# Supplementary material for: Detection of Left Atrial Enlargement Using a Convolutional Neural Network-Enabled Electrocardiogram
Source: Front Cardiovasc Med. 2020 Dec 17;7:609976. doi: 10.3389/fcvm.2020.609976 (PMC7773668; doi:10.3389/fcvm.2020.609976)
Supplement: Supplementary file 3 [file Data_Sheet_3.ZIP › normal2/1802017195_5017_0000001J.XML]

<?xml version="1.0" encoding="Windows-1252"?>
<!DOCTYPE RestingECG SYSTEM "restecg.dtd">
<RestingECG>
   <PatientDemographics>
      <PatientID>1802017195</PatientID>
      <PatientAge>72</PatientAge>
      <AgeUnits>Years</AgeUnits>
      <Gender>Male</Gender>
      <PatientLastName>fengchihe</PatientLastName>
   </PatientDemographics>
   <TestDemographics>
      <DataType>Resting</DataType>
      <Site>1</Site>
      <AcquisitionDevice>MAC55</AcquisitionDevice>
      <Status>Unconfirmed</Status>
      <Priority>Normal</Priority>
      <AcquisitionTime>10:32:48</AcquisitionTime>
      <AcquisitionDate>03-09-2017</AcquisitionDate>
      <CartNumber>1</CartNumber>
      <AcquisitionSoftwareVersion>009C</AcquisitionSoftwareVersion>
      <XMLSourceVersion>MAC5000 v1.0</XMLSourceVersion>
   </TestDemographics>
   <RestingECGMeasurements>
      <VentricularRate>69</VentricularRate>
      <AtrialRate>69</AtrialRate>
      <PRInterval>188</PRInterval>
      <QRSDuration>84</QRSDuration>
      <QTInterval>396</QTInterval>
      <QTCorrected>424</QTCorrected>
      <PAxis>48</PAxis>
      <RAxis>46</RAxis>
      <TAxis>59</TAxis>
      <QRSCount>12</QRSCount>
      <QOnset>216</QOnset>
      <QOffset>258</QOffset>
      <POnset>122</POnset>
      <POffset>180</POffset>
      <TOffset>414</TOffset>
      <ECGSampleBase>500</ECGSampleBase>
      <ECGSampleExponent>0</ECGSampleExponent>
   </RestingECGMeasurements>
   <Diagnosis>
      <Modality>Resting</Modality>
         <StatementCount>2</StatementCount>
         <LabelText>12SL ��ϳ���</LabelText>
      <DiagnosisStatement>
         <StmtFlag>ENDSLINE</StmtFlag>
         <StmtText>�������</StmtText>
      </DiagnosisStatement>
      <DiagnosisStatement>
         <StmtFlag>ENDSLINE</StmtFlag>
         <StmtText>���� ECG</StmtText>
      </DiagnosisStatement>
   </Diagnosis>
   <Waveform>
      <WaveformType>Rhythm</WaveformType>
      <WaveformStartTime>0</WaveformStartTime>
      <NumberofLeads>8</NumberofLeads>
      <SampleType>CONTINUOUS_SAMPLES</SampleType>
      <SampleBase>500</SampleBase>
      <SampleExponent>0</SampleExponent>
      <HighPassFilter>16</HighPassFilter>
      <LowPassFilter>150</LowPassFilter>
      <ACFilter>NONE</ACFilter>
      <LeadData>
         <LeadByteCountTotal>10000</LeadByteCountTotal>
         <LeadTimeOffset>0</LeadTimeOffset>
         <LeadSampleCountTotal>5000</LeadSampleCountTotal>
         <LeadAmplitudeUnitsPerBit>4.88</LeadAmplitudeUnitsPerBit>
         <LeadAmplitudeUnits>��V</LeadAmplitudeUnits>
         <LeadHighLimit>2147483647</LeadHighLimit>
         <LeadLowLimit>268435456</LeadLowLimit>
         <LeadID>I</LeadID>
         <LeadOffsetFirstSample>0</LeadOffsetFirstSample>
         <FirstSampleBaseline>0</FirstSampleBaseline>
         <LeadSampleSize>2</LeadSampleSize>
         <LeadOff>FALSE</LeadOff>
         <BaselineSway>FALSE</BaselineSway>
         <ExcessiveACNoise>FALSE</ExcessiveACNoise>
         <MuscleNoise>FALSE</MuscleNoise>
         <LeadDataCRC32>2459961722</LeadDataCRC32>
         <WaveFormData>
/P/8//z//P/6//r/+v/6//z//P/8//z//f/+////AAD+//7//v/+//z//P/8//z//v/+
//7//v/8//z//P/8//7//v/+//7//P/8//z//P/+//7//v/+//7//v/+//7//P/8//z/
/P/9//7///8AAP///v/9//z//f/+////AAABAAIAAwAEAAIAAgACAAIAAwAEAAUABgAE
AAQABAADAAUABQAFAAUABgAHAAcABwAGAAYABwAHAAkADQAQABEAEAAMAAsACgAMAAwA
CwALAAsACwALAAsABwAGAAQAAgACAAEAAgADAAIAAQD+//z//v/+//7//v8AAAAAAQAB
AP///v/7//n/+f/6//3//v/7//z/+f/3//r/+v/7//z/+v/7//3//f/5//j/+P/4//r/
+v/6//r//P/4//b/7//m/+H/4//n/+v/8v/8/wkAHwA2AE0AaACCAJUApgCvAK0ApQCc
AIsAdgBqAGEATwA6ADAALgAoACMAIAAaABQAEgAPAAoABwACAPv/9//5//r//P/+//7/
/v/+//7//v/9//z//P/8//z//P/9//v/+//7//v//P/7//v//P////////8AAP///v/9
//z//v/+//7//v////7//v/9//3//f/+/////////////////////////wAAAAABAAIA
AQACAAIAAQABAAEAAQABAAUABgAHAAcACQAJAAoACgAIAAkACwALAAwADQANAA4ADgAQ
ABAAEQAVABcAGAAYABkAGAAXABYAGQAeAB8AIQAhACEAIgAiACIAIwAjACQAJgAmACYA
JwAmACQAIgAgACIAIgAiACAAHwAcABoAGgAXABQAEgARAA8ADQANAA0ADAAJAAcABQAH
AAYABgAGAAMAAwACAAIAAQAAAP//////////AAAAAP3//f/9//z//P/9//7//v/+//7/
/v/9//z//P/7//v//f///////v/8//z/+f/4//r/+//8//7////+//3/+v/4//j/+f/7
//z//f/9//3//f/9//z/+v/5//n/+v/9//z//P/7//r//P/7//v//P/7//z//f/9//r/
+v/5//f/9v/4//j/+f/6//v/+//5//n/+f/5//n/+v/8//z//f/8//r/+P/3//f/+P/5
//3/+//7//n/+f/3//f/9//3//b/+P/4//f/9//4//j/+P/4//j/+v/8//3/+v/5//j/
+//3//j/+P/4//r//P/8//n/+P/3//f/+f/5//n/+f/3//r/+v/4//f/9//4//n/9//3
//j/+P/5//f/+P/5//r/+v/5//j/+P/6//r/+f/5//n/+v/7//r//P/9//3/+//7//v/
+v8AAAAA/v8AAAAAAAAAAP3//f/9//3///8AAAEAAQABAAIAAgADAAMABAAHAAkACQAJ
AAYABgAEAAQABAADAAQABQAGAAcABgADAAEA/v/8//v/+f/5//n/+f/5//f/9v/2//b/
9v/2//b/9v/3//j/+P/5//j/9P/y//H/8v/0//T/9v/0//H/8f/w//D/8f/y//T/9//2
//P/8f/w//D/8P/w//D/9P/0//L/8P/r/+L/2//b/93/3//k/+7/+f8NACQAOwBWAHIA
iwCgAKsArQCpAJ4AkQCCAG4AWwBRAEAALgAqACgAHwAaABQACgAEAAEAAAD9//r/9//1
//X/9P/0//T/9P/0//T/9P/2//X/9P/0//T/9P/0//X/8//z//P/8//y//H/8f/y//X/
9f/1//b/9P/0//T/9P/0//T/9P/0//j/+P/5//n/9f/1//b/9//5//n/+f/5//f/9//3
//f/+P/4//n/+v/9//7//v/9//z/+//6//n//f/+//////8BAAEAAgACAAAAAQADAAMA
BgAHAAcACAAGAAgACAAJAA0ADwAQABAAEAAQABAAEAARABYAFwAZABoAGQAZABgAGAAZ
ABkAGgAaABoAGgAbAB0AHAAbABoAGgAaABoAGAAZABYAFAAUABEADgAMAAsACwAJAAkA
CQAGAAMAAQD//////v/+//7//f/9//z//P/7//r/+f/5//n/+f/6//r/9//3//f/9v/2
//f/+P/4//j/+P/4//f/9P/0//P/8//3//n/+f/4//b/9v/z//L/9P/1//b/+P/4//j/
+P/2//X/9P/0//X/9v/3//f/9//4//n/+f/4//b/9f/1//f/+P/4//f/9v/0//P/8//0
//f/+P/5//n/+P/4//f/9f/y//T/9P/1//T/9f/1//P/8f/x//H/8f/0//b/9v/3//f/
9v/1//X/9P/0//T/9//3//f/9f/1//P/8//z//P/9P/2//b/9f/0//T/8//y//P/9P/3
//r/+v/4//j/+P/2//H/8f/w//L/9P/2//b/8//y//H/8f/z//P/8//z//P/9v/2//T/
8//z//T/9f/1//X/9v/2//b/8//z//P/9f/2//b/9v/2//j/+P/3//X/9f/2//f/+P/6
//v/+//5//v//P/6//r/+v/6//z//f/+/////v/+//7//f/7//z//P/9////AAADAAUA
BAADAP///v///wAAAQABAAAA///+//3////9//z/+v/6//n/9//3//f/9//3//X/9v/2
//b/9v/1//T/8//z//X/9P/0//L/8//y//L/9P/y//L/9P/y//P/8//y//L/8P/w//H/
8//1//P/8v/y//P/9P/1//b/8P/s/+z/7v/r/+L/3//d/93/3//k/+7//f8RACoAQQBY
AHIAhwCSAJUAlQCTAI4AgwByAF4ASwA5ACYAHAAaABYAEwAUABIADAAEAP3//v/9//L/
7f/x//L/8v/z//T/9P/0//T/9P/0//P/8v/y//L/8v/y//P/8f/x//H/8f/x//H/8v/0
//X/9f/1//b/9//4//n/+v/3//b/9f/0//b/9v/3//f/9f/1//b/9//3//f/9//3//X/
9f/1//X/9v/2//f/+P/5//r/+v/5//v/+//7//v///8AAAEAAQD/////AAAAAAAAAQAD
AAMAAgADAAMABAAFAAgACQALAAsADQAOAA4AEgASABIAEgARABQAEwATABUAFQAWABYA
FwAZABoAHAAbABoAGQAZABsAGgAZABgAGAAYABgAFgATABAADgAOAA8ADAAKAAkABwAF
AAUABQAGAAMAAQD///3//P/8//z/+//7//r/+v/6//r/+v/7//v/+//8//z//P/9//7/
/v/7//v/+//6//j/+P/4//f/+f/6//r/+//6//v/+v/4//n/+v/4//j/+P/5//r//P/9
//z/+//4//f/+P/6//3//f/9//z/+//6//v/+//6//r/+f/5//v/+v/6//n/+P/5//n/
+v/8//z//P/8//v/+P/4//f/9f/0//j/+v/9//v/+//6//f/+P/5//r/+//5//r/+f/5
//v/+v/5//n/+v/6//r//f/9//3/+//7//n/+f/5//n/+f/6//n/9//5//r/+v/6//b/
9v/4//r/+v/4//j/+P/6//f/+f/6//n/+v/7//r/+v/6//r/+//7//v/+//7//n//P/8
//r/+f/5//r/+//5//n/+v/6//z/+f/5//n/+//8//z//P/5//r/+f/3//n/+//+/wEA
AAAAAP///f8BAAEAAAABAAIAAwAEAP///f/7//n/+v/8//7//////wAAAAABAAEAAgAF
AAcACQAJAAYABgAGAAYABgAFAAcABwAHAAcABQADAAIAAAAAAP///f/9//3//f/9//v/
+P/4//j/+P/4//j/+P/5//f/9v/2//T/9v/2//f/+v/8//z//v/8//n/9//0//L/8//0
//b/+f/3//X/9P/0//T/9P/0//T/9v/0//L/8v/v/+j/4//h/+X/6f/w//z/DQAjADYA
SwBkAHoAjQCUAJMAjwCJAIAAcQBgAFIAQwAxACYAJAAgABoAFwAWAA4ABAAAAP3//P/7
//j/9//1//b/9v/3//j/+P/4//j/+P/6//n/+P/4//j/+P/4//n/+P/3//b/9f/2//X/
9f/2//f/9//3//j/+v/6//r/+v/5//j/9//2//r/+v/7//v/9//3//j/+f/7//v/+//7
//v/+//7//v/+//6//r/+v/8//7///////3//f/9//3/AQACAAMAAwACAAEAAQAAAAIA
AwAFAAUACAAJAAkACgAJAAoACQAJAA0ADwAQABAAEgASABIAEgASABYAFgAXABsAGwAc
ABwAHAAdAB0AHgAdABwAGwAbAB0AHAAbABoAGQAYABcAFAAVABIAEAAQAA8ADAAKAAkA
CQAHAAcABwAEAAEA///9/////v/+//7///////7//v/8//r/+P/3//n/+f/6//r/9//3
//f/9v/0//X/9v/2//f/+P/5//n/9v/2//X/9f/3//n/+f/4//r/+v/3//b/9v/3//j/
+v/+//7//v/8//j/9v/1//X/+P/5//n/+f/4//n/+f/4//j/9//3//n/+v/6//n/+P/4
//f/9//4//f/+P/5//n/+P/4//f/9f/0//b/9v/3//r/+//7//n/9f/1//X/9f/2//j/
+P/5//n/+P/3//f/9P/0//T/9//5//n/9//3//X/9f/1//X/9v/4//j/9//5//r/+v/6
//f/9v/3//j/+v/4//j/+P/4//P/8//y//P/9v/5//r/9//2//X/9f/1//X/9f/1//f/
+v/6//j/9f/1//b/9//5//n/+v/6//j/9f/1//X/9f/2//b/9v/2//j/+P/3//f/9//4
//n/+P/6//v/+//9//3//f/8//z//P/8//7///8AAAEAAgD+//3//P/7//3//v//////
AQACAAIAAwABAAIABQAHAAcABwAEAAQAAgACAAIAAQACAAMABAAFAAUAAwACAAAA/P/7
//n/+f/3//f/9//1//T/9P/0//T/9v/2//b/9//1//T/9P/y//L/8v/z//b/9v/2//j/
9v/0//P/8f/w//L/8v/z//X/9f/z//L/8v/w//D/8P/w//T/9v/0//D/5//c/9n/2//f
/+X/7v/8/w8AIwA4AE8AagCCAJUAngChAKEAmQCQAIEAbgBgAFEAOwAuACgAIAAcAB8A
HAAQAAYAAgABAP7//f/8//v/+//4//b/9f/0//b/9v/2//b/9P/z//L/8v/y//L/8v/z
//T/9f/2//f/9P/z//P/9P/3//f/9//4//b/9v/2//b/9v/2//b/9v/5//r//P/9//v/
+//8//3//P/7//r/+f/7//v/+//7//z//P/9//7///8AAAAA///9//3//f/9/wEAAgAD
AAMAAwADAAQABAACAAMABQAFAAgACQAJAAoACgAMAAwADQAPABEAEgASABQAFAAUABQA
EgAWABYAFwAaABsAHQAeABwAHQAdAB4AIAAgACAAIQAfAB4AHQAcABwAHAAcABoAHAAa
ABkAGgAXABIADgALAAoACQAKAAsACgAHAAUAAwADAAIAAgACAAEAAQAAAAAA/f/8//v/
+//9//3//v/+//3//f/9//z/+v/7//z//P/+//7//v/9//z//P/7//v//f///////v/+
//7/+//6//r/+//8//7/AAAAAAAA/v/7//r/+v/7//z//f/9//3//v///////v/9//3/
/v8BAAEAAAD+//z//P/7//v//P/9//7///////7//v/9//v/+v/8//z//f/+///////9
//3//f/9//3//P/+//7////9//z/+//7//r/+v/6//3///////3//f/7//v/+//7//z/
/v/+//3//P/8//v/+v/6//r//P/+//7//P/8//z//v/5//n/+P/6//z//v/+//3//P/7
//v//f/9//3//f/7//7//v/8//n/+f/6//v/+//7//z//P/+//v/+//7//v//P/8//z/
+v/8//z/+//5//n/+v/7//z//v//////AQABAAEAAAAAAAAAAAABAAIAAwAEAAEAAQAB
AAEA//8AAAEAAQACAAQABQAHAAYABgAIAAkACgALAAkACgAIAAgACAAHAAcABwAHAAcA
BwAFAAQAAgAAAP///f/9//////////3/+//6//n/+P/6//r/+v/7//3//P/8//r/9//2
//b/+P/4//j/+v/4//X/9f/0//T/9P/0//X/9//3//X/9P/0//T/9P/0//T/9v/2//b/
8v/t/+b/3//d/+H/4//q//r/DwAlAD4AVwBuAIQAmwCoAK0ArQCnAJoAiQB2AGIAUwBB
ADAALAAqACIAHwAcABYADAAEAAEA/v/7//7////9//v/+v/6//r/+v/6//r/+v/6//n/
+P/4//b/9v/2//f/9//3//f/9//4//f/9//4//n/+f/5//r//P/8//z//P/7//r/+f/4
//v//P/+////+//7//z//f/9//3//f/9///////////////+//7//v8BAAIAAgABAAEA
AQABAAEAAQACAAMAAwAFAAcACgAMAAkACQAKAAkADAANAA0ADgAQABIAEgATABQAFQAV
ABQAGAAYABgAGAAYABwAHAAdACAAIQAjACQAIwAjACIAIgAjACQAJQAnACcAJgAlACQA
IgAiACIAIAAfABwAGgAaABkAFgAUABMADwANAA0ADQAOAAsACQAHAAUABAAEAAQAAwAD
AAIAAgADAAIAAQABAAEAAQACAAIAAQABAAEAAAD////////+//7//v/+//3//f/+//7/
///+/////v/8////AAD+//7//P/9//7/AAACAAIAAgAAAP///v/+//////////7//f//
/wEAAgACAP7//f/9////AgACAAEAAAD+//3//f/+////AAABAAEAAgACAAEA///+/wAA
AAABAAIAAwADAAEA//////////8AAAIAAgADAAEAAAD///////8AAAEABQAEAAMAAAD/
////////////AAACAAIAAQABAAIAAgACAP7//v8AAAIABgAEAAQABAACAP3//f/8//7/
AAACAAIAAgACAAIAAwABAAEAAQABAAMABgAGAAQABQAFAAYABwAFAAMAAgAAAAMAAQAC
AAMAAgACAAEAAAADAAYABwAHAAUABQAGAAcABgAIAAsADQAKAAgACAAIAAgABwAHAAcA
BwAJAAoACwALAAsADAAMAA0ADwAQABMAFQATABMAEAAQABIAEgASABEADwAPAA8ADwAP
AA0ADAAKAAoACQAHAAcABwAHAAcABQACAAIAAgACAAMABAAFAAcABgAEAAMAAAABAAAA
AAACAAQABAAGAAQAAQABAAAAAAACAAIAAwAFAAMAAQAAAAAAAgACAAIAAgAGAAIAAgAA
APn/8v/t/+3/7//1//r/AgATACkAPgBXAGwAfACRAKIApwCnAKMAmgCNAHoAaABXAEcA
OAAuACoAKAAnACIAHAAWABAADQAMAAkABgADAAMABQAEAAQABAAEAAQABAAEAAQAAwAC
AAIAAgACAAIAAwAEAAUABgAHAAUAAwACAAIAAwADAAMABAACAAIAAgACAAQABAAEAAQA
BAAEAAUABQAFAAUABgAHAAUABQAFAAUABQAFAAUABQAIAAgACQAKAAsADAAMAAsACQAJ
AAkACQANAA4ADwAPAA4ADQANAAwADgAPABEAEQASABMAEwAUABMAFAATABMAFgAZABsA
HAAeAB4AHgAeAB0AIAAfAB8AIwAjACQAJAAiACMAIwAkACYAJgAmACcAJgAkACIAIAAi
ACIAIgAgAB0AGgAYABgAGQAWABQAEwARAA8ADwAPAA4ACwAJAAcABwAGAAYABgAEAAMA
AQAAAAEAAAD//////////wAAAAD7//v/+//6//r/+//8//z//v/+//7//f/+//7//f/9
//3//f/7//j/+v/6//f/9v/4//n/+v/8//z//P/8//r/9//2//b/9//4//n/+f/5//r/
+//7//r/+P/3//f/+f/4//j/9//2//b/9f/1//b/9f/2//f/9//4//j/9//1//T/9v/2
//f/9//3//b/8//y//P/9P/1//b/+P/4//n/+P/2//T/8//z//T/9f/5//b/9f/y//H/
8f/x//H/8f/y//T/9P/z//P/9P/0//T/8v/y//T/9v/3//T/8//y//T/7//v/+7/8P/y
//T/9P/x//D/7//v//D/8f/y//P/8f/0//T/8v/v/+//8P/x//H/8f/y//L/8v/v/+//
7//x//L/8v/y//D/8v/y//H/8f/x//L/8//8//z/+//2//X/9P/z//L/8//z//P/8//z
//T/9f/1//P/9P/0//X/+P/6//7/AQD+//3/+f/4//j/+P/4//f/+f/5//n/+f/3//X/
9P/y//L/8f/v/+//7f/t/+3/6//q/+r/6v/q/+z/7P/s/+3/6//q/+r/6P/o/+j/6f/s
/+r/6P/o/+T/5v/n/+f/6P/m/+b/5//p/+f/5f/k/+T/5f/m/+f/6P/k/+b/5v/i/9v/
1v/R/9P/1//b/+L/7v///xMALABBAFoAdACDAIwAjQCJAH0AcgBnAFQASAA9ACsAFgAQ
AA4ADAAJAAYA/v/6//r/9//y/+3/7P/p/+f/6P/o/+n/6v/o/+j/6P/o/+b/5f/k/+T/
5//o/+n/6//q/+n/6P/n/+f/5//o/+r/6f/p/+n/6v/o/+j/6P/o/+r/6v/q/+r/6v/q
/+v/6//r/+v/7P/t/+3/7f/t/+3/7f/t/+3/7f/w//D/8f/y//D/8P/v/+3/8P/x//L/
8//z//T/9f/1//P/8//0//T/9v/3//n/+f/6//v/+//8//7/AAAAAAEAAQADAAQABAAE
AAQABAAEAAUACgALAA0ADQANAA4ADgAQABEAEQASABIAEgASABMAEQAQAA8ADgAQABAA
EAAOAAsACAAGAAYABwAEAAIAAQABAP////////z/+f/3//X/9//2//b/9v/z//P/8v/y
//P/8v/x//H/7//v//D/8P/v/+//7//u//D/8f/y//L/7//u/+3/6//t/+7/7v/v/+//
8f/x//D/8v/y/+//7v/u/+//8P/y//P/8v/x/+7/7P/s/+3/7//u/+//7//v/+7/7//v
/+7/7v/v//H/9f/z//L/8P/u/+//7//w//L/8f/y//P/8//x//D/7v/r/+r/7v/w//P/
8//z//L/7//v/+//7//v/+7/8P/w//H/8f/w/+//7//w//D/8P/z//L/8f/u/+3/7v/v
//D/8f/x//L/8f/v/+3/7v/u/+7/7//w//P/9v/0//D/7v/s//D/7f/v//D/8P/y//T/
9P/x//D/7//v//D/8f/y//P/8v/0//P/8P/v/+//8P/x//H/8f/y//L/8v/v/+//7//z
//T/9P/0//L/9P/0//P/8v/z//X/9//2//j/+f/5//f/9v/3//j/+f/6//v/+//7//v/
+f/6//v/+//7//z//P/9////AAADAAUABAADAP///v///wAAAQABAAAA///+//3//v/9
//3//P/4//f/9f/1//f/9//3//X/9P/0//T/9P/z//L/8f/x//L/8v/z//L/7//u/+7/
8P/y//L/9P/y//H/8f/w//D/7v/u/+//8f/z//H/8P/w//D/8P/w//D/7v/u//D/8P/p
/+L/3f/d/9v/3f/o//T/BwAhADgATwBmAHwAkQCgAKUAoQCdAJYAhQBuAF4AVQBBACwA
JgAiABwAGwAcABQACgACAP///v/9//j/9f/3//n/+P/4//j/9//2//X/9P/2//X/9P/0
//L/8v/y//P/9f/1//X/9f/0//P/8//0//P/8//z//T/9v/2//b/9v/4//j/+P/4//n/
+P/4//f/9v/3//n/+//6//n/+P/3//j/+f/6//v/+v/6//v//P/7//z//P/7//7///8A
AAEAAgACAAIAAQADAAMABAAEAAIAAwAFAAUACAAJAAkACgAMAA4ADgAPAA4ADwAPAA4A
EwAUABUAFgAWABoAGgAbAB0AHQAeAB4AIAAhACEAIgAgACAAIAAhACQAJAAkACQAIQAg
AB8AHAAbABgAFgAWABcAFAASABEADQALAAsACwAMAAkABwAFAAUABAAEAAQAAwADAAIA
AgABAAAA//////3//f/+//7//P/9//7//v/9//3//f/8//7//v/+//3//v/+//3//f/8
//3//P/6//3//v/8//z/+v/7//z//v/+//7//v/8//z//P/9/////v/////////+////
///+//7//f/9/////v/+//3//P/+//3//f/+////AAABAAEAAAAAAP///f/8//7//v//
///////+//v/+v/7//z//f/9//7//f/9/////v/9//3//v/+//7/AQAAAP///P/7//r/
+//8//3//f/+//3/+//9//7//v/+//z//P/+/wAAAQD+//3//P////v//P/8//z//v8A
AAAAAQAAAP/////9//3//f/9////AgACAAAA/f/9//7/////////AAAAAAEA//8AAAEA
AAAAAP///v///wIAAwADAAQABQAHAAkABAACAAMABgAIAAgACAAIAAkACQAJAAkACwAM
AA0ADQALAAwADAANAAsADAAPABEAEwATABAAEAAOAA4ADgANAA4ADwAQABEADwANAAwA
CgAGAAUAAwADAAUABQAFAAMAAAAAAAAAAAACAAIAAgADAAMAAgACAAAA/f/8//z//v//
/wAAAwACAAAA///9//z//v/+////AQABAP///v/+//7//v/+//7/AAAAAAAA/v/5//D/
6//p/+n/7f/4/wIADwAnAEIAVwBsAIQAmwCuALUAtQCxAKgAmQCGAHAAXwBPAD4AOAA2
AC4AKwAqACIAGgASAAsABgADAAYACQAJAAgABgAFAAQABAAEAAQABAAEAAMAAgACAAIA
AgACAAMABAAFAAYABwAEAAMAAwAEAAMAAwADAAQABAAEAAQABAAEAAQABAAEAAcACAAK
AAsACAAHAAcABwAJAAkACQAJAAsACwALAAsACgAKAAsADAANAA4ADgANAA0ADQANAA0A
DwAQABEAEQARABEAEgASABIAEwAVABUAFwAZABoAHAAbABwAGwAbABsAHQAeAB4AIgAi
ACIAIgAgACQAJAAlACcAJwAoACgAJwAnACYAJgAmACYAJgAnACUAJAAjACIAIQAgAB8A
HAAbABgAFgAWABMAEAAOAA0ACQAHAAcABwAEAAEA///9//z/+v/5//j/+f/5//j/+P/0
//L/8P/v/+//7//w//D/7f/t/+3/7P/q/+v/7P/s/+r/6v/q/+n/6P/o/+f/5//n/+n/
6f/o/+j/6P/l/+T/4v/j/+T/5v/m/+b/5v/k/+P/4v/i/+P/4v/j/+P/4//i/+P/4//i
/+D/3//f/+H/4v/i/+H/4P/e/93/3f/e/9//4P/h/+H/3v/e/93/2//Z/9z/3f/f/97/
3//f/93/2//b/9v/2//a/9z/3P/d/93/3P/b/9v/2f/Y/9f/2f/b/9v/2f/Z/9f/1//X
/9f/1v/Y/9j/1//X/9j/2P/Y/9T/1P/W/9j/2P/W/9b/1v/X/9P/1P/U/9L/1P/W/9b/
1v/W/9b/1//V/9X/1f/V/9b/2v/b/9r/2P/X/9f/1//W/9X/1f/U/9f/1f/W/9f/2P/Y
/9f/1v/Y/9r/2v/Z/9n/2f/a/9v/2v/a/9v/3P/d/97/3P/b/9r/2f/a/9z/3v/f/9//
4P/g/+H/3//g/+P/5f/l/+X/4v/i/+L/4v/i/+H/4//j/+P/4//j/+H/4P/e/9v/2f/W
/9X/1v/X/9j/1//Y/9j/2P/Y/9f/1v/V/9X/1v/W/9f/1v/T/9L/0v/U/9L/0v/U/9L/
0//T/9L/0v/S/9L/0//V/9f/1f/U/9T/0v/S/9L/0v/U/9L/0v/O/8n/wv+//73/v//H
/87/2P/p////FgAtAEQAWABpAHQAdwB1AG8AagBbAEQAMAAfAA0AAgAAAP7/+P/1//T/
7v/k/+D/3//c/9X/1P/Z/9f/2f/Y/9j/2P/W/9b/1v/W/9f/1//X/9j/1v/W/9b/1//W
/9X/1P/T/9T/0//T/9T/1f/V/9X/1v/Y/9j/2P/Y/9b/1v/W/9b/2P/Y/9n/2f/X/9f/
2P/Z/9n/2f/Z/9n/2f/Z/9n/2f/a/9r/2//c/93/3v/e/93/3f/d/93/3f/h/+L/4//j
/+P/4//k/+T/4v/j/+X/5f/m/+f/5//o/+b/6P/o/+n/7f/v//D/8P/0//T/9P/0//P/
9v/1//X/+P/5//v//P/6//v/+//8//r/+v/6//v//P/8//z//P/7//r/+f/2//b/9P/z
//T/8//w/+7/7f/r/+n/6f/p/+j/5f/j/+H/3//e/97/3v/e/9//3//g/93/3P/b/9v/
2f/Z/9r/2v/Z/9v/3f/e/9v/2//b/9r/2v/a/9r/2f/Y/9j/1//X/9n/2//b/9r/3P/c
/9n/2P/Y/9n/2v/c/93/3P/b/9j/1v/W/9f/2f/a/9v/2//b/9z/3f/d/9z/2v/Z/9n/
2//c/9z/2//a/9z/2//b/9z/2//c/93/3f/a/9r/2f/X/9b/2P/Y/9n/2v/b/9v/2f/X
/9f/1//X/9b/2P/Y/9n/2v/a/9r/2//Y/9j/2P/b/93/3f/b/9v/2f/Z/9n/2f/Y/9r/
2v/Z/9n/2v/a/9r/1v/W/9j/2v/c/9r/2v/a/9z/1//X/9b/1v/Y/9r/2v/a/9r/2v/b
/9n/2f/Z/9n/1//a/9r/2P/X/9f/2P/Z/9f/1//Y/9j/2v/X/9f/1//X/9j/2P/Y/9r/
3P/c/9v/2v/b/93/3//c/9z/2//e/97/3v/e/97/3f/d/93/3f/e/+D/4v/j/+P/5P/k
/+X/4//i/+P/4//k/+X/4//k/+L/4v/i/+H/4//j/+P/4//j/+H/4P/e/9r/2f/X/9f/
2P/Z/9r/2f/X/9b/1f/U/9X/1v/X/9n/2P/W/9X/0v/T/9L/0v/U/9L/0v/U/9L/0//T
/9L/0v/S/9L/0//V/9X/0//S/9L/1P/U/9T/1P/Q/9D/zv/M/8f/vv+5/73/wf/J/9L/
3v/v/wcAHgAzAEoAYgBzAHoAfQB7AHEAYgBPAD4AMgAlABMABgACAAAA+v/1/+7/5v/i
/+D/3//e/93/2P/V/9f/1f/U/9T/1P/W/9b/1v/W/9T/0//S/9L/0v/S/9L/0//X/9f/
2//Z/w==
         </WaveFormData>
      </LeadData>
      <LeadData>
         <LeadByteCountTotal>10000</LeadByteCountTotal>
         <LeadTimeOffset>0</LeadTimeOffset>
         <LeadSampleCountTotal>5000</LeadSampleCountTotal>
         <LeadAmplitudeUnitsPerBit>4.88</LeadAmplitudeUnitsPerBit>
         <LeadAmplitudeUnits>��V</LeadAmplitudeUnits>
         <LeadHighLimit>2147483647</LeadHighLimit>
         <LeadLowLimit>268435456</LeadLowLimit>
         <LeadID>II</LeadID>
         <LeadOffsetFirstSample>0</LeadOffsetFirstSample>
         <FirstSampleBaseline>0</FirstSampleBaseline>
         <LeadSampleSize>2</LeadSampleSize>
         <LeadOff>FALSE</LeadOff>
         <BaselineSway>FALSE</BaselineSway>
         <ExcessiveACNoise>FALSE</ExcessiveACNoise>
         <MuscleNoise>FALSE</MuscleNoise>
         <LeadDataCRC32>1528005949</LeadDataCRC32>
         <WaveFormData>
9P/0//T/9P/0//T/9P/0//X/9v/3//j/9f/0//P/8v/1//b/9//4//f/9v/1//T/9P/0
//T/9P/1//b/9//4//b/9P/y//D/8//0//X/9v/1//T/8//y//L/8v/y//L/9P/0//T/
9P/z//L/8f/w//H/8v/z//T/8v/y//L/8v/0//b/+P/6//z//v8AAAIAAQAAAP///v8C
AAQABgAIAAYABgAFAAQABQAEAAIAAgAEAAUABQADAAQAAwACAAAAAAABAAUACAAGAAIA
AAD8//n/9//2//b/9v/1//X/9f/1//P/8v/v/+7/8f/y//H/8P/v/+7/6f/q/+v/7P/v
/+7/7//v/+//7f/q/+j/5f/n/+r/7P/w/+3/7P/p/+f/5//o/+n/6//u/+//8P/w/+7/
7P/p/+f/6//t/+3/5f/h/+T/6f/t//f/CAATABwAKwA9AEgAVgBsAIgArgDJAM8AvQCi
AIYAdQBjAEAAJQAfABsAFAAVABcAEwASABEACwACAP///v/9//f/9//4//j/9v/z//P/
8P/w/+7/8f/y//X/9v/z//D/7v/t//D/8f/z//T/8v/y//L/8v/z//L/8v/y//X/9f/4
//n/+P/1//P/8v/0//X/9//4//b/9//4//j/9f/z//H/8//4//r//P////z/+f/4//f/
+P/6//3////+//////////////8AAAAABQAGAAkADQAJAAcABQAEAAgACgAMABAAEgAV
ABUAFgAWABkAGQAbACIAJAAnACgAKgApACcAJQApAC0AMgA3ADcAOQA8ADwAOQA5ADkA
OQA7AD0APgA+ADsAOQA2ADIAMgAwAC8ALwAtACoAJQAgAB4AGgAWABUAEwAUABQAEwAN
AAoABwADAAMAAwACAAMAAwADAAEA///9//z/+v/5//v//P/9//7//P/6//n/9f/2//f/
+f/8//3//f/9//v/+P/4//j/+P/5//v//P/9//v/+v/4//X/9v/3//j/+v/5//r/+v/5
//b/9v/0//T/9//5//z//v/7//j/9v/0//X/9v/1//j/+P/6//r/+v/2//b/9v/1//b/
+f/6//v/+f/3//T/8f/z//X/+P/6//r/+v/6//r/+P/4//b/9v/3//n//P/9//v/+f/3
//P/8//1//j//P/7//v/+//7//b/9P/z//L/9f/3//r//v/7//j/9v/1//X/9v/5//r/
+f/5//n/9//1//X/9P/0//j/+f/8//7/+//5//b/9P/1//b/+P/6//j/+P/4//j/9P/z
//P/8//2//j//P/9//v/+f/1//P/9P/1//f/+//8//3//f/8//z/+//6//r//v8BAAUA
CQAHAAEA/v8AAAIABAAGAAkACgALAAsACQAHAAUAAgAEAAgACwANAAkACQAHAAUABAAD
AAMABgAKAAoABgAEAAIA///9//z//P/8//v/+//6//n/9v/0//P/8f/z//P/8//z//P/
8//t/+3/7f/t//L/9P/2//f/8//w/+z/6f/q/+v/7f/u//D/8P/w/+7/7P/q/+n/6P/q
/+z/7v/w/+//7f/r/+j/6f/p/+v/7f/r/+f/5P/n/+v/8f/8/wcAEgAfAC8APABKAFoA
cACSALMAxwDHAKwAjAB9AHEAVgA1AB8AGQAWABUAFQARAAwABwADAAAA+//4//f/9f/1
//b/9v/0//H/7//s/+z/6v/v//D/8//0//P/8P/u/+3/7f/t/+7/7v/w//D/8P/w/+7/
7P/r/+r/7P/t//H/8//y/+//7f/s/+z/7f/v//D/8v/z//T/9P/x/+//7f/v//L/9P/2
//n/+P/1//T/8//0//b/+f/7//z//f/9//3/+v/5//n/+P/7//z///8DAAMAAwADAAQA
BQAGAAcACgAOABEAEQASABEAEwASABMAGQAcACAAIgAkACUAJQAlACUAJwAqAC0AMQAz
ADYANgA0ADMAMgAxADMANwA6ADwAOAA3ADUAMgAvACwAKgApACoAKAAkACAAHQAYABMA
EQAPABAAEAAPAAsACAAFAAEAAQABAAAAAQABAAEA///9//n/+P/2//X/9//4//n/+v/3
//b/9v/z//X/9f/2//j/+f/5//n/9//1//T/8//y//T/9f/1//X/9v/2//X/8//x//H/
8f/y//b/+P/5//n/9f/0//H/8P/z//X/+P/6//f/9P/y//D/8P/w/+7/8P/y//T/9P/0
//H/8P/v/+3/8P/z//T/9f/0//P/8f/v/+//7//w//D/9P/0//T/9P/z//L/7//u/+//
8f/0//X/9P/z//L/7//u/+//8f/0//X/9f/1//X/8v/w/+//7v/w//H/8//2//j/9v/1
//X/9v/2//j/+P/4//f/9v/z//H/8f/w//D/9P/1//j/+v/3//X/8v/w//D/8P/x//L/
8//0//X/9v/z//H/8P/v//D/8v/2//f/9v/1//L/8f/x//H/8v/1//n/+//8//z/+//7
//v//P8AAAUACAAHAAYABQAEAAQABAAEAAMABQAFAAUABAACAAIAAQD///7/AQACAAMA
BAADAAMABgAGAAQA/v/6//n/+f/6//z/+f/2//L/7//x//P/8//0//P/8f/z//P/7//t
/+v/6f/p/+v/7f/v/+3/7P/r/+n/6//q/+j/5//o/+n/6//s/+z/6v/o/+T/5f/m/+j/
6v/p/+j/5//m/+j/6f/q/+r/7f/n/+H/4f/b/9H/1v/j/+3/9f8CAA0AFAAfAC8APABM
AGQAhgCoAMUA1QDHAKAAfABtAGcAVgA9AC0AJQAYAA8ACwAJAAQABQADAAIAAwACAPf/
7//v//D/8P/u/+v/7f/s/+7/7v/u/+z/7P/q/+v/6v/q/+v/6//r/+z/7P/r/+r/6f/o
/+v/7P/u//D/8P/v//H/8f/u/+v/6f/o/+v/7f/w//L/8P/v/+7/7P/v/+//7//z//H/
8P/v/+//8f/v/+//7//x//T/+P/7//r/+f/3//X/9//5//z//v/+//z//P/9/wAAAQAC
AAQAAwAEAAUACAALAA0ADAAMABAAFQAXABsAHgAeAB8AHgAgACEAIQAhACYAKQAtADEA
MQAxADIAMAAzADUANwA5ADgAOQA5ADgANgA1ADMAMAAuACwAKwArACYAIgAcABYAFwAW
ABUAFwARABAADgALAAgABgAEAAEAAgABAP/////+//3/+v/3//j/+v/7//3//f/8//v/
+v/4//b/9f/x//L/8//1//j/9//1//P/7//y//T/9v/4//X/9f/0//P/9v/2//X/8//0
//X/9v/4//f/9v/0//H/8v/0//T/9v/z//P/9P/0//b/9P/z//L/9P/0//L/9P/z//T/
8//y//L/9P/2//f/9f/1//P/8f/z//P/8v/x//L/8//1//b/9v/0//L/8P/0//b/9v/4
//X/9f/2//X/9f/1//X/8//1//f/+v/+//v/9//z/+//8f/y//T/9v/2//X/9f/2//j/
9v/1//X/9v/2//j/+P/2//X/9P/x//X/9//4//r/+f/3//f/9v/4//f/9f/0//X/9v/4
//r/+P/2//T/8v/y//P/9f/3//T/9P/2//X/9//3//X/9f/3//f/+P/7//r/+//7//r/
/v///wAAAgAGAAcABAAFAAYABwAIAAkACgALAAsACQAHAAUAAgADAAYACAAJAAcACQAJ
AAkABgAFAAUACAAMAAwACAAGAAEA/f/6//j/+f/6//r/+//7//v/+f/4//T/8f/y//H/
8P/x//L/8//s/+v/6v/p/+z/7v/w//H/8f/w/+7/7f/t/+3/7v/u/+//7v/t/+r/5//m
/+b/5v/p/+r/6//s/+7/7f/s/+r/4//j/+P/4f/h/+f/6v/t/+//9/8EAA8AHAAxAEUA
VgBqAIQAogDAANUA0wC9AJoAhgB/AG8ATgAzACcAHQASAA8AEQATABAADQAJAAIA+//2
//X/8//1//b/9v/0//H/8f/u/+7/7P/w//D/8v/y//D/7v/t/+3/7P/r/+v/6v/r/+z/
7f/u/+z/6v/p/+j/7P/t//H/8//y/+//7f/s/+7/7//x//L/9P/1//b/9v/z//H/7//x
//P/9P/1//f/9//1//X/9f/z//T/9v/3//r/+//7//v/+v/5//n/+P/7//z///8DAAMA
AwADAAQABQAGAAcACgAQABMAEwAUABMAFQAUABUAGwAeACIAJAAoACkAKQApACkAKwAu
ADEANAA3ADsAPAA5ADcANQAzADQANwA5ADoANgA1ADMAMAArACgAJgAlACUAJAAhAB4A
GQAUAA8ADQALAAwADAALAAgABgAEAAEA///9//r/+f/8//3//P/7//f/9v/0//P/9f/2
//f/+P/1//T/9P/x/+//7//w//L/9P/1//b/9f/z//L/8f/w//H/8//0//X/9v/2//X/
8//x//H/8f/y//H/8v/y//H/7v/u/+z/7P/t/+//8v/0//L/8P/v/+7/7v/u/+z/7v/v
//L/8//0/+//7v/t/+v/7P/v//D/8f/x//H/8P/v/+7/7f/t/+z/7//w//H/8v/v/+7/
6//q/+3/7//y//P/8v/x//D/7f/r/+v/7P/u//D/8f/y//P/8P/u/+3/7P/u/+//8f/0
//H/7v/s/+v/6P/o/+r/6v/s/+3/7v/t/+3/7f/s/+z/6//r/+3/7v/u/+3/6//q/+r/
6v/r/+z/7f/u/+//8P/s/+v/6//r/+n/6v/t/+3/7f/t/+v/6//q/+n/6f/r/+v/7f/u
/+7/7f/t/+3/7v/z//X/+P/7//v/+//5//j/+f/6//v//P///wAAAQABAP3/+//5//b/
9//6//z//f/5//v/+//7//r/+f/5//z/AAAAAPz/+v/0//H/7//u/+//8P/w//H/8P/v
/+z/6v/l/+P/5f/l/+T/5f/m/+f/4v/h/+D/3//h/+L/4//j/+X/5P/i/+H/3//f/+D/
4P/i/+L/4v/g/93/3P/c/9z/3v/g/+L/5P/j/+H/3//c/93/3f/b/9n/1//X/97/4//p
//H//P8FABAAIQAzAEQAWABwAJAAsADFAMUAqwCKAHgAcQBXAC4AGQATAAsAAgABAAEA
AwAEAAEA+//0/+//7P/r/+n/6f/s/+z/6v/n/+b/4v/h/97/4v/i/+T/5P/k/+L/4f/h
/9//3//g/+D/4//k/+X/5v/k/+L/4f/g/+P/4//m/+f/6f/n/+b/5v/k/+X/5//o/+v/
7f/v//D/6//n/+P/4//m/+j/6v/t/+3/6//r/+v/6f/q/+z/7f/w//H/8f/x/+//7//w
//D/9P/0//b/+f/5//n/+f/6//v//P/9/wAABQAJAAoADAALAA0ADAANABQAFgAZABoA
HAAdAB0AHQAfACEAJAAnACsALQAwADAALgAtACwAKwAtAC8AMAAwADAALwAtACoAJwAk
ACIAIQAgAB4AGgAWABMADgAJAAcABQAGAAYABQACAAAA/v/7//n/9//0//P/9P/1//T/
8//x//D/7v/t/+//8P/x//L/8f/w//D/7f/r/+v/7P/u//H/8f/x/+//7P/s/+z/7P/u
/+//7//v/+7/7v/t/+v/6//r/+v/7P/u//D/8f/x/+//7v/r/+r/6//t//D/8v/0//L/
8f/w/+z/6v/m/+b/6f/s/+3/7v/q/+r/6v/p/+v/7f/t/+3/7f/t/+z/6//p/+n/6v/q
/+3/7v/v//D/7f/s/+n/6P/q/+v/7f/t/+3/7f/t/+v/5//n/+j/6v/s/+3/7v/v/+v/
6v/q/+r/6//r/+z/7v/u/+z/6//r/+j/6P/q/+r/7P/t/+7/7f/s/+v/6f/o/+v/6//t
/+7/7v/t/+v/6v/p/+j/6P/o/+v/7P/t/+7/6f/n/+b/5f/m/+j/7P/t/+3/7f/r/+v/
6v/p/+n/6//v//H/8v/y//D/7//u/+7/8//1//j/+//5//n/+P/5//r/+//8////AAAB
AAEA/f/7//n/9v/4//r/+//7//r//f/+/////P/5//f/+P/7//z/+f/4//b/8//x//D/
7//u/+z/6//u/+//7v/u/+j/5f/m/+X/5f/l/+X/5f/j/+P/4//j/+P/5P/l/+X/5f/k
/+L/4f/d/93/3v/e/+L/4v/i/+D/4f/g/+D/4P/f/+D/4f/i/+P/4//j/+L/3//d/9v/
1//X/9v/4P/l/+3/8//6/wMADAAZAC8AQgBSAGgAiACoAL8AwQCnAIIAcgBtAFkAOAAh
ABkADwAEAP//AQADAAIAAwABAPr/8f/u/+v/6f/r/+//8P/v/+3/7P/o/+f/5P/k/+T/
5v/m/+j/5v/l/+X/4v/h/+H/4P/i/+T/5v/o/+X/5P/k/+T/5f/l/+j/6f/r/+n/6P/o
/+f/5//o/+j/6v/r/+z/7P/r/+n/5//p/+v/7P/t/+//8f/v/+//7//u/+7/7//v//L/
8//z//P/8//z//T/9P/0//T/9v/5//r/+//8//7//v/+//7/AAAHAAsADAAOAAsADQAM
AA0AEgAUABcAGAAdAB8AIAAhACIAIwAlACcAKQArAC4ALgAvAC8ALwAvAC0ALwAwADAA
LwAvAC4ALAAmACIAHwAdAB8AHgAbABgAFAAQAAwACwAGAAYABQADAAEAAAD///3/+//5
//b/9f/2//f/9v/1//b/9v/1//X/8//y//H/8P/w//D/8f/v/+z/6//r/+z/8P/x//L/
8f/u/+7/7v/u/+z/7f/t/+3/7//w//D/7//u/+3/7P/s/+7/8P/x//H/7v/u/+z/7P/s
/+3/7//w//H/8P/w//D/7f/s/+n/6v/s/+7/7v/u/+r/6v/q/+n/6//t/+3/7f/u/+//
7//v/+z/6//r/+r/7v/u/+7/7v/w//D/7v/u/+z/7f/v/+//8v/z//T/8//v/+3/7P/s
/+7/7//w//H/7//u/+7/7v/v/+//8P/y//T/8v/x//H/7//u/+//7v/v/+//7//t/+//
7//u/+7/7//v//H/8v/z//P/8v/y/+//7v/u/+7/8P/y//T/9v/y/+//7f/r/+v/7P/v
/+//8P/x//D/8f/v/+//8P/z//b/+f/7//z///////3//P/6//z//v8AAAIAAwAEAAUA
BQACAAEAAAD+////AgAEAAUAAgADAAIAAQABAAEAAgAGAAgACAAEAAIA/f/5//b/9P/1
//b/9v/3//X/9f/z//L/8v/x//T/9f/w/+//7v/t/+n/6f/p/+n/7P/u//D/8f/v/+z/
6P/l/+b/5//p/+r/7P/s/+z/6v/n/+b/5v/m/+r/7P/u//D/7v/r/+j/5P/p/+n/6f/n
/+P/3//e/+P/5//v/wAAEwAeACsAOwBMAFgAZAB8AKQAxwDVAMcApACGAHsAcQBYADcA
JwAhABYAEQATABEADAALAAcA/v/5//b/9//5//v/+//6//f/8//x/+7/7v/s/+//8P/z
//T/8f/u/+z/6//t/+//8v/0//L/8v/y//L/8P/u/+3/7P/u/+//8//1//L/7//t/+z/
7f/v//L/9P/0//X/9v/2//P/8f/v//H/9v/4//r//f/8//n/+P/3//n/+v/8//3/AAAB
AAEAAQAAAP/////+/wEAAgAFAAkACAAHAAYABgAIAAoADAAQABIAFQAVABYAFAAXABcA
GQAhACQAKAAqACwAKwApACcAKgAtADEANQA5ADsAPgA+ADwAOwA6ADkAPAA/AEEAQgA9
ADsAOAA0ADQAMgAxADEALgAsACgAJAAgABwAGAAXABcAGAAYABcAEgAOAAoABQAFAAUA
BAAFAAUABQADAAEA/v/+//3//f///wAAAQACAP7//P/7//f/+f/7//7/AgADAAMAAwAB
APz/+v/4//b/+P/7//3////9//z/+v/3//j/+f/6//z/+//8//z/+//6//r/+P/4//v/
/f8AAAIAAAD8//n/9v/3//j/9//6//r//P/8//z/+f/4//f/9f/3//v//f////z/+//5
//f/+P/5//v//P/+//7//v/+//3//P/5//j/+//9/wAAAQD////////9//v/+//8//7/
///////////7//r/+v/6//7///8BAAQAAQD+//z/+//7//z///8AAAEAAQABAP///f/9
//z//P//////AQACAAEA///8//r/+//8//7/AAAAAAAAAAAAAPz/+//7//v//P/+/wIA
AwAAAP///P/7//3///8CAAcACwANAA4ADgALAAsADQAOAA8AEAARABIAEAAQABAADwAR
ABEAEQAQAA4AEAARABEADgAPAA4ADQAOAA8AEQAWABQAEgAMAAgABQADAAIAAgAAAAAA
//////3//f/7//r/+f/5//3////7//n/9//1//L/8//0//X/+f/6//v/+//5//b/8v/v
//D/8f/z//T/8//y//H/7v/u/+7/7//w//H/8v/z//T/8//x/+//7P/x//H/7//t/+n/
5f/k/+3/9/8DABIAIQAsADsASQBWAGoAhgCmAMwA5QDhAMEAnACKAH8AZQBCAC8AJwAd
ABoAHQAXABEAEAANAAkABAABAAAAAwABAP3//v/8//j/8//0//L/8//y//X/9v/5//r/
+P/0//H/7//x//P/9v/4//X/9P/z//L/8v/y//P/9P/1//X/+P/5//b/8//x//D/8v/1
//n//P/5//n/+f/4//j/9//2//n/+//8//3////8//n/+P/3//n//P8AAAMAAQABAAAA
//8AAAEAAwAEAAYABgAIAAsACAAHAAYABgAKAAwADgASABMAFQAUABQAFQAZABoAHQAg
ACIAJQAmACoAKwArACsAMAAzADcAOwA7ADsAPAA6ADsAOwA7ADsAPAA/AEEAQgA+ADsA
NwAyADEAMAAwADEALgAqACQAHgAdABoAFwAXABQAFAATABEACwAIAAUAAQACAAMAAwAF
AAQAAwAAAP3//v/+//3//f/+//7//v/+//v/+v/6//f/+P/5//v//v/8//v/+v/3//j/
+P/4//j/+f/7//z//f/7//r/+P/1//f/+f/7//7//P/8//v/+f/6//r/+P/4//j/+f/7
//z/+//4//b/9P/2//j/+P/8//n/+v/5//j/+P/4//j/9//1//f/9//3//X/9f/0//P/
9v/3//n/+v/6//j/9v/0//b/9v/0//T/9f/3//r/+//5//f/9f/x//P/9f/4//z//P/7
//r/+f/3//b/9v/2//n/+f/6//z/+//4//b/9f/1//b/+f/6//r/+f/4//X/9v/3//f/
+P/5//n/+//8//r/9//z//D/9P/2//n//P/4//b/9P/y//P/8//0//X/9f/2//n/+f/4
//f/9P/z//T/9f/3//v//P/9//3//P/+////AAACAAYABgAEAAQABAAEAAUABgAHAAcA
CQAJAAkACAAEAAQAAwABAAEABQAHAAkABQADAAIABAAGAAYAAgAAAP///f/8//z/+P/2
//P/8f/z//X/9f/2//P/8f/z//P/8P/v/+7/7f/r/+3/7//x//D/7v/s/+n/6//s/+z/
7f/p/+n/6v/q/+z/7P/s/+r/6v/q/+v/7P/r/+r/6f/o/+r/6//s/+z/7f/n/+H/3f/d
/9//6P/x//X///8KAA8AFAAjADMARABaAHIAkAC2AM8AzwC1AJIAeABtAFsAPAApACMA
GwAQAAsABwADAAYABwAFAAQAAQD8//H/6f/r//D/8P/u/+v/7f/s/+7/7v/s/+r/6v/o
/+r/6v/r/+3/6//r/+z/7P/q/+r/6v/q/+z/7P/t/+7/7f/r/+z/6//v/+//8P/y/+//
7//w//D/8P/x//L/8v/0//P/8v/1//T/8v/w/+//8f/x//P/9f/0//T/9f/1//b/9//3
//f/+P/5//v//P/7//r/+//9//7///8AAAIAAwAEAAUACAAJAAsACgAKAAwAEQATABcA
GgAaABsAGgAgACMAJQAnACYAJwApACsAKwAtADAAMAAxADMANQA3ADQANQA1ADQAMwAz
ADIAMAAsACgAJQAjACIAIAAcABgAGAAWABQAFQAPAA4ADAAJAAkACAAHAAUAAwABAP7/
/f/7//v/+f/3//n/+v/6//v/+v/4//b/9P/1//b/+P/3//b/9f/1//b/9f/1//X/8//0
//b/+P/6//b/9f/z//H/9f/2//b/9f/0//P/8v/y//P/9P/0//P/9f/2//X/9v/0//P/
8//y//X/9P/0//T/8v/y//D/8v/w//L/8v/y//P/9P/1//X/8f/x/+//7f/v//H/8v/z
//H/8f/y//L/8//y//H/8P/x//L/8f/y//H/8f/y//H/9P/1//b/9f/y//H/8f/y//H/
8f/x//H/8v/y//P/9P/z//H/8P/w//L/8v/z//X/8//y//P/8v/x//H/8f/v//L/8//z
//T/8//x//H/8P/z//P/8v/y//D/8P/x//L/8f/w/+//7v/u/+//8f/z//H/8P/x/+//
8P/x//D/8f/z//P/9P/3//n/+//8//z/AwABAAEA/v/+//7//v/+/wEAAgADAAMAAgAB
AAAA/v/+/wAAAQABAAEAAwADAAMA///9//z//v8BAAIA///+//r/9//1//T/8v/y//H/
8f/y//P/8v/y/+7/6//s/+v/6//r/+v/6//n/+f/5//n/+j/6P/o/+f/6P/o/+f/5//l
/+X/5v/m/+j/6P/o/+b/5f/k/+T/5P/j/+T/5f/m/+f/5//n/+b/4f/h/+H/3//d/9//
5P/n/+v/8//+/wUADAAbAC8AQABOAGIAfgCgAL0AxQC3AJYAegBzAGUASAAtACEAFwAK
AAUABwAHAAgACwAHAPz/9f/w/+3/7f/t//L/8v/w/+3/7f/q/+r/6P/p/+j/6f/o/+v/
6v/q/+v/6v/p/+n/6P/p/+r/6//s/+n/6P/o/+j/5//n/+r/6//s/+v/6//s/+r/6//t
/+7/7P/t/+7/7v/u/+3/7P/v//D/8P/w//H/8v/x//L/8//y//L/8//z//X/9//4//n/
9//3//j/+P/4//j/+v/9/wAAAQACAAQAAgACAAIABAAJAA0ADgAQAA4AEQARABMAFgAY
ABsAHAAhACMAJAAlACQAJQAnACkALAAvADMANAA1ADUANQA1ADQANQA1ADQANAAzADEA
LgAqACYAIwAhACIAIgAgAB4AGgAWABIAEQANAAwACgAHAAUABAADAAEA/v/9//v/+//9
//3/+//5//j/+P/3//f/9v/2//b/9v/2//b/9//1//L/8f/x//L/9P/1//b/9f/2//b/
9v/2//T/9f/1//X/+P/4//f/9f/0//P/8v/y//X/9v/2//X/8v/y//D/8P/u/+//8f/y
//X/9P/0//T/8v/y//D/8v/0//b/9v/2//L/8v/y//H/7//x//H/8f/0//X/9f/1//L/
8f/x//D/9f/2//f/+P/3//b/8//y//D/8f/z//P/9P/1//b/9f/y//H/8f/y//b/9//4
//n/9v/0//P/8v/x//H/8v/0//f/9v/2//f/9f/0//X/9P/4//n/+v/5//b/9f/z//L/
8//z//X/9v/3//f/9v/2//X/9P/0//T/9v/2//b/9v/0//P/8//z//P/9P/3//f/+P/5
//j/+f/5//n/+v/9/wAAAwAFAAYABQAIAAYABgAGAAYACQAKAAsACwAKAAkACAAGAAUA
BgAGAAUABgAJAAoACwAHAAUABAAGAAkACgAHAAYABAABAP///v/8//z/+//7//3//f/7
//r/9P/x//L/8f/y//P/9P/1//H/8f/x//H/8v/y//L/8f/y//L/8f/x/+7/7f/t/+z/
7//w//H/8P/v/+7/7v/u/+7/7v/u/+7/7//v/+//7v/v/+f/5f/n/+f/5//u//P/+f8B
AAoAEQAaACkAPwBUAGgAfACcAMAA0wDPALcAkgB8AHcAcQBaAD8ALwAjABYADwARABEA
EAARAA8ADAAFAPz/+f/5//f//P/8//r/9//5//b/9v/0//T/9P/2//b/+f/4//j/+f/2
//P/8f/u//L/9P/2//j/9//2//b/9v/2//X/9//3//r/+f/5//r/9//3//j/+P/5//v/
/f/+/////f/7//3//f/+////AQACAAEAAgADAAEAAAAAAP//AwAFAAYABwAJAAkACgAK
AAsACgALAA0AEAARABIAFAATABIAEQASABcAGwAcAB4AHgAhACEAIwAmACgAKwAsADEA
MwA0ADUANQA3ADoAPQBBAEMARgBGAEMAQwBDAEMAQQBDAEQARABFAEUARABCADwAOAA1
ADMAMwAyAC8ALAAqACYAIgAhABwAHAAbABkAFwAWABUAEwAQAA8ADQANAA0ADQALAAkA
CAAIAAcABwAIAAgACAAIAAgACAAJAAcABQADAAIAAgAEAAUABgAFAAIAAgACAAIAAgAD
AAMAAwAHAAgACAAHAAUAAwABAAAAAgAEAAUABQAEAAQAAgACAAAAAQADAAQABQAEAAQA
BAADAAIA//8AAAEABAAFAAYABAAEAAQAAwACAAMAAgABAAIAAwADAAMAAgABAAEAAAAD
AAQABQAGAAYABgAEAAQAAgADAAUABQAGAAcACAAHAAMAAwAEAAYABwAHAAcABwAFAAQA
BAAEAAMAAwAEAAYACQAIAAgACQAFAAQABQAEAAcABwAHAAUABQAFAAQABAADAAMABQAG
AAkACQAIAAgABAACAAEAAAACAAQABgAIAAQAAwADAAMAAQACAAUABQAGAAcABgAHAAcA
BwAIAAsAEAATABUAFgAXABMAEQAQABEAEgATABQAGAAaABwAHQAZABcAFQASABUAGAAa
ABsAFwAXABUAEwAUABMAEwAWABoAGgAWABQADgALAAkACAAKAAoACQAJAAcABwAFAAQA
AQD//wEAAQABAAEAAQABAPz/+//6//n//f/+//////////7//P/7//f/9//4//j//f/+
/////v/8//r/+f/4//r//P/+/wAA/v/9//z/+v/v//P/9f/z//P/9//6//3/AwANABoA
JQAwAEMAWQBqAH4AmAC2ANIA5QDdAL0AnACOAIcAbQBKADkAMwAnACIAIwAhAB8AIAAd
ABUADgALAAgABwAFAAkACgAKAAgABQADAAAAAAD+/wIAAgAEAAQAAgAAAP/////9////
AgAGAA==
         </WaveFormData>
      </LeadData>
      <LeadData>
         <LeadByteCountTotal>10000</LeadByteCountTotal>
         <LeadTimeOffset>0</LeadTimeOffset>
         <LeadSampleCountTotal>5000</LeadSampleCountTotal>
         <LeadAmplitudeUnitsPerBit>4.88</LeadAmplitudeUnitsPerBit>
         <LeadAmplitudeUnits>��V</LeadAmplitudeUnits>
         <LeadHighLimit>2147483647</LeadHighLimit>
         <LeadLowLimit>268435456</LeadLowLimit>
         <LeadID>V1</LeadID>
         <LeadOffsetFirstSample>0</LeadOffsetFirstSample>
         <FirstSampleBaseline>0</FirstSampleBaseline>
         <LeadSampleSize>2</LeadSampleSize>
         <LeadOff>FALSE</LeadOff>
         <BaselineSway>FALSE</BaselineSway>
         <ExcessiveACNoise>FALSE</ExcessiveACNoise>
         <MuscleNoise>FALSE</MuscleNoise>
         <LeadDataCRC32>2745890433</LeadDataCRC32>
         <WaveFormData>
BAAEAAQABAAEAAQABAAEAAMAAgABAAAAAQACAAMABAADAAIAAQAAAAIAAgACAAIAAgAC
AAIAAgABAAAA///+////AAABAAIAAQAAAP///v8AAAAAAAAAAAIAAgACAAIAAQAAAP//
/v///wAAAQACAAEAAAD///7/AAAAAAAAAAACAAIAAgACAAAAAAAAAAAAAQACAAMABAAC
AAIAAgACAAUAAwAEAAMAAAD///3/+//1//P/8v/y//P/8//x//H/8P/u/+3/7v/v//H/
8//2//X/9v/2//T/8v/x//H/8//5//r//P/8//z/+//4//f/+f/6//v//P/9//3//P/7
//v/+//7//v//f/9////AQD///7//f/9//z//P/8//7//v/+//7//v/7//v/+//7//z/
/v///wEA//8DAAgAEQAaACcAMQA2AD0ARABMAFAATgA+ACMA///b/7f/lv+E/33/dv9v
/2f/YP9a/1z/aP91/3v/gf+O/5n/nf+k/7L/wf/P/93/5f/o/+v/8//6//z//f8AAAIA
BAAEAAYABQAFAAUABQAGAAkACwAMAAsACwALAAsADAAMAAwADAAOABAAEAAQAA0ADAAK
AAkACgALAA0ADwANAA4ADgANAAwADAAMAAwADgAOAA4ADwAOAA0ADAALAAwADQAOABAA
DgAOAA4ADgAOAA0ADQAOABIAEgASABMAEgARABAADQAOABAAEgAUABMAEgARABAADwAP
AA4ADgAQABEAEgATABEAEAAPAA0ADQANAAwADAANAA0ACwAKAAgABwAGAAYACQAJAAkA
CQAEAAEA///+//7///8AAAEAAQABAAEAAAD9//3//f/9/wAAAAD//////P/8//v/+v/7
//3///8AAP7//v/+//3//f/9//z//P/+/wAAAQABAAAA/v/8//r//f/+////AQABAAAA
/v/9//z//P/8//z//v8BAAIAAgABAP///f/7//z//v8AAAEA/////////v/+//7//v//
/wEAAwAEAAQAAQAAAP///f/+////AQAEAAIAAgACAAEA/////wEAAQADAAUABwAHAAMA
AgABAAEAAwAEAAYABwAHAAYABQACAAMAAwADAAQABwAHAAcACAAHAAMAAQD//wIABAAF
AAcABgAFAAQAAgACAAEAAQACAAMABQAGAAcABQADAAEAAAABAAMABAAFAAMABAAEAAIA
AAD/////AAACAAMAAwADAAEA///9//z//f/+/wAAAQD+//7//f/6//z//P/8//z//v/+
///////+//3/+//5//v//P/8//3//f/+//7//P/8//3//f/9//////8AAAAA/f/8//v/
+v/+////AgAAAAAAAAAAAAIAAgD////////+//3/+//3//P/8f/w//L/8v/x/+7/6//r
/+r/6v/s/+z/7f/u//L/8//0//T/8f/u/+z/6//v//P/9P/2//j/+f/5//f/9f/2//b/
9v/3//r//P/9//z/+//6//n/+//7//v//f/9//3//P/7//v/+v/6//r//v/+//7//v/8
//v/+//7//3//f/+//7/AwADAAMABAALABQAHwArADIAOQBCAEoAUABUAEwANwAZAPX/
0f+w/5b/h/+A/3n/c/9u/2b/YP9k/3P/gf+J/5L/m/+h/6T/rP+5/8n/1//j/+j/7//1
//7/AAABAAQACAAKAAoADAALAAsACwALAA0ADwAQABAADwAPAA8ADwAOAA4ADgAOAA8A
EgATABQAEwASABAADwAQABEAEwAVABMAFAAUABMAEAAQABAAEAATABQAFQAXABUAEwAR
AA8AEAARABIAFAAWABYAFgAWABUAEwASABIAFgAWABYAFwAWABUAFAARABMAFAAVABYA
FgAWABYAFgAVABUAFAAUABcAFwAXABcAFgAUABIADwAQABEAEQASABEAEQAPAA4ACgAJ
AAgACAALAAsACwALAAcABQAEAAQABQAFAAUABQAHAAcABwAGAAQAAwACAAEAAwAEAAQA
BQACAAIAAQAAAAAAAQACAAIABAAEAAQAAwACAAEA///+////AgAEAAUAAwACAAEAAAAA
AAAAAAABAAMABAAEAAUAAwACAAEAAAADAAUABQAEAAQAAwACAAEAAwAEAAUABQADAAMA
AwACAAEAAAD/////AAADAAUABgADAAIAAQD//wEAAQACAAQABgAGAAYABQADAAMABQAF
AAUABwAJAAkABQAEAAMAAwAEAAQABQAFAAYABgAGAAQAAwADAAMABAAHAAcABwAIAAgA
BQAEAAMABQAGAAYABwAHAAcABwAGAAQAAwADAAQABQAHAAgACQAHAAUAAwACAAQABQAF
AAUABQAGAAYABAADAAEAAAAAAAEAAwAEAAUABAADAAIAAgAAAAAAAQABAAMABAAEAAIA
AgACAAIAAgAEAAQABQAFAAQAAwABAP//AQACAAIAAwADAAQABAACAAAAAQABAAEABAAF
AAcACAAIAAgABgAEAAQABAAEAAYACAAHAAkABAACAAAA/f/8//n/+P/4//b/9v/1//L/
8f/x//D/8P/z//T/9v/4//j/9//2//T/9f/0//T/9f/3//v//P/+//3//f/8//n//P/+
////AAD9//7//v/9//7///8AAAEAAQABAAEAAwAEAAMAAQD//wIAAgADAAQAAwACAAEA
AAACAAEAAQABAAMAAwAEAAQAAQADAAcAEAAZACIALQAzADYAOwBGAFAAVgBYAFIAPQAb
APH/yf+o/5D/h/+C/3//ff94/27/aP9o/3P/e/+D/47/n/+p/7D/uv/D/83/2f/j/+j/
7//7/wQABgAHAAoACQAKAAkACgAMAA0ADgAPAA8AEQASABIAEQARABEAEQAQABAAEAAQ
AA4AEAAQABAAEQASABIAEwATABMAFAAVABQAFAATABEAEQASABMAFAATABIAEQARABMA
EwATABMAEwATABMAFAASABIAEgASABUAFQAWABgAGAAWABQAEwAUABUAFgAVABUAFgAX
ABgAFgAWABYAFgAYABkAGQAaABoAGQAYABcAGQAYABcAFQAVABUAFAAUABQAEwAQAA4A
DwAPAA8AEAANAAsACQAHAAgABwAHAAgACQAJAAkACQAHAAcABwAGAAcABwAHAAcABQAE
AAIAAQADAAQABAAEAAIAAwAEAAQAAwACAAEA//8CAAMAAwAEAAEAAgACAAEAAgACAAIA
AgAAAAAAAAABAAEAAAD+//3///8AAAEAAgAAAAEAAAD+//////////////8AAAEAAQAB
AAEAAQAAAAIAAgACAAMAAAABAAEAAAD//wAAAQABAAAA/////wAA/v/+//7//f/+////
AgADAAEAAQABAP//AAAAAAAAAQACAAIAAwADAAMAAgABAP7///8BAAMABgADAAEA///+
/wEA////////AAACAAMABQADAAMAAwACAAMAAwAEAAYABAADAAEA//8AAAEAAgAEAAIA
AwADAAMAAQAAAP7/+v/8//3///8CAAEAAQAAAP//////////AAD+//7///////3//v/+
//z///8AAAEAAgABAAAAAAD//wEAAQAAAP////8AAAAAAQAAAAAA///8//7/AQADAAUA
AwABAAAA/v/+/wAABAAFAAYABwAIAAUABAAAAP///v/+//7//f/7//f/9f/0//L/8v/x
/+7/7v/v/+//8P/x//D/8P/w//T/9f/2//b/8v/w/+//7//x//X/9v/4//r/+//7//n/
+f/6//r/+v/4//r/+//7//v/+//7//v/+//7//v//f8BAAEAAAD///7//P/7//r//v/+
//7//v/8//v/+//7//3//f/+//7/BQAHAAkADgAZACIAKQAtADQAPwBKAFQAWgBUADwA
GQDz/83/q/+S/4L/e/90/2//af9e/1T/Vv9m/3P/e/+F/5D/mf+f/6j/tv/F/9H/2//j
/+z/8//5//3//v/+/wAABAAIAAoADgANAA0ADQANAA0ADwAQABAAEQARABEAEQAOAA4A
DgAOABEAFAAVABYAFAAUABMAEwARABEAEgATABQAFgAXABcAFQAUABMAEgAVABYAFwAZ
ABgAFwAWABUAEwATABMAFAAVABYAFwAYABYAFQAVABYAGgAaABoAGwAZABkAGQAXABkA
GgAbABwAHAAcABwAHAAZABkAGAAYABsAGwAbABsAGQAYABcAFQAXABcAFgAWABcAFwAV
ABQAEgARABAAEAARABEAEQARAA4ACwAJAAgABwAHAAcABwAJAAkACQAIAAUABQAFAAUA
BwAIAAgACQAGAAYABQAEAAMAAwADAAIAAwAEAAUABQAEAAMAAQAAAAIABAAFAAUAAwAC
AAEAAAAAAAAAAAABAAQABAADAAMAAQAAAP///v8BAAMAAwACAAAA///+//3///8AAAEA
AQACAAMABAAEAAEAAAD/////AAADAAUABgACAAIAAgABAP////8AAAIAAwAEAAUABQAA
AP//AAD//wAAAwAGAAcAAwACAAEAAQACAAIAAwADAAYABgAGAAQAAQABAAEAAgAFAAUA
BQAGAAYAAwACAAEAAQACAAIAAwAFAAUABQAEAAIAAQABAAIABAAFAAUABQADAAEA///+
//7/////////AAACAAMAAgAAAP////8AAAAAAQABAAEAAgABAAAAAAD+//7//////wEA
AgACAAAA///+//3//P/9//7/AAABAP/////+//3//f/+//7///8BAAIAAgAAAP/////+
//3/AQABAAIAAgABAAAA///+/wAAAQABAAQABgAGAAYABgAFAAQAAAD//wAAAAAAAP//
/P/3//T/8v/y//L/8f/u/+//7//u/+7/7v/u/+//8P/z//X/9//4//b/9P/z//P/9P/3
//f/+P/5//v//P/7//r/+v/5//j/+//+/wAAAQD+//3//P/7//3//f/9////AwADAAIA
AQAAAP7//f/8////AAABAAIAAgABAAEAAQD/////AAAAAAcABwALABAAGQAiACkAMQA4
AD8ATABYAFwAUgA4ABUA8f/N/6n/jv+C/33/dv9x/2n/Xv9W/1r/bP99/4X/i/+Y/6H/
pf+s/7j/xf/T/9//6f/y//n//f8BAAIAAgAEAAgACgAKAAwACwALAAsACwAJAAsADAAM
AA4ADwAQABEADwAOAA0ADAANABAAEQASABAAEAAPAA8ADwAPABAAEQATABQAFAATABEA
EAAPAA4AEAAQABAAEQAPAA8ADwAPABEAEQARABIAEwAUABUAFgAVABMAEgASABQAFAAU
ABUAEwATABMAEQARABIAEwAUABYAFgAWABYAEwATABIAEgAVABUAFQAVABMAEgARAA8A
DQANAAwADAAPAA8ADQAMAAoACQAIAAgACwALAAsACwAIAAUAAwACAAEAAQABAAEAAwAD
AAMAAgAAAP///v/9////AAAAAAEAAAAAAP///v/8//3//v/+/wAAAAAAAP///f/9//z/
/P/8//7//////////v/9//z//P/8//z//f///wAAAAABAP3//P/7//r//f///////v/+
//3//P/7//n/+v/7//v//f/9//3//P/7//r/+f/5//v//f/+//7//P/8//z/+//9//3/
/v8AAAAAAAAAAP///f/9///////9////AQABAAEAAAD////////+//7//f///wAAAQAA
AP3//f/9//7/AAABAAIABAAFAAEA///9//3//v/+////AAABAAIAAgABAP///v/+////
AQACAAMAAgABAAAAAAD+/////////wAAAgADAAIAAQD///7//v8AAAEAAQABAAAA///+
//7//P/8//3//f///wAAAAD+//z//P/8//z//f/+/wAAAQAAAP///f/7//3//v/+////
//8AAAAA/v/8//3//f/9//////8AAAAAAgACAAIAAgAAAP//BAAGAAYABgAGAAYABgAD
AAMAAAD+//z/+f/4//X/9P/0//L/8v/x/+7/7v/v/+//8P/x//D/8P/w//L/8//0//T/
9P/y//H/8f/x//X/9v/4//n/+//8//v/+f/6//r/+v/4//r/+//7//z//f/+/////v/9
//z//f8BAAEAAAD///3//P/8//z//v/+//7//v8AAP////////////8AAAAAAQAFAAkA
EAAZACIAJwArADIAPQBGAFAAWABUAEAAHwD5/9X/sf+W/4j/g/98/3f/cf9q/2L/Yv9s
/3n/g/+L/5j/o/+p/7D/uP/D/8//2f/l//D/9/8BAAYABgAFAAYABgAIAAgACgALAAsA
CwALAAkACwAMAAwADgAPABAAEQAOAA4ADgAOAA4AEAAQABAAEgASABEAEQAQAA8ADwAP
ABAAEgATABMAEAAQABAAEAAQABAAEAARABMAEwATABMAEgARABAAEAASABIAEgASABAA
DwAPABAAEgASABIAEwAVABUAFQATABIAEgASABIAEwAUABUAFgATABMAEgASABMAEwAT
ABMAFQAUABMAEQAQAA8ADQAMAA8ADwANAAwACAAHAAYABgAHAAcABwAHAAcABQAEAAQA
AgABAAAA//8AAAEAAgACAP//////////AAAAAP///////wAAAAAAAP////////7///8A
AAEAAQD//////v/+//7/AAABAAEAAwACAAEAAAD9//z/+//7//3//v/+/////P/8//z/
/P/9///////+/wAA///+//3//P/8//z/+//+////AAAAAP///v/9//3/+//9//7//v/9
//7///////7//f/9//7/AQACAAMAAwAAAP//AAD///3///8BAAEAAQAAAP////////7/
/v/9/wEAAgADAAIA////////AAD///////8AAAQAAQAAAP///f/+//7///8AAAEAAgAC
AAEA///+//7//v////////8AAP///v/+//3//f/8//v//P/+/////v/8//v/+//8//z/
/f/9//3//P/7//r/+v/4//j/+f/5//r//P/9//z/+v/6//r/+v/4//j/+f/5//v/+//6
//n/9//4//j/+f/6//z//f/8//v/+//6//n/+f/5//z//v/+//7//v/+//7//v/+//v/
+//7//r/+f/3//P/7//t/+z/7f/u/+7/7P/q/+n/5//m/+b/5v/n/+j/7P/t/+7/7v/r
/+j/5v/l/+r/7//x//T/8v/z//P/8f/w//D/7//u//D/8v/z//P/8v/x//D/7//w//H/
8v/1//X/9f/0//P/8//y//L/8v/1//b/9//4//X/8//y//H/8//z//T/9P/3//f/9//6
/wUAEgAbACMALAAxADgAQgBMAEwAPgAnAAUA2/+z/5j/hP95/3D/af9j/2D/WP9U/1z/
a/9x/3X/gP+L/4//mP+m/7P/wf/N/9X/3P/j/+3/8f/y//L/9P/4//r/+v/8//z/+//6
//n//P///wEAAgACAAEAAAD///7//v/+//7///8CAAMABAABAAAA/v/9//7///8BAAMA
AwAEAAQAAwAAAAAAAAAAAAEAAgADAAUABAADAAIAAQADAAMAAwAEAAIAAgACAAIAAgAB
AAEAAgAGAAYABgAHAAUABQAFAAMABAAGAAgACgAIAAgACAAIAAcABwAGAAYACQAJAAkA
CQAIAAYABAABAAQABQAFAAYABQAFAAMAAgD+//3//P/8////////////+//5//j/+P/5
//n/+f/5//f/9//3//b/9//3//f/9//4//j/9//3//P/8v/w/+7/8v/1//j/+v/3//b/
9f/z//H/8f/w//D/8//2//j/+f/4//b/9P/y//T/9P/0//X/9v/2//X/9f/2//b/9v/2
//X/9//3//b/9v/1//T/8//1//b/9//3//X/9f/1//T/8v/y//L/8//0//f/+f/6//f/
9v/1//P/9P/1//f/+v/4//j/+P/3//X/9f/3//f/+f/7//3//f/5//j/9//3//r/+v/7
//v/+v/6//r/+P/5//n/+f/6//3//f/9//7////7//n/9//4//r/+//9//v/+//7//r/
+f/3//b/9v/5//v//P/9//v/+f/3//b/9v/3//f/9//3//j/+P/2//j/9//3//j/+f/7
//z//f/6//f/9P/y//X/9v/4//n/9//4//j/9v/2//b/9v/2//f/+P/6//v/+v/5//f/
9f/2//j/+f/7//r/+v/5//b/9v/3//f/9////////v/+//3//P/7//r//f/+//z//f/6
//j/9v/z/+//6//p/+j/6f/q/+r/6P/l/+X/5P/k/+f/6P/q/+z/7f/t/+3/7P/q/+j/
5//n/+v/7//w//L/8P/x//H/7//w//L/8//0//L/9P/1//X/9f/1//X/9f/1//X/9f/3
//j/9//1//P/9v/2//f/+P/6//r/+v/6//j/9//3//f/+P/5//v//P/7//v//f8GABMA
HgAnAC8ANgA9AEQATABQAEoANgAVAPH/yf+l/4r/fP9z/2r/af9n/17/VP9a/2j/cf9z
/3//jv+V/53/qv+2/8P/z//Z/9//5P/r//X//P/+////AgACAAQABAAGAAcABwAHAAcA
CQALAAwADAAMAAsACgAJAAkACgALAAwADAAOAA4ADgANAAwACgAJAAwADQAPABEADgAO
AA0ACwANAA4ADwAQAA4ADgAOAA8ADQANAA0ADQAOAA8AEAASABAAEAAQABAAEgARABEA
EgASABIAEgATABEAEQARAA8AEgAUABYAGAAVABQAEwASABIAEwATABQAFQAVABUAFQAU
ABIAEAANABAAEQARABIAEAAPAAwACgAJAAkACQAKAAkACQAJAAkABQADAAIAAgACAAMA
BAAFAAQAAwACAAAAAAABAAIAAwAEAAQAAwADAAAAAAD///7/AAABAAIAAgABAAAA///9
///////+//7//v8AAAEAAQD///7//f/8//3//v///wEA///+//z/+//9//7///8AAP//
AQABAAAA/v/9//z/+//8//7/AAABAAAA///+//z//f/+////AQD//wEAAgACAAAAAAAA
AP//AAABAAMABgAFAAQAAwABAAEAAQADAAMAAgADAAQAAwABAAAA/////wEAAgAEAAUA
AwACAAEA/v8AAAEAAgAEAAMAAwADAAQABQABAP///f8AAAIAAwAFAAQAAwACAAAAAgAB
AAEAAgAEAAUABQAFAAEA///9//z///8BAAIAAwACAAIAAQD+/wAA/////wAAAAABAAEA
AQAAAP///v/+////AAACAAMAAAAAAP///P///wAAAQACAAEAAAAAAP///f/9//z/+//8
//7///8BAAAAAAD///z//f///wAAAQADAAMABAAEAAAA/v8BAAIAAwAEAAUABgAEAAUA
AAD+//z/+f/6//f/9v/2//T/9P/z//D/7//v/+7/7v/y//L/8//0//X/9f/1//T/8//y
//L/8//z//f/+P/6//r/+//7//n/+v/8//3//v/7//z//P/7//z//f/+/////v/9//z/
/f8BAAEAAAD//wEAAAAAAAAA///+//3//P//////AAABAP////8AAAAA//8BAAcAEAAZ
ACQAKwAtADIAOQBEAE4AUgBSAEAAHwD5/9H/rf+Q/4L/e/92/3X/b/9m/1z/XP9o/3f/
ff+H/5r/pf+p/67/vP/H/8//2f/j/+r/9f///wUABgAGAAgABwAIAAcACAAMAA0ADgAP
AA4ADwAPAA4ADwAPAA8ADwAPABAAEQASABEAEgARABAAEwAUABQAFQASABEAEQARABEA
EgASABEAEgASABIAEgAQABAAEAARABIAEwAUABUAEwATABMAFAAUABQAFAAUABYAFQAV
ABYAFQAUABMAEwAVABcAGQAZABYAFgAWABYAFgAWABYAFgAWABcAFwAYABYAFQAUABMA
FgAWABYAFQAUABMAEQAQABMAEwARABAADwAPAA8AEAAQAA8ADgANAAwACwALAAwACAAH
AAYABQAHAAcABwAGAAUABQAFAAUABAAEAAMAAwADAAQABAAEAAIAAwAEAAQABAAEAAQA
AwAFAAUABAAEAAEAAgACAAEABAAEAAQABAACAAIAAgADAAQABAADAAMABAAEAAQABAAE
AAUABAACAAMAAwADAAMAAAAAAAAA//8AAAEAAgACAAQABAAEAAUABAAFAAUABAAFAAYA
BwAHAAUABQAGAAgACAAIAAgABwAHAAcACQAJAAgACQAKAAkACAAIAAgACQAJAAgACAAH
AAoACgAKAAgACQAJAAkACgAIAAcABgAGAAsACQAJAAkACAAIAAcABwAHAAcABwAGAAgA
BwAHAAgABwAHAAYABQAHAAcABwAIAAcABwAGAAUABQAGAAYABAAGAAUABQAGAAUABQAE
AAMABAAFAAYACAAGAAQAAwABAAMABAAEAAIABAAEAAQABAADAAIAAgABAAIAAwADAAMA
AgACAAEAAQADAAQABAACAAQABQAFAAUAAwABAAQABgAHAAgACQAKAAgACAAFAAUAAwAC
AAEA//////v/+f/4//f/9v/0//D/8f/x//D/8P/y//L/8//0//T/9f/2//b/9v/0//P/
8//z//f/+P/6//z//f/9//v/+//8//z//P/8//7//////wEAAQABAAEA////////AQAD
AAMAAgABAAEAAAAAAAAAAgACAAIAAgAEAAMAAwADAAIAAQABAAAABQAFAAkADgAVAB4A
JwArADAAOQBEAFAAWABYAEoAKwAFAN//v/+i/5D/i/+E/33/d/9y/2j/ZP9q/3n/hf+J
/5b/o/+n/6z/tP+//8v/1//l/+7/9f/9/wEAAgACAAQABgAIAAgACgANAA0ADQANAAwA
DQANAAwADgAPABAAEQAOAA4ADgAOAA4AEAAQABAAEgASABEAEQAQAA8ADwAPABAAEgAT
ABMAEQAQAA8ADgAQABAAEAARABEAEQARABEADwAPAA8AEAARABIAEwAUABMAEQAQABAA
EgASABIAEwATABMAEwARAA8AEAARABIAEwAUABUAFgAUABMAEQAQABEAEQARABEAEgAS
ABIAEQAQAA8ADQAMAA8ADwANAAwACgAJAAgACAAJAAkACQAJAAgABwAHAAgABQAFAAUA
BQAGAAcACAAIAAcABwAHAAcACAAIAAcABwAHAAgACAAIAAcABwAHAAYABwAIAAkACQAI
AAcABQAEAAUACAAKAAsACQAIAAcABgAGAAYABgAHAAoACgAJAAkACAAIAAgACAAJAAsA
CwAKAAsACwALAAsACgAKAAoACQALAAsACwAKAAoACgAKAAsACwANAA4ADgAOAA4ADgAN
AAsACwAMAA4AEAAQABAADwALAAsADQANAA0ADwARABEAEQAQAA8ADwAPAA4ADgANABAA
EAAQAA4ADwAPAA8AEAAPAA8ADwAQABIADwAOAA0ACwAMAAwADQAQABEAEgASABEADwAO
AA4ADgAPAA8ADwAQAA8ADgAOAAwADQANAA0ADQAOAA4ADAAOAA0ADQAOAAwADQANAA0A
DgANAAwADAAKAAoACwALAA0ADgAOAAwADAAMAAwADAAKAAoACwALAAwADQANAA0ADAAM
AAsACwANAA4ADgAMAAwADQANAA0ADQAOAA8AEAARABIAEAAQAA0ADQALAAoACQAHAAgA
BQAEAAQAAwACAAAA/P/7//v/+v/6//r/+v/7//z//v///wAAAAAAAP7//f/9//3/AQAC
AAQABgAHAAcABQADAAQABAAEAAIABAAFAAUABwAHAAcABwAGAAUABAAFAAgACQAJAAkA
CQAIAAgACAAIAAgACAAIAAkACQAKAAsACAAHAAcABgAJAA0AEwAYAB8AKgAzADcAPABD
AE4AWgBiAGIATgAtAAUA2/+7/6L/lP+R/4z/hf97/3D/aP9o/3D/f/+H/4//nP+n/63/
tv/A/8v/1//j/+3/9v///wcACgAKAAkACgAOABAAEAASABMAEwATABMAEQATABQAFAAX
ABcAFwAXABUAFAATABIAEgAUABQAFAAVABYAFgAXABUAFQAWABcAGQAaABoAGQAYABgA
GAAYABgAGAAYABkAGwAbABsAGwAZABkAGQAaABsAHAAdAB4AHQAbABoAGgAaABoAGgAb
ABwAHQAeAB0AHAAcABwAHAAdAB4AHwAgAB0AHQAcABwAHQAdAB0AHQAfAB4AHQAbABgA
FwAVABQAFgAXABYAFgAUABMAEgASABMAEwATABMAEgARABEAEgAOAA0ADAALAAwADQAO
AA4ACwALAAsACwAKAAoACQAJAAkACgAKAAoABwAHAAcABgAHAAgACQAJAAcABwAGAAYA
BgAIAAkACQALAAoACQAIAAcABgAFAAUACAAIAAcABwAGAAYABgAGAAcACQAJAAgACgAJ
AAgABwAGAAYABgAFAAYABwAIAAgABgAGAAYABwAFAAcACAAIAAcACAAJAAkACAAHAAcA
CAAKAAoACgAJAAcABwAJAAkACAAJAAoACQAIAAgACAAJAAgACAAJAAkACwAMAA0ADAAJ
AAkACQAKAAkACQAJAAoADgALAAoACQAIAAgABwAHAAgACQAKAAoACAAHAAcACAAIAAkA
CQAJAAoACQAIAAgABwAHAAYABQAGAAgACQAIAAcABQAEAAQABgAHAAcABwAHAAcABwAI
AAcABgAGAAUABwAIAAgABgAEAAQABAAEAAQABAAFAAUABgAHAAcABwAGAAYABQAFAAYA
CAAJAAgABwAHAAYABQAFAAcACAAMAAwADAAMAAwACgAKAAcABwAGAAYABgAFAAEA/f/7
//r/+v/6//n/9v/1//X/9P/0//b/9v/3//j//P/9//7//v/6//j/9//3//n//f/+/wAA
AQADAAQAAwACAAIAAQAAAAEABAAGAAcABQAFAAUABQAFAAUABQAHAAkACQAIAAcABwAG
AAYABgAKAAoACgAKAAgABwAHAAcACAAJAAsADAALAA8AFQAaACMALAAzADsARABNAFgA
YgBiAFYAPAAXAO//yf+r/5b/jP+D/37/e/91/2j/Yv9s/3z/h/+L/5f/pP+n/63/uP/G
/9P/3//p//P/+v8BAAcADAAMAAsADAAQABIAEgAUABMAEwATABMAFQAXABgAGAAbABsA
GwAZAA==
         </WaveFormData>
      </LeadData>
      <LeadData>
         <LeadByteCountTotal>10000</LeadByteCountTotal>
         <LeadTimeOffset>0</LeadTimeOffset>
         <LeadSampleCountTotal>5000</LeadSampleCountTotal>
         <LeadAmplitudeUnitsPerBit>4.88</LeadAmplitudeUnitsPerBit>
         <LeadAmplitudeUnits>��V</LeadAmplitudeUnits>
         <LeadHighLimit>2147483647</LeadHighLimit>
         <LeadLowLimit>268435456</LeadLowLimit>
         <LeadID>V2</LeadID>
         <LeadOffsetFirstSample>0</LeadOffsetFirstSample>
         <FirstSampleBaseline>0</FirstSampleBaseline>
         <LeadSampleSize>2</LeadSampleSize>
         <LeadOff>FALSE</LeadOff>
         <BaselineSway>FALSE</BaselineSway>
         <ExcessiveACNoise>FALSE</ExcessiveACNoise>
         <MuscleNoise>FALSE</MuscleNoise>
         <LeadDataCRC32>3089439585</LeadDataCRC32>
         <WaveFormData>
8v/y//L/8v/y//L/8v/y//D/7v/s/+r/7f/u/+//8P/t/+z/6//q/+r/6v/q/+r/7P/s
/+z/7P/p/+j/5//m/+n/6v/r/+z/6f/o/+f/5v/o/+j/6P/o/+r/6v/q/+r/5//m/+X/
5P/n/+j/6f/q/+f/5v/l/+T/5v/m/+b/5v/p/+r/6//s/+r/6v/q/+r/7P/u//D/8v/w
//D/8P/v/+//7//w//H/7//v/+//7f/o/+b/5v/n/+r/6//s/+n/4//g/93/3P/f/+L/
4//l/+T/5P/j/+H/2//Z/9n/2v/d/+H/4v/k/+P/4P/d/9v/3P/e/9//4f/g/+H/4f/h
/9//3f/d/93/3v/h/+P/5f/k/+L/3//e/9//3//f/+H/4v/j/+P/4v/f/97/3v/e/+H/
4v/k/+T/4v/k/+n/8v/8/wgAFQAnAEAAZwCaAM4A7gDrAM4AogB2AFIALgANAPD/x/+Y
/2f/L/8E//f++/74/v3+D/8p/0L/U/9i/3b/if+c/7H/v//G/9D/3P/o/+z/7v/x//f/
+v/7//3//f/+//3//P/+/wEABAAGAAUABwAHAAcABwAHAAcABwAKAA0AEAARABAADwAO
AA0ADgAQABMAFgAXABYAFQAUABQAFAAUABUAGAAbAB0AHwAeAB4AHQAdAB8AIAAkACgA
JwAnACcAJwAoACkALAAuADEANAA3ADkAOQA5ADoAOwA+AEIARgBKAEwATgBPAFAAVABV
AFcAWgBfAGMAZgBpAGoAaQBpAGkAawBtAHAAcwBzAHMAcgByAHAAbwBvAG8AcQBxAHAA
bwBqAGYAYQBcAFoAVwBVAFIATABHAEAAOQAzAC4AKAAkACEAHgAaABYADwAKAAUAAQD/
//7//f/8//n/9v/z/+//7//s/+v/6v/r/+z/7f/u/+z/6//o/+b/5//o/+n/6v/p/+n/
6P/n/+X/5P/k/+X/5v/o/+n/6v/n/+X/4//i/+P/5P/m/+f/5//n/+f/5v/m/+T/5P/l
/+n/6v/q/+v/6v/p/+f/5f/o/+r/7P/v/+//7v/t/+z/7P/r/+v/6//v//D/8P/w/+//
7v/s/+v/6//s//D/8v/x/+//7v/s/+7/7f/t/+7/8f/y//P/8//v/+3/6//p/+r/6//t
/+7/7P/s/+z/6//s/+v/6//r/+3/7v/u/+7/7P/q/+j/5//n/+j/6v/r/+n/6f/p/+j/
5//l/+X/5f/o/+n/6f/p/+j/5f/k/+L/4v/j/+b/5//m/+X/5P/i/+L/4f/h/+H/4v/k
/+X/5v/j/+L/4v/h/+P/4//k/+b/5v/l/+T/4//h/+H/4v/j/+X/5//o/+n/6P/n/+b/
5f/r/+v/7v/u/+7/7v/u/+3/7P/r/+v/7f/t/+3/7f/p/+b/5P/k/+f/5//n/+f/4//g
/97/3P/b/9r/2//a/9z/3v/f/9//3P/X/9T/0//W/9j/2//b/9z/3v/c/9r/2f/Z/9r/
2v/d/97/3//f/97/3f/a/9n/2//b/93/3v/f/9//3v/c/9r/2f/Z/9n/3f/e/9//3//c
/9v/2v/a/9z/3f/e/+D/4v/i/+L/5f/s//b/AAANABsALgBNAHgArADgAPcA7ADEAJQA
aABEACMABADh/7L/gf9L/xD/6f7j/uz+7/77/hP/Lv9B/1L/Yv91/4r/of+z/77/yP/W
/+T/6P/q/+3/9P/4//r//f/8//7//v/+/wEAAwAFAAYABwAJAAkACQAHAAcABwAHAAoA
DQAQABEAEAAPAA4ADQAPABAAEgAUABYAFgAWABYAFAAUABQAFQAaAB0AHwAhAB4AHgAd
AB0AIAAgACMAJgAoACkAKgArACkAKQArACwAMQA0ADcAOQA5ADkAOgA7AD8AQgBFAEgA
SwBOAFAAUgBSAFMAVQBYAFwAYQBlAGkAagBpAGkAaQBrAG0AcABzAHUAdQB0AHQAcABv
AG8AbwBxAHEAcABvAGkAZgBiAF4AXABZAFcAVABRAE0ARwBBADoANAAtACgAJQAiAB4A
GgAUABAADAAJAAYABAACAAAA/v/8//r/9//1//L/8f/w//L/8v/y//L/8P/v/+z/6v/s
/+z/7P/s/+3/7f/s/+v/6f/o/+j/6f/q/+z/7f/u/+3/6//p/+j/6f/q/+z/7f/t/+3/
7f/s/+r/6P/o/+n/7P/u/+//8f/w/+//7f/r/+3/7v/v//H/8v/y//L/8v/w/+//7//v
//L/9P/1//b/9P/0//P/8//y//L/9f/2//b/9f/1//T/9P/z//P/9P/3//j/+f/5//b/
9f/0//P/8//z//T/9P/2//b/9v/1//P/8f/w/+//8P/y//P/9P/y//D/7v/t/+7/7v/v
/+//8f/x//H/8P/u/+v/6v/p/+v/7f/u/+//7v/r/+r/6P/n/+f/6f/p/+v/6//r/+r/
6P/n/+f/5//o/+r/6//s/+n/6P/o/+f/5//n/+j/6v/r/+v/6//r/+r/6f/p/+n/7P/v
//H/8//x//H/8P/y//L/8v/y//P/9P/1//f/8//x/+//7f/u/+z/6//s/+v/6//r/+v/
5f/i/+D/3v/h/+L/5f/m/+X/5P/i/9//4P/d/9z/3f/e/+D/4//j/+H/4v/f/9z/3f/f
/+L/5P/j/+L/4f/f/+D/4f/g/+H/4f/h/+P/5P/j/+P/4v/g/+L/4//l/+f/5//m/+X/
4//j/+P/4//k/+T/5f/m/+j/4v/i/+j/8f/8/wgAEAAbACcAOgBbAIoAwgDyAAMB7gDI
AJgAaABAAB0AAADd/7b/j/9b/yL/+f7r/u7+8/4D/yH/PP9T/2j/ev+H/5j/qf+5/8T/
0P/i//D/9P/2//n/+v/8//z//f8BAAQABQAGAAcACQALAAwADAANAAwACwAOAA8AEAAR
ABAAEQASABEAEgATABQAFQAVABYAGAAaABkAGAAXABYAGAAaABwAHwAfAB8AHgAdACAA
IgAjACUAJAAkACcAKgArACsAKwArAC0ALwAzADYANwA4ADkAOQA8AD0APwBBAEMARgBJ
AEwATgBQAFEAUgBWAFkAXQBiAGMAZQBmAGcAbABtAG8AcQBwAHEAcwB1AHYAdQBzAHIA
cgBzAHUAdwBzAHEAbgBrAGoAaABlAGIAYQBdAFoAVgBPAEsARQA/ADsANgAwACwAJgAi
AB0AGAAVABIADwANAAgABgAEAAIA///8//n/9f/4//b/9v/2//P/8v/x//D/8P/x//D/
8P/u/+7/7v/u/+7/7f/r/+n/6//s/+7/8f/u/+7/7f/s/+3/7f/t/+7/7v/u/+//7//w
/+//7v/s/+//7v/v//H/8f/w/+7/7f/u/+//7//v/+//8P/x//P/8//y//H/8P/y//P/
9f/3//f/9v/0//L/8//0//T/9f/0//T/9//4//f/9f/0//L/9f/1//b/+P/3//b/9f/z
//P/8//z//P/9f/1//b/9v/0//T/9P/z//P/8//0//X/8v/y//H/8P/w//D/8P/x//D/
8P/x//H/7v/t/+z/6v/r/+v/7f/v/+3/7f/s/+v/7P/r/+z/7P/r/+v/7f/t/+z/6//q
/+j/6//r/+z/7f/q/+r/6f/o/+j/6P/p/+n/6f/p/+r/7P/q/+n/6P/n/+n/6//u//H/
7v/v/+//7//v/+//8v/z//T/9f/2//L/8P/u/+3/7v/v//D/8f/t/+r/6P/o/+f/5//n
/+f/5v/k/+P/4v/h/+D/4f/g/+P/5P/k/+P/3//b/9n/2f/c/97/4f/h/+D/4v/g/97/
3f/d/97/3v/h/+L/4//j/+H/4f/f/9//3//f/+H/4v/l/+X/5P/i/+H/3//e/93/4f/i
/+P/4//g/9//3v/e/9z/3f/e/+D/5v/q/+z/8f/6/wQADAAXACsASAB1AKoA3ADyAOUA
xgCcAHIATgAsAA0A8P/J/6D/b/8z/wj/+f77/vz+Cf8f/zn/Tv9d/2z/fv+R/6T/tf/D
/87/3P/q//P/9P/z//P/+P/8//7/AQAAAAIAAgACAAMABQAHAAgACQALAAsACwAKAAkA
CAAHAAwADwASABMAEQARABEAEQARABIAFAAWABoAGgAaABoAGQAYABcAFwAaAB0AHwAh
AB8AIAAgACEAIgAiACUAKAAqACsALAAtACsAKwAtAC4AMgA2ADoAPQA+AD0APQA9AEAA
RABIAEwATwBSAFQAVgBXAFcAWABaAF4AYwBnAGsAbABrAGsAawBuAG8AcQBzAHcAdwB2
AHYAcgBxAHEAcQBxAHEAcABvAGkAZgBiAF4AWwBXAFQAUABLAEcAQQA7ADMALgAoACQA
IQAeABoAFgAQAAwACAAFAAAA/v/8//r/+f/4//f/9f/z//D/7//u//D/8P/w//D/7f/t
/+v/6v/s/+z/7P/s/+3/7f/s/+v/6v/o/+f/5//o/+r/6//s/+r/6f/o/+j/6v/q/+v/
6//v/+//7//u/+3/6v/p/+n/7f/u/+7/7//t/+3/7P/r/+3/7v/v//H/9P/0//T/9P/z
//H/8P/v//L/9P/1//b/9P/0//P/8//0//T/9//4//j/9//3//b/9P/z//P/9P/3//j/
+f/5//b/9f/0//P/8f/x//L/8v/z//T/9f/1//L/8f/x//H/8v/0//X/9v/z//L/8f/x
/+7/7v/v/+//8P/x//L/8v/w/+3/7P/r/+7/7//v/+//7f/r/+v/6v/p/+n/6//r/+z/
7f/u/+7/6//p/+j/5//o/+r/6//s/+n/6P/o/+f/5//n/+j/6v/t/+3/7f/t/+r/6f/p
/+n/6v/t/+//8f/v/+//7//v//H/8//z//b/9v/2//b/9v/z//L/8f/x//P/8//z//P/
8f/u/+z/7P/t/+3/7f/t/+n/5v/k/+L/4v/i/+T/5P/n/+j/6P/n/+P/3//d/93/3v/g
/+P/4//m/+j/5v/k/+L/4f/h/+D/4v/k/+b/5//l/+X/4//j/+H/4f/j/+T/5v/n/+f/
5v/l/+P/4v/h/+X/5v/n/+f/5v/l/+T/5P/k/+X/5v/o/+z/7v/0//n//v8IABAAGwAx
AFAAgQC6AOoA+gDlAL4AkABmAEIAIAAFAOb/u/+O/1n/H//+/vv+/f4A/w//Jf89/1T/
Y/9u/3z/kf+m/7n/yf/W/+L/8P/5//r/+f/5////AgADAAUABAAGAAYABgAHAAkACwAM
AA8AEQARABEAEAAPAA4ADQARABMAFQAVABUAFQAVABUAEwAUABYAGAAbABwAHQAeABwA
HAAcAB0AHwAhACIAIwAjACQAJAAlACYAJgApACwAMAAxADIAMwAyADEAMgAyADYAOgA+
AEEAQQBBAEIAQwBFAEgASwBOAFMAVgBYAFoAWgBbAF0AYABlAGkAbABvAG8AbwBwAHEA
cABxAHMAdQB5AHkAeAB4AHQAcwBzAHMAdQB1AHQAcwBtAGoAZgBiAF0AWQBWAFIATwBL
AEUAPwA4ADIAKwAmACMAIAAcABgAEgAOAAoABwACAAAA/v/8//v/+v/5//f/9v/y//D/
7v/w//D/8P/w/+3/7f/r/+r/6v/q/+r/6v/t/+3/7P/r/+n/6P/o/+n/6//s/+z/7P/q
/+n/6P/o/+b/5v/n/+f/6//r/+v/6v/o/+b/5v/n/+r/7P/t/+//7f/t/+z/6//t/+7/
7//x//D/8P/w//D/7v/t/+3/7f/x//L/8v/y//D/8P/v/+//7v/u//H/8v/z//P/9P/0
//P/8f/w//D/8//0//X/9f/0//P/8v/x/+//7//w//D/8f/y//P/8//v/+3/7P/r/+z/
7v/v//D/7f/s/+v/6//q/+r/6//r/+z/7f/u/+7/6v/n/+b/5f/n/+n/6v/r/+n/5//n
/+b/4//j/+X/5f/m/+f/6P/o/+f/5f/k/+P/5f/m/+b/5v/l/+T/5P/j/+H/4f/i/+T/
5//n/+f/5//k/+P/4//j/+X/5//o/+n/6//r/+v/6//p/+v/7v/v//D/8f/y//H/8P/v
/+//7v/t/+z/6//q/+j/5//o/+j/5//m/+X/4//g/97/3P/c/9z/3v/e/9//4P/g/9//
3f/Z/9f/1//W/9j/2//b/93/4P/f/97/2//b/9z/3P/b/9z/3f/d/97/3//e/9//3P/b
/9z/3P/f/9//3v/c/9z/2//b/9v/3f/e/9//3//f/9//3//g/93/3f/d/97/4P/k/+r/
8f/6/wIACgAVACcARABvAKYA3AD+APMAzACaAGgAPgAcAAEA4v+3/4j/Vf8X/+r+3/7l
/uj+8/4N/yv/Qv9V/2b/dP+F/5j/q/+5/8j/1v/m//D/8v/y//P/9f/4//n/+//9/wAA
AQACAAAAAQACAAIABgAJAAoACwAJAAkACQAJAAsADQAPAA8AEQARABEAEQAQABAAEQAS
ABUAFgAXABgAFgAWABYAFwAXABkAGgAbAB4AIAAhACMAIwAiACQAJgAoACkAKgArACsA
KwAtAC4AMQA0ADcAOQA9AD0APgA/AEAAQgBEAEYASgBOAFEAVABUAFUAVwBaAFsAXwBi
AGUAaQBpAGoAawBqAGsAbQBvAHMAcwByAHIAbgBtAG0AbQBtAG0AbABrAGkAZgBiAF4A
WgBVAFEATABIAEUAQAA7ADMALgAoACQAHwAcABgAFAAQAAwACAAFAAEA/v/7//j/9//2
//X/8//x/+7/7f/s/+z/7P/s/+z/7f/t/+v/6v/n/+b/5f/k/+j/6f/p/+n/5//m/+b/
5//n/+j/6P/o/+j/5//m/+b/5P/k/+X/5f/p/+n/6f/o/+b/5P/k/+X/5//o/+j/6f/r
/+v/6v/p/+b/5v/m/+f/6v/s/+7/8P/v/+3/7P/r/+3/7v/u/+7/8P/w/+//7//t/+z/
7v/u/+//7//w//D/7v/t/+3/7v/t/+7/7//v/+//7//v/+//7v/t/+3/7P/t/+7/7//v
/+z/6//r/+v/6//s/+z/7P/t/+z/6//r/+n/6P/o/+f/6P/p/+r/6v/n/+X/5f/l/+b/
5//n/+f/5//l/+X/5P/h/+H/4//j/+T/5f/m/+b/5v/l/+X/5f/k/+T/4//i/+P/4v/i
/+H/4P/f/9//4P/i/+P/5P/l/+X/5f/m/+f/5f/p/+r/7f/s/+z/7P/s/+z/6//q/+n/
6f/q/+v/7P/t/+r/5v/j/+L/5v/n/+j/6f/k/+D/3f/a/9r/2v/c/9z/3//g/+D/3//c
/9f/1P/T/9f/2v/e/9//3//g/93/2v/X/9f/2P/Y/9r/3P/e/9//3v/d/9r/2f/a/9v/
3v/g/+D/3//d/9r/2v/Z/9n/2f/c/97/4P/h/93/2//Z/9j/2f/b/93/4P/g/97/4P/n
//D/+v8GABMAIwA6AF0AjADCAO4A9QDeALQAggBYADQAFQD0/83/oP9z/z//CP/n/uP+
6v7x/gH/G/80/0f/Wv9u/3//kv+n/7X/wP/M/9j/5f/o/+n/6//w//T/9v/5//n/+v/5
//j/+v/9/wAAAgABAAMAAwADAAMAAwADAAMABwAJAAsACwAKAAkACAAHAAgACgANABAA
EAAQABAAEAAQABAAEAARABUAFwAYABkAGAAYABcAFwAaABoAHQAgACEAIQAhACEAIQAh
ACMAJAAoACwAMAAzADQAMwAzADMANgA6AD4AQgBEAEYARwBIAEoASwBNAFAAVABZAF0A
YQBiAGEAYQBhAGQAZQBnAGkAawBrAGoAagBoAGcAZwBnAGgAaQBpAGkAZABgAFsAVgBU
AFEATwBMAEcAQwA9ADcAMQAsACYAIgAfABwAGAAUAAsABgABAP3/+//6//n/+P/0//L/
8P/t/+3/6v/p/+j/6f/q/+v/7P/o/+f/5P/i/+P/5P/l/+b/5//n/+b/5f/l/+T/5P/l
/+X/5v/m/+b/5v/l/+T/5P/m/+b/5//n/+f/5//n/+b/5P/i/+L/4//m/+j/6f/r/+r/
6f/n/+X/5v/o/+r/7f/s/+z/7P/s/+z/6//r/+v/7//w//D/8P/u/+7/7f/t/+7/7v/x
//L/8P/v/+//7v/u/+3/7f/u//H/8v/z//P/8f/v/+3/6//s/+3/7//w/+7/7v/u/+3/
7P/r/+v/6//t/+7/7v/u/+z/6v/o/+f/5//o/+r/6//r/+v/6//q/+f/5f/l/+X/5//p
/+r/6//o/+X/5P/i/+L/4//m/+f/5//n/+f/5v/k/+P/4//j/+b/6P/p/+r/5v/k/+P/
4f/i/+P/5f/o/+f/5//n/+f/5//n/+j/6f/v//H/8P/u/+z/7P/s/+z/7v/u/+7/7//u
/+3/7P/r/+n/5v/k/+T/5v/n/+j/6f/i/97/2//Y/9v/3P/f/+D/3//g/+D/3//b/9f/
1f/V/9n/3P/g/+H/3//g/93/2v/c/93/3//g/9//4P/h/+H/3//f/93/3f/e/9//4v/k
/+L/4f/f/9z/3//f/+D/4f/h/+L/4//j/+D/3//e/97/4f/j/+X/6P/k/+T/6P/v//z/
BgAQAB8ANQBSAHsAsgDiAPYA6QDIAJ4AcABKACYABwDk/7v/kv9h/yn/Bv///v/+/v4H
/x3/N/9O/2H/dP+C/5X/qP+5/8P/zP/Y/+j/8//2//f/+f/8//7//v///wAAAgACAAIA
BAAHAAoADAAKAAsACgAJAAwADQAOAA8ADwARABMAEwARABEAEQARABIAFAAXABoAGQAY
ABcAFgAYABoAHAAfACAAIQAhACEAIQAiACIAIwAlACYAKgAuAC0ALQAtAC0AMAAxADQA
NgA4ADoAPAA9AD0APQA+AD8AQwBIAE0AUgBTAFQAVABUAFkAWwBeAGIAYwBnAGoAbQBu
AG0AbQBtAHAAcwB3AHsAewB5AHYAdABzAHMAdAB1AHMAcwByAHEAawBoAGQAYABeAFsA
WQBWAE4ASQBCADsANgAyAC0AKgAjACAAHAAYABIADgAKAAcABQAEAAMAAgD9//r/9//z
//b/9P/0//T/8v/y//L/8v/v/+//7f/s/+//8P/x//L/8f/v/+z/6f/r/+z/7v/x/+//
8P/w//D/7//t/+v/6v/r/+z/7v/v/+7/7f/s/+r/7f/s/+3/7//x//L/8v/z//L/8f/v
/+3/8P/y//T/9//1//T/8//y//T/8//z//P/9f/2//b/9v/0//T/8//z//X/9v/6//z/
+f/3//b/9P/1//X/9v/4//f/+P/5//n/9v/1//T/8//2//f/+f/6//f/9v/1//P/8//z
//T/9f/1//b/9v/2//T/8v/w/+//8f/y//T/9f/z//H/7//s/+7/7f/u/+//7v/v/+//
7//t/+v/6//q/+z/7f/w//H/7//t/+v/6P/p/+n/6v/r/+n/6v/q/+r/5//m/+b/5f/m
/+f/6f/s/+r/6f/o/+f/6v/r/+3/7//v//H/8v/z/+//7P/u//D/8v/0//T/9P/0//X/
8v/x//D/7//w/+7/7f/u/+7/7f/s/+v/5//k/+L/4P/h/+L/5f/m/+T/5P/j/+H/4v/f
/97/3//e/+D/4//j/+T/5v/k/+L/4v/j/+X/5v/l/+T/4//h/+P/5f/l/+f/5P/j/+T/
5P/n/+f/5v/k/+b/5f/l/+X/5P/k/+T/4//k/+X/5v/o/+X/5f/l/+b/5P/o//D/9/8A
AAoAEgAbACkARABxAKgA4AD8APMAzACaAGoAQAAeAAMA5P+7/5L/X/8l//z+8/71/vb+
//4Z/zX/UP9h/27/fv+P/6D/sf+//8z/3P/u//j/+v/6//v//P/+//7///8DAAYABwAI
AAgACQAKAAoACwANAA0ADQAOAA8AEAARABIAEwAUABMAFgAXABgAGQAYABgAGQAaABwA
HAAcABwAHQAeAB8AIQAiACMAIwAjACYAKAApACsAKwAqACwALgAwADEAMgAzADQANQA4
ADoAOgA8AD4APwBDAEUASABLAEwATgBQAFIAVQBYAFoAXABfAGEAZABoAGkAawBsAG0A
cgBzAHUAdwB3AHcAeAB5AH0AfQB8AHwAfAB7AHsAewB4AHcAdQBzAHIAcABtAGoAZgBh
AF0AWABTAE8ASQBDAD8AOgA0ADAAKgAmACEAHAAXABQAEQAPAAsACAAFAAIAAAD+//z/
+f/7//j/9//2//X/9P/z//L/9P/1//T/9P/z//L/8f/w//H/8f/w/+//8f/w//D/8f/u
/+7/7f/s/+//7//v//D/7//u/+7/7f/v/+//7//u/+//7v/v//H/8P/w/+//7//y//P/
8//z//L/8v/y//P/9P/0//T/9P/2//X/9f/1//T/9P/z//L/9f/2//b/9//1//T/9v/2
//j/9//3//b/+P/3//f/+P/3//b/9f/z//b/9//4//n/9v/1//X/9P/0//T/9P/z//P/
8//0//X/8v/y//H/8P/x//L/8//1//H/8P/w/+//7//v/+//7v/u/+3/7v/v/+3/7f/s
/+v/7v/t/+7/7v/s/+v/7P/r/+3/7f/t/+z/7v/t/+3/7f/q/+r/6f/o/+r/6v/r/+v/
6v/p/+n/6v/t/+3/7f/t/+7/7//x//P/7//v//L/9P/3//j/+f/6//f/9v/1//X/8//z
//P/8//y//D/7//w/+7/7f/s/+v/6f/m/+T/4v/g/+D/4v/i/+P/5P/k/+P/4f/d/9v/
2//a/9z/3//f/+H/5P/j/+L/3//f/+D/4P/f/+D/4f/h/+P/4//h/+H/3//f/+H/4v/k
/+X/5f/k/+L/4f/h/+H/4//k/+X/5f/m/+X/5P/k/+L/4//k/+b/6P/q/+7/9f/8/wYA
DgAXACUAPgBlAJgA0gD8AAMB5ACyAH4AUgAuAA8A9P/N/57/bf8z//r+4f7j/uz+8f4F
/yP/Pv9R/2L/cv+D/5b/rf+9/8r/2P/o//T/9v/2//f/+//+////AQADAAYABwAIAAgA
CQAKAAoADAAPABAAEQAPAA8ADwAPABEAEwAVABUAFgAXABgAGQAYABgAGQAaAB4AHgAe
AB4AHAAcABwAHQAfACEAIgAjACUAJgAmACcAJwAmACgAKgAuAC8AMAAxAC8ALwAxADIA
NQA4ADsAPQBBAEEAQgBDAEQARgBIAEoATgBSAFUAWABYAFkAWwBeAGEAZQBoAGsAbwBv
AHAAcQBxAHEAcgBzAHYAdwB3AHgAdgB1AHUAdQBzAHMAcgBxAG8AbgBsAGoAZgBhAF0A
WABUAFEATABHAEEAPAA2ADIAKwAoACQAIAAdABoAFwAVABEADgALAAgACQAIAAcABQAE
AAAA/v/8//z//P/8//z//f/9//v/+v/4//j/+P/4//r/+//7//v/+f/4//j/+f/5//r/
+v/6//z/+//6//r/+f/4//j/9//6//v//P/8//r/+P/4//n/+//8//z//f/+////////
//7//v/+////AgACAAIAAgACAAEAAQABAAMABAAEAAQABgAGAAUABQADAAIABAAEAAUA
BQAGAAYABgAFAAUABgAFAAYABwAHAAcABwAHAAcABAADAAMAAgAFAAYABwAHAAQAAwAD
AAMAAQACAAIAAgACAAIAAgADAAEAAAAAAP//AQABAAEAAAABAP////////7/////////
AQD//////v/8//v//P/7//z//f/+//7//P/7//v/+//7//z//P/8//z//P/9//3//P/7
//v//P/+////AAABAAEAAQACAAMAAwAEAAUABgAHAAgABQAEAAMAAwABAAEAAQABAAIA
AAD//wAA/v/9//z/+//4//b/9f/0//L/8v/0//T/9f/2//b/9f/1//H/7//v/+//8P/y
//H/8//2//X/9P/x//H/8v/y//P/9P/1//X/9//3//X/9f/0//P/9P/0//b/9//3//b/
9P/z//P/8//z//T/9f/1//f/9//3//j/9f/1//X/9v/4//z/AAAJABIAGgAiACsAOwBY
AIMAugDwABIBCwHoALgAhgBeADwAIQAEAN//tP+B/0X/EP/7/v3+BP8N/yf/Rf9c/2//
gP+Q/53/sP/D/9P/4P/y/wAABwAIAAcABwALAA4ADwARABQAFgAWABYAFgAXABgAGAAa
AB0AHgAfAB0AHQAdAB0AHwAhACMAIwAlACUAJQAlACMAJAAmACgALAAsACwALAAqACoA
KgArAC0ALwAwADEAMwA0ADQANQA1ADQANgA4ADwAPQA+AD8APwA/AEEAQgBDAEYASQBL
AE4ATwBRAFMAUgBUAFYAWABeAGIAZQBoAGgAaQBrAG4AbwBzAHYAeQB9AH0AfgB/AH8A
fwCAAIEAhACFAIUAhgCCAIEAgQCBAH8AfwB+AH0AfAB6AHcAdABuAGkAZQBgAF0AWQBT
AE0ARwBCADwAOAAzADAALAAoACMAIAAdABsAFQASAA8ADAANAAwACwAJAAcABAADAAIA
AgACAAIAAgACAAMAAgACAP///v/9//z//v/////////9//z//P/9//3//v/+//7/////
////AAD///7//v/9/wEAAQABAAAAAAD+//7//////wAAAAABAAIAAwADAAMAAgACAAIA
AwAFAAYABwAIAAYABQAFAAUABwAIAAgACAAKAAoACQAJAAUABAAGAAYACQAJAAoACgAI
AAcABwAIAAcACAAJAAkACQAJAAkACQAIAAcABwAGAAcACAAJAAkABgAFAAUABQAFAAYA
BgAGAAcABgAFAAUAAwACAAIAAQACAAMABAAEAAEA////////AAABAAEAAQACAAEAAgAC
AAAA//8AAP//AQABAAEAAAAAAP//////////AAAAAAAAAAAAAAEAAQD+//3//f/+/wIA
AwAEAAUAAwADAAQABQAFAAcACAAMAAwADAAMAAwACQAIAAcABwAJAAkACQAJAAkABgAE
AAQAAwADAAMAAwD///z/+v/4//j/+P/6//r//P/+///////8//f/9P/z//b/+P/7//v/
/v8AAP7//P/6//n/+f/4//z//v8AAAEA//////3//f//////AQACAAMAAwACAAAA/v/9
//3//f8BAAIAAwADAAIAAQAAAAAAAgADAAQABgAEAAgADgAVAB4AJgAwAD8AVwB6AKsA
4gAOARgBAQHYAKgAfgBcADwAHwD8/9P/pv9v/zf/HP8b/x3/IP8v/0n/Yf92/4X/lP+m
/7n/zP/d/+v/+P8EABAAGQAaABkAGQAfACIAIwAlACQAJgAmACYAKQArAC0ALgAxADMA
MwAxAA==
         </WaveFormData>
      </LeadData>
      <LeadData>
         <LeadByteCountTotal>10000</LeadByteCountTotal>
         <LeadTimeOffset>0</LeadTimeOffset>
         <LeadSampleCountTotal>5000</LeadSampleCountTotal>
         <LeadAmplitudeUnitsPerBit>4.88</LeadAmplitudeUnitsPerBit>
         <LeadAmplitudeUnits>��V</LeadAmplitudeUnits>
         <LeadHighLimit>2147483647</LeadHighLimit>
         <LeadLowLimit>268435456</LeadLowLimit>
         <LeadID>V3</LeadID>
         <LeadOffsetFirstSample>0</LeadOffsetFirstSample>
         <FirstSampleBaseline>0</FirstSampleBaseline>
         <LeadSampleSize>2</LeadSampleSize>
         <LeadOff>FALSE</LeadOff>
         <BaselineSway>FALSE</BaselineSway>
         <ExcessiveACNoise>FALSE</ExcessiveACNoise>
         <MuscleNoise>FALSE</MuscleNoise>
         <LeadDataCRC32>111261896</LeadDataCRC32>
         <WaveFormData>
EAAQABAAEAAQABAAEAAQAA0ADAALAAoADQAOAA8AEAAOAAwACgAIAAoACgAKAAoACgAK
AAoACgAJAAgABwAGAAkACgALAAwACQAIAAcABgAHAAgACQAKAAoACgAKAAoACQAIAAcA
BgAHAAgACQAKAAcABgAFAAQABQAGAAcACAAJAAoACwAMAAwADAAMAAwADgAQABIAFAAT
ABIAEQAQABAAEAARABIAEgATABMAEgAPAAwADAAKAA8AEgATABAACwAHAAMAAAADAAQA
BgAJAAcABwAFAAQA/v/5//j/+P/9/wEAAwAEAAIAAAD8//j/+v/7//3/AAABAAIA///+
//r/+v/5//n/+v/7//7/AQD+//3/+f/3//j/+f/6//z//f/+//7//v/8//r/+P/3//n/
/P/+////+f/7//v/+//+/wYAEwAmAD0AXwCKALsA5wAEAQ0BDwEUASIBLAEuASMB9ACr
AGEAGgDd/67/hv9m/1n/Xf9q/3j/g/+Q/6H/sP/A/9L/3P/g/+b/8P/5//v//f8AAAUA
BwAIAAoABwAGAAUABAAFAAgACwAOAA0ADQANAA0ADAAMAAwADQAPABAAEwATABEAEAAP
AA4AEQASABUAGQAZABkAGAAXABcAFQAXABgAGwAdACAAIQAeAB0AHQAcAB8AIQAkACgA
JgAnACYAJQAlACUAJgAoAC4AMAAyADQAMgAxADAAMQAzADcAPAA/AD8AQABBAEIARABF
AEcASgBRAFUAWQBZAFgAWABZAFkAXABgAGQAaABoAGcAZQBkAGQAZABkAGUAaABqAGsA
aQBlAGEAXQBaAFcAVwBXAFQATgBIAEIAPgA6ADMALQApACkAJgAgABwAFQARAA0ABwAG
AAMAAwACAP7/+//5//j/9//0//H/7f/u//D/8f/x/+7/7f/p/+b/6P/p/+r/7f/q/+j/
5//m/+X/5f/k/+L/5//o/+r/6//o/+b/5//j/+T/5f/o/+r/6f/o/+f/5//n/+T/5P/k
/+j/6f/q/+3/6//p/+b/4v/j/+f/6v/r/+r/6f/p/+j/6f/p/+f/5//r/+z/7f/v/+7/
7P/p/+b/5//q/+z/7f/q/+r/6v/p/+r/6P/m/+b/6f/q/+v/7v/q/+f/5f/h/+L/5v/o
/+n/6P/l/+b/5f/k/+H/4f/h/+X/5v/n/+b/5v/k/+H/3P/d/+D/5P/l/+H/4P/g/9//
3P/Z/9n/2f/c/93/3v/f/97/3P/a/9X/1v/Z/93/3v/a/9v/2v/Y/9f/1f/U/9T/1f/W
/9j/2//Y/9b/1P/R/9D/0v/U/9n/2f/X/9X/1v/U/9H/0f/S/9P/1//a/9r/1//W/9T/
0v/Y/9r/3v/e/97/3v/e/9z/2f/Y/9j/2f/c/97/3//d/9v/1//W/9X/2P/b/9z/1v/T
/9H/z//M/8z/zP/N/9H/0f/R/8//zf/H/8L/wf/D/8b/yv/M/8r/yv/K/8j/xv/F/8X/
xv/K/8z/zv/M/8r/yP/I/8f/yf/J/8n/y//N/83/zf/K/8f/x//H/8f/yv/L/8z/zP/K
/8n/yP/H/8n/yv/M/83/z//P/83/y//N/87/1P/f/+7/AQAdAEIAbQCbAMYA2QDdANwA
4gDuAPgA+wDgAKMAVwAQAMn/jv9m/0j/Mf8t/zj/RP9P/1r/Z/94/4r/nP+q/7D/uP/C
/83/z//R/9T/2P/b/93/4P/f/97/3f/c/93/4P/j/+b/5//n/+f/5//k/+T/5P/l/+n/
6v/t/+3/6//q/+n/6P/p/+r/7f/x//L/8//z//P/8v/v//D/8P/1//f/+v/7//r/+f/5
//j/+v/7//3/AAADAAUABQAFAAQAAwADAAQACQAMAA8AEgAQAA8ADgAPABEAFQAaAB0A
IgAkACYAKAApACkAKgAsADMANwA7ADsAOwA8AD4APwBCAEYASgBOAE8ATwBOAE4ATABM
AEwATQBQAFIAUwBRAE8ASwBHAEQAQQBBAEEAPgA8ADYAMAAsACQAHQAXABMAEgAQAAsA
CAADAP//+//1//P/7//u/+z/7P/p/+f/5v/j/+D/3f/Z/9r/3P/d/93/2v/Z/9X/0v/S
/9P/1P/X/9f/1v/W/9b/1v/V/9P/0P/V/9b/2P/Z/9X/1P/W/9P/0v/T/9b/2P/Y/9j/
2P/Z/9b/0v/R/9D/1v/X/9j/2//a/9n/1//U/9b/2f/b/9v/2//b/9z/3P/Z/9n/1//X
/93/3v/f/+H/3//e/9z/2v/a/9z/3f/d/9//4P/h/+H/4P/e/9z/3P/f/+D/4f/k/+H/
3//e/9v/2//e/9//3//h/9//4f/h/9//2//a/9n/3//g/+H/4P/h/+D/3v/a/9r/3P/f
/9//3v/e/9//3//a/9f/1//X/9z/3f/e/9//3//e/93/2f/X/9n/3P/c/9z/3//g/+D/
3v/b/9n/2P/Z/9r/3P/f/93/3P/b/9n/2f/a/9v/3//h/+H/4f/k/+H/3f/c/9z/4v/n
/+v/7P/q/+j/5v/n/+j/6f/q/+7/7f/u//D/7P/s/+v/6f/r/+v/6f/q/+j/6v/s/+z/
5//j/+D/3f/g/+L/5P/n/+X/4//h/93/3f/Z/9b/1//a/9z/3//g/97/3P/a/9b/1v/X
/9n/3P/b/9r/2f/U/9b/1v/Y/9n/1//X/9f/2f/Y/9f/1v/S/9X/1//Z/9v/2P/X/9b/
1P/V/9X/1f/V/9P/1P/W/9f/z//P/8//1f/Z/97/5P/r//b/CQAnAFIAiQDBAOoA/QD/
AAABBAEMARIBDQHsAK8AawAiANX/kP9c/zT/H/8h/zT/SP9X/2b/d/+C/5D/nv+o/7D/
uv/M/9f/2f/b/97/3v/f/9//4P/h/+L/4//k/+b/6P/q/+z/7P/r/+r/6f/q/+z/7v/x
//H/8P/x/+//8f/y//P/9P/0//T/9v/5//f/9//2//X/9//3//v//v/9//3//v/9//7/
//8BAAIABAAFAAcACgAKAAsACgAJAA0ADwASABYAFwAWABUAFAAXABkAGwAfACIAJQAp
ACsALQAuAC8AMAA2ADkAPQBCAEUARwBJAEcASwBOAFIAVQBUAFgAXABgAF4AXQBbAFoA
XQBgAGMAZwBkAGIAXwBZAFoAWQBYAFgAVABTAFIATgBJAEIAOwA2ADMALQAoACUAIQAc
ABQADgALAAkABwADAAEA/f/8//r/9f/x/+7/7P/v/+7/7f/r/+j/6P/n/+X/5v/n/+X/
5P/j/+P/4//l/+L/4P/f/97/4P/h/+H/4P/h/+D/4P/f/+D/4P/j/+H/4f/h/+P/5P/j
/+L/4f/h/+P/4v/k/+b/5v/l/+T/5f/n/+f/5v/k/+T/5//p/+n/6P/n/+f/5v/p/+v/
6//t/+7/7P/q/+n/7P/s/+v/6v/q/+z/7f/t/+z/7P/s/+v/7v/u/+7/8P/w/+7/7P/s
/+3/7f/u/+3/7f/w//H/8f/u/+v/7P/r/+z/6//t/+//7v/s/+r/5v/p/+r/6v/o/+j/
6v/t/+3/6f/o/+j/5//o/+f/6f/r/+v/6f/n/+X/5//o/+n/5//l/+f/6v/q/+X/5//n
/+b/5//n/+j/6v/n/+b/5v/n/+j/6P/o/+f/5f/m/+f/6//r/+n/5//o/+n/6f/s//D/
7//x//L/8P/y//T/9v/4//j/+P/4//f/8//x//D/8f/0//b/9//0//P/8P/w//D/8v/0
//T/8//x//D/7//t/+z/6//r/+7/7//w/+//7P/n/+P/4//k/+b/6f/q/+z/7P/s/+r/
5v/l/+X/5v/q/+z/7v/s/+z/6v/q/+n/6f/p/+n/6//v/+//7//s/+r/6f/o/+f/6f/r
/+3/7v/s/+v/6v/p/+n/6v/s/+3/9f/1//P/8//z//b//P8HABwAOwBnAJwA1QABARgB
IQEnATIBQgFQAVIBPwEMAcUAdQAiANn/nv9y/1T/T/9b/2z/eP+D/5D/nf+w/8D/zv/a
/+T/8P/6/////////wAABAAHAAkADAAKAAoACgAKAAwADgAQABIAFQAVABUAFQATABIA
EQARABQAFgAaABsAGgAaABoAGgAaABoAHAAfACEAIwAkACUAJAAhACIAIgAmACcAKQAp
ACcAJwAoACgAKAApACsALgAwADMANAA1ADQAMwAzADQAOQA8AD8AQgBBAEEAQQBDAEYA
SQBNAE8AUwBWAFkAXABdAF0AXgBgAGcAawBvAG8AcQByAHQAdQB2AHoAfgCCAIUAhQCE
AIQAgwCCAIEAgQCFAIYAhgCDAIEAfQB5AHYAcABvAG4AagBoAGIAXABYAFEASQBCAD0A
PQA6ADQAMAArACcAIwAdABkAFQAUABIAEQAPAA4ADgALAAgABQABAAIABAAFAAUABAAD
AP///P/8//3//v8BAAAAAAABAAIAAQD///z/+P/9//7/AAABAP3//P/+//v/+//7//3/
/v8AAAAAAAABAP7/+v/5//j//P/9//7/AQAAAP///f/6//j/+//9//3//v///wEAAgAA
AP///P/7////AAABAAMAAwACAAAA/v/+/wAAAQABAAMABAAFAAUAAwAAAP3//P8BAAIA
AwAGAAUAAwACAP//+//+//////8AAP//AgADAAEA/f/8//v/AQACAAMAAgADAAIAAAD8
//j/+v/9//3//f/+/wAAAQD8//n/+f/5//z//f/+/////v/+//7/+//3//n//P/8//z/
//8AAAAA/P/5//f/9v/2//j/+/////3//P/7//n/+P/4//j/+//9//3//f8AAP3/+f/4
//j//f8BAAQABAACAAIAAQAAAAIABAAFAAgACgAKAAoACgAJAAUAAwACAAQABgAHAAcA
BAADAAAAAAD+/wAAAgACAP7/+//5//f/9f/0//P/8//3//f/9//1//T/7//r/+v/6v/s
/+//8P/y//L/8v/w/+z/6//r/+z/8P/y//T/8v/w/+7/7v/t/+3/7f/t/+//8f/x//H/
7v/r/+v/6//r/+3/7//x//L/8P/v/+7/7f/r/+z/7v/v//X/9f/1//P/8//0//z/CQAc
ADsAZwCYAM0A8wACAQEBAwEKARgBJAEoAREB2ACRAEMA+v+//5L/bP9W/1X/Xf9q/3j/
gf+M/5f/pv+4/8j/1P/e/+j/8v/4//f/9v/2//v//f/+/wAA/v/+//7//v/8//7/AAAC
AAQABQAGAAcABQAEAAMAAwAHAAgACwALAAgACAAIAAgACAAIAAoADQAQABEAEQARABAA
DQAOAA4AEgATABUAFQATABMAFAAUABQAFQAXABoAHAAfACAAIQAeAB0AHQAeACQAJgAo
ACoAKQApACkAKwAqAC0AMQAzADcAOgA9AEAAPwA/AEAAQgBJAE0AUQBRAFEAUgBUAFUA
VQBYAFsAXgBgAGEAYQBiAGEAYABfAF8AYQBiAGIAXwBeAFsAWABWAFEATwBNAEgARQBA
ADsAOAAxACkAIgAdAB0AGgAUABAACwAHAAMA/f/5//X/9P/y//H/7//u/+7/7P/o/+T/
3//h/+L/4v/h/9//3//c/9r/2f/Z/9n/2//a/9r/2//c/9v/2f/W/9L/1f/W/9j/2f/W
/9b/2f/X/9P/0//V/9b/1//Y/9n/2//Y/9T/0//S/9b/1//Y/9v/2v/Z/9f/1P/U/9f/
2f/Z/9v/2//c/9z/2v/Z/9b/1f/a/9r/2v/b/9r/2v/Z/9j/1v/Y/9n/2f/b/9z/3f/d
/9v/2P/V/9T/1//Y/9n/3P/b/9n/2P/V/9H/1P/V/9X/1//V/9f/1//V/9H/0P/P/9P/
1P/V/9T/1f/U/9L/zv/K/8z/z//P/9D/0P/R/9H/zf/J/8j/x//K/8v/zP/N/83/zP/L
/8f/w//F/8j/yP/I/8v/zP/M/8r/x//F/8T/xf/G/8j/y//L/8r/yf/H/8T/xP/E/8f/
x//H/8f/yv/G/8P/w//E/8f/y//O/87/zv/O/83/zP/K/8z/0P/S/9L/0v/S/9T/0f/Q
/9D/z//Q/9D/z//Q/8//zP/M/8j/yv/M/8z/yv/H/8X/w//C/8L/wv/D/8T/w//C/7//
v/+7/7j/uf+5/7r/vP+8/73/vv+//77/uv+5/7n/uv+6/7z/vv+8/7//vv+//7//vP+7
/7r/u/++/7//wP++/73/vf+9/73/vv+//8D/wP/B/8H/wf/B/77/vv+//7//wf/D/8f/
yf/L/8z/0v/b/+z/BwAtAFwAjwC9ANQA1QDPANAA2gDmAOwA3QCoAF8AFQDM/4v/Xv88
/yL/G/8n/zr/SP9T/17/a/94/4b/lP+i/67/uv/G/8v/y//L/8z/zf/P/9D/0v/U/9T/
1P/U/9P/1P/V/9b/2P/Z/9r/2//Y/9j/2P/Z/9n/2v/d/93/3f/e/9//4P/d/9z/3f/f
/+P/5f/m/+f/5f/j/+X/5v/n/+f/6P/n/+n/6//u//D/7f/t/+7/8P/y//X/9v/3//X/
9f/2//j/+v/8//7/AAACAAMABAAHAAUABwAKAAsAEQAUABcAGgAbABsAHAAeACEAJQAp
ACkALgAwADMANQAzADYAOQA8AD4APwA/AEAAPgA+AD4APwBBAEIAQgA/AD8APQA7ADoA
MwAxAC8AKgApACQAHwAcABQADQAHAAMAAQD+//j/9P/x/+//7f/p/+P/3//e/9z/3f/b
/9r/2v/X/9T/0f/N/83/zv/O/83/zv/P/83/zP/I/8f/xv/H/8f/yP/K/8z/yv/J/8f/
xP/G/8b/x//H/8j/yP/L/8n/xv/F/8b/xv/J/8r/y//N/8r/xv/F/8T/yf/J/8n/y//L
/8v/yv/I/8X/x//I/8f/yf/L/87/0P/O/83/yv/J/8z/zP/M/83/0P/Q/8//zv/N/87/
zv/N/87/0P/S/9P/0P/O/8z/zP/O/87/zv/Q/9L/0f/R/8//zP/O/87/zf/O/83/0P/R
/87/y//L/8v/zP/M/8z/yv/N/87/zv/M/8n/yv/M/8v/zf/O/9D/0f/N/8n/yP/H/8n/
yf/J/8n/zP/M/8z/yf/G/8f/yf/I/8n/zf/P/9D/zf/L/8r/yv/I/8j/yf/L/8z/zP/M
/8v/yP/I/8j/y//O/8//0P/U/9L/z//P/9D/0f/T/9j/2v/c/9r/2v/a/9r/2v/X/9b/
1v/Z/9z/3v/f/93/2//X/9b/1//a/93/3v/Z/9X/0v/P/9D/0P/Q/9H/1P/V/9b/1f/T
/83/yP/H/8r/zv/T/9b/1f/U/9P/0P/O/83/zf/O/9H/1P/X/9b/1f/S/9H/z//S/9P/
1P/X/9f/1//X/9T/0//T/9P/0//W/9n/3P/e/9v/2f/X/9X/1v/Y/9v/3f/h/9//3f/d
/+H/5P/s//n/CgAhAEMAbgClANcA+gAHAQ0BDgEaASgBMAElAfgAsQBpACAA1f+Y/2r/
Sv85/z3/TP9c/2f/dv+H/5j/qv+8/8j/0P/Y/+T/7v/v//D/8v/2//n/+//+//3//P/7
//r//f8AAAMABgAHAAcABwAHAAYABgAGAAcADAAOABIAEwAPAA4ADQAMAA8AEAATABcA
FgAXABcAFwAXABUAFwAYABsAHQAgACEAIAAfAB8AHgAhACMAJgAqACoAKwAqACkAKwAr
ACwALgA0ADYAOAA6ADoAOQA4ADkAOwA/AEQARwBJAEoASwBMAEwATQBPAFIAWABdAGIA
YwBiAGIAYwBjAGUAagBvAHQAdwB3AHYAdgB4AHgAeAB5AH0AfgB+AHsAeQB1AHEAbgBr
AGsAawBoAGIAXABWAFIATABFAD8AOwA7ADgAMgAuACgAIwAeABcAFAARABEAEAAMAAkA
BwAGAAUAAgD///v//v8AAAEAAQD+//3/+f/2//j/+f/6//3//f/8//z//P/8//v/+f/2
//r/+v/7//v/+f/4//r/9//4//n//P/+//z//P/8//3/+//4//j/+P/+////AAADAAIA
AQD///z//f8BAAQABQAFAAUABgAGAAUABQADAAMABwAIAAkACwALAAoACAAGAAcACgAM
AA0ACwAMAA0ADQAMAAoACAAIAA0ADgAPABIADwANAAwACQAIAAwADgAPAA0ACwANAA0A
CgAHAAcABwALAAwADQAMAAsACgAIAAQABQAIAAwADQAKAAoACwALAAoABwAHAAcADAAN
AA4ADwAOAAwACgAFAAQABwALAAwACQALAAsACgAJAAcABgAGAAYACAALAA8ADAAKAAgA
BQAEAAYACAANAA4ADQAMAA4ADwANAA4AEAAXABsAGgAYABYAFgAWABYAGAAXABgAGgAZ
ABoAGgAZABYAFQASABIAEgAWABoAHAAWABEADQAJAAoADAAOABEAEQARABEADwAMAAcA
AwADAAgADAARABQAEAAOAAwACAAIAAkACwAOAA8AEAARAA4ADgAMAAwACwAOAA8AEAAT
ABMAEQAPAAoADAANAA4ADwAOAA8AEAAQAA4ADQAMAAsADgAQABMAFQARAA8ADQARABUA
HAAkADUASABjAIsAwAD1ACEBOAFDAUkBUgFeAWQBYgFHAQ4BxwB9ADIA8f++/5L/dP9v
/3f/iP+Y/6f/tv/F/9T/5P/w//b//v8IABQAHgAfACAAIgAkACUAJQAmACQAJAAkACQA
JQAoACsALgAsACsAKgApACsALAAtAC8AMAAwADIAMQAuAC4ALgAuADEAMgA1ADkAOAA3
ADUAMwA2ADUAOAA6ADoAOwA9AD0AOwA7ADwAPAA/AEEARABIAEYARwBGAEUASABJAEsA
TgBRAFIAUwBUAFMAUwBTAFUAWABdAGMAZwBnAGgAaQBqAG0AbwByAHYAeQB9AIEAgQCB
AIIAhACFAIkAjgCTAJgAlwCVAJIAkACTAJQAlQCXAJgAmACXAJMAkACNAIoAiACGAIUA
hACAAHkAcgBrAGYAYQBbAFYAUwBPAEwARgBCADsANwAzAC0AKwApACoAKgAmACEAHQAa
ABsAGgAZABcAFQAWABYAFQAUABMADwAMAA8AEQATABcAEwAQAA4ADAAQABEAEQAQABIA
EgATABMAEQAQABIADwAPABEAFQAYABYAFAASABEAEgAQABEAEgAVABUAFQAXABYAFQAT
ABAAEgAXABsAHQAbABkAGAAWABYAFwAWABcAGgAaABoAGwAbABoAGAAWABgAHAAfACEA
HwAeAB0AGwAdABwAGwAcABwAHAAcAB4AHQAbABoAFwAXABwAHwAhAB8AGwAbABkAGwAZ
ABoAGwAeAB4AHgAcABsAGgAYABQAFAAYAB0AHwAcABoAGQAXABcAFQAWABcAGQAZABkA
GQAXABYAFQARABEAFQAaABwAFgAXABYAFAAUABMAEwAUABAAEAARABMAEAAOAAwACQAI
AAoADAARAA8ADQALAAwADQALAAwADgAQABMAFQAUAAwADAAPABAAEQASABUAEwATABQA
EgASABEADwARABEADwAQAA0ADgAPAA4ACgAHAAUAAwADAAQABQAHAAYABQAEAAEAAwD/
//z//f/7//z//v/+/wAAAAAAAP7//v/9//3//v/8//z//P/4//z//P/+/////P/7//r/
+//9//3//f/6//r/+//8//3//P/7//r/+P/6//v//P/9//z//P/9//3/+f/7////AwAH
AAgADAAVACIAOwBhAJIAxwD1AA4BEQELAQwBFAEeASQBFQHkAJ8AWQAOANH/ov96/17/
Vf9h/3T/hP+R/5z/p/+y/77/yv/W/+D/7v/+/wUABQAFAAYABQAFAAQABAAHAAgACQAK
AAgACAAIAAgACQAJAAkACQAJAAoACwANAAsACgALAAkACwAMAA0ADgALAAoACwANAA4A
DwAPAA8AEQAPABEAEgASABEAEQAPABIAEwAVABYAEwATABQAFgAVABcAFwAXABgAGQAb
AB4AHgAeAB4AHgAhACMAJQApACgAKQArACsALgAwADIANAA3ADkAPABAAEIAQwBEAEEA
RQBIAEwATwBOAFAAUgBUAFUAVQBUAFQAVgBWAFYAVwBVAFQAUgBNAE8ATQBLAEoARABB
AD4AOAA0AC4AKAAkAB8AGQAUABEADQAIAAAA+v/5//f/9f/x/+r/5f/j/+D/3v/b/9n/
2P/a/9j/1v/T/9H/0P/O/8v/zf/P/87/zv/K/8n/yP/J/8n/yP/I/8j/yf/J/8j/xv/F
/8T/xP/D/8P/xP/I/8f/xP/D/8T/xP/G/8b/xv/H/8f/xP/E/8T/xf/D/8H/wf/C/8P/
w//C/7//wf/C/8H/v/+//8D/wP/A/8H/wP/B/8L/wP++/73/wf/C/8L/wv/A/8D/v/+9
/73/vv+//7//v/++/73/vv++/7z/uv+6/73/vf++/73/uP+6/7r/uf+3/7X/t/+3/7f/
tf+2/7f/uP+2/7T/sP+z/7T/tP+y/63/rv+w/6//rP+s/63/rf+r/6n/qv+r/6v/qf+n
/6X/qf+q/6v/qf+k/6X/p/+m/6L/pf+m/6b/p/+l/6T/pP+h/6D/oP+h/6P/pP+l/6X/
oP+g/6D/o/+l/6X/pf+o/6n/p/+o/6r/p/+n/6j/qv+t/67/r/+w/7D/rf+s/6z/qv+s
/63/rf+t/63/q/+s/6n/qv+r/6r/qP+l/6P/of+g/6D/oP+h/6P/o/+j/6H/oP+b/5f/
l/+W/5j/m/+c/57/nv+e/5z/mv+Z/5n/mv+b/5z/nf+a/53/nP+d/53/mv+Z/5j/mf+c
/53/nv+c/5r/mf+Y/5f/mP+Z/5r/mv+b/5v/m/+b/5j/mP+Z/5n/nf+f/6H/o/+j/6T/
qv+z/8L/2f/7/yoAWwCLAKwAtQCvAKwAtADAAMoAxQCeAFUADQDC/3v/SP8k/wb/+f79
/hD/IP8r/zb/Rf9S/2D/cv+A/4z/lv+i/6v/q/+r/6z/r/+x/7L/tP+1/7b/t/+4/7X/
tv+3/7j/vP+9/77/v/+8/7z/vP+9/73/vv/B/8H/wf/C/8P/xP/D/8L/w//F/8f/yf/K
/8v/yf/H/8n/yv/K/8v/zf/N/87/z//R/9L/0f/R/9L/1P/W/9n/2v/b/9n/2f/a/9z/
4P/i/+T/5v/p/+n/6f/r/+v/7f/w//H/9f/4//v//v//////AAACAAUACQANAA0AEQAU
ABgAGwAZABwAHwAiACYAJwAnACgAKAAoACgAKQArACwALAApACsAKQAnACYAIQAfAB0A
GAAWABIADgAMAAYA///5//X/8//w/+r/5v/j/+H/3//b/9X/0f/Q/87/zv/N/83/zv/M
/8j/xP+//8D/wv/D/8P/xf/F/8L/wP+//7//v//B/8L/wv/D/8T/wv/B/7//vP/A/8D/
wf/B/8H/wv/G/8X/wP+//8D/wP/B/8L/w//F/8P/wP/A/8D/xf/F/8X/x//J/8n/yP/G
/8X/x//I/8f/yP/J/8v/zP/J/8n/x//H/8z/zP/M/83/zv/O/83/zP/L/8z/zP/L/8z/
zv/Q/9H/zv/M/8r/yv/O/87/zv/Q/9L/0f/R/8//zP/O/87/zf/Q/8//0v/T/9D/zf/N
/83/zv/O/87/zP/P/9D/0P/O/8n/yv/M/8v/zf/O/9D/0f/O/8v/y//L/83/zf/N/83/
0P/Q/9D/zf/K/8v/zf/M/8z/z//Q/9D/zf/L/8r/yv/J/8r/zP/P/9L/0v/S/9H/zP/M
/8z/z//U/9X/1v/a/9r/1//X/9j/1//Y/9v/3P/d/97/3v/b/9r/2v/a/9z/3f/d/93/
3f/b/9z/2f/a/9v/2v/X/9X/1P/T/9L/0v/S/9P/1f/V/9X/0//T/8//zP/N/83/zv/Q
/9D/0f/S/9P/0v/Q/8//z//Q/9D/0v/U/9L/0//S/9P/0//S/9H/0P/R/9b/1//Y/9b/
0//T/9P/0//S/9P/1P/U/9X/1f/V/9X/0v/S/9P/0//X/9n/3f/f/9//4v/m/+//AAAd
AEkAfACzAOUAAAEFAQEBBgEOARoBIgEVAeAAlwBLAPr/sf92/0z/MP8p/zf/TP9c/2f/
dP+D/47/nv+u/7z/yP/W/+L/6P/n/+b/5v/n/+n/6v/s/+3/7v/v//D/7//w//H/8v/2
//f/+P/5//f/9v/1//X/9f/2//n/+f/5//r/+//8//v/+v/7//3/AQADAAQABQAEAAEA
AgACAAQABQAHAAcACAAJAAsADAAKAAsADQAQABIAFQAWABcAFQAVABYAGAAcAB4AIAAi
ACYAJwAoACsAKgArAC0ALQAzADYAOQA8AD4APwBBAEQARwBLAE8ATwBUAFYAWQBbAFkA
XABfAGIAZgBnAGcAaABmAGYAZgBnAGcAaABoAGUAZQBjAGEAYABaAFcAVABOAE0ASABD
AEAAOgAzAC0AKQAmACIAGwAWABQAEQAOAAkAAgD9//v/+P/5//f/9v/2//X/8v/v/+v/
6//s/+z/6//s/+3/6//q/+j/5//m/+f/6P/o/+n/6v/q/+n/5//k/+b/5v/n/+f/5//o
/+z/6//o/+f/6P/o/+r/6v/q/+v/6//o/+j/6P/p/+n/6f/r/+z/7f/t/+z/6f/r/+z/
6//u/+//8f/y/+//7//t/+3/8P/w//D/8f/y//L/8f/w/+3/7v/u/+3/8P/y//T/9f/y
//D/7v/u//D/8P/w//L/9P/z//P/8f/u//D/8P/v//D/7//y//P/8P/t/+3/7f/u/+7/
7v/s/+//8P/w/+7/6//s/+7/7f/t/+7/8P/x/+7/6//r/+v/6//r/+v/6//t/+7/7//t
/+j/6f/r/+r/6f/t/+//8P/t/+v/6v/q/+r/6v/r/+3/8P/w//D/7//r/+r/6f/r/+7/
7//w//T/9P/x//H/8v/z//P/9v/6//z//P/8//z/+//3//X/9P/3//r//P/9//v/+f/1
//T/9P/2//j/+P/0//H/7//t/+r/6v/q/+v/7v/v//D/7//t/+f/4v/h/+T/5v/p/+r/
6v/q/+r/6P/l/+P/4v/i/+X/6P/r/+r/6f/m/+X/4//l/+X/5f/n/+n/6f/p/+b/4//j
/+P/4//l/+f/6f/q/+j/5//m/+X/5f/m/+j/6f/p/+v/7f/r/+v/7P/0/wUAHAA9AGsA
oADTAPUABAEFAQcBEgEgASoBJgEHAcgAfwAzAOj/q/9+/1r/RP9H/1X/ZP9w/3v/iP+V
/6T/tv/E/87/2P/i/+z/8v/x//D/8P/0//f/+f/8//v/+v/5//j/+P/6//z//v8DAAMA
AQABAA==
         </WaveFormData>
      </LeadData>
      <LeadData>
         <LeadByteCountTotal>10000</LeadByteCountTotal>
         <LeadTimeOffset>0</LeadTimeOffset>
         <LeadSampleCountTotal>5000</LeadSampleCountTotal>
         <LeadAmplitudeUnitsPerBit>4.88</LeadAmplitudeUnitsPerBit>
         <LeadAmplitudeUnits>��V</LeadAmplitudeUnits>
         <LeadHighLimit>2147483647</LeadHighLimit>
         <LeadLowLimit>268435456</LeadLowLimit>
         <LeadID>V4</LeadID>
         <LeadOffsetFirstSample>0</LeadOffsetFirstSample>
         <FirstSampleBaseline>0</FirstSampleBaseline>
         <LeadSampleSize>2</LeadSampleSize>
         <LeadOff>FALSE</LeadOff>
         <BaselineSway>FALSE</BaselineSway>
         <ExcessiveACNoise>FALSE</ExcessiveACNoise>
         <MuscleNoise>FALSE</MuscleNoise>
         <LeadDataCRC32>4279954590</LeadDataCRC32>
         <WaveFormData>
4v/i/+L/4v/j/+T/5f/m/+H/3v/b/9j/3f/g/+P/5v/j/+D/3f/a/9z/3P/c/9z/3//g
/+H/4v/f/9z/2f/W/9n/3P/f/+L/3v/c/9r/2P/Z/9r/2//c/93/3v/f/+D/3P/a/9j/
1v/b/97/4f/k/9//3P/Z/9b/2f/a/9v/3P/f/+D/4f/i/9//3v/d/9z/4P/k/+j/7P/p
/+j/5//m/+r/6//s/+7/8v/4//v/+//4//L/8//z//f//f8DAAUABAAEAP//AAAOABsA
KQA4AEAARABIAEgARAA/ADwAPgBGAE0AUgBWAFsAXgBdAFwAYQBoAG8AeAB1AHUAcwBw
AHIAcABwAHEAeACBAIoAkwCMAIgAggB6AHgAdwB4AH4AiACRAJYAmwCWAJQAkACNAJIA
mQCgAKUAoQCgAJ4AnACjALMAxgDXAOoAAAEYATIBUgFxAY0BqAHIAe0BDQIfAhsC7QGe
AVgBJQH7AM4ApACBAGUAUgBMAEoASABLAFcAYgBxAHwAgwCEAIYAiQCOAI8AjgCRAJMA
lQCWAJUAiAB9AHIAZwBiAF0AXABcAFUATgBFADwANAAwAC0ALgAxADUAMQAtACgAJAAe
ABkAGgAeACQAKwAnACUAJAAiACMAJAAlACcAMQA4ADsAPgA8ADkANgAzADUAOAA9AEMA
QgBBAEEAQABAAEIARQBJAFoAZgB0AIEAhQCEAIYAiQCMAJAAlQCbAJkAlwCWAJEAkgCW
AJkAngCoAK8AuQDAALoAtgC1ALEAsAC0ALcAvAC9ALkAtACvAKwAqwCrAKsAsQC2ALwA
vgC2ALIArQCnAKoArgCzALcAtQC0AK4AqACkAJoAkwCQAJEAkgCPAIsAiQCFAIQAggB+
AHwAfAB9AHgAdQBuAGQAYABfAFkAVQBUAFEATwBOAEYAQgA8ADQANgA3ADsAQQA7ADgA
NAAvAC4ALAApACgALAAwADMANAAuACgAJQAfACAAIwApADEAMAAtACcAIgAgABsAGAAW
ABoAHwAjACQAHgAZABcAEwAYABwAIwAoACYAJAAgABoAHAAXABQAEwAXAB0AIAAhAB0A
FgAQAAsADwASABgAHAAcABoAFwASABIADwAOAA4AFAAYABoAGwAYABMADQAIAAoADAAR
ABYAFAASAA8ACgAHAAYABAAEAAgACwAOAA8ACgAEAP3/9//5//z/AAAGAAMAAQD9//n/
9f/y//H/8P/z//j/+//9//b/8f/t/+j/6f/s//H/9//1//P/8f/t/+r/6f/p/+n/8P/1
//L/8v/u/+v/6f/l/+b/6//w//T/7//w//L/7f/q/+n/6P/n/+r/7//y//n/9f/v/+n/
6P/s//L/9v/0//T/9P/0//D/7v/r/+j/7P/v//T/9v/v/+z/5v/n/+n/6f/r/+3/7f/r
/+r/5P/i/+D/3f/b/9//5P/l/+b/4P/Y/9H/zP/Q/9P/1//Z/9z/3P/c/9j/0f/O/83/
zP/Q/9T/2f/c/9r/1v/Q/8z/zf/N/9H/1f/Z/9b/1v/U/87/y//J/8n/0f/V/9r/2//X
/9L/zv/I/8j/y//Q/9X/2//b/9T/zP/I/8X/xf/Q/+H/8v8IACAAOABQAG0AiQCcALIA
0wD3ABkBKwEZAd4AlgBbAC8ABgDi/8P/q/+Y/47/jP+K/4n/j/+a/6n/uP/D/8b/xv/J
/87/z//O/9H/2P/d/+H/4//g/93/2v/X/9j/2f/e/+T/5v/m/+T/4v/e/9z/2//e/+P/
6f/n/+X/4v/i/+D/3//f/+L/5//t/+v/6//s/+z/6P/m/+T/4//q//D/8v/0//D/7f/q
/+f/5//o/+v/7//0//X/9//4//P/8v/y//P//P8AAAYACwAHAAIAAAD//wIABAAHAAsA
DwARABQAEwAPABAAEAASABgAHQAlACoAJwAmACgAJwApAC4AMgA4AEAAQQBBAEEAPgA9
AD0APQBBAEYATABOAEcARABAADsAPAA8AD0APQA6ADoANQAwACoAIAAZABYAGAAaABgA
FQANAAcABAAAAPr/+P/4//n/+f/7//n/9P/v/+//6v/n/+v/6//s/+7/6f/o/+X/4P/h
/+H/5P/p/+j/6P/n/+X/4//g/9z/2v/f/+T/6P/q/+b/4v/h/93/3v/f/+P/6f/p/+n/
5v/k/+H/3f/b/9r/3//l/+r/7P/o/+P/4f/d/9//4P/k/+b/5//o/+f/5P/k/9//3P/b
/+D/5//r/+3/6v/m/+P/4f/i/+L/5f/m/+v/7P/s/+r/5f/h/9//3v/j/+j/6//t/+r/
5//j/+D/3//g/+T/6P/s/+z/6//o/+L/4P/d/9z/4f/l/+n/6//n/+T/4P/d/9//4P/i
/+b/6f/r/+v/6//m/+L/4P/e/+L/6P/s/+//7P/p/+f/5P/k/+T/5v/p/+r/6//s/+v/
5v/j/+H/3//o/+3/6v/q/+f/5f/k/+H/4P/j/+b/6P/m/+r/7//t/+r/5//k/+H/5f/r
/+//9//z/+//6v/s/+z/7P/s//D/9P/3//r/9v/z//L/7v/u//D/7//1//b/9f/2//f/
8f/t/+r/4v/o/+z/7//z/+7/7v/q/+b/5v/i/9//3v/i/+X/6f/r/+f/5P/h/9r/2//e
/+P/6P/k/+L/4f/e/+L/4v/g/+D/3//f/+P/5//o/+L/3//a/9v/3f/g/+X/5f/j/+L/
3f/g/+D/4f/g/9//4f/l/+n/2//Z/9r/3v/k/+X/5//s//H//P8SADAAVACAAKsAzQDm
APwAGQE3AVEBXQFDAQgBxgCNAFcAJADw/8H/n/+M/4z/lv+g/6f/rf+y/7X/uv+//8L/
zP/b/+T/5//o/+3/7P/r/+n/5f/m/+f/6P/p/+v/6//v//T/8P/u/+r/5v/p/+z/8P/4
//f/9//v/+f/6//u/+//8f/v//L/9//9//b/8//x/+7/8v/2//r///////7/+f/0//j/
+f/6//v//f/+/wEABQADAAEAAAD+/wEABAAIAA0ADAAKAAoACQANAAwADgARABAAEgAV
ABkAGAAXABcAEwAZACAAJgAuAC0ALQAwADAAMwA2ADwAPwBCAEYASQBOAFEATwBMAEkA
TwBTAFgAXQBZAFgAWABUAFQAVgBXAFcAVgBWAFcAVwBQAEwAQwA6AD0AOAA2ADgANAAw
ACgAHwAeABsAGwAaABUAEgARABEACgAHAAAA9v/6/wEAAwAHAAQA///7//j/9//6//v/
+v/7//v//v8DAPz/+P/z/+3/8P/y//P/9v/0//T/8//w//H/8P/y//H/8P/x//X/+//6
//f/8f/s//D/8f/0//j/9//3//b/8v/y//H/8//z//X/9v/6//z/+f/2//H/6v/z//P/
9f/5//b/9//1//H/8//y//L/8//0//T/9//4//f/9P/w/+r/7//x//X/+v/3//b/8//v
//L/8f/v/+7/7//w//T/+P/1//L/7v/o/+v/7v/w//T/8//x/+//6//u/+7/7f/t/+7/
7v/v//L/8P/t/+j/4//m/+j/7P/w/+z/7P/q/+f/6f/p/+r/6v/o/+j/6v/t/+n/5//l
/+H/5P/n/+v/7//v/+//5//i/+T/5f/n/+f/5P/n/+r/7P/m/+b/5//h/+X/6f/t//H/
7//v/+3/7//p/+3/9P/1//b/9//4//X/8v/u/+r/7v/x//b/+P/y//D/6//t/+3/7f/v
//H/8v/x//H/7P/p/+j/5v/l/+n/7v/v//D/6v/k/9//3P/e/+H/5f/n/+n/6v/r/+j/
4f/e/93/3P/g/+T/6f/s/+n/5v/h/97/3//f/+P/5//t/+r/6v/o/+P/3//c/9v/4f/l
/+r/6//o/+T/4f/c/9v/3f/h/+X/7//t/+j/4v/a/9f/2//k//f/EgAyAFYAfgCkAMUA
3wD8ACIBTwF5AY8BiQFVAQQBuAB3AEEADgDe/73/q/+k/6L/oP+e/5//qf+0/8H/zP/X
/97/5P/r/+z/6//o/+n/7v/z//f/+f/1//P/8f/v//H/8f/1//r//f/+//3//P/2//T/
8//2//z/AwACAAEAAgACAAAA///8//7/AgAHAAYABwAJAAoABQAEAAMAAwAJAA4ADwAQ
AA4ADQAMAAsACwAMAA8AEwAYABkAGwAcABgAFgAVABUAHQAgACUAKQAmACIAIQAhACAA
IgAlACkALwAxADQAMwAxADIAMgA0ADsAPwBGAEoASABIAEsASwBKAE4AUQBWAF0AXwBg
AGEAXwBdAFwAWwBgAGQAaQBqAGQAYgBfAFsAVwBWAFYAVQBUAFQATwBKAEUAOgAyAC4A
MAAyADAALQApACUAJAAiABgAFAASABEAEwAVABMADgAMAA0ACQAHAAgABwAHAAgAAwAC
AP//+v/5//n//P8BAAIAAgABAP//+//4//T/8v/1//r//v8AAP7/+v/5//X/8f/x//T/
+f/+/////f/8//r/9f/y//D/9v/7////AAD8//n/+f/3//X/9v/6//z//v8AAAAA/v/9
//f/8//x//f//f8AAAEA///8//r/+f/2//b/+f/6////AAAAAP7/+//3//X/9P/6//7/
AAABAAAA/f/5//b/8v/y//X/+P/9//7//v/8//b/9P/x//D/9//7////AQD///z/+P/1
//L/8v/z//b/+f/7//v/+//2//L/8P/u//H/9v/5//v/+P/1//P/8P/u/+7/8P/z//T/
9f/2//X/8P/t/+v/6f/y//f/9P/0//P/8f/w/+3/6f/r/+3/7v/s//D/9f/z//D/7f/q
/+f/6v/v//L/+f/4//X/8v/0/+7/8v/2//z//f/+////AAD8//r/9//0//j/+/8AAAIA
/f/8//j/+//6//n/+v/7//z/+//7//b/8//y//D/7//x//b/9//4//T/7v/p/+b/5v/p
/+3/7//z//T/9f/y/+3/6v/p/+j/7v/y//f/+v/5//b/8f/u/+v/6//v//P/+v/4//n/
+P/z/+//7P/r//H/9f/6//v/+f/2//T/8P/t/+//8//3//3//f/8//T/7P/p/+3/+P8L
ACQARgBmAIgAqAC/ANEA6AAGAS0BUwFpAV8BJwHeAJwAZwA1AAYA4v/N/8H/uP+4/7r/
uP+3/7//yP/T/+L/7f/0//r//f/+//3/+v/7/wEABQAIAAkABwAFAAMAAQAAAP//AgAG
AAgACgAKAAoABgAEAAMABgAMABEADgALAAsADAALAAsACAAKAA4AEwASABMAFQAWABEA
EAAPAA8AFgAaABoAGgAaABkAGAAXABUAFgAZAB0AIQAjACYAKAAjACAAHgAdACQAKAAu
ADMAMgAuAC0ALQAsAC4AMQA1ADoAPQBBAEEAPwBAAEAAQgBHAEsAUgBWAFYAVgBZAFkA
XABgAGMAaABxAHMAdAB1AHUAdQB2AHcAewCAAIYAiACJAIoAigCJAI0AkACUAJcApwC4
AMQA0ADUANIA0wDYAOQA7gD0APkA+AD1APUA9ADqAOQA4ADdANwA3QDaANQA0QDRAMwA
yQDNAM8A0gDWAM8AzgDLAMYAvQC3ALQAswC2ALgAuQC5AL4AwgDFAMoA0ADWANsA3gDd
ANoA2gDXANQA0wDVANkA3QDfAN4A3gDaANUA0gDQANUA2wDgAOIA4QDfAOAA3wDcANwA
3wDgAOMA5ADjAOAA3wDXANEAzQDOANEA0QDPAMoAxAC/ALsAtgCyALEArgCxALAArgCq
AKQAnwCcAJoAnQCgAKEAoQCeAJsAlwCUAI8AjgCQAJIAlgCWAJUAkgCNAIoAhgCEAIgA
iwCOAI8AiwCIAIQAgQB9AHoAeAB4AHcAdwB1AHMAagBkAGAAXABcAF4AXgBdAFgAUwBP
AEoARABCAEIAQwBDAEMAQwBBADkANQAyAC8AMwA3ADMAMgAvAC0ALAApACIAIwAkACQA
IQAkACgAJQAfABsAFwATABYAGQAaAB8AHAAZABYAGAAMAAwAEAATABQAFQAWABIAEAAN
AAoACAAHAAgABgAFAAQAAAADAP//+//5//f/+P/3//f/8v/w/+7/6//p/+f/6v/p/+j/
5f/g/9z/2v/Z/9n/2v/Z/9v/3P/d/9r/1f/S/9H/0P/R/9L/1P/U/9b/1v/U/9T/0P/N
/87/z//W/9T/1f/U/87/y//J/8n/y//N/9D/z//R/9D/0P/O/8n/yf/L/83/zf/P/9L/
0P/K/8X/xf/K/9f/7v8KACoATABuAIcAmQCmALwA3QABAR0BGwHtAKgAaAAxAAEA1P+u
/5P/g/9+/4T/hv+G/4X/i/+Q/5f/ov+r/7j/wv/J/8r/yf/G/8f/x//J/8r/yf/L/8v/
y//L/8f/xf/H/8r/zv/Q/9D/0P/L/8r/yv/O/8//0//P/8v/zf/Q/9H/0//O/87/0P/T
/9L/0//V/9b/0f/Q/8//z//T/9b/1f/U/9b/1//Y/9n/1f/U/9X/1//c/93/3//g/93/
3P/c/93/3//g/+P/5f/o/+b/5//p/+b/5v/n/+n/8P/z//f/9//2//j/+f/8//3///8E
AAYACAAKAA8AEQAOABAAEQAUAB0AHwAgACEAIAAfAB8AHwAfACIAJgAmACUAJgAmACUA
IAAcABkAFQAVABYAEgAOAAkAAAD6//j/9v/2//L/7f/q/+f/5//m/93/2P/V/9P/1f/X
/9X/0P/O/8//y//J/8v/yf/I/8j/yP/K/8r/yP/E/8H/wf/D/8P/xP/E/8P/wv/A/73/
vP+9/8D/wv/C/8P/wv/E/8P/vf+7/7z/v//E/8X/w//C/8D/vf+8/7z/vf/B/8T/xP/F
/8P/xP/D/8D/vv+//77/wf/E/8X/xP/G/8H/vv+9/73/wf/C/8H/w//C/8L/w//A/77/
v/++/8X/xv/G/8T/wv+//77/vv+//8L/w//D/8X/xf/E/8T/vv+8/73/vv/C/8T/xf/E
/7//vv+8/7z/vv+//8D/v//C/8L/wf/B/77/vP+7/7z/wf/D/8P/w/++/7z/vP+8/7v/
vv+//7//v/+//8D/wP+8/7r/uv+7/7//wf/D/8P/vv+9/73/vf+//8H/u/+4/7v/vf/A
/8H/u/+7/7v/uv+5/77/xP/D/8H/wf/B/8H/vv/B/8b/y//O/83/zP/L/8r/x//G/8T/
wv/F/8n/z//S/8v/yP/C/8P/yP/J/8z/z//M/8n/x//A/77/vv+9/73/v//E/8X/xv+/
/7j/sv+u/7T/uf+//8P/wv/A/77/uP+y/7D/sP+w/7T/uP+9/8D/vP+4/7L/rv+x/7P/
uf+//8H/vP+6/7b/tP+x/6//r/+1/7n/vv+//7v/tv+y/6z/rP+x/7j/v/+//7v/tP+w
/6z/qf+v/7r/y//e//b/EgAyAFYAeQCXALIA0AD3ACEBPwFBARsBzgCCAEkAGQDs/8D/
m/9//3D/aP9m/2b/af91/4L/j/+a/6H/pP+m/6v/sv+z/7L/tf+5/73/wP/B/7z/uf+2
/7P/t/+5/7//xv/F/8T/wf++/73/vP+8/8D/xf/L/8n/x//D/8L/v/+9/77/wv/I/8//
yv/J/8n/yP/F/8T/w//D/8n/zv/P/9D/zv/L/8j/xf/I/8r/zv/T/9T/0//T/9L/z//O
/87/z//W/9r/4P/l/+L/3P/Z/9f/2v/e/+P/6f/r/+v/7P/p/+j/6v/r/+7/9f/5/wAA
BAAAAP7////9/wAABgALABIAFQAVABQAEwARABEAEgATABgAHAAhACIAHQAaABYAEQAT
ABQAFgAXABAADgAHAAAA/f/0/+7/7P/u//D/7v/r/+T/3f/Z/9T/z//O/8//0f/O/83/
yP/A/73/v/+8/7v/vv+//8H/xP+9/7z/uf+0/7X/t/+8/8P/v/++/7z/uf+3/7b/tP+0
/7b/uv+9/77/uv+0/7H/q/+s/6//tf+9/73/vf+6/7j/tv+z/7L/sv+4/73/wf/C/77/
uf+3/7P/tv+4/73/wP++/77/vP+4/73/uf+3/7f/u//B/8T/xf/B/7z/uP+1/7b/uP+9
/8D/wf/A/77/uv+4/7X/tP+0/7r/vv/A/8H/vf+5/7T/sP+y/7T/uf++/7//vv+8/7j/
tf+0/7L/sv+5/73/wf/D/8D/vP+3/7P/tv+4/7v/wP+//7//vf+7/7b/tP+0/7T/uf++
/8H/w/+//7v/uP+0/7T/tv+6/7//vf+9/73/u/+2/7X/tf+1/77/w//A/8D/vf+7/7r/
t/+2/7v/wP/E/8H/xP/I/8X/w//D/8P/w//Q/9P/1P/S/9D/zv/M/8r/zf/O/87/zv/N
/83/z//O/8r/yP/D/8X/y//N/9H/1f/Q/8v/x/++/8L/xP/F/8f/x//K/8n/yP/C/7z/
t/+0/7v/wf/I/83/yP/E/8D/uP+4/7j/uv+8/73/vv/A/8D/vf+6/7X/sv+0/7f/vv/F
/8T/vv+7/7b/uP+5/7v/v//B/8P/xv/F/8T/wP+9/7j/uf+//8f/z//D/73/uP+2/7b/
u//F/9T/4f/0/w4ALgBSAHgAnQC9AN4AAgEpAUcBVQFBAQcBvAB+AEsAHQDs/8D/nf+H
/3z/fP+A/4T/j/+Z/6D/q/+w/7H/sv+2/7//xv/J/8r/z//P/9H/0v/R/83/y//J/8f/
zP/P/9b/3v/a/9b/0P/K/8r/zP/P/9b/2P/d/9r/1//U/9T/0v/R/9T/2P/e/+X/3//b
/9j/1P/V/9j/2//f/+H/5P/j/+L/4P/d/9r/1//c/+D/5v/t/+z/6f/n/+T/5P/m/+n/
7f/w//L/9v/5//f/8v/w/+//9P/6/wEACQAIAAcABwADAAcADAAQABYAGQAbACAAIgAe
ABwAHQAbAB8AJgAsADQANgAzAC8AKwAuAC8AMQAzADMANgA6ADoANAAyAC8AKwAuADAA
MwA1AC4AKgAhABgAGgAUABEAEgASABIADgAJAAEA+//4//T/8v/y//T/9//x/+//6f/g
/+H/5f/k/+X/4//h/+D/4P/a/9r/2P/U/9b/2f/f/+f/4f/c/9b/z//S/9T/1f/Y/9j/
2v/b/9r/1v/S/9H/zf/Q/9P/2f/h/97/2//V/9D/0//T/9X/2P/Z/93/4P/g/9v/1//W
/9P/1//a/+D/5P/h/97/2f/S/9n/1//X/9n/2//f/+D/3//d/9j/1P/R/9X/2P/e/+L/
4v/e/9n/0v/V/9X/1//a/9z/3v/e/93/2//X/9L/zv/R/9T/2v/g/9z/2P/T/8z/zP/O
/8//0v/V/9f/2f/Z/9b/0v/N/8n/zP/Q/9X/3P/a/9f/0v/N/83/zv/R/9T/1f/Y/9n/
2f/U/9H/z//M/8//0v/X/93/2v/X/9T/z//Q/9H/0//V/9j/2//W/9T/0v/P/83/yf/J
/8//1f/a/9P/0v/S/8v/zf/P/9H/0//W/9n/2v/f/9H/0P/U/9b/2P/a/9z/3v/f/+D/
3f/b/9v/2P/a/9z/2//h/97/2//a/9n/2P/X/9f/0v/V/9b/1v/X/9P/1P/R/87/zv/M
/8v/zP/K/8v/zf/N/9D/0P/Q/8z/zP/M/87/0P/N/8z/zP/K/87/0P/Q/9L/zv/L/8z/
zf/R/87/zv/M/8v/y//M/8//zv/N/83/yf/O/87/z//O/8n/yf/L/83/xf/J/87/0P/O
/83/zf/S/9n/6v8GACgATAB0AJUAqQC4AMwA6QAJASMBIQH3ALQAeABFABUA4v+2/5f/
h/+C/4j/kP+U/5f/m/+e/6H/qP+v/7r/xv/V/9v/2//Z/9v/2//d/97/3f/h/+X/6f/t
/+z/6//u//L/9f/2//X/9P/2//r///8IAAgACQACAPv///8EAAcACwAIAAoADgATABIA
EwAVABYAGAAcACAAJQAoACoAKAAmAC0AMwA5AD8APgA+AEAAQwBDAEEAQAA+AEAARABJ
AE8AVABWAFoAXQBiAGIAZQBpAGcAaABqAG0AcQBzAHYAdQB4AH4AgwCKAIwAjQCRAJIA
mQCeAKYAqwCpAKwArgCyALsAvwDCAMUAyADLAM8A0wDSANIA0wDQANEA0gDSANEAzQDM
AMwAywDKAMwAyQDGAMoAxgDFAMgAvwC4AK0AoQCbAJcAlgCUAIgAgAB6AHUAbwBtAGcA
XgBgAGMAYQBhAFsAVQBQAEwATQBQAFEAUABMAEkASQBLAEcARgBEAEEAQwBEAEQARgBD
AEIAQAA8AD8AQABEAEUAQQBBAEQASQBLAEsASABGAEoASQBKAEwASwBLAEoARgBHAEcA
SgBLAEgARgBHAEYARgBGAEQAQABFAEMAQwBFAEQARQBDAD8AQgBCAEMARQBCAEAAQQBA
AEIAQgBBAD4AQAA/AEAAQgA/AD4AOwA3ADsAPQA+AEAAOgA4ADkAOgA6ADoAOQA2ADUA
NgA2ADgANwA1ADMALwAzADQANAA1ADAALgAtAC4ALQAtACsAKQAqACoALAAuACsAKgAn
ACMAJQAnACoALAAlACIAIQAhACMAIwAjACEAIAAhACMAJQAmACUAHAAWABoAHQAhACMA
HAAdAB4AHgAbAB4AIgAfACIAIwAkACUAHAAbABwAIAAkACYAKAAqACcAJgAkACIAIgAj
ACYAJgAmACYAIwAnACQAIQAgAB8AHwAfACAAHAAbABoAGAAXABYAGgAaABoAGQAUABAA
DgAMAA0ADwAPABIAFAAWABQADwAMAAsACgALAAwADgAOABEAEAANAAwACQAHAAkACwAQ
AA4ADwAOAAgABQADAAMABgAJAA0ADQAOAAwACwAIAAMAAwAFAAcACwANAA4ADAAGAAEA
AQAGABEAJABAAGAAgACgAL0A0QDgAPQAEwE3AVkBZQFDAf4AuAB/AE0AIgD8/93/x/+8
/77/wv/A/7//xf/M/9P/4P/r//T//P8DAAYABQACAAMABAAHAAkACQAJAAkACQAJAAUA
AwAFAAgADAAOAA4ADgAKAAgABwAKAA0AEQANAAkACwAOAA8AEQAMAAwADgARABAAEQAT
ABQAEQAQAA8ADwATABYAFQAUABYAFwAYABkAFgAUABQAFQAaABsAHQAeABoAGAAXABcA
GgAcACAAIwAlACIAIgAjACEAIAAgACEAKAArAC8ALwAsAC4ALwAyADUANwA8AD4AQQBC
AEYARwBFAEYARgBIAFEAUwBUAFUAUwBTAFQAVQBWAFgAWwBaAFsAXABcAFsAVQBSAFAA
TQBNAE4ASgBGAEEAOAAyADAALwAuACkAIwAhAB8AIAAgABYAEgAQAA8AEAATABIADgAM
AA0ACQAHAAkABwAGAAYABAAGAAYABAABAP//AAADAAUABgAGAAUABAACAP///v/9/wAA
AgACAAMAAgAEAAMA/f/7//z///8EAAUAAwACAAAA/f/8//z//P///wEAAAAAAP//AQAB
AP3//P/+//7/AQAEAAUABAAEAP///P/7//z/AQADAAMABQAEAAQABQAAAP7////+/wUA
BgAGAAQAAAD9//z//P/9/wAAAQABAAMAAwACAAIA/P/6//v//P8AAAIAAwACAP7//P/5
//j/+f/7//3//f////7//P/7//j/9v/1//b/+f/7//v/+//2//T/9P/0//P/9v/3//f/
9//3//j/+P/0//L/8v/z//X/9//5//n/9P/z//P/8//2//n/9P/y//T/9f/3//f/8v/z
//T/9P/z//j//v/9//z/+//6//n/9v/4//z//v8AAAIA///+//z/+v/6//v//v/+//3/
/v/8/wEAAAD9//z/+//8//v/+//2//T/9P/z//P/8//2//X/9P/0//D/7f/s/+z/7f/v
/+//8f/y//P/8P/q/+j/6P/o/+n/6v/s/+z/7//u/+v/6v/n/+X/5//p/+7/7P/t/+z/
6v/n/+X/5f/n/+n/7P/r/+3/7P/s/+r/4//j/+X/5//p/+v/7v/q/+T/3//f/+T/8f8K
ACwATgB2AJ4AwQDXAOwABgErAVEBbwFvAT0B7gCiAGUAMQAAAND/rf+b/5b/mv+e/5z/
n/+l/6r/s//A/8f/0v/e/+X/5v/l/+L/4//j/+X/5v/l/+b/5//o/+n/5//l/+f/6v/s
/+7/7v/u/+n/6P/o/+z/7v/x/+z/5//r/+7/7//x/+7/7v/w//P/8v/z//X/9v/z//L/
8f/x//P/9v/1//T/9v/3//j/+f/1//T/9f/3//3///8CAAQA///+//7///8DAAQABwAJ
AAsACgAMAA8ADAAMAA0ADwAUABcAGwAbABoAHAAdACAAIQAjACgAKgAsAC4AMwA1ADQA
NgA3ADoAQgBFAEcASQBIAEcARwBHAEYASABLAEoASgBKAEkARwBCAD4AOwA3ADUANgAy
AC4AKwAiABwAGgAYABgAFAAPAA4ACwALAAoAAAD6//b/8//1//f/9f/w/+3/7//s/+v/
6f/n/+b/5v/l/+j/6f/o/+T/4f/h/+P/5f/m/+b/5f/j/+L/4P/g/9//4v/k/+T/5v/k
/+X/4//f/93/3v/h/+b/5//l/+T/4v/f/97/3v/g/+P/5f/k/+b/5f/n/+f/5P/i/+P/
4v/m/+j/6P/m/+n/5f/j/+P/4//n/+j/5//o/+b/5f/l/+L/4P/h/+D/5v/o/+n/6P/m
/+P/4v/i/+L/5P/k/+P/5f/l/+T/5P/f/97/4P/i/+b/6P/p/+j/4//i/+D/4P/i/+P/
5P/j/+X/5v/m/+f/5P/i/+H/4v/n/+n/6f/p/+T/4v/i/+L/4f/k/+X/5f/m/+f/6f/q
/+X/5P/l/+f/6f/r/+3/7f/q/+n/6f/p/+z/7//q/+j/6//t//D/8f/q/+v/7P/s/+3/
8v/4//f/9f/1//X/9f/0//f/+v8AAAEAAgADAAQAAAD+//v/+P/8////BAAGAAIAAAD7
//3/AAABAAQABwAFAAMAAgD8//n/+P/2//X/+v8AAAIABAD///j/8v/u//D/8//3//n/
+v/6//r/9v/v/+z/6//q/+7/8v/3//r/+f/2//H/7v/v/+//8//3//n/9v/2//T/8P/t
/+v/6//y//X/+f/5//j/9P/x/+z/6v/t//L/9//5//n/9v/s/+T/4f/n//b/CwAmAEgA
agCOAK4AyQDfAPgAGgFFAWcBcwFdAR0B0ACOAFkAKQD6/9T/vf+v/6z/rP+s/6z/r/+3
/8L/z//a/+P/6v/w//P/9P/z//D/8f/2//n/+//7//f/9f/z//H/8v/z//j//v8AAAAA
/v/6/w==
         </WaveFormData>
      </LeadData>
      <LeadData>
         <LeadByteCountTotal>10000</LeadByteCountTotal>
         <LeadTimeOffset>0</LeadTimeOffset>
         <LeadSampleCountTotal>5000</LeadSampleCountTotal>
         <LeadAmplitudeUnitsPerBit>4.88</LeadAmplitudeUnitsPerBit>
         <LeadAmplitudeUnits>��V</LeadAmplitudeUnits>
         <LeadHighLimit>2147483647</LeadHighLimit>
         <LeadLowLimit>268435456</LeadLowLimit>
         <LeadID>V5</LeadID>
         <LeadOffsetFirstSample>0</LeadOffsetFirstSample>
         <FirstSampleBaseline>0</FirstSampleBaseline>
         <LeadSampleSize>2</LeadSampleSize>
         <LeadOff>FALSE</LeadOff>
         <BaselineSway>FALSE</BaselineSway>
         <ExcessiveACNoise>FALSE</ExcessiveACNoise>
         <MuscleNoise>FALSE</MuscleNoise>
         <LeadDataCRC32>3133621353</LeadDataCRC32>
         <WaveFormData>
+v/6//r/+v/8//z//P/8//r/+P/2//T/+P/6//z//v/8//r/+P/2//f/+P/5//r//P/8
//z//P/5//j/9//2//j/+v/8//7//P/6//j/9v/3//j/+f/6//r/+v/6//r/9//2//X/
9P/4//r//P/+//z/+v/4//b/9//4//n/+v/7//z//f/+//3//P/7//r//f8AAAMABgAD
AAIAAQD+/wAA//8BAAYABQAGAAYABgAEAAMAAQAAAAMABwAKAAwACAAFAAIA/f/+////
AQACAAQAAgACAAAA+v/3//T/8//2//v//v8AAP7/+//2//L/9P/1//b/+f/4//v/+f/4
//b/8//y//D/8v/2//r//P/5//j/9f/x//H/8v/0//f/9v/3//f/9//0//L/8P/v//P/
9v/3//j/8v/u/+j/3//a/97/5f/u//v/DgAgADMAUgBzAJQAuQDhAA8BOAFQAVMBNgH+
AMwApwCGAGIAQAAjAAwA+v/w/+v/5f/j/+X/5//p/+7/7v/q/+j/6v/v//D/7v/x//L/
9P/1//f/9f/x/+//7P/v//D/8//1//b/9f/z//H/8P/w//H/8//2//n/+f/5//b/9P/z
//H/8//0//f/+//4//f/+f/2//f/9v/2//f/+v/8//7////8//r/+f/4//r//P///wUA
BQADAAEA//////7//v8AAAMABwAKAAsACAAHAAYABgAJAAwADwATABMAFAATABIAFAAW
ABgAGQAeACIAJgAoACYAJgAnACcAKwAwADMAOAA4ADoAOgA5ADkAOwA8AD0AQgBFAEgA
SwBHAEMAQAA9AEAAQQBCAEMAPwA8ADcAMQAwACwAKQAlACYAJgAjAB4AGwAVABEADAAN
AAsADgAPAA0ACgAHAAQAAwACAP////8BAAMABAAEAAEA///7//r//f/+/wAAAgACAP//
/P/6//r/+f/3//n//P///wEAAgD///z/+f/2//j/+v/+/wIAAQAAAP///P/8//v/+//8
//3/AAACAAMAAQD+//v/+P/5//v//v8CAAIAAQAAAP3//f/8//v/+////wIABAAFAAEA
///8//r//f///wEAAwACAAEAAAD+//z/+//7//v///8BAAMABAAAAP7//P/6//v//P/+
/wEAAQAAAP7//P/9//z//P/9//7/AQADAAQAAgD+//z/+f/7//3///8DAAEAAAD///z/
/P/8//v/+//+/wIAAwAEAAIA///8//n/+v/8/wAAAgADAAIAAQD///z/+v/6//v///8C
AAMABAABAP///f/7//3//v8BAAQAAgACAAEAAAD///////8AAAQABQAHAAgABQAEAAIA
AQAGAAkADAAKAAoACgAKAAgACAAFAAUACwANAA8AEAANAAsACgAIAAoACwANAA4ADgAM
AAsACgAFAAUABQAGAAgACgAIAAgABQD///z/+f/7//z///8AAAAAAAD///z/+P/3//f/
9//6//z/AAD///3/+//4//f/+P/4//r//P/8//z//P/6//X/9P/0//X/+P/6//z//f/8
//n/9//1//f/+P/6//r/AAD+//r/9P/t/+b/5P/p//L//f8MAB4AMQBIAGUAhACjAMUA
7QAaAUABVQFMASAB5gC3AJQAcgBQADMAHAAIAPr/9f/v/+f/5f/n/+v/8P/0//T/8v/0
//j/+P/1//f/+v/8//3////+//v/+v/4//r/+v/8//3//f/9//z/+//5//j/+P/5//v/
//8AAAEAAAD+//3/+//7//z///8DAAMAAwAGAAQAAgAAAP////8CAAQABgAHAAQAAgAB
AAAAAgACAAMABwALAAsACwALAAcABgAGAAgACwAPABIAEwAQAA8ADgAOAA8AEgAVABkA
HAAeAB4AHgAdAB4AHwAfACMAKAAtADAALgAuAC8ALwAzADgAOwBAAEEARABFAEUAQwBF
AEYARwBKAE0AUABTAFAATQBLAEkASgBJAEgARwBIAEYAQgA9ADkANAAwACsAKwAsACoA
JgAjAB0AGQAUABQAEQATABMAEgAQAA4ADAAHAAYAAwADAAQABwAJAAoABwAFAAEAAAAA
AAAAAQACAAcABQADAAIAAQD///z//f8AAAMABQAGAAQAAgAAAP7/AAAAAAIABAADAAIA
AQD+//v/+f/4//j/+v/+/wEAAwAAAP7//P/6//n/+f/6//z//f/9//3/+//5//j/9//3
//n//P/+/////f/7//j/9v/2//f/+P/5//n/+f/5//j/9v/1//X/9f/3//n/+//8//r/
+P/2//T/9P/0//X/9//6//r/+f/4//T/8v/x//H/9P/3//n/+v/3//T/8//x//P/8//z
//X/9//4//n/+P/z//L/8P/v//L/9v/3//j/9f/z//H/7//w//D/8v/y//T/9P/0//P/
8P/u/+7/7//x//T/9f/2//P/8f/v/+3/7f/u//H/9P/3//j/+P/4//T/8//y//L/9//5
//z//v/+//r/+P/6//r/+v/6//3/AAAAAAMAAQD///3/+v/9//3//v/+//7///8BAAIA
///8//r/+P/5//v//f8AAP3//P/3//T/9f/x//D/7//x//L/9f/2//L/8P/t/+j/6f/r
/+7/8f/w/+7/7v/p/+z/7f/t/+//7P/s/+7/8P/t/+z/6//o/+n/6v/s/+//7v/s/+r/
5//p/+n/6v/r/+v/7P/u/+7/5P/i/+L/5P/j/97/2v/b/97/5//2/wwAJwBKAHMAmAC9
AOMACQEyAVIBYQFUASYB8ADBAJgAcABEAB0A/v/q/+D/4f/h/93/2//Z/9n/2v/a/9r/
3v/m/+r/7P/r/+//6//q/+j/5//o/+f/6P/o/+j/6P/q/+v/6v/p/+f/5f/m/+j/6//v
/+3/7f/q/+f/6f/q/+z/7f/s/+z/7v/x/+7/7f/v/+z/7f/u//D/8//z//L/8f/v//D/
8P/x//L/9P/0//X/+f/4//f/9v/1//f/+P/6//7//f/9//z/+f/7//3///8CAAIABAAG
AAkACAAIAAYABAAHAAwAEQAVABYAGAAaABoAHgAgACMAJQAmACoALAAwADEAMgAxAC8A
MgA3ADsAPwA8ADsAOgA5ADkAOQA6ADsAOgA5ADgANwAzADAAKwAlACYAJAAjACEAHQAa
ABQADAANAAkABwAEAAIA//8BAAEA/P/4//T/8P/v//D/7//x/+//7//u/+z/7f/t/+v/
7P/q/+r/6//s/+z/6f/m/+T/5//p/+r/7//r/+v/6v/o/+r/6v/q/+r/6v/q/+z/7v/r
/+r/6f/m/+b/5//p/+z/6P/o/+f/5f/o/+j/6P/o/+f/5//o/+r/6v/p/+j/5f/p/+r/
6//t/+v/6v/o/+X/5//n/+b/5v/m/+f/6P/p/+j/5//m/+T/5v/n/+n/6//p/+f/5f/i
/+T/5P/k/+T/5v/m/+f/6f/n/+b/5P/i/+X/5v/o/+v/5//n/+b/5P/l/+T/5f/l/+X/
5f/l/+f/5v/k/+L/3v/f/+L/5P/n/+b/5v/j/+D/4//j/+P/4//k/+T/5v/m/+X/5P/j
/+H/5P/k/+b/6f/m/+b/5P/i/+P/4//j/+P/5P/k/+b/6P/n/+b/5P/i/+X/5//p/+z/
6v/p/+n/6P/o/+r/7v/x//L/8//0/+//7v/q/+n/7//x//P/9P/x/+//7v/s/+7/7//x
//L/8//y//L/8v/t/+3/7f/u/+//8v/x//L/7v/p/+f/5f/n/+j/6//s/+z/7P/r/+j/
5P/j/+P/4//n/+j/6//p/+f/5f/i/+H/4v/i/+T/5v/o/+j/6P/m/+D/3v/d/93/4P/i
/+T/5f/k/+H/3//d/9v/3P/e/97/5v/m/97/1v/L/8T/xP/J/9T/5/8AABgANwBaAH0A
pADNAPsAKwFYAXIBcQFOARQB2gCpAIIAWAAwABEA/P/s/+T/3//V/83/y//N/9P/1v/a
/9z/4P/i/+P/4v/e/9//4v/k/+X/5//m/+P/4v/g/97/3v/g/+H/5P/l/+X/5f/i/+D/
3//f/+P/5//o/+n/5//m/+b/5f/k/+T/5v/p/+r/6//v/+7/6v/o/+f/5//s/+7/8P/x
//D/7v/t/+z/7P/s/+3/8f/0//X/9v/3//T/8v/x//L/9f/5//z//f/7//v/+//8//7/
AAACAAUACAAKAAoACgAIAAoADAANABIAFgAaABwAHQAeACAAIQAiACYAKAAsADEANAA1
ADUAMwA1ADYANwA6AD0AQABDAEAAPQA7ADkANgA1ADQAMwAzADIALwArACUAIAAcABcA
FwAYABYAEgAOAAkABgACAAAA/f//////AAD+//z/+v/2//T/8P/v//D/8//1//b/8v/x
/+7/7v/u/+7/7//w//X/8//x//D/7f/r/+j/6f/s/+//8f/y/+//7v/t/+z/7P/s/+7/
8P/x//L/8//y/+3/6//q/+r/6//u//D/8f/w/+7/7P/q/+v/6//s/+7/8f/x//H/7//s
/+r/6P/n/+v/7v/w//H/8P/v/+3/7P/s/+3/7v/v//H/8f/x//D/7//t/+z/6//v//H/
8//0//H/8P/v/+7/7P/s/+3/7//x//L/8v/y//D/7v/t/+3/8P/z//X/9v/0//L/8v/x
/+//7//v//H/9f/2//f/9v/x//D/7v/t//D/9P/1//b/9v/1//T/8//y//L/9P/0//j/
+P/4//f/9f/y//H/8f/z//b/9//4//b/9f/0//P/8v/y//T/9v/5//r/+v/6//f/9f/z
//L/9f/3//r//P/6//r/+f/5//r/+////wIABAAEAAQABAABAAAA/P/7////AQADAAQA
AgABAAEAAAAAAAEAAwAEAAQAAgABAAAA+//7//v//P/9/wAA//8AAPz/9//1//P/8f/y
//X/9v/4//j/9//0//H/7//u/+3/8P/y//b/9f/y//H/7//v/+z/7P/u//D/8f/y//P/
8v/u/+z/6//r/+//8P/x//H/8f/v/+7/7f/r/+z/7v/u//L/8v/u/+b/3f/W/9b/3f/o
//n/EgAqAEUAYgCBAKAAwQDrABkBQgFaAVcBLgH2AMQAmwByAEoAKgAVAAQA9v/w/+v/
4f/b/9n/2//f/+T/6v/s/+7/8P/v/+7/6v/r/+z/7v/v//H/8P/t/+z/6v/q/+r/7P/t
//D/8f/x//H/7f/s/+z/7f/w//P/8//z//P/8v/y//H/7v/u//D/8//0//X/+f/4//b/
9P/z//P/9f/2//f/9//5//j/+P/4//j/+P/5//3/AQABAAEAAQD8//r/+f/6////AwAG
AAcABgAFAAQABAACAAQABgAJAA0AEAARABIAEQASABMAEwAXABwAIQAkACMAJAAmACcA
JgAqACwAMAA0ADgAOgA7ADoAOwA7ADsAPwBBAEMARQBBAD8APgA9ADoAOQA4ADcANwA2
ADMALwApACQAIAAbABsAHAAaABYAFAAPAAwACAAGAAMABQAFAAYABAACAAAA/P/6//b/
9f/2//n/+//8//r/+f/2//b/9P/0//X/9v/7//n/9//2//X/8//w//H/8v/1//f/+P/1
//T/8//y//D/8P/y//T/9//4//n/+P/z//H/8P/w//P/9v/4//n/+P/2//T/8v/x//H/
8v/0//b/9//4//f/9P/y//D/7//x//T/9v/3//T/8//x//D/7v/v//D/8f/0//X/9v/2
//P/8f/w/+//8//1//f/+P/2//T/8v/w//D/8P/x//P/9v/2//X/9P/y//D/7//v//D/
8//1//b/9P/y//L/8f/x//H/8f/z//X/9v/3//b/8//y//D/7//z//b/9v/2//b/9f/0
//P/8P/w//L/8v/1//b/9//3//X/8v/x//H/9P/2//b/9v/0//P/8v/x//D/8P/y//T/
9//4//j/+P/0//P/8v/y//X/9//6//z//v/+//3//f/4//n//P///wAAAQACAP7//v/7
//v//P/9//7//v//////AAAAAP////8AAAAAAgAAAP///v/7//v/+//8//r//P/6//r/
+//3//b/9f/y//L/9P/0//f/+P/4//b/8//x//D/7//v//D/8//x//P/8//y//P/8P/u
/+7/7v/x//L/8//y/+//7v/u/+//7//w//H/8f/y//H/8f/x/+7/7v/v/+7/8v/0//L/
7v/l/9z/2v/d/+b/9/8OACQAPwBeAHsAmAC3ANsABQEwAUwBTwEsAfQAwgCZAHIATAAq
AA8A/P/y/+7/7f/n/+P/3//b/93/4v/m/+r/8P/2//X/9P/w//H/8f/y//L/8//2//X/
9v/2//T/8v/y//H/9f/3//j/+f/1//T/9P/1//b/+f/5//n/+//6//r/+f/1//T/9f/3
//r/+/////7/+v/4//f/9//5//r/+//7//7//v///wAA/v/8//v//f8CAAMABAAFAAEA
AAAAAAIAAgAFAAcABwAIAAkACgAMAAkACgALAA0AEwAWABcAGAAWABgAGgAbAB0AIAAj
ACQAKAAqAC0ALwAtADAAMQA0ADgAPAA+AD8APgA/AD8APwBDAEUARwBJAEgARwBHAEcA
RABBAD4AOwA9ADwAOQA1ADEALAAoACMAIAAgAB0AGAAZABUAEwAQAAsABwAIAAcABwAG
AAUABAD///7/+//7//n/+//8//z/+//7//n/+v/3//b/9v/2//z/+//6//r/+P/3//X/
9//1//f/+P/4//j/+P/4//j/9f/0//X/9v/5//r/+//6//f/9f/0//T/9P/2//f/9//5
//j/9//2//T/8//z//T/+P/5//r/+f/4//b/9P/z//L/9P/1//X/9//3//b/9v/0//P/
8v/x//T/9f/2//b/9f/z//L/8f/y//P/9P/0//T/9P/0//T/8f/w//D/8f/0//T/8//y
/+//7v/u/+//7//x//L/8v/0//L/8v/x/+7/7f/s/+3/8f/y//P/8v/v/+7/7P/r/+v/
7v/u/+7/7//v/+//7//t/+z/7f/s/+//8P/x//H/8P/u/+7/7//t/+7/7f/s/+3/7f/t
/+3/6f/o/+n/6v/u//D/8f/y/+//7//v//D/8P/z//f/+v/6//n/+P/3//b/9P/0//H/
8f/3//n/+//8//n/9//2//T/9//5//z//v/7//j/9v/0//H/8f/x//L/9P/2//T/9P/v
/+n/5v/j/+f/6v/v//L/7//u/+z/6P/l/+P/4v/h/+T/5v/q/+n/5//l/+L/4f/j/+T/
5//q/+n/6P/n/+T/4f/g/+D/4f/k/+b/6P/p/+f/4//g/93/4P/i/+X/5v/o/+T/4P/a
/9P/yv/I/8//2v/n//r/DgAnAEYAawCQALcA3wANATwBXgFnAU4BFAHYAK0AiABkAD4A
GwAAAOr/3v/X/9H/y//N/8//0//Y/9r/2v/c/97/4v/i/9//4f/j/+T/5P/l/+L/3//e
/9z/3v/g/+T/5//o/+f/5f/j/+P/4v/i/+P/5v/p/+n/6f/m/+T/4//h/+P/5P/n/+v/
6v/p/+v/6P/n/+b/5v/n/+r/7P/u/+//7f/q/+j/5v/p/+r/7P/x//H/8f/x//H/7//u
/+7/8P/z//f/+v/7//j/9//2//b/+P/8/wAABQAFAAYABQAEAAIABAAGAAcADQASABcA
GgAaABoAGwAbAB0AIgAlACoAKwAuAC8ALwAvADEAMgAzADcAOQA7AD0AOAA1ADMAMQAz
ADMAMwAzADAALgAqACUAIgAeABsAFwAXABgAFgASAA4ABwACAPz//f/7//7////9//r/
9//0//H/8P/t/+3/7v/x//P/9P/w/+3/6P/m/+n/6v/s/+7/8f/v/+3/7P/q/+n/5//p
/+f/6f/q/+r/6f/o/+f/5v/p/+r/7f/w/+//7v/t/+r/6P/n/+f/6P/p/+z/7v/v/+z/
6v/o/+b/6P/p/+v/7v/t/+3/7f/r/+v/6v/p/+n/7P/u/+//7//r/+n/5v/k/+f/6f/r
/+3/6//r/+v/6v/o/+f/5//n/+v/7f/v//D/7P/q/+j/5v/n/+j/6v/t/+3/7P/q/+j/
5//m/+b/5//q/+3/7//w/+3/6v/p/+f/6v/r/+z/7//u/+7/7v/s/+j/6P/n/+f/6v/u
/+//8P/t/+v/6f/n/+n/6v/t/+7/7//u/+3/6//q/+j/6P/p/+v/7v/v//D/7f/r/+n/
5//p/+r/7f/w/+//8P/w//D/7//v/+//8P/4//v/+//4//X/9P/z//L/8//2//b/+f/7
//v/+//6//n/9//2//T/9v/5//3/AAD8//j/9f/y//H/8//1//j/9//4//X/9P/w/+v/
6f/n/+v/7v/z//b/8//w/+z/5v/m/+f/6f/r/+v/7P/v/+3/6//p/+b/5f/m/+j/7P/w
/+z/6v/o/+T/5f/m/+j/6//r/+z/7f/t/+v/6f/o/+f/6f/s//D/8v/s/+b/4P/a/9X/
1P/W/9//6P/3/woAIgA/AGIAiwCyANsACQE1AVoBbAFlAToBAAHQAKkAhABcADYAFQD8
/+r/5P/h/9//3//f/+H/4f/i/97/3v/g/+b/6//s/+r/7f/r/+z/7P/t/+v/6f/p/+j/
6v/s//D/8//y/+//6//n/+n/6v/s/+//7v/x//H/8f/u/+z/6//p/+z/7v/y//f/8//x
//L/7v/v//D/8v/1//X/9v/3//f/9f/0//T/9P/2//j/+/8BAAAA/f/6//f/+f/6//z/
AAAAAAMABQAFAAQAAwACAAIABgAKAA4AEwASABIAEAAOABAAFAAYABsAHAAgACQAJgAm
ACYAJwAnACoAMAA0ADoAOQA6ADkANwA6AD0APwBBAEMARQBHAEkARgBDAEEAPwBBAEEA
QQBBADwAOAAyACsAKgAoACcAJQAiACIAHwAaABYAEQAOAAoACgAJAA0ADwAKAAYAAgD+
////AAD//wEAAAABAAEAAAD8//v/+P/4//v//P/+/wAA///7//f/9P/2//f/9//7//n/
+//8//z/+f/4//f/9v/5//r//f8AAPz/+v/4//T/9P/1//f/+v/6//z//f/9//r/+P/2
//T/9//5//z/AAD9//v/+f/1//b/9v/2//f/+P/6//v/+//5//f/9P/y//b/+f/8////
+//5//f/9P/3//f/+P/5//j/+f/6//r/9//2//X/9P/2//j/+/////z/+v/3//T/9v/2
//f/+f/5//v//P/8//v/+P/3//X/9//5//v////8//r/+P/0//T/9v/3//n/+v/8//v/
+v/5//f/9f/z//b/+P/8//7//v/8//r/9//5//j/+f/7//v//P/7//r/+P/3//b/9f/2
//j//P8AAP3//P/6//j/+v/7//z//v8AAAEAAwAEAPz//P/+/wAAAgAEAAUABgAEAAUA
BgAFAAQAAgAFAAUABgAGAAMAAwAEAAQABgAEAAMAAgAAAAEAAgAEAAIAAgD+//z//P/5
//n/+f/4//j/+v/6//r/+v/5//b/9f/1//b/9//3//b/9//z//b/9//3//n/9v/0//T/
9P/1//b/9//2//b/9v/3//n/9//2//X/8//3//f/+P/5//b/9v/3//b/8v/0//T/8v/t
/+b/5P/n/+r/9/8OACYAQQBkAIcApADDAOcADQE0AVIBVQE2AQAB0ACpAIIAWgA0ABkA
BAD4//b/9//x/+3/6f/l/+P/5P/o/+r/8P/4//j/+P/1//f/9P/0//P/8//2//X/9v/2
//P/8v/z//P/9f/1//T/8//0//T/9f/3//b/9//1//P/9f/2//j/+f/1//T/9f/3//n/
+f/8//r/+v/6//v//f/9//z/+//5//v//P/+/wAA///+//7/AQABAAEAAQABAAIAAgAD
AAYABAAFAAUAAwAHAAkACwAOAAsADAANAA8AEgAUABQAFAAVABgAGwAdABwAHgAgACAA
JQAoACwALwAtADAAMQA0ADkAPAA9AD0APgBBAEMARQBFAEUARQBFAEUARQBGAEcARQBD
AEEAPwA+ADwAOAAzADMAMAAuACsAJgAkAB8AGAAYABUAFAASAA0ACQAKAAkACAAGAAQA
AgABAAIAAQADAP/////+//z//v////7/AAD9//z//P/8/////f/7//r//f/9//z////7
//v/+v/4//v//P/9//7//P/6//r/+v/8//z//P/6//v/+//8//7//P/8//v/+f/7//z/
/f/+//r/+f/5//r/+//7//v/+f/6//r/+v/7//n/+v/6//n//P/9//3//v/7//v/+//7
//v/+//7//r/+//7//z//f/7//n/9//0//j/+v/8//7/+//6//r/+//6//r/+f/4//n/
+v/8////+//7//r/+P/6//r//P/9//r/+f/4//n/+v/6//r/+P/5//r/+v/7//v//P/6
//j/+v/7//z//f/5//j/+f/4//r/+v/6//n/+//6//v//f/6//r/+P/2//r/+//8//3/
+//6//v//P/9//7//v/+//7///8AAAIA/v/9////AgAFAAYABwAIAAQABAABAAEAAgAD
AAQABAAFAAUABgAGAAUABQAGAAYABwAGAAYABgABAAEAAQACAAIABAACAAIAAgD9//v/
+f/2//b/+P/4//n/+v/6//j/9v/1//X/9f/1//b/+f/3//f/9//2//f/8//y//P/9P/1
//b/9//2//H/8P/w//H/9f/2//f/9//5//f/9v/1//L/8v/z//L/9v/4//b/8v/p/+L/
3v/f/+b/9f8KACAAOQBUAHUAkgCvANEA+wAoAUoBWQFCAQoB0gCnAIAAXAA6AB0ACAD4
//D/7f/n/+H/3//d/9//5P/o/+z/8P/2//f/9v/y//P/8//0//T/9f/2//X/9v/2//P/
8v/z//P/9v/3//f/9//1//T/9P/1//T/9//3//f/+v/6//v/+//4//b/9v/3//r/+///
//7//P/6//n/+f/7//z//f/9/wAAAAABAAIAAAD+//3///8CAAMABAAFAAEAAAAAAAIA
BAAHAAkACQAKAAsADAAOAAsADAANAA8AFQAYABkAGgAXABgAGQAZAB4AIgAmACgAKgAs
AC8AMQAvADIAMwA2ADoAPgBAAEEAPwBBAEIAQwBFAEcASQBLAEwASwBLAEsASQBHAEUA
QwBDAEIAPwA7ADYAMgAvACsAKgAqACcAIgAjAB8AHQAaABUAEQASABEAEgASABIAEgAM
AAoABgAFAAUABwAIAAgACQAJAAcACAAFAAQABAAEAAoACQAIAAgABgAFAAMABQADAAUA
BgAGAAYABgAGAAYAAwACAAMABAAFAAYABwAGAAQAAwADAAQAAgAEAAUABQAGAAYABgAG
AAIAAQABAAIABgAHAAgABwAGAAQAAgABAAIABAAFAAUABwAHAAYABgADAAMAAwADAAQA
BQAGAAYABQADAAIAAQACAAMABAAEAAQABAAEAAQAAwACAAIAAwAFAAYABgAGAAMAAgAC
AAMAAQADAAQABAAFAAQABQAFAAQAAwACAAMABQAGAAcABgACAAIAAQABAAMABgAGAAYA
BwAHAAcABwADAAIAAwACAAUABgAHAAcABAACAAIAAwAEAAYABgAGAAcABwAHAAcAAwAC
AAMABAAHAAoADAAOAAsACwALAAwADAAOABEAEgATABQAEAAQAA0ADQAQABEAEgASABMA
EwAUABQAEQARABIAEgATABIAEgASAA0ADQANAA4ADgAQAA4ADgAOAAkABwAFAAMABAAH
AAgACQAKAAoACAAEAAMAAwADAAQABAAGAAMABQAFAAQABQACAAAAAAAAAAMABAAFAAQA
///+//7///8BAAIAAwADAAQAAwADAAMAAAAAAAEAAAACAAIAAgD8//X/7P/o/+v/9P8F
ABwAOABVAHwAnwDAAOUACwE5AWYBggGHAWQBKAHuAL8AlgBwAEgAKQAUAAYAAAD9//f/
8f/v/+3/7//0//j//P8CAAYABQAEAAAAAQD//wAAAAABAAQAAwAEAAQAAQAAAAEAAQAE
AAUABQAFAAEAAAAAAAEAAAADAAMAAwAFAAYACAAJAAUABAAFAAcACAAJAA0ADAAKAAgA
BwAHAAsADAANAA0ADgAOAA8AEAANAAwADAAPABQAFQAWABcAEwASABIAFAAWABkAGwAb
ABwAHQAeACAAHQAeAB8AIQAlACgAKQAqACoALAAuAC8AMAA0ADgAOgA8AD4AQQBDAEEA
RABFAEgATABQAFIAUwBTAFUAVgBXAFcAWQBbAF0AXABbAFsAWwBZAFcAVQBTAFUAVABR
AE0ASQBEAEAAOwA4ADgANQAwADEALQArACgAJAAfAB8AHQAdABwAGwAaABcAFgATABMA
EQATABQAFAAVABUAEwAUABIAEAAPAA4AFAATABIAEgAQAA8ADQAPAA8AEQASABIAEgAS
ABIAEgAQAA4ADgAOABEAEgATABIADgANAA0ADgAOABAAEQARABIAEgASABIADgANAA0A
DgAQABEAEgARABEAEAAPAA8ADgAQABEAEQARABEAEAAQAA0ADQANAA0ADwARABMAFAAS
ABEAEQARABAAEQASABIAEgASABIAEgARABAAEAARABUAFgAWABYAFAASABEAEQARABMA
FAAUABcAFgAXABcAFAATABIAEwAVABYAFwAWABQAFAATABMAEwAWABYAFgAZABkAGQAZ
ABUAFAAVABQAGAAYABgAFwAWABQAFAAVABYAGAAYABgAGwAbABsAGwAXABYAFwAYABwA
HgAfACAAHwAfAB8AIAAeAB8AIQAmACcAKAApACoAJwAmACIAIQAlACcAKQAqACgAJwAn
ACYAJAAlACcAKAAoACYAJQAkACEAIQAhACIAIwAmACUAJgAiAB0AGwAZABsAHAAfACAA
IgAiACEAHgAbABkAGAAXABoAHAAgAB8AHgAdABsAGwAaABoAHAAeACAAIAAgAB4AGQAY
ABgAGQAcAB4AIAAhAB8AHQAcABsAHQAeACAAIAAgACAAHAASAAcAAgAEAA8AHAAxAEgA
YgCBAKAAwQDkAAkBNQFlAYoBnAGPAWABJAH0AMsApAB+AF4ARwA0ACgAJAAdABcAEwAT
ABUAGQAcACAAIgAkACYAJwAmACIAIwAmACgAKQArACoAJwAmACQAJgAmACgAKQAtAC0A
LAAtAA==
         </WaveFormData>
      </LeadData>
      <LeadData>
         <LeadByteCountTotal>10000</LeadByteCountTotal>
         <LeadTimeOffset>0</LeadTimeOffset>
         <LeadSampleCountTotal>5000</LeadSampleCountTotal>
         <LeadAmplitudeUnitsPerBit>4.88</LeadAmplitudeUnitsPerBit>
         <LeadAmplitudeUnits>��V</LeadAmplitudeUnits>
         <LeadHighLimit>2147483647</LeadHighLimit>
         <LeadLowLimit>268435456</LeadLowLimit>
         <LeadID>V6</LeadID>
         <LeadOffsetFirstSample>0</LeadOffsetFirstSample>
         <FirstSampleBaseline>0</FirstSampleBaseline>
         <LeadSampleSize>2</LeadSampleSize>
         <LeadOff>FALSE</LeadOff>
         <BaselineSway>FALSE</BaselineSway>
         <ExcessiveACNoise>FALSE</ExcessiveACNoise>
         <MuscleNoise>FALSE</MuscleNoise>
         <LeadDataCRC32>2717747441</LeadDataCRC32>
         <WaveFormData>
9v/2//b/9v/2//b/9v/2//T/9P/0//T/9//4//n/+v/3//b/9f/0//b/9v/2//b/+P/4
//j/+P/2//b/9v/2//f/+P/5//r/+f/4//f/9v/4//j/+P/4//j/+P/4//j/9//2//X/
9P/3//j/+f/6//n/+P/3//b/9//4//n/+v/7//z//f/+//z//P/8//z///8AAAEAAgAB
AAAA///8////AAADAAUABAAEAAQABAACAAEAAQABAAYACAAJAAoABgADAAIAAQACAAMA
BAAFAAMAAwABAAAA/f/5//n/+f/8//3//v////v/+f/1//P/9v/3//j/+f/7//r/+P/2
//X/9P/z//P/9f/2//f/+//4//b/9P/y//P/9P/1//j/9//3//b/9v/1//T/9P/0//X/
9//4//n/9P/x/+v/4f/b/93/4P/l/+7/+v8FABMAKgBIAGkAiQCuANcA+wAUARsBDAHn
AMgAsQCaAH4AYgBKADkAKgAgABoAEQAKAAcAAQD9//z/+v/0//D/8v/z//T/8//0//b/
9v/2//X/8f/v/+7/7v/v//D/8f/z//H/8P/w//D/7//v//D/8v/0//T/9P/0//P/8f/w
/+//7//w//P/9v/1//T/8//y//P/8//z//T/9//5//n/+f/4//b/9f/1//b/+P/7//3/
+//6//j/9//4//n/+v/7//7///8AAAAA/v////////8AAAMABgAKAAkACQAIAAgADAAN
AA4AEAATABYAFwAZABkAGgAbABsAHQAhACQAKAAoACoAKwAtACsALQAuADAAMgA0ADgA
OQA3ADQAMwAyADQANQA1ADUAMwAwACsAJwAkACEAHwAeAB0AGwAZABYAEgAQAAsABwAG
AAcACAAIAAUAAwABAAAAAAD///7//v/+//7//v/+//z/+//6//n/+v/7//z////+//3/
+//5//r/+v/5//n//f/+//7//v/7//j/9//2//n/+v/8//3/+//6//n/+P/6//r/+P/4
//r//P/8//z/+//5//j/9//5//r/+//9//3//P/5//j/+P/3//f/+P/5//r/+//9//r/
+P/3//X/9f/2//n/+v/4//j/+P/3//f/+P/4//f/+f/6//r/+v/5//f/9v/1//b/9v/3
//f/9v/2//b/9f/3//b/9v/3//f/+f/5//n/9f/0//P/8f/0//X/9v/5//j/9//2//T/
9f/0//T/9f/5//n/+v/6//f/9v/1//T/9f/2//j/+f/4//f/9v/1//b/9f/1//b/+f/6
//v/+//5//f/9v/0//T/9f/5//v/+//6//n/+P/4//j/+P/5//v//P/8//3//P/7//r/
+f/9//7/AAD+//7//v/+//z//P/8//7/AQACAAIAAgABAAAA/v/9////AQACAAIAAgAB
AP/////9//3//f/9//7///8AAP///f/5//T/8//1//f/9//3//f/9v/1//L/8f/x//H/
8f/z//b/9v/1//P/8f/v/+3/7//w//D/8P/x/+//7v/t/+r/6v/q/+r/7f/v//D/8P/v
/+3/6//q/+z/7P/t/+3/8f/u/+n/5f/f/9n/1f/W/9v/4P/s//n/AwAUAC4ASQBlAIYA
qwDVAPYACwEKAe8AxgCrAJYAegBeAEgANQAkABoAFAALAAIA+//3//P/8v/w/+r/6P/o
/+r/6v/o/+j/6f/q/+v/6//p/+f/5v/m/+j/6P/o/+n/6f/o/+j/6P/m/+X/5f/m/+j/
6P/o/+j/5//l/+T/4//j/+T/5//q/+r/6v/q/+r/5//n/+f/6P/r/+3/7f/t/+r/6P/n
/+f/5//o/+r/6//u/+7/7f/t/+v/6//r/+v/8P/x//L/8v/w//H/8f/x//P/9f/3//r/
+P/5//n/+v/6//v//P/+/wMABgAHAAkACAAKAAwADQAPABMAFgAaABoAHAAdAB8AHQAf
ACAAIgAlACYAKQApACYAJAAkACQAJQAlACQAIwAiACAAHAAZABUAEQAOAAwACgAJAAgA
BgABAAAA/P/5//f/9//3//b/8//x/+//7v/s/+v/6v/q/+z/7P/s/+z/6//p/+f/5f/n
/+f/5//p/+v/6//q/+n/5//m/+T/4//m/+j/6f/q/+j/5v/m/+b/6P/o/+n/6f/p/+j/
5//m/+X/5P/h/+D/4v/m/+j/6v/p/+f/5v/l/+T/5P/k/+X/5v/m/+T/5P/i/+H/4f/i
/+X/5v/n/+n/6P/m/+X/4//g/+D/4v/i/+L/4v/i/+H/4f/i/+L/4f/i/+T/5f/m/+X/
4//i/+H/4v/i/+P/4//k/+T/5P/j/+L/4P/f/9//4P/j/+T/5f/j/+L/4f/f/+D/4f/i
/+X/5//n/+f/5v/j/+L/4v/j/+f/5//o/+j/5P/k/+T/5P/k/+T/5f/l/+f/5//n/+f/
5P/j/+P/5P/n/+j/6f/p/+b/5f/l/+T/5f/l/+j/6f/s/+z/7P/s/+v/6v/p/+n/7P/u
/+//8f/x/+//7v/v//D/8f/y//L/9P/2//r/+P/2//P/8P/y//T/9f/3//f/+f/6//r/
+P/3//X/9f/3//f/9//3//T/8//y/+//8f/v/+z/7f/v//H/8f/x/+7/7P/q/+b/5//p
/+v/7f/q/+z/6//p/+v/6//r/+v/6f/q/+r/6v/s/+n/5//l/+X/5v/n/+j/5//n/+b/
5P/n/+f/5//o/+j/6P/p/+n/4//g/9//4f/d/9X/0f/Q/9P/2P/i//H/AwAeADwAXQB/
AKIAxwDrAAoBGQEWAfkA2AC9AKAAhABkAEQALwAeABQAEgANAAQA+//z/+3/6v/o/+b/
5v/q/+v/7P/r/+z/6f/o/+f/5f/l/+X/5v/o/+f/5v/l/+X/5f/k/+T/5P/l/+X/5v/o
/+f/5v/l/+T/5//n/+j/6f/m/+b/6P/q/+n/6P/n/+b/6P/p/+r/7P/q/+v/6v/p/+r/
6v/r/+3/6//s/+7/7//w//D/7//v//D/8f/y//P/8//z//P/8v/1//f/+P/5//f/+f/7
//7//f/9//z//P8BAAMABQAIAAgACgAKAAsADwASABUAFwAWABkAGwAeAB4AIAAhACMA
JAAnACkALAArACoAKwApACsAKgArACwAKQApACgAJwAkACIAHgAbABkAFwAWABYAEAAN
AAoABgAGAAYAAwABAP3//f/9//z/+v/3//T/8v/x//H/8f/y/+//7v/t/+z/7//v/+//
7//t/+3/7f/v/+7/7f/r/+n/6//s/+z/7f/s/+z/6//q/+v/6v/r/+z/7P/s/+3/7f/s
/+z/7P/s/+//8P/v//D/7f/u/+3/7P/t/+3/7v/v/+z/7P/s/+3/7v/u/+z/7P/v/+//
8P/y/+//7v/t/+3/7v/u/+//7//u/+7/8P/w/+7/7v/u/+3/7//w//D/7//u/+7/7f/s
/+3/7f/u/+//7v/u/+//7//w//D/8P/v//D/8P/x//P/8f/x/+//7f/v//D/8f/x/+//
7//v//H/8P/v/+7/7P/t/+7/8P/z//P/8f/w/+7/7//w//H/8v/w//D/8f/x//D/7//u
/+3/7//v//D/8v/w//D/8P/v/+//7//w//D/7//v//L/8//z//L/8f/w//H/8v/z//X/
9P/0//P/8//3//n/+v/7//z//f/+//v/+v/5//r//f/+//7//v/9//z/+v/5//v//f/+
//7/AAD///3//f/7//v/+//7//3//f/9//v/+P/1//H/8f/z//X/9f/1//X/9P/z//D/
7f/t/+3/7f/v//L/8v/x/+//7f/r/+n/6v/s/+3/7v/x/+//7v/t/+v/6v/p/+j/6//t
/+7/7v/t/+v/6f/o/+j/6P/p/+n/7//u/+n/3//V/8//zf/Q/9f/5P/0/wMAGQAyAFIA
cwCZAMIA7QATASgBLwEcAfcA1gC7AKAAggBkAEwAPQAuACQAHAAPAAQA/f/5//f/9P/0
//L/8v/y//D/8P/u/+7/7//w//H/8f/u/+3/7f/u/+z/7P/s/+3/7//u/+7/7v/q/+n/
6f/q/+3/7v/v//D/7v/t/+3/7f/s/+z/7v/w//L/8v/y//L/7//v/+//8P/z//X/9f/1
//P/8v/y//P/8//0//b/9//6//r/+f/5//f/9//3//f//P/9//7//v/8//3//f/9////
AQADAAYABgAHAAcACAAIAAkACgAMABEAFAAVABcAGAAaABwAHQAeACEAIwAmACoALAAt
AC8ALQAvADAAMgA1ADYAOQA5ADcANAAzADIAMQAxADAALwAwAC4AKgAnACMAHwAcABoA
GgAZABgAFgARABAADAAJAAUABQAFAAQABAADAAIAAgD///3/+//6//v//P/9//7//f/7
//n/9//5//n/+f/7//3//f/8//v/+f/4//b/9f/5//r/+v/6//j/9v/2//b/+P/4//n/
+f/8//z//P/8//n/+P/1//T/9v/4//j/+P/2//X/9f/1//b/9v/2//f/+P/4//b/9v/1
//P/8v/y//X/9v/3//n/9//2//b/9f/0//T/9v/2//j/+P/4//f/9v/2//X/8//0//b/
9//4//b/9f/1//X/8v/y//P/8//2//b/9v/1//T/8v/x//H/9P/3//j/+f/2//b/9v/1
//X/9f/1//f/+f/5//n/+P/1//T/9P/1//f/9//4//j/9v/2//b/9v/2//b/9//3//n/
+f/5//n/9//1//T/9P/2//j/+v/7//j/9//3//b/9f/1//j/+f/6//r/+v/6//n/+P/3
//f/+v/8//3////9//3//f/9//3//v8BAAIABAAEAAQABAABAAAA//8AAAMABAAEAAQA
AgACAAEAAQADAAUABgAGAAYABQADAAMAAwADAAMAAwAFAAUABQADAAIA///7//v/+v/7
//r/+f/7//r/+f/2//P/8//z//P/9P/4//n/+f/2//X/9P/z//H/8v/y//L/9v/1//X/
9f/y//L/8v/y//b/9//3//b/9P/z//L/8v/y//L/8//z//f/9P/x/+n/3//X/9f/2v/h
/+7/AAAPACMAOgBWAHMAkwC4AOEABwEeAR8BCAHjAMQAqwCOAHAAVgBGADkAKgAiABwA
EQAIAP//+f/3//b/9v/2//b/9v/1//T/8f/w//H/8v/z//P/8P/v/+//8P/u/+7/7v/v
//L/8v/z//T/8P/v/+//8P/y//L/8v/y//D/7//v/+//8P/w//L/9P/2//b/9v/2//P/
8//z//T/8//1//X/9f/3//b/9v/3//f/+P/6//v//P/8//v/+//5//n/+f/5//3///8B
AAIAAAABAAEAAQABAAMABQAIAAoACwALAAwADQANAA0ADgASABYAGAAbABoAHAAeAB8A
HgAhACMAJgApACwALgAxADAAMQAxADIANAA2ADoAOwA4ADYANgA2ADUANQA0ADMAMgAw
ACwAKQAkACEAHwAeABwAGwAaABgAFAASAA0ACQAJAAkACQAIAAkABwAFAAQAAQD///3/
/P/+//7//v/+//7//f/8//v/+//7//v//f/9//3//P/7//r/+v/5//n/+//8//z//P/6
//j/+P/4//j/+P/5//n/+//8//3//v/7//r/9//2//n//P/9//7//f/7//r/+f/4//j/
+P/5//z//P/6//r/+f/3//b/9v/4//j/+P/5//f/9v/2//X/9P/0//b/9v/4//j/+P/3
//b/9v/1//P/9P/2//f/+P/2//X/9f/1//T/9P/1//X/+P/4//j/9//2//T/8//z//T/
9//4//n/9v/2//b/9f/1//X/9f/3//n/+f/5//j/9f/0//T/9f/3//f/+P/4//b/9v/2
//b/9P/0//X/9f/3//f/9//3//T/8//z//T/9//4//n/+f/2//X/9f/0//P/8//2//f/
+P/4//j/+P/3//b/9f/1//j/+v/7//3//f/9//3//f/7//z/AAABAAIAAwAEAAEAAAD/
/wAA//8AAAAAAAACAAIAAQABAP//AQACAAIAAwADAAIAAwABAAEAAQABAP////////3/
/f/7//j/+f/4//n/+P/3//j/+P/4//b/9P/z//L/8f/v//L/8v/x//H/8f/x//H/7v/u
/+3/7P/w/+//7//v/+7/7v/u/+7/7v/v/+//7v/w/+//7v/u/+z/7P/t/+3/7//u/+3/
5//f/9X/0//W/93/6v/4/wUAFwAwAEwAZwCFAKgAzwD1ABABGQECAd8AvgClAIgAbABS
ADwAKwAgABoAFgANAAYA///3//P/8P/w//L/9P/2//X/9P/x//D/8v/y//L/8f/x//H/
8v/0//H/8P/v/+//8v/y//P/9P/y//H/8f/y//b/9v/2//b/+P/3//f/9//1//T/9f/2
//n/+v/7//z/+P/3//b/9v/3//n/+f/5//z//P/9/////P/8//3//f///wAAAAABAP//
////////AgADAAQABAAGAAcABwAHAAUABwAJAAwADQAPABAAEgASABMAFAAWABcAGgAb
AB0AHwAiACUAJwAnACkAKgAsAC8AMgA0ADcANgA3ADcAOAA7ADwAPwA/AD8APgA/AEAA
PQA7ADgANQA1ADQAMQAvACsAJwAkACIAHwAdABsAGAAXABYAEgAPAAwACwAKAAgACAAH
AAYABgADAAEA///+//7//v/+//7//v/9//z/+//6//n/+P/5//r/+//7//v/+P/4//f/
9//5//r/+v/6//z/+v/6//r/+P/4//n/+f/8//z//P/8//v/+v/3//b/+P/6//r/+v/8
//v/+//7//f/9v/1//X/+f/6//n/+v/4//f/9//4//b/9v/2//f/9//2//b/9f/y//L/
9P/0//X/9v/3//f/9f/2//b/9f/3//j/+P/4//j/9//3//f/9f/0//T/8//2//b/9v/1
//P/8v/y//P/9f/3//f/9//2//b/9v/1//T/8//y//P/9v/3//j/+P/0//L/8f/x//P/
8//0//T/8//0//X/9v/1//T/9P/z//X/9f/1//X/9P/z//P/9P/0//T/9P/z//L/8f/x
//D/7f/t//D/8f/z//T/9f/2//b/9v/2//f/9f/4//r//f/8//v/+v/5//j/9v/2//b/
+P/7//z//P/8//r/+v/5//n/+//9//7//v/8//v/+f/5//n/+f/5//n/+//7//v/+f/3
//P/7v/t//D/8//0//X/9P/y//D/7P/p/+n/6f/p/+v/7v/u/+3/6v/p/+j/5//o/+r/
6//s/+7/6//p/+f/5v/m/+b/5v/q/+v/6//q/+n/5//l/+T/5f/m/+j/6f/p/+j/4//f
/9f/z//L/87/1f/e/+j/9/8JACAAPgBfAIMApgDPAPkAFgEhARYB8QDMALMAnACEAGQA
SAAzACIAFgAQAAcA/P/3//P/7//u/+z/6v/o/+j/6v/q/+j/6P/q/+r/6v/p/+f/5f/k
/+T/5f/m/+f/6f/o/+b/5f/k/+P/4//k/+b/6P/o/+j/6P/m/+X/5f/l/+b/5v/o/+r/
6P/o/+j/6P/n/+f/5//o/+v/7f/t/+3/7P/q/+n/6f/r/+z/7v/v/+7/7v/t/+3/7f/t
/+3/7f/y//P/9P/0//L/8//z//P/9P/3//r//v/9//3//P/8//7///8AAAIABgAKAAwA
DwAPABAAEQARABQAFwAZABwAHgAgACEAIwAjACUAJgAoACsALAAvAC8ALQAqACkAKAAq
ACsAKwArACkAJgAhAB0AHAAZABcAFgAVABMAEQAOAAgABgABAP3//P/9//7//v/7//n/
9//2//L/8f/w//D/8f/y//P/9P/y/+//7P/p/+z/7f/u//H/8f/x//D/7//u/+7/7f/t
/+//8P/w//D/7v/s/+z/7P/t/+7/8P/x//H/8P/v/+7/7P/s/+r/6v/r/+7/7//w/+7/
7f/t/+3/7f/u/+//8f/w//D/7v/u/+7/7f/t/+7/8P/w//D/8f/w/+7/7f/r/+v/7P/v
//D/8P/w//D/7//t/+7/7v/t/+7/8P/x//L/8f/v/+7/7f/u/+7/7//v/+//7v/t/+v/
6//q/+r/6//u//H/8v/z//H/8P/v/+3/7v/v//D/8//y//H/8P/u/+3/7P/s/+3/8f/x
//L/8v/v/+7/7f/s/+3/7v/w//H/8f/x//H/8f/u/+3/7f/u//D/8v/0//X/8//x//D/
7v/u/+//8//1//T/9P/0//T/9v/2//b/9//7//z//P/6//j/+P/4//j/+f/6//v//v/8
//z/+//6//z//P/7//v//P///wEAAgD///3/+v/5//r/+//8//3/+//7//v/+f/4//X/
8f/x//T/9//4//n/9v/0//L/7v/w//H/8v/z//L/9P/z//H/8P/v/+7/7f/w//L/8//0
//X/8f/u/+v/6//s/+3/7v/u/+//7//u//D/7//u/+7/7//w//L/8//x/+z/5f/f/9v/
1//V/9r/3//o//b/BwAbADYAWAB7AKEAyADvABEBIgEjAQoB5wDKALMAnAB+AGAARgAz
ACYAHgAYABMADAADAP3/+f/2//D/7v/u//D/8v/y//D/8P/u/+7/7v/t/+7/7f/t/+7/
8P/w//D/8f/u/+z/6//q/+r/6//t//D/8P/w//D/8P/u/+3/7f/t/+3/7v/x//T/8f/w
/+//7v/w//H/8v/0//P/9f/1//X/9f/0//T/9f/3//j/+v/7//v/+v/4//f/+P/5//r/
+//8//3//v/+//z//f/9//3/AAADAAYACgAJAAkACAAIAAsADQAPABIAEwAWABcAGQAY
ABoAHAAdACEAJQAoACwAKwAsACwALQAuADEAMwA2ADUANgA5ADkANgA0ADQANAA0ADUA
NQA1ADIALgAoACMAIQAfAB4AHgAbABkAFwAUABEAEAAMAAkACAAJAAoACgAGAAMAAAD+
/////////wAAAAAAAAAAAAD///3/+//5//z//f/+/wEA///9//r/9//4//r/+//9//7/
/v/9//z/+v/4//j/+P/7//z//v////7//P/6//j/+//8//v//P/8//7//v/+//3/+//6
//n/+f/6//v//f/9//z/+f/4//j/9//3//j/+v/6//r/+//5//j/+P/3//n/+v/9//7/
+//6//n/9//4//r/+//7//n/+v/6//r/+P/3//f/9//5//r//P/9//v/+v/5//f/+P/4
//n/+//7//3//f/9//v/+v/5//f/+v/7//z////+//3//P/6//r/+v/7//3//v/9//3/
/P/6//r/+v/6//3//v8AAAEA/v/9//z/+//7//v//P/+//3//v///////P/7//v/+v/6
//v///8BAP///v/9//z//f/+////AQADAAQABAAFAAEAAAADAAQABQAGAAYABgAGAAgA
BgAGAAUABAAHAAgACAAJAAgACQAJAAgACgAJAAcABwAHAAcABwAHAAYABQAEAAEAAwAB
AP7////+/////v/9//7//v/+//z/+//7//v/+//4//r/+f/3//j/+f/6//v/+f/4//b/
9P/5//f/9v/1//b/9v/2//b/9//3//b/9P/3//f/9//4//f/9v/2//X/9f/0//P/7//p
/+H/3f/e/+H/6v/8/w0AHwA4AFQAcQCNAK4A1QD5ABQBGwEKAecAygCxAJQAdgBaAEYA
NQAqACYAIgAZABAACQD///n/9v/2//b/+P/8//r/+v/4//j/9//2//X/8//1//X/9v/4
//X/9P/z//P/9f/0//T/9P/z//P/9P/2//X/9P/z//L/9P/1//f/+f/1//T/9f/2//b/
9v/2//b/9//3//f/+P/4//n/+P/3//r/+v/7//3//P/8//3//f/+//7//f/9////////
////AQABAAEAAAADAAUABgAHAAQABQAGAAgACQALAAwADgASABMAFAAWABYAGAAYABkA
HQAgACMAJQAlACcAKAAqAC4AMAAxADMAMwA1ADYAOAA4ADgAOgA5ADoAOgA8AD4AOgA5
ADcANQA2ADQAMAAtACwAKQAnACYAIAAdABoAFgAWABYAEwARAA4ADQAMAAoACwAJAAcA
BgAGAAUABAAEAAEAAAD///7/AQABAAEAAQAAAP///v///wEAAQAAAP//AAAAAP/////+
//7//f/8/////v///wAA/f/8//z/+//+//7//v/+/wAAAAD+//7//f/+//3//P/9//3/
/v////3//P/7//v//v/+//z//P/8//v/+//8//v/+v/5//n//P/8//3//f/7//r/+//6
//z//P/8//v/+//8//z/+//4//j/9//2//j/+f/7//3/+//6//r/+f/6//r/+v/5//v/
+v/6//v/+v/7//r/+f/7//z//f/9//z/+//6//v/+//7//v/+v/7//r/+v/7//r/+f/5
//j/+P/6//z//v/7//r/+v/5//v/+//7//v//P/7//v//P/6//r/+v/5//r/+//9//7/
+v/5//v/+//+//7//v/+/wAAAAAAAAEA///+/wAAAgADAAQABQAGAAIAAgACAAQAAwAE
AAQABAAGAAYABQAFAAMABQAGAAYACAAHAAUABQADAAMAAwADAAUABQAFAAMAAgD///v/
+//6//v/+v/5//r/+v/6//j/9v/1//T/8//z//b/9v/1//b/9f/0//P/8v/y//H/8P/0
//P/8//z//H/8P/v/+7/8P/x//H/8P/y//H/8P/w/+//7v/u/+3/8//y//H/6//h/9n/
1f/W/9v/5P/0/wMAEwAkAD4AWwB3AJgAwQDpAAgBFwEMAecAxACpAI4AdABYAEIAMQAg
ABgAFAALAAIA+//z/+//8P/w/+7/7v/w/+7/7v/s/+z/7v/u/+7/7f/s/+v/6//s/+n/
6P/n/+f/6P/o/+n/6v/m/+X/5f/m/+j/6P/o/+j/6f/p/+r/6//p/+j/6f/q/+v/7P/t
/+7/7P/r/+r/6v/r/+3/7f/t/+7/7v/v//H/7v/u/+//7//x//L/8v/z//L/8f/w/+//
9P/1//b/9v/2//f/9//3//X/9//5//z//f///wAAAgABAAEAAQACAAYACgAMAA8AEgAU
ABYAFwAXABkAGgAcAB8AIgAkACcAJQAnACgAKgAtAC4AMQAxADIAMAAwADAALQAtACwA
KwAtACwAKQAnACMAHwAcABoAFwAVABMAEAAOAA4ACwAJAAYABQAEAAIABAADAAIAAgD/
//3/+//6//z//P/8//z//v/9//z/+//5//n/+f/7//z//f/9//3/+v/6//n/+f/7//z/
/P/8//7//P/8//z//P/8//3//f/+//7//v/+//z//P/6//r//P/+//7//v/+//3//f/9
//z//P/8//3/AAAAAP7//v/8//v/+//8//3//v///wEAAwACAAIAAQD+//7/AAAAAAAA
AAAAAP///f/+//7//f/+/wAAAQACAAIAAQABAAEA/v/+//////8CAAIAAgABAAEAAAAA
AAEAAQADAAMAAwAEAAQABAADAAIAAQAAAAEAAgADAAQABAADAAIAAgADAAUABQAGAAYA
BAAEAAQABAACAAIAAwADAAQABQAGAAcABAADAAMABAADAAQABQAFAAUABQAGAAYAAwAD
AAYABwAJAAoACwAMAAoACgAKAAsADQAMAA8AEAARABIADwAOAA0ADgARABIAEgASABMA
FAAUABUAEgATABMAEgAVABUAFAAVABQAEwASABEADwAPAA8ADQANAAsACAAJAAkACwAL
AAsADQAMAAsACAAFAAUABQAFAAUACAAIAAcABwAHAAcABwAEAAQAAwACAAcABQAEAAMA
AgACAAIAAgAGAAcABwAGAAgABwAGAAYABQAEAAQAAwAFAAQAAwD9//P/6//n/+j/7//6
/woAGwAxAEwAagCHAKcAzAD3AB0BOAE/ASwBBwHkAMcArgCSAHQAXABNAEAAOAAyACcA
HgAVAA0ACQAIAAgACgAOABAADQAMAAkACAAIAAgACAAHAAgABwAHAAgABwAGAAUABQAG
AAYABwAIAAYABQAFAAYACAAIAAgACAAJAAkACgALAAkACAAJAAoACwAMAA0ADgAMAAsA
CgAKAAsADQANAA0ADwAOAA4ADwAMAAwADQANABEAEgASABMAEQARABEAEQAUABUAFgAW
ABgAGQAZABkAGAAZABoAHAAfACEAIgAkACUAJQAlACYAJwAqACsALQAwADIANAA1ADUA
NwA4ADoAPQBAAEIARQBFAEcASABKAEkASgBNAE0ATgBMAEwATABJAEkASABHAEcARgBD
AEEAPAA5ADcANgAzADEALwAsACsAKgAmACMAIAAfAB4AHAAcABsAGgAaABgAFwAWABYA
FgAWABYAFgAYABcAFgAVABQAEwASABMAFAAVABUAFQASABIAEQARABMAFAAUABQAFgAU
ABQAFAATABIAEgARABMAFAAVABYAFAAUABIAEgAUABYAFgAWABgAFwAXABcAEwASABEA
EQATABQAEwAUABQAEwATABQAFAAUABQAFQAVABQAFAATABAAEAASABIAEwAUABUAFQAT
ABQAFAATABMAFAAUABQAFgAVABUAFQATABIAEgARABUAFgAXABcAFgAUABMAEwATABUA
FQAVABUAFgAXABcAFgAVABQAFQAWABcAGAAYABcAFgAWABcAFwAXABgAGAAXABgAGQAa
ABkAGAAYABcAGQAZABkAGQAYABcAFwAYABkAGgAbABsAHAAbABsAGgAYABcAGQAZABsA
HAAdAB4AHgAeAB4AHwAfACAAIgAmACYAJgAmACYAIwAiACEAIgAkACYAJwAoACYAJgAl
ACUAJwApACoAKgAqACkAJwAnACUAJQAlACUAJgAnACgAJwAlACEAHAAbABwAHwAgACEA
IwAiACEAHgAcABsAGgAZABoAHgAfAB8AHgAdABwAGwAbABwAHAAcAB8AHQAcABsAGgAa
ABoAGgAeAB8AHwAeABwAGwAaABoAHAAcAB0AHQAbABoAFwAPAAMA/f///wYADwAcACwA
PQBRAGwAiACnAMsA8gAdAT0BTgFLAS4BCwHuANUAuACaAIIAcgBhAFYAUABIADsANAAt
ACkAJwAmACQAJAAkACQAIgAiACAAIAAhACIAIwAjACAAHwAfACAAIAAgACAAIQAjACIA
IgAiAA==
         </WaveFormData>
      </LeadData>
   </Waveform>
</RestingECG>
