# Supplementary material for: Detection of Left Atrial Enlargement Using a Convolutional Neural Network-Enabled Electrocardiogram
Source: Front Cardiovasc Med. 2020 Dec 17;7:609976. doi: 10.3389/fcvm.2020.609976 (PMC7773668; doi:10.3389/fcvm.2020.609976)
Supplement: Supplementary file 3 [file Data_Sheet_3.ZIP › normal2/1802017196_5018_0000001K.XML]

<?xml version="1.0" encoding="Windows-1252"?>
<!DOCTYPE RestingECG SYSTEM "restecg.dtd">
<RestingECG>
   <PatientDemographics>
      <PatientID>1802017196</PatientID>
      <PatientAge>69</PatientAge>
      <AgeUnits>Years</AgeUnits>
      <Gender>Female</Gender>
      <PatientLastName>luoyuxia</PatientLastName>
   </PatientDemographics>
   <TestDemographics>
      <DataType>Resting</DataType>
      <Site>1</Site>
      <AcquisitionDevice>MAC55</AcquisitionDevice>
      <Status>Unconfirmed</Status>
      <Priority>Normal</Priority>
      <AcquisitionTime>10:34:56</AcquisitionTime>
      <AcquisitionDate>03-09-2017</AcquisitionDate>
      <CartNumber>1</CartNumber>
      <AcquisitionSoftwareVersion>009C</AcquisitionSoftwareVersion>
      <XMLSourceVersion>MAC5000 v1.0</XMLSourceVersion>
   </TestDemographics>
   <RestingECGMeasurements>
      <VentricularRate>73</VentricularRate>
      <AtrialRate>73</AtrialRate>
      <PRInterval>124</PRInterval>
      <QRSDuration>74</QRSDuration>
      <QTInterval>402</QTInterval>
      <QTCorrected>442</QTCorrected>
      <PAxis>49</PAxis>
      <RAxis>33</RAxis>
      <TAxis>-6</TAxis>
      <QRSCount>12</QRSCount>
      <QOnset>221</QOnset>
      <QOffset>258</QOffset>
      <POnset>159</POnset>
      <POffset>193</POffset>
      <TOffset>422</TOffset>
      <ECGSampleBase>500</ECGSampleBase>
      <ECGSampleExponent>0</ECGSampleExponent>
   </RestingECGMeasurements>
   <Diagnosis>
      <Modality>Resting</Modality>
         <StatementCount>2</StatementCount>
         <LabelText>12SL ��ϳ���</LabelText>
      <DiagnosisStatement>
         <StmtFlag>ENDSLINE</StmtFlag>
         <StmtText>�������</StmtText>
      </DiagnosisStatement>
      <DiagnosisStatement>
         <StmtFlag>ENDSLINE</StmtFlag>
         <StmtText>���� ECG</StmtText>
      </DiagnosisStatement>
   </Diagnosis>
   <Waveform>
      <WaveformType>Rhythm</WaveformType>
      <WaveformStartTime>0</WaveformStartTime>
      <NumberofLeads>8</NumberofLeads>
      <SampleType>CONTINUOUS_SAMPLES</SampleType>
      <SampleBase>500</SampleBase>
      <SampleExponent>0</SampleExponent>
      <HighPassFilter>16</HighPassFilter>
      <LowPassFilter>150</LowPassFilter>
      <ACFilter>NONE</ACFilter>
      <LeadData>
         <LeadByteCountTotal>10000</LeadByteCountTotal>
         <LeadTimeOffset>0</LeadTimeOffset>
         <LeadSampleCountTotal>5000</LeadSampleCountTotal>
         <LeadAmplitudeUnitsPerBit>4.88</LeadAmplitudeUnitsPerBit>
         <LeadAmplitudeUnits>��V</LeadAmplitudeUnits>
         <LeadHighLimit>2147483647</LeadHighLimit>
         <LeadLowLimit>268435456</LeadLowLimit>
         <LeadID>I</LeadID>
         <LeadOffsetFirstSample>0</LeadOffsetFirstSample>
         <FirstSampleBaseline>0</FirstSampleBaseline>
         <LeadSampleSize>2</LeadSampleSize>
         <LeadOff>FALSE</LeadOff>
         <BaselineSway>FALSE</BaselineSway>
         <ExcessiveACNoise>FALSE</ExcessiveACNoise>
         <MuscleNoise>FALSE</MuscleNoise>
         <LeadDataCRC32>427244766</LeadDataCRC32>
         <WaveFormData>
DgAOAA4ADgAMAAwADAAMAAoACgAKAAoACAAGAAQAAgAFAAYABwAIAAYABAACAAAAAgAC
AAIAAgAGAAgACgAMAAkABgADAAAAAgAEAAYACAAGAAYABgAGAAUABAADAAIABAAGAAgA
CgAHAAQAAQD+/wIABAAGAAgABgAGAAYABgAEAAQABAAEAAcACAAJAAoACQAIAAcABgAH
AAgACQAKAAoACgAKAAoABwAGAAUABAAGAAgACgAMAAgABgAEAAIABAAGAAgACgAKAAoA
CgAKAAYABAACAAAABAAGAAgACgAGAAQAAgAAAAMABAAFAAYABQAEAAMAAgAAAAAAAAAA
AAIABAAGAAgABgAEAAIAAAADAAQABQAGAAUABAADAAIAAgACAAIAAgAGAAkABwAKAAgA
BQD///z///8CAAMABgAHAAgABQAEAAAAAAAAAAAAAwAFAAoACwAKAAcAAwACAAQABQAJ
AAsADgASABEADgALAAwADQAOAA4AEAANAAkACQAHAAMAAgAGAAcACAAIAAkABgACAP7/
AAD///////8AAAIABQAEAP//+//5//f/+f/7//7/BAACAAIAAQD//wAAAAD8//r/BAAI
AAoACAD8//P/9P/5//3//f8BAAsAFAAeAC0AOwBIAFcAagBzAHEAYQBCAB8AAADx//D/
9P/1//f//f8AAP7//P/4//P/8f/z//j//v/9//7//v/+//v/+v/4//P/9//5//z/AQAB
AP///P/6//r/+f/5//r//P/9//3////9//v/9//x//T/9//4///////8//n/9v/2//f/
+P/6//r//f/8//z//P/7//j/9//3//j/+v/7//v//P/9//3////7//r/+v/9/wAAAgAA
APz//f/4//P/9f/5////CAAFAAIA///+//r/+P/4//j//P8BAAQABwADAAAA/f/7//z/
//8BAAIA/v///////v8DAAUABgAJAAwADwAPAA8ACwAKAAgAAwADAAoADgARAA0ACwAL
AAkADAALAAgACQALABEAEQAPAA0ACwAHAP7/BAAFAAkADQAJAAkABgADAAIA//8BAAMA
BgAJAAkABwADAAUAAAD9//7//v8AAAQABAADAAEA/P/8//r/+v/7//3/AQAHAAUAAQAB
APv/9v/4//n//P8AAAAAAAAAAP7/AgABAAEAAwAGAAkACwALAAQAAAD8//j/+v///wYA
DgALAAkABwADAAEA//8CAAIAAgACAAcABwAEAAIAAAD+/wIABgAIAAsACwALAAkABQAE
AAEAAQADAAgACAAHAAcABQAGAAYABAAGAAcACQANAAsACQAHAAMAAwADAAMAAwAHAAkA
CgAMAAoABAAAAP7/AQADAAoAFAARAA0ABgACAAMABQAGAAgACAAJAAsACwAGAAEA/v/5
//z/AwAHAA0ACgAJAAcABAAEAAMAAwACAAwACAAFAAQAAwACAAMABQACAAQACAAJAAcA
CAAEAAQAAgACAAUACAAHAAgACAAIAAgACAAEAAMABQADAAYABQADAAQAAwADAAYABwAO
ABQAFQAUAA4ADgAOAA4ADwASABAADQANAAsABwAGAAQAAwACAAAABQAGAAYABgAEAAMA
AwADAAUABgAIAAYABgAFAAYABwAEAAEA//8AAAMABgAIAAkACAAIAAQAAgAAAAQACAAK
AAoACQAIAAUA/f/3//3/AwAQACYAOQBHAFIAXQBiAGkAcQBvAFwAQwAqAA0A+v8AAAEA
9//7/wIAAgAEAAoABwADAP///v/+/wAAAgADAAQABQAGAAYAAwABAP///v///wIAAwAD
AAQAAgABAAEAAgAAAAEAAQADAAYABwAGAAMA///9//n/+/8AAAIABAAGAAEA///9//z/
/f8BAAEAAgAEAAUABAAFAAMAAgACAAEABQAGAAcABwAHAAMAAgACAAAAAgADAAAABQAL
AAsACwAEAAEAAAACAAUABgAHAAoACAAGAAYABgAGAAcABgAFAAcACAAJAAsACAAHAAUA
AgAEAAkADQAQAA8ADQAKAAkADQAPAA4ADQAOABAAEQAPAAkADAAMAAsADAANABAAEQAR
AA8ACwALAAsAEQARAA8AEwAXABkAFgAUAA8ADQALAAwADwAPAA8ADgAJAAkACQAKAAsA
CQAFAAcADQAMAA0ACQAEAAEAAAAFAAcACAAGAAQAAgACAAMAAwAFAAkABQAGAAkABgAE
AAEA/////wAABQAGAAcABgAFAAEA/v/9//7/AQADAAMAAwAEAAUABgAAAP3//P/8/wEA
AwAFAAUAAQD//wIAAgABAAAABAADAAIAAgACAAIAAgAEAAQABQAIAAsADAALAAgABQAF
AAcACAAGAAMAAQAEAAgACwAMAAcABQAEAAUABwAHAAcABQADAAMAAwADAAQABQAFAAYA
CwAIAAcACAAFAAEAAgAGAAQAAwD///7/AgAFAAcACgAIAAkACwALAAsACQAJAAcAAAAB
AP////8DAAUABgAGAAQAAwADAAIABAAHAAcABgAJAAYAAwACAAEAAAADAAUAAgAEAAYA
BQABAAAA//8AAP//AAAFAAgABwAIAAcACAAJAAoABwAHAAoACQALAAkABgAGAAQABQAJ
AAsADQASABIAEAAOAA4ADgAOABEAFAASAA8AEQAPAAsACgAIAAUAAgD+/wUACAAKAAwA
CgAHAAUAAwADAAQABgAEAAUAAwADAAMA///9//z//v8CAAQABQAFAAIAAgD+//z//P/+
/wIABgAGAAEAAAD/////+//z//f/DgAkADEAQwBUAF8AaABvAHEAZQBMADUAHAADAPb/
8v/t/+3/9//8//T/9P/+/wEA/////wAA+v/5//r/+v/6//z//v////3//P/7//v//f8A
AAEAAQACAAIAAQABAAIA///9//r/+f/9///////9//r/+f/2//n/AAACAAQABgAAAP3/
+v/4//r///8AAAIAAwADAAEAAQD///7//v/9/wEAAgADAAMAAwD///7//v/9/wAAAgAA
AAMABwAFAAMA/f/7//v//v///wAAAQAEAAIAAAAAAAAAAAADAAQABQAEAAIAAAD///7/
//////7//v8DAAcACgAKAAkABwAHAAgACQAHAAUABgAIAAkABwACAAYABwAHAAgACQAM
AA0ACgAHAAIAAQAEAAsADAALAAsADQANAAgACAAFAAUABQAGAAkACQAJAAgAAwADAAMA
CAALAAsACQAIAAsABwAFAAIA/v/8//z/AgAFAAcABgACAP7//P/7//3///8DAP//AAAD
AAAA/v/6//n/+v/8/wEAAgADAAIAAAD9//v/+//6//3///////7//v/+//7/+v/5//r/
/P8AAAEAAgABAP///f8AAAAA/f/8/wAA/////wAAAQACAP7//v/8//v/AAADAAQAAwAA
AP3//f///wAAAAD/////AAACAAMAAgD+//3//f///wEAAwAFAAUAAgABAAAA//8CAAMA
AwAEAAYAAgAAAAAA/v/7//3/AgAEAAUAAwAEAAAA///9//z//f///wIAAwACAAEAAgAB
APv//f/8//3/AQADAAQABAABAP///v/8//3/AQACAAIA/////wMAAgD///7//f/8/wIA
BQADAAYAAwABAPz/+v/7//7///8CAAQABgAEAAQAAAAAAAAAAAACAAMABwAHAAUAAwAA
AAAAAgADAAcACQALABAAEAAOAAwADAAMAAwAEAAUABMAEQAPAAsABQACAAUABQAFAAQA
BQAEAAIAAAD+//3//f/9////AAACAAAA/f/7//v/+//9//3//v8CAAIAAgABAP///P/8
//j/9v/4/wAABgAGAAQA///4//P/7f/3/wEA//8GABQAHQArAEAASwBWAGcAdwB9AGwA
RwAkAAcA9P/u/+//7//v//T/+v/+//r/9f/t/+v/8v/6//3//v/+//7//P/6//f/8f/z
//P/9P/3//r/+//7//z/+P/1//P/8v/2//v///8FAAEA/f/3/+//8v/1//b//f////7/
/f/8//b/9f/0//T/9v/7//z//v/+//3/+v/5//n/+v/8//3//f/8//v/+f/6//f/9//4
//v//v8AAP7//f////v/9//4//n//P8CAAAAAAAAAAIA/P/6//r/+v/+/wEAAgADAAIA
AAD+//3///8BAAIAAgAAAAMABQAGAAIA///7//n/AQAHAAoADQALAAoACAADAAIABgAH
AAcABwAHAAkACQAJAAcAAwADAAcADwARABEAEAAPAAwABAAHAAUABgAHAAgACwALAAsA
BQD///7//f8DAAkADAANAAYABwABAP3//f/8//3/AAACAAMAAwAAAP///P/7//v//v8B
AAYAAwABAAEA+//2//j/+/8AAAYABQAEAAMAAAD+//v/+f/5//v///8CAAMAAAD+//z/
+v/5//v///8EAAQAAwACAP///P/5//v/+v/8//7/BQAHAAMAAAD9//r//v8CAAQABwAI
AAkACAAFAAIA/////wEABQAGAAYABwADAAIAAAD8////AQAEAAkABwAHAAcABQAAAP//
/v/9////AQACAAQABQAAAP3//P/8//v///8GAAkACQAGAAYABAADAAEAAAADAAUACAAJ
AAQAAQAAAP3//P//////AQADAAUABgAGAAQAAQD///z/AAALAAkA/v/+//7//v/+/wIA
BQADAAYABwAHAAQABAACAAIAAAAAAAUACAAHAAgAAwACAAEAAAACAAMABwAHAAkABwAE
AAQAAgADAAcACQAQABYAFwAWABAADgAMAAoACwAOAAwACQAMAAsACAAIAAYAAwAAAPz/
BAAGAAcACAAFAAEA/v/7////AgAGAAYACAAHAAgACQADAP///P/8////AgAEAAUAAwAC
AP3/+v/6//7/AAAEAAYABQAEAAEA+//3//n/BwAcACwAOQBFAFAAWwBoAHMAbQBTADoA
IwAMAP//9P/y//X/9f/1//r//P/+/wAAAQD///v/+v/6//3//v/+//7/AAACAAMAAQD+
//v/+f/5////AQACAAQAAQD///7//v/9//3//P/9/wIAAwACAP////////3/AQADAAIA
AQAAAPz/+//6//r//f8BAAEAAgAFAAUAAwADAAEAAAAAAP//BAAGAAgACQAHAAEA/v/8
//7/AgAFAAQAAgAFAAIA///9//3///8EAAcACAAJAAwABQACAAEAAAAEAAcACAAJAAkA
CAAHAAcABQAHAAgACAAIAAsADQAOAA0ACwAIAAcADAAPAA8ADwAMAAwACwAHAAYADAAP
ABEAEgATABYAFwATAA8ACQAHAAoAEQASABEAEwAVABUAEAANAAkACAAHAAwAEQATABUA
DwAHAAQAAQAHAAsADAALAAYACQAFAAMABQAEAAUACAAIAAkACQAGAAYABAAEAAUABQAH
AAsABwAHAAkABQACAP////8BAAQACAAIAAgABgAFAAEA/v/9/wEABQAIAAkACAAIAAgA
CAACAAEAAgAEAAYABwAIAAcABAABAAMAAgAFAAYADAANAAsACgAJAAgABAAEAAIAAQAH
AAsADQANAAgABQAFAAcACwAMAAwADQAMAAwACwAIAAUABQAGAAkACQAJAAkABwAHAAcA
BwAHAAgACQAJAAoADAAIAAYABgADAAEABAAKAA0ADQAKAAoABwAHAAYABgAIAAkACwAL
AAkABwAHAAUAAAADAAMABQAIAAkACQAIAAYABQAFAAQABgAJAAkACAALAAUABQAKAAYA
BAACAAAABQAJAAgADAAIAAUA///8//7/AgAEAAgACQAKAAcABgACAAIAAgACAAUABwAM
AA0ACwAHAAIAAAABAAMACAALAA8AFAAUABIADQAMAAsACgAOABQAFQAVABIADQAGAAIA
BAAFAAYABgAGAAQAAQD+/wAA////////AQAEAAgACAAFAAEA///9//3//f/+/wIAAQAA
AP7/+//8//z/+P/2//7//v8EAAoABAD7//b/8//1////BQADAAoAFAAhADEAOgBDAFgA
awBzAG8AXgA/AB4ABQD2//T/9//3//f/+P/+/wAA+P/x/+v/8f/8/wIAAQACAAIAAgAB
AAAA/v/5//n/+f/6//3///////7//v/6//n/+f/6//3///8AAAMAAQD///v/9f/4//v/
/P8DAAUABAADAAIA+//5//f/9v/4//3//v8AAP/////9//3///8AAAIAAwAEAAQABAAD
AAIA/f/7//r//f8CAAYABgAEAAUAAAD7//3///8DAAoACAAGAAQABAAAAP7//v/+/wEA
BQAHAAkABgACAP7/+////wUACgAOAAkACQAIAAYABQADAAAA//8HAAsADAANAAsACgAI
AAMABAAKAA0ADwAOAA0ADgANAAsACQAFAAUACgARABIAEQAQAA8ADAAEAAYABQAHAAkA
CgANAA0ADQAMAAcABwAHAAoADQANAAsABAAFAP//+/8AAAIABgAMAAoACQAHAAIAAAD+
//7///8BAAMABwADAAEAAwD///z//f///wMACAAJAAgABwAEAAIA///9//3//v8BAAMA
AwABAAAA///+//7///8CAAYABgAFAAQAAQD///3/AAAAAAEAAgAIAAkABgAEAAIAAAAD
AAYABwAJAAgACQAIAAUA///7//r/+/8CAAQABQAHAAMAAgAAAPz//f///wIABwAEAAMA
AgD///v/+//7//v///8BAAIABAAEAP7/+v/4//v/+/8AAAgABwAFAAAA/v/8//3//f/+
//7///8BAAEA/v/7//r/9//2//v//f8BAAEAAQAAAP7/+//5//j/9v/5//3//v/+//3/
/f/5//f/+f///wEA///8//v/+v/5//j//P////3/AAACAAEA/f/8//v//P/7//z///8C
AAEAAgD9//z/+//6//z//f8BAAEAAQD///z//P/8//3/AQADAAkADgAOAAwACAAIAAgA
CAAIAAoABwADAAUABQADAAQAAAD9//r/9v/8//z/+//6//3//f/+/////f/8//z/+P/6
//n/+v/7//j/9//3//r//v8AAAEAAQD9//z/9//0//b//P/+//z/+P/1//j/9//t/+v/
9f8FABQAIgAvADkASABTAFoAYwBlAFsASgAzABgAAQD4//T/7//v/+//8P/0//j/+v/3
//P/8f/0//T/9f/2//b/9v/3//j/+P/1//X/9f/2//n/+//7//r/+v/4//f/9//4//j/
+f/5//v///////3/+f/1//P/7//x//j/+v/8//7/+f/3//X/9P/1//n/+f/6//7////+
/////P/6//n/9//6//z//v////7/+f/3//b/+P/8/////v/+/wEA/v/7//b/9f/2//r/
/P/+/wAABAD+//r/+P/2//n//f///wEABAAEAAQABQACAAEA///8//z/AQAFAAgABgAD
AP///f8AAAMAAwADAAYACAAJAAcAAgAEAAMAAQADAAUACQALAAoABwACAAEABQALAAsA
CQANAA8ADwAKAAkABQAEAAMABwALAAwADQAJAAMAAgABAAYACQAJAAcABgAJAAUAAwAB
AP7//f/+/wMABQAGAAQAAgAAAAAAAQABAAMABwADAAUABwADAAAA/f/7//v//P8BAAIA
AwACAAQAAQD///////8BAAIAAQACAAIAAgACAPz/+//8//7/AgADAAQAAwD///3/AAAA
AAAAAAAFAAUABQAEAAMAAgABAAIAAQABAAQABwAIAAcAAwD///7///8BAAAA/v/9////
AgAEAAQAAQABAAIABQAFAAUABQADAAAA///+//3//v//////AAAGAAQABAAGAAEA+//6
//z//v////3//v/+//////8AAP////8AAP///v/9//7//f/3//n/+P/5//3///8AAAAA
///9//z/+v/7////AAAAAAMAAQD9//v/+v/6//r/+v/6//7/AQD//wIAAAD9//f/9P/4
//z//v8CAAIAAgD+//z//P/8//z//P///wEABgAHAAQAAQD9//z///8BAAYACQAKAA4A
DQAKAAcACAAJAAoADAAQAA8ADQAJAAUA///8////AQADAAQABAAAAPv/9v/3//f/+P/5
//3/AAAEAAQAAAD9//z/+//6//n/+f/8//3//v/+//3//P/8//j/9v8EAAoABgACAPr/
9f/2//v//f/7////CQAQABoAJQAxADwAUwBqAHkAfwB7AGIAOwAeAAUA9P/0//f/9f/7
/wAAAAD+//r/9//3//v//P/+/wEAAgACAAIAAAAAAP//+//9////AgAHAAUAAwAAAP7/
/v/9//3//v8AAAMABQAJAAYAAwD+//f/+f/7//v/AQACAAIAAgACAAEAAQABAAIAAwAH
AAcACAAEAAEA/P/5//3/AAAEAAcABQAEAAMAAQADAP///v/+/wIABgAJAAgABQAHAAMA
///+////AgAIAAcABgAFAAYAAAD+//7//v8DAAcACQALAAcABAABAP//AgAHAAsADgAK
AAsACwAKAAwACwAJAAkADgARABEAEQAPAA4ADAAHAAcADgASABUAEwARABEADwAQAA8A
DAANABEAFwAXABUAEwATABEACgAPAA8AEgAVABMAEwAQAA0ADAAJAAsADQAQABMAEwAR
AAwADQAHAAMABAAEAAYACgAKAAkABwACAAQABAAGAAkACAAJAAwABwAFAAcAAwAAAAIA
BQAKABAADAAIAAQA/v8CAAEAAQADAAIABQAHAAcAAwACAAEAAAD//wEABQAKAAoACQAI
AAUABAADAAcACAAHAAYACgAJAAQAAgAAAP7/AAAEAAYACQAKAAsACgAHAAUAAwAEAAcA
DAAMAAsACwAJAAgABgACAAMAAwAEAAcABgAFAAQAAQACAAMABAAFAAkACwAMAA4ADgAI
AAQAAgACAAEABQAMAAgABQD///z/AAADAAUACAAIAAkACwALAAYAAwACAP////8DAAQA
BwAHAAcABgAEAAcABwAIAAgABQAHAAYABAADAAMA///9/wcACQANABAACwAIAAUAAgAE
AAUAAQACAAUABQACAAIAAAACAAIABAAGAAgABgAGAAUABgAHAAgABwAHAAoACQALAAkA
BgAGAAYABwALAA0AEwAYABgAFgAQABAAEAAQAA8AEgAQAA0AEAAPAAwADAAHAAMA///6
/wMABgAIAAoABwAFAAQAAwADAAQABgAEAAUAAwADAAMAAQD///7/AAAEAAYABwAHAAQA
BAAAAP7/9v/+/wIAAgAGAAkABAD9//n/+//9/wUAEAAmADkASQBWAGUAbgB3AHUAYQBG
ACsAFgADAPz/+v/1/+//8f/2//z/AgAGAP//9//1//z//v/9//7//v/+/wAAAgADAAEA
AAD/////AQAGAAcABwAIAAQAAQD///7//f/9//z//f8BAAMAAwABAP7//f/6//3/AQAC
AAMABAAAAP///v/+/wEABQAFAAYABwAHAAUABQADAAIAAgABAAYACAAKAAsACQADAAAA
/v/9/wAAAgAAAAMABwAFAAMA/////wEABgAIAAgACAAKAAUAAgABAAAAAAADAAQABQAH
AAgACQALAAcABwAGAAQAAwAHAAoADAALAAkABgAFAAoADQANAA0ADwAQABAADQAHAAoA
CgAJAAsADQARABMAEgAPAAoACQAJAA8ADwANABEAEwATAA4ADgALAAsACwANABEAEgAT
AA8ACQAIAAcACQALAAoABwAHAAsACAAHAAMAAAD//wAABQAHAAgABgADAAAA//////3/
//8DAP//AAADAAAA/v/8//v//P/+/wQABgAIAAgABQABAP7//f/7//3//v/9////AgAF
AAgAAgABAAIABAAFAAUABQADAP///f8AAAAA///+/wIAAQADAAQABQAGAAQABAACAAEA
BwALAA0ADQAHAAMAAgADAAYABgAFAAUABwAIAAgABgAAAP3/+//7////AwAHAAkABgAF
AAQAAwAGAAcABwAIAAsACAAHAAgABQABAAIABgAJAAkABgAGAAUABQAEAAQAAwADAAQA
AwADAAMABQAFAAAAAwADAAUAAwADAAIAAAACAAMABQAGAAUABwAGAAQABwAJAAcABwAB
AAMAAAACAAQABgAIAAgACQAFAAYABgAFAAEAAAACAAYACAAMAAoACAACAP7/AQAEAAcA
CgAJAAkADAALAAoABwADAAIABQAHAAwADwAPABIAEAAMAAsADgARABQAEgAUABEADQAL
AAkABQAEAAgACQAKAAoACwAIAAQAAAADAAMABAAFAAUABgAIAAYAAwABAAEAAQABAAEA
AgAGAAMAAgAAAP3//v8AAP7//v8KAAoACAACAPz/+/8EAAkAAwD9//3/AwAOABoAKwA9
AFAAXwBsAHMAcwBlAEgAKQAQAPv/9P/6/////f/7//r/+P/8//r/9//7/wUABgAGAAUA
BAACAAAAAgACAAEA/f///wEABAAJAAgABQABAP7//v/9//3//v///wEAAgAFAAUAAwD/
//n//f//////BQAFAAQAAwACAAAAAQACAAQAAQADAAEAAAABAAEA/////wEABAAIAAsA
CQAIAAcABQAJAAcACAAKAAkACgAKAAYAAwAFAAEA/f8AAAMACAAQAAsACAAFAAQAAgAC
AAQABgAIAAsADAANAAoACAAGAAUACAALAA0ADgAIAAkACQAIAAsADQAOABEAFAAVABMA
EQAQABAADwALAAoAEAATABUAEgARABIAEQAVABUAEwAVABUAGQAXABMAEgATABIADAAR
ABEAFAAXABQAEwAPAAsACwAJAAwADwAQABMAEwARAA0ADwAKAAcACAAIAAoADgALAAkA
BgAAAAMABAAHAAsACAAJAAwABwAFAAcAAwAAAAIAAwAGAAoACQAIAAcABAAHAAUABAAF
AAQABwAJAAkABwAGAAUABAAEAAUACAAMAAgABQACAP3///8BAAgADAAKAAoADwAPAAoA
CAAGAAQABgAKAAwADwAOAA0ACgAFAAcABwAKAA8AEAAOAAsACQAJAAoACgAIAAoACwAN
ABEADQALAAkABQAHAAkACwANAAwACwAJAAgACAAEAAIAAgAEAAUACwAUAA8ACwAEAAAA
AwAHAAoADgANAA0ADgANAAoABwAGAAMAAwAHAAgACwAKAAkABwAEAAcACQAMAA4ACwAN
AAwACgAGAAUAAAD9/xMAGwAYABIADgAKAAYABwAJAAYACAAKAAsACQAKAAkACgAJAAoA
DwASABEAEgAOAAwACgAIAAkACwAQABEAFAATABEAEgAQAA8AEQARABgAHgAfAB4AGQAY
ABcAFgAXABoAGAAVABUAEwAPAA4ADQALAAkABgAMAA4ADwAQAA4ADQANAA0ACwAMAA4A
DAANAAsACwALAAkABwAGAAgABwAIAAgABwAHAAgABQAEAAYABgAKAAwADgANAAgA///7
////BQANABYAIgA9AFUAXgBhAGoAdQB1AGUATgAzABoABQD8//z/9//3/wEABAAAAAYA
DAAJAAUABQAEAAAAAwAEAAQABAAHAAgACAAFAAEA///+////BAAFAAUABgAEAAMAAwAE
AAYABwAHAAkACwALAAkABQADAAMAAQAFAAYABgAGAAYAAgABAAAAAAAFAAsADQAQAA8A
DQAJAAcABQAEAAQAAwAJAAwADwARAA8ACQAGAAQABQAIAAoACAALAA8ADQALAAgABwAI
AAwACwAKAAkACgAJAAoADQAQABAAEQAQAA8AEQAQAA8ADwANAA8AEAAQAA0ADwAQABAA
DgANAAsACwATABcAGAAZABkAGgAaABcAEgAWABcAFwAYABkAHAAdABoAFwASABEAFQAb
ABsAGQAbAB0AHQAYABYAEwATABMAFwAbABwAHQAZABMAEgARABYAGQAZABcAFAAXABMA
EQAPAAwACwAMABEAEwAUABIADwAMAAsACwANAA8AEwAPABEAEwAPAAwABwAFAAUABgAM
AA4AEAAQAA4ACwAJAAkACgANAA8ADwAOAA4ADgAOAAgABwAIAAoADQANAA0ACwAJAAcA
CgAKAAgACAANAA0ADgAOAA4ADgAKAAoACAAHAAoADQAOAA0ADAAJAAkACwAQABAADwAP
AA4ADgANAAoACwALAAwADwARABEAEQAPAAwACwAKAAkACAAJAAkACgAPAAwACwAMAAgA
BQAHAAwADwAPAAwADAAJAAkACAAIAAgACQALAAsACwALAA0ADQAHAAkACAAJAAwADQAN
AAwACgAJAAkACAAJAA0ADgAOAAsACwAHAAUABwAJAAkACQANAA4ADQANAAoACAAGAAYA
CQAOABAAEAAQABAADwAPAAoACgAMAA0ACwAMAAoADAAMAA4ADQAOAAsACgAMAA4AEAAS
ABAADwARAA8AEgATABMAFgATABMAFgAXABgAHAAbABgAFwAaAB0AIAAfACAAHAAXABgA
FwAUABQAEgARABAADgARABAADgAMABAAEQATABUAEQAQABAADAAOAA0ADgAPAA8ADwAQ
ABQAEQAQAA4ACwAOABIAEgAUAAgACAAMAAgABAAJABAAEQAPAA0ADQAPABgAJAA1AEsA
XABpAHgAgwCHAHsAZABJACoADwAKAAwADQAHAAUABAAAAPz//v///wMADwAUABIAEAAO
AAsACAAIAAgABwADAAUABQAGAAkACgAJAAcABgAHAAkADAAQAA4ADQALAAsADgAPAA4A
CwAMAA0ADAARABMAEgARABAAEAATABYAGgAVABUAEQAOABQAGQAcACEAIAAgACEAIQAf
AB4AHQAbAB4AHQAfACIAIwAmACgAJgAnACsAKQAnACcAJwApAC4ALQAsACsALAArACwA
LwAyADEAMQAvAC0AMQAyADMANQA4ADsAPQA+ADkAOQA4ADYAOQA7ADwAPwBBAEEAPgA7
AEAARABHAEcARgBKAEsASwBIAEcASABHAEsATQBNAFEATwBTAFEATQBQAFMAVABQAFQA
UwBVAFcAVQBXAFYAVQBXAFUAWABbAFwAXQBbAFcAVgBZAFUAUwBTAFIAUwBWAFYAVQBT
AE4AVABWAFoAXwBbAFsAXQBXAFoAXQBaAFgAWQBZAFsAXgBcAFoAWABUAFgAWQBbAF8A
XABbAA==
         </WaveFormData>
      </LeadData>
      <LeadData>
         <LeadByteCountTotal>10000</LeadByteCountTotal>
         <LeadTimeOffset>0</LeadTimeOffset>
         <LeadSampleCountTotal>5000</LeadSampleCountTotal>
         <LeadAmplitudeUnitsPerBit>4.88</LeadAmplitudeUnitsPerBit>
         <LeadAmplitudeUnits>��V</LeadAmplitudeUnits>
         <LeadHighLimit>2147483647</LeadHighLimit>
         <LeadLowLimit>268435456</LeadLowLimit>
         <LeadID>II</LeadID>
         <LeadOffsetFirstSample>0</LeadOffsetFirstSample>
         <FirstSampleBaseline>0</FirstSampleBaseline>
         <LeadSampleSize>2</LeadSampleSize>
         <LeadOff>FALSE</LeadOff>
         <BaselineSway>FALSE</BaselineSway>
         <ExcessiveACNoise>FALSE</ExcessiveACNoise>
         <MuscleNoise>FALSE</MuscleNoise>
         <LeadDataCRC32>2430196786</LeadDataCRC32>
         <WaveFormData>
HAAcABwAHAAeAB4AHgAeABsAGAAVABIAFQAWABcAGAAXABYAFQAUABMAEgARABAAEwAU
ABUAFgAUABQAFAAUABUAFgAXABgAFgAWABYAFgAUABQAFAAUABUAFgAXABgAFgAWABYA
FgAXABgAGQAaABwAHAAcABwAGgAaABoAGgAdAB4AHwAgABwAGgAYABYAGwAeACEAJAAi
ACAAHgAcABwAHAAcABwAHAAcABwAHAAbABoAGQAYABoAHAAeACAAHwAeAB0AHAAbABoA
GQAYABYAFgAWABYAGAAYABgAGAAbABwAHQAeABsAGgAZABgAFgAWABYAFgAXABgAGQAa
ABcAFgAVABQAFgAYABoAHAAZABgAFwAWABQAFAAUABQAFgAYABoAHAAaABkAFgAVABYA
FwAZAB0AGgAZABcAFQAUABQAFQAYABgAGAAdAB0AGwAbAB0AHgAiACMAJQAqACgAJQAi
AB4AIAAiACMAJQAnADAAMgA1AC8AKQAfABMAFwAbAB0AJAAkACQAHwAaABMAEgARAA8A
FAAXABcAFwAVABMADwANAAsADQASABUAEwAUABQAEgAQABAAEAARABQAFwAZABsADgAQ
ABkAGQARABEAFQAQABAAEgAVABkAIgArADYARwBdAHcAhwCJAIMAdgBZADkAKQAmACAA
HAAcAB4AHQAdACYAKwAvAC8AKAAgABwAGAASAA4ADQANABAAEQAUABEADwAPAA8AEAAQ
AA8ADQAPABEAEQAUABQAEwAQAA8ACgAPABMAEAAOAA8AEAANAAwADgALAAcACwAPABIA
FQAXABIADwAMAAkADgASABgAGwAWABUAEgANAA0ADQANABMAFgAWABcAGQAVABEADwAK
AAwADwATABUAFQAVABUAFAATAA8ADwAQAA4AEgASABMAFQASABUAEgAUABYAFgAYABcA
FQARAA0ACwALAAwADAARABYAHAAkAB8AGgAUAA8AEgAXABwAIAAgACIAHQAXABcAFAAU
ABcAGwAfACAAIwAhABsAGAAUABYAGAAcAB0AHwAfAB8AHQAbABgAFwAZABwAHgAgACIA
HgAeABoAEwAWABsAIAAgACAAHgAaABQAFAAUABMAEwAVABYAGAAZABcAGgAVAA8AEgAU
ABUAGAAUABIAEAAOAA8AEgAUABcAHAAiACMAJAAfAB8AHwAbABgAGAAaAB0AHgAdAB0A
HgAdAB4AIAAiACIAIQAjACIAHgAbABoAGAAcAB8AIwAmACUAJAAhAB8AIAAgACAAIgAi
AB8AIQAiACEAHgAYABQAGQAfACUAKAAkACIAHwAcABoAGAAZABoAHAAfAB8AHwAaABoA
GQAZABkAGQAaACAAIgAfAB4AHgAcABgAFQAXAB0AIQAjACEAHAAYABcAFQAVABUAFgAX
ABgAHAAbABgAGAAZABkAGQAYABsAHQAdABEADgARABIAEwAUABcAGQAZABsAGQAXABYA
FwAaABsAGwAbABgAFgAVABYAFgAWABsAGwAdAB0AHwAgAB0AGwAaABwAIQAjACUAJgAl
ACQAIgAhACAAKAApACsALAArACYAHwAYABUAEAAQABcAHAAcABwAFgAUABIADwARABMA
EgARABQAFwAYABsAEwARABIAEQATABQAFAASABAAEAAQABEAEgATABMAEwAaAB4AGwAV
AA0ACwALAAoADAASABsAJQAsADEANgA7AEsAXwBzAH8AhQCCAG8ATQAvABoADgAUABoA
HAAjACkAKAApACsAJwAkACAAIAAeABsAGAAYABkAFgATABIACwANAA8AEQAUABEADwAM
AA0ADQANABAAEAARABAAEQAOABAAEwAPAAwADAAOAAwADAAPAA0ACgAPAAwADAAMAAsA
DQAPABEAEwAPAA4ADwANAA4AEQASABEADwANAAsADwAPAA4ADgAPABAADwAQAA4AEAAR
ABMAEwASABEAEAAOAA0ACQAJAAoADAAQABAAEQASABAAFAASABAAEAAOAA4AEAARABAA
DwAOAA8AEQASABAAEAARABQAFwAWABQAEwARABEAEQAQABQAGAAVABEADwAMAAwADwAR
ABMAEgATABUAEwAUABQAFAAWABoAGwAbABsAGwAZABcAFAATABUAFwAYABkAGgAXABgA
FQAPABAAEwAWABQAGAAYABYAEgAPAA4ADAALAA8AEAASABMAFAAYABQADwAQABAADwAQ
ABIAEgASABIAEAAQAA8ADwAPABIAEAAOAA4AEQAUABMAEQAQABEAEwATABEAEAAQAA8A
EAASABQAEwARABIAEAASABEAEgASABAADwAPAA4AEwAWABcAGQAXABYAFQAWABgAFQAX
ABgAFgAUAA8ADAAQABMAFgAWABYAFgAVABQAEAAMAAsACgAQABMAEwATABEAEgASABMA
EAAPAA8AFAAVABMAEwAUABAACgAFAAUADAARABQAEwATABIAFAAVABAADwAPAA8ADgAQ
AA0ACAAIAAkACQAJAAoADQAPAA8ADgAPAA8ADgAGAAIABAAGAAgACgAMAA0ADAANAAgA
BQADAAMABwAJAAoACwAJAAgACAAKAA0ADgAUABUAEwATABUAFgAUABEADwAQABQAFQAW
ABYAEgAQAA0ACwANABYAGAAbABwAGwAWAA8ACwAJAAUABgAKAAwACQAGAAQABAAEAAMA
AwAFAAQAAwAEAAUABAAFAP///f/+//3//v8AAAEAAAD8//z//P/9//7/////////CAAE
AP///f/7//n/9//8/wQACAAHAAkAEgAXABoAJQA3AE8AZQBtAG0AYgBHACsAEwAEAPb/
8v/6/wQADwATAAoABwARABcAEgAOAAwABAD///z//P/9//z/+//8//f/+v/7//z//v/8
//v/+f/7//z//f8BAAIAAAD8//r/9P/3//v/+P/2//r//P/6//r//v/9//v/AQD+//z/
+v/3//n/+//9/////f/8//3/+//+/wEAAgABAP3/+//5//3//v/+////AQABAP/////8
//v/+//8//v//v///wAAAAD9//f/9f/0//f//P/9///////8/////P/5//j/9f/0//j/
+//8//3/+f/5//r/+v/8//7/AQAGAAUAAgD+//v/+f/5//n/+P/+/wIA///7//v/+P/4
//v//P/9//v/+/8AAP//AQACAP7//v8AAP//AQADAAUABQABAP7//f///wEAAgADAAQA
BgAKAAoABwADAAMAAwD+/wMABAADAAAA/v/+//3//f/+//7//////wIABgACAP3//v/+
//3//v/+//7//v/+//7//v/9//3//f8CAAIAAgD//wEAAwABAP///v///wEABAADAAMA
BAABAAAAAAAAAAEAAQAEAAQABQADAAMAAgAAAAEAAwAEAAYABgAEAAMAAQAAAP//AAAE
AAEAAwAEAAYABAD///z//P///wIAAgAFAAYABgAGAAEA/v/+//7/AQADAAIAAQD//wAA
AAABAPz/+//7/wAAAwABAAEAAgAAAPz/+f/7//z///8AAP3//v/+/wEAAwD///3//P/7
//z/AAD///z/+//7//r/+f/8////AQABAP7///////7/7v/s//j/BAADAAIAAQAAAAAA
///8//v/+//7//z///8AAAEAAQABAP///v/+/wAAAQACAAgACQAFAAMAAwACAAUABQAG
AAoACwALAAsACgAGAAQAAQD//wQADgARABUAEgAPAAgA/////////f8AAAQABgADAAAA
+v/4//b/8//3//v//P/9//r/9//y/+//7//x//b/+f/7//z//P/6//X/9P/z//P/9f/3
//j/+f/s//D/9//3//X/9//3//b/8v/6/wEA/f8CAAsADAAVACsAOwBJAFkAXwBcAE0A
LQAPAAIA/v/2//T/+P/5//P//P8HAAcACQAOAAwACgAGAP3/+P/2//X/9P/z//T/7//x
//H/8f/y//T/8//x//P/8//z//b/9v/4//b/9v/y//L/9f/x/+7/8v/2//b/+P/3//P/
7v/x//T/9v/4//n/9f/z//H/7//y//T/+P/5//n/+//7//n/9P/v/+r/6//w//T/+f//
//n/9f/z/+7/8f/z//b/9//5//n/+f/4//X/8f/x//L/9P/6//z////8//b/9v/w//P/
9v/3//r/+//7//n/9//0//P/8//y//X/9v/4//z//P/6//f/9f/2//n//P/+//3//v/4
//H/8v/w//H/9f/6//3//f//////+//6//j/+f/8/wEAAwACAAEAAAD9//7//P/8////
AQACAAMABAAEAAYABAD/////AQADAAAAAAAAAP7/+v/6//r/+f/5//z//v8BAAMA//8A
APn/8f/1//j/+v/+/wAAAgAEAAYAAgAAAP3/+//+/wQABQAGAAAAAQACAP////8AAAMA
BwAHAAUABAAEAAEAAAAAAAAAAwADAAYABgADAAEAAQAAAAIAAwAFAAYACQAKAAkACQAH
AAYABQAGAAkABwAKAAwACgAIAAMAAAACAAUACAAIAAoACgAJAAgAAwAAAAAAAAAGAAkA
CQAJAAQAAgD///3//P/9////BgAGAAMAAgACAAUAAgAAAAMABgAJAAoABwAEAAAA///9
//7///8BAAMAAAACAP//+v/9////AAABAAAAAwAFAAUA+//9//r/9v/6//z//v8AAAUA
BwAHAAkABgADAAEAAQADAAUABgAHAAMAAgACAAQABAAEAAkACQAKAAsADgAQAA8ADQAM
AA4AEgATABQAFAATABIAEAAPABIAGgAbAB0AGAAVAA4ABQADAAMAAQAEAAkADAAKAAgA
AQAAAP///f///wEAAAD//wMABQAFAAcAAwADAAYABwAGAAYABQACAP7//v/+////AAAB
AAEAAQACAAQAAQD///3//f8BAAIABAAIAA8AEwAYAB0AIgAtAEMAXQBvAHUAbQBWADcA
IQAXAAwAAgAIABQAFAAPABEAFgAXABUAEwASABAADgAMAAYAAgABAAEAAQABAAMA//8B
AAEAAQACAAAA///9////AQABAAQABAABAP7//f/4//7/AwABAAAAAwAGAAUABgAFAP//
+P/5//z//v8AAAEAAwADAAMAAwACAAIABAADAAYACQAKAAkABQADAAEABQAFAAQABAAF
AAUAAwADAAAA/////wAA//8EAAUABgAGAAMA/////wAAAgAGAAYABwAHAAQABwAEAAEA
AgABAAIABQAHAAcABwACAAEAAQAAAAQABgAJAA4ADQAKAAYAAwAAAAEAAgACAAoAEAAP
AA0ADQAKAAoADQANAA0ACgAJAAsACQAKAAoACQAKAA0ADQAPAA8ADwANAA0ADAANABEA
EAAOAAwACgAOABIAEgAPAAsACwALAAYADQAQABEAEAAOAAwACQAHAAwADgARABMAEQAU
AA8ACQAIAAgABwAIAAoADAAOABAACwAKAAgABwAHAAwADAAMAAwADwASABEADgAOABAA
EwAVABMAEgASAA0ADAAMAAwADgAPABMAFAAVABMAEwASABEAEQASABIAEgASABAADwAQ
ABAAEAASABYAEwAVABYAGQAYABQAEgAQABEAEgAQABIAFAAVABYAEQAMAAoACAAPABMA
FAAVABIAEgARABEADgANAA0AEgAVABMAEwAUABMADgAKAAsADgARABIADwAQAA4ADwAP
AAwACwALAAsADAAQAA8ADAALAAsACgAJAAwADwARABEADQANAAwACgAEAAAACAAWABQA
EgAQAA4ADAALAAgABwAHAAcACAALAAoACwALAAsACwAKAAoADAAOAA4AEwATABEADwAP
AA4AEAARABMAGAAXABUAEwAQABEAEgASABMAFAAcAB0AHwAdABsAFQANAA4ADwAOABIA
EwAUABAADAAFAAIA///7/wIABwAJAAsACQAHAAMAAQAAAAEABQAHAAUABAACAP7/+v/6
//r/+////wEAAgADAP7/+P/9/wkABwADAAMA/v/+/wQABwAFAAwAEwAcACcAMQBHAGEA
bwBtAGQAVQA3AB0AFgASAAoACAAKAAUAAQAMABUAEwATABQAEgAUABAABgAAAP3/+//+
/wEABgAFAAMAAQD///7//v/9//v//f8AAAEABQAGAAIA/v/8//b//P8BAP///v8AAAIA
AAAAAAQAAQD9/wEAAQACAAMAAwABAP///f/7////AgAHAAkACAAJAAgABQADAAEA//8D
AAQABAAFAAcAAwABAAEA/v///wEABAAFAAYABQAEAAIAAQD9//3//v///wQABQAHAAUA
AAABAPz//P/+//7/AAAFAAcABwAHAAIAAQABAAAAAwAEAAYACgAIAAQA///7//7/AQAE
AAYACgAOAAsABwAFAAIAAgAFAAYACQAJAAsACQAFAAQAAgADAAYACwANAAsACQAHAAMA
BAAEAAYACwAOABAAEgAUABAAEAAMAAUABQAHAAkABgAKAAwADAAKAAkACAAGAAUABwAI
AAoACwAJAAoAAwD7/wIABgAJAA4ADQAMAAsACgAKAAoACQAJAAgADAALAAoABQAFAAUA
AQADAAYACwARABAADQALAAoACgAKAAsADAANAA0AEAAQAA4ACwAKAAgACgANABEAFAAU
ABQAEgARAA8ADgANAA4ADQAJAAoACgALAAoABgAEAAcACwAPABAADgAOAA0ADAAIAAQA
AwACAAYACQAJAAkABAAEAAMAAwAEAAUABwAOAA0ACQAHAAYACAAEAAEAAwAFAAkACwAJ
AAYAAgABAP//AAABAAMABQAFAAgABgACAAAAAQABAAEAAAADAAUABQABAAEAAAD+/wIA
BAAGAAkAAwAFAAMA+//4//r//P/+/wAABQAHAAcACQAGAAMAAQABAAMABQAGAAcABAAC
AAEAAgAAAAAABQAFAAcACQANABAADQAJAAYABgALAA0ADwAQAA0ADAAKAAkADAAUABUA
FwAWABUAEAAJAAUABQADAAYACAAKAAcABAD9//z/+//5/wAABQAHAAkABQADAP///f/3
//f/+v/7//3/AAACAAIA/v/+//7////+/////////wYABgADAPv/8//v//X/+P/y//r/
CwAZACAAIQAeACMAMwBLAGEAaQBlAFoARwApABEABAD8/wAACgAOAAkABwAMABEAEQAP
AAwADgAQAAwABAAAAP/////+//3//v/5//3///8BAAQAAgD///v/+//8//3/AQACAAIA
AAAAAPz//v8BAP3/+v/7//z/+f/4//v/+f/2//v/+//8//3//f/9//3//f/9//v//P//
////AQADAAMAAQD9//v/+f/9//7//v///wEAAgABAAIAAAD9//3//v/9/wEAAQABAAAA
///7//v//P/5//z/+//7//7//P8AAP7//P/+//7/AAABAAEA///9//3//f/+//7//v/+
////AgAEAAIA///9//v//f///wAAAwAGAAIA/f////z//P///wEAAwACAAMABgADAAMA
AgAAAAIABgAHAAcABwAHAAUABgAEAAQABwAIAAgACAAIAAsADgANAAkACAAJAAoABgAK
AAoACAAEAAIAAgABAAEABQAGAAgACQALAA4ACQADAAIAAgABAAIABAAEAAQABAACAAIA
AQABAAUACgAKAAoABQAHAAkABwAEAAQABgAJAAoACQAJAAoABgAGAAcACAAKAAsADwAQ
ABEADwAPAA4ADAALAAsACgAPABAADwAPAA0ADAALAAwADAAJAAsADAAMAAoABQACAAIA
BQAIAAgADQAQABIAFAANAAgABgAEAAcACQAIAAcABQAGAAYABwAHAAcACAAOAA0ACQAH
AAYABgACAP//AQAGAAsADgANAAsACAAIAAcAAgABAAEAAQADAAgACAAGAAUABQAEAAMA
BAAHAAkACQAIAAkACQAIAAIA/v8AAAUABgAHAAgACQAKAAgABwAEAAMABQAFAAYACQAJ
AAkACAAHAAMAAgACAAQABQAGAAwADQAMAAsADAAMAA4ADwARABYAFQATABEADgAOAA4A
DQANABEAGgAcAB8AGgAXABAABwAHAAcABQAIAAwADgALAAgAAAD+//z/+f/9/wEAAgAD
AAEAAQD///////8BAAYACQAEAAIA///6//v//P/9////AgADAAMAAwD8/wAAAQD/////
AQAFAAYA/v/4/wEADQASABcAHgAlADEASwBlAG8AbQBkAFEALwAbABIACAAAAP7//v//
/wMACgAVABkAGwAeABwAEAAEAAAA/P/7//v//v8BAAYABQAEAAMAAgACAAEA///8//3/
/////wIAAgAAAP7//v/6////AwAAAP7//f/+//v/+v////3/+v///wEABAAHAAkABgAD
AAAA/f///wAAAwADAAMABQAFAAMAAwABAP//AwAFAAYACAALAAcAAwABAPz/AAADAAcA
CQAIAAUAAgD+/wEA//8BAAQAAwAGAAUABQAEAAAAAgD+////AgADAAYABwAHAAUAAwAB
AAEAAgACAAUABgAIAAwACgAGAAEA/f8AAAMABgAIAAkACgAEAP3/AAD+////AwAIAAsA
CwANAAoABQADAAAAAgAGAAwADwANAAsACQAFAAYABAAEAAcADAAOABAAEgAQABAADAAF
AAgACwAOAAwADAAKAAYAAAACAAQABQAHAAoADAAPABEADAAMAAQA+/8CAAYACQAOAA0A
DAALAAoABQAEAAIAAQAGAAwADQAOAAYABQAEAP//BAAIAA4AFQARAA0ACgAIAAkACgAM
AA4AEQARABQAFAAPAAsACQAGAAkACwAOABAAEQAQAA0ACwALAAwADQAQABIADwARABIA
EAAOAAkABgAMABEAFgAYABQAEAALAAYABQAEAAYACAAMAA8ADwAPAAoACgAJAAkACAAJ
AAsAEgAOAAkABgAEAAYAAgD//wEABwANABEAEQANAAgABgADAAQABwALAA8ADAAMAAcA
AAACAAUABwAJAAsADwASABMADAAJAAUAAAADAAYACQANAAsACQAJAAoACQAIAAcABgAJ
AAkABwAHAAUAAwACAAMABwAJAAoACwAIAAYABQAGAAgACAANAA0ADwARABUAGAASAA0A
CQAIAA4AEQAUABYAFQAUABIAEQASABoAGwAdAB0AGwAVAA0ACwALAAkADAANAA4ACgAG
AAMABAAFAAUABQAHAAYABQAIAAkACAAJAAEA//8AAP//AQAEAAYABgAEAAQABAAFAAUA
BQAEAAMABAAIAAcA///7//v/+//6/wAACAAVABsAHAAfACYAKQA3AE8AZQBzAHcAZABB
ACUAFQAKAP7/AgAIAAYACwATABYAGQAZABEACAAGAAwADgAJAAYABgAHAAQAAwAEAP//
AQADAAUACAAGAAUAAwAFAAIAAQADAAIAAwACAAMAAAABAAUAAgAAAAUACAAHAAgABwAD
AP7/AQABAAIAAwADAAUABwAJAAsABwAEAAMA//8CAAcACgALAAsACQAHAAsACAAGAAUA
BQAFAAUABwAGAAMAAwAEAAMACQALAA0ADgALAAUAAwACAAAABAAEAAUACAAGAAoACAAG
AAgACAAKAAwADQAMAAsACAAHAAcABgAFAAYACAAMAA0ADAAKAAkACAAJAAoACgAPABIA
DgAJAAcABAAEAAcACgANAA0ADwARAA0ADAAKAAkACgANAA0ADwARABMAEwASABAAEAAT
ABIAEgASABIAFAAWABQADwANAA8AEQAOABEAEgARAA4AEAAQAA8ADwAOAA4ADwAPABAA
FAAQAAsACwAKAAgACAAKAAwADgAQABAAEAAPAA8ADwASABAADgANAA8AEQAPAA8AEAAT
ABcAGQAXABYAFgATABIAEgASABEAEQAUABQAFAATABQAFAASABMAFQAWABYAFgAUABMA
FQAWABcAGgAZABUAFgAWABcAFgASABAAEAARABIAEAASABIAEQAQAA8ADgAQABIAFAAV
ABMAEQASABQAFQAXABMAEQAQABQAFQATABMAFAAUABAADQAPABIAFQAWABMAEgAQABEA
EQAMAAsACwALAA8AFAAUABIADgANAAsACQANABEAFAAVABIAEwATABIAEQAQAA8ADwAT
ABkAGAAVABQAEwASABAADwAMAAsADQAPABIAFwAVABMAEAANAA4ADgAPABIAFAAUABkA
GQAWABUAFgAWABgAGQAbACAAHwAdABsAGAAcAB4AHwAhAB8AJgAmACcAIwAhABsAEwAV
ABcAFwAcABoAGgAVABAADQAOAA8ADwAOAA8ADQALAAwADQAMAA0ADAANABEAEwARABAA
DgAKAAsADAANAA8ADgANAAsACQAMABAAEwATAA0ADwAXABIABAD+/wUAEwAkAC8AOgBF
AE8AYwBxAHUAdQBsAFkAQQAxACQAGAAWABoAFgARABMAHAArAC0AJwAoACYAHAASAA4A
CgAJAAkADgARABYAFQATABEADwAOABEAEQAQABMADwANAA4ADAAOAA4AEAAOABEAFQAS
ABAADgAOAAoACAAPAA8ADgAVABMAEgARAA8ADgANAAwACwAPABIAFwAZABYAFQASAA0A
DgAPABAAFwAWABYAFwAZABUAEQAPAAoADQAPABIAEwASAA8ADAAIAAsACwAPABQAEQAS
AA8ADQAQAA4AEgAQABEAFAAVABgAFAARAAwABwAJAA0AEgAWABYAFgAXABoAGQAWABIA
DwARABUAGQAcABwAHAAVAA0AEQASABYAHQAeAB8AHQAdABwAFwAVABIAFAAYAB4AIQAd
ABsAGQAVABgAGAAaAB8AHQAcABsAGgAdACAAHwAbABwAHwAiACAAHgAcABgAEgAUABYA
FwAZABoAGgAbABsAGQAcABcAEQAXABoAHAAgAB0AGgAXABQAFgAYABkAGwAZABwAGgAY
ABYAGQAcABsAGwAcAB8AIwAgABsAFwAUABUAFgAYABoAHgAfACMAJAAhAB8AHwAeAB8A
IQAkACYAJgAkACAAHQAgACIAJAAoACgAIwAjACIAIAAeABkAFgAcACEAJgAoACUAIgAe
ABoAGgAaAB0AIAAiACMAIQAfABsAGgAYABcAFwAZABwAJAAiAB0AGgAYABoAGAAXABsA
HgAhACIAHwAeABwAHQAdABwAHQAfACEAHAAcABcAEAATABcAGgAdABwAHwAhACEAHQAd
ABwAGgAYABgAGAAZAB8AIwAiAB8AHgAdABwAHgAfAB4AHwAcABsAGwAdACAAIQAhACEA
HwAeAB4AIAAeAB4AIwAjACYAJwAqACwAKQAnACYAKAAsAC0ALgAuACsAKgAoACcAKAAw
ADEAMwAyADEALAAlACEAHwAbABwAHwAiACAAHgAbABoAGQAXAB0AIQAiACMAIAAfABwA
GwAVABUAGAAZABwAHgAfAB4AGQAWABMAEQAUABcAGQAbAB4AGgAbABcAEwARABMAEAAQ
ABwAKQAvACoAKQA6AEsAWwBvAIMAjwCNAH4AXwA7ACUAHAAWABQAHAAiACkAKwAqAC8A
LwAtACoAJgAgACIAHAAYABcAFwAVABUAFwATABUAFQAVABYAEwARAA4ADwAQABEAFQAW
ABYAFAAUABAAEwAXABQAEgAVABgAFwAYABgAEwANAA8AEQASABMAEwAWABkAHAAfABsA
GAAXABMAFQAZABsAGwAZABcAFQAZABkAGAAYABkAGAAXABgAFgAWABcAGQAZABwAHQAe
AB4AGQATABEAEAAVABwAHwAjACAAHAAeABoAGAAaABoAHAAfACEAIQAhABwAGQAXABQA
FwAYABoAHgAiACIAIQAhAB0AHQAdABwAIQAmACQAIQAgABwAGwAdAB4AIQAhACMAJAAh
ACEAIAAfACAAIwAjACUAJQAlACMAIwAiACMAJwAoACgAKAAoACkALAArACcAJAAlACYA
IgAmACYAJAAgACAAIAAfAB8AHwAgACIAIwAlACgAIwAdAB0AHgAeACAAHwAeAB0AHAAd
AB4AHgAfAB8AJAAkACQAIQAjACUAIwAfAB4AHwAhACQAIwAjACQAIQAgACAAIAAjACMA
JgAmACUAIwAjACIAIQAhACIAIgAlACYAJQAlACEAIAAfACAAJQAjACYAKAApACgAJAAi
ACAAIQAiACAAJAAmACcAKAAiAB4AHQAcACEAJQAmACcAJAAkACMAIwAgAB8AHwAkACUA
IwAjACQAIgAeABsAHQAfACMAJQAjACMAIAAgAB8AHgAfACEAIwAlACgAJgAiAB8AHwAe
AB0AIAAjACUAJQAkACUAJQAkACAAHgAcABsAIwAlACcAKQAjAB0AHAAcACUAJgAmACcA
KwAqACYAJAAiACAAJQAnACcAKQAoACcAJwApACUAIwAgAB0AHwAiACYALAAoACYAKQAn
ACkAKwAvADIANAA1ADcAPAA5ADUAMQAsAC8AMgA0ADcANgA8ADsAOwA6ADkANAAtAC0A
LQArAC4ALAAsACcAIgAjACYAKQArACsAKwAoACUAJQAlACMAIwAgACEAJQAnACQAJAAj
ACAAIgAkACYAKQAnACcAJgAlABwAJAAtACkAJQAnACcAIgAcAB4AKQA1AEAARQBOAFkA
XwBrAH0AiQCNAIwAfwBlAEkANAAoACAAIAAiACMALQA0ADcAOwA7ADgANgAwACwAJwAk
ACQAJQAjACMAJQAhAB4AHQAcABwAIQAjACQAKQAlACMAJAAiACQAJAAmACQAJwArACgA
JgAnACgAJQAkACwALQAtADUAMgAyADIAMQAuAC0ALAArADEANgA9AEEAPgA9ADoANQA3
ADkAOwBDAEEAPgA8ADsAPQA/AEMARABCAEMARQBFAEQAQwBCAEAARQBFAEkATgBKAEwA
SgBJAEwASgBOAEwATQBQAFEAVABVAFUAUwBRAFMAVQBYAFoAWABWAFUAVgBYAFgAVwBX
AFkAXQBhAGQAZQBmAGAAWQBeAF4AYQBnAGgAaQBnAGcAaQBnAGgAaABqAGwAcABxAG8A
bwBvAG0AcAByAHYAfQB8AHoAeAB2AHgAfAB8AHkAewB9AH8AfAB7AHoAdwByAHcAegB8
AH8AfwCAAIIAgwCFAIgAgwB9AH8AgACAAIIAgACAAIAAgACCAIQAhQCHAIcAigCIAIYA
gwCFAA==
         </WaveFormData>
      </LeadData>
      <LeadData>
         <LeadByteCountTotal>10000</LeadByteCountTotal>
         <LeadTimeOffset>0</LeadTimeOffset>
         <LeadSampleCountTotal>5000</LeadSampleCountTotal>
         <LeadAmplitudeUnitsPerBit>4.88</LeadAmplitudeUnitsPerBit>
         <LeadAmplitudeUnits>��V</LeadAmplitudeUnits>
         <LeadHighLimit>2147483647</LeadHighLimit>
         <LeadLowLimit>268435456</LeadLowLimit>
         <LeadID>V1</LeadID>
         <LeadOffsetFirstSample>0</LeadOffsetFirstSample>
         <FirstSampleBaseline>0</FirstSampleBaseline>
         <LeadSampleSize>2</LeadSampleSize>
         <LeadOff>FALSE</LeadOff>
         <BaselineSway>FALSE</BaselineSway>
         <ExcessiveACNoise>FALSE</ExcessiveACNoise>
         <MuscleNoise>FALSE</MuscleNoise>
         <LeadDataCRC32>653573099</LeadDataCRC32>
         <WaveFormData>
AgACAAIAAgAAAAAAAAAAAAMABAAFAAYABAAEAAQABAAGAAYABgAGAAYABgAGAAYABAAE
AAQABAAHAAgACQAKAAkACAAHAAYABwAIAAkACgAKAAoACgAKAAkACAAHAAYABwAIAAkA
CgAJAAgABwAGAAYABgAGAAYACAAIAAgACAAGAAYABgAGAAcACAAJAAoACQAIAAcABgAG
AAYABgAGAAcACAAJAAoABwAGAAUABAAHAAgACQAKAAcABgAFAAQABgAGAAYABgAIAAgA
CAAIAAUABAADAAIABQAGAAcACAAHAAYABQAEAAYABgAGAAYABgAGAAYABgAFAAQAAwAC
AAUABgAHAAgABwAGAAUABAAGAAYABgAGAAgACAAIAAgABQAEAAMAAgAGAAcACAAJAAoA
CQAIAAUABwAHAAcABgAGAAcABwAHAAUABQAFAAUACQAKAAwADQALAAkABwAFAAMAAgAB
AAEAAgAFAAQABQADAAIAAQAAAAEA///+//7//v8AAAEAAgAEAAUABgAHAAcABgAGAAUA
BQAFAAUABQAGAAcACAAJAAcABgAFAAQABAAEAAUABwAIAAgACAAJAAgABgAFAAMACQAL
AAsACwAKAAgABgAJAA8AFgAYABYAFgAWAA0A+v/j/83/uv+m/53/pf+5/8v/2P/W/9H/
0P/W/93/5P/q/+//8P/w//P/9v/5////AwAGAAcACQAKAAgACQAJAAkACgAKAAsADQAQ
ABAAEAAQAA8ADgANAAwADgAPABAAEwATABMAEwARABEAEgASABIAEQAQAA8ADgAOAAwA
DAAMAA4ADgAOABAADwAOAA0ADAANAAwADQAPABIAFAAUABQAEQAQABAAEAAQABEAFAAV
ABIAEQAPAA0ADAAMAA0ADgAPABAAEQASABAADgAMAAsADAAMAAwADgAOAA4ADgAMAAsA
CwALAAsACwALAAwADAAKAAkACQAJAAkACAAIAAkACQAHAAUABQAFAAUAAwADAAMAAwAE
AAQABAACAP////8CAAIAAgADAAIAAQAAAP3//f/+//7//v/8//7//v///////////wAA
AQACAAMABAADAAQAAwACAAQABAAEAAQABgAGAAYABgAFAAMAAgABAAQABgAIAAoACQAI
AAUAAgACAAIAAgACAAcACgAKAAoACAAGAAYABAAIAAkACgALAAcABQADAAEAAgADAAUA
CAAIAAgACQALAAgABwAGAAUABwAHAAcABwAFAAUABQADAAYABgAHAAgACQAKAAkACAAF
AAQABAAFAAcABgAGAAYABgAHAAcABwAIAAgACAAIAAYACAAIAAgABAADAAAA//8FAAcA
CQALAAoACAAHAAYABwAHAAgACgAIAAgABgAGAAUABQAGAAYABgAHAAgACAAGAAYABQAE
AAYABgAHAAcABwAHAAcABwAIAAgACAAHAAkACgAJAAgABwAGAAYABQAEAAMABgAHAAgA
BwAFAAUABQAEAAIAAwADAAMABgAHAAgACQAIAAYABQADAAMAAwADAAMAAwACAAEAAQAB
AAMAAQABAAAAAAAAAAAA///9//z//P/+/wAAAQACAAMAAwADAAMABAAEAAUABQAFAAUA
BQAFAAQAAwACAAEABQAGAAcACAAFAAQABAAFAAYABgAGAAcACQAIAAgABwAFAAMABQAH
AAgACAAMAA8ADwASABQAEgASABQAEwAEAO3/2f/C/6r/mf+Z/6n/v//Q/9b/0//S/9T/
2f/g/+j/7f/u/+7/8//2//v///8DAAQABQAHAAgACQALAAwADQAMAAoACQAJAA4ADgAO
AA4ADgAOAA4ADgAOAA0ADAANAA4ADwAQAA8ADQAOAA4ADgAOAA4ADgAOAA4ADAAMAAwA
DAAMAAwADgAOAA4ADgAOAA0ACgAJAAkACgAMAAwADAANAAwADAAMAAoACQAKAAkADAAN
AA0ADQALAAoACgAKAAwADAAMAAwADQAMAAsACwAKAAoACgAMAA4ADgAOAAwACQAJAAkA
CQAJAAkACgAKAAkACQAKAAsACgAIAAcABwAJAAcABQAFAAUABQADAAMAAQABAAIAAgAF
AAQAAgADAAEAAAD/////AQABAAEA///+//7//f/8//r//P/8//3//v///wAAAgD///7/
/f/8//7/AgAEAAYAAwACAAEAAAAEAAQABAAEAAQAAwADAAMAAgACAAIAAgAEAAQAAgAA
AAAAAAAAAAAAAQAEAAQABAAFAAQABQAEAAYABQAEAAMABQAFAAUABQACAAEAAQACAAQA
BAAFAAcABQAFAAUABQADAAMAAwADAAUABQAFAAMABQAEAAQABAAEAAYABgAGAAYABgAH
AAkABgAEAAMAAgAFAAcACAAJAAYABgAGAAYABAAGAAYABgAGAAcABgAHAAYABQAEAAMA
BAAEAAUABgADAAMABAAGAAQABAACAAIAAwAFAAgACgAHAAcABwAGAAgACAAHAAYABQAE
AAQAAwAFAAUABQAFAAgACAAIAAcABQAGAAYABgAIAAoACAAIAAgACAAIAAcABgAFAAkA
CQAJAAcABgAFAAQAAgAEAAUABQAFAAcABwAHAAcABwAGAAYABQAGAAUABAADAAEAAAD/
//////8BAP////8AAAAAAAAAAP3/+//6//r//v8AAAEAAgACAAEAAAD//wEAAgAEAAUA
BQAFAAUABQAEAAMAAgABAAQABAAEAAQAAwACAAIAAwAEAAQABAAFAAUABAAEAAMAAQAB
AAMAAwAEAAQABgAJABEAFAASAAwADgASAA0A/P/l/8//uP+g/5X/mf+p/8P/0v/S/83/
zP/Q/9X/3P/k/+X/5v/q/+//9P/5////AwADAAMABAAEAAQABQAFAAUABQAEAAQABQAI
AAgACAAIAAkACgALAAwACwAJAAcABwAKAAsADAALAAoACgAJAAgACQAKAAsADAAOAAwA
DAAMAAsACgAJAAoADAAMAAwADAAKAAgACAAJAAgACgAKAAoACgAKAAsADAAJAAkACwAL
AAwADQANAA0ACgAKAAsADAAMAAwADAAMAA0ADAALAAsACwAKAAkACgAMAAwADAAKAAkA
CQAJAAkACQAJAAoACgAIAAcABwAHAAUABAAEAAUABgAFAAQABQAFAAUAAwADAAIAAQAB
AAAAAgAAAP3//f/8//z//P/9//7///8AAP///f/8//r/+P/6//z//P/9//v/+//7//z/
/v/+//7//v/+/wAAAAAAAP3//P/7//r//f/+////AAD+//3//f/9//v//P/9//7/AQAC
AAEAAAAAAAAAAAAAAAEABAAEAAQABgAEAAQAAgAEAAMAAgABAAIAAwAEAAUAAgABAAEA
AgAEAAQABQAHAAcABwAHAAcABAADAAIAAQAEAAUABgAFAAQAAgABAAAABAAGAAYABgAF
AAQABAAFAAQAAgABAAAAAwAFAAYABwAFAAQAAwACAAQABgAGAAYABQAFAAMAAwAEAAMA
AgABAAQABAAFAAYAAwADAAQABgAIAAgABgAGAAUABQAGAAYABAAFAAYABgAHAAgACAAI
AAcABgAGAAUABwAHAAcABwAIAAgACAAHAAUABgAGAAYACgAOAA0ACgAJAAgABwAGAAgA
CQAKAAsADAALAAoABwAHAAcABwAGAAcACQAKAAsACQAJAAkACQAKAAoACwALAAwACwAK
AAkACQAIAAcABwAHAAkABwAHAAYABgAGAAYABwAFAAQABAAFAAYABgAGAAkACQAJAAkA
DAAMAA0ADQAMAAsACgAJAAsACwALAAsADAAMAAwADAAJAAgACAAJAAwADAAMAA0ACwAK
AAoACQAJAAsADQANABAADgAOAA0ADwAWACAAIAAcABwAGQAOAP//6f/S/77/q/+l/63/
v//U/+D/3f/U/9T/2//e/+b/7//y//T/9//4//f/+/8BAAQABwALAA4ADAANAA0ADQAN
AAwADAANABIAEgASABIADwAOAA0ADAAQABEAEgAVABQAEwASAA8ADwAQABAAEAATABQA
FQAWABUAEgARABAAEAAQABAAEgASABIAEgASABAADgAOAA8AEgAUABQAFAASABAADwAO
AA8ADwARABEAEwATABIAEQASABIAEwAUABQAFAAUABQAEQAQAA8ADwAQABAAEAASABAA
EAAQAA4ADwAPAA8ADwARABEAEgASAA0ACwAKAAkADAAMAA0ADwANAAsACQAJAAcABwAF
AAUABQAFAAYABgAGAAQAAQABAAMABAAFAAcABAADAAIA///+//7//f/8//3/AAABAAMA
AAD///7//v8BAAIAAwAEAAIABAAEAAQAAgACAAIAAgAFAAYABwAIAAUAAwACAAEAAgAE
AAYACAAIAAgABgAEAAQABAAEAAQABwAKAAoACgAKAAgACAAGAAsACwALAAsACgAJAAgA
BwAEAAMAAwAEAAYABgAHAAkABQAFAAUABQAHAAcABwAHAAYABQAEAAEAAwACAAIAAgAE
AAYABgAGAAQAAgABAAEAAgACAAMABAACAAMAAwADAAEAAAD///7/AQAEAAUABgAEAAMA
AAD//wEAAQABAAEAAwACAAIAAgD/////AAACAAQABgAGAAgABgAFAAUABAAEAAUABgAG
AAYABgAFAAQABAAEAAUABQAHAAcABwAHAAUABAADAAEAAwAIAAgAAgAEAAQABAAEAAMA
AwADAAMABgAHAAgABwAGAAUABAACAAMABQAGAAcABQAFAAUABQAEAAQABQAFAAYABQAE
AAMAAgAAAP7//f/+/wEAAAABAAAAAAAAAAAA/P/5//f/9v/6//7/AQAEAAQAAwACAAEA
AwAEAAYABwAGAAUABAADAAEAAQABAAEABQAGAAcACAAGAAQAAwADAAYABgAGAAcABwAG
AAYABQADAAMABQAHAAgACgAMAA8AEwASAA4ADgAQAA4AAwDw/9v/yf+0/6L/m/+l/7v/
zf/Y/9b/0f/Q/9r/4f/i/+j/6//s//D/9//6//3///8BAAQABQAHAAgACgALAAsACwAK
AAgABwAHAAsADAANAA4AEAAQABAAEAAOAA0ADAANAA8ADwAPAA0ADQAOAA4ADgAOAA4A
DgAOAAwACgAKAAoADAAMAAwADgAQABAAEAAQAA8ADAALAAsADQAQABEAEgARABAAEAAQ
AA0ADQAPAA8ADwAPAA4ADQAMAAwADQAOAA4ADgAOAA4ADQAMAAsACwAKAAoACgAMAA0A
DgAPAA4ADAALAAoACQALAAsADAAMAAgABwAHAAcACQAIAAgACQAIAAUAAgABAAIAAwAC
AAMAAwADAAQABAACAAAA/f/9//7//v/+////AAABAAIAAQD9//z/+v/4//r//v8AAAMA
AQABAAEAAgABAAAA///+/wAAAgACAAIAAgACAAIAAgAFAAYABwAIAAYABQAFAAUAAwAE
AAUABgAJAAoACQAIAAYABgAGAAYABwAKAAoACgAKAAgACAAGAAcABwAHAAcACQAJAAkA
CQAHAAUABAAEAAYABgAHAAkABQAFAAUABQAGAAcACAAJAAkACQAJAAcABgAEAAMAAgAG
AAgACAAIAAcABgAGAAcABQAEAAQABAAGAAcABwAHAAYABgAGAAYABAAGAAYABgAGAAcA
BgAHAAgABwAGAAUABgAGAAcACAAGAAUABQAGAAcACAAHAAgABgAFAAUABAAEAAUABgAG
AAgACAAHAAYABgAGAAcABwAHAAcABwAHAAgACAAIAAcABQAGAAYABgAKAAoACQAKAAkA
CAAHAAYACgALAAwADQAOAA0ADAAJAAsACwALAAoACgALAAsACwAJAAkACQAJAAsADAAO
AA8ADQALAAkABwAHAAYABQAFAAUABwAFAAUABAAEAAQABAAGAAUABQAGAAUABgAGAAYA
CQAJAAkACQAKAAoACwALAAoACQAIAAcACgALAAwADQAMAAwADAAMAA0ADAAMAA0ADAAM
AAwADQALAAoACgAJAAsADwAPAA0ADgAOAAwACwANABYAHgAcABwAHAAdABAA9//f/8z/
uP+n/6P/rf/D/9T/2v/X/9L/1P/b/+T/6v/z//b/8v/x//L/9//9/wMABwAJAAwADgAM
AA0ADQANAA0ADAAMAA0AEQASABMAFAATABIAEQAQABIAEwAUABcAFQAVABUAEwAVABYA
FgAWABYAFgAWABYAFQASABEAEAAQABAAEAASABUAFgAXABgAFgAUABQAFQAYABoAGgAa
ABgAFgAVABQAFQAVABcAFwAXABcAFgAVABYAFgAXABgAFgAWABYAFgAVABQAEwATABYA
FgAWABgAFwAWABUAEgASABMAFAAVABMAEwAUABQAEAAPAA8ADwARABAAEAARAA8ADQAL
AAsACwALAAkACQAKAAsADQAOAA0ACgAGAAUACQAKAAsADQAKAAkACAAFAAYABgAFAAQA
BwAKAAsADQALAAkABwAGAAgACAAIAAgABgAIAAgACAAJAAoACwAMAAwADAAMAAwACgAJ
AAkACQALAAwADQAOAA4ADgAMAAoACwAMAA0ADgARABQAFAAUABMAEAAPAAwADwAPAA8A
DwAPAA8ADwAPABAADwAPABAADgAOAA8AEQANAA0ADQANAA4ADwAQABEAEAAPAA4ACwAN
AAwADAAMAA4AEAAQABAADAAKAAkACQAMAAwADQAOAAsACwAKAAkACQAKAAsADAAKAAwA
DAAMAAoACQAGAAUACAAJAAoACwAJAAgACAAIAAcABwAIAAoADAAMAAoACgAIAAcABwAG
AAcACQALAAwACwAKAAgABgAHAAgACgALAAsACwALAAsACwAKAAkABwAJAAoACgAKAAoA
CgAJAAgACgANAA8AEQAQAA0ADAALAAoACwALAAsACwAPAA8ADwANAAwACwAKAAgACgAL
AAsACwAKAAkACAAHAAoACgALAAsADQANAA0ADQAMAAoACAAHAAUABwAFAAUABgAGAAYA
BgAFAAMAAgACAAYACAAJAAoACQAJAAkACQAKAAoACwALAA0ADQANAA0ACwALAAsACwAM
AAwADAAMAAsACgAKAAsADgAOAA4ADwAPAA4ADgANAAkACQALAAsADgAQABIAEwAVABgA
HAAaABgAGgAXAAYA7//Z/8L/rv+f/6H/s//L/9j/3P/Z/9b/2v/f/+T/6v/x//L/8v/3
//z///8DAAcABgAHAAkACgALAA0ADgAPAA8ADgAOAA8AEAAQABAAEAASABIAEgASABAA
DwAOAA8AEgATABQAEwAPAA4ADAAKAA0ADgAPABAAEgAQABAAEAAPAA4ADQAOABAAEAAQ
ABAADgAMAAwADQAMAA4ADgAOAA8ADgAOAA4ADQANAA8ADwARABEAEAAPAAwADAANAA4A
EAAQABAAEAANAAwACwALAAwADAAMAA4AEAAQABAADgALAAsACwALAAsACwAMAAwADAAL
AAsACwAKAAgABwAHAAoACQAIAAkABgAFAAIAAQADAAMABAAEAAYABAABAAEAAAAAAAAA
AQABAAEAAQD///7//v/9//z//v8AAAAAAQAAAP///v/+//7//v/+//7/AAACAAIAAgD/
//7//f/8////AAABAAIAAgABAAEAAQABAAIAAwAEAAQABAACAAAAAQACAAMABAAFAAgA
CAAIAAgABgAGAAQABAADAAIAAQAEAAUABgAHAAUAAwACAAIAAAAAAAEAAwACAAMABAAF
AAMAAwADAAMABAAFAAYABQADAAIAAgACAAQABgAGAAYAAwACAAIAAwABAAAAAAAAAAEA
AwAEAAUAAgACAAIAAgAEAAYABgAGAAcABwAFAAUABgAFAAQAAwAGAAYABwAIAAQAAwAD
AAQABgAGAAQABAAFAAUABgAGAAQAAwACAAAABAAGAAcACAAHAAYABgAFAAUABQAFAAUA
CAAIAAgABwAFAAYABgAGAAgACAAHAAYABgAEAAQABAAEAAcABwAHAAcABwAHAAcABQAF
AAUABQAEAAQABQAFAAUABQAFAAUABQAHAAgACgALAAcABQADAAEAAgACAAIAAwAFAAcA
BQAFAAMAAgABAAAAAgABAAEAAgABAAIAAgACAAUABQAFAAUABAAEAAUABQADAAMAAwAD
AAYABwAIAAkACQAIAAcABgAFAAQABAAFAAgACAAIAAkACAAGAAUAAwAJAAsACQAJAAYA
AgAEAAsADwASABYAGAAWABQAEQACAO3/2//K/7L/o/+h/63/wf/U/9j/0//Q/9D/1f/e
/+b/6//u/+7/7f/u//P/+f/9/wEAAwAGAAgABgAHAAcABwAJAAgACAAJAAwADAAMAAwA
DAAMAAwADAAPAA8ADwARABAADwAOAAsADAAOAA8AEAAQABAAEAAQAA4ADAAMAAwADwAQ
ABEAFAARABAADwAOAA8ADgAPABEAEAASABIAEgAPAA4ADgAOABAAEQAUABUAEwATABIA
EQAPAA4ADgAOAA8AEAARABIADwAOAA0ADQAPABAAEQAUABEAEAAPAAwADAANAA4ADwAP
AA8AEAAQAA0ACwAKAAkACgAKAAsADQAKAAcABAADAAYABwAGAAcABwAHAAgACAAGAAQA
AQABAAQABAAEAAUAAwADAAMAAQACAAIAAQAAAAAAAgACAAMAAQABAAEAAgADAAQABQAG
AAUABgAFAAQABgAGAAYABgAIAAgACAAIAAgABwAHAAcABwAIAAkACgAIAAgABgAEAAYA
CAAKAAwADQAOAAwACgAIAAYABgAEAAoACwAMAA0ACgAJAAgABwAHAAcACAAKAAwADAAN
AA8ADAALAAoACQAKAAsADAANAAwACwAKAAcACAAIAAkACgAKAAwADAAMAA0ADAAMAA0A
DwAOAA4ADgALAAsACgAJAAYABgAGAAYABwAKAAsADAAJAAkABwAHAAoACwAMAA0ADAAK
AAkACAAFAAUABgAIAAoACgAIAAgABQAFAAYABgAHAAkACwAMAAkACAAGAAQABgAGAAcA
BwAJAAkACQAJAAgACAAIAAcABQAGAAYABgAGAAYABQAEAAYABwAHAAoACQAIAAcABgAG
AAUABAADAAcABwAHAAUABgAHAAgACAAGAAcABwAHAAcABwAHAAcABgAGAAcABwAIAAcA
BgAFAAcABgAFAAUAAwAFAAMAAwAEAAQABAAEAAIA///9//z///8CAAQABgAGAAUABAAD
AAQABAAFAAUABQAFAAUABQADAAMAAwADAAUABgAHAAgABQAEAAQABQAIAAgACAAJAAkA
CAAIAAcAAwADAAUABwAKAAwADAAPABMAGAAWAA4ADgAQAA8AAADr/9n/wv+q/53/of+1
/8v/2P/c/9n/1P/W/93/4v/o/+3/7v/w//X/+P/9/wMABQAEAAUABwAIAAoACwALAAsA
CQAIAAgACQAMAAwADAAMAAsACgAJAAgABwAHAAcACQAKAAsADAALAAgACAAHAAYABgAG
AAYABgAHAAYABwAIAAYABgAGAAgACQAKAAsADAALAAgABwAHAAYACAAIAAgACAAIAAkA
CgAIAAcACAAHAAkACQAIAAcABgAGAAcACAAIAAgACAAIAAcABgAFAAUABQAEAAMABAAF
AAYABwAGAAMAAwADAAMAAwADAAQABAACAAEAAQABAAEAAAAAAAEAAwABAP/////+//3/
+v/5//v/+//8//z//P/6//f/9//3//b/9f/1//X/9f/1//P/8v/y//H/8P/x//T/9f/3
//f/9//3//j/9//2//X/9P/1//j/+f/6//j/+P/4//j//P/8//z//P/8//v/+//7//v/
/P/9//7/AAAAAP7//P/6//r/+v/6////AgACAAIAAAD+//7//P/8//v/+v/5//v//f//
/wEA/v/9//3//v/8//z//f////3//f/9//3////////////////////9//v/+v/6//r/
/v8AAAAAAAD///7//v////3//P/8//z//v/////////9//z/+//6//3/AAABAAIA////
//3//f/9//3//f/9/////v/+//7//P/7//v//P/9//7//f/+//v/+//8//z/+v/7//z/
/P/9//7//v/+//3//P/8//v/+//7//v/+//+//7//v/9//v//P/8//z//v/+//3//P/6
//n/+P/5//r/+//8//3//f/9//3//v/9//z/+f/7//3///8AAP/////+//3//f/9//3/
/f/+//7///////3/+//5//f/+P/4//j/+f/3//n/9//3//j/+P/4//j/+P/3//f/+P/5
//r/+v/6//3//f/9//3//P/8//3//f/9//3//f/9/////////////v/+//7//v////7/
/v////7//v/+///////+//7//f8DAAUABQAFAAIAAAAEAAcACwAOABAADgAMAA4ACQD8
/+f/0//A/6j/mf+d/6v/v//O/9T/0f/K/8z/1f/c/+D/5f/q/+j/6f/u//X/+////wAA
AQADAAQAAwADAAIAAQADAAQABgAJAAoACAAGAAQABQAGAAcACAAJAAkACQALAAgABwAG
AAMABgAIAAkACgAKAAoACgAKAAgABgAGAAYABgAGAAYACAAHAAYABQAEAAcABgAHAAkA
CAAKAAoACgAJAAgACAAIAAkACQALAAsACAAHAAUAAwAFAAYACAAKAAcABgAFAAQABQAE
AAMAAwAGAAYABgAIAAYABAACAP7///8BAAMABQACAAEAAQAAAP////8AAAEAAQAAAAAA
AQD+//v/+P/3//r/+//6//v/+f/5//r/+v/4//b/8//z//X/9v/3//n/9//1//P/7//x
//L/8v/y//D/8v/y//P/8//z//P/9P/1//b/9//4//X/9v/1//T/9f/2//f/+P/5//j/
9//2//j/9//3//f/+f/6//v//P/6//r/+P/2//f/+P/5//r//P/+//3//P/+//z//P/6
//3//f/9//3//P/7//r/+f/5//n/+v/8//v/+v/6//v/+v/7//z//f/9//3//f/9//r/
+f/4//X/9//4//r//P/7//z/+//6//v/+v/6//v/+//6//r/+v/5//n/+P/3//n/+v/7
//z/+//8//v/+v/6//v/+v/7//3//f/9//3/+v/4//f/9v/3//n//P8AAP3//P/5//j/
+P/5//v//P/+////AAAAAP3//P/6//j/+//8//7////9//3//f/9//z//P/8//v//f/+
//7//v/9//z/+v/4//z/AQAAAP///v/9//z/+//7//v/+//+////AAD///3//f/9//z/
/v/////////9//3//f/9//3//P/8//v//f/9//3//f/6//j/9v/1//b/+f/4//n/+P/4
//j/+P/2//P/8f/w//X/+P/6//z/+//7//v/+//8//z//f/9/////////////f/9//3/
/f8AAAAAAAAAAP3//P/8//3//P/8//z//f/+//7//////wEA///9////BAAIAAYABQAL
ABAAEAAMAAoACAADAPL/3f/H/67/mP+R/5v/r//D/9D/zv/J/8j/0P/X/97/4v/j/+T/
6P/r/+7/9////wEAAAABAAMABAAGAAcABwAHAAUABAAEAAUACAAIAAgACAAKAAoACgAK
AAoACQAIAAkACgALAAwACwAJAAoACgAKAAgACAAIAAgACQAIAAkACgAMAAwADAAOAA4A
DgAOAA4ADAAKAAoACwAMAA4ADgAOAA0ADAAMAAwACQAJAAsACwAOAA8ADwAPAA0ADAAM
AAwACgAKAAoACgALAAwADQAPAA8ADgANAA4ADgAOAA4ADAALAAsACwALAAkACQAKAAoA
CgAJAAkACQAHAAYABgAHAAgABwAGAAcABQAFAAMAAwADAAMABAAEAAQAAgD//////v/+
//7///8AAAEAAgABAP7//v/9//z//P/+//7///////////8AAAIAAgACAAIAAgAEAAQA
BAADAAIAAQAAAAQABAAEAAQABgAFAAUABQAFAAYABwAIAAoACgAIAAYABAAEAAQABAAJ
AAwADAAMAAoACAAIAAYACwALAAsACwANAA0ADQANAAsACQAIAAgACAAIAAkACwALAAsA
CwALAAoACQAIAAcACAAJAAoACQAHAAYABgAGAAgACgAKAAoACwAKAAoACwALAAoACgAK
AAoACwALAAsACgAKAAoACgAKAAwADAAMAA0ADQALAAsACgAJAAgABwAIAAgACQAKAAsA
CwAMAA4ADAAMAAoACgALAAsADAAMAAoACwAMAAwADgAOAA0ADAAKAAoACwALAA0ADQAN
AA0AEAAQABAADwAOAA4ADQAMAA0ADgAOAA4ADAANAA0ADQANAA4ADgAOAA4ADAAMAAwA
DQAOABAAEAAQABAADwAPAA8ADwAQAA8ADgALAA0ADQANAAwADAANAA0ADQAPAA8ADwAP
AA4ADgAPAA8ADgANAAwACwANAAwACwALAAkACwAJAAkACAAIAAgACAAHAAUABAAEAAQA
BgAHAAgACgALAAwADQANAAwADAALAAwADQAOAA8ADQANAA0ADQAMAAwADAAMAA0ADgAQ
ABMAEQAQAA8ADwAQABAAEQARABEAEQATAA8ADAAMAA4AEwAZACIAJgAkABwAGgAXAAoA
8//f/87/uP+p/6f/s//J/9b/2P/Z/9r/4P/n/+z/8P/z//L/8v/z//j/AQAJAA8ADgAP
ABEAEgARABEAEAAPABEAEAAQABEAFAAUABQAFAAWABYAFgAWABcAFwAXABkAFwAXABcA
FQAWABgAGQAaABkAGAAXABYAGAAYABoAHAAbABoAGQAaABgAGAAYABgAGwAaABsAHQAc
ABwAGgAYABoAGgAbABwAHQAdAB8AHwAdAB0AHAAbABwAHAAdAB4AIAAgACAAIAAhACAA
HwAfAB4AHgAeACAAHgAeAB4AHAAdAB8AIQAjACEAHwAeABwAGwAbABwAHQAdABwAHAAd
AB4AHQAcAB0AHwAfAB0AHQAcABsAGwAaAB0AHAAaABsAGgAaABoAGwAbABsAGwAZABkA
GgAaABoAGAAaABoAGwAbABsAGwAcAB0AHgAfACAAHgAgACAAIAAiACIAIgAiACEAIAAf
AB4AIAAhACMAJQAjACQAJQAmACgAKAAmACQAJQAmACcAKAApACoAKAAmACgAKAAqACoA
KwAtAA==
         </WaveFormData>
      </LeadData>
      <LeadData>
         <LeadByteCountTotal>10000</LeadByteCountTotal>
         <LeadTimeOffset>0</LeadTimeOffset>
         <LeadSampleCountTotal>5000</LeadSampleCountTotal>
         <LeadAmplitudeUnitsPerBit>4.88</LeadAmplitudeUnitsPerBit>
         <LeadAmplitudeUnits>��V</LeadAmplitudeUnits>
         <LeadHighLimit>2147483647</LeadHighLimit>
         <LeadLowLimit>268435456</LeadLowLimit>
         <LeadID>V2</LeadID>
         <LeadOffsetFirstSample>0</LeadOffsetFirstSample>
         <FirstSampleBaseline>0</FirstSampleBaseline>
         <LeadSampleSize>2</LeadSampleSize>
         <LeadOff>FALSE</LeadOff>
         <BaselineSway>FALSE</BaselineSway>
         <ExcessiveACNoise>FALSE</ExcessiveACNoise>
         <MuscleNoise>FALSE</MuscleNoise>
         <LeadDataCRC32>2725444220</LeadDataCRC32>
         <WaveFormData>
GAAYABgAGAAVABQAEwASABQAFAAUABQAEwASABEAEAASABIAEgASABQAFAAUABQAEgAS
ABIAEgAVABYAFwAYABcAFgAVABQAFQAWABcAGAAZABoAGwAcABsAGgAZABgAGwAcAB0A
HgAbABoAGQAYABkAGgAbABwAHgAeAB4AHgAbABoAGQAYABsAHAAdAB4AHAAcABwAHAAa
ABoAGgAaABsAHAAdAB4AGwAaABkAGAAbABwAHQAeABsAGgAZABgAGgAaABoAGgAcABwA
HAAcABoAGAAWABQAFwAYABkAGgAXABYAFQAUABYAFgAWABYAFgAWABYAFgAVABQAEwAS
ABMAFAAVABYAFQAUABMAEgASABIAEgASABMAFAAVABYAEwASABEAEAASABMAFQAWABYA
FQASABAAEgASABIAEgAVABUAFQAVABQAEwASABEAEwAVABoAHAAZABgAFwAWABcAFgAW
ABcAHAAfAB8AHwAfAB4AHAAZABsAGgAYABcAFAAUABQAFgAZABoAGQAZABgAFwAWABUA
EwATABMAEwATABQAFgAXABcAFgAUABIAEgASABMAFAAUABQAFAAUAA0ACQADAP3///8B
AAEA///7//n/+v8BAAoAFQAcACkAQwBgAGQAQgAVAPP/1P+1/5r/hf90/2n/Xf9S/1j/
bf+G/5n/qv++/8z/zf/N/87/0f/X/+P/6v/t//D/8//1//L/9P/z//H/9P/1//b/+f/4
//n/+v/6//v/9//2//X/+P/5//z//v/9//z/+//5//v/+//7//v/+v/6//v/+//7//n/
+f/5//v//P////////8AAP///P/8//z//P/8//7//////wAA/v/8//z//P/9/wAAAgAE
AAQAAwACAP//AAABAAMABQAEAAQABgAHAAUAAwADAAMABAAHAAoADAALAAoACAAGAAcA
BwAHAAgACAAJAAsACwALAAoACgAKAAsADAAOAA8ADQANAAsABwAIAAgACAAJAAgABgAF
AAQAAQD+//z//P////////8AAP7/+//4//T/9P/0//P/9P/x//H/8P/w/+//7v/s/+z/
7v/u/+7/7v/q/+r/6v/o/+f/5//o/+j/5//n/+j/6P/o/+X/5P/k/+f/6f/r/+z/6v/q
/+n/6P/p/+n/6P/r/+v/7P/t/+3/7P/r/+v/6//u//D/8v/z/+//7v/u/+3/7v/v//D/
8f/v//L/8//z//H/8P/w/+//8f/z//X/9//z//L/8P/u//H/8v/y//P/8//0//b/9v/y
//H/8f/x//P/9P/1//b/9P/0//P/8//1//P/8//0//T/9f/1//T/8P/v/+//7//y//L/
8v/y//L/7f/q/+n/7P/q/+7/7//t/+3/7f/s/+r/6f/p/+n/6v/s/+7/7//u/+z/6v/o
/+v/7P/t/+//7//v/+3/7f/s/+v/6v/p/+//7v/u/+7/7v/u/+z/6//r/+r/7f/v/+//
8P/v/+7/7f/s/+3/7f/t/+3/7v/v//D/8f/u/+3/7//u//D/8P/w//D/7//u/+7/7//0
//f/9//3//j/+P/3//X/9P/y/+//7f/s/+z/7P/u/+7/7v/s/+v/6//r/+v/6//t/+3/
7f/t/+r/6v/r/+v/7f/u/+7/7v/r/+r/6v/q/+7/7v/u/+7/7v/v/+7/7f/r/+v/7f/v
/+//8f/2//v/AAAFAA4AFwArAE4AZgBUACUA/f/a/7f/mP9//2z/Yf9d/1L/Sv9Z/3b/
if+a/67/vP+//8H/xv/N/9X/3//m/+f/6v/t/+//8f/0//T/8//x//H/8f/z//T/9f/2
//b/+v/3//f/9//1//X/9//4//z//P/8//v/+f/5//n/+f/8//z//f/9/////f/9//3/
/P/8//7//f8AAAIAAgAAAAAAAAAAAAAAAAABAAEAAgADAAIAAwAEAAMABAAEAAQABwAJ
AAsACwAKAAkACQAJAAoACgAMAA0ADgANAA4ADwAOAA8AEAAQABIAFAAVABYAEwATABMA
FAAWABcAGQAZABsAGgAaABoAGAAYABkAGQAaAB0AHgAdABoAGAAWABUAFQAUABQAFAAV
ABIAEAAQAA4ADQAMAAwADQANAA0ADAAKAAgABQAEAAEAAQAAAAAAAAAAAP//AAD9//z/
+//6//r//P/+//7/+v/5//n/+P/5//n/+v/6//v/+f/5//r/+P/5//r/+v/9//7//v/+
//7//f/7//3///8AAAEAAQAAAP////////3//v////////8AAAIAAwD//////////wEA
BAAFAAUABQAEAAQAAwAAAAEAAgADAAEAAgACAAIABAAEAAMAAwADAAQABgAGAAYABQAF
AAUAAwACAAEAAAADAAQABAAFAAMAAQABAAIAAgADAAMAAgABAAEAAgADAAEAAAD///7/
BAABAAAAAQAAAPz//v/9//v/+//7//r//P/9////AQD+//7//v/9//7//v/+//7//f/8
//v/+////////f/9//3//f/9//3/+//8//7//P8AAAIAAQAAAP///v/+//3//f/8//7/
///+//7//P/8//z//P/9//3//f/9/wAAAQACAAMAAAD//wEAAAAAAAAAAAAAAP///v/+
////AgAFAAUABQAHAAgACAAHAAQAAgD///3//v/+//7/AAD+//7//P/7//3//f/9//3/
+//7//v/+//4//j/+f/5//z//P/7//r/9//2//b/9v/4//j/+P/4//j/+f/4//f/8//z
//X/9//5//v//v8BAAoAFQAaACEAOwBeAGoATgAbAPP/0v+v/5T/ef9o/2H/Wf9O/0z/
X/98/5H/pP+4/77/v//F/87/1f/f/+n/7P/s/+7/8P/x//L/9v/3//f/9f/1//X/9//4
//n/+v/6//7/+//7//v/+P/3//j/+P/9//7///////7//f/8//v//f/+/wAAAQABAP//
//////3//v8BAAEAAgAEAAQAAgAAAAAAAAAAAAQABQAFAAYACAAGAAYABgAEAAYABwAI
AAoACwAMAAsACgAJAAkACQAMAAwADgAPABEADwAPAA8ADQAPABEAEgATABQAFAAUABEA
EQARABIAFgAXABkAGQAZABgAGAAYABcAFgAWABUAFwAZABkAFwATABIAEQARAA8ADgAO
AA4ADwAMAAoACgAKAAkACAAIAAoACQAIAAYAAwACAAAAAAD//////v/+/////v/8//z/
+//6//n/+P/3//j/+f/4//b/9f/1//T/9v/3//n/+v/4//X/9P/0//L/8//0//T/9//4
//j/+P/2//X/8//1//n/+v/7//v//P/7//v/+//6//r/+v/5//n/+v/8//3/+f/5//n/
+f/7//7//////////v/+//3//P/9//7//////wAAAAAAAP///v/8//v//f/+/wAAAAAA
AP///////////v/9//z//f/+//7////9//v/+//8//7///////7//v/9//3//f/9//z/
+//6//7/+//6//v/+f/2//n/+f/7//v/+//6//j/9//3//f/9f/2//f/9//4//j/+P/4
//f/9v/1//X/+P/5//j/+f/5//n/+f/5//j/+P/5//b/+P/8//3/+v/5//j/9//2//j/
+f/7//z/+//7//n/+P/4//j/+P/4//v/+//7//v/+f/5//n/+f/6//v///8AAAAAAAAA
AAAA/f/8//z//f8EAAcABwAHAAgACAAHAAUABgAEAAEA///9//z/+//8//7//v/8//v/
/f/9//3//f/8//v/+v/5//r/+v/7//v//P/8//v/+v/5//j/+P/4//r/+v/6//r/9//3
//X/8//3//n/+//9////+//6//v//v8JABoAIwAtAEgAZgBuAE8AGQDu/8//sv+Z/4D/
bf9h/1j/Sv9J/17/e/+Q/6T/uv/H/8v/zP/N/9H/2//q/+7/8v/2//n/+P/6//n/9//3
//f/9//5//3///8BAAIAAQD9//z/+//+////AgAEAAQABAAEAAMAAwADAAMAAwAHAAgA
CgALAAoABwAGAAUABwAIAAsACwALAAwACwAIAAgACAAIAAgADAANAA0ADgAMAAoACgAK
AAwADgAPABAAEQARABEADwAPAA8AEAARABMAFAAXABkAGAAVABQAEwAVABcAGQAaABkA
GgAaABoAGQAZABkAGgAeAB8AIQAhACAAHgAdABwAHQAeACAAIQAfACEAIQAfAB0AHAAb
ABsAHQAcABwAHAAZABYAFAAUABUAFQAVABYAFQATABEADgALAAoACAAIAAgACQAJAAoA
BgAEAAEAAAADAAQABQAGAAQABAAEAAIA/////wAAAAACAAMABQAGAAUAAQD///7/AAAB
AAIAAgABAAIAAgACAAQAAwABAAMABQAGAAcABwAEAAMAAwADAAUABgAHAAcABgAGAAcA
BwAFAAUABQAFAAcACgALAAsACAAGAAUAAwAEAAcACgANAAgACAAHAAYACAAIAAcABwAJ
AAoADAAMAAgABwAHAAcACAAIAAgACAAIAAgABwAHAAcABQAFAAYACAAJAAkACAAEAAMA
AwADAAQABAAEAAQABwADAAEAAQADAAAAAwADAAQABQAGAAYAAwABAAAA//8BAAIAAwAD
AAMAAgABAAAA/v/+//7///8CAAMAAgADAAAA///+//3///8EAAYAAgAAAAAAAAAAAAEA
AQACAAIABQAFAAMAAgABAAAA///+/wMAAwADAAMAAwADAAMAAwABAAEABAAEAAYABgAG
AAYABQAEAAQABQAKAA0ADQANAA0ADAAKAAcABAACAP///f///wAAAQAEAAMAAgD///3/
/v///wAAAQAAAP///v/9//7//v//////AQACAAIAAgD///z/+v/4//v//P/9//7//f/9
//v/+f/5//n/+////wEAAwAGAA0AFgAdACQANQBVAHAAbABGABsA+f/W/7f/mv+D/3b/
b/9n/2D/ZP97/5T/p/+2/8b/zv/T/9n/3v/j/+v/8f/0//f/+v/9////AAAEAAUABQAD
AAEA/////wEAAwAFAAYACAAFAAUABQAEAAMABAAEAAcACAAJAAkABwAHAAcABwAIAAgA
CQAJAAkABwAHAAcABQAGAAkACQAMAA4ADgAMAAsACgAJAAgACwANAA4AEAAQAA4ADgAO
AAwADgAPABAAEwATABMAEQAQAA8ADwAPABEAEgAVABcAFQATABMAEwARABMAFQAWABkA
GgAaABoAGQAZABkAGgAaABsAHQAdAB0AHAAcABwAHgAeAB8AHwAeAB8AHgAbABoAGgAa
ABsAGwAaABoAGgAXABQAEgASABAADwAOAA4ADwAPAA8ADgAMAAoABwAGAAcABwAGAAYA
BQAEAAIAAgAAAAAAAAAAAP//AAABAAAA/f/9//7//v8BAAEAAgACAAQAAQAAAAAA/v//
/wAAAAADAAQABAAEAAIAAQD//wEABQAGAAcABwAGAAUABQAFAAMABAAFAAUABQAGAAgA
CQAGAAUABAADAAUACAAJAAkACQAIAAgABwAHAAkACwANAAsADAAMAAwACQAIAAYABQAI
AAoADQAOAAoACQAJAAkACgAKAAoACgAMAAwACwALAAkABwAHAAgACAAJAAkACAAHAAcA
CAAJAAkACAAHAAYACwAHAAUABQADAAAAAwADAAQABQAGAAYABgAFAAUABQADAAQABQAF
AAcABgAFAAQABAAEAAQABQAHAAcABQAFAAUABQAFAAUAAwAEAAYABAAIAAgABwAIAAYA
BAACAAAABAAFAAcACAAIAAcABAACAAIAAgACAAIABQAFAAUABQADAAMAAwADAAQABQAJ
AAoABwAGAAUABAAFAAQABAAFAAwADwAPAA8ADQAMAAoABwAKAAoACQAJAAUABAADAAQA
BQAGAAUABQAFAAUABQAFAAIAAQAAAP////8AAAIAAwACAAIAAQAAAAEAAAAAAAAAAgAC
AAIAAgD//////f/7//3/AQADAAMAAwABAAAAAQAGABUAIgApADcAVABwAGwAQQATAPT/
0/+2/53/iP97/3P/ZP9Y/1//ev+T/6b/uv/M/9X/1f/U/9X/2//n//T/+P/8/wAAAwAC
AAQAAwABAAEAAQABAAMABgAHAAgACAAJAAUABAADAAYABwAKAAwADQAMAAsACQALAAsA
CwALAA4ADgAPAA8ADAAJAAgABwAIAAoADgAPAA4AEAAQAA4ADgAOAA4ADgASABMAEwAU
ABMAEAAPAA4ADwASABQAFgAVABUAFQATABQAFQAXABkAGgAaABwAHQAaABcAFgAVABgA
GwAeACAAIAAgAB8AHgAgACEAIgAkACQAJQAnACcAJgAkACMAIgAlACYAKAApACYAJwAm
ACMAIgAiACIAIwAjACIAIgAiACAAHAAZABgAGQAZABkAGgAYABcAFgAUABEAEAAOAA4A
EAARABEAEgAOAAwACQAIAAoACgAKAAoABwAGAAUAAgACAAMABQAGAAcABwAIAAgABwAD
AAEAAAABAAMABQAGAAUABgAGAAYACAAHAAUABwAJAAoACwALAAgABwAHAAcACAAKAAwA
DQAKAAoACwALAAsACwALAAsACwAOAA8ADwANAAwADAALAAsADQAPABEADgAOAA0ADAAM
AAwACwALAA8AEAASABIADQALAAoACQANAA4ADwAQAA8ADgAMAAsADQALAAsADAAOAA8A
DwAOAAsACQAIAAcACQAKAAsADAAOAAkABgAFAAcABAAHAAcACQAJAAkACAAHAAUABAAD
AAUABgAHAAcABQAEAAMAAgACAAIAAgADAAcABwAFAAUABAADAAIAAQACAAQABwAGAAQA
BAADAAIAAAAAAAQABgAIAAcABgAFAAQABAADAAMAAgAEAAUABAAEAAMAAgABAAAAAwAD
AAMAAwADAAMAAwADAAMAAwAGAAYABgAGAAYABgAFAAQABAAFAAwADwAPAA8AEAAQAA8A
DQAKAAgABQADAAMABAAFAAgABwAGAAMAAQABAAEAAQABAAMAAwADAAMAAQAAAAAA//8B
AAIAAgACAAAA/v/9//z///8AAAEAAgADAAMAAQD///v//f///////////wYACwAQABkA
KAAxAEMAZgB4AGAAMQAFAOL/wf+k/4n/eP9v/2n/XP9Y/2f/gv+Z/6z/vP/K/8//0f/W
/93/4//t//b/9//6//3//////wIAAgABAAEAAQABAAMABAAFAAYABgAKAAcABwAHAAYA
BQAGAAYACQAKAAsACwAIAAcABgAFAAcACAAKAAsACwAJAAkACQAIAAgACgAJAAsADgAP
AA4ADAAMAAwADAAOAA8ADwAQABAADgAOAA4ADgAQABEAEgAVABUAFQATABIAEQARABEA
EwAUABcAGQAXABUAFQAVABUAFwAZABoAHAAeAB8AIAAeAB0AHAAcAB8AIQAkACUAJQAk
ACQAJAAjACIAIgAhACIAJQAmACUAIgAgAB4AHQAfAB4AHgAeAB0AGgAYABgAFgAVABQA
FAAWABUAFAASAA8ADgAMAAwADQANAAwADAAJAAgABgAGAAQABAAEAAQAAwAEAAUABAAC
AAEAAQAAAAMAAwAEAAQABgADAAIAAgAAAAEAAgACAAMABAAEAAQAAgABAP//AQAFAAYA
BwAHAAYABQAFAAUABAAEAAQAAwAFAAYACAAJAAUABQAFAAUABQAIAAkACQAJAAgACAAH
AAUABwAJAAsACQAKAAoACgAIAAgABwAHAAsADAAOAA4ACwAJAAgABwAGAAYABgAGAAkA
CgAKAAsACQAHAAcACAAIAAkACQAIAAYABQAFAAUABQAEAAMAAgAIAAUABAAFAAQAAAAC
AAEAAwADAAMAAgACAAEAAQABAP//AAABAAEAAgACAAIAAgABAAAA/////wMAAwABAAEA
AQABAAEAAQD//wAAAgAAAAQABAAFAAQAAgABAAAA///+/wAAAQADAAQABAADAAAA/v8A
AAAAAAAAAAEAAQABAAEA//////////8CAAMABwAIAAcABgAFAAQABQAEAAQABQAMAA8A
DwAPAA4ADgANAAsADAAKAAcABQABAAAA//8AAAMABAADAAMAAQABAAEAAQAAAP///v/9
////AAACAAMAAQAAAP7//P/9//z//P/8//7//v/+//7/+//7//n/9//9//////////3/
+f/6/wEACAATACAAKQA3AFIAbgBoADsACwDq/8v/rP+V/4D/bf9j/1b/Sv9R/2z/h/+c
/7L/wv/L/8v/zP/P/9f/4f/q/+3/8v/3//v/+f/8//z/+//7//v/+//9//7///8AAAAA
AAD9//3//f8AAAEABAAGAAUABAADAAEAAwADAAMAAwAFAAYACAAJAAgABQAEAAMABQAG
AAkACQAJAAoACQAGAAcACAAJAAoACgALAAsADAAKAAgACAAIAAsADgAQABIAEQARABEA
DwANAA0ADgAPABIAEgAUABUAFAARABAADwAQABMAFgAYABYAFgAVABQAFAAVABYAGAAa
ABsAHQAdABsAGgAaABoAGwAcAB4AHwAcAB0AHAAZABgAGAAYABkAGQAYABgAGAAVABIA
EAAQABEAEQARABIAEQAPAA0ACgAKAAoACQAKAAcABwAGAAYAAwACAAAAAAABAAIAAwAE
AAEAAAD///z//f/9//7//v//////AAAAAP7/+//6//r/+//9////AAAAAAAA///+////
///+/wEAAQACAAMAAwACAAEAAQABAAMABAAFAAUAAgACAAMAAwACAAMABAAFAAcACgAL
AAsACgAIAAcABQAFAAcACQALAAYABgAFAAQABQAGAAYABwAJAAoADAAMAAgABwAHAAcA
CQAKAAsADAAJAAgABgAFAAcABQAFAAYACAAJAAkACAAEAAMAAwADAAUABgAHAAgACAAD
AAAA//8BAP7/AQABAP////////7/AAD///////8BAAIAAwADAAAA/v/8//r/+//8//3/
//8BAAEA//////////////////8AAAIAAAD+//7//f/8//7//v8AAAIAAAAAAAAAAAD/
//3//P/6//3//f/7//r//P/8//z//P/9//3//f/9//7///8AAAEAAAD//wEAAAABAAIA
AwAEAAEAAAAAAAEABgAJAAkACQALAAwADAALAAcABAAAAP3//v/+//7/AAD+//7//P/7
//3//f/9//3////////////7//r/+v/5//z//P/7//r/+//6//r/+v/8//z//P/8//v/
+//5//f/9f/1//X/+f///wEABAAHAA4AGQAiACkAPwBgAHAAWAAlAP3/3P+5/5r/gf9w
/2X/Xf9U/1b/Z/+A/5P/pP+2/8T/zf/R/9T/2f/f/+v/8v/x//T/9//5//v//v/+//3/
/f/9//3///8AAAEAAgACAAQAAQABAAEAAAD//wAAAAAFAAYABwAHAAQAAwACAAEAAgAC
AAMAAwAEAAMABAAFAAMABAAHAAcACgAMAAwACgAIAAgACAAIAAoACwALAAwADAAKAAoA
CgAIAAoACwAMAA4ADwAQAA8ADQANAA4ADwAQABAAEgATABMAEQARABEAEAARABIAEgAV
ABgAGgAcABoAGQAYABgAGAAZABsAGwAdABwAHAAcABwAHAAdAB0AHQAfAB8AHQAZABgA
FwAXABkAGAAYABgAGQAWABQAFAATABEADwAOABAADwAOAAwACwAKAAgACAAHAAcABgAG
AAcABgAEAAQAAwACAAEAAAABAAIAAwACAAAA//////7/AQABAAIAAgACAP///v/+//3/
/f/9//z//v8AAAEAAgABAP///P/9/wEAAgADAAMAAgABAAEAAQD+//7//v/9/wAAAgAF
AAcABAADAAIAAQABAAQABQAFAAUABAAEAAMAAgADAAQABQAFAAYABgAGAAQABAADAAMA
BQAGAAgACAAGAAUABQAFAAQABAAEAAQABQAGAAYABwAGAAMAAgACAAQABQAFAAQABAAD
AAMAAwADAAIAAQAAAAQAAQAAAAEAAAD8//7//f/////////+/wAA/////////P/8//z/
+//+//7//v/+//z//P/8//3//v/9//r/+f/7//3///8BAP7//v////z//f/+//7//v/8
//z/+v/8//z//P/8//3//f/+//7//v/9//r/+P/7//z//f/+//7//f/8//v//f/9//3/
/f/+////AwAEAAIAAAD+//z//v/+////AQAFAAcABgAFAAcACAAIAAcABgAEAAEA///9
//z/+//8////AAD//////v/9//z/+//7//v/+//7//3//v8AAAEAAAD+//v/+P/4//j/
+f/6//v/+v/5//j/+f/5//f/9f/9//3//f/9//n/9//8/wMADAAXACAAJwA7AFwAbgBe
ADMADQDs/8n/qv+T/37/b/9l/1r/Vv9l/4D/mf+s/7z/yP/P/9H/0P/V/9//6f/y//H/
9P/3//n/+P/6//n/9//6//v//P////////////7//v/7//v/+//+////AgAEAAQAAgAA
AP3/AAABAAIAAwACAAIAAwADAAMAAQABAAEAAQACAAUABQAFAAYABQACAAQABgAIAAoA
CQAJAAgACAAKAAgACAAIAAoADAANAA4ADAALAAoABwAJAAsADgARAA8ADgAPAA8ADwAN
AA0ADQAOABEAFAAWABQAFAATABIAFAAVABYAGAAZABkAGgAZABsAGgAaABoAHAAcAB0A
HQAbABsAGQAVABUAFgAXABkAFwAWABYAFgAVABIAEAAQABIAEQAQABAADQALAAkABgAI
AAgABwAIAAQAAwABAAAAAQAAAP7//v8BAAIAAwAEAP///v/9//r//P/9////AAD+//3/
/f/8//7/+//6//r//P/9//7//v/+//7//f/8//3//f/8//////8AAAEAAQAAAP//////
/wEAAgADAAMAAQAAAAAA//8AAAEAAgADAAAAAgACAAEAAwACAAIAAQADAAUABwAJAAUA
BAACAAAAAwAEAAQABQAEAAQABQAEAAMAAwAEAAUABgAGAAYABgAFAAQAAgABAAQAAwAE
AAYABQAFAAQAAgACAAEAAQABAAIAAgACAAIAAgD9//r/+f/9//z/AQADAAAA///+//z/
/v/9//3//f///wAAAQABAP7//P/6//j/+//8//3///8AAP///P/7//3//f/9//3///8A
AAIAAAD9//z/+v/4/wAABAAEAAIAAAD+//z//P/7//v/+v/+/////v/+//3//P/7//r/
/f/9//3//f/9//3//f/9//z/+//9//z//f/+////AAD+//z/+//7/wIABQAFAAUABAAE
AAMAAQD+//z/+f/3//f/+P/5//z/+v/6//j/9//5//n/+f/5//n/+f/5//n/9v/2//f/
9//6//r/+f/4//f/9v/2//b/9v/2//b/9v/2//f/9v/1//X/8//1//f/+//9/wAAAwAM
ABcAHgAnAEEAXgBiAEIAGQDz/9D/r/+U/3v/bv9n/13/Uv9U/23/hv+b/67/vP/C/8f/
zf/Q/9X/4f/r/+z/6//u//H/8//1//j/+P/3//X/9f/1//f/+v/7//z//P/+//v/+//7
//n/+f/7//z/AAAAAAAA///9//3//f/9//7//v//////AQD//////////wAAAwADAAQA
BgAGAAQAAgACAAIAAgAFAAcACAAKAAgABgAGAAYABAAGAAcACAAKAAsADAALAAkACQAK
AAsACgAKAAwADQAQAA8AEAARABAAEQASABIAFQAWABYAFgAXABcAFwAYABgAGQAbABsA
GwAaABoAGgAaABoAGwAbAB0AHwAfAB0AGwAaABkAGQAZABgAGAAYABcAFAASABIAEgAR
ABAAEAASABEAEAAOAAwACgAHAAYABwAHAAYABgAFAAQAAgACAAAAAAAAAAAAAAAAAAAA
/v/8//v/+//6//3//f/+//7//v/7//r/+v/6//v//P/8////AAAAAAAA/f/7//j/+f/+
/wAAAgADAAIAAQABAAEA//8AAAEAAQABAAIABAAFAAEAAQABAAEAAQAEAAUABQAHAAYA
BgAFAAIAAwAEAAUABQAGAAYABgAFAAQAAgABAAMABAAGAAYABgAFAAUABQAEAAQABAAE
AAQABAADAAMAAwABAAEAAgACAAMAAwACAAIAAQABAAEA///+//3//P8CAP///v////7/
+v/8//v//P/9//7//v/8//v/+//7//n/+v/7//v//v/+//7//v/7//r/+f/5//3//f/7
//v//f/9//3//f/8//z//f/6//z//P/7//r/+v/6//r//P/+//z//P/8//r/+v/6//n/
9//6//z//P/8//z/+//7//z//P/8//v/+P/2//n/+v/7//z//P/7//r/+f/8//3//v//
//3//f8AAAAAAAAAAAAAAAAAAAAAAQADAAUABwAGAAUABwAIAAgABwAIAAYAAwABAP//
/v/9//7/AQACAAEAAQAAAP///v/9/////////////v/+///////+//7//f/8//7//v//
/wAA///+//3//P/+/////v/9//v/+//7//n/+f/5//7/BQAMABkAJAAtADsAVgBsAF4A
LwADAOL/w/+o/43/dv9n/13/UP9K/1v/ev+T/6b/tv/C/8X/xf/I/8//3//t//b/9v/4
//r/+//4//r/+f/3//r/+//8/////////////v8BAP//AAABAAEAAQADAAQABAAEAAQA
AwAGAAcACAAJAAkACAAIAAcACgAJAAoACwAKAAoADAALAAwADgAOAAwADQAOAA8AEAAQ
AA8ADQAMAA4ADgAQABIAFAAWABcAGAAZABkAGQAXABoAGwAdAB8AHQAcAB0AHQAgAB8A
IAAhACEAIwAlACYAJQAmACYAJgAnACkAKwAuACwAKwArACkALAAsAC0ALgAuAC4ALwAv
AC8AMQAxAC8ALgAuAC4ALwAuACwAKwAqACsAKgAqACwAKgApACgAKAAmACUAJAAiACIA
IgAhACIAHwAfAB4AHgAfAB4AHAAcABwAHAAcABwAGAAYABgAFgAYABkAGwAcABsAGQAY
ABYAGAAXABgAGgAYABkAGgAaABkAGgAaABoAHQAdABwAHwAeAB4AHgAdAB8AHwAgACEA
JQAiAA==
         </WaveFormData>
      </LeadData>
      <LeadData>
         <LeadByteCountTotal>10000</LeadByteCountTotal>
         <LeadTimeOffset>0</LeadTimeOffset>
         <LeadSampleCountTotal>5000</LeadSampleCountTotal>
         <LeadAmplitudeUnitsPerBit>4.88</LeadAmplitudeUnitsPerBit>
         <LeadAmplitudeUnits>��V</LeadAmplitudeUnits>
         <LeadHighLimit>2147483647</LeadHighLimit>
         <LeadLowLimit>268435456</LeadLowLimit>
         <LeadID>V3</LeadID>
         <LeadOffsetFirstSample>0</LeadOffsetFirstSample>
         <FirstSampleBaseline>0</FirstSampleBaseline>
         <LeadSampleSize>2</LeadSampleSize>
         <LeadOff>FALSE</LeadOff>
         <BaselineSway>FALSE</BaselineSway>
         <ExcessiveACNoise>FALSE</ExcessiveACNoise>
         <MuscleNoise>FALSE</MuscleNoise>
         <LeadDataCRC32>2252210454</LeadDataCRC32>
         <WaveFormData>
/v/+//7//v/8//z//P/8//z//P/8//z/+//6//n/+P/6//r/+v/6//r/+v/6//r/+P/4
//j/+P/7//z//f/+//3//P/7//r//P/8//z//P/9//7///8AAP///v/9//z//v8AAAIA
BAACAAIAAgACAAMABAAFAAYACAAIAAgACAAHAAYABQAEAAcACAAJAAoACAAIAAgACAAG
AAYABgAGAAgACAAIAAgABQAEAAMAAgADAAQABQAGAAUABAADAAIAAgACAAIAAgAEAAQA
BAAEAAAA/v/8//r//f/+////AAD///7//f/8//7//v/+//7//P/8//z//P/7//r/+f/4
//v//P/9//7//f/8//v/+v/6//r/+v/6//z//P/8//z/+//6//n/+P/5//r/+//9//v/
+//6//n/+f/6//r/+v/9//3//f/9//z/+//7//v//f///wQABgADAAMAAgABAAEAAQAB
AAIACAAMAAwACwAJAAsACwALAAoACAAGAAQA///+//3//P8AAAEAAQABAP7//f/8//z/
+v/5//j/9//4//n/+v/7//v/+v/4//f/9v/2//f/+f/7//3//f/9//r/+P/2//T/+v/9
//7////8//j/+v8BAAsAGQAmADsAXwCFAJAAawA9ACQAEAD2/97/vv+V/23/Rv8k/x3/
Of9c/3T/i/+j/7X/v//I/8//1P/a/+X/7//y//P/9//6//j/+f/5//n/+//7//v//f//
/wAAAAAAAP7//v/+//7/AAAAAAIAAgACAAEAAAD//wAAAAABAAMAAwAEAAQABQAFAAQA
BAAEAAYABgAIAAkACQAIAAcABgAIAAgACAAIAAgACQAKAAwACgAKAAoACQAKAA0ADwAR
ABIAEQAPAA0ADgAQABEAFAATABQAFQAWABQAFAAUABQAFwAYABsAHgAeAB0AHAAbAB0A
HQAdAB4AHgAhACIAIgAiACEAIQAhACQAJAAkACQAIwAgAB8AHQAcABwAHQAdABoAGgAa
ABkAFQASABIAEAARABIAEwAUABEADgAMAAgACwALAAwADQAJAAkACQAJAAkACQAIAAcA
CAAIAAkACwAKAAkACAAGAAcABwAHAAcABwAGAAYABQAEAAIAAgACAAUABgAHAAgABgAH
AAYABAAGAAYABQAFAAcACAAJAAsACQAIAAgACAALAA0ADgAPAA4ADQANAAwADAANAA4A
DwAOABAAEAAQAA4ADgAPAA8ADwAQABMAFQAUABIAEQAQABAAEQARABIAEwATABMAEwAS
ABEAEAAPABAAEgATABQAEwASABEADgAOAA0ADAAMAA8ADwAPAA4ADgANAAwACwAMAA4A
DwAQAA8ADAAKAAgACAAIAAkADAAKAAsACwAKAAgABwAGAAYABwAIAAoACwAIAAcABgAD
AAYABwAGAAkABwAHAAcABwAFAAUABAAEAAgACAAIAAgACAAIAAcABgAFAAUABgAHAAcA
BwAGAAYABQAEAAUABQAFAAUABgAHAAkACwAIAAcACQAIAAkACwAMAA0ACwALAAsADAAO
ABIAEgARABEAEwATABMAEwAQAA0ACgAGAAYABgAGAAcABwAGAAUABAADAAIAAgADAAMA
AwADAAIAAQAAAP//AQACAAIAAwD///7//v//////AQABAAEAAwACAAEAAAD+//3/AAAD
AAIABAAGAAsADwAVACIAMQBLAHcAlgCFAFcANgAeAAIA6v/Q/6v/h/9k/z7/I/8x/1b/
cv+H/5//sf+9/8r/0//c/+T/7f/z//b/9//7//7/AAABAAEAAQD///////8BAAMABAAE
AAQABgAGAAYABgAEAAQABgAGAAkACQAJAAkABwAGAAYABwAJAAoACgALAA0ADAAMAAwA
CgAKAAwADQAQABAAEAAQAA4ADgAOAA4ADgAPABAAEgASABIAEgARABAAEQARABEAFgAX
ABcAFwAWABYAFQAWABcAGAAZABoAHAAcABwAHAAaABoAHAAeACIAIwAkACUAJAAjACIA
IgAkACcAKAAoACoAKQApACkAKQAoACcAJgAnACYAJwAnACQAIgAhAB8AIAAgACAAHwAf
ABwAHAAaABkAGAAXABYAFwAWABYAFAASABEAEQARAA0ADQANAA0ADgAPAA8ADwAMAAoA
CQAJAAoACwAMAAwACAAHAAYABQAIAAgACQAJAAoACAAIAAgACAAIAAgACAAJAAsACwAK
AAoACgAJAAkACwAMAA0ADwANAAwADAAMAAwADQANAA0AEQARABIAEgAQAA8ADgANABAA
EgASABIAEgASABMAEwARABAAEQARABIAEgATABQAFQAVABQAFAAVABUAFQAVABYAFQAU
ABMAEAAQAA8ADgARABIAEwASABAADwAOAA4ADwAPAA8ADgAPAA8ADwAPAAwADAALAAoA
DQAMAAwADAAJAAgACAAKAAkACQAIAAYACAAJAAoADAALAAoACgAJAAsACwALAAkACAAH
AAQABQAHAAcABwAHAAkACQAIAAgABgAGAAcABwANAAwACwAKAAkACAAGAAYABgAHAAkA
CQAIAAcABQAGAAYABgAHAAcABwAHAAgACQALAA0ADAALAA0ADAAOAA8ADwAPAA0ADQAN
AA4AEgAWABYAFQAWABkAGgAbABgAFAAQAAwACQAKAAsADAAKAAkABwAFAAUABQAFAAYA
BQAFAAUABQAEAAMAAgABAAMABAAEAAUAAQAAAAAAAQABAAMAAwADAAUABAADAAIA/v/9
/wAAAQAEAAYACAALABMAHQAmADUAVQB/AJAAcwBHACoAFAD4/+D/wv+Z/3f/WP80/yX/
O/9g/3z/k/+p/7X/v//O/9n/4v/s//X/9//3//f/+v/8//3///8AAAEA////////AQAD
AAQABAAEAAUABgAHAAgABgAEAAQAAgAFAAcACQALAAoACAAHAAcACwAMAAwADQANAAwA
DAAMAAwADAAOAA8AEAAQABAAEAAOAA4ADgAOABAAEQASABQAEgASABIAEQAPABEAEgAT
ABYAFwAXABcAFgAWABUAFgAXABgAGQAaABsAHAAdAB4AHAAcAB4AIAAjACMAIwAjACMA
IwAjACQAJAAnACgAKAAqACkAKQApACcAJgAlACQAJQAkACUAJQAhACAAIAAfAB4AHgAe
AB0AHQAaABoAGAAXABYAFQAUABcAFgAWABQAEwARABAADwAPAA8ADwAPAA8ADwAOAA0A
CwAKAAoACwANAA0ADQAMAAoACQAIAAcACQAKAAwADQAKAAgACAAIAAgACAAIAAgACwAN
AA0ADAAKAAoACQAJAA0ADgAPABEADwAOAA4ADgAMAA0ADQANABEAEQASABIADwAPAA8A
DwASABQAFAAUABYAFgAXABcAEwASABMAEwAWABYAFwAYABYAFQATABIAEwATABMAEwAU
ABMAEgARAA8AEAAQABAAEgASABIAEAAOAA0ADAAMAA8ADwAPAA4ADgANAAwACwAJAAoA
CgAKAA4ADAALAAoACQAIAAgACgAKAAsACwAKAAoACQAIAAgABgAGAAcABwAJAAkACQAH
AAUABQADAAUABwAHAAcABwAFAAUABAAEAAIAAgADAAMABQAHAAcABgAFAAQAAwACAAQA
BAAEAAUABQAFAAQAAwABAAIAAgACAAUABQAFAAUAAwADAAQABQAGAAcACwAMAAoACwAL
AAsACQAJAAkACgAQABQAFAATABMAFQAVABUAFAASABAADgAHAAYABQAEAAUABQAEAAMA
BAADAAIAAgAAAP///v/9////////////AAAAAP/////9//z//P/9//3//////////f/8
//v/+v/8//3/AAABAAIAAgD+//3///8JABoAJwA3AFcAfACJAGsAPAAgAAoA9P/e/73/
k/9u/0z/Kf8f/zb/Wv91/43/p/+3/8L/y//S/9b/4f/t/+//8f/2//r/+P/5//n/+f/5
//n/+f/7//7/AAABAAIA///+//3//P/+/wAABAAGAAQAAwACAAEAAwACAAIAAwAHAAgA
CAAJAAgABgAFAAQABgAGAAgACQAIAAgACAAIAAgACAAIAAgACAAJAAoADAAIAAgACAAH
AAkACwAMAA0ADwAPAA4ADQALAAwADAAOABAAEgAUABYAEwASABEAEAARABIAFQAYABoA
GQAYABcAGQAZABkAGgAcAB8AIAAgAB8AHQAcABsAHgAeAB4AHgAcABoAGgAZABcAFgAW
ABUAFgAWABYAFQATABAAEAAOAA8AEAARABIADwAMAAoABgAGAAUABQAFAAYABwAIAAkA
BwAFAAIA//8CAAIAAwAFAAMAAwADAAIA//////////8BAAIABAAFAAMAAAD///7///8A
AAEAAgACAAMAAgAAAAIAAgABAAEAAwAEAAUABwADAAIAAgACAAMABQAGAAcABwAHAAgA
CAAHAAcABwAHAAoADAAMAAwACwAKAAoACQAJAAoADQAPAA0ADAAMAAwADQANAAwADAAP
AA8ADwAPAA0ACwAJAAcACAAKAAsADAAKAAoACgAIAAgABwAGAAYABwAHAAcABgAFAAMA
AQD//wAAAgADAAQABgAEAAMAAgABAAAAAAACAAMABQAGAAYABQADAAEAAAABAAIABAAF
AAMAAwADAAEA//////3///8CAAMABAAFAAIAAQD///7//v8EAAUAAAAAAAAAAAAAAAAA
AAAAAAEAAwADAAIAAQD+//7//f/8//7///8AAAEAAQABAAIAAwABAAEABAAEAAYABwAH
AAcABwAHAAcACAAOABIAEgARABAAEQAQAA8ADAAIAAQAAAD+/wAAAgAEAAIAAQD///3/
/f/9//3//v/7//v/+//7//v/+//7//v//f/+//7////6//j/9//3//j/+//8//3/+//6
//n/+P/4//f/+P/9//7/AAACAAkAEQAbACYAPQBnAI0AjABjADsAIgAKAPD/1P+w/4n/
Z/9E/yb/Jf9D/2b/fv+R/6X/s/+//8z/1//e/+b/6//t//D/8f/1//j/+f/7//z//f/6
//n/+P/5//3//v/+//7/AAAAAAAAAAD9//z//f/8/wAAAQACAAMAAQAAAAAAAQABAAIA
AgADAAUABAAEAAQAAgACAAQABQAIAAgACAAIAAcABgAFAAQABwAJAAsADgAKAAoACgAJ
AAkACwAMAA0ADwAPAA4ADQANAA4ADgAQABMAFAAVABYAFAAUABQAFAAUABQAFgAYAB0A
HQAdAB0AGwAbABsAHAAcAB8AIAAgACAAHwAfAB8AHgAeAB4AHgAeABwAHAAbABkAGAAY
ABcAFgAWABYAFQATABAAEAAOAA0ADAALAAoADQAMAAwACgAJAAcABgAFAAQABQAGAAcA
BgAFAAMAAQADAAIAAgADAAMAAwADAAIA//////////8CAAIAAwADAAIAAAAAAAAAAAAA
AAAAAAABAAMAAwACAAIAAgABAAEAAwAEAAUABwAFAAQABAAEAAYABwAHAAcACQAJAAoA
CgAHAAcABwAHAAoADAAMAAwACgAKAAsACwAMAAwADgAPABEAEAAQABAADgANAAsACgAP
AA8ADwAPAA4ADQAMAAsACwAMAAwADAAMAAwADAAKAAgABwAGAAYABwAHAAcABgAIAAcA
BgAFAAMABAAEAAQACAAGAAUABAABAAAAAAACAAQABQAFAAQABAADAAIAAgAAAAAAAQAB
AAMAAwADAAEA//////3///8BAAEAAQABAAEAAQAAAAAA/v/+//////8DAAEAAwACAP//
/v/9//z//f/+////AQAAAP///f/7//3//v/+//7////////////9//3//v///wAAAQAF
AAYABQAFAAQAAwAFAAUABQAGAAoADgAOAA0ADAANAAwACwALAAoACQAIAAEAAAD///7/
AAABAAEAAQAAAP///v/+//z/+//6//n/+//7//v/+//6//r/+f/5//n/+P/4//n/+f/7
//v/+//6//j/9v/0//b/+//+//3//v/8//r/+f///w0AGgAnAD0AYwCGAIcAWQAwAB4A
BgDu/9b/t/+P/2r/RP8h/x//QP9i/3v/kf+p/7f/wP/F/8r/0v/f/+v/7//x//b/+v/5
//n/+P/3//f/9//3//n//P/+////AAD9//z/+//6//3//v8BAAIAAQABAAEAAQADAAIA
AgADAAcACAAIAAkABgAEAAMAAgAEAAQABgAHAAgACAAIAAgACAAIAAgACAAIAAkACgAM
AAkACAAHAAUABgAJAAsADQAOAA0ACwAJAAoADAANABAAEwAUABUAFgATABIAEQAQABIA
FAAYABwAHAAbABoAGQAaABsAHAAeAB4AIQAiACIAIQAfAB4AHQAfACAAIQAiACEAHgAd
ABsAGwAaABoAGQAaABoAGgAZABUAEgASABAAEgASABIAEgAQAA4ADQAKAAoACQAJAAkA
CAAJAAoACwAKAAkABwAFAAYABgAHAAkACAAHAAYABAAFAAUABQAFAAYABgAHAAcABAAC
AAIAAgAEAAQABAAEAAMABQAFAAQABgAGAAUABQAHAAgACQALAAgABgAFAAQABQAHAAgA
CQAJAAkACgAKAAsACwALAAsADgAQABAAEAAPAA4ADgANAA0ADgARABMAEQAQABAAEAAR
ABEAEAAQABUAFQAVABUAEQAPAA0ACwAOABAAEQASABEAEAAPAAwADAALAAoACgAMAA0A
DgAOAAsACQAHAAUACAAKAAsADAANAAoACAAGAAcABgAGAAgACAAJAAkACAAHAAUAAwAC
AAQABAAFAAUAAwADAAMAAQADAAMAAQADAAMAAwADAAMAAgABAP///v///wAAAgADAAEA
AQABAP///f/+/wIABAAEAAMAAgABAAAAAAAAAAAAAQADAAMAAgABAAAAAAD///7/AQAB
AAEAAQABAAEAAgADAAEAAQAEAAQABgAHAAcABwAHAAcABwAIAAwAEAAQAA8AEQATABMA
EwAQAAwACAAEAAEAAgADAAQABQAFAAQAAwAAAP///v/+//7///8AAAEA/v/9//z/+//9
//7//v////v/+v/6//v//P///wAAAQD///7//f/8//z//f/+//3//P/8/wAABQAJABMA
IgAxAEsAdQCOAHkASQAqABIA+v/i/8T/n/99/1r/OP8j/zH/VP9y/4f/nf+v/73/yP/R
/9r/4P/p//H/8v/z//f/+v/8//3//f/9//3//f/9//////8AAAAAAAABAAIAAwAEAAMA
AgADAAIABQAFAAUABQACAAAA/////wIABAAFAAcABQAEAAQABAAEAAQABgAHAAkACgAL
AAwACwAKAAkACAAKAAsADAAOAAwADAAMAAsACwANAA4ADwARABEAEAAPAA4ADgANAA4A
EQASABMAFAASABIAEgASABQAFAAWABgAHQAdAB0AHQAcABsAGgAaABwAHwAgACAAIgAh
ACEAIQAhACAAHwAeAB8AHgAfAB8AHAAaABkAFwAWABYAFgAVABUAEgASABAADgAOAA4A
DgAQAA4ADQAKAAgABwAHAAcABwAHAAcABwAHAAcABgAFAAUABAAEAAUABwAHAAcABgAE
AAMAAgABAAQABAAFAAUABgAEAAQABAAEAAQABAAEAAUABwAHAAYABQAEAAIAAQAFAAYA
BwAJAAkACAAIAAgABwAHAAYABQAIAAkACwAMAAkACQAJAAkADAAOAA4ADgAMAAwADQAN
AAwADAAOAA8AEQAQABAAEAANAA0ADAAMAA8ADwAPAA8ADAALAAoACQAHAAgACAAIAAsA
DAANAAwADAALAAoACgALAAsACwAKAAoACQAIAAcABQAGAAYABgAJAAgACAAIAAYABAAD
AAQABgAHAAcABgAGAAUABAAEAAMAAgACAAEAAgADAAQAAwABAAEA//8BAAMAAwADAAMA
AQABAAAAAAAAAAAAAQABAAEAAwADAAEAAAD+//7//v/+////AAABAAMAAgABAP///f//
/wAAAAAAAAEAAQABAAEA/////wAAAQACAAMABwAIAAcABwAGAAUABwAHAAcACAAMABAA
EAAPAA8AEQARABEAEQAOAAsACAABAAAA///+/wIAAwADAAMAAQD///3//P/6//n/+P/3
//r/+//8//3/+//6//j/9//2//b/9//5//n/+//7//v/+P/2//T/8v/4//n/+v/5//j/
9P/0//n///8JABgAJQA5AFsAfgB9AFEAKAAUAP7/5v/O/63/gf9e/zr/G/8b/zz/YP95
/4//pf+1/77/x//M/9T/3f/l/+j/6//x//b/9P/1//X/9f/3//f/9//5//n/+v/6//r/
+P/4//j/+P/7//z///8AAP7//f/8//v//f/8//z//f8BAAIAAgADAAEAAAAAAAAAAgAC
AAQABQAFAAQAAwACAAMABAAFAAYABAAFAAYACAAGAAYABgAFAAYACQALAA0ADgANAAsA
CQAJAAoACgAMAA8AEAARABIAEQAQAA8ADgAPABAAEwAWABYAFQAUABMAFAAVABYAGAAY
ABsAHAAcABsAGQAYABcAGQAaABsAHAAbABgAFwAVABUAFAAUABMAEgASABIAEQANAAoA
CgAIAAoACgAKAAoACQAGAAQAAAABAAEAAgADAAEAAQABAAEAAQABAAAA//8AAAAAAQAD
AAAA///+//z//P/9//7////+//7///////7//P/8//z//f/+////AAAAAAEAAAD+////
AAAAAAEAAQACAAMABQABAAAAAAAAAAEAAwAEAAUABAADAAMAAgACAAMABAAFAAgACgAK
AAoACQAIAAgABwAIAAgACgALAAoACAAHAAYABgAHAAcACAALAAsACwALAAgABwAGAAUA
BgAIAAkACgAHAAYABQACAAQAAwACAAIABQAFAAUABAADAAEA///9/wAAAgADAAQAAwAA
AP7//P/9//z//P/+//3//f/8//r//P/7//r/+v/8//z//f/9//r/+f/4//X/9v/3//b/
+f/7//v/+//7//n/+f/4//j/+P/4//n/+f/3//f/9//1//f/+P/6//z/+v/6//r/+v/5
//j/9//3//n/+f/4//f/9//4//j/+P/5//n/+f/5//r/+//9/////v/9/////v///wEA
AgADAAEAAQABAAIABgAKAAoACQALAA0ADQANAAoABgACAP7//P/8//z//P/8//v/+f/3
//f/9//3//j/+f/5//n/+f/2//X/9P/z//X/9v/2//f/9f/0//T/9f/1//f/9//3//f/
9v/1//T/8P/x//L/9f/6//r//P///wUAEQAcACkARwBvAIYAbQA/ACIADADy/9T/tv+P
/2n/SP8q/x//Mf9S/2z/gf+X/6v/uf/G/83/1P/a/+X/6//s/+3/8f/0//X/9//4//n/
+P/3//b/9//5//r/+v/6//j/+P/4//j/9v/2//j/+P/8//3//v////7//P/7//v/+//8
//z//f8AAAAAAQACAAAAAAACAAMABAAEAAQABAACAAIAAgACAAQABQAGAAgABgAGAAYA
BQADAAUABgAHAAsACwAKAAkACQAKAAoADAALAAwADQAOABAAEAAQABAADwAOAA8AEAAW
ABcAGAAZABgAFwAWABYAFgAZABoAGgAaABkAGQAZABkAGAAXABYAFwAWABcAFwATABIA
EgARABIAEgASABEAEQAOAA4ADAAJAAgABwAGAAgABgAFAAIAAgABAAEAAQABAAEAAQAB
AAEAAQAAAP/////+//7///8BAAEAAQAAAP3//f/9//3//v/+//////8AAP7//v/+//3/
/P/7//r//v8BAAIAAgABAAAA/v/9/wEAAgADAAUABQAEAAQABAABAAEAAAD//wMABQAI
AAoACAAHAAYABQAGAAgACAAIAAgACAAJAAkACAAIAAoACwAMAAwADQAOAAwACwAJAAgA
DQANAA0ADQAMAAsACgAJAAcACAAIAAgACQAKAAsACgAHAAUAAwACAAQABQAGAAYABgAF
AAQAAwABAAIAAgACAAUABAAEAAQAAgAAAP//AAACAAMAAwACAAQAAwACAAIAAQAAAAAA
//8AAAEAAgABAP/////9/////v/9//z/+//9////AAACAP///v/+//3//v///wAA///9
//z//P/+//7//v/+/wAAAAAAAAEAAAD///3/+//8//7///8AAP7//f/8//v//P/9////
AQACAAMABwAIAAYABQADAAEAAgADAAQABgAIAAwADAALAAwADwAQABEADwAMAAkABgAB
AAAA///+/wIAAwADAAMAAQD///3//P/7//v/+//7//z//f/+/////f/8//r/+f/6//r/
+//9//z//f/8//v/+//6//n/+P8AAAEA/v/9//z/+v/8/wMACQAVACIALwBJAHMAkgCB
AFMANAAgAAIA6P/O/6f/f/9Y/zT/H/8r/1D/cv+J/53/r/+9/8b/y//U/97/6f/x//L/
8//3//r/+P/5//n/+f/8//3//v8BAAAAAAD///7//v/+//7//v///wAAAwAEAAQAAwAC
AAEAAgACAAMABQAFAAYABgAHAAUABAAEAAQABAAEAAYABwAGAAYABgAGAAkACgALAAwA
CwALAAsADAAMAAwADAALAA0ADwAQABEAEAAPAA0ACwANABAAEgAWABQAFAAUABQAFAAU
ABQAFAAXABgAGwAeAB4AHQAcABsAHAAdAB4AIAAfACEAIQAgACIAIQAhACEAJAAkACQA
JAAjACAAHwAdABwAHAAdAB0AGwAaABkAFwAXABQAFAASABQAFAAUABQAEQAOAAwACAAL
AAsADAANAAoACQAIAAcABwAHAAYABQAIAAgACQALAAkABwAFAAIABAAFAAYABwAFAAQA
BAADAAQAAgACAAIABAAEAAQABAACAAMAAgAAAAEAAgACAAMABQAGAAcACQAHAAYABgAG
AAcACQAKAAsACgAJAAkACAAIAAkACgALAAsADAALAAoACwAMAA4ADwAQABAAEgATABAA
DgANAAwADQAPABAAEgASABEAEAAPAA8ADwAPAA8ADwAQABAAEAAOAA4ADgAMAA0ADQAN
AA4ADQANAA0ADAAMAAsACgAJAAsADAAMAAwACwAIAAYABAAFAAYACAAMAAkACQAIAAYA
BwAHAAcACAAKAAoACwALAAgABwAGAAMABgAHAAYACQAIAAcABgAFAAYABwAHAAgACAAI
AAkACQAHAAUAAwD//wkADgAMAAkACAAHAAYABQAEAAMAAwAGAAcABwAHAAYABgAFAAQA
BwAHAAcABwAHAAcACAAJAAcABwAKAAoACwANAA4ADwAOAA0ADAAMABIAFgAWABUAFQAX
ABcAFwAUABAADAAIAAUABgAHAAgACAAHAAUAAwAEAAMAAgACAAMAAwADAAMAAQABAAEA
AQAEAAQAAwADAP///v/+/////f////////8BAAAA///+//7//f/+////AgAEAAYACQAR
AB0AKgA9AF8AhQCOAGsARQAuABIA+v/i/77/lf91/1D/LP8l/0H/ZP+A/5f/qf+3/8P/
0P/Z/+D/6v/1//f/9v/3//v//v8AAAEAAQABAP///////wEAAwAEAAQABAAGAAYABgAG
AAQABAAGAAYACQAJAAkACQAHAAYABgAHAAcACAAIAAkACgAKAAsADAAOAA4AEAARABAA
EAAQABAADgAOAA4ADgAPABEAEwAWABIAEgASABEADwARABIAEwAWABcAFwAXABYAFgAV
ABYAFwAYABkAGgAbABwAHQAeABwAHAAeACAAJQAlACUAJQAjACMAIwAkACQAJwAoACgA
KgApACkAKQAoACgAKAAoACkAKAApACkAJQAkACQAIwAiACIAIgAhACEAHgAeABwAGgAa
ABoAGgAcABoAGQAWABQAEwATABMAEwATABMAEwARABEAEAAPABEAEAAQABEAEQARABEA
EAAOAA0ADAALAA4ADgAPAA8AEAAOAA4ADgAOAA4ADgAOABEAEwATABIADwAOAAwACwAO
ABAAEgAVABUAFAAUABQAFAAVABUAFQAXABcAGAAYABUAFQAVABUAGAAaABoAGgAaABoA
GwAbABkAGAAZABkAHAAcAB0AHgAcABsAGQAYABsAGwAbABsAHAAbABoAGQAXABgAGAAY
ABgAGAAYABYAGAAXABYAFgAXABcAFwAWABYAFQAUABMAEgASABEAEAATABIAEgASAA8A
DgAOABAAEgATABMAEgASABEAEAAQAA4ADgAPAA8AEAARABIAEQAQAA8ADAANAA8ADwAP
AA8AEQARABAAEAAOAA4ADwAPABEAEQARAA8ADQAOAA4ADgARABEAEQARABAADwAOAA4A
CwAOABAAEAAQABAADgAOAA4ADwAPAA8ADgANAA8AEAAQABAADwAPAA8ADwAQABEAEwAV
ABMAEwAWABYAGAAZABkAGQAZABkAGQAaAB0AIAAfAB0AHgAhACIAIwAhAB4AGwAYABMA
EgARABAAFAAVABUAFQASABEAEAAQABEAEQARABEADwAPAA8ADwAQABAADwAPABAAEAAR
ABMAEAARABAADwAQABAAEAAQAA4ADwAQAA0ADAAOABIAFQAdACkANgBBAFcAewCYAI0A
XwA8ACoAFAD8/+L/u/+R/27/Sv8z/z//Yv+E/5v/r//B/83/1P/d/+b/9P8BAAkACAAJ
AA0AEAANAA0ADAALAA0ADwARABUAFAAUABMAEgATABQAFQAWABYAFgAYABgAFwAXABcA
FwAaABoAGwAdAB4AHgAdAB0AHgAeAB8AIAAeAB4AIAAhACQAJAAkACQAJgAmACYAJgAj
ACMAIwAkACUAJgAnACcAKAArAC0ALwAwAC8ALQArACwALgAvADIAMgAyADIAMgAzADQA
NQA2ADgAOAA6ADwAPgA9ADwAOwA9AD8AQQBEAEEAQwBDAEIAQwBDAEQARQBEAEQARABE
AEYARABEAEMAQgBCAEMAQwBBAEAAPwA9AD0APAA+AD4APQA8ADsAOgA6ADgANwA0ADcA
NwA4ADkANQA1ADUANQA3ADcANgA1ADcANgA2ADcANgA1ADQAMgA0ADUANgA3ADUANAA0
ADMANAA0ADYAOAA4ADgAOAA4ADcAOQA5ADgAOQA6ADoAOwA8ADwAPAA9AD4APgA/AEAA
QgBDAA==
         </WaveFormData>
      </LeadData>
      <LeadData>
         <LeadByteCountTotal>10000</LeadByteCountTotal>
         <LeadTimeOffset>0</LeadTimeOffset>
         <LeadSampleCountTotal>5000</LeadSampleCountTotal>
         <LeadAmplitudeUnitsPerBit>4.88</LeadAmplitudeUnitsPerBit>
         <LeadAmplitudeUnits>��V</LeadAmplitudeUnits>
         <LeadHighLimit>2147483647</LeadHighLimit>
         <LeadLowLimit>268435456</LeadLowLimit>
         <LeadID>V4</LeadID>
         <LeadOffsetFirstSample>0</LeadOffsetFirstSample>
         <FirstSampleBaseline>0</FirstSampleBaseline>
         <LeadSampleSize>2</LeadSampleSize>
         <LeadOff>FALSE</LeadOff>
         <BaselineSway>FALSE</BaselineSway>
         <ExcessiveACNoise>FALSE</ExcessiveACNoise>
         <MuscleNoise>FALSE</MuscleNoise>
         <LeadDataCRC32>1459522795</LeadDataCRC32>
         <WaveFormData>
CAAIAAgACAAGAAYABgAGAAgACAAIAAgABwAGAAUABAAEAAQABAAEAAQABAAEAAQAAwAC
AAEAAAADAAQABQAGAAMAAgABAAAAAgACAAIAAgAFAAYABwAIAAcABgAFAAQABwAIAAkA
CgAJAAgABwAGAAcACAAJAAoACwAMAA0ADgANAAwACwAKAA0ADgAPABAADwAOAA0ADAAM
AAwADAAMAA4ADgAOAA4ACwAKAAkACAAJAAoACwAMAAkACAAHAAYACAAIAAgACAAKAAoA
CgAKAAgABgAEAAIABQAGAAcACAAFAAQAAwACAAQABAAEAAQAAgACAAIAAgAAAAAAAAAA
AAEAAgADAAQAAwACAAEAAAAAAAAAAAAAAAIAAgACAAIAAQAAAP///v8BAAEAAQABAAEA
AAD+//3///////////8BAAEAAgACAAEAAAD//wAAAwAFAAgACgAHAAYABQAEAAYABgAH
AAgADQAPAA8ADwAPABAADwAOAA8ADgAMAAkABAADAAIAAQAEAAcABgAFAAMAAQD+//3/
+//7//v/+//9//z//P/9//3//P/6//j/+P/4//n/+v/8//7//v/+//v/+f/3//b/+v/9
/wAAAAD6//b/9f/3//v/AQAMACUATAB1AJUApAC0AMsA3ADiANMAnwBOAAMAwP+E/2n/
e/+W/5//qf+8/83/1//c/+D/4f/k/+z/8f/x//L/9P/1//T/8//0//H/8f/y//T/9//2
//b/9v/3//X/9v/2//T/9f/3//j/+//6//n/+P/2//f/9//4//v/+v/6//r/+v/6//r/
+f/5//v//P/8//7//f/9//z/+//9//7//v/+//7///8AAAAAAAD+//3//f///wIAAwAE
AAQAAwACAP//AQACAAMABAACAAMAAwAEAAIAAgACAAIABAAGAAgACgAIAAgACAAIAAgA
CQAKAAsACwANAA0ADAAOAA4ADQANABAAEQARABEADwAPAA8ADAAOAA4ADgAOAA4ADQAM
AAkACAAGAAYABgAHAAkACgALAAkABwAFAAAAAQACAAMABQAFAAUABAADAAUABQAFAAUA
BQAHAAgACAAEAAQABAAEAAIAAgACAAIAAQACAAIAAQD+//3/+//7//7///8CAAMAAAD/
//3/+//8//z//f8AAAAAAAAAAAAAAgACAAEA//8DAAUABgAGAAIAAQACAAEAAQACAAMA
BgAFAAYABwAHAAUABQAFAAUABgAHAAoACwAIAAgABwAEAAcACAAGAAkACQAJAAkACQAH
AAcABQAFAAcACAAIAAgABgAGAAYABgAFAAUABQAFAAUABQAFAAUAAgABAAAAAAABAAMA
BAAEAAMAAQD///7//////wAAAgABAAEAAQABAP3//f/8//z//f/+////AQD+//3//P/5
//z//f/+/////v/+//3//f/9//3//f/8/////v/+//7//v/+//7//f/8//v//f/+//7/
///+//3//P/7//3//f/+//7/AAAAAAAAAgABAAEAAgACAAQABAAEAAQABAAEAAUABgAJ
AAsACwALAAwADgAOAA4AEAAOAAsABwADAAMAAwADAAMABQADAAEAAAD///3//f//////
//////7//P/7//v//f/+//7//v/7//r/+v/6//z//v/+//7//v/9//z//P/6//v//v/+
//7//v///////f/9/wQAFwA0AF8AhQCaAKoAvQDOANYA0QCxAG4AIQDk/6r/e/93/5D/
of+p/7j/x//T/97/5v/p/+7/8P/z//P/9P/2//f/+f/5//v/+f/4//j/+f/7//r/+v/6
//v//f/+//7//P/6//v/+//9//////////7//P/7//v//f8AAAAAAAAAAAAAAAD/////
/f/+//7/AAADAAMAAgABAAEAAgACAAIAAgADAAQABAAGAAQAAwADAAMABAADAAIABQAH
AAkACQAGAAYABgAGAAYABwAHAAgACgAKAAoACgAKAAoACgAKAA0ADgAPABAADQANAA0A
DQAPABEAEQAQABEAEgASABMAEgATABMAEwAVABUAFQASABAAEAAQABAAEQARABEADwAQ
AA4ADgAOAA0ADQAMAAsADgAPABAADgAMAAwADAANAA0ADQAMAAsADAANAA4ADwANAA0A
DAAKAAsADAANAA4ACwAKAAkACAALAAwADAALAAwACwAJAAkABwAHAAkACQAKAAsACwAL
AAkACAAIAAoADAAMAAwADAAOAA4ADQALAAwADQANAAwADAANABAAEQANAAwACwAMAA8A
EAARABEAEQARABEAEQAQAA8AEAAPABAAEgATABIAFAAUABEAEwAVABUAFQAVABUAFQAT
ABMAEAAQAA8ADgAPABAAEQASAA8ADwAPAA8ADwAPAA8ADwAQAA8ADgAOAA0ADQAMAAoA
CwALAAsADAAKAAkACQAKAAgABwAGAAUABQAHAAgACgAIAAgACAAJAAkACQAJAAcABgAF
AAQAAwAGAAYABQAFAAUABQAFAAQAAwADAAYABgAJAAoACQAIAAcABgAFAAUABQAFAAcA
CAAIAAkABwAHAAcABwAHAAcACAAIAAkACgALAA4ADQANAA4ADgAQABAAEAAQAA8ADgAO
AA4AEQATABMAEwAVABgAGQAaABkAFgASAA0ACwALAAsACwAKAAsACAAFAAYABQADAAMA
AwADAAMAAwADAAIAAgADAAQABAADAAIA///+//7//v8AAAIAAgACAAQAAwACAAIA/v/9
//7/AgACAAIAAQABAAUABwAMAB0APgBlAIMAlACiALUAwgDEALUAhQA8APn/xv+Y/3v/
g/+a/6n/s//C/83/1//i/+z/8f/0//j/9//2//b/9//3//j/+f/8//v/+P/4//n/+//8
//z//P/9////AAAAAP7/+//7//r/+//9////AQACAAEA///+////AgACAAIAAgACAAIA
AQABAAEAAgACAAQABQAFAAQAAwABAAIAAgACAAIAAwAEAAQABgAEAAMAAwACAAQABAAE
AAYABwAIAAcABgAGAAYABgAGAAcABwAIAAkACgALAAwADAAMAAwADAAOAA4ADgAOAAwA
DQAOAA8AEQATABMAEgASABIAEQARABEAEQAQAA8AEAARABIAEAAOAA4ADgAOAA8ADwAP
AA0ADAAKAAoACgAIAAkACQAJAAoACwAMAAoACAAIAAgACQALAAsACgAJAAsACwALAAsA
CgALAAsACgALAAwADQAOAAsACgAJAAgACwAMAAwACwAIAAcABQAFAAMAAwAFAAUACAAJ
AAkACQAIAAYABQAGAAoACgAKAAoACgAKAAkABwAIAAkACQAIAAgACQAMAA0ACgAKAAoA
DAANAA4ADwAPABEAEQARABEAEAAPABAADwAQABIAEwASABAAEAANAA8ADwAPAA8ADwAR
ABEADwAPAA4ADgANAAwADQAOAA8AEAANAA0ADQANAA0ADQANAA0ADAALAAoACgAIAAkA
CQAIAAkACQAJAAoACAAHAAcACAAJAAkACQAJAAcABwAGAAYABgAGAAYABwAJAAkACQAH
AAUABQAFAAUABgAGAAUABQADAAMAAwACAAEAAQAEAAQAAwAHAAgABgAFAAQAAwACAAUA
BQAFAAUABAAEAAMAAwABAAEAAQABAAIAAwAFAAYABQAEAAMABAAGAAcACQAKAAoACgAK
AAoACAAIAAkACgANAA8ADwAPABAAEgASABIAEwASABAADQAIAAcABgAFAAUABwAFAAMA
BAADAAEAAQAAAP///v/9/////v/+////AAAAAP///v/9//z//P/8//7/AAAAAAAA///9
//v/+v/6//3/AAAAAAIAAAD9//f/9f/7/wYADwAkAEMAZQB+AIwAlwCoALQAtwCpAHQA
KQDm/7b/i/91/4D/l/+j/7D/w//R/9j/4P/j/+T/6v/x//P/9P/2//f/9f/1//f/9f/y
//L/8//1//f/+P/5//v/+P/4//f/9P/3//n/+v/9//z/+//6//j/+v/5//n/+//9//7/
//8AAP///v/8//v//f/+//7/AAD//////v/9//3//v/+//7//v///wAAAAAAAP7//f/9
//7/AAAAAAAAAQABAAEA/////wAAAQACAAIAAwADAAQAAwACAAEAAAADAAQABQAGAAgA
CAAIAAgACAAJAAoACwALAA0ADQAMAAsACgAIAAcACQALAAwADQALAAsACwAIAAgACAAI
AAgACQAJAAkABwAEAAIAAgACAAMABQAGAAcABgAFAAQAAAACAAIAAgADAAcABwAGAAUA
AwADAAMAAwAFAAcACAAIAAYABgAGAAYAAgACAAIAAgAFAAYABgAFAAIAAQD/////AQAB
AAMAAwABAAEAAAD//////v/+/wAAAgACAAIAAgACAAIAAQD//wEAAwAEAAQAAwADAAUA
BQAEAAQABAAGAAcACAAJAAkACAAHAAYABQAHAAcACQAJAAcACAAIAAYACAAIAAUABwAL
AAsACwALAAoACQAGAAUABgAIAAkACgAGAAYABgAGAAUABQAFAAUABQAFAAUABQADAAEA
///+////AQACAAIAAgABAAAAAAAAAP////8AAAMAAwADAAMA//////7//v///wAAAQAD
AAIAAQAAAP3//f/9//3//f///wAAAAABAP7//f/8//r//f8DAAIA/P/8//z//P/8//3/
/f/9//3/AAAAAP/////8//v/+v/5//r/+//9//7//v/+//7/AAD+////AQACAAQABAAE
AAQABAAEAAUABgALAA0ADQANAAwADgAOAA4ACwAIAAQA///9////AQADAAIAAwAAAP3/
/v/9//v/+//5//n/+f/5//v/+v/6//v//f/+//7//v/6//j/9//2//j/+v/6//r/+v/5
//j/+P/6//n/+v/8//7//P/7//v//f8BAA4AKwBSAHkAkwCgALIAxwDQANIAuQB5ACwA
7f+y/4D/b/+D/5z/o/+t/7z/yf/T/97/5P/n/+z/7v/t/+v/7P/u/+//8f/z//f/9//z
//L/8v/z//b/9v/2//f/9//4//j/9v/z//P/8v/z//b/9//4//j/9v/1//X/9//4//j/
+P/4//j/+P/3//f/9//4//j/+v/9//3//P/7//r/+v/5//j/+f/7//3//v/+//z/+//7
//r//P/8//z//////////f/7//z//f/+/wAAAQABAAIAAAAAAAAAAAD//wAAAQACAAMA
BAAFAAYABAAFAAYABwAJAAsACwAKAAoACgAJAAkACAAJAAkACQAJAAkACQAGAAgACAAI
AAgACQAJAAkABwAGAAQABAAEAAMAAwACAAEAAgADAAQAAgAAAAAAAAABAAUABQAEAAMA
AwADAAMAAwABAAMABAAEAAIAAgACAAIAAAAAAAAAAAABAAIAAgABAAIAAQD//////f/9
//////8BAAEAAAD///3//P/8//7/AAAAAAAAAAACAAIAAQD/////AQACAAIAAgADAAYA
BwAFAAQAAwAEAAUABgAHAAcABwAHAAcABwAJAAkACwALAAsADAAMAAoACAAIAAUABwAL
AAsACwALAAkACQAHAAcACQAKAAoACgAKAAoACgAKAAgABwAGAAUABQAFAAUABQAGAAUA
BAAEAAIAAwADAAIABAADAAIAAgAAAP////8AAAMAAwADAAMAAQABAAAAAAD+//7//v//
//////////3//f/9//3//f8AAAAA//////////////7//f/9/wAAAAABAAEAAgAAAP3/
/P/7//r//v///wAAAQABAAAA/v/9//3//f/9//3//////wAAAAD+//7//v8AAAIAAwAF
AAYABQAEAAMAAgAEAAQABQAGAAsADQANAA0ACwAMAAsACgAMAAwACwAJAAQAAwACAAEA
AwAFAAMAAQAAAP///f/9//z/+//6//n/+v/6//v//f/8//z/+//6//r/+v/7//z/+v/8
//z//P/6//n/+P/4//j//f/+//7//v/8//n/9//3//3/BAARACoAUQB3AJAAnACrAMQA
0gDVAMEAhgA5APT/uv+F/3H/hP+d/6X/sP/D/9P/2v/e/9//5P/q//H/8v/0//f/+f/4
//f/+P/1//T/9P/1//f/+f/6//v//f/6//r/+f/2//n/+//8/////v/9//z/+v/7//v/
/P///wAAAAAAAAAA/v/8//n/9//5//r/+v/8//3//f/8//v/+//8//z//P/8//3//v/+
//z/+v/5//n/+//+////AAD////////9////AAABAAIAAgADAAMABAADAAIAAQAAAAIA
BAAGAAgABgAGAAYABgAIAAkACgALAAkACwALAAoACAAIAAcABwAJAAsADAANAAwACwAK
AAYABwAIAAkACgALAAsACwAJAAYABAAEAAQABgAHAAcABwAFAAUABQACAAQABAAEAAUA
CAAJAAkACQAIAAcABgAFAAcACQAKAAoABwAGAAUABAAFAAYABwAIAAcACAAIAAcABgAF
AAMAAwAFAAUABwAHAAUABQAEAAMABAAEAAUACAAIAAgACAAIAAYABgAFAAMABwAJAAoA
CgAJAAkACwALAAwADAAMAA4ADQAOAA8ADwANAA0ADQANAA8ADwARABEAEQASABIAEAAS
ABIADwARABMAEwATABMAEgARAA4ADQAOABAAEQASAA4ADgAOAA4ADQANAA0ADQAPAA8A
DwAPAA0ACwAJAAgACQALAAwADAAKAAkACAAIAAgABwAHAAgACQAJAAkACQAFAAUABAAE
AAUABgAHAAkACAAHAAYAAwAFAAUABQAFAAYABgAFAAUAAwADAAMAAgADAAMABgAGAAUA
BQAEAAQAAAACAAQABwAGAAUABAADAAIAAwADAAMAAwAGAAYABQAFAAQAAwACAAEAAwAD
AAQABAAEAAQABAAGAAYABwAJAAoADAAMAAwADAAKAAoACwAMAA8AEQARABEAFAAWABYA
FgAVABIADgAJAAYABwAIAAkABwAJAAcABQAEAAMAAQABAAMAAwADAAMAAgAAAP////8C
AAIAAQAAAP3//P/8//z//f8AAAEAAgACAAEAAAAAAP7///8AAAAA/v/+///////9/wEA
DAAfADwAYwCDAJIAngCxAMAAxgC/AJUAUAALANL/ov+B/3//lv+n/6//vP/L/9n/4v/q
/+3/8P/0//X/9f/2//j/+f/7//v//f/7//j/+P/5//v//P/8//z//f/9//7//v/8//r/
+//7//3//v///wAAAAD9//v/+v/7//3//v///wAAAAAAAP/////9//7//v8AAAMAAwAC
AAEAAAAAAP///v/+////AAAAAAAA/v/9//3/AAACAAIAAgADAAMAAwABAP//AAABAAIA
BAAFAAUABgAEAAQABAAEAAMABAAFAAYABwAIAAkACgAJAAkACQAJAAsADQANAAwADgAO
AA0ADQANAA0ADAALAAwADQAOAAwACwAKAAkACAAJAAkACQAHAAYABAAEAAQAAgADAAMA
AwAFAAUABQACAAIAAgACAAMABQAFAAQAAwAFAAUABQAFAAMABQAGAAYABQAGAAcACAAF
AAQAAwACAAUABgAGAAUABQAFAAQABQADAAMABQAFAAcABwAGAAUAAwACAAIABAAGAAYA
BgAGAAgACAAHAAUABgAHAAcABgAGAAcACgALAAkACAAHAAgACQAKAAsACwALAAsACwAL
AAsACwANAA0ADwAQABAADgAOAA4ACwANABEAEQARABEAEAAPAAwACwAKAAoACQAIAAkA
CgALAAwACwALAAsACwAJAAkACQAJAAgABwAGAAYABAAFAAUABAAHAAcABwAIAAUAAwAC
AAIABAAFAAYABwAFAAUABAAEAAIAAgACAAMABQAFAAUAAwABAAEAAQABAAMABAAEAAUA
BQAFAAUABAADAAMABgAGAAUABwAGAAQABAACAAIAAgACAAQABQAGAAcABQAEAAIAAQAD
AAMAAwADAAMAAwAEAAQAAgACAAIABAAFAAcACgAMAAsACgAJAAgACgAKAAsADAAPABEA
EQARABIAFAAUABQAFgAUABEADQAIAAcABgAFAAYACQAIAAcABAADAAEAAQD/////////
/wIAAgADAAUAAwACAAAA/v////7//v/+//7/AAAAAAAA///9//v/+v8AAAEAAgACAP7/
+v/5//v//f8BAAoAGQAwAFEAcQCGAJAAnwC0AL4AuQCfAGQAFwDa/6j/f/91/4r/n/+p
/7b/x//V/9z/4v/l/+r/7v/x//L/9P/3//n/9//3//n/9//4//j/+f/7//r/+v/6//v/
+f/6//r/+P/7//3//v8BAP7//f/8//r//P/7//v//f/+//7//v/+//7//v/9//3///8A
AAAAAgAAAP///f/7//7/AAABAAIAAQABAAEAAAAAAP7//f/9////AgADAAQAAwADAAMA
AQABAAIAAwAEAAYABwAHAAgABwAGAAUABAAHAAgACQAKAAgACAAIAAgACgALAAwADQAN
AA8ADwAOAA0ADAAKAAkADAANAA0ADQAMAAsACgAGAAcACAAJAAoACQAJAAkABwAEAAIA
AgACAAIAAwADAAMAAwADAAMAAAABAAIAAwAFAAUABQAEAAMABQAFAAUABQAHAAkACgAK
AAYABgAGAAYABgAGAAYABgAFAAYABgAFAAYABQADAAMABQAFAAcABwAFAAUABAADAAUA
BAAEAAYABgAGAAYABgAGAAYABQADAAcACQAKAAoACAAHAAgABwAIAAgACAAKAAsADAAN
AA0ACwALAAsACwANAA0ADwAPAA0ADgAOAAwADgAOAAsADQAPAA8ADwAPAA0ADQALAAsA
DQAOAA4ADgAKAAoACgAKAAcABwAHAAcACQAJAAkACQAGAAUABAAEAAcACQAKAAoACQAH
AAUABAAEAAMAAwAEAAMAAwADAAMAAwADAAIAAgAEAAQABAAFAAIAAQAAAP3//v///wAA
AQACAAIAAQABAP////////7//f/9/wAAAAD9//3//P/8//7/AAACAAQAAwACAAEAAAAA
AP///v/9//7//v/9//3/////////////////AAAAAAIAAgACAAQAAgADAAUABgAIAAgA
CAAIAAgACAAJAAoACwANAA0ADQAQABIAEgASABEADgAKAAUAAwADAAMAAwACAAMAAAD9
//3//f/8//3//f/9//3//f/7//r/+v/7//7//v/9//z//f/8//z//P/8//7//v/+//z/
+//6//r/+P/5//r//P8AAAAA/f/7//3/AQAOAB8AOgBhAIEAkgCcAK8AvgC8AKcAdwAw
AOv/uv+Q/3f/gf+Y/6X/q/+6/8v/1//g/+b/5//q//D/8//x//L/9P/1//f/9//5//f/
9v/2//f/+f/4//j/+P/5//n/+v/6//j/9v/3//f/+f/6//v//P/8//v/+f/4//n/+v/6
//r/+v/8//z/+//7//v//P/8//7///////7//f/7//z//P/8//7///8AAAAAAAD+//3/
/f/8//7//v/+/wEAAQABAP////8AAAEAAgACAAMAAwAEAAIAAgACAAIAAQACAAMABAAH
AAgACQAKAAkACQAJAAkACAAJAAgABgAIAAgABwAHAAcABwAGAAUABgAHAAgABgAFAAQA
AwACAAMAAwADAAEAAgAAAAAAAAD//////v/9//3//f/9//r//P/8//z//f///////v/9
/////////////v///////v/9//7///8AAP7//v/+//7///8AAAAA///+//3/+//7//n/
+f/7//v//P/9//3//f/7//r/+v/8/wAAAAAAAAAAAAAAAP///f/8//3//f/8//3///8D
AAUAAwACAAEAAgADAAQABQAFAAMAAwADAAMAAQABAAMAAwAGAAgACQAIAAYABgADAAUA
BwAHAAcABwAHAAcABQAFAAMABAAEAAQAAwAEAAUABgACAAEAAAD//wAAAQACAAMAAgAB
AAAAAAD+///////+/////////wAA/f/7//r/+v/9//3//f/9//3//f/8//z/+//6//n/
+f/7//v/+//5//f/9//3//f/9v/2//X/9f/3//n/+//8//j/9//5//j/+P/5//n/+v/4
//b/9v/4//j/+P/4//n/+f/5//n/+f/4//b/9f/2//f/+P/5//j/9//3//b/+P/4//j/
+v/8//3///8AAP3//P/7//r/+//8//7/AAABAAMAAwADAAUACAAJAAoACgAIAAUAAQD6
//n/+P/3//n//f/9//3/+//5//b/9f/z//P/8//z//b/9v/3//n/9//2//T/8v/z//L/
8v/y//D/8v/y//L/8v/x//D/8P/4//f/9P/2//T/8v/z//P/8//3/wIAEwAwAFcAfQCS
AKAAtQDIAM4AxwCjAFoADQDQ/5b/a/9r/4j/nf+l/7D/v//J/9L/1v/b/+D/5v/p/+n/
6v/s/+3/7P/r/+z/6f/q/+z/7//z//H/8P/v/+//7f/u/+7/7P/t/+//8P/z//L/8f/w
/+7/8f/x//L/9f/0//T/9P/0//T/9P/z//P/8//0//T/9v/0//P/8f/v//H/9P/2//j/
9//3//f/9v/4//b/9f/1//j/+v/6//r/+v/5//j/9f/4//r//P/+//v/+//6//r/+v/6
//r/+v/8//7/AAACAAAAAAAAAAAAAgADAAQABQADAAUABQAEAAYABgAFAAUABgAHAAcA
BwAGAAUABAAAAAMABAAFAAYABgAFAAQAAQACAAAAAAAAAAAAAQABAAEA/v/9//z/+P/7
//z//f////7//f/7//n/+v/7//z//f///wEAAgACAP3//P/7//r/+//8//3//v/8//z/
+//5//r/+f/3//f/+f/5//v/+//5//n/+P/3//n/+P/4//r/+v/6//r/+v/6//r/+f/3
//r//f///wAA/v/9//7//f/+//7//v8AAAAAAAAAAP//AAABAAIAAwAFAAUABwAHAAYA
BgAFAAIABQAGAAQABwAGAAUABAADAAQABQAEAAUAAwAEAAQABAAAAAAAAAAAAAEAAQAB
AAEA//////////8AAP///v/+//7///////7//f/7//n/+P/6//v//f8AAP///f/7//n/
+v/7//v//P/8//z//P/9//z/+//6//f/+P/5//r/+//6//r/+f/5//v/+//7//r/+//7
//7//v/6//n/9//2//7/AgACAAAA/v/8//r/+v/5//j/9//7//z//P/9//z/+//6//n/
+//7//z//P/6//r/+v/8//r/+//9//7///8AAAEAAgAAAAAAAQACAAcACQAJAAkACgAM
AAwADAALAAgABAD///z//f/+/////v////z/+f/6//n/9//3//n/+f/5//n/9//2//b/
9//6//r/+f/4//f/9v/2//b/9P/2//b/9v/4//f/9v/2//T/8//2//b/+P/6//f/8//1
//3/CAAfAEIAaQCLAJ4AsgDHANQA2ADHAI0APgD7/8D/iP9t/3v/kv+f/63/uv/F/9H/
3P/g/+P/6v/u/+3/7f/u//D/8f/z//P/9f/z//D/8P/x//P/9P/0//T/9f/3//j/+P/2
//T/9f/1//f/+f/5//n/+P/4//f/9//5//j/+P/4//j/+v/6//n/+f/7//z//P/+//3/
/f/8//v/+f/6//r/+v/7//3///8AAAAA/v/9//3//f/+//3//P8AAAEAAgABAAAAAAAA
AAAAAAABAAEAAgADAAQABQAGAAYABgAGAAYABwAIAAkACgAIAAkACgALAAkACwALAAoA
DAAMAAsACwAMAA0ADQANAA4ADwAQAA4ADAAMAAwADAALAAsACwAJAAoACAAIAAgABgAH
AAcABwAJAAkACQAGAAYABgAGAAcACwALAAoACQAJAAkACQAJAAkACwAMAAwADAAMAAwA
DAAIAAgACAAIAAkACgAKAAkACgAJAAcABwAHAAcACQAJAAsACwAKAAkACAAGAAUABgAK
AAoACgAKAAwADAALAAkACwANAA4ADgAPAA8AEQARAA8ADgANAA4ADwAQABEAEQARABEA
EQARABAADwAQAA8AEgAUABUAFAASABIADwARABUAFQAVABUAFQAVABMAEwARABIAEgAS
ABIAEgASABIAEQARABEAEQARABEAEQARABAADwAOAA4ADAANAA0ADAANAA0ADQAOAAwA
CwALAAwADQANAA0ADQALAAsACgAKAAoACgAKAAsADQANAA0ACwAKAAkACAAHAAoACgAJ
AAkACwALAAsACgAJAAkADAAMAAsACwAKAAoACgAKAAoACwALAAwADAALAAsACgAKAAoA
CAAKAAwADAAMAAwACwALAAsACwAMAAwACwALAAsACwALAAsACwALAAwADAANAA4ADwAS
ABAAEQATABQAFgAWABYAFgAWABYAFwAYABkAGwAbABsAHgAgACAAIAAgAB4AGwAXABEA
EQARABEAEgAVABQAEwAQAA8ADQANAA8ADwAPAA8ADQAMAAwADQAOAA4ADQAMAA4ADgAP
ABAADQAOAA0ADAANAA0ADQAOAAwADQAOAAwACgAMAA0ADQANABEAGgApAEAAYQCDAJoA
pgC3AMgA0gDNAKsAaAAdAOD/rv+N/4v/oP+1/7//yv/X/+H/6P/u//X//v8EAAcABQAG
AAgACQAGAAUABgADAAUABgAIAAsACwAKAAkACQAKAAwADQAMAAwADQANAA8ADQANAA0A
DAAPAA8AEAATABMAEgARABAAEQASABIAEwASABIAEQASABYAFwAXABcAFwAYABgAGAAX
ABcAFwAWABkAGAAYABkAHAAeAB4AHgAfAB8AHwAdAB8AIAAhACIAIQAhACAAIAAhACIA
IwAkACUAJgAnACgAKAAoACgAKAApACsALQAvACwALQAsACoAKwAsACwALQAsAC0ALQAt
AC4ALwAwAC4AMAAwADAAMAAvAC8ALwAtAC4ALgAwADIALwAvAC4ALQAvAC8ALwAsAC0A
LgAvADEAMQAxADAALwAwADEAMgAzADMANQA2ADYANAA0ADQANAAzADQANQA2ADQANAAz
ADEANAA1ADUANwA1ADUANwA3ADcANwA2ADUANgA2ADcAOgA5ADgANwA2ADgAOgA7ADsA
PQA9AA==
         </WaveFormData>
      </LeadData>
      <LeadData>
         <LeadByteCountTotal>10000</LeadByteCountTotal>
         <LeadTimeOffset>0</LeadTimeOffset>
         <LeadSampleCountTotal>5000</LeadSampleCountTotal>
         <LeadAmplitudeUnitsPerBit>4.88</LeadAmplitudeUnitsPerBit>
         <LeadAmplitudeUnits>��V</LeadAmplitudeUnits>
         <LeadHighLimit>2147483647</LeadHighLimit>
         <LeadLowLimit>268435456</LeadLowLimit>
         <LeadID>V5</LeadID>
         <LeadOffsetFirstSample>0</LeadOffsetFirstSample>
         <FirstSampleBaseline>0</FirstSampleBaseline>
         <LeadSampleSize>2</LeadSampleSize>
         <LeadOff>FALSE</LeadOff>
         <BaselineSway>FALSE</BaselineSway>
         <ExcessiveACNoise>FALSE</ExcessiveACNoise>
         <MuscleNoise>FALSE</MuscleNoise>
         <LeadDataCRC32>3247279234</LeadDataCRC32>
         <WaveFormData>
AgACAAIAAgABAAAA///+//7//v/+//7/+//6//n/+P/2//b/9v/2//b/9v/2//b/8//y
//H/8P/z//T/9f/2//T/8v/w/+7/7//w//H/8v/z//T/9f/2//P/8v/x//D/8v/0//b/
+P/3//b/9f/0//X/9v/3//j/+f/6//v//P/7//r/+f/4//r//P/+/wAA/f/8//v/+v/6
//r/+v/6//z//P/8//z/+//6//n/+P/5//r/+//8//n/+P/3//b/9//4//n/+v/8//z/
/P/8//j/9v/0//L/9f/2//f/+P/1//T/8//y//T/9P/0//T/8v/y//L/8v/w//D/8P/w
//P/9P/1//b/9f/0//P/8v/w//D/8P/w//H/8v/z//T/8f/w/+//7v/x//P/9P/1//P/
8v/v/+7/8P/w//D/8P/y//P/9P/1//L/8v/x//D/8v/3//r//f/6//n/+P/3//j/+f/6
//z/AAABAAIAAgABAAIAAgABAAQAAwADAP///P/6//n/9//6//v//P/8//b/9f/z//H/
8f/x//H/8P/x//P/9P/1//L/8f/w/+7/7//v//D/8v/1//X/9f/3//T/8f/v/+3/8//1
//b/+P/0/+3/6//o/+b/5P/w/w4ANgBkAJEAvADmABMBOQFOAT4B9ACHACMA3f+n/47/
nv+x/7T/u//K/9X/3f/h/+D/3//h/+X/6f/p/+n/6//t/+j/6P/o/+f/6P/p/+z/7v/u
/+7/7f/t/+v/6//r/+r/7P/s/+//7//r/+r/6//o/+f/6P/p/+z/7P/r/+v/7P/s/+n/
6f/p/+v/6//r/+3/7f/t/+z/6//r/+v/7P/s/+r/6v/s/+7/7v/r/+r/6v/r/+3/7//x
/+7/7v/t/+v/6//r/+v/7P/r/+v/6//s/+v/6P/n/+b/6P/p/+v/8P/w/+7/6//o/+n/
6v/r/+z/6//t/+//7//t/+3/6//r/+3/8P/x//L/8f/w//D/7//t/+7/8P/y//D/7//u
/+3/6//q/+n/6f/s/+3/8P/y//D/7v/q/+f/6v/r/+z/7v/t/+3/7v/t/+3/6v/q/+r/
7P/s/+v/6//q/+n/5//m/+X/5P/j/+T/5f/l/+T/4//g/93/3f/d/97/4P/j/+X/4f/g
/97/2v/b/9z/3P/d/97/4f/h/+H/4f/g/9//3f/g/+L/5f/m/+X/4v/h/97/4P/h/+P/
5//o/+f/5v/l/+X/5f/l/+T/5f/n/+r/7P/r/+n/5//l/+j/6f/q/+v/6//r/+7/7v/r
/+f/5v/m/+j/6f/p/+r/6f/p/+n/6f/q/+n/6f/o/+j/6f/q/+r/5f/k/+P/4//l/+b/
5//o/+f/5f/j/+D/3//f/+H/5P/m/+T/5P/l/+T/4//h/+D/4P/i/+T/5//l/+P/4f/e
/+D/4f/j/+T/4//k/+T/4//h/+H/3//f/+f/5v/l/+T/4//i/+H/4f/g/9//4//k/+P/
5P/j/+L/4f/g/+H/4f/h/+H/4v/k/+X/5v/j/+X/5f/l/+b/5//o/+n/5//n/+f/6P/s
/+3/7v/u/+7/8P/x//H/8f/v/+7/6f/p/+j/6P/n/+f/5//n/+b/4//j/+L/4f/f/9//
3//e/93/3f/c/9v/3v/f/+D/4P/c/9v/2//c/93/3f/d/9//4f/f/97/3f/b/9v/3v/g
/+D/4f/f/9z/1v/Q/9L/5P8GADQAYQCMALQA4QAFARoBGgHyAJcAMQDn/7H/iP+E/5X/
nv+j/67/uf/D/8v/0P/T/9X/1//X/9X/1f/X/9n/2f/a/9v/2//a/9n/2v/a/9z/3P/b
/9v/2//b/9v/2v/Y/9j/2//b/9v/3P/f/97/2v/a/9r/3P/d/93/3v/g/+D/3f/d/93/
3f/d/93/3//g/+H/4f/h/+D/3//f/97/3v/e/+D/4v/k/+H/4P/g/9//3//f/9//4v/k
/+X/5f/i/+H/4P/g/+P/4//j/+T/5v/k/+T/5P/k/+P/4//m/+r/6v/p/+j/5v/m/+b/
5v/p/+v/7f/t/+//7//t/+3/7P/u/+7/7v/v//D/8v/z/+7/7v/v//D/7//v/+//7//u
/+7/7v/v//D/7//w//D/8//0//P/8//x//H/8f/y//P/8//0//P/9P/y//P/9P/y//D/
7f/r/+7/7//v//D/7f/q/+f/5v/q/+v/6//r/+z/6f/p/+n/5v/m/+f/5//p/+r/6v/o
/+f/5v/k/+P/5v/p/+n/6f/r/+r/6f/n/+X/5v/o/+j/7P/s/+7/7v/q/+n/6f/r/+//
7//v/+//7//v/+//7v/t/+3/7v/u//H/8f/x//H/8f/x//H/8f/z//P/9v/2//f/8//y
//L/8v/x/+//7v/w//H/8v/z//H/7//u/+z/7v/v//D/8P/u/+7/7v/v/+3/7P/r/+r/
7P/t/+7/7v/r/+n/6f/q/+v/6P/n/+f/6v/r/+v/7P/o/+j/6P/p/+v/6//r/+r/6P/n
/+f/5v/n/+j/6P/n/+n/6f/n/+f/5f/m/+b/5v/t/+z/6//q/+n/6P/m/+f/5//n/+n/
6v/p/+r/6f/o/+f/5v/p/+n/6f/p/+v/7P/s/+z/6//t/+3/7f/u/+//8P/x/+//7//v
//D/9P/1//b/9v/4//r/+//7//r/9//1/+//7v/u/+//7//s/+v/6v/o/+b/5//n/+f/
5//n/+f/5v/l/+X/5P/j/+X/5f/l/+T/4P/f/9//4P/j/+P/4//l/+f/5f/k/+P/3//f
/97/4v/k/+P/4f/e/9z/2P/c//D/FgA+AGUAjACyANkA9wAGAfoAvABbAAEAyf+h/4j/
jP+b/6L/qf+0/73/w//P/9T/1//Z/9v/1//V/9X/1//Z/9j/2v/c/93/3P/b/9z/3P/e
/97/3f/d/97/3//g/+D/3f/c/97/3f/f/+D/4//i/97/3v/e/+D/4v/j/+X/6P/m/+P/
4//j/+P/4//j/+X/5v/n/+f/5//m/+X/5f/k/+X/5v/p/+z/7v/r/+r/6v/q/+v/7P/t
//H/9v/6//3/AAABAAIABAAHAAkACwAOABIAEgAUABYAGQAZABoAHgAiACIAIQAgACEA
IgAjACQAKAArAC4ALwAwADEAMAAxADIANAA0ADQANgA4ADsAPQA6ADoAOwA8AD0APQA9
AD0APQA8ADsAOwA9AD0APwBAAEQARgBGAEcARwBHAEcASABKAEsATQBNAE4ATABNAE4A
TABMAEsASwBMAE0ATQBOAEoASABGAEYASwBNAE4ATwBNAEkASABHAEYARgBHAEcASABK
AEsASgBJAEgARgBFAEgASwBLAEsASQBIAEcARQBFAEYASABIAEoASgBMAEwASABHAEcA
SQBNAE0ATQBNAE8ATwBPAE4ATQBNAE4ATgBQAFEAUgBTAFAATwBOAE0ATwBPAFIAUgBR
AE0ATABMAE0ATQBMAEwATQBNAE0ATQBLAEkASABGAEcASQBLAEwARwBGAEUARQBEAEQA
RABEAEUARQBFAEQAQQA/AD8AQABCAEAAQABBAD8APwA+AD4APAA8ADwAPQA/AD8APwA+
ADoAOQA5ADgAOwA8ADwAOwA5ADkANwA3ADUANgA2ADYANwA5ADoANgA1ADQAMwAyADQA
NQA1ADUANQA0ADEAMAAwADAAMAAwADMAMwAzADMAMAAwAC8ALgAwADMANAA1ADMAMwAz
ADMAMQAxADEAMgA2ADcAOAA4ADYAOAA5ADkAOgA5ADkANQAwAC4ALQArACsAKwArACoA
KQApACgAJwAkACMAIgAgACEAIwAkACUAIwAjACMAIgAgAB8AHwAgACEAIQAhACMAIAAd
ABsAGQAbAB8AIAAkACQAIQAdABgAEgASABgAIAA4AFoAfQCgAMYA6QANASgBOAEoAeUA
fwAnAPP/zP+4/8H/0v/Z/+D/7//5/wEABgAHAAUACQALAA0ADQAPABEADgAOAA4ADQAL
AAsADQAOABAAEAAPAA8ADAALAAoACAALAAwAEAARAA8ADgAPAAwACgAKAAoADAAPAA8A
EAASAA8ACwAKAAkACgALAAwADwAPAA8ADgANAAoACQAJAAgACgAKAAwADgAMAAkACAAI
AAgACQAKAAsACQAKAAoACQAJAAkACQAKAAsACwALAAwACwAIAAcABgAIAAkACwAQABAA
EAAPAA4ADgAOAA4ADgARABMAFQAVABMAEQANAAsADQAQABEAEgAQABAAEQARAA4ADgAP
ABAAEQARABEAEQAPAA4ADQANABAAEQAUABYAEwASAA8ADQANAA0ADQAOABAAEQATABMA
EQAOAA4ADgARABIAEgATABEAEQAQABAADAAKAAgACAALAA0ADgAPAAsABwAGAAUABQAG
AAgACQAGAAYABQACAAIAAgABAAEABAAHAAcABwAFAAQAAwABAAMABAAGAAYABQAEAAUA
BAADAAMABAAHAAwADwASABUAEwATABMAEgATABUAGAAaABoAGQAYABcAFwAXABcAFwAZ
ABkAHAAcABoAFQATABIAFAAVABUAFgAVABUAFQAVABQAEwATABIAEgATABQAFAAOAAwA
CgAJAAsADAANAA4ADgANAAwACgAJAAcABwAIAAwACgAKAAsACAAHAAUABAADAAQABQAH
AAYABQAEAAIA/////wAAAAADAAQABAADAAAA///8//v///8GAAQA/v/+//7//v/+//z/
/f/9//3/AAAAAP7//v/7//r/+f/4//r/+//8//3//f/+//7//v/9/////////wEAAQAB
AAEAAQABAAEAAgAGAAcACAAIAAYACAAJAAkABgADAAEA+//8//z//f/9//z/+//6//j/
9f/1//T/8//x//H/8f/w//L/8//z//P/9P/1//b/9v/y/+//7f/s/+//7//v//H/8f/v
/+7/7f/t/+3/7v/y//L/8f/v/+j/4P/g/+7/EAA8AGgAjwC6AOQADwErATYBFAG+AFUA
BQDL/5//jv+c/6v/rv+1/8L/y//T/9v/4P/h/+P/4f/f/9//3//h/+P/4v/k/+b/5//l
/+P/4//i/+b/5v/l/+X/5//n/+f/5v/j/+L/5P/j/+X/5v/p/+j/5P/k/+T/5v/n/+f/
6P/q/+j/5f/l/+X/5//n/+f/6f/q/+v/6//r/+n/5//m/+T/5f/m/+n/7P/q/+f/5v/m
/+b/5//o/+n/6//s/+z/6//o/+f/5v/m/+j/6f/q/+z/6v/o/+j/6P/o/+f/5//q/+3/
7v/u/+7/7v/u/+7/7v/w//P/9v/3//f/9//1//X/9P/2//b/9v/2//b/9//3//b/9v/3
//j/+f/5//n/+f/3//b/9f/1//b/9f/2//b/+f/6//n/+f/4//f/9v/2//r/+//9//3/
+//4//j/+P/6//r/+f/5//n/+f/4//j/9v/0//L/8v/0//X/9f/1//T/8f/x//H/7v/u
/+//7//x//L/8v/w/+7/7v/t/+3/8P/z//P/8//z//L/8f/v//H/8v/0//T/9v/2//j/
+P/0//P/8//1//n/+f/5//n/+f/5//n/+P/5//v//v8AAP///////////v/9//z/+///
////AgACAAEA/f/8//z///////7//v////////////3/+//6//j/+v/7//z//P/7//r/
+f/5//j/+P/4//j/+f/5//n/+P/1//P/8//0//f/9v/3//n/+P/3//X/9P/0//T/9P/1
//X/9f/1//T/8f/x//L/8v/z//T/9P/z//P/8//x//H/8f/y//L/8v/3//f/9v/2//T/
8v/w/+7/8f/z//T/9f/1//T/8f/w//L/8v/y//L/8//z//P/8//x//L/8v/y//T/9//4
//n/9//3//f/9//5//n/+f/6/wAAAQACAAIA//8AAAAA//8DAAMABAABAP3/+v/4//X/
9//3//f/9v/z//P/8v/x/+//7//v/+7/7//x//L/8//x//H/8f/w//D/7//v//D/8f/x
//H/8//x/+//7v/t//H/9f/2//T/9P/x/+//7P/o/+j/6v/4/xYAPABnAJAAtgDfAAsB
KgE4AR4B0QBnABEA1f+m/5T/o/+y/7f/vv/N/9n/3f/g/+H/4f/n/+v/7f/t/+//8f/u
/+7/7v/t/+v/6//t/+7/8f/y//L/8//y//H/8P/u/+//8P/0//X/8v/y//T/8v/y//L/
8v/0//X/9f/2//j/9f/x//D/7//w//H/8v/1//T/9f/1//X/9P/z//P/8v/z//T/9//6
//f/8//x//D/8//1//f/+f/2//b/9f/z//P/8//z//T/9//3//f/+P/1//L/8f/w//L/
8//1//r/+f/4//b/9P/3//j/+f/6//n/+//9//3/+v/5//b/9f/5//z//f/+//3//P/8
//v/+f/6//z//v////////////z/+v/4//f/+v/7//7/AAD+//7//P/7//3//f/9//7/
AgADAAUABQAEAAAA///+////AAAAAAEA/v/9//v/+v/7//r/+f/6//z//f/9//3/+//3
//b/9f/2//b/9//3//X/9v/2//T/9v/2//X/9f/2//n/+f/5//b/9P/y/+//8v/0//f/
+P/5//j/+f/4//j/9//3//n/+//7//v/+//5//n/+f/4//n/+//+/wAA//////////8B
AAEAAQABAAMAAwAGAAYABAD///3//P8AAAEAAQACAAIAAQAAAP//AAD//////v8AAAEA
AgACAP7//P/6//n/+//8//3//v/8//v/+v/4//j/9//4//r//P/6//r/+//4//f/9f/0
//X/9v/3//n/+P/3//b/9P/1//X/9v/2//f/+P/4//f/9v/1//L/8f/0//b/9//4//j/
9//1//P/8P/y//T/9v/2//T/9P/0//T/9P/1//X/9f/4//j/9v/2//X/9P/z//L/9P/1
//b/9//1//b/9v/2//b/+f/6//v//P/9//7////9//3//f/+/wQABQAGAAYABgAIAAkA
CQAHAAUABAD///7//v///////f/9//3//P/5//n/+P/3//j/+f/6//r/9//3//b/9f/4
//n/+v/6//b/9f/1//b/+f/5//n/+//7//n/+P/3//X/9//6//j/+P/3//f/9P/s/+r/
8v8IACoAUgB7AJ4AxgDtAA0BIAEeAegAjQAvAO3/wf+k/6L/s/+8/7//yP/V/9//5//s
/+//7f/v//H/8f/x//P/9f/z//T/9f/1//P/8//1//b/+P/4//f/9//3//f/9//2//T/
9P/3//f/9//4//v/+v/2//T/8v/y//T/9f/3//r/+P/1//X/9f/1//X/9f/3//r/+//7
//v/+f/3//b/9P/2//b/+P/6//r/9//2//b/9v/3//j/+f/5//r/+v/5//f/9//3//j/
+v/7//z//v/8//r/+v/6//n/+f/6//7/AgACAAEAAAD///7//f/8//7/AQAEAAUABQAF
AAMAAwADAAQAAwACAAMABAAGAAcAAwACAAIAAgAFAAUABQAFAAMAAgABAAEAAgABAAIA
AgADAAQAAwADAAMAAwADAAQABAAFAAcABwAHAAQABAAEAAQABAADAAMABAAFAAUABgAC
AAAA/v/+/wAAAQABAAEAAgD////////+//7/////////AAAAAP7//f/8//r/+f/8////
/////wEAAAD///3/+//8//7//v8CAAIABAAEAAAA/////wEAAwADAAMAAwAFAAUABQAE
AAQABQAHAAgACwALAAsACwAKAAkACAAHAAsACwAOAA4ACwAHAAYABgAFAAUABAAEAAYA
BwAIAAkACAAHAAcABgAEAAUABgAGAAUABAADAAMAAwACAAEAAAAEAAUABgAGAAIA///+
//7/AgAAAAAAAQABAAEAAAAAAPz//P/8//3//v///wAAAAD+//3//f/8////AAAAAP//
/f/9//v/+//7//z//P/8//////8AAP3//P/6//r/+v/6//z//f/9//3//f/8//n/+P/6
//r/+v/6//v/+//7//v/+v/6//n/+P/7////AQADAAAA///+//3/////////AAAGAAcA
CAAIAAYACAAJAAkACwAJAAgAAwD+//z/+//5//z//f/+//7/+v/5//f/9f/z//P/8//y
//X/9//4//n/9v/1//T/8v/y//H/8f/y//P/8//z//X/9P/x/+//7f/z//f/9v/2//L/
7f/r/+r/6P/o/+z//P8YADoAXwCEAKQAywDzAAwBEgH0AKEAOQDt/73/mP+O/53/rP+z
/7z/yf/T/9n/2v/d/9//4//l/+f/5//p/+v/6v/q/+r/6f/n/+f/6f/q/+r/6v/p/+n/
5//n/+f/5v/o/+r/7//x/+3/7P/t/+r/6v/q/+r/7P/t/+3/7v/w/+7/6//r/+v/7P/t
/+7/8f/w/+//7f/r/+3/7f/u/+7/7v/u//D/8v/w/+3/7P/s/+//8f/z//X/8v/y//H/
7//v/+//7//w//P/8//z//T/8v/w//D/8P/y//P/9f/6//n/+P/2//T/9f/2//f/+P/3
//n/+//7//n/+f/3//f/+f/8//3//v/7//r/+v/5//f/+P/6//z/+//7//v/+//5//j/
9//3//n/+f/7//z/+v/6//j/9//4//n/+v/8//3//f/+//3////8//z//P/9//7//v//
//7//f/7//r/+f/4//f/+P/4//n/+f/5//j/9f/1//X/9f/2//j/+f/4//j/9//0//X/
9v/2//f/9//5//j/9//3//b/9f/z//T/9v/5//r/+v/4//j/9v/3//f/+P/7//3//f/9
//3//f/9//3//P/+////AQACAAAA///+//3///////////8BAAEABAAEAAMA///+//7/
AAABAAEAAgAAAP///v/9//z/+//7//r/+//9////AAD7//r/+f/5//v//P/9//7//P/7
//r/+P/2//X/9v/4//j/9v/2//f/9//3//b/9v/1//b/9//5//b/9f/0//L/8v/z//X/
9v/3//j/+P/3//f/9//1//X/9f/2//b/9v/1//X/9P/z//T/9v/4//r/+f/4//f/9v/1
//X/9P/z//T/9P/y//L/9P/0//T/9P/1//X/9f/1//f/+P/4//j/9//5//n/+f/6//v/
/P/9//3//f/9//7/AgADAAQABAAGAAgACQAJAAgABQADAP3//f/8//z/+//6//n/+P/2
//T/9f/1//X/9//3//f/9v/1//X/9P/z//T/9f/2//b/9v/1//X/9v/3//f/9//5//f/
9f/0//P/8f/z//T/9v/6//v/9//y/+7/7P/2/wwALABUAH8ApADKAO8ADwEaAQYBxABj
AAkA0f+t/5r/ov+x/7b/uf/G/9P/3//n/+r/6//r/+//7//t/+3/7//x//D/8v/0//X/
9P/z//T/9P/0//T/8//z//P/8//z//L/8f/w//L/8f/y//T/+P/4//X/9P/z//T/8//z
//T/9v/4//X/9f/1//X/9f/1//f/+P/5//n/+f/2//X/9f/0//X/9v/5//z//P/5//j/
+P/2//f/+P/5//v//P/8//v/+f/5//n/+v/7//v/+//8//z/+v/6//r/+v/5//n//P//
/wAAAAAAAP7//v/+//7///8BAAMAAwABAAEA/////wAAAgACAAIABAAEAAUABQACAAIA
AwAEAAUABQAFAAUABQAEAAMAAwAEAAMABAAEAAYABgAEAAMAAwADAAMABAAEAAUABwAH
AAkABgAGAAYABAAEAAMAAwAEAAUABQAGAAQAAgAAAAAAAgADAAMAAwAAAP3//f/9//r/
+v/7//v//P/+/////v/9//z/+v/5//z////////////+//3/+//6//r/+//6////AAAD
AAQAAAD/////AQADAAMAAwADAAMAAwADAAIAAAABAAMABAAGAAcACAAJAAgABwAGAAUA
BwAHAAoACgAKAAcABwAIAAcABwAGAAYACQAJAAkACQAFAAMAAgAAAAEAAwAFAAYABQAE
AAMAAwADAAIAAQAAAAMAAwADAAIA/f/7//v//P////7///8BAP/////+//7/+v/6//r/
+//7//v/+//6//n/+f/6//r/+v/6//n/9//6//v/+v/7//r/+v/5//j//P/9//3//f/4
//j/9v/4//j/+P/4//j/+f/5//n/+P/4//b/9v/3//j/+f/6//r/+f/4//f/+P/6//v/
/P/8////AAABAP7//f/8//v//P/9//7/AAADAAMAAwACAAMABgAIAAkACQAHAAYAAQD8
//r/+f/3//n/+//9//7/+v/5//f/9f/1//X/9f/0//X/9//4//n/9v/1//T/8v/w/+//
7//w//H/8f/x//P/8//x//D/7//1//X/9P/0//L/7//t/+z/6P/m/+r/AAAiAEwAdwCi
AMwA/QAjATgBNAECAZ8ANwDt/7f/lP+U/6n/tv+7/8L/y//V/9n/3P/f/+X/6f/r/+r/
6f/q/+v/5v/m/+b/5f/n/+n/7f/w//H/8P/u/+3/7P/r/+r/6P/r/+z/8P/x/+3/7P/t
/+r/6v/s/+7/8v/w/+//7//w//D/7f/t/+3/7//v/+//8f/v/+//7v/t/+7/7//x//L/
8f/w//H/8v/y/+//7v/u//D/8f/y//P/8P/w/+//7f/w//H/8v/0//T/8//y//L/8v/w
//D/8P/y//P/9f/6//n/+P/2//T/9//4//n/+v/5//v//f/9///////9//3//v8AAAAA
AAD///7//v/9//3//v8AAAIAAgABAAAA///+//7//v///wEAAQADAAQAAQAAAP3/+//9
////AQAEAAQAAwADAAEAAwAAAAAAAAABAAIAAgADAAEA///8//r/+//6//n/+v/5//n/
+P/3//b/8//z//P/9P/0//X/9f/0//T/8//w//L/8v/x//H/8P/z//P/8//z//L/8f/v
//L/9P/3//j/+P/2//b/9P/z//P/9P/3//j/9//2//X/+P/5//r/+v/8//3///8AAP7/
/f/8//v//f///wEAAwADAAEAAgAAAAIA/////wAA//////7//v/+//3//P/7//z//f//
/wAA/f/9//3//P/6//r/+v/7//z//P/8//z/+//5//f/9P/0//X/+P/8//v/+P/3//f/
+P/5//n/+v/6//r/+v/7//r/+f/4//b/9v/3//n/+v/4//j/9//1//b/9//2//f/+f/6
//r/+v/5//f/9P/x//r//v/+//v/+v/5//j/9//3//b/9f/5//r/+f/6//n/+P/3//b/
+P/5//r/+//5//r/+v/6//r//f/+////AAABAAIAAwACAAEAAAAAAAYABwAIAAgACAAK
AAsACwAKAAcABQD///7//v///////f/9//3//P/7//v/+v/5//v/+//7//r/+P/5//n/
+f/7//v/+//6//j/9//3//j/9//3//f/+f/7//n/+P/3//f/9//4//r//P/7//n/8v/s
/+z/+P8SADoAZgCVAMIA8AAZATcBRgEwAeQAewAjAOX/s/+c/6j/uf++/8f/0v/Z/+P/
7f/w//H/8//3//P/8f/x//P/9f/1//b/9//3//b/9f/2//b/+v/6//n/+f/5//n/+f/4
//b/9v/5//n/+//8/////v/7//r/+f/6//v/+//8//7/AAD9//3//f////////8BAAEA
AQAAAP///v/9//3//P///wAAAwAGAAUAAQD///7//P/9//7///8AAAIAAwADAAIAAQAA
AAAAAQABAAEAAgAFAAQABQAGAAQAAwADAAYACgAKAAkACAAIAAgACAAIAAcACQALAAsA
DQANAAsACwAMAA4ADgAOAA8AEAASABMADgAOAA8AEAARABEAEQARABEAEAAPAA8ADwAP
ABEAEgATABQAEwATABMAEwATABQAFAAVABcAFwAXABQAFAAUABYAFgAVABUAFQAVABQA
FAAQAA4ADAAMABAAEQARABEAEgAPAA8ADwAOAA4ADwAPAA8AEAAQAA4ACwAKAAgABwAL
AA8AEAARAA8ADgANAAsACwAMAA4ADgASABIAFAAUABEADwAOAA8AEgATABQAFQAVABUA
FQAUABIAEwAVABYAGAAZABoAGwAYABcAFgAVABkAGQAcABwAHAAZABkAGgAbABsAGgAa
ABsAGwAbABsAGgAZABkAGAAaABsAHAAcABkAGAAXABcAFwAWABUAFAAWABcAGAAYABUA
EwATABQAGAAWABYAFwAVABUAFAAUABQAFAAUABUAFwAXABcAFgASABEAEQAQABIAFAAV
ABUAFwAXABUAFQATABQAFAAUABUAFQAUABMAEAAQABAAEgAUABQAEwATABMAEgAQABIA
EQAUABYAFgAWABYAFAAVABUAFQAUABQAEgASABQAFAAUABQAEwATABMAEwAUABYAFwAY
ABYAGQAaABsAHQAdAB0AHQAfAB8AHwAgACMAIwAjACIAJQAoACoAKwAqACcAJQAfABsA
GgAaABkAHAAdAB4AHgAZABkAGAAXABkAGQAZABgAFgAXABcAFwAVABUAFQAUABQAFQAX
ABoAGAAXABYAFwAYABcAFwAXABcAFwAWABQAEgATABMAEgASABAAFAAkAEAAYgCLALAA
1gD/ACUBPAE8ARQBtwBTAAsA3f/A/77/z//c/9//5v/z//n///8EAAkADwATABUAFAAT
ABQAFQARABAADwANABAAEQAUABYAFQAUABIAEQAUABUAFgAWABYAFgAZABkAGAAYABoA
GAAZABoAGwAeAB0AGwAaABoAHQAbABwAHQAbABsAGwAdACAAIQAhACEAIgAhACEAIAAd
ABwAHQAeACAAHwAgACIAJAAlACYAJwAlACYAJgAlACYAJwAoACoAKQApACkAKgArACoA
KwAsAC0ALQAuADIAMwAyADAALgAwADIANAA2ADQANQA2ADUANgA3ADYANwA2ADgAOAA4
ADkAOgA8AD0AOwA8AD4AQAA+AD0APAA7AD0APgA/AEEAQAA/AEAAQABCAEIAQAA/AEIA
QwBEAEYARQBFAEYARQBIAEYARwBIAEoASgBJAEkASQBJAEgASABJAEgARwBIAEcARwBG
AEUARgBFAEcASQBGAEYARwBHAEUARgBGAEQARwBIAEgASQBHAEkASABHAEoASgBKAEkA
SwBKAA==
         </WaveFormData>
      </LeadData>
      <LeadData>
         <LeadByteCountTotal>10000</LeadByteCountTotal>
         <LeadTimeOffset>0</LeadTimeOffset>
         <LeadSampleCountTotal>5000</LeadSampleCountTotal>
         <LeadAmplitudeUnitsPerBit>4.88</LeadAmplitudeUnitsPerBit>
         <LeadAmplitudeUnits>��V</LeadAmplitudeUnits>
         <LeadHighLimit>2147483647</LeadHighLimit>
         <LeadLowLimit>268435456</LeadLowLimit>
         <LeadID>V6</LeadID>
         <LeadOffsetFirstSample>0</LeadOffsetFirstSample>
         <FirstSampleBaseline>0</FirstSampleBaseline>
         <LeadSampleSize>2</LeadSampleSize>
         <LeadOff>FALSE</LeadOff>
         <BaselineSway>FALSE</BaselineSway>
         <ExcessiveACNoise>FALSE</ExcessiveACNoise>
         <MuscleNoise>FALSE</MuscleNoise>
         <LeadDataCRC32>1364770069</LeadDataCRC32>
         <WaveFormData>
6v/q/+r/6v/n/+b/5f/k/+T/5P/k/+T/4//i/+H/4P/g/+D/4P/g/97/3v/e/97/3f/c
/9v/2v/b/9z/3f/e/9v/2v/Z/9j/2P/Y/9j/2P/a/9z/3v/g/9//3v/d/9z/3//g/+H/
4v/g/+D/4P/g/+L/4v/i/+L/4//k/+X/5v/l/+T/4//i/+X/5v/n/+j/5//m/+X/5P/k
/+T/5P/k/+b/5v/m/+b/5f/k/+P/4v/j/+T/5f/m/+P/4v/h/+D/4v/i/+L/4v/k/+T/
5P/k/+L/4P/e/9z/3f/e/9//4P/f/97/3f/c/97/3v/e/97/3P/c/9z/3P/b/9r/2f/Y
/9v/3P/d/97/3f/c/9v/2v/a/9r/2v/a/9v/3P/d/97/2//a/9n/2P/a/9v/3P/d/9r/
2f/W/9X/2P/Z/9n/2f/b/9v/2v/a/9b/2P/Y/9j/2f/b/+D/4f/g/9//3v/c/97/3v/g
/+H/4v/k/+T/5P/i/+X/5f/l/+X/5f/l/+P/3//d/9z/2//c/97/3//e/9z/2f/Y/9b/
1v/W/9b/1v/Y/9j/2P/Z/9j/1v/V/9P/1f/U/9T/1f/V/9X/1f/U/9P/0P/P/87/0f/T
/9X/1f/R/8z/yP/F/8D/vf/H/+P/BgArAFgAgwCxAN8ABgEeARQB2wB9ACIA4/+4/6P/
q/+w/6z/sP+5/8P/yP/J/8n/yP/K/8v/zf/O/8//0P/Q/8//zv/N/8r/zP/M/83/0f/T
/9D/zv/O/87/zv/O/87/0f/S/9L/0v/R/9D/zf/K/8v/y//L/87/zv/O/87/z//P/83/
zf/N/83/zf/O/8//z//P/87/zf/P/9D/0P/Q/87/z//Q/9D/0f/Q/9D/0v/U/9T/1f/W
/9P/0//S/9L/0v/Q/87/0P/S/9P/0//R/9H/0f/R/9T/1v/U/9b/1v/V/9X/1f/U/9b/
1//X/9f/1//Z/9v/3P/a/9r/2f/Y/9r/2//c/97/3v/e/97/3f/f/9//3v/e/93/3f/d
/9//3//d/9v/3v/g/+P/5f/n/+f/5v/l/+P/5P/n/+b/5//m/+f/6f/n/+f/6f/p/+n/
6f/p/+r/6v/q/+n/6P/k/+X/5f/l/+X/4//i/+L/4v/e/93/3f/d/97/4P/h/+L/3//e
/93/2//d/93/3f/d/9//4P/h/+H/3//f/97/3v/g/+H/4v/k/+L/4f/g/9//4f/i/+T/
5v/l/+X/5f/k/+T/5P/k/+L/5P/l/+f/5//k/+P/4//i/+X/5v/l/+j/5v/o/+j/6P/l
/+T/4//j/+b/5v/m/+b/5v/m/+X/5f/k/+T/5P/k/+X/5f/l/+T/4v/i/+D/4P/i/+P/
5P/l/+L/4f/f/93/4P/h/+L/4//i/+L/4f/g/+D/3//f/9//4P/h/+L/4//g/9//3f/b
/97/3//g/+H/4f/g/9//3f/f/9//3//e/+L/4v/i/+L/4v/i/+D/3//e/93/3//h/+H/
4//h/+H/4P/f/+H/4f/g/+D/4P/i/+L/4v/f/9//4v/h/+L/4//k/+T/5P/k/+b/5//o
/+r/6v/q/+j/6//r/+v/7P/r/+r/5//l/+P/4v/h/+H/4v/i/+D/3//d/93/3P/e/97/
3v/e/9z/3P/c/93/3v/e/9//3//d/9z/3P/d/9//3//f/97/4P/e/97/3v/b/9v/3f/h
/+H/4P/g/93/1v/N/83/3//+/yMATAB3AKMA0QD2ABABFgH3AKsATgAJANr/t/+x/7r/
uv+6/8H/yf/Q/9X/2f/a/9j/2f/Z/9n/2f/Z/9j/2f/a/9v/2v/Z/9j/2P/b/9v/2P/W
/9b/2P/Y/9j/2P/X/9j/2P/Y/9n/2v/Z/9j/1//X/9f/2v/c/9z/3P/d/9v/2f/Z/9n/
2P/X/9f/1//Y/9n/2f/Z/9f/2P/Y/9j/2P/Z/9r/2v/b/9r/2v/c/9v/2v/a/9r/2//d
/97/4P/d/9r/1//Y/9r/2//b/9n/2f/Z/9n/3P/Z/9b/1//W/9r/2//c/9z/2//b/9r/
2f/Z/9v/3f/e/+D/4P/f/97/3v/f/+D/4v/j/+T/5f/l/+P/4//i/+L/5f/l/+X/5//p
/+f/5f/o/+f/5//m/+X/6v/s/+7/7//x//P/8f/x//L/8//1//P/9//7//3////7//v/
/P/8////AQADAAIA//////////8AAAAAAQACAAEAAQACAAMAAQACAAIAAgADAAQABQAF
AAcABwAHAAcADQAQABMAFQAYABkAGQAaAB0AHQAdAB4AHwAfAB8AHwAdABwAHAAcAB4A
HwAgACAAIAAgACAAHgAdAB0AHgAdAB0AHQAeAB4AIAAgAB4AIAAeACAAIAAgACEAIAAf
AB8AHgAcABoAGAAbABwAHAAdABoAGgAaABoAGwAbABsAGgAbABwAGwAcABsAGwAbABsA
HQAdABwAGwAZABkAGQAZABkAGAAWABQAFgAXABkAGwAaABkAGAAXABkAGQAYABcAFgAV
ABQAEwAWABYAFgAVABUAFQAVABQAEgATABQAFAAYABgAFwAWABUAFAATABMAEwATABQA
FQAUABUAFAAVABUAFQAXABcAFgAWABUAGAAZABoAGQAZABwAGwAdAB0AHQAcABoAGgAc
AB0AHgAgACAAIAAhACUAJgAnACQAIwAiAB8AHwAdABwAGwAaABoAGQAWABcAFQAVABQA
EgASABIAEgAQABAAEAARABEAEAAQAA8ADgAMAAsACwANAA0ADQAMAA0ADAANAA4ACQAJ
AAsADQAPAA4ADAAJAAYA//8BABUANgBZAH4ApwDRAP0AHgEyASoB+QCjAFAAGwD2/9//
3//m/+b/6P/x//X/+P8BAAcACAAIAAkABQAFAAUABQAEAAUABgAHAAYABAAEAAUACQAL
AAgABgAGAAcACAAJAAoABwAGAAQAAgAGAAgACAAIAAUABQAFAAgACQAKAAsADQALAAkA
CQAJAAkACQAKAAsACwALAAoACQAHAAgACAAIAAgACQAKAAoACQAIAAgACgAJAAgACAAI
AAoACwALAAwACwAIAAUABgAIAAkACQAHAAYABwAIAAwACgAIAAoACgAMAA0ADgAOAA4A
DwAPAA8AEQATABUAFgAWABYAFQAUABMAEwATABQAFgAYABoAGwAZABkAGAAYABkAGQAZ
ABsAGQAXABUAGAAYABkAGQAZABwAHgAgACEAHwAhAB8AHwAgACEAIwAhAB8AIQAhACEA
IQAhACIAIgAmACcAKAAmACUAJQAlACUAJgAmACcAKAAmACUAJQAlACUAJgAmACYAJwAo
ACkAKQArACsAKwArAC4AMAAyADMAMwAzADIAMgA1ADUANQA2ADcANwA3ADcANgA2ADcA
OAA6ADsAPAA8AD4APgA+ADwAOwA7ADwAOwA+AD8AQQBCAEAAQAA+AEAAQgBEAEQARABB
AEAAPwA/AD4APgA+AD4AQABAAD8APwA9ADwAOwA6ADsAOwA7ADoAOgA6ADgAOAA7ADsA
OwA7ADsAOwA6ADkANwA3ADcANwA2ADYANQA0ADQAMwAzADMAMQAxADEAMQAzADMAMgAx
ADAALwAuAC0ALgAuAC4ALQArACsAKwAqACoAKwAsACwAKgAuAC8ALAArACoAKQAoACsA
KwArACsAKQApACcAJwAmACcAJwAnACkAKQAoACgAJgAoACgAKAAoACkALQAtACsAKwAr
ACoAKgAqACwALQAwADIAMgAyADIANQA1ADUANQA1ADUAMwAwAC0AKwApACkAKgAqACgA
JwAlACUAJAAiACIAIgAiACIAIgAiACMAIwAiACIAIQAfAB4AHgAfACEAIQAhACAAHwAc
ABsAGgAZABsAHQAfAB8AHgAaABcAEAANABEAFwAsAEsAagCLALUA3wAIASgBPAExAfkA
nABJABgA9//j/+j/8P/u//P///8GAAsADwAMAAoADQAPABAAEQASABIAEgASABIAEAAP
AA4ADgARABUAEgAQABAADQAMAAsACgAMAA4ADwAQABAAEAAOAAwACwALAAsADgAQABAA
EAARABAADQAMAAsADQANAA4ADwAPAA8ADgANAAsADAAMAAwADAANAA4ADgALAAoACgAM
AAoACgALAAwACwALAAoACgAMAAoACAAKAAoACwALAAkABQAFAAUACAAJAAgACwAMAAsA
CwALAAoACAAJAAkACQALAA0ADwAQAA4ADAAJAAYABwAJAAsADgAOAA4ADgANAAsACwAK
AAoADQANAA0ADwAPAA0ACwAOABEAEwAUABUAFQAUABMAEQARABMAEQARABMAFQAYABcA
FgAXABYAFQAXABkAHAAeACEAIQAhAB4AHQAdAB0AHQAfACAAIgAkACEAHwAeAB0AHwAg
ACAAIAAeAB4AHgAdAB0AHQAdAB0AHQAeAB8AHwAdAB0AHAAcAB8AHwAfACAAIAAfAB4A
HQAeAB4AHwAgACIAIwAkACQAIQAgAB8AHAAdAB8AIgAjACEAIQAiACIAJAAkACIAJAAk
ACYAJgAmACQAIgAgAB8AIgAiACIAIgAiACIAIQAhACAAIAAgACAAHwAfAB8AHgAdABwA
GQAYABsAGwAbABsAGQAZABgAFwAVABUAFQAVABcAGAAYABgAFgAVABUAFQAVABUAFQAV
ABUAFQAUABMAEwATABMAEwAWABYAFgAVABMAEQAPAAwAEAAXABYAEAAQABAAEAAQABEA
EQARABEAEwATABEAEQAPAA8ADgANABEAEQAQABAADgAQABAAEAAQABEAFQAVABcAFwAX
ABYAFgAWABgAGQAeACAAIAAgAB8AIQAgAB8AHQAbABkAFQAWABUAFQAVABQAFAATABAA
DwANAA0ADAAKAAoACgAKAAwADAAMAA0ADgAOAA8ADwALAAgABgAFAAYABwAIAAgABgAE
AAQABAAFAAUABQAJAAkABgAEAP//9v/x//3/HQBEAGsAlAC/AO8AGQE6AUgBMAHnAIkA
PAAHAOL/0//X/9z/2v/g/+n/7//0//v//f/+//7/+//5//n/+f/5//j/+f/6//v/+v/4
//b/9f/3//r/+P/3//j/+v/6//r/+v/5//j/9v/0//X/9v/1//T/8f/x//H/9P/y//L/
8v/z//P/8f/x//H/8f/x//L/8//z//P/8v/x//D/8P/v/+7/7//x//P/9P/x//D/8P/y
//D/8P/x//L/8v/z//P/9P/y//D/7v/w//H/8//0//P/8f/x//H/9P/z//D/8f/w//L/
8//0//T/8v/z//P/8//0//f/+v/8//r/+v/5//j/+P/5//r//P/8//z//P/7//v/+//6
//r//f/9//3///////3/+//+//z//f/9//3/AQACAAMAAwACAAMAAAD//wIAAwAFAAMA
AQADAAMAAwABAAEAAgACAAEAAQABAP7//f/9//3//f////7//v/+//z/+//7//v/+f/6
//r/+v/8//z//P/7//r/+f/4//f/+f/6//v/+//7//v/+v/6//v/+//7//z/////////
///9//z//P/8//v/+//7//r/+P/4//j/9v/4//n/+//7//v/+//8//z/+f/4//X/9v/3
//r/+//8//v/+v/5//n//P/8//z//P/8//z/+//7//j/+P/4//j/+//7//v/+v/8//z/
+v/6//n/+f/5//n/+//7//r/+f/3//f/9//3//n/+v/6//r/+P/3//f/9//3//f/9//3
//f/9//2//X/9f/1//X/9f/2//b/9v/1//f/9//3//b/9P/1//b/9v/6//j/+f/6//f/
9v/1//T/+P/5//r/+//6//n/9v/1//b/9//3//f/+f/5//j/+P/2//j/+P/4//j/+f/9
//3/+//7//v/+v/6//r//P/9/wIABAAEAAQAAwAFAAQAAwAEAAUABgAFAAIA///9//v/
+//8//z/+v/5//f/9//2//X/9P/z//L/8//0//X/9//3//b/9v/1//X/9P/0//X/8//z
//P/8v/y//D/8P/w//P/9//3//X/9f/0//D/7f/o/+X/5//x/wwALQBUAHsAowDRAPwA
HgEuAR8B3wCCADEA/P/V/8f/zv/Q/87/0//d/+b/6f/r/+r/7P/v//H/8v/z//T/9P/z
//L/8f/u/+7/7v/v//P/9//0//L/8v/w//D/8P/w//P/9P/0//T/9P/0//L/8P/x//H/
8f/0//b/9v/2//f/9P/x//D/7//x//H/8v/z//P/8//y//H/8f/y//L/8v/z//X/9//4
//b/9P/z//T/9f/2//j/+v/5//n/+P/4//r/+P/2//j/+f/7//z/+//3//f/9//6//z/
+v/8//z//P/7//r/+P/5//v//P/9//v//f///wAA/f/8//r/+P/6//3/AAAEAAIAAgAC
AAEAAQABAAAAAAADAAMAAwAFAAQAAQD+/wAAAwAFAAYABwAIAAgACAAHAAcACQAHAAcA
CQALAA4ADQALAA0ADQANAA0ADQAOAA4ADAALAAoABgAGAAcACAAJAAcABgAGAAYAAgAB
AAEAAQABAAIAAgACAAIAAgACAAEAAQABAAEAAQAFAAYABwAHAAYABQADAAIAAwADAAMA
BAAFAAUABQAFAAQABAAFAAYACAAJAAoACgAKAAoACgAIAAoACwANAA0ACwALAAwADAAN
AA4ADQAQABIAFAAUABQAEgAQAA4ADQAPABAAEQASABAAEAAPAA8ADgAOAA4ADgARABEA
EQAQAA0ADAAJAAgADAANAA4ADwANAA0ADAALAAsACwALAAsADAAMAAsACgAIAAcABwAH
AAkACQAJAAkABwAHAAYABQAHAAcABwAHAAoACgAKAAkACAAHAAYABAAFAAcACQAKAAgA
CAAHAAYABAAFAAcACQAIAAYABgAGAAYACQAJAAkACQALAAsACQAJAAkACQAIAAcACwAL
AAoACgAIAAoACgAKAAoACwAPAA8AEQARABEAEAAQABAAEgATABQAFgAWABYAFwAbABwA
HQAbABkAFwATABIAEQARABEAEQASABIAEAANAAsACwAKAAsADAANAA4ADQAMAAsACwAM
AAwADQANAAsACgAKAAsADAANAA4ADgAQAA4ADgAOAAsADQAPAA8ADQAMAAwACQACAP3/
AwAXADQAVwB8AKMAzQD5ABwBNAE4AQ0BvwBmACcAAgDp/+X/7v/w//D/9f///wYACwAP
ABAAEAARABEAEAARABIAEgAUABQAFAASABIAEgATABcAGQAWABQAFAAVABYAFwAYABcA
GAAYABgAGQAaABkAGAAWABUAFAAWABgAGAAYABkAGQAXABcAFwAVABUAFgAXABgAGQAZ
ABkAFwAYABgAGAAYABkAGgAaABsAGgAaABwAHAAcAB0AHgAcAB0AHQAeABwAGgAYABoA
HQAfACAAHwAdAB0AHQAgACAAHgAgACAAIgAjACQAJAAjACMAIgAhACEAIwAlACYAKAAo
ACcAJgAlACUAJQAmACkAKgArACsAKgApACcAJgAoACkAKgAtAC0AKwApACwAKwArACoA
KQArACwALQAtAC0ALwAtAC0AMAAxADMAMQAvADEAMQAxAC8ALwAwADAAMQAxADEALgAs
ACsAKgApACsAKgAqACoAKAAnACcAJwAlACYAJgAmACgAKAAoACcAJgAlACQAIwAlACYA
JwAnACcAJwAmACYAJgAlACQAJAAmACcAKAApACYAJgAnACgAJgAnACgAKAAoACgAKAAm
ACQAJQAnACcAJwAnACgAKAAnACYAIwAkACYAKAAoACgAJQAkACMAIwAjACIAIQAgACEA
IgAiACMAIgAiACIAIgAhACEAIQAgACAAIAAeAB4AHgAdABwAGwAdAB8AIAAhAB8AHQAb
ABkAHAAcABsAGgAaABkAGQAZABcAFwAXABcAGAAZABkAGQAXABcAFwAXABoAGgAaABkA
GQAZABkAGAAWABcAGAAYABgAGAAZABgAFgAUABQAFAAUABcAFwAXABcAFQAVABMAEwAU
ABUAFQAVABcAFwAWABYAFAAWABYAFgAYABkAHQAdABwAGwAaABgAGQAaAB0AHwAkACYA
JgAmACYAKQApACkAKgApACgAJQAiAB8AHQAbAB4AIAAhACAAHAAZABgAFgAUABQAFAAU
ABcAGAAZABsAGQAYABgAFwAXABYAFgAXABcAFwAXABYAFgAUABQAFAAXABkAGQAXABMA
EAAOAA0ACgAFAAcAFwAyAFEAcgCVAL0A6QAUATABOgEjAd0AfAAzAAgA6f/f/+b/7P/u
//P//f8GAAkACQAKAAwADQALAA4ADwAQABAADgAOAA4ADAAMAAwADQARABEADgAMAAwA
DAAMAAwADAAOABAAEQASABEAEAANAAoACwALAAsADgAOAA4ADgAPAA8ADQANAA0ADQAN
AA4ADwANAA0ADAALAAwADgAPABAADwAPAA8ADgANAAwADAAOABAAEAARABIAFAAVABUA
FgAUABIAEAASABIAEwATABEADQANAA0AEAASABAAEgASABIAEQAQAA4AEAARABEAEQAP
ABEAEwAUABMAEgAQAA4ADwARABMAFgAUABQAFAATABQAFQAVABYAFwAXABcAGQAXABUA
EwAWABYAFwAXABcAFwAYABkAGQAaAB0AHAAdAB4AHwAhAB8AHQAfAB8AHwAfAB8AIAAg
AB4AHQAcABgAGQAZABkAGQAZABgAGAAYABQAEwATABMAEwAUABQAFAASABIAEgARABMA
EwATABMAEwAUABUAFQATABMAEgASABUAFQAVABYAFgAVABQAEwAVABYAGAAaABoAGwAc
ABwAGgAaABoAGAAZABsAHgAfABwAGwAbABoAGwAcABsAHgAgACIAIgAiACEAIAAfAB8A
IQAiACMAJAAjACIAIAAfABwAHAAcABwAHgAfACAAIAAgACAAHgAeACAAIQAiACMAIAAf
AB0AGwAbABsAGwAbABwAHAAbABoAHAAbABsAGwAdAB0AHQAdABwAGwAZABcAGQAZABkA
GQAcABwAHAAbABsAGwAbABoAGAAZABoAGgAYABgAFwAWABgAGQAbABwAGgAaABoAGgAa
ABkAGAAXABcAFwAVABUAGAAZABkAGQAZABkAGAAYABcAGgAbABwAGgAbAB8AHwAhACEA
IQAgAB4AHgAgACEAJAAmACYAJgAoACsAKwArACgAJwAmACMAIQAfAB4AHQAcABwAGwAY
ABkAFwAXABYAFwAYABkAGgAZABgAFwAXABkAGAAYABcAFwAWABYAFwAXABcAFwAWABYA
FAAUABQAEQARABMAFwAZABgAFgARAAoABwAPACMAQgBjAIwAtQDhAAsBLAE8ATAB+QCh
AEoAFQD2/+X/5//u/+7/8P/3/wEACgAPABEAEAAQABMAEwARABEAEQAQABMAFAAVABQA
EgASABMAFwAXABQAEgASABIAEgASABIAEgASABEAEAASABQAFAAUABIAEQAQABIAEQAQ
AA8ADwAQAA8AEAARAA8ADwAQABEAEwATABIAEQARABIAEgASABIAEwAUABQAEwASABIA
FAASABIAEwAUABQAFQAVABYAGAAWABQAFgAYABkAGQAXABMAEwATABYAFgAUABYAFgAa
ABsAHAAcABsAGwAaABkAFwAZABsAHAAcABwAGwAaABoAGwAcAB4AHQAeAB8AHwAfAB8A
HgAeAB8AHwAfACEAIQAfAB0AIAAgACEAIQAhACEAIgAjACMAIwAlACMAIwAmACcAKQAn
ACUAJwAnACcAIwAjACQAJAAlACUAJQAiACEAIQAhACEAIQAgACAAIAAeAB0AHQAdABwA
HAAbABoAHAAcABwAGwAaABkAGAAXABkAGgAbABsAGwAbABoAGgAaABkAGAAYABsAHQAf
ACEAHgAeAB8AIAAgACEAIgAiACAAIAAgAB4AHgAfACEAIQAiACMAJQAmACUAJAAhACIA
JAAmACYAJgAnACYAJQAlACUAJAAjACIAIgAiACEAIQAeAB4AHgAeACEAIQAhACAAIAAg
AB4AHgAdAB0AHQAdAB4AHwAfAB8AHgAdABwAGwAeAB4AHQAcABoAGQAZABkAGQAZABkA
GQAZABkAGAAXABcAFwAXABcAFwAWABUAEwAWABcAGAAYABcAFwAXABYAFwAYABgAGAAW
ABUAEgAUABQAFAAUABUAFQAVABUAFQAVABMAEwAWABcAFwAXABgAFwAVABQAEwAWABcA
GAAYABkAHQAdABoAGQAYABYAFwAYABsAHQAeACAAIAAgACIAJQAlACUAJgAlACQAIQAc
ABkAFwAVABgAGgAbABoAFwAVABUAFAAUABQAFAAUABUAFgAXABkAFQAQAAwABwACAP7/
+//5//X/8//x/+7/7P/q/+r/6v/r/+v/6f/n/+X/4v/g/93/1v/P/9P/5f8EACkAUgB9
AKsA3QAEARwBHgH3AKEAQgD//87/r/+r/7b/uP+6/7//w//K/8//z//Q/9T/1f/T/9L/
0//U/9T/0//S/9H/zv/Q/9D/0f/V/9f/1P/S/9L/0P/Q/9D/0P/R/9L/0v/S/9H/0P/N
/8r/y//N/8//1P/T/9L/0f/R/9H/z//P/8//z//P/9D/0f/Q/8//zf/L/87/0P/R/9L/
0f/R/9H/0P/R/9D/0P/S/9D/0P/R/9L/0f/R/9D/0P/T/9L/0f/U/9L/0//T/9H/zf/N
/83/0P/R/9D/0//U/9T/0//S/9D/0f/T/9T/1f/T/9X/1//Y/9r/2v/Z/9j/1v/X/9j/
2v/Y/9j/2P/X/9r/2//b/9z/2//b/9v/3f/d/9v/2f/c/93/3//g/+H/4f/g/9//3f/e
/+H/4P/h/+H/4f/i/9//3//h/+H/4f/h/+H/4v/i/+D/3//e/9r/2//b/9v/2//a/9j/
1//W/9T/0//T/9P/1f/W/9b/1v/V/9T/0//R/9H/0f/R/9H/0f/S/9P/0//T/9P/0v/S
/9X/1f/V/9b/1f/V/9X/1f/W/9b/1//Y/9b/1//Y/9j/2f/a/9v/2v/c/93/3//f/93/
3f/e/97/3//g/9//4v/f/+D/3//e/+D/4P/g/+H/4v/i/+L/4v/h/+D/3v/d/9//4P/h
/+L/4f/h/+H/4P/g/+D/3v/e/9//3//f/9//3v/d/9v/2f/c/93/3v/f/9//3v/c/9r/
3P/b/9v/2//b/9v/2//b/9n/2f/Y/9f/2f/Z/9n/2f/Y/9j/2P/X/9j/2f/a/9r/2v/b
/9z/3P/b/9r/2P/W/9z/4f/g/9//3v/d/9z/3P/b/9r/2f/c/93/3P/d/93/3f/c/9v/
3//f/97/3v/c/97/3v/e/9z/3f/h/+H/4v/j/+T/5P/i/+L/5P/l/+r/7P/s/+z/7P/v
/+//7//s/+v/6v/n/+f/5f/k/+P/4f/i/+L/4P/g/9//4P/g/+D/4P/g/+D/3v/e/97/
3//g/+D/4f/h/9//3v/e/9//3f/d/93/3P/f/97/3//g/9//3f/f/9//4f/g/9z/1f/O
/83/1f/v/xAANwBkAJMAwwDvAAwBIAESAdcAeQAoAPH/xv+x/7X/vP+8/8L/yf/N/9T/
2//d/97/4P/h/93/3f/d/93/3P/e/97/3v/c/9r/2v/b/9//4//g/97/3v/f/+D/4f/i
/+L/4v/h/+D/4//k/+P/4v/h/+H/4f/k/+L/4v/i/+P/5f/j/+P/4//l/+X/5v/n/+f/
5//m/+X/4//k/+T/5P/l/+f/6f/q/+n/6P/o/+r/6P/o/+n/6v/s/+3/7f/u/+z/6v/o
/+r/7P/t/+3/6//s/+3/7v/y/+//7P/t/+z/8P/x//L/8v/y//P/8//z//H/8//1//b/
9v/2//X/9P/2//f/+P/6//v//P/9//3//f/9//z//P////////8BAAEA///9/wAAAAAB
AAEAAQAFAAYABwAHAAUABwAFAAUACAAJAAsACQAHAAkACQAJAAcABwAIAAgABwAHAAcA
BAABAAEAAQABAAMAAgACAAIAAAD//////////wAAAAAAAAIAAgACAAEA/v/9//z/+//+
/wAAAgADAAEAAQAAAAAAAQABAAEAAgAFAAUABQAFAAIAAgADAAQABgAHAAgACAAKAAoA
CgAIAAYABwAJAAkACgALAA0ADgAMAAwACgAMAA4AEAAQABAAEAAQABAAEQAQABAAEAAQ
ABAAEAAPAA8AEAAQABAAEAARABEAEQAQABIAEgAQABAAEAAPAA4ADQAQABEAEQARABAA
DwAOAA0AEAAQAA8ADgAQAA8ADwAPAA0ADQANAA0AEAARABEAEQAPAA8ADwAPABIAEgAS
ABEAEwATABMAEgAQABEAEgASABQAFAATABIAEAARABEAEQASABQAFQAWABUAFAAUABQA
EgAUABYAFgAWABYAFQAVABUAFQAVABUAEwATABYAFwAXABcAGQAZABgAGAAZABwAHQAe
AB0AHQAgAB8AIAAhACIAIgAkACQAJgAnACgAKgAqACoAKwAvADAAMQAwAC8ALgArACcA
JQAkACMAJAAmACcAJgAlACMAIwAiACQAJAAkACQAIgAiACIAIwAjACIAIgAhACIAIgAj
ACUAJAAjACIAIAAjACIAIwAkACMAIwAlACMAIwAiACIAHwAcABkAGwApAEQAYwCIAK8A
2QADASwBRgFMAS0B3wCCAD0AFAD7//f/AAAEAAIABwARABYAGQAdAB4AJAAnACcAJQAl
ACUAJAAiACIAIgAgACEAIgAkACkAKgAmACMAIgAlACYAJwAoACkAKgAqACoALAAsACoA
KAAqACsALAAwAC4ALgAuAC8AMAAvADAAMQAvAC8AMAAxADQANQA1ADUANQA2ADYANgA1
ADUANQA0ADYANgA3ADoAOgA6ADsAPAA6ADsAOwA8AD0APAA7AD4APgA/AD8APQA8AD0A
PgBCAEIAQABCAEIAQwBDAEMAQgBEAEcASQBLAEkASQBJAEgASgBKAEkASABKAEsATABO
AE8AUABRAFEAUwBTAFIAUgBRAFEAUQBTAFYAVQBUAFgAVwBXAFYAVQBZAFoAWwBbAFwA
XwBeAF8AYABhAGMAYQBhAGMAYwBjAGMAYwBkAGQAYwBjAGMAYABgAGEAYgBjAGIAYABf
AF4AXgBfAGEAYwBiAGIAYQBgAGAAYABgAF8AYABhAGIAYwBiAGIAYgBhAGIAYwBjAGQA
ZQBlAA==
         </WaveFormData>
      </LeadData>
   </Waveform>
</RestingECG>
