# Supplementary material for: Detection of Left Atrial Enlargement Using a Convolutional Neural Network-Enabled Electrocardiogram
Source: Front Cardiovasc Med. 2020 Dec 17;7:609976. doi: 10.3389/fcvm.2020.609976 (PMC7773668; doi:10.3389/fcvm.2020.609976)
Supplement: Supplementary file 3 [file Data_Sheet_3.ZIP › normal2/1802017201_5046_0000002C.XML]

<?xml version="1.0" encoding="Windows-1252"?>
<!DOCTYPE RestingECG SYSTEM "restecg.dtd">
<RestingECG>
   <PatientDemographics>
      <PatientID>1802017201</PatientID>
      <PatientAge>74</PatientAge>
      <AgeUnits>Years</AgeUnits>
      <Gender>Male</Gender>
      <PatientLastName>zhouguosong</PatientLastName>
   </PatientDemographics>
   <TestDemographics>
      <DataType>Resting</DataType>
      <Site>1</Site>
      <AcquisitionDevice>MAC55</AcquisitionDevice>
      <Status>Unconfirmed</Status>
      <Priority>Normal</Priority>
      <AcquisitionTime>09:03:52</AcquisitionTime>
      <AcquisitionDate>03-10-2017</AcquisitionDate>
      <CartNumber>1</CartNumber>
      <AcquisitionSoftwareVersion>009C</AcquisitionSoftwareVersion>
      <XMLSourceVersion>MAC5000 v1.0</XMLSourceVersion>
   </TestDemographics>
   <RestingECGMeasurements>
      <VentricularRate>71</VentricularRate>
      <AtrialRate>71</AtrialRate>
      <PRInterval>156</PRInterval>
      <QRSDuration>80</QRSDuration>
      <QTInterval>416</QTInterval>
      <QTCorrected>452</QTCorrected>
      <PAxis>24</PAxis>
      <RAxis>-18</RAxis>
      <TAxis>32</TAxis>
      <QRSCount>12</QRSCount>
      <QOnset>215</QOnset>
      <QOffset>255</QOffset>
      <POnset>137</POnset>
      <POffset>188</POffset>
      <TOffset>423</TOffset>
      <ECGSampleBase>500</ECGSampleBase>
      <ECGSampleExponent>0</ECGSampleExponent>
   </RestingECGMeasurements>
   <Diagnosis>
      <Modality>Resting</Modality>
         <StatementCount>2</StatementCount>
         <LabelText>12SL ��ϳ���</LabelText>
      <DiagnosisStatement>
         <StmtFlag>ENDSLINE</StmtFlag>
         <StmtText>�������</StmtText>
      </DiagnosisStatement>
      <DiagnosisStatement>
         <StmtFlag>ENDSLINE</StmtFlag>
         <StmtText>���� ECG</StmtText>
      </DiagnosisStatement>
   </Diagnosis>
   <Waveform>
      <WaveformType>Rhythm</WaveformType>
      <WaveformStartTime>0</WaveformStartTime>
      <NumberofLeads>8</NumberofLeads>
      <SampleType>CONTINUOUS_SAMPLES</SampleType>
      <SampleBase>500</SampleBase>
      <SampleExponent>0</SampleExponent>
      <HighPassFilter>16</HighPassFilter>
      <LowPassFilter>150</LowPassFilter>
      <ACFilter>NONE</ACFilter>
      <LeadData>
         <LeadByteCountTotal>10000</LeadByteCountTotal>
         <LeadTimeOffset>0</LeadTimeOffset>
         <LeadSampleCountTotal>5000</LeadSampleCountTotal>
         <LeadAmplitudeUnitsPerBit>4.88</LeadAmplitudeUnitsPerBit>
         <LeadAmplitudeUnits>��V</LeadAmplitudeUnits>
         <LeadHighLimit>2147483647</LeadHighLimit>
         <LeadLowLimit>268435456</LeadLowLimit>
         <LeadID>I</LeadID>
         <LeadOffsetFirstSample>0</LeadOffsetFirstSample>
         <FirstSampleBaseline>0</FirstSampleBaseline>
         <LeadSampleSize>2</LeadSampleSize>
         <LeadOff>FALSE</LeadOff>
         <BaselineSway>FALSE</BaselineSway>
         <ExcessiveACNoise>TRUE</ExcessiveACNoise>
         <MuscleNoise>FALSE</MuscleNoise>
         <LeadDataCRC32>3435579645</LeadDataCRC32>
         <WaveFormData>
+v/6//r/+v/6//r/+v/6//j/+P/4//j/+//8//3//v/7//r/+f/4//n/+v/7//z//v/+
//7//v/+//7//v/+/wAAAAAAAAAA///+//3//P/+//7//v/+/wAAAAAAAAAA///+//3/
/P/9//7///8AAP///v/9//z///8AAAEAAgACAAIAAgACAAAA/v/8//r//f/+////AAD+
//z/+v/4//v//P/9//7//v/+//7//v/7//r/+f/4//v//P/9//7//f/8//v/+v/8//z/
/P/8//7//v/+//7//P/6//j/9v/5//r/+//8//n/+P/3//b/9v/2//b/9v/2//b/9v/2
//P/8v/x//D/8//0//X/9v/1//T/8//y//T/9P/0//T/9v/2//b/9v/1//T/8//y//T/
9P/0//T/9P/0//T/9P/1//b/9//4//v/+//7//v/+//7//r/+v/8//z//v8AAP///v/9
//7/AQAFAAcABwAHAAkABwAEAAMAAQABAAMABQAFAAUABQAEAAMAAgABAAEAAAAAAP//
/P/8//z//P/6//f/9P/y//P/9f/2//f/9P/z//L/8v/0//T/9f/1//P/8//y//H/8f/x
/+7/8P/z//T/9v/3//j/9P/y/+//7f/v/+//8f/w//L/+v8EABAAJgBBAFgAZwBwAG4A
ZwBcAEMAKAALAOn/zP/C/8b/yv/J/8j/yf/J/87/3P/o//D/8f/w//L/9P/u/+j/6//x
/+//8P/x//T/8v/y/+//7//u/+//7//v//P/8f/y//P/8f/y/+7/6//u//L/9P/1//L/
8P/u/+3/8P/x/+//8P/z//T/9P/z//D/8P/w//D/8f/y//X/9v/2//T/9v/4//n/+P/5
//v//v8BAAAAAAAAAAEAAQABAAQABQAHAAgABgAFAAUABwAIAAgABgAGAAoADgAQABMA
EgARAA8ACwALAA0AEgAUABAAEgAUABUAFQAVABUAFgAYABkAGgAbABoAGwAaABoAHAAc
ABwAHAAhACEAIQAhAB8AHwAhACEAIgAiACEAIAAdABwAGwAaABoAGgAaABoAGQAYABUA
EgASABIAEgAPAA0ADAAMAAoACQAGAAUAAwADAAMAAwACAP3//f/8//j/9v/5//n/+P/6
//r/+f/4//X/9P/z//P/9//3//f/9//2//X/8//y/+//7//v/+//8P/x//L/8v/v/+7/
7P/r/+7/8f/y//P/8P/v/+3/7P/s/+3/7//x//P/8//z//P/8f/w/+7/7f/w//T/9//5
//f/9f/0//T/8//z//T/9v/3//j/+f/6//j/9v/0//P/9v/3//j/+f/6//r/+f/5//n/
+f/5//n/+f/6//z//v/7//j/9v/1//j/+//9//7//f/8//n/9//5//v/+//8///////9
//z/+//6//n/+P/7//z////+//v/+//6//j/+P/4//r/+v/7//z//P/9//v/+//7//v/
//8AAAEAAgD////////+//v/+//9//7/AAAAAAAA///8//v/+f/4//z//v8AAAIA///9
//v/+f/3//r//f/+////AAAAAP///v/9//n/+f/4//j//f/+/wEABAABAAAA//8AAAQA
CQAMAA0ACgALAAgABAADAAEAAQADAAcABwAHAAcABAADAAIAAQAEAAQABQAFAP///P/5
//b/9//3//f/+P/4//n/+f/5//b/9f/0//T/9v/4//v//f/5//f/9P/x//P/8//w//L/
8//0//b/9//3//T/8//x//X/8//z//P/8v/y//b//v8MACQAQQBaAGsAdAB2AG0AZABR
ADgAHQABAOD/zP/I/8r/y//M/83/z//W/+D/6P/w//f/+v/4//T/9P/2//f/+f/7//z/
/f8AAPz/+v/1//P/9f/3//j/+f/8//n/+f/5//j/+v/3//X/+v/+/wAAAQD+//z/+v/5
//3//f/6//r//f/+//7//f/8//z//P/8//3//v8BAAIAAAD8//z//P/9//z//f///wEA
AwABAAAA/f/9//z/+//+////AQACAP///f/8//3///8AAP//AAAAAAIAAgADAAMAAwAC
AP////8BAAYACAADAAQABQAFAAYABwAIAAoACwALAAsACwAJAAsACwAMABEAEgATABQA
FAATABIAEQASABMAFgAXABgAGAAXABYAFAAUABQAFAAWABgAGgAcABoAGAAUABAAEgAU
ABYAFQASABAADwAMAAsACAAHAAUABwAHAAcABgACAAEA///6//n//f/+//7//P/8//v/
+v/5//j/9//3//n/+f/5//n/9//1//L/8P/x//H/8f/x//P/8//z//L/8f/w/+7/7f/y
//X/9v/3//T/8//x//D/8P/x//P/9f/1//X/9f/1//X/9P/y//H/9f/4//r/+//3//P/
8P/u//L/8//1//j/+P/4//j/+P/3//b/9f/1//n/+f/5//n/+f/4//b/9f/2//f/+P/5
//r/+v/7//z/+v/4//f/9//4//v//f/+//3//P/5//f/+P/7//z//v/+//3/+v/4//j/
+P/4//j/+f/6//3//P/7//v/+v/4//j/+P/6//r//P/8//v/+//5//n/+f/5//z//P/8
//z/+P/3//b/9P/z//X/+f/8//v/+v/5//f/+f/5//j/+P/4//j/+P/4//n/+P/2//b/
9v/2//v//f///wEA/P/7//n/+P/8//z//v8AAAAAAAAAAAIAAQAFAAcABwAHAAkABwAE
AAMAAQABAAMACAAJAAoACwAKAAkACAAHAAUAAgAAAP3//P/8//z//P/8//v/+v/6//v/
/f/+/////P/7//r/+v/3//b/9v/1//n/+//8//3/+v/5//X/9v/3//j/+v/7//z/+v/6
//n/8f/v//H/9f/4/wAACAAWACoAQABVAGgAcwB0AHIAbwBgAEMAJAABAN//yv/I/87/
0v/Z/9z/1//X/97/6P/s//L/+/8CAAAA/P/8//7/+//3//f/+P/5//z//v/+//v/+//5
//n/+P/3//z/+//9/////f/+//r/9//5//z//f/9/////v/9//3//f/7//b/9P/7//7/
AAABAP///v/9//z/+//6//v/+v/9//z///8CAAEA/v/9//3/AQADAAEAAAD+////////
//////8AAAAAAwADAAQABwAHAAYAAwACAAUACAAJAAsACwALAAoABwAFAAUACAAIAAkA
DAAPABEADgANAAwADAAOAA8AEAARAA8AEQARABIAFgAWABYAFgAbABsAGwAbABgAFwAY
ABcAGgAcAB0AHgAdABwAGwAaABgAGAAYABgAGQAaABkAGAAVABQAEwAPABAAEAARABAA
CwAIAAcABQAFAAUABQAEAAIAAwADAAAA+//9//z/+v/8//7///8AAP7//P/6//n/+f/5
//n/+f/6//v/+//8//j/9//2//X/9//5//v//P/7//r/+P/3//f/+f/5//n/9//3//b/
9v/0//P/8//z//b/9//4//n/+P/4//f/9//4//r/+//7//v/+f/4//j/9//3//j/+v/7
//z//f/+//z/+v/4//f/+f/5//n/+f/8//z/+//7//r/+f/4//f/+f/6//z//v/9//r/
+P/3//f/+f/6//r/+v/6//j/9//3//n/+f/6//3//f/7//r/+f/4//f/9v/3//j/+//6
//r/+//7//r/9//2//f/9v/5//r/+v/7//j/9//2//X/+P/4//j/+P/4//n/+v/6//b/
9f/2//b/9//4//n/+f/3//f/9v/2//b/9v/2//b//f/6//j/+P/4//j/+//7//v/+//6
//v/+//8//r/+P/4//j//P/+/wAABAACAAUABgAFAAcACQAHAAQABAADAAQABwAHAAUA
AwABAAQABQAGAAcABQACAAAA/f/5//j/9//2//n/+f/5//r/9//3//b/9f/1//X/9f/2
//T/8v/x/+//8f/z//T/9f/1//X/8v/0//H/8P/w/+//9f/0//X/9f/x/+v/6f/r/+7/
9P/+/wwAIAAyAEcAWABjAGYAaABnAFwASQAwABEA8//W/8L/vv/G/8v/0P/V/9f/3P/i
/+j/7P/v//L/9v/6//7//P/7//n/9//2//X/9v/3//j/9v/3//j/+f/5//n/+f/1//T/
8//2//r/+f/5//n/+v/5//f/+f/4//f/9//7//v/+P/4//j/+P/3//X/9v/4//r//P/5
//j/+f/4//v/+v/9/wAA/v/8//z//f/8//3/+v/4//z///8BAAMAAQD///7//P//////
AAADAAIAAgAAAAAAAgAEAAQABQAIAAkACQAHAAIAAQADAAIAAwAGAAkACwAJAAkACQAK
AAkACQAJAAkADAAPABAAEgARABAADwAOABIAEwAUABUAFQAVABcAFwAXABYAFAASABQA
FgAYABoAGAAWABQAEgAVABYAFQAUABIAEgASAA8ADQAMAAwACgAKAAgACAAHAAUABQAF
AAQAAwADAAIA/v/8///////+//3//P/6//j/+f/6//v//f/9//v/+f/3//r/+//7//z/
+//7//v/+//6//n/+P/2//n/+v/6//v/+//7//n/9//4//n/+f/6//f/9//4//n/+P/3
//b/9f/4//r/+//9//3//v/+//3//v/9//3//v/+//3//f/+//z//P/8//z//v/+//7/
///+//3//P/7//3//v/+/////v/9//z/+//6//r/+//8/////v/+/////f/9//z/+v/8
//7//v////7////+//7//f/9//v/+v/7//z//f/+//v/+v/7//j/+f/7//z//P/8//z/
/v/+//3//P/6//n/+v/7//z//f/9//z/+//6//r/+//8//z/+f/5//v//P/8//z//P/7
//7//////wAA/v/2//L/+v/+/wAAAgAEAAIA///8//n/+f/7//z//v8AAAAAAgAEAAMA
AgABAAIABQAJAAsACwANAA8ADQAKAAsACQAJAAsADQANAA0ADQAKAAkACAAHAAcABgAG
AAUAAgACAAIAAgAAAP3/+v/4//n/+//8//3/+f/3//X/9P/1//b/+P/5//n/+f/4//f/
9//3//T/9v/4//j/+f/5//j/9P/y/+//8//1//f/9//4//b/+P/+/woAHAAzAEgAXwBu
AHQAcQBqAF0ARgArABEA9v/e/9D/zv/P/9L/0//T/9j/4v/s//b//f8AAAAA/v/6//j/
9//5//r//P/+/wIA///+//r/+f/7//3//v//////+//6//n/+P/6//f/9f/6//7/AAAB
AP///v/9//3//f/9//r/+v/+/wAAAQABAP7//v/+//7/AAAAAAIAAgD///z//f/+////
/v///wEAAQADAAEAAAD//////v/9////AQAEAAYABQADAAIAAwAEAAQAAgACAAQABgAG
AAcABwAHAAYAAwADAAUACgAMAAcACAAJAAkACwALAAsADAAOAA8AEAARAA4ADwAOAA4A
EwAUABUAFgAWABUAFAATABQAFQAYABkAHAAcABsAGgAXABYAFQAUABYAGAAaABwAGwAa
ABcAFAAVABYAFwAVABMAEgASABAADAAIAAYAAwAEAAUABgAGAAIAAQD///r/+////wAA
AAD///7//P/6//b/9P/y//H/9f/3//n/+//4//f/9f/0//X/9f/1//X/9f/1//X/9P/x
//D/7v/t//D/8//0//X/8f/x//D/8P/x//H/8v/z//P/8//z//P/8f/w/+7/7f/v//L/
9P/1//L/7//t/+z/7v/v//H/9P/2//b/9v/2//L/8P/u/+3/8P/x//L/8//z//L/8P/v
//H/8f/x//H/7v/u/+//8P/w/+7/7f/t/+//8f/y//L/8v/y//D/7//v//H/8f/y//P/
8//x//D/7v/u/+7/7v/x//L/9f/0//D/7//t/+r/6v/q/+z/7P/t/+7/7v/v/+//7//v
/+//8P/w//D/8P/u/+3/7P/q/+X/5f/n/+j/6P/o/+j/5//m/+X/4//i/+b/6P/q/+z/
6f/n/+X/4//n/+b/5//o/+n/6v/q/+n/6P/n/+n/6//s/+7/7//u/+//8P/w//D/8P/y
//T/+f/8//3//f////3/+v/8//v//P///////////////f/9//3//f/+//z/+//5//X/
9P/z//L/8v/x//D/8P/x//P/9P/1//L/8f/w//D/8v/y//P/8//1//X/9P/z//X/9f/y
//T/9P/0//X/9f/3//T/8//x//n/+//3//H/8v/0//r/CgAcAC4ASQBmAHUAegCAAIEA
dABfAEYALQARAPT/3P/U/9j/2f/Y/93/4//s//b/AAACAAUACgAMAA4ADgAMAA8AEQAT
ABQAFQAYABUAFAAQAA8AEgAVABcAGQAZABUAFAATABUAGAAWABUAFwAaABsAGwAZABgA
FwAXABwAHQAbABwAHgAeAB0AGwAcABwAHAAcABwAHAAeAB4AHAAaABwAHgAfAB4AHwAh
ACAAIQAeABwAHgAfAB8AHwAhACEAIgAiAB8AHQAcAB0AIAAiACIAJAAiACIAIAAfACAA
IQAhAB8AHgAfACMAJAAeAB4AHgAdAB4AHwAgACIAIQAhACEAIQAeAB8AHgAeACEAIgAj
ACQAJQAjACEAHwAgACEAJAAlACYAJgAlACQAJAAkACQAJAAmACYAJgAmACMAIgAfABwA
HwAgACEAHwAeABwAGwAYABcAFAATABEAEQARABEAEAAMAAsACQAEAAMABwAIAAgABQAE
AAIAAAD9//z/+//7//7///8AAAEA/v/9//v/+v/6//v//P/9//v/+//7//r/+v/6//n/
+f/9//////////r/+f/3//b/+P/5//v//f/7//n/9//1//f/+P/4//n/+v/8//3//f/7
//f/9P/y//f/+f/8/wAA///+//3//P/5//j/9//3//r/+//8//3//f/8//r/+f/6//v/
/P/9//v/+v/6//r//f/8//z//f/7//3//v/+//7//v/8//v//P///wAAAgACAAEA/v/8
//7//v/+//7/AQACAAUABAACAAMAAwACAAIABAAIAAoACAAGAAMAAQABAAEAAQABAAQA
BAAEAAQAAQABAAEAAAD+////AgAEAAIAAgACAAEAAQABAAAAAAAEAAQABAAEAP///P/9
//7///8AAAMAAwADAAMAAAD///3//P/+//7/AAACAAIAAgACAAQAAwAHAAkACQAJAAsA
CQAGAAMAAQABAAMABgAHAAgACQAGAAUABAADAAUABAAEAAMA/f/8//v/+v/6//n/+P/4
//v//f/+////+//5//f/9v/2//b/9//3//f/9//2//X/9f/1//L/9P/0//T/9f/1//f/
9P/z//H/6//v//P/9f/6//7/AgAOACAANABLAF4AawByAHAAaQBaAEMAIgABAN//yv/G
/8j/yv/L/9D/0f/V/9z/4v/o//L/+f/8//z/+v/2//b/9f/z//b/+P/6//7//P/8//n/
+f/4//n/+f/5//7//f///wEAAQACAP7/+////wIAAwADAAMAAgABAAEAAwADAAAAAAAE
AAYABwAHAAMAAgABAAAAAwAEAAcACAAHAAQABQAGAAYABAAEAAUACQALAAkACAAFAAUA
BAADAAMAAwAEAAQABAADAAMABQAFAAQAAQAAAAMABgAHAAkACQAHAAQA//8AAAEABQAG
AAQABgAIAAkABwAHAAcACAAHAAcABwAHAAcACQAJAAoADgAOAA4ADgAPAA8ADwAPABEA
EQATABMAFgAWABUAFAATABIAEQAQABIAEgASABIAEgASABAADgAMAAwADAAJAAsADAAO
AA4ACQAGAAUAAwAFAAUABQAEAAMAAwACAP7/+v/9//3//P/9//7//v/+//z/+v/4//f/
+//7//v/+//7//v/+v/6//n/+f/5//n//P/9//7//v/9//z/+v/5//7/AQACAAMAAAD/
//3//P/9//3//v///wEAAQABAAEAAQAAAP7//f/+/wAAAQABAAIAAQABAAIAAgABAAEA
AgADAAQABQAGAAQAAgAAAP//AwADAAMAAwADAAIAAAD/////////////AAAAAAEAAgAB
AP7//P/7//3///8AAAAA///+//v/+f/7//3//f/+///////9//z/+//6//n/+P/2//b/
+P/2//j/+f/5//j/9P/0//b/9v/4//j/9//3//T/8//y//H/8v/y//L/8v/w/+//7v/s
/+j/5//o/+j/6v/s/+7/7//u/+3/6//q/+r/7P/o/+b/6P/m/+b/5v/m/+f/5//n/+f/
6P/p/+n/6v/o/+b/5v/m/+b/5v/m/+j/6P/r/+z/6//r/+3/6//o/+f/5f/l/+f/6P/n
/+b/5f/l/+X/5f/l/+P/4P/e/9v/1//W/9X/1P/U/9P/0v/S/9H/0f/Q/8//0f/R/9H/
0v/Q/9D/0f/R/87/zf/L/8n/zP/N/8v/zv/L/8r/yv/J/87/zv/Q/9H/0//R/83/zf/Q
/9T/2v/k//L/BAAZAC4AQwBQAFIAUQBOAEUALgAPAO//zP+0/6z/rv+1/7z/vf/B/87/
1v/W/9j/4//o/+z/8v/y/+7/7//1//P/8v/x//L/8//0//L/8//0//X/9f/1//b/8//z
//P/9//6//j/9//7//7//////wEAAAD/////AQABAP7//v///wAAAAD//wIABAAGAAgA
BAACAAIAAAABAAAAAwAGAAYABAAEAAUABAAFAAIAAAADAAUABgAHAAQAAwADAAIABAAF
AAcACwAKAAoACAAIAAcACAAHAAcACgALAAsACQAIAAkADQAOAAoADAAOAA8ADwAPAA8A
EAAPAA8ADwAPABIAFQAWABgAFwAWABUAFAAYABkAGgAbABkAGQAbABsAGgAaABkAGAAZ
ABoAGwAcABoAGgAaABoAGwAcABsAGgAZABgAFwATABMAEgASABAADwAMAAsACQAHAAcA
BwAGAAQABQAFAAIAAAADAAMAAgAAAAAA///+//7//v/+//////////////8AAAEAAQAC
AP///////////////////v8BAAIAAgADAAMAAwABAP//AAABAAEAAgD/////AAABAP//
////////AQACAAIAAwADAAQABAADAAYABQAFAAYABQAFAAYACAAGAAQAAgAAAAMABAAF
AAcABgAFAAQAAwAGAAYABQAFAAcABwAHAAcAAwACAAIAAgAFAAQABAAFAAEAAQAAAP7/
AAACAAIAAwABAAMAAwAEAAMAAwABAAAAAQACAAMABAACAAAAAAD8//7/AQADAAQAAQAA
AAEAAAAAAAAA/////wIAAwAEAAUAAwACAAEAAAACAAMABAAEAAEAAQADAAQAAgACAAIA
AQADAAMABAAGAAYABQAEAAMAAgAFAAcACQALAAcABwAGAAYACAAIAAoADAAMAAwADAAO
AA8AEwAVABUAGAAbABoAGAAWABMAEgATABMAEwATABMAFAAVABYAFwAWABQAEwARAA4A
DgAOAA4ADAALAAoACgAIAAkACQAJAAkACQAJAAoACgAKAAsACwALAAsACgAJAAsACwAI
AAoACAAIAAkACQAMAAoACgAJAAkAAwADAAMAAgAKABIAHAAqADoATQBmAHsAhACIAIcA
fABpAE4AMQANAPD/3v/Y/9r/3//k/+n/6//s/+7/8v/6////CAASABAACgAGAAUABQAE
AAQABAAGAAkACgAIAAkACQAJAAgABwAMAAkACQAJAAkACgAGAAMAAwAGAAcABwAJAAgA
BwAHAAYABQABAAAABAAGAAcABwAEAAQABAAEAAMAAgADAAIABQAEAAcACgAHAAQAAwAD
AAUABwAFAAQABAAFAAUABQAFAAUABgAGAAcABwAIAAsACQAIAAUABAAFAAgACQALAA0A
DQAMAAkACQAJAAwADAAMAA4AEAARABAADwAOAA4AEQARABEAEQAUABcAGAAaABkAGAAX
ABYAGgAbABwAHQAbABsAHQAdABwAHAAbABoAHAAcABwAHAAeAB4AHgAeAB8AIAAfAB4A
GwAaABkAFQAYABgAGQAYABcAFAATABEADQALAAkABgAFAAcACAAGAAMABQAEAAIABAAE
AAMAAgADAAIAAQABAAEAAQABAAEABAAFAAUABgACAAEAAAD//wEAAQABAAAAAgACAAEA
AQACAAMAAgABAAIAAwADAAQAAAD///////8BAAEAAQABAAIAAgABAAEAAAACAAMAAwAH
AAcACAAKAAcABQAEAAQABQAGAAcACAAHAAYABQAFAAYABQAEAAMABwAIAAgACQAGAAUA
BAADAAMABAAGAAgACAAGAAUABQAEAAUABQAEAAcACAAHAAcABgAHAAYABgAJAAkABwAG
AAYABgAGAAYABgAGAAgABgAGAAcABwAGAAYABgAIAAgACgAKAAkACQAHAAcABwAHAAcA
BgAFAAQABQAHAAkACgAGAAUABgAGAAcACAAJAAkACQAFAAIAAwAEAAUABgAIAAkACgAL
AAsACwAKAAoACwAKAAsADAAPABAAEQAUABQAFwAYABcAFwAZABcAFAAVABMAEwAVABUA
FQAVABUAFgAXABgAGQAXABQAEgAPAAwADAAMAAwADAALAAoACgAJAAkACAAHAAgABwAG
AAYACAAIAAkACQAJAAkACAAHAAUABQACAAQABQAGAAgACQAMAAoACgAJAP//AwAFAAcA
CgASABoAJgA4AEwAYQB0AIMAiACCAHsAcABZADwAGwD3/97/3v/i/97/4f/q/+v/7f/2
//z/AAAGAAsADAAQABYAGAAWAA8ACQAMAA4AEAAUABYAFgATABMAEwATABIAEQAXABcA
GgAdABwAHgAbABkAHgAiACQAJQAmACYAJgAnACcAJQAgAB4AIgAkACUAJQAgAB4AHAAa
ABkAGAAZABgAGQAYABsAHgAcABgAFgAVABkAGwAZABgAFgAXABcAFwAZABkAGgAaABsA
GwAcAB8AHAAaABYAFAAXABoAGwAdACEAIwAkACMAIAAfACEAIAAgACQAKAArACcAJQAj
ACIAJQAnACkAKwAqACsAKgAqAC4ALgAuAC4AMQAxADEAMQAwAC8AMAAvADIANAA1ADYA
NQA0ADMAMgAxADAALwAuADEAMgAxADAALwAuAC0AKQAsACwALQAsACkAJgAlACMAIQAh
ACEAIAAgACEAIQAeABsAHQAcABoAGQAYABYAFAAWABYAFgAXABcAFwAXABcAFwAXABYA
FgAVABUAFQAVABYAFwAYABgAGAAYABcAFwAYABkAGAAXABcAGQAaABwAGAAXABcAFwAa
ABsAHAAdABwAHAAbABsAGwAcABwAGwAdAB0AHgAgAB4AHQAdAB4AIAAiACQAJgAkACIA
IAAfAB8AHwAfAB8AIgAkACUAJwAkACMAIgAhACIAIgAjACQAIwAgAB4AHQAfACEAIgAi
ACMAJAAjACMAIQAhAB8AHgAgACEAIAAgAB4AHgAeAB4AHAAcAB4AHAAeAB8AHwAeABoA
GgAcABwAHAAcABsAGwAbABsAGwAbABkAGAAXABYAFwAXABcAFgAQAA8AEAAQABIACgAG
AAgACgAMAA4ADAALAAoACQALAA0ADgAQAA8ADgAPABAAEQASABMAFgAXABsAHQAdABsA
GwAXABIAFAATABQAFwAWABUAFAATABQAFQAWABcAGAAYABkAGQARAA4ACwAIAAkACQAJ
AAoABgAFAAMAAQD///3/+//6//f/9v/2//X/8//x/+7/6//n/+P/3P/a/9r/2v/b/9v/
4P/g/+L/4//r/+P/4f/h/+D/5P/y/wIAGAAyAEcAVgBfAF4AVABNAEIAMQAaAP3/2//C
/7r/uv+4/7n/wP/F/8n/0v/e/+j/7P/v/+7/7P/u//L/8P/v//H/8P/w//D/8v/x//D/
7P/r/+7/8f/z//X/9f/x//D/7//y//T/8f/v//H/9P/1//X/8//y//H/8f/1//X/8v/y
//T/9P/z//H/8//0//X/9v/0//T/9v/2//f/9v/5//z//f/8//3////9//3/+f/2//f/
+f/6//v/+//7//z//P/5//f/9v/3//r/+v/4//j/9f/2//X/9f/4//n/+f/3//T/8//1
//T/8P/w//D/7//x//H/8f/y//D/7//u/+3/7v/x//L/9P/z//L/8f/w//L/8f/w/+//
8v/z//b/9//0//L/7//s/+7/7v/u/+7/7f/s/+v/6v/o/+j/5v/k/+b/5v/m/+P/4v/g
/9//3P/b/9j/1//V/9P/0//T/9L/zf/N/8z/yP/H/8v/zP/M/8r/yv/J/8j/yP/I/8j/
yf/K/8n/yP/H/8f/x//G/8b/xf/F/8X/xf/E/8P/wv/A/8P/xP/E/8X/xf/H/8f/x//F
/8X/xP/E/8X/xf/G/8f/xP/D/8L/wf/E/8b/x//J/8f/yP/I/8f/x//F/8T/xP/G/8f/
yf/M/8j/xv/E/8L/w//E/8X/x//H/8f/x//H/8b/xv/F/8X/xv/H/8j/yf/F/8T/xP/E
/8f/xv/G/8f/xP/F/8X/xP/F/8b/xf/F/8f/yf/J/8r/yf/H/8P/wP/C/8T/xv/I/8b/
xv/I/8b/yP/J/8n/yP/I/8j/yv/K/8f/xv/E/8P/xv/H/8j/yf/I/8j/yP/I/8f/x//H
/8b/y//N/8v/yv/M/8z/zP/M/9D/0f/S/9P/z//P/87/zv/S/9L/1P/W/9f/2P/Z/9z/
2v/d/97/3f/g/+P/4v/g/93/2//b/93/3v/d/9z/2//d/9//4f/j/9//3P/a/9f/1f/U
/9P/0v/S/9H/0P/Q/9D/0f/R/9H/0//T/9P/1P/S/9D/z//N/9D/0f/R/9H/z//P/8z/
zv/N/8z/zP/L/8//zv/P/8//zf/L/8X/xf/K/9b/4P/s/wAAFgApADoARQBKAEgARwA4
ABsA/v/h/7//pP+e/6L/pP+l/6r/r/+1/7z/wP/E/8r/0//U/9T/2v/Y/9L/0f/R/8//
0P/R/9T/1f/W/9T/1f/V/9X/1P/T/9b/0//T/9P/1P/W/9P/0f/S/9T/1P/T/9b/1v/W
/9f/1//X/9T/1P/Z/9r/2v/Z/9r/2v/a/9r/2P/Y/9r/2v/b/9r/3f/g/9//3P/b/9v/
3f/f/w==
         </WaveFormData>
      </LeadData>
      <LeadData>
         <LeadByteCountTotal>10000</LeadByteCountTotal>
         <LeadTimeOffset>0</LeadTimeOffset>
         <LeadSampleCountTotal>5000</LeadSampleCountTotal>
         <LeadAmplitudeUnitsPerBit>4.88</LeadAmplitudeUnitsPerBit>
         <LeadAmplitudeUnits>��V</LeadAmplitudeUnits>
         <LeadHighLimit>2147483647</LeadHighLimit>
         <LeadLowLimit>268435456</LeadLowLimit>
         <LeadID>II</LeadID>
         <LeadOffsetFirstSample>0</LeadOffsetFirstSample>
         <FirstSampleBaseline>0</FirstSampleBaseline>
         <LeadSampleSize>2</LeadSampleSize>
         <LeadOff>FALSE</LeadOff>
         <BaselineSway>FALSE</BaselineSway>
         <ExcessiveACNoise>TRUE</ExcessiveACNoise>
         <MuscleNoise>FALSE</MuscleNoise>
         <LeadDataCRC32>3212911428</LeadDataCRC32>
         <WaveFormData>
BAAEAAQABAABAAAA///+/wAAAAAAAAAAAQACAAMABAABAP7/+//4//3/AAADAAYAAwAC
AAEAAAABAAIAAwAEAAcACAAJAAoABgAEAAIAAAAEAAYACAAKAAcABgAFAAQABgAGAAYA
BgAIAAgACAAIAAQAAgAAAP7/AgAGAAoADgAKAAgABgAEAAMAAgABAAAAAgAEAAYACAAD
AAAA/f/6////AgAFAAgABAACAAAA/v/8//z//P/8//7/AAACAAQA///8//n/9v/7//7/
AQAEAAIAAAD+//z/+v/6//r/+v/8//7/AAACAP3/+v/3//T/9//4//n/+v/3//b/9f/0
//T/9P/0//T/9//4//n/+v/2//T/8v/w//P/9v/5//z/+v/4//b/9P/2//b/9v/2//j/
+P/4//j/9f/0//P/8v/2//r//v8CAAEAAAD///3//v/9/wAABgAGAAYABwAHAAMA///7
//z/BAAIAAwADgAKAAgAAwD+//7/AgAHAAkACwAKAAkABgAAAPz/+f/4//v//v8BAAQA
AQD+//r/9v/1//P/9f/2//n/+f/5//n/9f/x/+//7f/w//T/+f/+//n/9f/x/+7/7f/u
//D/8//3//f/9//3//L/7v/t/+r/8v/8/wIAAgD+//r/+//7/wIAEwApAD0ATABOADIA
CgDu/9v/xv/F/83/zf/I/8n/x//F/8j/zP/Q/93/7f/4//3/+//3//P/8f/u/+3/8P/2
//b/+f/7//7/9//1/+//6f/s/+//9P/5//v/+P/2//X/8//w/+3/8P/z//n//P/+//f/
9P/w/+v/7//y//X/+f/2//f/9v/z//X/8//x//P/9v/4//z/AAD8//r/9//y//f/+v/+
/wUABQAEAAAAAQADAAEA//8BAAkADQAMAAwACAAGAAUAAgAFAAcADQATABMAFAAUABMA
EQARAA8ADQAUABgAGwAdABkAFgATABEAFAAWABkAHwAdAB0AHQAcABoAGgAaABoAIQAh
ACEAIQAfAB4AHQAbABwAHwAkACUAJAAiACAAHwAcABsAGgAbAB0AHwAgACAAHgAYABYA
EAAVABkAGwAeAB4AGgAVABAADQAMAAwADAARABIAEgARAAgABAAAAP3///8AAAQABQAD
AAEA/v/8//j/9//3//f//P///wAA///6//j/9f/y//P/9f/5//3//P/6//f/9v/0//P/
8v/y//n//P/+/wIA/P/2//L/7//z//b/+f/8//z////9//v/+v/5//j/+P/7////AwAH
AAAA+//4//X/+f/9/wEAAwABAAQAAQD+//z/+//7//z/AQACAAUABgAAAP///P/7////
AAACAAUAAQABAP/////9//z/+//9/wMAAgADAAMAAAD8//n/9v/4//3/BQAFAAMAAgAB
APz/9//3//j/+f///wIABQAHAAMA/v/5//P/9//6//7/AQAAAAAA///7//r/+P/7//v/
/v8CAAcACAAEAAIA/f/7//z//v8BAAUAAwACAAMAAAD8//v/+f/4//7/AwAGAAkABQD/
//v/9//5/wAAAwAEAAUABgAEAAIAAAD9//////8DAAoACwAKAAoACQAGAAMAAAACAAoA
DgASABQADgAKAAMA/P///wQACgANAAwACgAIAAQA///8//r/+v/9/wAAAwAGAAEA/P/2
//D/8v/z//j//P/6//n/+P/3//b/8//y//H/9P/4//3/AgD6//X/8P/s/+v/7v/y//f/
+f/3//X/8//z//D/8P/u//z//P/8//7//P/4//f//f8IABUAKQA5AEQARgA2ABAA8P/j
/9b/zf/V/9P/yv/F/7//v//I/9T/3v/t//n//P/7//v/+//3//f/+P/7/wAABAACAAMA
AwAEAP3/+//1/+//9f/5////BQAGAAAA+//3//n/+P/3//z///8DAAQABAD+//z/+f/1
//j//P8AAAUAAgABAP7/+f/7//v/+///////AAADAAYAAAD+//v/9v/7//7/AgAJAAgA
BgABAAEAAwABAP//AQAGAAkABwAGAAEA/v/8//j/+////wcADwAMAAoABwADAAQABQAE
AAMACAAKAAsACwAGAAQAAgABAAYACAALABEADQALAAkABgAJAAoACwAMABIAEwAUABUA
EgAQAA4ACwANABEAFwAZABUAEgAPAA0AEAARABIAFQAZABsAHAAcABgAEgAQAAoAEQAX
ABsAIAAdABgAEgAMAAwADAANAA4AEAAQAA8ADQAHAAQAAQD//wAAAgAHAAkABgABAPv/
9v/4//n/+//9//3///////3/+v/4//X/8v/z//X/+f/9//n/9v/y//D/8P/x//L/9P/4
//r/+//+//n/9P/x/+//8v/2//r//v/8//3/+f/1//b/9//4//r/+//9////AQD8//f/
9P/x//T/+f/+/wEA/f/+//n/9P/2//f/+f/8//z//P/+//7/+P/3//T/8//3//r//v8D
AP///f/5//f/9//4//n//f8CAAAAAAD///v/+P/2//T/+P/9/wUABQABAP7/+//0//X/
9//6//3/AQACAAMAAwAAAPz/+P/z//f/+v/+/wEA/f/8//r/9f/2//b/+//9//3//v8A
AP7/+v/4//P/8f/0//j//f8DAAAA/P/6//T/9f/3//j/+v/8//3//P/7//P/9P/3//j/
+f/6/wAAAgAEAAUAAQD9//3/AAADAAQABgAHAAQAAQD+/wAABAAGAAgACAAGAAYAAwAA
APz//v8BAAEACAAKAAwADAAHAAIA/v/8//7//v/+//7////+//z/+v/4//X/9v/2//n/
+//9////+v/1//L/7//w//L/9f/4//n/+f/5//r/9P/y//H/8f/3//n/+//9//j/9P/z
//D/7v/4/wAABgAGAAgABQAHAA4AHQAvAD8ASgBEACYABgD0/9v/xv/J/83/z//U/9f/
2f/h/+T/3v/e/+X/7f/w//n/BQANAAcA///8//3/+v/2//r//f///wIA/f/9//n/9f/z
//P/9f/3//7//v///wEA/f/4//P/9P/4//3///8AAP3//P/6//f/9v/2//b/9//7////
AQABAP3/+f/1//X/+P/6//7/AgD///7//P/4//r/+v/7////AQACAAAAAwABAP3/+f/5
/wEABQAEAAQAAwACAAIAAAD9//3/AQAFAAcACgAMAA0ACQAHAAMA//8FAAgACgALAAgA
CAAIAAkACwAKAAoADQAQABEAEgASABAADgAMAAoAEQATABUAFwAVABQAEwARAA4ADwAS
ABEAFgAYABoAHQAaABcAFAATABgAGwAdAB4AHQAYABcAEgATABUAFQAWABoAGgAZABgA
EgAOAAsACAAMAA4ADwAPAAgABgAEAAMAAQAAAAIAAQAFAAUABAAEAP7/+//5//f//P//
/wAA///8//z/+//6//j/9//4//n//P/+////AgD9//v/+f/4//z//v///wIA/f/6//n/
+f/4//j/+P/4//r//////////f/7//n/+P/7////AwAHAAEA/f/7//n/+f/7//3//f8A
AAQAAgAAAP7/+//5//j//f/+/wEAAgD+//3/+v/5//j/+P/5//v//f//////AQD9//r/
9//3//3//P/9//3/+//4//b/9P/0//f//f/7//z//v8AAP7/+f/3//b/9f/6//z//v//
//z/+v/4//X/9v/2//f/9//5//z//v/9//j/9P/1//P/9//6//7//v/9//z/+P/3//T/
9P/1//f/+//8/////v/5//f/9P/y//b/+f/6//v//f/6//f/9v/1//T/+//+/wEAAwD/
//3///8EAAIAAAD///3/AQABAAEABgAHAAYABQACAAQABgAFAAQAAgAEAAcABwAIAAYA
BAAAAAAAAAABAAQAAQD+//v/+P/6//r/+f/4//f/9f/3//j/9//1//P/8f/0//P/9P/1
//D/7v/t/+z/7v/x//T/+P/x//D/8P/x//P/8f/v/+3/8P/w//P/9P/u/+r/7P/y//r/
AgAJAA8AFgAbACMALwA6ADwALAAOAPr/7f/W/8v/0f/N/8D/vf/D/8//3v/m/+b/5f/l
/+b/6//1//v/AQAHAAYAAwD+//j/9//3//b/9v/5//3//f/9//n/9//3//f//P/6//n/
+f/7//r/+f/+//r/+//5//b/+f/8//7////7//r/+f/5//n/+//7//n/+//7//v////7
//r/+//8//3/AAACAAIAAAD+//3///8AAAAA/f///wIAAQAAAAMAAwADAP7/+v///wIA
BgAIAAMAAQADAAUABgAIAAkACQALAAsACQAHAAcABgAEAAEABAAIAAwAEQAOAAoABwAH
AAgACQAKAAoACwAMAA0ADgAPAA0ACwAJAA0AEAATABUADwAPABEADwASABIAEgATABQA
FQAWABkAFgAVABMAEAAWABYAGgAaABgAFwAUABIAFwAWABQAEgAQABAAEQASABEADgAK
AAUABQAGAAcACQAFAAIAAgD//wIAAQD///7//////wAAAQAAAP///P/3//r//v8BAAQA
///9//3//f/+//7//f/+/////////wAAAAD+//v/+v/7//z///8DAAAA/v/8//r/+///
//7//f8AAAEAAgAEAAEAAQABAAEAAQABAAMABQACAAEAAAD9/wAABAACAAAAAgABAAEA
AgAAAP7//v/8//7/AQACAAUAAgD+//v/+f/7//3//f////7//v/+/wEAAAD8//r/9//8
//7/AQAEAAAA//8BAPv//f/+/////P/6//v//f////3//P/7//n//f/+///////+//z/
+//5//r//P/9//v/+//6//7////9//z//P/4//z//v/9////+v/4//f/9//7//z////+
//7//////wAA9//1//X//P///wIABQAIAAYAAgD+//n/+v/7/wAACAAJAAgACAAHAAQA
AQD+/wAACAAMABAAEgAOAAwABwACAAQACAANAA8AEQAQAA8ADAAIAAQAAQAAAAIABAAG
AAgABAAAAPv/9v/4//f/+v/8//r/+f/4//f/9P/x//D/7//x//T/+P/8//f/9f/z//L/
8v/0//f/+//9//v/+f/3//P/7v/s/+j/9P/4/wAAAgD+//r/+f/9/wYADwAdAC8APgBE
AEAAJgAAAOv/3v/P/8//2//a/83/w/+//8b/0v/a/+f/+f8AAAEAAwABAP3/+f/4//n/
/v8CAAMABQAGAAgAAQD///n/8//3//v/AQAHAAYAAAD7//f/+v/4//b/+v/8/wEAAwAE
AAAA/v/7//f/+//+/wEABQADAAMAAQD9//7//f/8////AAACAAYACgADAAAA/P/2//v/
/v8CAAkABgAEAP////8BAP///f///wcACwAKAAoABQACAAAA/P///wEABwANAAsACgAI
AAUABwAHAAUAAwAHAAoADAANAAgABgAEAAMACAAKAA0AEwAQAA8ADgAMAAwADAAMAAwA
EgATABQAFQASABAADgALAAwAEQAYABsAGQAWABMAEQATABMAEwAVABkAGwAcABwAGQAU
ABMADgAUABkAHAAgAB8AGgAUAA4ADAAMAA0ADgAQABAADwANAAUAAgD///3/AAACAAcA
CQAHAAMA/v/6//j/9//3//f//P///wAA///6//j/9f/y//T/9//8/wEA/v/6//X/8v/z
//P/8//0//r//P/9/wAA+//2//P/8f/0//j//P8AAP3//f/4//P/9f/1//X/9v/3//n/
+//9//j/8//w/+3/8v/3//z////9//7/+f/0//T/8//z//T/9v/2//j/+P/z//H/7f/r
/+//8v/2//v/9v/z/+7/6//t/+7/7//z//b/9P/0//P/8f/u/+z/6v/t//H/+P/3//P/
8v/x/+z/7P/t/+//8f/1//b/9//3//L/7v/q/+X/6v/s/+//8f/u/+7/7f/p/+v/6v/u
/+//8f/y//T/8v/u/+z/5//l/+f/6P/q/+3/6v/o/+j/5P/i/+P/4//k/+r/7f/u/+//
6//l/+H/3f/p/+z/7P/s/+z/7P/s/+r/6P/l/+j/6//y//z/+v/2//P/7//y//H/8P/0
//r//P/+//7/+v/4//P/7v/x//j/AAAFAAMAAAD9//j/+P/2//X/9v/2//b/9v/2//T/
8P/r/+b/6f/r//H/9v/z//H/7//t/+//7f/t/+3/7//w//L/9P/x/+//7f/s/+3/8P/0
//n/+P/1//L/7//w/+7/7//u//7/AAD8//b/8v/0//v/CQAWAB8ALQA/AEYARgA+ACIA
AADx/+T/3f/j/+f/2v/P/83/z//a/+b/9P8DAAsADAAHAAMABwANABEAEgAVABoAGgAZ
ABkAGAAYABMAEwAPAAsAEQAVABsAIQAfABgAEgANABMAFAAVABwAGgAdAB0AHAAXABYA
FAARABYAGgAeACMAHgAdABoAFQAaABsAHAAhAB0AHAAdAB4AGgAaABkAFgAbAB4AIgAp
ACQAIAAZABcAGwAdAB8AJQAnACcAIgAeABwAGgAZABYAGwAfACcALwAoACQAHwAZABwA
HwAgACEAIQAiACIAIQAdABwAGwAbAB8AIAAiACcAIwAfABsAFgAYABoAHAAeACIAIQAg
AB8AHQAcABsAGQAaAB0AIgAjAB8AHAAZABcAGwAdAB8AIwAiACMAIwAiACAAHAAcABgA
HwAjACUAKAAmACAAGQASABMAFgAaAB4AHAAaABcAEwAOAAwACgAJAAsADAAQABEADgAJ
AAMA/v/+////AQADAAQABQAEAAEA/v/+//3//P///wEABQAJAAUAAAD6//b/+P/7//7/
AgACAAIAAQACAP3/+v/5//n/+//+/wEABAAAAP//+f/z//f/+////wQAAwADAAMAAwD+
//n/9v/z//j//f8CAAUAAAAAAPr/9P/2//f/+f/8//z//P/+//7/+//7//n/+f/9//7/
AAADAP7/+//2//P/9//6//3/AwACAP7//P/5//n/+P/4//j/+////wYABQAAAP7//P/2
//b/+f/9/wEAAQACAAMAAwACAAAA/v/7/wEABAAIAAsABwAEAAAA+f/9//7/BAAHAAQA
BAAFAAIAAAAAAP3//f8AAAIABQAJAAYAAgAAAPr/+v/9////AgADAAMAAQD///f/+v/+
/wAAAgAEAAUABAADAAEA/f/7//3/AgAFAAYACAAJAAUAAQD9//7/BQAIAAsADAAKAAgA
AwD+//7/AAADAAMACQAKAAsACgADAP7/+v/4//z//v8AAAIA///8//j/9P/z//H/8//0
//f/+f/7//3/+f/z/+//6//v//L/9v/6//X/8//x//D/7v/u/+//8f/3//f/9//3//T/
8P/v/+z/7P/4/wIABAACAAAA//8DAAoAFQAnADsASgBKACwABADq/9f/xv/J/9H/0//U
/9X/0f/P/9L/1v/a/+P/7f/2//3/AwAFAAMA/f/4//f/+P/4//v///8CAAYAAAD///r/
9f/4//n//P///wYABAADAAMAAAD8//j/+v/9/wMABgAIAAMAAgAAAP3/AAACAAQABwAH
AAkACQAHAAQAAQD+////AQAEAAkADgAKAAgABQAAAAIABAAHAA0ADgAOAAsADQAJAAUA
AQABAAcACwAKAAoABgAEAAMAAAABAAEABQAJAAsADAAMAAsABwAFAAEA/f8DAAgADAAP
AAoACAAGAAUACAAIAAkADQAMAAsACgAIAAcABgAFAAQADAANAA4ADwALAAoACQAHAAgA
CwAQABEAEwASABEAEQAOAA0ADAANABIAFQAXABgAFgASABIADgARABMAEwAUABgAGAAX
ABYAEAAOAA0ADAAPABAAEAAPAAgABgAEAAMAAwAEAAgACQALAAkABgAEAP///f/8//v/
//8DAAUABQABAAAA/v/8//z//f8AAAMABAAEAAMABAABAP///f/8/wQACAALABAACgAE
AAAA/f///wIABQAIAAgACwAJAAcABQADAAEAAAAEAAcACgANAAkABQADAAEAAwAFAAcA
BwAJAAwACQAGAAUAAwACAAIABgAIAAwADgAIAAUAAAD9/wEAAgAEAAcAAwADAAEAAQD9
//z/+//9/wIAAgAEAAUAAgD+//v/+P/6//3/AwABAAIAAgACAP7/+P/3//f/9//7//z/
/f/9//r/+P/2//P/9f/2//j/+f/5//r/+v/3//T/8P/x/+//8v/0//f/9v/z//D/6v/n
/+j/6P/p/+v/7f/u//H/8P/r/+n/5v/k/+//9f/v/+n/6P/l/+T/4//i/+f/6v/t/+//
6//p/+v/8P/v/+z/6v/n/+r/6f/o/+z/6//q/+n/5v/o/+r/6f/o/+P/5P/m/+X/5v/m
/+b/5P/j/+L/4v/k/97/2v/W/9L/1P/U/9P/0v/P/83/z//Q/87/zf/M/8v/zv/N/87/
z//L/8r/yv/K/8v/y//L/8z/xv/G/8f/yf/K/8n/yP/H/8v/zP/Q/9L/zP/O/87/1P/c
/+L/6f/t//D/8f/3/wcAGgAkACAABgDq/9//zv+1/6//sf+q/6f/q/+1/8T/zP/O/9n/
3//a/9n/4f/r//f//f/8//X/8v/u/+7/7//v//D/8f/1//X/9f/0//P/9P/1//j/9v/1
//X/+f/4//f//P/6//3//f/8//3/AAACAAMAAAD+//z/+//+/wEAAgABAAQAAwACAAUA
AgAAAAAAAAABAAQABgAGAAMAAgACAAUABgAGAAMABQAGAAUABAAHAAYABQD///r///8E
AAoADgAKAAcACAAJAAkACgAKAAkACwALAAkABwAJAAoACgAJAAwADgAQABMADwAMAAoA
CwAOAA8AEAAQABEAEgATABQAFAARAA4ACwAQABQAGAAbABQAEwAUABEAFAAUABQAFQAX
ABcAFwAZABcAFwAWABQAGQAYABsAGgAZABkAFwAWABkAGAAWABQAEwASABIAEgAQAA4A
CwAHAAcACAAJAAsACAAGAAcABQAIAAcABQAEAAQAAwADAAMAAwADAAEA/f8BAAQABgAI
AAQAAQAAAP//AQACAAIABAAEAAUABgAIAAgABgADAAIAAwAEAAcACwAIAAYABAACAAMA
BwAGAAUABgAHAAgACgAIAAcABgAFAAYABwAKAA0ACAAHAAYAAwAFAAgABQACAAUABQAG
AAgABgAEAAQAAgACAAUABgAJAAYABAADAAMAAgADAAIAAwADAAQABQAJAAYAAAD8//f/
/f8AAAQACAACAAEAAwD9////AAABAP7//f///wIABQADAAAA/f/5//7/AAACAAMAAAD+
//3/+//8//7////9//7//v8DAAUAAAD+//3/+P/+/wIAAwAHAAMAAAD+//3/AAAAAAIA
AAAFAAMAAAD8//z//f/+////AAAGAAgACgALAAYAAwAEAAgADQAOABAAEQAOAAsACAAK
AA4AEAASABIAFAAWABUAFAAPAA4ADgALABEAEgATABIADwAMAAoACgAIAAgACAAIAAwA
DAALAAoABgADAAQABAAHAAcABwAHAAQAAQAAAP//AQACAAQABgAHAAcABwAIAAEAAAAA
AAEACAAJAAoACwAIAAQAAwAAAAAAAAAIABAAEgAWABsAGwAYAB0AKQA7AEwAVABOADIA
DAD1/+L/0f/T/9n/2v/Z/9f/2//m/+7/8P/z//X/+P///wcADwAVABEABgABAAAAAgAC
AAUABwAKAAkACwAJAAcABAADAAQABQANAAwADAANAAkABAD//wAAAgAHAAkACgAIAAgA
BwAFAAMAAgABAAEABQAJAAsACwAIAAMA/v/9//7/AAAEAAgACAAIAAcABAABAAAAAAAD
AAcACAAGAAkABwADAP////8EAAcABQAEAAUABgAIAAgABAADAAYACQAKAAwADQANAAoA
CQAGAAMACAAKAAsACwALAAwADQAPAA0ACgAIAAkACwANAA8AEAAOAA4ADgAOABMAEwAT
ABMAFAAUABQAEwAOAA8AEgARABQAFAAUABUAEgARABAAEQAWABkAGwAcAB0AGgAbABgA
FwAXABUAFAAaABoAGQAYABIAEAAPAA4AEAAQAA8ADQALAAoACQAJAAUABAAGAAUACAAH
AAUABAABAP///v/9/wEAAwADAAEAAwAEAAQABAAAAP3//P/7////AAAAAAIA/v/9//z/
/P8AAAIAAwAGAAQAAgACAAMAAQAAAP///v8AAAUABQAFAAMAAQD///7/AQADAAUABwAI
AAcACAAJAAQAAwACAP//BAAKAAoACgAGAAMAAQAAAAIAAgAEAAQAAwAFAAUABwAFAAIA
AAD//wAAAwAEAAcAAwACAAEAAwAEAAIAAgABAAMAAgACAAIAAAABAAUAAQAEAAYACAAG
AAAA////////AwAEAAUABQAGAAQAAgD/////AAACAAMABgAIAAkABwAEAAAAAQD//wAA
AgAFAAQABgAGAAMAAwD///7//v///wMABgALAAwABwD///j/+//+/wEABAAJAAoACwAL
AAgABQAGAAoADQAOABAAEQASAA8ADAAOABEAEgATABIAFAAWABUAFAAQABAAEQAPABMA
FAAVABQAEQAOAAwADAALAAoACQAIAAoACgAJAAgABAABAAIAAgAEAAUABgAHAAUAAQD/
//3//v8AAAMABgAGAAUABAAEAP3//P/8//3/AgADAAQABQADAAAAAAD+//r/AgAKAA4A
FAAWABcAGQAcACcANQA/AE4ATgAyAA4A/v/t/9j/1f/b/9n/3P/h/+X/7f/w//D/8v/3
//f//P8JABUAFwAXABcAEgALAAYABAAHAAsADgASABEAEQANAAkABgAFAAYABwAQABAA
EQATAA8ACgAFAAYACgAPABEAEgAQABAADwANAAoACgAKAAsADQARABMAEwARAA0ACQAJ
AAoADAAQABQAEAAQAA8ADAAKAAoACwAPABQAFgAVABkAFQARAA0ADQATABcAFgAWABYA
FgAXABYAEQAPABEAEwAVABgAGgAbABoAGQAWABMAGAAaABsAGwAbABwAHQAfAB0AGgAY
ABkAHAAfACIAJAAgAB4AHAAaACAAIQAiACMAJAAkACQAIwAfAB8AIQAfACQAJgAoACsA
JwAlACMAIwAmACkAKwAsAC4AKgAqACYAJgAnACYAJgAqACoAKQAoACQAIgAhACAAIgAi
ACEAHwAdABwAGwAbABYAFAAVABMAFwAXABYAFgARAA8ADgANABAAEwAUABMAFAAUABMA
EgAQAA8AEAARABMAFAAUABYAEwARAA8ADgASABQAFQAYABcAFAATABMAEAAQABAAEAAU
ABkAGQAZABcAFQATABIAFQAXABkAGwAZABcAFwAXABQAFQAWABUAGAAeAB4AHgAbABcA
FAASABYAFgAYABgAGAAZABgAGQAYABYAFQAVABcAGQAZABsAFQASAA8ADwAVABQAFQAV
ABcAFgAWABYAEQARABQADwARABQAFwAWABEADwAOAA0AEgAUABYAFwAYABYAFAARABAA
EAARABEAEwAWABgAFwATABAAEgARABEAEgAUABIAFAAUABEAEQAPAA4ADgAPABoAFAAO
ABAAEAAQABAAEgASABIAEQASABMAGAAgAB8AHAAaABcAGwAbABsAIAAgACAAIAAeAB0A
HAAYABQAFgAaAB8AIQAfABwAGQAUABUAFgAYABwAGwAaABkAGAAWABIADQAIAAsACwAP
ABIADAAHAAIA/f/+//3//v////r/+P/3//b/8f/v/+3/7P/k/+L/4f/h/+D/3f/a/9f/
2//e/+T/6P/w/+b/5v/m/+j/7v/3/wMAEAAdACcALwA0ACgACgDs/+L/2f/Q/9H/0//H
/7z/uf+5/8H/zv/a/+D/5f/t/+z/6//t//H/8//3//z/+//4//b/9P/z//H/8P/x//P/
8f/v//D/8f/0//f/+f/0//D/7f/y//L/8v/4//T/9f/z//D/8P/y//P/8//x//L/8//1
//L/8//y/+//8v/z//T/+f/0//L/8v/y//P/9v/4//j/+v/6//v////9//r/9P/z//b/
9//4//3//f/9//j/9P/1//b/+P/4//T/8//2//n/9f/0//L/7//y//X/9v/3//T/8v/v
/+v/6v/q/+r/6//r/+r/6v/t/+r/5//k/+D/5f/o/+v/7v/t/+n/5f/h/+P/5P/l/+X/
5f/n/+v/6//o/+T/4P/d/+D/4//m/+v/6f/n/+T/4P/j/+L/5f/k/+b/5//m/+b/5v/i
/93/2P/Z/9r/3P/e/9z/2P/T/83/y//M/83/z//L/8r/zP/L/8v/yf/G/8T/xf/H/8r/
zf/K/8n/xv/B/8L/xP/F/8b/wv/B/8L/w//C/8D/vf+8/8D/w//G/8r/yf/G/8L/wP/C
/8L/xP/H/8T/xP/E/8T/wf/D/8D/vf/C/8X/yP/M/8j/xf/C/7//wf/B/8P/xf/D/8X/
x//H/8P/xP+//7r/v//B/8T/yP/E/8D/vv+6/7r/vf++/8H/wP/A/8H/w/++/73/uv+5
/7v/vv/B/8f/xv/A/7z/t/+7/7z/vv/A/73/v//E/8H/vv+8/7r/tP+1/7n/vv/D/8D/
vv+8/7n/u/+8/73/vf+9/77/wP/B/73/vP+6/7X/uP+6/8H/xf/A/77/vf+4/7v/vv++
/8H/xP/A/7v/tv+6/7z/vv/A/8X/yP/L/83/yf/F/8X/yP/M/87/0f/T/9L/z//M/87/
z//Q/9H/0P/U/9b/1f/U/87/zv/P/83/0P/Q/9D/zv/O/8z/y//M/8r/yP/G/8T/yP/I
/8f/xv/C/73/vP+6/7//wf/D/8X/xv/D/8L/wf+//77/vv++/7//wf/D/8b/vv+8/7v/
u/+//7//v/+//77/vP+9/7z/uv++/8L/xv/O/9D/0//Z/97/4//v//v/BgACAOr/0P/A
/6f/kv+T/5X/j/+M/4//lf+f/6r/rv+y/7X/tf+2/73/yf/P/9H/0f/M/8P/vv++/8D/
w//F/8j/yf/L/8n/x//F/8P/w//D/8n/yP/I/8n/yP/E/8D/wv/B/8X/xv/G/8f/yP/I
/8f/w//C/8H/wf/E/8n/zP/N/8r/x//E/8X/x//I/8v/zv/N/87/zv/M/8j/xv/F/8f/
zv/W/w==
         </WaveFormData>
      </LeadData>
      <LeadData>
         <LeadByteCountTotal>10000</LeadByteCountTotal>
         <LeadTimeOffset>0</LeadTimeOffset>
         <LeadSampleCountTotal>5000</LeadSampleCountTotal>
         <LeadAmplitudeUnitsPerBit>4.88</LeadAmplitudeUnitsPerBit>
         <LeadAmplitudeUnits>��V</LeadAmplitudeUnits>
         <LeadHighLimit>2147483647</LeadHighLimit>
         <LeadLowLimit>268435456</LeadLowLimit>
         <LeadID>V1</LeadID>
         <LeadOffsetFirstSample>0</LeadOffsetFirstSample>
         <FirstSampleBaseline>0</FirstSampleBaseline>
         <LeadSampleSize>2</LeadSampleSize>
         <LeadOff>FALSE</LeadOff>
         <BaselineSway>FALSE</BaselineSway>
         <ExcessiveACNoise>TRUE</ExcessiveACNoise>
         <MuscleNoise>FALSE</MuscleNoise>
         <LeadDataCRC32>3774709316</LeadDataCRC32>
         <WaveFormData>
/P/8//z//P/+//7//v/+//z//P/8//z//P/8//z//P/8//z//P/8//r/+v/6//r//P/8
//z//P/8//z//P/8//z//P/8//z//P/8//z//P/6//r/+v/6//z//P/8//z/+v/6//r/
+v/6//r/+v/6//z//P/8//z/+v/6//r/+v/7//z//f/+//v/+v/5//j/+v/6//r/+v/6
//r/+v/6//j/+P/4//j/+v/6//r/+v/5//j/9//2//j/+P/4//j/+P/4//j/+P/2//b/
9v/2//f/+P/5//r/+f/4//f/9v/4//j/+P/4//j/+P/4//j/9//2//X/9P/1//b/9//4
//f/9v/1//T/9v/2//b/9v/2//b/9v/2//T/9P/0//T/9f/2//f/+P/3//b/9f/0//T/
9P/0//T/9f/2//f/+P/2//b/9v/2//n/+//9/////v/+//7/AAACAAIAAQABAP/////+
//3//P/7//f/8v/v/+//8P/x//P/8v/x//D/8v/x//H/8f/x//D/8P/u/+3/7f/u/+//
8//0//X/9f/0//P/8v/x//P/8//z//P/9f/1//X/9f/z//P/8//z//X/9f/2//f/9f/1
//X/9f/3//f/9//3//j/+P/4//j/9v/6/wEACgAPABYAHAAcAB0AHgAeABkAFAASABQA
EgAEAOz/1v/B/6z/l/+F/3P/av9n/2X/af9w/3v/if+Y/6f/t//E/8//3f/j/+f/7P/z
//X/9f/3//r/+v/9//3//f/6//r/+v/6//z//v8AAAIAAgABAAAA//8AAAAAAQABAAIA
AgADAAMAAAAAAAAAAAADAAQABAAFAAYABgAGAAUABQAFAAUABgAHAAcACAAKAAgACAAG
AAgACQALAA0ADgAOAA8ADwAOAA0ADAAMAA4AEQASABMAFQAUABMAEgARABMAFgAYABkA
GgAaABoAGQAbABwAHQAeAB8AIgAkACUAJQAkACMAIgAlACcAKQAsAC0ALQAtAC0AKwAs
AC4AMQA0ADQANgA2ADQAMwAzADMANQA1ADUANQAzADIAMAAtACsAKwApACgAKgAnACUA
JAAhAB0AGQAWABUAFQAVABQAEQAOAA4ADAALAAoACgAIAAgABwAHAAcABQADAAEAAAAB
AAIAAwACAAIAAgABAAAA/v/+//7//v8AAAAAAAD///3//f/+////AAAAAAAAAAAAAP7/
/P/8//v//P/8//3//f/9//z/+//6//r/+v/6//3//v/+//3//f/9//3//P/8//z/////
/////v/+//3/+//7//v//P/+//7//f/9/////v/9//3//f/8//z//f8AAAAAAAD///3/
+//7//3//////////////////v/9//v//P/+//7/AAAAAAAA/v/8//z//P/8////AAAA
AP7//f/9//3//f/8//3//f/9/////v/+//7//f/7//v/+////wAAAAAAAP///f/9//3/
////////AAAAAAAA/v/+//z//P/8//z//v/+//7//v/+//7//v/9//v//P/8//3//v/+
//7//v/7//z//f/+////AAACAAMABAAFAAUABAADAAQABQAGAAYABwAGAAUAAwABAAAA
///7//b/9P/z//P/8//z//L/8f/w//H/8f/y//P/8f/w//D/7v/v/+//8P/x//P/9P/1
//X/8//z//P/8//1//X/9f/1//X/9f/1//X/9//3//f/9//3//f/+P/5//j/9//2//X/
9v/3//j/+f/4//j/+P/4//b/+P///wgAEQAYABoAHAAdACAAIgAdABgAFAAUABYADAD2
/97/yf+0/53/i/95/2r/Z/9n/2X/bP95/4f/lP+j/7P/xP/R/9v/4f/n/+z/8//2//f/
+v/+//z/////////AAAAAAAAAAADAAQABQAGAAYABQAEAAMAAwAEAAYABwAGAAYABwAH
AAYABgAGAAYACQAKAAoACwAKAAoACgAJAAsACwALAAwACwALAAwADgAKAAoACAAKAAsA
DQAPABAADwAPAA4ADAAMAAwADQAQABAAEAAQABEADwAPAA8ADwAQABQAFwAZABkAGAAX
ABUAFgAYABoAHAAbAB4AIAAhACAAIAAgACAAJAAlACYAKAAoACcAJgAlACYAKAArAC8A
LgAuADAAMAAvAC8AMAAxADMAMwAzADMAMgAwAC0AKQAqACsAKgAqACoAJwAlACQAJQAh
AB0AGgAZABkAGQAYABYAEgARAA4ADwAOAA4ADAAMAAsACwALAAgABwAGAAYACAAIAAgA
BgAFAAQAAgAAAAIAAgACAAIAAAAAAAAA////////AAABAAIAAgACAAIAAAD+//z//P/+
/wAAAQADAAEAAQAAAP///v/+//7//v8BAAIAAgABAAAA///+//z//v/+/wEAAQD///7/
/v/9//v/+//7//z/AAAAAP/////9//z/+//7//3//P/8//3//v/+//7//f/7//n/+f/7
//z//f/+/////f/9//z/+//7//z//v/+//z//P/8//r//P/8//z//P/9//7//v/8//n/
+f/5//n/+//9//7////9//z//P/8//v/+f/5//n//f/+//7//v/8//n/+P/3//n/+f/5
//r/+v/6//j/+P/4//j/+P/4//r/+v/6//r/+P/4//j/9//3//j/+P/5//z//P/6//r/
+v/6//7///8AAAEAAgACAAIABAACAAIAAQABAAIAAwADAAMAAQD///r/9P/y//H/8f/x
//T/9P/0//T/9P/z//P/8//z//L/8v/w/+//7//w//H/8//0//X/9f/3//f/9//3//b/
9f/0//P/9f/1//X/9f/1//X/9f/1//f/9//4//n/9//3//f/9//1//X/9f/1//n/+v/7
//z/+v/8/wMACgAPABQAGgAeAB8AIgAeABcAEgAQABQAEAD+/+j/1v/D/7D/n/+L/3n/
cP9x/3H/df9+/4n/lf+g/63/u//K/9X/3f/l/+3/8v/1//X/9f/3//r//P/////////+
//7//v/+//3//v///wAAAgADAAQABQADAAIAAgABAAIAAgADAAMAAgACAAIAAgADAAQA
BAAFAAgACAAIAAcABgAFAAQABAAHAAcACAAKAAgACAAGAAgABgAHAAgACAAKAAsACwAK
AAkACAAIAAoADAAMAAwADQAPAA8ADwAPAA0AEAASABMAFgAWABYAFQATABQAFQAWABkA
HAAeAB8AHgAeAB4AHgAgACEAIgAkACcAJwAnACcAJQAmACgAKwAuAC4AMAAwAC0ALQAu
AC8ALwAvAC8ALwAxADAALgArACoAKQAmACQAJAAhAB8AHgAdABkAFQASABEAEQARABAA
DwAMAAwACgAHAAYABgAEAAMAAwAEAAUAAgABAAAAAAAAAAAAAAD+/wAAAAD///7//f/8
//v/+v/7//z//f/9//v/+//8//3//P/8//z//P/9//z/+//8//z//P/7//v//f/9//z/
+//4//j/+P/4//n/+v/6//n/+v/7//z//P/5//j/+v/5//j/+P/5//n/9//3//f/+P/8
//z/+//7//3//P/7//v/+v/4//f/9//6//r/+v/5//n/9//3//n/9//3//f/9//4//n/
+f/5//j/+P/5//j/+v/6//r/+P/4//j/+P/4//f/+P/4//b/9v/3//j/+f/2//f/9//3
//n/+P/4//j/9//1//X/9f/3//j/+P/4//j/9//4//n/9//3//f/+P/6//r/+P/4//j/
+P/4//j/+f/4//f/9v/4//j/+P/3//X/9v/2//f/+P/4//r/+v/6//r/+v/7//z//f//
/wAAAQAEAAIAAgABAAEA//////7//f/9//3/+v/2//D/7//v/+//9P/0//T/9P/0//P/
8//z//H/8P/w/+7/8P/x//P/9f/0//T/9P/z//T/9f/2//f/9f/1//X/9f/1//X/9f/1
//f/9//3//f/9f/1//b/9//5//n/+f/5//f/9//3//f/+P/4//j/+P/+/wAAAwAKABEA
FAAYAB4AIwAkACQAHwAaABIAEgASAAQA7v/a/8n/tv+l/4//e/9s/2n/af9r/3T/gf+P
/57/q/+3/8T/z//Z/+H/6//0//n/+//7//3/AAD//wEAAAD//wEAAgADAAQABAAEAAQA
BAAHAAcABwAHAAYABgAHAAcABwAGAAYABQAHAAgACQAKAAgACAAHAAcACgAKAAoACQAL
AAsACwAMAAsACwAMAA4ADQAOAA0AEAANAA0ADQAMAA4ADwAPAA4ADwAOAA4AEAARABAA
DwAPABIAEwAUABUAFAAWABcAFwAaABoAGgAZABsAHAAdAB4AHgAgACEAIQAjACQAJQAm
ACYAJwAoACoALQAtAC0ALQArACwALgAxADAAMAAyADIAMwAzADQANQAzADMAMwAzADUA
NAAyAC8ALwAvAC0ALAArACcAJAAiACIAHwAcABoAFwAXABcAFgATABAAEAAOAA8ADgAO
AAwACgAJAAkACQAJAAkACQAKAAcABgAFAAIAAwAEAAQABAAEAAQABAAEAAMAAgABAP//
AAABAAMABQADAAIAAQAAAAEAAAD//wAAAQACAAIAAwABAAEAAAD/////AAABAAIAAAAA
AP///f8AAAEAAgACAAAAAAADAAMA///+//7//f/+////AAACAAEAAAD+//3//v/+//7/
//////7//v////7//v/+//3//v/9//7/AQD+//3//P/7//z//f/9//3//f/+/wAAAAD+
//7//v/8//3//v///wAAAAAAAP///P/8//3//v////7//////////f/8//z//P/+//3/
/v////7//v/9//z//P/7//z//f/7//v/+//8//z//P/6//r//P/8//z//P/9//z/+//6
//v//P/9//3/AQD+//r/+v/7//z//f/+/wIAAwAEAAUABQAEAAMABAAHAAgACAAJAAgA
BwAFAAMAAgABAP3/+P/1//X/9v/3//n/+P/3//b/+P/3//f/9//1//T/9P/y/+//7//w
//H/9f/2//f/9//1//X/9f/1//f/9//3//f/9//3//f/9//1//X/9f/1//b/9//5//v/
+v/5//j/9//4//n/+v/7//v/+v/5//j/+P/4//3/BgAPABQAGgAcAB8AIAAgAB8AGgAU
ABIAFAASAAIA6P/R/77/qf+X/4P/cP9n/2f/Zf9o/3H/f/+O/53/rf++/8v/1f/f/+X/
6v/x//b/9//6//7//P/////////+//7//v/+/wEAAgADAAQAAwADAAMAAwAEAAQABQAF
AAYABgAHAAcABQAEAAMAAgAEAAYABwAJAAgACAAIAAcACQAJAAkACgAJAAkACgAMAAgA
CAAGAAgACgALAAwADAALAAsACgAIAAgACAAJAAwADAAMAAwADQANAA0ADQANAA8AEgAU
ABUAFAAUABQAEwAVABYAFwAYABcAGgAcAB0AHQAcABsAGgAfACEAIwAmACYAJQAkACMA
JQAmACgAKwAsACwALgAuACsAKwAsAC0ALwAvAC8ALwAvAC4ALAApACsAKwApACgAKAAl
ACMAIgAfABsAFwAUABUAFQAVABQAEQAOAA4ADAALAAoACgAIAAYABQAFAAUAAgABAAAA
AAACAAIAAgAAAP7//v/9//z//f/+////AAAAAAAAAAD///v/+//8//3//v/+//7//v/+
//z/+v/6//3//v/+//////////7//f/6//r/+v/6//3//v/+//3/+//7//v/+v/6//r/
/f/9//3//P/8//v/+//7//v//P/+//7//f/9//v/+v/5//n/+//6//r/+//8//z//P/7
//n/9//3//n/+//7//v/+//7//v/+v/5//j/+P/5//j/+f/6//v/+v/4//j/+P/4//n/
+v/6//j/9//3//f/9//3//n/+v/7//n/+P/4//j/9//1//X/9f/5//r/+v/6//n/9//3
//f/9//3//f/+P/6//r/+P/4//f/9v/1//T/+P/4//j/+P/3//b/9f/z//X/9v/2//f/
9v/2//b/9v/x//L/8//0//X/9v/6//v//P/9//z//P/8//7///8AAAAAAQD//////v/9
//7//f/5//T/8v/x//H/8f/z//L/8f/w//H/8f/y//P/8v/w/+//7P/t/+3/7v/v//P/
9P/1//X/9f/1//X/9f/2//f/+P/5//j/9//2//X/9f/1//X/9f/2//f/+f/7//r/+f/4
//f/+v/7//z//f/7//r/+f/4//r//v8FAAoAEwAWABgAHAAhACIAJAAjAB4AGgAaAB4A
FgAAAOr/1//G/7P/of+N/3r/c/9x/3H/dv+D/5H/nv+t/73/zP/Z/+P/6f/t//L/+/8A
AAEABAAIAAYACQAJAAkACgAKAAoACgALAAwADQAOAA4ADQAMAAsADQAOABAAEQARABAA
EAAPABAAEAAQABAAEQASABIAEwASABIAEgARABMAEwATABQAEwATABQAFgAUABQAEgAU
ABYAFwAYABgAFwAXABYAFAAWABYAFwAaABsAGgAZABkAGwAbABsAGwAbAB4AIAAhAB8A
HgAdABsAHgAgACIAJAAiACQAJQAlACYAJgAmACYAKgArACwALgAuAC0ALAArACwALgAx
ADUANQA0ADUANAAzADMANAA1ADYANwA4ADkAOAA2ADMALwAxADEALwAuAC4AKwApACgA
JwAjAB8AHAAbABsAGwAaABgAFAATABAAEAAQABEAEAAMAAsACwALAAgABwAGAAYACAAI
AAgABgAEAAQAAwACAAQABAAEAAQAAgACAAIAAQD/////AAABAAIAAgACAAIAAgAAAP7/
/v///wAAAAABAAEAAQAAAP///v/+//7//v8BAAIAAgABAAAA///+//z//v/+/wEAAQD9
//z//P/7//3//f/9//7/AgACAAEAAQAAAP7//P/7//3//P/8//3//v/+//7//f/9//v/
+//9//3//f/9//3//f/9//z/+//7//z//v/+//z//P/8//r/+v/6//r/+v/9//7//v/8
//n/+f/5//n/+//9//7///8BAAAAAAAAAP///f/9//3///8AAAAAAAD+//v/+v/5//r/
+//8//7//P/8//r/+v/6//r/+v/6//7//v/+//7//f/8//v/+f/7//z//P/9//z/+v/6
//r/+v/6//3///8BAAMAAwACAAEAAgAEAAQAAwADAAUABQAEAAMAAQD///r/9P/x//H/
8v/z//T/9P/0//T/9P/z//P/8//1//T/9P/y/+//7//w//H/9f/2//f/9//1//X/9f/1
//X/9f/1//X/9v/3//j/+f/4//f/9v/1//f/9//4//n/+f/5//n/+f/3//f/9//3//r/
+v/6//r/+P/8/wMADAATABgAGgAcAB8AIAAaABUAEAAQABQAFAAGAO7/2v/J/7j/pf+R
/3//dv9z/3H/c/9+/4f/kf+e/63/u//I/9X/3//l/+3/8P/z//X/9f/3//r/+////wAA
AQD+//7//v/+/wEAAgADAAQABQAFAAUABQAEAAQABQAFAAcACAAKAAsACAAIAAgACAAJ
AAoACgALAAoACgAKAAkACQAJAAkACgANAA0ADgAQAAwADAAKAAwADAANAA4ADgAOAA8A
DwAOAA0ADAAMAA4AEgASABIAEwARABEAEQARABEAFAAWABcAGAAYABgAFwAVABYAFwAY
ABoAHgAhACMAIgAiACIAIgAkACUAJgAoACkAKQApACkAKQAqACwALwAyADIANAA0ADEA
MQAyADMAMwAzADMAMwA1ADQAMgAvAC0ALQArACoALAApACcAJgAkAB8AGgAWABcAFwAX
ABYAFwAUABQAEgAPAA4ADgAMAAsACwAMAA0ACgAJAAgACAAKAAoACgAIAAoACgAJAAgA
BwAGAAUABAAFAAYABwAHAAMAAwAEAAUABgAGAAYABgAIAAYABAAEAAMABAAEAAUABwAH
AAYABQAGAAYABgAGAAcACAAIAAcABwAHAAcABgAEAAQABwAHAAYABgAHAAcABQAFAAUA
BgAIAAgABwAHAAcABgAFAAUABQAEAAQABQAGAAYABgAFAAUAAwADAAUABQAFAAUABQAF
AAUABAADAAEAAgAEAAQABgAGAAYABAACAAIAAgACAAMABAAEAAIAAwADAAMAAwAAAAEA
AQABAAIAAgADAAQAAQD///////8BAAIAAgACAAMAAQABAAEAAAD///7//v///wAA//8A
AP///v/9//z//v/+//7//v8AAAAAAAD///3//P/8//3//v8AAAAAAAAAAAEAAQABAAEA
AwAEAAUACAAGAAYABQAFAAMAAwACAAEAAwADAAAA/P/1//P/8v/x//T/9P/0//T/9P/z
//P/8//x//D/8P/u/+//7//w//H/8v/y//L/8f/y//P/9P/1//P/8//z//P/8//z//P/
8//1//X/9f/1//T/8//z//P/9P/1//b/9//1//X/9f/1//b/9v/2//b//P/+/wEABgAN
ABIAFgAaAB0AIAAiACMAIAAYABQAFAAQAAIA7P/X/8T/r/+b/4f/dP9p/2f/Z/9u/33/
jf+a/6f/tf/C/83/2f/j/+v/9P/7//////8BAAQAAgAFAAUABQAHAAgACQAKAAoACgAK
AAoADQANAA0ADQAPABAAEgATABMAEgASABEAEQASABMAFAAUABQAEwATABYAFgAWABUA
FQAVABUAFgAVABUAFgAYABcAGAAXABoAGQAZABkAGAAaABsAGwAaABsAGgAaABwAHAAc
ABwAHQAeAB8AIAAhACAAIgAjACMAJAAkACQAIwAkACYAKAAqACgAKgArACsALQAuAC8A
MAAwADEAMgA0ADUANQA1ADUANwA4ADoAPQA9ADwAPQA8ADwAPQA/AEEAQAA/AD4APQA+
AD4APQA7ADsAOwA5ADgANwAzADAALgAwAC0AKgAoACYAJQAkACIAHwAcABwAGgAZABgA
GAAWABQAEwATABMAEwATABMAFAARABAADwAMAA4ADgANAAwADgAOAA4ADgAMAAwADAAL
AAoACwANAA8ADwAOAA0ADAANAAwACwAMAA0ADgAOAA8ADgANAAsACQALAAwADQAOAAwA
DAALAAkACgALAAwADAAKAAoADQANAAsACgAKAAkACwALAAsADAALAAoACAAHAAoACgAK
AAsADQAMAAwADQANAAwACwAJAAwACwAMAA8ADAALAAoACQALAAsACgAJAAcACAAKAAoA
CAAIAAgABgAHAAgACQAKAAoACgAJAAYABgAHAAgACQAHAAkACgALAAkACAAIAAgACAAH
AAgACQAIAAgABwAGAAgABwAIAAkABwAHAAcACAAGAAYABAAEAAUABgAHAAgABwAGAAUA
BAAEAAQABgAJAAoACAAIAAgACAAIAAkACgALAA4ADgAOABAADgAOAA0ADQAPAA8ADgAN
AAwACwAHAAIA/P/7//v/+/8AAAAAAAAAAP3/+//6//n/+v/6//v/+v/3//f/+P/5//r/
+v/6//n/+//7//v/+//4//f/9v/1//X/9f/1//X/8v/x//D/7//u/+3/7f/t/+3/7f/t
/+3/6f/n/+X/4//k/+T/5P/k/+b/5P/n/+z/8f/4//7/AgADAAYABgABAPj/8P/u//L/
7P/a/8b/s/+c/4P/b/9Z/0T/P/9D/0X/TP9X/2H/bv95/4X/lP+j/6//tf+9/8T/y//M
/8v/zP/O/9D/0//T/9P/1P/U/9T/1P/U/9T/1P/U/9X/1f/V/9X/0v/S/9P/0//S/9L/
0//T/9L/0v/S/9L/0f/S/9L/0//U/9T/1P/T/9H/0f/R/9L/1f/V/9b/2P/W/9b/1P/W
/9T/1f/W/9b/2P/Z/9n/2P/X/9b/1v/Y/9r/2v/a/9v/2//b/9v/2//Z/9z/3v/f/+H/
4v/j/+P/4f/i/+P/5P/l/+j/6v/r/+z/7P/s/+z/7P/t/+7/8P/0//X/9v/3//X/9v/4
//v//P/8//7//v//////AAABAP//////////AQAAAP7/+//7//v/+f/4//j/9f/z//L/
8v/v/+z/6v/n/+f/5//m/+f/5P/k/+L/4P/e/93/2v/Z/9n/2v/b/9z/2//a/9r/2f/Y
/9f/1P/X/9j/2P/Y/9b/1v/W/9b/1//Y/9n/2f/X/9f/2P/Z/9j/2P/Y/9j/2//a/9n/
2v/a/9r/2f/Z/9r/2//b/9v/3P/c/9z/3P/c/9z/2//Z/9z/3f/e/97/3f/c/97/3f/e
/97/3//f/93/3f/d/97/3v/e/93/3f/g/+D/4P/h/+D/3v/d/93/4P/g/+D/3//f/93/
3f/f/93/3f/d/93/4P/h/+H/4f/e/97/3//e/+D/4P/g/97/4P/g/+D/4P/f/+D/4P/e
/97/3//g/+H/3v/f/9//3//g/+D/4f/i/+L/4f/i/+P/4v/i/+H/4P/g/9//4P/h/9//
3//f/+D/4f/i/+H/4v/i/+L/4v/i/+P/4v/h/+D/5P/k/+b/5P/k/+T/5P/m/+f/6P/p
/+z/7P/s/+7/7P/s/+v/6//s/+3/7f/t/+z/6//n/+L/3v/d/93/3f/i/+L/4v/i/+H/
3//e/93/3v/e/9//3v/b/9v/3P/d/9//4P/h/+H/4//j/+P/4//h/+H/4f/h/+T/5f/m
/+f/5f/l/+X/5f/j/+P/5P/l/+b/5//o/+n/5//n/+f/5//p/+r/6//s/+7/8v/3//z/
AQAEAAoADgARABQAEgALAAQAAgACAAIA9v/i/9D/wf+u/5v/hf9x/2j/Z/9n/2n/dP+B
/4n/lP+h/6//vP/H/9H/1//f/+b/7f/u/+3/7v/w//L/9f/1//X/9P/0//T/9P/0//T/
9P/0//X/9f/1//X/8v/y//P/8//2//b/9//3//j/+P/4//j/9//4//j/+f/7//z//f/9
//3//f/9//7/AQABAAIABAACAAIAAAACAAAAAQACAAIABAAFAAUABAAFAAQABAAGAAgA
CAAIAAkACgALAAwADQAKAAwADQANAA8AEAARABEAEwAUABUAFgAVABgAGgAbABwAHAAc
ABwAHAAdAB4AIAAkACUAJgAnACUAJgAoACsALAAsAC4ALgAtAC0ALgAvAC4ALQAsACsA
LgAuAC0AKwAqACkAJgAkACQAIQAfAB4AHQAZABUAEgAPAA8ADwAOAA8ADAAMAAoACAAG
AAUAAgADAAMABAAFAAIAAQAAAAAAAAAAAAAA/v///wAAAAAAAP///v/9//z//v/+//7/
/f/9//3//v///////v/9//z//v/8//r/+v/5//r/+v/7//3//f/8//v//P/8//z//P/8
//z/+//5//z//f/+//7//f/8//7//f/+//7//////wEAAQABAAIAAgACAAEAAQACAAIA
AgADAAEAAAAAAAEAAwAEAAUABQAFAAMAAwAFAAMAAwADAAMABQAFAAQAAwACAAIAAwAC
AAMABAAFAAQABAAEAAQABAADAAQABAACAAIAAwAEAAUABAAFAAUABQAGAAYABwAIAAcA
BQAFAAUABgAGAAUABAAGAAUABgAHAAUABQAFAAYACAAIAAYABgAIAAgACAAIAAgACAAI
AAsADAANAA4ADQANAA0ADQAQABAAEAASABUAFgAWABcAFAATABEADwARABEADgAKAAUA
AwACAAEABAAEAAQABAAGAAUABQAFAAMAAgACAAAAAgADAAUABwAGAAYABgAFAAUABQAF
AAUABQAFAAUABQACAAEAAAD//wEAAQABAAEAAAD////////8//v/+v/5//r/+//8//3/
/P/8//z//P8CAAYADQAWABkAHAAeACAAIwAmACgAIwAcABoAGgAWAAQA7P/a/8v/vP+p
/5f/hf96/3X/cf91/4D/i/+b/6r/uf/H/9L/2//j/+n/8f/2//3/AQABAAMABgADAAUA
BAADAAUABgAHAAgABwAIAAkACgAKAAkACAAHAAkACgAMAA0ACwAKAAoACQAJAAoACwAM
AAsADAAMAA0ADAAMAAwACwAMAA0ADgAQAA4ADQANAA4ADQAOAA0AEAAOAA8AEAAQAA4A
DwAPAA4ADwAQABIAFgAUABIAEAAPABEAEQARABEADwASABQAFQAUABQAFAATABQAFgAY
ABoAGQAaABoAGQAcABwAHAAcABwAHQAeACAAIQAhACEAIQAhACIAJAAnACUAJAAlACQA
JAAlACcAKQAnACcAJwAnACUAJAAiAB8AIQAhAB8AHgAbABcAFAASABIADwAMAAoABwAH
AAcABgAEAAAA///8//3//P/8//r/9v/1//X/9f/2//X/9P/0//T/9P/0//L/8P/w/+//
7v/v//D/8f/y//H/8P/v/+3/7P/t/+//8f/x//D/7//u/+7/7P/q/+r/7v/w//H/8//w
/+//7f/r/+v/7P/t/+7/7v/u/+3/6//r/+v/6//q/+z/7P/v/+//6//q/+r/6f/q/+v/
7P/u/+3/7P/q/+n/6//q/+n/6f/r/+r/6v/r/+n/6P/n/+X/6P/n/+j/6//p/+n/6f/p
/+f/5//m/+X/5//o/+r/6v/p/+j/5//k/+f/6P/p/+r/6v/q/+n/5v/l/+X/5f/l/+X/
5//o/+n/5//m/+b/5v/m/+X/5v/n/+j/6P/n/+b/5//l/+X/5f/m/+f/6P/q/+n/6P/l
/+T/5v/o/+z/7P/s/+z/7P/s/+z/7f/u/+//8f/y//P/9v/1//T/8v/x//P/8//y//H/
7v/t/+n/5P/g/9//3//f/+T/5P/k/+T/4f/f/97/3f/e/97/3//e/93/3f/e/9//4f/i
/+P/4//l/+X/5f/l/+P/4//j/+P/5f/l/+X/5f/l/+X/5f/l/+P/4//k/+X/5//n/+f/
5//m/+X/5P/j/+b/5v/m/+b/7P/w//P/+P/9/wIABgAMAA8AEgAOAAcAAAD8//z/+v/q
/9T/wP+v/5j/g/9t/1v/UP9R/1P/W/9m/3X/g/+Q/5v/p/+y/73/yf/R/9n/4P/j/+P/
4//l/+j/6P/r/+v/6//r/+z/7f/u/+7/7v/u/+7/7//v/+//7//s/+z/7f/t//D/8P/x
//H/8v/y//L/8v/y//L/8f/x//T/9P/0//P/8f/x//H/8v/z//P/9P/2//b/9v/0//b/
9P/z/w==
         </WaveFormData>
      </LeadData>
      <LeadData>
         <LeadByteCountTotal>10000</LeadByteCountTotal>
         <LeadTimeOffset>0</LeadTimeOffset>
         <LeadSampleCountTotal>5000</LeadSampleCountTotal>
         <LeadAmplitudeUnitsPerBit>4.88</LeadAmplitudeUnitsPerBit>
         <LeadAmplitudeUnits>��V</LeadAmplitudeUnits>
         <LeadHighLimit>2147483647</LeadHighLimit>
         <LeadLowLimit>268435456</LeadLowLimit>
         <LeadID>V2</LeadID>
         <LeadOffsetFirstSample>0</LeadOffsetFirstSample>
         <FirstSampleBaseline>0</FirstSampleBaseline>
         <LeadSampleSize>2</LeadSampleSize>
         <LeadOff>FALSE</LeadOff>
         <BaselineSway>FALSE</BaselineSway>
         <ExcessiveACNoise>TRUE</ExcessiveACNoise>
         <MuscleNoise>FALSE</MuscleNoise>
         <LeadDataCRC32>46406623</LeadDataCRC32>
         <WaveFormData>
/v/+//7//v/+//7//v/+//v/+v/5//j/9v/2//b/9v/4//j/+P/4//X/9P/z//L/8//0
//X/9v/0//T/9P/0//T/9P/0//T/9P/0//T/9P/y//L/8v/y//P/9P/1//b/9P/0//T/
9P/0//T/9P/0//X/9v/3//j/9//2//X/9P/3//j/+f/6//n/+P/3//b/9v/2//b/9v/2
//b/9v/2//T/9P/0//T/9v/2//b/9v/1//T/8//y//L/8v/y//L/9P/0//T/9P/z//L/
8f/w//H/8v/z//T/8f/w/+//7v/u/+7/7v/u//D/8P/w//D/7//u/+3/7P/t/+7/7//w
/+//7v/t/+z/7P/s/+z/7P/u/+7/7v/u/+3/7P/r/+r/6//s/+3/7v/s/+z/7P/s/+r/
6v/q/+r/7P/s/+z/7P/q/+r/6v/q//D/8//0//X/9P/0//T/9P/1//X/9f/3//n/+//7
//v//P/5//f/8//x//D/8P/u/+7/7v/t/+z/7P/s/+z/7P/t/+z/7P/s/+j/5v/m/+b/
6P/p/+r/6//p/+j/5f/j/+X/5P/k/+X/5f/l/+X/5f/i/+H/4f/h/+T/5f/m/+f/5f/l
/+X/5f/l/+T/5P/m/+X/5f/l/+X/4//m//H/AAASACUAPQBbAH8AqADGAM0AwgC3AKQA
gQBCAOr/jf82/+n+tP6S/oL+i/6k/rf+y/7l/gX/Jv9H/2j/hf+c/6//v//I/9D/2P/e
/+T/5P/m/+j/7f/u//H/8//y//H/8P/v//L/9P/4//z/+//6//r/+f/4//f/9//4//3/
/f/9/////f/8//v/+v/5//3/AAACAAAAAAABAAEAAQABAAEAAwAFAAcACQALAAwACwAJ
AAgADAANABEAEgASABMAEwAVABUAFQAVABUAGwAcACAAIAAgACEAIQAhACQAJgAqAC8A
LgAwADAAMwAzADYAOAA5AD0AQQBGAEoASQBKAEwATQBPAFMAWABdAF8AYQBiAGQAZwBo
AGkAaQBtAHEAdgB5AHgAeAB4AHcAeAB4AHoAegB4AHYAcgBvAGoAZwBiAF8AXgBZAFYA
UgBLAEMAPQA2ADIALwAqACUAIQAdABkAFQARAA0ACAAEAAMAAgABAAEA/f/4//T/8f/x
//D/8f/x/+//7v/t/+z/6P/o/+f/5f/m/+j/6f/q/+j/5v/k/+P/5P/l/+T/5f/j/+P/
4//l/+P/4v/h/+D/4P/g/+H/5P/j/+L/4P/f/+H/4v/j/+L/4v/j/+T/5f/j/+P/4v/h
/+L/4//l/+n/5v/k/+P/4v/j/+P/5P/m/+f/5v/l/+T/4//j/+P/4//m/+X/5v/n/+j/
5v/j/+H/4//i/+P/4v/g/+H/4v/i/+H/4f/g/+D/4P/h/+L/4//h/+D/3v/b/97/3//f
/9//3f/d/93/3v/c/9v/2v/a/9v/3P/d/9z/2//b/9v/2v/b/9v/3P/b/9v/2//c/9z/
2//b/9v/2//d/93/3P/c/9v/2f/Y/9f/2v/a/9r/2v/Z/9n/2f/Z/9n/2f/Z/9r/2//c
/9z/3P/Y/9j/2f/a/9v/3P/g/+P/5P/l/+P/4v/h/+D/5P/l/+b/6f/o/+n/6P/n/+n/
5//m/+P/4v/g/9//3P/b/9r/2P/W/9f/2P/Z/9r/1//W/9b/1v/U/9L/0v/S/9T/1f/W
/9f/1//W/9P/0f/S/9L/0//V/9P/0//T/9P/1P/T/9P/0//X/9f/1//X/9b/1f/U/9P/
1v/W/9f/2v/Z/9n/2f/Z/9X/2P/h//D/AgATACUAPwBjAIwAsADDAMAAswCmAIkAUgAC
AKX/Sv/1/rj+kP56/nn+jv6n/rf+z/7x/hT/M/9U/3X/kP+l/7X/vv/G/9D/2P/f/+D/
4//m/+v/7P/v//H/8P/v/+7/7f/v//L/9//8//r/+P/3//X/9//3//j/+v/9//3//f//
//3//P/7//r/+v///wMABgAFAAQABAADAAQABQAGAAkACgALAAwADQAOAA0ACwAKAA8A
EQAWABgAGQAZABgAGQAdAB8AIQAjACcAKAAsACwAKwAtAC4ALwAzADYAOwBBAEEAQgBB
AEMARgBKAE0ATwBRAFUAWgBeAF8AYABiAGMAZQBpAG4AcwB1AHUAdAB0AHkAfAB/AIEA
hACHAIsAjQCLAIwAjQCNAI8AkACTAJQAkACOAIoAhwCHAIUAgQB/AHwAdwB0AHAAbgBn
AGIAXABaAFcAUgBNAEcAQwA/ADsAOgA3ADMAMAAtACwAKwArACgAJAAhAB8AHwAeAB8A
HwAcABoAGAAWABUAFgAWABUAFQAWABYAFgATABIAEQARABQAFQAUABUAFAATABIAEwAW
ABYAFgAWABcAFgAWABgAGAAWABMAEQAUABYAGAAYABcAFwAXABcAGQAZABgAFwAYABcA
FwAZABYAFAATABIAFQAVABYAGAAZABgAFwAWABUAFQAVABUAFQATABMAEwATABIAEAAP
ABIAEgAUABQAEwATABMAEgATABMAEgASABMAEwATABMAEAAQAA8ADQAOAA8ADwAPAA4A
DQAMAAwADQANAA0ADgAQABAAEAAOAA0ADQANAAwADwAPABAADwAOAA0ADQAMAAsACwAL
AAsADQANAAwADAALAAkACAAHAAkACgALAAwACgAJAAgABwAHAAcABwAIAA0ADAALAAoA
CQAIAA0ADwAPAA8AEAAQABAAEAAQAA8ADgAPABEAEwATABMAFAARAA8ACwAIAAYABQAC
AAQABAADAAIAAgACAAIAAgADAAIAAgACAP///P/7//r//f/9//3//f/+//7//P/7//r/
+P/3//f/9//3//f/9//0//P/8//z//X/9f/1//X/8//z//P/8//y//D/7//w//P/8//z
//P/8f/0//3/DAAeADMATQBxAJkAwgDWANMAwgCtAJQAZwAcAMT/b/8g/9/+uP6c/pL+
o/66/s3+4f4B/yH/QP9d/3r/k/+q/7n/x//S/97/5P/q/+3/7P/t/+7/8v/0//j/+//5
//n/+f/5//f/+P/7//7/AAAAAAEAAQD+//3//f/+/wMAAwADAAUABQAEAAMAAgACAAUA
BwAIAAoACgALAAsACgAJAAgACQAMAA0ADgAPABEAEQAQABAADwAPABIAEgAWABcAFwAZ
ABkAGQAZABkAHQAeACIAIgAjACUAJgAnACkAKgAtADEANAA2ADYAOQA6ADwAPQA9AEEA
RQBKAE4ATgBQAFMAVQBWAFkAXQBhAGYAaQBrAG4AcQByAHMAcwB4AHsAfwCBAH8AgACB
AIEAggCCAIQAhACBAIAAfQB7AHYAcQBqAGUAYgBdAFoAVgBQAEkARAA+ADsANwAxACsA
KQAlACEAHQAXABMADgAKAAgACAAIAAkABgACAP///f/8//r/+v/5//n/+P/3//b/8v/y
//H/7//w//L/8//0//L/8P/u/+3/7//v/+3/7f/u/+//8P/z//L/8P/u/+z/7P/s/+3/
8P/v/+7/7P/r/+7/7v/u/+z/7f/v//H/8//w/+//7f/r/+z/7f/v//P/8v/w/+//7v/w
/+//7//w//L/8v/y//L/8P/v/+7/7f/w/+//8P/x//H/8P/u/+3/7v/s/+z/6v/r/+3/
7//w/+7/7f/r/+r/6v/r/+z/7f/r/+z/7P/r/+v/6//q/+n/6v/r/+z/7v/r/+n/5//m
/+n/6v/r/+r/6f/p/+n/6P/o/+f/5//l/+n/6f/q/+r/6P/n/+b/5f/m/+f/5//o/+j/
5//n/+f/5//m/+X/5P/n/+f/5//n/+b/5f/k/+T/5//o/+r/6v/q/+r/7P/t/+z/6//t
/+7/7//w/+//7//v//H/7//x//H/8f/2//X/9f/z/+3/6v/o/+T/6f/q/+r/6v/o/+j/
6P/o/+X/5P/k/+T/5f/k/+X/5v/k/+P/4v/h/+P/5P/j/+P/4v/g/9//3//d/93/3f/d
/93/3f/e/9//4P/f/97/3f/e/9//4P/h/9//3v/e/+D/3//f/9//3//l/+j/7f/6/woA
GQAvAE8AdwCiAMQAywDAAK0AlgBzADYA4v+J/zb/7/68/pj+gv6F/pz+r/7D/t/+Bf8m
/0f/Zv9//5b/p/+z/8D/zP/W/97/4v/i/+T/5v/o/+j/6v/r/+7/7//w//H/8P/w//L/
9P/0//T/9f/1//b/9f/1//b/9v/1//T/9f/3//j/+f/6//f/+f/6//r//P/8//3//f//
//////8BAAEAAQABAAEABAAFAAUABgAFAAUACAAIAAoACwALAA0ADwAPAA8ADwASABIA
FQAUABYAGQAbAB0AHAAcAB4AIQAjACYAJwArACsALgAwADEAMAAzADcAOgA/AEIARgBJ
AEcASQBMAE8AVQBXAFgAWgBeAGAAYgBjAGQAZwBrAG0AbgBwAHIAcwBxAHAAcQBwAHEA
cABtAGsAaABlAGAAXQBXAFEATQBIAEYAPwA6ADQALwArACUAHwAdABkAFQARAA4ACwAH
AAQA///8//n/9//4//b/9f/1//H/7v/t/+v/6//q/+n/6P/o/+j/5//l/+T/5P/j/+L/
5P/k/+T/5f/k/+P/4P/f/+H/4f/h/+P/4//i/+H/4P/f/97/3v/g/+L/4v/h/+H/4f/g
/9//3P/d/9//4f/j/+P/4//i/+H/3v/d/93/3//g/+D/4f/i/+H/3//e/97/4P/g/+D/
4P/f/9//3//f/9//3f/d/93/4P/g/9//3//e/9z/3P/a/9v/3f/f/+D/3//f/97/3v/b
/9v/2//b/93/3v/e/93/3P/b/9n/1//Y/9n/2v/c/9z/2//a/9r/2f/Y/9f/1P/V/9f/
2f/a/9n/1//W/9P/1f/V/9b/1v/V/9X/1f/V/9T/0//R/9D/0//T/9T/1f/T/9L/0f/Q
/9P/0//T/9P/1//T/9H/0P/S/9L/0v/S/9f/2f/Z/9n/2f/Y/9f/1v/a/9v/3P/f/97/
3//e/93/3//d/9z/2f/Z/9j/2P/W/9X/1P/S/9D/0v/S/9L/0v/R/9D/0P/Q/8z/yv/K
/8r/zP/N/87/z//P/87/y//J/8v/yv/K/8v/yf/J/8n/yf/G/8X/xf/F/8r/y//M/83/
yv/J/8j/x//I/8j/yf/M/8z/y//K/8n/xf/G/83/2P/o//n/CwAhAD8AYgCKAKkArgCj
AJYAgwBcABgAvf9e/wn/wP6O/m7+Yf5q/oP+mf6r/sf+7P4P/zD/Uf9u/4X/l/+i/6z/
tP++/8f/yP/L/87/0//U/9f/2f/X/9f/1//X/9r/3P/g/+T/4f/g/+D/3//f/9//4P/i
/+X/5f/l/+f/5f/k/+P/4v/j/+f/6v/s/+r/6v/r/+v/6//r/+v/7f/u/+//8P/x//L/
8f/v/+7/8v/z//f/+P/3//f/9v/3//j/+f/6//v///8AAAQABAACAAMAAwADAAYACAAM
ABEAEQASABEAEwAVABgAGgAbAB0AIQAmACoAKwAsAC4ALwAyADcAPQBDAEUARQBEAEQA
SgBMAE4ATwBUAFcAWwBdAFwAXABcAFsAXABeAGIAZABhAGAAXQBbAFkAVwBTAFEAUABL
AEgARAA+ADcAMgAsACgAJQAgABsAFwATAA8ACwAGAAMA///8//n/+P/3//f/9P/w/+3/
6//q/+r/7P/t/+v/6v/p/+j/5//o/+j/5//o/+r/6//s/+r/6P/m/+X/5v/n/+b/5//k
/+P/4v/j/+T/5P/k/+T/5P/k/+X/6P/p/+j/5v/l/+j/6v/s/+z/6v/r/+z/7f/u/+//
7//v//H/8f/y//X/8//y//L/8v/z//P/9P/2//X/9P/z//L/9f/1//X/9f/2//X/9v/3
//f/9v/0//P/9P/0//b/9v/2//f/+P/4//j/9//1//T/9v/3//j/+f/3//b/9P/x//T/
9f/1//X/9P/z//L/8v/z//P/8//0//X/9v/3//b/9P/z//L/8P/z//P/9P/z//L/8f/x
//D/8f/x//H/8f/z//P/8v/y//H/7//u/+3/8f/y//P/9P/y//H/8P/v//D/8f/y//T/
9f/2//b/9v/y//D/8//0//X/9v/6//3//v////7//v/+//7/AgADAAQABwAFAAcABwAH
AAsACQAIAAUAAwACAAIAAAABAAAA/v/8//7/AAACAAQAAAD+//3//P/8//r/+v/6//z/
/f/+///////+//v/+f/7//z//v8BAP7//f/8//v/+//7//z//f8AAAEAAgADAAAA///+
//3///8AAAIABgAGAAUABAADAAMABgAPABwALAA7AEsAaQCLALAA2ADxAPAA4QDQALkA
hAAyANX/fP8t//D+yv60/q3+vP7T/uP++f4b/0D/Y/+C/6P/vv/T/+P/7P/0//7/CAAR
ABIAFQAYABkAGgAdAB8AHwAfAB8AHwAiACQAKAAsACkAKAAoACcAKQApACoALAAtAC0A
LQAvAC4ALgAuAC4ALQAxADQANgA1ADQANAAzADQANQA2ADkAOgA7ADwAPQA+AD0AOwA6
AD4APwBDAEQAQwBDAEIAQwBGAEcASABJAEwATABPAE4ATwBRAFIAUwBUAFYAWgBfAF0A
XgBdAF8AYwBmAGgAaQBqAG0AcQB0AHQAdgB5AHsAfQCBAIYAiwCNAI0AjACMAJMAlgCZ
AJsAnACfAKMApQCjAKQApQClAKcAqACrAKwAqgCoAKQAoQCfAJ0AmQCXAJMAjQCJAIQA
fgB3AHIAbABoAGUAYABbAFYAUQBMAEcARgBDAD8APAA2ADQAMgAxAC4AKgAnACUAJQAk
ACUAJQAjACAAHQAaABsAHAAcABsAGQAaABoAGgAXABYAFQAVABYAFwAWABcAFgAVABQA
FQAWABYAFgAWABUAFAAUABYAFwAWABQAEwAVABYAFwAWABUAFQAVABUAFwAXABYAFQAU
ABMAEwAVABUAFAAUABQAFwAXABgAGgAaABgAFgAUABcAFwAXABcAFwAVABUAFQAXABYA
FAATABQAFAAWABYAFQAVABUAFAAVABUAFAAUABMAEwATABMAEQASABIAEQASABMAEwAT
ABIAEQAQABAAEQARABEAEgAUABQAFAASABEAEQARABAAEQARABIAEQARAA8ADgAMAA8A
DwAPAA8ADQANAAwADAAMAAsACwALAA0ADgAPABAADgANAAwACwANAA0ADQAOAA8ADgAN
AAwACwAKAA4AEQASABMAEgASABIAEgARABEAEQATABQAFwAYABkAGgAXABUAEQAQAA4A
DQAKAAoACgAJAAgACAAIAAgACAAIAAgACQAKAAcABAADAAIABQAFAAUABQAEAAQAAgAB
AAEAAAAAAAEAAwADAAMAAwAAAP///////wMAAwADAAMAAQABAAEAAQABAAAAAAACAAUA
BQAFAAUAAQAGABMAIgA0AEcAXwB9AKMAyADiAOcA1gDBAKwAiQBEAOr/k/9E/wH/1v64
/qz+t/7M/t/+8/4R/y//Tv9t/4r/p/++/9H/4f/s//b//P/+/wQABAAGAAgADgAQABQA
FwAUABMAEgARABQAFgAaAB4AHAAcAB0AHQAcABsAGwAcACAAIQAiACUAIwAiACEAIAAf
ACMAJgAoACYAJgAnACcAJQAlACUAJwApACsALQAvADAALwAtACwALwAvADIAMgA0ADUA
NQA3ADUANQA1ADUAOwA8AEAAQABAAEEAQQBBAEMARABHAEsATABOAE4AUQBSAFQAVQBV
AFkAXQBiAGYAZwBoAGoAawBuAHEAdQB5AH0AfwCAAIIAhACGAIgAiQCNAJEAlgCZAJgA
mACYAJcAlgCWAJgAmACXAJYAkwCRAI0AiQCDAH8AfAB3AHQAcABpAGEAWwBUAFEATQBH
AEEAPgA7ADgANQAxAC0AKAAkACMAIgAhACEAHgAaABcAFQATABIAEwATABMAEgARABAA
DQAMAAoABwAKAAwADQAOAAoACAAGAAUABwAHAAUABQAHAAcABwAJAAkACAAHAAYABgAG
AAcACgAKAAgABQADAAUABgAHAAYABgAHAAgACQAHAAcABgAFAAYABwAJAA0ACgAIAAcA
BgAHAAcACAAKAAsACgAJAAgACAAHAAYABQAIAAcACAAJAAoACAAFAAMAAwACAAMAAgAE
AAUABgAGAAQAAwABAAAAAAABAAIAAwAAAAAA///9//7/////////////////AAD9//v/
+f/4//v//P/9//z/+//7//v/+v/8//v/+//5//n/+f/6//r/+P/3//b/9f/2//f/9//4
//X/8//y//H/9P/0//T/9P/1//X/9f/1//H/7f/v//D/8v/y//L/8v/y//T/9f/0//P/
9f/2//f/+P/4//f/9v/3//b/9//2//X/+v/5//n/9//z//D/7v/q/+z/7P/r/+r/6v/q
/+r/6v/n/+b/5v/m/+b/5P/k/+T/4v/h/+D/3//h/+L/4f/h/9//3v/e/9//3f/d/93/
3f/d/93/3v/f/97/3f/c/9v/3v/f/+D/4f/f/97/3v/g/9//3//f/9//4//m/+n/8v8A
AA8AIQA9AF8AiACyAM0AzgC9AKgAjQBiABoAwf9o/xP/0v6m/oj+ff6M/qP+tf7P/vH+
GP83/1b/df+O/5//r/++/8r/2P/i/+j/6P/q/+z/7f/u//H/8//2//f/+P/5//j/+P/6
//z//P/8//3//f//////AAACAAIAAQAAAAEABAAEAAQABAAAAAMABQAGAAgACAAJAAkA
CwALAAsADQALAAsACwALAA4ADwAPABAAEAAPABEAEAAUABUAFQAXABcAFwAXABcAGgAa
AB0AHAAeACEAIwAlACQAJAAmACkAKgAsACwALwAzADYAOAA5ADkAOwA+AEAAQwBGAEoA
TQBMAE8AUwBXAFsAXQBeAGAAZgBoAGoAawBrAG0AcABxAHQAdgB4AHkAdwB2AHcAdgB2
AHYAdABzAHAAbQBoAGUAXwBZAFUAUABPAEkARQBAADgAMwAsACUAIQAdABkAFQASAA8A
CwAIAAIAAAD+//3//f/6//j/9//z//D/7//t/+//7v/t/+z/7P/s/+v/6f/n/+j/6P/o
/+n/6P/n/+f/5//n/+X/5f/n/+f/5//p/+r/6v/q/+r/5//m/+b/6P/t/+7/7v/v/+3/
7P/r/+j/6v/r/+z/7f/r/+v/6v/p/+j/5//n/+n/6//q/+r/6v/p/+f/5v/m/+r/6v/q
/+r/7f/t/+3/7f/r/+n/6f/p/+7/7v/t/+3/6v/o/+j/5v/o/+n/6v/q/+v/6//q/+r/
5//n/+f/5//o/+r/6//r/+r/6f/n/+X/5//n/+f/6P/o/+f/5v/m/+T/5P/k/+L/5P/l
/+b/5v/k/+P/4//h/+X/5f/m/+b/6P/p/+r/6//t/+3/7P/s/+7/7f/t/+3/6//q/+n/
6P/n/+n/6//t/+7/7f/s/+v/6v/t/+//7//v//L/9P/2//j/+f/5//n/+//+/wEAAgAD
AAcABQAEAAEA/v/8//v/+P/8//z/+//6//f/9v/1//T/9P/0//X/9v/0//L/8v/y//H/
8f/x//H/9f/2//X/9f/0//L/8f/x//L/8//0//X/9f/1//b/9//7//v/+//7//7/AQAE
AAcABQAEAAQABgAJAAsADQAPABUAFAAZACQANgBJAGEAfQCjAMwA9AAJAQQB8wDgAMkA
mABMAPP/mv9F/wT/3P7C/rn+zP7p/v/+F/85/1r/ef+Y/7X/0P/p//3/CgAWACIAKgAt
ACwALQAuADMANAA3ADkAOQA5ADkAOQA2ADYAOAA6ADgAOAA5ADkANgAzADEAMAAyADEA
MAAxADAAMAAwADAALAAvADEAMgA0ADQANQA1ADQAMwAyADMAMgAzADQANQA2ADUAMwAy
ADIAMQAzADIANAA1ADUANwA2ADUANAAzADUANgA6ADoAOQA7ADwAPQA7ADwAPwBDAEYA
SABIAEsASgBMAE0ATQBQAFMAVwBaAFwAXgBhAGMAYgBlAGkAbQByAHUAdwB6AH0AfgB/
AH8AhACHAIsAjQCPAJAAkQCRAI4AjgCQAJAAkQCQAI0AiwCGAIMAfgB7AHgAcwBwAGwA
aABhAFwAVgBPAEsARQA/AD4AOwA4ADUALwArACYAIgAfAB4AHQAdABsAGAAWABUAEAAO
AA4ADQAOAA4ADgAOAAoACgAJAAcACAAKAAsADAALAAoACQAJAAcABwAFAAUABgAHAAgA
CwAJAAgABwAGAAYABgAHAAoACwAKAAgABwAIAAgACAAGAAcACQALAA0ADAALAAkABwAI
AAkACwAPAA0ADAAMAAwACgAJAAkACgANAA4ADwAQAA4ADQAMAAsADgANAA4ADwARABAA
DgANAAwACgAKAAgACwANAA8AEAAPAA0ACgAIAAgACQAKAAsACQAKAAoACQAJAAkACAAH
AAgACQAKAAwACwAJAAcABgAHAAgACQAIAAoACwAMAAwACwAJAAgABQAJAAkACgAKAAoA
CQAIAAcACQAJAAgACAAIAAcABwAHAAYABgAGAAYACwALAAwACgAKAAoACgALAA0ADQAN
ABEAEgATABQAFAATABIAEwAUABcAGAAZABsAGQAYABUAEAAOAA0ACgAOAA4ADQAMAAsA
CgAJAAgACAAIAAkACgAGAAQABAAEAAcABwAHAAcACgAKAAgABwAGAAQAAwADAAQABQAG
AAcABgAFAAUABQAGAAUABAADAAYABwAIAAkACAAGAAUABgAJAAkACQAJAA0AEAAZACQA
NABHAGEAhQCrANIA7gDxAN4AyQCwAIcARADq/5P/RP8D/9b+uP6o/rX+zv7h/vX+Ff85
/1j/c/+Q/6v/wP/T/+P/7v/2/wIACAALAAoACwAMABEAEgAVABcAFwAXABcAFwAWABYA
GAAaABwAHAAdAB0AGgAZABkAGgAdAB0AHQAfACAAIAAgACAAHgAhACMAJAAlACYAKAAp
ACkAKQApACsALgAvADAAMQAxADEAMAAwADEAMQA0ADQAOAA5ADkAOwA5ADkAOQA5AD8A
QABEAEQARQBHAEgASQBHAEgASwBPAFMAVgBXAFsAXABeAF8AXwBhAGUAagBuAHAAcgB1
AHcAeAB7AH8AgwCIAIsAjQCQAJMAlACVAJUAmgCdAKEAowCjAKQApQClAKMAogCjAKIA
owCiAJ8AnQCXAJMAjQCJAIMAfQB5AHQAcABpAGQAXgBXAFMATQBHAEYAQwBAAD0ANwAz
AC4AKgApACgAJwAnACMAIAAeAB0AGgAYABgAFwAZABgAFwAWABMAEgAQAA0ADwAQABAA
EAAPAA4ADQANAAsACwAJAAkACgALAAwADwAOAAwACgAIAAgACAAJAAwADAAMAAsACwAK
AAoACgAIAAsADQAPABEADgANAAsACQALAAsADAAPAA8ADgAOAA4ADgANAA0ADgAQABAA
EAAQAA4ADQAMAAsADgANAA4ADwARABAADgANAAwACgAKAAgACQALAA0ADgAMAAsACQAI
AAgACQAKAAsACQAKAAoACQAJAAkACAAHAAgACQAKAAwACQAHAAUABAAHAAgACQAIAAgA
CQAKAAoACAAHAAcABQAIAAkACwAMAAsACQAHAAUACAAJAAkACgAMAAsACwALAAgACAAI
AAsADAANAA4AEAARABAADwASABIAEgASABQAFQAWABkAFgAXABYAFQAaABkAGQAXABMA
EAAOAAoADgAOAA0ADAAOAA4ADgAOAAwACgAJAAgACAAIAAoADAAKAAkACAAHAAgACAAG
AAUABQAEAAQABQACAAEAAAD//wAA////////AAD///7//f/7//n/9//1//b/9v/3//r/
+v/5//j/9//9/wQAEQAiAC4APwBXAHcAnQDGAOIA5QDWAMEApAB5AC4A0v9//zD/8/7M
/rT+qP6x/sb+0/7n/gX/Kf9O/2//jv+p/77/yf/V/+D/6P/w//j///8AAAMABgAHAAYA
BwAHAAoACwAMAA0ACwAMAA8AEgARABAAEAAPABAAEQATABYAFwAVABMAEwAWABYAFgAW
ABQAFwAZABoAGAAYABkAGQAcAB0AHgAhAB8AHwAfAB8AIgAjACMAJAAlACUAKAAoACkA
KQAoACkALAAtAC4ALwAxADAAMgAwADMANQA2ADcANwA4ADsAPwA/AEAAPwBBAEQASABL
AE0ASwBNAFAAUgBVAFgAXABfAGAAYwBnAGsAbgBvAG8AcAB1AHgAewB9AH4AfwCBAIEA
ggCEAIYAhwCEAIQAhgCGAIIAgAB8AHkAdwB1AHEAbwBoAGEAXABWAFIASwBGAEAAPQA5
ADMALQAnACMAHwAbABoAFwATABAACwAIAAUAAwACAAAA//////7//P/8//v/+v/4//b/
9P/1//b/9v/1//L/8v/x//D/8f/w/+//7//v/+//7f/t/+v/6//r/+3/8P/w//D/8P/u
/+z/6//s//D/8P/v/+//7v/u/+7/7P/s/+3/7v/v//H/8f/w/+//7P/r/+v/7f/u/+7/
7//w//D/7//v//D/8f/w/+//7v/w//H/8v/z//D/7f/s/+v/8P/w/+//7//w/+7/7v/s
/+r/6//s/+z/7//v/+7/7v/s/+v/6v/p/+v/7P/s/+v/6//r/+r/6f/n/+f/5//o/+n/
6f/p/+r/6f/o/+f/5P/l/+f/6f/q/+j/5//n/+X/5f/l/+b/5v/p/+n/6f/p/+b/5f/j
/+L/4v/l/+n/7P/q/+r/6v/q/+v/7f/t/+3/7//w//H/8v/y//H/8P/x//L/9f/2//f/
9//1//T/8f/t/+r/6P/k/+n/6v/q/+r/5//m/+X/5P/k/+T/5f/m/+T/4v/i/+L/4f/h
/+H/4f/j/+T/4//j/+L/4P/f/9//4f/h/+H/4f/i/+H/4f/h/+L/4f/g/9//4P/h/+L/
4//g/97/3f/e/+H/4f/h/+H/5//s//X/AgASACUAQQBlAJEAuADOAMsAugCnAIwAXwAY
AL7/Zf8S/8/+ov6G/nz+if6i/rn+0f7z/hf/OP9V/3L/i/+c/6//v//K/9T/3v/k/+n/
6P/p/+r/7f/u//H/8//1//X/9f/1//T/9P/2//j/+v/6//v/+//6//n/+f/6//3//f/9
////AAAAAAAAAAD9////AAAAAAEAAgAEAAUAAwADAAMABQAGAAcACAAJAA0ADQAMAAwA
DQALAA==
         </WaveFormData>
      </LeadData>
      <LeadData>
         <LeadByteCountTotal>10000</LeadByteCountTotal>
         <LeadTimeOffset>0</LeadTimeOffset>
         <LeadSampleCountTotal>5000</LeadSampleCountTotal>
         <LeadAmplitudeUnitsPerBit>4.88</LeadAmplitudeUnitsPerBit>
         <LeadAmplitudeUnits>��V</LeadAmplitudeUnits>
         <LeadHighLimit>2147483647</LeadHighLimit>
         <LeadLowLimit>268435456</LeadLowLimit>
         <LeadID>V3</LeadID>
         <LeadOffsetFirstSample>0</LeadOffsetFirstSample>
         <FirstSampleBaseline>0</FirstSampleBaseline>
         <LeadSampleSize>2</LeadSampleSize>
         <LeadOff>FALSE</LeadOff>
         <BaselineSway>FALSE</BaselineSway>
         <ExcessiveACNoise>TRUE</ExcessiveACNoise>
         <MuscleNoise>FALSE</MuscleNoise>
         <LeadDataCRC32>3058476067</LeadDataCRC32>
         <WaveFormData>
AAAAAAAAAAABAAIAAwAEAAEAAAD///7//f/8//v/+v/9//7///8AAPz/+v/4//b/+P/6
//z//v/9//z/+//6//r/+v/6//r/+//8//3//v/8//r/+P/2//r//P/+/wAA///+//3/
/P/8//z//P/8//3//v///wAA/f/8//v/+v/+/wAAAgAEAAEAAAD///7//P/8//z//P//
/wAAAQACAAAA/v/8//r//f/+////AAD9//z/+//6//r/+v/6//r/+//8//3//v/8//r/
+P/2//j/+v/8//7/+//6//n/+P/2//b/9v/2//n/+v/7//z/+P/2//T/8v/0//b/+P/6
//f/9v/1//T/9P/0//T/9P/1//b/9//4//b/9P/y//D/8v/0//b/+P/3//b/9f/0//L/
8v/y//L/9P/2//j/+v/3//b/9f/0//n//P8AAAIAAQAAAP///v/9//z//P/8////AAAB
AAQAAQAAAP7/+//9//v/+v/7//r/+f/4//b/9v/2//X/9f/3//j/+P/5//X/8f/v/+7/
8//w//P/9v/0//L/7//r/+n/6v/r/+z/7f/v//H/8v/u/+v/6v/p/+z/7v/v//H/7//u
/+3/6//q/+r/6//t//D/8f/z//P/7P/v//j/CAAdADQAVAB6AKUA1AABARsBIwEbAfoA
vgB2AB8Av/9u/y3/+P7T/sH+w/7a/u/+AP8S/y7/Sf9j/4D/mv+v/8L/0P/Z/97/4v/k
/+f/6f/r/+3/9P/4//r/+//6//f/9v/1//f/+f/7//////////7//f/8//v/+//6//7/
AQACAAMAAQD///7///8BAAIABAAEAAUABQAEAAMAAgACAAEAAgAGAAkACgALAAoACAAH
AAYACQALAA4ADwAQABEAEgATABAADwARABAAFQAZABsAHQAbABkAFwAVABkAHQAfACAA
IAAhACIAIgAgACAAIwAmACoALAAtADIALwAuAC4AMAAyADUAOAA6ADwAPwA9AD0APABA
AD8AQQBFAEkATQBOAEkASABHAEkASgBKAEsATQBOAE4ASwBIAEQAQwBCAD4APgA+AD8A
QQA6ADIALgAnACcAJQAkACIAHwAfABsAFwASAA0ADAAMAA0ACgAJAAoABQACAP7/+f/8
//z//P/8//z//P/8//r/9//4//f/8//1//b/+P/6//j/9v/0//D/8//z//T/9f/z//P/
8v/y//L/8f/w/+3/8v/z//X/9v/y//H/8P/v//D/8f/y//T/8v/0//T/9P/y//L/8v/w
//X/9v/4//v/9//1//T/8//0//X/9v/4//n/+f/5//n/9//2//X/9P/3//r/+//8//n/
9v/z//H/8v/0//b/+f/5//j/+P/3//X/9P/y//H/9f/3//n/+v/4//b/9P/0//L/9P/3
//n/+P/3//b/9f/0//P/8f/w//X/9f/2//j/9f/z//H/8P/z//T/9v/3//f/+P/4//f/
9f/z//P/9f/2//f/+f/6//f/9f/z/+//8P/z//X/9v/1//X/9f/1//T/8//x//D/9v/3
//j/+f/z//L/9P/0//T/9P/5//z/AAACAP7//P/6//j//P/+/wEABAAEAAQABAAGAAQA
BAADAAEAAwABAAAAAQD+//3//P/6//3/AAACAAUABwAIAAgACQAIAAUABAAEAAkACAAN
ABIAFQAWABYAFQAZAB4AIwAoACoAKwAsACwALAArACwALQAvADIANAA3ADMAMAAtACkA
KgAqACsALQAsACsAKwApACAAIQAqADoAUQBkAHgAlgC9AOgAFwE7AUsBSwE0AQABuABl
AAUAqv9n/zL/C//z/u/+/v4T/x7/LP9G/2P/f/+c/7j/0f/m//L/+f/+/wQACAAMAA8A
EgAVABoAHgAgACEAIAAdABwAGwAeACEAJAApACgAJQAhAB0AHQAdAB4AHgAdAB8AHwAf
ABoAFwAVABUAGAAaAB0AHgAdABsAGAAVABUAFgAWABgAGQAbABsAGwAXABQAEgAQABUA
FwAaABsAGgAZABgAFwAZABkAHAAcAB0AHwAfAB8AHQAbABkAFwAcACEAJAAmACMAIwAj
ACIAJAAkACcAKgAtAC4ALgAyAC8ALgAuADAAMwA3ADsAPgA+AD8AOwA5ADsAQABAAEMA
RgBJAEwATABHAEYARQBHAEkASgBMAE8ATQBMAEgARABEAEUARgBEAEQAQgBBAEEAOwA0
ADEAKwAsACsAKwAqACQAIwAeABkAFgARABAAEAASAA4ADAAMAAYABAABAP3///8AAAEA
AgAAAP7//P/4//b/+P/4//X/9v/2//f/+P/2//T/8v/u//D/8f/z//X/8//x/+7/7P/u
/+//8P/v//H/8f/y//L/7//t/+v/6f/t/+//8f/0//L/8v/w/+7/7//w//H/8P/y//L/
8//1//H/7//u/+3/7//x//P/9v/1//P/8f/v//D/8P/w//D/8v/0//T/9P/w/+7/7P/r
/+3/8P/z//f/9f/y//D/7f/t/+7/7v/v//P/8//z//L/7//u/+3/7v/s/+7/8f/z//D/
7//u/+3/7//v/+7/7v/z//H/8P/w/+3/6//p/+j/7P/u//H/8//x//D/7v/r/+v/6f/p
/+v/7f/t/+7/7v/q/+n/6P/l/+f/6//u//D/7//t/+v/6f/p/+n/6P/o/+//8P/u/+z/
6v/o/+z/7v/x//L/8//0//X/9v/0//L/8f/w//T/9v/4//z/+f/4//b/8//w/+3/6//r
/+7/7//w//D/7//u/+z/6//u/+7/7f/t/+n/5f/j/+L/5f/i/+X/6P/q/+r/6f/n/+P/
4v/h/+D/4f/j/+X/5v/k/+H/4P/f/+D/4v/j/+X/5v/m/+b/5f/h/+D/4P/h/+X/5//q
/+v/6P/r//b/BAAXADAAVACCALUA6AANARsBEwH7AMoAiAA8AOX/kf9M/xP/5v7H/rf+
wf7Y/uv+/P4Y/zb/Uf9n/4D/lv+n/7j/xv/T/97/4v/k/+T/5f/m/+f/7f/w//H/8f/1
//P/8//z//P/8//z//X/+v/7//v/+//4//f/9//2//j/+//8//3//P/7//v//f/7//z/
/v/+/wIAAwADAAMA///+//z//P8AAAMABAAFAAUABAAEAAQABQAFAAYABQAHAAkACwAN
AAoACQALAAoADwARABEAEQASABMAFAAVABUAFwAXABYAGgAdACAAIgAgAB4AHwAgACMA
JgAoAC4ALgAuAC8AMgAwADEAMgAyADgAPQA9AD8APABAAD8AQQBDAEcASwBMAEoASgBK
AE0ASwBKAEoASwBPAFAATgBMAEcARQBDAD4APQA8ADwAPQA4ADIAMAArACkAJQAiAB4A
HAAdABoAFwATAA0ACwAKAAsACAAHAAgAAwACAAAA/f/7//r/+f/4//n/+v/7//r/9v/2
//T/7//x//L/9P/2//X/9P/z//D/7v/t/+3/7f/v//H/8v/0//H/7//t/+n/7v/v//H/
8v/v/+//7//v/+3/7f/t/+7/8f/0//X/9v/0//L/8P/s//H/8v/0//f/9P/z//P/8//z
//P/8//0//b/9//4//n/9v/0//L/8P/z//b/9//4//f/9v/1//X/8v/y//L/8//1//b/
+P/5//X/9P/y//H/9v/3//j/+P/4//j/+P/6//T/9P/1//X/+P/5//r/+//3//X/8v/w
//X/9f/2//j/9v/1//T/9P/1//T/9P/z//b/+P/5//n/9v/z//L/8//0//X/9//4//f/
9//3//X/8f/z//T/9P/2//f/+P/5//b/9f/z//L/9f/4//n/+v/7//z//P/8//3//P//
/wAAAQACAAAAAAABAAIAAwACAAEAAgAGAAgACQAJAAQA///7//n//P/9//7//v/+//7/
/f/9//3//P/6//n//P/7//z//v/9//b/9f/0//b/+P/5//n/9P/0//T/9P/x//H/8f/w
//P/8//1//f/9f/0//L/8f/1//b/9//3//X/9P/0//X/9f/1//b/9f/+/wEACAAUACMA
NABOAHYAqQDeABEBLwE1ASUB/AC8AHQAHQDD/3j/Pf8O/+n+zf7J/tr+7f76/hb/Nv9X
/3X/jv+m/7f/xP/Q/9v/5P/u//j/+v/7//z//f///wAA///9/wIAAwAGAAkACAAHAAYA
BwALAAsACgAJAAoACwANAA4ACwALAAkABwAJAAsADgATAA8ADgAOAAwADgAPAA8ADwAQ
ABIAEwAWABUAFQATABEAEwAUABYAGAAYABcAFwAVABYAFwAYABkAGwAbAB4AHgAdAB0A
GwAZABwAHwAiACUAJAAlACQAIgAjACUAJwAoACoAKgAtADAALwAuACwALgAyADQANwA8
ADoAOwA8ADwAQABDAEEAQQBDAEgASABLAEoASwBMAEoATABOAFAAVQBSAFAATwBPAFIA
UgBPAEwATABNAE4ATABIAEQAQQA/AD4AOgA6ADcAMwAvACwAKAAnACcAIwAfAB0AGQAZ
ABoAFgAQAAwACgALAAwADAALAAkABgADAAAAAgACAAIAAAD//wIAAwABAP7//P/7//r/
/P/+/wAAAAD+//v/+f/3//j/+f/5//r/+//7//v/+f/4//f/9//2//f/+f/7//3/+v/5
//j/+P/5//z//f/+/wAAAAAAAP7//f/8//z//f/9////AgAFAAMAAQD///7/AQABAAEA
AQACAAIAAgACAP//AAD///7/AQACAAMABQABAAAA/////wAAAAABAAEAAQACAAIAAwAD
AAEA///8//7/AAACAAYAAQAAAAAA//8BAAEAAQABAAMAAwACAAIAAgD///3//P8AAAEA
AgAEAAQAAgABAP////8AAAAA//8BAP////8BAP7//f/9//z//f///wEAAQD8//3//f/8
//7///8AAAEABwAFAAAA/v8AAAAAAAAAAAUACAAMAA4ADAAKAAgABgAJAAoADAAOAA4A
DgAOABAADgAOAA0ACwAOAA0ADQAPAA0ACwAJAAYABwAIAAgACQAIAAgABwAHAAUAAQD/
//7/AwAAAAMABgAEAAIA///7//v//P/9//7//P/9//7//v/8//n/+P/3//v//v8AAAMA
AgAAAP7/+//8//z//f////////8AAP//+P/5/wAADAAfADIARgBiAIMArADbAAcBIwEp
ASAB/AC+AHEAFQC2/2f/Lv8D/+H+0f7W/u3+Av8M/yL/Qf9f/3r/mP+z/8r/2P/h/+b/
6v/w//b/+f/8////BQAIAAkACQAIAAUABAADAAYACQAMABEAEgARAA8ADQAPAA8AEAAQ
ABMAFQAVABUAEQAPAA4ADwASABQAFwAYABcAFwAWABUAFQAWABYAGAAbAB0AHQAdABoA
GAAXABYAGwAdACAAIQAgAB8AHgAdAB8AHwAiACIAJwApACkAKQAmACUAJAAjACkALQAv
ADAALgAvADAAMAAwADAAMwA2ADkAOgA6AD4AOwA6ADoAPAA/AEMARwBKAEsATQBKAEkA
SQBOAE4AUQBUAFcAWgBaAFcAVgBVAFcAWgBaAFsAXQBdAFwAWABUAFIAUwBUAFIAUQBQ
AFAAUQBLAEQAQQA7ADwAOwA7ADoANAAzAC4AKQAoACMAIgAiACQAIAAeAB4AGAAWABMA
DwARABIAEwAUABEAEAAPAAwADAAOAA4ACwAOAA4ADwAQAA4ADAAKAAYACQAJAAoACwAK
AAkABwAGAAcABwAHAAUACgALAA0ADgALAAkABwAFAAcACQALAA4ACwAMAAsACgAKAAoA
CgAIAAsADAAOABEADAALAAsACwAOAA8AEAASABEADwANAAsADAAMAAwADAAOABAAEAAQ
AAwACgAIAAcACAAKAAwADwAOAAwACwAJAAoACgAJAAkADAANAA4ADgAMAAoACAAIAAYA
CAALAA0ACgAJAAgABwAHAAcABgAGAAoACQAJAAoACAAFAAIAAAAFAAYACAAJAAYABgAF
AAMABQADAAMABQAHAAcACAAIAAMAAQD///v//f8BAAQABgAFAAMAAQD//wEAAQAAAAAA
BQAFAAUABQD9//r//f/+////AAADAAYACgAMAAkACAAHAAYACAAKAA0AEAAPAA4ADQAO
ABAAEAAPAA0ADwANAAwADQAKAAkACAAGAAgACgALAA0ADAAKAAcABQAEAAEAAAAAAAUA
AgAFAAgABAACAP//+//7//7/AQAEAAIAAQAAAP7////9//3//f8AAAIAAwAFAAIAAAD+
//v//P/+/wEABQAEAAMAAwABAP7/AwAMABwALQA+AFAAcACXAMIA8QAbAS0BLQEYAegA
ogBNAO//mP9X/yb/Af/p/uH+6v7//gr/GP8y/1P/cf+O/6r/w//W/+L/5//s//L/+v8A
AAMABgAJAAwADgAOAA0ADQALAAsACwAOABEAFAAZABkAFwAUABEAEwAVABgAGgAaABsA
GgAZABYAFQAVABcAGgAcAB8AIAAfAB0AGgAXABgAGgAbAB4AHgAfAB4AHQAbABoAGgAa
AB8AIQAkACUAIgAhACAAHwAiACMAJwAoACoAKwAqACkAKQApACkAKQAuADEAMgAyADAA
LwAuACwALwAwADQAOAA3ADgAOAA8ADsAOgA6ADwAQABDAEYASABIAEkARQBDAEYATABN
AFEAUABTAFYAVgBTAFIAUQBTAFUAVgBYAFsAWgBYAFMATgBNAE8AUQBQAE4ATABLAEsA
RwBAAD0ANwA4ADcANwA2AC8ALQAnACEAIAAdAB4AIAAfABoAFwAWABIAEAANAAkADQAO
AA8AEAANAAoABwACAAMABgAHAAUAAwACAAIAAgABAAAA///8//7///8BAAMAAQD///z/
+v/8//3//v/9//3//f/+//7//P/7//r/+f/7//3///8CAP7//v/8//r/+//8//3//P/9
//z//P/9//n/+f/6//v//v///wAAAgD///3/+//5//v//P/9//7//P/+//7//v/8//r/
+P/3//j/+v/8/////f/6//j/9f/3//j/+P/5//v/+//7//r/+f/4//f/+P/4//r//f//
//z/+f/2//P/9f/3//j/+v/9//v/+v/6//j/9//2//b/+f/6//z//f/5//j/9v/z//b/
9f/2//n/+P/3//f/9v/z//P/8//x//H/9f/4//r/9//1//P/8f/y//P/8//0//v/+P/1
//T/8//y//X/+P/8//7//P/8//z//P/6//r/+//8/wEAAgADAAYABAACAP//+//9//v/
+v/7//n/+f/5//j/9v/2//X/9f/5//r/+v/7//j/8//w/+7/8//w//P/9v/1//T/8v/v
/+z/7P/s/+z/7//x//P/9P/w/+3/7P/r/+z/7v/v//H/8P/w//D/7//r/+r/6v/r/+//
8f/0//X/7v/x//z/DAAjADwAWgCEALMA4gALASEBHwELAeIApgBeAAMAq/9g/yX/9v7T
/sH+x/7a/u3+/v4Y/zT/T/9p/4L/mv+x/8T/0v/d/+b/6v/q/+v/7f/v//H/9v/6//z/
/f/+//v/+v/5//z//f/+/wEABAAFAAUABQACAAEAAQAAAAMABwAJAAsACQAHAAYABwAH
AAgACgAKAAwADQANAA0ACgAKAAkACgAOABEAEgATABIAEAAPAA4AEgATABUAFQAWABcA
GAAZABYAFQAXABYAGgAdAB4AHwAeAB0AHAAbACAAIwAkACQAJQAnACkAKgAnACYAKAAq
AC8AMgA0ADoAOQA4ADgAOgA7AD0APwBAAEYASQBHAEcARgBKAEkASwBPAFMAVwBYAFUA
VABTAFUAVQBUAFQAVQBYAFgAVQBSAE4ATQBMAEgASQBIAEgASQBDADwAOQAzADIALwAt
ACoAKAApACYAIwAfABkAFwAWABkAFgAVABYAEgAQAA0ACQAKAAoACgAKAAwADAAMAAoA
BgAGAAQA//8DAAQABgAIAAYABAACAP7//////wAAAQACAAMAAwAEAAIAAQAAAP3/AgAD
AAUABgAEAAMAAgABAAIAAwAEAAYACAAKAAoACgAIAAYABAAAAAQABgAJAA0ACAAHAAcA
BwAJAAkACQAKAA0ADQANAA0ACQAIAAcABgAHAAoACwAMAAoACAAGAAUABgAGAAYABwAK
AAoACwALAAcABgAEAAMACAAJAAoACgAIAAYABAAEAAMABAAGAAcACQAJAAkACQAHAAUA
AgAAAAcABwAIAAoABwAFAAMAAgAEAAQABQAFAAcACAAIAAcABAABAAAAAQACAAMABQAG
AAIAAQAAAP3//P///wEAAgAFAAUABQAFAP3/+//8//z/AAABAAIAAwAEAAQABAAFAAQA
BwAIAAkACgAIAAgACQAKAAoACAAGAAYACgAMAA0ADQAKAAUAAQD//wAAAQACAAIABAAE
AAMAAwABAAAA/v/9//7//f/+/wAA/v/4//j/+P/5//r/+v/5//j/+P/4//j/9f/1//X/
9P/1//X/9//5//X/9P/y//H/9P/2//j/+f/3//b/9v/3//f/9//4//f/AAADAAgAEAAd
ACwAQABgAIsAvADxAB0BMwEvARgB5ACiAFUA/f+m/2H/LP8B/+H+z/7W/un+/P4Q/zD/
U/9x/4z/pP+3/8b/0v/f/+r/9P/+/wMABQAHAAkACwAMAAsACQAPAA8AEQATABEAEQAR
ABMAFQAVABQAEwAVABcAGgAcABsAGwAZABcAGAAZABsAHwAdABwAHAAaABwAHQAdAB0A
HwAgACAAIgAhACEAHwAdACEAIgAkACYAJgAlACUAIwAkACUAJgAnACkAKQAsACwALQAt
ACsAKQAtAC8AMQAzADIAMwAyADAAMQAzADUANgA4ADgAOwA+AD0APAA6ADwAPgBAAEMA
SABGAEcASABIAE4AUQBPAE8AUgBYAFkAXQBaAFsAXABaAFoAXABeAGMAYABeAF0AXQBf
AGAAXgBcAFoAWwBcAFoAVQBSAFAATwBQAEwATABJAEYAQQA9ADgANQA1ADEALQAtACkA
KQAqACgAIgAeABwAHQAeAB4AHQAaABgAFgAUABQAFAAUABIAEQAUABUAEwAQAA4ADQAM
AA4AEAASABIAEQAPAA4ADQAPAA8ADgAOABIAEwAUABMAEgARABEAEAASABUAGAAbABkA
GQAZABoAHAAeAB4AHgAfACAAIQAgACQAJAAlACcAKwAvADQAOQA6ADsAPAA+AEYASwBQ
AFUAWgBeAGIAZgBjAGIAXwBcAF4AXgBeAF8AWgBWAFIATwBLAEgARgBDAD8APgA8ADsA
OgA3ADQAMAAxADIAMwA2AC4ALAArACkAKAAnACYAJQAnACcAJgAmACUAIQAeABwAHwAf
AB8AIAAdABoAGAAVABMAFAAUABMAEwARABEAEwAQAA0ACwAIAAoACwAMAAsABgAFAAMA
AAD7//3/AQADAAYABAACAAAA/v/9//7/AAAAAAEAAgADAAQAAAD+//3//P///wAAAQAE
AAQABAADAAEA///7//j/9//4//n/+v/6//f/9v/0//P/9//4//j/+f/2//P/8v/y//H/
7P/t/+7/8P/w/+//7f/n/+b/5f/k/+b/5//o/+j/5//l/+X/5f/i/+L/4f/h/+T/5v/o
/+n/5f/i/+D/3//j/+X/6P/p/+z/6//w//j/BwAaADQAVgB/AK4A3QD/AAkBAwHqALoA
eAArANX/gP87/wb/2/67/rH+vv7Z/u7+Av8e/zv/U/9q/4D/l/+q/7z/yf/U/97/5P/l
/+X/5f/l/+v/7v/v/+//8v/x//L/8//x//H/8f/z//b/9//3//f/9v/1//X/9P/1//f/
9//3//f/9//4//v/+f/4//j/9v/5//v//P/9//z//P/7//z//f////////8BAAIABAAG
AAUABQAGAAUACgANABAAEwATABMAFgAWABsAHQAdAB0AIAAhACIAIwAkACUAJAAiACQA
JwAqACwAKQAoACoALAAtAC4ALgAyADQANgA5AD4APQA9AD0APABCAEcARwBJAEYASgBJ
AEsATABPAFIAUgBRAFIAUwBXAFUAUgBQAE8AUQBSAFAATgBKAEkASABEAEIAQAA/AD8A
PwA6ADkANQAxAC0AKgAmACUAJwAlACMAHgAZABgAGAAbABgAFwAYABcAFgAUABEADQAK
AAcABAAHAAgACQAIAAMABAADAP//AAAAAAEAAgACAAIAAgAAAP3/+//6//n/+//9//7/
AAD///3/+//3//v/+//8//z//f/9//3//f/6//n/+P/4//n//P/9//7//P/6//j/9P/4
//j/+f/7//n/+f/6//v/+f/3//X/9P/4//n/+v/7//j/9v/0//L/9P/2//b/9v/3//b/
9f/1//H/8P/v/+//8//0//b/9//0//L/7//t//H/8f/x//D/8v/y//L/9P/v/+7/7v/t
/+//8f/z//X/8v/x/+//7v/z//H/8P/w//H/8f/x//L/8f/w//D/7//y//T/9f/1//L/
7//u/+//7//v//D/8P/x//H/8f/v/+r/6//r/+r/8f/z//T/8//y//H/8P/x//L/9P/0
//f/+P/5//r/9//2//b/9v/7//z//f8AAP7//v/9//v/+f/1//L/8f/0//X/9v/2//T/
8v/v/+3/7//w//D/8f/u/+v/6v/q/+r/5v/o/+r/7f/u/+7/7f/o/+b/5P/i/+X/5//p
/+r/6P/l/+T/4//h/+L/4v/j/+f/6P/p/+n/5v/k/+P/4//m/+f/6f/p/+z/7//2/wIA
EQAmAEoAeACnANgAAQEVAREB/QDMAIwARADt/5f/VP8d//D+zf65/r3+1P7n/vb+Ev80
/03/Zf98/5D/o/+0/8T/zf/W/+D/5P/l/+X/5f/l/+n/7P/t/+3/7//t/+3/7f/r/+v/
6//t//D/8f/x//H/7v/t/+3/7P/v//H/8f/x//H/8f/y//X/8v/y//P/8v/2//f/9//3
//X/9v/2//j/+//9//3//f/+//7///8AAP////8AAP//AQADAAUABwAEAAMABQAEAAkA
CwALAAsADgAPABAAEQAQABEAEAAOABEAFQAZABwAGwAaABwAHgAhACIAIgAmACgAKAAp
ACwALAAtAC4ALgA0ADkAOQA7ADoAPgA9AD8AQgBFAEgASABIAEgASABLAEkARgBEAEMA
RgBIAEcARgBCAEEAQAA8ADgANgA1ADUAMgAsACoAJQAhAB0AGgAWABUAFwAVABMADQAH
AAUABAAFAAIAAQACAP///v/8//n/+P/2//T/8v/1//b/9//2//L/8v/w/+v/7v/u/+//
8P/y//L/8v/w/+3/6//q/+n/6//t/+7/8P/u/+3/7P/p/+z/7f/v//D/7//v/+//7//s
/+v/6v/q/+z/8P/y//T/8v/w/+7/6v/t/+7/8P/z//H/8f/y//P/8P/v/+7/7v/y//P/
9P/1//L/8P/u/+z/7v/w//D/8P/w//D/8P/x/+3/7P/r/+v/7v/u/+//7//t/+z/6v/p
/+z/7f/u/+7/7v/u/+7/8P/r/+r/6v/p/+v/7f/v//H/7//t/+r/6P/u/+3/7f/u/+7/
7f/s/+z/6//q/+r/6f/r/+7/8P/x//D/7f/s/+3/7v/v//H/8v/z//P/8//x/+3/6//u
//D/8v/0//b/9//4//r/+v/6//r/+v/6//z//v8BAAQAAgAAAP7//v8CAAQABQAFAAEA
/f/6//n/+//7//v/+v/9//7//v////z/+v/3//X/9//3//n//P/7//b/9//4//f/9v/0
//H/8f/y//P/9P/w/+//7v/s/+3/7f/v//H/7v/u/+3/7f/q/+j/5v/j/+X/5v/o/+v/
6v/p/+n/5//u//X/BAAWACUAOgBWAIAArQDiAA8BJwEpARMB4ACcAEwA7f+X/1T/Hf/2
/tv+y/7N/t7+6/74/hL/NP9X/3X/kv+q/7v/xv/O/9X/2v/i/+z/8v/1//j/+//8//z/
+v/3//v/+//9////AAABAAIABQAFAAMAAAD9/wEAAwAGAAgABwAHAAUAAwAFAAUABgAJ
AAkACgAMAAwACgAJAAcABQAJAAwADgASAA8ADwANAAsADQAOABAAEgASABMAFQAVABQA
EwASABEAFQAXABwAHgAcABsAGAAVABcAGQAbAB0AHgAhACIAIgAhACEAIQAgACIAJAAp
AC4AKwAqACgAKgAtAC4AMAA0ADUANwA5ADoAOwA9ADoAOQA9AEQARgBLAEkASQBJAEYA
RgBIAEoATwBNAEwATABNAEsASgBGAEIAQwBFAEcARgBCAD4AOwA5ADgAMgAwACsALAAp
ACcAJAAeAB0AGAATABQAEQASABQAEAAKAAYABAAEAAQAAwABAAMAAgABAAAA/v/8//r/
9v/4//z//v/9//r/+P/3//b/+P/4//j/9v/4//f/9//3//b/9f/z//L/9f/3//n/+f/5
//f/9v/0//T/9f/2//f/9//3//f/+P/1//b/9f/0//j/+v/8//z/+v/4//f/9//4//n/
+//9//v/+//7//z//P/7//r/+f/6//z//v8AAPz//P/6//j/+v/6//r/+//6//r/+v/7
//r/+P/3//X/+P/6//v//f/9//v/+f/2//n/+v/7//7/+v/6//v/+//6//n/+P/3//n/
+//8//7////7//j/9v/4//n/+v/8//3//P/8//v/+v/6//n/9//6//v//v8DAAAA/f/7
//j/9//9/wEABAACAAIAAgACAAEAAgAEAAQABwAIAAkACgAHAAYABgAGAAkACgALAA4A
EAAQAA8ADQAJAAUAAgABAAMABQAHAAgABQAEAAIAAQADAAQABAAFAAQAAQAAAAAAAQD8
//3//v8BAAIAAgABAP3//P/7//r//P/9//7//v////3//f/9//z//P/7//v///8AAAEA
AQD8//r/+f/5//v//f8AAAEACgANABYAIgAzAEgAagCWAMcA/AAjATMBLwEXAeYApABa
AAEArf9q/zP/Bv/n/tf+3f70/gn/Hv86/1z/e/+T/6r/vP/L/9r/6P/z//7/BgAMAAwA
DQAOAA8AEgAUABQAEwAXABcAGQAbABoAGQAYABkAHgAfAB8AHwAdAB0AHgAeAB8AIQAh
ACEAIgAjACUAKQAlACQAJAAiACUAJwAoACkAJwAoACgAKgApACsAKwArAC8AMAAyADQA
MAAtAA==
         </WaveFormData>
      </LeadData>
      <LeadData>
         <LeadByteCountTotal>10000</LeadByteCountTotal>
         <LeadTimeOffset>0</LeadTimeOffset>
         <LeadSampleCountTotal>5000</LeadSampleCountTotal>
         <LeadAmplitudeUnitsPerBit>4.88</LeadAmplitudeUnitsPerBit>
         <LeadAmplitudeUnits>��V</LeadAmplitudeUnits>
         <LeadHighLimit>2147483647</LeadHighLimit>
         <LeadLowLimit>268435456</LeadLowLimit>
         <LeadID>V4</LeadID>
         <LeadOffsetFirstSample>0</LeadOffsetFirstSample>
         <FirstSampleBaseline>0</FirstSampleBaseline>
         <LeadSampleSize>2</LeadSampleSize>
         <LeadOff>FALSE</LeadOff>
         <BaselineSway>FALSE</BaselineSway>
         <ExcessiveACNoise>TRUE</ExcessiveACNoise>
         <MuscleNoise>FALSE</MuscleNoise>
         <LeadDataCRC32>1098812865</LeadDataCRC32>
         <WaveFormData>
/P/8//z//P/6//r/+v/6//n/+P/3//b/+P/4//j/+P/2//b/9v/2//T/9P/0//T/9v/2
//b/9v/0//T/9P/0//X/9v/3//j/9v/2//b/9v/2//b/9v/2//j/+P/4//j/+P/4//j/
+P/5//r/+//8//v/+v/5//j/+v/6//r/+v/7//z//f/+//3//P/7//r//P/8//z//P/7
//r/+f/4//j/+P/4//j/+P/4//j/+P/3//b/9f/0//X/9v/3//j/9v/2//b/9v/2//b/
9v/2//j/+P/4//j/9//2//X/9P/2//b/9v/2//T/9P/0//T/8v/y//L/8v/0//T/9P/0
//P/8v/x//D/8v/y//L/8v/w//D/8P/w//D/8P/w//D/8P/w//D/8P/w//D/8P/w//D/
8P/w//D/8P/w//D/8P/y//L/8v/y//X/9v/3//j/+f/4//f/+P/6//v/+//7//n/+f/6
//3//v/+//7//P/9//r/+P/4//b/9//3//f/+f/5//r/+v/3//X/9f/0//T/8//z//P/
8//z//P/8//x/+//7f/r/+z/7P/t/+7/7P/s/+z/7P/r/+v/6//r/+3/7v/u/+3/6v/q
/+r/6v/r/+z/7f/u/+//7v/t/+z/7f/y//z/CgAYACoARABkAIoAuQDmAAUBDQH+AMcA
dAApAOP/mP9k/0T/Jv8O/wT/Bv8U/yT/Lv8+/1X/bf+G/53/sf+//8n/0//Z/9r/3//l
/+f/6f/s/+3/7//v//D/8P/u/+//8P/w//P/9P/0//T/9P/0//T/9P/1//b/9//3//X/
9f/1//X/9//3//f/9//5//r/+v/6//j/+P/4//j/+//7//z//P/9//3//f/+//7//v/+
//7/AQACAAMAAwADAAIAAgACAAQABgAGAAcACQAKAAoACwAJAAkACQAJAAsADQAQABIA
EAARABEAEQATABQAFgAWABYAFwAYABgAGgAaABoAGwAeACAAIQAiACEAIQAjACQAJgAn
ACcAKQApACoAKwArACsAKwArACsALgAuAC4ALgArACsAKgAqACwALAAsACwAKQAoACcA
JgAjACIAHwAeAB4AHQAcABkAGQAXABUAEwARABAADwANAAwACgAIAAYAAgACAAEAAAAA
AAAA///9//v/+v/5//n/+//7//v/+f/5//n/+f/3//f/9//3//j/+P/4//j/9//2//b/
9v/2//b/9//4//j/+P/4//j/9//3//f/9//4//v//P/8//v/+f/5//n/+f/7//v/+//7
//v/+//7//v/+//7//v//P/9//3//f/9//3//P/8//z//v/+//7//v/+//7//v/9//v/
+//7//v//P/9//7////9//3//P/8//7//f/9//3//v/+//7//v/7//v/+//7//z//f/+
/////v/8//v/+v/7//z//P/9//z//P/8//r/+v/6//r/+v/8//z//f/9//z//P/8//z/
/v/+//7//v/+//7//f/9//z//P/8//z//P/9//3//f/7//r/+v/6//z//f/+//7//P/8
//z//f/6//z//f/+////AAAAAAAAAAAAAAAAAAAAAAIAAwAFAAYABwAGAAUABQAHAAoA
CgAKAAgABwAEAAIAAgAAAAEAAQABAAMAAwAEAAQAAQD//////v/9//3//v////7//f/8
//v//P/7//r/+f/7//r/+v/6//j/+P/4//j/+P/5//r/+//5//r/+v/5//j/+P/4//j/
+v/6//r/+v/7//r/+f/4//n//P8EABAAIAAuAEAAXAB+AKcA1AD5AAsBBgHfAJQARwAF
ALz/fv9a/0D/Jv8Y/xT/IP8y/z7/Sv9h/3v/kP+l/7n/yf/V/93/4//o/+//9f/3//n/
/P/9//3//f/+//7//v///wAAAAADAAQABAAEAAIAAgACAAIABAAGAAgACQAIAAcABgAF
AAUABQAFAAUACQAKAAoACgAKAAoACgAKAAsACwAMAAwACwALAAsADAAMAAwADAAMAA8A
EAARABEADwAOAA4ADgASABQAFAAVABQAFAATABMAEwATABMAEwAWABcAGQAaABgAGQAZ
ABkAGwAcAB4AHgAfAB8AHwAeACIAIgAiACMAJgAoACkAKgAqACkAKgAqACsALQAuADEA
LwAwADEAMQAxADEAMQAxADMANAA1ADYAMwAzADIAMgA0ADQANAA0ADEAMAAvAC4ALwAu
ACsAKgAqACkAKAAlACMAIQAfAB0AHQAcABsAGQAWABQAEgAQAA4ADgANAAwADAAMAAsA
CQAJAAgABwAHAAcABwAHAAUAAwADAAMAAQADAAMAAwAEAAQABAAEAAMAAAAAAAAAAAAC
AAMABAAEAAIAAgACAAEAAwADAAMABAADAAQABAADAAMAAwADAAMABAAFAAYABwAGAAUA
BAADAAMAAwADAAQABwAHAAcABwAFAAQABAAEAAYABgAGAAYABAAEAAQAAwAFAAUABQAF
AAUABQAFAAUAAwADAAIAAgADAAMABAAFAAUABAADAAIAAwADAAMAAwABAAEAAQABAP//
/v/+//7///8AAAAAAQAAAAAAAAD+//7//v/+//7/AAAAAAEAAQD+//7//v/+/wAAAAAA
AAAA/v/+//3//f/+//7//v/+//z//f/9//3//f/8//z//P/8//3//v/+//7//v/+//7/
/v/+/wEAAgADAAQABAAEAAQABgAGAAcABwAHAAkACQAKAA0ADQAMAAsACAAHAAQAAgAC
AAIAAwADAAMABQAFAAYABgAFAAMAAwACAP7//f/9//3//f/9//3//f/+//3//P/7//n/
+P/4//j/+P/4//j/+P/3//f/9//3//j/+v/7//v/+P/4//j/+P/4//j/+P/4//r/+v/6
//r/+f/+/wwAGgAqAEIAYACGALAA3wAIARkBFQHuAKMAVgARAMf/iP9i/0T/KP8Y/xL/
Gv8q/zj/QP9U/23/g/+Y/63/wf/P/9n/4f/n/+7/8//z//P/9f/4//n//P/9////AAD/
///////+/wEAAgACAAIAAgACAAIAAgABAAIAAwADAAMAAwADAAMAAwADAAMAAwAFAAYA
BgAGAAgACAAIAAgACAAHAAcABgAIAAkACgAMAAoACgAKAAoACwAMAA0ADQAPAA4ADgAO
AA4AEAAQABEAEQASABIAEwATABMAEwATABYAFwAZABoAGgAbABsAGwAbABwAHgAeACIA
IwAkACQAJAAkACQAJQAmACgAKQAqACsAKwAtAC4ALgAvAC8AMQAzADQANQA1ADMAMwAz
ADMANQA2ADcAOAA1ADUANAA0ADMAMgAxADAAMAAwADAAMAAtACwAKQAoACYAJQAkACEA
HQAbABkAFwAVABQAEwARABIAEAAOAAwACAAIAAcABgAGAAYABQADAAEAAAD/////////
/////f/////////9//v/+//7//z//P/8//z/+//8//z//P/8//v/+//7//r//P/8//z/
+//5//n/+f/6//3//v/+//3//f/9//3//f//////////////////////////////AAAB
AAEAAQABAAEAAAAAAAAA/v/+//7//v8AAAAAAAD///3//f/9//3/////////////////
/v/+//z/+//7//v//v/+//7//v/7//v/+//7//v/+//7//v//f/8//z//P/7//r/+P/3
//r/+v/6//j/9v/2//b/9v/4//j/+f/5//j/+P/4//j/+P/4//j/+P/4//j/9//3//T/
9P/0//T/9v/3//f/9//3//b/9v/2//b/9//4//j/+P/4//j/+P/4//j//P/8//z//P/+
//7//v8AAP7/////////AQABAAIABQAGAAYABgAEAAEA/v/8//z//v/////////9//3/
/v/+//3/+//7//r/+v/5//n/+f/3//f/9//3//f/9//3//f/9v/0//P/8v/y//L/8v/y
//H/8f/x//H/8//0//T/8//0//T/9P/0//L/8v/y//L/9P/0//T/9P/5//z/AgAOAB4A
MABKAG4AmADFAPIADwEXAQIByQB4ADEA7f+k/3D/Uv80/xr/DP8M/xz/LP84/0j/Yf95
/47/o/+3/8f/0//b/+P/6v/v//P/8//1//j/+f/7//v//P/8//7///8AAAAAAAAAAP//
/v///wAAAQACAAEAAgADAAMAAwADAAMAAwAFAAUABQAFAAYABgAFAAQABQAGAAcACAAH
AAcACAAIAAsACwALAAwADAAMAAwADAALAAwADQANAA4ADgAPABAAEQASABEAEQARABIA
EgATABUAFQAVABUAFAAVABcAGAAaABsAGwAbABkAGgAcABwAHgAfACAAIAAkACQAJAAl
ACQAJgAnACgAKwArAC0ALgAsAC0ALQAvADEAMgAzADMAMwAzADMAMwAyADIAMgAyADIA
MwAzADQAMgAyADIAMgAzADIAMQAwAC8ALgArACoAKAAnACYAIwAiACEAIAAfABsAGgAZ
ABcAFgAUABIAEAAQABAADwAOAA0ADAAKAAcABgAGAAYABwAFAAUABQADAAMAAwADAAEA
AwADAAMABAADAAIAAQD/////AAABAAIA/////////v///wAAAQABAAEAAQABAAIAAgAC
AAEA//8CAAMABAAFAAMAAwADAAMABQAFAAUABQAFAAUABQAGAAYABQAEAAMABAAEAAUA
BgAEAAQABAAEAAYABgAGAAUAAwADAAMAAwADAAMAAwADAAUABQAEAAQABAADAAMAAwAE
AAQABAAEAAMAAwADAAMAAQABAAEAAQADAAIAAgACAAAAAAD/////AgACAAIAAAAAAAAA
AAAAAP7//v//////AAAAAAAAAAD+//7//v/+//7//v/9//3//v/+//7//v/8//3//f/9
//7//v///wAAAAD9//z//P/9//7///8AAAIAAgACAAIAAgACAAIABAAFAAcACAAJAAgA
BwAHAAkACwAMAA0ADAALAAgABgAGAAQABQAFAAUABwAHAAgACAAGAAMAAgAAAP////8A
AAEA///////////+//3//P/7//3//P/8//z/+v/6//r/+v/5//n/+f/5//n/+v/6//n/
+P/4//j/+P/6//r/+v/6//n/+P/3//b/+f/6/wAACgAWACQANgBQAHAAkwDAAOsABwEM
AfkAwABtACcA4P+a/2r/Tv80/x7/Ev8W/yj/OP9C/1P/b/+G/53/sf/F/9H/2//h/+j/
7//1//n/+//+/////////wAAAAACAAMABAAEAAUABgAGAAYABAAEAAQABAAHAAgACQAJ
AAcABwAHAAcABwAHAAcABwALAAwADAAMAAoACgAKAAoACwALAAwADAALAAsACwAMAA4A
DgAOAA4ADwAQABEAEQAPAA4ADgAOABIAFAAUABUAEwAUABQAFQAVABUAFQAVABgAGQAb
ABwAGgAbABsAGwAdAB4AIAAgACEAIQAhACAAJAAkACQAJQAoACoAKwAsACwAKwAsACwA
LgAvAC8AMQAxADIAMwAzADMAMwAzADMANgA2ADYANgAzADMAMgAyADQANAA0ADQAMwAy
ADEAMAAvAC4AKwAqACwAKwAqACcAJQAjACEAHwAdABwAGwAZABYAFAASABAADgAOAA0A
DAAMAAwACwAJAAcABgAFAAUABwAHAAcABQAFAAUABQADAAMAAwADAAQAAgACAAIAAQAA
AAAAAAAAAAIAAwAEAAQAAgACAAIAAQABAAEAAQACAAMABAAEAAMAAQABAAEAAQADAAMA
AwADAAEAAQABAAEAAwADAAMABAADAAMAAwADAAEAAAAAAAAAAQACAAMABAACAAIAAgAB
AAEAAQABAAEAAQABAAEAAQABAAEAAAAAAAIAAQABAAEAAAAAAAAAAAABAAEAAQABAAEA
AQABAAEA///+//7//v///wAAAAABAAAAAAAAAP7//P/8//z//P/+//7///////z//P/8
//z//v/+//7//v/+//7//f/9//r/+v/6//r//P/9//3//f/8//r/+f/4//n/+//9//7/
/f/8//v/+//4//j/+//8//3//v8AAAAAAAAAAAIAAgACAAQABAAFAAUABQADAAMABAAH
AAkACgALAAoABwAEAAIAAgAEAAUABQAFAAUABQAGAAYAAwABAAEAAAAAAP//////////
/////////v/9//z/+//8//z//f/+//3//P/7//r/+//7//v/+//7//z//P/7//r/+v/6
//r/+//8//3//v////7//f/8////AgAKABQAIAAuAEAAYACEAKsA1gD9AA8BCAHpAKAA
UQANAMb/iP9m/07/NP8k/x7/JP82/0T/UP9n/4H/mP+r/7//z//b/+X/7f/y//n/AQAD
AAUACAAJAAoACQAJAAgACQALAA0ADgANAA4ADgAOABAAEAAQABAAEwAUABUAFQAUABMA
EgARABIAEwAUABUAFQAWABYAFgAWABYAFgAWABcAFwAYABgAFwAXABcAGAAaABoAGgAa
ABsAHAAdAB0AHQAcABwAHAAcAB4AHgAfAB8AIAAgACEAIwAjACMAIwAiACMAJQAmACQA
JQAlACUAJwAoACoAKgArACsAKwAqAC4ALgAuAC8ALgAwADEAMgAyADEAMgAyADMANQA2
ADkAOAA4ADgANwA3ADcANwA3ADoAOgA6ADoANwA3ADYANgA4ADgAOAA4ADUANAAzADIA
MwAyAC8ALgAsACsAKgAnACUAIwAhAB8AHwAeAB0AGwAYABYAFAASABIAEgARABAADgAO
AA0ACwAJAAgABwAHAAcABwAHAAUAAwADAAMAAQADAAMAAwAEAAQABAAEAAMAAgACAAIA
AgACAAMABAAEAAMAAgABAP//AAABAAIABAADAAQABAADAAEAAQABAAEAAwADAAMAAwAB
AAEAAQABAAMAAwADAAQABQAFAAUABQADAAIAAgACAAQABAAEAAQABAAEAAQAAwADAAMA
AwADAAMAAwADAAMAAQABAAAAAAAAAP///////wAAAAAAAAAAAQABAAEAAQABAAEAAQAB
AAAA/v/9//z//f/+//7///8AAAAAAAD+/wAAAAAAAAAA/v/+///////8//z//P/8//z/
/P/8//z//P/8//v/+//6//r/+v/6//r/+//7//v/+f/4//j/+P/4//n/+v/6//j/+P/4
//j/+P/4//v//P/9//7////+//3//v/+//////////////8AAAMAAgACAAIAAAABAP7/
/P/8//v/+//6//n/+//7//z//P/7//n/+f/4//b/9f/1//X/9f/1//X/9f/y//H/8P/v
//H/8P/w//D/7v/u/+7/7v/t/+3/7f/t/+//8P/w/+//7P/s/+z/7P/s/+z/7P/s/+7/
7v/u/+7/7f/0/wAADgAgADQAUAB0AJ4AywD2ABEBEQHyAK8AXgAXAM3/iP9a/z7/Iv8O
/wT/CP8W/yL/Lv9A/1f/b/+G/53/sf/B/83/1f/b/+L/5f/l/+n/6//u/+//8f/x//L/
8v/w//H/8v/y//T/9v/3//j/+P/4//j/+P/5//r/+//7//3//f/9//3/+//7//v/+///
/wAAAAAAAP7//v/+//7//////wAAAAABAAEAAQACAAIAAgACAAIABQAGAAcABwAFAAQA
BAAEAAQABgAGAAcABwAIAAgACQAJAAkACQAJAAwADQAPABAADgAPAA8ADwARABIAFAAU
ABYAFwAYABgAGAAYABgAGQAaABwAHQAeAB8AHwAhACIAIgAjACMAJQAnACgAKQApACcA
JwAnACcAKgAqACoAKgAnACcAJgAmACYAJgAmACYAJwAmACUAJAAhACAAHQAcABwAGwAa
ABcAFQATABEADwANAAwACwAJAAoACAAGAAQAAgACAAEAAAACAAIAAQD///3//P/7//v/
+f/5//n/9//5//n/+f/3//X/9f/1//b/9v/2//b/9f/2//b/9v/2//b/9//4//j/+P/4
//j/9//3//f/9//4//v//P/8//v/+f/5//n/+f/7//v/+//7//3//f/9//3/+//7//v/
/P////////////3//P/8//z//P/8//z//P/8//z//P/7//n/+f/5//n/+//7//v/+//7
//v/+v/6//z/+//7//v/+v/6//r/+v/5//n/+f/5//v/+//7//v/+v/4//f/9v/2//b/
9f/1//b/9v/2//T/8v/y//L/8v/0//T/9f/1//L/8v/y//L/8v/y//L/8v/y//L/8f/x
/+7/7v/u/+7/7//x//L/8//x//D/8P/w/+7/7//u//D/8P/w//D/8P/w//L/8v/y//L/
9v/2//b/+P/3//f/9v/1//X/9f/2//n//P/8//z/+v/3//T/8v/y//L/8//z//P/8f/x
//L/8v/z//H/8f/w/+z/6//r/+v/6f/p/+n/6f/q/+n/6P/n/+X/5P/k/+T/5v/m/+b/
5v/l/+X/5f/l/+T/5P/j/+H/4f/i/+P/5P/i/+L/4v/i/+b/5v/m/+b/5//q/+7/+P8G
ABYAKgBIAGoAkwDAAOkA/QD8AN0AmgBJAAkAwv9+/1T/OP8c/wr/Av8K/xz/Kv84/03/
Z/98/4//pf+3/8P/z//Z/+D/5//r/+v/7f/w//H/9f/1//b/9v/4//n/+v/6//r/+v/5
//j/+//8//3//v///wAAAQABAAEAAQABAAEAAQABAAEAAQABAAIAAgACAAUABgAHAAgA
CAAHAAcABgAJAAkACQAKAAoACgAKAAoACQAKAAsACwAMAAwADQAOAA8AEAAPAA8AEQAS
ABIAEwATABMAEwATABIAEwAVABYAGAAZABkAGQAZABoAHAAcABwAHQAeAB4AIgAiACIA
IwAiACQAJQAmACgAKQAsAC4ALAAtAC0ALwAvADAAMQAxADMAMwAzADMAMwAyADEAMAAy
ADMAMwA0ADMAMgAxADAAMQAwAC8ALgAtACwAKQAoACYAJQAkACEAIAAfAB4AHQAZABgA
FwAVABYAFAASABAAEAAQAA8ADgANAAwACgAHAAYABgAGAAcABQAFAAUAAwADAAMAAwAB
AAEAAQABAAIAAAAAAAAA/////wAAAQACAAIAAwAEAAQAAgACAAIAAQADAAMAAwAEAAQA
BAADAAEAAgADAAQABQADAAMAAwADAAUABQAFAAUABwAHAAcACAAIAAcABgAFAAYABgAH
AAgACAAIAAgACAAGAAYABgAFAAcABwAHAAcABgAFAAQAAwAEAAUABQAGAAUAAwACAAEA
BAAEAAQABAADAAMAAwADAAEAAQABAAEAAwACAAIAAgAAAAAA/////wIAAgACAAAAAAAA
AAAAAAD+//7/////////AAABAAIAAQAAAP///v8AAAAA/////wAAAAAAAAAA//////7/
/f///wAAAAACAAIAAAAAAAAAAAADAAQABQAGAAYABgAGAAgACAAJAAkACQAJAAkACgAN
ABAAEAAQAA4ADwAMAAoACgAIAAkACQAJAAcABwAIAAgACAAHAAgACAAGAAUABQAFAAUA
BQAFAAUABgAFAAQAAwABAAAAAAAAAAIAAgACAAIAAQABAAEAAQABAAIAAgABAAEAAgAD
AAQAAwACAAEAAAAEAAQABAAEAAUABgAMABYAJAA0AEoAZgCIAK0A2AD7AAsBBgHnAKIA
UwARAMz/jv9o/0z/NP8k/x7/Kv8+/07/Wv9t/4P/lv+p/73/z//f/+v/8f/0//v/////
/wEABAAFAAkACQAKAAoADAANAA4ADgANAA4ADgAOABAAEAAQABAAEQASABMAEwATABMA
EwATABEAEQARABEAEwAUABQAFAAUABQAFAAUABMAEwAUABQAFgAXABgAGgAYABgAGAAY
ABkAGgAbABsAHQAcABwAHAAdAB4AHQAdAB8AIAAgACEAHwAfAB8AHwAgACEAIwAkACQA
JQAlACUAIwAkACYAJgAqACsALAAsAC4ALgAuAC8ALgAwADEAMgA1ADUANwA4ADYANwA3
ADkAOwA8AD0APQA9AD0APQA9ADwAPAA8ADwAPQA9ADwAPAA6ADoAOgA6ADsAOgA5ADgA
NwA2ADMAMgAyADEAMAAtAC0AKwApACcAIwAiACEAHwAgAB4AHAAaABgAGAAXABYAFQAU
ABIADwAOAA4ADgAPAA8ADwAPAA0ADwAPAA8ADQALAAsACwAMAAwADAAMAAsADAAMAAwA
DAAKAAsADAAMAA4ADgAOAA0ACwALAAsADAANAA4ADgANAA8ADwAPAA8ADQANAA0ADQAO
AA8AEAARABAADwAOAA4ADwAPAA8ADwARABAAEAAQAA8ADgANAAwADQAOAA8ADwANAA0A
DQANAA0ADQANAA0ADQANAAwADAAKAAkACQAJAAwADAAMAAwACwALAAsACwALAAsACwAL
AAsACgAKAAoACAAIAAcABwAIAAgACAAGAAYABgAGAAYABgAGAAcABwAGAAYABgAGAAQA
BAAEAAQABgAGAAUABQAEAAQABAAEAAIAAwADAAMABQACAAAAAAAAAAAAAAADAAQABQAG
AAgACAAIAAoACgALAAsACwAMAA0ADwATABIAEgASABAADwAMAAoACgAKAAsACwALAAkA
CQAKAAoACQAHAAcABgACAAEAAQABAAMAAwADAAMABAADAAIAAQAAAP7//f/8//7//v/+
//7/+//7//v/+//7//z//P/7//z//P/8//z//P/8//z//P/8//z//P/8////BAAOABoA
KgA+AFwAgACoANMA+gARAREB9ACxAGAAHQDX/5T/bP9Q/zb/IP8W/xz/Lv88/0T/Vv9v
/4P/mP+t/8H/z//d/+f/6//w//X/+f/6//v//f/9/wEAAQACAAIAAAABAAIAAgABAAIA
AgACAAIAAgACAAIAAgACAAIAAQADAAMAAwADAAMAAwADAAMABQAGAAYABgAIAAgACAAI
AAsACwAMAAwADwAPAA8AEAAOAA4ADgAOAA8AEAARABEAEwASABIAEgAUABYAFgAXABkA
GgAaABsAGwAbABsAGwAaABsAHQAeACAAIQAhACEAIQAiACQAJAAmACcAKAAoACgAKAAo
ACkALAAuAC8AMAAxADEAMwA0ADIAMwAzADUANgA4ADoAOwA5ADkAOQA5ADkAOAA3ADYA
NwA3ADYANgA2ADYANgA2ADMAMgAxADAALwAuACsAKgAoACcAJgAjACMAIQAfAB0AGgAY
ABYAEwATABIAEQAQAAwADAALAAoACgAKAAkABwAFAAQAAwADAAAA///+//v//f/9//3/
+//5//n/+f/6//r/+v/6//n/+v/6//r/+v/6//v//P/8//7//v/+//3//f/9//3//v/9
//7//v/9/////////////f/9//3//f/+////AAABAP///////wAAAwADAAMAAwADAAIA
AgACAAAAAAAAAAAAAgACAAIAAQABAAEAAQABAP////////////////7//v/+//3//f/9
/wAAAAAAAAAA/v/9//z/+//9//3//f/9//3//P/8//z/+v/6//n/+f/7//z//f/8//v/
+v/5//j/+v/6//v/+//8//z//P/8//z//P/8//z//v/+//3//f/8//z//P/8//7//f/+
/wAAAAAAAAAAAAAAAAAAAAADAAQABQAIAAYABwAHAAcABQAFAAYACQALAAwADQAMAAkA
BgAEAAQABgAHAAcABwAFAAUABgAGAAUAAwADAAIAAwADAAQABQACAAEAAAD//wAA///+
//3//P/6//n/+P/2//b/9v/2//X/9f/1//X/9P/0//P/8f/t/+z/6//q/+r/6v/q/+r/
7v/u/+7/7v/z//j/AgASAB4ANABSAHoApADVAAABFQETAfAAqQBWABEAyf+I/2D/Qv8m
/xT/Cv8K/xr/KP8y/0T/Yf97/5L/pf+3/8X/z//Z/9//5P/p/+//7//x//T/9f/2//X/
9f/0//X/9//5//r/+f/6//r/+v/6//r/+v/6//v//P/9//3//P/7//r/+f/7//v/+//7
//z//P/7//r//P/8//z//P/9//3//v/+/////////wAAAgACAAIAAgABAAIAAwADAAUA
BAAEAAQACAAKAAoACwAKAAoACQAJAAoACwAMAA0ADAANAA8AEAAQABEAEQARAA8AEAAS
ABIAEgATABQAFAAYABgAGAAZABgAGgAbABwAHQAdAB8AIAAgACEAIQAjACIAIgAiACEA
IgAjACQAJQAlACQAIwAiACMAIwAiACIAIgAiACIAIgAhACAAHwAeAB0AHAAZABgAFwAV
ABMADwANAAsACQAHAAQAAgAAAP3/+v/4//b/9P/0//T/8//y//D/8P/v/+3/7f/s/+v/
6//t/+3/7f/r/+n/6f/p/+f/5//n/+f/6P/n/+b/5f/j/+P/5P/l/+b/5v/n/+j/6P/m
/+b/5v/l/+f/5//n/+j/6P/o/+f/5f/m/+f/6P/p/+n/6f/p/+n/5//n/+f/5//p/+n/
6f/q/+r/6f/o/+f/6v/q/+v/7P/s/+z/7P/s/+r/6v/q/+n/6v/r/+z/7f/s/+v/6v/p
/+n/6f/o/+j/6P/n/+f/5//m/+b/5v/m/+f/5//n/+f/5v/l/+T/4//l/+T/5P/k/+T/
5P/j/+P/5P/k/+T/4v/j/+T/5f/m/+P/4v/i/+H/4f/i/+P/5P/k/+T/5P/k/+L/4v/h
/+H/5P/k/+b/5v/k/+T/5P/k/+f/6P/p/+r/7P/s/+z/7v/s/+3/7f/t/+7/7//x//X/
9f/0//P/8P/x/+7/7P/s/+7/7//v/+//7v/t/+3/7P/t/+v/6//q/+j/5//n/+f/5//n
/+f/5//m/+X/5P/j/+P/4v/i/+L/5P/k/+T/5P/h/+H/4f/h/+L/5P/l/+X/5P/k/+T/
5P/j/+L/4f/g/+T/5P/k/+T/5//s//b/BAASACYARABoAJAAuwDiAPMA8QDSAI8ARAAB
ALv/eP9Q/zT/Fv8E//7+Bv8a/yr/Nv9I/2H/d/+M/5//rf+7/8f/0f/X/9z/4f/j/+P/
5f/o/+n/6//r/+z/7P/s/+3/7v/u/+3/7v/u/+7/7//w//H/8v/y//L/8v/x//L/8//0
//X/9f/1//X/9f/1//b/9v/2//j/+P/4//j/9//3//j/+P/7//v/+//8//z//P/8//z/
///8/w==
         </WaveFormData>
      </LeadData>
      <LeadData>
         <LeadByteCountTotal>10000</LeadByteCountTotal>
         <LeadTimeOffset>0</LeadTimeOffset>
         <LeadSampleCountTotal>5000</LeadSampleCountTotal>
         <LeadAmplitudeUnitsPerBit>4.88</LeadAmplitudeUnitsPerBit>
         <LeadAmplitudeUnits>��V</LeadAmplitudeUnits>
         <LeadHighLimit>2147483647</LeadHighLimit>
         <LeadLowLimit>268435456</LeadLowLimit>
         <LeadID>V5</LeadID>
         <LeadOffsetFirstSample>0</LeadOffsetFirstSample>
         <FirstSampleBaseline>0</FirstSampleBaseline>
         <LeadSampleSize>2</LeadSampleSize>
         <LeadOff>FALSE</LeadOff>
         <BaselineSway>FALSE</BaselineSway>
         <ExcessiveACNoise>TRUE</ExcessiveACNoise>
         <MuscleNoise>FALSE</MuscleNoise>
         <LeadDataCRC32>3839806415</LeadDataCRC32>
         <WaveFormData>
AgACAAIAAgAEAAYACAAKAAcABgAFAAQAAwACAAEAAAACAAQABgAIAAQAAgAAAP7/AAAC
AAQABgAEAAQABAAEAAIAAgACAAIABAAGAAgACgAGAAQAAgAAAAQABgAIAAoACAAIAAgA
CAAGAAYABgAGAAkACgALAAwACgAIAAYABAAIAAoADAAOAAsACgAJAAgABgAGAAYABgAJ
AAoACwAMAAgABgAEAAIABAAGAAgACgAJAAgABwAGAAUABAADAAIABAAGAAgACgAGAAQA
AgAAAAIABAAGAAgABwAGAAUABAADAAIAAQAAAAIABAAGAAgABQACAP///P/+/wAAAgAE
AAMAAgABAAAA/v/+//7//v8AAAIABAAGAAIAAAD+//z//v8AAAIABAABAAAA///+//z/
/P/8//z//v8AAAIABAACAAAA/v/8/wEABQAJAAsACgAJAAcABQAEAAQABQAGAAkACwAO
AA8ADgAMAAkABgAJAAoACwALAAkACwAJAAgABwAHAAcACAAJAAoADQAMAAgABAABAP7/
AgAEAAYACAAGAAQAAAD9//3//P/7//v/AAABAAIAAwD+//v/+P/2//r//P///wEABAD+
//3/+//6//r/+v/6//3//v8CAAMA+//6/wAABwAVACcAPABVAHEAlAC2ANIA3gDWAKgA
ZQAqAPT/u/+V/4D/af9W/1X/X/9u/33/hv+Q/5z/qv+2/8b/0//f/+v/9f/5//j/+P/2
//j/9v/2//j/+/8AAAMABQADAAAA/v/5//v//f///wQABgAFAAMAAQD///3//f/9/wAA
AwAHAAgABgADAAEA/f/+/wEAAwAGAAcACgAIAAYABQADAAEAAAADAAoADQAPAAoACQAH
AAUACAAKAA4AEAAQABEAEQARAA4ADAALAAsADgATABUAFwATABEADgALAA0ADwAVABkA
GQAZABkAGAAXABYAFQAVABgAHAAgACMAIQAfABwAGgAcAB0AIAAlACUAJQAlACUAJAAj
ACIAIQAkACoALAAuACoAJgAkACIAJQAmACgAKgAoACgAKAAnACMAIgAiACEAIwAnACkA
KwAnACMAHgAbAB0AGwAaABoAGQAZABYAEwAPAA0ACgAIAAsADAAKAAsABgAEAAEA///8
//3//f/+///////+//3/+//5//X/8//3//r//P/9//n/9//1//P/9P/1//f/+f/3//f/
9v/2//X/8//y//H/9f/3//n/+//5//f/9f/z//b/9//4//v/+//7//v/+v/3//b/9f/1
//f/+v/8/////f/5//b/9P/3//n/+v/9//3//f/7//v/+f/4//f/9v/6//3///8BAP7/
/P/5//f/9//4//r//P/8//z/+//6//X/9P/z//P/9//5//r/+//4//X/8//w//L/8//2
//f/9f/0//T/9P/y//D/7//v//P/9f/2//X/8//w/+3/6//u//D/8f/z//P/8//y//L/
8P/u/+3/7f/y//P/9P/1//H/7//s/+r/7P/t/+7/8P/w//D/8P/v/+7/7P/r/+v/8P/y
//P/9f/v/+z/7P/s/+z/7P/v//P/9//5//j/9f/x/+3/8P/y//X/+P/5//n/+v/5//n/
+P/2//T/9v/4//r/+//4//f/8v/u/+//8f/z//b/9P/0//b/9P/x/+7/7P/q/+z/7v/w
//L/7v/s/+j/5f/l/+b/5//p/+n/6f/p/+n/5//l/+P/4v/k/+b/6f/r/+v/5P/i/9//
4v/k/+b/6P/p/+j/6v/p/+P/5P/q//f/AwAPAB4AMQBJAGQAhgCoALwAwACkAGcAJgDw
/7X/g/9u/13/Tv9L/1H/Xv9t/3b/fP+G/5T/oP+w/8H/z//b/9//4f/g/+D/4P/l/+T/
5f/o/+n/7v/x//P/8P/s/+n/4//o/+v/7v/0//P/8f/u/+v/7v/t/+7/7//w//P/9//4
//T/8f/v/+v/7P/x//X/+v/3//j/9P/w//L/8f/w//D/8//4//n/+f/1//P/8P/t//H/
9P/5//z/+v/5//f/9f/3//b/9v/3//r//f/9//3/+//5//b/8//3//n///8DAAEA///9
//r//P/8//z//f///wIABQAHAAUAAwAAAP7/AgAFAAoAEQAPAA0ACwAJAAsACwALAAsA
DwAUABUAFgAUABAADgAMABAAEgAVABgAFQAUABMAEQARABIAFAAVABYAGQAaABsAFgAT
AA8ADQARABEAEgAUAA4ADQAJAAUABAADAAEAAAADAAQAAgADAPz/+v/3//X/9P/3//n/
/P/5//f/9P/x//H/8f/v/+//8v/0//X/9f/x/+//7f/r/+z/7//z//f/9f/z//D/7v/w
/+//7//v//L/8//0//X/8f/v/+3/6//v//H/8//3//T/8//y//D/8f/y//P/9f/3//j/
+P/5//f/8//w/+7/8v/1//f/+//5//f/8//x//L/8v/y//L/9f/3//j/+f/1//T/8v/x
//T/9v/5//z/+v/4//X/8v/x//L/8//1//j/+f/5//n/9v/z//H/7v/x//P/9//5//b/
9P/z//L/8v/y//P/9f/4//n/+f/3//T/8v/w/+//8//2//j/+//5//f/9P/y//L/8v/z
//X/9//3//f/9//y//H/7//u//P/9f/3//r/9//2//X/8//1//T/9P/1//3//v/8//r/
+P/2//f/+f/7//v//v/////////8//r/+f/4//7/AQAFAAcABQAEAAIAAAD+//7//v/9
/wAAAwACAAIAAAD///7//v8BAAIABQAEAP///P/6//j/+P/4//j/+P/7//z/+//7//b/
9P/y//H/9f/3//n/+//3//X/8//y//P/9P/2//f//P/4//n/+f/1//T/8//y//X/9v/6
//v/+f/6//7/AwAPACEAPgBhAIcArgDQAOIA3gC8AHoANQACAM7/of+L/3j/Yf9W/1P/
V/9q/3n/hP+S/6T/sv+8/8j/0//d/+X/7f/1//z//v/8//z/+P/2//b/+f/+/wEAAwAB
AAAAAAD9//v/+//7//7/AgADAAMAAwAAAP3//P/7//z///8DAAQABAADAAMAAQD9////
AAACAAYACgAJAAgABQADAAEAAAACAAgACgALAAsACwAKAAkABgAGAAgACAAKAA0ADwAR
AA0ACgAIAAcACwAPABAAEQARABEAEAAPAA4ADQAQABEAEwAVABcAGAAVABQAEwATABcA
GgAdAB8AHwAfAB4AHgAcABsAHAAfACEAIwAlACcAJAAjACIAIQAjACgAKQAqACwAKgAq
ACoAKAAoACkAKgAtAC4ALwAvACwAKgApACcAKgAtAC4ALwAsACsAKQApACYAIwAhACAA
HwAhACAAHwAaABcAEwAQABMAFAASABMADgAOAA0ADQAIAAcABQAEAAUABwAIAAkABQAD
AP///f///wIABAAFAAMAAwADAAMA/////wAAAQADAAUABgAIAAYAAwABAP//AgADAAQA
BQAFAAUABQAFAAMAAwADAAUABwAJAAsADAAIAAYABAADAAUACAAKAA0ADQALAAoACgAJ
AAkACAAJAAwADQAMAA0ACgAIAAYABAAHAAkACgALAAoACgAJAAkABwAGAAYABgAKAAwA
DQAOAAoACAAGAAUABwAJAAoACwAKAAkACQAIAAYABQAGAAUABwAIAAoADAAHAAQAAgAB
AAUABwAIAAcABwAGAAUABQAEAAQAAwADAAUABwAIAAoABwAEAAIAAQAGAAcACAAJAAcA
BwAGAAYABAADAAIAAgAEAAYACAAJAAcABAACAAEAAwAIAAkACgALAAwACQAJAAkABwAL
AA0ADgAPAAwADAANAA4ADQANAA4ADQARABQAFgAYABMAEAANAAkACwAPAA8AEAARABEA
EQASABAADgAOAAoACwAMAA4AEAANAAoABwAEAAYACAAIAAkABwAGAAUABQAFAAMAAQD/
/wIAAwAEAAYABAACAAEA//8GAAIAAwADAAIAAgACAAIAAgAAAAEA//8JAA4AEAAVABsA
IwA0AFEAcwCcAMYA5gDwAOIArgBjACQA8P+7/5v/kP+B/27/Zf9l/2z/ef+E/5L/pv+4
/8r/2P/j/+n/7f/x//X//P8CAAgACgAIAAgACgAHAAgABwAFAAkACgAMAAsACAAHAAYA
CAALAAsACgAJAAsACwANAA8ADAALAAsACAAMAA0ADwAPAAoACwALAAwADQAQAA4ADAAO
AA8AEAASABAAEgAQAA0ADwARABIAEwARABAAEQAQABIAEwATABMAFAAUABUAFwAVABUA
EgAPABIAFQAXABkAFwAVABcAFwAZABkAGQAYABsAHAAdAB8AHQAcABsAGQAcAB8AIQAk
ACMAIQAhACMAIwAjACMAIwAmACcAKAApACYAKAAmACQAKAAoACoALAApACgAKAAoACgA
KAAoACcAKQAqACwALQAqACkAJgAjACYAJwAnACkAJwAjACAAHgAdAB0AGgAXABYAFwAX
ABgAFQASAAwACQAKAAwADQAPAAkABwAEAAIAAgADAAMAAwAEAAUABAAFAAEAAAD+//v/
//8BAAMABQABAP///v/9///////+//7//////wAAAQD///3/+//5//3///8BAAMAAQD/
//3//f8AAAEAAgACAAMABAAFAAcABAACAP///f8AAAEAAwAGAAIAAQD/////AAABAAAA
AQABAAIAAwAEAAAA///9//v//v8AAAEAAwD///7//v/+/wAAAAD///7//v8AAAIABQAC
AAEA///9/wAAAQADAAQAAQD//////f////7//v/+//7//v///wEA/v/9//v/9//6//z/
/v8BAP///v/8//v/+//7//r/+v/6//r/+//9//v/+f/3//X/9v/5//v//v/9//v/+f/4
//n/+v/7//v/AQD+//r/9v/2//b/9v/2//n//f8BAAMAAQD///z/+f/6//z///8CAAIA
AwAFAAUABQAEAAIAAAAEAAYACAAJAAcABwADAAAAAAABAAIABAACAAIABAACAP3/+v/4
//b/+v/8//7/AAD8//r/9v/z//T/9P/0//X/+f/5//n/+f/2//P/8P/u//H/9P/4//v/
+//0//L/7//x//L/8//0//T/9P/3//f/7//u//T//f8JABUAIgA1AEsAYgB+AKQAwgDO
AMQAlwBSABYA3f+j/4D/c/9k/1n/Wf9g/3H/gP+E/4r/mv+o/7j/yf/b/+X/7f/x//D/
8P/w//P/8v/z//b/+f/+/wEAAwD///z/+v/1//n/+//9/wIAAwABAP7/+//9//v/+//7
//7/AQAFAAYAAwD///z/9//4//3/AQAGAAUABgACAP7/AAD///7//v8BAAYABwAHAAIA
AQD///3///8CAAcACgAHAAcABgAFAAUABAAEAAUABwALAAwADQAJAAcABAABAAUABwAN
ABEADgANAAwACgAKAAoACgALAA0AEAATABUAEwARAA4ADAAPABEAFQAbABgAFwAWABUA
FQAVABUAFQAZAB4AHwAgAB4AGgAYABYAGAAaAB0AIAAfAB4AHQAbABoAGgAbABsAHgAh
ACIAIwAeABsAFwAVABcAFwAYABoAFgAVABEADQAKAAkABwAGAAcACAAGAAcAAAD+//v/
+f/3//n/+v/8//r/+f/3//X/8//z//H/8f/z//b/+P/5//b/8//w/+3/7f/v//L/9f/y
//H/7//u/+7/7f/t/+3/8v/z//T/9f/x/+//7f/r/+//8f/z//f/9P/z//L/8P/w//D/
8P/x//L/9P/1//f/9f/x/+7/7P/u//H/8//3//T/8//w/+//7v/u/+7/7v/x//P/9P/1
//D/7v/r/+n/6v/s/+//8v/x//D/7v/s/+j/6P/o/+n/7f/v//D/8f/s/+n/5//k/+X/
5//r/+3/6v/o/+f/5v/n/+b/5v/n/+r/6//r/+n/5f/i/9//3f/h/+T/5v/p/+b/5f/j
/+L/4f/g/+D/4f/k/+X/5v/n/+H/3//c/9r/3//h/+P/5v/j/+L/4f/f/9//3v/e/9//
4//k/+T/5f/b/9j/2//c/93/3v/h/+X/6f/r/+r/5//j/9//4f/k/+j/7P/t/+3/7v/t
/+7/7v/t/+z/7v/w//L/8//x//H/7f/q/+3/7//x//T/8v/w//D/7P/s/+r/6f/o/+v/
7P/t/+7/6v/o/+T/4f/i/+T/5v/p/+n/5//l/+P/4P/f/97/3v/h/+T/6P/r/+z/5P/h
/93/3//i/+X/6P/o/+b/5//l/+H/5v/u//f/AwALABgALQBHAGIAhACoAMAAwgCsAG8A
KADu/7X/hf9w/2f/WP9V/1n/YP9t/3T/ev+G/5j/qP+4/8v/2f/h/+f/5//m/+j/7P/w
//D/8v/2//b/+v/8//3/+v/4//f/8//3//n/+/8AAP///f/6//f/+//7//3////9////
AgACAP///f/8//n/+v///wMACAAGAAYAAQD8//7///8AAAIAAQAGAAcABwAEAAMAAQD/
/wMABgALAA4ACgAJAAcABQAGAAYABwAJAAoADQANAA0ACwALAAoACQALAA0AEwAXABMA
EQAPAAwADgAQABIAFQAUABYAGAAZABYAFQATABIAFQAXABsAIQAeABsAGAAVABcAGQAb
AB0AHAAgACAAIAAeABoAGAAWABkAHAAgACQAIAAeABwAGQAaABwAHwAhACEAIwAjACMA
HwAdABoAGQAdAB0AHgAgABsAGQAUAA8ADgAPAA8AEAAOAA4ACwALAAYABAABAP//AAAD
AAUACAAEAAEA/f/5//r/+//6//v//f/+//7//f/7//n/9//1//b/+f/9/wEA/f/7//j/
9v/5//n/+v/7//3//f/9//3/+v/5//j/9//7//3///8DAP///f/7//j/+v/8//7/AQD/
/wAAAAABAP7/+//5//j/+////wIABwAEAAEA/P/5//v//P/9//7/AAABAAEAAQD9//z/
+v/5//z//v8BAAQAAQD+//r/9v/3//j/+f/7//z//f/9//3/+//5//j/9v/5//v///8B
AP7/+v/3//T/9//4//r//f/+///////9//z/+v/4//f/+f/8//7/AQD///3/+v/4//j/
+P/5//v/+//7//v/+//4//f/9f/0//n/+//9/wAA/f/6//f/8//2//b/9//5/////P/5
//j/9//2//j/+//+//////////7//f/8//z//f/+/wMABQAIAAkACAAGAAMAAAABAAIA
AwADAAEAAwABAAAA/v/9//z//P8AAAIABgAGAAEA/v/8//r/+//8//3//v/8//z/+v/5
//X/9P/z//P/9//5//v//f/6//f/9P/y//X/9v/4//n/+//2//b/9f/y//L/8v/y//b/
+P/9////+f/6//7/BQATACcAQABfAIEApgDKAOAA4gDKAJIASwAUAN7/qf+L/3j/Y/9W
/1P/Wf9m/3X/gv+O/5z/qv+2/8T/0f/d/+n/8//5//z//P/4//j/9v/2//j/+v8AAAQA
BwAEAAIAAQD9//7///8AAAQACQAJAAgABwAEAAEAAAD//wEABQAKAAwACQAHAAYAAwAC
AAUABwAKAAsADgAMAAoABwAFAAMAAgAFAAwADwARAA4ADQALAAkACQAKAA0ADgAQABEA
EQARAA8ADAAKAAkADQARABIAEwASABEADwANAA8ADwATABUAFwAXABcAFgATABIAEQAR
ABQAGAAcAB8AHgAdABsAGgAZABkAGwAfACIAIwAkACUAIgAhACAAHwAjACgAKQAqACkA
JgAlACQAJAAkACUAJgApACoAKwArACgAJgAlACMAJwArAC0ALwArACkAJgAlACUAIwAi
ACIAIgAjACEAHwAaABcAEwAQABIAFAATABUADwAOAAwACwAJAAkACAAIAAgACQAJAAkA
BwAFAAEA//8DAAYACAAJAAcABQADAAEAAQABAAIAAwAGAAcABwAIAAUAAwACAAEABgAH
AAgACQAIAAcABgAFAAcABwAHAAkADAANAA4ADgAMAAoACAAHAAkADAAOABEADgALAAkA
CAAKAAsACwANAA4ADwAOAA8ADAAKAAgABgAIAAsADQAPAAsACgAIAAcABgAGAAcACAAL
AAwADAAMAAcABgAFAAUACQALAAwADQAJAAcABgAEAAUABQAHAAcACQAIAAgACAAFAAIA
AAD//wIABQAHAAcABAACAAAA//8BAAIAAgADAAUABQAEAAQAAQD+//z/+/8AAAEAAgAD
AP7//f/7//r//f/9//3//v///wAAAQABAPn/9v/2//n//P///wAAAQACAP////////3/
AAABAAEAAQACAAIAAwAEAAIAAQABAP//BAAGAAcACAAEAAIAAAD9//7/AQAAAAAAAQAB
AAEAAgAAAP7//v/6//z//P/9//7/+v/4//b/9P/1//b/9f/1//X/9P/z//P/8//x/+//
7f/w//H/8v/0//H/7v/s/+n/7//s/+7/7//u/+7/7v/u/+3/7P/u/+3/9f/4//z///8F
AAsAFgArAEkAbACSALoA1ADUALgAewA0AP7/y/+d/4b/e/9o/1v/V/9a/2X/dP9+/5L/
pv+2/8T/0f/Z/93/4f/p/+7/9P/8/wAA/v/+/wAA/P/+//7//f///wAAAgABAP//////
/wIAAwADAAIAAQAFAAUABwAJAAYABQAFAAIABAAFAAcABwAEAAUABQAGAAUACAAGAAQA
BgAHAAgACgAIAAoACAAFAAYACQALAA0ACwAKAAsACgAIAAkACQAJAAwADAANAA8ADAAN
AAsACQANAA8AEAARAA4ADQAQABEADwAPAA8ADgAQABIAFAAXABMAEgARAA8AEgAVABcA
GgAYABcAGAAbABsAGwAbABsAHgAfACAAIQAfACAAHQAaAB0AHgAhACQAIgAgAB8AHgAg
ACAAIAAfACEAIgAkACUAIgAhAB4AGwAdAB8AIAAjACEAHQAaABgAFQAVABIADwAOAA8A
DwAQAAsACAACAP//AAACAAMABQD+//3/+//6//n/+f/4//f/+f/7//v//f/5//j/9v/z
//X/9//5//v/9v/1//X/9f/1//X/9P/0//f/9//4//n/+P/1//L/7//z//X/9//5//f/
9f/z//P/8//z//P/8v/1//b/9//5//X/9P/y//H/9f/1//b/+P/0//P/8f/x//P/8//x
//H/8//0//X/9v/y//H/7//t//D/8v/z//X/8v/w/+//7v/u/+7/7f/s/+v/7P/t/+//
7P/r/+n/5//q/+v/7f/u/+r/6f/q/+n/6f/o/+j/6P/q/+r/6//t/+z/6//p/+X/6f/q
/+v/7f/r/+r/6P/n/+n/6f/o/+j/6v/q/+v/7f/r/+n/5//l/+f/6f/q/+z/6v/n/+T/
4v/e/+L/5v/r/+7/6//q/+n/6P/o/+n/6v/p/+3/7//w//H/7f/s/+z/7P/w//H/8//z
//T/9P/z//L/8f/w/+//7f/v//P/8//0//H/7//t/+z/7f/u//H/8P/w/+7/7f/s/+n/
6P/n/+b/6P/q/+r/6//m/+T/4v/h/+T/5f/m/+f/6P/n/+b/5v/j/+L/4v/h/+n/5v/o
/+n/5P/i/+D/3v/j/+T/6P/p/+3/6v/q/+3/8//9/xAAKQBFAGYAiACmALQAsgCWAFkA
GADo/7f/i/92/2f/Uv9F/0X/Tv9j/3b/gv+Q/57/qP+w/7n/w//N/9f/3f/i/+j/7P/q
/+b/5P/k/+b/6v/s/+3/7v/u/+//7f/q/+n/6P/q/+7/7//v/+//7f/r/+v/6//r/+3/
8P/w//H/8f/y//H/7P/t/+3/7v/w//T/8//y//H/7//t/+z/6//w//H/8f/y//P/8//z
/+//7v/v/+7/8P/z//X/9//0//L/8f/x//L/9f/1//X/+P/5//n/+f/3//X/9//3//v/
/f///wAA/f/8//v/+//8//7/AAABAAQABQAFAAYAAwABAAEAAwAHAAkACwANAAwACwAK
AAkACgAOAA4ADgARABAAEQASABAADgANAAwADgAQABIAEwARABAAEAAPABEAEwATABMA
FQAVABQAFQATAA8ADAAKAAoADQANAA0ACQAHAAQAAgAAAAAA/f/9//3//v/+////9//1
//L/8P/y//X/9//5//j/9//0//P/9f/2//b/9f/2//f/+P/5//T/8//z//P/9f/3//j/
+v/3//X/9P/z//f/9//3//f/+P/5//r/+//4//f/9v/3//v//f///wAA/v/8//r/+f/6
//z//f///wEA///+//7//P/7//n/+f/9//////8BAP7//P/6//j/+f/7//z//f/9//7/
/v////r/+P/3//b/+v/8//3//v/5//j/9//3//j/+f/5//n/+//7//z//P/5//f/9//1
//n/+v/8//7/+v/4//f/9//4//n/+f/3//r/+v/6//v/+f/4//b/9f/5//v//P/+//r/
+P/3//f/+f/5//n/+f/6//v/+//8//v/+f/3//b//P/+/wAA///+//3//P/6//v//P/7
////AQACAAMAAAD+//3//P8AAAMABwAJAAoACgAJAAgABQAEAAMAAQADAAcABwAIAAQA
AwACAAIAAwAEAAcABgACAAAA///+//3//P/7//r//v8AAAAAAQD7//j/9f/z//j/+f/6
//v/+v/5//j/+P/3//b/9v/1//v/+P/6//v/+P/2//T/8v/1//b/+v/7/wEAAgAEAAcA
DwAfADYAWQB7AKIAxADYANoAwACCADsABgDW/6f/j/+C/23/Wv9V/1v/av95/4b/lv+o
/7b/wP/M/9X/2//l/+3/8//6/wAAAAAAAPz/+v/6//r//v8AAAEAAwACAAIA///8//v/
+v/8/wIAAwADAAMAAAD9//z/+//9////AgACAAMAAwAEAAMAAAABAAEAAgAGAAoACQAI
AAYABQAEAAQABQAKAAsACwAKAAsACwALAAkACAAJAAgACwANAA4ADwAOAAwACwALAA4A
EQARABEAFAAVABUAFQATABEAEwATABUAFwAZABoAGQAYABcAFwAWABgAGgAbABwAHQAd
AB4AHgAdAB4AIQAjACUAJwApACcAJQAjACEAIwAoACkAKgAsACoAKgAqACYAJAAjACIA
JgAoACoAKwAnACYAJgAlACUAJwAnACcAKQApACgAKQAlACEAHgAcABsAHQAcABsAFgAT
AA8ADAAPABAADgAPAA4ADgANAA0ABgAFAAMAAgAEAAUABQAFAAMAAQD9//v//P/+////
//8AAAEAAgADAP///f/8//v//v//////AAD9//v/+v/5//7///8AAAEAAwADAAMAAwAA
AP///v///wMABQAHAAgABQAEAAMAAwAFAAYABgAHAAgABwAHAAgABQAFAAQABQAHAAkA
CQALAAgABgAEAAIAAwAFAAYABwAHAAgACAAJAAYABAADAAIABAAGAAcACAADAAIAAQAB
AAQABQAFAAUABgAFAAUABAABAP/////9/wEAAgAEAAYAAwAAAP7//f///wEAAgABAAMA
AgABAAEA/v/+//3//f8BAAMABAAGAAIAAAD/////AwADAAMAAwAEAAUABQAGAAEA//8A
AAIABAAGAAgABgAHAAgABwAJAAkACAAHAAkADAAQABQAEgAPAA0ACQAOABAAEQASAA8A
DgANAAsACwANAAsACgANAA8AEQAUAA8ADAALAAYACAAKAA0AEAANAAwACwAKAAcABgAD
AAEAAQACAAMABQACAP///P/5//r/+//8//7/+//6//r/+f/6//L/7//r/+3/8P/z//b/
9P/y//P/8f/1//r/BgARABcAIwA4AFMAdQCcAMgA5ADqANAAkABFAAgAzP+Z/4P/dv9n
/2D/X/9f/2j/cf92/4L/lv+q/77/0P/f/+X/6f/p/+v/7P/w//b/+v/6//z/AAD9//7/
/f/7//7//v////3//v///wAABAADAAEA/v/7//7///8CAAUAAgABAAEA/v8BAAEAAgAB
AAAAAwAFAAgABgAGAAEA/P8BAAMABQAIAAYACAAGAAMABAAFAAUABQAFAAYACQAKAAYA
BQADAAEABAAGAAkADQAJAAkABgADAAUABwAIAAkACQAJAA0ADwALAAkABwAEAAcACgAN
ABEADwAOAA0ACwANAA0ADAAMAA8ADwARABUAEQAPAA0ACwAQABMAFgAZABUAFgATABAA
EwASABMAFAAUABQAFQAWABQAEgAQAA0ADwASABYAGQAVABUAEwARABEAEQAQABEAEQAP
AA4ADgAJAAcAAgD9//7//////wAA/P/6//X/8//x//L/8v/z//D/8f/x//L/7f/r/+j/
5f/p/+v/6//t/+n/6P/m/+P/5f/l/+X/5f/k/+X/5//p/+f/5f/i/+D/4//l/+j/6//q
/+f/5P/h/+L/4//k/+X/5//n/+f/6f/n/+X/4//g/+T/5v/o/+v/6P/m/+P/4f/i/+H/
4f/i/+L/4//j/+X/4v/h/97/3f/g/+L/5P/m/+P/4f/e/9v/3f/e/97/3//g/+D/4f/i
/+D/3v/b/9j/2f/c/9//4//g/9//3f/b/9v/2//c/9z/2//b/93/3f/a/9j/1//W/9n/
2v/c/9//3f/b/9j/0//W/9b/1v/X/9X/1v/W/9f/1P/T/9H/0P/U/9b/2f/d/9r/1//U
/9H/z//T/9j/3v/d/9z/2//a/9n/2f/Z/9f/2//d/97/3//b/9r/2v/a/97/3//h/+H/
5P/k/+P/4v/e/9z/2v/X/9r/3//g/+L/3f/b/9n/2P/a/9r/3P/a/9r/2P/X/9b/1P/S
/9D/zv/Q/9L/0v/T/87/zP/K/8n/zP/N/87/z//O/83/zP/M/8r/yP/H/8X/y//I/8r/
y//G/8T/wv/A/8T/xP/H/8f/zf/Q/9L/1f/b/+n/AAAfAEEAaACMAKAAngCCAEQA///M
/5j/a/9X/0j/M/8k/yH/Jf8y/0P/Tv9g/3L/gv+O/5j/nf+h/6f/r/+1/7r/wP/E/8P/
wP+//8D/vf/A/8H/wf/D/8T/xv/F/8H/v/+9/77/w//F/8b/x//G/8P/wv/B/8D/wf/D
/8L/xf/F/8b/xf+//7//vv++/8D/xP/D/8L/wP+//77/vv++/8L/wv/B/8P/xf/G/8f/
wf+8/w==
         </WaveFormData>
      </LeadData>
      <LeadData>
         <LeadByteCountTotal>10000</LeadByteCountTotal>
         <LeadTimeOffset>0</LeadTimeOffset>
         <LeadSampleCountTotal>5000</LeadSampleCountTotal>
         <LeadAmplitudeUnitsPerBit>4.88</LeadAmplitudeUnitsPerBit>
         <LeadAmplitudeUnits>��V</LeadAmplitudeUnits>
         <LeadHighLimit>2147483647</LeadHighLimit>
         <LeadLowLimit>268435456</LeadLowLimit>
         <LeadID>V6</LeadID>
         <LeadOffsetFirstSample>0</LeadOffsetFirstSample>
         <FirstSampleBaseline>0</FirstSampleBaseline>
         <LeadSampleSize>2</LeadSampleSize>
         <LeadOff>FALSE</LeadOff>
         <BaselineSway>FALSE</BaselineSway>
         <ExcessiveACNoise>TRUE</ExcessiveACNoise>
         <MuscleNoise>FALSE</MuscleNoise>
         <LeadDataCRC32>1972570140</LeadDataCRC32>
         <WaveFormData>
6v/q/+r/6v/r/+z/7f/u/+3/7P/r/+r/7P/s/+z/7P/s/+z/7P/s/+r/6v/q/+r/6//s
/+3/7v/s/+z/7P/s/+7/7v/u/+7/8P/w//D/8P/v/+7/7f/s/+//8P/x//L/8v/y//L/
8v/0//T/9P/0//T/9P/0//T/8v/y//L/8v/1//b/9//4//f/9v/1//T/9P/0//T/9P/2
//b/9v/2//X/9P/z//L/8//0//X/9v/1//T/8//y//T/9P/0//T/9v/2//b/9v/1//T/
8//y//P/9P/1//b/9f/0//P/8v/y//L/8v/y//T/9P/0//T/8//y//H/8P/x//L/8//0
//L/8v/y//L/8v/y//L/8v/z//T/9f/2//X/9P/z//L/9f/2//f/+P/3//b/9f/0//T/
9P/0//T/9v/2//b/9v/0//T/9P/0//f/+f/6//3//f/8//z//P/8//3//f///wEAAQAC
AAMAAwAEAAMAAQACAAMAAgADAAIAAgACAAIAAgACAAIAAgAEAAQABAADAAIAAAD+//z/
/v/+///////8//v/+f/2//b/9v/3//n/+//7//v/+v/5//f/9v/1//b/9//5//v/+f/4
//f/9v/3//f/+P/5//r/+//7//v/+P/6////AwAIABEAHgAsAEAAWQB4AJIAnwCeAH4A
TQAhAPr/0P+5/7D/oP+T/5f/nv+n/7L/uP+//8b/0P/a/+X/7v/z//j//v/9//z/+v/7
//v/+//8//3/AAABAAEAAQD+//7//v/+/wEAAgACAAIAAAABAAEAAAACAAIAAgADAAQA
BAAEAAQAAgACAAEAAQADAAQABQAFAAMABAAEAAIABAAEAAUABwAKAAoACgAKAAgACAAI
AAgACQAKAAsADQANAA0ADQANAAsADAAMAA0AEAARABMAFAATABIAEQAQABEAEwAWABcA
FQAVABUAFQAVABUAFgAWABgAGgAbAB0AGwAbABwAHAAfAB8AIQAiACAAIAAgACAAIAAh
ACEAIgAnACgAKQAqACcAJgAlACQAJgAmACYAKAAmACUAJQAkACQAJQAmACYAJwAnACcA
JwAlACQAIgAgACAAIAAfAB0AGwAaABgAFgAUABIAEgASABIAEAAOAAwABwAHAAYABgAG
AAcABwAFAAUAAwADAAIAAAAAAAAAAAADAAMAAwABAP///v/+//7/AAABAAEAAQD///3/
/f/9//3//f///wAAAQAAAAEAAQD//////////wIAAwAFAAMABAAEAAQABAACAAIAAwAD
AAQABQAGAAcABgAEAAMAAwAFAAUABgAGAAYABQAEAAQABAAEAAQABAAFAAYABwAHAAYA
BQADAAIAAwAEAAYABwAGAAUAAwABAAAAAAAAAAEABAAEAAQABAABAAAAAAD//wAAAgAD
AAQAAwACAAEAAAACAAEAAQACAAIAAwADAAIAAQAAAAAAAQADAAMAAwADAAEAAQAAAAAA
AAAAAAAAAQADAAMAAwADAAIA///+//3//////wAAAAAAAP///v/9//3//f/9//3/AAAA
AAAAAAD+//7/AAAAAAAAAAABAAMABAAHAAQAAgABAAAAAwAFAAYACQAHAAcACAAJAAgA
CgAKAAkACgALAAoACwALAAoACQAIAAoACgAKAAoACgAKAAoACQAHAAYABQAEAAUABAAE
AAMAAQABAAAA/v/+//7///8BAP////////7/AAD/////////////AAABAAAA/v/8//r/
+//7//z//f/8//3//f/9//r//P///wUADAARABoAJgA2AEsAZgCCAJUAnACKAFsAKwAG
ANz/u/+w/6j/nf+d/6L/q/+2/7z/wf/K/9T/3P/l//D/9//8//7//f/+//7///8AAAEA
AwAFAAYABwAHAAcABQAEAAMAAgAEAAYABwAIAAcABwAGAAQABQAGAAcACQAKAAoACgAK
AAkACAAGAAUACAAKAAwADQAMAAwACwAIAAoACgALAA0ADAAMAAwADAAKAAoACgAKAA0A
DgAPABEAEAAPAA4ADQAPABAAEAARABEAEQASABIAEQAQAA8ADgAPABEAFAAVABMAEwAT
ABMAFQAVABYAFgAXABgAGAAZABcAFwAYABgAGgAbAB4AIAAfAB4AHQAcAB0AHwAgACIA
JAAkACQAJAAiACIAIgAiACMAJAAlACgAJQAjACIAIAAhACMAJQAmACUAJQAlACUAJAAk
ACMAIgAiACIAIQAfABwAGgAXABQAEwASABMAFAAUABIAEAAOAAsACwAKAAoACgALAAsA
CQAFAAMAAwACAAQABAAEAAQAAwADAAMAAQD///7//v/+/wIAAwADAAMAAgD///7//f/+
////AgAEAAQAAgACAAEAAAD///7//f8CAAMABQADAAIAAgACAAIABAAEAAUABQAFAAUA
BQAFAAQAAgABAAEAAgADAAUABgAFAAMAAQAAAAEAAgADAAQABgAGAAYABQAEAAMAAQAA
AAMABAAGAAcABAADAAEA/////wAAAQADAAIAAgACAAIA///+//7//f/+/wAAAQACAAEA
AAD///7/AAD/////AAD+///////+//v/+v/6//v//P/9//7////+//3/+//6//v//P/9
/////v/9//z/+//7//n/+f/5//v/+//8//z//P/7//r/+f/5//n/+f/5//z//P/7//r/
+f/4//n/+//8///////+//7//v/9//3//P/9//7///8BAAMAAwAEAAMAAQABAAEA////
/wAAAAAAAAAAAAAAAAAAAAAAAAAAAAD///z/+v/4//b/9v/2//f/9//3//f/9v/0//H/
8P/w//H/8//z//P/8v/w/+//7//v//H/8f/y//P/8f/w/+//7v/s/+v/6//r/+7/7//v
/+//7v/u//H/9f/8/wcAGAAuAEgAZwCEAJYAmQCIAFYAJQABANr/uP+r/6D/kP+L/4v/
kP+d/6j/rP+z/77/yP/O/9f/3v/l/+r/7P/v//L/9P/v/+3/7f/u/+//8f/z//T/9f/z
//L/8f/w//H/8v/y//L/9P/1//X/9P/z//L/8f/x//T/9P/0//T/8v/y//H/8f/z//T/
9f/1//f/+P/4//b/8//y//L/8//2//b/9v/2//b/9v/2//b/9v/2//b/9//4//n/+v/7
//j/+P/3//f/+P/5//v//P/8//z//P/8//r/+//9//3/AAABAAIAAwACAAEAAQAAAAIA
BAAFAAcABQAFAAYABgAFAAUABwAIAAkACgALAAwACwALAAoACgAOAA4ADgAOAA4ADgAO
AA4ADgAOAA4AEAAQAA8ADwAOAA0ADQANAAwAEAARABIAEwAQABAADwAOAA0ADAAKAAcA
BwAGAAQAAgD///z/+//6//v/+v/5//j/8//z//L/8v/w//H/8f/v/+//7f/t/+z/6//q
/+n/6P/q/+v/7P/r/+v/6v/q/+r/6v/r/+v/6//s/+v/7P/t/+z/6//s/+z/7v/s/+z/
6//r/+v/6//r/+z/7f/v/+3/7//w//H/8v/x//D/8P/v//D/8f/y//P/8//y//L/8//z
//P/9P/0//b/9f/0//T/8f/w/+//7v/x//L/8//z//P/8//y//L/8v/y//P/8//1//X/
9P/z//D/8P/w//H/9P/0//T/9P/z//L/8v/x//H/8v/y//L/9P/0//T/9P/x/+//7v/u
//H/8//0//T/8f/w//D/8f/x//H/8f/x//L/8//z//T/8f/w/+//7//w//H/8v/z//P/
8f/x//H/8f/x//L/8v/z//P/8//z//H/8f/x//H/9P/0//b/9v/2//b/9P/1//X/9//4
//j/+f/6//j/+f/5//v/+f/5//r/+////wIAAwADAAAA///8//v//f/+////AAD+//7/
/v/+//7//v/+//3//v/+//7//v/8//r/+f/3//j/+f/5//j/9//2//b/9//2//X/9P/y
//P/8//0//X/9P/z//P/8//2//b/9v/2//T/8//z//P/8v/z//P/8//6//z//f///wIA
BwAUACYAPgBbAHoAlAChAJoAeABDABkA9P/M/7f/sv+m/5n/lf+W/5//rP+0/7v/xv/S
/9r/4//s//H/8v/2//n//P/8/////v/9//3//f/8//3//f/9////AAABAAIAAAAAAP//
/v///wEAAgACAAIAAgACAAMAAQAAAP///v8BAAIAAgADAAIAAgACAAEAAwAEAAQAAgAE
AAQABQAHAAcABgAFAAQABQAGAAcACAAHAAYABQAFAAYABwAIAAkACQAKAAoACwAJAAkA
CgAKAAsADAANAA4ADQANAA4ADQAOAA8AEAARABEAEQASABIAEgASABEAEQAUABUAFwAY
ABgAFwAYABgAGgAaABoAGgAcAB0AHQAeAB8AHgAdABwAHQAeAB8AIAAeAB4AHgAgACIA
IQAhACAAIgAjACQAJAAkACMAIgAhACEAIgAiACIAIQAgAB4AGwAbABoAGAAWABQAEgAS
ABIADwAMAAkABgAFAAcACAAKAAgABwAFAAEAAQABAAMABAAEAAQABAAEAAQAAwACAP//
AgACAAMABAAEAAMAAQD//wEA/////////f/9////AAD+//z//P/7//7///8AAAEAAgAB
AAEA/f/+/wAAAgAEAAIAAgADAAMAAgABAAAA//8CAAIAAwAFAAIAAQABAAAAAgABAAAA
AAAAAAAAAAAAAP7//v/+//3//v//////AAD///7//v/9///////+//3//v/+//7/////
//7//f/8//z//P/9//3//P/8//v/+v/8//z//P/8//7//f/9//7//f/9//z/+v/6//r/
+//9//z/+//6//n/+f/5//j/+P/4//j/+P/5//j/9//2//X/+P/3//j/+f/4//f/9//2
//n/+f/5//n/+//5//X/9P/1//b/9//4//r/+//7//3//P/6//n/+P/5//v//P////7/
/f/9//3//v8AAAAA//8AAAEAAAABAAEAAAD///7///8AAAEAAgAAAAAAAAD///3//P/7
//r/+v/6//v/+//6//n/9//0//T/9P/1//f/9//3//f/9v/0//P/8//z//T/9f/3//n/
+P/2//T/8v/z//P/9P/1//X/9f/0//P/9P/0//f//f8CAAcADgAaACgAOQBSAHAAhwCU
AJAAbwA9ABIA6v/D/67/qv+h/5n/mP+f/6r/tP+5/8D/yv/U/93/6P/x//b/+v/7//r/
+P/5//r/+//9////AAABAAEAAQD+//7//v/+/wEAAgACAAIAAQABAAAA/v8AAAAAAAAB
AAIAAgACAAIAAQAAAP7//f8AAAIABAAFAAMABAAEAAIAAgACAAMABQAEAAQABAAEAAIA
AgACAAIAAwAEAAUABwAGAAUABAADAAUABgAGAAcABwAHAAgACAAGAAYABgAGAAcACQAM
AA0ADAALAAoACQAJAAkACgAKAAwADgAPABEADwAPABAAEAASABMAFgAYABcAFgAVABQA
FgAXABcAGAAaABoAGgAaABgAGAAYABgAGQAaABsAHgAdABsAGgAYABoAGwAcABwAHQAd
AB0AHQAaABoAGQAYABoAGgAZABcAEwASABAADgAOAAwADAAMAAwACgAIAAYAAQABAAAA
AAACAAMAAwABAP3/+//7//r//P/8//z//P/9//3//f/7//v/+v/6//r/+v/7//v/+//7
//n/+f/5//v/+//9//7//v/8//z/+//7//v/+//7//7///8BAP///P/8//z//P/+//7/
/////////////////f/8//z//f/+////AQACAAEA///9//z//f/+////AAAAAAAAAAD/
//3//f/8//z//P/8//3//f/9//3//P/7//r/+v/6//v//P/8//z//P/5//j/+P/3//j/
+v/7//z/+//6//n/+P/6//n/+f/6//r/+//7//r/+P/2//X/9f/4//n/+v/7//r/+f/3
//b/9v/2//b/9//5//n/+f/5//b/8//y//H/9P/1//f/+P/2//X/9P/z//X/9f/1//X/
9v/2//b/9v/y//D/8//0//X/9v/4//n/+f/7//n/+P/4//j/+f/7//z////9//3//v//
/wAAAgACAAEAAgADAAIAAwADAAIAAQAAAAMABAAFAAYAAwACAAEA//8BAAAA///+//7/
/v///////P/7//n/9v/4//j/+f/7//r/+f/4//b/+P/3//f/9//5//n/+v/7//r/+P/2
//T/9//3//j/+f/3//f/9v/1//j/+v/9/wMACAALABIAIgA0AEkAYgCAAJMAmgCKAF0A
KQAAANr/u/+y/67/o/+f/6L/qf+0/7z/wf/I/9T/3P/n//L/+f/+/wAAAQD+/wAAAwAE
AAUABwAJAAkACQAIAAcABgAGAAYABgAJAAoACgAKAAoACwALAAoACwAMAA0ADwAPAA4A
DQAMAAwADAALAAsADQAOAA8ADwAOAA4ADQAKAAsADAAOABEAEQAQAA8ADgAMAAwADAAM
AA8AEAARABMAEgARABAADwAQABIAEwAVABMAEwAUABQAFAAUABQAFAAUABUAFwAXABYA
FQAUABMAFAAVABcAGAAXABgAGAAZABcAFwAYABgAGwAbAB0AHgAcABoAGAAWABkAGwAc
AB4AHwAeAB0AHAAbABoAGQAYABsAHAAdACAAHwAdABwAGgAbAB0AHwAgAB8AHwAfAB8A
HgAeAB0AHAAeAB4AHQAbABcAFgAUABIAEgAQABAAEAAPAAwACQAGAAMAAwACAAIABAAF
AAUAAwD+//v/+v/4//v//P/9//7//////////f/9//z//P/8/wAAAQABAAEAAAD9//z/
+//9//3///8AAP7//P/8//v/+//7//v/+/8AAAEAAwABAP///v/9//z//f/+/wAAAQD/
/////////////v/+////AQABAAIAAgD///3/+//6//v//P/9//7//v/+//7//f/7//v/
+v/6//r/+v/7//v/+P/3//X/8//0//T/9P/1//b/9v/2//b/9f/0//T/8//1//b/9v/2
//P/8v/x//D/8f/x//L/9P/y//P/8//y//H/8P/w//H/8v/z//T/9f/0//P/8f/w//D/
8P/w//H/7//v/+//7//v/+3/7f/t/+7/7//x//L/8P/v/+7/7f/v/+//7//v//D/8P/v
/+7/7f/s/+7/7//v//H/7//u/+7/7v/u/+//7//x//L/8//1//f/9f/2//X/8//0//X/
9P/1//X/9P/z//L/8P/w//D/8P/x//L/8//z//H/8P/v/+7/7//u/+7/7f/s/+v/6f/m
/+X/5P/k/+X/5v/n/+j/6P/n/+X/5P/j/+P/4//k/+X/5f/k/+P/4v/i/+H/4f/h/+P/
5f/m/+f/4v/m/+n/7f/2/wEAEAAiADoAVQB0AIwAkwCGAFwAKQABANj/sv+h/5b/iP9/
/4H/hv+P/5j/oP+n/7D/uv/E/8//2P/f/+T/6P/p/+r/6v/n/+f/5//o/+n/7P/t/+3/
7f/q/+r/6v/q/+z/7v/v//D/8P/x//H/8P/v/+7/7f/t//H/8v/z//T/8v/y//H/8f/z
//T/9f/1//P/9P/0//L/8P/w//H/8//1//b/9//4//b/9v/2//b/+P/4//j/+f/7//v/
+//7//r/+v/5//n//P/9////AAD///7//f/8//7///8BAAEAAwADAAMAAwABAAEAAgAC
AAQABgAHAAkABwAHAAgACAAHAAcACQAKAAwADAAMAAwACgALAAsADAAQABAAEAAQAA4A
DgAOAA4AEAAQABAAEgAUABMAEwASABIAEwAUABQAFgAXABgAGQAXABYAFAASABQAFAAT
ABEAEQAQAA4ADAAJAAYABQAEAAUABAADAAIA//////7//v/+///////9//3/+//7//r/
+P/4//j/+P/6//v//P/7//n/+P/4//j/+P/5//n/+f/6//n/+v/7//n/+f/7//z//f/8
//3//f/7//v/+//7//7///8BAP////8AAAEAAgABAAAAAAD//wAAAQACAAMAAgAAAP//
//8BAAEAAgACAAIAAQAAAAAAAAAAAAAAAAACAAIAAgABAAAA///9//z//v/+////////
/////v/9//z//P/8//3/AAAAAAAAAAD9//z//P/7//3//v/+//7//v/+//7//v/9//v/
+v/6//v//f/+//7//P/6//n/+f/5//n/+f/5//v/+//6//r/+f/4//f/9//4//n/+v/7
//j/9f/0//P/9P/1//f/+P/5//n/+f/5//X/8//z//X/9v/2//b/9v/2//T/9f/1//f/
+P/4//n/+v/4//n/+f/7//n/+f/6//v//f8AAAEAAQD+//3/+v/5//z//P/8//z//P/8
//z//P/7//r/+f/3//j/+P/4//j/9P/y//H/7//x//H/8P/u/+3/7P/s/+3/6//r/+v/
6v/s/+v/6//r/+j/5//n/+f/6v/q/+r/6v/q/+n/6f/p/+j/6f/p/+n/7v/w//H/8//2
//v/AgAQACQAOQBUAHQAiwCQAIAAVQAhAP7/2v+3/6r/pP+X/4//kP+T/57/qP+x/7z/
yP/S/9n/4P/n/+r/7P/v//L/9v/5//f/9//4//n/+P/5//n/+f/5//r/+//8//r/+v/5
//j/+f/7//z//P/+//7//v///////v/9//z//f/+//7////+//7//v/9////AAAAAP7/
AAAAAAEAAwABAAAA///+////AAABAAIAAAAAAAAAAQADAAMAAwADAAEAAgACAAMAAQAB
AAIAAgADAAQABQAGAAQABQAHAAcABwAHAAcABwAIAAkACwAMAAoACgAJAAkACgALAA0A
DgAOAA0ADgAOABAAEAAQABAAEAARABEAEgATABIAEQAQABEAEgATABQAEQAQAA8AEAAR
ABEAEgASABIAEwAUABQAFAATABIAEQATABQAFAAUABMAEgAQAA0ADQAMAAoACAAIAAYA
BgAGAAUAAgD///z/+//9//7/AAD+//3/+//3//b/9f/2//b/+P/4//j/+P/4//f/9v/z
//b/9v/3//j/9//3//b/9f/2//X/9v/3//f/9//5//r/+f/2//X/8//2//f/+P/5//r/
+f/5//X/9//4//n/+v/6//r/+//7//n/+f/5//n/+v/6//v//f/6//n/+f/4//n/+f/5
//r/+v/6//r/+v/5//j/9//1//j/+f/5//r/9//2//b/9f/3//f/9v/1//T/9P/0//X/
9P/0//T/9P/2//b/9//3//b/9v/1//T/9P/0//T/9P/2//X/9f/2//T/9f/1//T/9P/0
//X/9//2//X/9P/z//T/9f/1//b/9v/2//b/9//1//X/9f/1//b/9f/2//f/9v/1//X/
9P/z//X/9//5//r/+P/4//j/+P/4//n/+f/7//z//P/9//7//P/9//3///8AAAEAAwAF
AAQABgAGAAUABwAHAAUABQAIAAgACAAIAAcABgAFAAQABQAGAAcABwAHAAYABQAEAAEA
AAAAAP//AAABAAEAAAD+//z/+//7//3//f/9//z//P/7//v/+//5//n/+v/7//7//v/+
//7//f/7//r/+f/7//3//v///wAA/v8BAAMABgALABgAJgA4AE8AaACCAJEAlACCAFcA
JQACAOD/v/+0/6z/n/+Z/5z/o/+0/8L/yf/S/9b/3P/j/+r/8f/4//7////+/wIAAwAA
AP///////wIAAwADAAMAAgACAAIAAgACAAIAAQAAAAEAAwAEAAQABAAEAAQABQAGAAYA
BgAGAAgACAAHAAcABQAGAAcABwAJAAoACgAIAAYABgAHAAkACgAKAAoACgAKAAoACgAK
AAoACgAKAAsADAANAA4ADwAOAA4ADQANAA8ADwAQABAAEAAQABAAEAAOAA8AEQARABIA
EwAUABUAEwATABQAFAAVABYAFgAXABkAGQAaABoAGgAZABoAGgAcAB4AIAAiAB8AHwAe
AB4AIAAgACAAIAAhACIAIwAkACMAIgAhACIAIwAjACQAJAAjACMAIwAiACQAJQAmACcA
KAAoACcAJgAlACQAIgAfACAAIAAfAB4AGwAYABcAFgAWABQAEgAQAA4ADwAPABAADQAN
AAwACQAKAAkACgAKAAgACAAIAAgACwALAAsACQAJAAgACAAIAAkACQAIAAcACgAJAAoA
CwAKAAkACgAKAAwACgAKAAkACwALAAsACwALAAsADAAJAAsADAANAA4ADAAMAA0ADQAO
AA8AEAARAA8ADgAOAA8ADgANAA0ADAAPAA8ADwAQAA0ADAALAAoADQAOAA8ADwAPAA8A
DgAOAAwADAANAA0ADgAPAA8ADwANAAwACwALAAwADAAMAAwADQAMAAwACwAJAAoACgAK
AAsADAANAA4ADAALAAsADAAMAA0ADQAMAA0ADAAMAA0ACwALAAsACwANAA0ADAAMAAsA
CgAJAAkACwALAAsACwANAAsACwALAAoACQAJAAgADQANAA4ADAAMAAwADAAMAA0ADQAP
ABEAEAAQABAADwAPAA4ADwASABMAFQAXABYAGAAYABcAFQAVABMAEwAVABYAFwAYABcA
FgAVABQAFQAWABcAFwAWABQAEgAQAA0ADAAMAAsADAANAA0ADAAKAAgABwAHAAkACQAJ
AAgACAAHAAcABwAFAAUABgAHAAgACAAIAAgABQADAAIAAQADAAUABgAHAAgACgALAA0A
EgAbACoAPgBWAHMAjgCgAKcAmgBuADkAFQDy/9D/wf+6/6z/of+h/6j/s/++/8T/zf/a
/+L/6P/v//b/+/8AAAQAAwAGAAoACQAIAAcABwAHAAoACwALAAsACAAIAAgACAAGAAYA
BQAEAAYABwAHAAYABQAEAAMAAwACAAIAAgACAAQABAADAAMAAwAEAAUABQAGAAgACQAI
AAYABgAHAAkADAAMAAwADAAMAAwADAAMAAoACgAKAAsADAANAA4ADwAPABAAEAARABMA
EwAUABQAFgAWABYAFgATABMAFAATABYAFwAYABkAGAAXABcAFgAXABgAGAAZABkAGQAa
ABoAGQAZABsAHAAdAB4AHwAgAB8AHwAeAB4AIgAiACIAIgAiACIAIgAiAB8AHgAdAB4A
HwAfACAAIAAeAB8AIAAgACEAIQAhACEAIQAiACIAIgAhACAAHgAbABoAGgAZABgAEwAQ
AA8ADgAPAA4ADQAMAAkACQAIAAgABwAHAAYAAwACAAEAAgACAP///v/9//z//v///wAA
//////7//v/+//3//f/8//v//f/7//v/+//6//n/+v/6//v/+v/7//v/+//7//v/+//7
//v//P/5//r//P/+/wAA/f/8//z/+//9//3//f/9//3//P/8//3/+//7//z//P/9//3/
/f/+//v/+v/5//j/+v/6//r/+f/5//n/+P/4//j/+P/5//n/+//7//r/+f/2//b/9v/3
//r/+v/6//r/+f/4//j/9//2//b/9f/0//X/9v/3//j/9//1//T/9P/3//n/+v/6//f/
9v/2//f/9f/1//X/9f/4//n/+f/6//j/+P/4//n/+//7//v/+//8//v//P/9//v/+//6
//v//P/9//7//P/9//3///8AAAAAAQACAAMABQAGAAkABgAFAAUABQAHAAoACwALAAoA
CQAGAAUACAAIAAgACAAJAAoACwAMAAkACAAHAAUABwAIAAkACgAGAAQAAwABAAEAAQAA
AP7////+//7////8//v/+v/4//r/+f/5//n/+P/3//f/9//0//L/8P/u/+//7//w//H/
8P/x//H/8f/2//j///8DAAYADQAcAC4ARgBnAIgAngCnAJgAagAzAAsA4v/A/7P/rv+g
/5v/m/+c/6P/rP+w/7n/xv/U/+D/6f/y//X/9v/4//n/+v/8//3//v///wEAAwACAAEA
///9////AAABAAIAAwAEAAQABAADAAMAAgAAAAEAAgADAAUAAwACAAEAAAADAAQABAAF
AAMABAAFAAUAAwAEAAQAAgAFAAYACAALAAkACAAHAAYABwAIAAkACgAKAAoACgALAAkA
CQAJAAkADAAOAA8AEQAPAA0ADAAKAAsADAANAA4ADAANAA8ADwANAA0ADQANAA4ADwAR
ABIAEQAQAA4ADQAOAA8AEQASABEAEQATABQAFAAUABQAFAAWABcAFwAYABgAFgAUABIA
FQAWABcAGAAWABYAFgAYABYAFQAVABQAFQAXABkAGgAaABkAGAAXABgAGAAXABYAFAAU
ABMAEQANAAwACgAIAAcABgAHAAgABgACAP7/+v/6//v/+//8//r/+//7//n/+f/3//f/
9v/5//r/+//8//z/+//6//f/+f/4//j/+P/4//n/+f/5//f/9f/1//X/+P/5//z//v/7
//j/9//1//j/+f/6//v//f/9//7/+//8//z//P/8//3//v8AAAEAAAD///7//f////7/
/v////3//f/+//7//v/9//z//P/9//7///8AAP3//P/7//n/+v/7//v//P/8//z//f/9
//v/+//6//n/+f/6//v//f/7//r/+f/4//j/+P/5//n/+f/6//r/+v/4//j/+P/4//n/
+f/6//z/+f/5//j/9v/2//b/9//5//f/9//3//f/9f/1//T/9P/3//j/+f/7//j/9//2
//X/9f/3//v//P/6//r/+v/6//r/+//7//3//v/+////AAD//////v///wEAAQACAAMA
BAAGAAYABQADAAMAAQABAAMABAAFAAYAAwACAAEAAAABAAIAAwADAAEAAAD///7/+//6
//r/+f/6//v/+//6//f/9v/2//f/+f/5//n/+P/4//f/9//3//X/9f/2//f/+P/4//j/
+P/3//X/9P/z//b/9//3//f//P/8////AQAGAA8AHgAyAEoAZQCAAJQAmQCIAF4ALwAL
AOT/wv+3/7L/ov+b/53/ov+t/7r/xP/N/9j/4v/o/+//9P/3//r//v8DAAQABAAFAAQA
AwADAAMABAAFAAUABQAGAAYABgAGAAYABgAFAAQABQAHAAgACAAHAAYABQAFAAgACAAI
AAgACgAKAAkACQAGAAYABgAFAAYACAAJAAgABgAGAAcACQAKAAoACgAKAAwADAAMAAwA
DAAKAA==
         </WaveFormData>
      </LeadData>
   </Waveform>
</RestingECG>
