# Supplementary material for: Detection of Left Atrial Enlargement Using a Convolutional Neural Network-Enabled Electrocardiogram
Source: Front Cardiovasc Med. 2020 Dec 17;7:609976. doi: 10.3389/fcvm.2020.609976 (PMC7773668; doi:10.3389/fcvm.2020.609976)
Supplement: Supplementary file 3 [file Data_Sheet_3.ZIP › normal2/1802017202_5059_0000002P.XML]

<?xml version="1.0" encoding="Windows-1252"?>
<!DOCTYPE RestingECG SYSTEM "restecg.dtd">
<RestingECG>
   <PatientDemographics>
      <PatientID>1802017202</PatientID>
      <PatientAge>69</PatientAge>
      <AgeUnits>Years</AgeUnits>
      <Gender>Female</Gender>
      <PatientLastName>liangguimei</PatientLastName>
   </PatientDemographics>
   <TestDemographics>
      <DataType>Resting</DataType>
      <Site>1</Site>
      <AcquisitionDevice>MAC55</AcquisitionDevice>
      <Status>Unconfirmed</Status>
      <Priority>Normal</Priority>
      <AcquisitionTime>09:19:39</AcquisitionTime>
      <AcquisitionDate>03-10-2017</AcquisitionDate>
      <CartNumber>1</CartNumber>
      <AcquisitionSoftwareVersion>009C</AcquisitionSoftwareVersion>
      <XMLSourceVersion>MAC5000 v1.0</XMLSourceVersion>
   </TestDemographics>
   <RestingECGMeasurements>
      <VentricularRate>73</VentricularRate>
      <AtrialRate>73</AtrialRate>
      <PRInterval>158</PRInterval>
      <QRSDuration>76</QRSDuration>
      <QTInterval>370</QTInterval>
      <QTCorrected>407</QTCorrected>
      <PAxis>39</PAxis>
      <RAxis>1</RAxis>
      <TAxis>-13</TAxis>
      <QRSCount>12</QRSCount>
      <QOnset>228</QOnset>
      <QOffset>266</QOffset>
      <POnset>149</POnset>
      <POffset>201</POffset>
      <TOffset>413</TOffset>
      <ECGSampleBase>500</ECGSampleBase>
      <ECGSampleExponent>0</ECGSampleExponent>
   </RestingECGMeasurements>
   <Diagnosis>
      <Modality>Resting</Modality>
         <StatementCount>3</StatementCount>
         <LabelText>12SL ��ϳ���</LabelText>
      <DiagnosisStatement>
         <StmtFlag>ENDSLINE</StmtFlag>
         <StmtText>�������</StmtText>
      </DiagnosisStatement>
      <DiagnosisStatement>
         <StmtFlag>ENDSLINE</StmtFlag>
         <StmtText>�������� T ���쳣</StmtText>
      </DiagnosisStatement>
      <DiagnosisStatement>
         <StmtFlag>ENDSLINE</StmtFlag>
         <StmtText>�쳣 ECG</StmtText>
      </DiagnosisStatement>
   </Diagnosis>
   <Waveform>
      <WaveformType>Rhythm</WaveformType>
      <WaveformStartTime>0</WaveformStartTime>
      <NumberofLeads>8</NumberofLeads>
      <SampleType>CONTINUOUS_SAMPLES</SampleType>
      <SampleBase>500</SampleBase>
      <SampleExponent>0</SampleExponent>
      <HighPassFilter>16</HighPassFilter>
      <LowPassFilter>150</LowPassFilter>
      <ACFilter>NONE</ACFilter>
      <LeadData>
         <LeadByteCountTotal>10000</LeadByteCountTotal>
         <LeadTimeOffset>0</LeadTimeOffset>
         <LeadSampleCountTotal>5000</LeadSampleCountTotal>
         <LeadAmplitudeUnitsPerBit>4.88</LeadAmplitudeUnitsPerBit>
         <LeadAmplitudeUnits>��V</LeadAmplitudeUnits>
         <LeadHighLimit>2147483647</LeadHighLimit>
         <LeadLowLimit>268435456</LeadLowLimit>
         <LeadID>I</LeadID>
         <LeadOffsetFirstSample>0</LeadOffsetFirstSample>
         <FirstSampleBaseline>0</FirstSampleBaseline>
         <LeadSampleSize>2</LeadSampleSize>
         <LeadOff>FALSE</LeadOff>
         <BaselineSway>FALSE</BaselineSway>
         <ExcessiveACNoise>FALSE</ExcessiveACNoise>
         <MuscleNoise>FALSE</MuscleNoise>
         <LeadDataCRC32>3083350326</LeadDataCRC32>
         <WaveFormData>
+P/4//j/+P/1//T/8//y//T/9P/0//T/9P/0//T/8//1//X/9f/2//f/9//3//X/9f/1
//f/9//2//b/9v/2//j/+v/3//f/+v/6//r/+v/8//r//P/+//z//f//////AgACAAIA
AwABAAEAAQAAAAAA///9//3///////7//P/6//r/+P/3//j/+f/5//n/+P/2//X/9P/y
//D/8P/z//f/+P/3//f/9f/1//T/9P/y//P/9f/1//b/8//0//j/+P/3//P/8v/t//P/
8//1//f/8v/s//H/+f/6////DgARABIAIAAxADwARQBVAGYAawBkAFwAUwBEADcALAAg
ABQADgAGAAEAAwAFAP3/9P/1//j/8//z//r/AwD///r/+P/0//b/+P/5//r/+v/6//n/
+f/5//f/9v/2//z//P/8//z/+//5//j/9//1//X/9v/2//n/+v/7//z/+P/8//r/+f/3
//r/+v/6//v//P/9//3/+f/4//j/+P/7//3//v////3//P/7//r//f/8//3////+//7/
/f/9//3//f/+//7///8AAAEAAgABAAEAAQADAAEAAQADAAMABAAEAAQABwAGAAQAAwAC
AAUACAAJAAkACwALAAkABwAIAAgACAAJAAgABwAFAAMABgAHAAgABwAJAAsACQAHAAYA
AwACAAIAAwAEAAUABQAEAAMAAgD///z//v/+//z//v/+//3//f////////////z/+//4
//f/+f/7//n/+f/5//n/+P/4//z//f/+//7/+//5//j/9//6//v//v/7//r/+f/5//j/
+P/5//r/+v/5//r/9//1//b/9//2//f/+P/3//f/+f/4//j/+P/5//b/9f/1//T/9v/7
//n/+P/4//j/+P/3//f/+P/5//n/+f/5//n/+f/4//j/+v/4//r/+//7//v/+f/4//j/
+P/5//v//f8AAPv/+//7//z/+v/4//b/9P/4//n/+f/5//f/9//6//b/9f/1//j/+P/6
//r/+v/6//r/+v/6//r/+P/3//f/+P/5//n/9//3//n/+f/6//r/+//7//z//P/5//b/
9f/0//f/+P/6//7/+//4//f/9v/3//n/+/////7/+//6//n/+P/3//X/9P/z//X/+P/7
//3/+v/3//b/9f/4//n/+//8//r/+v/8//7/+//7//z//P/6//r/+v/4//v//v8AAAMA
CAAJAAkACAADAAEA///9/wAAAAABAAEAAQABAAEAAQAAAP7//v/+//7//f/9//3/+f/3
//b/9P/0//T/9P/y//T/9//4//j/8//x//D/7//x//L/8//1//n/+f/3//P/8P/y//T/
8//z//T/9v/3//X/8//1//D/7P/x//P/8v///w4ADwAWACwAPQBGAFcAaQByAHMAcABo
AFkASAA3ADAAJgAWABAADAADAP///f/7//j/9f/y//H/9f/4//3/+//4//j/9v/1//b/
9v/2//b/9v/1//X/9v/1//X/9v/5//j/9//2//X/8//y//H/9P/3//v//v/8//r/+P/2
//f//P/7//v/+P/6//n/+P/6//r/+v/5//j/+P/5//r/+v/7//v/+//4//j/+P/4//3/
/P/9/////v/+//3//f//////AAAAAAAAAAAAAAAAAQABAAEAAwD///3//f/7//3//v//
/wMABQAGAAgACgAIAAoACgAJAAYABQACAP//BAAGAAgACwAJAAkACAAHAAcABwAHAAUA
BwAJAAcABQAFAAMAAwAEAAIAAgACAAEAAwADAAMAAQD//wIAAwACAP///v/8//v//P/9
//7////8//v/+P/3//j/+//6//v//f/9//z//P/8//v/+v/4//j/9//3//f/+v/7//7/
+//4//f/9//2//j/+f/6//r/+v/8//r/+f/5//n/9//3//n/+f/6//3/+P/2//T/8//1
//f/+v/8//r//f/5//b/+P/4//j/9//3//j/+f/5//n/+f/5//n/+f/6//3//P/6//n/
9//1//X/9P/0//T/+P/7//7/AgD9//v/+f/4//n/+v/7//z/+//7//r/+f/5//n//P/4
//j/+f/9//7//f/8//v/+v/4//j/+P/4//n/+f/6//z/+//7//n/+f/7//v//P/8//n/
+f/6//r//f/8//3//v/8//r/+f/6//j/9v/4//b/+P/4//j/+P/5//n/+v/7//v//P/9
//3//f/7//v/+//7//v//P/8//7//v8AAAIAAQABAAIAAgABAAAA///8//z//v///wEA
BgAHAAcABgAGAAcACAAJAAcABgAGAAUAAwADAAMAAwADAAIAAwAEAAEA///+//3//P/7
//v/+v/8//z//P/6//r//f/+//7/+v/5//n/+f/4//j/+P/5//7////+//v/9//4//n/
9//2//j/+//9//3/9//z//T/9v/7////AAABAAwAFwAeACwAPQBOAFcAXQBmAGcAZABe
AFcASgA3ACgAIAAWAAQA/v8FAAcA///5//z/AQD8//n///8AAPn//P/6//v/+v/5//r/
+v/6//v//P/8//3//P/5//f/9v/6//r/+v/6//v/+//8//3//f/9//7//v///wAAAQAC
AP7/AAD8//n/+//+//7//v/8//z//P/7//r/+v/7//z//f///wAAAQD+//7//v/+/wAA
/v/+//////8AAAAAAQABAAEAAgACAAQABAAEAAQAAgABAAAAAQADAAUACQALAAgABgAE
AAUABgAGAAcACAAJAAwADQANAAwACwAIAAUACQAKAAsADQAMAAsACQAHAAkACQAJAAcA
CQALAAkABwAFAAMAAwAEAAcACAAJAAkABwAFAAMA///+/wAAAAD+////AAAAAAEAAQAB
AAEAAQABAAEA//////7////8//v//f/9//z//P/9//3//f/8//r/+f/5//n//P/9/wAA
/f/8//v/+//6//v//f///wAA//8AAP3/+//5//n/9//3//r/+//9/wEA+//6//n/+f/6
//v//f/+//7/AQD9//r//P/8//z/+//9//7///////z/+//6//n/+//8/////v/+////
/////////v/+//7//P/9//7/AAD9//3//f/+/wEAAgADAAQAAgABAP///f/7//v//v/6
//n/+f/8//z//f/+////AAD+//7//v/+//z/+//7//z///////3//f//////AAAAAP7/
/f/9//z//v/8//z//P/6//r/+//+//7/AAD8//L/8v/1//j/+//+/wAA/////////f/+
//////////3//f/9//3//f/+//7/AAAAAAIABAD/////AAAAAAEAAgADAAIAAgAEAAUA
BwAIAAkACQAIAAgACQAKAAsACQAIAAgABwADAAMAAwADAAQAAgACAAIAAgABAAEAAQD+
//3//f/8//r/+v/6//j/+f/9////AAD+//3//f/9//v/+v/5//n//f/9//v/9//3//r/
/f/9//j/+P/5//n/+f/9//3/+P/2//X/8//6/wcAEAATABwAKgA9AEgAUwBlAHIAcwBw
AGoAYwBWAEUANgAqACAAEAACAAEACwANAAkAAgD1//L/9//5//z////9//r/+v/4//b/
+P/5//r/+//8//z//f/8//n/9//2//r/+v/6//r//f/9//7////+//3//f/8//r/+v/6
//r/+P/8//r/+f/5//z//P/8//7/AAACAAMA///+//7//v/8//3//f/9//7//v/+//7/
/f/6//n/+f/8//7///8BAP////8AAAAAAQACAAMABAAAAP///v///wAAAQAEAAUAAgAC
AAIABQAEAAIAAQAAAAMACAALAA0ADAALAAgABQAKAAoACgALAA0ADQAMAAsACAAHAAYA
AwAGAAkACAAHAAYAAwACAAIABAAEAAQAAwAFAAUABQADAP7/AAAAAP7/AQACAAIAAwAC
AAEAAAD///7//f/6//n//f8BAAEAAwD///3/+v/4//r/+//8//z//f/9//7/////////
AQD9//r/+f/5//j/+v/7//z//P/6//z/+v/5//v/+//5//n/+//7//z////7//r/+f/5
//j/9//3//b/+P/9//v/+v/5//j/9//1//b/+P/6//v//f/9//3//f/7//r/+//4//v/
/f/+/////P/6//n/+P/6//v//P/+//v/+//7//z/+v/6//r/+v/8//3//f/9//v/+//+
//r/+f/5//z//P/+//7//v/+//3//P/7//r//P/9////AgAAAP///P/7//3//f/+//7/
+//7//z//P/8//r/+v/6//3//v8AAAQAAAD8//r/+P/9//z//P/8//z//P/8//v/+//7
//n/+v/7//v//f/7//v/+///////AAAAAAEAAgAFAAgABAADAAMAAgAAAAAAAAD+/wIA
BAAFAAcACwANAA4ADgAMAAsACgAJAAcABgAGAAUABQAFAAUABQAGAAQABAAEAP///f/8
//v//f/9//7//v/8//z//P/6//f/+f/5//j/+P/3//f/9//3//j/+f/7//v/+//5//X/
9P/2//j/9//1//b/+P/5//v/+f/5//z/+P/z//X/AgAHAAoAGQAqADYAQwBSAGEAbQBu
AHEAdABoAFUASgBBADAAGAAIAAYACAAFAAUABwADAPz/+f/y/+3/8//8//3//f/6//r/
+P/3//j/+P/4//j/+P/3//f/+P/3//f/+P/8//z//P/8//z/+//7//v/+f/5//r/+v/4
//j/+P/4//T/+P/2//X/+P/8//3//v/+//7//v/9//v/+v/6//r/+v/7//v/+//6//r/
+v/6//z/+v/6//v//f/+//7////9//3//v/+//z//P/8//z//P/9//7/AQD/////AQAB
AAEAAgADAAcABQACAAAA/v/9/wAAAQABAAUABwAHAAcACQAIAAcABwAFAAUABAADAAIA
AQAAAP3/AAADAAIAAQAAAP3//P/8////AAABAAEAAQABAAEA///8//7//v/8//v/+v/4
//f/+P/5//r/+//5//n/9//3//f/+f/3//f/9f/1//T/9P/3//n/+//8//r/+f/5//n/
9v/1//b/8f/y//P/9f/2//T/9f/2//b/+P/6//j/9//0//P/8P/v//X/9//6////+v/4
//b/9f/1//X/9v/2//b/+f/1//L/9f/2//f/9//3//j/+f/5//n/+f/5//n/9//2//f/
9P/0//X/9f/1//b/9v/3//j/9v/1//T/9P/z//X/9//6//r/+v/6//r/+//7//r/+f/3
//f/+v/2//X/9f/4//j/+v/6//r/+v/3//b/9f/0//b/9f/1//b/+f/5//f/9//5//n/
+v/6//j/9//3//b//v/6//T/9P/8//z//P/8//z/+v/3//X/8//2//j/+v/7//v/+f/5
//n/+P/3//f/9v/3//j/+//+//v/+//8//z//v/+//7//P/7//z//P/9/wAAAQABAAAA
AQADAAUABwAGAAQAAwABAP///////////v/8//z//P/5//f/9v/1//f/9//4//j/+P/4
//j/9v/2//n/+v/6//b/9f/1//X/8v/y//L/8//4//n/+P/1//L/9P/2//X/8v/y//P/
8//5//f/8f/s//D/8//x//j//f8EAA8AHAAkAC0AOgBFAFMAYgBjAFwAXABTADwALQAi
ABQADAAGAP7//f8BAP///f/6//X/8v/z//X/9P/5//f/9P/0//L/8P/y//P/9P/1//b/
9v/3//f/9f/0//T/+P/4//j/+P/3//X/9P/z//X/9f/2//b/9//4//n/+v/2//j/9P/x
//T/+P/5//r/9//2//X/8//z//T/9v/4//r/+//7//v/+P/4//j/+P/8//r/+v/7//n/
+v/6//v//f/9//7//v/9//z/+//6//z//f/+/wEA/////wEAAQAAAAAAAAADAAUABAAE
AAQAAwAGAAcABwAFAAUAAwABAAYABgAGAAcABwAHAAYABQADAAMAAwABAAUABwAFAAMA
AwABAAEAAgACAAIAAgABAAMAAwADAAEA+//8//v/+P/7//z//P/9//v/+//7//v//f/9
//v/+//5//v/+f/5//f/9//2//b/+v/7//z//P/6//n/+f/5//j/+f/8//n/+P/3//f/
9v/2//f/+P/4//j/+v/4//f/9//3//X/9f/1//X/9v/5//b/9v/2//f/9f/z//L/8P/1
//v/+v/6//n/+P/3//X/9f/2//f/9//6//v//P/9//n/+P/5//b/+P/5//n/+f/7//r/
+v/6//j/+f/6//z/+f/5//n/+v/4//j/+P/4//r/+//7//v/+f/5//z/+P/3//f/+v/6
//v//P/9//7/+//6//n/+P/5//n/+v/8//v/+//5//n/+//7//z//P/9//3//v/+//z/
+v/6//r/+v/6//z/+//7//v//f/+///////9//v/+//7//z/+//7//r//f/+/wEABAAB
AAEAAgACAAIAAgACAAAAAAACAAMABQAKAAsACwAKAAcABwAHAAcACAAIAAkACQAGAAUA
BAADAAMAAgADAAQA///9//z/+//9//3//v/+//7//v/+//z/+f/7//v/+v/7//v//P/9
//r/+v/6//v/+//7//n/9f/2//r//v////j/9v/1//P/+//5//n/9v/2//v/+f/2//f/
BAARABgAIgA1AEgAVwBjAGwAbwBsAGYAYQBaAEcAMgAmACAAEAAEAAMABwADAP3/AAAD
AP7/+//5//b/+f/6//j/+f/4//j/+v/7//z/+v/6//n/+f/5//f/9v/2//r/+v/6//r/
+v/5//n/+f/4//f/9//2//j/+v/8//7/+//+//v/+f/4//r/+f/4//r/+v/6//n/9v/2
//f/+P/5//v//P/9//z//P/8//z//f/6//n/+f/8//7///8BAP3/+//6//j/+v/8//7/
AAD///////8BAAAA//8AAP//AAAAAAAAAwAFAAQABAAEAAMABgAHAAcACAAJAAgABwAH
AAYABQAFAAcABwAGAAUABQAFAAUAAwAFAAcABQADAAMAAQABAAIABAAEAAQAAwAFAAUA
BQADAP//AAD///z//P/8//v/+//9//3//f/9//z/+//4//f/+v/9//z//f/8//v/+f/4
//j/9//2//T/+P/5//v//f/8//3/AAD9//z/+//7//r/+f/5//n/+P/7//7//f/9//v/
+//5//n/+//7//z////7//r/+f/5//n/+f/6//r/+/////z/+v/+//7//v/9//r/+v/6
//n/+v/7//z//f/6//r//P/6//z//f/9//3////+//7//v/7//v/+//8//z//f/+/wAA
AQACAAMABAAEAAMAAQD///////8CAP7//f/9/wAAAAACAAIAAgACAAEAAAD///7/AAD/
////AAADAAMAAQABAAEAAQACAAIA/////wAAAAD+//z//P/8//z//P/9/wIAAgACAAIA
AgACAAEAAQABAAEAAgADAAMAAQD///////8DAAMABAAEAAQABAAGAAgABAADAAMAAgAD
AAQABQAEAAYACAAJAAsADwARABIAEgAQAA8ADgANAA0ADAAMAAsABwAHAAcABwAEAAIA
AgACAAEAAQACAAMAAgABAAEAAAD+//7//v/8//r//f/+//7//////wAAAQD+//z/+v/5
//z//f/8//n/+f/8///////+//7///////v/9f/3//r/9P/3/wEAAgADAA4AGwAsADgA
PQBQAGkAdwB+AIEAfABuAF0AUABBADIAJAAWAAwACgALAAkACQAHAPz/9f/4///////8
//n/+//4//j/9v/5//z//v8AAP///v/8//v/+f/3//b/9v/7//z//f/+//v/+f/4//f/
+P/5//v//P/6//r/+v/6//r//v/8//v//f8AAAAAAAD+//7//v/9//7//v///wAAAAAB
AAEAAQD9//z/+//6//3//P/9/////v/+//3//f8AAAEAAwAEAAMAAgABAAAA/v/9//z/
/f8AAAEABAAFAAMAAgABAAMABQAEAAQABAAFAAgACQAJAAcABwAFAAMABwAIAAkACwAK
AAkABwAFAAgACQAKAAkACAAJAAYAAwADAAEAAQACAAQABAAEAAMAAQABAAEA///9/wAA
AQAAAAAAAAD//////P/7//r/+f/6//v/+v/7//f/9//z//H/8v/z//P/9P/5//v//f/+
//v/+f/4//f/+f/7/////f/8//v/+//6//j/9//2//T/9v/4//b/9f/1//X/8//z//b/
9//5//3/+P/2//T/8//0//X/9//4//f/+//4//b/9v/2//b/9f/3//j/+f/5//b/9f/0
//P/9f/2//n/+P/2//f/9//3//j/+P/5//r/+P/5//r//P/5//n/+f/6//n/+P/3//b/
+f/5//j/9//3//f/+v/2//b/9//7//z/+f/4//f/9v/3//j/+f/6//n/9//2//b/+f/5
//f/9//4//n/+//8//n/+f/6//r/+P/2//b/9v/4//j/+f/8//n/9v/1//T/+f/6//j/
+P/4//j/+v/5//n/+f/7//z//f/9//z/+f/4//f/+v/7//3//v/7//r/+//8//n/+f/6
//r//f/+/////v/+/wAAAQADAAQABQAFAAQABgAHAAgACQAHAAQAAgD//wAAAQACAAMA
AAD8//r/+P/4//f/9//3//f/9//4//j/9v/2//b/9P/0//f/+P/4//b/9f/1//X/9P/0
//T/9f/5//n/9//z//H/9P/3//f/9v/2//f/9//3//P/8//y/+7/6//1/wIACQAMABUA
IgAyAD0ARgBRAF0AZABhAFoAVABFADQAKwAgABAAAgD8//j/+/////3/9//2//X/9v/z
//P/+P/7//j/9P/z//D/8v/0//X/9v/4//j/9//3//T/8f/v/+7/9P/0//T/9P/3//f/
+P/5//b/9f/1//T/9P/0//T/9P/0//j/9v/1//P/9v/2//b/9v/2//b/9f/0//T/9f/2
//f/+f/6//v/+v/6//r/+v/5//b/9f/1//j/+v/7//3/+//7//z//P/8//z//P/8//n/
+f/5//v//f/9///////+//7//v8BAAAA/v/9//z//v8CAAQABQADAAMAAQD//wUABgAH
AAkACAAHAAUAAwABAAEAAQD//wEAAwABAP//AQD/////AAD///7//f/7//z//f/+//3/
+v/8//z/+v/4//j/9//3//f/9//3//f/+f/5//f/9//2//f/9P/z//T/9f/1//b/9//3
//f/9v/1//P/8v/x//D/8f/0//H/8v/z//X/9v/z//P/8//y//P/9v/1//X/8v/x/+7/
7f/x//H/8v/1//T/9P/0//X/9P/z//P/8v/x//X/8v/w//L/8v/y//H/8//0//X/9f/z
//P/8//z//T/9P/2//T/8//z//L/8f/y//L/8//0//b/9//4//r/9v/1//T/9P/y//L/
8v/y//b/9//3//f/9v/1//f/8v/z//P/9v/2//X/9P/z//L/8v/y//L/8v/1//X/9v/4
//b/9f/y//H/8f/x//L/8v/z//P/9P/0//T/8v/y//L/+P/2//n/+P/1//T/8//y//T/
9f/3//n/9//2//X/8//z//H/8f/x//P/8//0//T/9P/0//b/+P/3//f/+P/4//j/+P/4
//b/+v/8//3///8BAAEAAAD+//v/+//7//v//v/+///////7//v/+//7//n/9v/1//T/
8//z//T/9f/0//P/8//y//L/8v/y//D/7//x//H/8P/u/+3/7f/t//D/8v/0//f/9//1
//H/6//u//L/9v/3//L/8P/v/+3/7f/x//X/9P/w/+//8f/2//n//P8HAA4AGgAtAEAA
TQBXAFoAXQBcAFIARwA8ADEAJAAYAA4ABAD4//P/9//9//v/9P/1//b/7f/n/+z/8f/0
//L/8//y//H/8v/y//L/8v/y//H/8f/0//P/8//0//f/9v/1//T/8v/x//H/8f/y//P/
9f/2//P/8v/x//D/8f/2//X/9f/z//b/9v/2//b/9v/2//X/9f/2//j/+v/4//f/9f/z
//T/9v/4//r/+v/4//j/+f/3//b/9P/z//f/+f/8//7//P/6//j/9v/3//n/+/////7/
/f/+//3//f/+////AwACAAAA///+////AgADAAMABAAFAAQAAwAFAAQAAwADAAUABQAE
AAMABAAFAAYABQAGAAcABAABAAMAAQABAAIAAAAAAAAA///////////9//r//P/8//r/
+v/6//n/+f/7//v/+//7//v/+//5//n/+P/5//b/9f/2//f/9//4//j/9//2//T/9//3
//j/+f/5//n/+//3//j/9//3//b/+P/5//r/+v/3//j/9f/z//b/9//2//f/+P/3//f/
+f/3//b/9f/1//X/9f/2//b/9f/5//b/9P/4//j/+P/3//f/+P/5//n/+P/3//b/9f/1
//b/+f/4//j/+f/5//n/+v/6//v//P/7//v/+//8//b/9f/0//T/+P/6//z//v/7//n/
9v/z//f/+f/+//z/+v/5//v/+v/4//j/+P/4//n/+v/7//z/+P/1//P/8v/3//n/+f/7
//n/+f/6//r/9//3//j/+P/5//j/+f/6//f/9v/2//j/9//2//f/+P/5//n/+//7//f/
9v/3//b/9v/4//r/9v/4//r/+v/6//r/+//7//z//f/6//r/+v/5//v/+f/5//n/+f/5
//r/+v/5//j/+f/6//z///8DAAYAAwACAAEA/v/+/wAAAQADAAYABwAHAAYAAwADAAMA
AwAFAAYACAAJAAUAAwABAP///v/8//z//P/8//v/+//7//j/9//3//b/9v/2//b/9P/0
//f/+P/4//j/9//3//f/9v/2//b/9//2//X/8v/t/+7/8v/2//f/9P/0//X/9f/1//f/
8f/s//T/+//7//j/9f/6/wUAFAAiAC8AQABVAGMAagBtAHAAbABhAFYASQA6ACYAGAAO
AAYAAQADAAEA+//8//3/+P/z//H/8v/z//T/8v/z//L/9P/2//f/+P/3//b/9P/z//T/
8//z//T/9//2//X/9P/2//X/9f/1//P/8//0//T/8v/y//L/8v/y//j/+P/5//b/+P/3
//b/9v/2//b/9f/1//b/+P/6//j/9//1//P/9P/2//j/+v/7//j/9//3//X/9v/2//f/
+f/5//r/+v/4//j/+P/4//j/+f/6//3/+//7//3//f/6//r/+v/9//3//P/8//z/+//+
//////8AAAEAAAD//wQABAAEAAUABQAFAAQAAwABAAEAAQD//wMABQADAAEAAwABAAEA
AgD///7//f/7//r/+f/4//X/9v/6//z//P/7//r/+P/3//f/9//3//f/+f/5//f/9//2
//f/9P/z//X/9f/0//T/8//z//P/8v/y//H/8f/x//L/8//2//P/8//z//T/9P/z//P/
8//y//P/9v/1//X/9//3//X/9f/0//P/8//1//P/8v/x//H/8f/x//L/8v/z//f/9P/y
//T/9P/0//P/8//0//X/9f/3//f/9//3//b/9v/4//b/8//z//L/8f/y//L/8//0//L/
8//0//b/9v/3//j/+v/4//j/+P/4//j/9//1//P/9P/1//n/9v/1//X/+P/4//f/9v/1
//T/9f/2//f/+P/3//X/9P/0//j/+f/4//n/9//3//j/+P/1//X/9v/2//j/9v/2//b/
9P/0//X/+P/3//b/9//4//f/9//5//n/+P/4//r/+v/4//j/+P/6//n/9f/3//b/9v/6
//z/+v/4//v//P/9//7/+//5//j/9//3//j/+f/5//f/9f/1//X/+f/7//7/AAD///7/
//8AAP////8AAAAAAAAAAAAA/v8AAAIAAwAFAAsADQAOAA4ACwAJAAcABQAHAAYABgAF
AAUABQAFAAUAAgD+//z/+v/8//3///8BAPz/+f/3//T/9v/4//r/+v/6//3//v/+//n/
9//2//X/9//4//n/+//7//n/9f/v//L/9v/6//v/+P/4//n/+f/5//H/7//y//T/8//x
//r/BwASABUAHgAsADsASgBdAG0AdgBzAG4AagBdAEwAPQAyACYAFgAKAAYAAwD9//v/
/f8AAP3//P/5//P/8v/5//v/+P/4//b/9//6//z//v/6//j/9f/z//T/8//z//T/+v/6
//r/+v/4//f/9//3//n/+f/6//r/+f/4//f/9v/3//z/+//7//r//P/7//r//P/8//z/
+//4//j/+f/6//z//f/9//3/+v/6//r/+v/+//z//P/9//v//P/8//3//f/9//7//v8A
AAAAAAAAAP///////wEAAwADAAUABQADAAIAAQADAAQABAAFAAYABQAGAAUAAwAHAAkA
CQAJAAoACAAGAAUABQAFAAQAAwAGAAcACAAHAAYABwAEAAEABAADAAQABgAGAAYABgAF
AAMAAwADAAEA/v8AAAAA/v/7//r/+P/3//n/+f/5//n/+v/7//r/+//5//v/+f/5//r/
+//7//z//f/9//3//P/7//n/+P/3//j/+f/8//n/+P/3//f/9v/4//n/+v/6//j/+v/4
//f/+P/5//j/+f/6//n/+f/7//n/+P/3//f/+P/5//v//P/6//3/+f/2//r/+v/6//n/
9//4//n/+f/5//n/+f/5//r/+v/8//r/+v/7//v/+//7//r/+v/6//3///8BAAQA///9
//v/+v/8//z//P/8//3//f/8//v/+//7//7/+v/3//f/+v/6//r/+v/6//r/+v/6//r/
+v/8//v/+//8//3//f/7//v/+v/5//n/+P/4//n/+//8//7//P/8//z/+//6//r//P/6
//j/+P/4//n/+f/7//v/+v/6//z//P/8//z//P/+//z/+f/8//z/+//2//X/9v/5//v/
/P/9//z//f/9//n/+//9//3//f/6//n/+P/3//r/+v/7//v//f///wEAAgABAP3//P/7
////AQACAAMAAgD8/wIABgAGAAYABgAGAAQABAAEAAQAAwACAAEAAAD///7//f/8//z/
/P/8/w==
         </WaveFormData>
      </LeadData>
      <LeadData>
         <LeadByteCountTotal>10000</LeadByteCountTotal>
         <LeadTimeOffset>0</LeadTimeOffset>
         <LeadSampleCountTotal>5000</LeadSampleCountTotal>
         <LeadAmplitudeUnitsPerBit>4.88</LeadAmplitudeUnitsPerBit>
         <LeadAmplitudeUnits>��V</LeadAmplitudeUnits>
         <LeadHighLimit>2147483647</LeadHighLimit>
         <LeadLowLimit>268435456</LeadLowLimit>
         <LeadID>II</LeadID>
         <LeadOffsetFirstSample>0</LeadOffsetFirstSample>
         <FirstSampleBaseline>0</FirstSampleBaseline>
         <LeadSampleSize>2</LeadSampleSize>
         <LeadOff>FALSE</LeadOff>
         <BaselineSway>FALSE</BaselineSway>
         <ExcessiveACNoise>FALSE</ExcessiveACNoise>
         <MuscleNoise>FALSE</MuscleNoise>
         <LeadDataCRC32>3026446749</LeadDataCRC32>
         <WaveFormData>
9P/0//T/9P/0//T/9P/0//X/9v/3//j/9v/0//P/8//3//f/9P/2//b/9f/z//L/9v/3
//r//P/6//r/+//8//3//f/8//z///8AAAEAAgAAAAAAAAD///7//f/+/wAAAQACAAMA
BAAEAAQABAAEAAYABgAFAAQAAQD///v/9//5//z//v/9/////v/9//v/+f/3//T/8v/0
//T/8v/0//X/9v/1//b/9v/2//b/9v/2//b/9v/2//X/8v/0//j/+v/6//j/+P/u//L/
8//4////AQD9//z/AAD+//n/+//7//n/AgASAB0AJAA3AEYARAA7ADgAMQAZAAMAAQAI
AAwADAAIAAgACgAKAAcAAAD//////f/7////BQACAP//+v/3//n/+/8AAAIA///7//z/
+//8//3//v///wAAAQACAAMAAAD///7//f/9///////+//3//f/9//7//P/8//z//P/+
//7//v/+////AAD//wIAAQAAAP////////7//v/+//7//v/+/wAAAwACAAAAAwAAAP//
AAABAAMABgAFAAMABgAEAAQABAAGAAYABgAIAAgABwAGAAUABwAIAAsADQAMAAsACgAG
AAgACAAJAAoADAAOAA8ADgAOAA4ADQAMAAoACAAIAAkACgALAAwADAALAAkABgAEAAYA
BgAGAAYACAAIAAYABQACAAQABQACAAIABQAFAAMAAQABAAIAAwAFAAgACgAMAAkABgAB
AP7/AAACAAIABgAJAAcABgAGAAUABAACAAEAAwADAAMABQAFAAUABQAFAAAA//////7/
AQACAAMABAAAAP7//P/5//3///8BAAMAAwADAAIAAQACAAIAAgADAAIAAwACAAEABAAF
AAMABAAFAAYABgAFAAUABgAGAAYABQAEAAMAAgAEAAUABgAHAAUABQAFAAcABgAFAAQA
BAAHAAgACAAIAAYABgAGAAgABwAKAAUABAAGAAUABAAEAAYABwALAAwACAAEAAMAAgAC
AAMAAwADAAcACAAIAAcABAADAAIAAgAFAAUABQAFAAMABAAEAAEAAAABAAMABwAFAAUA
BQAEAAIAAAAAAAEAAgABAAIABQAGAAYAAgACAAQAAgACAAIAAgACAAMABAADAAAAAgAD
AAMAAwAEAAYABwAHAAgACAAIAAoADAAPABEAEQASABIAEgAQAA4ACgAIAAwADQAPABEA
EgAUABMAEgARABAADwAOABAAEAAPAA4ADAAKAAkACQAKAAkACgAMAAsABwAGAAQAAAD9
//z/+//7//z//f/+//7/AAAAAAAA/f/8//3//P/8//z//P/8/wAAAgADAAIAAgAEAAIA
AAD+//7//v/+/wcABgAHAAsABwACAP7/+v8BAAcACQANABoAIgAlADIAQQBEAEAAPQA4
ACUACQD9/wUACAAIAAwACgAEAAYACgAJAAYAAwD///v/+/8BAAUABwAHAAUABQADAAEA
AgAAAP///f8AAAEAAwADAAMAAwACAAEAAAD//wEAAQABAAEAAwAFAAUABAACAAEAAAAA
AAEAAgADAAQAAgAAAP7//P8AAAIAAgAGAAIAAAD+//3/AAAAAAEAAgAEAAQABAAGAAMA
AAD8//3///8BAAUACQAIAAgABAD//wQAAgACAAIABQAGAAcACgAGAAMAAAD9//7/AAAE
AAcACQAJAAkABgAKAAoACwAMAAsACgAIAAQABwAIAAgACAALAAoACwANAAkABwAFAAIA
BQAFAAQABAAEAAQABAAEAAEAAAD9//v/+/8AAAQABAAEAAcABwAFAAAA////////AAAC
AAMABAAAAP7/+v/4//3/AAABAAYABwADAAAA/v/8//z/+//7//v/+//7//3/+//7//v/
+//7//v//P/8//r/+v/6//r//P/8//z/+//8//3//v/////////+//3/+//6//n/+f/7
////AQADAAAA///7//r///8AAAAA///8//z/+//6//3//v///wAA///////////7//v/
+//9/////////wAAAAAAAP///v/+//7//v8AAAAABAAAAAAAAAD///7//v/9//3/AAAA
AP3/+v/6//r//f///wAAAQAAAP7/+//3//j/+f/6//z/AAABAAIAAwD+//z/+f/z//X/
9//6/////f/9//3//P/6//j/+P/5//3/+/////z/+v/4//b/9P/3//v///8BAPz//v//
/////v/+/////////wAAAAAAAP//AAACAAMABQAIAAoADAAJAAYAAQD+/wEAAQACAAMA
BwAKAAoACgAHAAYABQAEAAYACAAJAAoABgAEAAMAAwD///3//f/+/wAA/f/9//z/+f/3
//f/9//5//r/+//8//f/+P/3//b/8v/y//T/9P/1//b/9//4//j/+P/3//T/8//2//X/
9P/z//T/9f/2//f/+P/3//v//f/+//z/9v/x//H/9//7/wQAEgAlADAANQA6ADgANQA2
ACsAFwAFAAEACAAMAAYABAAIAAgAAAD7/wAAAwD///3//f/5//f/+v/7//r/+//6//n/
+//6//j/9f/3//f/+f/5//n/+f/4//f/9v/1//f/9//3//f/+P/7//z//P/7//v/+//8
//v/+v/5//j/+f/6//v//P/6//j/9P/0//f/+P/5//v/+v/4//f/9v/4//j/+P/6//r/
+P/1//f/+f/5//v//f/+/wAA/v/7//7//P/8//z//P/8//z//v8AAAEAAgADAP///v//
////AgADAAQAAgADAAIAAgACAAMABAAEAAIABgAGAAUABAADAAAA/////wAAAQACAAIA
AQD///z/+v/8//z//P/8//7//v/8//v/9v/4//n/9v/4//v/+//5//f/9//4//n/+v/8
//3//v/+//7//P/8//v/+v/3//j//P/7//v//P/7//r/+P/3//n/+f/5//v/+//7//v/
+//3//X/9P/y//T/9v/4//r/+f/4//f/9f/3//f/9//3//r/+//7//v/+v/6//r/+//9
//////////z/+//3//b/+v/8//3//f/7//z//P/8//r/+v/6//r//v///wAAAQD8//v/
+v/7//7///8AAAIAAQAAAP7//P/6//r/+v/8////BAABAAIA///9//v/+v/5//n//P/8
//3/+v/6//r//P/9//3//f8AAAAA///9//r/+f/4//j/+v/7//z//f///wAAAAD9//r/
+f/5//v//P/9//7//v/7//j/9//3//3////9//f/9v/3//j/+f/6//3///8BAAEA/P/+
///////8//z//f/9/wEAAgACAAIAAwAEAAYABwAGAAYABQAEAAUABgAFAAYABAADAAMA
AwAFAAgACAAIAAgACAAIAAgACAAIAAcABgAEAAIAAQABAP///f/9//7/AQD//wAAAAD7
//f/9f/z//P/9P/1//b/9f/4//n/+v/2//b/+P/4//r/+v/6//r/9//2//T/8P/z//j/
+f/6//b/9v/2//b/9f/4//n/+////wAA/P/6//n/9//3////CgASABkAJgA1ADwAOAAt
ACoAIwANAPn//f8CAAIAAAD8//r//v8AAP//+P/z//P/9//3//v/+//5//n/9//3//f/
9//6//r/+v/3//n/+f/4//f/9v/1//f/9//3//f/+f/5//n/+f/6//3//v/+//v/+f/3
//b/+P/4//j/+P/4//j/+P/4//n/+v/5//z/+//6//n/+f/3//b/9v/2//f/+P/5//z/
+//4//T/9f/3//f/+f/7//3/AAD///3/AAD+//7//v/7//r/+f/6//z//f/+/////P/8
//7////+//3//P/4//7/AAADAAYABAAEAAMAAAAEAAQAAwACAAIAAAAAAAEAAQABAAEA
AAAAAP///f/8//r/+v/6//r//P/8//r/+f/1//j/+v/4//r//f/9//v/+v/7//3////+
//7//f/8//z//P/6//r/+//8//v//v////3//P/8//r/+v/5//n//P/9//7/AQABAAEA
AQABAP3/+//6//j//P/+/wAAAgAAAP7//P/5//v/+//7//v//P/9//3//f/6//r/+v/7
//v//f/9//3///////z//P/+//7//f/7//3/AAACAAQAAwACAAEAAAABAAEAAQABAAAA
AQACAAUAAgABAAAAAAACAAQABQAGAAQAAgAAAAAAAwAIAAUABgAGAAUABAAEAAEAAQAE
AAQABAACAAMABAABAAEAAAD//wIAAgABAP//AgADAAQABgAEAAMAAgABAAMABAAEAAEA
/v/9//3///8BAAEAAQAAAAIAAAAAAAEAAwABAAEAAwAMAAQAAAD+//z/+v/8////AgAD
AAIABAAFAAUAAgAAAP///f8DAAYACAAKAAsADAAOAA8ADgAOAA0ADAAMAAwACgAKAAgA
BwAHAAcADAAQABEAEgAPAA4ADQAMAAwADAALAAoACAAGAAUABQAFAAMAAwAEAAQAAQAB
AAAA/f/7//v/+//7//z//f/+//v//P/7//r/+P/4//r/+v/9//7///8AAP3//P/6//b/
9v/6//r/+v/5//r/+//8/////v8BAAcABwAAAP7/AgD7//X//f8HAA4AFAAdAC4AOQA0
ADIANwAuABUABQAFAAkABAAAAAYACgAIAAoACAD//wAAAQD9//v/AQADAP///v/9//r/
+f/8//3/AQACAP//+//8//v//P/9//7///////////////3//f/9//3//f///////v/9
//3//f/+//z/+v/4//b/+v/8//7/AAD+//7//P/+/wAAAAAAAAEAAAD+//3//P/8//z/
/P/+/////v/8/////P/7//z//f///wIAAQD//wEA/v/9//z//P/8//z//v8BAAEAAQAB
AAIAAgAEAAUAAwADAAMAAAABAAAAAAAAAAUACAAKAAoACQAIAAYABAACAAAAAAABAP//
//////7///////7//v/7//r/+f/4//z//v/+/////P/+/////P/+/wEAAQD///r/+f/5
//n/+v/8//3//v/+//7//P/8//v/+v/3//j//f/7//r/+v/7//z//P/9//z/+//6//v/
9//3//f/9//2//f/+f/6//j/+P/4//j/+v/6//r/+f/4//f/9v/1//j/+//9////+v/4
//b/9f/3//v//f////z/+//3//b/+v/8//3//f///wAAAAAAAAAAAAAAAAAAAQABAAEA
AQD8//v/+v/7//3//f/9//7//f/8//r/+P/6//r/+v/8////BAABAAIAAAD///7//v/7
//v//v/+//3/+v/6//r/+P/5//n/+f/7//z//P/7//n/+f/5//r/+//7//v/+//8//7/
///9//n/9//2//f/AQABAP3//P/+//3//P/7//r/+f/5//n/9//2//r//f////3//P/8
//v//v8AAAEAAgAAAAAAAQABAAIABAAFAAYABgAGAAQABAABAP///v/9/wAABAAFAAYA
BwAIAAkACgAKAAoACQAIAAQAAgABAAEA///9//3//v/8//n/+f/4//n/9//3//f/9//4
//n/+v/3//j/9//2//P/8v/z//L/9f/2//f/+P/4//j/9//0//T/+P/4//j/9P/0//T/
9P/3//r/8//z//3/AAD2//L/8f/x//H/9/8AAAgAEQAeAC8APgA6ADUAPAAxAA8ABQAJ
AAYACgAMAAIA/v8GAAgAAwAAAP3/+//5//v//f/9//z/+//4//f/+f/5//z//P/4//X/
9//3//j/+f/6//v/+f/5//n/+f/3//X/8//x//X/+f/7//z/+v/5//j/+P/2//b/9v/2
//n/+v/7//z/+f/4//X/9v/3//j/+f/7//v/+v/6//r//P/8//z//v/9//r/9v/3//f/
9//5//v//f8AAP///f/9//r/+f/4//v//P/9/wAAAQABAAEAAQD+//7/AAABAAQABQAG
AAQABQAEAAQABAAFAAYABgAEAAQABAADAAIAAAD+//7///8CAAMABAAEAAEA///8//r/
/P/8//z//P/+//7//P/7//n//P/+//z/+f/7//r/9//4//n/+//9//3//v/+//7//v/+
//z//P/8//z/+v/8/////f/8//z//P/8//v/+//9//3//f////v/+//7//v/+f/5//r/
+v/6//r/+v/6//r/+v/6//n/+//7//v/+//8//3//f/9//r/+v/6//v/+f/7//v/+//9
/////v8AAAIAAgABAP///f/+//7//v///wAAAQACAAEAAQABAAEA////////AQADAAMA
AwAEAAQABAADAAIAAAAAAAAAAgABAAQA///+/wAAAQACAAQAAgABAAMAAgABAP7//v/+
/wAAAQABAAEABAAEAAMAAQAAAP///v/+////////////AAACAAMAAQD/////AAADAAMA
AgAAAAAAAAAAAP7///8AAP//AAAEAAcACQAGAAQAAwABAAEAAgACAAIABwAKAA4AEQAP
AA4ADAAKAAwADgAOABAADgALAAkABwAJAAwADAAMAA0ADgAPABAAEAAQAA8ADgAMAAoA
CQAJAAcABQAFAAYABAABAAEAAAAAAP//AAABAP///v/9//z/+//+////AAD8//z//v/+
/wAAAAAAAAAA/v/+//3/+v/6//7//v/+//r/+v/6//r//f/+//////8FAAwACAACAP//
//8BAAkACgAMABcAKAAzAD4AQAA5ADAAKQATAPn/9f8AAAgACgAKAAgABgACAPv//v8H
AAkABQADAAMABQADAAEA/f/7//z//f8BAAIAAQD//wIAAwABAP///f/7////AQADAAUA
BAADAAIAAQD+/////v/8//7///8AAAIAAQAAAP///v///wAAAQACAAEAAAD9//7//v/+
//7///8CAAIAAwAEAAEAAAD//wAAAwACAAAAAwACAAEAAgADAAMABAABAP3/AwACAAMA
BAADAAIAAQACAAQABQAGAAcABQAEAAUABQAIAAkACgAIAAgACAAJAAoACgAKAAkABgAK
AAoACQAIAAoACAAIAAkACAAHAAYABAAGAAUAAwACAAAAAAAAAAAAAgAEAAQABQABAAQA
BgAEAAIABQAFAAMAAwADAAQABQACAAIAAQAAAAMABAADAAQAAwACAP//AAABAP///v/+
/wAAAAD/////////////AQACAAMABAAFAAAA//////7/AAAAAAAAAAABAAIAAwADAAIA
AQAAAP//AgADAAMAAwABAAAA////////AQABAAEAAgADAAEAAgADAAQABAADAAUABgAG
AAYABQAEAAMAAgADAAMAAwADAAIAAwAEAAcABgAFAAQABAAEAAQAAwACAAQABAAEAAYA
BwAMAAkACgAIAAcABgAGAAIAAQADAAIABQAEAAYACAAGAAUAAwABAAQABAADAAEAAwAD
AAMABAAEAAMAAgABAAIABAAFAAMA/////wAAAwABAAEAAQAAAAQAAgD+/wIAAgACAAIA
AgADAAUABwAHAAMABAAEAAMABQAGAAgACQALAAwADAAMAAwADAANAA0ADQAOAA4ADgAO
AA4ADAAMAA4ADQANAA0AEQAUABQAFAATABIAEQAQABIAEgARABAADQAKAAgABwAFAAMA
AwAEAAUAAwAEAAQAAQD////////+//7//v/+//r//P/8//z//v8AAAQABgACAAAA/v/8
//z//P/7//j/+/8AAAEAAgAAAAAAAAAAAP3/AAAHAAkABQAEAAQAAAD3//n/AwAPABQA
FgAjADoARQBCADoANwAwABsAAwD5////CAAGAAIABgAIAAgACAAFAAAA//8DAAEA/f/7
//v//v////7///8AAAEABQAGAAIA/f/9//v//v///wAAAQABAAEAAQABAP//////////
//8BAAEAAAD+//3//P/8////AAABAAIAAgACAAIAAgAAAAAA/v8AAAEAAgADAAUABAAC
AAEAAAD+//7//v8AAAIAAAD9/////////wEAAwAFAAgABwAFAAUAAgABAAAAAgACAAIA
BAAFAAUABQAFAAMAAgADAAMABQAHAAkACAAHAAYABgAGAAcACAAIAAYACAAIAAcABgAI
AAYABgAHAAkACQAJAAgABgADAP///P/9//7///8AAAAAAAD+//3//f8AAAIAAAACAAUA
BQADAP////8AAAEA//8AAAAAAAAAAAAA/v/+//z/+v/2//b//f/9//7/AAD+//7//f/9
//7///8AAAMAAQABAAEAAQD9//3//v/+//7//v/+//7/+v/4//b/8//3//n/+//9//7/
/////////f/8//v/+//+/wEAAgADAAAA///7//r/AAACAAMAAwAAAAAA///+//7//v/+
//7/AAABAAIAAwD///////8BAAQABQAGAAgABgAEAAEA/v8AAAAAAAACAAIABgACAAIA
///9//v/+v/9////BAAGAAMA/v/8//r//f///wAAAQAAAAAA///9//r/+f/4//j/+//9
////AQD//wAAAAD9//v/+//8/////v/9//z/+v/9//z//f////7/+//6//v/AAAAAP7/
/P/6//j/+v/9/wAAAQD8//7///////7//v//////AwAEAAQABAACAAIAAwADAAQABgAH
AAgABwAGAAMAAgADAAMABAAFAAkADAAMAAwACgAKAAoACgAKAAoACQAIAAQAAgABAAEA
/f/7//v//P/+//v/+//6//f/9f/1//X/9f/2//f/+P/1//b/9f/0//P/9P/3//j/+P/4
//j/+P/4//j/9//0//T/+P/4//j/+P/4//j/+P/3//b/9//5//n/+P/2//T/8f/t//P/
//8KABAAFwAmADEANgAyADEANAAhAAcABQANAAoABgACAAAAAgAGAAYAAQD+//3/+//5
//f/9//5//f/9//1//X/9f/1//j/+P/3//X/+P/5//b/9f/0//P/8v/x//D/7//z//X/
9//5//f/+f/5//j/9P/z//L/8v/z//T/9f/2//T/9P/0//T/9P/0//L/9P/0//T/9P/1
//f/9v/2//b/+P/6//z/AAD9//j/8v/x//P/9f/5//3//f/+//v/9//4//b/9v/2//j/
+P/4//r/+//7//v/+//8//z//v////3//f/9//r/+//6//r/+v/9/wAAAgACAAYABgAF
AAQAAgD+//z/+//+////AAAAAP3/+//4//b/+P/4//j/+P/3//b/8//x//L/9v/5//j/
+v/9//3/+//3//X/9P/z//b/+P/5//r/+P/4//b/9v/0//T/8v/0//n/+f/6//z/+v/4
//X/8//1//X/9f/3//T/8//y//H/8P/x//P/9P/y//L/8v/y//D/8P/w/+//8P/x//L/
8//y//P/8//z//X/9v/3//n/+P/5//j/9//1//X/8v/y//j/+v/7//v/+P/4//f/9v/4
//j/+P/4//r/+//8//3/9//1//P/8//1//f/+f/8//z//P/7//r/+P/4//j/+v/5//z/
9//2//b/9f/0//T/9v/3//v//P/4//T/8//y//T/9f/1//X/9//4//j/9//1//X/9f/2
//X/9f/1//X/9P/0//P/7//w//H/8//3//f/9//3//b/9v/2//D/7P/t/+7/7//w//L/
9f/4//n/9f/2//b/9f/1//b/+P/5//r/+v/5//j/+//8//7////+//7//f/8//7//v/8
//z//////wAAAQD//wAA/v/8////AAABAAIAAgACAAEAAAD+//z/+//7//f/9f/1//b/
9v/z//P/8v/y//H/8v/z/+//7v/t/+z/7P/u/+7/7v/s/+z/7v/u/+7/7v/u/+7/7//w
//D/7v/w//T/9P/0/+//7v/t/+z/8//4//v/9//x/+7/8P/0//H/7f/t/+//+P8GABEA
HgApADIAOAA3ADIAIwAJAPv////+//j/+v/6//r/AAAEAPv/7v/t//P/7//p/+//9//3
//f/9f/1//P/8f/y//D/7//t//D/8f/x//H/8f/x//H/8f/x//H/8//z//P/8//x//H/
7//s/+3/7//x//T/8//y//H/8P/x//L/8//0//T/9P/y//T/8v/y//L/8//x//D/8P/w
//L/8v/y//T/9P/y/+//8f/x//H/8//1//X/9v/z/+//8//y//P/9P/2//b/9v/4//f/
9//3//f/9//4//v//f/7//n/9//y//b/+P/7//7//v/+//3/+v/8//z/+//6//r/+P/4
//n/9//3//f/9v/4//n/+f/6//f/9v/1//T/9P/0//L/8f/w//T/9//2//T/9f/z/+//
8P/x//P/9f/0//T/8//y//T/9P/y//L/9P/0//L/9P/0//H/7//u//D/8v/z//X/8v/x
//D/8f/x//H/8f/x//D/8f/z//T/9P/0//T/9P/0//T/9P/z//H/8f/x//H/8P/x//H/
8f/x//L/8//1//L/8//y//H/8//1//T/9v/2//b/9f/z//X/9v/2//b/9v/2//b/9v/2
//X/9P/z//T/9f/2//n/+f/5//n/+v/4//j/9//2//T/9P/0//b/+P/8//j/+P/4//f/
9v/2//b/9//7//z/+f/2//b/9v/2//f/9//3//b/9v/1//P/8//z//P/9P/2//f/+P/5
//b/9v/1//H/8P/x//P/9//1//X/9f/0//X/9P/1//f/9v/z//L/8//0//T/9P/0//T/
9P/0//f/9P/0//T/9P/0//b/9v/2//b/9f/3//n/+f/1//b/9v/1//b/9v/3//f/+P/4
//f/9v/6//z///8BAAEAAgACAAIAAAAAAP7//v8AAP//////////AAD+//z/AAACAAQA
BgADAAIAAAD+//r/+P/3//f/9v/1//b/+P/1//H/8P/u/+//7//x//P/7//u/+3/7P/s
/+7/7v/u/+7/7v/w//D/7v/u/+7/7v/u/+7/7f/q/+v/7v/t/+z/7f/u/+//8P/1/+7/
6f/r//H/9v/0//D/7f/n/+3/9/8AAAQADQAYACMALAAuAC8AKgAdAAcA8f/r/+z/7v/y
//T/9v/4//r/8//w//H/7//r/+v/7//z//H/8f/v/+//7v/t/+//7v/t/+v/7v/v/+7/
7f/s/+v/6//r/+v/6//t/+3/7f/t/+v/6//p/+b/6f/r/+3/8P/u/+7/7v/u//D/8P/w
//D/7//u/+v/7P/s/+z/7P/t/+v/6v/q/+r/7P/s/+z/7v/w/+7/6//t/+v/6//t/+//
7//w/+3/6f/v/+7/7//w/+3/7P/r/+z/8P/x//L/8//x//D/8f/x//D/7//u/+r/7//w
//L/9P/0//T/8//w//P/9P/0//T/9P/y//L/8//x/+//7f/q/+3/7//w//L/7//u/+3/
7P/q/+r/6P/n/+f/6v/s/+r/6P/r/+v/6f/q/+v/7f/v/+z/7P/r/+r/7f/u/+3/7v/s
/+z/6v/s/+3/6//q/+r/7P/s/+v/6//o/+f/5v/n/+j/6f/q/+v/6//r/+z/7P/p/+j/
5//m/+j/6v/s/+3/6//r/+v/6//p/+n/6P/n/+f/6P/p/+v/6P/p/+j/5//r/+3/7P/u
//D/8P/v/+3/7f/u/+7/7v/x//L/8//0//P/8f/v/+3/7v/v//D/8//w/+//7v/u//D/
8P/v/+7/7//w//H/9P/x//T/7//u//D/7//u/+7/6//r/+7/7v/u/+z/7f/u/+z/7f/t
/+3/7f/s/+r/5//p/+v/7f/w//D/7//u/+3/6//s/+z/6f/o/+n/6//v/+7/7f/s/+r/
6//q/+v/7f/r/+n/6f/r/+z/7P/s/+z/7v/u/+7/8f/r/+r/6//u/+z/7P/t/+7/6P/l
/+X/5//o/+z/7v/w//L/8P/v/+7/6//o/+r/6//r/+z/7P/t/+3/8P/y//P/9P/1//b/
+P/5//j/+P/3//b/9v/2//T/9P/1//X/9v/3//v//v/+//7/+//6//n/+P/3//b/9P/y
//H/8P/w//H/8f/v/+//8P/u/+v/6//q/+j/5f/k/+P/5P/k/+T/5P/k/+j/6v/s/+n/
6P/p/+j/5//m/+X/5P/m/+b/5f/i/+T/6P/o/+j/5P/k/+T/5P/n/+L/5//v/+3/6P/k
/+r/6f/l/+P/6f/y//j/AwASAB0AIAAgACEAIgARAPv/7f/p/+z/7v/u//D/9P/0//T/
7//o/+f/6//l/9v/3f/n/+j/6f/o/+n/5v/l/+f/5v/i/9//4f/h/+H/4f/h/+H/4v/j
/+T/5f/l/+X/5f/l/+L/4//i/+D/4v/j/+T/5v/l/+T/4//i/+L/4v/i/+L/4//k/+P/
5v/k/+L/4P/f/+D/4P/h/+L/4P/g/+D/4v/j/+L/4P/j/+P/4//l/+f/5P/k/+D/2//h
/+L/5f/o/+X/5P/j/+T/5//n/+f/5//m/+b/6P/p/+n/6f/p/+b/5//m/+b/5v/q/+z/
7f/s/+z/6v/n/+T/5f/k/+X/5//l/+X/5f/k/+T/4//h/+D/4v/i/+L/4v/i/+L/4P/f
/97/4v/l/+T/4f/h/97/2f/Y/9n/2//d/9z/3P/b/9r/2//c/9v/3P/e/97/3P/e/9//
3f/c/9z/3v/g/+H/4//f/93/2//b/9v/2//b/9v/2//b/9z/3P/a/9r/2v/a/9v/3P/d
/93/3P/b/9r/2f/Y/9n/2f/Z/9n/2v/b/93/2v/b/9r/2f/a/9v/2f/a/9v/3P/c/9v/
2v/a/9n/2P/c/97/4P/i/+H/3//d/9v/2//b/9v/3f/d/93/3f/e/97/3v/d/9z/3P/c
/9z/3v/b/97/2f/Y/9r/2f/Y/9j/1//X/9r/2v/X/9T/1P/U/9b/2f/b/93/2v/Y/9X/
0f/T/9X/1//a/9r/2f/Y/9f/1P/U/9P/z//P/9H/1P/Z/9j/1//W/9T/1v/U/9T/1f/T
/9H/0f/T/9P/0v/R/9D/0f/S/9P/1//T/9L/0//W/9T/1P/V/9b/0//R/9D/zf/O/8//
0P/P/9D/0//U/9X/0//Y/9P/zv/R/9P/1f/Y/9j/2f/Z/9n/1//X/9f/2P/a/9r/2f/Y
/9n/2f/Z/9b/1f/Z/+H/4P/e/97/3v/e/93/3P/b/9r/1//W/9X/1P/R/9D/z//O/87/
zv/O/w==
         </WaveFormData>
      </LeadData>
      <LeadData>
         <LeadByteCountTotal>10000</LeadByteCountTotal>
         <LeadTimeOffset>0</LeadTimeOffset>
         <LeadSampleCountTotal>5000</LeadSampleCountTotal>
         <LeadAmplitudeUnitsPerBit>4.88</LeadAmplitudeUnitsPerBit>
         <LeadAmplitudeUnits>��V</LeadAmplitudeUnits>
         <LeadHighLimit>2147483647</LeadHighLimit>
         <LeadLowLimit>268435456</LeadLowLimit>
         <LeadID>V1</LeadID>
         <LeadOffsetFirstSample>0</LeadOffsetFirstSample>
         <FirstSampleBaseline>0</FirstSampleBaseline>
         <LeadSampleSize>2</LeadSampleSize>
         <LeadOff>FALSE</LeadOff>
         <BaselineSway>FALSE</BaselineSway>
         <ExcessiveACNoise>FALSE</ExcessiveACNoise>
         <MuscleNoise>FALSE</MuscleNoise>
         <LeadDataCRC32>1590966609</LeadDataCRC32>
         <WaveFormData>
CgAKAAoACgAJAAgABwAGAAgACAAIAAgABgAGAAYABgAGAAYABgAGAAkACgAKAAkABwAI
AAgACAAHAAkACgAMAA4ADQAMAAwACgALAAwADAANAA0ADgAPAAsACAAGAAUABAAEAAUA
BgAFAAUABQAEAAYABQAFAAYABAAEAAQABAABAAEAAQABAAIABAAFAAYABQADAAEAAAAC
AAIAAgACAAUABgAHAAgABQAEAAIAAQADAAQABQAGAAYABgAGAAYABAAEAAQABAAHAAcA
BwAJAAsABwAEAAcAEgAZAB8AIwAjACAAHgAZABAABwD6/+P/zf+3/6f/oP+i/6L/m/+b
/57/oP+j/6//vf/L/9j/5P/q//H/+P/9/wEABQAGAAUABAAEAAUABQAHAAgACAAJAAoA
CgAIAAgABwAHAAgACAAIAAoADAALAAsACwAIAAgACAAIAAoADAAMAAwACgAKAAgACgAJ
AAkACQAJAAsACgAKAAoACAAJAAkACAALAAwADQAPAA0ACgAHAAUABgAHAAoACwAJAAcA
BgAFAAUABgAGAAYACgALAAsACwAKAAkABwAHAAYABgAGAAYABwAGAAYABgAEAAIAAQAB
AAEAAQABAAAA/////////f/9//3//v/+//z/+v/4//f/+P/3//f/9//6//3/+//7//r/
+v/6//r/+v/8//z//P///wEAAQAAAP7///////////8BAAQAAgAEAAQABAAEAAIAAgAC
AAIABQAFAAQABAAFAAUAAwADAAUABAADAAIAAAAAAAAAAQADAAMAAwADAAEAAQABAAEA
AwADAAQABAACAAMAAwABAAIAAQABAAIAAwADAAQABQADAAMAAgACAAMAAwACAAIABAAE
AAUABQADAAIAAAD+//7//v///wAAAQACAAIAAAACAAQABAAEAAYABgAGAAYABAABAAAA
/////wAAAQABAAIAAgABAAEA///+//v//f8AAAEAAQADAAMAAQAAAAAA///+//7/AAAB
AAEAAgAAAP///v/8//v//P/8//z//f///////f/8//v/+//8//3//P/9//3//f////7/
/v/+//7//v///////f/9//3//f/7//v/+//+/wAA/v/+//7//v/9//z/+//6//v//P/+
/wAA/f/7//r/+v/8//z//f///wEABAAFAAUAAwACAAEAAQAEAAQAAQD///7//f/8//r/
+//7//r/+v/6//r/+v/5//n/+P/4//f/+f/6//r/+v/4//j/9//3//n/+//9/wAA/P/6
//j/9f/1//b/9//4//n/+v/9//7//P/6//j/9v/2//f/+f/6//z//P/8//z/+v/6//r/
+v/8//z//f/9//n/9//7//3/AgAJABIAFwAbABkAEwAQABIADwAEAPf/5P/L/7X/o/+R
/4r/iP+K/4v/jf+U/5z/of+t/73/yf/U/+D/7v/1//b/9//5//v/+//7//v//P//////
AQACAAEAAQABAAAAAQACAAIAAwAFAAYABwAKAAcABQAEAAMABAAGAAgACgAHAAgABwAG
AAYABgAEAAYABQAFAAUABQAHAAYABgAGAAgACQAJAAgACAAIAAgACQAJAAgABwAHAAUA
BQAHAAcABwAFAAQAAwAEAAYABwAIAAkACQAIAAcACAAHAAUABQAGAAYABgAGAAUABAAE
AAQABAACAAEAAQABAAEAAQAAAP////////3//f/9//7//v/+//7//v////z/+//7//v/
+//9//r/+f/5//r/+//8//z//v/+//7//v////7//P/+/wEAAwAFAAQABQAHAAQABAAE
AAQABAAGAAYABgAGAAYABQADAAIABQAFAAMAAwAIAAgACAAIAAUABAADAAMABQAFAAUA
BQAEAAMAAgABAAMAAwAEAAQABAAFAAUAAwAEAAMAAwAEAAYABwAJAAsACgAJAAcABgAI
AAkACQAKAAgABgAFAAMABwAIAAgACAAHAAgACgAMAAoACgAJAAYABgAIAAgACAAIAAgA
CAAIAAUAAwADAAMABQAIAAsADQAKAAgABQADAAYABgAEAAcABgAHAAcACQAHAAUABAAE
AAIAAgADAAYABgAFAAUAAgAEAAQAAwADAAYABgAGAAcACQAJAAcABgAHAAcACAAJAAYA
BQADAAEABAAEAAUABgAGAAYABwAHAAMAAQAFAAgABQAEAAMAAgAFAAYABwAIAAYABgAH
AAgABgAFAAUABgAGAAYABwAJAAwADgAOAA0ADgAOAA4ADwAPAA4ACgAHAAgABwAGAAQA
AwADAAIAAgABAAIAAwADAAQABAAFAAUAAwAEAAQABAAGAAYABQAFAAQAAwACAAIABAAE
AAQAAwACAAIAAgACAAQABAAGAAYABAAEAAQABAAAAP/////+/wEAAgADAAQABAAEAAQA
BAAEAAQABQAFAAUABQADAAUACgAPABQAGQAfACEAHQAaABoAGQAUAAcA8P/b/8v/t/+j
/57/pv+i/5n/l/+c/6L/qf+3/8P/yf/S/+D/7P/z//b/+f///wMAAwADAAMABAADAAMA
BQAGAAgACQAKAAoACAAIAAcABwAIAAgACAAKAAoACQAJAAkABgAGAAYABgAHAAoACwAM
AAcABgADAAQABwAHAAcABwAIAAgACQAKAAkACQAIAAYABwAIAAkACwALAAoACQAJAAkA
CQALAAsACwAJAAgABwAGAAYABQAEAAcACQAKAAsACAAHAAUABQAEAAQABAAEAAMAAgAC
AAIAAgAAAP////8AAAEAAgACAP////////3//f/9//7//v/9//z/+//7//z/+//7//v/
+v/9//v/+//4//j/+P/4//n//P/9//7/AQADAAMAAgACAAMAAwADAAMABQAIAAYABgAG
AAYABgAGAAYABgAGAAcABwAGAAYABwAHAAUABQAKAAoACgAKAAYABgAGAAcACQAJAAkA
CQAHAAcABwAHAAkACQAKAAoACgALAAsACQAGAAUABQAGAAUABQAGAAcACAAJAAkACgAH
AAcABgAGAAcACAAKAAsACQAIAAYABAAEAAQABQAGAAUABgAGAAQABgAIAAgACAAKAAoA
CgAKAAcABQAFAAUABwAIAAkACQAIAAgABwAHAAUABAABAAMABQAHAAgACwAKAAcABQAE
AAYABgAHAAoADAALAAsACAAGAAYABQAFAAYABgAGAAcABQAFAAMAAgADAAMABAAFAAQA
BQAFAAUABQAEAAQABAACAAIAAwADAAMACQAJAAMAAAABAAIAAwAEAAQABAAEAAQABAAE
AAUABgAIAAcABwAIAAcABgAGAAcACQAMAA0ADQAJAAgABwAHAAoACgAHAAUABwAHAAcA
BgAEAAMAAQAAAAEAAgADAAMAAQAAAAAA/////wAAAAAAAAAAAAD/////AQABAAEAAgAA
AAAAAAD///7//v/+//7/AAAAAAIAAgADAAQABQAGAAMAAQAAAP7//v/+//7//v///wAA
AQACAAAAAAABAAEABQADAAMABQAGAAsAEAAXAB0AHQAbAB4AHgAXAA4AAwDw/9n/wf+r
/5f/kP+S/5j/l/+T/5L/lP+d/6v/u//L/9r/4v/q//H/9P/3//3///8DAAMAAwAEAAIA
AQACAAIABAAFAAYABgAGAAYABQAFAAYABgAGAAgACgAJAAkACQAIAAgACAAIAAYACAAI
AAgACQAKAAkADAAMAAsACgAJAAsACgAKAAoACQAJAAgABgAGAAYABgAHAAkACAAHAAcA
BwAHAAkACQAKAAkACQAJAAgACAAHAAYACAAJAAkACQAIAAcABQAFAAgACAAIAAgACQAI
AAgACAAHAAQAAgABAAQABQAGAAYABAADAAIA//8BAAEAAgACAAEAAAD//////P/7//v/
+//8/////f/9//z//P/8//z//P/+//7//v///wEAAQAAAP/////+//3///8BAAQAAgAC
AAIAAgACAAIAAgACAAIAAwADAAIAAgACAAEA/v/9/wAAAAAAAAAA//8AAAEAAwACAAEA
AAD//wEAAQABAAEA/////wAAAAACAAMAAwABAAIAAQABAAIAAgABAAEAAQACAAMAAwAE
AAIAAQD///7///8AAAIAAwAEAAQAAwACAAAAAAABAAIABQAGAAYABAABAAIAAQAAAAIA
AgACAAIAAwABAAEAAQABAAIAAwADAAAAAAD////////+//v//f8AAAEAAQADAAIA///9
//z//v/+////AgACAAEAAQD+//z//P/7//v//f/+////AQADAAMAAQAAAP3//f/+////
AAABAAEAAQD///7//v/+//z//P/9//3//////////////wAA/v/+//7//v///wAAAQAC
AAEAAAAAAAAAAQABAAIABAACAAIAAwAFAAYACAAIAAcACAAIAAgACQAHAAYAAgD//wEA
AQABAAAA//////7//v/9//7//////////v/+//3/+//8//z//P/9//7//v////7//f/8
//z//f/+///////+//7//v/+//v/+v/7//r/+//8//3//v/7//v//P/8//z//P/8//z/
/P/8//z//P/+//7///////////8DAAcADAAPABYAHQAfABsAGQAYABoAEwACAPH/3v/J
/7X/o/+Z/5j/mv+Y/5X/lf+Y/57/q/+5/8f/0f/e/+r/8P/x//T/+//9//3/////////
AAD/////AQACAAQABQAGAAYABgAGAAUABQAEAAQABAAGAAcABwAIAAkABgAEAAIAAAAC
AAYACAAKAAYABgAEAAYABQAFAAUABQAHAAYABgAGAAgACQAJAAgABgAGAAYABwAFAAQA
AwADAAQABQAIAAkACQAHAAYABQAHAAgACAAIAAgACQAJAAkACwALAAoACwAKAAgABgAE
AAUABAAEAAQAAwAAAP7//f8AAAEAAgACAAEAAQABAP///f/9//7//v////7//f/9//v/
+f/4//f/+v/9//v/+//8//z//P/8//z//v/+//7///8BAAEAAAAAAAEAAQABAAEAAwAG
AAQABgAGAAYABgAEAAQABAAEAAYABwAHAAgABwAHAAUABQAIAAgACAAIAAQABAAEAAUA
AwADAAMAAwAEAAUABgAHAAQAAwADAAIAAwAFAAYABQAEAAMAAwAEAAUABQAGAAcABwAH
AAYABgAEAAMAAQAAAAIAAgADAAMABQAGAAYABgAEAAQABQAGAAYABgAFAAIAAgAEAAQA
BAACAAIAAgACAAMAAQABAAEA//8AAAEAAQABAAIAAgADAAEAAAD9////AAABAAEAAwAD
AAEAAAAAAAAAAAABAAQAAgABAAEA/v/+//7//f/9/wAAAAAAAAEAAQABAP///v/8//v/
+//7//7/////////AQD+//z//v8AAAAAAAAAAAAA///+//3//P/+//7///8AAP///f/8
//z//v/+////AQAEAAYABgAFAAIAAgACAAMABAAEAAEA///+//3//P/6//n/+f/4//j/
+f/6//v/+//5//j/+P/3//j/+v/7//z/+//6//j/9//1//X/9f/2//f/+P/5//n/+P/4
//j/+P/2//b/+P/4//b/9v/2//b/8//z//T/9P/0//T/9P/0//b/9v/2//b/9P/0//X/
9f/3//f/9//5//7/AwACAAMACQAPAA0ACgAOAA0ABAD1/+L/z/+7/6n/mf+Q/5T/mP+R
/4v/jv+S/5f/p/+1/7//zP/W/9z/4f/o/+v/7//x//H/8f/x//L/8//z//X/9v/4//n/
+v/6//r/+v/5//n/+v/6//r//P/6//n/+f/5//j/+P/4//j/+P/6//r/+v/4//j/9v/4
//n/+f/5//n/+f/4//j/+P/4//n/+f/4//j/+P/4//n/+f/4//f/9//1//X/9//3//r/
+f/5//n/9v/2//X/9P/2//f/9//3//j/9//1//X/9v/2//b/9v/3//b/9v/2//X/8v/w
/+//7//v/+//7v/v/+//7//t/+3/7f/u/+7/7f/s/+v/6//o/+f/5//n/+r/7f/r/+v/
6v/q/+r/6v/q/+z/7P/s//H/8//z//L/8f/x//D/7//w//P/9//2//b/9v/2//b/+P/4
//j/+P/3//f/9v/2//X/9f/z//P/9//4//n/+v/4//j/+P/5//f/9//3//f/9//3//f/
9//1//X/9v/2//b/9//3//X/9f/1//b/+P/3//f/+P/5//n/+f/4//j/9f/1//T/9P/3
//j/+v/7//n/+P/2//T/9P/0//X/9v/5//r/+v/4//b/+P/4//j/+P/4//j/+P/3//X/
9f/1//X/9v/3//f/9//4//j/+f/1//L/7f/t/+//8f/y//X/9v/1//X/9v/1//T/9P/2
//j/9//3//T/9P/0//P/8//0//T/9P/1//f/9//1//T/8//z//T/9f/0//X/9f/1//P/
8v/z//T/9f/2//b/9v/2//b/8//y//L/8v/1//X/9v/4//b/9v/3//n/+v/8//z/+//4
//j/+P/5//r/+v/3//X/9f/1//X/9P/x//H/8P/w/+//8P/x//H/8v/y//P/8//y//L/
8f/w//L/8v/x//H/7//v/+//8P/w//D/8P/v//D/8P/w//D/7//u/+//7v/v//D/8f/y
/+//7//w//D/7v/u/+7/7v/x//L/8//0//H/8P/w/+//8f/z//X/9//8/wEABAALAA0A
DQAJAAYABgAFAAQA+//m/8v/s/+f/4v/gP+E/4j/hf+F/4j/iv+R/5//rf+7/8T/0v/e
/+X/5v/n/+n/6//w//H/8v/0//P/8//1//b/9v/3//j/+P/6//r/+f/5//r/+v/6//z/
/P/7//v/+//5//j/9//2//j/+v/6//r/+f/6//n//P/7//v/+//7//v/+v/6//r/+v/7
//v/+v/4//j/+P/5//r/+v/6//v/+//7//3//f////3//P/7//n/+v/6//r/+v/7//v/
+//7//v/+v/7//r/+v/6//r/+//6//r/+v/6//j/9//3//f/9//3//b/9v/3//j/9//1
//P/8v/w//L/8v/y//P/8P/v/+//7//u//H/7//v//H/8v/z//T/8//0//P/8v/3//n/
+f/4//j/+f/5//n/9//5//z/+v/7//z//f/+//7//v/+//7/AQABAAAAAAACAAMAAgAD
AAMAAgABAAAA//8AAAEAAwABAAEAAQABAAMAAwADAAMAAQABAAIAAgACAAMAAwABAAEA
AQACAAQABAADAAMAAwADAAMAAgACAAQABQAFAAYABAAEAAUABQAJAAoACgAKAAYABgAH
AAgACwAMAAwACgAJAAoACQAIAAgACAAIAAgACgAJAAoACwAKAAoACgAJAAkACgAKAAsA
DQAMAAkACwALAAsACgALAA0ACwAKAAoADAAMAA0AEAAOAA0ADQAKAAsADAAMAA0ADgAO
AA4ADwARABEADwAOAAsACwAMAA0ADgAPAA8ADwARABAAEAAQAAwADAANAA4ADgAOAA4A
DgAQABAAEAAQAA4ADgAPABAAEQARABIAFAASABIAEwAVABYAGAAYABcAFgAWABYAFwAY
ABgAFQATABIAEQAQAA4ADwAPAA4ADgAPABAAEQARABAADgANAAsADAAOAA8AEAAQABAA
DwAPAA0ADQANAA4AEAAQABAADwAOAA4ADgAOABAAEAASABIAEAAQABAAEAAPAA8AEAAQ
ABIAEgASABIAEQAQAA8ADgAPABAAEgATABUAEwATABUAFgAbACIAJwArAC0AKwAqACgA
IQAaAA0A+v/h/8n/t/+r/6T/ov+g/6H/p/+o/6z/uf/J/9P/3//u//b/+v8BAAYACQAN
ABEAEQARABEAEgARABEAEwAUABYAFwAYABgAFgAWABUAFQAYABgAGAAaABoAGQAZABkA
GAAYABgAGAAYABoAGgAaABYAFgAUABYAGgAbABwAHQAcABoAGQAYABgAGQAZABgAGQAa
ABsAHQAcABoAGAAXABUAFQAXABcAGAAXABcAFwAXABgAGAAYABwAHQAdAB0AGwAZABYA
FQAXABgAGQAaABcAFgAWABYAGAAWABUAFQAVABUAFQAUABUAFQAVABMAEgARABEAEAAP
AA4ADQANAA4ADQANAA0ADAAPAA0ADQAKAAoACgAKAAwADgAOAA4AEQATABMAEgASABMA
EwATABQAFwAbABoAGQAYABcAFgAXABgAGQAaABoAGQAXABYAFwAXABUAFQAYABgAGAAY
ABgAGAAYABkAGQAZABkAGQAZABkAGQAZABgAFwAXABYAFgAXABcAFQAUABMAEwAUABUA
FQAWABcAGQAZABgAGAAXABcAFgAWABcAGAAaABsAGgAYABUAEgATABQAFgAYABcAGAAY
ABYAFAAWABYAFgAYABgAGAAYABcAFQAVABUAFQAWABcAFwAVABQAEgARABIAEgAQABMA
FAAVABUAFwAXABUAFAAUABEAEAAQABIAFAATABMAEAAQABAADwAPABAAEAAQABEAEQAR
AA8ADgAPAA8AEAARABQAFQAVABUAEgAQAA8ADgAOAA4ADwAPABEAEQARABEAEQASAA8A
DgANAAwACgAKAAoACgAMAA4AEQAUABMAEQAQABAAEAAQABEAEwAUABYAFgAVABIAEgAS
ABMAFgAWABMAEQAPAA0ACwAIAAUABQAEAAQABwAKAA0ADwAMAAoACQAHAAgACgALAAwA
CwAKAAgABwAHAAcABwAIAAoACgAKAAkACAAIAAgACAAGAAYACAAIAAgACAAIAAgABQAF
AAYABgAJAAoACwAMAAoACAAGAAQABAAEAAUABQAJAAsACwALABAAFwAcAB0AHwAfABsA
GAAWABMADgABAO7/3f/N/7v/rf+o/6b/nv+d/5//pv+q/7P/v//J/9X/4P/s//L/8//4
////BQAFAAUABQAFAAYABgAFAAYABgAIAAkACgAKAAkACAAGAAUABAAEAAQABgAJAAkA
CgALAAgACAAIAAgACAAKAAoACgAKAAoACAAKAAoACQAIAAcABQAEAAQABAAGAAcABwAG
AAYABgAGAAcABQAEAAMAAwABAAEAAwADAAUAAwACAAEAAQACAAIAAgAEAAUABQAFAAMA
AQD+//3//v/+//7//v////7//v/+/wAA/v/9//3/+//7//v/+v/3//f/9//1//X/9f/2
//b/8//y//H/8f/x//H/8v/z//L/9f/z//P/9P/0//T/9P/0//b/9v/2//j/+f/4//b/
+f/7//z//f/7//3/AAD+//7//v/+//7///8AAAEAAgACAAEA///+//3//f/7//v/AAAA
AAAAAAAAAAAAAAABAP///////////f/9//3//f/7//v//P/8////AQACAAEA/v/9//3/
/v/9//3//v/////////+//7///////7//v/+//7///////7//v/9//z/+//8//7/AAAA
AAAA///8//r//P/8//z//P/8//z//P/8//v//P/9//z//P/8//v/+//8//z//f/9//z/
+f/7//z//f/9/////f/7//r/+v/4//j/+f/8//z/+//7//j/+v/6//n/+f/8//z//P/9
//3//f/7//r/9//3//j/+f/4//n/+f/5//n/+P/4//j/+v/8/////v/7//r/+f/4//j/
+P/4//j/+P/4//n/+v/6//n/+f/6//z//P/9/////v8AAAAA//8AAAAAAAABAAAAAAD9
//v/+P/3//b/9P/0//X/9f/2//X/9v/3//f/+f/4//j/9//1//b/9v/2//b/9v/1//X/
9v/3//j/+v/5//j/9//1//T/9P/0//T/8v/y//T/9P/2//b/9v/2//X/9f/2//b/9P/0
//T/9P/1//b/9//4//f/9v/2//X/8//z//f/+/8AAAcACgAPABEADwAHAAQABgAFAAAA
9//m/8//u/+n/5f/kP+S/5L/j/+P/5D/kv+d/6f/sf+9/8r/1P/g/+v/7v/t/+//8//y
//H/8P/w//T/9f/4//r/+P/5//r/+v/8//z/+//7//r/+v/6//z/+//5//j/9//5//r/
+//8//v//P/7//r/+v/6//j/+v/5//n/+f/5//f/9v/2//b/9P/1//X/9P/x//D/7//v
/+7/7P/q/+n/6P/n/+j/5//n/+X/5P/j/+X/5v/m/+b/5//n/+b/5f/n/+f/5v/n/+f/
5v/l/+T/5f/k/+T/5P/m/+T/4//j/+P/4//j/+L/4//j/+P/4f/h/+H/4v/i/+D/3v/c
/9v/3f/d/97/3//d/9//3P/b/9r/2v/a/9r/2//e/9//4P/j/+X/5f/k/+T/5f/l/+X/
5//p/+z/6v/q/+r/6v/q/+v/7P/t/+7/7P/r/+n/6P/r/+v/6f/p/+z/7P/s/+z/7P/s
/+z/7f/t/+3/7f/t/+v/6//r/+v/7P/t/+//8P/v/+//7v/r/+z/6//r/+z/7f/t/+7/
7//v/+//7v/u/+7/7//v//D/7v/u/+//7//w//D/7//u/+7/7v/v//D/8P/w/+//7P/t
//D/8f/y//H/8P/v/+7/7v/t/+7/7//v//D/8f/x/+7/7v/t/+3/7v/u/+z/7//u/+//
7//x//L/8f/x//L/8f/w//D/8v/x/+//7v/q/+3/7v/u/+//8P/w//D/8f/x//H/7//u
/+7/7//x//P/8P/v/+3/6//u/+7/7//w/+z/7P/t/+3/7v/v//D/8f/x//H/8f/w/+//
7v/t/+z/8P/v/+//6//o/+v/7P/t/+7/8P/w//D/8P/w//D/8f/y//L/8f/x//L/9P/0
//X/9//1//b/9f/z//P/9P/1//f/9v/2//P/8f/y//H/8P/u/+3/7f/s/+z/7f/u/+//
7//v/+7/7v/t/+//8P/w//D/7v/u/+3/7f/u/+//8P/y//H/8P/v/+3/7f/u/+//8P/v
/+7/7//u/+7/7v/u/+7/8P/x//P/9P/y//L/8v/y//L/8v/y//L/8v/y//P/8//z//H/
8f/1//r/AQAIAA8AEQANAAkACAAKAAsACAD9/+z/1f+9/6f/k/+G/4b/iP+J/4n/jP+O
/5P/m/+p/7n/xv/U/+D/5//o/+n/7f/v//L/8//0//b/+f/5//v//P/6//v//P/8//3/
/v/+////AAAAAAAAAgACAAEAAQABAAEAAgADAAQAAgACAAAA/v/9//7//f8AAP//////
////AQAAAAAAAAADAAUABgAGAAMAAgABAAEAAgACAAIAAwABAAEAAwADAAUAAwACAAEA
AwAEAAQABAAEAAMAAQD//wAAAQABAAMAAgACAAIAAgD///7//v/+/////v/+/////f/9
//3//P/8//3//v/9//3//f/+//7//f/8//v/+//8//v/+//7//n/+//4//f/+P/4//j/
+P/4//r/+v/6//r/+//6//j/+v/9////AQD//wEABAACAAQABAAEAAQABAAEAAQABAAF
AAUABAAEAAUABQADAAMABQAEAAMAAgABAAIAAwAFAAQAAwACAAEAAwADAAMAAwAEAAUA
BwAIAAcABwAGAAMABQAFAAYACAAGAAUABQAFAAcABwAGAAYABQAFAAQABAACAAIAAwAD
AAUABgAGAAYABgAGAAcACAAGAAYABQACAAMABgAHAAgABwAGAAUABAAEAAMABAAFAAQA
BAAEAAMAAwAEAAQABQAHAAYAAwAFAAMAAwACAAMABAADAAMABAAEAAQABQAIAAcABQAE
AAAAAQACAAIAAwAEAAQABAAFAAcABwAFAAQABQAFAAYABwAHAAcABgAFAAUABAAEAAQA
AAAAAAEAAQADAAMAAwADAAUABQAFAAQABAAEAAQABAAEAAUABQAFAAYABgAEAAEABAAE
AAQABwAIAAcABgAFAAQAAgACAAIAAgAEAAQABQAGAAQAAwADAAQABgAIAAsADwAOAA4A
DAAJAAgACAAIAAkADAAMAAkABwAEAAEA/v/6//z//f/9//7/AAACAAQABQAFAAQABAAD
AAMABAAEAAQAAgAAAP3/+////wEAAwAGAAQAAgAAAP3//v/+//7//v8AAAAAAgACAAAA
AAAAAAAAAAABAAMABAACAAIAAgACAAIAAgACAAIAAAAAAAEAAQABAP3//f///wgADwAW
AB0AHQAZABcAEgASABMADgD//+7/1//D/6//nf+W/5r/mP+T/5X/nP+e/6X/sf+9/8f/
1v/i/+z/9//4//X/9f/3//v/+//7//z///8BAAUACAAFAAUABQAEAAYABgAFAAUABAAE
AAQABgAEAAMAAwADAAQABAAEAAQAAgAEAAQABAAEAAQAAgAEAAcABwAHAAcABQAEAAQA
BAAFAAcACAAIAAUABAADAAMABQAEAAMAAwADAAMABQAFAAMAAQAAAP//AgAEAAUABgAG
AAUAAwABAAIAAQD/////AQACAAMABAACAAAA///+/wAA/v/9//3//f/9//3//P/5//n/
+f/3//j/+f/7//z/+f/4//f/9//2//X/9f/1//T/9//1//X/9v/2//b/9v/2//j/+P/4
//v//f/9//z//v/////////+////AQD+//z//P/8//z///8AAAEAAgACAAEA///+/wAA
AQAAAAEAAQAAAP///v///wAAAQADAAMAAwADAAMAAQD///3/+//9//3//v/+/wAAAQAB
AP///v/9//3//v8AAAEAAwAFAAIAAQD///7//v//////AAACAAIAAwADAAMAAgAAAP7/
/P/8//3//v/9//7//v/8////AgADAAQAAAD+//z/+v/8//v//P/9//3//v///////f/8
//r/+f/8//z/+v/9//z//f/9/////f/7//r/+v/7//z//v8CAAAA/f/7//b/+f/6//r/
+//6//r/+v/7//z//f/8//z/+f/5//r/+//6//v/+//7//7//v///wAA/P/8//3//f/9
//3//f/9//v/+//7//r/+v/6//r/+v/8//3//f/9//z//P/6//f/9v/6//z//f/8//z/
/v/9//3//f/7//n/+v/8////AQD//////////wIAAgABAAEA///+//7/AAAAAP///f/7
//r/+f/4//j/9v/6//v/+P/6//r/+v/6//z//P/8//z/+//6//n/+P/4//j/+P/4//f/
9v/1/w==
         </WaveFormData>
      </LeadData>
      <LeadData>
         <LeadByteCountTotal>10000</LeadByteCountTotal>
         <LeadTimeOffset>0</LeadTimeOffset>
         <LeadSampleCountTotal>5000</LeadSampleCountTotal>
         <LeadAmplitudeUnitsPerBit>4.88</LeadAmplitudeUnitsPerBit>
         <LeadAmplitudeUnits>��V</LeadAmplitudeUnits>
         <LeadHighLimit>2147483647</LeadHighLimit>
         <LeadLowLimit>268435456</LeadLowLimit>
         <LeadID>V2</LeadID>
         <LeadOffsetFirstSample>0</LeadOffsetFirstSample>
         <FirstSampleBaseline>0</FirstSampleBaseline>
         <LeadSampleSize>2</LeadSampleSize>
         <LeadOff>FALSE</LeadOff>
         <BaselineSway>FALSE</BaselineSway>
         <ExcessiveACNoise>FALSE</ExcessiveACNoise>
         <MuscleNoise>FALSE</MuscleNoise>
         <LeadDataCRC32>2632441137</LeadDataCRC32>
         <WaveFormData>
/P/8//z//P/7//r/+f/4//r/+v/6//r/+f/4//j/9//5//n/+f/5//r/+v/7//v/+v/6
//n/+v/8//3//f///////////////////wAAAAADAAMABAAFAAMAAwADAAMAAQAAAAAA
AAACAP////////7//f/9//7//P/7//r/+v/6//r/+v/6//r/+v/7//v/+P/3//X/9P/0
//T/9P/1//f/+f/3//f/9f/1//X/9f/3//f/9//4//j/9//3//j/+P/4//j/+P/2//b/
+P/6//r/+f/5/wEADwAcACsAOQBEAE8AXQBpAHIAeAB1AGIAQQAdAPn/4//X/8j/rv+X
/4b/eP90/3//l/+t/77/zv/b/+L/5//s//H/9//3//b/9//3//n/+v/7//3//f//////
///+//7//v/+/wAAAQABAAIAAgACAAIAAQABAAIAAwADAAUABgAGAAYAAwADAAMAAwAD
AAMABQAFAAcABgAGAAYABQAFAAUABQAHAAcABwAHAAcABgAFAAUABwAHAAcACAAIAAgA
CAAJAAcABwAHAAgACQALAAwADgAMAA0ADQANAA8ADwAPABAAEAAQABAAEAAOAA4ADgAO
ABAAEAAQAA8ADQANAA0ADQANAAwADAAJAAYABQAEAAQAAwABAAEAAQAAAAEAAQABAAAA
AAAAAAAAAAABAAEAAQACAAMAAwADAAMAAgABAAAAAAABAAMABAACAAIAAgACAAIAAgAA
AAAAAQABAAAAAAACAAIAAQABAP///////////////////v/+//////////3//P/8//z/
/f/+////AAD+///////9//3//f/9//3//P/8//z//f//////////////////////AAAA
AP/////9//7//v/9//////8AAAEA//////////8BAAEAAAAAAAEAAgACAAIA////////
//8BAAEAAQABAAEAAQABAAEA////////AAACAAIAAgABAAEAAgACAAIAAQAAAP///f/+
////AAAAAP/////+//z//P/8//z//P///////v/+//z//P/8//z//P/8//z//P/8//v/
+//7//z//f///wAA/v/+//7//f/7//v//f///wAA/v/+//7//v/+//3//P/7//z//f//
/wAAAAD///7//v8AAAIAAgADAAMABQAFAAUABQAFAAUABQAGAAYABgAFAAcABwAHAAcA
BwAHAAcABgAEAAQABAABAAEAAQAAAP//AQACAAIAAQD+//7//v/+////AAAAAAAA///9
//r/+f/4//j/+P/4//n/+//8/////P/7//r/+f/6//v//P/9//v//P/8//v/+f/6//r/
+v/7//z//f/+//z/+v/8////BwARAB0ALAA5AEMATABZAGsAewCEAIgAewBcADcAEwDz
/93/z//A/6j/k/+E/37/fv+P/6n/vf/K/9z/6f/w/+//9P/3//f/+P/4//r/+//9//7/
//8BAP//AQABAAEAAgACAAIAAgADAAUABgAIAAYABgAGAAUABgAIAAoACwAKAAoACQAI
AAkACQAJAAkACQAJAAsACwALAAoACgAKAAsACwALAAsADQANAA0ADQAMAAwADAANAA0A
DQANAA4ADgAOAA4ADwAQABEAEgAUABIAEwATABQAFAAVABUAFQAVABUAFQAWABQAFAAU
ABQAFgAWABYAFgAWABYAFgAVABMAEwATABMAFQAUABQAEQASABEAEAAQAA4ACwAKAAkA
CQAJAAgABwAIAAgACAAIAAgACQAJAAkACQAJAAgABwAKAAoACgAKAAcABwAIAAgACAAI
AAgACAAIAAgABgAGAAcABwAGAAYACAAIAAcABwAHAAcABwAHAAYABQAEAAIABAAFAAUA
BQAFAAQABAAEAAQABAAEAAQABAAFAAUAAwADAAMAAwADAAMABAAFAAcABgAFAAQAAwAF
AAUABQAFAAUABAACAAEAAwAEAAQAAwADAAMABAAFAAMAAwADAAMABQAFAAQABAAFAAYA
BgAGAAMAAwADAAMABAAFAAYABwAGAAUABAADAAQABQAGAAgACAAIAAgABwAGAAYABQAE
AAQABAAEAAMAAwADAAMAAgAEAAUABQAEAAQABAAEAAQABQAFAAQABAAGAAYABgAGAAMA
AgABAAAAAQABAAIAAwADAAMABAAEAAAAAAAEAAQAAwACAAEAAAACAAMABAAFAAMAAwAE
AAQABQAFAAUABgAEAAYABgAHAAcACQAJAAkACQAJAAkACQAKAAoACgAJAAkACQAJAAkA
CQAJAAkACAAIAAgACAAFAAcABwAGAAUABQAGAAYABQAEAAQABAAEAAIAAgABAAAAAgAB
AP/////+//7//v/+//7//////wEA///////////+//3//P/7//z//v////////8AAAAA
AAAAAAAAAAAAAAAAAAAAAAEACQARABsAKAA5AEcAUABbAGsAewCIAIoAfQBmAEUAHwD7
/+f/3f/K/6z/lf+G/3z/fv+R/6f/uf/I/9j/4//s//H/9P/5//3//P/8//7////9//7/
//8BAAMABQAFAAUABAAEAAQABAAEAAUABQAGAAYABgAGAAUABQAGAAcABwAHAAgACAAI
AAUABQAFAAUABwAHAAkACQAHAAYABgAGAAcABwAHAAcACQAJAAkACQAKAAoACgALAAsA
CwALAAwACgAKAAoACwALAAsACwAMAA4ADwAPABAADgAPAA8ADwAPAA8ADwAQAA4ADgAO
AA4ADgAOAA4ADgAQABAAEAAPAA0ADQANAA0ADQAMAAwACQAIAAcABgAGAAUAAwADAAMA
AQABAAAA///8//z//P/8////AQACAAMAAgADAAMAAwACAAIAAgACAAMAAwAEAAQABAAE
AAQABAAEAAQAAgACAAEAAQAAAAAAAgACAAEAAQADAAMAAwADAAAA///+//z//f///wAA
AQABAAAAAAAAAAAAAAAAAAAAAAABAAEA//8AAP///v/9//7//v/+////AQABAAEAAQAB
AAEAAQABAAQABAADAAMAAgACAAEA////////AAABAAEAAQABAAEAAgADAAMABAADAAQA
BAAEAAEAAQABAAEAAwADAAMAAwADAAMAAwADAAEAAQABAAIABAAEAAQAAwACAAIAAQAA
AAAAAAAAAP//AAABAAIAAgAAAAEAAQAAAAIAAgACAAIAAgABAP///v8AAAAAAAAAAAAA
AAAAAAAAAAD////////9//3//v/+//7/AgACAP3//P/9//7///8AAP//////////////
/wAAAAADAAMAAwAEAAMABAADAAMABAAHAAgACQAHAAcABwAHAAgACAAIAAcACQAJAAkA
CQAHAAcABwAGAAYABgAGAAMAAwADAAIAAQABAAIAAgABAAAAAAAAAAAAAAAAAP///v/+
//3/+//7//j/+P/4//j/+v/7//v//f/9//3//f/9//v/+//7//v/+//8//z/+//7//z/
/P/8//7//v/+//7//v/+//z//f8DAA0AFwAkADMAPQBIAFcAaQBzAH4AggB9AGYARQAd
APn/4f/V/8j/tP+b/4b/eP94/4X/n/+3/8r/1v/f/+b/6f/s//X/9//6//r//P/9//z/
/P/8//3//f////////8AAAAAAAAAAAIAAwADAAQABgAGAAYABQADAAQABQAFAAUABgAG
AAYABwAHAAcABwAFAAUABwAHAAgACAAJAAoACgAJAAgABwAJAAkACQAJAAoACgAKAAsA
CQAJAAkACgAMAAwADAANAAsACwALAAwADgAPAA8AEAAOAA8ADwAPABEAEQARABIAFAAU
ABQAFAATABIAEQAQABEAEgATABMAEQARABEAEQATABIAEgAPABAADwAOAA4ADAAJAAgA
BwAHAAcABgAFAAQABAAEAAQAAgADAAMAAwAEAAUABQAFAAQABAAEAAQABAAFAAcACAAG
AAYABgAGAAYABgAEAAQABwAHAAYABgADAAIAAAD/////////////AQABAAEAAAAAAAEA
AQABAAEAAAAAAAAAAAAAAAAAAAACAAMAAwABAAEAAQABAAEAAgACAAIAAwAFAAUABQAF
AAQAAwACAAEABAAEAAMAAwADAAQABAADAAMAAwAEAAUABQAFAAUABQAFAAUABAAEAAUA
BgAGAAYABQAFAAUABQAHAAcABwAHAAUABQAFAAUAAwADAAMABAAEAAQABAADAAEAAgAC
AAIAAgACAAIAAQADAAMAAwACAAAAAQABAAAAAgACAAIAAgADAAMAAgACAAIAAgACAAIA
AgACAAIAAgACAAEAAQABAAEAAQACAAIAAgACAAIAAQADAAIAAAAAAAAAAAABAAEAAQAB
AAEAAQACAAIAAwADAAMABAAEAAYABgAHAAcACQAJAAkACQAJAAkACQAIAAgACAAHAAkA
CQAJAAkACQAJAAkACAAGAAYABgADAAUABQAEAAMAAQACAAIAAQACAAIAAgACAAAAAAD/
//7///////7////+//7//v/+//3//f/8//3//f/9//3//f/9//3//f/9//v//P/8//v/
/f/+//7//v/8//z//P/8//7//v/+/wUADQAXACEAMgBBAEkAVABjAHUAgQCGAIIAdQBU
ACsABQDr/93/0f+8/6L/i/98/3b/fv+T/6//w//S/+D/6f/u//H/9v/5//n/+v/6//z/
/f/7//z//f///wAAAwAEAAUABAAEAAQABAAEAAUABQAGAAgACAAIAAcABgAGAAYABQAH
AAgACAAIAAUABQAFAAUABwAHAAkACQAJAAgACAAIAAkACQAJAAkABwAHAAcABwAIAAgA
CAAJAAsACwALAAwADAAMAAwADQALAAsACwAMAA4ADwAPABAAEQATABQAFQASABEAEAAQ
ABIAEgASABIAEAAQABAAEAASABIAEgARAA8ADwAPAA8ADwAOAA4ACwAMAAsACgAKAAgA
BQAEAAMAAwADAAIAAQAAAAAAAAAAAAAAAQABAAEABAAFAAUABQAFAAQAAwACAAIAAwAF
AAYABAAEAAQABAACAAIAAAAAAAMAAwACAAIAAgACAAEAAQADAAMAAwADAAEAAQABAAAA
AAABAAEAAQABAAAAAAAAAP7//v/+//7/AAABAAEA/////////////wAAAAAAAAEAAQAB
AAEAAQD///////////7//v/9//3//v8AAAEAAQABAAEAAgADAAEAAQABAAEAAQABAAAA
AAABAAIAAgACAAEAAQABAAEA//////////8CAAMABAAFAAIAAQAAAAAAAAAAAAAA//8B
AAIAAgACAAAAAAAAAP//AQABAAEAAAD+///////+/wAAAAAAAAAAAQABAAAAAAD///7/
/f/8//7//v/+//7/AgD///3///8AAP7//v/+//7//v/9//z/+//9//3//v/+//7//f/8
//z//v8AAAAAAQADAAUABQAFAAMAAwADAAMABAAEAAQAAwABAAEAAQABAAEAAQABAAAA
AQACAAMAAQAAAP///f/7//z//v///////P/8//z//P/6//r/+f/4//r/+f/3//f/9v/2
//b/9v/2//f/9//5//X/9f/1//X/9f/1//X/9f/3//j/+P/3//f/+P/4//j/9v/2//b/
9v/6//r/+P/5////CwATABwAKwA7AEYAUQBhAHEAegB6AHEAXgA9ABcA9//f/9H/wv+o
/43/fv9y/3L/g/+d/7P/xP/S/93/4v/n/+z/7//z//L/8v/0//X/9f/2//f/+f/5//v/
+//7//z//P/8//z//P/9//3//v/+//7//v/9//3//v////////8AAAAAAAD/////////
/wEAAQADAAMAAQAAAAAAAAABAAEAAQABAAMAAwADAAMAAwACAAEAAQADAAMAAwAEAAQA
BAAEAAUAAwADAAMABAAGAAcABwAIAAYABwAHAAcABwAHAAcACAAKAAoACgAKAAgACAAI
AAgACAAIAAgABwAHAAcABwAHAAcABgAGAAMABAADAAIAAgAAAP3//P/7//r/+//7//v/
+P/4//j/+P/4//n/+f/5//z//f/9//3//P/8//z//P/9//3//v/+//7//v/+//7//v/+
//z//P/9//3//P/8//z//P/7//v/+//7//v/+//9//3//f/8//r/+//7//v//f/8//z/
/P/6//r/+v/6//r/+//7//n//f/9//3//f/8//z//P/9//3//f/9//3/+//7//v/+//9
//7//v////3//v/+//3//f/9//7////////////////////+//7///8AAAAAAAD/////
////////////////AQABAAEAAQD+//3//P/8//7//v/+//3///8AAAAAAAD+//7//v/9
//3//f/9//z//P/9//3//P/8//z//P/8//3//f/8//z//P/8//z//P/+//7//v/+//r/
+P/5//r/+//8//3//f/9//3//P/7//v/+v/8//3//v8AAP7/AAAAAAEAAwAFAAUABQAD
AAMAAwADAAQABAAEAAMAAwADAAMAAwADAAMAAwACAAIAAgACAP//AQABAAAA///+//7/
/f/7//v//P/9//7//P/8//v/+v/6//n/9//3//j/+P/4//j/9v/3//f/+f/5//n/+f/5
//f/9//3//f/9//4//j/9//4//r/+//8//n/+P/3//b/+P/4//r//f8BAAsAEwAeAC0A
NwBAAE0AXQBrAHoAhAB9AGgARwAjAP3/4f/T/8b/sP+X/4b/ev92/4H/mf+r/7z/0P/f
/+b/6f/s/+//8//2//b/+P/5//f/+P/5//v/+//9//3//f/+//7//v/+/wAAAQABAAIA
AgACAAIAAQAAAAAAAAD//wAAAgADAAQAAQABAAEAAQADAAMABQAFAAUABAAEAAQABQAF
AAUABQAFAAUABQAFAAYABgAGAAcABwAHAAcACAAKAAoACgALAAkACQAJAAoACgALAAsA
DAAOAA8ADwAPAA0ADQANAA4AEAAQABAAEAAQABAAEAAQABAAEAAQAA8AEQARABEAEQAO
AAwACwAHAAkACQAJAAoACAAFAAQAAwABAAEAAAD/////AAABAAIAAQABAAAA//8BAAMA
BAAFAAUABAADAAIAAwADAAQABAACAAIAAgACAAIAAgAAAAAAAQABAAAAAAACAAIAAQAB
AP//////////AQABAAEAAAD+/////////////v/+//7//v/+//7//v/+///////9////
/////////v/+//7////9//3//f/9/////////////v/+//3//f/+/wAAAQABAAAA////
////AAABAAIAAwABAAEAAAAAAP//AAAAAAAAAAABAAIAAwACAAEAAAD/////////////
////////AAD+//7//v/9//3//v/+//7/AAAAAAAA///////////+//7///////7//P/8
//z//P///////v/+//z//P/8//z//v/+//7//v/+//3//f/9//n/+//+//7//P/8//z/
/P/7//v/+//7//v/+//8//z//f/9//3//v/8//7//v///wEAAwADAAMAAwADAAMAAwAG
AAYABgAFAAMAAwADAAMAAwADAAMAAgACAAIAAgD///3//f/8//v//P/+///////8//z/
/P/8//z//P/7//r//P/7//n/+f/2//b/9v/2//b/9//3//n/9//3//f/9//3//f/9//3
//f/+P/4//f/9f/2//b/9v/3//j/+f/6//z//P/8//v/AQALABcAJAAzAEEATABZAGcA
cwB+AIQAdwBYADEADQDt/9f/yf+0/5z/if94/3D/eP+N/6X/uf/K/9b/3f/m/+3/7v/x
//X/9v/2//j/+f/5//r/+//9//3//////////v/+//7//v8AAAEAAQACAAQABAAEAAMA
AQACAAMAAwADAAQABAAEAAMAAwADAAMABAAFAAgACQAIAAYABQAEAAcABwAHAAcACQAJ
AAkACQAJAAgABwAHAAkACQAJAAoACgAKAAoACwALAAsACwAMAA4ADwAPABAADwAPAA4A
DQAQABEAEgAUABMAEgARABAAEgASABIAEgASABIAEgARAA8ADwAPAA8ADwAOAA4ACwAK
AAkACAAIAAkABwAHAAcABQAFAAQAAwAAAAAAAAAAAAIAAwADAAMAAgADAAMAAwAGAAYA
BgAGAAYABwAJAAoABwAGAAUABAAFAAYABQAGAAUABQAEAAQABgAGAAUABQAFAAUABQAF
AAMAAwADAAIABAAFAAUABQAFAAQABAAEAAIAAgACAAIAAgADAAMAAQABAAEAAQABAAIA
AgACAAMAAwADAAMAAwADAAMAAwADAAQABAADAAMAAQACAAIAAQACAAMABQAHAAYABQAE
AAMAAwADAAIAAgADAAQABAAEAAMAAwADAAMAAwADAAMAAwADAAMAAwADAAEAAQABAAIA
BAAEAAQAAwADAAQABAAEAAIAAgACAAEAAwADAAMAAgAAAAEAAQAAAAIAAgACAAIAAwAD
AAIAAgAAAAAAAAAAAAEAAgADAAQAAwABAAAA//8BAAEAAgACAAAAAAAAAP//AQACAAAA
AAAAAAAAAAD///7//f/+////AQACAAEAAQABAAIAAAACAAIAAwAFAAcABwAHAAcABwAH
AAcACgAKAAoACQAHAAcABwAHAAYABQAEAAIABQAGAAcABQAEAAMAAQD//wEAAgACAAEA
/v/+//7//v/+//7//f/8//z/+//5//n/+v/6//r/+v/6//v/+//9//n/+f/5//n/+f/5
//n/+f/6//z//f/9//z//P/7//r/+v/6//r/+v/+//z//v8BAAkAEwAdACoAOwBHAFAA
XQBtAHsAggB+AG8AVgAzAA0A8f/h/8//tv+e/4n/fP92/37/kf+n/7v/zv/c/+X/6P/r
//L/9//3//j/+P/6//v/+f/6//v//f///wEAAQABAAEAAAD///7/AAABAAEAAgADAAQA
BQAFAAIAAgACAAEAAwAEAAQABAADAAMAAwADAAMAAwAFAAUAAwACAAIAAgADAAMAAwAD
AAQABQAGAAcABwAGAAUABQAFAAUABQAGAAgACAAIAAkABwAHAAcACAAIAAkACQAKAAgA
CQAJAAkACQAJAAkACgAMAAwADAAMAAoACgAKAAoACgAKAAoACQAHAAcABwAHAAUABAAE
AAEAAQABAAEAAgABAP////////3//f/8//v/+v/6//r/+v/6//v/+//7//z//f/9//3/
//8AAAEAAgD/////AAAAAAAAAAAAAAAAAQACAAEAAgABAAEAAAAAAAAAAAD/////AQAB
AAEAAQD////////+//7//////////f/8//z//P/8//z//P/8//7///////3//f/9//3/
/f/+//7//v////////////////////////8AAAAA////////AAAAAP///////wAAAQD/
///////////////+//7///8AAAAAAAABAAEAAQABAP//////////AQABAAEAAQD/////
//8AAAAAAAAAAP///f/+//7//v/+//7//v/9//3//f/9//z//P/9//3//P/+//7//v/+
///////+//7//P/8//z//P/+//7//v/+//z/+//7//v//f///wIAAAD9//z/+//6//v/
+//7//v/+f/5//r/+v/7//v/+//8//7/AAAAAAEA//8BAAEAAQADAAMAAwADAAIAAgAC
AAEA//////////8AAAEAAgACAAAAAAAAAP3//v/////////9//7//v/9//r/+v/6//r/
/P/8//v/+v/4//f/9f/1//b/9v/2//b/9P/1//X/9//3//f/9//3//f/9//3//f/9f/2
//b/9f/2//j/+f/6//n/+P/3//b/9P/0//j//f8DAA0AGQAkADEAPQBCAE0AXwBtAHgA
egBxAFgANQARAO//2f/P/8D/pv+R/4D/dv92/4X/nf+z/8T/1P/h/+r/7f/s/+3/8f/y
//L/9P/1//b/+P/6//3/+v/7//r/+f/7//z//f/+//z//f/9//7//v/+//7//f/+/wAA
AgADAAIAAgABAAAAAQABAAEAAQD/////AQABAAEAAAAAAAAAAwADAAMAAwABAAEAAQAB
AAQABAAEAAUAAwADAAMABAAEAAQABAAFAAcABwAHAAgABwAHAAYABgAHAAkACgALAAkA
CQAJAAoACgAKAAoACgAKAAoACgAKAAoACgAKAAkACwALAAsACwALAAoACgAHAAUAAwAB
AAAAAAD//wAAAQD9//3//P/7//r/+v/6//r//P/9//3//f/+//////////7//v/+//7/
/f/9//7//v8AAAAAAAAAAAAAAAD+//7//f/9//z//P/+//7//f/9//3//f/9//3//f/9
//3//P/8//3//f/9//v/+v/6//r//P/8//z//P/8//3//f/7//3//f/9//3//P/8//z/
/f/7//v/+//7//3//f/9//3//P/8//v/+//9//7//v/9//////8AAAEAAAD///7//f/+
//////8AAP//AAAAAAAA/////////////////////////////////v///wAAAgABAAAA
///9////AAAAAAAA/v/+//7//f/7//v/+//6//v//f/+//7//P/8//z//P///////v/+
//7//v/+//7//f/8//v/+v/7//v//P/9//z/+//7//r/+//8//3//f/7//v/+//7//n/
+P/4//n//P/8//z/+P/4//r/+v/6//r/+//7//v/+//7//v//P/8//3//f/9//7//v8A
AAAAAQAAAAEAAAD//wAAAQACAAMAAgACAAIAAQABAAEAAQABAAEAAQABAAAAAAAAAAAA
/f///////v/9//v//P/8//v/+v/6//r/+v/8//z/+//6//j/9//1//X/9v/2//b/9v/0
//X/9f/3//X/9f/1//X/9v/3//j/+f/3//j/+P/3//f/+P/4//j/9v/2//b/9v/4//b/
9P/1//3/BwATACAAKwAzADwASwBdAGsAeACAAHsAZgBHAB8A+f/d/8//xP+w/5n/hv94
/3L/e/+R/6f/uP/K/9v/4v/j/+b/6//t/+//8P/z//X/9f/2//f/+f/2//f/9v/1//n/
+v/7//z//P/9//3//v/+//7//v/9//3//v///////f/+//7//v////////////3//f//
////AQAAAAAAAAADAAMAAwADAAIAAQAAAP//AgACAAIAAwADAAMAAwAEAAQABAAEAAUA
BQAFAAUABgAEAAUABQAGAAgACQAJAAkACQAJAAkACgAIAAgACAAIAAkACgALAAwACgAK
AAoACQALAAsACwALAAsACgAKAAcABgAFAAQABAADAAEAAQABAP/////+//3//P/8//z/
/P/8//3//f/9//3//f/8//v//v/+//7//v/9//3//v/+//7//v/+//7//v/+//z//P/9
//3//P/8//z//P/7//v/+f/5//n/+f/5//n/+f/4//j/+f/5//n/+f/4//j/+P/6//r/
+v/6//j/+f/5//f/+//7//v/+//4//j/+P/5//v/+//7//v/+f/5//n/+f/4//j/9//3
//j/+v/7//v/+f/5//r/+//5//n/+f/5//v/+//6//r/+f/6//r/+v/7//v/+//7//n/
+f/5//n/+//7//v/+//7//v/+//8//r/+v/6//n/+//8//z//P/8//z//P/7//n/+f/5
//j/+v/7//v/+v/4//j/+P/4//v/+//6//r/+v/6//r/+v/4//j/+P/4//j/9//3//f/
9f/1//b/9v/4//j/+P/3//f/9//3//f/+f/4//j/+f/4//j/+P/4//b/+P/4//j/+P/2
//j/+f/6//j/+P/4//j/9//3//f/9//3//f/+P/4//n/+f/5//r//P/+//7////9////
////////////////AgACAAIAAQAAAP///v/9//3//f/9//z//v/+//7/+//7//v/+v/5
//n/+v/6//n/9//2//X/9P/3//j/+P/4//f/9f/y//H/8v/y//L/8v/y//P/8//1//P/
8//z//P/9f/1//X/9f/1//b/9v/1//X/9v/2//b/9P/0//T/9P/0//L/8P/1//3/BwAV
ACYANQA9AEQATwBfAHEAfgCAAHcAWgA1AA8A7f/Z/83/uv+g/4n/eP9s/2z/f/+V/6v/
vv/M/9n/5P/n/+T/5//r/+7/7v/w//H/8v/0//b/+f/4//n/+P/3//j/+P/4//j/+P/5
//n/+v/6//r/+v/5//v//P/9//3/+//8//z//P/7//v/+//7//v/+//9//3//f/8//z/
/P////////////3//f/9//3//v/+//7///8BAAEAAQACAP///v/9//3//v///wAAAgAA
AAEAAQACAAQABQAFAAUABQAFAAUABgAEAAQABAAEAAYABgAGAAYABAAEAAQAAwADAAMA
AwADAAEAAAAAAP3//P/7//r/+v/7//n/+f/5//X/9f/0//P/8v/y//L/8v/y//P/8//z
//T/9f/1//X/+P/4//j/+P/3//f/+P/4//b/9v/2//b/9v/2//T/9P/1//X/9P/0//b/
9v/1//X/9f/1//X/9f/z//P/8//y//T/9f/1//X/9P/y//H/8P/w//D/8P/w//D/8f/x
/+//8//z//P/8//0//T/9P/1//L/8f/w/+//8P/x//L/8//0//T/8//z//P/9P/0//P/
8v/x//H/8f/x//H/8f/x//L/8//z//T/9P/0//P/8v/z//P/8//z//P/8//z//P/8v/x
//D/7//u/+//8P/y//L/8v/y//H/7//w//D/8P/y//L/8v/x//D/7//u/+z/7v/v/+//
7v/w//D/8P/w/+//7//u/+7/7P/s/+z/7P/u/+7/7v/u/+7/7f/t/+3/7P/r/+v/6v/s
/+z/7P/r/+3/7f/t/+3/6//q/+r/6//u/+7/7v/u/+3/7v/t/+z/7P/s/+z/6//p/+z/
7f/t/+//7//t/+z/7f/u//D/8v/w//D/7//v//L/8//y//P/8//z//P/8//z//L/8f/w
//D/8P/x//L/7//v//H/7v/u/+7/7v/u/+7/7v/u/+7/7f/s/+v/6v/s/+z/7P/s/+r/
6v/q/w==
         </WaveFormData>
      </LeadData>
      <LeadData>
         <LeadByteCountTotal>10000</LeadByteCountTotal>
         <LeadTimeOffset>0</LeadTimeOffset>
         <LeadSampleCountTotal>5000</LeadSampleCountTotal>
         <LeadAmplitudeUnitsPerBit>4.88</LeadAmplitudeUnitsPerBit>
         <LeadAmplitudeUnits>��V</LeadAmplitudeUnits>
         <LeadHighLimit>2147483647</LeadHighLimit>
         <LeadLowLimit>268435456</LeadLowLimit>
         <LeadID>V3</LeadID>
         <LeadOffsetFirstSample>0</LeadOffsetFirstSample>
         <FirstSampleBaseline>0</FirstSampleBaseline>
         <LeadSampleSize>2</LeadSampleSize>
         <LeadOff>FALSE</LeadOff>
         <BaselineSway>FALSE</BaselineSway>
         <ExcessiveACNoise>FALSE</ExcessiveACNoise>
         <MuscleNoise>FALSE</MuscleNoise>
         <LeadDataCRC32>2236114548</LeadDataCRC32>
         <WaveFormData>
/P/8//z//P/5//j/9//2//f/+P/5//r/+f/4//f/9v/1//X/9f/1//f/+f/5//n/+P/3
//b/9f/4//r/+//8//3//f/9//3/+//7//z//P8AAAEAAgADAAIAAQAAAP//////////
//8BAP////////3//P/6//3//f/7//v/+//6//n/+f/4//n/+f/4//j/9f/0//P/8v/y
//L/8v/y//b/9v/2//b/8//y//L/8v/1//X/9f/3//n/+P/4//j/9//2//X/8//z//b/
9v/4//n/+P/5//3/CgAYACsAPwBWAG8AiwClAL8A2wDvAO4A1gCsAIEAXwA8ABIA6P/E
/6f/kP+C/4X/mv+u/7v/x//Q/9f/3f/l/+v/8P/w//D/8f/z//P/8//0//X/+P/5//r/
+//5//n/+v/7//v/+//7//z////////////7//v//P/8//7///8BAAEA///9//z/+//7
//z//f/9//7///8AAAEA/v////7//f8AAAEAAgADAAMAAgABAAAAAgADAAMABQAFAAUA
BQAFAAIAAgACAAIABQAIAAoADAAKAAkACQAIAAgACQAJAAoADQAOAA8ADwAMAAsACgAJ
AAkACgAMAA0ACwAKAAcABQAHAAUABQAFAAEA/////////P/6//n/+P/5//n/+v/6//f/
9//3//j/+P/5//n/+v/9//////////3//P/7//r//f8AAAEAAQAAAAAAAQABAAAA///+
//v////+////AAAAAAAAAAAAAAEAAQABAAEA/v/+//3//f/+//7//f/9///////9//3/
/v/+//7///8BAAEA///+//z//f/9//3//f/9//3//f////7//v/+//3//P/9//z//P/9
//7////8//7//f/8//z//f/9//3//v/+////AAD+//7//v/+/wEAAQABAAEA/v/+//7/
/v/+////AAAAAAAAAQACAAEAAAD///////8BAAEAAAAAAAAAAAAAAP///v/+//3//P//
////AAABAP///f/7//n/+f/6//v//P///////v/9//v//P/8//z//v/+//7//v/8//v/
+//7//z//f/+/////f/7//3//f/5//n/+////wAA///+//3//P/6//r/+f/5//z//f/+
/wEAAAD///7//f//////AAACAAMABAAFAAUAAwADAAMAAwAFAAYACAAJAAcABwAHAAcA
CQAJAAkACQAHAAcABwAFAAQAAwAAAP7///8DAAQAAwACAAEA///9/wAAAAAAAAEA///+
//z/+v/4//b/9f/0//f/+P/7//z/+//6//j/9v/3//j/+v/7//v//f/9//z/+v/6//r/
+v/7//v//P/+//z/+v/5//r/AQANABoAKAA5AE0AYgB7AJkAtwDTAO8A+QDqAMQAmABv
AEcAIAD+/97/wP+n/5T/iv+V/6r/uv/D/9H/4P/n/+v/8f/1//b/9//2//b/9//5//n/
+v/7//r/+//8//3//f/9//7///8AAAEAAgAEAAIAAQAAAP////8BAAQABgAFAAUABgAF
AAIAAQABAAEAAwAEAAUABQADAAMAAwADAAMABQAFAAUABwAHAAcABwAGAAYABgAGAAgA
CQAJAAsACgAJAAgABwAJAAoACwAMAAoADAANAA4ADQANAA4ADgAOAA8ADwAQAA4ADgAO
AA0ADAANAA4ADwAOAA4ADwAPAAsACgAHAAUACAAHAAgACQAHAAUABQAFAAAA/v/9//z/
/P/7//v/+v/5//n/+f/6//z//f/9//7//P/9//z/+////wAAAQACAAIABAAEAAMAAAAA
AAEAAQACAAMABAADAAMAAAD///7///8AAAEAAgADAAMAAwADAAEAAAD+//3/AAAAAP//
/////////f/9//7//v/+////AQABAP///v/9//3//P/7//z//f/+/////P/6//n/+P/5
//r//f/+//v/+//7//v/+f/8//z//P/+//////////z//P/9//7/AAAAAAAAAAD/////
//////z//P/8//z//f///wEAAgAAAP///v/7//7///8BAAMAAwADAAIAAgAAAAAAAAD/
/wEAAgACAAIAAQD///7//f///////////wAAAAAAAAAA//////7//f8AAAIAAwAEAAIA
AAD+//z//f/9//7///////////////v/+f/9//7//f/8//v/+v/7//z//P/9//3//f/9
////////////////////AAACAAEAAgADAAMAAwADAAMAAwAEAAQABQAFAAUABQAFAAUA
BQAFAAUABQAHAAcABwAFAAUABQADAAIAAgAFAAUAAwADAAMAAgABAP///v/9//3//v/+
//3//P/7//r/+v/6//r/+v/8//z/+v/6//n/+P/3//b/9v/1//j/+//8//z/+//6//n/
+P/6//n/+f/6//7//v/7//z/AQAJABIAIgA3AE8AZAB9AJkAuQDXAPEA+wD0ANQApgB9
AFkANAAKAN7/vP+f/4r/gv+P/6T/sv+9/8n/1P/d/+H/5//t//L/8v/y//P/9f/z//P/
9P/1//f/+f/7//3//P/7//v/+//7//v/+//8//3//f/9//3/+f/5//r/+v/7//3/AAAB
AP///f/8//v//f/+//////////////////7////+//3//v///wAAAQAAAAAAAAAAAAAA
AQABAAMAAQABAAEAAQAAAAAAAAAAAAEABAAGAAgACAAHAAcABgAHAAcABgAGAAUABgAH
AAcAAwADAAMAAwADAAQABgAHAAUABAABAP//AQD////////9//v/+//7//b/9P/z//L/
8f/x//L/8v/w/+//7v/u/+//8f/y//T/8//1//X/9f/0//T/9P/0//b/+v/8//3/+v/6
//v/+//9//3//f/7//7//P/8//z/+//6//n/+P/8//3//v////z/+v/3//X/9//4//j/
+f/7//v/+f/5//n/+P/3//f/+v/7//r/+v/5//n/+P/3//f/9//3//f/+f/4//j/+P/4
//j/+v/6//r/+//8//3/+v/8//v/+v/4//n/+f/5//n/+v/8//7//v/+//7//v8BAAEA
AQABAP///v/9//z//v///wAAAAD////////9//v/+//8//3//v//////AAD///7//f/7
//n/+v/6//r/+//7//z//f/8//v/+v/5//v//P/9//7//P/7//n/9//5//r/+v/6//z/
/P/8//z/+v/5//n/+f/5//n/+f/5//v//f/7//f/9v/5//r/+//8//r/+v/5//n/+//7
//v//f////////////7//f/9//7/AQACAAMAAwADAAMAAwADAAIAAgADAAMABQAFAAUA
BQADAAMAAwADAAUABQAFAAMAAwADAAEAAAD8///////9//7//////////v/8//r/+f/4
//j/9//2//X/9P/0//T/9P/0//b/9v/4//j/9//2//X/9P/0//P/9f/3//f/9v/2//b/
9v/2//b/9f/1//b/+P/4//n/+P/7/wMADAAaAC0AQQBWAHMAjwCpAMMA3QDtAOgAzgCi
AHUAUwAwAAwA6v/G/6X/jP+C/4n/nv+0/8P/y//U/9n/3f/h/+n/7v/y//L/8//1//T/
8//z//P/9P/1//b/9//3//f/+P/5//n/+f/5//r//f/9//3//f/5//n/+v/6//r/+//9
//3//P/7//v/+//5//r/+//7//7///8AAAEA//////3/+//8//3//v///wIAAgACAAIA
//////7///8AAAEAAgADAAAAAAAAAAAAAQAEAAYACAAGAAUABQAEAAUABQAEAAQABgAI
AAoACwAGAAUABAADAAUABgAIAAkACAAIAAYABQADAAEAAQABAAEA////////+//4//b/
9P/z//P/9P/0//H/8f/x//L/8v/z//P/9P/2//n/+v/7//v/+v/5//j/+v/+/wAAAQAA
AAAAAQABAP////////3/AwACAAMABAACAAAA/v/8////////////AAAAAP////8AAAAA
/////wEAAQD////////+//3//f/+/////v/+//7///////////////////8AAAAAAQAC
AAAA/v/+//z//v///wAAAQD//wIAAgACAAEAAQAAAP//AQACAAQABgAFAAQAAwACAAUA
BQAFAAUABAAEAAQABAAEAAUABgAGAAUABQAFAAMAAQABAAIAAwADAAMAAgACAAIAAgAC
AAEAAQACAAIAAgADAAMABAAFAAIAAQAAAP////8AAAEAAgADAAMAAgABAP//AAAAAAAA
AgACAAIAAgAAAP/////////////////////9/////////wAA/v/+//7//v8AAAAA////
/////////wEAAwADAAMAAwABAAEAAgAEAAcACAAJAAkACQAJAAkACQAHAAYABgAFAAcA
CQALAA0ADAALAAoACQAIAAcABgADAAQABQAEAAQAAAADAAMAAQACAAMAAwADAAEAAAD/
//////8AAAAAAAD9//z//P/8//v/+v/7//r//f/+//7//v/8//z//f/9//v//f/9//z/
/v/+//7//v/8//v/+//8//7//P///wQACwARABwALgBDAFcAbgCLAKkAxQDdAO8A8wDc
ALAAhABhAEEAHgD6/9j/tP+Z/4b/hv+Z/7L/wv/N/9v/4v/l/+n/7//z//T/9v/2//f/
+f/4//f/9//3//v//f///wEAAQABAAIAAwACAAEAAAAAAAIAAwAEAAUAAgABAAEAAAAC
AAMABQAFAAIAAQABAAEAAQACAAMAAwAFAAUABQAFAAQABQAEAAMABQAFAAUABQAGAAYA
BgAGAAYABwAHAAkACwALAAsACwAJAAgABwAGAAcACgAMAA4ADwAPABAAEAAOAA0ACwAK
AAwADgAQABEADgANAAwACwAMAAwADQANAAwADAAKAAkABwAFAAUABQAFAAMAAwADAP//
/P/6//j/9//3//j/+P/1//X/9f/2//b/9//3//j/+v/9//7///////7//f/8//3/AAAB
AAEAAAAAAAEAAQD////////9/wEAAAABAAIAAQAAAP///v8BAAEAAQABAAIAAgABAAEA
AQAAAP7//f///////f/9//3//P/7//v//P/9//z//P/6//v/+//7//v/+//7//v//f/8
//z//P/7//r/+//6//v/+//7//v/+v/+////AAD//////v/9//7//v///wAA/v/+//7/
/v8BAAEAAQABAAAAAAAAAAAA/////////v///wEAAwADAAAA//////////////7//v8A
AAAAAAD///7//v/9//z//f/9//7////+//3//P/7//z//P/8//z//f/9//z/+//4//j/
9//2//n/+v/7//z//v/7//f/+f/8//z//P/8//z/+//6//j/9//5//n/+f/7//n/+f/5
//n/+f/5//r//P/+/wAAAgADAAIAAQAAAP//AgACAAMAAwABAAEAAQABAAEAAQABAAEA
AwADAAMAAQD//////f/8//z///////3//f/9//z/+//6//j/9v/1//b/9v/1//T/8//y
//L/8v/y//L/9P/0//b/9v/1//T/8//y//L/8f/z//X/9f/0//L/8v/y//L/8P/v/+//
8P/0//b/9f/2//v/AwAMABQAJwBBAFgAcwCPAK0AyQDfAO0A6ADMAJ4AdQBPACoABADa
/7T/lf+A/3j/gf+a/67/u//H/9D/1//Z/9//5f/o/+r/6v/r/+3/6//r/+z/7f/w//H/
8v/z//H/8f/y//P/8//z//P/9P/3//f/9//3//X/9f/2//b/9v/3//n/+f/2//X/9f/1
//X/9v/3//f/9//3//f/9//1//f/9//3//n/+f/5//n/+P/4//j/+P/4//n/+f/7//v/
+//7//v/+P/4//j/+P/6//z//f/+//////8AAAAA/f/9//z//P///wAAAQABAP3//f/9
//3//P/8//3//f/8//z/+v/5//n/9//3//f/9//1//X/9f/x/+7/7P/q/+n/6f/q/+r/
6P/n/+b/5v/m/+f/5//o/+v/7f/t/+3/7P/s/+z/7P/u//L/9P/1//T/9P/1//X/8//z
//P/8f/2//T/9P/0//P/8v/x//D/8//z//P/8//0//T/8//z//P/8v/w/+//8v/z//L/
8//x//D/7//v//D/8f/w//D/8v/z//P/8//y//H/8P/v//D/8P/x//L/8f/w//H/8P/y
//P/9P/1//H/9P/0//T/9P/1//X/9f/1//b/+P/6//f/9v/1//T/9v/3//j/+f/4//j/
+P/4//b/9//4//j/+v/7//z/+//5//f/9v/1//f/9//2//b/9//4//n/+f/4//j/9//2
//j/9//3//f/9v/1//T/8//z//T/9f/2//f/9//2//X/8//0//T/9P/1//b/9//4//L/
8P/y//L/8v/y//X/9v/2//f/9P/z//L/8//2//f/+P/5//n/+f/6//z//f/+////////
/////////////v/+//3//v///wAAAQABAAEAAQABAP////////3//v////7//v/7//3/
/P/5//r/+//7//v/+f/4//f/9//1//T/8v/w//D/8P/x//L/8f/w//H/8P/y//L/8f/w
//D/8P/x//H/7//x//H/8P/z//T/9f/2//P/8f/w//D/8P/0//X/+P/9/wMACAAUACMA
NQBKAGMAgQCfALsA2QDpAOYAzgCkAHcAUwAyAA4A6P/G/6f/jv9+/4P/lP+o/7X/w//S
/9v/3//h/+P/6P/s/+z/7f/v/+3/7f/u/+//8P/x//L/8//1//X/9v/3//X/9f/1//b/
+f/5//n/+f/1//X/9v/2//b/9//5//n/+v/5//n/+f/5//r/+//7//3//f/9//3/+//9
//3//f/7//v/+//7//3//v///wAA//////7///8BAAEAAQABAAAAAAAAAAAA/v8AAAEA
AgAFAAUABgAGAAQAAwABAAAAAgAEAAYABwAFAAUABQAFAAQABAAFAAUABgAGAAQAAwAA
AP3//P/7//r/+f/6//v/9v/0//P/8v/y//H/8f/w//H/8f/x//L/7//v/+7/7v/w//P/
9P/1//T/9P/0//T/8//2//f/9//3//j/+v/7//r/+f/4//X/+v/4//j/+P/6//r/+v/6
//r/+f/4//f/9//4//j/+f/5//j/9v/1//f/9//1//X/9v/2//b/9//1//X/8//y//P/
9f/2//f/9v/1//T/8//z//L/8v/y//L/8v/0//T/8f/x//H/8f/y//b/9//4//X/9f/0
//P/9f/2//j/+v/5//j/9//2//f/9//3//f/9//4//n/+v/5//n/+f/4//n/+f/5//f/
9//3//j/+f/3//f/9v/2//j/+P/4//f/9//4//j/+P/6//n/+f/5//f/9//3//f/9v/2
//b/9v/5//n/+P/3//b/9v/1//T/9v/2//b/9v/2//X/9f/1/+//8f/z//b/9v/2//b/
9v/0//T/8//z//X/9f/1//f/9//3//f/9//1//X/9v/4//v//P/9//3/+//7//v/+//+
//7///////3//f/9//3//f/9//3//f/////////9//r/+f/2//T/9f/5//r/+f/3//f/
9v/1//P/8v/x//H/8f/y//L/8v/w/+7/7f/s/+3/7v/x//L/8v/y//H/8P/u/+7/7//v
//H/8//z//L/8f/w/+//7v/x//H/8v/0//b/9v/1//T/9/8BAAwAGgAtAEMAWgBzAI0A
pwDFAN8A6QDYALAAhgBfADsAFADu/87/sP+V/4D/fv+R/6b/tv/B/8v/0v/Z/+H/5f/p
/+7/7v/u/+//8f/v/+//8P/x//P/9f/3//n/9v/1//X/9f/3//f/9//4//n/+f/5//n/
9//3//j/+P/6//v//f/9//v/+f/4//f/+v/8//7////+//3//P/7//v//f/9//3/AAAB
AAIAAwABAAAA///+////AQACAAUAAwADAAMAAwAEAAQABAAEAAUACAAKAAwACwAJAAgA
BgAJAAsADAAOAAwADAAMAAsACwALAAsACwAMAAwADQANAAkACAAFAAMABAADAAQABQAD
AAEAAQABAAAA/v/9//z/+//7//z//P/6//n/+P/4//r/+//7//z/+//9//3//f8AAAAA
AAAAAAQACAAKAAsACAAGAAUAAwAEAAUABgAFAAYABAAEAAQABgAGAAYABgAHAAcABwAH
AAUABAACAAEAAwAEAAQABQAFAAUAAwADAAIAAgACAAMABQAFAAMAAgAAAAEAAQABAAMA
AwADAAMABQAEAAQABAADAAIAAwACAAIAAwAEAAUAAAACAAEAAAADAAUABgAHAAQABAAF
AAYABAAEAAQABAAHAAcABwAHAAYABgAGAAYABAAFAAYABgAHAAcABwAFAAMAAwAEAAUA
BwAHAAYABgAGAAYABgAFAAMABAAEAAQABAADAAMAAwABAAEAAQABAAEAAgADAAQABAAD
AAEA//8BAAIAAgACAAQABAAEAAQAAQD///7//f/+////AAABAP///f////////8AAAIA
AgACAAIA///+//z/+//+////AAADAAMAAwADAAMAAQABAAIABAAHAAgACQAJAAcABwAH
AAcACgAKAAsACwANAA0ADQANAAsACQAHAAUACAALAA4ADwANAAsABwAEAAMABwAIAAcA
BQAFAAQAAwACAAAA/v/9//7//v/9//z/+//6//r/+v/8//z//v/+//z//P/7//r/+P/4
//n/+f/6//3//v/+//v/+v/5//j/+v/5//n/+v8AAPz/+/8AAAkAEwAcACwAQwBdAHIA
iwCpAMcA4QDzAPkA6ADCAJQAbwBJACAA+P/S/7D/l/+I/4b/l/+s/7z/yf/X/9z/3//j
/+v/8f/0//X/9P/0//X/8//z//T/9f/3//n/+//9//r/+f/5//n/+v/7//z//v8BAAEA
AQABAPz/+//7//r/+//9/wAAAQD///3//P/7//3//v///////f/9//3//f/8//3//P/7
//3///8BAAMAAQAAAP///v8AAAEAAQADAAUABQAFAAUABAAEAAQABAAGAAgACQAKAAkA
BwAGAAQAAwADAAIAAgAFAAYABwAHAAQAAwACAAEAAgACAAMAAwABAAAA/f/7//v/+f/5
//n/9//1//X/9f/y//D/7//u/+3/7f/u/+7/6//r/+v/7P/q/+v/6//s/+3/7//v/+//
8f/y//P/9P/0//b/9v/1//T/9P/1//X/9v/3//j/9//6//j/+P/4//f/9v/1//T/+P/5
//r/+//4//j/9//3//j/+P/3//f/9//3//X/9f/1//T/8//z//T/9f/0//T/8v/z//P/
8//1//X/9f/1//b/9v/3//j/9//2//f/9v/2//f/+P/5//b/+P/3//b/+P/5//n/+f/4
//j/+f/6//j/+P/4//j/+//7//v/+//8//z//P/8//r/+//8//z//P/9//7//f/8//v/
+//7//3//f/8//z/+//6//n/9//5//r/+v/6//r/+f/5//n/9//3//f/9//3//j/+f/6
//n/+f/4//f/9//4//j/+P/6//r/+v/6//n/9//2//X/9//7//3//P/6//j/9v/0//X/
9v/2//f/9f/1//X/9//1//X/9f/1//f/+f/8/wAA/v/+//7//f/+////AAABAAAAAAAB
AAEAAAD///7//f///wEAAwAFAAIAAQAAAP3//v////7//v/8///////9//z/+//5//f/
+v/6//r/+//3//b/9P/y//L/8v/z//T/8v/y//T/9P/y//L/8f/w//H/8v/0//X/9P/1
//T/8v/z//T/9f/2//X/8//y//L/8P/w//X/+v8BAAkAFAAgADMARQBWAG8AjwCvAMsA
5QDzAOgAxgCYAG0ASQAmAAIA3P+8/6H/iv+A/4f/nP+u/73/yf/W/+P/5//l/+f/7P/s
/+z/7f/v//L/8//1//f/9f/1//X/9f/2//f/+f/7//n/+f/5//r/+f/5//n/+f/5//v/
/v8AAP7///8BAAEAAgABAAEAAQABAAIAAwADAAIAAQAAAP//AAADAAQABQAEAAMAAgAB
AAQABAAEAAQABAAFAAUABwAGAAUABAADAAQABgAIAAoACAAIAAcABgAHAAcACAAIAAgA
CQAJAAoACAAIAAgABwAGAAcACAAJAAYABgAHAAcABwAIAAcABwAHAAUABQAFAAAA/f/8
//v/+v/6//v//P/4//f/9//2//P/8//z//T/9v/3//f/+P/4//n/+P/3//n/+v/7//z/
/P/+//7//f/+//7//////wEAAQABAP//AQD+//3//P/+//7//v/+//3//f/9//3//v/+
//3//f/+//7//f/9//z/+//4//f/+//8//3////+//3/+v/4//r/+//7//v/+//7//v/
+//7//r/+v/6//v//P///wAA/v/9//z/+//7//7//v/+/wAAAQABAAEA///+//7//v//
/wAAAQACAAEAAQABAAEAAgACAAIAAgAAAAEAAgACAP////////3/AAABAAMABQACAAEA
///+////AAABAAEAAQACAAIAAgD///3//P/7//7///8AAAEA/v/+//7//v8BAAEAAAD/
////AAAAAAAA/v/8//r/+P/7//v//P/9//z/+//6//n/+v/5//z//f/7//v/+//7//r/
+f/4//f//P/8//z/+//4//b/9v/2//b/9//4//j/+f/5//n/+f/7//n/+f/5//n/+v/7
//3/AAD///7//f/7//z//f/+////AAAAAAEAAQABAAEAAQABAAEAAQABAAEA////////
/f///////f/8//r//f/9//v/+f/5//j/9//4//j/+P/5//X/9P/y//D/8v/y//P/9P/z
//L/8//y//D/8P/v/+7/8P/y//X/9//1//X/8//w//L/8v/y//L/8v/x//H/8v/w//D/
7//y//n/AwAMABgAJQAxAEQAYQB/AJsAuQDVAOcA5ADMAJ4AcQBNACwACADq/8r/q/+Q
/4D/f/+S/6T/sf/B/9L/2//d/9//4//m/+r/6v/r/+3/7//v//D/8f/v/+//7//v//L/
8//1//f/9f/1//X/9v/1//X/9f/1//b/9//5//r/9//3//j/9//4//f/9//3//X/9v/3
//f/9//3//f/9//4//v//P/9//r/+f/4//f/+f/6//v//P/6//v/+//9//v/+//7//v/
+//8//3//v/7//z//P/8//////8AAAAAAQABAAAAAAAAAAAAAAD/////AQADAAUAAwAC
AAIAAQACAAIAAAD//////f/9//3/+//5//n/+f/2//T/8//y/+7/7f/t/+z/7f/t/+3/
7v/u/+//7//w//D/8f/w/+//8f/y//P/9P/0//b/9v/1//X/9v/4//n/+f/5//n/9//6
//j/+P/4//r/+v/6//r/+P/3//b/9f/1//b/9v/3//j/+P/3//f/9//3//X/9f/4//j/
+P/5//j/9//0//L/9f/3//j/+f/4//f/9v/1//X/9P/0//T/9v/2//j/+P/2//X/9P/z
//L/9v/3//j/9v/3//f/9//0//T/9f/2//f/+P/5//r/+f/3//X/8//1//b/9//4//b/
9//4//j/9//3//f/9f/3//f/+P/5//j/9//1//T/9f/2//f/9//3//j/+P/4//j/9//3
//f/+f/5//n/+f/2//b/9v/2//n/+f/4//f/9//4//j/+P/2//b/9v/2//j/9//3//f/
9f/1//X/9f/3//X/9//3//X/9f/1//X/9f/1//X/9f/4//j/+P/5//j/9//2//X/9f/2
//j/+v/6//n/+P/3//b/9v/2//X/9f/3//f/9//5//f/9//3//f/+v/7//3/AAAAAAAA
AAD/////////////AgACAAMAAwAAAP///v/9//7///8AAAEA/////////f/9//3/+//6
//r//f/9//v/+P/3//X/8//1//b/9//5//f/9v/0//L/8f/w//D/8P/y//L/9P/0//P/
8v/w/+7/8f/y//T/9f/0//X/9P/y//T/9P/0//T/9P/z//P/9P/y//D/7//0//3/BwAU
ACQANQBFAFgAbQCLAK0AywDlAPEA4gC4AIgAYQA9ABoA+P/W/7T/l/+A/3b/gf+U/6b/
s/+//8z/2f/b/9v/3f/g/+L/4v/j/+X/6P/p/+v/7f/t/+3/7f/t/+3/7f/u/+//7//v
/+//8P/v/+//7//v//H/8//2//j/9v/3//n/+f/4//f/9//3//n/+v/7//v/+f/5//n/
+f/6//3//v////7//f/8//v//P/8//z//P///wEAAgAFAAEA///9//v//P/+/wAAAgAB
AAIAAgACAAUABQAGAAYABgAHAAcACAAGAAYABgAFAAYABwAIAAkABgAGAAcABwAGAAYA
BAADAAMAAQABAAEA/v/7//r/+f/5//j/+P/4//X/8//y//D/7f/t/+3/7v/w//H/8f/y
//L/8//y//H/9P/2//j/+v/4//r/+v/5//j/+P/5//n/+//7//v/+f/8//r/+v/6//z/
/P/8//z/+//7//v/+//8//z/+//7//7//v/9//3/+v/5//b/9f/4//j/+P/5//f/9//1
//T/9v/3//f/9//5//n/+f/5//b/9P/z//L/8//0//f/+P/3//f/9//3//f/+v/6//r/
+P/5//n/+f/2//b/9//4//n/+v/7//z//P/7//r/+f/6//r/+v/6//z//f/+//7/+v/5
//j/9f/4//n/+//9//z/+//5//j/+P/4//j/9//4//r/+//8//r/9//1//P/9f/1//X/
9f/2//b/9v/2//f/9//2//X/8//0//T/9P/y//L/8v/y//P/8//0//X/9P/z//L/8f/z
//H/8//z//X/9f/1//X/9P/z//L/8f/0//T/9P/1//T/8//y//H/7//w//D/8P/x//L/
8v/y//L/8v/y//H/9P/1//b/9//2//f/9//3//n/+v/7//v/+//8//z//P/6//n/+f/5
//z//f///wAA/f/8//v/+P/4//j/+P/4//r/+v/6//r/9//2//X/9P/0//T/9P/0//T/
9P/0/w==
         </WaveFormData>
      </LeadData>
      <LeadData>
         <LeadByteCountTotal>10000</LeadByteCountTotal>
         <LeadTimeOffset>0</LeadTimeOffset>
         <LeadSampleCountTotal>5000</LeadSampleCountTotal>
         <LeadAmplitudeUnitsPerBit>4.88</LeadAmplitudeUnitsPerBit>
         <LeadAmplitudeUnits>��V</LeadAmplitudeUnits>
         <LeadHighLimit>2147483647</LeadHighLimit>
         <LeadLowLimit>268435456</LeadLowLimit>
         <LeadID>V4</LeadID>
         <LeadOffsetFirstSample>0</LeadOffsetFirstSample>
         <FirstSampleBaseline>0</FirstSampleBaseline>
         <LeadSampleSize>2</LeadSampleSize>
         <LeadOff>FALSE</LeadOff>
         <BaselineSway>FALSE</BaselineSway>
         <ExcessiveACNoise>FALSE</ExcessiveACNoise>
         <MuscleNoise>FALSE</MuscleNoise>
         <LeadDataCRC32>2139924908</LeadDataCRC32>
         <WaveFormData>
AAAAAAAAAAD9//z/+//6//v//P/9//7//P/8//z//P/7//v/+//8//7//v///////v/9
//7//f8AAAEAAQABAAIAAgACAAIAAgADAAQABAAFAAYACAAKAAgACAAIAAkACQAJAAkA
CQAJAAcABwAHAAYABAAEAAQABAADAAIAAQABAAIAAgAAAAAAAAAAAAAA/f/7//n/+P/4
//j/9//3//r/+//7//z/+v/6//r/+v/8//z//P/9//v/+//7//v//v/+//3//f/7//3/
/v8AAAMAAQABAAUADwAdACwAQQBdAHoAmgC6AN0ABAEpATkBJAH0AMQAmABeACMA+//g
/8n/tf+r/67/uv/G/8z/0f/b/+H/5v/s//L/9//3//f/9v/2//j/+P/6//v//f/9//3/
/v/9//3//f/9//3//f/9//////////7//v/9//3//f/9//7///8BAAIAAQD///7//f//
/wAAAAAAAAIAAgACAAIAAAAAAAAAAAACAAIAAgACAAAAAAAAAAAAAgADAAQABAADAAIA
AgADAAEAAgACAAIAAwAEAAUACAAHAAYABAADAAUABQAFAAYACAAGAAYABQADAAMAAwAD
AAMAAwABAAAA//////7//f/8//z//P/6//X/9P/0//T/8//x/+//7//v/+//7//u/+v/
6//r/+v/6//t/+7/8P/y//X/9f/1//b/9//2//b/9v/5//v/+//7//z//f/9//z//P/8
//z//f/9//3//f/9//z//P/8//3///////7/+v/6//r/+v/6//r/+f/5//v/+//6//r/
/P/8//z//P/6//r/+v/6//r/+v/6//n/9//4//j/+P/6//j/+P/4//j/+P/4//j/+f/5
//n/+//5//n/+f/5//n/+f/5//r/+v/6//r/+v/7//z//P/8//7//////////v/9//z/
+//8//3//v8AAAAA//////7//P/9//3//P/+//7//v/+//////////7//P/8//z//f//
/////v/9//v/+//7//v/+//7//v/+//9//3//P/7//n/+v/7//v/+v/6//r/+//7//v/
+v/6//z/+//7//z/+v/6//n/+f/3//f/+v/8//7/+//6//n/+P/2//b/9//3//n/+v/6
//r/+f/5//n/+f/9//3//v////////8AAAAAAAAAAAAAAQACAAIAAgACAAMABAAEAAQA
BAAFAAUABQADAAMAAwABAP/////+//z//f/+///////+//3//f/+/wAA/v/9//z/+v/4
//f/9f/y//L/8v/y//L/8//2//f/9P/0//T/9P/2//b/9v/2//j/+f/5//n/9//3//j/
+P/5//n/+f/5//j/+P/5//v/AQAHABEAHwAwAEMAWwB4AJgAugDZAPwAEwELAeYAuACO
AFoAIAD5/+f/0P+7/63/pf+q/7j/wv/G/9H/3f/h/+b/7P/w//H/8P/x//H/8v/y//L/
9P/1//X/9f/1//b/9f/1//X/9f/3//f/9//5//f/9//2//b/+P/5//r/+//5//n/+v/6
//r/+f/5//n/+f/6//r/+v/6//r/+v/6//j/+P/4//j/+v/6//r/+v/6//r/+v/6//r/
+//8//z/+f/4//j/+f/7//z//P/8//r/+v/6//z//f/+//7////9//3//f/+//z/+v/6
//n/+//7//v/+//5//n/9//2//P/8//y//H/8f/y//P/8v/x//D/8P/w/+v/6f/n/+f/
5v/l/+T/4v/k/+X/5v/n/+X/5//o/+r/6f/r/+r/6f/s/+//8P/y//H/8//0//P/8//0
//X/9f/2//b/9v/2//X/9f/1//X/9//2//b/9v/3//n/+f/4//b/9v/2//b/9v/2//X/
9f/1//X/9P/0//b/9v/2//b/9v/2//b/9v/0//T/9P/z//X/9v/2//b/9//0//P/8v/z
//T/9f/2//b/9f/0//X/9f/1//X/9f/1//X/9f/2//b/9v/2//b/+f/6//r/+v/6//v/
+//7//n/+f/5//n/+v/7//z//v/9//v/+v/4//n/+//8//z//v/+//7//v/9//3//f/8
//z//P/8//3/+//7//r/+f/7//v/+//7//n/+f/5//n/+v/7//v/+//9//7///////3/
/P/7//v/+//7//r/+v/8//v/+//8//j/+P/7//z/+//6//n/+P/6//r/+//7//v//P/8
//z///////////8BAAEAAgADAAEAAQACAAIABAAEAAQABQAGAAYABgAGAAUABgAGAAYA
CAAJAAkACQALAAsACwAJAAkACQAIAAYABgAGAAYABQAEAAMAAwAEAAIAAAD///7////+
//7//f/8//z//P/8//3//f///////f/8//v/+v/4//j/+P/4//n/+//8//3//P/7//v/
+v/7//v/+//7//7/AAD//wEABQANABUAIwA2AEsAZQCCAKQAygD1ABwBNwE7ARoB6AC6
AIgASAATAO//1v/B/6//qf+w/7z/xP/K/9H/2//j/+j/7P/y//f/9v/3//f/+P/4//j/
+v/7//3//f/9//7////////////9//3//f/////////+//7///////////8AAAEAAwAE
AAIAAQABAAEAAwAEAAQABAACAAIAAgACAAAAAAAAAAAAAQACAAMABAADAAIAAQAAAAIA
AwAEAAQAAwACAAIAAwADAAQABAAEAAYABgAGAAgABgAGAAUABQAFAAUABQAGAAQAAgAC
AAEAAQABAAEAAQADAAMAAQAAAP/////+//3/+v/6//r/+P/1//T/9P/0//H/7//t/+3/
7P/r/+r/6P/l/+X/5f/l/+b/6f/r/+7/7P/v/+//7//x//P/8//0//b/+f/7//v/+f/6
//v/+//8//z//P/8/////////////f/8//z//P/9///////+//v/+v/5//j/+f/6//r/
+//7//v/+v/6//j/+P/4//j/+v/6//r/+v/4//j/+P/3//n/+v/6//r//P/6//r/+v/8
//z//P/8/////////wEAAAD///7//f/7//v/+//8//7//v/+//7/AQACAAIAAgAEAAUA
BQAFAAMAAwADAAMAAwADAAMABAAEAAMAAwACAAIAAwADAAIABAAEAAQABAAEAAMAAgAA
AAIAAgACAAMABQAFAAQAAwACAAEAAAD//wAAAQACAAMAAgABAP///f///wAAAQABAAAA
AAAAAAEA//////7//v/8//v/+//8//7/AAD///v/+v/7//z//f/+//7//v///////f/+
//7//v8BAAEAAQABAAIAAQABAAEAAgADAAUABgAGAAYABgAHAAgACAAIAAgACQAKAAoA
CgAIAAkACQAJAAkACQAJAAcACQAJAAgABgAEAAQABAADAAIAAQABAAIAAAD+//3//P/9
//z//P/7//j/+P/4//j/+P/5//z//f/8//z//P/8//v/+v/5//j/+v/7//v/+//7//v/
/P/8//3//f/9//3//v/8//3///8DAAkAEQAdACwAOwBTAHQAkgCuAM0A7gALARUBAAHO
AKIAeABAAA8A9f/e/8f/s/+p/67/vP/K/9D/0//b/+P/5v/q/+7/8f/0//X/9f/2//T/
9P/2//f/9//3//f/+P/3//f/9//3//n/+f/5//v/+//7//r/+v/7//v/+//7//v/+//8
//z//P/7//v/+//7//z//P/8//7//v/+//7//f/8//v/+v/8//z//P/8//z//P/8//z/
+//7//v/+v/6//r/+//9//v//P/8//z//v/+//7/AAD+//7//f/9/////////wAAAgAA
AAAA///8//v/+v/5//r/+//6//r/+f/5//j/9//2//b/9v/0//P/8v/y//L/7f/r/+n/
6f/q/+n/6P/m/+X/5f/l/+X/5f/n/+j/6v/q/+3/7f/t/+7/7//u/+7/7//z//b/9//1
//b/9//3//j/+P/4//j/+v/7//z//f/8//r/+f/4//f/+f/5//j/9//4//n/+v/8//z/
+//7//n/+f/4//j/+P/4//j/+P/6//r/+v/6//r/+v/6//n/9//4//j/+P/8//r/+v/6
//n/+P/3//b/+P/5//r//f/7//v/+//7//v/+//7//z//v/+//7//v/9//7//v/+//7/
//////////////////8BAAEAAQACAAAA//////7//P/9//3//P/+//7//v/+////////
//7//v/+//7//////////v/9//3//f/9//3//f/9//3//f///////v/9//3//v//////
AAAAAAAAAQD//////v/+//z/+//7//z//P/8//v/+/////7//f/8//v/+v/8//z//f/9
//v//P/8//z/////////////////AAABAAMAAwAEAAQABAAEAAQABQAEAAQABAAEAAcA
CAAIAAgACAAJAAkACQAIAAcABgADAAUABQAEAAIAAgACAAIAAQACAAEAAQACAAAA/v/9
//z//P/8//3//f/6//r/+v/6//j/9//4//f/+f/6//v//P/6//r/+v/6//j/+f/5//n/
+f/5//r/+v/5//n/+f/5//z//P///wMACQANABcAJwA6AE0AZwCEAKYAxADhAAABEQEB
AdIApgCAAE4AGgD5/+P/yv+1/6v/qf+0/8T/zP/Q/9n/4//n/+r/7v/y//P/9P/1//X/
9v/0//T/9v/3//j/+f/6//z//f/9//3//f/7//v/+//9///////+//7//f/9//3//f//
////AAAAAP///f/8//v//P/+////AAD+//7//v/+//z//P/8//z//P/8//z//P/+//7/
/v/+//7///8AAAAAAQAAAAAAAQAAAAAA///+////AAABAAQABAAEAAMAAwACAAEAAAAA
AAEAAAABAAEAAAD///7//f/9//3/+//6//v/+//6//n/9v/2//b/9P/x//D/8P/w/+v/
6f/n/+f/6P/n/+b/5P/h/+H/4f/h/+P/5f/m/+j/6v/t/+3/7f/t/+//7//w//D/8//1
//X/9f/2//f/9//4//j/+P/4//n/+f/5//n/+//6//r/+v/7//3//f/8//r/+v/6//r/
+f/4//b/9f/1//X/9P/0//T/9P/0//T/9f/2//f/+P/2//b/9v/1//f/+P/4//j/+P/2
//b/9v/2//b/9v/2//f/9//3//n/+//7//v/+//7//v/+//8//z//P/8//z/+//8//z/
/P/+/////////////////////f/9//3//v//////AAAAAP7///////7//v/+//7//v/9
//3//f/8//z//P/8//3///////7//f/7//v/+//7//3//f/9//3//f/9//z/+//5//r/
+//7//r/+v/6//v//f/9//r//P/+//7//v/+//7/+//6//r/+f/6//z//f/+//7//f/8
//v//////wAAAQADAAMABAAEAAIAAgACAAMABgAGAAYABgAGAAYABQAEAAYABwAHAAcA
CQAJAAkABwAFAAUABAACAAQABAAEAAMAAAD/////AAD+//z/+//6//v/+v/6//n/+P/4
//j/+P/3//f/+f/5//j/+P/4//j/+P/4//j/+P/6//v/+//7//r/+f/5//j/+f/5//n/
+f/8//7//f///wUACwARABkAKgBDAF0AfACgAMQA6wAQAS8BNQEYAeYAvACIAEYAEwDx
/9L/uf+r/6P/qv+4/8b/zP/T/9v/4f/m/+r/8P/z//L/8//z//T/8v/y//T/9f/3//f/
9//4//f/9//3//f/+f/5//n/+//7//v/+v/6//v/+//7//v/+//7//z//P/8//v/+//7
//3//v/+//7//P/8//z//P/8//z//P/8//7//v/+//7//f/8//v/+v/8//3//v/+////
/v/+/////f/+//7//v/+//7//v8AAAAAAAD/////AQABAAEAAgAAAP7//v/9//3//f/9
//3//f/9//v/+v/7//v/+v/5//b/9v/2//T/8//y//L/8v/u/+v/6P/n/+j/5//m/+T/
4f/h/+H/4f/h/+P/5P/m/+j/6//r/+v/6//t/+3/7v/w//P/9f/1//X/9v/3//f/9v/2
//b/9v/5//n/+f/5//f/9v/2//b/+f/7//v/+v/4//j/+P/4//b/9v/1//X/9v/3//f/
+P/3//b/9f/0//b/9v/2//b/9v/2//b/9f/1//b/9v/2//j/9v/2//b/+P/4//j/+P/7
//v/+//9//z/+//6//n/+//7//v//P/+//7//v/+//7//v/9//z//v/////////9//3/
/f/9//3//f/9//7/AAD//////v/9//3//P/6//r/+v/6//r//P/9//7//v/8//z//P/9
//3//f/8//v/+//7//v/+//7//v/+//7//3//f/8//v/+//8//3//f/+//7//v////n/
+P/6//r/+v/6//r/+v/7//v/+v/6//n/+P/6//v//P/9//3//f/+////AQABAAIAAgAA
AAAAAAABAAIAAgACAAIABQAGAAYABgAEAAUABQAFAAcABwAHAAUABQAFAAQAAgAAAAAA
AAD///////8AAAIAAQD+//z/+v/7//r/+v/5//j/+P/4//j/9f/1//f/9//4//j/+P/4
//b/9v/2//b/+P/5//n/+f/7//v//P/8//r/+f/4//f/+P/6//v///8DAAcACwAXACYA
NwBLAGgAiACoAMcA6gAHARUBAgHWAKgAfgBIABEA8f/c/8X/s/+p/6z/tv/C/8b/zf/b
/+P/5v/o/+z/8f/w//H/8f/y//L/8v/0//X/9//3//f/+P/5//n/+f/5//n/+f/5//v/
+f/5//j/+P/3//f/9//3//j/+f/7//z//P/7//v/+//5//r/+v/6//r/+v/6//r/+v/6
//r/+v/6//r/+v/6//r/+v/6//r/+P/5//r/+v/6//r/+//9//v//P/8//z/+v/6//r/
/P/9//7//v////7//f/8//z//f/8//3//f/7//v/+//7//v/+//5//j/+f/5//j/9//1
//T/8//w//D/8P/x//L/7f/r/+n/6f/o/+f/5v/k/+X/5f/l/+X/4//l/+b/6P/q/+3/
7f/t/+7/7//u/+7/7v/x//P/8//1//b/9//3//b/9v/2//b/+f/5//n/+f/5//j/+P/4
//j/+f/4//b/9f/2//f/+P/2//b/9f/1//X/9f/0//T/9P/0//T/9P/y//L/8v/y//T/
9P/0//P/8f/y//L/8v/0//L/8v/y//T/9P/0//T/8//z//P/9f/3//f/9//3//X/9f/1
//b/9//4//n/+v/6//r/+f/4//b/9//3//f/+P/5//r/+//5//n/+f/6//r/+f/5//j/
+P/5//n/+P/4//j/+P/4//f/9//3//b/+P/4//j/+f/7//v/+v/5//n/+f/5//n/9//3
//f/9//4//n/+f/5//j/+P/4//f/+P/4//j/+f/5//n/+P/4//L/9f/3//j/+P/4//j/
+P/2//b/9//3//f/+P/4//j/+f/5//n/+f/5//n/+v/7//z//f///wAA/v/+//7///8C
AAIAAgACAAIAAgABAAAAAgADAAMAAwABAAEAAQD///3//f/8//r/+//8//3//f/6//n/
+f/6//r/+P/3//b/9//2//b/9f/y//L/8v/y//H/8f/z//P/8v/y//L/8v/y//L/8v/y
//D/8f/x//H/7//v//D/8P/y//P/9P/1//j/+P/5//n//f8DAAsAFwAoAD0AVQBwAIwA
qADJAOoA/wD3ANIApgCAAE4AFgDx/9v/yP+z/6X/o/+u/7z/xP/K/8//1f/b/+L/5v/q
/+3/7v/v/+//8P/w//D/8v/z//H/8f/x//L/8f/x//H/8f/z//P/8//1//X/9f/0//T/
8//z//P/8//1//X/9v/2//T/8//z//P/9P/2//f/+P/3//b/9f/0//b/9v/2//b/+P/4
//j/+P/2//b/9v/2//b/9//4//j/9f/0//T/9f/1//b/9v/2//j/+P/4//r/+f/4//b/
9f/2//f/+P/6//r/+P/4//f/9//3//f/9//3//f/9f/0//H/8f/w/+//8P/w//D/7v/r
/+r/6v/q/+j/5//m/+f/5v/l/+T/4v/f/9//3//f/9//4f/i/+T/4v/l/+X/5f/p/+v/
6//s/+7/8f/z//P/8v/y//L/8f/0//T/9P/0//P/8//z//P/9P/0//X/9v/1//f/9//2
//L/8v/y//L/9f/2//b/9//1//X/9P/0//L/8v/y//L/8P/w//D/8P/w//D/8P/v//H/
8v/y//L/9P/y//L/8v/y//L/8v/y//P/8//z//X/8//z//P/8//0//X/9v/4//b/9v/2
//b/9f/2//b/9v/4//n/+f/5//n/+f/5//n/9//3//f/+P/6//n/+f/4//j/+f/5//j/
+v/6//r/+v/7//v/+//6//r/+v/6//v/+//7//r/+f/3//f/9//3//n/+f/5//n/+f/5
//j/9//5//r/+//7//z//P/8//3//P/7//n/+P/6//n/+f/6//j/+P/3//f/9//4//j/
+P/4//j/+P/4//n/+f/7//z//P/8//3//f/9//3//v/9//3//f/9//3//v/+/wAAAAAA
AAEABAAEAAQABAAHAAgACAAIAAUABQAEAAMABgAHAAgABwAGAAUAAwAAAAIAAgACAAEA
AAD/////AAD+//z/+//6//n/+P/4//f/9v/2//b/9v/2//f/+v/7//n/+P/3//b/9v/2
//b/9v/3//n/+v/7//n/+f/6//r/+f/5//n/+f/8//r/+////wUADQAVACMAOgBVAG8A
jACwANQA9wAYASsBIwH4AMgAnABkACgAAQDn/8j/s/+n/6X/sv/C/8r/0P/Z/9//4//o
/+7/9P/z//T/9f/1//b/9v/2//j/+f/5//n/+f/6//r/+f/4//f/+v/7//z///8AAAEA
AQACAAAA///+//3//////wAAAAAAAP//////////AAAAAAAA/v/+//7//v/8//z//P/8
////AAABAAIAAAAAAAAAAAD+////AAAAAAIAAgADAAUABAAEAAMAAgAEAAQABAAGAAQA
BAADAAMAAwADAAMABAAGAAQABAADAAMAAwADAAMAAwADAAEAAAD9//3//P/7//n/+P/3
//T/8//y//L/8v/x/+//7f/t/+r/6f/o/+b/5//n/+f/5//l/+f/6P/q/+r/7f/t/+3/
8P/z//T/9v/1//f/+P/3//n/+v/7//v//v/+//7//v/9//3//f/9//3//P/8//z///8B
AAEAAAD+//7//v/+//z//P/7//v/+//7//r/+v/6//r/+v/6//z//P/8//z/+//6//n/
9//5//r/+v/6//3//P/9//7//P/8//z//P/9//3//f////3//f/9//3//v///wAAAgAA
AAAAAAAAAAEAAgACAAIAAgADAAMAAwAFAAUABQAFAAUABQAFAAYACAAHAAcABgAFAAUA
BAACAAQABAAEAAQABAADAAIAAAACAAIAAgADAAEAAQAAAP//AQABAAEAAQADAAMAAwAD
AAMAAwACAAEA//8AAAEAAQAAAAAAAAABAAEAAQAAAAAAAAABAAUABAABAAAA///+/wAA
AAABAAEA//8AAAAAAAABAAEAAQABAAUABQAGAAcABQAFAAYABgAIAAgACAAJAAgACAAI
AAgABwAIAAgACAAJAAsADAANAAsACwALAAkACgALAAsACgAIAAgACAAHAAQAAwADAAQA
BQAEAAQABAACAAAA///9//z//P/8//z/+//7//3//f/8//z//P/8//z//P/8//z//P/9
//3//f//////AAAAAP7//f/8//v/+v/8////BQALAA8AFwAjADQASQBfAH4AogDGAOsA
EAEvATMBEgHcALAAgABEABEA8f/a/8H/r/+p/67/vP/I/87/0//f/+n/6v/q/+7/8//0
//X/9f/2//f/+P/7//3//P/7//r/+v/9//3//f/9//3//f/9//////////7//v//////
//////3//f/+//7//v/9//3//f///wAAAAAAAP7//v/+//7/AAAAAAAAAAD+//7//v/+
/wAAAAAAAAAA/v///wAAAAD///7//v///wAAAgADAAQAAQAAAP//AAABAAIAAgADAAEA
AQABAAIAAgAAAAAA///////////////////9//z//P/9//3//f/6//r/+v/4//T/8v/x
//D/7v/t/+z/7f/q/+n/6P/m/+X/5f/l/+X/5//p/+r/7P/q/+3/7f/t/+//8f/x//L/
8v/1//f/9//3//j/+f/5//r/+v/6//r/+f/5//n/+f/7//r/+v/6//n/+//7//r/+v/6
//r/+v/6//r/+f/5//f/9//2//b/9//4//n/+v/5//j/9//2//j/+P/4//f/9f/2//b/
9v/4//b/9v/2//j/+P/4//j/9//3//f/+f/7//v/+//7//3//f/9//7//P/8//z//P//
/wAAAAAAAP7///////////////////////////8AAP7//f/9//z//f///wAAAAD+//7/
/v/+//////////7//v/+//7////+//3/+//5//r/+//8//3/+//7//v/+//9//3//P/7
//v//P/9//3/+//6//n/+f/7//v/+v/6//j/9//3//j/+f/6//r/+//6//n/+f/4//j/
9//3//j/+v/6//r/+f/4//r/+v/6//r/+v/6//v/+//7//z//P/8//v/+//7//v/////
/wAAAQD/////AAAAAAIAAgACAAMABAAEAAQABAADAAQABAAEAAQABQAFAAUABQAFAAUA
AwAFAAUABAACAAAAAAAAAP///v/9//3//v8AAP7//f/8//n/+P/4//f/+P/4//j/+P/1
//X/9//3//j/+P/4//j/+v/6//r/+v/5//n/+P/3//n/+f/6//r/9//3//f/9//6//r/
9//5/wEABwAPABkAJAAzAEcAZgCEAKAAvwDiAP8ACwH6AM4AngB2AEIADwDx/+D/yf+1
/6v/qv+0/77/xP/N/9v/4//k/+b/7P/v//D/8f/x//L/9P/0//b/9//1//X/9f/2//n/
+f/5//n/+f/5//n/+//5//n/+P/4//v/+//7//v/+f/5//r/+v/8//v/+//7//r/+v/5
//j/+P/4//j/+P/5//r/+//8//v/+v/5//j/+v/6//r/+v/4//n/+v/6//v/+v/6//v/
+//8//z//P/7//r/+f/6//v//P/8//3/+//7//v//P/8//r/+v/5//v/+//7//v/+//7
//n/+P/5//n/+P/3//T/9P/0//L/7//u/+7/7v/r/+n/5//n/+b/5f/k/+L/4f/h/+H/
4f/h/+P/5P/m/+T/5//n/+f/6f/r/+v/7P/s/+//8f/x//H/8v/z//P/9v/2//b/9v/3
//f/9//3//f/9v/2//b/9v/3//b/9P/z//T/9f/2//b/9v/1//X/9f/1//T/9P/2//b/
9v/2//X/9P/z//L/9P/0//T/8//x//L/8v/y//b/9P/0//T/9P/0//T/9P/0//P/8v/z
//X/9f/1//X/9f/1//X/9v/2//b/9v/2//n/+v/6//r/+f/5//j/9//4//n/+v/7//n/
+f/5//r/+v/5//n/+P/4//n/+f/4//j/+P/4//j/+f/5//n/+P/4//j/+P/5//n/+f/4
//f/+f/5//n/+f/3//f/9//3//j/+f/5//n/9//4//n/+f/2//b/9v/3//f/9//2//b/
9v/1//X/9v/2//b/9f/1//X/9f/2//b/+P/3//f/+P/2//b/9v/3//X/9f/3//f/9f/1
//b/+P/4//b/9v/2//b/9P/0//X/9f/1//b/9v/2//X/9f/1//X/+P/5//v//f/9//3/
/v/+//7//v/+////AAAAAAAAAAAAAAAA///+/wAAAQABAAEA/////////f/9//3//P/6
//r/+v/6//n/9v/1//X/9v/3//b/9v/2//T/8v/x/+//8P/w//D/8P/v/+//8f/x/+7/
7v/u/+7/7//w//H/8v/x//H/8P/v//H/8f/y//L/7//v/+//7//w//D/8f/1//v/AwAN
ABsAKgA9AFEAbACKAKwAzQDuAAcBAwHcAK4AhgBYACIA+f/j/8z/t/+l/5//pv+y/7z/
wv/H/9P/3f/g/+D/4v/l/+j/6f/p/+r/6//s/+//8f/w/+//7v/u//H/8f/x//H/7//v
/+//8f/v/+//7v/u//D/8f/y//P/8f/x//L/8v/y//H/8f/x//H/8v/y//L/8P/w//D/
8P/y//L/8v/y//D/8P/w//D/8v/y//L/8v/z//X/9//4//T/8v/x//H/8v/0//X/9v/1
//T/8//0//b/9v/1//X/9//3//f/+P/2//T/9P/z//T/9f/2//f/9v/1//L/8P/x//H/
8P/v/+z/7P/s/+r/5f/k/+T/5P/i/+H/4P/h/97/3f/c/9r/2f/Z/9n/2f/X/9n/2v/c
/9r/3f/d/93/4v/l/+b/6P/m/+n/6//r/+v/7P/t/+3/8P/w//D/8P/v/+//7//v//H/
8P/w//D/7//x//H/8P/w//D/8P/w//L/8v/x//H/8P/v/+3/7P/s/+z/7P/s/+z/7P/s
/+z/7P/s/+z/6//t/+7/7v/u/+//7P/r/+r/7P/s/+z/7P/v/+//7//x//H/8f/x//H/
8f/x//H/8v/w//D/8P/w//P/9P/0//T/8v/z//P/8//z//P/8//z//X/9f/1//b/9f/z
//L/8P/y//P/8//y//L/8v/y//L/8//z//P/8v/0//T/9P/1//L/8f/v/+3/7f/t/+3/
7f/u/+//8P/x//H/8f/w/+//7v/u/+7/7f/u/+7/7v/v/+//7//u/+7/7P/r/+v/7P/u
/+7/7f/t/+//7//w//D/7//t/+z/7P/u/+7/7v/v/+7/7f/u/+3/6//r/+z/7P/s/+7/
7v/v//H/8f/x//H/8f/x//D/8P/x//L/8v/z//T/9P/0//X/9P/0//T/9P/2//b/9v/2
//b/9//4//n/+v/5//r/+P/2//b/9v/2//j/+P/4//j/9f/0//P/8v/y//L/8v/y//D/
8P/w/w==
         </WaveFormData>
      </LeadData>
      <LeadData>
         <LeadByteCountTotal>10000</LeadByteCountTotal>
         <LeadTimeOffset>0</LeadTimeOffset>
         <LeadSampleCountTotal>5000</LeadSampleCountTotal>
         <LeadAmplitudeUnitsPerBit>4.88</LeadAmplitudeUnitsPerBit>
         <LeadAmplitudeUnits>��V</LeadAmplitudeUnits>
         <LeadHighLimit>2147483647</LeadHighLimit>
         <LeadLowLimit>268435456</LeadLowLimit>
         <LeadID>V5</LeadID>
         <LeadOffsetFirstSample>0</LeadOffsetFirstSample>
         <FirstSampleBaseline>0</FirstSampleBaseline>
         <LeadSampleSize>2</LeadSampleSize>
         <LeadOff>FALSE</LeadOff>
         <BaselineSway>FALSE</BaselineSway>
         <ExcessiveACNoise>FALSE</ExcessiveACNoise>
         <MuscleNoise>FALSE</MuscleNoise>
         <LeadDataCRC32>4122141721</LeadDataCRC32>
         <WaveFormData>
DAAMAAwADAALAAoACQAIAAsADAANAA4ADQAMAAwACwAKAAoACgAKAAsADAAOABAADQAN
AA0ADQANAA8AEAAQAA4ADgAOAA8ADgAOAA8ADwAQABIAEwAUABQAFAAUABUAFQAWABYA
FgAWABUAFQATABIAEAAQABAAEAAPAAwACgAJAAkACAAFAAQABQAFAAYABAADAAEA///9
//3//f/+/wIAAgABAAEA//////7//v///////////wEAAQABAAEAAAABAAEAAAAAAAIA
BQAFAAUAAwACAAIACgAWACMANQBNAGgAgwCfAL4A4wAEARYBCQHiALsAkwBRABIA8//m
/9f/y//H/8j/0v/a/9v/3f/k/+f/7P/v//X/+f/5//j/+f/4//n/+f/6//r//f/+////
///9//z/+//7//z//P/9//3//f/+//7//f/7//v/+//7//3//v/+//7//P/8//z/+//9
//3//v/+/wEAAQABAAEAAAAAAP///////wAAAAAAAP//AAD///z//P/9////AgAAAAAA
AAAAAP3//f/+//7/AAABAAIABAADAAIA///9//7/AAABAAIAAgADAAMAAgABAAAA///9
//////////7//P/8//v/+v/6//r/+v/5//f/9P/y//H/7v/t/+7/7f/u/+//7//w/+z/
6//p/+n/6f/r/+z/7f/u/+7/7//w/+3/7P/q/+n/7P/u//D/8P/v/+7/7v/u/+7/7v/u
/+3/7v/u/+7/7v/t/+3/7v/u/+3/7f/t/+3/6//q/+f/6f/p/+n/6v/p/+j/6P/m/+b/
5v/n/+n/6v/p/+n/6f/o/+j/6P/o/+j/6f/p/+n/6//s/+z/7P/r/+r/6v/p/+f/6P/r
/+z/7f/t/+3/7f/t/+v/6//r/+z/6//s/+z/7f/v/+//7//u//H/8v/z//T/8v/z//T/
9P/1//X/9f/1//f/9//3//f/9f/0//P/8f/y//T/9f/0//P/8//0//T/9v/2//b/9v/3
//f/9//3//j/+f/5//f/+v/6//v//f/7//v/+v/6//v/+//6//r/+//8//3////9//3/
/f/8//7///8AAAIAAgAAAP///v/8//3//f////7/+//6//n/+P/4//f/9f/0//b/9v/2
//b/9P/y/+//7f/s/+v/6f/p/+f/5v/l/+T/4v/h/+D/3v/e/93/3P/c/9v/2v/Z/9j/
1//X/9b/1v/U/9L/0P/N/8z/yf/H/8T/xf/G/8j/yf/H/8b/xv/H/8n/x//F/8X/wv/C
/8H/wf/C/8H/wf/B/8T/xv/J/8r/yf/J/8n/yf/J/8r/zP/N/8//z//P/8//zP/L/8v/
y//N/8z/zP/M/8//zf/N/9H/1P/Y/+D/7P/5/wkAHwA2AFMAbwCKAKkAwgDAAKEAfgBb
ACcA5//G/73/sv+l/5//m/+c/6T/qv+p/6//uP+7/77/w//F/8X/xP/E/8b/xv/G/8f/
yf/K/83/zv/P/8//z//O/83/zf/O/87/z//P/83/zv/O/83/z//R/9P/1f/V/9b/1v/W
/9b/1v/W/9X/1//X/9j/2P/Z/9n/2f/Z/9r/2v/Z/9n/3P/e/9//4P/i/+T/5P/i/+P/
4//k/+b/5f/k/+P/4v/k/+X/5//o/+b/5//o/+r/6v/q/+j/5//p/+r/6v/q/+f/5//m
/+T/5//o/+n/6f/r/+v/6//q/+j/6P/n/+b/5f/m/+f/5//o/+b/5f/l/+P/4f/h/9//
3f/d/9z/3P/b/9v/2v/b/9v/3f/e/9//3v/e/9//4P/i/+T/5f/n/+r/7P/u/+7/7//u
/+7/7v/v//D/8f/x/+//7v/t/+z/7//v//D/8P/x//H/8f/x//H/8P/t/+//8P/x//P/
8//y//L/8P/w//D/8f/z//T/8//z//P/8v/y//L/8v/y//P/8//z//X/9f/0//P/8f/0
//b/9//3//f/+f/5//n/+f/5//n/+f/7//v/+//8//z//P/7//v//v///wAAAAACAAIA
AgACAAAAAQACAAIAAgADAAQABQACAAEAAAD//wEAAgADAAMABQAGAAYABAADAAMABAAE
AAQABAAEAAQABQAFAAUABQAIAAkACQAHAAkACAAIAAkACQAJAAgACAAMAA0ADQAOAAoA
CgAKAAsADQANAA0ADAAJAAkACQAKAAYABAAHAAoABwAGAAUABAAHAAcABgAGAAYABgAG
AAYACAAKAAsADQAMAA0ADQAPAA4ADgAOAA4ADgAPABAAEAARABEAEQASABQAFAAUABQA
FAAVABUAFgAYABgAGAAXABcAFQAUABIAEgASABMAEwARABAAEAARABAADQAKAAkACQAK
AAoACwAMAAsACwALAAsADAAOAA4ACwALAAsACwAKAAoACwALAAwADQAOAA8ACwAJAAgA
BwAJAAgACAAIAA0ADQANAA0AEAAUABoAJgA3AEkAXwB6AJcAuQDgAAMBIAEmAQ8B5gDB
AI8ASQAUAP//8P/h/9n/1//c/+b/6v/r/+//9v/7//7/AwAJAA0ADgAOABAAEAAPAA8A
EAAQABMAFAAVABUAFQAUABMAEwASABIAEwATABMAFAAUABMAFQAVABUAFQAXABgAGAAY
ABcAFgAVABMAFAAVABcAGAAYABcAFgAVABQAFAATABMAFAAWABcAGAAXABgAFwAUABUA
FQAWABgAFgAWABYAFgAVABUAFgAWABgAGQAaABwAGgAaABgAFwAXABgAGAAYABcAFwAW
ABQAFAAUABQAEwATABMAEwASABAAEAAPAA4ADgAOAA4ADQAKAAgABwAHAAMAAQABAP//
//////7//v/6//n/9//3//v//f/+/////v/+////AAAAAAAA/////wEABAAHAAgABQAE
AAQABAADAAQABQAFAAYABgAGAAYABAADAAMAAgAEAAUABgAHAAQAAgD+////AAABAAMA
AwACAAIAAAAAAP7//f/9//z/+//7//v/+v/4//j/+P/4//f/9//3//n/+v/6//r/+f/5
//r/+v/5//r//f/+/////f/9//3//f/7//v/+//8////AAAAAAEAAgADAAQABAAGAAYA
BgAGAAUABQAFAAQABAAFAAYABwAHAAcABwAHAAgACAAIAAcACQAKAAoACAAFAAUABgAG
AAYABgAGAAYABwAHAAcABwAHAAcABgADAAYABgAHAAkABgAFAAMAAgAFAAUABAAEAAMA
BAAFAAcACQAJAAkACAAFAAUABQAGAAYACAAHAAQAAgADAAQABQAGAAUABQAEAAQAAgAC
AAIAAgABAAIAAgADAAMAAwACAAMABgAGAAYABgAGAAcACAAIAAYABQAEAAQAAwACAAEA
AAD9//3//P/8//z//P/8//v/+//5//j/9v/0//T/9f/1//T/9P/1//f/9v/z//D/7//w
//D/7//v/+z/6//r/+v/7P/u//H/8v/z//P/8//z//H/8P/w/+//8P/x//L/8//1//X/
9v/3//f/9v/2//b/9f/1//X/9f/4//z/AAAKABkAJQA7AFYAbwCHAKIAwQDeAOoA2wC0
AJEAaQAvAPz/6f/e/83/wf+9/8D/yv/U/9f/1//c/+P/5P/n/+3/7//y//L/9P/0//L/
8f/x//D/8f/y//P/8//z//L/8f/x//L/8v/z//P/9f/2//b/9f/z//P/8//z//P/9P/0
//T/9P/0//T/8//x//H/8v/y//T/9f/2//f/9P/0//P/8//z//T/9P/0//T/9v/2//T/
8v/x//H/8v/0//T/9P/0//P/8//0//T/9P/1//b/+P/2//b/9P/z//X/9v/2//b/9v/3
//f/9v/1//T/8//x//P/9f/3//j/9v/2//X/9P/0//T/9P/z//L/8P/v/+//6//p/+n/
5//p/+n/6P/o/+f/5//m/+f/5//p/+r/6//u/+7/7//w//L/8v/x//H/9f/4//v//P/9
//z//P/8//z//P/8//v/+//8//3//v/9//3//v/+//3//f/9//3//v/+//z///8AAAEA
AwADAAQABAACAAIAAQABAAIAAgAFAAUABQAEAAQABAAEAAQABQAFAAUABwAKAAoACgAJ
AAcACAAIAAcACAALAAwADQANAA0ADQANABAAEQASABQAFwAYABgAGQAWABUAFAASABMA
FAAVABYAFAAVABYAFgAWABcAGAAZABkAGQAZABkAGAAYABgAFwAXABgAGAAWABMAEwAU
ABQAFAAUABQAFAAVABUAFQAVABUAFQAUABEAEgASABMAFQAVABUAFAAUABUAFQAUABQA
FQAWABcAGQAYABcAFgAUABMAEwATABQAFQAUABQAFAAWABgAFgAWABYAFgAXABcAFgAW
ABYAFgAWABYAGAAaABsAHQAcAB0AHQAfACEAIgAjACQAJgAnACgAKAAoACcAJgAmACgA
KAAoACgAKgArACsALAArACoAKQAnACcAJQAkACIAIgAiACMAIwAjACIAIgAjACIAHwAc
ABsAGgAaABkAGQAWABUAFQAVABQAFAAVABQAFAAVABYAFwAWABYAFwAXABcAFwAXABcA
FwAXABgAGQAZABgAGAAYAB8AHwAjACcAKgAsADQAQgBRAGMAewCWALEAzQDmAAEBEgEI
AeMAwACfAGkAMQAYAA8A/v/x/+//7//0/wAABgAFAAsAEAARABIAFwAbABkAGgAaABwA
HAAZABkAGgAaAB0AHgAfAB8AIQAgAB8AHwAfAB4AHgAdAB8AIAAgAB8AHgAdABwAGwAb
ABwAHAAcABwAHAAcABsAHAAdAB8AIAAfAB8AHwAfAB4AHgAdAB0AHQAeAB4AHgAcAB4A
HgAcAB0AHQAeACAAIAAgACAAIAAdAB0AHgAeAB8AIQAjACYAKAAoACYAJQAkACQAIwAi
ACQAJQAlACQAIwAiACEAHwAgACEAIgAiACIAIgAhACAAHgAeAB4AHQAeABwAGwAbABYA
EwASAA8AEQARABAAEAAMAAsACQAJAA0ADwAQABEAEgASABMAFAATABIAEAAPABAAEgAU
ABQAFQAUABQAFAATABQAFQAVABYAFgAWABYAFQAVABYAFgAZABkAGQAZABcAFgATABUA
FAATABMAEQAQABAADgAOAA0ADQAOAA4AEQARABEAEAAQABAAEAAQABMAEwATABUAFAAU
ABQAEwATABQAFAATABUAFwAXABcAGAAZABoAGwAbABsAGwAcAB0AHgAeAB8AHQAdAB0A
HAAcABwAHAAcABwAHQAeAB4AHQAdAB0AHQAfAB8AHwAfAB4AHgAeAB0AHQAeAB4AHAAb
ABsAHAAcABoAGgAaABoAGwAbABsAGwAbABsAGgAXABgAGAAZABsAGwAbABoAGgAaABkA
FwAWABUAFgAXABkAGwAZABcAGAAaABoAGgAaABoAGAAXABUAFAAWABYAFgAWABYAFgAV
ABUAFAAVABUAFwAYABgAGAAYABgAGQAaABoAHQAdAB0AHgAcABwAHAAcABwAHQAdAB4A
IAAgACAAHwAfAB0AHAAaABoAGgAbABsAGwAaABoAGwAaABcAFAATABMAFAAUABUAEwAR
ABAADwANAA4AEAAQAA0ADQANAA0ADAAMAA0ADQAPAA8ADwAPAA4ADQANAA0ADQAMAAwA
DAATABUAFQAVABgAHgAiACgANQBLAGUAggCfAL8A4gADASIBLgEZAfAAzQCbAFEAIAAJ
APb/5f/f/93/4v/u//T/9f/3//z///8CAAcACwAPAA8ADgAPAA4ACwALAAwADAAPABAA
EQARABMAEgARABEAEgASABMAEwAVABYAFgAVABUAFQAVABUAFQAWABYAFgAWABYAFgAV
ABcAFwAYABgAFwAXABcAFwAWABYAFQAVABcAGAAYABgAFwAYABcAFAAUABUAFwAaABoA
GgAaABoAGQAZABoAGgAaABsAHAAeAB4AHgAcABsAHQAeAB4AHgAeAB8AHwAeABwAHAAc
ABsAGwAbABsAGgAYABgAFwAWABYAFgAWABUAFAASABEAEQALAAkACQAHAAcABwAGAAYA
AgABAP///////wEAAgADAAQABAAFAAYABAAEAAMAAwAHAAoADQAOAA0ADAAMAAwADAAM
AAwACwAIAAgACAAIAAcABQAEAAIAAQABAAEAAQD///7/+//9//z//f///////v/+//z/
/P/6//n/+f/4//v/+//7//r//P/8//z//P/7//v/+//9//z//P/8//v/+//8//z/+//8
////AAABAP//////////AQABAAEAAgABAAIAAgADAAEAAQABAAAAAwAEAAUABgAEAAUA
BgAGAAUABQAFAAUABwAHAAcABwAFAAQAAwABAAMABAAEAAIAAgADAAUABgAEAAQABAAE
AAUABQAFAAUABQAFAAQAAQACAAIAAwAFAAUABQAEAAQABQAFAAQABAADAAQABQAHAAEA
AAACAAIAAgACAAMAAwACAAIAAAAAAAAAAAADAAQABAAFAAQABQAFAAcACgAKAAoACgAJ
AAkACQAIAAkACQAJAAoADAAMAAwADAAMAA0ADQAOAA4ADgAOAA0ADgANAA0ADAALAAoA
CgAJAAkACAAIAAkACQAHAAUABQAEAAQAAwADAAQAAwADAAMAAgACAAMAAgADAAMAAwAD
AAAAAAABAAEAAwADAAMAAwAEAAUABwAJAAgABgAFAAQABQAFAAkACwAOABAAEgAaACUA
MwBFAGAAewCVALIA0QDsAPoA7wDMAKkAgwBLABIA+f/w/+P/1//R/9T/3P/k/+X/6f/0
//n/+v/7//3/AQACAAIABAAEAAMAAwAEAAQABQAGAAcABwAJAAgABwAHAAgACAAJAAkA
CQAKAAoACQAHAAcABwAHAAgACgALAAwACgAKAAoACQAHAAcACAAIAAsACwALAAsADAAM
AAsACwAJAAoACgAKAAgACgAKAAgABwAHAAgACgALAAwADQAOAAsACwAMAAwACgALAAwA
DgAPABAADwAPAA4ADgANAAwADAANAA0ADAAMAAwADAALAAsACwALAAoADAAMAAsACgAH
AAYABQADAAMAAgACAAMAAQD//////f/7//v/+v/6//n/+f/4//n/+v/7//v/+//9//7/
AAACAAIAAgABAAEAAgAEAAYABgAGAAYABwAIAAgACAAIAAcACAAIAAgACAAJAAkACgAK
AAkACQAJAAkACQAKAAkADQALAAsADAALAAoACgAIAAgABwAHAAgACAAIAAcABgAEAAUA
BgAHAAgACAAHAAYABwAGAAYABgAFAAUABgAGAAUABAAFAAQAAwAFAAUABQAFAAMAAwAD
AAQABgAIAAkACwAJAAkACQAIAAgACAAIAAgACAAJAAoACgAJAAkACQAJAAkACQAJAAkA
CgAKAAoACQAHAAgACAAGAAUABQAGAAYABgAGAAYABgAFAAUABQAFAAQABQAFAAMAAwAC
AAIAAwABAAEAAAAAAAAA///9//z//P/+/wAAAwADAAMAAwACAP3///8BAAIAAAAAAAAA
AAABAAEAAAAAAAIAAgACAAIAAQACAAIAAwABAAEAAAABAAAAAAAAAAAA/////////v//
//////8AAP7//v/+//7/AAABAAEAAgABAAAA///9//v/+f/4//b/9//4//r/+//5//j/
+P/5//n/9//1//X/9v/2//X/9f/y//H/8f/x//P/9P/2//b/8//z//P/8//w//D/8f/x
//H/8f/x//H/7//v//D/8f/z//L/8v/y//f/9f/3//f/+P/8/wQADAAZAC0AQQBYAHEA
iQCmAMMA2ADWALkAlgB1AEEABwDk/9v/zv+//7f/uf/C/8r/zv/N/9H/1P/Z/+D/5f/l
/+f/5v/m/+j/6P/p/+n/6v/q/+r/6v/q/+n/5//m/+X/5f/m/+b/5//n/+X/5v/m/+X/
5f/l/+X/5f/n/+j/6P/o/+f/5v/l/+P/5v/n/+n/6v/q/+n/6P/n/+f/6P/o/+n/6v/s
/+3/7v/t/+7/7f/q/+v/6//s/+7/7f/s/+v/6v/p/+n/6v/q/+z/7f/u//D/7//u/+v/
6f/t//D/8v/0//L/8//z//L/9P/0//T/8//z//P/8//y//H/8P/u/+z/6v/q/+r/6f/o
/+b/5f/l/+T/4//k/+P/4f/h/+D/4P/e/93/2//b/93/3//g/+H/4v/i/+P/5P/m/+b/
5f/l/+f/6v/t/+7/7f/s/+z/7P/u//D/8v/z//D/8P/w//D/8//z//T/9P/1//X/9f/1
//H/8P/t/+//8v/z//X/9f/y//L/8P/w/+//7//w//D/8f/x//H/8P/w//D/8P/w//P/
8//z//X/9v/2//b/9f/z//T/9P/z//P/9f/1//X/9//3//f/9//5//n/+f/6//r/+v/5
//n/+//7//v/+v/8//z//P/8//r/+//8//z/+//7//v/+//7//v/+//7//z//P/8//v/
/P/+/////v/9//3//v/+//7//v/+//7////////////9//3//P/5//r/+v/7//3/////
//7//v8BAAEAAAAAAAEAAgADAAUABAADAAIAAAD///////8AAP7//P/7//r//P8AAAAA
AAAAAAAAAQABAAAAAAACAAIAAgACAAMABAAEAAUAAwADAAIAAwAFAAYABwAIAAgACQAK
AAoADAANAA4AEAARABIAEwAUABMAEwASABIAFQAWABcAFwAUABEADwAMAA4ADgAPAA8A
DwAOAA4ADwANAAsACQAJAAgACAAHAAcACAAHAAcABwAJAAoADAAMAAkACQAJAAkACAAI
AAkACQAMAA0ADgAPAA4ADQANAA0ADwAOAA4ADgARAA8ADQARABYAHAAkAC4AQQBZAHEA
jACrAMsA7AALASABHAH7ANQArQBvAC0ADgABAOz/3//b/93/5v/w//T/9//7//z//f8C
AAkADQAPAA8ADgAPAA4ADQANAA4ADgARABIAEwATABAADgAMAAsADwAQABIAEwAVABYA
FgAVABQAEwASABEAEwAUABQAFAAWABYAFgAVABMAEwAUABQAFAATABIAEQAQABAADwAP
ABAAEgATABQAEQASABEADgAPAA8AEAASABIAEgASABIADwAPABAAEAAQABEAEgAUABIA
EgAQAA8ADwAQABAAEAASABMAEwASABAAEAAQAA8ADwAPAA8ADgANAAwACgAIAAgACAAI
AAcABgAEAAMAAwABAP/////9///////+//7//v/9//v/+//8//3//f/9//7//v///wAA
AwAEAAQABQAFAAYABwAGAAcABgAGAAYACQAKAAsACwAKAAoACgAKAAoACQAJAAgACgAL
AAwADQANAAwACQALAAsACwAMAAsACgAKAAgACAAHAAcACAAIAAkACQAJAAgABgAGAAYA
BgAJAAkACQALAA0ADgAPAA8ADgAOAA0ACwANAA8ADwAPAA0ADQANAA0ADgAPABAAEgAS
ABIAEQARABMAEwATABIAFAAUABQAFAAUABUAFgAWABMAEwATABMAFQAVABUAFQAVABQA
EwARABEAEgASABAADwAPABAAEAASABIAEgASABEAEQARABEAEQARABAADQAOAA4ADwAR
ABEAEQAQABAADwAPAA4ADgAOAA4ADgAPAA8ADwAPAA4ADwARABMAEgARABAADwAOABEA
EQAQABAADgAOAA4ADgAPABAAEAARABMAFQAWABkAGAAYABgAGAAaABsAHAAcABsAGwAb
ABwAHAAcABwAHAAfACEAIgAkACMAIgAhAB8AIAAfAB8AHgAcABwAHQAdABoAGAAXABcA
GAAXABYAFwAVABQAEgARABAADwAPAA8ADQAOABAAEAAPAA8ADwAPABAAEAARABEAEQAR
ABEAEQATABMAFAAVABIAEAAPAA4ADwAPABUAGQAcACAAJgAyAD8ATwBjAHwAnQC/AOAA
AwEgASgBDQHkAL8AjwBLABwACwD8/+v/3//d/+D/6P/w//H/8//8/wMABAADAAUACwAM
AAwADgAOAA4ADwARABIAEAAQABAADwAQABAAEAARABAAEAARABEADwAQABAADwAPAA8A
DwAPAA0ADgAOAA4ADgAOAA4ADQAPAA8AEAAQABAADwAOAA0ADQAOAA4ADwAOAA4ADQAM
AA4AEAAQAA4ADQANAA4AEAAOAA4ADgAOAA4ADwARABIAEAAPAA4ADgAQABAADgANAA0A
DgAOAA4ADAANAA0ADAAMAAwADAALAA0ADQANAAwADgAOAA0ADAAMAAwADAALAAcABAAC
AAEA/////wEAAQAAAP///f/8//z/+//5//n/+//9//7////+//7///8AAAEAAgACAAMA
BAAGAAgACAAJAAgACAAIAAkACgALAAsACAAIAAgACAAHAAcACAAIAAgABwAGAAUABgAG
AAQABwAHAAcACAAHAAQABAACAAIABAAFAAcACAAGAAUABAACAAQABAAEAAQAAwADAAMA
BQAFAAQAAwABAAMABAAEAAMAAQADAAMAAwAEAAUABgAHAAkACQAJAAoACgAKAAkACQAL
AAsACwAKAAoACgAKAAoACgALAAwADAANAA0ADQANAAwACwAKAAkADAAMAAwACwAKAAoA
CQAGAAYABwAJAAoACgAKAAoACgAIAAcABgAFAAcACQAKAAkABwAGAAYABwAJAAkACAAI
AAsACwAKAAoABgAGAAYABwAJAAkACQAIAAYABQAEAAQABQAEAAQABAAEAAUABQAFAAQA
BAAEAAQABAADAAMAAwAAAAIAAgACAAIABQAFAAQABAAGAAYABgAGAAUABgAGAAcACgAL
AAsADQANAAwACwAKAAwADQAOAA4ADQANAA0ADgAQABAAEAAQABIAEwATABQAEwASABEA
DwAQAA8ADwAOAAwADAANAA0ACwAKAAoACwAMAAsACgALAAgACAAHAAcABwAHAAgACQAI
AAgACQAIAAcABwAHAAcACAAIAAkACQAIAAcABgAFAAcABwAIAAkABwAGAAYABgAHAAcA
BwAJAA4AFAAYACAAKQAxAEUAYgB7AJMAsADPAOoA+ADrAMgAowB/AEcAEgD9//b/5f/Z
/9P/0v/a/+D/4//p//L/+f/4//n/+//9/wAAAAACAAIAAgADAAUABgAEAAQABAADAAQA
BAAEAAUABAAEAAUABQAFAAYABgAFAAcABwAHAAcABQAGAAYABgAIAAgACAAHAAYABQAF
AAQABQAFAAUABQAHAAgACAAJAAgACAAHAAYACAAKAAoACAAHAAcACAAKAAkACAAHAAYA
BgAHAAkACgAJAAkACQAKAAwADAAKAAkACQAKAAoACgAIAAkACQAIAAoACgAKAAkABwAH
AAcABgAIAAgABwAGAAIAAgACAAEAAAD+//3//f/6//n/+v/5//f/9//2//b/9v/1//P/
8//0//X/9f/1//b/9v/3//j/+f/6//r/+//8//7/AAAAAAEAAAAAAAAAAQACAAMAAwAE
AAQABAAEAAMAAwAEAAQABAADAAIAAQAAAAAA/v8BAAAAAQADAAMAAgACAAAAAAAAAAEA
AwAEAAQAAwACAAAAAQACAAMABAADAAMAAwAFAAQABAAEAAMABQAGAAYABQADAAUABQAF
AAYABwAIAAkABwAHAAcACAAHAAgACAAJAAoACwAMAAwACgAKAAoACgAMAA0ADgAOAAwA
CwAKAAkACwALAAsACwAMAAwADAALAAkACgAKAAgACAAJAAsADAAMAAwADAAMAAsACwAL
AAsADAANAA0ACwALAAoACgALAAsACwAKAAoACwALAAoACgAGAAYABgAHAAkACQAJAAgA
BgAFAAQABAAAAPz/+f/2//X/9f/0//P/8v/y//L/8v/x/+//7v/t/+z/7P/s/+v/6//q
/+z/7v/u/+z/7P/s/+z/7P/r/+n/6P/q/+r/6v/q/+r/6v/p/+n/6//t/+7/8f/x//D/
7//u//D/8f/y//L/8//z//P/9P/y//L/8v/y//X/9//4//r/+f/4//f/9f/2//X/9f/0
//T/9P/1//X/8f/w//D/8f/z//P/8//1//P/8v/w/+//8P/v/+//7//v//D/8v/y//H/
8f/x//H/8//0//b/9//2//X/9P/z//X/9f/2//f/+f/4//j/+P/5//f/9//7/wAABgAO
ABwAKQA3AEsAYAB7AJkAtgDVAO4A7gDPAKgAiQBZAB0A+v/v/+T/1f/N/8n/zP/U/9r/
2//f/+j/7//w/+//8//3//r/+v/8//z//P/9////AAD//wAAAQABAAIAAgACAAMABAAE
AAUABQAFAAYABgAFAAcACQALAA0ACwAMAAwADAAMAAwADAALAAsACwAMAAwADAALAAoA
CQAJAAoACgALAAkACgAKAAoACgAMAAwACgAKAAsADQAQAAwACgAIAAYABwAHAAgACAAH
AAcABwAIAAoACgAIAAcACAAKAAsADAAMAA0ADQAMAA8AEAARABEADwAPAA8ADgAMAAwA
CwAKAAoACgAKAAkABgAEAAMAAwACAAEAAgABAAAA///9//z/+P/3//X/9f/2//f/9//3
//j/+P/5//r//v8AAAEAAwADAAQABQAEAAQABAAFAAYABwAIAAkACQAIAAgACAAIAAsA
CwAMAAwADQANAA0ADQANAAwACQALAAwADQAPAA8ADQAMAAkACAAJAAkACgAKAAsACwAL
AAoADAAMAAwADAANAA0ADQAPAA8ADgANAAsADQAOAA4ADQAPABEAEQARABEAEQARABEA
EQARABEAEgARABAADgANAA8ADwAPAA4ADAAMAAwADAAMAA0ADgAOAA8ADwAPAA8ADgAN
AAwACwAMAAwADAALAAsADAAMAAoACwALAAwADAAOAA4ADgAOAAwACwAKAAkADAANAA0A
CwAMAAwADQAPABEAEQAQABAADwAPAA4ADgANAA4ADwARABMAEwATABIAEQARABEAEgAU
ABQAFQAWABgAGQAZABkAFgAWABYAFgAZABkAGgAbABoAGgAaABkAFwAYABgAGAAaABwA
HAAcAB8AHwAeAB4AIAAgACAAIAAgACAAIAAhACUAJgAlACQAJAAjACMAJAAlACUAIwAh
ACMAJQAnACkAKgAqACoAJgAoACgAKAAoACgAKAAoACgAJwAmACUAJAAkACQAJAAkACIA
IgAiAA==
         </WaveFormData>
      </LeadData>
      <LeadData>
         <LeadByteCountTotal>10000</LeadByteCountTotal>
         <LeadTimeOffset>0</LeadTimeOffset>
         <LeadSampleCountTotal>5000</LeadSampleCountTotal>
         <LeadAmplitudeUnitsPerBit>4.88</LeadAmplitudeUnitsPerBit>
         <LeadAmplitudeUnits>��V</LeadAmplitudeUnits>
         <LeadHighLimit>2147483647</LeadHighLimit>
         <LeadLowLimit>268435456</LeadLowLimit>
         <LeadID>V6</LeadID>
         <LeadOffsetFirstSample>0</LeadOffsetFirstSample>
         <FirstSampleBaseline>0</FirstSampleBaseline>
         <LeadSampleSize>2</LeadSampleSize>
         <LeadOff>FALSE</LeadOff>
         <BaselineSway>FALSE</BaselineSway>
         <ExcessiveACNoise>FALSE</ExcessiveACNoise>
         <MuscleNoise>FALSE</MuscleNoise>
         <LeadDataCRC32>2293739697</LeadDataCRC32>
         <WaveFormData>
9P/0//T/9P/y//L/8v/y//P/9P/1//b/9P/0//T/9P/z//P/8//0//b/9v/3//f/9v/1
//X/9P/2//j/+P/5//n/+f/5//n/+//7//z//P/8//3//v/+//7//v/9//3///8AAAAA
AQABAAAAAAAAAAIAAAAAAAAAAgACAAIAAAD9//3//P/7//r/+//8//z/+//6//f/9f/z
//P/8//0//X/9//4//n/+f/5//f/9//1//X/9f/3//f/9v/2//b/+P/4//j/+P/4//r/
/P/8//z/+v/2//f//P8CAAoAGAAqAD4AUwBoAH8AngC5AMkAxQCzAKAAhwBUACQADwAG
APv/8//u/+z/8v/0//H/7f/v/+//8P/0//f//v/+//3//P/7//z//P/8//7//v/+//7/
/v/+//3/+//6//z//v/+//7//P/9//3//f/4//j/+f/6//v//f/+/////P/8//z//P/8
//z//f/9//7///////7//v/+//7//v8AAAEAAQABAP///v/9//z//f///wAAAQABAAEA
AQABAP//AAAAAAAAAQACAAMABQADAAMAAwADAAUABQAGAAcACQAJAAkACAAHAAYABgAF
AAgACAAIAAcABwAHAAcABQAFAAYABgAGAAMAAgABAAEAAgABAAEAAQACAAEAAgACAP//
/v/9//3//f////////8BAAEAAQABAAAA//////7/AAABAAIAAgABAAEAAQABAAAA///+
//3//////////v/+////////////AAAAAAAA/////////v/+//7///////7//v/+//z/
/v/+///////////////9//3//v/+//7//v/9//3//v////////////3//f/9//3/////
/wEAAgABAAAA///+//////8AAAAAAQABAAIAAgACAAIAAgACAAUABQAFAAUAAwADAAIA
AQADAAMABAAFAAMAAwADAAMAAQABAAAAAAACAAMABAAFAAUABQAFAAMAAwADAAMABAAH
AAcABQAFAAMAAwADAAMAAQABAAEAAgACAAIAAAD/////AAABAAEAAgACAAIAAgABAAEA
AAAAAAEAAQACAAMAAwACAAIAAQD//wAAAQAFAAYABQAEAAMAAgAAAAAA/////wAAAgAD
AAQABAADAAIAAQAEAAQABAAGAAYABwAHAAcABwAHAAcABwAIAAgACAAJAAoACgALAAwA
DAANAA4ADgANAA0ADQAMAAsACgAJAAYABwAIAAkACgAKAAgABwAHAAcABwAGAAcABgAE
AAMAAgD+//3//f/9//7/AAABAAMAAAD///7//f/+////AAABAP//AQABAAAAAAAAAAAA
AAACAAIAAgAEAAAAAAAAAAAAAAADAAgADgAWACIAMgBEAFkAcACHAKQAuQC7AK8AmwCG
AF8AKgASAA8ABgD9//n/8v/w//T/9P/v//H/9//5//j//P///wAAAAD///7//f/+//7/
/v8AAAAAAAAAAAAA//////7//v8AAAIAAgACAP/////+//3//P/+/wEABAADAAMAAgAB
AP7//v/+//7/AAAAAAEAAQD//////v/8/wAAAAAAAAAAAAABAAEAAQAAAAAAAAAAAAAA
AQABAAEA//////////8AAAIAAwAEAAMAAgABAAEAAwADAAMAAwABAAEAAgADAAIAAQAA
AP7///8AAAIAAwAEAAQABAADAAEAAQABAP//AQACAAIAAgADAAIAAQABAP7//f/9//3/
+//5//n/+P/4//j/+P/5//v//f/9//3//P/7//r/+f/6//v//f/+//z//f/+//7/+//7
//v/+//7//v/+//7//n/+f/5//j/+v/7//v/+//5//r/+v/6//n/+f/5//j/+v/6//v/
+//4//j/+P/2//j/+P/5//n/+f/5//n/9//1//b/9v/2//j/9//3//j/+P/3//b/9f/3
//f/9//3//f/9//5//r/+P/4//j/+P/3//f/+P/4//f/9//4//j/+f/6//v//P/9//3/
/f/9//3//f/8//v//P/9////AQD9//v/+f/3//j/+f/5//r//f/9//3//f/7//v/+//5
//v/+//7//z/+//7//n/+f/5//n/+f/5//n/+f/5//r/+v/6//j/9//4//r//P/9//v/
+v/5//j/+P/5//n/+v/6//n/+f/5//X/9v/6//r/+f/4//f/9v/3//j/+P/5//f/+P/4
//j/+//7//v/+//8//z//P/+//z//f/9//3//f/9//3//f/+//7//v///wAAAAABAAIA
AgADAAQABAAFAAUABQAEAAIAAgACAAAAAAAAAAAAAAAAAP7//f/9//r/+f/3//f/+P/4
//n/+v/4//f/9//3//f/+P/4//n/9//3//f/9//z//P/8//z//X/9//3//b/9f/0//P/
8v/0//T/9P/2//j/+v/4//j/+v/7//7/BAAQABwALABAAFcAcACPAKwAwQDLAMMArwCa
AHcAQgAaAAkAAAD1/+3/6P/q/+7/7P/n/+X/5//r/+7/8P/z//b/9f/1//X/9f/0//T/
9P/2//j/+P/4//j/9//3//b/9v/0//b/9v/2//b/9//3//f/9v/2//f/+P/6//v/+//7
//n/+P/3//b/+P/4//n/+f/3//f/9v/0//T/9P/0//T/9//5//r/+//5//j/9//2//j/
+f/5//n/9//3//f/9//3//j/+P/4//n/+v/7//3/+//7//v/+//9//3//v////7//f/8
//r//P/8//3//f/+//7//v/9//3//f/9//v//P/+////AAD9//z/+//7//j/9//3//f/
+f/3//f/9v/z//L/8f/x//P/9f/1//X/9f/1//X/9f/1//X/9v/2//b/9//4//j/9f/1
//X/9f/1//X/9f/1//X/9f/1//T/8v/z//P/8//0//b/9//4//T/8//y//D/8v/y//P/
8//0//T/9P/y//L/8v/z//P/8//z//P/8f/w//D/7//u/+//7//w//L/9f/1//X/9f/1
//X/9f/1//f/9//5//r/9//2//X/9P/z//P/9P/0//b/9//5//r/+v/6//r/+v/7//v/
+//7//v/+//6//n/+f/5//r/+//7//v/+//7//v/+//6//r//f/9//3//f/8//v/+v/3
//f/9//3//j/+//7//n/+f/3//f/9//3//j/+f/6//z/+//6//f/9f/3//j/+f/5//r/
+v/6//r/+f/5//j/+P/4//f/9//3//n/+v/4//P/8v/1//b/9//4//j/+P/3//f/9//4
//j/+P/7//v/+//7//v/+v/5//r/+//9//7///////////////7//v/+////AAAAAAEA
AgABAAEAAQAAAAAAAQACAAIAAgACAAIAAAD+//7//v/+/wAA/v/9//3/+v/5//f/9//5
//j/+P/4//T/8//z//P/9f/2//b/9//5//n/+f/5//b/9f/0//P/8//1//X/9P/0//T/
9P/0//b/9v/2//j/+v/6//j/+P/6//n//P8CAAoAEgAgADYASwBeAHMAjACjALEAqwCX
AIQAaQA4ABAABQD+//H/6f/m/+b/6v/w/+//6f/p/+v/6v/s//H/9P/1//X/9f/1//P/
8v/x//L/9P/0//T/9P/1//X/9P/0//T/9v/2//b/9v/3//f/9//0//T/9f/2//j/+f/5
//n/+P/4//j/+P/2//b/9//3//j/+f/5//j/+f/4//f/9v/2//f/9//3//j/+P/4//j/
9//3//b/9f/3//f/9//3//X/9v/2//b/+P/4//j/+f/3//f/9//3//n/+f/6//v/+//7
//v/+v/5//j/+P/3//v//P/9//3/+//7//v/+f/5//r/+v/6//n/+P/3//f/9P/z//P/
8//1//P/8//y//H/8P/v/+//7//x//H/8f/x//H/8f/x/+//7//w//D/8v/z//T/9P/z
//P/8//z//P/8//z//P/9v/3//j/+P/1//X/9P/z//P/9P/0//T/9f/1//X/9P/0//T/
9f/1//T/9P/0//L/8P/w//H/8f/z//P/8//x//H/8v/y//L/8P/v/+//8P/z//P/8//z
//L/8f/w/+//8P/x//T/9v/0//T/9P/0//P/8//0//T/9//3//j/+P/3//b/9f/0//f/
9//3//f/9//3//b/9f/3//f/+P/5//f/9//3//f/9f/1//T/9P/2//f/+P/5//f/9//3
//X/9f/1//X/9v/3//f/9f/1//P/8//z//P/9f/1//X/9v/2//b/9P/z//T/9v/4//n/
+P/4//j/+P/3//f/9v/2//T/8//z//P/8//y//L/8f/z//T/9P/0//T/9P/2//b/9f/1
//P/9P/0//T/9//3//f/9//4//j/+P/6//z//f/9//3//f/9//3//f/9//z/+//7//7/
/v///wAAAAABAAIAAgD////////+//7//v/+//z//P/8//z//P/+//z/+//7//j/9//1
//X/9//2//b/9v/y//H/8f/x/+//8P/w//H/8//z//P/8//x//H/8f/x//P/9f/1//T/
8v/y//L/8v/y//L/8v/0//b/9v/4//z//P/7//7/CAASAB4ALgBEAFkAcACFAJwArQCt
AJkAhwBwAEUAGgAGAP//8v/p/+f/5v/o/+7/7P/p/+n/7f/r/+r/7v/z//L/8//z//P/
8//w//D/8P/y//T/9P/0//T/9//3//b/9v/0//b/9v/2//b/9//3//f/8v/y//P/9P/0
//X/9f/1//T/9P/0//T/9v/2//f/9//5//n/+P/2//f/9v/1//T/9P/1//X/9f/0//T/
9P/0//b/9//3//f/+f/5//n/+f/3//j/+P/4//r/+v/6//v/+//7//v/+//6//n/+f/5
//v/+//7//r/+P/4//n/+f/8//z//P/7//v/+//7//n/9//4//j/+P/5//j/9//3//P/
8f/w/+//8f/v/+//7v/r/+r/6f/p/+v/7f/t/+3/7//v/+//7//u/+3/7f/s/+3/7//x
//L/8f/x//H/8f/v/+//7//v/+//7//v/+7/8P/x//H/8f/y//T/9f/2//P/8//z//L/
8f/w//D/7//u/+7/7v/s/+z/7P/t/+3/7f/t/+3/6//t/+7/7v/u//D/7//v//D/8f/x
//H/8f/v/+//7//v/+//7//x//L/9P/0//T/9P/1//X/9v/2//f/9//4//j/9//2//X/
9P/z//P/8//z//X/9f/0//P/8f/x//L/8//0//X/9v/3//X/9f/0//T/9f/1//X/9f/z
//P/8//x//P/8//z//T/9f/1//P/8//z//P/8//z//X/9f/1//b/9P/0//L/8f/v//D/
8f/x//L/8v/y//L/9f/1//L/9P/2//b/9v/2//b/8//y//D/7//x//L/8v/y//P/8//z
//P/9P/0//T/9v/2//f/9//3//f/9//3//f/+v/6//r/+//6//r/+//8//r/+//8//z/
/f/9//3//P/8//z//P/6//r/+v/6//r//P/6//n/+f/3//X/8v/x//L/8v/z//T/8P/v
/+//7//v//D/8P/x//P/8//z//P/8P/v/+7/7f/v//H/8f/w/+//7v/t/+z/7f/u/+//
8v/2//T/9P/0//T/9//4//r/AgASACYAOgBRAGoAgwCeALUAxQC9AKkAmABzADoAEgAF
APb/6f/l/+L/5P/q/+r/5//l/+X/5f/m/+r/7f/w/+//7//v/+//7v/u/+7/8P/w//D/
8P/w//P/8//y//L/8v/0//T/9P/0//X/9f/1//P/9P/2//j/+P/5//n/+f/4//j/+P/4
//r/+v/7//v/+f/5//j/9v/6//r/+v/6//r/+//7//v/+f/4//f/9v/2//f/9//3//j/
+f/6//v/+f/6//r/+v/6//r/+v/7//v/+//7//v/+//7//z//f/9//3//f/8//7//v//
////AAAAAAAA//8BAAEAAQD/////AAAAAAAA///+//3//f/7//n/+P/3//n/9//3//b/
8//y//H/8f/z//X/9f/1//f/9//3//f/9f/1//b/9v/3//n/+//8//n/+f/5//n/+f/5
//n/+f/6//v//P/8//v/+//6//n/+//8//z//P/5//n/+f/4//j/+P/5//n/+v/6//r/
+P/3//b/9v/1//f/9//3//X/9//4//j/+P/2//X/9f/2//f/9//3//f/9//3//f/9//4
//n//P/+//3//P/7//r/+v/7//3//v//////AAAAAP7//v/+//7/AQABAAEAAQABAAEA
AAD///////8AAAEAAwADAAMAAwAAAP///f/8////////////AQABAAEA///9//3//f/+
///////9//3/+//7//v/+//9//3//f/+//7//v/8//v/+//8//3//f/+//7//v/+//v/
+v/8//z//P/8//7//v/9//3//P/8//v/+v/9//3//f/9//7//v/+/wAAAAABAAEAAQAB
AAEAAQABAAIAAgACAAMABAAEAAUABgAGAAcACAAIAAcABwAHAAYABgAGAAYABAACAAIA
AgACAAMAAgACAAMAAAD///3//f/9//z//P/8//r/+f/5//n/9//4//j/+f/5//n/+f/5
//f/9//3//f/9//5//n/+P/5//r/+//8//n/+P/3//j/+P/6//z//P/+/////v8CAAoA
EgAgADQASwBgAHUAkAClALEArwCfAIwAdQBIABoACQACAPf/7//s/+r/7v/w/+v/6//v
/+//7v/w//P/9v/3//f/9//3//b/9v/2//j/+P/4//j/+P/5//n/+P/4//f/+P/3//b/
9v/3//f/9//2//b/9//4//j/+f/5//n/+P/4//j/+P/2//b/9//3//j/+f/5//j/+v/6
//r/+v/4//n/+f/5//r/+v/6//r/+P/5//n/+f/7//v/+//7//n/+v/6//r/+v/6//r/
+//9//3//f/9//z/+//7//v/+//7//v/+v/8//z//f/9//z//P/8//v//f/9//3/+//4
//j/9//2//j/+P/4//n/9v/1//X/9f/1//P/8//y//P/8v/x//H/7//x//H/8f/y//P/
9P/1//T/8//z//L/8v/z//T/9P/0//X/9v/3//X/9f/1//X/9f/1//X/9P/0//X/9f/1
//X/9v/2//b/9//3//f/9v/2//b/9//3//b/9v/2//T/9P/0//X/9f/1//X/9f/z//X/
9v/2//b/9P/z//P/9P/z//P/8//z//P/8//z//P/8f/x//P/9P/2//b/9v/2//P/8//0
//T/9v/3//n/+v/4//j/+P/4//n/+f/5//n/+v/7//v/+//6//n/+f/5//v/+//7//v/
+//7//r/+v/5//n/+f/5//n/+f/5//f/+P/5//r//P/9//3/+//7//v/+//7//v/+f/5
//n/+v/8//z/+v/5//j/+P/4//f/+v/6//r/+v/5//n/+P/4//T/9//5//r/+P/4//j/
+P/4//j/9//3//n/+v/6//r/+f/5//n/+f/6//r/+v/8//7//////////f/9//3//f8A
AAAAAAABAAAAAAABAAIAAgADAAQABAAFAAUABQAEAAMAAgABAP7///8AAAEAAgAAAP7/
/f/9//z/+//5//n/+//6//r/+v/4//f/9//3//f/+P/4//n/9//3//f/9//1//X/9f/1
//f/+f/5//j/9v/2//b/9v/4//j/+P/6//z//P/6//r/+P/7/wAABgAQAB4ALgA+AE8A
YgB7AJYAqQCtAJ8AjQB4AE0AHgAGAAEA+P/r/+X/5v/s//D/8P/t/+v/6//t//L/9v/3
//r/+v/5//j/9//2//b/9v/4//j/+P/4//j/9//3//b/9v/4//r/+v/6//j/+f/5//n/
9P/0//X/9v/4//n/+f/5//j/+P/4//j/+f/6//z//f/8//v/+f/2//j/+P/4//j/+v/7
//v/+//6//r/+v/6//r/+//7//v/+//7//v/+//5//r/+v/6//z//P/8//3//P/7//r/
+f/6//v//f////7//f/8//r/+//8//7///8AAAAAAAD///3//f/9//v/+//8//z//P/7
//r/+f/5//r/+f/5//n/9//1//X/9P/z//L/8f/x//P/9f/1//X/9f/1//X/9f/1//X/
9v/2//j/+f/6//r/+P/3//b/9f/2//f/+P/5//j/9//2//T/9v/3//f/9//3//j/+P/4
//b/9f/0//L/8//0//b/9//2//b/9v/0//L/8v/z//P/9f/1//X/8//x//L/8v/y//L/
8f/x//L/8//z//P/8//z//P/8//z//P/8//1//b/9P/0//T/9P/1//X/9v/2//X/9f/2
//b/9v/2//b/9v/5//n/+f/5//n/+f/4//f/9//3//j/+f/5//n/+f/5//f/9//2//b/
+f/5//n/+f/5//n/+f/3//f/9//3//j/+f/5//f/9//2//X/9P/z//X/9f/1//b/9P/0
//L/8f/y//T/9v/3//r/+v/6//r/+P/3//X/9P/2//X/9f/1//P/8v/y//H/8f/y//L/
8v/y//L/8//0//T/9f/1//b/9v/2//f/9//3//f/9//2//X/9v/4//n/+f/5//f/9//3
//f/+v/6//r/+//+//7///8AAP3//f/9//z//f///wEAAgAAAP7//P/4//r/+v/6//r/
/P/6//n/+f/2//X/8//z//P/8v/y//L/8P/v/+//7//w//L/8//1//T/8//y//H/7f/t
/+3/7f/u//H/8v/y//D/8P/w//D/8P/w//D/8v/0//L/8v/y//T/9//8/wIADAAcADAA
RABbAHYAkQCoAL0AvwCvAJsAhABRABwABAD9/+z/4//h/+L/5P/q/+j/5//n/+X/4//m
/+z/8f/y//L/8f/w/+//7v/u/+7/8P/w//D/8P/w/+//7//u/+7/8f/0//X/9v/2//f/
9//3//H/8P/w//D/8f/z//T/9f/0//T/9P/0//L/8v/z//P/8//z//L/8P/y//L/8v/y
//P/9f/2//f/9f/0//P/8v/y//P/8//z//T/9f/2//f/9v/2//X/9P/1//b/9//5//f/
9//3//f/+f/5//r/+//8//3//v/+//z//P/9//3//v/+//7//f/7//v/+//5//n/+v/6
//r/+//6//n/+f/2//X/9f/1//X/8//z//L/8//y//H/8f/w//H/8P/v/+3/7f/t/+3/
7//v//D/8P/w//H/8v/y//H/8f/x//H/8f/x//H/8f/x//H/8f/w//D/8f/x//H/8//0
//T/9P/y//H/8P/u//D/8P/x//H/8P/w//D/7v/s/+z/7f/t/+//7//v/+3/7P/s/+v/
6v/r/+v/7P/u//L/8//0//X/9P/z//L/8f/x//H/8//0//L/8v/y//L/9P/1//f/+P/3
//f/+P/4//j/+P/4//j/+//7//v/+//7//v/+v/5//f/9//4//n/+f/5//n/+f/3//f/
9v/2//f/9//3//f/9f/1//X/8//0//X/9v/4//f/9//1//X/8//z//P/8//1//X/9f/2
//T/9P/y//H/8//0//X/9f/0//T/9P/0//P/8//y//L/8v/z//f/9v/z//L/8f/w//L/
8v/x//H/8f/y//L/8v/x//H/8f/x//X/9v/3//r/+P/5//n/+f/7//v/+//7//r/+v/6
//v/+//6//r/+v/7//3///8AAP3//f/9//z//f/+/////v/8//z//P/8//r/+P/3//f/
9//3//b/9//2//T/8//y//D/7//v/+//7//w//D/8f/v/+//7//v//D/8f/y//P/8v/z
//L/8P/z//T/9f/2//P/8v/x//L/8P/w//b/+P/6//v//v8EAAwAFgAiADYAUQBqAIUA
ogC5AMUAuQCjAJAAbQA6ABYACwACAPP/6//m/+T/6P/q/+f/5f/p/+3/7P/q/+v/7v/x
//H/8f/x//P/9P/1//j/9v/0//L/8P/y//P/8//0//L/9P/0//T/9P/1//X/9f/z//T/
9v/4//f/9//2//X/9P/0//T/9P/2//b/9//3//f/9//2//T/+P/4//j/+P/3//f/9v/1
//b/9v/2//b/9v/3//f/9//1//X/9f/1//b/+P/5//r/+f/4//f/9//4//n/+v/7//v/
+//8//3/+//7//v/+v/6//r/+//7//z//P/8//v//f/9//3/+//7//z//P/8//r/+P/2
//X/9//3//j/+f/4//X/9P/y//H/8P/v/+//7//x//H/8f/z//P/8//z//H/8f/y//L/
8v/z//T/9P/z//P/8//z//X/9f/1//X/8//z//P/8v/y//P/8//z//H/8v/y//L/8v/z
//T/9P/y//L/8//z//D/8P/w/+7/7//w//L/8//y//H/8P/t/+7/8P/x//L/8v/x//H/
8v/y//H/8P/v//D/8f/y//P/8f/x//P/9P/0//T/9P/0//X/9f/2//b/9f/1//b/9v/2
//b/9v/2//X/9f/1//X/9v/3//f/9//3//f/+P/5//j/9//2//X/+P/5//n/+v/4//f/
9v/1//b/9//4//f/+f/5//n/+v/4//f/9P/z//b/9//4//n/+P/3//b/9v/2//b/9P/z
//X/9v/3//f/9f/0//P/8v/y//P/8//0//L/8f/x//H/9P/0//X/9f/z//T/9f/1//T/
9P/z//L/9P/0//T/9P/y//T/9P/0//T/9v/2//X/9f/1//b/9v/2//X/9f/1//X/+P/4
//j/+v/5//n/+P/3//r/+//8//3//f/8//v/+//8//z//f/+/wAAAQACAAIAAAD///7/
/P/9//7////+//z//P/8//z/+v/4//f/9//3//f/9v/3//T/8v/x//D/7//v//D/8f/x
//L/8v/z//H/8f/x//H/8v/z//T/9f/0//X/9P/y//T/9P/0//T/8//y//H/8v/y//T/
9P/0//j/+//8/wAABAAKABYALgBFAFgAbwCKAJ8ArQCnAJUAggBrAD4AEgAFAAIA9f/r
/+b/5P/m/+j/5//n/+3/7//s/+r/7f/u//H/8f/x//H/8v/y//L/9P/z//L/8f/w//P/
8//y//L/8v/0//T/9P/0//X/9f/1//T/9P/1//b/8//z//L/8f/x//L/8//0//P/8v/y
//H/8f/x//D/7v/x//L/8//0//P/8//y//H/8f/y//P/9P/y//P/8//z//P/8//z//P/
9f/2//b/9v/1//T/8//z//X/9f/1//X/8//z//T/9f/z//P/8//y//P/9P/2//f/9v/2
//b/9f/3//f/9//1//P/9P/0//T/8//y//H/8f/y//H/8f/x/+//7f/t/+z/7P/s/+z/
7f/s/+3/7P/r/+n/6f/p/+n/6//r/+z/7P/q/+v/7P/s/+z/7f/u/+//7//v/+//7//x
//H/8f/w//D/8f/x//H/8P/w/+//7v/v/+//7//u/+7/7v/v/+//7v/u/+7/7P/u/+7/
7//v/+7/7f/s/+n/6v/s/+3/7v/t/+v/6v/q/+v/6//r/+v/6//r/+v/6//p/+n/6//s
/+7/7v/u/+7/7f/t/+7/7v/t/+3/7v/u//D/8P/w//D/7v/t/+z/6//u/+//7//v/+7/
7f/t/+3/7f/t/+3/7f/v/+//7v/u/+3/7f/t/+3/7v/v//D/7//t/+3/7f/u/+3/7f/r
/+v/7P/t/+7/7//u/+3/7P/s/+3/7v/t/+3/7//w//H/8f/v/+7/7f/s/+3/7f/s/+z/
6v/p/+n/6f/q/+r/6//r/+v/7P/t/+3/6//s/+z/7P/s/+z/7P/s/+r/7P/t/+3/7f/r
/+3/7v/u/+z/7P/s/+z/7P/s/+v/6//t/+7/7v/u/+7/7f/s/+v/7f/u/+//8v/x//H/
8P/v//H/8f/x//H/9P/0//T/9f/z//L/8v/y//P/9f/3//j/9//3//f/9v/2//b/9v/0
//L/8v/y//L/8P/u/+3/7f/v/+//7v/v/+z/6v/p/+j/5//n/+j/6f/p/+r/6v/r/+n/
6f/p/+n/6P/p/+r/6//o/+n/6P/m/+j/6P/o/+j/6P/o/+j/6v/o/+b/5v/o/+z/7//2
//7/BAAOABwALABBAFgAcQCMAKEApQCXAIMAcABLABoA/v/5//D/5f/d/9r/2v/c/9z/
2f/X/9v/4f/g/9z/3//i/+X/5f/l/+X/5f/m/+f/6v/p/+j/5//m/+n/6f/o/+j/5v/o
/+j/6P/n/+f/5v/l/+X/5v/o/+r/6P/p/+n/6f/m/+b/5v/m/+j/6P/p/+n/5//n/+b/
5P/p/+r/6//s/+n/6f/o/+f/5v/m/+b/5v/n/+n/6v/r/+j/5//m/+X/5v/o/+n/6v/o
/+j/6P/p/+v/6//r/+v/7f/t/+7/7//s/+v/6v/o/+v/7P/u/+//7//u/+3/6//r/+v/
6//p/+n/6v/q/+r/6P/m/+T/4//j/+P/5P/l/+P/4f/h/+D/3f/c/9v/2//b/93/3f/d
/9//3//f/9//4f/h/+L/4v/h/+H/4f/g/9//3//f/9//3//f/9//3//f/9//3//e/+D/
4f/h/+H/3//g/+D/4P/f/9//3//e/97/3v/f/9//3P/c/9z/2v/a/9r/2//b/9v/2//b
/9n/2//c/9z/3P/c/9v/2//c/9v/2//b/9v/3f/d/93/3f/d/93/3//g/97/3v/e/97/
3v/f/+H/4v/i/+H/4f/g/+H/4v/j/+T/5P/j/+L/4f/h/+H/4P/f/+H/4f/i/+P/4f/f
/93/2//e/9//3//g/+H/4f/h/+H/4f/h/+H/3//f/9//3//g/97/3f/a/9n/3P/d/97/
3//f/9//3//g/+D/4P/e/93/3P/c/9z/2//a/9r/2v/a/9v/2//a/9r/2f/X/9b/1f/X
/9j/2v/b/9v/3P/d/93/2v/a/9n/2P/Z/9r/2//c/9r/3P/d/93/2v/Z/9j/1v/Y/9n/
2v/a/9n/2v/a/9n/2//b/9r/2v/Z/9r/2v/c/97/3v/e/97/3//e/97/3//f/97/3f/b
/93/3v/f/+H/4f/h/+H/3v/g/+D/4P/g/+D/4P/g/+D/3//e/93/3P/c/9z/3P/c/9r/
2v/a/w==
         </WaveFormData>
      </LeadData>
   </Waveform>
</RestingECG>
