# Supplementary material for: Detection of Left Atrial Enlargement Using a Convolutional Neural Network-Enabled Electrocardiogram
Source: Front Cardiovasc Med. 2020 Dec 17;7:609976. doi: 10.3389/fcvm.2020.609976 (PMC7773668; doi:10.3389/fcvm.2020.609976)
Supplement: Supplementary file 3 [file Data_Sheet_3.ZIP › normal2/1802017203_5065_0000002V.XML]

<?xml version="1.0" encoding="Windows-1252"?>
<!DOCTYPE RestingECG SYSTEM "restecg.dtd">
<RestingECG>
   <PatientDemographics>
      <PatientID>1802017203</PatientID>
      <PatientAge>69</PatientAge>
      <AgeUnits>Years</AgeUnits>
      <Gender>Male</Gender>
      <PatientLastName>chwnxianjun</PatientLastName>
   </PatientDemographics>
   <TestDemographics>
      <DataType>Resting</DataType>
      <Site>1</Site>
      <AcquisitionDevice>MAC55</AcquisitionDevice>
      <Status>Unconfirmed</Status>
      <Priority>Normal</Priority>
      <AcquisitionTime>09:38:21</AcquisitionTime>
      <AcquisitionDate>03-10-2017</AcquisitionDate>
      <CartNumber>1</CartNumber>
      <AcquisitionSoftwareVersion>009C</AcquisitionSoftwareVersion>
      <XMLSourceVersion>MAC5000 v1.0</XMLSourceVersion>
   </TestDemographics>
   <RestingECGMeasurements>
      <VentricularRate>82</VentricularRate>
      <AtrialRate>82</AtrialRate>
      <PRInterval>166</PRInterval>
      <QRSDuration>98</QRSDuration>
      <QTInterval>362</QTInterval>
      <QTCorrected>422</QTCorrected>
      <PAxis>50</PAxis>
      <RAxis>55</RAxis>
      <TAxis>79</TAxis>
      <QRSCount>13</QRSCount>
      <QOnset>212</QOnset>
      <QOffset>261</QOffset>
      <POnset>129</POnset>
      <POffset>187</POffset>
      <TOffset>393</TOffset>
      <ECGSampleBase>500</ECGSampleBase>
      <ECGSampleExponent>0</ECGSampleExponent>
   </RestingECGMeasurements>
   <Diagnosis>
      <Modality>Resting</Modality>
         <StatementCount>2</StatementCount>
         <LabelText>12SL ��ϳ���</LabelText>
      <DiagnosisStatement>
         <StmtFlag>ENDSLINE</StmtFlag>
         <StmtText>�������</StmtText>
      </DiagnosisStatement>
      <DiagnosisStatement>
         <StmtFlag>ENDSLINE</StmtFlag>
         <StmtText>���� ECG</StmtText>
      </DiagnosisStatement>
   </Diagnosis>
   <Waveform>
      <WaveformType>Rhythm</WaveformType>
      <WaveformStartTime>0</WaveformStartTime>
      <NumberofLeads>8</NumberofLeads>
      <SampleType>CONTINUOUS_SAMPLES</SampleType>
      <SampleBase>500</SampleBase>
      <SampleExponent>0</SampleExponent>
      <HighPassFilter>16</HighPassFilter>
      <LowPassFilter>150</LowPassFilter>
      <ACFilter>NONE</ACFilter>
      <LeadData>
         <LeadByteCountTotal>10000</LeadByteCountTotal>
         <LeadTimeOffset>0</LeadTimeOffset>
         <LeadSampleCountTotal>5000</LeadSampleCountTotal>
         <LeadAmplitudeUnitsPerBit>4.88</LeadAmplitudeUnitsPerBit>
         <LeadAmplitudeUnits>��V</LeadAmplitudeUnits>
         <LeadHighLimit>2147483647</LeadHighLimit>
         <LeadLowLimit>268435456</LeadLowLimit>
         <LeadID>I</LeadID>
         <LeadOffsetFirstSample>0</LeadOffsetFirstSample>
         <FirstSampleBaseline>0</FirstSampleBaseline>
         <LeadSampleSize>2</LeadSampleSize>
         <LeadOff>FALSE</LeadOff>
         <BaselineSway>FALSE</BaselineSway>
         <ExcessiveACNoise>FALSE</ExcessiveACNoise>
         <MuscleNoise>FALSE</MuscleNoise>
         <LeadDataCRC32>346894254</LeadDataCRC32>
         <WaveFormData>
5P/k/+T/5P/l/+b/5//o/+f/5v/l/+T/5//o/+n/6v/o/+j/6P/o/+j/6P/o/+j/6//s
/+3/7v/t/+z/6//q/+3/7v/v//D/8P/w//D/8P/w//D/8P/w//L/8v/y//L/8v/y//L/
8v/0//T/9P/0//T/9P/0//T/8v/y//L/8v/z//T/9f/2//T/9P/0//T/9v/2//b/9v/2
//b/9v/2//T/9P/0//T/9f/2//f/+P/1//T/8//y//P/9P/1//b/9v/2//b/9v/1//T/
8//y//P/9P/1//b/9f/0//P/8v/z//T/9f/2//b/9v/2//b/9v/2//b/9v/4//j/+P/4
//b/9v/2//b/9//4//n/+v/6//r/+v/6//j/+P/4//j/+//8//3//v/9//z/+//6//v/
/P/9//7//v/+//7//v/9//z/+//6//v//P/9//7//f/8//v/+v/8//z//P/8//z//P/8
//z/+v/6//r/+v/7//z//f/+//3//P/7//r//P/8//z//P/8//z//P/8//r/+v/6//r/
+//8//3//v/8//z//P/8//7/AAACAAQAAgACAAMABQABAAEAAQABAAMABAAFAAcABgAH
AAYABQAGAAcACAAJAAgACAAJAAsACQAIAAgACAAKAAsADAALAAoACAAHAAUABQAGAAcA
CAAFAAMAAQD///3//f/9//z//f///wAAAQAAAP///f/7//3//v/////////////////+
//3//f/9/////////////f/7//r//P/9/wIACAANABMAGQAiACkAMQA4AD8ARgBOAFAA
SwA6ACwAHQAMAP7/9//x/+7/7P/o/+T/5P/i/+X/6f/u//X/+f/8/////////wIAAgAC
AAQABgAJAAkACQAFAAMAAQAAAP////8AAAAAAAABAAAA/f/8//v/+//8//3//v/8//z/
/P/9//v/+v/6//r//v///wAAAQAAAAAA///9//3//f/9//7/AAAAAAAAAQAAAP///v/9
/wAAAQACAAQAAwADAAIAAQADAAMAAwAEAAUABQAFAAYABAAEAAQABAAGAAcACQALAAoA
CgAJAAcACQAJAAkACQAKAAoACgALAAkACAAIAAgACQAKAAsADAALAAsACgAIAAgACAAI
AAgACQAKAAwADQAMAAsACAAHAAgACQAKAAsACAAHAAUABAAFAAYABgAHAAkACQAJAAkA
CAAGAAQAAwAEAAUABwAIAAcABgAFAAIABAAFAAUAAwAFAAUABQAFAAMAAgACAAIAAwAE
AAUABgAFAAQAAwACAAUABQAEAAQACAAFAAcABwAFAAQABAADAAQABQAGAAcABQAGAAYA
BQAHAAcABwAHAAcACAAIAAgABgAGAAYABgAIAAgACAAJAAcABwAGAAYABgAGAAYABQAH
AAcABwAIAAUABAADAAIABQAFAAYABwAGAAYABQADAAMABAAFAAYABwAHAAcABwAEAAMA
AQD//wIABAAFAAYABQAEAAMAAgAEAAQABQAFAAkACQAJAAkABQAEAAUABgAHAAgACgAK
AAsADQAJAAkACQAJAAwADAAMAA0ACwANAA0ADQANAA0ADQANAA4ADgAPABEADQAMAAwA
DAAOAA8AEAAPAA4ADAALAAkACAAIAAgACAAHAAUAAwABAP3//f/9//z//f///wAAAQD/
/////v/9//3//v//////AQABAAEAAQD+//3//f/9//////////////////7//v///wQA
DAAVAB0AJQAuADcAPQBCAEkAUABUAFAASQA6ACwAGQAIAPz/9f/x/+z/6v/q/+r/6P/o
/+n/7f/0//f/9//8/wUABwAFAAQAAgACAAIABAAHAAkACQAHAAUAAgAAAP7//f/9//7/
//8BAAEA/////////v/+//7//v///wAAAQADAAAA/v/9//z//////////////wAAAAD/
//3//f/9//7///8AAAEAAwACAAEAAAD//wEAAQABAAIAAgADAAMAAwABAAEAAQACAAQA
BQAGAAgABwAGAAUABAAHAAcACAAJAAkACgAKAAkABwAHAAcABwAKAAoACgALAAkACAAI
AAgACgAKAAoACgAKAAsACwAKAAoACgAKAAoACwAMAA4ADwAOAA0ACgAJAAkACQAJAAkA
CQAJAAgACAAGAAYABQAFAAYABwAIAAkACAAGAAQAAwAEAAUABwAIAAYABgAGAAQAAgAD
AAMAAQAEAAUABgAHAAQAAgABAAAAAQACAAMABAAEAAQABAAEAAMAAwACAAIABQADAAYA
BwAFAAQABAADAAQABQAGAAcABwAIAAgABwAFAAUABQAFAAgACgALAAwACQAIAAcABgAH
AAgACQALAAsACwAKAAoACAAIAAgABwAIAAkACgAMAAsACgAJAAgACQAJAAoACwALAAwA
DAALAAgACAAIAAgACgALAAwADQALAAsACgAJAAsADAAMAAwADAAMAAwADAAKAAoACwAL
AA0ADwAQAA8ADgANAAwADAAMAA0ADwAOAA8AEAARABEAEAAPAA8AEAATABQAFQATABMA
EwATABIAEgATABUAFAAUABUAFgAUABMAEgAPABAAEAARABEADgAOAA4ADgALAAkABwAF
AAQABQAGAAYABQAFAAQAAwAGAAcABwAHAAYABgAGAAUABQAFAAUABQAGAAUABQAFAAQA
AwACAAEABwAHAAYACgALAAoADgAVAB0AKQA0AD8ASQBQAFUAWgBcAFYASwA8AC4AHQAO
AAQA+//x/+r/5P/k/+b/6P/s//H/9f/4//n/9//4//3/AQAFAAoACgAKAAgACAAJAAcA
BQAFAAcABgAGAAYABwADAAIAAQABAAIAAQACAAMAAgACAAIAAgABAAAA/////wIAAgAD
AAQABAADAAIAAQABAAIAAgABAAMAAwADAAQAAgACAAIAAwAFAAUABQAFAAQAAwACAAIA
AwAFAAYABwAFAAUABQAGAAUABQAFAAYABwAIAAkACgAIAAcABwAHAAgACgALAAsACwAL
AAsACwALAAoACQAJAAoACgALAAwACwAKAAkACAAKAAsACwAKAAoACgAKAAoACAAIAAkA
CQALAAsACQAJAAgABwAGAAUABwAHAAYABgAIAAgABwAHAAYABQAEAAMABAAEAAQABQAE
AAMAAwACAAQABAAEAAIAAgADAAMAAQACAAEAAAD//wAAAAABAAIAAQAAAP///v8AAAAA
AAAAAAEAAQAAAAAAAAD9/////////wAAAgADAAAA///+//3///8AAAAA//8BAAEAAQAB
AAAAAAD///7///8AAAEAAgABAAAA/////wEAAQAAAAAAAAAAAAAA///9//3//f/+////
AAABAAIA///9//z/+//9//7//v/9//3//v///wAAAAD///7//f///////v/9//z//P/7
//r/+//8//3//v8AAAAAAAD+//7//v/+/wAAAAABAAMAAQABAAEAAQAAAAAAAAABAAMA
BQAFAAUAAwADAAMAAwAFAAYACAALAAcABgAGAAYABQAFAAUAAwAEAAQABQAFAAMAAgAB
AAAAAQD///3/+//3//f/9//2//T/9f/1//X/9v/3//f/9//2//b/9v/1//f/9//3//f/
9P/z//P/8//z//P/8//z//f/9//2//b/9f/0//b//f8FAA0AGAAjACkAMAA3ADoAPgBE
AEEANgAqABsACAD4/+3/5f/g/9z/2v/c/97/3v/b/9//5P/n/+f/7P/v//P/+//+//r/
+v/6//r/+f/7//3//f////3//P/7//v/+f/4//f/9//4//f/+P/5//f/9v/1//T/9f/2
//f/+f/5//j/+P/4//f/9//3//f/+P/6//v/+//6//n/+P/4//r/+v/6//v//f/9//3/
/f/7//v/+//8//3///8AAAEAAAD///7//v8BAAEAAQACAAIAAgACAAIAAQABAAIAAwAE
AAYABwAHAAYABQAEAAMABgAGAAYABwAHAAYABgAGAAYABgAGAAYABgAHAAcABgAEAAQA
BAAEAAYABgAHAAcABwAHAAUABQADAAMAAwADAAUABQAEAAQAAgACAAEAAQADAAMAAwAD
AAMAAgABAAEA/////wAAAAABAAIAAwACAAAAAQABAP//AQABAAEAAQABAAAAAAAAAP7/
/v/+//7/AAAAAAAAAAD//////v/+/wIA//8BAAEAAAAAAAEAAQD//////////wEAAgAC
AAEA//////////8BAAIAAgACAAIAAgACAAIAAQAAAP////8AAAEAAQACAAEAAAD///3/
////////AAACAAIAAgACAAAA////////AQACAAIAAQD+//7//v/+//3//f/9//3/////
//7//f/7//z//P/8//3//v///wAA/f/8//z/+//9////AQADAAIAAAAAAAAAAAAAAAAA
AQADAAMAAwADAAMAAwACAAEAAQAEAAcACAAJAAcABwAHAAcABgAGAAcACQAJAAgACAAI
AAYABQAEAAEABAAEAAUABQADAAIAAQAAAP///f/7//n/+f/5//n/+P/3//f/9v/1//b/
9//3//f/9f/2//f/9//1//X/9f/1//X/9f/2//f/9v/1//T/8//1//f/+P/6//v/+v/8
/wMACwAVACAAKwA1ADwAQQBGAEYAQgA3ACoAHgAPAAQA+v/x/+f/4P/a/9r/3P/c/97/
4//n/+r/7//x//D/8f/1//n//P/8//7//v/8//n/9//3//n/+f/4//j/+P/5//f/9v/1
//X/9//1//X/9f/0//T/9P/0//L/8v/y//P/9P/0//X/9v/2//X/9P/z//P/9P/0//P/
9f/1//X/9v/0//T/9P/1//b/9//4//n/+P/3//b/9v/4//n/+f/5//v/+//7//z/+v/5
//j/+P/7//z//f/+//7//f/9//3//f/+//7//f/+////AAABAAEAAAD/////AAAAAAEA
AgAAAAAAAAAAAAAAAQABAAAAAAAAAAAAAAD+//7//////wAAAQAAAAEAAAD///7//f//
/////v/+//7//v/9//3/+//7//v/+//8//z//P/9//r/+f/5//j/+v/6//r/+P/6//v/
+//5//r/+f/4//f/+P/4//n/+v/4//j/+P/4//r/+v/6//r/+//7//r/+v/7//f/+P/3
//f/+P/6//v/+v/5//j/9//5//r/+v/5//v/+//7//v/+v/6//n/+P/5//r/+//8//v/
+v/5//n/+//7//r/+v/8//z//P/7//n/+f/5//r//P/8//z//P/6//n/+f/5//n/+v/6
//n/+v/6//r/+v/6//n/+P/3//j/+f/5//n/+P/4//f/9v/4//j/+P/4//z/+v/5//n/
+P/5//r/+//8//7//v///wEA/v/9//z/+//9//7///8BAP//AQABAAEAAQABAAEAAQAC
AAIAAwAFAAEAAAAAAAAAAwADAAMAAQD///7//v/9//z//P/8//z//f/7//n/9//z//P/
8//y//T/9f/1//X/9f/1//T/8//x//L/8//z//X/9f/1//X/8v/x//H/8f/z//P/8//z
//f/9f/w//D/8//2//r/AwANABUAIAApADEAOAA9AEQASgBIAEEANgAmABUAAgD0/+v/
5//g/9r/2v/c/9z/2v/b/9v/4P/l/+v/7v/z//f/+f/4//b/9v/2//j/+f/5//v/+//3
//X/9P/z//P/8v/y//L/8//z//H/8f/x//D/8P/w//D/8f/y//P/9f/0//L/8f/w//P/
8//z//P/8//0//T/8//x//H/8f/y//P/9P/1//f/9v/1//T/8//1//X/9f/2//b/9//3
//f/9f/1//X/9v/5//n/+f/6//r/+v/6//r/+//7//z//f/9//7//v/9//v/+//7//v/
/f/+////AQAAAP7//f/8//7//v/+//7/AAABAAEAAAD///7//f/8//3//v8AAAEAAAD/
//z/+//8//3//v////3//f/8//z/+v/6//n/+f/6//v//P/9//v/+v/5//n/+f/5//r/
+v/6//r/+v/4//j/+f/5//f/+//7//v/+//5//j/+P/4//j/+P/4//j/+f/6//v//P/6
//n/9//2//n/9//6//v/+P/4//n/+f/5//n/+f/5//v//P/8//v/+v/5//j/9//5//r/
+v/6//j/+P/4//j/+v/6//r/+//5//n/+P/4//b/9v/2//X/+P/5//r//P/7//r/+f/4
//j/9//3//f/+f/6//r/+f/2//b/9v/2//n/+f/5//n/9//3//b/9f/3//j/+P/4//r/
+v/6//r/9v/2//r/+//8//3//v/9//z//P/9//v/+//7//v//f/+////AQD+/////v/9
//7///8AAAEAAgACAAMABQABAAAAAAAAAAIAAwAEAAMAAQAAAAAA//8AAAAAAAAAAP3/
+//5//f/9f/1//X/9P/2//f/9//3//b/9f/z//H/8v/0//b/9//1//X/9f/1//T/8//z
//P/9P/1//b/9//1//P/8v/0//X/+P/8////AwALABIAGQAhACoANQA8AEQASABFADwA
MAAfAAwA/v/z/+v/5v/i/+D/3P/c/9r/2f/b/+L/5//p/+7/8f/z//X/9P/2//r//P/+
///////////////7//r/+f/5//n/+v/7//3/+v/3//b/9f/2//b/9v/2//j/+P/4//n/
+P/2//X/9P/2//f/+P/5//j/+P/3//X/9//3//f/+P/6//r/+v/7//r/+f/4//f/+P/5
//r//P/5//n/+P/3//j/+f/6//z//f/9//3//v/8//z//P/8//////8AAAEAAAAAAP//
/f///////////wIAAgACAAMAAQAAAAAAAAACAAIAAgACAAAAAQABAAAAAgACAAIAAgAE
AAQABQAFAAIAAQD+//3/AAABAAIAAwACAAEA///+/wAAAAD///////////////////7/
/f/9//////8AAAAA/v/+//7//P/+///////9/////////////v/8//v/+v/9//7///8A
AP3//P/7//r//f/9//z//P8AAP3///////3//P/8//v//P/9//7////9//7//v/9////
//////////8AAAAAAAD+//7//v/+////AAABAAMAAgABAP///v/+//7//v/9////////
/wAA///+//3//P/9//3//v////3//v/+//3//v/+//7//v////////////3//f/8//v/
/f/+//7//v/8//z//P/8//7//v//////AwADAAIAAAAAAAAAAAACAAIAAwAFAAMAAwAD
AAMAAgACAAIAAwAEAAcACAAJAAYABQAEAAMABwAIAAoADQAJAAgACAAIAAcABwAHAAUA
BwAGAAYABQACAAIAAgACAAEA///9//v/+//7//v/+v/4//n/+f/5//v/+//6//n/9//4
//n/+f/7//v/+//7//r/+f/5//n/9//3//f/9//5//v//v/8//v//P8CAAkAEQAbACgA
MQA5AD4AQQBEAEgAQgA5AC4AJAAVAAIA9v/x/+v/5P/i/+T/5P/k/+T/5f/p/+z/7//v
//T/+f/9////AgAAAAAAAAD+//v/+//9//////////7//f/9//v/+v/5//n/+//5//n/
+f/2//b/9v/2//b/9v/2//f/+f/4//j/+P/3//f/9//3//n/+v/6//n/+f/5//n/+v/4
//j/+P/5//v/+//7//v/+f/5//n/+v/8//3//f/9//v/+//7//z//f/9//3//v8AAAAA
AAAAAAAA////////AAACAAMAAwABAAEAAQABAAIAAgACAAMABAAEAAUABgADAAIAAQAA
AAEAAwAEAAQAAgACAAIAAgAEAAQABQAFAAUABQADAAMAAgABAAAA//8AAAEAAQACAAAA
AAD///////////////8BAAAA//////7//f/9//z//f/+/////v/8//3//f/7//3//f/9
//3////+//7//v/9//z/+//6//v//P/9//7//f/9//z//P/+//v//f/9//7//v//////
/f/9//3//f///wAAAAD///7//f/8//v//f/+//7//v8AAAAAAAAAAP7//v/+////////
//7//v/+//7//v/9//3//f/9//7/AAAAAAAAAAD+//3//f/9////AAAAAP///P/8//z/
/P/9//3//f/9///////+//3//P/8//v/+v/7//z//f/+//3//P/8//v/+////wEAAgAA
AAAAAAAAAP7//v///wEAAAABAAIAAwACAAIAAgADAAMABQAFAAUABwAHAAcABwAGAAYA
BwAJAAgACAAJAAoACgAJAAgABQAFAAQABAADAAQABAAEAAQAAgD///z/+f/4//n/+v/6
//j/+f/5//n/+f/5//j/9//5//r/+//7//r/+f/4//f/9//3//j/+f/3//f/9//3//X/
9//4//r/+//+/wIABQALABMAHgApADMAPABFAEoATgBKAEEANAAmABcACAD+//f/7//o
/+D/3P/c/97/3v/f/+X/7P/x//H/8v/3//f/9//8//7//v/+/wAA//////v/+f/5//j/
+P/4//n/+P/4//j/+f/3//X/9f/1//X/9v/3//j/9//2//X/9f/2//b/9//4//f/9//3
//f/9f/2//b/9f/2//f/+P/6//f/9v/1//X/9//3//f/9//5//n/+f/6//j/+f/5//n/
+v/7//z//v/+//3//P/8//3//v///wAA/////wAAAQD//wAAAAD//wIAAwAEAAUABQAE
AAMAAwAFAAQABAAEAAQABAAEAAQAAwADAAIAAAADAAQABQAGAAMAAgACAAEAAgADAAIA
AwADAAMAAwADAAIAAQD///7///8AAAAAAQAAAP///v/9//7//v/+/////////wAAAAD+
//7//v/8//3///8AAP///v/9//z/+//+//7///8AAP7//v/+//7//P/8//z//P/+////
//8AAP//+//8//v/+//8//7////9//3//f/9//3//v/+//3//v///wAAAQAAAAAA///+
/wAAAAAAAAAAAAAAAAAAAQD//////v/+////AAABAAEAAAD///7//v8AAAAAAAAAAP7/
/f/9//3//f/+//7//f/9//7///8AAP7//f/8//v//v/////////9//7//v/+//z//P/8
//z/AAAEAAMA///+//7//v/+//7///8AAAIABQACAAEAAAD//wAAAAAAAAEAAwAFAAUA
BQAFAAUABQAFAAgACAAJAAsACAAGAAUABAAHAAcABwAFAAcABgAGAAUAAgACAAIAAgAD
AAEA///9//n/+f/5//j/+P/5//n/+f/6//v/+//7//j/+P/4//f/+f/5//n/+f/4//f/
9//3//f/9//3//f/+//5//b/+P/3//b/+v8BAAsAFQAeACcALwA6AD8AQgBIAE4ASQBA
ADYAIwAOAP7/8//r/+L/3v/c/97/4P/g/9//4f/k/+X/6f/u//H/9f/5//r//P/6//r/
+v/7//3//f///////f/8//v/+//4//j/+P/5//v/+f/5//n/9//2//X/9P/2//b/9v/3
//X/9P/0//T/8//z//P/8//2//j/+f/5//b/9f/0//T/9v/2//b/9//3//f/9//3//X/
9f/1//b/+f/7//z//f/8//v/+v/6//3//f/9//7//v/+//7//v/9//3//v///wEAAgAC
AAEA//////////8CAAIAAgADAAMAAgACAAIAAgACAAIAAgACAAMAAwACAAAAAAAAAAAA
AgACAAMAAwABAAEA//////3//f/9//3//v//////AAD///7//P/7//z//f/+/////f/8
//v/+//5//n/+v/6//v//P/9//z/+//7//r/9//7//v/+//7//v/+v/6//r/+P/4//j/
+P/5//r/+//8//z/+//5//j/+//5//z//f/8//z//f/9//v/+//7//v//f/+//7//f/7
//v/+//7//v//P/8//z//P/8//z//P/8//z//P/9///////+//7//f/8//v/+f/6//v/
/P/+//z//P/8//z/+v/5//n/+f/6//z//f/9//r/+v/6//r//f/9//3//f/7//v/+v/5
//n/+v/6//r//P/8//z//P/6//j/9//5//z//v/+//7//v/8//z//f//////////////
AAAAAAAAAQAAAAEAAAD//wAAAQACAAMAAwACAAIAAwADAAIAAgACAAQABQAGAAUABAAC
AAEA//8AAAAAAAAAAP///f/7//n/9//3//f/9v/4//n/+f/5//j/9//1//P/9P/2//j/
+f/3//f/9//3//b/9f/1//X/9//3//f/9//1//H/8v/2//f/+P/8/wEABwANABYAHQAl
ADAANwA8AEIARgA/ADQAJAAVAAYA+P/v/+3/6v/i/97/3P/c/9j/2f/h/+b/6f/t//D/
8f/z//X/+P/4//r//P/+///////9//v/+f/5//j/9//3//f/+P/5//v/+v/3//b/9f/1
//b/9//4//b/9v/2//f/9f/0//T/9P/2//f/+P/5//j/+P/3//X/9//3//f/+P/2//b/
9v/3//f/9//3//f/+P/5//r//P/7//v/+v/5//r/+//8//7//f/9//3//v/8//z//P/8
//7///8BAAMAAAAAAP///f/+////AAABAAIAAgACAAMAAQAAAAAAAAACAAIAAgACAAEA
AQAAAP7/AQACAAMABAADAAIAAgABAP/////9//3//v///wAAAQD//////v/+/wAAAAD/
///////////////9//z/+//7//3//f/+//7//P/8//z/+v/7//3//v/9//3//f/9//3/
+//6//r/+v/7//z//f/+//3//P/7//r//f/9//z//P/+//v//f/9//r/+v/7//v//P/9
//7////+//7//f/7//3//f/9//3//f/+//7//v/8//z//P/8//7//v/+/////f/9//z/
/P/+//7//v/9//3//f/9//7//P/8//z//P/+//3//f/9//z//P/7//n/+f/6//v//P/9
//3//f/9//v/+//6//n/+//8//z//P/7//r/+f/4//n/+v/8//3////9//3//P/8//z/
/P/8//3//v8AAAMA//////////8CAAIAAgADAAMABQAFAAUAAwADAAMAAwAEAAQABQAH
AAMAAgACAAIABgAHAAgABwAFAAQABAADAAAAAAAAAAAAAAD///7//f/6//n/+P/2//j/
+f/5//n/9//3//b/9f/1//b/9//3//f/9//3//f/9v/1//X/9f/2//f/+P/5//f/9//2
//b/9f/4//z/AwANABcAHgAnAC8ANAA5AEAARgBGAEEAOAAsABkABgD4//H/6//m/+L/
4P/g/+D/3v/d/+H/6P/r/+//9P/5//v//f/+//z/+v/6//j/+//////////9//n/+P/3
//f/9v/2//b/9//5//f/9//3//X/9P/z//L/8//0//X/9//1//T/9P/0//X/9f/1//X/
9//4//j/9//1//X/9f/2//j/+P/4//n/9//3//f/9//3//f/9//4//r/+//7//v/+f/5
//n/+v/9//3//f/+//z//P/8//z//f/9//7//////wAAAAD///3//f/9//3///8AAAEA
AwACAAAA///+/wAAAAAAAAAAAgADAAMAAgABAAAA///+////AAACAAMAAQABAP//////
/////////wEAAQAAAAAA/v/+//3//f////////////3//P/7//v//f/9//7//v/+//7/
/v/8//r/+//7//n//P/9//7////9//z//P/8//z//P/8//z//v/+//7//v/+//3/+//6
//7/+//9//3//P/8//3//f/7//v/+//7//3//v/+//3/+//7//v/+//9//7//v/+//3/
/P/7//r//P/8//z//f///////v/+//z//P/8//v//P/9//7/AAD///7//f/8//7//f/9
//3///8AAAAA///8//z//P/8/////////////v/9//v/+f/6//z//f/+/wAAAAAAAAAA
///+//7//f8BAAYABQAEAAMAAgABAAAAAAABAAIAAwAEAAUABQAEAAMAAwADAAUABQAF
AAcABwAHAAcABgAGAAcACQAJAAgACAAIAAcABwAHAAUABQAEAAQAAwAEAAQABAAEAAIA
///8//n/+P/5//r/+v/4//n/+f/5//n/+f/4//f/+f/6//v/+//6//n/+P/3//f/9//4
//n/9//3//f/9//3//f/+v/8//3//v8CAAcADQAVACIALQA3AD4ASQBOAFAATABBADQA
JgAVAAYA/P/1/+v/5P/g/9z/2v/a/9z/4f/l/+r/7//v//D/9f/3//f//P/+/wAAAAAC
AP/////7//n/+f/4//j/+P/5//j/+P/4//n/9//1//X/9f/1//b/9//4//f/9v/1//X/
9//2//b/9v/1//X/9f/1//P/9P/0//P/9P/1//b/+P/2//b/9v/3//f/9//3//f/+f/5
//n/+v/5//n/+P/3//r/+//8//7//P/7//r/+v/7//z//f/+//////8AAAEA/v/+//3/
+//+////AAABAAEAAAD/////AQAAAAAAAAAAAAAAAAAAAP7///////7///8AAAEAAgD/
//7//v/9//7////+/////f/9//3//f/7//v/+v/6//v//P/8//3/+//7//v/+//9//z/
+//7//v/+//8//z/+v/6//r/+P/5//v//P/7//r/+f/4//f/+v/6//v//P/7//r/+f/4
//j/+P/4//j/+v/7//v//P/7//f/+P/3//j/+P/5//n/+//7//v/+//5//r/+v/5//r/
+//8//3/+v/6//n/+P/5//r/+//8//r/+v/6//v/+v/5//f/9v/5//r/+//7//n/+f/5
//r/+v/6//r/+v/6//n/+f/5//f/+P/4//f/9//4//n/+v/6//n/+P/3//n/+f/4//f/
9//4//j/+P/4//j/+P/4//r/+v/7//v/+//7//v/+//7//v/+//8//7//v/+/////v/9
//z/+//+//7///8AAAAA///+//3/AAABAAIABAACAAIAAgACAAEAAQABAAEAAgACAAEA
AAD//w==
         </WaveFormData>
      </LeadData>
      <LeadData>
         <LeadByteCountTotal>10000</LeadByteCountTotal>
         <LeadTimeOffset>0</LeadTimeOffset>
         <LeadSampleCountTotal>5000</LeadSampleCountTotal>
         <LeadAmplitudeUnitsPerBit>4.88</LeadAmplitudeUnitsPerBit>
         <LeadAmplitudeUnits>��V</LeadAmplitudeUnits>
         <LeadHighLimit>2147483647</LeadHighLimit>
         <LeadLowLimit>268435456</LeadLowLimit>
         <LeadID>II</LeadID>
         <LeadOffsetFirstSample>0</LeadOffsetFirstSample>
         <FirstSampleBaseline>0</FirstSampleBaseline>
         <LeadSampleSize>2</LeadSampleSize>
         <LeadOff>FALSE</LeadOff>
         <BaselineSway>FALSE</BaselineSway>
         <ExcessiveACNoise>FALSE</ExcessiveACNoise>
         <MuscleNoise>FALSE</MuscleNoise>
         <LeadDataCRC32>3688605965</LeadDataCRC32>
         <WaveFormData>
4v/i/+L/4v/g/+D/4P/g/+P/5P/l/+b/5f/k/+P/4v/k/+T/5P/k/+b/6P/q/+z/7P/s
/+z/7P/u//D/8v/0//b/9v/2//b/+P/6//z//v8BAAQABwAKAAoACgAKAAoADwASABUA
GAAaABoAGgAaABwAHAAcABwAHQAeAB8AIAAdABwAGwAaAB0AHgAfACAAHQAcABsAGgAY
ABYAFAASABAAEAAQABAADAAKAAgABgAGAAYABgAGAAQAAgAAAP7//P/8//z//P/6//r/
+v/6//j/9v/0//L/9f/2//f/+P/3//b/9f/0//T/9P/0//T/9f/2//f/+P/1//T/8//y
//T/9v/4//r/+f/4//f/9v/4//j/+P/4//n/+v/7//z/+//6//n/+P/5//r/+//8//r/
+v/6//r/+v/6//r/+v/7//z//f/+//3//P/7//r/+//8//3//v/9//z/+//6//z//P/8
//z//v/+//7//v/7//r/+f/4//v//P/9//7//f/8//v/+v/6//r/+v/6//z//P/8//z/
+f/4//f/9v/6//z//v8AAAIABAAGAAgACwALAAwADQAPABEAEgATAA8ADQAMAAoADQAN
AA8AEQAOAAwACAAGAAQABAAEAAMABAADAAQACAADAAEA/v/8//z//v///wEAAQACAAEA
AAAAAAAA/P/4//r/+v/5//n/9//1//P/8v/z//X/9v/4//f/9v/1//P/9P/1//b/9//5
//n/+v/6//f/9v/z//L/9//5//j/9//0//D/7//x//L/9v/9/wUADgAUACMAOQBRAGUA
dAB9AIUAfQBUABwA7v/T/8P/uf+0/7D/tP+7/7j/r/+r/6//tv/B/87/1//e/+X/5//n
/+j/6v/q/+n/6v/s/+7/8f/z//X/9f/1//T/8//y//T/9f/1//X/9v/3//f/9//2//X/
9P/x//b/9//5//r/+P/3//X/9P/3//j/+v/9//v/+//8//z/+f/5//n/+v/9/wAAAgAE
AAIAAQAAAP//AgAFAAYACAAKAAwADAALAAoACwAMAA0AEQAWABkAHAAbABwAGwAcACAA
IgAlACgAKQAsAC0ALQArACsALQAtADEANAA3ADkANwA2ADUANAA3ADcANwA4ADgANwA2
ADUAMQAwAC4ALQAuAC8AMAAwACsAKAAjAB4AIAAfAB4AHgAdABwAHAAaABYAEwARAA8A
DgAPABEAEwAOAAsACQAEAAYABwAHAAgABwAIAAgABgAFAAIAAAD//wIABAAGAAoACAAG
AAIA//8CAAMABAAGAAgACAAIAAgABgADAAMABAAFAAYACQALAAgABQAEAAMABgAHAAgA
CgAKAAsACwAKAAYABQAEAAMABQAHAAsADQALAAkABgACAAUABgAGAAcABwAIAAgACAAF
AAMAAQAAAAMABAAHAAgABQAEAAIA//8BAAIAAwAFAAUABQAFAAUAAgACAAEAAQAEAAUA
BgAHAAQAAwABAP//AAABAAMABgAFAAYABgAGAAUABwAKAAoADgASABQAFAAUABQAEgAR
ABEAEQATABUAFgAXABUAEwASABAAEQAPAA8ADwAPAA4ACwAKAAgACAAIAAcACAAHAAgA
DAAJAAcABAACAAIAAgABAAEAAgAEAAQABAADAAIA/f/4//v//P/8//3/+//5//f/9v/5
//v//P/+//z//P/8//v/+f/5//n/+f/6//v//f/+//v/+v/3//b/9//7//r/+f/4//b/
9//3//j/+P///wsAFgAkADsAVwBpAHUAggCJAIcAawA4AAgA6v/b/8//x//E/8j/yP/D
/7z/u//D/83/1P/b/+L/5f/m/+n/7//z//b/+P/4//X/9P/0//T/9v/5//z//f/9//z/
+//6//r/+//7//v//f///wAAAQD+//3//P/5//z//f///wAAAAD///3//P/8//z//f//
/wEAAQACAAIAAAD///7//v///wIABAAGAAUABQAFAAUABwAJAAkACgAPABIAEwATABEA
EQARABEAEwAYABsAHgAeACAAIAAiACMAJAAmACgAKwAuAC8ALwAuAC0ALgAtADEANAA3
ADkANwA2ADUANAA0ADMAMgAyADQANQA2ADcAMgAwAC0AKwArACsAKwAqACgAJgAiAB4A
HQAbABkAGAAZABgAGAAWABEADwAOAA0ADAANAA8AEQANAAsACgAGAAUABQAEAAQABwAI
AAgABgAFAAIAAAD//wEAAgADAAYABQAEAAEA//////////8AAAUABgAHAAgABwADAAIA
AgADAAQABwAJAAgABQAEAAMAAwADAAMABAAGAAcABwAGAAMAAwADAAMABQAFAAcABwAG
AAUAAwAAAAAAAAD/////AQACAAIAAgD+//3//P/8////AAADAAQAAgACAAEA///+//7/
/v///wEAAQABAAEA///+//z/+//+////AAABAP/////+//3/+//7//z//v8BAAIAAgAC
AAAAAQAEAAYACAAKAAwADgANAA0ADQANAA0ADAALAAwADQAPABAADAAJAAgABwAHAAYA
AwACAAQABAAEAAMAAgD///7/AAD//////v/+//r/+v/5//n//P/+//7//v/+//7/+v/2
//X/9P/y//H/8//z//P/9P/x//H/8P/w//L/8v/y//H/8v/z//T/9f/z//H/8P/u//H/
8v/x//L/8//v/+r/6//s/+7/8f/1//j/+P/5//v/AgAQACsASQBhAHEAgACHAHkATwAe
APT/2v/L/8X/wf++/8D/wv+9/7L/rf+v/7f/xP/R/9r/3f/e/93/2//d/+T/6P/q/+3/
8P/u/+r/6v/r/+z/6//v//D/8f/y//L/8//z//P/8f/x//D/7//w//H/8v/x//D/7//v
/+7/8v/z//P/9P/y//L/8//1//P/8//0//T/9v/3//j/+v/4//j/9//2//j/+f/6//v/
+//9//3//v///wIAAwADAAcACQALAA0ADAAOAA4ADgATABYAFwAaABkAGgAcAB4AHwAi
ACMAIwAmACcAKgArACoAKgAqACkAKwAsAC0ALgAsACsAKgAqACsAKwArACsALAAsACsA
KwAmACMAIAAcAB0AHAAZABYAFQATABEAEAANAAwADAAKAAoACQAJAAkABQADAAIAAQAC
AAEAAQD+//v/+//6//r/+f/6//r/+P/6//r/+//9//z/+v/4//j/+P/4//b/9f/3//f/
9//4//j/+P/4//j/+//5//r//P/5//j/+f/5//r/+f/6//v/+f/5//n/+v/8//3//f/8
//z//f/+////+//5//n/9//4//n/+f/4//r/+v/5//n/+v/6//n/+P/5//n/+f/6//f/
9v/3//b/9//4//j/9//2//b/9v/3//f/9//3//f/9//4//j/+f/1//P/8f/v//H/8//0
//X/9f/1//b/+P/z//b/+P/8//7/AAACAAQAAwADAAMABgAHAAcABwAIAAcABwAGAAQA
AQAAAP//AgACAAAAAAD9//z/+//5//r/+f/6//7//P/7//n/+P/1//T/8v/x//X/+P/5
//r/9//2//H/7P/s/+z/6//r/+v/6//r/+z/6f/p/+j/6P/r/+z/7f/t/+v/6//r/+v/
6//r/+z/7P/u/+7/7P/s/+f/5//m/+f/6v/q/+v/6//u/+7/7f/x//r/AgARACcAQwBZ
AGgAcQB3AHEASgASAOb/zf/B/7f/rv+o/6b/qf+o/6H/of+n/67/uf/C/8n/zv/T/9P/
1f/a/+D/5P/l/+T/4v/i/+P/5f/n/+f/6//s/+3/7v/r/+v/6v/p/+v/7f/u/+//7//v
/+//7f/u/+3/7f/s//D/8f/x//L/8f/w//D/8f/z//P/9P/0//P/8//z//T/8//0//T/
9P/4//n/+v/7//j/+f/4//j//f8AAAEAAQAEAAUABgAHAAYACgAMAA4AEgAUABQAFgAV
ABYAGAAaAB0AIAAhACEAIwAjACUAJQAkACYAKAApACsALAAtAC4AKwApACcAJgAoACkA
KgArACkAKAAmACUAIgAhACAAHgAeAB4AHAAaABgAFQASABAAEAAQABEAEAALAAkACAAH
AAIAAQABAAEAAQABAAIAAAD+//3/+//6//3//v/+//z//v/8//v/+//7//r/+f/6//v/
/P/7//v/+v/5//j/+P/8//z//P/8//7/+//7//z/+f/4//n/+f/7//v//f////3/+//5
//j/+f/7//z//P/9//3//f/9//z/+//8//v//P/9//3//P/7//r/+P/3//v//P/8//z/
+v/5//j/+P/4//j/+v/6//3//v/+//3/+f/4//f/9//4//n/+v/7//j/+P/3//f/9f/1
//X/9f/4//n/+f/5//b/9f/1//b/+f/6//r/+v8AAP///f/8//7/AgAEAAYACAALAAsA
DAANAAwACwAJAAcACAAJAAsADAAKAAcABgAFAAMAAgD///7///8AAAEAAQD+//v/+v/8
//3//f/8//z/+f/4//b/9f/4//r/+v/6//z//P/4//T/8//y//D/7//w//H/8v/0//L/
8f/v/+7/8P/w//D/7//x//H/8f/x//D/7//v/+7/8f/y//H/8v/x/+3/6P/l/+b/5v/r
//P/9v/4//v/AQAGABAAKQBHAF8AdQCAAIUAfwBhAC4A+P/Y/8f/v/+9/8D/xP/C/7n/
rv+n/63/vf/M/9f/3v/j/+T/4f/h/+P/6P/q/+z/7//y//L/8P/u/+//8P/v//L/8v/y
//L/9P/1//X/9f/1//X/9P/z//b/9//4//f/+P/3//f/9v/5//n/+P/4//b/9v/3//n/
9//3//j/+P/5//v//f8AAP7//v/9//z//v///wAAAQABAAMAAwAEAAYACAAIAAcACwAN
AA8AEQARABQAFQAWABoAHAAcAB4AHwAgACIAJAAmACgAKAAnACkAKwAvADEAMAAwADAA
LwAxADIAMwA0ADQAMwAyADIAMAAvAC4ALQAtAC4ALgAvACwAKQAmACIAIgAiACAAHgAd
ABsAGQAYABYAFAATABAADwAPABAAEQALAAkACAAHAAcABwAIAAYABwAHAAYABgAGAAYA
BQACAAQABAAFAAcABAACAAAAAAADAAQAAwADAAMAAwADAAQAAwACAAEAAAACAAEAAwAG
AAUABAAFAAUABgAFAAYABwAHAAcABwAIAAYABwAHAAYACAAJAAoACwAHAAUABQADAAYA
BwAHAAYABgAGAAUABQAEAAQAAwACAAIAAwAEAAYABAACAAIAAAABAAIAAgABAAAAAAAA
AAEA//////////8BAAIAAgADAAAA///+//3//v////////8BAAEAAgAEAP//AAACAAgA
EAARABIAEwAUABMAEQAQAA8AEQATABQAFQATABEAEAAOAA0ACwALAAsADQAMAAkACAAF
AAQAAwABAAQAAwAEAAgABQADAAAA/v/8//z/+//7//7/AAAAAAAA///+//n/9P/2//j/
+f/7//n/9//1//T/9v/3//f/+P/5//r/+//7//n/9//1//P/9f/3//r//P/7//r/9//2
//P/9f/2//X/9v/0//P/8//0//T/9f///woAFgArAEcAXQBtAHgAgwCDAG0ARAAWAPT/
4f/T/8n/wv/C/8T/w/++/7n/uf/B/8z/1//e/+X/6P/r/+n/5f/s//T/8v/t//D/8v/u
//L/9f/4//n/+P/4//j/+P/3//f/9v/1//n/+//8//3//P/7//r/9//7//v//P/8//3/
/f/8//z/+v/6//v//f8AAAEAAwAEAAEA///9//z///8CAAQABgAFAAUABQAFAAMABQAF
AAYACwAOAA8ADwAPAA8ADwAPABMAGAAbAB4AIAAiACIAJAAiACIAIwAkACgALAAuAC8A
LwAvADEAMQAyADQANgA3ADoAOgA6ADoAOQA3ADUANAA2ADcAOAA5ADYANAAxAC8ALwAv
AC8ALgAtACwAKQAmACQAIQAeABwAGwAaABoAGAAVABMAEgARAA8ADwAQABEADwANAAwA
CAAJAAkACAAIAAsADAAMAAoABwAEAAIAAQAFAAYABwAKAAgACAAGAAUABQAFAAUABgAI
AAgACAAIAAUAAQAAAAAAAwAEAAcACQAJAAcABwAHAAUABQAFAAYACAAJAAkACAAFAAMA
AQD//wEAAwAHAAkABwAHAAYABAAEAAQAAwADAAYACAAJAAoABQADAAEAAAACAAIABAAE
AAQABAADAAEA/f/8//v/+//+////AAABAP///v/8//v//P/9//7////9//3//P/7//r/
+f/5//r/AQAEAAgACAAIAAgACAAJAAkACgALAAwADQANAA0ADAALAAsACgAMAAsADAAN
AAoACAAEAAIAAwAEAAUABQAFAAMAAwAGAAMAAQD+//z//P/+////AQD+//7//P/6//v/
/P/5//b/+P/4//f/9//0//H/7v/s//D/8//1//j/9v/0//L/7//x//H/8f/x//P/8//0
//T/8f/w/+3/7P/x//X/9v/z/+7/6v/n/+f/6v/u//H/9/8AAAYADQAbADMASQBcAG0A
fwCDAGgAMgD6/9f/w/+1/7L/sv+w/7P/tv+x/6f/pf+o/63/tv/F/9D/1f/Z/93/3v/e
/+D/4f/g/+b/7P/t/+//8f/x/+7/7P/q/+j/6f/r/+z/7f/s/+3/7f/t/+//7//v/+3/
8P/x//P/9P/z//H/7v/s/+7/7v/v//H/7//v//D/8P/v/+//7//w//P/9v/4//r/+P/3
//b/9f/2//n/+v/8//7/AAAAAP///v///wAAAQAFAAoADQAQABAAEAAOAA4AEAASABUA
GAAbAB4AHwAfAB8AHwAhACEAJQAoACsALQAsACoAKAAmACkAKQApACoAKQApACkAKQAn
ACYAJAAjACUAJQAlACQAIAAeABoAFgAWABUAFAAUABIAEAAPAAwABwAFAAQAAwADAAMA
BAAFAAEA///+//r//P/9//3//v/+//7//f/6//r/+P/3//f/+v/6//r//P/5//j/9f/z
//T/9f/2//j/+P/4//j/+P/4//X/9f/2//f/+P/7//3//P/5//j/9//4//n/+v/8//z/
/f/9//z/+f/5//n/+f/6//v//v////7//f/7//j/+//8//z//f/+//7//f/8//r/+f/4
//j/+f/6//3//v/7//r/+P/1//X/9v/3//n/9//3//f/9//2//b/9f/1//b/9//4//n/
9v/1//P/8f/0//X/9//6//v//P/8//z/+P/5//7/AQAEAAcACgAJAAcABgAFAAgACQAJ
AAkACQAJAAoACgAIAAUABAADAAQABAACAAIAAAAAAAAA///9//v/+//+//3//f/8//z/
9//2//T/8//3//r/+//8//n/+P/z/+7/8P/w/+//7//v/+//7//w/+3/7f/s/+z/7f/u
/+//7//v/+//7//v/+3/7f/u/+7/7//w/+//8P/r/+n/6P/n/+j/6v/t//H/9P/0//X/
+/8GABQAKwBJAGEAcwB8AH8AeQBZACAA7P/U/8n/wf+7/7j/uP+2/6//pv+l/6v/uf/I
/9X/3P/b/9r/2f/b/9//5v/s/+z/7//u/+z/6P/p/+v/7f/t/+//8P/x//L/7//v/+7/
7f/v//H/8v/z//X/9f/1//P/9P/z//P/8v/2//f/9//4//X/9P/0//X/9//3//j/+P/5
//n/+f/6//n/+v/6//r//v///wAAAQD+/////v/+/wIABgAIAAkACgALAAwADQALAA4A
DwAQABUAGAAZABwAGwAcAB4AIAAjACYAJwAnACcAJwApACkAKQAqACsAKwAvADAAMQAy
AC8ALQArACoALAAtAC4ALwAtACwAKgApACcAJQAjACAAIAAgAB4AHAAaABcAFAASABMA
EgASABAADQALAAoACQAEAAMAAwADAAUABQAGAAQAAAD///3//P/+/wAAAQAAAAIAAAD/
///////+//3//v8BAAIAAQABAAAA///+//7/AgACAAIAAgAEAAEAAQACAP///v//////
AQABAAMABQACAAEAAAAAAAAAAQABAAAAAAABAAIAAwAAAP//AAD//wIAAwADAAIA///+
//z/+////wAAAAAAAP7//f/8//z/+v/6//z//P/9//7//v/9//v/+v/5//n/+v/7//z/
/f/8//z/+//7//j/9//2//X/9//5//r/+//4//f/9//4//v//P/8//z/AgAFAAMABAAF
AAYABwAIAAwADQAPABEAEAAPAA0ACwALAAsADAAMAAsACQAJAAkABgAEAAAA/v8BAAIA
AwADAAAA/f/8//7///////7//v/8//z/+//7//v//P/7//r//f/+//v/+P/2//T/8f/v
//H/8f/x//L/9P/1//X/9v/z//L/8f/v//H/8//1//f/9f/z//L/8P/z//T/8//0//n/
9f/w/+3/6P/m/+v/8f/2//r//f///wIADAAhADsAUwBpAHoAhQCJAHUARgAQAOr/1f/L
/8X/xP/K/8r/w/+4/63/q/+3/8T/0//e/+P/5P/l/+P/4//m/+r/7v/z//T/9v/2//T/
9f/2//X/9v/2//b/9v/4//n/+f/5//f/9//2//X/9//5//v/+//8//v/+//6//n/+f/4
//j/+//8//7/AQD9//v/+v/4//n/+//9/wAA//8AAAAAAAADAAMAAwADAAQABwAIAAoA
CwAMAAsACQANAA8AEQATABQAGAAaABwAHAAeAB4AIAAkACYAKQAsACwALgAuAC0AMAAx
ADQANQA0ADYAOAA5ADcANgA1ADQANgA3ADgAOgA5ADcANQAzADQANAAzADMAMgAxADAA
LgArACoAJwAkACUAIwAhACAAHQAaABgAFAASABEAEQARAA4ADQANAA0ADAALAAsACAAI
AAkACQAKAAgACAAHAAQABwAGAAYABwAFAAQAAwAEAAQABAACAAEABAAFAAYACAAHAAYA
BQAEAAcABQAGAAgABwAGAAcABwAFAAMAAwADAAYABwAIAAoABwAHAAYABAAFAAcACQAL
AAkABwAHAAUABwAHAAYABAAHAAgACAAJAAcABgAEAAIAAgADAAQABgADAAIAAwACAAEA
AAD+//v//P/+/wAAAwABAP///f/7//3//v/+/////v/9//z/+//5//n/+P/3//r/+//9
/wAA+//8//z//P/+/wIABAAGAAgABgAFAAUABQAIAAkACQAJAAoACQAJAAgABAABAAAA
//8BAAIAAQACAP///v/9//v//f/7//v//v/+//3/+//6//f/9v/0//P/9//6//v//P/7
//r/9f/w//D/8P/v/+//7v/t/+z/7P/q/+v/6//s/+3/7v/v/+//7P/r/+r/6f/r/+v/
7P/s/+7/7v/s/+z/5//n/+j/6f/q/+z/7f/t/+z/6v/p/+3/9v8AAA0AIwBBAFUAZABv
AHcAbQBEABIA6v/P/7//t/+y/67/rv+x/67/p/+n/6v/sP+5/8L/y//Q/9P/1f/T/9T/
3P/g/93/2v/a/9z/3v/h/+T/5f/n/+j/6f/q/+j/5//l/+P/5f/n/+j/6f/n/+f/5//l
/+n/6f/q/+r/7f/t/+z/7P/r/+r/6v/r/+z/7f/v//D/7v/t/+z/7P/u//D/8f/y//T/
9f/2//f/9v/3//b/9v/5//z//f/9//7///8AAAEABAAIAAoADAAQABIAEgAUABIAEgAT
ABQAGQAcAB0AHQAbABsAHQAdACAAIgAkACUAJwAoACkAKgApACcAJQAkACgAKQAqACsA
JwAkACAAHQAeAB0AHAAaABoAGgAYABYAEgAPAAwACgAKAAoACwAKAAUAAwACAAEA/f/7
//r/+f/5//n/+v/4//X/9f/0//T/9//4//j/9v/0//L/8f/x//L/8v/y//T/9f/2//X/
9f/y//H/8P/w//P/9P/1//b/9P/x//H/8v/w//D/8v/z//X/9f/3//n/9//1//P/8v/1
//f/+P/4//b/9f/0//P/8//z//X/9f/2//f/9//2//T/9P/z//P/9f/2//b/9v/0//P/
8v/y//T/9P/2//b/9v/2//X/8//x//D/7//v//L/8//0//X/8v/y//H/8f/w/+//7v/t
//D/8f/x//H/7v/t/+3/7v/x//L/9P/4//j/9v/2//b/9v/6//v//f////7/////////
AAD//////v/+//3//v////z/+v/2//T/9f/2//f/9//3//X/9f/4//T/8//x//D/8f/y
//L/8//w//D/7v/s/+7/8P/u/+z/6//q/+j/5//l/+P/4f/g/+L/5f/n/+r/5//m/+X/
4//l/+X/5f/l/+P/4//k/+T/4v/i/+D/4P/l/+X/5P/n/+L/3v/d/9//4v/o/+3/9f/8
/wIABwAZADEASwBeAGsAcwBzAFIAFgDg/8H/sf+n/6T/ov+i/6X/pP+f/5f/lf+a/6f/
tv/D/8z/0//V/9P/0v/S/9b/1//a/9z/4P/f/+H/4//j/+P/4v/h/+D/5P/n/+n/6//p
/+n/6P/n/+n/6f/p/+f/6v/r/+3/7v/s/+v/6f/o/+n/6v/s/+//7v/t/+3/7P/r/+v/
6//s/+3/8P/y//T/8//x/+//7f/v//P/9f/4//r//P/8//v//P/9//7///8BAAYACQAM
AAwADAAKAAoADwASABYAGgAbABwAGwAZABoAGwAeAB8AIQAkACcAKQAoACYAJAAiACQA
JQAmACgAJwAnACcAJwAjACIAIAAfAB8AHwAfAB4AGgAYABQAEAARABEAEQASABAADgAN
AAoABwAFAAQAAwABAAEAAgADAAAA/f/7//b/9//5//r//P/6//r/+f/2//j/9v/1//X/
+P/4//j/+v/3//b/8//x//L/8//0//b/9//2//X/9P/2//P/8//0//b/9v/4//n/9v/z
//L/8f/z//X/9//6//f/9//2//T/9f/1//X/9f/4//n//P/9//v/+f/2//L/9P/2//f/
+f/4//j/9//2//b/9f/0//T/9f/2//n/+v/4//b/8//v//D/8v/0//f/9P/z//L/8f/y
//L/8f/x//L/8//0//X/8v/x/+//7f/w//H/8//2//b/9v/1//T/8v/z//n//v8BAAIA
AwAEAAIAAQABAAEABQAHAAgACQAIAAcABwAGAAMAAQABAAEAAgACAAAAAAD8//r/+P/1
//f/9//5//7/+v/5//f/9v/y//L/8f/x//T/9v/2//b/9P/0//D/7P/u/+7/7f/t/+r/
6f/o/+j/5v/n/+f/6P/r/+z/7f/t/+v/6f/n/+X/6P/p/+v/7P/q/+r/6P/o/+X/5f/m
/+f/5v/o/+f/5//o/+r/6//x//z/CgAdADUATwBhAG4AdQB5AG0ARAAOAOT/y/+9/7P/
rP+s/67/rf+o/6P/pf+v/7z/x//M/8//0P/R/9X/3f/i/+T/5v/l/+L/3v/e/+H/4//l
/+X/5v/m/+b/5v/k/+X/5f/l/+n/6//s/+3/6v/p/+j/5f/o/+n/6//s/+3/7f/s/+z/
6v/q/+v/7f/u/+//8f/y/+//7//v//D/8v/0//X/9v/3//f/9//3//b/9//2//b/+v/+
/wAAAQABAAEAAQABAAQACAAKAAwADgAQABAAEgARABIAFAAWABoAHgAgACEAHwAfACEA
IQAiACQAJgAnACgAKAAoACgAJgAlACQAJAAmACcAKAApACQAIgAfAB0AHQAdAB0AHAAb
ABoAFwAUABIADwAMAAoADAAMAA0ADAAIAAUAAwABAAAA////////AAD//////P/5//n/
+P/4//r//P/9//z/+v/4//f/9//6//r/+v/8//r/+v/4//f/9f/1//X/9v/5//r/+//8
//v/9//2//b/+P/4//r/+//7//n/+f/5//f/9//3//j/+f/7//z//P/6//n/+P/3//f/
9//5//n/+//7//r/+P/2//b/9f/1//j/+v/7//z/+f/3//X/9P/2//b/+P/4//r/+v/5
//f/9P/0//T/9f/2//f/+P/5//X/9P/y//H/8//z//P/8//z//P/8v/x/+//7//w//L/
9v/4//n/+v/6//z//f/+////AAADAAMABAAFAAMAAwACAAEAAgABAAEAAAABAP//////
//3//P/5//j/+f/6//v/+//5//X/8//0//X/9f/0//T/9P/0//P/8//x//L/8f/w//P/
9P/x/+7/6//q/+j/5//n/+f/5//o/+r/6//r/+z/6f/o/+f/5f/p/+v/7f/v/+z/6//r
/+r/6v/q/+j/6P/t/+n/5v/j/+D/3v/h/+X/6v/u//P/+f/6/wIAFwAzAE0AYQByAHsA
dwBZACgA9v/S/73/s/+z/7L/tv+6/7n/sP+n/6P/qf+0/8H/zv/Z/9z/2//Z/9n/3P/c
/97/3//i/+T/5v/k/+X/5v/l/+b/5v/m/+b/6f/r/+z/7f/q/+n/5//l/+j/6f/q/+n/
6f/p/+r/6v/p/+n/6P/o/+n/6v/s/+//6//p/+j/5v/o/+v/7v/y//D/8v/z//T/8//z
//P/8//1//f/9//4//n/+v/5//f/+//9////AQAAAAQABgAIAAoADAAMAA4AEgAUABcA
GgAbABwAGwAZABsAHQAhACMAIgAkACYAJwAnACYAJQAkACUAJQAlACYAJAAjACIAIQAi
ACIAIQAhAB8AHQAbABgAFQAUABEADgAQAA8ADgAOAAkABgAEAAAA/////wAAAQD9//v/
+v/5//b/9f/1//L/9P/1//X/9v/1//T/8v/u//H/8P/w//H/8f/w/+//8P/u/+7/7P/r
/+3/7//x//T/8//w/+3/6v/t/+v/7P/u/+z/7P/u/+//7//t/+3/7f/w//H/8v/0//D/
7//t/+r/7P/t/+7/7//t/+3/7//v/+3/7f/s/+r/7f/u/+7/7//v/+7/7P/q/+r/6//s
/+7/6//q/+v/6v/p/+j/5v/j/+T/5v/o/+v/6v/p/+j/5//o/+j/5//n/+X/5f/l/+X/
5f/l/+T/4//k/+X/5//q/+j/5v/j/+D/5P/p/+//8v/w//H/9P/0//b/9v/2//b/9//4
//n/+v/3//T/8f/v//H/8P/x//H/7f/t/+3/7f/r/+r/5//l/+b/5v/n/+j/5v/k/+L/
3v/k/w==
         </WaveFormData>
      </LeadData>
      <LeadData>
         <LeadByteCountTotal>10000</LeadByteCountTotal>
         <LeadTimeOffset>0</LeadTimeOffset>
         <LeadSampleCountTotal>5000</LeadSampleCountTotal>
         <LeadAmplitudeUnitsPerBit>4.88</LeadAmplitudeUnitsPerBit>
         <LeadAmplitudeUnits>��V</LeadAmplitudeUnits>
         <LeadHighLimit>2147483647</LeadHighLimit>
         <LeadLowLimit>268435456</LeadLowLimit>
         <LeadID>V1</LeadID>
         <LeadOffsetFirstSample>0</LeadOffsetFirstSample>
         <FirstSampleBaseline>0</FirstSampleBaseline>
         <LeadSampleSize>2</LeadSampleSize>
         <LeadOff>FALSE</LeadOff>
         <BaselineSway>FALSE</BaselineSway>
         <ExcessiveACNoise>FALSE</ExcessiveACNoise>
         <MuscleNoise>FALSE</MuscleNoise>
         <LeadDataCRC32>3876496989</LeadDataCRC32>
         <WaveFormData>
DAAMAAwADAANAA4ADwAQAA8ADgANAAwADgAOAA4ADgAOAA4ADgAOAA0ADAALAAoADAAM
AAwADAALAAoACQAIAAoACgAKAAoACQAIAAcABgADAAIAAQAAAAEAAgADAAQAAAD+//z/
+v/8//z//P/8//r/+v/6//r/9//2//X/9P/1//b/9//4//f/9v/1//T/9v/2//b/9v/4
//j/+P/4//b/9v/2//b/+f/6//v//P/6//r/+v/6//v//P/9//7/AAAAAAAAAAD+//7/
/v/+/wAAAgAEAAYABQAEAAMAAgADAAQABQAGAAYABgAGAAYABAAEAAQABAAHAAgACQAK
AAcABgAFAAQABQAGAAcACAAIAAgACAAIAAYABgAGAAYACQAKAAsADAAJAAgABwAGAAcA
CAAJAAoACgAKAAoACgAJAAgABwAGAAkACgALAAwACwAKAAkACAAKAAoACgAKAAoACgAK
AAoACAAIAAgACAAJAAoACwAMAAkACAAHAAYACAAIAAgACAAIAAgACAAIAAYABgAGAAYA
CQAKAAsADAAJAAgABwAGAAkACgALAAwADgAOAA4ADwAOAA0ADAALAAwADQAOAA8ADAAI
AAUAAgABAP//+//6//n/+f/6//z/+v/8//r/+v/+////AgAEAAQAAwABAP//AQACAAMA
BQAGAAYABgAHAAUABQAFAAUABgAHAAgACgAJAAgABwAGAAYABwAIAAoACAAIAAkACQAI
AAcABQAEAAcACQAKAAsACAAHAAkADAARABQAFgAYABQADgAGAPz/8//t/+r/4P/V/87/
zP/M/8n/w//L/9T/1v/X/9n/1v/O/8f/vv+6/73/wv/H/9H/3f/t//n/AgAJABIAFgAZ
AB8AHwAgACEAIQAdABsAGQAXABUAEwAVABYAFwAYABcAFgAUABIAEgASABIAEgATABQA
FQAWABUAFAASABEAFAAVABYAFwAWABUAFQAUABMAEgASABIAFAAUABQAFQASABEADgAN
ABAAEQATABQAEQARABEAEQAOAA4ADQAMAA0ADgAPABIADwAMAAsACQAKAAoACwAMAAsA
CgAIAAUABwAEAAQAAwAFAAUABAAEAAMAAAD+//z//v/+////AAD///7//f/7//n/+f/5
//j/+f/6//v//v/7//r/9//2//r/+//8//7//v/+//7//f/8//z//P/9//7/AAABAAQA
AQAAAAAA//8CAAMABAAFAAQABQAGAAYABgAFAAUABQAGAAgACQAKAAgABwAHAAYACAAJ
AAoACwALAAoACgAKAAoACgAJAAkACgALAAwADgAMAAsACQAIAAgACQALAA0ADAALAAsA
CgAKAAoACgAKAAwADQANAA0ADAALAAkACAALAAwADgAPAA0ADQANAA0ACgAKAAsACwAL
AAwADgAPAAwACgAJAAgACQAKAAsADAAKAAoACQAJAAcABgAGAAcACAAKAAsADAAJAAgA
BQAEAAUABwAIAAkABwAIAAgACAAIAAgACAAJAAsADAAMAA4ACgAKAAsADAANAA4ADwAQ
ABEAEwAQAA8ADgANAA4ADwAQABEADgAKAAcABAAAAP3/+P/2//n/+//+/wIA//8AAP3/
/P/+////AgAEAAQAAwABAP//AQACAAMABQAIAAgACAAJAAYABQAEAAMABAAFAAYACAAG
AAYABgAGAAUABQAFAAYABwAIAAoACwAKAAkABwAGAAcACQAKAAsADgANAA8AEAATABQA
FgAUABAADAACAPj/7//n/97/0P/F/8T/yP/E/7v/u/+7/7r/vP/D/8H/vP+4/7H/sP+2
/7v/wv/J/9n/6f/3/wUAEAAVABoAHAAdABsAGwAaABsAHQAdABsAGQAXABUAEwAUABQA
FAAUABYAFgAVABQAEwASABEAEAATABQAFQAWABUAFAASABEAEwATABMAEwATABMAFAAU
ABEAEAAQABAAEQASABMAFQATABMAEQARABEAEQASABIAEwATABMAEwARABAADgAMAA0A
DgAPABIADgAMAAwACwANAAwADAAMAAwADAALAAkABwAEAAQAAwAEAAUABQAGAAUAAgAA
AP7////+//7//v/+//7//v/9//n/+f/5//j/+v/6//r//P/7//r/9//2//j/+f/6//z/
+//8//3//f/8//z//P/9//7/AAABAAQAAwACAAIAAQABAAEAAQABAAQABQAGAAYABQAD
AAIAAQACAAQABQAGAAYABQAFAAQABAAFAAYABwAIAAgACQAKAAcABgAEAAMABgAHAAgA
CgAKAAkABwAGAAcABwAIAAkACQAJAAoACgAHAAYABQAEAAUABwAIAAkACAAHAAUABAAG
AAYABwAHAAkACQAJAAkABQAEAAQAAwAFAAYACAAJAAYABAADAAIABAAEAAQABAAGAAYA
BQAFAAQAAgABAAEAAwAEAAQABAADAAIA///+/wAAAQABAAEAAQACAAIAAgAAAAAAAAAB
AAMABgAIAAYABgAGAAYABAAEAAQABQAGAAcACAAJAAYABQAEAAMABAACAAEAAAD9//n/
8//w//L/8//1//j/+//+//3//v/+//3//v/+/wEAAQAAAP////8AAAEAAwADAAIAAQAB
AAQABQAGAAcABAADAAIAAgADAAQABQAGAAMAAwADAAQAAwACAAIAAQAEAAUABQAGAAUA
BQAEAAMABAAJAA0AEgATABIADAAIAAQAAAD6//T/7//p/97/0P/B/7z/vv++/7//yf/V
/9T/1P/V/9H/yP++/7f/uP++/7//wv/L/9P/3f/p//P//v8JABIAGgAdABsAFwAUABMA
EQARABEAEwATABMAEwAPAA4ADQAMAA4ADgANAAwADgAOAA4ADgANAAwACwAKAAsADAAM
AA0ADAALAAoACQAJAAkACgAKAAoACgALAAwACQAIAAcABwAKAAsACgALAAoACQAJAAgA
BwAHAAcABwAIAAgABwAGAAMAAgABAAIAAgACAAQABQACAAAA///+//7//v/9//v//f/6
//r/+f/4//f/9f/0//f/9v/2//b/8//y//L/8v/0//T/9P/z//H/8f/x//D/7//u/+3/
7v/x//L/8f/y//H/8f/x//L/9f/2//f/9//6//r/+v/7//r/+v/5//r/+//8//7////9
//3//f/9//7///8AAAAAAgABAAEAAQAAAAAA///+/wAAAQADAAQAAQABAAEAAQAEAAQA
BQAGAAYABgAFAAUAAwADAAMABAAGAAcABwAIAAUABQAGAAcABwAHAAgACAAIAAgACAAI
AAcABwAGAAUACAAJAAkACgAJAAgACAAHAAcABwAHAAcABwAIAAoACwAHAAYABgAFAAYA
BgAHAAgABwAGAAUABAAGAAYABQAFAAcABgAGAAcABgAGAAUABAAHAAgABwAIAAcABwAG
AAUABQAGAAYABgAOAA4ADAAKAAoACgAKAAsADAANAA8ADwAPAA8ADwAOAA0ADAALAAoA
CAAHAAYAAgD///r/+P/4//n/+//+/wAAAgAAAAAA/////wEAAgAGAAcABwAHAAQABAAE
AAUABwAIAAkACwALAAsACwALAAkACQAJAAoACwAMAA0ADgAMAAsACgAKAAwADAANAA0A
DQANAAwADAALAAsACgAJAA4ADwARABIAEwAUABQAEgAQAA4ACgACAPv/8//q/+L/1f/M
/8j/yv/P/9H/2//o/+z/5f/l/+T/3v/X/9D/zv/N/8z/y//P/9f/3//t//z/BwASABoA
HwAfAB0AHAAZABsAHQAdABoAGQAYABcAFQAUABMAEgATABQAFAAUABMAEgARABAAEAAQ
ABAAEAASABIAEQARAA4ADQAMAAsADAANAA8AEAANAAwADAAMAAwADAAMAA0ADQANAAsA
CwAKAAkACQAIAAgACQAKAAsACAAIAAcABgAEAAQABAAGAAUABAAFAAUABAACAAEAAAAC
AAIAAQD///3/+v/6//n/+f/5//j/+P/6//j/9//2//T/8v/x//D/8f/y//P/8//w/+//
7v/s/+7/7v/u//D/8v/y//D/8P/w/+//7v/u//D/8v/0//X/9f/0//P/8//1//b/9v/4
//r/+v/7//v/+f/5//n/+f/7//3///8AAP7//f/9//3//f/+//7//v//////AAAAAP3/
/f/9//3///8AAAIABAADAAIAAAD//wEAAQABAAIAAwADAAIAAgD/////AAABAAIAAwAF
AAYAAgACAAIAAgACAAMAAwADAAUABQAEAAQAAwACAAIAAQACAAMABAAFAAIAAgADAAMA
AgACAAMAAwAEAAQABQAGAAMAAgABAAAAAwAEAAQABQAEAAIAAQABAAEAAgACAAIAAwAE
AAMABAADAAMAAgABAAMABAAEAAQAAgACAAIAAwABAAQABgAIAAoACgAKAAoACgAIAAgA
CAAJAAoACwAMAA0ACgAJAAgABwAIAAYABQAEAAEA/f/3//T/9P/1//f/+v/7//7//f/+
//z/+//8//z//v/////////9//7///8BAAAAAAAAAAEABAAFAAYABwAGAAUABAAEAAYA
BgAGAAYABQAFAAUABgAEAAQABQAFAAYABwAHAAgABwAHAAYABQAGAAsADwAUABUAFgAS
AAwABgACAPz/9v/x/+v/4v/U/8X/vv++/7z/tf+3/8H/wv/E/8f/v/+4/7D/qf+o/7L/
vf/E/83/2//l/+//+f8EAA0AFgAcACEAHQAZABYAFQATABMAEwAVABUAFQAVABMAEgAR
ABAAEAAQAA8ADgAPABAAEQASAA8ADgANAAwADwAQABAAEQAQAA8ADgANAA8ADwAQABAA
EAAQABEAEgARABAADwAPABAAEQAQABEAEAAPAA8ADgAPAA8ADwAPABAAEAAPAA4ADQAM
AAsADAANAAwADQANAAwACgAJAAgACAAIAAcABQAGAAQABQAFAAIAAQD///7/AQAAAAAA
AAD+//z/+//6//r/+v/6//n/+P/5//r/+v/3//b/9f/2//f/+P/3//j/9//3//f/+P/5
//r/+//7//z//P/8//3/+v/6//n/+v/9//7/AAABAAAA///+//3//v///wAAAAABAAEA
AgADAAAAAAD///7/AAABAAMABAABAAEAAQABAAIAAgADAAQABgAGAAUABQAEAAMAAgAC
AAYABwAHAAgABgAFAAUABQAFAAUABgAGAAUABgAHAAgABQAFAAQAAwAGAAcABwAIAAcA
BgAGAAUABQAFAAUABQAGAAYABwAHAAUABAAEAAMABAAEAAUABgAEAAQABAAEAAQABAAD
AAMABAAEAAUABwAFAAQAAgAAAAMABAADAAQAAwADAAIAAQADAAQABAAEAAgACAAGAAUA
BAAGAAYABgAGAAkACgALAA0ACgAJAAgABwAJAAkACQAJAAUAAgAAAP7/+//3//H/7v/w
//P/9//8//n/+v/3//b/+P/5//z//v/9//3//P/7//n/+v/7//3///8AAAEAAwAAAP//
/v/9//7///8AAAIAAAAAAAAAAAD9//3//f/+/wEAAgAEAAUAAgABAP///v///wEAAgAD
AAYABwAHAAgACQAMAAwADAAKAAYAAAD2/+v/4//Y/8z/v/+6/77/vv+5/7n/vf+8/7r/
v//B/7z/uP+z/67/sP+z/7j/vf/J/9f/5//1/wIACQAOABQAFwAVABEAEgATABUAFQAT
ABEADwANAAsADAAMAAwADAAOAA4ADQAMAAsACgAJAAgACQAKAAsADAAMAAwACwALAAkA
CQAJAAkACwALAAwADAAKAAgABwAGAAkACgALAA0ADAALAAgABwAHAAcACAAIAAgACQAK
AAsACQAIAAYABAAFAAYABwAKAAcABAADAAEAAQAAAAAAAAACAAIAAQD///7/+v/5//f/
+P/5//n/+v/4//b/9f/0//P/8v/y//L/8//0//X/9f/y//H/8P/u/+//8P/x//T/8//y
/+//7v/x//H/8f/y//X/9v/3//f/9f/0//P/8//2//j/+f/8//v/+v/6//n/+//7//v/
+//8//3//v/+//3/+//6//n//P/+////AAAAAP/////+////////////AAAAAAEAAgAB
AAAA/v/9/wAAAQACAAQABAADAAEAAAD/////AAABAAMAAwAEAAQAAAAAAAAAAAADAAUA
BgAHAAYABQADAAIAAgACAAMAAwAFAAUABQAFAAMAAgACAAEAAQACAAQABQADAAIAAgAC
AAIAAgACAAIAAwAEAAQABQAEAAIAAQABAAIABAAFAAYABAAEAAIAAgACAAMAAwADAAUA
BgAGAAYAAgACAAAAAgAEAAYACAAIAAgACAAJAAkACQAJAAkACwALAAsACwAJAAYABAAC
AAEA///7//r/+P/3//f/+P/4//r/+P/4//z//f8AAAIAAgABAP///f///wAAAQADAAYA
BgAGAAcABgAFAAQAAwAEAAUABgAIAAYABAACAAAAAgADAAQABgAEAAQABQAFAAUABQAE
AAQABQAHAAgACQAIAAcABQAGAAsAEAAWABYAEgAOAAgAAAD3/+//6v/m/93/0v/K/8j/
yf/J/83/3P/q/+//7//w/+z/4f/W/87/zf/M/8v/z//b/+X/7//6/wEACAAOABUAHQAf
ACIAIQAfAB0AGwAYABcAFgAVABcAGAAZABoAGQAYABYAFAAUABQAFAAUABYAFgAWABYA
EwASABAADwASABMAFAAVABQAEwATABIAEQAQABAAEAASABIAEgATABAADwAMAAsADgAP
ABEAEgAQAA8ADgANAA4ADgANAAwADgAOAA4AEAANAAoACQAHAAgACAAJAAoACQAIAAYA
AwAFAAIAAgABAAMAAwACAAIA///8//r/+P/6//r/+//8//v/+v/5//f/9//3//f/9v/4
//j/+P/6//f/9v/z//L/9v/3//j/+v/6//r/+v/5//r/+v/6//v//P/+////AgD///7/
/v/9/wAAAQACAAMAAwADAAMAAgAEAAMAAwADAAQABgAHAAgABgAFAAUABAAGAAcACAAJ
AAkACAAIAAgACAAIAAcABwAIAAkACgAMAAoACQAHAAYABgAHAAkACwAKAAkACQAIAAgA
CAAIAAgACQALAAwADQAKAAkABwAGAAcACAAKAAsACQAJAAkACQAIAAgACQAJAAkACgAM
AA0ACgAIAAcABgAJAAoACwAMAAsACgAIAAcACQAIAAgACQALAAwADAAMAAsACgAHAAYA
BwAJAAoACwAKAAoACQAIAAgACAAIAAkADQAOAA4ADQAMAAsACgALAAwADQAPAA8ADwAP
AA8ADgANAAwACwAKAAgABwAGAAMA///5//b/+P/5//v//v8AAAIAAAAAAAAA//8AAAAA
BAAFAAUABQAEAAQABAAFAAgACAAIAAkACQAJAAkACQAIAAcABgAGAAcACAAJAAoACAAH
AAYABgAIAAgACQAJAAkACQAIAAgABwAHAAYABQAMAA0AEQAUABUAFAAQAAwACgAGAAAA
+v/1/+3/4v/S/8X/wP/C/8T/wf/H/9H/0P/O/8//yf/A/7z/t/+2/7z/wf/G/8v/1f/h
/+3/9/8EABEAGAAeAB8AHQAZABYAFQAXABcAGQAYABcAFgAVABMAEgARABAAEQASABIA
EgAQABAAEAAQABAAEAAQABAAEQASABIAEwASABEAEAAPABEAEQASABIADwAOAA4ADgAO
AA4ADgAPABAAEQAQABEADgANAA0ADAAOAA8AEAARAA4ADgANAAwADAAMAAwADgANAAwA
DQANAAoACAAHAAYABwAIAAgABwAFAAIAAgABAP/////+//7////+//7//v/8//r/+f/4
//n/+v/7//v/9//3//f/9v/2//b/9v/4//r/+v/4//j/+P/3//b/9v/4//r//P/9//z/
/P/8//3/+//8//z//v///wAAAgADAAIAAQAAAP//AgADAAQABAACAAEAAQABAAMABAAE
AAQABQAFAAYABgAEAAMAAgABAAMABAAGAAgABwAGAAQAAwAFAAUABQAGAAcABwAGAAYA
AwADAAQABQAHAAcACAAIAAYABgAGAAYABAAFAAUABQAGAAcABwAIAAUABAAEAAMABAAF
AAYABwAEAAQABQAFAAQABAAFAAUABwAGAAYABgADAAIAAQAAAAMABAAEAAUAAwACAAIA
AwABAAIAAgACAAMABAADAAQAAwADAAIAAQADAAQABAAEAAIAAgACAAMA//8CAAQACAAK
AAoACgAKAAcABgAFAAUACAAJAAoACwAKAAkACAAHAAMAAAD+//z/+//5//X/9P/z//P/
9P/2//f/+v/5//r/+//7//3//v/9//3//P/7//z//v8AAAMAAQAAAP////8CAAMABAAF
AAMAAwADAAQAAgACAAIAAgACAAMABAAGAAMAAgACAAEABAAFAAUABgAFAAUABAADAAIA
BQAJABAAEwAWABQADgAIAAIA/P/0/+3/6f/k/9j/x/++/77/vP+x/6//tf+6/7z/wf/B
/7j/sP+n/6T/qP+z/7z/w//R/9//6f/1//7/BwAOABYAGwAbABkAGAAVABEADwAPAA8A
DwAPAA8ADgAOAA4ADgANAAwACgAIAAsADAANAA4ACwAKAAkACAAKAAoACQAJAAsACwAL
AAsACgAJAAkACAAIAAgACQAKAAkACAAHAAcACAAJAAgACQAJAAkACgAKAAgABwAGAAUA
BwAIAAgACAAFAAQAAwAEAAMAAgADAAMAAwACAAIAAgD///7//P/5//z/+v/7//v/+v/5
//f/9v/4//b/9f/0//X/9P/0//T/8v/w/+7/6//r/+3/7//w/+3/7P/r/+z/7v/u/+z/
7P/v/+//7//w//D/8P/w/+//8//0//X/9//2//b/9f/2//b/9v/3//f/+f/5//n/+f/3
//f/9//2//n/+f/6//v/+v/6//n/+P/5//n/+v/6//v/+//7//v/+//6//r/+v/9//7/
/v////3//f/9//7/AQABAAAAAAD/////AAABAP7//f/9//z//P/+/wAAAgABAAEAAAD/
/wAAAQABAAIAAAAAAAEAAQD/////////////AAACAAMAAQAAAAAA//8BAAAAAAAAAAIA
AgACAAIAAQAAAP7//f8AAAAAAQADAAAAAAD///7///8AAP//AAAAAAEAAQABAP//AAAA
AAAABAAIAAgABQAEAAQABAAEAAQABwAIAAkACwALAAsACwALAAoACQAIAAcACAAGAAUA
BAAAAP3/+P/2//j/+f/7//7//P/+//z//P/7//v//f/+/wIAAwADAAMAAAAAAAAAAQAD
AAQABQAHAAcABwAHAAcABwAHAAcACAAKAAoACgAKAAgABwAGAAYABwAIAAoACwAJAAkA
CAAIAAYABwAHAAcADAANAA0ADAANAA4ADgAOAA4ADAAIAAIA+f/x/+j/3v/T/8j/xP/I
/8v/zf/V/+D/4v/d/9//3v/Y/9H/yv/I/8n/yP/H/8v/1f/f/+3/+v8DAA4AFgAdAB0A
HQAeABsAGwAfACEAHwAdABsAGQAXABYAFQAUABUAFgAWABYAFQAUABMAEgAUABQAFAAU
ABQAFAATABMAEgARABAADwAQABEAEwAUABIAEAAPAA4AEAAQABAAEQATABMAEQARABAA
DwAPAA4ADgAPABAAEQAOAA4ADQAMAAwADAAMAA4ADAAKAAoACQAIAAYABQAEAAcACAAI
AAcABgACAAEA//8BAAEAAAAAAP7//P/7//r/9//2//b/9v/3//j/+f/5//X/9f/1//T/
9v/2//b/+P/6//r/+P/4//j/9//2//b/+v/8//7///////7//f/9////AAAAAAIAAgAC
AAMAAwABAAEAAQABAAMABQAHAAgABwAFAAQAAwAEAAYABwAIAAcABwAIAAgABQAFAAUA
BQAJAAoADAAOAAsACgAIAAcACAAJAAoADAANAA0ADAAMAAoACQAJAAkADAANAA8AEAAN
AAwACwAKAAwADQANAA0ADQANAAwADAAKAAoACwALAA0ADQANAA0ACgAKAAsACwAKAAoA
CwALAAwADAANAA4ACwAKAAkACAAKAAwADQAPAA4ADAALAAsACwAMAAwADAAMAAwACgAK
AAgACQAJAAkACgAMAA0ADgAMAAoACgAJAAoADQAOAA8AEAAQABAAEAARABEAEQARABEA
EwATABMAEwAQAAwACQAGAAYABQACAAIAAAD/////AAAAAAIAAAAAAAIAAwAGAAgABwAH
AAYABQAGAAgACgANAA0ADAALAAsACwALAAsACwAMAA0ADgAQAA4ADAAKAAgACgALAAwA
DgAMAAwADQANAAsACwAKAAoACwANAA4ADwAMAAkACwAQABUAGgAcABwAFgAQAAgAAAD3
//H/8P/q/+H/1v/Q/87/zf/L/9P/5P/u/+v/7f/q/+T/2f/Q/8r/y//M/8//1//h/+v/
9/8AAAUADAAWAB0AIQAlACYAJQAjAB8AHQAaABkAGAAXABkAGgAbABwAGQAYABYAFAAW
ABYAFgAWABYAFgAWABYAEwASABAADwASABMAFAAVABQAEwATABIAEQAQABAAEAASABIA
EgATABIAEQAOAA0ADgAPABEAEgAQAA8ADgANAA4ADgANAAwADgAOAA4AEAAMAAoACgAJ
AAoACgALAAwACQAIAAYAAwAEAAIAAwADAAMAAwACAAIAAQD+//z/+v/8//z//f/+//v/
+v/5//f/9//3//f/9v/2//b/9v/4//f/9v/z//L/9v/3//j/+v/4//j/+P/3//r/+v/6
//v//f/+//7/AAD9//z//P/7//7///8AAAEA/////////v//////AAABAAMABAAEAAQA
AgABAAEAAAACAAMABAAFAAMAAgACAAIABAAEAAMAAwAFAAUABQAGAAYABQADAAIAAwAF
AAgACwAIAAcABwAGAAYABgAGAAYACAAJAAkACQAHAAcABgAGAAcACAAKAAsACgAJAAgA
BwAIAAgACQAJAAgACAAJAAkACAAGAAUABAAHAAgACQAKAAcABgAEAAMABAAEAAUABwAH
AAgACAAIAAcABgADAAIABQAHAAgACQAIAAgABwAGAAgACAAIAAkADQAMAAoACAAIAAgA
CAAIAAsADAANAA8ADgANAAwACwANAA0ADQANAA0ACgAIAAYAAgD///r/+P/6//v//f8A
AP//AAD9//z//////wEAAgADAAMAAgABAAAAAAAAAAEABQAGAAcACQAGAAUABAADAAQA
BQAGAAgACAAIAAgACAAFAAUABQAGAAgACAAJAAkABwAHAAYABgAIAAkACQAJAAwADQAP
ABAAEQASABQAEgAQAA4ACAAAAPX/6//i/9j/yf/C/8L/xP+9/7X/t/+6/7r/v/+//7z/
uP+z/67/sP+3/7z/w//P/93/6//5/wgAEQAWABoAHQAbABcAFgAXABkAGwAZABYAFQAU
ABMAEgASABIAEgAUABQAEwASABEAEAAPAA4ADwAQABEAEgAQABAADwAPAA8ADwAPAA8A
EAARABMAFAASABAADwAOAA8AEAARABMAEQARAA8ADwANAA0ADgAOAA4ADwAQABEADwAO
AAwACgANAA4ADwASAA4ADAAMAAsACwAKAAoACgALAAwADAALAAoABgAFAAMABAAFAAUA
BgAEAAIAAQAAAP///v/+//7/AAAAAAAA///8//v/+v/4//n/+v/7//7//P/8//r/+v/7
//v/+//8////AAABAAEA///+//3//f/+/wAAAQAEAAIAAgADAAMAAwADAAMAAwAGAAcA
CAAIAAUAAwACAAEAAgAEAAUABgAFAAUABgAGAAMAAwADAAMABQAGAAgACgAHAAYABAAD
AAYABwAIAAoACgAJAAcABgAFAAUABgAHAAkACQAKAAoABgAGAAYABgAHAAkACgALAAkA
CQAIAAgACAAIAAkACQALAAsACwALAAkACAAIAAcABwAIAAoACwAJAAgACAAIAAYABgAG
AAYABwAIAAgACQAIAAYABQAFAAYACAAJAAoACAAIAAYABgAGAAcABwAHAAgACgALAAwA
CQAIAAcABwAJAAwADgAOAA4ADgANAAwACwALAA4ADwAQABEADwAPAA8ADwALAAgABgAE
AAMAAQD9//z/+f/5//r//P///wIAAQACAAIAAQACAAIAAQABAAAA//8AAAIABAAHAAcA
BgAFAAUABwAHAAcABwAHAAcABwAIAAYABgAGAAYACAAJAAoADAAKAAgABwAFAAYABwAH
AAgACAAJAAkACQAGAAkADQASABUAGAAYABIADAAGAP7/+P/x/+3/5P/a/8v/wv/C/8L/
vf/D/9H/2P/Y/9v/2f/S/8b/vf+4/7r/v//G/83/1//h/+3/9f/+/wkAEAAWAB0AIQAh
AB4AHQAbABkAFQAVABUAFQAVABYAFgAWABYAFQAUABIAEAATABQAFQAWABUAFAATABIA
EgASABEAEQATABMAEwATABIAEQARABAAEQASABQAFgATABIAEQARABEAEQAPAA8AEQAR
ABIAEgAPAA8ADwAPABEAEgASABIADwAOAA0ADgAOAAwADAALAAsACgAKAAoACAAIAAcA
BQAGAAQABQAFAAQAAwABAAAAAAD+//3//P/8//z//f/+//z/+v/4//X/9v/3//j/+P/2
//b/9v/4//r/+v/4//j/+v/7//z//v/8//z//P/7////AAABAAMAAgACAAEAAgAEAAQA
BQAFAAYABwAIAAkACQAJAAkACAALAAsADAANAAwADAALAAoACwALAAwADAANAA0ADQAN
AAsACgAKAAoADAAOAA8AEQAQAA8ADgAOAA8ADwAOAA4ADgAPABEAEwAQAA8ADwAOAA4A
EAASABQAEQARABAADwARABEAEAAQABIAEgATABMAEgARABAADwARABIAFAAVABEAEAAQ
AA8AEQAQABAAEAARABIAEwAUABEAEAAOAA0AEAAQABEAEwARABIAEgASABQAFAASABIA
EgATABMAEwASABIAEQAQABMAFAAVABcAFgAWABUAFgAWABYAFwAXABkAGgAaABoAGQAY
ABcAFQAWABYAFAAUABMADwANAAgABAACAAAAAAAEAAYACQAMAAoACgAKAAsADgAQABEA
EgAQAA==
         </WaveFormData>
      </LeadData>
      <LeadData>
         <LeadByteCountTotal>10000</LeadByteCountTotal>
         <LeadTimeOffset>0</LeadTimeOffset>
         <LeadSampleCountTotal>5000</LeadSampleCountTotal>
         <LeadAmplitudeUnitsPerBit>4.88</LeadAmplitudeUnitsPerBit>
         <LeadAmplitudeUnits>��V</LeadAmplitudeUnits>
         <LeadHighLimit>2147483647</LeadHighLimit>
         <LeadLowLimit>268435456</LeadLowLimit>
         <LeadID>V2</LeadID>
         <LeadOffsetFirstSample>0</LeadOffsetFirstSample>
         <FirstSampleBaseline>0</FirstSampleBaseline>
         <LeadSampleSize>2</LeadSampleSize>
         <LeadOff>FALSE</LeadOff>
         <BaselineSway>FALSE</BaselineSway>
         <ExcessiveACNoise>FALSE</ExcessiveACNoise>
         <MuscleNoise>FALSE</MuscleNoise>
         <LeadDataCRC32>1591484434</LeadDataCRC32>
         <WaveFormData>
BgAGAAYABgAIAAoADAAOAA0ADAALAAoADQAOAA8AEAARABIAEwAUABQAFAAUABQAFgAY
ABoAHAAdAB4AHwAgACMAJAAlACYAJwAoACkAKgApACgAJwAmACgAKAAoACgAJAAiACAA
HgAdABwAGwAaABYAFAASABAADAAKAAgABgAEAAQABAAEAAAA/v/8//r/+f/4//f/9v/0
//T/9P/0//P/8v/x//D/8f/y//P/9P/z//L/8f/w//H/8v/z//T/9v/2//b/9v/0//T/
9P/0//X/9v/3//j/9v/2//b/9v/5//r/+//8//7//v/+//7/AAAAAAAAAAACAAQABgAI
AAYABgAGAAYACQAKAAsADAANAA4ADwAQABAAEAAQABAAEwAUABUAFgAUABQAFAAUABYA
FgAWABYAFgAWABYAFgAVABQAEwASABMAFAAVABYAEwASABEAEAAQABAAEAAQAA4ADgAO
AA4ADQAMAAsACgAMAAwADAAMAAkACAAHAAYABgAGAAYABgAGAAYABgAGAAUABAADAAIA
AwAEAAUABgAEAAQABAAEAAcACAAJAAoACgAKAAwADAAKAAsACwALAAwADQAOAA8ADQAL
AAkABgAFAAIAAQD///7//v///wAAAAD+//3//P/9////AgADAAIAAAD9//r/+//8//7/
AAAAAAAAAAD9//z/+v/4//f/+f/6//z//v/7//r/+f/3//j/+f/6//z//P/8//z//P/7
//r/+f/4//r/+//8//3//P/9/wIACgAXACYANABGAFcAawB+AIsAkgCSAIsAewBlAD8A
BQC6/2P/Cv/I/qn+pv65/tL+4/72/gT/Ef8n/0P/Wv9x/5P/tP/V//f/FQAqADwASQBT
AFoAXgBdAFsAVgBRAEsARAA9ADgAMwAuACkAJgAiACAAHAAaABYAFQATABIAEQASABIA
EwAUABMAEQAPAA4AEQARABEAEQAQABEAEQARABEAEgATABMAFAAXABkAGwAYABgAFwAY
ABkAGwAeACAAHwAhACMAJAAkACQAJgAnACsALgAwADIAMQAxADEAMQAyADQANQA4ADgA
NwA2ADMANAAzADMAMQAxADAALgAtACoAJwAjACAAIAAgAB8AHgAbABkAFwAVABAADwAN
AAsACgAKAAkACgAHAAQAAgABAAMAAgAAAAAA/P/8//z//P/6//r/+//7//v//P/9//7/
/f/8//v/+v/7//z//f/+//z//f/9//3//P/8//z//P/9//7///8BAAAAAAD///7/AAAC
AAMABgAFAAYABgAGAAkACgAKAAsADwAQABEAEQARABAAEAAPABEAEwAUABcAFgAXABYA
FQAXABcAFwAXABkAGgAaABsAGgAZABcAFgAWABcAGQAaABkAGAAWABQAEwATABMAEgAU
ABQAFAAUABMAEAAOAA0ADgANAA4ADwAMAAwACwALAAkACAAIAAgACQAJAAoACwAIAAUA
BAADAAYABQAGAAcABQAGAAYABQADAAQABAAEAAYACAAJAAoABgAGAAcACAAJAAoACwAM
AA8AEAAPAA8ADgANAA8ADwAPAA8ADAALAAoACAAEAAAA/v/7//7/AAADAAYAAwAAAP7/
/P/9////AgADAAIAAAD9//r//P/8//3//v8AAAAAAAD9//z/+v/4//f/9//4//r//P/6
//r/+v/5//n/+f/5//r//P/8//z//P/7//r/+f/4//v/+//7//v//v8DAAwAFgAhADIA
RABYAHMAiwCcAKcApgCaAIsAdQBLAA8Ayf9y/w//wP6M/nn+iv6r/sD+0/7m/vb+D/8r
/0X/Yv+F/6v/zv/x/w8AJQA2AEQASwBNAE4ATABJAEcARAA/ADcALwApACUAIQAfABsA
GQAWABYAFAAUABIADwANAAwACwAOAA4ADwAQAA4ADQAMAAwADwAPAA8ADwAQABEAEQAR
AA8AEAARABEAEgAVABcAGQAXABgAGAAaABwAHQAfACAAIQAjACUAJgAnACYAJwAnACsA
LgAwADIAMwAzADMAMwA0ADYANwA6ADsAOwA7ADkANwA1ADQAMQAyADIAMQAxAC4AKwAn
ACQAIwAiACAAHgAfAB0AGwAZABUAEwAQAA0ADAAMAAsADAAJAAYABAADAAMAAgAAAAAA
AAAAAAAAAAD9//z//P/7//v//P/9//7//f/8//v/+v/8//z//P/8//z//f/9//3//f/8
//v/+v/7//z//f////7//v/9//z///8AAAAAAgADAAQABAAEAAMABAAEAAUACAAKAAwA
DQANAAwADAALAAwADQANAA8AEQATABMAEwAQAA8ADgANABAAEgATABUAFAATABEAEAAR
ABEAEgASABIAEgARABAADgANAAwACgALAAwADQAOAA0ACgAIAAcACQAHAAcABwAGAAYA
BQAFAAQAAgABAAAAAQABAAIAAwABAP///////wEA////////AQACAAIAAQAAAAAA///+
/wIABAAGAAQABAAEAAQABAAEAAYABgAJAAsADAANAAoACQAIAAcABwAHAAcABgACAP7/
/P/5//n/+v/8//7/AAD+//3//P/7//v//P/7//v/+v/4//b/+P/4//n/+v/5//j/9//z
//b/9v/2//f/9f/0//T/9P/2//b/9v/1//X/9f/1//b/9P/0//T/9P/1//b/9//4//j/
9//2//X/+P8BAAwAGAAlADAAPgBQAGcAfQCOAJsAngCUAIEAaQA/AAEAuf9i/wn/wv6W
/oX+lv6x/sb+1f7o/vj+E/8z/0v/Xv97/5v/tv/X//f/EQAkADYAQwBLAE4ATABHAEEA
PgA7ADcANAAvACwAKQAiAB0AGgAWABcAFAATABAAEAAPAA8ADwAOAAwACwAKAA0ADQAN
AA4ADQANAA0ADQAOAA8ADwAPABEAEgATABMAEgATABMAEwAWABgAGQAcABsAGwAcABwA
HQAfACEAIgAmACYAKAApACkAKgAqACoALQAvADEAMwAyADIAMQAyADEAMQAxAC8AMAAv
AC8ALQAoACYAIwAhACAAHwAdABwAFwAWABQAEgARAA8ADQALAAgABwAFAAMA///+//z/
/P/7//r/+v/7//n/+P/2//b/9v/2//b/9v/2//b/9//3//X/9P/z//L/9f/2//f/+P/2
//b/9v/2//b/9//3//f/+v/6//r/+v/4//j/+P/5//r//P/9//7//f/+//7/AAADAAQA
BAAEAAcACAAIAAkACgAKAAoACQALAAwADgAPAA8ADwAOAA8AEQATABMAEwAVABUAFQAV
ABIAEgARABEAFAAVABUAFgAUABMAEwASABIAEgARABAAEAARABIAEgAPAA4ADQAMAA0A
DAAMAA0ACwAJAAkACQAIAAgABwAHAAkACAAIAAgABwAFAAQAAwAEAAMABAAFAAMAAQAB
AAEAAQACAAIAAQAHAAgABgAEAAQABAAEAAUABgAJAAoACgALAAsACwAJAAkACQAJAAkA
CQAJAAgABAAAAP7/+//7//z//v8AAAIAAAD///7//P/9//////8CAAIAAQAAAP3//P/8
//z//v/+//7/+//7//r/+f/5//b/9v/3//j/+v/6//r/+f/4//f/9v/2//f/+P/5//r/
+P/4//j/+P/3//f/9//3//r//f8CAAgAEQAcACgANgBHAF8AdACFAI4AkgCLAHkAYwBD
AA8AzP97/yT/4v7B/rT+vf7S/uf++v4K/xn/Lf9J/2D/bf+F/6D/u//b//3/HAAwAEEA
TQBSAFIAUQBRAFAATQBJAEMAPQA5ADUALQAnACMAHgAdABoAGQAWABIADwANAAsACwAK
AAoACgAMAAsACgAKAAoACQAIAAcACQALAAwADQAMAAwADAALAAsADQAOAA8AEQASABIA
FAARABEAEgASABQAFwAaABwAHQAcAB0AHQAgACIAIwAkACgAKQAqACsAKgAqACkAKgAs
AC0ALgAtACsAKQAoACUAJQAkACIAIQAhAB8AHAAaABYAFAARAA4ADwANAAsACQAEAAMA
AQD//////v/8//z/+v/4//f/9//2//T/8f/w//H/8v/z//T/8P/w//H/8f/w//D/8P/w
//L/8v/y//L/8f/w/+//7v/x//P/9P/1//X/9P/z//L/9P/0//T/9f/2//j/+f/6//j/
+P/3//j//P/+////AAD//wAAAAABAAMABAAFAAUABwAIAAoACwALAAsACgALAAwADwAQ
ABEADwAPAA8ADwAPABAAEAARABMAEwASABIADwAPABAAEAARABIAEgASABAADwAOAAwA
DAAMAAwADAANAAwADAANAAwACQAIAAcABwAIAAgACQAIAAYABQAEAAQAAwADAAMABQAD
AAMAAwACAP///v/9//7/AAABAAEAAAAAAP///v/+/wAAAwAEAAYABgAGAAYABgAGAAYA
CAAIAAkACwAMAA0ADAALAAoACQAKAAkACAAGAAIA/v/8//n/+f/6//z//v8AAP7//f/8
//r/+//9//3//f/8//r/+P/6//r/+//8//r/+v/6//f/+P/4//j/+f/3//b/9v/2//j/
+P/4//f/9//3//f/+P/2//b/9v/2//f/+P/5//r/+P/3//b/9f/4////CgAWACEALgA+
AFAAZQB9AJIAoQCmAJ4AkQB9AFMAEwDL/3b/Ff/I/pj+hf6U/q3+wP7P/uD+8P4J/yn/
R/9k/4n/r//O/+v/BwAfADIAQABNAFMAVABOAEkAQwA+ADkANQAwACsAKAAlACAAGwAY
ABQAFQASABEADgAOAA0ADQANAAwACgAJAAgACwALAAsADAALAAsACwALAAwADQANAA0A
DwAQABEAEQAQABEAEQARABQAFgAXABoAGAAZABsAHAAdAB8AIQAiACYAJgAoACkAKAAq
ACsALAAvADEAMwA1ADMANAA0ADYANQA1ADUAMwAzADMANAAzADAALgArACkAKgApACcA
JgAiACAAHQAaABsAGQAXABUAFAATABEADwAMAAoABwAGAAUABAAEAAUAAgAAAP3//P/8
//z//P/8//z//P/9//3/+//6//n/+P/5//r/+//8//r/+v/6//r/+P/5//n/+f/8//z/
/P/8//n/+P/3//f/+v/8//3//v/+//7//f/+//3//v/+//7/AAACAAMABQAEAAQABAAD
AAcACAAKAAsACwALAAoACwAJAAsACwALAAwADQAOAA8ADAAMAAsACwAMAA0ADQAOAAsA
CwAMAAwADAAMAAsACgAKAAsADAAMAAkACAAHAAYACQAIAAgACQAHAAUABQAFAAQABAAD
AAMABQAEAAQABAABAP///v/9//7//f/+/////f/7//v/+//7//z//P/7/wEAAgAAAP7/
/v8AAAAAAAAAAAMABAAHAAgABwAHAAYABQAHAAcABwAHAAYABQAEAAIA/f/4//X/8f/z
//b/+v/+//v/+P/2//T/9f/3//r/+//6//j/9f/y//L/8v/z//T/9v/2//b/8//y//D/
7v/t/+3/7v/w//L/8v/y//L/8f/v/+//7//w//H/8v/z//T/8//y//H/8P/z//P/8//z
//b/+f8AAAoAFQAkADQARgBfAHkAjgCZAJwAlACDAG8ATwAXANX/hv8l/87+jv5t/nL+
kf6q/r/+1P7m/v3+Gf8z/0j/Zf+L/6z/z//z/w8AIgAyADsAQwBGAEQAQQA/AD4AOwA1
AC4AJwAiAB0AGQAVABMAEAAQAA4ADgAMAAkABwAGAAUACAAIAAkACgAIAAcABgAGAAcA
BwAHAAcACgALAAsACwAKAAoACgAJAAoADQAPABEADwAQABAAEgAUABUAFwAYABsAHQAf
ACAAIQAgACEAIQAlACgAKgAsAC0ALQAtAC0ALwAwADAAMgA1ADUANQAzADEALwAuACsA
KwAqACgAJwAjACEAHgAcABsAGgAYABYAFwAVABMAEQANAAsACAAFAAUABAACAAIA/v/8
//v/+//5//j/9v/2//f/+P/5//r/9f/0//T/8//1//b/9//4//f/9v/1//T/9v/2//b/
9v/4//n/+f/5//f/9v/1//T/9f/2//f/+f/3//j/+P/4//n/+v/6//z///8AAAAAAAD/
/wAAAAABAAUABgAHAAcABgAGAAcABwAIAAkACQALAA0ADwAPAA8ADQANAA0ADQAPABAA
EAARABAADwANAAwADQANAA4ADgAQABAADwAOAAwACwAKAAgACQAKAAsADAAKAAgABwAH
AAUAAwADAAMABQAGAAYABwAEAAIAAQAAAAEAAQACAAMAAQD///////8BAP///////wEA
AgACAAEA///+//7/AQACAAMABAAGAAYACAAIAAYABwAHAAcACAAJAAoACwAJAAcABQAC
AAMAAAD///3/+v/6//v//P/+//z/+//6//z//f/////////+//z/+v/6//r/+//8//7/
/v/+//v/+v/4//b/9f/1//b/+P/6//f/9v/1//P/9P/1//b/+P/4//j/+P/4//f/9v/1
//T/9v/3//j/+f/4//f/+P8AAAsAGAAmADYAQwBVAGgAeQCEAIoAjQCDAHEAVwAtAO7/
o/9I//j+y/64/rv+0P7n/vr+Cv8V/yP/O/9W/2n/ff+a/7X/0f/v/wwAIgAzAEMATgBU
AFcAWQBWAFMATQBFAD8AOwA3ADIALQAqACYAIwAeABsAFgAUABEADwANAA8ADgAOAA4A
CwAJAAcABgAJAAkACQAJAAgACQAJAAkACQAKAAsACwALAA0ADgAPAA4ADgANAA4ADwAR
ABQAFgAWABcAGAAYABoAGgAcAB0AIAAiACMAJAAlACUAJQAlACYAKAApACwALAArACoA
JwAmACUAJQAjACIAIgAhACEAHAAZABUAEgASABIAEQAQAA4ACwAIAAUAAgABAP///f/9
//z/+v/6//f/9P/y//H/9P/0//P/9P/w//D/8P/w//D/8P/x//H/8v/y//L/8v/x//D/
7//u//H/8v/z//T/8v/z//P/8//y//L/8v/y//P/9P/1//f/9v/2//X/9P/2//j/+f/8
//v//P/8//z//f/+//7///8CAAQABgAHAAcABgAGAAUABwAJAAoADQAMAA0ADAALAA0A
DQANAA0ADgAQABEAEwASABEADwAOABAAEQATABQAEwASABAADgANAA0ADQAMAA0ADgAP
ABAADQAKAAgABwAKAAkACgALAAgACAAHAAcABwAGAAYABgAIAAcABwAHAAYAAwACAAEA
AgABAAIAAwACAAIAAQD//wEAAgACAAIABgAGAAYABAAEAAQABAAGAAYACAAIAAoACwAL
AAsACgAJAAgABwAHAAcABwAGAAEA/P/5//X/9v/4//v//v/+//z/+//6//j/+f/7//v/
/P/8//v/+v/4//j/+f/6//r/+v/6//f/+f/4//f/9//0//T/9f/2//f/+P/5//n/+P/3
//b/9v/2//b/9v/2//j/+P/4//j/9v/1//T/8//6/wEACgAUAB8ALAA6AEwAYwB5AIwA
mQCcAJQAgwBtAEcADQDJ/3j/Hf/U/qr+m/6q/sH+0P7h/vL+Av8Z/zn/Uf9o/4f/p//G
/+f/BwAhADQARgBRAFUAVABSAEsARwBCAD8AOwA3ADEALQApACMAHQAZABQAFQASABEA
DgANAAsACgAJAAkACAAIAAgACQAJAAkACgAKAAkACAAHAAoACwALAAsACwAMAA0ADQAN
AA8AEAARABMAFAAUABYAFQAVABYAFgAYABsAHgAgACIAIgAkACUAJgAoACkAKgAuAC8A
MAAxADAAMAAvADAAMgAzADQAMwAwAC8ALwAtACsAKgAoACcAJgAlACMAIgAeABwAGQAW
ABcAFQATABEADgANAAsACQAHAAYABAAEAAQAAgABAAEA/v/8//n/+P/5//r/+//8//j/
+P/5//n/9v/2//b/9v/4//j/+P/4//f/9v/1//T/9f/3//j/+f/4//j/+P/4//j/+P/4
//n/+//8//z//P/8//z/+//8//7/AAABAAIAAQACAAIAAwAFAAYABwAHAAoACgALAAsA
CwALAAoACwANAA8ADwAPAA8ADwAPAA8ADwAQABAAEQATABMAEgASABAADwAPAA4ADwAQ
ABAAEAAPAA8ADwAOAAwADAAMAAwADgAMAAsACwAKAAcABgAFAAUABgAGAAcABQAEAAQA
BAAEAAMAAwADAAUAAwADAAMAAgD///7//f/+/wAAAQABAP//AAAAAAAA/v8AAAEABAAG
AAYABgAGAAQABAAGAAYABwAJAAoACwAKAAkACAAHAAYABQAEAAIAAgD+//z/+f/4//j/
+f/6//z/+v/5//j/+P/5//v/+//5//j/9v/0//X/9v/4//r/+f/4//f/8//0//T/9P/1
//L/8v/z//T/8v/y//L/8f/0//X/9v/4//X/9P/z//L/8//0//X/9v/1//X/9f/1//T/
+f8CAA4AHQAsADoASgBfAHcAigCZAKIAngCRAIEAYQApAOP/kP8v/9b+mP55/n7+m/6y
/sP+1P7i/vf+Ff8z/1D/cf+Z/7r/2//5/xEAJAA0AEEASQBOAEwASQBDAD4ANwAxACwA
JwAkACEAHQAZABcAFAASAA4ADAAIAAkACQAKAAsACgAIAAcABgAIAAcABgAGAAkACQAJ
AAkACQAJAAgABwAIAAoADAANAAwADQANAA0ADgAQABEAFAAWABcAGQAaABoAGwAcABwA
HwAgACMAJQAkACYAJwAoACwALQAuAC8AMQAyADIANAA0ADMAMgAvADEAMQAyADEALgAs
ACkAJwAmACUAIwAiAB8AHgAcABoAGAAVABIADwANAA0ADAALAAgABgADAAIAAAD+//3/
/f/9//z/+v/6//b/9v/2//b/9f/2//j/+f/3//b/9f/0//b/9v/2//b/9v/2//b/9v/1
//X/9P/z//X/9v/3//j/9//2//X/9f/3//j/+P/4//n/+v/6//z//P/8//v/+v/+/wAA
AQADAAQABAAEAAMABgAGAAcABwAIAAkACQALAAoACwAKAAkACgALAAwADQAMAAwACwAL
AA0ADQAMAAwACwALAAwADAAKAAoACQAIAAgACQAKAAoACQAIAAcABgAHAAYABgAHAAcA
BQAFAAUAAgACAAEAAQACAAIAAwAEAAEA///+//3////9//3//f////3//f/9//v//P/8
//v///8CAAQAAgAAAAAAAAAAAAAAAQACAAUABgAGAAcABwAHAAcABwAHAAcABwAHAAcA
BgADAP7/+//3//j/+v/9/wAA/v/8//v/+v/4//n/+//7//3//P/6//j/9//2//b/9v/3
//j/+f/3//X/9P/z//P/8v/y//P/9P/1//b/9//3//b/9f/0//T/9f/2//f/+P/2//b/
9v/2//f/9//3//f//P/9/wIACAARABwAKgA4AEsAZQB8AI0AlgCYAI0AeQBlAEEACQDE
/3P/HP/U/qn+mv6l/r7+0/7o/vz+C/8j/z3/Uv9j/3v/mP+1/9f/+f8WACoAOwBHAEoA
TABPAE0ASgBJAEcAQQA7ADcAMwAtACcAIwAeAB0AGgAZABYAFAARAA8ADQANAAwADAAM
AA4ADQAMAAwACgAJAAgABwAJAAsADAANAAwADAAMAAsADQAPABAAEQARABIAEgAUABMA
EwAUABQAFgAZABwAHgAfAB4AHwAfACIAJAAlACYAJgAnACgAKQAnACgAKAAqAC0ALQAt
ACsAKQAnACYAIwAiACIAIQAhAB0AGwAYABYAEgAQAA0ACgALAAkABwAFAAAA///9//v/
+v/6//n/+v/2//T/8//z//L/8P/t/+z/7f/u/+//8P/s/+z/7f/t/+7/7v/u/+7/8P/w
//D/8P/v/+7/7f/s/+3/7//w//H/8f/w/+//7v/w//D/8P/x//P/9P/0//T/9P/0//P/
9P/4//r/+//8//z//P/7//v///8AAAEAAQAEAAQABQAFAAUABQAEAAUABgAJAAoACwAJ
AAkACQAJAAkACgAKAAsADQANAAwADAAJAAkACgAKAAwADAALAAoABwAHAAcABgAGAAYA
BgAGAAgABgAFAAUABAABAAAA//8BAAIAAgADAAIAAAD///7//v/9//3//f////3//f/9
//z/+f/4//f/+P/6//v/+//7//r/+P/4//j/+//8//3//v/+//7/AAAAAAAAAQABAAEA
AwADAAMAAwABAP///f/6//v/+P/3//X/8v/y//P/9P/2//T/8//y//P/9f/4//n/9//2
//T/8v/0//T/9f/2//T/9P/0//H/7//u/+3/7f/t/+7/8P/y/+//7v/t/+v/7P/t/+7/
8P/u/+7/7v/u/+7/7v/u/+7/8f/x//H/8f/u/+3/8v/6/wUAFAAkADAAPwBRAGQAcwB8
AIQAgwB5AGUARwATAM7/ff8i/97+vf62/sH+1v7p/vj+CP8R/yH/O/9W/2n/gf+g/73/
2f/5/xIAJgA3AEUATABQAFMAUwBOAEcAQQA5ADMALwArACYAIQAeABoAFQAQAA0ACAAH
AAUABAADAAEAAAAAAAAA///9//v/+v/+////AAABAP/////+//3///8AAAEAAQABAAMA
BAAFAAQABAADAAQABQAHAAoADAALAA0ADwAQABIAEgAUABUAGAAaABsAHAAdAB0AHQAd
ACAAIgAjACYAJgAlACQAIQAiACEAIQAfAB8AHgAcABsAGAAVABEADgAMAAwACwAKAAgA
BQACAP///v/9//v/+f/5//j/9v/2//P/8P/u/+3/7v/u/+3/7v/r/+r/6f/o/+j/6P/p
/+n/6f/q/+v/7P/r/+r/6f/o/+n/6v/r/+z/6//r/+r/6f/s/+z/7P/s/+7/7v/u/+//
7f/u/+7/7v/w//L/8//2//b/9v/1//T/9//4//j/+f/9//7//////////v/+//3/AQAD
AAQABwAGAAcABgAFAAcABwAHAAcACQAKAAoACwAKAAkABwAGAAYABwAJAAoACQAIAAYA
BAAEAAUABgAGAAYABgAGAAYABQACAAAA//8AAP//AAABAP///v/8//v//f/8//z//P/8
//v/+//7//n/9//3//f/+P/3//j/+f/4//j/9//1//X/9v/2//b/+v/6//n/+P/4//j/
+P/4//v//P///wAA//////7//f///////////wAA///+//z/+f/0//H/7f/v//D/8v/0
//L/8P/v/+7/8P/x//P/8//z//L/8P/u/+3/7P/s/+z/7//w//H/7//u/+z/6v/p/+j/
6P/p/+r/7P/s/+z/6//p/+n/6f/q/+v/7P/t/+7/7f/s/+v/6v/r/+v/6//r//D/8//4
/wAACwAYACgAOgBTAG8AhACVAJwAlgCJAHsAYQAvAO//pv9H/+j+ov59/nr+kf6q/r3+
0P7k/vX+D/8r/0b/Z/+N/7L/1f/1/w8AJAAyADsAQwBGAEIAPwA9ADoANQAxACkAIwAf
ABsAFgARAA4ACgAKAAgACAAGAAQAAQD///3//v/+////AAAAAP///v/+//3//f/9//3/
//8BAAIAAwACAAIAAgABAAMABQAGAAcABwAIAAgACgAIAAkACwAMAA4AEQAUABYAFwAW
ABcAFwAbAB4AIAAiACIAIwAkACUAJQAmACYAKAAqACsALAArACgAJwAnACUAJAAkACMA
IwAhAB8AHAAaABcAFgAUABIAEwARAA8ADQAIAAcABQADAAMAAgAAAAAA/P/6//n/+f/4
//b/8//y//H/8v/z//T/7//u/+7/7f/u/+7/7v/u/+z/7P/s/+z/7P/s/+z/7P/u/+//
7//v/+3/7P/r/+r/6//s/+3/7//t/+7/7v/u/+7/7v/t/+7/8P/y//P/9P/0//T/8//z
//f/+P/5//n/+v/6//v/+//6//v/+//9////AQABAAEAAAD///7//f/+/wAAAQADAAEA
AQAAAAAA/f/9//7//v///wAAAAAAAP3//f/9//z//v/+//7//v/8//r/+f/5//f/9f/1
//X/9f/2//b/9//2//T/8//y//T/8//z//P/8//x//H/8f/v/+3/7f/t/+7/8P/x//H/
8P/w/+//7v/w//T/9v/2//b/9v/1//T/9f/0//X/9//4//n/9//3//f/9//2//X/9P/y
//L/7v/s/+n/5//o/+r/7P/u/+z/6//q/+j/6f/r/+v/6v/o/+X/4v/l/+b/6P/q/+f/
5v/l/+H/4v/i/+L/4//i/+L/4//k/+T/5P/k/+P/5f/l/+X/5v/l/+T/4//i/+T/5P/k
/+T/4//j/+P/4//i/+f/8v/+/wsAHAAoADgATQBlAHYAgwCIAIQAdwBjAEEACQDF/3T/
Ff/E/o7+d/6A/pv+sv7D/tL+4P7z/g//Lf9E/1//gf+g/73/3f/3/wwAHgArADUAOgA6
ADcAMwAsACUAIwAeABkAFgATABAACwAIAAQAAgD+//z/+P/5//n/+v/7//r/+P/3//b/
+P/3//b/9v/3//f/9//3//b/9//3//f/+P/6//z//f/6//v/+//7//v//P/8//7///8B
AAQABgAGAAcACAAIAAsADAAPABEAEQASABIAEgAUABUAFgAXABkAGgAaABwAGgAZABgA
FQAVABUAFgAVABIAEAANAAsACQAHAAQAAgABAAAA/v/8//r/9//0//H/7//v/+7/7f/q
/+j/5f/k/+T/4v/h/+H/4f/g/97/3v/a/9r/2v/a/9n/2v/c/93/2v/a/9r/2v/c/9z/
3P/c/9z/3P/c/9z/2//b/9r/2f/b/9z/3f/e/9z/3P/c/93/3//g/+D/4P/j/+T/5P/m
/+b/5v/l/+T/6P/q/+v/7f/s/+z/7P/r/+7/7v/v/+//8v/z//P/9f/y//P/8v/x//T/
9f/2//f/9P/0//P/8//1//X/9P/0//X/9f/2//b/8//y//D/7v/w//H/8v/y//H/8P/v
/+7/7v/s/+v/6//t/+v/6//r/+j/6P/n/+f/6f/o/+j/6P/m/+X/5f/l/+X/4//j/+P/
5f/j/+P/4//i/+L/4f/f/+L/5P/l/+b/5f/m/+b/5v/m/+b/5//n/+r/6v/r/+z/6v/p
/+j/5//m/+f/6P/o/+b/5P/i/93/2v/Y/9f/1//Z/9v/3P/f/97/3P/a/9n/2//c/97/
3//a/w==
         </WaveFormData>
      </LeadData>
      <LeadData>
         <LeadByteCountTotal>10000</LeadByteCountTotal>
         <LeadTimeOffset>0</LeadTimeOffset>
         <LeadSampleCountTotal>5000</LeadSampleCountTotal>
         <LeadAmplitudeUnitsPerBit>4.88</LeadAmplitudeUnitsPerBit>
         <LeadAmplitudeUnits>��V</LeadAmplitudeUnits>
         <LeadHighLimit>2147483647</LeadHighLimit>
         <LeadLowLimit>268435456</LeadLowLimit>
         <LeadID>V3</LeadID>
         <LeadOffsetFirstSample>0</LeadOffsetFirstSample>
         <FirstSampleBaseline>0</FirstSampleBaseline>
         <LeadSampleSize>2</LeadSampleSize>
         <LeadOff>FALSE</LeadOff>
         <BaselineSway>FALSE</BaselineSway>
         <ExcessiveACNoise>FALSE</ExcessiveACNoise>
         <MuscleNoise>FALSE</MuscleNoise>
         <LeadDataCRC32>2337556781</LeadDataCRC32>
         <WaveFormData>
GAAYABgAGAAcAB4AIAAiACAAIAAgACAAIgAkACYAKAAqACwALgAwADEAMgAzADQAOAA8
AEAARABHAEgASQBKAE8AUgBVAFgAXQBgAGMAZgBnAGgAaQBqAG4AcAByAHQAcQBwAG8A
bgBuAG4AbgBuAGwAagBoAGYAYwBgAF0AWgBXAFYAVQBUAFAATABIAEQAQAA+ADwAOgA2
ADQAMgAwACwAKAAkACAAHwAeAB0AHAAXABQAEQAOAAwADAAMAAwACwAKAAkACAAGAAQA
AgAAAAIAAgACAAIA///+//3//P/+//7//v/+/wAAAAAAAAAAAgACAAIAAgAGAAgACgAM
AAwADAAMAAwADwAQABEAEgAVABYAFwAYABgAGAAYABgAHAAeACAAIgAhACAAHwAeACAA
IAAgACAAIgAiACIAIgAfAB4AHQAcAB8AIAAhACIAIAAeABwAGgAaABoAGgAaABoAGgAa
ABoAGAAWABQAEgATABQAFQAWABIAEAAOAAwADgAOAA4ADgAMAAwADAAMAAsACgAJAAgA
CQAKAAsADAAKAAoACgAKAAwADgAQABIAEgASABMAFAAUABMAFAATABUAFgAXABgAEwAS
ABAADwAQAA8ADQAMAAkACgAKAAoACAAGAAUABQAIAAkACwAMAAkACAAEAAIABAAGAAYA
CAAIAAgABAADAAAA/v/8//v//P/9//7/AAD9//z/+v/4//n/+//8//3//v/+//7//v/9
//z/+//6//v//f/+/////f/8/wAACQAXACoAQQBaAHgAngDBANoA7gABAQwBDgEJAeYA
nwBDANH/Qv+w/j3+Cf4U/jL+Sf5g/nn+jf6n/sf+4f79/iH/SP9q/4//rf/I/9z/7P/5
/wUADQATABYAGAAZABcAFgAVABQAEwATABQAFgAXABYAFQATABIAEwATABQAFAAWABcA
FwAZABYAFAATABQAFgAYABkAHAAbABsAHAAcAB4AHwAhACEAIwAmACcAKwArACoAKAAp
AC8AMgA1ADoAOAA7AD8AQQBCAEYASABKAE8AVABXAFsAXQBfAGAAYgBmAGoAbgByAHMA
dAB0AHQAdgB3AHcAdwB5AHkAdwB3AHMAcgBtAGoAawBqAGkAaABlAGEAYABeAFsAVwBU
AFIAUgBOAEsARwBCAD4AOQA1ADQAMgAwAC8AKgAmACQAIQAeABsAGAAWABUAFgAVABMA
EQAOAAsABwAHAAYABQAGAAUABAADAAEAAQD///z//P/9//7/AAACAAAA/v/8//n/+//9
////BAADAAMABAAEAAYABgAGAAYACgAOAA8AEQARAA8ADwANAA4AEAAVABkAGAAYABgA
FwAWABYAFgAWABcAGQAaABwAGQAXABYAFwAYABkAGgAbABkAGQAXABcAFwAWABUAEwAU
ABQAFQAWABIAEQAOAA0ADwAQAA8ADwAOAA4ACwAKAAcABwAHAAgACQAKAAoACwAHAAMA
AgABAAMABAAGAAcABwAGAAQAAAAAAAEAAQABAAMABQAHAAoABAAEAAUABgAHAAgACwAM
AA4AEAAPAA0ADQALAAsADAANAA4ACgAKAAkACQAFAAMAAAD+//7/AgAFAAgABgACAP//
/f/+////AQACAP7//v/7//r/+v/8//z//v8AAAAA/P/7//b/9P/y//H/8v/z//T/9v/0
//T/8//y//L/8//z//P/9f/2//f/+P/1//T/8//y//P/9f/2//f/+//8/wIACwAZADAA
SQBqAJIAugDZAO4A/gAHAQ4BDgHvAKwAWwDz/2n/1P5Q/gP+A/4m/kD+Vf5y/ov+pf7D
/t3++f4f/0X/av+M/6v/xf/a/+j/8v/7////AwAHAAoADAANAAsACgAJAAgABwAIAAgA
CQAJAAsACwAKAAoACgAJAAkACAAKAA0ADwATABIAEAAPABAAEwAUABQAFgAZABkAGgAa
ABsAGwAcABsAHQAgACEAJQAmACYAJQAnACwALgAwADQANgA5AD0APwA+AEIARABGAEsA
UABTAFcAWQBbAFwAXgBjAGYAaQBsAG4AcABxAHIAcQBxAHAAbwByAHMAcgBzAHEAcABr
AGgAaABmAGQAYgBhAF0AXABaAFUAUQBOAEwASwBIAEYAQwBAADwANwAzADEALgArACkA
JwAkACMAIQAdABkAFQASABEAEgARAA8ADAAKAAgABQADAAIAAQACAAIAAgACAAEAAAD9
//n/+P/7//z//v8AAP3//P/7//n/+v/7//z/AAAAAAEAAwAEAAMAAgABAAAABAAIAAkA
CwAKAAkACgAJAAoACgANAA8AEQASABMAEwARABAADwAOABEAEwAUABYAFAARAA8ADwAP
AA8ADwAPABEAEQAPAA8ADQAMAAsACQAKAAoACwAMAAoACQAGAAUABgAGAAQAAwADAAQA
AgACAAAA///+//7///8AAAAAAQD+//v/+//7//z//P/9//3/AAAAAP///P/6//v/+//7
////AwAGAAQABAAEAAQABgAGAAcACAAKAAsADgAPAAsACgAJAAgACQAKAAoACwAIAAUA
AQD+//z//v///wAAAQAAAAAAAQD+//3//f/8//v//P/6//r/+v/8//z//v/8//z/+P/3
//j/+P/4//n/9v/1//T/9P/3//j/+P/4//b/9//3//f/9v/2//b/9v/5//r/+//8//v/
+//6//n/+/8CAAwAFwAnADgASwBkAIgAsADNAOIA9gABAQIB/gDbAJYAQQDX/1P/xv5Q
/g/+Ff40/kb+Xf54/o/+r/7T/u/+Bf8l/0X/Yv+C/6H/vf/U/+r/+v8FAAsADQANAA4A
EAARABUAFgAXABgAGQAXABYAFgAVABcAFwAWABYAGAAZABsAHAAZABkAGAAZABsAHAAe
ACIAIAAgAB8AIAAhACEAIgAiACcAKQAsAC0AKwAsACsALQAyADQANQA5ADkAOgA7AD4A
PgBBAEUARwBLAFAAUwBWAFcAWgBbAF0AYwBnAGoAbgBwAHIAdAB2AHgAegB7AHwAfAB9
AH0AfQB6AHkAdgB1AHUAdgBzAHIAbgBsAGoAaABlAGEAYABeAF0AWQBWAFQAUQBMAEgA
QwBCAEAAPQA7ADUAMgAvAC0AKwAoACcAJQAkACEAHgAcABcAFgATAA8AEgASABIAEQAM
AAoACAAIAAYABgAGAAUABwAFAAIAAgABAAAAAAAAAAMABAAFAAUAAwADAAMABgAIAAkA
CwAMAA0ADgAPABAAEAASABEAEQAUABUAGAAZABYAFgAZABsAGwAcAB0AHQAgACAAIAAg
AB0AHQAcABwAHwAfACAAIwAgAB8AHgAdAB0AHQAbABsAHgAeAB4AHQAaABgAFwAWABYA
FwAWABcAFwAWABMAEQASABIADwAOAA4ADwAQABIAEAAOAAsACQALAAkACgALAAgACAAJ
AAkACgAKAAkABgAQAA8ADAAMAAwADAAMAA0ADgAQABIAEwATABUAFQATABIAEQAQABEA
EgASABMAEAANAAkABgAGAAgACQAKAAoACAAHAAcABQAFAAYABgAHAAgABgAGAAQABAAC
AAIAAwAEAAEAAQD9//z/+//7//n/+f/5//r/+//8//z//P/5//n/+P/3//n/+v/7//z/
/P/8//z//P/7//v/+v/5////AgAEAAsAFQAkADUATABqAJIAuQDYAO4AAQEMAQoBAwHm
AKcAUQDp/2T/1P5b/hf+FP4s/kP+XP55/pH+q/7N/uf++f4V/zb/VP93/53/vP/W/+r/
+/8DAAcACwAOABIAFwAbABkAGQAZABkAFwAWABYAFQAWABcAFwAYABgAFwAXABYAFgAX
ABcAGQAbABoAGgAcABwAHAAbABwAIAAhACMAJAAlACUAJgAlACgAKgAqAC0AMQAyADIA
NQA2ADYANgA4ADsAPwBEAEcARwBKAEsATABSAFYAWABbAGAAYwBlAGgAagBsAG4AcAB1
AHgAegB8AHsAewB6AHkAeQB5AHcAdwB4AHgAdAByAG0AagBnAGQAZgBjAGMAYgBeAFkA
VQBSAFAATABJAEUARQBCAD4AOwA2ADIALgArACoAKAAoACcAIwAfABsAGAAWABYAFAAR
ABMAEgARAA8ACwAIAAUABAAFAAYABwAHAAYAAwD///7/AAAAAAEAAgAEAAQABAADAAIA
AQAAAAIABQAHAAoADAALAAoACQAIAAsADgAOAA8AEwATABUAFQAUABQAFwAZABoAHAAe
AB8AHwAeAB0AHAAeAB8AHwAgACIAIQAhACMAIAAfAB4AHQAgACEAIAAhAB8AHgAdABsA
GwAaABoAGgAbABsAGQAZABcAFgATABEAEwAUABIAEgAPAA8ADwAQAA4ADgANAA0ADQAL
AAwADQAJAAgACAAHAAkACgAKAAgABgAHAAcABwAFAAkACwAOABAAEAAQABAAEAAOAA4A
DwAQABIAEwAWABcAEwASABEAEAARABIAEgATAA8ADQAKAAgABAAGAAcACAAKAAgABwAH
AAYABQAFAAQAAwAEAAIAAgACAAQABAAGAAUABAD///3//f/+////AQD///3/+//6//v/
/P/8//z//v/////////9//z/+//6//3//v///wAA//////7//f///wQADgAZACkAPABR
AGwAkgC6ANsA+AAOARsBJAEkAQcBwgBtAAUAf//u/mr+G/4R/i7+RP5X/nD+if6l/sf+
5/4F/yv/U/9w/47/q//H/97/8v8CAA0AEwATABMAEgASABMAEwAUABUAFgAXABQAFAAV
ABUAFwAXABYAFgAZABkAGgAaABcAFwAWABcAGQAaABwAIAAeAB4AHQAeACEAIQAiACIA
JgAnACkAKQApACoAKQArAC8AMgA0ADkAOwA8AD0AQABAAEMARwBJAEoATgBQAFIAUgBU
AFQAVQBZAF0AYABkAGQAZgBoAGoAaQBqAGoAagBqAGsAawBrAGcAZQBhAF8AYABgAFwA
WgBVAFIATwBMAEoARQBDAEAAPQA5ADYANAAuACgAIwAdABwAGgAXABUADgAKAAYAAwD9
//r/+f/3//T/8f/u/+z/5f/k/+H/3f/f/97/3f/b/9b/1P/S/9L/0f/Q/8//zf/O/83/
y//M/8r/yP/H/8b/x//I/8n/yf/I/8f/xv/I/8b/x//J/8r/zP/M/8z/zP/M/87/zf/N
/9H/0f/T/9P/0f/Q/9L/0//T/9T/1f/V/9j/2P/Y/9j/1f/V/9T/1P/X/9f/2P/b/9j/
1//W/9X/1f/V/9P/0//W/9b/1v/V/9L/0P/P/87/0P/R/9D/0f/R/9D/zf/L/8z/zP/J
/8j/yv/L/8z/zv/M/8r/x//F/8b/xf/H/8n/x//G/8b/xf/G/8b/xf/C/8r/y//J/8f/
yP/J/8r/y//M/8//0P/S/9T/0v/R/9L/0f/R/9L/0//U/9T/1P/T/9P/zv/L/8f/xP/G
/8r/zf/Q/83/yv/I/8f/yP/J/8v/zP/I/8j/xf/E/8T/xv/G/8j/y//M/8n/yf/G/8T/
wv/B/8L/w//E/8b/xv/G/8X/xP/C/8P/w//D/8f/yP/J/8r/yf/I/8f/xv/J/8v/zP/N
/8//0P/U/93/6f/8/xMALgBSAHwAnQCyAMYAzwDUANYAxwCSAEUA6f9p/9j+Tv7r/dP9
8v0Q/iX+Qv5f/nv+mf61/s3+6f4P/zT/Vv97/5f/rv/A/87/2//h/+P/5f/q/+7/8f/x
/+7/7f/s/+v/7P/s/+3/7f/u/+//7//w//D/7//v/+7/8f/z//T/9//1//T/9P/2//f/
+P/4//r//P/9////AAABAAEAAgABAAUACAAJAA0ADgAOAA0ADwASABQAFgAaABsAHwAk
ACcAJgAqACwALgAzADgAOwA/AEAAQwBFAEgASwBOAFEAVABXAFoAXABeAF0AXQBcAFsA
XgBfAF4AXwBdAFwAVwBUAFMAUgBRAFAAUQBNAEwASgBGAEEAPQA6ADoANgAzAC8ALAAo
ACMAHwAbABgAFQATABAADgAOAA0ABwADAP///P/7//z/+//5//j/9v/0//H/7v/s/+r/
6v/r/+z/7f/t/+r/5//j/+L/5f/m/+j/6v/p/+j/5//l/+f/5//n/+r/6//t//D/8v/x
//D/7//u//P/9v/2//f/9//3//n/+f/6//r//f///wEAAgADAAMAAwACAAEAAAADAAUA
BgAIAAYABQAFAAcABwAHAAcABwAIAAkACAAJAAcABgAFAAMAAwAEAAYACAAGAAUAAgAB
AAIAAgAAAP//AAACAAEAAgD+//3//P/8////AAAAAAEA/v/7//v/+//6//r/+//7//3/
/v/+//z//P/7//r//P/+/wAAAgAEAAQABQAGAAYABQAGAAUABwAIAAkACgAHAAYABAAD
AAQAAwABAAAA/f/+//7//v/+//z/+//7//z//f///wAA/P/8//n/+P/4//r/+v/8//7/
/v/6//n/9v/0//L/8f/y//P/9P/2//P/8v/w/+7/8f/z//T/9f/0//T/9P/0//P/8v/x
//D/8v/1//f/+f/1//T/9P/7/wUAFgArAEAAWAB4AJ0AvADQAOMA9gD+APsA7AC9AG0A
CQCO/wD/e/4f/gL+GP4z/kj+Yf53/o3+qf7J/uH++/4c/z7/Xf99/5z/tP/I/93/7f/3
////BAAIAAkACQAIAAcABgAFAAcACAAKAAsACgAJAAcABgAHAAcACAAIAAkACwAMAA8A
DAAKAAkACgAMAA4ADwASABIAEQARABAAEAARABMAEwAVABgAGQAdABwAHAAbAB0AIwAm
ACkALgArAC0AMAAxADQAOAA6ADwAQgBGAEgASwBNAE8AUABSAFYAWgBeAGIAYwBkAGQA
ZABmAGcAZwBnAGgAaQBoAGkAZQBkAF8AXABdAFwAWwBaAFYAUQBPAEwASQBFAEIAQAA/
ADwAOgA3ADIALgApACUAJAAiACAAHwAZABYAFQATAA4ACwAIAAYABQAGAAUAAwABAP7/
+//3//b/9v/2//j/9//2//X/8//z//H/7v/u//D/8P/x//L/8f/w/+//7f/w//H/8v/2
//P/8//0//T/9v/2//b/9v/6//7///8BAAAA//8AAP//AQACAAYACQAIAAgACAAHAAoA
CgAKAAoACwANAA4AEAANAAsACgALAAwADQAOAA8ADgANAAoACQAIAAgACAAHAAgACAAJ
AAoABgAFAAIAAQADAAQAAwADAAIAAgD///7//f/9//3//v/+//7//f/9//v/9//2//X/
9//4//r/+//5//j/9v/y//P/9f/2//f//f////7//P/8//z//P/9//7/AAACAAMAAwAF
AAUAAwACAAEAAAABAAIAAgADAP//+//2//L/8//2//j/+v/6//j/9//3//X/9f/2//b/
9//4//b/9v/1//b/9f/2//b/9v/y//H/8f/w/+//7//u/+3/7P/s/+//8P/w//D/7f/t
/+z/6//t/+7/7//w//D/8P/w//D/7//v/+7/7f/z//j/AAALABkAKgA9AFwAggCsAM0A
5gD8AAcBCAEGAecApgBRAOv/Z//S/lT+C/4J/iT+Nv5L/mb+f/6b/r3+2f7x/hH/M/9U
/3b/l/+z/87/4v/w//n//f//////AAACAAUABwAHAAcABwAHAAMAAgACAAEABAAFAAUA
BgAGAAUABQAEAAQABQAFAAcACAAIAAkADAAKAAoACQAKAAwADQAPABAAEAARABMAEwAU
ABYAFgAZABwAHgAfACMAJAAkACQAJgApAC0AMgA1ADYAOgA8AD4AQABEAEYASQBNAFEA
VABYAFoAXABeAGAAYwBmAGgAagBoAGkAaQBpAGcAZwBlAGUAZQBmAGMAYgBfAFwAWQBW
AFYAUwBTAFIATQBJAEYARABAADwAOQA1ADQAMgAvAC0AKAAkACAAHQAcABoAGgAZABUA
EQANAAoABgAGAAQAAQADAAIAAQD///v/+P/1//T/9f/2//f/9//3//X/8v/y//L/8v/z
//T/9v/2//b/9f/y//H/8P/y//P/9f/4//r/+v/6//r/+v/7//7//v///wIAAwAGAAcA
BQAEAAYABwAIAAoADAANAAwADAAMAAwADAANAA0ADgAQAA8ADwARAA4ADQAMAAsADgAP
AA4ADwAPAA4ADQALAAsACgAKAAoACgALAAoACwAJAAgABQADAAUABgAEAAQAAQABAAEA
AgABAAAA/v/9/////f/+/////f/8//z/+//+//7//f/6//r/+//7//v/+f/7////AgAD
AAQABQAGAAUABAAEAAQABgAHAAoACwAJAAgABwAGAAQABAADAAMAAgABAP///v/7//z/
/P/8//7//P/7//v/+f/5//r/+v/2//b/8//y//P/9v/3//r/9//2//H/7//v//D/8f/z
//H/8f/x//L/8P/w/+//7v/v//H/8v/z//H/8P/v/+7/8f/y//P/9P/y//P/8//z/+//
8v/6/wcAFwAqAD8AVgB2AJoAvQDYAO4A/wAKAQ4B/QDEAHMAFQCX/wb/fP4Z/v39GP4y
/kP+Wv5z/ov+q/7N/uv+D/81/1j/eP+V/6//xv/a/+z/9/8BAAUABQAEAAQAAwABAAQA
BQAGAAcABgAGAAcABwAFAAUABAAEAAgACQALAAwACQAJAAgACQALAAoACgAMAA8AEAAQ
ABIAEgARABEAEAAVABcAGgAbABsAHAAbAB0AIQAiACIAJQAoACoALAAwAC0ALwAyADMA
NgA8AEAARABFAEgASQBLAE8AUwBWAFoAXQBgAGMAZgBlAGYAZgBmAGgAawBtAG8AbgBt
AGoAaQBpAGoAZwBmAGYAZABiAGAAXgBZAFcAVABUAFEATwBOAEkARABAADsAOwA4ADQA
MQAvACwAKQAnACIAHgAcABkAGQAXABUAFAAPAA4ACwAHAAkACAAHAAUABAACAAAAAAD9
//z/+//5//z/+//5//r/+f/4//j/+P/4//j/+P/3//j/+f/6//7/+//7//z//P/+/wAA
AgAEAAUABgAEAAMABwAHAAkACQAKAAoADQAPAA4ADgAOAA0AEQASABMAFAARABEAEAAQ
ABEAEQASABUAEwATABMAEwARABEADwAPABEAEgATABMADwAOAA4ADgAPAA8ADQANAA4A
DgAMAAsACgAKAAcABgAIAAkACgAMAAkACAAGAAUABwAFAAYABwAGAAYABwAHAAcABgAE
AAAACAALAA0ACwAKAAgACAAIAAgACwAMAA4AEAARABEAEwATABIAEgASABIAEQASABIA
EwAQAA0ACQAGAAcACgAMAA4ADAAKAAkACQAHAAcACAAIAAcACAAGAAYABQAGAAUABgAJ
AAoABwAHAAMAAgABAAEAAQABAAEAAgADAAQABAAEAAMAAwACAAEAAwAEAAUABgAEAAQA
BAAEAAQABQAFAAUACwAMAA4AEwAbACoAPQBSAHAAmAC/ANoA7gD/AAgBBgEDAegApwBT
AO//av/a/mH+G/4a/jb+Tf5m/oX+nf65/tn+8/4H/yH/Qv9i/4P/p//G/+D/9P8BAAkA
DwAVABgAHAAhACMAIwAjACMAIwAhACAAIAAfACIAIwAjACQAIgAhACEAIAAiACMAIwAl
ACcAJgAmACgAJgAmACUAJgAqACsALQAuAC8ALwAwAC8AMgA0ADQANwA5ADoAOgA9AD0A
PgA/AEIARQBJAE4AUQBQAFQAVgBYAFwAYABiAGUAagBtAG8AcgB0AHYAeAB6AH8AggCE
AIYAhQCFAIQAgwCFAIUAgwCDAIIAggB+AHwAeQB2AHMAcABxAG0AbABqAGUAYQBeAFwA
WgBWAFMATwBNAEoARgBDAD0AOgA3ADUAMgAwADAALwArACcAIwAgAB4AHgAcABkAGwAa
ABkAFwARAA4ACwAKAAsADAANAA0ADAAJAAUABAAGAAYABwAIAAgACAAIAAcABgAFAAQA
BgAJAAsADgAQAA8ADgANAAwAEQAUABQAFQAYABkAHAAdABsAGgAcAB0AIAAiACQAJQAj
ACIAIQAgACEAIwAkACYAKAAnACcAKQAlACUAJQAlACYAJwAmACcAJQAkACMAIQAgACAA
IQAiACMAIwAhACEAIAAeABoAFwAYABoAGQAaABgAFwAWABYAFAAUABMAEwAUABEAEQAR
AA8ADgAOAA0AEQASABIAEAAQAA0ADQALAAwAEAASABQAFgAUABQAFQAWABUAFQAXABcA
FwAYABkAGgAXABYAFAATABQAEwARABAACwAMAAwADAAKAAgABwAHAAgACQALAAwACAAI
AAUABAAGAAgACAAKAAkACAADAAEA///+//3//f////////8AAP7//P/5//b/+f/7//z/
/f/8//z//P/8//r/+v/6//r//P/9//3//f/5//j//P8FABMAJgA7AFIAbgCOALMA0gDq
AP8AEAEUAREB+AC5AF8A8f9s/9z+Y/4f/hj+Mv5H/l7+d/6L/qH+wf7f/vX+Ff84/1r/
ef+b/7b/zP/k//X/AQALABMAFgAWABcAFQAVABUAFQAVABcAGAAaABsAGQAXABQAEgAV
ABUAFgAWABYAFwAXABkAFwAWABYAGAAaABwAHQAgAB4AHQAdABwAIAAhACMAIwAmACgA
KAArACwALAArAC0AMQA0ADcAPAA7AD0AQABBAEMASABLAE4AVABYAFoAXQBfAGEAYgBk
AGoAbgByAHYAdwB4AHgAeAB5AHsAfAB9AH8AfwB9AH0AewB6AHUAcgByAHIAcgByAG4A
aQBnAGQAYwBfAFwAWgBaAFYAUwBPAEwASABDAD8APgA8ADoAOQA0ADAALgArACgAJQAi
ACAAHQAeAB0AGwAYABYAFAARABAAEAAQABIAEAAOAAwACQAKAAkABwAIAAoACgALAAwA
CQAIAAcABQAHAAkACwAQAA0ADQAOAA4ADwAQABEAEgAVABgAGAAZABoAGQAaABkAGwAc
ACAAIwAgACAAIAAfACIAIgAiACIAJAAlACUAJgAjACEAIAAhACIAIwAkACUAIgAhAB4A
HQAeAB4AHgAdAB0AHAAcABwAGAAXABQAEwAVABYAFQAVABMAEgAOAAwADQANAA0ADgAM
AAwACwALAAkABQAEAAMABQAGAAgACQAIAAYAAwD+////AQACAAMABwAHAAUAAgAEAAQA
BAAEAAcACAAKAAwACwAJAAkABwAHAAgACQAKAAoACgAJAAkABAABAP3/+v/6//z//f/+
//3/+v/4//f/+f/5//r/+v/4//j/9f/0//H/8v/x//L/9P/2//T/9f/w/+7/7P/r/+3/
7f/t/+7/7v/u/+3/7P/q/+v/6//r/+3/7v/v//D/7f/s/+v/6v/s/+3/7f/t//H/9P/2
//3/BwAaAC8ATAByAJwAwwDiAPYABQEMARIBCQHeAJUAPwDH/zT/nP4n/vf9CP4m/jv+
VP5x/on+pf7D/t3+//4n/0z/cP+R/6//yP/a/+j/8f/5//v//f8CAAQABwAHAAYABQAE
AAMAAAAAAAEAAQACAAMAAwAEAAIAAQABAAAAAwAFAAYACQAHAAYABgAIAAcACAAIAAoA
DAANAA8AEAAPAA8AEAAPABEAFAAVABkAGwAcABwAHwAhACIAIwAmACcAKwAwADMAMwA2
ADcAOAA9AEIARQBJAEwATwBRAFQAVgBYAFoAXABfAGIAZABmAGQAZQBlAGUAaABpAGgA
aQBmAGYAYgBgAF4AXABaAFgAWgBXAFcAVgBSAE0ASQBGAEUAQgBAAD0AOQA2ADIALwAp
ACYAIwAhAB4AHAAcABsAFQARAA0ACgAJAAoACQAHAAQAAgAAAP3//P/6//j/+P/6//r/
+v/5//b/8//v/+7/8f/y//T/9v/1//T/8//x//H/8f/x//T/9v/3//n/+v/5//j/9//2
//v//v/+/////////wEAAQAAAAAAAwAFAAcACAAJAAkABwAGAAUABAAHAAkACgAMAAoA
CQAJAAsABwAHAAcABwAIAAkACAAJAAcABgAFAAMABAAEAAUABgADAAMAAQABAAAAAAD+
//3///8AAP7//v/8//v/+v/6//v//P/8//3//P/5//n/+f/2//b/9//3//r/+v/5//b/
9P/1//X/9f/5//z//f/+////AAD9//z//P/8//7///8CAAMAAgACAAIAAgD///7//P/7
//z/+//5//j/8//0//T/9P/1//T/9P/1//P/8//0//T/8P/w/+3/7P/v//L/8//2//T/
8v/s/+n/6v/q/+r/6//p/+n/6f/q/+r/6v/p/+j/6f/r/+z/7f/s/+r/6P/m/+n/6v/r
/+z/6v/r/+v/6//p/+z/9P///xEAJAA5AFIAcgCWALcAzgDiAPEA9gD6AOcArABZAPf/
d//m/mL+Df7//Rz+Nv5J/mD+d/6P/rH+z/7p/gn/Lf9M/2r/if+l/7z/0P/i/+//+f//
/wEAAgAAAP////8AAAEAAgADAAQABAAFAAUABAADAAEAAAAEAAUABwAIAAcABwAGAAcA
BwAGAAYACAALAAwADAAOAA0ADQAOAA4AEQATABYAFwAXABgAFwAZABsAHAAcAB8AJAAm
ACgALAArAC0AMAAxADUAOgA9AEAAQQBEAEUARwBLAE8AUgBWAFkAXABfAGIAYQBiAGIA
YgBkAGcAaQBrAGgAZwBkAGMAYgBiAF4AXABbAFoAWQBYAFQATwBNAEoASgBHAEUARABB
ADwAOAAzADMAMAAsACkAJwAkACEAHwAaABYAFAARABEADwANAAwABwAGAAMA//////7/
/f/7//n/+P/3//j/9v/0//L/7//y//H/7//w/+//7v/u/+7/8P/w//D/7//w//H/8v/2
//P/8//0//T/+P/6//z//v///wAA/v/9/wEAAQADAAMAAwAEAAgACwAIAAgACAAHAAoA
DAAOABAADQANAAwADAAOAA0ADQAPAA8ADwAPAA8ADAALAAgABwAJAAoACwALAAgABgAF
AAQAAwADAAEAAQAEAAQAAgABAP///v/6//j/+v/7//z//v/7//r/+P/3//j/9f/1//X/
9v/2//f/9//1//T/8v/u//D/8//1//f/9//3//f/+P/6//n/+P/4//r//P/8/////v/+
//z/+f/6//j/+P/5//j/9//1//L/7//t/+r/6v/t/+//8P/x/+7/7f/s/+v/7f/u/+7/
7//r/w==
         </WaveFormData>
      </LeadData>
      <LeadData>
         <LeadByteCountTotal>10000</LeadByteCountTotal>
         <LeadTimeOffset>0</LeadTimeOffset>
         <LeadSampleCountTotal>5000</LeadSampleCountTotal>
         <LeadAmplitudeUnitsPerBit>4.88</LeadAmplitudeUnitsPerBit>
         <LeadAmplitudeUnits>��V</LeadAmplitudeUnits>
         <LeadHighLimit>2147483647</LeadHighLimit>
         <LeadLowLimit>268435456</LeadLowLimit>
         <LeadID>V4</LeadID>
         <LeadOffsetFirstSample>0</LeadOffsetFirstSample>
         <FirstSampleBaseline>0</FirstSampleBaseline>
         <LeadSampleSize>2</LeadSampleSize>
         <LeadOff>FALSE</LeadOff>
         <BaselineSway>FALSE</BaselineSway>
         <ExcessiveACNoise>FALSE</ExcessiveACNoise>
         <MuscleNoise>FALSE</MuscleNoise>
         <LeadDataCRC32>2942810782</LeadDataCRC32>
         <WaveFormData>
AgACAAIAAgAFAAgACwAOAAwADAAMAAwADwAQABEAEgATABQAFQAWABYAFgAWABYAGwAe
ACEAJAAlACYAJwAoACwALgAwADIANQA4ADsAPgA/AEAAQQBCAEUASABLAE4ATQBMAEsA
SgBLAEwATQBOAE4ATgBOAE4ATABKAEgARgBIAEgASABIAEUAQgA/ADwAOQA4ADcANgAz
ADIAMQAwAC0AKgAnACQAIgAiACIAIgAeABoAFgASABAAEAAQABAADwAOAA0ADAAIAAYA
BAACAAMABAAFAAYAAgAAAP7//P/+//7//v/+//7//v/+//7//P/8//z//P/+/wAAAgAE
AAMAAgABAAAAAwAEAAUABgAHAAgACQAKAAkACAAHAAYACgAMAA4AEAAOAAwACgAIAAsA
DAANAA4AEAAQABAAEAANAAwACwAKAAwADgAQABIAEAAOAAwACgAMAAwADAAMAAwADAAM
AAwACgAIAAYABAAHAAgACQAKAAYABAACAAAAAQACAAMABAAEAAQABAAEAAEAAAD///7/
AQACAAMABAADAAIAAQAAAAIABAAGAAgACwALAAwADAALAAoACQAIAAsADQAPABEADQAL
AAcABQAHAAYABQAFAAEABAAGAAYABAABAAAA//8BAAMABQAFAAYAAgD8//n//P/+/wEA
AgADAAMAAgD9//n/9//1//P/9v/4//n/+v/3//b/9P/y//P/9P/2//f/+P/4//j/+P/2
//X/8//y//b/+P/6//v/+f/2//P/9f///wsAGwAxAEsAbQCTALkA2gADASwBVQF4AXUB
RwH9AJoAFgCE/wL/tv6q/rD+tf6//s3+2v7m/vr+Cv8d/zj/Vf9x/4n/oP+y/7//yf/U
/97/5//t//T/9v/3//X/9f/1//T/8//1//n/+/////z//f/8//v/+//7//v/+//+/wEA
AgAEAAIAAAD+//z//v8AAAMACAAHAAcACAAFAAcABwAIAAgADAAOAA8AEQAOAA0ADAAL
AA4AEwAWABsAGgAcAB4AHQAcAB0AHwAhACUAKAAsAC8AMAAvADAALwA1ADkAPQBCAEIA
RABFAEQARQBFAEYASABKAEwATQBPAEwASQBIAEYASABJAEoASgBJAEcARgBEAEEAQAA+
AD0APgA+AD0APQA2ADMALgAsACwALAArACsAKAAnACIAHgAcABkAFwAVABUAFgAUABUA
DwALAAcABAAEAAUABwAIAAYABAADAAEAAAD///3//f/+////AAABAP7//P/6//f/+f/7
//3/AAAAAAAA///+//7//v/+//7/AgAFAAYACQAHAAUAAwABAAQABQAHAAoACQAJAAoA
BwAHAAcABwAHAAkACwAMAA0ACQAHAAYABQAIAAkADAANAAwACwAJAAYABgAHAAcABgAH
AAgACQAKAAgABAACAAAAAgADAAQABQAEAAMAAgD////////+//7/AQACAAMABQABAP3/
+//4//n/+v/8/////v/9//3//P/8//v/+//8//7/AAABAAQAAAD+////AAABAAIABgAH
AAkACgAHAAYABQAEAAgACQAKAAsACgAJAAYABQACAAAA/v/9//3/AgAGAAgAAwD///3/
+//9////AQABAAMAAAD7//n/+f/6//z//P/+///////7//f/9f/z//H/9P/2//f/+P/2
//b/9f/0//L/8v/z//P/9f/2//f/+P/0//P/8f/w//T/9v/4//n/+//6//f/+f///w0A
IQA9AF8AhQCnAMcA6AAJATABUwFWATMB9wChAC4AqP8q/9L+uv7A/sT+y/7d/u/+/P4M
/xj/KP9B/1z/df+P/6f/uv/G/8//1//c/+L/5f/p/+7/8v/1//X/8//z//L/8f/y//X/
9v/5//n/+//7//v/+v/5//j/9//5//3///8CAP///v/9//z//v/+////AgAEAAUABwAF
AAQAAwADAAIABwAKAAwADwAMAAsACgAJAAsADwARABUAEwAWABkAGQAZABkAGgAbACAA
JAApAC0ALwAtAC0AKwAvADMANwA8AD0AQABCAEIAQgBBAEEAQgBGAEgASQBLAEgARQBE
AEIAQgBDAEQARABEAEMAQwBCAD4APAA5ADcANwA4ADgAOQAzADEALQAsACkAKAAmACUA
IwAjAB8AHAAYABUAEwARABMAFAASABMADgALAAgABgAFAAUABgAGAAUABAAEAAMAAQD/
//z/+//9////AQADAP///v/9//v//f/9//3//v8BAAIAAgACAP///v/9//z/AAADAAQA
BwAGAAUABAADAAUABQAGAAgACAAJAAsACQAGAAUABAADAAcACQAKAAsABwAFAAQAAwAF
AAUABwAHAAkACQAIAAYABQAFAAQAAgAFAAYABwAIAAUAAgABAAAAAAABAAIAAwADAAMA
AwABAP7//f/7//r//P/+/wAAAwAAAP3//P/6//r/+v/7//3//////wAAAAD9//v/+v/6
/wAABAAGAAQABAAEAAQAAwADAAQABAAGAAgACgAMAAsACQAHAAUACAAJAAgACQAGAAQA
AgABAP7/AAABAAAAAQABAAMABQADAAEA///7/wAA/v/6//n/+//8//7//v/8//v/+f/z
//b/9//4//n/9//2//T/8v/1//b/9v/2//T/9P/1//X/9f/0//P/8v/z//X/9v/4//b/
9v/2//X/9//6//3/AQAJABEAHQAzAFMAdwCbAL8A5AANATIBUQFOASEB2wB/AAoAjP8Y
/9L+vv7A/r7+w/7V/uf++P4Q/yL/MP9F/1j/a/9//5X/qv+8/8v/1//i/+j/6f/p/+r/
7v/x//X/+f/7//z//f/6//v/+v/7//v//f/9//3/AAABAAIAAwABAAEA///+/wAAAgAE
AAYABQAEAAQABgAGAAcACQAHAAoACwANAA4ADAAMAAsACwAPABEAEwAVABMAFQAVABcA
FwAaAB0AHQAgACMAJwArACwALAAtAC0AMwA1ADkAOwA7AD0APwBCAEMARgBIAEgATABN
AE8AUgBPAE4ATABLAE4ATQBOAE4ASwBLAEsASgBKAEkASQBIAEcARgBEAEMAPwA+ADwA
OwA6ADkANgA2ADIAMAAtACsAKQApACUAIgAhAB8AHgAdABgAFgARAA8AEQARABEAEgAN
AAsACgAIAAcABgAGAAUABQAFAAQABQAEAAMAAgABAAIABAAGAAcABAADAAIAAgAFAAYA
BgAGAAcACAAJAAoACQAJAAcABwAJAAsADQAPAA4ADQANAA4AEAARABMAEQASABMAFAAV
ABQAEwARAA8AEgATABUAFwAUABMAFAATABMAEwASABAAEQATABQAFAASABAADgAMAA8A
DgAPABAADAALAAoACQALAAsACwAJAAoACwALAAwACgAIAAYABQAIAAcACAAIAAYABAAD
AAMAAwADAAQABAAMAAsACAAGAAYABgAGAAgACQALAAwADAAMAAwADAALAAsACwALAAwA
DQAMAA0ACgAIAAYABQAFAAgACgAKAAkABwAHAAcABgAFAAQAAQAHAAYAAwADAAAAAAAB
AAAABAAFAAUAAQD+//3//P/7//j/+P/3//b/+P/6//v//P/6//j/9//1//f/+P/5//r/
9//3//b/9v/2//b/9v/1//v//P/9//3///8FAA8AIQA/AGUAjwC3ANwAAwEsAU8BbgF1
AU8BCwGyADQAoP8W/7b+mv6e/qP+rf6//tL+4v72/gj/E/8m/z3/Vf9v/4z/pv+3/8X/
0P/W/9n/3f/i/+j/6//x//T/9f/1//X/8v/z//L/8//2//n/+v/7//r/+f/4//f/9//5
//n/+v/7//z//f/+//v/+v/6//z///8BAAQAAwAAAP/////+/wIABAAFAAcACAAJAAoA
CwAJAAsACwANABAAFAAYABkAGQAZABoAGwAeACAAIwAlACoAKwAuAC8ALwAxADMANgA6
AD4AQQBCAEIAQQBBAEIAQwBEAEQARQBGAEUARgBGAEIAQQBAAD4APwA/AEAAQAA8ADoA
NwA1ADQANAAzADMAMAAvACwALAAnACQAIAAdAB4AHwAcABoAFgATABEADwAMAAwACQAJ
AAgABwAGAAYAAgD///3/+v/8//z//f/9//r/+f/3//f/9//3//f/9//4//j/+P/3//T/
8//y//L/9v/4//n/+v/5//j/9//2//n/+//7//3//v///wAAAQD+//3//f/+/wEAAwAG
AAUABAADAAIAAQAEAAUABQAFAAUABQAGAAcABAADAAQAAwAGAAcABwAGAAUABQAEAAIA
AAAAAAAAAAABAAAAAQACAP///f/7//n/+//9///////8//v/+f/4//j/+P/4//n/+v/5
//r/+v/4//b/9f/1//b/9//5//r/+f/3//b/9v/0//b/+//+/wAAAAAAAAAAAAAAAP//
///+/wAAAgAEAAYABQADAAEA//8CAAMAAgADAAAA/v/8//v/+P/6//v/+v/8//v//P/9
//v/+f/3//P/+f/4//X/9f/1//b/+P/4//b/9f/z/+3/7v/v//D/8f/u/+7/7f/s/+3/
7v/u/+7/7v/u/+//7//v/+7/7f/s/+3/7//w//L/8f/w/+//7f/t//D/9f/5/wEACQAX
AC0ASwBxAJkAwQDoAA8BNAFXAVoBNQH1AKMAMgCy/zL/2P62/rj+tv63/sf+1/7q/v7+
Ev8k/z3/WP9t/3//k/+o/7j/x//T/97/5P/l/+P/4v/i/+X/6f/t/+//8P/x//D/8f/w
//H/7//x//H/8f/y//P/9P/1//L/8//y//L/9P/2//j/+v/3//b/9v/4//b/9//5//f/
+v/7//3//v/+//7//f/9////AQADAAUABQAHAAcACQAJAAwADwAPABEAEwAWABkAGgAa
ABsAGwAhACMAJwApACsALQAvADIAMQA0ADYANgA6ADsAPQBAAD0APAA6ADkAPQA9AD8A
QAA8ADsAOgA4ADgANwA3ADYANAA0ADMAMwAwAC4AKwApACcAJwAlACYAIAAeABsAGQAX
ABcAEwAQABAADwAPAA8ADAAKAAUAAwADAAMAAwAEAAEA///+//z/+//6//r/+f/7//v/
+v/7//n/9//1//P/9f/2//f/9//2//X/9P/0//P/9P/0//T/9//4//n/+v/5//n/9//3
//n/+//9/////P/7//v//P/8//3////9//7///8AAAEAAAD///3/+//+////AQADAAAA
//8AAP////////7//P/9////AAAAAP7//P/6//j/+v/6//z//v/6//n/+P/3//n/+f/5
//f/+P/5//n/+v/3//b/9f/1//j/9//4//j/9v/0//P/8//1//X/9v/2//z//f/7//j/
+P/6//r/+v/6//7///8BAAIA///+//3//P/+////AAABAAEAAQD//////f/6//f/9f/1
//r//v8AAP3/+f/3//X/9v/3//j/9//4//b/8v/x/+//8P/y//L/9v/3//f/8//v/+3/
6//p/+r/7P/t/+7/7v/u/+3/7P/q/+r/6//r/+//8P/x//L/7v/t/+v/6v/s/+7/8P/x
//X/8v/v/+//9f/9/w0AJQBDAGcAiQCpAMgA6QAMATMBRgEtAfcAqQA+AL7/QP/e/rT+
tv66/r/+z/7j/vL+Av8Q/xr/Lf9G/13/ef+T/6r/uv/F/83/1v/a/93/4f/m/+z/7//v
/+3/7f/s/+v/7f/v/+//8f/z//X/9f/1//L/8f/w/+//8f/1//f/+v/5//j/9//2//b/
9v/3//r/+//9/wAA///+//3//f/8/wEABAAGAAkABgAFAAQAAwAGAAkACgANAA8AEgAV
ABUAFAAVABcAGQAdACAAJAAnACoAKQAqACkALgAxADQAOAA6AD4AQQBCAEEAPwA+AD4A
QQBEAEYASQBGAEMAQgBAAEEAQQBBAEAAQwBDAEQARAA+ADwAOQA3ADgAOAA3ADcAMwAx
AC0ALAApACgAJgAlACQAJQAiACAAHAAXABMADwARABIAEAARAA4ACwAIAAYABAADAAMA
AgACAAIAAwADAP///f/6//n/+//9////AQD///7//f/7//v/+//7//z//v8AAAEAAgD/
//7//f/8//7/AQACAAUAAwADAAMAAwADAAMABAAGAAcACQAMAAsACAAHAAYABQAHAAkA
CgALAAgABwAHAAcACQAJAAsACwANAA0ADAAKAAcABwAGAAQABgAIAAoADAAJAAYABQAE
AAUABQAFAAUABwAHAAcABQACAAEA///+/wEAAgADAAUAAgD///7//P/9//z//P/9//7/
//8BAAIA/v/9//7/AAACAAQABgAJAAkACgAKAAoACgAKAAoADAANAA4ADwALAAkABQAD
AAYABgAGAAcABAAGAAcABgADAAEAAQABAAIAAwAEAAMABQACAP3/+//8//7/AQACAAMA
AwACAP3/+//5//f/9f/4//r/+//8//n/9v/y/+7/8f/y//T/9f/0//T/9P/0//H/8f/w
//D/9f/4//v//f/5//b/8//z//n/AwAPAB8ANQBTAHcAnQC+AOUAEAE9AWYBfQFrAS8B
3ABsAN7/Sv/U/pz+nP6j/qn+t/7G/tL+5P76/gn/Hv85/1H/af+C/5j/p/+1/8T/0P/b
/+P/6v/u/+//7f/s/+3/7f/t//H/9f/3//v/+v/7//r/+f/3//f/9//3//r//f/+/wAA
/v/8//r/+P/6//z///8EAAEAAQACAP//AQABAAIAAgAEAAYABwAJAAgABwAGAAUACQAN
AA8AEwAQABIAFAATABYAFwAZABsAHwAiACYAKQAqACkAKgApAC4AMwA4AD4APQA+AD4A
PAA+AD8AQQBEAEcASABIAEkARgBDAEIAQABBAEMARQBGAEMAQQBAAD4AOQA4ADYANQA1
ADYANgA3ADAALQAoACYAJgAmACUAJQAgAB8AGgAWABQAEQAPAA0ADQAOAAwADQAJAAUA
AQD+//7///8BAAIAAAD+//3/+//6//n/9//3//n/+f/5//n/9f/0//P/8f/z//X/9//6
//j/+P/3//b/+P/4//j/+P/6//3//v8BAP///f/7//n//P/9////AgABAAEAAgD//wEA
AQABAAEABQAHAAgACQAFAAMAAgABAAQABQAIAAkABgAFAAMAAAACAAMAAwACAAMABAAF
AAYABAAAAP7//P/9////AQADAAIAAQAAAP3//f/9//z//P/9//7///8BAP//+//5//b/
9//4//r//f/6//n/+f/4//r/+f/5//r/AgACAAIAAAAAAAAAAAADAAMABAAEAAYABgAG
AAYABAADAAIAAQAEAAUABAAFAAEA/v/7//n/+P/8////AAD///3//f/9//z/+//6//f/
/P/8//r/+//6//r/+//6//n/+f/4//P/8//z//P/8//w//D/7//u//D/8v/z//T/8v/w
/+//7f/v//D/8f/y//H/8f/w//D/7v/u/+7/7f/1//b/9//7/wEACQAXADEAVQB9AKcA
zwD0ABsBPgFdAWABOwH9AKcANACs/yj/zP6w/rD+rv61/sX+2f7q/gD/EP8e/zP/Sv9h
/3f/kf+o/7z/y//X/9z/4P/f/9//4v/m/+v/7//y//P/8//z//D/8f/w//H/8v/1//b/
9//1//X/9f/1//P/9f/1//b/+f/6//v//P/5//j/+P/6//v//f8AAP///f/9//7//v/+
/wAAAQADAAUABwAJAAsACgALAAoACwAOABIAFgAXABgAGQAbAB0AHwAgACIAIwAqACsA
LgAvAC8AMQAzADYAOgA+AEEAQgBBAEEAQgBEAEQARABDAEMARgBFAEYARgBCAEEAQAA+
AD8APwBAAEAAPQA8ADoAOQA3ADYANAAzADIAMQAuAC4AKAAmACMAIQAgACEAHgAcABgA
FQATABEADgAOAAsACwAKAAkACAAIAAMAAQAAAP7/AAAAAAEAAQD+//3/+//7//n/+f/5
//n/+//8//3//f/7//n/9//2//r//P/9//7//P/8//z//P/7//3//f///wAAAQACAAMA
AAD/////AAABAAMABgAFAAUABQAFAAUABAAFAAUABQAHAAcACAAJAAUAAwADAAEAAwAF
AAYABgAEAAUABQAEAAIAAgACAAIAAwACAAMABAAAAP///v/9/wAAAQACAAEAAAD///3/
/P/6//r/+v/7//7//f/+//7/+v/4//f/9//4//n/+//8//v/+f/4//j/9v/4//v/AAAB
AAIAAwAEAAMAAQAAAP7/AAACAAQABgAEAAMAAgABAAEAAQD/////AQAAAP/////7//z/
/P/6//z/+//8//3//P/7//r/9//4//b/8v/x//P/9v/6//z/+f/3//T/7f/u/+//8P/x
//D/8P/v/+7/7v/u/+3/7P/v//D/8v/z//L/8P/u/+z/7f/v//D/8v/y//L/8v/x/+3/
7v/z//n/AQALABcAKwBDAGMAhQCpAM4A9QAeAUUBVgE9AQEBswBMANL/VP/y/sb+wv7E
/sH+zf7b/ur+/P4Q/yL/Of9U/2v/f/+T/6T/tP/D/9H/3P/k/+n/6f/q/+j/5//n/+r/
7f/v//H/8f/z//P/9f/z//P/8f/v//H/8//1//f/9P/1//T/9P/2//b/9v/2//f/+P/6
//7//P/7//v/9//5//v//v8AAAAAAAD/////AgADAAQABQAIAAsADAAPAA0ADgAPAA0A
EAATABcAGwAcABwAHQAdACIAIwAmACcAKgAtADAANAAzADQANAAyADcAOQA8AEAAPwA+
ADwAOwA8ADsAPAA8AD0APQA9ADwAOQA3ADYANAA1ADYANgA3ADQAMgAvAC0AKwApACUA
JAAiACIAIQAhAB0AGwAVABAAEgARABEAEQAOAAwABwAFAAQAAwACAAIAAgABAAEAAAD8
//r/+f/3//j/+f/5//v/+P/3//b/9f/1//b/9//3//n/+f/5//r/+P/4//f/9v/4//r/
/P/+//3//f/7//v//f/9//3//f//////AAACAP////8AAP3///8BAAMABQADAAMAAgAB
AAEAAQACAAMAAwADAAUABQAEAAMAAQD+/wAAAwAFAAYABAACAAAA/v8BAAAAAQACAAMA
AwADAAMAAAD///7/+//9////AAACAAAA/v/8//v//P/7//z//P/8//z//f////z/+//7
//r/AAADAAUABAACAAAAAAAAAAAABAAFAAcACAAIAAgACAAIAAcABwAHAAcACgALAAoA
CwAJAAYAAwABAAIABgAJAAoABwAFAAUABQADAAMAAwABAAYABAAAAP///v/+/////v8B
AAMABAABAP3/+//5//f/9//4//j/+P/7//z//P/8//n/+P/4//f/+f/6//v//P/5//n/
+P/4//n/+v/7//v/AQACAAEA/f///wUADwAfADkAXQCFAKsAzgDxABQBOQFcAWEBOwH5
AKAAJgCc/xz/xv6s/rD+tf6//tP+5v74/gz/GP8l/zb/S/9j/33/mP+w/8H/z//W/9r/
3//l/+r/7v/1//v//P/9//3//f/6//v/+v/7//7/AQACAAMAAAD///7//f/+/wEAAgAE
AAQABAAEAAQAAwACAAIABAAFAAcACgAJAAgABwAHAAYACAAKAAsADQAPAA8ADwAPAA8A
EQARABMAFgAaAB4AHwAdAB0AHgAfACQAJgApACsALwAvADEAMQAyADUAOAA8AD4AQgBF
AEYARQBFAEYASABJAEoASgBLAEwASwBMAEwASABHAEYARABGAEUARQBEAEEAQAA+AD0A
PgA+AD0APQA3ADUAMQAwACsAKgAoACcAKAApACYAJAAfABsAGAAVABYAFgATABMAFAAT
ABIAEgAMAAkABwAEAAUABgAIAAkABQADAAAA//8BAAEAAQABAAIAAgACAAEA/v/9//z/
/P///wIABAAGAAUABAADAAIAAwAFAAUABwAIAAkACgALAAoACQAJAAoADAAPABMAEwAQ
AA8ADgANABAAEQARABEAEwATABQAFQASABEAEgARABQAFQAVABQAEQARABAADgAQABAA
EAAQABAADgAOAA4ADAALAAoACQAKAAsADAALAAgABwAFAAQABAAEAAQABQAHAAUABQAE
AAIAAAD/////AAABAAMABAACAP3//f/8//7/AgAEAAYACAAHAAcACAAIAAYABgAGAAYA
CgALAAwADQALAAkABQADAAQABAAEAAUAAAACAAMAAgABAP///////wAAAQACAAEAAwAA
APv/+f/6//z///8AAAAA///9//f/9P/z//L/8f/y//T/9f/2//L/8P/t/+r/7P/u//H/
8//z//L/8f/w/+3/7f/s/+z/7v/w//L/8//t/+r/6f/t//f/AwATACUAPQBfAIUAqwDS
APkAJgFPAXQBgQFbARcBuAA8AKb/Gv+2/pT+mv6f/qX+tf7C/tD+4v72/gn/IP87/1X/
bf+E/5b/p/+3/8T/zv/Z/+H/5P/m/+X/5f/m/+f/5//n/+r/7//y//f/9f/1//P/8f/z
//P/8//z//X/9//3//j/9f/0//P/8v/0//b/+f/+//r/+f/5//X/+P/5//v//P/+/wAA
AQADAAAA///+//3/AAAFAAgADQAKAAwADgANAA8AEQAUABcAHAAeACEAIwAkACMAJAAj
ACgALQAyADgANgA4ADkAOAA6ADsAPQBAAEMARABEAEUAQgA/AD4APAA9AD8AQQBCAEAA
PQA7ADgANgA2ADUANQA0ADQAMwAzAC4AKwAmACQAJAAkACMAIwAfAB0AFwASABMAEQAQ
AA8ADgAOAAsACwAGAAMAAAD+//7///8BAAIA///8//r/9//3//f/9v/3//f/9//3//f/
9f/0//P/8f/z//X/9//6//n/+P/2//T/9f/2//f/+P/7//3//f////z/+//6//n/+//9
/wAABAABAAEAAgD//wAAAQACAAMABgAHAAcABwAFAAMAAgABAAQABQAIAAkABwAFAAIA
/v///wEAAgACAAIAAgACAAIA///8//v/+v/9////AQADAAEA///9//n/+v/7//v//P/8
//z//P/9//z/+f/4//b/9//4//r//f/7//n/+P/2//f/9//4//r//v/+//3/+v/8//z/
/P/8////AQAEAAYABQAEAAMAAgAFAAUABQAFAAcABwAFAAUAAwAAAP3/+//7//7/AAAA
AP7/+//6//n/+v/7//z/+//+//z/+P/3//b/9v/3//b/+f/7//z/+f/1//P/8f/v//H/
8v/y//L/9P/0//P/8v/v/+7/7v/t//H/8v/z//T/8v/x/+//7v/x//L/8//z//f/9v/1
//X/9/8BAA8AJQBFAGsAkwC1ANgA+QAcAUEBXgFTASkB5wCGAAgAfv8E/77+sv62/rv+
x/7b/uz++v4I/xb/Kf9G/1//e/+T/6r/vP/H/9H/2P/c/9//4f/o/+7/8f/z//H/8f/w
/+//7//x//H/8//0//f/+P/5//b/9f/0//P/9P/3//j/+v/6//r/+v/6//j/+P/5//z/
/v///wEA///+//3//f/8////AgAEAAcABQAFAAUABQAEAAcACAALAAwAEAAUABUAEwAT
ABQAFQAbAB4AIgAlACgAJwAoACcAKAArAC4AMgA0ADgAOwA8ADoAOQA5ADoAPgBAAEEA
QwBBAD8APwA+AD0APQA9ADwAPwA/AEAAQAA6ADgANQAzADUANgA2ADcAMQAvACsAKgAl
ACQAIgAhACEAIQAdABoAFwATABAADQANAA4ADAANAAkABwAFAAQAAAD//////v8AAAAA
AQABAP7/+//3//X/9//5//v//f/7//r/+f/3//X/9f/1//b/+P/6//v//P/5//j/9//2
//j/+//8/////v/9//z/+//5//n/+v/8//3///8CAAEA/v/9//z/+////wEAAgADAAAA
/////////f/9//////8CAAMAAwACAAAA///9//r//f/+////AAD///z/+//6//f/9//3
//f/+v/7//z/+//4//f/9f/0//f/+P/5//v/+f/3//f/9v/1//T/9P/1//b/9//5//r/
9//1//T/9P/4//z//f/+////AAD///3//P/6//7/AAACAAQABAADAAIAAQAAAP///P/7
//z//P/8//3/+f/6//r/+P/6//n/+v/7//3//f/9//v//f/6//X/8//1//j//P/+//3/
+//4//H/8v/z//T/9f/z//T/9P/0//b/9v/1//T/9//4//r/+//4//b/9P/y//X/9//4
//r/+v/6//r/+f/1//j/+/8BAAkAFQAjADcATwBxAJMAtQDaAAEBKgFRAWABQQEBAa0A
PAC8/0D/6P7G/sb+yP7H/tX+4/70/gj/HP8u/0P/XP9x/4P/mf+s/77/y//X/+T/7v/z
//X/9P/0//P/9f/5//v//P/9////AQABAAMAAAABAAAA//8BAAMABQAHAAQABQAEAAQA
BAAEAAQABAAFAAYACAAMAAkACQAKAAcACQALAA4AEAAPABAAEAARABEAEQARABEAEwAX
ABkAHQAcAB4AIAAfACMAJQAoACsAKwAsAC4ALwA1ADUANwA3ADwAPwBCAEYARABGAEcA
RgBLAE0AUABUAFMAUgBQAE8AUQBPAE8ATgBPAFEAUwBUAFAATQBLAEgASABKAEsATQBK
AEgARQBDAEEAQQA/AEAAPgA+AD0APQA5ADcAMQAsACwAKwArACsAKQAoACQAIwAiACEA
IAAgAB4AHQAdABwAGgAYABcAFQAWABcAFwAZABcAFQATABEAEQASABMAEwATABMAEwAU
ABIAEgARABAAEwAWABkAHAAbABsAGQAZABoAGwAcAB0AHwAfACAAIgAgAB8AHwAbAB4A
IQAkACcAJgAlACMAIQAjACMAJAAlACcAJwApACkAJwAlACIAHgAgACMAJQAmACMAIgAh
ACAAIgAgACAAIAAgACEAIgAjACAAHwAeABsAHgAfAB8AIAAdABwAGwAbAB0AGwAbABoA
HAAcAB0AHwAdABsAGgAYABwAHQAfACIAIQAiACIAJAAkACUAJgAmACgAKAAoACoAJwAn
ACYAJAAnACcAKAApACcAJgAjACEAIgAfAB8AHwAgACEAJAAmACMAIAAdABkAHQAeACAA
IwAfAA==
         </WaveFormData>
      </LeadData>
      <LeadData>
         <LeadByteCountTotal>10000</LeadByteCountTotal>
         <LeadTimeOffset>0</LeadTimeOffset>
         <LeadSampleCountTotal>5000</LeadSampleCountTotal>
         <LeadAmplitudeUnitsPerBit>4.88</LeadAmplitudeUnitsPerBit>
         <LeadAmplitudeUnits>��V</LeadAmplitudeUnits>
         <LeadHighLimit>2147483647</LeadHighLimit>
         <LeadLowLimit>268435456</LeadLowLimit>
         <LeadID>V5</LeadID>
         <LeadOffsetFirstSample>0</LeadOffsetFirstSample>
         <FirstSampleBaseline>0</FirstSampleBaseline>
         <LeadSampleSize>2</LeadSampleSize>
         <LeadOff>FALSE</LeadOff>
         <BaselineSway>FALSE</BaselineSway>
         <ExcessiveACNoise>FALSE</ExcessiveACNoise>
         <MuscleNoise>FALSE</MuscleNoise>
         <LeadDataCRC32>2000926104</LeadDataCRC32>
         <WaveFormData>
BgAGAAYABgAKAA4AEgAWABQAEgAQAA4AEQASABMAFAAVABYAFwAYABUAFAATABIAFwAa
AB0AIAAeAB4AHgAeACIAJAAmACgAKgAsAC4AMAAuAC4ALgAuADQAOAA8AEAAPQA8ADsA
OgA8AD4AQABCAEMARABFAEYARABCAEAAPgBCAEQARgBIAEUAQgA/ADwAPgA+AD4APgA8
ADwAPAA8ADkANgAzADAAMQAyADMANAAwACwAKAAkACUAJgAnACgAKAAoACgAKAAlACIA
HwAcAB4AIAAiACQAIQAeABsAGAAbABwAHQAeAB4AHgAeAB4AGwAaABkAGAAdACAAIwAm
ACMAIAAdABoAHAAeACAAIgAlACYAJwAoACYAJAAiACAAIwAmACkALAAoACYAJAAiACUA
JgAnACgAKgAqACoAKgAmACQAIgAgACUAKAArAC4AKgAoACYAJAAlACYAJwAoACoAKgAq
ACoAJgAkACIAIAAkACYAKAAqACUAIgAfABwAHwAgACEAIgAjACQAJQAmACMAIAAdABoA
HwAiACUAKAAmACQAIgAgACQAJgAoACoALAAsACwALAArACkAJwAlACoALAAvADEALAAq
ACgAJQAmACUAJwApACcAKAAqACoAJwAmACIAIAAjACcAKgAtACkAJQAhAB4AIQAiACUA
JgApACkAKAAkAB8AHQAZABcAGwAdACAAIgAhABsAGQAXABoAGgAbAB0AIAAgACAAHwAa
ABgAFgAUABgAGwAdACAAHAAVABMAEgAUABoAJQA1AEQAVABoAHwAkgCqAMcA7AAPASQB
IAEKAeQApgBPAPb/vv+q/57/kv+M/43/jP+K/4n/jf+W/6f/uv/N/93/6f/v//P/9v/6
/wAACgASABYAGAAYABUAFAASABIAEAATABUAGAAcABkAGQAYABcAFwAXABYAFgAaAB0A
IQAgABsAGQAXABQAFgAYABsAIQAgAB4AHQAeABwAGwAZABsAHQAhACUAJwAgACAAHQAY
AB0AIAAlACkAKwArACkAJwAnACcAJwApACwAMQA2ADsAOAA2ADMAMAAzADgAPgBDAEYA
RgBEAEMARQBFAEUARwBLAE8AUQBWAFAATQBIAEUASQBMAFAAVABSAFIAUQBOAEwATABL
AEsATQBPAFEAUwBNAEgARQBBAEMARABGAEgAQwBBAD0AOgA3ADUANAAzADUANgA4ADkA
NQAwACwAJwAoACsALgAxAC4ALQArACoAJgAkACQAJAAmACkAKwAuACsAKAAjAB8AIgAl
ACgALQAqACkAKQAoACUAJQAlACUAKgAsAC8AMQAtACoAJgAiACYAKAArAC8ALAAsACsA
KgAnACcAJgAmACkALAAuADEALgAqACYAIgAmACgAKwAuACsAKgApACcAJAAkACMAIwAn
ACkAKgArACcAJAAhAB4AIAAiACUAKAAlACUAJAAhACAAIAAgACAAIwAlACcAKQAmACIA
HgAbAB0AIAAiACUAJAAkACMAIgAeAB4AHwAfACMAJwApACwAIgAgACMAJAAlACYAKAAq
ACwALgArACkAJwAlACoALAAvADEALQAsACsAKQAnACMAIgAhACUAKAAsAC4AKwAoACIA
HgAiACUAJwApACgAJQAiACAAHgAeACAAIAAjACUAJgAkAB4AGwAWABMAFwAZABwAHgAg
ABsAGgAZABcAFgAWABcAGwAcAB0AHQAYABYAFAASABQAFwAZABwAHgAZABMADgAOABQA
IQAzAEYAXABwAIQAlgCsAMsA7AADAQgBAAHqALoAbAATAND/sP+g/5T/kP+Y/5//oP+c
/5n/m/+m/7X/xP/X/+f/8f/3//n/+v/6//z//v8CAAgADAAOAA0ACgAIAAgABgAGAAcA
CQAMAA4ADwAPAA8ADQALAAgABgAJAA0AEgASAA0ACwAJAAYACAAIAAkADQAPAA4ADgAQ
AAwACQAFAAUACQANABEAEwANAA4ADAAIAAkACgANAA8AEwAVABUAFQATABEADwAPABQA
GQAeACMAHwAeABwAGgAdACAAJAAnACwALgAuAC8ALQArACkAKQAuADMANgA8ADcANQAx
AC8AMQAyADQANgA3ADgAOAA2ADIAMAAtACsALwAxADMANQAxACwAKQAlACUAJAAkACQA
JAAjACAAHgAYABUAEwARABMAFAAWABcAFAAQAA0ACQAIAAkACgALAA0ADQAMAAwACAAE
AAIAAAAEAAcACQAMAAgABgACAP//AAABAAIABQAGAAcACQAKAAUAAwABAP//BAAGAAkA
CwAIAAYAAwAAAAMABAAGAAkACgAMAA0ADgAKAAcAAwAAAAQACAALAA8ADAAIAAQAAAAB
AAIABAAGAAcACAAJAAkABgAEAAEA//8EAAcACQALAAkABgADAAAAAQACAAQABgAIAAkA
CQAHAAIAAAD+//z/AAADAAYACQAHAAQAAQD//wAAAgADAAUABwAIAAgACAACAAAA///9
/wgADQAQAA0ADAALAAoACAAIAAgACAANAA8AEQATABEADgAMAAkACgAMAA4ADwAMAAkA
CQAJAAYABgAHAAYACgAMAAsADAAIAAcABQADAAYABQAEAAQAAgACAAQABAACAAEA///6
//z///8AAAMAAAD9//v/+P/9//v//f////3//P/8//3//P/6//j/9f/3//r//f8AAPz/
+//5//j/+v///wEAAgAAAAAAAwANABwAMgBMAGgAhACgAL8A3gDrAOgA2AC8AIoAPgDv
/7j/nP+G/3D/aP9s/3P/ev+E/4v/kf+a/6P/qv+z/73/yf/V/9//6P/w//b/9P/u/+z/
7v/y//f/+//8////AAD7//n/+P/4//j/+f/5//n/+//9//7/AAD+//3//f/4//r//f8A
AAIAAAD+//3////9//z//P/+/wAAAQABAAUAAQD///3/+f/8/wIABQAGAAIAAAAAAP//
AgADAAIAAQAEAAcACgAPAA0ADQANAA0AEQAUABYAGAAWABYAFwAXABoAHAAcAB0AIQAj
ACUAKQAlACUAIwAkACUAJwAnACkAKQAoACgAKAAnACgAKAAmACcAKAAoACkAJgAjACAA
HQAfAB4AHwAfABsAGAAWABQAEgARAA4ADAALAAsADAANAAgABAABAP3///8AAAIAAwD+
//3//P/7//v/+//6//r/+//6//v//P/4//f/9f/0//f/+v/7//3/+v/5//j/+f/5//n/
+v/6//v//f///wEA///8//r/9//7//7/AAACAAAA/v/9//3//v8AAAEAAgADAAUABgAI
AAQAAgD///3/AQAEAAcACgAIAAYABQAEAAIAAgACAAEAAwAEAAQABQACAAEA///9/wAA
AgAEAAYABAACAAEAAAAAAAEAAQD//wAAAgAEAAYABAABAP7/+////wAAAQADAAAAAAD/
//////8AAAAAAAAIAAgABgADAAIAAQAAAAQABgAIAAoACwALAAsACwAKAAoACwALAAwA
DgAQABEADgAJAAcABQAGAAgACwAMAA4ADgALAAoACQAJAAgABwAJAAkACQAKAAgABgAG
AAQABwAJAAoACAAFAAUAAwADAAEA///+//z/AgABAAQABwADAAAA/v/9/wEAAgADAAMA
AgACAAIAAgD//////v/+/wgACwAJAAQAAAD8//3/CQAcADQAUABqAIQAngC1ANAA7wAC
AQYB9gDaAKYAUwDy/6r/iP94/2r/Zv9t/3T/eP99/3//gP+F/5L/n/+x/8X/1//j/+r/
7P/u/+7/7v/w//b//v8DAAQABAAGAAYAAwABAAAAAAAEAAcACQALAAgABwAFAAQAAwAF
AAgABgAHAAkACwAMAAoACAAHAAkADQAOABAAFAAPAA0ACgALAA0ADwARABEAEQAWABgA
GAAUABIAEgARABcAGwAdAB8AHgAdABwAHQAeACEAJAAnACoALAAtAC4ALAAsAC0ALQA0
ADgAOgA9ADwAOwA6ADsAPAA/AEAARABEAEUARABFAEIAQAA/AD4AQQBEAEYARgBDAEIA
QAA/AD8APwA/AD8AQAA+AD4APQA3ADQAMgAwADEAMwAzADQALgArACkAJwApACgAKAAn
ACcAJgAmACUAHwAdABsAGQAdAB8AIAAiAB0AGgAZABgAGAAZABkAGgAbABwAGwAbABcA
FQATABMAFwAZABwAHgAaABkAGAAXABoAGgAbABsAHQAeAB4AHgAcABoAGQAZAB0AIAAi
ACQAIAAfAB0AHAAdAB4AHgAfACIAIgAiACIAHgAcABsAGgAeACAAIgAjACEAIAAeAB0A
HAAdAB0AHQAgACAAIAAgABwAGgAZABgAGgAdAB8AHwAbABoAGQAYABkAGQAZABkAGwAc
AB0AHwAcABoAFwAVABcAGgAcAB4AGQAYABgAFwASABUAHAAiACQAIgAiACIAIgAfAB4A
HQAcACAAIwAmACkAJwAkACIAHwAgACIAJAAlACQAIQAhACEAHwAeAB4AHAAgACIAIQAi
AB4AHQAbABkAHAAbABoAGgAcABwAHgAeABsAGQAWABAAEAATABQAFwATABEAEAAOABQA
EQASABMAEwASABIAEwASABAADgALAA0AEAATABYAEgARAA8ADgAMABEAEwAWABgAGgAd
ACUANABGAGAAfgCaALQA0wDyAAMB/gDwANgArABsABsA2v+2/6L/jP+A/4D/h/+M/5T/
mf+j/67/u//C/8n/1f/f/+n/8//+/wYACgAGAAIA/v/+/wAAAwAGAAgADAAOAAoACQAJ
AAoACAAJAAkACQALAA0ADgAQAAwACwALAAYACAALAA4AEAAOAAwACwANAAsACgAKAAwA
DAANAA0AEQANAA0ADQALAA0AEgAUABQAEQAQABEAEQAUABUAFAATABcAGQAbAB8AHQAd
AB0AHQAhACQAJgAoACcAKAAqACsALQAuAC0ALQAxADMANQA5ADUANQAzADQANAA3ADgA
OwA6ADgANwA2ADUANgA2ADQANAA2ADcAOQA0ADEALgArACwALAAuAC8AKQAmACQAIgAg
AB8AHAAaABkAGQAaABsAFgASAA8ACwAMAAwADQANAAgABwAGAAUAAwADAAIAAgACAAIA
BAAGAAEA///8//r//f8AAAEAAwABAP///f/9//v/+//8//z//v///wAAAQD///z/+v/3
//z//v///wAA/f/8//z//f/8//z/+//6//v//f/+/wAA/P/6//f/9f/5//r/+//8//r/
+P/3//b/9P/0//T/8//0//b/9//5//X/8//w/+3/8f/y//P/9P/y//D/7//u/+z/7f/t
/+v/7P/u//D/8v/w/+3/6v/n/+v/7P/t/+//7f/s/+r/6f/n/+j/6P/o//L/8v/v/+v/
6P/q/+r/6v/q/+7/8P/y//T/8f/v/+3/6//v//D/8v/z//L/8v/y//H/7f/p/+j/5//q
/+7/8//2//P/8P/q/+b/6P/r/+3/7//u/+v/6P/m/+T/5P/m/+b/6v/r/+v/6P/h/9//
2//Z/9z/3f/f/+D/4//f/9//3//e/9z/2//b/+D/4v/k/+X/4P/e/9z/2v/d/9//4P/i
/+b/4//d/9b/1P/U/93/7f8CABYAKgA+AFIAZgCBAKQAwQDMAMoAuACQAEwA9f+q/4D/
bv9e/1b/XP9l/2j/aP9l/2P/av93/4T/l/+r/7n/w//H/8r/zP/M/87/0v/Y/97/4v/h
/97/3P/c/9r/2//b/9z/3v/h/+P/5P/l/+H/3//c/9r/3v/j/+n/6v/n/+X/4//g/97/
3v/f/+P/5f/m/+j/7P/o/+X/4f/h/+X/6f/t/+//6//s/+r/5v/m/+b/6P/p/+7/8f/y
//P/8v/x//D/8f/0//n//v8DAAAAAAD///7/AAACAAUABwANABAAEQATAA8ADQALAAsA
EAAVABgAHgAaABkAFgAVABYAFgAXABgAHAAeAB8AHgAZABYAEgAPABEAEwAVABcAEwAQ
AA8ADQALAAoACgAKAAkACQAHAAYA///7//j/9f/5//r//P/9//r/9v/z/+//6//r/+v/
6//u/+//7//w/+v/5v/j/+D/5P/n/+n/7P/q/+r/6P/n/+X/5f/l/+f/6f/r/+7/8P/s
/+n/5v/j/+j/6v/t/+//7f/s/+r/6P/q/+r/6//t/+7/8P/x//L/7//t/+r/6P/r/+7/
8P/z//H/7v/r/+j/6f/q/+z/7v/x//L/8//z/+7/7P/p/+f/6//v//L/9f/x/+7/6//o
/+j/6P/p/+r/7P/v//H/8f/t/+r/5//k/+n/6//t/+//7v/s/+r/6f/p/+r/6v/r/+3/
8P/y//T/7P/q/+j/6//u//H/9P/1//b/9//4//f/9//3//f//P/+/wEAAwD9//r/9//z
//X/9f/4//v/+v/6//v/+v/4//j/9f/0//b/+f/7//3/+v/3//T/8v/z//T/9//4//n/
+f/4//T/8P/v/+z/6//t/+//8v/0//L/6//o/+X/5//o/+r/7f/u/+7/7v/t/+n/6P/n
/+b/6//v//L/9v/0/+//6//o/+j/7P/1//3/CgAcAC4AQABWAHAAjQCwANUA9gACAfQA
2ACqAF8AAACs/4L/dP9o/1z/W/9a/1j/Wf9d/2L/cf+C/5X/o/+x/7v/wf/E/8z/1P/e
/+b/7P/w/+7/6f/n/+b/5//m/+r/7f/x//b/8//z//L/8f/v/+//7v/u//L/9f/5//j/
8//x/+//7P/w//L/9f/7//j/9v/1//b/9v/1//P/9f/2//n//P/9//f/+P/2//L/9f/4
//3/AQADAAMAAQD//wEAAQABAAMABwALAA8AEwARABAADgAMAA8AFAAaAB8AIQAgAB0A
GwAeAB8AIAAjACcAKwAtADIALQArACcAJQAqACwALwAyADAAMAAvACwAKAAoACcAJwAp
ACsALQAvACsAJgAjAB8AIAAiACUAKAAjACEAHQAaABcAFQAUABMAFQAWABgAGQAVABAA
DAAHAAoADQAQABMAEAAPAA0ADAAKAAgACAAIAAsADQAOABAADAAKAAYAAwAGAAkADAAR
AA8ADQAMAAoACwALAAsACwAOABAAEwAVABIAEAANAAoADgAQABMAFwAWABYAFQAUABUA
FQAUABQAGAAaABsAHQAZABYAEwAQABQAFgAZABwAGQAYABcAFQAUABQAEwATABYAGQAb
AB0AGQAWABMAEAATABYAGgAeABwAGwAZABUAEgASABIAEgAVABcAGQAbABcAFAARAA8A
EwAWABgAGwAZABgAFgAUABQAFAAVABUAIAAhACAAHgAcABoAGAAbABwAHQAeACEAIQAh
ACEAHgAcABsAGQAcAB4AIAAhABwAFwAVABMAFgAYABsAHAAeAB4AGwAaABYAFQATABEA
FAAVABYAGAAWABQAFAASABMAEwASAA4ADAANAAwADQALAAkACAAGAAwACwAOABEADQAK
AAgABwAJAAoACwALAAwADAAMAAwACAAHAAUABAAOAA8ADwAMAAoACgAPAB0AMgBMAGYA
hACcALYAzwDqAPsA+gDsANQAqABgAAkAxP+i/4z/ev9w/3T/ff+E/4r/j/+R/5j/of+s
/7n/yf/Z/+f/8f/2//j/+P/2//T/9P/2//z/AQADAAQABwAIAAMAAQAAAAAAAgAFAAcA
CQAIAAcABQAEAAQABQAHAAQABQAHAAkACgAGAAQAAwAFAAcACAAKAA4ACwAJAAYABwAF
AAcACQAJAAkADgAQABAADAAKAAoACQAPABMAFQAXABUAFQAVABcAFwAZABsAHQAfACIA
JAAmACQAJAAlACUALQAwADEAMwAxADEAMQAzADEAMwAzADYANgA5ADoAPQA5ADYANAAy
ADUAOAA6ADoANgA2ADUANQA0ADMAMgAxADEAMAAxADEAKwAoACYAJAAmACcAJgAmACIA
HwAdABsAGgAYABcAFQAWABYAFwAXABEADwANAAsADwARABIAFAAQAA4ADgAOAAwADQAN
AA4AEAASABIAEwAPAA0ACwALAA0ADwASABQAEgARABAADwAPAA4ADgANABAAEgATABQA
EAAOAA0ADQAPABIAFAAWABIAEQAPAA4ADQAOAA4ADwARABIAEwAUABEADgAMAAoADAAO
ABAAEQAOAA4ADQANAAsACwAKAAkADQAOAA8AEAANAAoACAAGAAkACwAMAAsACAAIAAgA
CAAGAAUABAADAAcACAAJAAsACAAGAAMAAQADAAYACAAKAAYABgAHAAcAAAADAAgADgAR
ABIAEwAUABAADgAMAAoADQAPABEAEwAQAA4ADQALAAkACAAHAAUABwAFAAYABwACAAAA
///8////AAD+//7//f/9//z/+//6//f/9P/y//T/9v/6//z/+P/1//H/6v/r/+3/7f/v
/+z/6//r/+r/6//n/+f/5//p/+r/7P/v/+3/6v/n/+P/5v/o/+r/7P/q/+n/5//m/9z/
3f/f/+T/6P/s//H/9/8AAAwAIAA4AFIAbgCPALAAyQDOAMIArACIAEwA/f+4/5L/fv9o
/1j/VP9X/1j/XP9h/2n/dv+F/47/l/+h/6n/sf+5/8D/yv/S/9T/1P/Q/8z/yv/J/83/
zv/R/9L/0//T/9T/1v/S/9H/z//N/9D/0//V/9j/1v/V/9X/0P/S/9P/1P/U/9b/1v/X
/9v/1//U/9L/0v/V/9f/2P/d/9j/1//W/9P/0v/W/9f/1v/X/9j/2//d/9z/2//Y/9X/
2v/d/+D/5f/j/+P/4//j/+b/6P/p/+r/7P/u//H/8//0//T/8v/x//f/+////wUAAgAD
AAIABAADAAUABQAHAAoACgALAAwACQAIAAYAAgAFAAgACgANAAoABwAEAAEAAgAAAAAA
//8AAAAAAQACAPz/+f/0//D/8f/z//b/+f/2//L/7//r/+3/7P/s/+v/6v/r/+z/7f/q
/+f/4//g/+P/5P/n/+r/6P/n/+X/5P/m/+b/5P/j/+X/5f/l/+f/5f/j/+L/4P/k/+f/
6v/t/+r/6P/n/+X/6f/q/+r/6v/s/+z/7f/v/+v/6v/o/+b/6v/t/+//8v/w/+7/6//p
/+z/7P/s/+z/7f/u//D/8v/v/+z/6f/l/+f/6v/s/+//7P/r/+n/5//q/+r/6v/q/+3/
7v/w//L/7//t/+r/5f/p/+z/7//y//D/7f/q/+f/6v/q/+r/6//s/+7/7//x/+3/7P/q
/+j/8v/2//n/9//0//P/8v/x//D/9P/2//j/+v/5//n/+f/5//j/+P/5//n//P/+/wAA
AQD+//n/9//1//f/+v/+/wAA///+//r/+P/3//f/9v/1//j/9//2//b/8//y//P/8v/3
//n/+v/4//T/8//w/+//7v/t/+3/7P/x/+//8f/z//D/7v/t/+3/8v/0//b/9//0//T/
9P/0//L/8//z//T//P/9//n/9P/u/+r/7f/3/wgAIAA4AFIAaAB+AJMAsADRAOYA6ADe
AMYAkAA7AN7/mv96/2j/Wv9Y/2H/bP9y/3X/c/90/3v/hP+P/6H/tf/F/8//1v/Y/9b/
2P/a/97/4v/q/+//7v/u//D/8P/t/+v/6v/q/+7/8f/z//X/8//x/+7/7P/u//H/9f/0
//T/9f/2//b/9P/y//H/8//1//b/+P/8//j/9f/x//H/8//1//f/9//2//r/+//6//f/
9v/3//f//f8BAAMABQACAAEAAAABAAQABwAKAA0ADQAOAA4ADgAMAA4AEQATABoAHgAg
ACMAIAAfAB4AHwAgACMAJAAoACcAJwAlACUAJAAiACEAIAAiACQAJQAkACIAIgAhACEA
IgAjACQAJQAjACAAHwAdABgAFgAVABQAFAAVABQAFAAOAAsACQAHAAcABgAGAAUACAAI
AAkACQADAP//+//3//v//f/+/wAA+//4//f/9v/4//n/+f/6//v//P/7//v/+f/3//X/
9f/6//3/AQAEAAAA/f/6//f/+f/6//z//f///wAAAAAAAPz/+v/5//n//v8CAAUACAAF
AAMAAAD+/wEAAgACAAMABgAGAAYABgAEAAIAAQAAAAQABgAIAAkABQAEAAIAAQAEAAUA
BQAFAAYABgAGAAYABAAEAAUABgAIAAsADQANAAoACAAGAAQABQAFAAUABQAIAAgACAAJ
AAcABgAEAAMABQAIAAoADAAKAAYAAwADAAQACAAMABAAFAASABIAEgASABIAEQAQAA8A
FAAWABkAGwAWABQAEgAPABIAEQATABUAFAAUABUAFAASABIADwAOABIAFQAXABkAFwAT
AA8ADAAQABIAFgAYABYAFQATAA4ACwALAAkACQANAA8AEgAUABIACwAIAAUACQAKAAwA
DwAOAA4ADgANAAoACgAKAAoADAAPABEAFAAMAAcABQAGAAwAFAAdACkANgBEAFgAbgCI
AKIAvwDiAAcBIAEgAQgB5ACuAF8ABAC+/6D/lP+G/3z/ef94/3b/ef99/4j/l/+q/7n/
x//R/9n/4f/o//D/+P8AAAgADAAKAAgABQAEAAQABgAGAAkADQASABgAFQATABAADQAO
AA8ADwAQABMAFQAYABYAEQAPAA0ACgAPABIAFgAdABoAFgATABIAEgATABMAFwAZABsA
HQAdABkAGgAYABQAGQAcACEAJQAmACUAIgAfACIAIwAkACcAKgAtADAAMwAvAC4ALAAq
AC8ANAA6AD8AQQBAAD0AOwA9AD8AQQBFAEgASwBMAFAASgBJAEYARQBKAEwATwBSAE8A
TgBMAEgASQBKAEoASwBNAE0ATQBNAEgARABCAD8AQQBCAEQARgBAAD0AOAA0ADMAMwA0
ADUANwA2ADYANQAwACwAKQAlACYAKQAsAC8ALAApACUAIgAjACIAIwAkACQAJQAlACYA
IgAgABwAGQAcAB8AIgAnACMAIQAgAB4AIAAhACIAIwAkACQAJQAlACQAIgAfABwAHwAi
ACYAKwAnACYAJAAiACIAIwAjACQAJwAoACgAKQAnACQAIQAeACIAJAAnACoAJgAkACIA
HwAhACIAIgAjACQAJQAlACUAIQAeABsAGAAbAB4AIgAmACIAIQAfABsAHQAeAB8AIAAj
ACMAIwAjAB8AHAAZABcAGgAeACEAJQAhACAAHgAcABsAHAAeAB8AKAAlACIAIAAgACAA
IAAgACMAJgApACwAKwApACcAJQAnACgAKgArACwALAAsACsAJwAjACIAIQAkACYAKQAq
ACcAJgAiACAAIQAjACQAJQAnACUAIwAiACAAHgAeABwAIQAjACQAIgAdABsAFwAVABcA
FwAYABgAHAAZABoAGwAYABYAFQAVABgAGgAcAB0AGgAYABYAFAAVABcAGAAaACAAHwAb
ABYAEgAUABsAJwA8AFIAaAB+AJIApAC7ANoA+QAKAQoB/ADeAKYAUQD6/8L/qP+Y/47/
jv+X/57/nv+b/5v/oP+v/77/z//h//H//f8BAAIABAAEAAYACAAMABIAFgAZABgAFgAW
ABQAEQARABIAFAAXABkAGgAbABcAFQASABAAEwAXABwAHAAZABkAGQAYABcAFgAWABkA
HAAcAB0AIAAcABkAFQAVABgAGwAeAB8AGwAeAB4AHAAbABoAGwAbACAAIwAkACUAIwAh
AB8AHwAiACcALAAxADAAMAAvAC4ALgAwADMANQA9AEAAQQBDAD8APQA7ADsAPgBDAEYA
TABIAEcARABDAEIAQgBDAEQASABKAEsASgBGAEQAQQA/AEIAQwBEAEUAQgA+ADwAOQA2
ADQAMwAyADIAMwAyADIAKwAnACQAIQAkACQAJQAlACMAIAAeABsAFwAXABcAFwAaABsA
GwAcABYAEgAQAA4AEAATABUAGAAXABYAEwARABAADwAOAA8AEgATABUAFgARAA8ADQAL
AA8AEAASABMAEwASABAADgAMAAwADQAPABIAFAAVABYAEQAPAAwACgANABAAEgAVABIA
EAAOAAwACgAKAAsADAAOABAAEgATAA8ADAAIAAUACQALAAwADQALAAoACQAIAAcABgAG
AAYACQALAAwACwAHAAYABQAEAAgACQAKAAsACQAIAAcABwAGAAYABQAFAAgACgALAAwA
CAAGAAUAAwAIAA4AEQASABMAFAARAA4ACwAIAA0ADwARABMAEgASABMAEwAQAA4ADAAJ
AAsACwAOABEADgAMAAsACAAMAA4ADQAOAA0ADQAMAAsACAAFAAIAAAAEAAYACgAMAAgA
BQABAPr/+//9//3////9//3//v/+/wAA+//6//n/+//8//7/AQD9//r/9//z//X/+P/7
//7//f/9//z//P/0//P/9//8/wAABgAPABcAIAAuAEIAXAB2AJIAswDaAPEA8gDiAMoA
nABWAAMAwv+i/5L/fv9w/27/cf90/3j/f/+J/5b/pf+w/7n/wf/L/9X/2//k/+7/9v/4
//r/+P/0//L/8f/1//b/+f/6//z//f///wIA/v/9//v/+f/8////AQAEAAMAAwAEAAAA
/////////v8BAAIABAAJAAcABAACAAIAAwAFAAYACwAHAAcABwAFAAUACAAIAAYACAAK
AA4AEQARABEADwANABIAFQAYAB0AHAAdAB4AHwAfACAAIAAgACIAJgArAC8AMQAwAC0A
KwAwADMANgA7ADkAOwA7AD4APQA9ADsAOwBAAEIARQBIAEYARABBADwAPwBCAEQARwBE
AEEAPgA7ADsAOgA7ADsAPAA8AD0APgA4ADMALAAmACgAKQArAC0ALAAqACkAJwAnACYA
JgAlACUAJQAlACUAIwAhAB4AHAAfACAAIwAmACQAIwAhACAAIgAiACAAHwAgACEAIgAl
ACMAIQAgAB4AIQAlACkALQAqACgAJwAlACkAKgAqACoALQAuADAAMwAwAC4AKwAoAC0A
MQA0ADgANwA2ADQAMwA2ADYANgA2ADcAOAA6ADwAOQA2ADMALwA0ADgAOwA/AD4APQA7
ADkAOwA6ADkAOAA7ADwAPgBAAD4APQA7ADcAOgA8AD4AQAA+AD0APAA7AD0APAA7ADsA
PwBCAEQARwBDAEIAQAA+AEAARABJAE0ATABNAEwATABMAEwATABLAEwATwBQAFIAUQBQ
AFAASwBPAFAAUgBUAFAATgBMAEoATQBOAFAAUwBWAFUAUwBWAFIAUABOAEsATgBRAFQA
VwBTAA==
         </WaveFormData>
      </LeadData>
      <LeadData>
         <LeadByteCountTotal>10000</LeadByteCountTotal>
         <LeadTimeOffset>0</LeadTimeOffset>
         <LeadSampleCountTotal>5000</LeadSampleCountTotal>
         <LeadAmplitudeUnitsPerBit>4.88</LeadAmplitudeUnitsPerBit>
         <LeadAmplitudeUnits>��V</LeadAmplitudeUnits>
         <LeadHighLimit>2147483647</LeadHighLimit>
         <LeadLowLimit>268435456</LeadLowLimit>
         <LeadID>V6</LeadID>
         <LeadOffsetFirstSample>0</LeadOffsetFirstSample>
         <FirstSampleBaseline>0</FirstSampleBaseline>
         <LeadSampleSize>2</LeadSampleSize>
         <LeadOff>FALSE</LeadOff>
         <BaselineSway>FALSE</BaselineSway>
         <ExcessiveACNoise>FALSE</ExcessiveACNoise>
         <MuscleNoise>FALSE</MuscleNoise>
         <LeadDataCRC32>249319876</LeadDataCRC32>
         <WaveFormData>
6P/o/+j/6P/s//D/9P/4//b/9P/y//D/8//0//X/9v/3//j/+f/6//j/9v/0//L/9//6
//3/AAD9//z/+//6//7/AAACAAQABgAIAAoADAALAAoACQAIAA4AEgAWABoAGAAWABQA
EgAWABgAGgAcAB0AHgAfACAAHgAcABoAGAAcAB4AIAAiAB8AHAAZABYAFwAYABkAGgAZ
ABgAFwAWABMAEAANAAoACwAMAA0ADgAJAAYAAwAAAAEAAgADAAQABAAEAAQABAABAP7/
+//4//r//P/+/wAA/f/6//f/9P/1//b/9//4//r/+v/6//r/9//2//X/9P/3//r//f8A
AP3/+v/3//T/9v/4//r//P/9//7///8AAPz/+v/4//b/+//+/wEABAABAP7/+//4//v/
/P/9//7//v/+//7//v/6//j/9v/0//n//P///wIA/v/8//r/+P/5//r/+//8//3//v//
/wAA/f/6//f/9P/3//r//f8AAP3/+v/3//T/9//4//n/+v/7//z//f/+//v/+P/1//L/
9//6//3/AAD8//r/+P/2//r//P/+/wAAAwAEAAYAAwABAP///f/7////AgAFAAkABgAC
AP//+//+////AQADAAIAAgAFAAMAAQD+//v/+f/+/wEABAAHAAYA///7//b/+P/8//7/
AQABAAMAAQD9//n/9v/y//D/8//3//r//f/9//j/9f/w//L/8//0//X/+f/5//v/+P/1
//P/8f/w//X/+P/6//3/9//w/+z/6v/t//P/+v8FABAAGgAmADIAPwBOAGQAggCkALoA
wAC6AKgAhABHAAQA2f/I/7z/sv+p/6X/of+b/5X/lf+Z/6b/tP/E/8//1f/Y/9n/2//d
/+P/6//y//b/+f/3//X/8//y//D/7v/y//T/9v/6//j/9//1//P/8//z//P/9P/4//r/
+//9//n/9v/z//H/9f/4//v//v/9//3//P/7//v/+//7//v//v8BAAMABgABAP///P/4
//v/AAADAAgABgAHAAYABQADAAQABAAGAAoADQARABUAEwARAA4ACwAPABYAGQAfAB8A
IAAfAB4AHgAeAB4AIQAkACgAKwAuACkAJgAjACAAJAAoACsALwAvAC4ALQAsACgAKAAn
ACcAKQArAC0ALwApACMAHwAaABwAHgAhACQAIQAfABwAGgAXABQAEQAPABMAFQAWABgA
EgAOAAkABAAHAAgACwAOAAsACwAKAAcABwAEAAQABAAGAAkADAAOAAsABwADAP//AgAF
AAgADAAJAAkACAAGAAYABQAFAAUACAAKAA0AEAANAAkABQABAAUACQALAA4ACwAMAAsA
CgAIAAcABwAHAAoADQAOAA8ACwAIAAUAAgAGAAkACwAOAAsACgAJAAcABgAEAAQABAAJ
AAsADQAOAAoABgACAAAAAwAFAAgACwAKAAkACAAEAAEAAQACAAMABgAJAAsADQAKAAUA
AAD9/wIABAAHAAoACAAHAAUAAgD+//7/AAABAAQACgAMAA8ABQACAAUABgAHAAgACwAO
ABIAEQANAAsACQAHAAwADgAQABMAEgAQAA8ADQALAAkACAAHAAwADgATABMADgAKAAYA
AwAGAAkADAAPAA4ACQAHAAQABAAGAAYABwAKAA0ADAAJAAMAAAD8//r//v8BAAMABQAF
AAIAAQD+//v/+//7//v///8BAAUABAABAP3/+f/2//v//v8AAAMABQAAAPr/9P/x//f/
AAAPAB4AKgA4AEQATwBcAHQAkgCsALoAwgC+AKYAcAAtAPb/1//I/7z/uP+9/8H/vf+3
/63/q/+x/77/yv/Y/+f/7//w//H/7//t/+//8f/2//z///8BAAEA/f/8//r/+P/5//r/
+//+////AQACAAMA///9//v/+v/+/wIABQAJAAUAAgD///3//v8AAAIABAAFAAcACAAJ
AAUAAwABAP//AwAHAAoADgAKAAkABwAEAAcACgALAA4AEQATABMAEwAPAA4ADAAMABEA
FQAaAB8AHAAbABkAFwAbACAAIQAlACoALAAsACwAKgAoACYAJwArADAANAA4ADYANAAy
ADAAMgA0ADUANwA6ADoAOgA6ADYANAAxAC8AMgA1ADgAOwA3ADEALQAoACgAKAApACoA
KgApACcAJgAiAB4AGgAXABsAHQAeACAAGwAYABQAEAATABIAEwAUABYAFwAXABUAEwAO
AAwACgANABEAFQAYABQAEQAOAAsADAANAA4AEAARABMAFAAUABIADwANAAsAEAASABUA
GAAWABMAEAANAA4AEQASABQAFgAYABgAGAASAA8ADQALAA8AEwAVABcAEwAQAA0ACgAL
AA0ADgAQABEAEgATABMAEAAMAAoACAAMAA8AEgAUABIADgAKAAgACgALAA0ADwAPAA8A
DwAMAAYABQAFAAUACgANAA8AEQAPAAsABwAFAAcACAAKAAwADgAPAA8ADgAIAAYABgAF
AA8AFAAYABYAFAASABAADgAOAA8ACwAQABMAFgAZABcAFAARAA8AEQASABQAFQAUABMA
EwATABIAEAARAA0AEAASABQAFwAUABEADgALABAADQANAAwADAAOAA4ADwANAA0ACQAD
AAYACAAJAAwACQAHAAQAAQAIAAgACgAKAAcABwAHAAcABwAFAAUAAAADAAUABwAKAAgA
BgADAAEAAwAIAAoACgAJAAUABgAJABIAIAA0AEoAXQByAIwApAC0ALoAugC0AJgAZgAr
AAAA4//K/7b/rP+r/6//tf+3/7v/vf/D/8b/yP/O/9P/2//m/+//9f/5/////f/4//b/
9f/5//3///8CAAQABgACAAAA/v/+/wAAAQABAAEAAQADAAUACAAGAAQAAQD//wMABgAJ
AA0ACQAIAAcABgAGAAcABwAHAAoACwAMAA0ACwAJAAYABAAJAA0AEAASAA4ADgAMAAwA
DQAPAA8ADwATABYAGAAcABsAGQAYABcAGwAfACIAJQAiACQAIgAjACgAKgAqACoALgAw
ADIANwAzADIAMAAuADEANAA3ADoAOAA4ADcANwA2ADYANgA2ADcAOAA4ADkANwA1ADMA
MQAzADEAMQAwACwAKgApACgAJgAlACMAIgAjACIAIQAhABwAGQAVABIAFAAWABcAGAAV
ABIAEQAQABAAEQARAA8AEAAOAA8AEAAMAAsACgAIAA0ADwARABMAEQAPAA0ADAAMAA0A
DQAMAA4ADwARABMADwAMAAoACAAMAA0ADgAPAAsACwAJAAgACwAOAA8AEAARABEAEgAT
AA4ADQAKAAcACwAOABEAFAAQAA8ADQAMAAwADAAMAAsADQAMAA0ADgANAAsACQAGAAsA
DAANABAADgALAAkABwAJAAkACQAGAAcACQAMAA8ACwAJAAYAAwAGAAcACAALAAoACAAH
AAYABgAHAAcABgAOAA4ACgAHAAYABQAEAAcACgAOAA0ADwAPAA8ADwAPAA4ADQANAA8A
EAASABMADwALAAgABQAIAAoADwAPAA8ADgANAA0ACwAJAAcABQAJAAcACAAIAAQABAAC
AAEABQAJAAkABwADAAIAAAAAAP7//f/7//n/AAAAAAIAAgD+//v/+P/1//n/+/////7/
/v/9//z//P/6//r/+f/5/wEAAgAAAPz/9f/v/+7/9/8EABYAKgA+AE0AXABqAIAAmACs
ALYAuACyAJgAXwAWAN//xP+y/6L/nf+f/6P/pf+l/5//nf+g/6b/sP+9/8v/2P/j/+f/
5//l/+P/4v/k/+n/7//1//X/9v/2//b/8//w/+3/7P/x//X/+P/7//b/9f/0//T/9P/0
//P/8//2//b/9v/3//X/9P/z//L/9v/5//v//f/7//n/9//1//j/+f/5//r//f///wAA
AAD8//z/+v/6//7/AwAGAAkABQAEAAIAAgAEAAUABwAJAA4AEQATABUAEwAUABEAEQAX
ABwAHwAiACIAIAAeAB8AIgAkACUAJgAnACgAKQAqACcAJgAkACMAKAAqACwALgApACgA
JgAlACcAJwAnACcAKQAnACcAJgAiAB4AGwAYABkAGwAcAB4AGQAWABMAEQARABEAEAAQ
ABIAEgARABAADQAIAAUAAgAFAAkADAANAAoABgAFAAQAAgADAAQABAAHAAcABwAHAAMA
AQD///7/AgAFAAcACAAGAAMAAQD//wIAAgADAAQABgAHAAgACQAGAAUAAgAAAAQACAAK
AAwABwAFAAQAAwADAAUABQAFAAcACAAJAAoABQADAAAA/v8BAAQABwAJAAcABAADAAIA
AgADAAQABAAHAAYABQAGAAQAAQD///3/AQADAAUABAAAAP////////7/////////AQAB
AAEAAwD///z/+v/4//z///8BAAIA/f/8//3//f/3//z/AwAHAAoACQAIAAcABgAFAAQA
BAD//wQABwAKAA0ACQAGAAMAAQAFAAYACAAJAAYABQAFAAUABAACAAMA//8CAAQABgAJ
AAYAAwAAAP3/AQD//wAAAAAAAAIAAgADAAEAAQD9//f/+P/6//v//v/7//n/9v/z//n/
+P/5//j/+f/5//n/+f/5//f/9//y//f/+f/7//7/+v/4//X/8//z//b/+v/8//v/+f/6
//3/BgASACQAOgBPAGQAfACUAKIAqACmAKIAkABoAC0A/P/d/8j/sv+i/5//o/+n/6n/
q/+v/7f/vv/C/8T/y//T/9z/5f/t//P/9f/z/+z/6P/n/+n/7f/x//T/9v/4//b/9P/y
//L/8v/z//P/8//z//X/9//6//j/9v/z//H/9v/4//r//f/5//j/9//2//b/9//3//f/
+f/7//3////9//v/+P/2//n//f8AAAIA//8AAP//AAD//wEAAQABAAMABgAIAAwACwAJ
AAgABwALAA8AEgAVABMAFgAVABcAGAAaABoAGgAeACAAIgAnACUAJAAiACAAIwAmACkA
LAArACoAKAAnACgAKAAoACgAKAAqACsALQAqACcAJAAhACMAIwAlACYAIwAgAB4AHAAa
ABkAFwAWABYAFgAWABcAEgAPAAsACAAMAA4ADwAQAA0ACgAJAAgABgAHAAcABQAJAAgA
CgAMAAcABQADAAAAAwAFAAcACQAGAAUABAAEAAIAAwADAAIABAAFAAcACQAHAAQAAgAA
AAMABQAHAAkABwAHAAUABAADAAQAAwACAAQABQAHAAkABgAFAAIA//8CAAQABgAIAAYA
BQADAAIAAgACAAIAAQACAAIABAAGAAMAAQD///z/AQACAAMABgADAAEAAAD/////////
//z//P///wMABwAEAAEA/f/5//z//f/+/wEA///+//7//v/8//3//f/8/wgACAAGAAEA
/v8AAAAAAAAAAAUACAAMAAsABwAFAAMAAQAEAAYACAALAAsACgAKAAkABQADAAIAAQAG
AAgADQANAAkABgADAAEAAwAFAAcACQAKAAUAAwAAAP//AAD/////AQAFAAUAAwD+//r/
9f/y//T/9//5//v//P/6//r/+P/1//X/9f/1//v//f8BAAAA/P/5//b/9P/3//r//P//
/wMA/v/4//L/7f/t//T/AQAOABoAKAA2AEEATgBkAIIAnACuALgAugCqAH4APQACAN3/
yP+4/7D/s/+5/7n/s/+r/6P/pf+u/7j/yP/X/+P/6P/p/+n/6f/p/+n/7P/y//n//f/9
//n/+P/2//T/9v/2//b/+P/5//v//P/9//f/9f/z//L/9v/6//3/AQD///z/+f/3//f/
+P/5//r//P///wEAAwD///3/+//5//7/AQADAAYABAADAAEA/v/+/wAAAAACAAYACQAK
AAsACQAIAAYABgAMAA8AEwAXABYAFQATABEAFAAYABgAGwAgACQAJgAoACUAIgAfAB8A
IwAoACwAMAAtACwAKwAqACkAKgAqACsALgAwADIANAAvACwAKAAlACcAKQArAC0AKwAn
ACUAIgAhACAAIAAgAB8AHwAeAB4AGQAUAA8ACwAOABEAEwAWABMAEAAMAAgACAAGAAYA
BgAJAAsADAALAAgAAgD///z/AAADAAYACAAGAAUABAADAAEAAQABAAIABQAHAAgACAAE
AAEA///9/wIABAAHAAoACAAFAAIA/////wEAAQACAAUACAAJAAoABgADAAEA//8DAAcA
CQALAAcABAABAP7///8BAAIABAAHAAgACQAJAAUAAAD9//r///8DAAcACgAGAAIA/v/8
//3//f/+////AQADAAUABAD9//v/+v/5//z///8BAAMAAAD9//r/+f/6//r/+//8//7/
AQADAAQA/P/4//b/+f/8////AgADAAQABgADAAMAAwADAAMABgAIAAoADQAJAAQAAAD7
//3///8CAAUABQAEAAYAAwACAAAA/v/9/wEAAwAFAAcABwABAP7/+v/7//7///8BAAEA
AwABAP3/+P/2//P/8v/2//n/+//9//z/9v/y/+z/7//x//P/9f/1//X/9//0//H/7//t
/+z/8v/2//n//f/5//T/7v/s/+3/8f/2//3/BgAOABYAIAAtAEAAVABwAJAAqgC6ALoA
sACYAGsAJgDp/8j/vP+u/6P/nf+X/5H/jf+N/4//mP+m/7L/vf/H/8z/zf/P/9P/2f/h
/+j/7v/v/+3/5//k/+T/4//i/+f/6v/t//L/7//v/+7/7f/r/+v/6//s//D/8v/z//X/
8v/u/+r/5//r/+7/8f/0//L/8f/v/+3/7//v/+//7//x//P/9P/2//L/8f/v/+z/8P/0
//b/+v/5//n/9//1//X/9v/2//j//f///wIABQADAAEA/v/7////BgAJAA8ADgAOAAwA
CgAOAA4ADgARABUAGAAaABwAGAAWABQAEgAXABoAHAAfAB0AHAAbABoAFgAWABUAFQAX
ABkAGwAdABkAEwAPAAoADgAQABMAFgARAA8ADAAKAAgABgAEAAMABQAHAAgACgAGAAIA
/f/4//3//v8BAAQAAgABAP//+//9//r/+v/6//v//f///wAA/f/5//X/8f/2//n//P8A
APz/+//5//b/+P/3//f/9//6//z///8CAP//+//3//P/9//7//3/AAD9//7//f/8//z/
+//7//v//f8BAAMABQACAP7/+v/2//n//f8AAAQAAgAAAP7/+//8//r/+v/6////AQAD
AAQAAAD8//j/9v/6//3/AQAFAAMAAQD///r/+f/5//r/+////wEAAgADAP//+//3//X/
+v/8////AgAAAP///f/6//f/+P/7//3/BwAIAAgABgAEAAIAAAACAAQABwAFAAYABwAI
AAkABgAEAAIAAQAEAAYACQALAAYAAwABAP//AQACAAYABQAGAAYABgAHAAUAAwABAP//
BgAFAAcACAAEAAQAAgABAAEAAwABAP3//P/8//v//P/6//n/9//1//z//P/+//7/+f/3
//X/8//4//n//P/6//z/+//6//r/+f/4//b/9f/9/wAA/v/8//f/8//2////DgAeADIA
SABbAGwAfgCSAKQArACsAKoAlgBoACcA8v/T/77/rP+i/6P/qf+t/63/rf+t/6//sv+4
/8L/zf/Z/+T/6//v/+//7//t/+r/6v/t//P/+f/7//z//P/8//n/9v/z//L/9P/3//n/
+//3//f/9//4//j/+P/3//f/+f/6//v//f/5//j/9//2//r//f///wEA/v/9//z/+//6
//v/+//8/wAAAwAFAAYAAwACAP///v8DAAcACQALAAkACgAKAAwACwALAAwADQASABUA
FwAZABYAGAAWABcAHAAgACIAJAAlACQAIwAlACUAJgAmACYAKgAsAC4AMAAuACwAKQAn
ACwALgAwADIALwAuACwAKwApACkAKQApACwAKwAsACwAKAAkACEAHgAgACEAIQAiAB0A
GgAXABUAEwATABIAEgATABQAFAAUABAADAAKAAgADAAPABEAEQAQAAwACwAKAAgACQAK
AAoADAANAA4ADwAMAAkABgAEAAgACwANAA4ADQALAAoACQAIAAgACQAKAAwADQAOAA8A
DAALAAgABgAIAAwADgAQAAwACwALAAsACgALAAoACQANAA4ADwAQAA0ACwAIAAYACgAM
AA4ADwAMAAoACgAKAAkACQAJAAgADAAMAAwADgAMAAkABwAFAAcACQALAAoABwAHAAgA
CQAHAAcABgAFAAkACQAJAAsACQAGAAQAAgAEAAcACQAKAAQABAAGAAcA//8CAAcADgAP
ABAAEQASAA8ADgAOAAkADAAPABIAFQAUABIAEAAPAA0ADAAMAAsADgAPABEAEwAQAAwA
CwAFAAgACgAMAA8ADgANAAwACwAMAAcABQACAAUACgANABEADAALAAYA//8AAAIAAwAG
AAMAAwACAAEAAgAAAAAA/v8BAAMABQAHAAQAAQAAAPr///8BAAMABgAEAAQAAwADAPv/
/P/+/wIABQAHAAoADQAQABYAIgA0AEcAXgB6AJYArAC2ALYAsgCkAIIASwAWAPf/4v/O
/7z/tf+z/7H/r/+x/7f/v//I/9D/1P/Z/93/4v/p/+//9//9/wEAAAD8//f/9f/z//f/
+v/8//7///8AAAEABAABAP///P/5//v///8DAAgABAACAP///f8AAAAAAAABAAMABAAF
AAYAAgABAP///f8CAAUACAALAAkABwAEAAIAAwAFAAYABgAHAAoACwAOAAsACwAJAAcA
DAAQABMAGAAXABUAFAATABcAGQAaABsAHgAiACIAJQAlACQAIQAeACQAKAAsADMALwAu
ACwAKgAtAC4ALwAwADMANAA0ADUAMgAwAC4ALAAvADIANAA3ADIALwAsACkAKwApACkA
KAAqACoAKwAsACcAIwAeABoAGwAcAB0AHwAcABkAFQASABMAFAAUABQAFQAUABUAFgAR
AA8ADAAHAAwADAAPABIADgANAAwACgAMAAsACgAJAAsACwALAAwACAAHAAUAAgAIAAsA
DwATAA8ADAAKAAgACwALAAsACwAMAA8AEAASAA8ADgALAAgACQALAA4AEQAOAA0ACgAH
AAoACgAKAAoADAANAA0ADgALAAgABQABAAUABgAJAAwACgAJAAgABgAJAAgABwAIAAwA
DQAPABEADAAJAAYAAAABAAUACgAPAAwACQAFAAEAAwADAAMABQAIAAgACQAKAAYABQAD
AAAACgAQABIADwAMAAkACAAHAAYACwAOABIAEQAQAA8ADgANAAwADAAMAA0AEQASABQA
FQAQAA0ACwAJAAwADgATABMAEQAQAA8ADwAMAAsACgAJAA4ACwALAAoACAAIAAYABQAI
AA0ADgANAAkABgACAAAA/v////////8FAAQABQAEAAAA///+//3/AQADAAcABgAEAAMA
AgACAAEAAgACAAMADQAMAAgAAgD7//X/9v/9/wwAHAAuAD4ATwBcAGoAfgCaALAAvADC
AL4AogBnACAA6f/M/7j/rP+n/6//tf+5/7X/r/+r/6z/sv+6/8n/1//i/+v/7//v/+3/
7//y//T/9//9/wUABAAEAAMAAgD+//z/+v/6//3/AQAEAAcAAQD///3//P///wAAAAAB
AAMAAgABAAEA///+//3//P///wMABgAJAAYAAwAAAP3///8BAAIABAAGAAcABwAGAAQA
BAACAAIABgALAA4AEQAOAAwACQAIAAsADQAQABMAEgATABMAEwATABYAFQAXAB4AJAAo
ACwAKQAmACMAIwAmACgAKQAqACsALAAtAC4ALQAsACoAKQAsACwALAAsACwALAArACsA
LAAtAC4ALwAsACkAKAAmACIAIAAfAB4AHgAfAB8AIAAcABgAFAARABMAEwASABIAEwAU
ABQAFAAPAAoABwAEAAgACwANAA0ACgAGAAUABAAEAAUABgAGAAcABwAHAAcABAADAAIA
AgAGAAkACwAMAAkABQACAP//AgACAAMABAAFAAUABQAFAAIAAQD+//z/AAAGAAoADgAK
AAcABQADAAMABQAFAAUABwAGAAUABAABAAEAAAAAAAQABgAIAAkABgACAAAA/v8AAAEA
AgACAAUABAADAAQAAgABAAEAAQAFAAcACQAIAAMAAQAAAP///v////////8CAAEAAAAB
AP7//P/7//r//v8BAAMABAAAAPr/+P/3//r//f8AAAMABgAGAAYABwADAAEAAQABAAEA
BAAGAAgACwAIAAQAAQD9/wAAAQADAAUABAAEAAcABQAEAAIAAAD//wEAAwAFAAcABQD/
//z/+P/8/wAAAgAFAAMAAwD///n/+f/4//b/9v/4//v//f////7/+P/0/+7/8P/z//b/
+f/6//n/+v/2//T/8//y//L/9f/4//r//f/z/+7/6v/s/+//9f/8/wUADAAUAB4ALAA7
AE4AZgCCAKAAuAC+ALYApgCKAFcAFADj/87/wP+0/6f/n/+Z/5P/kf+R/5f/pP+y/7z/
xf/L/9D/0//X/9v/4//r//L/9P/z//H/7f/r/+z/7P/s//D/9P/4//7/+//5//b/8//y
//P/9P/2//n/+v/6//v/+f/2//P/8f/2//r//v8CAP///f/6//f/+v/7//z//f8AAAEA
AQACAAAA///9//r///8EAAcADAAKAAkABgADAAYACAAJAAwAEAARABMAFQATABEADgAL
ABEAGAAbACEAIQAgAB0AGgAeACAAIgAnACoALAAtAC4ALAAqACgAJgAqAC4AMQA1ADMA
MAAtACoAKgAsAC0ALwAxADEAMQAxAC4AKQAmACIAJgAoACsALgAoACUAIQAeAB8AHgAd
AB0AHgAfAB8AIAAcABgAEwAOABIAFAAYABwAFwAVABIADQAPAA4AEAASABIAEwAUABQA
EAANAAoABwAMAA8AEgAWABIAEQAPAAwADwAPABAAEQAUABQAFQAWABQAEQAOAAsADgAT
ABYAGgAXABYAEwAQABEAEQASABMAFAAXABgAGQAVABIADwAMAA8AEwAWABoAFgAUABIA
DwAQABAAEgAUABYAFwAYABgAFAAQAAwACgAQABMAFwAbABgAFQASAAwACwANABAAEwAW
ABcAFwAXABUAEQANAAsAEAASABUAGAAVABMAEAAMAAwADgASABUAHQAaABcAFAASABIA
EgASABYAGgAfAB8AHQAbABkAFwAbABwAHQAfACEAIAAgAB8AHAAZABcAFQAYABoAHwAf
ABwAGgAYABcAGAAZABoAGwAfABsAGgAYABYAFgAUABMAGAAdAB4AHQAXABQAEAAOAA8A
EQASABMAGAAWABYAFAARAA8ADQALABEAEwAXABYAFAARAA4ADAAOABAAEQATABsAGgAU
AA4ACQAJAA4AFwAmADYARgBUAGEAbAB8AJQAsADGANAA0gDKAKgAbQAqAPv/4v/S/8j/
x//P/9H/zf/F/7//wf/K/9b/4v/v//3/BAAHAAUABQAFAAMABgAMABMAFwAZABcAFgAU
ABIAEAAQABAAEgAVABcAGAAZABUAEwARABAAEwAWABgAGwAZABgAFwAXABYAFgAWABYA
GAAbAB0AHwAbABkAFwAVABgAGwAdACAAHgAfAB8AHgAcAB4AHgAgACQAJwAoACkAJwAm
ACQAJAAoACsALwAzADMAMwAyADEAMAA0ADQANwA8AEAAQgBEAEIAQAA+AD8AQgBGAEkA
TABKAEoASgBKAEoASgBJAEkATgBQAFIAVABQAE4ASwBJAEsATQBPAFEATgBLAEoASABG
AEQAQwBCAEIAQwBDAEQAPgA6ADYAMwA3ADkAOgA8ADoAOAA1ADIAMAAuAC4ALgAwADMA
NQA1ADEALAAqACgALAAvADIANAAxAC8ALQArACkAKQApACoALgAxADMANAAwAC0AKwAp
AC0ALgAwADIAMAAvAC4ALQAsAC0ALAAsAC4AMgA0ADYAMAAtACsAKQAtADEAMwA1ADQA
MgAwAC4ALQAtACwALAAvADIANQA3ADIALgAsACoALwAxADMANAAyADAALgAuAC4ALQAt
AC0ALwAxADMAMgAtACsAKgApACwALwAxADMAMwAxAC8ALwAvAC4ALgAuADAAMwA1ADYA
MAAuAC4ALQAxADYAOAA6ADwAPgA6ADgANwAxADYAOQA8AD8APwA+AD0APQA6ADgANwA1
ADcAOQA8AD8AOwA4ADgAMwA4ADoAPAA/AD4APQA8ADsAPAA3ADUAMgA2ADoAPAA/ADwA
OwA2AC8ALwAwADAAMgAyADMAMwAzADQAMgAyADAAMwA1ADcAOQA1ADEALwAoAC0ALwAx
ADQANAA0ADMAMwAnACgALAAwADUAOQA+AEEARABMAFoAagB9AJQAsADOAOQA6gDqAOQA
zACgAGMANAAZAAYA8v/k/9v/2//b/9v/3f/j/+n/9P/+/wQACQAPABQAGQAfACcALwAx
ADIALgArACcAJwArAC4AMAAyADQANAA0ADYAMgAxAC8ALQAwADMANgA6ADkAOAA2ADUA
NwA2ADUANQA4ADoAPAA+ADoAOQA3ADUAOgA9AEAAQwBBAD8APAA6ADoAOwA7ADoAPQBA
AEEARABDAEMAQQA/AEQASABLAFAAUABPAE8ATwBQAFEAUQBRAFMAWABZAF0AXABcAFoA
WABdAGAAYwBpAGcAaABoAGgAagBqAGoAagBuAHAAcQBzAHAAbgBsAGoAawBuAHAAcwBw
AG0AagBnAGgAZwBoAGgAaABoAGkAagBjAF8AWgBWAFcAWABZAFsAWgBZAFcAVgBWAFYA
VQBUAFQAUgBSAFIAUABPAE0ASQBOAE4AUQBUAFEATwBNAEoASwBLAEsASwBMAE0ATgBQ
AE4ATQBLAEgATQBPAFIAVQBTAFAATgBMAE8ATwBPAE8AUABTAFQAVgBRAFAATQBKAE4A
UQBVAFkAVQBVAFMAUQBUAFQAVABUAFYAVwBXAFgAUwBQAE0ASQBOAFAAVABYAFgAVwBW
AFQAVgBUAFIAUgBUAFUAVwBZAFcAVQBTAE4ATgBRAFUAWQBWAFUAUwBRAFMAUQBPAE8A
UwBUAFYAWABWAFUAUwBQAFIAVgBcAGEAXgBgAF4AXQBdAFsAWwBbAF8AXwBhAGIAYgBg
AF4AWABbAFwAYQBkAF8AXgBbAFkAXQBdAF0AXwBiAGIAYgBkAGAAXgBcAFcAWwBdAGEA
ZQBgAA==
         </WaveFormData>
      </LeadData>
   </Waveform>
</RestingECG>
