# Supplementary material for: Detection of Left Atrial Enlargement Using a Convolutional Neural Network-Enabled Electrocardiogram
Source: Front Cardiovasc Med. 2020 Dec 17;7:609976. doi: 10.3389/fcvm.2020.609976 (PMC7773668; doi:10.3389/fcvm.2020.609976)
Supplement: Supplementary file 3 [file Data_Sheet_3.ZIP › normal2/1802017212_5068_0000002Y.XML]

<?xml version="1.0" encoding="Windows-1252"?>
<!DOCTYPE RestingECG SYSTEM "restecg.dtd">
<RestingECG>
   <PatientDemographics>
      <PatientID>1802017212</PatientID>
      <PatientAge>82</PatientAge>
      <AgeUnits>Years</AgeUnits>
      <Gender>Male</Gender>
      <PatientLastName>ganhongkun</PatientLastName>
   </PatientDemographics>
   <TestDemographics>
      <DataType>Resting</DataType>
      <Site>1</Site>
      <AcquisitionDevice>MAC55</AcquisitionDevice>
      <Status>Unconfirmed</Status>
      <Priority>Normal</Priority>
      <AcquisitionTime>09:47:54</AcquisitionTime>
      <AcquisitionDate>03-10-2017</AcquisitionDate>
      <CartNumber>1</CartNumber>
      <AcquisitionSoftwareVersion>009C</AcquisitionSoftwareVersion>
      <XMLSourceVersion>MAC5000 v1.0</XMLSourceVersion>
   </TestDemographics>
   <RestingECGMeasurements>
      <VentricularRate>74</VentricularRate>
      <AtrialRate>74</AtrialRate>
      <PRInterval>154</PRInterval>
      <QRSDuration>160</QRSDuration>
      <QTInterval>434</QTInterval>
      <QTCorrected>481</QTCorrected>
      <PAxis>67</PAxis>
      <RAxis>-43</RAxis>
      <TAxis>40</TAxis>
      <QRSCount>13</QRSCount>
      <QOnset>206</QOnset>
      <QOffset>286</QOffset>
      <POnset>129</POnset>
      <POffset>181</POffset>
      <TOffset>423</TOffset>
      <ECGSampleBase>500</ECGSampleBase>
      <ECGSampleExponent>0</ECGSampleExponent>
   </RestingECGMeasurements>
   <Diagnosis>
      <Modality>Resting</Modality>
         <StatementCount>4</StatementCount>
         <LabelText>12SL ��ϳ���</LabelText>
      <DiagnosisStatement>
         <StmtFlag>ENDSLINE</StmtFlag>
         <StmtText>�������</StmtText>
      </DiagnosisStatement>
      <DiagnosisStatement>
         <StmtFlag>ENDSLINE</StmtFlag>
         <StmtText>������ƫ</StmtText>
      </DiagnosisStatement>
      <DiagnosisStatement>
         <StmtFlag>ENDSLINE</StmtFlag>
         <StmtText>����֧��������</StmtText>
      </DiagnosisStatement>
      <DiagnosisStatement>
         <StmtFlag>ENDSLINE</StmtFlag>
         <StmtText>�쳣 ECG</StmtText>
      </DiagnosisStatement>
   </Diagnosis>
   <Waveform>
      <WaveformType>Rhythm</WaveformType>
      <WaveformStartTime>0</WaveformStartTime>
      <NumberofLeads>8</NumberofLeads>
      <SampleType>CONTINUOUS_SAMPLES</SampleType>
      <SampleBase>500</SampleBase>
      <SampleExponent>0</SampleExponent>
      <HighPassFilter>16</HighPassFilter>
      <LowPassFilter>150</LowPassFilter>
      <ACFilter>NONE</ACFilter>
      <LeadData>
         <LeadByteCountTotal>10000</LeadByteCountTotal>
         <LeadTimeOffset>0</LeadTimeOffset>
         <LeadSampleCountTotal>5000</LeadSampleCountTotal>
         <LeadAmplitudeUnitsPerBit>4.88</LeadAmplitudeUnitsPerBit>
         <LeadAmplitudeUnits>��V</LeadAmplitudeUnits>
         <LeadHighLimit>2147483647</LeadHighLimit>
         <LeadLowLimit>268435456</LeadLowLimit>
         <LeadID>I</LeadID>
         <LeadOffsetFirstSample>0</LeadOffsetFirstSample>
         <FirstSampleBaseline>0</FirstSampleBaseline>
         <LeadSampleSize>2</LeadSampleSize>
         <LeadOff>FALSE</LeadOff>
         <BaselineSway>FALSE</BaselineSway>
         <ExcessiveACNoise>FALSE</ExcessiveACNoise>
         <MuscleNoise>FALSE</MuscleNoise>
         <LeadDataCRC32>2593004352</LeadDataCRC32>
         <WaveFormData>
9P/0//X/8//1//b/9P/2//r/AQAIAA8AGAAjADQARwBTAFoAVgBFADMALQAjAAwA+P/n
/9X/zf/K/8X/v/+9/73/v//F/8b/xP/E/8L/vv+7/7r/tv+1/7T/sv+y/7L/s/+y/67/
q/+r/63/r/+x/7L/tf+1/7r/vv/C/8b/y//P/9b/3f/g/9//4P/j/+b/6v/t//D/9P/3
//j/+v/4//r/+v/7//z//f/9//3/////////AAD+//7//////wAAAQABAAEA////////
//8BAAMAAwAEAAIAAgACAAIAAgADAAQABQAGAAcACQAKAAgACgAKAAoADQAPABEAEgAS
ABIAFAAVABYAFwAXABkAHAAcABwAHgAcABwAHgAeACIAIgAjACQAJQAlACQAJAAiACMA
IwAkACYAJwAnACcAJAAkACQAJAAkACMAIgAiAB4AHQAcABsAGQAYABcAFQATABMAEwAQ
ABAADQAMAAsADAAKAAkACQAJAAcABQAFAAIAAQAAAP//AQABAAEAAAD//////v/9//3/
/f/9//3//v/+//z//P/6//n/+f/5//z//P/8//z/+v/5//n/+f/7//v/+//8//3//f/8
//z/+v/6//n/+f/8//7//v/9//v/+v/5//j/+f/6//v//P/7//v/+v/5//n/+f/5//n/
/P/9//3//f/6//r/+f/5//v/+//8//3//f/8//z/+//7//v/+//7//3//v/+//3//P/7
//r/+f/7//v/+//7//n/+f/5//n/+f/5//n/+f/6//v//P/9//z/+//6//j/+v/6//v/
+//7//v/+v/6//r/+v/6//r//P/8//3//f/8//v/+f/4//r//v///////v/8//z//P/8
//z//f/9//3//f/+//7////9//7/AAAAAAQABQAHAAgABwAGAAUABAAGAAYABgAGAAYA
BAAEAAMAAgABAAEAAAD//////v/9//v/+v/5//j/+f/5//r/+v/6//r/+v/6//b/9v/2
//b/+P/5//r/+//5//n/+P/4//j/+P/5//v//f/7//n/+f/3//b/9v/3//f/+f/8//j/
9P/2//f/+v8DAA4AGQAkADMAQQBMAFYAWQBNADkAMQAuACIADwD7/+f/2P/P/83/yf/H
/8f/yf/M/8z/zP/K/8b/wf++/77/v/++/7r/uP+2/7X/sv+y/7H/r/+v/7H/s/+0/7X/
t/+6/7z/vv/E/8v/z//U/9n/3P/f/+L/5f/o/+z/7//y//T/9//4//r/+P/6//r/+//+
/////////////////wAAAAAAAAEAAQAAAAEAAQABAP//////////AAADAAQABgAFAAQA
AwACAAQABQAGAAcACQAJAAoACgAKAAwADAAMAA8AEQATABQAEwASABMAEwAUABUAFQAX
ABwAHAAcAB4AHgAeACAAIAAiACIAIwAkACMAIwAiACIAJAAlACUAJgAmACcAJwAnACQA
JAAkACQAJgAlACQAJAAgAB8AHgAdAB0AHAAbABkAGQAZABkAFgAUABEAEAAPABAADgAN
AA0ACwAJAAcABwAIAAcABgAFAAUABQAFAAQAAQABAAAA//8BAAEAAQABAAAAAAD+//7/
AAD///////8AAAAAAAAAAP7//f/9//3//v///wAAAgACAAEA///+//7//v/9//3//v8A
AAAA///+//7//v/+/wAAAAAAAAAA//////7//f////////////7//////////v/+//3/
/f//////AAABAP///v/+//3///////////8BAAIAAgABAP//////////AAABAAIAAwAC
AAEAAAD//wEAAQABAAEAAQABAAEAAQD////////+////AAACAAMAAgABAP///v8AAAAA
AAAAAAIAAgACAAEAAAD///7/AAABAAEAAQD//wAAAAABAAAAAAABAAAABAAFAAcACAAI
AAgACAAIAAoACgAKAAoACAAGAAYABQAEAAMAAwACAAEAAQAAAP///f/8//v/+v/7//v/
/P/8//r/+v/6//r/+P/4//j/+P/7//v/+//7//n/+f/4//j/+v/6//v//f/9//v/+f/5
//n/+v/8//v/+//9//z/+v/4//b/9f/6/wMADgAXACAAKwA3AEYAUgBbAF0AVwBDADYA
MAAhAA0A+//o/9f/0f/P/83/yf/F/8j/yv/I/8b/xP/D/8D/vv+9/7z/uP+0/7L/sf+y
/7D/r/+v/6//sf+z/7L/sf+z/7T/uv/A/8b/y//R/9T/1//a/93/4P/l/+r/8P/z//T/
9v/3//j/+v/8//7//v///wIAAwADAAMAAQABAAEAAgAEAAQABQAFAAQABQAFAAUABQAF
AAUABQAFAAcABwAIAAYABgAGAAYABwAJAAsADQALAAsADAAMAAwADgAOAA4AEQATABUA
FgAVABQAFQAVABgAGQAZABsAHgAeAB4AIAAgACAAIgAiACYAJgAnACgAJwAnACYAJgAo
ACkAKQAqACgAKQApACkAJgAmACYAJgAoACcAJgAmACMAIQAfAB0AHAAcABwAGwAZABkA
GQAWABQAEQAQAA8ADwAOAA4ADwAOAAsACAAHAAgABwAGAAUAAwADAAMAAgABAAEAAAD/
/wEAAQABAAEAAQAAAP3//P/9//3//v////7//v/+//7//v/9//3//f////////8AAAAA
///9//z//f/+//7////+/wAAAAD///7//v/+//7/AAAAAAAAAAD//////v/9//7///8A
AAEAAAABAAEAAQD+//7//f/9//////8AAAEAAAD+//3/+//8//3//v////3//v/+//3/
/f/9//3//f////////////7//f/8//v//P/9//7////9//3//f/9//3//f/9//z//v/+
///////9//3//P/8//7//v/+//7//v/+///////9//7//v/+//7//v/+//////////3/
/v/+////AQACAAQABAAFAAUABgAGAAcACAAJAAoACgAKAAoACgAIAAYABgAFAAcABwAI
AAgABgAFAAMAAQABAAAA///+//3//f/+//7//P/8//z//P/8//z//P/8//v/+//7//v/
/f/9//z//P/6//r/+//9//v/+//9//3//f/8//z/+f/5//f/9v/2//b/+P/9/wYADQAU
AB8ALAA5AEsAWgBkAGcAXwBHADUAKAAWAAMA8//j/9b/0f/P/8n/w/+//8H/xP/E/8b/
xv/C/73/uv+4/7P/sP+u/6z/rv+v/7D/rv+r/6n/q/+t/6//sP+x/7X/uv++/8D/xP/J
/83/0v/Z/9z/3//k/+f/7P/u/+//8v/0//f/+v/8//7/AAAAAAEAAQABAAAA//8BAAEA
AQACAAIAAgADAAMAAgADAAMAAwAFAAUABQAFAAMABQAFAAYACAAIAAgACAAIAAkACgAL
AAsACwAMAAwADgAQABAAEAAQABEAEgASABMAFAAXABkAGAAZABkAGwAcABwAHAAeAB8A
IAAjACQAJQAkACQAJAAnACcAJgAmACYAJwAnACgAJgAnACcAJwAoACgAKAAoACUAIwAh
ACAAHwAfAB8AHwAdABwAGwAZABUAFQAVABIAEgAPAA4ADQAKAAgABwAHAAcABQADAAMA
AgABAAAA///9//3//f/8//3//f/8//v/+f/5//n/+f/8//z/+v/6//r/+f/5//n/+P/4
//j/+P/6//n/+f/5//f/9//3//j/+//7//r/+v/4//j/9//3//b/+P/4//f/+f/6//v/
/P/6//r/+v/6//3//f/8//v/+//7//v/+//6//v/+//7//v//P/8//3/+//7//z//f/+
//7///////////////////8AAAAA//8BAAEAAQABAP//////////AAABAAIAAwADAAMA
AwADAAMAAwADAAMAAwADAAMAAgABAAAAAAD//wAAAQABAAIAAAAAAAAAAAAAAAAAAQAB
AAEAAQAAAAAAAAAAAP//AAACAAIAAgACAAAAAQABAAEA//8AAAAAAQABAAIABAAEAAQA
BQAHAAgACQAKAAsADAAMAAwADAAMAAoACAAIAAcABwAHAAgACAAFAAUABAADAAMAAgAB
AAAA/v/9//3//P/7//r/+f/4//j/+P/4//j/+P/3//b/9f/3//f/9v/2//b/9v/3//n/
9f/1//f/9//5//j/9v/3//X/8//y//T/9P/0//X/+v///wYADwAaACUANQBGAFYAYwBp
AGEASwA2ACoAGQAFAPX/4v/V/83/y//H/8H/vf++/8T/xv/G/8T/w/++/7r/t/+2/7D/
rv+u/63/rv+u/63/q/+p/6n/qf+s/63/rf+w/7b/uv+8/7//wf/G/83/1P/X/9z/3//i
/+T/5//q/+7/8f/0//j/+v/8//z//f/9//3//P/7//z//f/+/wAAAAAAAAEAAQAAAAEA
AQABAAIAAwAEAAUABAAFAAQABAAFAAYABwAIAAYABwAIAAkABwAHAAgACAAJAAwADQAO
AA4ADwAQABAAEQASABUAFwAWABcAFwAZABoAGgAaABwAHQAeACEAIgAhACAAIAAgACQA
JQAlACYAJgAnACcAKAAoACkAKQApACgAKAAoACgAJwAlACMAIgAiACEAIAAfABsAGgAZ
ABcAFQAVABUAEgAUABEAEAAPAA0ACgAIAAcACQAHAAUABQAEAAMAAgABAP////////7/
//////7//f/7//v/+//7//z//P/6//r/+P/3//f/9//4//j/+P/4//j/9//3//f/9f/1
//X/9v/4//n/+f/6//j/+P/3//f/+P/6//r/+f/6//r/+v/6//j/+P/4//j/+//7//r/
+f/5//n/+f/5//j/+f/5//n/+v/6//n/+f/4//f/9//3//n/+P/4//f/9f/1//X/9f/1
//b/9v/1//X/9f/1//X/9P/z//L/8f/z//P/8//z//P/8//z//P/8f/x//H/8f/z//P/
8//y//D/8P/x//H/8//z//L/8v/x//D/7//u/+7/7v/v/+//7//v/+7/7v/s/+z/7f/t
/+//8P/w/+//8P/w//D/8f/x//L/9P/0//T/9P/y//P/8//z//X/9v/2//f/+f/6//z/
/P/+////AQACAAMABAAFAAYABAAEAAQABAAEAAIAAgABAAEAAQACAAIA//////7//f/+
//7//v/+//v/+//8//z//v/+//7//v/+//7//v/+//7//f/8//v//v//////AAD+//7/
//8BAP//AQABAAEAAwAEAAIA//////3//P/+/wAABAALABIAGwAkAC8AOgBLAF0AagBs
AGEATwBBADcAJAAMAPn/5//Z/9b/1f/T/8//y//N/8//0v/U/9T/0P/O/83/yP/G/8P/
wv/A/8D/wP+//8D/wP+9/7v/u/+7/7v/wP/D/8X/yv/M/87/0v/T/9f/3P/j/+r/7f/u
//H/9P/2//n/+v/8////AgAEAAQABgAGAAcABgAHAAcABwAJAAkACQAKAAoACgALAAsA
CwALAAoACQALAAsACwALAAkACwALAAwADgAOAA4ADgANAA0ADQANAA0ADQAOAA4AEAAS
ABIAEgARABMAFQAWABgAGAAaABsAGgAbABsAHQAgACAAIAAiACQAJAAmACYAJgAmACcA
KAAqACsAKwAsACoAKwArACwALAAtAC0ALQAuAC4ALgAuACsAKQAnACYAJgAlACQAIwAf
AB4AHQAbABsAGwAbABgAGgAXABYAFQATABAADgANAA8ADQALAAsACgAJAAgABwAHAAcA
BwAGAAUABQAEAAMAAQABAAEAAQADAAQAAwAEAAIAAQABAAEAAgACAAIAAgAEAAMAAwAD
AAEAAQABAAIABQAFAAQABAACAAIAAQABAAAAAgACAAEAAgACAAIAAgAAAAAAAAAAAAMA
AwACAAEAAQABAAEAAQAAAAEAAQABAAIAAgABAAEA/////wAAAQADAAIAAgABAAEAAQAB
AAEA//8AAAAA//8BAAEAAQABAP//////////AQABAAEAAQD//////////wEAAQABAAEA
AQABAAEAAAD///7//v/9//7//////wAA/v/+//7//v/8//z//f/9///////+//7//P/8
//3//f/9//7//v/9//z//P/8//3//f/+//7/AAAAAAAAAAAAAP7/////////AQACAAIA
AwADAAQABgAGAAgACQALAAwADAAMAAwADAALAAoACQAIAAkACAAJAAkABwAFAAQAAgAC
AAMAAwADAAMAAgABAAAA/f/9//7//v8AAAAAAAAAAP7//v/+//7/////////////////
/v/+//3//P/8//3//f///////f/7//r/+v/5//v/+f/4//z/AgAKAA8AGAAlADAAPQBM
AFkAYQBcAEoANQAvACcAEQAAAPD/4f/X/9f/1P/L/8f/yf/L/83/z//Q/87/zv/I/8L/
wf/A/77/u/+6/7z/vv+8/7n/tP+0/7P/tf+3/7n/vf/A/8P/x//K/87/0v/U/9n/3//k
/+f/7P/v//D/8//0//b/+f/8//7/AQAEAAQAAwAEAAMAAwAEAAUABQAFAAcABwAHAAgA
BgAGAAcABwAKAAsACwALAAkACQAJAAkACQALAAsADAAOAA4ADgAOAAwADQAOAA8AEAAR
ABMAFAASABQAFAAUABUAFwAZABoAGgAaABwAHQAeAB8AHwAhACQAJAAkACYAJQAkACUA
JAAoACgAKQAqACsAKwAqACoAKAApACkAKgAsAC0ALQAtACoAKgAqACoAKAAnACYAJgAk
ACMAIgAhAB8AHgAdABsAGQAZABkAFgAUABEAEAAPABAADgANAA0ADQALAAkACQAIAAcA
BgAFAAcABwAHAAYAAwADAAIAAQADAAMAAwADAAQABAACAAIAAgABAAEAAQAEAAQABAAE
AAMAAQAAAP//AQABAAEAAgAFAAUABAAEAAIAAgABAAEABAAGAAYABQACAAIAAgACAAIA
AgACAAIABQAFAAQAAwABAAEAAQABAAQABQAFAAUAAwACAAAA//8AAAEAAwAFAAMAAgAC
AAEAAQABAAEAAQADAAQABAADAAEAAQABAAEAAwADAAMAAwABAAEAAQABAAEAAQABAAEA
AwADAAMAAwABAAEAAQAAAAIAAgADAAMAAwADAAIAAgAAAAAAAAAAAAIAAgADAAMAAQAB
AAAAAAAAAAIAAwAEAAIAAgACAAIAAAABAAEAAQABAAIAAgADAAEAAgAEAAQABgAHAAkA
CgAMAAwADAAMAAwADAAMAAwADgAMAAwACwAKAAkACQAIAAUABQAEAAMABQAEAAMAAgD/
////AAAAAAIAAgACAAIA/v/+//7//v8BAAEAAQABAAEAAQAAAAAA/v/+////AQADAAMA
AwABAP///v/+//3//f///wAAAAD+//7///8EAAkAEAAbACYAMwBBAE4AWgBhAGEAUwA/
ADYAMgAjABEAAQDu/9//1//T/8//y//N/9D/0v/S/9D/0P/L/8b/xP/D/8L/wP++/7z/
u/+4/7j/tf+z/7P/t/+5/7r/vf+9/77/wv/G/8r/z//T/9j/3//i/+X/6P/p/+z/8P/1
//b/+P/9/wAAAAD+/wAAAAABAAQABQAFAAUABQAFAAUABgAEAAQABQAFAAgACQAJAAkA
CAAHAAYABQAFAAcABwAIAAgACAAIAAgACAAJAAoACwANAA0ADgAOAAwADgAOAA4ADwAR
ABMAFAAUABQAFgAXABcAFwAWABcAHAAcABwAHgAcABwAHgAeACIAIgAjACQAJQAlACQA
JAAkACUAJQAmACgAKQApACkAJgAmACYAJgAmACUAJAAkACQAIwAiACEAHwAeAB0AGwAb
ABsAGwAYABYAEwASABEAEgAQAA8ADwAPAA0ACwALAAgABwAGAAUABwAHAAcABgADAAMA
AgABAAMAAwADAAMAAgACAAAAAAAAAP///////wIAAgACAAIAAQD///7//f/+////AAAC
AAEAAQAAAAAAAAAAAP////8AAAIAAgABAP7//v/+//7/AAAAAAAAAAABAAEAAAD///3/
/f/9//3/AAABAAEAAQD+//7//f/9//3//f/+///////+//7//f/9//3//f/9////AAAA
AP///f/9//3//f/9//3//f/9//3//f/9//3/+//7//v/+//9//3//f/9//v/+//7//r/
/P/8//3//f/9//3//P/8//r/+v/6//r/+//8//7////8//v/+f/4//r//P/8//z//P/8
//z/+v/7//v/+//9//7//v////3//v8AAAAAAgADAAUABgAIAAgACAAIAAYABgAGAAYA
BwAGAAcABwAGAAUABQAEAAEAAQAAAP//AQAAAP///v/8//v/+//6//z//P/8//z/+v/6
//r/+v/5//n/+f/5//v/+//6//r/+P/4//n/+//7//v/+//7//n/+P/4//f/9f/3//r/
+P/4//r//f8CAAkAEgAdACoAOQBJAFYAYABhAFcAQQAxACYAFgAFAPX/4//W/83/y//H
/8H/v//B/8b/xv/I/8T/wP+7/7j/tv+1/7L/sP+u/7D/r/+u/6r/qf+n/6n/rf+v/7D/
s/+1/7j/vP/A/8T/yf/R/9b/2//e/+H/5P/n/+r/7v/x//T/+P/7//7/AAD//wAA////
/wAAAQABAAEAAQABAAEAAgAAAAAAAQABAAQABQAFAAUABQAFAAUABQADAAUABQAGAAgA
CAAIAAgABgAHAAgACQAKAAsADQAOAAwADgAOAA4ADQAPABEAEgAUABQAFgAXABYAFwAX
ABkAHgAeAB4AIAAeAB4AIAAgACQAJAAlACYAJwAnACYAJgAkACUAJQAmACgAKQApACkA
JgAmACYAJgAmACUAJAAkACIAIQAgAB8AHQAcABsAGQAZABkAGQAWABQAEQAQAA8ADgAM
AAsACwALAAkABwAHAAQAAwACAAEAAgADAAQABAABAAEAAAD//wEAAQABAAEAAgACAAAA
AAD+//3//f/9/wAAAAAAAAAA/v/9//3//f////////8AAAEAAQAAAAAA/v/+//3//f8A
AAIAAgABAAAAAAAAAAAAAAAAAAAAAAABAAEAAAD///3//f/9//3/AAABAAEAAQD+//7/
/f/9//3//f/+////AQAAAAAA///9//3//f/9////AAAAAP///f/9//3//f/9//3//f/9
/////////////v/9//z/+//9//3//f/9//v/+//7//r/+v/6//v/+//7//v/+v/6//r/
+v/6//r//P/8//3//f/9//3//P/8//z//P/9//3//f/+//z/+//6//z//P/8//z//P/9
//3//f/7//z//P/9////AAACAAIAAgADAAUABgAIAAgACAAIAAoACgAKAAoACQAGAAUA
AwADAAMABAAEAAMAAwACAAEAAAD+//z/+v/7//v//P/8//v/+v/5//j/9//4//n/+v/6
//n/+P/3//n/+f/4//j/+v/6//v//f/5//n/9//3//n/+P/4//n/+f/3//b/9v/0//T/
9//+/wcAEgAbACYAMwBBAFAAXABjAGEAUQA9AC4AHgAJAPX/4f/S/8v/yf/H/8X/wf+/
/8D/wP/A/8D/wP+9/7z/uv+3/7L/rv+s/6r/q/+s/6z/q/+r/6n/qf+r/6z/rf+t/7L/
uP+8/8L/w//H/8z/0f/U/9n/4P/l/+r/7v/x//L/8v/1//b/+v/8//7//v////7/////
////AQABAAEAAgAEAAQABQAFAAUABQAEAAMABQAFAAUABQAFAAcABwAIAAYABgAGAAYA
CAAJAAoACwAJAAkACgAKAAsADgAPABAADwARABMAFAASABIAFAAVABcAGQAaAB0AHwAe
AB0AHgAfACAAIwAkACYAJgAnACgAJwAnACYAJgAnACkAKgAsACsAKwAqACkAKQAqACsA
LAAqACkAKAAoACYAJQAkACMAIwAiACEAHwAcABsAGgAWABgAFQAUABMAEgAQAA8ADwAN
AAsACQAJAAoACQAIAAcABgAFAAQAAgADAAMAAgABAAEAAQABAAEAAAAAAP7//v//////
AAABAAEAAAD///7/AAD///////8BAAEAAQACAAIAAQD///7///8AAAAAAQABAAIAAQD/
/wAAAAAAAAAAAAAAAAAAAAD//////v/9//7///8AAAEA//////7//f/9//7//v////3/
/f/+///////+//7//f////////////7//v/9//v//P/9//7////9//3//f/9//3//f/9
//3//f/9//3//f/7//v/+//7//z//f/+//7//P/8//3//f/9//3//P/8//7//v/+//7/
/P/8//3//f///////v/+//z//P/9//3/+//8//z/+//+//7//v/8//z//P/8//7/////
/////f/+//7//////wAAAgACAAYABwAJAAoADAAMAAwADAAKAAoACgAKAAoACAAIAAcA
BgAFAAUABAAFAAUABAADAAIAAAD+//z//f/9//7//v/+//7//v/+//r/+v/6//r//P/9
//7////+//3/+//6//z//P/9//////////3//f/7//r/+P/5//n/+//8//r/+P/4//3/
BAAPABwAJwA2AEUAUwBeAGYAYwBTAD8AMwAkABAA/f/p/9f/zP/J/8X/w//B/8H/xf/K
/8j/xv/E/8D/u/+6/7r/u/+4/7b/tP+0/7P/sP+w/6//r/+x/7H/tf+0/7X/tf+4/7z/
wv/I/83/0//Y/93/4P/h/+L/5f/q//D/9f/4//r/+//8//7//v8AAAAAAQAEAAUABQAF
AAMAAwADAAQABgAGAAcABwAIAAkACQAJAAcABwAHAAcACQALAAsADAAKAAoACgAKAAoA
CwAMAA0ADwAPABAAEAAOABAAEAAQABIAFQAYABoAGAAYABoAGwAeAB8AHwAhACIAIgAi
ACQAJAAkACYAJgAqACoAKwAsAC0ALQAsACwALgAvAC8AMAAwADEAMQAxAC4ALgAuAC4A
LwAvAC8AMAAtACsAKQAnACUAJAAjACEAHwAfAB8AHAAbABcAFQATABUAFAAUABUAEgAP
AAwACwALAAsACwALAAkACQAJAAgABQAFAAQAAwAFAAUABQAFAAUABAABAAAAAgABAAEA
AQACAAIAAgACAAAA////////AAABAAIABAAEAAMAAQAAAAEAAgACAAMAAgAEAAQAAwAC
AAIAAgACAAQABAAEAAQABAADAAEA//8BAAEAAQABAAIAAwADAAMAAAAAAP////8AAAEA
AwAFAAQAAgABAP//AQABAAEAAQABAAIAAgABAP//////////AAABAAIAAwACAAEAAAD/
/wEAAQABAAEAAwADAAMAAwABAAEAAQAAAAIAAgADAAMAAQABAAAAAAACAAIAAgACAAAA
AAABAAEAAQABAAAAAAACAAIAAwADAAIAAgABAP//AAAAAAAAAQADAAIAAgAAAAAAAAAA
AAIAAwADAAMAAQACAAIAAwAFAAYACAAIAAgACQALAAwADAAMAAwADAAMAAwADAAMAAoA
CAAIAAcABgAFAAUABAAFAAUABAADAAEAAAD///7//////wAAAAD+//7//v/+//7//v/+
//7////////////9//3//P/8//7//v///wEA///7//v//f/9//7//v///////f/8//j/
+v8AAAUADgAZACQALwA+AEsAVwBgAF4ATwA9ADMAKwAaAAQA8f/d/9P/zv/N/8v/yf/J
/83/z//M/8z/zP/I/8T/w//C/8L/wf++/7r/uv+6/7f/tv+2/7X/tf+5/7v/uf+4/7v/
vf/A/8T/zP/Q/9X/2//g/+H/4v/n/+r/7f/0//b/+f/8//r/+//+//7///8CAAMABQAE
AAUABQAFAAUABQAFAAYABwAIAAoACwALAAsACgAJAAkACQAJAAkACwANAA0ADgAOAA4A
DgAOABAAEQASABMAEgARABEAEAASABQAFAAUABUAFwAZABoAGAAYABoAGwAdAB8AIAAj
ACUAJAAjACQAJgAmACgAKAAqACoAKwAsAC0ALQAsACwALQAvADAAMgAwADEAMQAxAC4A
LgAuAC4AMAAvAC4ALgAqACkAKAAnACcAJgAlACMAIAAfAB4AGgAcABkAGAAXABcAFgAW
ABcAFgATABAADwAPAA8ADwAPAA4ADQAMAAoACwALAAoACQAJAAkACQAJAAkACAAFAAQA
BwAHAAgACQAIAAgACAAIAAgABwAHAAcABwAHAAcACAAHAAcABgAGAAkACgAKAAsACwAM
AAsACQAIAAgACAAIAAoACgAKAAoACgAJAAcABQAGAAcACAAJAAgACQAJAAkACAAIAAcA
BwAHAAcACAAJAAkACAAIAAcACQAJAAkACQAJAAoACgAJAAkACQAJAAkACQAJAAkACQAJ
AAkACQAJAAkACQAJAAkABwAHAAcABwAJAAkACQAIAAkACgAMAA0ACgAJAAcABgAJAAoA
CwAMAAkACAAIAAcACQAJAAgACAAJAAoADAANAAoACgAJAAcADAAOAA4ADQAKAAgACAAI
AAgACQALAAwADQALAAwADAANAA0ADgAQABAAFAAVABcAGAAXABYAFQAUABQAFAAUABQA
FAASABIAEQAOAA0ADQAMAA0ADQAMAAsACQAIAAcABgAGAAcACQAKAAoACgAKAAoACAAI
AAgACAALAAsACwALAAoACQAHAAYACAAIAAkACwALAAkABwAHAAcABAAGAAkACQAHAAgA
DAAUABoAIQAsADkARgBVAGIAawBrAFwASgBBADkAJwAVAAYA9P/n/+H/3f/a/9X/1f/X
/9v/2//b/9r/1v/S/9D/zv/L/8j/xv/F/8b/xv/G/8T/wf+8/7z/v//B/8X/y//N/8z/
z//T/9b/2v/g/+b/6//x//L/8//2//n/+v/9/wIABgAHAAoADAANAA4ADAAMAA4ADgAP
ABIAEwATABMAEgARABAAEAASABIAEwATABQAFQAVABUAEwATABMAEwAVABcAFwAYABcA
FgAVABQAFgAXABgAGQAZABkAGgAaABoAHAAcABwAHwAhACMAJAAiACIAJAAlACgAKQAp
ACsALAAsACwALgAsACwALgAuADIAMgAzADQANAAzADEAMAAxADMANAA2ADQANQA1ADUA
MgAyAA==
         </WaveFormData>
      </LeadData>
      <LeadData>
         <LeadByteCountTotal>10000</LeadByteCountTotal>
         <LeadTimeOffset>0</LeadTimeOffset>
         <LeadSampleCountTotal>5000</LeadSampleCountTotal>
         <LeadAmplitudeUnitsPerBit>4.88</LeadAmplitudeUnitsPerBit>
         <LeadAmplitudeUnits>��V</LeadAmplitudeUnits>
         <LeadHighLimit>2147483647</LeadHighLimit>
         <LeadLowLimit>268435456</LeadLowLimit>
         <LeadID>II</LeadID>
         <LeadOffsetFirstSample>0</LeadOffsetFirstSample>
         <FirstSampleBaseline>0</FirstSampleBaseline>
         <LeadSampleSize>2</LeadSampleSize>
         <LeadOff>FALSE</LeadOff>
         <BaselineSway>FALSE</BaselineSway>
         <ExcessiveACNoise>FALSE</ExcessiveACNoise>
         <MuscleNoise>FALSE</MuscleNoise>
         <LeadDataCRC32>54312993</LeadDataCRC32>
         <WaveFormData>
9P/4//j/8v/u/+7/7v/u//D/9P/8/wcAFAAfACkAMAA0ADkAQgA/AB0A6//M/8H/tP+l
/53/mf+Y/5n/nf+k/67/vP/A/7v/uf+7/8D/w//H/8n/yv/L/87/z//R/9L/1f/Y/9z/
3f/f/9z/2v/V/8//zP/L/8r/zP/S/9b/2v/b/93/4v/j/+P/5v/r/+//8P/w//H/8v/z
//f/+v/7//v/+//6//j/+f/5//n/+P/4//n/+f/8//7///////z/+//7//v//f/+////
AAACAAIAAgACAAEAAAABAAEABAAFAAYABwAEAAMAAwAFAAkADAAMAAsADQANAA0ADwAO
ABAAEQAUABgAGQAbABwAGgAZABsAHAAdAB0AHQAeAB4AHwAfACAAIQAhACEAIQAjACQA
JgAnACcAJwApACoAKgAqACkAKQApACkAJwAnACcAJgAlACMAJAAlACQAIgAgAB4AGwAd
ABwAHAAbABsAGgAYABgAFgATABMAEgASABMAEwATABMAEgARABAAEAARABIAEwAUABAA
DgANAAsACgAKAAsACwAOAA4ADQAMAAsACgAJAAgACwANAA8AEAAOAAwADAAMAAoACwAM
AAwADQAOAA4ADwALAAoACQAJAAoACwAMAA0ADQANAAsACwAKAAsACwALAAkACAAIAAcA
CQAJAAgACAAJAAoACwAMAAwADAALAAoACgALAAsACwANAA0ADQALAAoACgAJAAgACQAK
AAsADAAMAAsACgAKAAgACAAIAAkACwALAAoACAAGAAcABwAHAAgACwANAA4ACQAGAAUA
BQAHAAcABwAHAAkACwAMAAsACAAIAAkACQAMAAwADAAOAA4AEAAQAA0ADAAOABAAEgAU
ABUAFgAXABgAFwAXABgAGAAdACEAJQAoACYAKAAlACUAJQAlACQAIwAkACIAIAAdABcA
EwAPAA4ADgAQABEAEwASAA0ACgAHAAYABAAEAAIAAQABAAAA///+//7//v/+////AAAB
AAIA///+//7///8AAAEAAwAFAAMAAwACAAIAAAD/////AQADAAQABAAEAAAA/P/6//r/
/P8AAAIABgANABQAIQAtADgAQgBLAFQAWwBdAEMACgDZ/8j/v/+v/6X/ov+h/5//oP+m
/6z/tP+9/7//v//A/8X/yf/N/87/z//S/9P/1f/a/+P/6P/o/+f/6f/o/+T/4f/f/9z/
2//a/9r/2P/a/97/3//f/+L/5//t//L/9f/5//r/+v/5//z//f8BAAIAAwADAAMAAgAA
AAEAAQABAAQABAAFAAUABQAGAAYABQADAAMABAAFAAcACAAJAAoACAAIAAgACAAKAAoA
DAANAA0ADQANAA0ACwALAAwADwATABYAFgAVABMAEwATABUAGAAaABsAHgAfAB8AIAAg
AB8AHwAiACQAKAApACoALAApACkAKAAoACwALQAuAC8AMAAwADEAMQAwAC8AMAAwADEA
MgAyADMAMgAxAC4ALQAvAC4ALQArAC0ALQArACgAJQAkACIAJQAlACQAIgAhAB8AHAAb
ABgAGQAZABgAGAAWABUAFAATABIAEQAQABAAEgASABIAEgAQAA4ADQALAAsADAAOAA8A
EAAQAA8ADgAMAAwADAAMAA0ADwARABIAEQAOAA0ADAAOAA8AEAAQABAAEAAPAA8ADAAM
AAwADQAPAA8ADwAPAA0ADQALAAsADQAPABAAEQAPAA4ADgANAAsACwAKAAoADQAOAA8A
EAAPAA4ADAAKAAwADQANAA0ADQANAA0ACwALAAwADAAMAA4ADgAOAA4ADAALAAoACgAL
AAwADQAPAA0ADQAMAAoACAAJAAkACQALAA0ADgAOAAoACAAIAAkACwALAAsACwAMAA0A
DQALAAoACgAOABEAEgATABQAFgAWABYAFgAWABcAGQAaABwAHwAiACQAJgAoACUAJQAo
ACkAKQApACgAJgAkACEAHgAbABgAGAAUABQAEwATABAACwAIAAUABQAEAAUABAABAAEA
AAD///z//P/8//z//P/8//z//P/5//j/+P/5//v/+//8//3/+//7//r/+v/6//v/+//9
//3//v/+//r/9v/2//T/9P/2//r//P/+/wMACgARAB8AMABAAE0AWABhAGcAZwBIAA0A
4P/T/8f/uf+y/6v/o/+c/5r/nP+k/6//uf+7/7z/v//B/8H/wv/D/8b/yf/N/9L/2//g
/+D/3f/d/9z/2v/Z/9f/1v/V/9b/0v/S/9L/1P/V/9f/3P/j/+n/7P/t/+//8P/w//H/
9P/3//n//P/7//v/+//6//r/+//7//v//v/+///////9//7//v/9//3//f/+////AAAA
AAAAAAAAAAAAAAAAAAIAAgAEAAUAAwADAAMAAwAEAAUABwALAAsADgAOAA0ADQANAA0A
DwASABQAFQAYABkAGQAaABoAHQAdACAAIgAlACUAJQAmACQAJQAlACYAKQArAC0ALwAu
AC4ALwAvAC8ALwAxADIAMgAyADEAMQAwAC8ALAArACwALAAsACsAKgApACYAIgAhACAA
HgAhAB8AHgAcABsAGAAWABYAFAAVABUAFAAUABIAEQAQAA8AEAAPAA4ADgAOAA4ADgAO
AAwACgAJAAcACQAKAAwADQANAAwACgAIAAkACgALAAwADAANAA4ADgAMAAoACgAKAAwA
DQAOAA4ADAAMAAsACwAKAAoACgALAA0ADQANAA0ACwALAAkACQAMAA0ADQANAAwACgAJ
AAcACQAJAAgACAAIAAgACAAIAAcABgAEAAIAAwAFAAYABwAGAAUABAABAAEAAgACAAIA
AwAEAAUABgADAAEA///+/wEAAgADAAUAAwADAAIAAAAAAAEAAQABAP//AQACAAIA/v/8
//z//f8AAAEAAgADAAEAAQAAAP3//f/+/wAAAQAIAAgACAAIAAgACAAJAAoACwAMAAwA
DQAPABAAEAATABYAGAAaAB4AHQAfABwAGwAZABcAFwAWABUAEwAQAA0ACgAKAAYABgAF
AAUACAAFAAQAAwD///z/+//4//f/9//2//X/9v/2//b/9v/1//T/8//y//T/9P/1//f/
9P/z//P/8//z//P/8v/y//b/9//1//H/8f/w//D/8P/y//D/7v/u//D/7v/w//b/+/8G
ABkAKwA0ADwARQBKAE8ATQArAPj/2//U/8f/uf+z/6r/of+b/5z/pP+s/7j/v/+//73/
uv+3/7f/uf+8/8H/xv/J/83/0v/T/9L/0P/T/9P/0v/U/9P/zf/I/8X/xP/E/8b/yv/S
/9X/2f/e/9//3//e/+H/5f/q/+7/8f/y//X/9f/y//H/8f/x//D/8//1//b/9//3//b/
9v/1//f/+P/4//f/+f/5//r/+//5//j/9//2//n/+v/7//z//f/8//3//f/9//3//f/9
//////8AAAMAAgAEAAMAAQADAAUABwALAAsADAAMAA4ADwAPABAAEAASABMAFwAaABoA
GQAYABgAGgAdAB8AIgAhACEAIQAhACQAJAAlACUAJQAlACcAKAAmACYAJQAlACYAJwAm
ACcAJAAiACAAHQAfAB8AHQAaABkAGAAWABkAFAASAA8ADQAPAA4ADwAOAAoACQAHAAYA
CAAHAAYABQAGAAUABAAEAAMAAgABAAAAAAAAAAEAAQD+//7//////wAAAAD///7/AAAA
AAAAAAD9//3//f/8/////v///wAA/////////v/+//7//f/9//z//P/8//3/+//7//v/
+//8//3//P/9//3//f/8//v/+//6//r/+f/7//v/+v/6//j/+P/4//j/+//8//z//P/6
//v/+//7//v/+//7//n/+v/8//3//v/9//z/+//6//3//f/9//7//f/8//v/+//9//3/
/P/6//z//f/9//3/+//7//r/+P/4//j/+v/9//z/+//6//n/+v/7//v/+f/4//j/+f/5
//v/+v/5//r//v8AAP7//v8AAAAAAAAAAAMABAAFAAYABAAFAAcACAAJAAsADQAOABAA
FAATABUAFAATABEADwARABAADwANAAgABQACAAIA///+//z/+//+//v/+v/5//f/9P/z
//D/7f/t/+z/6//q/+r/6v/q/+n/6P/n/+b/5v/m/+f/6f/m/+X/5f/l/+f/5//m/+b/
6v/p/+f/5f/j/+L/4v/m/+j/5v/k/+D/4P/e/97/4P/n/+7/9f8DABIAHgAjACoALwA1
ADsAJgD3/9L/xf+9/6//pv+j/53/mP+a/6D/qP+x/7n/uf+0/7H/r/+x/7T/t/+8/73/
v//A/8H/xP/G/8n/y//O/8z/y//J/8L/u/+6/7j/uP+8/8D/xf/J/8z/zf/N/87/0f/V
/9j/3v/h/+T/5f/l/+b/5f/l/+X/5P/m/+n/6//t/+v/6v/q/+n/6v/s/+3/7f/v/+//
8P/x//H/8P/v/+7/8f/y//P/9P/1//T/9f/1//X/9f/1//X/9//3//j/+//8//7//f/7
//3///8BAAUAAwAEAAQABgAHAAcACAAIAAkACQAMAA4ADgANAAwADAAPABEAEgAUABQA
FQAWABcAGAAYABkAGQAbABsAHQAeABwAHAAbABsAHAAdABwAHQAcABoAGAAVABYAFwAW
ABQAEwASABAAEwAQAA4ACwAJAAsACgALAAoABgAFAAMAAgAEAAMAAgABAAIAAQAAAAAA
///+//3//P/8//z//f/9//v/+v/6//n//P/8//v/+v/6//r/+v/6//n/+f/5//j/+f/4
//n/+v/3//f/9//2//f/+P/4//n/+v/6//r/+//6//n/+P/3//n/+//7//3/+//7//r/
+f/7//r/+v/5//n/+f/4//j/9//2//X/9P/3//j/+P/4//X/9f/0//P/8//z//P/8f/x
//L/8v/y//D/8P/w//D/8v/x//D/8P/v/+7/7f/t/+//7//u/+z/7P/t/+3/7f/r/+3/
7v/u/+//7v/v//H/7v/t/+z/6//s/+3/7f/r/+r/6v/r/+v/7P/q/+j/6P/p/+r/6//r
/+j/6f/s/+z/7//v/+//7//1//j/9//2//X/9P/3//j/+f/6//r/+//9//7///8DAAcA
CgAMABAADwARABAADwANAAsACgAIAAYAAwACAP///P/8//r/+v/5//n//P/5//j/9//0
//L/8v/w//H/8f/w/+//8P/w//D/8P/u/+7/7v/u/+//8P/y//X/9P/z//P/8//1//X/
9P/0//j/9f/z//H/8f/y//L/8v/y//L/8v/0//b/9v/4//r/AwASAB8AKwAyADYAOwBC
AEcALwD9/9T/x//A/7P/q/+n/6L/nf+f/6T/rv+8/8j/yf/F/8H/vv+//8P/x//K/8//
1P/X/9f/2v/b/9r/3P/d/9//3v/e/9v/1//S/8v/xv/E/8j/0P/W/9v/3//i/+P/4f/g
/+P/6f/s/+7/8f/y//P/8//y//P/8//z//L/8//1//b/9//1//T/9P/z//T/9v/3//f/
9f/1//b/9//2//b/9v/2//f/+P/5//r/+f/4//n/+f/7//v/+//7//v/+//8////AAAC
AAEA//8BAAMABQAJAAcACAAIAAoADAANAA8AEAAPAA8AEgAUABMAEwATABQAFwAZABoA
HAAdAB0AHQAdACAAIAAhACEAIQAhACMAJAAiACIAIQAhACIAIwAiACMAIQAgAB8AHQAf
AB8AHQAaABsAGgAYABsAGQAYABYAFQAXABYAFwAWABIAEQAPAA4AEAAPAA4ADQANAA0A
DQAOAA0ADAALAAoACgAKAAsACwAIAAgACQAJAAwADAALAAoADAAMAAwADAALAAsACwAK
AA0ADAANAA4ACwALAAsACgAMAAwACwALAAoACgAKAAsACgAJAAgABwAKAAsACgALAAkA
CQAIAAcACQAIAAgABwAIAAkACQAKAAgACAAIAAgACQAKAAoACgAHAAcABgAFAAcABwAH
AAUABwAIAAgACAAGAAYABgAGAAcABwAHAAgABwAGAAUABQAGAAcABwAGAAgACQAJAAkA
BgAHAAcABgAFAAQABQAHAAYABQAEAAMABgAHAAcABQAEAAQABQAFAAcABgAFAAYACAAI
AAgABwAGAAcACgAKAAsACwALAAsADwAPAA4ADAANAA4ADwAQABIAFAAWABgAFgAXABkA
GgAfACUAKwAwAC4ALgApACcAJwAnACYAJQAmACQAIgAfABwAGQAWABYAFgAWABUAFQAU
AA8ADAAJAAgABgAGAAQABAAFAAUABQADAAIAAQAAAAEAAgADAAQAAwACAAIAAwAAAP//
/////wIAAwADAAQA/v/9//3/+//9/wAA/v/8//z//P/6//r//v8EAAwAHAAtADgAPwBF
AEwAUABXAEwAHQDl/83/xv+5/6r/pf+f/5v/mv+f/6f/tv/E/8r/xv/B/7//w//I/8v/
z//V/9j/3f/e/+H/4//i/+H/5P/q/+v/6//q/+L/2//X/9T/0//W/97/5P/o/+r/7f/x
//L/8//1//r//f///wIABAADAAIAAQABAAIABAAFAAYABgAGAAcABwAHAAYABgAHAAcA
CQAKAAoACQAJAAkACgALAA0ADgAPABAAEAAQABAAEAARABAAEQARABMAEwATABMAEQAR
ABIAFQAZABwAHAAbABsAGwAbAB0AHQAeAB4AIAAkACUAJwAoACgAJwApACoAKQApACkA
KgArAC0ALgAwADAAMQAyADMANgA2ADcANwA2ADUANgA2ADoAPAA9AD8APAA7ADgANwA3
ADYANQAzADYANwA2ADQAMAAuACsALQAuAC4ALQAtACwAKgAqACgAJQAlACQAJAAmACUA
JAAjACAAHwAeAB4AHwAgACEAIgAfAB4AHgAdAB4AHgAfAB8AIQAiACIAIgAgAB4AHAAa
ABwAHQAeAB4AHgAcABwAHAAcAB0AHgAeACAAIAAfAB8AHQAcABsAGwAcAB0AHgAfAB8A
HwAdAB0AHQAdABwAGwAeAB4AHwAfAB4AHQAbABoAHAAcABwAHAAcABwAGwAaABgAGQAZ
ABkAGgAbABwAGwAaABoAGQAYABkAGgAbABwAGgAZABgAGAAXABYAFQAVABYAFwAXABYA
FQAVABQAEwAVABcAGAAYABYAFAAUABUAEwATABMAEwAWABcAFwAVABQAFAAVABUAGAAY
ABgAGgAaABoAGgAYABsAHAAdAB4AIQAiACMAJAAiACMAJQAmACcAKwAvADIAMwA2ADQA
NQA1ADUANAAzADMAMgAxAC8AKwAnACMAIgAgACAAHwAfAB4AGQAWABMAEAAOAA4ADAAM
AA0ADQANAAkACAAHAAYACAAIAAgACAAHAAYABgAHAAcABwAIAAkACwALAAoACgAGAAUA
BQAFAAUACAAKAAoACAAEAP7/+v/8//7/AgAKAA8AFgAfAC8APgBIAFEAXABnAG8AbQBI
AAkA3P/R/8X/tf+s/6f/nf+a/5z/ov+o/7P/t/+3/7r/wf/F/8f/yv/N/87/0f/T/9b/
3f/k/+b/5//n/+j/5P/h/93/2v/X/9b/1P/W/9j/3P/f/9//4P/l/+n/7P/x//X/+v/8
//v/+v/5//v//v8BAAEAAQAAAAAAAQABAAEAAAAAAAEAAQABAAIAAgABAAAA////////
AgACAAIAAgAAAAAAAAAAAAIAAgAEAAUABgAHAAgACQAGAAUABQAHAAsADgAOAA0ADQAN
AA0ADwAOABAAEQAUABYAFwAZABoAGgAZABsAHAAeAB8AIAAiACIAIwAjACQAJAAlACYA
JwApACoALAAtACsAKwAtAC4ALwAwADAAMQAvAC8ALQAtACsAKgApACcAKAApACgAJgAk
ACIAHwAhACEAIAAeAB0AGgAYABgAFgATABMAEgASABMAEwATABMAEQAPAA0ADAAMAAwA
DAAMAAsACgAKAAkABgAGAAcABwAKAAoACQAIAAYABgAGAAYABgAHAAgACAAIAAYABgAG
AAQABQAGAAYABwAIAAgACQAGAAYABgAHAAcABwAHAAcABwAHAAUABQAEAAUABQAFAAcA
BgAGAAUAAwADAAIAAgAEAAQABAAEAAIAAgABAAAAAAABAAEAAQADAAMAAwABAP//AAAA
AAAAAAAAAAAAAAAAAP///v/+//3//P/7//v//f/9//z/+v/5//n/+P/3//n/+//8//z/
+v/4//j/+f/3//f/9//3//j/+f/5//f/9P/0//X/9f/6//r/+v/8//7//v/+/wAAAAAA
AAAABAAGAAgACgAHAAcACAAIAA0AEQAVABgAGQAcABoAGwAaABkAFwAVABcAFgAVABMA
DQAJAAUABAACAAIAAQABAAMA///9//v/+P/2//b/9P/1//X/9P/z//H/8P/v/+7/7v/u
/+7/7v/v/+7/7v/v/+z/6//r/+v/7v/v/+//8P/w/+//6//r/+v/7P/u//D/7v/q/+j/
5v/m/+j/6v/y//v/BgAXACcAMgA4AD8ASgBTAFMANQD+/9f/zP/B/7H/o/+c/5P/j/+U
/5r/ov+s/7H/sf+v/67/r/+z/7f/vP/B/8T/w//F/8r/z//O/87/0f/T/9D/0P/N/8X/
wv/B/8D/wv/I/87/0v/V/9X/2P/Z/9n/3P/h/+f/7P/u//H/8P/x//H/8P/z//P/8//y
//T/9f/1//X/9f/0//T/8//2//j/+f/5//f/9//4//n//P/8//z//P/8//z//P/8//z/
/P/+////AAABAAIAAwACAAEAAQADAAMABgAGAAUABgAHAAgACwALAAwADAAOABIAEwAV
ABYAFgAVABcAGAAbABsAGwAcAB0AHwAgACIAIwAjACMAIwAmACYAJwAnACYAJQAmACYA
KAAoACcAJwApACkAJwAnACYAJAAiAB8AIAAhACAAHgAaABgAFQAXABcAFgAUABMAEgAQ
ABAADgAMAAsACQAIAAoACQAIAAcABAADAAIAAgAEAAQABAAEAAUABAAEAAMAAAAAAAEA
AQADAAQABAAEAAMAAgABAAAAAgADAAQABAAEAAIAAgACAAAAAQACAAIAAwAEAAQABQAC
AAIAAgADAAUABQAFAAUABQAFAAMAAwADAAMAAgABAAQABAAFAAUABAADAAEAAAACAAIA
AgACAAIAAgABAAAA/v////////8BAAEAAQD///7//v/9//z//P/8//z//P/+//3//P/8
//r/+v/6//v//P/9//3//P/6//v/+//7//n/+//8//z//P/6//r/+//6//n/+P/3//n/
+//8//v/+f/4//j/9//6//r/+v/8//r/+v/6//n/+f/5//3//v8CAAQABAAEAAQABAAE
AAQABAAFAAcACgAMAA0ADwARABIAFQAYABYAFwAZABkAGAAXABQAEgAQAA0ACwAJAAcA
CAAFAAQAAgABAAIA///+//3/+v/4//j/9v/0//P/8f/v/+//8P/x//L/8P/w//D/8P/x
//D/8P/x//H/8f/y//P/8P/v/+3/7P/w//H/8//z//H/7v/s/+z/7P/q/+r/6v/s/+7/
8P/y//X/+v8HABcAJgAwADkAQABFAEsAOwAMAN3/zP/F/7n/r/+s/6f/nf+Y/5z/pP+s
/7n/vf+7/7j/uf+3/7f/uv+7/7z/w//J/87/0//W/9L/z//N/8z/zP/N/83/yv/H/8T/
wP/A/8T/yP/L/8//1P/b/9//4P/h/+P/5P/m/+n/7P/v//P/9P/y//H/8P/u//D/8f/x
//H/9P/0//X/9f/0//T/8//x//T/9f/3//n/9//2//X/9P/2//b/9v/2//j/+P/6//v/
+f/5//n/+f/6//v//f8BAAAAAgABAP//AAABAAIABQAIAAoACwAOAAwACwALAAoADAAN
ABEAFAAUABMAEgASABQAFQAVABYAGAAZABoAGwAaABoAGwAbAB4AHwAiACQAIgAiACEA
IQAjACMAIQAhACMAIgAhAB8AHgAdABoAFgAYABgAFwAbABYAFAARAA8AEAAOAA4ADAAN
AA0ADAAMAAsACQAHAAUABQAFAAUABgAFAAQAAwACAAMAAgACAAEAAgACAAMAAwABAAAA
/v/8//7//v/+//7//f/9//3//P/9//z//f/+//7///8AAAAA///+//z/+//9//7///8B
AAAA///+//3///////3//f/+//////////7//P/7//n//P/9//3//v/9//z/+//6//j/
+P/3//b/+P/5//n/+f/4//f/9v/z//b/+P/5//r/+f/4//f/9v/4//f/9v/2//b/9v/2
//f/9v/1//P/8P/z//X/9v/3//T/9f/1//T/9P/y//L/8//1//X/9f/1//X/9f/0//H/
8//0//b/9//4//b/9P/0//b/9v/2//X/9//5//3//v/5//n/+v/9//7///8AAAIAAgAC
AAIAAAABAAMABAAIAA0AEgAWABUAFgASABEAEgATABMAEwAQAA4ADAAJAAQAAQD+//7/
/v/+//3//f/7//f/9f/z//T/8v/y//D/8f/x//D/7//s/+z/7P/s/+3/7v/v//D/7v/s
/+v/6//s/+3/7//x/+//7//u/+7/7P/t/+3/7//x//L/8P/u/+z/6P/m/+b/6P/u//L/
+P///wgAEwAfACYALAAzADwARQA9ABUA4v/H/7z/r/+n/6X/ov+f/5//pP+q/7L/uv+/
/7v/uf+8/7//v/+//77/v//C/8f/y//Q/9X/2P/Y/9n/2f/U/9D/z//P/8r/yf/I/8j/
zP/O/9D/0//V/9j/3f/f/+T/5//n/+j/6v/r/+z/7//x//T/9//3//f/9v/1//X/9P/z
//b/9v/3//f/9f/2//b/9f/1//X/9v/3//r/+v/6//r/+P/4//j/+P/8//z//v//////
////////AQABAAIABQAFAAgACAAHAAYABQAEAAUACAAKAAsADgAPAA8AEAAQABEAEQAU
ABYAGAAZABoAHAAZABkAGAAYABsAHQAfACEAIgAiACMAIwAjACMAJQAmACkAKgAqACsA
KAAnACQAIwAkACQAJAAjACEAIQAfABwAGwAaABgAGwAZABgAFgAVABQAEgASABAAEgAT
ABMAFAASABEAEAAPAAwACwAKAAoACwAMAA0ADgAMAAoACQAHAAgACAAJAAkACgAKAAkA
CAAKAAoACgAKAAgACQAKAAoACQAGAAUABAAFAAcACQAKAAgACAAHAAcABgAGAAYABwAJ
AAkACQAJAAgABwAEAAMABgAHAAcABwAHAAYABgAFAAUABQAEAAQABQAGAAcACAAFAAQA
AgAAAAEAAwAEAAUABQAFAAUAAwABAAIAAgACAAMABAAFAAYABQADAAEAAAABAAIAAwAF
AAMAAwACAAAAAgADAAMAAwABAAMABAAEAAAA/v/+////AQABAAEAAQACAAMAAwABAP7/
/v//////AgACAAIABAABAAAA///9////AQAFAAYABAADAAIAAQABAAUACAALAAwADQAO
AA4ADgAOAA4ADgAPABEAEgAWABsAIAAkACMAJAAgAB8AIAAhACEAIQAdABoAFwATABIA
DwAMAAwACgAKAAkACQAHAAMAAQD//wEAAAABAAAA/P/7//n/9//5//r/+//8//v/+v/5
//j/9//2//b/9//6//v//f////z/+//5//j/+P/3//n//f////7//P/4//L/8P/w//L/
9P/6/wAABAANABoAJQArADQAPgBFAE4ASwAnAO//yv/B/7b/qf+n/6f/pP+h/6P/pv+s
/7j/vv+//7//w//G/8n/y//L/8r/y//O/9H/1//c/9//4P/g/+H/3f/a/9z/2//V/9T/
0//Q/87/0v/W/9r/3f/h/+T/6f/t//D/8f/x//D/8P/z//T/9//9//7//f/9//3//P/6
//v/+//7//3//v8AAAEAAAAAAP///f/9//3//v///wEAAgADAAQAAwACAAEAAAAFAAYA
CQALAAgABwAGAAUABwAHAAgACwANABAAEAAPAA0ADQANAA8AEwAWABgAHAAaABkAGQAY
ABsAGwAeACAAHwAfAB8AIAAeAB8AHwAgACQAJQAmACcAJwAmACYAJQAmACcAKgAsAC4A
LgAtAC0ALQAtACsAKwArACoAKQAnACcAJwAlACIAIQAgAB4AIQAiACIAIQAhAB0AGgAZ
ABYAFgAXABcAGAAYABcAFgAVABYAFQAUABQAFgAWABYAFgATABIAEgARABIAEgATABMA
EwASABAADgARABIAEwAUABIAEwAUABQAEQAOAA0ADAAOABEAFAAWABUAFAASABEAEgAS
ABIAEwATABMAEwATABEAEQAPAA8AEQATABQAFQAUABIAEQAPABAAEQARABIAEAAQABAA
EAAOAA4ADQAMAA0ADwAQABEADwAPAA8ADQANAA4ADgAOAA4ADgAOAA4ADAALAAoACgAN
AA4ADwARABAADwANAAoACgALAAsACwAJAAsADAAMAAsACgALAA0ADgAPABAAEQAPAA8A
DgALAAwADAANAA0ADgAOAA4AEAAOAA4ADgANAA4AEQAWABgAFQAVABcAFwAYABsAHAAd
AB4AHAAcABwAHAAdAB8AIgAkACgALQAyADYAMwA0ADAALwAvAC8ALgAtACkAJgAjAB8A
HgAbABgAGAAYABgAFwAXABYAEQAOAAsACwAKAAsACgAJAAkACAAHAAgACAAIAAgACgAK
AAoACgAIAAYABQAFAAYABwAJAAsACgAJAAcABgAEAAMABQAJAAkABgAAAP7/AAAAAAAA
BgAOABYAIAAuADsARABNAFUAXABkAGEAQAAFANv/z//E/7P/qP+j/53/m/+e/6f/sf++
/8b/xP/C/8P/x//L/9D/0//X/9n/2v/b/+D/5f/p/+r/7f/w//D/7f/p/+T/3v/b/9v/
3P/f/+T/6P/o/+j/6v/t/+//8v/3//3/AAADAAMABAACAAMABAAFAAkADAALAAsACwAK
AAgACQAJAAkADAAMAA0ADQALAAwADAALAA0ADQAOAA8AEAAQABAAEAAPAA4ADQAMABAA
EAASABMAEQARABEAEQATABMAFAAXABsAHgAeAB0AGwAbABsAHQAeACAAIQAkACUAJQAm
ACYAJQAlACgAKgAtAC0ALQAuACwALQAtAC4AMgAzADQANQA2ADYANwA3ADUANQA3ADgA
OgA6AA==
         </WaveFormData>
      </LeadData>
      <LeadData>
         <LeadByteCountTotal>10000</LeadByteCountTotal>
         <LeadTimeOffset>0</LeadTimeOffset>
         <LeadSampleCountTotal>5000</LeadSampleCountTotal>
         <LeadAmplitudeUnitsPerBit>4.88</LeadAmplitudeUnitsPerBit>
         <LeadAmplitudeUnits>��V</LeadAmplitudeUnits>
         <LeadHighLimit>2147483647</LeadHighLimit>
         <LeadLowLimit>268435456</LeadLowLimit>
         <LeadID>V1</LeadID>
         <LeadOffsetFirstSample>0</LeadOffsetFirstSample>
         <FirstSampleBaseline>0</FirstSampleBaseline>
         <LeadSampleSize>2</LeadSampleSize>
         <LeadOff>FALSE</LeadOff>
         <BaselineSway>FALSE</BaselineSway>
         <ExcessiveACNoise>FALSE</ExcessiveACNoise>
         <MuscleNoise>FALSE</MuscleNoise>
         <LeadDataCRC32>3160567497</LeadDataCRC32>
         <WaveFormData>
6//u//D/8//4//j/+P/6//j/8v/p/9//2f/Y/9X/0f/N/8j/w//J/+D/+/8PABYAEgAM
AA0ADgAOABQAEQAJAAgAEAAbACsAQABRAFsAXwBnAHAAewCEAIkAjgCSAJUAlQCcALAA
wgDFAMQAwgC9ALEAowCTAIIAdQBnAFIAPAAiAAsA/v/2/+v/5f/i/93/1v/U/9j/2v/Z
/8//xv/G/8f/x//H/8f/xf/F/8b/x//I/8v/zf/L/8n/zP/M/9L/1f/Y/9z/3v/e/93/
2//b/9r/2f/Y/9f/1v/W/9X/0P/N/8r/xv+//73/uP+2/7b/tf+0/7T/tP+0/7L/sP+v
/67/qf+k/6H/of+h/6H/nv+Z/5b/iv+G/4X/hv+G/4T/hP+C/4H/gf+C/4P/hP+G/4b/
h/+I/4X/hP+E/4P/h/+L/4//kv+c/5v/mv+Z/5//pP+n/6n/rv+y/7P/uv/D/8b/yP/K
/9P/2P/Z/9n/3f/f/+H/4v/g/+P/4//h/+D/4P/j/+X/5//p/+v/7f/r/+v/7f/t//L/
8f/z//b/9v/3//H/8P/y//L/8v/y//T/9P/0//T/8f/x//P/9v/4//n//P/9////AwAG
AAoACwAOABEAEwATAA8ACwAHAAYABQAGAAgABQACAP7/+v/5//n/+//9//b/9v/4//b/
7//t/+r/4v/k/+T/5//p/+v/7f/r//H/9v/3//f/9f/p/+f/5P/g/+H/4v/h/+L/4//l
/+f/6v/s/+v/6v/q/+r/6f/o/+b/5f/l/+f/6v/s/+z/7//x//P/9v/5//3/AAADAAYA
CgAKAAoACgAFAPz/9//z//H/8v/z//H/9f/4//r//P/5//z//v/+//3//v/+//7//v/+
/wMABQAJAAkABwAEAAcABwAEAP//+P/y//P/7//r/+//7v/u/+//8P/s/+z/6//t/+X/
4//g/93/3v/g/+H/4v/l/+f/6f/q/+z/7//w//D/9P/4//n/+P/1//X/9//5//n/+P/2
//X/8v/y//L/8//y//D/8f/z//P/8v/y//b/7v/s/+3/7//1//n/+v/6//n//P8CAAIA
/v/4//T/7f/n/+X/4P/f/93/2//S/8f/vf+8/8//7/8CAAYABAADAAQABAACAAEABwAS
ABwAIwApADoATQBjAHEAdwB8AIEAhgCLAJAAlgCdAJ0AnACqAMIA1QDUAM4AzQDLAMkA
wwCyAJ8AjQB4AGAASgAzABgAAADv/+n/6P/p/+r/6v/s/+7/6//r//D/8//3//r//f8A
AP//AAACAP3/+v/5//f/+f/3//r/+v/7//v/+//8//v/+v/4//X/8v/w/+7/7P/n/+L/
3v/Z/9b/1f/U/9L/0v/T/9H/0v/L/8f/w//A/8L/wv/A/77/wP/C/8D/vv+//7//v/+/
/8T/xf/I/8L/wP+//8D/wP/B/8L/wf/B/7//vv+9/7z/vP+8/73/vv+7/7r/uv+5/7T/
sf+u/6r/r/+t/6v/qf+v/7b/u/+//8X/yP/I/87/1v/a/93/4P/k/+b/5P/h/+D/4f/i
/+L/5f/r/+7/7//y//T/+f/9//7/AQAEAAcABQAFAAcABwAKAAcABwAIAA4AEQANAA4A
DQAMAAsACgAKAAoACgAKAAgABwAIAAoACgAJAAoACQALAA0ADgAQABMAGAAdACEAHwAb
ABcAEwANAAsACwAMABIAFgAZABwAHQAdAB8AIQAeAB4AIAAeABsAHQAeABoAHQAcAB4A
HwAiACMAIAAlACQAIQAdABcAEwAXABoAHAAdAB4AHQAeABoAGQAYABgAGAAXABYAFgAY
ABcAFgAUABMAEwAVABgAFwAUABQAEwAVABgAGwAfAB8AHwAfACAAHgAcABoAEwATABUA
GAAdAC8ALwAmACgAKgAsAC4AMwA1ADkAOQA6ADgAPAA9AD4APQA6ADgANQAtACUAJQAe
ABoAFwAUAAwACAADAAEA+v/7//v/+//7//z//P/8////AQADAAQABgALAA4AEAAPABIA
EgAQAA4ADQAOAA8ADwAOAAwACwANAA4ADwARAA4ACgAJAAkACwAKAAoADgAcAB4AGQAP
AAkADQAUABoAIQAoADAANAAwACgAJAAhAB0ADwAGAAcABwADAP7/9//z//L/9/8LACQA
NgA+AD0ANAAoACIAHwAjACwANgA9AEUAVABjAHcAhQCLAJIAnQCkAKMApgCsALEAtwC+
AMgA1gDlAOQA3ADVAM8AxwC9AK4AnQCHAHIAYgBOADEAGAAOAA0ABwAEAAEA/P/2//L/
7v/r/+//+P/8/wEABQAJAAkABwAHAAgACwAMAA8AEQANAAcABgACAAEA///9//z/+v/4
//X/8f/x//D/7//u/+3/7P/s/+v/6v/p/+j/5v/j/+P/4P/g/93/2//Z/9j/1v/W/9T/
0v/U/9b/1P/S/9L/0//U/9X/0//P/83/wv+9/7v/u/+6/7v/vP+7/7v/u/+6/7n/uP+2
/7b/t/+4/7v/vP++/7//vv/B/8T/xv/I/8H/uv+z/7r/wP/E/8f/zf/S/9T/3P/j/+b/
6P/q//D/9P/0//P/9//5//v//P/4//n/9//z//j//P8DAAkACgANABAAEwAPAA0ADQAL
AAwABwAFAAQABAAFAP///v/+//7//v/+/wAAAAAAAAAA/////wEABAAIAAkADAANAA4A
EQATABYAGAAcACAAIwAjAB8AGwAXABcAFwAZABwAHwAgACAAIAAcABkAGAAXABQAFgAa
ABoAGQAbABwAGAAVABAADgALAAoACQAEAAcABgAFAAMA///9/wEABAAGAAgACgAKAAwA
CwALAAsADAAKAAcABAACAAUABQAFAAQABQAJAA8AFgAUABIAEwATAAsABAD9//f/9//3
//f/+P/5//r/+//3//b/9//5//3/+f/3//L/8//0//r//f/+////AAAFAAkADwARAA8A
DAAPAA8AEwATABEAEAALAAMA+//7//n/+P/4//j/8f/u/+r/6f/h/+H/4P/f/+H/5P/m
/+j/5P/j/+L/4P/k/+v/8P/0//f//P/+//7//P/9/wAAAwABAAAA/v/9//7/AAACAAUA
BAACAAMABQAKAAwADwAWABYACAD9/wEABwAHAAoADgAVABoAHgAcABwAIAAiAB0AFwAT
AA4ACwAJAAcAAAD9//f/+v8NACEAJAAiACIAGQAUABYAFgAXABsAIgAuADkARwBYAGMA
bQB5AIUAjACTAJgAnwCkAKQApwCrALQAxgDQAM0AyADIAMcAwwC9AKkAkACHAH8AbABU
AEAAKwAYABAADQAHAP7/+//8//z//P/4//f/+f/2//P/8//y//H/8f/v/+//8P/v/+7/
7//v/+//7f/w//D/8v/z//T/9v/5//z//v////3/+v/3//T/8f/u/+z/6f/l/+P/4f/e
/9v/2//Y/9j/1//V/9P/0v/V/9b/1f/U/9D/zv/I/8L/w//D/8P/w//A/73/vP+y/6z/
qf+o/6b/p/+q/6v/rf+t/6z/q/+q/6r/qv+r/6z/rP+s/63/rf+t/6//sf+y/7b/s/+w
/63/sv+4/7z/v//G/8r/y//S/9X/1v/W/9b/4v/q/+7/8f/x//H/8f/w//D/9f/3//f/
+v/6//3//////wEAAwAFAAgACQAMAA0AFAAVABkAHgAlACkAJgAoACMAHgAZABQAFwAY
ABkAGgAXABUAFQAWABsAHQAhACMAJwAtADIAOAA0ADIAMAAtACsAJwAjAB8AHQAdAB8A
IgAmACgAKQAqACkAJwAnACcAJAAkACYAJAAlACkALAAqAC4ALgAxADMANQA3ADUAOwA/
AEEAQgBBADYAMwAvACoAJAAgABoAFgAVABUAFQAWABYAFQAUABQAEAANAAoABgABAAEA
AwAGAAQAAAD///3/AgAGAAoADwAVABkAHQAiACAAHgAcABUAFAAVABcAGwAXABMADAAL
AAkABgADAPv//v8AAAQACgANABAAEwAWABkAGwAfAB8AIQAeACEAIQAjACMAIQAgAB4A
FwAQABEAEQAQABAAEAAOABAAEQAVAA4ADwAPAA8ACwAKAAgABgAIAAsADgAQAA4AEQAS
ABIADgAOAAsABgAGAAcACgANABAAEAAPAA8ADAAMAAwADQAMAAoACwANABAAEgAVABwA
HgAkAB8AFQARABEAEgAUABcAGgAgACYAJgAmACYAJwAhAB8AIAAdABcAFwAWAAsAAQAA
AAEADwAqAEQATgBRAFAATABGAEEARwBSAFoAYwBjAF4AZwB/AJMAoQCsALkAxADLANAA
2gDjAN0A2ADaAOgA+wAKAQoBBQEBAfcA4QC+AJsAhwB2AGAATAA9ACgAFgANAAcA/v/7
//j/9v/0//T/9//3//j//P///wEAAwADAAEAAQACAAEAAAABAAEA/v/5//n/9v/5//v/
/f8AAAIABAAFAAUACgAOABIAFgAXABYAFgAVABIAEQAQAA4ABQABAPr/9v/0//P/8v/y
//P/9P/z//L/8v/y/+7/6v/j/9//2//X/9r/2f/a/9L/y//H/8X/wv+9/7z/uf+3/7f/
tv+1/7T/uP+6/73/wP/D/8b/yv/N/83/z//R/9L/1//V/9P/0f/Y/+D/5v/r//H/9P/0
//r//f/8//r/+P/6//z/+v/3//f/9//3//b/9P/3//f/9f/5//r//v8BAAQABwAKAA0A
EgAXAB4AIwAoACUAJQAmACsALwAsAC4ALAAsACwALAAlACAAGwAWABEADwAPABAADwAN
AA0ACwAMAA8AEQAUABAAEAAQAA8AEAANAAoABwACAP///v/+//z//P/7//r//f/9////
AQAAAAIABgAGAAgACwANAAoABwACAAAA/f8CAAUABAALAA0ADQAMAAkACgARABcAHAAe
ACAAIAAiABwAGQAWABQADwALAAcABAAEAAMAAgAAAPn/9//3//j/+P/4//v//f/8//z/
/P/9//v/+//7//z///8AAAEA/f///wEABAAJAAwADQALAA8ADAAKAAgAAQAHAAoADwAV
ABcAGAAbABwAIQAkACkALQAsACYAJAAiACAAHgAhACMAJwAnACsAKgAvADEANgA3ADYA
NgAtACEAFQARABAAEAARABIADwAQABAAEwAUABkAHQAhACQAKAArAC4AJwAhABsAFAAQ
ABEAEAAOAAoACgAHAAIA/////wEAAwADAAIAAAD//wIABAAGAAkADAAOABMAGQAdAB4A
IAAmACQAGgATABcAGwATAAoAAAABAAYACAAIAAQAAAAAAAMABwAJAAoADQALAP//9P/1
//f//v8PACEAKgAqACoALwA0ADQAKgAfACEAKgAuADkATwBiAGsAcQB3AH8AjACZAKAA
pQCsALYAuQCxALQAygDeAOUA5gDmAOUA5QDfANEAwACvAKEAkAB4AGIATwA4ACQAHQAX
ABAACQAGAAQABgAKAA0ADQAIAAgACQAJAAkABwADAAEAAAD9//z//f/9//3/+//+//7/
+//3//P/8P/r/+j/5P/f/+H/4P/f/97/3//g/+L/4//h/9//3f/a/9n/2//a/9z/2//b
/9v/3P/X/9L/y//E/8X/xv/D/8D/v/+//7//v//B/8H/w/+8/7b/s/+y/7D/sP+w/67/
rf+r/6r/qf+o/6b/pP+j/6L/n/+c/5r/l/+e/6X/rP+y/7r/uf+4/7f/tv+4/7j/t/+5
/7z/vP/C/8v/zv/Q/9L/1//c/93/3f/i/+f/7P/w//L/9//5//n/9P/u/+v/5//k/+P/
4v/h/+T/5f/o/+n/7//t/+7/8P/1//f/8v/y//T/9P/0//T/8//y//H/8P/p/+X/4//i
/+D/3//g/9//3f/f/+D/4v/i/+b/6v/t/+z/6f/m/+P/4f/f/9//4P/j/+b/6P/q/+3/
7f/v//H/8f/2//3/AAAEAAsAEQASAA0ABgACAP3/AAADAAIACQAPABMAFgAXAAsACQAG
AAIAAAD+//r/+P/v/+f/3//Y/9z/3f/e/+D/4v/h/+D/3v/b/9v/3f/g/+P/5P/o/+v/
6P/o/+j/6f/t//H/9f/6//j/9v/0/+3/4f/Z/9L/zf/R/9P/0v/X/9r/3P/e/9v/4//o
/+//9//6//7/BAAIAAIA/v/8//n/8v8CAA4AFgAYABoAHAAeACEAIwAnACcALAAsADIA
NQA3ADcANQA0ACUAEQD9//H/6v/k/9//2v/R/8z/xv/D/8P/x//K/83/zf/O/87/zv/R
/9X/2f/c/9n/2f/X/9T/1v/a/9v/2v/W/9X/1v/X/9b/1v/V/9X/1P/U/9T/1f/Z/9r/
3v/j/+D/3v/d/+D/4P/k/+f/5//n/+n/8P/w//X//v8EAAgABgACAAAA/f/5//n/+v/1
/+n/2f/U/9n/5//6/wUABwACAPr/7P/p//T//v8GABMAHwAqADgASQBTAF4AaQBxAHcA
fQB+AH0AhACPAJQAmgCfAK0AwgDMAMIAqwCaAJoAnQCNAHUAaQBgAE8ANwAeAAgA+P/v
//D/9v/9/wEAAAABAAQACgAQAAwA8//V/9T/1v/Z/9v/3f/a/9X/0v/Q/9D/0P/S/9P/
0//R/9T/1P/T/9H/z//O/8b/wP+5/7H/r/+u/63/rP+u/67/r/+v/67/rf+s/6r/qv+t
/63/sP+q/6f/pP+i/6P/pP+j/6L/n/+e/5n/lP+U/5X/lv+X/5f/lf+V/4z/hf+B/3//
fP96/3r/eP93/3X/dP9z/3L/cf9w/3D/cP9x/3L/dP91/3X/d/95/3r/h/+J/4v/jf+Z
/6b/sf+7/73/wP/A/8b/zf/Q/9L/1P/S/87/xv+9/77/v//A/8D/xf/N/9L/1f/Y/9j/
2//d/9//4f/j/+X/3f/V/8//x//J/8X/xP/E/8z/0f/P/9L/1f/W/9f/2P/b/9z/3f/e
/+L/5//u//b/8f/r/+f/4f/Z/9X/0P/M/8n/yP/H/8X/x//F/8P/wf/C/8X/yv/Q/9X/
2P/a/9z/3v/f/+L/5f/e/9z/3P/Y/9v/3//i/+D/4P/e/9//3//k/+f/5v/t/+z/6f/l
/9//1P/R/83/yP/N/9D/0f/U/9b/1//Y/9r/3v/h/+T/6P/u//H/9P/2//T/9f/4//z/
AQACAAYACQAHAAgACQALAP//9f/r/+L/4//k/+X/4f/g/+H/4//n/+r/6//p/+3/7//w
//H/7f/8//j/+v8CAAYACAAKAAwADgAPABIAEQALAAQAAwD////////9//z/AAD9//r/
//8AAAAAAQACAPf/8P/o/+P/3f/f/+D/4f/k/+b/5//o/+z/8f/2//r/9//5//n/+P/5
//z//P/6//3/AQAHAA0AEAASABMAFQATABQAFQAXAA4ABAD9//f/8v/u/+v/7P/q/+j/
5f/f/9n/2//e/+D/5//w//j//v/+//j/9P/1//X/8f/u/+v/6//p/+T/3f/V/9L/2f/x
/w4AIgAkABsACAACAAQABQAHAA4AFAAfAC0AQABTAGEAawB1AH4AiQCSAJkAogCoAKkA
oQCcAKQAtgDFAMgAxgDFALsAtQCxAKIAkQCDAG4ATgAwABsADAD+//P/7f/q/+v/7P/s
/+r/7v/z//X/8P/s/+n/5f/h/9z/1//U/9L/0//U/9f/2f/c/93/4//m/+r/6//s/+7/
8P/w/+//7f/v/+7/7f/s/+3/7P/s/+v/6//r/+v/6v/i/9//2f/W/9D/zf/K/8j/yf/K
/8n/yP/L/87/zf/M/8j/x//G/8X/yP/H/8j/wP+7/7n/uf+4/7L/rv+o/6P/n/+e/53/
nP+f/6D/ov+k/6f/qv+u/7H/t/+9/8P/yP/Q/8//zv/N/8r/yv/I/8X/x//K/8r/0P/a
/+D/5f/q//T/+v/8//3/BAAJAA4AEgAMAAsABwABAP7//P/9//3/+v/7//z//f8AAAEA
BAAFAAsACwAOABIAGgAfAB0AIAAjACQAJQAmACgAKgAsAC4ALwAxADUAOgA7ADsAPQA9
ADgANwA1ADQAMQAyADMAMwA0ADMAMgAxADIAMwA2ADoAOgA6ADkAOAA8AD8ARABJAEYA
SABMAEwASwBNAE4ASgBFAEAAPgA7ADgANwAyADUAMwAxAC4AKQAmACkAKwAsADEANAA1
ADgAOQA7AD0AQABBAEEAQQBCAD4AOwA4ADQAKgAlACIAIAAfAB4AIAAhAB0AHAAbABsA
GwAbABsAHAAaABgAFgAPAA0ADQAOABEAFgAZABkAHwAjACQAJQAhACoAKAAmACMAIgAh
ACAAJgApAC4ALwA1ADYAPQBBAD8APQA5ADYANgAvACgAKQAqACwALwAyACwAKgAnACcA
IQAjACQAJQAlACYAJgAmAB8AGwAXABIAEgAVABYAFgAZABwAHAAaAB0AHwAjACcAJgAm
ACUAJQAqAC4AMgA3ADoAOgA9AEEAPwA+AD4AQgA8ADAAJwAtAC8AKQAsADIANwA8AEAA
RABIAEoASgBDADsAMwAsACsALQAtACgAIQARAAYAGwA7AEoATgBOAEkARABEAEQAQwBJ
AFIAYABtAHsAkACnALsAxwDRANwA5wDqAO0A7ADoAOkA7wD4AAYBEAELAQAB/ADxAOUA
2wDDAKgAkwB/AGQATgA8ACkAIAAgABkAEQAQAA8AEAASABQAFgAXABUACgAGAAUAAwAB
AP7/+//6//r/9//2//f/9//0/+//7//s/+//7//v//D/8f/w/+7/6//v//D/8f/y/+3/
6v/o/+X/5v/n/+j/6P/p/+v/6v/s/+3/7f/t/+7/8P/w/+7/7P/o/+T/3P/U/9X/1//Z
/9v/2v/X/9b/zP/M/83/0P/S/9P/1P/T/9P/y//G/8H/vP+6/7r/u/+8/7j/tP+x/63/
rv+x/7T/tv+//7//v/+//8b/zP/Q/9P/1f/W/9T/2P/i/+b/6f/s//L/9v/2//X/8//x
/+//7P/x//n//v8BAAEAAAACAAMABQAJAA0AEQAVABcAGwAdAB0AFwAUABIAEgATAA0A
DAANAA4ADwAQABEAEgATABQAEgARABIAFAAWABcAGgAbABYAFQATABIADwAQABEAEQAS
AA8ADAAJAAcABQAFAAYAAwACAAAA/v/+//3//v////3/AAAFAAYACwARABYAFgAUABAA
DwANAAwACwAGAAkACAAHAAUAAQD9////AAAAAP///v/7//r//f8BAAUACgAPABEAEwAW
ABgAGQAaABoAGgAbAB4AIgAmACYAKQArACoAKgAqACsALAAtAC4AMAAyADQANgAzADEA
MQAyADUAMAAtACcAJwAmACYAJgAhACAAHAAaABkAEwAIAAkADAAOAA4ADgAOAA4AFAAX
ABwAHQAXAA4ACwAFAAYABQACAAAAAAD7//b/+f/5//j/+P/4//r//v8BAAcAAgADAAMA
AwAFAAgACgAMABAAFQAaAB4AHwAjACUAJgAnACoAKgAoACsALQAxADUAOAA4ADcANwAz
ADIAMQAxAC4AKgApACkAIwAeABoAGgAUABIAEwARAA8ACQAGAAYACwAUABwAIAAcABYA
EAAJAAEAAQAAAP3/9//z/+7/5//h/+T/8/8TADIAQgBEAD0ANAAwADIANwA9AEgAUgBV
AFUAYABzAIcAlQCfAKwAuwDEAMkA0gDcANsA1QDUAN4A8ADvANoAygDLAMcAvQC1AKQA
kQCHAHgAYgBMADkAJgAYABMAEwAUABMAEgAUAAoA+P/z//n/+P/5//v//P/9//v/+f/5
//r//f/+/wEAAwAGAAUACQAKAAwADQAOABAACwAGAAAA+f/1//L/7//s/+b/4v/f/9v/
3v/f/+D/4P/g/+P/4//m/97/2f/U/9D/z//O/8v/yP/I/8j/xP/A/73/vf+9/73/u/+5
/7n/sP+t/63/r/+w/67/rv+s/6v/qf+o/6f/pv+r/67/sv+2/7j/uP+5/7n/uv+9/8D/
wv/M/83/zv/P/9X/3P/h/+X/6//u/+7/9P/0//D/6//m/+v/7v/t/+v/7v/v//D/8P/y
//f/+f/5//7/AAAFAAkACwANAA8AEQASABMAFgAXABkAFQAUABQAFQAXABIAEgAUABQA
FAAUABAADAAIAAQABQAFAAcACgAHAAMAAQD9//z//f/9//7//P/+/wAAAQADAAMAAwAD
AAMABQAJAA4ACwAKAAgABgABAP3/+//5//n//P8BAAIA//8BAAIA/v////7/AAABAAIA
AwAAAAUAAQD7//T/6//p/+3/8P/y//P/9P/z//T/+P/7//7/AgAFAAcACQAMAAwACwAK
AAgADAARABgAIAAkACYAKwAvADQAOAA8AEEAQwBDAEMARAA/ADoANQArAB0AEQAGAP3/
+v/3//H/8f/1//b/9//z//b/+P/8/wEAAwAEAAcACAARABgAGgAcABwAHAAcACEAJQAr
AC0ALwAsAC8ALwA0ADcAOAA6ADMAKQAfAB0AFQAQAAwACAAAAPz/9//1//L/9f/3//n/
+v/8//3//v8BAAMABQAGAAMAAwABAP7/AQAGAAgACAAMAA8AFAAZABoAGgAZABkAGwAe
ACEAJQAdABYAEgAPAAwACgAJAAwAEAASABMAEwATABMAFgAaAB8AJgAsADAAMAAwADAA
LwArAB8AFgAVAAsA+f/y/+//6f/u/wkAJQA0ADgANgAxADAAMgA0ADsARQBMAEwASQBV
AG4AgQCPAJsAoQCqALEArgCnAKgAsAC3ALsAwADSAOQA5wDeANYAzwDJAMcAvwCsAJsA
jwCAAGYARgApABgADAAFAAEA/v/5//j/9P/s/+D/3f/f/+D/3v/f/9//3//j/+P/5f/o
/+3/8P/1//n/+//5//z//P8BAAMABQAIAAgACAAHAAUAAgD+//r/9v/7//7/AgAFAAgA
CwAOABAACgAJAAUABAD///v/9//0//H/8P/t/+r/7f/u/+v/6P/n/+f/5//n/+P/3//d
/9L/zv/N/87/zv/Q/9L/0v/T/9T/1P/U/9T/zv/K/8f/xP/H/8j/yv/L/83/0f/V/9j/
1v/N/8T/u/+7/77/v/+//8j/zv/R/9r/4v/m/+n/7P/w//T/9P/z//X/9//5//r/9v/3
//X/8f/t/+r/6v/p/+f/5//n/+f/5//n/+n/6f/v/+//8v/2//3/AwACAAYACAAIAAgA
CAAJAAoACwAMAA8AEQAVABoAHgAfACIAIwAmACkAKwAuAC4AMAAyADMAMwAxAC8ALQAv
ADMAOQBAAEYASgBNAFAATgBNAE4ATwBCADoANAAqACsALwAyADAAMgAwADEAMQArACUA
GwAZABkAFwAUAA8ADQARABQAFgARAA4ACQAGAAUABQAFAAYABAABAP7//P/9//3//f/8
//3/AQAHAA4ACAACAP//+//4//j/+P/5//r/+//8//7//f/8//v/9f/1//f/+v///wEA
AwACAAcACQAKAAsABwAPABQAGwAjACUAJgApACoAKQAqAC0ALwAwACYADgAKAAgABgAE
AAkACwAPAA8AEQAQABUAFwAcAB8AIAAiACMAHQAXABkAFQAUABQAFAASABQAFQAZABIA
EwATABMAEgASABEAEAAMAAsACgAIAAQABQAEAAIAAAAAAP3/+P/7//3/AQAFAAgACgAL
AA0ADAAMAAwADQAGAAAA/f/7//n/+P/4//z//v/+/wEABwALAA0AEAAWACEAKAAoACgA
KgAkABwAGwAdABsAGgAZABcADwAIAAEACQAkAEEAUwBcAGAAYgBjAGIAYABcAFEAUQBY
AFoAXQBtAHwAhQCHAIUAhwCOAJUAnACjAKgArgCxALUAwgDWAOgA7QDsAOwA6wDnAN0A
0QDAALUAqwCaAIYAdABhAFIATABHAD0AMAAPAO7/4v/m/+b/4//h/+T/4f/h/+D/3//e
/9v/2v/a/9z/3v/i/+X/6f/p/+7/8P/q/+P/3P/W/9T/0v/P/8v/zf/O/8//0P/S/9L/
0//T/9P/0//T/9L/zP/L/8f/xv/F/8X/xf/G/8j/yv/K/8r/yP/I/8T/wP/C/8P/xP/F
/8H/vf+7/7D/rv+t/67/rv+v/7D/r/+v/67/rv+u/67/r/+w/7L/tP+t/6j/pP+f/6L/
pf+o/6r/sv+x/7D/r/+y/7b/uP+5/7//wv/C/8j/y//K/8j/xv/O/9T/1v/X/9v/3//j
/+b/6P/v//P/9f/5//r//v8BAAUACQANABEAFAAXABwAHwAeABkAFwAWABEADQACAPz/
9//0//H/7v/u/+7/7v/u//D/8f/0//j/+//9/wEAAwAGAAkACwAOABIAFgAaAB0AGAAT
AA4ACQD+//f/8v/u//D/8v/z//T/9P/z//T/9f/y//T/+P/4//n//f8AAP7/+P/y/+//
6//u//H/8P/3//r/+//7//n/9f/5//z//v/3//L/6//m/+j/6f/q/+z/7v/t/+z/7P/p
/+X/4f/c/9v/3f/h/+b/5P/i/+P/4//i/+L/4v/j/+D/3f/a/9j/3f/g/+P/4f/j/+f/
7P/z//b/+f/5/////v/+//7/+f/3//T/8//z//H/8v/1//b/8//2//v///8EAAIAAAD+
//z//f/9/////f/9//r//f/9//r/9//y/+7/6//j/9v/2//e/+D/4//m/+P/4v/g/+H/
4v/p/+//9f/y//D/7f/q/+b/4//g/9z/3v/j/+b/6P/r//D/8v/y//X/9//7/////v/+
//3//f///wIABQAJAAgABgAHAAkADAAOABEAGAAeAB4AGwAZABsAIQAoACwAKwAqACgA
JAAeABoAHAAZAA0AAQD8//f/8f/t/+7/9f8FABwAIwAdABYAFgAYABkAIAAqACwALQAr
ADAARABfAG0AdgB/AIsAkwCLAHoAeQCGAIsAhACGAJcAqQCwAK4AqgCpAKYApACZAIUA
dQBnAFQAQQAvAB4ADgAEAPv/9P/0//H/5//k/+n/8P/y//L/7v/n/+P/5P/m/+f/5//n
/+n/6f/r/+7/7//w//P/9f/3//X/+P/4/+//5//f/9j/2f/a/9r/2f/b/9r/2f/Y/9n/
2P/Y/9f/0v/N/8j/wv/A/8H/v//A/7//v/+//8D/wf/C/8H/wP+7/7j/sf+q/6b/o/+g
/53/nP+Z/5j/jv+J/4f/h/+G/4b/hv+E/4P/gf+A/3//fv+B/4L/hP+G/4v/jv+S/5X/
nv+f/w==
         </WaveFormData>
      </LeadData>
      <LeadData>
         <LeadByteCountTotal>10000</LeadByteCountTotal>
         <LeadTimeOffset>0</LeadTimeOffset>
         <LeadSampleCountTotal>5000</LeadSampleCountTotal>
         <LeadAmplitudeUnitsPerBit>4.88</LeadAmplitudeUnitsPerBit>
         <LeadAmplitudeUnits>��V</LeadAmplitudeUnits>
         <LeadHighLimit>2147483647</LeadHighLimit>
         <LeadLowLimit>268435456</LeadLowLimit>
         <LeadID>V2</LeadID>
         <LeadOffsetFirstSample>0</LeadOffsetFirstSample>
         <FirstSampleBaseline>0</FirstSampleBaseline>
         <LeadSampleSize>2</LeadSampleSize>
         <LeadOff>FALSE</LeadOff>
         <BaselineSway>FALSE</BaselineSway>
         <ExcessiveACNoise>FALSE</ExcessiveACNoise>
         <MuscleNoise>FALSE</MuscleNoise>
         <LeadDataCRC32>1769004395</LeadDataCRC32>
         <WaveFormData>
AwADAAcAEAAWABUAFQAcAB8AIAAoADYARgBbAHUAjACeAKIAlgCGAJAArwC1AIsAVAAe
APL/yv+y/6z/s/+8/8n/3f/8/xsALgAzACMAEAAGAAIA+f/s/97/1P/P/8j/u/+2/7z/
wP+6/7f/vP+8/7r/tv+v/6r/rP+u/63/rf+v/7P/tv+4/7r/vv/E/8z/1P/Z/9//5v/r
/+//8v/0//X/9v/3//f/+P/5//r/+v/6//n/+f/4//n/+f/4//r/+//7//v/+v/5//j/
9v/4//j/+f/5//n/+f/5//n/+f/4//j/+P/5//n/+v/6//n/9//2//X/9//4//n/+f/5
//n/+P/3//X/9f/1//X/9//3//f/9//2//X/9P/z//P/8//z//P/8//z//P/8//z//P/
9P/0//f/+P/4//n/+f/6//v//P8AAAEAAgADAAUABQAGAAcACAAJAAwADAAQABIAFAAW
ABcAGAAZABoAHQAdAB4AHwAgACAAIAAhAB8AHwAfAB4AHQAdAB4AIAAdABsAGQAXABcA
FwAXABgAFgAVABUAFQASABIAEgASABMAEwAUABUAEwATABMAEgASABEAEQARABIAEwAT
ABMAEQAPAA8ADwAPABAAEQATABIAEgARAA8AEAAPAA8ADwANAA4ADgAOAAwACwAKAAoA
CgALAA0ADgAMAAwADAAKAAwACgAKAAoACAAJAAkACQAIAAYABAADAAUABgAHAAkACAAG
AAQAAwAEAAQAAwADAAYABgAEAAQAAgADAAQABAAFAAMABQAFAAQAAgABAAEAAgACAAEA
AAAEAAIA///+//z//f/+//7//v///wEAAwACAAEAAAD//wMABAAEAAgACgAIAAgACAAI
AAgACAAIAAoADQANAAwADAAKAAoACQAIAAsADAAMAAsACAAGAAUAAwAFAAMAAgAAAP3/
/f/9//3//P/8//z//P/8//3//f/8//r/+P/3//b/+P/4//n/+f/5//j/+P/3//T/9P/1
//X/9//3//j/+P/2//b/9v/2//f/9//3//f/+//7//n/+P/2//X/8//3//z/BgANAA0A
CAALABAAFAAaACoAQQBZAHQAjgCiAK4AqgCYAJMAsQDJALAAeAA8AAYA1P+y/6X/pv+t
/7X/yv/n/wIAFQAdABIA/v/0/+//5P/U/8T/tf+s/6X/mv+W/6D/pv+l/6T/qP+o/6b/
of+c/5r/nv+l/6X/pf+n/6r/rP+u/7D/tP+8/8b/zf/V/9z/4f/j/+b/6P/p/+r/6//v
//D/8f/y//D/8P/v/+//8P/x//H/8P/y//P/8//z//H/8f/x//D/8f/y//T/9f/z//P/
8//z//X/9P/0//T/9f/1//b/9v/0//P/8//z//X/9v/3//f/9v/3//f/9//3//f/9//3
//n/+f/5//n/9//3//f/9//5//n/+f/5//n/+f/5//n/+f/5//r/+v/9//7//v////3/
/v///wAAAgADAAQABQAFAAUABgAHAAoACwAOAA4AEQASABMAFAATABQAFQAWABgAGQAb
AB0AGwAaABkAGQAZABkAGQAYABcAFwAYABoAFwAVABMAEQARABEAEQASABEADwAOAA0A
DAAMAAwADAAOAA0ADQANAAwACwAKAAgACQAJAAoACwALAAsACgAJAAsACQAJAAkACgAK
AAoACwAKAAoACQAHAAcABwAIAAkACAAIAAcABgAIAAcABgAGAAcABwAIAAgABQAEAAMA
AAADAAIAAwAEAAIAAwADAAMAAwACAAEAAQAAAAAAAAABAAAA/v/8//v//v/+//3//f/8
//z/+v/6//z//f/+//7//f/7//3//f/6//j/9//3//v//P/8//z//P/6//f/9v/4//n/
+v/6//3//f/+//z//P/8//z///8AAAEABAAFAAUABAAEAAMABAAEAAQABwAIAAgABwAE
AAIAAQD//wEA///+//z/+P/3//b/9f/0//T/9P/0//X/9//4//j/9//0//L/8P/y//L/
8//z//P/8v/y//H/8P/w//H/8f/z//P/9P/0//P/8v/x//D/8v/z//T/9f/3//X/9f/0
//L/8f/z//X/9v/8/wEABwAGAAMACAASABwAKgBBAFsAdgCWALYA0ADgANwAywDFAN8A
8gDOAIoAQAD+/8b/of+U/5P/mf+o/8P/4v/7/wsADgAAAO7/5//i/9T/xv+3/6b/n/+Y
/5j/nv+k/6P/oP+g/57/mv+T/47/jP+Q/5f/mf+b/53/nv+g/6T/qv+w/7r/xP/L/9H/
1v/b/9v/3v/i/+P/5P/l/+n/6v/r/+z/6v/q/+n/6f/s/+3/7f/s/+z/7f/t/+3/7f/t
/+3/7P/t/+7/8P/x//D/7//u/+3/7v/u/+//8P/v/+//8P/w//D/7//v/+//8P/y//T/
9f/1//X/9P/z//b/9//4//n/+//7//v/+//7//v/+//7//3//f/9//3/+//7//v/+//9
//3//v/+//3//v/+/////v/+//7//v8AAAEAAgADAAQAAwADAAMABgAHAAoACgAMAAwA
DAAMAA0ADgAPABAAEwATABQAFQASABAADgANAA0ADQANAAwACAAHAAcACAAHAAUAAwAB
AAIAAQAAAAAA/v/9//3//f/8//z//P/8//z/+//7//v/+//7//v/+v/8//v/+//7//r/
+//7//v//P/7//z//f/8//z//P/9//v//P/8//v//f/9//7////8//z/+//6//z/+//6
//r/+f/5//r/+v/4//j/+P/2//f/9v/3//j/9//3//b/9f/3//b/9f/1//T/9P/0//X/
8//y//H/8f/z//T/9P/1//X/9P/x//D/8P/x//L/8v/x/+//8f/x//L/8P/v/+//8f/y
//L/8v/z//D/7P/q/+3/7//x//L/7//v//D/8f/v//D/8//0//X/9v/4//j/+P/6//n/
+f/4//j//P/+////AAD///7//P/5//n/+P/4//f/+P/1//P/8P/u/+3/7P/r/+3/7v/v
//D/7v/v/+//7v/v/+7/7v/u/+z/7P/t/+3/6//q/+r/6f/p/+r/7P/t/+z/6//r/+r/
6//s/+3/7v/t/+3/7f/t/+v/6//t/+7/7v/t/+3/7f/u//T/+f/7//r/AQAMABYAIgA4
AFEAbQCOALIA0ADiAN4AzADJAN8A4wC2AHIAKgDo/7j/mP+J/4r/kf+h/7z/3f/8/w8A
EwAEAPD/5P/b/8r/vv+y/6f/ov+f/57/pP+m/6L/n/+e/5z/lv+Q/4v/iP+K/4z/jf+N
/43/jf+U/5r/oP+o/7D/tv+8/8H/xf/K/8//0//Y/9r/2//c/93/3P/c/9z/3P/d/97/
3v/f/97/3//f/97/3v/f/9//3//g/+H/4v/i/+H/4P/g/9//4P/h/+L/4//h/+D/4P/g
/+H/4f/i/+L/4//j/+T/5f/j/+T/5f/l/+j/6f/p/+n/6f/p/+n/6f/r/+v/6//r/+z/
7f/u/+//7v/t/+z/6//t/+3/7f/t/+3/7f/u/+7/7//w//D/8f/x//L/8//0//P/8//z
//P/9//3//j/+f/4//n//P/8////AAABAAIAAwAEAAUABgAGAAUABQAFAAcABgAFAAUA
AwADAAMAAgD+//3//f/+//7//f/8//v/+P/3//b/9v/3//f/+P/5//j/+P/4//j/+P/3
//f/9//4//n/+v/6//r/+f/5//n//P/9//3//f/9//v/+//7//r/+v/6//v//f/+//7/
/f/6//n/+f/5//v//P/8//z/+v/5//j/+P/3//f/+P/4//j/+P/4//b/9v/0//T/9P/2
//f/9//3//X/9P/z//P/8v/y//L/8//0//T/9P/1//X/9P/y//H/8//0//P/9P/y//P/
9P/0//H/7//x//H/8//y//L/8//y//L/8f/w//P/8v/w//D/7v/v//D/8P/v/+//8P/x
//P/8//z//P/7//u/+7/8v/0//T/9P/0//b/9v/2//j/+f/5//j/+P/6//z//f/+////
AAAAAP//AAD+//3/+//7//n/+P/2//P/8f/v/+3/8P/w//D/8P/u/+//7//u/+//7v/u
/+7/7f/s/+z/6//p/+j/6P/n/+f/6P/q/+v/6v/p/+n/6P/q/+r/6v/q/+n/6f/p/+n/
6f/r/+v/7P/u/+//7f/r/+r/7P/z//v//P/7//7/CAAOABYAKQBBAFgAeACaALgAygDK
ALkAsQDFANAAsgB2ADQA9v/E/6H/kP+N/5X/ov+5/9z/AQAbACgAIAAKAPf/7v/e/87/
x/++/7X/tP+u/67/tP+z/6z/qP+q/6j/of+c/5T/kP+R/5H/kf+P/5D/lv+c/6L/pv+s
/7T/u/+//8b/zf/T/9j/2//d/9//4f/i/+L/4v/i/+T/5P/j/+P/4v/j/+P/4v/g/+H/
4f/h/+L/4//k/+T/4//i/+L/4f/i/+P/5P/l/+X/5P/k/+T/5P/j/+P/4v/j/+P/5P/l
/+P/5P/l/+X/5//p/+r/6//r/+v/6//r/+v/6//r/+v/7f/t/+3/7f/s/+v/6v/p/+v/
6//r/+v/6f/p/+r/6v/r/+z/7P/t/+//8P/x//L/8//z//P/8//3//f/+P/5//z//f8A
AAAAAQACAAMABAAHAAgACQAKAAgABwAHAAcACgAKAAoACwALAAsACwAKAAgABwAHAAgA
CgAJAAgABwAEAAMAAgACAAQAAwADAAMAAgACAAIAAgACAAEAAQABAAEAAQABAAAA/v/9
//3//f8BAAMABAAFAAQAAQAAAP///v/+//7//////wAAAAD///z/+//7//v//P/+////
AAAAAP///v/+//3//f/+//7/AAAAAAAA/v/8//r/+v/6//z//f/9//3//f/8//v/+//8
//z//P/9/////v/9//3//f/8//r/+f/7//z/+//8//r/+//8//z/+//5//v/+//8//r/
+f/5//j/+P/3//b/+//6//j/+P/2//f/+P/4//f/9//4//n/+//7//v/+//5//r/+v/6
//v//P/+/wEA//8AAAEAAgABAAQABwAIAAkACgAKAAoACgAMAA8ADwAOAA4AEgAUABUA
FgAUABQAEwARABEAEAAQAA8ADAAJAAcABAAFAAUABQAFAAkACgALAAwACwALAAoACAAJ
AAgACAAIAAYABgAHAAcACQAIAAgABwAIAAgACQAJAAcABwAIAAgACQAKAAsADAALAAsA
CwALAAkACwALAAoADAANAA8AEQAWABoAGQAZABwAIwAoAC4APABOAF8AdQCOAKQAsACq
AJwAmgC1AMcAqQByADoACADe/8L/tv+7/8T/zf/d//j/GQAyAD8AOQAkABIACgADAPb/
6P/c/9X/0v/L/8T/zP/U/87/x//I/8r/xv/C/7//vP+8/7z/u/+5/7X/t/+6/8D/xP/K
/9D/1v/e/+H/5f/s//H/9f/6//3///8BAAMAAgACAAIAAgAEAAQAAwADAAMAAwACAAAA
AgADAAMAAwADAAMAAwACAAAAAAABAAEAAwADAAMAAwACAAAA///+/wEAAQACAAIAAgAB
AAEAAQD+//7//v/9//7//////////f/9//3//f/9//3//f/9//3//f/9//3//P/7//r/
+f/7//v/+//7//n/+f/6//r//f/+//7///8BAAIAAwAEAAUABQAFAAUACAAJAAsADQAM
AA0AEAAQABUAFgAXABgAGgAcAB4AIAAfAB8AIAAhACMAJAAlACcAJwAnACcAJgAkACMA
IwAkACYAJQAkACMAIQAfAB0AHAAeAB0AHQAdABwAHAAcABwAHAAbABsAGwAdAB0AHQAc
ABoAGQAZABkAHAAdAB0AHQAcABkAGAAXABYAFgAWABcAFwAYABgAFwAUABMAEwATABUA
FgAWABYAFAATABIAEgARABEAEgASABIAEgASABAAEAAOAA4ADgAQABEAEQARAA8ADgAN
AA0ADAAMAAwADQAPAA4ADQANAAwADAALAAsADgAOAAwADAALAAsACwAKAAkABwAJAAkA
CQAIAAgACQAIAAgABwAGAAkACAAGAAYABAAFAAYABgAFAAUABgAHAAcABwAHAAcABgAG
AAUABAAEAAQABQAHAAYABgAGAAYABwAJAAkACgAMAAwADAAMAAwADAAMAA4AEQARABAA
EAAPABAAEAAQABAAEAAPAA0ADgAMAAsACQAFAAEA/v/6//3///8BAAMAAwACAAEAAAAA
AAEAAQAAAAIAAAD///7//P/8//3//f////7//v/9//r/+v/7//v//f/9//7//v8AAAAA
AAAAAAAA///+//3/////////AAD+////AwALAA4ADAAPABcAHAAfACoAPABQAGgAgwCb
AKoArACgAJQAoAC8ALkAhwBNABYA5v/C/7D/rv+w/7f/wv/Z//X/DgAdAB4ADwD///j/
8P/g/83/vP+y/7D/q/+i/6X/rP+s/6r/qv+r/6r/qv+o/6T/pf+o/6j/qP+p/6v/rf+x
/7T/uv/C/8j/zv/S/9j/3f/j/+r/7f/x//T/8//z//P/8//z//T/9f/2//j/+P/3//f/
9v/3//f/9v/4//n/+f/5//f/9//3//b/+P/4//n/+f/5//n/+f/5//j/9v/1//T/9v/3
//n/+v/5//f/9v/1//f/+P/5//n/+P/5//n/+f/3//f/9//3//n/+f/5//n/9//3//f/
9//3//f/9//3//n/+f/5//n/9//3//j/+P/7//z//P/9//v//P/9//7/AAABAAIAAwAH
AAcACAAJAAgACQAMAAwAEQASABMAFAATABQAFQAWABcAFwAYABkAGQAYABcAFwAVABUA
FQAUABQAEwATABQAEQAPAA0ACwAMAAsACgAKAAgABwAHAAcABAAEAAQABAAFAAUABgAH
AAUABQAFAAQABgAFAAUABQAGAAcABwAHAAYAAwACAAEAAwAEAAUABwAEAAQAAwABAAIA
AQABAAEAAQACAAIAAgAAAP///v/+//7///8BAAIAAQAAAP///P/9//z//f/+//z//f/9
//3/+//6//n/+f/5//r/+//9//z/+v/4//f/+v/6//n/+f/4//j/9v/2//T/9f/2//b/
9v/1//j/+f/4//b/9f/1//X/9v/2//b/+v/4//X/9P/y//P/9P/0//X/9f/2//f/9v/1
//T/8//z//T/9v/4//r/+v/6//r/+v/6//r//P///////v/+//3//v/+//7/AQACAAIA
AQD+//z/+//5//r/9//1//L/8f/x//H/8f/w//D/8P/w//L/8//z//L/9P/y//H/8P/v
/+7/7v/t/+//7v/u/+3/6v/q/+v/6//r/+v/7P/s/+3/7v/v//D/8P/v/+7/7f/v/+//
8f/w/+7/6//r/+n/7P/y//3/AwAEAAMACAAQABYAIgA3AE8AagCKAKgAvADEALwApwCj
AMMA0gCqAGYAKADs/7z/n/+W/5f/nf+u/8n/6v8FABUAFAACAPD/6f/g/9L/wP+v/6L/
nf+Y/5D/kv+Y/5f/lv+a/5z/mv+V/47/jP+O/5P/lf+V/5f/nP+g/6T/pv+s/7T/vP/D
/8n/zv/V/9v/3P/c/93/3v/f/+P/5P/l/+b/5v/m/+X/5f/m/+f/5//m/+f/6f/q/+v/
6f/p/+n/6P/q/+r/6//r/+v/6//r/+v/6f/o/+j/6P/r/+v/7P/s/+z/6//r/+v/6//s
/+3/7f/u/+//7//v/+3/7f/t/+3/7v/v//D/8f/w/+//7v/t/+//7//v/+//7//v/+//
7//t/+3/7v/u/+//8P/w//H/7//w//H/8v/y//P/9P/1//f/9//4//n/+P/5//z//P8B
AAIAAwAEAAMABAAFAAYABwAHAAgACQALAAoACQAJAAgABwAGAAQABAADAAMABAABAP//
/f/7//z/+//6//r/+v/5//n/+f/2//b/9v/2//j/9//3//f/9f/1//X/9P/2//X/9f/1
//T/9f/1//X/9f/z//P/8//z//T/9f/3//b/9v/1//P/9P/z//P/8//z//T/9P/0//P/
8f/v/+7/7v/v//H/8v/v/+7/7f/q/+v/6v/r/+z/6v/r/+v/6//p/+j/5//n/+j/6P/o
/+n/5//m/+X/5f/m/+b/5f/l/+j/6P/m/+b/5f/l/+X/5P/l/+P/5f/l/+T/4v/h/+H/
4f/i/+L/4v/m/+T/4f/g/97/3//g/+D/4f/h/+L/4//i/+H/4P/f/+H/4v/k/+b/5v/m
/+b/5//m/+X/5v/p/+n/6P/o/+n/6v/q/+r/6v/q/+n/5//o/+b/5f/j/+D/3f/b/9j/
1//X/9f/1//Y/9j/2P/Y/9r/2//b/9r/2v/Y/9f/1v/U/9T/1f/V/9b/1v/X/9f/1P/U
/9X/1f/V/9X/1v/W/9j/2P/Y/9j/2P/X/9b/1f/X/9n/2f/Y/9j/1f/V/9X/1v/e/+X/
6f/o/+3/+P8AAA4AJgBBAF8AggCmAMQA1ADQALwAswDHAM8ApgBgABoA2P+i/37/bf9q
/3H/gf+g/8P/4P/z//P/5P/Q/8T/u/+s/6D/lv+J/4b/g/+A/4D/gP98/3n/fP96/3b/
cP9r/2j/av9s/23/b/9x/3X/ev+C/4j/jv+U/5r/oP+j/6v/sv+3/7v/vv+//7//v/+/
/7//wP/B/8L/xP/E/8P/w//C/8P/w//C/8T/xf/F/8X/w//D/8P/wv/E/8T/xf/F/8X/
xf/F/8X/xf/E/8T/xP/H/8f/yP/I/8j/x//H/8f/x//I/8n/yf/M/83/zf/N/8v/y//L
/8v/zP/N/87/z//P/8//z//P/8//z//P/8//z//P/8//z//N/83/zv/O/9H/0v/S/9P/
0f/S/9P/1P/U/9X/1v/X/9n/2f/a/9v/2//b/93/3P/f/+D/4f/i/+H/4v/j/+T/5P/j
/+P/4//j/+L/4f/h/+D/3//e/9z/3P/b/9v/3P/b/9n/1//V/9T/0//S/9L/1P/T/9P/
0//Q/9D/0P/Q/9H/0f/S/9P/0f/R/9H/0P/Q/8//z//P/9L/0//T/9P/0f/P/8//z//P
/9D/0f/T/9D/0P/P/83/zv/N/83/zf/N/87/zv/O/83/y//J/8j/yf/J/8r/yv/J/8j/
x//E/8b/xP/E/8T/xP/F/8X/xf/E/8L/wP+//7//wP/B/8P/wv/A/77/vf++/77/vf+9
/77/vv+8/7z/u/+7/7v/uv+7/7n/u/+7/7z/uv+5/7n/uf+6/7r/uv+9/7z/uv+6/7j/
uf+6/7r/u/+7/7z/vf++/73/vP+7/7v/vP+8/7z/vv/A/7//vf++/77/vv++/77/wf/C
/8P/xv/G/8X/w//C/8T/xv/H/8j/yf/K/8r/yf/G/8T/w//B/8L/wf/B/8D/vf+7/7n/
t/+6/7r/uv+6/7z/vf+9/7z/u/+4/7b/tP+2/7b/t/+3/7b/tP+z/7H/sv+y/7P/s/+x
/7H/sv+y/7L/sv+y/7L/tv+3/7j/uf+1/7X/s/+0/7T/tf+1/7X/tv+8/8H/w//A/8P/
zP/W/+D/8v8JACMAQABeAHwAkgCYAIwAfwCLAJ8AjABSAAwAyP+S/2z/Vf9U/1v/Z/98
/5n/uv/X/+X/5P/S/8D/uf+s/5z/kP+D/3j/c/9w/27/dv96/3P/cP9w/2z/Yv9d/1j/
VP9Y/13/Xf9d/1v/XP9g/2b/bv94/4D/iP+P/5H/lv+b/5//pP+p/6v/rf+v/7D/sP+w
/7D/rv+u/63/rf+v/7H/sv+y/7D/sf+x/7H/sv+z/7T/tP+0/7T/tf+1/7X/tf+1/7X/
tv+2/7f/uP+3/7f/uP+4/7r/uf+5/7n/uf+6/7v/u/+6/7v/u/+7/77/v//A/8H/v/+/
/7//v//C/8P/xP/F/8X/xf/F/8X/x//H/8f/x//I/8n/y//M/8z/zP/L/8v/zv/Q/9L/
1P/U/9X/1v/X/9v/2//c/93/3//h/+X/5v/o/+j/6P/o/+r/7P/u//D/8//z//T/9f/1
//T/8//z//b/9//4//j/9v/1//X/9v/3//f/9//3//n/+f/5//r/+P/3//f/9//4//r/
/P/+//7//f/9//3/AAABAAIAAgAEAAMAAwADAAIAAwADAAMABgAFAAYABwAEAAQABAAF
AAcACAAIAAcABwAHAAgACQAHAAgACAAIAAsACwALAAwACwALAAwADAANAA4ADwAOABAA
DgAOAA4ADgAPAA8ADwASABIAEgATABEAEAAPAA8AEAAQABAAEQAQABAADwAPABAAEAAO
AA4AEAARABIAEgAPAA0ADwAPABEAEAAQABEAEgASABEAEAASABAADQAMAA8AEQATABQA
EgARABEAEQAVABUAFQAVABMAFAAUABQAEgASABMAFQAZABoAGgAaABoAGgAaAB4AHgAe
ACAAIwAjACIAIgAjACQAJAAkACUAJgAmACUAJAAiACEAHwAgAB0AGwAYABUAFQAVABUA
FgAWABYAFgAXABkAGgAaABgAFgAVABQAFAAUABUAFQAVABQAFAATABAAEAARABEAEgAT
ABUAFgAUABQAFAAUABcAFwAXABcAGQAZABcAFgAUABMAEwAVABwAJAApACcAJAApADAA
NgBCAFQAZwCBAJ4AtgDIAMwAvgCwAL8A2wDVAKYAagAuAPr/0v+6/7n/wv/N/93/+P8b
ADoASwBLADoAJAAaABMABAD6//D/5f/e/9X/zv/S/9z/3P/V/9b/2P/S/8r/w/+8/7r/
vP+//8H/w//D/8b/xv/I/8z/0v/c/+b/6//x//b/+////wAAAgADAAQABQAJAAoACwAM
AAoACgAJAAkADAANAA0ADAANAA8AEAARAA8ADwAPAA4AEAAQABEAEQAPAA8ADwAPAA8A
DgAOAA4AEQARABIAEgARAA8ADgANABAAEgAUABUAEwATABIAEQARABEAEQARABEAEQAR
ABEAEAAPAA4ADQAOAA8AEAARABAADwAOAA0ADwAPABAAEAATABQAFAAVABMAFAAVABYA
GwAdAB8AIQAhACEAIgAjACQAJQAoACgALAAuADAAMgAxADIAMwA0ADgAOQA7AD0APQA8
ADsAOwA8AD0APgA+AD4APQA9AD4APQA7ADkANwA3ADcANwA4ADYANQA1ADUANAA0ADQA
NAA2ADUANQA1ADQAMwAyADAAMwAzADQANQAzADMAMgAxADIAMQAyADMANAA0ADQANQA0
ADQAMwAxADEAMQAyADMAMQAyADIAMgA0ADMAMgAyADEAMQAyADIAMQAwAC8ALAAvAC4A
LwAwAC8ALwAuAC0ALQAsACsAKwAsACwALAAtACsAKgApACkALAAsACsAKwAqACoAKAAo
ACgAKQAqACoAKwApACsAKwAoACYAJQAlACkAKgAqACoAKgAoACUAJAAmACcAKAAoACcA
JwAoACkAKAAnACYAJQAoACoAKwAsACkAKAAoACkAJwAoACkAKgAtAC0ALAAsACwALAAs
ADAAMAAwADIAMQAxADAAMAAzADQANAA0ADMANAA0ADMAMgAwAC8ALQAqACcAJQAiACMA
IwAjACMAJAAkACQAJAAmACcAJwAmACUAIgAgAB4AHwAgACIAIwAhACAAIAAfAB4AHgAf
AB8AIQAhACIAIgAhACAAHwAeACEAIQAhACEAIQAfAB0AHAAaABsAHwAlAC4ANAAxAC8A
MgA1ADgAQABQAGIAdQCPAKgAtgC6AK4AngCoAMcA0QCrAHIAOgAKAOD/xv/A/8f/0v/f
//X/EgAtAD4AQwA1ACIAGAAYAA8AAgDy/+T/2//U/8n/xP/O/9T/0v/R/9L/0v/O/8j/
wf++/8L/xv/F/8X/x//J/8r/yv/O/9D/2P/i/+z/8//3//z///8BAAQACAAJAAoACwAN
AA4ADwAQAA8ADgAMAAsADQAPABAAEAAOAA8ADwAPAA0ADQANAAwADgAOAA8ADwAOAA0A
DAALAAwADAANAA4ADQANAA4ADgAMAAsACwALAAsADAANAA0ADAALAAkABwAIAAkACgAL
AAsACwALAAsACgAJAAgABwAIAAkACgALAAoACQAIAAcACQAJAAoACgAJAAoACgALAA0A
DgAPABAAEwAVABcAGQAaABkAGQAZAB0AHwAjACQAJgAmACYAJgApACoAKwAsAC4ALwAx
ADMAMQAwAC8ALwAxADEAMQAwAC4ALQAtAC4ALQArACkAJwAoACcAJgAmACQAIwAjACMA
IgAiACIAIgAhAB8AHgAdAB0AHQAdABwAHQAdAB4AHwAdAB0AHAAbABwAGwAcAB0AGgAa
ABoAGwAZABoAGgAZABoAGQAZABkAFgAWABUAFAAVABUAFQAWABMAEwAUABQAFAAUABQA
EgATABIAEwAUABMAEwASABEAEQAQAA8ADwAOAA4ADgAPAA8ADgANAA0ADgAOAA0ADQAN
AAwACQAIAAkACwANAA4ACwAJAAsACwAKAAgABwAHAAcACAAIAAgACQAGAAIAAAADAAUA
BwAIAAYABQAFAAUABgAFAAQAAwAEAAYABwAIAAUABAAEAAUABQAIAAsACgAKAAoACgAK
AAoADgAOAA4AEAARABEAEAAQAA8AEAAQABAAEAAQAA8ADQAKAAgABwAFAAIA///9//r/
/P/9//7////+//7//v/+//7///////7//P/6//n/+P/6//r/+//7//n/+P/4//f/9v/2
//f/9//4//n/+//8//v/+v/5//j/+f/5//n/+f/7//v/9//2//b/+/8FAAsADAAMABEA
GQAeACUANABKAGAAfACZAKsAtACsAJgAmAC0AMIAnwBhACcA9P/G/6j/oP+i/6j/sf/I
/+X///8SABcACgD1/+v/5P/W/8b/tf+o/6T/nv+V/5b/nf+e/5z/nP+g/6P/ov+e/5b/
lv+b/5z/nP+e/6H/pf+p/6v/sP+0/7z/wv/I/87/1v/b/9//4v/l/+X/5v/n/+f/5//n
/+n/6v/r/+z/6v/q/+n/6f/s/+3/7f/s/+z/7f/t/+3/6//r/+v/6v/s/+z/7f/t/+z/
6//q/+n/6//q/+r/6v/r/+v/7P/s/+r/6f/p/+n/6v/s/+7/7//v/+//7v/t/+//7//v
/+//7//v/+//7//t/+3/7f/t/+//7//v/+//7f/t/+3/7f/v/+//8P/w//H/8v/y//P/
8//w/w==
         </WaveFormData>
      </LeadData>
      <LeadData>
         <LeadByteCountTotal>10000</LeadByteCountTotal>
         <LeadTimeOffset>0</LeadTimeOffset>
         <LeadSampleCountTotal>5000</LeadSampleCountTotal>
         <LeadAmplitudeUnitsPerBit>4.88</LeadAmplitudeUnitsPerBit>
         <LeadAmplitudeUnits>��V</LeadAmplitudeUnits>
         <LeadHighLimit>2147483647</LeadHighLimit>
         <LeadLowLimit>268435456</LeadLowLimit>
         <LeadID>V3</LeadID>
         <LeadOffsetFirstSample>0</LeadOffsetFirstSample>
         <FirstSampleBaseline>0</FirstSampleBaseline>
         <LeadSampleSize>2</LeadSampleSize>
         <LeadOff>FALSE</LeadOff>
         <BaselineSway>FALSE</BaselineSway>
         <ExcessiveACNoise>FALSE</ExcessiveACNoise>
         <MuscleNoise>FALSE</MuscleNoise>
         <LeadDataCRC32>1868744865</LeadDataCRC32>
         <WaveFormData>
8P/w//H/8v/0//f/+v8BAAgAEwAiADgAUwB0AJgAvADbAOsA4gDKALkAswCdAGwAMQD1
/7n/gv9a/0n/SP9Q/13/cf+M/6D/qf+t/6f/n/+b/5r/mf+X/5T/lP+W/5b/kP+O/5T/
lP+S/5L/mP+a/5b/k/+T/4//kf+V/5r/oP+j/6r/sP+1/7j/u/+//8T/zP/S/9f/3v/j
/+j/6v/r/+3/7v/u/+7/8P/w//D/8v/y//P/8//y//L/9P/1//f/9//4//j/+P/3//X/
9P/2//f/+P/5//r/+v/6//r//P/9////AAADAAQABQAFAAQABQAFAAUABgAJAAsADAAN
AA8AEAARABAAEQASABQAFwAXABkAGQAZABkAGAAXABcAGQAaABoAHAAcABwAHAAcABwA
HAAdAB0AHQAeAB4AIAAfAB4AHgAgAB8AHgAeAB4AHgAdABsAGQAXABcAGAAZABoAGwAa
ABkAFwAVABQAFwAYABgAGAAYABcAGAAZABcAFQAUABEAEgATABQAFAARAA8ADQAKAAsA
CwAKAAkACQAJAAgACAAFAAUABgAGAAgACAAHAAcABQAFAAUABQAGAAYABwAHAAcABwAG
AAYABgAFAAUABQAIAAgACQALAAkACgAHAAUABAAEAAMAAwACAAMAAwACAAEAAQABAAAA
AAABAAIAAwACAAMAAwACAAAA/v/9//3/AAABAAEAAQD///z/+//6//v//P/9//7//f/7
//r/+f/5//n/+f/5//r/+v/5//n/9//3//f/9//3//f/+P/4//r/+P/2//b/9f/1//b/
9//3//f/9f/z//H/8f/x//L/9//4//n/+f/3//f/9f/1//f/+P/8//7/AAAAAAAAAAAA
AAAAAQACAAMAAwAFAAUABQAEAAUABQAFAAgACgALAAwACgAIAAcABQAGAAQAAgD///3/
+//7//r/9//3//j/+P/5//n/+f/5//T/8//y//D/8v/x//H/8f/z//P/8f/x//D/7//u
/+3/7//w//H/8v/w//D/8P/w//D/8f/x//H/9P/0//P/8P/t/+r/6v/r//D/9P/3//j/
9f/4/wEADAAcADcAWgCCAKoA0wD5ABQBGAEFAe0A6QDkAL0AfQA3AOz/pP9p/0r/QP9D
/03/Yv98/5H/mf+b/5X/jf+K/4v/h/+E/4L/fv98/37/fP96/37/hv+G/4j/jP+Q/43/
if+H/4f/i/+S/5j/nf+i/6j/rf+w/7P/t/++/8b/zv/V/9z/4f/k/+b/5//p/+r/6v/u
//D/8P/w/+7/7v/v/+//8P/w//L/8//1//X/9v/2//X/9f/0//T/+P/5//r/+//6//r/
+v/6//r/+//9//7/AAACAAQABQAEAAUABQAFAAcACwAOABAADwARABIAEwAWABcAGAAa
AB8AHwAhACEAIQAhACAAHwAgACMAJQAmACQAJAAkACQAJAAkACQAJQAmACcAKQAqACgA
JwAmACYAJwAnACcAKAAnACYAJAAhACEAHwAfACAAIAAgACAAHgAdABsAGQAYABkAGgAa
ABoAFwAVABUAFQASABEAEQAPAA4ADwAQABAADAALAAoACAAIAAkACQAJAAgABwAFAAQA
BQAFAAYABgAIAAgABwAHAAYABQAEAAMABgAGAAcABwAFAAUABAAEAAYABQAFAAUABwAG
AAYABwAHAAgABQADAAUABgAGAAcABwAHAAYABAADAAMAAwACAAIAAwAEAAUAAwADAAIA
AAADAAIAAgADAAEAAQAAAP//AAD+//7//v/+//7//v/+//z/+//7//v/+v/7//z//f/9
//z/+v/5//n/+f/5//n/+//7//z//P/7//j/9f/0//b/9//5//v/+v/5//b/8//0//X/
9v/4//v//P/8//z//P/8//z//f///wEAAwABAAMAAwADAAEAAwAEAAUACAAKAAsADAAK
AAgABwAFAAcABgAFAAMA/v/7//r/+P/1//X/9v/2//j/+f/6//v/9v/1//T/8v/0//P/
8//z//P/8//x//H/7//v/+//7//y//L/8v/y//H/8P/v/+7/7//x//L/8//2//T/8f/w
/+//8P/w//P/9P/0//X/9v/1//T/+f8GABoAMQBSAHwApADRAP8AKgFKAVEBOwEhARYB
CQHVAIkAOADk/5f/Xv9A/zf/O/9I/2D/ef+L/5P/k/+N/4r/i/+N/4j/hv+C/3z/fP+A
/4L/hv+K/4z/jP+O/47/i/+F/4P/g/+J/5D/lv+d/6D/pP+p/67/s/+7/8T/zP/S/9f/
3P/f/+D/4v/k/+f/6f/q/+7/8P/w//D/7v/u/+//7//y//L/9P/1//P/8//0//T/8//z
//L/8v/1//f/+f/7//v/+v/5//j/+f/7//7/AAD//wAAAQABAAMABQAGAAcACgANAA8A
EAAQABEAEQARABQAFwAaAB4AHwAfACEAIQAiACMAIwAjACQAJwApACoAKAAoACgAKAAq
ACoAKgArACkAKQAqACoAKAAnACYAJgAoACcAJgAmACMAIgAgAB0AHgAdAB4AIAAeAB4A
HgAcABsAGQAXABYAGAAYABcAFgASAA8ADgANAA4ADQANAAsABwAHAAcABgAEAAMAAgAA
AAAAAQABAAEAAAD///3//P/9//3//v/+//z//P/7//v/+//7//v/+//+//7///////7/
/f/7//r//f/9//7///////7//v//////AAD9//v//P/+////AQAAAP///f/6//r/+//8
//z/+//7//v/+//7//v/+v/4//n/+P/4//n/9//3//b/9f/3//b/9//4//b/9v/2//b/
9P/z//P/8//y//P/9P/1//P/8v/w/+//8P/x//L/8//x//H/8v/y//L/8P/u/+7/8f/x
//L/8//y//H/7v/r/+v/7f/v//L/8v/y//L/8f/v//L/9f/2//f/+P/4//n/+v/7//n/
+//7//v//P///wEAAwACAAIAAQAAAAAAAAABAAEA/v/8//r/9//z//H/8f/w//D/8f/z
//T/9P/z//L/8f/v/+//7//u/+z/6//r/+v/6f/p/+f/5//o/+n/6v/r/+v/6v/p/+j/
6f/q/+v/7P/q/+v/6//r/+r/6v/r/+z/7f/u/+z/6f/o/+b/6f/s/+3/9P8DABQAKgBH
AGoAlAC+AOkAEwEuASwBEwH1AOMAyACRAEsAAwC8/37/Uf88/zj/Pf9J/2D/ev+N/5v/
n/+Z/5P/jv+N/4f/hv+C/4L/hv+K/4z/jv+Q/47/jv+O/4z/iP+F/4X/hf+J/43/kP+S
/5X/mv+g/6f/rv+1/73/xP/I/8z/z//U/9n/3P/g/+P/5f/m/+b/5f/m/+X/5P/n/+j/
6v/r/+v/6v/r/+v/6f/p/+r/6v/s/+3/7f/u/+//7//v/+//8v/y//L/8v/y//P/9f/2
//f/+P/5//n/+v/9////AQABAAMABAAEAAYACQALAA0ADgAPABAAEgATABMAFQAVABcA
GQAaABsAGgAbABsAGgAcABwAHAAcABoAGgAaABsAGwAbABwAHAAdAB0AHQAeAB0AGwAZ
ABgAGQAaABoAGQAXABUAFQAWABUAFAATABAAEQARABEAEgAPAA4ADAAKAAoACQAKAAsA
CQAHAAYAAwABAAEAAQAAAP////////7//P/7//n/9//4//n/+f/6//n/+f/6//r/+P/4
//f/9//4//n/+v/7//v/+v/6//n/+v/7//v//P/+//3//f/9//v/+v/6//v//v8AAP7/
/f/8//z/+//7//z//f/9//z/+//7//v/+v/5//n/+f/5//r/+//7//r/+P/2//X/9f/4
//n/+f/5//j/9v/2//b/9v/2//b/9v/4//f/9//3//P/8//z//P/9v/2//X/9f/1//X/
9f/1//P/8//0//T/9//2//X/9v/0//P/8//z//T/9f/0//P/8f/x//H/8v/0//T/9P/z
//T/9f/0//X/8//y//L/9P/1//b/9//4//j/+f/6//v/+//9//3//f///wEAAgADAAMA
BAAEAAQABQAEAAQAAwAEAAIAAAD9//r/9//2//T/9P/1//f/+P/3//f/9//3//X/9f/1
//T/8//x//D/7//v/+//7f/t/+//7//v/+//7f/s/+v/6v/r/+z/7f/u/+7/7//v/+//
7v/u/+//8P/z//L/8P/v/+z/6v/r/+7/7//w//X/AAAMABsANABWAHoAowDLAPIAEAER
AfsA3QDKALUAiQBLAAoAyP+P/2L/Sv9B/0f/Uv9o/4P/nf+t/7X/sf+m/5//m/+W/5T/
lv+W/5j/nP+c/5r/nP+c/5j/mP+a/5n/lf+R/4//jf+O/5L/lf+Y/57/pf+s/7P/t/+8
/8L/yP/L/9D/1f/c/+L/5f/n/+j/6P/p/+r/6f/o/+n/6v/s/+3/7P/s/+7/7//v/+//
8P/w//L/8//z//T/8//z//P/8//1//b/9//4//j/+f/7//z//P/8//z/+//8////AQAD
AAEAAwAEAAQABgAJAAsADQAQABEAEgAUABYAFQAWABUAGAAZABkAGQAWABcAFwAWABcA
GAAZABoAGAAYABgAGQAXABcAGAAYABkAGQAZABoAGQAXABUAFAAVABYAFgAVABUAEwAT
ABQAFAAUABQAEgAUABMAEgASAA8ADgAMAAoADAALAAwADQAKAAkACQAHAAcABwAHAAYA
BwAHAAcABgADAAMAAgABAAIAAwADAAQAAwADAAQABAAEAAQAAwADAAUABQAFAAUABQAE
AAQAAwAGAAcABwAIAAYABQAFAAUABwAGAAYABwAKAAwACgAJAAYABgAFAAUABwAJAAoA
CgAHAAcABwAGAAUABQAFAAUABgAHAAcABgAFAAIAAAD//wIAAwADAAMAAgAAAAAAAAAA
AAAAAAAAAAIAAQABAAEA/v/9//z/+//9//7//v///////////////f/9//7//v8AAP7/
/P/8//v/+//8//3//v////7//f/7//v/+//8//7//v/+//3//f/9//v/+//6//z/+//6
//3///8AAAEAAAD/////AAD//wIAAwAEAAUABgAEAAUABgAHAAkACwALAAsADgARABMA
FQAUABQAEwASABMAEgASABEADgAMAAoABwAHAAUABQAEAAYABwAJAAoACAAHAAYABQAF
AAUABQAEAAMAAQAAAP//AAABAAAAAQADAAMAAwADAAMAAgABAAAAAQACAAMABAAEAAUA
BQAFAAIAAgADAAQABwAIAAYABQAGAAYABQAGAAkAEgAdACwAQgBfAHwAnADAAOMA+QD6
AOYAzwDFALcAjABRABUA2/+k/3r/Y/9i/2j/cf9//5j/rv+//8f/xf+5/7P/sP+t/6n/
qP+m/6b/qv+o/6b/rv+y/67/rP+u/7D/rP+r/6n/p/+r/63/rv+w/7H/tv+8/8X/yv/P
/9X/2v/g/+T/5f/s//H/9v/8////AQACAAIAAQACAAEAAAABAAIABAAFAAUABAAFAAUA
BwAHAAgACAALAAsACgAKAAsACwALAAsADgAOAA4ADgANAA0ADgAOABEAEgATABMAEwAV
ABYAFwAVABcAGAAYABsAHQAeAB8AHwAfAB8AIAAhACEAIwAjACYAJwAnACcAJgAnACcA
JgAoACgAKAAoACYAJgAmACcAKAApACsALAAuAC0ALAAsACoAKQAoACgAKQAqACoAKQAp
ACcAJwAoACoAKgAqACgAKgApACgAKAAnACYAJAAiACMAIwAlACcAJQAjACIAHwAfAB8A
HwAeAB8AHwAfAB4AHAAbABkAFwAZABkAGAAYABcAFwAYABgAFwAWABQAEwAUABUAFgAX
ABYAFgAXABcAGQAZABgAGAAWABUAFQAVABUAFAAUABUAFgAYABYAFQASABIAEQARABQA
FQAVABQAEQARABEAEAAPAA8ADwAPABAAEQARABAADgAMAAsACwANAA8AEAARAA4ADAAM
AAwACgAKAAoACgALAAsADAANAAoACQAIAAcACgAKAAkACQAIAAcABgAFAAUABQAGAAYA
BwAGAAUABgAEAAMAAwADAAQABQAEAAMAAwADAAMABAAGAAYABgAFAAcABwAFAAUAAwAE
AAIAAAACAAMAAwADAAEAAQACAAQABQAGAAgACgAKAAoACgAKAAoACwAMAA0ADwARABEA
EQAPABEAEgATABMAFAAUABQAEQAQABAADwAMAAgABAD//wAAAQAEAAYAAwADAAQABAAD
AAMAAwADAAEAAQABAAAA///9//z/+//8//3//P/9//v/+//7//v//P/8//z//P/9//7/
//8AAP3//f/8//v//v8AAAEAAAD///z/+v/7//z//v8DAAwAFwAkADcAVAB4AJ8AyADw
ABIBHwEVAfwA7gDnAM0AkwBOAAcAw/+H/2D/UP9N/1L/Xv91/4v/mv+i/6P/nf+Z/5f/
k/+O/4f/g/+C/4j/iv+K/4z/kP+Q/47/kv+W/5b/lP+U/5X/l/+Z/53/of+m/6r/r/+2
/7r/wf/I/8//1f/Y/9r/4P/l/+z/8//2//j/+P/5//n/+P/4//r/+v/6//z//P/9//3/
/v/+/wAAAQABAAEAAgACAAEAAQAAAAAAAgADAAQABQAIAAgACAAIAAcABwAIAAgACgAM
AA4ADwAOAA8ADwAPABMAFwAaABwAHQAfACAAIQAhACEAIQAiACYAJwAqACsAKgArACsA
KwArAC0ALgAuAC4ALgAuAC4ALAAsACwALQAvAC8AMAAwAC4ALQAsACwALAArACoAKgAq
ACoAKQAnACcAJQAlACYAJgAmACYAJAAjACEAHwAeAB4AHgAdABwAHQAbABsAGwAZABcA
FgATABIAEwAUABQAEgARABAADgALAAsACgAJAAcABwAGAAYABQAFAAYABgAJAAoACgAL
AAoACQAIAAcACAAIAAkACQALAAsACgAKAAgABwAHAAcACgAKAAsADQALAAwACQAHAAgA
CAAHAAcACAAJAAkACAAFAAUABQAEAAYABwAIAAkACAAHAAUAAgADAAIAAgADAAQABQAF
AAUAAwAAAP///v///wAAAQACAAAA//////////////////8AAAAA//////7//f/8//v/
/P/9////AAAAAP7//P/8//3//f/+//////////3/+//5//n/+f/6//3//v///////v/9
//r/+f/7//7/AAACAAIAAgACAAIAAgADAAQABQAFAAcABwAHAAcACQAKAAsADwAQABAA
EAAPAA4ADgANAAwACgAIAAUABQADAAMAAgAAAP/////+/wEAAQABAAEAAAD///7//P/7
//n/+P/3//j/+f/4//n/+P/3//b/9f/2//b/9v/2//j/+P/4//j/9//3//b/9f/4//r/
+f/4//X/9P/y//H/8v/0//n//P///wAABwASACIAOQBaAIAArADZAAcBMAFIAUUBLQET
AQ4B/wDJAH8AMADg/5X/Xv9E/zv/P/9O/2j/g/+V/53/nf+T/4z/jf+N/4r/hv+A/37/
gv+C/4D/gv+G/4b/iP+O/5L/j/+L/4n/if+L/5D/lv+b/6L/qv+v/7T/uf+//8T/zP/S
/9n/3v/l/+r/7P/r/+3/7v/u//L/9P/0//T/9v/2//f/9//3//b/9//3//j/+f/7//z/
+//7//r/+v/+////AAABAAIAAgACAAIAAQABAAIAAgAEAAYACAAJAAcACQAKAAsADAAP
ABEAEgATABUAFgAXABgAGQAaABwAIgAjACYAJwAnACcAJgAlACYAKQArACwALAAsACwA
LAArACoAKQApACoAKwAtAC4ALQArACkAKAAoACcAJgAmACYAJgAlACMAHwAdAB0AHgAg
ACAAIAAeAB0AGwAZABgAGAAYABcAFgAVABMAEwATAA8ADQAMAAkACAAJAAoACgAGAAUA
BAACAAEAAQAAAP////////7//v/8//v/+//6//v//P/8//3//P/7//r/+f/6//r/+//7
//v/+//6//r/+v/5//n/+f/6//r/+//9//v//P/5//f/+f/6//r/+//6//v/+//6//f/
9//3//b/9v/3//j/+f/4//f/9f/y//P/8v/y//P/9P/1//X/9f/y//D/8P/w//L/8v/y
//L/8f/v/+7/7f/s/+3/7v/v//D/8P/v/+//7P/r/+r/6f/r/+v/7P/s/+z/6v/o/+j/
6f/p/+r/6//r/+v/6f/n/+X/5f/l/+b/6f/q/+v/6//p/+n/5//n/+n/6v/u//D/8P/w
//D/7v/v//D/8f/x//P/8//z//H/8//0//X/9f/2//b/9v/1//T/9P/z//D/7v/s/+n/
5//l/+X/5P/l/+X/5v/m/+f/5//n/+f/5v/l/+T/4v/f/93/3P/b/9z/3f/c/93/2//b
/9v/2//a/9r/2v/a/9v/3P/d/97/3f/d/9z/2//e/97/3//e/93/2v/Y/9f/1P/Y/9v/
3v/h/+b/8/8EABoAOQBgAIwAvADrABkBNAE0ARsB+wDlAMwAlwBPAAMAuP9y/z3/Iv8c
/x//Lf9G/2L/d/+D/4X/f/93/3T/c/9t/2z/bP9s/3D/dP9y/3L/cv9w/3D/dP92/3T/
cf9v/2//b/9z/3j/fP+B/4r/kv+Z/6D/o/+p/67/tP+4/73/wv/J/8z/0P/Q/9H/0f/Q
/9D/0v/S/9L/1P/U/9X/1f/V/9T/1f/V/9b/1//Z/9r/2f/Z/9j/2P/a/9v/3P/d/+D/
4P/g/+D/3//f/+D/4P/i/+T/5v/n/+f/6f/q/+v/7P/v//H/8v/1//f/+P/5//j/+f/6
//z/AAABAAQABQAEAAUABQAFAAUABwAIAAgACgAKAAoACgAJAAgABwAHAAkACQAKAAoA
CAAHAAYABgAGAAUABAAEAAYABgAFAAMAAQD/////AAACAAIAAgAAAP7//f/8//z/+//6
//j/9v/3//X/9f/1//H/7//u/+v/6v/r/+z/7P/q/+n/6P/m/+X/5f/k/+P/4//j/+L/
4v/f/9//4P/g/+L/4v/h/+H/4f/h/+H/4f/g/+D/4f/h/+P/4//i/+L/4P/f/9//3//g
/+D/4f/j/+P/5P/h/9//4P/g/9//3//g/+H/4f/g/93/3f/d/9z/3P/d/97/3//d/93/
3P/a/9z/2v/Z/9n/2v/b/9v/2//Z/9b/1f/U/9X/1v/X/9j/1v/V/9X/1f/T/9P/0//T
/9b/1v/V/9X/1P/T/9L/0f/T/9P/1P/U/9T/0v/Q/9D/0f/R/9L/0//V/9X/0//R/8//
z//P/9D/0f/S/9P/0//R/9H/z//P/8//0v/S/9L/1v/X/9X/1f/U/9b/1v/W/9b/2f/b
/93/3//e/9//3v/d/97/4f/j/+X/5f/m/+b/5v/l/+T/5P/j/+X/5P/j/+H/3f/Z/9f/
1P/W/9f/2f/a/9v/2//b/9v/1v/V/9T/0v/T/9P/1P/V/9T/0//Q/8//z//P/8//z//Q
/9D/0P/Q/9D/0P/Q/9D/0v/T/9P/0//S/9D/z//O/8//0P/S/9P/0v/S/9H/0v/R/9T/
3//u/wAAGQA4AFwAggCrANEA8AD6AOsAzQC3AKQAfQA/APn/tP90/0H/JP8c/x//Kf86
/1D/Z/95/4H/g/97/3j/ef93/3D/bv9q/2j/bP9w/3L/dv96/3j/dP90/3L/bf9n/2f/
Z/9t/3D/dP93/3r/fv+D/4j/kf+Z/6D/qP+u/7P/tv+5/7z/wP/E/8f/yf/K/8z/zv/O
/87/zv/O/8//z//R/9L/1f/X/9b/1f/V/9T/2P/Z/9n/2v/a/9v/3P/d/97/3v/e/97/
4f/j/+b/6P/o/+j/6P/n/+j/6//t/+//7v/x//P/9P/0//X/9f/1//n/+//9/wAAAAD/
/wAA//8BAAMABAAFAAMABQAGAAYABgAGAAYABgAJAAoACwANAAwACwALAAoADAANAA4A
EAAQAA8ADgAOAA4ADgANAAsADQANAA8AEgARABAADwAMAA0ADQANAA4ADAAMAAsACgAJ
AAcABwAHAAcABwAIAAcAAwADAAMAAgADAAMAAwACAAMAAwACAAEA//////7//v8AAAEA
AwAEAAMAAgAAAP//AAABAAIAAwACAAIAAwADAAMAAwACAAIABQAFAAYABwAFAAQABAAF
AAgACgAIAAcABwAIAAgACQAJAAkACAAGAAgACQAKAAoACAAHAAYABQAGAAcABwAGAAgA
BgAFAAUABAAFAAUABQAHAAYABwAIAAcABgAFAAQABQAFAAYABwAFAAUABQAFAAQABAAD
AAMABAAFAAYABwAGAAUABQAEAAcABgAFAAYABQAFAAYABwAFAAUAAwABAAEAAwAFAAgA
BwAGAAUAAwAGAAcABgAHAAUACAAIAAgABwAHAAYABQAJAAsADAAMAAwADAAMAA4ADwAQ
ABEAEQATABMAEwARABMAFAAVABgAGgAbABwAGQAYABgAFwAWABQAEgAPAA0ACwALAAoA
CQAJAAoACgAMAA0ADgAPAAoACQAIAAYABAADAAMAAwADAAMAAQABAP//////////AQAC
AAMABAADAAIAAQAAAAIAAwADAAMABgAGAAUAAgD///7//v8BAAIABgAHAAgABwAMABUA
IgA2AFMAcgCWALoA2wD1AP4A8ADVAMMAuQCcAGcAKQDr/7D/fP9b/1D/Vv9j/3P/jP+o
/73/w//B/7n/sf+u/6//q/+s/6r/qv+q/6j/pv+q/7D/sv+w/7L/tv+y/6v/pf+h/6H/
p/+s/67/s/+6/77/wf/E/8f/zf/U/97/5v/t//L/9//4//r/+f/7//z//P///wIAAwAE
AAIAAgADAAMABgAGAAgACQALAAsADAAMAAsACwAKAAoADQAPABEAEwATABIAEQAQABAA
EQATABQAFwAYABkAGQAWABcAFwAXABoAHwAjACYAJgAnACcAJwAoACkAKgAsAC8ALwAx
ADEAMQAxADAALwAyADUANwA4ADcANgA1ADQANgA2ADYANwA5ADkAOgA6ADoAOQA4ADgA
OgA7ADwAPgA8ADwAOwA5ADkANwA3ADgAOgA6ADoAOAA2ADUANAA0ADcAOAA4ADgANwA1
ADUANQA2ADUANQAzADIAMwA0ADQAMAAvAC4ALAAuAC8ALwAvAC4ALQArACoAJwAnACgA
KAArACwALAAtACoAKQAoACcAKQAqACwALQAsACsAKQAoACkAKQAqACsALAAsAC0ALwAt
AC4AKwApACkAKgAqACsAKgArACsAKgArACsAKwAqACkAKQApACkAJwAnACYAJAAnACYA
JgAnACUAJQAkACMAJAAiACIAIgAjACQAJQAmACMAIQAgAB8AIAAhACIAIwAjACIAIAAf
ACEAIQAhACEAIQAhACIAIgAhAB4AGwAaAB4AHwAhACMAIgAhAB4AGwAaABsAHAAeACAA
IAAgAB8AHQAdABsAGwAcACAAIQAiACIAIQAfAB0AHQAdAB4AIAAjACQAIgAiACIAIgAi
ACMAJQAnACkAKAApACgAJwApACsALAAtAC8AMAAwADAALQAsACwAKwAoACYAJAAhACEA
HwAfAB4AHQAdAB4AHgAfAB8AHwAfABoAGQAYABYAGQAZABoAGwAaABkAFgAVABcAFwAX
ABcAGAAYABgAGAAWABYAFgAWABcAGQAaABsAGgAYABUAFAATABIAFAAXABwAHgAdABoA
HQAoADEAQABaAHcAmgDAAOQAAwERAQoB9ADlAOEAzQCcAF8AHQDd/6L/eP9l/2b/cP9/
/5P/rP++/8f/yf/D/7n/t/+6/7n/t/+0/7D/sP+w/6r/qv+y/7b/tv+2/7z/vP+4/7P/
r/+t/7H/t/+8/8D/x//O/9L/1f/W/9n/3//q//T/+v///wQABwAIAAgACgANAA8AEAAS
ABQAFAAUABMAEgASABEAEwAUABcAGQAXABcAGAAYABkAGQAYABgAHAAdAB4AHwAfAB4A
HQAcAB0AHwAiACQAJAAkACQAIwAlACcAKAApACgAKwAtAC4ALQAtACwAKwAvADEAMwA2
ADcANwA5ADkAOAA5ADkAOQA6AD0APwBAAD8APgA9ADwAPgA+AD4APwA/AD8AQABAAEAA
PwA+AD4AQgBDAEQARgBFAEQAQgA/AD4APQA+AEAAPwA+AD0AOgA6ADkAOAA4ADkAOgA6
ADoANwA1ADUANQA2ADUANQAzADEAMQAxADAALgAtACwAKgAqACsAKwArACoAKQAnACYA
JwAnACgAKAAlACQAIgAhACMAIwAjACMAJgAmACcAJwAmACUAIwAiACMAIwAkACUAJQAk
ACQAJQAlACYAIwAhACEAIgAiACMAIgAhAB8AHAAdAB8AIQAiACEAIQAhACEAHwAfAB4A
HAAdABwAHAAdABsAGwAaABkAGwAaABsAHAAaABoAGgAaABoAGQAZABkAGQAZABkAGQAZ
ABgAFgAVABYAFwAYABkAGAAXABcAFgAYABYAFAAUABUAFQAWABcAFgAVABIADwAPABEA
EwAWABcAFgAVABMAEQARAA8ADwASABYAFwAYABgAFwAVABMAFQAXABoAGgAcABoAGgAa
ABoAHAAdAB4AHwAhACMAIwAjACEAIwAkACUAJQAmACYAJgAkACIAIQAfABsAGAAVABEA
EQARABMAFAARABEAEgASABEAEQARABEAEAAPAA4ADAAOAA0ADQANAAsACwAJAAkACQAJ
AAkACQALAAwADQAOAAsACgAJAAgACgALAAsACwAOAAwACQAGAAUABgAKAA0AEAASABcA
JAAvAEIAXwCCAKgA0QD6ACABOgE3ASEBCgEEAfMAwwB/ADgA7/+p/3X/XP9U/1X/YP92
/5H/o/+s/67/qf+h/5//m/+V/5T/kf+N/5L/lv+S/5L/mv+a/5j/nP+i/6T/pP+i/6D/
of+j/6f/q/+x/7j/wP/H/8z/0v/X/9z/4f/l/+z/9P/4//3/AAADAAQABAADAAUABgAG
AAoADAAMAAwACgAKAAsACwAOAA4AEAARABEAEQASABIAEgARAA8ADgARABMAFQAXABYA
FgAWABYAGAAZABsAHAAdAB4AHwAfAB8AIQAiACMAJQApACwALgAtAC8AMAAxADQANQA2
ADgAOwA7AD0APQA8AD0APQA9AD4AQQBDAEQAQwBCAEEAQABCAEIAQgBDAEEAQQBCAEIA
QAA/AA==
         </WaveFormData>
      </LeadData>
      <LeadData>
         <LeadByteCountTotal>10000</LeadByteCountTotal>
         <LeadTimeOffset>0</LeadTimeOffset>
         <LeadSampleCountTotal>5000</LeadSampleCountTotal>
         <LeadAmplitudeUnitsPerBit>4.88</LeadAmplitudeUnitsPerBit>
         <LeadAmplitudeUnits>��V</LeadAmplitudeUnits>
         <LeadHighLimit>2147483647</LeadHighLimit>
         <LeadLowLimit>268435456</LeadLowLimit>
         <LeadID>V4</LeadID>
         <LeadOffsetFirstSample>0</LeadOffsetFirstSample>
         <FirstSampleBaseline>0</FirstSampleBaseline>
         <LeadSampleSize>2</LeadSampleSize>
         <LeadOff>FALSE</LeadOff>
         <BaselineSway>FALSE</BaselineSway>
         <ExcessiveACNoise>FALSE</ExcessiveACNoise>
         <MuscleNoise>FALSE</MuscleNoise>
         <LeadDataCRC32>1461925247</LeadDataCRC32>
         <WaveFormData>
7P/r/+j/5v/o/+7/8//4////DAAeADYAVAB4AJoAvgDcAOgA3AC5AIUASQAPANv/q/9/
/1r/O/8o/yL/I/8t/zj/Sv9e/2v/df99/3//gP+B/4L/h/+K/47/k/+Z/5z/m/+b/5z/
nP+a/5r/nv+g/6D/oP+h/5//ov+n/6//sv+2/73/x//K/8n/zP/O/9P/2f/e/+P/6v/w
//P/9P/y//P/8v/x//P/9//4//n/+f/6//r/+v/6//r/+v/6//3//f/8//z//P/9//3/
/f///wAAAgACAAIAAgADAAQABwAHAAkACwAPABAAEAARABEAEgATABMAFgAZABsAHAAe
AB4AIAAhACEAIgAkACUAKAApAC0ALgAtACwALQAtAC0AMAAwADEANAA1ADUANgA1ADUA
NQA3ADkAPAA7ADwAOQA4ADcANgA2ADYANgAzADQAMgAwAC4ALAAqACkAKAAoACgAJgAl
ACEAHwAdABkAGQAbABwAHAAbABoAFgAVABQAEQAPAA4AEgATABMAEwAOAA0ADAALAAoA
CgAKAAoACQAHAAcACAAHAAUABAADAAQABgAHAAcABQAFAAUABQAGAAcABwAHAAYABgAH
AAcACAAFAAQABQAJAAkACgAMAAoACQAHAAQABAAEAAMAAwAFAAUABQAGAAMAAQAAAP//
//8CAAYACQAIAAcABgAEAAIAAgACAAEAAQACAAMABAABAAAA///+//7///8AAAAA////
/////v/+//7//v///////////////f/+//7//f/9//7///8AAP/////+//7/AAD/////
///+//7//v/+//3//P/7//r//P/9////AQAAAAAA///+//z/AgAHAAkACgAJAAgABwAG
AAgACQAJAAkACgALAAwADgAMAA0ADwAQABMAFQAYABoAGwAaABoAGgAZABkAFwAXABUA
FAAUABEAEQARABEAEQASABMAFAAVABMAEAAPAA0ADwAOAA4ADgAPABAAEAARABAADwAO
AA0ADwAQABEAEgAQABAAEAAQABIAEgATABMAFgAWABYAFAAQAA4ADQAMABAAEgASABEA
EgAVABwAKgA8AFgAfgCoANQA+gAgAToBOQEfAesAswB9AEUACwDS/5//bP9K/z3/O/9C
/1D/ZP95/4f/jf+R/5T/lf+Y/5n/nv+i/6f/q/+u/7H/s/+y/7T/uP+6/77/wv/E/8L/
v/+//8D/w//H/87/1v/d/+P/5v/p/+r/7P/x//f//v8HAAwAEgAVABgAGAAZABgAFwAZ
AB0AHgAfAB0AHgAeAB4AHQAeAB8AIAAjACMAIgAiACIAIwAjACMAJwAoACoAKgAsACwA
LQAuAC0ALQAvADEANAA2ADcAOQA4ADgAOAA3ADsAPwBCAEQARgBGAEgASQBKAEwATwBR
AFQAVQBZAFoAWQBYAFkAWQBbAF4AXgBfAF8AXwBeAF4AXQBdAF0AXwBhAGQAYwBkAGIA
YgBiAGIAZABkAGQAYQBeAFwAWgBYAFcAVABSAFAAUQBQAE0ASwBFAEMAQQA9AD4APwA/
AD4APQA8ADgANwA3ADUANAA0ADYANQAzADEALgAtACwAKwAsACwALAAsACkAJwAnACgA
KAAnACcAJwApACoAKgApACgAJwAmACUAKQArACwALQArACoAKgApACkAJwAnACkALAAr
ACsALAArACsAKgAoACkAKgAqACsAKgApACgAKAAmACUAJQAlACIAIgAjACMAIQAfAB0A
GgAcABwAHAAbABkAGAAXABYAFQAUABMAEgATABMAEwASABEAEQARABAAEAAQABAAEQAQ
AA8ADgANAAsADAAMAAsACwAMAA0ADgANAAsACAAGAAgACQALAA0ADQAMAAsACgAIAAgA
CAAIAA0ADwAOAAwADAAMAAwADwARABIAEwAVABUAFQAWABQAFQAXABgAGgAbAB0AHgAc
ABoAGQAYABkAGQAXABcAEgAQAA8ACwAKAAkACAAHAAkACwANAA8ADAAIAAYAAwAFAAQA
BAAEAAQABAADAAMAAgABAAAA//8CAAIAAgACAAEAAAD///7///8AAAIAAwAGAAQAAgAA
APz//P///wAAAgACAAAA/f/6//v/AAAMACAAOABYAH4AqADSAPoAIAE5AT0BIwHxALUA
ewBDAAIAw/+K/1r/O/8v/zL/OP9E/1f/af9z/3n/ev99/4L/h/+O/5L/lf+V/5b/m/+d
/6D/pP+o/6z/rP+u/67/qv+n/6X/pv+r/7P/uv/A/8X/yf/M/83/0v/Y/9//5//s//H/
9v/4//f/+P/7//3//f/9////AwAEAAUABAAEAAMAAgAFAAYABwAIAAcABwAGAAYABgAH
AAcABwALAAwADgAOAA0ADAAMAAwADwAPABEAEwATABQAFAAVABUAFgAXABcAGwAfACIA
JAAkACQAJgAnACkALAAwADMANQA1ADgAOAA4ADgAOgA7AD8AQgBCAEMAQgBBAD8APgBA
AEEAQgBFAEUARgBDAEIAPgA+AD4APgBAAEAAQAA9ADsAOAA1ADIANAAyADEAMAAtACwA
KQAnACIAIQAgAB0AHAAdAB0AHAAZABYAEAANAA8ADQAMAAwACgAJAAcABQADAAMAAwAD
AAQABAAEAAQAAgD///7//v//////AAABAP//AAAAAP///f/9//3//f///wEAAgADAAEA
AAAAAP//AgABAAIABQAFAAMAAgACAAAAAQABAAAAAwAEAAQABQACAAEAAAAAAAEAAQAC
AAMAAAAAAAEAAQAAAP///v/8//3//v//////+//6//n/+P/6//r/+v/6//n/+f/5//j/
9//3//f/9v/4//j/+P/5//b/9f/0//P/9f/2//b/9f/0//T/9P/0//T/8//x//D/8//z
//T/9f/z//L/8f/w//H/8v/z//T/8//z//T/9f/x//T/9//4//n/+v/6//v/+//7//n/
+f/5//r//P///wMABgAEAAMAAwACAAIAAgADAAQAAgABAP7//f/6//j/9//z//b/9//4
//n/+P/3//b/9f/3//T/8//x//H/8P/w//D/7P/s/+v/6//s/+3/7v/v/+3/7P/r/+r/
7f/u/+//8P/u/+7/7//v/+r/7P/u/+7/8P/y/+//7P/o/+T/5P/l/+j/7//8/w4AIgA8
AF4AhACoAMwA7gACAQEB4wCpAGcALQD3/8P/kv9p/0b/Mv8p/yv/MP86/0z/W/9n/2//
df94/3v/fv9//4D/gv+D/4f/jv+V/5f/mv+c/5r/mv+a/5j/lv+W/5f/mf+e/6H/o/+m
/6r/r/+1/7r/wf/I/87/0//V/9j/2//e/+L/5f/q/+v/7f/t/+3/6//t/+z/6//t/+7/
7v/u/+3/7v/v//D/7//v/+7/7v/x//P/9P/1//X/9P/0//L/9f/2//j/+v/6//n/+v/7
//v//P/8//3/AAACAAQABQAFAAcACAAIAAsADAAPABEAEAASABUAFwAXABcAGgAaAB0A
HgAhACMAIQAiACAAHwAiACMAIwAkACMAIwAjACUAJAAmACQAJAAlACYAJwAoACQAIgAg
ABsAHQAcABsAGgAYABYAFQAUABIAEAAMAAkACQAJAAkABwACAAEA///8//z//P/5//n/
9//1//T/9P/y//H/7//t/+7/7//w//H/7f/s/+v/6v/s/+v/7P/u/+z/6//r/+v/6//s
/+z/6//s/+3/7v/v/+3/7f/s/+v/7f/u//D/8f/x/+//7//x//H/7//u/+7/7//x//L/
8v/x//D/7v/t/+7/7//w//L/8v/x//H/8f/u/+7/7//v//H/8f/x//D/7//u/+3/6//t
/+7/7//w/+7/7v/u/+7/7f/t/+3/7P/t/+//8f/y//D/7v/s/+v/7P/t/+7/7//v//D/
8P/v/+z/7P/s/+z/7v/v/+//8P/v/+3/7P/r/+3/7v/v//D/7v/u/+7/7v/t/+3/7v/v
//H/8v/y//L/7v/s/+3/7v/x//L/8//0//L/8//z//P/8//z//P/9P/3//n//P/+//7/
/f/9//z//v/+////AAAAAP///P/7//b/9P/z/+//8v/z//T/9f/0//P/8v/x//L/8P/w
/+//7v/s/+v/6v/m/+b/5f/l/+b/5//o/+n/5//m/+X/5P/l/+b/5//o/+j/6P/p/+n/
5v/m/+b/6v/s/+z/6f/o/+b/4v/g/+H/4v/l/+r/8v/+/w4AJABCAGYAigCsAMwA4wDj
AMsAmQBZAB8A6/+8/5H/av9M/zX/Kf8o/yz/Nv9H/1n/af9z/3r/e/98/3v/fv9+/4H/
h/+K/4//l/+a/5r/mv+Y/5b/lv+Y/5j/l/+Z/5j/l/+X/5r/nv+j/6n/sP+3/7z/wv/F
/8n/zP/P/9L/1v/d/+D/4//l/+X/5f/j/+X/5P/j/+b/6P/p/+r/6v/q/+r/6v/p/+n/
6P/o/+n/6//s/+3/7f/s/+z/6v/t/+7/8P/y//P/8//1//f/+P/4//f/9//4//r//P/9
////AQACAAIABQAGAAkACwALAAwADgAPAA8ADwASABIAEwAUABcAGQAXABgAFgAVABgA
GQAZABoAGQAZABkAGwAcAB4AHAAcABwAHgAgACIAHwAeAB0AGQAZABgAFwAWABQAEgAR
ABAADwAOAAsACQAJAAkACQAHAAMAAQD+//r//P/8//n/+f/5//f/9v/2//T/8//x/+//
8P/x//L/8//x//D/7//u//D/7//w//L/8P/v/+//7//t/+7/7v/t/+//7//v/+//7f/t
/+z/6//s/+7/8f/z//T/8f/w//H/8f/v/+7/7v/v//H/8v/y/+//7v/s/+v/7v/v//D/
8v/x/+//7v/t/+z/7P/t/+3/7//v/+//7v/t/+z/6//p/+n/6v/r/+z/7P/s/+z/7P/p
/+n/6f/o/+n/6//t/+7/6v/o/+b/5f/n/+n/6//t/+z/7P/r/+n/6P/o/+j/6P/p/+n/
6P/o/+f/5f/k/+P/5//o/+n/6v/o/+j/6P/o/+f/5//o/+n/5//o/+j/6P/n/+b/5P/j
/+f/6v/r/+3/7f/s/+v/6//p/+z/7//w//H/8v/x//H/8P/v//L/8//0//b/+v/9/wEA
BAACAAEAAQAAAAEAAAAAAAAA/P/7//j/9//1//T/9P/x//P/9f/3//n/9v/1//T/8//0
//L/8v/x//D/7v/t/+z/6//s/+z/7f/u/+//8P/x//H/8P/v/+7/8f/y//P/9P/z//L/
8v/x//D/8v/y//T/9v/2//X/8v/u/+r/6v/t//L//f8MAB4ANABQAHAAkACyANAA4gDi
AMsAmwBfACUA6/+5/43/aP9J/zb/Lv8v/zf/Qv9S/2b/c/97/4P/if+M/43/jv+N/47/
kv+T/5n/oP+j/6X/qv+s/6j/pv+m/6r/qP+o/6n/q/+u/6//sf+y/7T/u//D/8r/z//S
/9b/2//h/+L/4//o/+7/8f/4//n/+//7//v/+//9//z/+//9//7//v/+////AAABAAIA
AwADAAIAAgADAAUABgAHAAYABgAHAAYABwAIAAoADAAMAAsADAANAA8AEAAQABEAEgAU
ABYAFwAXABkAGgAaAB4AHgAgACEAIQAiACQAJQAnACcAKgAqAC0ALgAxADMAMQAyADAA
LwAxADMANAA2ADUANQA1ADcAOgA8ADoAOgA5ADoAOwA8ADoAOAA2ADEAMwAyADEAMAAu
ACwAKwAqACoAKgAoACcAJgAlACQAIQAeAB0AGwAYABsAHAAaABsAGQAXABYAFgAVABMA
EAANAA0ADwARABMADwAOAA0ADAAMAAsADAAOAA0ACwAKAAkABwAIAAgABwAIAAkACgAL
AAoACwALAAsACwAMAA4ADwAOAAsACgALAAkABwAGAAYACQALAAwADAALAAoACAAHAAoA
CwAMAA4ADQALAAoACQAGAAYABwAHAAUABQAFAAQAAwACAAEA//8BAAQABwAKAAgABgAE
AAIAAQABAAEAAAACAAMABAAEAAEAAAD//////////////////wAAAAD//wAAAAAAAAAA
AwADAAIAAgD///3//P/7//3//v///wAA/f/8//v/+v/6//v//f///wEAAgACAAIAAAD+
//v/+f/8//7//v////3//P/7//v///8DAAUACAAGAAYABgAGAAUABQAEAAMABgAHAAgA
CgAJAAsADgAQABEAEQASABIAEQAQABAAEAAKAAcAAgD//wEAAgAEAAMAAgABAAAA////
/////////wAA/v/+//3//P/6//n/+P/4//r/+//9//r/+f/4//f/+f/6//v//P/9//7/
//8AAP3//P/8//v//v8CAAQAAgD+//r/9//0//L/9P/6/wUAFAAjADgAWACCAKoA0gD6
ABwBKgEYAe4AswB1ADsAAwDH/5H/Y/9A/y//Kv8q/zH/P/9S/2L/av9x/3n/f/+B/4b/
if+I/4f/iv+O/5f/n/+g/6P/p/+i/57/ov+o/6r/qP+q/6z/r/+x/7T/uf+9/8D/xv/P
/9P/2P/f/+T/6P/r/+3/7v/z//r/AAAFAAYABgAHAAYABQAFAAcABgAFAAYACAAJAAoA
CwAMAA0ADgARABEAEAAQAA4ADwAPAA8AEQASABQAFAAXABgAGgAcABsAGQAZABkAHgAg
ACEAIwAjACQAJQAlACkALQAwADIANgA2ADgAOQA3ADgAOgA7AEAAQQBFAEYARQBEAEUA
RQBFAEgASABJAEsASwBKAEoASQBJAEkASwBMAE4ATABMAEoASgBKAEoASgBKAEoARwBI
AEYARABCAEEAPgA8ADoAOwA6ADcANQAwAC8ALgArACsAKwAqACgAKQAoACQAIwAhAB8A
HgAeAB8AHwAeAB0AGQAZABkAGQAWABYAFgAWABMAEQARABIAEgARABEAEQAVABgAGgAb
ABoAGQAYABcAGAAZABkAGQAaABoAGwAbABwAGQAYABkAGwAbABwAHgAbABsAGgAYABkA
GgAaABsAHQAdAB0AHgAbABkAGAAXABYAGAAbAB0AGgAZABgAFgAYABgAGAAXABcAGAAZ
ABoAFwAWABUAFAAWABcAGAAYABcAFwAXABYAFwAWABUAFQAXABcAFwAXABQAFAATABEA
EgAUABYAGAAYABcAFQAUABYAFQAVABUAFgAWABYAFgAVABQAEwASABIAEwAVABcAFgAW
ABUAFAAUABgAGQAaABsAHAAdAB4AHAAdAB0AHQAfAB8AHwAgAB8AIQAkACYAKAApACsA
LAAtACwALAAsACkAJwAjACEAIAAgACEAHwAdAB0AHQAdAB0AHQAdAB0AHwAcABsAGQAY
ABYAFQAUABMAFAAUABUAFAATABIAEQAQABAAEAAQABEAEgATABQAEgASABMAEwAWABgA
GAAYABQAEAAPAA4ADAAOAA4ADwASABUAGgAmADoAUABwAJgAxgD0AB4BQgFZAVUBMwH5
AL0AhwBLAAwAz/+W/2b/Rf85/zr/Pv9O/2X/ef+F/4v/jv+N/47/k/+Y/5z/n/+j/6b/
q/+v/67/rv+w/7L/tv+8/8D/vv+7/7v/uv+7/7//xv/M/9P/2f/g/+X/6P/s//H/9f/8
/wEABgAMABEAEgASABMAEgARABQAFwAXABcAGQAaABoAGgAaABoAGgAaAB4AHwAfACAA
HwAfAB4AHQAfACAAIgAiACQAJAAlACYAJAAjACQAJQAqACwALQAvAC0ALgAvAC8AMAAz
ADUANgA5ADoAPQA/AD0APgBAAEEARgBHAEsATABMAEwATgBPAE8AUgBSAFMAVQBVAFQA
VABUAFMAUgBTAFUAWABXAFgAVgBWAFYAVgBWAFYAVgBTAFQAUgBQAE4ASwBIAEYARABF
AEQAQQA/ADwAOwA6ADcANQA1ADQAMgAvAC4AKgApACgAJQAjACIAIwAjACIAIQAeAB0A
HAAbABoAGgAaABoAGwAZABkAGgAZABcAFgAVABYAGAAZABkAGAAXABYAFQAWABcAFwAX
ABcAGAAaABsAGgAXABYAFwAaABkAGQAaABkAGQAYABYAFwAYABgAGQAbABsAGwAcABkA
FwAWABUAFAAWABkAGwAYABcAFgAUABYAFgAWABUAFgAWABYAFgATABIAEQAQABAAEQAS
ABIADwAPAA8ADgAPAA4ADQANAA8ADwAPAA8ADgAOAA0ACwALAAwADQAOAA4ADQALAAoA
CwALAAwADQAOAA4ADgAOAA0ADAALAAoACgALAA0ADwAOAA4ADQAMAAwADgASABQAFAAU
ABQAEgATABMAEwAUABUAFgAYABgAGQAbABwAGwAbABwAHAAcABwAHQAeABkAFwATABEA
EQAQABAADQAPAA8ADwAPAA0ADQANAA0ADwAMAAsACQAGAAQAAwACAAMABAAEAAUAAwAD
AAMAAwACAAIAAgACAAMABAAFAAYABQAEAAQAAwAEAAQABgAGAAYAAgD///7//P/6//r/
/f8AAAcAEAAiADQAUgB2AKAAygDyABYBLAErAQ0B1QCRAFcAIQDp/7T/hf9c/0D/Nf8z
/zj/Qv9W/2v/ef+B/4X/hv+F/4j/i/+O/5L/l/+Z/6D/p/+n/6b/pv+k/6T/qP+q/6r/
qP+p/6n/rP+v/7H/tv+8/8P/y//S/9f/3P/e/+H/5f/o/+3/8v/4//3//v/+/////v/9
//z/////////AQACAAIAAgAAAAAAAAAAAAIAAwADAAQAAgADAAMAAwAEAAQABQAEAAUA
BgAIAAoACAAHAAgACQANAA4ADgAPAA0ADgAPAA8AEgAVABcAGAAbABwAHwAhACEAIgAk
ACUAKQApACwALAAqACoALAAtAC4AMAAvAC8AMAAxADEAMgAxADEAMQAzADQANgA0ADQA
MgAyADIAMgAwADAAMAAtAC4ALAAqACgAJQAiACAAHgAfAB4AGwAZABYAFQAUABEADQAN
AAwACgALAAoABgAFAAIA///9//z//v/9//v/+f/3//f/9//3//T/9P/0//T/9P/z//T/
9v/z//H/8P/v//D/8v/z//P/8f/x//H/8f/x//H/8P/v/+//8P/y//P/9P/x//D/8f/0
//P/8//0//L/8//z//L/8v/y//H/8f/y//P/9P/2//T/8f/v/+3/7P/u//H/8//y//H/
8P/u//D/8P/w/+//7//w//H/8v/v/+7/7f/s/+7/7//w//D/7//v/+//7v/v/+7/7f/t
/+//7//v/+//7P/s/+v/6f/r/+z/7f/u/+7/7f/r/+r/6v/p/+n/6f/r/+z/7f/u/+z/
6v/o/+b/6P/p/+v/7f/q/+r/6f/o/+r/6v/p/+n/7v/w/+7/7f/s/+7/7v/u/+7/8P/z
//X/9//0//P/8v/y//X/9//6//z//f/9//7//v/7//r/+v/6//r/+//6//v/9f/y//D/
6//u/+//8P/x//H/8f/x//H/8P/s/+r/5//o/+j/6f/q/+f/5v/k/+P/5f/l/+X/5f/k
/+T/5P/k/+T/5P/k/+T/5//o/+r/6//m/+T/4v/i/+T/5v/n/+j/5v/k/+D/3f/e/+H/
6v/6/wwAJABCAGQAiACoAMYA3gDnANkAsQBzADcAAQDN/5r/b/9M/zL/J/8n/yz/Nv9E
/1P/Yf9r/2//dP93/3z/gf+C/4T/h/+H/4j/j/+T/5b/mP+a/5z/mv+a/5b/kv+R/5H/
lP+Z/5//ov+m/6f/q/+u/7P/uv/C/8n/0f/U/9f/2P/Y/9v/3P/e/+H/4v/j/+L/5f/l
/+X/5f/m/+b/5v/o/+r/7P/u/+z/6//p/+j/6f/r/+z/7f/v//D/8v/y//L/8v/z//T/
9v/3//r//f/8//z/+//7//z//v8AAAEAAwAFAAYABgAGAAYACAAJAA0AEAAUABcAFwAV
ABYAFAAVABYAGQAbABwAHgAdAB0AHQAdABwAHAAeAB8AIAAjACEAIgAfAB4AIAAiACQA
JgAlACQAIwAfAB4AHAAaABgAGwAaABoAGgAWABQAEAANAAsACwALAAkABQAFAAQAAgD/
//7/+v/5//z/+//7//z/+f/3//T/8f/w//H/8v/z//L/8v/y//L/7//t/+3/7v/v/+//
8P/x//D/8P/v/+3/7//v/+//7//u/+//7//v/+7/7v/v/+//8//x//H/8//w/+3/6//q
/+z/7f/t/+z/7P/s/+v/6//p/+n/6f/q/+v/6//s/+3/5//m/+b/5f/m/+f/6P/o/+r/
6v/q/+n/5v/m/+b/5v/n/+j/6f/q/+b/5f/k/+L/5P/l/+b/5v/l/+T/4//j/+L/4f/g
/9//4P/i/+P/4//g/+D/4P/g/+P/4//i/+L/4v/h/+H/4f/h/+D/3//e/+H/4v/j/+T/
4v/h/+H/4f/j/+T/5P/k/+T/5P/j/+P/4//k/+P/4//o/+r/7P/q/+r/6v/q/+r/6//r
/+v/7P/t/+7/8P/u/+//8f/y//b/9//5//r/9//2//b/9v/0//P/8P/v/+3/7P/s/+n/
5//n/+f/5//o/+n/6v/r/+r/5v/k/+H/4f/g/+D/4P/g/+D/3//f/9z/2//a/9n/2//c
/93/3v/c/9z/3P/c/9z/3P/d/93/4P/g/97/3P/a/9j/2f/a/9r/3P/c/93/3v/h/+z/
+v8OACoASgBwAJAArgDCAMgAuQCTAF0AIwDt/7//kf9o/0X/Kv8Y/xX/Hf8m/zj/TP9f
/2n/bf9v/3D/cf9y/3f/fP+C/4X/if+O/43/i/+M/5L/lP+W/5j/nP+a/5T/kf+N/47/
k/+Z/57/pP+r/6//sv+1/7j/vP/B/8v/0v/X/9r/3P/f/97/3f/f/9//3//h/+X/5v/n
/+X/5v/m/+b/6f/q/+v/7P/v/+//7v/u/+3/7f/s/+v/7v/w//P/9P/z//L/8v/y//P/
8//1//f/+//8//z//f/8//z//P/7/wAAAwAFAAYABwAGAAcABwAIAAoADQAPABEAEQAU
ABQAEgASABQAFQAYABwAHQAfAB4AHQAbABoAHQAdAB0AHwAhACQAIwAkACAAIAAgACAA
IwAkACUAIwAgAB4AHAAaABwAGgAZABgAGQAYABUAEwAOAA0ADAAJAAoACwALAAoABwAG
AAIAAQACAAEAAQACAAQAAwABAP//+//7//v/+//8//z//P/8//r/9//2//b/9P/z//P/
8//2//j/+f/5//f/9//3//f/+v/7//v/+//5//j/+P/3//r/+f/6//3//v/9//3//v/9
//3//P/6//z//P/7//v/+f/5//n/+v/8//v/+//7//n/+v/8//3/+v/5//j/9v/5//r/
+//7//f/9v/1//T/9P/0//T/9P/2//f/+P/4//X/9f/1//T/9P/0//T/9f/z//P/8//z
//X/9v/2//X/9f/2//f/+P/1//P/8P/u//L/8//1//f/9//2//X/9P/2//b/9v/2//f/
9//4//n/9v/2//X/9P/3//j/+P/5//n/+v/5//n/+v/6//r/+/////3//P/8//z//P/8
////AQACAAMAAQABAAEAAgAFAAcACgAMAA8ADwAQABAADAAKAAkACAAHAAcABQAFAAEA
AAAAAP3///////////////////////7/+v/4//X/9//4//r//P/3//b/9P/z//X/9f/1
//X/9v/2//b/9v/0//T/9P/0//f/+P/6//v/+v/4//T/8v/y//L/9f/4//j/+P/4//P/
9v8BAA4AHgA6AF4AhgCoAMgA5gD0AOwAywCZAF8AJQDx/7v/if9c/zv/Jv8g/yX/L/88
/1D/Zv9x/3X/e/99/3z/gf+G/4v/kv+U/5f/m/+c/5v/m/+g/6T/pv+o/6z/rv+q/6T/
n/+j/6j/r/+1/7r/vv/D/8n/zP/L/87/1P/d/+f/7P/x//T/9v/3//b/+f/7//v/+//+
/wEAAQABAP//AAAAAAAAAgAEAAYACAAHAAcABgAGAAQABQAFAAUACQAKAAwADAAKAAoA
CwAMABAAEQAUABcAFgAWABUAFQAWABgAGgAbABwAHwAhACIAIQAgACEAIQAjACYAKgAt
AC8ALwAyADIAMAAwADIAMwA2ADoAOwA9ADsAOwA6ADoAPQA9AD0APwA+AEAAPgA+ADoA
OgA6ADoAPQBAAEMAQwBBAD4AOwA4ADoAOAA3ADYAMwAyAC8ALQAsACsAKgAnACcAJwAm
ACQAIQAgABwAGwAcABsAGwAcAB4AHQAbABkAFAATABIAEQARABIAEwAUABEADwAPABAA
EQARABIAEwARABAADgALAAwADQAOAA8AEQATABQAFQARABAAEAAPABIAEQASABUAFQAT
ABIAEgAQABEAEQAQABEAEgASABMAEAAPAA4ADgASABMAFQAXABQAFAAVABUAEgARABAA
DgAPABAAEQARAA4ADgAOAA4ADwAQABEAEgAPAA8ADwAOAA4ADwAQABAAEQAQAA8ADwAN
AA0ADQANAA4AEAARABEAEAAQABAAEAARABEAEAAQABAADwAPAA8ADQAMAAsACgAMAA4A
EAASABAADwAPAA8ADgAOAA0ADAAPABAAEAARAA8AEAAPAA8AEAAWABgAGQAaABkAGAAX
ABYAFgAXABcAFwAZABsAHQAgAB8AIQAkACYAJQAlACYAJgAjACIAIgAiAB8AHQAZABcA
FwAWABYAEwATABMAEwATABEAEQARABEAEwAQAA8ADQAOAA4ADwAQAAsACgAIAAcACQAJ
AAkACQALAAwADQAOAAwACgAIAAYACAAIAAkACQAQAAwADAAKAAgABgADAAQABgAKABIA
HQAuAD8AXACCAKwA1gD+ACIBOAE0ARYB3ACdAGMAKwDx/7n/hf9Z/zz/Mf8w/zT/P/9T
/2j/dP98/4P/hf+F/4f/iP+L/5D/k/+W/57/pf+l/6T/p/+n/6j/rP+w/7L/sv+y/7L/
tP+1/7f/vP/F/83/1P/a/9//4//o/+v/7v/w//X//f8CAAUACAAKAAkACAAHAAkACQAJ
AAsADwAQABEAEAAQAA8ADgARABIAEwAUABcAFwAWABYAFgAXABcAFwAbABwAHgAeABwA
HAAdAB4AIQAhACMAJQAnACgAKAApACsALAAtAC0AMgA1ADcAOAA4ADgAOgA7AD4AQABD
AEUARwBHAEoASgBIAEgASgBLAE4AUgBTAFUAVABTAFEAUABTAFMAUwBVAFUAVgBTAFIA
TgBOAA==
         </WaveFormData>
      </LeadData>
      <LeadData>
         <LeadByteCountTotal>10000</LeadByteCountTotal>
         <LeadTimeOffset>0</LeadTimeOffset>
         <LeadSampleCountTotal>5000</LeadSampleCountTotal>
         <LeadAmplitudeUnitsPerBit>4.88</LeadAmplitudeUnitsPerBit>
         <LeadAmplitudeUnits>��V</LeadAmplitudeUnits>
         <LeadHighLimit>2147483647</LeadHighLimit>
         <LeadLowLimit>268435456</LeadLowLimit>
         <LeadID>V5</LeadID>
         <LeadOffsetFirstSample>0</LeadOffsetFirstSample>
         <FirstSampleBaseline>0</FirstSampleBaseline>
         <LeadSampleSize>2</LeadSampleSize>
         <LeadOff>FALSE</LeadOff>
         <BaselineSway>FALSE</BaselineSway>
         <ExcessiveACNoise>FALSE</ExcessiveACNoise>
         <MuscleNoise>FALSE</MuscleNoise>
         <LeadDataCRC32>3355969897</LeadDataCRC32>
         <WaveFormData>
/v/7//n/9v/5//3/AwAGAAsAFAAbACoAQQBaAHIAiwChAKsArQCgAHYAPQAMAOv/zf+y
/53/kf+L/4j/hf+F/4f/kv+c/5//oP+i/6b/pv+p/6z/r/+y/7j/vf/E/8j/yv/I/8X/
w//B/8D/xP/G/8f/yf/L/8v/y//N/9X/2v/i/+r/8f/2//f/9//5//n//f8AAAMABgAJ
AAsACwAJAAkACQAJAA4AEQATABUAFQAVABcAFQASABEAEQASABQAFgAXABgAFgAVABQA
FAAYABgAGQAaABwAHQAgACAAIAAgACEAIwAmACcAKQAqACoAKAAoACcAKQAtADEAMgA0
ADUANQA1ADYANgA4ADkAPAA+AEAAQQBAAEAAQQBBAEYASABKAEsATQBNAE0ATQBLAEwA
TgBPAFIAVABUAFQAUQBQAE8ASwBKAEkASABHAEUARAA+ADwAOgA4ADYANgA4ADUAMwAz
ADMALwApACkAKgApACoAKwAoACUAIwAhABwAFwATABAAEgAVABoAHwAaABYAFQASABEA
EgATABQAFQAVABQAEgARABAADwANABAAEQATABQAEgAQABEADwAPAA8ADwAQABAAEAAP
AA8ADQALAAoACwAOABEAFQAXABUAEwAPAAgABwAIAAoACwALAA4ADgAOAA0ACgAIAAgA
CgANABAAFAATAA8ADgAMAAoACQAIAAcACAAKAAwADwANAAwACgAGAAkACgALAA0ACgAJ
AAcABAAEAAQABQAHAAYABgAHAAgABgAGAAMAAQADAAYACgAOAA0ACwAJAAUABgAHAAgA
CQAIAAgACAAHAAQAAgAAAP7/AQADAAcACQAJAAgABQADAAUACQAQABMAFAAQAA4ADAAK
AAsACwAMAA4AEQARABIAEgAQAA8AEAAPABMAFwAbAB0AGwAaABoAGAAYABcAFgAVABMA
EwARABAADgAOAA4ADQAPAA8ADwAPAA4ACQAIAAYABQAEAAQAAgAEAAYACAAJAAYABAAD
AAMABAAFAAYABwAHAAYABQAEAAQABQAFAAUACQAKAAgACAADAAAA//8BAAQAAwABAP//
/v///wIACwAWACcAQgBeAHsAlQCtAMEAxgDAAJ8AaAA3ABMA8v/P/7H/mf+I/4P/g/+F
/4z/mP+j/6b/ov+i/6D/of+i/6P/qP+u/7X/uv/A/8L/wv/B/8P/xf/G/8r/zv/P/83/
yf/J/8v/z//V/9z/5P/q/+//8v/z//P/8//1//n//v8FAAoADwARABMAEgARABAADwAT
ABUAFgAXABcAFwAZABcAGQAZABoAHAAdAB4AHgAeABsAGwAbABwAIQAiACQAJgAlACUA
JwAmACgAKAApACsALgAvADEAMgAzADIAMwAzADUAOQA9AD4APwA/AD4APQBBAEIARQBH
AEoATABOAE8ATABMAE0ATQBSAFQAVgBXAFUAVQBVAFUAUwBUAFYAVwBZAFwAXQBeAFoA
WgBaAFcAVwBXAFcAVwBWAFQATQBKAEoASABGAEYARgBDAEEAQQA/ADkAMQAvADIAMQAy
ADMAMQAvAC4ALQAtACkAJgAkACQAJQAoACsAJgAiACEAHgAeACAAIgAkACQAIwAhAB4A
IAAgACAAHwAiACMAJQAmACQAIgAjACEAIgAjACQAJgAkACQAIwAjACQAIwAjACUAJgAn
ACkAKQApACkAJwAiACIAJAAnACkAJwAoACYAJAAkACIAIQAiACMAJQAnACoAKQAlACQA
IgAkACUAJgAnACYAJgAmACcAJQAkACIAHgAfACAAIQAjACIAIQAfABwAHgAeAB8AIQAf
AB4AHgAeAB4AHgAbABkAGgAcAB8AIgAhAB8AHQAZABkAGwAdAB8AHAAcABwAGwAbABoA
GQAYACAAIQAgAB8AHgAdABwAHQAfACIAJgAmACUAJQAkACMAIwAlACUAKAArAC4ALwAs
ACoAKQAmACkAKQApACkAJgAlACIAIAAfAB4AHQAbAB0AHwAhACMAIQAbABkAFgAWABYA
FwAWABQAFAAUABMAEgAQAA8ADwASABMAFAAVABQAEgAQAA4AEQATABQAFQAZABYAFAAS
AA8ADgARABMAFAATABEACwAIAAcACAAPABwAKwA+AFgAcwCJAJ0AswDEAM4AywCsAHcA
RQAgAP3/2f+7/6T/lf+T/5X/lv+c/6X/rP+s/6j/pv+n/6z/sf+2/7r/vf+8/77/wP/G
/8f/yf/N/9D/0v/S/9H/z//N/83/z//V/9v/4v/o/+z/7//u//H/8//1//v/AwAIAAsA
DgAPAA8ADQAOAA8AEAARABQAFwAZABsAGAAXABgAFQAWABcAGQAcABsAHAAcABwAGwAb
ABsAHAAgACAAIQAiAB4AHQAeABwAHQAeACAAIwAnACcAKAAoACgAKAAqACsALQAxADUA
NgA2ADUAMwAxADUANgA5ADsAOwA8AD0APQA9AD4AQABBAEQARgBIAEkASQBJAEkASQBM
AE4AUQBTAFEAUgBRAFAATABKAEgAQwBEAEMAQgBBAD0AOgAyAC4ALQAsACsALAApACUA
IgAhACAAGwAUABMAFQATABMAEwAPAAsACAAFAAQAAQD///7/+//7//3////7//j/+P/2
//b/+P/6//z/+//5//b/8v/1//b/9//3//X/9f/2//b/9f/0//b/9f/3//f/9//4//f/
9v/0//P/9f/1//b/+f/3//f/+P/3//b/9//2//L/8v/0//f/+f/1//b/9P/y//P/8v/y
//T/8//z//P/9P/z/+//7v/s/+7/7//w//H/7//u/+3/7f/u/+7/7f/q/+z/7P/s/+3/
7P/r/+n/5v/o/+j/6f/r/+n/6P/o/+j/6f/q/+j/5//n/+j/6v/s/+r/6f/o/+X/5f/n
/+n/6//p/+j/5//l/+f/6P/p/+r/6P/p/+z/7f/o/+r/7f/u/+//8P/v/+//8P/y//D/
7//v/+7/8f/z//f/+f/5//n/+f/3//r/+v/7//r/+P/3//b/9f/y//H/7v/s/+//8P/x
//H/7v/t/+z/6//s/+n/6v/q/+f/5v/m/+T/4//i/+H/3//i/+L/4//l/+T/4//i/+H/
4//k/+X/5v/l/+X/5P/j/9//4P/i/+T/5//m/+X/4f/c/9f/0//V/9j/3f/k//H//P8L
AB4ANgBLAGEAdwCJAJQAjABjACYA9f/V/7j/n/+L/33/dP9z/3H/cf90/3r/ff+A/4D/
gv+E/4f/iP+J/4r/jP+L/5D/mv+g/6L/pf+n/6X/ov+i/6D/n/+h/6P/qf+t/6//s/+0
/7b/uv+//8T/yf/N/9P/1f/X/9b/1//a/93/4f/l/+b/5//o/+n/6P/p/+n/6f/q/+v/
7v/t/+v/6//s/+7/7v/u/+3/7P/t/+//8f/0//T/8v/x//D/8f/z//f/+P/2//b/9//5
//n/+f/6//r//f/+/wEAAwABAAMABQAEAAkACwAMAA0ADQAOABEAEwATABQAFQAVABcA
GgAeACEAIQAgAB8AHQAeAB8AIAAhAB8AIAAiACMAIwAkACMAIgAjACQAJQAjACAAHQAa
ABcAGAAYABMAEgAQAA4ADAAMAAkABQACAAEABAABAPz//f/7//f/9f/z//T/8//z//P/
8f/t/+r/6P/n/+f/6f/r/+z/6v/r/+r/5//m/+X/5P/o/+n/6f/o/+j/6P/o/+f/5f/l
/+b/5v/n/+j/7P/t/+v/6f/n/+b/6P/q/+v/7f/s/+v/6//t/+v/6//s/+v/7f/v/+//
7P/o/+j/6f/p/+r/7v/v//D/7//s/+r/6v/r/+v/6//s/+//7f/u/+7/7P/r/+r/6f/q
/+z/7v/x/+//7v/s/+j/6P/o/+j/6f/s/+3/7f/s/+r/6P/n/+f/6P/q/+3/8P/u/+7/
6//p/+f/6P/q/+z/7//v/+//7f/p/+n/6f/p/+z/7v/w//H/8P/u/+z/6v/o/+n/7P/t
//D/8P/u/+3/6//p/+r/7P/v//D/8f/y//H/8f/y//T/9P/z//P/8v/z//X/+f/7//r/
+//8//v//f/+/wAAAAAAAP///v/9//r/+f/2//T/9//4//n/+f/2//X/9P/z//T/8f/y
//L/8P/u/+3/6v/o/+j/6P/n/+r/6v/r/+3/6//p/+f/5f/n/+j/6f/q/+j/6f/p/+n/
5f/m/+r/7P/v//D/7f/r/+j/4//h/+H/4v/j/+b/7f/0//v/CAAcADMASQBfAHUAhgCS
AI0AbAAzAAEA3v/D/6v/m/+M/4H/ff95/3j/ev+B/4r/jv+O/5D/j/+Q/5H/kP+S/5f/
nP+g/6j/rv+x/7H/r/+u/6r/rP+v/7H/s/+1/7X/t/+3/7j/vP/A/8X/zv/V/9n/2//d
/9//4P/h/+L/5//r//H/8v/z//T/9f/1//X/9P/z//b/9//6//n/+f/5//r//P/7//z/
/P/8//7///8AAAIAAgAAAP///v///wEABQAGAAYABgAHAAkACgAJAAkACAALAAwADwAR
AA8AEQATABIAFgAZABsAHQAeAB4AIAAhACMAJAAlACUAKAAqAC0ALwAvAC4ALQArAC0A
LwAxADMAMQAyADQANQA0ADYANgA2ADYAOAA6ADkANQAzADEALwAxADAAKgAoACYAJAAi
ACIAIgAfAB0AHQAgAB0AGAAZABUAEQAPAA0ADgANAA0ADQALAAcABAACAAEAAQADAAUA
BQACAAIAAAD7//r/+f/4//v//f/+//7//v/+//7//f/7//v//P/8//z//P//////+//5
//f/9v/6//z//f////z/+//7//3//f/9//7//f/9///////8//n/+P/4//f/+f/+/wAA
AgAAAPz/+f/4//n/+f/5//r/+//5//r/+v/3//X/8//x//P/9v/5//3//P/8//v/+P/4
//j/+P/5//n/+f/4//b/8v/w/+//7//x//T/+P/8//r/+P/z/+//8f/y//T/9v/5//n/
+f/3//L/8f/w/+//8f/0//f/+f/3//b/9f/0//L/8//2//f/9v/2//T/8//v/+//7P/x
//L/8//1//f/9//3//j/+P/4//z///8AAAEAAgD9//v/+v/6//3//f/+//7/AgAFAAoA
DQALAAsACwAJAAwADAANAAwACwAJAAcABQAFAAUAAwACAAQABgAIAAkABQADAAEA//8C
AP//AAAAAP3//P/8//r/+v/6//r/+f/6//r/+//9//r/+f/4//f/+v/8//7/AAD9//3/
/P/7//v//v8AAAIAAwACAP3/9//w/+n/5//t//T//f8KABcAJgA5AEwAYgB1AIkAmwCl
AKQAhABLABAA5f/D/6b/j/+D/4H/gv+D/4X/if+S/5r/m/+c/5z/oP+g/6P/ov+h/6D/
ov+l/6z/sv+2/7j/vf+//7//vP+8/8D/wf/D/8f/y//L/83/y//M/87/1P/b/+L/5//r
/+3/7//x//L/8f/0//f//f8DAAUABQAFAAUABAAFAAUABQAGAAcACgAJAAcABwAIAAoA
CwAMAAwADAALAAsACwAMAA4ADgAPABAAEgATABYAFgAUABQAFQAXABkAGQAaABoAGgAa
ABwAHQAcAB8AIgAiACIAIwAjACMAJwAoACsALQAvADAAMQAxADMANAA2ADcANwA4ADkA
OQA8AD0APgA/AD0APgBAAEEARABGAEYARgBFAEYARwBFAEMAQQA/AD0APQA8ADYANAAx
AC4AKwAqACsAKQAoACkALAApACQAJQAhAB0AGwAZABsAGwAcAB0AGgAVABEADgANAA0A
DwARABAADgAPAA4ACgAKAAoACgAMAA0ADQAMAAoACgAKAAkACAAHAAcABgAHAAgADAAN
AAwACwAKAAoACgAKAAkACQAGAAUABQAHAAoACwANAA0ADwARABEADgAMAAwADQANAA8A
EgASABIAEAAMAAkACAAHAAcABwAIAAgABQAFAAQABAAFAAYABwALAA4AEQAVABQAEgAP
AAoADAAMAAwADQAQABEAEQAQAAwACAAFAAMABQAGAAgACgAMAAwACQAHAAcACAAKAAwA
DAALAAoABwAHAAcABwAHAAcACAAJAAkABgAEAAIAAAADAAUACQALAAwADAAKAAkABgAF
AAEABQAFAAUABgAHAAcABQAEAAIACgAPABEAEgAQABAAEAAQAAwACwALAAwADwAPABAA
EAAQABEAFAAVABkAGwAdAB0AHQAcABwAGgAWABMAEAANAA0ADwAPABAADQAMAAsACQAJ
AAkACQAJAAsACQALAAwACQAGAAQAAAACAAQABgAHAAMAAAD+//3///////////8BAAIA
AwAEAAMAAwACAAEABwAKAAwACgAFAAAA+f/1//T/9f/3//v/BAARAB4AMwBQAG0AhgCg
ALkAyQDLALcAhABIABkA9v/R/7H/mP+J/4H/gf+C/4H/hf+N/5L/kv+V/5r/oP+k/6b/
qf+o/6f/qv+0/73/wv/E/8L/wv+//7n/uf+8/77/wv/D/8f/y//P/9H/0//X/9r/4v/q
/+3/8P/z//X/9f/3//n//P///wQACQANAA0ACwAJAAcABQAHAAkACgALAA4ADwASABEA
DwAPABAAEgATABQAFAAUABAADwAOAA4AEgASABMAFAAWABkAHgAgAB0AHAAcAB0AIAAh
ACMAJAAmACYAKAApAC0AMQA1ADYAOAA5ADkAOQA5ADgAOQA5AD4AQABCAEMAQwBEAEYA
RwBKAEwATgBPAE4ATQBMAEsASQBKAEwATQBQAFIAUgBSAEwASgBIAEMARQBHAEkASwBN
AEwARgBEAD8APAA5ADgAOQA3ADYANwAzAC0AJQAjACQAIwAkACUAJgAlACUAJQAhAB0A
GgAYABoAGwAeACEAHAAYABcAFAATABQAFQAWABUAFQAUABIAEgASABIAEQAWABkAHQAg
ABwAGgAbABkAGAAXABYAFgAXABgAGAAZABoAGQAZABsAHQAfACIAIwAiACEAHgAYABgA
GgAdAB8AHgAgAB8AHgAcABgAFQAUABgAGwAeACIAHwAbABoAGAAYABkAGgAbABoAHAAe
ACEAHgAcABkAFAAYABoAHAAfAB4AHQAbABgAGQAYABgAGQAZABoAHAAeABwAHAAZABcA
GQAcACAAJAAjACEAHwAbABoAGwAcAB0AHwAgACEAIQAeABwAGgAYABsAHQAhACMAIQAg
AB0AGwAdAB8AIgAkACQAJAAkACQAIQAhACIAJAAnACcAKAAoACYAJwAqACsALwAxADMA
MwA1ADQANAAyADEALwAtACsALAAtACwALAApACgAJwAlACcAJwAnACcAJwAjACMAIgAf
AB4AHgAcAB8AIAAhACEAHwAcABoAGQAZABkAGQAZABsAHAAdAB4AHQAdABwAGwAfAB4A
HgAeABsAGAAXABcAFgAXABUAFQAWABcAGAAfACoANwBKAGYAgwCfALkAzwDeAOQA1wCw
AHcASQAmAAUA4//F/6z/nf+X/5X/lP+c/6v/tP+4/7b/tP+z/7T/tf+6/8L/x//K/87/
1P/W/9X/0//T/9L/2P/c/+H/4f/h/9//3//f/+P/6P/u//T/+/8AAAMABQAHAAcACwAO
ABMAGAAdACEAIQAeAB0AHAAbAB4AIQAjACUAJwAnACkAJwAkACMAIwAkACgAKgArACwA
KgApACgAKAAoACgAKQAqACoAKwAuAC4ALQAsACwALQAwADEAMwA0ADUANAA1ADUANAA3
ADoAOgA+AD8APwA/AD8AQABDAEUASABKAEwATQBMAEwATQBNAE4AUABSAFMAUwBTAFMA
UwBQAFAAUQBRAFQAVgBWAFYAVgBWAFYAUwBTAFMAUwBTAFMAUgBMAEoARgBEAEIAQgBE
AEEAPwA/AD0ANwAvAC0ALwAtAC0ALQArACkAKAAnACQAHwAbABgAGAAZABwAHwAcABgA
FwAUABUAFgAXABgAGQAZABgAFgAVABQAEwARABIAEwAVABYAEwASABQAEwAVABUAFQAW
ABYAFgAVABUAEgARABEAEwAWABcAGQAZABkAGQAXABIAEwAUABYAFwAVABgAGAAYABcA
FAASABIAEwAVABcAGgAYABMAEQAOAA4ADwAQABEAEAASABQAFwAUABIADwAKAAwADgAQ
ABMAEAAPAA0ACgAKAAoACwANAA0ADgAQABIADwAOAAoABwAKAAwADwASAA8ADQALAAcA
BwAJAAsADQANAA4ADwAPAAwACgAIAAYACQALAA8AEQAOAAwACAAFAAcACQAMAA4ADgAO
AA4ACgAJAAkACgANAA0ADgAOAA0ADQAPAA8ADwARABMAEwAUABQAFQAUABIADwAMAAkA
CAAJAAgACAAGAAYABgAFAAMAAwADAAMABQABAAEAAAD8//r/+f/2//n/+v/7//v/+v/4
//f/9//3//f/9//3//r/+v/6//r/9//3//b/9f/1//j/+v/6//f/9P/x/+3/6v/p/+n/
6f/s/+//9P/7/wYAEwAqAEYAXwB3AI0AnwCmAJwAdwA6AAkA6f/M/6//mf+H/3j/cf9v
/2//cP96/4X/iP+I/4j/iP+H/4b/h/+K/5D/k/+Y/6D/pv+m/6P/n/+f/57/ov+m/6f/
p/+n/6f/qf+p/63/rv+0/7z/wf/E/8f/y//L/8n/y//O/9H/1v/Z/93/3//e/93/3P/b
/9v/3f/e/9//4f/h/+P/4f/e/93/3f/e/+H/4v/i/+L/4P/f/97/3v/d/9z/3P/c/9z/
3f/g/+D/3v/c/9v/2//e/9//4f/i/+L/4v/k/+X/5f/n/+n/6P/r/+3/7v/v/+7/7v/w
//H/9f/2//f/9//3//j/+v/7//z//P/8//v//f/9//3//f/7//r/+v/5//r//P/8//z/
+P/4//j/9f/0//P/8v/x//L/8v/t/+z/6f/m/+P/4v/k/+P/4//l/+X/4f/b/9v/2f/X
/9f/1//Z/9n/2v/b/93/2//a/9r/1//X/9n/2//W/9D/zf/I/8j/yP/I/8j/x//F/8L/
vv+7/7j/tf+x/7L/s/+1/7b/s/+y/7T/s/+v/63/q/+q/6z/rP+r/6v/rP+r/6v/rf+v
/7H/tP+1/7r/v//C/8L/xP/G/8n/y//J/8r/yP/G/8H/uv+0/7D/rP+p/6b/pP+f/5f/
kv+M/4n/if+J/4n/iP+K/4z/j/+O/4z/if+E/4X/hv+H/4n/hv+F/4P/gP+D/4T/hv+J
/4z/jv+R/5T/kf+Q/4z/if+M/47/kf+U/5P/kf+P/4v/iv+L/4z/jf+O/5D/kv+T/5H/
kP+P/47/j/+R/5X/l/+V/5T/kf+P/5D/kf+P/5X/nf+f/6D/n/+g/6L/ov+i/6L/pf+n
/6r/rv+t/6v/qv+o/6n/q/+v/7H/tf+3/7n/uf+3/7b/tv+0/7b/t/+4/7n/tP+z/7D/
rv+w/7L/tP+1/7f/t/+3/7f/tf+v/63/qv+s/6z/rf+s/6n/qP+n/6X/pf+k/6T/pf+n
/6f/p/+n/6b/pv+m/6b/qP+r/63/r/+t/6r/qP+o/6n/rP+v/6//rv+r/6f/o/+i/6X/
qv+1/8L/0f/k//r/DwAhADEAQwBQAFYAQwASANv/tf+W/3f/X/9N/0T/Qf9B/0P/Rv9M
/1P/VP9S/1D/Uv9T/1r/X/9i/2T/Zf9k/2j/cP92/3n/ff+B/4L/gP+A/3//ff97/3//
hf+L/4//kv+W/5b/mf+a/53/o/+p/6//sf+0/7X/tv+3/7n/u/++/7//wP/B/8P/xf/G
/8f/xf/F/8f/xf/I/8n/y//O/83/zP/K/8j/yv/L/8z/zv/Q/9D/0f/S/9D/0f/U/9T/
1//Y/9r/3f/d/93/3v/e/+T/5v/q/+3/6//t/+//7v/u/+//7//v//P/9v/7/////v/+
//7//f///wIABgAJAAsADAANAA0ADQANAA0ADQAPABIAFgAZABgAGAAWABQAFQAYABsA
GwAbABsAGwAbABoAGAARAA4AEAAQABAAEgAOAAkABQADAAQAAQD8//3/+//5//n/+f/2
//P/8f/v/+7/6//p/+j/5f/j/+P/4//i/+D/4f/g/9//4P/h/+L/4f/h/+D/3v/g/+L/
5P/l/+T/4//j/+L/5P/k/+f/5//k/+P/4v/i/+L/4v/h/+H/4v/j/+X/6f/o/+f/5//l
/+j/6//s/+r/6//s/+7/7//t//D/8P/w//H/8P/w//L/7v/t/+z/7P/u/+3/7//w//D/
8f/y//P/8//0//X/9//6//r/+f/2//X/9P/z//P/9v/3//f/9v/1//T/9P/1//T/9P/1
//b/9//4//b/9f/y//L/8//0//X/9f/1//P/8//z//P/8//w//D/8P/v//L/8v/y//L/
7//v//H/8f/z//T/8//z//L/8//x//f/9P/z//P/8//5//3/AAD///7//f/8//3//f/+
/wAAAQABAAIAAgAAAAEABAAFAAgACwAOAA8ADQAMAAwACgAKAAkACAAHAAUABQADAAIA
AAAAAAAA//8BAAMABQAHAAQA///+//z//P/8//3//P///wAAAQABAAAA/v/9//3/AAAB
AAIAAwACAAIAAgACAAQABQAFAAUACwAKAAgABgADAAIAAQABAAIA/////////v///wQA
DQAaAC0ASABgAHcAiQCXAKEAogCQAGMALAABAOX/yP+v/53/j/+I/4f/if+N/5b/ov+r
/6r/qP+m/6b/p/+q/6//tP+6/73/wv/G/8b/wv/D/8X/x//K/87/0P/R/8//z//N/8//
0//Z/97/5P/q/+3/7v/t/+3/8f/3////BgAJAAwADwAPAA0ACwALAAsACwAOABEAEwAV
ABMAEwAVABMAFQAVABYAGAAbABwAHAAcABkAGQAZABoAHQAeACAAIgAhACEAIwAiACAA
IAAhACMAJgAnACkAKgAsACwALgAvADIANwA8AD4APgA9ADsAOQA7ADwAPwBBAEEAQgBD
AEMARABGAEkASwBQAFQAWABbAFgAVwBWAFUAVQBWAFgAWQBcAF4AXgBeAFoAWgBaAFcA
WABZAFoAWwBZAFgAUgBQAE8ATgBNAE4ATABJAEcARwBEAD8AOAA3ADoAOQA6ADsAOAA1
ADMAMQAxAC8ALgAuAC0ALQAvADEALQAqACoAKAAoACoALAAuACsAKQAmACIAIgAiACIA
IQAjACUAKAAqACcAJgAoACcAKAApACoALAApACgAJgAlACUAJQAmACkAKAApACsAKwAq
ACsAKgAmACcAKAAqACsAKgAsACsAKgAqACgAJwAoACgAKQAqACwAKwAnACYAJAAlACcA
KQArACkAKAAnACcAJgAmACUAIgAlACYAJwApACcAJwAmACQAJAAkACUAJwAmACYAJwAo
ACoAKgAnACUAJwAoACoALAApACcAJQAhACIAJQAoACsAKgAqACoAKQApACgAJwAmACgA
KQAsAC0ALQAsACkAJwApACsAKgAxAC0AKwAqACkALAAtAC8AMAA4ADUAMgAwADAAMAAw
ADIAMwA1ADgANwA3ADgAOAA4ADkAPAA9AEEAQwBFAEUARABCAEEAPgBAAD8APgA9AD0A
PQA7ADoAOAA4ADgANwA3ADcANwA3ADYAMQAwAC4AMQAyADQANAAzADIAMQAvADEAMAAw
ADEAMwAzADMAMwAyADAALgAsADAAMwA1ADcANwA2ADQAMgAvADAAMQAzADIAMQAvAC0A
LgAzADwARQBYAHMAjACkALsAzQDZAN8A1gCwAHkASAAjAAEA4v/J/7f/sf+w/6//tf+/
/87/1P/T/9D/0P/S/9b/2//g/+X/6P/s/+//8v/y//L/8v/1//n//f8AAAIAAAD///3/
+f/7/wEABwANABIAGAAaAB0AIgAjACUAKQAxADcAPAA/AEIAQQBBAEMARQBFAEUARQBJ
AEsATABNAEsASQBJAEUARwBJAEwAUABQAFAATwBOAE8AUQBTAFYAWgBaAFsAXABaAFkA
WgBYAFsAXABeAGEAYQBhAGIAYgBkAGQAZgBnAGsAbwBzAHQAcgBxAG8AbQBxAHQAeQB9
AH0AfgB/AH8AfQB+AIAAgQCFAIgAiwCNAI0AjQCNAI0AjwCSAJYAmQCZAJoAmQCYAJQA
kgCQAIsAjwCRAJMAlQCTAJIAjACKAIoAigCKAIwAiQCFAIIAgQCAAHsAdABzAHYAdQB2
AHcAdQBzAHIAcQBxAG0AagBoAGkAaQBrAG0AZwBiAGAAXABeAGAAYgBkAGcAZwBmAGQA
ZQBmAGcAZwBkAGEAXwBcAF4AXgBhAGEAYgBhAGAAYABeAF4AXQBdAGEAYwBmAGsAaQBn
AGYAYwBjAGMAYQBcAF4AYABjAGUAYgBiAF8AXABgAGAAYQBkAGQAZQBmAGgAZwBjAGIA
YABiAGMAZABlAGIAYgBiAGMAZgBmAGUAYgBiAGIAYgBjAGEAYQBgAF4AYABgAGEAYwBh
AGAAYABgAGMAZABiAGEAXwBgAGIAZABjAGMAYwBhAGEAYwBlAGcAYwBiAGEAXwBiAGIA
YgBiAGEAYQBjAGMAZgBmAGQAYwBjAGUAZABrAGoAaQBpAGkAawBvAHAAcgBwAG4AbABq
AGgAaQBrAG4AcgB1AHUAdgB2AHgAeQB8AH0AgQCDAIUAhQCCAIAAfwB8AH4AfQB8AHsA
ewB7AHkAeAB2AHYAdgB1AHUAdQB1AHUAdQBxAHEAcABwAHAAcQBwAHAAcABwAG8AcQBw
AHAAcQBzAHUAdwB5AHYAcgBuAGoAbQBvAHAAcQB7AHoAdgB0AHMAcABrAGkAbABvAHMA
ewCIAJUApgC9ANgA8QAMASIBNQE7AS8BBwHMAJoAdwBYADcAHQAIAP3/9//1//b/+/8H
ABEAEgASABMAFAAUABYAGAAbACAAJwAsADQAOQA4ADgANgA2ADUANwA7AD4AQABEAEUA
RQBFAEcATQBVAF0AZABqAG4AbwBuAG8AcQBzAHcAfQCCAIcAigCJAIkAhwCJAIkAiQCJ
AI0AjwCQAJEAkACPAJAAjQCPAI8AkACSAJMAlACUAJQAlQCVAJUAlgCbAJwAngCgAJ0A
nQCfAJ4AoQCiAKQApwCpAKkAqgCqAKkAqACpAKkArACxALYAuAC4ALkAuQC5AL0AwADF
AMkAyQDKAMsAywDJAMoAzADNANQA2ADcAN8A3QDdAN0A3QDeAOAA4wDlAOQA5gDmAOYA
4ADgAA==
         </WaveFormData>
      </LeadData>
      <LeadData>
         <LeadByteCountTotal>10000</LeadByteCountTotal>
         <LeadTimeOffset>0</LeadTimeOffset>
         <LeadSampleCountTotal>5000</LeadSampleCountTotal>
         <LeadAmplitudeUnitsPerBit>4.88</LeadAmplitudeUnitsPerBit>
         <LeadAmplitudeUnits>��V</LeadAmplitudeUnits>
         <LeadHighLimit>2147483647</LeadHighLimit>
         <LeadLowLimit>268435456</LeadLowLimit>
         <LeadID>V6</LeadID>
         <LeadOffsetFirstSample>0</LeadOffsetFirstSample>
         <FirstSampleBaseline>0</FirstSampleBaseline>
         <LeadSampleSize>2</LeadSampleSize>
         <LeadOff>FALSE</LeadOff>
         <BaselineSway>FALSE</BaselineSway>
         <ExcessiveACNoise>FALSE</ExcessiveACNoise>
         <MuscleNoise>FALSE</MuscleNoise>
         <LeadDataCRC32>1245700043</LeadDataCRC32>
         <WaveFormData>
IQAgAB0AHAAcACEAJwAsADIAPgBOAGQAgAChAL4A3QD0AP4A9gDcAKQAXQAeAO3/xv+k
/4n/dv9v/23/b/93/4H/kP+e/6X/rP+1/7v/vv/C/8j/zv/S/9j/4f/n/+r/6v/s/+3/
6//p/+r/7f/v/+//8f/x//L/9P/6/wMABwALABMAGgAbABwAHAAgACMAJwArADAANwA7
AD0APAA6ADoAOwA7AEEAQwBFAEYARQBFAEQAQwBBAEIARABEAEgASABHAEcARQBFAEYA
RgBKAEsASwBNAEsATABMAE0ATgBOAFAAUgBUAFYAWABaAFkAWgBaAFoAXQBfAGMAZQBl
AGYAZgBmAGUAZwBqAGwAcAByAHIAcwBxAHEAcQBxAHIAdAB1AHcAeAB5AHsAfAB6AHsA
fQB+AIAAgQCBAIEAfwB9AHsAegB4AHgAdgB1AHQAcQBuAGwAaQBpAGcAZwBkAGIAYABd
AFkAVgBVAFIAVQBWAFUAVQBRAE4ASgBIAEYARQBEAEMARQBFAEcASQBIAEYAQwBAAD8A
PwA/AD8APQA8ADoAOgA5ADgANwA3ADgAOQA6ADsAOQA4ADYANQA3ADgAOQA6ADgANgA2
ADYANgA2ADcAOQA9AD4AQABBAD4APAA7ADkAOQA6ADoAOgA6ADoAOQA5ADUANAAzADMA
NwA5ADsAPQA7ADoAOgA6ADcANgA1ADQANAAzADMAMwAxADAALwAuADAAMAAxADEALwAt
ACwALAAuAC4ALgAuACwALAApACgAJgAnACcAKAApACoAKgAqACwAKwApACkAKgArACsA
KwAqACgAJgAlACMAIwAiACIAIwAmACgAKQAnACUAJQAlACIAJwAuADAAMAAvAC4ALQAs
AC0ALQAtAC0ALwAxADIAMwAzADIAMQAxADUANwA5ADoAOgA6ADkAOQA5ADgANQAzADEA
LwAuACwALAArACsAKwArACsAKwAqACYAJQAlACQAIgAhACEAIAAhACIAIgAjACMAIQAh
ACIAJAAkACQAJQAkACMAIgAiACMAJAAlACYAKQApACcAJwAlACMAIgAjACIAJAAjACMA
JAAmAC4AOgBKAGIAgQCoAM0A8AAQASgBKgEWAeMAngBbACQA8v/F/6D/f/9r/2f/af9v
/3z/jP+d/6b/qf+t/67/sv+0/7j/vP/C/8n/zf/S/9b/2P/X/9n/3f/g/+P/5//n/+X/
4//k/+b/6v/v//X/+/8BAAYACwAMAA4AEAATABcAHQAkACsALwA1ADYANAA0ADUANQA4
ADkAOgA6ADwAPQA9AD0APQA+AEAAQABCAEIAQQBBAEMAQwBEAEQASABJAEkASwBLAEwA
TABNAE4ATgBQAFIAVQBWAFcAWABWAFgAWQBaAF0AXwBjAGUAZgBoAGkAagBtAG8AcgB0
AHgAegB6AHsAewB7AHsAewB+AIAAgQCDAIIAgQCBAIAAfgB/AIEAggCDAIUAhgCHAIcA
hwCHAIgAiACIAIYAhQCDAH8AewB4AHUAdQBzAHMAcgBwAG4AawBoAGQAYgBeAF8AYABf
AF8AXABaAFcAVgBVAFUAVQBVAFMAUQBRAFEATwBOAEwASgBKAEsATABNAEsASgBIAEgA
SQBKAEsATQBLAEsASwBLAEoASgBJAEkATQBOAE8AUABOAEwATABMAEwATABNAE8AUABQ
AFEAUQBPAE4ATgBNAE4AUABRAFIAUQBQAE4ATQBOAE4ATgBPAE0ATQBNAE0ASwBKAEoA
SgBLAEwATQBOAE0ASwBKAEkASABIAEgASABIAEgASQBJAEkARwBGAEYARwBIAEkASgBJ
AEgARABCAEIAQwBDAEQAQwBEAEQARABCAEEAPwA/AEIAQwBDAEMAQQBAAD8APwA/AD8A
PgA+AEQARABEAEIAQgBCAEIARABFAEYARwBGAEcARwBHAEgASABIAEkASwBNAE8AUABN
AEoARgBDAEIAQgBAAD8APAA5ADcANAAwAC8ALwAvADIAMwA0ADQAMAAtACsAKAAoACcA
JwAmACQAJAAjACMAIQAfAB8AIAAiACIAIgAjACIAIQAgACAAIgAiACIAIgAlACMAIQAh
AB8AHwAeACEAIAAgAB0AGQAWABgAHAAkADYATABjAIYAqQDMAOwACAEeASQBEwHiAJsA
WgAmAPH/wv+Z/3n/Z/9j/2X/av90/4H/jv+T/5f/mP+c/6D/qP+u/7L/tf+5/7r/vv/E
/8X/x//L/8z/zf/P/8//y//H/8j/yv/O/9P/2//f/+P/5v/p/+z/7v/0//n///8FAAgA
CQALAAsADAAMAAwADQANABIAEwAUABQAEwATABIAEQATABQAFgAWABcAFgAUABMAFQAV
ABYAFgAWABcAFwAZABgAGAAXABcAGgAaABwAHgAeAB4AHgAeACAAIgAjACQAKAApACwA
LQAtAC4ALgAuADAAMwA3ADoAOgA8ADwAPQBAAEEAQgBDAEYASABJAEsASgBJAEkASABK
AEsATQBOAE0ATQBMAEsASABHAEYARgBHAEgARwBHAEUAQQA9ADoAOQA5ADcANwAyADAA
LgArACcAJAAjACAAIAAgAB4AHQAZABYAEgAQAA0ADQANAA0ACQAHAAcABwAFAAQAAgAA
AAAAAQACAAMAAgAAAP3//P/9//7///8BAAEAAQABAAEAAQAAAP7//f8AAAAAAAAAAP7/
/P/8//z//f/+/wAAAwADAAIAAgABAAEAAAAAAP//AAACAAMABAADAAIAAAD/////AAAB
AAMAAQABAAEAAQD///7//v/+//7//v/+//7//f/7//r/+f/5//r/+//8//v/+v/6//n/
+f/3//b/9v/3//j/+f/6//n/+P/0//L/8//1//b/+P/4//j/9//2//b/9f/z//P/9v/3
//f/9//2//T/8v/x//T/9f/1//b/9P/2//f/9//1//b/9//4//n/+v/7//v/+//7//r/
+//7//v//v8AAAIABQAFAAUABQAEAAUABgAGAAcAAwACAP///f/7//n/+P/2//f/9//4
//n/9//3//f/9v/2//X/9f/0//D/7//v/+7/7v/u/+3/7f/u/+3/7v/w/+//7v/t/+3/
7//v/+//8P/w//D/8P/w/+//7//x//H/8f/x/+7/6//o/+T/4f/j/+b/7P/2/wYAFgAs
AEkAagCHAKIAvgDOANAAugCDADgA/f/Q/6T/gf9m/1H/Rf9B/0P/Rf9O/1z/Z/9u/3H/
df94/3z/gP+C/4T/iP+L/5H/mP+e/6D/of+j/6P/ov+j/6P/of+h/6H/pP+q/6z/sf+z
/7f/u//C/8f/zP/Q/9b/2f/d/9//4v/l/+f/6f/s/+3/7v/w//H/8f/x//H/8P/y//P/
8//z//H/8v/0//T/9P/0//P/8//0//X/9//4//n/+f/4//n/+//8//z//f/8//z//v8A
AP//AAABAAIAAwAGAAgACgALAAsADQANAA8AEgAUABYAFQAXABoAHAAcAB4AHgAfACEA
IwAlACcAJQAmACYAJwApACkAKgAqACoAKwAtAC4ALAAtAC0ALQAtAC0ALQAuACsAKgAn
ACUAJQAjACEAIAAcABsAGAAXABIAEAAOAAsACgAIAAgABgADAAIA///9//7//P/5//j/
9f/1//X/9f/x/+//7//v//D/8P/v/+7/7f/t/+3/7f/u/+7/7f/u/+7/7v/u/+//7f/t
/+3/7f/w//D/7//v/+//7v/t/+z/7//u/+//8P/u/+7/7//x//H/8P/w/+//8P/w//H/
8f/w//D/7//u//D/8P/v/+//7v/u/+7/7//t/+3/7f/t/+z/7P/t/+7/7f/s/+v/6v/t
/+3/7v/v/+7/7v/u/+7/7v/u/+//7//x/+//7v/u/+z/7P/s/+z/7f/u/+z/7P/s/+3/
7f/u/+7/7v/t/+z/7f/t/+z/7f/t/+3/7P/r/+7/7v/u/+//7v/t/+v/6v/q/+z/7f/t
/+//7f/t/+3/7P/r/+z/7v/x//L/8//0//X/9f/1//X/9P/1//X/9f/5//r/+//9//7/
//8AAAAAAQACAAIAAwABAAAA/f/7//n/9//2//T/8//z//T/9f/0//P/8v/w//D/7//v
/+7/6v/p/+n/6P/m/+b/5f/l/+b/5f/m/+j/5//m/+X/5f/n/+f/5//o/+b/5v/m/+b/
5f/n/+f/6f/r/+n/6P/n/+b/4v/h/+H/4P/i/+b/7v/4/wQAFwAyAFEAcACMAKYAuAC8
AKsAfAA3APj/zP+l/4L/af9X/0n/Q/9D/0b/Tv9b/2r/cf93/3z/fP9+/4D/hP+G/4v/
kf+W/5z/pP+l/6X/pf+k/6P/pf+n/6f/p/+o/6j/qP+r/6//s/+3/77/w//K/87/0v/V
/9n/2//e/9//5f/p/+7/8P/w//H/8f/x//H/8f/w//P/9f/2//f/9v/2//f/9v/2//b/
9f/1//b/9//5//r/+//7//r/+//8//7///8BAAAAAAACAAQAAwAEAAUABgAIAAoACwAM
AAwADQAQABEAEwAWABgAGgAZABsAHgAgACAAIgAiACMAJQAnACkAKwApACoAKgArACwA
LQAvADAALgAvADEAMgA0ADUANQA1ADUANQA1ADYANAA0ADIAMQAyAC8ALAAqACUAJQAj
ACMAIgAgAB4AGwAcABoAGgAYABYAFAAQAA0ADgAMAAkACAAFAAUABQAFAAEA////////
///+//z/+v/3//f/9//3//n/+v/6//z/+v/6//r/+//6//n/+P/3//j/+P/3//f/9v/2
//b/9v/4//j/+v/8//r/+v/7//3//v/+//////////7//v/9//v//P/8//z///8AAAAA
AQD+//7//v///////////////v/+////AAD+//z/+v/4//r/+//9/////v/+//7//v/+
//7//////wEA///+//7/+//6//n/+P/6//z/+//8//r/+//7//z/+//8//z//P/+//3/
+//7//n/+f/4//f/+f/6//v//f/9//3//P/8//v//P/8//v//f/7//v/+//5//n/+f/6
//3//v///wAAAAD//wAAAAD9/wAAAQACAAMABAACAAEAAAD//wEAAwAEAAUACgAMAA4A
EQARABEAEQAQABAAEAAPAA8ADAAKAAYAAwADAAMABAAEAAUABQAGAAcABQADAAEA/v/8
//v/+//6//f/9f/0//L/9P/0//P/8//z//H/8f/y//H/8P/v/+//8f/x//H/8v/x//D/
7//u/+3/7//v//H/8//x/+7/6//m/+L/4f/j/+r/8v8AABIAKABAAFsAeACVAKwAugC+
AK4AfAA1APD/uf+O/2r/T/8+/zX/M/81/zv/Sf9a/2r/cf92/3n/ff+A/4T/hv+G/4r/
jv+T/5f/nv+i/6T/p/+r/6n/pv+n/6v/rf+v/6//sP+0/7j/uf+7/7//w//M/9P/1v/Y
/9r/3f/j/+f/6v/v//X/+f/+//z//P/9//3/AAABAAIAAgAEAAUABQAFAAUABgAIAAgA
DAAMAAsACwANAA0ADgAOAA8ADwAOAA8AEQASABIAEwAWABYAGAAaAB0AHgAfACAAHgAg
ACEAIgAkACUAKAApACoALAAtAC4AMQAzADYAOAA4ADoAOgA7AD4APwBAAEEAQQBCAEIA
QwBFAEcASgBMAEoASwBNAE4ATwBRAFIAUwBVAFUAVQBWAFQAUgBOAEsATABJAEYARAA/
AD8APQA9AD0APAA7ADkAOQA2ADUAMgAvAC4AKwApACsAKgAoACgAJAAjACIAIQAdABsA
GwAbABwAHAAbABoAGQAZABkAGQAbABoAGAAYABYAFgAWABcAFQAVABUAFQAXABgAGAAZ
ABwAHAAcABwAHAAaABoAGgAZABgAGAAZABgAGAAZABkAGQAaABwAHQAcABwAGwAaAB0A
HgAeAB8AHQAcABsAGwAZABkAGQAZABcAFgAWABYAFAAUABQAFAAXABkAHAAfABsAGgAZ
ABgAFgAWABcAFwAaABkAGQAaABgAFgAUABIAFAAUABEAEAARABMAFAAWABUAFgAWABYA
GAAXABUAFQAVABUAFAATABMAEgARABEAEAAPAA0ADAAPABIAFAAVABcAFQAVABUAEgAR
ABAAEAAOAA4ADgAOAAwACwAMAAwAEwAYABoAHgAdABwAGwAaABoAGQAYABcAGgAbABsA
GwAbABwAHQAfACIAIwAkACQAIgAiACEAIQAeABwAGAAVABYAFQAVABQAEAAPAA8ADwAP
AA8ADwAOAA0ADQAOAA4ACQAHAAYABAAGAAgACQALAAgABQAEAAQABAAEAAQABQAGAAcA
CAAKAAkACAAHAAYACQALAA0ACwAHAAEA/v/7//j/+v/9/wUAEgAiADQAUAB0AJoAuwDc
APkABAH6ANQAkgBIAAkA1v+l/3r/Wv9H/z7/Pf9B/0f/Vf9l/2z/cP9z/3r/g/+J/47/
lP+W/5j/mv+g/6n/rf+s/67/sP+t/6n/q/+y/7P/s/+1/7f/uf+8/8D/xP/H/8v/0f/Z
/9z/3//k/+j/7v/v/+//8f/0//n///8BAAIAAAAAAAEAAQACAAEAAAD+/wEAAwAEAAUA
BwAIAAoACgAMAAwACwALAAgABwAHAAYACAAJAAkACwAOABAAEQATABIAEAAQABAAFAAW
ABgAGgAaABwAHQAeACMAJQApACsALAAuAC8AMAAwADEAMwA0ADcAOgA7AD0APQA9AD0A
PQA/AEIARABHAEUARQBGAEYARABFAEcASABGAEcARwBHAEQAQwBCAEIAQwBEAEMAQwBE
AEEAPgA8ADgANwA0ADMAMQAwAC8ALQAqACYAJAAgACAAIAAeAB0AHQAcABoAGgAWABUA
FAATABQAEwAUABUAFAASAA8ADAALAAsACwALAAkACAAGAAYACAAIAAgACQANAA8AEQAT
ABEAEAAOAA0ADAAMAAwADAAOAAwADAAMAAwADAANAA8AEQASABQAFQAQAA4ADQALAA4A
EAARABIAEAAQAA8ADwAOAA4ADgAPABIAEwAUABUAEAAOAA0ADAANAA4ADwAQABAADwAP
AA8ADAAMAAwADAANAA4AEAARABAADQALAAoADAAMAAwADAANAA4ADAAMAAwADQANAA4A
EQASABIAEgAQAA8ADQANAA4ADwAPAA8AEQAQAA8ADwAPAA8ADgAOAA4AEAARABEADwAN
AA0ADQAQABEAEgAUABYAFgAWABYAFwAXABcAFwAaABsAGwAbABsAHAAdAB8AIQAjACUA
JgAmACYAJQAlACMAIgAfAB0AHQAdAB4AHgAaABkAGQAZABkAGQAZABgAGAAXABcAFgAU
ABMAEwASABQAFAATABMAEAANAAwADAAOAA4ADgAPABEAEQARABIAEAAQABAAEAATABMA
EwARAA8ADwAMAA0ADAAMAAkACQAKAA4AFAAeADAARABfAIIAqQDMAPAADgEgAR4BBQHM
AIMARAAOAN3/qv+D/2P/U/9N/0//Uv9e/3H/gP+F/4n/jP+O/5L/lv+c/6L/qf+r/67/
tv+6/7n/uf+7/7z/vf/D/8f/xf/F/8T/xP/G/8v/z//T/9f/2v/f/+T/5v/q/+//8//1
//r///8DAAcACAAHAAYABgAFAAgACQAKAAoACgALAAsACwAKAAoACwAKAA0ADgAOAA8A
DgANAA0ADAAOAA8ADwARABAAEAAPAA8ADQAMAA0ADgAPABAAEQASABAAEgATABQAFAAV
ABgAGQAaABwAHQAeAB0AHwAiACQAKAAqACoAKwApACkAKQApACoALAAtAC8ALgAtAC0A
LAApACkAKgAqACoAKwArACsAKQAnACUAJAAkACQAIgAhACAAHQAaABgAFAATABAADwAO
AAwACgAHAAMAAAD///z/+v/6//j/9//2//T/8f/w/+7/7f/s/+v/6f/n/+f/5//m/+T/
4f/e/9//3//f/9//4f/g/97/3v/c/9z/3P/d/93/3f/d/93/3P/c/9v/2//c/9z/3P/c
/97/3P/c/9z/2//a/9r/2//e/97/3//f/93/3P/c/9v/3f/e/97/3v/c/9z/2//b/9j/
2P/Y/9n/2//b/9v/2//Y/9b/1f/U/9b/1v/W/9b/1P/T/9P/0//Q/9D/0P/Q/9L/0v/T
/9P/0f/P/87/zv/O/87/zv/O/9D/0P/N/8z/y//L/8r/yv/L/8z/zP/M/8r/yf/H/8f/
yP/J/8n/yf/J/8j/x//H/8X/xf/E/8T/xf/I/8r/y//K/8f/xv/F/8j/y//M/87/zv/O
/87/zv/N/8z/y//O/8//z//P/8//0P/R/9P/1P/V/9b/1v/W/9b/1f/V/9H/0P/N/8v/
yP/H/8f/xv/G/8X/xf/F/8P/w//D/8L/wP+//7//vv+6/7n/uf+4/7r/uv+5/7n/uf+3
/7f/uP+2/7b/tv+3/7n/uf+5/7r/uf+4/7f/tv+3/7n/uf+5/7f/tf+0/7H/sP+u/63/
rf+w/7T/vP/K/9z/8v8RADYAVwB2AJIApACmAJIAXQASANP/pP94/0//MP8V/wP///7/
/gP/Cv8c/yv/Mv81/zf/Ov86/z7/Qv9G/0z/T/9T/17/ZP9i/2H/Yf9f/17/Y/9n/2X/
Y/9l/2b/aP9s/2//cf95/4H/hv+J/47/kv+W/5f/m/+d/6L/p/+r/63/rv+s/6z/rf+t
/6//r/+v/67/sP+x/7H/sf+u/67/r/+u/7L/sv+x/7H/r/+v/7D/sP+y/7P/s/+1/7X/
tv+2/7f/t/+2/7f/uP+5/7r/u/+8/7r/vP+9/77/vv+//8L/w//G/8j/yf/K/8r/y//N
/87/0f/U/9X/1//Y/9n/2v/b/9z/3v/f/+H/4//j/+T/5P/l/+f/6v/s/+7/7//v/+//
8P/v/+7/7v/x//L/8f/x//L/7//s/+r/5f/j/9//3f/c/9r/2P/V/9D/zP/K/8b/xP/C
/77/u/+6/7j/tf+0/7D/r/+u/63/rf+r/6v/q/+p/6j/pv+k/6T/pf+m/6f/p/+m/6T/
pP+h/6D/n/+f/6D/of+i/6P/o/+i/6D/n/+f/57/nf+c/5z/mv+a/5r/l/+W/5b/l/+W
/5b/l/+X/5P/kv+S/5H/kf+S/5L/kv+R/5D/jv+N/4r/iP+G/4X/hf+F/4X/hf+D/4L/
gv+C/4P/hP+F/4b/h/+H/4j/if+G/4b/hv+G/4b/hv+H/4f/hv+D/4H/gP+C/4L/gv+C
/4T/hP+B/4D/gP+B/4H/gv+D/4T/hP+E/4b/hf+D/4P/hv+H/4f/h/+I/4j/iP+J/4n/
if+I/4j/iv+M/43/jf+N/4v/i/+L/4r/i/+M/47/kv+S/5L/kv+S/5X/lv+X/5j/nP+d
/57/n/+e/5//n/+f/6T/pv+o/6v/rf+v/7H/sv+z/7T/tP+1/7f/uP+3/7f/tf+z/7L/
sP+x/7H/sv+z/7X/tf+1/7T/sf+v/67/rP+r/6v/rP+s/6z/rP+r/6v/rv+t/67/sP+w
/7D/sP+x/7H/sf+x/7L/s/+0/7X/tv+1/7P/s/+z/7P/s/+2/7f/tv+y/6//q/+s/7D/
uP/G/9b/6v8DACIAPwBaAHAAhgCQAIoAZwAmAOP/sP+I/2H/Qv8t/x3/F/8b/x//KP8y
/z//SP9N/0//Uv9Y/17/Yv9m/2j/a/9t/3D/eP98/33/gf+D/4T/g/+D/4P/gf9//4L/
hv+M/4//lf+Z/5v/oP+j/6b/rv+0/7v/v//D/8b/x//J/83/0P/T/9T/1v/X/9j/2f/a
/9r/3P/d/93/3f/e/+D/4//k/+T/5P/j/+P/5v/n/+n/6v/q/+v/6//t/+//8P/w//H/
9f/2//n//P/7//z//f/+////AgAEAAYABgAHAAoACwAMAA4ADwAQABQAFwAbAB4AHwAg
AB8AHwAjACUAJwApACoALAAtAC8ALwAvADAAMAAxADMANgA4ADgAOQA5ADkAOwA9AD8A
QgBCAEIAQAA/AEAAPQA6ADgAOAA5ADgAOQA0ADIAMAAtAC4ALAAsACoAJwAmACMAIQAi
ACAAHQAcAB4AHwAgACEAHwAdAB0AHQAgACAAHwAeACAAIQAiACMAJQAkACIAIgAlACYA
JwApACkAKQApACkALQAuAC4ALwAwADAAMAAwADIAMAAwADAAMQAyADQANwA1ADQANAAz
ADMANAA2ADcANwA4ADgAOAA2ADYANQA1ADcAOAA5ADsAOQA5ADkAOQA5ADoAPAA+ADwA
PAA8ADwAOgA5ADkAOQA7ADwAPQA+ADwAPAA9AD0APgA9AD0APgA8ADwAPAA8AD4APgA7
ADoAOwA9AD4AQAA+AD4APQA8AD4APQA7ADsAPAA9AD0APQA9ADwAOwA7ADwAPQA9AD4A
OwA8ADwAOwA+AD0APgA/AD4APwBAAEIAQQBAAD8APgBDAEUARgBGAEYARgBGAEkASQBJ
AEkASgBLAEsASwBLAEwATQBPAFIAUwBUAFQAVABUAFMAUwBRAFAATQBLAEgARwBHAEYA
RgBFAEUARQBGAEcASABIAEUAQwBCAEAAQAA/AD8APgA8ADwAOwA7ADkANwA3ADgAOQA6
ADsAPQA9AD0APQA+AD4APgA+AD4AQQA/AD8AOwA5ADkAOgA7ADoAOAA3ADcAOAA8AEYA
VABkAHwAmQC6ANUA7gD+AAYB/gDeAKEAXAAlAPr/1v+5/6L/k/+J/4n/j/+Z/6b/tv/D
/8j/y//L/87/0P/U/9j/3P/k/+f/7f/w//D/8P/z//f/+f/6//3////9//n/+f/4//j/
/v8DAAcACwARABYAGQAaABwAIAAnAC8AMwA4ADkAOwA9AD4APgA+AD8APwBEAEUARgBG
AEQARQBFAEUARQBGAEgASABKAEoASQBJAEcARwBIAEgATABNAE0ATwBNAE4ATgBPAFIA
UgBUAFYAVwBYAFkAWgBaAFwAXQBeAGIAYwBmAGcAZwBoAGgAaABnAGkAbABuAG8AcABv
AG8AcgBzAHQAdQB5AHwAfgCBAH4AfQB9AHwAfAB9AH8AgACCAIMAgwCDAIQAgwCCAIIA
hACEAIIAgQB+AHsAeAB2AHQAdQB0AHUAcgBwAG4AawBpAGYAZQBiAGQAZABiAGEAXgBc
AFkAWABYAFkAWgBbAFkAVwBXAFcAVwBWAFQAUgBTAFMAUwBTAFAATgBLAEoASgBKAEoA
SwBMAE0ATgBPAE4ATgBNAE0ATgBOAE4ATgBNAEoASQBIAEoASgBLAE0AUABQAFEAUQBN
AEwATABLAEsATABMAEwASwBKAEgARwBJAEoASwBNAEsASwBLAEsASQBIAEgASABKAEoA
SgBKAEcARQBEAEMAQgBCAEIAQgBEAEQARQBFAEUAQwBCAEIAQgBCAEIAQgBCAEIAPwA+
AD8AQQBCAEQAQwBEAEQARABBAD8APAA7AD4APwA/AD8APwA+AD0APQA/AD8APgA+ADwA
PgA/AD8APQA7ADsAOwA8AD0APgBAAD4APgA+AD4APQA9AD8AQABBAEAAPgA+AD4APgA+
AEAAQQBCAEMAQgBDAEMAQwBGAEgASgBNAEwATQBOAE4ASwBKAEgARwBGAEYARABDAEIA
QQBBAEAAPgA9AD0APQA7ADsAOwA6ADYANQA1ADQANAA1ADcAOAA2ADQAMQAvADEALwAv
ADAALgAuAC4ALwAvAC8ALwAwADEAMgAzADQAMwAxAC0AKwArAC0AMAAvAC4ALAArACkA
LAA2AEIAUgBoAIoAqwDIAOMA+gAGAQQB6gC0AG0ALAD5/8z/pP+F/3L/af9n/2n/cf9/
/5L/oP+l/6j/rf+x/7T/uP/A/8b/zP/Q/9P/1//a/9r/3P/h/+P/5f/o/+n/6f/n/+P/
4f/k/+z/9P/5//3///8BAAYACwAOABIAGAAfACcAKwAwADEANQA3ADgAOgA6ADsAOwA+
AD8AQABAAD4APwA/AD8AQABCAEUARgBGAEYARQBFAEcARwBIAEgATABNAE0ATwBRAFIA
UgBTAFUAVgBZAFwAXABcAFwAXABeAGAAYQBiAGQAZQBoAGkAaABqAGsAbABuAHEAdQB4
AHgAegB6AHsAfAB9AH4AfwCCAIYAiQCNAIsAiwCMAIwAjgCPAJEAkgCSAJMAkwCTAJEA
jwCNAIwAkACSAJIAkwCSAI8AjACKAIgAiQCIAIkAhQCCAH8AewB7AHgAdwB0AHYAdgB0
AHMAcgBwAG0AbABpAGkAaQBpAGgAZwBoAGkAZgBkAGEAXgBgAGEAYgBjAGUAZABiAGIA
ZABkAGQAZQBiAF8AXABZAF0AXgBeAF8AYgBiAGIAYgBhAF4AXQBcAF8AYABiAGUAZABk
AGUAZQBhAGAAYABfAGEAYgBiAGIAYABeAFsAWQBaAFwAXgBhAF8AXwBfAF8AXABaAFkA
WABYAFgAWABYAFcAVQBUAFMAUwBUAFUAVgBVAFQAVABTAFMAUQBQAFAAUgBSAFIAUgBS
AFIATwBOAE8AUQBSAFQAUwBUAFQAVABWAFUAUwBTAFIAUwBTAFMAUgBQAE4ATQBQAFEA
UQBSAFAAUgBTAFMAVQBTAFMAUwBSAFMAVABWAFQAVABUAFQAVwBbAFsAXABcAFsAWgBZ
AFgAWQBZAFkAWQBdAF8AYABhAGQAZgBoAGsAagBrAGwAbABrAGoAaABnAGMAYgBfAF0A
XgBdAF0AXABcAFsAWwBbAFoAWQBYAFYAVQBVAFYAVgBVAFUAVgBWAFMAUgBQAE8AUgBR
AFIAVABVAFYAVwBZAFUAUwBRAFAAUgBSAFIAUgBbAFkAWQBZAFUAUQBOAEsATABSAFkA
ZQB0AIYAngDAAOQACAEnAUQBVQFYAT4BAgG4AHQAQQAUAOf/xP+o/5f/lP+X/5v/pf+3
/8X/zP/O/9P/2P/d/+H/5P/q//D/8v/4/wAABQAFAAYACAAIAAkADQARABIAEQARABEA
EwAVABgAIAAqADEANwA9AEEARABHAEoATABQAFUAWQBdAGAAYwBlAGUAZABmAGYAZwBn
AGwAbQBuAG4AbQBtAGwAawBsAG4AcQByAHYAdgB1AHUAcwBzAHQAdAB4AHkAeQB7AHkA
egB6AHsAfQB+AIEAhACFAIYAhwCIAIYAiACJAIoAjgCPAJIAkwCTAJQAlACUAJgAmwCf
AKIAoQCiAKEAoQCkAKUApgCnAKoArACtAK8ArQCtAK4ArgCuAK8AsQCyALEAsQCwAK8A
rACrAA==
         </WaveFormData>
      </LeadData>
   </Waveform>
</RestingECG>
