# Supplementary material for: Detection of Left Atrial Enlargement Using a Convolutional Neural Network-Enabled Electrocardiogram
Source: Front Cardiovasc Med. 2020 Dec 17;7:609976. doi: 10.3389/fcvm.2020.609976 (PMC7773668; doi:10.3389/fcvm.2020.609976)
Supplement: Supplementary file 3 [file Data_Sheet_3.ZIP › normal2/1802017214_5069_0000002Z.XML]

<?xml version="1.0" encoding="Windows-1252"?>
<!DOCTYPE RestingECG SYSTEM "restecg.dtd">
<RestingECG>
   <PatientDemographics>
      <PatientID>1802017214</PatientID>
      <PatientAge>85</PatientAge>
      <AgeUnits>Years</AgeUnits>
      <Gender>Female</Gender>
      <PatientLastName>mengxiuliang</PatientLastName>
   </PatientDemographics>
   <TestDemographics>
      <DataType>Resting</DataType>
      <Site>1</Site>
      <AcquisitionDevice>MAC55</AcquisitionDevice>
      <Status>Unconfirmed</Status>
      <Priority>Normal</Priority>
      <AcquisitionTime>09:54:28</AcquisitionTime>
      <AcquisitionDate>03-10-2017</AcquisitionDate>
      <CartNumber>1</CartNumber>
      <AcquisitionSoftwareVersion>009C</AcquisitionSoftwareVersion>
      <XMLSourceVersion>MAC5000 v1.0</XMLSourceVersion>
   </TestDemographics>
   <RestingECGMeasurements>
      <VentricularRate>82</VentricularRate>
      <AtrialRate>82</AtrialRate>
      <PRInterval>158</PRInterval>
      <QRSDuration>82</QRSDuration>
      <QTInterval>392</QTInterval>
      <QTCorrected>457</QTCorrected>
      <PAxis>55</PAxis>
      <RAxis>11</RAxis>
      <TAxis>34</TAxis>
      <QRSCount>13</QRSCount>
      <QOnset>227</QOnset>
      <QOffset>268</QOffset>
      <POnset>148</POnset>
      <POffset>208</POffset>
      <TOffset>423</TOffset>
      <ECGSampleBase>500</ECGSampleBase>
      <ECGSampleExponent>0</ECGSampleExponent>
   </RestingECGMeasurements>
   <Diagnosis>
      <Modality>Resting</Modality>
         <StatementCount>2</StatementCount>
         <LabelText>12SL ��ϳ���</LabelText>
      <DiagnosisStatement>
         <StmtFlag>ENDSLINE</StmtFlag>
         <StmtText>�������</StmtText>
      </DiagnosisStatement>
      <DiagnosisStatement>
         <StmtFlag>ENDSLINE</StmtFlag>
         <StmtText>���� ECG</StmtText>
      </DiagnosisStatement>
   </Diagnosis>
   <Waveform>
      <WaveformType>Rhythm</WaveformType>
      <WaveformStartTime>0</WaveformStartTime>
      <NumberofLeads>8</NumberofLeads>
      <SampleType>CONTINUOUS_SAMPLES</SampleType>
      <SampleBase>500</SampleBase>
      <SampleExponent>0</SampleExponent>
      <HighPassFilter>16</HighPassFilter>
      <LowPassFilter>150</LowPassFilter>
      <ACFilter>NONE</ACFilter>
      <LeadData>
         <LeadByteCountTotal>10000</LeadByteCountTotal>
         <LeadTimeOffset>0</LeadTimeOffset>
         <LeadSampleCountTotal>5000</LeadSampleCountTotal>
         <LeadAmplitudeUnitsPerBit>4.88</LeadAmplitudeUnitsPerBit>
         <LeadAmplitudeUnits>��V</LeadAmplitudeUnits>
         <LeadHighLimit>2147483647</LeadHighLimit>
         <LeadLowLimit>268435456</LeadLowLimit>
         <LeadID>I</LeadID>
         <LeadOffsetFirstSample>0</LeadOffsetFirstSample>
         <FirstSampleBaseline>0</FirstSampleBaseline>
         <LeadSampleSize>2</LeadSampleSize>
         <LeadOff>FALSE</LeadOff>
         <BaselineSway>TRUE</BaselineSway>
         <ExcessiveACNoise>FALSE</ExcessiveACNoise>
         <MuscleNoise>FALSE</MuscleNoise>
         <LeadDataCRC32>526400408</LeadDataCRC32>
         <WaveFormData>
DAAMAAwADAALAAoACQAIAAoACgAKAAoACQAIAAcABgAEAAQABAAEAAQABAAEAAQAAwAC
AAEAAAAAAAAAAAAAAP3//P/7//r/+P/4//j/+P/4//j/+P/4//f/9v/1//T/9v/2//b/
9v/1//T/8//y//L/8v/y//L/9P/0//T/9P/y//L/8v/y//P/9P/1//b/9P/0//T/9P/0
//T/9P/0//b/9v/2//b/9P/0//T/9P/2//b/9v/2//b/9v/2//b/9v/2//b/9v/4//j/
+P/4//f/9v/1//T/9f/2//f/+P/2//b/9v/2//b/9v/2//b/+P/4//j/+P/3//b/9f/0
//b/9v/2//b/9P/0//T/9P/0//T/9P/0//X/9f/1//X/8v/y//L/8v/z//X/9//4//b/
9v/3//f/+f/5//n/+//8//z//P/8//r/+v/6//v//v8AAAAAAAD+//7//P/+/wEAAgAE
AAcACAAIAAcABQADAAAA///9//3//f/8//3/+//5//j/9//2//X/9f/0//b/9f/1//X/
8v/x//H/8P/y//P/8//z//H/8P/v/+//7v/u/+//7//w//D/8P/v/+3/7P/s/+v/7P/r
/+j/5v/o//H//f8MACAAOgBXAHUAjwCkALIAtwCzAKgAmQCAAFwAOgAoACAAGgAYABYA
DgAHAAIA/v/4//f/9//0//H/8P/u/+3/7f/u/+//8P/y//H/8P/u/+3/7v/u/+7/7//x
//H/8f/x//D/7//u/+3/7v/v//H/8v/w//H/8f/w//D/8P/x//H/8//z//X/9f/0//L/
8f/w//H/8//0//b/9P/1//X/9f/1//X/9v/3//n/+f/6//r/+f/4//j/9//4//v//f/+
//3//f/9//3//f/+//7/AAADAAQABAAEAAIAAwADAAQABwAIAAkACgAIAAkACQAJAAkA
CQAKAAsADQAOAA4ADgAMAAwACgAKAA0ADQANAA0ACgAKAAkACAAIAAgACAAIAAoACgAJ
AAkABgAGAAUABAAGAAYABQAFAAEAAQAAAP//AAAAAP////////7//f/9//r/+f/4//j/
+v/6//n/+f/5//j/+P/3//f/9//3//f/9//3//f/9//1//X/9P/0//b/9v/3//j/9v/2
//X/9f/3//f/9//4//r/+v/6//r/+f/4//f/9v/3//n/+v/8//r/+v/6//j/+v/6//r/
+//7//z//P/8//n/+f/5//n/+//7//v//P/6//r/+v/6//n/+f/5//n/+//7//v/+//4
//j/9//3//r/+v/7//v/+v/6//n/+f/3//f/9//3//n/+v/6//n/+P/3//b/9v/2//f/
9//5//n/+P/4//b/9v/2//f/+v/6//r/+v/5//n/+f/5//v//f/+//7/AAAAAAAAAAD/
//////8AAAIAAgACAAIAAAACAAMABAAGAAkACgAKAAkABwAGAAQAAgABAAAA////////
///9//r/+f/4//f/+f/4//j/9//3//f/9v/1//P/8v/y//P/9f/1//X/9P/x//H/8P/w
//H/8f/y//L/9P/z//P/8v/w/+//7P/p/+b/6P/u//n/BwAYAC4ARgBjAH8AlwCqALgA
uQC1AKgAkwB0AEwAMAAiABwAGgAaABQADAAFAAAA+v/2//X/9f/2//X/8v/w/+//7//x
//H/8f/y//L/8v/x//H/7v/u/+7/7//w//H/8v/z//L/8f/w/+//8f/x//L/8v/y//P/
8//y//D/8P/x//H/8//z//X/9f/z//L/8v/y//T/9f/1//b/9v/3//f/9//1//X/9v/3
//j/+f/7//z/+v/6//v/+//7//3//v/+/////////////f/+//7/AAADAAQABAAEAAQA
BQAFAAYABwAIAAkACgAKAAsACwALAAkACQAKAAsADQAOAA4ADgAMAAwACgAKAAsACwAL
AAsADAAMAAsACgAJAAgABwAGAAcACAAIAAkABwAGAAQAAgAEAAQAAwADAAMAAwACAAEA
///+//z/+//8//z//P/9//r/+f/4//j/+P/4//f/9//5//j/+P/3//b/9f/0//P/9P/1
//b/9//1//X/9P/0//T/9P/1//b/+P/4//f/9//1//X/9f/2//j/+P/4//j/9v/2//b/
9v/4//n/+f/6//r/+v/6//j/+P/4//j/+f/5//r/+v/6//f/9//3//f/9//3//f/+P/4
//j/+P/4//X/9f/1//X/9v/3//j/+f/2//b/9f/1//b/9v/3//f/+P/4//f/9//1//X/
9f/1//f/+P/4//j/9//2//X/9P/2//b/9//3//f/9//2//b/9P/0//T/9f/4//j/+P/4
//f/9//3//f/9//5//r/+v/8//z//P/8//r/+//8//7/AAAAAAAAAAD8//7///8AAAQA
BwAIAAgABwAFAAQAAgAAAP///v/9//3//f/9//v/+P/3//b/9f/1//T/9P/z//X/9f/0
//P/8f/w//D/8f/z//P/8//y/+//7//u/+7/7//v//D/8P/x//H/8v/y/+7/6//s/+v/
5v/m/+r/8////w4AIgA4AFMAcQCNAKIAsgC5ALcArACdAIIAYAA8ACYAIAAcABoAGAAQ
AAkAAgD8//j/9//3//b/9f/y//D/7//v//H/8f/x//L/8v/y//H/8f/u/+7/7v/v//D/
8f/y//P/8f/x//H/8f/x//H/8v/y//T/9f/1//T/8v/y//P/8//1//X/9//3//X/9P/0
//T/9v/3//f/+P/4//n/+f/5//j/9//3//f/+P/5//v//P/8//z//f/9//3///8AAAAA
AQABAAEAAQD//wAAAAACAAUABgAGAAYABAAFAAUABgAHAAgACQAKAAwADQANAA0ADAAL
AAsACwAMAA4ADwAQAA4ADgAMAAwADQANAA0ADQAOAA4ADQAMAAsACgAJAAgACgAKAAkA
CQAIAAgABwAGAAgACAAHAAcABQAFAAQAAwAAAAAA/////wEAAAD//////v/9//z//P/6
//r/+f/5//v/+v/6//n/9//3//f/9//5//n/+f/5//n/+f/4//j/9v/2//f/+P/6//r/
+f/5//f/9//3//j/+v/6//r/+v/6//r/+v/6//r/+//7//z//P/8//z/+v/5//j/9//3
//j/+v/7//z/+f/5//n/+f/5//n/+f/6//v//P/9//7//P/7//r/+f/7//v/+//7//r/
+v/5//n/+v/6//v/+//8//z/+//7//n/+f/5//n/+//8//z//P/8//z/+v/6//r/+v/6
//r/+//7//n/+f/4//j/+v/6//r/+//8//z//P/8//z/+//6//n/+//9//7//v/+//7/
/v/+//7///8AAAIAAgACAAIAAgD+/wAAAQACAAUACQALAAwACQAHAAYABAAGAAUABAAD
AAMAAwADAAEA///9//v/+f/6//r/+//7//n/+f/4//f/+f/4//j/+f/7//v/+//6//j/
9//1//T/9f/1//b/9v/0//P/8//y//L/8//2//X/8v/u/+7/8f/7/woAHAAyAEcAYwB9
AJAAngCnAKcAoACXAIYAagBGACwAIAAaABQAFAAQAAkABgAEAAIA///9//z/+f/2//b/
9f/3//n/+f/5//r/9//2//T/8//0//T/9P/1//f/9//3//f/9f/1//X/9f/3//f/+P/4
//b/9//3//b/+P/4//n/+f/5//n/+//7//n/+P/4//j/+f/7//z//v/8//3//f/9//v/
+//8//3//////wAAAAD+//7//////wEAAwAEAAQAAwADAAMAAwADAAQABAAGAAcACAAI
AAgABgAHAAcACAAKAAwADgAQAA8ADwAOAA0ADwAPABAAEQARABIAEgASABAAEAAOAA4A
EQARABEAEQAQABAADwAOAAwADAAMAAwADgAOAA0ADQAKAAoACQAIAAoACgAJAAkABQAF
AAQAAwACAAIAAQABAAEAAAD//////P/7//r/+v/7//z//P/9//v/+v/6//n/+f/5//n/
+f/5//n/+f/5//f/9//2//b/+P/4//n/+v/4//j/9//3//f/9//3//j/+v/6//r/+v/5
//j/9//2//j/+f/5//r/+v/6//r/+P/4//j/+P/5//v//P/8//z/+v/5//j/9//4//n/
+v/8//v/+v/5//j/9//3//f/9//5//n/+f/5//b/9v/1//X/+P/4//n/+f/4//b/9f/1
//T/9f/2//f/+P/4//j/+f/5//j/9//1//T/9f/2//f/+f/5//j/9//2//j/+f/6//v/
+f/7//z//P/6//r/+v/6//z//f/+/wAA///+//3//P/7//7/AAACAAIABQAGAAYAAwAB
AAAA/v////////////z/+//6//f/9//3//f/9//3//b/9v/1//T/8//x/+//8P/w//H/
8//w/+//7v/s/+z/7f/t/+7/7//v//D/8P/u/+3/7f/s//D/8f/w/+v/5v/k/+b/7f/7
/w4AIgA6AFEAbQCDAJQAoACnAKUAngCRAHoAWAA2ACIAGAASABIAEgAOAAcAAgD+//j/
8//x/+7/7f/u/+7/7//x/+//7//v//D/7//u/+z/6//r/+z/7f/v/+7/7f/s/+v/7f/t
/+3/7f/v/+//8P/w/+//7//u/+z/7f/u//D/8f/w/+//8P/v//H/8P/w//D/8P/x//H/
8v/w//H/8f/x//L/8//1//f/9v/1//X/9P/2//b/9//3//f/+f/6//r/+f/5//n/+f/6
//z//f8AAAAAAAD///7/AAABAAEAAgADAAQABQAGAAQABQAFAAUABgAHAAkACwAKAAoA
CQAIAAkACgAJAAoACQAJAAkACQAGAAYABQAEAAUABgAHAAgABwAGAAQAAwAEAAQAAwAC
AAIAAgABAAEA/f/9//z/+//8//z/+//7//r/+P/2//X/9f/1//X/9v/0//T/8//z//H/
8P/w/+//8P/x//L/8//y//H/8P/v//H/8f/w//D/8v/y//P/9P/z//L/8P/v//D/8f/y
//T/8//y//H/8P/y//L/8v/y//L/8//z//T/8v/y//L/8P/x//L/8//1//T/9P/z//L/
8v/z//T/9f/1//X/9f/2//X/9P/z//L/8v/z//T/9f/0//P/8v/x//L/8v/x//H/9P/0
//X/9f/w//D/8f/y//T/9P/0//T/8//y//L/8f/z//P/8v/y//T/9P/0//X/9f/0//P/
8v/2//f/+P/5//j/+f/5//j/+P/4//j/+P/4//n/+v/8//r/+v/6//r/+f/8//7/AAAB
AAMAAwACAAMAAQAAAP7//v/9//z/+//4//f/9v/z//X/9f/1//X/9P/y//H/7//x//H/
8P/v//H/8P/w//H/7v/t/+z/6v/s/+3/7f/u/+7/7f/t/+z/7v/t/+3/7P/u/+3/6v/n
/+L/3v/k/+3//f8OACQAPABTAG8AhwCYAKgArwCtAKYAmQB+AFgANgAiABoAGAAaABoA
EgALAAQA/v/4//P/7//u/+3/7v/w//H/7//u/+3/7P/s/+z/7P/r/+v/6//s/+3/7//t
/+3/7f/t/+//7//v/+//7v/t/+3/7P/s/+3/7f/s/+7/7v/v/+//7f/t/+//7//w//D/
8f/y//H/8f/w//D/8v/z//P/8//1//X/9v/3//b/9f/1//T/9f/2//j/+f/4//n/+f/4
//v/+//7//v/+//8//z//v/9//7//v/+////AQACAAQABAAEAAQABAAEAAUABQAFAAYA
BwAJAAsACgAKAAkACAALAAwACwAMAAwACwAKAAkACAAIAAcABgAIAAgACAAIAAcABgAE
AAMAAwAEAAQABAADAAIAAAD////////+//3//v/+//3//f/8//r/+P/3//f/9//3//j/
9//2//T/8//1//T/9P/z//X/9f/1//X/8//z//P/8//1//X/9P/0//L/8v/z//T/9P/0
//P/8//1//X/9f/2//X/9P/z//L/8//0//X/9v/0//X/9f/2//b/9v/2//T/9v/2//b/
9//2//b/9f/0//b/9//4//n/+P/3//b/9v/2//b/9v/2//f/9//3//f/9v/1//T/8//z
//T/9P/1//X/9P/0//P/8v/0//X/9//4//f/9v/1//T/8v/y//P/8//0//X/9f/2//X/
9P/z//P/9f/2//f/+P/5//n/+f/5//f/+f/6//r/+//8//3//v/9//3//f/+//7//v/+
//7//v8AAAEAAgACAAUABgAGAAcABQAEAAIAAQD///3/+//7//v/+//5//j/9//2//X/
9P/y//H/7//w//H/8f/x//D/7v/t/+3/7v/v//D/8P/v/+//7v/u/+7/7f/t/+z/7f/t
/+7/7v/u/+v/6P/l/+L/4v/o//X/AQASACgAQABbAHcAjwCiALAAtQCxAKYAkwB0AFAA
MAAiABwAGgAaABgADgAHAAIA+v/0//P/8//y//P/8v/w/+//7f/t/+3/7f/u//D/8P/v
/+//7f/s/+v/6//s/+3/7v/v/+//7//v/+//7v/t/+3/7P/t/+//8P/w/+7/7v/v/+//
8f/x//P/8//z//L/8v/y//D/8f/x//L/9P/1//X/9f/z//P/9P/1//f/9//4//j/+P/4
//n/+f/3//n/+v/6//3//f/9//3/+//8//z//v8BAAIAAgACAAIAAwADAAQAAwAEAAUA
BgAHAAkACgALAAoACQAJAAkACwAMAAwADAAMAAwACgAKAAoACQAIAAcABwAIAAgACAAG
AAYABgAGAAYABgAFAAUABgAGAAUABAADAAIAAAD///7//////////P/8//v/+//9//z/
+//7//r/+f/4//j/9v/2//X/9f/3//b/9v/1//P/8//z//P/9f/1//X/9f/1//X/9P/0
//L/8v/z//T/9v/2//X/9f/z//P/8//0//b/9v/2//b/9v/2//b/9v/0//X/9f/2//j/
+P/4//b/9P/0//T/9f/3//j/+P/4//f/9//3//f/9f/1//X/9v/4//j/+P/4//X/9f/1
//X/9//3//f/9//4//j/9//3//f/9v/2//X/9f/2//b/9//1//X/8v/0//T/9P/0//b/
9v/3//f/9v/1//P/8v/z//T/9f/3//b/9v/2//b/9//3//f/9//5//v//P/8//v/+v/5
//j/+f/7//3/AAD+//7//v/+//z//v///wAABAAHAAgACAAFAAMAAgAAAAIAAQAAAP//
+//7//v/+f/6//n/+P/3//f/9v/2//X/9P/z//H/7//y//L/8//1//T/8//y//D/8f/x
//D/8P/x//H/8v/y//D/7//v/+7/8v/x//D/7//o/+T/5P/r//f/CgAgADgAUwBvAIkA
nACqALEAsQCqAJ0AhgBkAD4AJgAaABQAEgAQAAwABwAEAP7/+v/3//X/8v/z//L/8v/z
//P/8f/x//H/8v/w//D/7//v/+//8P/x//P/8v/x//D/7//x//H/8f/x//P/8//0//T/
8v/z//P/8v/0//T/9f/1//P/8//1//X/9f/0//T/9P/1//f/+P/6//n/+f/4//f/+f/5
//r/+//5//n/+v/6//r/+v/7//v//f///wAAAAAAAP///v/9//7/AAABAAQAAwAEAAQA
BAAEAAUABQAGAAkACgALAAwACwALAAoACQAKAAsADQAPAA0ADgAOAA4ADgAOAAwADAAN
AA0ADQANAAwADAALAAoADAAMAAwADAALAAoACAAHAAcACAAIAAgACAAIAAcABwADAAMA
AgABAAEAAgACAAMAAQAAAP/////+//3//P/8//z//P/7//v/+f/4//j/9//5//n/+f/5
//f/9//3//f/9//3//b/9v/3//j/+v/8//n/+P/2//X/+P/5//r//P/6//r/+v/6//r/
+v/6//r//P/9//3//v/9//z/+//4//v//P/9/////v/+//3//P/7//v/+//7//3//f/9
//7//f/8//v/+v/6//v//P/9//v/+//7//v//P/8//v/+//8//z//f/9//r/+v/5//n/
+//7//3//P/6//r/+v/6//r/+v/7//v/+//7//r/+v/4//j/+P/5//v//P/9//7//v/9
//z/+//7//3//v/+/wAAAAAAAAAA////////AAACAAIAAgACAAIABAAFAAYABgAJAAoA
CgAKAAkACQAIAAcABQADAAEAAAABAAIAAQAAAP///v/9//v/+v/6//n/+//7//r/+f/3
//b/9v/3//n/+f/5//j/9//3//b/9v/1//X/9v/2//f/9//4//j/9v/z//L/7//s/+z/
8v/7/wUAFAAoADwAUwBtAIUAlgCgAKcApwCeAI8AdgBSADIAIAAaABYAFgAUAA4ACQAC
APz/+v/7//3//P/7//r/+P/3//f/9f/1//X/9v/4//j/9//3//T/9P/0//X/9//3//f/
9//3//f/9//3//X/9f/2//b/+P/5//n/+P/2//b/9//3//f/9//5//n/+f/4//j/+P/4
//n/+f/6//z//f/9//3//P/7//v/+//8//3///8AAP7//v////////8BAAIAAgAFAAUA
BQAFAAQABAADAAQABgAIAAkACgAJAAkACAAIAAkACgALAAwADgAPAA8ADwANAA0ADgAP
ABEAEgASABIAEgASABAAEAAQAA8ADgANAA8AEAAQABAADQAMAAsACgALAAwADAANAAoA
CgAJAAgABgAGAAUABQAEAAUABQAFAAMAAgAAAP//AQAAAP/////+//3//P/8//r/+v/5
//n/+v/6//v/+//6//n/+P/3//n/+f/5//n/+f/5//j/+P/2//b/9//4//n/+v/6//v/
+v/5//j/+P/6//r/+v/6//r/+v/6//r/+P/5//n/+v/8//z//P/6//j/+P/4//n/+//8
//z//P/5//n/+f/5//n/+f/5//r//P/8//z//P/6//n/+P/3//j/+f/6//v/+v/6//n/
+f/4//j/+f/5//r/+v/5//n/+P/3//b/9f/3//j/+v/6//j/9v/2//b/9v/2//b/9//3
//n/+f/4//j/9v/2//b/9//6//r/+v/6//n/+f/5//n/+f/7//z//P/+//7//v/+//v/
+//7//z///8AAAEAAgD+/wAAAQACAAIABQAGAAYABwAFAAQAAgAAAP///v/9//z//f/+
//3/+v/5//j/9//3//b/9v/1//X/9f/0//P/8f/w//D/8f/z//P/8//y/+//7//u/+7/
7//v//D/8P/y//H/8f/w/+z/6//s/+v/6v/o/+r/8f/9/wwAHAAyAEsAZwCDAJgAqACx
AK8AqACbAIYAZABCACoAIgAeABwAHAAUAAsABAD+//r/+f/5//j/9f/y//D/7//t/+//
7//v//D/8v/y//H/8f/v/+7/7f/t/+7/7//w//H/8P/v/+7/7f/v/+//8P/w//L/8//z
//L/8f/w//D/7//x//H/8//z//H/8P/w//D/8v/z//P/9P/2//f/9//3//b/9f/1//X/
9v/3//n/+v/4//j/+f/5//n/+//8//z//f/9//3//f/9//7//v8AAAMABAAEAAQAAgAD
AAMABAADAAQABQAGAAgACQAJAAkACQAJAAoACwANAA4ADgAOAAwADAAKAAoACwALAAsA
CwAMAAwACwAKAAgACAAIAAgACQAKAAoACwAJAAgABgAEAAQABAADAAMAAwADAAIAAQD+
//7//f/9/////v/9//3/+v/5//j/+P/6//r/+f/5//n/+P/4//f/9f/1//X/9f/3//f/
9//3//X/9f/0//T/9v/2//f/+P/2//b/9f/1//X/9f/1//b/+P/4//j/+P/2//b/9v/2
//b/9//3//j/+v/6//r/+P/2//b/9v/3//n/+v/6//r/9//3//f/9//5//n/+f/6//r/
+v/6//r/9//3//f/9//4//n/+v/7//j/+P/3//f/9v/2//f/9//3//j/+P/5//j/9//2
//X/9//4//j/+P/2//b/9f/1//b/9v/2//b/+f/5//n/+P/2//X/8//2//j/+P/4//j/
9//2//b/9f/2//f/9//4//j/+P/4//n/9//2//X/9P/4//n/+v/7//n/+//8//z//P/8
//z//P/8//3//v8AAP///v/9//z/+//+/wAAAgADAAUABQAEAAUABQAGAAYACAAHAAYA
BQACAAEAAAD9//7//f/8//v/+f/4//j/9//1//X/9P/z//T/9P/1//f/9v/1//T/8v/y
//P/8//0//T/8//z//L/9P/z//P/8v/0//P/8v/v/+z/5v/m/+////8OACQAPABTAG0A
hwCaAKwAtQC1ALAApQCQAG4ASAAwACQAIAAgACAAGgATAAwABgD+//n/9//0//P/9v/2
//f/9f/0//P/8v/y//L/8v/x//H/8f/y//P/9f/y//H/8P/v//D/8f/y//P/8f/x//L/
8v/y//P/8//y//T/9P/1//X/9P/z//T/8//0//T/9f/2//T/9f/1//b/9v/3//f/9//5
//n/+v/7//r/+f/5//j/+f/6//z//f/8//3//f/8////////////AQACAAIABAAEAAQA
AwACAAMABQAGAAgABwAIAAkACgAKAAsACwALAA0ADQAOAA8ADgAOAA0ADAAPABAADwAQ
AA8ADwAPAA8ADAAMAAsACgAMAAwADAAMAAsACgAIAAcABwAIAAgACAAGAAYABQAFAAMA
AwACAAEAAQACAAIAAwAAAP7//P/7//3//f/9//7//f/8//r/+f/5//j/+P/3//n/+f/5
//n/+P/3//b/9f/2//f/9//4//b/9v/3//j/+P/4//f/9//5//n/+f/6//n/+P/3//b/
9//4//n/+v/5//n/+P/4//j/+P/4//b/9//4//n/+//5//r/+v/6//v/+//7//v/+f/5
//n/+v/6//r/+v/6//v/+//7//v/+f/5//n/+f/6//r/+f/5//j/+P/5//n/9v/4//r/
+v/6//r/+P/4//n/+f/5//n/+P/4//r/+v/6//v/+//6//n/+P/6//v//P/9//v//f/+
//7//P/8//z//P/9////AQAEAAIAAgACAAIAAQAEAAYACAAJAAsACwAKAAcABQAEAAIA
BAADAAIAAQD+//3//P/5//v/+//7//v/+v/4//f/9f/1//X/9P/z//T/9P/1//f/9P/z
//L/8P/y//P/8//0//T/8//z//L/8v/x//H/8P/0//P/8v/t/+j/5P/o//H/AQAUAC4A
RgBfAHsAkQCiAK4AtQC1ALAAoQCEAFoANgAmAB4AGgAYABYAEAAPAAoAAAD6//n/9f/y
//P/9P/0//f/9//0//P/8v/y//L/8v/x//H/8f/y//P/9f/0//P/8v/x//L/8//0//X/
8//z//T/9P/y//P/8//y//T/9P/1//X/9P/z//T/8//2//b/9//4//b/9//3//j/+P/5
//n/+f/7//v//P/9//z/+//7//r/+//8//7////9////AAAAAP//////////AQACAAIA
BAADAAQABAAEAAYABwAHAAgACQAKAAsADAAKAAsACwALAA4ADwARABMAEQASABIAEgAS
ABIAEAAQABMAEwATABMAEAAQAA8ADgAOAA4ADgAOAAsACgAIAAcACgAMAA0ADgALAAoA
CAAHAAUABQAEAAMAAgACAAEAAQD///7//f/9//3//f/9//7//P/8//v/+//5//j/+P/3
//j/+f/6//v/+v/5//j/9//4//n/+f/6//j/+P/5//r/+v/6//n/+f/6//v//P/+//v/
+v/5//j/+//8//3//v/8//3//f/+//7//v/+//z//v/+//7////+//7//f/8//z//f/+
/////f/9//3//v/+//7//v/+/////////////v/9//z/+//9//7//v////7//v//////
/P/8//v/+////wEAAQD+//z//P/8//z//v/+//////8BAAEAAAAAAP///v/9//3///8A
AAEAAgACAAEAAAD//wAAAwAFAAYABAAEAAQABAAGAAcACAAKAAoACgAKAAoABgAIAAkA
CgAOABEAEgASAA8ADQAMAAoADAALAAoACQAHAAcABwAFAAIAAQAAAP//AAAAAAEAAQD/
/////v/9//3//P/8//3//////////v/7//v/+v/6//3//f/+//7//P/7//v/+v/6//X/
9v/7//b/7v/w//v/BQAQACYAPgBXAHUAkwCsALoAwQDBALoArQCWAHYAUAA0ACoAIgAe
ABwAGgAXABAACgAIAAUAAwAAAP///v/8//v/+//9//3//f/+//z//P/7//v//P/8//z/
/f/9//3//f/9//3//f/9//3//f/9//7//v/+///////+//7//v///////////wEAAQD/
//7//v/+////AQACAAQAAgADAAMAAwADAAMABAAFAAcABwAIAAgABgAGAAcABwAJAAsA
DAAMAAsACwALAAsACwAMAAwADgARABIAEgASABAAEQARABIAFQAWABcAGAAYABkAGQAZ
ABkAGQAaABsAGwAcABwAHAAaABoAGAAYABsAGwAbABsAHAAcABsAGgAYABgAGAAYABoA
GgAZABkAFwAWABQAEgAVABYAFgAXABMAEwASABEAEAAQAA8ADwARABAADwAPAA0ACwAJ
AAgACAAIAAcABwAJAAgACAAHAAUABQAFAAUABwAHAAcABwAGAAUAAwACAAMABAAGAAgA
BgAGAAUABQAFAAUABQAGAAgACAAIAAgABgAGAAYABgAIAAkACQAKAAoACgAKAAgACAAI
AAgACQALAAwADAAMAAoACQAIAAcACQAJAAkACgAIAAgACAAIAAcABwAHAAcACQAJAAkA
CQAGAAYABQAFAAgACAAJAAkACAAIAAcABwAFAAUABQAFAAcACAAIAAgABgAGAAUABQAI
AAgACAAIAAgABwAGAAQABQAHAAgACwANAA0ADQANAAsACwALAAsADgAQABAAEAAQABAA
EAAQAA8ADwAQABEAFAAVABYAFgAYABgAGAAYABcAFwAXABcAFgATABIADwAOAA0ADAAM
AAwADAAMAAsACgAJAAgABwAGAAUABAAGAAYABgAGAAUABAADAAIABAAEAAQABAACAAIA
AgACAA==
         </WaveFormData>
      </LeadData>
      <LeadData>
         <LeadByteCountTotal>10000</LeadByteCountTotal>
         <LeadTimeOffset>0</LeadTimeOffset>
         <LeadSampleCountTotal>5000</LeadSampleCountTotal>
         <LeadAmplitudeUnitsPerBit>4.88</LeadAmplitudeUnitsPerBit>
         <LeadAmplitudeUnits>��V</LeadAmplitudeUnits>
         <LeadHighLimit>2147483647</LeadHighLimit>
         <LeadLowLimit>268435456</LeadLowLimit>
         <LeadID>II</LeadID>
         <LeadOffsetFirstSample>0</LeadOffsetFirstSample>
         <FirstSampleBaseline>0</FirstSampleBaseline>
         <LeadSampleSize>2</LeadSampleSize>
         <LeadOff>FALSE</LeadOff>
         <BaselineSway>TRUE</BaselineSway>
         <ExcessiveACNoise>FALSE</ExcessiveACNoise>
         <MuscleNoise>FALSE</MuscleNoise>
         <LeadDataCRC32>421399682</LeadDataCRC32>
         <WaveFormData>
9P/0//T/9P/1//b/9//4//f/9v/1//T/9P/0//T/9P/2//b/9v/2//X/9P/z//L/8//0
//X/9v/1//T/8//y//H/8P/v/+7/7v/u/+7/7v/r/+r/6f/o/+r/6v/q/+r/6f/o/+f/
5v/m/+b/5v/m/+b/5v/m/+b/5f/k/+P/4v/l/+b/5//o/+b/5v/m/+b/5v/m/+b/5v/o
/+j/6P/o/+b/5v/m/+b/6P/o/+j/6P/o/+j/6P/o/+j/6P/o/+j/6v/q/+r/6v/p/+j/
5//m/+f/6P/p/+r/6f/o/+f/5v/m/+b/5v/m/+j/6P/o/+j/5f/k/+P/4v/j/+T/5f/m
/+T/5P/k/+T/5P/k/+T/5P/m/+b/5v/l/+T/4//h/+D/4v/j/+P/4//l/+b/5v/m/+j/
7P/u//D/9f/5//v//f/6//n/+P/2//n/+v/8//3/+v/5//f/9v/z//P/8//2//r/+//7
//v/8//t/+f/4//l/+b/6P/p/+f/5//n/+X/5P/h/+D/4P/g/97/3f/c/9v/2P/X/9f/
1//Y/9n/2v/Z/9j/1v/T/9P/0//T/9P/1v/W/9b/1v/U/9L/0v/S/9L/1P/U/9P/zf/G
/8D/wP/I/9X/5////xcALQBAAFAAWwBlAGsAYgBQADwAJwAVAA0AAgD4//X/6//X/8n/
x//F/8D/vv/D/8f/yv/M/8//0f/V/9b/1v/R/9D/0P/Q/9L/0v/U/9b/1v/V/9X/1f/T
/9P/0//V/9f/2P/Y/9f/1f/W/9b/1v/V/9X/1v/X/9j/2f/a/9z/2//Z/9j/1//Z/9v/
2//b/9n/2v/a/9n/1//Z/9v/2//c/9z/3P/d/9v/2//b/9v/3v/f/9//3//d/93/3v/e
/93/3f/e/9//4v/i/+L/4v/i/+H/4P/f/+H/5P/n/+b/5v/m/+b/5v/l/+b/5//q/+z/
6//r/+z/6v/r/+v/7P/v//D/8P/v/+z/7P/u/+z/7P/s/+z/7f/v/+7/7v/u/+z/7P/s
/+z/7//w//D/7//t/+3/7f/r/+v/6//r/+z/7v/t/+z/7P/p/+j/6P/n/+n/6f/p/+n/
5v/l/+X/5P/j/+P/5P/m/+j/5v/m/+b/5P/k/+T/5P/l/+X/5f/l/+X/5f/l/+X/5f/l
/+X/5v/p/+n/6f/p/+j/5//m/+X/5v/n/+n/6v/q/+n/6P/m/+j/6P/o/+n/6//r/+v/
6//p/+n/6f/p/+v/6//r/+v/6v/q/+r/6P/o/+n/6f/p/+n/6f/p/+n/5//m/+b/5v/o
/+j/6P/o/+b/5f/k/+T/5P/l/+X/5f/n/+f/5//n/+T/4v/k/+b/5v/m/+b/5v/l/+X/
5f/i/+L/4v/j/+b/5//q/+z/6//q/+n/7P/w//L/9f/5//v//f/9//3//P/6//n/+P/6
//v/+v/7//n/+P/2//X/9v/6//3////+//3/9//x/+r/5//m/+b/6v/r/+z/7f/s/+n/
5//j/+T/5P/k/+L/4f/g/9//3P/Z/9n/2P/Y/9n/2v/b/9z/2f/X/9f/1//X/9f/2P/Y
/9r/2v/a/9j/1v/W/9b/1v/Y/9X/z//K/8T/xv/S/9//8f8JACMANwBKAFgAYwBrAGsA
XABGADIAHwATAA0AAgD8//n/5//P/8f/yf/H/8T/xv/N/8//0P/S/9P/0//X/9r/2v/X
/9b/1v/W/9T/1P/W/9j/2f/Z/9r/2//Z/9n/2f/b/9v/3P/c/9v/2//c/9z/3P/b/9v/
3P/d/9//3//f/+D/3v/d/93/3f/d/9//3//f/+H/4v/i/+H/3f/f/+H/4f/h/+L/4//l
/+T/4//i/+H/4v/j/+P/4//l/+X/5v/m/+P/4//k/+X/5//o/+n/6v/q/+n/6P/n/+r/
7P/u/+z/7v/u/+7/7v/u/+7/7v/w//H/8f/y//T/8v/z//P/9P/z//T/9P/z//T/9P/2
//T/8//y//H/8f/y//L/8//0//L/8v/y//L/8//0//T/8//1//X/9f/z//H/8f/x//L/
9P/z//L/8v/x//D/8P/v/+//7//v/+//8P/v/+//7v/s/+v/6//s/+7/7P/s/+z/6v/q
/+r/6v/t/+3/7f/t/+//7//v/+//7v/t/+z/7P/v/+//7//v/+3/7f/t/+3/7//v//D/
8P/x//H/8f/w/+7/7v/u/+//8P/x//L/8//y//H/8P/v//H/8f/x//H/8v/y//L/8P/u
/+//7//v//H/8f/x//H/7//u/+7/7v/w//D/8P/w//D/7//u/+7/7P/t/+3/7f/u/+//
8P/x/+7/7v/u/+z/7v/u/+7/7v/u/+3/7f/t/+r/6v/q/+v/7P/t//D/8v/w//D/8P/0
//b/+P/7////AwAFAAUABQAEAAIAAQAAAAIAAwACAAMAAAAAAP///////wIABAAFAAcA
BwACAP3/9//z//H/8P/y//P/9P/1//P/8f/w/+3/7P/s/+z/6v/p/+j/5//k/+H/4f/g
/+D/4f/i/+P/5P/j/+H/4f/h/9//3//g/+D/4f/i/+P/4v/h/+D/3//e/+D/4f/d/9b/
0P/O/9T/3//v/wcAIQA3AEoAXABpAHMAeQByAGAASgA1ACMAGQAQAAYAAwD7/+X/0//T
/9P/0P/Q/9X/2f/a/9z/3f/d/9//5P/k/+H/4P/g/+D/3v/e/+D/4v/k/+P/4//j/+H/
4f/h/+P/4//k/+T/4//l/+b/5v/m/+X/5f/m/+f/6f/p/+n/6v/o/+f/5//n/+f/6f/p
/+n/6//s/+z/6//n/+n/6//r/+v/7P/t/+//7v/t/+z/6//s/+3/7f/t/+//7//w//D/
7f/t/+7/7//x//L/8//0//P/8//z//P/9P/2//j/9v/4//j/+P/4//f/+P/5//z//v/9
//3//v/8//3//f/+//3//v/+//3//f/+/wEAAAD///7//f/9//7//v///wAA///+//3/
/P/9//7//v/9//7///8AAP///f/9//3//v8AAP///v/+//3//P/8//v/+//7//v/+//8
//v/+//6//j/9//3//j/+f/4//n/+v/4//j/+P/4//f/9//3//f/+P/5//r/+//5//n/
+f/6//3//f/9//3/+//7//v/+//9//3//v/+/wEAAQABAAAA///+//3//f/+////AAAB
AP///////////f/9//3//f8AAAAAAAD+//z//f/9//3//v///wAAAQD///7//v/+//z/
/P/8//z//v/9//z//P/6//v/+//7//3//f/9//3/+v/6//r/+v/6//z//f/+////AAD9
//v/+v/5//n/+v/7//3//f/9////AAD+//7//v8CAAQABgAJAA0ADwARABEAEQATABIA
EgASABMAEwARABEADgAOAA0ADQAPABIAFAAVABYAFwATAA8ACAAFAAQABAAFAAUABQAF
AAUAAwACAP//AAAAAAAA/v/7//r/+f/2//f/9//2//b/9v/2//b/9v/z//H/8f/x//L/
8//1//b/9f/0//P/8P/w//D/8P/w//L/8f/v/+b/3v/c/+L/7////xMAKwBBAFYAagB3
AIMAjQCMAHoAZABPADkAKwAeAA4ADQARAAEA7f/n/+f/4P/c/9//4f/m/+r/7f/t//H/
9P/0/+//7v/u/+7/7v/u//D/8v/0//P/8//z//L/8f/w//H/9P/2//f/9//0//T/8//y
//P/8//0//X/9v/3//j/+v/3//X/9P/z//T/9//4//n/9//4//j/9//3//n/+//7//r/
+v/6//v/+f/5//n/+f/7//3//v////3//f/+//7//f/9//7///8AAAAAAAAAAAEAAQAB
AAEAAwAGAAkACAAIAAgACAAIAAcACAAJAAwADgANAA0ADgAMAA0ADQAOABEAEgASABEA
DgAOABAADgAQABAAEAARABMAEgASABIAEgASABIAEgAUABYAFwAXABUAFQAVABMAFQAV
ABUAFgAXABcAFwAYABYAFAATABEAEgATABQAFQASABEAEQAQAA8ADwAQABIAFAASABIA
EgARABAADwAOABAAEQASABMAEwATABMAEwATABMAEwAUABcAFwAXABcAFQAVABUAFQAW
ABcAGQAaABoAGQAYABYAGAAYABgAGQAbABsAGwAbABoAGQAYABcAGAAZABoAGwAaABoA
GgAYABgAGQAZABkAGwAbABsAGwAaABgAFwAWABgAGAAYABgAFgAVABQAFAAUABUAFwAX
ABgAFgAWABYAFgAUABMAEwATABMAFAAVABcAFAATABQAFAAWABYAFgAaABwAHgAhACUA
JgAnACYAJQAmACYAJwAoACgAJwAkACMAJAAkACMAIwAhACQAJgAnACkAKQAkAB8AGgAX
ABYAFgAWABUAFAATABQAEwATABEADgAOAA4ADAAJAAgABwAEAAQABQAFAAYABQAEAAMA
AgADAAEAAQABAP////8AAAAA/v/+//7//P/+//7//v/+//z/+f/z/+r/5v/o//T/AwAT
ACcAPwBVAGgAegCLAJkAoQCaAIQAbABTAD0AMQAoACAAIQAbAAUA8//t/+v/5P/g/+f/
7f/w//T/9//5//v/+v/2//X/9P/0//T/9v/2//j/+v/5//f/9v/1//f/9//3//n/+f/6
//r/+f/3//j/+P/4//j/+f/7//3/+v/5//j/+P/6//n/+f/5//n/+//7//v/+f/6//r/
+f/5//v//f/9//v/+v/5//n/+v/7//z//f/8//3//f/9//v/+//8//z//P/9////AQAB
AAAA///+/wEAAQABAAEAAAACAAQAAgACAAIAAgACAAUABgAHAAoACQAHAAYABgAIAAkA
CQAKAAsADAAMAAsACAAIAAoACAAJAAoACwANAAwACgAJAAgACAAIAAgACAAJAAoACgAJ
AAcABwAHAAUABgAHAAgACgAHAAUAAwACAAIAAgADAAMAAQABAAEAAQD+//3//f/8//z/
/f///wIAAQD+//3//P/+//7//v/+/////////////f/9//3//f/+////AAACAAIAAQAA
AP//AQABAAEAAQABAAEAAgACAAIAAQAAAP7/AQACAAMABQAEAAMAAgABAAMAAwADAAMA
AwADAAMAAwADAAIAAQD+////AQACAAMAAgABAAAA//8BAAAAAAAAAAAAAAAAAAAA/v/9
//z//P8CAAEAAwACAP///v/9//z//v/9//3//f/+//7//v////7//f/+//7/AQACAAMA
CAAJAAoADAAPABMAFQAVABUAFQAUABQAFAAUABMAEAAPABAAEAAPAA8ADQAQABIAEwAT
ABMADgAJAAYAAwACAAIAAgABAAAA//8AAP/////9//v/+v/5//b/9//2//X/8v/x//H/
8P/w/+//7v/t/+z/7v/t/+7/7//u/+3/7f/s/+z/7P/s/+r/7P/s/+z/7P/o/+X/4f/c
/9j/2v/k//H///8VAC0AQwBaAG4AfwCNAJMAhgBwAFYAPwAvACcAIgAaABUACwD1/+P/
3//b/9T/1P/b/+H/5v/o/+n/6f/p/+j/6P/m/+b/5//o/+j/6P/q/+z/6//p/+j/5//o
/+n/6v/t/+z/7P/r/+n/6//s/+z/7P/t/+3/7v/v/+7/7f/s/+z/7f/t/+7/7//u/+//
7v/t/+3/7v/u/+3/7f/v//H/8f/v/+7/7f/t/+7/7//w//H/7//v/+7/7f/u/+//8f/y
//H/8f/y//P/8//y//H/8P/y//P/9P/1//X/9v/3//T/9f/2//f/+P/3//j/+f/8//r/
+f/5//r/+//9//7/AAAAAAAA///9//7//v8AAP7//v/+//7////+//z/+//6//v//P/9
//7//v/+//3/+//9//3//f/7//3//f/9//7/+//5//f/9v/2//b/9//3//b/9f/0//P/
9P/z//P/8v/x//H/8v/0//P/8P/v/+7/7//w//H/8v/y//H/8P/v//H/8f/x//H/8//z
//P/9P/y//H/8P/v//L/8//0//X/9P/z//P/8v/z//P/8//y//T/9P/0//X/9P/z//L/
8f/y//P/9P/1//P/8//z//P/9P/0//T/8v/0//X/9f/1//T/8//y//H/8v/y//P/9P/z
//L/8f/w//L/8f/w//D/9P/z//P/8f/w/+7/7v/u/+7/7//v//D/8f/v/+7/7f/t/+7/
7//y//T/9P/0//T/+P/6//z///8DAAUABwAHAAcABQAEAAQABAAHAAcABQAFAAIAAgAB
AAEAAQAEAAYABwAHAAcAAgD9//b/8//y//L/9f/1//X/9f/z//H/8P/t/+z/7P/s/+r/
6//q/+n/5v/j/+P/4v/i/+L/4v/i/+L/4//h/+H/4f/f/9//4P/g/+L/4v/i/+D/3//e
/93/3P/c/9v/1//Q/8z/zP/W/+P/8/8JACUAPwBUAGYAcwB7AH0AbgBWAD4AKwAfABkA
EgAKAAUA9f/f/9H/z//N/8r/zv/V/9n/2v/a/9v/2//b/97/3v/c/9z/3f/e/93/3P/d
/97/4P/f/9//3//f/9//3//h/9//4P/g/9//4f/i/+L/4v/f/9//4P/h/+P/4//j/+T/
5P/j/+P/4//h/+P/4//j/+T/5v/n/+f/4v/j/+T/4//j/+T/5f/n/+f/5//n/+f/5//n
/+b/5f/o/+n/6//s/+r/6f/p/+n/7P/s/+z/7P/t/+3/7f/t/+z/7v/w/+7/7//w//H/
8v/y//L/8v/0//b/9f/1//b/9P/1//X/9v/1//b/9v/1//X/9v/5//j/9//2//X/9f/3
//b/9v/2//b/9v/2//b/9v/2//X/8//0//X/9v/1//T/8//y//L/8//z//P/9P/z//L/
8v/x/+//7//v/+//8P/v/+//7v/r/+v/7P/u/+7/7P/s/+z/7P/s/+z/7P/r/+v/6//r
/+z/7f/u/+//7f/t/+3/7v/x//H/8f/x//H/8f/x//H/7//v//D/8P/x//H/8f/w/+7/
7v/u/+//8f/x//H/8f/x//H/8f/x/+//7//v/+//8v/y//L/8P/u/+//7//v//H/8f/x
//H/8f/w//D/8P/u/+7/7v/u/+//7//v//D/7//v/+7/7f/t/+//8v/w//D/8P/w//D/
7//v/+//8P/w//D/8f/v/+//8f/y//L/8v/y//b/+P/6//3/AQABAAMAAwADAAQABAAF
AAYABQAFAAMAAwAEAAQAAwADAAUACAAKAAsACgAJAAMA/f/5//f/9//4//j/9//2//X/
9f/z//L/7//w//D/8P/u/+v/6v/p/+b/5v/n/+f/6P/n/+b/5f/k/+X/4//j/+P/5f/l
/+b/5v/l/+T/4//g/+P/5P/l/+b/5v/j/93/1v/Q/87/2P/n//X/CQAfADMARgBYAGcA
cQB7AHoAaABSADsAJQAZAA4AAgADAAMA7//d/9n/2f/S/87/0f/V/9r/4v/l/+f/5//o
/+b/4f/g/+D/4P/h/+L/5f/o/+b/5f/l/+X/5f/l/+X/5//n/+j/6P/n/+X/5v/m/+b/
6P/p/+v/7f/r/+v/6//s/+7/7f/t/+3/7f/v/+//7//u/+7/7f/r/+r/7f/w//H/7v/u
/+7/7//v/+//7//v//L/8//z//P/8v/x//H/8P/x//P/9v/5//f/9v/1//T/9//3//f/
9//6//z//v/8//v/+v/5//j/+v/8//7/AgABAP///v/+/wAAAQABAAIAAQACAAIAAQD+
//7/AAD+/wEAAgADAAUAAwACAAIAAgACAAIAAgACAAUABgAGAAUABAADAAIA//8CAAMA
BAAGAAQAAwACAAIAAwACAAIAAQADAAMAAwADAAAA//////7//////wAAAgAAAP7//v/+
/wAAAAAAAAAAAQABAAEAAQABAAEAAQABAAMAAwADAAQABAADAAIAAQACAAMABAAFAAcA
BwAIAAgACAAHAAYABAAFAAYABwAJAAkACQAJAAkABwAHAAcABwAJAAkACQAJAAgACAAI
AAYABwAJAAoACwAKAAkACAAHAAkACAAIAAgACgAKAAoACgAIAAcABgAGAAcACQAKAAsA
CQAHAAUABAAFAAYABwAIAAoACQAJAAkABwAGAAUABQAGAAcACgAMAA4ADgAOABIAEQAS
ABQAFwAcAB8AIAAhAB8AHgAeAB4AHwAfAB0AHQAaABoAGQAZABsAHgAgACEAJAAlACEA
HQAVABEADwAOABEAEQARABEAEQAPAA4ACwAMAAwADAAKAAkACAAHAAQAAwADAAIAAgAE
AAQABAAEAAEA/////////f/9//7//v///wAAAQAAAP7//v/+//7//v////n/8v/s/+z/
9v8DABMAKQBDAFsAcACCAI8AmQCbAJAAegBkAE8APQAzACQAGgAfABkA///v//H/7//q
/+z/8//3//r//P/9//3/AQACAAQAAQAAAAAAAAD///7///8AAAEAAQACAAMAAQABAAEA
AwABAAIAAgABAAQABgAHAAgABgAFAAUABQAHAAcABwAIAAgABwAHAAcABQAHAAcABwAJ
AAoACgAJAAUABwAJAAkACgAKAAoACwALAAsACwALAAoACwALAAsADAANAA8AEAAOAA0A
DQANAA8AEAARABIAFQAVABUAFQAVABYAFwAUABcAGAAZABoAGgAaABoAHAAdAB0AHgAg
AB4AHwAfACAAHwAgACAAHwAgACAAIgAgAB4AHgAeAB8AIQAgACAAIAAgACAAIAAgACAA
IAAfAB0AHgAfACAAHwAdAB0AHQAeAB4AHQAcABwAGwAaABoAGQAXABcAFwAXABcAFwAY
ABgAFAATABMAFAAWABQAFAAUABQAFAAUABQAEwATABMAEwAUABUAFgAXABUAFQAVABYA
GAAZABoAGwAZABkAGQAZABcAFwAYABgAGgAbABwAHAAbABoAGQAZABoAGwAcAB0AGwAb
ABsAGwAbABsAGwAbAB4AHgAeABwAGgAbABsAGwAdAB0AHQAdABsAGgAaABoAGAAYABgA
GAAbABsAGwAcABsAGwAaABkAGQAZABkAGQAaABgAGAAWABYAFgAWABYAFgAYABcAFwAX
ABQAFAAUABUAFwAXABkAGgAZABgAFwAaABwAHgAhACUAKQArACsAKwApACgAKAAoACsA
KwApACkAKAAoACcAJwAmACgAKQApACoAKwAnACMAHQAZABcAFgAYABkAGgAbABkAFwAW
ABMAEgASABIAEAAPAA4ADQAKAAgABwAFAAQABgAGAAYABgADAAEAAQABAAEAAQACAAIA
AgACAAIAAAD+//7//v/+/wAA///7//T/7v/s//L//f8NACUAPwBZAHAAggCRAJ8ApwCe
AIoAdABfAEsAPwA4AC4AJwAdAAkA9f/v/+//6v/o/+3/8f/0//b/9//3//v//v/+//v/
+v/6//r/+f/4//n/+v/7//v//P/9//v/+//7//3/+//8//z/+//9//7//v/+//v/+//8
//3/////////AAD///3//P/7//3///////////8AAAAA///8//3//v/9//3//v///wEA
AAD///7//f/+/////////wEAAQACAAIAAAD///////8CAAIAAgACAAEAAQABAAEAAAAC
AAQAAgADAAQABQAGAAQABAAEAAYABwAHAAgACgAIAAkACQAKAAsADAAMAAsADAAMAA4A
DAAKAAoACgALAA0ADAAMAAwACgAKAAoACgANAA4ADgANAA0ADQANAAsACgAJAAgACAAK
AAkACAAIAAUABAAEAAMAAwADAAMAAwAEAAMAAwACAAAA/////wAAAQAAAAEAAgABAAAA
///+////////////AQABAAEAAQD///////8AAAMAAwADAAMAAQABAAEAAQADAAMABAAE
AAUABQAFAAQAAgACAAIAAwAEAAUABgAHAAUABQAFAAUABQAFAAUABQAIAAgACAAGAAUA
BQAEAAMABQAFAAUABQADAAIAAgACAAQABAAEAAQABAADAAIAAgAAAAEAAQABAAMAAwAD
AAMAAAAAAAAAAAAAAAAAAQABAAMAAwADAAMAAwACAAIAAgADAAIAAgACAAEAAAD///7/
AAD//////////wAAAQADAAAA//8AAAAAAgACAAIABgAGAAYABwAJAAsADQANAA0AEQAS
ABQAFgAXABcAFQAVABcAGAAYABkAGAAaABsAGwAeAB8AGwAXABIADwAOAA4ADAAJAAYA
AwAFAAUABgAFAAMAAgABAP7//f/8//v/+P/5//n/+P/4//f/9v/1//T/9P/z//T/9f/y
//H/8f/w//L/8v/y//D/8f/y//P/9P/u/+3/6f/k/+L/4v/o//P/AwAXAC8ARwBcAHAA
gQCRAJkAlAB+AGYATQA5AC0AKgAiABkAEQD//+n/4f/f/9j/1v/d/+X/6P/s/+3/7f/t
/+7/7P/q/+r/6//s/+z/7P/u//D/7v/t/+3/7f/u/+//8P/z//L/8v/x/+//8f/y//L/
8v/z//P/9P/1//T/8//y//L/8//z//T/9f/0//X/9P/z//P/9P/0//P/8//1//f/9//1
//T/8//z//T/9f/2//f/9v/3//f/9//3//f/+P/4//n/+f/6//v/+//6//n/+P/8//3/
/v////3//v////z//f/+////AAABAAIAAwAGAAQAAwADAAQABQAHAAgACgAKAAoACQAH
AAgACAAKAAgACAAIAAgACQAHAAYABgAGAAgACAAIAAgABwAIAAgABwAHAAcABwAFAAYA
BwAIAAoACQAHAAUABAAEAAQABQAFAAQAAwACAAEAAAD//////v/+////AQAEAAEA/v/9
//z//f/+////AAD/////////////////////AQABAAEAAgACAAEAAAD//wAAAQACAAMA
AQABAAIAAgADAAMAAwACAAMABAAFAAcABAADAAIAAQAEAAUABgAHAAYABQAEAAMABAAE
AAQAAgADAAUABgAHAAQAAwACAAEABAAEAAUABgAFAAQAAwACAAQAAwACAAIABgAGAAUA
BAADAAIABAADAAMAAwAEAAQABAAFAAQAAwAEAAQABwAIAAkADgAOABAAEwAXABcAGQAZ
ABkAGQAYABgAGAAXABcAFQAVABUAFgAWABcAFQAYABoAGwAZABkAFAAPAAsACQAJAAoA
CgAJAAgABwAIAAcABwAFAAIAAgACAAAA///+//3/+v/7//v/+v/6//n/+P/3//b/9v/1
//b/9//1//X/9v/2//b/9v/2//T/9v/2//b/9v/y/+//6f/i/+D/4v/s//v/CwAfADcA
SwBgAHIAgQCNAJMAhgByAFwASQA3AC8AJgAeAB0AEwD9/+//6//l/97/4P/l/+v/8v/0
//f/9//3//b/9P/z//L/8v/y//P/9P/3//r/9//1//T/8//0//X/9v/5//f/+P/4//f/
9//4//j/+P/5//n/+v/7//r/+f/4//j/+f/5//r/+//5//v/+//7//v//P/8//v/+v/9
/wAAAQD9//z/+//7//7///8AAAEAAQABAAAA////////AAAAAAEAAQACAAMAAwACAAEA
AAACAAMABAAFAAQABgAIAAYABgAGAAYABgAJAAoACwAOAA0ACwAKAAoACwANAA4AEAAQ
ABAADwANAA4ADgAQAA4AEAAQABAAEQAQAA4ADQAMAA0ADgAPABAADwAQABAADwAPAA8A
DwANAA8ADwAPABAADwANAAsACgAKAAoACwALAAkACQAJAAkACAAHAAcABgAHAAcACAAK
AAkABgAFAAQABQAGAAcACAAHAAcABwAHAAcABwAHAAcACQAJAAkACgAKAAkACAAHAAgA
CQAKAAsACQAJAAoACgAJAAkACQAIAAkACgALAA0ADAALAAoACQAKAAsADAANAAwACwAK
AAkACgAKAAoACAAJAAsADAANAAoACQAIAAcACAAIAAkACgAKAAoACgAKAAoACQAIAAgA
CgALAAsACwAJAAkACQAIAAkACgALAAwACgAJAAkACQAKAAoACgALAA0ADQAPABAADwAO
AA0AEAATABYAGgAfAB8AIQAhACEAIQAgACAAIAAjACMAIQAhAB4AHgAdAB0AHwAiACQA
JQAjACMAHgAZABYAEwASABIAFQAVABUAFQATABEAEAANAA4ADgAOAAwACwAKAAkABgAF
AAUABAAEAAYABgAGAAYAAwABAAEAAQACAAMABQAGAAQABAAEAAIAAgACAAIAAgAGAAUA
AQD6//D/7v/2/wEAEQAlAD8AVwBqAHoAiQCRAJkAlgCIAHIAXQBLAD8ANAAmACMAIQAP
APv/+f/7//T/8v/1//n//P/+/wEAAwAHAAoACgAFAAQABAAEAAQABAAGAAgACgAJAAkA
CQAHAAcABwAJAAsADAAMAAsADQAOAA4ADgALAAsADAANAA8ADwAPABAADwANAAwACwAO
ABEAEgATABEAEgASABEADwARABMAEwAUABQAFAAVABQAEwASABEAFAAVABUAFQAVABUA
FgAWABcAFwAYABkAHAAcABwAHAAcABsAGgAZABwAHgAgAB4AIAAgACAAIAAfACAAIQAk
ACYAJQAlACYAJQAlACQAJAAmACgAKQApACgAKAAqACgAJgAmACYAJwAoACgAKQAqACgA
KAAoACgAKwAsACwAKwArACsAKwApACkAKQApACoALAArACoAKgAnACYAJgAlACcAJwAn
ACcAJgAlACUAJAAhACEAIgAkACYAJAAkACQAIgAiACIAIgAlACUAJQAlACUAJQAlACUA
IwAjACMAJAAmACcAKAApACgAJwAmACUAJgAnACkAKgApACkAKQAoACgAKAAoACkAKwAr
ACsAKwApACkAKQApACsAKwArACsAKgAqACoAKAAoACkAKQApACsAKwArACsAKQAoACgA
KAAqACoAKgAqACoAKQAoACgAJgAnACcAJwAoACkAKgArACkAKAAnACYAJwAoACoAKwAp
ACkAKQApACgAKAApACoALgAwADMANQA2ADcAOAA5AD0APgBBAEMAQABDAEIAPwA+AD0A
PQBAAEAAQAA/AD4AQABAAEAAQAA+AD4APgA+ADoANgAyAC4ALwAwADIAMgAyADIAMgAw
AC4ALAAqACkAKAAnACYAJAAkACQAJAAjACIAIQAgACIAIgAiACIAIQAgAB8AHgAgACAA
IAAgAA==
         </WaveFormData>
      </LeadData>
      <LeadData>
         <LeadByteCountTotal>10000</LeadByteCountTotal>
         <LeadTimeOffset>0</LeadTimeOffset>
         <LeadSampleCountTotal>5000</LeadSampleCountTotal>
         <LeadAmplitudeUnitsPerBit>4.88</LeadAmplitudeUnitsPerBit>
         <LeadAmplitudeUnits>��V</LeadAmplitudeUnits>
         <LeadHighLimit>2147483647</LeadHighLimit>
         <LeadLowLimit>268435456</LeadLowLimit>
         <LeadID>V1</LeadID>
         <LeadOffsetFirstSample>0</LeadOffsetFirstSample>
         <FirstSampleBaseline>0</FirstSampleBaseline>
         <LeadSampleSize>2</LeadSampleSize>
         <LeadOff>FALSE</LeadOff>
         <BaselineSway>TRUE</BaselineSway>
         <ExcessiveACNoise>FALSE</ExcessiveACNoise>
         <MuscleNoise>FALSE</MuscleNoise>
         <LeadDataCRC32>1888252524</LeadDataCRC32>
         <WaveFormData>
DgAOAA4ADgAMAAwADAAMAA0ADgAPABAAEAAQABAAEAAOAA4ADgAOAA8AEAARABIADwAO
AA0ADAANAA4ADwAQABIAEgASABIAEQAQAA8ADgARABIAEwAUABEAEAAPAA4ADwAQABEA
EgASABIAEgASABAAEAAQABAAEQASABMAFAATABIAEQAQABIAEgASABIAEgASABIAEgAQ
ABAAEAAQABEAEgATABQAEwASABEAEAASABIAEgASABIAEgASABIAEAAQABAAEAARABIA
EwAUABMAEgARABAAEgASABIAEgASABIAEgASABAAEAAQABAAEQASABMAFAATABIAEQAQ
ABIAEgASABIAEgASABIAEgAQABAAEAARABMAEwATABMAEQARABEAEQATABQAFAAVABUA
FgAWABcAFQAWABcAGQAbABsAGwAaABcAFwAXABYAFQAUABEADwANAAoACQAHAAUAAwAC
AAEAAgAEAAYABwAHAAcABwAHAAcABwAJAAoADAAMAAwADAALAAsACwANABAAEQASABIA
EQAQAA8ADgAPABAAEgATABQAFAAUABQAEwASABEAEAARABIAFAAVABMAEQARABUAGgAj
AC4ANQA1AC4AIQAUAAQA8//j/87/tv+g/47/hf+E/33/ef+B/5L/pv+y/7b/sf+u/6z/
sP+7/8f/1f/h/+r/8f/4//3/AAACAAUACAAMAA8AEAARABIAEwATABMAEQARABEAEQAS
ABUAFgAXABYAFQAUABMAFQAVABYAFwAXABcAFgAVABMAEwATABMAFQAWABcAGAAXABUA
EwASABQAFAAVABUAFQAVABUAFAASABIAEgASABMAFAAVABYAFQATABIAEQATABMAEwAT
ABMAEwATABEADwAPAA8ADwARABEAEQARAA4ADQANAA0ADwAPAA8ADwAPAA8ADwAOAAwA
CwALAAsADQAOABAAEQAQAA4ADQAMAA4ADgAPABAAEAAQABAADwANAA0ADgAOAA8AEQAS
ABMAEAAQAA8ADwARABIAEgASABEAEQARABAADgAOAA4ADgAQABIAEwAUABMAEgAPAA4A
EQARABEAEgATABMAEwASAA8ADwAQABAAEgATABQAFAASABIAEgARABEAEgATABMAFAAU
ABMAEgAPAA8ADwAPABEAEQASABMAEwARABAAEAASABIAEgASABEAEgASABIAEAAQABAA
DwARABIAEwAUABMAEQAOAA0ADgAPABAAEgATABMAFAAUABAADwAPAA8AEAASABQAFgAV
ABMAEQAQABIAEQARABIAEgASABIAEQAQABAAEAAQABQAFgAUABIAEgASABIAEAARABEA
EQATABMAEwATABIAEQAQABAAEQATABQAFgAWABcAFwAYABcAGQAZABkAGQAYABcAFwAW
ABQAEgAQAA8ADQALAAgABwAFAAUAAwAAAP////8AAAIAAwAGAAcABAADAAIAAQAEAAYA
BwAIAAgACAAJAAkABwAJAAoACwANAA4ADwAQAA8ADgANAAwADwAPABAAEAAOAA4ADgAO
AA4ADgAOAA4AEQARABEAEQAPABMAGAAhACoALwAtACYAGwAMAPr/6//X/8D/qv+Y/4j/
g/+C/33/e/+H/5j/qv+0/7b/s/+y/7L/tP+//8v/1f/f/+b/7//2//3/AgAEAAUABgAI
AAsADAANABAAEQARABEAEAAPAA4ADQAOABEAEgATABMAEwATABMAEQARABIAEwAVABUA
FAATABIAEQAQAA8AEgASABIAEgASABEAEAAQABAAEAARABEAEwATABMAEgARABAADwAO
AA8AEAARABIAEAAPAA8ADwANAA0ADQANAA8ADwAPAA0ACwALAAsACwANAA0ADQANAA4A
DQANAA0ACwALAAsACwANAA0ADQAMAAoACQAJAAkADAAMAA0ADQALAAoACgAKAAoACgAL
AAwADgAOAA4ADQALAAsADAAMAA4ADwAPAA8ADgAOAA0ADQALAAwADAAMAA8ADwAPAA4A
DAAMAAwADAANAA4ADgAOAA4ADgAMAAwADQANAA0ADgARABEAEQAQAA0ADQAOAA4ADgAP
ABAAEAAQABAAEAAPAA0ADgAPAA8AEgASABEAEAAOAA0ADAALAAwADQAPABEADwANAAwA
DAAKAAoACgAKAAwADgAPABAADAAMAAwACwANAA4ADwAQAA4ADQALAAsACwALAAsADAAP
AA8AEAAQAAwACwALAAsACwAMAA0ADgAOAA0ADAAMAAwACwALAAwAEAAQABAADwANAAwA
CwAKAAwADgARABAADgAOAA4ADgANAA0ADAALAAwADQAOAA8ADgANAAwADAANAA8AEAAS
ABIAEwATABQAEwAVABUAFQAXABYAFQAVABQAEgAQAA4ADQALAAkABgAFAAMAAwABAP7/
/f/9//7/AQABAAMAAwABAAEAAQABAAUABgAGAAYABgAGAAcABwAHAAkACgALAA4ADgAO
AA4ADQAMAAsACgANAA0ADgAOAA4ADgAOAA4ADAAMAAwADAAPAA8ADwAPAA8AEQASABsA
JAArAC8AKgAfABAAAADx/+H/yv+w/5z/jP+B/37/e/93/3v/jP+g/7D/tv+x/67/rP+u
/7f/w//P/9n/4v/p//D/9//8/wAAAQACAAYACQAKAAsADgAPAA8ADwAOAA0ADAALAA0A
DwAPAA8AEQARABEAEQAPAA8AEAARABMAEwASABEAEAAPAA4ADQAQABAAEAAQABAADwAO
AA4ADAAMAA0ADQAOAA8AEAAQAA8ADgANAAwADgAOAA4ADgAMAAsACwALAAkACQAJAAkA
CgALAAwACwAKAAkACAAHAAkACQAJAAkACAAHAAcABwAGAAUABAADAAYABwAIAAgABQAD
AAIAAQADAAQABgAHAAUABAAEAAQAAgACAAMABAAFAAYABwAHAAYABQAFAAQABgAHAAcA
BwAGAAYABQAFAAMABAAEAAQABwAHAAcABgAEAAQABAAEAAUABgAGAAYABgAGAAQABAAF
AAUABQAGAAkACQAJAAgABgAFAAUABAAGAAcACAAIAAYABgAGAAUAAwAEAAUABQAGAAYA
BQAEAAMAAwADAAMAAwADAAQABQAFAAMAAgACAAAAAAAAAAAAAwAEAAQABAAAAAAAAAD/
////AAABAAIAAgABAP/////9//3//f/+//////8AAAAA/P/7//v/+//9//7///8AAAAA
///+//7//v/9//3//v8AAAAAAAD///z//P/8//z//v/+////AAAAAP7//P/8//z//P/+
//////////3//f/9//3//f/9//3//v8AAAEAAQACAAAAAQABAAIABQAHAAcABwAHAAYA
BQAFAAQAAgAAAP7//v/9//z/+v/2//P/8v/v//H/8f/y//T/8//z//X/9f/z//P/8//z
//f/+P/4//j/9v/2//f/9//3//n/+v/7//z//P/8//z/+v/6//r/+v/9//3//v/+//3/
/P/7//r/+//8//3//v/9//3//f/9//v//f8AAAkAFAAdAB8AGgAPAAAA8P/h/9H/wP+s
/5r/hv91/27/bf9p/2n/dv+M/6L/rP+r/6b/oP+e/6P/r/+9/8n/0v/Z/97/4//m/+r/
7//y//b/+f/6//v/+v/7//v/+//7//v/+//7//3//////////v/9//z/+//8//3///8B
AP/////+//3/+//7//v/+//9//7///8AAP///f/7//r//P/8//3//f/7//v/+//6//j/
+P/4//j/+f/6//v//P/7//n/+P/3//n/+f/5//n/+f/5//n/9//1//X/9f/1//b/9//4
//n/9v/1//X/9f/1//X/9f/1//X/9f/1//T/8v/x//H/8f/z//T/9v/3//X/9P/0//T/
9v/2//f/+P/4//j/+P/3//X/9f/2//b/+P/5//n/+f/2//b/9f/1//f/+P/4//j/9//3
//f/9v/2//b/9v/2//n/+v/6//r/+P/4//b/9v/5//n/+f/6//v/+//7//r/9//3//j/
+P/6//v//P/8//j/+P/4//f/9//4//n/+f/6//r/+f/4//f/9//3//f/+f/5//r/+//6
//f/9f/0//b/9v/2//b/9f/2//b/9v/0//T/9P/z//X/9v/3//j/9v/1//P/8//1//X/
9f/2//f/9//4//j/9v/1//X/9f/3//j/+f/6//j/9//2//b/9//3//j/+v/8//r/+P/3
//b/+P/4//j/+P/6//v/+//7//r/+f/4//f/+v/7//z//v/9//3//P/8//z//f/9//7/
AAADAAQABQACAAAA/v/9/wAAAAAAAAAA/P/5//b/8v/z//H/8f/v//D/7//v//D/7//v
//H/8f/y//P/9P/1//X/9v/2//b/9v/2//f/9//4//v//f////3//P/7//r//f/+////
AAD/////AAAAAAAAAAAAAAAAAgACAAIAAgABAAEAAQABAAMABwAOABUAHgAjAB8AGAAN
AAAA8v/l/9f/wP+o/5D/fP9x/3D/bf9p/3P/hP+W/6L/pP+f/5r/mv+i/63/vf/N/9f/
3P/h/+T/6//w//T/+f/+/wAAAwAEAAUABQAFAAQAAwAEAAUABgAHAAUABwAHAAcABwAH
AAcABwAJAAkACgALAAgABwAFAAMABgAHAAgACQAIAAgACAAIAAgABwAGAAYACAAIAAkA
CQAIAAcABgAEAAUABgAHAAgABgAGAAYABgAGAAUABQAFAAcABwAHAAcABgAFAAQAAQAC
AAMABAAFAAMAAwADAAMABAADAAMAAwAFAAUABQAFAAQAAwACAAAAAQABAAIAAwACAAIA
AwADAAMAAgACAAIABAAEAAUABgAFAAQAAwABAAIAAwAFAAYABAAFAAUABQAEAAQAAwAD
AAQABgAHAAgABgAFAAQAAgAFAAYABwAIAAgACAAHAAYABgAGAAQABAAGAAcACAAKAAgA
BwAGAAQABgAHAAkACgAJAAkACQAIAAYABgAGAAUABgAIAAoACwAJAAgABgAEAAYABwAI
AAkACAAHAAcABwAHAAUABAAEAAUABgAHAAgABgAGAAUABAAFAAYABwAHAAUABgAHAAgA
BgAFAAMAAwAGAAcACAAKAAkABwAGAAQABAAFAAcACQAIAAgACAAIAAgABwAGAAYABwAH
AAgACgAGAAYABAAGAAcACAAJAAoACQAJAAgABwAFAAUABQAFAAgACQAKAAwACwALAAoA
CgAMAA0ADQAOAA0ADwAPAA8ADQAMAAsACwAMAAwADAAMAAYAAwAAAPz//v/9//7//f/6
//n/+f/6//v/+//9//3//v///wAAAQAAAAAA///+/wEAAgAEAAUAAwAFAAYABwAGAAYA
BgAGAAcACAAJAAoACAAHAAcABgAHAAgACQAKAAoACgAKAAoACQAJAAkACQAPABEAFgAb
ACQAJwAlACAAFwAKAPz/7//d/8L/pv+Q/3z/d/94/3X/c/99/4z/mP+g/6D/m/+a/57/
qP+3/8X/0f/Z/+D/5f/q//H/+P/+/wMABgAGAAkACgALAAsACwAKAAkACgALAAwADQAM
AA0ADAALAAwADQAOAA8ADQANAA4ADwAPAA8ADgANAA4ADwAQABEADwAOAA0ADAANAA0A
DQAOAA4ADgAPAA8ADQANAA0ADAANAA4ADwAQAA0ADAALAAoADQANAA4ADwANAA0ADQAN
AAsACwALAAkACgALAAwADQAMAAsACgAJAAkACQAKAAsACwALAAsACwAJAAkACQAIAAkA
CQAKAAsACwAKAAoACQALAAoACgAKAAoACgALAAwADAAMAAwACwAMAA0ADwAQAA0ADQAM
AAsACwAMAAwADQALAAwADAAMAAsACwALAAoACwAMAA0ADgAMAAwACwAKAAsADAALAAwA
DQANAA0ADgANAA0ADQAMAAwADQAPABAADQANAA0ADAANAA4ADwAPAA0ADgAPAA8ADgAO
AA0ADAAOAA8AEAARAA8ADQAMAAsADgANAA0ADgAMAAwADAAMAAsADAAMAAwADQAOAA8A
DwAMAAwADAAMAA0ADQAMAA0ADQANAA0ADgAMAAsACwAKAAsACwAMAA0ADAAMAAwADAAO
AA0ADAAMAAwACwALAAwACgAKAAwADQAOAA4ADgAOAA4ACwALAAoACQAMAA0ADgAPAA0A
DQANAA4ADgAPAA8AEAASABMAEwAUABMAFQAVABUAFwAWABUAFQAUABIAEAAOAAsACQAH
AAQABAADAAQAAwABAP///v/+/wAAAQAEAAUAAwADAAMAAwAFAAYABgAGAAgACAAJAAkA
BwAJAAoACwAOAA4ADgAOAA4ADgAOAA4ADwAPABAAEAASABIAEgASABEAEAAPAA4AEAAR
ABIAEwATABUAGAAfACgALwAvACgAHwAQAAAA7//b/8L/qv+W/4b/g/+C/3//e/+F/5T/
ov+s/6z/qf+q/67/tP+//8v/1f/f/+b/7f/2//3/BAAIAAkACgALAA0ADQANAA8AEQAS
ABMAEQARABEAEQARABMAEwATABQAFQAWABcAFAATABMAEwAUABUAFQAVABMAEwATABMA
FAAUABQAFAAWABUAFAAUABIAEgATABMAFQAVABUAFAASABIAEgASABIAEgASABIAFAAT
ABMAEwASABEAEAAPABAAEQASABEAEQARABEAEQAPAA8ADwAPAA8ADwAQABEAEAAPAA4A
DQAOAA8AEAAQAA4ADQANAA0ADgAOAA8ADwARABAAEAAQAA4ADgAPABAAEgASABIAEQAP
AA8AEAAQABAAEQARABEAEQASABIAEwASABIAEQAQABMAEwATABIAEAAQABAAEAARABIA
EgASABMAFAATABQAFAATABIAEgAVABUAFQAUABEAEQASABIAEgATABQAFAATABQAFQAV
ABQAFAAUABMAFgAWABUAFAARABEAEQARABEAEQASABMAFAATABMAFAASABIAEgASABUA
FgAWABYAEgASABIAEQAPABAAEQASABMAEwASABMAEQARABEAEgATABMAFAAUABIAEQAR
ABEADwAQABEAEgAUABMAEgASABAADwAPABAAFAAUABQAEwASABAADgAOAA4ADgAOAA8A
EQASABMAEgARABAADwARABEAEQASABIAEwATABQAEgATABMAFAAWABkAGgAbABoAGAAW
ABUAFwAWABUAFAAPAA0ACwAIAAUAAwADAAEAAQABAAIABAACAAEAAgABAAIAAwAEAAUA
BwAIAAgACAAHAAYABgAFAAgACwANAA8ADwAOAA0ADAAOAA4ADgAOAA8ADwAQABAADgAO
AA4ADgAPABAAEQASABAADwAOAA0ADQARABgAHwAoAC8ALwAoAB0AEAAEAPf/6f/U/77/
pv+S/4P/fv9//33/g/+U/6r/uP+8/7n/tv+y/7D/t//F/9X/3//m/+n/7v/x//b/+v//
/wQACAALAAwADQANAA0ADAALAAwADQAOAA8ADQAPAA8ADwANAA0ADQANAA4ADwARABMA
EgARAA8ADQAPAA8ADwAPABAAEAAQABAADgANAAwADAAOAA4ADwAPAA4ADQAMAAoACwAM
AA0ADgAMAAwADAAMAAsACQAIAAcACgALAAwADQAKAAkACAAFAAYABwAIAAkACQAJAAkA
CQAGAAUABQAFAAcABwAHAAcABgAFAAQAAgAEAAMAAwADAAQABAAFAAUAAwACAAIAAgAE
AAQABQAGAAQABAAEAAMABQAFAAYABgAEAAUABQAFAAIAAgABAAEAAgAEAAUABgAEAAMA
AgAAAAIAAgACAAIAAwAEAAQABAACAAIAAAAAAAIAAwAEAAYABgAFAAQAAgADAAMABAAE
AAQABQAGAAYAAwACAAEA//8AAAIABAAFAAUABAACAAAAAQABAAEAAQABAAEAAgADAAIA
///9//z//f/+////AAD+//7//f/8//z//P/8//v//f/+////AAD///3/+v/5//z//f/+
/wAA/v/9//3//P/7//v//P/9//3//v///wAA/f/7//n/+P/7//v//P/+//3//P/7//n/
+v/8//z//v/8//z//P/8//v/+//6//n/+//7//v/+//5//n/+f/6//r/+//7//z//v//
////AAAAAAEAAAD//wAAAAAAAAEAAAD+//z/+v/5//f/9f/y//H/7//v/+3/7P/r/+v/
7P/v/+//8f/x/+//7//v/+//8f/y//L/8v/y//L/8//z//H/8//0//X/+P/4//j/+P/2
//b/9v/2//n/+f/6//r/+v/6//r/+v/5//j/9//2//j/+f/6//v/+//9/wAACQASABcA
FwASAAcA+P/o/9f/x/+y/5z/iv96/3H/bv9v/2v/b/9+/5T/pP+q/6v/qv+m/6L/qf+1
/8H/yf/Q/9X/3P/j/+r/7v/x//D/8v/1//b/9//5//v//P/9//z/+//6//n/+//9//3/
/f////////////7//f/9//3///////7//f/9//3//f/9//7//v/+//7/AAD///7//v/9
//z//P/7//z//f/+//7//f/8//v/+v/8//z//P/8//z/+//7//v/+v/5//j/9//4//n/
+v/5//f/9//3//f/9//3//f/9//4//f/9//3//b/9f/0//P/9P/1//b/9v/0//P/8//z
//T/9P/1//X/9//2//b/9v/0//T/9f/2//f/+P/5//n/+P/3//f/9v/4//n/+f/5//r/
+v/5//n/+P/4//f/9v/4//n/+v/6//r/+v/6//r/+//8//z//P/+//7//P/8//z/+//6
//r//P/9//7//v/7//v//P/8//z//f/+//7//v/+//7//f/8//z//P/7//z//P/7//r/
+f/5//n/+f/5//n/+v/7//v/+f/4//j/9v/2//b/9v/5//r/+v/6//j/+P/4//f/9//4
//n/+v/8//v/+f/5//j/9//2//b/+f/5//r/+v/4//f/9//3//f/+P/5//r/+v/5//j/
+P/2//X/9f/2//n/+v/7//v/+P/4//j/+P/4//j/+//8//z/+v/6//r/+v/4//n/+f/5
//v/+//7//v/+f/5//n/+v/7//3//v8AAP7//////wAAAQADAAMAAwADAAIAAQABAP//
/v/9//z/+v/5//j/9v/1//P/8//x/+7/7f/t/+7/8P/x//T/9f/z//P/8//z//X/9v/2
//b/+P/4//n/+f/3//n/+v/7//7//v/+//7//P/8//z//P//////AAAAAAAAAAAAAAAA
/v/+//7//v8AAAEAAgADAP//AQAGAA8AGAAhACEAHAATAAQA9P/j/9P/vv+m/5D/fP9x
/3D/a/9l/2f/dv+I/5j/nv+b/5j/mv+e/6f/tf/B/8v/1P/b/+T/7f/w//T/9//4//r/
/f/+////AQADAAQABQAEAAMAAgABAAMABQAFAAUABQAFAAUABQAFAAUABgAHAAgACQAJ
AAkACAAHAAYABQAIAAgACAAIAAgABwAGAAYABgAGAAcABwAJAAkACQAIAAYABgAGAAYA
CAAIAAgACAAIAAcABwAHAAUABQAFAAUABgAHAAgABwAGAAUABAADAAUABQAFAAUABgAF
AAUABQADAAMAAwADAAUABQAFAAQAAgABAAEAAQAEAAQABQAFAAUABAAEAAQAAgACAAMA
BAAGAAYABgAFAAMAAwAEAAQABgAHAAcABwAGAAYABQAFAAMABAAEAAQABwAHAAcABgAE
AAQABAAEAAcACAAIAAgACAAIAAYABgAFAAUABQAGAAkACQAJAAgABgAFAAUABAAGAAcA
CAAIAAYABgAGAAUAAwAEAAUABQAIAAgABwAGAAUABQAFAAUABQAFAAYABwAHAAUABAAE
AAIAAgACAAIABQAGAAYABgACAAIAAgABAAMABAAFAAYABgAFAAMAAwADAAMAAwAEAAUA
BQAGAAYABAADAAMAAwADAAQABQAGAAYABQAEAAQABAADAAMABAAGAAYABgAFAAIAAgAC
AAIAAgACAAMABAAGAAYABQADAAEAAgACAAMABgAGAAYABgADAAEAAQACAAQABAAEAAQA
AgADAAMAAwADAAMAAwADAAUABQAFAAYAAwADAAIAAgAEAAUABQAGAAcACQAJAAkACwAK
AAkACQALAAwADQAOAAsACQAHAAQABAADAAQAAwD///3//P/8//v/+f/5//f/+v/7//z/
/f/8//z/+//6//v//P/+//////8BAAIAAwACAAIAAgACAAMABAAFAAYABgAFAAUABAAG
AAYABgAGAAYABgAGAAYABQAFAAUABQALAA0AEAAVABwAIwAjAB4AFQAKAPz/6//b/8L/
qP+Q/3z/cf9y/3H/bf93/4b/kv+e/6D/mf+W/5r/ov+v/7//y//V/9r/3//m/+3/9P/6
////BAAFAAcABwAHAAcABwAGAAUACAAJAAoACwAKAAsACgAJAAoACwAMAA0ACwALAAwA
DQALAAsACgAJAAwADQAOAA8ADwAOAA0ADAANAA0ADQAOAA4ADgAPAA8ADgANAAwACgAL
AAwADQAOAAwADAAMAAwADgANAA0ADQANAA0ADQANAAwACwAKAAcACgALAAwADQAKAAkA
CAAHAAcABwAIAAkACQAJAAkACQAHAAcABwAGAAcABwAIAAkACQAIAAgABwAJAAgACAAI
AAgACAAJAAoACAAIAAgABwAKAAsADQAOAAsACwAKAAkACQAKAAoACwAJAAoACgAKAAoA
CQAIAAYACQAKAAsADAAKAAoACQAIAAkACgAJAAoACwALAAsADAAMAAsACgAIAAoACwAN
AA4ACwALAAsACgAJAAoACwALAAkACgALAAsACgAKAAkACAAKAAsADAANAAoACQAJAAkA
CgAJAAkACgAMAAwADAAMAAoACgAJAAgACQAKAAsACwAKAAoACgAKAAwACwAJAAkACwAL
AAsADAAKAAkACQAIAAkACQAKAAsACAAIAAgACAAKAAkACAAIAAoACQAJAAoABgAIAAoA
CgAKAAoACgALAAsACwAKAAkACAAHAAoACwAMAA4ADQANAAwADAAOAA8ADwAQABEAEwAT
ABMAEgAQAA4ADQAOAA4ADgAOAAgABQACAP7//v/9//7//f/8//v/+//8//z/+//8//v/
/P/9//7///8AAAAA///+////AAACAAMAAwAFAAYABwAHAAYABQAEAAcACAAJAAoACgAJ
AAkACAAIAAgACAAIAAoACgAKAAoACgAJAAgABwANABEAFgAdACQAJwAlAB4AFQAIAPr/
6//b/8L/qv+U/4D/d/94/3f/df+B/5L/ov+q/6j/o/+i/6T/qv+1/8X/0f/Z/97/4//q
/+//9v/6////BAAEAAcACAAJAAkACQAIAAcACAAJAAoACwAKAAsACgAJAAsACwALAAsA
DQANAA4ADwAOAA0ACwAJAAwADQAOAA8ADQAMAAsACgALAAsACwAMAAwADAANAA0ADAAL
AAoACAALAAwADQAOAA0ADAALAAoADAALAAsACwALAAsACwALAAkACQAJAAcACgALAAwA
DQAKAAkACAAHAAcABwAIAAkABwAHAAcABwAFAAUABQAEAAUABQAGAAcABwAGAAYABQAH
AAYABgAGAAYABgAHAAgABgAGAAYABQAIAAkACwAMAAkACQAIAAcACAAIAAcABwAJAAoA
CgAKAAoACQAIAAYACQAKAAsADAAKAAoACQAIAAkACgAJAAoACwALAAsADAAMAAsACgAI
AAoACwANAA4ACwALAAsACgAJAAoACwALAAsADAANAA0ADQAMAAoACAAKAAsADAANAAwA
CwALAAsADQALAAoACgAKAAoACgAKAAgACAAHAAYABgAIAAoACwAKAAoACgAKAAwACwAJ
AAkACwALAAsADAAKAAkACQAIAAgACQALAA0ACgAKAAoACgAKAAkACAAIAAoACQAJAAoA
CwAKAAkABwAKAAwADAAMAAsACgAJAAgACAAJAAkACQALAAsACwALAAkACQAJAAoADAAN
AA0ADgAMAA0ADQAOABEAEwATABMAEwASABEAEQAQAA4ADAAKAAgABwAGAAQAAQD/////
/f/8//v/+//8//3//f///////v/9//z/+//+/wAAAQACAAEAAAAAAP//AQADAAQABQAI
AAgACAAIAAcABgAFAAQABgAHAAkACgAJAAgABwAGAAgACAAIAAgACQAJAAkACQAHAAkA
DgATAB4AKQArACQAGQAOAP7/7f/f/87/tv+i/47/gf96/3f/df93/4b/nP+u/7b/tf+y
/67/qv+t/7n/x//T/9z/5f/q//H/9v/4//n//P8AAAMABAAFAAgACQAJAAkACAAHAAYA
BQAGAAkACgALAAoACQAIAAcACQAJAAoACwALAAsACgAJAAcABwAHAAcACgAKAAoACgAJ
AAcABQAEAAYABgAHAAcABwAHAAcABgAEAAQABAAEAAUABgAHAAgABwAFAAQAAwAFAAUA
BQAFAAUABQAFAAMAAQABAAEAAQACAAMABAAFAAMAAQAAAP/////////////////////+
//3/+//6//n/+//8//7////+//z/+//6//v//P/+/wAAAAAAAAAA///9//3//v/+//7/
/////////P/8//v/+//7//z//P/8//3//f/9//z/+v/6//r/+v/8//7///8AAP7//v/8
//z//f/9//3//v8BAAEAAQAAAP3//f/+//7/AAABAAIAAgD+//7//v/9//3//v//////
AAAAAP///v/7//v/+//7//3//f/+/////f/7//r/+v/8//z//P/8//3//v/+//7/+v/6
//r/+f/6//z//v8AAP7//f/7//v/+//7//v//P/9//3//v/+//r/+f/5//n/+v/8//7/
AAD///3/+//6//z/+//7//z//v/+//7//f/8//z//P/8//7//v///wAA/v/+//3/+//9
//7//v///wAAAAAAAAAA/f/9//3//f8BAAQABQAFAAUABQAFAAQAAgACAAMAAwADAAIA
AAAAAPv/+f/2//T/9P/z//T/9P/z//H/7//u/+//8P/x//L/9//2//b/9P/0//T/9P/1
//b/9//4//n/+v/7//z//P/8//z//P/9//7///8AAP///v/9//z//f/+////AAAAAAAA
AAAAAA==
         </WaveFormData>
      </LeadData>
      <LeadData>
         <LeadByteCountTotal>10000</LeadByteCountTotal>
         <LeadTimeOffset>0</LeadTimeOffset>
         <LeadSampleCountTotal>5000</LeadSampleCountTotal>
         <LeadAmplitudeUnitsPerBit>4.88</LeadAmplitudeUnitsPerBit>
         <LeadAmplitudeUnits>��V</LeadAmplitudeUnits>
         <LeadHighLimit>2147483647</LeadHighLimit>
         <LeadLowLimit>268435456</LeadLowLimit>
         <LeadID>V2</LeadID>
         <LeadOffsetFirstSample>0</LeadOffsetFirstSample>
         <FirstSampleBaseline>0</FirstSampleBaseline>
         <LeadSampleSize>2</LeadSampleSize>
         <LeadOff>FALSE</LeadOff>
         <BaselineSway>TRUE</BaselineSway>
         <ExcessiveACNoise>FALSE</ExcessiveACNoise>
         <MuscleNoise>FALSE</MuscleNoise>
         <LeadDataCRC32>4003110856</LeadDataCRC32>
         <WaveFormData>
ZABkAGQAZABjAGIAYQBgAGAAYABgAGAAXQBcAFsAWgBWAFQAUgBQAE4ATABKAEgAQgA+
ADoANgA0ADIAMAAuACsAKAAlACIAHQAaABcAFAASABIAEgASAA4ADAAKAAgACAAIAAgA
CAAGAAYABgAGAAUABAADAAIABQAGAAcACAAFAAQAAwACAAMABAAFAAYACAAIAAgACAAG
AAYABgAGAAcACAAJAAoACAAIAAgACAAKAAoACgAKAAwADAAMAAwACwAKAAkACAALAAwA
DQAOAAsACgAJAAgACQAKAAsADAAKAAoACgAKAAkACAAHAAYABwAIAAkACgAHAAYABQAE
AAYABgAGAAYABgAGAAYABgAFAAQAAwACAAMABAAFAAYABQAEAAMAAgADAAQABwAIAAgA
CgAKAAoACAAIAAkACwANAA8AEAARABAAEAAPAA0ADwAPAA4ADQALAAkACQAIAAYABwAI
AAgACgAJAAgABwAGAAQAAgD+//7//v///////////////v/+//3//f/+/wEAAQADAAEA
AAD+//3//P/+//7///////////////7//P/8//z//P///wAAAAAAAAAA/v///wMADwAf
ACwAOQBEAEsAVQBiAGcAZQBgAFcAQQAlAA4A/P/i/7n/hP9Q/yH/BP8D/w3/Gf8z/1H/
YP9u/4b/mv+q/7n/xf/P/9n/4P/n/+v/8f/2//n/+//9/wAAAQABAAEAAQAAAAAA//8E
AAYABwAIAAgABwAGAAYACAAJAAkACwALAAsACwALAAkACQAKAAoADQAOABAAEQARABEA
EQAQABEAEgAUABYAFwAYABkAGgAaABkAGQAYABwAHgAhACIAIQAhACEAIQAlACUAJgAp
ACwALAAvADEAMgAxADIANAA3ADoAPwBAAEEAQgBEAEUASABMAE4AUgBVAFUAWABbAFoA
WwBcAFwAXgBiAGQAZQBiAGIAYwBgAGEAYQBhAGIAYgBiAGEAYQBeAFsAWgBWAFcAVwBX
AFUAUABMAEoARwBFAEIAPgA8ADkANQAyAC8AKgAoACcAIgAjACAAHwAdABgAFgAVABMA
FAATABEAEAARAA8ADgAOAAsACgAJAAgACwALAAoACwAJAAkACQAKAAsADAAMAAwACwAM
AA0ADgANAA0ADAALAA4ADwAQABAADwAPAA8ADwARABEAEQARABMAEgASABIAEQARABAA
DwASABIAEgARAA8ADgAOAA4AEAAQABAAEAAQABAAEAAQAA8ADwAOAA0ADQAOAA0ADQAL
AAsACwALAA0ADQANAA0ADQANAA0ACwAJAAkACQAJAA0ADgAOAA0ADAALAAoACAAIAAgA
CAAJAAoACwAMAAsACgAJAAgACwAMAA0AEAAOAA4ADgAOAA0ADwAQABEAEwATABMAFAAT
ABEAEAAPABAADwANAAsACwAKAAoACwAKAAoACgAJAAoACQAJAAgABgACAP///v8BAAEA
AQABAAEAAAAAAP////8AAAEAAQADAAEAAQAAAP///v/9//z//v///wAAAQD///7//v/+
//z//P/9//7///8AAP//AAD//wUAEwAhAC4AOwBGAE8AWwBmAGcAYQBaAEsAMQAXAAQA
8P/S/6f/dP9A/xX/Av8F/w//I/9D/13/Zv94/47/nv+s/7n/xf/R/9v/5P/p/+3/7//y
//X/9//5//v//f/+///////+//7//f8AAAIAAwAEAAMAAwADAAQAAgADAAMABQAGAAcA
CAAJAAgABwAHAAYACgAKAAsACwAKAAsADAAMAAwADAANAA4AEQASABMAFAAUABMAEwAS
ABQAFgAZABoAGgAbABwAHQAdAB0AHgAhACMAJAAoACsAKgApACoALAAvADIANwA4ADgA
OgA9AD8APgBCAEQASABMAE0AUQBVAFMAUwBTAFIAVABYAFoAWwBZAFoAXABaAFgAVwBW
AFYAWABYAFcAVwBUAFEAUABMAEsASwBLAEkAQwBAAD8APQA5ADYAMgAwAC4AKwApACcA
IgAgAB8AGgAZABYAFQATAA8ADgAOAA0ACgAJAAcABgAIAAcABwAIAAcABgAFAAQABQAF
AAQABQADAAMAAwAEAAMABAAEAAQABQAGAAcACAAHAAcABgAFAAYABwAIAAgABgAHAAgA
CQAHAAcABwAHAAoACgALAAwACQAJAAgABwAJAAoACwALAAoACgALAAwACwAKAAkACAAJ
AAoACwAMAAkACQAIAAcABwAIAAcABwAHAAcABwAHAAUABQAFAAUABgAHAAgABwAGAAUA
BAADAAMABgAHAAoABwAGAAUABAACAAIAAgACAAMABAAFAAYABQAEAAMAAgAGAAYABgAI
AAgACAAIAAgACQALAAwADQAOAA8AEAASABEADwAOAA0ADgANAAsACQAJAAgACAAJAAkA
CAAHAAUABgAFAAUABAACAP7/+//6//z//f/+///////+//7//f/7//z//f/9/wEA////
//7//f/8//v/+v/9//3//f/9//3//P/8//z/+v/6//v//P/9//7//f/+//3/AQAJABcA
JgAxAD4ASQBTAGAAZwBjAFwAUwA7AB8ACAD0/9z/uf+K/1b/Jf8G/wH/Cf8V/zH/Uf9e
/2r/gP+W/6L/r/+9/8n/1f/e/+P/6f/r/+7/8f/z//X/9//5//r/+//7//r/+v/5//3/
/v/+//7/////////AAD+//////8BAAMAAwADAAMAAgABAAEAAAAEAAQABQAFAAQABQAG
AAYABAAEAAUABgAIAAoADAAOAAwACwALAAoADAAOABEAEgATABMAEwATABMAEwAUABcA
GQAaAB4AIQAgAB8AIAAiACYAKAAsACwALgAwADMANQA1ADgAOQA8AD4APwBDAEcARgBH
AEgASABLAE4ATwBPAE0ATgBQAE4ATABLAEoASgBLAEwATABNAEkARQBDAD4APwA/AD8A
PQA5ADYANQAzAC4AKgAlACIAIAAdABsAGQASABAADwAKAAkABgAFAAMA///+//7//f/7
//n/9v/0//b/9f/1//b/9P/y//D/7v/v/+//7v/v/+//7//v//D/7v/u/+3/7P/s/+7/
8P/y//L/8f/v/+3/7v/v//D/8P/w//H/8v/z//L/8f/w/+//8P/w//H/8v/x//H/8P/v
//L/8v/y//H/8P/w//H/8v/x//D/7//u/+//8P/x//L/7//v/+7/7f/u/+7/7P/r/+3/
7f/t/+3/7P/r/+r/6f/q/+v/7P/r/+r/6f/o/+f/6f/q/+v/6//s/+r/6f/o/+f/5v/o
/+j/6P/o/+b/5v/m/+b/5P/k/+T/5P/o/+j/6P/q/+j/6P/o/+j/6f/r/+z/7f/t/+3/
7f/u/+z/6//r/+v/6//r/+r/6f/m/+T/4//j/+X/5v/n/+f/5v/l/+X/5P/j/+D/3v/e
/+H/4f/h/+H/3//e/97/3f/d/97/3//f/+H/3//f/97/3P/c/9z/3P/e/9//4P/h/+D/
3v/d/9z/3v/e/9//4P/g/+D/3v/e/9v/3//p//n/CAATABwAIQAjACoAMQA1ADQAMwAl
AAsA8P/e/9D/uf+U/2b/Nf8Q/wP/A/8F/xf/Nf9I/1L/Zv9+/5D/mf+j/6//t/++/8P/
yf/P/9T/1//Z/9v/3v/f/9//3//e/97/3//f/+P/5P/k/+T/5P/j/+L/4v/k/+X/5f/n
/+f/5//n/+f/5f/l/+b/5v/p/+r/7P/t/+v/6//r/+r/7P/s/+3/7v/t/+7/7//w/+//
7//w//D/8v/0//f/+P/3//f/9//3//v/+//8////AAAAAAMABQAGAAUABgAIAAwADgAS
ABIAEwAUABYAFwAZAB4AIQAmACkAKQAsAC8ALwAvAC8ALgAyADYAOAA5ADYANgA3ADQA
NQA1ADUANgA2ADYANQA1ADIALwAuACoAKwArACsAKQAkACAAHgAbABkAFgASABAADQAJ
AAYAAwD9//z//P/4//n/9v/1//P/8P/u/+3/6//s/+v/6f/o/+n/5//m/+b/4//i/+H/
4P/j/+P/4v/j/+L/4f/g/+D/4f/i/+L/4v/i/+L/4v/i/+H/4f/g/9//4v/j/+T/5P/j
/+P/4//j/+X/5f/l/+X/5f/k/+T/5P/i/+P/4//j/+X/5v/n/+f/5f/k/+T/5P/m/+b/
5v/m/+b/5v/m/+b/5f/l/+T/4//l/+b/5f/l/+P/4//j/+P/5f/l/+X/5f/n/+f/5f/j
/+L/5P/k/+T/5P/m/+b/5v/m/+T/5P/k/+T/5f/m/+f/6P/p/+j/5//o/+j/6P/o/+j/
6v/t/+//8f/w/+//7v/u/+//7//w//H/7v/t/+v/6f/n/+b/5v/n/+v/7P/t/+3/6f/n
/+b/5P/l/+T/5P/m/+b/5f/k/+P/4//i/+L/4f/k/+b/6P/p/+j/5f/k/+L/5f/m/+f/
6P/n/+f/5//n/+X/5P/k/+T/5f/m/+j/6v/n/+b/4//i/+n/8f/9/wsAFgAfACQAKQA1
AEIASwBJAEgAPQAlAAkA8v/g/8z/rf9+/1D/If8A//v+//4H/yH/Qf9Q/2L/ev+Q/5z/
p/+v/7n/wf/K/9P/2//h/+T/5//p/+v/6//r/+r/6f/r/+z/7v/v/+//8P/w//D/8f/x
//H/8v/0//X/9f/3//T/8//y//H/9P/1//f/+P/4//j/+f/5//j/+f/6//r//f/+/wAA
AgAAAAAAAAAAAAIAAwAFAAYABQAGAAgACAAKAAsADAANABAAEQATABcAFwAWABgAGQAc
AB0AIAAkACQAJgAqACoALAAuADEAMwA2ADoAPABAAD8APwBCAEUASQBLAE0ATgBNAFAA
UQBRAE8AUABSAFAAUQBRAFEAUgBPAE4ATABLAEsASQBJAEYARABDAEIAPwA5ADYANQAz
ADEALgAqACgAJAAfABsAFwAUABQAFQASAA4ACgAIAAUAAQAAAAAA/////////v/+//z/
+f/3//b/+P/4//j/+P/2//X/8//z//P/8//z//T/9//4//j/+P/0//T/9P/0//j/+f/5
//n/9//3//f/9v/2//f/+P/5//r/+//8//3//P/6//n/+P/5//v//P/9//z//P/8//v/
+v/6//v//P/9//7///8AAP3//P/7//r//P/9//3//f/8//z/+v/5//n/+f/5//n/+//7
//v/+//3//X/9f/2//f/+P/5//r/+f/4//f/9v/0//T/9P/0//X/9v/3//j/9//2//X/
9v/5//r/+//8//v//f/+/////f/9//3//v8BAAEAAgADAAAA/f/5//X/+P/4//n/+//6
//r/+v/5//f/9f/0//L/8//y//L/9P/y//H/8P/v//D/8P/x//H/8f/y//P/8//0//H/
8P/u//H/8v/z//T/8v/x//D/7//w//D/8f/y//L/8v/z//T/8v/y//D/8P/3//3/BwAV
ABwAJQAwADsASwBaAGEAXwBYAEkALwAVAP7/7P/U/6//fv9O/x3//P73/v3+B/8l/0X/
WP9q/4L/lP+g/6v/s/+9/8n/0v/d/+X/6//t/+//8P/x//D/8f/x//H/8//0//b/9//4
//j/9//2//j/+f/6//z/+v/7//v//f/7//v/+//7//7///8BAAIAAQAAAAAA//8BAAMA
BQAGAAQABAAFAAYABQAGAAcACAAMAA0ADwAQABAAEAARABAAFAAVABYAFwAZABkAGgAd
ABwAHAAfACEAJAAlACgALAArACwALwAuADMANgA6AD0APgBCAEQASABJAEkATABPAFEA
UwBVAFYAVgBYAFgAVwBYAFoAXQBcAFwAWwBaAFoAWQBYAFYAVQBXAFUAVQBSAE8ATQBL
AEcARABCAEIAQQA8ADgAMwAwACsAJwAkACEAHwAeAB4AGgAVABAADQAJAAgACAAJAAkA
BgAFAAMAAgD///3//P/8//3//v///wAA///9//r/+f/6//v//P/+//3//v/+//7//P/8
//z//P///wEAAgADAAIAAQAAAP7///8BAAMABQADAAMAAwADAAMAAgACAAIAAwAFAAYA
BwAFAAQAAwABAAEAAgAEAAYABAAEAAQABAACAAIAAgACAAQABQAFAAUAAwACAP///f8A
AAEAAgADAAIAAQAAAP///f/9//3///8CAAAAAAAAAAAA///+//3//P/9//7///8AAP7/
/v/+//7/AAAAAAAAAgAEAAQABAAEAAQABQAFAAUACAAJAAoADAALAAkACAAHAAYABQAD
AAEAAgACAAMABQADAAIAAQD///////8AAAAA/f/6//j/+P/5//n/+f/5//r/+v/7//v/
+v/6//r/+f/9//v/+//6//j/+P/4//j/+f/5//n/+f/6//r/+//8//n/+P/4//j/+//8
//v//P///wMADQAbACYAMwA+AEkAWQBoAG0AZwBgAFEANQAdAAoA9v/a/6//eP9E/xP/
+P77/gX/Ff83/1X/Yv9y/4r/mP+m/7P/v//L/9f/4v/p/+3/7//z//X/9v/3//n/+//8
//3//P/8//3//f///wAAAAAAAAMAAwADAAQAAwADAAIAAwAEAAUABgAHAAUABQAGAAYA
CAAIAAkACQAKAAsADAAMAAsACgAKAAoADAAOABAAEgATABMAFAAUABUAFgAYABgAHAAd
AB4AHwAgAB8AHwAhACMAJAAoACsAKwArAC0AMAAyADQAOAA4ADwAPgBBAEMAQwBGAEcA
SgBOAE8AUwBXAFYAVwBYAFgAWwBeAF8AXwBfAGAAYgBgAF8AXQBbAFoAWwBcAFwAXQBa
AFcAVgBSAFAATwBOAEsASQBGAEUAQwA+ADoANQAyADIALwAtACsAJAAiACEAHAAaABYA
FAARABAAEAARABEADQALAAgABgAIAAcABwAIAAcABgAFAAQABgAFAAMAAwAEAAUABgAI
AAYABgAFAAQABQAGAAcACAAHAAcABgAFAAcABwAHAAYABwAJAAsADQAKAAkACAAHAAoA
CgALAAwACwALAAoACQAIAAgACAAHAAkACgAMAA4ADAAKAAgABgAHAAgACQAKAAkACQAI
AAcABgAGAAQAAwAEAAUABgAHAAYABQAEAAMABAAFAAYABQAHAAUAAgAAAAAAAAAAAAEA
AgADAAQAAwACAAEAAAABAAIAAwAEAAYABgAGAAgABgAGAAYABgAIAAsADQAPAAwACwAK
AAoADQANAA4ADwAMAAsACQAHAAYABAADAAMABwAIAAkACQAGAAMAAQD+/wAA/v/9//7/
/f/9//3//f/7//r/+v/5//r//P/+///////7//n/9v/5//r/+//8//v/+//7//v/+f/4
//j/+P/5//r//P/+//v/+v/3//b/+f///wsAGQAoADEAPABBAEcAVgBlAGsAZgBhAE0A
KwAOAPb/4v/B/5b/ZP8x/w7/A/8F/wv/I/9B/1T/Yv96/5L/pP+x/7n/wf/L/9L/2f/h
/+f/7v/x//P/9f/0//X/9f/1//j/+P/5//n/+f/6//r/+v/5//n/+f/6//v//f/+/wEA
/v/9//z/+//8//3///8AAAAAAAABAAEAAQABAAEAAAABAAIABAAGAAQABAAEAAQABwAH
AAgACAAJAAoADAAMAAsACwALAAsADgAPABEAFQAVABQAFgAXABsAGwAdACAAIAAiACYA
JgAnACgAKgArAC0AMgA1ADoAOgA5ADsAPQBAAEEAQgBCAEMARgBHAEcARgBGAEcARABF
AEUARQBGAEUARABCAEEAQgA/AD4AOgA6ADkAOAA1AC8ALAArACkAJgAkACEAIAAcABcA
EwAPAA0ADAAMAAgACAAEAAIA///8//r/+f/3//f/9//2//b/8//x//D/8P/w//D/8P/w
//D/7//t/+3/7P/r/+r/6v/t/+7/7v/u/+r/6v/q/+r/7P/t/+3/7f/v/+//7//u/+3/
7f/t/+3/7//v/+//7//t/+z/7P/s/+r/6//r/+v/7v/u/+7/7f/r/+r/6v/q/+z/7P/s
/+z/6P/o/+j/6P/o/+n/6f/p/+j/6P/m/+X/4//j/+P/4//k/+X/5v/n/+b/5f/k/+H/
4f/h/+P/5v/l/+T/4//i/+H/4P/f/97/3//g/+H/4v/h/+D/3//e/+D/4P/g/+L/5P/k
/+T/5P/k/+X/5f/l/+f/5//n/+j/5v/l/+X/5f/k/+P/4f/f/+H/4P/g/+H/4f/g/9//
3f/f/9//4P/g/93/2v/Y/9j/2f/Z/9n/2f/b/9r/2v/Z/9f/2P/Z/9n/3f/b/9v/2v/Y
/9j/2P/Y/9n/2f/Z/9n/2v/a/9v/3P/b/9r/2v/a/9v/3P/b/9z/3f/j/+3/+/8GABEA
HAAfACUAMAA5ADcAMAApABMA+f/m/9j/yv+r/4L/Tv8b/wD/+/77/gn/Kf9D/07/XP9y
/4T/jv+Z/6X/sf+7/8T/y//N/8//0v/V/9f/2f/d/9//4P/h/+H/4P/g/9//4//k/+T/
5P/n/+f/5//o/+f/5//m/+f/6v/r/+z/7f/s/+v/6//q/+z/7P/t/+3/8P/x//L/8v/x
//D/8P/w//L/9P/2//j/+P/3//f/9v/5//r//P/8//7///8AAAEAAgABAAEAAwAFAAYA
CgANAA4ADQAOABAAFAAWABoAGgAeACAAIwAlACMAJgAnACoALAAtADEANQA0ADUANgA2
ADcAOgA7ADsAOwA8AD4APAA6ADkAOAA4ADkAOgA6ADsAOQA1ADMALgAuAC0ALAApACcA
JAAjACEAHAAYABMAEAAPAA0ADAALAAYABAADAP7//f/6//n/9//3//b/9v/1//P/8f/u
/+z/7v/t/+3/7v/r/+r/6f/o/+r/6f/n/+f/6f/p/+n/6v/p/+j/5v/k/+T/5v/o/+r/
6f/p/+j/5//p/+n/6f/o/+j/6f/q/+v/6v/p/+j/5//q/+r/6//s/+v/6//q/+n/7P/s
/+z/6//s/+z/7f/u/+v/6v/p/+j/6f/q/+v/7P/r/+v/6v/p/+r/6v/o/+f/6P/p/+r/
6//o/+f/5v/l/+j/6f/q/+n/5//n/+f/5//l/+j/6f/r/+z/6//q/+n/6P/m/+b/5v/m
/+f/6P/p/+r/6f/o/+f/5v/q/+r/6v/s/+7/7v/u/+7/7f/v//D/8f/z//P/8//0//P/
8f/w/+//8f/x//D/7//t/+z/7P/t/+z/7P/s/+v/6//r/+z/7P/p/+b/5P/k/+f/5//n
/+f/5//m/+b/5f/j/+T/5f/l/+j/5//o/+j/5//m/+X/5P/m/+f/6P/p/+f/5v/m/+b/
5P/k/+X/5v/p/+r/6f/q/+f/6//1/wMAEgAdACoAMwA9AEgATQBJAEQAPQApABEA/v/w
/9z/uf+K/1j/J/8C//f+/f4H/yH/Qf9S/17/cv+E/5L/n/+t/7v/x//Q/9X/2f/d/+D/
4//l/+f/6//t/+7/7//v/+7/7v/t//H/8v/y//L/8//z//P/9P/y//P/8//1//j/+f/6
//v/+P/3//f/9v/5//r//P/9//z//f/+//7//v/+////AAACAAQABgAIAAgABwAHAAYA
CAAKAA0ADgAOAA8AEAARABEAEQASABUAFwAYABwAHwAgAB8AIAAiACYAKAAsACwALgAw
ADMANQA0ADgAOgA+AEAAQQBFAEkASABJAEoASgBNAFAAUQBRAFEAUgBUAFIAUgBRAFAA
UABRAFIAUgBTAFEATQBLAEYARQBFAEUAQwA/ADwAOwA5ADQAMAArACgAJgAjACEAHwAY
ABYAFQAQABAADAAKAAcAAwACAAIAAQD9//v/+P/2//j/9//3//j/9f/0//P/8v/z//P/
8v/z//P/8//z//T/8v/y//H/8P/x//L/8//0//P/8//y//H/8v/z//T/9P/y//P/9P/1
//P/8//z//P/9v/2//f/+P/1//X/9P/z//b/9v/2//X/9v/2//f/+P/3//b/9f/0//X/
9v/3//j/9f/1//T/8//z//T/8//z//P/8//z//P/8v/x//D/7//w//H/8v/x//D/7//u
/+3/7//w//H/8f/y//D/8P/w//D/7//u/+7/8v/y//L/8P/v/+v/6v/q/+v/7P/t/+7/
7P/s/+z/7P/q/+r/6v/q/+v/7P/t/+7/7f/s/+v/7P/t/+7/7//w//H/8//0//X/8//z
//P/9P/3//f/+P/5//b/9f/z//H/8v/y//P/9f/4//j/+P/3//X/8//y//D/8P/u/+3/
7v/s/+v/6v/p/+r/6v/r/+v/6//s/+3/7f/u/+v/6v/o/+v/7P/t/+7/7v/t/+z/6//s
/+z/7f/u/+z/7P/t/+7/7P/s/+r/6v/v//X//f8JABQAHwAqADcARQBUAFsAWQBWAEkA
MwAZAAIA8P/Y/7X/hv9Y/yn/AP/z/vf+//4X/zn/Tv9g/3j/jP+Y/6P/rf+1/8H/zP/X
/9//5f/p/+v/7P/t/+z/7f/t/+3/8f/y//T/9f/0//T/8//y//T/9f/2//j/+P/5//n/
+//6//n/+P/3//r/+//9//7//f/8//z/+//9////AQACAAQABAAFAAYABgAGAAYABgAI
AAkACwAMAAwADAANAAwAEAARABIAEwAVABUAFgAZABkAGAAaABsAIAAhACQAKAAnACgA
KwAqAC4AMAAzADUAOAA8AD4AQgBBAEEARABHAEsATQBPAFAATwBSAFMAUwBVAFYAWABW
AFgAVwBWAFYAVQBUAFIAUQBTAFEAUQBOAEoASQBIAEUAQwBAAD8APQA5ADYAMgAwACwA
JwAjAB8AHQAcABwAGAAVABAADQAJAAcABgAGAAUAAgABAP///v/7//n/+P/4//n/+v/7
//z/+f/3//T/8//0//X/9v/4//f/+P/4//j/9v/2//b/9v/6//v/+//7//r/+f/4//b/
9//5//v//f/9//3//f/9//v/+v/6//r/+//9//7///////7//f/7//z//P/9//7//v/+
//7//v/6//r/+v/6//v//f/+/////f/8//n/9//4//n/+v/7//n/+f/5//n/9f/0//X/
9v/3//j/+P/4//j/+P/2//b/9v/2//f/+P/5//r/+//6//n/+v/7//z//f/+////AQAC
AAMAAgABAAAAAAADAAMABAAFAAEA///8//n/+v/6//v//f/+//7//v/9//n/9//2//T/
9P/y//H/8v/y//H/8P/v//H/8P/w/+//8P/y//T/9f/0//H/8P/u//H/8v/z//T/9P/z
//L/8f/z//L/8v/y//T/9P/1//b/9f/0//H/8P/3////CwAXACAAKQAyADsASQBaAGUA
ZQBgAFUAOwAbAAIA7v/U/63/fP9I/xf/+P71/vv+B/8l/0X/Vv9o/4D/lv+i/63/tf+/
/8n/0v/b/+P/6f/t/+//8P/x//D/8f/x//H/9f/2//j/+f/6//r/+f/4//v/+//7//z/
/P/9//3////+//3//P/7//7///8BAAIAAwACAAIAAQACAAMABAAEAAUABgAIAAoACAAI
AAgACAAMAA0ADwAQABAAEAARABAAFAAVABYAFwAZABkAGgAdAB0AHAAeAB8AJAAlACgA
LAArACwALwAuADEANAA4ADsAPABAAEIARgBGAEUARwBJAE0ATwBRAFIAUgBUAFQAUwBV
AFYAWABWAFYAVQBUAFQAUwBSAFAATwBRAE8ATwBMAEkARwBFAEEAPQA6ADkANwAzADAA
LAAqACYAIQAdABkAFgAWABcAFAARAAwACQAFAAQABAAFAAUABAADAAEAAAD9//v/+v/6
//v//P/9//7//f/7//j/9//5//n/+f/6//v//P/8//z/+P/4//j/+P/7//3//v////7/
/f/8//r//P/9//7///////////////3//P/8//z//f///wAAAQABAAAA///9//7//v//
/wAAAAAAAAAAAAD9//z/+//6//v//f/+/////P/8//r/+f/7//v/+//7//v/+//7//v/
+v/5//j/9f/5//v/+//6//n/+P/3//b/+P/4//j/+P/2//b/9v/2//T/9P/0//T/+P/4
//j/+v/6//r/+v/6//v//f/+////AQABAAEAAgABAP///v/9//3//f/8//v/+v/4//f/
9//6//r/+v/5//b/9f/1//T/8v/u/+v/6v/s/+3/7v/v/+7/7P/r/+n/6v/s/+7/7//x
/+//7//u/+z/7P/s/+z/7//v/+//7//u/+z/6//q/+v/7P/u//D/8P/w/+7/7v/r//H/
+f8HABYAJQAwADcAPwBMAFcAWwBYAFMAQQAjAAYA7v/Y/7f/iv9W/yH//P7x/vf+Af8Z
/zf/SP9S/2b/fv+Q/5//q/+3/8H/yP/P/9P/1//e/+H/4//l/+j/6f/p/+n/6f/o/+j/
5//q/+z/7f/u/+7/7f/s/+z/7v/v/+//8f/z//P/8//z//L/8f/x//D/8//0//b/9//1
//X/9f/0//b/9v/3//j/+f/6//v//P/8//v/+//6//7/AAADAAQAAwADAAMAAwAFAAUA
BgAJAAwADAAPABEAEgARABIAFAAYABoAHgAeAB4AIAAjACUAJAAoACoALgAxADEANAA3
ADUANQA1ADQAOAA8AD4APwA+AD4APwA8AD4APQA8ADwAPAA8ADsAOwA3ADMAMQAsACwA
LQAuAC0AJwAkACMAIQAdABoAFgAUABIADwANAAsABgAEAAMA/v/9//r/+f/3//T/8v/x
/+//7v/t/+v/6v/q/+n/6f/q/+f/5v/l/+T/5//n/+b/5//m/+X/5P/k/+P/5P/k/+T/
4//k/+X/5v/l/+X/5P/j/+b/5//o/+j/5v/n/+j/6f/p/+n/6f/p/+v/6v/q/+r/6f/p
/+j/5//p/+r/6//r/+j/6P/p/+r/6v/q/+r/6v/q/+r/6v/q/+f/5//m/+X/5//o/+f/
5//l/+X/5f/l/+X/5f/l/+X/5//n/+f/5f/k/+P/4v/h/+L/5P/m/+f/5P/i/+L/4v/j
/+P/4//k/+b/5v/m/+T/4f/h/+L/4//l/+f/6f/s/+v/6//s/+3/6//t/+3/7f/t/+3/
7P/t/+r/6P/m/+P/5f/m/+j/6f/n/+f/5f/k/+H/4f/h/+H/5f/j/+D/3//e/93/3P/e
/97/3v/e/+D/4P/g/+D/3//e/93/3P/d/97/3//g/9//3v/d/9z/3f/e/9//4P/e/97/
3v/e/w==
         </WaveFormData>
      </LeadData>
      <LeadData>
         <LeadByteCountTotal>10000</LeadByteCountTotal>
         <LeadTimeOffset>0</LeadTimeOffset>
         <LeadSampleCountTotal>5000</LeadSampleCountTotal>
         <LeadAmplitudeUnitsPerBit>4.88</LeadAmplitudeUnitsPerBit>
         <LeadAmplitudeUnits>��V</LeadAmplitudeUnits>
         <LeadHighLimit>2147483647</LeadHighLimit>
         <LeadLowLimit>268435456</LeadLowLimit>
         <LeadID>V3</LeadID>
         <LeadOffsetFirstSample>0</LeadOffsetFirstSample>
         <FirstSampleBaseline>0</FirstSampleBaseline>
         <LeadSampleSize>2</LeadSampleSize>
         <LeadOff>FALSE</LeadOff>
         <BaselineSway>TRUE</BaselineSway>
         <ExcessiveACNoise>FALSE</ExcessiveACNoise>
         <MuscleNoise>FALSE</MuscleNoise>
         <LeadDataCRC32>2345847773</LeadDataCRC32>
         <WaveFormData>
UABQAFAAUABOAEwASgBIAEgASABIAEgARQBEAEMAQgA+ADwAOgA4ADcANgA1ADQAMAAs
ACgAJAAiACAAHgAcABoAGAAWABQAEQAOAAsACAAHAAYABQAEAAAA/v/8//r/+P/4//j/
+P/2//b/9v/2//X/9P/z//L/8//0//X/9v/1//T/8//y//P/9P/1//b/9v/2//b/9v/2
//b/9v/2//n/+v/7//z/+//6//n/+P/5//r/+//8//7//v/+//7//f/8//v/+v/9//7/
//8AAP3//P/7//r//P/8//z//P/6//r/+v/6//j/+P/4//j/+f/6//v//P/5//j/9//2
//j/+P/4//j/+P/4//j/+P/2//b/9v/2//n/+f/5//j/9//2//X/9P/2//f/+P/6//r/
+//9//3/+//+////AAACAAUABgAHAAYABQAFAAQABgAFAAUABQADAAIAAQABAAIAAwAE
AAQABAACAP///P/6//j/+P/3//j/+P/4//j/+P/3//b/9P/y//L/8v/y//P/9P/1//T/
8v/w/+//7v/v/+//8P/x//H/8f/w/+//7P/s/+3/7f/v//H/8v/z/+//7v/u//D/9f/5
////DQAkAEAAYACIALMA1wD5ABYBJQEiAQ4B4wCnAF8AEQDE/33/Q/8l/xz/G/8p/0D/
Tv9b/3H/iP+b/6r/tv+//8j/0P/V/9r/3P/h/+T/5//t/+v/7P/t/+3/7P/t/+3/7f/w
//P/9P/1//T/9P/z//P/9f/1//f/+f/5//j/9//3//b/9//3//j//f/////////9//3/
/P/8/wEAAgADAAQACAAIAAgACQAIAAcACAAIAAsADgAPABEAEQAQAA4ADQASABQAFQAY
ABkAGgAdAB0AGwAcAB4AIAAlACYALAAwAC4ALwAwADAAMwA2ADoAPgBBAEIAQwBCAEEA
QQBCAEIARgBHAEkASwBKAEgARQBCAEIAQwBEAEUARABDAEIAPgA7ADgANgA0ADQANAA1
ADYAMQAuACsAJgAkACIAIgAjAB8AGwAXABQAEgAQAAwACgAMAAsACQAHAAIA///9//3/
+//7//z//f/7//r/+f/3//X/9f/0//T/9//3//f/9//1//T/8v/y//T/9f/3//f/9//4
//j/+P/2//b/9v/4//n/+v/8//7//f/+//v/+P/5//r//P///////////////P/8//z/
/P/+/wAAAQADAAAA/v/7//r/+v/7//z////9//3//f/9//z/+//6//r//P/9//3//v/9
//z/+//4//j/+P/6//r/+//6//r/+v/4//f/9v/1//r/+v/6//n/+P/3//b/9P/0//X/
9f/2//b/9//4//f/9v/2//X/9v/4//n/+//9//3//f8AAP//AAABAAMABQAFAAUABQAF
AAQAAwABAAIAAwACAAIAAQABAAIAAwADAAIAAQD+//3/+v/6//j/9v/1//T/9P/2//b/
9v/1//T/8v/y//L/8P/w//D/8P/x//D/8P/w/+//7v/s/+v/7f/v//D/8f/u/+3/7P/s
/+3/7f/u/+//8P/x//L/8v/w//L/9f/7/wMAFQAyAFAAcgCcAMMA4QD9ABQBGQEOAfQA
xwCJAD8A7/+k/2H/L/8d/xj/H/8z/0j/Vv9l/3n/jP+d/6r/uP/F/87/1P/b/97/4P/k
/+b/6P/t/+//8P/x//H/7//v/+7/7f/w//P/9P/1//P/9P/0//X/8//z//X/9//4//j/
+P/5//n/+f/4//j//f///////////////v/+////AAABAAIABQAGAAcACQAIAAcACAAI
AAwADgAOAA8AEAAQAA8ADwAQABIAEwAWABkAGgAdAB0AGwAcAB4AIAAjACQAKgAuAC4A
LwAwADAAMAAyADUAOAA8AD4AQABAAD8APwBAAEAAQgBDAEUARwBFAEQAQgBAAD0APQA9
AD0APQA9AD0AOgA1ADIAMAAuAC4ALgAvADAAKgAoACYAIgAfABwAGwAbABwAGQAWABQA
EAAOAAoACAAIAAcABQADAAIA///9//3/+v/5//n/+f/7//r/+f/3//P/8//y//L/9f/1
//X/9f/z//L/8P/w//D/8f/z//P/9f/2//b/9v/y//L/8v/0//b/9v/3//j/9v/4//b/
9P/0//T/9f/3//j/+f/6//v/+f/4//f/9v/5//r/+v/7//n/+P/2//b/8//z//P/9f/3
//f/9//3//X/8//x//D/8//z//L/8v/y//L/8v/w/+7/7v/w//D/8P/w//H/8v/u/+3/
7P/r/+7/8P/y//T/8f/w/+//7v/s/+z/7f/t/+//7v/u/+7/7f/s/+z/6//s/+7/7//x
//H/8f/x//T/9f/2//f/+f/7//v/+//7//r/+v/6//n/+//7//n/+P/3//f/+P/5//n/
+P/3//T/8v/w//H/8P/t/+v/6f/o/+n/6v/r/+v/6v/o/+j/6P/m/+b/5v/m/+f/5v/m
/+b/5f/k/+L/4f/k/+X/5f/l/+T/4//i/+L/4//j/+T/5f/n/+f/5//m/+T/5P/n/+v/
8f/9/xgANABWAHwApwDJAOcABAEPAQoB+ADVAJ8AWwANAMD/ef87/xn/Dv8N/xn/Mv9C
/0//Yf92/4n/mP+m/7H/vv/G/83/0P/S/9T/1v/Y/93/3v/g/+L/4//i/+P/4//j/+f/
6f/p/+n/5//o/+j/6f/n/+f/6f/r/+7/7v/u/+//7//v/+7/7v/z//X/9f/1//f/9//2
//b/+P/4//j/+P/7//z//f////7//f/+//7/AgAEAAQABQAGAAYABQAFAAYACAAJAAwA
DwAQABMAEwARABIAFAAWABkAGgAgACQAIwAlACcAKAAoACoALQAwADQANgA4ADgAOQA5
ADoAOgA+AD8AQQBDAEEAQAA+ADwAOwA7ADsAOwA7ADsAOwA4ADMAMAAuACwALQAsACwA
LAAoACYAJAAgAB0AGgAZABkAGQAVABEADgALAAgAAwAAAAIAAQD///3//P/5//f/9//z
//H/8P/v//D/8P/w/+//7P/r/+n/6P/r/+v/6//r/+v/6v/o/+j/5//n/+j/5//o/+r/
6//s/+j/6P/o/+r/7P/s/+3/7v/s/+7/7P/q/+r/6v/r/+3/7//v/+//7//s/+z/7P/s
/+//8P/w//H/8f/w/+7/7v/r/+v/6//t/+7/7//w//H/7//t/+v/6v/t/+3/7P/s/+r/
6v/q/+j/6P/o/+r/6v/q/+r/6//s/+r/6f/o/+f/6f/q/+v/6//t/+z/6f/o/+f/5v/n
/+j/6v/r/+n/6P/o/+j/5v/m/+f/5//o/+r/6//t/+7/7f/s/+7/8f/y//P/9f/1//X/
9f/1//T/9P/0//P/9v/3//b/9v/0//P/8//z//X/9v/3//b/8//w//D/7v/s/+v/6v/q
/+3/7v/v/+//7f/q/+n/6P/o/+j/6P/o/+n/6P/o/+j/5v/m/+X/5f/o/+n/6f/p/+j/
5//m/+b/6f/p/+r/6//p/+n/6f/o/+b/6P/t//X/+/8DABYALgBIAGwAlQC/AOMAAgEb
ARwBEgH3ANEAnQBXAAgAu/9z/z3/Iv8V/xn/Lv9C/1H/Z/9+/5H/oP+u/7n/wv/I/8//
1P/a/93/4P/j/+n/6f/q/+v/6//s/+3/7f/t//D/8//0//X/9P/0//P/8//1//X/9//5
//n/+P/3//f/9v/3//f/+P/9///////////////+//7/AwAEAAUABgAIAAgACAAJAAcA
BwAJAAoADQAQABEAEwATABIAEAAPABUAGAAaAB4AHgAeACAAHwAhACIAJAAmACsALAAy
ADYANAA1ADYANgA4ADwAQQBGAEgASgBMAEwATQBNAE4ATgBRAFMAVgBZAFgAVgBTAFAA
UABRAFIAUwBSAFEAUABMAEcARABCAEAAQQBAAEAAQAA5ADYAMwAuAC0AKgApACkAJQAh
AB0AGgAWABQAEAAOAA4ADQALAAkABAABAP/////+//3//f/9//v/+v/5//f/8//z//L/
8v/1//X/9f/1//T/8v/v/+7/7v/v//H/8f/v//D/8P/w/+7/7v/u//D/8v/y//P/9P/x
//L/7//s/+3/7v/w//P/8f/x//H/8f/u/+7/7v/u//D/8v/z//X/9P/y/+//7v/u/+//
8P/z//H/8f/x//H/8P/v/+7/7v/w//H/8f/y//H/8P/v/+z/7v/u//D/8P/x//D/8P/u
/+z/7v/u/+7/7v/u/+7/7//v/+3/7P/s/+z/7v/u/+//7//t/+7/7v/v//H/8f/x//T/
9//4//n/+//6//n/+P/3//n/+v/7//v/+v/5//b/9P/z//P/9P/1//j/+P/4//b/8f/u
/+7/7P/v/+//7//w/+//7v/t/+v/6v/o/+j/6P/p/+r/6//s/+n/5v/k/+L/5f/m/+b/
5//n/+f/5v/l/+b/5f/k/+T/5//n/+j/6f/m/+X/5P/i/+b/6v/x//X/9/8BABYAMgBW
AIIArwDZAP0AHAEpASYBFAHxAL0AewAvAN7/kf9N/yf/Fv8P/x3/OP9I/1n/cf+G/5X/
ov+s/7X/vP/E/83/1P/a/9z/3v/g/+X/5P/k/+T/4//l/+f/6P/p/+r/6//q/+n/6f/q
/+r/6//t/+3/7//x//D/7v/s/+v/7//x//L/9P/0//X/9P/z//X/9f/0//T/+P/6//z/
/v/9//z/+//7//3///8DAAYABQAGAAUABQAHAAgACAAJAA4AEAARABQAEgASABQAEwAW
ABgAGwAeACAAIAAlACgAJwApACsALAAvADIANgA6ADsAPAA9ADwAPwBBAEQARgBHAEcA
SABJAEcARgBEAEIAQQBDAEUARwBDAEEAPwA6ADkAOAA4ADgANAAyADEAMAAsACoAKAAk
ACMAIAAfAB8AGgAVABAADAALAAoABwAGAAUAAwAAAP3/+v/3//X/9f/z//P/9P/1//L/
8P/u/+v/7P/t/+3/7v/u/+3/7P/r/+v/6v/o/+j/6v/r/+3/7f/q/+r/6f/o/+n/6v/r
/+7/7f/s/+z/7P/s/+7/7P/q/+3/7v/w//P/8P/v/+7/7f/v//D/8f/y//L/8v/x//H/
8f/w/+7/7v/w//H/8v/1//L/8f/w/+//8f/x//H/8v/x//H/8P/w/+7/7v/u/+z/7f/u
//H/8v/r/+r/6v/q/+v/7P/t/+7/7f/s/+z/6//r/+r/6v/q/+v/7P/u/+//7v/u/+3/
7f/w//H/8v/2//X/9v/3//n/9//3//f/9//5//r/+//7//j/9//0//L/9P/1//f/+f/4
//j/+P/2//H/7v/u/+z/7//v/+//8P/t/+z/6//p/+v/6v/r/+z/6//q/+n/6P/o/+b/
5f/k/+X/5v/m/+f/5f/l/+T/4//l/+X/5f/m/+X/5f/m/+f/5f/l/+X/5P/q/+z/7//x
//P//f8WADYAXgCOALsA4QAFASIBLQEqARYB7QCxAG0AHQDM/4H/Qf8d/w7/C/8d/zr/
TP9d/3P/hv+V/6D/qP+x/7z/xv/P/9j/3P/d/97/3//j/+H/4v/j/+P/5f/n/+j/6f/o
/+n/6P/n/+r/7P/t/+//7f/t/+//8f/x//D/7//v//H/8//0//b/9v/3//b/9f/4//n/
+f/6//v//P/9//7//v/+//7///8CAAMABgAIAAcACAAHAAcACwAMAAwADQAOABAAEQAU
ABMAFAAXABcAGgAcAB8AIgAjACIAJgAoACoALQAwADIAMgA0ADcAOgA9AD4APwA+AEEA
QwBGAEgARwBHAEgASQBLAEoASABGAEUARQBFAEUARABDAEIAPgA9ADwAPAA8ADkANgA0
ADIALwAuAC0AKgAlACIAIQAhAB0AGQAVABIAEQAQAA0ADAAKAAcAAwD///3/+//6//v/
+P/3//f/9//2//T/8v/v//D/8f/x//L/8f/v/+3/6//u/+7/7f/u/+z/7f/v/+//7f/u
/+7/7v/v//D/8f/0//H/8P/w//D/8v/0//L/8P/y//L/8//1//T/8//y//H/8//0//X/
9v/0//T/8//z//T/9P/z//T/8//z//P/9f/0//P/8v/x//H/8f/x//L/8P/v/+3/7P/v
//D/8f/w/+7/7v/w//D/6//s/+z/7v/w//D/8P/w//D/7f/s/+z/6//u/+7/7//w/+//
7v/u/+3/7//w//D/8f/1//X/9f/4//j/+P/4//n/+v/7//z//f/9//z/+//5//n/+f/3
//b/9v/3//n/+//7//r/+f/2//X/8v/y//D/8P/v/+7/7v/u/+7/7v/t/+z/6v/q/+r/
6f/o/+f/5v/p/+j/6P/o/+b/5v/l/+X/5v/n/+f/5//o/+f/5v/m/+b/5f/l/+X/5v/n
/+j/6P/o/+r/6//v//X/BQAgAEIAaACYAMEA4wADAR4BJwEgAQgB2wCdAFEA/f+s/2P/
Kf8R/wr/Df8l/z7/TP9b/2//gv+R/57/qv+1/8L/zP/T/9b/2P/Z/9r/2//f/+D/4v/k
/+X/5P/l/+X/5f/n/+n/6f/p/+v/7P/s/+3/7P/r/+z/7f/u/+7/7v/v/+7/7//v//D/
8f/z//P/8//0//X/9f/2//j/+P/4//j/+//8//3////9//3///8AAAIABAAEAAUABwAI
AAgACQAJAAoACgAMAA8AEAATABMAEwAUABYAGAAZABoAIAAkACUAJwApACoAKAAqAC0A
MAA2ADgAOgA6ADkAOQA6ADoAOgA7AD0APwBBAEAAPgA8ADcANwA3ADcANwA3ADcANAAx
AC4ALAAqACkAKAAoACgAJAAiACAAHAAXABQAEwATABIADwAMAAoABgAEAAAA/v/8//v/
+f/3//f/9f/0//X/8f/v/+7/7f/v/+7/7f/r/+n/6f/o/+j/6f/p/+n/6f/r/+r/6P/o
/+X/5f/m/+X/5v/o/+n/6v/o/+j/6P/q/+j/6P/p/+r/6//u/+3/7P/r/+r/6v/r/+z/
7f/u/+//7P/s/+z/7P/r/+z/7P/t/+//7v/s/+z/6v/p/+j/6f/r/+v/6//r/+j/5//m
/+b/5//n/+b/5v/o/+j/6P/m/+X/5P/l/+T/5P/k/+X/5v/l/+X/4v/g/+D/4P/g/+H/
4v/k/+X/5P/i/+H/4P/h/+L/5P/l/+P/5P/k/+X/5f/l/+X/6P/s/+7/8P/z//D/7//u
/+3/8f/y//P/8//x//H/7//u/+v/6//s/+3/7//w//H/8P/q/+b/5f/i/+X/5f/l/+b/
5P/k/+T/4//g/97/3v/e/9//4P/h/+L/4f/e/9z/2v/b/9z/3P/d/9z/3f/d/93/2v/Z
/9j/2P/c/93/3//h/+D/3//e/9z/3P/g/+X/6//x//n/DAAmAEQAbACZAMEA4QD+AA0B
BAHuAMsAmQBdABMAxP99/z3/Ef8C//3+Bf8c/zD/Qf9X/3D/g/+S/57/pf+u/7b/v//G
/87/0P/S/9T/2f/Y/9j/2P/X/9n/2//c/93/3//h/+H/4f/f/+D/4P/h/+P/4//l/+f/
5v/k/+L/4f/j/+X/5v/o/+r/6//q/+n/5//n/+b/5v/q/+z/7v/w//H/8P/v/+//8P/x
//T/9v/3//j/9//3//j/+P/3//f/+//+/wAABAACAAIABAADAAQABgAJAAwADgAOABMA
FgAWABcAGAAYABsAHgAiACYAKAAoACgAJgAqACsALQAuAC4ALwAxADMAMgAwAC0AKgAq
ACsALAAtACsAKQAnACIAIQAgACAAIAAdABwAHAAcABYAFAASAA4ADgAMAAwADQAKAAUA
AAD8//v/+v/3//b/9P/z//H/7//s/+n/5//n/+f/5//o/+n/5v/k/+L/3//e/9//3//g
/9//3//f/9//3f/c/9r/2v/b/93/4P/h/97/3v/d/9z/2//c/93/4P/g/+D/4f/i/+H/
4v/f/9z/3//g/+L/5f/k/+P/4v/h/+L/4v/i/+L/5f/m/+b/5//m/+T/4f/g/+D/4f/i
/+X/4v/h/+D/3//h/+H/4f/i/+P/4//i/+L/4P/g/+D/3v/f/+D/4//k/+L/4P/f/97/
3//f/+H/4v/g/+D/4P/g/9//3v/e/93/3v/e/9//4P/f/97/3v/d/9//4P/g/+H/5f/l
/+X/6P/o/+j/6P/p/+r/6//s/+3/7P/s/+z/6//r/+v/6f/o/+n/6f/q/+v/6v/q/+r/
6P/o/+b/5//m/+T/4//i/+L/5P/k/+T/4//k/+L/4v/i/+H/4P/f/97/4f/g/+D/4P/e
/97/3f/d/97/3//f/9//4P/f/97/3v/d/93/3v/f/+D/4f/i/+L/4v/i/+f/7f/z/wEA
GgA0AFQAegClAMkA5QAAAQ0BCAH4ANsAsQB3ACkA1v+H/0P/Gf8I/wn/Hf80/0T/Vf9r
/37/jf+a/6j/tf/C/8r/z//S/9b/1v/Y/9r/3//g/+L/5P/l/+T/5f/l/+X/5//p/+n/
6f/r/+z/7P/t/+v/6//t/+//8v/y//L/8//z//P/8v/y//X/9//3//f/+P/5//n/+v/8
//z//P/8////AAABAAMAAQABAAMABAAGAAgACAAJAAwADAALAAsADQAOAA4AEAASABQA
GAAZABcAGAAaABwAHwAgACYAKgApACsALQAuAC4AMAAzADYAPAA+AEAAQAA/AD8AQABA
AEIAQwBFAEcARQBEAEIAQAA7ADsAOwA7AD0APQA9ADoANgAyAC8ALAArACoAKgAqACYA
JAAiAB4AGgAWABQAEwAUABEADgAMAAgABgACAAAAAAD///3/+//6//f/9f/1//D/7//v
/+//8f/w/+//7f/p/+n/6P/o/+n/6f/p/+n/6f/o/+b/5v/l/+X/5v/l/+f/6P/o/+j/
5P/k/+T/5v/m/+b/5//o/+j/6v/o/+b/5P/k/+X/5//o/+n/6v/r/+n/6P/n/+b/5//o
/+j/6f/r/+r/6P/o/+b/5f/k/+X/5v/n/+j/6f/n/+X/4//i/+X/5f/k/+T/5P/k/+T/
4v/h/+D/4f/g/+D/4P/h/+L/3//f/9//3//e/+D/4v/h/+L/4f/g/9//3v/c/9z/3f/d
/97/3v/f/+D/3f/c/9z/2//c/97/3//h/+P/4//j/+b/5f/m/+f/6f/r/+v/6//r/+v/
6v/p/+f/6P/p/+j/6P/l/+X/5v/n/+j/6P/o/+b/5v/k/+X/5P/h/9//3f/c/93/3v/f
/9//3v/c/9z/3P/a/9r/2v/a/9z/2v/Z/9j/1v/W/9X/1f/Y/9n/2f/Z/9j/1//W/9b/
1f/V/9b/1//Z/9n/2f/Y/9b/1v/X/93/4f/t/wQAIABCAG4AmQDBAOUABgEdASIBFgH3
AMUAgwAzAN7/j/9J/x3/Cv8D/w//KP86/0X/V/9q/3v/iv+W/6P/sP+4/73/wP/C/8T/
xv/I/83/zv/Q/9L/0//R/9H/0P/P/9L/1f/W/9f/1f/W/9b/1//V/9X/1//Z/9r/2v/a
/9v/2//b/9r/2v/f/+H/4f/h/+H/4f/g/+D/4f/i/+P/5P/n/+j/6f/r/+r/6f/q/+r/
7v/w//D/8f/y//L/8f/x//P/9P/0//b/+P/6//7////+//7///8AAAUABgAMABAADwAR
ABMAFAAWABgAGwAeACIAJAAmACYAJQAlACYAJgApACsALgAxAC8ALgAsACoAKQApACkA
KQApACkAKQAmACMAIAAeABwAHQAcABwAHAAXABQAEQAMAAcABAADAAMAAwD///v/+P/1
//L/7f/q/+r/6f/n/+X/4v/f/93/3f/Z/9f/1v/V/9X/1P/T/9H/zf/N/8z/zP/P/8//
z//P/83/zP/K/8r/yf/J/8r/yf/L/8z/zP/M/8j/yP/I/8r/zP/M/83/zv/M/87/zP/K
/8r/yv/L/83/z//P/8//z//N/8z/y//K/83/zv/O/8//z//O/8z/zP/L/8v/y//N/8//
z//P/8//zf/L/8n/yP/L/8v/yv/K/8j/yP/I/8b/xP/E/8b/xv/G/8b/x//I/8b/xf/E
/8P/xv/G/8b/xf/F/8X/xf/E/8P/wv/C/8L/xP/F/8X/xv/D/7//v//A/8L/wv/C/8L/
wP/A/8H/wf/B/8D/wP/A/8L/wv/D/8P/wP/A/7//v//B/8H/wf/E/8X/xv/H/8n/yf/J
/8n/yf/N/87/z//P/87/zf/K/8j/yP/J/8v/zf/P/9D/0f/Q/8z/yP/H/8T/xv/F/8T/
xP/B/8D/v/+9/73/vP+9/77/vP+8/7z/vP+6/7j/t/+2/7f/uP+4/7n/t/+3/7b/tf+1
/7X/tf+2/7X/tf+2/7f/tv+1/7T/sv+4/7z/vf+//8H/yf/e//7/JgBUAIMAqwDPAOwA
/QD+AO4AyQCRAE0AAQCw/2X/Hf/x/t7+1f7h/v7+Ev8j/zf/TP9b/2b/cP95/4L/jv+X
/6D/pv+n/6j/qf+t/6z/rP+s/6v/r/+x/7L/s/+y/7P/sv+x/7L/tP+1/7f/tv+1/7b/
t/+1/7T/s/+z/7f/uf+6/7z/vf+9/7v/uf+8/73/vf++/7//wP/B/8L/w//C/8H/wf/E
/8X/yP/K/8n/yv/J/8n/y//M/8z/zf/O/9D/0f/U/9T/1P/W/9X/1//a/97/4v/h/+D/
5P/m/+n/6//t/+7/8P/y//X/+P/5//r/+//6//3///8CAAQABQAFAAYABwAJAAgABgAE
AAMAAwADAAMAAAD///7/+v/5//j/+P/4//T/8v/x//D/7v/s/+r/5v/j/+D/3//f/9r/
1f/Q/8z/zf/M/8n/yP/E/8H/vf+5/7f/tf+0/7X/sP+v/6//r/+u/6z/qv+n/6j/qf+p
/6r/qf+n/6X/o/+l/6T/ov+i/6L/o/+l/6X/pP+k/6P/ov+h/6L/o/+m/6P/ov+i/6L/
pP+m/6T/ov+k/6T/pf+n/6b/pf+k/6P/o/+k/6X/pv+m/6b/pf+l/6f/pv+k/6T/pf+l
/6X/p/+k/6P/ov+h/6H/of+h/6L/oP+f/53/nP+d/57/n/+e/5z/nP+e/57/mf+Y/5n/
mv+b/5z/mv+a/5v/m/+a/5j/l/+W/5f/mP+a/5v/mv+a/5n/mf+d/53/nf+g/6H/ov+j
/6X/ov+h/6D/n/+j/6T/pf+l/6P/of+d/5r/nP+d/5//of+h/6D/n/+c/5j/lP+T/5D/
k/+T/5P/lP+R/5D/j/+N/47/jP+M/4z/jP+M/4z/jP+J/4b/hP+C/4T/hv+H/4n/iP+H
/4X/g/+D/4P/g/+E/4X/hf+G/4f/hv+F/4T/gv+G/4r/jf+P/5H/m/+0/9D/9v8mAFUA
eQCbALoAwQC2AJ4AcQA1AO//n/9S/wf/y/6t/qL+n/6z/s7+4P7v/gf/HP8t/zb/QP9J
/1L/XP9l/2r/cP9x/3L/c/93/3b/dv92/3X/d/95/3r/e/97/3v/ef93/3j/ev97/33/
e/97/33/f/99/3z/e/97/33/f/+A/4L/gf+B/3//ff9+/3//f/+A/4P/hP+F/4b/hf+E
/4P/g/+G/4f/iv+M/4v/jP+L/4v/jf+O/47/j/+Q/5L/k/+W/5b/lv+Y/5f/mv+c/5//
ov+h/6D/pP+m/6f/qf+r/6z/rv+w/7P/tv+3/7j/uf+4/7z/vf+//8D/vv+9/73/vf++
/77/vf+8/7n/uf+5/7n/tv+1/7T/sP+w/67/rf+s/6n/pv+k/6L/nv+c/5r/lv+V/5L/
kf+R/4z/h/+C/37/f/9+/3v/ev94/3X/cf9t/2v/af9o/2n/ZP9j/2P/Y/9g/17/XP9Z
/1r/W/9b/1z/W/9Z/1f/Vf9W/1b/Vf9W/1T/Vf9X/1f/VP9U/1P/Uv9T/1T/Vf9Y/1f/
Vv9W/1b/Vv9Y/1b/VP9W/1b/V/9Z/1f/Vf9T/1H/U/9U/1X/Vv9U/1T/U/9T/1P/Uv9Q
/1D/Uf9R/1H/U/9R/0//Tf9L/03/Tf9N/07/TP9L/0n/SP9I/0j/SP9G/0b/Rv9I/0j/
RP9C/0H/QP9D/0X/Rf9C/0H/QP8//z7/Pv8+/z//P/89/zz/PP88/zv/Ov86/zn/Ov88
/z3/P/8+/z3/PP8+/0H/Qv9D/0X/Rf9F/0X/Rf9D/0L/Qf8//0H/Qf8//z7/PP87/zv/
O/88/zz/PP86/zX/Mv8y/zD/L/8t/yv/Kv8s/yz/LP8r/yn/Jv8l/yT/JP8k/yT/JP8k
/yL/If8g/x3/HP8a/xn/HP8d/x3/Hf8b/xn/F/8W/xn/Gf8a/xv/Gf8Z/xn/GP8U/xb/
Gf8f/yf/Mf9E/1z/eP+e/8n/7/8PADAAQQA+ACwACQDV/5P/Rf/2/q3+bf5D/jT+Mf45
/k7+YP5r/n3+lP6p/rr+yP7T/tz+5P7p/uz+8P7z/vb++f7//v/+AP8B/wH///7//v7+
/f4A/wP/BP8F/wL/Av8B/wH/Af8B/wP/Bf8F/wT/A/8D/wP/A/8C/wL/Bf8H/wf/B/8F
/wX/BP8E/wf/CP8J/wr/DP8M/wz/Df8L/wv/Df8O/xL/FP8U/xX/Ff8U/xL/Ef8W/xj/
Gf8c/x7/IP8k/yX/J/8q/y7/Mv9P/2r/iv+o/4kAaQFJAigDNgNGA1cDaANlA2IDXwNa
A1UDUQNOA0oDSQNHA0YDRQNAAzoDMwMsAycDJQMjAyEDHQMZAxUDDgMIAwID/QL4AvMC
8ALuAuwC4wLeAtkC0gLLAsYCwwLBArsCtQKvAqoCpAKgApoClgKTApECjgKLAoQCfwJ7
AnkCdAJxAm8CbQJpAmYCYwJfAlkCVwJUAlICUAJPAk4CTQJJAkYCQgJAAj4CPQI9AjsC
OAI4AjcCNgIyAjACLgIuAi0CLAIsAiwCKQIoAiMCHgIdAhwCHAIdAhoCGQIYAhcCEwIQ
Ag0CCgIKAgoCCQIJAgUCAgL+AfwB+AH3AfYB9wH1AfMB8QHvAewB6QHmAeQB5AHjAeEB
4AHcAdoB2AHUAdEB0AHRAdABzgHMAcsBygHGAcUBxAHDAcIBwgHCAcEBvQG7AbkBtgG1
AbQBtAG0AbQBswGxAbABrQGrAakBqQGpAasBqwGrAakBqAGoAakBqgGpAacBpgGlAaQB
ogGgAZsBmQGXAZUBlQGWAZYBkwGPAY4BiwGIAYIBggGCAYIBfAF6AXgBdgF0AXIBcAFv
AW4BbQFsAWoBaAFmAWQBYAFeAVwBWgFYAVgBWAFYAVQBUgFQAU4BTAFMAUwBTAFLAUoB
SQFIAQ==
         </WaveFormData>
      </LeadData>
      <LeadData>
         <LeadByteCountTotal>10000</LeadByteCountTotal>
         <LeadTimeOffset>0</LeadTimeOffset>
         <LeadSampleCountTotal>5000</LeadSampleCountTotal>
         <LeadAmplitudeUnitsPerBit>4.88</LeadAmplitudeUnitsPerBit>
         <LeadAmplitudeUnits>��V</LeadAmplitudeUnits>
         <LeadHighLimit>2147483647</LeadHighLimit>
         <LeadLowLimit>268435456</LeadLowLimit>
         <LeadID>V4</LeadID>
         <LeadOffsetFirstSample>0</LeadOffsetFirstSample>
         <FirstSampleBaseline>0</FirstSampleBaseline>
         <LeadSampleSize>2</LeadSampleSize>
         <LeadOff>FALSE</LeadOff>
         <BaselineSway>TRUE</BaselineSway>
         <ExcessiveACNoise>FALSE</ExcessiveACNoise>
         <MuscleNoise>FALSE</MuscleNoise>
         <LeadDataCRC32>4090819771</LeadDataCRC32>
         <WaveFormData>
JgAmACYAJgAlACQAIwAiACIAIgAiACIAIAAgACAAIAAeAB4AHgAeAB4AHgAeAB4AGwAa
ABkAGAAWABYAFgAWABUAFAATABIADwAOAA0ADAAMAAwADAAMAAsACgAJAAgACAAIAAgA
CAAGAAYABgAGAAQABAAEAAQABgAGAAYABgAEAAQABAAEAAYABgAGAAYACAAIAAgACAAI
AAgACAAIAAkACgALAAwACgAKAAoACgALAAwADQAOAA4ADgAOAA4ADgAOAA4ADgAQABAA
EAAQAA4ADgAOAA4AEAAQABAAEAAOAA4ADgAOAAwADAAMAAwADgAOAA4ADgANAAwACwAK
AAwADAAMAAwADAAMAAwADAAKAAoACgAKAAwADAAMAAwACgAJAAkACQAKAAoADAAMAAwA
DgAQABAAEQATABQAFQAZABsAGQAZABcAFwAYABgAGgAZABkAGQAVABUAFQAWABYAFwAY
ABgAFQATABAADQAMAAwADAALAA0ADgAOAA4ACwAKAAkACAAIAAgABwAGAAgABwAGAAUA
AgACAAIAAQADAAQABAAEAAQABAAEAAQAAgACAAIAAgAFAAUABQAFAAMAAwACAAEAAQAA
AAMADQAjADsAVwB5AJ4AwADfAPsACQEMAf4A1ACZAF0AIgDx/83/r/+f/5v/lv+M/4z/
lP+c/6f/tf/G/9H/2f/h/+f/7f/x//b/+f/5//v//P/9/wAAAAABAAIAAAAAAAAAAQAF
AAUABgAGAAUABQAEAAIABAAFAAYABwAFAAUABQAFAAUABQAGAAYACAAJAAsADAALAAsA
CwAMAAwADQAOAA8ADwAPAA4ADgANAA0ADQAOABAAEQARABEAEAAQABAAEAARABEAEwAT
ABUAFQAWABcAFgAWABcAFgAXABoAHAAeAB0AHAAcABwAHwAgACEAIgAjACQAJAAkACMA
IwAlACUAJwAnACgAKAAmACUAJQAkACMAIwAjACMAJAAjACIAIQAeAB0AHAAcAB4AHQAd
AB0AHAAcABsAGgAaABoAGgAaABoAGAAXABcAFAATABIAEQATABMAEwARAA4ADQAMAAsA
DAAMAAwADAALAAoACQAJAAgABwAGAAYACQAJAAkACgAIAAgABwAHAAgACAAJAAsACwAL
AAsACwAKAAoACgAKAAsADAAOAA8ADgAOAA4ADgAQABAAEAASABIAEgATABMAEwATABIA
EgAUABUAFQAVABMAEwASABIAFAAUABQAFgAUABMAEwATABIAEAAQABAAEQASABIAEgAQ
ABAADgAOAA4ADgAQABAAEQAQABAAEAAOAA0ADQANABAAEAAQAA4ADgAOAA4ADAAMAAwA
DAAMAAwADAALAAsACwAMAAwAEAAQABAAEgATABIAEgATABQAFQAXABkAGQAZABkAGQAY
ABgAGAAXABcAFwAVABUAFwAYABgAGQAZABgAFAARAA4ACwAKAAoACgAJAAkACgAMAAwA
CwAKAAkACAAIAAgABwAGAAYABQAGAAUABAAEAAMAAQAAAAAAAgACAAIAAgAAAAAAAAAA
AAAAAAABAAEAAwADAAMAAwAAAP/////+/wMAEwArAEUAYwCHAKoAxgDhAPUA/wD8AOYA
tgB5AD8ACADb/7f/nf+T/5P/jP+I/4z/lP+c/6f/tf/C/8//1//h/+f/7f/x//T/9f/3
//n/+v/7//7//v///wAA/v/+//7///8DAAMABAAEAAIAAwADAAIAAgADAAQABQAHAAcA
BwAHAAUABQAGAAYACQAJAAoACgAJAAkACQAKAAgACQAKAAsADQANAAwADAALAAsACwAM
AA4ADwAPAA8ADgAOAA4ADgARABEAEwATABUAFQAWABcAFQAWABgAGAAYABoAGwAcABwA
HAAdAB4AHwAgACEAIgAlACYAJgAmACYAJQAmACUAJwAnACgAKAAmACUAJQAkACMAIwAj
ACMAIgAhACAAHwAeAB0AHAAcAB4AHQAdAB0AHAAcABsAGgAYABgAGAAYABkAGAAYABkA
FgAVABQAEwAVABUAFQATABIAEQAQAA8ADAAMAAwADAANAAwACwALAAgABwAGAAYACQAJ
AAkACgAIAAgABwAHAAYABgAHAAkACwALAAsACwAKAAoACgAKAAsADAAOAA8ADgAOAA4A
DgAMAAwADAAOABAAEAARABEADwAPAA4ADgAQABEAEQARAA8ADwAOAA4ADgAOAA4AEAAQ
AA8ADwAPAA4ADAAMAAwADQAOAA4ADgAMAAwACgAKAAgACAAKAAoACwAKAAoACgAIAAcA
BwAHAAgACAAIAAoACQAIAAcABgAGAAYABgAGAAYABgAGAAUABAADAAMAAgAFAAYABwAK
AAoACgALAA0ADgAPABEAEwATABMAEwATABIAEgASABEAEQARAA8ADwAPABAAEAARABAA
EAANAAsACgAHAAYABgAFAAMAAgACAAQABAADAAIA///+//7//v/9//z//P/7//v/+//7
//z/+//5//j/+P/4//j/+P/4//j/+P/4//j/+P/4//n/+f/5//n/+f/5//j/+f/3//b/
9/8BABUAMQBNAG0AkgCyAM8A6QD3APoA8ADMAJMAWQAeAOn/wf+h/4//i/+I/4D/fv+E
/47/l/+l/7T/v//J/9P/2//h/+X/6P/r/+v/7f/u/+//8v/y//P/9P/y//L/8v/z//f/
9//4//j/9v/3//f/9v/0//X/9v/3//n/+f/5//n/9//3//j/+P/6//v//f/+//3//f/9
//7//P/9//7///8BAAEAAAAAAAAA///+//7/AAABAAEAAQACAAIAAgACAAMAAwAFAAUA
BwAHAAgACQAHAAgACgAKAAoADAANAA4ADAAMAA0ADgAPABAAEQASABMAFAAUABQAFQAV
ABcAFwAXABcAGAAYABgAFwAXABYAEwATABMAEwASABEAEAAPAAwACwAKAAoACgAJAAkA
CQAIAAgABwAGAAYABgAGAAYACAAGAAUABQADAAEA///9//////////3//P/7//r/+f/2
//b/9v/2//X/9P/z//P/8v/x//D/8P/x//H/8f/y//D/8P/v/+//8P/w//H/8//z//P/
8//z//H/8P/v/+7/8P/w//H/8f/y//L/8v/y//D/8P/w//L/8v/y//P/8//y//H/7//u
/+//8f/y//P/8f/x//D/8P/u/+7/7v/w//H/8f/y//P/8P/u/+7/7v/t/+7/7v/u/+z/
7P/q/+r/6P/o/+r/6v/q/+r/6//s/+v/6f/o/+f/6f/q/+v/7P/t/+z/6//q/+n/6P/o
/+j/6P/o/+j/6P/o/+f/5f/l/+b/5v/p/+r/6//u/+7/7P/r/+v/7f/v//L/9f/z//P/
8//z//L/8v/y//H/8v/z//L/8//x//L/8v/z//T/9P/x/+//7v/r/+r/6v/o/+f/5//o
/+r/6v/p/+j/5v/k/+P/4v/j/+L/4v/h/97/3f/c/9z/3v/d/93/3v/c/9z/3P/c/9r/
2v/a/9r/2//c/97/3//f/9//3//f/9r/2f/b/9r/2//h//H/CQAjAEUAbACUALcA2QDx
APgA8gDYAKUAaQAsAPP/w/+b/3n/bf9s/2L/Xv9i/2j/c/+D/5T/of+r/7X/vf/B/8X/
yv/N/83/z//Q/9H/0//U/9b/2P/W/9b/1v/X/9v/2//c/9z/2//b/9r/2P/a/9v/3P/d
/9//3//f/9//3f/d/97/3v/f/9//4P/g/9//3//f/+D/4v/j/+T/5f/l/+X/5P/k/+X/
5f/l/+b/5//p/+r/6//r/+r/6f/o/+r/6//u/+//7//v//D/8f/x//L/9P/0//b/+P/5
//r/+P/4//n/+v/8//7/AAACAAUABgAGAAYABwAHAAkACQAKAAsADQAOAAwACwALAAoA
CwALAAsACwAKAAkACAAHAAQAAwACAAIAAgABAAEAAQD///7//P/6//z//P/8//z/+v/4
//f/9//0//P/8v/x//H/8f/x/+//7v/t/+z/6//q/+r/6v/q/+n/6P/n/+f/5P/j/+L/
4v/l/+X/5f/m/+X/5P/i/+H/4v/i/+P/5f/k/+P/4v/h/+L/4v/i/+L/4//k/+b/5//n
/+b/5f/k/+b/5v/m/+j/5v/m/+f/5//l/+X/5P/k/+f/6f/q/+v/6v/p/+f/5v/o/+j/
6P/q/+r/6f/p/+n/6v/o/+j/6P/r/+z/7P/s/+z/7P/q/+r/6v/q/+z/7P/t/+z/7P/s
/+r/7P/s/+z/7P/u/+7/7v/u/+z/7P/s/+v/7P/t/+//8P/x//D/7//w//L/8v/z//X/
+P/5//v//f/5//n/+f/5//z//P/8//v/+f/5//f/9//3//j/+P/5//z//P/5//f/8v/v
/+7/7v/v/+//8P/y//D/8P/v/+7/7f/s/+z/7P/t/+z/7P/r/+j/5//m/+b/6P/n/+f/
6P/m/+b/5v/m/+b/5v/m/+b/5//o/+r/6//q/+n/6P/n/+j/6f/n/+b/5f/v/wMAHQA7
AGMAjgC0ANcA9QAHAQoBAAHYAJ8AYwAmAO//w/+d/4X/gf96/3D/cv96/4b/kf+f/6z/
t/+//8X/y//R/9f/3v/h/+H/4//k/+X/5P/k/+X/5v/n/+j/6f/r/+v/6//s/+z/7P/t
/+3/7P/u/+//8P/x/+//7//v/+//8P/x//P/9P/z//P/9P/0//X/9f/1//b/+P/5//r/
+//5//n/+P/4//r/+//8//7//P/9//3//f/+//7//v/+/wEAAQADAAMAAQABAAIAAwAF
AAYACAAIAAYACAAJAAoADAAMAA0ADgARABIAEwAUABQAFAATABIAFAAVABgAGQAXABcA
GAAYABgAFwAXABYAFwAXABcAFwAVABMAEQAPAA8ADwAPABAADgANAA0ADQAMAAwACwAK
AAoACgAKAAoACAAGAAUABQAGAAUABAADAAIAAQAAAP3//P/7//r/+f/6//r/+v/6//f/
9v/1//X/9f/1//X/9v/1//X/9f/2//b/9v/1//X/9v/2//f/+f/2//X/9P/z//X/9v/3
//j/9v/2//f/9//4//j/+P/4//r/+v/6//z/+//6//r/+f/8//3//f/+//z//f/9//3/
//////7//v8AAAAAAAACAAEA///+//3//f/8//3//v/9//7//v/+//7//v/8//z//P/8
//7//v/7//r/+v/6//z//P/8//z/+v/6//r/+v/6//r/+v/5//r/+//9//7////+//3/
/v8BAAIABAAHAAYABwAJAAsACQAJAAkACQAMAAwADAALAAoACQAGAAUABwAIAAgACQAI
AAgABQADAP7/+//6//r/+//7//z//v/9//z/+v/4//j/+P/5//r/9//2//b/9f/2//X/
9P/0//b/9f/1//b/9f/0//P/8v/0//T/9P/0//L/8v/z//P/8//z//P/8//2//X/8//u
/+//9/8NACkASwBzAJwAwADhAP0ADQEQAQIB2ACdAF8AIgDt/8X/o/+R/4f/fv96/3z/
hv+S/53/qf+2/7//xf/N/9X/3f/j/+j/6//p/+v/7P/t/+7/7v/v//D/8v/y//L/8//0
//P/8//y//P/9f/2//b/9v/3//j/+f/3//f/9//3//n/+f/6//r/+f/5//r/+v/9//3/
/f/+//z//f/+//////////7//v8BAAEAAQACAAAAAQABAAEABAAEAAQABAAFAAUABwAH
AAUABQAGAAcACAAKAA0ADgANAA4ADgAOABAAEAARABIAEwAUABUAFgAVABYAFgAWABgA
GQAcAB0AGwAbABwAHAAeAB0AHQAcABsAGwAbABsAGAAXABYAFQAVABUAFQAWABQAEwAT
ABMAFAAUABMAEgAQABAAEAAQABAADgANAA0ADgANAAwACwAIAAcABgADAAMAAwADAAMA
AAAAAAAAAAD///7//f/9//3//f/9//7//v/9//z//P/+//7//f/9//z//P/9/////f/9
//3//f8AAAAAAAAAAP7//v//////AgACAAIAAgACAAIAAgAEAAIAAgADAAMABQAFAAQA
BAACAAMAAwADAAUABQAEAAQABAAEAAQABgAEAAMAAwADAAMAAgADAAQABAAEAAMAAgAE
AAQAAgACAAAAAAACAAIA//8AAAAAAAACAAIAAgACAAIAAQAAAP///v///wAAAQABAP//
//8AAAAABAAEAAQABgAIAAgACQALAAoACwANAA8ADgAPABAAEQAQABAAEAAPAA8ADwAN
AA0ADwAQABAAEQARABAADAAJAAcABQAFAAYABAADAAMABAAEAAQAAwACAAMAAgACAAIA
///+//7//f/9//3//f/+//z/+//7//z//P/8//z//P/+//7//v/+//z//P/9//3/////
///////+//v/+f/2//n/BQAdADkAWwCDAKgAyADnAAEBDQEOAfwAzACNAFEAFgDj/73/
n/+T/5H/iv+E/4j/kP+a/6X/sf++/8n/0//b/+P/6//v//L/8f/x//P/9P/1//f/+P/6
//z/+v/6//r/+//9//3//v/+//7///////7//P/9//7///8AAAEAAgADAAEAAQACAAIA
AwADAAQABAAFAAUABQAGAAUABQAFAAUABwAHAAYABgAHAAcABwAIAAYABwAHAAcACgAK
AAoACgAJAAkACwALAA0ADQAOAA8ADgAOAA8ADgAOABAAEQASABMAFAAWABgAGAAYABgA
GAAbABwAHAAcABwAGwAcABsAHQAdAB4AHgAgAB8AHwAeABsAGwAbABsAGgAZABgAFwAW
ABUAFAAUABQAEwATABMAEwAUABQAFAATABIAEQAQABEAEAAQABEADwANAAsACQAJAAkA
CQAHAAgABwAGAAUAAgACAAIAAgACAAIAAgADAAAA///+//7/////////AAACAAIAAQAB
AP7//v///wEAAgADAAQABQAEAAQABAAEAAQABAAFAAUABgAGAAYABgAEAAQABAAGAAgA
CAAJAAkABwAHAAYABgAGAAcABwAHAAcABwAGAAYABAAEAAQABgAIAAcABwAHAAYABAAE
AAQABQAGAAYABgAEAAQAAgACAAEAAAABAAAAAAAAAAEAAgAEAAEAAAAAAAAAAAAAAAAA
AAAAAAAA/v/+//7//f/+////AQACAAIAAgACAAQABAAEAAUABwAKAAsADQAPAAsACwAL
AAsADgAOAA4ADQANAA0ACwALAAsADAAMAA0ADgAOAAsACQAFAAEA///+//////8AAAIA
AAAAAP///v/9//z//P/8//3//P/8//v/9//1//P/8v/z//P/9P/2//T/9P/0//T/8v/y
//L/8v/z//T/9v/3//b/9f/0//P/9P/3//f/9v/1//v/CwAjAD8AYQCIAKwAywDlAPMA
9ADoAMgAkwBXAB4A6f/D/6P/if+D/4D/ev94/37/iP+T/6H/sP+9/8X/zf/V/9n/3f/i
/+f/6P/r/+3/7//v/+7/7v/u/+//8P/x//P/8//z//T/9P/y//P/8//y//T/9f/2//f/
9v/1//T/8//2//f/+f/6//r/+f/5//j/+f/5//n/+v/8//3//v////7//f/7//r//f/9
//3//v/8//3//f/9//7//v/+//7/AQABAAMAAwABAAEAAgADAAMABAAGAAYABgAIAAkA
CgAIAAgACQAKAA0ADgAPABAADgAOAA0ADAAPAA8AEQARABEAEQASABIAEAAPAA8ADgAN
AA0ADQANAAsACQAHAAUABgAFAAQABAACAAEAAQABAP7//v/9//z//f/+////AAD+//z/
+//7//z/+//6//n/9//3//f/9f/y//H/8P/v//H/8v/z//T/8P/u/+z/6//r/+v/6//s
/+v/6//r/+z/7P/s/+v/6//q/+r/6//t/+z/6//q/+n/7P/s/+z/7P/s/+z/7f/t/+3/
7P/r/+r/6//s/+3/8P/t/+z/7P/r/+3/7f/s/+z/7P/t/+3/7f/s/+v/6f/o/+r/6v/q
/+z/6//p/+j/5//n/+b/5//o/+j/6P/n/+b/6P/o/+b/5v/m/+b/6P/o/+b/5P/j/+L/
4v/j/+P/5v/k/+T/5P/k/+P/4v/h/+D/4v/i/+L/4f/h/+H/4v/i/+T/5P/k/+b/6P/o
/+n/6//u/+//8f/z//H/8f/x//H/8P/w//D/7//t/+3/6//r/+v/7P/s/+3/8P/w/+3/
6//q/+f/5v/m/+X/4//i/+L/5P/k/+P/4v/j/+L/4v/i/+D/3v/d/9v/2//b/9v/3P/a
/9n/2f/a/9r/2v/a/9r/2v/a/9r/2v/Y/9j/2f/Z/9z/3f/e/9//3P/b/9n/2P/Z/+f/
/f8ZADcAWwCCAKYAxQDhAPEA8gDoAMIAiwBTABYA3f+v/4X/b/9t/2z/Zv9m/27/dv+B
/4//nv+p/7X/v//H/83/0f/W/9f/1f/X/9j/2f/d/97/4P/i/+H/4P/f/9//4v/j/+X/
5v/m/+f/5//m/+b/5//o/+n/6//r/+v/6//p/+n/6v/q/+z/7f/v//D/8f/x//H/8v/w
//H/8v/z//T/9f/1//b/9v/1//T/9P/2//f/9//3//r/+v/6//r/+f/5//v/+//9//3/
/v////3//v8AAAAAAgAEAAUABgAIAAgACQAKAAkACgALAAwADgAQABEAEgASABEAEgAR
ABMAEwAUABQAFAATABMAEgAPAA8ADwAPABAADwAOAA0ACgAJAAgACAAIAAcABwAHAAYA
BgAFAAQAAwACAAEAAAADAAIAAgADAAAA///+//3//f/9//3/+//6//n/+P/3//b/9v/2
//b/9//2//X/9f/y//H/8P/w//P/8//z//T/9P/0//P/8//w//D/8f/z//X/9f/1//X/
9f/0//P/8v/0//T/9f/1//T/9P/0//T/8v/y//L/9P/0//T/9f/1//P/8//y//L/8v/z
//P/8//1//X/9P/0//L/8v/y//T/9v/1//X/9f/0//L/8v/y//P/9P/0//T/9P/0//L/
8v/x//D/8f/w//D/8P/x//L/8P/v/+//7//u//D/8v/0//T/8//y//H/8P/w//D/8P/w
//H/8v/z//P/8f/x//L/8v/2//b/9v/4//r/+v/7//3//v///wEAAwADAAMAAwADAAIA
AgACAAEAAgADAAIAAwABAAIAAgADAAQABAABAP///v/7//r/+v/6//n/+f/6//z//P/7
//r/9//2//b/9v/z//L/8v/x//H/8f/x//L/8P/v/+//8P/w//D/8P/w/+7/7v/u/+7/
8P/w//H/8f/z//P/8//z//D/7//t/+r/6//z/wcAIQA/AGMAjAC0ANUA9QANARgBEgHy
ALkAewA8AAEA0/+v/5f/j/+I/37/fP+C/4r/k/+f/67/u//F/83/1//d/+H/5P/l/+f/
6f/q/+v/7v/u/+//8P/w//D/8P/x//P/8//0//T/9P/1//X/9P/0//X/9v/3//n/+f/5
//n/9//3//j/+P/7//v//P/8//3//f/9//7//P/9//7///8BAAEAAAAAAP///////wAA
AgADAAMAAwAEAAQABAAEAAMAAwAFAAUABgAHAAkACwAKAAoACwAKAAwADgAPABAAEAAQ
ABEAEgATABQAFQAWABkAGgAaABoAGQAZABsAGwAcAB0AHwAgAB4AHQAdABwAGwAbABsA
GwAcABsAGgAZABYAFQAUABQAFQAVABYAFwAUABQAEwASABAAEAAQABAAEAAOAA0ADQAL
AAkABwAFAAcABwAHAAUABAADAAIAAQD+//7//v/+/////v/9//3/+v/5//j/+P/5//n/
+f/6//j/+P/3//f/9P/0//X/9//5//n/+f/5//j/+P/4//j/+v/6//v/+//6//r/+v/6
//r/+v/6//z//v/+///////+//3/+//6//v//f/+//////////7//v/+//7//v8AAAAA
/////////v/8//z//P/9//7//v/+//z//P/6//r/+P/4//r/+v/6//r/+//8//v/+f/4
//f/+v/6//r/+v/5//n/+P/4//j/+P/4//n/+//7//v/+v/4//b/9f/2//j/+P/4//j/
+P/4//j/+P/4//j/+P/3//f/9//4//j/+f/4//f/+P/6//r/+//9//7///8BAAMAAgAD
AAQABQAHAAgACQAJAAcABwAFAAUABwAIAAgACQALAAwACgAJAAQAAQAAAAAA/v/9//3/
/v/8//z/+//6//r/+v/7//z/+f/4//j/9//2//X/9P/0//b/9f/1//b/9P/0//T/9P/2
//b/9v/2//T/9P/1//X/8//z//P/8//2//f/9f/y//H/9/8LACUARwBtAJYAvADdAPsA
DQEWAQwB6gCvAHEANAD9/9H/r/+X/4v/gv96/3r/hP+O/5v/p/+0/73/xf/L/9P/2//j
/+j/7f/r/+3/7v/v/+7/7v/v//D/8//0//X/9//4//f/9//2//j/+f/5//j/+P/5//r/
+//7//v/+//7//3//f/+//7//f/9//7//v8BAAEAAQACAAIAAwAEAAUAAwADAAIAAgAE
AAUABgAIAAcABwAGAAUACAAIAAgACAAJAAkACwALAAkACQAKAAsADQAOABAAEAAPABAA
EAAQABEAEgAUABYAFwAYABkAGgAZABoAGgAaAB0AHQAfAB8AHQAdAB4AHgAfAB8AIAAg
AB8AHwAfAB8AHAAbABoAGQAZABkAGQAaABkAFwAWABUAFgAWABUAFAAUABQAFAAUABMA
EAAOAA0ADQANAA0ADQAKAAkACAAFAAYABQAEAAMAAgACAAIAAgD///7//f/9//3//f/9
//7//v/9//z//P/8//z/+//7//z//P/9/////v/9//z/+//+//7//v/+//z//P/9//3/
AAAAAAAAAAACAAIAAgAEAAMAAgACAAEAAgADAAMABAACAAMAAwADAAUABQAEAAQABAAE
AAQABgAEAAMAAwADAAMAAgADAAQABAAEAAMAAgAEAAQAAgACAAIAAgAEAAQA//8AAAIA
AgACAAIAAgACAAIAAgAAAAAAAAD//wAAAQADAAQABQAEAAMABAAIAAgACQALAAwADQAP
ABEADQANAA0ADQAQABAAEAAPAA4ADQAKAAkACgAMAA0ADwAOAA4ACwAJAAQAAQAAAAAA
AQABAAIABAADAAIAAAD+/////v/+//7//f/8//z/+//4//f/9v/2//f/9//4//r/+f/4
//f/9v/4//j/+P/4//j/+P/5//n/9//3//f/9//6//n/+f/2//X///8TAC0ATQBzAJwA
vgDdAPcAAwEAAe4AxACLAE8AFgDn/8H/o/+R/43/hv+A/4L/jP+U/6H/r/+8/8X/zf/V
/9v/4f/p/+7/8f/v//H/8v/z//L/8v/z//T/9//4//n/+//8//v/+//6//r/+//7//r/
/P/9//7////9//3//f/9//////8AAAAA/////wAAAAABAAEAAQACAAQABQAGAAcABgAF
AAMAAgAEAAUABgAIAAcABwAGAAUACAAIAAgACAAJAAkACwALAAkACQAKAAsADAAOABEA
EgARABIAEgASABQAFAAVABYAFQAWABcAGAAZABoAGgAaAB0AHQAfAB8AHgAdAB0AHAAd
AB0AHgAeABsAGwAbABsAGAAXABYAFQAXABcAFwAYABYAFQAVABUAFgAWABUAFAASABIA
EgASABAADgANAA0ADQANAA0ADQAMAAsACgAHAAgABwAGAAUABAAEAAQABAABAAAA////
/wEAAQABAAIAAgABAAAAAAAAAAAA/////wAAAAABAAMAAgABAAAA//8BAAIAAwAEAAIA
AgADAAMABgAGAAYABgAGAAYABgAIAAcABgAGAAUABgAHAAcACAAGAAcABwAHAAkACQAI
AAgACAAIAAgACgAJAAcABgAFAAcABgAHAAgACAAIAAcABgAGAAYABAAEAAQABAAGAAYA
BQAEAAQABAAGAAUABwAGAAQABAAEAAQABgAGAAYABgAEAAQABAADAAMAAwAEAAQABgAG
AAYACAAIAAgACQALAAwADQAPABEAEQARABEAEQAQABAAEAAPABEAEQAPAA8ADgAOAA0A
DQAQABAADQALAAoABwAGAAYABQADAAIAAgAEAAQAAwACAP///v/+//7//f/8//z/+//8
//v/+v/6//n/9//2//b/9//4//n/+v/5//j/9//2//j/+P/5//n/+f/5//n/+f/2//n/
+f/2//n/AwATACcAQQBhAIYAqADHAOMA9QD4APAA0gCdAGEAJgDx/8n/qf+R/4v/iv+E
/4L/hv+M/5X/o/+y/7//y//T/9v/4f/j/+j/6//t/+//8P/x//T/9P/1//b/9P/0//T/
9f/5//n/+v/6//n/+f/4//b/9//5//v//f/9//3//f/9//v/+//8//z//////wAAAAAA
AP///v/+/wAAAQACAAMABQAFAAQABAADAAMAAwAEAAYABwAHAAcABgAGAAYABgAHAAcA
CQAJAAsACwAMAA0ADAAMAA0ADAAOABAAEQASABIAEgATABQAEwAUABUAFgAZABoAGgAa
ABkAGQAbABsAHAAdAB8AIAAfAB0AHAAaABsAGwAbABsAGgAZABgAFwAUABMAEgASABQA
EwATABMAEgASABEAEAAQABAAEAAQABIAEAAPAA8ADgANAAwACwANAA0ADQALAAgABwAG
AAUABgAGAAYABgAHAAYABQAFAAQAAwACAAIABQAFAAUABgAEAAQAAwADAAQABAAFAAcA
BwAHAAcABwAGAAYABgAGAAcACAAKAAsACgAKAAoACgAMAAwADAAOAA4ADgAPAA8ADQAN
AAwADAANAA8AEAARAA8ADwAOAA4AEAAQABAAEgASABEAEQARABAADgAOAA4ADwAQABAA
EAAOAA4ADAAMAAwADAAOAA4ADwAOAA4ADgAMAAsACwALAA0ADgAPABAADQANAAwADAAO
AA4ADgAPABEAEQARABAADgAOAA8AEAATABUAFwAZABkAGgAaABoAGwAcAB0AHgAgACAA
IAAgABwAGwAaABkAHAAdAB0AHgAcABkAGAAXABQAEwATABMAFQAVABQAEgASABIAEgAS
ABIAEgASABEAEAAPAA4ADQAMAAsACgAMAAwADAAMAAsACgAJAAgACgAKAAoACgAKAAoA
CgAKAA==
         </WaveFormData>
      </LeadData>
      <LeadData>
         <LeadByteCountTotal>10000</LeadByteCountTotal>
         <LeadTimeOffset>0</LeadTimeOffset>
         <LeadSampleCountTotal>5000</LeadSampleCountTotal>
         <LeadAmplitudeUnitsPerBit>4.88</LeadAmplitudeUnitsPerBit>
         <LeadAmplitudeUnits>��V</LeadAmplitudeUnits>
         <LeadHighLimit>2147483647</LeadHighLimit>
         <LeadLowLimit>268435456</LeadLowLimit>
         <LeadID>V5</LeadID>
         <LeadOffsetFirstSample>0</LeadOffsetFirstSample>
         <FirstSampleBaseline>0</FirstSampleBaseline>
         <LeadSampleSize>2</LeadSampleSize>
         <LeadOff>FALSE</LeadOff>
         <BaselineSway>TRUE</BaselineSway>
         <ExcessiveACNoise>FALSE</ExcessiveACNoise>
         <MuscleNoise>FALSE</MuscleNoise>
         <LeadDataCRC32>3085803131</LeadDataCRC32>
         <WaveFormData>
PgA+AD4APgA6ADgANgA0ADYANgA2ADYANAA0ADQANAAxADAALwAuADEAMgAzADQAMQAu
ACsAKAAqACoAKgAqACkAKAAnACYAIwAiACEAIAAiACIAIgAiACAAHgAcABoAHAAcABwA
HAAaABoAGgAaABcAFgAVABQAFwAYABkAGgAXABYAFQAUABUAFgAXABgAGAAYABgAGAAX
ABYAFQAUABYAGAAaABwAGQAYABcAFgAZABoAGwAcABoAGgAaABoAGAAYABgAGAAbABwA
HQAeABsAGgAZABgAGQAaABsAHAAbABoAGQAYABYAFgAWABYAFwAYABkAGgAXABYAFQAU
ABYAFgAWABYAFAAUABQAFAATABIAEQARABMAFAASABMAEAAPAA4ADQAPABIAEwAUABYA
FgAWABcAFwAXABkAGgAdABwAHQAeABsAGAAZABgAGgAcABwAGQAZABgAGAAYABgAGQAZ
ABkAGgAYABUAEwAPAA0ADAALAA0ADQAPAA8ADAAKAAoABwAEAAQAAwADAAQABQAFAAUA
AgD///7//f/+////AgADAAIAAQAAAP///f/+//7//v8BAAIAAwAEAAAA/f/7//r/+P/0
//L/+f8LACQAPgBiAIoAswDcAAUBJgE5ATcBHAHnAKwAcAA9ABQA8P/Y/9P/zP+7/7L/
sf+y/7X/wP/N/9b/3v/j/+X/5//p/+r/7P/t//D/8f/0//T/9P/1//X/9P/z//L/8f/1
//b/+P/5//f/9v/0//P/9P/1//f/+//5//j/+P/3//T/8//z//X/+P/6//v/+//4//f/
9v/z//T/9f/4//z//P/7//n/9v/2//X/9P/0//j//P/+//z/+v/4//b/9f/1//b/+f//
//7//f/7//r/+v/4//j/+f/+/wEAAwADAAIAAAD+//3///8BAAQABwAFAAUABAADAAIA
AgADAAQABQAIAAoACgAIAAMAAAD+/wAAAQADAAYABAADAAEA/f/6//j/+P/4//n/+//+
/wAA/f/6//f/9P/1//f/+f/9//v/+//6//j/9f/z//H/8P/x//X/+P/5//b/8v/s/+j/
6P/q/+3/8f/x//D/7v/s/+r/5//m/+b/6f/r/+7/7v/t/+r/5//k/+X/5v/p/+3/7v/t
/+z/6f/p/+n/5//n/+v/7v/x//H/8P/t/+r/5//q/+v/7f/x//H/8f/w/+3/7f/r/+v/
6//t//H/9f/2//P/8P/t/+n/6v/s/+//9P/z//L/8P/u/+z/6v/p/+n/7P/u/+//8P/v
/+v/6P/k/+b/5//q/+3/7f/s/+v/6P/n/+X/5P/i/+r/6//q/+f/5v/l/+T/4v/j/+T/
5P/i/+P/5P/l/+P/4f/g/+D/4//k/+X/5v/l/+X/5//n/+j/6v/q/+j/6f/q/+v/6v/q
/+j/5v/m/+f/5f/m/+b/5P/k/+b/5//m/+X/4//g/97/3f/b/9v/2P/X/9b/1f/Y/9n/
2f/Y/9b/0//S/9L/0P/P/87/zf/N/83/zv/N/8r/yf/I/8f/yv/L/8v/y//I/8f/x//I
/8f/xv/H/8b/yf/K/8n/yf/F/8D/vP+4/7r/x//d//r/GAA+AGQAhwCuANMA7AD5APMA
zgCXAFwAIADv/8T/ov+S/5H/iv99/3r/e/96/33/hv+R/5z/pP+t/7H/tf+3/7b/tv+2
/7j/uP+6/73/vv/A/8H/vv+9/7z/u/+//8D/wv/D/8P/wv/A/7//v/+//8D/w//E/8T/
xf/F/8P/wf/A/8H/xP/G/8f/x//F/8X/xf/D/8H/wf/D/8b/yf/J/8j/xv/E/8P/wv/C
/8b/yv/M/8r/yf/I/8f/x//E/8T/xv/L/8z/zf/N/87/zf/K/8n/yf/O/9H/0//T/9P/
0v/R/9H/z//R/9T/1//Y/9n/2f/Z/9f/1v/W/9b/1//a/9z/3P/b/9f/1f/U/9P/0//U
/9b/1//X/9b/0//O/8z/zP/M/83/z//S/9T/0v/Q/87/zP/N/83/zf/P/9D/0f/R/9D/
y//J/8f/xv/H/8v/zv/P/83/yv/F/8L/wv/C/8P/xf/G/8b/xf/E/8D/vf+8/7z/v//B
/8T/xP/E/8L/wP++/77/vv/A/8P/xf/F/8X/w/+//7//vf+9/8H/xP/H/8f/xf/D/8H/
v//B/8H/wv/F/8j/yf/J/8f/w//B/8H/wf/D/8f/y//M/8v/yP/F/8H/wv/C/8P/xv/I
/8j/x//G/8L/wP+//7//wv/E/8X/xv/E/8H/v/+8/73/vf+//8H/xP/E/8T/wv+9/7v/
uv+4/7z/v//C/8L/v/++/73/vP+7/7v/u/+6/7r/u/+8/73/u/+5/7j/uP+5/7r/u/+8
/7r/u/++/7//wf/C/8H/vv/B/8L/w//C/8L/wP++/77/wP+9/73/vP+8/7z/vv+//77/
vf+7/7j/uP+3/7X/tf+z/7H/r/+t/7D/sf+x/7D/rv+r/6r/qv+o/6f/pv+l/6f/p/+o
/6f/pf+j/6H/n/+j/6P/ov+h/6D/n/+f/6D/n/+e/5//nv+h/6L/of+h/53/mv+U/5D/
jv+V/6n/wv/c//7/JgBNAHQAmwC6AM8A0wC8AI0AVAAWAN3/sP+I/27/Z/9k/1X/Tv9N
/07/Uf9Y/2H/av90/33/g/+F/4f/iP+G/4b/iP+I/4r/jf+O/5D/kf+P/43/i/+J/43/
jv+Q/5H/kf+Q/47/jf+M/4v/i/+N/47/jv+P/4//jf+L/4r/i/+O/5D/kf+R/43/jf+N
/4v/if+J/4v/jv+P/4//jv+M/4v/if+H/4b/iv+O/5D/jv+N/4z/i/+L/4n/iP+J/43/
jf+N/4z/jP+K/4j/iP+J/4z/j/+R/5H/j/+O/43/jf+L/43/kP+T/5X/lf+U/5P/kf+Q
/5D/kP+R/5T/lv+W/5f/k/+R/5D/jf+N/47/kP+P/4//jv+L/4b/hP+E/4T/hv+H/4n/
iv+I/4b/hP+C/4H/gf+B/4P/hP+F/4X/hP+A/33/ev94/3n/ff+A/4H/fv98/3j/dv90
/3T/df93/3b/dv91/3T/cP9t/2z/bP9v/3H/dP90/3T/cv9w/27/bP9s/27/cf91/3X/
df9z/2//b/9t/23/b/9y/3X/df91/3P/cf9v/2//b/9w/3P/dv93/3f/df9x/2//b/9v
/3L/df94/3j/eP92/3T/cf9y/3L/c/92/3j/eP93/3b/cv9w/2//b/9y/3T/df92/3b/
c/9x/27/bf9t/2//cf92/3b/dv90/3P/cf9w/27/cv91/3b/dv94/3b/df90/3P/cv9z
/3X/d/94/3f/d/93/3f/dv91/3X/dv94/3r/fP9+/3v/e/99/33/gv+G/4j/iP+K/4r/
iv+I/4j/iP+I/4r/jv+N/4//kP+O/47/kP+R/5P/lf+W/5b/lf+T/5D/j/+R/5H/kf+R
/5b/l/+X/5b/lP+R/5D/kP+R/5P/lf+X/5j/l/+X/5X/lf+V/5X/lf+Z/5v/nP+d/5r/
mf+Z/5r/nv+g/6T/pv+p/6r/qf+p/6f/qP+o/6j/pv+p/7X/zv/q/wwAOABrAJoAywD2
ABMBHwESAekAsAByADUAAgDS/6z/nf+c/5H/hP+D/4j/i/+U/6P/sP+8/8X/yf/J/83/
0P/U/9f/2v/b/97/4P/i/+X/5//n/+f/5//n/+z/7v/x//P/9P/0//P/8//1//f/+v//
/wEAAAAAAP//AQABAAIABQAJAAwADgAPAA0ADQANAAsADwARABUAGgAdAB0AHAAaAB0A
HQAdAB4AIwAoACsAKgArACoAKQApACwALgAyADkANwA3ADYANgA5ADgAOQA7AEEARQBI
AEkASQBIAEcARwBJAE0AUgBXAFkAWQBYAFcAVwBYAFoAXABgAGQAZwBoAGcAYwBhAGAA
YQBjAGYAagBpAGkAaABlAGQAYgBiAGIAYwBlAGgAagBpAGYAYwBgAGEAYwBlAGkAZwBn
AGYAZABiAGEAYABgAGEAZQBoAGkAZwBkAF8AXABcAF4AYQBlAGUAZABiAGAAYABdAFwA
XABeAGEAZQBmAGMAYABdAFoAWwBcAF8AYwBjAGMAYwBhAGEAYQBfAF8AYgBmAGoAawBq
AGcAZABhAGQAZQBnAGsAawBrAGoAZwBnAGUAZQBlAGgAawBuAG4AbQBqAGcAYwBkAGYA
aQBuAG4AbgBtAGwAagBoAGcAZwBrAG4AcAByAG8AawBoAGQAZQBnAGsAbwBwAHAAbABq
AGgAaQBqAGsAbABsAG0AbgBuAGkAaQBpAGkAagBrAG0AcABvAG4AbQBsAGwAbQBwAHEA
dgB4AHgAdgB1AHQAcwBwAHUAdgB3AHoAdwBzAHIAcAByAHIAdAB1AHYAdwB3AHYAcABt
AGkAZwBpAGsAbQBvAG4AbQBrAGgAaABlAGQAZABkAGUAZgBnAGQAYQBfAFsAXQBfAGEA
YwBiAGEAXwBdAF4AXQBdAF4AYABgAGIAYgBfAF4AWwBZAF0AXgBcAFYATgBRAGEAegCY
AMIA9AAhAU4BeQGaAa0BrwGUAWUBLAHwALcAhgBYADYAKwAkABUADAAPABQAGwAkAC0A
NAA4ADsAPQBBAEcATgBQAFAAUgBSAFQAUgBQAE8ATQBPAFEAUwBVAFUAVABUAFMAVABU
AFMAUwBUAFUAVwBbAFkAVgBUAFEAUgBTAFUAWQBYAFgAVwBVAFUAVQBVAFMAVABVAFgA
XABbAFkAVgBSAFQAVQBWAFgAWABaAFoAVgBXAFYAVQBVAFYAVgBYAF0AWQBXAFQAUgBV
AFYAWQBdAF4AXwBfAF0AXwBeAF0AXQBeAGEAZQBpAGYAZQBjAGEAZABmAGkAbABrAGwA
bABqAGsAZwBlAGQAZABlAGcAagBoAGUAYQBbAFwAXABeAGAAXgBdAF0AXABcAFoAWABW
AFYAVwBYAFsAVwBVAFIATgBOAE8AUABSAFAAUQBRAE8ATABKAEYARABEAEYASQBNAEsA
SABEAEAAQQBBAEMARgBFAEUARgBEAEQAQgBAAD4AQQBCAEUASQBIAEUAQgA9AD8AQQBB
AEMAQwBEAEUAQwBDAEEAPwA9AEAAQQBDAEcARwBFAEIAPQA/AD8AQQBDAEIAQwBEAEIA
QgBAAD4AOwA8AD4AQQBGAEUAQgA+ADoAPAA8AD0APwA9AD4APgA+AD4AOwA5ADYAOAA5
ADwAPwA4ADYANgA2ADkAOgA7ADwAOQA5ADkAOAA3ADcANwA3ADkAOQA6ADwAOQA4ADcA
NgA5ADsAPwBBAEEAQgBBAD4AQABAAEAAPgBBAEIAQwBGAEQAPwA9ADoAPQA+AEEAQwBA
AD8APQA6ADUAMwAwAC8AMQAzADUANwA1ADMAMAAsAC8ALQAtAC4ALAArACoAKQAoACcA
JwAlACYAJwAoACkAJwAlACIAHwAgACEAIwAmACUAJAAlACQAIgAiACAAHwAlACQAHgAW
AA4AEQAjAEAAYgCOALwA5wAQATkBVgFpAWcBTgEfAeYArAB3AEgAHAD+//H/6P/b/9b/
3f/i/+X/6v/x//b/+P/9/wUACwARABYAGAAVABYAFQAWABQAFAAVABUAGAAZABoAGwAZ
ABgAGAAXABsAHAAcAB0AGwAbABwAHwAeABwAGwAZABoAGwAdACEAHgAeAB0AGwAbAB0A
HwAfAB0AHQAfACIAIgAhAB8AHAAeAB8AIAAiACAAIgAiAB4AHwAgACEAIwAhACAAIQAl
ACIAIQAfAB4AIgAiACQAJwAnACcAJgAjACUAJgAnACkAKAApACsALQAsACsAKQAnACgA
KgAtADAALQAuAC4ALAAtACsAKwAsACoAKQApACoAKgApACcAIwAkACQAJgAoACQAIwAj
ACIAJQAkACMAIgAhACEAIQAjACAAHwAdABoAGwAbABsAHAAYABkAGQAXABkAGAAVABQA
EgASABMAFQATABIAEAAOABAADwAQABIADwAPABAADgARABAADwAOAAwADAAOABEAEgAR
ABAADQAPABEAEQATABIAEgASAA8AEQARABEAEQARABEAEgAVABYAFQATAA8AEQARABMA
FQATABMAEwAQABMAEgARAA8AEAAQABEAFAAUABIADwAMAA4ADgAPABEADgAOAA0ADAAP
AA0ADAAKAAkACQALAA0ABgAGAAgADAAOAAwADAAMAAwACgAJAAgABgAHAAkACwANAAsA
CQAIAAgACQAKAAsADAAOAA8AEgATABQAFAASAA4AEgAUABYAFgAVABQAEwAUABQAEQAR
ABAAEQASABUAFwAUABMAEQAOAA4ADQALAAsACgAJAAgABwAJAAkACAAGAAcABQAFAAYA
AgABAAAA//8BAAEAAgABAP7//f/8//v//f/9//z/+//9//3//v8AAP3//P/9//z///8A
AP/////9//j/8P/q/+j/8/8JACYASABwAJoAvwDoAA8BLAE7ATkBGAHjAKoAbgA3AAoA
5P/Q/8v/xP+5/7b/uf+6/73/wv/J/9D/2v/h/+n/7//x//D/7v/t/+7/7f/u//H/8v/0
//X/8//z//P/8//0//T/9f/1//j/+P/3//f/9P/z//P/9f/4//j/+f/5//f/9f/0//X/
9v/4//n/+f/4//n/+v/5//b/9f/2//j/+v/7//v/+v/6//n/+P/4//n//P/9//r//P/8
//z//f/5//j/+f/9//7//////wAAAAD+//7///8BAAMABAADAAQABAAEAAUAAwADAAQA
BQAIAAkACQAJAAYABgAHAAgACAAKAAsACgAKAAcABgAGAAQAAwADAAQABQAFAAQAAQD+
//z//P/8//z//f///wAAAQAAAP///v/8//v/+v/7//7///////7/+//5//f/9v/0//f/
+f/5//n/+P/1//T/8f/w//D/8f/0//T/8//y//D/7f/s/+z/7P/t/+//7v/v/+7/7f/s
/+v/6v/r/+3/8f/x//H/7//t/+3/6//r/+z/7v/w/+//8P/v/+7/7f/s/+v/6//t//L/
8//z//H/7//t/+3/7f/t/+//8f/w//H/8P/v/+3/6//q/+r/7P/w//D/7//u/+z/6v/p
/+n/6P/q/+v/7P/u/+v/6f/m/+T/4//k/+X/6P/o/+j/5v/n/+P/4P/g/+D/4P/g/+L/
4//k/+T/3v/d/9z/2//e/9//4f/k/+L/4v/i/+L/4f/h/+P/4//o/+r/6v/o/+X/5P/j
/+D/4//k/+X/6P/n/+P/4v/g/97/3v/g/+H/4v/j/+P/4v/d/9n/1P/R/9T/1f/W/9f/
2P/X/9X/0v/R/83/y//K/8z/zf/O/8//yv/H/8X/wf/E/8X/xv/H/8j/x//F/8P/wP+/
/7//wP/D/8T/x//I/8b/xP/A/73/v//C/8L/vv+6/7n/xf/a//b/GABEAHEAmADBAOAA
7wDvANoArQB2ADwACQDe/7b/kv+H/4L/c/9o/2v/cv93/4D/i/+U/5r/nf+f/6H/pf+q
/7D/sP+y/7L/tP+y/7D/r/+t/7D/sf+y/7P/sv+y/7P/s/+z/7L/sP+v/7L/s/+1/7n/
tf+y/7D/rf+u/6//sf+1/7X/tv+2/7X/sv+x/7D/rf+w/7H/tP+4/7f/tf+y/67/sP+x
/7L/tP+z/7b/t/+0/7H/sP+v/6//sf+y/7X/u/+5/7f/tP+y/7X/tP+1/7f/uf+7/7z/
u/+6/7j/tv+1/7j/u/+//8P/wP+9/7n/tf+2/7j/u/++/7z/vv+//77/vf+5/7f/tv+4
/7n/u/++/7r/t/+z/63/rP+s/67/sP+u/6//sf+y/7H/rv+r/6j/qf+r/63/sf+v/63/
qv+m/6f/p/+n/6j/p/+p/6r/qf+n/6T/n/+c/57/oP+j/6f/o/+g/5z/mP+Y/5f/mP+a
/5r/m/+d/5z/m/+Y/5X/kv+U/5b/mv+f/57/m/+Y/5P/k/+V/5X/l/+W/5j/mv+Z/5f/
lf+T/5H/lf+X/5r/n/+d/5v/mP+T/5X/lf+X/5n/mf+b/53/nP+a/5j/lv+T/5T/lv+Z
/57/nf+a/5b/kv+U/5T/lf+X/5f/mP+Y/5j/mP+V/5P/kP+T/5X/mf+d/5v/mP+V/5D/
kf+T/5b/mP+Y/5j/mP+Y/5b/lf+U/5L/kf+T/5X/l/+U/5P/k/+U/5f/mP+Z/5r/nP+d
/6D/of+i/6T/pP+i/6T/pv+o/6j/p/+m/6X/pv+n/6X/pv+m/6f/qP+r/63/q/+r/6r/
qP+p/6n/qP+p/6j/p/+m/6X/qf+r/6z/rP+t/6v/q/+s/6n/qf+p/6n/qv+r/63/rf+t
/63/rf+t/7L/s/+z/7P/tv+3/7n/vP++/77/wP/A/8P/xv/H/8n/yf/G/8L/vP+8/8X/
3f/+/x4ARgB0AKEAygD3ABwBMwE3ASAB7wC0AHIANQD+/8z/sP+v/67/pf+g/6P/qP+r
/7L/vf/I/9T/3//n/+v/7//w//D/8v/0//T/9v/6//z///8BAP//////////AgAEAAcA
CQALAAwADAANAAsACwAMAA8AEQASABQAFQASABEAEQATABYAGAAZABkAGgAbABwAGwAZ
ABkAGwAeACIAIwAjACIAIgAhACAAIAAiACYAKAAmACgAKAAoACkAJgAmACgALQAwADEA
MQAyADAALgAuAC8ANAA3ADkAOQA6ADoAOgA7ADoAOwA9AD8AQQBDAEQARQBCAEIAQwBE
AEUASABKAEoASgBHAEYARgBEAEMAQwBEAEYARwBHAEUAQAA+AD4APgBAAEEAQwBEAEQA
QgBAAD4APQA9AD0APwBAAEEAQQBAAD0AOwA5ADgANgA5ADsAOwA7ADoANwA2ADIAMgAz
ADUANwA4ADgAOAA0ADEAMAAwADEAMwA2ADYAOAA2ADQAMgAxADAAMQAzADcANwA3ADUA
NQA1ADMAMwA1ADgAOwA7AD0AOwA5ADcANQA1ADYAOQA8AD0APQA7ADkANwA3ADcAOAA7
AD4APgBAAD4APAA5ADgAOAA5ADwAQABAAD8APgA6ADgANwA3ADgAOgA7ADwAPQA7ADoA
OAA2ADUANgA3ADwAPAA8ADoAOQA3ADYANAA0ADcAOgA+AD4AOwA6ADkAOAA3ADcANwA2
ADUANwA5ADsAOQA3ADYANgA5ADoAOwA8ADoAOwA+AD8AQgBEAEQAQgBFAEYARwBGAEUA
RABDAEQARQBDAEQARABCAEIARABFAEUARQBEAEIAQgBBAD8APwA+AD0APAA7AD4APwA/
AD4APAA5ADgAOAA1ADUANQA1ADcANwA4ADcANAAzADIAMQA0ADUANQA1ADQAMwAzADQA
MgAyADQANAA1ADYANQA1ADEALgAqACYAIgAnADkAUgBwAJQAvgDpABQBQQFoAYUBjwF+
AVEBFgHWAJkAZgA6ABoADQAIAPv/7v/t/+7/7//0////CAASABsAIQAjACUAJgAkACYA
KAAoACoAKwAsAC4ALwAsACsAKgApAC0ALgAwADEAMQAwAC4ALQArACsALAAvADIAMgAz
ADMAMQAvAC4ALwAyADQANQA1ADMAMwAzADEALwAvADEANAA3ADcANgA0ADIAMQAwADAA
MgA2ADgANgA1ADQAMwAzADIAMgA0ADkAOwA7ADoAOgA5ADYANQA1ADoAPQA/AD8APwA+
AD0APQA7AD0AQABDAEQARQBFAEUAQwBCAEIAQgBFAEgASgBKAEkARQBDAEIAPwA/AEAA
QgBFAEUARABBAD0AOgA5ADgAOQA7AD4AQAA/ADwAOQA2ADUANQA1ADcAOQA5ADgANgAx
AC8ALQAsAC4AMQAzADMAMAAuACoAKAAmACYAJwApACoAKgApACgAJAAhACAAIAAjACUA
KAAoACYAJAAiACAAHgAeACAAIwAnACcAJwAlACEAIQAfAB8AIwAmACkAKQAnACUAIwAh
ACMAIwAkACcAKgArACsAKQAmACMAIgAhACQAJwAqACoAKgAoACYAIwAkACQAJQAoACoA
KgApACgAJAAiACEAIQAkACYAJwAoACgAJQAjACAAHwAfACEAIwAmACYAJgAkACEAHwAe
ABwAIAAjACQAJAAkACMAIAAdABwAHAAdACAAIwAkACQAIQAdABkAGQAaAB0AHgAfACAA
HwAfAB8AHgAbABsAGwAbABwAHQAfACIAHgAcABoAGAAZABsAHwAhACMAJAAjACAAIQAi
ACMAIgAmACgAKgAuACsAJwAmACQAJwAoACsALQAvAC8ALgAsACgAJQAhAB8AIAAhACIA
IwAjACEAHgAaABwAGwAcAB4AHAAbABoAGQAXABUAFAARABQAFQAWABcAFwAVABIADwAQ
ABEAEwAWABQAFAAWABYAFAAUABIAEQAXABgAFAAKAAQABQATACwATgB4AKYA0wD8ACMB
RgFdAWMBTgEjAeoAsgB7AEoAHgD6/+f/3v/R/8j/zf/S/9f/3P/j/+r/7P/v//f//f8F
AAoADgALAAwACwAMAAoACgALAAsADQAPABEAEwARABAAEAAPABEAEgASABMAEwATABQA
FwAWABQAEwARABQAFQAXABsAGAAYABcAFQAXABkAGwAbABkAGQAbAB4AHgAdABsAGAAc
AB0AHgAgAB4AIAAgABwAHQAeAB8AIQAeAB4AIAAlACIAIQAfAB4AIgAiACQAJwAmACcA
JwAlACgAKAAoACkAJwApACwALwAuAC0AKwApACoALAAvADIALwAwADAALgAvAC0ALQAu
AC0ALQAuADAALwAtACoAJQAlACYAKQAsACkAJwAmACQAJwAmACUAJAAlACUAJQAnACUA
IwAgABwAHAAdAB4AIAAcAB0AHQAbAB0AHAAZABgAGAAYABkAGwAaABgAFQASABQAEwAU
ABYAEwATABQAEgAVABQAEwASABIAEgAUABcAFwAVABMADwAQABMAFAAXABUAFgAXABUA
FwAXABcAFwAZABkAGgAdAB4AHQAbABcAGQAZABsAHQAbAB0AHwAeAB8AHgAdABsAGwAc
AB4AIgAiACAAHQAaABsAHAAeACEAIAAgAB8AHgAhAB8AHgAcAB0AHQAfACEAGgAaAB0A
HgAfACAAHgAfACAAIAAbABsAGwAbABwAHQAfACIAHwAeAB0AHAAfACEAJQAnACkAKgAp
ACYAJAAkACQAIgAmACgAKgAuACwAJwAlACIAIwAkACcAKQApACkAKAAmACIAHwAbABkA
GwAdAB8AIQAfAB0AGgAWABkAFwAXABgAFwAXABcAFwAVABMAEgAPABEAEwAVABcAFQAT
ABAADQAPAA8AEAASABIAEgAUABQAEwASAA8ADQAVABQAEAAIAAAABQAXADAAUAB6AKoA
0wD8ACMBPAFJAUMBJgH1AMAAigBXAC4ABgDs/+H/2P/L/8j/z//S/9f/4P/p/+z/8P/1
//n/AQAHAAwADgANAA4ADQAOAA0ADAAMAAsADQAPABEAEwARABAAEAAPABEAEgASABMA
EwATABQAFwAUABIAEQAPABEAEwAWABsAGAAYABcAFQAWABcAGAAXABcAFwAZABwAGgAZ
ABcAFAAYABkAGgAcABoAHAAcABgAGgAaABoAGwAaABoAHAAhAB4AHQAbABoAHQAeACEA
JQAlACUAJAAhACQAJAAkACUAJQAnACoALQAsACsAKQAnACoALAAvADIAMAAwAC8ALAAv
AC0ALQAuAC0ALQAuADAALwAtACoAJQAlACYAKQAsACoAKQApACgAKQAoACcAJgAmACcA
KAArACgAJwAlACIAIwAjACMAJAAiACMAIwAhACEAIAAdABwAHAAcAB0AHwAeABwAGQAW
ABgAFwAYABoAFwAXABgAFgAZABgAFwAWABgAGAAaAB0AGwAZABcAEwAUABcAGAAbABsA
HAAdABsAHAAbABoAGQAaABsAHQAhACAAHwAdABkAGgAbAB4AIQAgACEAIgAgACIAIAAe
ABsAGwAcAB4AIgAiACAAHQAaABsAHAAeACEAIAAgAB8AHgAfAB0AHAAaABoAGwAeACEA
IgAgAB4AGgAfACEAIgAgAB4AHAAaABgAGQAbAB0AHgAdAB0AHQAdABwAGwAbABwAHQAe
AB8AIAAfAB8AIQAhACYAKAAoACYAJwAoACkAKAAnACYAJQAmACkAJwAoACgAJQAkACUA
JQAnACcAJgAkACMAIQAeAB0AGgAZABgAFwAaABsAGwAaABcAEwARABAAEQARABEAEQAS
ABEAEQAPAA4ADQAMAAsADgAPAA8ADwALAAkACAAIAAkACgANAA4ADgAOAAwACwAFAAYA
BAACAAAABQARACYAQABgAIYArwDYAAEBJAE5AT8BLAH/AMQAiABTACgAAgDi/9n/1v/J
/7z/u/+6/73/xv/R/97/6P/v//P/9f/1//b/+P/5//z//f8AAAIAAgADAAMAAgABAAAA
//8DAAQABgAHAAUABAACAAEAAgADAAUACQAJAAgACAAHAAYABQAFAAcACgAMAA0ADQAI
AAcABgADAAYABwAKAA4ADQANAAwACgAIAAcABgAGAAkADgARABAADgAMAAoACQAJAAoA
DQATABEAEQAQABAAEAAOAA4ADwAUABcAGQAZABcAFgAVABUAFwAZABwAHwAdAB0AHAAb
ABoAGgAbABwAHwAiACQAJAAhAB0AGwAaABsAGwAcAB4AHwAfAB4AGwAYABYAFgAWABcA
GQAcAB4AHQAaABcAFAAWABcAGAAbAB0AHQAcABoAFwAVABMAEgATABcAGgAbABgAFgAS
ABAAEQASABQAFwAWABYAFQAUABQAEQAQABAAEwAVABgAGAAWABQAEgAQABEAEgAVABkA
GwAbABsAGQAZABkAFwAXABoAHgAiACMAIgAfABwAGQAcAB0AHwAjACYAJwAnACUAIwAh
ACEAIQAjACcAKwAsACoAKAAmACMAJQAmACgALAAsACwAKwAqACoAKAAnACcAKQAsAC4A
MAAuACsAKQAmACgAKQAsAC8AMAAwADAALgAtACsAKgAoAC0AMQAzADQAMwAxAC0AKQAr
ACwALgAyADUANgA2ADMAMwAxADEAMQA0ADgAPgBAAD4APQA8ADwAPgA+AEAARABEAEQA
RABCAEAAPgA8ADwAQABEAEcASQBIAEYARABAAD0APQA9AD0ARABDAEAAPwA+AD0APAA+
AD4APgA+AD0APAA7ADoAOQA4ADcANgA5ADoAOwA8ADkAOAA3ADYAOQA6ADsAPAA6ADoA
OgA6AA==
         </WaveFormData>
      </LeadData>
      <LeadData>
         <LeadByteCountTotal>10000</LeadByteCountTotal>
         <LeadTimeOffset>0</LeadTimeOffset>
         <LeadSampleCountTotal>5000</LeadSampleCountTotal>
         <LeadAmplitudeUnitsPerBit>4.88</LeadAmplitudeUnitsPerBit>
         <LeadAmplitudeUnits>��V</LeadAmplitudeUnits>
         <LeadHighLimit>2147483647</LeadHighLimit>
         <LeadLowLimit>268435456</LeadLowLimit>
         <LeadID>V6</LeadID>
         <LeadOffsetFirstSample>0</LeadOffsetFirstSample>
         <FirstSampleBaseline>0</FirstSampleBaseline>
         <LeadSampleSize>2</LeadSampleSize>
         <LeadOff>FALSE</LeadOff>
         <BaselineSway>TRUE</BaselineSway>
         <ExcessiveACNoise>FALSE</ExcessiveACNoise>
         <MuscleNoise>FALSE</MuscleNoise>
         <LeadDataCRC32>281140812</LeadDataCRC32>
         <WaveFormData>
DgAOAA4ADgALAAgABQACAAUABgAHAAgABgAGAAYABgADAAIAAQAAAAMABgAJAAwABwAE
AAEA/v8AAAIABAAGAAQABAAEAAQAAgAAAP7//P8AAAIABAAGAAIA/v/6//b/+v/8//7/
AAD+//7//v/+//z/+v/4//b/+f/8////AgD9//r/9//0//j/+v/8//7//v/+//7//v/9
//z/+//6//3/AAADAAYAAgAAAP7//P8AAAIABAAGAAQABAAEAAQAAQAAAP///v8BAAQA
BwAKAAcABAABAP7/AAACAAQABgAEAAQABAAEAAEAAAD///7/AQAEAAcACgAFAAIA///8
//7/AAACAAQABAAEAAQABAABAAAA///+/wMABwAJAAsABQACAP7//P8BAAIABQAIAAcA
CAAIAAcABgAFAAYABwALAA8AEgAUABEADAAHAAQABgAIAA0ADwAOAA0ADAAJAAcABwAJ
AAoADQANAAwACwAHAAAA/f/7//3/AQAEAAcABgAEAAMA/P/6//j/9//3//v//////wEA
/f/3//T/8v/y//f/+f/9//v/+//6//j/9f/0//P/8//4//v//f////b/8v/v/+z/6//q
/+n/7v/4/wcAFwAuAE0AawCPALMA1ADrAPMA5wDJAKMAfQBdAEQALQAbABYACgDy/+D/
2f/T/9D/1P/f/+j/7//x//L/7v/q/+n/6f/t/+//9P/2//X/9f/1//T/8v/x//D/7//0
//b/+v/6//b/8//x/+7/8P/z//f/+//7//v/+v/5//X/8//y//L/+P/7//3//v/7//f/
8v/v//H/9P/3//v/+//5//j/+P/0//L/8f/y//b/+//9////+v/1//L/7//x//P/9//7
//n/+f/4//f/9P/z//L/8v/1//v//v8BAP///P/5//T/+P/7////AwADAAMAAwACAAEA
AAD/////BQAJAAsADQAKAAUAAgD+/wAAAgAGAAgABgAFAAUAAgAAAPz//f/8/wAAAwAF
AAYAAgD///z/+v/8//7/AQAFAAMAAgAAAP//+v/4//f/9v/7////AQABAPz/+P/1//L/
9P/3//n//f/9//v/+v/5//X/9P/0//P/+P/7//3////7//f/9P/x//T/9//4//v//P/8
//z/+v/3//T/9f/0//n//v8AAAIA/v/5//f/9f/5//v//P8AAAAAAAAAAP7/+//5//j/
+P/9/wEABQAFAAEA/f/7//n/+//9/wEABAACAAEAAQD///v/+f/4//n//f8CAAUABwAD
AP///P/4//3//v8BAAQABAADAAMAAQD+//3//f/8/wUACQAKAAcABAABAP7//P/8//3/
//8CAAMAAgACAP7//P/8//r//v8CAAUACAAHAAUABAADAAMABQAHAAkADQAOAA8ADgAI
AAYABAACAAcACQALAA0ACwAJAAkACQAKAAoACQAHAAgABwAIAAQAAQD///3//f8AAAMA
BQAGAAUA/v/9//r/+f/5//n/+//8//3//v/7//b/9P/w//H/9f/5//v//f/7//j/9f/0
//L/8//2//f/+f/7//z//P/x/+z/5f/i/+P/7P/+/xEAKQBCAF0AdwCVALUA0gDpAO8A
3wC/AJcAcQBPADIAFwAJAAgAAADs/+L/2//T/8z/0P/X/+D/6f/x//T/9P/y/+3/6f/t
/+3/8P/w//P/9f/3//j/8//x/+//7f/y//T/+P/4//f/9f/0//L/8f/x//L/8//1//f/
+P/5//T/8f/v/+7/8v/1//f/+P/3//X/8v/x/+//8P/x//P/9//3//j/+v/1//L/8P/w
//L/9//5//v/+v/3//b/9f/0//P/9P/1//n/+//8//3/+v/3//T/8v/0//n/+//9//3/
/P/7//j/+f/5//r/+////wEAAwAEAAAA/v/8//v///8DAAUABwAGAAMAAgAAAP///v//
//7/AAABAAMAAgD///r/+v/4//z///8BAAIAAQD///3//P/6//r/+//9////AAAAAAEA
+//4//b/9P/3//v//f/9//v/+P/2//T/8//z//L/8//3//f/+P/5//X/8v/w/+3/8v/1
//f/+f/4//X/8//x/+//8f/x//P/9v/4//r/+v/3//L/8f/u//P/+P/6//z/+//3//b/
9f/z//P/8v/0//j/+v/8//z/+f/1//L/8P/z//f/+//7//r/9//2//X/9P/z//T/9P/4
//n/+//7//f/8//w/+//8v/2//j/+f/5//f/9v/0//P/8v/z//T/+P/5//v/+//2//P/
8f/u//H/9//7//z/+P/2//T/8v/v/+7/7v/v//L/9f/2//j/8//w/+//7P/w//T/9//6
//j/9//3//f/+P/5//r/+//+/wAAAgACAP3//P/7//r/AAABAAIAAwADAAEAAQABAAAA
AAD///3//////wEA/v/6//f/9P/z//b/+f/7//z/+//0//P/8P/t/+3/7f/v/+//8f/z
//H/7v/s/+j/6f/s/+//8P/x/+7/7P/q/+r/6P/p/+z/7f/v//H/8v/y/+n/5P/f/9r/
2f/e/+z///8RACoARwBjAH8AoQDCANsA6wDnAM0AqQB/AFkAOgAdAAcABAAAAO7/3v/X
/8//yP/I/8//2P/h/+v/7v/u/+r/6f/l/+X/5f/o/+j/7P/v//L/9P/v/+3/6//p/+//
8P/z//L/8P/v/+//7v/t/+3/7v/v//P/9f/2//f/8v/v/+3/7P/w//P/9f/2//T/8//x
//H/8P/w//D/8f/1//X/9v/4//T/8P/t/+z/8P/1//f/+f/3//X/9f/1//L/8f/y//P/
9//5//r/+//3//X/8//y//T/+f/7//3//P/8//z/+v/5//n/+v/7/wEAAwAFAAYAAgAA
AP7//f8CAAUABgAHAAcABQAFAAQAAwACAAMAAgAGAAcACQAIAAQA/v/9//r//v8BAAMA
BAACAAEAAAAAAP3//P/8//3/AAACAAMABQAAAPz/+f/2//v///8BAAEA///8//r/+P/3
//f/9v/3//n/+f/6//v/9v/0//P/8f/2//n/+//9//z/+f/3//X/9P/1//T/9f/6//z/
/v/+//r/9v/2//T/9//8//7/AAD+//v/+//7//v/+//6//z/AAACAAQABAABAP3/+v/4
//v///8DAAMAAQD////////8//v//P/8////AQAEAAUAAAD9//v/+////wIAAwADAAEA
///+//z/+//6//v//P8AAAEAAwADAP7/+//5//b/+v/9//7//v8EAAAA/f/6//f/9P/4
//r//f8BAAAA///8//r/9//2//f/9v/6//7/AQAEAAEA/f/6//f//f8BAAUACQAJAAgA
BwAEAAEAAAD///7/BQAHAAkACwAHAAMAAQD//wUACAAKAAsABwAFAAUAAAD+//3//P/9
/wIABQAHAAgAAwD6//f/8v/0//f/+v////r/+f/4//P/8v/y//D/8//2//n/+v/7//f/
8v/t/+r/7f/x//f/+//6//n/9//0/+n/6P/p/+j/5//o//D/+/8JAB4APQBjAIcArwDW
APMABQEDAe0AxwCdAHcAWAA5ABsADgAKAPj/3v/R/83/yv/M/9X/4P/p/+3/7P/o/+j/
5//p/+7/7//z//T/9//3//f/9v/y//H/8P/v//b/+P/8//z/+P/1//P/8P/z//X/+P/7
//n/+f/4//f/9f/z//L/8v/3//n/+v/6//f/8//u/+v/7//y//X/+f/7//n/+P/4//T/
8v/x//L/9v/7//3////8//f/9P/x//X/9//7/////v/9//v/+f/4//f/9v/2//v/AQAE
AAcABQACAP//+v8AAAMABwALAAsACwALAAoACQAIAAcABwAMABEAFAAXABQADwAMAAgA
CwAMAA8AEAAQAA8ADwAMAAgABAAFAAQACQALAAwADAAJAAUAAQD+/wAAAgAFAAkABwAG
AAQAAwAAAP7//f/8/wEABQAHAAcAAwD+//r/9v/5//v//P////3/+//6//n/9//2//b/
9f/6//3///8BAP7/+f/1//H/8//3//n//f/9//z/+//4//X/8v/z//L/9v/8////AgD/
//n/9v/z//b/+f/7/wAAAAAAAAAA/v/7//n/+P/4//3/AQAFAAUAAgD9//r/9//5//v/
//8CAAAA//////3/+//5//j/+f/8/wAAAgADAP//+//4//T/+P/6//7/AgAGAAMA/f/5
//b/+f/6//v//P///wAAAgAFAAIA///6//b/+P/8/wIABgAFAAQAAgAAAAAA////////
AwAHAAsADwAMAAgABAD+/wAABAAIAAwADAAJAAYAAwAEAAMABAAFAAkADAAOAA8ACQAD
AP//9v/7////AwAJAAcABQACAP7/AAD6//r/+P/5//v//f8BAPv/9//z/+v/7v/y//T/
+//4//f/9P/x//L/8P/u/+7/7//x//X/9//z/+//6v/k/+3/8P/v/+j/3//a/+D/7f8F
ACYATwB1AJkAvQDWAOcA7wDlAM0ArwCPAHEAVAAzABUABgD4/+L/0v/R/9X/1v/a/9//
4P/f/93/3P/e/+T/6//x//L/8f/z//L/7v/r/+j/5P/o/+v/7v/x//H/7v/t/+j/6P/n
/+f/5v/o/+v/7//z/+7/6//n/+P/5v/p/+3/8v/w/+//7f/q/+r/6f/n/+f/6//u//H/
9f/y/+3/6f/m/+r/7P/v//T/8v/z//H/7//x/+//7//v//H/8//3//v/9v/z/+//6//w
//P/9v/6//f/9//0//H/8v/y//L/8P/0//f/+/////z/+f/2//L/+P/8/wAABQADAAMA
AQD//////f/9//z/AAACAAYACAADAP///P/2//n/+v8AAAQAAgABAP///P/8//v/+v/6
//z//v8BAAUAAAD8//f/8//2//j/+//+//v/+//5//X/9P/y//H/8P/y//X/9//7//b/
8f/t/+n/7f/w//T/9//0//P/8f/v//H/7//u/+3/7//z//X/+f/1//L/7//q/+//8P/1
//j/9f/2//T/8v/y/+//7//v//T/9//5//7/+v/2//L/7P/w//P/9//8//n/+f/5//X/
9f/z//P/8//1//f/+//+//n/9f/y/+3/8f/z//b/+//6//r/+P/1//X/8//y//D/9P/2
//r//v/y/+//7f/w//P/9v/5//z/+v/4//f/9//1//X/8//y//X/+P/9/wAA/P/6//f/
9P/5//v//v8BAAIAAwAEAAUAAwACAAEA/v///wIABQAIAAUAAQD9//n//f///wMABwAH
AAYABAABAPz/+f/4//L/9f/5//3/AwD+//v/9//y//f/9P/3//j/9P/z//L/8//v/+//
7//r/+7/8P/w//X/8f/v/+v/5//r/+z/7f/w/+//7//x//H/7v/t/+v/6P/1//T/7f/i
/9f/1P/c//H/DQAyAFcAeQCXALMAzADdAOcA3wDLAK8AjwBxAFQAMQATAAQA9v/k/9r/
3f/f/97/3P/b/9r/2f/Z/97/5v/u//P/9f/y/+//7//s/+z/6//q/+j/6v/t//D/8//y
/+7/7P/m/+v/7f/w//L/7//v//D/8f/w/+//7f/r/+3/7//y//b/9P/x/+3/6P/r/+3/
7v/x//D/8P/w//H/8P/t/+v/6v/u//D/8//4//T/8//v/+v/7v/v//L/9f/y//H/8v/z
//H/8f/w/+//8v/1//j//P/3//f/9P/x//b/+P/6//r/+//7//z//f/8//v/+v/4//3/
AAADAAcABQADAP//+//+////AgAEAAMAAgADAAIA///9//z/+P/8//z/AQAEAAAA/f/5
//T/+f/7//3/AAD9//z//P/9//r/+P/1//P/9v/4//v//v/5//f/8//t//D/8v/1//j/
9f/1//T/9f/0//H/7//t/+//8v/2//n/9v/z/+//6//u/+//8f/z//L/8//y//P/8//y
//H/7v/z//T/+f/8//f/9v/y/+7/8v/z//f/+//7//v/+v/8//n/+P/3//T/+f/7//7/
AgD9//v/+f/z//j/+f/8/////P/7//z//P/7//n/+P/1//n/+//+/wMAAAD+//r/9f/6
//v//f/+//3//P/9//7/9P/1//n///8EAAMAAgABAAAA/f/6//j/9//6//3//v8AAPv/
+v/7//r//P/+////AAADAAMABAAFAAQAAwACAAEABgAIAAoACgAFAAQAAwACAAUABQAF
AAUABwAHAAkACwAKAAgABQABAAMAAwAFAAIAAAD///7////+///////+/wEA/P/9//z/
+P/1//L/8f/0//f/+v/5//b/9P/w//H/8f/z//P/8//0//T/9P/2//P/8f/x/+//8v/1
//f/+P/1/+z/4//a/9f/3P/u/wUAHwA8AFsAdQCRALEAzgDjAO8A5QDLAKcAgQBdADwA
HQALAAgAAADu/+b/4//d/9T/0v/V/9r/4f/p//D/9P/2//P/7f/t/+v/7P/q/+7/8f/0
//b/8//x/+//7f/u/+7/8P/u//D/8f/z//T/8P/v/+//7//y//X/9//5//b/8//x//D/
8v/z//P/8v/1//X/9P/1//L/8P/u/+3/8//z//T/9v/y//D/7//w//D/8//z//P/9f/1
//f/+f/0//H/8P/v//T/9//5//v/+f/3//X/9P/0//f/9//3//v//P/9//z/+//5//j/
9//8////AgAEAAIAAAD+//3///8BAAEAAQAEAAMABAAEAAEA/v/9//r//v///wEAAAD8
//j/+f/4//r/+//7//r//P/9//7/AAD9//r/+P/3//z//v///wEA/f/6//j/9v/3//n/
+f/3//j/+P/5//r/9//1//L/8f/0//X/9//5//b/9P/z//H/8v/z//P/8//1//X/9v/3
//T/8//w/+//8//2//n/+v/3//T/9f/0//P/9v/2//b/+v/5//v//f/5//f/9P/0//f/
+v/9//7/+//5//j/+P/5//v//f/7//3//f///wEA/v/7//r/+P/9////AgADAP///f/8
//3//P/+//7//f//////AAAAAP///P/7//r//f///wIAAwADAP3/+v/8//z//P/8//7/
AAADAAcAAwD///n/9P/1//j//f8AAAEAAgACAAIAAQD///7//f8CAAcADAARAA4ACgAG
AAAAAwAGAAkADAAMAAsACgAJAAcABQAFAAUACwAOABAAEQALAAUAAQD4//z///8CAAcA
BQAFAAQAAgABAPr/+f/2//r//f8AAAUA///7//f/7//z//b/9//9//z//f/8//v/+f/2
//P/8v/1//n///8DAP7/+//3//L/9f/4//v/+P/x/+z/7v/5/wsAJgBJAG8AkQC1ANAA
4QDpAN8AxwCnAIcAawBUADkAGwAMAAIA6v/W/9f/2f/Y/97/5f/o/+n/6//q/+j/6v/v
//f/+//7//7//v/8//n/9v/y//X/9//5//v//P/8//7//P/6//f/9f/y//f/+/8AAAUA
AQD9//j/8//3//n//P8AAAEAAQAAAP7/+//5//b/9f/6//7/AgAHAAQA///7//j/+v/8
////BAABAAMAAgABAAAA/f/8//v///8BAAUACQAGAAMA///7////AQADAAYABAAHAAcA
BwAGAAQAAgD+/wMABwAMABEADwALAAcAAgAGAAgACgANAA4ADwAOAA0ADAAJAAgABgAJ
AAwAEQAUAA8ACwAIAAIABAAEAAkADAAMAA0ADQAMAAkABwAFAAQACQAMABAAFQAQAAwA
BwADAAQABgAJAAwADAANAAwACQAFAAIAAAD+/wEABQAIAA0ACQADAP7/+f/7//7/AgAF
AAQABQAFAAUAAgD///3/+//+/wMABgALAAcABAABAPz///8AAAUACAAIAAoACQAIAAcA
AwACAAEABwALAA4AFAAOAAoABgAAAAMABQAIAAwADAANAA4ACwAIAAUABAADAAYACQAO
ABIADQAJAAYAAQAEAAUABwALAAoADAAMAAsACQAFAAIA/v8DAAYACwAQAAsABwAEAP//
/f8BAAYACgAHAAYABQAEAAEA/v/8//v//v8BAAIABAD+//z//P/6//3/AAACAAQABQAF
AAYABwAHAAcABwAHAAwADgAQABAACgAIAAYABAAIAAkACgALAAwACwAMAA0ADQAMAAoA
BwAJAAkACwAIAAMAAQD/////AQADAAQABAAFAAAAAQAAAPz/+f/2//X/9v/5//z/+//2
//T/8P/x//P/9f/1//X/9f/0//P/9P/w/+//8P/v//P/9f/2//b/8f/o/9//2P/V/9z/
7P8DABsANgBVAHEAjwCxANIA6wD7APcA3wC5AIsAYQA6ABMA+//6//j/6P/a/9f/0f/I
/8j/y//S/93/5//s//D/7v/r/+X/5P/j/+X/5P/q/+3/8P/y/+7/6//o/+X/6//s/+//
7v/v/+//8P/w/+7/7f/t/+3/8P/z//X/9//y/+//7f/s/+//8f/y//L/8//z//L/8//x
//D/7//v//T/9f/3//r/9//0//L/8v/z//f/+P/5//r/+f/6//v/9//1//X/9f/5//v/
/P/9//n/9//1//T/9//7//z//f///wAAAQAAAP7//f/9//3/AgAFAAgACgAIAAYABAAD
AAcACQAJAAkACgAJAAoACgAGAAQABAACAAUABwAKAAoABQAAAAAA/v8CAAMAAwACAAMA
AwADAAQAAQD+//z/+/8AAAIAAwAFAP///P/6//j/+//9//3/+//9//z//P/8//j/9//1
//X/+P/5//v//f/5//b/9P/x//P/9f/2//f/+P/3//f/9//z//P/8f/x//X/+P/7//z/
+v/2//b/9P/1//j/+P/4//n/9//4//n/9v/1//P/9P/3//r//f/+//r/9//1//T/9//5
//v/+f/6//n/+v/7//j/9f/0//L/9f/3//r/+//4//X/8//z//T/9v/2//X/+P/3//f/
9v/1//L/8f/w//X/9//6//v/9//1//T/8v/v//P/+f/+/wAA/f/6//f/9P/y//L/8//1
//f/+f/5//r/9P/y//L/8P/0//j/+//+//3/+//6//n/+f/7//3///8CAAQABgAGAAAA
/v/8//r///8BAAMABQAEAAEAAAD/////AAAAAP//AQABAAMAAAD7//n/9//3//r//f//
/wAA///4//f/9P/y//H/8P/x//H/8//1//P/8P/u/+r/6//u//H/8v/z//H/7v/r/+r/
6f/p/+v/6//t/+//8P/w/+f/4P/b/9j/1//a/+b/+f8NACQAQQBfAHsAoQDEAOMA9wD3
AN8AuwCRAGsASgAtABUACgAGAPT/4P/V/8//xv/C/8n/0P/Z/+H/5v/m/+L/3//b/93/
3f/g/+D/4//l/+f/6P/l/+P/4f/f/+T/5v/q/+r/6P/n/+f/5v/l/+X/5v/n/+v/7f/u
/+//6//n/+T/4v/m/+n/6//s/+r/6f/n/+f/5P/k/+T/5f/r/+v/7P/u/+n/5v/k/+T/
5//r/+z/7f/r/+n/6f/p/+b/5f/m/+f/6//t/+7/7//r/+n/5//m/+j/7f/v//H/8P/w
//D/7v/v/+//8P/x//X/9//5//r/+P/2//T/8//3//v//f///////f/9//z/+//6//v/
+v/+////AQAAAPv/9v/2//T/+f/7//z//P/6//n/+P/4//X/9P/0//X/+f/6//r/+//1
//L/8P/u//L/9f/2//X/8v/w/+//7v/t/+3/7P/t//H/8f/y//P/7//s/+r/5//q/+3/
7//x/+//7f/s/+v/6v/r/+r/6//u//D/8v/y/+7/6v/q/+j/6//w//L/9P/0//H/8f/x
/+//7//u//D/9P/2//j/+P/0//H/7//u//H/9f/5//n/9//1//X/9f/y//H/8v/y//b/
9//5//n/9P/x/+//7//z//b/9//3//f/9f/0//L/8f/w//H/8v/2//f/+f/5//P/8f/w
/+7/8v/1//b/9v/2//T/8//y/+//7//w/+//9P/2//j/+P/v/+v/6P/q/+7/8P/y//T/
8//y//L/8//w/+//7P/q/+3/8P/1//j/9P/y/+//7P/w//H/8//1//b/9//4//n/+f/4
//f/9P/4//z/AAAEAAMA///7//f/+v/7//7/AQADAAQABAADAP3/+f/3//D/8v/1//j/
/f/6//f/8//u//H/7v/x//L/7//v/+//8f/s/+v/6v/l/+n/7P/t//P/7//t/+n/5f/n
/+j/6f/s/+v/6//t/+3/6v/p/+f/5P/x//L/7f/i/9f/0v/W/+n/AwAkAEkAbQCNAKsA
xADZAOUA4QDPALUAlwB5AFoAOQAXAAIA9v/k/9T/0//X/9b/1v/V/9T/0f/T/9b/3P/k
/+v/7//t/+v/7P/q/+j/5//m/+T/6P/r/+7/8f/w/+z/6v/k/+j/6f/r/+z/6v/r/+3/
7//s/+v/6f/n/+v/7f/w//T/8v/v/+v/5v/p/+v/7P/v/+3/7v/v//H/8f/t/+r/6P/r
/+7/8v/4//T/8//v/+v/7//v//H/8//x//H/8//1//L/8f/v/+3/8v/1//j//P/4//f/
8//v//T/9v/4//j/+P/5//v//f/9//v/+f/2//v//v8BAAUAAgABAP7/+///////AQAC
AAAAAAACAAIA///9//z/+P/7//z/AgAGAAQAAQD9//j//P/9//7/AAD+//7///8BAP//
/P/4//X/+P/6//3/AAD9//v/9//x//P/9P/2//j/9v/3//f/+f/2//P/8f/v//P/9v/6
//3/+f/3//T/8f/1//X/9v/3//f/+f/5//v/+P/2//T/8P/0//b//P8AAPv/+v/2//L/
9v/1//f/+f/6//v/+//+//z/+v/4//T/+f/7//7/AgD+//3//P/3//v/+//9/////f/9
////AAD+//v/+f/1//j/+////wUAAgAAAPz/9//7//v//P/8//7//v8AAAIA9P/0//j/
+v/8//7//v/+////AQD///3/+f/2//j//P8CAAYABAACAP///P8AAAEAAwAFAAUABwAJ
AAsACAAGAAQAAAACAAYACgAOAA0ACQAFAAEABAAFAAgACwALAAwADAALAAUAAQD///j/
+////wMACQAGAAMA///6//7/+v/8//z//f/9//3////5//f/9f/v//L/9v/4////+//5
//X/8f/0//T/9P/2//b/9//6//v/9//1//L/7v/7//z/9//s/+H/3v/m//n/EQA0AFkA
fQCdALsA0ADdAOEA1wC/AKMAhwBrAFIAMwAVAAgA+v/m/9z/3//h/+D/5P/n/+T/4//j
/+T/6v/y//n//f/7//n/+v/4//X/8//x/+7/8f/1//n//f/8//j/9v/w//T/9f/3//j/
+P/5//v//f/5//f/9P/x//T/9//7/wAA/v/7//f/8v/0//X/9f/3//f/+P/5//v/+f/1
//L/8P/z//b/+v8AAPz/+//3//P/9f/1//f/+f/7//v//f////v/+f/2//P/9//7////
BAD//////P/5//z//v8AAAAAAgADAAUABwAFAAMAAQD+/wIABgAKAA8ADAALAAgABQAJ
AAkACwAMAAwADAAOAA4ACgAHAAUAAAADAAQACgAOAAsACQAGAAIABAAFAAYACAAIAAgA
CQALAAcABAAAAP3/AQAEAAgADAAJAAcAAwD9//7//v///wAAAAABAAEAAwD///v/+P/1
//j//P8BAAUAAgD///v/9//5//n/+v/7//3//////wEA/v/8//r/9v/7//z/AQAEAAIA
AgD///z//v/9////AQACAAMAAwAGAAIAAAD+//r///8BAAQACAAEAAMAAgD9//////8B
AAMABQAFAAcACAAFAAEA/v/5//7/AQAFAAsACAAGAAIA/f//////AAAAAAIAAgAEAAYA
AgD///3/+f8FAAcACAAGAAMAAAD9//r//f/+/wAAAwABAAEA///+//v/+v/7//r///8C
AAQABgAEAAEA///9/wIABQAIAAsADgAOAA4ADAAHAAYABQAEAAsADQAPABEADwALAAkA
BwAKAAwADQANAAsACQAJAAQAAAD///7///8CAAUABwAIAAYA/v/8//j/+v/7//z////9
//3//f/5//f/9v/z//X/+f/9////AQD8//j/9P/y//P/9f/5//v//P/9//3//P/x//D/
7//s/+v/7v/2/wEAEwAmAEEAYQCDAKcAyADhAO8A6wDTAK0AhwBjAEoAMwAdABQADgD8
/+b/2//V/9L/0v/b/+b/7f/z//b/9P/w/+3/7f/x//P/+P/6//3//f/9//z/+f/3//X/
8//6//z/AAAAAP7/+//5//b/+f/7//7/AQADAAMAAgABAP7/+//5//j//f8BAAQABgAC
AP//+//5//z//v8AAAMABwAFAAQABAABAP7//P/8/wAABQAHAAkABwADAAEA//8AAAEA
BAAHAAkACQAIAAcABQADAAEAAAADAAkADAAPAA8ADgANAAoADgAPABEAEwAXABcAFwAW
ABQAEgAQAA8AFQAZABsAHQAaABUAEgAOAA8AEAATABQAFgAVABUAEgAOAAoACwAKAA8A
EwAWABgAFgATABAADgAQABAAEQATABQAFAATABMADwAMAAoACAANABEAEwATAA4ACgAH
AAQABQAHAAgACwAMAAsACwALAAgABgAFAAMACAALAA0ADwANAAkABgADAAQABwAIAAsA
DgAOAA4ADAAKAAYABgAEAAkADgAQABIAEAALAAkABwAJAAsADAAQABIAEgASABAADgAL
AAkACAANABEAFQAVABMADwANAAsADAANABAAEgATABMAFAATABAADQALAAsADgASABQA
FQATAA8ADAAIAAsADAAPABIAEwATABQAEwAPAA0ADAAKAA8AEwAVABYAEgAOAAsACAAJ
AAsADgAPABIAEgASABAADQALAAoACQARABQAFwAZABYAFQATABIAEgATABcAFwAYABkA
GQAZABUAEwARABEAFwAcAB4AHgAaABgAFQASAA8ADwAQABEAGQAXABQAEAAOAAwACgAN
AA4ADwAQAA0ADAALAAoACAAGAAQAAgAGAAgACgAMAAcABAABAP7/AgAEAAYACAAHAAYA
BQAEAA==
         </WaveFormData>
      </LeadData>
   </Waveform>
</RestingECG>
