# Supplementary material for: Detection of Left Atrial Enlargement Using a Convolutional Neural Network-Enabled Electrocardiogram
Source: Front Cardiovasc Med. 2020 Dec 17;7:609976. doi: 10.3389/fcvm.2020.609976 (PMC7773668; doi:10.3389/fcvm.2020.609976)
Supplement: Supplementary file 3 [file Data_Sheet_3.ZIP › normal2/1802017216_5075_00000035.XML]

<?xml version="1.0" encoding="Windows-1252"?>
<!DOCTYPE RestingECG SYSTEM "restecg.dtd">
<RestingECG>
   <PatientDemographics>
      <PatientID>1802017216</PatientID>
      <PatientAge>69</PatientAge>
      <AgeUnits>Years</AgeUnits>
      <Gender>Male</Gender>
      <PatientLastName>dengguanfa</PatientLastName>
   </PatientDemographics>
   <TestDemographics>
      <DataType>Resting</DataType>
      <Site>1</Site>
      <AcquisitionDevice>MAC55</AcquisitionDevice>
      <Status>Unconfirmed</Status>
      <Priority>Normal</Priority>
      <AcquisitionTime>10:17:35</AcquisitionTime>
      <AcquisitionDate>03-10-2017</AcquisitionDate>
      <CartNumber>1</CartNumber>
      <AcquisitionSoftwareVersion>009C</AcquisitionSoftwareVersion>
      <XMLSourceVersion>MAC5000 v1.0</XMLSourceVersion>
   </TestDemographics>
   <RestingECGMeasurements>
      <VentricularRate>70</VentricularRate>
      <AtrialRate>70</AtrialRate>
      <PRInterval>166</PRInterval>
      <QRSDuration>84</QRSDuration>
      <QTInterval>394</QTInterval>
      <QTCorrected>425</QTCorrected>
      <PAxis>43</PAxis>
      <RAxis>-67</RAxis>
      <TAxis>77</TAxis>
      <QRSCount>11</QRSCount>
      <QOnset>213</QOnset>
      <QOffset>255</QOffset>
      <POnset>130</POnset>
      <POffset>176</POffset>
      <TOffset>410</TOffset>
      <ECGSampleBase>500</ECGSampleBase>
      <ECGSampleExponent>0</ECGSampleExponent>
   </RestingECGMeasurements>
   <Diagnosis>
      <Modality>Resting</Modality>
         <StatementCount>3</StatementCount>
         <LabelText>12SL ��ϳ���</LabelText>
      <DiagnosisStatement>
         <StmtFlag>ENDSLINE</StmtFlag>
         <StmtText>�������</StmtText>
      </DiagnosisStatement>
      <DiagnosisStatement>
         <StmtFlag>ENDSLINE</StmtFlag>
         <StmtText>������ƫ</StmtText>
      </DiagnosisStatement>
      <DiagnosisStatement>
         <StmtFlag>ENDSLINE</StmtFlag>
         <StmtText>�쳣 ECG</StmtText>
      </DiagnosisStatement>
   </Diagnosis>
   <Waveform>
      <WaveformType>Rhythm</WaveformType>
      <WaveformStartTime>0</WaveformStartTime>
      <NumberofLeads>8</NumberofLeads>
      <SampleType>CONTINUOUS_SAMPLES</SampleType>
      <SampleBase>500</SampleBase>
      <SampleExponent>0</SampleExponent>
      <HighPassFilter>16</HighPassFilter>
      <LowPassFilter>150</LowPassFilter>
      <ACFilter>NONE</ACFilter>
      <LeadData>
         <LeadByteCountTotal>10000</LeadByteCountTotal>
         <LeadTimeOffset>0</LeadTimeOffset>
         <LeadSampleCountTotal>5000</LeadSampleCountTotal>
         <LeadAmplitudeUnitsPerBit>4.88</LeadAmplitudeUnitsPerBit>
         <LeadAmplitudeUnits>��V</LeadAmplitudeUnits>
         <LeadHighLimit>2147483647</LeadHighLimit>
         <LeadLowLimit>268435456</LeadLowLimit>
         <LeadID>I</LeadID>
         <LeadOffsetFirstSample>0</LeadOffsetFirstSample>
         <FirstSampleBaseline>0</FirstSampleBaseline>
         <LeadSampleSize>2</LeadSampleSize>
         <LeadOff>FALSE</LeadOff>
         <BaselineSway>FALSE</BaselineSway>
         <ExcessiveACNoise>FALSE</ExcessiveACNoise>
         <MuscleNoise>FALSE</MuscleNoise>
         <LeadDataCRC32>310367948</LeadDataCRC32>
         <WaveFormData>
9P/0//T/9P/3//j/+f/6//f/9v/1//T/+P/6//z//v/8//z//P/8//v/+v/5//j/+f/6
//v//P/6//r/+v/6//v//P/9//7//P/8//z//P/6//j/9v/0//j//P8AAAQAAAD+//z/
+v/6//r/+v/6//v//P/9//7/+//6//n/+P/6//z//v8AAP///v/9//z//P/8//z//P/6
//r/+v/6//v//P/9//7//v/+//7//v/7//r/+f/4//r/+v/6//r/+v/6//r/+v/6//r/
+v/6//r/+v/6//r/+v/6//r/+v/4//j/+P/4//r/+v/6//r/+v/6//r/+v/8//7/AAAC
AP///v/9//z//v8AAAIABAACAAIAAgACAP///v/9//z//f/+////AAD9//z/+//6//z/
/v8AAAIA///+//3//P/8//z//P/8//7/AAACAAQAAQD+//v/+P/7//z//f/+//7//v/+
//7/AAAAAAAAAAD///7//f/8//n/+P/3//b/+P/6//z//v8AAAAAAAAAAP///v/9//z/
/P/8//z//P/7//r/+f/4//r//P/+/wAA/v/+//7//v/9//z/+//6//z//P/8//z/+v/6
//r/+v/8//z//P/8//n/+P/3//b/+P/4//j/+P/5//r/+//8//7//v/+//7//P/8//z/
/P/8//z//P/8//r/+v/6//r//f/+////AAD+//z/+v/4//v//P/9//7/+//6//n/+P/6
//r/+v/6//j/+P/4//j/9v/2//b/9v/5//z///8CAP7//P/6//j/+f/6//v//P///wAA
AQACAAEAAAD///7////+////AgD///3/+//7////AAABAAQABwAHAAcABgAFAAQABAAD
AAQABQAGAAcABgAGAAUAAwACAAEAAgAGAAcABgACAAAA/f/7//j/9P/3//v//P/9//j/
9//2//b/+f/6//r/+//7//3//f/8//b/9v/2//b/9//3//j/+f/7//n/+P/4//j/9//2
//X/+//6//b/8//z//P/9f/4//7/AwAKABIAGwAhACUAKgA4AEYAUQBVAFIAQwAzACEA
CgDz/+P/2//X/9n/2f/Z/9b/0//P/9H/2v/n//P/9//3//j/9v/2//j/9v/1//T/8v/4
//v//f/9//r/9//1//L/8//1//f/+//4//r//P/9//v/+//6//n/+v/6//3/+//6//n/
+f/4//j/+f/6//3////////////9//z/+//6//r/+v/6//r/+v/6//r/+//9//3//f/9
//z/+//6//v//f/5//n/+v/8//z//P/8//7//v/7//n//P/8//z/+//7//v/+//8//z/
/P/9//3////////////7//j/9f/z//j/+v/7//z/+P/2//X/9v/5//r//f/+//z//P/7
//v/9//1//T/8v/0//b/+P/6//r/+v/7//v/+v/6//r/+//+/wEAAgADAAAA/v/7//n/
/f8AAAMABQABAAAA///+//z//P/8//z//f///wAAAQAAAP///f/8//3//f/9//v//f/9
//3////9//z//P/8/////v/+/////f/+//7//f/9//3//v/+//v/+v/6//v/+//6//r/
+f/6//v//f////z/+v/5//j//P/9////AAD+//3//f/9//v/+//5//n//v/+//7//v/+
//3/+//7//r/+//7//z//v/+//z/+//7//v/+//7//r//P/9//3/+v/5//j/9//6//v/
/f8AAP3//f/8//r/+P/4//j/9//5//z///8BAP///v/9//z//P/8//z//P/8//v/+v/5
//v/+//8//7//f/9//3//f/+//7//v/9//z//P/8//z/+//8//v/+v/9//7////+//z/
/P/9//3//f/7//v/+//5//r/+//8//3//f/+/wAAAAAAAP///v8AAP////////f/+v/9
//7///8AAP///v///wIAAgABAAAAAQAFAAYABwAKAAoACQAIAAYABgAGAAcABwAIAAkA
CgALAAgACAAHAAUABAADAAQACAAFAAIA/P/4//j/+f/5//j/+////wAAAQD8//v/+v/6
//v//P/8//3/+//9//3//P/6//r/+v/6//z/+//7//v//v/7//n/+P/7//v/+//7//n/
+v/8//v/+f/3//X/9v/8/wUADgAUABsAJQApACwAOABIAFMAWQBSAD0AJwAZAAgA8//l
/9v/1//Z/9f/0//Q/8//1//l/+r/6//x//X/9f/y//L/9v/2//b/9//4//j//P/9//3/
+//7//n/+P/2//f/+f/7/////P/+/wAAAQAAAP///f/7//z//P////3//P/7//v/+v/8
//3//v8BAAAA///+//3/+//6//n/+P/5//r/+//8//z//P/8//3//v///wAAAQD///3/
+//7//z/+f/6//z/AAAAAAAAAAABAAAA/P/5//7//v/+//3//P/7//r/+v/7//z//v//
////////////AQAAAP////////7//P/6//f/9v/2//j/+v/6//z//P/7//z//P/9//v/
+//8//z//P/8//z//P/5//j/+P/3//r//P/+/wEAAQADAAMAAwABAAAA/v/9/wAAAgAE
AAUAAQAAAP///v/7//r/+f/4//v///8CAAUAAgABAP///v8AAAEAAgABAP7//f/8//3/
/v/+////AAACAAAA//////z//P/7//n/+f/7//7/AAD+//z/+//7//z//P/9//3//f/9
//7////+//z/+//6//z//f///wAA/v/7//n/9//5//v/+//9/wIAAgACAAIA/v/7//f/
9f/4//v//f8AAAIAAgAAAP///f/7//n/9//6//z//f/9//3//f/9//3//f/9//7/AAD+
//3/+//4//v//P/9//3//f/+///////7//r/+f/4//r//P/+/wAA/f/7//n/9//6//v/
/f8AAP///f/7//n/+v/6//r/+f/6//z//v8AAP3//v/9//z/+v/6//r/+P/6//z///8B
AAAA/f/8//v/+//8//3//v/9//v/+v/6//3/AAACAAQAAAAAAP///v/9//z//f/8//3/
AAABAAEAAQADAAQABAAEAAYACQAJAAkACAAGAAYABwAHAAkACQAJAAkACQAKAAoACQAF
AAMAAwAGAAgABgABAP7/+v/5//f/9P/1//n/+v/7//v/+//7//z/+//6//j/9//5//3/
//8AAPr/+v/6//r/+P/3//f/9//7//n/+P/4//j/9//2//X/+f/8//z/+f/1/+//7f/y
//7/BQAKABQAHwArADEAMgA4AEYAUwBXAE4AOQAlABcAAgDr/9f/z//N/9H/1f/V/9T/
0//T/9X/2P/f/+//8//v/+7/9v/2//L/9P/1//b/9v/2//f/9//1//j/+f/7//z/+P/3
//b/9//3//r//f////7//f/7//n/+P/4//v/+f/3//f/+P/4//X/9f/1//f/+f/7//3/
///8//r/+P/2//r//P/+/wAA/v/8//r/+f/6//v//P/9//v/+//7//3//P/3//b/9v/7
//z//f/+/////v/6//f/+P/4//j/9//7//3///8CAP///v/+//3//v///wAAAQABAAAA
/////wAAAAD///7/+//6//r//P/6//r//P/8//v//P/8//3//f/9//7//v8AAAAAAAAA
AAEAAgAEAAUAAgAAAP7//f8BAAUABwAJAAgACAAHAAcABAAEAAQAAwADAAQABQAGAAEA
AAD///7/AQADAAQABQADAAMAAgACAAMAAwADAAEAAgADAAQABwAEAAAA/f/6/wAAAAAB
AAMAAAAAAP///f/8//3///8AAAEAAgAEAAcABgAEAAMAAQD/////AAABAAAA/v/9//z/
/v///wEAAgADAAMABAAFAAIAAQD+//3/AQACAAMABAACAAEA///////////+//7//v/+
//z/+//+////AAABAAIABAAFAAUAAgABAAAA//8AAP////8AAAEAAwAEAAQAAQAAAP//
/f/+/wAAAgADAAAAAAAAAAAA///+//3//P/+////AAABAP3/+//6//r//v8BAAQABwAF
AAQAAwABAP7//v/+//7/AAACAAIAAgABAAAA///8//7//v//////AQD////////9//7/
//8AAAIAAQABAAIAAQACAAIAAgAEAAMABgAGAAYABgAGAAMAAAD//wAABAAFAAYACQAJ
AAgABwAIAAcABwAHAAYACAAKAA0ADwALAAkABwAFAAcACgAMAA0ADQALAAsADgALAAYA
/v/4//v//f/+//7/+//9//z/+//7//3///8CAP7//P/5//f/+f/9////AAD6//r/+v/6
//j/9//3//f//////wAAAgD///3/+//5//f/+P/+/wMA/f/5//3/AgAAAPv/AgAOABcA
HQAjADAAPgBEAEsAUQBQAEUAMwAhABYABwDv/9n/z//J/8n/zf/S/9H/0f/V/97/4//l
/+v/8f/0//L/9P/4//j/+f/6//r/+//7//r/9//7//v//P/8//n/+f/5//v/+P/6//z/
/f/7//v/+v/5//n/+v/+//3//f/9//7//v/6//n/+P/5//v//f///wEA/v/8//r/+P/5
//r/+//8//7//v/+/////f/7//n/9//7//3///8DAAAA+//6//r//P/8//z//P8BAAIA
AAD//wEAAAD///3/+v/5//j/+P/6//z///8BAAAA///+//3/AAAAAAAAAQD///7//P/6
//r/+v/7//7//v/+/wAAAAD8//z/+//7//3//f/+//7//f/8//v/+v/9//7/AAABAAIA
AgACAAMAAAABAAAA//8AAAAA/////wEAAgADAAMAAQAAAP///v///wAAAQACAAEAAQAA
AP///f/9//z//P/8//v/+v/3//v//f///wMAAQD+//z/+v/9//z//P/9//7/AAABAAEA
/P/7//v/+v/8//z//f////7//P/7//n/+f/5//r/+//8//z//f/+//v/+f/4//b/+f/7
//7/AQD///3/+f/3//v//P/9//7/AAD///3//f/8//v/+f/4//r//P/8//3//f/9//3/
/f/8//z/+//5//r/+//8//3//v/9//3//v8AAAEAAQAAAP3//P/7//n/+//8//3//f/9
//7///8AAP7//P/6//j//P/9//7/////////AAACAAAA///+//3//f/8//v/+f/5//r/
+//8//3/AAABAAIAAAAAAAAA/v/8//z//f/9//3/+//7//v/CQAEAAIAAAD+//z///8A
AAMACAAGAAMAAAD//wMABAAFAAgACwALAAsACgAIAAgACQAJAAkACQAJAAkABgAGAAUA
AwADAAEAAQAEAAcABgACAAAA/P/7//n/9v/4//3///8BAPz/+f/2//T/+P/6//v//f/7
//3//f/8//n/+v/7//z//////wAAAQABAP3/+v/4//n/+f/5//n/AwD8//b/+//7//f/
9//8/wIABwAKAAgACwAfADMANAAyADwASQBPAFIARwAtABUACgD9/+v/4//n/+X/3//V
/9T/1f/R/9X/2v/j/+//9//3//T/8v/w//D/9P/3//r//P/9//3//P/5//n/+f/6//r/
+f/5//n/+//2//j/+v/7//7//////////f/8//7/+//7//v//P/8//7///8AAAMA///9
//v/+f/5//r/+//8//z//P/8//z/+//6//n/+f/9////AQADAP///f/7//v//P/5//r/
/P/8//z//P/8//7//v/7//n//v8AAAIAAwD///v/9//0//r//v8DAAcAAwABAP///f//
//7//f/9//7//v/9//z/+//6//r//P/8//z//v/+//n/+P/2//X/9//3//j/+P/8//7/
AAACAP7//P/7//n/+//8//3//////wEAAQABAAAA/v/7//n//f8AAAMABQABAAAA///+
//7/AAACAAQAAQD///z/+f/8//3//f/+//////////3/+//5//f/9//9/wAABAAIAAcA
AgD+//v//f/+//7//f/7//v//P/8//7//v///wEAAQAAAAAA///7//v//P/9//v/+v/6
//r//v///wEAAgD///v/+P/1//j/+//8////AQAAAP///v/+//3/+//7//3///8AAAIA
/v/8//j/9f/5//v//f////3//v/+//3/+v/5//j/9//5//n/+v/8//z//f/9//z///8A
AAEAAQD9//z/+//5//n/+v/7//z//P/8//z//P/8//v/+v/5//v/+//8//7//v/9//z/
+//6//r/+v/5//j/+P/4//j/+P/6//r/+v/8//7/AAAAAP7//v///////v/7//r/+f/5
//r/+//8//r/9//1//T///8GAAQABAAEAAQAAAD8//r/+v/5//n/+f/7////AAABAAQA
BwAHAAcABgAHAAgACgALAAgABQACAP//AgAEAAUABQABAP////8CAAQAAgD9//r/+v/7
//v/+v/3//n/+P/3//f/9//3//j/+v/6//n/+f/8////AAAAAPr/+v/6//r/+P/3//f/
9//5//f/9v/2//f/9//3//f/9f/0//b/+////wEA///8//r//f8IABIAEwAZACMAJgAu
AEAATQBNAEgAPQAvAB8AFgALAPn/6f/d/9H/z//V/9j/2//h/+X/4v/n/+//7f/r//L/
+P/+//7//P/7//r/+P/3//f/9v/z//j/+f/7//z/+v/5//j/+f/2//j/+v/7//z//f/9
//3/+f/4//r/9//6//v//f/+//v/+//7//3////////////+//7//v/+//r/+P/2//T/
+f/8////AwABAP///f/7//n/+f/5//v//v/7//z//v/+//z/+v/4//7/AAD////////+
//3/+//9//3//f/+//7//v///////v/9//z/+//9//z/+//7//3//v/+//7/+//4//b/
9v/4//r//v8AAPz//P/7//v//f/9//7//v/8//r/+P/2//j/+P/5//n/+//8//3////9
/////////wIAAgABAAEA///+//3/+//9//7///8AAP//AAABAAIAAAD///3/+//9////
AAACAAIAAQAAAP3/+//7//v//f8AAAAAAQACAAMAAAD+//3//v8AAAEAAQD+//3//f/8
//z//P/9////AAAAAAEAAQD8//v/+//7//v/+v/6//r//f///wIABAADAAEAAAD///3/
/f/7//v//P/8//z//P/8//v/+f/5//3///8AAAIAAAAAAP7//f/8//v/+v/5//r//P/9
//3///8BAAMABQAAAP3/+//6//v//f/+//7//v/+//7//f/7//r/+f/3//j/+v/8//7/
AAAAAAAAAAD///////////3/+//6//r//f/9//3//f8AAAAAAAD///3//P/7//r/+v/8
//z//P///wAAAQAAAP7//P/7//n//P/7//z//f/7//r/+f/4//z//f///wIAAgACAAEA
AAD+//3//f/9/wEAAwAGAAMAAgABAAAAAAD+//7/AAAAAP///v///wQABAAEAAYACQAJ
AAkACAAKAAoACwALAAkABwAFAAMABwAKAAwADQAHAAMAAQACAAUABAAAAP7/AAABAAEA
AAD+/////f/7//v/+//7//z/+v/6//n/+f/6//3//v/+//v//P/9//7//v/9//3//f8B
AP///v/+//v/+f/3//X/+//8/wAA///5//n/+f/y/+7/+/8OABgAHQAlAC0ALAAuADoA
SQBZAGAAVQBDADUAIgAPAPn/5//f/93/2f/b/+T/5//h/+H/5P/l/+3/9//5//j/+v/0
/+7/8v/1//j/+v/+///////9//7//f/9//z/+//7//v//f/7//7/AQADAAUABQAEAAMA
AQAAAAIA///9//3//v/+//3//f/9/////////////////wAAAQACAAIAAgACAAIAAQAA
AP////8BAAEAAQABAAIAAwAEAAcABQD///3//P///wAAAQACAAYABgADAAEAAgAAAP7/
+////wEAAwAGAAQAAgABAP//AAABAAIAAwABAAAA/////wAAAAD///7/AAAAAAEABAAB
AP7//f/6//z//v///wEA/v/9//3//P/6//r/+v/6//v//P/+///////+//3//f///wEA
AQABAAUABgAGAAcABQAGAAcABwAHAAgACQAKAAUABAADAAIABQAHAAgACQAIAAcABQAE
AAIAAQAAAP3///8BAAMABwAGAAQAAwACAAQAAgABAAEABAAGAAcABwADAAMABAAEAAIA
AgADAAUABAACAAEA////////AAABAAIAAgADAAQAAwABAAAA/v8AAP///////wAAAQAA
AAEAAgACAAIAAgACAAEA/////wAAAQABAAIAAgACAAAA///9//v/+f/3//v/AAAEAAcA
AwADAAMAAwD///3//P/8////AQACAAIAAAD+//z/+f/8//7/AAABAAIAAgACAAIAAQAA
AP///v8AAAEAAgADAP///f/8//z////////////+//7//v/9//7//v/+//7/AAACAAIA
AgABAAAA///8//3//v8AAAEAAAD9//z/+//+/wAAAgAEAAEA///+//7//v/+//3//P//
////AAABAP////8AAAAA/////wAAAAAAAAMABgAEAAQABAAEAAAA/v/+/wAAAgADAAQA
BwAJAAgABwAIAAoACwAMAAwACQAIAAgABwAJAAkACQAJAAoADAANAA0ACQAHAAcACgAK
AAgAAwAAAP7//f/7//j/+v/9//3//f/8//3//v8AAP///v/8//v//v8BAAIAAgD9//z/
+//6//z/+//7//v/AAD/////AAD9//v/+f/3//v//v8CAAEA/f/5//f/9v/+/wcADAAS
AB0AKQAzADwARABMAFMAWQBWAEsANwAlABQA///r/9//2//d/93/3f/e/9//3//j/+L/
5f/t/+//8//6//7//P/8//n/+f/5//j/+//9//7//f/+//3//f/8//v/+//7//3//P/+
/wAAAQD9//v/+P/1//j/+v///////f/9//7//v/8//v/+v/7//z//f/+////AAAAAAAA
AAAAAAAAAAAAAAIAAgACAAMAAQD///3/+//+////AAADAAEA/f/9//7/AgACAAIAAgAC
AAIA///9/////v/9//v//v///wAAAgAAAAAAAQABAAMAAwADAAMAAQAAAP/////9//z/
+v/4//r//P///wQAAAD+//7//P/8//z/+//7//v/+//8//z//v/+//7//v///wAAAgAD
AAEA/v/7//n/+////wEAAwAGAAYABQAFAAQABAAEAAMABAAGAAgACgAGAAQAAgAAAAMA
BQAGAAcABwAHAAYABgAHAAcABwAFAAMAAwADAAUAAgAAAP///v8CAAIAAwAFAAMABAAE
AAMAAAD//////v8CAAQABwALAAkABgAEAAEAAgADAAUABwAGAAQAAwACAAMAAwAEAAQA
BAADAAMAAwABAAEA/////wQABAAEAAQAAgABAP////8AAAEAAQACAAMABAADAAMA///9
//v/+f///wQACAALAAgABwAGAAUAAwABAAAAAAACAAMAAwACAAEAAAD///3//v8AAAIA
AwACAAIAAgACAAEAAAD///7/AwAFAAcACQAGAAMAAQAAAAIAAwAEAAUABQAEAAMAAQAC
AAIAAgACAAMABgAHAAgABgAEAAIA/v8AAAIABQAHAAUAAQD///3/AQAEAAcACgAHAAUA
BAAEAAMABAAEAAQABwAHAAgACQAIAAcABwAGAP3/AQAKAAwADAAMAAwADAAJAAYABQAG
AAgACQAKAA0ADgAOAA4AEAAQAA8ADgAMAAoACgALAAsADQAPABEAEwAVABYAFgAVABEA
DwAPABIAEQAOAAgABAAGAAcABwAGAAMAAwAAAP3//v///wAAAgADAAQABAAFAAQABQAE
AAIAAAACAAQABgADAAEAAAD//wUABQAGAAgABwAFAAMAAQDx//j/AgAHAAkACwAHAAAA
AAADAAoAFgAjAC0ANwBEAEgATgBZAF0AVgBNAD0AJwAYAAsA+//p/9//1//R/9H/2P/h
/+f/7f/w//P/+f/7//3//v/+//z/+v/4//n/+v/6//3///8AAP//AgADAAUABgADAAEA
//////3/AAADAAUABQAFAAQAAwABAAAAAgD//wEAAwAGAAgABgAFAAQABQACAAEAAAD/
/wEABAAHAAoACAAGAAQAAgACAAIAAgADAAEAAQABAAEABAAFAAYACQAIAAMAAgACAAYA
BgAGAAYACgAKAAcABQAIAAgACAAHAAQAAwACAAIAAwAEAAYABwAFAAMAAQD//wEAAgAD
AAUACAAIAAcABgACAAAA//8AAAEAAgAFAAYAAgACAAEAAQABAAEAAgACAAIAAgACAAIA
AQAAAAAA//8EAAYACAALAAcABwAFAAMABgAIAAkACwAKAAoACgAJAAoACgAKAAoACAAI
AAgACAAHAAcABgAFAAYABwAHAAgACQAJAAkABwAHAAcABwAJAAcABgAGAAYACAAGAAUA
BQAGAAgACQAJAAYABQAFAAQABgAGAAcACQAJAAgACAAHAAQAAwADAAMABQAGAAgACgAJ
AAcABgAEAAQAAwADAAMABAAFAAQABQAHAAYABQAEAAcABwAGAAcACAAJAAkACgAIAAgA
BgAFAAYABwAIAAkABwAIAAgABwAHAAcABwAHAAQAAwADAAQAAgADAAMAAgAFAAYABwAH
AAcACAAJAAkABwAGAAUABAAHAAgACQAKAAoACQAIAAcABgAFAAUABgAHAAcABwAHAAkA
CgALAAsABwAGAAUABAAGAAgACAAIAAgACAAIAAYABAAEAAUABQAHAAcACQALAAcABgAF
AAQABwAHAAgACgALAAwADAAMAAgABQADAAEABQAHAAoADAAKAAkACQAIAP7/BAAJAAwA
DwASAA0ACAAFAAQACAALAA4AEwAVABQAEwAUABMAEwATABIAFQAWABgAGQAXABUAEwAR
ABQAFgAXABcAFAARABAAEgAUABIADQAKAAkACQAIAAYABQAHAAYABQAFAAUABQAGAAgA
CAAHAAcABQAHAAcABgAGAAgACgAMAAoABwAFAAMABQADAAIAAgAFAAUABQAFAAEA/v/8
/wEABQADAAEACAAMAAkACgASAB8ALQA1ADoARgBQAFkAYQBeAE0APQAzACYAEQD7/+//
5f/Z/9X/1f/U/9n/3//Z/9z/7///////+/8AAP7/+v/6//z///8CAAQABAADAAEA/f8B
AAMABgAIAAUABQAFAAcAAwAEAAUABQAGAAcABwAHAAMAAgAEAAEABQAHAAoADAAIAAcA
BgAHAAkACQAJAAkACAAIAAgACAAHAAYABQAEAAcACgANABEADQAJAAUAAQADAAUABwAL
AA4ACwAMAA4ADgAMAAoACAANAA4ADAALAAwADAAMAAsADQANAA0ADgALAAoACgAJAAsA
CwALAAsADQAMAAsACwAKAAoACQAIAAgACAAJAAwADAAMAA4ADgALAAoACAAHAAkACwAO
ABAADgAOAA4ADgANAAwADAALAA4ADgAOAA8ADQAPAA8ADwASABIAEQARAA8AEAARABEA
DgAOAA4ADgANAA4ADwAQAA8ADwAOAA0ADwAPAA4ADgARABEAEQAPAA8ADwAPABEAEQAQ
ABAAEAAQAAwACQAHAAgACgALAAsADAANAA8AEAAOAAwACwALAA4AEAATABUADwANAAwA
CwANAAwADAAMAAsACwAMAAwADgANAA0ADQAQABEAEAARABIAEAAOAAwADQANAAwADQAM
AA0ADQAOAAsACgAHAAUACAALAA4AEQAQABAADwANAAsACwALAAsADAALAAsADAAKAAsA
CwAKAAoACgAKAAkABwAIAAkACQALAAwADQAOAA0ADAALAAoACgAJAAgABwAIAAkACwAO
AA4ADQAMAAsADgAQABIAEwARABAADwAOAA4AEAAQABAADwAOAA0ACgAKAAoACwALAA0A
DQAPABEAEAAQABAAEAAPAA0ADAAMAA0ADgAOAA4AEAAPAA8ADwANAA0ADgAOABUAFgAV
ABQAEwASABMAEgATABYAFQAVABUAFwAYABgAGAAaABwAHQAeAB4AGwAaABoAGQAbAB0A
HwAhAB4AHgAdABsAHAAbABwAIAAeABwAFwAUABEAEQAQAA4AEQAVABYAFwATABEADwAO
AA4ADgANAA0AEAAVABgAGgATABIAEQAQABEAEQASABMAFQATABIAEgAUABMAEgARABMA
FAASABMAEwATAA8ADAAQABUAGgAiAC8AOQA9AD4ARgBQAF0AZQBkAFkATwBFAC4AGQAL
AP//9//1//P/7//s/+v/6//t//T//f8HAAkABwAOABIAEAAMAAoACwAMAAwAEAARABEA
DwARABEAEgASABIAEwAUABcAEgAUABYAFwAYABkAGQAZABoAGgAdABsAGgAZABkAGAAZ
ABkAGQAbABgAFwAWABUAFwAYABkAGgAaABoAGgAaABcAFgAVABUAFwAZABsAHQAbABsA
GwAdAB0AGQAZABoAGwAaABkAGAAYABgAFQATABkAHAAfACEAHwAdABsAGgAZABgAGAAX
ABkAGwAdAB8AHQAcABsAGwAcABwAGwAaABsAGgAaABwAGwAaABsAGgAaABoAGQAZABkA
GQAaABoAGAAYABgAGAAZABoAHAAdABsAGgAZABkAGgAdAB4AHwAgACAAHwAfAB0AHgAf
AB8AIAAgACAAIAAdABwAGwAaAB0AHwAgACEAHgAdABsAGgAdAB8AIQAhAB4AHQAcAB0A
HgAeAB8AIAAiACAAHwAfAB4AHgAdABsAHAAdAB8AIAAdABwAHAAdAB4AHgAfAB8AIAAh
ACMAJQAkACIAIQAgACEAIQAiACIAIAAfAB8AHwAfAB8AHQAdACAAIAAgACAAHwAdABoA
GQAdACEAJAAoACUAIgAdABkAHQAfACEAIwAmACgAKQApACUAIwAhAB8AHQAbABoAGgAe
ACEAIwAkACQAJAAkACMAIQAiACMAIwAiACIAIgAiACAAIAAgACAAIwAjACMAIwAeAB0A
HwAgAA==
         </WaveFormData>
      </LeadData>
      <LeadData>
         <LeadByteCountTotal>10000</LeadByteCountTotal>
         <LeadTimeOffset>0</LeadTimeOffset>
         <LeadSampleCountTotal>5000</LeadSampleCountTotal>
         <LeadAmplitudeUnitsPerBit>4.88</LeadAmplitudeUnitsPerBit>
         <LeadAmplitudeUnits>��V</LeadAmplitudeUnits>
         <LeadHighLimit>2147483647</LeadHighLimit>
         <LeadLowLimit>268435456</LeadLowLimit>
         <LeadID>II</LeadID>
         <LeadOffsetFirstSample>0</LeadOffsetFirstSample>
         <FirstSampleBaseline>0</FirstSampleBaseline>
         <LeadSampleSize>2</LeadSampleSize>
         <LeadOff>FALSE</LeadOff>
         <BaselineSway>FALSE</BaselineSway>
         <ExcessiveACNoise>FALSE</ExcessiveACNoise>
         <MuscleNoise>FALSE</MuscleNoise>
         <LeadDataCRC32>1591574943</LeadDataCRC32>
         <WaveFormData>
+P/4//j/+P/5//r/+//8////AAABAAIAAAAAAAAAAAABAAIAAwAEAAMAAgABAAAAAAAA
AAAAAAABAAIAAwAEAAMAAgABAAAAAwAEAAUABgAEAAIAAAD+/wIABAAGAAgACAAIAAgA
CAAEAAIAAAD+/wEABAAHAAoABwAGAAUABAAFAAYABwAIAAsADAANAA4ACgAIAAYABAAG
AAgACgAMAA8AEAARABIAEQAQAA8ADgAQABIAFAAWABQAEgAQAA4AEQAUABcAGgAYABgA
GAAYABcAFgAVABQAGAAaABwAHgAaABYAEgAOABEAFAAXABoAGQAYABcAFgAWABYAFgAW
ABQAFAAUABQAEQAQAA8ADgAOAA4ADgAOAAwACgAIAAYABQAEAAMAAgADAAQABQAGAAQA
BAAEAAQABAAEAAQABAAEAAQABAAEAAYABgAGAAYABQAEAAMAAgAAAAAAAAAAAAIABAAG
AAgABgAGAAYABgAFAAQAAwACAAMABAAFAAYABAAEAAQABAAGAAgACgAMAAsACgAJAAgA
BQAEAAMAAgADAAQABQAGAAQABAAEAAQABwAIAAkACgAIAAYABAACAAAAAAAAAAAAAwAE
AAUABgACAAAA/v/8//3//v///wAAAAAAAAAAAAD+//7//v/+/wEABAAHAAoABwAEAAEA
/v8AAAIABAAGAAQAAgAAAP7/AAAAAAAAAAACAAIAAgACAAEAAAD///7//v/+//7//v/+
//7//v/+//v/+v/5//j/+v/8//7/AAACAAIAAgACAAEAAAD///7///8AAAEAAgAEAAYA
CAAKAAsADAANAA4ADAALAAoACwAJAAcABwALAA4ADwAPABEAEgAQAA4ADAAMAA0ADQAO
AAoACQAFAAMABQAIAAgACAAFAAIAAQABAAAA///8//r/+f/7//r/9//y//T/9P/z//L/
8//0//j/+f/5//n/9v/0//X/9v/2//b/+P/4//j/9//1//L/8f/1//f/+P/6//j/+P/1
//T/9P/1//P/9f/7/////v/8//v/+P/2//z/BwALAAwAEQAZACEALwA9AEMAOQAhAO//
qP9y/1//Wv9a/2f/d/+F/5X/qf+3/8X/0//e/+f/5//l/+n/6//w//b/8//z//L/8P/0
//X/9f/1//T/9f/0//P/8v/z//P/8//0//X/+f/8//7//v/9//z/+f/2//X/9P/4//n/
/f/+//z/+//6//n//P/8//z//f///////v/9//v/9//1//L/9f/5//7/AwABAP7//P/5
//v/+//7//7/AAD9//v//f/8//v/+v/6//7/AAABAAMAAQAAAP7/+//8//7/AQAFAAUA
CAAIAAgABwAGAAUABAAGAAYABgAHAAoACgAKAAoACAAIAAkACgAMAA8AEwAVABEADgAN
AAsACwALAA0ADgAPAA8ADgALAA4ADwAPABAADgAOAA4ADwANAA0ADAALAA0ADAAKAAoA
CQAJAAgABgAAAAAAAAAAAAAAAAD////////9//3/+//+//////8AAP///f/7//j/+P/5
//v//////////f8AAP7//P/6//r//v8BAAIAAwD///7//f/8//n/+f/7//3//f/9//7/
/v/6//f/+f/7//v//P/+/wEAAgABAAAA/f/8//z//f8AAAEAAgACAAIAAQAAAP3//P/+
/wAAAAAEAAMAAAD7//f/+f/6//3/AAABAAEA//////7//v/8//r/+v/7//3////9//z/
/P/7//3//f/9//z//P/9//7//v/9//3//v/+/wAAAQACAAMA///9//v/+P/6//r/+//7
////AAAAAAEA///+//z/+v/8//7/AwADAP///f/7//j/+f/6//z//f8AAAQAAwACAP7/
/f/7//f/+v/9/wEABAAAAP///f/6//j//f8AAAQABAAFAAQABAACAP///////wEACAAJ
AAoACwAMAAoACQAIAAkACwALAA0AEwASABEADwAPABMAEgARABAADwAPAA4ADgALAAsA
CAAHAAkADAAMAAwABgACAAAA///9//v/9//0//f/+//8//v/9v/4//j/9//4//n/+v/+
//3/+//5//T/9f/3//n/+v/6//z//P/8//n/9//0//P/9v/5//v//v/7//r/9v/0//L/
9////wMABQABAPr/9v/3//j//P8EAA0AFQAUAA8AEwAjADMARQBPAEMAJwD5/7r/gv9r
/2L/Xv9r/3//i/+Z/6//yf/d/+P/4v/j/+f/6f/r//H/+P/6//n/+f/4//b/+P/5//n/
+f/3//n/+f/5//j/+f/5//n//P///wUACgAJAAYAAgD+//7//P/8//z//////wIAAgD/
/////////wEAAgADAAUABQADAAAA/f////3//f/8//7/AQAFAAkABgAEAAMAAQADAAMA
AwAGAAQAAQD//wEABQAFAAUABgAJAAoACgALAAkACAAGAAMABQAGAAgACwALAA4ADgAO
AA4ADgAOAA4AFAAWABgAGwAYABQAEAAMAA8AEAASABQAEgATABUAFQAWABQAFAATABcA
GQAdACAAHgAbABcAEQAUABUAFQAWABgAGAAYABkAFwAXABYAFQAXABYAFAAUABIAEQAP
AAwACwAMAA0ADgALAAgABAABAAQABQAIAAkACwALAAoACgAIAAcABgAEAAQABQAHAAsA
CQAJAAcACgAIAAYABAAEAAUABwAHAAcABAAEAAQABAAEAAUACAALAAkACQAKAAoACAAF
AAcACQAHAAgACgANAA0ACwAJAAUABgAGAAcACgAJAAoACgAKAAsADAALAAwACQAIAAUA
BgAIAAgABgAFAAgACgAOABIADwALAAUAAQAEAAYABgAGAAcACQAMAA8ADAAKAAkABwAJ
AAkACQAIAAgACQAKAAoACQAJAAoACgAJAAkACQAJAAgABwAGAAQABgAGAAcABwAKAAoA
CQAJAAcABgAEAAIABQAGAAoACQAGAAUABAACAAQABgAJAAsABwAIAAQAAAAEAAcACQAJ
AAsACwAMAAwACgAJAAcABAADAAcACQAMABEAEwATABQADAAMAA8AEAARABIAEQARABEA
EwATABEAEQAVABcAGQAaAB0AHgAaABYAEgAUABUAFQAWABUAFQASABEAEwAWABYAFgAR
AA4ADQANAAoABwACAP7///8DAAQAAwD+/wAAAAD//////////wIABQAFAAUAAgAAAAEA
AgACAAMABgAHAAgABgADAP///f/8//3//f/+/wAAAgABAAIAAAABAP//AwAHAAUAAgAI
AA8ADAAGAAgAEQAbABwAGwAjADMARQBVAFMAQQAhAO//sv+E/3P/bP9s/3v/jf+X/6X/
u//L/9f/3//o//X/9//v/+3/9//8//z/AAADAAUABgADAAEA/v/7//7/AwAGAAkABwAH
AAYABQADAAMABgAIAAsADAAMAAwACgAGAAQAAgAFAAUACAAIAAUABQAFAAUABwAGAAUA
BQAIAAkACQAJAAoACQAKAAoACAAJAAsADQAPAA4ADgANAAoACQAIAAoADQALAAoADQAO
AA0ADAAMABAAEAAPAA8ADQAOAA4ADQANAA4AEAATABUAGAAYABgAFQAUABMAEgAWABgA
GgAdACAAIAAgACAAHQAaABgAFgAYABsAHwAhAB0AGgAZABcAGQAbAB8AIgAiACMAIwAh
ACEAIQAgACAAHgAeAB4AHwAhACEAIAAfACEAIAAeAB4AGwAZABYAEgAQABAAEAAQABAA
EAAPAA8ADgALAAoABwAKAAsACwAMAAsACwALAAoABwAHAAgACwAKAAkABgAIAAoACAAG
AAYABwAJAAkACQAGAAYABgAGAAYABwAKAA0AEAARABMAFAAPAAkACAAHAAUABgAIAAsA
DgAPABAADwALAAoACgAMAA0ADgAOAA4ADAAMAAoACgALAAwACwAOABAADgAKAAcABgAE
AAQABAALAA0ADQAPAA4ADgAMAAoACgALAA0ADwAOAAwACwAJAAsACwALAAoADAANAA4A
DgAKAAkACQAIAAgACQAKAAsACAAHAAYABAAEAAQABQAFAAkACgAKAAsACQAKAAoACgAM
AAwADwANAAsACQAHAAQABAAEAAUABQAHAAwADAAMAAgABwAFAAEAAwAFAAgACgAKAAsA
CwAKAAUABwAHAAgADQARABMAFgAUAA0ADAANAA4ADwAQAA8ADwAPABEAEQAPAA8AEwAW
ABkAGwAfAB4AGgAWABIAEgATABMAFAATABMAEAAPAA8AEgASABIAEQAQABEAEwANAAcA
///4//z/AQADAAMAAAACAAIAAQD+//3//P/+/wEAAQABAP7/AAABAAIAAgAAAAAA/v/8
//7//f/7//v//v8BAAMABgAGAAYAAwACAPz/9//9/wEA//8BAAoAEgARAAoABgAIAAkA
AQD+/wkAEwAZACMAMwA5ADcAKQAFANL/nP95/2z/ZP9l/2//f/+L/5n/q/+//9X/5P/n
/+3/8//x/+3/8v/0//b/+f/7//z//f/9//z/+//7//3//f/9////AQACAAMA/v/9////
AAAEAAQAAwACAAMAAgADAAQABAADAAUABAAFAAUABQAFAAUABAADAAMABAAFAAUABQAH
AAUABQAEAAIAAwAFAAcABwAGAAYABQAHAAcABwAKAAgABQADAAUABwAHAAcACAAIAAgA
BwAHAAoADAANAA0ABwAEAAIAAQAGAAwADwASAA8ADgANAAwAEAAQABAAEQAUABQAFAAU
ABEAEAAQABAAEgAVABkAGwAXABQAEwARAA8ADwARABIAFQAXABgAFwAZABkAGAAYABoA
GgAaABsAGAAXABUAEwAQAA4ACwAKAA0AEQAUABYADgAKAAYAAgAFAAgACgANAAwACQAI
AAUAAgABAP///v8BAAEAAQAAAP////8AAAMAAwADAAEABAAGAAQAAgACAAMABQAFAAUA
AgACAAIAAgAAAP//AAABAAEAAQACAAIAAwABAAQABwACAAIAAwAFAAUABQAFAAMAAQAA
AAAAAgABAAIAAgACAAUABgAFAAYABAAEAAIABAAGAAYABAADAAEA/v/9//z/AwAFAAUA
BwAEAAQAAgAAAPv/+//8//3/AgAEAAcACQAGAAMAAAD8//3///8BAAIAAQABAAIAAgAA
AP///v/9//7///8AAAAA///+//7//f8AAAIAAwAFAAMAAgAAAP7//f/8//7/+////wEA
AwAEAAEAAAAAAP//AgAGAAUABAADAAMAAgD///3//f/+//7/FwAQAA0ACgAHAAQABwAJ
AAsADwANAAsACwAPAA0ADQAMAA0AEwAUABUAFgASABEADwAOAA8ADwAMAAsACwAOAA4A
DgAHAAIA///9/wEAAwADAAQAAAD///v/9f/0//b/9v/1//X/9f/1//j/9v/1//T/8P/z
//X/9//4//r//P/8//z//v/9//v/+//6//v/+//8//n/9v/w/+z/+v//////BwAJAP//
9P/2//v//v/+//7/BQAXACYAHwARABMAIwA1AEkAUwA9AAsAyv+I/1//WP9e/2n/c/97
/43/of+x/7v/xf/O/9v/4//n/+v/7f/u/+7/7v/v/+//7v/y//P/8//z//T/9//4//n/
+P/3//X/8//z//X/+v/+/////v/8//r//P/6//r/+v/9//3/AAAAAP3//f/9//3////+
//3//f/9//3//P/7//3/+//7//r/+v/7//3///8BAAAAAAD//////////wIA///7//j/
+f/9//3//f/+/wIAAgABAAEAAwAEAAQAAwD///7//v///wMACAAKAAwACgAIAAYABAAJ
AAoACwANAAoACAAGAAQABwAKAA4AEgAQAA8ADwANAAsACAAHAAUABwAJAA0AEAASABMA
EwARAA8ADwAOAA4ADQAMAAsACwAMAA0ADQANAAwACgAHAAYABwAHAAYABAABAAIAAwAE
AAQABAADAAMAAQD9//v/9//5//v//P/+//v/+f/3//T/8v/z//X/+f/7//3//f8CAAEA
/v/7//r/+//9//3//f/5//b/8//w//T/9//8/wEA///9//z/+v/7//n//P////v/+v/6
//v//v///wAA///8//r/+f/6//n/+v/6//r//f/+//3//v/+//7//P/+/wAA/v/6//f/
+f/4//n/+v///////f/9//3//v/9//z/9//3//j/+f/3//b/9v/1//j/+//+/wAA////
/////v/8//v/+//6//r/+//8//3/+v/5//j/9v/6//z///8BAAEAAAD+//3/+//8//z/
/P/8//z////9//v/+f/3//T/+f/8/wAAAwACAAQAAQD+/wEAAwAEAAMAAAD//////v/8
//3//f/8//n//f///wIABwAKAAgACAAIAAgACQAJAAkACwAJAAUAAwAFAAgACwANABEA
FwAWABUAFAAQAA8ADQAMAA0ADQAKAAkABwAKAAoACgAHAAQAAwADAAQAAwAAAP7//P/9
//v/9//2//j/+P/3//P/8f/v//D/8//1//f/9v/5//v//f/+//n/+P/1//L/9v/3//f/
+f/2//X/8//y//X/9v/0//T/+v/3//f/+//9//3/AAAAAAEABAAKABIAEQARABIAEwAb
AC8ARQBVAF0AWQA9AAMAuP9+/2P/YP9g/2P/c/+H/5f/p/+5/8f/z//e/+v/6//r/+//
9f/0//D/8P/x//H/8P/z//X/9v/3//b/9//2//X/9//5//r/+//4//f/+f/6//z//P/7
//r/+//6//v//P/8//v//f/8//3///8BAAMAAQAAAP////8BAAEAAAD//////f/9//z/
/P/9////AQACAAIAAwADAAEA///9//7/AQD///7/AQAFAAUABQAGAAcABgAEAAMABAAG
AAcABwAEAAQABQAHAAgACgAJAAgACwAMAA0ADgANAAwACwALABAAEgAUABYAEQAOAAwA
CgAOABEAFQAXABkAGAAZABkAFwAVABUAFAAUABUAFQATABMAEwASABIAFAAUABQAFQAW
ABcAFwAXABUAEgAOAAwADQANAAwACgAIAAgACAAIAAoACgAJAAkACQAHAAcABQADAAMA
AgACAAQABQAGAAYAAAD/////AQACAAMAAgAGAAcABgAFAAYAAwADAAEA//8BAAIAAwAE
AAIAAQACAAMAAwADAAQABAACAP//AQADAP3//P/8//3/AwAHAAsADQAIAAYABQAGAAQA
BAADAAIABAAGAAYACAAFAAIA/f/8/wUACAAJAAsACQAGAAUABAADAAEA/f/7/wAABAAG
AAgABQAFAAYABwAHAAYABgAFAAQAAwACAAAAAAABAAIAAgD/////AAAAAP//////////
AgAFAAgACgAIAAYABQADAAEAAAD+//3/AQAEAAYACAAEAAIAAwD//wIAAwAEAAQAAQAA
AAAA//8AAAQAAwACAAIAAwADAAEAAAD//////v///wEAAgACAP//AwAFAAgABwAHAAUA
BAAGAAUABwAJAAcABwAKAAsADAANAA4ADQANAA0ADwANAAkABwAJAA4AEQATABcAFwAU
ABEADgAQABMAFQAYABQAEQALAAcACQAMAAwADAALAAgABwAHAAQAAQD8//j//P8BAAMA
AwD9//7//f/7//b/9f/0//b/+f/7//3//P/6//n/+P/2//n//P/9//7/AAD///3//f/9
//3//P/8//7//v/7//r//P/7//v/+//9/wEABAAAAPv/AAAOABQAEwAXABwAGwAbACUA
NwBRAF0AUwA7AA8Ayv+G/2n/ZP9i/2f/df+F/5f/r/+9/8v/2f/k/+3/8//v/+3/7f/o
/+L/6f/v//T/+P/4//n/+f/5//f/+f/5//n/+//9//7////6//n/+//8/wIABAAFAAYA
AwAAAP///v/9//3/AAAAAAAAAQACAAMAAQD+//v/+f///wMABgAJAAYAAwACAAAA/f/9
//7///8DAAQABgAHAAYABQAEAAYABgADAAEAAwAFAAUABQAGAAgACAAHAAcABgAGAAUA
AwADAAQABgAJAAsADgAOAA4ADgAOAA4ADgAOAA4ADgAPABMAFAAVABYAFQAUABQAFAAS
ABMAFQAVABUAFAAVABUAFAATABQAFAAWABcAFwAVABUAFQAUABQAFQAWABcAGQAWABUA
EwARABIAEgARABIAEgATABMAEgALAAoACQAIAAkACgAKAAsACwAJAAkABwAGAAUAAwAC
AAMAAwADAAIA/////wAAAwAEAAUABAAIAAYAAgD+//z/AQAFAAcACQAKAAoACgAKAAUA
AwADAAMABAAFAAcACAAFAAEAAgADAAMABAAGAAkACAAHAAYAAwAAAP7//f/+/wIABgAJ
AAwACQAIAAUABAAEAAQAAgAEAAoACgAIAAcABQACAAEAAAACAAEA/v/9/wAABAAGAAgA
BQAFAAYABwAFAAQABAADAAIAAQAAAP7/AAABAAIAAgADAAMABAAEAAUABQAFAAUABgAH
AAgACAAFAAQABAADAAQABAADAAMAAgACAAEAAAD+//7/AQD//wIAAwAEAAQAAQAAAAAA
//8AAAQAAwACAAIAAwADAAEA/v/9//3//P8BAAUACAAKAAIAAQD+//z/AQADAAMABAAC
AP////////////8CAAMABQAJAAcABgACAAMACAALAAwADQAOAAwACwAKAAsADQALAAsA
DwAQABEAEQATABUAEgAPAAwADQANAAwADAAJAAkABgAFAAUACAAIAAgACQAIAAkACwAF
AAEA+//2//j/+//7//n/9//6//v/+//3//f/9//6//3//f/9//r/+f/5//n/+P/4//r/
+v/6//z/+//5//n//P/9//3//v/+//7/+//6//b/+f/9/////f///wIAAgAFAAYAAgAC
AAkAEwAcACUAKwAzAEEATwBRAEMAHwDj/6D/dP9l/2L/ZP9z/4X/jf+b/6//w//T/9//
6P/p/+f/6f/v//H/8P/0//X/9//4//j/+f/5//j/9//5//v/+//7//7/////////+v/5
//v//P/+//7//f/8//7//P/8//z//f/9/wAAAAD///////////3//P/7//v/AAADAAUA
BwAFAAEA///8//3///8CAAUAAwACAAIAAQAAAP///v8AAAMAAwAEAAkACQAHAAUABAAE
AAQAAwADAAMABAAEAAMABAAEAAUABwAMABAAEQASABEAEAAPAA4ADgAOAA4ADwAQABAA
EAAQABIAEgATABQAFAAVABcAFwATABAADwANAA8ADwARABIAFQAXABgAFwAVABUAFAAU
ABIAEgASABMAEQARABAADwAQABAADwAQABEAEQAQAA4ACgAKAAoACgAKAAoACQAJAAcA
BQAFAAMABAAFAAUABgAJAAkACQAIAAMAAQAAAAEAAwADAAEABAAGAAQAAgACAAMABQAF
AAUAAgACAAIAAgACAAMABgAJAAcABwAIAAgABgADAAUABwAEAAQABQAHAAsACwALAAkA
BgAEAAMABAAGAAgACQAKAAcABgADAAIABAAEAAIABAAJAAoACQAJAAYABAAEAAQABgAF
AAIAAQAGAAoADAAOAAkACQAKAAsACgAIAAcABQAEAAMAAgAAAAEAAwAFAAYAAwADAAQA
BAAFAAUABQAFAAMAAwADAAIABAAEAAUABQAIAAgABwAHAAYABgAFAAQAAgACAAUAAwAE
AAUABgAGAAQABAAFAAUABQAIAAYABAACAAMAAwABAP7//f/9//z/AAAFAAkADAAEAAMA
AAD+/wIABQAGAAgACAAFAAUABQAFAAUACAAJAAUACwARABAADwAOAA0ADAAOAA8AEAAT
ABIADwAOABEAEgATABMAFQAYABYAFAASAA4ACwAHAAQACAANAA8AEwAPABAADgAMAAsA
CAAHAAcABwAFAAEA/v/9/////v/7//r//P/8//v/+P/3//b/+P/7//3////+//z//f/+
//7//f/+//3//P///////v///wAAAQABAAIAAAAAAP3//P/0//n/AQAFAAUABwAEAAIA
AwAGAAYADAATABMAFgAbABsAIQA1AEkATwBLADEA+/+2/4L/a/9m/2b/a/93/4f/mf+v
/8P/0//d/+b/7//3//v//f/5//T/8P/v//H/8v/y//f/+//+/wEA//8BAAEAAQAAAAEA
AQABAAEAAQAEAAYABQAEAAIAAAADAAIAAwAEAAMAAwAGAAYABwAHAAcABwAFAAIA///9
/wMABQAGAAcACAAHAAgACAAFAAMAAgABAAQABAAFAAUABgAHAAgADAAKAAUAAQABAAYA
CQAMABAADgAMAAkABwALAA4AEAARAA4ADAALAAsADQAQABAAEAASABIAEgASABMAEgAR
ABEAFwAaAB0AIAAdABoAGAAWABcAGQAcAB0AHwAeAB8AHwAbABkAGQAYABwAHwAhACEA
HQAbABgAFgAaABwAHgAhACAAHwAdABsAGwAaABgAGAAZABkAGAAWABQAFAAUABQAEgAQ
AA0ACwANAAsACwAJAAgABwAFAAQACQALAA0ADgAIAAcABwAJAAcABwAFAAgADAAMAAwA
DgALAAsACQAHAAkACgALAAwACQAJAAsADQANAA0ADgAOAA4ACwANAA8ACgAKAAsADQAR
ABEAEQAPAAwACgAJAAoACgAKAAkACAAKAAwADAAOAAwADAAKAAwAEgASABAADwANAAoA
CQAIAA0ADQALAAsADgAQABAAEAAKAAkACQAJAAwADAANAA0ACwAJAAcABAAHAAkACwAM
AA0ADwASABQADwALAAcAAwAHAAsADwASAA4ADAALAAkACQAIAAYABQAJAAwADgAQAA0A
DAAOAAsACwALAAsACgAKAAoACwALAAoADAAJAAYABwAJAAoACQAJAAkACgAKAAsADQAO
AA4ACwANAA0ADgAPAA8ADQAMAAwACQAJAAkACQAJAAwADQANABEADwAOAAgADAAQABIA
FAAWABQAEwASABMAFQAVABcAHQAcABsAGQAZAB4AHgAeAB4AGgAZABcAFgAXABcAFAAT
ABMAFgAWABYAEgAOAAwACwANAA0ACwAKAAgACQAHAAMAAgAEAAQAAwD///////8CAAUA
BQAFAAIABQAHAAkACgAHAAgABwAGAAgABwAFAAUABQAFAAQABAAGAAYAAwACAAgABwAF
AAUABQADAAIADAATABAADgAUAB0AIQAaABMAEwAbACkAPwBJAEUANwAbAOL/mv9t/2r/
bP9t/3n/i/+X/6f/tf+5/8X/4v/5//v//f8FAAEA+P/0//j/+//9//7/AQADAAQABQAD
AAUABQAFAAcACQAKAAsACAAHAAkACgAMAAwACwAKAAsACgALAAwADAALAA0ADAANAA0A
DQANABAAEAAQABEADwANAAoABwALAAsADQAOAA4ADwARABMAEAAMAAkABQAKAA0AEAAW
ABUAEQAOAA8AEwATABMAFAATABIAEAAPABIAFAAVABUAFwAYABoAHQAZABgAFAAQABQA
GAAcACAAHwAcABkAFwAaABoAGgAaAB0AHgAgACIAIAAfAB8AHQAfACAAIwAlACIAIQAi
ACIAJAAlACUAIwAhACEAIAAgACAAIAAgACEAIgAjACMAIwAgAB4AGwAaABwAHQAdABwA
GgAaABoAGgAYABYAEwARABMAEwAVABUAEQAPAAwACgANAA8AEQASABIAEwAVABkAFgAT
AA4ADgAPAA4ADQAOAA4ADwAOAA0AEAASABQAFgASABEAEgATABMAEwAUABQAFQATABYA
GQATABIAEgATABMAEwATABEAEAAQABEAFAAUABQAEwASABUAFgAVABYAEwASAA8AEAAV
ABYAFQAVABIAEAAQABAAEwATABEAEQAVABgAGQAaABQAEQAPAA0AEQASABQAFQAVABUA
FQAUABIAEQAQAA4AEAARABMAFAARABEAEQARABAADwAOAAwADQAOABAAEQAQABAADwAP
ABEAEgASABIAEgASABUAEwAVABUAFQAUABIAEgATABMADwAQAAwACAAMAA8AEQARABEA
EQASABIAEwAVABYAFgAPABEAEQASABMAEwARABAAFQAVABgAGwAWABMAEwARAB0AJAAj
ACIAIQAgAB0AHQAdAB8AIAAfACAAJQAlACUAJAAlACkAKAAnACYAJAAjACEAIAAhACEA
HgAdAB8AIgAiACIAIAAeAB4AHwAZABUADwAKAAwAEQATABMADQAOAA0ACwAMAA0ADgAS
ABEADwANAAgACgANABAAEgASABQAFAAUABMAEQAOAA0ADwARABIAFAASABIADwAOAAoA
DwATABcAHwAjACIAHAAZABYAFAAWACEALQAuAC8AMQAzADkARQBNAFEAVwBFAAwAwv+P
/37/ev99/4X/j/+d/7H/xf/Z/+n/+v8FAP//+f///wsADgAQABAAEQARABAADwAPAA4A
DQARABUAFwAZABcAFwAWABUAEwATABYAGAAdACAAIgAkAB8AGgAXABQAGQAbACAAIgAe
AB0AHAAbABkAGAAXABcAHAAfACEAIwAhAB0AGwAYABoAGwAdAB8AIgAiACMAIwAiACEA
IAAiACMAIQAgACMAIQAfAB0AHAAiACQAJQAnACkAKgAqACkAJgAkACMAIwAnACoAKgAq
ACwALAAsACwAMQAyADMANQAyADAALgAsAC8AMAAyADQANAA1ADcANwA0ADAALgArAC4A
MQA2ADoAOQA3ADQALwAwADEAMQAyADMANAA1ADcANAAzADEALwAzADYAOAA8ADUAMQAs
ACYAJQAoACsALgAwADAALwAvAC0AKQAnACMAJgAnACcAKAApACkAKQAoACQAIwAjACUA
KQArACsAMAAtACgAIwAgACIAJQAmACcAJgAmACYAJgAjACMAJQAnACsALQAwADIALgAp
ACkAKQAqACwALwAzADEALwAtACkAKQAqACwAMAAzADQANAA0ADAALAAmACIAJwAqACsA
MAA2ADYANAAzAC4AKgAoACYALQAvAC8AMQAwADIAMgAyADAAMQAzADUAMAAsACkAJQAo
ACsALgAwADEAMwA1ADYAMwAxADAALgAvAC8ALwAvAC0ALQAtACwALQAuADAAMQAwAC4A
LQArAA==
         </WaveFormData>
      </LeadData>
      <LeadData>
         <LeadByteCountTotal>10000</LeadByteCountTotal>
         <LeadTimeOffset>0</LeadTimeOffset>
         <LeadSampleCountTotal>5000</LeadSampleCountTotal>
         <LeadAmplitudeUnitsPerBit>4.88</LeadAmplitudeUnitsPerBit>
         <LeadAmplitudeUnits>��V</LeadAmplitudeUnits>
         <LeadHighLimit>2147483647</LeadHighLimit>
         <LeadLowLimit>268435456</LeadLowLimit>
         <LeadID>V1</LeadID>
         <LeadOffsetFirstSample>0</LeadOffsetFirstSample>
         <FirstSampleBaseline>0</FirstSampleBaseline>
         <LeadSampleSize>2</LeadSampleSize>
         <LeadOff>FALSE</LeadOff>
         <BaselineSway>FALSE</BaselineSway>
         <ExcessiveACNoise>FALSE</ExcessiveACNoise>
         <MuscleNoise>FALSE</MuscleNoise>
         <LeadDataCRC32>3593410007</LeadDataCRC32>
         <WaveFormData>
DAAMAAwADAANAA4ADwAQAA8ADgANAAwADQAOAA8AEAAOAA4ADgAOAAwADAAMAAwADwAQ
ABEAEgARABAADwAOAA8AEAARABIAEAAQABAAEAAPAA4ADQAMAA4AEAASABQAEQAQAA8A
DgAQABAAEAAQABIAEgASABIAEAAQABAAEAARABIAEwAUABMAEgARABAAEQASABMAFAAU
ABQAFAAUABUAFgAXABgAGAAYABgAGAAYABgAGAAYABkAGgAbABwAHAAcABwAHAAcABwA
HAAcAB0AHgAfACAAHgAeAB4AHgAgACAAIAAgAB4AHgAeAB4AGwAaABkAGAAYABgAGAAY
ABQAEgAQAA4ADwAQABEAEgAPAA4ADQAMAAoACgAKAAoACwAMAA0ADgANAAwACwAKAAsA
DAANAA4ADAAMAAwADAAKAAoACgAKAA0ADgAPABAADgAMAAoACAALAAwADQAOAAwADAAM
AAwACgAKAAoACgALAAwADQAOAAsACgAJAAgACQAKAAsADAAOAA4ADgAOAAwADAAMAAwA
DAAMAAwADAAJAAgABwAGAAkACgALAAwACgAKAAoACgAKAAoACgAKAAoACgAKAAoABwAG
AAUABAAFAAYABwAIAAgACAAIAAgABwAGAAUABAAHAAgACQAKAAkACAAHAAYABwAIAAkA
CgAJAAgABwAGAAYABgAGAAYABwAIAAkACgAHAAYABQAEAAUABgAHAAgABwAGAAUABAAE
AAQABAAEAAYABgAGAAYABAAEAAQABAAGAAYABgAGAAQABAAEAAQABgAGAAYABgAJAAoA
CwAMAAoACAAGAAQABwAIAAwADwAMAAsACQAHAAUABQADAAIAAQD9//z//P/7//v//P/9
////AgAEAAUAAgABAAAA//////7///8BAAMAAwADAAMAAgADAAMAAgACAAMABgAHAAIA
AQAAAP//AAABAAMABAAGAAgACAAIAAYAAwAAAP7/AgADAAQABgAGAAYABgAGAAQABAAD
AAMACQAJAAQAAgACAAEA/v/9/wAA///8//j/8//p/9v/zv+8/6r/mP+G/3T/bv9q/27/
dv95/3n/f/+J/5b/pv+2/7//yv/X/+H/6//3/wEABQAGAAoADAAKAAsACgAKAAoACgAL
AAwADQAOAAwACwAKAAcACAALAAwADgAMAAwADQAOAA4ADQAMAAsADAAOABAAEQARABAA
DgALAAwADQAQABEAEQARABEAEQAQAA8ADQAMABAAEgAQABAADgAOAA4ADQAOAA8AEAAT
ABEAEQARABEADwAPAA8ADwARABIAEwAVABQAEwASAA4AEQASABQAFgAUABQAFAAVABcA
FgAWABYAGAAaABwAHQAaABkAFwATABUAGAAaABwAHAAbABoAGgAcABwAHAAcACAAIQAi
ACUAIwAeABoAGAAbAB0AHwAgACEAIgAiACEAHgAdABwAGAAaABsAHgAgABwAGQAUABAA
EgATABMAEgAPAA8ADwAPAAwADAAMAAwADgAPAA4ADwAMAAsACQAHAAgACwAMAAwADAAM
AA0ADQALAAwADAAMAA0ADgAPABEAEAANAAoACQANAA4ADwAQAA4ADgAQABAADAAMAA4A
DgAOAA4ADwARABAADwAMAAsADQAOAA4ADwANAA0ADQAOAAwADAALAAoADQAOAA8AEgAQ
AA8ACgALAA4ADQAOAA8ADQAOAA4ADgAOAA0ACwAJAAoACwANAA4ACwAKAAkABgAIAAoA
DAAOAAwADQANAAwACgAJAAkACQAKAAsADAAPAA4ADAALAAkACAAJAAsADAAKAAsACwAL
AAkACQAJAAkACQAKAAwADgAMAAsABwAFAAYABwAIAAkACwALAAoACQAIAAgACwAHAAkA
CgAMAAwACgAIAAgACQAKAAoACQAJAAoACgAIAAgACAALAAsACwAKAAsADgANAAcABgAG
AAYABgAGAAcACAAMAA8ADgANAAsACQALAAsACQAIAAMA///+//7//f/9//7///8DAAYA
CAAJAAcABQADAAEAAwACAAMABQAEAAMAAgABAAMABQAGAAYABwAHAAkACQAFAAMAAQD/
/wEAAwAGAAgABwAIAAcABgAEAAMAAgACAAYABwAIAAoABwAGAAUABAAFAAYABgAHAAcA
BwAGAAYABAABAAAABQAGAAUAAAD8//X/6//f/87/vv+s/5r/iP96/3D/aP9s/3j/e/9/
/4f/kf+c/6j/sv+7/8r/2//r//P/+/8BAAUABgAGAAgACgALAA4ADgAOAA4AEAAQABAA
EAAOAA0ADAAJAAoADQAOABAADgAOAA8AEAARABEAEQARABMAFAAVABUAEwASABAADQAP
ABEAFQAXABYAFQAUABMAEwATABIAEgAWABgAFgAWABUAFAATABEAEwAVABcAGwAYABcA
FgAVABUAFQAVABUAGAAYABgAGQAZABkAGQAWABcAGAAaABwAGwAaABkAGQAaABoAGwAc
AB0AHgAfAB8AHgAfAB8AHQAeACAAIQAiACIAIQAgACAAIgAiACIAIgAkACUAJgApACgA
JAAhACAAIwAlACcAKAAmACYAJQAjACIAIwAkACIAIAAfACAAIAAdABsAFwAUABcAGQAa
ABoAGAAXABYAFQAQABAAEAAQABIAEwASABMAEQARABAADwAQABMAFAAUABEAEAAQAA8A
EQASABIAEgATABQAFQAXABYAEwAQAA8AEwAUABUAFgATABIAEwASABIAEgAUABQAEwAS
ABIAEwATABMAEQARABMAFAAUABUAEwARAA8ADgAPABAAEAAQABIAEgASABQAEgARAAwA
DQARABEAEwAVABIAEgARABAADwAPAA4ADQAPAA8AEAAQAA4ADgAOAAwADwAQABEAEgAQ
AA8ADQAKAAsACwAMAA0ADwAPAA8AEQAOAAwACwAJAAkACwAOABAADwAPAA4ADQAPAA8A
DwAPAA4ADgAPABAADgANAAkABwAJAAsADQAPABAADwANAAsACgAKAA0ACQAMAA4AEQAS
AA8ADAALAAsADQAOAA4ADwAPAA4ACwAKAA4AEQARABEAEQAOAAwADAAMAAwADgAOABEA
EwARABEAEAAPAA8ADwANAAwACQAFAAQABAABAAEAAgADAAYACAAJAAkACwALAAsACwAJ
AAYABQAFAAYABwAIAAkACAAJAAkACAAIAAkADAANAAsACwALAAsACgAJAAkACAALAA4A
DwAQAA8ADQALAAoADQANAA0ADgAMAAwADAAMAAwADAALAAsADQAPABAAEAAOAAsACAAD
AAIAAwAAAPz//f/3/+n/1v/C/67/nP+I/3r/dv96/4L/iP+F/3//hf+R/6D/rv+6/8f/
2P/p//H/9f/7/wMACQAOABAAFAAUABMAEgASABIAEgATABQAFQAWABYAFQAUABEAEQAT
ABMAFAAVABYAGAAaABkAFwAVABMAFAAWABgAGQAZABgAFgATABMAEwAVABUAFgAXABgA
GQAWABUAEwASABUAGAAXABgAFgAWABYAFQAXABcAFwAZABkAGQAZABkAFgAVABQAEwAW
ABYAFgAXABkAGQAZABYAFAAUABUAFgAXABgAGQAbABoAGAAXABYAGQAaABsAGwAcAB0A
HQAbABkAGgAaABoAHAAdAB4AIAAdABwAGwAaABwAHQAeACEAIQAeABwAHAAcAB0AHgAe
ACAAIgAjACMAHQAbABkAFAAWABcAGgAcABkAFwATABAADgAPAA8ADgAPAA8ADwAPAAoA
CgAKAAoADAANAAwADQAMAAsACQAHAAcACQAJAAgACQAKAAwADQAKAAoACQAIAAoACgAK
AAsADQALAAkACQAKAAoACgAKAAwADAAOAA4ACgAIAAgABgAIAAgACQALAAgABwAEAAMA
BQAGAAYABwAIAAkACgAMAAoACAAFAAIABQAGAAcACgAIAAcAAgADAAUAAwADAAMAAwAE
AAQABAAEAAMAAQD//wIAAwAFAAYABQAEAAMAAAACAAIAAgACAAIAAwADAAIAAQD///7/
/f/+////AAADAAEAAAAAAP///f/9//7//v8AAAEAAQABAP///f/7//n//P/+/wEABAAE
AAMA///9//v/+//7//v/AAABAAEAAQD9//z//v/5//v//P/+//7//P/6//r/+//8//z/
+//7//7//v/8//z/+//9//z/+////wEAAgD///7//f/8//v/+v/8//3/AAABAAEAAQD/
//3/+f/2//X/8f/w//D/8f/x//L/8//y//T/9f/1//j/+f/6//v/+f/2//X/9f/z//P/
8//z//b/+f/7//z/+f/3//f/9f/1//f/+f/7//j/9//3//b/9v/4//j/+P/6//n/+P/4
//j/9//2//b/+f/6//v//P/6//r/+f/5//P/8//6//7//P/7//r/9//0//H/7v/s/+v/
6f/j/9z/1P/C/6z/mv+I/3j/eP+E/5D/lf+R/4n/jf+Y/6L/qv+3/8L/zf/Z/+P/5//p
/+v/8P/0//r/AAD///7//v/+//7//v/+//7//v8BAAEAAQD///7////+//7/AAAAAAEA
AgAAAP///v/9//3//v//////AAAAAP///f//////AQABAP///////////f/9//z//P/+
/wAA/v/+/wAAAAAAAP///v/9//z//f/+////AAABAP3//f/9//3//v/+//7///8DAAMA
AwAAAP///v/+//7//P/8//z//f////7//v/+////AAABAAEAAgADAAMAAQAAAAAA///+
/wEAAQABAAIABAAEAAQABAACAAEAAAABAAQAAgABAAIAAQABAAEAAAADAAQABAADAAIA
AwAEAAIA/////wEAAgADAAMAAQAAAP7///////7//v///wAAAQD+//7//v/+///////9
//3///////7//f/7//3//f/8//3//v8AAAEA//8AAAAAAAAAAAAAAAABAAEA///9//3/
/f/8//v/+v/9//7/AQACAP7//v8AAAAAAQAAAAAAAQABAAEA/////////v/8//v//v//
/wAAAgABAAAA/v/8//7//v/+/wAAAgADAAAAAwD///v/+f/3//v//v8AAAIAAgABAP//
/f/9//3//v/+//7//v/+//z//P/8//z//P/+///////+//3/+//6//n/+//7//v//f//
//7//v/9//r/+f/5//j/+f/7//z//f/9//3//f/9//r/+v/7//z//f/9//r/+f/5//n/
+f/5//7/////////+v/6//3/+f/5//r//P/8//7//P/8//3/AAD8//r/+v/6//r//f/+
/wIABQACAAEA///9//7////+//7/+f/1//T/9P/x//H/8v/z//b/+v/9////+//5//f/
9f/3//b/9//5//n/+f/5//n/9//5//r/+v/7//v//f/9//j/9//2//X/9//5//z//v/8
//7//v/+//z/+//6//r//P/9//7/AAD9//z/+//6//v//P/8//3/AQD9//z//v/+//3/
+v/5//r/9f/w/+z/5f/j/+P/2v/O/77/rP+c/47/gP96/37/hv+P/5X/l/+d/6j/rv+y
/7n/xP/P/9n/4//v//X/9//6//z//P/8////AgACAAIAAgACAAIAAgACAAMAAwADAAEA
AgAFAAYACAAGAAQAAwACAAUABQAFAAUAAwAEAAUABQAFAAQAAgD//wEAAwAHAAkABwAF
AAMAAQAEAAUABQAGAAcACAAFAAQAAwACAAEA//8BAAMABQAJAAcABQADAAEAAgADAAQA
BQAEAAQABAAFAAYABQAEAAAAAwAEAAYACAAFAAQAAwADAAQABAAFAAYABQAGAAcABwAH
AAcABgADAAYACAAJAAoACAAHAAYABgAIAAgACAAIAAcABwAHAAkACQAGAAQABAAHAAkA
CwAMAAsACgAIAAUABQAHAAkACAAJAAkACwAMAAsACQAFAAIABgAJAAsADAAKAAkACAAH
AAUABgAHAAgACAAHAAQAAwAEAAUABQAFAAUABwAHAAYABQAEAAQAAwAGAAgACQAKAAgA
CAAIAAkACgAHAAQAAwAFAAYABwAIAAgACAAKAAoABgAGAAgACAAHAAYABgAHAAUABQAD
AAMABgAIAAkACwAJAAcABQAEAAcACAAIAAgABgAGAAYACAAIAAcAAgADAAYABQAGAAcA
BAAEAAMAAgAFAAcACAAJAAYABQAFAAQAAgACAAIAAAABAAIAAwAEAAMAAwACAAAAAwAD
AAQABQADAAMAAwAFAAUABAAEAAMAAQABAAIAAgABAAEAAAD//wEAAQABAAEAAAAAAAEA
AgACAAEA/f/7//3///8BAAMAAwADAAIAAQAAAAAAAwD/////AAACAAIAAQD+//3//f//
/wAAAAABAAEAAAD9//z/AAAGAAQABAAEAAQAAQAAAAIAAwAFAAUABAADAAUABQADAAIA
/P/3//X/9P/2//f/+f/7//v//P/8//v//v///wAAAQAAAP7//v////7//f/8//v//f//
/wAAAAD+//3//v/9//z//f/+/////////wAAAAD+/wAAAAAAAAEAAQABAAIAAAD///7/
/v8BAAIAAwAEAAIAAgABAAEA/f/9/wAAAgACAAEAAgABAPr/9f/y/+7/6f/l/93/0v/E
/7L/nv+K/3j/cP9w/3b/gP+L/43/jf+T/5r/ov+s/7n/yP/b/+n/7//z//X/9//6/wAA
AgAEAAcABgAGAAYABgAFAAQAAwACAAUABwAJAAkACAAJAAgACAAGAAYABwAIAAkACQAJ
AAkACAAIAAgABwALAAwADAALAAkACQALAAsACwALAAsACwANAA0ADAAMAAoACgAGAAQA
CAAKAAwADQAMAAsACgALAAkACQAJAAkACQALAA0ADwAOAAwACgAJAAwADQAOAAwADAAM
AA0ADgAMAAwADAANAA8ADgAOAA4ADQAOAA8ADwASABMAEwARABEAEgASABIAEQARABEA
EgAVABYAFwAYABYAFQAUABUAGAAWABUAFgAUABUAFgAWABUAFgAWABUAFgAXABgAFgAU
ABMAFAAUABYAFQASABAADgAPAA8ADgANAA0ADQANAAsADAANAA4ADAALAAgABwAKAAsA
CwALAAoACwAKAAgACAAIAAkACQAKAAwADQAOAAsACgAJAAkADgANAAwADQAOAA4ADgAO
AAwADAAOAA4ADgAOABAAEAAOAAwACwALAAwADQAMAA0ADgAOAA0ADQANAA0ADQAOABAA
EAAPAA4ADQAMAAsADAAPAA8ACwANAA0ACwALAAsACwAMAAwADAALAAsACgAJAAcABwAI
AAgACwAMAA0ADAAJAAgABwAGAAcACQAKAAoADAALAAsACwAIAAcABgAHAAoACgALAAsA
CQAJAAoACgAKAAsACwALAAkACQAJAAkACAAIAAkACgANAA0ACgAJAAcABwAHAAcACAAJ
AAkACQAGAAYACQAFAAMABAAGAAYACQAIAAkACwAKAAgABQADAAYACAAIAAoACwANAAwA
CwAHAAcACQAHAA0ADwAOAAsACgAJAAgACAAIAAsADQAPAA8ADgANAAoACQAGAAQAAgD/
////AAD/////AAABAAEAAgACAAEAAwAFAAcACQAFAAIAAQABAAMAAwADAAMABQAHAAgA
CAAGAAUABgAFAAQABQAGAAcABgAFAAUABAAGAAgACAAIAAoACQAIAAgACQAJAAkACgAK
AAoACgAKAAkACAAGAAUABQAJAAwADAAIAAUAAgD9//r/+f/6//r/9//z/+n/3P/K/7b/
oP+O/37/dP9u/27/dv99/33/f/+H/5T/oP+u/73/zP/b/+n/7//z//n///8EAAgADgAO
AAsADAAMAAwADAANAA4ADwAQAA8ADwAPAA0ACwANAA0ADgAQABAAEQASABIAEQAQAA8A
DwAQABEAEQASABIAEQAPAA0ADQAPAA8AEAARABIAEwARABEAEAAQABAAEgAQABAAEgAS
ABIAEQARABEAEQATABUAFQAVABUAEQARABEAEQAUABQAFAAVABcAFwAXABQAEgAQAA8A
DgASABQAFgAZABgAFgAVABQAFwAYABkAGQAYABkAGQAXABcAGAAYABgAGwAdAB8AIgAg
AB4AHAAaABwAHQAeACEAIwAgAB4AHgAeAB8AIAAgACEAIgAiACEAHQAdAB0AGgAZABkA
GwAcABoAGQAWABQAEgATABMAEgATABMAEwATAA0ADAALAAoADAANAAwADQANAA0ADAAL
AAgACQAIAAYACAAKAA0ADwAOAA4ADQAMAAoACgAKAAsADwANAAsACwAKAAoACgAKAAsA
DAAPABAADQAMAA0ADAANAAwADAANAA4ADwAOAA8ADQAMAAoACQAMAA0ADgAQAA4ADgAN
AAwADAAMAAwADgAPAA8ACwANAAsACQAJAAkACgAMAA0ADgANAAsACAAFAAcACQAMAA4A
DAAMAAwACgAIAAgACAAIAAkACwAMAAwACQAHAAYABQAGAAcACAALAAkACAAIAAcABwAH
AAgACAAJAAsADAANAAsACQAHAAUABQAGAAgACgALAAsACAAHAAcABwAHAAcADAANAA0A
DQAJAAgACgAFAAcACAAKAAoACgAIAAgACQAKAAoACQAJAAoACgAIAAgABwAJAAgABwAI
AAkADAALAAsACwALAAoACQAJAAsADAAOAA4AEAANAAwACwAKAAgACAALAA0ADgAPAA8A
DwANAAsABwAEAAQAAQABAAIAAQABAAIAAwADAAQABAADAAYABwAIAAkABwAEAAMAAwAD
AAMAAwADAAMABQAGAAYABQAFAAcABwAIAAkACgALAAgABwAHAAYABwAKAAsADAAKAAkA
CAAIAAcABwAHAAgACQAKAAsADAALAAoACAAHAAcACQAMAA4ADAAJAAYAAQAAAAEA/P/4
//P/6//f/9T/wP+q/5T/fv9w/2r/ZP9s/3j/ff99/4P/i/+Y/6j/tv/F/9b/5//x//X/
+////wUACAAQABQAFAATABMAEgARABAAEQASABMAFAAVABUAFQATABIAEwASABIAEwAU
ABYAGAAWABMAEAANABAAEgAUABUAFgAWABUAEwARABEAEwATABYAFwAYABkAGAAXABUA
FAAYABoAGAAYABoAGgAaABkAGAAXABYAFwAYABkAGgAbABkAGQAZABkAHAAcABwAHQAd
AB0AHQAaABoAGgAbABwAHQAeAB8AIQAfAB4AHgAeACEAIgAjACMAJAAlACUAIwAjACQA
JAAkACYAJwAoACoAKQAoACcAJgAoACkAKgAtAC0AKgAoACgAKAApACoAKgAtAC4ALgAt
ACoAKQAoACQAIwAjACUAJgAmACUAIgAgAB0AHQAcABoAGgAbABwAHQAYABYAFAASABYA
FwAWABcAGQAZABgAFwAVABcAFwAWABcAGAAaABsAGQAYABYAFAAWABYAFgAXABoAGQAY
ABkAFwAWABUAFAAXABgAGwAcABcAFgAXABYAFgAWABcAGQAZABkAFwAXABgAGAAXABcA
GAAZABoAHAAZABgAFgAUABUAFgAXABoAGgAZABQAFQAVABMAEwATABQAFgAXABgAFgAV
ABMAEQAUABUAFwAYABYAFgAWABQAEgASABIAEgATABUAFgAWABUAEwASABEAEgATABQA
FwAXABYAFgAVABIAEQARABAAEwAVABYAFwAVABMAEQAPABEAEgAUABYAFQAVABIAEQAR
ABEAEQARABQAFQAVABUAEgASABUAEQASABQAFwAYABUAEgARABEAFAAUABMAEwAWABYA
FAAUABQAFQATABEAEQATABcAFwAVABUAFQAUABEAEwAXABgAGAAYABgAGAAVABQAFgAX
ABgAGQAZABkAFwAXABUAFAAPAAsACgAKAAoACwANAA8ADgAQABEAEQARABEAEQARABAA
DgAOAA8ADQANAA0ADQAQABMAFQAWABIAEQASABEAEQARABEAEQATABMAFAAUABEAEgAR
ABAAEgATABQAFgAUABMAEgASABUAFgAXABgAFgAWABUAFQAPAA8AEgAWABgAGwAYABUA
EAAJAAQAAAD///v/8//o/9j/wv+q/5T/fv92/3j/fv+G/43/jf+R/5f/nv+q/7j/x//Y
/+////8FAAkADQAPABIAFAAYABwAHQAeAB4AHgAeAB0AHAAbABoAHgAfACAAHwAeAB8A
HgAeAB4AHgAfACAAIgAhACAAHwAdAB4AHwAfACMAJAAkACMAIAAfACAAHwAhACEAIQAh
ACIAIwAjACQAIwAkACEAIAAhACIAIwAjACEAIQAhACMAJQAlACUAJQAlACUAJQAlACQA
JAAkACUAKQApACkAJgAmACYAJwAoACcAJgAlACUAKAAoACkAKgAoACgAKAAnACkAKwAs
ACsALQAuAC4ALgAsACsAKgAqAC0ALgAvADAAMAAvAC4ALwAyADAALwAwAC4ALwAwADAA
MAAwAC8ALQAtAC8AMQAwAC0AKwArACoALAArACgAJgAjACMAIgAgACEAIQAhACEAHwAg
ACEAIgAgAB8AHAAbABwAHQAdAB0AGwAdAB0AHAAeAB4AHwAfAB0AHgAeAB4AHAAcABwA
HQAgAB8AHgAfAB8AHgAdABwAHgAeACAAIAAgACAAIgAiAB4AHAAbABsAHgAfAB4AHwAf
AB4AHAAbABsAGwAbABwAHgAeAB0AHAAbABoAGQAaAB4AHwAcAB8AHAAZABgAFwAYABoA
GwAcAB0AHQAcABsAGgAZABkAGAAbABwAHQAcABkAGAAXABYAFgAXABcAFgAXABcAGAAZ
ABgAFwAWABcAGQAYABgAFwAVABUAFgAWABQAFQAVABUAFwAXABcAFwATABIAEgASABYA
FwAVABUAEwATABMAEwAUABUAFQAVABQAFAAXABMAEgASABMAEgAVABQAFQAXABUAFAAS
ABEAEwAUABMAFAAWABkAGQAZABMAEQARAA0AEAARABIAEgAPAA8AEQASAAwADgAQABIA
FAAWABQAEgATABMAEwATABIAEQATABMAEQAQAAwABwAFAAQABAAFAAcACQAJAAoACgAJ
AAsACwALAAsACAAGAAYABwAGAAUABAADAAYACQALAAwACQAJAAsACwAJAAkACQAJAAsA
CwAMAAwACQAKAAkACAALAAsACwAMAAsACwALAAwACwAKAAkACAAJAAoACgALAAUABQAG
AAgACgANAA4ACwAGAP//+v/6//n/+f/1/+r/3v/M/7b/ov+O/3z/eP+C/47/lf+X/5f/
l/+c/6T/rv+3/8T/1//n//H/+f8BAAEAAAAEAAYABgALAA0ADgAPABAADgAMAAoACAAK
AAsADAALAAsADQANAA4ACwAKAAoACgALAAsACwALAAgACAAIAAcACgAMAA0ADQALAAsA
DQANAAwACwAKAAkACwALAAoACgAKAAoABgAEAAYACAAKAAsACgAJAAgACQAHAAcABwAH
AAgACQAKAAsACgAIAAYABQAJAAkACQAGAAYABgAHAAgABwAGAAUABQAGAAYABwAIAAYA
BgAGAAUABwAJAAoACQAHAAgACAAIAAcABwAHAAgACwAMAA0ADgANAAsACQAJAA4ADAAL
AAwACwALAAsACgAJAAoACgAJAAkACwANAAwACAAHAAgACAAJAAkABwAGAAYABwAHAAYA
AwADAAMAAwADAAQABQAGAAYABQACAAEAAwADAAIAAQADAAUABQAEAAIAAgADAAMAAwAE
AAQABAABAAAA/////wQAAwACAAMABAAEAAQABAABAAAAAQAAAAAAAgAGAAgABAACAAEA
AQADAAMAAQABAAIAAgABAAEA////////AAADAAQABAAEAAEAAAD//wAAAQABAP3///8B
AP////////7//v/9//z/AAABAAEAAQD/////AAAAAP7//v/+//z//f/+////AAD/////
/v/8//3//f/+/////P/7//r/+//9//7/AAABAP3//f/+//7/+//7//r/+f/6//v//P/9
//v/+v/6//r//v////3//f/9//3//f/9//3//f/8//v/+v/6//3/+f/5//r//P/8////
/v///wEA///+//z/+//+//7//P/8//z/////////+v/5//r/9//7//3///8AAAMAAgAB
AAAA///+//7//v8BAAMAAQABAAAA///9//3/+//6//j/9f/1//b/8//x//D/7//y//b/
+f/7//r/+f/4//f/+P/2//b/9//3//f/9//3//X/9//4//j/+v/7//7////7//v/+//7
//n/+f/6//r/+//+////AAD///3/+//6//3//f/9//7//P/8//z//P/+//7//f/9/wMA
AQACAAAA/v/9//r/9//4//v/9v/0//P/7f/j/9z/1P/E/7D/pP+U/4L/fP+E/4j/i/+R
/5P/lf+e/6r/sP+1/77/y//Z/+X/7//1//X/+P8AAAQAAgADAAIAAgACAAIABQAGAAcA
CAAHAAUAAwD//wAAAwAEAAYABgAGAAcACAAIAAcABgAFAAYACAAKAAsACQAIAAYAAwAF
AAUABwAHAAcABwAHAAcABQAFAAQABAAIAAoACAAIAAUABAADAAEAAgADAAQABwAJAAkA
CQAJAAcABwAHAAcACAAIAAgACQAJAAcABQAAAAQABgAJAAwACwAKAAkACQAGAAQAAwAC
AAUACAALAA0ACwALAAoABwAJAAoACgAKAA0ADQANAA4ADQAMAAsACgAMAA0ADgARABIA
DgALAAoACwANAA8AEAARABIAEgARAA0ADQANAAoADAANABAAEgARAA8ACwAIAAsADQAO
AA4ADQANAA0ADQAIAAgACAAIAAwADQAMAA0ADAALAAkABwAJAAsACwAKAAwADAANAA0A
DAAMAAsACgAMAAwADAANAA4ACwAIAAcACQAKAAsADAAKAAoADAAMAAoACgAMAAwADgAO
AA8AEQAQAA8ADAALAAwADAALAAsACwALAAsADAALAAoACAAGAAkACgALAA4ADAALAAYA
BwAJAAkACwANAAwADAALAAoACQAJAAgABwAJAAsADgAQAA0ADAALAAgACgAKAAoACgAM
AA0ADQAMAAoACQAJAAkACgALAAwADwAOAAwACwAJAAgACQALAAwACgALAAsACwAHAAUA
BwAHAA==
         </WaveFormData>
      </LeadData>
      <LeadData>
         <LeadByteCountTotal>10000</LeadByteCountTotal>
         <LeadTimeOffset>0</LeadTimeOffset>
         <LeadSampleCountTotal>5000</LeadSampleCountTotal>
         <LeadAmplitudeUnitsPerBit>4.88</LeadAmplitudeUnitsPerBit>
         <LeadAmplitudeUnits>��V</LeadAmplitudeUnits>
         <LeadHighLimit>2147483647</LeadHighLimit>
         <LeadLowLimit>268435456</LeadLowLimit>
         <LeadID>V2</LeadID>
         <LeadOffsetFirstSample>0</LeadOffsetFirstSample>
         <FirstSampleBaseline>0</FirstSampleBaseline>
         <LeadSampleSize>2</LeadSampleSize>
         <LeadOff>FALSE</LeadOff>
         <BaselineSway>FALSE</BaselineSway>
         <ExcessiveACNoise>FALSE</ExcessiveACNoise>
         <MuscleNoise>FALSE</MuscleNoise>
         <LeadDataCRC32>1891950449</LeadDataCRC32>
         <WaveFormData>
CgAKAAoACgALAAwADQAOAA0ADAALAAoADAAOABAAEgAQABAAEAAQABAAEAAQABAAEQAS
ABMAFAATABIAEQAQABMAFAAVABYAFAAUABQAFAAUABQAFAAUABcAGAAZABoAFwAWABUA
FAAVABYAFwAYABgAGAAYABgAGgAaABoAGgAdAB4AHwAgAB8AHgAdABwAHQAeAB8AIAAg
ACAAIAAgACMAJAAlACYAKAAoACgAKAAmACYAJgAmACcAKAApACoAKgAqACoAKgAoACgA
KAAoACoAKgAqACoAKAAoACgAKAAqACoAKgAqACgAKAAoACgAJgAmACYAJgAlACQAIwAi
AB8AHAAZABYAFgAWABYAFgATABIAEQAQAA4ADgAOAA4ADAAMAAwADAAKAAoACgAKAAsA
DAANAA4ACwAKAAkACAAIAAgACAAIAAsADAANAA4ADAAKAAgABgAJAAoACwAMAAoACgAK
AAoACgAKAAoACgAMAAwADAAMAAsACgAJAAgACgAKAAoACgAIAAgACAAIAAYABgAGAAYA
CAAIAAgACAAFAAQAAwACAAMABAAFAAYABAAEAAQABAACAAIAAgACAAQABAAEAAQAAQAA
AP///v///wAAAQACAAEAAAD///7/AAAAAAAAAAAAAAAAAAAAAP7//v/+//7/AAAAAAAA
AAD+//7//v/+//7//v/+//7/AAAAAAAAAAD9//z/+//6//3//v///wAA///+//3//P/8
//z//P/8//7//v/+//7//f/8//v/+v/9//7///8AAP///v/9//z//v/+//7//v///wAA
AQACAAEAAAD///7/AQACAAUACAAHAAUAAgAAAAEAAgACAAMAAAD9//v/+v/6//r/+v/7
////AQAEAAUAAgABAAEAAAAAAP///v/9//3/+//7//v/+v/6//n/9//4//n/+//9//z/
+v/5//j/+//7//v/+//9//////////7/+//6//n/+//7//v//P/6//r/+f/5//r/+v/6
//r/AAD+//r/9P/0//f/9//5//3/CQAVABoAGwATAAAA7P/Z/8f/s/+W/3P/Tf8z/yb/
HP8D/+r+5f70/hL/N/9V/3H/jP+n/73/0f/m//b//v8DAAkACgAKAAsACwALAAsACwAM
AA0ADgAOAAsACwAKAAkADAAOAA8AEAAOAA8AEgASABEAEQAQABAAEQARABEAEgAQABAA
EAAQABMAFQAWABgAFgAXABgAGAAVABUAFAAUABgAGAAYABgAFwAYABcAFgAXABgAGQAa
ABoAGwAbABsAGwAbABwAHAAfACAAIQAiACMAIgAfAB4AIQAiACQAJAAkACQAJQAmACYA
JgAmACcAKAArAC0ALgArACoAKQAoACkAKwAsAC0ALQAtAC0ALQAtAC0ALQAuADAAMAAv
AC8ALgAtACwAKwAsAC0ALgAvAC0ALgAuACwAKgAqACoAKQArACoAKgApACQAIgAfABwA
HAAbABwAHQAaABkAFwAVABAAEAAPAA4ADwAQABEAEgAPAA4ADQAMAA4ADgAOAA4ADgAO
AA4ADgAPAA8ADwAPABEAEQARABEAEAAPAA4ADAAOAA8ADwAPAA0ADQANAA4ADgANAA0A
DQAOAA4ADgAPAA4ADAAKAAkACwAMAA0ADgAOAA4ADQANAAsACwAKAAoACwANAA4ADgAL
AAkABwAGAAcACAAJAAoACgAJAAkACQAHAAcABQAFAAYABgAGAAYABAADAAMAAwAGAAcA
BwAIAAcABgAFAAQAAwADAAMAAwAFAAUABQAFAAIAAgACAAEAAgADAAQABgAEAAQABQAF
AAUABAAEAAUABgAGAAYABgAEAAMAAgAAAAEAAgAEAAUAAgACAAMAAwADAAMAAQABAAMA
BQAFAAUABgADAAIA//8BAAIABAAEAAMAAwAEAAUABQADAAIAAgAEAAUABwAIAAEAAAAB
AAIAAwAEAAUABgAJAAwACgAJAAcABgAJAAoACgALAAcAAwAAAP7///8AAAEAAwAIAAkA
CwALAAgABwAHAAYABQAFAAUABQADAP///f/7//3//v/+//3//////wAAAQD+//z/+//6
//z//f/+/////f////////////3//f/9/////////wAA/v/+//3//f8AAAAAAAAAAAAA
AAD8//j/+P/5//n/+/8BAA0AGQAgACEAGwAKAPT/4f/R/7v/mv9x/0f/Jf8a/xD/+f7g
/t3+7v4O/zP/Uf9r/4j/qf/D/9v/7P/6/wAAAwAFAAgACgANAA8ADwAPAA8ADwAPAA8A
DgANAA0ADAALAAwADgAPABAADgAPABIAEgATABMAEgASABUAFQAVABYAEwASABEAEAAT
ABUAFgAYABcAFwAXABYAFwAXABYAFgAaABoAGgAaABkAGgAZABgAGwAcAB0AHgAdAB0A
HAAbAB0AHQAeAB4AIgAiACIAIgAiACIAIAAgACMAJAAmACYAJAAkACUAJgAnACgAKQAr
ACkAKwAsACwALAAsACwALAAuAC8ALwAvAC0ALQAtAC0ALwAvAC8AMAAyADIAMQAxADEA
MQAxADEAMQAxADEAMQAuAC4ALQAqACsALAAtAC0ALAAqACkAJwAkACIAHwAcABwAGwAc
AB0AGgAZABcAFQASABIAEQAQABIAEgASABIADgAOAA4ADgAPABAAEQASAA8ADgANAAwA
DwAPAA8ADwAPAA8ADwAPAA0ADQANAAwADQAPABAAEQAQAA8ADgAOABAADwAPAA8ADgAO
AA4ADwANAAwACwALAA0ADgAPABAADQAMAAoACQAKAAsACwAMAAwADQANAAwACQAHAAUA
BAAHAAgACQAKAAgABwAHAAcABQAFAAMAAwAFAAYABwAIAAcABQAEAAMABgAHAAcACAAG
AAQAAgAAAAIAAwAEAAUABQAFAAUABQADAAIAAQD//wIAAwAEAAYABAACAAEA//8AAAAA
AQADAAIAAgACAAIAAgABAAAA/v///wAAAgADAAEAAAAAAP//AQABAP////8BAAMAAwAD
AAQAAQAAAP3//v8AAAMABAAAAP///////wMAAwAEAAYABwAGAAUABAADAAIABAAEAAYA
CAAJAAkACAAIAAgACAAHAAcABgADAAEAAAD+//7//v///wQABQAHAAcABwAHAAgACAAE
AAMAAgABAAIA///+//3/+//8//z/+//9//3//v///////v/+//7//f/9//3//f/+/wEA
AgADAAEA////////////////AAAAAAAA//////7//v/+//7/AAACAAAAAAD+//3/+//7
/wEADQAbACQAJwAjABAA+v/h/8n/s/+S/2f/P/8l/xj/Cv/p/s7+z/7m/gj/L/9R/2//
jv+r/8H/0//m//b/AAAFAAkADgAQAA0ADQANAA0ADQAPAA8ADwAOABAAEQARABEADwAQ
ABAAEAARABMAFwAYABYAFQATABIAFAAVABYAGAAXABYAFQAUABQAFQAVABYAGQAbAB0A
HgAaABkAFwAWABkAGgAbABwAGwAcABsAGgAbABwAHQAeACAAIQAhACEAIAAfAB8AHgAi
ACIAIgAiACQAJAAiACIAIQAiACQAJAAlACYAKAAqACcAJgAlACUAKAArAC0ALgAsACwA
LAAsACwALQAtAC0ALQAtAC0ALQAsACsAKgAqACsALAAsAC0AKwArACsAKwArACsAKwAr
AC0ALgAuACwAKQAoACcAJQAmACYAJwAnACQAIgAfABwAGgAXABYAFQAVABUAFAATAA8A
DgAMAAoACwAMAA0ADgAMAAwADAAMAAoACgAKAAoACgAKAAoACgAJAAkACQAJAAoACwAM
AA0ADAALAAoACAAIAAkACQAJAAsACwALAAwACwAJAAgABwAIAAgACAAJAAcABgAFAAUA
BgAGAAYABgAHAAgACAAJAAYABQADAAIAAwAFAAYABgAFAAMAAQAAAAAAAAAAAAAAAgAB
AAEAAQAAAP///P/7//3//v///wAA///9//z/+//7//v/+v/6//z//P/8//z/+v/5//j/
9//4//n/+v/7//j/+P/4//f/9//3//f/+P/6//r/+//7//j/9v/1//X/+f/6//v//P/8
//v/+v/4//b/9v/3//f/+P/4//n/+f/3//f/9f/1//f/+f/5//n/+f/3//f/9f/3//j/
+v/6//n/+f/6//v/+f/3//b/9v/5//v//v/8//z//P/8//v/+v/7//z//v//////AAD/
//7//P/7//j/9f/z//L/9f/2//f/+f/7//v//P/7//3//f/+//7/+v/5//j/9//0//H/
8P/v//D/8v/z//P/8v/x//H/8f/0//T/9f/2//T/8//y//H/8f/z//P/8//z//H/8f/x
/+//7//v//D/8//0//T/9f/0//T/9P/0//T/9P/2//j/9v/3//f/9//1//n/AwAQAB0A
IQAaABAAAQDl/8f/sP+N/1//O/8u/y7/H//+/uX+4v70/hH/Mf9P/2z/if+l/7v/zv/c
/+j/8f/5/wAABAAFAAMAAwADAAMAAwADAAMAAgAEAAUABQAFAAIAAgABAAAAAQADAAcA
CAAFAAUABAAEAAMAAwADAAQABgAGAAYABgAEAAUABQAGAAcACQALAAwACgAJAAcABgAG
AAYABgAGAAYACAAIAAgABgAGAAYABgAHAAkACgALAAoACQAJAAgACgAKAAoACgANAA4A
DQAOAAwADAANAAwADAAMAA0ADgAQABAAEAARABEAEwAUABQAFAAUABQAFAATABMAEgAR
ABEAEQARABEAEQARABEAEgASABIAEQARABIAEwAUABUAEwARAA8ADQAPABIAFAAUABQA
FAAUABMAEwASABIAEQAQABAADwAOAA0ACwALAAsACwALAAoACQAGAAYABQAEAAIAAgAC
AAIAAgACAAIAAgAAAAAAAAAAAAMABAAFAAYABgAFAAQAAwAFAAUABQAFAAcABwAHAAYA
AwADAAIAAQADAAMAAwAEAAIAAQABAAEAAAAAAAAAAQACAAIAAgADAAMAAgABAAAAAwAE
AAQABQACAAEA///+/wAAAQABAAAAAgABAAAAAAD9//z/+//6//3//f/+////AQABAP//
///+//7//v/+/wAA/////////f/9//z//P/9//7///8AAP7//f/8//v//f/9//3//f/8
//z//P/7//n/+f/5//r//P/8//3//f/9//z//P/9//3//P/7//r/+//7//v/+v/4//j/
+f/5//n/+v/8//3/+//7//n/+f/5//v/+//7/////f/9//v////8//z//P/8//z//f/+
/wEABAACAAEA///+/wEAAgACAAMAAQD9//r/+P/4//j/+P/5//z//f///////v/9//3/
/P/7//v/+//7//r/9//2//X/8//0//T/8//0//X/9//5//b/9P/z//L/9v/3//j/+f/4
//n/+P/3//n/9//3//f/+P/5//r//P/5//j/9v/1//f/+P/5//r/+v/4//b/9v/2//f/
+f/7//v///8HAA4ADQANAAoA/v/v/9v/w/+o/4n/X/87/zL/NP8r/xb/Cf8O/xz/Nf9N
/2X/gP+b/7P/x//a/+z/+P/9////AgACAAcACgALAAwADQAKAAkACAAGAAQABQAFAAUA
BwAIAAgACAAFAAUABwAGAAgACQAJAAoACgAJAAgACAAIAAgACAAIAAkACwAMAA4ADAAL
AAoACAAIAAkACQAKAAwADAAMAAwACwAMAAsACgANAA4ADwAQAA4ADQALAAkADAANAA8A
EAAQABAAEAAQABIAEgAQABAAEgAUABcAGAAWABQAEwASABQAFgAYABsAGAAZABkAGAAY
ABgAGAAYABgAGQAZABkAGAAXABYAFQAXABcAFwAYABYAFgAVABUAEwATABMAEwAUABUA
FgAXABQAFAATABAAEgAUABYAFwAXABYAFgAVABMAEgAQAA4AEAAPABAAEQANAA0ADAAL
AAkACgAKAAoACQAIAAcABgAFAAYABwAIAAgACAAIAAgABwAGAAUABAAHAAkACwANAAsA
CwALAAsACwALAAsACgALAA0ADgAPAA4ADQAMAAwADAALAAsACwAIAAgACAAJAAsACgAJ
AAkACgAKAAoACgAHAAYABAADAAUABwAIAAoACQAJAAgABgAIAAcABgAGAAYABgAGAAYA
BQADAAIAAQAEAAUABAAFAAUABAADAAIAAgABAAEAAQADAAMAAgACAAIAAgACAAIAAgAD
AAQABQACAAEAAAD//wAAAAAAAP//AQABAAEAAgABAAAAAAD///7//v///wEAAAAAAAAA
AAD////////+/wAAAAABAAEA/v/+//////8CAAMAAgADAAEAAwADAAMABAABAAAA/f//
/wAAAgACAAAA////////AQAEAAQABAAEAAQAAQAAAAEAAgADAAMAAgACAAQABAADAAMA
AgD///3//P/+//7//v////////8AAP//AgADAAUABgAEAAMAAgABAAAA/f/8//v//f/+
//7//f/6//n/+f/5//r/+v/7//z/+//7//v/+//9/////////wEA/////////v/9//z/
/P/9//7//v///////v/9//z/+v/6//z//v/+//3////7//n///8JAA4ADQAJAPz/6v/Z
/8P/q/+Q/23/Tf83/zD/Lv8l/xL/Bf8K/yD/O/9Z/3X/kv+v/8f/1//m//L/+v///wUA
CgAMAA8ADQANAA0ADQALAAsACwAKAAsADQAOAA8ADQAOAA4ADgAMAA0AEAAQABEAEQAQ
ABAAEAAPAA4ADgAPABAAEQASABAAEQARABIAFAAVABYAFgAVABUAFAAUABMAEgARABAA
EgAWABgAGgAXABYAFQAUABQAFQAVABUAGAAZABsAHAAbABoAGQAYABsAHAAbABwAGwAc
AB4AHgAgACAAIQAiACIAIgAiACMAIgAjACMAIgAkACQAJAAkACIAIwAjACMAIwAjACMA
IwAlACUAJQAmACUAJAAiACEAIwAjACMAIwAiACEAIAAfACEAIgAiACAAIQAiACMAIwAi
ACAAHwAdAB4AHgAdABwAGgAXABYAFQAVABUAFAATABIAEgARABAADwAOAA0ADAANAA4A
DwAQAA0ADAALAAoADAAMAAwADAANAA0ADQANAAsACwALAAsADgAPABAAEAAPAA8ADgAN
AA8ADwAPABAAEgARABEAEQAPAA4ADQANAA4ADgAOAA8ADgAOAA4ADgAQABAADwAPAA0A
DQAMAAwADAANAA0ADAAOAA0ADAAMAAoACgAKAAoACgAJAAkACQAJAAkABwAHAAYABgAG
AAYACQAJAAoACwAIAAcABQAEAAYABgAGAAYABQAFAAUABQAEAAMAAgABAAEAAgADAAMA
AwADAAMABAAEAAQABQAFAAMAAgACAAMAAwACAAEAAAADAAMAAwACAAAAAAABAAEAAgAC
AAMAAwADAAMAAQABAAAAAQAAAP//AwABAAEA///+//7////+//7///8BAAMAAwABAAAA
AAD/////AAAAAAUABQAGAAUABAADAAIAAgACAAQABgAFAAUABAAEAAQABAADAAMABAAB
AP///v/+//7//v///wEAAQACAAEAAgADAAUABgADAAEA///9//3/+//7//v/+//8//z/
+//5//n/+v/7//3//P/8//z//P/7//r/+f/6//3//v///////f/9//3//f/9//3//v8A
AAAA//////3//P/7//r//P/+//7//P/6//n/9f/z//H/+f8HABAAEQALAP7/6v/V/8H/
rf+Y/3n/Vf85/yj/JP8V//r+5/7w/gr/Lf9P/23/iv+l/73/0f/g//D//P8DAAcADAAO
AA0ACwALAAsACwANAA0ADQAMAAwADQANAA0ACwAMAAwADAANAA8AEwAUABEAEQAQABAA
EwATABMAFAAUABQAFAAUABIAEwATABQAFgAXABgAGAAXABcAFgAWABgAGAAYABgAFgAY
ABgAGAAaABoAGgAaABsAHQAeAB8AHAAbABsAGgAeAB4AHgAeACIAIgAgACAAIAAgACEA
IAAjACQAJgAoACcAJgAlACUAJgApACsALAAsACwALAAsACwALQAtAC0ALwAvAC8ALwAu
AC0ALAAsAC0ALgAuAC8ALQAtAC0ALQArACsAKwArACwALgAvAC4ALQAsACsAKQArACoA
KgApACcAJgAkACIAHwAdAB0AHQAdAB0AHAAbABcAFgAUABIAEwAUABUAFgASABIAEgAS
ABEAEAAPAA4ADwAQABEAEgASABEAEAAPAA8ADwAPAA8ADwAPAA8ADgAOAA8ADwAPABEA
EQARABIAEQAPAA4ADQANAA4ADwARABEAEAAPAA8ADwAOAA0ADAANAA4ADgAPAA0ADQAM
AAwADgAPAA8ADgAOAA0ADAAMAAoACgAKAAoACwALAAwADQAKAAkABgAFAAkACgALAAwA
DAALAAsACwAKAAkABwAGAAcACAAJAAoABgAFAAQAAwAEAAUABgAHAAYABgAGAAUAAwAD
AAMABAAGAAYABwAHAAQAAgABAAEABAAEAAQABAAFAAUABQAEAAIAAgADAAMABAAEAAUA
BQADAAMAAQABAAMABQAFAAUABQADAAMAAQABAAIABAAEAAMAAwAEAAUABAABAP///v8A
AAEAAwAEAAMAAwADAAMAAwACAAIAAwAHAAcACAAHAAYABQAEAAYABgAIAAoADQANAAwA
DAALAAoACAAHAAcABQAEAAQABAAEAAQABQAGAAcACQAJAAsACwAMAAwACAAHAAYABQAG
AAMAAgABAP//AAAAAP///////wAAAQACAAIAAwAEAAQAAwACAAEAAwAFAAUABQADAAEA
AQABAAEAAQABAAIAAwAEAAQABQAFAAQAAwACAAIAAgAEAAQAAgABAP////8DAA0AGQAe
AB0AEwAAAPD/3//J/7P/lP9x/0//Mf8m/x7/Bf/q/uf+/P4e/0X/Zf9//57/u//R/+H/
8P/8/wQACwATABgAGgAXABYAFQAUABMAFQAVABUAFAAUABUAFQAVABMAFAAUABQAFQAX
ABsAHAAYABcAFQAUABgAGQAaABwAGgAaABoAGgAYABkAGQAaABsAHQAfACAAHwAfAB4A
HgAeAB4AHgAeAB4AIAAgACAAIAAgACAAIAAhACMAJAAlACQAIwAjACIAJQAmACcAKAAo
ACgAJgAmACUAJgAoACgAKQAqACwALgAtACwAKwArAC0ALwAwADAAMgAyADIAMgAwADEA
MQAxADIAMwA0ADUANAAzADIAMgAzADQANAA1ADUANQA1ADUANQA1ADUANQA3ADgAOAA2
ADMAMgAxAC8AMQAwADAALwArACoAKAAmACQAIQAgAB8AHgAfAB8AHwAZABgAFgAUABUA
FgAXABgAFgAWABYAFgAUABQAFAAUABYAFgAWABYAFAATABIAEQASABMAFAAVABUAFQAV
ABQAEgATABMAEwAWABcAGAAaABgAFQATABEAEQASABMAFQATABIAEQARABIAEgASABIA
EwAUABQAFQAUABMAEQAQABIAEwATABIAEAAPAA4ADgAOAA4ADgAOABAADwAPAA8ADgAN
AAoACQALAAwADQAOAAwACwALAAsACQAJAAgACAALAAwADQAOAAoACQAIAAcACQAJAAkA
CQAIAAgACAAHAAUABQAFAAYACQAKAAwADQAKAAgABwAHAAoACgAKAAoACgAJAAgABgAG
AAYABwAHAAcACAAKAAsACgAJAAYABQAGAAkACgALAAwACQAIAAUABwAIAAoACgAJAAkA
CgALAAkABwAGAAYACQAJAAoACgAJAAkACQAJAAUACAAKAA4ADgAOAA4ADgALAAoACwAM
AA8ADwAOAA4AEAAQAA8ADwANAAkABgAEAAYABgAGAAcADAANAA8ADwAPAA8AEAAQABAA
DwAOAA0ADAAJAAgABwAJAAwADgAPAAwACwALAAsADQAMAAwADAAOAA8AEAARAA4ADwAO
AA0AEAAPABAAEQAOAA0ADAAMAA0ADgAOAA8ADgAOAA4ADgAIAAgADAAOABAAEQAPAA0A
DQATAB8AKgAvAC0AIAAMAPP/2f/B/6L/ef9V/zf/KP8i/w//8P7h/uz+BP8n/0n/af+K
/63/yf/d/+7//P8CAAcADQASABQAFwAVABUAFQAVABMAEwATABIAFQAXABgAGQAYABgA
FwAWABYAFwAaABoAGgAbABsAHAAcABsAGgAaAB0AHgAfACAAHQAdABwAHAAcAB0AHgAe
ACAAIQAhACIAIwAiACEAIAAiACQAJAAkACIAIgAiACIAIwAlACYAJwAnACcAKAAoACkA
KAAnACYAKwAsACsALAArACwALgAuACwALAAtAC4AMAAwADAAMQAwADEAMQAwADMANAA1
ADYANgA3ADcANwA1ADUANQA1ADYANwA4ADoAOQA4ADYANQA2ADcAOAA5ADcANwA3ADcA
NwA4ADgANgA3ADgAOQA5ADYANAAzADEAMQAwAC4ALAAoACUAJAAjACMAIwAiACEAHgAe
AB0AHAAZABgAFwAWABcAGAAZABoAFwAWABUAFAAWABYAFgAWABcAFwAXABcAFwAXABcA
FwAZABkAGQAYABcAFwAWABUAFwAXABcAGAAaABkAGQAZABcAFgAVABUAGAAYABgAGQAX
ABYAFQAUABIAEgARABEAFAAVABUAFgAVABUAFAASABMAEwATABQAEwASABEAEAAQAA8A
DwAPABEAEQAPAA8ADwAOAA0ADAANAA0ADgAPAA4ADQALAAoACgAKAAoACgALAAsACwAL
AAoACQAIAAcABwAIAAkACQAHAAcABwAIAAYABgAHAAcABwAGAAYABwAHAAYABQAEAAcA
BwAHAAYABAAEAAUABQAGAAYABwAHAAcABwAFAAUAAgADAAIAAQAGAAUABgAFAAQABAAF
AAQABQAFAAYABwAJAAcABgAGAAQAAwADAAIABAAFAAYABwAFAAQABAAFAAEABAAHAAgA
CQAKAAcABgAHAAgACwALAAoACgAMAAwACwALAAkABQACAAAAAQACAAMABQAHAAcACAAH
AAcABwAIAAgABgAFAAQAAwD///v/+f/3//j/+v/7//v/+f/5//r/+//9//z//P/8//3/
/f/9//3//P/9//z/+//9//3///8BAP7//f/8//z//v/+//3//f/+//7//v/+//r/+P/6
//z/AAABAAEAAQD/////BQASAB0AIQAcAA4A+//h/8f/rv+N/13/N/8o/yb/Hf8C/+f+
4v7y/g3/Lf9J/2r/jf+p/8H/2P/q//T/+f8BAAQABgALAAwADQAOAA8ADgANAAwACgAL
AA0ADgAPAA0ADgAOAA4ADQANAA8ADgAPAA8ADgAOAA4ADQAMAAwADwAQABEAEgARABEA
EAAQAA4ADwAQABAAEQARABAAEAAPAA4ADQAMAA8AEgATABQAEwASABEAEAASABMAEwAT
ABUAFQAWABYAFwAWABUAFAAYABgAFgAWABUAFgAYABgAFgAWABcAGAAaABoAGgAbABoA
GwAbABoAGwAcAB0AHgAcAB0AHQAdAB0AHQAdAB0AHgAfACAAIgAfAB4AHAAbAB0AHwAh
ACMAIgAhACAAHwAfACAAIAAeAB8AIAAhACEAHwAeAB4AHQAcABwAGwAaABkAFwAXABcA
EwATABIAEQAQABAADwAOAAwADAAMAAwADAAMAAwADAAMAAwADAAMAAwADAAMAAwADwAP
AA8ADwANAAsACQAHAAoACwAMAAwADgAPAA8ADwAOAA0ADAAMAA4ADwARABMADwAOAA0A
DQAOAA4ADgAPAA8ADgANAAwADAAMAAsACwAMAA0ADQAOAAsACwAKAAgACwALAAsADAAK
AAoACgAKAAgABwAHAAcACAAJAAgACQAJAAgABwAGAAgABwAHAAcABwAHAAYABgAGAAYA
BgAGAAUABQAFAAUAAwADAAMAAwAFAAYABwAHAAYABQAEAAQAAwACAAIAAQAAAAAAAQAD
AAMAAgABAAAABAAFAAYABgAFAAQABAADAAIAAgADAAMAAwADAAEAAQABAAMAAwADAAYA
BQAGAAUABAAEAAUABAADAAMABAAFAAYABQAFAAYABgAFAAUABAAHAAcABwAHAAsACgAH
AAYABQAEAAYABgAIAAoACwALAAoACgAMAAwACwALAAoABwAFAAQAAQAAAP////8DAAUA
CAAJAAcABwAIAAgABwAHAAcABwAEAAEAAAD///7//v/9//v//v///wEAAwAAAP7//f/8
////////////AAADAAQABQAEAAEAAAD//wAAAQACAAQAAgACAAEAAQACAAIAAgACAAYA
BgAEAAAAAAABAAEAAQADAAcADwAaACEAIQAYAAwA/f/n/8//vP+h/3X/Uf9C/zz/Nf8k
/xH/CP8Y/zH/S/9j/3z/l/+x/8v/4v/0//7/BwAPABIAEgAVABUAFQAVABUAFwAXABcA
FgAVABUAFAATABUAFgAWABYAFgAXABoAGgAZABkAGAAYABoAGwAcAB4AGwAaABkAGAAa
ABsAGwAcABoAGwAcABwAGQAZABgAGAAdAB4AHwAgAB0AHgAdABwAHQAeAB8AIAAgACEA
IQAhAB8AHwAgACAAJAAkACQAJAAjACIAHwAeACIAJAAnACgAJwAmACYAJgAkACQAJAAl
ACYAKQArACwAKwAqACkAKAAqACsAKwArACkAKQApACkAKQApACkAKgAsACwAKwArACoA
KQAoACcAKQApACkAKQArACwALAAqACoAKgAqACkAKgAqACsAKwApACgAJgAkACYAJQAm
ACcAIwAjACIAIQAcABwAGwAaAB0AHgAfACAAHQAcABsAGgAdAB4AHwAgAB8AHgAdABwA
HwAfAB8AHwAfAB8AHwAfAB4AHQAcABoAHQAfACAAIQAfAB8AHwAgACAAHwAfAB8AIQAi
ACMAJQAkACIAIAAfAB4AHgAeAB4AHgAeAB0AHQAbABsAGgAaABsAHQAeAB4AHQAbABkA
GAAaABwAHgAgAB0AGwAaABkAGwAbABkAGQAbABwAHQAeABsAGQAYABcAFwAXABYAFgAX
ABgAGQAaABcAFwAXABcAGAAZABoAGwAZABgAFwAVABcAFwAXABgAGAAYABkAGQAXABYA
FAAXAA==
         </WaveFormData>
      </LeadData>
      <LeadData>
         <LeadByteCountTotal>10000</LeadByteCountTotal>
         <LeadTimeOffset>0</LeadTimeOffset>
         <LeadSampleCountTotal>5000</LeadSampleCountTotal>
         <LeadAmplitudeUnitsPerBit>4.88</LeadAmplitudeUnitsPerBit>
         <LeadAmplitudeUnits>��V</LeadAmplitudeUnits>
         <LeadHighLimit>2147483647</LeadHighLimit>
         <LeadLowLimit>268435456</LeadLowLimit>
         <LeadID>V3</LeadID>
         <LeadOffsetFirstSample>0</LeadOffsetFirstSample>
         <FirstSampleBaseline>0</FirstSampleBaseline>
         <LeadSampleSize>2</LeadSampleSize>
         <LeadOff>FALSE</LeadOff>
         <BaselineSway>FALSE</BaselineSway>
         <ExcessiveACNoise>FALSE</ExcessiveACNoise>
         <MuscleNoise>FALSE</MuscleNoise>
         <LeadDataCRC32>3537282854</LeadDataCRC32>
         <WaveFormData>
/P/8//z//P8AAAIABAAGAAUABAADAAIABAAGAAgACgAKAAoACgAKAAoACgAKAAoADAAO
ABAAEgAPAA4ADQAMAA8AEAARABIAEgASABIAEgAQABAAEAAQABQAFgAYABoAGAAWABQA
EgAVABYAFwAYABgAGAAYABgAFgAWABYAFgAYABoAHAAeAB0AHAAbABoAHQAeAB8AIAAi
ACIAIgAiACMAJAAlACYAJwAoACkAKgApACgAJwAmACkAKgArACwAKgAqACoAKgAoACgA
KAAoACoAKgAqACoAJwAmACUAJAAlACYAJwAoACgAKAAoACgAJgAmACYAJgAoACgAKAAo
ACUAIgAfABwAHQAeAB8AIAAeABwAGgAYABUAFAATABIAFAAUABQAFAARABAADwAOABEA
EgATABQAEQAQAA8ADgAMAAwADAAMAA4AEAASABQAEAAOAAwACgAMAA4AEAASABAAEAAQ
ABAAEAAQABAAEAASABIAEgASAA8ADgANAAwADwAQABEAEgARABAADwAOAA0ADAALAAoA
DAAMAAwADAAKAAgABgAEAAcACAAJAAoACQAIAAcABgAEAAQABAAEAAUABgAHAAgABAAC
AAAA/v8BAAIAAwAEAAMAAgABAAAAAAAAAAAAAAABAAIAAwAEAAIAAAD+//z///8AAAEA
AgAAAAAAAAAAAP7//v/+//7///8AAAEAAgAAAP7//P/6//3//v///wAA///+//3//P/6
//r/+v/6//3//v///wAA/v/8//r/+P/8//7/AAACAP///v/9//z//v/+//7//v8AAAIA
BAAGAAMAAgABAAAAAQADAAcACgAJAAcABQADAAUABQAFAAYABgAEAAQAAgD/////////
/wMABwAIAAkACAAGAAQAAwAFAAMAAQD9/////v/9//3/+v/4//b/9f/4//n/+//9//z/
+v/5//j/+v/6//r/+v/8//3//v/+//v/+v/5//f/+P/5//v//P/8//v/+f/3//n/+f/5
//j/AAD///z/+//8//7/AAAEABAAIgA3AEkAUwBTAEkAQAA6ADoAOgAyABEA3f+i/2z/
M//n/qX+iv6S/rX+3/4G/yX/SP9p/4T/n/+7/9H/3f/n//H/8//z//b/9//6//z//P8B
AAUABgAIAAYABAACAAEAAwAGAAgADAAMAAwADwAPAA4ADQALAAoADgAPABEAFAASABAA
DgAMAA8AEAARABQAFgAXABgAGAATABIAEQAQABMAFgAYABkAFgAVABQAEwAWABcAGQAa
ABkAGgAaABoAGAAXABcAGAAaAB0AHwAiACIAIAAdABoAGwAeAB8AIAAhACEAIgAiACAA
IQAhACEAJAAnACkAKwApACcAJAAiACMAJQAoACoAKAAnACcAJwAlACQAJAAkACYAKAAq
ACsAJwAlACMAIQAiACMAJQAmACUAJgAmACYAJgAlACQAIQAmACcAKAApACUAIQAeABoA
HAAbABwAHQAbABkAGAAVABEAEAAOAAwADgAQABMAFQASABAADAAKAAoACwAMAA4ADgAO
AA4ADgAMAAwADAAMAA8AEAARABMAEQAPAA0ACwALAAwADgAPAA0ADgAPAA8ACwALAAsA
CwAMAA0ADwAQAA0ADAAKAAkACgAMAA4AEQAQAA8ADgANAAoACgAJAAkADAAOAA8AEAAN
AAoACAAHAAgACQAKAAwACgAKAAgABwAFAAUABQAFAAYABwAIAAkABQAEAAIAAQACAAQA
BgAIAAcABwAGAAQAAQAAAAAAAAACAAQABwAJAAYABAADAAEAAwADAAMABAACAAIAAgAC
AAEAAAAAAP//AgAFAAYABwAEAAMAAAD+/wAAAAADAAMAAgACAAQAAgD//////v/+/wIA
AwAEAAUAAgACAAEAAAACAAIAAwADAAQABAAEAAQABAADAAMAAgAFAAYACAAJAAMAAAAB
AAIAAwAEAAUABwALAA4ADQALAAkABwAKAAsADAAOAA0ACgAJAAYAAwADAAMAAwAGAAsA
DQAPAA4ADAAKAAkACgAJAAgABQACAAAA/v/9//3//P/7//v//v///wEAAwABAP7//P/6
//3//v///wAA/////////v/8//z//P/7//7///8BAAIAAAD///3/+//+////AAAAAAIA
AQD+//3//v8AAAQACgAWACgAOwBNAFkAWQBPAEYAQABCAEIANgAPANH/kP9c/yX/3f6f
/oj+lP61/t/+BP8j/0b/bf+O/6v/w//V/+H/6f/v//P/9//6//z/AAADAAQABgAJAAkA
CgAKAAgABgAFAAcACgAMABAADwAOABAADwAPAA8ADgAOABEAEQASABQAEQAQAA8ADgAQ
ABIAFAAYABUAFQAVABQAFAAUABQAFAAVABgAGgAbABoAGQAYABcAGQAbAB4AIAAfAB4A
HAAaABwAGwAbABwAHQAfACAAIgAhACAAHgAcAB4AIgAkACYAJAAjACMAIgAkACUAJQAl
ACYAKQArAC0AKgApACcAJgAoACkAKwAsACkAJwAmACUAJgAmACcAKAApACoAKwArACoA
KQAoACcAKAApACsALAArACoAKAAmACgAKQAqACkAKwArACsAKwAoACUAIwAgACIAIQAi
ACMAHwAdABwAGQAXABYAFAASABMAFAAWABcAEwASAA8ADgAPABEAEwAWABQAEgAQAA4A
EAAQABAAEAARABIAEwAVABMAEQAPAA0ADgAQABMAFQASABIAEgARABAAEQASABMAEwAT
ABQAFAATABIAEAAPABAAEgAUABcAEwARAA8ADQANAA4ADgAPABEAEgASABIAEAAMAAkA
BwAJAAsADQAQAA8ADgALAAkABwAHAAcABwAIAAkACgALAAkACAAGAAUABgAIAAoADAAI
AAcABQACAAIAAgADAAQABQAGAAgACQAFAAIAAAD9/wEAAwAFAAgABAACAAAA/v///wAA
AgADAAEAAwADAAMAAAD///z/+v/8//7/AwAFAAEAAAABAP7///////7//v8AAAEAAgAD
AAAAAAD///7///8AAAIAAwABAAAA///+/wIAAwAFAAYACgAIAAUABAADAAIAAgADAAYA
CAAKAAsADAANAAwACwAKAAoACwAKAAsACgAGAAUABAADAAUACQAKAAsADgAOAA4ADwAM
AAkABgABAAEAAAD//////v/8//r/+f/6//v//f///wEAAAAAAAAA/v/+//7//v8DAAUA
BwAIAAUABAADAAEAAwADAAQABAAFAAUABAADAAMAAwADAAIABgAJAAoACwAMAAwADAAQ
ABwAMABFAFsAaQBrAGEAUgBIAEQAQgA0AAkAy/+Q/17/H//R/pX+hv6U/rv+5/4Q/zX/
Wv99/5j/rf/D/9f/5f/v//n/AQAFAAYABgAIAAkACAALAA8AEAASABQAFAAUABUAFAAU
ABMAFAAXABgAHAAdABoAGQAXABYAGgAbAB0AIAAfAB4AHQAcABoAGgAaABwAHgAhACQA
JgAiACAAHgAcAB8AIgAkACUAJAAjACIAIQAhACEAIgAiACQAJgAnACgAJgAjACEAIAAj
ACUAJgAoACkAKAAmACQAIgAkACQAJAAoACkAKwAsACkAKQAoACcAKAArAC0ALwAtAC0A
LAAsACkAKQAqACoAKwArACwALQAqACgAJwAmACcAKAApACkAJwAnACcAJwAlACUAJgAm
ACgAKgArACwAKQAnACUAIQAmACcAKAApACgAJQAjACAAHgAbABoAGQAZABkAGgAZABQA
EgAPAAwADwAQABIAEwAQABAADgAOAAsACwALAAwADgAOAA4ADgALAAoACQAIAAsADAAN
AA8ADgANAAwACwAIAAgACQAJAAsADgARABMADgANAAwACwAMAA0ADwAQAA8ADgAMAAsA
CgAKAAoACwAMAA0ADgAPAAwACgAHAAUACAAKAAsADAAKAAgABwAHAAUABQAFAAYACAAI
AAYABQAEAAMAAgABAAQABQAGAAcABQAEAAIAAQAAAAAAAAAAAAEAAwAEAAQAAAD+//3/
/P///wAAAgADAAIAAAD///3/+//7//v//P///wAAAQACAP7//P/7//n//P///wAAAQD/
/////f/8//v/+v/8//v//f/+/wEAAAD8//v/+f/4//v/+//7//v/+f/6//r/+v/4//j/
+f/5//v//P/9//7//P/7//v/+v/+/wAAAgAAAAAAAAAAAP7//f/+//7/AQADAAUABwAE
AAMAAgACAAIAAAAAAP7//v///wAAAQABAAMAAgABAAMABAAFAAcABgADAAAA+//4//b/
9P/z//b/9v/2//f/9P/z//P/8//1//b/+P/6//j/9v/0//L/9v/3//j/+P/4//j/+P/3
//b/9f/1//T/9//5//r/+//6//n/+P/2//L/9f/8////AgAEAAYACAAKABAAHwA1AEsA
VwBVAEoAPgAwACIAGgABAM//lv9u/03/F//L/pb+iP6V/rX+2v7//ib/Tf9w/43/pf+5
/8f/1f/f/+v/8//2//X/+P/6//r//P//////AAADAAQABQAHAAQABAADAAQABQAGAAoA
CwALAAsACgAKAAoACQAJAAoADQAOAA8AEAANAAwACwAMAA0ADwARABIADwAOAA0ADAAK
AAwADQANAA4ADwAQABEADgANAA0ADAAQABIAEwAUABMAEQAQABAAEAARABEAEgAXABgA
GAAYABYAFgAUABIAFQAVABYAFgAUABUAFQAVABUAFwAYABkAGgAbABsAHAAYABcAFwAW
ABcAFwAYABkAFwAWABYAFgAUABQAFAATABYAFwAYABkAFAATABMAEgAVABgAGgAcABsA
GwAbABkAGQAZABkAGQAcABsAGwAaABgAFQAUABMAEwATABQAEwAPAA4ADAAKAAgACAAJ
AAkACgAKAAgACAAGAAUABAAEAAYACAAKAAwACwAKAAkACAAKAAoACgALAAwADQAOAA8A
DAAKAAkABwAIAAoADAANAAkACQAJAAkABwAHAAgACAALAAwADAANAAoACAAGAAUABwAJ
AAsADQAJAAgABgAFAAUABgAGAAYABwAGAAYABwADAAEA///+/wAAAgACAAMAAwADAAMA
AwACAAEAAAD//wEAAgACAAMAAQAAAP///v8AAAEAAQAAAP3//P/8//z/+v/6//v/+//+
//7///////3/+//5//j/+//8//3//v/9//z//P/7//r/+//6//n/+v/7//r/+v/5//j/
+v/5//n/+v/9//z/+//7//r/+v/7//v/+//7//z//v///wAAAAD8//z//P/8//z//f//
/wMABgADAAEA///9////AQADAAYABQACAAEA/v/9//3//f/9////AwAEAAUABAACAAAA
//8BAAEAAQD///z/+v/4//f/9P/y//D/7//x//P/9v/5//f/9P/y//D/8//0//X/9v/3
//f/9//2//T/9P/0//P/9f/3//r//P/5//f/9P/x//P/9f/3//j/+v/1//T/8//2//r/
AAAGAAwAFgAhAC0ANwA9AD0ANgAqACAAGAAQAPn/y/+W/27/Sf8R/83+pv6g/q/+yf7o
/gn/LP9P/3D/i/+n/7//0f/d/+P/5//r//D/9f/6//7/AAD//wEAAAAAAAAAAAAAAAEA
AwAGAAgADAAKAAgACQAHAAoACwALAAwACwALAAwADgANAAwACwAKAAwADgAQABQAEQAP
AA0ACgALAAwADQAOABAAEgATABMAEAAPAA4ADQAPABEAFAAWABUAFAASABAAEQARABIA
FAAUABUAFQAWABcAFgAUABIAFAAYABoAHAAbABkAGAAWABkAGwAcAB0AGwAdAB4AHwAe
AB0AGwAaABwAHQAfACAAHgAbABkAFwAYABgAGQAaABoAGgAaABkAFgAVABQAEwATABUA
GAAaABcAFgAUABIAFwAZABsAGwAbABsAGwAbABkAFwAWABQAFQAVABcAGQAWABMAEQAN
AA4ADgANAAwACwAKAAoACQAIAAgABgAGAAYABwAIAAoACAAGAAQAAgAFAAgACwAOAAsA
CgAJAAkABwAHAAcABwAIAAoADQAPAA4ADgAOAA0ADQANAA0ADQALAAsADAAMAAoACgAJ
AAkACwAMAA0ADwALAAkABwAFAAYACAAJAAsACgAKAAkACAAIAAYABQAFAAgACQAKAAwA
CgAIAAQAAQAEAAUABgAHAAYABQAEAAMAAAAAAP///////wAAAQACAAEAAQAAAP7/AAAA
AAEAAgABAAAAAAD///3//P/8//v//v///wAAAgAAAP7//P/6//z//P/9//3/+//9//3/
/f/8//v/+P/2//n/+v/+/////f/8//3/+v/6//v/+//8//3//f/9//3//P/8//v/+v/8
//z//f/9//v/+v/5//j/+/8AAAIAAgACAAIA/v/9//7//v8BAAEAAQABAAMAAwADAAQA
AwAAAP///P/+////AAABAAAAAQD///3/AQACAAMABQAHAAUAAwD///z/+v/4//f/+P/4
//j/+f/1//P/8v/x//L/8v/z//T/9v/2//b/9v/3//f/9//2//X/9v/3//f/9v/1//X/
9P/2//f/9//3//f/9//3//b/8v/z//b/+//+/wAABAAEAAYAEgAjADUAPwBDAD0AMgAq
ACIAHAAOAPH/x/+c/3L/Rf8H/8X+nv6a/q/+0f72/hv/Qv9p/4r/of+3/8n/0//Z/+P/
7f/1//r/+f/8//7//v/9/////v/+/wMABAAFAAcABgAGAAUABgAGAAYACQAJAAoACwAL
AAwACgAJAAkACgANAA4ADwAQAA8ADgANAA4ADgAPABAAEAAPABAAEQASABAAEAAPAA0A
EQATABUAFwAUABMAEwASABEAEgASABIAFQAVABYAGAAVABUAFAAUABkAGgAaABoAGAAa
ABoAGgAbABsAHAAcAB0AHwAgACEAHwAfAB4AHQAfACEAIgAkACIAIQAhACAAHgAdAB0A
HQAgACAAIQAiAB8AHgAdABsAHQAdAB0AHQAaABkAGQAYABsAHAAcABwAHwAfAB8AHQAd
AB0AHQAdAB4AHQAdABwAGAAVABQAEwAUABMAEwARABAAEAAPAA4ACwAKAAoACQAKAAwA
DAAOAAwACwAKAAoACAAIAAgACAAJAAoACwAMAAsACgAJAAkADAANAA4ADwANAAwADAAL
AAkACgALAAsADAANAA4ADwANAAsACgAIAAsADAAMAA0ADAAMAAwADQANAA0ADQANAA4A
DgANAA0ACgAKAAkACAALAAoACgALAAkACQAJAAoACgAKAAgABwAHAAcABwAHAAYABQAE
AAMABAAGAAcACQAFAAQAAwACAAIAAwADAAIAAgACAAMABAACAAAA///9////AAACAAMA
AgABAAAAAAACAAIAAgACAAEAAAAAAP///v////7//f///wEAAQACAP///v8AAP///v/+
/wAA/v/+//////8AAP3/+//5//f/+f/8//7/AAD9//z//P/7//v//P/9//7//////wAA
AAD///7//v/9/wMABwAKAAcABgAFAAQAAgABAAIAAgAGAAcACAAJAAgABwAGAAYABwAG
AAcABgAFAAUABQAFAAUABwAGAAUACQAKAAsADQAKAAcABAD//////v/9//3////+//3/
/f/6//n/+f/5//r/+v/7//z/+//6//n/+P/8//3//v/+//7//v/+//3/+//7//z//P/+
//////////z/+//6//j//P/9/wAAAQACAAIAAgAAAAIAEAAnAD0ASwBRAEsAQAA4ADQA
MgAwAB0A8/++/4z/Wf8X/8v+mP6S/qn+0f7+/iX/SP9p/4j/n/+1/8n/1//j/+v/9f/7
//z//P/+/////v8CAAUABQAGAAgACAAIAAkABwAIAAgACgALAAwAEAARAA8ADwAOAA4A
DwAPABAAEgAUABQAFAAUABEAEAAPABAAEwAVABcAGAAUABQAFAAUABYAGAAZABkAFwAX
ABcAFwAXABcAGAAYABoAHAAdAB4AGwAZABgAGAAaABsAGwAcACAAIAAfAB4AGwAcABsA
GgAdAB8AIgAkACEAIQAgAB8AIQAjACQAJQAnACcAJgAmACQAIwAjACIAJAAlACcAKQAn
ACQAIgAgACEAIgAjACMAIwAjACMAIwAgAB8AHwAeACIAJAAlACYAJAAjACIAHwAjACMA
IwAjACUAIwAiACAAHQAbABsAGwAbABsAHAAbABYAFAARAA4ADwAQABIAEwASABIAEAAQ
AAwACwAKAAoADQAOAA8AEAAPAA4ADQAMAAwADAAMAA0ADwAPAA8ADwANAAwADAALAAwA
DgAQABEADQANAA0ADQAPAA8AEAAQABEAEgASABMADwAOAA0ADQAQABEAEgATABAAEAAP
AA8ADwAQABAAEAAQAA4ADQANAAsACwALAAwADQAOAA0ADQALAAkABwAFAAcACQALAA0A
DgAOAA0ADQAJAAgABwAGAAkACwAMAAwACAAGAAUABAAGAAYABwAHAAkACAAIAAcABgAF
AAQABAAHAAgACQAKAAcABAACAP//AAADAAQABQAHAAcABQAEAAMAAgAEAAMABQAGAAkA
CAAGAAUAAwACAAUABQAFAAUAAwAEAAQABAACAAIAAwADAAUABgAHAAgABwAFAAQAAgAE
AAQABQAFAAUABQAFAAUABQAFAAQAAgAIAA0ADgALAAoACQAIAAcABwAJAAoADAANAA4A
DwAMAAsACgAKAAsACgALAAoACAAHAAYABQAIAAsACwALAA4ADgAOAA8ADAAJAAYAAQAB
AAAA/////////v/9//3/+//7//z//f8AAAAAAQACAAAA/v/8//r//f///wEAAgD+//7/
/v/9//v/+//8//z/AAABAAEAAQD+//3//P/6//z///8CAAUABgAGAAYACAAQACQANwBL
AFcAWQBTAEwASABIAEYAOgAVAN//pP9w/zf/6/6p/o7+mv6//u/+Fv85/1z/f/+a/6//
w//R/93/6f/z//3/AQACAAEAAgACAAAAAwAHAAgACgAMAAwADAANAAwADAALAAwADwAQ
ABQAFQATABEADgAMABAAEQATABYAFgAWABYAFgATABIAEQASABQAFwAaABwAGAAYABgA
GAAYABoAGwAbAB0AHQAdAB0AHAAbABsAGgAcAB4AHwAgAB8AHQAcABwAHQAfACAAIgAi
ACIAIQAgAB8AIAAfAB4AIQAjACYAKAAlACUAJAAjACQAJwApACsAKwArACoAKgAoACcA
JwAmACgAKQArAC0AKgAoACcAJgAnACgAKQApACcAJwAnACcAJQAlACYAJgAoACoAKwAs
ACsAKQAnACMAJgAnACgAKQApACcAJgAkACIAHwAeAB0AHwAfACAAHwAaABgAFQASABUA
FgAYABkAGAAYABYAFgAUABMAEgASABUAFgAXABgAFQAUABMAEgATABQAFQAXABUAFQAV
ABUAEwASABIAEQATABYAGQAbABYAFQAUABMAFAAVABcAGAAYABgAFwAXABUAFAATABMA
FgAXABgAGQAVABQAEgARABIAFAAVABYAFAASABEAEQAPAA8ADwAQABMAFAATABMAEQAP
AA0ACwAOAA8AEAARABIAEgARABEADQAMAAsACgANAA8AEAAQAAwACgAJAAgACQAKAAwA
DQANAAwADAALAAoACQAIAAgACgAMAA4AEAAMAAoACQAHAAkACwALAAsACwALAAkACAAH
AAYACAAHAAkACgANAAwACgAJAAcABgAIAAkACgALAAoACgAJAAgACAAIAAkACQAJAAoA
CwAMAAoACQAJAAgACQAKAAwADQANAA0ADQANAAYACQANABIAFAAUABQAFAAQAA8AEAAQ
ABIAEwAUABUAFQAVABUAFgATABAADwAMAA4ADwAQABEAEAATABMAEwAWABYAFgAXABcA
FQATAA8ACwAIAAUAAwAHAAgACQALAAkABwAGAAUABwAGAAYABgAHAAgACQAKAAoACQAI
AAYABgAIAAoACwAJAAcABgAEAAgACQAJAAkABwAHAAcABgD+////BAAJABAAFgAWABgA
HAAmADUASQBbAGMAYQBaAFAASABGADoAFwDj/6j/dv9D/wH/u/6a/pj+rf7V/v7+Jf9M
/3f/mv+1/8n/2f/h/+n/8//7/wEABgAHAAoADAAMAAsADQAMAAwAEQASABMAFQAUABQA
EwAUABYAFgAZABkAGwAbABoAGgAYABcAFwAYABoAHAAeACAAHQAcABsAHAAaABsAHAAc
ABwAHgAgACIAHwAgACAAHwAgACEAIgAjACIAIQAhACAAIwAkACQAJAAlACUAJgAoACUA
JQAkACQAKQAqACoAKgAqACwALAAsACoAKQApACgAKQArACwALQAqACsAKwArAC4ALwAv
ADAALwAvADAAMAAuAC0ALQAtAC4ALgAvADAALQAsACsAKQAqACsALAAtAC0ALQAuAC4A
LgAuAC0ALAAvADEAMwAzADEALwAtACsALgAtAC0ALAAqACcAJgAlACQAIwAjACEAIAAg
AB8AHgAcABoAGQAXABkAGgAZABoAFwAXABcAGAAWABYAFgAWABcAGAAZABoAFwAWABUA
FQAYABkAGgAbABkAGAAYABcAFwAYABkAGQAaABsAHAAdABkAFwAWABQAFgAYABkAGwAZ
ABgAFwAXABUAFQAVABUAFwAYABgAGQAWABYAFQAUABcAFgAWABcAFgAVABQAFAAUABQA
EgARABIAEwAUABUAEgARABAADwARABIAEgATABEAEAAPAA4ADAANAA0ADAAOAA4ADwAQ
AA0ADAAMAAsADAAMAA0ADQALAAsACwAMAAoACgAKAAoACgAKAAsACwAKAAsACgAJAAwA
DQAMAAwACwAKAAwACwAKAAoADAAKAAoACwALAAwACQAHAAUAAwAHAAoADAAOAAwACgAJ
AAcACAAIAAgACAAKAAsADQAOAAsACAAGAAMABwAJAAsADQALAAsACgAIAAQACAAMAA4A
EAASAA8ADQANAAwADgAPABAAEQASABMAFAAWABQAEAAOAAoACwANAA8AEQARABMAEgAR
ABQAFAAUABUAFQATABEADQAKAAYAAgD//wEAAgADAAUABAADAAMAAwADAAIAAgACAAUA
BgAHAAgABgAFAAQAAgADAAYACQALAAkABwAGAAQABQAFAAQAAwAEAAUABgAGAAAA//8C
AAcADAASABgAHAAeACAAKQA7AE8AXQBdAFYATABAADYALAAVAOP/qP98/1n/J//h/qr+
mP6h/r3+4P4D/yr/U/94/5n/t//N/9v/4//t//P/+/8CAAQACAALAAwADAANAAsACgAP
ABAAEQATABMAFAAUABYAEwASABQAEwAXABkAGgAcABsAGQAYABgAGwAcAB0AHgAcABwA
HAAeABsAGwAbABoAGwAcAB0AHgAbABwAHAAbAB4AHwAgACEAHgAdAB0AHAAdAB4AHgAe
ACEAIQAiACQAIgAhAB8AHgAhACIAIgAiACAAIgAiACIAIgAhACEAIAAhACMAJAAlACMA
IwAiACEAJAAlACUAJgAjACMAJAAkACIAIQAhACEAJAAkACUAJgAjACIAIQAfACIAIwAk
ACUAIQAhACIAIgAhACIAIgAiACUAJwApACkAKAAnACYAJQAoACcAJwAmACUAIwAjACMA
IQAfAB4AGwAcABwAGwAaABkAGAAYABcAFwAYABcAGAAXABcAFwAYABcAFgAVABQAFQAW
ABcAGAAVABQAEwATABYAFwAYABkAGgAaABsAGwAZABgAFwAVABcAGQAbAB0AGwAZABgA
FgAYABgAFwAXABYAFgAWABcAFgAVABQAEwAUABYAFwAZABcAFgAUABIAFQAUABQAFQAT
ABMAEwAUABIAEgAQAA8AEgATABQAFQATABEADwANAA8AEAAQABEAEAAQABAAEAAOAA8A
DwAOAA8ADgAOAA4ACwAKAAoACQALAAwADgAPAA4ADQAMAAwACwAKAAkACAAJAAoADAAN
AAsACwAJAAcACQALAAsADAAKAAoADQANAAsACgALAAgACAAJAAkACgAKAAkACAAHAAoA
DAANAA4ADQAMAAwACwAIAAgACAAIAAoACwANAA4ACwAKAAoACQAKAAsADAANABIAEgAP
AA4ADQAMAA4ADwASABQAFAATABIAEQATABMAEwAUABUAFAAVABQAEQAPAA0ACwAOABMA
FQAXABUAFAATABMAFAATABIADwAQAA4ADAALAAgABgAEAAMABgAHAAkACwAIAAYABQAE
AAQABAAEAAQABwAJAAsADAAHAAYABQADAAYABwAJAAoACQAJAAgABwAHAAcABwAGAAwA
DQAMAAkADAAOABAAFAAYACAALwBBAFMAWwBTAEgAPAAwACgAJgAZAPP/xP+a/3H/Pf/7
/sT+qv6x/s/+8P4P/zL/Vf92/5f/s//L/93/6//3////AwAEAAUACAAKAAoAEAAVABcA
GgAaABgAFgAVABYAGAAZABwAGgAaAB0AHQAbABsAGgAaAB0AHwAiACYAJAAiACAAHgAf
ACAAIQAkACIAIwAkACQAIAAgACAAIAAjACYAKAApACYAJQAkACMAJAAlACcAKAApACoA
KgAqACkAJwAmACYAKQArACwALgAuACwAKQAmACgALAAuADAALwAvADAAMAAtAC0ALAAr
AC8AMwA2ADkANwA1ADIAMAAxADEAMgAyADQAMwAzADMAMQAwADAAMAAyADIAMgAxADAA
LwAuAC0ALQAtAC4ALgAvADAAMAAwAC8ALwAvAC0AMQAzADUANwA1ADMAMgAwADEALwAv
AC8ALgAtAC0AKwAnACYAJAAiACUAJgAoACkAJwAmACMAIgAkACUAJgAoACcAJgAlACQA
IgAiACIAIgAlACYAJwApACYAJQAkACMAIwAkACYAJwAnACgAKQApACUAJQAlACUAJwAp
ACwALgArACoAKAAnACYAJgAmACcAKQApACkAKQAmACYAJQAlACcAKAAoACgAJQAiACAA
HwAiACMAJAAmACUAJAAhAB8AIQAhACEAIQAkACUAJgAnACQAIgAfAB0AHgAeAB4AHgAf
ACEAIgAiACEAIAAgACAAIgAiACMAIwAiACAAHwAdAB0AHQAdAB4AHwAgACEAIgAbABwA
HgAfAA==
         </WaveFormData>
      </LeadData>
      <LeadData>
         <LeadByteCountTotal>10000</LeadByteCountTotal>
         <LeadTimeOffset>0</LeadTimeOffset>
         <LeadSampleCountTotal>5000</LeadSampleCountTotal>
         <LeadAmplitudeUnitsPerBit>4.88</LeadAmplitudeUnitsPerBit>
         <LeadAmplitudeUnits>��V</LeadAmplitudeUnits>
         <LeadHighLimit>2147483647</LeadHighLimit>
         <LeadLowLimit>268435456</LeadLowLimit>
         <LeadID>V4</LeadID>
         <LeadOffsetFirstSample>0</LeadOffsetFirstSample>
         <FirstSampleBaseline>0</FirstSampleBaseline>
         <LeadSampleSize>2</LeadSampleSize>
         <LeadOff>FALSE</LeadOff>
         <BaselineSway>FALSE</BaselineSway>
         <ExcessiveACNoise>FALSE</ExcessiveACNoise>
         <MuscleNoise>FALSE</MuscleNoise>
         <LeadDataCRC32>848669372</LeadDataCRC32>
         <WaveFormData>
+P/4//j/+P/8/wAABAAIAAQAAgAAAP7/AwAGAAkADAAKAAoACgAKAAgACAAIAAgACwAO
ABEAFAARAA4ACwAIAAwADgAQABIAEAAQABAAEAAPAA4ADQAMAA8AEgAVABgAFQASAA8A
DAAQABIAFAAWABQAFAAUABQAEQAQAA8ADgARABQAFwAaABcAFAARAA4AEAASABQAFgAW
ABYAFgAWABYAFgAWABYAGQAaABsAHAAYABYAFAASABUAFgAXABgAFgAWABYAFgAUABIA
EAAOAA8AEAARABIADgAMAAoACAALAAwADQAOAA4ADgAOAA4ADAAMAAwADAARABQAFwAa
ABcAFAARAA4AEQAUABcAGgAYABYAFAASAA8ADgANAAwADwAQABEAEgAPAAwACQAGAAoA
DAAOABAADgAMAAoACAAGAAYABgAGAAoADAAOABAACwAIAAUAAgAFAAgACwAOAA0ADAAL
AAoACAAIAAgACAALAAwADQAOAAsACAAFAAIABQAIAAsADgANAAwACwAKAAcABgAFAAQA
BgAIAAoADAAIAAYABAACAAYACAAKAAwACwAKAAkACAAHAAYABQAEAAYACAAKAAwACQAG
AAMAAAACAAQABgAIAAUABAADAAIAAAAAAAAAAAACAAQABgAIAAQAAgAAAP7/AAACAAQA
BgAFAAQAAwACAAEAAAD///7/AAACAAQABgADAAAA/f/6//7/AAACAAQAAQAAAP///v/+
//7//v/+/wEAAgADAAQAAgAAAP7//P8AAAIABAAGAAQAAgAAAP7/AAAAAAAAAAAEAAYA
CAAKAAYABAACAAAAAwAGAAsAEAANAAoABwAEAAYABgAHAAkACgALAAwACwAJAAcABQAB
AAUACQALAA4ADgAMAAoACAAIAAcAAwACAAQAAwADAAMA/f/5//b/8//1//j//f8BAP//
AAD8//n/+P/4//j/+f/9//7///8BAP3/+//3//T/+P/6//3////+//z/+f/1//f/9v/2
//T/AgACAP7/+//9//7/AgAMAB4ANABPAGkAewCIAI4AlQCjALsA1gDmANAAkAA4ANj/
cv8C/7b+n/6l/r7+5f4J/yP/QP9d/3X/j/+q/8D/z//a/+L/5//n/+f/6f/q/+v/7P/0
//j/+/8AAPv/+f/3//T/9//6//z//v8AAAMABQAGAAQAAAD9//v/AAAEAAYACgAJAAQA
AAD8////AQAFAAkACQAKAAoACgAFAAQAAgABAAQABgAKAAwACgAIAAUAAwAFAAcACQAM
AA0ADgANAAwACQAGAAUABAAIAAwADgASABEADwAKAAYACQAKAA4ADwAPAA8AEgAQAA4A
DAALAAoADQARABQAFwATAA8ACwAIAAkACwANABIADQANAA4ADgALAAgABwAHAAsADAAN
AA8ADAAHAAMAAAABAAMABgAKAAoACwAMAAwACAAIAAcABQAKAA0AEQAVABMADwALAAgA
DAAOABAAEwASABEAEwAOAAwACAAGAAUACgAMAA8AEQANAAoABgACAAUABgAJAAoACgAI
AAoACgAGAAQAAwACAAYACQALAA8ACwAHAAUAAgAFAAYACAAJAAkACwAKAAgABgADAAIA
AQAHAAkACwAOAAoABgAEAAIABAAGAAgACgAKAAoACQAIAAYABQADAAEABAAJAAwADwAM
AAgAAwAAAAIAAwAFAAkACAAIAAoABgADAAEAAAD//wMABQAHAAkABQADAAAA/f8AAAIA
AwAFAAUABQAFAAUAAwABAP///P///wIABQAJAAUAAgD///z////+/wEAAwABAAEAAQAB
AP7//v/9//z/AAACAAMABQAEAAIA/v/6//3//v8CAAMABAAEAAMAAQD+//7//v/+////
BQAEAAUAAwABAP///f/8//3/AQAEAAIAAgACAAAAAQAAAP3/+v8BAAUACAAMAAIA/v//
/wAAAQACAAYACAAMABAADAAKAAgABgAJAAoADAAPAA0ADQANAAsACQAHAAUAAQAGAAsA
DgASAA8ADAAJAAYACAAJAAcACAAEAAEA///9//v/+f/4//f/+v/8/wAAAwD+//7/+f/1
//j/+v/8///////+//3//f/8//v/+P/2//r//P///wEA///8//j/8//2//j/+//8/wAA
/v/8//n//f8AAAgAFAAkADgATwBnAHkAhACKAJMAowC7ANYA4ADEAHwAHgDC/17/9v6y
/qH+p/7A/uf+Bf8f/zz/X/9//5n/sv/G/9P/2v/g/+P/5f/n/+z/7v/w//L/9//6//z/
AAD9//v/+f/2//r//v8BAAQAAQADAAQABAAGAAQAAwADAAYACAAIAAoACAAEAAEA/v8A
AAMACAANAAsACgAIAAYABgAGAAUABQAJAAoADQAOAAwACgAHAAUACQALAA0AEAAOAA4A
DAAKAAkACAAJAAoADQAQABEAFAARAA8ACgAGAAsADgAUABcAEwARABIADgAQABAAEQAS
ABUAFwAYABkAFwATAA8ADAAPABEAEwAYABEADwAOAAwACwAKAAsADQAQABAAEAARAA8A
CwAIAAYACQALAA4AEgAOAA0ADAAKAAkADAAOAA8AEwAVABgAGwAZABUAEQAOABIAFAAW
ABkAFQATABQADgAPAAwACwALAA8AEAASABMADwAMAAgABAAHAAoADwASAA4ACgAKAAgA
CAAIAAkACgAMAA0ADQAPAA0ACQAHAAQABwAKAA4AEQAPAA8ADAAIAAgABwAIAAkADAAN
AA4AEAAOAAoACAAGAAkADAAPABIADwAOAAwACgALAAsACgAJAAoADQAOAA8ADAAIAAMA
AAAEAAcACwARAA4ADAAMAAYABgAFAAUABQAIAAkACgALAAcABQACAP//AwAGAAgACwAK
AAcABAABAAIAAwAEAAQABQAGAAcACQAFAAIA///8/wEAAgAHAAsACAAFAAIA//8BAAIA
AgACAAMABAAEAAUABAACAP7/+v/9/wAABgAJAAgABgADAP//AAAAAAAAAAADAAkACAAJ
AAYAAwAAAP3///8BAAYACgAGAAQAAgD+/wIABAAEAAQADQAOAAoACAAGAAQABgAGAAgA
CgALAAwADQAOAAwACgAJAAkADQAPABEAEQANAAsACQAFAAgACwAMAA4AEgASABIAEgAN
AAsABgAEAAYABQAFAAUAAAD9//v/+f/6//r//P/9////AgAAAP//+//6//n/+f/+/wAA
AgAFAAMAAQD9//r//P/8//3//f8CAAIAAQD///7//P/7//j//v8EAAgACwANAAwADgAU
ACIAOgBTAG8AhQCUAJgAmQChALMAyADMAKgAYgAMALT/Tv/m/qr+nf6n/sL+6f4P/y//
UP9v/4X/mf+u/8D/zf/a/+b/7f/x//P/8//0//X/9v/8//7///8CAAIAAwAEAAQAAgAC
AAEAAAACAAcACwAOAAwACAAFAAMABwAKAAsADgAOAAwACwAKAAgABwAIAAkACwAOABAA
EgAOAAwACQAHAAoADAAQABIAEQAQAA4ADQANAA0ADQAOABMAFgAXABgAEgAOAAwACgAO
ABIAFAAYABcAFwAUABIAEAAQABMAEwAWABcAGwAaABcAFAASABAAEgAVABcAGQAbABkA
FwAWABQAEwASABQAFAAVABcAGAATABAADwAPABAAEAAQABEAEQAPAA4ADgALAAsADAAO
ABEAEwAVABYAEAAQAA8ADQAUABcAGwAfAB8AGwAXABQAEwASABEAEQAUABUAGQAWABEA
DAAJAAcACgAMAA8AEQAQAA4ACwAIAAYABgAIAAgACwAKAA0ADgAJAAYABAACAAQABwAJ
AA0ACwAJAAkACAAHAAYABgAFAAgADQAPABAADQAJAAcABQAKAAsADAAOAAsACAAHAAYA
CAAIAAgACAAMAA4ADwAQAAwACQAFAAEAAwAHAAkACwAKAAgABQAEAAIAAQABAAMABgAI
AAwACgAEAAEA///9/wEAAwAFAAcABgAFAAMAAQD+//7//f/9/wIAAwAEAAUAAQD///3/
+v/8//7/AAADAAEAAAD///7//P/6//z//f/+////AAABAP///v/8//r//f/+//7///8A
AAAA/v/8//n/+P/6//n//v8AAAEAAQD8//r/+P/2//f//f/8//3//f/9//3//f/6//n/
+//8//7/AAACAAIAAQD+//n/9P/9/wEABAACAAIAAgACAP///v///wAABAAGAAgACgAG
AAQAAwADAAUABQAFAAMABgAHAAgABwAEAAUABAAEAAgACgAMAA4ACQAHAAIAAAD///3/
/P/7//z/+//7//v/+P/2//b/9f/4//z/+//7//n/+P/3//f/+P/4//j/+f/7//v/+f/4
//X/9P/0//P/+f/8//7////7//j/9v/y//D/+P8CAAUABwAMABAAEgAYACIAOQBVAG8A
fgCCAIcAiwCRAJ4AqACcAG4AKADc/5T/Ov/c/qX+l/6e/rf+1/73/hz/Q/9l/4H/lP+k
/7P/wv/Q/9//6f/v/+3/7P/r/+r/7v/w//H/9P/3//n/+//8//r/+v/5//j/+f/9/wAA
AgAAAP7//f/9//3//v/9//7/AwACAAIAAgD+//3//v///wIABAAFAAYAAwACAAAA////
//7////+/wIABAAFAAcAAgD///z/+v///wQABwAKAAUAAgABAAAAAAACAAIABAAIAAsA
CwAMAAgABAADAP//AgADAAcABgAFAAQABAAEAAUABwAIAAkACgAJAAgACAAFAAMAAQAC
AAMABQAIAAoABwAEAAMAAwAAAP7//P/7//////8AAAIA///9//z//P8AAAMABgAIAAUA
BgAGAAUABQAFAAYABwALAAsACwAMAAoACAAGAAUABgAHAAsACAAFAAIAAQABAP///v/+
//3///8AAAAAAAD8//r/+v/4//z//P8AAAIAAAD+//3//P/8//3//f///wIAAQACAAIA
/v/8//v/+f/9/wEAAgACAAEA/////////v/9//z//P8AAAAAAgAEAP///P/5//b/+v/+
/wEABAAAAP///f/7//v//f/9//3/AAAAAP//AAD9//n/9v/1//n//P8BAAAA+//5//j/
9//2//X/9P/z//b/9//3//f/9P/0//P/8//1//X/9f/1//T/8//y//D/7v/u/+7/7//y
//T/9v/4//P/7v/t/+v/7//x//P/9f/z//L/8P/u//D/8P/v/+//8f/y//H/8P/v/+7/
8P/v//L/8v/x/+//7P/s/+z/7P/s//H/7//v//L/8//0//X/9f/u/+//8P/x//L/9v/4
//z/AAD5//T/7//q//D/9P/5/////v/9//z/+f/4//f/9v/z//X/+f/7//7/+//4//X/
8v/1//f/9v/4//T/8f/v/+3/6P/l/+P/4f/j/+b/6//v/+z/7P/n/+P/5P/k/+T/5f/m
/+b/5v/n/+X/5f/j/+L/5f/o/+z/7//v/+z/6P/j/+X/5v/o/+j/6v/q/+T/4//p//L/
+v8IABgAKAAzAEEAVQBsAHwAgwCJAJUAqAC8ALgAjgBCAPD/mv8w/8r+nf6b/qb+t/7P
/un+DP8v/03/af+G/6D/s/+8/77/w//N/9X/2//e/+H/5P/l/+T/4v/i/+P/5f/n/+j/
7f/w//L/9P/v/+//7v/s//D/8P/x//P/8v/0//T/9v/2//L/7//s/+//8//5////+//4
//T/8P/x//L/8v/z//X/9v/5//r/9f/y/+7/6//w//P/9v/6//v//P/7//r/+P/2//b/
9v/2//j/+P/6//j/9//z//D/9f/4//7/AQD///3//v/6//v/+v/6//r/+//9//7////8
//n/9v/0//f/+f/7/wAA+P/1//P/8P/x//D/8f/z//X/9P/z//P/8f/t/+r/6P/s/+//
8//4//L/7//s/+j/6//w//T/9//4//n/+//9//z/+f/2//T/+P/6//z////8//n/+f/y
//T/9P/2//n/9//2//b/9f/z//D/7P/o/+3/8P/1//j/8//u/+3/6v/v//L/9v/6//b/
9f/z//P/8f/v/+//7v/w//L/9f/3//T/9f/z//D/8//z//X/9//3//f/9//4//b/8v/w
/+7/8//2//n//P/5//b/8v/u//L/9f/3//n/9//3//X/8//z//L/8P/w//P/9f/4//3/
+P/0//L/6v/r/+3/8P/z//T/8//y//H/8P/v/+3/6//s/+7/7//x/+//7f/r/+n/7f/v
//H/8v/v/+7/7f/t/+3/7P/r/+r/7v/u//L/9f/x/+3/6f/l/+f/6v/s/+7/7P/s/+v/
6//p/+j/5f/i/+X/6P/u//H/7//u/+z/6f/r/+z/7f/u/+3/8f/u/+3/7P/r/+r/6f/p
/+v/8P/0//D/7v/s/+j/8P/y//X/9v/3//j/9f/y//H/8P/y//T/9v/4//b/9v/3//n/
9//3//f/9f/3//n/+//7//j/9//0//L/9v/4//r//P/8//v/9//2//L/7//t/+v/7f/t
/+7/7//q/+j/6P/n/+j/7P/r/+v/6//s/+3/7//u/+z/6v/p/+v/7f/t/+7/6//q/+r/
6f/u/+7/7f/r/+3/7P/s/+r/5v/m/+r/8//7/wIACAAQABgAJgA5AFUAcQCIAJoAowCv
AMEA1ADcAMwAngBUAP7/nv8u/9D+of6X/qD+vf7h/gP/KP9R/2//h/+e/67/t/++/8r/
0//d/+P/5//o/+n/6v/r/+z/7P/u//L/9f/4//r/+f/4//b/9P/0//f/+f/6//z//P/9
/////P/8//r/+v8AAAAAAQACAP7//f/+/////f/+//7//v8AAAIAAwAFAAEA/v/9//r/
/f8AAAIABQACAAEAAAAAAAEAAgABAAAAAAAAAAIABAACAAIAAAAAAAUABwAGAAYABQAE
AAYABQAFAAUACAAGAAgACAAJAAoACAAHAAUAAwAHAAcABwAIAAQAAwACAAQAAQABAAIA
AgACAAIABAAHAAMAAAD9//v//f/9//7/AAD8//v/+//8//r/+//8//z//f8AAAIAAwAD
AAMABAAFAAkACQAJAAoABwAGAAUABQAGAAcACwAIAAgABgAGAAcABAACAAEA//8CAAQA
BQAGAAMAAgADAAIAAAD+/wAAAAABAAIABAAGAAMAAwACAAMABgAFAAYABgAEAAIAAQD/
/wAAAwADAAIAAwADAAUABwAFAAMAAQAAAAMABAAHAAoABwAGAAUABAAFAAYABgAGAAYA
BwAHAAcABQAFAAMAAQAFAAYABgAIAAUAAwACAAMAAgACAAQAAAAAAAEAAwAFAAQAAQD+
//v/AAADAAUABwAEAAIA///9////////////AAABAAIAAgD+//z/+v/5//7/AAACAAQA
AgD+//7//f///////////wAAAAD///7/+//6//j/9//8//7//v/+//v/+v/8//v//P/8
//v/+f/6//z//v8AAPv//f/4//X/+P/7//7/AQD9//v//P/8//z//P/8//r///8AAP//
/v/9//3//P/8/wQACgAMAAgABgAEAAIA///+////AAACAAQABgAIAAUABAAEAAUACAAJ
AAoACQAJAAkACQAHAAQABQAEAAQACAAKAAwADgAKAAcAAQD+/wAA///////////9//z/
+//3//b/9//3//r//v/9//3/+f/4//f/9//5//r/+//9///////9//z/+//6//r/+f//
/wAAAAD///3/+v/4//T/+v/+/wQABwAJAAgACAAKABAAIgA/AF8AeQCMAJgAoQCpALkA
0gDoAOYAvAByABYAtP9G/+D+q/6h/rD+0f77/h//QP9d/3n/kf+k/7T/w//Q/9z/5//t
/+//8P/w//D/8P/2//j/+f/8//3///8BAAIAAQAAAP7//P/+/wMABwAKAAkABgAEAAMA
BAAGAAYACAAMAAoACQAIAAQAAwAEAAUABwAKAAwADgAKAAoACQAJAAoACgAMAAwADgAO
AA0ADQAKAAkACAAIAA0AEAARABIADQAKAAkACAAMAA4ADgAQABMAEwAQAA4ACgAIAAkA
BwALAA0AEgASAA4ADAALAAoADQAPABAAEQATABEADwAOAAoACQAIAAoACwANABAAEgAM
AAgABgAFAAYABgAGAAcACQAHAAYABgACAAEAAQACAAUABwAJAAoABQAGAAYABQAKAAsA
DQAPABMAEQAPAA4ADQAMAAsACwANAA8AFAASAA4ACgAIAAcACgAKAAsACwAMAAwACwAK
AAYABAAEAAIABQAGAAsADgALAAgABgAEAAYABwAHAAkACgAJAAoACgAIAAYABQADAAcA
CwAMAAwACgAHAAYABQAHAAcABwAIAAsACgALAAwACgAIAAYABAAHAAoADAAOAAwACwAJ
AAcABwAJAAkACQAKAAoACQAKAAcABQAEAAUACQAKAA0ACgAFAAMAAgABAAYABwAIAAkA
CQAJAAgABwADAAIAAAD//wUABwAJAAsACAAFAAIA/v8BAAIAAwAFAAcABgAFAAQAAQD+
//////8DAAUABwAJAAUAAgD+//r//P/+////AQADAAQAAwACAP///v8AAP//BAAGAAcA
BwADAAIAAQAAAAAABQADAAMABQAFAAUABQAAAP//AQACAAIABAAGAAYABgAEAAAA/P8B
AAMABAAGAAYABgAGAAUAAgACAAIAAQALAA8AEgAQAA4ADAAKAAkACAAJAAoADAAOABAA
EgAOAAwACwALAA4ADwAQAA8ADgANAAwACQAJAAsACwAMABEAEgATABQADwANAAgABgAG
AAUABQAFAAEA///+//3//P/8//7///8AAAQAAwADAP///v/9//3/AAACAAQABwAEAAMA
AAD+//z//P/9//3/AgAEAAUABQABAP7//P/4//z/AAAGAAsADQAOABAAFAAgADYATwBr
AIUAmACiAK0AuwDNAOQA7ADSAJIAOgDc/3j/DP/A/qf+rf7I/vH+F/83/1j/d/+R/6H/
sv/A/8v/2P/m//H/9//5//f/9v/1//T/+v/8//3/AAACAAMABAAEAAIAAgABAAAABAAJ
AA0AEAANAAgABAABAAMABgAHAAoADgAMAAsACgAGAAUABgAHAAkADAAOABAACwAKAAgA
BwAKAAoADAAMAA0ADgAOAA8ADQALAAkACAAMABAAEgAUAA8ADAALAAoADQAQABEAFAAV
ABUAEgAQAA4ADAANAAsADwARABYAFgAUABIAEQAQABMAFQAWABcAFwAVABMAEgAOAA0A
DAAOAA8AEQAUABYAEAAMAAoACQALAAoACQAJAAoACQAJAAoABgAFAAUABgAKAA0AEAAS
AAwADAALAAkADQAPABIAFQAZABcAFQAUABEAEAAPAA8AEwAVABoAGAAVABAADQALAA0A
DgAQABEAEwASABAADgALAAoACwAKAAwADAAQABIADwAMAAoACAALAA0ADgARABEADwAP
AA4ADAAKAAkABwAMABEAEwAUABEADQALAAkADgAPABAAEgASABAAEAAQAA8ADgANAAwA
DwASABQAFgARAA8ADAAJAAoADQAOAA8AEQAQAA4ADgANAAsACgALAA8AEAATABAADAAJ
AAcABQAJAAsADQAPAA8ADwAOAA0ACQAIAAYABQAJAAsADQAPAAsACQAHAAQABwAIAAkA
CwALAAoACQAIAAUAAgADAAMABgAJAAwADwAMAAoABwAEAAYACAAJAAsADAAMAAoACAAH
AAYACAAHAAwADgAPAA8ADAAKAAgABgAHAA0ADAANAAsACwALAAsABwAHAAoADAANAA4A
DwAOAAwACgAGAAIABgAJAAsADgAMAAwADAALAAMABgALABAAEwAUABUAFgATABAADwAO
ABEAEgATABQAFgAWABcAGQAVABMAEQANABEAEwAVABUAFAAVABQAFAAWABYAFgAWABUA
FQASABIADQAJAAYAAwAGAAcACQALAAcABAADAAEAAwAGAAQAAwAFAAYABwAJAAYABAAC
AAEABgAJAAoADAAIAAYABQADAAkACgAKAAkACwAKAAoACAD6//z/AgALABUAHgAgACQA
KgA2AEcAXwB5AI4AnACpALMAwQDUANwAxgCKADgA4v+K/yj/2v65/rP+vv7Z/v/+I/9I
/3H/k/+t/77/zP/V/9r/5P/t//X//f///wAAAQACAAIAAgABAAIABgAJAAwADgAMAAwA
CwAKAAwADwARABIAEwASABIAEwAQABAADgAOABMAFAAWABgAFAATABQAFQAUABQAEwAS
ABQAFgAXABkAFgAUABQAEgAWABgAGQAbABgAFwAWABYAFgAYABgAGAAYABgAGgAcABwA
HAAaABoAHgAfAB0AHAAaABoAHQAdABwAGwAdABoAHQAeACAAIgAeAB0AGwAZABwAHQAe
ACAAHQAdAB0AIAAaABkAGQAYABoAGgAcAB8AGwAYABUAEwAWABcAGQAcABoAGQAZABoA
FwAXABcAFgAXABwAIAAjACIAHwAdABsAIAAhACIAJAAhACAAHwAfAB8AHwAiAB4AIAAe
AB4AHwAdABoAGAAVABcAGAAYABgAFwAWABcAFgAUABIAFAAUABUAFgAYABoAFwAVABIA
EQAWABcAGgAcABoAGAAXABUAFgAZABkAGAAaABkAGgAbABgAFQASABAAFAAWABoAHgAa
ABgAFgAUABMAFAAUABQAFQAXABgAGQAXABcAFQATABUAFgAWABgAFQATABIAEwAWABYA
GAAUABQAFQAXABkAFgATABAADQAQABMAFQAXABMAEgAQAA8ADwAPAA8ADwARABMAFQAW
ABIAEAAOAA0ADwAQABEAEgAQAA4AEAARAA8ADwAPAA8AEAASABMAFAARABAADgANABIA
FAAUABQAEQAQABIAEQARABAADgALAA4AEAASABQAEAARAAsABwAMAA8AEgAVABEADwAQ
ABAADAAMAAwACgAQABIAEgASABEADwAMAAoACwAOABEAEwARABAADwANAAcADAARABQA
FwAaABcAFAATABIAFAAUABQAFAAWABgAGwAfABsAGQAXABMAFgAZABwAHQAZABkAFwAW
ABkAGgAbABwAHAAbABcAFgARAA0ACgAHAAkACQAKAAsABwAGAAcABwAHAAoACAAHAAgA
CgAMAA8ADQAKAAcABQAJAA0ADwASAA0ACgAIAAUACAAIAAcABQAJAAoADAAMAAIAAgAG
AAsAEwAcACQALAAyADYAPwBTAGsAgACMAJcAoQCtALoAxAC6AIoAQgD2/67/Vv/6/sX+
t/62/sX+4/4D/yb/Tf9z/5P/sv/G/9H/2P/i/+n/8f/5//z//v8AAAIAAwACAAAAAAAD
AAcACwAOABEAEgASABIADgAPAA8ADgATABQAFgAZABYAFAAQAA4AEwAUABYAGAAXABcA
GQAbABkAGAAWABQAFgAYABkAGwAYABYAFgAUABYAGAAZABsAGAAXABYAFgAWABgAGAAY
ABgAGAAaABwAGgAaABgAGAAcAB0AGwAaABwAHAAfAB8AGwAZABoAFgAYABoAHQAgABwA
GwAZABcAGgAZABgAGAAZABkAGQAcABYAFQAVABQAFQAWABkAHQAZABYAEwARABQAEwAT
ABQAEwATABQAFgATABMAEwASABUAGgAeACEAIAAdABsAGQAeAB8AIAAiACAAIAAgACEA
HQAbABwAFgAaABoAHAAfABwAGgAZABcAGgAaABkAGAAZABoAHQAeAB0AGgAbABoAGgAa
ABsAHAAYABcAFQAVABcAFwAZABoAGwAcAB4AHwAdAB0AGgAWABsAHQAhACUAJAAhAB4A
HAAdABwAHQAeAB4AHgAeAB4AHAAcABsAGgAcAB8AIQAjAB8AHwAdABsAHgAeAB0AHgAd
ABsAGgAbABsAGgAbABYAGAAbAB8AIwAgAB0AGgAXABoAGwAbABsAGwAcABwAHQAbABkA
FwAVABcAGQAbABwAGgAYABYAFQAZABoAGwAcABoAFgAWABUAFQAVABUAFQAYABoAGwAc
ABgAFgATABEAFgAYABgAGAAYABgAGwAbABoAGAAVABEAFAAWABgAGgAWABkAFQATABcA
GQAbAB0AGAAXABkAGgAWABYAFgAUABgAGgAaABoAGQAZABgAGAAZABoAGwAbACMAIgAe
ABwAGgAYABwAHgAiACYAJAAiACAAHgAgACAAIQAjACYAJwAoACcAJAAjACIAHwAhACUA
JwAqACgAJgAkACIAIQAhAB4AHgAfAB8AIAAhABsAFQAQAAsADwASABcAGwAXABgAFAAR
ABIAEgASABMAFQAWABcAGQAWABUAEgAQABIAFAAXABkAGgAYABUAEQATABIAEgAQABYA
FgAYABkAHQAiACgAKgAsADoAUQBrAIUAlACYAJsAoQCvAMQA3ADiAMoAlABGAOz/iP8g
/9n+v/7E/tn+9/4X/zT/Uf9x/5P/rP/C/9X/5v/y//v////9/wAAAgAEAAYADgASABUA
GgAXABcAFwAWABgAGgAbABwAGwAdAB4AHgAcABoAGQAZAB0AIgAlACoAKAAkACEAHgAg
ACEAJAAnACUAJgAmACYAIgAgAB0AGwAhACQAKQAsACgAJgAjACEAIwAlACcAKgAqACoA
KAAmACIAIAAgACAAJAAoACoALgAtACsAJgAiACUAJgAqACsAKQApACwAKgAmACQAIwAi
ACgALQAxADUAMwAvACsAKAAlACUAJQAoACcAJwAoACgAJgAkACQAJQAmACYAJgAnACUA
IQAeABwAHQAdAB4AIAAiACMAJAAkAB8AIAAgAB8AJgApAC0AMQAwAC0AKgAoACoAKgAq
ACsALQAtADAALAApACYAJQAlACgAKAApACkAJgAkACEAHgAgACIAJgAoACcAJAAlACQA
IwAiACIAIgAkACcAKQAtACkAJQAjACAAIwAkACYAJwAmACkAKQAoACYAIwAiACEAKAAr
AC4AMgAuACoAKAAmACYAJgAmACYAKAAqACsALAAqACkAJwAlACgAKwAsAC0AKQAmACIA
IAAiACMAJQApACkAKAApACQAIgAhACEAIQAmACcAKAApACcAJQAiAB8AHgAeAB0AHQAi
ACMAJAAlACcAJwAnACYAJAAkACQAJQAhAB4AGwAYABsAGgAdAB8AIgAjACQAJQAaABoA
HwAiAA==
         </WaveFormData>
      </LeadData>
      <LeadData>
         <LeadByteCountTotal>10000</LeadByteCountTotal>
         <LeadTimeOffset>0</LeadTimeOffset>
         <LeadSampleCountTotal>5000</LeadSampleCountTotal>
         <LeadAmplitudeUnitsPerBit>4.88</LeadAmplitudeUnitsPerBit>
         <LeadAmplitudeUnits>��V</LeadAmplitudeUnits>
         <LeadHighLimit>2147483647</LeadHighLimit>
         <LeadLowLimit>268435456</LeadLowLimit>
         <LeadID>V5</LeadID>
         <LeadOffsetFirstSample>0</LeadOffsetFirstSample>
         <FirstSampleBaseline>0</FirstSampleBaseline>
         <LeadSampleSize>2</LeadSampleSize>
         <LeadOff>FALSE</LeadOff>
         <BaselineSway>FALSE</BaselineSway>
         <ExcessiveACNoise>FALSE</ExcessiveACNoise>
         <MuscleNoise>FALSE</MuscleNoise>
         <LeadDataCRC32>2281008471</LeadDataCRC32>
         <WaveFormData>
9v/2//b/9v/4//r//P/+//7//v/+//7/AQACAAMABAACAAIAAgACAAIAAgACAAIAAwAE
AAUABgAEAAQABAAEAAYABgAGAAYABgAGAAYABgAGAAYABgAGAAcACAAJAAoACQAIAAcA
BgAIAAgACAAIAAgACAAIAAgABgAGAAYABgAHAAgACQAKAAgACAAIAAgACgAKAAoACgAK
AAoACgAKAAwADAAMAAwADAAMAAwADAAKAAoACgAKAAoACgAKAAoACgAKAAoACgAHAAYA
BQAEAAIAAgACAAIAAgACAAIAAgAAAAAAAAAAAAEAAgADAAQABgAGAAYABgAIAAoADAAO
AAwADAAMAAwADQAOAA8AEAAOAA4ADgAOAA0ADAALAAoACAAIAAgACAAIAAgACAAIAAoA
CgAKAAoACQAIAAcABgAGAAYABgAGAAcACAAJAAoACAAGAAQAAgADAAQABQAGAAYABgAG
AAYABgAGAAYABgAIAAgACAAIAAcABgAFAAQABwAIAAkACgAIAAgACAAIAAYABgAGAAYA
BgAGAAYABgAGAAYABgAGAAgACAAIAAgABgAGAAYABgAGAAYABgAGAAYABgAGAAYABAAE
AAQABAAGAAYABgAGAAUABAADAAIABAAEAAQABAAEAAQABAAEAAQABAAEAAQABgAGAAYA
BgAEAAQABAAEAAIAAgACAAIAAwAEAAUABgAFAAQAAwACAAQABAAEAAQAAgACAAIAAgAC
AAIAAgACAAIAAgACAAIAAgACAAIAAgAFAAYABwAIAAUABAADAAIAAwAEAAUABgAHAAgA
CQAKAAoACgAKAAoACwAMAA4AEQAMAAsACgAJAA4ADgAPABAAEAAQABAADgAOAA4ADQAN
AA8AEAAQABAAEQAQAA8ADwARAA8ADAAMAAoACQAIAAcABAADAAAA/v8AAAEAAwADAAIA
AgACAAIAAwADAAMAAwADAAMAAwADAAMAAwADAAMABQADAAMABAAEAAMAAgABAAMAAQAB
AAEABQAEAAIABAAHAAsAEAAXACQAMwBHAF8AdQCGAJQAowC2ANEA7QD+APIAvgBuAA8A
pP8+/wL/+f79/gr/Iv89/1L/aP+C/5r/sP/F/9X/3P/k/+z/7//x//b/+P/6//n/+///
/wAAAAACAAIAAQABAAEAAgAEAAUABgAIAAoACwALAAoACgAIAAgACwALAAsADQAMAAoA
CQAIAAkACgANAA4ADgAOAA4ADgAMAA0ADQANAA0ADQANAA4ADgAMAAwACwANAA0ADgAO
AA0ADwAOAA0ADgAMAAwACwAMAA4AEQAUABIAEgARAA8AEQARABEAEAAQABIAEgASABIA
EAAQABMAEwATABUAFQATABAAEAAPABAAEQASABMAEAAQABAADwANAA4ADgAPAA8ADwAP
ABAADwAMAAsACQALAAwADQAPAA4ADgAMAAwADQANAA0ADQAQABQAGAAZABcAFgAUABQA
FgAYABoAGAAXABYAFQATABUAFQASABEAEAARABQAFQATABMAEQAQABAAEAAQABEAEQAR
ABAADgAOAA0ADgAQABIAEwATABYAFQATABAADgAMAA0ADwASABMAEgAQAA4AEAARABEA
EAASABEAEQARABAAEAASABEAEwARABIAEwARABAAEwASABMAEgAQAA4AEQATABQAFQAU
ABMAEQAOAA8AEAARABIAEAAQABQAFAARABEADgAOABAADwAPAA8ADQAMAAwACwANABEA
EQARABAADwAPAA8ADQAPAA8ADAAMAA4AEAAUABMAEgARABAADwALAAsADgAOAA0ADQAN
AA0ADgAQAA0ADAANABAAEwATABIADgANAA0ADgAOAA4ADgAOAA4ADgAOAA8ADwAPAA8A
DgAOAA4ADgAQAA4ADgAOAA4ADwAPAA8ADwAPAA0ADgAPABAAEQASABMAEwAUAA0ADgAR
ABIAEwAUABYAFgAXABkAFQAVABUAFQAaABoAGwAcABwAHAAcABoAGQAYABYAFQAWABgA
GQAaABsAGgAZABkAGwAZABYAFgASAA8ADAAJAAoACwAKAAoACgALAA0ADQAKAAoACgAK
AA0ADQANAA0ADAALAAoACQALAAsACwALAA0ACwALAAwADAALAAoACQAKAAkACgALAA0A
DAAMAA4AEQAVABgAIQAsADsATwBlAHsAjgCcAKcAugDVAPEAAAHuALQAYgAJAKL/QP8K
///+Af8Q/yr/Q/9a/3L/kv+s/8D/0f/d/+b/6v/w//X/+//+////AgACAAUACQAKAAoA
DAAMAAsACwALAAwADgAPABAAEAASABMAEwAUABQAEgASABEAEQARABMAEQAQABAAEAAR
ABIAFQAWABQAFAAUABQAEgATABMAEwAVABUAFQAWABYAFAAUABMAFAAVABcAGAAXABkA
GAAXABgAFgAWABUAFQAWABgAGgAYABgAFwAVABYAFwAYABgAGAAaABoAGgAcABoAGgAd
ABsAGwAdAB0AGwAYABgAFwAWABcAGAAZABYAFgAWABUAEwAUABQAFQAVABUAFQAWABYA
FAAUABMAEQASABMAFQAUABQAEgASABUAFwAZABsAGwAeACEAIQAhACAAHgAeAB4AIAAi
ACAAHgAeAB4AHQAdAB0AGgAZABgAGQAcAB0AGwAbABkAGAAaABoAGgAbABsAGwAaABgA
GAAXABgAGgAYABkAGQAcABsAGQAWABQAEwAVABgAHAAbABoAGAAWABgAGQAZABgAGgAZ
ABkAGQAYABgAGgAZABsAGQAaABsAGQAYABsAGgAaABoAGQAYABgAGQAZABkAGAAXABUA
EgAUABYAGAAaABgAGAAcABwAGgAZABUAFAAVABUAFgAXABkAGAAYABcAFwAbABsAGwAW
ABUAFQAVABcAGQAZABYAFQAWABcAGgAaABgAFgAUABYAEwAUABgAFwAVABQAEwAUABYA
GQAXABUAFQAXABkAGQAYABQAEwAUABYAFwAYABYAFgAWABYAFAAVABUAFQAWABYAFwAY
ABkAGgAXABYAFgAWABcAFwAXABcAFwAVABcAGQAbAB0AHQAcABoAGgAaABoAHAAcAB0A
HwAfAB8AHwAfACIAIgAjACQAJAAkACQAIgAgACAAHwAfACEAIgAiACIAJAAkACQAJQAj
ACEAHgAeABsAGQAXABUAEwATABEAEAASABMAFQAVABYAFgAWABYAFgAVABQAEwAUABUA
FgAXABUAFQAVABUAEwARABEAEgATABMAEwATABUAEwATABMAEwAUABYAGgAdAB8AIgAp
ADYASQBdAHMAhwCYAKQArQC8ANUA7QD4ANwAoABQAPX/jv80/wr/Bf8L/xr/Nv9R/2j/
gv+c/7L/xP/X/+X/7v/y//j//f8BAAQABwAKAAoADQANAA4ADgAQABMAEwAUABUAEwAU
ABQAFAAWABgAGQAZABgAGAAWABYAFwAXABcAGQAZABgAGAAYABgAGAAaABoAGgAaABoA
GgAZABkAGAAXABgAGQAaABwAGgAYABgAFwAYABkAGwAcABoAHQAdAB0AGwAYABcAFQAW
ABgAGwAeABwAHAAbABkAGgAbABwAHAAeACAAIAAgAB8AHAAbAB0AGwAbAB0AHQAeABwA
HQAdABwAHQAeAB8AHgAeAB4AHQAaABoAGQAZABkAGQAZABoAGAAWABYAFQAVABYAFwAZ
ABwAHAAaABoAGQAZABkAGQAcACAAJAAlACQAIgAfAB4AHAAeACAAHgAeAB4AHgAdABsA
GwAYABcAFgAXABoAGwAZABkAFwAWABYAFgAWABcAFgAXABcAFgAVABMAEwAUABQAFQAV
ABgAFgAVABMAEgARABEAEgAUABgAGAAXABYAFAAVABUAFAAVABUAFgAXABUAFAAVABMA
FQATABQAFQAUABQAGAAYABUAFAASABAAFAAVABUAFQATABMAEgAQABIAEgASABIAEAAQ
ABQAFAASABEADQAMAA8ADwAQABEADwAOAA4ADQALAA8ADwAPAA0ADQAOAA8ADQAPAA8A
DAAMAAwADAAOAA8ADgANAAwADAAJAAoADgAOAA0ADQANAA0ADgAQAA0ACwALAA0ADwAQ
ABAADQANAAwADAALAAoACwAMAA0ADgANAA0ADAALAAsACgAKAAoADAAOAAwADAAMAAwA
DQANAA4ADwAQAA8ADgANAAwACwARABEAEAAQABAAEAAQABIAEgATABUAFAAVABYAFwAX
ABYAFgAWABYAFgAWABQAFQAWABYAFwAXABgAGAAYABwAHAAcAB0AHAAZABUAFAAPAA0A
CwAJAAgACQAIAAgABgAHAAkACQAIAAgACAAIAAkACQAJAAkACwALAAsACwAKAAkACAAH
AAgABwAIAAoADgAPABAAEQAOAAsACgAJAAMACAAOABAAEQAXABwAIwAsADcASQBhAHcA
hgCOAJsApgC5AM8A4ADcALYAcAAdAMb/ZP8U//X+7/70/gT/Hf82/07/bP+K/6T/uf/H
/9b/4v/q//H/+f/8//z//v/9////AwAEAAQABgAHAAcACAAJAAsADAAMAAwACgAMAA0A
DQAOAA4ADAAMAA4ADwAQABMAEgAQAA8ADgAOAA4AEAAQABIAEgASABIAEAARABEAEQAP
AA8ADwAQABEAEAARABEADgANAA0ADAAPABMAFAAVABMAEAAPAA0ADgAQABMAFgAYABgA
FwAVABIAEQAQAA4ADgAQABAAEAAQAA4ADgARABIAEwAWABcAFgASABEADwAPAA8ADwAP
ABEAEgATABMADgAOAA0ADQALAAsACwAMAA4ADAAMAAsACQAKAAsADQARABIAEQASABMA
EwATABMAFAAWABgAFwAXABYAFAAUABQAFgAYABYAFAAUABQAEwATABMAEAAPAAsACwAN
AA0ADQANAAsACgAKAAoACgALAA4ADwAPAA4ADQALAAsADAAMAA0ADQAQABAADwANAAwA
CQAJAAoADAAOAA4ADQAMAAwADQANAAwACgAJAAkACQALAAwADwAPAA0ACQAIAAcACQAK
AA8AEAAOAAwACQAGAAoACwALAAsACwALAAoACAAHAAYABQAEAAcACAANAA4ADAALAAcA
BgAGAAUABQAFAAUABAAEAAMABQAJAAkACQAEAAMAAwADAAEAAwADAAAA//8AAAEABAAG
AAYABgAGAAMA/////wIABAADAAMAAwABAAIABAABAAEAAQADAAUABQAEAAAA//8BAAIA
AgACAAAAAAAAAAAA/v///////////wAAAgAEAAUABgADAAIACAAEAAQABAAEAAQABwAI
AAoADQAHAAUAAwABAAYACAALAA4ADgAOAA4ADAALAAoACAAHAAgACgALAAwADAAMAAwA
DQAOAA0ACwAMAAgABQACAP//+v/5//b/9P/2//n//f////z//P/8//z/+//5//f/9f/4
//n/+v/7//n/+f/5//n/+//5//n/+v/7//v/+//7//v/+f/5//n/+f/6//z//v8BAAUA
CgAVACQAMwBBAFMAawCGAKAArQC4AMsA5wACAQYB5ACcAEEA2v9k/wT/5f7p/vD++v4R
/yj/RP9e/3b/jP+h/7f/xv/Q/9b/2//j/+r/7f/w//D/8//x//D/7v/u//H/8//2//n/
+//8//z//P/5//r/+v/5//3//v/9//7//f/9//3////+//z/+//6//z//v8CAAQAAQAA
AP///v/+/////////wEAAQABAAIAAAD8//r/9//6//v//f/+/wAAAwADAAMAAAD+//7/
/f/7//z//v8AAP7//v/9//v//v///wAAAAAAAAIAAgACAAEA/v/9////AQABAAMAAwAD
AAAAAAD///3//f/9//3/+//6//n/9//1//b/9v/3//P/8//z//T/8v/w//D/7//w//L/
9P/3//T/8v/u/+z/7//x//P/9f/1//j/+//7//z//P/7//z//P/+/wAA/v/8//z//P/7
//7////9//3/+v/5//r/+f/3//f/9f/0//f/+P/5//v/+P/3//X/8v/2//f/+v/+//v/
+f/2//b/+P/3//X/9P/z//P/9P/2//b/9v/1//T/9f/3//j/+P/6//n/+f/5//f/9v/3
//X/+P/3//n/+//4//b/+P/2//f/+P/4//j/+P/3//X/8//2//f/9//2//j/+P/4//j/
9v/0//b/9P/2//f/9f/2//b/9f/1//X/9//2//b/9f/0//f/9v/1//L/8f/x//H/9P/3
//j/9v/z//L/8f/y//L/8v/y//L/8v/v//D/9P/y//H/8f/x//L/9P/3//X/8P/v//D/
8f/w//D/7f/t/+//8P/w//D/8f/y//P/9P/y//P/8//z//P/8v/y//L/8v/0//L/8v/y
//L/8//z//H/8f/x/+//+f/4//j/+P/4//j/9//2//b/9//4//n/+v/7//3//P/8//z/
/f/+/////v/+//7//f/9//z//P/7//r///8AAAEAAwABAP///P/8//v/+f/3//X/8//z
//H/8P/t/+3/7v/t/+7/7v/u/+7/8f/x//H/8f/x//H/8f/x/+//7//v/+//8f/v/+//
8P/v/+//7//v//H/7//v/+//7//w//L/9v/5////BAANABgAKwBDAF0AeQCQAKYAtwDK
AOcAAwEWAQ4B5gCaADcAyP9W/wD/5f7j/ur+/v4b/zT/Tv9s/4T/lv+p/7v/wv/K/9b/
3f/h/+T/5v/o/+f/6f/t/+7/7v/w//P/8//0//X/8//0//T/9P/0//b/9//3//r/+v/4
//j/9//3//f/+f/6//r/+//8//v/+v/7//r//P/8//z//P/+//////////z/+//6//r/
/f/8//3//f/7//v//P/8//r//f/9//3//v/8//z/+//9//7/AAACAAAAAAD///3/////
/////v8AAAIAAgACAAIAAAAAAAMAAAD//wAA//8AAP7///////3//f/9//3/+//8//3/
/f/7//z//P/9//r/+f/4//j/+P/2//b/9f/z//T/9f/3//j/+P/2//b/+f/5//n/+f/8
/wAABAAFAAcABgAEAAQAAgAEAAYABAAFAAYABwAHAAcABwAEAAMAAQABAAMAAwAEAAUA
BAAEAAIAAgACAAMAAQABAAAA/v//////AQAEAAIAAwADAAYABgAFAAMAAgABAAEAAgAE
AAQABAADAAIABAAFAAUABAACAAEAAQABAAMABAAHAAcACAAFAAUABQAEAAQACAAIAAcA
BgAEAAIABgAHAAcABwAFAAUABAACAAMABAAFAAYABAAEAAgACAAHAAcABAAEAAQAAwAD
AAMABgAGAAcABwAEAAcABgAFAAQAAwADAAMAAwAFAAUAAgACAAIAAgAEAAgACAAIAAgA
BwADAAMABgAGAAUABQAFAAQABAAFAAEAAAABAAQABwAGAAYAAwADAAEAAgACAAIABAAE
AAQABAAGAAcABwAHAAMAAgACAAIABgAIAAYABgAFAAQABAADAAQABQAGAAUABwAHAAcA
BwAHAAcABgAGAA0ADgAOAA0ADAALAAoACgAKAAsADQALAAsACwALABAAEAARABIAEgAS
ABIAEAASABIAEQARAA8AEAAQABAAEgASABIAEwARAA8ADAAMAAsACQAHAAUABQAFAAMA
AgAAAAEAAwADAAIAAgACAAIABQAFAAUABQAFAAUABQAFAAcABwAHAAcABwAFAAUABgAH
AAcABwAHAAUAAwADAAMABwAIAAoADAALAA0AEAAVABwALQBHAGEAdwCMAKAArQC+ANUA
9QASARQB8ACqAE0A5P94/yL/Af///gj/HP85/1T/av+C/5r/rv+//8//2v/i/+r/7//z
//L/9//6//r//f///wAAAAACAAMAAwAEAAUABQAGAAYABgAGAAgACQAJAAoACgAIAAgA
CQAJAAkACwALAAoACgAKAAoACgAMAAwADgAOAA4ADgAMAA0ADQANAA0ADQANAA4ADgAM
AAwACwANAA0ADgAOAAwADwAPAA8ADAAKAAoACQAKAAwADwASABIAEgARAA8ADAALAAoA
CAALAA4ADwAQAA4ADAAMAA8ADwAPABEAEQARAA4ADgANAAsACwALAAsACwAMAA0ADQAJ
AAgABgAFAAQABQAGAAgABgAEAAQAAwABAAIAAwAFAAYABgAEAAQABQAFAAUABQAIAAwA
EAARABEAEAAOAA4AEAASABQAEgAUABQAFAATABIAEQANAAsADAANABAAEQARABEADwAO
AA0ADAALAAsADgAPAA8ADgAPAA0ADQAOAA0ADQAMAA4ADgANAAsACgAIAAkACwAOAA4A
DgANAAwADAANAA0ADAAOAA0ADQANAA0ADgARABEADgALAAsACwAMAAwAEAAQABEAEAAO
AAwADAANAA0ADQANAA0ADAAKAAwADAAMAAwACgAKAA4ADgAMAAsABwAGAAgACQALAA0A
DQAMAAwACwAKAA0ADAALAAsACwAMAA0ACgALAAoABgAHAAgACQAMAA0ADAALAAoACgAH
AAgADAAMAAsACwALAAkACAAIAAMABAAFAAgACwAKAAoABwAHAAcACAAIAAgACgAKAAoA
CgAKAAsACwALAAoACgALAAwADQAOAAsACgAKAAoACwALAAkACQAJAAcABwAHAAcABwAI
AAkACQAKAAoADAALAAkACQAJAAkACQANABEAEgAQABAAEAAQABAAEAARABMAEwATABMA
EwAVABQAFAAUABYAFgAWABQAEwASABAADwAQABIAEwAUABYAFgAWABcAFwAVABIAEgAP
AA0ACwAJAAcABwAFAAQABAAFAAcABwAIAAgACAAIAAgABwAGAAUABgAHAAgACQAHAAcA
BwAHAAcABQAFAAYACAAJAAoACwAJAAcABwAHAAUABgAKAA4AEQATABgAHwAqADsATwBn
AH0AkgCkALMAxgDfAPsACgH4AMAAbgAPAKb/RP8M/wH/Cf8a/zb/T/9o/37/lv+q/7z/
y//X/97/6P/w//f/+//8//7/AAD//wEAAwAEAAQABgAHAAcACAAJAAkACgAKAAoADAAO
AA8ADwANAAwACQAIAAoACwAMAA8ADwAOAA4ADgAOAA4AEAAQABIAEgASABIAEAARABEA
EQAPAA8ADwAQABIAEAAQAA8ADQANAA4ADgAOABEAEQARABIAEAAQAA8AEQASABQAFgAT
ABIAEAANAA8ADwAPAA4AEAASABIAEgASABAAEAATABMAEwAVABUAEwAQABAADwAPAA8A
DwAPABEAEgATABMADwAOAAwACwALAAsACwAMAAoACAAIAAcABwAIAAkACwAMAAwACgAK
AAsACwALAAsADwASABUAFQAVABQAEgASABQAFgAYABYAGAAYABgAFwAVABUAEgARABAA
EQAUABUAEwATABEAEAAQABAAEAARABAAEQARABAADwANAA0ADgAQABEAEQAUABIAEQAP
AA4ADQANAA4AEAAUABQAEwASABAAEQARABAAEQARABIAEwASABIAFAATABIADwAPAA8A
EAAQABQAFAATABIAEAAOABIAEwATABMAEQARABAADgAPABAAEQASABAAEAAUABQAEAAP
AAsACgAMAA0ADwARABEAEAAQAA8ADAAPAA4ADQALAAsADAANAAsADQANAAoACwAMAA0A
EAARABAADwAOAA0ACQAJAAwADQANAA4ADwAOAA4ADwALAAoACwAOABEADwAOAAoACQAL
AAwADAAMAA4ADgAOAA4ADQANAAwACwAMAAwADQAOAA0ADgALAAoADQAOABAAEQAPAA8A
DwANAAsACwALAAsADAANAA0ADgAOABAADwANAAsADwAVABYAFgAWABYAFgAVABQAFAAV
ABQAFQAWABcAGQAYABgAGAAYABgAGAAWABYAFgAVABUAFwAYABgAGAAYABgAGAAZABkA
FwAUABQAEQAPAA0ACwAKAAsACgAKAAcABwAIAAcABwAIAAkACgANAA0ADQANAAwACwAK
AAkACgALAAwADQALAAkACQAKAA4ADwAQABEADgALAAoACQADAAQACgAQABcAGwAeACEA
LAA3AEcAXwB1AIgAmACnALQAyQDjAPQA6gC8AHIAGwC6/1j/GP8F/wX/Cv8g/z3/WP90
/5L/rP/A/8//2//i/+r/8v/5//3/AAACAAQAAwAFAAcACAAIAAoADQANAA4ADwAOAA4A
DQAMAA0AEAASABMAFAAUABIAEgARABEAEQATABYAFgAXABgAFQAUABUAFAASABIAEgAS
ABQAFQAVABUAEwATABMAFAAVABQAFQAVABMAEwAUABQAFgAZABkAGQAYABYAFgAVABcA
GAAaABwAGgAaABkAFwAZABkAGQAYABYAGAAYABgAGQAYABkAHQAaABkAGgAZABwAGgAb
ABsAGQAZABkAGQAYABgAGAAXABUAFgAWABcAFQAVABUAFgAYABYAFgAVABUAFgAXABkA
GQAYABUAFAAYABkAGgAbABoAHAAeAB0AIAAgAB8AIAAfACAAIQAeACAAIAAgAB8AHQAd
ABoAGQAXABcAGQAZABsAGwAZABgAGAAYABgAGQAZABkAGAAWABYAFQAWABgAFwAXABYA
GAAZABkAGAAYABUAFQAWABgAGgAaABkAGAAYABkAGQAYABcAFQAUABMAFAAWABoAGwAZ
ABUAFAATABQAFAAYABgAGQAYABYAFAAUABUAFQAVABUAFQAUABIAFAAUABQAFAAUABQA
GAAYABcAFwAUABQAFAATABMAEwAVABQAFAATABAAEwASABEADwAPABAAEQARABMAEwAQ
ABAAEAAQABIAEgASABIAEgATAA8ADwASABIAEQARABEAEQASABQAEQAPAA8AEQATABQA
FAARABEAEQASABIAEgAQABAAEAAQABAAEQARABEADQAMAAwADAAPABIAEQASABAAEAAR
ABEAEQARABEADwARABEAEQARABAADwANAAwADwASABIAEQAPAA8ADwAPAA8AEgAUABYA
GAAaABgAFgAVABUAFQAVABUAFQAaABoAGwAcABwAHAAcABoAHAAcABsAGwAYABgAFwAW
ABkAGgAbAB0AHAAZABUAFAARAA8ADQALAAoACwAKAAoACQAJAAoACQAKAAoACgAKAAsA
CwALAAsACQAJAAkACQAMAA0ADgAPAA0ACQAHAAYABwAHAAcABwAIAAcACAAJAAUACAAK
AAwAEwAXABwAIwAsADMAPQBRAGkAfACMAJcAogC1AMsA4ADeALwAfAAtANj/dP8e//n+
9/72/gL/G/82/07/bP+I/6D/u//P/9j/4v/q//H/8//2//f/+v/6//3//v/+//3//v8C
AAMABQAHAAgACgALAAwACQAKAAoACQANAA4ADQAOAA0ACwAJAAkACwAMAA4AEAAPAA4A
DwAOAAwADAAMAAwADAANAA0ADQANAA0ADQAOAA8ADgAPAA8ADAALAAsACgAMAA8ADwAP
AA4ADAAMAAsACwAMAA4AEAAQABAADwANAA8ADwAPAA4ADQAOAA0ADAAMAAoACgANAAwA
CwAMAAsADQAKAAoACQAJAAkACQAJAAkACgALAAsACgAKAAkACQAFAAUABQAGAAYABAAE
AAMAAwAEAAUABwAFAAQAAQAAAAMABQAHAAkACAAKAAwACwAOAA4ADQAOAA0ADgAPAAwA
CwAKAAkABwAIAAkABwAHAAMAAwAFAAUABwAHAAUABAAGAAYABgAHAAYABwAHAAYAAwAB
AAEAAgABAAEAAAACAAMAAwACAAIAAAABAAMABgAGAAQAAQD+/wEAAwAEAAQAAgABAAEA
AQD//wAAAwADAAAA/f/9//3//P/8/wAAAAACAAIAAQAAAAEAAQAAAP////////7//P/6
//r/+v/6//j/+P/8//z//f/9//r/+v/6//n/+f/5//n/+P/4//f/9//7//v/+//3//X/
9P/z//P/9f/1//L/8v/y//L/9P/2//b/9v/2//L/7f/s/+7/8P/v/+//7//x//L/9P/x
/+7/7f/u/+//8v/y/+//7//v//D/8P/w/+3/7P/r/+r/6P/p/+n/6f/p/+j/6P/o/+z/
7v/s/+z/6//q/+r/6f/r/+v/6//p/+n/6f/p/+n/5//n/+b/5v/n/+r/6v/p/+v/7v/t
/+z/6//q/+v/7P/u//H/7f/r/+n/5//r/+z/7v/w//D/8P/w/+7/7v/u/+3/7f/v//D/
8P/w//D/7v/s/+v/7P/r/+n/6v/p/+f/5f/j/9//3f/Z/9b/1//Z/9z/3f/Z/9j/1//W
/9n/2f/Z/9n/1//X/9f/1//X/9f/1//X/9n/1//X/9j/1v/V/9T/0//V/9P/0//T/9H/
0P/S/9T/2//j/+j/6f/q//X/CQAjAD0AUABcAGkAdgCJAKcAxADMALwAigA5ANb/aP8E
/8n+u/68/sj+3f72/gz/Jv9E/2D/d/+H/5L/nP+m/63/s/+y/7b/uv+7/7//w//E/8T/
xv/F/8X/xv/H/8f/yP/I/8j/xf/G/8b/xf/J/8r/yf/K/8v/y//L/83/zP/K/8n/yP/K
/8r/zP/M/8n/yP/H/8b/xP/F/8X/xf/H/8f/x//I/8f/xP/D/8H/xP/F/8f/yP/G/8f/
xf/D/8L/wP/A/7//wf/C/8T/xv/D/8L/wP+9/77/v//A/8D/v//A/7//vv+8/7r/uv+9
/77/v//C/8P/wv++/73/u/+2/7X/tP+z/7H/sv+z/7P/sf+y/7L/s/+w/6//rv+u/6z/
qv+q/6n/pv+m/6b/p/+o/6j/pv+m/6f/p/+n/6f/qv+u/7L/s/+y/7D/rf+s/6r/rP+u
/6z/rv+u/67/rf+t/63/qv+p/6X/pf+n/6f/pv+l/6L/oP+j/6T/pf+n/6T/o/+h/57/
n/+f/6H/pP+h/6H/oP+i/6H/n/+c/5r/mv+b/53/oP+g/57/m/+Y/5j/mf+Z/5j/m/+b
/5z/nf+a/5r/nP+b/5j/lf+V/5X/lP+U/5j/mP+X/5b/lP+S/5L/k/+T/5P/kv+R/4//
jP+N/47/j/+Q/47/jP+O/4z/jf+N/4r/iv+M/4v/i/+L/4r/iP+H/4X/g/+F/4P/gf+B
/4H/gv+D/4b/if+K/4j/hP+C/4D/gP+A/37/fP96/3v/d/93/3r/fP97/3v/e/95/3r/
fv97/w==
         </WaveFormData>
      </LeadData>
      <LeadData>
         <LeadByteCountTotal>10000</LeadByteCountTotal>
         <LeadTimeOffset>0</LeadTimeOffset>
         <LeadSampleCountTotal>5000</LeadSampleCountTotal>
         <LeadAmplitudeUnitsPerBit>4.88</LeadAmplitudeUnitsPerBit>
         <LeadAmplitudeUnits>��V</LeadAmplitudeUnits>
         <LeadHighLimit>2147483647</LeadHighLimit>
         <LeadLowLimit>268435456</LeadLowLimit>
         <LeadID>V6</LeadID>
         <LeadOffsetFirstSample>0</LeadOffsetFirstSample>
         <FirstSampleBaseline>0</FirstSampleBaseline>
         <LeadSampleSize>2</LeadSampleSize>
         <LeadOff>FALSE</LeadOff>
         <BaselineSway>FALSE</BaselineSway>
         <ExcessiveACNoise>FALSE</ExcessiveACNoise>
         <MuscleNoise>FALSE</MuscleNoise>
         <LeadDataCRC32>2318500971</LeadDataCRC32>
         <WaveFormData>
9P/0//T/9P/3//r//f8AAPz/+v/4//b/+v/8//7/AAD///7//f/8//z//P/8//z//v8A
AAIABAACAAAA/v/8//7/AAACAAQAAgACAAIAAgABAAAA///+/wAAAgAEAAYABAACAAAA
/v///wAAAQACAAAAAAAAAAAA/v/+//7//v8CAAQABgAIAAYABAACAAAAAgAEAAYACAAF
AAQAAwACAAQABAAEAAQABQAGAAcACAAEAAIAAAD+/wEAAgADAAQAAwACAAEAAAD9//z/
+//6//3//v///wAA/f/8//v/+v/7//z//f/+//7//v/+//7//v/+//7//v8CAAQABgAI
AAQAAgAAAP7/AQAEAAcACgAHAAYABQAEAAIAAgACAAIABQAGAAcACAAGAAQAAgAAAAIA
BAAGAAgABQAEAAMAAgACAAIAAgACAAQABgAIAAoABwAEAAEA/v8AAAIABAAGAAUABAAD
AAIAAgACAAIAAgADAAQABQAGAAIAAAD+//z///8CAAUACAAFAAQAAwACAAEAAAD///7/
AQACAAMABAABAAAA///+/wEAAgADAAQAAQAAAP///v/+//7//v/+/wEAAgADAAQAAgAA
AP7//P///wAAAQACAAEAAAD///7//v/+//7//v8BAAIAAwAEAAIAAAD+//z///8AAAEA
AgABAAAA///+//7//v/+//7/AQACAAMABAACAAAA/v/8//7/AAACAAQAAwACAAEAAAD+
//7//v/+/wEAAgADAAQAAQAAAP///v8CAAQABgAIAAUABAADAAIABAAEAAQABAAGAAgA
CgAMAAkACAAHAAYACAAJAAwADQAKAAgABgAEAAUABgAIAAsADQAOAA8AEAANAAoABwAF
AAcACgANAA8ADgANAAsACQAJAAcABwAIAAoACQAKAAgAAgD///z/+P/6//3/AgACAP//
/v/9//z//P/7//v//P/+////AAABAP7//f/8//r//f/+////AgD///7//P/7//z/+//7
//v/AwACAP7//f/9//7///8FAA4AHAAqADoASABUAF4AaAB7AJMArQDAAMAAogBxAC4A
2/+Q/2n/YP9d/2H/b/9//4f/kP+c/6n/uf/L/9n/4v/q/+7/8P/v/+//8v/x//H/8f/2
//r//f////7//P/6//j/+//9//7///8AAAIAAwADAAEA/v/9//3/AQACAAMABQADAAEA
///8////AQADAAYABQAFAAYABgAEAAIAAQAAAAQABQAHAAgABQAEAAIAAQADAAMABAAE
AAMAAwACAAEA/////////f8EAAYACAALAAgABwAFAAIABAAFAAUABgAIAAgACAAHAAYA
BQAEAAMABwAJAA0ADwAKAAYABAABAAMAAwAEAAYABAAEAAQABAABAAAAAAABAAUABgAG
AAcABAACAP///f8AAAEAAwAEAAMAAwADAAQAAgAAAP///v8BAAUACQAMAAoABwAEAAIA
BwAJAAwADQAMAAkACAAGAAQAAwADAAIABAAHAAoADAAJAAgABQAEAAQAAwADAAQABgAG
AAUABQADAAIAAgACAAUABwAKAAwACgAGAAMAAQAEAAUABwAIAAcABwAGAAUAAAD/////
AAADAAUABwAJAAYAAwACAP//BAAHAAgACgAHAAYABgAFAAMAAgABAAEABQAIAAkACgAG
AAQAAgD//wIAAwAFAAYABgAGAAYABAACAAEA/////wMABAAGAAcABQACAP///P/+/wAA
AgAFAAYABgAFAAIA///+//7//f///wMABwAJAAcABQACAP//AAAAAAEAAgABAAEAAQAB
AAEAAAAAAP//AgADAAYACAAGAAQAAAD8////AAABAAQAAgACAAIAAgABAAEAAQABAAIA
BQAHAAgABAADAAIAAQD+/wEAAgAFAAQABAAEAAQABAADAAMAAQAFAAYABwAKAAIAAgAE
AAQABAAEAAUABwALAA0ADAAKAAgABgAJAAoADAAPAA8ADgANAAwACgAIAAYABQAHAAoA
DQAPAA4ADQALAAkACwAJAAkACgAGAAMAAgD+//7//f/8//r//f///wMAAgD///7//f/8
//////8AAAIAAgABAAAA///9//3//f/8////AAABAAQAAAD+//v/+f/8//3///8BAAEA
AAD8//3//f8AAAMACQAUACAALAA4AEYAVABeAGoAfQCVAK8AwAC6AJgAZQAkANf/jv9p
/2D/Xf9h/2//e/+D/5D/pP+3/8f/1f/f/+T/6P/s/+7/7f/v//X/9f/2//f//P/+////
///9//z/+//6//z///8BAAMAAgACAAEA//////7///8BAAIAAgACAAMAAAD///7//P8A
AAMABgAKAAcABQAEAAIAAwACAAIAAgAFAAUABgAGAAUABAACAAEAAwAFAAgACgAJAAcA
BAABAAMAAwADAAEABQAGAAcACQAIAAcABQACAAYACQALAA4ADAAKAAgABQAIAAkACgAL
AAkACQALAAsACQAGAAUAAwAEAAUABwAKAAgABgAEAAIAAgACAAMABQAIAAgABwAHAAUA
BAACAAEABAAFAAcACAAGAAUABAAEAAUABgAIAAoACwANAA8AEAANAAsACQAIAAsADQAQ
ABEADgALAAoACAAIAAcABwAGAAkACwANAA4ADAAKAAYABAAGAAcACQAMAAkACAAGAAUA
BgAGAAcACAAJAAkACgAKAAkABgAEAAMABwAJAAwADgAKAAkABwAFAAMAAwAEAAYACQAJ
AAkACQAIAAUABAABAAYACQAKAAwACgAIAAcABQAEAAQABAAFAAgACgAKAAoABwAEAAEA
/f8CAAUACQAMAAwACgAIAAQABAADAAEAAQAGAAYABwAHAAUABAADAAIABAAGAAgACwAK
AAgABQAAAAEAAgAEAAUABwAJAAsACwAHAAUAAgD//wIABAAHAAoABwAFAAMAAQABAAIA
BAAFAAUABQAHAAgABQAEAAEA/v8BAAQABwAMAAgABgAEAAIAAgADAAQABQAGAAkACwAM
AAkABwAFAAMAAQAFAAcACwAKAAgABgAEAAYABwAJAAkAEAAOAAsACgAJAAgACAAJAAwA
DQAOAA4ADgAOAAwADAANAA8AEQASABMAFAARAA4ACwAJAAwADgAQABEAEgATABMAEwAR
AA0ACwAKAAoACQAKAAgABQADAAEA/v8AAAEABAACAAMABAAFAAYABAABAP///v8BAAMA
BQAHAAQAAwACAAAAAAAAAAAAAgAEAAQAAwADAAEA///+//3/AwAIAAgACwAJAAYAAwAH
ABAAHgAwAEAAUgBgAGoAbgB5AI0ApQC0AKwAjABZABgAyf+E/2H/Wv9X/13/b/+B/4//
nP+s/7f/w//P/9v/4v/o/+7/9P/3//X/9v/1//X/9f/6//z//f/9//7//v/+//7//f/9
//z/+////wIABAAFAAEA/v/9//3///8AAAEAAwACAAEAAAD+//7///8AAAIABAAFAAcA
CAADAAAA/v/8////AQAEAAYABAAEAAMAAwAEAAUABwAIAAsACwAKAAkABwAFAAMA//8F
AAYABwAJAAgABwAFAAIAAgADAAMABAAGAAgACgALAAcABQADAAEAAgADAAYABwAIAAYA
BgAFAAQAAwADAAQABgAGAAYABgAEAAIAAQABAAMABAAEAAUABQAEAAIAAQABAAEAAgAC
AAcACQALAA4ACQAGAAQAAgAEAAcACgAMAAwACwAKAAoACwALAAwACwANAAsACwAKAAcA
BQAEAAIABQAHAAkACgAJAAgABQAEAAQAAwADAAQABQAGAAYABwAEAAIAAQAAAAIAAwAF
AAYABQACAAAA////////AAAAAAIABQAHAAkAAwABAAAAAAAEAAUABgAHAAYAAwACAP//
AQADAAMABAAFAAYACAAJAAQAAgAAAP//AwAGAAcACAAGAAQAAgD//wEAAQACAAIABgAG
AAYABAAEAAMAAQABAAYABgAHAAcABQAEAAMAAgACAAIAAgADAAYACAAJAAgABAACAAEA
//8AAAMABgAHAAcABwAGAAUABAAEAAUABgAJAAkACQAJAAQAAAD9//n//v8BAAYACgAI
AAgABgAEAAMAAgABAAIABAAGAAgACgAHAAUAAwABAAEAAwAEAAQABAAFAAYABwABAAMA
AwAFAAkACgALAAwACAAFAAMA//8GAAgADAAKAAoACgAKAAkACQALAAsADwAQABEAEgAO
AAwACwALAA4ADgAOAA4ADwAQABEAEwAQABAAEAAPABMAFQAWABcAEwAPAA0ADAAJAAcA
BwAEAAUABQAFAAQAAgABAAIA/v8CAAQABgAIAAcABQAEAAQABQAFAAUABQAHAAcABwAG
AAUABAADAAQABgAIAAkACwAHAAMAAAD9//3/BAAKAA8AEQASABMAFQAWABwAKAA8AFAA
YABsAHQAgQCRAKMAsgC0AKIAeQBAAPv/sP91/1z/Uf9L/1H/Yf9z/4T/lv+n/7n/yf/R
/9r/5P/s//T/+//9//7//f/9//3/AAACAAMAAwAGAAYABgAGAAUABQAEAAMABgAIAAkA
CQAIAAYABgAHAAoACgAKAAsADQANAA0ADAAKAAkACAAIAAwADQAPABAAEQAQABAAEAAR
ABEAEgASABQAFAATABMADwANAAwACgANAA8AEAARAA4ADQAMAAkACgAKAAoACwANAA8A
EAAQAA4ADQALAAoACgAKAAoACQAJAAkACQAJAAkACQALAAsADAAKAAoACQAHAAUABAAE
AAUABgAHAAgABQAEAAQABQAGAAYABQAFAAkACgAKAAsACAAHAAcABgAJAAsADQAQABAA
EAARABIAEAARABIAEgAVABUAFQAWABQAEwATABEAEwARABEAEAAQAA8ADwAOAAwADQAO
AA4AEAAQAA4ADgANAAsACgAKAA0ADgAOAA8ADgAMAAsACgALAAsADAAMAA0ADAAMAA0A
CwAJAAgABgAJAAsADAANAAkABwAGAAYABgAFAAQAAwAHAAcACQAJAAcABwAFAAQABwAK
AA4AEQAMAAoACAAHAAYACAAIAAgACQAKAAsACwAKAAcABQACAAgACgAMAAwADAALAAkA
CQAJAAgACAAHAAgACAAIAAgABgAGAAYABwAKAAwADQAMAAoACAAHAAUABQAHAAkACQAL
AA0ADgAPAAwACgAJAAgACwANAA8AEQANAAwADAALAA0ADQAPABAAEAAQAA4ADAALAAoA
CQAKAAwADAAMAAwADQANAA0ADQANAA8AEAAQAA8ADwAPAA8AEwAMAAwADAAMAAwADQAP
ABMAFQATABAADQAKAA8AEgAWABsAGQAYABcAFgAUABIAEAAPABEAFAAXABkAGAAXABUA
EwAVABMAEwAUABEADQALAAYABAADAAIAAAAEAAcADAAMAAgABAAAAPz/AAABAAMABgAH
AAcABwAHAAQAAwACAAAAAgAEAAYACgAIAAYAAwABAAIAAwAFAAcACwAGAAIAAQABAAQA
CwAVACAALAA2AEAATgBiAHgAhgCVAK0AywDiAOgA0gCfAFwAEwDA/3//av9p/2P/Y/9r
/3f/gP+O/5//sf/F/9X/4v/q/+z/6v/t//H/+P/5//v//f///wAAAAD//wEAAgADAAQA
CAALAA0ADwANAAwACgAHAAoACgAMAA8ADgAOAA4ADwAOAA0ADAAKAA4AEwAYAB4AGgAX
ABUAEgAUABQAFQAWABUAFQAWABYAEwASABAADwATABUAGAAaABkAFwAUABEAEwATABMA
EQARABAADwAPAA4ADQALAAgACwANAA4AEAALAAgABQABAAUABwAJAAsACwALAA0ADQAL
AAgABwAFAAcABwAIAAoABQACAP///P///wAAAgAFAAMAAgAAAP///v/+//3//f8BAAMA
BgAIAAQAAQD+//z/AQAEAAgADAALAA0ADwAQAA4ADQAMAAwADwARABQAFQAUABEAEAAO
AA8ADwAQABAADQANAA0ADAANAA4ADQAOABEAEQASABQADgAKAAUAAQAGAAgACwAOAA0A
CwAKAAgACgAIAAcABwAIAAkACwAMAAoACQAHAAUABAAFAAcACgAIAAcABgAFAAUAAwAD
AAEABwALAA0AEAAMAAoACQAHAAYABgAGAAcABwAIAAcABgAHAAYABQADAAgACQALAAwA
CgAGAAIA/P/+//////8BAAIAAgADAAMAAgAAAP7//P/9//7///8BAAAAAAD///z//v/+
///////7//v/+//5//f/9//2//X/9v/4//v//v/8//n/9v/z//P/9P/2//f/9P/z//T/
9P/y//L/8P/u//H/8v/z//b/8v/w/+7/7P/v//H/8//1//T/9f/1//T/8f/v/+3/6//r
/+//8f/1//L/8P/u/+z/8v/2//b/9v/2//b/8f/v/+//7f/x//L/8//0//L/8v/z//X/
9P/0//T/9P/1//b/9//5//X/9P/z//H/9f/3//j/+f/2//P/8v/y//D/7f/s/+j/6P/p
/+r/6v/n/+X/5f/g/+D/4P/g/+D/4f/h/+L/5P/i/+H/4P/f/+L/4//k/+T/4v/g/97/
3v/e/97/3f/d/9//3//g/+H/3f/c/97/4//n/+r/6//t//L//P8MAB4ANABKAF4AbAB9
AJUArQC6ALgApAB3ADgA7/+i/2n/Tv9D/zv/Pf9N/1v/bP+A/4//mf+n/7H/tP+4/8D/
yP/N/9H/1P/T/9P/0//T/9T/1P/T/9j/2v/c/97/2//b/9r/2f/Y/9r/2//b/93/3P/d
/9//3f/c/9v/2//e/9//4P/g/93/3f/d/97/4P/h/+P/5P/k/+T/5f/m/+P/4f/g/97/
4v/k/+X/5//l/+P/4v/g/+H/4f/g/9//4P/h/+L/4f/h/+D/3//f/+L/4//j/+L/4f/h
/+D/4P/i/+L/4v/h/+P/4//j/+P/4P/d/9z/2f/c/9z/3v/f/93/2//a/9r/3P/c/9z/
3P/c/9z/3f/f/9z/2v/X/9X/2P/a/9v/3f/a/9n/2f/Y/9v/2//b/9z/3v/g/+P/5v/m
/+f/6P/o/+v/6//r/+z/6//r/+z/6//u/+3/7v/u/+//7//w//D/7f/t/+3/7P/u//D/
8P/y/+7/6//p/+j/6v/q/+n/6f/r/+z/7v/w/+7/7f/t/+z/8P/w//H/8//x/+//7v/s
/+7/7//v/+//7//v//D/8v/w/+3/6v/n/+r/6//u/+//8P/x//D/8P/w//D/8f/x//D/
8P/w//H/7//w/+//7v/u/+7/7v/t/+7/7f/t/+z/8f/y//P/8v/0//P/8f/x//H/8P/w
/+//8f/y//P/9P/z//L/8f/x//H/8v/y//D/8v/y//P/8//v/+//7//t/+//8f/y//P/
8f/w//D/8P/x//H/8f/x//H/8P/w/+//7f/t/+//8P/x//L/8f/w/+//7v/t/+7/7//w
//H/8v/z//P/8//z//H/8f/w/+7/8P/x//L/8//u/+//7v/v//H/8v/z//T/9v/1//X/
8//1//T/8//0//r//P/8//v/+v/5//j/9f/1//f/9//7//z//f/+//v/+v/6//v//f/+
////AAABAAAA//////7//v/+//3/AQADAAQABQABAP3/+//6//r/+f/6//j/9v/1//T/
8v/x//H/8//w//P/9P/1//b/8//x//D/8P/y//P/9P/1//X/9f/1//T/8v/y//L/9P/1
//b/9v/3//P/8f/w/+//9f/4//r/+f/5//j/9//3//r/BgAaADAAQgBUAGQAbgB5AIsA
pQC+AMgAuACRAFYACwC8/33/Yv9b/1n/Yf9v/3//jP+a/6f/s/+9/8f/0v/Y/+D/5v/p
/+n/6v/p/+n/6f/t//D/8v/z//b/9v/2//b/8//z//L/8f/1//j/+v/7//j/9v/2//f/
+P/4//j/+f/7//v/+//6//f/9//3//j//P/9////AAD+//z/+//6//v/+//8//z//v/+
//3//f/8//v/+//6//3///8AAAEAAAD///7/+/8BAAIAAwAFAAcABwAGAAQAAgABAP//
/v8BAAQABwAJAAYABQAEAAMAAwADAAUABQAEAAIAAgABAP7//f/9//7///8AAAEAAgD9
//r/+P/3//v//P/8//3//P/8//v/+//6//n/+f/4//r/+//8//7/+//6//r/+v/9////
AQACAAMAAwADAAQABAAFAAcABwAJAAkACwAMAAoABwAFAAIAAwAFAAcACAAIAAgABgAG
AAQAAQD///7/AgAEAAUABwAGAAQAAwACAAEAAQACAAIAAwACAAIAAwAAAP/////+/wEA
AwAEAAUAAAD/////AAABAAEAAQABAAIAAQACAAEAAQABAP///v///wAAAgADAP///v/9
//3//v8AAAAAAAABAAAA///9//z/+//7//r///8AAAEAAAD9//v/+P/3//v//P/+////
AAAAAAAAAAD9//z/+//7/wAAAgADAAIA/v/8//v/+f/7//3////////////+//3//P/8
//3//v8BAAEAAQABAP3/+v/4//X/+P/5//z//v8AAAAA/v/8//r/+v/6//z///8AAAEA
AgD+//3//P/7//3///8AAAAA///////////5//v/+//9/wAAAAAAAAAA///9//z/+f/+
//7//v8AAAAAAAD///3//f/8//v/+v8BAAYABgAFAAQAAwACAAEAAQADAAMABgAGAAYA
BgAFAAQABAAFAAcACAAJAAoABgAEAAIAAQADAAQABQAFAAcACQAKAAsABwADAAEAAAAA
AP//AAD+//r/+f/4//b/+P/5//z/+v/8//z//P/8//n/9//2//b/+f/7//3////8//v/
+v/4//j/+P/4//r//P/+////AQD9//n/9v/z//f/+v8AAAMAAwAAAAEAAwAKABYAJAA4
AEoAXABqAHYAgwCVAK0AvgC8AKAAbwAsAN3/lP9p/17/Xf9j/3H/g/+R/57/qv+3/8H/
yf/P/9b/4P/q//D/9f/z//X/8//y//H/9P/2//f/9//4//j/+P/4//b/9//3//f/+//+
/wAAAQD8//j/9v/1//n/+v/7//3//f/9//3//P/5//n/+f/6//7///8BAAIAAAD+//3/
/P//////AAAAAAAAAAD//////v/9//3//P/+//////////7//f/8//n//f/+////AQD/
/////v/8//r/+//7//z//f/+///////+//3//P/7//z//f8AAAEAAAD+//7//f/7//n/
+P/4//v//P/9//7/+//4//b/9f/3//j/+P/5//r/+v/5//n/9//3//j/+P/6//v//P/+
//z/+v/5//j/+v/9/wAAAgAEAAMAAgACAAMAAwAEAAMABQAFAAcACAAFAAMAAgAAAAEA
AwAFAAYABgAGAAQABAABAP///v/+/wEAAgACAAMAAAD+//3//P8AAAEAAwAEAAIAAAD/
/////v/9//3//P/+/wEAAwAFAP///f/8//z//v///wAAAQD///3//f/7//r/+//6//r/
/f/+/wAAAQD+//z/+v/5//v//v///wAA///+//3/+//7//v//P/8////AAABAAAA/v/7
//f/9f/6//z///8BAAEAAAD///7/+//6//n/+f/+/wAAAQAAAP7//P/7//n/+//9////
/////////v/9//v/+v/6//r//f///wEAAwD+//z/+//5//z//f8AAAIAAQAAAP3/+v/4
//j/+P/6//z//v8AAAIA/v/9//z/+//9////AAAAAP3//f/9//3/+v/9//7/AQAAAAAA
AAAAAP7/+//5//X/+//8//3/AAD+//7//f/7//b/+v/+/wIAAwAEAAUABgADAAEAAQD/
/wMABAAFAAYABAAEAAUABwAHAAYABQAEAAQABAAEAAUABAAEAAQAAwAFAAcACAAJAAoA
BwAGAAYAAgD///7/+v/8//3//v/+//v/+f/5//T/9f/2//f/+P/7//v//P/+//3/+//5
//f/+//9////AAD+//z/+v/6//7/AAABAAMAAAD9//v/+f/x//T/+v8BAAcACgALAA0A
EAAUABwALABAAFIAYgByAH8AjwCjALIArgCWAG0AMgDt/6b/d/9m/1v/V/9d/2//gf+U
/6r/u//J/9P/2//e/+L/5v/s//H/9//5//n/+v/7//r/+v/5//f//P/+/wAAAgAAAP//
/f/7//7/AAABAAEAAQAAAAEAAwABAAAA/////wMABQAHAAgABQAFAAUABgAGAAUABQAE
AAUABgAIAAoACQAHAAYABAAGAAgACQALAAoACQAJAAgACgALAAsACwANAA8AEQARABIA
EAAOAA0ADwARABIAEgAQABEAEQASABIAEgASABEAEgATABQAFQATABEAEQAPABIAEgAU
ABUAEgARABEAEgAQABAAEAAQABAAEAARABMAEQAQAA4ADQARABIAEgATABEAEQASABIA
EwATABMAFAAXABgAGgAcABoAGQAYABYAGQAbAB0AIAAgAB8AHwAdAB4AHQAeAB4AHgAd
AB0AHAAZABkAGQAYABsAHAAbABwAGgAZABkAGgAaABoAGQAZABkAGAAYABgAFgAVABUA
FAAYABgAGQAbABoAGQAZABgAGgAbABsAGwAZABkAGgAcABkAFwAVABMAFgAXABoAGwAa
ABsAGgAaABwAHAAdAB0AHgAeAB4AHwAdABwAGQAWABgAGAAYABcAFwAXABgAGAAcABwA
HAAaABwAHQAdAB8AIAAeAB0AGwAdAB4AHwAgAB0AHAAbABsAHQAeAB4AHAAdAB4AIAAh
AB8AHwAfAB0AHgAfAB8AHwAcABwAHQAeACEAIQAhACEAIgAiACMAIwAfAB0AHQAcACAA
IgAiACIAIAAgACAAIgAhACAAHwAeACAAIQAiACMAIAAfAB0AGgAdAB8AIQAjAB0AHwAf
ACEAIgAiACIAIgAjACMAJAAjACMAIAAdABwAHwAiACQAJQAkACIAIAAeABsAHgAiACQA
JgAoACYAJQAmACUAKAAoACgAKAArACwALgAxAC8ALgAtACwALQAuAC8AMQAvAC4ALQAr
AC4ALwAvAC8ALwAtAC0ALgAqACcAJgAiACEAIQAhACAAHgAfACIAIAAjACQAJQAmACQA
IwAjACQAIQAfAB0AGwAgACMAJgAoACQAIgAgACAAIgAiACEAIQAiACMAJQAnAB0AHAAe
ACMAKwAwADMANQA4ADgAPABKAGAAdgCIAJQAoQCxAMMA0gDSAMIAnQBqACsA4v+h/4b/
e/9x/3H/f/+R/6L/uP/N/9//8f/9/wAAAgAIAAwAEQAXABwAHQAfACEAHwAeABwAGQAd
ACAAIwAmACQAJQAlACUAIwAkACQAIwAmACYAKAArACoAKAAmACUAKQArAC0ALgAtAC0A
LQAuAC4ALQAtACwALgAuAC8AMAAwAC8ALwAuADEAMgAyADMAMAAvAC8ALgAvAC8ALgAt
AC4ALwAwAC8ALwAuAC0ALQAuAC8ALwAuACwALQAtAC4ALAAsACwAKwArACsAKwArACgA
JwAoACcAKAAoACoAKwAqACkAKQAqACgAKAAoACgAKgAqACsALQAsACoAJwAlACoALAAt
AC8ALwAvADAAMAAvAC0AKwAqAC4AMAAzADYANAA1ADYANgA4ADkAOgA8AD0APQA+AD0A
OgA3ADYANAA2ADcAOQA6ADYANQA0ADIANgA4ADgAOgA4ADcANwA4ADYANgA1ADUAOAA4
ADkAOgA3ADUANAAyADQANAA1ADcANgA1ADUANAAzADMAMgAxADEAMwA2ADoANwA1ADMA
MQA0ADMANAAzADIAMwAyADIAMAAwADEAMQAyADQANgA5ADYANgA0ADIANAA0ADQAMwA1
ADUANgA2ADYANgA2ADQANgA3ADcAOQA5ADYANAAxADQANAA0ADQANgA2ADYANwA3ADYA
NAAwADEAMgA0ADUANAA1ADYANQA3ADkAOgA7ADgANgA1ADQAMwAzADMAMwAzADQANgA3
ADYANQA2ADYAOAA6ADoAOgA4ADgAOAA6ADcANgA1ADQANQA1ADUANQA0ADUANQA0ADcA
OQA7AD0ANwA5ADkAOwA6ADgANgA0ADgAOQA7ADsAPAA6ADgAOAA6ADwAPQA9AEIAQgBA
AD4APAA6ADwAPQBAAEEAPwA+AD0APAA+AD4APwBBAEMARABFAEYARABCAEAAPwBCAEQA
RgBHAEUARQBEAEMARABBAEAAQABBAEEAQwBCAD0AOQA1ADAAMwA1ADkAOAA2ADYANgA2
ADcANwA4ADoAPQA9AD0APQA8ADsAOgA4ADsAPAA9AEAAPgA+AD0APQA8ADsAOwA7AD0A
QAA+AD8AQQBEAEUARQBKAFQAZAB0AIgAmgCkAK4AuwDNAOkAAgEOAQYB6QCyAGcAFgDN
/6L/l/+T/5P/m/+n/7D/vv/P/93/7f/9/woAEgAcACAAHwAdACEAIQAiACMAKAAqACsA
KwAqACoAKgAqACwALQAtAC0ALQAuAC4ALQAqACgAKAApACwALgAwADMAMQAvAC0AKgAr
AC0ALwAyADMAMwA0ADQAMwAyADIAMgA2ADcAOQA6ADYANAAxAC8AMgA1ADkAPAA8ADsA
OQA3ADYANQA0ADEANAA0ADQANQAyADEALwAsAC4AMQAzADYAMwAyADEALwAvAC8ALwAv
ADIAMwA2ADcANAAwAC4AKwAoACcAJwAoACgAKAAoACgAKQAoACgAKQAtAC4ALgAvAC4A
LAApACcAKAApACsALAAvADEAMwA2ADUANAA0ADQANgA5ADwAPgA8ADsAOgA6AD4AQQBF
AEcASQBHAEcARgBDAEEAQAA+AEEAQwBFAEYAQwBCAD8APgBBAEEAQgBEAEQARABDAEMA
QgBAAD8APgBCAEMARQBGAEQAQAA9ADsAPQA9AD4APgA7ADsAOgA5ADYANQA1ADYAOgA7
ADwAPQA7ADcANQAxADMANQA1ADYANQA0ADQAMwAvAC4ALQAtADAAMgAyADIAMAAuACwA
KQAuAC8AMQAyADEAMAAvACwALAArACkAKQAvADAAMgAzADEALgArACgAJgAmACYAJwAs
AC4ALwAuAC4ALgAvAC8ALwAxADMAMwAwAC8ALQArACwALAAtAC4AMAAxADIAMwAvAC4A
MAAvAA==
         </WaveFormData>
      </LeadData>
   </Waveform>
</RestingECG>
