# Supplementary material for: Detection of Left Atrial Enlargement Using a Convolutional Neural Network-Enabled Electrocardiogram
Source: Front Cardiovasc Med. 2020 Dec 17;7:609976. doi: 10.3389/fcvm.2020.609976 (PMC7773668; doi:10.3389/fcvm.2020.609976)
Supplement: Supplementary file 3 [file Data_Sheet_3.ZIP › normal2/1802017217_5064_0000002U.XML]

<?xml version="1.0" encoding="Windows-1252"?>
<!DOCTYPE RestingECG SYSTEM "restecg.dtd">
<RestingECG>
   <PatientDemographics>
      <PatientID>1802017217</PatientID>
      <PatientAge>69</PatientAge>
      <AgeUnits>Years</AgeUnits>
      <Gender>Female</Gender>
      <PatientLastName>huangshunlian</PatientLastName>
   </PatientDemographics>
   <TestDemographics>
      <DataType>Resting</DataType>
      <Site>1</Site>
      <AcquisitionDevice>MAC55</AcquisitionDevice>
      <Status>Unconfirmed</Status>
      <Priority>Normal</Priority>
      <AcquisitionTime>09:35:45</AcquisitionTime>
      <AcquisitionDate>03-10-2017</AcquisitionDate>
      <CartNumber>1</CartNumber>
      <AcquisitionSoftwareVersion>009C</AcquisitionSoftwareVersion>
      <XMLSourceVersion>MAC5000 v1.0</XMLSourceVersion>
   </TestDemographics>
   <RestingECGMeasurements>
      <VentricularRate>64</VentricularRate>
      <AtrialRate>64</AtrialRate>
      <PRInterval>166</PRInterval>
      <QRSDuration>102</QRSDuration>
      <QTInterval>510</QTInterval>
      <QTCorrected>526</QTCorrected>
      <PAxis>89</PAxis>
      <RAxis>41</RAxis>
      <TAxis>44</TAxis>
      <QRSCount>10</QRSCount>
      <QOnset>217</QOnset>
      <QOffset>268</QOffset>
      <POnset>134</POnset>
      <POffset>185</POffset>
      <TOffset>472</TOffset>
      <ECGSampleBase>500</ECGSampleBase>
      <ECGSampleExponent>0</ECGSampleExponent>
   </RestingECGMeasurements>
   <Diagnosis>
      <Modality>Resting</Modality>
         <StatementCount>8</StatementCount>
         <LabelText>12SL Õï¶Ï³ÂÊö</LabelText>
      <DiagnosisStatement>
         <StmtText>ñ¼ÐÔÐÄÂÉ</StmtText>
      </DiagnosisStatement>
      <DiagnosisStatement>
         <StmtText>°é</StmtText>
      </DiagnosisStatement>
      <DiagnosisStatement>
         <StmtFlag>ENDSLINE</StmtFlag>
         <StmtText>ÊÒÉÏÐÔÔç²«</StmtText>
      </DiagnosisStatement>
      <DiagnosisStatement>
         <StmtText>¿ÉÄÜ</StmtText>
      </DiagnosisStatement>
      <DiagnosisStatement>
         <StmtText>ÏÂ±ÚÐÄ¼¡¹£ËÀ</StmtText>
      </DiagnosisStatement>
      <DiagnosisStatement>
         <StmtFlag>ENDSLINE</StmtFlag>
         <StmtText>£¬ÄêÁä²»È·¶¨</StmtText>
      </DiagnosisStatement>
      <DiagnosisStatement>
         <StmtFlag>ENDSLINE</StmtFlag>
         <StmtText>QT¼äÆÚÑÓ³¤</StmtText>
      </DiagnosisStatement>
      <DiagnosisStatement>
         <StmtFlag>ENDSLINE</StmtFlag>
         <StmtText>Òì³£ ECG</StmtText>
      </DiagnosisStatement>
   </Diagnosis>
   <Waveform>
      <WaveformType>Rhythm</WaveformType>
      <WaveformStartTime>0</WaveformStartTime>
      <NumberofLeads>8</NumberofLeads>
      <SampleType>CONTINUOUS_SAMPLES</SampleType>
      <SampleBase>500</SampleBase>
      <SampleExponent>0</SampleExponent>
      <HighPassFilter>16</HighPassFilter>
      <LowPassFilter>150</LowPassFilter>
      <ACFilter>NONE</ACFilter>
      <LeadData>
         <LeadByteCountTotal>10000</LeadByteCountTotal>
         <LeadTimeOffset>0</LeadTimeOffset>
         <LeadSampleCountTotal>5000</LeadSampleCountTotal>
         <LeadAmplitudeUnitsPerBit>4.88</LeadAmplitudeUnitsPerBit>
         <LeadAmplitudeUnits>¦ÌV</LeadAmplitudeUnits>
         <LeadHighLimit>2147483647</LeadHighLimit>
         <LeadLowLimit>268435456</LeadLowLimit>
         <LeadID>I</LeadID>
         <LeadOffsetFirstSample>0</LeadOffsetFirstSample>
         <FirstSampleBaseline>0</FirstSampleBaseline>
         <LeadSampleSize>2</LeadSampleSize>
         <LeadOff>FALSE</LeadOff>
         <BaselineSway>FALSE</BaselineSway>
         <ExcessiveACNoise>FALSE</ExcessiveACNoise>
         <MuscleNoise>FALSE</MuscleNoise>
         <LeadDataCRC32>1075838736</LeadDataCRC32>
         <WaveFormData>
+P/4//j/+P/4//j/+P/4//b/9P/y//D/8v/y//L/8v/y//L/8v/y//L/8v/y//L/8v/y
//L/8v/w/+7/7P/q/+v/7P/t/+7/7//w//H/8v/x//D/7//u//D/8P/w//D/7f/s/+v/
6v/s/+7/8P/y//H/8P/v/+7/7f/s/+v/6v/t//D/8//2//P/8v/x//D/8v/y//L/8v/0
//T/9P/0//L/8v/y//L/8//0//X/9v/1//T/8//y//X/9v/3//j/9v/2//b/9v/z//L/
8f/w//P/9P/1//b/9P/0//T/9P/1//b/9//4//f/9v/1//T/8v/y//L/8v/0//T/9P/0
//L/8v/y//L/8//0//X/9v/1//T/8//y//T/9P/0//T/9P/0//T/9P/z//L/8f/w//P/
9P/1//b/9P/0//T/9P/y//L/8v/y//P/9P/1//b/9P/0//T/9P/y//L/8v/y//T/9P/0
//T/9v/2//b/9v/2//b/9v/2//T/9P/0//T/9v/2//b/9v/0//T/9P/0//T/9P/0//T/
9f/2//f/+P/1//T/8//y//P/9P/1//b/+P/4//j/+P/2//b/9v/2//j/+P/4//j/9//2
//X/9P/2//b/9v/2//T/9P/0//T/9f/2//f/+P/5//r/+//8//r/+P/2//T/9//4//n/
+f/5//n/+f/7//z//P/7//n/+f/6//z//f/7//r//P/7//7///8AAAEA///////////+
//z/+//6////AgADAAYABwAFAAMAAgADAAQABAAEAAYABwAIAAgABgAGAAUAAgADAAIA
AgACAPr/+f/4//n/9f/1//T/9f/1//T/9P/0//P/8//y//D/8v/y//P/9f/x/+//7//x
//P/8//1//X/8f/u/+7/7v/u//H/8v/z//f/AAAIAAwAFAAiADIASABlAHsAiwCVAJ0A
mwCOAHsAZgBNADQAHQAKAPr/9P/w/+v/7//x//D/7v/u/+v/6//t/+r/7P/x//D/7//w
//H/8v/z//P/8f/x//L/8v/y//H/7//x//P/9//5//b/9P/y//H/9P/z//b/+f/z//P/
8//0//T/9P/0//T/9//4//j/+f/3//X/8//z//X/9v/2//T/9f/1//b/9v/1//X/9f/1
//j/+f/6//v/9//2//f/9//5//f/9//3//j/+f/6//z/+f/5//n/+P/4//r//P/+//r/
+v/5//f/+v/5//r/+//8//z//f/+//7//v/+//3//f/8////AQAAAP//AQABAAMAAwAD
AAIAAAABAAIAAwACAAMAAwADAAUABAAFAAgACQAIAAkACAAKAAkACAAHAAYABwAJAAsA
CAAIAAkACAAKAAgACQAKAAgABwAIAAgACQAJAAoACAAKAAoACAAKAA0ACAAFAAIABAAG
AAkACwAIAAcABgAFAAYABgAHAAYABQAFAAUABQACAAEAAAD+/wEAAQABAAIAAQABAAEA
AQABAAEAAAD///7//v/+/wEA/v/9//v/+v/9//3//f/9//z//P/7//r//v/+//z//P/8
//z//P/8//z//P/7//r/+//8//3//v/9//z/+//7//3//f/9//3//v/+///////9//3/
/v///wEAAAAAAAAA/v/8//v/+//9//3///8AAAAAAAACAAMAAQD///7//P/9//7////+
//z//P/+//7////////////9//3//f/9//v/+//5//n//P/7//v//P/8//z/+//7//z/
+v/7//3/+//6//r/+//7//v/+v/5//z//P/8//3/+v/4//j/9//4//j/+P/5//j/9//2
//X/8//1//X/9v/4//r/+v/7//r/+f/4//n//f/9//v/+f/5//n/+f/5//X/9f/z//b/
+P/6//z//v/8//r/+P/2//j/+v/8//7//P/8//z/+//9//3//f///wQABAADAAEA/v/+
//////8CAAIABQAFAAMAAwADAAMAAwADAAMAAwAGAAYABwAIAAkACAAFAAQACQAJAAkA
CgAKAAoACQAIAAoACwAMAAwACgAKAAkABgAEAAIAAQAAAP7///8AAAMA/P/7//n/+f/7
//r/+v/6//3//f/8//r/9//2//b/9//7///////9//v//f/9//n/9//6//z//P/8////
/v/9//v//v8IABIAIgA4AE4AYgB3AIsAmwCjAKkAqQCcAIkAcgBVADoAIQAQAAQAAgAE
AAEAAwAHAAQA/P/2//P/8//z//T/+v/9//z//f/8//v/+v/5//n/9//3//j/+//8//z/
+//6//n/+v/5//n/+v/7//3//f/7//3////5//n/+f/6//v//P/9//7//f/8//r/+f/6
//v//P////z//P/7//j/9//3//j/+P/8//3//v////z/+//6//n/+f/6//3////9//v/
+//7//r/+f/4//j/+//9////AAD7//r/+f/4//r//v8BAAMAAAD9//z/+//9//7/AAAC
AAEAAgADAAMAAAD+/wAAAQADAAMABgAHAAYABQAEAAIABAAFAAYABwAKAAsACwALAAgA
BgAGAAgADAAMAA4ADgANAAsACQAHAAcABwAIAAkACwAMAA4ADgAMAAgABwAGAAgACQAM
AA4ADQALAAoABgAGAAYABAAGAA0ACgAJAAgABgAEAAMAAQACAAMABAAFAAIAAAD///z/
/f///wEAAwABAAEAAQAAAP///f/7//r//P/9//7////9//3//P/7//j/+P/4//v//f/9
//z//P/8//v/+v/5//n/+v/6//r/+v/6//j/+P/2//b/9v/2//n/+v/6//r/9//2//X/
9P/3//j/+f/7//n/+f/5//n/9v/2//f/9//5//n/+v/7//r/+P/3//b/+f/6//z/////
//n/9f/2//T/+P/6//z//v8AAAAAAAD///z/+//6//v///8AAAAA///8//z//f/9//z/
/P///////P/7//r/+f/7//v/+//7//3//P/8//z/+//6//f/9v/7//v/+//8//r/+v/5
//j/9v/3//j/+P/9/wAAAgACAAUABgAIAAoABwAJAAsADwAMAAsACQAJAAUAAgAAAP7/
/v/9//v/+P/3//b/9v/3//n/+f/5//v/+f/5//n/9//3//b/9P/2//j/+//8//3///8C
AAoAFAAmAEAAXAB2AIkAlwCfAKMAoQCZAIwAdQBaAD8AJgARAAQAAAACAAAA//8BAAEA
/v/6//b/8f/v//H/9v/2//X/9v/7//n/+f/5//n/+P/1//T/9P/2//j/+f/5//j/9//4
//f/9//4//n/+//5//f/+f/7//X/9f/1//b/9//4//n/+v/4//j/9//3//n/+f/5//v/
+f/6//r/+P/2//X/9f/0//b/9//4//n/+P/3//b/9f/1//b/+f/7//v/+f/5//n/9v/1
//T/9P/2//n//P/+//v/+v/5//j/+f/8//7////9//v/+//7//v/+v/6//r//v8AAAIA
AwAAAP7/AAABAP////8CAAMABQAFAAUABAAEAAUABgAHAAkACwAMAA0ACQAGAAUABgAJ
AAoADQAOAAwACwAKAAkABwAHAAgACQAJAAoADAAMAAkABgAGAAYACQAJAAsADAALAAkA
CAAEAAQABAACAAQACwAIAAcABgAEAAIAAQD//wEAAQABAAEA///+//7//P/7//v/+//7
//v/+//7//r/+P/3//b/9v/3//f/9//3//f/9//2//X/9P/0//T/9//3//f/9v/2//X/
8//x/+//8P/y//P/9P/2//b/9P/0//L/8v/y//L/9P/0//P/8v/y//L/8v/y//b/9v/2
//f/9f/1//X/9f/2//b/9//3//n/+f/6//v/+f/4//j/+P/2//b/9//5//r/+f/6//r/
+f/4//n/+f/7//v//P/8//r/+v/6//j/+P/4//r/+v/7//v/+//7//r/+f/4//f/+P/5
//j/+f/5//f/9v/2//f/+P/4//n/+//4//j/+f/3//b/9v/3//j/+f/5//n/9v/0//L/
8f/0//T/9v/3//n/+P/3//f/9v/1//T/8//1//n/+//+//r/+P/0//H/9P/1//b/+f/7
//v/+f/3//b/9f/0//P/9f/5//n/+v/3//b/9f/0//b/9v/2//b/9v/2//b/9v/1//T/
8//y//X/9v/3//j/9//2//X/9P/1//b/9//4//b/9v/2//b/9f/0//P/8v/z//T/9f/2
//X/9P/z//L/8//0//X/9v/0//T/9P/0//H/8P/v/+7/8P/y//T/9v/z//L/8f/w//P/
9P/1//b/9f/0//P/8v/w//D/8P/w//P/9P/1//b/9P/y//D/7v/v//D/8f/y//T/9P/z
//P/8//z//X/+P/6//n/9//2//T/9f/1//b/+P/7//v/+//5//n/+f/5//n/+f/5//n/
+f/6//v//v/9//r/+f/7//n/+f/6//v//v/+//7//v/8//z/+//6//z//f/8//3/+f/4
//f/8f/x//H/8//u/+3/6//r/+v/6P/o/+j/6f/q/+r/6f/p/+j/6P/p/+v/6//r/+n/
7f/x/+3/6f/p/+b/5P/k/+b/6f/q/+v/7//0//j/AAAMACAAPABWAGsAgwCbAKcApwCj
AJ4AjQBwAFEANAAbAAQA9v/y//D/7f/t/+3/7P/o/+L/3//l/+X/4P/i/+f/5v/l/+f/
5//n/+f/5v/j/+L/4v/k/+b/5//n/+T/4//k/+P/4//k/+X/5//l/+P/5f/n/+P/4//j
/+T/5//o/+n/6v/n/+b/5P/j/+T/5f/m/+n/6//s/+z/6v/n/+X/5P/i/+b/5//o/+n/
6f/p/+n/6f/m/+b/6P/p/+v/6f/p/+n/5//n/+f/6P/r/+3/7//w/+3/7P/r/+r/6v/s
/+3/7f/v/+3/7f/t/+3/7P/s/+z/7v/w//L/8//y//D/8v/z//H/8f/0//X/9f/1//X/
9P/z//P/8//z//f/+f/6//v/+f/2//X/9v/4//j/+v/6//v/+//7//v/+P/3//f/9//4
//r//f/+//3/+v/6//r/+f/5//v//P/9//3//v/8//r/+v/4//r/AAD+//7//v////7/
/v/9//3//f/9//3////+//7//P/6//n/+P/3//r/+//8//z/+//5//f/9v/3//f/9//3
//f/9//2//X/9P/0//T/9//4//n/+f/6//n/9//1//P/8f/y//L/8v/0//T/8v/y//T/
9P/0//T/+P/4//f/9v/2//b/9v/2//b/9v/2//f/+f/5//n/+f/3//b/9v/1//j/+f/7
//3//P/6//n/+P/2//b/9//5//r/+f/6//r/+P/4//r/+//5//n/+v/6//v//P/9//z/
+v/6//z//P/7//v/+//7//v/+//7//v//f/9//v/+//7//n/+P/4//f/+P/4//n/+v/4
//n/+//5//j/+P/5//r/+//7//v/+v/4//b/9f/3//j/+//9//z/+v/4//f/9//3//f/
9//3//n/+f/6//r/+v/4//f/+f/5//n/+//9//3/+//5//f/9//3//f/9//5//3/+v/5
//j/9//2//j/+P/4//j/+f/6//v//P/8//z//P/7//z//f/+/wEAAQAAAP7/+//7//z/
/v///wIAAgAFAAUABAADAAIAAQACAAMABAAFAAMAAgACAAIABgAGAAQABAAHAAcABwAI
AAkACgAKAAoACgALAAwADAAJAAgABgACAAEAAAAAAAAA+f/5//n/+//0//P/8f/x//P/
9P/2//j/+P/3//X/8v/y//L/8//1//f/+f/3//X/7//v//P/8//1//r//P/6//b/9f/2
//P/9/8AAAwAGgAuAEQAWgBwAIcAmwCpALEAswCvAKAAgQBeAD8AIgALAP7//v/+//z/
/f////v/9P/w/+z/6//t/+//8v/4//n/+v/1//T/8//y//H/8//z//X/+P/3//b/9P/x
//L/8//2//f/+P/4//j/+f/2//P/9P/1//X/9//5//z/+f/4//f/9v/3//j/+P/5//n/
+f/5//v/+v/6//n/9v/4//n/+//8//v/+f/3//X/9v/3//j/+f/4//j/+v/7//j/9f/0
//P/9//5//v//v/8//v/+v/4//j/+v/8//7//f/+//7//f/8//n/+P/3//z//v8BAAQA
AgACAAIAAQACAAAAAgADAAMAAwAGAAcABgAFAAQAAgAEAAcACgANAAwACwAJAAcACQAI
AAkADAAMAAwADgAOAA0ACwAJAAcACQALAA4AEQANAAwADAAKAAwACgALAAwADQANAA8A
EAAPAA0ADAAIAAkACgAJAAwADgAKAAgABgAGAAYABwAHAAcABwAHAAcABQAEAAQAAgAE
AAUABgAHAAUAAwABAP7/AQABAAEAAgABAAEAAQABAAAA///9//v/+v/8//7/AwAAAP//
/f/8//7//f/8//v//P/+////AAD///7/+//6//z//P/8//z/+//6//j/9v/4//r//P/+
//7//v/+/////f/9//3//f/9//7/AAABAP////8AAAEAAQAAAAAAAAAEAAYABwAIAAYA
BAACAAAAAQACAAMAAwABAAEAAQADAAQABAADAAEAAQACAAQABQACAAAAAQD//wAAAQAC
AAMAAgABAAAA//8BAAAAAAAAAAIAAgAAAAAAAAD///7//v8BAAIAAgACAP////////7/
AQAEAAYABgAKAAwADwASAA4ADwAQABMADgANAAsACwAHAAQAAgAAAAEAAQAAAP7//f/8
//z//f////v//f//////AQABAAEAAQD+//b/+P/8//3/AAAFAAkADgAUAB4AMABEAFoA
cgCLAJ0AqQCrAKMAkwCAAGsAUAA1ACAADwAAAPr//P8AAP3///8BAAAAAAAAAPv/+f/7
//z/+P/5//z//f////////////3/+//7//z//v8AAAEAAQABAAEAAwADAAAAAAAAAAEA
AQD//wEAAwD///////8AAAIAAgACAAIABAAEAAMAAwAAAP///v///wEABAAGAAYABAAD
AAMAAgADAAMAAwADAAMAAwADAAMA///+//////8DAAMABQAHAAYABQAEAAQAAwADAAMA
AgACAAQABgAIAAcACAAIAAcABwAFAAUABQAGAAYABwAIAAkACgALAAsACwAKAA0ADwAM
AAsADQANAA4ADwAQABAADgAPABAAEQAVABcAGAAZABgAFgAWABgAFwAWABcAFgAXABcA
FwAXABMAEwAUABUAEwAUABYAFgAVABIAEgASABMAEwAVABYAGAAXABcAFAASABIAEAAS
ABUAEgARABAAEQAQABAADwAOAA0ADAALAAwADAANAAwACAAHAAYABQAFAAUABQAEAAYA
BQAEAAQAAwADAAMAAwAGAAcABwAHAAEAAAD//wEAAwADAAIAAgADAAMAAwADAAEAAAD+
//z/AQAEAAUACAAGAAQAAgAAAAMABAAEAAQABgAGAAYABgAFAAQAAwADAAQABQAGAAcA
BAAEAAUABQAFAAUABgAHAAcABgAGAAYABQAEAAQABQAJAAkACwAMAAsACgALAAsACQAJ
AAoACgAKAAoACgAIAAcABgAHAAYABQAFAAUABQAHAAcABwAHAAkACQAHAAcACQAHAAYA
BgAGAAYABQAFAAgABgAHAAkABgAEAAMAAwAEAAUABQAFAAcABgAFAAUAAwACAAMAAwAG
AAYABgAHAAYABQAEAAMAAQADAAMABAAFAAYABQAFAAQAAwACAAMACAAJAAgABwAEAAMA
AgABAAEA//8FAA4ACwAKAAkACAAFAAQAAwACAAMABAAFAAYAAwACAAEAAAADAAQABQAG
AAYABgAGAAYAAwACAAEAAAABAAIAAwAEAAIAAgACAAIABAAEAAQABAACAAIAAgACAAIA
AgACAAIABAAEAAQABAADAAIAAQAAAAEAAgADAAQABAAEAAQABAADAAIAAQAAAAMABAAF
AAYAAwACAAEAAAABAAIAAwAEAAQABAAEAAQABAAEAAQABAAFAAYABwAIAAgACAAHAAcA
BwAHAAkADAAKAAkABwAGAAgACQAJAAoADAAPAA8ADwANAA0ADQANAA0ADQANAA0ACgAK
AAoADAAMAAoACgANABAAEQATABUAFQAUABMAEgATABQAFAAUABQAEwAQAA8ACwAKAAkA
AwAEAAUACAAEAAIA///+//3//f/+////AQADAAIAAAD///z//P/9////AQD//wMABQD/
//3/+f/5//7/AgACAAAA/f8AAAMABQAKABQAIAAwAEoAZAB4AI0ApwC3ALkAtQCtAKAA
iwBsAE0AMgAbAAoABAAGAAYABQAJAAsAAgD6//j/9f/1//f/+v/6//v//v////7//f/8
//v/+f/3//f/+P/7//7/AAABAP3/+//7//n/+f/6//v//f/7//n/+//9//r/+//8//7/
/P/8//z//P/7//r/+P/3//r/+//8/////f/+//7//P/7//v//P/8/////////////P/7
//r/+f/6//z/AAADAAEA/f/7//n/+v/7//z//v/8//3//v/+//z//P/8//z//v8AAAEA
AQD///3//f/9//7//v///wAAAgAEAAYABwAEAAAAAAD//wIAAwAHAAkABgAFAAQAAgAE
AAUABgAHAAgACQAJAAkABgAEAAQABgAJAAoADQAOAA0ACwAJAAcABgAHAAkACwAJAAoA
DAAMAAoABgAFAAQABwAJAA0AEAAPAA0ADAAIAAgACAAGAAgADQAKAAkACAAHAAYABgAF
AAgACQAKAAsACQAIAAgABgADAAMAAwADAAUABQAFAAQAAgABAAAAAAACAAMABAAFAAQA
AwABAP///f/+////AwABAAEAAAAAAP7//f/8//v//P/+////AAABAAAA/f/8//z//P/8
//z//v/+//3//P/8//z//P/8/wEAAgADAAUAAgABAAAA///8//z//f/9//7///8BAAMA
AgAAAP///v8AAAIABQAJAAcAAwABAP7/AQACAAUABwAGAAUABQAEAAIAAgACAAAAAAAA
AAIAAgABAAEAAQABAAEAAQABAAEAAwADAAEAAQABAP///v/+/wEAAgACAAMAAgD+//3/
/f////7//v////7////////////+//3//f8AAAAAAgADAP///P/5//f/+v/7//z//f/9
//////8AAP///v/7//n/+v/7//z///8AAP///P/5//r/+//8//3/AwD///3//P/8//z/
/P/8//7//v/+//7//f/8//v/+v/6//r/+v/6//7/AAACAAQAAQD///7//f///wEABAAE
AAEA///+//7/AAABAAMABAAFAAUABQAFAAUABQAFAAUABgAHAAgACAAGAAYACAAIAAQA
BAAHAAcACQAKAAsADAAMAAwADAANAA4ADgAOAA4ACwAGAAMAAAAAAAAA+//7//v//f/4
//f/9//3//f/9v/4//j/+f/5//b/9P/z//L/8//1//j/+f/5//n/+f/5//P/7//v//b/
+v/6//j/+//8////AQAEAA4AHgAuAEQAYAB2AIcAmwCrALEArwCnAJQAeQBcAEMAKAAR
AAIA/P/8//7/AQADAAMA/v/2/+r/5f/r//X/+P/6//3//v/5//f/9//3//f/9//1//X/
9v/3//j/+P/3//X/9f/3//f/9v/2//b/9//3//X/9//5//f/9//3//j/9v/2//b/9v/2
//b/9f/1//b/9//4//v/+v/6//n/9v/3//f/+P/4//n/+f/5//n/+P/3//b/9f/2//j/
/P////v/9//1//P/9v/3//j/+v/4//n/+v/6//b/9v/2//b/9//6//z//f/7//n/+f/5
//r/+v/7//z//f/+///////8//r//P/9//7///8DAAUABAADAAIAAAABAAMABQAHAAgA
CQAJAAkACAAGAAYACAAMAAwADgAOAAwACwAKAAkACAAJAAsADQAMAAwADQAMAAsACAAI
AAgACgALAA4AEAAOAAsACQAEAAYACAAIAAwADgAKAAgABgAHAAYABgAFAAcABwAHAAcA
BAACAAEA/v///////////wAAAQACAAIAAQD///3//P////////////3//f/8//v/+f/6
//v////+//3/+//6//j/9//2//X/+f/8//7/AAAAAP7/+v/4//n/+v/7//z//P/8//v/
+v/4//j/+P/4//z//P/8//3/+//7//v/+//8//z//f/9//3//f/+///////8//z//f/+
////AAD+//7//v/9//v/+//7//3/AgAEAAUABQABAAAAAAD//wAAAAADAAMAAgABAAAA
/////////////////v/+//7//f/8//n/+P/7//v/+//8//3//v/+//7//f/9//3//P//
/wIABAAEAAUABgAIAAoACgANABAAFQAPAA0ACgAJAAUAAgAAAP7///////7//P/4//b/
9f/1//n///8DAP///f/9//v/9f/z//b/9v/2//r/+//4//v//f/8/wQAEAAcADAATABs
AIMAlQCjAKsArwCtAKIAiwBuAFEAMAAXAAYA/P8AAAYAAQD7/wMACAACAPj/9f/z//P/
9P/2//P/9P/5//f/9//3//f/+f/3//f/+P/7//z//P/7//n/9//3//X/9//4//n/+//7
//n/+//9//f/9//3//j/+v/6//r/+v/4//j/9//3//j/+f/6//3//P/8//v/+P/5//n/
+v/6//v/+//7//v/+P/3//b/9f/3//j/+//9//v/+f/5//n/+f/5//n/+v/6//v//P/8
//f/9v/1//T/9//6//z//f////3//f/9//3//P/8//z//f/+///////+//z//v///wIA
AwAHAAkABwAHAAcABgAEAAUABgAHAAkACwAMAA0ACgAIAAgACgAMAAwADgAOABAADwAO
AA0ACQAJAAoACwALAAwADgAOAAsACAAIAAgACwALAA0ADgANAAsACgAGAAYABgAEAAYA
CwAIAAcABgADAAIAAgABAAEAAQABAAEAAwACAAIAAAD9//3//f/9//////////7//f/7
//n/+P/7//v/+//7//j/9//1//P/8//0//X/+f/5//n/+P/4//b/9f/0//P/9f/2//b/
9v/2//b/9P/0//b/9v/2//b/+P/4//f/9v/1//T/8//y//f/+P/5//v/+//7//v/+//4
//j/+f/5//n/+f/6//v/+f/4//j/+P/7//z//v8BAAAA/f/8//r/+P/4//r/+//9//3/
/v/+//n/+P/3//T/9v/4//z//v/8//v/+v/5//n/+f/5//n/+f/5//f/9//5//f/9v/2
//n/+v/6//v/+v/2//X/9f/2//b/9//5//r/+//7//v/+P/2//T/8//1//b/+f/7//j/
9v/0//P/9P/1//b/9//3//n/+f/6//j/+P/2//X/9v/3//j/+//6//n/9v/z//P/8//z
//P/+//9//v/9v/2//b/9v/2//f/+P/5//r/+f/4//f/9v/0//T/9P/0//f/+P/5//r/
9//2//X/9P/3//j/+f/6//f/9v/1//T/9P/0//T/9P/2//j/+v/8//n/+P/3//b/+P/4
//j/+P/2//b/9v/2//T/9P/0//T/9v/2//b/9v/2//b/9v/2//j/+P/4//j/9//2//X/
9P/2//b/9v/2//j/+P/4//j/9//2//X/9P/2//b/9v/2//T/9P/0//T/9v/2//b/9v/5
//n/+v/7//r/+//9//z//v/9//3//v/9//3//v/+////////////AAABAAIAAwACAAEA
AAD+/wAAAAACAAIA/v/+/wEAAQADAAQABQAGAAcACAAJAAsACgAIAAYABAAGAAQABAAE
AAIAAAD5//f/9f/3//L/8f/y//P/9P/0//P/8v/y//H/8//y//L/8v/x//H/8v/x/+3/
8f/z//P/9f/3//f/9P/u/+r/7v/1//T/8//1//r/AAAKABoALABCAFoAcwCJAKEAsQCx
AKkAnACFAGQARQAsABcABAD4//T/8v/t/+v/8f/w/+j/5v/p/+n/6f/q/+j/5//o/+v/
7P/t/+7/7//t/+v/6//s/+3/7v/u/+3/7v/v//L/8//x//D/7//v//D/7//y//X/8P/v
/+7/7v/s/+z/7P/s/+3/7v/u/+//7P/r/+r/6//t//D/8v/y/+//7//w//D/8P/v/+7/
7f/w//H/8v/z//D/7v/u/+3/8P/v//D/8f/v/+//7//w/+3/7f/t/+z/6//s/+3/7v/u
//D/8f/x//P/8f/x//H/8P/w//H/8v/y//L/8v/x//P/8v/1//f/9v/1//f/9//4//n/
+v/6//j/+f/6//v/+v/7//v/+//9//z//f8AAP7//P/8//r/+//7//v/+//5//n/+v/7
//n/+v/8//z/+//4//j/+P/5//n/+//8//7//f/9//r//P/8//r//P8BAP7//f/8//z/
/P/9//3//P/7//r/+f/8//z//f/8//r/+f/4//f/9//3//f/9v/4//f/9v/2//T/8//y
//H/9P/1//X/9f/w//D/8P/z//H/8f/w//D/8//z//P/8//v/+7/7P/q/+7/8P/w//L/
8v/y//L/8v/y//D/7f/q/+z/7v/w//L/8f/w/+//7//x//P/9f/3//P/8v/y//H/8f/x
//L/8//2//b/9//4//f/9v/2//f/+P/3//j/+P/3//b/9//3//b/9f/1//T/9P/2//j/
+P/2//T/9P/y//P/8//z//P/9f/1//X/9f/1//X/8//z//b/9f/1//b/9f/0//L/8f/0
//L/8//1//T/8v/x//H/8P/x//H/8f/y//L/8v/z//H/8P/x//H/8//y//H/8f/w/+//
7v/t/+7/8f/y//T/9P/0//L/8f/w/+//7v/v//P/8//x/+//8f/x//H/8f/r/+v/7f/u
/+//8P/x//L/8f/w/+//7v/w//D/8P/w//H/8v/z//T/9P/0//T/9P/1//b/9//4//X/
9P/z//L/8//0//X/9v/4//j/+P/4//b/9v/2//b/+f/6//v//P/7//r/+f/4//r/+v/6
//r/+//8//3//v/+//7//v/+//z/+v/4//b/9f/0//P/8v/w//D/8P/w/+//7v/t/+z/
7v/u/w==
         </WaveFormData>
      </LeadData>
      <LeadData>
         <LeadByteCountTotal>10000</LeadByteCountTotal>
         <LeadTimeOffset>0</LeadTimeOffset>
         <LeadSampleCountTotal>5000</LeadSampleCountTotal>
         <LeadAmplitudeUnitsPerBit>4.88</LeadAmplitudeUnitsPerBit>
         <LeadAmplitudeUnits>¦ÌV</LeadAmplitudeUnits>
         <LeadHighLimit>2147483647</LeadHighLimit>
         <LeadLowLimit>268435456</LeadLowLimit>
         <LeadID>II</LeadID>
         <LeadOffsetFirstSample>0</LeadOffsetFirstSample>
         <FirstSampleBaseline>0</FirstSampleBaseline>
         <LeadSampleSize>2</LeadSampleSize>
         <LeadOff>FALSE</LeadOff>
         <BaselineSway>FALSE</BaselineSway>
         <ExcessiveACNoise>FALSE</ExcessiveACNoise>
         <MuscleNoise>FALSE</MuscleNoise>
         <LeadDataCRC32>3201094776</LeadDataCRC32>
         <WaveFormData>
AAAAAAAAAAD9//r/9//0//f/+P/5//r/9//2//X/9P/y//L/8v/y//T/9v/4//r/9//2
//X/9P/0//T/9P/0//L/8v/y//L/9f/2//f/+P/4//j/+P/4//X/9P/z//L/9f/2//f/
+P/3//b/9f/0//L/8v/y//L/9P/2//j/+v/4//b/9P/y//T/9v/4//r/9//2//X/9P/2
//b/9v/2//f/+P/5//r/9v/0//L/8P/y//T/9v/4//f/9v/1//T/9P/0//T/9P/2//b/
9v/2//L/8P/u/+z/7//y//X/+P/3//b/9f/0//L/8v/y//L/8v/y//L/8v/w/+7/7P/q
/+z/7v/w//L/8P/w//D/8P/u/+7/7v/u//H/8v/z//T/8f/u/+v/6P/s/+7/8P/y/+//
7v/t/+z/7f/u/+//8P/y//L/8v/y/+//7v/t/+z/7v/w//L/9P/w/+7/7P/q/+z/7P/s
/+z/7v/w//L/9P/w/+7/7P/q/+7/8P/y//T/8v/y//L/8v/v/+7/7f/s/+//8P/x//L/
7//u/+3/7P/t/+7/7//w/+//7v/t/+z/7f/u/+//8P/z//T/9f/2//P/8P/t/+r/7P/u
//D/8v/x//D/7//u/+3/7P/r/+r/7f/w//P/9v/y//D/7v/s/+7/8P/y//T/8//y//T/
9P/5//n/+f/6//z//v8AAAQABQADAAMAAgAGAAkACAAJAAQAAwAAAPr/+//7//n/+P/0
//T/9f/3//f/9f/1//X/+f/5//j/+f/0//L/8f/w/+z/6//r/+3/6//t/+//8//w/+3/
7P/o/+n/6v/t/+7/6v/p/+v/6v/r/+v/6f/m/+j/5//m/+f/5v/l/+f/5f/s/+7/7v/u
//D/6v/m/+L/4P/e/+D/5//k/9//3v/a/9P/0//a/+L/8/8FABYALQBGAFwAcwCNAJ8A
pwCkAJoAkgCFAHwAbgBdAFIATABIAEUASgBMAEkARAA7AC0AIAAZABIAEQASAA4ACAAA
APv/9//0//H/7//t/+v/7P/t/+3/7v/q/+j/6P/m/+j/6P/p/+n/5//n/+r/6//o/+f/
5v/j/+f/5v/o/+z/6v/p/+r/6P/r/+v/7P/u/+n/5v/l/+P/5f/o/+b/5v/o/+r/7P/v
/+z/6//o/+X/5f/o/+v/7v/r/+v/6v/r/+n/6f/p/+j/6v/q/+z/7v/s/+n/6P/l/+n/
6f/r/+3/6v/q/+3/7v/r/+r/6f/o/+r/6v/r/+7/7P/s/+z/6v/s/+7/8f/x/+7/7//w
//D/8P/v/+7/7f/v//H/8//1//T/8//x//D/8//1//j/+//5//j/9//4//b/+f/5//n/
+v/8//7/AgD//////v/8/wAAAgAEAAYABAADAAYABwAIAAgABwAGAAcACAAJAAoACQAK
AAcABAAHAAkACgAMAAkABwAGAAQAAgADAAMAAgD///////8AAAAA///+//3///8CAAMA
BAABAAAAAQABAP7/AAD///z/+//7//z//f/+//z/+v/4//r/+//6//v/+v/6//v//P/9
//3//f/7//v//f/9/////v/7//n/9f/6//z//f8AAP7//P/7//r//P/+//7//v/9//3/
//8CAAEAAAD9//v//P/7//v/+//6//r/+//+//r/+//8//n/+f/5//r//P/4//f/9f/z
//j/+v/6//v/+f/3//f/9v/1//b/9v/z//L/8//1//j/9//1//P/8P/y//P/9v/4//b/
9f/1//T/9P/0//T/8//z//P/9P/1//L/8f/w//D/8//z//T/9f/w//D/8f/x//D/8P/v
//D/7//u/+//8f/v//D/8P/v//L/9P/z//P/8f/x//H/8//y//P/8v/v//j/9//y/+7/
7v/u/+7/7v/y//T/9v/4//f/9v/1//T/9v/2//n/+v///wEAAwAGAAMAAgABAAIACQAL
AA8AEgAPAA0ABwADAAMABQAFAAIAAgADAAIAAgD6//j/9//3//r/+//+/wEAAAD9//n/
9//3//b/9v/2//b/9f/1//f/8f/v/+3/7f/y//X/+v/8//f/9P/z//D/7f/t//D/8P/y
//P/8v/w//H/7//t/+3/8P/x//X/9f/y//L/7v/q/+r/8P/2//j/+P/4//T/7f/m/9//
2v/a/93/4//q//j/AwANABoAMQBKAGgAiQClALUAtwCqAJgAiAB9AHQAagBnAGwAagBo
AGMAXABWAFEASgBFAD8AOgAxACYAIQAYAA4ACAAEAAEA///+//7//f/8//v/9v/1//P/
8v/z//T/9//4//X/9P/0//P/8v/z//f/+f/4//f/9v/z//H/7v/u//D/8//1//n/+v/4
//X/8//y//L/8v/0//X/9P/2//P/8v/x//D/7//v//T/9//4//n/8//y//H/8P/w//H/
8f/z//P/8//z//L/7//s/+v/6v/u/+//8v/z//H/7//v/+//7v/u//H/8v/z//T/9f/2
//L/8P/v//D/8//2//n/+v/2//T/8//v/+//8f/z//T/+P/5//r/+//4//f/9v/1//n/
/f8AAAQAAgD///3/+//9//7///8CAAQABwAHAAcABQAEAAMABAAIAAsADQAOAA0ADAAL
AAoACwALAA8AEQASABIAEQAQAA0ADAALAAoADQAQAA8ADgALAAkABgAEAAMAAwAEAAQA
BwAJAAoACgADAAEA///+/wIAAwAEAAUAAQAAAP3/+v/6//r//P/9////AgACAAAA/v/9
//3//f8BAAIAAwAEAAEA///7//n/+f/6//z//v/////////9//v/+//5//n//f///wIA
AwAAAP7/+//6//v//P/+/wAA/v8AAAAAAAD8//n/+P/4//3/AAABAAMAAgD///3/+//6
//r/+//+/wAAAAAAAAAAAAD+//7/AQACAAMAAwADAAQAAgAAAP7//v8BAAEAAwAEAAQA
AwD+//v/+f/7//v/+P/7//3//f/+//f/9v/2//f/+v/7//7/AQADAAEA/v/9//r/+P/3
//b/9f/1//b/+f/3//f/9//5//7/AQAGAAgAAgAAAAAA/v/9//3/AAAAAAIAAwACAAAA
+//3//P/8f/3//n//v////7//P/4//b/9P/0//j//P/+//7/+v/z/+z/5f/g/+D/5f/r
//b/AgANABsALgBFAFwAdACPAKkAtwC1AKYAkgCCAHUAbABoAG0AdAB2AHIAaQBgAFQA
SwBGAD0ANQAwACsAKAAhABoAEgAKAAQAAQD///7////////////6//n/9//2//n/+v/9
//7/+//6//r/+f/1//X/+P/5//r/+//8//v/+v/2//X/9v/5//v///8AAP7/+//5//j/
9v/2//j/+f/9/wAA/v/+//r/+P/2//X/+P/7//z//f/8//z//P/8//v/+//6//v//P/9
//7//v/7//j/9//2//r/+//+/////f/7//v/+//2//b/+f/6//3//v///wAA/P/6//n/
+v/7//7/AQACAP///v/+//v/+f/7//3//v8CAAMABAAFAAIAAQAAAP//AwAFAAYACAAK
AAkACQAJAAgACAAIAAoACwAPABAAEQAPAA4ADQAOABEAEwAUABQAEgASABIAEgAPAA8A
EwAVABgAGAAXABYAFQAUABMAEgAWABgAFgAUABIAEQAPAA4ADAALAAsACgALAA0ADgAO
AAkABwAFAAQACAAJAAoACwAIAAgABgAEAAIAAgAEAAUACAAMAA0ADAAIAAUAAwABAAUA
BgAHAAgACgAJAAYABQADAAQABgAIAAoACwAMAAsABgAFAAIAAQAFAAcACgALAAsACgAI
AAgABgAGAAcACAAJAAwADQAOAAgABQAEAAQABwAKAAsADQANAAsACgAJAAcABgAGAAgA
BgAJAAwACwAIAAUAAwACAAQABwAJAAsACQAIAAUAAwADAAMABQAGAAkACgAKAAcAAwAB
AAAAAAADAAUABwAIAAYAAwACAAAAAQABAAIAAgADAAQABQAFAAIA///9//v//f///wEA
BAABAP///v/9//3//v8AAAEABQAGAAYACAACAP7//P/7//z//v//////AAAAAP3/+//9
//3//f///wEAAwADAAEA+v/5//r//P///wAAAQACAP///v/9//z//P/8//z//P/+//7/
/v/+//z/+v/4//b/+v/8//7/AAD///7//f/8//r/+v/6//r/+//8//3//v/6//j/9v/0
//j/+v/8//7//P/8//z//P/7//r/+f/4//n/+v/7//z/+v/4//b/9P/2//j/+v/8//v/
+v/5//j/9v/2//b/9v/5//r/+//8//r/+P/2//T/9v/2//b/9v/4//j/+P/4//r//f/+
/wEAAgADAAUABgADAAIAAwAFAAgACwANAA8ADQAJAAcABQAFAAUAAgABAAMAAwAEAAEA
/P/6//n/+f/7//3///////v/+P/3//X/9P/0//T/8v/z//P/9f/x/+//7f/t/+7/8v/2
//f/9P/w//D/7v/t/+r/7P/r/+v/7f/t/+z/7f/p/+X/4//k/+f/7f/v//D/8P/s/+j/
6P/o/+j/7v/y//L/7v/r/+b/3f/U/9T/1f/X/+D/7P/7/wUAEgAjADgAVABxAIsAmwCh
AJ4AkAB8AGkAXABOAEkATABSAFIAUwBOAEYAOwAyACsAJQAkACEAGgAVAA4ABAD8//b/
8//x//D/7//v/+//7//q/+n/5//m/+j/6P/q/+r/6v/q/+v/6//l/+P/5P/j/+X/5//p
/+n/6f/m/+b/6P/l/+X/5//m/+j/5//n/+j/5//m/+f/5//q/+z/6f/o/+X/5P/j/+P/
5f/n/+f/5//l/+b/5//o/+b/5f/j/+P/5//p/+v/7P/q/+j/6P/o/+j/5//o/+f/6P/n
/+j/6f/j/+L/5P/k/+b/6P/q/+z/6v/o/+f/6P/q/+z/7v/u/+//7v/u/+v/6f/p/+n/
6P/s/+3/7v/v/+7/7f/s/+v/7f/v//D/8v/0//P/8//z//P/8v/x//L/8//3//j/+f/3
//b/9f/2//j/+//9//7//v/+//7//v/8//v//v///wMABAAEAAQAAwACAAEAAAADAAYA
BQAEAAYABQADAAIAAAD//////v8AAAMABQAGAAEA///9//z//f/9//3//f/+//7//P/6
//f/9v/3//f/+v/+/////v/7//n/+P/3//z//P/8//z//P/7//j/9//1//T/9P/0//n/
+//9//3/+f/5//f/9//4//n/+//7//3//P/6//r/+P/4//n/+v/7//7///8AAPz/+f/4
//j//P/+//7///8BAP///v/9//n/+P/4//r/+v/9/wAA///6//f/9f/0//b/+f/7//3/
/f/8//n/9//2//X/9v/2//j/+v/7//n/9f/z//L/8v/2//f/+P/4//f/9f/1//T/8v/x
//H/8P/0//b/+P/5//X/8//y//H/8v/z//T/9v/4//f/9//3//H/8P/w/+//8v/0//X/
+P/0//D/7v/t/+//8v/0//X/9P/0//H/7//v/+//7//x//X/9//3//X/7v/r/+z/6v/u
//D/8v/0//T/9P/0//T/9P/0//T/9P/3//r/AAAEAAQAAQD+//z//v8AAAIABgAHAAcA
CQAKAAgABwACAP////8DAAUABAD///3/+f/2//P/9P/2//n/+//7//3////8//n/9f/z
//X/9v/4//r/9f/x/+7/7f/q/+v/7P/v//D/8f/0//T/7//s/+v/6P/q/+v/7//w/+7/
6//m/+D/4//l/+f/6//t/+3/8P/v/+b/6P/q/+z/7v/u/+7/7P/o/+T/4v/f/9z/3f/e
/97/3f/f/+T/7P/5/wcAHgA7AFoAdACLAJkAmwCVAIoAfAByAGsAYgBaAFcAVABOAEgA
RQBEAEYARQBCADsAMwAmABcADAAHAAQAAAD+//v/+f/4//j/9P/x/+7/6//s/+3/7f/u
/+7/7v/w//D/7P/q/+n/5//o/+v/8f/1//H/7//t/+n/6//q/+z/8P/u/+3/7v/s/+v/
6f/o/+j/7P/u//L/9f/z//L/7P/o/+r/6v/q/+v/7P/t/+z/6//o/+j/6P/o/+v/7f/u
//H/7f/r/+n/5v/n/+j/6//u//D/7//w/+//7v/r/+r/6f/p/+r/7v/w/+7/7P/q/+j/
6v/s/+//9P/y//L/8v/w/+3/7P/s/+n/6//v//P/9v/1//P/8f/v//D/8f/y//P/9f/3
//j/+v/5//f/9v/1//n/+v/7//7/+//9//z/+//8//7/AAAEAAIAAwADAAIAAgACAAIA
AgADAAUACwAPAAsACAAEAAAABAAGAAgACgAJAAoABwAEAAIAAQD///7/AAADAAcACgAI
AAcABQACAP///////wAAAQABAAEAAQD+//7//P/6//r//P8AAAMA//8AAP7/+v/6//v/
/f///wIAAgACAAIAAQD///v/+f/8//7/AQAEAAIA///8//f/+f/7//v//f8AAAEAAwAD
AAAA/v/7//r//P/+/wEABAAAAAAA/v/8//3//f///wIAAQACAAEAAQD7//3/AAACAAQA
BAAEAAQAAgAAAAEAAAABAAEAAQACAAAAAAAAAAIAAAD9//z/+v/9/////f/9//j/+f/4
//T/9//5//n/+v/3//j/+v/9//v/+f/5//n//f/9//z//f/3//T/8v/w/+//7//w//P/
8//1//f/+//7//v//f/8//z//P/+//7//P/7//3//P/9//3/+//4//X/8//x//H/8v/x
//P/8f/6//j/+v/2//D/7P/w//D/8v/2//b/8//u/+f/4P/c/9n/2//m//j/CwAdADAA
QwBaAHQAjwChAK0AqwCeAJQAjACBAG4AYgBfAFwAWgBeAGEAYABaAE8ARAA5AC0AJAAh
ACAAHQAYABQADAAFAP//+v/2//f/9//3//f/9v/3//f/+P/2//T/9P/y//X/9v/4//n/
8//x//L/8f/z//X/9//3//f/9P/0//b/8//z//X/9P/2//X/9f/2//T/9P/2//f/+P/6
//f/9v/3//b/9f/1//X/9f/z//H/8f/0//f/+v/4//f/9f/1//f/9//3//b/9f/0//X/
9v/2//X/9v/1//j/9//4//n/9P/y//P/8v/1//b/9//4//n/+P/4//r/+P/4//j/9v/5
//r//P/7//f/9//3//b/+v/7//z//f////////////7//////wAABAAFAAcACQAIAAYA
BAAEAAYACQAJAAkACAAIAAgACgAKAAsACwAKAA4AEAASABQADwANAA8ADwARABIAEgAS
ABAAEAAQABAADwAQAA0ACgANAA8AEAASAA0ACwAKAAgACAAJAAkACAAEAAMAAgACAAMA
AwADAAMABAAGAAYABgABAAAAAQABAAMABgAGAAQABAADAAMAAwADAAIAAQAAAAIAAwAC
AAMAAgACAAMABAAFAAUABQADAAQABQAEAAUABwAHAAgABwAJAAgABgAGAAMAAgACAAIA
AwAGAAcACAAHAAUABQAGAAYABgAEAAMABQAFAAYABwAFAAQABAAGAAQABwAKAAkABgAF
AAUABgAFAAUABAADAAYABgAEAAMA///9//3//P8BAAQABgAFAAQAAwADAAQABAADAAIA
AAABAAEAAwAEAAEA///+//z///8AAAEAAQACAAEAAQABAAAA///+//7//////wAAAQD8
//z//f/9/wAAAgADAAYAAQD+//3//f/9//7//v/9/wEAAgAAAP///v/9//z//f///wEA
AQD//wIA///6//r/+v/6//r/+v/8//7/AAACAP7//P/6//j/+f/6//v//P/8//z//P/8
//z//P/8//z//f/+////AAD+//z/+v/4//z//v8AAAIAAAAAAAAAAAD+//z/+v/4//z/
/v8AAAIA/v/8//r/+P/7//z//f/+//7//v/+//7//f/8//v/+v/8//7/AAACAAAA/v/8
//r//f/+////AAD+//7//v/+//7//v/+//7/AQACAAMABAADAAIAAQAAAAMABwAJAA0A
CwALAAwADAAMAAwADgARABQAFwAZABsAGQATAA8ACwAQABEADwAPAAwACQAHAAEAAAAA
AAEAAwAGAAkADAANAAgABAACAP//AAACAAQABAAAAP//AAD7//n/+f/7//7///8CAAIA
/v/8//z/+v/5//n//P/8//3/+//5//b/9f/2//X/9v/6//n//f/9//z/8v/0//b/+P/6
//z//v/+//z/+P/z/+j/4f/g/+b/6f/v//r/BgAPABkALABFAGIAhAChALUAvQC3AKgA
kgCEAHkAbABkAGcAagBoAGIAYQBcAFQATQBIAEEAOwA0AC0AIgAXABIADAAIAAUAAwAC
AAIA///9//v/+f/4//n/+f/6//z//P/+//7/+v/4//f/9f/0//X/+f/7//v/+//7//n/
+P/0//P/9P/2//n//v8AAPz/+f/3//b/+P/4//r/+//6//z/+f/4//X/9P/z//P/+P/7
//z//f/5//j/9//2//b/9//3//n/+f/5//n/+P/1//L/8f/w//X/9//7//3/+v/3//b/
9f/1//b/+v/8//r/+v/6//r/9//2//b/+P/6//z//v/+//z/+v/5//X/9//5//v//P/9
//3//f/9//v/+//7//v//v8BAAMABgADAAEAAAD//wIAAgACAAQABQAJAAoACwAIAAYA
BAAEAAgACwANAA4ADAAMAAwADAANAA0AEQATABQAFAATABIAEQAQAA8ADgARABQAEwAS
ABAADwANAAwADAANAA8AEAAPAA8ADgAMAAgABwAGAAYADAANAA4ADwALAAoABwAEAAUA
BgAJAAsACQAMAAwACgAFAAMAAgABAAYACAAKAAwACQAHAAMAAQADAAQABgAIAAkACQAJ
AAcAAwADAAEAAQAGAAkADQAPAAwACgAHAAYABwAIAAoADAALAAwACwAKAAUAAwADAAQA
CQAMAA0ADwAOAAsACQAHAAcACAAKAA4ACQALAA0ACwAJAAcABgAGAAkACwAMAA0ACgAI
AAQAAQACAAMABgAIAAkACgAKAAcAAgABAAEAAgAFAAcACQAKAAgABQAEAAIAAwADAAQA
BAACAAIAAgABAP7//f/9//3/AQADAAUACAAGAAMAAQD///3//v8AAAEAAQACAAIABAD/
//z/+//7//7/AgAFAAcABQACAPz/9//7//3///8DAAMABQAFAAMA/v/7//z/AgADAAQA
BQAGAAIAAAD+//z//v/+//7//v///wAAAQACAAQABAAEAAQACgAMABAAEQAOAA4ADQAM
AA8AEgAWABcAGAAYABgAFwARAA0ACQAJAA0ADAANAA8ACwAIAAEA/v8BAAMABgAHAAgA
CQAIAAUAAAD///3//P8AAAIAAgADAP7//f/2//P/9v/5//3///8BAAAA+//4//f/9P/y
//H/9v/4//v//f/4//T/8v/v//D/8f/1//f/+f/5//j/9v/0//L/8v/2//j/+P/6//r/
8v/p/+L/3//i/+b/6f/v//j/AgAJABUAKgBDAFwAfACbAK8AtQCrAJoAhgB6AHMAagBi
AGUAZgBgAFwAWQBSAEwARwA+ADUALwAqACUAIAAbABQADAAGAAUAAwACAAIA/v/9//z/
+//4//f/9f/0//b/+P/8//7/+//4//b/8//0//X/+f/7//n/+f/5//f/9v/y//H/8v/z
//X/+f/6//b/8//x//D/8//0//f/+f/4//r/9//2//P/8v/x//H/9f/5//v//f/2//T/
8v/w//H/8//0//f/+f/5//n/+P/0//L/8v/y//j/+f/8//3/+//3//X/8//z//T/+P/6
//j/+P/4//j/9P/y//H/8v/0//j//P/+//v/+P/2//H/8//3//v//v////////////7/
/f/8//v/AAADAAUACAAGAAMAAQD//wIABAAGAAoACQALAAoACQAHAAYABQAGAAsADwAS
ABQAEQAQAA8ADgAOAA8AFAAXABgAGAAXABYAEwASABEAEAATABYAFQAUABEADwAMAAoA
DAANAA8AEAAPAA8ADgAMAAkACQAJAAoADwAPAA8ADwALAAoABwAEAAQABgAKAA0ADAAO
AA0ACgAHAAUABAADAAkACgALAAwACgAJAAYABQAHAAgACgAMAAsACwALAAkABQAFAAMA
AwAIAAsADwARAA0ACgAGAAQABgAIAAsADgANAA4ADQAMAAgABQAEAAQADgAQAA4ACwAK
AAkACAAIAAgACwAMAA0ADQANAA4ACgAIAAYABgAKAAsADgAQAA4ADQAIAAUABQAHAAcA
BAAFAAcABwAIAAEAAAAAAAEABAAFAAgACwAJAAcABAADAP///v/+//7//v/9//3////9
//3//f///wUABwALAAwABwAEAAMAAAAAAAEABQAGAAkACQAHAAQAAQD9//n/9//7//3/
AgADAP7/+v/6//j/9v/4//7/AAAAAAIA/P/1/+7/5//i/+T/6f/p/+7/+P8BAAkAGAAv
AEgAYgB/AJsAqQCtAKYAkgB+AHMAaABgAGMAbABuAGwAZQBaAFQAUQBKAEUAQQA4ADEA
KgAhABoAFAAMAAgABQADAAIAAQABAAEAAQD8//v/+f/4//n/+v/9//7//P/6//n/9//3
//f/+v/7//3//f/9//v/+v/2//X/9v/6//3/AgAEAAEA/f/6//j/+P/4//r/+//9/wAA
/v/+//r/+P/2//X/+P/7//z//f/4//j/+P/4//r/+//7//3//f/9//3//P/3//T/8//y
//f/+f/9/////f/5//f/9f/0//T/9//4//r/+v/6//r/9v/0//P/9P/2//r//v8AAPz/
+v/5//X/9//5//v//P/+////AAABAP///f/7//n//f8BAAQACAAFAAMAAgABAAQABAAE
AAYACAALAAsACwAHAAYABQAGAAkADQAQABIADwAOAA0ADAAJAAkADQAPABEAEgASABIA
EAAOAAwACgAPABIAEQAQAA0ACwAIAAYABwAHAAgACAAKAAsACwAKAAMAAQD///7/BAAF
AAYABwAFAAQAAQD+//z//P/+////AgAGAAcABgABAP///v/9/wEAAgADAAQAAgABAP7/
/f/9//7/AAACAAUABQAFAAMAAAD///z/+/8AAAEAAwADAAIAAAD9//z///8AAAIABAAE
AAYABgAGAAIA///+//7/AwAGAAcACQAGAAMAAQD/////AAACAAYAAwAFAAcABQAAAP3/
+//6//7/AQADAAUABAACAP7/+//9//3///8AAAMABAAEAAEA+//5//j/+P/9////AQAC
AP///f/9//z/+//7//z//P///wAAAQABAPz/+f/3//X/+f/7//3/AAD///3//P/7//b/
9v/3//f/+//8//z//v/5//b/9f/1//j//P///wEA/v/8//f/8//0//X/9v/5//3/////
//3/+v/3//T/9P/4//r//P/+//v/+v/5//j/+P/4//j/+P/6//r/+v/6//n/+P/3//b/
9//4//n/+v/4//j/+P/4//j/+P/4//j/+f/6//v//P/6//j/9v/0//b/+P/6//z/+//6
//n/+P/2//b/9v/2//f/+P/5//r/9//2//X/9P/4//r//P/+//r/+P/2//T/9P/0//T/
9P/4//r//P/+//v/+P/1//L/9P/2//j/+v/4//b/9P/y//P/9P/1//b/+v/8//7/AAD/
//7////9/wAABAAHAAoABwAIAAoACQANAA4ADwAPAA4ADQAMAA8ADAAGAAIA//8AAAIA
AAACAP7//f/9//v/+//9//3/+//8//3//f/+//z/+v/2//P/9v/5//b/9//z//P/9P/z
//T/9P/w/+7/8P/w//H/8//y//D/7//t/+//7v/v/+//6//r/+7/7//x//H/8P/u//j/
+P/y/+7/7P/s/+r/7v/w/+3/7v/r/+L/3P/b/9v/3v/q//3/DwAgADUATgBgAHcAjwCf
AKMAogCWAIgAfQB0AGQAVwBSAFAAUABRAFQAVgBTAEgAOwAxACgAIQAaABUAFAAQAAoA
AgD9//n/9v/2//X/9P/z//L/8//z//T/8f/w//H/8P/y//L/8//z/+7/7f/v/+//7//v
/+//7f/w/+7/7//y/+7/7f/u/+z/7f/t/+7/8P/v/+7/7//v/+7/8P/t/+z/7v/u/+7/
7//v/+//7f/r/+r/7P/u//D/7//v/+7/7//v/+//7//u/+3/7P/t/+7/7P/p/+j/5f/p
/+v/7//z/+3/7P/u/+7/7f/s/+v/6v/s/+z/7f/w/+3/7v/v/+7/8f/y//T/8//x//H/
8f/w//H/8f/x//H/8v/z//T/9f/z//P/8v/y//b/9//5//v/+P/2//T/9P/2//n/+f/5
//r//P/+/wIA///9//r/9v/6//7/AgAGAAIAAQAEAAUACAAIAAcABgAJAAoACwAMAAoA
CgAGAAIABwAJAAoADAAKAAkACQAIAAgACQAJAAgABwAHAAcACAAHAAUAAwABAAIABAAE
AAQAAQAAAAEAAQD//wIAAgAAAAAAAQADAAUABAACAAAA/v8CAAMAAgADAAAAAAABAAIA
AwADAAMAAQABAAEA/////wAA//////3/AQAEAAYACgAGAAQAAwACAAIABAAEAAQAAgAB
AAIABAADAAQAAwADAAgACQALAA0ACAAGAAUABgADAAUABwAFAAUABQAGAAgABAADAAEA
//8DAAQAAwADAAAA//8AAAAAAwAEAAQAAQABAAEAAgAEAAMAAQD///z//v///wIABAAB
AP///v/8////AAABAAEAAgABAAEAAQD///3/+//6//z//f///wEA/f/8//z/+//6//r/
+f/6//r/+v/8/////v/+//3/+////wAA/v/9//z/+//6//v/+//9//3/+/8AAP///v/6
//r/+v/6//r//P/+/wAAAgAAAP7//P/6/wAABAAIAAwADgAOAA4ADgAOAA4ADgAOABAA
EgAUABYAEQAOAAsACAAKAAoACgAKAAkACAAHAAYAAwACAAEAAAADAAQABQAGAAMAAAD9
//r/+//8//3//v/7//r/+f/4//b/9v/2//b/+P/6//z//v/6//j/9v/0//b/9v/2//b/
+P/6/w==
         </WaveFormData>
      </LeadData>
      <LeadData>
         <LeadByteCountTotal>10000</LeadByteCountTotal>
         <LeadTimeOffset>0</LeadTimeOffset>
         <LeadSampleCountTotal>5000</LeadSampleCountTotal>
         <LeadAmplitudeUnitsPerBit>4.88</LeadAmplitudeUnitsPerBit>
         <LeadAmplitudeUnits>¦ÌV</LeadAmplitudeUnits>
         <LeadHighLimit>2147483647</LeadHighLimit>
         <LeadLowLimit>268435456</LeadLowLimit>
         <LeadID>V1</LeadID>
         <LeadOffsetFirstSample>0</LeadOffsetFirstSample>
         <FirstSampleBaseline>0</FirstSampleBaseline>
         <LeadSampleSize>2</LeadSampleSize>
         <LeadOff>FALSE</LeadOff>
         <BaselineSway>FALSE</BaselineSway>
         <ExcessiveACNoise>FALSE</ExcessiveACNoise>
         <MuscleNoise>FALSE</MuscleNoise>
         <LeadDataCRC32>468057800</LeadDataCRC32>
         <WaveFormData>
/P/8//z//P/+/wAAAgAEAAMAAgABAAAAAQACAAMABAAEAAQABAAEAAQABAAEAAQABwAI
AAkACgAGAAQAAgAAAAMABAAFAAYACAAIAAgACAAHAAYABQAEAAUABgAHAAgABQAEAAMA
AgADAAQABQAGAAYABgAGAAYABAAEAAQABAAGAAYABgAGAAQABAAEAAQABAAEAAQABAAG
AAYABgAGAAMAAgABAAAABAAGAAgACgAHAAYABQAEAAUABgAHAAgABgAGAAYABgAFAAQA
AwACAAUABgAHAAgABQAEAAMAAgAEAAQABAAEAAYABgAGAAYABAACAAAA/v8AAAIABAAG
AAMAAgABAAAAAQACAAMABAAEAAQABAAEAAMAAgABAAAAAwAEAAUABgAFAAQAAwACAAQA
BAAEAAQABAAEAAQABAACAAIAAgACAAMABAAFAAYABAACAAAA/v///wAAAQACAAIAAgAC
AAIAAgACAAIAAgADAAQABQAGAAIAAAD+//z//v8AAAIABAAGAAYABgAGAAMAAgABAAAA
AwAEAAUABgADAAIAAQAAAAIAAgACAAIABAAEAAQABAACAAIAAgACAAUABgAHAAgABQAE
AAMAAgAEAAQABAAEAAIAAgACAAIAAgACAAIAAgADAAQABQAGAAUABAADAAIAAwAEAAUA
BgAHAAcABwAJAAgABwAIAAcACAAJAAsADQALAAwACwAJAAkABwAFAAUAAAAAAP7//P/6
//j/9v/0//j/+v/8//7/+v/4//j/9v/3//j/+P/4//j/+P/3//f/9f/3//j/+P/7//z/
/f////7/AAAAAAAAAQACAAMAAwAAAAAAAAABAP//AAAAAAAAAQABAAMABQACAAEA/v/+
/wAAAwAGAAYABQAFAAQAAQABAAYADgARABUAGgAdACMAKAAoACMAHQAZABMABwD6//r/
/v/9//P/4P/L/73/sv+m/5z/mP+a/53/ov+m/63/vP/N/9X/2//f/+T/5f/o/+z/8P/2
//r//f/+/wEAAgADAAcACAAGAAQAAgAFAAYACAAJAAkACQAIAAcACgAKAAoACQAJAAkA
CQALAAoACQAIAAcACAAJAAsADgAMAAsACQAJAAoACgALAAwADQANAA0ADgAMAAwACwAK
AA0ADgAQABMAEAANAAwACQAKAAsADAALAA0ADQANAA0ADAAMAAwADQAOAA0ADgAOAAsA
DAALAAoADAAMAAsACwAMAAsACwAMAAoACQAIAAcACAAIAAgACQAIAAcABwAGAAcABwAH
AAcABgAFAAUABQAEAAMAAgD//wEAAAAAAAEAAAD//////v////7//v/9//z//P/8//r/
+f/4//f/9v/3//f/9//4//f/9v/3//b/+P/4//X/9f/z//P/8//0//L/8v/w/+7/8f/x
//L/8//z//T/9P/2//f/9//4//f/+f/5//n/+//6//r/+P/1//j/+f/6//3//f/8//v/
/P/+//7//v/8//z//P/8//7//P/9//z/+f/6//v//P/+//3//f/9//3//v/////////+
//7//v///////f/7//n/+v/7//z//v/8//z//P/+//7//P/6//n/+f/6//v//f/+//3/
/P/5//z//P/8//3/+//6//j/9f/4//n/+P/4//n/+//9/wAA/v/9//v/+f/4//f/9//4
//f/9//4//j/+f/5//n/+P/6//v//P/8//z/+//5//f/+P/3//f/9//1//b/+P/5//n/
+P/4//f/+f/5//n/+v/4//j/9//2//j/+f/6//r/9v/1//f/+f/6//r/+v/5//r/+f/4
//j/9//3//b/9f/4//n/+f/5//j/9//4//j/+v/7//v/+v/5//n/+f/5//b/9v/3//j/
+f/6//v//P/6//j/9v/0//f/+P/5//r//P/8//z//P/5//n/+f/7//z//f8AAAEA/v/9
//3//f///wIAAwADAP///f/7//v/9v/2//T/8v/0//T/9P/0//H/8P/v/+7/7f/u//H/
8v/w//D/7//u/+z/7P/r/+v/7v/x//P/9P/2//b/9v/3//n//P/9//7//f/8//v/+f/2
//b/9v/3//j/+v/7//z/+v/3//b/9f/4//n/+v/8//7/+//4//j/9//3//j//f8BAAYA
DAANAA0AEAAXACEAJgAoACcAJQAfABEA///2//L/7P/j/9H/uv+l/5X/hv92/27/bv90
/4H/jP+Y/6X/sv+9/8X/yf/P/9T/3f/k/+r/8P/y//T/9f/0//j/+P/4//v/AAAAAAAA
AAD9//z//P/7////AQACAAMAAgACAAIAAQD///////8BAAIAAwAEAAUAAQD///7//v8A
AAEAAQADAAUABAAEAAQAAwADAAMABAAHAAgACAAIAAYABAADAAMABQAFAAcABwAHAAcA
BwAFAAMAAwADAAMABQAGAAcACQAIAAUABAACAAMABgAHAAgACAAIAAcABwAEAAMAAwAE
AAYABwAIAAkABgAEAAIAAQACAAMABQAGAAYABQAEAAMAAAD///////8BAAEAAQD///3/
+v/4//f/+P/5//v//P/6//j/9//1//L/8v/y//D/9P/0//T/9P/y//H/8P/w//D/8P/y
//L/9P/0//H/8f/v/+//7//w//H/9P/1//b/9f/z//L/8f/y//T/9f/4//b/9f/1//P/
8//z//P/9f/6//z//P/7//v/+f/3//f/+v/6//r//P/6//r/+v/4//b/9v/2//j/+//9
//3/+//4//f/9v/2//r/+//8//3/+//7//r/+f/4//j/+P/5//z//f/+/////P/7//r/
+v/7//z//f8AAP7//P/6//n/+v/6//r/+//////////9//v/+v/5//n/+v/8//3//f/9
//v/+f/4//j/+v/6//r/+v/8//z//P/8//r/+f/4//n/+//7//3//f/6//n/+f/5//r/
/P/8//v//P/7//r/+//6//r/+P/2//f/+P/5//r/+f/4//f/9v/1//b/+f/6//r/+v/5
//j/+f/6//r/+//7//3//v/+//r/9v/y/+//7f/w//H/8v/0//T/9P/z//X/9v/3//n/
+//8//z//P/6//f/9v/1//b/+f/8//7//v////7//P/5//n/+v/9/wMACgAOAA8ADwAU
ABsAIQAkACYAJQAfABcACQADAAIA/P/m/8n/rf+c/4//gf92/2z/Zv9k/2z/e/+K/5j/
p/+0/7//yf/P/9H/1v/d/+L/6P/u//P/9v/4//j/+P/4//j/+//+//7//v/+//z//P/9
//3/AAABAAEAAQAEAAQABAADAAIAAQAAAAEAAwADAAMAAwACAAEAAQACAAQABQAFAAcA
BwAGAAYABgAEAAMAAgACAAUABgAGAAYAAwACAAIAAwAFAAUABwAHAAgACQAKAAkABwAH
AAcABwAIAAgACAAJAAkABwAHAAYABgAIAAgACAAKAAoACQAJAAcABQAEAAQACAAJAAoA
CwAKAAgABgAFAAUABQAGAAYABgAFAAQAAwABAP///v/9/wAAAQACAAEA///8//r/+f/5
//n/+v/6//v/+v/6//n/9//2//X/8v/1//b/9//4//X/8//x//D/8v/y//T/9P/1//b/
9P/1//T/8//y//L/9P/2//b/9v/2//X/9f/1//T/9v/3//r//P/7//v/+f/3//f/9//5
//z//v/+//3/+//5//f/9//4//j/+P/6//z//P/8//r/+v/6//r//P/9///////9//r/
+f/4//j/+v/7//z//f///////v/9//v/+v/5//n//f/9//3//f/8//v/+v/6//3//v//
/wIABAACAAAA///9//z/+//7//7///8AAP///f/8//v/+//8//7////////////9//z/
+f/5//n/+v/9////AAABAP///f/8//z//P/9////AAAAAP///v/8//r/+//8//z//v//
///////9//v/+v/5//v//P/+////AQAAAAAA///+//3//P/8////AAAAAAAA/v/9//z/
+v/7//v//v8BAAIAAgACAAEA/v/9//z//P///wEAAgADAAIAAQD///3//f/9////AAAA
AAEAAQAAAP//////////AgAEAAUABAABAAAA///+/wAAAAAAAAAAAAAAAAAAAAD///7/
/f/8//3//v///wAA///+//3//P/9//7///8AAAIAAgACAAIAAQAAAP///v///wAAAQAC
AAEAAAD///7//v/+//7//v///wAAAQACAAEAAAD///7///8AAAEAAgABAAAA///+////
AAABAAIAAgACAAIAAgABAAAA///+////AAABAAIAAQAAAP///v8AAAAAAAAAAAEAAgAD
AAMAAQABAAMAAwAGAAkACgAKAAgABwAGAAYACAAIAAcABQADAAEAAQD+//v/+P/1//T/
9f/2//f/+P/3//b/9f/y//L/9P/0//T/9v/1//T/9P/z//H/8P/v//L/9P/1//b/9v/2
//f/9//6//v//P/8//7//v/9//z/+//6//r/+f/7//z//f/9//v/+//7//z/9//6//7/
AAD///7/+v/5//f/+v/9/wEACAAOABEAEQAQABUAHQAkACYAIwAfABsAEQD9//D/7P/q
/9//zf+4/6X/l/+I/3j/cv9y/3T/ff+K/5T/of+w/7//yf/R/9f/2v/f/+T/6P/u//L/
9v/5//r/+//6//n/+////wAAAQACAAAAAAABAAEAAQABAAAA//8DAAQABQAFAAQAAwAC
AAMABQAFAAUABQAEAAMAAwAEAAQABQAFAAcACAAIAAkACgAIAAcABgAGAAgACgALAAwA
CwAKAAoACwAKAAkACgAJAAsACwALAAkABwAHAAcABwAJAAoACwANAA0ACwALAAoACgAM
AAwADAAMAAwACwALAAgABwAHAAgACgALAAwADQALAAoACQAJAAkACQAKAAoADAALAAoA
CQAGAAUABQAFAAYABwAIAAcABgAEAAMAAwABAAEAAgACAAMAAgACAAEA/v/+//7//P8A
AAAAAAAAAAAA///+//7//P/8//7//v8AAAAA/f/9//r/+f/4//j/+f/8//3//v/9//v/
+v/5//j/+v/7//7/AAD//////f/7//v/+//9/wIABAAEAAMAAQD///3//f/8//z//P/+
////AAABAAAA/v/+//7/AAACAAUABgAFAAQAAwACAAIAAwADAAMAAwAEAAUABQAFAAIA
AgACAAMABgAHAAgACQAIAAcABgAGAAYABgAGAAgACgAIAAYABQAEAAQABAAFAAcABwAH
AAUABQAEAAMAAwACAAQABQAFAAcABwAFAAQAAQABAAEAAgAEAAUABQAFAAUAAwACAAIA
AAABAAMABAAHAAcABwAGAAUABQAFAAQACAAJAAkACQAHAAUABAADAAMABAAGAAcACQAI
AAgABwAFAAUABQAGAAkACgAKAAoACQAJAAkACAAGAAUABwAJAAgACAAIAAcABAADAAIA
AgAFAAcACAAJAAcABwAGAAUABQAFAAcACAAKAAsACwAKAAUABQAFAAUABgAIAAkACgAJ
AAgABwAGAAYABgAGAAYABwAIAAkACgAKAAoACgAKAAsADQAPABMAEAAPABAADwAPAA8A
EAARABEAEgARAA8ACgAHAAQAAwABAAIAAQAAAP///v/9//z//P/8//z//P/9//7/AQAC
AP///v/8//r/+//8//z//f/7//3//v/+////AAABAAMABQAIAAkACgAHAAYABQADAAUA
BgAHAAkACAAIAAcABgAHAAUABQAFAAwADQAMAAoACAAHAAYABgAJAAsADAAPABMAFAAW
ABUAFwAeACkAMwA2ADAAKQAlAB0ADwABAAAABAAAAPn/6f/S/7v/qf+a/5L/jv+Q/5r/
o/+q/7D/u//I/9P/2f/f/+f/7v/3//z//P/+////AgAEAAQABwAIAAkADQAPAA4ADQAM
AA4ADgAPAA8ADgAPAA8ADwAOAA4ADgANAA8AEQATABcAFQATABEADwAPAA8AEAASABQA
FQAVABcAEwAQAA4ADAANAA8AEQAUABQAFAATABIAEwASABIAEwATABMAFQAVABIAEQAQ
AA0ADwARABMAFQAVABQAEwATABUAEwATABIAFAAWABYAFgATABIAEAAPABEAEQASABQA
FAATABIAEQARABAADwAPABEAEQASABIAEAANAAoABwAKAAsADQAPAAwACwAKAAcACAAG
AAUABQAGAAcACQAKAAgABAABAP3///8AAAEAAAABAAAA///+//7//f/8//z//v/+/wAA
AAD9//z/+P/3//r/+//8//7/+//8//v/+v/8//v/+//7//7/AAABAAQAAQD///7/+///
/wEAAwAHAAgACAAGAAMABgAFAAQABQAGAAYABgAIAAcABgAFAAIABAAGAAgADAAKAAsA
CgAHAAcABwAHAAgACgALAAwADQAKAAkABwAFAAcACAAJAAsACgAJAAgABwAIAAcABgAG
AAkACgALAA4ADAAIAAQAAQADAAQABQAHAAgABwAGAAMABgAGAAYABwAKAAoABQAAAAIA
AgACAAIABgAIAAoADAAIAAcABgAHAAYABQAGAAUABgAFAAUABQAEAAQAAgD//wIAAwAE
AAcABAAEAAIAAAACAAIAAgACAAMABAAFAAYAAwACAAMAAgAEAAYABwAIAAYABgAFAAUA
BAAFAAUABAACAAAA/v/9//n/+v/5//j//P/+/wAAAQACAAIAAgADAAEAAgACAAIAAgAB
AAIAAwAAAP//AgAEAAQABQAIAAoABQABAAAAAQALABAAFAAVABkAHgAlACsALAAoACUA
IQAZAA8ACwAMAAoAAADv/9X/wP+z/6f/mv+Q/4z/iP+K/5H/nP+m/7P/xP/P/9f/3//j
/+b/5//q//D/9P/6//7/AQACAAMAAgABAAMABAAEAAQABAAFAAYACAAJAAkACQAIAAcA
CQAKAAsACwALAAsACwANAAsACwALAAsACwALAAwADgALAAsACgALAAwADAANAA4ADQAN
AA0ADgANAA4ADgAOAA4ADgAPABEADgANAA4ADQAOAA8AEAAPAA0ADQANAA0ADgAOAA4A
DwARAA8ADwAOAA0ADgANAAwADQAOAA4ADwAMAAsACwAMAA0ADQANAA0ADgAOAA4ADwAM
AAsACwAKAAwACwAKAAkABwAFAAQAAwADAAMAAwABAAMAAgACAAMAAAD//////v8AAP7/
/f/7//j/+P/4//b/9v/2//b/9v/3//f/9//4//f/9v/3//b/9//4//b/9//2//X/9P/0
//b/+P/4//j/+//7//z//f/7//z//P/+/wAA//////3/+//7//v//f/+/wAAAAD//wIA
AQAAAAEAAQAAAP//AAADAAQABQAEAAEAAAD//wAAAwAFAAUAAwAFAAUABQAGAAYABQAE
AAMABAAFAAUABQACAAIAAgADAAUABQAFAAUABgAFAAQABAADAAIAAQACAAUABAADAAMA
AAAAAAAAAQABAAEAAQD//wAAAAAAAAEAAAAAAP///f8AAAEAAAAAAAEAAQABAAIAAgAD
AAMAAwACAAEAAQACAAAA//////7//////////v/+////AAAAAAAAAQABAAEAAQABAAIA
AwAAAAAAAQABAAMAAgACAAEA////////AAD//wAAAAAAAAEAAQABAAAA/P/7//3///8B
AAIAAwADAAAA///+//7/AAABAAEAAQABAAEAAAD///7//f/+//7/AQADAAQABAAAAP//
/v/9/wAAAgADAAQAAgACAAIAAgD///7//f/8//7/AAACAAQAAwACAAEAAAD+//7//v/+
////AAABAAIAAQAAAP///v8BAAIAAwAEAAMAAgABAAAAAgACAAIAAgAAAAAAAAAAAP//
/v/9//z///8AAAEAAgAAAAAAAAAAAAAAAAAAAAAAAgACAAIAAgAAAP7//P/6//7/AAAC
AAQAAQAAAP///v///wAAAQACAAQABAAEAAQAAgAAAP7//P/+/wAAAgAEAAMAAgABAP//
AAABAAQABQAHAAkACQAIAAYABQAEAAQABgAGAAUAAwD///3//f/6//n/9v/z//L/9P/0
//T/9P/y//L/8v/w//P/9v/3//j/9f/z//H/8P/x//H/8v/z//f/+P/4//j/9v/2//f/
9//7//3///8AAP///v/8//r/+v/6//v/+//+//7//v/9//n/+f/5//r//f8AAAIAAgD/
//z/+v/5//v//v8FAAsAEAAQAA8ADwASABsAIwAmACYAJQAhABcABQD3//T/8v/s/93/
x/+0/6P/kf+A/3b/dP92/4D/jf+W/6D/sf/A/8n/z//V/9n/3v/l/+z/9P/2//j/+v/7
//r/+v/6//r//f8BAAIAAwAEAAIAAgADAAMABgAHAAcABwAIAAgACAAHAAUABQAFAAcA
CAAJAAoACwAJAAcABgAGAAgACQAJAAsACwAKAAoACgAJAAkACQAKAA0ADgAOAA4ACgAI
AAcABwAIAAkADAANAAsACwALAAkACQAJAAkACQALAAwADQAPAA0ACwALAAoADAAOAA4A
DgAMAAwACwALAAwACwALAAwADQANAA0ADQALAAoACQAJAAwADQAPABAADwANAAsACQAI
AAcABwAHAAgACQAKAAkABwAEAAIAAQACAAMABQAGAAQAAgABAP//AAAAAAAA/v8AAAAA
AAAAAPz/+//6//r/+//8////AAD///7/+v/5//n/+f/5//r//P/+//7//v/9//v/+v/5
//z//v///wIAAAD//////f/9//3//f///wIABAAEAAMAAgD///z/+//9//7///8CAAIA
AgACAAAAAgACAAIABAAFAAcABwAFAAIAAQAAAAAAAgADAAQABQADAAMAAgABAAIAAgAC
AAMABwAHAAcABwAEAAMAAgACAAMABAAFAAgABgAEAAIAAQACAAIAAgADAAUABQAFAAMA
AQAAAP////8CAAQABQAFAAUABQADAAIA////////AAACAAMAAwADAP///f/8//z///8B
AAQABgAFAAMAAQD+//7///8AAAAAAgADAAMAAwD///3//P/7//7/AAADAAUAAwACAAIA
AQD///////8AAAMABAAEAAQAAgABAAAA/v/+////AwAHAAUABAADAAEAAAD///7//v8C
AAMAAwADAAEAAQAAAP//AQABAAMABAACAAMAAwACAP//////////BAAGAAMAAgAAAAAA
AAAAAAMABAAFAAYABQAEAAMAAgACAAIAAgACAAUABgAHAAgABwAGAAQAAwAGAAkACgAL
AAwACwAJAAcABwAHAAgACgAKAAkABwAFAAIAAQD9//z//P/6//r/+v/6//r/+v/6//j/
+P/2//b/+f/6//v//P/6//j/9//2//j/+f/6//3//P/8//z//P/8//3//f8AAAMABAAE
AAQAAgABAAAAAAABAAMABAAGAAMAAgAAAP3//////wAAAQAGAAYAAgADAAIAAAABAAEA
BAALABEAFAAWABUAFwAcACMALQAyADIAMQAvACUAEQADAAAA/P/y/+H/yf+0/6P/k/+C
/3j/dv96/4L/j/+c/6r/t//E/83/0//V/9v/4v/r//L/+P/8//7/AAABAAAAAAAAAAAA
AwAIAAgACAAIAAcABgAGAAUACQALAAwADQANAAwACwAJAAkACQAJAAsADQANAA0ADQAL
AAkACAAIAAoACwALAA0ACwAKAAoACgALAAsACwAMAA8AEAAQABAADgAMAAsACwANAA0A
DwAPAA8ADwAPAA0ADQANAA0ADQAQABAAEAARABAADQAMAAoADAAOAA4ADgAMAAwACwAL
AAwACwALAAwADwAPAA8ADwAMAAoACAAHAAgACQALAAwADAALAAoACQAIAAcABwAHAAkA
CQAJAAcABAACAAEAAQADAAMABAAEAAMAAAD+//v/+v/6//r/+P/7//z//f/+//r/+f/4
//j/+f/6//3//v/9//z/+P/3//n/+f/5//r//P/+//7//v/9//v/+v/5//v//v8AAAQA
AwABAAAA/f////////8BAAQABgAGAAUABAABAP7//f8BAAIAAwAGAAQABAAEAAIAAgAC
AAIABAAFAAcABwAFAAIAAQAAAAAAAwAFAAcACQAHAAcABgAFAAUABgAHAAkACQAJAAkA
CQAGAAUABAAEAAcACAAJAAwACwAIAAUAAwADAAQABQAHAAkACQAJAAcAAwAAAAIAAwAE
AAUABgAIAAgACAAIAAUABQAFAAcABwAHAAkACQAHAAUABAADAAQABgAGAAUABgAFAAQA
BQAEAAQAAgAAAAIABAAGAAgABQAEAAMAAgACAAIABAAEAAUABgAGAAYACAAIAAcABwAG
AAcABwAGAAMAAAD9//v/+v/8//z//P/9//7//////wAAAAAAAAEAAgAEAAUABgADAAEA
AQABAAIAAwAIAAoACgAHAAQAAgABAAEAAgAHAAsAEAAUABUAEwAWAB0AJQAsADAAMQAv
ACkAGwAPAAgABAD+/+v/0f+6/6v/nf+K/37/dv9w/3L/ff+O/57/q/+2/8P/z//V/9n/
3v/l/+7/9v/6//z//v////7/AAAAAAAAAwAIAAgACAAIAAcABgAGAAUACAAJAAkACQAM
AAwADAALAAoACQAIAAkACgALAAwADQAKAAkACQAKAAwADQANAA8ADQAMAAwADAAJAAkA
CQAKAA4AEAARABIAEAAOAA0ADQANAA0ADwAPABEAEQARAA8ADgANAAwACwAOAA4ADgAP
AA0ACwALAAoADAAOAA4ADgAPABAAEAARAA4ADQANAA4ADwAPAA8ADwANAAwACwALAA0A
DQAOAA4ADAALAAoACQAIAAcABwAHAAkACQAJAAcABQACAAAA//8AAAEAAwAEAAIAAAD/
//3/+v/6//r/+P/7//z//f/+//r/+f/4//j/+v/6//z//P/8//z/+f/5//n/+f/5//r/
+v/8//z//P/7//n/+P/3//v//v8AAAQAAgABAAEA//////////8BAAQABgAGAAUABQAD
AAEAAQADAAQABQAIAAcABgAFAAIAAgACAAIABAAHAAkACQAHAAQAAwACAAIABgAHAAgA
CQAHAAcABgAFAAQABAAEAAUACQAJAAkACQAGAAUABAAEAAcACAAJAAwADAAKAAgABwAE
AAQABAAFAAkACQAJAAcABwAGAAUABQAEAAYABwAHAAkACQAHAAYAAwADAAMABAAIAAkA
CQAJAAYAAwABAAAAAgADAAUABgAIAAcABgAEAAQABQAGAAYACAAJAAkACQAFAAMAAgAB
AAEAAgAEAAUABgAGAAcABwAGAAUABAAEAAcACAAIAAgABAADAAIAAAAAAAEABQAJAAkA
CAAHAAUABAADAAIAAgAGAAcABwAHAAYABQADAAEAAgADAAYACAAHAAcABgAEAAEAAQAB
AAEABgAIAAcABgAFAAQAAwACAAMABAAFAAYABQAEAAMAAgACAAIAAgACAAUABgAHAAgA
BgAEAAIAAAABAAIAAwAEAAIAAgACAAIABAAEAAQABAAFAAYABwAIAAUABAADAAIABAAE
AAQABAACAAIAAgACAAEAAAD///7/AQACAAMABAACAAIAAgACAAMABAAFAAYABQAEAAMA
AgACAAIAAgACAAMABAAFAAYABQAEAAMAAgAEAAQABAAEAAQABAAEAAQAAgACAAIAAgAF
AAYABgAHAAYABwAGAAUACgALAAsACwALAAsADAAOAAsACQAGAAMAAgADAAEAAgD+//r/
+P/2//j/+P/4//j/+P/4//b/9v/2//b/9v/2//j/+P/5//r/9v/1//T/9f/3//j/+f/6
//z//f/9/wAAAAAAAP///v////////8AAP/////+//7///8AAAAA////////AAABAP7/
/v8AAP//AgAGAAMAAwAEAAMAAwAKAA4AEQARABQAGwAhACYAJAAdABkAFwARAAEA9v/4
//r/9f/p/9b/w/+z/6b/nP+U/5L/lP+Z/5z/oP+p/7r/yf/T/9v/3//i/+P/5v/q//D/
9P/4//v//P/+//7//v8BAAMAAgABAAAAAgAEAAcACQAHAAcABgAFAAcACAAJAAkABwAH
AAcACQAIAAcABgAFAAcABwAIAAoACAAHAAUABQAGAAYABwAIAAcABwAHAAgABwAIAAgA
CAAKAAoACwANAAsACQAJAAcACgALAAwACwAKAAkACAAHAAYABgAGAAcACgAJAAoACgAH
AAgABwAGAAcACAAIAAkABgAFAAUABgAFAAUABQAFAAgACAAIAAkABgAFAAUABAAFAAUA
BQAFAAIAAQABAAEAAAD///7/+//9//z//P/9//v/+f/4//b/+f/4//j/9//2//b/9v/0
//X/9P/z//L/8f/x//H/8v/v/+7/7//u/+//8P/u/+//7//v/+//8P/t/+7/7f/s/+//
7//w//H/7//w//D/8v/0//P/8//x//P/8//z//X/9//4//f/9f/4//f/9v/3//X/9P/z
//T/9f/2//f/9v/4//j/+P/6//j/+f/4//X/9v/3//j/+v/6//n/+P/3//r/+//7//v/
+v/6//r/+//6//n/+P/3//n/+f/5//r/+P/4//j/+v/7//r/+f/5//f/9v/1//X/9v/1
//T/8f/0//b/+P/7//j/+P/3//X/+P/5//j/+P/1//X/9f/2//X/9f/0//P/9f/1//b/
+P/2//X/9f/0//b/9f/0//L/9P/1//b/9v/2//X/8//x//P/8//0//X/8v/y//P/8//2
//b/9//3//X/9f/1//b/9f/2//b/9v/2//f/+P/4//X/8//0//X/9v/2//b/9f/0//P/
8v/y//L/8//z//P/9v/3//f/9//2//X/9v/2//b/9//3//b/8//z//P/8//w//L/9f/2
//T/9P/0//T/8v/y//L/8v/z//T/9f/2//j/+P/4//j/+P/4//j/+P/7//z//f/+//v/
+v/5//j/9v/2//b/9v/z//L/8f/w/+7/7P/q/+j/6f/q/+v/7P/p/+j/5//m/+f/6P/p
/+r/6f/o/+f/5v/o/+j/6P/o/+r/7P/u//D/7v/u/+7/7v/x//L/8//0//L/8v/y//L/
7//u/w==
         </WaveFormData>
      </LeadData>
      <LeadData>
         <LeadByteCountTotal>10000</LeadByteCountTotal>
         <LeadTimeOffset>0</LeadTimeOffset>
         <LeadSampleCountTotal>5000</LeadSampleCountTotal>
         <LeadAmplitudeUnitsPerBit>4.88</LeadAmplitudeUnitsPerBit>
         <LeadAmplitudeUnits>¦ÌV</LeadAmplitudeUnits>
         <LeadHighLimit>2147483647</LeadHighLimit>
         <LeadLowLimit>268435456</LeadLowLimit>
         <LeadID>V2</LeadID>
         <LeadOffsetFirstSample>0</LeadOffsetFirstSample>
         <FirstSampleBaseline>0</FirstSampleBaseline>
         <LeadSampleSize>2</LeadSampleSize>
         <LeadOff>FALSE</LeadOff>
         <BaselineSway>FALSE</BaselineSway>
         <ExcessiveACNoise>FALSE</ExcessiveACNoise>
         <MuscleNoise>FALSE</MuscleNoise>
         <LeadDataCRC32>1695291033</LeadDataCRC32>
         <WaveFormData>
AgACAAIAAgAHAAoADQAQAAsACAAFAAIAAwAEAAUABgAHAAgACQAKAAcABAABAP7/AQAE
AAcACgAFAAIA///8//3//v///wAAAQACAAMABAAAAP7//P/6////AgAFAAgABQACAP//
/P/9//7///8AAAEAAgADAAQAAAD+//z/+v///wIABQAIAAUABAADAAIABAAEAAQABAAG
AAgACgAMAAcABAABAP7/AgAGAAoADgAJAAYAAwAAAAIABAAGAAgACgAKAAoACgAHAAQA
AQD+/wMABgAJAAwACQAGAAMAAAACAAIAAgACAAMABAAFAAYAAQD+//v/+P/7//7/AQAE
AAAA/v/8//r//P/8//z//P/9//7///8AAP3/+v/3//T/9//6//3/AAD8//r/+P/2//j/
+P/4//j/+//8//3//v/6//j/9v/0//n//P///wIA///8//n/9v/3//j/+f/6//v//P/9
//7/+//4//X/8v/2//r//v8CAP///P/5//b/9//4//n/+v/9//7///8AAP3/+v/3//T/
+f/8////AgD9//r/9//0//f/+P/5//r/+//8//3//v/7//j/9f/y//b/+v/+/wIA/f/6
//f/9P/1//b/9//4//n/+v/7//z/+v/4//b/9P/3//r//f8AAPz/+v/4//b/+v/6//v/
/f/9////AQAGAAQABAABAP3/AAABAAMACgAGAAYABQAFAAgABwAIAAUABQAGAAcACQAE
AAAA/P/3//n//P/7////+f/4//f/+P/5//n/+P/1//T/9v/2//7/+f/4//P/7v/v//P/
9f/6//b/9//3//j/+P/1//T/8//w//L/9P/5//j/9f/x/+3/8f/z//X/+f/5//P/7P/p
/+v/8//3//z//f/7//b/8f/v//X///8LABcAKABCAF4AeACPAKQAtgDMAN4A4QDbANUA
xACcAF0AEwDK/43/V/8p/wr/BP8R/yn/P/9M/1n/cP+H/5z/q/+5/8L/xv/I/8v/0P/Y
/+D/5v/p/+z/7//y//v/+P/7//T/8//4//r//v8DAAAA///+////AQABAAAA/v8AAAAA
BAAIAAUABQABAP3///8AAAAABgABAAEAAAD//wAAAwABAAEA//8BAAUACAAFAAUAAwAA
AAUACQAIAAwACQAIAAcABwAKAAsADAALAAoADgAQABUAEQASAA4ADAANABEAEgAaABYA
FQAVABYAFwAYABgAGAAZABoAGwAhABwAHAAYABQAGAAbAB8AJAAhAB8AHgAeAB8AHQAd
ABoAHQAdAB4AIgAfAB0AGQARABYAFgAYABsAFwATABIAEwARABIADwAMAAwADAALABAA
DAALAAQAAAACAAMABAAHAAIAAAD//wEA/v///wAA+//7//v//f8EAAEA/f/5//f/+P/4
//r////6//j/+v/4//v//P/7//j/+P/6//z/AQAAAP7/+v/2//r/+v/8//7/+v/7//z/
/P/9//3/+//5//n/+v/7//3/+v/7//j/8//3//j/+f/9//j/+f/2//f/+P/5//r/9//3
//n/+/8AAP3/+v/1//D/9f/2//n//v/7//r/9//2//n/+v/7//j/+f/7//3/AQD/////
+f/1//n//f/8/wAA/f/+//z//P/+//7//f/8//z//v8AAAMA//8AAP3/+f/9//7///8B
AP7//v/9//3//P/8//z/+//5//v//v8CAP/////5//T/9//4//v//v/5//f/+P/1//f/
9//4//j/9//4//n//f/7//n/9f/x//X/9f/1//j/9f/y//H/8f/0//b/9v/z//D/8P/x
//P/8f/x//D/7P/y//T/9P/2//L/7//u/+//8f/z//P/8f/v/+//8P/y/+f/6P/p/+7/
8v/0//b/+P/1//L/7//s/+7/8P/y//T/9v/2//f/+f/z//P/8//2//r/AAADAAUAAQD7
//b/9v/5//7/AgAHAAcABQAFAAEA/P/6//j/9//6//z//v////r/9v/u/+v/6//u//H/
9v/1//X/9P/x/+r/6v/o/+7/7//0//X/9v/x/+//6//q/+3/8f/0//j/9//z//H/7//n
/+b/5f/n/+7/8f/z//X/8P/r/+b/4//p/+3/9P/3//n/9f/x/+r/5f/l/+j/8f/7/wUA
DQARABUAIgA6AFwAfgCdALoA1ADmAOgA3QDRAMMApAB0ADcA7f+o/2n/K//5/t7+4P73
/hn/N/9O/2P/eP+J/5L/mf+j/67/uP/G/9P/3v/g/+T/5v/l/+X/5f/l/+v/8f/5//f/
+//3//L/7//t//H/9f/5/////f/9//z/+v/3//T/9f/2//z/AQACAAMA///6//T/9P/3
//v//v8BAAEAAwAAAP//+P/3//j/+P/8/wEABAAGAAEA///4//b/+v/+/wIABwAFAAUA
BQADAP7/AAAAAAMABQAMAA4AEgALAAkABAAGAAoADQARABYAFgAWABUAFAARABAADwAT
ABYAHAAeACAAGwAXABQAEgAWABkAHQAiACQAIQAgABwAGQAXABYAGAAdACEAIwAhAB4A
GAAUABEAFAAVABkAHwAaABoAFgASAA0ADAAKAA4AEgAVABIAEgALAAcAAwABAAQABgAJ
AA8ACwALAAsABQABAP////8EAAgACQAKAA0ABwAAAPv/+f/8//7/BAAGAAYABgAEAAAA
+v/6//r//f8BAAQABQAGAAIA/P/4//T/9//7////AgABAP//+//3//P/8v/x//H/9f/7
//3//f/3//L/7f/r/+7/8//0//n/9//3//f/8//u/+3/7P/u//L/9v/4//r/9v/w/+z/
6v/u//L/9P/4//b/9v/2//L/8P/v/+7/7//2//v/+v/7//n/9//w/+7/8f/2//j//P8A
APz/9//y/+7/8P/y//T/9v/6//r/+//9//f/9f/z//T/+P/8//3//f/5//X/8v/0//P/
9v/4//v//P/7//z/+f/0//L/8P/v//P/9v/5//v/9f/y/+v/6f/m/+j/6v/u//D/8f/x
/+//6f/o/+X/6v/u//T/9v/4//L/7//q/+j/6P/r/+3/8P/z//H/8f/x/+j/6P/o/+v/
7//x//L/8//x/+3/6f/n/+X/6f/w//X/9//3//X/7v/n/+P/5v/r//f/BQATABsAJQA6
AFgAdgCUALUA1ADqAOwA5ADZAMMAoQBqACAA0f+N/1L/G//t/tf+2P7o/v/+Hf87/1j/
cf+I/5n/pv+t/7H/uP/A/8r/1//i/+f/7P/v/+//7f/r/+n/7f/x//n/9//7//f/9P/z
//P/8v/1//j//f/+///////+//n/9v/3//j//v8DAAQABQABAP7/+v/8//z///8BAAMA
BgAJAAcABwABAP/////+/wQACQAMAA4ACgAJAAMAAgAEAAYACAALAA4ADwAQAA8ACQAK
AAkACwAOABQAFQAYABQAEwAPABIAEQATABYAGgAdAB4AHgAeABoAGAAWABkAHAAiACQA
JgAkACEAHwAeAB8AIQAkACgAKwApACkAJgAkACEAHwAgACYAKQAqACcAJQAgAB0AGwAZ
ABkAHAAhAB4AIAAeABwAFwAUABAAEgAXABsAGQAaABQAEQAOAA0ADAAMAA0AEQAQABEA
EgANAAcAAwABAAQACgALAAwADwAJAAQAAQABAP//AAAFAAYABwAIAAcABAD9//z/+//9
/wEABAAFAAYAAwD+//v/+P/4//v//v8AAAEAAQD///3/9//2//X/9f/6////AAD///z/
+P/0//P/8//3//f/+//9//3//f/5//L/8f/w//L/9v/6//z//v/7//b/8//y//X/+P/5
//z//f/+/////P/5//f/9f/1//z/AQAAAAEAAAD///n/+P/4//z//f8AAAEAAgACAAIA
/P/6//j/9//8/wIABAAFAAIA/v/6//f/9//6//z///8AAAAAAAD///n/9//2//b/+/8B
AAEAAgD8//j/9v/0//T/9f/5//n/+//7//z//P/0//L/8P/x//f/+//9/////f/3//H/
7v/w//D/8v/1//j/+v/6//f/8f/u/+z/6//v//X/+v/8//j/9P/u/+r/6//t//H/9//5
//v/+//5//L/7//t/+z/9f/8/////v/7//j/9f/y//T/9P/0//T/9v/4//r//P/3//T/
8f/u//L/9v/6//7/+v/4//b/9P/2//b/9v/2//n/+v/7//z/+f/2//P/8P/z//b/+f/8
//r/+P/2//T/9P/0//T/9P/3//j/+f/6//X/8v/v/+z/8P/0//j//P/5//b/8//w//H/
8v/z//T/9//4//n/+v/1//L/7//s//D/9P/4//z/+P/2//T/8v/z//T/9f/2//n/+//+
//3/+//5//r/+v8CAAUABwAHAAIA/v////7/AgAFAAkACQAJAAsACQAHAAIA///9//v/
//8BAAIAAAD8//b/9f/y//P/9P/3//f/+v/6//j/9P/y/+7/8v/w//f/+P/5//b/8//w
//D/8P/x//P/9v/4//b/9v/2//D/7f/q/+r/6v/v//H/8//0/+//7P/r/+v/5f/q//P/
9//5//n/9P/t/+f/5v/p/+//+/8JABMAGQAkADoAVgB0AJEAqgDCANoA4gDbAMsAuwCe
AHAAMQDp/6T/a/8z/wH/5v7m/vf+E/8x/0j/W/90/4v/nP+n/63/sv+6/8T/zf/a/+L/
6P/s/+3/6//p/+f/6//v//f/9f/5//n/9v/1//X/8//1//f/+////wEAAgACAP7/+v/6
//r//v8DAAQABQADAAAA/P/+//v//f/+////AQAFAAQABQD///3//f/8/wEABQAHAAgA
BQAFAAAAAAABAAIAAwAFAAkACwANAA0ABQAGAAUABwAIAA4ADwASABAADwALAA4ADQAN
AA4AEAASABQAFQAWABIAEAAOABEAEwAYABkAGgAZABcAFgAWABQAFQAXABoAHQAdAB8A
HgAaABcAFQAWABsAHQAdABkAGgAWABQAEwAQAA8AEQAVABMAFgAVABQADwAMAAgACgAN
ABEADwAQAA4ACwAIAAcABAAEAAUACQAJAAsADQAJAAMA///9/wAABgAHAAgACwAJAAQA
AQABAP7//v8CAAIABgAIAAgABgAAAP7//P/9/wEABAAFAAYABAAAAP7//P/5//v//f/+
/wIAAwACAAEA/P/6//j/9//6////AAD//////P/5//n/9v/5//j/+//+////AAD9//b/
9f/0//b/+//+////AAAAAPz/+v/6//n/+v/5//r//v8AAAIAAAD9//v/+f/5/wAABQAE
AAUABQAFAAAAAAD//wIAAgAEAAYACAAJAAoABAACAAAA//8DAAgACQAJAAgABgAEAAMA
AAACAAMABQAGAAgACgALAAMAAQAAAAAABAAJAAgACAAFAAIAAQAAAP3//f8AAP//AwAD
AAQABAD8//r/+P/5//3/AQADAAUABAD///r/+P/3//b/9//5//3/AAABAP//+f/2//T/
8//2//v///8AAP7//P/4//b/8//z//X/+f/8////AAD///j/9f/z//L/9//+/wMABgAC
AAAA/v/8//r/+v/6//r//f8AAAMABgAEAAAA/f/7//3/AQAFAAwACwAMAAoABwAGAAMA
AQAEAAgADgATABkAEwANAAkAAQACAAQABgAJAAYABAACAP///v/8//b/9f/0//j//P8C
AP//+//2/+//7v/y//T//v/6//z/+v/4//T/8//w//D/9P/5//3/AgD+//f/8v/t/+z/
8P/0//v/+//5//b/8//0//H/7v/t/wEAAQD+//v/9f/x/+//8v/3//3/AgAHAAsADQAN
AA8AGQA0AFgAgACiALkAzADcAOQA3ADRAMsAuwCWAF4AFwDL/4L/Qf8N/+/+6v78/h//
P/9V/2L/cf+C/5H/nv+t/73/zP/a/+T/5//m/+f/6v/r/+n/7f/x//X//////wMA/f/9
//3/+v/5//n//v8DAAgADwALAAcAAgD8/wAAAgAIAA4ADAANAAoABwAHAAQAAAACAAQA
CQANABEADQALAAQA//8AAAUADAASABEAEQAPAAwACwALAAYABgAKAA4AEgAXABIADwAM
AAcACQAQABUAHQAaABwAGQAYABYAFQARABQAFwAbACAAJgAiAB4AGQAUABgAHAAgACkA
JwAoACUAIgAhAB8AHgAeACEAJQAqADAALAAlACAAGAAeACEAJQAsACoAKQAmAB8AHwAc
ABsAGwAfACEAJgAtACIAHgAWAA4AEQAUABYAHgAbABsAFQASAA8ADQALAAsADQAQABQA
GwARAA0ACQD//wIABQAKABQAEgAPAAwACwAIAAQAAgADAAUACAAPABIADgAKAAQA/P/+
/wIABgANAAsACgAHAAQABQACAAEAAAADAAcACwAOAAoABQD+//f/+v/+/wIABwAGAAcA
BAD///7//P/6//v//f8DAAUACwAHAAMA///3//n//f8BAAgABwAGAAMAAAACAP7//P/8
////BAAHAAwABgACAP7/9v/6////BAALAAoACwAGAAMAAwADAP7//v8OABAACwAGAAMA
AgABAAAABQAGAAgACwAFAAUABQAIAAYACAAHAAUACAAHAAcADAAHAAYABAADAAcABwAJ
AAcAAQAAAP/////9//7/////////AAD9////9//2//X/9v/7//3//v/9//b/9v/0//r/
9//6//n/+P/4//n/+P/6//b/9f/z//L/9//3//n/+//1//b/9//7//r/+f/3//X/9//3
//f/+f/z/+//7v/z//X/+////wAA/f/1//D/8f/3/wMAEQAdADEASABmAIIAnACxAMYA
3ADmAOYA4wDXAL0AiAA+AO3/o/9o/zP/Cf/3/vr+CP8d/zP/R/9a/2//iP+h/7L/vf/H
/8z/zP/Q/9X/3P/m/+7/9P/3//X/9f/1//v/+v////r/+//+//7/AAADAAAA///+////
AwAFAAYABgAEAAIABAAGAAYACQAIAAcACgAKAAkADgAIAAcABQADAAYACwALAA0ACQAJ
AAsADAALAA0ADQAMAA4AEQAPABIADwAOAA0ADQAQABMAFgAXABEAFAAVABkAFwAaABgA
GAAZABsAGgAgABwAGwAbABwAIAAiACMAJAAgACAAIAAlACMAJgAlACQAKAApACsALgAr
ACkAKAAoACsAKwAtACwAKgApACkALAArACsAKQAjACcAJgAnACkAIwAfAB4AHwAdACAA
HwAeABkAGAAWABoAGAAZABQAEgASABMAFAAXABMAEAAOAA8ADwARABMADwAMAAkACAAM
AAsACQAHAAcACAAGAAYACQAFAAIAAwAAAAQABgAGAAQA/v/+//7/AQAAAAAA/v/8////
/v///wAA+//7//v/+v/9//////////v/+v/5//n/+P/7//r/9//6//r/+v/9//j/+f/2
//f/+//9/////f/3//f/9//6//r//P/8//z/AAD+//7/AAD8//z/+v/6//3/AAADAAIA
AAD///7///8AAAMAAAD//wIABQADAAYAAQACAAAAAAAEAAYABwAIAAMAAgABAAEAAQAE
AAMAAQACAAIAAgADAP///v/8//v//P/+/wAAAQD7//v//P/+//v//f/5//b/9//4//v/
/v/6//f/9//z//b/9//5//r/8//y//H/8//0//X/9P/z//b/9f/0//b/8f/u/+3/7f/y
//b/+P/3//L/8P/v/+//7//z//b/9v/5//j/9f/0/+//7f/t/+//9f/5//v/+//1//P/
8v/y/+//9P/5//7//P/8//z//P/3//T/8f/u//P/9v/5//z/+f/4//f/9v/0//T/9P/0
//b/+P/6//z/9//0//H/7v/x//T/9//6//j/9v/0//L/8v/y//L/8v/1//b/9//4//X/
8v/v/+z/8f/0//f/+v/4//b/9P/y//L/8v/y//L/9P/2//j/+v/1//L/7//s//D/9P/4
//z/+P/2//T/8v/0//T/9P/0//b/+P/6//z/9//0//H/7v/y//b/+v/+//v/+f/4//P/
9f/3//z/AAAEAAUABQADAP7/+v/7//r/AAAFAAsADQAIAAcAAgD9//z/+//7//v//P/9
//3/+v/3//D/7v/q//D/9P/6//3/+f/2//H/6v/r/+r/8f/y//b/9v/2//L/7v/q/+n/
6P/v//P/+P/8//X/8v/v/+b/6P/o/+v/7v/y//P/9P/0/+//6v/n/+X/7//2//v/+//1
/+//6P/l/+X/6v/1////CQAPABEAGQAuAEwAbACMAKsAxgDeAOYA3gDRAMEAqwCGAE4A
CQDB/4L/R/8P/+v+4v70/hP/M/9L/17/d/+M/5n/oP+n/6//uP/E/9L/3//m/+f/6v/r
/+n/5//n/+f/7f/y//v/+v////n/9P/x/+//8v/3//z/AwABAAEAAAD+//r/+P/6//z/
AgAHAAgACQAFAAAA+v/6//z/AQAFAAkABgAHAAMAAQD7//v//f/+/wMABwAJAAoABQAD
APz/+v/+/wIABgALAAoACQAIAAUA//8CAAMABwAJABAAEgAWAA4ACwAFAAYACQANABIA
GAAVABQAEgAQAA4ADgAOABMAFQAaABsAHAAZABUAEgAQABUAGQAeACQAIQAdABsAFgAU
ABMAEwAWABsAHwAhAB8AGgAUABAADQARABMAGAAfABgAGAAUABAACwAKAAgADAAPABMA
EQASAA0ACQAFAAMABgAIAAsAEQAMAAsACgADAAMAAQABAAYACwALAAsADQAGAAAA/P/7
////AgAJAAwACwAKAAcAAgD+//7//v8BAAUACAAJAAoABgAAAPz/+P/6////BAAIAAUA
AwD///v/+P/4//j/+f/+/wMABAADAP//+v/1//P/9f/7//3/AwAAAP///v/5//X/9f/1
//j//P8AAAIABAAAAPr/9v/0//f//P///wQAAwACAAEA/P/7//v/+//9/wQACQAIAAkA
BwAFAP7//P8AAAYACQAOAAsACgAIAAYAAgACAAIAAwAHAAwADQANAAkABAD///v///8E
AAgADQAKAAgABgADAP3//f/+/wAABAAJAAgACAABAPz/+f/2//r//f8DAAUAAgD///3/
+v/0//T/9P/3//v///8BAAMA///5//P/8P/z//b/+/8BAAEAAAD9//f/9P/y//H/8f/1
//v/AAACAP3/+P/x/+z/8P/z//j////9//3/+//3//X/8//y//L/AQAEAAEA/P/4//b/
9P/y//X/+P/7//7//f/8//v/+v/4//j/+P/4//3/AAADAAQAAAD///r/+f/7/wAABAAK
AAgABwAEAP///v8AAAAABAAIAA0ADgANAAkAAwD9//r/+v/7//z//v/+//3/+f/2//D/
7//s/+7/8v/4//v//f/4//P/7P/q/+r/8v/0//r/+f/4//P/8f/w//D/8P/z//b/+v/9
//v/9//z/+n/5v/p/+//9f/5//b/9f/z/+//7v/t/+3/8f/+////+//3//P/7v/r/+3/
8v/9/wcAEQAZAB0AJQA8AFoAfACcALkA1ADoAO4A5ADXAMcAqwB+AEAA9/+x/3T/Of8D
/+X+4v70/hH/L/9L/2T/ef+M/5v/ov+p/7H/vv/M/9r/5f/q/+v/7v/v/+3/7f/t/+3/
8//5/wEA//8DAP//+v/3//X/+v///wQACwAJAAcABAAAAAAA/v8AAAIACAANAA4ADwAL
AAYAAAAAAAIABwALAA8ADAANAAkABwAFAAUABwAIAAsADwARABIADQALAAQAAgAIAAwA
EAAVABIAEQAQAA0ABwAKAAsADwAQABYAFwAaABMAEQAMAA4AEQAVABoAIAAeABwAGQAW
ABYAFgAWABsAHQAiACMAJAAhAB0AGgAYABsAHwAkACoAKQAlACMAHgAgAB8AHwAiACgA
KwAsACkAJgAgABwAGQAbAB0AIgApACMAIgAdABgAFwAWABQAGAAbAB8AHQAeABgAEwAO
AAsADQAQABQAGwAUABMAEgALAAsACQAJAA4AEwATABMAFQAPAAgAAwABAAUACAAPABIA
EAAOAAoABAAAAAAAAAADAAcACgALAAwABgAAAPz/+P/8/wEABgAKAAcABQABAP3/+//8
//3///8CAAcACAAHAAEA/P/3//X/+P///wIACQAFAAMAAQD7//j/+f/6//7/AQAEAAUA
BgACAPz/+P/2//v/AAADAAgABgAEAAIA/P/9//3//f///wYACwAKAAsAAQD9//z/AAAC
AAQABgAJAAgACAAJAAIAAQAAAAIABQAKAAwADQAJAAMA/v/+/wAABAAHAAsACwAJAAkA
BQD///7//f/9/wEABAAHAAkABAAAAPj/9f/1//j/+/8AAP/////+//v/9f/0//H/9v/4
//7/AAACAPr/9//y//D/8v/1//f/+v/9//v/+//7//L/8v/y//X/+f/7//z//f/6//X/
8P/t/+3/8f/4///////9//n/8v/t/+v/7v/1//3/CQATABcAGQAkAD4AYACGAKcAxgDg
AOwA6gDZAMkAswCMAFIACQC9/4D/R/8N/+P+0v7a/vH+Ef8x/1D/af9+/5P/ov+p/7H/
uv/G/9b/4//s/+7/8v/0//P/8v/x//D/9f/5/wEA//8DAP7/+v/4//f/+f/9/wEABwAH
AAcABgAEAAEA/v///wAABQALAA0ADwAKAAYAAQACAAUACQAMAA8ADQAPAAwACwAGAAUA
BgAGAAoADwASABQAEQAPAAgABgAJAAwADwATABUAFQAVABMADAAOAA4AEQAUABoAGwAe
ABcAFQAQABIAFAAXABsAIAAiACIAIQAgABsAGgAZAB0AIAAmACgAKgAmACMAIQAgACIA
JQApAC4AMAAtACwAKAAlACMAIgAkACoALQAuACsAJwAiAB8AHQAeAB8AIwApACQAJAAg
ABwAGAAWABMAFgAbAB8AHQAeABcAEwAPAA0ADgAQABMAGQATABMAEwANAAkABwAHAAwA
EAARABIAFQAPAAgAAwABAAMABgANABAADwAOAAsABgAAAAAAAAADAAcACgALAAwABwAC
AP///P/9/wEABQAIAAgABwAEAAEA/f/8//v/+////wUABwAHAAQAAAD8//v//P8BAAIA
BwAFAAUABQABAPz/+//6//z/AAAEAAYACAAGAAAA/P/6//7/AgAEAAgACAAIAAgABAAC
AAEAAAABAAgADQAMAA0ACwAJAAIAAAADAAgACgAOAAwADAALAAoABAAEAAQABQAIAA4A
EAARAA4ACgAGAAMABAAIAAsADwANAAwACwAJAAIAAQABAAIABwANAA0ADgAJAAQAAQD+
/wEAAwAIAAkACQAHAAYABAD9//z/+//9/wMABwAJAAsABwABAPv/+P/6//z/AAAFAAUA
BgAFAAEA/P/6//n/+f/9/wMACAAKAAcAAgD7//b/+f/7////BQAGAAcABgADAP7/+//5
//j/BQAKAAsACAAFAAIA///8////AAABAAIABAAEAAQABAACAAAA/v/8/wEABAAHAAoA
BQACAP///P/+/wAAAgAEAAIAAgACAAIA///+//3//P8BAAQABwAKAAUAAgD///z//v8A
AAIABAAEAAQABAAEAAIAAAD+//z///8CAAUACAAFAAIA///8//7/AAACAAQABAAEAAQA
BAACAAAA/v/8////AgAFAAgABQACAP///P/+/wAAAgAEAAQABAAEAAQAAQAAAP///P8C
AAcACAANAAgACAAHAAgACwANAA0ACwALAA4ADwAUABIAEwAQAAsAEQARABEAFAAPAAsA
BwAEAAgACQAHAAYAAgADAAIABgACAAIA///7/wAAAQAAAAQA/f8AAP3//v///wAA/f/9
//z//v8AAAUAAwACAAAA+f/8/////P8AAPv/+//7//n/+//9//7//f/9//3//v8DAPb/
9//7////AwAIAAcAAwD+//v/+/8BAAsAFQAhADQATgBqAIYAnwCwAMQA3ADqAOkA4QDZ
AMAAjgBLAP//uP99/03/Jf8Q/wz/G/8z/0f/VP9j/3z/l/+q/7v/x//O/9D/0v/X/97/
5v/u//T/9//6//v//P8DAAIABQD+//3/AAACAAYACwAHAAcABwAJAAwADQANAAwACwAK
AA0AEAAOAA8ADAAJAA0ADgAOABQAEAAPAA0ACwAOABEADwAPAAwADQAQABIADwAPAA0A
CgAPABMAEgAWABQAEgAQAA8AEQATABUAFQASABYAGAAdABgAGgAXABYAGAAbABsAIgAf
AB0AHAAcAB4AIAAhACIAIgAiACIAJwAkACQAIAAcAB8AIQAkACgAJAAjACMAJAAnACUA
JQAiACMAIwAkACgAJgAlACIAGwAgACAAIgAlAB8AGwAaABsAGgAcABoAGAAWABYAFQAa
ABcAFwARAA4AEAARABIAFQARAA4ADAANAAoACwAMAAcACAAHAAgADgAOAAsACAAHAAgA
CAAKAA8ACgAIAAoACAAKAAwADAAKAAkACgALAA8ADwAOAAsACAAKAAoADAAOAAkACQAJ
AAgACgALAAoACQAIAAgACAAJAAgACQAGAAEABQAGAAcACwAHAAcAAwADAAUABwAJAAcA
BQAFAAUACAAGAAYABAACAAYABgAIAAwACAAIAAYABgAIAAoADAAKAAoACwAMAA8ADgAP
AAoABwALAA8ADgASAA0ADgAMAAwADgAQABEAEgAQABAAEAARAA4AEAAOAAsAEAASABQA
FwARABAADgANAA0ADgAPAA8ADQANAA4AEAAOAA8ACgAGAAkACgANABAACgAHAAcAAwAG
AAcACQAKAAYABgAGAAkACAAHAAQAAQAFAAUABQAIAAUAAgABAAEABgAIAAgABQABAAAA
AAABAP//AQACAAAABQAGAAUABgABAP////8BAAUABwAHAAUABAADAAMABAD7//7/AwAI
AAoACgAKAAoABwAEAAEA/v8BAAQABwAKAAwADAAMAAwACQAIAAcABgALAA4AEQAUABEA
DgALAAgADAAOABAAEgAQABAAEAAQAAsACAAFAAIABgAIAAoADAAGAAIA/v/6//7/AAAC
AAQAAgACAAIAAgAAAP7//P/6//7/AAACAAQAAAD+//z/+v/+/wAAAgAEAAEAAAD///7/
+//4/w==
         </WaveFormData>
      </LeadData>
      <LeadData>
         <LeadByteCountTotal>10000</LeadByteCountTotal>
         <LeadTimeOffset>0</LeadTimeOffset>
         <LeadSampleCountTotal>5000</LeadSampleCountTotal>
         <LeadAmplitudeUnitsPerBit>4.88</LeadAmplitudeUnitsPerBit>
         <LeadAmplitudeUnits>¦ÌV</LeadAmplitudeUnits>
         <LeadHighLimit>2147483647</LeadHighLimit>
         <LeadLowLimit>268435456</LeadLowLimit>
         <LeadID>V3</LeadID>
         <LeadOffsetFirstSample>0</LeadOffsetFirstSample>
         <FirstSampleBaseline>0</FirstSampleBaseline>
         <LeadSampleSize>2</LeadSampleSize>
         <LeadOff>FALSE</LeadOff>
         <BaselineSway>FALSE</BaselineSway>
         <ExcessiveACNoise>FALSE</ExcessiveACNoise>
         <MuscleNoise>FALSE</MuscleNoise>
         <LeadDataCRC32>452808747</LeadDataCRC32>
         <WaveFormData>
5v/m/+b/5v/p/+r/6//s/+n/6P/n/+b/5v/m/+b/5v/m/+b/5v/m/+X/5P/j/+L/4//k
/+X/5v/j/+L/4f/g/+L/4v/i/+L/5P/k/+T/5P/i/+L/4v/i/+X/5v/n/+j/5//m/+X/
5P/m/+b/5v/m/+j/6P/o/+j/5v/m/+b/5v/p/+r/6//s/+z/7P/s/+z/7P/s/+z/7P/t
/+7/7//w/+3/7P/r/+r/6//s/+3/7v/t/+z/6//q/+z/7P/s/+z/7P/s/+z/7P/r/+r/
6f/o/+n/6v/r/+z/6//q/+n/6P/q/+r/6v/q/+j/6P/o/+j/5//m/+X/5P/m/+b/5v/m
/+T/5P/k/+T/5P/k/+T/5P/m/+b/5v/m/+X/5P/j/+L/4//k/+X/5v/l/+T/4//i/+L/
4v/i/+L/5P/k/+T/5P/i/+L/4v/i/+X/5v/n/+j/6P/o/+j/6P/s/+7/8P/y//P/9P/1
//b/9v/2//b/9v/3//j/+f/6//j/+P/4//j/+v/6//r/+v/7//z//f/+//z//P/8//z/
/f/+////AAD///7//f/8//3//v///wAAAAAAAAAAAAD+//7//v/+/wEAAgADAAQAAQAA
AP///v8AAAAAAAAAAAAAAAAAAAAAAgACAAIAAgADAAQABQAGAAQABAAEAAQABgAIAAkA
CgALAAwADgARABEAEAAPAA4AEAASABUAGAAZABkAGQAZABsAGgAaABgAGgAYABcAFwAR
ABAADQAMAA4ADwAOAA8ACwAKAAkACQALAAsACgAJAAoACgAKAAoABwAGAAUABQAIAAkA
CgALAAkACgAKAAoACgAJAAgACAAGAAYABwAHAAQABAAEAAUABwAHAAgACgALAAoACQAH
AAsADAAOAA8ADgANAAsACwALAA4AFQAeACQANABQAHQAlAC3ANYA8wAOASQBKAEnASQB
DwHfAJcARgD9/7//hP9H/yX/IP8w/0v/Zf92/4X/mf+v/77/y//U/9//5v/s//D/+P//
/wEABQAGAAkADAAPABAAEwAUABMAEgAVABYAFwAYABYAGAAaABsAHQAdAB0AHAAeAB4A
HgAgACEAIAAfAB4AHwAfACAAIgAgAB8AHgAfACAAIAAfAB4AHwAgACEAIgAhACIAIQAg
ACMAIwAjACQAIQAiACMAIwAkACQAJQAlACMAIwAjACQAJAAlACUAJAAlACYAJQAmACYA
JgAnACYAJgAmACYAJgAmACcAJwApACgAJwAmACUAKAAoACkAKgAoACkAKQAoACoAKQAn
ACcAJQAlACUAJQAkACMAIgAfACAAIAAhACEAHwAdABsAGQAaABkAGQAZABYAFQAVABUA
FAATABIAEQASABEAEAAQAA0ADAALAAwADgAMAAwADAAMAAwADAAMAA0ADQAMAAsADgAM
AAwADQANAAwADAALAAwADAALAAoACwALAAsACwALAAoACQAHAAgACAAJAAoABgAGAAYA
BgAHAAcABgAFAAMAAwADAAMAAQABAAEAAQADAAMAAwADAAIAAQAAAP//AAABAAEAAgAC
AAIAAgAEAAMAAQD///3/AAABAAIAAwABAAEAAQADAAMABAAEAAQABgAGAAYABgAGAAYA
BQAEAAUABgAHAAgABwAGAAUABQAFAAUABQAEAAIAAgACAAMAAgABAAAA//8AAP///v/+
//7//v///////P/8//z/+v/7//r/+v/6//r/+f/4//b/9v/3//f/+P/3//b/9v/1//X/
9f/z//L/8//z//P/8//z//P/8v/x//H/8f/x//L/8P/v//H/8//z//P/8//y/+//7//v
/+7/7P/t/+7/7v/x//H/8f/x//D/8P/v/+7/7//v//H/7//w/+7/7v/u/+v/7P/t/+z/
7f/u/+//8P/v/+7/7f/s/+3/7v/v//D/8f/y//L/8v/y//L/8//1//f/+P/5//r/+P/4
//n/+v/8//3//v///////v/+//z/+//4//b/9f/0//T/8v/y//H/7//r/+n/6v/q/+r/
6//r/+v/6v/p/+b/5v/m/+b/5v/m/+b/5//n/+f/5//n/+n/6v/q/+r/6f/n/+X/5P/g
/+D/4f/h/+P/5P/l/+f/5v/j/+H/4P/j/+b/5//n/+f/5v/m/+X/5P/j/+P/4//n/+z/
8//6/wAAEAAuAFYAegCbALoA2QDwAPwAAAEBAfQA0QCXAEsA+P+v/2//MP8B/+3+8v4I
/yf/P/9Q/2H/df+F/5L/m/+k/63/tv/A/8j/0P/T/9X/2f/a/9v/3v/h/+L/5v/o/+j/
6P/m/+b/5v/m/+f/6v/t/+//7f/t/+3/7P/s/+z/7P/u//D/8P/w//D/7v/t/+3/7v/v
/+//7//x//L/8v/x//D/8P/w//D/8P/y//T/9P/0//L/8f/w//D/8f/0//f/+f/3//b/
9v/1//f/9//3//j/+f/7//z//P/6//r/+P/4//r//P///wAAAAAAAAAAAAAAAAEAAQAD
AAUABQAFAAUAAwACAAIAAgAFAAcACAAIAAgABwAFAAUABQAFAAUABQAHAAcABwAFAAUA
BAAEAAMABQAFAAUABQAHAAUABAADAAIAAQABAAEA///////////8//v/+v/6//r/+v/6
//z//P/6//r/+v/6//r/+v/6//z//f/9//3/+//4//f/9//6//r/+//7//r/+v/5//j/
9//3//f/9//4//j/+P/3//X/9P/0//T/9f/2//f/+P/4//f/9f/z//H/8f/x//H/8v/z
//T/9f/0//P/8v/x//P/8//z//P/8//z//L/8v/y//L/8v/0//f/9//3//f/9v/1//T/
8//0//X/9v/5//f/+P/4//j/9v/2//b/9v/4//r/+//8//v/+v/5//j/+v/6//r/+//7
//v/+f/4//j/+v/6//r/+v/7//z//P/8//n/+P/4//n/+P/4//j/+P/3//b/9v/2//f/
9//3//f/9f/0//T/8v/z//D/7v/t/+z/7v/u//D/7v/t/+r/6f/o/+j/6P/p/+n/6f/o
/+f/5v/m/+b/5v/o/+r/7P/v/+7/7f/s/+v/6f/q/+r/6v/r/+v/6//s/+r/6v/r/+v/
6P/o/+j/6f/p/+f/5v/m/+f/5v/p/+n/6f/q/+r/6f/k/+H/4f/j/+f/8P/5/wAADgAo
AEwAcgCUALcA1gDvAPgA+gD6AO0AzACRAD0A5f+c/13/If/2/uf+6/78/hT/Lf9F/1z/
cf+D/5X/oP+p/7D/t//A/8j/0P/W/9n/2//f/+D/4P/i/+T/5P/o/+r/6v/q/+r/6v/q
/+r/6v/s/+7/7//x//H/8f/w/+7/7v/u//D/8v/y//L/8v/y//H/8f/y//P/8//z//X/
9v/2//X/9P/0//T/9P/0//b/+P/4//j/9v/1//T/9P/0//b/+P/5//n/+P/4//f/9//3
//f/+P/5//v//P/8//7//v/8//z/+//8//7//v8AAAAAAAAAAP7//////wEABAAFAAYA
BwAFAAQABAAEAAUABwAIAAgACQAJAAgACQAIAAcABgAFAAYABwAIAAcABQAEAAQAAwAD
AAMAAwADAAUAAwACAAEA/v/9//3//f/+////AAABAP7//f/8//z//P/8//z//v8AAP7/
/v/+//v/+v/5//j//P/9//3//f/7//j/9//3//j/+P/5//n/+P/4//f/9v/0//P/8v/x
//T/9P/0//P/8v/w/+//7v/u/+7/7v/u/+//7//u/+3/6//r/+v/6//s/+3/7v/v/+7/
7f/s/+v/7f/t/+3/7f/v/+//7v/u/+z/7P/s/+7/8f/x//H/8f/v/+//7//v//D/8f/y
//X/9f/2//b/9v/0//T/9P/0//f/+P/4//j/9v/2//b/9v/4//j/+P/5//n/+f/5//j/
9P/0//T/9f/3//f/9//3//T/8//y//L/8v/y//P/8//0//T/9P/y//H/8P/w//D/8//z
//P/8v/v/+//7v/u/+7/7v/v/+//8f/x/+//7v/r/+v/6//r/+7/7//v/+//7P/r/+r/
6v/p/+n/7P/v//H/8f/x//D/7f/t/+3/7P/s/+3/7v/u/+z/6//q/+n/6//s/+z/7P/t
/+3/7//t/+z/6v/q/+r/7f/u/+//8P/v/+7/7f/s/+z/7P/s/+z/7P/s/+z/7P/q/+r/
6v/q/+z/7P/s/+z/7P/s/+z/7P/q/+r/6v/q/+v/7P/t/+7/7f/s/+v/6v/s/+z/7P/s
/+r/6v/q/+r/6v/q/+r/6v/s/+z/7P/s/+v/6v/p/+j/6f/q/+v/7P/r/+r/6f/o/+n/
6v/r/+z/7P/s/+z/7P/r/+r/6f/o/+n/6v/r/+z/6v/q/+r/6v/q/+r/6v/r/+3/7v/v
//D/7v/v//H/8v/1//b/9//4//f/9//3//j/+//8//3//f/+//7//P/7//b/9P/z//D/
8P/u/+7/7v/t/+r/6f/o/+f/5v/m/+X/5v/m/+b/5v/l/+T/4//i/+T/5P/l/+X/5f/l
/+X/5f/m/+b/5v/m/+X/5P/k/+L/4f/h/+D/3v/f/+D/4v/j/+H/4P/g/+H/3v/h/+X/
5f/m/+b/5f/i/+H/4f/h/+H/5v/v//b//P8KACQARgBoAIcAogC9ANYA5gDmAOUA2gC9
AIkAQwDy/6n/b/82/wf/8/72/gj/I/89/07/X/9x/4X/lP+h/6j/r/+4/8D/xv/M/9P/
1f/Z/9r/2P/a/9z/3P/i/+T/5P/k/+T/5P/k/+T/4v/k/+b/5//o/+n/6v/q/+n/6P/n
/+j/7P/s/+z/7P/o/+f/5//o/+v/6//r/+3/8P/w/+//7v/t/+z/6//q/+7/8P/w//D/
8P/v/+7/7v/s/+7/8P/x//L/8v/z//P/8f/x//H/8v/z//X/9v/2//b/9v/0//T/9f/2
//j/+P/4//j/+P/4//b/9//3//n//f/9//3//f/9//z//P/8//v//f/+//7///////7/
///9//3//f/9//3//f/9//v/+//6//r/+f/5//n/+f/5//v/+f/4//f/9P/z//P/8//1
//X/9f/1//T/8//y//L/8v/y//L/9P/2//T/9P/0//L/8v/y//L/9v/3//f/9//5//b/
9f/1//b/9v/3//f/9//4//j/+P/1//X/9f/1//j/+P/4//f/9f/0//T/9P/0//T/9P/0
//f/9//2//X/8//z//P/8//1//X/9f/1//P/8//z//P/8//z//P/8//z//P/8v/y//L/
8v/y//T/9v/3//j/+f/3//f/9//3//X/9f/1//f/+f/6//r/+v/4//j/+P/4//v//P/8
//z//P/8//z//P/6//r/+v/7//3//f/9//z/+P/4//j/+f/7//v/+//7//r/+f/4//j/
+P/4//n/+f/6//r/+v/4//X/9P/0//T/9//3//f/9v/1//X/9P/0//T/9P/1//X/9//3
//X/9P/x//H/8f/x//L/8//z//P/9P/z//L/8v/v/+//8v/1//P/8//z//L/8f/x//H/
8P/y//P/9P/0//L/8f/w/+//8f/y//L/8v/z//P/9f/z//L/8P/w//D/8f/0//X/9P/y
//L/8v/y//L/8v/y//L/8//0//X/9v/1//b/9v/2//j/+v/9/wEAAQAAAP///v8AAAAA
AQACAAQABQAGAAcABgAEAAMAAAABAP7//P/7//j/+P/2//b/9v/1//L/8f/w//D/8P/x
//H/8f/w/+//8P/w//D/8P/v/+7/7f/t/+3/7f/t/+3/7v/w//H/8v/v/+3/6//q/+n/
6v/s/+3/6v/q/+r/6//t/+v/6v/q//P/9P/x/+//7f/s/+z/7//u/+//8f/z//X/+P/7
/wAADAAmAEgAbgCSAKsAxADfAPIA9AD2APEA3ACpAGMAEwDM/43/Uf8i/wf/Af8O/yr/
R/9Z/2j/ef+N/5v/qP+z/77/yf/S/9j/3P/g/+T/5f/o/+j/6f/s/+//8P/x//L/8f/w
//L/8v/y//L/8//2//n/+//6//n/+P/2//f/+P/5//z//f/8//v/+v/6//n/+f/6//3/
/f/9/////f/8//r/+P/6//z//v8AAP//AAD///7//v/9//z//P/+/wAAAgADAAEAAAAA
AP//AAABAAIABAAEAAUABQAEAAYABgAEAAQABwAIAAoACgAJAAgABwAGAAcACQAKAA0A
DgANAAwACwANAAwADAAMAA0ADwAQABAADwANAAoACQAMAA0ADgAPAA4ADQAMAAkACQAI
AAgABwAIAAkACgALAAkABQACAP//AQABAAIAAwABAAEAAQABAP7//f/8//z//f/+////
AgD///z/+//6//3//v///wAAAQABAAAA//8BAP7//f/9////AAACAAMAAAAAAP///v/+
////AAABAAAAAAAAAP//AQAAAAAAAAD//wAAAQACAAIAAQD///3//v///wAAAQD/////
////////////////AQABAAEAAQAAAP///f/8//3//v///wIAAQABAAEAAQADAAMAAwAD
AAUABQAFAAcABAAEAAMAAgAFAAYABwAIAAcACAAIAAgABgAGAAYABgAKAAoACgAIAAYA
BgAGAAYACQAKAAoACgAHAAYABgAHAAcABgAFAAQABgAGAAcACAAIAAcABgAFAAcABgAG
AAQAAwAAAP7//f/8//7//v8AAAIAAQD+//3/+//6//n/+f/6//v/+//7//j/+P/4//j/
+f/6//v//f/9//3//f/9//r/+v/5//j/+v/7//z//v/+//7///////v/+v/5//n/+//5
//j/+P/3//b/+f/5//n//P/+/////P/3//X/9//7/wQADQAWACIAOgBgAIYAqADHAOIA
+QAIAQ4BEAEJAeoAsQBhAAkAvv+F/0n/GP8F/wf/GP8y/0v/X/9y/4X/m/+t/7j/wf/M
/9P/1v/c/+T/6v/x//P/9//4//j/+v/8//z/AAACAAIAAgADAAQABQAGAAUABgAHAAcA
CQAJAAkACAAKAAoACgAMAA4ADgAOAA4ADwAPABAAEgARAA8ADQANAA8AEAAQABAAEAAQ
ABAAEAARABIAEQAQABEAEQARABIAEQASABMAEwAUABQAFQAVABUAFQAVABYAFQAXABgA
GAAaABoAGAAYABcAGAAaABoAHAAcABwAHAAcAB0AHQAfAB8AHwAfAB8AIAAgACEAIgAi
ACMAIwAiACQAIwAhACEAIQAhACEAIQAhACEAIQAfAB8AHgAeAB0AHAAbABoAGQAbABkA
GAAXABQAEwATABMAEQARABEAEQARABEAEQASAA8ADgANAA4AEAAOAA4ADgAMAAwADAAM
AAwADQANAA0ADwAMAAsACwALAAoACgAJAAoACgAJAAgABQAFAAUABQAEAAQABAADAAUA
BAAEAAQAAgACAAIAAgAFAAUABAADAAEAAQABAAEA//////////8BAAEAAQABAAAA///+
//3/AAABAAEAAgABAAAA//8AAAMAAwADAAMAAwADAAMAAwABAAEAAQADAAUABgAGAAYA
BQAEAAMAAgADAAQABAAEAAYABgAGAAYABQAEAAMAAwAFAAUABQAEAAAAAAAAAAEAAQAB
AAEAAQACAAEAAAAAAP3//P/8//v/+//8//3//P/9//z//P/8//z/+//6//j/+P/5//n/
+v/5//j/+P/3//n/+f/3//b/9f/1//X/9f/2//f/9//3//j/9//2//b/8v/x//P/9f/1
//X/9f/0//P/8//z//L/8v/z//T/9P/0//P/8v/x/+//8P/w//D/8//z//X/8//y//D/
8P/w//H/9P/1//T/8v/y//L/8v/x//D/7//u/+//8P/x//L/8v/y//L/8v/y//L/8v/y
//T/9P/0//T/8//y//H/8P/x//L/8//0//P/8v/x//D/8v/y//L/8v/w//D/8P/w//D/
8P/w//D/8v/y//L/8v/y//L/8v/y//D/8P/w//D/8v/y//L/8v/w//D/8P/w//H/8v/z
//T/8//y//H/8P/w//D/8P/w//L/8v/y//L/8f/w/+//7v/x//L/8//1//T/9P/0//T/
9f/3//r//P/+//7//v/+//z//f/+/wAAAQACAAMAAwACAAIAAAD///z/+v/5//b/9v/0
//T/9P/z//D/7//u//D/8P/x//H/8P/u/+z/6v/q/+r/6v/q/+r/6v/r/+v/6f/p/+n/
6f/r/+z/7f/u/+r/6P/n/+T/5v/n/+f/5v/o/+j/6f/p/+X/5P/k/+X/5v/r/+3/7f/s
/+j/5//m/+X/5//r/+//9P/3//7/CgAiAEYAbACMAKkAyADjAPIA9gD4APEA2gCtAGkA
FwDM/43/Uf8c///++/4M/yj/Rf9X/2b/ef+L/5n/ov+t/7T/u//C/8z/1v/Y/9z/3f/g
/+D/4P/i/+T/5P/q/+z/7P/s/+r/6v/q/+r/7P/u//D/8f/x//H/8f/w//D/8P/w//L/
9P/0//T/9P/y//H/8f/y//X/9f/1//f/9v/2//X/9P/0//T/9P/0//b/+P/4//j/9v/1
//T/9P/2//j/+v/7//n/+P/4//f/+f/5//n/+v/7//3//v/+//z//P/6//r//f/+/wAA
AAAAAAAAAAAAAAAAAQABAAMAAwADAAMAAwADAAIAAgACAAUABwAIAAgABgAFAAMAAwAD
AAMAAwADAAUABQAFAAMAAQAAAAAA//8BAAEAAQABAAEA///+//3//P/7//v/+//7//v/
+//7//r/+f/4//j/+P/4//j/+v/6//j/+P/4//r/+v/6//r//P/9//3//f/7//j/9//3
//v//P/+/////v/+//3//P/7//v/+//7//7//v/+//3/+//6//r/+v/5//r/+//8//z/
+//5//f/9//3//f/9//4//n/+v/7//r/+f/4//f/+f/5//n/+f/5//n/+P/4//j/+P/4
//r/+//7//v/+//7//v/+//7//v/+//7//3/+//8//z//P/8//z//P/8//7/AAABAAIA
AAAAAAAAAAACAAIAAgADAAEAAQABAAAA/v/+//7///8BAAEAAQABAP///f/7//r//P/8
//3//f/8//z//P/6//n/+P/4//j/+//7//v/+v/4//f/9f/0//b/9v/3//f/9//3//X/
9P/z//P/8//z//b/9//3//f/9f/z//H/8P/w//H/9f/5//b/9f/0//L/8f/x//H/8P/y
//P/9P/0//L/8f/w/+//8f/y//L/8v/x//H/8//x//L/8P/w//D/9f/2//P/8P/u/+7/
7v/u/+//8P/x//L/8P/w//D/8P/w//D/8P/w//P/9P/2//j/9v/2//b/9v/4//v//f/+
//7//v/+//7//f/+/wAAAQAEAAUABQAEAAMAAAD+//r/+P/3//T/9P/y//L/8v/x//D/
7//u/+7/8P/x//H/8f/v/+3/6//q/+r/6v/q/+r/6v/r/+v/6//t/+3/7f/u/+z/7P/s
/+v/6f/o/+X/5P/m/+f/5//o/+b/5//n/+X/5f/m/+j/6v/v/+3/6//q/+r/5//o/+f/
5//p/+3/9P/7/wQAEAAqAEwAcACSAK8AzADlAPQA+AD6AO8A0gCdAFMA//+4/33/Q/8S
//n++/4O/yb/P/9T/2b/ef+L/5v/pP+r/7T/v//K/9L/1v/a/97/3//i/+L/5P/m/+j/
6P/s/+7/7v/u/+z/7P/s/+z/7v/w//L/8//y//H/8P/u//D/8P/w//L/9P/0//T/9P/w
/+//7//w//P/8//z//X/9P/0//P/8v/0//T/9P/0//T/9v/2//b/9v/1//T/9P/2//j/
+v/7//n/+P/4//f/9//3//f/+P/5//v//P/8//r/+v/4//j/+//8//7//v/8//z//P/8
//z//f/9////AQABAAEAAQD///7//v/+/wEAAwAEAAQABAADAAEAAQABAAEAAQABAAMA
AwADAAEA///+//7//f////////////3/+//6//n/+P/3//f/9//5//n/+f/5//b/9f/0
//T/9v/2//b/+P/2//T/9P/0//b/9v/2//b/+P/5//n/+f/3//T/8//z//X/9v/4//n/
9v/2//X/9P/z//P/8//z//X/9v/3//f/9P/y//H/8P/w//D/8P/w//P/8//y//H/7//v
/+//7//x//H/8f/x//D/7//u/+3/7v/v//D/8f/v/+//7v/u//D/8P/w//L/8f/x//H/
8f/v/+//7//v//D/8f/y//X/9P/0//P/8v/0//T/9P/0//f/+P/4//j/9v/0//T/9v/2
//b/9v/5//r/+v/6//n/+P/4//n/+P/4//j/+P/1//T/9P/0//T/9f/2//f/9f/0//T/
8v/z//D/7v/t/+z/7v/u//D/7//t/+n/5//n/+j/6f/r/+v/6//q/+n/5v/m/+b/5v/p
/+r/6//t/+z/6//q/+n/5//o/+j/6P/r/+v/6//s/+r/6v/r/+v/6P/o/+j/6f/o/+X/
4//i/+P/5P/n/+n/6f/o/+b/4//i/+P/4//j/+X/6v/x//b//P8KACQASgBwAJEAsADL
AN4A5ADiAN8AzAClAGMACwC6/33/Rf8O/+v+5f7u/gL/H/83/0z/Yf91/4f/mP+h/6j/
sf+6/8T/zv/S/9X/1//b/9z/3P/e/+D/4P/i/+T/5P/k/+L/4v/i/+L/4//m/+n/6//r
/+v/6//q/+r/6v/q/+z/7v/u/+7/7v/s/+v/6//s/+//7//v//H/8P/w/+//7v/s/+z/
7P/s//D/8v/y//L/8P/v/+7/7v/u//D/8v/z//X/9P/0//P/8f/x//H/8v/x//P/9P/0
//T/9P/y//L/9f/2//j/+P/4//j/+P/4//b/9//3//n//f/9//3//f/9//z//P/8//3/
//8AAAAAAAD///3//f/9//3//f/9//////////3//f/8//z/+//9//3//f/9//v/+f/4
//f/9v/1//X/9f/3//f/9//3//b/9f/0//T/9P/0//T/9v/2//T/9P/0//T/9P/0//T/
9P/1//X/9f/0//D/7v/t/+//8P/y//P/8P/w/+//7v/t/+3/7f/t/+7/7v/u/+3/6//q
/+r/6v/q/+r/6v/q/+n/6f/o/+f/5//n/+f/5//p/+n/6f/p/+f/5//n/+f/6P/p/+r/
6//r/+v/6v/q/+j/6P/o/+r/7f/t/+3/7f/s/+v/6v/p/+z/7f/u//H/8f/y//L/8v/w
//D/8P/w//P/9P/0//T/8//y//H/8P/y//L/8v/z//P/8//z//L/8P/w//D/8f/x//H/
8f/x//D/7//u/+7/8P/w//H/8f/w//D/8P/u/+v/6v/q/+r/7f/t/+3/7P/r/+v/6v/q
/+z/7P/t/+3/7f/t/+v/6v/n/+f/5//n/+r/6//r/+v/6P/n/+b/5v/n/+f/6v/t/+z/
6//q/+j/5//n/+f/5v/o/+n/6v/q/+n/5//l/+P/5P/m/+f/6P/n/+f/6f/n/+b/5P/k
/+T/6f/q/+n/6P/n/+b/5f/k/+b/5v/m/+b/5v/m/+b/5v/k/+T/5P/k/+X/5v/n/+j/
5f/k/+P/4v/j/+T/5f/m/+T/5P/k/+T/5P/k/+T/5P/l/+b/5//o/+f/5v/l/+T/5f/m
/+f/6P/m/+b/5v/m/+T/5P/k/+T/5f/m/+f/6P/n/+b/5f/k/+b/5v/m/+b/5v/m/+b/
5v/k/+T/5P/k/+X/5v/n/+j/5//m/+X/5P/m/+b/5v/m/+b/5v/m/+b/5v/m/+f/6P/p
/+r/6//s/+v/7f/u/+7/7//w//H/8v/z//T/9v/3//b/9//3//b/+f/4//j/9v/y/+//
6v/o/+f/6P/p/+n/6P/n/+b/5v/j/+P/4v/h/+P/4//j/+T/4f/g/9//3v/e/9//3//f
/+H/4f/h/+L/4P/g/+D/3//f/+D/3//g/+D/3//d/9z/3f/f/+D/3//e/97/3//g/93/
3//h/+L/4v/l/+T/4//h/9//3//k/+n/7v/2/wYAIABCAGYAhQCeALsA1gDmAOgA5wDg
AMUAjwBFAPb/sf93/0D/F////v7+Dv8n/z3/TP9b/2//hf+S/5//qP+v/7b/vP/A/8b/
zP/P/9T/1v/Y/9r/3P/c/93/3v/d/9z/3v/g/+L/5P/h/+L/4//j/+T/5f/m/+b/5v/m
/+b/6P/n/+b/5f/k/+X/5f/m/+j/6P/n/+b/5//q/+r/6f/o/+j/6P/o/+j/6f/q/+n/
6P/r/+v/6//s/+n/6v/r/+v/7f/s/+z/6//r/+v/6//s/+z/7f/t/+z/7v/u/+z/7P/r
/+z/7v/u/+//8P/x//L/8P/x//H/8//0//P/8v/x//L/8v/z//T/8//z//L/8P/x//H/
8P/x//H/8f/x//H/7//v/+//7f/u/+7/7//v/+z/6//q/+n/6//p/+j/5//m/+X/5f/l
/+T/4//i/+H/4v/h/+D/4P/e/97/3v/g/97/3P/c/9z/3f/e/9//4P/g/+H/4f/h/+T/
4v/i/+P/4v/i/+P/4//l/+b/5v/m/+f/5//n/+f/6P/o/+j/5//p/+j/6P/o/+T/5P/k
/+T/5//n/+b/5f/j/+P/4//j/+P/4//j/+P/5f/l/+X/5f/k/+P/4v/h/+L/4//j/+T/
4v/i/+L/5P/j/+P/4//j/+b/5//o/+n/6P/n/+b/5//p/+r/6v/q/+r/6v/q/+r/6f/q
/+r/6v/r/+z/7f/u/+3/7P/r/+v/7f/t/+3/7P/o/+j/6P/p/+f/5//n/+f/6f/p/+n/
6v/n/+b/5v/l/+b/5v/m/+T/5f/k/+T/5P/k/+P/4v/g/+D/4f/h/+L/4f/g/+D/3//h
/+H/3//e/9//3//f/9//3//f/97/3f/d/93/3f/e/9r/2f/b/93/3f/d/93/3P/Z/9n/
2f/Y/9j/2f/a/9r/2//b/9v/2//a/9r/2f/Y/9n/2f/b/9n/2v/Y/9j/2P/V/9b/2f/a
/9j/2P/Y/9j/1//W/9X/1P/X/9j/2f/a/9z/3P/c/9z/3v/e/97/3v/h/+L/4//k/+L/
4v/i/+L/5P/k/+T/5P/i/+L/4v/i/97/3P/a/9j/1v/W/9b/1v/U/9L/0P/O/9D/0P/Q
/9D/zv/O/87/zv/N/8z/y//K/8z/zP/M/8z/zP/M/8z/zP/M/8z/zP/M/8n/yP/H/8b/
xP/E/w==
         </WaveFormData>
      </LeadData>
      <LeadData>
         <LeadByteCountTotal>10000</LeadByteCountTotal>
         <LeadTimeOffset>0</LeadTimeOffset>
         <LeadSampleCountTotal>5000</LeadSampleCountTotal>
         <LeadAmplitudeUnitsPerBit>4.88</LeadAmplitudeUnitsPerBit>
         <LeadAmplitudeUnits>¦ÌV</LeadAmplitudeUnits>
         <LeadHighLimit>2147483647</LeadHighLimit>
         <LeadLowLimit>268435456</LeadLowLimit>
         <LeadID>V4</LeadID>
         <LeadOffsetFirstSample>0</LeadOffsetFirstSample>
         <FirstSampleBaseline>0</FirstSampleBaseline>
         <LeadSampleSize>2</LeadSampleSize>
         <LeadOff>FALSE</LeadOff>
         <BaselineSway>FALSE</BaselineSway>
         <ExcessiveACNoise>FALSE</ExcessiveACNoise>
         <MuscleNoise>FALSE</MuscleNoise>
         <LeadDataCRC32>2157586074</LeadDataCRC32>
         <WaveFormData>
AgACAAIAAgAEAAYACAAKAAcABgAFAAQAAgACAAIAAgACAAIAAgACAAAAAAAAAAAAAgAC
AAIAAgABAAAA///+/wAAAAAAAAAAAQACAAMABAADAAIAAQAAAAEAAgADAAQAAwACAAEA
AAACAAIAAgACAAIAAgACAAIAAgACAAIAAgADAAQABQAGAAYABgAGAAYABgAGAAYABgAI
AAgACAAIAAgACAAIAAgACAAIAAgACAAGAAYABgAGAAcACAAJAAoACgAKAAoACgAIAAYA
BAACAAMABAAFAAYABAAEAAQABAAGAAYABgAGAAUABAADAAIAAAAAAAAAAAACAAIAAgAC
AAEAAAD///7/AAAAAAAAAAAAAAAAAAAAAP///v/9//z///8AAAEAAgAAAP7//P/6//v/
/P/9//7/AAAAAAAAAAD+//7//v/+/wAAAgAEAAYAAgAAAP7//P/9//7///8AAAIAAgAC
AAIAAAAAAAAAAAABAAIAAwAEAAEAAAD///7/AAAAAAAAAAABAAIAAwAEAAMAAgABAAAA
AQACAAMABAACAAAA/v/8//7/AAACAAQAAQAAAP///v///wAAAQACAAQABAAEAAQAAQAA
AP///v///wAAAQACAAAAAAAAAAAAAAAAAAAAAAACAAIAAgACAAEAAAD///7/AQACAAMA
BAAIAAkACwAMAAsADAALAAkADAAOABEAFQAUABQAEwARABMAEwASABIAEQARABAAEQAL
AAgABgAEAAUABgAJAAwABgAEAAIAAAABAAIAAgABAAIAAgACAAIAAAD///3/+//9////
AQACAAEAAAABAAAAAAD+//7//v/9//3//f/9//v/+v/4//b/+v/7//z//v/9//3/+f/8
/wIABAABAAAAAAD+//7//f/3//H/9//+/wMAEAArAEgAYgCBAKYAzwD4ABoBNAFLAVkB
TAEcAdcAkABSACMA7/+1/5L/h/+K/5T/oP+l/6v/t//F/87/1f/Z/93/4f/j/+b/6//s
/+//8f/y//P/9v/4//r/+f/6//v/+//8//3//f/9//v//////wAAAgACAAEAAQADAAIA
AgAEAAIAAgABAAAAAgAEAAQABgAEAAQAAgACAAIAAQABAAEAAAAAAAEABQADAAIAAQD/
/wEAAgADAAUAAwADAAMAAwAEAAQAAwADAAEAAQACAAIAAgADAAQABAAFAAMABAAFAAUA
BgAHAAQABgAHAAcABwAGAAUABAADAAMAAwADAAMABgAFAAYACAAHAAYABgAFAAgACQAI
AAcABQAFAAYACAAFAAQAAwACAAUABgAFAAUAAgACAAIAAQADAAMAAwABAAAAAAAAAAIA
AAAAAP///v/9//7///8AAP7//v8AAAAAAQACAAMAAwAFAAUABQAHAAoACQAIAAYACAAJ
AAkACgAJAAoACwALAAsACwAKAAoADAAMAAwADAAMAAsACgAJAAkACQAJAAoACAAIAAkA
CgAMAAwACgAJAAcABgAGAAQABAAGAAYABAAFAAYABwAIAAYABgAGAAYACAAIAAgACQAJ
AAkACAAIAAcABwAHAAcACAAHAAgACgAIAAgACAAJAAoACwALAAkACwALAAwADwAOAA4A
DQAMAA4ADwAOAA4ADAANAA4ADgAPAA8ADwAOAA4ADQANAA0ADQAMAAsACgAKAAsACgAI
AAgACQALAAsACQAJAAsACQAGAAYABgAGAAQABAAFAAUABgAFAAUABAADAAQABAAEAAQA
BAACAAIAAQAAAAAAAAD+/////////wEAAQABAAIA///+/wAAAQABAAIAAgABAAAA////
/////v/+//z/+f/9//7/AAABAP3//P/8//3/AAAAAAAA//8AAP7//v/+//n/+//6//r/
+//8//3//v/9//z/+//6//3//v///wAAAAAAAAAAAAADAAMABAAEAAkADAANAA0ADAAK
AAkACQAMAA4ADwAPAA0ADQAMAAwADAALAAkACQAHAAYABgAGAAMAAAD///7//v/+//7/
/v/+//7//f/7//j/+P/4//j/+v/7//v/+//7//v/+//6//r/+v/8//z/+//4//f/9v/z
//P/8//z//b/+P/5//r/9//1//P/8v/3//n//f/8//r/9v/1//T/9P/0//T/8f/x//P/
9//6////CAAfAD4AYgCDAKgA0QD2ABQBLgFDAUUBLgEAAb0AdgA6AAUAzf+h/4z/hf+M
/5r/pP+t/7f/wf/J/8z/zf/P/9P/2//j/+j/7f/t/+//8P/w/+7/8P/x//L/9f/2//f/
9//2//X/8//x//L/9//4//r/+P/4//f/9//1//T/9P/2//j/+v/7//z/+P/4//b/9v/4
//r/+v/8//z/+//7//v/+f/4//j/+//8//z//P/7//n/+P/3//f/+f/7//3////9//z/
+v/5//n/+f/6//r//P/9//7//v/8//n/+f/5//v//v8BAAAAAAABAAEAAQABAAEAAQAB
AAIAAwAEAAUABAABAAAAAAACAAIAAwADAAMAAwABAP///////wAAAgAEAAQABAAEAAMA
AgD///3///8AAAEAAQABAAEAAQD///7//v/+/wAA//8AAAAAAAD8//z//P/8////AAAD
AAQAAgACAAIAAQADAAMAAwAFAAkACQAJAAgABQAFAAQABAAFAAYABwAHAAcABwAGAAYA
BgAGAAYABgAJAAkACQAJAAcABQADAAIABQAGAAgACgAHAAYAAwABAAEAAAAAAP7/AwAG
AAcABgADAAIAAQAAAAEAAgADAAQAAgACAAIAAwABAAEAAAAAAAIAAwAEAAUABAABAAAA
AAACAAIAAgADAAIAAwADAAEAAAD/////AQAFAAYABgAGAAYABQACAAAAAQADAAUABgAF
AAMAAQAAAAAAAwAEAAUABgAGAAYABgAGAAUAAwACAAAAAgAEAAQAAwACAAAA////////
AAAAAP////////7//v/8//v/+f/5//r/+v/7//z/+P/2//b/9v/2//b/9v/2//b/9v/1
//P/8P/w//D/8P/0//f/+f/7//r/+f/4//b/9P/0//b/9v/3//b/9//4//X/9f/1//X/
9f/2//b/9v/0//P/8v/y//H/8//1//b/9v/2//X/9P/w/+7/7P/r/+v/7//z//r/AwAU
AC0ATABsAJEAtgDbAPoAEgEkAScBGQHsAKYAWwAgAOz/u/+V/4H/fP9//4j/kv+c/6v/
t//B/8n/zv/N/83/0f/X/93/4v/n/+n/6//s/+z/6//s/+z/7P/v//D/8f/x/+//7//u
/+3/7f/x//H/8v/y//L/8f/x//D/7v/t/+7/8f/y//L/8v/w//D/7v/u/+7/8P/w//L/
8v/x//H/8f/t/+z/7P/v//L/8v/y//H/7//u/+3/7f/u/+//8P/x//P/8v/w/+//7f/t
/+7/7v/y//P/9P/0//T/8f/x//H/8P/y//T/8v/z//X/9v/3//b/9f/0//P/9v/3//j/
+f/6//f/9v/2//j/+P/5//n//f/9//v/+f/1//X/9v/4//r/+v/6//r/+v/6//j/9//3
//j/+f/5//v/+//7//n/9v/2//b/+P/6//z//f/+//r/+v/6//r/+f/6//3//v8AAAAA
AAD///7//f/8//3/AQABAAEAAAD+//3/+//6//v//P/9//3/+//7//r/+v/3//b/9f/0
//f/9//3//f/9P/z//L/8v/y//L/8//0//T/9P/y//H/8f/w//D/7v/w//L/8v/w/+//
7v/t/+z/7f/u/+//8P/0//j//P8BAP/////+//7/AAABAAIAAwACAP///v/+////AAAB
AAMAAgADAAMAAQD+//3//f///wMABAAEAAQAAwADAAEAAAACAAMABAAEAAUABQAFAAQA
AAD///////8CAAIAAgACAAAA///8//j/+f/7//7////9//3////9//r/+v/6//r/+//8
//7////+//v/+f/2//j/+v/7//z//P/8//r/+v/3//b/9v/2//f/+f/6//v/+P/3//b/
9v/2//b/+f/7//v//P/8//v/+P/3//f/9//4//r/+v/5//j/9v/1//P/9P/0//X/9//4
//j/+P/3//T/8v/y//L/9//5//r/+P/3//b/9f/0//T/9P/0//T/9v/2//b/9v/z//L/
8f/w//P/9P/1//b/9v/2//b/9v/2//b/9v/2//j/+P/4//j/9//2//X/9P/1//b/9//4
//f/9v/1//T/9P/0//T/9P/2//b/9v/2//X/9P/z//L/9f/2//f/+P/3//b/9f/0//X/
9v/3//j/+P/4//j/+P/3//b/9f/0//X/9v/3//j/9//2//X/9P/2//b/9v/2//n/+v/7
//3//P/8//v//P///wAAAAABAP7//v///wAABAAFAAUABQAHAAYABgAEAAIA///+//v/
/P/8//z/+v/3//b/9f/y//L/8v/y//L/9P/z//H/8P/v/+7/7f/s/+//7//v/+//7f/t
/+z/7P/s/+7/7v/u/+z/7P/s/+n/6P/n/+b/5f/n/+j/6f/q/+n/6P/o/+n/5//p/+z/
7v/u/+3/7P/q/+j/5v/l/+P/4//n/+z/8f/6/wsAJgBCAGEAgACjAMgA5gD+AA0BEwEC
AdoAmwBYAB4A7/+//5f/gv97/37/jP+Y/5//p/+z/73/xP/H/8v/y//P/9X/2v/d/+D/
4//l/+b/5f/m/+b/5v/p/+r/6//r/+n/6f/o/+f/5f/p/+n/6v/r/+z/7P/t/+z/6v/p
/+r/7P/u/+//8P/s/+z/6v/q/+r/7P/s/+7/7v/t/+3/7f/p/+j/6P/r/+7/7v/u/+3/
6//q/+n/6f/o/+n/6v/r/+3/7P/q/+n/5//n/+j/6P/q/+v/7P/s/+z/6f/p/+n/6P/q
/+z/6v/r/+3/7v/v/+7/7f/s/+v/7P/t/+7/7//w/+3/7P/s/+z/7P/t/+3/7//v/+3/
6//p/+n/6v/s/+7/7v/u/+7/7P/s/+r/6f/p/+r/6//r/+3/7f/t/+v/6P/o/+j/6v/r
/+z/7P/s/+v/7P/t/+7/7v/u//D/8P/y//L/8v/x//D/7//u/+//9P/1//b/9v/3//f/
9v/2//b/9v/2//X/+P/5//n/+v/4//j/+P/4//v/+//7//v/+P/3//b/9v/2//b/9//4
//r/+v/4//f/9f/0//T/8v/0//b/9v/0//b/9v/2//b/9P/0//T/9P/0//T/9P/1//P/
8//y//L/9f/3//n/+//4//X/9P/0//T/9P/0//X/+P/5//n/9//0//P/8//1//n/+v/6
//r/+//7//n/+P/3//f/9//2//j/+f/6//r/9//1//T/8//2//b/9v/2//f/9//1//L/
8v/z//X/9f/3//f/+f/3//P/8v/x//D/8v/y//P/8//x/+//7v/s/+z/7v/v//D/8v/y
//D/8P/t/+z/7P/s/+3/7//w//H/7v/t/+z/7P/q/+r/7f/v/+//8P/w/+//6v/p/+n/
6f/s/+7/7v/t/+3/7P/s/+v/7P/s/+3/7//w//D/8P/v/+7/7P/s/+z/8f/z//T/9P/x
//D/7//u/+7/7v/u/+7/8f/y//P/9P/0//T/9P/0//f/+f/8//7//f/+//3/+//+//7/
//8BAAIABAAFAAUABAADAAEAAAAAAP///f/9//r/+P/3//b/9v/0//T/9P/0//T/9P/0
//L/8v/x/+//8P/w//D/8P/t/+3/7P/r/+3/7f/t/+z/7f/u//H/8v/w/+z/6v/o/+b/
5//o/+n/5//o/+j/6P/q/+n/6P/o//P/8f/t/+r/6P/q/+n/6v/q/+z/7v/r/+f/5f/l
/+r/8/8IACUARABkAIEAnAC/ANwA9gAKARcBCwHkAKgAZQAqAPj/x/+h/4X/eP97/4r/
mv+k/63/s/+7/8H/xv/L/9P/1//f/+X/5P/j/+X/5//o/+j/6v/s/+3/7v/u/+7/7v/t
/+//7//u/+3/7//z//P/9P/y//L/8f/x//P/8v/y//T/9f/2//b/9v/y//L/8P/w//P/
9v/3//r/+P/1//P/8f/z//T/9v/7//n/+P/3//X/9//2//X/9f/4//n/+v/7//r/+P/1
//P/9v/3//n/+v/7//v/+//6//v/+f/6//v//v8AAAIAAAD9//3//P/7//z//f/+////
/f/9//3//f8BAP////8AAAAAAAABAAEAAAD///z/+f/6//3/AQAGAAQAAgAAAP7//v/+
//z/+//+/wAAAgADAAAA///+//v//f/+////AgAAAAAA///+//v//P/9//7///8AAAMA
BAABAAAA///9////AQADAAcACgAJAAgABgAHAAcABgAGAAgACgAMAA0ADAALAAkACAAJ
AAoACwAMAAoACQAIAAcACQAJAAkACgAKAAoACwAMAAoACgAIAAcACAAIAAkACAAJAAoA
CQAGAAcACAAJAAoACAAIAAgACAAHAAYABQAFAAYABwAHAAgABgAHAAgACQAJAAcABwAI
AAkACgALAA0ACwALAAoABwAJAAkACgANAA0ADgAOAA4ADQANAAsACgASABEAEAAMAA4A
DgAOAA4AEAAQABAAEAAQAA8ADwAOAA8AEAAPAA0ADwAOAA4ADwAMAAwACwAJAAwADQAN
AA4ACgAJAAcABwAJAAoADAAOAAwACgAKAAoABwAGAAUABAAFAAYABgAFAAEAAAD///7/
AQADAAQABQAGAAcACAAIAAUABAAFAAQACAAIAAoADAAJAAkACQAJAAcABgAEAAIABQAF
AAUABgAFAAEAAQACAAYACgALAAoABgAEAAAA+//7////BQAMABEAJABDAGQAhACjAMYA
6wAKASgBRAFLATUBAgG4AG8ANgAIANf/q/+V/5L/lf+e/6j/sv+5/8P/0//h/+T/4//p
/+3/6//t//b/+//9////AAAAAP7/AAABAAIAAwAEAAUABQAIAAkACQAJAAYACQAIAAgA
CgAKAAkACQALAAoACgAMAAwADAALAAoACgAMAAwADgAMAAwACgAKAA0ADQAOAA8ADQAM
AAwADwAOAA4ADgANAA4ADgAOAA8ADwAPAA8ADwAQABAADwAPAA0ADQAOAA4AEgATABQA
FAAUABEAEQARABEAEgATABAAEgATABMAEwATABMAEwATABUAFQAVABUAGQAXABcAGAAV
ABQAFAATABcAFwAVABMAEwATABQAFgAWABYAFgAWABYAFgAUABMAEQASABMAEwAVABUA
FQATABAAEAAQABIAEQASABIAEgAQABIAFAAWABQAFAAWABYAGAAYABgAFwAVABUAFQAX
ABgAFwAWABQAFAAVABUAFgAUABQAFAATABQAFQAVABYAEwASABEAEAAPAA8ADwAPAA8A
DwAPABAADwAOAA4ADgAPABAADwAPAA0ADAAMAAoACwAMAAsACAALAAwADQAOAAsACgAJ
AAgACwAMAA0ADwAOAA0ACwAKAAwADQAOAA8AEQAPAA8AEAAOAA4ADgAPABIAEwATABEA
EAAPAA8AEQARABIAEgASABMAEwARABAADgAPABAAEAASABMAFAAUABAADwAPAA8AEgAS
ABIAEgASABMAEgAQAA8ADwAQAA8AEQARABMAEQAOAA4ADgAOAAwADAANAA0ADgANAA0A
DAALAAwADAAMAAwADAAKAAoACwAKAAoACgAKAAsACwALAAwACwAKAAoABwAGAAgACQAK
AAwADQANAAoACQAJAAkACAAKAAoACQALAAoACgAJAAcABgAGAAcACQAKAAsACwAIAAYA
BgAGAAcACQAKAAoACgAKAAoACgAIAAgACAAIAAoACgAKAAoACAAIAAgACAAIAAgACAAI
AAoACgAKAAoACQAIAAcABgAHAAgACQAKAAcABgAFAAQABwAIAAkACgAJAAgABwAGAAQA
BAAEAAQABQAGAAcACAAGAAYABgAGAAQABAAEAAQABgAGAAYABgAFAAQAAwACAAQABgAI
AAoABwAGAAUABAAGAAYABgAGAAgACAAIAAgABQAEAAMAAgAFAAYABwAIAAgACAAIAAkA
CgAMAA0AEAAQABAADwAPAA4ADgAPABAAFAAVABUAFQAVABQAFAASABEADwAPAA0ACgAK
AAoACAAGAAYABgAEAAYABgAGAAYABAADAAEAAAAAAAAAAAAAAP///////////f/9//z/
/P///wIAAwAEAAAA/v/8//f/+P/5//r/+//6//r/+v/6//f/9v/2//f/+f/9/wAAAAD+
//v/+v/4//j/+P/5//n/+f/5//7/CQAYADMAVAByAJMAuADfAAABGAEuATcBKwEKAdAA
iQBKABgA5f+3/53/kv+V/6D/rv+2/7v/x//R/9X/2P/b/9//3//j/+v/8P/x/+//8f/y
//L/8f/y//L/8v/0//b/+P/5//f/9//2//X/9f/5//n/+v/6//r/+f/5//n/+P/4//r/
/f/+//7//v/7//r/9//2//f/+v/7//7//P/7//v/+//5//j/+P/7//7//v/+//3//P/6
//j/9//5//v//f///////v/8//v/+//7//z//P/8//3//v/+//7/+//7//v//P/+/wAA
/v/8//3//f/9//3//f/9//3///////////8AAP3//P/8//3//v8AAAEAAgABAP7/+//7
//v//P/+/wAAAAAAAAAA///+//v/+f/6//z//v////3//f/9//v//P/8//z//v///wAA
AAAAAPz//P/8//z///8AAAMABAACAAIAAgABAAIAAwAEAAcACQAJAAkACAAJAAkACAAI
AAoADAAOAA8ADQANAAwADAAKAAoACgAKAA0ADQANAA0ACgAJAAgACAAKAAoACwAMAAsA
CgAHAAUABwAGAAYABAAIAAoACgAIAAUABAADAAIABAAEAAQABAACAAIAAgADAAEAAQAA
AAAAAQADAAUABwAFAAMAAwAEAAUABgAHAAkACQAJAAgABQAFAAUABgAJAA0ADgAOAA4A
DgANAAoACAAJAAsADQAOAA4ADQAMAAoACAAHAAcABwAKAAoACgAKAAcABwAFAAIAAwAF
AAgACQAIAAcACAAFAAIAAgACAAIABAAEAAUABQAEAAEA///8//3/AAACAAQAAwACAP//
/v/9//z//P/8//3///8AAAEA///9//v/+v/7//z/AAADAAEAAAD+//v/+v/5//n/+f/7
//7///////z/+v/5//f/+f/6//z///////7//f/7//z/+v/6//r/AwADAAAA/P/6//r/
+v/6//v//P/9//7//P/8//z//P/8//z//P/8////AAABAAIAAAAAAAEAAQADAAQABwAK
AAgABwAHAAYABgAHAAgACgANAA0ADQANAAoACgAIAAcABQAFAAMAAgACAAIAAAD+//z/
/P/6//r/+//8//3//v/7//n/+P/4//j/+P/4//n/+f/5//n/+f/7//r/+v/6//v/+v/5
//b/9P/0//H/8f/y//P/9P/2//T/9P/0//P/9P/0//X/9f/7//z/+P/2//f/9v/0//L/
8v/x//H/8//3//z/AwAWADEATgBsAI0AsgDXAPYADgEiAScBFwHsAK4AaQAwAAAA0f+p
/5H/hv+J/5T/oP+q/7P/v//H/8//0P/R/9P/2f/h/+n/7P/r/+n/6//s/+z/7v/w//H/
8v/z//T/9f/1//P/8//y//H/8v/3//j/+v/3//b/9P/z//X/9P/0//b/+f/6//r/+v/2
//b/9P/0//b/+P/4//r/+P/3//f/9//3//b/9v/5//j/+P/4//f/9//2//X/9f/4//n/
+v/7//n/+P/2//X/9//3//j/+P/6//v//P/8//r/9//3//f/+v/8//7//P/7//v/+v/5
//n/+f/5//n/+v/7//z//f/8//n/+P/4//n/+v/8//3//v/9//r/9//2//f/+f/8//z/
/P/8//z/+v/6//j/9//4//r//P/9//z/+//6//f/+P/4//j/+v/7//z//P/8//j/+P/4
//j/+f/6//3//v/+//7//v/9//3//f/9////AQABAAEAAAD//////v/+/wEAAgADAAMA
AQABAAAAAAD+//7//v/+/wEAAQABAAEA/v/9//z//P/+//7///8AAP7//v/8//v/+//6
//r/+P/8//7//v/8//v/+v/5//j/+f/6//v//P/7//r/+f/5//n/+f/4//j/+P/5//r/
+//5//f/9//4//r/+v/6//v/+//7//r/9//3//f/+P/7//v//P/8//z/+f/3//j/+f/6
//v//P/+//7//v/+//7//f/9//z//P/+//7//f/6//j/9//3//b/+P/5//n/9//3//b/
9v/0//P/8f/x//H/8v/0//b/8//w/+//7v/u/+7/7v/u/+7/7v/t/+v/6P/o/+j/6P/s
/+//8f/z//L/8f/w/+7/7v/u//D/8P/x//D/8f/y/+//7//v/+//7//w//D/8P/t/+v/
6f/o/+n/6//t//D/8P/u/+v/6v/o/+j/5v/n/+X/5//p/+r/7f/0/wcAJABGAGUAhACn
AMYA3gD0AP8A+wDgAK4AZwAmAPT/yf+Z/3v/cv9x/3j/hP+Q/5v/p/+x/73/xP/H/8f/
y//R/9n/3v/h/9//4f/i/+L/4v/k/+X/5v/n/+j/6f/p/+f/5//m/+X/5//r/+v/7P/q
/+r/6f/p/+n/6P/o/+r/7f/u/+7/7v/q/+r/6P/o/+r/7P/s/+7/7v/t/+3/7f/p/+j/
6P/r/+7/7v/u/+3/7f/s/+v/6//s/+3/7v/v/+//7v/s/+v/6//r/+z/7P/u/+//8P/w
/+7/6//r/+v/6v/s/+7/7P/s/+3/7f/t/+v/6//r/+v/7v/v//D/8f/y/+//7v/u//D/
8P/x//H/8//z//H/7//t/+3/7v/w//L/8v/y//L/8v/y//D/7//v//D/8f/x//H/8f/x
/+//7P/s/+z/7v/w//L/8//0//D/8P/w//D/8//0//f/+P/3//b/9f/z//P/8//z//X/
+f/5//n/+P/2//X/8//y//X/9v/3//f/9f/1//T/9P/z//L/8f/w//P/8//z//P/8v/x
//D/8P/y//L/8//0//P/8v/v/+3/7//u/+7/7P/v//L/8//y//H/8P/v/+7/7//w//H/
8v/w//D/8P/x/+//7//u/+7/7//x//P/9f/y/+//7v/u/+//8P/x//P/8v/z//P/8f/y
//H/8f/z//P/9P/0//T/8//z//H/8P/y//P/9P/0//X/9f/1//T/8v/x//H/8f/0//T/
9P/0//H/8f/v/+z/7//x//T/9f/0//P/9P/x/+z/7P/s/+z/7f/u//D/8f/x/+//7v/s
/+7/8P/x//L/8v/y//D/8P/t/+z/7P/s/+3/7//w//H/7//t/+v/6v/t/+7/8v/1//P/
8v/w/+3/7P/r/+v/6//t//D/8f/x//D/7v/t/+v/6//s/+7/8f/w//D/8P/v//D/7v/u
/+7/8f/x//D/8P/u/+7/7v/u//D/8P/w//D/8P/w//D/8P/u/+7/7v/u//H/8v/z//T/
8f/w/+//7v/x//L/8//0//b/9v/2//b/8//y//H/8P/z//T/9f/2//X/9P/z//L/9f/2
//f/+P/3//b/9f/0//L/8v/y//L/9f/2//f/+P/1//T/8//y//P/9P/1//b/+P/4//j/
+P/3//b/9f/0//b/9v/2//b/9P/0//T/9P/2//b/9v/2//j/+P/4//j/+v/6//r/+v/7
//z//v///////v///wAAAgADAAUABgAGAAcACAAKAAkACQAJAAkACwAMAAsACwAGAAUA
AgAAAAIAAgAAAP7/AAAAAP7//v/8//r/+P/2//n/+f/6//z/+v/4//b/9f/3//f/9//3
//f/9v/2//b/+v/6//r/+P/6//r/9//3//T/8//y//L/8//0//X/9f/2//b/9//3//P/
9P/2//r/+//8//7//P/6//P/7//v//H/9P/9/wgAGQA0AFIAcQCOALMA2gD4AAwBIQEp
ARgB6ACnAGYAMAABANP/r/+Y/43/kP+c/6j/rf+z/7//y//Q/9f/3//h/+P/5f/m/+f/
6v/t/+//8P/x//T/9v/4//b/9v/2//X/9//5//r/+//5//v/+f/4//v//P/8//3////+
//7/AAD+//7//f/8//3//v/9//7/+//8//v//P/9//3//v////3//P/8/////v/+//7/
/f8AAAAAAAABAP//////////AAAAAP////8BAAEAAgACAAIAAQAAAP7/AQD//wAAAQAA
AAIABAACAAQABQAFAAUAAwADAAMAAwADAAMAAwADAAYABQAGAAgABQAEAAQAAwAFAAUA
AwABAAEAAQACAAQAAgACAAIAAgADAAQAAwADAAIAAgACAAEA/////////f/+//7//v8A
AAAAAAD///7//P/+/wAAAgAAAAAAAgACAAIAAgACAAEAAgADAAQABwAJAAkACQAIAAkA
CwAMAA4ADAAMAAwACwANAA8AEAASABEAEAAPAA4AEQARABEAEQASABEAEAAQAA0ADAAM
AAwADwAQAA8ADwAPAA4ADgAMAA0ADgANAAoADQAOAA8AEAAOAA4ADgAOAA4ADgAOAA8A
DQANAAwADAAKAAsADAANABAADwAQABIAEAAQABAAEQASABMAEwARABMAEwAUABcAFQAU
ABIAEAATABUAFQAWABUAFQAVABQAFQAVABUAFAATABMAFAAVABMAEgARABAAEwAVABUA
FAARABEAEgARABEAEQATABEAEAAQABAAEAAPAA4ADgANABAADwAPAA4ACwAMAAwADAAO
AA4ADAAMAAsACgAKAAoACgALAAsACwAMAAsACgAKAAkACAAKAAsACQAKAAoACQAGAAUA
BQAFAAQABgAGAAUACAAIAAkACQAGAAYABwAJAAwADAAMAAsACAAGAAYABgADAAUACAAI
AAgACAAIAAgABgAGAAYABgAHAAgACQAKAAsADAANAA4AEAAQABAAEAATABQAFQAWABQA
FAAUABQAFQAWABcAGAAWABYAFgAWABQAEgAQAA4AEAAQABAAEAANAAoABwAEAAUABgAH
AAgABgAGAAYABgADAAIAAQAAAAEAAgADAAQAAgACAAIAAgAEAAQABAAEAAEAAAD///7/
/P/8/w==
         </WaveFormData>
      </LeadData>
      <LeadData>
         <LeadByteCountTotal>10000</LeadByteCountTotal>
         <LeadTimeOffset>0</LeadTimeOffset>
         <LeadSampleCountTotal>5000</LeadSampleCountTotal>
         <LeadAmplitudeUnitsPerBit>4.88</LeadAmplitudeUnitsPerBit>
         <LeadAmplitudeUnits>¦ÌV</LeadAmplitudeUnits>
         <LeadHighLimit>2147483647</LeadHighLimit>
         <LeadLowLimit>268435456</LeadLowLimit>
         <LeadID>V5</LeadID>
         <LeadOffsetFirstSample>0</LeadOffsetFirstSample>
         <FirstSampleBaseline>0</FirstSampleBaseline>
         <LeadSampleSize>2</LeadSampleSize>
         <LeadOff>FALSE</LeadOff>
         <BaselineSway>FALSE</BaselineSway>
         <ExcessiveACNoise>FALSE</ExcessiveACNoise>
         <MuscleNoise>FALSE</MuscleNoise>
         <LeadDataCRC32>118411914</LeadDataCRC32>
         <WaveFormData>
+v/6//r/+v/8//7/AAACAP7//P/6//j/+P/4//j/+P/4//j/+P/4//b/9v/2//b/9//4
//n/+v/3//b/9f/0//b/9v/2//b/+P/4//j/+P/3//b/9f/0//b/+P/6//z/+f/4//f/
9v/3//j/+f/6//r/+v/6//r/+P/4//j/+P/6//z//v8AAP7//v/+//7//v/+//7//v//
/wAAAQACAAEAAAD///7///8AAAEAAgD///7//f/8////AAABAAIAAgACAAIAAgAAAP7/
/P/6//z//v8AAAIA///+//3//P/9//7///8AAP7//v/+//7//f/8//v/+v/7//z//f/+
//v/+v/5//j/+v/6//r/+v/8//z//P/8//v/+v/5//j/+f/6//v//P/5//j/9//2//f/
+P/5//r/+v/6//r/+v/5//j/9//2//j/+v/8//7/+v/4//b/9P/1//b/9//4//r/+v/6
//r/9//2//X/9P/3//j/+f/6//f/9v/1//T/9f/2//f/+P/6//r/+v/6//n/+P/3//b/
+f/6//v//P/4//b/9P/y//T/9v/4//r/+f/4//f/9v/0//T/9P/0//f/+P/5//r/9//2
//X/9P/1//b/9//4//j/+P/4//j/9v/2//b/9v/5//r/+//8//n/+P/3//b/+f/6//v/
/P/+////AAABAP////////7/AQADAAYACQAGAAUABgAEAAUABQAGAAUABQAEAAUABgAB
AP///f/7//3//f///wIA/v/8//v/+//9//r/+v/3//j/+f/6//v/+P/2//P/8v/z//X/
9//5//b/9v/2//b/9v/1//T/8//x//L/9P/1//L/8f/v/+z/7f/v//D/9v/0//H/7P/u
//L/9f/3//n/+f/1//L/7f/m/+L/5P/r//P//f8RACsARQBmAI8AvwDuABwBQwFlAXsB
eAFSARQBzwCUAGUANgADAOH/0f/J/8f/zP/N/87/0//Z/93/4f/j/+T/5f/j/+X/6P/r
/+r/6//s/+3/7v/v//D/8f/x//D/7v/v//D/8v/0//H/8v/x//H/8//0//P/9P/0//X/
9v/4//j/9v/0//L/9v/2//f/+f/4//f/9f/0//b/9v/1//T/9f/1//b/9v/0//T/8//y
//X/9v/4//n/9//4//b/9f/3//j/9//3//T/9P/0//X/9v/1//T/9f/3//f/+P/6//f/
+f/5//n//P/9//z//P/7//r/+f/7//3/+v/5//j/+//7//3/AAD+//7//P/6//7////+
/////P/8//3//v/8//v/+v/5//v//P/9/////v/9//v/+v/7//z//f/8//z/+v/8//3/
+v/7//v/+v/8//3//v8AAP3//v//////AAABAAIAAwAEAAUABgAJAAcABwAHAAYACQAM
AAsADAALAAsACwALAA0ADwANAAwACwAMAA4AEQANAAwACwAJAAkACAALAA4ADgAMAAsA
CQAKAAsACwAJAAgACAAJAAoACwAJAAcABQAGAAUABgAIAAYABwAGAAgACgAKAAcABQAG
AAcACgALAAkABQAGAAcABwAHAAkACwAKAAoACQAIAAsADAAMAAoACQAKAA0AEQAOAAsA
CgAJAA4ADwAPABAADQANAAwACwANAA0ADQALAAwADAANAA0ADAALAAoACQANAA0ACgAK
AAkACQAIAAUABwAIAAoACgAIAAgACAAIAAUABAAEAAQABgAHAAcABgAFAAQAAwD//wAA
AQAEAAUAAgACAAIAAwADAAIAAQAAAAEAAQACAAQAAwACAAEAAAACAAMABAAEAAEAAAAA
AAAA/v////7//f8AAAIAAgACAP///v/+/wAAAQACAAMAAwADAAIAAgACAP3//f/9//7/
//8AAAEAAgABAAAA///+/wEAAgADAAQABAAEAAQABAAFAAUABQAFAAkACwANAA4ADQAL
AAoACQALAA0AEQASABIAEQARAA8ADAAKAAoACgALAAsACwALAAcAAwABAAAAAgACAAMA
BQAHAAQABAABAP//////////AQACAAIABAACAAEAAAD/////AAABAAIAAQD///3/+//4
//j/+f/5//v//f/+//7/+//5//b/+P/4//3/AAAAAAAA/f/7//n/9//3//j/9f/0//b/
9v/3//n/AQATAC8AUQB2AKEA0QD8ACQBSQFnAXMBZgFCAQYBxwCQAF0AKgABAOv/3f/b
/9//4v/l/+r/7f/t/+v/5//l/+j/7f/x//X/+P/4//b/9v/2//b/9v/2//b//P/9//3/
/P/4//b/9f/0//f/+v/7//3//P/8//r/+v/3//f/9//4//v//P/9//7//f/6//j/9//5
//v//P/+//7//v/9//z/+f/5//r/+v/8//7///8AAP7//P/7//n/+v/+////AQAAAAAA
/v/9//z//P/8//3/////////AQD9//v/+v/6//z///8AAAEAAQABAP///v/+//7//v8B
AAYABAAEAAQAAgD///7//v///wIAAwAEAAUABQADAAMAAAAAAAEAAgAGAAcACAAJAAYA
BAACAAEAAwAFAAYACAAIAAgACAAGAAYABAAGAAcACQALAAwADAALAAkABwAGAAcACgAN
AA8ADQANAA0ADQANAA0ADQAPABIAEwAUABQAEQASAA8ADgAQABEAEgATABQAFQASABAA
DgAOAA8AEQATABQAFQAVABAADAAMAAwAEAAQABEAEQAPAA8ADgALAAgACAAJAAoADwAP
AA8ADwANAAkABwAGAAgACwAMABAAEAAQAA0ACwAJAAkACwALAAwACwAPABMADgALAAoA
CQAMAA4ADwAQAA8AEAAQAA4ADAAMAA4AEQAUABMAFAAVABQAEwARABAAEQATABQAFQAV
ABMAEQAPAA4ADwAQABEAEgAUABQAFAAUABIAEQAQAA8AEgATABQAFAATABEAEAAPAA8A
DwARABAAEgARABEADwAMAAoACgAKAAwADQAOAA8ADAAJAAgACAAGAAYABwAJAAsACAAI
AAUAAQABAAEAAQAFAAgACgAOAAoACQAIAAcABwAIAAkACgANAA0ADQANAAgACAAJAAkA
CgALAAsACgAGAAUAAwAGAAQABwAIAAoADAALAAkABwADAAEA/v/9//z//v8CAAcACwAZ
AC0ASQBrAJIAvwDtABYBOgFVAWEBWwE8AQABvgCHAFgAKQAIAPP/6f/j/+H/4//o/+//
9v/5//v/+f/1//P/9P/5//3/AQAEAAYABAAEAAQAAwACAAEAAAAGAAcABwAGAAMAAgAC
AAIABAAGAAYABwAIAAgABgAGAAQAAwACAAIABQAGAAcACAAGAAQAAwADAAIAAwADAAQA
BgAGAAUABAACAAEAAQAAAAIABAAFAAYABAACAAEA/////wIAAgADAAQABAACAAEA///+
//3//f8AAAEAAgAFAAEA///+//7//v8BAAIAAwAFAAUAAwACAAEAAAD//wEABQAEAAUA
BgADAAEAAQACAAQABgAGAAYACQAJAAcABwAFAAQABAAEAAgACQAKAAsACgAIAAYABQAI
AAkACQAKAAwADAAMAAoACQAGAAcABwAKAA0ADwAQAA8ADQALAAoACgAMAA4ADwARABEA
EQARAA4ADQAMAA0ADwARABMAFAASABIADgAMAA8ADwAPAA8AEAARAA4ADAAHAAYABgAH
AAkACgALAAsACAAEAAQABAAGAAYABwAHAAcABwAGAAMAAAAAAAEAAgAFAAUABQAFAAIA
///+//7///8BAAEABAAGAAYAAwABAP7//f/+//3/AAD//wMABwACAP///v/9/wAAAgAD
AAQABQAGAAYABAABAAAAAQADAAYABQAGAAcABgAFAAMAAgAEAAUABQAFAAcABwAHAAUA
AwACAAIAAQACAAMABAAFAAQAAwD///7/AQABAAAA/f/+/wAAAwAEAP///v/9//z//f/+
/wAAAgAAAP///f/6//v//P/9//v//f/9///////5//j/9//3//n/+v/7//z/+f/3//b/
9v/3//j/+f/6//3//f/9//z/9//2//b/9v/4//v//P/9//v/+v/3//T/9f/2//j//P/6
//r/+v/5//X/9P/0//T/+f/7//3/+v/3//b/9f/0//b/9v/2//b/+P/4//j/+P/2//T/
8v/w//L/9P/2//j/9//2//X/9P/0//T/9P/0//b/9v/2//b/8//y//H/8P/x//L/8//0
//P/8v/x//D/8P/w//D/8P/y//L/8v/y/+//7v/t/+z/7//w//H/8v/w/+7/7P/q/+v/
7P/t/+7/8P/w//D/8P/t/+z/6//q/+3/7v/v//D/7//u/+3/7P/u/+7/7v/u/+//8P/x
//P/8v/x//D/8P/0//b/9//4//b/9f/0//T/9//6//r/+v/7//v/+f/4//X/9P/z//H/
8//z//P/8v/t/+z/7P/s/+v/6//s/+v/6//s/+r/6f/m/+X/5P/l/+j/6P/q/+j/5f/k
/+P/4//k/+X/5v/m/+X/5P/j/+D/3f/d/9z/3P/g/+H/4f/g/93/2//e/97/2f/c/+D/
4v/h/+P/3//d/9n/2P/X/9T/1P/W/9n/2//j//H/BwAhAEIAZQCPALwA5AAFAR8BKwEk
AQQBzgCPAFoALwAEAN//yf+9/7f/t/+8/7//wv/H/8v/y//J/8n/yP/J/83/z//S/9P/
0v/T/9T/0//S/9H/0P/V/9f/2P/Y/9X/1P/U/9T/0//U/9P/0//V/9b/1f/W/9T/0//S
/9L/1f/W/9f/2P/X/9T/0v/R/9L/0//T/9T/1f/W/9b/1v/S/9H/0f/Q/9L/1P/V/9b/
0//S/9L/0f/P/9L/0v/T/9b/1v/U/9P/0f/Q/8//z//S/9P/1P/X/9P/0f/Q/9D/0P/T
/9T/1f/X/9f/1f/U/9P/0v/R/9P/1//W/9f/2P/V/9P/0//U/9L/1P/U/9T/1v/X/9b/
1//V/9T/1P/U/9f/1//X/9f/1f/U/9P/0//U/9X/1f/W/9j/2P/Y/9b/1f/S/9P/0//V
/9f/2P/Y/9j/1//W/9b/1P/W/9j/2f/a/9v/3P/d/9z/2//a/9v/3//h/+P/5P/i/+T/
4v/i/+H/4f/h/+H/5f/n/+X/5P/g/+D/4f/j/+X/5v/n/+f/5P/g/+D/4P/h/+D/4P/f
/+L/4//j/+H/3P/c/93/3v/j/+P/4//j/+L/3//e/97/3v/f/97/4P/i/+L/3//d/9v/
2//d/93/4P/f/+P/5//k/+H/4P/f/+D/4P/f/97/4P/i/+P/4v/f/97/3//h/+L/4f/i
/+P/5P/j/+H/4P/e/9//3//f/+D/4f/i/+H/3f/c/9z/2//c/93/3v/f/9//3//c/9z/
3f/d/9z/2f/c/97/4f/i/97/3P/a/9j/2f/a/9z/3v/d/93/3P/a/9z/3P/c/9n/2v/b
/97/3//b/9r/2f/Z/9z/3P/c/9z/2//Z/9j/2P/a/9r/2v/a/93/3f/d/9z/1//W/9b/
1v/Y/9v/3P/d/9z/3P/a/9j/2P/Y/9n/3P/e/97/3v/d/9n/2P/Y/9j/2//d/9//3v/d
/9z/2//a/9r/2v/a/9r/3f/e/9//4P/e/97/3v/e/+P/5f/n/+n/5//n/+f/5v/n/+f/
6P/p/+z/7f/w//D/7f/r/+r/5//n/+b/5//o/+T/4//i/+H/4v/f/97/3v/g/+D/4f/j
/+D/3P/b/9f/1//Z/9v/3f/d/9z/2v/a/9r/2f/Y/9f/2P/a/9z/3v/c/9n/1v/T/9L/
1P/X/9n/1//X/9b/1P/T/9P/0v/W/+D/3//c/9r/1v/V/9X/1//X/9n/2v/Z/9L/zP/M
/8//1//p/wEAHwBBAGIAhQCrANIA8gARAScBJwEIAdIAlgBfADAAAwDg/8X/tf+z/7n/
v//E/8f/yP/J/8n/yf/N/9H/1v/b/93/2//a/9j/1v/W/9b/2f/a/9v/3P/d/93/3P/a
/9r/2v/b/9z/3f/g/+H/4//h/+D/3f/c/97/3//g/+L/4//i/+H/4P/g/97/3f/d/9//
4f/i/+T/4f/g/97/3P/f/+H/5P/m/+X/5P/i/+D/4f/g/+D/3//i/+b/5//p/+j/5v/i
/9//4P/i/+T/5//m/+X/5P/l/+T/4//j/+T/5f/p/+v/7f/r/+n/5f/i/+T/5v/o/+3/
7f/q/+n/6P/o/+f/6P/q/+z/7v/u/+7/7P/r/+j/5//q/+z/7//y//H/7//t/+v/7f/s
/+v/6//t/+//8P/y//D/7v/s/+j/6v/q/+7/8f/w//H/8f/w//D/7//u/+7/7//y//X/
9//1//P/8f/v//H/8//1//n/9//3//f/9v/2//j/9v/2//r/+//8//3/+//7//f/9P/0
//b/+f/9//v/+v/5//f/9//0//X/9v/4//j/+f/5//j/9//1//H/8v/0//f/+v/5//f/
9f/z//P/8f/x//L/8//1//X/+P/4//b/8f/t/+7/8f/2//n/9v/z//X/9//3//X/9f/1
//n/+v/6//r/+f/4//b/8v/y//T/+P/9//v/+f/5//n/+f/5//j/+P/+/////f/6//j/
+P/4//j/+//8//3//v/8//v/+v/5//j/+f/6//r//P/7//v/+//6//n/+v/4//v/+//8
//v/+f/2//X/9P/2//f/+P/5//r/9//2//b/9P/y//H/8f/z//L/9P/z/+7/7f/s/+v/
7v/w//H/9P/1//X/9f/1//L/8v/y//L/9v/3//j/+f/2//b/9//3//X/9f/0//L/8v/z
//P/+P/y/+//8P/y//T/+f/7//v/9//x/+z/6f/o/+r/8P/1//3/CQAjAEEAYQCEAK8A
2wAGATABUwFjAVcBLgHwAKoAcwBIABsA9P/h/9f/0f/P/8//0v/X/9z/4//r/+n/6f/r
/+r/5//n/+v/8P/x//D/8f/y//L/8v/y//L/9P/1//X/9P/1//b/+P/6//j/+P/2//X/
9//4//f/+P/5//n/+f/6//v/+v/5//j/+//6//r/+//6//n/9//2//j/+v/7//z/+f/5
//r/+v/5//r/+v/6//z//P/9//3/+//8//r/+f/9//7//f/9//r/+v/6//v//f/9//3/
///+//3//f/+//z//f/8//v//v////7//v/8//z//P///wIAAAAAAAAAAgABAAIABAAB
AAIAAQAAAAQABQAEAAUABAAEAAUABgAFAAUABQAFAAYABgAGAAcABQAFAAQABAAFAAYA
BwAGAAQAAgAEAAUAAwAFAAYABgAJAAkACQAKAAcACAAJAAkADAANAA4ADwAOAA0ADAAN
AAwADQAOAA4ADgAQAA4ADgANAAsACQAHAAoADQAMAAwACQAIAAgACQAGAAYABgAFAAQA
AgAEAAYABgAEAAMAAQADAAUABgAFAAAAAAABAAIAAgABAAAA//8AAP//AAACAAEAAQD/
/wAAAwAEAAIAAQD/////AQABAAEA//8CAAUABAADAAQABQAFAAQAAgAAAAQABgAHAAYA
AwACAAMABQAFAAMAAwADAAcABwAGAAYAAwADAAIAAQAEAAUABgAFAAMAAgACAAEAAwAD
AAMAAwAFAAUAAgACAAIAAQD///v//f8AAAQABgADAAIAAQAAAP///v/+//7///8BAAIA
AgD///7//f/5//z//f8AAAEA/P/8//z//f/+//7//v/+//7//f/9//7//f/8//v/+v/+
////AAAAAPv/+v/6//r/+//9//3//f/+//7//P/6//j/+P/5//z///8AAAEAAQD+//z/
+//6//n//////wAA/v/+//7//v/9//z/+//6//3//v///wAA///+//3//P/+//7//v/+
/wAAAAAAAAAA/f/8//v/+v/8//7/AAACAP///v/9//z//f/+////AAD+//7//v/+//3/
/P/7//r//P/+/wAAAgABAAAA///+//7//v/+//7/AAAAAAAAAAD9//z/+//6//z//v8A
AAIA///+//3//P/8//z//P/8//7//v/+//7/+//6//n/+P/6//z//v8AAP7//v/+////
AAABAAIABAAHAAgACAAIAAUABQAFAAYACAAMAA0ADgALAAsACQAIAAYABgAGAAUAAwAD
AAMAAgABAAAAAAAAAAIAAwAFAAUAAAAAAP3/+//9//3//f////7//v8AAP7/+//6//n/
+f/9////AQACAP///P/5//T/9f/3//j/+v/7//v/+v/4//b/8//1//T/+f/8/wAAAAD9
//n/9//1//P/9P/1//T/8v/w//X/+/8JAB8APwBfAIYAsQDdAAYBLAFJAVsBWQFAARAB
0gCXAGgAOQAQAPP/4//d/9//5f/m/+n/7v/x/+3/6//r/+v/7P/v//X/+f/6//j/9v/2
//b/9P/0//T/9P/5//v//P/8//j/9v/1//T/9//6//v//f/8//z/+v/6//f/9//3//j/
+//8//3//v/9//r/+P/3//v//f/+/wAA///+//z/+v/7//v//P/8////AAAAAAAA/v/8
//v/+f/6//7///8BAAAAAAD+//3//P/8//z//f////////8BAP3/+//6//r//P///wAA
AQD//////f/8//7//v/+/wEABAACAAIAAgAAAP3//P/8////AgADAAQABAADAAAA///+
//7///8AAAIAAwAEAAUAAgAAAP7//f8BAAMABAAGAAUABAADAAAAAgAAAAIAAwAFAAcA
CAAIAAcABQADAAIAAwAGAAkACwAJAAkACQAJAAsACwALAA0ADwARABMAFAASABIADgAM
AA8AEQATABUAFgAXABQAEgAQABAAEQATABMAFAAVABUAEgAOAA4ADgASABIAEwATABEA
EQAQAA0ADAAMAA0ADgATABMAEwATABEADQALAAoADAAPABAAFAATABIADgALAAsACwAN
AA0ADgANABEAFQASAA8ADgANABEAEgASABIAEQASABIAEAAQABAAEgAVABYAFQAWABcA
FgAVABMAEgATABUAFgAXABUAFQAVABMAEAAQABEAEQASABMAFAAVABUAEwAOAAwAEAAR
ABEADwANAA4AEAAQAAwADAAMAAwADgAOAA8AEAAOAA0ACwAIAAsADAANAAsACQAJAAsA
CwAGAAYABgAHAAkACgALAAwACgAHAAUABAAJAAoACwAMAAoACQAIAAYABQAEAAQABAAH
AAkACQAJAAcABgADAAAAAwAEAAYACgAJAAgABwAFAAMAAgACAAIACQALAAkABgAFAAQA
AwACAAMABAAFAAYABAAEAAQABAAEAAQABAAEAAYACAAKAAwACgAKAAsACwAOAA8AEQAT
ABMAEgARAA8ADwAPABAAEQAWABYAFgAVABQAEQAPAAwADgAOAA0ADQAMAAsACQAFAAQA
BAAEAAQABwAJAAkABgAEAAEA/////wEAAQADAAQAAwAEAAEA//8AAP////8AAP//AAAA
AP///f/7//f/9v/5//v//v8BAAAA/v/7//n/9//6//r/+/8CAAIA/v/7//v/9//3//X/
9P/z//L/8P/0//f//f8JACEAPwBfAIIArQDbAAIBJAFBAU8BSQEoAfIAtAB/AFYAKwAE
AOv/3f/X/9n/3f/i/+f/7P/t/+3/6f/n/+f/6v/x//f/9//4//f/9P/z//L/9P/0//T/
9P/6//v/+//6//j/9v/1//T/9v/4//j/+f/3//b/8//y//H/8f/x//L/9v/2//b/9v/z
//D/7v/t//H/8//0//b/9P/0//P/8v/x//H/8v/y//X/9v/2//b/9P/y//H/7//w//T/
9f/3//f/9v/z//H/8v/y//L/8//3//f/9//5//b/8//x//D/8v/1//b/9//2//X/8v/w
//D/8P/w//P/+P/2//b/9v/0//H/8P/w//H/9P/1//b/9f/1//P/8//y//L/8//0//f/
9//3//f/9P/y//D/7//z//X/9v/4//f/9v/1//L/9P/y//T/9f/3//n/+v/6//f/9f/z
//L/9f/4//v//f/8//v/+v/5//n/+f/5//v//v///wAAAAD+//7/+v/4//z//f/+////
//////v/+P/2//b/9//5//v//P/9//3/+f/0//P/8v/2//b/9//3//f/9//2//P/8v/y
//P/9P/3//f/9//3//X/8f/v/+7/8P/z//T/+P/3//b/8v/v/+7/7//y//P/9f/z//b/
+f/2//P/8v/x//T/9v/3//j/9v/2//X/8v/y//L/9P/3//n/9//3//f/8//x//D/8//0
//X/9v/4//j/+P/4//j/9//2//X/9v/3//j/+P/1//P/8v/x//L/8//2//b/9P/z//P/
8f/w/+7/7v/u//D/8f/y//P/7//r/+n/6P/p/+r/7P/v/+3/6v/q/+f/4//j/+P/4//n
/+r/7P/w/+v/6f/n/+X/5//o/+n/6v/r/+v/6//r/+b/5v/n/+f/6P/p/+n/6P/l/+P/
4P/i/+D/4//o/+r/6v/n/+X/4f/f/9//3v/f/97/3v/e/93/3//l//H/CwArAEoAbwCZ
AMAA4gABARUBGQEKAeIApABpADwAEwDq/83/wf+7/7v/v//C/8f/zv/T/9f/1//V/9P/
0v/X/93/4f/i/+H/3v/d/9z/3P/c/9z/3P/g/+H/4f/g/97/3P/b/9r/2//e/9//4f/i
/+L/4P/g/93/3f/d/97/4f/i/+P/5P/j/+D/3v/d/+D/4f/h/+L/4v/i/+H/4P/d/93/
3v/e/+H/4v/i/+L/3//e/97/3f/f/+L/4v/j/+L/4v/g/9//3P/c/9z/3f/h/+H/4f/j
/9//3f/c/9z/3v/h/+L/4//j/+P/4f/g/9//3v/d/9//4//i/+P/5P/h/9//3//g/+L/
5P/k/+T/4//j/+H/4f/g/+D/4f/i/+X/5f/l/+X/4//i/+H/4f/k/+X/5f/m/+T/5P/k
/+L/4P/e/+D/4f/k/+f/6f/q/+n/5//l/+T/5f/o/+v/7f/r/+v/6//r/+n/6f/p/+v/
7P/t/+7/7v/s/+z/6P/m/+j/6f/q/+v/6v/r/+j/5v/i/+L/4//l/+f/6P/p/+n/5P/g
/+D/4P/k/+T/5f/l/+T/4//h/93/2//c/97/4P/l/+X/5f/l/+L/3//e/97/4f/j/+P/
5v/m/+b/4//h/9//3//h/+H/4v/h/+X/6f/k/+H/4P/f/+L/5P/l/+b/5f/m/+b/5P/i
/+L/5P/n/+j/5//o/+n/6P/n/+X/5P/l/+f/6P/p/+n/6f/p/+f/5P/k/+X/5f/m/+f/
6P/p/+j/5//j/+L/5v/n/+f/5f/j/+T/5v/m/+P/4v/h/+D/4f/i/+T/5v/j/+P/4v/g
/+P/5P/l/+P/4//j/+X/5f/g/+D/4P/h/+P/5P/l/+b/5P/h/9//3v/i/+T/5v/o/+b/
5f/k/+L/4f/g/+D/4P/i/+X/5v/n/+X/5P/h/97/4f/i/+T/6P/m/+b/5v/l/+P/4v/i
/+L/5//n/+f/5v/j/+L/4f/g/+H/4v/j/+T/5P/k/+T/5P/i/+L/4v/i/+T/5v/o/+r/
6P/m/+T/4v/l/+b/5//o/+b/5v/m/+b/5f/k/+P/4v/l/+b/5//o/+X/5P/j/+L/5P/m
/+j/6v/o/+j/6P/o/+f/5v/l/+T/5//o/+n/6v/n/+b/5f/k/+b/5v/m/+b/6P/o/+j/
6P/l/+T/4//i/+P/5P/l/+b/4//i/+H/4P/j/+T/5f/m/+b/5v/m/+b/6P/o/+j/6P/r
/+z/7v/v/+z/6//r/+v/7v/w//L/8//z//P/9P/1//f/9v/1//P/9v/3//n/+v/2//T/
8f/v//D/8f/x/+//7//w//H/8v/v/+//7f/o/+v/6//s/+//6//p/+n/6P/q/+z/6v/p
/+r/6f/p/+r/6f/q/+r/6f/p/+n/5//o/+f/5f/k/+P/5v/m/+X/5f/l/+j/6P/p/+L/
5P/o/+n/7f/t/+3/6//m/9//3P/a/9r/3//n//H/AQAXADMAUgB1AJ8AzAD0ABUBMwFF
ATgBEgHWAJcAZgA7ABIA8f/b/8v/w//F/8j/y//M/9P/1//b/93/4f/g/93/3f/d/9z/
4P/g/+L/5P/l/+b/5//o/+r/6f/n/+T/5//o/+r/7P/q/+r/6P/n/+v/7P/r/+z/6//r
/+v/7P/r/+r/6f/o/+v/6v/q/+v/6f/p/+j/6P/p/+r/6v/q/+n/6f/q/+r/6f/q/+r/
6v/r/+z/7v/v/+v/7P/q/+n/6//s/+v/6//s/+z/7P/t/+3/6//p/+n/6f/p/+r/7P/p
/+v/6//r/+z/7f/s/+z/7P/s/+z/7//v/+z/6//q/+v/6//t//D/7P/s/+r/6P/q/+v/
6v/r/+r/6v/r/+z/7P/r/+r/6f/s/+z/7P/t/+z/6//p/+j/6v/q/+r/6P/o/+b/6P/p
/+f/6f/q/+r/6//r/+v/7P/r/+z/7f/t/+3/7f/t/+3/7v/v//D/8//y//P/9P/0//f/
+v/5//r/+P/3//b/9f/5//3//f/+//r/+v/7//3/+//8//3//f/9//r/+//8//z/+v/5
//f/+v/7//v/+f/2//b/9//4//j/9//2//X/9v/1//b/+P/2//f/9v/4//z//P/5//f/
9f/1//f/9//2//P/9f/3//j/9//4//n/+P/4//f/9v/4//r/+//6//r/+v/8/////P/5
//j/9//8//3//f/+//v/+//6//n/+v/7//z/+//6//r/+//7//r/+f/4//f//P/9//v/
/P/7//n/9v/x//T/9v/5//r/9v/2//b/9v/z//L/8v/y//P/9f/2//b/8//y//H/7f/u
/+//8v/z//D/8P/w//H/8P/w//D/8P/w/+//7//w//H/8P/v/+7/8P/x//L/8v/t/+z/
7P/s/+z/7f/s/+v/7//w/+//7v/r/+r/6v/s/+7/7v/u/+3/7f/s/+z/7P/n/+n/7f/u
/+7/7v/u/+7/7f/s/+v/6v/t/+7/7//w//L/8v/y//L/9P/0//T/9P/3//j/+f/6//n/
+P/3//b/+f/6//v//P/6//r/+v/6//j/9v/0//L/9P/0//T/9P/w/+7/7P/q/+3/7v/v
//D/7//u/+3/7P/r/+r/6f/o/+n/6v/r/+z/6//q/+n/6P/p/+r/6//s/+n/6P/n/+b/
4//i/w==
         </WaveFormData>
      </LeadData>
      <LeadData>
         <LeadByteCountTotal>10000</LeadByteCountTotal>
         <LeadTimeOffset>0</LeadTimeOffset>
         <LeadSampleCountTotal>5000</LeadSampleCountTotal>
         <LeadAmplitudeUnitsPerBit>4.88</LeadAmplitudeUnitsPerBit>
         <LeadAmplitudeUnits>¦ÌV</LeadAmplitudeUnits>
         <LeadHighLimit>2147483647</LeadHighLimit>
         <LeadLowLimit>268435456</LeadLowLimit>
         <LeadID>V6</LeadID>
         <LeadOffsetFirstSample>0</LeadOffsetFirstSample>
         <FirstSampleBaseline>0</FirstSampleBaseline>
         <LeadSampleSize>2</LeadSampleSize>
         <LeadOff>FALSE</LeadOff>
         <BaselineSway>FALSE</BaselineSway>
         <ExcessiveACNoise>FALSE</ExcessiveACNoise>
         <MuscleNoise>FALSE</MuscleNoise>
         <LeadDataCRC32>428808736</LeadDataCRC32>
         <WaveFormData>
+P/4//j/+P/8//7/AAACAP7//P/6//j/+v/6//r/+v/6//r/+v/6//f/9v/1//T/9//4
//n/+v/4//b/9P/y//T/9P/0//T/9f/2//f/+P/1//T/8//y//T/9v/4//r/+P/2//T/
8v/z//T/9f/2//j/+P/4//j/9//2//X/9P/2//j/+v/8//v/+v/5//j/+v/6//r/+v/7
//z//f/+//v/+v/5//j/+v/8//7/AAD8//r/+P/2//j/+P/4//j/+P/4//j/+P/0//L/
8P/u//L/9P/2//j/9v/0//L/8P/x//L/8//0//b/9v/2//b/9P/y//D/7v/x//L/8//0
//H/8P/v/+7/8P/w//D/8P/y//L/8v/y/+//7v/t/+z/7v/w//L/9P/y//D/7v/s/+7/
7v/u/+7/8P/w//D/8P/t/+z/6//q/+7/8P/y//T/8P/u/+z/6v/r/+z/7f/u//D/8P/w
//D/7f/s/+v/6v/s/+7/8P/y//D/7v/s/+r/7f/u/+//8P/w//D/8P/w/+3/7P/r/+r/
7P/u//D/8v/w/+7/7P/q/+3/7v/v//D/8P/w//D/8P/v/+7/7f/s/+//8P/x//L/8P/u
/+z/6v/r/+z/7f/u/+7/7v/u/+7/7P/s/+z/7P/u//D/8v/0//D/7v/s/+r/7P/u//D/
8v/x//L/9P/3//X/9f/z//H/8//2//j/+//5//n/+P/3//n/+P/3//f/9f/2//j/+f/0
//L/8P/u//L/8//1//j/9P/y//D/8P/z//T/8//w/+//8P/x//P/8f/u/+z/6P/r/+3/
7//x/+//7v/t/+z/7P/s/+r/6f/n/+j/6v/r/+r/6P/o/+b/6P/o/+j/6v/p/+b/5P/i
/+b/6v/s/+//8P/r/+f/4v/b/9T/1v/b/+D/5//z/wIAEwApAEkAbgCUALsA4QADARkB
HQEKAecAvwCdAIUAaQBLADYAJwAXAAkABQACAP7/+//5//f/9v/1//D/7P/p/+X/4//k
/+T/4//k/+P/5f/n/+r/6f/o/+b/5P/n/+f/5//p/+f/5v/l/+P/5v/m/+X/4//j/+T/
5f/n/+b/5f/j/+H/4v/j/+b/6f/m/+X/5f/k/+X/5v/m/+b/5v/m/+f/6v/n/+b/5f/k
/+f/6f/p/+v/6f/o/+j/5//q/+r/6v/p/+j/6P/p/+v/6f/p/+f/5f/l/+j/6f/r/+f/
6f/o/+b/6f/q/+r/6v/o/+f/5//q/+n/6P/n/+b/6P/p/+v/7v/t/+z/6//p/+z/6//r
/+v/6v/q/+z/7v/t/+//7f/o/+r/7P/v//L/8f/x//H/7v/x//D/8P/w//D/8P/x//P/
8v/x//H/8P/y//X/+P/7//n/+v/3//T/9v/4//n/+//9//3//f8AAP7//v////z//P//
/wEAAgD//wEAAgABAAIAAgAAAP7//v///wAAAQD+//7//P/4//r//P/9/wAA/P/7//r/
+f/7//3/+//4//j/+P/5//n/9//2//T/9P/1//b/9//4//b/9f/z//T/9f/1//X/9P/2
//f/+P/6//n/9v/0//H/8v/0//X/9//1//X/9f/1//j/+f/5//r/+f/6//z//v/+//z/
+v/4//z/+//9////+//7//n/+P/8//3//v/8//z//P/9//3//f/7//j/9v/5//j/+f/6
//b/9f/0//L/8//1//b/9f/2//b/9v/2//T/8//y//H/9P/1//X/9//2//T/9f/z//X/
8//z//P/8//w//L/8v/x//L/8P/u//T/8//y//P/8f/x//D/7//z//T/9P/z//L/8f/w
//D/7v/w/+//7v/y//T/8//z//D/7//v//D/9P/0//T/9P/z//P/8//z/+v/6//s//D/
8//0//X/9v/0//L/8P/u//D/8v/0//b/9v/2//b/9v/0//T/9f/3//r//f/+/////f/8
//r/+f/8////AQADAAEAAAD/////+v/6//v/+//7//z//f/+//v/9//0//L/8//0//X/
+P/4//j/9v/y//D/8P/w//H/8//0//b/9v/y//H/8P/v//D/8v/0//b/9f/0//H/7//q
/+r/6//r/+7/8P/0//b/8f/u/+v/6v/t//L/9P/2//b/8v/w/+3/6v/p/+n/6v/p/+j/
5v/l/+T/5f/v/wIAGQA1AFcAfgCkAMMA4wD/AA0BCwH8AN8AuwCfAIMAZQBLADgALQAj
AB8AGwAcABoAFQANAAMA+v/z//L/9P/3//n/+f/2//T/8f/w/+3/7f/t/+7/8//0//T/
9P/w/+3/6v/p/+7/8P/y//P/8v/y//H/7//t/+z/6//r/+//8f/y//P/8P/t/+z/6//t
/+//8v/0//L/8v/x//D/7P/s/+3/8P/x//L/8//0//D/7//s/+v/7v/w//P/9f/z//L/
8f/v/+z/7P/t/+//8f/z//P/8//v/+7/6//p/+r/7//x//L/8v/y//H/8P/w/+//7//y
//X/9v/3//j/9v/z//H/8P/0//b/+P/5//f/9f/0//P/8P/w//L/9P/2//v//P/6//j/
9v/1//T/9//7////AAAAAP7//f/8//z//P/9////AgADAAUABgACAAEAAAD//wEABgAH
AAgACAAIAAcABwAFAAUABQAIAAsADAAOAAwABgAFAAMAAAABAAUACAAJAAYABgAEAAIA
//////////8DAAYABwAGAAIAAAD9//z///8BAAMABQAEAAUAAgD+//z//P/9//3/AAAC
AAMABgAAAP7//P/6//z///8BAAYABAADAAIAAAD9//3//f/+/wIAAgADAAMA/f/8//r/
+f/9////AQADAAQAAwABAAAA/P/8//3//v8DAAQABQAGAAQA///9//v//v8BAAIABAAF
AAEA///8//r//P/+/wAAAgADAAQABQAGAAEAAAAAAAEAAQADAAMAAwD///7//P/7//n/
+//8//3////+//3//f/5//j/+P/3//j/+v/8//7//P/5//f/9v/4//j/+P/6//z//P/6
//b/8//y//H/8f/1//j//P/+//r/+f/4//f/+f/6//v//P/9//7//f/9//n/+P/4//f/
+P/4//r/+v/2//T/8v/y//H/9P/2//j/+v/4//j/9f/w/+v/6f/q/+n/6v/s/+3/8P/1
////EAAnAEUAaQCSALgA1wDxAAEBBQH1ANYAtQCZAH8AZQBTAEUAOgAvACUAHQAdAB4A
HgAZABMACwAEAP3/+v/6//v///////7//P/5//j/9P/z//L/8v/2//j/+f/6//f/9f/z
//P/9//4//n/+f/8//z/+//5//X/9P/z//P/9v/5//v//f/6//f/9v/1//b/9//5//r/
/P/8//v/+v/3//b/9v/4//v//P/9//7/+v/5//b/9f/3//j/+v/7//3//P/7//n/9//2
//b/9//6//3//v////r/+v/4//f/9//7//z//P/8//z/+//6//f/9f/0//b/+//8//3/
/v/7//n/+P/4//j/+v/8//3/AAD////////7//r/+//8/wAABQAGAAQAAQAAAAAAAAAA
AAMABgAGAAkACAAIAAgABwAGAAYABwAMAA0ADwAQAA4ADQAMAAsACgAOAA4ADgARABIA
EgATAA8ADQALAAwADgAQABMAEgAOAA0ACwAIAAgACwANAA0ADAAMAAoACAAEAAMAAgAB
AAUACAAJAAgABgAEAAEAAAACAAMABAAFAAUABwAFAAIAAAAAAAEAAQAFAAYABgAIAAQA
AgAAAP7///8BAAIABgAGAAUABAACAAAA///+//7/AQACAAQABQAAAAAA/////wIAAwAE
AAUACQAJAAgACAADAAIAAgACAAUABgAHAAgABwADAAIAAQADAAUABQAGAAkACQAJAAYA
AwACAAIAAQAGAAcABwAIAAYAAgAAAP7//v///wAAAAACAAMAAwABAP///v/9//z/AAAB
AAIAAwABAP///P/7//7//v8BAAEAAwABAAEAAQD+//r/+//6////AgACAAIAAQD9//n/
9//4//v//f///wMABAAEAAMA/v/9//z//P/+/wIAAwAEAAIAAAD7//f/+v/7//3/AAAA
AAAAAAAAAPv/+//7//v/AQADAAYABAACAAAA/v/8//3//v///wAAAAAAAAAAAAD9//z/
+//6//z//v8AAAIAAQAAAP///v/+//7//v/+////AAABAAIA///+//3//P///wAAAQAC
AP///v/9//z//v/+//7//v8AAAAAAAAAAP3//P/7//r//P/+/wAAAgD///7//f/8//7/
/v/+//7/AAAAAAAAAAD9//z/+//6//z//v8AAAIA///+//3//P/9//7///8AAAMABAAF
AAQAAQABAAIAAQAFAAcACQAKAAkABwAGAAUACAAKAAwADQANAA0ADgAMAAoACQAHAAQA
BwAIAAkACQAGAAQAAwACAAAAAAACAAIABQAEAAEAAAD9//z//P/9/wAAAgACAAAA/v/8
//r/+f/8//3//v/+//7//P/7//j/9//3//b/9v/5//z//f/8//j/9v/2//f/9P/4//z/
/v/+//7/+//4//X/8f/w/+//7P/u/+//8v/z//f/BAAXAC8ATQBuAJQAtQDVAO0A+wD7
AOwA0QCvAJMAfQBlAE8APgAxACcAHwAbABoAGgAXABMADQAGAP///P/8//v//f///wAA
/v/7//r/9P/z//L/8v/2//j/+f/6//f/9f/z//P/9P/0//T/8//3//j/+P/3//P/8v/x
//H/8//1//b/9//z//H/8f/x//L/8//1//b/9//4//j/+P/z//L/8v/0//f/+P/5//r/
9//3//X/9f/0//T/9f/1//j/+P/4//f/9f/0//T/9f/2//n/+v/7//j/+P/2//X/8//3
//j/+P/8//z/+//6//f/9f/0//b/+f/6//v//P/5//f/9v/2//f/+P/5//n//P/7//v/
+//3//b/9//4//v///////z/+//6//r/+v/7//3////+/wEAAAAAAAAA/f/8//z//f8A
AAEAAwAEAAUABQAFAAUAAwAGAAUABAAGAAgACQALAAgABwAGAAgACgAMAA8ADgAMAA0A
DQAMAAsADQAOAA0ADwAQAA8ADgAMAAsACgAJAAsADgAPAA4ACwAKAAgACAAGAAcACAAJ
AAsADQALAAgABAAEAAUABQAJAAoACgAMAAcABgAFAAQAAgADAAMABgAIAAcABgAEAAEA
AQABAAIABwAIAAoACwAHAAYABAADAAIAAwAEAAUACAAJAAkACgAHAAYABgAGAAkACgAL
AAwACgAHAAcABwAGAAcABgAGAAgACQAKAAgABQAEAAQAAwAHAAcABgAGAAQAAgACAAIA
/////////v///wEAAgABAP7//P/6//j//P/9//7////8//v/+f/5//r/+v/9//3//v/9
//7////8//j/+f/4//3/AAAAAAAAAQD9//n/9//1//f/+P/5//v//P/8//v/9//1//P/
8v/0//j/+f/6//j/+P/1//P/8//z//T/9v/4//j/+P/4//T/8//y//H/8f/3//j/+P/1
//T/8//y//L/8v/y//L/9f/2//f/+P/2//b/9v/2//j/+v/9/wEA/v////7//f/+//7/
/f/9//7/AQADAAUAAwAAAP3/+//6//z///8BAP7//P/6//j/+f/3//b/9v/3//j/+f/8
//r/+P/0/+7/8P/y//T/9//1//T/9P/y//L/8f/w/+//8v/0//b/+P/1//L/7f/p/+j/
6v/t/+//7f/s/+3/7P/s/+r/6P/o//P/9P/w/+z/6v/o/+j/6//s/+//7//q/+X/3v/c
/93/4P/r//v/EgArAEUAYQCAAJwAuQDZAO8A9wDrANAArQCPAHMAVwA/AC8AIgAbABkA
FwAVABIADAAFAP3/9//4//f/+v/8//v/9//z//D/7v/r/+r/6f/r/+3/8P/x//D/7v/s
/+z/6//q/+v/7//w//H/8f/w/+7/6//n/+j/6v/s/+//7f/t/+z/6//q/+n/6v/r/+7/
7//x//L/7v/s/+n/5v/o/+r/7f/y//D/7v/s/+r/6//r/+n/6f/q/+z/7//x/+//7P/p
/+X/5v/o/+v/7//r/+v/6f/n/+X/5v/l/+X/5v/r/+3/7v/s/+r/5//k/+f/6f/s//L/
8v/w/+7/7P/s/+v/6//s/+7/8P/y//P/7//r/+j/5f/n/+r/7//0//P/9f/z/+7/8P/w
//H/8v/2//n//P/8//r/9v/z//D/9P/2//n//f/9//v/+v/4//n/+f/5//n/+/8AAAEA
AgAAAP7/+//5//v//f///wQAAwACAAIA/v/9//3//P/6//3/AQAEAAUAAgAAAPz/+P/5
//v//f////3//v/9//r/+v/6//n/+v/8//3//v////3//f/5//T/9v/4//v//f/7//r/
+P/4//b/9v/2//b/+P/5//n//P/6//f/9P/w//P/9f/3//r/+v/4//f/9f/z//T/9P/1
//f/+f/7//3//P/5//X/8v/0//b/+f/8//3//P/7//r/+v/3//f/9////wEA/f/6//j/
+P/4//j/+v/8//7/AAD6//j/9//3//b/9//2//X/9//4//j/+f/1//X/9P/z//b/9v/2
//f/8f/w//D/7//v//D/8f/y//T/8//z//T/8P/u/+z/7P/u//D/8P/u/+n/6P/n/+f/
6//s/+7/7v/u/+//8P/x/+//7v/t/+z/8P/y//L/8//u/+7/7//v/+7/7P/s/+r/6v/q
/+r/7P/n/+T/5v/q/+r/7v/y//P/7P/n/+P/3v/b/9z/4P/l/+j/7//9/xAAIwA9AF8A
hgCsANMA9QAHAQcB8wDOAKcAiQBvAFcARQA3AC4AHwARAAkABwAEAAIAAwABAP3/+P/1
//D/6v/p/+n/6f/q/+r/6f/q/+X/5f/l/+b/5//o/+j/6P/p/+n/6f/r/+n/6P/n/+X/
6P/q/+v/6//o/+j/6P/p/+j/6f/p/+n/6v/p/+r/6//o/+f/5//m/+n/7P/u//D/7f/s
/+z/7v/s/+z/7P/s/+z/7f/s/+3/6f/o/+j/5//r/+z/7f/t/+r/6v/r/+3/6//t/+3/
7f/t/+7/7f/t/+n/6//q/+j/7f/u/+7/7v/q/+n/6f/s/+7/7v/u/+7/7//v//D/8v/y
//L/8v/x//P/8//0//X/8//y//P/9P/z//f/9//0//b/9v/3//j/9v/3//j/9v/4//j/
+f/6//j/+P/5//v/+//7//z//P/+////AAABAP7/AAD+//z/AAACAAMABQACAAEAAAAC
AAIAAgADAAAA//8BAAIAAgD//////v/7//z//v/+//7//P/7//r/+f/4//r/+v/4//r/
+v/5//r/9//3//f/9//5//3//f/8//n/+P/4//f/9//4//j/+v/6//r/+v/6//j/9//1
//b/+f/5//n/+P/2//X/9P/0//b/9v/3//f/9v/4//n/+//4//f/9v/1//n/+//8//7/
+//6//r/+v/6//r/+v/6//3/+//8//3/+v/7//r/+v/+////AAD+//v/+v/6//n/+//7
//r/+v/6//j/+P/4//T/8//y//D/9P/3//n/+f/2//b/9v/2//X/9f/1//X/9v/3//f/
+f/2//T/9f/z//b/9f/2//f/8//w//L/8v/0//b/9f/0//n/9//1//X/8f/x//D/7//0
//b/9//3//L/8f/w//D/8//2//b/9v/4//j/9f/z//D/7//v//D/9f/2//f/+P/0//P/
8v/x//H/9//4//j/9v/2//b/9v/z//L/8f/w//L/9P/2//j/9f/0//P/8v/0//T/9P/0
//X/9v/3//j/9f/0//P/8v/0//b/+P/6//f/9v/1//T/9v/2//b/9v/4//j/+P/4//X/
9P/z//L/9P/2//j/+v/5//j/9//2//b/9v/2//b/9//4//n/+v/2//T/8v/w//T/9v/4
//r/9//2//X/9P/2//b/9v/2//f/+P/5//r/9//2//X/9P/4//r//P/+//3//P/7//j/
+//9/wAAAQAFAAUABQAEAAMAAQAAAP//AgAEAAYABwAEAAMAAwAAAAAAAQABAAAA/v/+
//7//f/5//j/+P/4//v//P///wAA///8//f/9P/2//b/9//5//j/+v/6//j/9v/0//L/
8f/1//f/+f/6//j/9P/x/+z/7f/v//D/8v/0//b/9v/0//H/7v/t/+3/8v/2//z/+v/4
//T/7//u/+3/7f/u/+//6v/m/+f/6v/v//3/EgArAEkAbQCSALQA0wDtAP8ABQH7AOIA
wQChAIkAbQBTAD8AMgAlAB8AHQAdABwAGgAVAAkAAQD8//f/9v/4//v//f/9//n/9v/y
//D/6//r/+v/7P/y//T/9f/2//L/7//s/+v/7v/w//L/8//y//L/8f/v/+z/7P/s/+3/
7//x//L/8//w/+3/7P/r/+3/7//y//T/8//y//D/7v/s/+z/7f/w//H/8v/z//T/8P/v
/+z/6//u//D/8//1//P/8v/x/+//7v/u/+//8f/z//X/9f/1/+//7v/r/+n/7P/x//P/
9P/1//T/8v/w//D/7//v//L/9v/2//b/9v/y/+//7f/s//H/9P/3//n/+P/1//P/8f/w
//D/8v/0//b/+//8//r/9v/0//P/8v/1//n//f/+//z/+v/5//j/+P/4//n/+//+////
AQACAAAA///+//3/AAAEAAQABAACAAIAAQABAAMAAwADAAYACAAKAA0ADAAIAAcABQAC
AAUACQAMAA0ACgAKAAgABgADAAMAAwADAAUACAAJAAgABgAEAAEAAAADAAUABwAJAAgA
CQAGAAIAAgACAAMAAwAHAAgACAAKAAQAAgAAAP7/AQADAAQACAAHAAUAAwAAAP//////
/wAABAAEAAUABQAAAAAA/////wEAAwAFAAcACAAHAAUABAACAAIAAwAEAAcACAAJAAoA
CQAFAAQAAwAGAAkACgAMAAwACwAKAAYABgAGAAcABwALAAsACgAKAAcABAADAAIABAAF
AAYABgAFAAUABAABAP7//v/+//7/AAABAAIAAwABAP///P/7////AAAEAAUABAABAAAA
//////z//v/+////AgACAAIAAgD9//j/9f/3//v//v8BAAAAAAD///3//P/7//r/+v/8
/wAAAQACAP///v/6//f/+v/7//3/AAD///7//f/8//v/+//7//v/AwADAAIAAAD9//z/
+//6//3//v///wAA///+//3//P/8//z//P/8//7/AAACAAQAAgACAAAAAAAEAAcACAAL
AAkACQAIAAgABwAHAAcACQALAA0ADgAOAAoACQAFAAQABwAHAAYABgAFAAQAAgD//wAA
AAAAAAAAAQAEAAUABgABAPz/+f/4//n/+//+/wAA///+//v/+f/6//n/+f/6//v//P/8
//z/+f/3//P/8v/1//f/+v/8//v/+v/3//T/8//0//b/+P8AAAAA/P/6//j/9//2//X/
9f/0//H/7v/u/+//7v/1/wMAGAAvAEsAbwCSALQA0QDtAPsA/QDvANQAswCXAH8AZwBR
AD8AMgAnACEAHwAfACAAHAAVAA8ABQD8//n/+v8AAAMAAQABAP3/+v/2//T/8v/z//T/
9v/7//z//P/8//j/9f/y//H/9v/4//r/+//6//j/9f/x//L/8v/y//P/9f/3//j/+f/2
//P/8v/x//X/9//6//z/+//6//j/9v/0//T/9f/4//r/+v/6//r/9v/1//L/8f/0//b/
+f/7//r/+P/2//P/8//0//b/+f/7//3//f/9//n/+P/1//P/9v/7//3//v/9//z/+v/4
//f/9//4//z//v/+//7//v/8//n/9//2//r//P/+/////f/7//r/+f/4//j/+v/8////
AwADAAAA/v/8//v/+v/9/wEABQAGAAQAAgABAAAAAgACAAMABQAIAAkACwAMAAkABwAF
AAMABwAMAA0ADgANAAwACgAJAAsACwALAA4ADwAQABIAEAALAAsACgAIAAkADQAQABEA
DwAOAAsACAAHAAcABwAHAAkADAANAAwACAAGAAMAAgAFAAcACQALAAoACwAIAAQABAAE
AAUABQAJAAoACgAMAAYABAACAAAAAgAFAAcADAALAAkABwAEAAUABQAFAAYABgAGAAcA
BwADAAIAAAD//wIABQAIAAsACgAJAAcABgAGAAYABwAIAAsADAANAA4ACAAFAAQABwAI
AAkACgAMAAwADAAMAAkACAAIAAkACwANAA0ADQAJAAgABgAFAAYACQALAA0ADAAKAAgA
BwADAAIAAgABAAIABAAGAAgABAABAP///v8BAAIAAwAGAAYABgAEAAAA/P/8//z//f8C
AAQABwAIAAMAAQD///3//v8AAAIABAAGAAYABAADAAAAAAABAAEABAAEAAYABgABAP7/
+//6//v//v8CAAYABgAEAAAA+//6//n/+f/6//n/+P/4//P/8v/1//v/DAAhADkAVwB6
AJoAuQDVAOkA8QDvAN4AvQCfAIcAbwBXAEUAPgA1AC0AJwAlACYAJgAjAB0AFwAOAAUA
BAAEAAcACwALAAkABgACAAAA+//7//v//P8BAAIAAgACAP///f/7//v//v8AAAIAAwAE
AAQAAwABAP7//v/+////AQADAAQABQACAP///v/9/wAAAQADAAQAAgACAAEAAAD8//z/
/f8AAAMABAAFAAYAAgABAP7//f/+/wAAAwAFAAUABAADAAEA///+//7///8BAAMAAwAD
AP7//v/8//v//P8BAAMABAAEAAQAAwACAP7//f/9/wAAAwAEAAUABgADAAEAAAAAAAQA
BgAIAAkACQAHAAYABQACAAIABAAGAAkADQANAAoABwAGAAYABgAIAAsADgAOAA4ADAAL
AAoACAAIAAkACwAQABEAEwAUABAADwAOAA0ADwAUABUAFgAWABYAFQAVABQAEwASABQA
FQAWABgAFgAQAA8ADQAKAAsADwASABMAEAAQAA4ADAAJAAkACQAJAA0AEAARABAADAAK
AAcABgAHAAkACwANAAwADQAKAAYABAAEAAUABQAJAAoACgAMAAgABgAEAAIABQAHAAgA
DAAKAAkACAAGAAQAAwACAAIABgAGAAcABwADAAIAAAD//wEAAwAFAAcABwAHAAYABgAE
AAQABQAGAAoACgAKAAoACQAFAAQAAwAEAAcACAAKAAkACQAJAAYAAgACAAMAAwAIAAkA
CQAKAAgABAACAAAAAAABAAIAAgAAAAEAAQD///3//P/7//r//v///wAAAQD9//v/+P/3
//v//P8AAAEAAQD////////7//j/+v/6////AgACAAIAAgD9//j/9f/4//v//f///wAA
AAD///3/+v/5//j/+P/6//7///8AAP3//P/4//X/+P/5//v//v/9//z/+//6//X/9f/1
//X/+//9//z/+v/3//b/9f/0//f/+P/5//r/+v/6//r/+v/5//j/9//2//r//P/+/wAA
/f/6//f/9P/2//j/+v/8//v/+v/5//j/9//2//X/9P/2//j/+v/8//r/+P/2//T/9v/4
//r//P/6//r/+v/6//j/+P/4//j/+v/8//7/AAD+//z/+v/4//v//P/9//7//P/8//z/
/P/7//r/+f/4//v//P/9//7//P/6//j/9v/4//r//P/+//z//P/8//z//P/8//z//P8A
AAIAAgAEAAIAAwACAAMABgAHAAcACAAHAAcABwAJAAcABwAGAAQABwAJAAgACgAHAAUA
AgAAAAMABAAEAAMAAgACAAIAAgAAAAAA/v/8/////v///wIA///9//z/+v/+//7//P/7
//v/+//8//7//f/8//r/+P/4//n/+P/6//n/9//2//T/9//4//f/9v/1//b/+P/6//T/
9P/4//r//P////7/+//1/+7/6f/o/+j/6f/w//X///8MAB0AMwBPAHIAlgC5ANkA9wAJ
AQUB8ADNAKsAjwB3AGEATwBAADEAIwAZABUAEgAQAA0ACwAJAAgABQD+//j/9f/z//P/
9P/0//P/9P/y//P/9P/2//f/9v/0//L/9P/1//b/+f/4//b/9P/x//T/9v/3//f/9P/0
//T/9f/0//P/8f/v//H/8f/z//X/9P/z//P/8v/z//T/9P/0//L/8v/z//b/8//y//H/
8P/y//X/9v/5//b/9P/z//H/9P/0//T/8//w//D/8f/z//H/8f/v/+3/7v/w//D/8f/u
//H/8f/w//P/9P/0//T/8v/x//H/9P/0//L/8P/u//D/8f/z//b/9f/0//P/8f/0//P/
8//z//T/9P/2//j/9//5//f/8v/1//b/+P/6//f/9//3//T/9//2//b/9v/4//j/+f/7
//z/+//7//r//P/9//7////+/wAA/v/8////AAAAAAEAAQABAAEABAADAAQABgAEAAUA
BwAIAAgABgAHAAcABQAGAAgACAAIAAUABQAFAAUABQAGAAUAAgADAAQABAAGAAIAAQAA
AP//AgAFAAQAAgAAAAAAAQABAAEAAAD+//7///8AAAEAAgD//////v8AAAMAAwADAAIA
////////AAAAAP7//f/7//v//v8AAAMAAgABAAAA//8CAAMAAwAEAAQABAAFAAYABgAE
AAIAAAADAAMABgAJAAUABQADAAIABQAHAAkACAAEAAQABQAFAAQAAwABAAAABAAEAAYA
CAADAAEA///8////AQACAAEA/v/+//7//v/9//3//f/9//7//////wEA/v/8//3/+//+
//3//v////3/+v/8//z//P/+//3//P8BAP///f/9//v/+//6//n//P/+///////6//n/
+P/4//j/+v/5//j//P/+//3//f/6//n/+f/6//7//v/+//7//f/9//3//f/3//n//P/+
//7//v/+//7//P/6//j/9v/4//r//P/+/wAAAAAAAAAAAAAAAAAAAAAEAAYACAAKAAgA
BgAEAAIABAAGAAgACgAJAAgABwAGAAMAAgABAAAAAwAEAAUABgACAAAA/v/8////AAAB
AAIAAQAAAP///v/9//z/+//6//3//v///wAA/v/8//r/+P/7//z//f/+//v/+v/5//j/
9f/0/w==
         </WaveFormData>
      </LeadData>
   </Waveform>
</RestingECG>
