# Supplementary material for: Detection of Left Atrial Enlargement Using a Convolutional Neural Network-Enabled Electrocardiogram
Source: Front Cardiovasc Med. 2020 Dec 17;7:609976. doi: 10.3389/fcvm.2020.609976 (PMC7773668; doi:10.3389/fcvm.2020.609976)
Supplement: Supplementary file 3 [file Data_Sheet_3.ZIP › normal2/1802017221_5076_00000036.XML]

<?xml version="1.0" encoding="Windows-1252"?>
<!DOCTYPE RestingECG SYSTEM "restecg.dtd">
<RestingECG>
   <PatientDemographics>
      <PatientID>1802017221</PatientID>
      <PatientAge>67</PatientAge>
      <AgeUnits>Years</AgeUnits>
      <Gender>Female</Gender>
      <PatientLastName>yanfengqun</PatientLastName>
   </PatientDemographics>
   <TestDemographics>
      <DataType>Resting</DataType>
      <Site>1</Site>
      <AcquisitionDevice>MAC55</AcquisitionDevice>
      <Status>Unconfirmed</Status>
      <Priority>Normal</Priority>
      <AcquisitionTime>10:27:58</AcquisitionTime>
      <AcquisitionDate>03-10-2017</AcquisitionDate>
      <CartNumber>1</CartNumber>
      <AcquisitionSoftwareVersion>009C</AcquisitionSoftwareVersion>
      <XMLSourceVersion>MAC5000 v1.0</XMLSourceVersion>
   </TestDemographics>
   <RestingECGMeasurements>
      <VentricularRate>79</VentricularRate>
      <AtrialRate>79</AtrialRate>
      <PRInterval>128</PRInterval>
      <QRSDuration>82</QRSDuration>
      <QTInterval>392</QTInterval>
      <QTCorrected>449</QTCorrected>
      <PAxis>64</PAxis>
      <RAxis>32</RAxis>
      <TAxis>66</TAxis>
      <QRSCount>13</QRSCount>
      <QOnset>223</QOnset>
      <QOffset>264</QOffset>
      <POnset>159</POnset>
      <POffset>206</POffset>
      <TOffset>419</TOffset>
      <ECGSampleBase>500</ECGSampleBase>
      <ECGSampleExponent>0</ECGSampleExponent>
   </RestingECGMeasurements>
   <Diagnosis>
      <Modality>Resting</Modality>
         <StatementCount>8</StatementCount>
         <LabelText>12SL Õï¶Ï³ÂÊö</LabelText>
      <DiagnosisStatement>
         <StmtText>ñ¼ÐÔÐÄÂÉ</StmtText>
      </DiagnosisStatement>
      <DiagnosisStatement>
         <StmtText>°é</StmtText>
      </DiagnosisStatement>
      <DiagnosisStatement>
         <StmtText>·¿ÐÔÔç²«</StmtText>
      </DiagnosisStatement>
      <DiagnosisStatement>
         <StmtText>°é</StmtText>
      </DiagnosisStatement>
      <DiagnosisStatement>
         <StmtFlag>ENDSLINE</StmtFlag>
         <StmtText>²îÒìÐÔ´«µ¼</StmtText>
      </DiagnosisStatement>
      <DiagnosisStatement>
         <StmtText>ST¶ÎÓë</StmtText>
      </DiagnosisStatement>
      <DiagnosisStatement>
         <StmtFlag>ENDSLINE</StmtFlag>
         <StmtText>T ²¨Òì³££¬¿É¿¼ÂÇÎªÇ°±ÚÐÄ¼¡È±Ñª</StmtText>
      </DiagnosisStatement>
      <DiagnosisStatement>
         <StmtFlag>ENDSLINE</StmtFlag>
         <StmtText>Òì³£ ECG</StmtText>
      </DiagnosisStatement>
   </Diagnosis>
   <Waveform>
      <WaveformType>Rhythm</WaveformType>
      <WaveformStartTime>0</WaveformStartTime>
      <NumberofLeads>8</NumberofLeads>
      <SampleType>CONTINUOUS_SAMPLES</SampleType>
      <SampleBase>500</SampleBase>
      <SampleExponent>0</SampleExponent>
      <HighPassFilter>16</HighPassFilter>
      <LowPassFilter>150</LowPassFilter>
      <ACFilter>NONE</ACFilter>
      <LeadData>
         <LeadByteCountTotal>10000</LeadByteCountTotal>
         <LeadTimeOffset>0</LeadTimeOffset>
         <LeadSampleCountTotal>5000</LeadSampleCountTotal>
         <LeadAmplitudeUnitsPerBit>4.88</LeadAmplitudeUnitsPerBit>
         <LeadAmplitudeUnits>¦ÌV</LeadAmplitudeUnits>
         <LeadHighLimit>2147483647</LeadHighLimit>
         <LeadLowLimit>268435456</LeadLowLimit>
         <LeadID>I</LeadID>
         <LeadOffsetFirstSample>0</LeadOffsetFirstSample>
         <FirstSampleBaseline>0</FirstSampleBaseline>
         <LeadSampleSize>2</LeadSampleSize>
         <LeadOff>FALSE</LeadOff>
         <BaselineSway>FALSE</BaselineSway>
         <ExcessiveACNoise>FALSE</ExcessiveACNoise>
         <MuscleNoise>TRUE</MuscleNoise>
         <LeadDataCRC32>2717151654</LeadDataCRC32>
         <WaveFormData>
EAAQABAAEAARABIAEwAUABIAEAAOAAwADgAOAA4ADgAOAA4ADgAOAAwADAAMAAwACwAK
AAkACAAGAAYABgAGAAMAAgABAAAAAAAAAAAAAAACAAIAAgACAAUABgAHAAgABQAEAAMA
AgABAAAA///+/wAAAAAAAAAAAQACAAMABAADAAIAAQAAAAEAAgADAAQAAAD+//z/+v/7
//z//f/+//r/9v/y/+7/8v/0//b/+P/4//j/+P/4//z//v8AAAIA/v/8//r/+P/6//z/
/v8AAAMABAAFAAYAAgAAAP7//P8AAAQACAAMAAgABgAEAAIA///+//3//P/7//r/+f/4
//v//P/9//7/AQACAAMABAAIAAoADAAOAAkABgABAP3///8AAAEAAAD+//f/+////wYA
CAAHAAcA/v/7//3//f/8/wQABAABAAcADAAOAA8ACwAOAAsAAAAAAP7//v8GAAkABgAL
AA8ADwAQABEAEQAOAA0ACAADAAQACAALAAwADwAOAAcAAAD3//j/+f/1//b/9//9//7/
9v/y//H/8v/0//X/+P/2//X/9P/u/+r/7P/y/+v/4//m/+r/7P/n//v/AQAGAAgA+P/g
/9j/1v/N/9H/6P/9/wgAFAAmADcATwBwAI8ArADJANgA2gDTALAAgwBoAFMAMQAOAPf/
7v/s/+P/4//f/8v/1P/u/+z/3v/j/+r/6//t/+3/8f/r/+X/3//b/97/4f/l/+r/7f/t
/+//8v/u/+r/4P/a/93/4f/l/+n/6P/s/+3/7f/t/+3/7v/w//H/8v/x/+v/7f/w//D/
7//v/+7/6v/q/+v/7P/r/+n/6P/n/+j/5//p/+7/8f/1//n/+P/w/+j/4//j/+X/6P/s
/+z/7P/v/+r/6f/p/+j/7P/u//P/+f/7//f/9P/0//X/8//x/+7/8f/6//n/+v/+//3/
/P/9/wAA//8AAAEA/v8CAAEA/f/6//z/AgAEAAMABQAJAAkABwAHAAYABQADAAQABgAE
AAoAEgAPABMAEQAIAAQAAAACAAMABwADAP3//f/+/wAAAgD+//7//v8AAAIABAAGAAEA
+//4//X/9v/3//n/+f/x//P/8P/v//T/9f/y//P//P////7/AQD2//H/8P/v//H/7//r
/+v/8f/2//7/AwD9//n/9f/z//P/8//z//P/7v/s/+n/6P/y//j/+v/1//H/9v/7//f/
8P/s/+n/5f/q/+//9f/6//P/8P/x//D/7//v//L/9P/x/+v/6//s/+j/6P/p/+v/7//s
/+//8//t//D/9P/0//L/9f/4//T/8f/v/+3/8f/2//L/7//t/+//7P/7/wYADgAIAAAA
+v/0/+7/7v/s/+v/6//t/+//7//y//H/+/8FAA4ABgD9//X/6//u//T/+P/2////AAD+
//7/AQD///z/AAAKAAwABgAEAAIAAAAGAAkAAgADAAMA//8DAAUABgAHAAYAAQD8//v/
AAAEAAYADgALAAQA/f/3//j/+f/1//P/+v8EAAkABQD+//r/+P/1//X/9//0//b/+//7
//3/CAALAAEA9v/0//f/+P/y//X/+f/8//j//P/+//L/5v/t//P/9P/7/wIABgAUADMA
UwBoAH8AqADHANAA2ADfAMgAnQCAAGsATQAuABcACgACAPH/3//V/9f/4v/o/+T/5P/p
//b/+////wEABwAFAAEA/f/7//T/7//r/+j/8P/z//j//v8AAAAA+v/4//r/+//8//3/
+v/6//f/8//y//H/8f/y//f/+v/7//f/8//0//L/7//x//L/8P/y//b/+v/8//3/+f/3
//f/9f/1//j/+f/7/wMABAD+//j/+P/5//z/AAD+//r/9v/1//b/+f/9/wAAAgAEAAkA
DwAPAAcAAAD8//z/+f/2//L/+P8EAAYACgAJAAMA/f/5/wMABwANABMAEAAUABMADwAJ
AAoADwAQAAsADQARABEADQANAAwACwAMABAAFQAWABYAGAAPAA0AEAAKAAkACAALAA0A
EgAPAA0ADQAOABAADgAIAAYABAAFAAYABwAIAAcAAwACAAEA/P/5//f/8//z//v//v8D
AAkACQAFAAUABQADAP3/+//4//n//v8DAAQA///4//X/9//4//z//f/9//3//f//////
////////9//0//D/7v/4/wAABAABAPr//P/+//f/9v/2//f/9//3//f/+P/4//j/+P/8
//7/9v/z//P/8v/v/+v/7f/w//T/+P/9/wMAAAD4//b/9f/z//b/+v/6//v///8DAAAA
+P/1//L/9f8BAAIABAAHAAwABADw//L/9P/2//j//f/+/wAAAwAAAP///P/8/+//7//v
/+7/9v/5//3///8CAAgADAAKAA0ACgAEAAAAAAD9//n//P8EAAYAAAD+//r/+P/+/wEA
AQAHAAwADQALAAsACgAJAAoABwAEAAUABwAIAAcADAAOAAgAAgD9/wIABQADAAMABAAK
AAsAAwD6//b/9P/x//P/9//2//r/9f/t/+f/6v/0//H/7f/y//j/+v/1//n/9f/w//T/
+v/8//j/8P/n/9n/2P/5/wwAAAAAAB0APQBOAGkAkgCxAMAAygDFAK4AgwBcAEcAMQAa
AAkA/v/+//X/5//r/+v/3v/W/9z/5P/p/+z/7f/v/+//8//1//X/9f/3//T/8f/v/+7/
7v/p/+b/5P/s//L/8v/2//P/8f/v/+3/6P/o/+X/4f/n/+3/9P/8//3//P/5//H/9P/4
//n/+f/5//j/9P/0//D/7v/q/+X/5v/n/+r/6//t//L/9f/5//z//P/1/+7/6v/p/+r/
7P/3//z/AQAJAAIA///9//r/9f/w/+7/7f/0//P/8//2//7/AQAEAAYAAQAEAP3/+P/3
//P/7//t//n//f8DAAkACwASABQAEwAGAAIAAgD+//7/AQAGAAcABQAFAAQAAwADAAYA
CgAKAAsADgAGAAUACwAGAAYABgAIAAkADQAJAAUABQAGAAgABAD+//z/+v/8//7/AAAC
AAAA+//5//f/+//9/wAAAQD5//n/9P/x//n/+//5//v//f/9//n/+f/0//P/9v/5//3/
+//3//f//P8AAAcACwAFAP//+f/1//P/8f/v/+3/7//y//T/+P/6//z/+v/x/+r/7v/y
/+3/7//w//L/8//z//P/9P/0//T/9v/8/wAA/f/9/wAAAgD5//H/7//u/+z/7P/t/+//
8f/u//H/9f/w//L/9f/0//P/9//7//j/9f/z//H/9f/7//j/9v/1//7/8v8GAAYAAwAA
AP3/+v/8//r/+f/5//b/9f/y//L/6v/v//T/+P/7//v//P/7//r//v8AAPz/BwAIAAYA
BgACAP3/9//4////AAD5//b/8//y//n//f/9/wUADAAPAA0ADQAMAAsACwAHAAMAAwAB
AAAA/f8AAAUAAgD///3//v8BAP////8AAAYABwD///X/8P/t/+n/7f/z//T/+v/7//f/
9f/8/wIA+//z//T/9//4//L/9f/t/+z/8P/0//L/6P/k/+P/4f/o//P//P8KACAALwA7
AFIAeQCoAL8AtgCsAKcAlAB5AGgATwAvACAAHwAOAPb/9f/9//X/4//a/9r/3P/k/+n/
3P/f/+P/5f/r/+z/6//q/+v/7//x//T/+P/2//H/7v/s//D/9P/y//T/8P/t/+r/5//s
//T/+f/9//T/7//r/+j/8P/0//b/8//v//D/7v/r/+3/7P/o/+j/7f/y//X/9//y/+//
7v/r/+7/9P/4//3////+//b/7v/u/+//8v/2//3//v///wMA///9//z/+v/2//L/8f/x
//j/9f/z//T/+v/7//z//P/6/wIAAAAAAP//+//3//X//v8BAAYACwANABIAEgAPAAMA
AAABAP7/AgAJABIAFwANAAkABAD///3/AAAEAAQABwAMAAYABwAQABAAFQAaABcAEwAS
AAkAAgABAAEAAgACAP7//v/+/wMABgAJAAwABwABAP7/+//9//3//v/9//X/9//0//P/
9f/1//H/8f/9/wMABQALAAIA//8AAAEAAQD9//f/9f/2//b/+f/5//v/+//7//3/////
///////3//L/7P/o//H/+P/7//f/9P/6/wAA/f/7//r/+v/5//b/9f/1//T/8//0//n/
/P/1//H/8P/u/+z/6f/s//D/8v/2//v/AQD+//b/9P/z//P/+P/+/wAA/f///wEA/P/y
/+3/6P/p//r//v8DAAkAAQD0//n/+v/9/wAAAwADAP3//f////v/7P/c/+T/6f/u//P/
+P/8//z//f/////////9//7/9//9/wMACAAFAP//+v/z//X//P8BAAAABgAGAAMAAgAE
AAEA/f8AAAcACAABAP7/9//0//n/+//6/wEABwAJAAsADQAOAA8AFQAVABUAGQATAAwA
AwAAAAQAAAD8//n//f8BAAAAAQAEAAwADwAJAAAA/P/6//f/9v/3//P/9P/1//H/7//2
//3/9//w//L/9P/2//H/9f/7/wIA/P8AAPz/8P/k/+H/7//6//X/8v8EABIAFwAzAFwA
fQCqANEA2ADSAMMAsAChAIAATQAvACwAGQD8//D/6//p/+X/5f/q/+b/5P/y//f/8P/y
//X/9v/7//b/8f/s/+n/6v/p/+n/6v/z//X/+f/+//r/+P/w/+z/6//r/+v/6//v//T/
9v/3//D/7f/r/+r/8f/2//n/9//1//j/+P/3//X/9P/w//D/8P/y//L/8f/y//P/9v/3
//T/9v/2//f//f/+//j/8v/t/+3/7//y//f/+P/5//3/9v/z//H/7v/w//L/9//9/wAA
+//3//b/+P/3//b/9P/2/wAAAAACAAkACQAJAAsADQALAAsACwAJAA4ADgALAAMAAgAF
AAQAAwAHAA0ADwAIAAcABQADAAYACgAPABAAEQAUAAwACwASAA4ADwAQAA4ADQAPAAkA
BwAJAAwAEAAPAAoACQAIAAUAAgD///z/AAD//wEAAwAGAAcACQAJAAEAAQD8//n/+v/5
//T/8//6//v/+P/5//X/9f/5//3/BAADAAAAAQD+//z//f/7//n/9//1//X/9//5//v/
/f/5//j/9v/2//3/AgADAP3/9v/4//r/8//0//T/9f/1//X/9f/2//b/9f/2//v//v/8
//3/AQAEAP7/9//2//b/9P/0//X/9//4//L/8v/z//D/9P/5//r/+////wMAAAD3//P/
7//x//7//v///wEA+v/u//T/9v/9/wIABwAJAP7/+//6//P/8v/y//L/8P/x//f/+/8A
APj/9P/9//r/+v/6//r/+v/9//z//P/9//n/9//z//L/7//1//v/AAACAP///f/5//v/
AgAHAAYAEwAWABYAGAASAAkA///8/wAAAAD4//T/8//0//3/AwADAAkADgAPABYAGwAf
ACMAFQAFAPX/6f/2/wAACAAWABQADgAIAAMABwALAAoACwAFAAYAAgD1//T/9P/2//f/
8//z/+7/7v/x/+//7//4/wEA/f/4//z//P/6//H/8f/5//z/+P/y/+j/5v/q/+//7f/o
/+n/AAAaAB4ALQBNAHAAjQCkALkA0ADYAMsAtgCdAHYAVwBLADgAGwAKAAAA8//n/9//
4f/q/+r/8P/w/+P/5v/l/+f/5//r//D/8f/y//X/8v/v/+3/7P/0//X/+P/8//j/9v/u
/+r/6v/r/+z/7f/w//T/9f/1//H/7//u/+7/9f/6//3/+//4//r/+f/3//P/7v/m/+L/
5v/q/+z/7f/x//P/9//5//v//v///wEABAACAPn/8P/t/+3/7//y//X/9P/z//X/9f/1
//b/9v/1//T/9v/5//r/9f/x//D/+P/7//7/AAACAAoACAAIAAsACQAHAAcABwADAAEA
///9/wIAAgD///3/AAAHAAoACQANABMAFQAMAAkABQABAAIABgALAAwAEAAWABEAEwAV
AA4ADAAKAA8AEQAWABMADAAJAAcABgAIAAQABAAEAAYABgAGAAYABgADAAMAAwAHAAsA
EAATAAYAAwD7//X/+P/3//L/8f/4//n/9v/3//f/+/8DAAsACQADAPv/9//0//L/8//x
//f/+////wUAAgD///z/+f/z//L/8P/w//j//P/8//X/9v/+/wYABQD+//r/9//z//L/
8f/x//D/8v/0//r//v/7//v//v8AAPj/7//s/+r/8f/4/wAACQADAPj/8//v/+7/9P/7
//7/9//3//f/8P/u/+3/7P/x//7//v///wEA///2////BAAAAPz/+P/x//L/9//+////
CAAAAPr/+v/6//r/+v/8//r/+f/5//r/+//6//z/9f/5//3/AAAAAP3/+//3//n/AAAF
AAQABwAEAP7/+v/9//v/+P/8/wcADAAJAAoAAgD+/wIAAwABAAcADAANAA0ADQAMAAsA
DQAJAAUABQAGAAgACAAOAAsABAD9//f/AAAHAAkADQAKAAwACQD9//r/+P/4//f/+P/7
//n//P/7//X/8f/2//v/9f/u//D/+f/+//z/AwATAPr/4P/e/+b/8v/2/+f/3f/o//n/
AgAKABwAMQBDAF4AiwC2AMkAxADAAMUAwgCnAH4AVwAzAB4AHQAMAOz/5f/p/+P/5f/k
/9D/yv/e/+f/5P/q//H/9v////7/+//4//f/9v/1//X/9v/0/+//7P/q/+z/7P/m/+T/
6P/t//L/9//4//z//f/9//j/9f/z//L/9P/0//L/6//t//L/9P/1//f/+P/2//j/9f/0
//H/7f/v//H/9f/3//L/8v/w/+//9v/4//P/7v/v//H/9f/6//v/+P/1//X/9v/3//n/
+v/4//j/+////wAA+//3//b/+f/5//n/+P/4/wAA/v/+/wEA///9//3/BQAHAAsADwAN
ABIAEgAPAAYABgAKAAoACQALAA8ADwAMAA0ADQANAAsADAAOAAwAAgAGAAgACgAMAA4A
DgAOAA4ADgANAAwACwAKAAwADAAMAAwACQAGAAMAAAD9//z/+//6//3/AAADAAYABAAC
AAAA/v/8//z//P/8//n/+P/3//b/9P/y//D/7v/0//r/AAAGAAMAAAD9//r/+v/6//r/
+v/8//z//P/8//r/CgAQAA4ACAAIAAwACAAGAAgAAADy//b//v8IAAwACgAOAAoA/v/8
//r/8P/y//j/+P/6//b/6P/e/97/1v/O/8z/zP/E/7r/tv+4/8T/1P/e/+D/2v/M/7z/
uP+2/7b/uv/A/8j/yv/E/87/1v/U/9b/1v/Y/+j/9P/0//T/9v/8/wAABAAIAPL/7//u
/+3/7P/t/+7/7//w//L/8v/y//L/7//s/+n/5v/t//L/9//8////AAABAAIABAAEAAQA
BAADAAIAAQAAAP///v/9//z///8CAAUACAAHAAYABQAEAAMAAgABAAAAAQACAAMABAAJ
AAwADwASABUAGAAbAB4AGgAWABIADgAUABgAHAAgACAAIAAgACAAJwAsADEANgA1ADQA
MwAyAC4ALAAqACgALwA0ADkAPgA8ADoAOAA2ADYANgA2ADYAOwA+AEEARAA+ADoANgAy
AC4AKgAmACIAIAAeABwAGgAbABwAHQAeACAAIAAgACAAGQAUAA8ACgAKAAoACgAKAAgA
CAAIAAgACQAKAAsADAAKAAoACgAKAAgABgAEAAIAAAAAAAAAAAD9//z/+//6//z//P/8
//z///8CAAUACAADAP7/+f/0//n//P///wIABAAEAAQABAABAAAA///+//7//v/+//7/
/P/8//z//P/8//z//P/8//n/+P/3//b/+f/6//v//P/4//b/9P/y/+//7v/t/+z/8//4
//3/AgAAAAAAAAAAAP3/+v/3//T/8//y//H/8P/z//T/9f/2//j/+v/8//7/+f/2//P/
8P/z//T/9f/2//b/9v/2//b/9P/0//T/9P/1//b/9//4//f/9v/1//T/9f/2//f/+P/1
//T/8//y//T/9P/0//T/8v/y//L/8v/2//j/+v/8//j/9v/0//L/9f/2//f/+P/1//T/
8//y//H/8P/v/+7/8f/y//P/9P/z//L/8f/w//T/9v/4//r/+P/2//T/8v/1//j/+//+
//j/9P/w/+z/8P/0//j//P/4//b/9P/y//D/8P/w//D/8//0//X/9v/z//D/7f/q//H/
9v/7/wAA///+//3//P/4//T/8P/s/+//8P/x//L/9f/2//f/+P/2//b/9v/2//T/9P/0
//T/9f/2//f/+P/1//T/8//y//H/8P/v/+7/9f/6////BAD8//T/7P/k/+r/8P/2//z/
/f/+////AAD+//z/+v/4//f/9v/1//T/9//4//n/+v/4//T/8f/v/+7/7f/q/+r/6f/z
//3/BgADAP///P/3//T/+P/6//b/+//4//L/7v/y//P/8//6/wUACAADAAIA/P/6/wAA
AwD8////AQD//wAAAQABAAEABgAFAAQABwAIAAgABgAKAAsABgABAP3/AAADAAEAAQD/
/wQABAD7//T/8v/y//H/8//3//b/+v/4//H/7P/w//r/9f/v//L/+P/8//n///////b/
9v8AAAAA+v/u/9v/z//i//3/BgASACIAJQAvAEoAZwCKAKkArgCoAJ0AjABxAFQAPQAp
ABAA/f/0/+z/5//d/9f/2f/g/+r/8P/u//P/9v/x/+//6//r/+3/6//p/+n/6//t//D/
9P/y/+3/6v/o/+r/7P/o/+j/7P/x//b/+//3//b/8v/t/+v/6//s/+7/9P/2//b/8f/3
//7/AgAFAAIA/v/3//T/8//y/+//6//u/+//8v/z//P/9v/3//n/AAACAP3/+P/y/+//
7v/u//P/9P/1//n/9P/x/+//7P/t/+7/8v/3/wAAAQADAAgABQABAP3/+P/y//b/8P/s
//X/9//5//3/BgAHAAoADQAIAAoABwABAPz//v8EAAYA/////wEA/////wEAAgADAAIA
BAAHAAYACgAOAAcABwAJAAIAAAD+//3//f8AAPv/+v/9/wEABgAAAPj/9P/w//P/9v/5
//z/AQABAAQABwABAP3/+v/1//L/9//3//n///////v/+//+//3/+P/3//L/8f/0//f/
//8BAAEABQAAAPz/+//3//T/8f/u/+3/8f/z//X/9//5//z//v8CAAEA/v/3/+n/7f/4
/wMABQD///z/+v/3//r/+//9//7//P/8/wAAAgD/////AgAEAAIA/f/+/wAA/v/+////
AQACAPz//P/9//3/AgAIAAoABAADAAIA+v/2//X/9P/5/wIAAAD//////f/0//3/AgAM
AA4AAgD8//r/+v/6//r//P/6//n/+f/5//n/9//4//j/AQAKABIADwALAAgAAwD8//r/
9v/s//j//P/9/wAABAADAAEABgAQABIADAAKAAIA/v8CAAMAAgAHAAsACwAKAAkABwAF
AAcAAwD/////CQAQABUAIAAdABQACwADAAEA///4//P/+P8CAAcAAwD+//z//P/7//f/
9//y//L/8//v/+3/9P////v/9v/6//z//P/1//f/AQACAPj/9v/2//L/8P/t/+H/5P/7
/wgADAAWACkASwB2AJUArADDAMgAvgCrAIYAZQBgAFMANQAkABsABgDw/+f/3f/T/93/
9P/8//D/5v/j/+L/4v/l/+b/6//x//P/9f/5//b/8//x//D/9//3//n//P/+/wAA/P/8
//f/9f/z//H/8P/y//H/7//w//H/8//2//f/9v/z/+v/7//0//b/9//3//b/8v/y//n/
/v8BAAMAAgABAAIAAQD9//7//f/9/wAA/v/1/+z/7f/v//P/+P/6//r/+v/9//j/9//3
//b/+P/4//v///8BAP3/+v/6/wAAAQACAAIABAAMAAoACgAKAAUAAAD9/wcACQANABEA
EgAYABkAFwANAAwADwAOAAoACwAOAA0ABwAFAAIA//8DAAoAEgAWABYAGAAPAA0AEwAO
AA4ADgARABEAFAAPAAgABQADAAIAAwAAAAEAAgAGAAgACgAMAAoABwAHAAcABQADAAIA
///4//n/9f/z//3/AQABAAUABwAHAAMAAwD9//v//f///wUABQADAAUAAQD+//7/+//4
//f/9v/3//n/+//9/////f/8//r/+v/8//7//P/z//L/+v8CAAEA///+//7//f8AAAEA
AwAEAAAA/v8AAAAA/v///wMABgD///n/+f/6//v//v8CAAcABQD+//3//f/2//b/9//0
//X/+f/9//r/+//9////BwARABAAEAARAAgA/P8CAAQAAgAAAP7/+f/4//3/BAAFAAIA
AAD0//j/+v/8//7/AAAAAAEAAwABAP//+//6//f//f8DAAgADQANAA4ADQAHAAgABwAA
AAgACAAFAAQABwAHAAYADAARABIACwAIAAEA/v8DAAUAAwAJAA4ADwAPAA8ADgANAAwA
BwACAAEADAAUABoAJgAhABgADwAHAAgACwAJAAkABwAMAAwAAwD///7///////7////7
//z/+v/z/+7/8v///////v8GAAYABgD//wEABwDo/97/9P8GAAoACgD7/+f/6P/7/woA
EgAeAD0AWQByAJUArACzALYAsgCtAKoAlwB0AGEAWQA+ABsABgD4/+//8//z/+//8v/6
//b/9P/7/+7/8P/z//T/+f/4//X/8v/x//D/7//v//D/+f/7////BAAFAAYAAQAAAPz/
+f/2//P/+P/+/wEAAwD+//v/+f/4//r//P/8//f/+v/+///////9//r/9P/y//f//P//
/wEA/////wEAAQAAAAIAAgADAAgACAABAPr/9v/1//b/+P///wIABQALAAYAAwABAP7/
//8AAAQACQAKAAMA/f/6/wAAAwAGAAgABgAOAAwADAANAAsACQAJAA0ACwALAAsADgAW
ABkAGQARABAAEwASAA8AEQAVABUAFAAXABkAGwAYABoAHQAcABsAHAASAA8AEQAKAAgA
BgAMABEAGQAZABUAFQAWABgAGAAUABQAFAAOAAoABgACAAoADQATABkAFQARAA4ACQAG
AAsACwANAA0ACQABAP3/BAAFAAIAAwD9//3/AQAFAAsACwAJAAsABgAEAAUAAwAGAAkA
DAARAAwACQAGAAMA/P/6//f/9v/+/wQABgABAP//BgANAAsABwAGAAYABQABAP///v/8
//z//P8AAAIAAQADAAgADAAIAAMABAAGAAkADAAQABUAEgAKAAgABwACAAQABwAGAAQA
BwAKAAYAAwABAP//AwAOAA4ADwARAAoA/v8EAAYACgAMAA4ADQAJAAsADwANAAoABgAA
APr///8EAAkADgAPAA4ADgAPAAsABwABAP7/+v8BAAgADgAOAAsACQAFAAkAEAAVABQA
GAAWABEADgAMAAkABQAIABIAFAAOAAwACAAGAAwADwAPABUAGgAbAB4AHwAfAB8AHgAZ
ABQAEwAVABYAFQAaABgAEgAMAAcADQATABQAFwAVABoAGgARAAkABgAFAAMAAwAFAAIA
BAAGAAEA/v8EAAwABwABAAQACgAOAAsAEQAJAAAA/v/2//T/+v/2/+v/8f/8/wMAEgAg
ADAASQBpAIgApQC8AM0A3ADeANEAugCbAHwAYwBLADAAGQAIAP7////7//v/AQD4/+z/
8P/8//f/8v/5/wEABwARAAkAAQD5//P/8//z//T/9v8AAAUADAAUABAADAACAPz//P/9
//7////9/wAAAAD//wEABQAKABAAEgASABAACQAFAAQAAAD7/wAAAgABAAQACQAMAA0A
DQAHAAMAAQD9/wEABgAJAA0AEAAQAAkAAgACAAUACgAQABAADAAIAAcABQAFAAYABgAI
AAgACwAPABYAFQAVABgAFAAPAAoABAAHABAADwAQABcAFwAXABkAHAAbABwAHQAbACAA
IAAdABsAHgAlACgAIQAfAB8AGwAaABsAGwAbAB0AIgAoACoALAAwACkAKQArACQAIgAg
AB8AHQAeABcAFgAXABkAHAAgAB4AIAAiACAAIAAgACAAHgAbABsAGwAVAA8ACgADAAMA
CwAOABMAHQAhACEAJQAgABcACgABAAIABQAMABMAFwAVABEAEQASABIAFQAVABgAGwAe
ACMAHwAbABcAEwARABAADgAOABEAFAATAAsABgAMABIADwASABQAFwAZABkAGQAaABoA
EgAOAA4ADAAMAA8AFQAaABMADQANAA4AEAAUABkAHwAZABAADQALAAoADgATABQAEQAT
ABUAEAAQABEAEgAZACUAJgAoACsAIAASABYAFgAWABYAFgATABIAFQAaABkACAAYACAA
FAAXABoAHQAgAB4AHAAbABsAGgAZABYAFgAPABUAGwAgAB4AGQAVAA8AEgAaACAAIAAm
ACYAIwAiACUAIwAgACQAKAAoACAAHAAcAB4AKAAvACgAKQApACUAKAApACkAKQAnACMA
HwAfACQAJgAmACwAMQAuACsAKQAoACkAJQAjACEAJgAmAB0AGgAYABgAFwAXABkAFgAY
ABoAFQASABgAHgAZABMAFgAWABYADwARAAcAEgAaABgAEgAYABwAEwAPABoAHQAkADoA
WABzAIkAogDBAOQA+wAAAewA2QDKAKsAigBzAFUAOgApABgAEAAVAA8A/f///wIABAAa
ACQAGQAYABQAEwAQABEAEgARABAAEQATABMAFAAWABwAHQAgACQAHwAcABMADgAQABEA
EgATABgAIAAlACkAIQAdABoAGAAaABwAHAAXABUAFgAUABEAFgAYABcAGgAZABoAGQAX
ABoAGwAeAB8AIgAmACgAKwAtACoAIAAWABEAEQATABYAHgAiACYALQAnACUAJAAiACEA
IAAiACUAKQAlACIAIgAoACkAKgAqACgALgAqACgALgAvADAAMwA0ADEAMAAvADAANgA3
ADUAMgA0ADoAPAA2ADUANgAzADMANQA2ADcANgA4ADsAOgA9AEIAPAA9AEQAQABBAEIA
PgA5ADcALQAtADEANgA8AD8APAA9AD4AOQA0AC8AKgAuAC0ALwAxAC8ALQAsACkAJwAr
ACoAKwAxADMAMQAzADQAMQAqACcAJgApADAANwA1AC8AJwAjACcAKgAwADMAMQAvAC0A
LQAvAA==
         </WaveFormData>
      </LeadData>
      <LeadData>
         <LeadByteCountTotal>10000</LeadByteCountTotal>
         <LeadTimeOffset>0</LeadTimeOffset>
         <LeadSampleCountTotal>5000</LeadSampleCountTotal>
         <LeadAmplitudeUnitsPerBit>4.88</LeadAmplitudeUnitsPerBit>
         <LeadAmplitudeUnits>¦ÌV</LeadAmplitudeUnits>
         <LeadHighLimit>2147483647</LeadHighLimit>
         <LeadLowLimit>268435456</LeadLowLimit>
         <LeadID>II</LeadID>
         <LeadOffsetFirstSample>0</LeadOffsetFirstSample>
         <FirstSampleBaseline>0</FirstSampleBaseline>
         <LeadSampleSize>2</LeadSampleSize>
         <LeadOff>FALSE</LeadOff>
         <BaselineSway>FALSE</BaselineSway>
         <ExcessiveACNoise>FALSE</ExcessiveACNoise>
         <MuscleNoise>TRUE</MuscleNoise>
         <LeadDataCRC32>3336030377</LeadDataCRC32>
         <WaveFormData>
GgAaABoAGgAZABgAFwAWABcAGAAZABoAFgASAA4ACgAMAA4AEAASABAAEAAQABAADgAM
AAoACAAKAAoACgAKAAcABAABAP7///8AAAEAAgAAAAAAAAAAAAAAAAAAAAAA/v/+//7/
/v/7//r/+f/4//3/AgAHAAwACQAIAAcABgAEAAIAAAD+/wAAAAAAAAAA/v/+//7//v8A
AAIABAAGAAQAAgAAAP7//v/+//7//v/+//7//v/+//z//P/8//z//v8AAAIABAAGAAYA
BgAGAAcACAAJAAoACQAIAAcABgACAP7/+v/2//z/AAAEAAgABwAGAAUABAADAAIAAQAA
AAEAAgADAAQAAwACAAEAAAD+//7//v/+/wAA///+//7//v/+//7//v8AAAIABQAHAAcA
BwAIAAkABgAFAAUAAgACAAIABAAEAAoAEAAUABsAFwAYABYAEAAOAAYABgAFAA0AFQAd
ACUAIAAbABYADQALAA4ADAAJAAQABAAEAAAAAAD+//j/9v/5//n/+f/4//j/+P/4//f/
8v/v/+//8P/u/+3/7v/w/+7/7//s/+v/7v/w/+r/5f/o/+v/7P/q/+7/6v/o//D/7f/c
/9z/7P/v/+3/9f/7//3/CQAYABwAMgBOAFgAXQBvAIoAnQCrAK4ApgCQAG8ARgAkAA8A
CAANABEAEgAJAPn/+P8BAP3/7//q/+7/7P/w/+7/7P/n/+b/5f/k/+D/4P/h/+P/5//u
//H/8P/q/+b/4v/c/+P/5f/l/+f/5P/j/+P/4//l/+b/6P/s//L/7v/u/+7/4v/h/+D/
3P/j/+b/6P/q/+j/7P/q/+r/5v/k/+P/4v/p/+v/7v/v/+7/7v/s/+j/6P/q/+3/6v/q
/+v/6v/u/+v/7P/u/+r/7//w//H/8v/3//f/9//6//z/AAD7//b/9//7//r/+f/+//7/
/v/+/wMABAAHAA0ABQADAAUACQAJAAoADgANAAoADwATABYAFAASABEAEQARABAAEAAQ
ABEAEQAQAA8ADgAMAAkABwAKAA4ADgAPAA0ADQANAAcABAAEAAUACAD//////v/8////
/f8BAAIA///9//7//P/3//v/+v/2//v/AAD+//3/+//6//f/9//0//P/8f/w//P/8//x
//H/8v/1//n/+P/4//j/+P/3//X/9P/z//H/9f/z//H/7P/u//H/+P/2//T/9v/8//r/
8//0//P/7f/u//H/8v/0//X/9f/1//b/8P/x//D/7//0//j/+//9//j/9v/z//H/8P/v
/+//8//z//X/9f/w/+//7//3//n/9f/1//L/9f/6//r/8v/v//D/8f/2//f/BAAEAAAA
/P/4//T/8f/u/+z/7P/w//L/9P/2//j/+f/5//v/+//8//3//f8AAAQABQAEAAEAAAD9
//v/AAABAAUABQAIAAgABAAEAPz//v///wIACAAOABQAEgANAAoAAwADAAUAAgD+//r/
+//8//n//P/9//r/+/////r/9//z/+7/7//w//D/6//r/+z/7v/t/+3/7f/u/+//7v/r
/+r/7f/z/+//7P/t/+z/6f/j/+D/5P/w/+r/5f/m/9j/zP/b/+3/7//1/////f/6/wgA
JAA2AEAAVwBvAHoAiwCpALAAqACiAJMAagA0ABcAHgAbABEAFAAPAAEABAAFAP3/9//u
/+D/4v/o/+j/6P/k/+T/5P/k/+L/4v/j/+X/5v/q/+r/5v/l/+b/5//m/+v/6//p/+n/
5P/h/9//3f/c/9z/3f/g/+X/4v/j/+T/3P/f/+L/4v/k/+T/4//i/+D/5P/i/+L/5P/k
/+X/5v/t/+//8v/z/+7/7P/o/+L/5v/o/+v/6P/k/+P/4P/i/+X/6v/w//D/8P/w//D/
8P/x//H/8f/0//P/9v/w/+r/7v/1//f/+f/8//z//P/8/wAAAAACAAcAAgABAAQACQAK
AAwAEQARAAsADQAOAA4ADgAOAA8AEQAPAAwACgAIAAgACQAJAAkADQAOAA4ADwAOAA4A
CgAHAAoADQAQAA0ABgAEAAMABAD8//3//f/8/////f8BAAIA+//3//b/8v/x//f/+P/2
//3/AgAAAP//+//4//P/8f/y//P/8//0//L/8f/u/+3/8P/1//v//P/2//T/8v/v//D/
8v/0//X/9v/z//D/6v/s/+3/8v/u/+3/8P/3//b/9f/4//n/9f/y//P/8v/y//T/8//y
//L/6//t/+3/7f/u//D/8f/x//H/8v/y//P/9P/1//f//f/9///////6//X/8//5//n/
9P/z/+//8f/6//z/9v/1//v//f/w//P/9P/1//b/8v/w/+//8P/w//D/8P/w/+//7//u
/+//8f/y//P/8//5/wAABAAGAAQABgAGAAcABgAFAAcABQAKAAwACgAMAP///P/4//b/
AAAIABAAEAAOAAwABgAHAA0ADAAKAAgAAwAAAPn/+P/2//L/8v/1//r//f///wAAAgAC
AAEA+//y/+z/5//f/+P/6f/w//f/8v/p/+L/3//o/+f/5//r/+//7//s/+z/5P/k/+r/
4//e/+D/3v/f/9v/1//v/wMAAwACAAwAJgA6AEgAYQB3AIIAkwClALQAuACqAJMAdABM
ACUAGAAjACEAEAARABcACgD5//X/9//y/+7/6f/s/+n/5v/i/+L/4v/i/+P/5P/m/+n/
6P/s/+z/6P/k/+T/5P/i/+X/5f/j/+P/3f/Z/9b/0//Z/97/5P/s/+//6v/p/+j/3v/h
/+T/5P/j/+L/4P/e/9//5P/j/+T/4//i/+L/4v/r/+3/8P/x/+3/6v/l/97/4f/k/+j/
5v/p/+v/6//w/+//8P/y/+7/7P/q/+j/5v/s/+3/7v/y//n/AAD+//z//f8BAAAA///+
//z/+v/4/wAABAAKABMADAALAA4AEwAMAAoACwAHAAcADQASABYAEgAQAA8ADwAQABAA
EQASABAADwANAAsADwAQABAAEQAOAA4ACgAHAAgACwAOAAsABwAGAAYACAAAAAEAAQAA
AAMAAQAFAAYABAABAAEA/v/2//f/8//s//b//v///wEA/v/8//j/9//5//v//P/+//z/
+f/0//H/8v/1//n/+P/5//r/+//7//j/+P/4//f//P/9//7//P/4//X/9v/u/+z/8P/4
//j/8v/0//T/7//y//X/9v/4//n/+f/5//r/+f/9////AQD+//7//f/7//f/9P/w/+3/
8f/1//r/AwAAAAEAAAD6//j/9//+/////P/7//f/+f/9//z/8//v//v/7f///wAAAgAC
AAIAAgD9//r/+P/4//v//P/9//7/+f/3//T/8//z//T/9f/1//r/AAADAAQAAQACAAEA
AQAGAAcACwALAA8AEAANAA4AAwACAAAAAAANABgAIwAmAB4AGAAOAAsADAAKAAcABAAB
AAAA+//8/wEAAAADAAkABAABAP3/+P/8//7////7//b/9P/z/+//7v/v//H/8//y/+//
7v/x//b/8f/t/+3/8P/x/+//8P/q/+j/8P/x/+b/3v/c/93/3//r//f/+f8DABQAJAAy
AD4AWAB3AIEAhACdALUAuAC6AKwAhQBWADgANQAwAB8AGwAmACkAHQAGAO//7f/1//b/
7v/t//D/7f/q/+b/5v/m/+b/6f/s//D/9f/y//T/8v/s/+f/5v/l/+L/6P/p/+j/6f/p
/+n/6v/r/+f/5P/i/+L/6f/o/+v/7v/l/+f/6f/o/+v/7P/s/+z/7v/y//D/8P/s/+j/
5f/i/+z/8f/3//v/9v/0//D/6v/v//L/9v/0//H/7//r/+z/7v/w//P/8P/1//j/+//+
//3/+f/1//T/+/8CAAAA/v/+/wEA///9/wAAAAAAAAAABwAKAA8AFwAQAA8AEgAXABIA
EAARAA0ADAARABUAGAAYABYAFQAVABMAEAAOAAwAEwAXABoAHQAcABwAGwAbABgAGAAU
ABEAEwAVABcAEwAPAA4ADgAQAAoACwALAAoACQAFAAcABgADAAEAAgAAAPr///////z/
/f8AAPz/+f/+/wAAAAADAAMAAwACAAIAAAD///z/+//6//v//f/6//r//P/+/////P/6
//j/9f/6//n/+P/0//T/9f/6//b/+P/8/wQABAAAAAIAAgD9//v/+//5//j/+//9////
AgD7//v/+f/3//b/9v/1//P/+P/8////AwAFAAUABgALAAgACQAIAAIA/P/5//7//f/4
//f/8//1/wAABAAAAAEA/v/9/wAA///+/wYABAD///z/+f/2//b/7P/m//L/9v/6//7/
AgABAAAAAAACAAAA/v/8//r//f///wAAAwAAAP7//P/5/wAABgAJAAoACAAIAAYABQAH
AAcACgAJAA4AEAAOABAACwAOABAAFAAXABwAIQAeABkAFgAPAA8AFAASAA8ADAAKAAgA
AgACAAIA/v/+/wEAAwAFAAYABgADAAAA/P/z//T/9v/5//n/9f/z//L/8f/2//X/9v/7
//v/9f/w/+//7//v/+z/7P/8//7/8P/n/+r/6v/m/+n/+f////v/9//9/wgADgAcADgA
VgB1AIcAjACdAK8AuADCALgAfwBMADgAJwAaAB0AIwAcABMAEQAIAPP/6f/v/+7/8P/y
//j/+P/4//L/8P/u/+z/6v/q/+v/7f/s/+7/7P/m/+j/6v/s/+z/7f/t/+v/6//u/+//
8f/z//L/8P/v//D/8v/u/+7/7v/k/+f/6v/q/+7/8P/x//L/8P/y/+7/7P/s/+z/7f/u
//D/7//v/+3/8f/0//X/9P/z//T/9v/y//P/8//x//T/8//0//b/8v/2//b/9v/2//z/
/f/+/wIAAQAEAP7/+P/4//3//f/9/wUACAALAA4AEAAQABIAFwARABEAFQAbABoAGgAd
ABsAFQAXABgAGAAWABQAEwATABUAFgAYABoAGgAbABsAGwAcABwAGwAbABgAFgAQAAsA
DwATABcAFQAPAA4ADgAQAAsADQAOAA4AEAANABAAEAAMAAkACQAGAAEABQAEAAAAAwAG
AAIA//8AAAAA/v////3//f/8//z/AAABAAAAAQADAAUACAAGAAAA/v/8//n/+//+/wEA
AwACAP///P/2//b/9//8//j/9//6/wEAAAD+/wAAAAD7//3/AQADAAYACQAJAAkACgAA
AP///P/5//z/AAADAAUAAgACAAEAAQD/////AAAFAAcACQAJAAQA///7/////f/9////
/v8DAAkACAD///v/+f/3//n/9//+/woADAALAAMA/f/3//T/9//+/////v/8//z/AwAD
APb/7f8BAAwACQAGAAMAAAD///7//v8AAP///v/9//z//v//////AQABAAIAAwADAAgA
DgARABIADgAOAAwACwAQABEAFQAVABYAFAAOAAwACgAOABEAFgAZAB4AIwAgABwAGAAQ
AA8ADwAMAAgABAAIAAoACAAMAA4ACgAKAA0ADwAPAA4ADAAJAAYAAgD5//j/+P/5//f/
8v/x//H/8f/4//n//P8DAAUA///6//n/9//z/+z/6P/w/+z/9P8DAPj/5P/m//X/+f/5
/wMADwAVABAAGAAuAEAAUABfAHkAkgCdAKUAtgC+AKYAewBWADgAIQAYABsAKQAqABsA
EwAQAPv/8//5//b/9P/v//L/7//s//D/9P/4//z/9//0//L/8f/y//b/9v/y/+7/7P/q
/+b/7P/v//D/8//v/+v/6P/l/+j/6v/t//L/+f/2//f/+P/v//H/8//y//P/8v/w/+7/
7f/w/+3/7P/u//D/8//2//r/+//9//3//P/8//r/9v/1//b/+P/0/+//7f/p/+r/7//2
//7/AAD///z/+f/2//f/9f/z//T/+/8CAAAA/v8DAAkACgALAAwADAAMAAwADQAMAA0A
EQAKAAkADAARABEAFAAaABsAFQAXABgAGAAZABgAGAAZABsAGgAaABoAGwAbABoAGQAY
ABgAFwAXABcAGAAVABMAEQATABUAEQALAAoACgAMAAgACwANAA4ADgALAA4ADgAKAAcA
BwAEAAAABQAFAAIAAgAEAP//+//8//z/+v/7//7/AQADAAYABQADAP///f/5//n/+v/2
//n//P///wEA///+//3/+//9//v/+f/0//P/8//3//L/9f/8/wcACgAFAAYABQD///z/
/f/8//z//v/9//z//P/6//3//v//////AAAAAP//AQACAAIAAwD///v/+P/5//v///8B
AP7/+v/3//z/+//3//f/9P/3/wIABAD+//3/+v/5//z/+//+/wYABAD//////////wIA
AAD6//7//P/8//z//P/5//j/+P/6//3/AAADAAYAAgD///v/+f/+/wIABgAJAAkACgAI
AAQAAwAEAAMAAwAJAAsAEAARABMAEgANAAwABQAGAAYACAANABIAFwAUABEADgAHAAcA
DAAMAAsACgAIAAgABAAGAAMA/v/9////AgAFAAcACAAHAAYABAD9//j/9v/1//H/7//v
//D/8f/0//P/9P/5//r/8//t/+v/7v/v/+3/7v/6/+j/4P/r//L/7P/i/+H/6f/x//n/
AwALABQAHgAkAC4ARgBjAHUAhgCXAKkAugDAALQAiwBWADgAMwAmAA8ADQAUABMAEwAQ
AP3/7//5/wAA9P/1//r/+f/4//P/8v/x//D/7P/s/+3/7//q/+r/5v/e/+H/5v/r/+7/
8f/x/+//7//r/+n/6P/n/+j/6P/p/+z/7f/o/+f/5v/g/+P/5v/m/+v/7v/w//L/7f/u
/+n/5v/q/+z/7//y//L/7//t/+n/6//s/+v/6P/r/+7/8v/w/+//7//t//D/8v/2//v/
+v/4//b/9P/y//T/8//y//T/9f/6//b/8v/3//3//v///wQABAAEAAQABQAEAAUACQAJ
AAsAEQAZABUAFAAWABMADwATABYAGAAZABgAGAAZABYAEgAPAAwAAgASABUAFgAXABgA
FwAWABUAFAASABIAEgASABAADgAMAAoABQACAP///P/+/wAAAgAEAAYACAAKAAwABwAE
AAEA/v8AAAAAAAAAAPv/+P/1//L/8P/w//D/8P/0//j//P8AAP7//v/+//7//P/6//j/
9v/1//T/8//y/wIADAAQABAADAAOABYAFAAOABAAFAAQAA4AGgAgACIAMABAAEAAQgBU
AGIAaAB8AI4AmgCmALYAwgDKANoA7gD2AAABDgEWARIBGAEcARgBGgEgASABFgEOAQ4B
CgEGAQoBEAEQAQ4BBgH6AP4AAAHwAOAA0AC6AK4AnACCAGwAVAA4AB4ACAACAPT/8P/s
/+j/5P/f/9r/1f/Q/8r/xv/C/77/uv+4/7b/tP+3/7j/uf+6/73/wP/D/8b/xP/E/8T/
xP/C/8L/wv/C/77/vP+6/7j/uP+4/7j/uP+4/7j/uP+4/7L/rv+q/6b/o/+i/6H/oP+g
/6D/oP+g/53/nP+b/5r/lv+U/5L/kP+O/4z/iv+I/4X/hP+D/4L/gv+C/4L/gv99/3r/
d/90/3P/cv9x/3D/dv96/37/gv9//37/ff98/3//gv+F/4j/jv+S/5b/mv+d/57/n/+g
/6L/pP+m/6j/rv+y/7b/uv++/8L/xv/K/83/0P/T/9b/2//e/+H/5P/i/+L/4v/i/+f/
6v/t//D/8v/0//b/+P/3//b/9f/0//T/9P/0//T/9f/2//f/+P/2//b/9v/2//X/9P/z
//L/9//6//3/AAD9//r/9//0//f/+P/5//r//f/+////AAD///7//f/8//r/+v/6//r/
/f/+////AAD///7//f/8//f/9P/x/+7/9P/4//z/AAD///7//f/8//j/9P/w/+z/8//4
//3/AgAAAP7//P/6//z//P/8//z/+v/4//b/9P/2//j/+v/8//n/+P/3//b/8//y//H/
8P/y//T/9v/4//b/9v/2//b/+P/6//z//v/7//r/+f/4//v//P/9//7//P/6//j/9v/1
//T/8//y//f/+v/9/wAA/f/6//f/9P/4//z/AAAEAAAA/P/4//T/8v/y//L/8v/0//b/
+P/6//b/8v/u/+r/7//y//X/+P/2//b/9v/2//f/+P/5//r/9//0//H/7v/x//T/9//6
//f/9v/1//T/9v/4//r//P/4//T/8P/s/+//8v/1//j/9f/0//P/8v/0//b/+P/6//f/
9v/1//T/+P/6//z//v/8//z//P/8//n/9v/z//D/9f/4//v//v/7//r/+f/4//b/9P/y
//D/8v/0//b/+P/1//L/7//s/+7/8P/y//T/+P/6//z//v/4//T/8P/s//H/9v/7/wAA
/v/8//r/+P/4//j/+P/4//n/+v/7//z/+f/4//f/9v/1//T/9P/2//L/8P/u/+z/8f/3
//z/AwABAAAA///9//3//v/8//j/+//+////AQABAAEABAADAAcACAAFAAYAAgAGAAkA
DgARABQAFwASABIAEgAOABEAEQAMAAYAAAADAAYABQAKAAwACgAMABEACwAHAAIA/P/+
/wAAAQD9//j/9v/1//H/8f/z//b/+f/2//H/7v/v//T/7//r/+v/8f/z//L/9P/y//D/
5v/h/+j/8P/y/+//7//x//P/+f8FABQAIgAyAEQAWABxAIkAlgCdAKcAuADCAL4AsQCM
AFAALQAiABcAFQAWABMAFQAaABMABQD5//r/AAD1//L/6f/g/+L/5v/q/+7/6v/q/+v/
7f/r/+z/6f/i/+H/4v/j/+L/5v/n/+b/5//n/+f/6P/p/+j/5v/l/+b/7f/q/+v/7P/n
/+3/8//2//P/8P/s/+j/6P/s/+r/6v/q/+r/6//s//D/8f/z//P/8P/u/+r/5P/n/+r/
7v/s/+3/7//v//T/7//u/+7/6P/t/+7/7//w//b/9//4//z//f8CAP7/+v/5//v/+P/1
//r//P/+/wAABQAGAAkADwAGAAMABAAHAAEAAAACAP///v8FAAsAEAAKAAYAAwABAAcA
CgAOABIAEQARABAADwANAAoABgADAAQABgAEAAMABgAJAAwACQAHAAYABgAIAAYACQAL
AAwACQAFAAcABgADAAEAAgAAAP7/AwADAAAABAAIAAUAAwADAAIA//////z/+f/1//L/
+P/9/wAABQABAP///v/4//b/9v/2//X/9v/4//r/+/8BAAEAAQD+//z//f8CAP7//f8A
AAcABgAEAAYABgABAP//AQABAAIA///9//v/+v/6/wEABgALAAcABgAEAAEAAgACAAEA
AQABAAEAAgAHAAMAAwABAPr/+//7/wMABQACAAEA/f///wUABAD7//f/+P/5//7////6
/wAA/v/2//b/9v/2//b/9v/2//f/+v/8//z//P/8//v/+//6//v//P/+/wAAAQABAAIA
AAD8/wAABAAGAAkACgALAA8ADwARABAACwAKAAcACgAMABAAFAAYABwAGAASAA4ABgAF
AAsACgAIAAYACAAKAAgADAAJAAQAAwAFAAAA/f/5//T/+f/+/wIAAQD///7//v/7//P/
7//s/+n/6v/n/+b/6f/w/+3/6//t//H/8f/u/+7/+P/y/+T/4f/i/+b/7v/x/+3/8f8D
AAcAAQAIABwANABOAGQAdQCJAJYApwC5ALgAtgCwAI0AXgA+ACsAHgAZABsAGgAXABUA
EgAHAPn/7//s//L/7v/w/+z/6P/n/+j/6f/q/+f/5v/m/+f/7P/y//T/8v/u/+7/7v/s
/+7/7f/q/+n/5v/l/+X/5f/n/+j/6v/u/+3/5v/j/+D/3f/j/+n/7P/s/+z/6//q/+v/
8P/v//D/7v/s/+v/6v/v/+//8P/v/+//8P/v/+z/8P/0//n/+P/z/+//6f/o/+r/7P/v
/+z/8//2//n//P/8//v/+v/8////BAAAAPz//f8BAAAA//8EAAQABAAEAAkACgANABMA
DgANABAAFQAPAA4AEAANAAwAEQAVABgAEwAQAA4ADQAQABAAEQASABIAEwATABMAFwAY
ABgAGQAUABIADAAHAAcACQALAAcAAwACAAIABAADAAcACgAMAAkABQAHAAYAAAD7//n/
9P/v//P/8v/u//j/AgAFAAkABgACAPz/+f/3//f/9v/2//X/8//v/+3/8v/3//3//v/5
//j/9//1//b/+P/6//v//f/7//n/9P/u/+v/7P/k/+v/9v8FAAwABgAGAAQA/f///wEA
AQACAAEA///9//z/9//5//n/+f/8//7///////3//P/6//n/9v/1//X/+f/3//n/+f/0
/+//7f/z//P/+P/9////BwAMAAoAAAD7//v/+////////f8EAAEA+//3//P/7//u//b/
+v/8//r/+v/6//r/+f/4//j/+v/6//r/+v/6//j/+f/5//v//P/+/wAAAQD//wAA/v/6
//r//P/8//3/BAAHAA0ADwAQABAADAAMAAQABgAHAAoADAAQABQAEAAQAA4ACAAJAAoA
BgABAPz/AgAGAAYADAAKAAQAAgADAAYABwAHAAYAAQD8//b/6//p/+r/7P/r/+z/7f/v
//H/7//r/+n/6//z//P/9P/5//f/9f/w/+7/8v/c/9D/2//m/+r/8P/1//H/9f///wUA
AQAKABwALAA8AEwAWwBrAHgAiQChAL4AwgCkAIUAdABSACkAHgAhAB0AHAAXAA8ABAAD
AAEA9f/y/+z/6v/u/+z/6v/o/+j/6P/o/+P/4v/i/+P/5f/q/+v/6P/p/+r/6//q/+r/
6f/m/+X/5v/n/+n/6//r/+r/6v/s/+z/5P/g/9z/2f/h/+n/7v/s/+r/5//k/+b/7P/s
/+7/7//u/+7/7v/x/+//7v/r/+3/7v/t/+r/7v/w//P/8P/y//P/8v/2//L/8v/z/+7/
7v/u/+7/7v/w/+//7v/w//j/AAD///7//v8DAAMAAwAIAAgACAAIAAcAAgD/////AAAD
AAoAEwARABIAFgAVAA0ADwAQABAAFAAWABkAHQAZABYAFAASABIAEQAPAA0AEAAQAA8A
DwARABIADwANAAsADQAPAAsABgAEAAMABAD//wEAAgACAAcABwANABAACgAFAAMA/v/9
/wMABAACAAIAAgD7//X/9//4//f/+f/5//n/+P/4//v/+//5//n/+P/5//v/+P/5//r/
+//7//v//P/9//3//P/5//b/8P/y//P/+P/0//P/9v/9//z//P8AAAIA///+/////v/+
//v/+f/3//b/9P/5//z////9//7//v/9//7//v/9//3/+//7//z/AQD//wEAAQD8//v/
+f///////f/9//r//f8BAAAA9//z//L/8f/0//P/+P8CAAIA///+//v/+P/4//z/AgAA
APT/8v/y//L/8v/2//j/+/8AAP7//v/+//7//P/9//3///8AAAIABAAFAAIAAgD///r/
/P/+//7///8EAAcADQAPAA4ADAAGAAQAAAAEAAcADAARABYAGwAYABUAEgALAAsADwAO
AAwACgAHAAYAAQACAAAA+v/4//n//f///wAAAAABAAIAAgD9//f/9P/y/+3/6//r/+z/
7f/x//H/8//5//r/9f/x//H/9f/1//L/8v8EAP7/8v/h/9z/3v/e/+f/9//5//n/AwAJ
AAYADgAqAEQAWABvAIEAjgCfAK8AsgCoAI4AdQBcADoAHwASAA8AGwAgABUACwAGAAcA
BwADAPj/6P/q//D/8P/w/+r/6P/m/+T/5P/k/+X/5//s//L/9P/y/+//7v/t/+r/6f/n
/+P/4f/h/+H/4v/j/+n/7P/w//b/+P/y//D/7v/n/+v/7//w/+//7v/s/+r/6P/s/+r/
6v/q/+r/6//s//H/8f/y//H/9P/2//b/9P/z//T/9v/y/+7/7f/q/+z/7v/y//f/9v/1
//T/8//y//n/+//9/wIAAQAEAP7/+P/7/wEAAgADAAYABgAGAAYACAAGAAYACQAJAAsA
EQAZABQAFAAXABUAEAATABUAFgAUABIAEQARABIAEgATABQAGAAZABkAGQAYABgAFwAX
ABUAFAAPAAsADQARABUAEwAPAA4ADgAQAAoACwALAAoACgAHAAoACgADAP///v/6//j/
//8BAAAAAgAGAAMAAQACAAIAAAABAP7/+//3//T/+f/9////AwD9//v/+v/0//X/+P/7
//3///8AAAEAAQD///v/9//w//X/+f8BAAAA/v8AAAYABAACAAQABAD//wAAAwAEAAYA
BAABAP7//P/9/wMABwALAAcABAAAAPv//P/8//v/+//7//v//P8BAAQABwAIAAQA///9
/wMAAwADAAMAAAADAAwADAAEAAEABAAFAAoACwAIAAwABgD9//z/+//6//z//P8IAAYA
8P/0//j//P8AAP///v/+/wAA///+//3//P/+//////8BAAQABgAIAAkACQAKAAgABAAG
AAoADAAPABEAEQAUABMAGAAYABQAFAARABQAFgAaABgAGAAYABAAEAAQAAwADwASABAA
DQAKAAgACAAEAAYACgAIAAoADwANAAsACAAEAAUABgAGAAEA+v/4//f/8//z//P/9P/1
//r/+f/6///////5//T/8//2//f/9f/2/+7/6P/m/+H/5v/y/wAAAwAFAAcAAQABAAUA
DgAkAEQAWgBsAH0AjQCaAKEApQCsAKoAkABtAEwANAAlAA4ACQAhACQAEQANABAACwAL
AA0ACgAEAPv/+P/v/+b/6P/s//D/9P/0//T/9f/3//X/+P/3//L/8f/y//P/8v/x/+//
6//p/+7/8f/1//n/9P/w/+3/7P/y//D/8v/0/+v/7f/v/+7/8v/y//H/8P/w//T/8v/y
//D/7v/t/+z/9v/5//3////9//z/+f/0//T/9P/1//D/9f/5//v/AgD///7//v/4//z/
/P/8//z//f/9//3/AAAEAAoABwAEAAgADQANAA0ADQAMAAsACgAMAAwADgATABIAFQAc
ACUAHQAaABoAFQATABkAHgAiAB4AGgAXABUAFQAUABQAFAAbACEAJgArACkAJgAiAB8A
HAAaABQADwARABMAFQARAAsACgAKAAwACgANAA8AEAANAAkACwAKAAsACwAOAA4ABgAJ
AAcAAgAHAAwACgAJAAgABgACAAEAAgADAAMABAAEAAMAAAD//wEAAwAGAAQA/v/8//r/
9//9/w==
         </WaveFormData>
      </LeadData>
      <LeadData>
         <LeadByteCountTotal>10000</LeadByteCountTotal>
         <LeadTimeOffset>0</LeadTimeOffset>
         <LeadSampleCountTotal>5000</LeadSampleCountTotal>
         <LeadAmplitudeUnitsPerBit>4.88</LeadAmplitudeUnitsPerBit>
         <LeadAmplitudeUnits>¦ÌV</LeadAmplitudeUnits>
         <LeadHighLimit>2147483647</LeadHighLimit>
         <LeadLowLimit>268435456</LeadLowLimit>
         <LeadID>V1</LeadID>
         <LeadOffsetFirstSample>0</LeadOffsetFirstSample>
         <FirstSampleBaseline>0</FirstSampleBaseline>
         <LeadSampleSize>2</LeadSampleSize>
         <LeadOff>FALSE</LeadOff>
         <BaselineSway>FALSE</BaselineSway>
         <ExcessiveACNoise>FALSE</ExcessiveACNoise>
         <MuscleNoise>TRUE</MuscleNoise>
         <LeadDataCRC32>338926681</LeadDataCRC32>
         <WaveFormData>
8P/w//D/8P/y//L/8v/y//P/9P/1//b/9//4//n/+v/8//7/AAACAAAAAAAAAAAAAgAC
AAIAAgAEAAQABAAEAAYABgAGAAYACAAIAAgACAAHAAYABQAEAAUABgAHAAgABwAGAAUA
BAADAAIAAQAAAAUACAALAA4ACwAKAAkACAAJAAoACwAMAAoACAAGAAQABgAIAAoADAAM
AAwADAAMAAwADAAMAAwADwAQABEAEgARABAADwAOAA0ADAALAAoADQAOAA8AEAANAAwA
CwAKAA0ADgAPABAADQAMAAsACgAIAAYABAACAAQABgAIAAoADQAOAA8AEAAQABAAEAAQ
AA4ADAAKAAgABgAGAAYABgAGAAYABgAGAAkACgAMAA0ADQANAA0ADQAOAA4ACwANAA8A
EAAQABEADwAOAA4ADgAIAAcABgAGAAsADwAUABcAFAARABAADQAIAAYAAQD//wMABgAI
AAkABQAEAAEAAAD//wIAAwADAP7//f/8//r/+v/9//7//v8BAAIABAAGAAcACQAIAAcA
CQAJAAkACAAHAAYABQAEAAYABgAGAAQABgAHAAcACAAGAAYABgAGAAYABgAIAAwADwAQ
ABQAHwAoACwALAAqACYAKQAuADIAMAAmABUAAQD6/wQACwAEAPz/9v/b/7T/nv+W/4//
kf+b/6X/uv/U/+D/3//h/+z/8//2//r/+v/7//3//f/9////AQABAAMAAwADAAMAAwAG
AAcACQALAAoACgAKAAYABwAGAAUABwAHAAcABwAJAAkACQAJAAYABQAEAAMABAAEAAUA
BgAIAAcABwAHAAUABgAGAAYACAAIAAcACQAIAAcABQADAAQABQAGAAcABAAEAAQABAAE
AAMAAwADAAEAAAD////////+//z/+//9//3///8BAAMAAgABAAAA///+//3//P/7//j/
9f/x//H/8f/y//P/9f/0//P/8//0//X/9f/2//L/8v/y/+7/8f/y//D/8f/v/+7/7P/r
/+v/6//r/+v/7f/t/+7/7v/z//b/9//4//b/+P/5//n/9//1//f/9//4//r//f/+//z/
/P/+/wAAAAABAAIAAgAGAAcABgAGAAMABAAFAAQABAAEAAQABAAGAAYABQAFAAUABAAD
AAIABAAFAAQABQAHAAcACAAIAAcACAAHAAUABwAHAAcABwAFAAUABwAIAAoACgAKAAoA
CgAKAA4ADAAKAAoACwALAA0ACQAJAAoACAAIAAgACQAMAA4ADwAOAAwACwALAAsADQAN
AA0ACwAJAAkACAAIAAcABwAJAAkADAALAAoACwALAAoACAAHAAoACgAJAAkACQAKAAgA
BgAEAAIABQAHAAgACQAHAAcABwAIAAcAAwAEAAUACQAKAAwADQAMAAwADAAJAAkACQAK
AAwADAANAAwACwALAAsACQAIAAgABQAFAAUABgAGAAUAAwADAAEAAQAAAP///v/8//n/
+f/5//j/+P/8//7///8AAP///////wAAAgABAAAA//8BAAMABAAGAAUABAADAAQAAgAC
AAAAAAACAAMABQAGAAYABgAGAAYAAgAGAAgACwAOABIAFQAcACIAJgAiABwAHwAiACQA
KgAoABsACQD4/+z/7f/6/wYACgAJAPj/0P+q/5v/n/+h/6H/rv++/8r/2f/l/+b/5//u
/+7/7//x//T/9f/5//v//f/9//7///8AAAEA//8CAAMABQAEAAIAAQAAAP7/AQACAAMA
AwADAAMAAwACAAEAAAD//wAAAQACAAMAAQAAAAAAAAD///3//P/7//7/AAABAAIAAgAA
AP3//f8BAAMABAAFAAMAAQD///3//P/8//z//P/+////AQADAP7//P/6//n/+f/4//b/
9f/3//f/+f/7//j/9v/0//L/9P/0//T/9P/0//L/8P/t/+r/6f/p/+n/6v/q/+r/6//o
/+f/5f/k/+L/5P/m/+T/5//o/+b/5//n/+b/5P/j/+P/4//j/+P/5v/n/+n/6v/s/+7/
7v/u/+7/8P/x//H/7//v//P/9f/z//T/9v/2//f/+P/7//7/AAABAAIAAgABAAEA///+
/wAAAgAEAAQAAgACAAIAAgAEAAQAAwADAAEAAAD///7/AgADAAIAAwAEAAUABwAIAAcA
CAAHAAUABQAFAAUABQADAAMABQAGAAYABgAGAAYACAAIAAwACgAKAAoACwALAAkAAwAB
AAAAAwAEAAUABwAJAAoACgAIAAUABQAGAAcACQAJAAkABwAKAAsACwAMAAoACQAKAAkA
BgADAAAA//8DAAQABAAFAAoACgAEAAUABgAHAAgABQAFAAQAAwAFAAUABQAGAAgABQAH
AAkABwAGAAYABQAFAAYABwAFAAgACQALAA4ADQAPAA8ADwALAAsACQAIAAcAAwACAAEA
AgACAAEA//8AAP3//P/6//7/AAABAAEA/f/7//j/9v/6//z//f/+//7///8AAAIAAwAD
AAMAAwADAAMAAgACAAMABAAFAAgACAAIAAYABgAGAAUABQAEAAYABgAGAAYACgAEAAQA
BQAIAAwAFQAgACAAIAAsADQAMQAwADYAOgA0ACUAFQAKAAIAAQAOABgAFgAHAOz/wP+c
/4//j/+T/5n/pP+2/8r/1f/f/+r/7//0//b/9//5//z//f/+////AAD//wEAAQABAAEA
AQAEAAUABwAGAAQAAwACAAEAAwADAAMABAAFAAYABwAGAAUABAADAAQABQAGAAcABgAG
AAcACAAGAAMAAQD//wEABAAGAAgABgAEAAEAAQACAAMAAwADAAMAAwADAAMAAgACAAIA
AgAAAP////////3//P/7//v//P/8//v/+//8//v//P/9//v/+P/1//L/9P/0//T/9P/0
//L/8P/t/+z/6//r/+v/6v/o/+b/5f/o/+n/6f/q/+f/6P/p/+b/5f/k/+D/3//j/+T/
5P/l/+r/6//s/+3/6//r/+z/7P/t/+7/7f/s/+r/7P/t/+3/7v/v//T/9//4//r//f/+
//3//P/9//7/AAABAAIAAgADAAMAAQAAAAIABAAGAAYABwAIAAkACgAIAAYAAwABAAIA
AgACAAIAAwADAAEAAQAEAAUABwAIAAkACgAJAAcABQAFAAUABQAFAAUABwAIAAYABgAG
AAYABgAGAAoACAALAAwADgAPAA4ACQAIAAgACQAKAAsADQALAAwADAAKAAgABwAHAAcA
CQALAA0ADQAMAAsACQAIAAcABwAJAAkABwAFAAMAAwAEAAQAAwADAAoABgAHAAgACAAI
AAgACAAHAAcABgAFAAYABwAIAAoABwADAAQABQAJAAoADAANAAoACgAKAAcABgAFAAUA
BgAKAA0ADgAPAAoACQAGAAQABgADAAMAAwAFAAYABgAFAAIA///+//z//v/+//3/+//5
//n/+P/4//z//v///wAA/v///wAAAgAFAAUABQAFAAYABwAHAAgABgAEAAIAAgADAAQA
AwAEAAUABQAGAAYACAAIAAgACAAMAAgADAATABIAEgAZACQALAAyADAALgAtADAAPgBE
ADoAKwAdAA4ADAAXAB4AEgD+/9//tP+S/4j/h/+F/4f/kf+k/77/1v/d/+P/7P/v//L/
+P/6//v//f/9//7///8AAP//AQABAAEAAQADAAYABwAJAAkACAAIAAgABQAHAAcABwAG
AAUABAADAAQABQAGAAcABwAHAAcABwAGAAYABwAIAAgABwAHAAcABgAGAAUABAAEAAIA
/////wIABQAHAAkABwAFAAMAAQABAAIAAwAEAAIA///9//v/+//6//n/+f/+/wAAAQAD
AAAA/f/8//v/+//6//n/+P/4//j/+P/4//j/9v/0//H/8P/v/+//7//v/+7/7f/t/+//
7//u/+7/7P/u//D/7v/r/+r/5v/l/+b/5v/l/+X/6f/r/+3/7//s/+n/5//k/+j/7P/u
//D/8v/2//n/+//4//f/+v/7//n/+v/8//z/+v/6//z//v8AAAEAAgACAAMAAwABAAAA
/f/+/////v8AAAIABAAGAAgACAAHAAcABgAGAAYABgAHAAcABQAFAAQAAwADAAIAAwAE
AAMAAQAEAAUABgAHAAMAAwAFAAYABgAGAAYABgAIAAgADAAKAAoACgALAAsADAAJAAoA
DAAMAAwADAANAAsACgAIAAQABAAFAAcACQAMAA0ADgANAAoACQAHAAYABwAHAAkACQAJ
AAcABQAFAAYABgAFAAUACAAIAAcABwAHAAcABwAHAAgACAAJAAwACAAEAP7///8AAAEA
AgAEAAcACQALAAoACQAIAAgACAAFAAcACQAIAAgACQAJAAgACAAIAAUABgAHAAkADAAK
AAsACgAJAAkACQAHAAYACAAFAAUABQAIAAgABwAFAAIA///+//z/+//6//j/9f/5//v/
/P/+/wAAAAD///7//v///wAAAgADAAMAAwADAAQABQAFAAYACAAIAAgACgAKAAoACAAI
AAkACQAKAAoACAAGAAQAAgAOABAACgAJABAAFgAdACgAMAAuACoAKgAvADYAOgA8ADYA
KQAbABAACgALAAoABAD4/9n/qv+O/4r/h/+D/5H/of+2/87/3v/f/9//5P/n/+j/7P/x
//X/+v/9/wAAAwAGAAcABQADAAEA///+/wAAAAABAAMABAAGAAgABQAHAAcABwAHAAcA
BwAHAAcABwAHAAcABQAFAAUABQAGAAYABwAIAAgABwAHAAcABwAIAAgACAAHAAQAAAD/
/wAAAQABAAEAAgADAAQABQACAAIAAgACAAMAAwAEAAUAAQAAAP////8CAAIAAQABAAEA
/////////f/8//v/+v/4//j/+P/4//n/+P/3//X/9P/z//P/8//z//L/8f/x//D/7//t
/+z/6v/s/+7/7P/q/+r/5//n/+r/7P/t/+//8f/x//H/8f/u/+3/7f/s//D/8v/y//L/
8v/0//X/9f/3//f/+//9//3//v8AAAAA/v/+/wAAAgACAAMABAAEAAMAAwABAAAAAQAE
AAcACAAGAAYABgAGAAMAAgAAAP//AwAEAAUABgAGAAUAAgABAAMAAwAEAAQABwAKAAsA
CwAIAAcABgAFAAUABQAHAAgABgAGAAYABgAGAAYACgAIAAoACgALAAsADAAJAAoADAAL
AAoACQAJAAkACgAKAAgACQAJAAoACwAJAAkACQAHAAgACQAJAAoACQAJAAsACwALAAkA
BwAHAAcABgAEAAMABgAGAAUABQAFAAUABQAFAAYABgAHAAoACAAIAAgABwAFAAYACgAL
AAwABgAEAAYABAAEAAQABAAEAAUABQAFAAMAAwADAAQABwAFAAgACwAKAAoACwALAAsA
DAANAAsABwAFAAQABAAIAAsADAANAAkACQAHAAYACQAHAAgACQAIAAYAAwD///v/9//1
//L/9//6//z//f/7//v/+v/6//3//v/+//7//P/9//7/AAAEAAUABgAHAAUAAwAAAP7/
AQACAAMABgAGAAYABAAEAAQAAwADAAIAAwAEAAUABgACAPr//P8LABQAFgAhACwALgAq
ACgAKAApAC4AOAA6ADAAHQANAAoACgANAAwABAD0/+H/vP+Y/47/i/+D/4f/nf+0/8L/
zv/Z/93/5P/r//L/8v/0//X/9//3//3/AQAFAAcABQADAAEA//8BAAQABQAHAAUABAAE
AAQA//8BAAEAAQADAAMAAwADAAUABQAFAAUABQAFAAUABQACAAIAAwAEAAUABQAGAAcA
BwAIAAgACAAGAAQAAQABAAEAAQAAAP//AgADAAQABQABAAAA///+//z/+//7//v//f/+
////AQAAAAAA//////7/+//6//n/+//6//n/+P/6//r/+v/6//j/9v/0//H/8//z//T/
9f/z//L/8f/x//D/7//t/+z/7P/u//D/7v/s/+z/6f/p/+z/7P/r/+v/6//r/+v/6//r
/+v/7P/s/+z/7v/u/+7/8P/y//P/8//x//H/9f/3//f/+P/6//r//P/8//7/AAD/////
///+//3//f/7//r//f8AAAMABAADAAIAAQAAAAIAAgABAAEAAwAEAAUABgAEAAMAAAD/
/wAAAQADAAQABQAGAAUAAwADAAMAAwADAAEAAQADAAQABAAEAAQABAAHAAgADQAMAAwA
DAANAA0ACwAHAAcACAAGAAYABgAHAAUABgAGAAQABAAFAAcACQAIAAcABgADAAMAAwAC
AAIABgAHAAoACwAIAAUAAgABAAQABAADAAMABgAGAAUABQAFAAUABQAFAAYABgAHAAoA
AgD+//7/AAACAAQABgAGAAcABwAHAAQAAwACAAIAAgD//wEAAwAHAAgACgALAAgABgAE
AP//AAABAAMABgAFAAcABwAHAAYABwAGAAYABQABAAAA//8AAAAA///9//7/+//6//j/
+f/4//b/8//2//f/9//4//n/+v/6//r/+P/5//r//P8BAAEAAQABAP/////+//7/AAAA
AAAAAgACAAIAAAAAAP////8AAAAAAAAAAAAAAAD8//b//v8JAA4AEAAXACIAJgAiACAA
IgAhACYALAAsACYAGwADAPD/8v/7/wIACgAOAAkA7P++/6D/mf+X/5X/m/+q/7r/yP/T
/9v/4v/j/+D/4v/q/+//9f/5//n/+//9//3/+//7//v/+//9/wAAAQADAAMAAgACAAIA
AAADAAQABQAEAAMAAgABAAEAAQABAAEABAAFAAYABwACAAAA///+/wEAAQACAAMAAgAC
AAEAAAACAAAA/f/9/wAAAQABAAEAAAD///7//f/8//z//P/8//7//f/9//3/+f/4//f/
9//7//z//P/9//v/+f/5//n/+P/2//T/8v/z//T/9f/2//b/9P/y/+//7P/r/+v/6//t
/+z/6//r/+n/6f/o/+j/5v/o/+r/6P/n/+b/4v/h/+L/4v/h/+H/4f/m/+T/5P/k/+T/
5//o/+n/6v/q/+r/6v/q/+z/7P/s/+z/8P/y//T/9v/3//j/+f/6//3//v///wAA///+
//3//P/9//7///8AAP7//v/+//7//v/+//7//v8AAAIABAAGAAYABgAGAAYABQAEAAMA
AgACAAIAAgACAAIAAgAEAAYAAgAEAAwAEgASABIAGAAWAA4AEAAYABwAIAAkACYAJgAq
AC4ALAAsACwAMAA0ADgAPAA8AEAARAA4ACgAFAD2/9r/zP+0/5D/eP9u/2T/WP9Y/2D/
Yv9c/1r/Xv9m/27/bv9o/3D/fP+E/5D/mv+e/6T/rv+8/8z/1P/Y/+L/6v/u//D/8//0
//X/9v/6//z//v8AAP7//v/+//7/AAAAAAAAAAAEAAYACAAKAAoACgAKAAoADgAQABIA
FAASABIAEgASAA8ADgANAAwADgAOAA4ADgAMAAoACAAGAAcACAAJAAoACAAGAAQAAgAF
AAYABwAIAAYABgAGAAYABgAGAAYABgAIAAgACAAIAAoACgAKAAoACAAIAAgACAALAAwA
DQAOAA0ADAALAAoACwAMAA0ADgAMAAwADAAMAA0ADgAPABAAEgASABIAEgARABAADwAO
ABIAFAAWABgAFwAWABUAFAARABAADwAOABEAEgATABQAEgASABIAEgAQABAAEAAQABIA
EgASABIADwAOAA0ADAAMAAwADAAMAAkACAAHAAYACgAMAA4AEAAPAA4ADQAMAAsACgAJ
AAgACQAKAAsADAAJAAgABwAGAAkACgALAAwACwAKAAkACAAKAAoACgAKAAoACgAKAAoA
BwAGAAUABAAHAAgACQAKAAgABgAEAAIABAAGAAgACgAKAAoACgAKAAYABAACAAAAAgAE
AAYACAAHAAYABQAEAAIAAgACAAIABAAEAAQABAAGAAYABgAGAAgACAAIAAgABgAGAAYA
BgAEAAQABAAEAAIAAgACAAIABAAEAAQABAAGAAYABgAGAAUABAADAAIAAgACAAIAAgAC
AAIAAgACAAQABAAEAAQABAAEAAQABAAEAAQABAAEAAEAAAD///7///8AAAEAAgACAAIA
AgACAAUABgAHAAgABwAGAAUABAAEAAQABAAEAAYABgAGAAYABQAEAAMAAgADAAQABQAG
AAQABAAEAAQABgAGAAYABgAEAAIAAAD+//z//P/8//z///8CAAUACAAIAAgACAAIAAYA
BAACAAAAAQACAAMABAAEAAQABAAEAAEAAAD///7/AQACAAMABAAGAAgACgAMAAoACAAG
AAQABAAEAAQABAAEAAQABAAEAAYABgAGAAYAAwACAAEAAAABAAIAAwAEAAYABgAGAAYA
BgAGAAYABgAGAAYABgAGAAYABgAGAAYAAwACAAEAAAACAAMAAwADAAMAAwADAAQAAgD/
/wEAAwAGAAYABwAHAAkACgALAAkABgAFAAUABgAFAAcABwAHAAgACQAIAAgACAAFAAUA
BQAIAAgABwAFAAQAAQAAAP7////+//z/+f/3//f/9v/2//f/+P/4//j/+v/7//z//v8C
AAMABAAFAAUABQAEAAQAAgACAAIABAAHAAgABwAIAAcABwAIAAgABgAEAAIAAAACAAgA
CAAPABYAFgAXAB4AJAAkACYALAArACgAMAA2ACoAGQALAAAA/P///xAAIgAiABcABADc
/67/m/+b/5//o/+s/7r/xv/T/9n/3P/j/+z/9v/4//n/+//7//z//f/+//3/AQADAAUA
BwAEAAYABgAHAAYABAADAAIAAQAFAAcACQAIAAcABgAFAAcABwAHAAcABgAFAAQAAwAD
AAQABgAIAAgABwAHAAcABQAGAAYABgAHAAYABAAFAAMAAwACAAEAAAD///7//f///wAA
AQACAAQAAwADAAMAAgACAAIAAwACAAAA/f/7//r/9//2//X/+P/6//z//v/9//z/+//6
//3//P/7//n/9v/1//X/9f/z//L/8f/x//P/8//y//L/7v/w//L/8P/w//D/7f/t/+7/
7v/t/+3/7//v/+//7//w//H/8//0//L/8v/w/+7/7//y//T/9f/y//H/9P/1//X/9v/4
//j/+v/6//z//v8AAAEAAgACAAQABQAEAAQAAwAEAAUABAAFAAYABwAIAAoACgAJAAkA
BwAGAAUABAAGAAcABgAHAAUABQAGAAYABgAIAAgABwAIAAkACgALAAgABwAIAAgABwAG
AAUABAADAAIABQACAAQABAAFAAUABQABAAEAAgABAAAA/////wIABAAFAAQAAQABAAIA
AwABAAEAAQD//wEAAQAAAAAAAQABAAMAAwAFAAMAAQABAAYABgAFAAUABQAEAAIAAQD/
/wUACQAGAAQAAgAAAP7/AgAFAAcACQAHAAUAAwACAAAA/f///wEABQAGAAgACQAIAAgA
CAAFAAgACQALAA4ADQAPAA8ADwAMAAsACAAGAAcABQAGAAcABgAGAAUAAwAEAAEAAAD+
/////v/8//n/+f/5//j/+P/9//7//v/+//z//f/+/wAABAAFAAYABwAHAAcABgAGAAMA
AgABAAIAAwAEAAMABAADAAMABAAEAAUABgAHAAgACAACAAYADwASABYAHwAqAC4ALAAq
ACwAKQAsADYAOgAyAB8ADwAGAAYAEwAeABQACAD1/8r/ov+S/4//i/+R/5v/qv++/9D/
1//d/+L/6f/w//T/9v/3//n/+f/+/wEABAAFAAMAAQD///3//v8CAAQABwAJAAgACAAI
AAMABQAFAAUABwAHAAcABwAHAAcABwAHAAUAAwABAP//AgAEAAcACgAGAAMAAQD//wIA
BAAFAAYABAACAP/////+/////////wIAAwAEAAUAAQAAAP///v//////AAABAPv/+P/1
//P/9//6//z////9//v/+//7//j/9v/0//L/8P/w//D/8P/z//L/8f/v/+7/7f/t/+3/
7f/s/+v/6//o/+f/5f/k/+T/6P/s/+z/6//q/+b/5f/m/+b/5f/l/+r/6//s/+3/7P/r
/+v/6v/q/+z/7P/s/+z/7v/v/+//8v/z//j/+//5//r//P/8//v/+v/7//z//v///wAA
AAD//////f/8/wAABAAIAAoABwAGAAUABAAEAAQAAwADAAQABAAEAAQABgAHAAYABwAE
AAMAAwACAAYACAAIAAcABQAFAAUABQABAAEAAwAEAAcACAAJAAoACQAIAAsACAAFAAQA
BAADAAQAAQACAAQABAAEAAQABQAHAAgACAAGAAQAAwADAAMABQAFAAUAAwABAAEAAAAA
AAEAAQADAAMABwAHAAcACQAJAAgABgAFAAYABgAFAAUAAwADAAMAAwAFAAQABAAGAAYA
AAD+/wAAAAAAAAAAAgAFAAcACQAHAAcABwAIAAgABQAHAAkACQAIAAgABwAIAAgACAAF
AAMAAwAEAAYABwAJAAkACQAJAAkABwAGAAQAAQABAAEAAgACAAEA//////3//f/8//z/
+v/3//P/9v/3//f/+P/9//7//v/+//z//f/+/wAAAQABAAEAAQAAAP///f/8/wEABAAH
AAwACAAGAAIAAAADAAMABAAEAAYABgAGAAYACAAEAP7/AQAGAA4AGwAmAC4AMAAsACgA
JwAuADgAOgAwACUAEwAAAPz/CQAOABAACgDv/8L/nv+O/4f/hf+L/5f/qP++/87/1f/d
/+r/6//m/+r/7v/x//X/9//7//3//////////////////f8AAAEAAwABAAAAAAAAAAAA
AwAEAAUABwAHAAcABwAFAAUABQAFAAIAAQAAAP////8AAAIABAAEAAMAAwADAAMABAAE
AAQAAwAAAPz/+//9////AAABAP////////////8AAAEAAgACAAEAAQABAP7//P/6//n/
+v/6//n/+f/7//n/+f/5//v/+v/5//j/+P/4//j/+P/3//T/8f/t/+3/7f/u/+//7v/s
/+r/6f/q/+v/6//s/+r/7P/u/+z/6v/q/+f/5//q/+r/6f/p/+r/6f/o/+f/6P/p/+v/
7P/w//L/8v/y/+//8P/w/+//8P/x//b/+f/5//r//P/8//r/+v/8//7///8BAAMABAAC
AAEA/v/8//7/AAACAAIABAAEAAQABAADAAIAAAD//wIABAAGAAgABwAFAAEA////////
AAAAAAMABgAHAAcABgAFAAQAAwABAAEAAwAEAAIAAgACAAIABQAGAAsACgAJAAgACAAH
AAQA///+//7/AAACAAQABwAHAAgACAAGAAcABwAIAAkABgAFAAQAAQABAAEAAAAAAAIA
AwAGAAcABQADAAEAAQACAAIAAQABAAIAAgABAAEAAwADAAMAAwAFAAQABAAGAAQABgAG
AAYABQAEAAMAAgD//////v/9////AQADAAYABwAFAAgACwAJAAgACAAHAAUABAADAP//
AQABAAIABAAGAAkACgALAAcABwAFAAQAAQD9//z/+//+//7//f/7//r/9//2//T/+v/8
//3//f/8//v/+f/4//r/+v/5//j/+//9////AgAEAAMAAgABAP/////+//7//v/+//7/
AAABAAIAAQACAAEAAQACAAIAAQAAAP///v8IAA4AEAANABIAFgAZACIAJgAiABwAHgAl
ACwANgA2ACYAEwAFAP7/AAALAAwACAD8/9//tv+c/5L/h/9//4f/m/+y/8b/0v/d/+n/
7P/p/+r/7v/z//X/+P/5//r/+//8//v//f/9//3//f/+/wIABAAHAAUAAgAAAP7//f//
////////////////////////////AQABAAEAAQABAAIABAAGAAQAAQD///3//v8AAAEA
AgACAAAA/f/9//z//f/9//3/+//7//v/+//6//r/+v/6//z/+//7//v//P/8//z//f/7
//r/+P/3//f/9f/1//X/9v/2//b/9v/1//T/8//y//L/8P/u/+v/6v/p/+n/6f/r/+r/
6f/p/+n/6f/o/+j/5P/m/+j/5v/n/+j/5v/n/+j/6P/n/+f/5//l/+P/4f/j/+X/6P/q
/+r/7P/s/+z/6v/s/+3/7f/t/+3/8f/z//L/8v/z//L/9f/2//n//P/6//v//P/8//v/
+//5//j/9v/4//r/+v/+/wAAAgAEAAEAAAD+//3/AAAAAAAAAAD///3/+f/3//j/+f/7
//z//v8AAAAA//////////////7///8CAAQABAAEAAQABAABAAAAAwAAAAAAAAABAAEA
BAABAAIABAACAAIAAgADAAIAAgABAP7//////wAAAQD////////9/wAAAQABAAIAAgAB
AAIAAQD///3/+//7////AAAAAAEAAgACAAEAAQD///////////3//P/8//7//P8AAP7/
+P/8//7/AAACAP/////+//3//v///wAAAgACAP//AQADAAQABAAFAAUAAgACAAIA////
////AAACAAMABQAFAAUAAwADAAEAAAACAP////////3//P/6//f/9v/z//L/8P/z//T/
9P/z//L/8f/v/+7/8f/y//L/8v/0//f/+v/+/wAA///+//3///////7//v/7//r/+f/6
//z//P/6//r//f/9//7//v8AAAAAAAAAAAAA/v8CAAUACgAQABUAHAAgAB4AGgAgACcA
KAAqACYAGgAHAPX/8P/4/wUABgAAAPL/0f+o/5D/iP+D/4P/kf+p/7z/zP/W/9v/2//c
/+P/7v/0//T/8//z//H/8//1//f/9//4//n/+v/7//j/+v/6//v//P/8//3//v/9////
//////z/+//6//n/+//7//v/+//+////AAABAP7//P/7//r//f/9//7////+//7//f/8
//7//P/5//n/+v/7//v/+//6//n/+P/3//b/9v/2//b/+P/3//f/9//3//b/9f/1//X/
9P/y//H/7//t/+3/7f/x//L/8//0//L/8v/y//L/8P/u/+z/6f/m/+X/5f/l/+T/4v/g
/9//4v/j/+P/5P/i/+T/5v/k/+X/5v/k/+X/4v/g/93/2//h/+P/5f/n/+b/5f/l/+T/
5P/m/+b/5v/m/+j/6f/p/+j/5//q/+v/7f/u//D/8P/z//T/9//6//n/+f/5//j/9//3
//X/9P/0//b/+P/4//b/9v/2//b/+P/4//f/9//4//j/+P/4//n/+f/3//f/9P/z//P/
8v/u/w==
         </WaveFormData>
      </LeadData>
      <LeadData>
         <LeadByteCountTotal>10000</LeadByteCountTotal>
         <LeadTimeOffset>0</LeadTimeOffset>
         <LeadSampleCountTotal>5000</LeadSampleCountTotal>
         <LeadAmplitudeUnitsPerBit>4.88</LeadAmplitudeUnitsPerBit>
         <LeadAmplitudeUnits>¦ÌV</LeadAmplitudeUnits>
         <LeadHighLimit>2147483647</LeadHighLimit>
         <LeadLowLimit>268435456</LeadLowLimit>
         <LeadID>V2</LeadID>
         <LeadOffsetFirstSample>0</LeadOffsetFirstSample>
         <FirstSampleBaseline>0</FirstSampleBaseline>
         <LeadSampleSize>2</LeadSampleSize>
         <LeadOff>FALSE</LeadOff>
         <BaselineSway>FALSE</BaselineSway>
         <ExcessiveACNoise>FALSE</ExcessiveACNoise>
         <MuscleNoise>TRUE</MuscleNoise>
         <LeadDataCRC32>3663675834</LeadDataCRC32>
         <WaveFormData>
7v/u/+7/7v/w//D/8P/w//H/8v/z//T/9f/2//f/+P/7//7/AQAEAAIAAgACAAIABAAE
AAQABAACAAIAAgACAAQABAAEAAQABgAGAAYABgAFAAQAAwACAAMABAAFAAYAAwACAAEA
AAACAAIAAgACAAYACAAKAAwACQAIAAcABgAJAAoACwAMAAoACAAGAAQACAAKAAwADgAO
AA4ADgAOAA4ADgAOAA4AEQASABMAFAASABAADgAMAA4ADgAOAA4AEQASABMAFAASABAA
DgAMAA4AEAASABQAEQAQAA8ADgAMAAoACAAGAAkACgALAAwADQAOAA8AEAARABIAEwAU
ABAADgAMAAoABwAGAAUABAAFAAYABwAIAAkACwAMAA0ADQANAA0ADgAMAAsACgAKABEA
EgASABIAEwATABMAEwAQAA8AEAAQABUAFwAZAB0AGgAXABUAFAASABAACgAIAA0AEQAT
ABUAEwATABEADgAOAA4ADAAHAAEAAAD///7//v///////v8AAAIABQAHAAcACAAHAAUA
BAAEAAMAAgAAAP///v/9//3//v/+//7/AQACAAIAAAAAAAAAAAAAAAAAAgAGAAoADgAO
ABMAHQAmACwANQBBAFMAbwCWAL4A3ADrAOkA0gC5AKoAkABiADMAAQC//3r/Sv8x/yf/
KP80/0b/Yv+E/5n/pP+z/8b/0v/a/+D/4v/l/+b/5//n/+v/7f/t/+//8P/x//L/8f/z
//b/9v/4//j/+f/5//b/9v/3//f/9f/2//b/9v/5//r/+//7//j/9//3//b/9f/1//f/
9//4//j/+P/5//n/+f/5//j/+//7//n/+v/5//j/+P/3//j/+P/4//f/9//3//f/9//4
//j/+P/4//X/8//y//L/8f/x//P/8f/0//X/9v/3//f/9//2//b/8//z//P/8//x//H/
8f/s/+v/6//s/+z/7v/v/+//8P/w//D/8f/y/+//7f/r/+j/6v/s/+7/8P/u/+r/6P/n
/+f/5//n/+X/5//n/+n/6v/u//H/8v/z//H/8//0//T/8//z//P/9P/3//j/+//9//v/
+//7//3/AQADAAMAAwAGAAYABgAHAAUABQAEAAIAAgADAAMAAgAEAAQAAgAAAAEAAwAC
AAEAAgACAAEABAAEAAUABQAFAAUABQAFAAQABAAEAAMAAwAEAAQABQAGAAkACgAMAA0A
DAAMAAwACwAOAA4ADwAPAAwACgAKAAsACwALAAsACwAPABAADwAQAA4ADAAMAA0ADwAR
AA8ADgAMAAwACgAKAAkACQALAAsADQAOAA0ADQAOAA8ADAALAAwADAAKAAoACwAMAAkA
CAAHAAYACAAJAAoACwAJAAkACgAKAAcABgAGAAsADQAOAA8ADwAPAA8ADwAPABAAEwAV
ABkAFgAVABYAEwATABIAEgASABIADgAOAA8AEwATABMAEwATABEADgAOAA0ACgAEAAAA
///+//3//v8CAAMAAwAEAAEAAQAAAAIAAgACAAEA//8AAAAAAAABAP///////////f/8
//v/+//+//7//P/+/wAAAAAAAAAA/v8CAAYACAAMABEAFwAeACgALQAvADcASQBoAIoA
tADVAOMA3gDNALYAngCMAHUAUwAnAOr/nP9Z/zv/NP8w/zT/Rv9c/3P/jv+n/7b/xP/Q
/9b/2f/d/9//4f/k/+n/7P/t//D/8P/w//D/8f/z//b/9v/1//T/9P/z//D/8P/x//H/
9P/2//f/+P/3//b/9f/z//X/9f/2//b/8//z//X/9f/y//L/8v/z//T/9f/2//b/9P/z
//D/8P/1//b/+P/5//X/9P/z//H/7//v/+//7//z//T/9f/2//T/8f/v/+7/7v/t/+7/
6//t/+//8f/z//H/7//s/+r/6v/r/+z/7f/t/+3/7f/o/+b/5f/l/+T/5//n/+b/5v/k
/+L/4f/g/9//3//f/97/3f/e/9//4P/d/9r/2f/Z/9v/2//b/9n/3P/d/+D/4v/l/+f/
5//n/+f/6f/q/+r/6f/r/+3/8P/y//L/9P/1//b/9//4//v//f/////////+//z/+v/5
//v///8CAAQAAQABAAAA/v///wAA///+////AQAAAP//AgACAAEABAADAAMAAgABAAIA
AwAEAAQAAgACAAEAAQACAAIAAwAEAAYABgAHAAcABgAGAAYABQAJAAoADAANAAkABAAB
AP//AwAFAAcACQAMAAwACgAKAAkABgAFAAUACQALAAkACAALAAwACwAMAAsACwANAA0A
CwAIAAMA//8FAAcABQAFAAwADAAIAAoACgAKAAoACAAHAAYABQADAAMABAAEAAQABAAF
AAsACQAIAAcABQAHAAcABwAHAAkADQAQABUAEwATABUAEwAQAA4ADQAMAAsABgAFAAUA
CQAJAAkACQAKAAkABwAIAAsACgAGAAQAAAD+//z//P///////v/+/wAAAQABAAQABgAG
AAUAAwAAAP7//P/7//3//f/9//3//v/+//7////+//7//P/+/wAAAAAAAAAABAACAAIA
BgAKAA0AEwAYABoAHwAzAEsAXwB4AJwAwgDfAOkA4gDRALoAnACAAGMAPQAJAMr/iP9T
/zX/LP8w/zb/RP9e/3v/kP+p/8L/zP/S/9j/3//j/+X/5//n/+v/7f/t/+//8P/x//L/
8f/z//b/9v/2//b/9//3//T/9P/1//X/9f/2//b/9v/2//b/9v/1//X/9f/2//b/9//3
//n/+f/1//T/8//z//b/9//4//j/+P/3//T/9P/2//b/9//3//b/9v/2//X/9f/1//X/
9f/0//T/9P/0//X/8//y//L/8f/x//P/8f/z//P/8//z//D/7//t/+z/7f/t/+3/7f/v
/+//7//q/+f/5//o/+j/5v/l/+P/4v/j/+T/5v/o/+b/5f/k/+L/3v/e/97/3v/f/97/
3//h/+T/5f/m/+X/4v/h/+L/4v/j/+X/5f/l/+X/5//o/+j/6v/t//D/9P/3//j/+//9
//r/+f/4//n//P///wAAAQADAAIAAQABAAEAAwAEAAQABgAHAAcABgAFAAQAAQD+//7/
AQABAAEA///+//z//v8DAAUABgAHAAUABQAFAAQABgAGAAUABQAEAAQABQAGAAQABAAF
AAUABQAGAAcABwALAAwADgAPAAsACAAHAAcACAAJAAoACwANAAwACQAIAAcABAADAAMA
CQANAA0ADgANAAwACQAIAAcABwAJAAkABwAGAAMAAQAFAAcABQAFAA4ACgAKAAoACAAI
AAgACAAIAAcABgAFAAYABwAJAAoACAAGAAUACQAMAAwADAALAAsACwALAAsACQAJAAgA
CQALAA0AEQARAA0ADAAMAAwACgAGAAYABwAKAAsADAANAAsACQAGAAYACAAGAAEA/v/8
//z//P/+/wIAAwADAAQAAQABAAAAAgAGAAYABQADAAMAAgABAAEA/v/9//z/+//+//7/
/v////7//v/8//7///8AAAEAAgAGAAIACAAOAA4AEQAZACIAKgAxADsASwBlAIYAsgDU
AOcA6wDeAMMAqACSAHQARQAJAMn/iP9U/zn/Lf8m/yr/Ov9S/27/j/+k/7X/xv/O/9b/
4v/k/+f/6P/p/+r/7f/u/+3/7v/u/+7/7v/x//P/9v/2//j/+P/5//n/9v/2//f/9//3
//j/+P/4//j/+P/4//f/+P/5//v//P/7//v//f/9//r/+v/6//v/+v/5//j/9v/0//P/
8P/w//T/9v/5//v/+f/4//f/9f/3//f/9//3//T/8v/w/+7/7//v//D/8v/2//f/+v/5
//j/9//2//X/9f/1//T/9P/z//P/8//z//H/8f/x/+z/7P/t/+//8P/w/+//7f/s/+z/
7P/t/+7/6//r/+v/6v/q/+r/6v/q/+j/5v/m/+f/6//t/+//7//q/+f/5v/k/+f/6//t
/+//8//3//r//P/7//v/+//8//z//P/+/////f/9//3///8BAAMAAwADAAUABAADAAMA
AQABAAAA/v8BAAMABAAEAAYABgAEAAIAAgAFAAUABQAHAAYABAAGAAUABQAEAAMAAQAB
AAEAAAADAAQABAAFAAQABAAFAAYACAAIAAkACQALAAwADQANAAwADAANAA0ADAAKAAoA
CwANAA0ADQANAA0ADAAJAAgACwAKAAsADQARABMAEQAQAA0ADAAJAAgACwALAA0ADQAL
AAoABwAFAAkACwAJAAkADAAMAAoACgALAAsACgAKAAsACgALAA0ADAAIAAAAAwAEAAUA
BgAJAAsADQAPAAwACwALAAoACQAIAAgADQAMAAwADAALAAsACwALAAsADQAPABAAEwAQ
AA8AEAANAA0ADAAMAAwADwAMAA0ADwARABEAEQARABAADQAJAAgABgAEAP///P/+/wAA
AgAGAAQAAwABAAAAAgADAAMABgAGAAYABQADAAMAAgABAAEAAwADAAMAAwAEAAQABAAF
AAQABAACAAQAAQAAAP///v8MAA4ACgAIABAAGwAjACoAMAA1AD0ATQBtAJYAvgDeAPMA
9QDgAMEApACEAGAANwD//8H/fv9M/zf/Lf8o/zb/Sv9i/4L/n/+u/7f/xP/M/9L/2v/g
/+X/6P/r/+7/8//2//f/9v/0//L/8P/w//H/8//y//X/+P/8////+//6//r/+f/6//z/
/f/+//z//P/8//v/+f/5//r/+v/5//n/+//7//r/+v/6//v//f/9//3//P/6//n/9v/2
//f/9v/2//X/9//4//n/+f/5//n/+f/5//z//P/8//z/+f/3//b/9v/3//f/+f/3//n/
+f/5//n/9//3//b/9v/1//X/9f/1//f/9//3//L/8//z//T/9P/1//X/9P/0//L/8P/v
/+7/7v/v//D/8P/t/+z/6//q/+z/7P/u//H/8f/x//H/7//s/+v/7P/s/+7/8f/y//P/
9f/3//j/+P/5//v//f8AAAAAAAACAAMAAQABAAEAAwADAAUABQAFAAQAAgAAAP//AAAD
AAUABgAGAAcABwAGAAMAAgD///z/AQAFAAYABwAFAAQAAgAEAAUABQAEAAMABQAHAAkA
CgAJAAgABgAFAAgACAAJAAoACAAIAAkACQAJAAoACwALAAoACgALAAsADAAMAA4AEQAQ
AA8ADgANAA4ADgAMAAwADQAMAA0ADwAQABEADgAMAA0ADgANAA4ADQANAA8ADwAPAA4A
CwAJAAwADQAKAAkADAAMAAoACgAJAAkACAAIAAsACgALAA0ADgAOAAwACwAHAAoADQAN
ABEADQALAAoACAAIAAgACAALAAsACwALAAgABwAHAAYACAAIAAkADwAQABAAEAAPABEA
EQARABEADQANAAwADQAOAA8AEgARABAAEAARABIAEwAQABEAEwASABEAEAAPAAwACQAF
AAQABwAGAAIAAAACAAIAAgAEAAUABQAEAAQAAgADAAMABgAJAAoACgAJAAUAAgD///3/
/v///wAAAQACAAIAAgADAAMAAgD//wAAAgACAAIAAgD8//j//v8MABYAHQAnADIANAA3
AEEATwBpAJAAvADeAO8A7QDiAM8AuACaAHgASQAPANX/kv9W/zn/L/8k/yr/RP9g/3j/
j/+k/7X/wv/O/9z/4P/i/+X/5v/n/+3/8//3//n/+P/2//T/8v/1//f/+v/6//j/+P/5
//n/+P/4//n/+f/7//z//P/8//z//P/8//v//f/9//7//v/8//v//P/7//v//P/9////
AQABAAEAAAD+//3/+v/6//v/+v/6//n/+v/8//7////8//v/+v/5//n/+P/3//b/+P/3
//f/+P/5//n/+//5//b/9f/0//P/9P/1//X/9v/3//f/9//3//f/9//3//L/8//z//T/
9P/1//X/9P/0//H/8P/w//D/7//v/+//7v/q/+r/6v/q/+v/6v/r/+3/7v/t/+z/6f/p
/+n/6//s/+//8f/x//H/8//1//b/9v/2//f/+P/6//z//P/+////////////AQABAAMA
AwADAAIAAAD+//3/AAADAAUABgAFAAUABAACAAQABAACAAAAAwAHAAgACQAHAAQAAAAA
AAQABQAFAAUABQAFAAUABAAGAAYABQAFAAYABgAHAAgABgAGAAcABwAJAAwADwARABAA
EAARABEAEAAOAA4ADwAOAA0ADAALAAwADAAKAAoADQAMAA0ADwAOAA8ADAAKAAoACgAI
AAgADAANABAAEQAQAA4ACgAHAAsADQALAAsADAAMAAoACgALAAsACgAKAAsACgALAA0A
CgAEAAIABAAGAAgACgANAA0ADQANAAoACQAJAAgABQAEAAQACQANAA4ADwAPAA0ACwAJ
AAcACAALAA0AEQARABEAEwARABIAEgATABQAEgAMAAoACQANAA0ADQANAA0ACwAIAAgA
BgAEAP///P/9//7///8CAAEAAQAAAAAA/v//////AgAGAAYABQADAAEA/v/7//n//P/9
//7////+//7//v////7//v/8//7/AAAAAAAAAAD4//b//v8KABIAFwAfACgALAArADEA
PwBTAHQAnADAANkA5QDaAMMAtgCoAI4AbwBPACEA3P+K/1H/O/8w/yr/Mv9I/2D/ef+O
/6X/uv/E/8j/zv/W/93/4v/n/+n/7f/v/+//7v/u/+7/7v/v//H/9P/0//X/9v/4//n/
+v/6//v/+//6//r/+f/4//b/9v/2//X/9v/3//n/+v/2//X/9v/1//f/+P/5//v/+v/5
//j/9v/2//X/8v/y//X/9v/4//n/9//2//X/8//1//X/9f/1//b/9v/2//b/9P/x/+//
7v/y//P/9v/1//P/8//z//P/8P/v/+3/7P/s/+3/7v/v/+3/7f/t/+j/6f/p/+r/6v/r
/+v/6v/q/+f/5v/m/+b/5f/l/+X/5P/i/+L/4v/i/+H/3v/d/93/3f/g/+D/4P/g/+D/
4v/k/+b/6P/o/+j/6P/o/+j/6P/o/+j/7f/w//P/9v/5//r/+//8////AAABAAIAAAAA
AAAAAAAAAAAAAAAAAAAAAAAAAAAA/v/+//7//v8CAAQABgAIAAYABgAGAAYABQAEAAMA
AgACAAIAAgACAAYACgAQABIAFAAcACIAKgAwADYAQABCADwAQgBMAFIAWABgAGQAZgBq
AGYAYABkAGoAagBkAFoAUABIAEIALAD+/8j/iP84//L+0P60/pb+jP6M/ob+fv6A/oj+
iP6G/or+lP6g/q7+tP66/s7+6v4A/xj/MP9C/1T/bP+I/6L/rv+4/8j/1P/c/+L/5v/o
/+r/7P/x//T/9//6//z//P/8//z///8AAAEAAgAFAAgACwAOABAAEAAQABAAFAAWABgA
GgAcABwAHAAcABwAHAAcABwAHwAgACEAIgAfAB4AHQAcAB4AIAAiACQAJAAkACQAJAAo
ACoALAAuADEAMgAzADQANgA4ADoAPAA/AEIARQBIAEwATgBQAFIAVQBWAFcAWABdAGAA
YwBmAGgAaABoAGgAagBsAG4AcABuAG4AbgBuAG8AcABxAHIAbwBuAG0AbABoAGYAZABi
AGQAZABkAGQAXwBcAFkAVgBTAFAATQBKAEcARgBFAEQAQAA+ADwAOgA3ADQAMQAuAC0A
LAArACoAJwAmACUAJAAjACIAIQAgABwAGgAYABYAGAAaABwAHgAdABwAGwAaABcAFgAV
ABQAFQAWABcAGAAVABQAEwASABMAFAAVABYAEwASABEAEAAQABAAEAAQABIAEgASABIA
DwAOAA0ADAANAA4ADwAQAA0ACgAHAAQABgAIAAoADAAOAA4ADgAOAAsACAAFAAIABAAG
AAgACgAJAAgABwAGAAQABAAEAAQABAAEAAQABAAEAAQABAAEAAUABgAHAAgABgAGAAYA
BgAEAAQABAAEAAIAAgACAAIABAAEAAQABAAEAAQABAAEAAIAAgACAAIAAAAAAAAAAAAA
AAAAAAAAAAIAAgACAAIABAAEAAQABAACAAIAAgACAAEAAAD///7/AAAAAAAAAAACAAIA
AgACAAMABAAFAAYAAwACAAEAAAACAAIAAgACAAMABAAFAAYABAACAAAA/v8AAAIABAAG
AAUABAADAAIAAgACAAIAAgAAAP7//P/6//r/+v/6//r//v8AAAIABAAEAAQABAAEAAEA
AAD///7///8AAAEAAgACAAIAAgACAP///v/9//z///8AAAEAAgAEAAQABAAEAAMAAgAB
AAAAAgACAAIAAgACAAIAAgACAAIAAgACAAIAAQAAAP///v///wAAAQACAAIAAgACAAIA
AgACAAIAAgACAAIAAgACAAIAAgACAAIAAQAAAP///v/9//3//f/9//7///8BAAIA///+
//7/AwAEAAQABAADAAYABwAIAAkABQAFAAQABQAGAAcACgAJAAoACgALAAwACwAGAAUA
BQAFAAUABQAFAAcABQACAAIAAwACAP7//P/6//r/+v/8//z/+//5//j/+f/7//z/AAAC
AAIAAQD//////v/9//3/+//7//v/+//+//7//v///wIAAgAAAAIA/v/8//r/+P/8/wIA
BAAIABIAEwAVABwAIgAlADEAQwBVAGwAlAC8AM8A1QDQAMEArACUAHwAZQBBABMA3P+Y
/1n/Of8y/zT/PP9O/2D/df+O/6P/rv+8/8z/3v/i/+X/5v/n/+j/6//s/+v/7v/w//L/
9P/0//X/9//2//P/8v/y//H/8//0//b/9//1//b/9v/2//f/+P/5//n/9//1//T/8v/y
//P/9v/3//j/+P/4//n/+f/5//n/+P/4//f/9P/0//P/8v/y//H/7//u/+3/6//v//H/
8//1//T/9P/0//T/9f/z//L/8v/y//H/8v/v/+7/7f/s/+v/7f/v//D/8v/v/+//7//v
//H/8f/x/+z/7f/t/+7/7v/s/+v/6f/o/+f/5v/m/+b/4//j/+P/4v/i/+L/4v/i/+L/
4P/g/+H/4f/h/+H/3//h/+H/4//k/+H/4f/f/93/3//h/+L/4v/h/+P/5f/o/+r/6v/s
/+3/7//v/+//8f/1//f/9//3//v//P/9/////f///wAAAAAAAAEAAQAAAAIABAAEAAQA
AgADAAEA//8AAAAA//8CAAQABQAFAAUABAADAAIAAAACAAQABQAHAAUABAAEAAQAAwAC
AAIAAQABAAIAAwADAAIAAgADAAMABAACAAIAAwABAAEAAQABAAcACAAHAAgABgAEAAQA
BQAGAAcABAACAAAAAAD+//7/AAABAAQABQAIAAgABgAFAAkACwAJAAkABwAGAAMAAgD9
/wEACAAIAAYABAACAAAAAwAFAAcACQAHAAUABAACAAAA/v/9/wEABAAGAAgACQAHAAcA
BwAHAAsADwASABcAFAATABQAEQAMAAoACQAIAAkABgAHAAkACwALAAsACwANAAsACAAI
AAcABAD+//r/+v/6//r//P/+//////8AAP/////+/wAABQAGAAYABQAEAAIAAAD///3/
+//5//f/+//8//3///////7/+//8//7/AAACAAQABAAAAAIADAAQABUAHwAoACwALwA7
AEsAXwCCAKwA0gDnAOkA2gDDAKoAlAB2AEkAFwDf/5r/XP89/y3/KP8s/zz/UP9q/4X/
nP+v/8D/yv/U/97/4P/j/+T/5f/o/+3/8P/x//H/8P/v/+7/8P/z//f/+P/4//j/+f/5
//b/9v/3//f/9//4//j/+P/2//b/9v/1//T/8//z//L/8//1//n/+//5//j/9//3//n/
+f/5//j/9v/1//L/8v/0//T/9f/1//b/+P/6//v/+f/3//X/8//2//b/9v/2//P/7//s
/+r/7v/x//b/9//2//X/9P/z//L/8f/v/+7/7f/t/+3/7f/v/+//7//q/+v/6//s/+z/
7f/t/+z/7P/o/+b/5f/k/+b/5//o/+j/4//i/+H/4P/g/97/3v/f/+T/5f/m/+X/4//j
/+X/5v/m/+f/5v/l/+X/5//o/+j/7P/v//L/9v/4//j/+v/7//j/9//2//f/+//9//3/
/f/7//r/+f/5//3/AQAEAAYABQAFAAQAAgAAAAAA/v/8//z/////////AgACAAEABAAD
AAMAAgABAAMAAwADAAIAAgACAAEAAQABAAAAAAAAAAQABgAJAAsACAAIAAgABwAFAAQA
BAADAAUABAAFAAcABQAFAAUABQAKAAoACAAIAAYABAAEAAUABwAJAAcABgAEAAQAAgAC
AAUABQAHAAcACgAKAAgABwAKAAsACAAHAAgACAAGAAYABwAHAAYABgAGAAQABAAFAAYA
AgAAAAAAAAAAAAAAAwAFAAcACQAIAAcABwAGAAcABgAGAAsACwAKAAkABwAHAAcABwAH
AAUABwAIAAsADQANAA8ADQANAAwADAAMAAwACAAIAAkACwALAAsACwAMAAsACQAKAAYA
AgD7//b/+f/6//v//v///////v/+//7//////wIABAAEAAMAAQD9//r/9//1//r//f8A
AAMAAAD+//z/+//9//7//f8AAAAAAAAAAAAAAAD8//r//P8EABEAHwAoAC4ANQA7AEcA
XQCCAK4A0gDjAOUA1gC3AJ4AigBsAEcAGwDZ/5T/Xv85/yf/Iv8o/zb/TP9s/4f/mv+v
/8L/yv/M/9T/2//f/+H/4//m/+v/7v/v/+7/7v/u/+7/7f/v//L/8v/w//D/8f/x//H/
8v/0//X/9v/4//n/+v/4//j/+P/3//T/8//z//L/8v/z//b/9//2//b/9v/3//n/+f/5
//j/9//1//H/8P/z//T/9v/3//T/9P/0//P/9f/1//X/9f/4//j/+P/4//b/8//x//D/
8f/x//P/8f/x//H/8f/x//L/8//z//T/9f/1//X/9f/0//P/8v/s/+3/7f/u/+7/7f/t
/+z/7P/t/+z/7P/s/+v/6//r/+r/6P/o/+j/6P/p/+j/6f/r/+r/6f/o/+X/5v/n/+r/
7P/u//H/8v/z//H/8f/w/+7/8P/z//b/+v/8//z//v////3//f/9////AwAFAAUABQAD
AAAA/f/7//7/AQADAAQABAAFAAUABAACAAIAAAD+/wMABwAIAAkABgAEAAEAAgACAAMA
AwADAAYABwAIAAgABgAGAAUABQAIAAgACQAKAAkACAAIAAcACgAMAA4ADwAPAA4ADgAN
AAsACAAHAAcACQALAA0ADwARABAADQAMAA8ADgAPABEAEAARAA4ADAAKAAoACAAIAAoA
CwAOAA8ADgAMAAgABQALAA0ACwALAAoACgAIAAgACwALAAoACgANAAwADQAPAAoACgAM
AAoACAAIAAgACAAGAAUABAADAAYABwAJAAoACwAMAA4AFQAUABIAEAANAAsACwALAAsA
CwANAA4AEQASABMAFgAVABMAEgASABIAEQAMAAsACwAOAA8AEAARABEADwAMAAwADQAM
AAgABgAEAAQABAAGAAQAAwABAAAAAwAFAAYACgAKAAoACQAHAAQAAgAAAP//////////
//8CAAIAAgADAAQABAACAAQAAwACAAEAAAAIABAAEAAQABgAHwAjACoALgAvADUATQBv
AJYAwADgAOsA5wDWAL8AqgCSAG4AQwARAM//iv9W/zn/If8Y/yb/Qv9i/37/lf+s/8P/
zP/O/9b/3v/j/+f/6f/r/+z/7//w/+//8v/y//L/8v/2//n//f/+//z/+v/5//f/9//4
//r/+//5//r/+v/6//z//P/8//v/+//7//z//P/9//3///////v/+v/5//n/+v/7//z/
/P/8//v/+P/4//r/+v/7//v/+P/4//j/9//1//X/9f/1//j/+P/4//j/+v/5//n/+v/4
//f/+P/1//T/8//y//H/8//1//b/+P/1//X/9f/1//P/8//z/+7/7f/t/+7/7v/t/+3/
7P/s/+z/7P/t/+7/6//r/+v/6v/p/+r/6//s/+7/7P/s/+3/6//p/+f/4//l/+f/6//u
//H/8//z//P/8v/z//P/8v/x//P/9f/4//f/9v/3//f/+f/7//3/AQADAAUABQAFAAQA
AgAAAP///f///wAAAAACAAUABwAIAAcABgADAAAAAAADAAMAAwAAAP7/+//8/wAAAQAB
AAEAAwADAAMAAgADAAQABAAFAAYABgAHAAgACgAKAAsACwAKAAoACgAJAAkACAAIAAcA
CAAIAAoADQALAAsACwALAAsACgAHAAYACAAGAAYABwAJAAsACQAIAAoADAAMAA4ADAAL
AAwACwAKAAgABAABAAgACwAKAAsADAAMAAoACgAJAAkACAAIAAgABgAGAAcABAAIAAYA
AAACAAQABgAIAAYABQAEAAMABgAHAAkACgAHAAYABgALAAwADAAMAAsACwALAAsACwAJ
AAsADAAPABEAEQATABEAEQAQABAAEAAQAAwADAANAA4ADQAMAAsACQAHAAQABAAFAAQA
AAD+//3//P/7//z/+//7//r/+v/+/wEAAwAIAAcABgAEAAEAAQAAAP/////+//3//P/7
//z//P/8//3/AQACAAEABAACAAIAAgACAAIAAgAIAA4AFAAZAB8AJgAsADEAOwBTAHcA
ngDGAOIA6wDhAMwAtQCkAI4AbAA9AAMAvf92/0b/L/8h/yD/Mv9O/2r/hP+b/6z/t//A
/87/3P/k/+b/5//m/+X/5//r/+3/7f/v//D/8f/y//D/8f/z//L/9P/0//X/9f/2//b/
9//3//T/9P/z//L/8//0//X/9f/4//n/+//8//n/9//3//X/9f/2//f/+f/3//f/9//2
//f/9//1//b/9v/2//f/9//0//T/9P/z//P/8//z//P/9P/0//T/9P/1//P/8v/y//D/
7//w/+3/7//v/+//7//x//P/9P/2//P/8//z//P/8f/x//H/7P/q/+n/6f/o/+n/6f/o
/+j/6P/o/+n/6v/r/+v/6//q/+r/6v/q/+r/6P/k/+L/4f/n/+n/6//r/+r/6f/q/+r/
6v/r/+r/6f/q/+3/7//w/+7/7//w//L/9v/2//j/+f/7//3///8DAAIAAwACAAEAAQAA
AP/////9////AAAAAP7///////7///8AAP///v///wEAAAD//////v/8//7///////7/
/f/3/w==
         </WaveFormData>
      </LeadData>
      <LeadData>
         <LeadByteCountTotal>10000</LeadByteCountTotal>
         <LeadTimeOffset>0</LeadTimeOffset>
         <LeadSampleCountTotal>5000</LeadSampleCountTotal>
         <LeadAmplitudeUnitsPerBit>4.88</LeadAmplitudeUnitsPerBit>
         <LeadAmplitudeUnits>¦ÌV</LeadAmplitudeUnits>
         <LeadHighLimit>2147483647</LeadHighLimit>
         <LeadLowLimit>268435456</LeadLowLimit>
         <LeadID>V3</LeadID>
         <LeadOffsetFirstSample>0</LeadOffsetFirstSample>
         <FirstSampleBaseline>0</FirstSampleBaseline>
         <LeadSampleSize>2</LeadSampleSize>
         <LeadOff>FALSE</LeadOff>
         <BaselineSway>FALSE</BaselineSway>
         <ExcessiveACNoise>FALSE</ExcessiveACNoise>
         <MuscleNoise>TRUE</MuscleNoise>
         <LeadDataCRC32>3810395194</LeadDataCRC32>
         <WaveFormData>
+v/6//r/+v/8//z//P/8//z//P/8//z//v/+//7//v8CAAQABgAIAAcABgAFAAQABgAG
AAYABgAFAAQAAwACAAIAAgACAAIABAAEAAQABAACAAIAAgACAAQABAAEAAQAAQAAAP//
/v/+//7//v/+/wEABAAHAAoACAAGAAQAAgAFAAYABwAIAAQAAgAAAP7/AgAEAAYACAAK
AAoACgAKAAkACAAHAAYACgAMAA4AEAAMAAoACAAGAAgACAAIAAgACgAMAA4AEAANAAwA
CwAKAAwADgAQABIAEAAOAAwACgAGAAQAAgAAAAIABAAGAAgACQAKAAsADAANAA4ADwAQ
AA0ACgAHAAQAAwACAAEAAAABAAIAAwAEAAYABgAIAAgACgAKAAkACQAHAAcABgAGAAkA
DQALAAsADAALAAwADgALAAsADQAMABIAFAAXABsAGAAWABUAFAASAA8ACwAHAAwAEQAV
ABgAFwAWABMADwAPAA8ADAAIAAIAAQAAAP3//f///////v8BAAIAAwAEAAUABwAGAAEA
AgABAAAA/v/8//v/+v/5//n/+v/6//r/+//8//3//v/9//z/+//6//r//P/+/wAAAAD+
/wEACgAUABoAJAAvADsAUQBxAJUAtgDPAN4A3gDaAN4A2ADEAK0AiwBSAA8A1f+u/5j/
j/+M/47/mf+r/7X/uf/E/9H/2v/h/+X/5v/n/+X/5f/l/+j/6v/r/+3/7P/s/+z/6v/s
/+3/7v/v//L/8//y//D/7//u/+3/7v/u/+7/7//w//H/9P/y/+7/7f/t/+z/7P/s/+3/
7f/v/+//7v/u//D/8P/w//D/8v/y//D/8v/y//P/8f/v//D/8P/w/+//7//w//D/8P/w
//D/8P/w//H/8f/v/+3/7v/v/+7/7f/x//L/8//2//b/9v/2//X/8//0//X/9//3//f/
9f/z//P/9P/2//b/+P/5//v//P/8//3//v////j/+P/6//X/+f/7//z//f/5//f/9f/0
//T/9P/0//P/8v/z//T/9v/5//3//v/+//7///////7/+v/5//r/+//8//7/AAACAAIA
/////wIABQAFAAYABgAJAAoACAAHAAMAAwACAAEAAwADAAIAAgAEAAQAAAAAAP//AAD/
//z/AwAAAAAAAAD/////AAAAAAIAAgACAAAAAgACAAEAAQAAAAAAAQABAAQABAAFAAUA
BAAEAAUABAAHAAcABwAJAAcAAwADAAQABAAEAAUABQAJAA4ADQALAAgABwAGAAcACwAL
AAoACgAJAAkABgAGAAUABQAHAAgACgALAAgACgAIAAcABwAIAAoACAAHAAYACAAIAAYA
BAACAAAAAwAGAAcACAAHAAUABAADAAEAAAAAAAMACgAJAAoACwAHAAcACAAIAAoADgAP
ABIADwAPABAADwAQABAAEAAQAA8ADQALAA0AEQASABIAEgAUABIADwAPAAwACAADAP//
/f/9//v//f8CAAMAAwAEAAAA/v/8//z//f/9//n/+f/5//n/+P/5//f/9//3//f/9v/2
//b/9v/4//j/+P/4//n/+v/7//z/+P/8//z//P/8/wEABAAKABQAGgAfACUANQBNAG0A
lAC5ANQA4gDmAOAA3ADYANEAwwCkAG8AIQDU/6j/mf+I/3r/f/+N/5n/qf+4/8X/zP/V
/9f/2P/b/9v/3f/e/+L/5f/n/+n/6P/o/+j/6P/q/+v/7P/r/+z/6//o/+X/5f/l/+X/
6P/q/+z/7//s/+v/7P/o/+j/6f/r/+z/6v/q/+v/6//q/+n/5//m/+n/6v/r/+z/6v/o
/+T/5P/o/+3/7//x/+3/7P/r/+n/6P/o/+f/5v/q/+z/7v/w/+z/6//o/+X/5f/n/+f/
5//r/+z/7f/w/+7/7P/q/+f/6v/s/+7/8f/x//H/7//t/+z/7P/t/+z/7//v//D/8P/u
/+3/7P/r/+r/7P/w/+3/7v/v/+//7//s/+v/6v/q/+r/6v/q/+n/6v/r/+z/7v/w//P/
8//y//L/8//z//L/8v/z//b/+f/5//r/+//8//7/+//7//7/AQABAAIAAgD///7/+v/3
//n//f8AAAMAAAD///3//P/9//7/+//8//z//v/+//z/AQD+//7//v/7//v//P/8////
AAABAAAA///+//z/+//9//7/AAABAAEAAAAAAP///f/+/wAAAAAEAAUABgAJAAQA/f/6
//j//P/+/wEAAwAGAAoACAAFAAMAAQD/////BAAFAAUABgAIAAkABwAIAAcABwAJAAoA
BgADAPz/+v/+////AQAEAAgABgACAAQABAAEAAQAAgACAAAA/v/+//3//f/9//7//v//
/wMABAABAAAA///+////AQACAAYACgALAA4ADAANAA8ADwANAAwACwAKAAcABQADAAUA
BwAIAAgACAAJAAgABgAHAAgABgADAAEA/f/7//f/9//6//v/+//8//z//P/8//7/AQAB
AP3//f/5//f/9P/z//X/9f/1//X/9//4//n/+v/5//j/9//2//j/+P/4//j//P/6//j/
+v/6//v//v8CAAQACgAhADkASQBfAH8AqADLAOYA9AD6APYA6gDeANMAvwCWAFsAEwDQ
/6T/kf+K/37/e/+L/5f/of+2/8v/0P/V/9f/3P/f/9//4f/f/+L/5P/l/+b/5v/n/+j/
5v/o/+n/6v/q/+z/7P/q/+f/5//n/+f/6v/q/+r/6//r/+v/7f/q/+n/6f/q/+r/6//s
/+7/7//r/+n/5v/k/+n/6v/r/+z/7v/s/+j/6P/o/+v/6//r/+z/7P/s/+v/6f/q/+r/
6v/s/+z/7P/s/+v/6//p/+f/5//p/+n/6f/t/+7/7//y//D/7v/s/+n/6v/s/+7/8f/z
//P/8f/v/+7/7v/v/+7/7f/t/+7/7v/u/+//8P/x/+z/7v/y/+//7v/t/+v/6f/s/+3/
7v/w//P/9P/1//X/8P/v/+7/7v/u//H/8f/w//D/8f/x//D/8f/z//f/+//8//7/AAAC
AP//+//6//z//v///wEAAgACAAIA///9////AQACAAMABQAFAAQABAABAAAA+//6//z/
/v/+//z//v/6//n/+P/7//3/AAACAAAAAAAAAP7/AAAAAP///////wAAAgADAAAA/v/9
//v//f/+/wAAAAAEAAUABgAJAAYAAQAAAAAAAQACAAQABQAFAAgABQABAAAA///+////
BQAHAAgACgAIAAcAAwACAAEAAQADAAQABAADAP7//v/9//3//v8AAAgAAgADAAQAAgAC
AAIAAgD//wAA///+/wEAAQACAAMAAgAAAP//AQAGAAUABgAHAAUABQAGAAYABQAGAAQA
BAAHAAkADAANAAsACgAJAAgACQAHAAUABwAKAAwADQAOAA0ACgAGAAUABgAEAAEA///+
//3/+v/7/wAAAQABAAIA///+//3//v8DAAMA//////7//f/7//v/+f/3//X/8//1//b/
9//4//f/9v/1//T/9//4//n/+v/+//r/+v/+//z//f8CAAoAFAAcACUANQBLAGcAjwC0
ANEA6gD0APAA6gDoAN4AxQCdAGYAIwDj/7b/nv+L/37/fP+D/5P/o/+x/77/y//O/9X/
4//j/+X/5P/l/+L/5P/l/+X/5f/k/+T/5P/m/+j/6f/q/+z/7v/u/+z/6f/p/+n/6f/o
/+j/6P/p/+n/6f/r/+j/6P/p/+v/7P/u/+7/7//v/+7/7f/r/+r/7P/s/+z/7P/q/+j/
5P/k/+n/7f/u/+//7f/s/+v/6f/r/+z/7P/s/+r/6P/m/+T/5f/n/+f/5//s/+//8P/x
//H/8P/v//D/7v/u/+7/7f/v//D/8f/z//P/8//x/+//8f/y//T/9P/1//X/9v/2//X/
9f/1//X/9P/2//r/9//1//X/9P/z//H/8f/x//L/+P/6//z//f/3//P/7//s//D/9f/3
//j//P///wEAAgAAAP//AAABAP//AAABAAIAAAD9//3/AAABAAEAAgACAAQABAABAP//
/f/9//z/+//+//////8AAAIAAgD+//7//v8AAAAA/v8EAAAA///+//3//f/+//7//P/8
//z/+v/7//z//P/9//v//P/+////AAAAAAEAAQABAAIABAAEAAUABQAFAAcABQABAAEA
AgAEAAQABQAFAAMABgADAP//AgADAAQABwALAAsACgAKAAYABQABAAAAAgADAAYACAAG
AAUAAAAAAAEAAQACAAQABgAEAAMAAgAEAAQABAAEAAYABQAFAAUAAwABAPr/+//8//3/
/v8AAAQABgAIAAcABQAEAAMAAQAAAAAAAwAHAAUABQAFAAMAAwAEAAQABwAKAAoADAAJ
AAkACgAJAAgACAAIAAgACQAJAAkADQANAA4ADgAOAAwACgAHAAcABgACAP3/+f/9////
//8DAAIAAQD///7/AAAAAAAAAgAEAAMA/v/9//z/+//5//n/+//7//v/+//8//z//P/8
//z//P/8//z/+f/4//f/9v8EAAIA/P/4//7/BQAMABIAGgAeACcANQBPAHEAkwC4ANkA
7gDwAOoA3gDSAMoAtwCVAF4AGQDb/7T/nP+P/4r/iv+R/6H/sf+7/8D/yf/Q/9H/1//d
/+H/4v/l/+j/7P/v//H/7f/q/+j/5v/k/+b/5//o/+z/8P/y//L/8P/v/+7/7f/v//D/
8f/z//L/8f/y/+7/7f/t/+7/7v/u/+7/7//v/+//7//u/+7/8v/y//L/8v/w/+7/6v/q
/+n/6//q/+n/6v/s/+7/7//t/+7/7v/u//H/8v/z//T/8f/x/+//7f/v//H/8f/x//T/
9P/0//b/9P/0//T/8//x//L/8//1//b/9//2//X/9f/2//j/+P/7//v//P/8//r/+f/4
//f/9f/4//3/+//4//f/9f/z//f/+f/7//7//v/+//7//f/4//f/9v/2//r//f/9//z/
/v///////v/+////AgAFAAUABgAHAAgABgADAAMABgAHAAcACAAIAAUABAAAAP3//v8B
AAMABQAHAAcABgAGAAQAAgD8//r///8CAAMAAgAEAAAA///+//////8AAAAAAgAEAAYA
BgADAAIAAAD//wEAAgAEAAUAAwACAAIAAQABAAIABAAEAAUABQAFAAcACgAHAAgACgAI
AAgACQAJAAkADAAJAAUABgAHAAgACwAMAAsACQAIAAgACQAHAAgACQAJAAsADAAMAAsA
BgAGAAYABQAFAAYACgAIAAcABgAEAAQABAAEAAcABwAIAAkABwAHAAUABAABAAEABgAG
AAsABwAFAAQAAgACAAIAAgAEAAYABgAGAAUAAwACAAEAAgACAAMABwALAAkACQAJAAgA
CQALAAwACQAKAAgACAALAA0AEAARABAAEAAQABAAEgARABAAEwATABIAEAAOAA0ACgAG
AAUACAAGAAMAAQADAAMAAQADAAcABwAGAAYABQAEAAMABAAIAAkABgAHAAIA///7//n/
+//7//v/+//+//7//v/+//3//P/7//r//P/8//z//P/2//D/9P8CAAoACwASAB4AIAAk
AC0AOQBLAGsAkQC0AM0A3ADkAOoA6ADeANIAvQCbAGwALwDp/77/pP+P/4b/jv+b/6P/
qf+3/8T/z//Y/+H/4//k/+X/4//j/+j/7v/z//f/9P/w/+3/6v/s/+7/7//w/+7/8P/w
/+7/7f/t/+3/7f/w//D/8P/x/+//7//x/+7/7v/v//H/8v/x//D/8P/v//H/8f/w//D/
8//0//X/9v/1//L/7f/s/+3/7//u/+3/8P/y//T/9f/z//L/8P/u/+//7v/t/+z/7f/v
/+//7//x//P/8//z//P/8v/x//L/8v/y//L/8f/y//T/9v/5//n/+f/3//X/9//4//r/
+v/9//3//v/+//z/+//6//n/+P/6//7/+//6//n/9//1//b/9//4//r/+v/6//r/+f/1
//X/9f/2//n//f/+//7//P/9//3//P/6//v//v8BAAEAAgADAAQABAABAAEABAAFAAUA
BgAGAAUABAAAAP3/AAADAAUABwAGAAUAAwACAAIAAgD+//7/AwAGAAcABgAIAAIA///8
//z//f///wAAAgACAAIAAAD+//7//f/9////AAACAAMAAQAAAAAA//8BAAQACAAKAAkA
CQAJAAsACQAFAAUABgAEAAQABQAFAAQACAAGAAMABAAFAAYACQAKAAkABwAGAAMAAwAA
AAAABQAHAAsADgALAAkAAwACAAUABQAGAAgACgAIAAcABgAGAAYABgAGAAgABwAHAAcA
AwD9//z///8AAAEAAgAEAAYABgAGAAMAAQAAAP/////+//7/AQAIAAcACAAJAAUAAwAC
AAAAAgAGAAcACgAKAAsADQANAA0ADgAPABAADAAJAAYABwALAAwADAAMAA4ADAAJAAkA
BwAEAAAA/f/+/////v8BAAEAAQAAAAAA/v/+//7/AAAFAAUAAQABAPz/+f/1//P/9v/3
//j/+f/4//j/+P/4//j/+P/4//j/+v/6//r/+v/y/+7/9P/+/wQABwAOABYAGgAYAB8A
KwA7AFkAfQCgAL8A2ADeANwA4gDmAN4A0wDFAKgAZwAVAND/rP+V/4T/fP+F/5H/nf+p
/7j/x//M/83/0f/Y/93/3//j/+X/6P/q/+v/6v/o/+f/5v/o/+r/6//s/+7/8P/w/+7/
7//v/+//7//v/+7/7f/t/+v/6//t/+r/7P/t/+//8P/t/+z/7P/r/+7/7//v//D/8f/w
/+//7v/s/+r/5v/m/+v/7//w//H/7//u/+3/6//r/+z/7P/s//D/8P/w//D/7P/r/+j/
5f/p/+3/7//x//H/8P/v//D/7f/s/+v/6f/s/+7/8P/z//H/8f/v/+3/7f/u//D/8P/z
//P/9P/0//H/8f/x//H/8P/y//b/8//y//H/7//t/+v/6//r/+z/7P/u/+7/7v/u/+7/
8P/y//T/9v/1//T/8//y//L/8v/y//L/9//6//3/AAACAAIAAgACAAQABAAEAAQAAwAC
AAEAAAAAAAAAAAAAAAAAAAAAAAAA/f/8//v/+v/9/wAAAwAGAAUABAADAAIAAQAAAP//
/v8AAAAAAAAAAAIABgAMAA4AEAAYACAAJgAqAC4AOAA4ADAANgBCAEoAVgBkAGoAcAB4
AHwAggCQAKAArACyALQAtACyALIAqgCOAGwAQgAGAMz/rv+S/2z/Vv9O/0D/MP8u/y7/
Kv8g/x7/Iv8m/yz/Lv8y/0T/XP9w/4L/kP+Y/6L/qv+6/8r/zv/M/9L/1P/W/9r/2v/a
/9r/2v/c/97/4P/i/+L/4v/i/+L/4v/i/+L/4v/m/+j/6v/s/+z/7P/s/+z/7//y//X/
+P/4//j/+P/4//j/+P/4//j/+//8//3//v/6//j/9v/0//f/+P/5//r/+f/4//f/9v/4
//r//P/+/wEAAgADAAQABgAGAAYABgAKAAwADgAQABMAFAAVABYAGQAaABsAHAAhACQA
JwAqACoAKgAqACoALQAwADMANgA4ADgAOAA4ADoAPAA+AEAAQgBCAEIAQgA/AD4APQA8
AEAAQgBEAEYAQgBAAD4APAA6ADgANgA0ADQANAA0ADQAMgAwAC4ALAAqACgAJgAkACIA
IgAiACIAIAAeABwAGgAYABgAGAAYABQAEgAQAA4AEQAUABcAGgAXABYAFQAUABIAEAAO
AAwADgAQABIAFAASABAADgAMAA0ADgAPABAADwAOAA0ADAAMAAwADAAMAA4ADgAOAA4A
CwAKAAkACAALAAwADQAOAAsACAAFAAIABQAGAAcACAAKAAoACgAKAAYABAACAAAAAgAE
AAYACAAFAAQAAwACAAAAAAAAAAAAAgACAAIAAgAAAAAAAAAAAAMABAAFAAYAAwACAAEA
AAD+//7//v/+/wAAAAAAAAAA/v/+//7//v8AAAAAAAAAAP7//v/+//7//f/8//v/+v/8
//z//P/8//z//P/8//z//f/+////AAD+//7//v/+//v/+v/5//j/+v/6//r/+v/7//z/
/f/+////AAABAAIA///+//3//P/+//7//v/+////AAABAAIAAAD+//z/+v/+/wAAAgAE
AAEAAAD///7//P/8//z//P/5//j/9//2//j/+P/4//j/+v/8//7/AAAAAAAAAAAAAP3/
/P/7//r//f/+////AAD///7//f/8//v/+v/5//j/+//8//3//v/+//7//v/+//z//P/8
//z//P/8//z//P/8//z//P/8//7//v/+//7/+//6//n/+P/7//z//f/+//7//v/+//7/
/v/+//7//v/8//z//P/8//z//P/8//z/+v/6//r/+v/5//r/+f/4//n/+f/6//v/+f/4
//j/+//9//v/+//7//v//f8AAAIA//8AAP7//v8BAAMABgAHAAgACAAIAAgABwAFAAMA
BQAFAAYABgAGAAgABgADAAMABAACAP///f/7//v/+f/7//z/+//5//j/+f/6//v//v8B
AAEA/f/9//z/+//5//n/+P/3//b/9f/2//b/9v/2//n/+v/7//z/+P/2//T/8v/y//r/
+v/+/wQAAwACAAgADgASAB8AMwBDAFkAgwCuAMcA2gDoAOoA6ADiANgAzwC9AJwAZwAf
ANT/pP+R/4b/gv+F/4v/lf+l/7D/t/++/83/3f/f/+H/4P/h/+D/4v/j/+P/5//o/+r/
7P/r/+z/7P/s/+r/6v/o/+T/5f/n/+n/6//r/+r/6f/p/+r/6//u/+z/6v/p/+n/6P/o
/+j/6f/p/+r/6//r/+z/7P/s/+z/7P/u/+z/6P/o/+f/6f/o/+f/5f/k/+P/4f/l/+j/
6v/s/+3/7P/r/+r/6v/r/+r/6f/o/+n/6P/n/+X/5P/j/+T/6P/q/+z/7f/s/+z/7P/t
/+3/7f/r/+n/6//s/+7/7v/s/+v/6//q/+n/6f/p/+n/5P/m/+r/5//p/+n/6P/n/+f/
5//n/+j/6f/o/+f/5f/l/+f/6f/s/+v/6//o/+T/5f/n/+j/6P/m/+f/6v/t/+//8P/x
//L/9f/z//T/+P/3//f/+P/4//v//v/+/////f///wAAAQD//////v/+/wAAAgAAAAIA
AAAAAP7/+v8AAP7///8AAAAAAQADAAQAAwACAAEA/v8CAAQABQAHAAQABAAFAAUABAAC
AAEA/////wAAAgACAAEAAQABAAMABAABAAIABAADAAIAAgABAAUACgAJAAcABwAHAAcA
CQAIAAcABQAEAAMAAwAAAAAAAQABAAMABAAHAAcAAwAEAAUABQAGAAgACAAEAAEA/v/6
/wAABgAGAAIAAAD+//z//v8CAAQABgAEAAEA///9//z/+v/5//v/AwADAAUABwADAAMA
BAAEAAkADgAQABQAEgARABEADwALAAoACQAIAAoACQAIAAsADAAMAAsACgALAAoACAAJ
AAgABAD///v/+//7//n/+//+//////8AAP///v/9//7/AgADAAAAAQD///3/+v/5//f/
9f/z//H/9f/2//f/+P/3//b/9f/0//j/+v/8//7//v/2//j//P/8/wEACgAUABwAIAAp
ADcASQBpAJEAuADXAOwA9ADyAPAA7ADiAMcApQB2AC8A5/+4/5z/jf+C/37/hf+T/6H/
rf+8/8v/0v/Z/9//3//h/+D/4f/k/+j/6//t/+z/6v/p/+j/6f/s/+7/8P/w//L/8v/w
/+3/7f/t/+3/7v/u/+7/7//t/+3/7//s/+r/6f/p/+j/7P/u//H/8//w/+//7f/s/+//
8P/x//L/8P/u/+r/6v/s/+//7//v//D/8v/0//X/8f/w/+7/7P/w//D/8P/w/+z/6//o
/+X/6//v//H/8//y//L/8v/0//H/8P/v/+3/7//w//H/8//1//X/8//x//H/8v/0//T/
9f/1//b/9v/y//H/8P/v/+7/8v/4//f/9f/z//D/7f/v/+//7//w//P/9P/1//X/8f/x
//H/8v/z//X/9P/y//D/8f/x//D/8v/1//r//////wAAAQACAP//+//6//z//////wAA
AAD+//7/+//5//z/AQAFAAkABgAFAAMAAgABAAAA+//6//z//v/+//z/AwAAAAAAAAD+
//3//f/8//3//v////7//v/+//3//f/7//z//v///wEAAgAEAAUAAwAEAAYABgAEAAMA
AgADAAQAAQACAAQAAgACAAMAAwAGAAoACAAFAAMAAwADAAUABQAFAAQABAADAAMAAAAA
AAMAAwAFAAYACQAJAAUABgAGAAUABQAGAAYABAADAAIAAgACAAIAAgACAAEAAQABAAUA
AQD+//z//P/8//z/AAAEAAYACAAHAAUABAADAAUABAAEAAcACAAFAAQAAwADAAMABAAE
AAMABgAGAAgACgALAA0ADQAOAA4ADgAOAAsACQAHAAkADQAOAA4ADgAPAA4ADAANAAkA
BAD+//n//P/9//z///8DAAMAAgACAAAAAAAAAAIABQAFAAEAAQD8//n/9f/z//b/+f/8
/////v/8//r/+P/6//r/+v/6//z//P/8//z//P/2//L/8v/2/wEADgAWAB4AJgArADUA
RQBjAI0AtADPAOIA6ADgAN4A3ADUAMcArQB4ADMA8f++/5z/jf+E/4D/h/+X/6X/r//A
/9H/1P/V/9n/3v/h/+H/4//l/+j/6v/r/+v/6v/q/+r/6v/s/+3/7v/s/+7/7v/s/+3/
7f/t/+3/8f/y//P/9f/0//P/9P/w/+7/7f/t/+z/7v/u/+//7//v/+//7v/u//L/8v/y
//L/8f/u/+n/6P/r/+//8P/x//D/8P/w/+//7//w//D/8P/0//T/9P/0//L/8f/u/+v/
7f/v/+//7//w//D/8P/y//P/9P/1//X/9//4//n/+//6//n/9v/z//P/9P/2//b/9f/1
//b/9v/3//f/9//3//b/+P/8//n/9//3//b/9f/2//f/+P/6//n/+P/3//X/9P/1//b/
+P/7////AAAAAP7//f/7//j/+f/7////AwAFAAYABwAIAAcAAwACAAQABgAHAAkACgAG
AAQA///7//7/AQADAAUABQAFAAQABAADAAIA/f/8/wAABAAGAAYABgAAAP3/+v/8//3/
//8AAAMABAAFAAQAAgACAAEAAQABAAIABAAFAAQAAgABAP//AQAEAAgACgAJAAkACQAL
AAkAAwABAAAABAAGAAkACwALAA4ACwAHAAoACwAMAA8ADwANAAoACAAFAAUAAgACAAYA
BwAKAAwACQAHAAEAAAACAAMABQAIAAkABgAEAAIABAAEAAQABAAHAAcACAAJAAUABQAF
AAQAAgACAAIAAgD//wAA///+/wEAAQACAAMABQAGAAgADQANAAkABwAFAAMAAwAEAAQA
BwAKAAoADAAMAA0ADwAPABAAEAAQABAADgALAAgACQANAA4ADgAOAAwACgAHAAcACgAI
AAUAAwABAAEA//8BAAAA///9//z///8AAAEABAAFAAUAAQABAP3/+//4//f/+f/5//n/
+f/6//r/+v/6//z//P/8//z/+//6//n/+P/+/wQABAACAAYACwAOABYAGgAaACMANQBR
AHUAmwC+ANUA4ADkAOIA4gDcANAAvQCdAGQAHwDh/7D/jv97/3b/gv+V/6P/r/+//9D/
1f/S/9f/3f/i/+X/5f/n/+X/6P/q/+v/6//q/+r/6v/r/+7/8P/y//D/8P/u/+r/7P/t
/+7/7//u/+7/7v/v/+//7//x/+7/7v/v//H/8v/y//L/8//z//D/7//t/+z/7//w//H/
8v/w/+7/6v/q/+7/8f/x//H/7v/u/+7/7f/r/+z/7P/s//D/8P/w//D/8v/z//L/8f/x
//P/8//z//L/8P/u/+7/8P/y//T/9f/1//b/9//5//j/9//0//H/8//0//b/9v/2//X/
9f/0//b/9//4//n/9P/2//r/9//5//n/+P/3//j/+f/6//z/+//4//X/8f/x//P/9f/4
//z///////7/+//7//r/+P/6//v//v8BAP7//v/+//7/AAD//wEABgAFAAUABgAGAAQA
BAABAP///f///wAAAQADAAUABgAIAAcABgABAAAAAgAEAAQAAgAEAP7/+//4//n/+//+
/wAAAAAAAAAA/v///wAAAAABAAMABAAGAAcACQAIAAgABwAGAAYABwAGAAQAAwACAAMA
BQADAAUACAAGAAYABwAHAAUACAAFAAEAAwADAAMABQAFAAUABAAEAAcACQAIAAoACAAH
AAgACAAFAAMA/f/8/wEAAwAGAAoACwAIAAYABAAEAAQABAAEAAQAAwADAAMAAQADAP//
+v/+/wAAAgAEAAIAAgAAAP7/AQABAAIAAwAFAAQABAAHAAoABwAGAAUABAAFAAcACAAI
AAoACQAKAAwADQAPAA8AEAAQABAAEAANAAsACQALAAsADAAMAAwACwAIAAQAAwAEAAIA
///9//v/+//5//v/+//7//r/+v/+/wAAAgAGAAYABQAAAP/////9//r/+f/4//f/9v/1
//b/9v/2//b/+P/6//z//v/8//z//P/8//z/+v/8/wAABAAHAAwAEgAYABwAJwA9AFsA
ewCfAMIA1QDcANwA2gDeAN4A0gC7AJEAUAAJAMn/ov+M/3//gP+O/5//q/+1/7//xP/H
/9T/4f/n/+b/5//l/+X/4//m/+j/6f/s/+z/7f/u/+v/7P/s/+z/7v/w//D/7v/u/+//
8P/x//D/7v/s/+v/7f/t/+//7P/t/+//8v/0//D/7v/t/+v/7v/v/+//8P/w//D/8P/w
//H/8P/t/+7/7v/x//H/8f/u/+7/7v/t/+3/7v/u/+7/8P/w//D/8P/w//H/8P/v/+7/
7//u/+3/7P/s/+z/7v/y//T/9v/3//b/9v/2//f/9//3//X/8//x//L/9P/0//P/8//0
//T/9v/3//j/+f/0//b/+v/3//j/+f/5//n/9//1//P/8v/2//j/+v/7//n/+f/5//r/
+v/7//n/9v/3//n/+v/6//n/+f/7//3/+//8//3//v8BAAEABAAKAAkABwAGAAQABAAE
AAEA///9////AAABAAEAAQAAAAAAAQACAP//AAABAAIAAQD+/wIA/v/9//z//f/9//7/
/v/2/w==
         </WaveFormData>
      </LeadData>
      <LeadData>
         <LeadByteCountTotal>10000</LeadByteCountTotal>
         <LeadTimeOffset>0</LeadTimeOffset>
         <LeadSampleCountTotal>5000</LeadSampleCountTotal>
         <LeadAmplitudeUnitsPerBit>4.88</LeadAmplitudeUnitsPerBit>
         <LeadAmplitudeUnits>¦ÌV</LeadAmplitudeUnits>
         <LeadHighLimit>2147483647</LeadHighLimit>
         <LeadLowLimit>268435456</LeadLowLimit>
         <LeadID>V4</LeadID>
         <LeadOffsetFirstSample>0</LeadOffsetFirstSample>
         <FirstSampleBaseline>0</FirstSampleBaseline>
         <LeadSampleSize>2</LeadSampleSize>
         <LeadOff>FALSE</LeadOff>
         <BaselineSway>FALSE</BaselineSway>
         <ExcessiveACNoise>FALSE</ExcessiveACNoise>
         <MuscleNoise>TRUE</MuscleNoise>
         <LeadDataCRC32>813836759</LeadDataCRC32>
         <WaveFormData>
DAAMAAwADAAKAAoACgAKAAoACgAKAAoACAAIAAgACAALAAwADQAOAA0ADAALAAoACAAI
AAgACAAHAAYABQAEAAQABAAEAAQABAAEAAQABAACAAIAAgACAAQABAAEAAQAAwACAAEA
AAD+//7//v/+/wIABAAGAAgABQAEAAMAAgAEAAQABAAEAAIAAAD+//z//v8AAAIABAAE
AAQABAAEAAYABgAGAAYABwAIAAkACgAIAAYABAACAAQABAAEAAQABgAIAAoADAAJAAgA
BwAGAAgACgAMAA4ACwAKAAkACAAFAAIA///8//7/AAACAAQABwAIAAkACgAMAAwADAAM
AAoACAAGAAQAAQAAAP///v8AAAAAAAAAAAMABAAFAAYACAAGAAYABwAHAAcABQAFAAoA
CgAKAAoACAAIAAgACAAGAAYACQAJAAsADwATABgAFQAUABIAEQAPAAsACQAHAA0AEAAU
ABYAFgAWABQAEQANAA0ADAAIAAQAAgAAAP3///8CAAAAAAABAAIAAwAEAAMABgAEAAAA
AAAAAPz//P/4//j/9//3//f/+P/4//j/+//7//z//f/9//z/+//6//r/+P/5//f/9f/z
//T/+/8EAAoAFgAgACgANgBNAGgAiQCsAMQA0QDeAPEA/gD+AP8A8ADDAIUARAAPAPL/
5v/c/9X/2f/d/93/2v/f/+X/5//q/+z/6//r/+r/6f/r/+z/7P/s/+n/6f/p/+j/6v/s
/+z/7f/v/+//7//t/+r/6f/q/+n/6//q/+r/6v/s/+3/7f/s/+v/6//q/+n/6f/p/+r/
6//t/+z/7P/t/+//7//v/+//8f/w/+3/7f/t/+3/7P/r/+v/6v/q/+n/6v/s/+3/8f/v
/+//7//v/+3/7P/r/+v/7P/u/+7/8P/x//L/8//4//f/9//4//j/9v/4//r//P/6//v/
+//6//r/+//8////AgAEAAYACwALAAwADAALAAgACgAJAAgACwALAAwADQAKAAkACAAH
AAUABQAFAAUABAAEAAQABQAJAAsACgAMAAoACQAIAAcAAwACAAIAAQABAAIABAAIAAQA
AgABAAAAAwAFAAYABgAIAAgABQAFAAIAAgABAAEAAQD///7//f/+/////v////3//v/7
//n//P/8//z//f/9//3//f/9//v//P/8//z/+v/6//n/+f/6//r//f/7//3//f/9//3/
/v/+//7//f////7//v8AAP7/+//7//3//v/+//7//v8BAAMABAAEAAMAAAD//wEAAgAC
AAIAAgAAAP3//f/+//7//v/+//7/AQACAAMABQABAAAAAAACAAAA///+//7///8AAP3/
/P/7//r//f/+////AAD8//z//f////7/+//6//z///8AAAEAAgADAAQABQAGAAYACQAJ
AAkACQAJAAoACAAKAAkACQAJAAUABQAFAAcACwAOAA8AEAAOAAwACQAHAAYABAD///z/
+v/6//n/+f/+//z//P/8//r/+P/2//X/9v/0//D/7v/w/+7/8P/w//L/8f/x//H/8f/w
/+//7//x//L/8//z//T/8//y//L/7v/z//P/7//v/+7/7f/w//j/AAAGAA4AHgAxAEgA
awCQALAAywDeAOkA9gAGAREBFgEBAdUAjgA7AAIA7v/c/8n/xf/L/83/0P/V/9X/1//c
/9r/2v/b/9v/2//d/97/3v/e/+D/4f/i/+L/4f/i/+H/4f/f/9//3//d/9v/2//d/93/
3v/e/9//4P/e/9//3//e/9//4f/i/+P/4v/h/+H/4f/h/+D/4P/h/+H/4f/h/+H/3//e
/9v/2//i/+X/5//p/+f/5P/i/9//3f/e/97/4f/i/+P/5P/l/+T/4v/g/9//3v/g/+D/
4v/l/+b/5//s/+r/6f/p/+j/6f/s/+//8v/y//P/8//y//D/8f/y//X/+P/4//j/+//6
//r/+f/3//X/+P/4//j//P/9////AQD///3/+//5//f/9//3//f/+P/6//z/////////
/P/8//v/+//7//v/+v/6//v/+//5//j/+P/6//n/+P/4//j/+v/7//v/+v/3//b/8v/x
//P/9v/4//v/+//3//T/8f/0//X/9P/1//X/9v/z//H/9P/0//T/9f/z//P/8//z//P/
9P/0//T/8v/y//H/8f/w//D/8//x//P/8//z//P/9P/0//T/8//0//T/9f/4//T/7//t
/+3/8f/y//P/9P/2//f/9//2//X/8v/x//P/9//4//n/+v/7//n/+v/8//3//P/7//r/
9//0//H/7//x//L/9P/4//j/+f/0//b/9v/2//b/8//y//H/8P/s/+z/7f/v//L/8f/y
//b/8//y//H/8P/x//L/8//0//b/+//9////AAABAAMAAgACAAEAAQABAPz/+//6//v/
/v8AAAAAAAABAAAA/v/9/////v/6//j/9P/y/+//7f/z//L/8//0//T/9P/0//X/+P/2
//L/8P/t/+j/5//k/+f/5//o/+n/6v/q/+r/6//q/+r/6v/p/+r/6f/o/+j/6v/p/+n/
5f/h/97/4f/i/+T/7v8EABoAJgA3AFQAeQCiAMQA4wD6AA0BFgEeAS0BMgEZAeEAmABJ
AAwA9P/m/83/v//F/8X/xP/N/9X/0//S/9L/1f/X/9j/2f/X/9j/2P/Y/9r/2//c/9z/
2v/c/9z/3f/b/9v/2//Z/9j/1//Y/9f/2f/Y/9j/2P/a/9v/2//a/9r/2//b/9v/3f/d
/97/3//c/9r/2f/Z/9z/3f/e/9//3v/c/9j/1//c/93/3f/d/93/3P/c/9v/2//c/9z/
3//d/93/3f/d/93/3P/b/9v/3v/g/+D/4v/j/+T/5f/q/+j/5//n/+b/5//q/+3/8P/w
//H/8f/w//D/8f/y//X/9f/0//P/9f/6//z//f/9//v//v/+//7/+//5//j/9//6//v/
/P/9//7///8AAAEA/f/8//v/+//7//v/+P/4//n/+f/5//n/+f/6//z//f/+//7///8C
AP3/+v/4//b/9//5//r/+v/6//r/9//3//j/+v/7//3//f/7//r/+f/4//f/9P/z//T/
9v/0//P/8f/w/+//7//z//X/9//5//j/+P/3//b/9v/2//X/9f/y//L/9f/z//L/8f/w
/+//8//0//X/9f/2//b/9//6//f/8//y//P/9f/2//f/+P/2//f/9//2//T/8v/y//X/
+v/8//7/AAD9//n/+P/4//j/+P/4//j/9f/0//P/8//0//T/9f/4//7/9f/2//j/+v/6
//r/+v/3//b/9f/0//X/9v/4//v/+v/3//b/+P/6//r/+v/6//r/+v/6//r/9//5//j/
9//8////AwAEAAIAAQABAAEA/f/9//3///8DAAYABwAIAAYABAABAP//AQAAAPz/+v/5
//j/9v/1//v/+v/7//z/+f/4//f/9//8//r/9v/0//X/8v/z//L/8f/v/+7/7f/u/+7/
7v/v/+7/7v/u/+3/7//v/+//8P/0/+3/6//t/+n/6P/n/+7/+v8EAAwAGgAsAEEAYgCH
AKwAzgDtAPwACwEeASwBLwEiAfkAuQByADEACgDy/97/zf/J/8v/z//Q/9X/2f/X/9z/
5P/l/+X/5P/j/+D/4P/f/97/3f/d/93/3P/d/+D/4f/j/+P/4//j/+H/4f/h/+P/4//h
/+D/4P/g/+D/4f/h/+D/4v/j/+P/4//j/+P/5P/l/+X/5P/k/+X/4//j/+P/4//i/+D/
3P/b/+H/5f/o/+v/6f/m/+T/4f/i/+T/5f/p/+X/4//h/9//4v/i/+L/4//o/+z/7v/y
//D/7v/s/+7/7//v//D/8P/w//L/9P/2//b/9//3//b/+f/7//3/AQABAAAA//8BAAMA
BAAEAAMAAgAGAAcACAAGAAUABQAFAAMAAwADAAMABwAJAAsADQAHAAQAAQD//wQABQAD
AAQABQAHAAkACwAJAAgACAAHAAUABAAEAAYAAQAAAAAAAAAAAAEAAQAAAAAAAAD9//3/
/P/8//v/+/////3//P/7//z//f/8//3//v8AAP7//f/9//z/+//7//v/+//7//v/+v/6
//n/+P/5//r/+v/7//j/+P/7//n/+v/7//z//f/9//7///////3//P/8//7//v/7//v/
/f/+//7//v/+//v/+//6//j//P/8//7/AwACAAIAAgACAP//+//6//r///8AAAEAAgD/
//7//f/9//z//P/9/wAAAAD///7//v////////8BAAEAAAD//////v/6//b/+f/6//v/
/P/+/wAAAgAEAP///v/+///////9//3/AAD+//7//v/+/wAAAAAAAAAAAgAFAAUABQAF
AAUABgAEAAUABQAGAAcACAAJAAoADQAOABAAEAAQAA8ADAAIAAUABAACAP3/+v/8//7/
//8BAAMAAAD///7//v/+//7///8AAP7/+v/4//n/9v/3//b/9//3//j/+f/4//j/+P/5
//n/+v/7//v/9//1//P/8v/+//v/8//t//H/9v/5//z/BAAKABIAHgAyAEsAZACJALAA
0ADlAPQA+wAEARIBHQEUAekApwBgACMAAADu/+L/2f/V/9n/3f/a/9f/1f/X/9r/4P/j
/+X/5v/n/+j/6v/r/+z/6f/n/+X/4v/g/+L/4v/j/+f/6f/r/+v/6v/p/+r/6f/r/+r/
6v/q/+r/6//r/+r/6P/p/+n/6f/n/+f/6P/p/+v/6v/q/+v/7f/t/+3/7f/s/+r/5v/l
/+b/5//n/+f/6P/o/+n/6f/r/+z/7P/v//H/8f/x//H/7//u/+3/7f/u//D/8P/y//L/
8v/y//b/9//3//j/+P/2//j/+v/8//7///////7/AAABAAIABQAIAAgACAALAAwADAAL
AAkACQAMAAwADAAJAAcABgAFAAkACwANAA8ADwAPAA8ADwAMAAoACAAHAAoACwAJAAoA
CwALAAsACwAMAAwADQANAAoACgALAA4ACwAKAAoACgAIAAkACQAIAAcABgACAAEAAgAE
AAUABwAJAAcABgAFAAIAAQD+//3/AQAEAAMAAwADAAIAAQABAP//////////AgAEAAUA
BgADAAIAAAD//wAAAAADAAEAAQABAAEAAQACAAIAAgABAAEAAAAAAAIABAADAAUACQAI
AAYABAACAAIAAwADAAIAAwACAAMABwAHAAYABQAEAAUAAwAEAAYACAAIAAgACAAJAAgA
BwAHAAUABAAEAAYABAADAAIAAgADAAMAAwAFAAQABAAEAAUACAAIAAUABAABAAMABgAG
AAoABAACAAQAAgACAAIAAgAEAAQABAAEAAEAAAAAAAEAAgABAAIABgAIAAgACAAIAAoA
CgAKAAoABgAHAAUAAwAGAAkADQAOABAADwAPAA8AEAARABIAFQATABQAEwASAA8ADAAI
AAUABwAIAAYABgAGAAYABQAFAAgABgAGAAYABgAGAAYABwAMAAoABgAEAAEA/P/7//j/
+f/5//r/+//8//z//P/9//z//P/8//v/+v/5//j/+P/0/+3/7//7/wEAAAADAAwAEAAS
ABwAJgA0AEsAZgCFAKAAuADPAOgA9wAAAQwBEQEGAeUArwBmACcAAgDs/97/3//h/93/
1//a/9//3//l/+z/6v/p/+n/6P/n/+r/7v/x//T/7//t/+v/6P/p/+z/7f/v/+7/7f/s
/+n/6f/p/+v/6//p/+j/6P/o/+n/6//s/+z/7v/v/+//7//s/+v/6//r/+z/7P/t/+//
8f/x//H/8f/v/+7/6//r/+v/6//q/+n/7f/u//D/8f/w//D/7//x/+7/7f/s/+v/7v/u
/+7/7//w//L/8v/0//P/8v/x//T/9f/1//b/9v/2//j/+v/8//z//f/9//z///8BAAMA
BwAIAAgACAALAAwADAALAAkABwAKAAoACgAIAAcABwAHAAgACQAKAAsACQAJAAkACQAG
AAYABgAHAAoACwAJAAoABwAHAAcABwAGAAYABwAHAAYABgAHAAoABwAGAAYABgAEAAUA
BQAEAAMAAgD+//3/AAACAAMABQAGAAMAAQD//wEAAQD/////AQAEAAMAAwAAAP7//P/7
//z//f/+/////v/+//3//P/6//r/+f/5//j/+P/7//n/+f/5//n/+f/9/wAAAwAFAAQA
AgABAAIAAgD/////AQD///7//f/8//z//f/9//z////+////AwABAAAA///+/wAA/f/9
//7/AQACAAMABAACAAAA/v/9//7//v///wIAAgABAAAAAAD///////8BAAEAAAD/////
+v/2//j/+//8//3//v8AAAAAAAAAAP3//P/8//3/+//5//n//P///wAAAQACAAAA/v/8
//r/+////wAAAQADAAUACAAIAAoACQAJAAkABgAFAAQABQAIAAoACgAKAAoACAAFAAMA
AwACAP7//P/9//7//v///wEA/v/9//z//P/8//z//f8AAP7/+v/4//f/8v/x/+7/7//v
//D/8f/y//L/8v/z//P/9P/1//X/9P/z//L/8v/q/+X/6//z//X/9v/3//7/AAACAAwA
GAAkADkAVgBzAJIAsgDFANYA7wAGAQ4BFQEcAQkB0QCGADkACADy/+D/zf/L/8//z//O
/9X/2//b/9b/2P/e/+H/4//l/+X/5v/m/+b/5P/j/+L/4P/i/+T/5P/l/+f/5//n/+X/
5//n/+n/6f/o/+b/5f/k/+L/4//j/+L/4//l/+b/5//k/+P/4//j/+X/5v/o/+v/6P/n
/+b/5f/j/+L/3//f/+X/5//o/+n/5//m/+b/5f/l/+b/5v/p/+n/6f/p/+n/6P/m/+T/
4//n/+r/6//u/+z/7P/s//D/7//t/+z/6v/t//D/8//2//j/+f/5//j/9v/3//j/+//+
//7//v8BAAEAAgACAAEA//8CAAIAAgAAAP////////3//f/9//3/+//+/wAAAAAAAAAA
AwAEAAUABgAEAAIAAAD+//z//P/8//z///8AAAEAAgAEAAQABAAEAAQABAAEAAQAAgAA
AP7//P/8//z//P/8//r/+v/6//r/+f/4//f/9v/5//z///8CAP///v/9//z/+v/6//r/
+v/5//j/9//2//r/AgAGAAYACAAQABYAGgAeACAAJgAmACAAJAAwADgAQgBQAFoAYgBs
AHYAggCWAKoAugDGANAA3ADkAPAA+gD2APAA5gDOALgAsgCmAIwAfgB4AGwAXABWAFgA
TgA8ADQAMgAyADQAMgAwAD4AUABYAFwAWgBUAEgAOgAwAC4AHgAIAPb/5v/e/9z/2P/W
/9T/0v/R/9D/z//O/8v/yv/J/8j/xv/G/8b/xv/I/8j/yP/I/8b/xv/G/8b/yP/K/8z/
zv/O/87/zv/O/8z/zP/M/8z/zP/M/8z/zP/I/8b/xP/C/8T/xP/E/8T/wf++/7v/uP+7
/7z/vf++/73/vP+7/7r/uP+4/7j/uP+6/7r/uv+6/7z/vP+8/7z/uv+6/7r/uv++/8D/
wv/E/8P/wv/B/8D/w//G/8n/zP/N/87/z//Q/9X/2P/b/97/3//g/+H/4v/k/+b/6P/q
//D/9P/4//z/+v/6//r/+v/7//z//f/+////AAABAAIABAAEAAQABAAEAAQABAAEAAUA
BgAHAAgABgAGAAYABgAFAAQAAwACAAEAAAD///7/AQAEAAcACgAHAAYABQAEAAEAAAD/
//7/AQACAAMABAACAAAA/v/8//7/AAACAAQAAQAAAP///v/+//7//v/+//7//v/+//7/
/v/+//7//v///wAAAQACAP///P/5//b/+P/6//z//v/+//7//v/+//z/+v/4//b/+P/6
//z//v/7//r/+f/4//b/9v/2//b/9P/0//T/9P/0//T/9P/0//f/+P/5//r/9//2//X/
9P/2//b/9v/2//T/9P/0//T/9v/2//b/9v/4//j/+P/4//f/9v/1//T/8v/y//L/8v/0
//T/9P/0//T/9P/0//T/9v/2//b/9v/2//b/9v/2//P/8v/x//D/8v/y//L/8v/z//T/
9f/2//b/9v/2//b/8//y//H/8P/z//T/9f/2//j/+P/4//j/9f/0//P/8v/0//b/+P/6
//n/+P/3//b/9P/0//T/9P/y//D/7v/s/+3/7v/v//D/8//0//X/9v/2//b/9v/2//X/
9P/z//L/8//0//X/9v/0//T/9P/0//L/8v/y//L/9P/0//T/9P/1//b/9//4//X/9P/z
//L/9P/0//T/9P/y//L/8v/y//T/9P/0//T/8v/y//L/8v/0//T/9P/0//b/9v/2//b/
9P/0//T/9P/y//L/8v/y//T/9P/0//T/8//y//H/8P/y//L/8v/y//L/8v/z//X/8//x
//H/9P/2//b/9v/2//j/+P/4//j/9//5//j/9//5//v//v/+/wAA/////////v///wAA
AwABAAIAAQAAAAEAAAD+//3//v/+//v/+v/5//j/9v/1//b/9P/0//T/9f/2//f/+f/9
//z/+f/4//b/8v/y//D/7v/t/+3/7f/w//D/8P/x/+//8P/x//H/7//t/+v/6v/q/+3/
6//t//H/7P/p//D/9v/+/w4AIAAqADsAYgCLAKYAxADlAPwADQEcASYBLwEyAR8B8QCu
AFsAGgD+/+z/2//R/8v/y//Q/9H/zf/P/9j/4v/h/+H/4P/f/93/3v/e/97/4P/h/+L/
4v/h/+L/4f/h/+D/3//e/9v/3f/d/9//3//h/+D/4P/g/+L/4//j/+L/4f/h/+D/3//f
/9//4P/h/+P/4v/i/+P/5f/l/+X/5f/j/+L/3//f/+H/4f/g/9//3v/c/9v/2f/b/97/
4P/l/+f/5//n/+f/5//m/+X/5f/j/+T/4//k/+P/4v/h/+T/5//p/+z/7v/t/+7/7//w
/+7/7//v/+7/8P/x//L/9f/z//L/8f/z//T/9P/z//H/7f/w//D/8P/y//H/8f/x//H/
8f/x//H/8f/x//H/8f/x//L/8//1//X/8//u/+z/7v/v//D/8f/y//L/8//z//P/9P/2
//r/+f/4//j/+P/6//v/+//6//z//v/9/////v/+//3//f////3//P/7//3//f/7//v/
+v/6//b/8//3//j/+f/7//3//f/9//3/+//8//z//P/9//7//v////7//v8BAP///f/9
//3//f/+//7//v/9//7//v///wIAAAD9//3////+//7//v/+/wIABQAHAAgABgAEAAQA
BwAGAAQAAgAAAP//+//6//r//f/+////AAAAAAAAAAABAP7//v///wIAAQD///3//P/1
//n////+//v/+v/5//j/+v/8//7/AAD7//r/+v/7//n/9f/z//T/+P/6//z//v/+//7/
/v/+/wIABwAJAAsACwALAAwACgAIAAUAAwABAAIAAwAEAAcABgAIAAgACAAJAAgABgAF
AAQAAgD9//r/+v/6//n/+f/+//z//P/8//r/+v/6//v////+//v/+v/6//b/9v/0//L/
7//t/+v/7//w//H/8//y//L/8v/x//T/9f/2//j/9P/t/+v/7f/r/+z/8f/6/wIACAAS
ACAAMABHAGoAjwCyANIA7QACARMBJgEyATEBJAH9ALsAbAArAAYA8v/e/83/y//P/8//
zv/T/9n/2//g/+T/4//j/+L/4f/i/+T/5f/m/+T/4//i/+D/4f/k/+X/5//n/+f/5//l
/+P/4//l/+X/5f/k/+T/5P/k/+X/5f/k/+L/4//j/+P/5v/n/+n/6//o/+b/5f/l/+b/
5//o/+n/5//m/+P/4//m/+f/5//n/+n/6v/s/+3/6v/q/+n/6//r/+v/6//r/+j/5v/k
/+P/5//s/+//9P/x//D/7//y//H/8f/y//L/8v/0//b/+P/5//v//P/8//7///8AAAMA
AgACAAIABQAEAAQAAwABAAIABgAHAAgABQADAAIAAQADAAMAAwADAAYABwAIAAkABwAG
AAUABQAEAAMA///+//3//f/9//3///8AAAIAAwACAAIAAwAGAAIAAAD///7//v//////
/v/9//z/+P/3//z/AAADAAcABwADAAAA/f/7//v/+f/5//n/+v/3//X/+f/6//v//f/6
//n/+P/3//f/+P/4//j/+P/4//f/9//0//T/9//1//n/+//9//////8AAAEAAQD+//z/
+//8/////f/+/wEAAQAAAP///v///wEAAgACAAAA/v/+/wEAAAAAAAAAAAAAAP3//f/+
/wAAAAAAAAAAAAAAAAAAAQD+//7///8CAAAA///+//7//f/9//3///////7//f/9//7/
/P/6//j/+P/4//j/+v/8//7/AAD+//7///8BAP///f/9/wAA///+//3//P/+//7//v/+
//z/////////AgAFAAkACgAKAAkACQAJAAUABQAFAAcACgAMAAwADAANAAwACgAJAAUA
AgD8//j/+//8//z//f8AAP7//v/+//7//v/+////AAD+//r/+P/3//L/8f/u//H/8//2
//n/+P/2//T/8//0//b/+P/5//j/9//2//b/9v/x/+n/5//r//L/+f8AAAYADgAWACAA
LABDAGIAgwCiAMIA2wDoAPcADAEaASkBJgH9AL0AeAAxAAQA8v/k/9P/z//T/9H/0P/X
/9//3f/c/+D/5P/l/+X/5f/l/+b/5v/m/+X/5f/l/+T/5v/o/+j/6f/o/+f/5v/j/+T/
5f/o/+n/6v/q/+v/7P/q/+v/6//q/+f/5//m/+X/5//n/+j/6f/p/+j/6P/p/+n/6f/p
/+n/5//m/+P/4//o/+n/6f/p/+n/6P/o/+f/6f/q/+r/7f/t/+3/7f/t/+v/6v/p/+n/
7P/u/+7/8P/u/+7/7v/y//T/9f/3//j/+P/6//z//v/8//3//f/8//z//f/+/wEAAAAA
AAAAAwAFAAYABgAFAAUACAAIAAgACAAHAAcABwAJAAkACQAJAAYABQAEAAMABQAGAAcA
CQANAA0ACgAKAAcABQADAAEAAQACAAQABQAGAAYABwAKAAcABgAGAAYABAAFAAUABAAB
AAAA/P/7//z//v///wEAAQD///7//f/9//3/+//7////AgABAAEA/v/8//r/+f/7//v/
+//7//3//v/+//7//v/+//3//f/6//r//f/7//n/+f/5//n//v8AAAIAAwADAAIAAgAE
AAEA/f/8//3/AQACAAMABAACAAMAAwACAAUABAAFAAkACAAGAAQAAgACAP////8AAAIA
AgACAAIAAQAAAP////8AAAAAAQAEAAEA///9//z//v///wAAAwACAAIAAgADAAAAAgAD
AAIA///+//3//P/7//r/+f/4//j/+v/9/wEAAgABAAIABgAFAAQAAwACAAEAAAD///7/
AAADAAMAAwAHAAkADAAMAAoACQAJAAkABgAFAAQABQAHAAoACwAMAAoACAAFAAMABQAG
AAQABAADAAIAAAD//////P/7//r//f/+////AQAEAAIA/v/8//v/9v/1//L/8P/v/+//
7//z//T/9f/3//X/9v/3//f/9f/z//H/8P/6////+//1//X/9P/1//7/BAAIAA4AIAA2
AE0AbgCPAKoAwgDZAOwA/QAKARYBGwEMAd0AnQBYABkA8P/c/9L/0f/Z/9n/1//c/+X/
5f/f/+L/5P/m/+f/5//n/+b/5v/l/+T/5P/l/+b/5v/o/+r/6v/r/+j/5//m/+P/5f/l
/+f/5//n/+b/5v/m/+f/6f/q/+r/6v/r/+v/6//t/+3/7v/v/+3/6v/o/+f/6f/p/+n/
6f/r/+r/5//n/+r/6//r/+v/6//q/+r/6f/n/+j/6P/r/+v/6//r/+v/7//w//H/8//y
//L/8P/w/+//7v/t//D/8//1//j/+v/4//r//P/+//z//f/9//z/+v/7//z///8CAAIA
AgAFAAcACAAIAAcABwAKAAoACgAMAAsACwALAAkACQAJAAkABgAFAAQAAwAFAAYABwAJ
AAsACwAIAAgABwAHAAcABwAEAAQABQAFAAMAAgACAAQABAAEAAUABgAEAAUABQAEAAIA
AgD//////f/+//7///8FAAUABgAHAAYABQACAAEAAAACAAAA///+//z/+v/5//v/+//7
//v//f/+//7//v/+//7//f/9//7//v8BAP//AAABAAIAAwADAAIAAQD///3//P/8//7/
AAD//wEABQAFAAQAAwACAAIAAwADAAIAAAD+//7/AQACAAIAAgACAAQAAwAFAAgABwAG
AAUABAACAAAA/v/9////AAACAAYABgAFAAQABAABAAEAAQADAAEAAAD//////v8AAP3/
+P/6//z//v8AAP///v/9//z//P/+/wEABQAEAAEAAAACAAQABAAEAAQAAgACAAIAAgAC
AAUABQAFAAkACwAOAA4ADgANAA0ADQANAA0ADQAPAA0ADgANAAwACgAIAAUAAwAEAAQA
AQAAAP///v/8//v//v/8//z//P/+/wAAAgAFAAcABAD///z//v/6//r/+P/3//X/9P/z
//T/9P/0//X/9v/4//r/+//6//n/+P/4//j/9f/1//X/8//y//f/AAAIAA4AFgAmAD4A
UwBwAJEArgDGANUA5gD5AAwBFAETAfgAwwCBADoABQDs/9z/1P/X/9v/2//d/97/3f/b
/+P/7P/u/+3/6//o/+X/5//o/+j/6P/o/+n/6v/q/+f/6P/n/+f/6v/r/+z/6//p/+n/
6//r/+j/5v/l/+T/5//p/+r/6v/s/+3/7f/t/+r/6f/p/+n/6//q/+r/6//r/+v/6//r
/+z/7P/q/+v/7v/v/+//7//t/+z/7P/r/+r/6v/p/+v/7P/t/+7/7//x//D/7//v/+3/
7v/t/+7/8P/w//D/9P/4//n/+//8//r//P/+/wAA/v///////v/9//3//f///wIAAgAC
AAUABwAIAAgABwAHAAoACgAKAAwACwALAAsABwAFAAMAAQAGAAkADAAPAAsACgAJAAkA
CgAJAAUABAAEAAUABgAHAAQAAgABAP//AQACAAQACAAGAAYABwAIAAYABwAHAAYABAAE
AAEAAQD//wAAAAABAAMAAQAAAP//AQABAP/////+/wAA/v/9/////v/9//3/+//7//v/
+//3/w==
         </WaveFormData>
      </LeadData>
      <LeadData>
         <LeadByteCountTotal>10000</LeadByteCountTotal>
         <LeadTimeOffset>0</LeadTimeOffset>
         <LeadSampleCountTotal>5000</LeadSampleCountTotal>
         <LeadAmplitudeUnitsPerBit>4.88</LeadAmplitudeUnitsPerBit>
         <LeadAmplitudeUnits>¦ÌV</LeadAmplitudeUnits>
         <LeadHighLimit>2147483647</LeadHighLimit>
         <LeadLowLimit>268435456</LeadLowLimit>
         <LeadID>V5</LeadID>
         <LeadOffsetFirstSample>0</LeadOffsetFirstSample>
         <FirstSampleBaseline>0</FirstSampleBaseline>
         <LeadSampleSize>2</LeadSampleSize>
         <LeadOff>FALSE</LeadOff>
         <BaselineSway>FALSE</BaselineSway>
         <ExcessiveACNoise>FALSE</ExcessiveACNoise>
         <MuscleNoise>TRUE</MuscleNoise>
         <LeadDataCRC32>2094499639</LeadDataCRC32>
         <WaveFormData>
DAAMAAwADAAKAAoACgAKAAgACAAIAAgABwAGAAUABAAFAAYABwAIAAUABAADAAIAAAAA
AAAAAAD///7//f/8//r/+v/6//r//P/8//z//P/7//r/+f/4//r/+v/6//r/9//2//X/
9P/0//T/9P/0//j/+v/8//7//P/6//j/9v/4//j/+P/4//T/8v/w/+7/8v/0//b/+P/2
//b/9v/2//f/+P/5//r/+//8//3//v/8//r/+P/2//j/+P/4//j/+v/8//7/AAD9//z/
+//6//z//v8AAAIAAAD+//z/+v/4//b/9P/y//T/9v/4//r//f/+////AAACAAIAAgAC
AAAA/v/8//r/+f/4//f/9v/4//j/+P/4//n//f/+//7//v/9//3////9//3/+//7////
AAAAAAAA///////////+//3////+/wEABQAIAAwACwAJAAgACAAEAAEA/v/8/wIABQAJ
AAsADQANAAsABwAHAAYABQABAP3/+v/4//b/9//5//n/9//4//n/+v/7//v//P/5//T/
9v/3//P/8v/x//H/8P/s/+z/7//v/+//8P/x//T/9f/y//L/8v/y//L/8f/v/+v/6f/l
/+H/6P/w//b/AQAKABQAHwAzAE0AbwCRAK8AxADUAO0A/QADAQYB+QDOAJMAVgAfAAQA
+v/s/+H/4f/l/+L/2//b/+D/5P/m/+b/4//i/+H/4P/i/+L/4//j/+T/5P/i/+H/3//i
/+P/5f/j/+b/5//n/+X/5P/i/+H/4//k/+X/5v/m/+b/5//n/+P/4v/i/+H/4f/i/+T/
5v/o/+j/6f/p/+z/7P/s/+z/7f/s/+r/7f/s/+v/6f/n/+b/5//q/+n/6v/r/+z/8P/u
/+7/7v/v/+7/7f/r/+j/6P/r/+v/7f/v//D/8v/4//b/+P/7//v/+f/6//3////+//7/
/v/9//3///8DAAQABwAKAAwAEQASABMAEwATABEAEAARABAAEwATABQAFQATABEADwAN
AAsADAAMAAoACQAJAAoACgAOABIADgANAAsACwAKAAkAAwACAAIAAwAEAAUABwAIAAUA
AQAAAP//AQAEAAMAAwADAAMAAwAEAAEAAgD+//z//P/8//v/+//9//z/+v/6//r/+f/4
//b/+f/5//n/+f/5//n/+f/5//f/9f/1//X/9f/1//P/8//1//X/8//z//b/9//4//r/
+f/4//f/9v/4//j/+P/5//n/9f/1//f/9//3//j/+f/7//////8BAP7//f/8//v//f//
/////v/+//3//P/7//n/+//8//z/AAAAAP//AQD//////v8AAP7//f/9//z//P/+//v/
+v/5//j//v///////v/7//v//f/9//z/+f/4//v///8AAAEAAQADAAMAAwADAAUACAAI
AAkACQAIAAgABgAHAAcACAAIAAUABAAEAAYACgANAA4AEQAQAA0ACAAHAAQAAwD///3/
/P/8//z//f8AAAEAAAABAP///f/7//r/+//4//P/8f/1//L/8v/0//X/9f/y//L/9P/z
//L/8f/z//X/9f/0//b/9v/2//b/8f/z//P/7f/r/+v/6v/q//D/+f8AAAgAFwApAD8A
YQCHAKsAzgDmAPUABwEbASoBLQEYAesAqABXACAADgD+/+f/4f/l/+T/5//p/+j/5v/o
/+T/4v/i/+L/4v/k/+T/5f/l/+X/5v/l/+X/4//m/+f/6f/l/+b/5f/j/+L/4v/h/+H/
4//k/+X/5v/k/+T/5f/l/+b/5v/n/+f/5P/k/+X/5v/k/+T/5f/l/+j/6P/o/+j/5v/k
/+H/4//q/+3/7//x/+3/6//r/+f/5f/l/+X/6P/q/+z/7v/x//D/7//t/+r/6//t/+z/
7f/u/+7/7//0//P/9P/2//X/9v/4//z///8AAAAAAAD///3///8DAAQABgAIAAkADQAL
AAsACgAJAAgACAAKAAoADgAPABEAEwARAA8ADQALAAsADAAMAAoADAANAA8AEAARABQA
DwANAAsACwAKAAkABAAEAAUABwADAAMABAAEAAQAAQABAAEAAgAEAAIAAQD9//v/+f/4
//z/AAD//wAA/f/8//r/+f/6//r/+f/6//v/+//7//r//P/7//r/+f/5//n/+f/5//j/
9//4//n/+f/5//f/9//5//n/9//3//n/+f/5//r/+P/4//j/+P/5//r/+//9//n/8//x
//H/8//1//j/+//7//3/+//7//r/+f/4//f/+v/9//7//v8BAAEAAQABAP//AQACAAIA
AAD8//f/9f/4//n/+f/8//z////8//z//P/8//z//f/7//j/9P/z//P/9f/1//j/9//4
//3//P/6//j/9f/3//f/9//3//v/AAACAAUABgAGAAcABgADAAMABAAEAAEAAAAAAAIA
BQAHAAcACQAJAAcAAwADAAQAAwD///3/+v/4//b/9f/6//v/+v/7//v/+//7//z//v/8
//j/9//2//D/7f/s/+7/7//t/+7/8f/x//H/8f/w//H/8P/u/+//8P/x//L/8f/t/+v/
5//h/93/3v/e/+L/6f/+/xYAIwAzAEsAcQCbAMEA6AAIAR8BLQE7AU4BVQE8AQMBvABt
ADAAGAAKAPH/4f/j/+D/3f/h/+b/4v/g/97/3//g/+H/4v/g/+D/4f/h/+H/4v/h/+H/
3//i/+P/5f/g/+L/4v/h/9//3v/c/9v/3f/e/9//4P/g/+D/4f/h/+L/4v/j/+P/5P/k
/+X/5v/j/+L/4v/h/+X/5v/n/+j/5f/i/97/3//i/+P/4//j/+L/4//m/+X/4//j/+P/
5v/m/+b/5v/n/+X/5f/k/+L/5P/n/+f/6f/r/+z/7v/0//L/8v/z//H/8v/0//j/+//+
//7//v/9//v//f8BAAIAAQACAAIABQAHAAkACgALAAwADAAOAA4ADQALAAoACQAMAA0A
DgAPABEAFAAWABYAEQAPAA4ADAALAA4ACQAHAAcABwAGAAUAAwAEAAYACQAIAAkACwAM
AAYAAQD///3/AAACAAAA///9//3//f/+////AgAAAAAAAAAAAP/////8//r/9//2//n/
+f/5//j/9v/1//T/8//3//n/+//9//3/+//7//v/+//7//n/+f/6//n/9v/1//b/9f/0
//T/9v/2//b/9v/5//r/+//9//r/9f/0//X/9v/3//n/+//5//v/+f/5//b/9f/0//P/
+P/9/wAAAgAAAP3/+v/3//f/+f/6//r/+v/4//X/9f/2//f/9//6/wAA+f/5//r//P/8
//z//P/8//v/+f/2//j/+f/8//3//P/5//j/+//+//7//v/9//3//f/9//3/+v/8//v/
+/8AAAIABQAGAAMAAwAEAAQAAgAAAP//AAAEAAcACAALAAsACQAFAAUABAADAP///f/8
//z//P/9/wAAAQAAAAEA/v/9//z//P8AAP7/+v/5//r/9v/1//b/9P/z/+//7v/x//H/
8f/x//D/8f/w/+7/8f/y//P/9P/5//H/7f/r/+f/4f/i/+b/9P///wgAFAAhADUAUwB5
AJ8AyQDuAAgBGwEzAUUBTgFFARwB3wCYAFUALAAYAAIA7//n/+P/5P/j/+X/5v/k/+j/
8P/v/+7/7f/s/+r/6P/n/+X/5P/k/+L/4f/j/+b/5//p/+j/6v/q/+n/6v/q/+n/6f/p
/+j/5//m/+b/5v/n/+f/5//o/+r/6//s/+z/7f/u/+3/7P/s/+v/6v/q/+r/6v/o/+b/
4//l/+z/7//x//P/7v/t/+7/6//t/+3/7f/w/+7/7P/q/+n/7P/t/+3/7P/w//X/9//7
//j/9v/1//j/+P/6//3//f///wAAAwAFAAYABgAGAAUABgAJAA4AEAAQABAADwARABQA
FQAVABUAGAAYABoAGgAYABcAFwAXABUAFQAVABUAGQAcAB4AHgAYABUAEwAQABIAFgAS
ABEAFQAXABgAGQAVABQAFAAVABIAEQARABAADAAJAAkACQAKAAwACgAJAAgABwAGAAYA
BQAGAAIAAAABAAIAAgADAAQABAADAAQABQAFAAUABAAEAAMAAgABAP//////////AAD/
/wAAAQADAAMAAQABAAEAAQD/////AQABAAEAAgACAAIAAgACAAIAAgACAAMAAQD9//3/
//8BAAEAAgADAAEAAQD9//v//f///wEAAwAFAAcABwAGAAMAAQD///3/AAADAAUABgAE
AAIA/////wAAAQABAAQABAADAAMAAgAAAAAAAQABAAQABAACAAMABQAAAPz//f/+////
AAAFAAcACAAIAAQAAwAEAAMAAwABAAEABQAEAAQABAADAAUABQAFAAUABgAKAAsADQAL
AAoACgAIAAgACQALAAwADgAOAA8AEgARABMAEwAVABQAEQAMAAsABwAFAAAA/f8AAAIA
BAAHAAgABwAEAAMAAQABAAEAAgACAAAA/P/7//z/+P/3//j/+v/7//n/+v/8//v/+v/5
//n/+//7//r/9//2//X/9P/9//v/8f/r/+v/7f/u//L/+v8BAAYAEgAlADkAUwB3AKEA
xQDkAPgABQERASUBNAEtAQgBywCEAEMAHgAMAAAA9f/v/+3/7v/p/+P/4P/i/+L/5P/m
/+j/6v/s/+3/7v/w//H/7P/q/+b/4//g/+L/4v/j/+X/6v/t/+//7f/s/+r/6f/s/+z/
7P/s/+v/6v/q/+n/6P/o/+n/6f/m/+b/5//o/+j/6P/p/+n/7P/s/+z/7P/q/+j/5f/n
/+f/5//m/+X/5v/n/+r/6f/p/+n/6f/s/+3/7v/v//H/7//v/+7/7P/u//H/8f/z//X/
9P/0//j/9//4//r/+f/5//r//f///wIAAgACAAEAAgAFAAoADAANAA4ADgARABEAEQAQ
AA8AEgASABQAFAASAA8ADQALAA8AEQATABUAEwAUABQAEgAOAA0ADQAMAA4AEgAOAA0A
DwAPAA4ADQAMAAwADQAPAAsACwAMAAwACAAFAAUABQAEAAYABAADAP///f/7//r//P8A
AP//AAAAAAAA//////3/+v/2//T/9//5//v//P/6//n/+P/3//f/9//3//f/9//3//n/
+//5//f/8//x//T/9f/0//X/9f/1//X/9v/0//T/9P/0//L/8v/y//P/9f/z//X/+f/4
//f/9//3//X/9//1//X/9//3//f/9//3//n/+f/4//j/9//2//X/9//5//r/+v/8//r/
9//3//b/9//3//r/+P/3//f/9v/2//b/9//3//r/+v/4//n/+f/6//r/+P/5//n//P/8
/wAA+v/4//j/+P/4//j/+P/7//v/+v/4//X/9f/3//f/+P/3//j//f8AAAAAAAD//wEA
AQABAAEA//8AAP7//f8AAAIABQAGAAcABwAIAAgACAAIAAkADAAMAA0ADAANAAsABwAB
AP//AAABAP////8AAAAAAAABAAEAAQD//////f/9//3//v8BAAAA/f/9//r/9P/x//D/
8//z//D/8P/z//P/8//z//L/8//y//D/8v/y//L/8v/r/+P/4//t//H/7//y//r//P//
/woAFAAhADMATQBrAIkAowDAAN4A8wABAREBGgETAfYAwwB8ADsAFAAAAPL/7f/v/+f/
3v/f/9//4P/i/+j/5v/j/+L/4f/g/+X/6P/s/+//6//o/+P/3//h/+T/5f/n/+P/5P/j
/+H/4P/g/9//3//g/+D/4P/g/+H/4v/k/+X/5P/k/+X/5f/j/+L/4v/i/+P/5P/m/+f/
6v/q/+r/6v/o/+b/4//l/+b/5f/j/+H/4v/l/+r/6//o/+f/5v/o/+X/5P/j/+P/5f/n
/+j/6P/o/+v/6//t/+r/6P/n/+r/7P/u//H/8f/x//L/9f/3//j/+P/4//f/+v/9/wIA
BAAFAAYABgAJAAkACQAIAAcACAAIAAoACgAIAAcABwAHAAgACQAKAAsACwAMAAwACgAI
AAcABwAGAAgADAAIAAcACQAJAAgABwACAAIAAwAFAAMAAwAEAAQAAgD////////+/wAA
/v/9//r/+f/4//j/+//+//z//P/6//r/+f/5//n/+P/2//b/+v/7//z//P/5//f/9f/z
//T/9f/2//f/9f/z//P/8//x//H/7//v//P/8//x//H/8v/x//D/8P/0//b/+P/6//j/
+P/4//n/+f/1//X/9//1//X/9v/3//b/9//0//P/9v/3//j/+f/4//n/+P/2//j/9//2
//X/9//7//7/AAD9//r/9v/1//j/+f/5//z//P/7//v/+v/6//r/+//7//z//P/6//v/
9//y//T/9//4//n/+v///////v/8//r/+f/6//n/9//1//X/+f/7//z//f/9//r/+f/4
//f/+f/+/wAAAwADAAQABgAGAAcABwAIAAgABAACAAEAAgAFAAcABwAJAAsACQAFAAUA
AgABAP3/+//9//7///8BAAIAAQD+//3//f/9//3//v8AAP7/+v/5//j/8v/v/+7/8P/x
/+//8P/z//P/8//z//P/9f/1//T/9v/2//b/9v/p/+P/5//v//H/7//w//T/9v/3/wAA
DgAbAC8ASwBlAIcAqwDGANoA+QATAR8BKAExAR4B6QCgAFcAJAAQAPz/6f/l/+f/4v/h
/+X/5v/k/97/3P/h/+T/5//q/+r/6v/r/+v/5//m/+P/4f/j/+b/5//p/+f/6v/r/+v/
7P/s/+v/6//p/+j/5//m/+b/5v/n/+f/5//o/+r/6//n/+b/5v/m/+n/6v/s/+3/6//q
/+n/6P/o/+b/4//l/+n/6//s/+3/6f/p/+v/6f/r/+v/6//u/+7/7v/u/+//7P/r/+n/
5v/q/+//8f/1//P/8v/y//b/9P/0//X/8//0//b/+v/9/wAAAAAAAP////8BAAUABgAJ
AAoACgANAA4ADwAPAA8ADgAOABAAEAAOAA0ADQANAA8ADwAPAA8ACwAMAAsACgAJAAgA
CgAMAA4AEAAMAAoACAAGAAUABAADAAIAAwAEAAUABgAGAAYABgAGAAYABgAGAAYAAgAA
AP7//P/8//z//P/8//r/+v/6//r/9//2//X/9P/3//r//f8AAP3//P/7//r/+f/4//f/
9v/2//b/9v/2//j//v8CAAQABAAMABQAGAAYABoAIAAgABgAHAAoADIAPABIAFAAWABk
AG4AegCOAKIAsAC+AMwA2ADiAPIAAAECAQYBCAEAAfgA/gD8APAA7ADuAOgA3ADaAN4A
1gDIAMAAvAC6ALwAvAC6AMYA1ADaANYAzgDCAK4AlACAAHIAWAA4ABoA/v/u/+b/4P/c
/9j/1P/S/9D/zv/M/8j/xv/E/8L/wf/A/7//vv++/77/vv++/73/vP+7/7r/vv/A/8L/
xP/D/8L/wf/A/77/vv++/77/vv++/77/vv+7/7j/tf+y/7L/sv+y/7L/rf+q/6f/pP+m
/6b/pv+m/6X/pP+j/6L/n/+e/53/nP+c/5z/nP+c/5r/mv+a/5r/l/+W/5X/lP+W/5j/
mv+c/5n/mP+X/5b/mv+c/57/oP+h/6L/o/+k/6n/rP+v/7L/tf+2/7f/uP+6/7z/vv/A
/8j/zv/U/9r/2//c/93/3v/h/+L/4//k/+j/6v/s/+7/8P/w//D/8P/y//T/9v/4//r/
/P/+/wAA/v/+//7//v/+//7//v/+//3//P/7//r//f8AAAMABgAFAAQAAwACAP///v/9
//z///8AAAEAAgD///7//f/8////AAABAAIAAQAAAP///v/8//z//P/8//3//v///wAA
/v/+//7//v8BAAIAAwAEAAEA/v/7//j/+//8//3//v8AAAAAAAAAAP7//P/6//j/+v/8
//7/AAD+//z/+v/4//j/+P/4//j/9v/2//b/9v/2//b/9v/2//j/+v/8//7//P/6//j/
9v/3//j/+f/6//j/+P/4//j/9v/2//b/9v/4//j/+P/4//b/9v/2//b/9f/0//P/8v/z
//T/9f/2//T/9P/0//T/9f/2//f/+P/2//b/9v/2//X/9P/z//L/9P/0//T/9P/2//b/
9v/2//f/+P/5//r/9v/0//L/8P/y//T/9v/4//n/+v/7//z/+P/2//T/8v/2//j/+v/8
//v/+v/5//j/9v/2//b/9v/0//L/8P/u/+//8P/x//L/9f/2//f/+P/2//b/9v/2//T/
9P/0//T/9//4//n/+v/3//b/9f/0//b/9v/2//b/9P/0//T/9P/3//j/+f/6//f/9v/1
//T/8v/y//L/8v/0//T/9P/0//X/9v/3//j/9//2//X/9P/2//b/9v/2//b/9v/2//b/
9v/2//b/9v/0//T/9P/0//b/9v/2//b/9f/0//P/8v/z//P/8v/w//L/8//2//f/9v/z
//L/9f/4//j/+P/3//n/+f/5//n/9v/4//f/9//5//r//P/8//z//f///wAAAAAAAAEA
BAADAAMAAQABAAMAAQD9//3//v////3//f/6//r/+v/7//r/+f/2//X/+P/5//r//P8A
AP7/+v/5//n/9P/y//L/8v/x/+3/7P/x//H/8f/x//P/9f/1//T/8v/w/+7/7P/r/+//
6//p/+v/5f/g/+T/7P/z/wQAGAAjADMAVwB/AJ0AvwDmAAQBHQEzAUMBTgFVAT4BCwHI
AHkAOAAcAAwA+f/t/+f/4v/j/9//2v/a/+D/6v/p/+j/5//m/+T/4v/h/9//4v/k/+T/
5f/i/+T/5P/l/+H/4v/h/9//4P/g/9//3//i/+L/4v/i/+P/5P/m/+f/4//i/+L/4f/g
/+D/4f/i/+P/5P/m/+f/6P/o/+j/6P/o/+b/4//l/+f/5//m/+X/4P/f/+D/3f/h/+P/
5f/q/+r/6v/q/+v/6//r/+r/6P/p/+v/6v/r/+r/6P/n/+r/7v/y//f/+f/3//b/9//3
//j/+P/4//f/9//5//3//v/8//z/+//9//z//f/9//3//P/8//7//v8AAP////////3/
/f/9//3//f/+//7//P/+////AQACAAEAAgD7//f/+v/7//v/+//5//r//P////7///8B
AAIAAgD////////+/wAA/v/9//7///8AAAIAAQACAP7//P/+//7//f/9//7//v/9//7/
+//5//f/9P/4//n/+v/7//3//f/9//3//f/7//v/+//+/////v/////////9//3/////
////AAD+//7//v/+/wAAAAAAAAEAAQD9//3/////////AAABAAUACQAJAAsACgAJAAgA
BwAFAAUAAwAAAP///f/7//n//P///wEAAgAEAAIA//////7//////wIAAQD///7//P/2
//z////+//v/+v/5//j//f///wAAAAD9//v/+//5//b/8//y//X/+P/6//z//f/9//3/
/f/9/wAABgAJAA0ACwAKAAoACAAFAAMAAgAAAAIAAgADAAYABQAHAAcACQAKAAkABgAH
AAMAAQD8//n/+v/6//r/+//+/////v////z/+//6//r////+//v/+//7//b/9P/0//P/
8f/s/+r/8P/x//L/8//y//P/8v/w//L/9P/2//j/9f/r/+n/6f/n/+f/6v/w//j//f8K
ABYAJQA5AFsAgQCnAM0A7gAKASEBNwFJAUwBQQEaAdkAjgBJACQAEgD+/+v/4//j/+L/
3//h/+T/5v/q/+r/6P/o/+j/6P/q/+r/6//r/+f/5v/j/+H/4v/m/+j/6//q/+z/7P/r
/+j/6P/n/+f/6P/o/+j/6P/m/+b/5//n/+X/5P/k/+P/5v/o/+v/7v/s/+r/6f/n/+n/
6v/r/+z/6v/o/+X/5//q/+v/6//r/+v/7f/x//H/7v/t/+z/7v/u/+7/7v/v/+3/6//o
/+T/6//x//T/+f/4//b/9f/4//f/+P/6//n/+//8////AQAEAAQABAADAAMABQAJAAoA
CwAMAAwADwANAA0ADAALAA4AEAAUABYAFAARAA8ADQANAA0ADQANABEAFAAWABYAEgAR
ABEAEAAQABIADAAJAAkACQAIAAcABgAIAAsADwALAAsADAAMAAkABQAEAAMAAgAEAAIA
AQD8//v/+v/6//7/BAAFAAgABQAEAAIAAQAAAP7/+//6//n/+f/5//j/+v/7//z//f/6
//n/+P/3//j/9//4//n/+f/5//f/9//3//f/9f/1//n/+//9/wAAAAAAAAAAAAD9//z/
+//7//3/+//9/wEA/////wAAAQADAAUAAwADAAEAAQABAAEAAQADAAMAAgAAAP///v/9
//7/AQADAAQABgAEAAEAAQAAAAEAAQAEAAIAAQABAAAA/v/+//////8AAAAA/v///wEA
/v/+//3//P/7//r///8BAAIAAgAAAP//AAD//wEA/////wMAAwACAAEA////////////
////AgACAAMABwAIAAoACgAJAAkACgAKAAcABgAGAAgACwANAA0ADwAQAA8ADAANAAgA
BQD///v//P/+/wAAAwADAAMAAQABAAEAAQABAAIABAACAP7//f/8//b/8//y//b/+f/5
//z//f/7//n/9//5//v/+//6//r/+v/6//r/+f/x/+f/5f/n/+3/8v/2//z/BwAQABgA
IwA3AFUAdwCXALsA2gDwAAUBHQExAUIBRQEeAeEAnABVACQAFAAEAPP/7f/t/+j/4//n
/+z/6v/m/+b/5//o/+n/6v/s/+z/7f/t/+z/7P/q/+n/6f/s/+3/7//r/+z/6//p/+v/
7P/s/+3/7//w//H/8v/x//D/8P/v/+3/7P/s/+v/7P/s/+3/7v/u/+7/7//v//D/8P/w
//D/7v/s/+n/6//w//H/8f/x/+//7//x/+//8f/x//H/9P/1//b/9//5//b/9f/z//D/
9P/3//f/+f/5//j/+P/8//3/AAAEAAUABQAGAAkACwAKAAoACgAJAAsADQARABIAEgAS
ABEAEwAWABcAFwAXABgAGAAaABoAGAAXABcAFwAYABkAGgAbABgAGAAXABQAFgAXABkA
GgAdACAAGwAZABUAEwAQAA0ADQAOABAAEwATABMAFAAUABAADQANAA0ADgAQAA4ADQAH
AAUAAwACAAUACAAGAAYACAAIAAcABwAGAAQAAQAAAAUABwAJAAoABgADAAAA/f/+////
AAABAAEAAQADAAUABQAFAAMAAwADAAMAAQABAAIAAQAAAAAAAgAEAAYACAAIAAgACAAJ
AAgAAwACAAMABgAHAAkACwAKAAsACAAHAAoACwAMAA0ADQANAAsACAAIAAcABgAFAAcA
CQAKAAoACAAGAAMAAwAGAAcABwAKAAcABQAEAAIAAwAEAAYABwAKAAoACAAJAAUACAAI
AAYABQAEAAMAAgACAAEA///8////AQAFAAcACAAHAAgADQALAAoACQAHAAUABQAFAAUA
BQAIAAgACQANAA4AEAAQAA8ADwAQABAADAAKAAkACgAMAA8AEAATABMAEQANAA0ADgAP
AA0ADQAKAAoACgALAAoACQAGAAUACAAJAAoADAAMAAoABgAFAAMA/v/8//z/+//7//j/
+P/8//3//v//////AQABAAAA/f/8//v/+v8BAAcAAQD7//n/+f/4//7/BAAHAAwAHAAz
AEkAZQCJAKcAwwDgAPgADwEjATMBPAEtAQIBxQCCAEEAGAAEAPj/9//7//f/8v/1//v/
+P/w//D/8v/0//T/9P/0//P/8v/y//H/8v/y//D/7//w//T/9v/5//T/9P/y/+//7//w
//D/8f/w//D/8P/w//H/8v/0//X/9v/2//f/9//4//j/+f/6//j/9v/1//P/9v/2//b/
9v/3//b/9P/3//n/+f/4//f/9f/1//f/9f/1//X/9f/4//j/+P/4//n/+//9//7//v/9
/////v////7//P/7//7/AQAEAAgACQAHAAgACwANAAwADAAMAAsACQALAA8AEAATABQA
FAAXABoAGwAbABsAGgAaABwAHAAeAB0AHQAdAB0AHQAdAB0AGwAaABgAFAAVABcAGgAc
AB0AIAAbABkAFwAXABYAFQASABIAEwAVABAADwAPAA4AEAAPABEAEwASABQAEgARAA4A
DQAMAAwACgAMAAkACAALAA4AEAATABIAEAANAAwACwALAAsACgAHAAUAAwABAAIAAwAE
AAUABgAFAAYABwAJAAkABwAHAAkACQAHAAcACwALAAsADAALAAoACQAIAAcABgAFAAUA
BwAFAAcACwAKAAkACQAJAAkACwAJAAkABwAHAAcABwAJAAsACwAKAAwADQAOAA8ADAAN
AA0ADAAKAAgABQAFAAcACQAKAA4ADgANAA0ADAAKAAoACwALAAsACgAHAAcABQAIAAYA
AAACAAQABgAIAAgABwAFAAIAAwAFAAkACwAJAAcABwALAAwADAAMAAsACQAJAAkACQAJ
AAwADAANABEAEgAUABQAFQAVABYAFgAVABQAFAAWABYAFwAWABcAFgATAA4ADQAPAA8A
DAALAAkACAAHAAcACQAJAAcABwAJAAsADQAQAA8ADAAHAAUACAAEAAMABAACAAEA/f/8
////////////AgAFAAYABgAEAAQABAAEAAEA/f/9//v/+f/3//r/AAAIAA0AFgAoAD0A
UwBvAI8ArwDJAOAA9AANASMBMQE0ARkB6ACnAGIAKwASAAQA+v/9////+//4//n/8f/s
//T//P/8//r/+P/2//T/8v/y//P/8//1//b/9f/1//L/9P/0//X/8//2//f/9//2//b/
9f/1//P/8v/x//D/8f/y//T/9f/1//b/+P/5//X/9P/0//T/9f/2//j/+f/5//j/9//2
//n/+P/2//n/+v/7//v/+//5//n/+//5//j/9//2//j/+v/6//r/+//9//3//P/6//n/
+//6//v//f/8//z/AAACAAYACwANAAwADAAOAA8ADgAOAA4ADQAMAA0AEAAQABMAFAAU
ABcAGgAbABsAGwAcABwAHgAeAB8AHwAgACEAHQAbABkAFwAaAB4AIQAiACAAHwAfAB4A
HgAgABoAFwAYABkAGQAZABQAEgARABEAEAARABMAFAAUABMAFQAXABcAGAAVABMAEAAP
AA4ADgAOABAADQAMAA4ADgANAA0ADwAOAAwADAALAAsACwAKAAwACwAKAAkABwAHAAcA
BwADAA==
         </WaveFormData>
      </LeadData>
      <LeadData>
         <LeadByteCountTotal>10000</LeadByteCountTotal>
         <LeadTimeOffset>0</LeadTimeOffset>
         <LeadSampleCountTotal>5000</LeadSampleCountTotal>
         <LeadAmplitudeUnitsPerBit>4.88</LeadAmplitudeUnitsPerBit>
         <LeadAmplitudeUnits>¦ÌV</LeadAmplitudeUnits>
         <LeadHighLimit>2147483647</LeadHighLimit>
         <LeadLowLimit>268435456</LeadLowLimit>
         <LeadID>V6</LeadID>
         <LeadOffsetFirstSample>0</LeadOffsetFirstSample>
         <FirstSampleBaseline>0</FirstSampleBaseline>
         <LeadSampleSize>2</LeadSampleSize>
         <LeadOff>FALSE</LeadOff>
         <BaselineSway>FALSE</BaselineSway>
         <ExcessiveACNoise>FALSE</ExcessiveACNoise>
         <MuscleNoise>TRUE</MuscleNoise>
         <LeadDataCRC32>3602540795</LeadDataCRC32>
         <WaveFormData>
HgAeAB4AHgAdABwAGwAaABkAGAAXABYAFQAUABMAEgATABQAFQAWABMAEgARABAADwAO
AA0ADAAJAAgABwAGAAYABgAGAAYACAAIAAgACAAHAAYABQAEAAYABgAGAAYABAACAAAA
/v/+//7//v/+/wEABAAHAAoACAAGAAQAAgAEAAQABAAEAP///P/5//b/+f/8////AgAA
AAAAAAAAAAAAAAAAAAAAAwAEAAUABgACAAAA/v/8////AAABAAIABQAGAAcACAAFAAQA
AwACAAQABgAIAAoABwAGAAUABAACAAAA/v/8//7/AAACAAQABgAIAAoADAAMAAwADAAM
AAgABgAEAAIAAQAAAP///v8AAAAAAAAAAAEABgAHAAcABwAGAAYABwAGAAYAAwAGAAgA
CgAIAAgACAAHAAcACAAHAAQABwAGAAoADQAQABQAEwASABAADwAMAAoABwADAAkADgAS
ABUAFwAXABUAEwAQABAAEAAKAAcABQADAAEAAgAEAAQAAwAFAAYABwAIAAgABwAEAAAA
AAAAAPz//P/7//r/+f/3//f/+P/4//j/+//8//3////9//3//f/8//v/+f/4//T/7//r
/+f/7f/z//r/BAANABUAIQAzAEwAbgCVALUAzQDjAPwADgEUARcBCAHgAKsAcgA/ACYA
GgAKAP//+//8//r/8//y//P/9P/0//T/8//y//D/7//x//H/8f/w/+//7//u/+z/7P/t
/+7/8P/y//L/8f/x/+7/7f/s/+v/7P/t/+7/7//v/+//7//v/+r/6//s/+n/6v/q/+v/
7P/u/+7/8P/w//P/8//z//P/9P/z//L/8v/w/+//7v/s/+3/7v/v/+//8f/y//P/9P/2
//P/8v/x/+//7//v/+//8P/y//H/8P/0//T/+f/8/////////////v8AAAIAAgADAAQA
BAAEAAIABgAIAAoADwASABQAGQAbABsAGgAaABcAFgAXABYAGAAbAB0AHwAcABoAGAAW
ABQAFgAUABQAFAAUABQAFAAXABgAFgAUABMAEgARAA0ACwAJAAgABwAIAAkACgALAAUA
AwACAAIAAwADAAQABAADAAMAAwAEAAAAAQAAAP7//v/+//z/+f/8//3//P/9//v/+//6
//j/+//6//v//P/7//z//P/7//n/+f/3//b/9v/2//T/9P/2//b/9f/1//X/9v/4//n/
+P/3//j/9//1//T/9P/2//T/8v/y//L/8v/y//T/9P/3//n/+//8//r/+P/2//b/+v/6
//v/+//4//b/9v/2//b/9v/3//f/+v/5//v////8//v//P/8//z/+v/2//b/+P/6//j/
9v/0//L/+f/6//r/+f/2//b/9//4//X/8f/z//T/+f/4//n/+v/6//v//f/+//7/AgAC
AAQAAQAAAAAA/v//////AAACAAEA///8//3/AgAGAAkACwAKAAcABAACAAAAAAD6//n/
9//3//f/+P/7//z//P/8//r/+P/2//X/9P/x/+3/6//s/+n/6v/s/+7/7v/t/+3/6//q
/+n/6P/p/+r/7P/t/+//7//u/+3/5//q/+j/5f/h/93/2f/Z/97/5v/t//f/BQAXACwA
TABxAJkAvwDdAO4ABAEaAScBJgEOAd8AogBZACYAFgAGAO//5//o/+j/6f/q/+f/4v/k
/97/3P/c/9v/2//c/93/3v/e/9//3//e/9z/3P/d/97/4P/f/97/3P/b/9v/2//b/9v/
3P/d/97/3//e/93/3P/b/9v/3f/f/93/2v/a/9v/3P/a/9r/3P/c/93/3f/d/93/3P/b
/9r/2v/g/+P/5v/o/+T/4v/g/93/3f/e/9//4P/k/+P/5P/l/+P/4//j/+P/4v/k/+P/
4v/j/+L/5v/o/+r/6//s/+3/7//y//X/9v/3//j/+P/4//j//P/+/wAAAwAEAAQABwAI
AAcABQAEAAYABgAIAAgACQALAAwADQAKAAgABgAEAAUACAAHAAgACQAKAAsADAAMAAwA
CQAGAAcABgAFAAEAAAD////////8//v/+v/5//b/9f/1//b/9v/1//X/9P/v/+3/6//q
/+3/8f/z//T/8v/w/+z/5//r/+3/7f/v/+//7//u/+z/7v/s/+z/7P/r/+z/7P/r/+r/
6f/m/+T/5//o/+f/6P/o/+j/5//n/+j/6P/p/+n/6P/n/+j/5//q/+r/6//u/+n/5P/h
/97/4//k/+f/6P/q/+v/7P/s/+n/6P/n/+j/6v/q/+v/6//u/+7/8P/y//D/8P/x//H/
7v/p/+f/5//n/+f/6f/q/+z/8P/s/+z/7P/s/+z/7v/s/+n/5f/j/+L/4v/i/+b/5f/q
/+7/7v/q/+j/5v/l/+X/5v/m/+j/7v/w//T/8//0//b/9v/1//P/8v/y//D/7//t/+//
8v/0//X/9f/3//X/8//y//T/9P/u/+3/6//p/+f/5v/q/+z/7f/u/+7/7v/u/+//7f/r
/+j/5//l/9//3f/c/93/3v/e/9//4P/g/+D/4P/f/97/3v/d/97/3//f/9//3//c/9j/
0//L/8f/x//H/8j/zv/j//n/CQAZADAAUgB7AKUAzQDxAAgBGgEmATcBPgEiAe0ArABn
AC4AFgAGAO3/3f/e/9z/1//a/93/2P/U/9T/1v/W/9X/1f/U/9P/0v/Q/9L/0//T/9L/
0v/T/9T/1v/U/9T/0//T/9D/z//O/83/0P/R/9L/0//R/9H/0f/R/9H/0//V/9P/1P/U
/9X/1v/V/9T/1f/U/9b/1//Y/9n/1v/T/9D/zv/T/9X/1//Y/9f/2P/Z/9n/1v/W/9b/
1v/b/9n/2f/Z/9v/2//b/9v/3P/e/93/3P/e/97/4//m/+b/5f/k/+P/5//q/+3/7v/v
//D/8P/w//L/9v/4//r/+v/6//n/+/8AAAEAAQACAAQABAAGAAYABAAFAAUABQAHAAgA
CQAKAA0AEAAPABAADAAKAAgABgAGAAYAAwAAAP///v/9//n//P/9////AQABAAEAAQAB
APv/9//0//L/8//z//T/9P/z//H/7//u//D/8//0//T/9P/0//L/7//u/+3/6v/p/+r/
6//r/+r/6P/m/+b/5v/p/+z/7v/v/+3/7f/r/+r/7P/s/+r/6v/p/+j/5v/l/+T/5P/l
/+X/5f/l/+f/5//p/+r/7P/w/+z/6P/m/+T/5//o/+v/7P/t/+3/7f/s/+v/6v/p/+r/
7v/w//P/9f/x/+7/7f/s/+7/7v/v/+//7P/p/+n/6//r/+v/7f/u//T/7v/u//D/8v/y
//L/8v/z//L/8P/t/+3/7v/w//L/8f/t/+//8P/z//L/8//0//P/8//0//T/8P/y//D/
8P/0//b/+f/6//r/+f/5//r/+f/3//T/9f/7//7/AAABAP///f/7//r/+v/6//T/8//1
//X/9f/2//n/+v/6//r/9//2//X/9f/4//f/9f/1//T/7//u/+7/7f/s/+r/6f/q/+r/
6v/q/+n/6P/o/+f/6f/r/+z/7f/x/+j/5P/l/9//1//V/9n/4v/u//X///8NAB8APABg
AIcAswDbAPkADgEoATwBQwE4ARIB2QCaAF0AOAAmABAA+//x/+r/6P/n/+b/5//k/+b/
7P/q/+r/6f/p/+f/5f/j/+D/3//f/97/3P/e/9//4P/i/+T/5P/j/+P/4//j/+P/4//h
/+H/4f/h/+H/4f/h/+H/4v/l/+j/5//o/+j/6f/q/+f/5v/n/+b/5f/l/+X/5f/i/+H/
4P/g/+b/6f/s/+7/6f/o/+f/5f/n/+j/6f/q/+v/5//l/+P/5v/n/+j/6f/t//L/9P/2
//P/8P/y//L/9v/3//j/+f/8//7/AAAAAP//AAAAAAAAAwAIAAsADgANAA4ADgARABUA
FQAUABQAFAAUABYAFgAUABUAFQAVABQAFAAUABQAGAAcABwAHgAaABYAEgAOABMAFAAS
ABAAEwAUABUAEwASABEAEQARAA8ADQALAAkABQADAAIAAgAEAAMAAwACAAAA///+//7/
/P/9//z/+v/9//7//f/7//7////+/////v///////v/+//z//P/8//r/+v/5//f/+f/5
//f/9v/3//j/9//4//n/+P/2//X/9v/2//f/9//5//n/+//7//r/+P/3//j/+P/2//b/
9v/6//r//P/8//f/9f/z//D/9P/2//j//P/+//7///////v/+P/3//b/+f/6//z//f/6
//f/9//5//n/+f/7//z/AAD+//r/+v/6//r/+v/6//v//P/9/////v/8//b/9//4//n/
+v8BAAIAAgABAP3//P/8//z//v/7//7/AAABAP7//f/8//3//f/+//7//f8CAAMABgAD
AAIAAgAAAAEAAQACAAQABgAHAAcACwANAA4ADgANAAsACQAHAAYAAwACAPv/+f/8////
AgAGAAcABgAEAAIAAgACAAIAAwACAP//+//5//n/9f/1//b/9//4//j/+f/4//j/+P/4
//j/+P/5//n/9v/1//P/8f/9//r/8P/n/+f/6f/p/+v/8v/2//3/BwAZACsARABoAJMA
uwDdAPUABAESASYBMwEsAQwB1QCUAFkANAAkABQABwABAPz//P/1/+z/6f/q/+j/6v/t
/+7/7v/v//D/8f/y//L/7//t/+r/5v/l/+X/5f/m/+n/7P/u//H/8P/v/+7/7f/v/+//
7//v/+3/7f/t/+3/6//t/+//7f/q/+r/6//s/+z/7P/u/+7/8f/x//H/8f/v/+3/6//q
/+v/6//r/+r/6v/s/+7/7//v//D/8f/y//b/9f/2//f/9v/1//T/8//1//j/+P/4//r/
+P/7//z//f/9//3//f/+/wAAAgACAAQABgAHAAgACQAOABEAFAATABQAFAAXABoAGQAX
ABYAFwAYABsAHAAaABkAFwAVABkAHAAfACIAIAAiACAAIAAeABwAGgAYABwAHAAZABYA
FgAWABYAEwATABMAFAAVABQAEwASABEADwANAAwADAAOAA0ADQAMAAcABQADAAIABAAJ
AAwADgANAAwACQAFAAIAAQD+//3/AAADAAUABgAEAAIAAgACAAIAAgABAP//AQADAAMA
BAACAAAA/P/6//7//v/9//3//v/+///////9//3///////3//P/8//7/AQAAAAEAAgAB
AAAAAQAAAP////////7/AAAAAAAAAgADAAIAAgABAAEAAAABAAIAAgACAAMAAwAEAAEA
AQADAAEAAQADAAQABgAEAAAAAAAAAAAAAAAAAAEAAgADAAUABgAGAAMAAgAAAAEABgAJ
AAoABAAAAAAAAgACAAIAAgAFAAQAAgD///z//P/9//7/AQD//wMABgAIAAYABgAGAAYA
BwAJAAoABQAGAAMAAgAGAAgACwAMAA0ADQAOABAAEgARAA8AEQARABIAEgARAA8ACwAH
AAQACAAKAAYABwAJAAkACQAKAAwADAALAAoACAAIAAgACQAKAAkABwAHAAMA/f/7//r/
/P/8//v/+//8//z//P/8//r/+v/7//v/+//7//r/+f/z/+r/6v/1//n/9f/3//v//P8A
AAkAEwAfADMASgBoAIkApQDHAOkAAAEOASABKQEeAQQB1wCUAFkANAAgABAACQAHAPz/
8v/z//L/7//y//b/9v/0//L/7//t//D/8//2//j/8//x/+7/6v/r/+3/7//y//D/8P/v
/+//7v/t/+z/6//t/+3/7f/t/+//7//v/+//7f/v//H/7//s/+z/7f/u//D/8P/y//L/
9f/1//X/9f/y//H/8P/w//D/7//u/+z/7v/w//L/8//y//L/8v/y//L/7//u/+3/8P/x
//L/8//1//j/+P/4//f/9P/2//b/+v/7//z//f/+/wAAAgACAAMABAAEAAQABwAMAA8A
EgATABQAFAAXABgAFwAVABQAFQAWABkAGgAZABkAGAAXABgAGAAYABgAGAAaABgAGAAX
ABYAFQAUABcAGAAWABQAFQAUABMADwANAA0ADgAPAA4ADQAMAAsACQAHAAYABgAGAAUA
BQAEAAEA///9//z//v8BAAIAAgADAAIA///7//z//f/8//3/AQADAAQABAACAP7//P/6
//v//P/8//v/+f/5//f/9v/0//T/8v/y//b/9v/1//X/8v/y//P/8//1//f/+//9//v/
+v/6//z/+v/4//j/+P/3//b/9//2//P/8//z//L/8//0//X/+P/5//j/+P/3//j/9v/2
//b/+P/6//3////7//f/9v/3//n/+f/7//z/AAD+//r/+v/6//r/+v/6//r/+v/6//v/
9v/y//L/9P/2//j/+v/8//z/+//5//f/9v/2//b/9v/z//b/+P/7//r/+//8//n/9//2
//T/9f/6//v//v/9//7/AAAAAAEAAQACAAQAAgD///v/+/8AAAIAAwADAAUAAwABAAAA
/v/+//j/9//5//v//f8AAAEAAAD+//z/+//6//n/+f/7//n/9v/1//P/7f/r/+r/6//s
/+z/7f/u/+7/7v/u/+7/7v/v/+//8f/x//D/7//l/97/4v/r/+n/5f/l/+f/6v/q//P/
//8LAB0AOABUAHcAnQC9ANkA+gAUASIBKwEuARoB5wCiAGEAMgAcAAgA9f/v/+7/6v/l
/+b/6f/k/97/3P/f/+L/5P/n/+f/5//n/+b/5P/j/+H/3v/g/+H/4v/k/+b/5v/l/+X/
5//n/+f/5//k/+P/4v/h/+H/4f/h/+H/4v/l/+j/5//l/+T/5P/k/+X/5v/p/+r/6f/n
/+X/4//j/+P/4//k/+j/6f/q/+r/5v/m/+b/5f/l/+b/5//o/+v/6f/p/+n/5//n/+f/
5//q/+7/7//w/+7/7P/v//D/8v/x//D/7//z//b/+f/6//3//v/+//7//P8AAAIABAAG
AAgACQANAA8ADwAOAA4ADgAOABAAEAAPAA8ADgANAA0ADgAPABAADAAOAA4ADgAOAA4A
EAASABQAFgATABAADQAKAAcABgAFAAQABQAGAAcACAAHAAYABQAEAAIAAgACAAIAAAD+
//z/+v/4//j/+P/4//b/9v/2//b/9f/0//P/8v/2//j/+v/8//v/+v/5//j/9f/0//P/
8v/w//D/8P/w//L/+P/8//z//v8EAAoADgAQABIAGAAYAA4AEAAcACQALgA6AEIASABU
AF4AbAB+AJAAngCqALgAxgDQAOAA7gD2APoAAgECAQQBEAEWARABFAEcARoBFAEYARwB
FgEKAQQBBAECAQYBCAEIARIBHgEeARgBDAH+AOYAyACyAJ4AgABaADYAEgD8//L/6//k
/93/1v/T/9D/zf/K/8b/xP/C/8D/vv+8/7r/uP+6/7r/uv+6/7j/tv+0/7L/tf+4/7v/
vv+7/7r/uf+4/7f/tv+1/7T/tv+2/7b/tv+x/67/q/+o/6j/qP+o/6j/pP+g/5z/mP+a
/5r/mv+a/5j/lv+U/5L/kP+O/4z/iv+I/4j/iP+I/4f/hv+F/4T/gv+A/37/fP9//4D/
gf+C/37/fP96/3j/fP9+/4D/gv+D/4T/hf+G/4v/jv+R/5T/l/+Y/5n/mv+e/6D/ov+k
/6v/sv+5/8D/wf/C/8P/xP/I/8r/zP/O/9H/0v/T/9T/1v/Y/9r/3P/e/+D/4v/k/+f/
6v/t//D/7v/u/+7/7v/s/+z/7P/s/+z/7P/s/+z/7//y//X/+P/3//b/9f/0//L/8P/u
/+z/7v/w//L/9P/z//L/8f/w//P/9P/1//b/8v/w/+7/7P/t/+7/7//w//H/8v/z//T/
8v/y//L/8v/z//T/9f/2//L/8P/u/+z/7//w//H/8v/y//L/8v/y/+//7v/t/+z/7v/w
//L/9P/y//D/7v/s/+z/7P/s/+z/7P/s/+z/7P/s/+z/7P/s/+//8P/x//L/7//u/+3/
7P/u/+7/7v/u/+z/7P/s/+z/6//q/+n/6P/p/+r/6//s/+z/7P/s/+z/6f/o/+f/5v/o
/+j/6P/o/+j/6P/o/+j/6//s/+3/7v/r/+r/6f/o/+j/6P/o/+j/6P/o/+j/6P/p/+r/
6//s/+3/7v/v//D/6//o/+X/4v/l/+j/6//u//D/8P/w//D/7v/s/+r/6P/q/+z/7v/w
/+//7v/t/+z/6v/q/+r/6v/m/+T/4v/g/+P/5P/l/+b/6f/q/+v/7P/q/+r/6v/q/+j/
6P/o/+j/6//s/+3/7v/r/+r/6f/o/+j/6P/o/+j/6P/o/+j/6P/r/+z/7f/u/+3/7P/r
/+r/6f/o/+f/5v/n/+j/6f/q/+z/7P/s/+z/6v/q/+r/6v/q/+r/6v/q/+r/6v/q/+r/
6v/q/+r/6v/q/+r/6v/q/+r/6v/q/+r/5//m/+X/5P/m/+b/5f/j/+b/6P/r/+7/6//n
/+n/6v/u/+z/7P/s/+3/7f/u/+7/6f/s/+v/7P/u//D/8//0//b/9f/1//b/+P/3//X/
9//4//j/9//1//f/9f/z//L/9P/2//L/8//x//H/8f/y//H/8P/u/+z/7v/w//L/9f/2
//X/8//z//D/6//q/+r/6f/o/+b/5f/o/+j/6P/o/+r/6v/r/+v/6f/n/+T/4f/h/+b/
4v/h/9//1//R/9X/3P/k//P/BQARACEARABqAIcArQDXAPkAFgEsAToBQwFEASoB9wC8
AHMAOgAeAAwA+//x/+r/5v/l/+D/2f/Y/9z/5P/i/+L/4f/h/9//3f/b/9j/2v/d/9//
4P/d/93/3f/e/9v/2v/Y/9f/2P/Z/9r/2//c/93/3v/f/+H/4f/h/+H/3P/d/97/2//a
/9r/2//c/9//4P/j/+T/4//j/+P/4//i/+H/4P/g/+H/4f/h/+D/3f/c/9v/2f/d/+D/
4//m/+n/5//n/+f/6f/p/+n/6f/o/+r/6f/o/+X/4v/k/+T/7P/v//L/9f/z//T/9f/0
//f/+P/4//j/9v/6//z//v/+//7//f///wAA///9//z//P/8//7//v/+/////////wAA
AAAAAAAA/v8AAP7//v8AAAIABAAGAAYABAD///r//P/8//z/+f/6//v//f///wEAAQAB
AAEA///9//z//P/+//3//f/8//z/+//6//r/9//5//n/+P/4//j/9v/z//b/9//2//f/
9f/z//D/7P/w//D/8v/0//X/9v/2//X/9f/1//P/8v/0//b/9v/4//j/+P/3//f/+P/4
//n/+f/4//f/+P/3//n/+P/4//r/+P/2//b/9v/4//j/+v/6//7/AQAEAAYAAwACAAEA
AgACAAAA///9//n/9v/1//T/9v/4//v//f/9//v//P////7//f/+//7//f/6//X/9P/y
//b/+v/4//X/9P/z//L/+f/6//r/+f/1//T/9P/0//H/7f/v//D/9P/0//b/+P/5//n/
+v/6//z/AgAEAAgABQAEAAQAAgAAAP3/+//6//z//f/9/wEAAwAEAAQAAwAGAAUABAAE
AAEAAAD5//f/9//3//f/+P/7//z//P/8//n/+P/3//f/+v/5//f/9//2//H/8P/w/+7/
7P/p/+f/6//s/+3/7v/t/+z/7P/r/+3/7//w//H/7//m/+L/4f/f/9//4f/l/+z/8P/7
/wcAEwAnAEYAbACTAL0A4wABARoBMAFAAUMBNAEQAdMAjgBTADAAHgAKAPf/7f/s/+r/
5//m/+f/6P/q/+r/6f/o/+b/5f/n/+f/5//m/+T/4//h/97/3//h/+P/5v/o/+j/5//n
/+b/5f/k/+P/5f/l/+X/5f/j/+P/4//j/9//4f/j/+H/4v/k/+f/6v/o/+b/5v/k/+j/
6f/q/+v/6f/n/+X/5P/m/+f/6P/o/+r/7P/u/+//7P/s/+z/7P/x/+//7//v/+v/6f/n
/+X/7P/y//X/+P/2//T/9//4//r/+f/4//f/+f/8////AAACAAQABQAGAAQACAAKAAwA
DQAOAA4AEQASABEADwAOABIAFAAYABoAFwAVABIADwAPABAAEQASABQAGAAYABoAGAAW
ABQAEgATABIADgAKAAsACgAJAAUACAAJAAsADQAKAAkACAAHAAEA///+//7//v/9//3/
/P/3//X/8//y//X/+////wIAAgAAAPz/9//3//f/9f/1//P/8//y//D/8v/y//T/9v/0
//T/8//x//L/8//y//L/8v/y//D/8P/x//D/7v/t/+//8v/2//n/+P/3//j/9//2//T/
8//0//f/9v/3//j/+P/4//r/+v/6//v//P/8//v/+v/5//r//P/8//3//f/7//j/9//2
//f/+P/6//v//P/5//n/+//5//n/+//8//z/+v/2//b/9v/2//b/9v/4//j/+P/5//r/
+P/2//X/9P/z//L/+P/6//v/+//5//j/+P/4//j/9f/4//r/+//4//f/9v/3//f/+P/4
//T/+P/4//r//f/+/wAAAAAAAP////8AAAAA///9////AgAEAAUABQAIAAcABgAGAAIA
AAD4//X/+P/5//r//P/+//7//f/8//z//P/8//3//f/7//j/9//1/+//7f/s//D/8v/z
//X/8//y//H/8P/x//L/9P/1//P/8//y//H/8f/q/97/2//b/9//4//n/+z/9v///wcA
EwAlAEAAYgCBAKcAzQDlAP4AFgEsAT0BPAEWAd8AoABdADIAIAASAP3/9f/y/+7/5//q
/+3/6v/k/+T/5f/m/+b/5//p/+n/6f/o/+X/5f/k/+L/5P/l/+b/6P/l/+T/4v/h/+T/
5f/m/+f/6P/p/+r/6//p/+n/6f/p/+T/5f/m/+P/5P/k/+X/5v/m/+b/6P/o/+n/6f/p
/+n/6P/n/+b/5v/q/+v/7P/s/+r/6v/q/+n/6f/q/+v/7P/x/+//7//v/+7/7f/s/+v/
7f/w//D/8P/y//D/8//0//r/+//8//3//P/+/wAAAAABAAIAAgACAAQACAAKAAwADAAM
AAsADQARABEAEAAQABAAEAASABIAEAARABEAEQARABIAEwAUABMAFAARABAAEQASABMA
FAAYABgAFQASAA8ADAAJAAMABgAHAAkACwALAAsACwALAAcABQAEAAQAAgABAAEAAAD8
//n/9v/0//X/+f/7//z//P/8//r/9//3//f/9f/1//j/+//9//7/+v/2//T/8v/z//T/
9P/z//T/9f/0//T/9f/2//X/9v/3//b/9P/z//D/8P/x//H/8//1//n/+//7//r/+v/8
//n/9v/1//T/+P/4//r/+v/5//n/+f/4//v//P/9/wAA/v/8//v/+f/6//j/+P/4//r/
+v/7//v/+P/1//X/9//5//n/+//8//3/+v/1//T/9//4//n/+v/7//z//f////j/+v/5
//j/9//2//X/9P/2//T/8f/t//D/8v/1//j/+//5//3/AAD///z/+//6//j/9//3//b/
9P/4//j/+v/8//7/AQACAAAA/////wAA///9//r/+/8AAAIAAwADAAMAAQD///7/AAAC
AP7////9//3//f/+//7//P/5//b/+f/6//v//f/7//n/9v/1//L/7f/s/+z/7P/s/+v/
6//t/+7/7//w//D/8P/x//H/7v/t/+v/6f/z//b/8v/p/+f/5f/h/+P/6P/s//P/AwAX
AC0ASgBuAI0ArQDPAOsAAgEWASYBLQEgAfIAuwCAAEMAHAAIAPz/+f/5//T/7v/x//b/
7//o/+b/6P/o/+j/5//n/+b/5f/k/+L/4//j/+L/4P/j/+X/5//q/+b/5P/h/9//4v/j
/+T/5f/k/+P/4v/h/+L/4//k/+X/5f/n/+n/5//o/+j/6f/q/+j/5v/m/+T/5//n/+f/
5//o/+f/5v/m/+b/5//o/+j/5v/m/+b/5f/l/+b/5//o/+n/5//n/+f/6//t/+//8f/w
//L/8f/w/+7/7P/v//D/9v/3//j/+f/8//7/AAAAAP//AAAAAAAA//8CAAMABAAGAAgA
CQANAA8ADwAOAA4AEAAQABIAEgAUABUAFQAVABQAFAAUABQAEgASAA4ADAAPABAAEQAS
ABQAFAARAA4ADQAMAAsABwAFAAUABgAHAAUAAwABAP///////wAAAgAAAP/////+//v/
+f/3//b/9f/3//f/9v/8//7//v/9//v/+//5//n/+P/5//n/+P/1//L/8f/w/+//8P/w
/+//8f/z//P/9P/2//b/9P/0//T/9P/z//P/9f/2//j/+f/3//X/9f/z//L/8P/v//D/
8v/y//T/9v/3//b/9//2//P/8//z//L/8v/y//L/9P/2//b/9//3//n/+P/5//r/+f/4
//j/9//2//P/8//1//f/9//5//r//v/8//j/+P/6//r/+v/6//f/9v/1//X/8v/0//H/
6v/u//D/8v/0//X/9P/y/+//8P/y//X/+P/3//P/9f/2//r/+P/4//j/9f/1//b/9v/0
//j/+P/6//v//P/+//7//v/9//3//v///////v8BAAMABAAEAAMAAgD///z/+v/7//z/
9//3//b/9f/0//T/9v/2//X/9P/2//j/+v/9//r/9//z//H/8f/t/+3/7v/r/+r/6P/n
/+j/6P/o/+j/6//s/+7/7//v/+//7v/t/+3/6P/k/+P/4f/b/9v/4f/o/+z/8/8FABsA
MQBOAG4AjwCtAMsA4QD8ABIBIAEfAQYB1ACbAFoAJwAQAAAA+P/3//X/7v/s/+v/4v/d
/+T/7P/q/+b/5P/h/9//3//f/9//3v/g/+H/4f/g/9//3//f/+D/4f/i/+L/4//h/+H/
4f/h/9//3f/b/9n/2//d/9//4f/h/+P/5f/j/+H/4P/g/+D/4v/i/+T/5P/k/+P/4v/h
/+H/4f/h/+L/5P/l/+b/5v/k/+T/5P/j/+H/4v/j/+T/5//l/+X/5f/l/+X/5f/l/+b/
6P/n/+b/6P/m/+n/6v/w//P/9v/5//n/+v/7//r/+//8//z//P/5//z//f/+/wAAAgAD
AAcACwALAAoACgAMAAwADgAOABAAEQARABEADQAKAAcABAAJAA4ADwASAA8ADgANAAwA
DQAMAAgABAAEAAQABAABAP///f/8//v//f/9//3//f/9//3//v8AAP3/+//6//j/9//1
//P/8v/x//P/8//y//T/9P/y/+//8P/x//D/8f/x//H/8P/u//D/7v/u/+7/7P/s/+v/
6f/l/w==
         </WaveFormData>
      </LeadData>
   </Waveform>
</RestingECG>
