# Supplementary material for: Detection of Left Atrial Enlargement Using a Convolutional Neural Network-Enabled Electrocardiogram
Source: Front Cardiovasc Med. 2020 Dec 17;7:609976. doi: 10.3389/fcvm.2020.609976 (PMC7773668; doi:10.3389/fcvm.2020.609976)
Supplement: Supplementary file 3 [file Data_Sheet_3.ZIP › normal2/1802017222_5080_0000003A.XML]

<?xml version="1.0" encoding="Windows-1252"?>
<!DOCTYPE RestingECG SYSTEM "restecg.dtd">
<RestingECG>
   <PatientDemographics>
      <PatientID>1802017222</PatientID>
      <PatientAge>65</PatientAge>
      <AgeUnits>Years</AgeUnits>
      <Gender>Male</Gender>
      <PatientLastName>lingshaozhen</PatientLastName>
   </PatientDemographics>
   <TestDemographics>
      <DataType>Resting</DataType>
      <Site>1</Site>
      <AcquisitionDevice>MAC55</AcquisitionDevice>
      <Status>Unconfirmed</Status>
      <Priority>Normal</Priority>
      <AcquisitionTime>08:59:55</AcquisitionTime>
      <AcquisitionDate>03-11-2017</AcquisitionDate>
      <CartNumber>1</CartNumber>
      <AcquisitionSoftwareVersion>009C</AcquisitionSoftwareVersion>
      <XMLSourceVersion>MAC5000 v1.0</XMLSourceVersion>
   </TestDemographics>
   <RestingECGMeasurements>
      <VentricularRate>76</VentricularRate>
      <AtrialRate>76</AtrialRate>
      <PRInterval>138</PRInterval>
      <QRSDuration>100</QRSDuration>
      <QTInterval>420</QTInterval>
      <QTCorrected>472</QTCorrected>
      <PAxis>61</PAxis>
      <RAxis>59</RAxis>
      <TAxis>38</TAxis>
      <QRSCount>13</QRSCount>
      <QOnset>213</QOnset>
      <QOffset>263</QOffset>
      <POnset>144</POnset>
      <POffset>192</POffset>
      <TOffset>423</TOffset>
      <ECGSampleBase>500</ECGSampleBase>
      <ECGSampleExponent>0</ECGSampleExponent>
   </RestingECGMeasurements>
   <Diagnosis>
      <Modality>Resting</Modality>
         <StatementCount>2</StatementCount>
         <LabelText>12SL ��ϳ���</LabelText>
      <DiagnosisStatement>
         <StmtFlag>ENDSLINE</StmtFlag>
         <StmtText>�������</StmtText>
      </DiagnosisStatement>
      <DiagnosisStatement>
         <StmtFlag>ENDSLINE</StmtFlag>
         <StmtText>���� ECG</StmtText>
      </DiagnosisStatement>
   </Diagnosis>
   <Waveform>
      <WaveformType>Rhythm</WaveformType>
      <WaveformStartTime>0</WaveformStartTime>
      <NumberofLeads>8</NumberofLeads>
      <SampleType>CONTINUOUS_SAMPLES</SampleType>
      <SampleBase>500</SampleBase>
      <SampleExponent>0</SampleExponent>
      <HighPassFilter>16</HighPassFilter>
      <LowPassFilter>150</LowPassFilter>
      <ACFilter>NONE</ACFilter>
      <LeadData>
         <LeadByteCountTotal>10000</LeadByteCountTotal>
         <LeadTimeOffset>0</LeadTimeOffset>
         <LeadSampleCountTotal>5000</LeadSampleCountTotal>
         <LeadAmplitudeUnitsPerBit>4.88</LeadAmplitudeUnitsPerBit>
         <LeadAmplitudeUnits>��V</LeadAmplitudeUnits>
         <LeadHighLimit>2147483647</LeadHighLimit>
         <LeadLowLimit>268435456</LeadLowLimit>
         <LeadID>I</LeadID>
         <LeadOffsetFirstSample>0</LeadOffsetFirstSample>
         <FirstSampleBaseline>0</FirstSampleBaseline>
         <LeadSampleSize>2</LeadSampleSize>
         <LeadOff>FALSE</LeadOff>
         <BaselineSway>FALSE</BaselineSway>
         <ExcessiveACNoise>FALSE</ExcessiveACNoise>
         <MuscleNoise>FALSE</MuscleNoise>
         <LeadDataCRC32>1106615316</LeadDataCRC32>
         <WaveFormData>
///9//3/+v/3//j/+f/6//z//P/8//z/+//7//n/+//5//j/+P/4//b/9f/1//X/+f/6
//r/+v/8//z/9//1//f/9v/z//D/8f/y//D/7P/s/+7/8f/9/w0AGwApADkASgBaAGQA
ZgBoAG4AdAByAFsAOAAdAAYA9f/s/+T/3P/Y/9f/2P/Y/9f/2//i/+b/5f/o/+3/8v/y
//T/+P/4//j/+v/6//r/+f/4//f/+v/6//n/+f/3//f/+P/4//v//f/9//z/+v/6//r/
+f/5//n/+//7//3//P/8//z/+//7//v/+//9//3//f/+//z/+//7//z/AQACAAIAAgAA
AAAAAAABAP7//v/9//z//v8BAAMABQACAAEAAQAAAAMABAAHAAgACgAJAAkACgAKAAsA
CwAKAA4AEAAQAA8ADgANAA4ADwATABYAGAAZABcAGQAaABsAHgAhACMAJQAlACYAKAAp
ACYAJQAkACQAJgAmACYAJgAmACYAJgAmACYAJAAjACMAJAAjACEAHwAbABgAFgAUABQA
FAAQAA8ADQAMAAoABgAHAAgACQAJAAgABwAFAAQABAADAAMAAwABAAEAAQABAAEAAgAC
AAMAAwACAAAA///+//3//f/9/wAAAAAAAP3//f8BAAEAAQAAAAAA//////7//f/8//v/
//8BAAMABQACAP7//f/+//7//v/+/////f/9//z//P/8//z//f/9//7///8AAAEA/v/9
//z/+//9//3//v8BAAEAAQD////////+//3/+//8//7/AAADAAEA///9//v/+//7//z/
/P///wAA//8AAP3//f/8//3////9//3//f/+//7//v/9//v/+//8//3//v/9//z//f/9
//3//P/5//r//f/+////AAAAAP7//P/8//z//P/+//7//v/9//z//P/8//7//////wEA
AQABAAEAAQABAAEAAQABAAEAAAAAAAEAAAABAAIAAQACAAIAAwADAAQAAgACAAMAAwAB
AAIABAAGAAoACgAHAAUABQAEAAEA//8CAAAA/f/+//z/+v/4//b/9//4//r/+//7//3/
/f/8//v/+v/5//f/+P/5//v//P/9//j/9v/y//H/9//7//j/8//2//n/9P/q/+T/5v/u
//f///8JABUAJQA5AEwAWgBmAG4AdAB2AHIAZgBVAD4AJQAMAPv/7v/m/+L/3P/Z/9r/
2P/Z/+H/6P/q/+v/7v/x//T/9v/0//D/9P/2//r//P/8//v/+v/5//j/+P/3//f/9//3
//j/+P/8////AAAAAP///v/9//v/+//7//3//f/9//z//P/8//3//f/9//3/////////
AAD+//3//f/+/wIABAAFAAYAAgAAAP7//f8AAAIAAwAEAAYABwAHAAcABAADAAMAAgAG
AAYACAAIAAgABwAHAAgACQALAAwADAAOABAAEAAPAA8ADwARABMAGAAaABsAGwAZABsA
HAAdABsAHQAeAB8AIQAiACQAJQAnACcAJwAoACoAKgAqACoAKAAoACgAKAAmACQAIwAj
ACQAIwAhAB8AGwAYABYAFAAXABgAFQAVABAADgALAAYACAAIAAgABwAGAAUAAwACAP//
/f/8//v//f///wEAAwD///7//P/7//3//v/+/////v/9//3//f/+//7//v/7//v/////
////AAAAAP/////9//v/+f/3//r/+//8//3//f/6//r//P/6//r/+v/7//v/+//6//r/
+v/6//v/+//7//v/+//7//f/9//3//f/+v/7//3/AQAAAP///P/7//z//P/8//v/+P/4
//j/+f/5//n/+f/5//r/+//9//7//P/8//r/+v/8//3//f///////f/9//3//f/8//v/
+f/6//v//f////z/+f/2//X/+f/7//z/+//6//v/+v/5//r/+v/6//n/+//8//z//P/1
//T/9v/5//7//P/8//z//P/8//z//P/7//r/+v/6//z//f/9///////8//v/+v/5//z/
/f/+/////f/+/wAAAAD+//7//P/8//7//////wAAAAAAAAEAAQABAAIABAAGAAgACAAF
AAMAAwACAP///f////z/+P/4//b/9P/y//D/9P/2//n/+//2//f/9v/0//T/9P/0//P/
8//z//T/9P/z//D/8P/y//P/8//z//L/8//y/+3/5v/k/+T/6P/u//H/8//5/wkAHQAx
AD4ATgBgAG4AfACAAHoAcABlAFAANQAYAAEA8v/o/+D/2P/V/9L/0v/R/9P/3P/m/+f/
6P/p/+z/7v/s/+j/6v/s//D/8v/z//P/8//z//T/9P/z//P/8//z//T/9P/0//X/9P/y
//T/9P/0//P/9P/1//j/+f/2//T/8//y//X/9f/1//X/9//3//f/+P/2//X/9f/2//v/
/P/8//z/+v/6//r/+//7//z//P/8//v/+//6//n/+v/7//3//v/9//z//f/8//7//f/9
//7/AgAFAAcACAAGAAYABAABAAMABQAJAA0ADgAQABEAEQARABMAFAAVABUAFwAYABkA
GgAaABsAGwAdAB0AHQAeACAAIAAgACAAHgAeAB4AHgAgAB4AHQAdAB0AHQAcABsAFgAU
ABMAEgARABAACwAJAAcABgAEAAAAAgACAAIAAQD///3/+v/4//j/9//3//f/9//3//f/
9//0//T/8//z//X/9v/2//f/9P/z//P/8//0//T/9P/x//L/9//4//n/9P/y/+//7f/v
//H/8//1//T/8//y//H/8//w//D/8v/y//L/8v/z//H/8f/w//D/8f/y//T/9f/0//P/
8v/x//H/8f/x//H/8f/x//L/9f/0//P/8P/v//L/8v/y//H/7v/u/+7/7//y//P/9P/1
//P/8//0//T/8f/w/+3/7P/u//H/8//3//X/8//z//P/8v/y//L/8f/z//P/9P/1//T/
8f/u/+3/8f/z//T/8//x//P/8//z//P/8v/x/+//7//w//D/8P/x//D/8P/x//P/8v/y
//T/9P/2//T/8//y//H/8P/y//T/9v/3//P/8v/x//L/9f/1//f/9//5//n/+f/5//b/
9f/0//P/9P/2//n/+v/4//j/9v/2//j/+//9/wAA/v/8//v/+f/6//z///8CAAYABgAD
AAEA/v/8//j/9f/4//b/8//0//L/8v/y//L/8f/w//D/7//u//H/8v/y/+//7v/t/+v/
7f/v//L/9P/x//D/7v/u/+//7//r/+7/8f/u/+v/7v/q/+D/3v/k/+n/7/8DAA8AGQAr
ADwASgBaAG4AfACAAHwAcABfAE4AMQAUAAMA9v/m/9z/2P/X/9b/0v/R/8//0P/U/+H/
6v/r/+b/5v/s//D/7v/u//D/8P/y//P/9P/1//T/9P/z//P/8v/x//H/8P/z//X/9f/0
//T/9P/0//P/9P/1//j/+f/5//j/+P/4//j/9//2//X/+P/5//r//P/7//n/+P/4//v/
/P/8//z/+v/6//r/+//9//7//v/+//3//f/8//v//f/9//7//v8CAAIABAAEAAIAAQAB
AAIAAwAFAAYABgAJAAwADQANAAsACwANAA8AEgAUABUAFQAVABcAGAAZABgAGQAZABkA
HAAeACEAIwAjACMAIwAkACYAJgAmACYAIwAiACEAIAAiACAAHwAfAB8AHwAeAB0AGAAW
ABUAFAAWABYAEgARAAwACgAHAAIABQAGAAcABwAGAAUAAwACAP///f/8//v//f/9//3/
/f/7//r/+P/3//r/+v/5//n/+v/5//n/+f/3//b/9f/x//T/+f/6//v/9//2//T/8//3
//n/+//9//z/+//6//n/9v/y//H/8v/2//j/+v/9//r/+f/3//b/9P/0//X/9f/4//n/
+v/7//j/9//2//X/9//3//j/+//6//n/9v/1//f/+P/5//n/+v/6//r/+//6//n/+P/3
//n/+//+/wAA/P/6//b/9P/y//P/8//1//j/9//4//n/+f/4//f/9f/2//f/+f/7//r/
9//0//P/9f/3//j/9//1//f/9//3//r/+v/6//n/+v/8//3//v/5//b/9P/z//P/9v/3
//j/+f/6//n/+P/3//X/9f/2//f/+v/5//n/+//7//v/+//7//v//f/9//3//f/9//7/
AAAAAAAAAAD+//7//v//////AAD///7//v/9/wAAAgAFAAgACAAIAAUAAwACAAAA/P/5
//v/+P/0//T/9P/0//T/9P/2//b/9//3//P/9f/1//T/9//4//n/+f/4//f/9//2//f/
9P/0//T/9f/1//X/8v/x//L/7//s/+j/4v/k/+z/8f/3////DQAfAC0APABOAGQAcABy
AHIAbABiAFcARAApABIAAQD0/+T/2P/Y/9f/1P/Q/9H/1//c/+D/5f/m/+n/7v/y//D/
7v/x//L/9f/2//f/9//3//f/9v/2//X/9f/1//X/9v/2//b/9//2//T/9v/2//b/9f/2
//f/+v/7//r/+P/3//b/+P/5//r/+//4//f/9v/2//n/+f/6//z//v/+//3//P/5//j/
9//3//n//P/+/wAA/f/9//z/+//9//3//v/+/wIAAgAEAAQAAwABAAAAAAACAAUABwAI
AAgACgAKAAkACwALAA0ADwAQABIAEwATABIAEwATABMAFQAXABgAGQAbABwAHgAfACAA
IQAiACQAIQAgAB8AHgAgACAAIAAgACIAIAAfAB8AGwAZABYAEwAUABQAFQAWABMAEgAN
AAsACQAIAAYAAgACAAIAAgABAP7//f/7//r/+//7//z//f/9//3//f/9//v/+v/4//f/
+P/4//f/9//4//f/9//3//r/+v/6//f/9v/5//j/9//0//T/8//z//X/9f/1//X/9f/1
//X/9f/1//L/8v/0//f/+P/5//v/+P/3//X/9P/2//b/9//3//X/9f/1//X/9P/1//b/
9//3//f/+P/7//n/+f/3//f/+P/4//j/9//1//T/8//z//T/9f/2//f/9//3//j/+P/6
//r/+P/4//b/9//3//n/9//1//X/9f/3//j/+f/5//v/+//8//3/+v/3//T/8//2//f/
9//1//P/9f/1//X/+f/6//v/+//9//L/7v/w//L/9f/2//f/+P/2//b/9v/1//L/8v/y
//T/9//5//3///////////////3/+//5//f/+f/6//z//P/+//7//P/8//z//f/9//7/
AAAAAAEAAQD+//7///8AAAUABgAEAAMAAgAAAPz/+f/5//b/8v/y//T/9P/0//T/8v/y
//P/8//z//X/9f/0//T/9P/0//P/8//z//T/9P/3//L/8P/w/+3/7f/v//D/9//6//P/
7P/m/+L/4v/m/+3/9/8FABUAIwAvADwASgBcAG4AegB4AHAAYgBRAD4AJQAIAPP/7P/o
/9z/0v/T/9b/1P/V/9f/2v/g/+f/6P/p/+7/8v/w/+z/7P/s/+7/7v/w//H/8v/z//L/
8v/x//H/8//z//T/9P/2//n/+v/6//j/9v/0//H/8//z//X/9f/1//T/9P/0//b/9//4
//n/+P/3//b/9v/2//X/9f/2//n/+v/6//r/+P/4//j/+f/5//r/+v/6//z//f/9//3/
/P/7//v/+v/+//7/AAAAAAAA/////wAA//8BAAIAAgAGAAgACAAHAAYABQAGAAcADAAQ
ABMAFQASABMAEwATABEAEwAUABUAGgAcAB8AIQAfAB8AHwAgACIAIgAiACIAHwAeAB0A
HAAdABwAHAAdABsAGQAWABMAEQAQABAAEAAQABAADAALAAkACAAGAAIAAgACAAIAAQD/
//3/+v/4//n/+f/6//v/+v/5//j/9//0//T/8//z//T/9P/z//P/9f/1//b/9//1//T/
8//v//L/9//4//n/9f/0//L/8f/z//X/9//5//b/9f/0//P/8//w//D/8v/y//L/8v/z
//X/9f/0//T/8//y//L/8f/y//P/9P/1//L/8f/w/+//8f/x//L/9f/z//P/8f/x//P/
9P/1//X/8v/y//L/8//x//H/8f/x//L/8//1//b/9v/2//T/9P/0//X/9f/3//X/8//z
//P/8f/w/+//7f/v//H/9P/3//X/8//x//H/9P/1//X/8//1//f/9//3//b/9P/y/+//
8P/y//P/9P/1//b/9P/y//P/9P/1//b/9f/0//P/8f/x//L/8//2//X/9f/3//f/+f/5
//n/+f/3//f/9//3//r//P///wAA///+//v/+v/6//v/+//8//3//v8AAAEAAAAAAAEA
AgAEAAQAAQD//wEAAAD9//v/+v/2//H/8P/x//L/8//0//L/8v/z//P/8//1//X/9P/x
//D/7//t/+7/7//x//L/8//y/+7/7v/v/+//7//w//P/8P/r/+j/4v/e/9z/5P/v//f/
AwATACEAMQBEAFoAbAB6AIIAggB6AGoAWQBEACcADAD3/+j/3v/a/9b/0f/U/9b/1f/X
/9z/3v/f/+L/5//q/+z/7v/o/+r/7P/w//L/8f/x//H/8f/y//L/8f/x//L/8//1//b/
9f/3//f/9v/1//T/8//x//L/8//2//f/9f/0//T/9P/3//f/9//3//X/9f/1//b/9v/1
//X/9v/6//z//f/+//n/+P/3//f/+f/8//7/AAD//////v/9//3//f/+//7/AgACAAQA
BAADAAEAAAAAAAEAAwAEAAQABgAIAAgABwAIAAkADAAPABEAEgASABEAEgAVABcAGQAZ
ABsAHAAdACAAIgAlACcAJAAjACIAIgAkACQAJAAkACMAIgAhACAAIQAgACAAIQAeAB0A
GwAZABYAFAATABIAEgASAA4ADQANAAwACgAGAAQABAAEAAMABAADAAEAAAD9//v/+v/5
//r/+//8//3/+//6//j/9//7//z//P/9//v/+f/4//f/+P/4//j/9f/3//v/+//7//j/
+P/3//f/9//3//f/9//1//X/9f/1//b/9P/1//j/+P/4//j/+f/3//f/9v/2//f/+P/6
//v/+v/5//j/9//1//X/9f/1//b/9//5//3//P/7//j/9//5//r/+//7//n/+P/3//f/
9//3//f/9//5//n/+v/6//r/+v/4//j/+P/5//n/+//7//n/+f/5//j/+P/4//f/+f/5
//r/+//8//v/+v/7//z//f/9//v/+v/7//r/+f/4//j/+P/3//n//P/6//r/+v/6//r/
+v/6//n/+f/6//v//v/8//v//P/7//3//f/9//3//v///wAAAQABAAIABAAEAAQABAAC
AAIA//////7//v///wAAAgADAAUABgAIAAoACwAKAAYAAwAFAAQAAQD///z/+P/z//L/
9f/2//f/+P/6//r/+//7//f/+f/5//j/+P/4//j/9//2//X/9f/0//X/9P/4//j/9f/1
//X/9v/z/+r/5f/o/+r/6P/m/+7/+f///wkAGQAtAD8ATgBcAG4AegB6AHYAcABiAE0A
OgAjAAgA8//o/+L/2P/U/9P/1P/S/9X/3//k/+L/4//m/+n/6v/s//D/8v/y//L/9P/0
//P/8//z//P/9//4//j/+f/3//f/+P/4//f/+f/5//j/+v/6//r/+f/4//f/+P/3//n/
+P/4//j/+v/7//z//f/8//v/+v/6//j/9//3//j/+//8//z//P/8//z//P/9//z//P/7
//r//f///wAAAQABAAEAAgACAAMAAgADAAIABAADAAMABAAFAAcACAAIAAoADAAMAAsA
CwALAA0ADwASABQAFQAVABYAGQAbAB0AHAAdAB0AHQAdAB4AIAAhACQAJQAmACgAJwAm
ACUAJAAkACQAJAAkACQAIgAhACEAIAAfAB0AGwAYABYAFQAUABMAEgANAAsACwAMAAwA
CgAHAAYABQADAAIAAQD///7//v/9//3//f/7//v/+//7//v//P/8//3//f/8//r/+f/6
//n/+f/5//j/+P/4//X/8//3//f/9//3//j/+P/5//n/+f/5//n/9//3//f/9//5//b/
9v/4//b/9v/2//f/+P/5//n/+v/5//j/+P/3//f/9//3//f/9v/3//j/+f/4//f/9//5
//n/+f/3//f/+f/6//v/+//3//b/9f/1//n/+//9/////P/5//f/9P/1//b/9f/2//j/
+f/5//v/+v/3//b/9f/3//j/+f/5//b/9f/1//X/+P/3//b/9//4//n/+f/3//X/9//3
//f//P/6//n/+P/3//b/9v/2//b/9f/2//b/9v/4//v/+//9//3////////////+//3/
/P/7//v//P/+//7//v/+//z//P/7//v/+v/6//v//P/+//////8AAAIABAAEAAQAAQD/
/wIAAgAAAP///f/4//L/8P/z//T/9f/2//T/9P/1//X/8v/z//L/8P/y//T/9v/3//T/
8//z//L/9f/0//b/+P/1/+//7//w/+v/6v/v/+7/6v/m/+b/6v/x//n/AwARACUAOQBI
AFIAXgBiAGIAZABiAFgARwAyABkAAgDz/+z/5P/Y/9D/z//M/87/0//Z/9z/4P/h/+L/
5//s/+z/7v/0//T/9P/2//b/9P/z//L/8f/z//T/9P/1//X/9f/2//b/9v/3//b/9P/1
//b/9//3//b/9f/2//X/9v/2//f/+P/3//f/9//3//f/9//3//j/+P/3//f/+P/5//r/
+v/6//r/+v/6//v/+//8//z//P/6//v/+//7//3//f/+//7////+/////v//////AAAC
AAEAAwAEAAQABgAIAAgABwAIAAkADAAPAA8AEAAQAA8AEgAVABcAGQAYABkAGQAZAB0A
HgAgACEAIwAjACMAJAAiACIAIgAiACAAIAAgACAAHgAcABsAGwAcABsAGQAXABcAFgAW
ABYAEgAQAAoABwAIAAgABwAEAAQABAAEAAMAAgABAP///v/+//3//f/9//v/+//7//v/
+//8//z//f/8//z/+//7//j/9//3//f/9v/2//b/8//z//f/9//3//f/+P/4//n/+f/5
//n/+f/4//f/9v/1//b/9P/1//j/9//2//X/9f/4//n/+f/6//j/+P/5//n/+P/3//b/
9f/0//X/9v/3//X/9f/2//n/+//7//n/+f/4//j/+P/3//f/+P/5//v/+//7//v/+//4
//f/9//2//n/+v/5//r/+f/5//j/+f/7//n/+f/5//j/+P/4//f/9f/1//b/9//4//f/
9v/3//b/9//3//X/9//5//n/+f/2//j/+P/4//j/+P/6//r/+v/5//r/+v/6//z//P/7
//z/+//9//3//f/9//v/+//7//v//f/+/wAAAAD+//7//P/8//7//////wAAAgACAAMA
AwACAAIAAwAEAAgACAAFAAMABAAEAAIAAQD9//j/8v/w//T/9v/4//r/+P/2//X/8//y
//X/9v/2//T/9P/0//P/9f/1//b/9v/x//T/+P/8//n/9f/x/+7/7//w/+v/5v/o/+j/
5v/o//P//f8FABEAIwAvAD4AVABmAHIAegB8AHIAZgBZAEoAMQAUAP3/7P/g/9r/1v/V
/9b/1v/X/93/4v/k/+n/6P/n/+j/7P/s/+z/7//w//P/9P/0//P/8v/x//P/9P/0//X/
8//z//T/9P/1//f/9//2//b/9v/2//X/8//z//X/9f/2//b/9//4//f/9//3//f/9f/1
//X/9v/4//f/9//4//r/+v/5//j/9//4//n/+//5//r/+v/6//r/+//7//v//f/9//7/
/v////7////+//////8AAAIAAQADAAQABAAIAAoACgAJAAkACQALAA0ADwAQABAADwAQ
ABMAFQAXABUAFwAYABkAHQAeACAAIQAhACEAIQAiACIAIgAiACIAJAAkACQAJAAiAB4A
GwAZABkAGQAYABcAFgAUABMAEgAQABAADAALAAwADAALAAgABQAEAAMAAQACAAEA///+
//z/+//7//v/+v/5//j/9//5//r/+v/7//v/+v/4//f/9v/1//X/9f/3//j/+f/3//T/
9//2//X/9P/0//P/8//1//X/9f/1//X/9f/1//X/9//0//T/9v/0//T/9P/1//X/9f/0
//T/8v/y//P/8//2//f/+P/5//X/9f/1//X/9P/z//P/9f/3//f/9f/1//T/9P/0//P/
9f/2//f/+f/2//X/9P/z//P/8//0//T/9v/2//T/9P/y//P/8//1//b/9f/2//f/9v/2
//b/9f/z//P/9P/1//b/9f/0//X/9P/1//X/8//z//X/9f/1//r/+P/0//L/8v/y//L/
8v/z//T/9f/1//P/8v/x//L/9P/1//j/+f/5//n/+f/5//f/9//3//f/+v/8////AAD+
//7//P/8//r/+//7//z//v/+/////////wAAAgAEAAYABgADAAEA///+//v/+f/6//j/
9f/2//T/9P/0//T/8//y//L/8f/y//X/9v/2//X/9P/z//H/8//z//T/9P/v/+r/7P/y
//P/8//z//L/7//u/+//7P/o/+T/4v/k/+n/6//1/wkAGQAjADYATABcAGgAdgCCAIAA
eABrAFQAOwAiAAsA9v/o/+D/2P/R/9D/0v/R/9H/0v/Y/9//5P/l/+j/7P/u/+z/6v/q
/+z/7P/u/+//8P/x//T/9P/z//P/8//z//T/9P/0//X/9P/y//L/8v/y//H/8v/z//b/
9//1//T/9P/0//P/8//z//P/9f/1//X/9v/2//X/9f/2//v//P/8//z/+v/6//r/+//5
//r/+v/6//z//f/9//3//P/7//v/+v///wAAAwAEAAMAAQAAAAAA//8BAAIAAgAFAAgA
CQAJAAcABwAJAAsADwASABQAFQAUABUAFQAVABgAGwAdAB8AIAAgACEAIQAhACEAIQAi
ACAAIAAgACAAIgAiACIAIgAkACIAIQAhACIAIQAfAB0AGQAWABQAEgATABQAEQARAA4A
DAAJAAQABgAGAAYABQAEAAMAAQAAAP3/+//6//n/+v/7//z//f/5//j/9v/1//f/+P/4
//n/+v/5//n/+f/5//j/9//z//X/+f/5//n/+P/4//f/9//1//X/9f/1//b/9//4//n/
+P/0//P/9P/1//b/9//5//b/9f/z//L/9f/2//j/+f/3//f/9//3//P/8//z//P/9f/1
//b/+f/5//n/9//3//b/9v/2//X/9P/0//T/9f/3//f/9//3//f/9//4//j/9f/0//H/
8P/z//X/9v/5//f/9f/1//X/+P/4//j/9//3//f/+P/5//n/9//1//X/9P/1//X/8//0
//f/+P/5//n/+P/3//X/9//4//z/+//6//n/+P/2//b/9v/1//T/9P/0//b/+P/5//z/
/f/7//v/+//7//z//f/+////+//6//r/+P/7//7///8CAP/////+//7//v/+////////
/wAAAgAEAAUABAAAAP3/AAAAAP7//f/7//j/9P/0//L/8v/y//L/9P/0//X/9f/z//X/
9f/0//b/9v/2//X/9f/1//b/9v/z//D/9P/2//X/8//x//D/7//u//P/7v/o/+b/6P/s
//P//f8FAAkAFwAvAEgAWABiAG4AcgByAHAAZABTAEAAKwAQAP//8P/g/9b/0v/R/9L/
1v/X/9n/3P/g/+X/6P/n/+T/5v/q/+7/8v/0//j/+v/5//f/9f/z//T/9P/z//P/9f/1
//b/9v/1//f/9//2//f/+P/5//n/9//3//n/+f/3//b/9v/2//f/9//3//f/+P/5//r/
/P/+//3//f/+////AAAAAAAA/P/8//z//f/9//7//v/+//z//f/9//3/AAABAAMABAAE
AAIAAgAAAAIAAQABAAIABAAHAAkACgAKAAwADAALAA4ADwASABUAFgAWABUAEwAUABcA
GQAbABsAHQAeAB8AHgAeAB8AHwAiACMAJAAmACUAJAAjACIAJAAkACQAJAAiACAAHwAf
ACAAHwAdABsAGgAYABcAFgAVABQADwANAAwADAALAAgABgAGAAYABQACAAEA///+//7/
//8BAAMAAAD9//r/9//4//r/+//9//7//v/9//3/+//5//j/9//5//r/+//5//j/+//6
//n/+v/8//3////8//v/+v/5//r/+//8//3//P/4//f/+P/2//b/9v/3//j/+f/5//r/
/P/8//3//f/6//n/+P/3//n/+//9/////f/7//r/+//9//3/+//7//7//v/+//3//P/8
//z//f////////////3/+//6//j/+v/8//z//v/8//3//f///////f/9//3//v/+//7/
/f/8//v/+//7//z/+//6//v//v///////f/6//v/+v/5//7/AAD+//3//P/8//z//P/8
////AAABAAEA/f/8//v//P/9//3//////wAAAQACAAMAAQABAAEAAQD//wAAAgACAAAA
AAD+//7/AAABAAEAAgAEAAQABQAFAAUABgAIAAoACgAKAAcABQAEAAIA/v/7//z/+v/3
//j/+v/6//r/+v/4//j/+f/5//f/+f/5//j/+P/4//j/9//3//f/+P/4//v/+v/4//T/
8//3//n/+P/1//D/8f/w/+z/6v/o/+r/8f/9/wkAFwApADsARgBWAGYAcAByAHAAaABc
AEsANgAfAAwA+f/m/+D/4v/e/9f/1v/U/9f/3//i/+L/6//0//f/8v/w//T/9P/z//L/
8//y//X/9//5//v/+//6//j/9//4//n/+//8//3///////7//f/8//v/+f/7//v//f/9
//3//P/8//z//f/9//3//f/9//3//f/+//v/+f/4//j//v8AAAEAAgAAAAAAAAABAAEA
AgACAAIAAgADAAMAAwADAAMABAAEAAQABAAGAAYABwAHAAgACgAJAAsADAAMAA4AEAAQ
AA8ADAALAAwADQAUABgAGwAdABoAGwAbABsAGwAdAB4AHwAjACQAJgAnACUAJQAlACYA
KAAoACgAKAAmACYAJgAmACYAJAAjACMAJAAjACEAHwAbABgAFgAUABUAFgATABMADwAO
AAwACAAIAAgACAAHAAgABwAFAAQAAAD///////8CAAMABAAFAAIAAgABAAEAAAD+//v/
+f/8/w==
         </WaveFormData>
      </LeadData>
      <LeadData>
         <LeadByteCountTotal>10000</LeadByteCountTotal>
         <LeadTimeOffset>0</LeadTimeOffset>
         <LeadSampleCountTotal>5000</LeadSampleCountTotal>
         <LeadAmplitudeUnitsPerBit>4.88</LeadAmplitudeUnitsPerBit>
         <LeadAmplitudeUnits>��V</LeadAmplitudeUnits>
         <LeadHighLimit>2147483647</LeadHighLimit>
         <LeadLowLimit>268435456</LeadLowLimit>
         <LeadID>II</LeadID>
         <LeadOffsetFirstSample>0</LeadOffsetFirstSample>
         <FirstSampleBaseline>0</FirstSampleBaseline>
         <LeadSampleSize>2</LeadSampleSize>
         <LeadOff>FALSE</LeadOff>
         <BaselineSway>FALSE</BaselineSway>
         <ExcessiveACNoise>FALSE</ExcessiveACNoise>
         <MuscleNoise>FALSE</MuscleNoise>
         <LeadDataCRC32>1106194552</LeadDataCRC32>
         <WaveFormData>
BwAGAAMA///4//T/8P/x//T/9P/1//j/+P/0//P/8v/x//D/8P/v//H/8v/z//L/7//u
/+3/7P/r/+3/7//1//n/8v/q/+L/3P/c/9n/2f/h/+v/9v8HABgAKQA3AEgAZwCRALMA
zgDeAMkAlABpAFIAPwAqABYACQABAPj/6f/c/9z/4v/q//D/+f8DAAcABwADAAIA+//1
//P/9v/3//f/9v/0//H/7//s/+v/7P/t/+//8f/x//D/7//u/+3/7P/s/+v/8P/z//L/
8//u/+z/6//q/+3/7f/v//D/9P/1//T/9f/x/+7/7f/v//P/8//0//T/8v/y//H/8P/w
//L/8//0//f/9//2//X/9P/0//P/8//4//j/+P/3//r//P/9//z//P/8//7/AAABAAIA
AwAEAAIAAQABAAEABgAHAAkACQAJAAsADAAMAAwADQAQABAAFgAbAB8AIgAgAB4AHgAg
ACMAJgAnACgAJwAmACUAJAAlACYAKQAqACwALgAuAC8AKAAmACQAIQAkACQAJAAlACEA
HAAYABYAEwARAA8ACgAMAA8AEQARAAoABwAFAAIABQAGAAcABwABAP7//P/6//z//P/9
//3/AgADAAAAAAD8//j/9v/0//j/+/////7//P/7//v/+f/4//n/+P/4//v//P/8//z/
+f/2//f/+v/5//n/+f/4//r/+P/3//f/9//3//X/8//2//v//P////z/+f/3//b/9//4
//n/+//9//v/+//+//3//P/8//v///////7//v/4//j/+f/6//3//v///wAA/f/6//n/
+P/3//n/+P/4//z//f///////f/7//r/+P/8//v//P/8//r/9//3//f/+//7//v/+/8A
AAAA/v/7//j/9//5//j//P8AAAIAAQAAAP///v/7//r/+f/4//z///8BAAcABQAGAAUA
BgAKAAwADQAMABAAEQARABIAEAAPAA0ADAAPABIAFQAYABQADwALAAkADAAOABAAEAAP
ABIAEAAOAAcABgAEAAQACAAJAAsADAAHAAEA+//2//X/9//3//b/9v/4//j/9P/x//D/
8P/w//P/9f/4//r/9//0//H/8P/u/+7/8f/1//f/9//3//D/5P/i/+j/6v/n/+X/5//v
//r/BQAUACsAPQBUAHUAmQC5ANAA3ADJAJAAXwBOAEkAOgAiAAsA/f/w/+H/2P/a/+b/
8v8CAA0AEwARAAkAAQD+//3/+//5//j/+v/7//v/+v/0//H/7f/r/+7/8f/1//n/9P/y
//D/7v/u/+7/7//v//T/9//2//f/9P/y//H/8P/y//P/9v/4//b/9f/y//H/8f/w//H/
9f/6//v//f/+//r/+P/1//L/9f/4//r//P/8//v/+f/3//f/+P/4//n///8AAAEAAQD9
//z/+v/2//v//v8DAAgABwAGAAUABAADAAMABAAFAAkACwAOAA8ADgAPAA8ADgASABUA
GgAcABwAHQAdABwAHAAcAB4AIgAnACoAKwAsACkAKAAnACYAKgAsADAAMgAvAC4AKwAp
ACgAKAAoACcAKAAoACgAKQAkAB4AGQAWABYAFwAYABYAEwATABIADwALAAkACAAGAAoA
CgAKAAkABAAAAP3/+v/+/wAAAwAFAAUABQABAAAA/P/6//r/+v/+/wEABQAEAAEA/f/6
//X/+f/9////AgAAAP7/+//4//r/+P/6//7//v///wAAAAD+//r/9//1//r//f/+////
/v////z/+//4//f/9//4//z//v8AAAMA///7//n/+v/7//z//v///wAA///9//z/+P/4
//n/+v/9//7///8AAP3/+v/5//j/+////wAAAgAAAP/////9//z/+//7//r/AAD//wAA
AAD9//n/+P/3//v/+//7//v//v/+//z/+f/4//f/+f/4//r//P///wEA/v/6//f/9f/1
//r//v8DAAQAAAD+//z/+v/6//r/+v/6//z///8BAAcABgAGAAQABAAKAAwADQAMAA4A
DQALAAoADQAPABAAEgASABIAEgASAA0ABwACAP//AwAIAA0AEAAPABAADAAIAAUABgAG
AAgACgAJAAkACAADAP3/9//y//L/9f/2//b/9f/2//X/8P/x//D/8P/w//P/8//0//T/
8f/s/+f/5P/s/+7/8//1//P/6//l/+T/5P/m/+r/6v/n/+P/5//l/+b/7/8CABkANwBO
AF8AewCZAK4AwADFAKYAcQBOAEUAPAAiAAUA8//m/9X/zP/Q/97/7P/2////BQADAPv/
9f/0//X/+//9//z/+f/3//T/8P/t/+v/6P/n/+r/7f/x//X/8f/u/+v/6P/q/+z/7//x
//D/8f/u/+3/6//q/+r/6v/u/+//8v/0//D/7f/o/+X/5//o/+v/8f/x//H/8v/y//L/
8v/x//D/8f/0//b/+P/1//P/8P/t//D/8v/z//X/+P/4//j/9//1//T/8v/u//T/9v/6
//7//P/6//j/9v/3//n//P///wIAAwAFAAUABAAFAAUABAAJAA0AEwAWABMAEwASABAA
FAAWABoAIAAgACAAHgAcABwAHAAcABwAIAAiACYAKAAmACQAIAAdAB0AIAAjACUAJAAi
ACAAHwAZABQAEAAOABEAEwAVABQAEQAPAAwABwAEAAMAAwACAAQABAAEAAMA/f/6//j/
9v/5//z/AAADAAEA///5//b/9v/2//j/+v/4//n/+//4//f/9f/0//H/9P/3//j/+v/4
//b/8//w//L/8v/2//z/9//3//f/9v/z//D/7v/t//H/9f/3//n/+P/5//b/9f/2//X/
9f/2//b/9v/2//f/9v/z//L/9P/3//j/+v/7//v/+f/2//T/8f/y//T/9v/6//r/+v/6
//f/9P/z//L/8//3//j/+v/5//f/9v/z//b/9//5//r//P/5//j/9v/2//P/8//z//j/
+f/6//v/+//4//P/7f/w//P/+f/8//n/+P/4//f/8//w/+7/7f/0//j/+/////r/+P/1
//D/8v/2//j/9v/2//b/9v/1//T/8//y//X/+f/8/wMAAgACAAAAAAAFAAYABgAEAAkA
CQAIAAgACQAJAAgACAALAAwADQAOAAoABwAFAAUABAAGAAgACAAKAA4ADQAMAAQAAgD/
//7/AQABAAIAAgAAAP3/+v/4//P/9f/1//T/9P/2//b/8v/v/+7/7v/u/+//7//w//D/
8v/w/+7/7v/m/+j/6//z//n/+f/z/+z/6v/k/+D/4P/h/93/4f/t//b//f8MABkAJwA4
AFMAcwCXALQAyADJAKIAZwBEAD0AMgAeABEAAwD0/+P/1P/S/9r/5v/w//v/AQAHAAcA
AwD4//H/7//x//T/9f/3//j/+P/0//H/7f/r/+7/7//x//P/7//u/+3/7P/q/+r/6//r
//D/8//y//P/8P/u/+3/7P/v/+//8f/y//X/9f/z//P/7//s/+v/7f/y//P/9f/2//X/
9P/y//D/8v/0//X/9v/5//n/+P/3//X/9P/y//H/9//6//3////8//r/9//y//b/9v/4
//r//f/+////AAD9//3//v///wUABwAKAAsACgALAAsACgALAA0AEQASABEAEwAUABQA
FAAUABYAGgAeACIAJAAmACMAIgAhACAAIwAkACcAKAAoACgAJgAlACAAIAAgAB8AIAAg
ACAAIQAeABoAFwAWABMAEwATABAAEAARABEADwAJAAUAAgD+/wQABgAIAAkABAAAAP3/
+v/6//r/+//7/wAAAQD+//7/+f/2//X/9P/3//n//P/6//j/9//3//X/9f/3//f/+P/6
//z//f/+//n/9P/z//T/9P/1//b/9v/2//T/8//z//X/9//3//f/+P/7//r/+//3//X/
9P/0//j/+v/8/////P/3//T/9P/1//b/+P/5//z//f/9//7/+P/2//X/9P/6//z//v8A
APv/+P/3//b/9P/3//f/+P/5//n/+v/5//j/9//3//b/+//7//3//v/7//f/9v/1//X/
9f/1//X/+f/6//n/9//1//P/9P/y//f/+v/+/wEA/P/4//X/8//3//j/+P/5//v//P/6
//j/9v/0//T/9P/0//T/9v/5//v/AQAAAAIAAgAEAAoADAANAAwACwAJAAYABAAJAAsA
DAAOAA4ADgAOAA4ACwAHAAQAAwAJAA4AEwAWABIAEgANAAgABAAEAAMABAACAAEAAQAA
AP3/+f/1//L/8//3//n/+v/3//b/8//s/+z/7P/t/+7/8v/z//X/9v/z/+7/6f/m//L/
9v/1//P/7//n/+X/5P/k/+b/6P/q/+n/4f/f/+H/6P/1/wYAHwA3AEoAXwCBAKMAuADK
AM8AqgB3AGAAWQBGACQACQD5/+j/2f/S/9j/5P/w//j///8BAAEA/f/5//b/+/////3/
+v/3//X/8v/u/+3/7f/s/+3/8P/x//P/9f/x/+7/6//o/+v/7P/u/+//8P/x/+7/7f/r
/+r/6v/q/+3/7//z//b/9P/x/+z/6f/s/+z/7v/z//P/8f/w/+7/8P/w/+//7v/v//L/
9P/2//T/8//x/+//8v/2//n//f/7//j/9f/x//P/9P/0//L/9//4//v//v/8//r/+P/2
//r///8FAAsACgAJAAkABwAEAAUABQAEAAoADwAWABoAFwAVABIADgAUABYAGgAgACAA
IgAiACIAHwAeAB0AHAAgACQAKgAuACsAKAAjAB8AHwAgACEAIQAhACAAHwAfABkAFAAQ
AA4AEAATABYAFgAQAA0ACQADAAIAAQABAAAABAAEAAQAAwACAAAA///+/wAAAAABAAEA
/v/7//T/8P/x//L/9f/4//b/9//5//b/9f/z//L/7//y//f/+v/+//n/9v/y/+7/8v/y
//b//P/4//f/9v/0//T/8v/x//H/9v/5//r/+//3//f/8//x//P/9f/4//z/+f/4//f/
9//2//P/8v/0//j/+v/9/////P/5//X/8v/y//T/9//6//r/+v/6//r/9v/0//T/9P/2
//v//f8AAP3/+f/2//H/8//1//j/+v/9//v/+//6//j/9f/1//X/+P/5//r/+//8//r/
9v/x//T/9f/5//r/+P/4//n/+f/0//L/7//x//j/+f/6//v//P/4//b/9P/y//T/9//5
////AgAEAAQABgAJAAoACgAIAA0ADQAMAAwADAALAAkACAAMAA4AEAASAA0ACQAGAAUA
CQAMAA8AEAAQABIADwAMAAYABAABAAAAAgABAAEAAAD7//f/8//w//D/8//0//T/8v/0
//T/8P/s/+r/6f/o/+3/7//y//T/8f/u/+v/6v/o/+j/7f/1//f/8f/t/+r/6P/m/+L/
4P/h/+X/5//p//L/AQASACMANQBIAGUAiQCtAMgA2gDJAJIAWQBEAD0ALAAUAAEA+//u
/9v/zv/S/9z/6P/4/wMABwAJAAcA///6//f/9f/z//L/8//z//L/8P/t/+v/6P/n/+n/
6//u//H/7v/s/+r/6P/p/+r/7P/t/+//8f/v/+//7P/q/+n/6P/r/+v/7f/u//H/8f/v
/+//7f/q/+n/6//v//H/9P/2//T/8v/v/+z/7f/w//L/9P/0//P/8f/v/+//8P/w//H/
9f/2//f/9//2//b/9f/y//X/9v/5//z/+v/6//r/+v/4//n/+//9/wEAAwAGAAcABAAF
AAUABAAGAAkADgAQAA8AEQASABIAFgAWABgAHAAhACQAJQAmACIAIAAeABwAHgAgACQA
JgAoACgAJgAlAB8AHgAdABsAHAAcABwAHQAYABQAEQAQABAAEQASABAADAALAAkABQAB
AP///v/8/wAAAgAEAAUA///8//r/+P/6//r/+//7//3//f/5//j/9v/0//T/9P/2//n/
/f/8//r/9//1//H/8//1//X/9v/3//j/+P/4//b/8v/y//T/8//1//f/+P/0//D/7f/r
/+//8//1//f/9v/3//T/8//y//H/8f/y//T/9v/4//v/+P/z//D/8P/y//T/9//5//r/
+f/3//b/8P/w//H/8v/2//j/+v/8//n/9v/1//T/9f/5//r//P/6//n/+f/3//T/8//z
//L/+P/3//j/+P/2//P/8//z//f/9//3//f/+P/4//b/8//x//H/9P/0//X/9v/4//n/
9//0//L/8f/x//r//P/+//v/+v/5//j/9//2//X/9P/4//v//f8DAAAAAAD+//7/BQAI
AAoACgALAAsACgAKAAoACwALAAwADQAOAA8AEAALAAUAAAD9/wIABgAKAAwADQAQAA4A
DAAEAAIA///+/wEAAwAGAAgAAQD7//X/8P/v//P/9f/2//T/9v/2//L/8P/u/+3/7P/w
//H/8//0//H/7v/r/+r/6v/s/+//8//1//H/7f/u/+r/5v/i/+T/5f/l/+f/6//0/wMA
EgAhADMARgBnAIsAqQC+AM4AwQCMAFUAPgA7AC4AFgABAPP/4v/V/87/0v/i//D/+P8B
AAkABwABAPv/+P/3//f/9//2//b/9//3//b/8f/v/+z/6//t/+//8v/1//H/8P/v/+7/
7v/u/+//7//z//X/8//z/+7/7P/r/+r/7f/v//P/9v/2//X/8v/x/+7/7P/s/+//9P/1
//f/+P/2//T/8f/u/+//8v/0//b/+f/5//j/9//3//j/+P/5//7//v/+//3/+//6//j/
9P/6//z/AAAEAAIAAAD+//z/+v/7//3///8FAAcACgALAAkACQAIAAYADAARABgAHAAZ
ABkAGAAWABkAGgAdACIAJgAoACgAKAAlACQAIwAiACUAJgApACoAKQAoACUAIwAhACIA
IwAjACQAJAAkACUAHgAYABMAEAASABUAGAAYABMAEQAOAAkACAAHAAcABgAJAAoACwAL
AAYAAgD///z///8AAAIAAwAEAAMA/v/8//v/+v/7//z///8BAAQAAgD///v/+P/z//f/
+//9/wAA/f/8//r/+P/3//T/9f/4//n/+//9//7//P/4//X/8//3//v//f////z//f/6
//n/+v/5//n/+v/7//z//f////z/+f/4//r/+//8//7///8BAAEAAAAAAPv/+v/6//r/
/f/+////AAD8//j/9v/0//j//f///wIAAAD9//v/9//4//n/+//8/wEA//////7/+//3
//b/9f/7//3///8BAAMAAgD///v/+v/5//v/+v/8//7/AQADAPj/9P/1//b/9//4//z/
/v8AAAIA/v/9//v//f8BAAYACQAOAA4ADgANAAoADQANAAwADAARABMAFAAWABMAEAAN
AAoACwAJAAgACQAIAAoADAAMAA0AEAAOAAwACQAKAAoADAAJAAUAAgD+//3/+//5//j/
9//5//n/+P/2//b/9P/u//D/8v/1//j/9P/x/+//7P/v/+7/7f/u//T/9P/1/+v/5//r
//H/9v/4//D/6P/k/+H/1//T/9//9v8JAB4ANQBHAFQAbQCJAKUAvgDOALUAgABZAEoA
PwAmAAgA8//r/+r/4//e/+T/7P/s/+7/9f/3//f//f8DAAQAAQD9//n/9P/w/+//7f/q
/+3/7//w//P/8P/v/+//7//v/+7/7f/s/+3/7v/w//H/7//v/+v/6f/q/+z/7//y/+7/
6//q/+j/7f/v/+//8f/y//D/8P/z//H/7//u/+z/7//y//T/9v/0//T/8//y//H/8f/w
/+//8v/2//n//f/8//j/9P/v//T/+P/7//z/+//4//f/9v/3//j/+f/6//7/AQAFAAkA
CAAFAAMA//8EAAkADQAQAA4ADwASABIAEwAVABYAFgAbABwAHwAkACIAIgAgAB4AIwAm
ACkALAAqACgAKAAmACgAKAAmACUAIwAkACUAJQAiAB4AGgAXABgAGAAZABwAGAAXABYA
EgAPAA8ADgALAAkABwAGAAQAAgAAAP7/+//9//7/AAACAAAA/v/9//v///////v/+v/7
//r/+//8//f/9f/0/+7/8v/1//n/+//4//n/+P/4//r/+v/5//j/+P/2//j//P/1//P/
8f/u//P/9P/2//n/+f/5//f/9f/3//n/9//3//n/+f/6//z/+f/2//P/8f/2//f/+v8A
AP3/+v/4//X/+P/5//n/+v/4//j/+f/6//n/+P/3//b/9v/2//j/+v/3//n/+P/4//n/
+f/6//n/+f/5//r/+v/5//X/8//w//X/9f/4//v/+f/3//X/8//2//b/9P/x//T/9f/5
//r/9P/w//T/9v/4//r/+v/6//r/+v/2//X/8//1//r/AAAEAAoACwAKAAgABAAIAAkA
CQAKAA4ADwAPABAADQAKAAcABAAIAAkACwAPAAsACgAJAAYABwAKAAgABgADAAQABAAG
AAIA///9//r/+//5//f/9v/x//H/7//s/+z/7v/u/+r/6//s/+7/8P/u/+v/6f/m/+v/
7P/t//D/7v/o/+X/5//j/+P/6f/u/+r/5v/o/+L/1//T/9f/3//w/wcAHAAtAD0AUABl
AIEApQDEANYAyQCYAGcAUABFAC4AEAD5/+//6v/j/9z/3v/i/+T/6v/z//f/+//9//3/
AAD///f/8//y/+7/7f/r/+j/6v/r/+v/7f/r/+n/6P/n/+j/6P/o/+j/6v/q/+v/6//p
/+n/5f/j/+b/6P/r/+7/6//p/+n/6P/s/+3/7P/t/+z/6v/q/+3/7f/r/+r/6P/t//D/
8v/0//H/8P/u/+z/7//x//L/8//x//L/8v/z//T/8v/w/+3/8f/0//b/9v/1//T/9f/2
//f/+P/5//r//P/9////AQABAP///v/7////BQAKAA4ADAALAAwACgANABEAFAAWABoA
GgAcACAAHgAeABwAGgAfACIAJQAoACYAJAAkACIAJQAmACUAJQAkACQAJAAjAB8AHAAZ
ABcAGAAWABUAFgASAA8ADAAGAAkACwAMAAsACQAHAAYABAACAAAA/v/7//v//P/+/wAA
/f/6//j/9f/6//v/+P/4//n/+P/5//r/9v/1//X/8P/1//f/+v/7//j/9//0//L/8//0
//T/9P/2//T/9v/6//X/8//x/+7/8f/y//T/9//1//X/8//x//P/9//3//n/9//1//T/
9P/z//L/8f/x//P/8//1//r/+P/2//X/8//4//n/+f/6//n/+v/8//7//f/6//f/9P/2
//b/+P/6//b/9//1//T/9//3//j/9//4//n/+//8//v/9//1//L/9f/1//j/+//6//f/
9P/x//b/+P/4//f/9//3//r/+v/w/+7/8v/0//b/+P/6//r/+v/6//f/9//2//n//v8C
AAQACAAIAAgABwAEAAgACQAJAAoADgAPAA8AEAAOAAwACgAIAAoACQAJAAsACgAKAAoA
CAALAA4ADAAKAAgACAAHAAgABAABAP///P/9//v/+f/4//L/8//y//D/7v/w//D/7P/u
/+7/7//w/+7/7f/t/+z/8P/w//D/8v/q/+r/6f/p/+v/7f/t/+7/8v/w/+b/3v/d/9v/
2f/f//D/BQAYACkANQA+AFUAeQCZALgA1ADTAKYAaQBEADkAKAAQAPv/8f/o/+P/4P/c
/+L/5P/q//X///8DAAcACQAEAP3/9f/x/+7/7v/v/+//7v/u/+3/6//r/+j/5//n/+f/
6v/s/+7/8P/v/+7/7v/t/+7/7//s/+v/7f/u//D/8v/w/+3/7P/q/+7/7//u/+//7f/q
/+n/6//r/+v/7P/s//D/8v/z//T/8P/w/+//7v/y//P/8//z//H/8v/y//P/9v/2//b/
9f/2//j/+f/4//b/9P/0//T/+f/8////AgAAAP///////wEAAQACAAEAAwAHAAoADAAK
AAkACgAIAAwAEQAVABgAGQAYABkAHAAcAB4AHgAeACAAIgAkACYAIwAiACMAIgAlACYA
JQAlACEAIAAfAB0AGwAaABkAGQAaABgAFwAYABUAEwARAAwADQAPABAADwAKAAcABQAC
AAMAAgABAP//AAAAAAEAAgAAAP7//f/7/wAAAQD+//7/+//4//f/9v/2//f/+f/2//j/
+f/7//v/+P/3//T/8v/0//b/9//4//b/9P/2//r/9f/1//X/9P/4//j/+f/7//j/9//0
//H/8//3//f/+f/4//f/9//4//X/9P/z//P/9v/1//b/+v/3//b/9v/1//n/+f/4//j/
9v/4//v//v/8//r/+P/2//j/+P/6//z/+f/5//b/9P/2//f/+f/5//n/+f/6//r/+v/3
//b/9P/4//f/+f/7//r/9//0//H/+P/6//r/+f/4//f/+f/4//D/8P/1//r//P/8//z/
/P/6//j/9v/0//b/+f/7/wEAAAACAAIABAAFAAYABgAEAAgACQAJAAoACgALAAsADAAP
ABAAEQASAA4ACQAFAAMAAwAEAAUABAAIAA4ADwAQAAcABAAAAP7/AgADAAUABgACAP3/
+P/0/+//8f/x//D/8f/0//X/8v/w/+7/7f/s/+7/7//x//L/8f/u/+v/6v/i/+D/6f/1
//v/+//3//D/6P/k/+T/4v/h/+H/4//n/+7/9/8CABMAJQA0AEcAZwCJAKYAvADHALIA
eQBKADUALgAgAA8A///w/+P/1P/M/9D/2v/m//P///8DAAUAAwD8//X/8//x//T/8//z
//L/8P/t/+v/6P/n/+z/7//z//f/8//y//H/8P/u/+z/6//p/+7/8f/w//H/7f/q/+j/
5v/o/+n/7P/u/+//7//t/+3/7P/q/+r/7f/y//P/9f/2//P/8P/s/+j/6//u//D/8v/0
//X/9f/1//L/8v/x//H/9//4//n/+f/4//j/9//0//b/9v/4//r/+v/6//r/+v/5//n/
+v/7/wAAAwAHAAkABgAHAAcABgAHAAkADQAOABIAFQAXABgAFgAUABQAFgAbAB4AHwAg
AB0AHAAbABoAHAAeACIAJAAlACYAJQAlACAAHgAcABkAHQAeAB8AIQAdABgAFAASAA8A
DwAPAAwADgAPAA8ADQAGAAMAAQD+/wEAAgADAAMA/v/8//v/+v/5//j/+P/3//z//f/6
//r/9f/y//H/8P/y//X/+f/4//f/9f/0//H/8f/z//P/9P/1//b/9v/2//T/8P/w//L/
8v/1//j/+v/2//L/7//t/+//8f/x//H/8v/1//T/9f/x/+//7v/u//D/8v/0//f/9v/z
//L/9P/0//T/9f/1//n/+f/4//j/8f/w//D/8P/1//b/9//4//X/8v/x//D/7v/x//H/
8v/1//X/9v/1//P/8f/w/+7/8//z//X/9v/1//H/8P/v//H/8f/x//H/9v/2//T/8f/v
/+//8v/y//P/9P/2//f/9v/0//L/8v/y//L/8v/z//T/9f/2//T/8//x//P/+f/+/wEA
BgAGAAYABQACAAIAAQD///7/BAAHAAkADAAKAAgABgAEAAQAAwADAAUABAAGAAgACAAH
AAgABAAAAP7/AAABAAQAAQD9//r/9v/3//X/8//y/+3/7//v/+7/6//s/+v/5v/p/+r/
7P/u/+z/6f/n/+T/5//o/+n/7P/y//D/6//j/9//3//j/+j/6v/u/+7/5P/X/8//zf/V
/+T//f8UACMAMQBEAF0AeQCRAKoAwAC5AI4AXQBGAEEALAAMAPX/6//k/93/2v/e/+b/
7P/u//H/9f/3//f/+f/6//f/9f/x/+7/7P/r/+n/5v/n/+n/6v/t/+v/6f/o/+f/5v/m
/+b/5v/n/+j/6v/r/+v/6//n/+X/5//o/+r/7P/r/+n/6f/o/+n/6f/n/+f/6P/o/+r/
7//u/+v/6f/m/+n/7P/u//D/7P/s/+v/6v/s/+3/7f/t//D/8v/z//X/9P/y//D/7f/x
//T/9v/2//T/8v/y//L/8//0//X/9v/5//v//v8BAAEA///+//v//f8BAAQABgAEAAUA
CAAIAAsADQAOAA4AEQASABUAGgAaABoAGAAWABkAHAAfACIAIQAgACEAIAAeAB4AHAAb
ABwAHgAgACEAHAAYABQAEQATABQAFgAaABQAEQAOAAgABwAHAAYAAwACAAEAAQAAAP//
/P/5//X/9f/2//j/+v/5//j/+P/3//j/9//y//D/8v/y//T/9v/x/+//7v/o/+3/7//y
//P/8v/z//L/8v/x//D/7v/s/+//7v/x//b/8P/t/+r/5v/q/+r/6//t/+7/7//u/+3/
8P/z//L/8//0//P/8//0//H/7v/r/+n/7P/t//D/9v/0//L/8f/v//H/8f/w//D/8P/y
//X/+P/2//L/7v/q/+3/7v/x//T/8//1//T/9P/z//H/8P/t//H/8//2//j/9v/x/+7/
6v/t/+3/8P/z//L/8f/w/+//8v/y//D/7f/u/+//8//0/+z/8P/v/+3/7v/x//L/8//0
//H/8P/v/+7/8f/z//T/+f/8//7//v8AAP///v/8//j/AQAFAAgADAAKAAkABwAGAAgA
CAAIAAgACAAFAAMAAwAAAAAAAAD+/wIACAAJAAoAAQD+//r/+P/6//n/+f/4//b/8//w
/+7/6P/p/+j/5v/o/+z/7v/s/+n/5v/k/+L/5v/n/+n/6v/r/+r/6f/q/+L/4v/j/+X/
5//p/+n/6P/i/9z/2v/Y/9P/1f/Z/9//7v8BAA4AGwAvAEgAZwCNALEA0ADeAMcAigBV
AD4AMwAkABIAAQD3/+7/4//Y/9T/2P/g/+z/+///////AQABAPr/8f/t/+v/6P/p/+n/
6P/m/+f/5//m/+f/5f/l/+b/5//n/+j/6f/q/+j/5v/l/+P/5v/p/+j/6f/p/+j/6P/o
/+j/5//o/+j/7P/t/+z/7f/q/+b/5P/l/+n/6f/q/+r/7P/s/+v/6v/q/+z/7f/u//L/
8//z//P/7//u/+z/6//y//T/9v/3//b/9v/1//L/8v/y//T/9v/4//r//P/+//v/+f/4
//f/+//9/wAAAQACAAUABwAIAAYABwAKAAoADgATABcAGgAXABQAEwAUABgAHAAeACAA
HwAeAB0AHAAcABwAHgAeACIAJAAkACUAIAAeABwAGQAaABoAGgAbABgAFAARABAADgAN
AAwACAALAA0ADgANAAUAAQD+//r//f/+///////8//r/+f/4//b/9v/3//f/+//7//f/
9v/u/w==
         </WaveFormData>
      </LeadData>
      <LeadData>
         <LeadByteCountTotal>10000</LeadByteCountTotal>
         <LeadTimeOffset>0</LeadTimeOffset>
         <LeadSampleCountTotal>5000</LeadSampleCountTotal>
         <LeadAmplitudeUnitsPerBit>4.88</LeadAmplitudeUnitsPerBit>
         <LeadAmplitudeUnits>��V</LeadAmplitudeUnits>
         <LeadHighLimit>2147483647</LeadHighLimit>
         <LeadLowLimit>268435456</LeadLowLimit>
         <LeadID>V1</LeadID>
         <LeadOffsetFirstSample>0</LeadOffsetFirstSample>
         <FirstSampleBaseline>0</FirstSampleBaseline>
         <LeadSampleSize>2</LeadSampleSize>
         <LeadOff>FALSE</LeadOff>
         <BaselineSway>FALSE</BaselineSway>
         <ExcessiveACNoise>FALSE</ExcessiveACNoise>
         <MuscleNoise>FALSE</MuscleNoise>
         <LeadDataCRC32>3795371130</LeadDataCRC32>
         <WaveFormData>
AwADAAUACQAOABAAEQARABIAEgASABMAEgAQAA4ADQATABIAEwARABAAEAARABEAFQAW
ABYAFgAWABUAEwAVABYAGQAfACUALwA8AEUASwBPAFIATgBEAD8ANgAmAAYA3f+0/5H/
cP9Z/1v/a/92/3r/fv+G/5X/qP+5/8L/zP/e/+3/8v/x/+n/4P/a/93/5v/y////CwAQ
ABYAGAAXABYAGAAXABcAGgAaABoAHAAeACAAIQAfAB0AHAAcACAAIQAiACIAHgAcABsA
GQAbAB4AHwAfACAAIAAhACIAIAAdABsAGgAcACAAIAAiAB4AHQAbABoAGQAZABoAGgAc
AB0AHgAdABoAGQAYABkAHAAdAB4AHwAaABoAGgAZABcAGAAYABgAGQAaABoAGgAWABUA
FAASABEAEgATABMAEAAOAA0ADAALAAoACQAGAAYABAAEAAIAAAD8//j/9//6//r/+v/5
//P/8v/y//L/8P/x//P/8f/z//H/7f/r/+3/7v/w//T/+P/7//3//f/8//z//f///wQA
BwAKAAwADgAPAA8AEAARABEAFAAVABYAGAAYABUAFQAVABgAGgAbABwAHAAcABsAGgAb
ABwAFwAaABkAGQAdAB8AHQAaABgAGQAbAB0AHAAbABoAGQAeABsAGgAdABsAGwAZABkA
HgAfABwAGgAbABsAGwAbABsAHAAdAB0AHQAaAB4AIwAgAB0AGgAZAB0AHgAdAB8AHwAe
ABwAGwAaABsAGwAbABoAGwAcABwAGQAYABkAGAAaABsAGgAcABwAGwAaABgAFwAXABgA
FwAWABYAGAAaABcAFgAWABYAGQAaABkAFwAUABQAFQAXABgAGAAYABcAFgAVABYAGAAW
ABcAFQAVABgAGAAWABUAGwAVABIAEgASABIAEgAUABYAGQAbABkAFwAVABMAFwAbAB0A
HwAiACAAHQAcABgAGAAZABwAHgAfAB8AHgAaABIACwAHAAkACAAIAAgACAAIAAcABQAA
AP///////wEABAAIAAwACgAIAAUAAwAHAAsADgAQABEAEQARABAADQANAA4ADgAPABEA
FwAWABUAEQAPAA4AEAARABQAFgAYABYAEgARABEAEwAWAB0AIQApADEAOABBAEcATQBO
AFAATABBADYAIgAAANP/qP+F/2b/Uf9V/2H/ZP9k/2b/cP+B/5L/of+u/8D/0P/d/+L/
3//X/9D/0P/V/+T/9v8FAA0AEgAUABIAEgASABUAFQAaAB4AHwAgAB0AHAAbABkAGQAZ
ABoAHAAeAB8AIAAgAB4AHAAbABkAGgAeACAAIQAfAB4AHgAeABwAGwAbABwAHwAiACEA
IgAfAB0AGgAYABwAHQAfACAAHgAdABwAGQAXABcAFwAZABsAGwAbABsAFgAWABYAFQAW
ABgAGQAaABgAFgATABAAEAARABIAEgASABIAEgARAA0ACgAIAAYACAAKAAwADAAIAAQA
AgD+//v/+P/1//X/9//2//X/8//t/+z/7P/s/+3/7//y//H/7//t/+n/5//p/+r/7P/w
//T/9//5//n/+f/4//j/+f/9/wEABQAIAAcABwAGAAYACgALAA8AEQAQABIAEgAPAAwA
CwANAA4ADwAQABAAEAAOAAwADAAMAAoADgAOAA8AEQATABEADgANAA0ADgAPABEAEQAR
ABEAEwAPAA0ADwANAA8ADwARABYAFwAUABIAEwARAA8ADQARABIAEwATABMADgAQABMA
EgARABAAEQASABIAEAARAA8ADgAMAAsADQAPABAAEQAOAA0ADAAKAAoACgAMAAwADwAP
AA0ADgAMAAsACgAIAAsADQAQABEADAAKAAoACgAJAAgACAAIAAsADAALAAkABQAEAAQA
BQAHAAgACQAJAAYAAwACAAIAAgAFAAUABwAIAAgABgAFAAQAAwACAAIAAgAEAAYABgAI
AAcAAwABAP7/AAACAAQABgAEAAQABQAFAAQAAwACAAEABQAJAAsADQAOAAoABQACAAEA
AgAEAAgACAAJAAkACAAFAP7/+P/1//j/+P/5//r/9//2//T/8f/w/+//7//v/+3/7v/w
//L/8P/w/+//7//0//n//f8AAP///f/7//j/+v/7//3//v/8//3/AgAAAP//+//5//j/
+//9/wEABAACAPz//P/9////AwAGAA0ADwATABUAGgAfAC0AOwBCAEIAQgA5ACoAFgD8
/9X/qv+H/2b/S/9B/0f/Sv9G/0D/Rv9Z/3L/hf+W/6b/tv/B/8D/u/+3/7T/tP+7/8r/
3v/t//P/9v/4//j/+f/6//7///8DAAYABgAGAAUABAADAAEABAAFAAcACgAJAAcABQAC
AAEAAAAAAP//AAAEAAYABwAEAAIAAQAAAAMAAwAEAAYABQAGAAMAAgABAAEAAAAAAAMA
AwAEAAQAAwABAP//+//+////AAADAAAA///+//3/+P/4//j/9//4//r/+//8//r/+P/1
//L/8//1//f/+P/1//T/8//x//D/7v/t/+z/7v/u/+7/7P/o/+T/4v/e/+H/4P/f/+H/
4P/e/9z/2f/X/9b/1v/W/9j/2f/b/9n/1f/R/8v/x//L/87/0v/Y/9j/2f/Z/9f/2v/a
/9v/3f/i/+X/6P/q/+j/5//l/+T/5//p/+7/8f/x//L/8f/t/+3/7f/w//L/8//0//T/
9P/x/+7/7f/s/+3/8v/z//X/9v/3//T/8P/w//H/8//1//X/9f/1//X/9P/v/+z/7f/w
//P/9P/3//f/9//z//D/8v/x//D/7//y//T/9v/3//X/8P/y//X/9//3//f/+f/4//b/
8v/x//T/9P/z//P/9//5//r/+//1//P/8f/u//D/8v/2//j/9//1//H/8P/v/+//7//u
//H/8//2//f/8f/u/+3/7P/v//D/8v/0//L/8v/w/+3/7v/u/+//8f/z//T/9f/1//L/
7//u/+7/7v/x//H/8//z//L/7//t/+//7//v//D/8P/y//T/9P/y/+//6//r//D/8//0
//f/9f/x/+7/7P/s/+z/7P/v//L/9v/5//b/9f/0//P/9v/5//r/+//+//z/+f/4//X/
9P/0//b/+f/7//z//P/4//D/6f/l/+f/5v/m/+b/6P/o/+f/5f/g/9//3//f/+H/4v/k
/+b/5v/m/+X/5f/n/+v/7v/w//L/8//0//T/8P/v/+//7v/x//P/+f/4//X/8f/v/+7/
8P/x//T/9v/8//z/+v/3//X/8//0//n/AwALABEAGAAfACUALwA0ADQAMgArACAAFAD8
/9X/qP+D/2D/Qf83/0P/UP9Q/0z/UP9f/3L/if+a/6j/uP/J/87/zf/H/77/uv+7/8L/
1P/n//P//P8AAP7//f/8//7//f8CAAYABwAIAAYABgAGAAUABQAFAAYACAALAAsACwAK
AAgABgAFAAMABQAIAAkACQAHAAYABgAGAAgABwAHAAgACgAMAAoACgAGAAUAAwACAAYA
BwAJAAoACAAHAAYAAwACAAEAAAABAAIAAwAEAAUA///+//3/+//+/wAAAQACAAEAAAD+
//z/+f/5//n/+P/5//r/+//7//f/9P/y//D/8v/y//L/8P/w/+7/7v/s/+3/6v/n/+f/
6f/o/+f/5f/g/97/3f/c/9z/3f/f/93/3//d/9n/1//X/9j/2v/e/+D/4//l/+X/5P/k
/+X/5//q/+3/8P/y//b/9//3//j/+f/5//z//f///wIAAwABAP7//f///wAAAwAEAAQA
BAAFAAQABQAGAAIABAACAAEABgAJAAgABgADAAMABAAFAAcABwAHAAcACwAHAAUABwAG
AAcABgAHAAoACwAIAAYACAAHAAYABQAKAAwADgAPAA0ACAAKAA0ADAALAAoACwAOAA4A
DAANAAsACgAIAAcACgALAAsACwAJAAkACQAIAAYABgAIAAgACwALAAkACgAJAAcABQAC
AAUABwAKAAsACQAIAAkACgAHAAYABgAGAAoADAAMAAsACAAGAAUABQAFAAYABwAHAAcA
BQAFAAYABwAJAAgACQAKAAoACAAHAAcABwAHAAgABgAIAAoACgALAAkABgAHAAAAAgAG
AAgACgAMAAoACgALAAsACQAJAAkACQALAA8AEQATABMAEAAMAAoACwAMAA4AEgAQABEA
EQAQAA0ABgAAAP3/AAAAAAEAAgD+//z/+f/1//b/9//5//v/+v/6//v//P/8//z/+//7
//7/AwAHAAoACAAHAAYABAAEAAUABwAIAAoACwAQAA4ADQAJAAcABgAJAAkACwAMAAoA
CAAEAAUACQANABQAGQAbABsAGwAiAC0AOwBFAEoATABMAEMANAAiAAYA3f+2/5X/eP9d
/1X/Yf9o/2j/aP9s/3n/jv+n/7r/xv/S/9//5P/d/9P/0P/Q/9P/3P/q//n///8CAAYA
CAAIAAgACwALABAAFAAVABYAEwASABEADwARABMAFgAaABgAFwAWABQAFQAUABQAEwAT
ABYAFwAXABQAEgARABAAEgATABUAGAAVABYAEwASABMAEwASABIAFQAVABYAFgAVABMA
EQANAA8AEQATABcAEwARAA8ADQALAAwADQANAA8AEAAQABAADAAKAAcABAAGAAkADAAO
AAkACAAHAAUAAgAAAP///v8AAAAAAAD+//v/+P/3//T/9v/0//L/8//w/+7/7P/p/+b/
5v/n/+j/5v/n/+n/5//m/+P/3v/b/+D/4v/l/+r/6v/r/+v/6f/t/+7/8P/z//b/+f/8
//7///////7//v8CAAMABwAJAAkACgAJAAUABAAFAAkADAAPABAAEAAQAAsACAAHAAYA
BgAMAA4AEQARABEADQAIAAoACwANAA8ADwAPAA8ADwARAA0ACwANAA4AEQASABUAFAAT
AA4ACgANAA0ADQANABAAEgAUABUAEAAKAAsADQAOAA8AEAATABEAEAANAA0ADAAMAAsA
CwANAA8AEAARAAwACwAKAAgACgAMABAAEgARAA8ACwAKAAsACwALAAoACwANABAAEQAL
AAgABwAGAAkACgAMAA4ADQAMAAkABQAFAAYACAALAA0ADgAPAA8ACwAHAAUABAAJAA0A
DgARAA4ADAAIAAUABwAHAAcACAAQABIAEAAMAAYABAAEAAQABAAHAAoADgARAA8ADQAL
AAkADQARABMAFQAWABQAEQAQAA0ADAAMAA4AEAATABUAFgASAAoAAwD//wAAAAABAAIA
AgACAAEA///7//n/+P/3//j/+v/9/wAA///+//z/+////wUACgAOAA4ADQAMAAoACAAH
AAcABgAHAAkADwAOAA0ACQAHAAYACQAJAAsADAAQAA4ADAANAA0ACwAMABMAGQAdACMA
LAA3AEMARwBIAEgARAA7AC4AHAD8/9H/pv+D/2D/Sf9J/1f/Xv9a/1j/Yv91/4j/lf+i
/7T/xv/R/9b/0//P/8j/xP/J/9r/7v/7/wUACgAKAAgACAAIAAsACwAQABQAFQAWABQA
FAAUABMAEgARABEAEgAUABUAFgAWABQAEgARAA8AEgAWABgAGQAYABYAFQAUABQAEwAT
ABQAFgAYABYAFgASABEADwAOABEAEQASABIAEgARABAADQANAA0ADQAPABEAEQARABEA
CwAKAAkABwAJAAwADgAQAAwACgAHAAQABAAFAAYABgAFAAYABwAHAAEA/v/8//r/+//8
//3//P/5//b/9f/y//H/7v/r/+v/7v/u/+7/7f/o/+b/5f/k/+T/5f/n/+X/4//h/93/
2//f/+D/4v/m/+f/6f/q/+n/6f/o/+j/6f/t//H/9f/4//f/9//2//b/9f/1//j/+f/9
/wAAAQD///r/+f/7//z//v8AAAEAAgAAAP7//v/+//v//v/9//3///8BAP///P/7//v/
/P/9/wEAAQABAAEAAgD9//r/+//7//3//f///wIAAwAAAP7//v/9//z/+////wAAAQAB
AAEA/P/+/wEAAAD///7///8CAAIAAAABAAAA/v/7//n/+//9//7////9//3//f/8//n/
+P/5//j/+v/7//r//P/7//n/9//0//X/9//6//v/9v/0//T/9P/z//L/8v/y//b/+P/4
//f/8//y//L/8//3//j/+f/5//T/8f/w//D/7//x//D/8f/0//T/8v/x//D/7//u/+7/
8P/y//T/9P/0//H/7//s/+7/7v/u/+7/8P/y//X/9//1//P/8f/v//H/9f/3//n/+v/4
//X/9P/y//L/8//2//b/9//3//b/8f/q/+T/4f/j/+L/4v/i/+D/4P/f/93/2v/Z/9n/
2f/b/9z/3v/g/9//3v/c/9v/3v/j/+f/6v/q/+n/6P/m/+f/5//o/+j/6v/r//D/7v/r
/+f/5f/k/+j/6f/s/+7/7P/s/+z/6f/r/+//9P/5////AwAFAA4AGQAlACkAKgAsACoA
HwAOAPr/3P+1/4z/Zf9G/zH/L/85/zz/Ov88/0b/V/9q/3v/iv+c/6z/t/+6/7P/p/+i
/6L/rf/A/9L/3//n/+z/7P/q/+z/7P/v/+//9P/4//n/+v/3//b/9f/z//T/9f/3//r/
+//7//v/+v/3//b/9v/1//b/+v/8//3//P/6//n/+P/6//n/+f/6//r//P/6//r/9//3
//b/9v/6//v//f/+//z/+f/2//H/9P/1//b/+f/7//v/+//7//X/9P/z//H/8v/0//X/
9v/z//L/8P/u//H/8//1//b/8v/y//L/8f/s/+r/6f/o/+v/7P/t/+z/6P/k/+L/3v/e
/9z/2v/b/9z/3P/c/9v/1f/U/9T/1P/U/9X/1//V/9X/0//P/83/0f/S/9T/2P/Z/9v/
3P/b/9z/3P/d/9//4v/l/+j/6v/t/+3/7P/s/+z/7f/x//P/9f/4//n/9//0//P/9f/2
//r//P/9//7/+//4//f/9v/0//j/+P/5//3////9//r/9//3//j/+f/8//3//v///wAA
+//4//n/+f/7//v//f8BAAEA/f/6//r/+f/4//f//P/+/wAAAQABAPz//v8BAP//////
/wEAAQAAAP3//f/9//z/+v/5//z///8BAAMA/v/9//z/+v/8//z//v/+///////9//7/
/P/7//r/+P/6//3/AQADAP7//P/8//z/+v/6//v//P/9//7//f/7//j/+P/5//v///8A
AAEAAQD8//n/+P/4//r//f/9////AAAAAP7//f/6//n/+P/4//z/AgAAAAAAAAAAAP3/
/P/8//v///8BAAMABQAEAAUABAADAAYABAABAAAAAQACAAQACAAFAAUABAACAAAA+v/1
//P/8f/w//D/8P/y//L/8f/v/+3/7f/u/+//7f/s/+z/7P/w//L/8//1//T/9//5//r/
/P/9//7//v//////AAAAAP3/+//9//j/+//7//3/AAD/////AQACAPr//P8EAAcABwAJ
AAwADQANAA8AFQAiADcAQwBFAEYARgA8ACsAGgAGAOT/v/+e/4H/YP9J/0//Wf9c/1z/
Yv9y/4P/mv+v/7r/wv/O/9f/2P/V/9H/zv/O/9H/3P/o//H/9f/6/wIACAAKAAoADQAN
AAsADAAKAAgACwAMAA0ADQANAA0ADgAQAA4ADQAMAAoADAAMAA0ADQALAA4ADwAPABEA
EAAQABAAEAAPAA8AEAANAA4ACwAKAAwADQANAA4ADgANAA0ADAANAA0ADQALAAkACQAJ
AAsACgAJAAgABwAIAAoADAANAAoACgAJAAgACAAIAAcABgAGAAcACAAIAAMAAgABAP//
/v/+////AAD+//z/+v/2//b/9P/0//L/8//w/+3/7f/r/+r/6f/n/+j/6v/t//D/7P/p
/+f/4f/j/+P/4f/h/+T/5v/p/+7/7v/v/+//7f/y//T/9//7//v//f///wAAAgADAAMA
BAAGAAcACwANAAwADgAOAAsADQAPABQAGAAWABQAEQAOAA4ADgAQABIAEQAWABcAGQAX
ABcAEwAOABAAEwAXABsAGgAXABQAEQAWABMAEgAVABcAGQAZABsAHAAbABYAEgAYABkA
GgAbABsAGgAZABcAGAAUABcAGwAaABkAGAAZABcAFgATABMAFQAWABYAFwAVABUAFAAT
ABQAFQAWABYAFQAUABUAFAASABEADgAOABEAEwAVABYAFAATABMAEQAQABAAEgAUABIA
EgATABQAEQAQAA0ACQAKAAwADwATABEAEAAPAA0ADgANAA4AEAAQABMAEwAVABIAEAAM
AAkAEwAYABUAFAATABIAEQAQABAADwASABMAFAAVABMAFQAVABUAGQAYABYAFgAUABQA
FQAYABcAFwAWABQAEwAOAAoACQAHAAQAAgAAAAIAAgABAP///f/9//7////+//7///8A
AAIABAAFAAcABgAJAAsADAAMAAsACgAIAAoACwANAA4ACwALAA8ADAAQAA8AEAASABEA
DwAPAA4ACAAKABIAFwAZABUAFAAXABkAGwAlADIAQQBLAFMAVABQAEYANwAoABYA+P/R
/7D/k/9y/1f/V/9j/2j/aP9w/4L/lf+m/7X/vv/K/9T/3f/e/9//3f/c/9z/3//m//D/
9////wQADAAUABQAFAAXABcAFgAYABcAFgAXABgAGQAZABcAFwAYABoAGgAZABgAFgAY
ABgAGQAZABgAGgAaABkAGwAaABoAGgAaABkAGQAaABkAGgAXABYAGAAZABkAGgAXABUA
FAASABMAEwATABEAEwATABMAFQASABEAEAAPAA4AEAASABMADwAOAAwACgALAAwADAAM
AAkACQAJAAgACAAIAAgABwAHAAYABgAGAAQAAgAAAPz//P/6//r/+P/1//L/7//v/+//
7v/t/+v/6v/q/+v/7P/p/+f/5v/h/+T/4//g/9//4f/i/+T/6P/n/+n/6v/p/+7/8P/z
//f/9v/3//j/+P/7//3//v8AAAAAAQAFAAcABQAGAAUAAQABAAMACAAMAAkACAAGAAQA
BAAEAAYACAAEAAgACAAJAAoACwAIAAQABQAHAAoADQANAAsACQAHAAwACQAIAAsACAAJ
AAgACQALAAsABwAEAAoACwAMAA0ADAAKAAgABQAGAAIABQAJAAkACQAJAAsACAAGAAIA
AQAFAAYABgAHAAYABQADAAEAAAABAAIAAgAAAAAAAgACAAAA///8//z//v///wAAAAD+
//3//f/7//n/+P/5//r/+P/4//n/+v/4//j/9v/z//b/+P/7/////f/6//f/8//z//P/
9f/4//f/+f/4//n/+P/2//L/7//5//r/9//2//X/9P/y//L/8//z//f/+f/7//3/+//7
//n/9//9//z/+v/6//j/+P/5//z/+f/5//j/9v/1//D/7P/r/+f/5P/i/+D/4//k/+T/
4//e/93/3f/d/9z/3P/d/97/4f/i/+L/4//i/+X/5//o/+v/7f/v//D/7v/t/+3/7P/r
/+v/7//s/+//7f/t/+7/7P/r/+z/7P/u//D/8v/x//H/8f/u/+//9f/7////CgAZACcA
LQAqACgAIgAZAAwA+P/e/7v/lP9v/0z/Mf8n/y3/NP8y/zL/QP9V/2j/df96/4b/mv+n
/6r/q/+p/6b/pv+r/7T/wv/N/9P/2v/k/+r/6//s//D/8f/w//D/7f/q/+3/7v/v/+//
7v/t/+3/7v/t/+3/7f/s/+z/7P/t/+3/6//s/+v/6f/r/+z/7v/w/+//7f/s/+z/7v/w
/+7/7v/u/+//7//w/+//7f/s/+r/7f/t/+3/6//p/+n/6f/r/+v/6//r/+v/6f/q/+v/
6//n/+b/5P/i/+P/5P/k/+T/4//j/+P/4v/g/+D/4P/f/9//3v/e/97/3P/a/9j/1P/W
/9T/1P/S/9H/zv/L/8v/y//K/8n/x//H/8j/yv/M/8f/xf/E/7//w//D/8H/wf/A/8D/
wf/E/8X/x//I/8f/yv/M/8//0//S/9P/1P/U/9j/2//d/+D/3//f/+L/4//k/+b/5v/j
/+P/5f/q/+7/6v/o/+X/4v/k/+b/6v/u/+r/7P/q/+n/6f/r/+n/5v/n/+n/7P/v/+3/
6//p/+f/7P/r/+z/8f/v/+//7f/t//D/8f/u/+z/8P/x//L/8//y//D/7v/r/+3/7P/y
//n/9//1//P/8//1//T/8f/x//P/9P/0//X/8//z//L/8f/x//P/9f/2//T/8v/y//D/
8v/x/+7/7v/x//H/8f/w/+7/7f/t/+v/7P/s/+7/8P/s/+r/6f/o/+j/6P/m/+P/4//k
/+b/6f/n/+b/5f/j/+P/4//l/+j/5v/n/+X/5f/o/+j/5v/l/+//7f/r/+r/5//m/+X/
5P/l/+b/6P/p/+j/5//m/+X/6P/r/+z/7f/y//D/7f/s/+n/6P/o/+r/7f/v//D/8P/t
/+b/4P/d/9z/2v/Z/9j/2v/a/9n/1//T/9H/0P/P/9D/0v/V/9j/1v/W/9X/1f/W/9n/
2//c/+D/4f/i/+L/4P/f/9//3v/h/+P/6f/o/+b/4//i/+L/5f/l/+f/6P/u/+7/7v/r
/+v/7f/w//X/+f///wMACAARABsAJwAsACwALgAtACAAEAD+/93/sv+N/2z/S/81/zn/
Rv9I/0T/RP9N/2L/d/+G/5T/pv+3/8D/w//B/7b/sP+x/7r/yv/d/+v/8v/2//j/9//2
//j/9//6//7///8AAAEAAgADAAMAAgABAAEAAgAEAAUABgAGAAUABAAEAAMABAAIAAoA
CwAMAAwADQAOABAADwAPABAAEgAWABYAGAAVABUAFAAUABYAFwAZABoAGgAZABgAFQAV
ABUAFQAXABoAGwAcAB0AGAAYABgAFwAYABoAGwAcABkAGAAWABQAFAAVABYAFgAXABgA
GQAZABQAEgARABAAEwAUABUAFAARAA4ADQAKAAsACAAFAAUACAAIAAgABwADAAIAAgAC
AAIAAwAFAAMABQADAP///f/+//7///8CAAUACQAMAA0ADQAMAAwADQARABUAGQAcAB0A
HQAcABwAHgAfACMAJQAoACoAKgAnACMAIwAmACgAKQAqACoAKgApACgAKQAqACcAKgAp
ACkALAAvAC4ALAArACsALAAtAC8ALwAvAC8ALwArACkAKwAoACkAKAApACwALQAqACgA
KQApACkAKQAsAC4AMAAxADAALAAvADMAMQAvAC0ALQAwADIAMgA1ADUANAAyADEAMwA1
ADYANwA3ADcANwA2ADUANAA1ADQAOAA5ADgAOgA4ADcANgA0ADYANwA5ADkANwA2ADcA
OAA3ADYANgA2ADgAOgA6ADkANwA2ADYANwA5ADoAOwA7ADsAOQA5ADoAOQA7ADoAOwA9
AD4APQA9ADsAOwA7ADwAQABCAEQARgBGAEYARgBDAEIAQgBBAEMARQBHAEkARwBJAEkA
SQBMAEoARwBGAEUARgBIAEwASQBJAEgARgBGAEAAOwA5ADgANgA1ADQAMgAyADEALwAv
AC8AMAAxAC4ALgAvADAAMwA0ADQANQA1ADkAPAA+AD4APQA8ADoAOwA9AEAAQgA/AD0A
PwA6AD4APQA+AEAAPgA9AD4APgA6ADoAPgBDAEUARwBIAEsASwBPAFcAYABtAHsAhQCG
AIIAegBtAGAAUAA0AA8A7P/L/6z/j/+L/5f/mv+Y/5z/qv+9/9D/4//u//b/AgANABIA
EQANAAgACAAJABAAGAAhACcALAAyADgAOQA6AD4APwA9AD4APAA6AD0APgA/AD8APwA/
AEAAQgBCAEEAQAA+AD8AQABCAEMAQQBCAEEAPwBBAEAAQABAAEEAQQBCAEQAQQBCAD8A
PgA/AEEAQgBEAEEAPwA+ADwAPgA9ADwAOQA6ADsAPAA/AD4APQA8ADsAOgA8AD4APwA8
ADoANwA0ADUANAAyADAAMgAzADQANAAwAC4ALAApACkAKAAoACgAJAAiACAAHAAdABoA
GQAWABgAFgAUABUAEwAQAA0ACQAIAAoADQAQAA4ADQANAAkACwAJAAUAAwAFAAYACAAM
AAoACwALAAkADQAQABQAGQAYABkAGgAaAB4AHwAfACAAIgAjACcAKQAmACYAJAAfACAA
IwApAC4ALAAqACcAJAAkACQAJgAoACUAKAAnACcAJgAnACQAIAAhACMAJgApACcAJQAj
ACEAJgAjACIAJQAjACUAJQAnACYAJQAgABwAIgAjACQAJQAlACQAIwAhACIAHgAhACUA
IwAjACMAJQAiACAAHAAbAB4AIAAhACMAIgAhAB8AHQAdAB0AHQAcAB0AHgAhACIAHwAd
ABkAGAAbAB0AHwAgABwAGwAbABkAGgAaABwAHgAcABwAHQAeAB0AHAAZABUAFgAYABsA
HwAdABwAGwAZABkAFwAXABgAGgAdAB0AHwAcABoAFgATABsAIQAhACAAHAAZABgAFwAW
ABgAGgAdAB8AHQAdAB0AHQAgACMAJAAlACgAJgAjACIAHwAeAB4AIAAhACMAJAAkACAA
GAARAA0ADQAMAAwADAAOAA4ADQALAAcABQAEAAMABAAGAAkADAAMAAwACwALAAwADwAR
ABIAFAAVABYAFgAUABMAEwASABQAFQAaABgAFwATABEAEAAPAA8AEQASABoAGgAaABkA
GQAVABQAGQAhACsAMwA6AEUATwBRAEwATABIAD8AMgAiAAQA1/+u/4v/aP9T/1f/Z/9u
/3D/cv9+/43/nP+r/7b/xP/U/93/4P/f/9v/2P/W/9n/5P/0////BwAOABIAEgAPAA4A
EAAPABMAFgAWABYAGQAaABsAGwAYABcAFwAYABoAGwAcABwAGgAYABcAFQAVABgAGQAZ
ABkAGAAYABgAFQATABIAEgAUABgAGAAaABcAFQASABAAEwATABQAFAAUABMAEgAPAA4A
DQAMAA0ADgAPABAAEQANAAwACwAJAAkACgAKAAoADAAMAAsACgAIAAcABgAEAAUABgAH
AAcAAQD+//z/+v/6//r/+v/4//n/9v/1//L/7//s/+n/6f/r/+r/6f/n/+P/4v/i/+L/
4f/h/+L/3//h/9//2//Z/9n/2v/c/+D/4//n/+r/6//q/+j/5//n/+z/7//y//T/9v/3
//f/+P/3//f/+v/7//3/AAABAP//+v/5//v//P/9//7//v/+//7//P/8//z/9//6//n/
+f/7/w==
         </WaveFormData>
      </LeadData>
      <LeadData>
         <LeadByteCountTotal>10000</LeadByteCountTotal>
         <LeadTimeOffset>0</LeadTimeOffset>
         <LeadSampleCountTotal>5000</LeadSampleCountTotal>
         <LeadAmplitudeUnitsPerBit>4.88</LeadAmplitudeUnitsPerBit>
         <LeadAmplitudeUnits>��V</LeadAmplitudeUnits>
         <LeadHighLimit>2147483647</LeadHighLimit>
         <LeadLowLimit>268435456</LeadLowLimit>
         <LeadID>V2</LeadID>
         <LeadOffsetFirstSample>0</LeadOffsetFirstSample>
         <FirstSampleBaseline>0</FirstSampleBaseline>
         <LeadSampleSize>2</LeadSampleSize>
         <LeadOff>FALSE</LeadOff>
         <BaselineSway>FALSE</BaselineSway>
         <ExcessiveACNoise>FALSE</ExcessiveACNoise>
         <MuscleNoise>FALSE</MuscleNoise>
         <LeadDataCRC32>1056505002</LeadDataCRC32>
         <WaveFormData>
+f/5//n/+v/9/wAAAQABAAAAAAD+//3/+v/6//r/+//9////AQACAP///P/6//n//P/+
////AAADAAEA/v/9////AgAEAAoAEwAeACkANgBBAE0AWwBqAHwAiQCMAHgASAASAOP/
sv+K/3r/eP9k/z7/Gv/5/uT+2/7V/tX+5P4A/xj/Mf9H/1v/bP9//5b/rv/D/9T/4f/q
//L/9v/2//j/+v/9////AQACAAUACAAJAAoADAAKAAgABwAJAAwADQAPABAADgANAAwA
CwAMAA4ADwAPABEAEQAQABAADwAOAAwADAAOABEAEwAVABMAEQAQABAAEAASABMAFAAV
ABYAFgAXABYAFAAUABMAFQAZABwAHgAbABsAGgAZABoAHAAdACAAIQAiACMAJAAkACMA
JAAkACYAKgAtADAALwAuAC4ALwAuADEAMwAzADUANQA2ADYAMwAyAC8ALgAwADIAMwA0
ADAALgArACgAKQAoACkAKwArACkAJgAmACIAIQAfABwAGgAeACAAHwAcABsAFwAUABUA
FQAUABMAEwARAA8ADAAIAAUABQAFAAUABAAFAAUAAwAAAP3/+f/7//z//f/9/////v/8
//r/9//2//b/9//7//3//f/9//v/+v/4//f/+f/7//z//P/+//3//f/9//r/9//2//f/
+//9////AQD+//3//P/6//z//P/+//7/AAAAAAAAAQD+//z/+v/5//3//f8BAAUABQAD
AP///P/+//7//v/+/wIAAAAAAAIA///8//v/+//+////AAAAAP3//P/7//n/+v/7//n/
+v/8//z//P/8//n/9v/0//P/9f/5//v//f/7//r/+P/0//b/9v/2//b/+P/4//n/+//2
//L/7//x//P/9P/2//n/9//z//D/8v/y//L/8v/0//X/+P/7//j/9v/0//P/9//7//z/
/f8BAAEA/v/9//n/+P/3//n/+v/8////AQD+//r/9v/y//D/8P/u/+//7f/s/+z/7P/p
/+b/5v/n/+n/7P/v//H/7f/r/+n/5//o/+r/7f/w/+7/7f/s/+z/6P/n/+f/6P/q/+3/
7v/v/+z/6v/o/+b/6f/r/+7/8P/0//L/7f/r/+z/7//x//b/+v8AAAUACgATACAAKwA3
AEsAXgBsAHsAgABoADQA/P/N/6L/fv9u/2T/SP8e//b+2f7E/rf+s/65/s7+7P4I/x//
Nf9J/1z/cf+K/6T/uf/M/9n/4P/i/+L/4//m/+n/7f/0//f/+f/9//r/+f/4//j/+P/4
//n//f//////AAAAAPz/+//6//n//f8AAAIAAwACAAEA///+//3//v/+/wAAAgADAAMA
AwD///3//P/8//3/AAACAAQAAwACAAAA//8AAAAAAgADAAQABwAJAAoABwAHAAYABQAJ
AAwADgASABAAEAAQABAAEgATABYAGAAZABwAHgAgAB4AHAAbABsAHgAjACcAKQAoACcA
JwAmACYAJgAkACQAJQAmACYAJgAiACAAHQAaABwAHAAeACEAHwAbABYAFAAVABUAFAAS
ABEAFAAVABMAEAANAAcAAgADAAUABgAHAAMA///7//b/9f/z//T/9f/0//L/8v/x/+3/
6v/n/+P/5v/o/+r/6//q/+j/5f/i/+L/4v/j/+X/5f/n/+f/5//j/+L/4P/f/+L/5f/n
/+j/5v/l/+X/5f/l/+P/4//l/+n/6f/p/+n/5v/l/+T/4v/l/+b/6f/q/+n/6P/n/+f/
5f/k/+P/4//k/+P/5v/p/+f/5f/h/97/4P/i/+T/5v/l/+L/4f/i/+L/4P/g/+H/4v/j
/+T/5P/i/+D/3v/b/9//4f/g/+L/4P/e/9z/2v/c/9r/2f/Z/9r/3f/e/9//2//a/9j/
1P/X/9j/2f/a/9n/2P/Y/9n/2f/W/9T/1//Z/9j/2P/Z/9X/0//P/83/0P/S/9H/0//V
/9P/0f/N/8z/z//Q/9H/0v/R/9H/0//V/9H/0P/P/8//1P/Z/9v/3f/d/9v/1v/T/9L/
1P/W/9v/2//c/97/3//e/9r/1v/S/9L/0v/Q/9H/zv/M/8v/yv/K/8j/yf/L/8r/yv/K
/8n/xf/F/8X/xf/I/8r/zf/Q/8z/yf/G/8T/xP/F/8f/yv/J/8v/y//L/8n/yP/H/8b/
yf/L/87/0P/M/8r/x//J/8r/zf/R/9j/2v/a/9v/3v/j//D/AwAVACcAOgBKAFEAWABS
AC4A+v/P/6b/fv9i/1L/OP8M/9r+s/6c/pH+jf6R/qD+uP7S/uX++f4R/yr/Q/9g/37/
l/+k/7H/uv/A/8L/xv/K/87/0//Z/9v/3P/f/9z/2//a/9r/3v/g/+P/6f/m/+X/5f/k
/+P/4//j/+P/5//q/+z/7f/r/+n/5v/k/+n/7P/u//L/8P/x//H/8f/x//H/8v/0//X/
+P/6//z/+v/4//X/8//2//j//P////7///////7/AAABAAEAAQAFAAgACgAOAAsACgAJ
AAgADQAPABMAFgAVABYAFgAWABgAGAAZABsAHwAjACYAJwAmACUAJQAkACgAKgAqACwA
KwAsACwALAAtACwAKgAoACoAKgAsAC8AKwAnACIAIAAhACMAJAAkAB4AIAAgAB0AHQAd
ABoAGAAYABkAGQAZABcAEwAPAAoACgAJAAsADQAJAAYABQADAAIAAAD+//v//v8AAAIA
AwABAP7/+v/2//f/+P/6//3//P/9//z/+//6//r/+f/5//r//f///wAA/P/5//f/9f/5
//n/+/////7//f/8//v/+//7//v/+v/9//7/AQACAAEAAAD/////AQACAAMABQADAAEA
AwAFAAUABQADAAIABgAIAAoADAALAAYAAwACAAMABAAHAAsACAAHAAYABAAGAAYABgAF
AAkACwAKAAwACwAIAAUAAgAGAAYABwAJAAUABwAHAAcABgAGAAUAAgAEAAYACAAKAAgA
BgAFAAUABgAEAAMABwAFAAQABAAFAAcABwAFAAUACgAMAAsADQANAA0ACwAJAA0ADgAP
ABIAFAAQAAwACgAKAAoACgANAA8AEwAXABMAEgARABEAFQAZABoAGwAhACEAHgAdABkA
GAAXABkAGwAeACIAJQAkACAAHAAYABYAFgAUABUAFgAWABcAGAAVABIAEgATABQAFgAY
ABkAFQAVABUAFQAWABgAGwAeAB8AHwAfACAAHAAbABsAHAAgACMAJAAlACMAIgAhACAA
IQAjACYAKAAwAC4AKwApACgAJwApADAANAA4AD0ARABJAFIAXwBvAIEAlACoALMAvgC8
AJoAZAAxAAgA3P+8/7T/pP98/0r/If8E//f+8/7z/vz+Fv80/03/Zf93/4j/m/+y/87/
6/8CABEAHAAiACQAJgAoACoALQAyADUANwA7ADkAOQA5ADoAOQA4ADgAOwA8AD0APwBA
AD4APQA8ADsAPQBAAEIAQwBDAEMAQgBCAEEAQgBCAEQARwBJAEoASwBJAEcARgBGAEgA
TABPAFIAUABQAE8ATwBOAE4AUABRAFQAVwBZAFoAWQBZAFgAVwBbAF4AYABkAGIAYgBi
AGIAYwBjAGUAZgBoAGwAbwByAHAAbgBtAG0AbwBzAHYAdwB3AHcAeAB4AHgAeAB2AHYA
egB8AH0AfgB6AHgAdQByAHUAdAB1AHcAdQBzAHAAcABtAG0AbABqAGkAbABtAGsAaQBn
AGIAXgBgAGEAYQBhAF8AXQBbAFgAVgBTAFMAUwBTAFIAUwBTAFAATABIAEMARABGAEgA
SQBLAEoASABGAEQAQgBBAEEAQwBFAEUARQBBAEAAPgA9AD4AQQBDAEQAQwBBAEAAPwBB
AD8APwBBAEUARQBFAEUAQwBBAD8APAA+AEAARABGAEQAQgBAAD8APQA8ADsAOwA9AD0A
QQBFAEQAQQA8ADgAOwA8AD0APgA/ADwAOwA8ADgANgA2ADcAOgA7ADwAPAA6ADgANgAz
ADUANwA2ADgAOQA4ADcANgA1ADIAMAAvADEANQA3ADkANgA0ADEALAAvADAAMQAyADEA
MAAwADEALwAsACoALQAuAC4ALwAxAC4ALQAqACkAKwAsACoAKwArAC0ALQAtACQAJgAp
ACoAKwAsACwAKwAsAC0AKwAqACkAKQAvADMANAA1ADYAMwAtACkAKAAqACwAMQAwADAA
MQAxADEALgArACgAJgAmACQAJQAhAB4AHAAaABsAGgAcAB8AHAAcABwAGwAZABkAGQAZ
ABsAHAAeACAAHgAbABgAFgAXABcAGAAaABkAGwAbABsAGgAYABYAFAAXABkAHAAeABYA
FAATABMAFgAbAB8AIgAkACQAIwAqADMAQgBRAGEAcwCGAJIAmQCiAJgAcgA+ABEA6P+8
/6D/mP+I/2L/OP8T//r+7f7x/vP++v4O/yb/Of9J/1n/cP+H/6L/vP/V/+b/8f/4//z/
AAAEAAgADAARABUAFwAYABsAGAAXABYAFgAYABoAHQAjACEAHwAeABwAGwAbABsAGwAe
ACAAIQAhAB8AHQAaABgAGwAeACAAJAAgAB8AHQAbABwAGwAbABwAHgAgACEAIgAfAB4A
HAAbAB4AIAAkACcAJQAlACQAIgAkACUAJQAlACoALAAtADAALwAuAC0ALAAxADMANwA6
ADgAOAA3ADYANgA2ADcAOQA8AD8AQQBBAEAAPwA/AD4AQQBCAEEAQgA/AD4APAA6ADsA
OgA4ADYAOAA2ADYANwA0ADEALQAsACwALQAtACwAJwAoACcAIwAlACUAIgAgACAAIQAh
ACEAHgAbABgAFAAUABMAFQAXABIADgAMAAkACQAIAAcABQAIAAoADAANAAsACAAEAAAA
AwAEAAYACQAHAAcABQADAAQABAADAAMABQAHAAgACAAFAAMAAgABAAMAAwAFAAkACAAH
AAYABQAFAAUABQAEAAcACAALAAwACAAGAAQAAwAHAAgACQALAAgABQAGAAcACAAHAAQA
AgAFAAYABwAIAAgABAACAAIAAgACAAQABwAEAAMAAgAAAAAAAAAAAP//AgADAAEAAgAA
AP7//P/6//7//v///wEA/v////7//f/7//z//P/6//3//v///wAA/P/6//n/+f/6//r/
+/8BAP///P/6//n/+f/5//f/9/8AAAAA/f/5//b/9v/2//b/9v/4//n//P////v/+P/1
//P/+P/9////AQAEAAMA///9//j/+P/4//v//v8AAAMABQADAP7/+f/0//L/8v/w//H/
8//y//L/8v/v/+r/6P/n/+r/7P/u/+//6//p/+f/5f/o/+r/7f/w/+7/7f/s/+z/6P/n
/+f/6P/q/+3/7v/v/+z/6v/o/+b/6P/p/+v/7P/w/+7/6//r/+r/6f/t//L/9v/6//3/
BAAPABwAJwAzAEUAWgBoAHMAfABoADgAAgDT/6b/fv9s/2L/SP8c//L+0f66/q/+rf6x
/sT+4v7+/hX/Lf9D/1b/Z/9+/5z/tf/E/9H/2P/c/9z/3//i/+X/6f/u//H/8//3//b/
9f/0//T/9P/0//X/+f/8//3///8AAP3/+//5//f/+//+/wAAAQAAAP///f/8//3//v/+
/wAAAgADAAMAAwD///3//P/8//3/AAACAAQAAwACAAAA///+//7/AAABAAQABwAJAAoA
CAAHAAUAAwAJAAwADgASABEAEAAPAA4ADgAPABIAFAAVABgAGgAcABsAGgAaABsAHQAh
ACQAJQAjACMAJAAkACQAJAAiACIAJgAoACkAKgAnACQAIAAcAB4AHgAgACMAIgAfABsA
GgAXABcAFgAUABEAFAAVABMADwANAAgABAAFAAcACAAJAAcAAwD///r/9v/z//P/8//z
//L/8//z//D/7P/o/+P/5P/m/+j/6f/o/+b/4//g/9//3v/e/9//4//l/+X/5f/h/+D/
3v/d/+D/4//l/+b/4//h/+D/3//g/9//4P/j/+f/5//n/+f/5P/j/+L/4P/j/+T/5//o
/+f/5v/l/+X/5f/k/+P/4//l/+X/6f/t/+z/6f/k/+D/5P/m/+j/6v/p/+b/5f/m/+L/
4P/g/+H/5P/l/+b/5v/j/+L/4f/f/+P/5f/k/+b/5f/k/+P/4v/g/97/3f/d/97/4f/i
/+P/3//e/9z/2P/a/9z/3v/g/9//3v/e/9//3f/a/9j/2//d/97/4P/j/9//3f/Z/9f/
3P/e/93/3//h/9//2//Y/9r/2v/a/9r/3v/f/+L/5f/g/97/3P/b/+D/5f/n/+n/7P/r
/+f/5f/k/+T/5P/n/+r/7P/v//H/7v/q/+b/4v/h/+L/4f/j/+L/4P/f/97/3//c/9z/
3f/e/+D/4v/j/+D/3//e/93/3v/g/+P/5v/k/+P/4v/i/+L/4f/h/+L/5P/n/+j/6f/n
/+T/4f/e/+D/4//n/+r/6v/o/+X/4//k/+n/7f/y//j//P/9/wIACwAYACMAMwBHAF4A
bAB1AHoAagA8AAgA3f+y/4z/eP9q/0r/Gv/s/sv+tP6r/qv+r/7C/uL+/P4X/yv/Pf9Q
/2f/hP+k/73/0P/f/+j/6v/o/+z/8P/0//n/AAADAAUACQAIAAcABgAGAAcACAAKAA8A
EQARABIAEgAQAA8ADgANABAAFAAXABkAFwAXABYAFgAYABoAGwAeACAAIQAhACEAHwAd
ABwAHAAfACIAJAAmACQAIgAfAB0AIQAiACUAJwApACsALAAsACsAKwAqACkALgAyADUA
OgA5ADgANwA2ADoAPQBCAEYARgBIAEkASgBIAEgASQBLAE4AUwBXAFkAWABXAFcAVgBY
AFoAWgBcAF4AYABhAGIAXwBeAFwAWgBeAF4AYABjAGAAXQBZAFgAWABZAFkAWABWAFgA
WABVAFIAUQBNAEoATABNAE0ATQBLAEcAQwA+AD4AOwA7ADsAOAA2ADYANQAxAC4AKwAn
ACgAKgAsAC0AKQAmACIAHgAfAB4AHgAfACEAIwAjACMAIAAeABsAGQAcAB8AIQAiAB4A
GwAZABcAGgAZABoAHQAhACEAIQAhACAAHwAeABwAIAAiACYAKAAnACYAJQAlACYAJgAm
ACcAKAAnACoALQAtACsAJwAkACkALAAvADIAMAAsACoAKgAqACoALAAvADAAMQAyADIA
LwAuAC0AKwAvADEAMAAyADIAMAAuACwALQAsACwALQAuADEAMgAzAC8ALgAsACgALAAu
ADAAMgAvAC4ALgAvADAALgAtADEAMgAyADMANQAyADEALgAtADQAOAA3ADYANQA0ADEA
LwAvAC8AMgA0ADYAOQA6ADsAOQA3ADkAOQA2ADUANAA2ADgAPQA7ADoAOgA5ADwAOgA4
ADYAMQAuACkAJwAoACgAKQAqACsAKAAoACkAJwAmACUAIwAjACUAJwApACcAJgAmACYA
KQApACkAKgAqACkAKQAqACcAJwAlACMAJgAoACoALAAqACkAKQAoACQAJgArAC0ALgAv
ADEAMAAwADAANwBEAFUAZgBxAH8AkQCgAKYAsQC0AKAAdgBIAB8A8P/E/7L/pv+E/1b/
Mv8Z/wb///7//gP/EP8m/zj/Tf9l/33/lv+t/8j/4P/z//z/BQAOABgAHgAiACYAKgAv
ADEAMQAwADEAMgAzADQANgA3ADgAOgA/ADsAOQA4ADYAOQA7AD0APwA8ADwAOwA5ADwA
PQA9AD4APwBAAEAAQgBAAD8APQA7ADwAPQA/AEIAQABAAD8APgBBAEIAQgBDAEMAQgBD
AEMAQgBDAEMAQgBFAEcASABJAEkASgBKAEwATgBOAE4ATgBPAE8AUQBSAFEAUgBSAFIA
VABWAFkAXQBbAFsAWgBXAFoAWwBdAF4AYABgAF4AXgBdAFwAWgBYAFkAWgBaAFoAVwBS
AE8ATQBPAE0ASgBKAEsASwBKAEgAQwBEAEMAPwBAAEEAPwA+ADoAOQA3ADUANgA1ADQA
MgAyAC8ALwAvACkAJgAlACMAJgAmACYAJQAhACAAHwAdAB4AHgAdABwAHQAcABwAHQAb
ABsAGQAXABkAGgAaABsAGQAZABgAFgAZABkAGgAbABkAFwAXABkAGAAXABYAFQAWABcA
GAAYABcAFgAXABYAGAAYABgAGQAXABYAFQAVABMAEQATABUAGQAZABcAFgAVABQAEwAS
ABUAFAAVABgAFAASABIAEwAQAA8ADgAMAA4AEAASABMAEQAPAAoACAALAAwADQAOAA4A
DAALAAsABgAHAAYABQAGAAgACQAIAAUABAADAAIAAwAEAAYACQAHAAQAAgAFAAIAAAD/
////BwAIAAcABgAFAAQAAgABAAIAAwAEAAQABAAFAAUABwAGAAUACwALAAgABwAGAAYA
BgAJAAYABgAHAAcACgAIAAYABAD9//r/9f/z//X/9v/4//r/+f/2//b/9//0//T/9P/z
//X/9//5//v/9//2//b/9v/2//X/9P/0//X/9f/2//j/9//3//X/8//1//b/9//4//X/
9f/2//b/8v/0//n//f/+//3//f/8//z//P8FABIAIQA0AEEATQBbAGgAbgB3AH4AbgBC
AA4A4/+0/4b/cP9q/1D/Kv8M//X+5P7b/tf+1/7i/vj+DP8j/zv/U/9s/4X/nP+y/8H/
zP/X/+D/6v/0//f/+v/9/wEAAQABAAAAAQADAAUABwAKAAcABgAGAAkABwAHAAgACAAK
AAsADAANAAsADAAMAAsADgAPAA8AEAAQABAADwAQAA4ADwAPAA8AEQARABIAFAASABIA
EQAQABIAFAAVABcAFgAWABgAGQAWABcAFwAWABoAHQAfACEAIAAgAB8AIAAiACQAJgAo
ACkAKQArACwAKgAsAC0ALgAxADIANAA3ADYANwA3ADUAOAA5ADsAPAA6ADoAOAA4ADcA
OAA4ADgAOAA4ADcANgA0ADAALgAtAC4ALQArACwAKwArACoAKAAmACgAKAAlACYAJwAl
ACQAHwAdABoAFwAaABkAGAAWABQAEQARABEADQAKAAkABwAJAAgABwAFAAMAAgABAP//
AgACAAEAAAD9//z//P/9//7////+//3///8AAAAAAQD//////v/8//////8AAAEA///9
//3//////////////wIAAwAEAAQAAgAAAAAA/v///wAAAQADAAMAAgABAAEA///9////
AQAEAAUABAAEAAIAAAD+//z////+////AgD+//z//P/9//z/+//6//j/+f/6//v/+//4
//f/8//y//X/9v/3//j/9v/0//P/8//x//P/8//z//T/9v/3//b/9P/y//D/7v/v//D/
8v/1//P/8P/u//H/7//u/+7/7//3//j/9P/y//D/7v/t/+3/7//x//P/9P/1//f/9//3
//T/8f/4//n/9//3//T/9P/0//f/9v/2//f/9//6//j/9v/0/+3/6v/l/+P/5v/m/+f/
6P/l/+L/4v/j/+L/4v/i/+H/4f/j/+X/5//j/+L/4v/i/+T/5f/m/+j/5f/j/+L/4v/i
/+P/4v/h/+P/5P/l/+b/5P/j/+P/4v/k/+j/6f/r/+r/6f/n/+b/6P/u//H/+v8JABoA
JQAvAD0ATgBaAGUAcgBqAEYAEgDj/7b/iv9s/1z/Qv8Y/+7+0f6+/rP+q/6n/rL+yv7o
/gP/Hf81/07/Z/98/5T/p/+2/8H/zv/Y/+D/4f/k/+f/6//s/+v/6f/p/+v/7f/v//L/
7//u/+7/8f/z//P/9P/0//T/9f/2//f/9v/2//X/8//1//f/+P/6//j/+P/3//j/+P/5
//n/+f/7//v//P/+//r/+v/5//j/+//+/wAAAwABAAAAAQABAAEAAwAEAAQABwAJAAoA
CwAKAAoACQAKAAwADgAQABIAEQARABMAFAAWABgAGQAaABsAHAAeACEAIAAhACEAHwAh
ACMAJgAoACcAJgAjACIAIwAkACQAJAAlACYAJgAmACMAIAAfAB8AIAAfAB0AHgAaABkA
FwAUABMAFgAXABUAFQAVABIAEAANAAsACAAFAAgABwAGAAQAAQD9//z/+//4//b/9v/1
//X/9P/z//H/7//u/+3/6//t/+7/7v/u/+z/6v/p/+n/6f/r/+v/6//r/+z/7P/t/+v/
6//q/+j/7P/t/+//8f/w/+3/7P/t/+//7//v/+//8P/x//L/8v/w/+7/7v/s//D/8v/0
//f/9v/0//L/8f/z//H/8//1//f/9//1//T/8//y//H/8P/2//b/+P/8//j/9P/y//H/
8//z//P/8v/z//T/9f/1//L/8f/t/+z/8f/y//P/9P/x/+7/7P/r/+r/7f/u/+//7//w
//D/7v/t/+z/6//q/+v/7P/u//H/7v/q/+f/6f/r/+r/6v/r//H/7//t/+r/6f/o/+f/
5v/q/+v/7v/x/+z/6v/o/+f/6//v//D/8f/3//f/9P/z/+//7v/t/+//8f/0//j/+//6
//b/8v/u/+3/7P/p/+n/6f/o/+j/6P/m/+L/4f/h/+L/5P/m/+f/5P/j/+L/4f/h/+L/
5P/m/+f/5//n/+j/4//h/+D/4P/k/+f/6P/p/+j/5v/k/+L/4v/j/+X/5v/s/+z/6f/p
/+j/5f/n/+z/8P/0//f/+v8BAAoAFwAjADEASABcAGsAdgB6AGQANAADANj/rP+G/3T/
Zv9C/xL/5f7C/q3+pf6j/qr+wP7g/vv+E/8p/zr/T/9m/4D/nf+0/8f/1P/c/+D/4P/i
/+T/5//s/+//8f/1//b/9//4//r/+f/4//j/+//+////AQACAAAA///+//3/AAACAAMA
AwADAAMAAgACAAIAAgABAAIABAAHAAkACwAJAAcABgAGAAYACAAJAAoACgAKAAkACQAI
AAgACgALAAwADwARABIAEQARABAADwASABQAFQAYABgAGAAYABgAGQAZABsAHAAeACIA
JQAoACUAJAAkACUAJwArAC4ALwAvAC8AMAAwADAAMAAuAC4AMgA0ADUANgA0ADIALwAs
AC4ALgAwADMAMwAxAC4ALgAsACsAKQAmACYAKgAsACsAKAAnACMAIAAgACEAIQAhAB8A
HQAbABgAFAARABEAEQARABAAEQARAA0ACgAHAAMABAAGAAgACQAIAAYAAwAAAAEAAAAA
AAEABQAHAAcABwACAAAA/f/7//z///8BAAIAAAD////////9//v/+//9////////////
/v/9//z/+v/9//7/AQACAAAAAAAAAAEAAAD+//z/+///////AwAHAAYAAwD+//r//P/+
/wAAAgAEAAIAAgAEAAAA/v/+////AQADAAUABgAFAAQAAwABAAIAAwABAAIABgAGAAYA
BgADAAAA/v/9//7/AQACAAMAAQAAAP7/+v/8//7/AAACAAEAAAAAAAEA/v/6//f/+f/9
//7/AAADAAEA///7//n//P/+/wAAAAAAAAAAAAD+//v/+v/5//r//P/+/wEAAwAFAAQA
AwAHAAcABAADAAIABAAGAAsACQAIAAgABwAJAAgABwAGAAIAAAD8//v//f/8//z//P/8
//r/+//9//v/+v/5//f/9//5//v//f/6//r/+//8//r/+f/4//j/+P/5//v//v/8//v/
+P/1//n/+v/7//z/+v/7//3//v/6//r//f8BAAQABQAFAAYABgAGAA0AFgAjADYARQBR
AF8AbgB6AIMAigCCAGAAMgAHANr/rP+Q/4b/bv9C/xr/Af/q/uH+3f7b/uT++P4Q/yX/
Pf9T/2r/g/+e/7b/x//U/93/5v/u//b//P8AAAQACQAJAAkACAAJAAwADQAOABAAEgAS
ABMAFwAUABMAEwASABMAFQAXABkAGAAYABcAFQAWABcAFwAYABsAHAAcAB4AHAAbABkA
FwAaABsAHQAgABwAHAAbABoAGwAcABwAHQAeAB4AIAAhAB4AHwAfAB4AIQAlACgAKwAr
ACoAKAAoACoAKgAqACoALQAvADMANgA0ADQAMwAyADQANgA5AD0AOgA7ADsAOQA6ADsA
PQA+AD8AQAA/AEAAPQA8ADoAOAA7ADwAPAA8ADsAOAA3ADcAOAA3ADUANgA1ADUANAAy
ACwALgAuACsALQAvAC4ALgAqACkAJwAlACYAJQAkACIAIQAfACAAIQAaABYAFAARABQA
FAAUABMAEQAQAA8ADQAOAA4ADQAMAA0ADAAMAA0ADQANAAsACQALAAwADAANAAoACwAL
AAoADQANAA4ADwARAA8ADwARABAADwAOAA0ADwARABMAFAAQAA4ADgAMAA8AEAARABMA
EQAQAA8ADwAMAAkACgALAA8AEQARABIADwAOAA0ADAAOAAwADAAOAA4ADAAMAA0ACgAJ
AAgABgAJAAoACwALAAoACQAFAAQACAAIAAgACAAIAAYABQAFAAEAAwADAAMABgAIAAkA
CAAFAAQAAwACAAMABAAGAAkABwAEAAIABQAEAAIAAQABAAUABwAJAAcAAgD///7//f/8
//7///8CAAUABQAEAAMAAwAEAAcABwAHAA0ADQAKAAkABQAEAAMABQAGAAgACwANAAoA
BgACAP7/+f/4//X/9f/3//j/+v/8//r/9v/1//X/9v/4//r/+//3//f/9//3//X/9v/4
//r/+//7//v//P/3//X/9P/0//f/+f/5//n/9//2//X/9P/z//P/9P/0//r//P/7//n/
+P/3//f//P8CAAoAEQAYACUAMgA7AEMAUwBmAHQAgQCGAHQAQAAIANf/qP+A/3L/bv9a
/zT/EP/z/t7+0f7N/tH+5P78/hb/Lf9D/1X/av9//5b/rv/F/9T/3//q//L/8v/y//T/
9v/5////AQACAAUABgAHAAgACgAHAAYABgAJAAwADQAPABAADQANAA0ADQAQABIAEwAT
ABUAFQAUABQAEgASABEAEgAVABcAGAAZABUAEwASABIAEwAWABgAGgAaABoAGQAZABgA
GAAaABsAHgAhACMAJAAjACMAIgAhACYAKAApACwALQAuAC8AMAAwAC8AMAAwADIANgA5
ADwAOwA6ADoAOwA+AEEAQwBDAEUARQBGAEYARABEAEIAQgBEAEYARwBIAEYARABBAD4A
QAA+AD4APwA9ADsAOAA4ADYANQAzADAAMAA0ADYANQAyAC8AKQAkACQAJQAlACUAJQAj
ACEAHgAbABcAFgAVABUAFAAVABUAEQAOAAsABwAJAAoACwALAA0ADAAKAAgABgAEAAMA
AwAHAA==
         </WaveFormData>
      </LeadData>
      <LeadData>
         <LeadByteCountTotal>10000</LeadByteCountTotal>
         <LeadTimeOffset>0</LeadTimeOffset>
         <LeadSampleCountTotal>5000</LeadSampleCountTotal>
         <LeadAmplitudeUnitsPerBit>4.88</LeadAmplitudeUnitsPerBit>
         <LeadAmplitudeUnits>��V</LeadAmplitudeUnits>
         <LeadHighLimit>2147483647</LeadHighLimit>
         <LeadLowLimit>268435456</LeadLowLimit>
         <LeadID>V3</LeadID>
         <LeadOffsetFirstSample>0</LeadOffsetFirstSample>
         <FirstSampleBaseline>0</FirstSampleBaseline>
         <LeadSampleSize>2</LeadSampleSize>
         <LeadOff>FALSE</LeadOff>
         <BaselineSway>FALSE</BaselineSway>
         <ExcessiveACNoise>FALSE</ExcessiveACNoise>
         <MuscleNoise>FALSE</MuscleNoise>
         <LeadDataCRC32>4050592481</LeadDataCRC32>
         <WaveFormData>
6//q/+r/6v/r/+v/6//r/+r/6f/o/+f/5v/m/+X/5f/o/+n/6v/r/+n/5//m/+b/6f/q
/+r/6v/q/+v/6f/q/+v/7P/q/+z/8v/4//7/BAAOABsALgBHAGQAgACXAKQAogCXAIsA
ewBkAEoAKQD7/7//g/9H/xT/8v7d/s7+1f7u/gj/IP85/07/YP90/47/pv+3/8L/zP/V
/9v/4v/h/+P/5f/n/+f/6f/q/+z/7v/v/+//7//v/+7/7//v//D/8v/z//T/8v/y//L/
8v/z//T/9f/1//b/9v/2//b/9v/1//b/9f/2//j/+v/7//n/+P/4//n/+f/5//v/+///
/////////////v////7/AAACAAMABgAFAAUABAAEAAYABwAIAAoADAANAA8AEQAQABAA
EQASABUAFgAXABgAGgAbAB0AHgAdAB4AIAAiACIAIgAjACQAJAAlACYAJgAmACcAJwAo
ACYAJgAmACYAJQAlACUAJQAjACIAIgAiACAAIAAeAB0AHwAfAB8AHQAbABgAFgATABMA
EgARABAADwANAAkACAAEAAIAAgD//////v/+//z/9//1//T/8v/z//P/8v/y//P/8v/x
/+//7//u/+7/7v/u/+7/7v/u/+z/6//q/+n/6f/p/+n/6f/p/+n/6f/p/+f/5v/m/+X/
6P/p/+v/7P/p/+j/5//n/+f/6P/o/+j/6f/p/+j/6P/m/+X/5f/n/+n/6f/p/+n/6f/p
/+f/5//p/+r/6v/s/+r/6v/p/+n/5//m/+b/5v/p/+r/6v/o/+X/5f/l/+P/4//k/+b/
5v/o/+b/5P/i/+L/4v/i/+P/5P/k/+T/5P/i/+H/4P/g/+D/4P/g/+L/4//j/+H/4f/h
/+D/3f/c/9//4P/g/97/4v/f/97/3P/c/9z/3P/d/+D/4f/i/+D/4P/h/+P/5f/m/+n/
6//u/+7/7P/q/+n/5//m/+j/6f/q/+v/7P/s/+v/6P/l/+X/4//h/+D/4P/h/+H/4f/f
/9z/2v/Z/9v/3P/d/97/3P/b/9r/2P/Y/9j/2f/Z/9f/1//W/9X/1P/T/9P/1P/V/9f/
2P/Z/9j/1//V/9P/1f/W/9f/2P/c/9r/1v/V/9f/2P/Z/9z/3v/g/+L/5v/q//D/+P8D
ABoANQBSAHAAjQCWAJAAiQCBAHcAYgBGABsA5f+p/23/Nf8A/9z+x/66/sX+4P7+/hb/
L/9G/1r/bv+E/5r/rf+8/8b/y//N/87/0v/V/9j/2//f/+H/4v/k/+L/4//j/+P/4v/i
/+T/5f/n/+j/6P/o/+b/5v/m/+b/6P/q/+z/7f/s/+z/7P/s/+v/6//t/+3/7v/w//L/
8//x//D/8P/x//P/8//1//X/9f/1//X/9f/2//b/+P/4//v//P/8//7//v//////AAAC
AAMABAAGAAUABQAGAAcACQAKAAwADgAQABIAFAAWABUAFQAWABYAGAAaAB0AIAAeAB4A
HwAgACIAIwAkACQAJgAnACcAKAAnACYAJQAkACQAJQAmACcAJQAkACQAJAAiACIAIAAf
ACAAIQAiACEAHQAaABgAFQAWABYAFgAWABQAEQAMAAoACgAIAAgABQADAAIAAgAAAPv/
+f/4//b/9//3//b/9v/1//T/8//x//P/8v/y//L/8P/w//D/8P/u/+3/7P/r/+3/7f/t
/+3/6//r/+v/6//o/+j/6f/p/+v/6//s/+z/6f/o/+f/5//p/+r/6v/q/+n/6f/o/+j/
6P/n/+f/6f/r/+v/6//r/+r/6f/m/+X/5v/o/+n/7P/p/+j/5v/l/+b/5v/n/+j/6f/q
/+r/6P/n/+f/5//l/+f/6P/q/+r/6P/m/+T/4v/i/+L/4v/j/+T/5P/k/+T/4v/h/+D/
4P/g/+D/4P/i/+P/4//h/+H/4v/i/+D/4P/h/+L/4v/g/97/3f/d/93/3//e/97/3//f
/9//3f/d/9z/3f/e/9//4P/f/+D/3//e/97/3v/f/+H/5f/m/+n/6//r/+r/5//k/+X/
5f/m/+r/6//s/+3/7v/s/+v/6P/l/+X/4//h/+D/3v/f/9//3//f/97/3v/f/9z/3P/c
/9z/2f/Z/9n/2P/Z/9r/3P/d/9r/2f/X/9X/1f/V/9b/2P/Y/9n/2f/Z/9n/2f/Y/9f/
2f/a/9v/3P/a/9r/2v/b/93/3P/f/+T/5v/k/+L/5P/k/+r/+P8FABYALwBIAGIAfwCU
AJgAlQCRAIsAgABoAEEACQDJ/4f/S/8Y//D+1/7E/sP+1v7y/gr/H/84/1D/aP+A/5j/
rf+6/8b/z//R/9T/1v/Z/9z/3//j/+X/5v/o/+f/5//m/+X/5//o/+v/7f/r/+z/7P/s
/+r/6v/q/+r/7P/u//D/8f/x//D/7//u//D/8f/0//X/8//0//X/9f/3//b/9v/3//n/
+f/7//v/+v/5//j/9//5//r//f/+//3//v/+/wAAAAABAAEAAgAEAAUABgAIAAkACQAK
AAsADQAOABAAEgARABIAEwAUABQAFQAXABgAGwAcAB4AIAAeAB4AHwAgACMAJQAnACgA
KAApACkAKgAqACoAKgAqACoAKwAsAC0AKgAoACcAJgAnACgAJwAnACcAJwAnACUAJgAk
ACMAIQAjACIAIQAgAB0AGwAXABYAFgAUABQAEQAMAAoACQAGAAUAAwACAAAAAQABAAAA
AAD8//r/+P/1//b/9v/3//j/9v/2//b/9v/4//f/9v/1//f/9//3//f/9v/1//T/8//z
//T/9v/3//X/9f/2//b/9f/0//P/8//1//b/9v/2//b/9f/z//L/9f/1//b/+f/3//f/
9//3//f/9//1//X/9v/4//n//P/6//j/9f/z//X/9v/4//r/+P/4//f/9P/0//X/9v/1
//b/+P/7//z/+v/4//b/9P/3//j/+f/7//n/+P/3//b/9P/z//L/8v/1//b/9//6//j/
9//0//P/9v/2//T/9P/z//T/9P/y//P/8//0//X/9//2//b/9//2//X/9P/z//b/9//5
//r/+P/3//T/8v/y//L/8v/z//b/9//4//b/9v/3//n/+//8////AQACAAIAAAD+//z/
+//7//7/AAACAAQABgAEAAMAAAD9//3/+//5//j/+P/5//n/+f/2//T/8//z//T/9P/0
//T/8v/x//D/7v/v//D/8v/z//X/9f/0//P/8f/v/+7/7v/v//H/8v/z//P/8//y//H/
8//0//X/9v/4//j/9P/z//X/9P/1//j/+v/8//7/AgACAAYAEAAdADAASQBiAHoAlQCs
ALIArQCnAJ8AjgB0AFEAIQDl/6X/af8y/wz/9f7k/uH+8v4O/yj/Qf9W/2j/ev+Q/6j/
v//Q/97/5f/r/+z/7f/v//H/8//2//n/+//+//7//////////v/+/wAAAQADAAQABAAE
AAQABAAEAAQABQAGAAcABwAGAAYABgAGAAcABwAJAAkACwAMAA0ADQAMAAoACQAJAAoA
CwAOAA8AEQARABEAEQARABAAEQAQABMAFAAUABYAFAAVABUAFgAaABsAHAAeAB0AHQAe
AB8AHwAgACIAJAAnACgAKQAqACkAKQAqACoALQAuADAAMgA0ADQANQA2ADcANwA3ADYA
OQA7ADwAPgA7ADoAOQA4ADkAOQA5ADkAOwA6ADoAOgA5ADgANQAzADUANQA1ADMAMgAw
AC8ALQAtACwAKwAqACsAKQAlACQAIgAgACAAHQAdABwAHAAaABQAEQAPAAwACwALAAoA
CgAKAAoACgAJAAgABgAFAAQABAAEAAQABAACAAEAAAD//wEAAQABAAEA///////////+
//7//////wEAAQACAAIA///+//3//f/+/wAAAQACAAIAAQD///7//v/9//3///8BAAEA
AQABAAEAAQD///////8AAAAAAgAAAAAA/////////v/+//7/AQACAAIAAAD9//3//f/7
//3//v8AAAAAAAD+//z/+v/4//j/+P/5//z//P/8//z/+P/3//b/9v/4//j/+P/6//n/
+f/3//f/9v/2//T/9P/3//j/+P/2//T/8//z//P/9f/0//T/9f/3//f/9//3//D/8v/z
//T/9f/2//T/9v/2//b/9v/2//f/+f/9//7/AQADAAEAAAD9//r/+//7//z/AAD//wAA
AQACAAQAAwAAAP3//f/7//n/+P/1//X/9P/z//X/9P/0//X/8v/y//L/8v/x//H/8f/w
//D/8P/x//H/8P/v/+3/6//r/+v/7P/u/+z/7f/t/+3/7f/t/+z/6//t/+7/7//w/+7/
7P/s/+v/7f/y//P/9P/0//L/8v/4//z/BAAOABsALgBHAF4AdgCRAKYAqAChAJkAjwB8
AGIAQQAVAN3/of9l/yr/Av/v/uD+2/7q/gT/Hv8z/0b/XP90/4z/pP+5/8r/0v/X/93/
4v/m/+n/7P/v//H/8//0//b/9P/1//X/9f/3//j/+//9//v//P/8//z//P/8//z//P/9
//7///////7//v/+//7/AAABAAQABQAEAAQABAADAAEAAAAAAAEAAQABAAMAAwADAAMA
AwADAAcACAALAAwADAAMAAsADAAMAA0ADQAOABIAEwAUABYAFgAVABUAFQAWABgAGwAe
AB0AHAAbABoAGAAZABsAHAAfACAAIgAkACYAJgAnACgAKgArACwALAArACsAKgAqACoA
KgAqACoAKQApACkAKQAoACYAJQAkACYAJgAkACMAIgAhACAAHQAeABwAGwAZABkAGAAX
ABYAEwARAA0ADAAMAAoACgAHAAQAAgABAP7//f/7//r/+P/4//n/+f/6//j/9v/0//H/
8//y//L/8v/v/+7/7f/s/+7/7f/s/+v/7f/t/+3/7f/s/+v/6v/p/+n/6v/s/+3/7P/r
/+v/6v/n/+b/5f/l/+j/6v/r/+z/7P/r/+n/6P/r/+v/7P/v/+7/7f/s/+v/6//r/+n/
6f/r/+z/7P/u/+3/7P/q/+n/6v/q/+v/7P/s/+z/6//o/+n/6f/p/+f/6f/q/+z/7P/r
/+j/5f/i/+X/5v/n/+n/6f/o/+f/5v/k/+P/4v/i/+P/5P/l/+j/5v/l/+L/4f/j/+T/
4//k/+T/5P/j/+D/4v/h/+H/4f/n/+b/5P/h/+D/4P/g/+D/4P/i/+T/5P/k/+P/4v/i
/+P/5//o/+v/7f/w//D/7v/s/+z/6//r/+7/8f/y//P/9P/z//H/7f/p/+j/5//m/+b/
5v/n/+f/5//l/+L/4P/f/9//4P/h/+L/3v/d/9z/2v/b/9z/3v/f/9//3//e/93/2v/Z
/9n/2v/c/93/3f/d/9v/2//a/9n/2f/a/9v/3P/g/97/3v/f/9//3P/f/+L/5P/k/+T/
5v/s//T//v8JAB4AOwBUAG4AiwCaAJYAkQCLAH8AagBOACUA7/+x/3X/Of8G/+T+zf7A
/sX+4P78/hj/Mf9K/17/bv+E/57/sf/A/8j/z//T/9T/1v/Z/9z/3//i/+X/5//q/+n/
6f/o/+f/5v/m/+j/6f/q/+z/7f/u/+3/7P/r/+r/7P/u//D/8f/w//D/8P/w//H/8f/z
//P/8//0//X/9f/z//L/8v/z//T/9f/4//n/+f/5//n/+f/6//r//P/8////AAAAAAIA
AQABAAAAAAAEAAUABgAIAAcABwAIAAkACQAKAAwADgARABIAEwAUABMAEwAUABQAFgAY
ABsAHgAdABwAHAAcAB4AHwAgACAAIwAlACYAKAAlACQAIwAiACIAIwAkACUAJAAiACEA
IAAeAB4AHAAbAB0AHQAdABsAGAAWABUAEwAUABQAFAAUABIADwAKAAgABAACAAIA///+
//7////+//n/9//2//T/9f/1//T/9P/x//D/7//t/+v/6v/q/+r/7P/s/+z/7P/q/+n/
6P/n/+j/6f/q/+v/6v/p/+j/5//m/+b/5//n/+f/5//o/+j/5f/k/+P/4//k/+b/5//o
/+f/5//m/+b/5P/j/+P/5f/n/+f/5//n/+X/5f/j/+P/5f/m/+b/6P/o/+j/5//n/+b/
5P/j/+L/5f/m/+b/5P/j/+P/4//h/+L/5P/n/+j/5v/k/+L/4P/g/+D/4P/h/+L/4v/i
/+L/4P/f/97/3v/f/+D/4f/k/+P/4//h/+H/4f/g/93/3P/e/+D/4f/g/9//3f/c/9v/
3v/e/9//4f/h/9//3f/c/97/3v/e/97/4P/i/+L/4v/g/+D/4f/j/+X/5v/p/+v/7P/s
/+r/6P/q/+n/6f/s/+3/7v/v//D/7v/t/+r/5//n/+X/4//i/+D/4f/h/+H/4P/e/93/
3f/e/97/3v/e/9v/2//b/9r/2v/a/9v/2//b/9v/2v/Z/9j/1//X/9j/2v/b/9v/2//Y
/9f/1f/T/9b/2P/a/9z/3P/a/9j/1//Z/9r/3f/g/+L/4v/k/+b/6v/w//r/BQAaADcA
UABoAIMAlACUAJEAiwCBAGwATgAhAOf/pf9p/zH//v7c/sn+vP7D/tz++v4U/yv/PP9Q
/2b/fv+Y/63/vP/G/83/z//O/9D/0//W/9n/3P/f/+H/5P/j/+P/4v/h/+L/4v/k/+X/
5//o/+j/6P/m/+b/5v/m/+n/6v/r/+v/6v/q/+r/6v/t/+3/7//v/+//8P/x//H/7//u
/+7/7//x//H/8//z//P/8//z//P/9P/0//b/9v/4//r/+//+//7//////wAAAwAFAAcA
CgAJAAkACgALAAwADgARABQAEwAUABUAFgAUABUAFwAYABoAHAAfACIAIQAgACAAIAAi
ACMAJAAkACUAJwAoACoAKQAoACcAJgAmACcAKAApACgAJgAlACQAJgAmACQAIwAjACMA
IwAhACAAHgAdABsAHQAcABsAGgAZABcAEwASAA4ADAAMAAkABwAGAAYABAABAP///v/8
//v/+//6//r/+P/2//T/8f/z//L/8v/y//T/9P/0//T/9P/z//L/8f/y//P/9P/1//T/
8//y//H/8v/y//P/8//z//P/9P/0//H/8P/v/+//8P/y//P/9P/1//X/9P/0//b/9//5
//3////////////9//3/+//7//7/AAABAAQAAQAAAP7//f/+//7///8AAAEAAgACAAAA
/////////f///wAAAgACAAAA/v/8//r//P/8//z//f/+//7//v/+//z/+//6//r//P/8
//z//v/+//3/+v/5//z//P/6//r/+//8//z/+v/4//f/9//3//v//P/6//r/+v/6//f/
+P/3//b/+P/6//3/AQAAAAAAAgADAAQABAACAAAAAQABAAIABgAGAAYABgAGAAgABwAE
AAEA/v/7//j/9v/3//n/+v/7//r/+P/3//f/9f/0//P/8v/y//P/9P/0//H/8P/w/+//
8P/x//H/8f/y//H/8f/y//D/7//t/+v/7f/v//D/8f/w//D/8P/w/+z/7v/y//H/8f/0
//f/9v/2//T/+P/8/wgAEAAYACcAQABXAG4AiACfAKoArACpAKEAjwB0AFQAKQDx/7P/
ff9H/xr//P7r/uL+6f7+/hT/LP9D/1j/cP+I/6L/uP/J/9L/2v/h/+f/6v/s/+//8v/1
//X/9//4//r/+v/7//v/+//9//7/AQADAAAAAAD///7/AQACAAMABAAEAAQABAADAAYA
BgAGAAYABwAHAAkACQAIAAgACAAHAAgACAAJAAsACQAJAAsACwAPAA8ADwAPAA4ADgAQ
ABAAEQASABIAFAAWABcAFwAYABgAGQAaABwAHQAdAB4AHwAfACAAIgAkACMAJAAlACYA
JwApACwALgAsACwALQAuAC8AMAAyADQANgA3ADgAOAA3ADcANgA2ADcAOAA5ADoANgA1
ADQAMwAzADIAMgAyADQANAAyADEALwAvAC8ALQAuACwAKwApACcAJgAlACQAJAAjACAA
IAAeABwAHAAZABUAFAAUABIAEAAPAA8ADgAMAAsACQAIAAkACAAHAAUABwAGAAYABgAE
AAQABAAEAAQAAwACAAEAAQABAAEAAQADAAMAAwADAAIAAgADAAMAAgABAAEAAAAAAAAA
AAABAAEAAgACAAIAAwADAAIAAgACAAEAAQADAAIAAQAAAP//AAABAAAAAQABAAIAAgAE
AAQABAADAAMAAQAAAAAAAAAAAAAA///8//7///8AAP///v/+/////v8AAP7//P/6//z/
/P/8//3/+//6//n/+P/5//n/+f/6//j/+P/4//r/+//7//n/+f/8//z/+v/6//j/+P/3
//T//P/8//r/+v/6//r/+v/8//z//P/8//z//f///wAAAAACAAMABQAGAAUABAAEAAMA
AwAGAAYABgAGAAYACAAHAAQAAQD+//v/+P/2//f/+f/6//v/+v/4//f/9//0//T/9P/0
//X/9f/1//T/8//y//L/8f/v/+//7v/t/+//7//w//L/7//v/+7/7f/u/+//7//v/+//
8P/x//L/7v/u//D/8//z//T/8//0//L/8v/2//7/BAAOABoAJwA8AFMAagCCAJ0ArACo
AJ0AlQCFAGgASgAlAPP/uf+D/03/Gv/6/uP+1v7b/vD+Cv8k/zv/VP9u/4T/nP+w/7//
yv/U/9v/4//o/+j/6//u//H/8P/x//H/8v/z//X/9v/3//f/9v/3//f/9//4//j/+P/5
//r/+//8//v//P/9//3//v/+//7//v//////AQABAAEAAgADAAMABQAEAAQABQAEAAMA
BAADAAcABwAHAAcACgAKAAwADAAMAAwACwAMAA4ADwAPABAAEQARABEAEgAUABUAFwAZ
ABkAGgAcAB4AHgAeAB4AHgAfACEAJAAmACUAJgAoACoALAAsAC0ALgAuAC8AMAAwADAA
MQAxADIAMAAwADAAMAAuAC0ALAArACsAKgAqACoALAAsACoAKQApACkAKQAnACgAJgAl
ACMAIQAeABsAGAAYABcAFAAUABIAEAAQAA0ACQAIAAgABgAGAAUABQAEAAIAAQD///7/
/v/+//7//f/9//z//P/8//z//P/8//z//v/9//z/+//5//n/+f/5//n/+f/5//n/9v/2
//f/9//3//f/+P/4//j/+P/4//n/+P/4//f/9v/5//n/+P/4//r/+f/5//v/+v/5//j/
9//5//v/+//9//r/+v/5//r//P/8//v/+//5//j/+P/4//n/+v/6//j/+P/5//r/+f/2
//b/9//2//f/9v/1//T/9P/0//T/9f/0//T/9P/0//X/9f/1//b/8//y//H/8v/z//P/
8f/x//T/9P/y//L/8f/y//L/8P/2//b/8//y//H/8P/u//D/8P/w//P/9P/2//n/+f/4
//n/+f/9//7//f/8//r/+f/5//z/+//8//3//v///////f/7//j/9f/y//D/8P/x//H/
8f/y//D/7//v/+z/7P/s/+z/7P/t/+7/7v/r/+r/6v/p/+z/7f/t/+3/6v/p/+n/6v/p
/+n/6P/n/+j/6f/p/+n/5//o/+n/6v/q/+z/7v/t/+//7v/t/+z/7v/w//D/9P/6/wQA
DAAVACYAPwBYAHQAkQCmAKoApQCfAJMAggBiADkAAQC//4P/Tf8a//j+3/7M/s3+4v7+
/hz/Nf9M/2T/ev+Q/6j/uf/G/87/2f/f/+T/5v/p/+z/7//v/+//7v/u//H/8//0//X/
9P/0//b/9//3//j/+P/4//r/+v/6//r/+v/6//r/+f/7//z//f/+//7//f/+//3///8A
AAEAAQADAAIAAgADAAIAAQACAAEABAAFAAYABwAGAAYACAAIAAsADAAMAA4AEAARABEA
EgARABEAEQASABQAFQAXABkAGQAaABwAHgAfACAAIQAiACQAJQAnACgAJwAoACoALAAu
AC4ALwAwADAAMQAyADIANAA1ADUANgA4ADgAOAA4ADYANQA0ADMANAA0ADUANgA0ADQA
MgAxADEAMQAxAC8AMAAuAC0AKwAqACgAJgAkACQAIwAgACAAHAAaABoAFwAVABQAFAAS
ABEADwAOAAwACgAJAAcABgAGAAYABgAFAAMAAgACAAIAAAAAAAAAAAABAAEAAQABAAAA
///+//3//v///wAAAQD+//7///////////8AAAAAAAAAAAAAAQD+//7//f/8//7/////
/wAAAAD/////AQD//////////wEAAQD//////f/+//7/AAABAAIAAgADAAIAAAD///7/
AQACAAIAAAAAAAEAAgABAP7//v////7/AQAAAP///v/8//z//P/9//z//P/8//z/+//7
//v//P/7//r/+f/6//3//f/7//v/+v/6//j/+P/5//r/+v/4//z/+//7//z/+//6//n/
+P/6//z//P/8//r/+v/7//3///8AAAMABQAIAAgABgAEAAIAAQABAAQABgAIAAoADAAK
AAkABgADAAMAAQD///7//P/9//3//f/+//z/+//7//z//P/8//z/+f/5//n/+P/2//b/
9//3//n/+f/4//f/9f/z//L/8v/1//f/+P/5//j/9//1//P/8//0//X/9v/6//r/+v/7
//v/+v/7//7/AAAAAAIAAgAEAAoAEgAbACgAPwBcAHYAjwCqALYAtQCvAKkAnACGAGMA
NQD3/7f/e/9A/xL/+f7m/tv+6P4C/yD/O/9Q/2T/eP+Q/6j/v//U/+L/6//x//T/9f/3
//n/+//9////AAACAAMABQAGAAcABgAGAAgACQAKAAwADQAOAAwADAAMAAwADQAOAA8A
DwAQABAAEAAQABEAEQATABMAFAAWABgAGQAXABYAFgAXABcAFwAZABkAGwAbABsAGwAc
ABwAHgAeAB8AIAAgACIAIAAhACEAIgAkACUAJgAoACkAKQAqACsAKQAqACwALgAxADIA
MwA0ADQANQA3ADgAOwA8AD4AQAA+AD4APwBAAEIAQwBEAEQARgBHAEcASABGAEYARgBG
AEYARwBIAEkASwBKAEoASgBIAEgARgBFAEgASQBKAEkASABGAEUAQwBFAEQAQwBCAD8A
PQA5ADgANgA0ADQAMQAxADAAMAAuACsAKQAoACYAJQAlACQAJAAhACAAHwAdAB8AHgAe
AB4AIAAgACAAIAAeAB0AHAAbAB0AHQAdAB0AHQAdAB0AHQAaABoAGwAbAB0AHQAeAB4A
HQAcABsAGwAdAB4AHgAeAB8AHwAeAB4AHAAbABsAHQAeAB8AIAAhACAAHwAcABsAGwAc
ABwAHgAgACAAHwAfAB0AHAAcABwAHwAgACAAHgAfAB8AHwAdAB0AHgAgACAAIQAgAB8A
HgAcABwAHAAdAB4AHgAeAB4AHAAbABoAGgAbABwAHQAgAB8AHwAdAB0AHQAcABkAGAAc
AB4AHwAeABwAGwAbABsAGwAcAB4AIAAgACAAIAAfACAAHwAeAB8AIAAiACUAJQAmACkA
KwAqACoAKAAmACcAJwAoACwALAAsACwALAAtAC0AKwApACUAIwAhACAAIAAhACEAIQAi
ACAAHwAfABwAHAAcABwAHAAdAB4AHgAcABwAHQAdABwAGwAZABcAGQAZABoAHAAaABkA
FwAVABcAGQAaABsAGQAaABsAHAAaABoAHAAfAB8AIAAhACQAIgAiACYAKAAuADgAQgBP
AGAAdwCQAKgAwwDWANwA2QDPAMEAqACIAGUAMwD1/7v/hf9S/y7/G/8K/wv/HP82/1D/
Z/9+/5T/rP/G/9z/7f/6/wIABwAPABQAGAAbAB4AIQAiACMAIwAkACYAJwAnACcAKgAq
ACwALQArACwALAAsAC0ALgAvADAAMAAwADAALwAyADIAMgAyADUANQA3ADcANgA2ADYA
NQA2ADYANwA5ADgANwA4ADcAOQA5ADkAOQA8ADwAPgA+AD0APgA+AEAAQwBFAEYASABH
AEcARwBIAEkASQBKAEsATABOAFEAVABSAFIAUgBSAFMAVQBYAFoAWQBaAFwAXgBeAF4A
XwBgAGQAZQBmAGYAZQBlAGQAZABlAGYAZwBoAGUAZQBlAGUAYwBiAGIAYgBkAGQAYgBh
AF8AXwBfAF0AXwBeAF4AXQBbAFoAWQBYAFcAVQBRAFAATwBOAE8ATQBIAEYARQBCAEIA
QQBBAEAAPgA9ADsAOgA6ADoAOgA5ADcANgA2ADYANgA2ADYANgA2ADUANAAzADMAMwAz
ADMANQA1ADUANQA0ADQANQA1ADMAMwA0ADQANAA0ADQANQA0ADQAMwAyADQANQA1ADYA
OAA3ADcAOQA3ADUAMwAxADQANQA0ADUANQA2ADYAOAA2ADYANQA1ADYANgA3ADgAOAA4
ADcANAA0ADUANgA1ADQANAA1ADQANQA0ADMAMgAyADIAMgAzADMAMgAxADAAMQAxADEA
MgAwADAAMAAyADEAMQAvAC8AMAAwAC4ALgAtAC4ALgAsAC4ALwAvAC8ALgAsACwALAAs
AC4AMAAwADAAMAAwADEAMwAzADQANwA5ADwAPAA6ADgAOAA3ADcAOgA7ADwAPQA+ADwA
OwA4ADUAMQAvAC0ALAAuAC8ALwAvADAALgAtAC0ALAAsACwALAArACsAKwAqACgAKAAp
ACkAKwArACoAKQAmACUAJQAmACYAJwAnACcAJwAnACYAJQAjACQAJQAmACoALAAsACsA
KwAqACsALAAwADQAOAA8AEIASABQAFkAbgCLAKYAwADdAOoA5ADXAM0AuwCiAIYAZQAz
APv/wf+F/1T/Mv8b/xL/G/8y/0z/Zv99/5b/rP/A/9b/7P///wwAFgAfACUAJgAnACkA
KwAtADEAMwA0ADYANwA5ADoAOwA7ADoAOwA7AD0APgA+AD4AQABAAEAAQABBAEIAQwBD
AEQARABEAEQAQwBDAEUARQBHAEgASQBJAEkASABIAEkASwBLAE0ATQBNAE0ATQBNAFAA
UABSAFIAVQBWAFYAWABWAFcAVwBYAFwAXQBeAGAAYQBhAGIAYwBhAGIAZABmAGgAagBs
AG4AbQBtAG4AbgBwAHIAdQB4AHoAegB7AHwAfAB9AH4AfgCAAIEAgQCCAIAAgACAAIAA
gQCBAIEAgQB/AH4AfgB+AH4AfgB8AHsAfAB9AH4AfQB6AHgAdwB1AHcAdgB1AHQAdQBz
AG8AbgBqAGgAaABlAGQAZABlAGQAXwBdAFwAWgBbAFsAWgBaAFoAWgBaAFkAVwBWAFYA
VgBWAA==
         </WaveFormData>
      </LeadData>
      <LeadData>
         <LeadByteCountTotal>10000</LeadByteCountTotal>
         <LeadTimeOffset>0</LeadTimeOffset>
         <LeadSampleCountTotal>5000</LeadSampleCountTotal>
         <LeadAmplitudeUnitsPerBit>4.88</LeadAmplitudeUnitsPerBit>
         <LeadAmplitudeUnits>��V</LeadAmplitudeUnits>
         <LeadHighLimit>2147483647</LeadHighLimit>
         <LeadLowLimit>268435456</LeadLowLimit>
         <LeadID>V4</LeadID>
         <LeadOffsetFirstSample>0</LeadOffsetFirstSample>
         <FirstSampleBaseline>0</FirstSampleBaseline>
         <LeadSampleSize>2</LeadSampleSize>
         <LeadOff>FALSE</LeadOff>
         <BaselineSway>FALSE</BaselineSway>
         <ExcessiveACNoise>FALSE</ExcessiveACNoise>
         <MuscleNoise>FALSE</MuscleNoise>
         <LeadDataCRC32>3328187403</LeadDataCRC32>
         <WaveFormData>
/P/7//v//P///wEAAwAEAP/////8//z/+//7//z/+/8AAAAAAgACAPz/+f/2//T/+P/7
////AQAFAAMA+//3//j/+v/4//j//P8AAPz/+P/6/wIAFQA3AFwAhgCwAN0ACAEqAUMB
UwFRASgB4QCbAF0AIQDd/5v/av9F/y//Lf88/1H/Zv93/4j/l/+j/7T/xP/R/9v/5P/s
//X/+v/4//b/9v/2//j/+v/8//3/AAAAAAEAAQD///3//P/+/wQABgAIAAkABgADAAEA
AAAEAAYACAAIAAoACgAHAAcAAQABAAEAAgAIAAsADgARAAwACQAHAAMABgAKAAoACgAN
AA8ADwAQAA4ADgAOAA4AEgAVABgAGgAXABQAEgARABUAGQAZABoAHAAeACAAIgAdABsA
HAAbAB8AJAAoACsAKQApACoALAAvADIANAA2ADgAOQA5ADkANwA4ADoAPABBAEUARwBJ
AEQAQgBBAD8AQwBFAEUARQBGAEYARgBHAEUAQwBBAEEARABFAEQAQwA+ADsANwAzADMA
MwAyADIAMQAuAC4AKgAkACEAHwAdABwAHQAeAB0AFgAUABEADgAPABEAEwAUABQAFAAS
ABIADQAKAAgACQALAA0ADwAPAAwACgAGAAMABAAHAAkACgAKAAgACAAHAAIAAAD///7/
AwAGAAkACwAJAAUAAwABAAIAAgADAAMABgAFAAYABwAFAAMAAQD//wIABgAIAAkABgAG
AAQABAAFAAUABwAIAAkACQAIAAkABwAFAAUABAAJAAsACwANAAkABwAEAAIABQAGAAYA
BwAIAAYABgAHAAMAAgABAAAAAgAHAAkACgAGAAMAAQAAAAIAAgADAAQABgAFAAYACAAD
AAEA///+/wIABQAHAAcABwACAPz//v/+//7//v8CAAUACAAKAAgABAACAAEABgALAA4A
EwATABIAEgAOAAwACwALAA0ADwASABYAFQASAA4ACwAHAAgACgALAAwACgAJAAkACQAG
AAQAAwADAAcACwANAAwACAADAAEA//8AAAIABAAFAAMAAgD/////+v/6//r/+/8AAAEA
BQAEAAAA/P/3//X/9//6//7/AQAJAAUA/f/3//n/+f/6//7/AgACAAIA/v/2//D/9P8A
ABkAOQBgAIwAtADZAPwAHgE9AVUBWQEwAeUAkwBRABUA0f+P/2D/Qf8v/zP/RP9Z/27/
ff+M/5n/p/+6/8r/2f/p//L/9P/z/+7/7v/u//D/8v/4//z/AAADAAAA/v/9//v/+//7
//z/AAAEAAQABAADAAAA/f/7//r/AAAEAAgACgAHAAYAAgABAP//AQADAAYACAAJAAoA
CwAGAAMAAQD9/wIACAAKAAwACgAJAAYABAAGAAgACgAMAA0ADwARABIADgAMAAsACwAQ
ABUAFgAYABUAFAATABIAFAAVABkAGwAfACIAJAAlACMAIQAgACAAJQAqAC4AMgAvAC8A
LgAtADAAMgA1ADgAOwA9AD0APQA5ADgAOAA3ADsAPwBBAEMAQQA+ADsAOQA5ADkAOQA7
ADwAPQA8ADsANAAxAC0AKQArAC0ALgAwACsAJgAkAB4AHAAbABsAGwAZABkAGQAXABAA
DgALAAgACgANABAAEgAPAAwABwAEAAQABAAFAAkACwALAAsACQAGAAQAAAD9/wEABQAI
AAoACAAEAAIA//8AAAAAAQACAAMABAAFAAUAAwD///3/+//+/wAAAwAFAAIA///+//3/
/f/9//3//f///wIAAwADAAAA/v/6//j//v///wIABAACAP//+//5//r/+//+/wAAAgAD
AAIAAwD+//3/+//6////AgAEAAcABAAAAP7//f/+//7//v/+////AwAEAAQAAAD9//v/
+v///wAAAgAEAAMA///9//z//f/9//3//v///wEAAgABAP3/+v/4//f//P/9//7/AAAA
APz/+P/0//T/+P/6//z//v/9//3//f/8//r/+P/4//n//f8DAAcADQAKAAYAAwD8////
AQAEAAkACQAKAAwACQAHAAQAAgD//wIABAAFAAYAAgD///3/+//9//7/AAADAAIAAwAC
AP7/+//3//b/9f/3//r//f////z/+P/y/+//7//y//X/+f/4//f/+f/2//T/8v/v/+//
8//2//r//f/1//H/7//v//H/8//4//z//P/4//T/7v/m/+T/7P/4/w0AKQBIAGgAjACt
ANAA9gAdATsBTQE+Af0AoQBPAA0A0/+X/2j/Sf81/y//Nv9F/1T/X/9w/4P/l/+s/8L/
0f/Z/+D/5P/j/+L/5f/m/+n/7P/y//T/9v/3//P/8P/u/+v/7v/x//X//P/6//j/9v/z
//X/8//y//L/9//6//3//v/7//j/8v/v//D/9f/6/wAA/f/7//n/9//1//X/9v/1//n/
/v///wAA/f/7//f/9P/4//z/AAAEAAIAAQAAAP7////+//7///8CAAcACAAKAAgABgAE
AAIABAAHAA0AEQAQABAADwANAA8ADwAQABIAFgAaAB0AIAAcABsAGQAXABwAIAAlACoA
KQApACcAJQAlACYAKAApAC4AMQAyADMALgAqACYAIwAoACsALgAzADEALwArACcAJgAl
ACMAIQAiACMAIwAkAB8AGgAYABIAEgATABUAFwAQAA0ACgAFAAIAAgABAAAAAQADAAUA
BgABAP7/+f/2//b/+P/7/wEA/f/7//n/9f/1//b/9f/1//j/+//9//7/+//2//P/7//x
//T/+P/8//n/+P/3//X/9f/z//P/8//1//b/+P/5//X/8f/v/+3/8P/z//b/+f/4//j/
9v/z//L/8v/w//D/9f/3//v//v/5//X/8P/t//L/9f/6//7/+//5//X/8//y//P/8//0
//r//P/9/////P/2//L/7//z//b/+f/8//j/+f/3//T/8v/x//H/8v/1//b/+P/6//j/
8//w/+7/8f/z//X/+P/1//X/9P/x//H/8P/w//H/9v/3//j/+v/2//L/8P/s/+//8v/2
//3/+//1//D/7v/u/+7/7v/y//X/+P/6//n/9v/1//X/9//7//3/AQADAAIAAgD+//v/
+f/4//n//f8CAAgACQAHAAIA/v/5//v//P/8//z//v/9//3//f/4//b/9f/1//j/+//8
//r/9v/x/+//7f/w//L/9P/1//f/9v/z//P/7v/s/+r/6f/v//H/9v/2//P/8P/s/+v/
7P/u//H/8//7//f/8f/t/+v/6//q/+7/8v/0//b/9P/u/+b/5v/w/wMAHwBCAGYAjACx
ANIA8gAPAScBMwEgAeMAkQBLABEA1f+V/2L/Q/8t/yX/LP9B/1b/Z/90/3//i/+a/67/
wf/P/9z/4v/j/+D/3//e/9//4P/m/+r/7v/x/+//7v/u/+3/6//r/+z/8P/1//b/9//3
//X/8f/u/+z/8f/0//f/+P/3//b/8v/x/+//8f/z//b/+v/7//z//f/4//X/8//v//T/
+v/8//7//f/9//v/+v/5//r/+//8////AQADAAQAAAD+//3//f8CAAcACAAKAAkACAAH
AAYABAAFAAkACwAPABIAFAAVABMAEQAQABAAFAAYABsAHgAcAB0AHQAdABwAHgAhACQA
KQAtAC8AMQAtACoAKAAlACkALQAvADEAMQAwAC8ALwAuAC0ALAAtADAAMQAwAC8AKgAn
ACMAHwAjACUAJgAoACQAIAAfABoAFAATABMAEwATABMAEwARAAoACAAFAAIABAAFAAYA
BgAHAAYAAwACAP7//P/7//3//v///wAA///8//r/9v/z//b/+f/7//z/+v/4//j/9//2
//b/9//4//n/+v/7//v/+f/1//P/8f/0//b/+f/7//n/9//3//f/9v/1//T/8//2//r/
/P/9//n/+P/1//T/+f/5//v//P/6//n/9//3//f/9//5//r//P/9//z//f/4//f/9f/0
//n//P/+/wEA///8//v/+//5//j/9//2//j//f///wAA+v/3//X/9P/5//r//P/+//7/
+//6//r/9v/1//T/9P/2//n/+//7//n/9v/0//P/9//5//v//v/8//r/+v/4/+7/8P/z
//b/+f/8//v/+//7//r/+v/4//j/+f/9/wMABwANAAgABAABAPr//P///wMACQAIAAgA
CQAFAAcABAACAP//AQAEAAYACAAFAAEA/v/7//z//v8BAAUAAwADAAEA/P/7//f/9v/1
//f/+v/9/////P/4//L/7//v//L/9f/5//n/9//4//T/9v/0//H/8f/z//b/+v/9//f/
8//x//H/9f/7//7/AAD8//b/8P/s/+z/6v/y/wAAFQAvAEwAagCOALcA3gAIAS0BSwFb
AUYBBQGxAGkAKwDn/6H/bv9R/z3/Mf8y/0H/VP9h/27/gf+X/6z/wP/P/9v/3v/e/9//
4v/m/+j/7P/w//L/9P/2//f/9v/0//P/8f/1//f/+v8AAP7//P/6//f/+v/5//n/+v/6
//z//v/+//z/+v/1//P/9//9/wMACgAHAAMA///7//r/+//9//3/AQAGAAcACAAGAAMA
/v/6////BAAJAA4ACwALAAsACgAJAAgACAAJAAwAEQASABQAEgAQAA4ADAARABUAHAAh
AB8AHgAcABkAGgAbAB0AIAAkACgAKwAuAC0ALQAsACsALwA0ADoAQAA+AD0AOgA3ADcA
OAA6ADsAPgBBAEIAQwA/ADwAOQA3ADoAPQBAAEUAQgA/ADoANQA1ADUANAAzADUANQA0
ADQALwAqACgAIgAiACMAJQAnACEAHQAZABMAEgASABEAEAATABUAFwAYABIADgAIAAQA
BgAIAAsAEQAOAAsACAADAAMABAADAAMABAAHAAkACgAGAAIAAAD9//7/AAADAAYAAwAC
AAEA//////3//f/9/wAAAgAFAAcABAD///z/+f/+/wEABAAHAAYABgAEAAEAAgACAAAA
AAAEAAUACAAKAAYAAwD///3/AAADAAgADAAJAAcAAwABAAAAAQABAAIABgAIAAkACwAI
AAIA/v/7////AgAFAAgABAAFAAMAAAAAAP////8AAAMABAAGAAgABAD///z/+v/+/wEA
BAAIAAUAAwAAAPv//f/8//z//f8HAAcAAwD8//j/+v/6//r/+v/+/wEABAAGAAMA/v/7
//n//v8DAAYACwALAAoACgAGAAQAAwADAAUACAAMABEAEQAOAAoABwADAAQABgAHAAgA
CgAJAAkACQAFAAIAAAD//wIABQAGAAQAAQD7//j/9f/3//r//f///////v/7//v/9f/0
//P/8//4//n//f/8//n/9v/y//H/9P/2//n/+/////v/9//1//P/8f/0//r//P/8//r/
9v/y//D/8v/6/xEAMwBYAH4AqADPAPAAFAExAUkBSwEqAeEAjwBNAA8Azf+N/1z/P/8r
/y3/Pv9T/2b/ef+K/5P/n/+u/8L/1f/h/+j/7v/v/+z/6v/q/+z/7v/1//j/+//9//r/
+P/3//X/9f/1//b/+v///wAAAQABAP//+//4//b/+v/+/wIABAABAAAA/P/7//v//f//
/wIABQAFAAUABQD///3//P/5////BAAFAAYABgAFAAIAAAD+/wAAAgAEAAUABwAJAAoA
BwAEAAIAAQAFAAsADQAQAA8ADgANAAwADAANABEAEwAVABgAGgAbABkAFwAWABYAHAAg
ACMAJgAjACMAIgAhACIAJAAnACoALgAxADIAMwAwAC4ALQArAC8AMwA1ADcANAAyADAA
LwAvAC8ALwAxADIAMwAyADEALAApACUAIQAjACUAJgAoACIAHgAdABgAEgARABEAEQAQ
ABEAEgARAAsACAAEAAAAAgAFAAgACgAGAAQAAAD+//v/+v/6//3///8BAAMAAwD+//z/
+P/1//j/+//9//7/+//4//f/9f/2//b/9//4//v//P/9//3/+f/1//P/8f/2//j/+//9
//r/9//2//X/9f/1//X/9f/5//z//f/9//r/+P/0//L/9//5//3/AAD///3/+v/5//j/
9//4//j/+//9//3////7//n/9v/0//n//P/+/wEAAAD8//r/+f/2//b/9v/2//j//f//
/wAA/P/5//f/9v/7//z//v8AAP//+//5//j/9f/1//X/9v/4//v//f/9//r/9v/z//H/
9//5//v//v/+//r/9P/y//T/9P/0//T/9v/5//z//v/6//b/9P/z//f//f8BAAcABgAE
AAMA/v/9//3//v8BAAUACAAMAAsACQAEAAAA+//+/wAAAQACAP///f/8//v/+f/4//j/
+f/6//3//v/8//r/9f/z//H/9P/2//j/+f/2//T/8P/v/+7/7v/u/+//8v/z//f/9v/y
/+7/6f/n/+r/7v/z//f/9//x/+3/6f/p/+v/8P/0//j/+P/0/+7/6P/m/+j/9v8NAC8A
UAByAJYAuwDeAAABHwE1ATkBFgHJAHMAMQD3/7f/e/9Q/zf/J/8n/zb/S/9e/23/dv+D
/5P/pv+8/8//2//i/+b/4//e/+D/4P/i/+T/6//u//H/8//v/+z/6v/n/+n/6//u//T/
9v/2//b/9f/y/+//7f/s//D/9P/4//r/+P/2//H/7//u//H/9P/4//f/9//3//f/8//x
//D/7f/z//j/+f/6//f/9f/x/+7/8f/0//f/+v/6//v//P/8//j/9v/1//X/+f///wEA
BAAAAP7//P/6//3///8EAAcABgAIAAkACQAIAAcABwAIAA8AFAAYABwAGQAXABQAEQAV
ABgAHAAgACEAIwAjACMAIQAgACAAHwAjACcAKQArACcAJAAhAB8AIQAjACUAKQApACkA
JwAlACEAHwAcABkAHAAdAB0AHgAaABYAFQAQAA0ADQAOAA8ADAALAAoABwACAAAA/f/6
//3///8BAAIA///8//f/9P/y//L/8//3//f/9//3//X/8//y/+//7f/x//X/+P/6//f/
8v/v/+v/7f/u//D/8v/z//T/9f/1//P/7//t/+v/7v/w//P/9f/z/+//7f/r/+3/7//x
//P/9v/4//j/9//0//L/7v/s//P/9f/5//z/+f/1//D/7f/w//H/9P/2//n/+f/3//f/
8//x/+7/7P/z//b/+P/7//j/9P/y//H/8v/y//L/8v/0//f/9//2//P/8f/w//D/9P/2
//n//P/6//X/8v/w//L/8//0//b/+P/5//n/9//1//L/8P/v//X/+v/6//r/+v/6//X/
8//x/+7/8v/0//j//f/7//3//f///wEAAAAAAPz//f///wIABwADAAIAAgD9/wIAAgAD
AAMAAAD+//v/+P/7//v//P/9//3//v8AAAMA/f/7//f/8P/1//X/+P/7//b/9P/y/+//
8v/y//D/8f/w//L/9P/3//P/7//u/+j/7v/w//H/9f/x//D/8P/v/+v/8f/3//f/9f/1
//b/9P/u/+r/6v/s//L/9v/8/wgAHQA1AFIAdACcAMUA8gAcATkBRwE7AQIBqwBdACMA
7/+5/4X/Xv9F/zP/Lf8y/0H/Vv9r/37/kf+l/7j/xv/P/9X/2P/c/+P/6P/r/+z/7//y
//H/8P/v/+3/7//w//L/8//2//f/+f/+//z/+v/4//X/+P/5//v//v/7//r/+f/2//j/
+v/5//v/+//9////AgD///3/+//5//r//f8BAAMAAwAEAAEA/v8BAAMAAwAEAAIABAAG
AAgABQAFAAUABAAGAAgACwAPAA0ADwANAAwADwAQABEAEgAQABEAFQAXABcAGAAYABcA
HAAfACMAKAAlACQAIgAgACQAJwApACsALAAuADEANAAzADMAMQAvADIANgA7AD8AOwA5
ADUAMQAzADQANQA3ADcANwA3ADkANgA1ADIALwAvADEAMgAzADAALQApACYAJQAkACYA
JAAgAB8AHwAfABkAFwAVABEAEAASABMAFAAPAA0ACwAIAAoACgAIAAgABgAGAAcACwAH
AAUAAwD//wEABAAFAAcAAgABAP///P8AAAAAAgADAAIAAgADAAQAAgAAAP7/+///////
AQADAAAA/v/9//v//////wEAAwACAAEAAAD///3//v/9//v//v8CAAQACAAHAAMAAQD+
/wIAAwADAAUABAADAAQABAADAAEA/f/7//3/AQAEAAgABgAEAAEA//8BAAAAAQADAAIA
AgACAAIAAAABAP///P/9////AgAGAAUAAgAAAP7/AAD//wAAAgABAAEAAQACAP///f/6
//X/AwAGAAUABAADAAIA/v/9//z/+v/9//7/AQAFAAQABQAEAAUABwAIAAoACAAJAAkA
CgANAAwADAANAAkADAAMAA0ADQAJAAYAAgD+/wEAAwAGAAkABQAEAAQABQACAAMAAgD+
/wAA//8BAAMAAAD+//z/+f/7//r/9//3//f/+P/5//v/+f/3//j/9P/3//j/+P/7//n/
+P/4//f/9//7//3/AwADAP//+v/2//L/7v/y//b/+P/8/wQADAAbADMAUgB4AKQA1QAG
ATABUwFjAVkBKAHbAI8AUQAbAN3/n/9s/0f/Lf8n/y7/Qf9Y/2//hP+b/63/vP/G/83/
0//a/+L/6//0//T/9P/2//j/+P/2//T/8f/2//j/+//9//v/+f/4//r//P/8//z/+//9
//3//v8AAP///v/9//r//f8AAAAAAwD+////AAACAAEAAQABAAEAAgADAAUABQAFAAYA
AwAAAAUABwAHAAgABwAIAAkACgAJAAkACQAIAAsADAAOABEADgAPAAwACgAOABAAEgAU
ABIAEwAXABkAGQAaABoAGQAbAB0AIAAkACMAJAAkACQAJwArAC4AMQAwADAAMQAyADEA
MwAzADMANAA2ADkAOwA4ADcANAAxADUANgA3ADkAOAA3ADYANwA3ADcANQAzADIAMwAz
ADMALgArACcAJAAkACQAJwAmAB8AHQAcABsAFgAVABQAEQARABIAEgASAA0ACwAJAAYA
CQAKAAkACgAFAAQABAAHAAYABQAEAAEAAgAEAAQABQABAAEAAAD+/wEAAAABAAEA/v/+
////AAD+//7//v/9//////8BAAMAAQD+//z/+f/9//3///8BAP////////////8AAP//
/f8BAAQABQAIAAcAAwABAP7/AQADAAQABwAFAAMAAwACAAMAAwABAAEAAwAFAAYACAAH
AAQAAAD9/wAAAAACAAUAAwACAAEAAAD+/wEAAQAAAAIAAwAFAAgABgACAP///P//////
AQAEAAIAAQAAAAAA//////7/+/8JAAoABwAEAAEA/v/7//v/+//6////AAADAAcABAAF
AAQABQAJAAoADAAKAAgABwAHAAkACQAKAAwACQAMAAwADQANAAgABgADAAAAAgADAAUA
BwAFAAQABAAFAAMAAwABAPz//////wIABQAAAP7//P/5//3//v/9////+//6//n/+f/4
//f/+f/2//n/+v/6//3/+v/4//f/9f/3//3/AQABAP//+//2//L/8v/0//T/9v/4//r/
/P8AAA8AJwBGAGwAmADDAO4AFgE1AUkBTQEsAd8AiQBDAA0A1f+d/2z/Sf8t/yP/LP9B
/1r/cf+G/5n/qf+2/8L/y//T/9r/5P/v//T/9P/0//b/+P/4//b/9P/x//T/9v/5//v/
+f/3//b/+P/8//z//P/7//z/+//7//z/+v/6//r/+P/7//7//v8BAP3//f/9//7/////
///////+////AQABAAAAAAD8//j//v8BAAIABAAAAAAAAAAAAAIAAwAEAAQABgAGAAcA
CQAIAAkABgAEAAcACgANABAADgANAA8ADwAQABIAEwATABUAFwAaAB4AHQAeAB4AHgAi
ACUAJwApACgAKAApACoALAAvADAAMQAyADQANwA5ADYANQAyAC8ANAA2ADgAOwA4ADUA
MgAxADMAMwAxAC8ALgAvAC8ALwAsACkAJQAiACIAIgAlACQAHQAbABoAGQAWABUAFAAR
ABAAEAAPAA4ACwAJAAcABAAGAAgACAAKAAUAAgAAAAEAAQABAAEA//8BAAIAAQABAP3/
/f/8//r//f/+/wEAAwAAAP7//f/8//7//v/+//3/AAD//wAAAQD///z/+v/3//z//f8A
AAMA///9//v/+f/8//7//v/9//3//v/9//7//v/7//r/+P/7//3//v8BAP7/+//6//j/
/P/9//z//f/+//////8AAAAA/v/7//n//v/+/wAAAwD+//z/+v/4//r//f/9//z/+//7
//z//v/9//r/+P/2//r/+f/6//z/+f/3//X/9P/1//f/+P/3/////v/8//j/9f/0//P/
8v/2//n//P/+//r/9v/0//P/9v/7//7/AwAEAAQABQACAP3/+//6//v/AAAEAAkACQAG
AAIA///7//3//v/+//7/AAD////////8//r/+f/5//z///8AAP7//P/3//X/8//1//b/
9//3//n/+P/1//X/7v/s/+r/6f/v//H/9v/2//P/8P/s/+v/6//s/+7/7//3//f/9f/x
/+3/6//u//L/9P/2//b/9P/u/+j/5P/o//f/EQA2AFgAfAChAMQA5AADAR8BMwEuAQEB
sQBfAB8A5f+j/2r/R/8v/yP/Jv85/07/Yf9w/33/if+Y/6z/v//R/97/5v/p/+b/5P/i
/+L/4v/o/+r/7P/t/+7/7v/v/+//7v/t/+3/8P/1//b/9//3//T/8f/v/+7/8f/0//f/
+P/2//b/8//z/+//8f/z//b/+P/5//r/+//3//X/9P/x//T/+P/4//j/+//7//n/+P/3
//j/+f/6//3///8BAAIA///8//r/+f/8/wEAAgAEAAQABAAEAAQAAQABAAQABQAIAAwA
DwARAA4ADQANAA4AFAAYABsAHgAbABsAGgAZABkAGgAcAB4AIQAlACcAKQAlACQAJAAj
ACYAKQAqACsALQAsACsAKwApACkAKQArAC0ALwAvAC8AKQAnACQAIQAkACUAJQAmACEA
HgAeABoAFAATABMAEwASABMAFAATAAwACgAHAAQABQAHAAkACgAIAAYAAgAAAPv/+v/6
//3///8BAAMAAwAAAP7/+v/3//r//f///wAA/v/8//z/+//4//j/+f/6//3//v//////
/f/5//f/9f/4//r//f////3/+//7//v/+v/5//j/9//8/wAAAgADAAAA/v/6//j//f/9
////AAACAAEA//////3//f///wAAAgADAAIAAwAAAP///f/8/wEAAgACAAMAAwAAAP//
///9//z/+//6//z/AQADAAQA/v/7//n/+P/8//7/AQAEAAQAAQAAAAAA/f/7//n/+P/7
////AgADAAEA/v/8//v//f8BAAIABAAEAAQABAAAAP///v/8/wEAAgAFAAkABwAJAAkA
CwALAAoACgAGAAYABwAJAA0ACgAKAAsABwALAAwADgAPAAsACgAIAAYACAAHAAcABwAG
AAYABwAJAAYABQACAPz//////wIABQABAAAA///9//v/+v/3//f/+P/6//z////9//n/
+P/y//f/+P/4//v/+v/6//v/+//1//f//f8DAAUABQACAAAA/P/2//T/9P/2//z/BAAQ
ACEANwBQAHAAmADFAPQAIgFBAVUBVQEqAd0AiQBHABMA3f+j/3r/W/9D/zf/OP9F/1r/
b/+C/5f/rf/C/9D/2f/d/+L/5P/p//L/9v/4//z/AAAAAP7//P/5//3//v8AAAEAAwAD
AAQACAAIAAYABAABAAQABQAHAAoACQAIAAcABAAGAAgABwAJAAkACwANABAADgALAAgA
BQAIAAsADwARAA4ADgAKAAYACwANAA0ADgAMAA4AEAASAA4ADQAMAAoADgASABcAHQAa
ABsAGAAWABcAGAAZABoAGwAdACIAJQAkACQAIwAhACUAJwAqAC4ALgAuAC0ALAAuADEA
MwA1ADgAOgA9AEAAPQA9ADsAOQA9AEAARABHAEYARQBCAD8AQgBCAEIAQwBFAEUARQBH
AEUAQwA/ADsAPAA/AEEAQwBAAD0AOQA2ADUAMgAyAC4AKwArACwALQAmACMAIAAbABsA
HgAgACIAHwAdABsAGAAaABoAGAAYABUAFAAUABcAFAATABIADwAQABIAEgATAA8ADwAO
AAwADgAOABAAEQAQABAAEQASAA8ADgANAAsADwAPABEAEwAPAAwACgAHAAoACwAOABEA
EgATABQAFQASABAADAAHAAoADgAQABQAEwARABEAEAARABEAEAARABIAEwAWABgAFQAT
AA8ADQAQABMAFQAYABgAFgATABEAFAASABIAEwATABQAFQAWABMAEwAQAAwADwARABQA
GAAVABIAEAAOABIAEQASABQAEwATABMAFAASABEADwALABUAGAAYABcAEgARABAADwAO
ABEAEwAVABYAFgAUABQAFQAVABkAGwAfACAAIAAhAB4AGwAbABwAHwAiACQAJwAlACMA
IAAeABsAGgAaABkAGAAbABsAHAAdABoAGAAXABcAGAAbABwAGgAZABUAFAATABIAEgAS
ABEAFAAUABIAEwANAAwACwALAA4ADwATABIAEAAOAAsACwAKAAoACwALABUAFQAVABEA
DQAJAAgACgAQABQAFAAUABAADAAKABAAJQBHAG4AmADGAPMAHAFAAVsBawFnAT4B9QCr
AG8AMwDv/6n/dP9R/z//Pf9M/2P/ev+L/57/rf+5/8T/1P/j//H//P8EAAcABgAEAAIA
AgACAAcACgANAA8AEAAQABEAEQAOAA0ADQAQABMAFAAVABUAFAARAA8ADgARABQAFwAY
ABoAGgAXABcAEwATABMAFAAZABsAHQAfABkAFwAWABMAGQAeAB8AIAAhACEAHwAeAB0A
HgAfACAAIgAlACgAKgAmACQAIwAjACYAKwAsAC4AMAAwADAAMAAuAC0ALwAvADQAOAA7
AD0AOgA5ADkAOgA/AEIARABGAEcASQBKAEsASQBKAEwATgBRAFUAVwBZAFYAVABTAFEA
VABXAFgAWQBbAFoAWQBZAFcAVQBTAFMAVwBZAFkAWQBTAFEATgBLAEsASwBKAEoASABG
AEcARAA9ADsAOgA5ADgAOQA6ADkAMwAwACwAKAApACsALQAuAC4ALgAsACwAJgAkACMA
JQApAA==
         </WaveFormData>
      </LeadData>
      <LeadData>
         <LeadByteCountTotal>10000</LeadByteCountTotal>
         <LeadTimeOffset>0</LeadTimeOffset>
         <LeadSampleCountTotal>5000</LeadSampleCountTotal>
         <LeadAmplitudeUnitsPerBit>4.88</LeadAmplitudeUnitsPerBit>
         <LeadAmplitudeUnits>��V</LeadAmplitudeUnits>
         <LeadHighLimit>2147483647</LeadHighLimit>
         <LeadLowLimit>268435456</LeadLowLimit>
         <LeadID>V5</LeadID>
         <LeadOffsetFirstSample>0</LeadOffsetFirstSample>
         <FirstSampleBaseline>0</FirstSampleBaseline>
         <LeadSampleSize>2</LeadSampleSize>
         <LeadOff>FALSE</LeadOff>
         <BaselineSway>FALSE</BaselineSway>
         <ExcessiveACNoise>FALSE</ExcessiveACNoise>
         <MuscleNoise>FALSE</MuscleNoise>
         <LeadDataCRC32>1085445904</LeadDataCRC32>
         <WaveFormData>
8v/w/+//7v/v/+//7//t/+z/6//q/+r/6v/q/+v/6//t/+3/7f/r/+n/5//l/+P/5//p
/+r/6//v/+3/6v/o/+j/6P/i/9//3v/b/9T/zv/Q/9v/7v8NADEAXACMAMIA/gAzAWEB
hgGSAWoBGQHHAIgASwAHAMD/jf9t/1v/V/9d/23/ev+G/5P/nf+o/7X/wf/J/8//1P/W
/93/4v/h/+H/4v/i/+H/4//j/+T/5f/m/+j/6f/m/+X/5f/k/+j/6f/q/+r/6f/o/+f/
5v/n/+n/6v/s/+r/6v/q/+r/6f/o/+j/6P/q/+z/7//x/+3/7P/s/+z/7P/s/+7/7v/v
//D/8f/y//L/8f/w//D/8//1//b/+P/2//X/9P/z//f/+P/5//n//f///wAAAgAAAAAA
/////wEAAwAGAAcACQALAA0AEAASABUAGAAZABkAGwAcAB4AHwAhACQAJgAoACoAKgAr
ACoAKgApACkALQAwADAAMAAyADIAMgAxAC8ALwAvAC8ALgAsACkAJQAgAB8AHgAbABoA
GQAXABUAEQAPAA0ACgAIAAYABQACAAMAAQD///3/+//4//f/9P/2//b/9v/2//j/9v/1
//P/8v/w/+//7v/u/+7/7v/t/+v/6//q/+r/6v/q/+r/6v/s/+r/6f/p/+b/5f/l/+T/
5//o/+n/6f/o/+X/5P/j/+T/5f/l/+T/5v/l/+X/5f/k/+T/4//i/+P/5P/l/+f/5//n
/+f/5//m/+b/5v/o/+r/6P/o/+j/6P/o/+n/6v/s/+z/7P/r/+j/6P/n/+b/5//n/+j/
6P/q/+j/6P/o/+f/5//o/+j/6v/q/+r/6f/n/+b/5f/l/+X/5f/m/+b/6f/p/+r/6//o
/+b/5f/l/+b/5//n/+j/6v/o/+b/5v/m/+b/5v/o/+j/6f/p/+b/5v/n/+j/6//s//D/
8v/0//T/9P/y//D/8P/w//H/8P/x//L/8v/0//P/8//y//D/7v/u/+7/7v/v//D/8f/w
/+//7f/r/+7/8P/x//H/7f/s/+z/6v/r/+r/6f/p/+f/5f/k/+P/4P/g/+D/4P/j/+P/
4//j/+H/3//f/9//3//f/+D/4f/l/+P/4f/h/+L/4P/g/+D/4P/f/9z/1//Q/8b/yP/T
/+b/BQArAFgAhgC4AOwAHwFPAXYBhAFeAQkBsQByAD0A+/+2/4P/Y/9V/1P/W/9p/3r/
hv+R/53/qv+1/7//x//R/9j/2P/X/9b/1v/X/9n/2v/c/9//4P/i/+H/4P/g/9//3//f
/+D/4P/l/+X/5f/k/+P/4v/h/+D/4//l/+b/6P/m/+b/5v/m/+X/5P/k/+T/5f/m/+j/
6f/m/+b/5//o/+r/6v/s/+z/7P/s/+z/7P/r/+v/6//s/+7/7//v//D/8f/x//H/8f/z
//T/9f/1//b/9//3//j/+P/6//v//f///wEABAAFAAQABQAGAAgACgANABAAEQARABMA
FAAWABUAFwAaABwAHgAgACAAIQAhACIAIgAjACcAKgAqACoAKAAoACgAJwAnACcAJwAn
ACkAKAAmACMAHwAdABsAFwAYABcAFQATABAADQAKAAYABgAEAAMAAAABAP///f/7//r/
+P/4//b/9v/2//b/9v/0//L/8f/v//H/8P/w//D/8P/w//D/7//t/+3/7P/s/+z/7P/s
/+z/7P/q/+n/6f/p/+n/6v/q/+z/7P/s/+v/6f/n/+f/5//o/+n/6f/o/+r/6f/p/+n/
5//o/+j/6P/q/+r/6v/r/+r/6f/o/+f/6v/q/+r/7P/q/+j/6P/o/+r/6v/r/+z/7v/u
/+7/7f/r/+z/7P/s/+//7//w//D/7v/s/+z/7P/r/+v/7P/s/+7/7v/u/+3/6v/q/+r/
6//r/+v/7P/s/+7/7f/t/+3/7f/s/+z/7f/t/+3/7P/s/+v/6v/p/+j/6v/r/+v/7P/s
/+3/6//o/+j/6f/q/+v/7P/t/+z/7P/r/+r/6v/r/+z/7v/w//X/+P/1//T/8//w//H/
8v/z//X/9v/3//j/+P/2//X/9f/0//T/8v/y//L/8P/x//L/8//1//X/9P/z//P/9P/0
//P/8P/u/+3/6v/q/+r/6v/r/+r/5//l/+P/4//k/+X/5v/l/+X/5f/l/+X/4//j/+P/
5f/l/+b/5//l/+X/5f/l/+T/4v/k/+b/5v/j/97/2//S/8r/zP/V/+T//f8dAEIAbACY
AMYA+wAtAVgBdgFuAS8B0QCCAEcAEQDS/5v/df9h/1n/W/9n/3L/fP+J/5n/qP+1/8H/
yf/P/9T/2P/Z/9r/3P/d/9//4P/h/+P/4//k/+P/4v/i/+H/4v/j/+X/5v/o/+f/5v/k
/+T/5P/k/+T/5f/n/+j/6v/n/+b/5f/k/+X/5v/o/+r/6P/o/+n/6f/q/+r/6//s/+z/
7P/u/+7/7f/s/+v/6v/s/+3/7v/w/+//7//u/+7/7//v/+//7//y//T/9v/3//b/9//3
//j/+v/8//3/////////AAD/////AQADAAYACAALAA4ADwAOAA8ADwAQABIAFQAZABwA
HgAgACAAIQAhACIAIgAjACcAKgAqACoAJwAmACUAIwAmACcAKAApACcAJgAkACEAIAAf
AB4AGwAcABsAGQAXABMAEQAPAAwADAAKAAkABgAEAAEA/v/7//z/+v/6//j/+P/4//j/
+P/2//T/8//x//L/8v/z//T/8//y//H/7//x//H/8P/w//D/8P/w//D/7//s/+r/6f/q
/+v/7f/u/+z/7P/s/+v/6//p/+n/6f/q/+v/6//q/+r/6f/p/+n/6//s/+z/7P/r/+r/
6f/p/+n/6f/p/+n/6//s/+3/8P/u/+r/6P/m/+j/6v/t//D/7f/s/+v/6f/r/+z/7P/s
/+//7//w//D/7//s/+v/6v/s/+3/7//w/+7/7v/u/+3/6v/q/+r/6//t/+3/7v/u/+z/
6//r/+v/7f/s/+z/7f/r/+v/6v/q/+v/7P/t/+7/8P/x//H/8v/v/+3/7P/q/+n/7P/u
//L/7//t/+r/6P/o/+j/6P/s/+z/7f/t/+7/7v/v//D/8f/y//b/+P/4//j/+P/2//X/
9P/z//P/9//5//v//P/5//f/9v/0//T/8v/y//L/9P/1//b/9//1//X/9P/z//P/9P/0
//P/7//u/+7/7P/t/+z/6//r/+3/6//q/+n/5f/k/+P/4v/k/+X/5v/n/+X/4//j/+P/
5f/l/+b/5//r/+v/5//l/+T/5P/i/+D/4P/h/+D/3f/W/8z/zP/V/+T/+/8bAEAAagCW
AMgA+wArAVIBbAFiAR0BwwB8AEcADwDQ/5n/d/9h/1f/Wf9l/3T/gP+L/5X/oP+r/7n/
w//N/9b/2v/b/9j/1v/X/9n/2v/c/9//4P/i/+L/4v/j/+P/4f/h/+L/4v/j/+P/4//i
/+L/4v/i/+L/5P/l/+X/5v/k/+T/5P/k/+T/5P/l/+b/5//o/+r/6//p/+j/6P/o/+j/
6P/q/+r/6//s/+3/7v/u/+3/7P/s/+z/7f/t/+7/7f/t/+3/7f/w//L/9P/1//T/9f/1
//b/9v/4//n/+//+////AQABAP//AQADAAYABAAHAAoACwALAA0ADgAQABEAEwAWABgA
HQAgACEAIwAiACIAIQAhACUAKAAoACgAKgAqACoAKQAoACcAJgAlACcAJgAkACEAHAAb
ABoAFwAYABcAFQATABEADwANAAoACgAIAAcABAAFAAMAAQD///3/+v/5//b/9v/2//b/
9v/3//b/9v/1//T/8v/x//D/7v/u/+7/7f/t/+3/7P/s/+z/7P/s/+z/7P/q/+n/6f/q
/+v/7f/u/+3/7P/r/+n/5//l/+X/5f/n/+n/6v/q/+r/6f/p/+n/6f/q/+r/6v/r/+z/
7f/v/+7/7f/s/+v/6v/q/+r/7P/u/+z/7P/s/+7/7v/v//D/8P/w//D/7//t/+7/7v/u
//H/8f/y//L/8v/w//D/8P/u/+3/7f/s/+3/7v/v/+//7f/s/+v/6//s/+3/7//w/+7/
7f/t/+3/7f/s/+z/7f/t/+3/7P/s/+r/6v/q/+r/7P/t/+3/7v/u/+3/7f/s/+b/5v/p
/+r/6//s/+z/7P/t/+3/7v/u/+//8P/z//T/+P/6//n/+P/3//T/9f/2//f/+f/3//f/
9//2//j/9//3//b/9v/0//T/9P/y//P/9P/1//b/9//3//f/9v/2//X/8//x//D/8P/u
/+//7v/t/+3/6v/n/+X/4//j/+T/5f/m/+X/5f/l/+X/5//l/+X/5f/n/+f/6P/p/+n/
6f/n/+X/5P/m/+b/5v/k/9//3P/Z/9L/zP/M/9X/5P///x0AQgBuAKAA2AARAUcBcgGO
AYABPQHjAJ4AZQAfANb/m/93/2P/V/9V/2H/cP98/4X/k/+i/6//u//F/83/0v/U/9X/
2P/a/9v/3f/e/9//4f/h/+L/4v/i/+P/4//k/+X/5//o/+j/5//m/+T/5v/m/+b/5v/m
/+f/5//o/+f/5v/l/+T/5v/o/+v/7v/r/+r/6v/p/+j/6P/p/+r/6//s/+//8P/t/+z/
6//q/+7/7//w//L/8v/z//P/9P/0//P/8v/x//X/9v/3//f/9v/3//f/+P/7//7/AAAD
AAEAAQACAAEAAQADAAUACAAKAA0AEAARABMAFQAWABgAHAAfACMAJgAlACYAJQAlACUA
JgAmACcAKwAuAC4ALgAuAC4ALgAtAC0ALQAtAC0AKgAoACUAIQAfAB8AHwAdABwAGwAZ
ABcAEwARAA8ADAAKAAgABwAEAAIA///8//n/+v/4//j/9v/3//j/+f/6//j/9P/x/+3/
8P/w//H/8v/v/+7/7f/r/+v/6//q/+r/7P/s/+z/7P/q/+j/5//n/+f/5//o/+j/6P/o
/+j/5//l/+P/4//j/+X/5//o/+j/5v/l/+X/5f/m/+j/6f/q/+j/6P/o/+n/5//n/+f/
5//q/+r/6v/s/+r/6P/o/+j/6f/q/+z/7v/t/+z/6//p/+v/7P/s/+z/7//v//D/8P/v
/+z/6//q/+r/6//t/+7/7P/s/+z/6//q/+r/6v/r/+3/7f/u/+7/7f/r/+r/6f/s/+z/
7f/v/+7/7f/r/+r/6v/q/+r/6v/w//H/7//q/+j/6v/q/+r/6v/u/+7/7//v/+3/7P/s
/+z/7v/w//X/+P/4//j/+P/2//T/9P/0//X/+P/5//r/+v/4//f/9//2//b/9P/0//T/
9v/3//j/+f/2//X/8//x//P/9P/0//P/7v/s/+v/6P/q/+r/6v/r/+z/6//r/+v/6f/o
/+f/5v/n/+f/5//n/+X/4//j/+P/5f/l/+b/5//p/+f/5//n/+b/5P/k/+b/5P/h/97/
2f/U/9L/0v/Z/+z/CQAtAFQAggCwAOQAGQFJAW4BgAFiAREBuQB4AEMAAwDA/4v/a/9b
/1f/X/9v/37/jP+b/6X/qv+1/8P/z//V/9j/2v/b/9z/3P/d/9//4P/j/+X/5f/m/+T/
5P/l/+X/5f/l/+b/5v/r/+v/6//q/+n/6P/n/+b/5//p/+r/7P/q/+r/6v/q/+z/7P/t
/+7/8P/w//H/8f/v/+7/7v/u//D/8P/y//L/8v/y//L/8v/z//P/8//0//b/9//3//j/
+P/3//b/9f/4//r//P/9//z//f/9//7//v8AAAEAAwAEAAUABwAHAAUABwAJAAwADgAR
ABQAFQATABUAFgAYABkAGwAeACAAJAAmACYAJwAlACYAJgAnACsALgAuAC4ALgAuAC4A
LQArACsAKwArAC0ALAAqACcAIgAhACAAHQAdAB0AHAAbABcAFQATABAADQAKAAgABAAG
AAUABAADAAEA/v/9//r//P/8//z//P/6//j/9//1//X/9P/0//T/9f/2//f/9//2//X/
8//y//T/9P/0//T/8v/w/+//7//v/+//8P/w//D/8P/w/+//7//t/+3/7f/u/+//7//u
/+7/7f/t/+3/7f/u/+7/7v/w//D/8P/x//D/7//u/+3/8P/w//D/8v/0//L/8v/y//H/
8P/w//D/8f/y//P/8//y//L/8f/w//L/8//1//b/9f/y//H/8P/v/+//8P/w//H/8v/z
//P/8P/w//D/8f/y//P/9f/2//X/8//y//H/7//u/+7/7//y//P/8//0//H/8P/v/+7/
7//x//L/9P/0//P/8f/w//D/8P/w//D/9P/0//X/9f/z//L/8v/y//X/9v/6//z//P/8
//z/+v/6//r/+v/7//7///8AAAAA///9//z/+v/6//j/+P/4//j/+f/6//v/+//7//r/
+f/5//r/+v/5//X/9P/0//L/8//y//H/8f/x/+//7v/t/+7/7v/u/+7/7//v/+//7//u
/+v/6v/p/+z/7f/v//H/8f/v/+3/6//q/+z/7P/u/+7/6//o/+P/3P/Y/9j/4f/0/xEA
MwBYAIAAsADmABkBQwFoAXoBVgEDAasAagA5AP3/vP+N/3H/Yf9d/2X/c/+C/47/l/+j
/67/u//J/9X/2//g/+T/4//g/+D/4f/j/+T/5v/p/+r/7P/q/+r/6//r/+v/6//s/+z/
8f/x//H/8P/v/+7/7f/s/+7/7//v//D/7v/u/+7/7v/w//D/8f/y//T/9P/1//X/8v/y
//P/9P/0//T/9v/2//X/9P/z//L/9P/1//b/+P/6//v/+//8//z/+//6//n//f/+////
/////////v/+////AgAEAAcABgAHAAkACQAHAAkACwAOABAAEwAWABcAFgAXABcAGAAb
AB0AIAAiACQAJgAmACcAJwAoACgAKQArAC4ALgAuACwALAAsACsALAAtAC4ALwAvAC4A
LAApACYAJQAkACEAHgAdABsAGQAZABcAFQASABIAEAAPAAwADQALAAkABwAFAAIAAQD+
////AAABAAIAAAD+//3/+//9//z//P/8//z//P/8//v/+f/5//j/+P/6//r/+v/6//j/
9v/1//X/9//3//j/+P/6//r/+v/5//j/9f/0//P/9P/1//X/9P/y//H/8f/x//L/9P/1
//b/+P/4//j/+f/4//f/9v/1//f/+P/5//z/+//4//f/9v/4//j/+f/6//z//P/8//v/
+v/6//n/+P/7//v//P/8//r/+P/4//j/9//3//j/+P/4//j/+P/3//b/9v/2//f/+P/5
//v//P/5//f/9v/1//b/9v/3//n/+f/5//j/+P/2//b/9v/2//b/+P/6//r/+v/6//j/
9v/1//P/9P/2//n//P/9//7/AgAEAAIAAgACAAAAAwAEAAUABwAGAAUABAACAAMAAwAE
AAQAAQD+//3//P/9////AQADAAQABQAFAAUAAwACAAAA/f/8//z//f/8//j/9v/0//P/
9v/1//X/9f/2//b/9v/2//X/8//x/+//8f/x//P/9f/0//P/8//z//H/8//3//P/8P/y
//T/9P/w/+3/6v/n/+T/4v/i/+//BgAhAEEAagCUAMYAAAE1AWEBggGGAVAB9QCjAGwA
NwD7/77/k/97/2//a/9t/3n/hv+U/6H/r/+8/8v/1//d/+H/5P/m/+n/6v/q/+v/7f/u
/+7/7//u/+7/8P/w//H/8f/z//X/+P/6//r/+f/4//b/+P/4//j/+P/3//f/9v/2//j/
+P/4//j/+v/6//v//P/7//r/+v/5//n/+v/8//7//P/8//7//v8AAAAAAAAAAP//////
/wAA/v//////AAAEAAUABgAHAAcACAAJAAkACgALAAsADAAKAAwADQAPABAAEQATABMA
FgAZABwAIAAdAB8AIQAhACMAJQAmACgAKQArAC4AMAAxADIAMQAxADMANgA4ADsAOwA8
ADoAOAA6ADoAOgA5ADsAOwA7ADsAOgA4ADUAMQAwAC8ALgArACkAJwAkACEAIgAhACAA
HgAaABgAFwAUABEADwANAAsADQAMAA0ADAAJAAgABwAGAAYABAADAAEAAwACAAIAAgAB
AAAA///9///////+//7//f/8//v/+v/7//r/+v/7//v/+//8//z/+//6//n/9//4//f/
+P/5//r/+//7//r//P/7//v/+//5//r/+v/6//j/+P/4//n//P/9//7///////7//f/+
/////v///wAA///+//7//v/8//z//P/7//7/AAABAAIAAAD//////v8AAP7//v/+//3/
/f/+//7//P/8//z/+//8//z//P/9//z/+//7//r//P/7//v/+//9//z//P/9//v/+f/2
//T/+v/8//r/+v/6//r/+v/6//v/+//6//r/+//8//v//P8AAAIAAgACAAIAAAAAAAAA
AAABAAQABQAGAAYABgAFAAUABAD///z/+//6//3///8BAAMAAwADAAIAAQD//wAAAAD/
//3//P/8//r/+P/2//T/8//x/+//7v/t/+//8P/x//L/8f/x//H/8f/y//H/8v/z//L/
8f/x//H/8f/x//P/9f/2//b/9P/y/+z/6f/m/+P/3v/c/+D/6//6/xUANwBgAJAAygAI
AUEBdQGcAaQBeAEjAdEAkgBZABcA0v+Z/3X/Y/9d/2H/bf9+/4z/m/+r/7j/w//P/9X/
2f/e/+L/5//s/+r/6//t/+7/7f/t/+v/6v/t/+7/8P/x//D/7//v/+7/8f/x//H/8P/y
//L/8v/y//D/8f/x//L/8//0//X/9v/0//T/9f/2//b/9v/3//f/9v/2//f/+P/3//b/
9//2//f/+P/5//r/+//7//v//P/6//v/+//8////////////AAAAAAAA//8CAAMAAwAE
AAYACAAJAAsACwALAAwACwAMAA8AEgAWABQAFwAaABsAHQAfACAAIgAhACMAJgAoACoA
LAAsAC0ALwAwADAAMQAwADIAMQAwADAAMAAwAC8AMQAxADEAMQAzADIAMAAtACoAKQAo
ACUAIQAfABwAGQAYABcAFgAUABAADgANAAoACQAHAAUAAwADAAIAAwACAP///v/9//z/
/v/8//v/+f/7//r/+v/6//j/+P/4//f/+f/5//j/+P/3//b/9f/0//b/9P/z//P/8//z
//T/9P/y//L/8v/x//L/8f/y//P/8//z//L/8P/x//H/8v/z//P/9P/0//T/8//y//H/
8f/z//X/9//5//f/9v/1//b/9//2//f/+P/2//b/9//4//j/+P/4//f/+f/6//r/+v/4
//f/9//2//j/9v/2//b/9//3//j/+P/2//b/9v/1//f/+P/5//v/+P/3//f/9v/4//f/
9//3//n/+P/4//n/+P/3//X/9P/6//r/+f/4//f/9v/1//T/9P/z//T/9v/5//z/+//6
//z//P///wAAAQAAAP7//v/+////AAABAAIAAgAEAAMAAwACAP///P/7//r/+//9////
AQD//////v/9//v//P/8//v//P/8//3//P/6//j/9v/1//f/9f/0//P/8P/w//D/8P/x
//H/8f/x//L/8f/y//P/8v/x//H/8f/x//P/9f/z//T/8v/w/+z/7P/r/+b/4//i/97/
3P/l//T/CwAtAFIAfgCwAOYAHQFLAXIBiAFyASMBxQB+AEkAEQDW/6H/f/9p/2H/Zf9v
/4L/kP+d/6v/uP/D/8//1//b/+D/5P/n/+r/6v/r/+3/7v/s/+3/7P/s/+3/7v/w//H/
7//v//D/8P/x//H/8f/w//L/8v/y//L/8P/x//H/8v/z//T/9f/2//T/9P/1//b/9v/2
//f/9//3//j/+v/8//r/+P/4//b/+f/6//v//P/7//v/+//8//z//f/9//7/AQABAAEA
AQAAAAAAAAD//wMABQAGAAgABwAIAAgACQAIAAkACwALAAwADwASABYAEwAVABcAFwAZ
ABsAHAAeAB4AHwAhACIAIgAkACQAJQAmACgAKQArACoALAArACoAKwAsAC0ALQArACsA
KwArACsAKgAoACUAJAAjACIAHwAdABsAGAAVABQAEwASABAADgAMAAsACAAHAAUAAwAB
AAIAAAAAAP7/+//6//n/+P/7//r/+v/5//j/9v/1//T/8v/y//L/8f/y//P/8//0//P/
8v/x//D/8//y//L/8//w/+//7//u//D/8P/w/+//8P/v//D/8f/w/+//7f/q/+3/7f/u
/+//7v/u/+3/7P/q/+r/6v/r/+3/7f/t/+3/6//q/+n/6v/t/+z/7f/u/+3/7P/s/+z/
7v/u/+7/7f/v//D/8P/w/+7/7f/t/+z/7//u/+//8P/u/+3/7f/s/+7/7v/u/+3/7v/u
/+7/7//t/+3/7v/u//D/7//v/+//7f/s/+z/7f/v/+//7v/u//T/8P/w//L/8f/w/+//
7v/w//D/8f/x/+7/7v/v//D/8//0//j/+v/6//r/+v/4//f/9v/1//X/+f/7//3//v/8
//v/+//6//j/9v/2//b/+P/5//r/+//5//n/+P/3//n/+v/6//n/9f/0//T/8v/x//D/
7//v//H/7//u/+3/6f/o/+f/5v/q/+v/7P/t/+z/6f/o/+f/6f/p/+r/6//t/+3/7//v
/+z/6v/o/+r/6P/n/+b/4//c/9b/0v/V/+L/+f8XADgAYACKALgA6wAdAUgBagFyAUUB
6wCUAFkAJQDm/6v/g/9p/1v/W/9l/3T/gv+P/5v/pv+z/7//y//V/97/4v/l/+T/4//j
/+T/5P/l/+f/5//o/+r/6v/r/+v/6//r/+z/7P/v/+//7//u/+7/7v/u/+7/8P/x//H/
8v/y//L/8v/y//D/8P/x//L/8//0//b/9//0//T/9f/2//T/9P/2//b/9//4//n/+v/5
//n/+f/6//v//f/+/wAAAAD///7//f/9//7//////wIAAwADAAQAAgAEAAUABwAKAAsA
DQANAA0ADwARABQAFgAZABwAHQAcAB0AHQAeAB0AHwAiACQAKAAqACoAKwArACwALAAt
AC8AMgAyADIANQA2ADcANwA1ADUANQA1ADYANgA1ADMAMAAvAC4AKwAqACkAJwAlACMA
IQAfABwAHAAaABkAFgAXABUAEwARAA4ADAAMAAoACAAIAAgACAAIAAYABQADAAMAAgAC
AAIAAwAEAAUABQACAAEA///+/wAAAAAAAAAAAgAAAP/////9//3//v/+//7//v/+//3/
///9//3//f/8//3//f/8//3//f/+/////P/8//v/+v/9//7///8BAP///////////v/+
//7/AAABAAAAAQACAAIAAgADAAQABAAEAAQAAwADAAQABAAEAAMAAwAEAAQABgAEAAQA
BAABAAEAAgACAAQABAAEAAMAAgACAAIAAwAEAAUABwAIAAgABwAHAAcABgAEAAMAAwAE
AAUABQAGAAQABAAEAAQABgAFAAQABQAGAAcACAAJAAgACAAHAAcACAAKAAwADAAMAA8A
EAAQABAAEAAOAA4ADgAOAA8AEAARABIAEgATABMAFAAUABIAEAAQABAAEAARABIAEwAT
ABMAEgARAA4ADgANAAsACwAMAA4ADgALAAoACQAJAAcABQAEAAMAAwAEAAUABgAEAAMA
AgABAAQAAwAEAAUABQAFAAYABwAFAAUABwAJAAoADAAMAAoABgABAP7/9//0//D/8v/9
/xAAJwBHAGwAlgDKAAYBQQFvAZQBpgGGATMB2QCYAGUAKwDq/7f/l/+F/3v/e/+D/5D/
nv+r/7v/zP/b/+n/7//z//b/9v/3//z//f///wIABAACAAMAAgACAAMABAAGAAcACQAJ
AAoACgALAAsACwAKAAsADAANAA4ADAANAA0ADgAQABAAEAAQAA4ADgAPABAADwAOAA4A
DQAPABAAEgAUABEAEAARABAAEQASABMAFAATABMAEwAUABIAEwATABQAGQAbAB0AHwAe
AB4AHgAdABwAHQAdAB4AIQAkACYAKQApACkAKgApACsALQAvADIAMQAzADUANQA2ADkA
OwA+AEAAQwBHAEoASQBKAEkASQBMAE4ATwBRAFAAUgBRAFAAUgBSAFIAUQBTAFMAUwBT
AFIAUABNAEkASgBLAEwASwBJAEcARABBADwAOQA2ADIAMQAwADAALgArACkAJwAlACUA
JAAlACQAIwAiACEAIAAiACAAHwAdABsAGgAaABoAGgAaABoAGQAZABkAGAAYABcAFgAV
ABQAFwAWABYAFwAVABUAFgAWABYAFgAWABUAFwAVABUAFQASABEADwAMABAAEQATABUA
FgAYABkAGgAYABYAFAATABQAFQAWABcAGAAYABgAGgAaABgAGAAYABoAGgAbABwAGgAa
ABoAGQAbABwAHAAcABwAGwAbABoAGwAaABsAHAAZABkAGgAaABkAGAAXABUAFwAYABkA
GwAaABkAGQAYABkAGQAaABsAGwAaABoAGwAaABkAFwAWABoAGgAaABgAGAAYABgAGAAY
ABoAGgAbABsAGgAaABsAHAAbABwAIAAiACMAJAAlACQAJgAmACYAJwAnACcAJwAmACQA
IwAjACIAIgAgACAAIAAgACEAIgAjACUAJQAkACMAIQAiACIAIQAhACAAIAAeABsAGgAZ
ABkAGwAZABgAFwAUABQAFAAUABUAFQAVABUAFwAVABUAFQAUABMAEwATABcAFwAXABcA
FgAUABIAEgASABMAEgANAAgAAAD+/wUAGAA1AF8AiAC6APIALAFlAZUBvAHGAZwBSwH3
ALgAfwA7APT/u/+b/43/h/+L/5n/qP+4/8f/0//c/+f/8//9/wMACAAOAA8ADgANAA0A
DgAOABAAEwAUABYAGAAYABkAGQAYABcAFwAWABcAFwAXABYAFgAWABYAFgAYABkAGQAa
ABoAGgAaABoAGAAYABkAGgAbABwAHgAfABwAHAAdAB4AHwAgACMAJAAiACIAIgAiACEA
IQAhACIAIwAlACYAKAAnACcAJwAnACsALAAtAC0ALgAvAC8AMAAvADAAMAAxADMANQA4
ADkANwA5ADsAPgA+AEEARABFAEcASQBKAEwATQBPAFIAVABYAFoAWgBbAFkAWgBaAFsA
XQBgAGAAYABgAGAAYABfAF0AXQBdAF0AXgBeAF0AWwBWAFUAVABRAFAATwBNAEsASgBJ
AEgARgBCAEAAPwA8AD0AOwA5ADcANQAyADEALgAwADAAMAAwADIAMAAvAC0AKwAqACoA
KgAqAA==
         </WaveFormData>
      </LeadData>
      <LeadData>
         <LeadByteCountTotal>10000</LeadByteCountTotal>
         <LeadTimeOffset>0</LeadTimeOffset>
         <LeadSampleCountTotal>5000</LeadSampleCountTotal>
         <LeadAmplitudeUnitsPerBit>4.88</LeadAmplitudeUnitsPerBit>
         <LeadAmplitudeUnits>��V</LeadAmplitudeUnits>
         <LeadHighLimit>2147483647</LeadHighLimit>
         <LeadLowLimit>268435456</LeadLowLimit>
         <LeadID>V6</LeadID>
         <LeadOffsetFirstSample>0</LeadOffsetFirstSample>
         <FirstSampleBaseline>0</FirstSampleBaseline>
         <LeadSampleSize>2</LeadSampleSize>
         <LeadOff>FALSE</LeadOff>
         <BaselineSway>FALSE</BaselineSway>
         <ExcessiveACNoise>FALSE</ExcessiveACNoise>
         <MuscleNoise>FALSE</MuscleNoise>
         <LeadDataCRC32>790832079</LeadDataCRC32>
         <WaveFormData>
8P/v/+3/6v/q/+v/6//s/+v/6v/p/+j/5//m/+X/5f/o/+n/6v/q/+X/4//h/+D/4f/i
/+X/5v/r/+r/5v/j/+P/4P/c/9f/1P/S/8n/wP/C/8v/2v/x/xAAMwBeAI4AwwD3ACgB
UwFoAVABEwHZAKoAeQA9AP7/zP+t/5v/k/+S/5f/of+p/6//tP+5/7//xf/I/8//0//W
/9j/3P/b/9r/2f/a/9n/2v/c/9z/4P/e/97/3v/d/9z/2//b/97/3//g/+D/3v/c/9n/
1//Z/9z/3v/g/+D/3//e/93/2//b/9v/2//e/+D/4v/j/97/3f/d/9z/3P/d/9//4P/i
/+L/4f/h/+H/4f/i/+L/4//k/+j/5//k/+X/5f/k/+b/6P/o/+j/6//s/+z/7P/r/+z/
7v/t/+7/8P/y//b/+f/5//v//P8BAAIABQAGAAUABgAIAAoACQALAA4AEAAUABYAFgAY
ABYAFwAXABcAGQAcAB0AIAAgACAAIAAgAB4AHAAcABwAGgAYABUAEAAOAAwACgAIAAYA
BAACAAAA/f/7//f/8//z//H/8P/u/+z/6v/q/+n/5v/k/+P/4v/i/+L/4P/g/+H/4f/g
/9//3v/c/9v/2//a/9v/2//b/9v/2//b/9n/2P/Y/9j/2P/Y/9j/1v/V/9T/0//S/9H/
0v/U/9f/2P/T/9P/0//S/9L/0f/R/9H/1P/U/9L/1f/S/9H/0P/O/8//0f/S/9P/1f/X
/9T/0//S/9H/0f/T/9T/1f/V/9X/1//X/9f/1P/W/9f/2P/Z/9j/1v/U/9L/0//S/9L/
0v/T/9P/0//V/9b/1v/S/9H/0//T/9b/1v/U/9T/0v/Q/9H/z//Q/9D/0f/S/9P/1v/U
/9P/0v/R/9L/0v/T/9X/0v/Q/9D/0P/Q/9D/0P/V/9X/1f/V/9L/0v/S/9L/1v/X/9r/
3f/f/+D/4P/e/9v/2v/Z/9j/2//b/9v/2//c/93/3v/d/9//3f/d/93/3P/e/9//4P/e
/93/2//Z/9z/3f/e/97/2v/a/9r/2f/X/9T/0//T/9L/0v/R/9D/zf/M/8z/zP/O/8//
z//P/83/zP/L/8v/zf/O/87/zv/S/9D/zf/O/87/zf/L/8r/yv/J/8b/wv+5/7D/sP+1
/8T/3f/+/yMATAB4AKkA2wAKATMBSgE2AfcAtQCGAF0AJQDm/7b/mf+N/4X/hP+L/5X/
m/+j/6r/sf+3/7v/wP/F/8n/yv/I/8j/yP/I/8j/yv/N/87/0P/Q/9D/zv/O/87/zv/O
/87/z//Q/9H/0v/S/9H/0P/O/83/0P/S/9P/1P/V/9X/1f/V/9T/0//S/9H/0v/U/9b/
1//T/9P/1P/U/9b/1//Z/9r/2v/a/9n/2f/Z/9n/2v/a/9z/3P/f/93/2//d/97/3v/g
/+L/4v/i/+P/5P/k/+T/4v/k/+f/5//q/+z/7v/y//L/8f/y//L/9v/4//z//v///wAA
AgAEAAMABQAIAAoACgAMAAwADgAPABEAEgATABcAGgAbAB4AHAAaABgAFgAYABYAFgAW
ABgAGAAXABQADwAMAAkABgAHAAYABQAEAAIA///6//X/9f/z//L/8P/v/+7/7//v/+3/
6v/o/+b/5//o/+f/6P/o/+f/5f/j/+P/4v/i/+P/5P/l/+X/5f/j/+P/4//h/+L/4v/i
/+L/4v/i/+D/3//f/9//3//f/9//4P/i/+L/3f/d/93/3P/d/93/3v/f/+D/4P/e/+H/
4P/f/97/3P/e/9//3//f/+H/4//g/9//3//f/+D/4//i/+P/4//j/+X/5f/l/+L/4//l
/+f/6f/p/+j/5//m/+b/5v/n/+j/5//n/+f/6f/o/+j/5P/j/+b/5//r/+z/6f/q/+n/
6P/q/+f/5//m/+j/6P/o/+r/6//r/+v/6//q/+r/6//t/+v/6v/p/+j/6P/o/+n/6v/s
/+7/6//o/+j/6f/q/+v/7P/u/+3/7P/r/+z/7P/s/+z/7//x//X/+f/2//b/9f/y//P/
9P/1//b/+f/5//n/+f/3//f/9//1//b/9f/2//f/+P/6//v//P///////v/9//3//f/9
//z/+f/4//f/9f/0//L/8v/z//H/8P/u/+z/7P/s/+3/7v/u/+//7//v/+3/7P/r/+v/
7P/u/+//8P/w//D/7//w/+7/7f/t//D/7v/r/+j/4v/X/9D/0v/Z/+T/9/8SADMAVAB6
AKUA1wAIATMBVgFeATUB7QCwAIcAWQAgAOz/x/+z/6v/qP+p/6//s/+5/8T/z//X/9//
5P/l/+f/7P/s/+z/7v/u/+7/8P/z//T/9v/2//f/9P/z//L/8//0//X/9//3//f/9//2
//T/9P/z//P/9v/4//n/+v/4//f/9v/1//b/9//4//n/+f/6//v/+//6//v//f/+//7/
//8BAAIAAQAAAP7//f8AAAEAAwAEAAIAAgAFAAMAAQADAAQABAAHAAoACwAMAAwADAAL
AAoACwAOABIAEwASABIAEgAUABUAFQAXABgAHQAeACEAIgAhACIAJAAmACgAKwAvADIA
NAA2ADYAOAA3ADkAOgA7AD4AQABAAEIAPwA+AD0APAA+AD4AQABCAEEAQAA+ADoAOQA4
ADcANgA2ADQAMgAwAC4AKwAmACEAIAAfAB8AHgAbABgAFwAVABYAFAATABIAEgASABAA
EAAQAA8ADQALAAwADAANAA8ADwAPAA4ADQANAA0ADQALAAwADAAMAAwACwAKAAcABQAG
AAcACAAJAAgACAAJAAgABQAFAAUABAAGAAUABQAFAAQABAACAAUABwAHAAcABgAGAAcA
BwAHAAkACwAIAAcABwAHAAgACwAJAAcABAABAAUABwAJAAgABwAHAAcABwAIAAgACAAI
AAkACgAMAA4ADAALAAoACwANAA4ACwALAAoACQALAAoABwAIAAcABgAJAAcACAAIAAYA
BgAGAAgACQAJAAkACQAHAAYABgAHAAgACAAIAAgACAAIAAkACgAIAAgABwAGAAcACAAK
AA4ADAAJAAYABQAEAAMAAgAGAAcACAAJAAoACgAKAAoACgALAA4AEQAPABAAEAAOAA4A
DgAOAA4AFAAVABYAFwAUABMAEgAPAA8ADQANAA0ADgAQABEAEgATABMAEgARAA8ADwAP
AA4ACgAKAAoACQAKAAgACAAJAAYABgAFAAQAAgAAAP///v8AAAEAAQABAP///v/9//3/
//8AAAAAAAAEAAQAAQD+//7//f/7//z//P/5//j/9P/r/+D/3P/j/+7///8aADkAXACG
ALUA5wAWAUEBYgFkATcB8QC8AJMAYwAsAPj/0/+//7P/rv+x/7n/v//F/8z/0//Z/+H/
5v/r//H/9P/0//L/8v/y//L/9P/1//b/+P/4//r/+P/4//j/9//2//X/9f/2//f/+P/4
//j/+P/3//f/+f/6//r/+v/6//n/+P/3//n/+f/5//n/+//8//3//f/6//n/+f/4//r/
+//9//7//v/+//3//f/7//v//P/8//z//P////3/+//9//7//v///wIAAwAEAAUABgAG
AAYABAAGAAkACQALAAwADQAQABAADwAQABAAEQASABUAFgAZABoAHAAeAB0AHwAiACQA
KQAsAC0AMAAuAC8ALwAvADIANAA0ADYANgA2ADYANgA1ADIAMQAwADIAMgAxAC4AKAAm
ACQAIgAiACAAHgAcABkAFwATAA8ADwANAAwACgAKAAgACAAHAAQAAAD9//r/+//8//v/
/P8AAAEAAQABAP3/+v/4//f/9//3//b/9f/z//P/8//x//L/8v/y//L/8v/y//D/7//y
//P/9P/1//L/8v/z//L/7v/t/+z/6v/r/+v/7P/t/+z/7P/q/+3/7f/t/+3/7P/v//H/
8v/z//T/9f/x/+//7P/r/+v/7f/u/+//7//v//D/8f/y//D/8P/x//L/8//x//D/7//u
/+7/7v/v//D/7//v/+//8f/v/+7/6f/n/+n/6//w//L/7//u/+v/6P/r/+n/6v/q/+z/
7P/s/+7/7f/t/+3/7f/t/+z/7P/t/+v/6v/p/+j/6f/o/+j/6P/q/+r/6f/o/+T/5P/l
/+b/5//o/+v/6//r/+v/6P/o/+j/6P/r/+3/8f/1//T/9P/z//D/8v/y//L/8v/0//P/
8v/x//P/8//z//H/7//t/+3/7f/s/+7/7//w//T/9f/1//X/9P/z//L/8P/w//D/8P/v
/+v/6P/n/+f/5P/i/9//3P/d/97/4P/i/+L/4//j/+P/4f/g/9//3//h/+L/4v/i/+L/
4v/f/97/3v/h/+H/4P/e/9n/1v/S/8n/wP++/8P/0P/j//z/HQBCAG4AoQDXAAoBOQFa
AVwBLQHpALgAiwBRABAA3P+5/6X/l/+O/5H/m/+d/6H/qv+x/7v/wf/I/8//0//U/9T/
1P/U/9T/1P/W/9n/2v/c/9z/3v/c/9z/3P/c/9z/3P/d/9z/3f/e/97/3P/c/9v/2//b
/9z/3P/c/9v/2//b/9v/3v/f/+D/4f/f/+D/4f/h/97/3f/d/9z/3v/f/+H/4v/j/+L/
4P/f/+L/4//l/+b/5P/k/+f/5f/l/+f/6P/o/+j/6v/q/+r/6f/q/+r/6v/t//D/9P/1
//P/8v/x//L/9f/1//f/+P/9//7/AQACAAQABgAJAAwADwARABQAFgAVABYAFQAWABcA
GQAaABsAHgAgACAAIgAiACIAIgAiACAAHgAeAB4AHAAaABcAEgAQABAAEAAQAA4ADAAK
AAgABgADAP7/+f/4//f/9//2//L/7v/s/+n/6v/o/+f/5v/n/+j/5//o/+f/5f/i/9//
4P/g/+H/4//h/+H/4P/f/93/3f/d/9v/3P/c/9z/3P/a/9r/2P/X/9n/2f/Z/9n/1//Y
/9r/2v/V/9X/1f/U/9b/1//Z/9v/2f/Y/9X/1//a/9v/3P/c/9r/2//b/9v/2//d/9r/
2f/Z/9n/2v/d/9v/2//a/9n/2v/b/9z/2v/c/93/3v/f/97/3v/e/97/3v/e/9//4P/e
/93/3P/d/9//4P/d/93/3f/d/+D/4P/d/97/3f/c/9//3f/e/97/3f/c/9v/3P/e/9//
4P/h/93/3P/c/93/3P/c/9z/3P/j/+L/4v/e/9z/3P/c/9z/3P/h/+H/4f/h/9//3v/d
/9z/4P/h/+T/5//n/+j/6P/m/+T/5P/k/+T/6f/p/+n/6f/n/+f/5//l/+b/5f/m/+f/
6v/s/+3/7v/s/+v/6f/n/+f/5//n/+b/4//i/+H/3//f/97/3//h/+D/4P/f/97/3P/a
/9n/2P/a/9v/2//b/9n/2P/X/9f/2f/a/9r/2v/c/9r/2//a/9j/1//X/9j/1v/T/9D/
zP/F/8D/vv/F/9T/6f8IACkAUAB6AKkA3QAKATEBSgE+AQUBwwCUAGsAMwD4/8b/qf+X
/5H/kv+X/5//p/+x/7j/uf+//8f/zv/R/9P/1P/U/9T/1P/U/9T/1v/Z/9r/3P/c/93/
2v/Z/9j/2P/Y/9j/2f/d/9//4f/i/9//3v/c/9v/3P/e/9//4P/f/9//3//f/+H/4f/h
/+H/4f/i/+P/4//f/9//4P/g/+L/4//l/+b/5v/m/+X/5f/n/+f/6P/o/+r/6v/t/+v/
6v/r/+v/6v/r/+7/7//w/+//8P/w//D/7v/w//P/8//0//b/+P/8//v/+//9//7/AQAC
AAUABgAHAAgACgAMAAsADQAQABIAFgAYABgAGgAZABsAHAAdAB8AIgAjACYAJAAkACQA
JAAiACAAIAAgACIAIgAhAB4AGAAWABQAEgATABIAEQAQAA0ACwAHAAMAAAD9//v/+P/5
//j/+f/5//b/9P/z//L/9P/0//L/8v/y//H/7//t/+7/7P/r/+v/7v/v/+//7//u/+3/
7P/p/+v/7P/t/+7/7f/s/+n/5//p/+n/6f/p/+f/6P/q/+r/5//n/+f/5v/o/+f/5//n
/+j/6P/m/+n/6f/p/+n/6P/q/+v/6//r/+z/7f/p/+f/6f/p/+r/7f/u/+//7//v/+3/
7f/t/+r/7f/v//H/8//x//D/7//u/+//8P/y//T/8f/x//H/8//y//L/7v/t//D/8f/1
//b/8//0//P/8v/1//P/9P/0//L/8v/y//T/9P/z//L/8f/x//L/9P/3//X/9P/z//L/
8v/y//P/9P/2//b/8//y//L/8v/y//L/9v/3//j/+f/2//b/9v/2//r/+//+/wEA//8A
AAAA/v/+//7//v/+/wIAAwAEAAUAAwADAAMAAQADAAEAAQABAAAAAgADAAQABQAFAAQA
AwAFAAUABQAEAAAAAAAAAP///v/8//z//f/6//r/+f/4//n/+P/4//j/+P/5//n/+f/3
//b/9f/1//b/+P/5//r//P/6//n/9v/2//f/9//4//b/9f/y/+z/4//c/9r/4f/w/wcA
JgBFAGgAlADFAPcAJAFLAWQBUgEXAdMApAB9AEkADgDg/8P/tf+t/6z/s/+9/8P/x//O
/9X/2//l/+z/8//1//j/9v/y//L/8v/y//T/9v/4//v//P/8//r/+v/6//z//P/8//3/
/v///wAAAAD///7//P/7//z//v///wAA//////////8BAAEAAQABAAEAAgADAAMAAQAB
AAIAAgAEAAUABwAIAAkACAAGAAUABwAHAAgACAAKAAoADQALAAoACwALAAoACwAOAA8A
EAAPABAAEAAQABIAFAAXABcAFwAYABkAHAAcABsAHAAcACAAIgAmACgAJgAmACcAKAAr
AC0AMAAyADUAOAA5ADwAPAA9AD0APQBAAEIAQgBEAEMAQgBBAEAAQQBAAEEAQgBAAEAA
PwA8ADgANgA0ADIAMQAwAC8ALgAtACsAJwAjACMAIQAgAB4AHgAcABwAGwAZABYAFAAS
ABQAFAASABIAEAAPAA0ACwAMAAoACQAJAAoACwALAAsACQAJAAkABwAIAAoADAAOAAsA
CgAHAAUABwAHAAcABwAHAAgACgAKAAYABQAEAAIAAwADAAQABQAFAAQAAQADAAUABQAF
AAQABgAHAAcABwAHAAkABgAFAAUABQAGAAkACAAHAAUAAwAGAAcACAAGAAYABwAIAAkA
BwAGAAUABAAFAAYACAAKAAYABQAEAAUABgAGAAIAAQACAAMABwAIAAUABgAFAAQABwAF
AAYABgAFAAQAAwAEAAUABQAFAAUABQAEAAQABQADAAIAAQAAAAMABAACAAIAAgACAAEA
///9//v//v8AAAIABAAEAAUACAALAAkACgAKAAgACQAKAAsADAAMAAsACgAJAAsACwAL
AAkABwAFAAUABQAIAAoACwAMAA8ADwAOAA0ACwAJAAcABAAFAAYABwAHAAMA/v/7//n/
+//8//z//P/8//z//f/+//r/+f/3//X/+P/4//j/+f/3//j/+P/4//T/9P/3//T/8v/1
//f/9v/y/+//7P/o/+P/3v/c/+f/+P8NACgASQBuAJwA0wAJATQBWwFoAUYBAwHFAJoA
cQA9AAQA2P/B/7X/q/+o/6v/sf+5/8H/yv/T/9v/4//m/+n/6f/o/+r/7P/s/+z/7P/u
/+z/7P/t/+z/8P/u/+7/7v/y//T/9v/5//j/9//2//T/9P/0//P/8//y//L/8f/w//P/
8//z//P/9P/1//b/9//0//T/9P/z//P/8//0//T/9P/1//f/+P/4//j/9//3//X/9f/2
//b/9v/2//n/9//6//3///8AAP7/AAAAAAAA//8AAAAAAAD9//7/AAD//wIABAAGAAoA
DAANABAAEgAUABQAFgAWABcAGAAaABwAHQAfACIAJAAlACYAJQAmACgAKwAtAC8ALgAu
ACwALAAtAC4ALwAwADIAMAAwADAALgAsACkAJAAhACAAHwAeABoAGAAWABQAFQATAA8A
CwAJAAcABgAEAP///P/7//n/+v/6//v//P/7//r/9//2//X/9f/0//P/9P/y//H/8f/v
/+//7v/t/+3/7f/t/+v/6v/q/+r/6v/r/+z/6//r/+v/6//r/+v/6P/o/+n/6P/n/+f/
5//m/+f/5//o/+n/6v/q/+j/6//o/+f/5v/k/+b/5//n/+f/6P/r/+n/6f/q/+n/6f/r
/+z/7f/t/+3/6//r/+v/6P/m/+f/6P/p/+z/7P/s/+z/6f/o/+j/6P/n/+f/5//p/+z/
7P/o/+f/5v/l/+f/5v/m/+j/6P/o/+b/4//j/+L/5f/m/+f/6v/q/+n/6P/n/+T/4v/h
/+H/5v/m/+T/5P/k/+T/5//n/+f/5//k/+T/5P/k/+T/5f/o/+v/6f/q/+r/6P/q/+r/
6v/q/+7/7//w//H/7//v/+//7f/q/+f/5v/l/+j/7P/v//L/8//z//L/8f/w/+//7v/s
/+z/7P/s/+v/5v/i/+D/3//c/9z/2//a/9z/3P/d/97/3P/d/93/3f/f/97/3f/d/9v/
3P/c/9z/3P/c/93/4P/g/9//3//c/9b/0f/Q/8z/xf/C/8T/y//W/+v/CAArAFIAhAC9
APUAKAFTAWYBTgEPAc8AoAB1ADsA/P/I/6f/lf+N/4j/jf+V/53/qf+y/7n/wf/H/8r/
y//P/9L/1v/a/9n/2P/X/9j/1v/W/9f/1v/b/9r/2//c/9r/2v/a/9v/2v/b/9z/3P/e
/97/3f/d/9v/3P/c/9z/3f/d/93/3f/f/9//3//f/9//4P/h/+H/3//f/+D/4P/f/9//
4P/g/+T/5P/j/+P/5f/l/+b/5v/l/+T/5v/j/+b/6f/r/+z/6v/q/+j/5v/q/+z/7f/u
/+7/8P/z//P/8f/y//P/9v/4//n//P/+/wEAAgAFAAYACQAKAAwADgAOAA8AEQASABYA
GAAYABoAGwAdAB4AHwAdAB4AHQAeACAAIAAgACAAIgAgACAAIAAeAB4AHQAaABcAFgAV
ABQADwAMAAkABgAHAAUAAQD9//v/+f/4//b/9P/y//L/8f/y//D/7//u/+z/7P/q/+r/
6//r/+r/6f/q/+j/5//n/+b/5//n/+f/6f/p/+n/5//k/+T/5P/k/+T/5P/i/+H/4f/h
/+H/4f/f/+D/4v/i/+D/4f/i/+L/4P/f/9//3//i/+L/4P/j/+H/4f/h/+D/4v/j/+P/
4//o/+v/6f/p/+b/5f/l/+f/6P/p/+n/6f/n/+f/5//k/+b/5//o/+n/6v/q/+r/6v/n
/+b/5v/m/+f/5//n/+n/6P/o/+T/4//l/+X/6P/o/+r/7P/s/+z/6f/l/+T/4v/j/+T/
5f/o/+n/6f/p/+n/5//m/+b/5//s/+z/6//q/+n/6P/p/+f/5f/j/+T/5v/o/+r/6f/p
/+v/7f/w//L/8//y//D/8P/w//D/8//z//P/8//1//X/9f/z//L/7//u/+3/8P/y//P/
9P/z//P/8v/x/+//7//v/+7/7//w//H/8f/u/+r/6P/n/+j/6P/n/+b/5//m/+b/5v/l
/+X/5P/j/+T/5P/k/+X/4//k/+T/5P/m/+j/6f/o/+j/5f/h/+D/3v/d/9j/1v/T/87/
zP/P/9z/7/8KACkATgB6AK0A4QAQATkBVAFMARUBzQCYAHEAQwAMANz/u/+n/5v/mP+d
/6f/r/+3/8L/yf/P/9X/2P/b/93/3v/i/+T/5P/k/+T/5v/k/+T/5f/k/+f/5v/n/+j/
6P/o/+j/6f/o/+n/6v/q/+r/6v/p/+n/5//o/+j/6P/q/+v/7P/t/+v/6//r/+v/6//s
/+3/7f/s/+3/7//w/+3/7f/u/+7/8//0//T/9f/z//P/9P/0//L/8v/1//P/9f/3//j/
+P/3//j/9//2//j/+v/7//z/+v/8///////9//7///8CAAQABQAIAAoACgAKAAwADAAP
ABAAEgAUABcAGQAcAB4AIAAiACIAJAAnACkAKgArACoALAAsAC4AMAAwADAAMAAuACwA
LAAsACwALAArACgAJgAkACIAIAAdABoAFwAUABYAFQASAA8ADQALAAoACAAGAAQABAAD
AAMAAgACAAIAAQAAAP3//P///////v/9//r/+P/3//f/9v/3//f/9//5//n/+f/3//T/
9P/0//T/9//4//f/9//2//X/9P/z//X/9v/4//j/9v/3//j/+P/1//P/8v/x//P/9P/z
//f/9f/1//X/9P/0//X/9f/1//b/+f/3//f/9v/1//X/9//5//v//P/9//z/+//6//b/
9//5//v//f/+//7//v/+//z/+v/5//j/+f/7//3/AQABAAAA+//5//r/+////wAA/v8A
AAAAAAAAAP3//f/8//7//v/+/wAA/v/9//z/+//8//z//f///wIAAgACAAIAAQAAAP//
/v8DAAMAAwADAAAAAAAAAAAABAAFAAgACwALAAwADAAKAAkACAAHAAYADAANAA4ADwAN
AA0ADQALAA0ACwALAAsACgAMAA0ADgAPAA8ADgANAA8ADwAPAA4ACgAKAAoACQAJAAYA
BQAFAAYABgAFAAQAAgAAAP///v8BAAMABAAFAAQAAgAAAP////8AAAAAAAAEAAQABQAE
AAIA/////wAAAAD///z/+P/z/+r/5P/l/+7/AQAaADcAWAB8AKcA1wAGATUBWgFqAVEB
EQHQAKMAeQBCAAoA4f/H/7n/tP+1/7//x//P/9b/3f/j/+n/8P/1//3/AAAAAAAA///+
//3//v/9//7/AAAAAAQAAgACAAIAAgACAAIAAwAGAAcACAAIAAgACAAHAAcACQAKAAoA
CgAKAAkACAAHAAcABwAHAAcABwAIAAkACQAHAAcACAAIAAgACQALAAwADgAOAA0ADQAN
AA0ADgAOABAAEAATABEAEAARABEAEAASABQAFAAUABcAGAAYABgAFgAYABsAGwAbABwA
HQAgACEAIQAjACQAKAAqAC4AMAAwADAAMQAyADEAMwA2ADgAPAA+AD4AQABAAEEAQQBB
AEQARgBGAEgASQBKAEsATABLAEgARwBGAEkASgBKAEgAQgBAAD4APAA8ADoAOAA2ADMA
MQAtACkAKQAnACYAJAAjACIAIwAjACEAHgAcABoAGgAaABgAGAAYABcAFQATABMAEgAS
ABMAFQAXABgAGQAXABUAEwAPAA8AEAARABIAEgASABAADwANAA0ADQANAAsADAAOAA4A
DQANAA0ADAAOAA0ADQANAA4ADgAMAA8ADgANAAwACgANAA8AEAARABAAEQANAAsACgAJ
AAkACwANAA8AEAARABAADwAOAAoACwANAA8AEQASABIAEgASAA8ADgAOAA4ADwAPAA8A
EQARABAACwAJAAoACwAPABAADwAQAA8ADgAQAA8AEQASABAAEAAQABIAEAAPAA4ADQAO
AA4ADwARAA8ADgANAAwACwAMAAoADQAOAA8AEAARABEAEQARABIAEgASABIAEgATABYA
GQAYABgAFwAUABYAFgAWABYAFwAXABcAFwAYABkAGgAZABsAGQAZABkAGQAaABoAGgAb
ABsAGgAZABcAFwAXABYAFQAWABcAFwATABAADwAPAA0ADAAKAAgACAAIAAkACgAJAAkA
CAAHAAoACgAKAAsACQAKAAoACgAIAAgACwAMAA4ADwANAAoABgABAP7/+P/z/+7/8P/3
/wIAFwAwAE8AdACiANkAEQFCAW0BhgF4ATkB8wDCAJsAaQAuAP7/3//J/73/uP+7/8H/
x//P/9z/5//z//n//P/9//3//P/+/wIABAAEAAQABgAFAAQABAACAAYABAAEAAQABwAI
AAkACwAMAA0ADgAOAA4ADgANAA0ADAAMAAsACgANAA0ADQANAA8ADwAPAA8ADgAOAA4A
DQAOAA8AEQASAA4ADQANAAwADwAQABAAEQAQAA8ADwAOAA4ADgARAA8AEwAXABoAHAAZ
ABoAGQAYABkAGgAaABoAGwAeACIAIwAgACAAIAAiACUAJQAnACgAKgAqACwALAAwADIA
NQA4ADwAPwBDAEYARgBGAEQARABIAEsATQBPAE0ATgBNAE4ATgBOAE4ATgBQAE4ATgBO
AEsASgBIAEQARABEAEQARAA/ADwAOQA2ADQAMQAsACcAJgAlACUAJAAhAB4AHQAbABsA
GgAaABoAGQAYABUAFAAXABcAFgAVABYAFAATABMAEwATABIAEQARABEAEQAPAA0ADAAL
AAoADAAMAAoACQAKAAsADAANAAsADAAOAA4ADQANAA0ADAAJAAcABgAFAAgACgAKAA8A
DQANAA0ADAALAAsACgAJAAwADwANAA0ADQANAA4AEQARABEAEAAPABEAEQARAA4ADgAP
ABAAEQAUABQAFAAUABEAEAAQABAAEQARABEAEwASABIADgANAAwACwANAAwADQAQABEA
EgAQAA0ADQAMAA0ADgAPABIAEgARABAADwANAAwADAANAA4ADgAOAA4ADgAQABAAEAAQ
ABAADwAOAA0ADAAMAAwADAAOAA8AEgAVABYAGAAZABgAGAAYABgAGAAZABkAGQAZABgA
FwAWABMAFQATABMAEwAWABgAGQAaABsAGwAaABkAFwAXABcAFgAUABQAFAATABEADgAN
AA0ADgAOAA0ADAAKAAgABwAGAAgACQAJAAkACQAIAAcABwAFAAYABgAGAAoACgALAAoA
CgAHAAUABgAGAAUABAD+//f/7v/s//H//v8VADYAWwCEALYA7QAlAVQBfQGQAXoBPQH/
ANIApQBpACoA9v/V/8f/wf+8/8H/yf/R/9v/5P/r//H/9//8/wEABwAIAAoACAAHAAYA
BQAGAAkACgAMAAwADwAOAA8AEAAPAA4ADQANAA4ADwAQABAAEAAQAA8ADwARABIAEgAS
ABMAEwATABMAEgARABAADwASABQAFgAXABUAFQAWABYAGAAZABsAHAAdABwAGgAZABsA
GwAcABwAHgAeACEAHwAdAB8AIAAgACIAJAAkACQAJwAoACgAKAAmACgAKwArACwALgAw
ADQANAAzADQANAA4ADoAPgBAAEMARABGAEgARwBJAEwATgBSAFQAVABWAFUAVwBYAFkA
WgBcAFwAXgBgAGAAYABgAF4AXABcAFwAXgBeAF0AWgBUAFIAUABOAE0ATABLAEoASwBJ
AEUAQQA/AD0APAA6ADoAOAA4ADcANQAyADAALgAvADAALwAwADEAMQAwAC8ALgAsACsA
KwAuAA==
         </WaveFormData>
      </LeadData>
   </Waveform>
</RestingECG>
