# Supplementary material for: Detection of Left Atrial Enlargement Using a Convolutional Neural Network-Enabled Electrocardiogram
Source: Front Cardiovasc Med. 2020 Dec 17;7:609976. doi: 10.3389/fcvm.2020.609976 (PMC7773668; doi:10.3389/fcvm.2020.609976)
Supplement: Supplementary file 3 [file Data_Sheet_3.ZIP › normal2/1802017226_5084_0000003E.XML]

<?xml version="1.0" encoding="Windows-1252"?>
<!DOCTYPE RestingECG SYSTEM "restecg.dtd">
<RestingECG>
   <PatientDemographics>
      <PatientID>1802017226</PatientID>
      <PatientAge>65</PatientAge>
      <AgeUnits>Years</AgeUnits>
      <Gender>Female</Gender>
      <PatientLastName>liaoyaobing</PatientLastName>
   </PatientDemographics>
   <TestDemographics>
      <DataType>Resting</DataType>
      <Site>1</Site>
      <AcquisitionDevice>MAC55</AcquisitionDevice>
      <Status>Unconfirmed</Status>
      <Priority>Normal</Priority>
      <AcquisitionTime>09:12:06</AcquisitionTime>
      <AcquisitionDate>03-11-2017</AcquisitionDate>
      <CartNumber>1</CartNumber>
      <AcquisitionSoftwareVersion>009C</AcquisitionSoftwareVersion>
      <XMLSourceVersion>MAC5000 v1.0</XMLSourceVersion>
   </TestDemographics>
   <RestingECGMeasurements>
      <VentricularRate>71</VentricularRate>
      <AtrialRate>71</AtrialRate>
      <PRInterval>142</PRInterval>
      <QRSDuration>78</QRSDuration>
      <QTInterval>388</QTInterval>
      <QTCorrected>421</QTCorrected>
      <PAxis>75</PAxis>
      <RAxis>63</RAxis>
      <TAxis>59</TAxis>
      <QRSCount>11</QRSCount>
      <QOnset>229</QOnset>
      <QOffset>268</QOffset>
      <POnset>158</POnset>
      <POffset>212</POffset>
      <TOffset>423</TOffset>
      <ECGSampleBase>500</ECGSampleBase>
      <ECGSampleExponent>0</ECGSampleExponent>
   </RestingECGMeasurements>
   <Diagnosis>
      <Modality>Resting</Modality>
         <StatementCount>2</StatementCount>
         <LabelText>12SL ��ϳ���</LabelText>
      <DiagnosisStatement>
         <StmtFlag>ENDSLINE</StmtFlag>
         <StmtText>�������</StmtText>
      </DiagnosisStatement>
      <DiagnosisStatement>
         <StmtFlag>ENDSLINE</StmtFlag>
         <StmtText>���� ECG</StmtText>
      </DiagnosisStatement>
   </Diagnosis>
   <Waveform>
      <WaveformType>Rhythm</WaveformType>
      <WaveformStartTime>0</WaveformStartTime>
      <NumberofLeads>8</NumberofLeads>
      <SampleType>CONTINUOUS_SAMPLES</SampleType>
      <SampleBase>500</SampleBase>
      <SampleExponent>0</SampleExponent>
      <HighPassFilter>16</HighPassFilter>
      <LowPassFilter>150</LowPassFilter>
      <ACFilter>NONE</ACFilter>
      <LeadData>
         <LeadByteCountTotal>10000</LeadByteCountTotal>
         <LeadTimeOffset>0</LeadTimeOffset>
         <LeadSampleCountTotal>5000</LeadSampleCountTotal>
         <LeadAmplitudeUnitsPerBit>4.88</LeadAmplitudeUnitsPerBit>
         <LeadAmplitudeUnits>��V</LeadAmplitudeUnits>
         <LeadHighLimit>2147483647</LeadHighLimit>
         <LeadLowLimit>268435456</LeadLowLimit>
         <LeadID>I</LeadID>
         <LeadOffsetFirstSample>0</LeadOffsetFirstSample>
         <FirstSampleBaseline>0</FirstSampleBaseline>
         <LeadSampleSize>2</LeadSampleSize>
         <LeadOff>FALSE</LeadOff>
         <BaselineSway>FALSE</BaselineSway>
         <ExcessiveACNoise>FALSE</ExcessiveACNoise>
         <MuscleNoise>FALSE</MuscleNoise>
         <LeadDataCRC32>3219149881</LeadDataCRC32>
         <WaveFormData>
AgACAAIAAgAAAAAAAAAAAAEAAgADAAQABgAGAAYABgAEAAQABAAEAAcACAAJAAoACgAK
AAoACgAMAAwADAAMAA8AEAARABIAEAAQABAAEAATABQAFQAWABYAFgAWABYAGAAYABgA
GAAYABgAGAAYABYAFgAWABYAFAAUABQAFAARABAADwAOAAsACgAJAAgACAAIAAgACAAF
AAQAAwACAAIAAgACAAIAAQAAAP///v/8//z//P/8//7//v/+//7/+//6//n/+P/5//r/
+//8//v/+v/5//j/+v/6//r/+v/6//r/+v/6//n/+P/3//b/9//4//n/+v/4//j/+P/4
//j/+P/4//j/+v/6//r/+v/4//j/+P/4//j/+P/4//j/+f/6//v//P/8//z//P/8//7/
/v/+//7//f/8//v/+v/8//z//P/8//r/+v/6//r//P/8//z//P/+//7//v/+//v/+v/5
//j/+f/6//v//P/6//r/+v/6//z//P/8//z//P/8//z//P/7//r/+f/4//v//P/9//7/
/f/8//v/+v/6//r/+v/6//z//P/8//z/+//6//n/+P/5//r/+//8//r/+v/6//r/+v/6
//r/+v/8//z//P/8//v/+v/5//j/+//8//3//v/9//v/+f/4//v//P/9//3//v/9//3/
/v/9//z/+//7//z//P/9/////v/9//z/+//7//z//P/8//7//v/+//3/+//8//z//v//
/////v/+/wAAAQABAAMAAwAEAAQABAAFAAUABQAFAAQAAgABAP//AAAAAP7//f/7//r/
+v/6//n/+v/6//r//P/8//v/+v/5//j/+P/3//j/+f/6//v/9//3//f/9//3//f/+P/5
//v/+v/8//r/9v/1//P/9f/7/wcAEwAfACgAMwA9AEkAUwBbAF8AVAA6ABcA+v/q/+L/
4f/l/+z/8f/2//3//v/+//r/+P/1//b/9v/3//z//v/9//v/+//7//r/+P/4//n/+//8
//v/+//8//v/+v/6//r/+//7//v//P/6//j/+P/4//n/+v/9//////////7//v/9//3/
/P/7//7//v/9//z//v8AAAAAAAD+//7//v/+/wAAAQABAAEA/////wAAAAACAAMABAAF
AAUABAADAAIAAAACAAMABAAGAAYABgAGAAQABAAEAAcACAAJAAoADQALAAwADAAOAA0A
DgAQABEAEgATABQAFQASABIAEQATABUAFgAUABUAFAAUABUAFQAVABUAFQAVABYAFQAV
ABUAEgASABIAEgATABEAEQAQAAwACwAIAAgAAwADAAMAAwAEAAUABAAEAAMAAQD///7/
AAAAAP7//f/9//3//f/9//v/+//7//v//P/7//z//v/9//z/+//7//3/+//7//z/+v/7
//v/+v/4//j/+P/4//n/+v/7//z/+//6//j/9//5//r/+f/6//r/+v/5//j/+P/4//j/
+P/5//v//f8AAP7//P/6//n/+v/7//z//P/6//r/+v/6//v/+//7//r/+//8//3//f/8
//v/+v/5//3//v/9//7//f/9//z//P/7//v//P/5//z//P/9//7/+//5//j/+v/+//z/
/P/7//v/+f/5//v/+f/5//v/+f/5//r/+//8//z//P/7//r/+v/7//z//f/7//r/+v/9
//v/+//7//n//P/9//3//P/7//v/+v/6//z/+//7//v//f/9//v//f/1//f/+P/7//z/
/f/+//3/+//5//j/+//8//3//f/8//v/+//8//r/+v/6//v//f/8//z//f/7//v/+//7
//v//P/8//z//v/+//7//f/7//z//P/+/wAAAQABAAIAAAABAAEAAwAFAAYABgAGAAYA
BwAIAAkABgAEAAMAAQACAAIAAAD///v/+v/6//r/+//8//z//P/8//z/+//6//j/+P/5
//n/+v/7//z//f/6//n/+P/3//j/+f/7//3////+//r/+P/4//f/9//3////CwAVABsA
KAAzAD0ARwBVAF8AYQBYAD4AHwAEAPL/5v/h/+f/9P/7//z////+//7/AAD+//n/+P/8
/////v8AAAEA/v/9//z/+v/8//z//f///////f/8//z/+v/6//v//P/+////AAACAP//
/P/7//r/+//8////AQD//////v/+//7/////////AgACAAEAAAD+/wAAAAAAAAAAAAAA
AAAAAQADAAQABQAEAAMAAwACAAQABQAGAAcABwAGAAUABAAGAAgACQAKAAgACAAIAAgA
CAAIAAgACwAMAA0ADgARABAAEAAPABAAEQASABQAFQAXABcAFwAXABUAFgAWABkAGwAc
ABoAGwAbABoAGgAZABkAGQAZABkAGQAZABoAGwAZABgAFwAWABcAFQAVABQAEAAPAAwA
DAAJAAkACQAJAAgACQAIAAgABwAFAAMAAgAEAAQAAgABAAEAAQABAAEAAQABAAEAAQAD
AAEAAQACAAEAAAD/////AgABAAIABAABAAEAAAD+/wAAAAAAAAAAAgACAAIAAgABAAAA
/v/9/wEAAgABAAIAAgACAAEAAAAAAAAAAAAAAAEAAQABAAIAAQAAAP////8AAAEAAgAC
AAAAAAAAAAAAAwADAAMAAgACAAIAAgABAAEAAQABAAEABgAGAAQABAAEAAMAAQAAAAIA
AwAFAAMAAwACAAIAAgAAAP////8CAAUABAAFAAUABAABAAAAAQABAAEAAwABAAMABAAF
AAYABAAEAAMAAgACAAMABAAFAAMAAgACAAUAAwADAAMAAQACAAMAAwACAAEAAQAAAAAA
AwADAAQABQADAAMAAQADAAMAAwADAAMABQAFAAQABAACAAEAAAABAAMABAAEAAQABAAE
AAIAAQAAAAAAAgAEAAYABwAFAAMAAgACAAQABAAEAAUABgAGAAcACQAIAAcABgAFAAYA
CAAJAAoACQAIAAcABQAHAAgACAAKAAsACwAKAAoACAAJAAkACwAOABAAEQASABAADwAO
AA0ADwAOAA4ADQANAAwACQAHAAMAAgACAAIABQAGAAYABgAEAAQAAwACAAIAAgADAAMA
BQAFAAUABQADAAMAAwADAAUABQAGAAcABwAEAAIAAAACAAUABQABAAcAFQAdACEALAA5
AEMAUwBjAG0AbwBqAFYAMwASAAAA9v/z//X//P8BAAQABwAIAAgABgAGAAkACAAGAAcA
CAAIAAUABQAFAAUABAAFAAYACAALAAoABwAFAAQABgAGAAcACAAJAAkACQAKAAgABgAG
AAYABwAIAAsADQALAAsACgAKAAoACwALAAsADgAOAA0ADAAKAAwADAAMAA0ADgAPABAA
DwAPAA4ADQAPAA8AEAAQABMAEwATABMAEwASABEAEAARABQAFgAYABcAFgAVABQAFQAW
ABcAGwAbABsAGwAdABwAHAAbABwAHwAgACIAIwAhACEAIQAhACIAJAAlACkAKgAqACcA
JwAmACYAJwAnACgAKQAqACsAKAAnACcAJwAmACYAJgAmACcAJQAlACQAIQAfABsAGgAY
ABkAGgAbABcAFwAVABQAFgAVABQAFAAUABQAEgARABAADwAOAA0ADgAPABAAEQAQAA0A
DAAMAAwADAAMAA0ADgANAA4AEAAPAA8ADgAMAA8AEAARABIADwAOAA0ADAAOAA4ADQAN
ABAAEAAOAA4ADgAOAA0ADAAPABAAEQASAA4ADQAMAAwADgAOAA4ADwARABEAEQAQAA4A
DgAOAA4AEQARABEAEAAOAA4ADgANAA0ADQANAA0AEgASABAAEAAQAA8ADQAMAA8AEQAU
ABMAEAAOAA0ADAAOAA0ADQAQABQAEgASABEAEAANAAwADQAOAA8AEgARAA4ADgAOAA4A
DwAQABAAEAAPAA8ADwAPAA0ADAAMAA8AEAARABIAEQARABEAEAAOABAAEQARABIAEgAR
ABEAEQAPAA8ADQAPABAAEQASABMADwARABIADAANAA4ADwAQABMAEwATABQAEQAQAA8A
DQAQABEAEwAWABMAEgARABEAEQAQABAAEQAUABUAFgAXABQAFAATABIAFQAWABcAFwAW
ABYAFQAWABcAFwAWABYAFwAZABoAHQAeAB4AHQAcAB4AHwAgACEAIAAeAB0AGwAZABgA
FQATABIAEgATABQAFAAUABMAEgATABQAFAAUABMAEgASABEAEAAPAA4ADQAIAAUAAgD/
//z/+f/3//X/8//y//T/9P/y/+//6f/p//H/+/8JABcAIAArADcAQwBJAFEAUQBCACgA
BwDq/9r/1v/X/9f/2P/d/+b/6//s/+7/7v/s/+f/4v/i/+P/5P/o/+v/6f/p/+n/6P/l
/+T/5P/l/+j/5//n/+j/5v/m/+f/6P/n/+f/5//o/+n/6P/p/+r/5//m/+f/5//q/+v/
6//s/+n/6f/o/+f/6f/q/+r/6v/s/+7/7v/u/+3/7P/r/+r/7P/t/+3/7f/r/+v/7P/s
/+3/7f/t/+3/7//w//H/8v/v//D/8P/w//L/8v/y//L/9P/0//T/9//1//X/9f/3//j/
+v/7//7//P/8//3//f8AAAEAAgADAAEAAgACAAUABgAGAAMAAwAGAAYABwAHAAYABQAE
AAMAAwADAAQABQADAAIAAQAAAP///f/9//z//P/7//j/+P/1//X/9f/1//P/8//x//D/
7v/t/+z/7P/s/+z/6v/p/+r/6//s/+3/6v/p/+j/5//q/+n/6v/s/+v/6v/p/+n/6v/p
/+r/7P/q/+v/6//q/+j/6P/o/+j/6//s/+3/7v/r/+r/6P/n/+n/6v/p/+r/6//s/+z/
7P/r/+r/6f/o/+j/6f/q/+z/6v/q/+r/6//r/+v/6//q/+v/7P/t/+7/7P/r/+r/6P/q
/+z/7v/v/+3/7f/t/+3/7v/u/+z/7P/v/+//7v/u/+z/7f/v/+3/7v/u/+//8P/u/+3/
7f/w//D/7v/u/+3/7v/t/+7/8f/u/+3/7v/r/+3/7v/v//D/8P/w/+//7v/r/+v/6//r
/+3/7v/w//X/8//x/+//6//t/+//8P/w/+//7//u/+7/7P/u/+//8P/x//L/8f/v/+3/
7P/v//D/8f/x//D/7//v//D/7v/u/+7/7//w//D/8f/z//H/8f/x//H/8f/y//L/8v/z
//T/9f/1//P/8v/w//D/9P/1//X/9v/1//X/9P/1//n/+v/6//r/+v/7//z//f/6//j/
9//1//j/+P/2//X/8f/w//D/8P/w//D/7//u/+//8P/w//D/7//u/+7/7f/v/+//7//v
/+//7//v/+//7//v//D/8f/3//b/8P/w/+7/6//r/+v/8f/7/wcADwAWACEALQA3AEMA
TwBVAFAAQAAhAAAA6v/c/9f/2f/e/+X/7P/x//b/9P/w/+7/7f/q/+r/7//y//L/8//y
//H/8P/u/+7/7v/v//H/8v/x//H/8v/w//D/8f/y//X/9f/1//b/9P/y//L/8v/w//D/
8v/z//X/9f/0//T/9P/1//X/9f/4//j/9//2//T/9v/2//b/9P/0//T/9P/3//n/+v/7
//j/9//3//b/+v/7//z//f/8//z//P/8//r//P/9//7/AAAAAAAAAAD+//7//v8BAAMA
AwADAAUABQAGAAYACAAHAAgACgALAA0ADQANAA0ACwAMAAwADwASABIADwAPAA4ADgAP
AA8AEQARABEAEQASABEAEQARAA8ADgANAAwADQALAAsACgAIAAcABAAEAAEAAQABAAEA
//////3//P/7//n/9//2//j/+v/6//v/+P/3//b/9f/3//f/9//3//n/9//3//j/9//2
//X/9f/4//f/+P/6//j/+f/5//j/+P/4//j/+P/6//r/+v/6//f/9v/0//P/9//4//f/
+P/4//j/9//2//b/9v/2//b/9//3//f/+P/4//j/+P/5//n/+f/5//j/+P/4//j/+P/3
//f/9//2//n/+v/7//v/+v/5//j/9//7//z/+//8//v/+//6//r/+P/5//v/+f/6//r/
+//8//r/+f/5//z//v/8//z/+//5//f/9//5//f/9//5//f/9//4//n/+v/4//j/9//2
//b/9//4//n/9//2//b/+f/5//n/+f/3//n/+f/4//b/9v/3//f/+P/4//n//f/9//r/
+f/4//f/9v/5//n/+f/6//r/+v/6//n/+v/5//n/+v/6//r/+v/7//n/+P/4//n/+f/5
//n/+f/7//z//P/8//r/+v/6//n/+v/8//3/AAD+//3/+//6//v//f/+/wEAAQACAAIA
AgD//////////wAAAAABAAEA/v/8//j/9f/2//b/9//4//f/+P/4//j/9//2//T/8v/1
//b/+P/5//b/9f/0//P/9P/1//b/9//3//f/+P/5/+//8P/2//j/+P/3//X/9f/9/wcA
DwAZACYAMwBDAFMAXQBfAFsASAAqAA0A+P/s/+r/5//p//D/9//4//n/+P/4//r//P/5
//j/+v/5//T/9P/1//b/9//4//j/+P/4//n/+//5//f/9v/2//n/+v/8//7//P/7//r/
+v/8//r/+v/6//z//P/+/////v/9//v/+v/7//3//v////3//P/6//j/+f/8//3//v8A
AAAAAAAAAP/////+//3//v///wEAAgACAAEAAAD//wAAAAAAAAAAAQAEAAYACAAFAAQA
AwACAAQABgAIAA0ADAALAAoACwANAA4ADgAQAA8AEAASABMAEwATABMAEwAWABgAGQAd
ABsAGgAWABUAFwAYABoAGwAZABkAGQAZABcAFQAUABMAFAAUABQAFAASAA8ADgAMAAsA
CwAJAAoABwAHAAcABwAEAAMAAAD+/////////wAA///+//v/+f/5//n/+f/5//n/+f/5
//n/+f/3//f/+P/5//r/+//9//r/9//2//b/9//5//r/+v/6//r/+v/6//r/+v/6//r/
/P/8//v/+//7//r/9//2//f/+P/4//j/+v/6//r/+v/4//f/9v/2//f/+P/5//v/+v/5
//j/9v/4//j/+P/4//n/+f/5//j/9v/2//b/9f/3//f/9//3//r/+v/4//j/+//7//r/
+v/6//v//f/7//r/+P/3//b/9//3//j//P/9//r/+f/3//n/9//3//n/+//7//3/+//5
//j/9//2//j/+v/7//z/+v/5//j/9//5//j/+P/7//v/+//7//n/9//3//b/9P/3//n/
+v/8//v/+f/4//f/+f/5//n/+//6//j/+P/4//j/+v/5//j/+P/7//z//f/9//r/+f/5
//r//P/8//z//f/8//r/+f/5//v/+//7//v/+//8//z//P/6//r/+v/5//r//P/9/wAA
AAD///3//P/+//////8BAAUABgAGAAYAAgABAAAA//8AAAAAAQABAAEAAAD9//v/9//2
//b/9v/5//r/+v/6//j/+P/3//b/9//4//r/+//6//n/+P/3//f/9//3//f/+f/5//r/
+//5//j/9P/w//L/9f/1//n/AQALABMAGwAmADMAQwBTAF8AYwBdAEQAIAABAO7/5P/g
/9//5f/u//P/9P/z//T/9P/0//T/9f/0//T/8//y/+7/7f/u/+//8P/w//H/8v/0//f/
9f/x/+7/7P/w//L/9f/4//j/9//2//b/9v/0//T/9P/0//T/9v/3//b/9f/z//L/9f/3
//j/+f/4//j/9//2//T/9v/2//b/9//4//n/+v/4//n/+f/5//v/+//8//z/+//7//v/
+//8//z//P/8//z//v///wAA/v/+//7//v8BAAIAAwAHAAUABQAFAAcABwAIAAgACgAL
AAwADgAPAA4ADQAMAAsADgAQABEAFQAVABQAEAAPABIAEgATABMAFQAVABUAFQATABEA
EAAPAA8AEAARABIAEAANAAwACgAGAAUAAgACAAAAAQACAAMA/v/9//r/+P/5//n/+f/6
//j/+P/2//X/9f/1//X/9f/3//f/9//3//b/8//y//L/8//0//X/9//3//X/9f/2//X/
9f/0//L/9f/2//f/+P/3//b/9f/0//X/9v/2//f/9v/2//T/9P/0//T/8//y//P/9P/1
//b/9P/z//L/8v/1//b/9//5//j/9//2//T/9P/0//T/9P/3//f/9//2//T/9P/0//P/
9f/1//X/9f/2//b/9P/0//X/9f/0//T/9f/3//r/+f/4//b/9f/0//b/9f/1//j/+f/2
//X/8//1//P/8//1//f/9//5//f/9f/0//P/8v/1//b/9v/2//P/8//z//P/8//y//L/
9f/3//f/9//1//P/8//y//D/9P/1//X/9v/2//T/9P/0//T/9P/1//X/9f/2//X/9v/3
//f/9P/z//P/9P/1//b/9//5//j/9v/1//X/9//3//f/9//3//j/+P/4//b/9v/2//X/
9//4//j/+v/6//n/9//2//f/+f/6//3///8AAAAAAAD+//3//P/7//z//P/9//3/+//6
//f/9f/z//L/8v/y//P/9P/0//T/9P/0//P/8v/0//T/9f/1//L/8f/w/+//8f/z//X/
9//1//P/8v/x/+//8v/y//L/8v/1//f/8f/x//v/BwAPABoAJwAzAEEATQBXAFsAVABA
ACEAAgDq/+D/3f/b/+D/5f/q/+//9P/2//b/9P/1//b/8v/v//D/8v/z//X/9f/1//T/
8v/y//P/9f/0//H/7//u//H/8v/0//b/9P/z//L/8v/0//T/9v/4//f/9v/3//f/9f/1
//T/9P/1//f/+P/5//n/+P/2//T/9v/4//j/+P/4//j/+P/4//b/9//3//f/+P/5//v/
/P/8//v/+v/5//v//P/9//7//f/+//7//v/8//z//P/8////AAABAAUAAgABAAAAAQAE
AAYABwAKAAgACAAJAAkACQAJAAkACQALAA4AEAAVABMAEgAOAA0ADwAQABIAEwASABEA
EAAPABAADwAPAA8AEAAQABAAEAANAAsACwAKAAoACQAGAAYAAwADAAMAAwAAAP///P/6
//v/+//7//z/+//6//f/9f/2//f/+P/5//f/9//3//f/9f/z//P/9P/3//j/+f/7//j/
9f/0//T/9f/3//j/+P/2//b/9v/2//b/9v/2//b/9//4//j/+f/5//j/9f/0//f/+P/4
//j/9v/2//b/9v/1//X/9f/2//j/+P/4//n/9//3//f/9v/4//j/+P/4//f/9//3//b/
9v/2//b/9f/2//f/+P/5//v/+v/3//b/+P/5//n/+v/4//n/+//5//n/+P/4//j/+//7
//z/AAD+//r/+P/1//j/9//4//v/+f/5//v/+f/4//j/+P/4//n/+v/6//r/9//3//f/
9//4//j/+f/9//v/+//7//n/+f/5//j/9v/6//v/+//8//v/+f/4//f/+//8//r/+v/6
//r/+P/3//b/9v/4//r//P/9//r/+f/5//r/+v/6//r/+//9//z//P/9//r/+f/4//f/
+v/8//3//v/8//z//P/7//n/+v/6//z//v//////AAD//////v///wMABAAEAAQAAwAD
AAMAAwABAAAAAAD//wAAAAD+//3/+v/4//f/9v/4//r/+//8//v/+v/4//b/9v/2//f/
9//4//n/+v/7//f/9//3//f/+f/5//r/+//7//j/+P/4//T/9f/1//f///8JABEAGQAk
ADEAOQBFAFMAWwBfAFYAPAAdAAAA7P/i/9//5f/w//X/+P/7//z//P/6//r/+f/2//b/
+f/8//z/+//6//n/+P/2//j/+P/5//v/+//5//j/+P/4//j/+f/6//3//f/9//7//P/6
//r/+v/6//r//P/9//3//f/8//z/+v/7//v/+//9//7//v/+//3//v/9//z//v/+//7/
/v8AAAEAAQABAAAA//////7/AAABAAIAAwABAAAA///+////AgAEAAYABgAGAAYABgAE
AAQABAAHAAkACQAJAAsACgAKAAkACgANAA4AEAARABEAEQARABEAEQASABIAFQAWABYA
EwATABQAFAAVABUAFwAXABcAFwAUABMAEwATABIAEgASABIAEwARABEAEAAMAAsACAAI
AAcABwAHAAcAAwADAAEAAAD+//3//P/8//3//v/9//3//P/7//r/+f/7//v/+//7//v/
+f/5//r/+P/4//j/+f/6//n/+v/8//v/+//6//j/+v/6//r/+v/4//j/+P/4//r/+v/5
//n/+//8//v//P/6//r/+f/4//r/+v/6//r/+f/5//n/+v/5//j/9//3//r/+//8//z/
+v/6//r/+v/5//n/+f/4//r/+v/6//n/+f/5//n/+f/8//z/+v/6//r/+f/3//b/9//5
//z/+//7//r/+v/6//j/9//3//r//v/8//z/+//5//f/9//5//v/+//9//v//P/8//z/
/P/8//z/+//6//r/+//8//3/+v/4//f/+f/7//v/+//5//v/+//6//j/+f/5//j/+P/5
//n/+v/7//n/+f/3//n/+f/5//n/+f/5//n/+P/4//f/9//3//n/+//8//z//P/8//z/
+v/5//j/+P/7//z//f/9//r/+f/5//r/+P/4//j/+f/7//r/+v/7//n/+f/5//n/+v/8
//3//v/7//r/+f/3//j/+v/7//7///////7//v/8//3//f///wMABAAEAAQAAQABAAEA
AQADAAIAAgABAAEAAAD9//v/9//2//b/9v/4//r/+//8//r/+v/5//j/+P/4//n/+f/3
//f/9//3//f/9//3//f/+P/5//v//f/5//b/9P/0//j/+f/5//n/AQALABEAGQAkADEA
PwBPAF8AZwBlAFgAQAAdAP7/7P/m/+X/6//y//n//P////z//P/6//r/+f/6//z/+//6
//r/+f/5//n/+f/4//n/+v/8/////v/7//n/+P/5//r//P/+//7//f/8//z//v/8//z/
/P/+//7/AAABAAAA///9//z//f///wAAAQAAAAAA///+//z//v/+//7/AQACAAMABAAB
AAEAAAD//wEAAQACAAIAAwADAAMAAwACAAIAAgACAAMABgAIAAoACAAIAAgACAAKAAoA
CgANAA8ADwAPABEAEAAQAA8AEAASABQAFwAZABcAFwAXABcAGQAaABoAHQAeAB4AGwAb
ABoAGgAbABsAHQAdAB0AHQAcABsAGwAbABoAGgAaABoAGQAXABcAFgASABEADgAOAA4A
DwAQABEADgANAAoACAAIAAcABgAGAAgACAAGAAUABAADAAIAAQACAAMABAAFAAQAAQAA
AAAAAgACAAIAAwAFAAMAAwAEAAMAAwACAAAAAwAEAAUABgADAAIAAQAAAAIAAgABAAEA
BAAEAAIAAgACAAIAAQAAAAEAAgADAAQAAgABAAAAAAAAAAAAAAABAAMAAwADAAIAAgAC
AAIAAgADAAMAAwACAAIAAgACAAEAAwADAAMAAwAGAAYABAAEAAQAAwABAAAAAwAFAAgA
BwAGAAQAAwACAAMAAwAEAAgACQAGAAUAAwABAP////8BAAIAAwAGAAUAAwACAAEAAAAB
AAIAAgACAAMAAwADAAMAAwACAAIABQAHAAcABwAFAAQAAwABAP7/AgADAAMABAAGAAUA
BQAFAAMAAwABAAMABAAFAAYABwAFAAUABAAEAAUABQAFAAcABQAFAAQAAgACAAIAAgAF
AAUABQAGAAYABgAGAAUABAADAAMABAAGAAYABgAHAAQAAgABAAEABAAFAAYABwAGAAYA
BQAEAAYABgAGAAUABwAIAAgACgAIAAcABQAEAAcACQAKAA0ADQAOAA4ADgANAA0ADQAN
AA8ADgAOAA0ACgAIAAQAAQABAAIABAAGAAQABAADAAIABAAEAAMAAgAEAAQABQAFAAQA
AwACAAEAAAABAAIAAwABAAEAAgADAP//AAACAAIABgAHAAMABQALABMAGwAnADYAQwBP
AFsAZwBpAF8ATgA0ABUA+v/w/+7/8f/1//r///8AAAEAAgAGAAwACgADAAIABgADAP7/
AAADAAUABQAFAAQABAAEAAUABwAFAAMAAgACAAMABAAGAAgABgAFAAQABAAHAAYABwAI
AAcABgAHAAcABwAHAAYABgAIAAkACQAJAAkACAAGAAQABQAIAAkACgAIAAgACAAIAAYA
BwAHAAcACQALAA4AEAAOAA0ADAALAA0ADgAPABAADgAQABEAEgAQABAAEAAQABEAEgAT
ABcAFgAVABQAFQAWABgAGQAcABsAHAAeAB8AHgAdABwAGwAeACAAIQAlACUAJAAgAB8A
IQAiACQAJQAkACMAIgAhACIAIQAhACEAIgAiACIAIgAgAB0AHAAaABsAGwAZABoAFgAV
ABQAEwATABMAEQAQABIAEQAQABAADQAMAAkABwAJAAsADQAPAAwACwAKAAkACQAHAAcA
CAAJAAoACwANAAoABwAGAAYABwAJAAoACgAIAAgACAAIAAYABgAGAAYACQAKAAoACwAL
AAoABwAGAAkACgAKAAoADAAMAAwADAAJAAkACQAKAAwADAAMAA0ADAALAAoACAAJAAoA
CwAMAA0ADQANAAwADAAMAAwACwAMAA0ADgAPAA8ADgALAAoADAANAA0ADgAOAA8AEQAP
AA0ADAAMAAwADgANAA0AEAARAA4ADQALAAwACwAMAA8ADQANAA8ADQAMAAwADAAMAA8A
EAAQABAADwAPAA8ADwAPAA4ADgARABEAEQARAA8ADwAPAA4ADAAQABEAEQASABEADwAO
AA0ADgAPAA4AEQAPAA8ADwAPAA8ADwAOAA4AEAARABIAFQATABEADgAMAA8ADwAQABIA
EQASAA8ADQANAA4ADgAOABAAEAAQABEADwAOAA4ADgAPABAAEgAVABMAFAAUABMADQAS
ABgAFAAWABYAFgAWABQAFAAUABQAFwAYABkAGgAaABoAGgAaABoAGgAaABoAGgAaABoA
GgAWABQAEgAQABIAEgASABIAFAAUABQAFAATABIAEQAQABIAEgASABIAEQAQAA8ADgAP
ABAAEQASABEAEAAPAA4AEAAQABAAEAAUABYAGAAaACIAKgAyADoASABUAGAAbABlAF4A
VwBQAA==
         </WaveFormData>
      </LeadData>
      <LeadData>
         <LeadByteCountTotal>10000</LeadByteCountTotal>
         <LeadTimeOffset>0</LeadTimeOffset>
         <LeadSampleCountTotal>5000</LeadSampleCountTotal>
         <LeadAmplitudeUnitsPerBit>4.88</LeadAmplitudeUnitsPerBit>
         <LeadAmplitudeUnits>��V</LeadAmplitudeUnits>
         <LeadHighLimit>2147483647</LeadHighLimit>
         <LeadLowLimit>268435456</LeadLowLimit>
         <LeadID>II</LeadID>
         <LeadOffsetFirstSample>0</LeadOffsetFirstSample>
         <FirstSampleBaseline>0</FirstSampleBaseline>
         <LeadSampleSize>2</LeadSampleSize>
         <LeadOff>FALSE</LeadOff>
         <BaselineSway>FALSE</BaselineSway>
         <ExcessiveACNoise>FALSE</ExcessiveACNoise>
         <MuscleNoise>FALSE</MuscleNoise>
         <LeadDataCRC32>3037677606</LeadDataCRC32>
         <WaveFormData>
AgACAAIAAgADAAQABQAGAAcACAAJAAoADAAMAAwADAANAA4ADwAQABAAEAAQABAAEgAU
ABYAGAAZABoAGwAcAB0AHgAfACAAIgAkACYAKAAmACYAJgAmACkAKgArACwALgAuAC4A
LgAtACwAKwAqACsALAAtAC4ALAAqACgAJgAlACQAIwAiAB4AHAAaABgAFAASABAADgAM
AAwADAAMAAgABgAEAAIABAAEAAQABAABAAAA///+//3//P/7//r//P/8//z//P/6//j/
9v/0//f/+P/5//r/+f/4//f/9v/0//T/9P/0//f/+P/5//r/9//2//X/9P/2//b/9v/2
//b/9v/2//b/9P/0//T/9P/3//j/+f/6//j/9v/0//L/9v/4//r//P/6//r/+v/6//r/
+v/6//r/+//8//3//v/8//r/+P/2//n/+v/7//z/+v/6//r/+v/4//j/+P/4//n/+v/7
//z/+f/4//f/9v/4//j/+P/4//j/+P/4//j/+P/4//j/+P/2//b/9v/2//X/9P/z//L/
9f/2//f/+P/2//b/9v/2//X/9P/z//L/8//0//X/9v/1//T/8//y//P/9P/1//b/9f/0
//P/8v/w//D/8P/w//L/8v/y//L/8v/y//L/8v/0//P/8//z//H/8f/x//H/8f/x//L/
8v/0//P/8v/y//H/8f/w//H/9P/2//f/+P/3//n/+v/6//7//v8AAAAAAAABAAMACAAJ
AAkACQAIAAgACQALAAwACwAPABEAFAAQAA0ACwAHAAUAAwADAAIA/f/7//j/8//0//L/
8f/v/+7/7f/t/+z/6//q/+n/6P/p/+r/6//q/+n/6P/n/+b/6f/q/+r/6P/m/+b/5v/m
/+L/4v/m/+f/5v/m/+v/8f/2//v/BQAQAB4ANQBSAHEAkACuALsAsACRAGYAQAAiAAgA
8//q/+L/3P/d/+L/5//t//L/8v/y//b/9v/u/+n/6P/q/+r/6v/p/+j/6v/q/+r/6//p
/+n/6f/p/+v/6//q/+r/6f/p/+j/6P/r/+z/7P/r/+v/6//r/+z/7P/t/+3/7f/w//D/
8P/w/+//7v/u/+3/8P/y//T/9f/1//X/9v/2//b/9//2//X/9v/4//r/+//5//n/+//8
//7//v/+//7//f/9//7/AAD/////AQADAAUABgAHAAsACgALAAwADQAQABIAEgAUABUA
FgAXABgAGAAZABoAGgAfACEAIgAiACEAIQAhACEAIgAkACQAIwAjACMAIwAjACIAIgAi
ACAAIAAfAB4AHgAbABgAFQAUABMAEgAQAAwACQAIAAUABAACAAEA///+/////f/7//n/
9//1//T/8v/0//T/8v/y//H/8P/w/+//7P/s/+3/7f/v/+//7//u/+z/7P/s/+z/7f/t
/+3/7P/q/+r/6//r/+v/7P/s/+z/7P/s/+z/7P/s/+v/6//r/+3/7f/s/+z/7P/s/+z/
7P/t/+3/7f/t/+//8P/v//D/8P/w/+//7v/u/+//8P/w//D/8P/v/+//7//v//D/8P/x
//L/8v/z//L/8v/y//L/8v/z//P/8f/v/+//7//w/+7/7v/u/+7/7//u/+//8P/u/+7/
7//v//D/8f/y//P/7//v/+7/7v/u/+3/7P/t//D/7//w//H/8P/w//H/8f/w//D/7//v
/+//7v/u/+7/7P/t/+3/7f/t/+7/7v/u/+3/7P/s/+3/7//v/+//7v/v/+3/7v/s/+z/
7P/s/+3/7f/u/+//7f/t/+3/7f/t/+3/7v/u/+//7//v//D/7//v/+7/7//y//T/9f/2
//b/9//3//b/+v/6//z//P/8//3///8EAAYABwAIAAgACAAJAAsADAAMAA8AEAASABIA
DwANAAkACAAFAAQAAgD+//3/+//3//j/9v/1//P/8f/v/+7/7P/s/+z/7P/s/+v/7P/t
/+z/6f/o/+f/5v/q/+z/7f/s/+r/6v/q/+r/5v/m/+j/6//q/+j/6//z//r/AwAJABIA
JgA9AFQAcwCWALIAuwC0AJcAbgBGACQABADt/+T/4v/e/9//5v/r//H/9v/4//j/+P/4
//L/7//y//T/9P/0//P/8v/w//D/8P/x/+//7//v/+//8f/x//D/8P/u/+//7//w//H/
8v/y//H/8//z//P/9P/y//P/8//z//X/9v/3//j/9f/0//T/8//2//j/+v/7//r/+f/5
//j/+f/7//v/+//9//7///////3//f///wAABAAEAAQABAADAAMABAAGAAcABwAJAAsA
DQAOAA8AEwATABMAEwATABcAGgAbAB4AHgAeAB4AHgAgACEAIgAiACYAKQArACwALAAr
ACoAKQAsAC4ALgAtACsAKwArACsAKAAoACgAJgAoACcAJgAmACMAIAAdABwAGwAaABgA
FAAPAA4ACwAKAAoACQAHAAYABwAFAAMAAQD///3//P/6//z//P/6//r/+f/4//j/9//0
//T/9f/1//b/9//4//j/9//2//X/9P/3//f/9//2//T/9P/1//X/9f/2//b/9v/2//b/
9v/2//b/9f/1//X/9v/3//f/+P/2//b/9v/2//f/9//3//f/+v/6//j/+P/4//j/9//2
//f/+f/7//z/+v/6//n/+f/5//n/+v/6//z//P/7//v/+//6//n/+P/6//v/+//5//n/
+f/5//r/+v/6//r/+v/7//r/+//8//v/+v/6//n/+//7//v/+//3//f/9v/2//f/9//3
//n/+v/5//r/+//5//j/+P/3//r/+v/5//n/9//2//b/9v/2//f/9//3//j/+P/3//b/
9P/0//X/9//5//n/+f/4//f/9//3//j/9v/1//X/9f/2//b/9v/2//T/9P/2//b/9v/2
//f/9//4//n/9v/1//T/8//2//f/+f/6//n/9//1//T/9v/3//f/+f/4//r/+//8//3/
//8AAAAAAgACAAQABAADAAMABAAIAA4ADwAQABAADwAPABAAEAAQABMAFAAWABcAFQAU
ABEADQAJAAcABAACAAEA///7//z/+v/5//f/9P/z//P/8v/0//T/9P/0//H/8P/v/+z/
7v/u/+7/7v/x//L/8v/w/+3/7P/r/+r/7P/u/+7/6//o/+r/7f/x//z/CQAPABIAIAA1
AEgAZQCGAKQAuQC+AKsAhgBcADYAFgD7/+j/3v/e/+H/5v/r//P/9v/2//L/8v/2//j/
8//y//T/9P/0//P/8v/x//D/7//v//D/8f/y//P/8f/x//D/8P/y//P/8//0//X/9v/2
//X/8//z//P/9P/3//n/+v/7//v/+v/5//j/+v/6//v/+//7//z//f/9//z/+//7//r/
/f/////////9//7///////3//f///wAABQAGAAcACAAIAAcABwAIAAoACwAOABEAEQAQ
AA8AEQASABMAFAAVABgAGgAaABwAGwAcAB0AHgAhACMAJQAmACgAKQApACgAKwArACsA
KwAsAC4ALgAtACwAKwAqACkAKQAqACsAKgApACcAJQAkACQAIgAgACAAHwAeABwAGAAU
ABIADgAMAAwACwAJAAgABwAFAAMAAQAAAP/////+/wAAAAD+//7//P/6//n/9//3//j/
+v/7//j/9//2//T/9f/2//f/+P/7//v/+//6//b/9v/3//f/9//4//j/+P/2//b/9v/2
//f/9//4//n/+//7//r/+v/6//r/+v/6//n/+f/5//n/+P/4//b/9v/3//j/+P/4//n/
+//9//7//f/8//r/+f/7//v//P/8//r/+v/5//n/+P/4//j/+P/6//v/+//5//f/9//3
//j/+f/6//v//P/6//j/+P/4//r/+v/7//v/+f/5//n/+f/3//f/9v/2//n/+f/5//v/
+f/3//f/9//2//b/9//3//r/+v/5//n/9//2//b/9v/4//n/+f/5//b/9v/1//T/9P/0
//X/9//5//n/+f/4//b/9f/0//T/9v/3//f/9P/0//T/9P/0//b/9f/1//X/9f/1//X/
9f/z//P/9P/0//X/9f/1//b/9P/1//X/9//4//r/+//8//3///8AAAAAAQAAAAEAAAAC
AAMABQAKAA0ADQANAAwACwALAAwADAAPABMAFQAYABUAEQAOAAkABwAFAAUABAACAAEA
///7//j/9v/1//P/8//z//T/9P/x//D/7//u/+3/7v/v/+7/7v/u/+7/7v/t/+7/7v/s
/+v/7P/t/+7/6v/o/+r/6f/q/+z/7//1//z/AwALABYAIgA5AFoAewCaALYAwQC0AJEA
aABGACYACgD5//D/5P/g/+f/6v/p/+//9P/0//b/+P/4//b/8f/w/+7/8P/w/+//7v/u
/+7/7v/v/+3/7f/t/+3/7//v/+7/7v/u/+//7//w/+//8P/w/+//8v/z//T/9v/z//P/
8v/x//T/9P/0//T/9P/0//X/9f/0//T/9P/z//T/9f/3//j/9v/3//b/9f/4//r//P/9
//3//f///wAAAAAAAAAAAAADAAMABAAGAAQAAwAEAAUABwAIAAkADQAQABEAEgATABUA
FgAVABYAGQAaABsAHAAcAB0AHgAeACMAJQAmACYAJQAlACUAJQAoACoAKgApACsAKwAr
ACsAJwAmACUAIgAiACEAIAAgABwAGgAYABgAEwASABAADAAKAAoACAAIAAUAAwAAAP7/
/v/9//z/+//4//f/9//2//b/9v/0//T/9P/0//X/9f/x//D/8P/v//D/8f/y//L/8v/y
//L/8v/y//H/8P/u/+//8P/y//P/8v/y//H/8P/w//D/8P/w/+//7//w//H/8f/x//D/
8P/x//L/8//0//T/8//y//H/8//0//P/9P/y//L/8f/w//H/8//1//b/+P/4//f/9//0
//P/8//y//X/9v/2//f/9//2//X/9P/y//P/8//x//P/9f/3//r/+P/2//T/8v/z//L/
8//0//T/9P/1//X/8//z//P/8//y//P/8//0//T/8//y//P/9P/z//T/9f/z//L/8v/x
//D/8P/v/+//8v/y//P/9P/y//H/7//t/+//8P/w//D/9v/0//P/8v/x//D/8P/v/+//
7//x//H/8f/x//D/7//v/+7/8f/x//H/8v/x//H/8P/x//P/9v/4//r/+//9//7//v/+
//7/AAAAAP////8AAAQACAAJAAoACgAHAAcACAAIAAkADQAPABIAEwARABAADQAKAAcA
BgAEAP///f/6//X/9f/0//T/8//y//H/8f/w/+//7v/t/+z/7P/s/+z/6v/o/+j/6P/o
/+r/7P/t/+z/6P/o/+j/6P/q/+r/6P/p/+z/6P/n/+3/9v/9/wMACgAYAC0ARgBhAIQA
pgC5ALoApwCEAFwAPAAcAAEA8P/k/97/3//k/+n/7//2//b/9P/y//T/8v/v/+z/7P/u
/+7/7f/s/+z/7P/s/+3/7f/t/+3/7f/u/+//7//w/+3/7f/s/+z/7v/w//H/8f/z//P/
8//0//P/8//y//H/8//0//X/9v/1//T/9P/z//P/9P/1//X/9//3//j/+P/5//v/+//7
//v//P/9//3//f/9////AAACAAIAAgACAAMAAwAEAAYABwAHAAkACwAOAA4ADgARABEA
EQARABEAFQAYABkAHAAdAB4AHwAgACAAIQAiACIAJwApACoAKgApACkAKQApACwALgAu
AC0ALwAvAC8ALwAsACwALAAqACsAKQAnACYAIQAeABsAGgAaABoAGQAWABMAEgAPAA4A
CwAJAAYABAAFAAMAAQD///7//f/9//z//P/8//r/+v/5//j/+P/3//X/9P/0//P/9P/1
//b/9v/0//T/9P/0//b/9//4//j/9v/2//f/9//0//T/8//y//P/9P/1//b/9f/1//b/
9//3//f/9v/2//T/9P/0//T/9f/1//X/9f/5//r/+f/6//j/+P/3//b/9//5//v//P/6
//r/+f/5//n/+f/6//r/+//8//z//f/9//z/+//6//v//f/+//3/+//7//v//P/6//r/
+v/6//3//P/9//7/+//6//r/+f/7//v/+//7//f/9//2//b/9f/1//X/9//4//f/+P/5
//f/9v/2//X/9//4//j/+f/3//b/9v/2//X/9f/0//P/9P/2//f/+P/2//L/8//3//b/
+P/4//j/+P/2//X/9f/1//f/9//3//f/+f/5//r/+v/3//X/8//y//X/9//4//v/+f/6
//r/+v/8////AQACAAQABAAGAAYABAADAAMABgALAA0ADwAQAA0ADQAOAA4AEQAVABcA
GgAXABMAEAALAAYAAwACAAAAAQABAAAA/f/6//j/9//1//T/8//z//L/8v/y//L/8v/w
//D/8P/u//D/8P/w//D/8P/w/+//7P/r/+z/7f/u/+7/7P/u/+3/6P/q/+//+f8EAA0A
FQAeAC4AQQBcAH8AoAC4AMMAuACVAGYAPAAaAAAA6//g/97/5P/r//D/8//3//b/9v/4
//r/+P/4//X/8v/0//L/8v/x//D/8f/y//P/9f/1//X/9f/1//P/8//y//L/8//1//b/
+P/4//j/9//1//f/9//3//j/+v/7//v/+//7//r/+f/4//v//P/+/////v/+//7//f//
////AAAAAAEAAwADAAMAAgACAAIAAQACAAMABgAIAAkACAAHAAYACAAJAAsADgAPAA8A
EQATABMAEgARABMAFwAZABsAHQAfACAAHwAgACMAJAAlACYAKgArACwALAAtAC8AMAAw
ADIAMwA0ADUANQA2ADUAMwAxADEAMQAxADIAMgAyADAALgArACgAJgAlACQAIwAkAB4A
HAAZABQAEwASAA8ADgAMAAsACQAIAAUAAwABAP///////wAAAAD9//z/+f/4//j/+P/5
//n/+v/6//v/+//6//n/+P/2//f/+P/5//r/+v/5//j/9v/1//b/+P/5//v//P/8//z/
+f/4//f/9v/5//n/+v/7//j/9//1//T/9f/2//f/+P/7//v/+//7//r/+v/4//j/+//8
//z//P/6//v//P/8//z//P/7//v/+//7//z//P/5//j/9v/1//j/+v/8//7//P/9//3/
+//7//v/+//8//r/+v/6//r/+v/4//j/+P/5//r//P/9//r/+f/4//f/9v/3//f/+P/5
//n/+f/7//n/9//3//f/+P/4//n/+f/5//j/9v/1//b/9v/3//j/+P/5//n/+f/3//b/
9P/y//P/9P/2//n/9//3//X/9P/y//X/9v/3//j/9v/1//X/9f/3//f/9//3//n/+f/6
//r/9//1//P/8v/z//X/9v/5//z//v///wAAAAABAAEAAAADAAQABwAIAAUABQAGAAoA
DgAPABAAEAAPAA8AEAAQABEAFQAXABoAFgATABEADQAIAAUABAACAAMAAwACAP///P/6
//n/9//2//X/9f/0//b/9v/2//b/8v/y//L/8P/x//L/8//0//P/9P/0//L/8P/w//D/
8P/0//T/8P/t/+z/7v/1//3/BAALABUAIAAwAEUAYgCBAKAAtgC5AKQAgQBaADYAFAD6
/+n/3v/c/+D/5//s//H/9f/2//L/8v/0//D/8P/z//L/7v/w//D/7//u/+7/7v/u/+//
8f/x//H/8f/v/+//7v/u/+//8f/y//T/8//0//T/8//z//P/8//0//T/9f/1//X/9f/0
//P/8v/z//T/9v/3//X/9v/3//f/9f/1//b/9v/6//3//v////z//P/8//v//P/9/wAA
AgAEAAQABAAEAAQAAwADAAQACAAJAAwADwAPAA4ADQAPABAAEQASABMAFgAYABgAGgAd
AB4AHwAgACAAIQAiACIAJAAlACUAJAAoACkAKgArACoALAAsACsAKQApACkAKQApACoA
KwAqACgAJQAiACAAIAAeABwAHAAYABYAEwAOAA0ADAAJAAgABwAHAAYABgAEAAEA/v/7
//z/+//7//r/+v/6//j/+P/1//T/9P/z//T/9P/1//X/8//z//P/8v/0//T/9P/0//P/
8//z//L/8P/w//H/8f/y//T/9f/2//L/8v/y//L/9f/1//b/9//1//X/9P/0//L/8v/y
//L/9f/1//X/9f/0//T/8v/y//X/9v/2//b/9P/1//b/9v/2//b/9f/1//f/9//4//j/
9//2//T/8//2//b/9v/2//j/+f/5//f/9f/1//X/9v/4//j/+P/4//f/9P/z//L/8v/y
//P/8//0//X/9v/3//T/8//x//D/8//z//P/9f/1//P/8//z//D/8P/x//H/9P/0//P/
8//y//D/7//u/+//8f/y//P/8P/w/+//7v/u/+7/7//w//H/8v/x/+//7v/t/+//7//v
/+//8f/x//L/8v/x/+//7f/s/+//8f/y//X/9f/2//b/9v/3//n/+v/6//z//P/+//7/
+//7//z/AAAFAAcACQAKAAYABQAFAAQACAANABAAFAAQAA0ACwAHAAIA///+//z/+//7
//r/9//z//D/7v/r/+z/6//r/+r/7P/s/+z/7P/p/+j/5//k/+X/5v/n/+j/5//o/+j/
5v/k/+T/5P/k/+b/6P/o/+P/3v/c/+P/6f/w//3/BQAKABYAJwA8AFcAegCcALUAugCn
AIAAWAA0ABQA+f/m/97/2v/d/+L/5f/p/+z/6v/o/+z/8P/w/+3/7v/u/+v/6v/o/+b/
5//o/+n/6//q/+n/6P/n/+f/5//m/+b/5//p/+r/7P/s/+z/6//p/+n/6f/p/+r/7P/t
/+3/7f/s/+z/7P/s/+7/7v/v/+//7f/u/+//7//x//H/8v/y//H/8//z//P/8f/y//P/
8//0//X/+P/6//v/+v/5//j/+v/7//3/AAD/////AQADAAIAAgACAAUABwAJAAsADQAO
ABAAEAASABEAEgATABQAFwAZABsAHAAfACEAIgAiACMAIwAjACMAIQAiACEAHwAiACMA
JAAlACQAJAAkACIAIAAdABoAGAAXABYAFQAWABIAEAANAAgABwAGAAMAAgD+//3/+//6
//f/9f/z//H/8f/x//L/8v/w//D/7v/u/+7/7v/v/+//7f/s/+z/6//t/+3/7f/s/+7/
7v/u/+7/7P/r/+r/6P/o/+j/6f/p/+r/7P/t/+7/6//q/+n/6P/r/+v/7P/t/+v/6//q
/+r/7P/s/+z/7P/r/+v/6//r/+z/7P/q/+r/7P/u/+//8P/t/+3/7f/s/+7/7v/t/+3/
7f/t/+7/7v/w//D/7//v//L/8v/y//L/8f/x//D/7f/v/+//7//w//D/8P/w//D/8v/w
//D/8P/y//L/8//z//L/8f/w/+//7//v/+7/7v/v/+//7//x/+7/6//q/+n/6//s/+7/
7//v/+7/7P/r/+7/7v/v//D/7v/v/+//7//s/+z/6//q/+3/7v/w//P/8f/u/+v/6v/p
/+j/6//r/+z/7f/t/+3/7f/t/+//7//w//D/8v/x//D/8P/t/+3/7P/t//D/8v/z//T/
9//5//r/+v/8//z//v/+//v/+//8/wAABAAFAAYABgAHAAcACAAIAAcACwANABAADgAL
AAkABQADAAEAAQAAAPz/+//5//X/9P/y//H/7//s/+v/6//q/+r/6v/q/+r/6v/q/+r/
6P/m/+b/5v/m/+j/6v/r/+r/5v/m/+b/5v/i/+T/6v/p/+T/5P/n/+//+P///wUADgAg
ADcAUABvAJAArAC7ALYAmwB0AEoAJgAGAPH/5P/c/9j/3//m/+n/7f/0//T/8v/w/+7/
7P/r/+r/7P/u/+7/7f/s/+r/6v/q/+v/6//r/+v/6//t/+3/7P/s/+r/6//r/+z/7v/w
//H/8f/w/+//7v/u/+7/7//v/+//8f/y//P/9P/z//L/8v/x//L/9P/2//f/9f/1//b/
9v/3//n/+f/5//n/+v/7//v/+v/5//r/+v/9//7///8AAAEAAQACAAQABQAFAAcACQAM
AAwADAAPAA8ADwAPAA8AFAAWABYAGAAZABoAGwAcACAAIQAiACIAJwApACoAKgAqACkA
KAAnACkALAAtAC0AKwArACsAKwAqACoAKgAoACgAJwAmACYAIwAgAB0AHAAbABoAGAAU
AA8ADgALAAoACgAJAAcABgAFAAMAAQD///3/+//6//j/+f/6//n/+v/4//b/9f/z//T/
9P/1//X/9//3//f/9v/z//L/8f/w//T/9f/2//b/8v/y//P/8//z//T/9P/0//T/9P/0
//T/9P/z//P/8//2//f/9//4//b/9v/2//b/9f/1//X/9f/2//b/9P/0//X/9v/2//b/
9//5//v//P/7//r/+P/3//n/+f/6//r/+v/6//n/+f/4//j/+P/4//n/+//8//v/+v/5
//j/+P/6//r/+v/6//v/+v/7//z/+f/4//j/9//5//n/+f/5//f/9//2//b/+f/5//n/
+//7//n/+f/5//b/9v/3//f/+P/4//f/9//5//j/+P/4//j/+f/5//n/+P/4//f/9v/1
//T/9P/1//j/+f/6//r/9//3//f/+P/2//X/9f/1//j/+P/4//j/9P/2//f/+P/5//r/
+v/5//n/+f/3//f/9//3//n/+f/6//r/+f/3//X/9P/2//f/9//5//z//v///wAAAAAB
AAEAAAAEAAQABgAGAAUABQAGAAoADgAPABAAEAAPAA8AEAAQAA8AEwAVABgAGAAVABMA
DwAKAAcABgAEAAMAAwACAP///v/8//v/+f/2//X/9f/0//f/+P/5//r/9//2//X/8v/w
//D/8P/w//P/9P/0//L/7v/u/+7/7v/0//T/8P/x//L/8P/z//v/AgALABMAHgAsAEMA
WgB3AJgAtAC9ALgAoQB4AFAALAAMAPX/6P/k/+T/6//y//X/+//+//z/+P/6//r/+P/3
//j/+v/6//r/+f/4//b/9v/2//f/+P/5//r/+//5//n/+P/4//b/9//3//j/+f/6//r/
+f/3//f/9//4//n/+//8//3//P/8//z//P/+//7/////////AAABAAEA/////wAAAAAC
AAUABgAHAAQABAAEAAMABAAFAAgACgAMAAwADAAMAAsACwAMAA4AEgATABYAGQAXABYA
FQAXABoAGwAcAB0AIAAiACIAJAAjACQAJQAmACkAKwAtAC4ALgAvAC8ALgAxADEAMQAx
ADQANgA2ADUAMwAzADMAMwAzADQANQA0ADEALwAtACwALAAqACgAKAAlACQAIgAeABkA
GAAVABQAEwATABIAEgAQAA0ACgAHAAgABwAHAAYABgAGAAQABAADAAIAAgABAAEAAgAE
AAUAAgABAAAA/v8AAAAAAAAAAAMAAwADAAIA///+//7//f///wAAAAAAAPz//P/8//z/
/////wAAAQABAAEAAAAAAP7//v/+//7/AAABAAIAAwADAAIA///+////AAAAAAAAAgAD
AAQABAADAAIAAAD//wIAAwAFAAYAAwACAAAA//8CAAIAAgACAAMABQAGAAUABAADAAIA
AgAEAAQABAAEAAIAAAAAAAAAAAAAAAEAAQADAAMAAwADAAEAAQAAAAAAAQABAAEAAwAC
AP///v/9//7//v//////AAAAAP/////+//z/+//6//v//f/+/////v/+//3//P/8//z/
/f////////////7/+//7//v//P/+//3//f/9//z//P/8//z/+v/8//z//v/+//7//v/+
//3//f/9//3//f/9//3/+//7//z//P/+//3//P/8//z//f/9//////8AAAAAAAACAAUA
BwAIAAgACAAKAAoACwALAAwAEAAUABUAFgAWABIAEQARABAAEwAZAB0AIgAfABsAGAAT
AA8ACwAJAAYABQAFAAQAAQD+//z/+//5//j/9//3//b/+P/4//j/+P/0//T/9P/y//P/
9P/1//b/9P/0//P/8P/v//D/8f/y//T/8v/w/+//7P/u//P///8KAA8AFQAgADIARwBg
AIMApgDAAMMAtACTAGoAQgAgAAIA8f/q/+j/7P/z//T/9f/7/wAA+v/0//b/+v/4//X/
+v/4//f/9v/0//L/8//0//X/9//1//X/9f/1//P/8//y//L/9P/1//X/9v/2//b/9f/z
//T/9f/2//j/9v/3//f/9//4//j/+P/4//j/+P/5//n/+f/6//v/+//9//3//v/+//3/
//////////8AAAEAAQADAAMABQAGAAcABgAFAAQACAAJAAsADgAOAA0ADgAPAA4ADgAO
ABEAFQAXABkAGwAbABwAGwAcAB4AIAAiACQAJAAlACYAJgAoACkAKQAoACwALQAuAC8A
LwAwAC8ALQAuAC8AMAAxAC8ALgAtACoAKQAnACUAJAAlACQAIwAkACAAHgAbABYAFQAU
ABEAEAAOAA0ACwAKAAcABQADAAEAAgABAAEAAAD///7/+//6//v/+v/6//n/+P/4//n/
+f/3//f/9//2//j/+P/4//j/+P/3//b/9P/1//b/+P/5//j/+P/3//b/9P/0//T/9P/3
//f/+P/5//b/9f/z//L/9f/2//f/+P/4//f/9v/1//j/+P/2//b/+P/6//v//P/5//n/
+f/4//n/+v/6//v//f/9//7//v/8//z/+//7//3//v///wAA/v/9//v/9//6//v//P/+
//7//v/+//7//f/6//n/+P/5//r//P/9//z/+//6//n/+P/5//n/+v/5//n/+f/7//v/
+f/5//n/+f/6//z//f/7//r/+P/3//r/+v/7//z/+v/7//v/+//6//r/+f/4//r/+v/7
//3/+v/5//j/9v/4//n/+v/8//r/+f/5//n/+P/4//j/+P/5//r/+//8//v/+v/5//n/
9//3//f/+P/3//n/+f/6//j/+P/4//j/+//8//z////////////+/wAAAwAHAAoACAAK
AAsABgAIAAoADAAOABAAEgAUABYAFQAUABMAEgAWABgAGgAcABkAFgATABAADAAKAAgA
BgADAAIAAQAAAPz/+v/4//b/+P/4//j/+P/2//b/9v/2//X/9P/z//L/9P/0//T/9P/z
//L/8f/w//L/8v/y//L/8v/y//L/8v/3//r//f8AAA4AGgAmADIASwBkAH0AlgCaAJwA
ngCgAA==
         </WaveFormData>
      </LeadData>
      <LeadData>
         <LeadByteCountTotal>10000</LeadByteCountTotal>
         <LeadTimeOffset>0</LeadTimeOffset>
         <LeadSampleCountTotal>5000</LeadSampleCountTotal>
         <LeadAmplitudeUnitsPerBit>4.88</LeadAmplitudeUnitsPerBit>
         <LeadAmplitudeUnits>��V</LeadAmplitudeUnits>
         <LeadHighLimit>2147483647</LeadHighLimit>
         <LeadLowLimit>268435456</LeadLowLimit>
         <LeadID>V1</LeadID>
         <LeadOffsetFirstSample>0</LeadOffsetFirstSample>
         <FirstSampleBaseline>0</FirstSampleBaseline>
         <LeadSampleSize>2</LeadSampleSize>
         <LeadOff>FALSE</LeadOff>
         <BaselineSway>FALSE</BaselineSway>
         <ExcessiveACNoise>FALSE</ExcessiveACNoise>
         <MuscleNoise>FALSE</MuscleNoise>
         <LeadDataCRC32>119969023</LeadDataCRC32>
         <WaveFormData>
EgASABIAEgARABAADwAOABAAEAAQABAAEgASABIAEgASABIAEgASABQAFAAUABQAFAAU
ABQAFAAUABQAFAAUABQAFAAUABQAEgASABIAEgAUABQAFAAUABEAEAAPAA4ADgAOAA4A
DgAOAA4ADgAOAAsACgAJAAgACgAKAAoACgAJAAgABwAGAAYABgAGAAYABgAGAAYABgAE
AAQABAAEAAQABAAEAAQABAAEAAQABAAEAAQABAAEAAQABAAEAAQAAwACAAEAAAACAAIA
AgACAAAAAAAAAAAAAgACAAIAAgACAAIAAgACAAEAAAD///7///8AAAEAAgACAAIAAgAC
AAIAAgACAAIAAgACAAIAAgACAAIAAgACAAIAAgACAAIAAgACAAIAAgACAAIAAgACAAIA
AgACAAIAAAAAAAAAAAACAAIAAgACAAAAAAAAAAAAAAAAAAAAAAD+//7//v/+//7//v/+
//7/AAAAAAAAAAD+//7//v/+//z//P/8//z//v/+//7//v/8//z//P/8//7//v/+//7/
/P/8//z//P/+//7//v/+//7//v/+//7//f/8//v/+v/7//z//f/+//3//P/7//r/+//8
//3//v/+//7//v/+//3//P/7//r/+//8//3//v/8//z/+//7//z//P/8//z//P/8//z/
/P/8//v/+//7//7//v/+//3/+//8//z//v8BAAIAAgACAAAAAAAAAAEAAQACAAMABAAE
AAIA///8//n/+P/3//f/+f/5//z//P/8//r/+v/5//j/9//2//X/9v/5//v//P/6//r/
+v/6//r/+v/6//n/+v/7//z//v/8//z//P/8//z//P/9//3/+v/6//v/+//7//v/+//7
//3//f/8/wAACAATACQAMwA/AEgAUgBXAFUAUABJADgAGgD1/9b/yP/E/8D/qP+I/33/
f/9+/37/hv+O/5r/qf+5/8T/z//Z/+L/7P/x//b/+//9//z//v/+//7//v////////8C
AAIAAgACAAEAAgACAAMABQAFAAUABQAFAAUABQAGAAQABQAFAAUABwAHAAcABwAFAAUA
BgAGAAYABwAHAAcACQAJAAkACQAHAAgACAAIAAgACAAJAAkACQAJAAkACQAMAAwADAAM
AAwADAANAA0ADQAOAA4ADgAPAA8ADwAOAAwADAANAA4AEAAQABAAEAAQAA8ADwAPAA4A
DgAOAA4ADgAOAA0ADQANAA0ADQANAA0ADQANAAsACwAKAAkACAAIAAgACAAHAAcABgAG
AAUAAwACAAIAAgAEAAMAAwADAAEAAAAAAAAAAAAAAAAAAAAAAAAA/v/+//z//P/8//z/
/v/+//7//v/9//3//f/9////////////AQABAAEAAAD+//3//f/+//7//v/+//7//v/+
//7//v/+//7//v/+//7//v/+//7//v/+//7//v/+//7//v/+//7//v/+//7//v/+////
//8BAAEAAQABAP7//v/+/////////////////////v/+//7//v/+//7/AAABAAEAAQD/
//7//v///////v/+//7//P/8//v/+//9//3//f/+/wAAAAAAAP///f/9//3//f/9//3/
/f/8//z//P/8//z//P/8//z//f/9//z//P/8//v/+//7//z//P/8//r/+v/7//v/+//7
//v/+//7//v/+//8//z/+v/6//r/+v/6//z//P/8//3/+//7//r/+v/6//r//P/6//r/
+v/6//j/+P/3//f/+v/6//r/+v/6//r/+v/6//r/+f/5//n//P/8//z/+//6//r/+f/6
//3//v/+//7/AAAAAAAAAQAAAAAAAAAAAAEAAAD+//z/9//2//X/9f/3//f/+v/6//j/
9v/2//X/8//z//P/8//0//f/+f/6//r/+v/6//r/+v/6//r/+f/5//n/+f/6//r/+v/6
//r/+v/6//v/+//4//j/+f/5//n/+f/5//n/+//7//z//v8GABMAIgAzAEMATgBSAFMA
UQBMAEMAMAASAO//0P++/7r/uP+c/3r/c/93/3j/fP+E/47/mv+r/7v/xv/P/9v/5P/q
/+//9P/5//v/+v/8//z//P/+/////////wIAAgACAAIAAQACAAIAAwAFAAUABQAFAAMA
AwADAAQABgAHAAcABwAHAAcABwAHAAUABQAGAAYACAAJAAkACQAHAAcABwAHAAkACgAK
AAoACgAKAAsACwALAAsACwALAAwADAAMAAwADAAMAA0ADQANAA4ADgAOAA8ADwAPAA4A
DgAOAA8AEAASABIAEgASABAADwAPAA8AEAAQABAAEAAOAA4ADQANAAsACwALAAsADQAN
AA0ACwALAAoACQAIAAgACAAIAAcACQAIAAgABwAFAAQABAAEAAYABQAFAAUAAwACAAIA
AgAEAAQABAAEAAQABAACAAIAAAAAAAAAAAAAAAAAAAAAAP3//f/9//3//f/9//3//f/9
//3//f/8//z/+//7//z//P/8//z//P/6//r/+v/6//z//P/8//z//P/8//z//P/6//r/
+v/6//v//P/9//7//P/8//z//P/8//z//f/9//v/+//7//v//P/8//z//f/9//3//f/9
//v/+//6//r//P/8//z//P/8//3//f/9//v/+v/6//v//f/8//z//P/6//r/+f/5//v/
+//7//z//P/8//z/+//5//n/+f/5//v/+//7//r/+v/6//r/+v/6//r/+v/7//v/+v/6
//r/+f/5//n/+v/6//r/+P/4//n/+f/5//n/+//7//v/+//5//r/+v/4//j/+P/4//j/
+v/6//r/+//5//n/+P/4//j/+P/4//j/+v/6//r/+f/3//f/+P/4//j/+P/2//b/9v/2
//j/+P/3//f/+P/4//j/+P/2//b/9v/2//j/9//3//f/+P/4//j/9//3//j/+P/6//3/
/v/+//7//P/8//z//f///wAAAQACAAQAAgD///z/9//2//X/9f/z//P/9v/2//j/9v/2
//X/9f/1//X/9f/1//f/+P/4//b/9v/2//b/+P/4//j/9//1//X/9f/2//j/+P/4//j/
+P/4//n/+f/2//b/9//3//n/+f/5//n/+f/3//b/+v8CAA0AHAAtAD0ASABQAFMAUQBO
AEcAPAAmAAMA4P/G/7z/uv+q/4j/c/91/3j/ev9+/4j/kv+f/6//vv/J/9X/4P/m/+3/
9P/3//f/+P/6//r/+v/+//////////7//v/+//7/AQACAAIAAwADAAMAAwADAAEAAQAB
AAIAAgADAAMAAwAFAAUABQAFAAUABQAGAAYABgAHAAcABwAFAAUABQAFAAcACAAIAAgA
BgAGAAcABwAJAAkACQAJAAoACgAKAAoACAAIAAkACQAKAAwADQAOAA4ADQAMAAoADAAM
AA0ADgAOAA4ADgAOAA4ADQANAA0ADgAOAA4ADgAMAAwACwALAAsACwALAAsACwALAAsA
CQALAAoACQAIAAgACAAIAAcABQAEAAQAAwADAAIAAgACAAIAAQABAAEA///+//7//v8A
AAAAAAAAAP7//v/8//z//f/+////AAAAAAAAAAAAAP//////////AQABAAEAAQD/////
///+//7//f/9//7//v/+//7//v/8//z//P/8//7//v/+//7//v/+//7//v/+//7//v/+
/wAAAAAAAAAA/v/+//7//v/+//7//////////////////v/+//7///////////////3/
/f/8//z//f/+////AAD+/////////////v/+///////+//7//v/8//z/+//7//3//f/9
//7//P/8//z/+//9//3//f/9//v/+//7//r/+v/6//r/+v/7//z//f////7//P/7//r/
+//7//v//P/8//z/+v/6//r/+f/4//f/+f/5//n/+f/3//j/+P/2//j/+P/4//j/+P/4
//j/+f/3//f/9v/2//j/+P/4//j/+v/6//j/+P/4//j/+P/4//r/+v/5//n/+f/4//f/
9v/3//j/+f/6//j/9//3//f/+P/4//j/9//5//r/+v/8//3//v/+//7//P/8//z//f/7
//z//f/+/////v/8//r/9//2//X/9f/0//P/9f/0//b/9P/0//P/8f/x//H/8f/z//X/
9v/2//j/+P/4//j/9//2//X/8//1//X/9f/2//T/9P/0//T/9f/2//j/+f/5//r//P/9
//3//f/9//3/AQADAAQACAAQAB0ALAA5AEUAUABcAF8AXQBYAFEAPgAeAPn/3P/O/8z/
yP+u/5D/hf+F/4T/hv+O/5b/pP+1/8X/0v/b/+X/7v/0//n/AAADAAUABgAIAAgACAAJ
AAkACAAHAAkACgALAAwADQAOAA4ADwANAA0ADQANAA8ADwAPABAADgAPAA8ADwARABEA
EQARAA8ADwAQABAAEgATABMAEwATABMAEwATABIAEgARABAAEgASABMAEwARABEAEQAR
ABQAFAAUABQAFAAUABUAFQATABQAFAAUABYAFwAYABgAFwAWABYAFgAWABYAFgAWABcA
FwAYABkAGQAYABcAFgAVABYAFgAXABYAFQAUABMAFQAVABUAEwAVABQAEwASABAAEAAQ
AA8AEQAQABAADwAPAA4ADgAOAAwACwALAAsADQAMAAwADAAJAAgABwAGAAkACgAJAAoA
CAAIAAgACAAIAAgACAAIAAcABwAHAAcABgAFAAQAAwAFAAUABQAEAAQAAwADAAQABAAE
AAQABAAGAAYABgAGAAQABAAEAAQABgAGAAYABgAEAAQABAAEAAQABAAEAAQABgAGAAYA
BgAEAAQABQAFAAUABQAFAAUABAAEAAQABQAFAAUABQAFAAUABQAEAAQABAAEAAQABAAE
AAUABQAFAAMAAgACAAMAAwACAAIAAgAEAAQAAwADAAIAAQAAAAAAAQACAAMAAwADAAMA
AwADAAEAAQABAAAAAgACAAIAAgAAAAAAAAABAAMAAgACAAIA////////AAACAAIAAAAA
AAEAAQABAAEAAAD///7//f/+/wAAAQAAAP7//v/+//7//v8AAP7//v/+//7//v/+//3/
/f/+//7//v/+//7//v/+//7//P/7//v/+//+//7//v/9//v//P/8//7///8AAAAAAAAB
AAIAAwAFAAQABAAEAAQABgAEAAEA/v/7//r/+f/5//f/9//6//r//P/6//r/+f/3//f/
9//3//n/+//8//z/+v/6//r/+v/6//r/+v/5//v/+//7//z/+v/6//r/+v/8//z//f/9
//z//P/9//3//f/9//3//f/9//3//P/+/wQADQAcAC0APQBKAFIAVwBZAFQATQBAACoA
BwDk/8z/wv/C/7b/lv99/3v/fv9+/4L/jP+W/6P/s//C/8v/1f/e/+j/7//2//v//f/8
//7//v/+/wIAAwADAAMABAAEAAQABAAEAAQAAwADAAQABQAGAAcABgAFAAQABAAGAAcA
BwAHAAcABwAHAAcABQAFAAYABgAHAAkACgALAAkACQAJAAkACQAKAAoACgAMAAwADQAN
AAsACwALAAsADgAOAA4ADgAMAAwADQANAAsADAAMAAwADwAPAA8ADgAOAA4ADwAQABIA
EgASABIAEAAPAA8ADwAQABAAEAAQABAAEAAPAA8ADQANAA0ADQAPAA8ADwANAAsACgAJ
AAgACAAIAAgABwAJAAgACAAHAAUABAAEAAQABgAFAAUABQAEAAIAAQAAAAAAAAAAAAAA
AQACAAEAAgABAAAA///+/wAAAAAAAAAA/////////////////////wEAAQABAAAA/v/9
//3//v8AAAAAAAAAAP7//v/+//7/AAAAAAAAAAAAAAAAAAAAAP7//v/+//7/AAAAAAAA
AAD+//7//v/+/wAAAAABAAEAAwADAAMAAwABAAAA/////wEAAQABAAEAAQABAAAAAAAC
AAIAAgACAAAAAQABAAEAAQAAAAAAAQADAAIAAgACAAAAAAD/////////////AAAAAAAA
AAD/////////////AQABAAEAAAD+//7//v/+//7//v/+///////+//7//v/9//3//f/+
/wAAAAD+//7//f/9//3//f/9//3//f/9////AAAAAP7//P/8//z//P/+//7/AAD///7/
/P/8//z//P/8//z/+//7//z//P/8//z//P/8//z//P/+//3//f/9//z//P/8//v//f/+
//7/AAD//wAAAAAAAAAAAAAAAAEAAwAEAAUABgAEAAIA///8//n/+P/3//f/9//3//r/
+v/6//j/+P/3//n/+f/5//n/+P/5//n/+P/5//r/+//8//z//P/8//v/+f/5//n/+v/8
//z//P/8//v/+v/6//n/+f/6//z//f/9//3//f/9//n/+//8/wIADAAbAC4APQBJAFIA
VgBXAFUATgBDAC4ACgDl/8r/vP+6/7D/jv92/3f/ff96/3z/hP+O/57/sf/B/87/2f/l
/+z/8v/1//j/+f/7//z//v/+//7/AAABAAEAAQACAAIAAgACAAQABgAHAAkACAAHAAYA
BQAHAAcABwAIAAgACQAJAAkABwAHAAcABwAJAAkACgAKAAgACQAJAAkACgALAAwADQAL
AAwADAAMAAwADAANAA0ADgAPABAAEQARABAADwAOABAAEAARABEADwAQABAAEAARABEA
EQAQABEAEgAUABYAFAAUABQAFAAWABUAFQAVABQAFAAUABQAEAAQAA8ADwARABEAEQAR
ABAADwAOAAsADAAMAAwADAAMAAwADAALAAkACAAIAAcABwAGAAYABgAGAAUABQAFAAcA
BgAGAAYABgAGAAYABgAEAAQAAgACAAQABAAEAAQAAwACAAEAAAAAAAEAAgADAAMAAwAD
AAMAAQABAAEAAAAAAP////8AAAAAAAAAAAAAAgACAAIAAgACAAIAAgACAAAAAAAAAAAA
AAAAAAAAAAAAAAAAAAAAAAIAAgACAAIAAgACAAMAAwACAAEAAAD/////AAABAAMAAQAB
AAEAAQADAAMAAgACAAIAAgACAAIAAAABAAEAAQADAAIAAgADAAMAAgACAAIAAgACAAEA
AQABAAEAAQACAAAAAAAAAP//AQABAAEAAQD////////+/wAAAAAAAAAAAAAAAAAAAQAA
AP7//f/8//7///8AAAIAAAAAAP7//v///////////////////////f/+//7//P/9//7/
//8AAP7//v/+////+//9/wAAAAD+//7//v/+//7//v/+//3//f8AAAAAAAAAAP///v/9
//z//f/9//7////+//7//v/9////AAAAAAIAAwAEAAQABAACAAIAAgADAAUABgAHAAgA
BgAEAAEA/v/7//r/+f/5//v/+//+//7//P/6//r/+f/5//n/+f/5//v//f/+//7//P/8
//z//P/+//7//v/9//v/+//7//z//f/+////AAD///7//v/9//z//P/9//3/////////
//////3//v8EABAAIQA0AEMATQBUAFgAVwBVAFAARQAsAAYA5f/O/8L/vv+s/4j/dP93
/3v/fP+C/4r/kv+i/7P/w//O/9f/4//s//L/9//8//v//f8AAAIAAgACAAIAAwADAAMA
BAAEAAQABAAHAAgACAAJAAcABwAHAAcABwAHAAcACAAKAAsACwALAAoACQAIAAcACAAJ
AAsADAAKAAsACwALAAsACwALAAsADQAOAA4ADgAMAAwADQANAA8ADwAPAA8ADwAOAA0A
DAANAA4AEAARABEAEgASABIAEgARABAADgAQABAAEQASABIAEgASABIAEgARABEAEQAU
ABQAFAAUABAAEAAPAA8AEQARABEAEQAQAA8ADgALAAsACgAJAAgACgAKAAoACQAHAAYA
BgAFAAcABgAGAAYABAADAAMAAwAFAAQABAAEAAQABAAEAAQAAgACAAAAAAACAAIAAgAC
AAIAAgACAAIAAQABAAEAAQABAAEAAQABAAAA///+//z//f/9//7/AAAAAAAAAAAAAAAA
AAAAAAAAAAAAAAAAAAD+//7//v/+////AAABAAIAAQAAAP///v/+//7//v/+/wAAAAAB
AAEA//////////8AAAAAAAABAAEAAQABAAEA//////7//v8AAAAAAAAAAP7/////////
AAAAAAEAAwACAAAA///+/wAAAAD/////AQABAAEAAgABAAAA///9/////////////f/9
//3//P/9//7///8AAP7//v/+/////v/8//v/+v/6//v//P/+//7//v/8//z/+//7//v/
+//9//3//f/9//z//P/7//j/+f/6//v//P/8//r/+v/6//r/+v/8//z/+//7//r/+v/6
//r/+v/6//r/+v/8//v/+//7//v/+v/5//f/+P/6//v//v///wAAAAAAAAAAAAAAAAEA
AQACAAMABAACAAAA/f/6//n/+P/3//f/9//3//r/+v/4//b/9v/1//f/9//3//f/9f/3
//j/+P/6//r/+v/6//j/+P/4//f/9//3//f/+P/6//r/+v/6//j/+P/5//n/+v/6//v/
+//5//n/+f/5//f/+f/4//r/AAALABoAKwA3AEIASABPAFMAUgBNAEIALAAHAOL/yv++
/7z/sv+W/3//ff9+/3z/gP+I/47/mf+r/7z/yf/T/97/5P/p/+7/9f/5//r//P/8//z/
/f/9//z/+//+//7//v/+/wEAAgACAAMAAgABAAAA//8AAAEAAgAEAAIAAwADAAMAAwAD
AAMAAwABAAEAAgACAAIAAwADAAMABQAFAAUABQAFAAYABgAGAAYABgAHAAcABwAHAAcA
BwAGAAYABgAGAAgACAAJAAkACQAKAAoACgAJAAkACQAIAAoACgALAAwACwAKAAkACAAL
AAsADAANAA0ADAALAAoACAAIAAcABwAJAAkACQAJAAgABwAGAAMABgAGAAYABgAFAAQA
AwABAAMAAgACAAEAAwACAAIAAgABAP///v/9/////v/+//7//v/+//7//v/+//7//P/8
//7//v/+//7//f/8//v/+v/7//v/+//7//n/+f/5//n/+f/5//n/+P/4//f/9//4//j/
+P/4//j/+v/6//r/+v/4//j/+P/4//j/+P/4//j/+v/6//r/+v/4//j/+P/4//r/+v/6
//r/+v/6//v/+//5//n/+f/5//n/+v/7//3/+//7//v/+//7//v/+v/6//r/+v/6//r/
+P/5//n/+f/6//r/+//9//z/+v/5//j/+v/6//n/+f/5//n/+f/6//j/+P/4//f/+f/5
//n/+f/4//f/9v/0//X/9v/3//j/9v/2//b/9//3//b/9v/2//f/9//3//j/+P/4//b/
9v/3//f/9//3//X/9f/1//X/9f/2//b/9P/2//b/9v/2//T/9P/0//X/9//4//j/+P/4
//j/9//2//T/8//1//b/9//4//f/9v/1//T/9v/1//X/9f/4//j/+P/3//X/9v/2//j/
+f/6//r/+v/6//r/+v/7//v//P/9//7/AAD+//v/+P/z//L/8f/x//H/8f/0//T/9P/y
//L/8f/x//H/8f/x//P/9f/2//b/9f/0//P/8v/0//T/9P/z//P/8//z//T/8v/y//L/
8v/0//T/9f/1//T/9P/1//X/9f/1//X/9f/3//X/9v/4/wAADQAeAC8APwBIAE4ATwBP
AEgAPwAwABIA7f/Q/77/uP+0/5r/ev9x/3X/dP92/37/iv+W/6X/s//A/8v/1f/e/+b/
7f/y//P/9f/0//b/9v/2//r/+//7//v//P/8//z//P/9//7//v//////////////////
////AAAAAAEAAQABAAEAAQABAAEA/////wAAAAABAAMABAAFAAQAAwACAAEAAwAEAAQA
BAAEAAQABQAFAAUABQAFAAUABwAIAAkACgAJAAgACAAHAAkACgAKAAoACQAJAAkACAAI
AAgACQAKAAwADAAMAAwACgAJAAkACQAKAAoACgAKAAgACAAHAAcABwAHAAcABwAHAAcA
BwAFAAUABAADAAIAAgACAAIAAQABAAAAAAD//////v/+//7/AAD////////9//z//P/8
//7//v/+//7//v/+//z//P/6//r/+v/6//v//P/9//7/+//7//v/+//7//v/+//7//n/
+f/5//j/+v/5//n/+v/8//z//P/8//r/+v/6//r/+v/6//r/+v/6//r/+v/6//r/+v/6
//r//P/8//z//P/6//r/+v/6//r/+v/7//v//f/9//3//f/6//r/+v/7//v/+//7//v/
+//7//r/+v/8//z//P/8//z//f/9//3/+//6//r/+//9//z//P/8//z//P/7//v//f/9
//3//v/+//7//v/9//v/+//7//v//f/9//3//P/8//z//P/8//z//P/8//3/+//6//r/
+v/5//n/+f/6//v//P/7//z//P/7//r/+f/7//v/+//7//n/+v/6//j/+v/6//r/+v/8
//z//P/9//v/+//6//r/+v/6//r/+v/6//r/+v/5//n/+f/6//r//P/8//z//P/8//z/
+v/6//n/+f/8//z//P/8//r/+v/6//r/+v/5//n/+f/6//r/+v/5//v//P/8//7///8A
AAAAAAAAAAAAAAABAAEAAgADAAQABAACAP///P/3//b/9f/1//f/9//6//r/+v/4//j/
9//3//f/9//3//X/9//4//j/+v/6//r/+v/8//z//P/7//r/+f/4//j/+v/6//r/+v/6
//r/+//7//j/+P/5//n/+//7//v/+//7//v/+v/8/wYAEwAkADcAQwBMAFIAUQBPAEwA
RQA0ABYA8//U/8L/vP+4/57/fP9x/3X/dv94/4L/jP+Y/6f/uf/E/8//2f/k/+z/8f/0
//f/9//4//r/+v/6//3///8AAAEAAAAAAAAAAAADAAQABAAFAAMAAwADAAMAAwADAAMA
BAAGAAcABwAHAAYABQAEAAMABQAFAAYABgAGAAcABwAHAAcABwAHAAcACQAKAAoACgAJ
AAgACAAHAAcABwAHAAcACgAKAAoACgAKAAoACwALAAsADAAMAAwACwALAAsACgAKAAoA
CwAMAA4ADgAOAA4ADgANAA0ADQAOAA4ADgAOAAoACgAJAAkACgALAAwADQALAAsACwAJ
AAkACAAHAAYACAAIAAgABwAGAAQAAwABAAMAAgACAAIAAAD///////////7//v/+/wAA
AAAAAAAA/v/+//z//P/+//7//v/+//7//v/+//7/+//7//v/+//9//3//f/9//v/+//7
//r//P/7//v//P/7//r/+f/4//r/+v/6//r/+//8//3//v/9//z/+//6//z//P/8//z/
+v/6//r/+v/6//r/+v/6//z//P/9//3/+//7//v/+//8//z//P/9//v/+//7//v/+f/5
//j/+P/6//r/+v/6//j/+f/5//n/+//6//r/+//7//r/+v/6//j/+P/3//f/+f/5//n/
+v/4//j/+P/3//n/+f/5//n/9//3//f/9v/2//b/9v/2//j/+P/4//n/9//2//b/9v/3
//f/9//4//j/+P/2//b/9//3//f/9//3//f/9//3//b/9v/1//L/9P/0//T/9P/0//T/
9P/1//P/8//y//L/9P/0//T/9P/0//T/9P/z//X/9f/2//b/9v/2//T/8v/y//L/8v/0
//T/8//z//T/9P/0//T/8v/y//L/8v/0//P/8//z//L/8v/y//H/8//0//T/9v/3//j/
+P/4//b/9v/2//f/+f/6//v//P/6//j/9f/y//H/8P/v/+//7f/t//D/8P/y//D/8P/v
/+//7//v/+//7f/v//D/8P/y//L/8v/y//D/8P/w/+//8f/x//H/8v/y//L/8v/y//H/
8P/w/+//8P/w//H/8f/v/+//7//v/+//7//y//j/AgARACAALQA3AEAARgBJAEcAQgA5
ACYAAgDd/8D/sv+0/67/kv98/3f/d/90/3T/fP+E/5D/of+z/8L/y//R/9r/4v/n/+j/
7f/t//D/8v/y//L/8v/z//P/8//2//b/9v/2//X/9v/2//f/9//3//f/9//5//n/+f/6
//j/+f/5//n/+f/5//n/+f/7//v//P/8//v/+//6//n/+//7//v/+//5//r/+v/6//r/
+v/7//v//f/9//3//f/9//z/+//6//z//P/9//3///8AAAAAAAD////////+//7//v//
/wAAAAAAAAAAAAACAAEAAQABAAEAAAD///7//v/+//3//f/9//3//f/9//3//f/9//v/
/f/8//v/+v/5//j/9//1//f/9v/2//X/9f/0//T/9P/y//H/8f/x//L/8v/z//T/8//y
//H/8P/w//D/7v/u//D/8P/w//D/7v/u/+7/7v/v/+//7//v/+3/7f/t/+3/7f/t/+3/
7P/u/+3/7f/u/+z/7P/s/+z/7P/s/+z/7P/q/+r/6v/q/+z/7P/s/+z/7v/u/+7/7v/s
/+z/7P/s/+3/7v/v//D/7//u/+7/7f/t/+3/7f/t/+z/7P/s/+3/6//r/+v/6//t/+3/
7P/s/+z/7P/s/+z/6//r/+r/6f/r/+r/6v/r/+n/6P/o/+j/6f/q/+r/6//p/+n/6f/q
/+j/6P/o/+f/6f/p/+n/6f/o/+f/5v/k/+X/5v/n/+j/5v/m/+b/5//n/+b/5v/m/+f/
5//n/+j/5//m/+P/4v/l/+X/5f/l/+f/5//n/+f/5f/m/+b/5P/m/+b/5v/m/+X/5P/j
/+P/5f/l/+T/5P/i/+L/4v/i/+T/5P/k/+P/5f/l/+b/5v/j/+L/4P/f/+D/4f/i/+P/
4f/i/+P/4//h/+H/4f/h/+H/4f/h/+L/4P/g/+H/4f/i/+X/5v/n/+X/5f/m/+f/5f/n
/+j/6P/o/+j/6P/o/+T/4v/g/97/3v/e/97/3v/e/97/3v/e/93/3P/b/9r/3P/c/9z/
3P/e/97/3v/e/+D/4P/g/+D/3v/e/97/3v/c/9z/3P/c/93/3v/f/+D/3//e/93/3P/d
/97/3//g/97/3v/e/97/4//m/+n/7P/7/wgAFQAiACYAKgAuADIAIwAUAAUA9v/g/8r/
tP+e/w==
         </WaveFormData>
      </LeadData>
      <LeadData>
         <LeadByteCountTotal>10000</LeadByteCountTotal>
         <LeadTimeOffset>0</LeadTimeOffset>
         <LeadSampleCountTotal>5000</LeadSampleCountTotal>
         <LeadAmplitudeUnitsPerBit>4.88</LeadAmplitudeUnitsPerBit>
         <LeadAmplitudeUnits>��V</LeadAmplitudeUnits>
         <LeadHighLimit>2147483647</LeadHighLimit>
         <LeadLowLimit>268435456</LeadLowLimit>
         <LeadID>V2</LeadID>
         <LeadOffsetFirstSample>0</LeadOffsetFirstSample>
         <FirstSampleBaseline>0</FirstSampleBaseline>
         <LeadSampleSize>2</LeadSampleSize>
         <LeadOff>FALSE</LeadOff>
         <BaselineSway>FALSE</BaselineSway>
         <ExcessiveACNoise>FALSE</ExcessiveACNoise>
         <MuscleNoise>FALSE</MuscleNoise>
         <LeadDataCRC32>1333911201</LeadDataCRC32>
         <WaveFormData>
FAAUABQAFAAWABYAFgAWABcAGAAZABoAHAAeACAAIgAjACQAJQAmACoALAAuADAAMQAy
ADMANAA2ADgAOgA8AEAAQgBEAEYARwBIAEkASgBNAE4ATwBQAFAAUABQAFAAUABQAFAA
UABQAFAAUABQAEwASgBIAEYAQwBCAEEAQAA7ADgANQAyAC0AKgAnACQAIAAeABwAGgAV
ABIADwAMAAkACAAHAAYABAACAAAA/v/7//r/+f/4//j/+P/4//j/9//2//X/9P/2//b/
9v/2//X/9P/z//L/8v/y//L/8v/0//T/9P/0//P/8v/x//D/8f/y//P/9P/y//L/8v/y
//L/8v/y//L/9P/0//T/9P/z//L/8f/w//H/8v/z//T/9P/0//T/9P/0//T/9P/0//b/
9v/2//b/9P/0//T/9P/2//b/9v/2//T/9P/0//T/9P/0//T/9P/0//T/9P/0//P/8v/x
//D/8f/y//P/9P/z//L/8f/w//D/8P/w//D/8P/w//D/8P/u/+7/7v/u/+//8P/x//L/
8f/w/+//7v/u/+7/7v/u//D/8P/w//D/7//u/+3/7P/u/+7/7v/u/+z/7P/s/+z/7v/u
/+7/7v/w//D/8P/w/+//7v/t/+z/7v/u/+7/7v/s/+z/7P/t/+v/6//s/+z/7f/t/+3/
7f/q/+r/6v/q/+v/7f/u/+//7f/t/+7/8P/v//D/8P/w//D/8f/y//P/8f/y//L/9f/2
//b/9P/y//D/7//v/+//8P/y//X/9f/3//X/9P/0//L/7//u/+3/7v/v//D/7//r/+v/
6v/q/+r/6v/p/+n/6v/q/+r/6v/o/+j/6P/p/+v/6v/q/+r/6P/o/+n/6f/p/+r/6v/q
/+z/7P/s/+//+f8IABcALgBLAG0AigCaAKwAwADQANsA0gC3AJIAZwArAM3/Tf/u/uP+
8v78/hH/Lf9D/1n/c/+K/5r/qf+2/8H/zv/Z/+H/6f/r/+z/7P/s/+z/7v/w//H/8v/1
//b/9v/2//T/9f/4//j/+v/7//v//P/6//r/+v/7//v/+//9//3///8AAAAAAAD//wAA
AAD//wEAAgAEAAUAAwAFAAUABgAHAAgACAAIAAsADQANAA0ADQANAA0ADgARABIAEwAT
ABMAEwAVABUAGQAaAB0AHgAgACEAIgAjACQAJQAlACcAKwAtAC8AMwAzADQANQA4ADoA
PAA/AEAAQwBEAEUARgBGAEcARgBHAEgASQBLAEwASgBIAEgASABGAEYARQBFAEYARQBC
AEAAPAA6ADUAMwAyAC8ALQAqACYAIQAeABgAFgATABAADgANAAoABwAEAAAA///9//v/
/P/7//n/+P/0//P/8//y//P/8v/y//L/8v/y//P/8//y//H/8P/v//D/8f/x//L/8P/w
/+//7//u/+7/7//v//D/8P/w/+//7f/t/+3/7f/v/+//7v/u/+//7//v/+//7f/t/+7/
7v/v/+//8P/x/+//8P/w//H/8//z//L/8v/y//L/8v/y//H/8f/x//H/8v/0//X/9v/0
//P/8//y//X/9f/0//T/8f/x//H/8f/x//H/8f/x//L/8//0//X/9P/z//L/8f/z//H/
8f/x//D/8P/v/+//7//v/+//7//w//D/7//u/+z/7P/t/+7/7v/t/+z/7P/v//D/8P/u
/+z/7f/t/+3/7//u/+7/7v/t/+z/6//q/+v/7P/t/+7/7P/s/+z/7P/r/+v/7P/u/+7/
7v/u/+3/7P/r/+v/6//r/+z/7P/t/+3/7f/t/+r/6v/q/+r/6//t/+7/7//s/+v/6//s
/+//8P/w//D/8P/x//L/8//y//L/8f/z//X/9v/1//T/8f/v/+7/7f/w//L/9f/1//X/
8//y//L/8P/t/+z/6//s/+3/7v/t/+v/6//q/+r/6v/q/+n/6f/m/+b/5v/m/+b/5v/m
/+f/6f/o/+j/6P/n/+b/5v/l/+f/6P/o/+j/6v/q/+z/7//3/wYAFwAsAEsAbQCEAJQA
qAC8AMoA0wDMALUAkgBjACcAy/9L/+z+3/7u/vz+E/8x/0n/Xf93/4z/nv+r/7j/xf/O
/9n/4f/n/+n/6v/q/+r/6v/s/+7/7//w//P/9P/0//T/8v/z//b/9v/4//n/+f/6//j/
+P/4//n/+f/5//v/+//7//z//P/8//z//v//////AgACAAMAAwABAAMAAwAEAAcACAAI
AAgACQALAAsACwAKAAsADAAOABAAEgAUABUAFQAVABcAFwAZABoAHQAeACAAIQAiACMA
JQAnACgAKwAwADEAMgA1ADUANgA3ADoAPgBAAEMARABDAEQARQBGAEUARwBHAEkASwBL
AEwATABKAEgASABIAEgASABHAEcASABHAEQAQgA9ADwAOAA3ADQAMQAvACwAJgAhAB4A
GAAYABUAEgAQAA8ADAAJAAYAAgABAP///f/+//3/+//6//b/9f/1//T/9f/0//T/9P/1
//T/9P/z//L/8f/w/+//8P/x//H/8v/x//D/7v/t//D/8P/x//H/8v/y//L/8f/w/+//
7v/t/+7/7//v//D/7//v/+//7//v/+//8P/w//D/7//v/+//7f/u/+7/7//w//H/8f/y
//D/8P/w//D/8f/x//H/8f/z//T/9P/0//H/8f/y//L/9f/1//T/9P/x//H/8f/x//H/
8f/x//H/8//z//P/8//x//H/8f/x//L/8f/y//P/8//y//D/7//x//H/8f/x//L/8v/x
//D/7v/u/+//8P/y//H/8P/w/+//8P/w/+7/8P/x//H/8f/x//D/8P/w/+7/7v/u/+7/
8P/w//D/8P/u/+7/7v/u/+3/7f/t/+3/7//v/+//7//t/+3/7f/t/+//8P/v/+7/7f/s
/+z/7P/s/+3/7//v//D/8P/t/+3/7f/t/+z/7P/s/+z/7P/t/+3/7f/t/+3/7v/w//P/
9P/0//T/8f/x//H/8f/z//T/9P/3//r/+v/4//b/8v/x//H/8f/y//T/9//3//f/9f/0
//T/8//x//H/8f/x//H/8f/v/+v/6//q/+r/7P/s/+v/6//o/+j/6P/o/+r/6v/q/+v/
7f/s/+z/7P/r/+r/6v/p/+r/7P/t/+7/7v/s/+r/7f/3/wYAFwAqAEMAZQCEAJQApAC6
AMwA3QDiANEAsACFAE0A/f+H/w7/4f7u/vz+C/8r/0P/Vf9r/4L/mP+p/7j/x//Q/9n/
4//n/+n/6f/q/+v/7P/x//T/9v/4//j/+P/3//b/9v/3//r/+v/8//3//f/+//3//P/7
//v//f/9/////////wAAAAAAAAIABAAFAAUABgAGAAcABwAGAAcABgAGAAgACgALAAwA
CwANAA0ADQAQABEAEgAUABUAFgAXABcAGAAXABgAFwAaABwAIAAiACIAIwAkACUAKQAr
ACwALwAyADMANAA3ADcAOAA5ADwAQABCAEUARgBHAEgASQBKAEsATQBNAE8ATwBPAFAA
UABQAE4ATgBOAFAAUABPAE8ATABLAEgARgBDAEIAPgA9ADsANwA0ADAAKwAnACUAIAAf
AB0AGwAaABUAEgAPAAwACAAHAAUAAwACAAEA///+//r/+f/5//j/+f/4//j/+P/1//T/
9P/z//P/8//z//P/9f/1//T/9P/z//L/8P/v//L/8v/z//P/8P/w//D/7//x//H/8f/x
//P/8//y//L/8v/x//D/7//w//H/8//0//L/8f/x//H/8f/y//L/8//1//X/9P/0//P/
8v/x//D/8//z//P/8//x//L/8v/y//P/8//0//T/9f/1//T/9P/y//H/8P/v//D/8f/y
//P/8f/x//H/8f/x//H/8f/x//P/8f/x//H/8f/w/+7/7f/u/+//8P/x/+7/7v/t/+z/
7P/s/+3/7v/w/+//7v/u/+z/7P/r/+j/6v/r/+v/6//r/+r/6v/q/+z/7P/s/+z/7P/s
/+z/7P/r/+r/6f/o/+r/6//s/+3/7f/r/+n/5v/o/+j/6P/o/+r/6v/q/+v/6v/p/+n/
6P/o/+n/6v/r/+j/6P/o/+j/6P/p/+n/6f/r/+v/7P/u/+3/7v/u/+7/7v/v//D/8f/w
//D/7//x//T/9P/y//D/8P/v/+//7//t/+7/8P/v//D/7//v//D/7v/r/+r/6f/r/+v/
6//p/+n/6f/o/+j/5//m/+T/4//j/+T/5f/m/+X/5P/j/+P/5f/k/+T/5P/m/+j/6//t
/+3/7v/u/+7/8P/y//b/+/8HABQAIwA2AFUAeQCWAKoAvADSAOIA6wDeAMEAnABtACsA
xf9F//L+7f76/gT/Gf81/0n/Y/99/5T/qP+3/8L/zf/W/9//5//v//H/8//0//X/9v/3
//j/+P/4//r//P/9//7//P/9/wAAAAAAAAEAAQACAAQABAAEAAUAAwADAAUABQAGAAgA
CQAKAAcACAAIAAcACgAKAAsACwANAA8ADwAQABAAEAAPAA4AEAATABQAFQAVABUAFQAW
ABcAGAAZABkAHAAdACAAIQAiACIAJAAkACcAKQArAC0ALgAvAC8AMQA0ADUANgA5ADwA
PgBAAEQAQwBEAEYARgBKAEwATgBQAFAAUQBQAFEAUwBTAFQAVABWAFQAVABUAFMAUgBQ
AE8ATwBPAE0ATABIAEYAQQA/ADsANwA0ADAALgArACoAJgAhAB0AGQAWABYAFAASABAA
DQALAAgABQAGAAUAAwACAAIAAQABAAAA/v/8//v/+v/6//r/+//7//r/+f/4//f/+f/5
//j/+P/4//j/9//3//b/9v/3//f/9//4//n/+f/4//f/9v/1//X/9f/0//T/9//3//f/
9//2//X/9f/0//f/9//4//n/+P/4//f/9//5//n/+P/4//j/+P/4//j/9//3//f/9//4
//r/+//8//r/+f/5//j/+f/5//j/+P/4//n/+v/7//j/9//2//X/+P/5//r/+//6//n/
+P/3//n/9//3//f/+v/6//n/+f/4//f/9v/1//X/9v/2//b/9P/0//X/9v/2//X/9P/0
//f/+P/4//b/9f/1//T/8//0//T/9f/2//T/9P/0//T/8v/0//b/9v/2//b/9P/0//T/
9f/z//P/9P/0//X/9f/1//X/8//y//H/8P/x//P/9P/1//T/8//z//T/9f/2//b/9v/4
//n/+v/7//r/+v/5//v//v/+//z/+v/2//X/9f/1//T/9v/5//n/+v/5//n/+v/3//X/
9f/1//b/9//4//f/8//z//L/8v/y//L/8f/x//D/8P/w//D/7//u/+3/7f/v/+7/7v/u
/+7/7v/v/+//7//w//D/8P/y//L/8P/z//v/CAAXACgAQwBlAIQAlgCoALwAzADXANoA
yQCoAIMAUQAJAJn/Hv/n/vL+AP8N/yn/Rf9Z/2//iP+c/6v/uP/D/9D/2//l/+3/8f/y
//L/8v/y//b/+P/5//r/+//8//z//P/7//v//f/8//3///8AAAIAAQAAAP////8BAAEA
AwADAAUABgAGAAYABAAGAAcABwAJAAoADAANAAwADQAMAAwADQAOAA4ADgARABMAEwAT
ABMAEwATABQAFgAYABoAGwAdAB0AHwAfAB8AIAAjACQAKAApACoAKwAsAC0ALQAvADMA
NQA3ADsAOwA8AD0AQABAAEIARQBGAEgASgBMAE4ATgBPAE4ATwBSAFMAVQBWAFQAUgBS
AFIAUABQAE8ATwBQAE8ATABKAEUARABAAD8APAA5ADcANAAvACsAKQAkACAAHQAaABgA
FgAUABIAEAANAAsACAAFAAUABQAEAAQAAAD//////v/9//z//P/8//z//P/9//3//P/7
//r/+f/7//v/+v/6//r/+v/5//n/+P/4//n/+f/6//r/+v/5//j/9//2//X/9v/3//f/
+P/3//f/9//3//n/+f/6//r//P/7//v/+//4//j/9//3//r/+//7//z/+v/6//r/+v/7
//v/+//7//3//v/+//7//P/7//v/+v/8//3//f/+//v/+//7//v/+//7//v/+//9//3/
/f/9//z/+//6//n/+v/5//r/+//6//r/+f/5//n/+f/5//n/+v/6//n/+P/2//b/9//4
//r/+f/4//j/+P/4//f/9P/0//X/9f/1//f/9v/2//b/9P/0//T/9P/2//b/+P/4//j/
9//2//X/9P/0//T/9P/1//X/9f/2//b/8//z//P/8//1//b/9//4//X/9f/0//P/9P/1
//f/+v/5//r/+v/6//f/9//3//f/+v/8//3/AQD///7/+//4//j/9//3//f/+P/6//3/
/f/7//n/+P/4//j/9//4//n/+P/3//b/8//z//P/8v/y//T/9P/z//P/8P/w//D/8P/y
//L/8v/z//L/8P/v/+7/7//w//L/8//x//L/8v/y/+7/7v/y//n/BQAWACcAPgBfAH0A
kACiALoAzgDgAOcA2gC7AJIAXQAVAKv/Lf/q/vH+AP8M/yX/P/9T/2n/g/+a/6z/vf/M
/9X/3P/j/+f/6//t//H/8v/z//T/9P/2//f/+P/5//r/+v/6//v//f8BAAIAAQABAAAA
AAACAAIAAgADAAMAAwAFAAUAAwAEAAQABAAFAAgACgALAAsACgAKAAkACwANAA0ADgAP
ABAAEAAQABEAEwATABMAFQAXABkAHAAcABwAHAAbAB8AHwAhACEAIwAkACcAKAAoACkA
KgArAC4AMQAzADcAOAA5ADoAPQBBAEIAQwBGAEYASABLAEwASwBMAE0ATgBQAFMAVABX
AFYAVQBVAFQAVQBUAFUAVgBWAFYAVQBVAFMAUQBNAEoARwBGAEIAQQA7ADcANAAwAC4A
KwAqACYAIgAfABwAGgAVABIADwAMAAsACwAKAAkABwAFAAIAAAAAAP/////+/////v/+
//7/+//6//r/+f/7//v/+//7//n/+f/4//j/+v/6//n/+f/6//r/+//7//j/+P/4//f/
+f/5//n/+f/3//f/9v/2//n/+f/5//n/+f/5//r/+v/5//f/9v/1//b/+P/5//v/+f/5
//j/+P/6//r/+v/6//n/+f/5//n/9//4//j/+P/4//n/+//8//z/+//5//j/+P/5//r/
+//7//v/+//7//r/+f/4//f/+P/5//r/+//5//f/9//3//r/+v/5//n/+f/5//n/+f/3
//b/9P/y//P/9P/2//j/9v/1//T/9P/1//b/9v/0//b/9//3//f/9v/0//P/8v/1//b/
9//4//f/9v/1//T/9P/2//j/+P/2//b/9v/2//b/9P/0//T/9f/3//f/+P/4//b/9f/0
//P/8//0//X/9v/0//X/9f/1//X/9f/2//j/+//8//z//P/6//n/+P/3//j/+v/7////
///+//v/+P/4//f/9//3//r//P///////f/7//r/+v/5//f/9//3//f/9//3//X/8//z
//L/8v/0//T/8//z//D/8P/w//D/8v/y//L/8//x//D/8P/w/+7/7v/v/+//8f/y//L/
8v/w//D/8v/7/wcAGAArAEYAZwCDAJYAqADAANQA5gDrANoAvQCSAFUAAQCH/w3/4v7x
/v7+EP8t/0X/Wf9t/4X/mv+s/7v/yP/V/97/5f/p/+n/6f/s/+7/8P/y//b/+P/5//r/
+v/6//n/+P/5//v///8AAP7//////wAAAAAAAAAAAQADAAMABQAFAAQABAADAAIAAwAG
AAgACQAJAAgACAAHAAkACwALAAwADwAQABAAEAAQABEAEAAPABIAEwAUABYAFQAWABcA
FwAbABsAHQAdACEAIgAlACYAJwAnACcAJwAsAC8AMQA1ADcANwA3ADkAOwA8AD0AQABE
AEYASQBKAEoASgBKAEoATABPAFAAUwBRAFEAUgBSAFIAUABQAFAAUgBSAFEAUQBNAEsA
RwBEAEMAQgA+AD0ANwAzADAALAAnACMAIQAcABoAFwAUABIADQAKAAcABAADAAMAAgAB
AP7//f/7//r/+v/5//n/+P/5//j/+P/4//T/8v/x/+//8P/x//L/8//z//P/8v/y//L/
8v/x//H/8v/y//P/8//w//D/8P/v//D/8f/y//P/8f/x//D/8P/w/+//7v/t/+7/7//x
//L/8P/v/+//7//x//L/8v/z//H/8f/w//D/8P/w//D/8P/z//P/8//z//L/8v/x//D/
8P/x//P/9P/0//P/8f/w//H/8f/x//H/8v/z//T/9f/z//H/7//t/+7/7//w//H/8f/v
/+//7//u/+7/7f/t/+7/7//w//H/7//u/+z/6v/r/+z/7v/w/+7/7f/s/+z/6//s/+z/
6v/r/+3/7v/v/+7/7P/r/+r/6//s/+3/7v/w/+z/6v/q/+r/6v/s/+z/7P/t/+v/6//s
/+z/6//r/+v/6//s/+z/7P/s/+v/6//q/+n/6v/r/+3/8P/v//D/8P/w/+//7//v/+//
8f/y//L/9f/1//T/8f/u/+3/7f/u/+//7v/w//P/8//x/+//7v/u//D/7//w//H/7v/t
/+z/6f/o/+n/6f/q/+j/6P/n/+f/5v/m/+b/5v/o/+j/6P/p/+j/5v/l/+T/5f/m/+j/
6f/o/+j/5//m/+T/5v/o/+v/8/8AABEAIAA3AFcAdgCMAJ4AtADKANkA3ADHAKQAfQBF
APn/if8S/93+6P72/gH/G/81/0f/Xf92/5D/o/+y/7//yP/P/9f/3//j/+f/6P/p/+r/
6//s/+z/7P/v//D/8P/w//H/8//3//j/9f/1//T/9P/1//b/9//5//f/9//5//n/+f/6
//r/+v/6//z//f/9//z//P/9//3///8BAAEAAgADAAQABAAEAAMABQAFAAUACAAJAAoA
DAAMAAwADAALAA4ADwASABMAFQAWABkAGgAaABsAHAAdACAAIwAlACkAKgApACgAKQAu
ADAAMgA2ADYAOAA7ADwAPQA+AD8AQABCAEUARgBJAEYARQBFAEQARwBGAEcASABGAEYA
RQBFAEQAQwBAAD4APAA8ADkAOQA0AC8AKwAmACQAIQAgABwAGAAVABIAEAALAAgABQAC
AAIAAQD///3/+//5//b/9P/z//P/9P/0//H/8P/w//D/7//u/+7/7f/v/+//7//v/+7/
7f/r/+r/6//s/+z/7f/t/+z/7P/r/+z/7P/s/+v/7P/t/+7/7//s/+v/6f/o/+r/6//s
/+3/6//r/+z/7P/s/+v/6//r/+z/7v/v//H/8P/v/+3/7P/t/+7/7//w/+//7//v/+//
7//w//D/8P/w//H/8//0//L/8f/v/+7/8P/x//L/8//y//H/8P/v/+//7//v/+//8f/x
//H/8f/v/+3/7f/t//D/8P/v/+//7//v/+//7//s/+z/6//q/+v/7P/u//D/7//t/+v/
6v/t/+7/7v/s/+z/7f/t/+3/7f/s/+z/7P/u/+7/7v/u/+v/6v/p/+j/7P/u/+7/7v/u
/+7/6//q/+n/6f/q/+v/7f/u/+3/7f/t/+3/6v/q/+r/6v/s/+3/7f/t/+z/6//r/+z/
7//w//D/8P/x//H/8f/x/+//8P/w//P/9f/2//X/9P/x/+//7v/t/+7/8P/z//P/8//x
//D/8P/v/+3/7f/t/+//7//v/+3/6f/p/+j/6P/q/+r/6f/p/+j/6P/o/+j/5//m/+X/
5f/m/+b/5//o/+b/5v/n/+f/5//o/+j/6P/q/+j/6P/r//X/BAAVACwASwBtAIQAlACm
ALgAyADTANAAtwCWAGsAMQDV/1f/8v7d/u7++v4R/y//Sf9d/3P/iv+c/6v/tv/D/87/
1//f/+P/5f/l/+b/5//o/+v/7v/w//L/8//0//T/9P/y//P/9v/2//b/9//3//j/+P/4
//j/+f/7//v//f/9//v//P/8//z/+v/8//3//f///wAAAgADAAIAAwACAAIABQAGAAYA
BgAHAAkACQAJAAgACQAKAAwADgAQABIAEwAUABMAFAATABcAGAAbABwAHgAfACAAIQAh
ACMAJAAnACsALQAvADMANAA0ADQANgA5ADwAQABCAEEAQgBDAEQARQBHAEcASQBLAEsA
TABMAEoASABIAEgASABIAEcARwBGAEUAQgBAADsAOgA2ADUAMgAvAC0AKgAlACEAHwAa
ABoAFwAUABIADwAMAAkABgACAAEA///9//7//f/7//r/9v/1//X/9P/1//T/9P/0//P/
8v/y//H/7//v/+//7//w//H/8f/y//D/8P/v/+//8P/w//H/8f/w//D/8P/v/+//7//v
/+//8P/x//H/8v/y//H/8P/v//H/8f/y//L/8P/v/+//7//v//D/8P/x//P/8//y//L/
8P/w//D/8P/z//P/8//z//P/9P/0//T/8f/x//L/8v/z//P/8v/y/+//7//v/+//8P/x
//L/8//x//H/8f/x//H/8f/x//H/8//x//H/8f/w//D/7//v//H/8f/x//H/8P/w/+//
7v/t/+z/7P/s/+//7//v//D/8P/w/+//7P/s/+3/7f/t/+//7v/u/+7/7P/s/+z/7P/t
/+7/7//w/+//7v/t/+z/7f/t/+3/7f/r/+v/6//r/+v/6//r/+v/7f/w/+7/7v/u/+7/
7f/s/+v/6//t/+3/7v/u/+z/6//q/+n/6f/q/+v/7P/q/+v/6//r/+v/6//s/+7/8f/y
//L/8v/v/+//7//v//H/8v/y//X/9v/2//T/8v/u/+3/7f/t/+7/8P/z//P/8f/v/+7/
7v/v/+3/7f/t/+3/7f/t/+v/5//n/+b/5v/n/+j/6P/p/+b/5v/m/+b/6P/o/+j/6f/n
/+b/5v/m/+b/5v/n/+f/5//o/+j/6P/o/+j/5v/r//f/BgAXACwASwBrAIIAkACmALwA
zgDdANoAxQCgAG8ALQDN/03/7P7f/u7++v4R/y//Rf9X/2//hv+Y/6n/tv/D/87/1//d
/+H/4f/j/+T/5f/m/+n/7P/u//D/8P/w/+//7v/w//H/9P/0//T/9f/1//b/9v/2//b/
9//4//n//P/9//r/+v/5//j/+v/8//3//f/+//7/////////AQABAAIABQAGAAYABgAG
AAcABgAFAAgACQAKAAwADQAOAA8ADwAQAA8AEAAPABIAFAAYABoAGwAbABsAGwAeACEA
IwAnACoAKwAsAC8ALwAwADEANAA4ADoAPQA+AD0APgA/AEAAQgBFAEYASQBJAEkASgBK
AEgARgBGAEYARwBIAEgASQBHAEUAQQA+ADwAPAA5ADkANQAxAC4AKgAmACEAHgAYABcA
FQATABIADgAKAAYAAgACAAEA///9//z/+//5//j/9f/z//L/8P/x//D/8P/w/+3/7P/s
/+v/7f/t/+3/7f/r/+v/6v/q/+r/6v/p/+n/6//s/+7/7//t/+z/6//p/+v/6//r/+v/
6//r/+r/6v/p/+n/6f/p/+r/6//t/+7/7f/r/+r/6f/q/+z/7f/v/+3/7f/s/+z/6//q
/+n/6P/r/+v/6//r/+n/6v/q/+r/6v/r/+3/7v/t/+3/7P/s/+r/6f/o/+f/6P/p/+r/
6//q/+n/6P/n/+n/6f/p/+n/6f/n/+f/5//m/+b/5f/l/+f/5//n/+f/5P/k/+P/4v/k
/+T/5f/m/+b/5f/k/+T/5P/k/+P/4P/h/+P/5P/l/+T/4v/h/+D/4v/i/+L/4v/k/+T/
5P/k/+H/4P/f/97/4P/h/+L/4//i/+H/4P/f/+D/4f/i/+P/4//i/+D/3//e/93/3P/d
/97/3//h/9//3//g/+D/3f/d/93/3f/e/97/3v/e/9z/3f/d/93/3v/f/+H/5P/k/+T/
4//i/+P/4//j/+P/5f/m/+b/6f/n/+b/4//g/+H/4f/i/+P/4//k/+b/5f/n/+X/5P/k
/+P/4f/h/+H/3//f/9//3f/c/93/3f/e/93/3P/a/9n/2v/a/9r/2v/b/9z/3f/f/93/
2v/Y/9b/1//Y/9r/2//Z/9r/2v/a/9j/2P/c/+X/8/8EABUAKgBLAGkAgACQAKYAvADO
ANMAwACfAHYAPwD3/4v/Ef/Y/uP+8P76/hP/K/89/1H/a/+E/5j/qf+y/73/yP/P/9P/
1//Z/9z/3v/g/+L/4//k/+T/5P/l/+b/5v/m/+f/6f/t/+7/7f/t/+z/7P/t/+7/7//x
//D/7//w/+//7//w//D/8P/y//T/9f/1//X/9P/0//P/9f/3//f/+P/3//j/+P/4//v/
/f/9//3/AAABAAIABAACAAIAAgABAAQABQAIAAkACQAKAA0ADgAQABEAEgATABcAGQAa
AB0AHwAfAB8AIQAkACYAKAAsAC0ALgAwADAAMwA0ADUANgA3ADkAOQA7ADkAOQA6ADoA
PAA6ADoAOgA4ADgANwA3ADYANQAyADAALwAuACoAKQAkAB8AGwAWABYAEwASAA4ACwAH
AAMAAAD9//r/9//0//P/8//y//H/7f/r/+j/5v/l/+X/5v/m/+P/4v/i/+L/4f/g/+D/
3//h/+H/4f/h/+D/3//d/9z/3f/e/97/3//f/97/3v/d/97/3v/e/93/3//f/9//3//e
/93/2//a/9z/3f/e/9//3f/d/97/3v/e/93/3f/d/9//4P/g/+H/4P/f/93/3P/d/97/
3//g/9//3//f/9//3f/e/97/3v/e/9//4f/i/+D/3//d/9z/3P/d/97/3//d/93/3f/d
/9v/2//b/9v/3P/d/97/3//c/9n/2P/X/9n/2v/a/9v/2f/Z/9n/2f/a/9r/2f/Y/9r/
2v/b/9z/2//Z/9f/1v/Z/9r/2v/Y/9j/2f/Z/9n/1//W/9b/1v/X/9j/2f/a/9j/1v/U
/9L/1f/W/9f/2P/V/9X/1f/V/9P/0//T/9P/1P/V/9b/1//U/9T/0//S/9P/1P/U/9T/
0v/T/9P/0//S/9P/0//R/9L/1P/V/9f/1v/V/9X/1P/X/9j/2f/a/9n/2f/a/9v/1//Y
/9n/2v/c/9z/3P/c/9n/2P/X/9b/2P/Y/9j/2P/Y/9j/2P/Y/9b/1v/W/9b/1v/W/9b/
1v/T/9L/0f/Q/9L/0v/S/9L/0f/Q/8//zv/N/8z/y//K/8v/zP/N/87/zf/M/8v/yv/L
/8z/zf/O/83/zP/L/8r/z//U/9n/3v/0/wgAHAAwAEYAXAByAIgAkgCaAKIAqgB9AFIA
JwD8/w==
         </WaveFormData>
      </LeadData>
      <LeadData>
         <LeadByteCountTotal>10000</LeadByteCountTotal>
         <LeadTimeOffset>0</LeadTimeOffset>
         <LeadSampleCountTotal>5000</LeadSampleCountTotal>
         <LeadAmplitudeUnitsPerBit>4.88</LeadAmplitudeUnitsPerBit>
         <LeadAmplitudeUnits>��V</LeadAmplitudeUnits>
         <LeadHighLimit>2147483647</LeadHighLimit>
         <LeadLowLimit>268435456</LeadLowLimit>
         <LeadID>V3</LeadID>
         <LeadOffsetFirstSample>0</LeadOffsetFirstSample>
         <FirstSampleBaseline>0</FirstSampleBaseline>
         <LeadSampleSize>2</LeadSampleSize>
         <LeadOff>FALSE</LeadOff>
         <BaselineSway>FALSE</BaselineSway>
         <ExcessiveACNoise>FALSE</ExcessiveACNoise>
         <MuscleNoise>FALSE</MuscleNoise>
         <LeadDataCRC32>2754285602</LeadDataCRC32>
         <WaveFormData>
FAAUABQAFAAUABQAFAAUABcAGAAZABoAHQAeAB8AIAAhACIAIwAkACcAKAApACoAKwAs
AC0ALgAwADIANAA2ADkAPAA/AEIAQwBEAEUARgBHAEgASQBKAEoASgBKAEoATABMAEwA
TABMAEwATABMAEoASABGAEQAQQBAAD8APgA7ADgANQAyAC8ALAApACYAIgAgAB4AHAAZ
ABYAEwAQAA0ADAALAAoACAAGAAQAAgAAAAAAAAAAAP7//v/+//7//v/+//7//v/8//z/
/P/8//v/+v/5//j/+v/6//r/+v/6//r/+v/6//j/+P/4//j/+v/6//r/+v/4//j/+P/4
//j/+P/4//j/+f/6//v//P/7//r/+f/4//r/+v/6//r/+v/6//r/+v/6//r/+v/6//z/
/P/8//z//P/8//z//P/8//z//P/8//r/+v/6//r/+v/6//r/+v/4//j/+P/4//j/+P/4
//j/+v/6//r/+v/4//j/+P/4//j/+P/4//j/9v/2//b/9v/2//b/9v/2//j/+P/4//j/
9//2//X/9P/2//b/9v/2//b/9v/2//b/9P/0//T/9P/2//b/9v/2//T/9P/0//T/9P/0
//T/9P/2//b/9v/2//T/9P/0//T/9P/0//T/9P/0//T/9P/0//L/8v/y//L/8//z//P/
8//x//H/8f/x//L/8//0//X/9P/0//b/9//2//f/9//3//f/9//3//j/+P/4//r//P//
///////9//r/+P/4//n/+//9/wEAAQACAAAA//////v/+f/3//b/+P/4//j/9P/x//H/
8f/w//H/8P/w/+//7//v/+//7//u/+7/7v/v/+3/7P/s/+z/6v/r/+v/6//t/+3/7v/u
//D/7v/u//H/+P8CAA8AIwA8AFwAeQCNAKUAwgDhAPsABgH+AOEAsgBxAA4Ajf8p/w3/
D/8V/yX/Pv9Q/2T/e/+P/6D/r/+7/8b/0v/b/+L/6P/o/+j/6v/r/+z/7f/u/+//8P/x
//L/8v/z//P/9P/1//X/9v/2//f/+P/4//j/+P/4//n/+f/6//r/+v/6//v/+//7//z/
/f/9//3//////////v/+//////8CAAMAAwADAAQABgAHAAcABQAHAAgACAAMAA0ADQAP
AA4ADgAOABEAFAAVABcAGAAZABsAHAAdAB4AHgAgACEAJAAnACgALAAuAC8AMgA0ADQA
NgA4ADoAOgA8AD4APwBAAEEAQgBCAEQARQBFAEUAQwBDAEIAQgBCAEIAQgBCAEAAPwA+
ADsANwA1ADIAMAAuACsAKQAnACMAHwAaABYAFQASAA8ADAAIAAUAAwAAAAAA/v/9//v/
+v/4//f/9//1//X/9P/z//L/8v/y//L/8//y//H/8f/w/+//7//u//D/8P/v/+7/7v/u
/+//7//v/+//7//u/+z/7P/s/+z/7P/s/+v/6//s/+z/6//q/+z/7P/s/+3/6//r/+v/
7P/t/+3/7v/v/+3/7f/t/+7/7//v/+//7//v/+//7//v//H/8f/y//L/8v/y//L/8v/w
//D/8P/w//H/8v/z//L/8P/x//H/8f/x//H/8f/x//H/8f/x//H/7//v/+//7//x/+//
7//v/+//7//v/+//7v/u/+7/7v/v/+//7//v/+3/7f/u/+7/7P/s/+z/7P/u/+7/7v/u
/+z/7P/s/+z/7P/s/+v/6//r/+v/6//r/+3/7f/t/+3/6v/q/+v/6//s/+z/7P/s/+z/
7P/s/+r/6v/q/+r/7P/s/+z/7P/t/+3/7f/t/+z/6//q/+n/6v/r/+z/7f/t/+z/7f/t
/+7/7//v/+//8f/x//H/8v/w//D/8v/0//f/9//3//X/8v/w//D/8f/z//X/+f/5//j/
9v/1//X/8P/v/+7/7v/w//D/8P/s/+v/6//r/+r/6f/o/+j/5//l/+X/5f/l/+b/5v/m
/+f/5//m/+b/5v/k/+X/5f/l/+f/5//o/+j/6P/o/+r/6//w//z/BwAZADYAVABvAIMA
nwC8ANcA8wACAfoA3wCuAG0ADACJ/yH/A/8J/w//I/8+/1L/Zv99/5H/oP+t/7v/xv/Q
/9f/3v/i/+T/4v/k/+X/5v/p/+r/6//s/+3/7v/u/+//7//w//H/8f/0//T/9f/2//b/
9v/2//b/9//3//j/+P/4//j/+f/5//v//P/9//3//f////////8AAAAAAQABAAQABQAF
AAUABgAIAAkACQAHAAkACgAKAA4ADwAPABEAEAAQABAAEwAUABUAFwAYABkAGwAcAB0A
HwAgACMAJQAnACkAKQAsACwALQAwADIANgA4ADoAPAA8AD4AQABBAEIAQwBEAEQARABF
AEUARQBDAEMAQgBCAEQARABEAEQARABDAEIAPwA8ADkANQAyADEALQAqACcAIgAfABsA
GAAXABQAEQAOAAwACQAHAAQAAAD+//3/+//8//r/+f/5//X/9f/0//P/9P/0//T/9P/z
//L/8f/x/+//7//w//D/8v/y//H/8P/u/+7/7//v//H/8f/x//D/8P/w//D/8P/u/+7/
7f/t//D/8P/v/+7/7v/u/+7/7//v/+//7//w//D/7//v/+//7f/t/+3/7v/x//H/8f/x
/+//7//v/+//8f/x//L/8v/y//L/8v/y//D/8P/w//D/8f/y//P/8v/w//H/8f/x//H/
8f/x//H/8f/x//H/8f/v/+//7//v//H/7//v/+//7f/t/+3/7f/u/+7/7v/u/+//7//v
/+//7v/t/+3/7P/r/+z/7f/u/+7/7v/u/+7/7v/u/+7/7v/s/+z/6//r/+v/6//r/+v/
7f/t/+3/7f/s/+z/7f/t/+z/7P/s/+z/7P/s/+z/7P/q/+r/6v/q/+r/7P/q/+r/6v/q
/+r/6v/q/+r/7P/s/+z/7P/r/+v/6//r/+v/6//r/+v/6//r/+v/6//s/+z/7v/v//L/
8//z//P/8f/x//H/8v/0//T/9v/4//v/+//7//n/9v/0//T/9f/1//f/+//7//z/+v/5
//n/9v/1//T/9P/y//L/8v/u/+3/7f/t/+z/7f/s/+z/6//p/+n/6f/p/+r/6v/q/+v/
6//q/+r/6v/q/+v/6//r/+v/6//s/+z/7P/s/+r/7f/0//7/CQAZADAATgBrAH8AlQCy
AM8A7QAGAQYB8wDMAJMAQADJ/0//Ff8P/xP/H/86/1D/YP9z/4n/nP+t/7n/xv/Q/9f/
3v/i/+T/5v/o/+n/6v/v//D/8f/y//L/8v/x//H/8//0//X/9f/2//b/9//4//b/9v/2
//b/9//3//j/+P/6//r/+//7//v//P/9//3//f////////8AAAAAAQABAAQABQAFAAUA
BAAGAAcABwAJAAsADAAMAA4ADwAPABEAEAAQABAAEwAWABcAGQAaABsAHQAeAB8AIQAi
ACUAJwApACsAKwAuAC4ALwAyADQANgA4ADoAPAA8AD4AQABBAEMARQBHAEgASABJAEkA
SQBJAEkASABIAEgASABIAEgARgBFAEQAQQBBAD8APAA6ADcAMwAwAC0AKgAnACMAIAAf
ABwAGQAWABQAEQAPAAwACgAIAAcABQACAAAA//////3//f/8//v/+v/6//r/+v/5//j/
9//3//f/9//4//j/+P/4//f/9v/2//b/9//3//f/9//3//b/9v/2//b/9v/2//b/9f/1
//b/9v/1//T/9P/0//T/9f/1//X/9f/2//b/9f/1//X/9//3//f/+P/3//f/9//3//X/
9f/1//X/9//3//j/+P/4//j/+P/4//r/+v/6//r/+P/4//j/9v/2//f/9//3//f/9//3
//f/9//3//f/9//3//f/9//3//n/9//3//f/9f/1//X/9f/1//b/9//4//X/9f/1//X/
8//z//T/9P/z//T/9f/2//P/8v/x//D/8v/y//L/8v/y//L/8f/x//P/8//z//P/8//z
//P/8//w//D/8f/x//L/8v/y//L/8v/y//D/8P/w//D/8P/w//D/8P/w//D/7//u/+3/
7P/r/+v/6//r/+n/6f/p/+n/6//r/+v/6//s/+z/7v/v//D/8f/x//H/8//z//P/9P/z
//L/8//0//f/9//3//X/9v/0//T/9f/0//X/+P/3//f/9v/2//f/8//x/+//7v/u/+7/
7v/q/+v/6//r/+r/5//m/+b/5f/l/+X/5f/l/+L/4v/i/+P/5P/k/+X/5v/p/+v/7P/t
/+//7//w//D/8P/w//T/+f/+/woAFQAnAEIAZAB/AJcAsQDOAO0ABwEQAQQB5wC2AG0A
CACJ/y//Gf8b/x//Mf9I/17/cv+J/53/sP+9/8n/1P/c/+P/6v/w//L/9P/2//f/+P/6
//r/+v/6//3//v/+//////8AAAEAAQACAAIAAwAEAAYABgAGAAYABQAFAAYABgAIAAgA
CQAJAAcACAAJAAkACQALAAsACwAOAA4ADwAPAA4ADwAPAA8AEgAUABUAFQATABUAFgAW
ABoAGwAbAB0AHgAeAB4AIQAgACEAIwAkACcAKQAqACsAKwAsAC8AMQAzADUANQA4ADwA
PQBAAEIAQwBEAEUARgBIAEoATABNAE4ATwBQAFAAUgBTAFMAUwBTAFMAUgBSAFEAUABP
AE4ATgBNAEwASQBHAEUAQgBAADsANwA0ADEAMAAtACkAJgAjACAAHQAaABgAFQATABAA
DAAKAAkABwAIAAYABQAFAAMAAwACAAEA/v/+//7//v/9//z/+//7//n/+f/6//r//P/8
//v/+v/4//j/+f/5//n/+f/5//j/+v/6//r/+v/4//j/9//3//j/+P/3//b/+P/4//j/
+f/4//f/9v/2//f/9//4//n/+P/3//b/9v/3//f/9//3//f/9//3//f/9//3//j/+P/6
//r/+v/6//j/+P/4//j/+v/6//r/+P/4//n/+f/5//f/9//3//f/+f/5//n/+f/3//f/
9//3//n/9//3//f/9//3//f/9//2//b/9v/2//X/9f/1//X/8//z//T/9P/0//T/9P/0
//T/9P/0//T/8v/y//L/8v/0//T/8//z//H/8f/x//H/8f/y//T/9P/0//T/8v/y//L/
8v/w//D/8P/w/+//7//v/+//7//v/+//7//x//H/8f/x//D/8P/y//P/9P/1//X/9f/3
//f/9//4//b/9v/4//r//f/9//3/+//6//j/+P/5//f/+f/9//3//v/8//v/+//2//X/
9P/0//X/9v/3//T/8v/x//D/7v/t/+z/7P/r/+v/6//r/+v/6P/o/+j/6f/r/+r/6v/q
/+r/6//r/+v/6f/p/+r/6v/s/+z/6v/t//L/+v8FABUAKgBKAGcAfQCVALIAzQDrAAAB
BAHvAMwAlQBIANP/Vf8P/wv/D/8Z/zD/Sv9c/2//h/+a/6n/tf++/8r/0//c/+L/5v/m
/+j/6f/q/+3/7v/v//D/8f/y//L/8//x//L/8//z//b/9v/3//j/+P/4//j/+P/5//n/
+v/6//r/+v/7//v/+//8//3//f///wEAAQABAAAAAAABAAEAAgADAAMAAwAGAAgACQAJ
AAcACQAKAAoADgAPAA8AEQAQABAAEAATABQAFQAXABgAGwAdAB4AHwAfACAAIwAlACkA
KwArAC4ALgAvADIANAA2ADgAOgA8AD4AQABCAEMARABFAEYARgBHAEkASgBLAEkASQBI
AEgASABIAEgASABGAEUARABBAEEAPwA8ADoANwAzADAALQAoACUAIQAeABsAGAAVABIA
EgAPAA0ACgAGAAQAAwABAAIAAAD/////+//7//r/+f/4//j/+P/4//n/+P/3//f/9v/1
//X/9P/0//T/8//y//T/9P/1//X/9f/1//X/9P/0//T/9P/0//P/8v/w/+//8v/y//H/
8P/y//L/8v/z//P/8//z//T/9P/z//P/8//z//P/8//0//f/9//3//f/9f/1//X/9f/3
//f/+P/4//j/+P/4//j/9v/2//b/9v/4//j/+P/2//b/9//3//f/9//3//f/9//3//f/
9//3//X/9f/1//X/9//1//X/9f/1//X/9f/1//L/8v/y//L/8//z//P/8//y//H/8f/w
/+//8P/x//L/8P/w//D/8P/w//D/8P/w//L/8v/x//H/7//v/+//7//x//H/8//z//D/
7v/u/+7/7v/w//D/8P/w//D/8P/w//D/7//v/+//7//x//H/8f/x/+//7//v/+//8P/w
//L/8//0//X/9f/1//X/9f/1//b/+P/4//r//P/8//v/+v/3//j/9v/2//f/9//5//3/
/f/8//r/+f/5//j/9//2//b/9f/0//P/7v/u/+//8P/w/+//7v/u/+3/7f/t/+3/7f/s
/+z/7P/t/+z/6v/p/+j/6f/r/+z/7f/r/+v/7P/s/+r/6v/s//H/+v8EABEAJQBEAGIA
eQCRAK0AzADrAAUBDAH+ANsApgBbAOr/Z/8Z/w//E/8Z/zH/SP9a/3D/if+b/6r/uf/H
/9D/2P/d/+L/5v/o/+j/6v/r/+z/7f/u/+//8P/z//T/9P/1//X/9v/3//f/9v/2//f/
+P/6//r/+v/6//v/+//8//z//P/8//3//f///wAAAQABAP//AQABAAEABAAEAAUABQAE
AAUABQAFAAgACgALAAsADQAPABAAEAAQABEAEQATABYAFgAWABkAGAAZABsAHAAdAB8A
IAAhACUAJgApACsAKwAtAC0AMAA0ADUAOAA6ADoAPAA+AEAAQABCAEQARQBHAEkASwBM
AEsASwBKAEkASgBLAEsATABKAEoASgBKAEYARQBEAEEAPwA9ADoAOAA1ADEALgArACoA
JwAjACAAHQAaABcAFAAQAA0ACwAIAAgABgAFAAMAAAD+//3//f/7//v/+v/5//j/+P/4
//j/9//2//X/9f/3//f/+P/4//b/9v/1//T/9v/2//f/9//3//f/9//2//b/9v/2//b/
9v/2//X/9f/2//b/9f/0//b/9v/2//f/9f/1//X/9v/0//P/8//z//T/9f/2//j/9//3
//f/9//3//f/9//3//X/9f/2//b/+P/4//j/+P/4//j/+P/4//b/9v/2//T/9f/3//j/
+f/3//f/9//3//X/9f/1//X/9//3//f/9//3//X/9f/1//X/9f/1//X/9v/2//b/9v/z
//P/8//z//T/9f/3//j/9P/0//T/9P/2//b/9v/2//T/9P/0//T/8v/y//H/8f/y//P/
9P/1//P/8//z//P/8v/0//X/9f/y//L/8v/y//L/8v/y//L/8v/z//T/9f/2//P/8//z
//P/8//z//P/8//1//X/9f/1//b/9v/4//n/+P/5//n/+f/5//n/+f/6//r/+v/8//7/
/f/9//3/+//8//r/+v/7//3///8DAAMAAAD+//3//f/6//n/+P/4//j/+P/4//T/9f/1
//X/9P/1//T/9P/z//H/8f/x//H/8v/y//L/8//z//L/8v/y//D/8f/x//H/8//z//T/
9P/0//L/9P/5/wQAEAAfADUAUABsAIMAnQC5ANYA9QALAQ4B/ADVAJgAQwDK/1P/G/8Z
/x3/Jf89/1D/YP90/4n/m/+q/7f/w//O/9b/2//g/+D/4P/h/+T/5v/o/+z/7v/w//L/
9f/2//b/9//3//j/+f/5//r/+v/7//z//v/+//7//v//////AAAAAAAAAAABAAEAAwAE
AAUABQADAAUABQAFAAgACAAJAAkACgALAAsACwAMAA4ADwAPAA8AEQASABIAEgATABMA
FQAYABgAGAAbABwAHQAfACAAHwAhACIAIwAnACgAKwAtAC8AMQAxADQANgA3ADoAPABA
AEIARABGAEQARgBIAEkASwBNAE8AUABOAE8ATwBPAE8ATwBOAE4ATgBOAE4ATgBMAEsA
SgBHAEUAQwBAAD4AOQA1ADIALwAuACsAJwAkACEAHgAbABgAFAARAA8ADAALAAoACgAJ
AAYABAADAAMAAQABAAAA//8AAAAAAAAAAP7//P/6//n/+f/5//r/+v/8//z/+//6//r/
+v/7//v/+f/5//n/+P/4//j/+P/4//r/+v/5//n/+P/4//f/9v/2//b/9v/3//n/+f/5
//r/+P/3//f/9//4//n/+v/8//z/+//6//n/+//7//v/+//7//v//P/8//r/+v/6//r/
/P/8//z//P/6//r/+v/4//r/+//7//v//f/9//3//f/8//v/+v/5//n/+f/5//n/+f/3
//f/9//3//f/9//3//j/+P/4//j/9f/1//X/9f/3//f/+P/4//T/9P/0//T/9P/0//T/
9P/2//b/9v/2//T/9P/z//P/9P/1//b/9//1//T/9P/0//T/9P/0//T/9P/0//L/8v/y
//L/8f/x//H/8f/z//P/8//z//H/8f/x//H/9P/0//b/9//4//n/+f/5//f/9//3//j/
+P/4//r//P/9//3//f/7//z/+v/6//v/+f/7///////+//z/+//7//r/+f/4//j/9v/2
//b/8v/z//P/8//y/+//7v/u/+3/6//r/+v/6//s/+z/7P/t/+z/6v/p/+j/6f/r/+z/
7f/s/+v/6//q/+r/7P/s/+//9P/8/wcAFQAqAEgAZwB/AJcAsgDRAO8ABAEEAfEAzACR
AEAAz/9V/xP/Df8P/xf/Lv9G/1j/a/+D/5j/qf+1/8L/zP/V/9r/4v/m/+b/6P/p/+r/
7P/s/+z/7P/v//D/8P/x//H/8v/z//P/8v/y//P/9P/1//b/9//4//f/9//4//j/+P/4
//n/+f/3//j/+f/5//n/+//7//v//f/+/wAAAQAAAAEAAQABAAIABAAFAAUABQAHAAgA
CAAIAAkACQALAA4ADgAOABEAEgATABUAFgAVABcAGAAZAB0AHgAhACMAJAAlACQAJgAp
ACsALwAyADMANAA1ADYAOAA6ADwAPQA/AEEAQwBEAEMAQwBCAEEAQgBDAEMARABEAEQA
RABEAEIAQQBAAD0APQA7ADgANgAyAC0AKQAlACQAIQAdABoAFwAUABEADgAMAAkABwAE
AAIAAAD///3/+//4//b/9f/0//X/9f/1//P/8v/x//D/8f/w/+//7//v/+//8P/w/+7/
7v/t/+z/7v/u/+//7//u/+3/7P/q/+z/7P/s/+z/7v/u/+3/7f/t/+z/6v/o/+r/6v/q
/+v/6//r/+v/7P/u/+3/7f/t/+3/7f/t/+7/7f/t/+3/7f/v/+//7//v/+//7//w//D/
8P/w//D/8P/w//D/8P/w//D/8P/w/+7/7//x//L/8//y//H/8P/v/+//7//v/+//8f/x
//H/8f/v/+3/7f/t/+//7//v/+//7v/u/+7/7v/t/+3/7f/t/+3/7f/u/+7/7P/s/+z/
7P/u/+7/7v/u/+z/7P/s/+z/7v/u/+3/7f/t/+3/7f/t/+v/6//r/+v/7v/u/+z/7P/s
/+z/6v/q/+r/6v/r/+z/7f/u/+v/6//r/+v/6//r/+v/6//t/+3/7f/t/+z/7P/u/+//
8v/z//P/8//z//P/8//0//T/9P/2//j/+f/5//n/9//0//L/8v/z//P/9f/5//n/+P/2
//X/9f/y//H/8P/w//L/8v/y/+7/6//r/+v/6v/r/+r/6v/p/+f/5//n/+f/5P/k/+T/
5f/n/+b/5v/m/+b/5//n/+f/5//n/+j/6P/o/+b/5v/p//L//P8HABkANgBUAG0AgQCb
ALgA1QDzAAIB/ADjALgAdwAaAJf/Kf8F/wn/Ef8h/zz/Uv9m/3v/j/+g/6//uf/E/87/
1//e/+D/4v/i/+T/5f/m/+n/6v/r/+z/7f/u/+7/7//v//D/8f/x//L/8v/z//T/9P/0
//T/9P/3//f/+P/4//j/+P/5//n/9//4//n/+f/7//3//f/9//z//P/9//3/AAABAAEA
AQAAAAIAAwADAAUABwAIAAgADAANAA0ADwAPAA4ADQAPABIAEwAVABYAFwAZABoAGwAb
ABwAHwAhACUAJwAnACoAKgArAC4AMAA0ADYAOAA6ADgAOgA8AD0APwBBAEMARABEAEUA
RQBFAEUARQBEAEQARABEAEQARABCAEEAQAA9ADsAOQA2ADQAMwAvACwAKQAkACEAHQAa
ABkAFgATABAADgALAAkABgAEAAIAAQD///7//P/7//v/+f/5//j/9//2//b/9v/2//X/
9P/z//P/8f/x//L/8v/0//T/8//y//D/8P/x//H/8f/x//H/8P/w//D/8P/w//L/8v/x
//H/8v/y//H/8P/w//D/8P/x//H/8f/x//L/8v/x//H/8f/x//H/8f/y//H/8f/x//H/
8f/x//H/8f/z//P/9P/0//T/9P/0//T/9P/0//T/9P/2//b/9v/0//L/8//z//P/9f/1
//X/9f/1//X/9f/1//X/9f/1//X/9f/z//P/8//z//P/8//z//T/9P/0//T/8//z//P/
8//z//P/9P/0//P/9P/1//b/9P/0//T/9P/y//L/8v/y//L/8v/x//H/8//z//P/8//z
//P/8//z//L/8v/z//P/9P/0//T/9P/y//L/8v/y//L/8v/y//L/8v/0//T/9P/0//T/
8v/y//L/8v/y//L/8v/y/+//7//v/+//8f/x//H/8f/x//H/8f/x//L/8v/0//X/+P/5
//n/+f/3//f/9//4//j/+P/6//z//////////f/8//r/+v/7//v//f8BAAEA/v/8//v/
+//6//n/+P/4//b/9v/2//L/8f/x//H/8P/x//D/8P/v/+3/7f/t/+3/7P/s/+z/7f/t
/+z/7P/s/+z/7f/t/+3/7//v//D/8P/w/+7/7v/x//j/AgAPACEAOgBYAHEAhQChAL4A
3wD7AAwBBgHrALoAdwAWAJf/M/8T/xX/Gf8t/0b/Wv9s/4H/lf+m/7P/wf/M/9b/3f/k
/+j/6P/o/+r/6//s//H/8v/z//T/9P/0//P/8//0//b/+P/5//f/9v/2//b/9v/2//b/
9v/2//X/9f/0//P/8v/y//H/8//0//X/9f/z//X/9f/1//j/+P/5//n/+P/5//n/+f/5
//r/+v/5//n/+//8//z//P/9//3///8AAAAAAAADAAUABwAKAAwADQAPABAAEQAVABYA
GQAbABsAHQAdACAAIAAhACQAJgAoACoALAAuADEANgA7AD8ARABHAEoATABMAE0ATQBN
AE0ATQBMAEwATgBOAE4ATgBKAEkASABFAEUAQwBAAD4AOwA3ADQAMQAuACsAJwAkACMA
IAAdABoAGAAVABMAEAAOAAwACwAJAAgABgAFAAUAAQABAAAA///+//7//v/+//3//P/7
//v/+//7//z//P/7//r/+P/2//j/+P/5//n/+//7//v/+v/6//r/+v/6//r/+v/5//n/
+P/4//f/9v/4//j/+P/5//n/+f/5//r/+f/3//b/9f/4//n/+v/8//z/+//6//n/9//3
//f/9//5//n/+v/6//j/+P/4//j/+v/6//r/+v/4//j/+P/2//b/9//3//f/9//3//f/
9//3//f/9//3//f/9//3//f/9//1//X/9f/1//X/9f/1//b/9v/2//b/8//z//P/8//1
//X/9v/2//L/8v/y//L/8v/y//L/8v/y//L/8v/y//D/8P/v/+//8f/x//H/8f/x//H/
8f/x/+7/7v/v/+//8P/w//D/8P/u/+7/7v/u//D/8P/w//D/8P/u/+7/7P/s/+z/7P/u
/+7/7v/u/+7/7v/u/+7/7f/t/+3/7f/t/+3/7f/t/+3/7f/t/+3/7v/u//D/8f/y//P/
8//z//P/8//z//T/9P/0//b/+P/3//f/9//1//X/9P/1//f/9f/3//v/+//6//j/9//3
//T/8//y//L/8P/w//D/7P/t/+3/7f/s/+n/6P/o/+f/6f/p/+n/6f/q/+r/6v/r/+r/
6P/n/+b/6P/p/+n/6f/o/+f/5//m/+T/5P/o/+//+P8EABEAJQBCAGAAeQCPAKsAygDn
AP8AAAHuAMkAkABDANb/Wf8T/wn/D/8V/yv/QP9S/2T/ff+T/6T/sf+7/8b/0v/X/9z/
4P/g/+L/5P/l/+b/5//o/+n/6v/r/+z/7P/t/+//8P/x//H/8P/w//H/8v/y//L/8v/y
//P/8//0//T/9P/0//X/9f/1//b/9//3//f/+f/5//n/+v/6//v/+//8//3//f/9//7/
AAABAAEAAwAFAAYABgAHAAcABgAHAAoACgAKAA0ADgAPABEAEgATABUAFgAXABkAGgAd
AB8AHwAhACEAJAAoACkALAAuAC4AMAAyADQANgA4ADoAOwA8AD0APgA+AD4APwA/AD8A
QQBBAEAAQAA/AD4APQA8ADoAOQA4ADUANQAzADAALgApACUAIgAfAB0AGwAYABYAEgAO
AAoABgAEAAEA///8//z/+v/5//f/9P/y//H/8f/v/+//7v/t/+z/7P/s/+z/6//q/+n/
6f/p/+n/6v/q/+j/6P/n/+b/5v/m/+f/5//l/+X/5f/k/+b/5v/m/+b/5v/m/+X/5f/k
/+T/4//i/+T/5P/k/+X/4//j/+P/5P/m/+X/5f/l/+X/5f/l/+b/5f/l/+X/5f/n/+f/
5//n/+X/5f/m/+b/5v/m/+b/5v/o/+j/6P/o/+j/6P/o/+b/6P/p/+n/6f/o/+f/5v/l
/+X/5f/l/+X/5//n/+f/5//l/+P/4//j/+X/5f/l/+X/5P/k/+T/5P/j/+P/4//j/+P/
4//k/+T/4P/g/+D/4P/i/+L/4v/i/+D/4P/g/+D/4P/g/9//3//g/+H/4v/j/+L/4f/g
/9//4P/g/+H/4f/e/97/3v/e/97/3v/e/97/4P/g/+D/4P/f/97/3f/c/93/3f/d/93/
3f/e/97/3v/d/93/3f/d/9z/3P/d/93/3//f/9//4P/i/+P/4//j/+P/4//k/+T/4//j
/+b/5v/n/+j/6f/q/+n/6P/n/+b/6P/o/+j/6P/q/+r/6v/q/+n/6P/n/+b/5P/k/+T/
5P/h/+D/3//e/97/3v/e/97/3f/c/9v/2v/Z/9j/1//W/9j/2P/Y/9j/2P/Y/9j/2P/a
/9r/2v/a/9j/2P/Y/9j/3f/g/+P/5v/4/wgAGAAoAEIAXAB2AJAApwC8ANEA5gDAAJwA
eABUAA==
         </WaveFormData>
      </LeadData>
      <LeadData>
         <LeadByteCountTotal>10000</LeadByteCountTotal>
         <LeadTimeOffset>0</LeadTimeOffset>
         <LeadSampleCountTotal>5000</LeadSampleCountTotal>
         <LeadAmplitudeUnitsPerBit>4.88</LeadAmplitudeUnitsPerBit>
         <LeadAmplitudeUnits>��V</LeadAmplitudeUnits>
         <LeadHighLimit>2147483647</LeadHighLimit>
         <LeadLowLimit>268435456</LeadLowLimit>
         <LeadID>V4</LeadID>
         <LeadOffsetFirstSample>0</LeadOffsetFirstSample>
         <FirstSampleBaseline>0</FirstSampleBaseline>
         <LeadSampleSize>2</LeadSampleSize>
         <LeadOff>FALSE</LeadOff>
         <BaselineSway>FALSE</BaselineSway>
         <ExcessiveACNoise>FALSE</ExcessiveACNoise>
         <MuscleNoise>FALSE</MuscleNoise>
         <LeadDataCRC32>1312140726</LeadDataCRC32>
         <WaveFormData>
AgACAAIAAgACAAIAAgACAAUABgAHAAgACwAMAA0ADgAPABAAEQASABUAFgAXABgAGQAa
ABsAHAAeACAAIgAkACYAKAAqACwALwAwADEAMgAzADQANQA2ADgAOAA4ADgAOgA6ADoA
OgA6ADoAOgA6ADkAOAA3ADYAMwAyADEAMAAsACoAKAAmACIAIAAeABwAGQAWABMAEAAM
AAoACAAGAAMAAgABAAAA/f/8//v/+v/5//j/9//2//T/9P/0//T/9P/0//T/9P/0//T/
9P/0//P/8v/x//D/8P/w//D/8P/u/+7/7v/u/+7/7v/u/+7/8P/w//D/8P/w//D/8P/w
//D/8P/w//D/8P/w//D/8P/u/+7/7v/u//D/8P/w//D/8P/w//D/8P/y//L/8v/y//L/
8v/y//L/9P/0//T/9P/0//T/9P/0//L/8v/y//L/8v/y//L/8v/y//L/8v/y//H/8P/v
/+7/8P/w//D/8P/u/+7/7v/u//D/8P/w//D/7v/u/+7/7v/u/+7/7v/u/+7/7v/u/+7/
7v/u/+7/7v/s/+z/7P/s/+z/7P/s/+z/7P/s/+z/7P/u/+7/7v/u/+z/7P/s/+z/7P/s
/+z/7P/u/+7/7v/u/+7/7v/u/+7/7v/u/+7/7v/s/+z/7P/s/+z/7P/s/+z/7P/s/+z/
7P/u/+7/7v/u//D/8P/w//D/8P/w//H/8f/z//P/8//z//L/8v/z//P/8//z//T/9//6
//r/+f/5//X/9f/1//X/+P/6//v//v/+//v/+f/5//X/9P/y//L/8//z//L/7//t/+3/
7P/r/+v/6//p/+n/6f/p/+j/6P/n/+f/5//n/+X/5P/k/+X/4//j/+T/5P/m/+b/5v/m
/+j/6P/n/+f/5//p/+3/+v8NACYAQQBbAHgAnQDHAPIAFgEoAR0B8gCpAEsA4f+U/3P/
Zv9g/2j/df+C/47/nP+p/7X/v//G/83/1P/Z/93/4v/k/+L/4//k/+X/5//n/+f/5//o
/+j/6f/p/+n/6v/q/+v/6//r/+z/7P/q/+v/6//r/+z/7P/t/+3/7//v//D/8P/u/+7/
7//v//L/8v/z//P/8f/y//L/8v/z//P/9P/0//f/+P/4//j/9//5//r/+v/9//3/////
//3///8AAAAAAwAFAAYABwAIAAkACgALAAsADAAPABEAFQAWABcAGgAaABwAHQAfACMA
JQAnACgAKQAsAC4ALgAtADAAMQAyADMANAA0ADUANQA1ADYANgA0ADQANAA0ADQAMwAx
ADAALwAtACsAKQAnACQAIQAeABkAFgATABAADQALAAgABgAEAAEA/v/7//r/+f/3//X/
9f/1//T/8f/x//D/7//v/+7/7f/t/+z/7v/u/+7/7P/s/+3/7f/t/+//7v/u/+7/7f/s
/+v/6v/r/+v/6//r/+v/6v/o/+j/5//n/+f/5//p/+n/6f/p/+n/6f/p/+n/6f/q/+r/
6v/s/+z/7P/s/+r/6v/r/+v/7f/t/+3/7f/t/+3/7f/t/+3/7f/u/+7/8P/w//D/8f/v
/+//7//w//L/8v/x//H/8P/v/+7/7f/v/+7/7v/u//D/8P/w//D/7v/u/+7/7v/v/+//
7//v/+7/7v/u/+7/7f/t/+3/7f/u/+3/7f/t/+z/7P/s/+z/6//r/+v/7P/u/+//7//w
//D/7//t/+3/7f/u/+//8P/w//D/7//t/+3/7v/v//D/7//v/+7/7v/u/+7/7P/u/+7/
7v/u/+7/7v/u/+7/7v/u/+7/7v/s/+z/7P/s/+z/7P/s/+z/7P/s/+z/7P/r/+z/7v/v
//H/8f/x//H/8v/y//P/8//1//X/9v/5//z//P/7//v/+f/5//n/+f/6//z//f8AAAAA
/f/7//v/9//2//T/9P/0//X/9f/z/+//7//u/+3/6//r/+n/6f/p/+n/6P/o/+f/5//n
/+f/6f/o/+j/6f/n/+f/6P/o/+j/6P/o/+j/6P/o/+n/6f/p/+3/8//8/xEAKgBDAF0A
fAChAMcA8gAaASwBIQH4ALEAUQDn/5b/c/9m/2L/bP97/4j/lv+k/6//u//F/8z/1f/a
/9//4//m/+j/5//n/+f/5//p/+n/6f/p/+z/7P/t/+3/6//s/+z/7f/v/+//8P/w//D/
8f/x//H/9P/0//X/9f/1//X/9v/2//T/9P/1//X/9v/2//f/9//3//j/+P/4//v/+//8
//z//f/+//7//v/9////AAAAAAMAAwAFAAUAAwAFAAYABgAHAAkACgALAA4ADwAQABEA
EQASABUAFwAaABwAHgAiACIAJAAlACcAKwAtAC8AMAAzADYAOAA4ADkAPAA9AD4APwBA
AEAAQQA/AD8AQABAAEIAQgBCAEIAQAA/AD0APAA7ADkANwA1ADMAMAAtACoAJQAiAB8A
HAAZABcAFAASABIADwAMAAkABgAFAAMAAQABAAEAAAD9//v/+v/5//n/+v/5//n/+P/4
//j/+P/2//T/9f/1//X/9//2//b/9v/1//T/8//y//P/8//z//P/9f/0//L/8v/x//H/
8f/x//L/8//0//X/8//z//P/8//z//T/9P/0//T/9P/0//T/9P/0//X/9f/2//f/+P/5
//f/9//3//f/+f/5//r/+v/6//r/+v/7//r/+f/4//j/+v/6//n/+f/3//f/9//3//n/
+P/4//j/+P/4//j/+P/4//j/+P/4//n/+f/5//n/+P/4//j/+P/3//f/9//3//j/9//3
//f/9v/2//b/9v/3//f/9//4//b/9//3//j/+v/5//f/9//2//b/9v/2//X/9v/2//X/
9v/2//b/9v/0//X/9f/2//b/9v/1//T/9f/1//X/9v/2//X/9P/z//X/9v/0//T/9P/0
//T/9P/0//T/9P/0//T/9P/0//T/9P/0//L/8v/y//L/9P/0//T/9P/z//T/9v/3//n/
+f/5//n/+P/4//n/+f/5//n/+v/9/wAAAAD//////f/9//3//f/+/wAAAQAEAAQAAQD/
/////f/8//r/+v/3//f/9v/z//P/8//y//H/8f/x/+//7//t/+3/7P/s/+v/6//r/+v/
7f/s/+z/7f/r/+v/7P/s/+7/7v/u/+7/7P/s/+3/7f/v//H/9f/+/w0AJAA7AFMAbgCP
ALUA4AAKASYBJQEKAdEAfQAXALz/if90/2z/bv99/4r/lv+g/63/uf/F/87/1//c/+H/
5f/o/+j/6P/p/+r/6//v/+//7//v/+//7v/u/+3/7v/w//H/8//x//H/8v/y//L/8//z
//P/9P/0//X/9f/1//X/9v/2//b/9v/3//f/+P/4//n/+f/5//r/+v/6//3//f/+//7/
/f/+//7//v///wEAAgACAAMAAwAFAAUABQAHAAgACAAJAAsADAANAA4ADwAQABEAEwAU
ABcAGQAbABwAHQAgACAAIgAjACUAKQArAC0ALgAtADAAMgAyADUAOAA5ADoAOQA6ADoA
OwA7ADsAPAA8AD4APgA+AD4APAA7ADkAOAA3ADUAMwAxADEALgArACgAJQAiAB8AHAAZ
ABcAFAASABAADQAKAAcABgAFAAMAAQD//////v/7//v/+v/5//n/+P/3//f/9v/2//b/
9v/0//L/8//z//P/8//y//L/8v/y//L/8v/y//P/8//z//P/8f/w/+7/7v/v/+//7//v
/+//7//v/+//7//v/+//7//x//L/8v/y//D/8P/w//D/8v/y//P/8//z//P/8//z//H/
8f/x//H/8f/x//L/8v/y//L/8v/z//X/9f/1//b/9P/0//P/8//z//P/8//z//P/8v/y
//L/8v/y//L/8v/w//D/8P/w//H/8f/x//H/8P/w//D/8P/x//H/8f/x//D/7//v/+//
7v/u/+7/7v/v/+//7//w/+//7//u/+7/8P/v/+3/7f/s/+z/7P/s/+3/7v/u/+3/7v/u
/+7/7v/s/+3/7f/u/+7/7v/t/+z/7f/t/+3/7P/s/+z/7P/s/+7/7v/u/+7/7P/s/+z/
7P/u/+7/7v/u/+7/7v/u/+7/7v/u/+7/7v/v//D/8v/z//P/8//z//P/9v/2//f/9//1
//X/9v/5//z//P/7//v/+f/5//n/+f/6//z//f8AAAIA///9//3/+f/4//b/9v/1//X/
9P/x/+3/7f/s/+v/6//r/+n/6f/r/+v/6v/q/+f/5//n/+f/6P/o/+n/6//u/+//8f/y
//L/8v/y//L/9P/0//X/9f/3//v///8KAB8AOABVAG8AjgCxANkAAgEiATABIQH0AKkA
SQDp/6T/hf94/3T/ev+F/5T/ov+u/73/x//R/9j/4f/m/+n/7f/y//L/8v/z//T/9f/1
//X/9f/1//j/+P/5//n/9//4//j/+f/7//v//P/8//z//f/9//3//P/8//3//f//////
AAAAAP7//v//////AAAAAAEAAQABAAIAAgACAAEAAQACAAIAAwAEAAQABAADAAUABgAG
AAcABwAJAAkACQALAAwADAANAA8AEAARABIAEwAUABUAFQAWABkAGwAfACAAIQAkACYA
KAApACsALQAvADEAMgAzADYAOAA4ADkAPAA9AD4APwBAAEAAQQBBAEEAQgBCAEAAQABA
AEAAPwA/AD4APgA8ADkANgAzADEALgArACgAJwAkACEAHgAbABkAFgAUABAADQAKAAcA
BAADAAEA/////////v/7//3//P/7//v/+f/3//b/9P/0//T/9P/y//L/8//z//P/8//y
//L/8v/w//D/8P/w/+//7//v/+//8f/w/+7/7v/t/+3/7f/t/+//7//v/+//7f/t/+3/
7f/t/+7/7v/u/+7/7v/u/+7/7P/s/+3/7f/t/+3/7f/t/+//7//v/+//7f/t/+7/7v/w
//D/8P/x/+//7//v//D/8P/w/+//7//x//H/8f/x/+//7v/u/+7/8P/w//D/8P/u/+7/
7v/u/+3/7f/t/+3/7v/u/+7/7v/u/+3/7P/r/+v/6//s/+3/7f/s/+v/6v/r/+v/6//s
/+z/7f/t/+7/7P/r/+n/6f/q/+r/6v/q/+n/6v/q/+n/6P/q/+r/6v/q/+r/6P/o/+j/
6P/o/+j/6P/o/+j/6P/o/+j/6P/o/+j/6P/o/+j/6P/o/+f/6P/q/+v/6//r/+v/6//u
/+7/7//v/+3/7f/u//H/9f/2//b/9//z//P/8//z//T/9v/3//r/+//5//j/+f/2//T/
8f/w//H/8f/w/+3/6f/p/+j/5//n/+f/5f/l/+X/5f/k/+T/4f/h/+H/4f/j/+L/4v/j
/+H/4f/i/+L/5P/k/+T/5P/m/+T/4//j/+X/5f/n/+7///8YADMASwBoAIsAsQDcAAgB
JgEpAQ4B1wCDABsAuv99/2b/Xv9g/2v/fP+K/5b/pf+x/7n/wP/J/9L/2f/d/+L/4v/i
/+P/5P/l/+n/6f/p/+n/6v/q/+v/6//p/+r/6v/r/+z/7f/v//D/8P/x//H/8f/y//L/
8//z//P/8//0//T/9v/2//f/9//4//j/+f/5//f/+P/4//j/+//7//z//P/9//7//v/+
//7///////7/AAABAAQABQADAAUABgAGAAcACQAKAAsADQAPABEAEwATABQAFwAZABsA
HAAdACAAIAAiACMAJQApACsALQAuAC8AMgA0ADQANQA4ADkAOgA8AD4APwBBAEAAPwA/
AD4AQABAAEAAQABAAD8APQA8ADkANwA1ADMAMQAuACsAKAAlACIAHwAcABkAFwAUABIA
EAANAAoABwAEAAMAAQD////////+//v/+//6//n/+f/4//f/9//2//b/9v/2//T/9P/1
//X/9f/3//b/9v/2//T/9P/0//T/9f/1//X/9f/3//b/9P/0//P/8//z//P/8//z//P/
8//z//P/8//z//X/9v/2//b/9P/0//T/9P/0//T/9f/1//f/9//3//f/9//3//f/9//5
//n/+v/6//j/+P/4//n/+f/5//n/+v/6//r/+f/5//n/+f/5//n/+f/4//j/+P/6//r/
+v/6//j/+P/4//j/+f/5//n/+f/4//j/+P/4//n/+f/5//n/+v/5//n/+f/4//j/+P/4
//n/+f/5//r/+v/7//v//P/8//v/+f/5//r/+v/6//r/+f/6//r/+f/8//z//P/+//z/
/P/8//z//P/8//z//P/8//z//P/8//z//v/+//7//v/+//7//v/+//7//v/+//7///8A
AAIAAwADAAMAAwADAAQABAAFAAUABwAHAAgACwANAAwACgAJAAgACQAKAAsACgAMAA0A
EAAOAAsACQAJAAkACAAGAAYABAADAAEA/f/8//3//f/9///////9//3//f/9//z//P/9
//3//f/9//v/+v/6//v//f/9//7//v/8//z//P/8//r//P/9//3///8BAAcAFAApAEQA
XQB3AJoAvwDpABQBNgFAASkB+gCrAEMA3/+g/4f/ev96/4T/kf+c/6z/uv/F/9H/3f/m
/+v/7v/x//X/9v/4//j/+f/6//v//f/9//3//f/+//7/////////AAAAAAEAAAD/////
/v///wEAAgADAAIAAgADAAMAAQABAAIAAgAEAAQABQAFAAYABgAHAAcACQAKAAoACgAJ
AAkACgAKAAsADAAMAAwADwARABIAEgARABEAEwATABUAFwAYABgAFwAZABoAGwAcAB0A
HgAfACEAIgAlACcAJwAoACkALAAwADIAMwA1ADcAOQA7ADwAOwA+AEAAQABBAEQARQBG
AEcASABIAEkASwBLAEwATABKAEoASgBKAEgARwBFAEQAQQA/AD0AOwA5ADYAMwAwAC8A
LAApACYAIQAfABwAGgAWABMAEAANAA4ADQALAAkABQAFAAQAAQADAAIAAQABAAAA////
//7//v/+//7//P/8//3//f/9//v/+v/6//r//P/8//z//P/7//v/+//7//v/+v/4//j/
+f/5//n/+f/3//f/9//3//f/9//3//f/9//4//j/+P/2//b/9v/2//j/+P/5//n/9//3
//f/9//5//n/+f/5//f/9//4//j/+P/4//j/+f/5//n/+f/6//r/+v/5//n/+//7//v/
+//7//r/+v/6//j/+P/4//j/+v/6//r/+v/5//n/+f/5//j/+P/4//j/+f/5//n/+f/2
//X/9f/1//j/+P/4//j/9f/1//X/9v/2//f/9//4//j/9//1//X/9P/0//T/9P/3//j/
+P/3//T/9P/0//T/9v/3//n/+P/2//b/9v/2//b/9v/2//b/9v/4//j/+P/4//b/9v/2
//b/9v/2//b/9v/2//b/9v/2//f/+P/6//v//f/9//3//f/8//z//f/9//////8AAAMA
BQAEAAIAAQABAAEAAQABAAQABgAHAAoACQAFAAIAAQABAAAA/v/+//3//f/8//n/9//3
//b/9f/1//X/8//z//P/8//y//L/8//z//P/8//z//L/8v/z//H/8f/y//L/8v/y//L/
8v/y//L/8//z//f/+/8DABIAJQA8AFMAbwCQALUA3QAGASABJAEHAcwAdwAXAMH/kP9/
/3b/eP+C/43/mP+m/7L/v//J/9P/2v/j/+b/6//r/+r/6P/p/+v/7f/v//H/8f/x//H/
8P/w//H/8f/z//T/9P/1//X/9f/2//b/+P/5//n/+f/6//r/+//7//n/+f/6//r//P/8
//3//f/8//z//f/9////AAAAAAAA/////wAAAAABAAIAAgACAAUABwAIAAgABwAHAAkA
CQAJAAsADAAMAA0ADwAQABEAEgATABQAFQAZABoAHQAfAB8AIAAhACQAJAAmACcAKQAt
AC8AMQAyADEANAA2ADYANwA6ADsAPAA9AD4APgA/AD0APQA+AD4AQABAAEAAQABAAD8A
PQA8ADkANwA1ADMALwAsACkAJgAlACIAHwAcABkAFwAUABIAEAANAAoABwAGAAUAAwAB
AAEAAQAAAP3//f/8//v/+//6//n/+f/4//b/9v/2//T/9v/3//f/9//3//b/9v/2//b/
9v/2//b/9f/1//X/9f/1//T/8v/y//X/9f/1//X/9f/1//X/9f/z//P/8//z//P/9P/0
//T/9P/0//T/9P/0//T/9f/1//X/9f/1//X/9//3//f/9//3//f/+P/4//b/9v/2//f/
9//3//f/+P/2//b/9f/1//f/9//3//f/+f/4//j/+P/3//b/9f/0//b/9v/2//b/9f/1
//X/9f/y//L/8v/y//X/9f/1//X/9P/z//P/8//2//b/9v/2//T/8//y//L/8P/x//H/
8v/0//P/8f/x//D/8P/w//D/8//0//T/8//0//L/8v/y//L/8v/y//L/8v/y//D/8P/w
//D/8P/w//D/8P/u/+7/7v/u//D/8P/w//D/8f/y//T/9f/1//X/9f/1//b/9v/3//f/
9//3//j/+//8//z/+//7//n/+f/5//n/+v/8//3/AAD+//v/+f/5//n/+P/2//b/9f/1
//T/8f/x//H/8P/v/+7/7f/q/+n/6//r/+r/6v/p/+n/6f/p/+j/5v/l/+X/5//n/+j/
6P/m/+b/5v/m/+b/5v/n/+n/5//p/+3/9P8BABgAMwBNAGoAjQCzAN4ABgEgASUBCgHR
AHsAGQC8/4P/bv9i/2D/a/94/4T/kv+j/7H/u//E/8v/1P/Z/9v/4P/i/+L/4//k/+X/
5f/l/+X/5f/m/+b/5//n/+n/6v/q/+v/6f/p/+r/6v/s/+3/7f/t/+z/7P/t/+3/7f/t
/+7/7v/u/+7/7//v/+7/7v/v/+//8f/y//L/8v/z//P/9P/0//X/9v/2//b/9//5//r/
+v/5//n/+//7//z///8BAAIAAQADAAQABQAGAAcACAAJAAsADAAPABEAEQASABMAFgAZ
ABwAHgAhACIAIwAkACQAJgAqAC0ALgAxADQANQA2ADYANgA1ADUANwA3ADgAOAA4ADgA
OAA4ADYANQAzADIAMQAvAC0AKwAnACQAIQAeAB0AGgAXABQAEQAPAAwACgAIAAUAAgD/
//z/+//5//f/8//z//L/7//x//D/7//v/+7/7f/t/+z/6v/q/+r/6P/q/+v/6//r/+n/
6P/o/+j/6v/q/+r/6v/n/+f/5//n/+n/6P/m/+b/5//n/+f/5//l/+X/5f/l/+f/5//n
/+f/5f/m/+b/5v/o/+j/6P/o/+r/6v/r/+v/6f/p/+n/6f/r/+v/6//r/+v/6//s/+z/
7P/s/+z/7f/t/+3/7f/u/+7/7v/t/+3/7v/v//D/8f/w/+7/7f/s/+z/7P/s/+z/7v/u
/+7/7v/t/+3/7f/t/+z/7P/s/+z/6//r/+v/6//s/+v/6//r/+z/7P/s/+z/6//r/+v/
7P/u/+//7//w/+7/7f/r/+v/6v/q/+r/6v/r/+z/7P/r/+j/6P/o/+j/7P/u/+z/7P/s
/+z/6v/q/+r/6v/s/+z/7P/s/+z/7P/s/+z/7P/s/+z/7P/s/+z/7P/s/+v/7P/u/+//
8P/x//L/8//2//b/9//3//X/9f/2//n//v/+//3//f/7//v/+//7//z//v///wIAAgD/
//3//f/7//r/+P/4//n/+f/4//X/8v/x/+//7f/v/+//7f/t/+3/7f/s/+z/6//r/+v/
6//t/+z/7P/t/+v/6//s/+z/7P/s/+z/7P/u/+z/7f/t/+//8f/1/wAAEwAuAEUAXwB+
AJ8AyQD2ABwBMAErAQQBwQBhAPX/ov95/2z/aP9w/3//jv+a/6j/tf+//8n/0P/X/97/
5f/p/+r/7P/s/+3/7v/v//H/8f/x//H/8P/w//H/8f/x//L/8v/z//X/9f/2//b/9P/1
//X/9f/2//b/9//3//f/9//4//j/+P/4//n/+f/8//z//f/9//v//P/8//z//////wAA
AAABAAIAAgACAAMABQAGAAYACQAJAAsACwAJAAsADAAMAA8AEQASABMAFAAVABYAFwAZ
ABoAHQAfACEAIgAjACYAJgAoACkAKwAvADEAMwA0ADUAOAA6ADoAOwA+AD8AQABBAEIA
QgBDAEMAQwBEAEQARgBGAEYARgBEAEMAQQBAAD8APQA7ADkANwA0ADEALgArACgAJQAi
AB8AHQAaABgAGAAVABIADwAMAAsACQAHAAcABwAGAAMAAQAAAP/////+//3//f/8//z/
/P/8//r/+v/7//v/+//9//z//P/8//r/+v/6//r/+//7//v/+//7//r/+P/4//n/+f/5
//n/+//7//v/+//5//n/+f/5//n/+v/6//r/+v/6//r/+v/6//r/+//7//3//f/9//3/
/f/9//3//f/9//3//v/+//7//v/+/////f/9//3//v/+//7//f/9//3//f/9//3////+
//7//v8AAAAAAAAAAAAAAAAAAAAA/f/9//3//f/+//7//v/+//3//f/9//3//P/7//v/
+//8//z//P/8//3//f/9//7//f/9//z//P/+//3/+//7//r/+v/6//r/+//8//z/+//7
//z//f/+//3//f/8//z//v/+//3//P/7//v/+//8//v/+//7//v/+//8//r/+v/6//r/
+v/6//r/+v/6//r/+v/6//n/+P/3//b/+P/4//j/+P/4//j/+P/4//n/+v/8//3/////
///////+//7///////////8AAAMABgAGAAUABQADAAMAAwADAAYACAAJAAwACgAHAAUA
BQAFAAQAAgACAP/////+//v/+f/5//j/9//5//n/9//3//f/9//2//b/9f/1//X/9f/1
//T/9P/1//P/8//0//T/9P/0//T/9P/2//T/9f/1//X/+f///woAGwA0AEkAYQCAAKMA
ywD2ABoBLAEjAfoAswBZAPf/rP+J/3r/dv9+/4v/lv+k/7D/vf/H/9H/2P/h/+b/6//t
//D/8P/w//H/8v/z//X/9f/1//X/9v/2//f/9//5//r/+v/7//n/+f/6//r/+v/7//v/
+//8//z//f/9//v/+//8//z//v/+///////+//7//////wEAAgACAAIAAwADAAQABAAD
AAQABAAEAAMABQAGAAYACQAJAAsACwAJAAsADAAMAA8AEQASABMAEgATABQAFQAZABoA
HQAfAB8AIAAhACQAJgAoACkAKwAtAC8AMQAyADEANAA2ADYAOQA8AD0APgA/AEAAQABB
AEEAQQBCAEIAQgBCAEIAQgA+AD0AOwA6ADsAOQA3ADUANQAyAC8ALAApACYAIwAgAB0A
GwAYABYAFAARAA4ACwAKAAkABwAFAAUABQAEAAEAAAD+//z/+//8//v/+//6//r/+v/6
//j/+P/5//n/+f/3//b/9v/2//j/+P/4//j/+f/5//n/+f/5//j/9v/2//f/9//3//f/
9f/1//X/9f/1//X/9f/1//b/+P/5//r/9//2//X/9P/1//b/+P/5//n/+f/5//n/9//3
//f/9//5//n/+v/6//r/+v/6//v/+f/5//n/+v/6//r/+f/5//f/9//3//f/+f/4//j/
+P/4//j/+P/4//r/+v/6//r/9//3//f/9//2//b/9v/2//f/9//3//f/9P/z//P/8//2
//b/9v/2//X/9f/1//b/9f/1//T/9P/1//X/9P/1//T/9P/0//T/9f/2//b/9f/0//T/
9P/0//T/9f/1//b/9P/0//P/8v/z//P/8//0//f/9//3//f/9//0//L/8v/y//L/8v/0
//T/9P/0//T/9P/0//T/9P/0//T/9P/0//T/9P/0//L/8v/y//L/8//0//b/9//5//n/
+f/5//r/+v/7//v/+//7//z///8AAAAA//////7///8AAAEAAAACAAMABgAIAAUAAwAD
AP///v/8//z/+f/5//j/9f/1//X/9P/z//H/8f/v/+//8f/x//D/8P/x//H/8f/x//D/
7v/t/+3/7//v//D/8P/u/+7/7v/u/+z/7P/v/+//8f/z//n/CAAhADwAVQBvAJAAtwDh
AAoBJgEsARMB3ACLACcAx/+M/3X/bP9q/3T/gf+M/5r/qP+1/8H/yf/O/9f/3v/h/+X/
6P/m/+j/6f/q/+v/7f/t/+3/7f/u/+7/7//v/+3/7v/u/+//7//v//D/8P/w//H/8f/x
//L/8v/z//P/8//z//T/9P/2//b/9//3//b/9v/3//f/9//4//j/+P/5//n/+v/6//v/
/P/8//z//f///wAAAAD/////AQABAAIABQAHAAgABwAJAAoACwAOAA8AEAARABMAFAAX
ABkAGgAaABoAHAAfACIAJAAnACcAKQArACwALQAwADIAMgAzADYANwA4ADkAOgA6ADsA
PQA9AD4APgA8ADwAPAA8ADoAOQA3ADYANQAzADEALwArACgAJQAiACEAHgAbABgAEwAR
AA4ADAAKAAcABAABAAIAAQD///3/+f/5//j/9f/1//T/8//z//D/7//v/+7/7v/u/+7/
7P/u/+//7//v/+3/7P/s/+z/7v/u/+7/7v/t/+3/7f/t/+3/7P/q/+r/7f/t/+3/7f/r
/+v/6//r/+v/6//r/+v/6f/q/+r/6v/s/+z/7P/s/+7/7v/v/+//7f/t/+3/7f/v/+//
7//v/+//7//w//D/8P/w//D/8f/x//H/8f/y//D/8P/v/+//8P/x//L/8//z//L/8v/y
//L/8v/y//L/9P/0//T/9P/x//H/8f/x//L/8v/y//L/8f/x//H/8f/y//H/8f/x//D/
8P/w//D/7//v/+//8P/w//H/8f/y//L/8f/v/+//8P/w//D/8P/x//L/8v/x//D/8P/w
//D/8P/x//H/8v/w//D/7//u/+//7//v//D/8f/x//H/8f/v/+7/7v/v//H/8f/x//L/
8P/w//D/8P/x//H/8f/x/+//7//w//L/8P/w//H/8v/0//X/9f/1//X/9//4//n/9//3
//f/+P/7//z//f/+//z//P/8//z//v/+//7//v8AAAAAAAAAAP///v/9//z/+v/6//r/
+v/3//b/9f/0//L/8v/y//L/8f/w/+//7v/u/+7/7v/u/+z/7P/s/+z/7P/s/+z/7P/u
/+7/7v/u/+z/7P/s/+z/7f/u/+//8P/6/wQADgAYADIATABmAIAApgDKAO4AEgH5AOAA
xwCuAA==
         </WaveFormData>
      </LeadData>
      <LeadData>
         <LeadByteCountTotal>10000</LeadByteCountTotal>
         <LeadTimeOffset>0</LeadTimeOffset>
         <LeadSampleCountTotal>5000</LeadSampleCountTotal>
         <LeadAmplitudeUnitsPerBit>4.88</LeadAmplitudeUnitsPerBit>
         <LeadAmplitudeUnits>��V</LeadAmplitudeUnits>
         <LeadHighLimit>2147483647</LeadHighLimit>
         <LeadLowLimit>268435456</LeadLowLimit>
         <LeadID>V5</LeadID>
         <LeadOffsetFirstSample>0</LeadOffsetFirstSample>
         <FirstSampleBaseline>0</FirstSampleBaseline>
         <LeadSampleSize>2</LeadSampleSize>
         <LeadOff>FALSE</LeadOff>
         <BaselineSway>FALSE</BaselineSway>
         <ExcessiveACNoise>FALSE</ExcessiveACNoise>
         <MuscleNoise>FALSE</MuscleNoise>
         <LeadDataCRC32>2091690708</LeadDataCRC32>
         <WaveFormData>
7v/u/+7/7v/w//D/8P/w//H/8v/z//T/9//4//n/+v/7//z//f/+/wEAAgADAAQABQAG
AAcACAAKAAwADgAQABQAFgAYABoAHQAeAB8AIAAjACQAJQAmACgAKAAoACgAKQAqACsA
LAAsACwALAAsACoAKgAqACoAKQAoACcAJgAiACAAHgAcABoAGAAWABQAEAAOAAwACgAI
AAYABAACAP///v/9//z/+f/4//f/9v/0//T/9P/0//L/8v/y//L/9P/0//T/9P/y//L/
8v/y//D/8P/w//D/8P/w//D/8P/y//L/8v/y//L/8v/y//L/8v/y//L/8v/y//L/8v/y
//T/9P/0//T/9v/2//b/9v/0//T/9P/0//b/9v/2//b/+P/4//j/+P/6//r/+v/6//z/
/P/8//z//v/+//7//v/+//7//v/+//z//P/8//z//v/+//7//v/+//7//v/+//7//v/+
//7/AAAAAAAAAAD+//7//v/+//7//v/+//7//v/+//7//v/8//z//P/8//7//v/+//7/
/P/8//z//P/+//7//v/+//7//v/+//7//v/+//7//v8AAAAAAAAAAP7//v/+//7//v/+
//7//v///wAAAQACAAAAAAAAAAAAAgACAAIAAgAAAAAAAAAAAAIAAgACAAIAAgACAAIA
AgAAAAAAAAAAAAEAAgAEAAUABQAFAAYACAAJAAoACgAKAAoACgAKAAoACgAKAAsADQAS
ABIAEgASABAAEAAQABAAEwAVABYAGAAaABcAFQAVABIAEAAQAA8AEQAQAA8ACwAJAAkA
CAAIAAkACQAIAAcABwAHAAcABgAGAAYABgAGAAgABwAHAAcABQAFAAUABgAGAAYABgAG
AAkACQAJAAcABgAEAAUADQAdADMATQBlAH8AoQDKAPQAHQEzATMBFQHZAIQALADs/83/
vv+4/7r/wf/H/9L/2v/i/+v/8v/1//r/AQAEAAcACgALAAkACQAKAAoADQANAA0ADQAO
AA8ADwAPABEAEQARABEAEgASABIAEgARABEAEQARABIAEgATABMAFQAVABUAFQAVABUA
FgAWABcAGAAYABgAGAAYABkAGQAZABsAGwAbAB0AHwAfAB8AHwAgACIAIgAlACUAJgAm
ACYAJwAoACkAKgArACwALQAwADAAMQAzADIANAA1ADgAOgA6ADsAPQBAAEAAQwBFAEkA
SwBMAE4AUABQAFIAUwBSAFUAVQBWAFkAWgBbAFsAWwBcAFwAXABcAFwAXABcAFwAWwBa
AFkAVQBUAFIAUABQAEwASgBHAEMAQAA9ADoAOAA1ADMAMgAwAC0AKwAnACYAJQAjACEA
IwAiAB8AHwAcABsAGgAaABkAGQAYABgAGQAZABkAGQAXABcAFwAXABkAGAAYABgAFgAV
ABUAFQAWABYAFwAXABcAFgAWABYAFQAUABIAEQASABMAFAAVABMAEwATABMAFAAUABQA
FAAWABYAFgAWABQAFAAVABUAFQAWABYAFgAUABQAFAAUABQAFAAVABUAFwAXABgAGAAW
ABYAFgAWABgAGAAYABgAFwAWABUAFAAWABYAFgAWABcAFwAXABcAFgAVABQAEwAUABQA
FQAWABQAFAAUABQAEgASABMAEwAUABMAEwATABEAEQARABIAEQARABEAEQASABEAEQAS
ABAAEAAQABAAEAAQABAAEAAQABAADwAPABAAEAAQABAADwAOAA4ADwAPAA0ADgAOAA4A
DgAOABAAEAAQABAADgAOAA4ADgAOAA4ADgAOAAwADAAMAAwADAAMAA0ADQALAAsADAAO
AA8AEAAQABAAEAAQABAAEAAQABAAEQATABgAGAAYABgAFwAWABUAFAAXABkAGgAcABwA
GQAXABcAFAASABIAEQATABIAEQANAAsACwAKAAoABwAHAAYABQAFAAUABQAEAAIAAgAC
AAIABAADAAMAAwACAAEAAAAAAAAAAAAAAAAAAQABAAEAAQD+//7//f8FABUAKwBBAFkA
dQCZALwA6AAPASkBJwEJAc0AegAkAN7/vf+u/6r/rv+3/7//yP/Q/9j/3//m/+v/8P/1
//b/+f/8//v/+f/5//r/+v/7//v/+//7//r/+//7//v/+//7//v/+//+//7//v/+//3/
/f/9//3//v/+//////////////////////8AAAAAAQACAAIAAgAAAAAAAQABAAMABQAF
AAUABQAHAAcABwAFAAYACAAIAAsACwAMAAwADAANAA4ADwAOAA8AEAARABQAFAAVABcA
FgAYABkAHAAeAB4AHwAhACIAIgAlACcAKQArACwALgAwADAAMgAzADIANQA1ADYANwA4
ADkAOQA3ADgAOAA4ADgAOAA4ADgAOAA3ADYANQAzADIAMAAuACwAKAAmACMAIAAcABgA
FAASAA8ADQAMAAoABwAFAAEA/v/9//v/+f/5//j/9f/1//L/8f/w//D/8f/x//D/8P/v
/+//7//v/+3/7f/t/+3/7f/s/+z/7P/q/+n/6f/p/+j/6P/p/+n/6//q/+r/6v/q/+r/
6f/p/+v/6//r/+v/6//r/+v/6//q/+r/6v/q/+r/6v/q/+r/6P/o/+n/6f/r/+z/7P/s
/+r/6v/q/+r/7P/s/+3/7f/r/+v/7P/s/+v/6v/p/+j/6f/q/+v/7P/p/+j/5//m/+j/
6P/o/+j/5//n/+f/5//l/+X/5f/l/+f/5v/m/+b/5P/k/+T/5P/k/+T/5f/l/+b/5f/l
/+X/4//j/+P/5P/l/+X/5f/l/+L/4f/h/+L/4v/i/+L/4v/g/+D/4P/g/+D/4P/f/9//
3v/e/97/3v/d/9z/3P/d/93/3f/d/93/3f/d/97/3v/d/9z/2//a/9z/3P/a/9r/2v/a
/9j/2P/Y/9j/2v/a/9r/2v/Y/9j/2P/Y/9j/2P/Y/9j/2P/Y/9n/2f/Z/9n/2v/c/93/
3v/e/97/3f/c/9v/2v/c/9z/3f/f/+L/4v/i/+L/4P/g/+D/4P/h/+P/5P/m/+j/5f/j
/+P/4P/e/97/3f/b/9r/2f/V/9H/0f/Q/9D/z//P/87/zf/L/8v/y//K/8r/yv/K/8r/
yv/J/8n/yf/J/8n/yf/K/8z/zP/M/8z/y//J/8f/yf/K/8r/yf/N/9n/7f8DABcALwBP
AHIAnADJAOkA8QDfALEAagASAMj/m/+G/3z/fP+D/4v/kP+Y/6D/p/+w/7f/vP+//8L/
xf/G/8X/xf/F/8b/xv/I/8n/yv/L/8v/y//K/8n/zf/N/83/zf/O/87/zv/O/83/zf/N
/83/0P/Q/9H/0f/R/9H/0f/R/8//z//Q/9D/0f/S/9L/0v/S/9L/0//T/9P/1f/V/9X/
1f/X/9f/1//X/9j/2v/a/9v/2//c/9z/3f/d/93/3f/e/9//4P/h/+L/4v/j/+X/5v/o
/+n/7P/u/+7/7//x//T/9P/3//n/+//9//7/AAACAAIABAAFAAYACQAJAAoACQAKAAsA
CwALAAwADAAMAA4ADgAOAA4ADAALAAoACQAHAAYABAACAAIA/v/8//n/9//0//H/7v/u
/+v/6f/o/+b/4//h/93/3P/b/9n/1//V/9T/0f/R/9D/z//O/87/z//P/87/zv/L/8v/
y//L/8v/y//L/8v/yf/I/8j/yP/I/8f/x//H/8b/xv/H/8f/xf/E/8T/xP/G/8b/xf/F
/8X/xf/F/8X/xf/F/8X/xf/H/8j/yf/K/8j/yP/I/8j/yv/K/8v/y//N/87/zv/O/8z/
zP/M/8z/zv/O/8//z//P/8//0P/Q/9L/0v/S/9L/0v/S/9L/0v/S/9L/0v/S/9T/1P/U
/9T/1f/V/9X/1f/X/9f/1//X/9f/1v/W/9b/1v/W/9b/1v/W/9b/1//X/9b/1f/V/9X/
1f/V/9X/1v/X/9f/1//X/9b/1f/V/9b/2P/Y/9j/2P/W/9b/1v/W/9n/2v/a/9v/2v/a
/9r/2v/b/9r/2v/b/93/3f/d/93/3f/b/9z/2v/c/9z/3P/c/97/3v/e/97/3v/e/97/
3v/f/+D/4f/i/+D/4P/g/+D/4v/i/+P/4//l/+X/5v/o/+f/6P/o/+j/6f/q/+v/7P/q
/+r/6//t//D/8P/w//D/8v/y//L/8v/x//P/9P/2//r/9//1//X/9P/y//L/8f/x//D/
7//r/+n/6f/o/+j/5//n/+b/5f/m/+f/6P/o/+f/5v/l/+T/5f/l/+b/5//q/+v/7P/u
/+//8P/x//L/8//z//X/9f/0//T/9f/9/w0AJQA/AFkAdQCVALwA5gALAR8BGwH5ALsA
aAAWANz/v/+w/6j/qv+x/7v/yP/Q/9r/4//o/+3/8P/1//j/+//+/////////wAAAAD/
/////////wIAAwADAAMAAwADAAMAAwAGAAYABgAGAAkACQAJAAkACgAKAAsACwANAA0A
DQANAA0ADQAOAA4ADwAQABAAEAASABIAEwATABEAEwATABMAFAAXABgAGQAXABgAGgAa
ABsAGwAcABwAIAAhACIAIwAiACMAJAAlACgAKAApACsAKgAsAC0AMAA0ADQANQA3ADwA
PAA/AEEAQQBDAEQARgBKAEoATABNAEwATwBPAFAAUwBUAFUAVQBVAFYAVgBWAFQAVABU
AFQAVABTAFIAUQBNAEwASgBIAEgARABCAD8APwA8ADkANgA0ADEALwAuACoAJwAlACEA
IAAfAB0AGwAdABwAGQAZABoAGQAYABgAFgAVABMAEgATABMAEwATABEAEQARABEAEwAS
ABIAEgAQAA8ADwAPABAAEAARABEAEQAQABAAEAAQABAADwAPAA8ADwAPAA8AEQARABEA
EQAQABAAEAAQABIAEgASABIAEAAQABEAEQARABIAEgASABQAFAAUABQAFAAUABUAFQAX
ABcAGAAYABYAFgAWABYAFgAWABYAFgAWABYAFgAWABQAFAAUABQAFwAXABcAFwAXABcA
FwAXABcAFgAWABYAFgAWABYAFgAUABQAFQAVABYAFQAVABUAEwATABMAFAAXABcAFwAX
ABgAFwAXABgAFgAWABYAFgAYABgAGAAYABgAGAAXABcAGAAYABoAGgAaABoAGAAYABgA
GAAWABYAFgAWABYAFgAWABYAFgAWABYAFgAYABgAGQAZABkAGQAaABwAHQAeAB4AHgAg
ACAAIAAgAB4AHgAfACEAJQAmACcAKAAnACYAJQAkACcAKQAqACwAMAAtACsAKwAnACQA
IwAhACIAIgAiAB8AHQAdABwAHAAZABkAGAAXABcAFwAXABYAFAAUABQAFAAVABUAFgAX
ABcAFwAXABgAGAAYABgAGAAZABkAFwAVABYAFAAVABcAIwA3AE8AZQB/AKEAxADsABcB
OwFHATkBCwHCAGgAFgDj/87/wv++/8X/z//Y/+L/6v/z//r//f8EAAkADgARABIAEwAR
ABEAEgASABUAFQAVABUAFgAXABcAFwAXABcAFwAXABoAGgAaABoAGgAZABgAFwAYABgA
GQAZABsAGwAbABsAHQAdAB4AHgAfACAAIAAgAB8AHgAeAB0AHwAhACEAIQAhACMAIwAj
ACEAIgAkACQAJgAnACkAKgArACsAKwArACwALQAuAC8AMgAyADMANQA1ADYANgA4ADoA
OgA7AD0AQABAAEMARQBFAEcASABKAE4ATgBQAFEAUABTAFMAVABWAFgAWgBbAFoAWgBZ
AFgAWgBaAFoAWgBaAFkAWABXAFUAVABSAFAAUABMAEoARwBDAEAAPQA6ADgANQAzADIA
MAAtACsAJwAkACMAIQAfACAAIAAeAB8AHAAbABoAGgAXABcAFgAWABcAFwAXABcAFgAV
ABQAEwAVABQAFAAUABQAEwATABMAEgASABMAEwATABIAEgASABAAEAAPAA8ADwAPAA8A
DwAPAA8ADwAPABIAEgASABIAFAAUABQAFAATABIAEgARABMAFAAUABQAEgASABIAEgAU
ABQAFQAVABMAEwAUABQAFAAUABQAFAAWABYAFgAWABQAFAAUABQAEgASABIAEgATABMA
EwATABEAEQARABEAEgASABMAFAASABIAEgASABAAEAARABEAEAAPAA8ADwANAA0ADQAO
AA8ADwAPAA8ADAALAAsADAAKAAoACgAKAAoACgAKAAoACgAKAAkACQAKAAoACgAMAAoA
CAAIAAgACAAIAAgACAAIAAYABgAGAAYABgAGAAYABgAIAAgACAAIAAYABgAHAAcABwAH
AAgACgAJAAoACgAKAAoACgAKAAoADAAMAA0ADwARABAADwAOABAAEAAQABAAEQATABQA
FgAVABEADgANAAwACgAKAAkACAAGAAQA/////////v/+//3//f/8//v/+f/5//n/+P/2
//b/9v/2//b/9f/1//X/9//3//f/+P/2//b/9v/2//P/8//z//P/8v/y//P/+/8NACMA
OQBTAHMAlwDAAOoAEQEfARUB7wCrAFQAAADM/7P/pv+g/6T/qf+z/77/xv/M/9P/3P/j
/+b/6f/q/+v/6v/r/+3/7f/u/+7/7//v/+//7//u/+//7//v//H/8f/x//H/8f/w/+//
7v/w//H/8v/z//L/8v/z//P/8f/x//H/8f/x//H/8v/y//L/8v/x//D/8v/y//P/8//x
//P/8//z//H/8//z//P/9f/2//j/+P/3//f/+P/4//j/+f/6//v//P/9//7///8AAAAA
AQADAAYACAAJAAwADAAMAA0ADwASABIAFQAXABcAGQAaABwAHAAcAB4AHwAiACUAJQAm
ACYAJgAmACUAJQAmACYAJgAkACQAJAAkACIAIQAgAB8AHQAcABoAGAAVABAADQAJAAcA
BAABAP7//P/5//f/9v/z/+//7P/n/+f/5//m/+X/5P/i/97/3f/c/9v/2v/a/9n/2f/Y
/9j/1f/V/9X/1f/V/9X/1f/V/9P/0v/S/9L/1P/T/9P/0//S/9L/0//T/9H/0P/Q/9D/
0P/Q/8//z//N/83/zf/N/83/zf/N/83/zP/M/8z/zP/K/8r/yv/K/8r/yv/L/8v/yf/K
/8r/yv/M/8z/zP/M/8r/yv/L/8v/y//L/8z/zP/M/8z/zP/M/8z/zP/M/8z/zv/O/87/
zv/M/8z/zP/M/8v/y//L/8v/zP/N/87/z//N/8z/zP/M/8z/zP/M/8z/zP/M/83/zf/M
/8v/y//L/83/zf/N/87/zv/N/8z/y//L/8v/zP/O/8z/zP/M/8z/yv/K/8r/yv/L/8z/
zP/N/83/zP/L/8r/y//O/87/zf/K/8r/yv/K/8r/yv/K/8r/yv/M/8z/zP/M/8v/yv/J
/8j/yv/K/8r/yv/I/8j/yf/J/8v/y//M/87/z//Q/9D/0P/Q/9D/0P/Q/9L/0v/T/9X/
1v/W/9b/1v/Y/9j/2P/Y/9v/3f/e/+D/4f/d/9r/2f/Y/9b/1v/V/9P/0v/R/83/y//L
/8r/yv/L/8v/yv/J/8f/x//H/8b/yP/I/8j/yP/I/8f/x//H/8X/xf/F/8b/xv/G/8b/
xv/F/8X/xf/F/8T/xP/J/9P/4//5/xEAKQBHAGsAlAC+AN0A5wDXAKcAXwAMAMT/mv+H
/37/ev9+/4X/jf+W/57/pv+t/7T/uf++/7//wv/D/8L/wf/C/8P/xf/G/8X/xf/F/8X/
xP/F/8X/xf/I/8n/yv/L/8z/zP/M/8z/z//P/8//z//Q/9D/0f/R/9H/0f/R/9H/0//T
/9T/1P/V/9b/1v/W/9j/2P/Z/9n/2f/b/9v/2//b/93/3f/d/9//4P/i/+L/4//j/+T/
5P/o/+n/6v/r/+z/7f/u/+//8v/y//P/9f/4//r/+//+/wAAAAABAAMABgAGAAkACwAP
ABEAEgAUABYAFgAYABkAHAAfAB8AIAAfACAAIQAhACEAIgAiACIAIwAkACUAJgAmACUA
JAAjACEAIAAeABwAGAAUABIADwAPAAwACQAGAAYAAwABAAAA/v/7//n/9f/2//X/8//x
//P/8v/v/+//8P/v/+7/7v/v/+//7v/u/+v/6//r/+v/7P/t/+7/7//v/+7/7v/u/+z/
6//r/+v/7P/s/+3/7f/r/+r/6v/q/+z/7P/r/+v/7f/t/+3/7f/t/+3/7f/t/+7/7v/u
/+7/7P/s/+z/7P/u/+7/7//v/+3/7v/u/+7/8P/w//D/8P/y//L/8//z//H/8f/y//L/
9P/0//T/9P/0//T/9P/0//b/9v/2//b/+P/4//j/+P/3//f/9//3//n/+f/5//n/9//2
//b/9v/4//j/+P/4//r/+v/7//v/+v/5//n/+f/7//v/+//8//r/+f/4//f/+P/3//f/
+P/4//j/+P/4//f/9v/1//T/9//4//j/+f/4//j/+P/4//j/+P/4//j/+P/4//j/+P/4
//j/+P/4//j/+P/4//j/+P/4//j/+P/5//n/+f/5//r//P/9//7//v/+//7//v/+//7/
AAAAAAEAAwAEAAQABAAEAAYABgAGAAYABwAJAAoADAAMAAkABwAHAAUABAAFAAUABQAE
AAMA/////////v/+//v/+//6//n/+f/5//n/+P/4//j/+P/4//b/9f/1//X/9v/3//j/
+v/4//j/+P/4//f/+f/5//n/+P/4//f/+f8DABcALwBHAGEAgQCoANAA+QAbASUBFwHn
AJ4ASAD8/83/tv+o/6T/qf+z/7z/xv/Q/9v/4v/l/+r/8f/0//X/+P/7//v/+//8//z/
/f/9//3//f/+/////////wMAAwADAAMAAgACAAIAAgAFAAUABQAFAAQABAAFAAUABQAF
AAUABQAHAAcACAAIAAgACAAHAAYABwAIAAoACwAJAAsACwALAA0ADwAPAA8AEQASABQA
FAATABMAFAAUABgAGQAaABsAHAAdAB4AHwAeAB4AHwAhACQAJgAnACoAKgAqACsALQAx
ADIANgA5ADoAOwA7ADwAQABAAEIAQwBFAEkASgBMAEsATABNAE0ATwBQAFAAUABOAE4A
TgBOAE4ATQBMAEsASwBKAEgARgBEAEAAPgA7ADsAOAA1ADIAMAAtACsAKgAmACMAIQAd
AB4AHQAbABkAGAAWABIAEQASABEAEAAQAA8ADwAOAA4ACwALAAsACwANAA0ADQANAAwA
CgAJAAgACQAJAAoACwAJAAgACAAHAAkACAAIAAgACAAIAAcABwAFAAUABQAFAAcABwAH
AAcABgAGAAYABgAGAAYABgAGAAcACAAKAAsACQAKAAoACgAMAAwADAAMAAoACgALAAsA
CwALAAwADAAOAA4ADgAOAAwADAAMAAwADQAOAA8AEAAPAA4ADQAMAA0ADQANAA0ADwAP
AA8ADwANAAwADAAMAAwADAAMAAwADAAMAA0ADQAMAAsACwALAAsACwALAAwADAALAAoA
CQAJAAkACgAMAAoACgAKAAoACAAIAAgACAAJAAoACgALAAkACAAHAAYACwAMAAoACgAK
AAoACAAIAAgACAAIAAgACAAIAAgACAAIAAgACAAIAAgACAAIAAgACQAJAAcABwAIAAoA
DQAOAA4ADgAOAA4ADgAOAAwADAANAA8AFAAUABQAFAASABIAEgASABUAFwAYABoAGgAX
ABUAFQASABAAEAAPAA8ADgANAAkABQAFAAQABAADAAMAAgABAAEAAQABAAAAAAAAAAAA
AAACAAEAAQABAP///////wAAAgACAAIAAgABAP////////7//v/9/wMAFQArAEEAVwBz
AJMAvADmAA8BKQErARMB2QCGACoA5v/D/7L/rP+u/7f/v//K/9L/2P/h/+b/6//w//P/
+P/5//r/+//7//v//P/8//3//f/9//3//P/9//3//f///////////wAAAAAAAAAAAQAB
AAEAAQACAAIAAwADAAEAAQABAAEAAwADAAQABAAFAAYABgAGAAUABAAEAAMABQAHAAcA
BwAHAAkACQAJAAkACgAMAAwADQANAA4ADgAOAA8AEAARABQAFQAWABcAGAAYABkAGwAa
ABwAHQAgACIAIgAjACUAKAAoACsALQAvADEAMgA0ADYANgA4ADkAOgA9AD0APgA/AEAA
QQBBAEEAQgBCAEIAQgBCAEIAQgBCAEEAQAA/AD0APAA6ADgANgAyADAALQApACYAIwAg
AB4AGwAZABgAFgATABEADQAKAAkABwAFAAUABAABAAEAAAD///7//v///////v/+//v/
+//7//v/+f/5//n/+f/7//r/+v/6//j/9//3//f/9v/2//f/9//1//T/9P/0//T/9P/z
//P/8//z//P/8//x//H/8f/x//L/8v/y//L/8v/y//L/8v/w//D/8f/x//P/9P/0//T/
8//y//H/8P/w//D/8f/x/+//7//w//D/8P/w//D/8P/w//D/8P/w/+7/7v/u/+7/8P/w
//D/8P/x//H/8f/x/+//7//v/+//7//u/+7/7v/s/+z/7P/s/+z/7P/t/+3/7P/r/+v/
6//p/+n/6f/q/+v/6//r/+v/6f/n/+b/5v/m/+b/5v/m/+T/5P/k/+T/4//k/+T/5f/m
/+b/5v/m/+P/4v/i/+P/4//j/+P/4//h/+H/4v/i/+L/4v/i/+L/4v/i/+D/4P/g/+D/
3v/e/97/3v/f/+D/4f/i/+H/4P/f/97/3v/e/97/3v/e/97/3//f/9//3//g/+L/4f/i
/+L/4v/g/+D/4P/g/+L/4v/j/+X/6P/o/+j/6P/m/+b/5v/m/+f/6f/q/+z/7f/p/+b/
5f/k/+L/4v/h/9//3v/d/9n/1//X/9b/1v/X/9f/1v/V/9P/0//T/9L/0P/Q/9D/0P/Q
/8//z//P/83/zf/N/87/zv/O/87/zv/N/83/zf/L/8z/yv/N/9P/4f/1/wkAHwA7AF0A
ggCsANMA6wDrAM0AkwBEAPD/sv+R/4L/ev98/4P/i/+S/5r/ov+p/7D/tf+6/7//wP/B
/8L/w//D/8P/xP/E/8f/x//H/8f/x//H/8b/xf/J/8n/yf/J/8j/yP/I/8j/yf/J/8n/
yf/K/8r/y//L/8r/yf/I/8f/yf/J/8r/yv/J/8r/yv/K/8r/yv/L/8v/yf/L/8v/y//J
/8v/y//L/8v/zP/O/87/z//P/9D/0P/S/9P/1P/V/9j/2f/a/9v/2v/a/9v/3f/f/+L/
5P/o/+r/6v/r/+3/8P/w//P/9f/3//n/+v/8//z//P/+////AQAFAAYACAAJAAoACwAL
AAsADAAMAAwADQAOAA8AEAAOAA0ADAALAAsACgAIAAYABgACAAAA/f/7//j/9f/y//L/
7//t/+z/6v/n/+X/4f/g/9//3f/b/93/3P/Z/9n/2P/X/9b/1v/X/9f/1v/W/9P/0//T
/9P/1P/V/9b/1//V/9T/1P/U/9b/1f/V/9X/1f/W/9j/2f/Z/9j/2P/Y/9r/2v/Z/9n/
2f/Z/9n/2f/Z/9n/2f/Z/9v/3P/d/97/3f/c/9v/2v/b/9z/3v/f/+H/4v/i/+L/4f/g
/9//3v/f/+D/4v/j/+P/4//k/+T/5v/m/+b/5v/m/+b/5v/m/+T/5P/k/+T/5f/m/+f/
6P/n/+f/5//n/+n/6f/p/+n/6f/o/+j/6P/o/+j/6P/o/+r/6v/r/+v/6P/n/+f/5//p
/+n/6f/q/+n/6f/p/+n/6f/p/+r/7P/s/+z/7P/s/+r/6v/q/+r/6//s/+z/7f/s/+z/
7P/s/+v/6v/q/+v/6//r/+v/6//r/+v/7P/s/+7/7v/u/+7/8P/u/+7/7P/s/+z/7P/t
/+7/7//w/+7/7v/u/+7/7v/u/+7/7v/w//D/8P/w//D/8P/x//H/8//z//T/9v/1//b/
9v/2//j/+P/4//j/+P/4//n/+//8//z//P/8//7//v/+//7///8BAAIABAAGAAMAAQAB
AAAA/v/+//3/+//6//n/9f/0//X/9f/2//P/8//y//H/8f/x//H/8P/x//L/8//0//P/
8f/w/+//8P/x//L/9P/y//L/8v/y/+//7//z//P/8v/w//P//f8RACcAPwBZAHkAnQDI
APAAEwEfAREB5QCfAEgA+P/G/6//pP+g/6T/rf+3/77/xv/Q/9n/3v/j/+j/7f/u/+//
8v/x//L/8//1//b/9//3//f/9//2//f/9//3//v/+//7//v//P/8//z//P/7//v/+//7
//7//v////////////////8BAAEAAgACAAEAAgACAAIAAwAEAAYABwAFAAcABwAHAAcA
CQAJAAkACwAMAA4ADgAOAA0ADQAMAA8AEQATABUAFgAXABgAGQAaABoAGwAdACAAIgAj
ACYAJgAmACcAKQAuAC4AMQAzADMANQA2ADgAOgA6ADwAPQBAAEMAQwBEAEUARgBHAEcA
SABKAEsATABLAEoASQBIAEgARwBGAEUARQBEAEIAQAA8ADgANgAzADIAMAAuACwAKAAl
ACMAIgAeABsAGQAVABUAFQAUABMAEQAQAA0ADQAMAAsACgAKAAcABwAGAAYABwAHAAcA
BwAHAAcABwAHAAcABgAGAAYABgAFAAUABQAEAAQABQAFAAUABAAEAAQABgAGAAUABQAD
AAMAAwADAAUABQAFAAUABAAEAAQABAAGAAYABgAGAAgACAAJAAkACAAIAAcABgAIAAgA
CAAIAAgACAAJAAkACQAJAAoACgAKAAoACgAKAAgACAAIAAgACQAKAAsADAAKAAoACgAK
AAsACwALAAsADQANAA0ADQAMAAoACQAIAAoACgAKAAoACAAIAAkACQAIAAcABwAHAAkA
CQAJAAoACgAJAAgABwAHAAcACAAKAAgACAAIAAgABgAGAAYABgAJAAoACgALAAkACAAH
AAYABgAGAAcACQAHAAcABwAHAAcABwAIAAgACAAIAAgACAAGAAYABwAHAAgABwAHAAYA
BQAFAAUABgAGAAYABgAGAAUABQAGAAcABwAHAAcABgAHAAgACQAJAAkACgAMABAACQAJ
AAsACgANAA4ADwAQABAAEAAQABAAEgASABIAEgAUABQAFAAUABMAEgARABAADwAOAA0A
DAAKAAgABgAEAAIAAgACAAIAAQAAAP///v/8//z//P/8//r/+v/6//r/+P/4//j/+P/5
//r/+//8//v/+v/5//j/9v/2//b/9v/+/wQACgAQACkAQABXAG4AlAC4ANwAAAHuAN4A
zgC+AA==
         </WaveFormData>
      </LeadData>
      <LeadData>
         <LeadByteCountTotal>10000</LeadByteCountTotal>
         <LeadTimeOffset>0</LeadTimeOffset>
         <LeadSampleCountTotal>5000</LeadSampleCountTotal>
         <LeadAmplitudeUnitsPerBit>4.88</LeadAmplitudeUnitsPerBit>
         <LeadAmplitudeUnits>��V</LeadAmplitudeUnits>
         <LeadHighLimit>2147483647</LeadHighLimit>
         <LeadLowLimit>268435456</LeadLowLimit>
         <LeadID>V6</LeadID>
         <LeadOffsetFirstSample>0</LeadOffsetFirstSample>
         <FirstSampleBaseline>0</FirstSampleBaseline>
         <LeadSampleSize>2</LeadSampleSize>
         <LeadOff>FALSE</LeadOff>
         <BaselineSway>FALSE</BaselineSway>
         <ExcessiveACNoise>FALSE</ExcessiveACNoise>
         <MuscleNoise>FALSE</MuscleNoise>
         <LeadDataCRC32>1946807842</LeadDataCRC32>
         <WaveFormData>
6v/q/+r/6v/q/+r/6v/q/+z/7P/s/+z/7//w//H/8v/0//T/9P/0//X/9v/3//j/+v/6
//r/+v/9//7///8AAAIABAAGAAgACQAKAAsADAAPABAAEQASABQAFAAUABQAFgAWABYA
FgAUABQAFAAUABIAEgASABIADwAOAA0ADAAKAAgABgAEAAEAAAD///7//P/6//j/9v/y
//D/7v/s/+n/6P/n/+b/4//i/+H/4P/e/97/3v/e/9z/3P/c/9z/3P/c/9z/3P/a/9r/
2v/a/9j/2P/Y/9j/2v/a/9r/2v/a/9r/2v/a/9j/2P/Y/9j/1v/W/9b/1v/Y/9j/2P/Y
/9b/1v/W/9b/2P/Y/9j/2P/X/9b/1f/U/9b/1v/W/9b/2P/Y/9j/2P/Y/9j/2P/Y/9r/
2v/a/9r/2P/Y/9j/2P/Y/9j/2P/Y/9b/1v/W/9b/1v/W/9b/1v/W/9b/1v/W/9b/1v/W
/9b/1v/W/9b/1v/U/9T/1P/U/9L/0v/S/9L/0v/S/9L/0v/S/9L/0v/S/9T/1P/U/9T/
0//S/9H/0P/Q/9D/0P/Q/9L/0v/S/9L/0P/Q/9D/0P/Q/9D/0P/Q/87/zv/O/87/zv/O
/87/zv/Q/9D/0P/Q/87/zv/O/87/zv/O/87/zv/N/83/zf/O/8z/zP/M/8v/zf/N/83/
zf/L/8v/y//L/83/zf/N/83/zP/M/83/zf/P/8//z//P/9D/0P/Q/9D/0v/S/9P/1f/W
/9b/1v/W/9b/1v/W/9f/1//Z/9v/3f/d/9z/2v/Z/9b/1P/U/9P/0//T/9P/z//N/8z/
y//J/8r/yv/J/8n/yf/J/8n/x//G/8b/x//H/8f/x//G/8b/xf/E/8T/w//F/8X/xf/F
/8X/xf/E/8P/wP+9/73/wv/M/9v/8P8DABkANgBZAIAApgC/AMMAsQCEAEYAAwDV/7n/
pv+c/5v/m/+f/6X/q/+v/7X/t/+3/7r/v//B/8H/xf/F/8P/w//D/8P/xP/E/8T/w//D
/8P/w//E/8T/xf/F/8X/x//I/8j/yP/I/8f/xv/F/8j/yP/I/8j/yP/I/8j/yP/K/8v/
y//M/8z/zf/N/83/zP/M/8v/yv/K/8r/y//L/8z/zv/Q/9H/1f/V/9X/1v/W/9f/1//Y
/9n/2f/a/9v/3v/f/9//3//h/+L/4v/j/+L/5P/l/+f/6f/p/+v/7P/v//L/9P/0//n/
+f/7//z//f///wAAAQABAAIAAgACAAUABgAHAAcABwAHAAcABwAJAAoADAANAA8AEQAS
ABMAFAASAA8ADQANAAwACgAKAAYAAwAAAP///P/6//j/9//1//L/8P/u/+7/7v/t/+v/
6//r/+r/6f/n/+f/5v/l/+X/5f/l/+T/5v/m/+b/5v/m/+X/5P/k/+b/5v/m/+b/5P/k
/+T/5f/l/+T/5P/k/+T/5P/k/+T/4v/i/+L/4v/m/+j/6v/s/+r/6v/r/+v/7f/t/+z/
6//s/+3/7v/x//X/9//6//z//f/+////AAACAAIABAAEAAYAAwADAAMAAwAEAAUABgAG
AAUABAAEAAcABwAHAAcABwAGAAQAAgACAAIAAwAGAAUABgAHAAcABAADAAMAAwAEAAQA
BQAGAAcABwAGAAUABQAGAAYABwAGAAYABQAFAAQAAwACAAIAAgADAAQABAAGAAYABgAG
AAYABgAGAAYABwAHAAYABgAEAAUABQAFAAcABwAHAAcABQAFAAUABQAFAAYABgAGAAYA
BgAGAAUABQAFAAYACAAIAAgABwAHAAcABwAHAAUABQAFAAUABwAHAAcABwAGAAYABwAH
AAoACwAMAA0AEAAQABAAEAAOAA4ADwARABYAFgAWABYAFAAUABQAFQAXABkAGwAdAB0A
HAAaABkAFgAUABQAEwAUABMAEgANAAwADAAMAAsACgAKAAkACQAHAAcABwAFAAYABgAH
AAcABwAHAAYABgAEAAQABQAFAAcABwAHAAcABwAHAAgABwAEAAEA//8CAA4AIQAyAEUA
XwB8AJ0AxADoAAMBCQH3AMoAjgBNABsA/f/s/+T/4//l/+n/7//z//f//f8BAAMABgAJ
AAkACwANAA0ADAALAAoACQAMAAwADAALAAsACwALAAwADAANAA0ADQANAA4ADgAOAA8A
DwAPAA8AEgASABIAEgAQABAAEAAQABIAEwATABQAFgAXABcAFwAVABYAFgAWABgAGAAZ
ABkAGQAaABsAGwAbABsAGwAcAB4AHwAfACAAHwAfACAAIQAiACMAIwAjACUAJgAmACcA
KAAqACsALQAvAC8AMQAyADMANgA4ADgAPQA9AD8AQAA/AEEAQgBDAEQARgBHAEgASQBK
AEsASwBJAEkASQBJAEwATABNAE0ATQBNAEwASwBKAEgARQBDAEIAQAA9ADwAOQA1ADEA
LwAuACwAKgApACgAJgAlACQAIwAiACAAHQAbABsAGgAZABcAFwAWABUAFAAVABYAFgAU
ABQAFAAUABQAEwASABIAFAAUABQAFAASABIAEgATABMAEgASABIAFAAUABQAFAATABIA
EQAQABEAEgATABQAEgASABMAEwATABMAEgARABEAEQARABMAEQARABIAEgATABQAFQAW
ABUAFAAVABQAEgANAAsACQAIAAgACAAIAAgABwAGAAYACQAJAAkACQAJAAgABgAEAAUA
BAAEAAYABgAGAAYABQAGAAUABQAFAAcABgAGAAYABQAFAAQAAwABAAIAAgADAAYABgAF
AAUABgAFAAQABAAEAAUABgAGAAYABgAGAAYABgAGAAYABgAHAAcABgAGAAQABQAFAAUA
BQAFAAUABQAFAAUABQAFAAUABAAEAAQABgAGAAUABQADAAQABAADAAMABAAEAAQABAAE
AAMAAwADAAQABAAEAAQAAwADAAMAAwADAAMAAwADAAMABQAFAAUABQAEAAQABQAFAAYA
BQAEAAMAAwACAAEAAAAAAAAAAQADAAYABgAGAAYABgAGAAYABwAHAAkACwANAA8ADgAM
AAsACAAGAAYABQAGAAUABAD///z//P/8//v/+v/6//n/+f/2//X/9P/x/+7/7v/v/+//
7f/t/+z/7P/s/+z/7f/t/+3/7f/t/+3/7f/r/+r/6//s/+n/6f/o//D///8QACEANQBO
AG0AlAC8ANsA6QDhAMIAigBLABMA7//a/8z/yf/L/8//0f/V/9n/3//j/+f/6v/r/+v/
7f/t/+v/7f/t/+3/7f/w//D/8P/v/+3/7f/t/+7/7v/v/+//7//v//D/8P/w//H/8f/x
//H/8P/w//D/8P/w//D/8P/w/+7/7//v//D/8v/z//P/8//z//T/9P/0//b/9v/3//f/
9f/2//f/9//5//n/+f/6//r/+//7//z/+//7//z//f/+/////////wEAAgACAAMABgAI
AAkACwALAAsADQAOAA8AEgAUABQAFwAXABkAGgAbAB0AHgAfACIAJAAlACYAJQAmACcA
JwApACkAKQApACoAKgArACsAKQApACgAJwAoACYAIwAhACAAHgAbABoAGAAVABIAEQAQ
AA4ADAALAAkABgAEAAIAAQAAAP7/+//5//n/+P/3//X/9f/0//P/8v/z//T/9P/y//L/
8v/y//L/8f/w//D/8v/y//L/8v/w//D/8P/x//H/8P/w//D/7v/u/+7/7v/u/+7/7v/u
/+7/7v/u/+7/7v/u/+//7//v/+//7v/t/+3/7f/t/+//7//v//D/8P/u/+7/7v/u/+z/
7P/u/+7/7//t/+7/7//u/+7/7v/u//D/7//u/+7/7f/t/+3/7f/u/+7/7f/s/+z/7P/t
//D/8P/w//D/7//s/+v/6//r/+3/7P/s/+z/6//r/+r/6f/r/+z/7P/t/+3/7P/q/+n/
6v/p/+j/6P/o/+n/6v/q/+n/6P/n/+b/5v/m/+b/5v/n/+f/5v/m/+b/5//n/+f/5//n
/+f/5//l/+X/5f/l/+f/5v/m/+b/5v/m/+P/4v/i/+L/4v/i/+P/4//j/+T/4v/i/+L/
4f/j/+P/4//j/+H/4f/h/+H/4//j/+P/4//i/+L/4//j/+X/5f/l/+X/5v/m/+b/5v/k
/+T/5f/n/+z/7P/s/+z/7P/s/+z/7f/s/+3/7v/v//D/8P/v/+//7P/q/+r/6f/o/+f/
5v/h/+D/4P/g/9//3f/c/9r/2f/Z/9n/2f/X/9b/1v/X/9f/2f/Z/9j/2P/b/9z/3v/f
/+H/4f/h/+H/4f/h/+L/4f/g/93/2//g/+z//f8SACcAPQBaAHsAoADEAN0A3wDLAJwA
XAAfAPP/1//G/77/u/+7/8H/yf/P/9P/1//Z/9v/3P/d/9//4f/j/+P/4//j/+P/4//i
/+L/4v/h/+P/4//j/+T/4v/j/+P/4//l/+b/5v/m/+f/5//n/+f/5//m/+X/5P/l/+b/
5//o/+b/5//n/+j/6P/p/+n/6f/r/+z/7P/s/+r/6v/r/+v/7f/u/+//7//w/+//7v/u
/+7/7//v//D/8//z//T/9f/2//f/9//3//f/+P/4//n/+v/8//3///8BAAEAAwAEAAcA
CgAMAAwADQANAA8AEAARABMAFAAVABQAFgAXABgAGwAcAB0AHQAbABsAGwAbABwAHAAd
AB0AHQAdABwAGwAYABYAEwARABAADgALAAoACAAFAAIAAQD+//z/+v/5//f/9P/y//D/
7f/s/+r/5//n/+f/5v/l/+X/5f/k/+P/4f/h/+H/4P/g/+D/4P/g/+D/3//e/97/3v/e
/97/3v/c/9z/3P/d/93/3P/c/9z/3P/c/9z/3P/a/9r/2v/a/9z/3P/c/9z/2v/a/9v/
2//b/9v/2v/Z/9v/2//b/93/3P/b/9v/2v/c/9z/3P/c/9r/2v/c/9z/3P/Z/9n/2f/b
/9z/3f/e/97/3f/c/9z/3f/d/93/3f/e/97/3f/c/9v/2v/a/9z/3f/e/9//3//e/93/
3f/d/93/3P/c/9z/3f/d/9z/2//b/9z/3P/d/97/3v/d/93/2v/Z/9j/2P/a/9v/3P/c
/9z/3P/c/9z/3P/c/9z/3P/g/+H/4f/i/+D/4f/h/+H/4f/i/+T/5P/k/+T/4f/h/+H/
4v/g/+D/4P/f/9//3//f/9//3//f/9//3//h/+H/4f/h/+L/4v/j/+P/5f/l/+X/5f/o
/+j/6P/o/+b/5v/n/+n/7f/u/+//8P/w//D/8P/x/+//8f/z//X/9v/2//X/9f/z//D/
7//t/+//7//v/+v/6P/o/+j/5//n/+j/6P/p/+v/7f/v/+//7v/u/+//7//v/+//7v/u
/+7/7v/v/+//8f/x//H/8f/x//H/7v/t/+7/7f/r/+z/8v8BABQAJQA9AFwAeQCeAMYA
6QD5APUA1gCeAFsAHwD3/+D/0v/N/8//0//Z/9//5f/r/+3/7//y//X/9//5//n/+f/3
//f/9//3//r/+v/6//n/+//7//v//P/6//v/+//7//3//v/+//7//f/9//3//f/+//7/
/v/+//7//v/+//7///8BAAIABAAGAAcABwAHAAYABgAFAAQABAAEAAUABQAHAAgACQAJ
AAkACQAJAAoACwANAA4AEAAPAA8AEAARABIAEwATABMAFwAYABgAGQAYABoAGwAdACEA
IQAjACQAIwAmACgAKAArACsALQAuADEAMwA0ADUANgA4ADkAOgA8AD4AQABBAD8APwA/
AD8AQABAAEEAQQA/AD8APgA9AD0APAA6ADkAOAA2ADMAMgAuACsAKAAnACQAIgAgAB8A
HwAcABoAGAATABIAEAANAA8ADwAOAA0ACwALAAoACQAJAAkACQAIAAoACgAKAAoACgAJ
AAgACAAIAAgACAAIAAgACAAIAAkACQAIAAgACAAIAAgACAAIAAYABgAGAAYABgAGAAYA
BgAGAAYABwAHAAgACQAJAAkACQAJAAkACwAKAAkACQAIAAoACgAKAAoACAAIAAoACgAL
AAkACgALAAwADAAMAAwADgANAAwADAAPAA8ADwAPAA4ADgANAAwADQAMAAwADgAOAA4A
DgANAA4ADQANAA0ADwAOAA4ADgAPAA8ADgANAA0ADgAOAA8AEAAQAA8ADwAOAA0ADAAM
AAwADQAOAA4ADAAMAAwADAAMAAwADAAMAAwADQANAA4ADQANAAwACwANAA8ADwAPAA4A
DAAMAAwADAALAAsACwAMAAoACgAKAAkACgALAAwADQALAAsACwALAA0ADQANAA0ADAAM
AA0ADQAPAA8ADwAPABAAEAAQABAAEgASABMAFQAWABYAFgAWABgAGAAYABkAGQAbAB0A
HwAdABwAGgAZABoAGAAYABcAFAATABIADQAOAA4ADgANAAwADAALAAsACwALAAsACQAI
AAgACQAJAAcABwAGAAYACAAIAAkACQAJAAkACQAJAAkABwAIAAcABAADAAMACAAWACcA
OABNAGkAiACrANIA9gAJAQcB7QC8AHoAPwAXAP//7v/m/+f/5//t//P/+f/7////AwAH
AAoACQAJAAkACQAJAAkACQAJAAkABwAGAAUAAwABAAEAAQACAAIAAwADAAMAAQACAAIA
AgAFAAUABQAFAAYABgAGAAYABAAEAAQABAAEAAUABQAGAAYABwAHAAcACQAKAAoACgAK
AAoACwALAAsADAANAA0ADwAPAA8AEAAQABEAEQASABMAEwAUABUAFgAXABcAFwAZABoA
GgAbABwAHgAfACEAIwAjACUAJgAnACoALAAsAC8ALwAxADIAMwA1ADYANwA4ADoAOwA8
ADsAPAA9AD0APgA/AEAAQQBAAEAAQQBBAD8APwA+AD0APAA6ADcANQAxAC4AKgAoACQA
IQAeAB0AGgAYABYAFQATABAADgAMAAsACgAIAAUAAwADAAIAAQABAAEAAAD///7///8A
AAAA/v/+//7//v8AAP///v/+//z//P/8//z//v/+//7///////7//v/+//7//v/+//7/
/P/8//z//P/8//z//P/8//z//P/9//3//f/9//z/+//5//n/+f/7//3//f/+//7//P/8
//z//P/8//z//v/+//7/+//7//v//P/8//z//P/+//3//P/8//3//f/9//3/AAAAAP//
/v/9//z//P/+//z//P/8//v/+//7//z//f/9//z//P/8//3//f/8//v/+//8//z//f/8
//z/+//7//v/+//7//z/+//7//v/+v/8//z//P/8//r/+v/6//r/+//7//r/+v/6//v/
+//7//n/+f/5//n/+f/7//v/+//6//r/+v/6//r/+//7//v//P/8//z//P/7//n/+f/5
//n/+//7//v/+//7//v/+//7//7//v//////AQABAAEAAQAAAAAAAAAAAAEAAgAEAAcA
CQAIAAcABgAIAAgACAAJAAkACwANAA8ADQAMAAoACQAIAAYABgAFAAQAAwACAP3//P/8
//z/+//8//z/+//7//n/+f/5//f/9//4//r/+//5//n/+P/4//j/+P/5//n/+f/5//n/
+f/5//n/9v/1//T/8f/z//z/CAAXACoAPQBXAHgAmwDAAOIA7wDpAMcAkABQAB0A+//n
/9r/1P/T/9X/2//f/+X/6f/t/+//8//2//f/9//3//X/9f/1//X/9f/1//b/9v/2//X/
9f/1//X/9v/4//n/+f/5//f/+P/4//j/+f/5//n/+f/6//r/+v/6//j/+P/4//j/+v/7
//v//P/8//3//f/9//3//v/+//7//v/+///////9//7//////wEAAQABAAIAAgADAAMA
BAAFAAUABgAHAAgACQAJAAkACQAKAAoACwAOABAAEQATABMAEwAVABYAFwAaABwAHAAf
AB8AIQAiACMAJQAmACcAKQAsAC4AMAAuAC4ALgAtAC0ALQAtAC0ALgAuAC8ALwAvAC8A
LgAtACwAKgAnACUAIgAgAB0AHAAaABcAFAATABAADgAMAAsABwAEAAIAAAD///7//P/5
//n/+f/4//f/9//3//b/9f/1//X/9f/0//L/8v/y//L/8//z//P/9P/z//L/8f/w//D/
8P/w//H/8f/w//D/8P/u/+7/7v/u/+7/7v/u/+7/7P/s/+z/7P/s/+z/7f/t/+//7//u
/+3/7f/t/+3/7//u/+3/7f/s/+z/7P/s/+z/7P/s/+7/7v/w/+3/7f/t/+z/7P/s/+z/
7v/t/+z/7P/t/+3/7f/t/+7/7v/t/+z/7f/s/+z/7v/s/+z/7P/r/+z/6//r/+v/6f/o
/+j/6P/p/+n/6P/n/+n/6v/q/+v/6//q/+j/5//n/+f/5//o/+b/5//o/+j/5v/m/+b/
5v/m/+b/5v/m/+X/5f/k/+T/5v/n/+f/5//n/+b/5v/m/+b/5v/l/+X/5f/m/+T/5P/k
/+P/4//j/+P/4//j/+P/4//j/+P/4//j/+P/5v/m/+f/5//n/+f/5//n/+j/6P/o/+j/
6P/o/+n/6//u/+7/7v/u/+7/7v/u/+//7//x//P/9f/z//L/8P/v//D/7v/u/+3/6v/p
/+j/4//i/+L/4v/h/+D/4P/f/9//3f/d/93/2//c/9z/3f/d/9z/2//Z/9j/2v/a/9v/
2//Z/9n/2f/Z/9n/2f/a/9n/2P/V/9P/1P/c/+n/+v8NACUAQABfAIIAqgDJANkA0wCy
AHoAOwABANv/xP+0/63/r/+z/7n/vf/D/8n/zf/N/9D/1f/V/9X/1//X/9f/1//X/9f/
1v/W/9b/1f/X/9f/1//Y/9j/2f/Z/9n/1//Y/9j/2P/a/9v/3P/d/9z/3P/c/9z/3P/c
/9z/3P/c/93/3f/e/9z/3f/d/93/3f/e/97/3v/e/97/3//f/9//4P/h/+H/5f/l/+X/
5v/k/+X/5f/m/+f/5//o/+n/6v/r/+v/6//r/+z/7P/t//D/8v/z//X/9//3//n/+v/7
//7/AAAAAAMAAwAFAAYABwAJAAoACwANABAAEgAUABQAFAAUABMAEwATABMAEwASABIA
EwATABUAFQAUABMAFAASAA8ADQAKAAgABQAEAAQAAQD+//3/+v/4//b/9f/x/+7/7P/q
/+j/6P/n/+X/5P/j/+H/3//f/9//3v/d/93/3f/d/9z/3P/c/9z/3P/e/93/3P/c/97/
3v/e/97/4P/g/+D/4f/f/97/3v/e/97/3v/e/97/4P/g/+D/4P/g/+D/4P/g/+D/4P/h
/+H/4f/h/+D/3//f/9//3//h/+H/4f/i/+L/4v/i/+L/4v/i/+L/5P/k/+b/4//j/+P/
4//k/+X/5v/n/+f/5//o/+f/5//n/+f/6v/q/+n/6P/n/+b/5v/o/+j/6P/o/+f/5//n
/+j/6f/n/+b/5v/m/+f/5//m/+X/5//o/+j/6f/o/+j/5//n/+f/5//n/+j/5v/n/+j/
6P/o/+j/6P/o/+j/6P/o/+j/6f/p/+j/6P/o/+n/6f/p/+f/5//n/+f/6//s/+r/6v/q
/+r/5//n/+f/6P/q/+r/6v/p/+n/6f/p/+n/6//r/+v/6//r/+v/6//r/+v/6v/q/+n/
7P/t/+7/7//y//L/8v/y//D/8P/x//P/+P/4//j/+P/4//j/+P/5//n/+//9///////+
//z/+//6//j/+P/3//j/9//2//H/7v/u/+7/7f/u/+7/7f/t/+v/6//r/+n/6v/q/+v/
6//r/+v/6v/q/+r/6v/r/+v/6//r/+v/6//r/+v/6v/p/+b/5f/j/+b/9P8FABYAKQBD
AF4AfQCkAMoA5wDxAOEAuAB6ADcAAwDl/9T/yv/H/8n/z//V/9n/3f/j/+f/5//q/+3/
7//v/+3/7//t/+3/7f/t//D/8P/w/+//7//v/+//8P/y//P/8//z//P/9P/0//T/8//z
//P/8//2//b/9v/2//b/9v/2//b/9v/3//f/+P/4//n/+f/5//n/+v/6//r/+v/6//v/
+//7//z//f/9/////////wAAAAABAAEAAgABAAEAAgADAAUABwAIAAkACwAMAAwADQAM
AA4ADwARABUAFQAXABgAFwAaABwAHAAhACEAIwAkACUAJwAoACkAKgAsAC0ALgAxADIA
MwAzADEAMQAxADEANAA0ADUANQA1ADUANAAzADIAMAAtACsAKgAoACUAJAAiAB8AHAAb
ABgAFgAUABMAEQAOAAwACgAJAAgABgADAAMAAwACAAEA//////7//f/9//3//f/8//r/
+v/6//r//P/7//r/+v/8//z//P/8//r/+v/6//v/+//6//r/+v/6//r/+v/6//z//P/8
//z//P/8//z//P/7//r/+v/5//v/+//6//n/+//7//v//f/7//v//P/8//7//v/+//7/
/P/8//7//v////3//v///wAAAAAAAAAAAAD///7//v////////////7//v/9//z//v/+
////AgABAAIAAwADAAAA///////////+//7//v/9//3//P/7//v//P/8//3//P/8//v/
+//7//v/+//8//z//f/+//7//f/8//v/+v/6//r/+v/6//r/+//7//z/+v/7//v/+//9
//3//f/9//z/+//6//n/+//6//r/+v/6//r/+f/5//n/+v/6//n/+//8//r/+v/6//r/
+//7//v//P/8//z//P/7//v/+//7//v/+//7//v/+//7//v/+//7//z//P/9//3/AQAB
AAEAAQAAAAAAAAAAAAAAAAABAAMABgAGAAYABgAIAAgACAAJAAkACwANAA8ADQAMAAoA
CQAIAAYABgAFAAQAAwACAP3//P/8//z/+//8//z/+//7//v/+//7//n/9v/2//f/9//3
//f/9v/2//b/9v/3//f/+f/5//n/+f/5//n/9v/3//T/8//z//b/AAAPACAAMwBJAGYA
hwCuANQA7QD1AOEAtgB8AD8AEQDz/+D/2P/V/9X/2//f/+P/5//t/+//8f/0//f/9//3
//n/9//3//f/9//3//r/+v/6//n/9//3//f/+P/6//v/+//7//v//P/8//z//f/9//3/
/f8AAAAAAAAAAP7//v/+//7//v//////AAAAAAEAAQABAAMABAAEAAQAAgACAAMAAwAD
AAQABQAFAAUABQAFAAYACAAJAAkACgAJAAkACgALAA4ADwAPAA8ADwAQABAAEQASABQA
FQAXABkAGQAbABwAHQAgACIAIgAlACUAJwAoACcAKQAqACsALgAwADEAMgAxADIAMwAz
ADUANQA1ADUAOAA4ADkAOQA2ADUAMwAxADEAMAAuAC0ALAAqACcAJgAiAB8AHAAbABgA
FgAUABMADwAMAAoACAAGAAYABQADAAMAAwACAAEA//////7//f/9//3//f/8//r/+v/6
//r//P/7//r/+v/5//j/9//2//j/+P/4//n/9//2//b/9v/2//b/9v/2//b/9v/2//b/
9P/0//T/9P/y//L/8//z//X/9f/0//P/8v/x//D/8f/z//P/9P/0//T/9P/0//T/8v/y
//T/9P/2//P/8//z//T/9P/0//T/9v/1//T/9P/z//P/8//z//L/8v/x//D/8f/w//D/
8v/y//L/8v/x//L/8f/x//H/7//u/+7/7v/v/+//7v/t/+3/7v/u/+//7//u/+z/6//r
/+v/6//s/+r/6//s/+z/7P/s/+z/7P/s/+z/7P/s/+v/6//q/+r/6v/r/+v/6//p/+n/
6f/p/+f/5//n/+f/5//m/+b/5v/m/+b/5f/l/+f/6P/o/+f/6f/n/+b/5P/k/+T/5P/k
/+X/5v/o/+f/5v/l/+P/5f/l/+X/5f/j/+P/4//j/+X/5f/l/+X/5v/m/+f/5//n/+f/
5//n/+r/6v/q/+r/6P/o/+n/6//u/+7/7v/u//D/8P/w//H/8P/x//L/8//z//L/8P/v
/+7/7P/s/+v/6v/p/+j/4//k/+T/5P/j/+H/4P/e/93/3f/d/93/2//c/9z/3f/d/9v/
2//a/9r/2v/a/9v/2//Z/9n/2f/Z/9n/2f/a/9n/1v/T/9P/2v/o//v/DAAhAD0AXAB/
AKYAyADZANMAtQB+AD4AAwDb/8X/uP+y/7H/s/+5/73/wf/H/8//0f/R/9T/1f/V/9X/
1f/V/9f/1//X/9f/2P/Y/9j/1//X/9f/1//Y/9j/2f/Z/9n/2f/a/9r/2v/Z/9n/2f/Z
/9r/2v/a/9r/2v/a/9r/2v/a/9v/2//c/9r/2//b/9v/3f/e/97/3v/e/97/3//f/9//
4P/h/+H/4f/h/+H/4v/g/+H/4f/i/+X/5f/m/+f/6P/p/+n/6f/r/+z/7P/t//D/8v/z
//X/9v/1//b/9v/5//z//v/+//////8BAAIAAwAFAAYABwAKAAwADQAOAA0ADgAPAA8A
EQARABEAEQAQABAAEQARAA8ADwAOAA0ADgAMAAkABwAEAAIA///+//7/+//4//f/8v/w
/+7/7f/r/+j/5v/k/+P/4v/g/93/3f/d/9z/2//Z/9n/2P/X/9X/1f/V/9T/1P/U/9T/
1P/W/9X/1P/U/9L/0v/S/9L/0v/S/9L/0//R/9D/0P/Q/9D/0P/Q/9D/0P/Q/9D/0P/O
/87/zv/O/9D/0P/R/9H/0f/R/9D/z//Q/9H/0v/V/9T/0//T/9L/0P/Q/9D/0P/S/9L/
1P/U/9T/0f/R/9H/0f/S/9P/1P/W/9X/1P/U/9X/1f/V/9X/2P/Y/9f/1v/T/9L/0v/U
/9P/1P/V/9X/1f/V/9b/1//V/9T/1P/U/9X/1f/U/9P/0//U/9T/1f/U/9T/0//T/9P/
0//T/9T/0v/T/9T/1P/U/9T/1P/U/9T/1P/U/9T/1f/V/9T/1P/U/9X/1f/V/9P/0//T
/9P/1f/V/9X/1f/V/9T/1P/U/9T/1P/T/9P/1f/W/9b/1f/T/9P/1P/U/9T/1P/U/9T/
1P/V/9X/1f/V/9X/1f/V/9T/1P/U/9X/1f/V/9b/1//Z/9r/2v/b/9n/2f/a/9v/1//Z
/9z/3P/d/97/3//g/+D/4P/g/+D/4f/i/+P/5P/l/+b/5//o/+f/5v/l/+T/4v/i/+L/
4v/f/97/3f/c/9z/3P/c/9z/2v/a/9r/2v/Y/9j/2P/Y/9j/2P/Y/9j/2P/Y/9j/2P/a
/9r/2v/a/9n/2P/X/9b/1P/U/9T/1P/Z/9z/3//i//X/CAAbAC4ATwBwAJEAsgCpAKIA
mwCUAA==
         </WaveFormData>
      </LeadData>
   </Waveform>
</RestingECG>
