# Supplementary material for: Detection of Left Atrial Enlargement Using a Convolutional Neural Network-Enabled Electrocardiogram
Source: Front Cardiovasc Med. 2020 Dec 17;7:609976. doi: 10.3389/fcvm.2020.609976 (PMC7773668; doi:10.3389/fcvm.2020.609976)
Supplement: Supplementary file 3 [file Data_Sheet_3.ZIP › normal2/1802017227_5078_00000038.XML]

<?xml version="1.0" encoding="Windows-1252"?>
<!DOCTYPE RestingECG SYSTEM "restecg.dtd">
<RestingECG>
   <PatientDemographics>
      <PatientID>1802017227</PatientID>
      <PatientAge>75</PatientAge>
      <AgeUnits>Years</AgeUnits>
      <Gender>Male</Gender>
      <PatientLastName>huangouwen</PatientLastName>
   </PatientDemographics>
   <TestDemographics>
      <DataType>Resting</DataType>
      <Site>1</Site>
      <AcquisitionDevice>MAC55</AcquisitionDevice>
      <Status>Unconfirmed</Status>
      <Priority>Normal</Priority>
      <AcquisitionTime>08:53:25</AcquisitionTime>
      <AcquisitionDate>03-11-2017</AcquisitionDate>
      <CartNumber>1</CartNumber>
      <AcquisitionSoftwareVersion>009C</AcquisitionSoftwareVersion>
      <XMLSourceVersion>MAC5000 v1.0</XMLSourceVersion>
   </TestDemographics>
   <RestingECGMeasurements>
      <VentricularRate>85</VentricularRate>
      <AtrialRate>85</AtrialRate>
      <PRInterval>158</PRInterval>
      <QRSDuration>76</QRSDuration>
      <QTInterval>376</QTInterval>
      <QTCorrected>447</QTCorrected>
      <PAxis>62</PAxis>
      <RAxis>18</RAxis>
      <TAxis>40</TAxis>
      <QRSCount>14</QRSCount>
      <QOnset>214</QOnset>
      <QOffset>252</QOffset>
      <POnset>135</POnset>
      <POffset>184</POffset>
      <TOffset>402</TOffset>
      <ECGSampleBase>500</ECGSampleBase>
      <ECGSampleExponent>0</ECGSampleExponent>
   </RestingECGMeasurements>
   <Diagnosis>
      <Modality>Resting</Modality>
         <StatementCount>2</StatementCount>
         <LabelText>12SL ��ϳ���</LabelText>
      <DiagnosisStatement>
         <StmtFlag>ENDSLINE</StmtFlag>
         <StmtText>�������</StmtText>
      </DiagnosisStatement>
      <DiagnosisStatement>
         <StmtFlag>ENDSLINE</StmtFlag>
         <StmtText>���� ECG</StmtText>
      </DiagnosisStatement>
   </Diagnosis>
   <Waveform>
      <WaveformType>Rhythm</WaveformType>
      <WaveformStartTime>0</WaveformStartTime>
      <NumberofLeads>8</NumberofLeads>
      <SampleType>CONTINUOUS_SAMPLES</SampleType>
      <SampleBase>500</SampleBase>
      <SampleExponent>0</SampleExponent>
      <HighPassFilter>16</HighPassFilter>
      <LowPassFilter>150</LowPassFilter>
      <ACFilter>NONE</ACFilter>
      <LeadData>
         <LeadByteCountTotal>10000</LeadByteCountTotal>
         <LeadTimeOffset>0</LeadTimeOffset>
         <LeadSampleCountTotal>5000</LeadSampleCountTotal>
         <LeadAmplitudeUnitsPerBit>4.88</LeadAmplitudeUnitsPerBit>
         <LeadAmplitudeUnits>��V</LeadAmplitudeUnits>
         <LeadHighLimit>2147483647</LeadHighLimit>
         <LeadLowLimit>268435456</LeadLowLimit>
         <LeadID>I</LeadID>
         <LeadOffsetFirstSample>0</LeadOffsetFirstSample>
         <FirstSampleBaseline>0</FirstSampleBaseline>
         <LeadSampleSize>2</LeadSampleSize>
         <LeadOff>FALSE</LeadOff>
         <BaselineSway>FALSE</BaselineSway>
         <ExcessiveACNoise>FALSE</ExcessiveACNoise>
         <MuscleNoise>FALSE</MuscleNoise>
         <LeadDataCRC32>3338405541</LeadDataCRC32>
         <WaveFormData>
9v/2//b/9v/1//T/8//y//H/8P/v/+7/7f/s/+v/6v/v//L/9f/4//X/9P/z//L/9P/0
//T/9P/y//D/7v/s//D/8v/0//b/9P/y//D/7v/v//D/8f/y//P/9P/1//b/9P/0//T/
9P/z//L/8f/w/+//7v/t/+z/7v/x//L/8//1//f/9//2//L/8P/t/+v/6v/q/+v/7v/y
//X/+P/5//n/+//+/wAABAAHAAcABAACAP7//v/8//7//v8AAAIAAwAEAAQAAAD5//P/
8f/v//D/8P/x//L/7v/u/+//7//v//D/8P/v//P/9v/5//z/9//0/+7/6//s/+7/8P/x
//P/9P/0//T/9f/5//3////9/+//4//p//v////5//z/DQAcACcAMQA9AEwAYwB1AHoA
eABoAEsALQAWAAUA+v/y/+7/7//x//L/9P/4//b/9P/y/+r/5//r/+3/8P/y//T/9//z
//L/8f/u/+7/7v/t/+3/7v/u/+7/7v/v/+//7//v/+//7//v/+//7v/t/+7/7f/v//D/
8v/z//H/8f/w/+//7v/t/+z/6//u//H/9f/2//X/9f/0//P/9f/2//b/+P/1//T/8//y
//H/8v/y//H/9//6//v//P/6//r/9v/4//j/+P/7//j/+f/6//3/AQD+/wEAAQD//wEA
AwAFAAYABwAIAAcACwAJAAoACAAIAAoACgAKAAoACQAHAAkACwANAA4AEAAQAAwACwAL
AAoACQAHAAUABAAGAAcACAAGAAcABAAEAAUAAgAAAP///v/7//j/9//2//X/9f/0//T/
9v/3//j/+v/4//j/+P/3//f/+P/6//r/+P/3//f/9//5//j/+P/3//f/+v/7//v/9f/1
//b/9v/2//f/+//8//n/+P/0//L/9P/5//j/+v/4//b/9P/y//H/8f/v//H/9P/1//b/
9//4//j/+P/3//H/8//z//P/9//4//n/+v/3//X/9P/0//X/9//4//r/+f/3//b/9f/2
//f/9//2//n/+//7//n/9f/0//T/9P/1//T/9//6//n/+v/6//n/7//x//L/8v/2//b/
9v/2//b/9//5//n/+f/7//3//f/8//r/+P/1//P/8v/0//f//P/8//v/+v/3//f/+f/8
//7/AwAHAAgABgAEAAAAAAD+////AAADAAYACAAKAAsACAABAP3//f/9//v/+v/6//r/
9v/2//f/9//5//r/+v/5//f/9v/1//T/9f/2//T/9f/3//j/+f/5//n/+v/6//r/+f/3
//f/9f/x/+//8f/z//X/9//5/wIADQAUAB0ALQA5AEYAWQBtAHwAfABqAE0AMwAcAAMA
9v/0//L/8f/1//b/9P/4//r/9v/w/+r/6//r/+v/8P/y//T/9//y//D/7v/q/+z/7v/v
//H/8P/w//D/8P/x//H/8f/x//T/9f/2//f/8//v/+3/6f/q/+r/6//r/+3/7f/s/+v/
7P/t/+7/7//x//X/+v/8//r/9//z/+//8P/y//P/9v/0//T/9P/0//P/9P/0//P/+P/8
//7/AAD+//z/9v/2//n/+v/+//z//P/8//7/AQD8///////9/wAAAwAGAAgABgAEAAAA
AQAEAAgACQAMAAoACgAKAAoABwAFAAcACQALAAwADgAOAAsACwAMAAwADgANAAwADAAN
AA0ADQAKAAcABAAEAAUABQAEAAQABAAAAPz/+v/4//r/+//7//z//v/9//z//P/7//r/
+f/3//r//P///wAA+//5//j/9//3//b/9v/1//b/+v/8//3/9v/1//X/9P/1//X/+P/4
//b/9v/z//L/8//3//X/9v/2//b/9v/2//X/9f/z//X/+f/5//n/+f/2//T/8v/v/+z/
7//w//H/9f/2//f/+P/1//P/8v/y//X/9//4//r/+f/3//b/9f/3//f/9v/0//b/9//2
//P/8f/w//D/8P/x//D/8//2//b/9v/1//P/9f/1//L/8v/0//D/7v/u/+z/7P/s/+z/
8P/1//j/+//4//f/9P/w//T/9v/3//n/9P/0//X/+P/5//n/+f/3//v//f8AAAIAAwAF
AAQAAAD+//r/+v/4//z//v8CAAYABwAIAAgABAD///v/+//7//j/9v/1//T/8v/y//P/
8//0//b/9//3//P/8v/x//D/9P/2//X/9//2//b/9v/1//X/9v/2//b/+f/z/+//7f/t
/+//7//x//f///8BAAIACQAUAB0AJwA1AEoAYQBzAHwAcABYAD8AKwAWAAMA+P/4//7/
AQD///j/8v/w/+7/7P/s//D/7f/r//H/8v/y//L/8//x//L/8//y//T/9P/z//P/9v/2
//b/9v/2//X/9P/z//H/7//t/+v/7f/t/+//7//u/+7/7//v//D/8f/x//H/8//z//P/
8//w/+//7//s//H/8//0//X/9v/4//n//P/5//j/9//2//j/+v/7//v//f/+//3//P/9
//7/+//+/wIAAgAFAAIAAQAAAAEAAwADAAcACAAHAAYABQAEAAIAAwAEAAMABwAJAAwA
DAAOAA0ADAALAAoACwALAA8AEwAPAAwACgAGAAYABwAJAAoADAALAAoACgALAAsACwAI
AAgABgAHAAkACAAGAAUABAABAP7//f/8//7//////wAA/P/5//b/9P/4//r//P/9//r/
+v/7//r/+v/5//n/+f/2//T/8//x/+//8v/z//P/8v/z//X/9v/3//f/+v/6//n/+P/0
//L/8v/1//L/8v/w//D/8P/w//X/9//3//v/+v/5//j/9//6//z//v////f/9//1//P/
8v/y//L/8v/1//X/9v/4//b/9//3//j/+v/5//n/+f/3//f/9v/0//X/9//3//X/+P/6
//3/AAD9//r/+//8//v/+v/4//X/9v/3//X/9v/4//r/+P/6//z//v8AAP3//f/7//n/
+f/7//v/+v/8//z/+//7//f/9v/2//j/+f/5//n/9//3//n//P/+/wIABwAJAAgACgAI
AAoACgAJAAgACQAKAAoACgAJAAQA/v/5//j/9//6//r/+//8//r/+v/7//v/+P/4//f/
9f/2//j/+v/8//z//P/5//n/9v/2//b/9f/4//r/+//8//H/8f/v//P/+f/7//f/8//x
//X//f8IAA8AFgAjADUASQBaAGkAdwB8AHwAcgBXADkAHgAPAAQA/v8CAAUAAwAAAAAA
BgACAPb/8P/y//P/7//v//H/8v/z//X/9P/2//j/+P/1//T/8v/x//T/9P/0//T/8//z
//P/8//x//H/8f/x//L/8//2//f/9f/0//T/8//2//f/9//3//b/9f/0//P/8f/z//b/
9v/4//n/+f/5//f/+P/4//r/9v/2//b/9v/2//j/+f/5//r//P/8//z///8CAAEABgAF
AAQABgACAAIAAgAEAAcABQAJAAoACQALAA0ADwAQABAAEAAOABEAEAASABEAEgAUABYA
GAAaABcAFQAXABkAFwAUABIADgAQABEAEwAUABEADwANAAwADgAPABAADgAOAAwADQAP
AA0ACgAIAAYABgAEAAQABAAFAAUABAAEAAUABQAFAAYABQAEAAMAAQD+//z/+//4//n/
+f/6//v//f/+/wAAAQABAAQABQAFAP7//f/9//z/+P/3//n/+P/8/wAAAQAEAAMABQAB
AAAA///+//3//P///////f///wAA///+//3/AQACAAMAAwD//wEAAQABAAIAAgACAAIA
AgABAAEAAgD//////v/+//////8AAAEAAAD///3/+v///wMABQAFAAIAAAD///7/+//4
//n/+v/8//7///////z/+//3//b/+P/4/wAAAQACAAMABAADAAMAAQD//wAAAwAEAAQA
AwACAAAA/////wAAAgAGAAUAAwABAP3//v///wEAAgAGAAsADQAMAA4ADAAOAA4ACwAK
AAsADAAOAA4ADQAIAAIA/f/8//v//v/+////AAD7//r/+v/5//z//v///////f/8//v/
+v/5//j/9P/z//X/+P/7//3/+v/6//n/+P/z//f/9//5////AQD7//X/9/8BAAUACAAP
AB4ALQBBAFUAZgB5AIcAjACAAGoAUQA3ACAADQACAP7//v/9//3//v/+//z//P/8//z/
9v/x//P/9f/1//b/9//5//T/9P/0//L/9f/4//r//f/8//r/+P/2//f/9//3//f/9//3
//f/9//1//X/9//3//j/+P/5//n/+//7//r/+f/3//f/9//3//j/+////wAAAAD///3/
+//8//7///8CAAIAAgACAAIAAAACAAMAAwAJAAwADQAOAAoACAACAAIABwAIAAwACgAN
AA4AEQAVABAAEQAPAAsADwATABcAGgAYABYAEgATABUAGAAYABoAGgAaABoAGgAaABkA
HAAfAB8AHgAeABwAGQAZABoAGgAZABcAFQAUABIAEQAQAAwADgAMAA0ADwASABIAEwAU
ABAADAAKAAgACQAJAAgACAAIAAcABgAGAAUABAADAAEAAwAGAAoADAAIAAUAAwABAAMA
AgACAAEAAwAGAAcABwACAAEAAQAAAAMABQAKAAwACwAKAAYABAAGAAkABgAGAAUABAAD
AAIAAwADAAEAAwAHAAcABwAHAAYABgAGAAUAAQADAAMAAwAHAAgACQAKAAcABQAEAAQA
BQAHAAgACgAHAAUABAADAAQABQAFAAQABgAHAAYAAwADAAIAAgACAAQABAAIAAwACAAG
AAMA//8AAAEA//8AAAoABAAEAAQABAACAAIAAgACAAcACwANAA8ADAANAAwACgAKAAoA
CQAJAAgACAAJAAwACwALAAsACQAJAAsADgAQABAAEwATABAAEwASABUAFgAYABgAGgAc
ABsAGgAYABIADgALAAwADQAKAAYAAwAAAAEABAAIAAsACgAKAAkABwAEAAQABAAEAAcA
CgAKAA0ACgAKAAoACQAFAAQAAgAAAAEAAwADAP///f8BAAUABwAJAAcABQAQAB8AJgAv
AEEAVQBoAHsAjwCWAI4AdgBZADsAIgARAAQAAgAMAA8ACQAAAPz//P/+/wAAAAAAAAEA
///9//3//v///wEAAAACAAQABAABAAAA/v/9//7//v/+//7/AQADAAUABwAEAAMAAgAB
AAEAAQADAAMABAAEAAUABQACAAEA///9/////////////v///wEAAAAFAAcACAAJAAkA
CgAKAAwABwAGAAUABAAGAAoADQAPABAAEAAOAAwADwAQAA0AEAAUABQAFwAUABAADgAO
AA8ADQARABIAEQASABMAFAAUABgAGgAaAB8AIAAkACUAKAAkACIAIAAeAB4AHQAgACMA
IAAeAB0AGgAcAB0AHwAgAB4AHQAcABwAHAAbABoAFgAXABYAGAAbABoAGAAXABYAEwAQ
AA8ADgAPABEAEgAUABQAEwASABIAFAAUABQAEwAPAA4ADgAMAAsACwAMAA0ADQAMAAwA
CwAKAAwADAALAAkACwAOABAADAALAA0ADAAOAA4ACwAKAAkACwAHAAYABwAIAAkACgAO
AA8ADgARAA8ADQALAAkACgAKAAoACQAFAAcABwAHAAYABgAGAAYACQALAA4AEgAPAA8A
DgAOAA8ADwAQABEADgALAAcAAgAHAAsADQANAAwADAANAA4ACgAGAAYABgAHAAgACAAH
AAkACQAGAAYABgAQABQAEgASAA8ADgANAAwACQAJAAcABQAKAA8AEgAUABEAEAAOAA0A
CAAIAAkADAAOAA8AEAAPAA8AEQAUABYAGgAdAB0AGgAXABQAFQAUABQAFAAWABgAGQAa
ABoAFgAOAAkACAAHAAgACAAJAAoABgAGAAcABwAIAAoACwALAA0ADgAPABAADgAMAAcA
BQADAAQABQAFAAcACAAIAAgADwAVABMADwATABMACwAHAAcABwANABoAIwAuADsARwBT
AGAAcQB9AIAAdABkAFcARQAuABkACAACAAQABQAFAAgACgAIAAAABAAGAAQAAwD///3/
AQAEAAcACwAIAAgACAAGAAQABAADAAMABQAGAAcACAAIAAcABgAFAAYABwAIAAkACQAJ
AAsACwAJAAgACAAHAAgACQAJAAkACQAJAAkACQAJAAsADgAOAA4ADQALAAkACwAMAAwA
DgANAA4ADwAQAA0ADgAOAA0AEgAUABQAFAAUABQAEAASABUAFgAaABgAGAAYABoAHQAX
ABcAFAAPABQAGQAeACIAHwAeABsAHQAdACAAIAAiACIAIgAiACIAHgAbABwAHQAeAB4A
HwAeABsAGwAcABwAHAAbABoAGgAcAB0AHgAcABsAGAAYABkAFwAWABYAFgAUABAADgAM
AA4ADwAPABAAEwATABMAFAARABAADwANAAsADAAOAA4ADAALAAsACwAOAA4ADwAPABEA
FAAVABUAEAAPAA8ADgAKAAkACwAKAAgACAAFAAQABAAHAAQABAAHAAoADQAQAA4ADQAK
AAsADwAPAA8ADwAQABAAEAAPAAoACwAKAAkACwAMAA0ADgANAAsACgAKAAsADQAOABAA
DwANAAwACwANAA0ADAAKAA4AEQASABEACwAIAAYABAAHAAYACQAMAA8AEAAQAA8ADwAP
AAwADAASABIAEAAKAAoACQAIAAcABgAIAAsADAANAA8AEQARABAAEQASABIAEwAOAA4A
DwASABAADwAOAAsADgARABUAGAAYABkAFwASABYAFgAaABwAHgAeACAAIgAdABoAFgAO
AAsACQALAA0ADAAKAAkACAAKAAwADwARAA4ADgANAAsACQAIAAcABgALAA4ADgARAA8A
DgANAAsACQAKAAoACgAPAA8ACwAJAAUABwANAA8AEQAVABkAHgAhACoAOwBNAFkAagB9
AI0AlACMAHAASwAxACIAFwASABQAGAAbABcADgAGAAoACgAGAAIABAAJAA0ACwAKAAoA
CgALAAsADAANAAwACAAGAAMAAQACAAIAAgACAAMAAwADAAMABQAFAAUABQAFAAUABwAH
AAgACAAJAAkABwAHAAYABQAHAAcABwAHAAcACQAMAAwADgAPAA8ADwANAAwACgAKAAcA
BgAFAAQABgAKAA0ADwAQABAADgAMAA8AEAANABAAEwAUABgAFgATABIAEwAVABQAGQAb
ABsAGwAbABsAGgAcABwAGgAdACAAJAAlACgAKAAoACgAKAAoACcAKgAtACoAJgAjAB4A
HwAfACAAIAAiACEAIAAgACEAIQAhAB4AHgAcAB0AHwAcABoAGQAYABkAGAAZABoAFwAX
ABYAFgAUABEADgAMAA8AEAARABEAEQASABQAFAASABEAEQARABIAEgATABMAEQAUABUA
FQASABMAFQAWABIAEQATABIAFAAUABEAEAAOABEADgAOAA8AEAARABIAEwATABEAEwAR
AA8ADQALAA8AEAARABEAEQAVABcAGQAXABYAFQAUABQAEwATABQAFgAXABcAGAAbABsA
HAAdABkAFwAUABAAEAARABAADQAOABAAEwAWABMAEAARABIAEwAUABQAEwAUABUAEwAU
ABAAEgASABIAFgAZABoAGwAcABgAFQAQAAsADgARABIAEgATABQAFAAVABQAFAAVABgA
GQAZABkAFwAZABsAHgAgAB8AIQAgABwAHgAeACIAJAAjACIAIwAkACUAJgAmACIAGwAV
ABMAEQAUABQAFQAWABYAGAAbAB0AGQAYABYAEwAUABQAFAAUABMAEgAOAA0AEAASABQA
FQATABQAFAAUAA8AEQAXABcAEwARABMAFQAVABUAGwAkACsAMABBAFcAawB8AIkAmQCe
AJQAggBtAFUAQgAzACgAHgAcAB0AHQAUABQAGgAaABgAGAAWABMAFQAZABgAGAAYABkA
EwASABEADgARABIAEgATABUAFgAXABgAGAAXABYAFQAVABUAFQAVABMAEwAVABUAEgAS
ABMAEwAVABUAFAATABUAFQAVABUAFwAZABwAHAAaABkAFwAVABcAGAAYABoAGwAcAB0A
HgAbABwAHAAbACEAJAAlACYAJgAmACIAJAAjACIAJAAgAB4AHgAgACMAIQAlACYAJQAp
AC0AMQA0ADAALgAqACsALAAwADEANAA0ADQANAA0AC8AKwArACsALwAwADIAMgAyADMA
NQA2ADQAMwAyADIAMAAtACoAJAAkACIAIwAlACcAJgAmACYAJQAiACEAIAAeAB0AGwAa
AB0AHQAdAB4AGwAaABkAFwAXABgAGgAaABgAFwAXABcAFQAUABQAEwATABYAFwAXABMA
EwAUABQAFgAXABsAHAAZABgAFAASABIAFQASABIAEwAUABUAFgAVABMADwAPABQAFQAW
ABcAGAAYABgAFwAVABcAFwAXABgAGAAYABgAFwAVABQAFAAWABcAFwAYABcAFQAUABMA
EwATABIAEAATABUAFQATABEAEAAQABAAEAAOABAAEgAVABYAFgAVABUAFQASABIAEgAS
ABIAEAAMABEAEAARABIAEwAUABIAEwASABEADwAPAA0ACgALAAwADAANAAwADgARABYA
GAAZABoAGQAZABsAHgAgACAAIQAfABoAHAAaABwAHAAbABoAGwAcABwAHAAbABYAEgAP
ABAAEQAOAAwACwAKAAkACgAMAA0ACgAKAAkABwAIAAgACAAIAAgACAAFAAUAAwAEAAUA
BQAFAAYABgAGAAkABwD5/+//9f/9/wMAAwAFAAcACwAQABMAGAAlADsAUQBiAHkAjwCW
AIwAdABNACsAGAANAAYABgAIAP//9//4//r//P/+//7//v/+//v/9f/1//T/9P/0//X/
9f/2//f/9v/2//b/9f/1//P/8P/t/+r/7v/v//D/8f/u/+3/7P/r/+3/7//z//X/8v/y
//P/8//y//H/7//t/+7/7//w//H/7v/v//H/8P/v/+//7v/t/+z/7P/r/+z/7//y//X/
+P/1//b/9v/1//X/9v/1//T/9v/2//L/9P/4//j/+//4//j/+P/6//3/+P/7//v/+f/7
//3///8AAAEAAgABAAUAAwAEAAIAAgADAAQABQAGAAMAAQADAAUAAwACAAIAAAAAAAEA
AwAEAAEA///9//z/+v/5//j/9P/3//b/+P/7//r/+P/3//b/9f/y//H/8P/t/+3/7P/s
/+z/6//q/+r/7P/s/+z/6//o/+j/6f/o/+n/6//u//H/8P/u/+3/6//o/+r/6v/p/+P/
4//k/+T/4P/f/+H/4P/k/+j/6f/s/+j/6f/k/+L/4//k/+X/5v/l/+X/4//l/+T/4//i
/+H/4//k/+X/5f/g/+H/4P/f/+P/5P/l/+b/5//n/+j/6v/m/+X/4//i/+L/4f/h/+H/
4v/j/+P/4v/k/+X/5P/h/9//3v/e/97/3f/a/9v/3P/e/+D/4f/h/+P/4//g/+D/4P/e
/97/5P/m/+P/4v/h/+D/4f/j/+P/4//j/+X/5f/k/+L/4v/h/+H/3v/e/9//4v/h/+H/
4f/f/+D/4f/j/+T/6P/t/+//7v/q/+b/5v/k/+f/6P/r/+7/7//w//D/7P/l/+H/4f/h
/+D/3v/d/9z/2f/Y/9j/1//Z/9z/3v/f/9z/3P/c/9z/2v/a/9f/1//Z/9z/3//h/9//
3v/c/9r/1//b/93/3//j/+H/1//R/9X/2f/d/+j/8f/0//3/CQARAB4AMwBLAFgAXABS
ADkAHQACAOv/2v/U/9b/2//h/+L/3v/a/9T/zv/O/9D/1f/Z/9v/3P/c/9z/3f/W/9T/
0v/O/9L/1P/V/9f/1v/U/9L/0P/T/9P/0//T/9b/1//Y/9n/1//V/9X/0//T/9T/1v/X
/9X/1f/U/9P/0v/R/9D/z//R/9X/2v/c/9z/2//Z/9f/2f/a/9r/3P/Y/9j/2P/Y/9j/
2v/b/9v/4P/i/+L/4v/h/+D/2//c/93/3P/e/9r/3f/g/+X/6//l/+f/5v/j/+f/6f/r
/+z/6v/q/+j/6//r/+7/7v/w//H/8v/z//T/8f/v//H/8//z//L/8v/w/+z/6//r/+r/
7v/v//D/8v/x//H/8f/u/+z/6P/n/+f/6P/o/+n/6v/r/+j/5//m/+X/5f/k/+T/4f/f
/93/3P/d/97/3//f/+H/4v/k/+T/3//d/9z/2//f/+D/4v/j/+D/4P/e/9v/1//X/9j/
2P/b/93/4v/k/+D/3v/Z/9b/2v/f/97/4P/g/+D/4P/g/+D/3//c/93/4f/h/+H/4f/g
/97/3P/Z/9n/3f/f/+H/4v/i/+L/4v/k/+P/4//k/+P/4//i/+L/4P/d/9v/2f/d/9//
4P/g/+H/4//j/+H/3P/a/9n/2P/b/9z/4f/m/+T/5P/j/+H/5P/l/+P/5P/k/+T/5P/i
/+D/3v/f/+D/4f/i/+L/4//i/+H/4v/l/+b/5v/o/+j/5//n/+D/3v/d/97/4f/h/+H/
3//l/+n/7v/y//L/8//x/+z/7v/s/+7/7v/u/+7/8P/y//D/8P/v/+r/6P/l/+b/5//n
/+b/5v/m/+T/5P/l/+X/5P/k/+P/4f/g/+D/4P/g/+D/4P/d/93/2//c/93/3f/f/+L/
5P/m/+H/4f/j/+H/3f/d/9//4f/l/+f/6f/s//f/AAAJABUAJwBAAFUAYQBgAE4AMgAV
AAEA8P/j/97/3v/e/9//4f/e/9z/4P/Y/8z/zP/S/9P/2f/f/+D/4P/g/+H/3v/e/97/
3P/Z/9j/1v/V/9j/2P/Y/9j/2//b/9v/2//Z/9f/1f/T/9b/2f/e/+H/3P/a/9n/1//Y
/9n/2f/Z/9v/2//b/9v/2P/Z/9v/2v/c/93/3f/d/9r/2v/Z/9r/2v/c/97/4P/i/+T/
5f/l/+f/6P/n/+b/5f/k/9//4P/j/+T/6P/m/+b/5v/o/+v/6v/t/+3/6//p/+n/6f/o
/+r/7P/s//H/7v/w/+//8P/z//T/9f/2//P/8f/z//X/8//y//L/8P/w//H/8//0//X/
9f/1//b/9P/z//L/7v/t/+r/6v/r/+r/6P/n/+b/6f/o/+n/6v/o/+f/5f/k/+b/5f/k
/+T/4v/g/97/2//d/97/4P/g/+H/4//m/+n/5f/i/+D/3f/Z/9r/2f/X/9b/2f/d/+D/
3v/d/9//3v/i/+T/4//k/+L/4//e/9z/3f/e/9//4P/h/+H/3//h/9//3f/b/9n/3v/g
/+L/4//h/+P/4//j/+H/4P/f/97/3P/b/9v/3P/d/9//4P/i/+P/4//k/+X/4//j/+L/
4P/k/+f/6P/n/+X/5P/k/+T/4f/e/9//4P/j/+b/6P/p/+b/5f/h/+D/5P/o/+z/7P/o
/+X/5P/j/+L/5P/n/+j/6f/p/+v/6//q/+b/5P/h/9//3v/g/+P/6P/o/+f/5v/j/+j/
6//v//L/8v/1//X/8v/y//D/8v/y//b/+P/8/wAA/f/6//b/7v/p/+X/5f/l/+b/5v/n
/+j/4v/g/9//3f/g/+T/5//p/+b/5v/m/+b/5f/k/+D/3//h/+L/4//j/+L/4v/h/+D/
4f/f/+P/5f/j/+P/4//l/+f/6//v//b//f8IABMAHQAtAEAAVwBpAHQAcgBgAEEAHQAC
APX/8P/s/+r/6//t/+r/6v/o/+T/4v/e/97/4//h/9v/4P/i/+T/5//i/+D/3v/a/9z/
3v/f/+H/4P/g/+D/4P/f/9//3//f/9//3//f/9//3//f/+H/4f/f/97/3v/d/93/3f/c
/9v/3v/f/+D/4f/f/+H/5P/k/+T/4//h/9//4v/k/+X/6P/m/+b/5v/m/+b/6P/p/+n/
7P/u/+7/7v/q/+j/4v/i/+j/6v/v/+7/7P/q/+r/6//r/+//8P/v//H/8//1//b/9P/0
//L/9f/2//r/+//+//z/+v/4//b/+P/3//r//f////7//v/8//n/9//2//T/9//3//f/
+P/3//f/9//0//L/7v/t/+3/7v/u/+//8P/s/+j/5v/k/+X/5//o/+r/6f/n/+X/5P/i
/+L/4v/h/+H/4v/k/+T/4//j/+T/5f/l/+T/5P/j/+D/4v/i/+H/3//f/+D/4P/h/+P/
6P/q/+j/6P/l/+T/5v/p/+b/5v/i/+D/3v/c/9//3//d/9//4v/j/+T/5f/k/+L/4P/d
/9v/3//h/+P/4v/i/+L/4v/k/+P/4//k/+b/5//n/+j/5f/j/+L/4f/i/+P/4//i/+L/
4//i/9//4P/g/+H/4v/i/+D/4v/k/+H/4P/e/9v/3//h/+D/4v/m/+r/7v/w/+7/5v/k
/+L/4P/e/+D/4//k/+X/4//l/+X/5P/n/+r/7P/v/+n/5v/k/+T/5//p/+v/6//s/+3/
7//w//D/8//z//D/8//0//n//P/6//j/+P/4//f/9v/0/+7/6//p/+v/7f/q/+b/4//g
/+H/4v/k/+X/5f/m/+b/5f/i/+L/4v/i/+D/4P/d/93/2//c/93/3f/h/+b/6v/u/+3/
6//h/9n/2f/h/+n/6f/p/+n/7f/0//v/CAAbADMATQBmAHMAeQB2AGIARAAlAA0A+v/t
/+b/6v/w/+3/5f/i/+L/5P/q/+j/5P/g/9//3//f/9//4P/h/+P/5P/m/+j/6P/j/+D/
3P/Z/9z/3v/g/+L/5P/l/+b/5//k/+P/4v/h/+H/4f/j/+P/4v/i/+P/4//j/+P/4v/h
/+H/4f/h/+H/3v/f/+H/4P/k/+X/5f/l/+L/4v/h/+L/5P/m/+j/6v/p/+r/6v/p/+v/
7P/r/+r/7f/u/+v/7v/s/+r/6//m/+v/7v/z//n/8//1//T/8f/1//f/+f/6//v//P/7
////+//8//r/+v/9//7///8AAP7/+//8//3////+//7//P/+////AQACAP//+//3//T/
9v/3//j/9v/2//T/9f/3//f/9v/2//b/8//w/+//7v/q/+n/5//m/+f/5//n/+j/6f/q
/+v/6//p/+r/7P/s/+z/6//r/+v/6P/k/+H/3f/g/+b/6v/t/+v/6//s/+z/5//l/+b/
5P/m/+j/5//o/+f/6f/l/+T/5v/o/+r/7P/s/+v/6P/p/+j/5//m/+X/6f/q/+v/6//n
/+n/6f/p/+v/7P/t/+7/6//p/+j/6P/n/+f/5v/m/+n/6//u//H/7f/r/+j/5P/v//H/
6//l/w==
         </WaveFormData>
      </LeadData>
      <LeadData>
         <LeadByteCountTotal>10000</LeadByteCountTotal>
         <LeadTimeOffset>0</LeadTimeOffset>
         <LeadSampleCountTotal>5000</LeadSampleCountTotal>
         <LeadAmplitudeUnitsPerBit>4.88</LeadAmplitudeUnitsPerBit>
         <LeadAmplitudeUnits>��V</LeadAmplitudeUnits>
         <LeadHighLimit>2147483647</LeadHighLimit>
         <LeadLowLimit>268435456</LeadLowLimit>
         <LeadID>II</LeadID>
         <LeadOffsetFirstSample>0</LeadOffsetFirstSample>
         <FirstSampleBaseline>0</FirstSampleBaseline>
         <LeadSampleSize>2</LeadSampleSize>
         <LeadOff>FALSE</LeadOff>
         <BaselineSway>FALSE</BaselineSway>
         <ExcessiveACNoise>FALSE</ExcessiveACNoise>
         <MuscleNoise>FALSE</MuscleNoise>
         <LeadDataCRC32>5391799</LeadDataCRC32>
         <WaveFormData>
CAAIAAgACAAEAAIAAAD+//v/+v/5//j/+f/6//v//P/+//7//v/+/wAAAgAEAAYABAAC
AAAA/v/8//r/+P/2//n//P///wIAAAD+//z/+v///wIABQAIAAUAAgD///z/+v/6//r/
+v/8//z//P/8//n/+P/3//b/+////wYACQAHAAgABwAGAAMAAgABAP//AgABAAQABQAK
AAoACgAKAA4ADwAUABcAFQAUABMAEgAQAAsABgACAAQABAAFAAYABQAFAAMAAAD///7/
+//5//f/9v/y//H/7v/u//D/8P/0//X/9f/x//L/9P/2//f/9f/1//X/8//y//L/8//z
//H/8f/z//H/9f/3//P/8f/y/+//6v/w/wQADwANAAsAEAASABEAGQAmADMAQgBRAF4A
ZQBSACUA+v/q/+X/4v/l/+7/9f/3//r//v/4//X/+f/8//j/9f/0//L/8f/y//L/8v/y
//D/8P/w//L/8v/y//D/7f/q/+n/6f/v//P/9f/3//T/8P/s/+z/7P/u/+7/7//y//L/
8v/y//L/8f/x//H/8v/1//b/9v/0//b/9//3//X/9P/0//T/9P/0//T/9P/y//D/7//v
//P/9f/3//j/9//4//j/+P/4//j/+P/5//v//P/9//7//P/6//j/9v/8/wEABQAHAAQA
BAAGAAcACgALAAwADAALAAsADAAMAAsACgAJAAkADQAPABIAFQASABEAEAAPAAwADAAM
AA0ADgANAA4ADwAKAAcABQADAAUABQAGAAcAAwACAAIAAgD+//z/+v/5//n/+f/4//j/
+v/5//n/+P/6//3///8BAPz/+//6//n/9//3//f/+f/7//v/+v/5//X/9f/1//X/9//5
//z//v/8//v/+v/4//f/9//4//j//P/9////AQD+//v/+P/1//n/+//9/wAA///9//j/
9v/6//r/+//7//3//f/9//v/+//8//z/+//9//3///////7/+//6//j/+f/6//v//f//
////AQADAP/////9//j/+f/8//3/AAD+//3//P/9//3//P/8//z//P/4//b/8v/w//L/
8v/y//L/+f/9/wQABwAGAAYABAACAAMABAAFAAUAAwABAAMAAwAGAAYABgAGAAoACwAQ
ABMAEgAQAA4ADAAOAAsACAAGAAUABAAEAAQABgAHAAYABAAEAAQAAgABAPv/+P/y/+//
7//w//P/9P/4//n/+f/1//L/8v/y//H/8//z//P/8f/u/+7/7//v//H/8//3//f/8//x
/+3/5//k/+f/7v/w//j///8BAAMACgAKAA0AFwAmADkATgBhAG4AdQBuAEcAEgD2/+//
6P/p//L/9//3//j/+v/6//v/+//8//r/9//y/+7/6//q/+j/5v/p/+j/6f/q/+//8P/x
//D/7v/q/+j/5//q/+3/7v/v//D/7v/s/+7/6//s/+v/6//r/+r/6f/o/+j/5//n/+f/
6v/t/+7/7v/t/+7/7v/t/+//7v/u/+7/8v/y//L/8v/v/+z/6v/p/+v/7f/v//D/8//0
//T/9P/2//b/9v/3//j/+P/4//j/9v/2//b/9v/6////AwAFAAAA/v/+//3/AQADAAUA
BgAJAAkACgAKAAcABgAFAAUABwAJAAwADwANAAsACQAHAAUABgAHAAkACQAHAAcABwAG
AAUABQAFAAUABQAGAAcAAgAAAP///v/9//z/+//7//v/+//6//r/+P/3//f/9v/3//n/
+v/7//f/9f/z//H/8f/z//X/+f/6//n/9//1//T/9f/2//f/9f/1//b/9v/0//P/8v/w
//L/8//1//b/9//3//j/+f/4//f/9v/1//n/+//9/wAA/f/7//b/9P/4//j/+f/5//j/
9//2//P/9//4//j/9//7//3/AQADAAEA/f/7//j/+f/6//v//f/9//v/+//7//r/+//6
//b/9v/2//T/9P/z//P/8//1//n/+v/8//7//f/8//v/+v/4//f/9//2//j/+P/4//j/
+v/7//////8AAAIAAgACAAQABAAEAAMAAQD//wEAAQAHAAoADQAQAA4ACwAMAAsADgAQ
ABIAFAAPAAkAAwD+/////v/+//7/BAAHAAgACAACAP7/+P/z//T/9P/x//H/8P/w//L/
8v/z//P/8v/t/+7/8P/y//P/8v/x//D/7f/t/+7/8P/x//H/8f/z//H/7f/p/+X/6//2
//v/+P/6//r/+//9/wEACAAQABcAIwAyAEEATABXAGgAbwBWACcAAgD2/+v/4P/h/+z/
9f/7//7/AgAAAP3//f/6//T/7//y//b/9P/0//P/8v/y//D/8P/w/+//7v/t/+r/7//w
//P/9//0//P/8P/t/+3/7P/r/+7/7v/w//D/8f/u/+z/6v/o/+r/7f/x//X/8//z//H/
7v/u//D/8f/x//P/8v/y//L/8//y//H/8P/0//b/+f/9//n/9//1//L/9v/4//n/+v/6
//r/+v/7//r/+v/6//r//P/+/wAAAgABAAMABAADAAMABAAHAAkACAAJAAoACgAKAAkA
CQAIAAwADgAQABMADwANAAwACwANAA0ADQANAAwADAAMAA0ACgAHAAYABQAIAAsADwAT
AA8ACwAIAAUABQAEAAQABAABAAAA//////v/+//6//r/+//7//z//P/6//n/9//1//X/
9f/1//X/9P/1//b/+f/4//f/9f/z//X/9//5//v/9//1//T/8v/0//f/+v/8//v/+//8
//z/+v/3//X/8//2//n//P////7//f/8//z//f/9//r/+v/9//7/AAABAP///f/7//f/
/P/+///////9//v/+//5//v/+//9//7//f/8//v/+//3//P/8f/v//X/+////wAAAAAA
AP7//v////////8BAP3/+v/4//b/9v/2//b/9v/+/wEA/P/5//j/9//2//n/+/8AAAEA
AwAGAAcACAAGAAQAAgD//wIAAQAEAAUABgAEAAIAAAADAAMABwAJAA8AEgAVABgAEwAN
AAcAAgADAAQABgAIAAYABQACAP7/+f/4//X/8//2//j/9//5//L/8P/w/+7/8f/z//T/
8f/x//L/8//z//H/8f/x/+//8P/w//H/8f/x//H/8//x//H/8f/x//P/9v/1//D/8P/0
//v/BwATABgAGAAZAB8AKgA1AD4ASwBYAGUAZAA9AAgA6v/f/9b/1f/k//H/9//+/wYA
BgD///f/8v/2//v/+P/2//T/9P/z//L/8P/u/+7/7v/x//L/8//y//D/7P/q/+n/6//t
/+3/7f/w//D/8P/0//D/8P/u/+3/8v/0//b/+P/1//P/8v/x//D/8f/w/+7/8f/0//b/
9//1//L/8P/u//L/9P/2//j/9v/0//P/8//y//P/9P/0//f/+v/8//7//f/8//v/+///
/wAAAQACAP///v/9//z/AQAFAAgACQAIAAgACgALAAoACQAIAAYACQALAA4AEAAQABAA
EAARABEAEQASABMAEwATABMAEwAPAA4ADQANAA8ADQANAA0ADgANAA0ADQAMAAsACwAL
AAcABgAGAAYAAQD+//v/+f/7////AgAGAAUAAwACAAAA/v/9//v/+f/5//n/+f/5//T/
8//y//P/+v/9////AQD9//3//f/9//r/+f/5//j/+v/7//z//P/9//3//v/+//////8A
AAEA///9//v/+f/5//n/+f/6//3////+/wAAAQAAAAAA//8AAAEAAgABAAAAAAD///3/
+//7//3//f8AAP//AAAAAP3//P/7//v//v/9//7////9///////8//z//P/6//r/+//7
//v//f/7//j/9v/0//f/+P/5//r/9v/x//T/9v/4//r//P8AAAEABQAFAAMABAADAAIA
AwAEAAUABQAGAAUACAAJAAgABgAEAAIABgAHAAwADwAOAA4ADgAOAA8ACwAHAAQAAQAA
AAAAAAAAAP///P/4//n/+v/5//n/9v/0/+//7f/t/+7/8f/y//T/9f/1//H/7//u/+3/
6//u/+//8P/v/+3/7P/s/+v/7P/t//D/7//x//H/7f/r/+7/8f/y//L/+v8HAAkABwAG
AAoAEQAbACgAOQBIAFcAXABVADoADwDw/+T/3//c/+f/8v/1//X/+P/2//T/9f/5//r/
9v/1//T/8v/t/+z/6v/o/+r/6v/s/+7/8//0//X/9P/w/+z/6v/p/+z/7//w//H/7f/q
/+f/6P/p/+z/7f/v//L/8v/y//L/7v/t/+3/7f/w//P/9P/0//L/8v/x/+//8v/y//P/
9P/3//j/+f/6//j/9v/1//X/9//5//v//P/7//r/+P/2//j/+P/4//n//v8AAAIABAAC
AAIAAgACAAQABwAJAAkABwAGAAcABwAKAAsADAAMAA0ADQAOAA4ADAAMAAwADQARABMA
FgAZABQAEQAOAAsACQAKAAsADQANAAsACwALAAcABQAEAAMABQAHAAoADQAIAAYABQAE
AAMAAgABAAEAAQABAAAAAAD+//3//f/8//3///8AAAEA/v/9//z/+//4//f/9v/3//n/
+f/4//f/9//3//f/9//5//n/+v/6//n/+f/5//j/+v/7//3//v/+//3//f/9//r/+f/4
//f/+//9////AgABAP//+v/4//r/+v/7//v/+f/5//n/9//6//z//f/9//7///8CAAMA
///7//n/9v/2//b/9v/3//j/9//4//n/+f/7//v/+P/5//z//f8AAPv/+f/3//f/+f/4
//j/+P/4//j/+P/4//L/7f/x//b/+P/6//r/+v/6//z//f8BAAEABAAGAAYABgAFAAQA
AwABAAMAAQADAAMABwAIAAkACgAKAAcACAAHAAoADAAOABAADgAJAAQAAAD///7//v/+
/wEAAwADAAIA/P/6//b/8//w//D/7f/t/+z/7P/u/+7/7//v/+7/6f/s/+7/8P/x/+//
7//v/+3/7v/u/+//7//s/+v/7P/p/+H/5f/r/+//8P/3//z//P/2/+//8f/7/wYADAAR
AB0AJgAxAD4ASwBaAGMAWAAxAAYA8v/p/9z/3f/s//H/7f/u//b/+v///wMA/P/0/+v/
5v/k/+X/6P/q/+z/7v/s/+z/7P/s/+r/6P/k/+j/6P/q/+3/7P/t/+z/6//t/+z/6//u
/+z/7P/q/+n/6//s/+3/7v/t/+3/7v/v/+r/6f/m/+L/5f/q/+7/8f/y//L/8//0//L/
8P/u/+z/7f/s/+z/7f/t/+3/7f/s//D/8v/z//T/8//y//H/8f/2//j/+v/8//r/+v/6
//r/+v/7//v/+f/6//z/AAADAAYABwAIAAgACQAJAAoACgAMAAwADAANAAoABwAFAAMA
BQAHAAkACwAIAAgACAAJAAgABQAEAAMABQAFAAYABwACAP///f/7//3//v8AAAIA/P/6
//j/9//4//n/+f/6//3//f/+//7//P/7//n/9//2//f/+P/5//X/8//x//H/8v/x/+//
7f/w//P/9v/5//X/8//y//D/8//1//f/+P/5//n/+v/6//f/9f/0//P/9f/3//n/+//4
//f/9v/2//n/+//6//z/+//6//r/+f/3//X/8//v//X/+P/6//v/+f/5//v/+//+//3/
/v/+//v/+v/5//n/9v/z//L/8f/1//v///8AAPr/+P/0//L/8v/z//T/9//0//L/8f/w
//L/8v/y//L//v8HAAcA/v/6//j/9v/0//L/9v/3//v/+//8//7//v/+/wAAAAAAAP//
AQD//wEAAQACAAIAAgACAAkACwARABUAEgAQAA4ADAANAAkABQACAAEAAAAAAAAAAAD/
//z/+P/4//j/9v/1//L/8v/v/+//7P/s/+7/7v/u/+//7//r/+v/7P/t/+3/7//v/+//
7f/p/+b/5P/h/+T/5//s/+3/8f/z//P/7f/u/+//6v/u//j//f8BAAUACgAOABEAGQAu
AEMAUgBfAGoAbQBYAC0ACAD6/+//5P/p//b/9//z//j//P/2//H/9f/4//j/+f/0/+z/
6P/o/+f/5v/o/+j/6v/s/+z/7P/s/+r/5//k/+P/4//o/+3/8P/z//H/7v/r/+z/7v/w
//D/8f/x//D/7//u/+r/6f/p/+n/7f/x//P/9P/x//L/8v/x/+//7v/u/+7/8f/y//P/
9P/y//D/7//v//H/8//1//b/9f/0//L/8P/y//T/9v/5//z//v8AAAIA/v/8//r/+P/9
/wEABAAFAAQABAAGAAcACgALAAwADAAPAA8AEAAQAAwACgAIAAcACwANABAAEwAQAA8A
DgANAAsADAANAA8AEAAPABAAEQAOAAsACQAHAAoACwANAA8ACwAIAAYABAADAAIAAQAB
AAIAAwADAAQAAgD///3/+v/8////AQADAP///f/7//n/+P/5//r//f8BAAEAAAD///z/
+//6//n//P/9////AAD////////+//z/+//7//r//f/9//7///8BAAEAAQABAAIAAwAE
AAYAAwABAPz/+v///wAAAgADAAUABQAFAAMAAgACAAEA//8CAAMABgAHAAQAAQAAAP7/
//8AAAEAAwAEAAMABAAFAAEAAQD///r/+//8//v//P/9//3//f///wEAAAAAAAAAAAAA
AAAAAAD6//n/9//2//r//f8AAAMABgAEAAMABQADAAgADAAOABAADwAOAA0ACwAKAAcA
CAAHAAwADgAQABIAEQAPABEAEQATABQAFQAWABYAEwAQAA4ACgAIAAcABgAIAAkACAAG
AP///P/3//P/9f/4//j/+//6//r//P/8//v/+f/2/+//8f/0//f/+f/5//n/+f/3//j/
+P/5//n/9v/1//b/8//v/+//8f/z//b/+/8CAAYAAgABAAUACwAQABoAJwAzADwASQBU
AF8AbABvAEwAFwD6//T/6//o//H/+P/5//3/AgAGAAYABwADAAAA/P/5//j/+P/3//j/
+P/4//f/9P/z//L/8//y//H/7v/y//L/9P/3//T/8//w/+3/7v/u/+7/8v/z//b/9//5
//n/+P/3//b/9//3//j/+f/3//f/9f/y//P/9v/4//n/+//6//r/+v/4//b/9P/y//T/
9v/5//3//P/7//r/+P/7//z//P/8//v/+v/5//n//P/+/wAAAgAEAAYACAAKAAkACQAI
AAUABgAIAAwADwAOAA8AEAAQABAADwAPAA4AEAASABQAFwAUABMAEwATABUAFQAVABUA
EQAQAA8ADwAPAA0ADQANAA8ADwAQABEADgALAAkABwAIAAgACQAKAAcABgAFAAUAAgAB
AP///v8AAP/////+//3//f/8//v//P/9//7////8//v/+v/7//3//f/8//v/+//9////
AQD+//3//f/8//7///8AAAAA/////wAAAAD///3//P/7/wAAAwAGAAkABgADAAAA/v/9
//3/+v/6////AAACAAMABQAFAAUAAwAFAAYABgAFAAIA///+//v/AAABAAQABgAGAAYA
BgAHAAMA///9//v///8DAAUABAD///7/+//6//r/+//8////AgACAAMABAADAAIAAQAA
AAQABQADAP7//v/+//7//v/+/wEAAwAIAAkACQAKAAkACAALAAwADQANAA0ACwANAA0A
CwAIAAUAAgAHAAkADwATABQAFAAUABQAFAARAA4ADAAJAAgACAAIAAcABwAFAAIAAQAA
AP3/+//4//j/9f/1//X/9v/5//r/+//7//r/9f/y//L/8v/x//P/9f/3//f/9f/0//T/
8//z//P/9f/z//f/9//3//X/8v/z//r//v8EAAsAEQARABAADgATACEALAA3AEAATwBc
AF0ATgAhAPj/7P/p/+L/6f/4//3//f/8//7//P/7//3/AAD+/////v/8//f/9v/0//L/
8P/u/+7/7v/0//b/+P/4//j/9v/2//f/9//5//n/+f/2//T/8v/0//L/9P/0//X/+P/4
//j/+P/z//H/8P/v//L/9f/2//b/+P/6//v/+//6//j/9//2//n/+v/7//z/+v/4//f/
9//5//v//f/+//3//v/+//7/AAAAAAAAAQABAAIAAwAEAAEAAAD///7/AgAHAAsADQAL
AAoACwALAAoACwAMAAwAEAARABMAFAASABAADgANABAAEQATABUAEwATABMAEwARABIA
EwAVABcAFQAVABUAEAANAAsACQALAAsADAANAAgABgAFAAQABAAGAAgACwAHAAcABgAG
AAQAAQD///z//v/////////7//v/+//7//v/+//7//3///////7//f/6//n/+P/3//v/
/f8AAAIAAQABAAEAAAAAAP/////+/wEAAQACAAMAAQD///3/+//7//v/+//8////AQAA
AAIABgAGAAcABwAHAAcABwAFAAMAAgAAAP3///8BAAUABwAFAAMAAwACAAQABAAEAAUA
BQADAAMAAwACAAMAAgD+////AgADAAYAAQD///3//f/+//7///8AAAMABAAFAAYAAQD9
//r/+P/5/wIABgAGAAYABgAGAAUABQAIAAcACgAMAAwADAAJAAYAAwD//wUABwANABEA
EgASABIAEgARAA8AEQARABYAGAAaABwAFwARAAsABgAGAAYABwAIAAkACQAHAAQAAAD+
//r/9//4//r/+f/7//j/+P/6//r//v//////+//7//z//f/9//n/9//1//H/8v/0//f/
+f/3//X/9f/x//X/9f/x//P/+v/9//7//v/+/wEACQATABgAFgAXACEALAAxADoASQBW
AF8AUAAhAPj/8v/v/+L/5f/2//v/+f8AAAYABAADAAMA/v/6//n/9v/2//b/+P/5//r/
+P/0//L/8P/z//T/9f/0//T/8v/y//P/8f/x/+//7f/v//D/8f/2//b/+P/4//n//P/8
//z//P/3//X/9P/z//D/8f/w/+7/8P/0//f/+f/3//T/8v/w//P/9P/1//b/9//4//r/
/f/6//n/+P/2//v//v8AAAIA/f/6//f/9f/6//7/AgAGAAQABAAEAAQAAwAFAAYABQAI
AAoADgARAA4ADQAMAAoADgAPABEAEgASABIAEgATABEADwAOAA0AEAATABYAGQAUABIA
EAAPABEADwAPAA8AEAAPAA8ADwANAAsACgAJAAsADAAOABAACAAEAAAA/f/9////AAAC
AAIAAQABAAAA//////7//f/9////AQADAAAA///+////AAD///3/+//8//3//v////3/
+//6//j/+v/9/wAAAgAAAP/////+//z/+//7//v//v///wAAAQD+//3//P/8///////8
//z//f/8//z/+//+////AAD//wIABAAFAAUAAwABAAEA//8BAAEAAwAEAAIAAAD+//3/
/v/9//7////9///////8//j/+P/2//b/+f/7//3/AQD+//z/+//6//3//v///wAAAgD/
//v//P/6//r/+v/6//r//v///wMAAwADAAQAAwACAAYACAAKAAsACAAFAAYABQAGAAYA
BgAGAAwADQASABUAFAASABAADgAPAA0ACwAKAAcABgAGAAYACAAJAAgABgADAAIA///9
//j/9v/x/+//7v/w//T/9v/2//f/9//z//P/9P/1//X/9v/3//j/9//1//T/9P/z//H/
8f/z//H/8f/x//H/8f/y//X/9v/4//7/BQAJAA0AEAAQABEAFwAiAC8AQABTAGQAbwBq
AEsAGAD6//X/7v/p/+7/8//1//r/+v/6//n/+f/8//r//f8AAPz/+P/2//P/8P/w/+7/
7v/u/+//7v/t/+r/6//q/+v/7f/w//P/9P/1//P/8P/t/+7/7//y//P/9f/0//T/9P/0
//D/7//v/+//7f/v/+//7v/u//D/8f/x//P/9P/2//j/+P/2//T/8v/y//L/8//1//f/
+f/7//z/+f/4//b/9P/3//j/+f/7//v/+v/5//j/+v/8//7/AAAEAAcACQAJAAcABgAH
AAcACQALAA0ADgAMAAsACwAKAAsADAANAA8AEAARABMAFQATABEADwANAA0ADgAPABEA
EwARABEAEQAPAA0ADAALAAoACQAJAAkABwAGAAYABgAGAAYABgAHAAIAAQD///7//v/9
//3//P///wEAAgADAP3/+//5//f/+P/5//r//f8AAAEAAQABAP3/+//5//f/+f/5//r/
+v/5//n/+f/4//r/+//9//7/AAD////////9//3//f/9////AQADAAYAAwABAPz/+v/9
//7/AAABAAEAAQABAP///v/+//3/+////wEABQAHAAUAAQD///z///8AAAEAAwACAP//
/v/9//r/+//6//b/9//6//v//v/7//v/+//9//7//v///wAA/v/+//7//v/6//n/+f/6
/wMAAgABAAAA///+//7///8DAAMACAAMAA4AEAANAAoABwADAAUAAwAFAAUACAAIAAgA
CAAOAA8AFAAXABsAHAAdAB4AGgATAAwABgAHAAgACgAMAAoACQAGAAIA///+//v/+f/6
//z/+//9//b/9P/0//L/9v/3//f/8//w//D/8P/v//H/8f/x/+//7//w//L/8//x//H/
8//x//H/9f/7//3//P/5//b/9P/2//v/AwALABYAHAAfACUAOABJAFYAZQB2AHkAXAAr
AAQA9v/r/+T/6f/y//n/AwAKAAgAAAD7//X/7v/u//P//P8AAPz//P/7//r/+P/0//L/
8P/y//L/8v/w/+7/7P/s/+3/7f/v/+//7//v/+7/7f/w/+7/8P/w//H/9P/0//T/9P/y
//H/8f/x/+//8f/x//D/8P/y//P/8//y//D/7//u//L/8v/y//L/8//y//L/8//y//P/
9P/0//j/+v/7//z/+f/2//P/8f/3//r//f8AAP///v/9//z//P///wEAAQABAAIABQAH
AAYABwAIAAgACwALAAwADAAMAAwADAANAAwACwALAAsADgAPABAAEQAMAAoACAAHAAkA
CQALAA0ACgAJAAkACQAHAAUABAADAAQABAAFAAYAAQAAAP///////////v/+//z/+//7
//r/+f/5//j/9//3//n/+//9//v/+//7//3///////7//f/3//X/8//x//T/9f/3//j/
+f/7//3//v/9//3//v/+//////8AAAEAAAD///7//f/7//v/+//8///////8//z/+//6
//r/+f/9////AQABAAAAAAD///3//P/7//z/+//+////AgAEAAAA/v/8//v//v/9//7/
//8BAAMAAwAAAP3//P/5//j/+v/7//z////8//r/+f/4//n/+v/7//z//v/7//n/+v/6
//z//P/8//z//v///wMAAwACAAQABAAEAAcACAAJAAkABwADAAMAAQAHAAgACQAKAA8A
DwATABUAFAASABAADgARAA8ADQAMAAgABgAFAAQABwAHAAUAAgD9//z/+f/3//X/9P/w
/+//7f/u//H/8v/y//P/8//v//D/8v/0//X/8//z//P/8f/u/+7/7//v//D/8f/0//P/
8f/v/+v/6//w//X/+P/8/wQACwAJAAcACgAQABMAHwAwAD8AUABbAGQAZwBYACcA+P/q
/+v/5v/r//L/8//x//L/+P/6//n/+f/6//r//f/4/+7/7P/s/+v/6v/u/+7/8P/y//L/
8P/u/+r/6//q/+v/7f/v//H/8f/x/+z/6P/k/+T/6P/u//L/9//1//L/7//s/+r/6f/p
/+n/6//v//H/8v/u/+7/7f/r/+3/7v/w//L/8//y//H/8P/x//D/8P/x//T/9f/2//b/
9P/0//P/8v/1//b/9//5//r/+v/6//r/+P/4//j/+P/9/wEABAAFAAIAAAAAAP//AgAF
AAgACgAKAAkACQAIAAYABgAGAAcACAAJAAsADQAJAAcABQADAAIABAAGAAkABwAFAAUA
BQAHAAcACAAJAAUAAwACAAEA/f/8//z//P/7//z//f////v/+f/2//T/9v/1//X/9P/0
//X/9f/1//D/7//u/+3/7v/x//T/+f/3//X/8v/v/+7/7//w//H/8//z//T/9P/x//H/
8f/w//T/9f/3//j/9v/z//H/7//x//H/8f/x//P/8//z//T/8//x/+z/6v/v//D/8v/z
//L/8f/w/+3/8P/y//P/8//2//f/+v/7//n/9f/z//D/8v/0//b/+f/3//P/8f/v/+//
8f/x/+7/8P/y//L/9P/x/+//7f/t/+3/7P/s/+z/7P/s/+z/7P/t/+//8v/2//v/9P/w
/+7/7P/q/+3/7//0//X/+f/8//3//v/+//7//v/9/////f/////////+//3//P/8//v/
/v///wMABAAFAAYABAD///r/9v/3//j/+v/8//n/9//z/+7/7f/s/+n/5//n/+j/5v/n
/+H/4P/h/+D/5f/n/+j/5f/k/+T/5P/j/+X/5f/l/+P/4v/i/+P/4//l/+f/6//r//H/
7//p/+P/5P/p/+r/6P/s//P/9//7/wQADAAPABkAKAAxADgAQwBQAE0AJgD1/97/2P/N
/8r/1//k/+n/7f/y//D/7v/v/+//6v/m/+X/6P/m/+b/5v/l/+T/4v/g/+D/4P/k/+T/
5P/i/+H/3v/d/93/4f/j/+P/4//j/+L/4f/k/+D/4P/e/93/4P/i/+T/5v/i/+H/4f/h
/+L/5f/m/+b/5f/m/+b/5f/k/+L/4f/g/+T/5v/o/+r/6f/o/+j/6f/o/+n/6v/q/+v/
7P/s/+z/6//q/+n/6f/t/+7/7//w//H/8v/z//T/8//1//b/9f/1//b/+f/7//n/+f/5
//j/+v/7//3//v/8//z//P/9//z/+//7//v//v///wAAAQD8//z//P/9//3/+//7//v/
+P/3//f/9//4//f/9//3//f/+P/6//z/9P/w/+z/6f/p/+v/7P/u/+z/6//r/+r/6//t
/+7/7//t/+3/7f/t/+n/5//l/+X/5//n/+b/5f/m/+f/6P/p/+n/6f/q/+r/6v/r/+z/
7P/q/+n/6f/o/+v/6//s/+3/7f/t/+3/7f/r/+v/6//s/+//7//s/+z/6//q/+r/6f/r
/+3/7//v//H/8v/y//H/7//t/+3/6//s/+v/7P/s/+z/7P/s/+3/7f/r/+v/6//x/+//
6//k/w==
         </WaveFormData>
      </LeadData>
      <LeadData>
         <LeadByteCountTotal>10000</LeadByteCountTotal>
         <LeadTimeOffset>0</LeadTimeOffset>
         <LeadSampleCountTotal>5000</LeadSampleCountTotal>
         <LeadAmplitudeUnitsPerBit>4.88</LeadAmplitudeUnitsPerBit>
         <LeadAmplitudeUnits>��V</LeadAmplitudeUnits>
         <LeadHighLimit>2147483647</LeadHighLimit>
         <LeadLowLimit>268435456</LeadLowLimit>
         <LeadID>V1</LeadID>
         <LeadOffsetFirstSample>0</LeadOffsetFirstSample>
         <FirstSampleBaseline>0</FirstSampleBaseline>
         <LeadSampleSize>2</LeadSampleSize>
         <LeadOff>FALSE</LeadOff>
         <BaselineSway>FALSE</BaselineSway>
         <ExcessiveACNoise>FALSE</ExcessiveACNoise>
         <MuscleNoise>FALSE</MuscleNoise>
         <LeadDataCRC32>2766363125</LeadDataCRC32>
         <WaveFormData>
AAAAAAAAAAAAAAAAAAAAAAIAAgACAAIAAAD+//z/+v/+/wAAAgAEAAEAAAD///7//P/8
//z//P/+//7//v/+//v/+v/5//j//f8AAAMABgADAAIAAQAAAP7//v/+//7//v/+//7/
/v/7//r/+f/4//v//v8BAAQAAgABAAAA//8BAAEABQAGAAYABgAGAAYAAgABAAEA/f/8
//z/+f/4//L/7v/q/+n/6//r/+z/7v/v/+3/6//r/+j/5//o/+n/7P/w//X/9//2//j/
+f/2//j/+//7//v//P/9//7////9//z/+//7//3/AAADAAgAAwACAAAA//8BAAIAAgAE
AAgACAAHAAYA///+//z///8FAA0AEAAVABwAIAAhACEAGwASAAoAAADs/9H/tf+X/3f/
Wv9Q/2P/ev+C/4P/if+J/43/lP+e/6//w//R/9z/5v/y//r/+//6//3/AwAGAAsADQAR
ABEAEQAQAA4ADQALAAkACwANAA8AEQAPAA4ADAAMAA4ADwARABMAFAASABIAEgARAA8A
DgAMAA8AEgAWABoAFwAWABUAFAATABMAEwAUABIAEQARABAADQANAA0ADQASABQAFgAY
ABQAEgAQAA4ADwAPAA8ADwAQABEAEgARABAADwAOAAwADgARABUAFQARAA0ACwAJAAoA
CAAIAAgACQAIAAkACAADAAIAAQD//wEABAAGAAgAAgABAAAA/v8AAAAAAAAAAP7//v/+
//7/+//5//n/+f/+/wEABQAHAAUAAgABAAAAAgACAAIAAwAHAAcABgAGAAQAAQD///7/
AgAGAAoADAAIAAYAAgADAAUABgAHAAgACQAKAAsADAAKAAgABwAFAAQACQALAAwACAAG
AAMAAQAEAAQABQAGAAcACAAJAAsACQAGAAQAAgAGAAgACgANAAoACQAIAAcABgAEAAQA
BgAHAAgACQAJAAYAAwACAAEAAgAFAAcACAAHAAMABQAFAAMABAAEAAQABwAIAAkACAAE
AAIAAQACAAMABgAIAAkACAAGAAUAAwADAAMABAAFAAgACQAJAAkAAwD///////8AAAMA
BAAFAAYABwAHAAcABwAKAAsAEAASABMAEgARABAADAALAAsABwAIAAoACQAKAAEA/P/3
//X/9//3//j/+v/8//n/9v/1//L/8f/y//P/9v/6////AQABAAIAAgD+/wEABQAGAAcA
BQAFAAUABQACAAIAAgADAAcACgANABIADAAKAAcABQAIAAoACwAOAA0ADAAKAAgAAQAG
AAoADQARABMAFAAVABgAGgAfACMAJwAiABgADgD+/+X/yf+n/4n/cP9e/2P/ev+K/4v/
i/+N/4n/jP+a/6//xf/V/+D/6v/w//b/+//+////BAAIAA4AEQAVABUAFQAUABEAEQAQ
AA8AFAAXABoAHQAbABgAFAASABYAFwAZABsAHQAaABkAGAAXABUAFAASABQAFgAZABwA
GgAYABYAFAAVABcAGQAcABoAGQAZABgAFgAVABQAEwAVABYAFwAYABQAEgAQAA4AEgAT
ABQAFQAXABcAFwAVABMAEQAPAAwADwATABgAGQAVABEADwANAA0ADAANAA4AEAAOAA4A
DAAHAAYABQADAAUACAAKAAwABgAFAAQAAgACAAIAAgACAAIAAgACAAIA/f/7//v/+//9
////AgADAAEA/v/9//z/AQACAAMABQAGAAUAAwACAP///f/8//z//v8CAAYACAAGAAQA
AAABAAMABAAFAAYABgAGAAYABgAEAAQABQAFAAUACQAKAAoACQAIAAYABQAHAAgACgAM
AAoACgAKAAsACQAGAAQAAgAEAAYACAALAAoACQAIAAcABwAGAAcACgAIAAgACAAHAAMA
///9//v//v8DAAcACgAIAAMABAADAAYACAAJAAoACgAKAAoACAAGAAQAAwAEAAUACAAK
AAsABgACAP//+//+/wEABQAJAAsACwAKAAkABwAFAAMAAQANAA4AEAAKAAgABgAEAAIA
BQAHAAkACwAJAAcACQAIAAwADAAMAAwADgAPABEADwAJAAYAAAD8//f/9P/x//H/8v/z
//X/+P/2//H/7P/p/+z/7//0//n/9f/2//j/9//6//7/AQAAAAEABQAGAAcABAADAAIA
AQACAAQABgAJAAUAAgD///7/AQAEAAYACQAJAAoACgAMAAsACgAIAAYADQAOAAwACwAN
AAsADAATABwAIgApACsAJQAYAAgA9v/e/8X/pf+H/3H/Xv9W/2P/cv9y/3H/d/97/4P/
mP+u/7//yf/P/9T/3P/m//L///8MABMAEgASABQAEwATABEADwAMAA8AEwAWABkAFwAV
ABMAEQAVABYAFgAYABcAFwAYABkAGgAWABQAEgAWABcAGQAaABcAFgAWABYAFgAWABYA
FgAXABcAFwAYABcAFQAUABIAFQAXABkAGwAYABYAFAASABIAEgASABIAFAAVABYAFwAW
ABUAFAARABQAFQAWABYAFAATABMADwAQAA8AEAARABIAEAAQABAADQAKAAkABgAHAAoA
DQAPAAoACAAFAAIAAgADAAQABAAEAAQABAAEAAMAAgABAAAAAAD//wAAAQABAAEAAgAB
AAEAAAABAAIAAgACAAIAAwADAAEA/v/8////AQAEAAgABgAGAAYABAAFAAQAAQADAAMA
BAAFAAYABQAEAAMAAgAGAAgACwANAAcACQAIAAYABgAGAAUABQAGAAYABwAIAAcABgAF
AAUACQAKAAwADgAMAAoACAAHAAgACQAKAAsACgAIAAgACgAIAAYABAABAAQABQAIAAsA
BwAHAAYABAAEAAEABAAFAAcACAAIAAgABQAEAAMAAAABAAAAAAACAAIABAAFAAUACAAI
AAkACQAHAAcACAAJAAcABQACAP//AgAFAAgACwAFAAIA/v8AAAAAAAAAAAQABwAKAA0A
CQAHAAkACAANAA4ADwAQAA4ADQANAAkABQACAPz/+P/3//b/9f/3//X/8//y//L/9v/1
//T/9f/0//P/9P/1//L/9P/3//f//P8AAAMAAgAAAAMAAwADAAQABQAGAAcAAwACAAEA
AQADAAQABQAIAAkACgAKAAsABwAGAAQABAAIAAoACwAMAA0ACAAIAAUAAwADAAgAEQAe
ACgALQAtACMAFAAIAPz/7P/Z/8H/o/9//2D/Sv9P/2j/dv95/3//hf+H/5L/oP+v/7v/
x//S/+D/7v/+/wcACAAJAAoACgAMAAsADwARABMAFAATABMAEgARAA8ADwAPAA8AEgAU
ABUAGAAXABUAFAATABkAGAAZABoAGAAXABcAFgAUABQAFQAWABcAGAAZABoAFwAVABMA
EgAVABUAFgAWABMAEwATABMAEwASABEAEAASABQAFgAYABUAEwARAA8AEQATABUAFQAU
ABMAEgAQAA8ADwAQAA0ADwAPABEAEwAQAAwACgAIAAsACgALAAoABgAGAAYABQADAAQA
BAAEAAMABQAHAAgABAACAAAA/v8BAAIAAwAEAP///f/9//3/+//7//z/+////wAAAwAG
AAQAAAD8//n//f///wAAAgADAAMABAAGAAUABgAHAAYABwAGAAMABQABAAAA///+/wAA
AgAEAAYACAAIAAkACQAEAAUAAwAAAAQABgAHAAkACAAGAAUABAAGAAgACgANAAwACgAJ
AAgABwAGAAUABQAIAAkACgALAAkABgAFAAYACgAMAA4ADwAOAAsACgAJAAYABwAHAAYA
BwAFAAkACwAHAAYABAACAAQABgAIAAgABQAEAAQABgAEAAYABwAHAAgACAAJAAkABwAF
AAQAAwAGAAcABwAHAAYABQAEAAMA+//+/wQABgAIAAoADAALAAkABwAFAAYABwAMAA4A
EgASABIAEgANAAsACgAFAAQABAABAAAA+P/0//D/7//w//H/8//2//b/8//w/+//7v/t
/+7/7//z//j//v8BAAEAAgACAP7/AAADAAMAAwAEAAUABgAHAAQAAgAAAP//AwAGAAkA
DgAKAAgABQADAAUABgAGAAgACgAKAAkACAADAAAAAgAFAAsAEwAaAB0AHgAiACMAIQAb
ABQACgD+/+j/y/+r/43/a/9Q/07/Zf9+/4b/if+L/4v/j/+a/6r/uf/J/9n/5v/w//j/
/v///wAAAQAGAAgADAANABIAEwAUABQAEQARABAADwARABMAFQAXABUAEgAOAAwADgAP
ABEAEwAWABQAFAAUABMAEQAQAA4AEQASABQAFgAVABQAEwASABEAEQARABIAEwATABQA
FAASABEAEAAPABEAEgATABQADgAMAAoACAAKAAsADAANABAAEQASABEAEAAPAA4ADAAO
AA8AEQAPAA0ACwALAAsACgAIAAgACAAKAAgACAAGAAIAAAD+//v//v8CAAUACAACAAEA
AAD+//7//v/+//7///8AAAEAAgD8//n/+P/3//v//f8AAAEA///8//v/+v/+//7//v//
/wMAAwACAAIAAAD9//v/+v/+/wIABgAIAAUAAgD9//3///8CAAUACAAHAAYABQAEAAIA
AAD///3//f8DAAYACAAEAAIA///9/wEAAgAEAAYACAAIAAgACQAFAAIAAAD+/wAAAgAE
AAcABAADAAIAAQADAAIAAwAGAAYABgAGAAUAAgD///7//f8BAAUACAAKAAcAAQABAP//
AQACAAIAAgAAAAAAAAD+//z/+v/5//r///8EAAgACwAHAAQAAgD//wEAAQACAAMABQAF
AAQAAwABAP///f/7/wEABAAGAAIAAAD9//z/+//6//7/AQAEAAcABgAFAAgACAAJAAgA
BwAGAAgACQALAAkAAwAAAPr/9v/1//T/8//1//P/8f/w//D/7//r/+f/5f/o/+v/8P/1
//D/8P/x/+//9f/6//7//v/8//////////7//f/8//v//P/+/wAAAwD///7//f/+////
AAAAAAEAAQACAAIABAAGAAYABQAEAAkADAAKAAcAAwADAAQABwAQABwAJwAtACsAHgAO
APz/6P/T/7//p/+L/3D/YP9l/3b/gP9//4X/i/+R/5z/qv+5/8P/y//W/97/6P/0//3/
BAAFAAcACAALAAsACwAJAAcABAAHAAsADgARABAADwAOAA0AEAAQAA8AEAARABEAEgAT
ABMAEAAPAA4AEgATABUAFgASABAADwAOABAAEAAQABAADwAPAA8AEAAOAA0ADQAMAA0A
DwARABMAEAAOAAwACgAJAAoACwAMAAsACwALAAsACgAJAAgABQALAA8AEwAWABAADQAL
AAUACAAHAAgACQAGAAQABAAEAAEA/v/9//r/+//+/wEAAwABAAAA/v/8//v//f///wAA
///+//3//P/7//r/+f/4//n/+f/7//3//P/7//v/+f/6//j/+P/4//n/+P/3//f/+f/5
//j/+P/9////AgAGAAQABAAEAAIAAgACAAAAAwACAAIAAgACAAEAAAD///7///8AAAIA
AwD+/////f/6//3/AAACAAUABAAEAAUABgADAAIAAQABAAMABAAGAAgABAACAAAA//8C
AAMABAAFAAYABAAEAAYABQAEAAMAAQACAAEAAgADAP/////+//z////9/wEAAwABAAIA
AgACAP///v/9//r//P/+/wEABgABAAAA/v/7//7/AAADAAUAAwADAAQABQACAP//+//3
//r//f8AAAMA///+//r/+P/4//v//v8BAAQAAgABAAAA//8AAAEABgAIAAwADAAMAAwA
CQAHAAYAAQABAAIAAAAAAPj/9P/w/+//8f/x//L/9P/2//P/8P/v/+v/6f/p/+n/7f/y
//j/+//8//7////8//r//f/9//3/AAABAAIAAwAAAP7//P/7//z//v8AAAQAAAAAAP//
/////wAAAAACAAYABgAFAAQA9//4//7/AwAHAA0AEgAXABoAIAAhABsAFwAQAAgA/v/s
/9H/s/+P/23/Vv9Q/2P/ev+G/4n/jf+J/4n/kP+c/6//vf/J/9b/5v/y//r/+//6//f/
/f8AAAUABwAKAAsADAAMAAoACQAHAAUACAALAA4AEQAQAA4ACwAKAA0ADQAOAA8AFAAS
ABIAEgAPAA0ADAAKAA0ADgAQABIAEQAQAA8ADgAPAA8ADwAQABAADwAPAA4ACwAJAAcA
BQAKAAwADgAQAA0ADAALAAoACAAHAAYABQAJAAsADQANAAsACQAHAAQABwAJAAwACwAK
AAcABgAFAAYABAAEAAQABgAEAAQAAgD///7//f/7//3//v/+//7/+f/5//n/+P/6//r/
+v/6//r/+v/6//r/9v/z//L/8f/0//f/+//9//v/+P/3//b/+P/4//j/+f/9//3//P/8
//n/9//2//b/9//6//3//v/8//r/9v/3//j/+v/8//7//v/+//7//v/7//r/+v/5//j/
/f///wAA/v/8//n/9//7//z//v8AAAAAAAAAAAEA///8//r/+P/8//7/AAADAAEA///9
//v/+v/4//j/+v/9//7///////z/+f/4//f/+v/9////AAD+//n/+v/5//n/+v/6//r/
+//8//3//P/4//b/9f/2//f/+v/8//3/+//4//b/8//0//X/9//5//r/+//7//v/9//1
//P/8f/7//7//v/+//j/9v/2//b/9v/6//v//P/9//3//f8BAAIAAQAAAP///v8AAAEA
AwABAPz/+P/x/+z/6P/m/+T/5f/l/+X/5v/o/+j/5f/i/+H/4//l/+n/7f/q/+r/6//p
/+7/8v/1//T/9v/5//n/+f/2//X/9P/z//T/9v/4//v/9//2//X/9v/3//j/+P/5//j/
+P/3//j/+P/4//f/9v/9//7/AAABAP3/+//+/wcADgAWAB0AHwAXAAgA+P/g/8T/qf+R
/3P/V/9G/0T/Vf9k/2T/Yf9n/2//e/+M/6L/t//B/8P/yP/S/97/6v/1//7/AwADAAIA
AwABAAEA///9//r//v8DAAcACwAJAAcABQADAAUABAACAAIABQAFAAYABwAJAAYABQAE
AAcACQAMAA4ACgAIAAcABgAJAAoACwAMAAoACQAIAAgABQADAAIAAAADAAUABwAJAAgA
BgAEAAIAAwAEAAUABgAGAAUABAADAAAA///+//v//v8BAAQABgAEAAMAAwD//wEA////
////AAD+//7//v/7//j/9//0//T/9v/4//n/9f/0//L/8P/v//H/8//0//T/9P/0//T/
8v/w/+7/7P/s/+v/7P/t/+z/6//r/+n/7P/s/+7/8P/y//L/8v/z//L/8f/v/+7/8P/x
//P/9v/x//D/7//s/+7/8P/w//X/8//0//X/9v/0//L/8P/u//L/9P/3//n/8v/z//H/
7v/x//L/8v/z//b/9v/3//j/9f/0//P/8//1//b/+P/6//b/9P/y//H/8v/z//T/9f/y
//D/8P/y//H/8P/v/+3/8P/x//T/9//y//H/7//s/+7/6//u/+//8P/y//P/9P/x//D/
7//s/+//8P/y//b/8f/w/+7/6//s/+z/7f/t/+v/6//s/+3/7f/t/+z/6//t/+//8f/z
/+//6P/k/+b/6v/s/+7/8P/y//P/8//z//P/8f/x//X/9v/5//r/+//8//f/8//w/+n/
6v/q/+f/5v/f/9z/2f/Z/9v/2//c/97/3//d/9v/2//a/9n/2v/b/93/4v/o/+v/6//s
/+z/6P/o/+v/6//r/+z/7f/u/+//7P/q/+j/5//p/+z/7//0/+//7v/s/+v/7P/u/+//
8v/2//b/9f/0/+3/6P/q/+//9f/5/wIABwAKAAwADwANAAcA/P/0/+j/0v+1/5f/df9T
/zb/Lv89/1T/ZP9p/23/cf9x/3j/iP+Z/6n/uf/G/9L/4P/o/+n/5P/j/+f/6v/v//H/
9f/3//n/+v/3//f/9v/1//n/+//9/////P/6//f/9v/3//f/+P/5//3//P/9//7//P/5
//f/9P/2//j/+//+//z/+v/4//b/+P/5//r//P/+//3//f/8//j/9//2//X/9//4//n/
+v/4//j/+P/4//f/9//3//f/+f/5//n/9//0//P/8v/w//L/9f/5//n/+P/1//T/8//w
/+7/7v/u//D/8P/y//L/7P/q/+j/5f/n/+r/7P/u/+r/6f/o/+b/5f/k/+P/4v/l/+b/
5//o/+T/4f/g/9//4//l/+j/6f/m/+T/5P/k/+X/5P/j/+P/6f/r/+z/7v/t/+v/6v/q
/+3/8P/z//T/8P/u/+r/6//t/+7/7//w//P/9P/1//b/8//y//L/8f/y//f/+f/6//f/
9v/0//P/9P/0//X/9v/4//r//P////3/+v/4//b/+P/6//z////9//v/+f/3//n/+P/5
//z//v8AAAIAAwD///v/+f/3//r//f///wAA/P/3//j/9//1//b/9v/2//r//P/+//7/
+f/2//T/9P/2//r//f////7//P/7//n/9//1//T/8//4//v//f////z/+//6//n/+//8
//z//P/7//n/+v/6//r/+v/6//3///8BAAMAAQD//wEAAAAEAAQABAAEAAUABQAGAAMA
/f/6//T/8P/u/+7/7v/x/+//7f/s/+z/7v/r/+j/5//q/+v/7v/x/+//8P/y//H/9f/6
//7//v/7//3//P/7//7///8AAAEAAgACAAIAAwABAAAA//8AAAAAAgADAAUAAwAEAAQA
BgAKAAoACQAIAA8ACgAEAAMABQAFAAoAEwAgACgALwAvACUAFAAGAPb/4P/J/7P/l/95
/2L/WP9l/3L/ev9//4f/i/+T/6L/tP+//8f/z//c/+j/9P/+/wcACgALAA0ADgARABEA
EQARABEAEAASABUAFwAZABgAFwAWABUAGAAYABcAGAAXABUAFAATABcAFgAXABgAGgAb
AB0AHgAaABgAFwAWABgAGgAcAB4AGQAXABUAFAAXABcAGAAYABgAGQAaABsAGgAYABYA
FAAWABgAGgAcABsAGQAXABUAFwAXABcAFQAYABkAGgAaABgAFwAXABMAFQAVABcAGQAU
ABAADgAMAA8ADgAPAA4ADAAMAAwACwAIAAgABwAGAAgACwAOABAADgAMAAoACAAGAAYA
BgAGAAUABQAHAAkABgAFAAUAAwAFAAQABQAGAAYABgAGAAcACQAJAAgACAAJAAkACgAM
AAkACgALAAoADAAMAAoADQAKAAoACgAKAAwADAAMAAwADAAMAA0ADQAIAAsACwAKAAwA
DgAPABEADwAOAA4ADgAOAA4ADgAPABEAEAAQABAADQAMAAsACwANAA8AEQATAA8ADAAL
AAwADQAOAA8ADwAPAA0ADQANAAwADQANAAwADwANABEAEwAPAA4ADAAKAAsADAANAAwA
DAAMAA0AEAAMAAwACwAJAAsADAAOAA8ADAALAAsACwALAAsACgAJAAwADQAOAA8ACQAG
AAYACgAQAA4ADgAOAA4ADQALAAkABwALAA0AEwAWABYAFgAWABYAFQAVABYAEwASABIA
DwAOAAYAAgD+//3//v///wEABAADAP//+//5//j/9//4//n/+/8AAAYACQAIAAgABwAC
AAYACwANAA8ADgANAAwACwAKAAoACgALAA0AEAATABgAEwAQAAwACQAMAA4ADwASABMA
EgAQAA4ACwAOABIAFQAZABsAGgAZABwAIgAnACsAMQAuACgAHAAIAO//0/+1/5n/gv9y
/3P/hP+U/5f/l/+V/5H/lP+k/7n/y//X/+T/6v/w//r/AQAGAA0AEQAUABkAGwAaABkA
GAAWABYAFwAXABcAHAAfACIAJQAgABwAFwAUABoAHQAhACUAJwAkACMAIgAiACEAIQAg
ACEAIgAkACYAIgAgAB4AHAAeAB8AIAAiACQAIwAjACIAHgAdABwAGwAfACAAIQAiAB0A
HAAbABoAHQAfACEAIwAhAB8AHQAZABkAGQAZABgAGgAdACEAIQAeABsAGgAZABsAGgAb
ABwAGQAWABUAEgAOAA4ADgANABAAEgATABQADwANAAsACAAKAAwADgAQAA4ADgAOAA4A
CwAJAAkACQANAA8AEgATAA4ACgAIAAYACwAMAA0ADwAQAA8ADQAMAAsACQAIAAgACgAO
ABIAFAAQAA4ACgALAAwADgAQABIAEAAQABAAEAAPAA4ADgANAA4AEwAVABYAEwASABAA
DwARABIAFAAWABQAEgAQAA8ADwAOAA4ADgARABIAEwAVABIAEQAQAA8AEQAQABEAFAAS
ABIAEgARABAADQAMAAsADgARABMAFAAPAAkACQAHAAsADgAQABIAEQAQAA8ADAALAAoA
CgAMAA4AEAARABEADgAMAAsACQAMAA0ADwARAA8ADwAOAA0ACwALAAsACwAOABAAEQAS
AA0ACgAKAAoACgAKAAwADQAOAA8ADgANABAAEAAVABYAFwAYABQAEwATAA8ACwAKAAYA
BAABAAAA//8BAP///f/8//z//f/7//n/+f/3//f/+f/7//n/+v/8//v/AQAGAAoACgAJ
AAsACgAJAAoACwAMAA0ADAAMAAwADQAJAAgABwAIAAoADAANAA8ADQAMAAoACgANAA4A
DgAOABcAFgAQAA0ACwALABIAHwAsADIANwA1ACkAGgAMAPr/6P/V/73/n/+D/2z/ZP9t
/3z/gv+H/4//k/+X/6L/tP/D/8n/0f/c/+z/+v8EAA8AFAATABQAFAAWABUAGAAZABoA
GgAcAB0AHQAdABsAGwAbABsAHQAeAB4AIAAdABsAGgAZAB8AHgAfACAAIAAfAB8AHgAd
ABwAHAAcAB4AIAAiACQAIQAfAB0AHAAdAB0AHgAeAB8AHwAfAB8AHwAeAB0AHAAbABwA
HQAeAB4AHQAcABsAHQAdAB0AGwAdAB0AHQAcABkAGQAaABcAGQAZABsAHQAYABQAEgAQ
ABQAFAAWABYAFgAWABYAFQARABAADgAMAA0ADwARABIAEAAOAAwACgAKAAoACgAKAAgA
BwAIAAkABwAHAAgABwAJAAgACQAKAAkACAAHAAcACgALAAsADAAMAAsACwAMAAsADAAN
AAwADgAQABAAFQARABAADwAOABAAEAAQABAAEgASABMAEwAOAA8ADQAKAA0AEAASABUA
FAASABEAEAATABQAFQAXABcAFgAWABYAEwASABEAEQASABMAFAAVABIADgAMAAwADQAO
AA8ADwARAA8ADwAPAA4ADwAPAA4ADgALAA4ADwAOAA4ADQAMAA8AEAARABAADwAOAA4A
EAAPABAAEAAPABAAEAARABEADQALAAoACQAMAA0ADQANAA0ADQANAA0ABQAEAAgADgAU
ABQAFAAUABQAEQAPAA0ACwAPABEAFwAaABkAGAAXABYAFgAVABUAEQASABIADwAOAAcA
AgD9//v//v///wEABAABAP3/+f/3//n/+f/7//3//v8CAAcACQAJAAoACgAGAAoADwAR
ABMAEQAPAA0ACwAMAAwADAANAA4AEAASABYAEAAOAAsACQANABAAEgAWABUAEgAOAAoA
DQAQABQAGQAbAB0AHgAfACIAKAAtADEALwAmABoADAD0/9f/t/+V/3X/WP9Q/2H/ev+E
/4H/g/+H/4n/lP+o/73/z//d/+b/7P/y//z/AwAMABMAFgAYABwAHQAdABsAGQAWABYA
FwAXABcAGQAbAB0AHwAcABoAFwAWABkAGwAeACEAIAAcABoAGAAbABsAHAAcABwAHAAd
AB4AHAAcABwAHAAeAB8AIAAiAB8AHQAcABoAGwAbABsAGwAdAB4AHwAgABwAGgAYABYA
GgAbABwAHQAcABsAGgAXABUAFQAVABQAFQAXABoAGQAZABcAFwAXABcAFgAXABgAFQAS
ABEADgANAA4ADwAPAA8AEAAQABAACgAJAAgABgAIAAoADAAOAAwACgAIAAYABAADAAQA
BQAHAAkADAANAAoABgAEAAIABwAIAAkACwALAAsACgAKAAgABwAHAAgACQAMAA8AEAAN
AAoABQAFAAgACgAMAA4ACwAKAAkACAAJAAoADAANAA0AEQASABIADwAOAAwACwAOAA4A
DwAQAA4ADgAOAA8ADQAMAAwADAAPABAAEQATABAADQAKAAcACgAKAAwAEAAOAAwACgAH
AAoACQAKAAsADAAPABEAEgAOAAkACgAJAAwADgAPABAADwAOAA0ACgAIAAYABQAGAAkA
DAAOAA8ACwAIAAYAAwAFAAcACgANAAkABwAEAAEABAAFAAYABwAKAAwADQAOAAcABAAG
AAYABgAGAAgACQAKAAsACgAJAAwADAARABIAEwAUABEADwAOAAkABgAEAP///P/6//j/
9v/3//T/8//z//T/9v/1//T/9f/1//X/9//5//j/+v/9//3/AgAGAAkACAAGAAcABQAD
AAUABQAFAAUABAAEAAQABQAEAAQABAAGAAkADAAOABEADAAKAAcABgALAA4AEAASABUA
DgAIAAUABwANABQAHwAqADAALwAnAB0AEAACAO7/2v/B/6X/h/9p/1b/Wv9r/3T/eP+B
/4n/kf+d/6z/tv+//8n/1f/m//T/AgAKAA0AEAAPAA4ADgAQAA8AEgATABQAFAASABMA
EwATABIAEwAUABUAGAAYABcAGAAXABUAFAATABgAGAAaABwAGwAZABgAFgAUABQAFQAW
ABoAHAAeACAAHAAZABYAFAAXABcAGAAYABgAGQAaABsAGgAYABYAFAAVABgAGwAeABwA
GQAWABMAFwAZABsAGwAYABcAFgAUABQAFQAXABUAGAAXABgAGQAWABIAEAAOAA8ADgAP
AA4ACgAKAAoACQAHAAgACAAIAAYABwAIAAgABgAGAAYABgAJAAoACwAMAAcABQAFAAUA
AwADAAQAAwAEAAQABgAIAAgABgAEAAMACAAJAAkACgAIAAcABwAIAAYACAAKAAoADAAM
AAoADQALAAoACQAIAAsADAANAA4ACwAKAAoACQAGAAkACQAIAAsADAAMAA0ADAAKAAkA
CAALAAwADQAPAA0ADAAMAAwACgAKAAoACwAMAA0ADgAPAAoABgAEAAQABwAIAAkACQAL
AAkACQAJAAgACQAJAAgACQAHAAsADQAJAAgABgAEAAgACgAMAAwACgAIAAcACAAEAAQA
BwALAA==
         </WaveFormData>
      </LeadData>
      <LeadData>
         <LeadByteCountTotal>10000</LeadByteCountTotal>
         <LeadTimeOffset>0</LeadTimeOffset>
         <LeadSampleCountTotal>5000</LeadSampleCountTotal>
         <LeadAmplitudeUnitsPerBit>4.88</LeadAmplitudeUnitsPerBit>
         <LeadAmplitudeUnits>��V</LeadAmplitudeUnits>
         <LeadHighLimit>2147483647</LeadHighLimit>
         <LeadLowLimit>268435456</LeadLowLimit>
         <LeadID>V2</LeadID>
         <LeadOffsetFirstSample>0</LeadOffsetFirstSample>
         <FirstSampleBaseline>0</FirstSampleBaseline>
         <LeadSampleSize>2</LeadSampleSize>
         <LeadOff>FALSE</LeadOff>
         <BaselineSway>FALSE</BaselineSway>
         <ExcessiveACNoise>FALSE</ExcessiveACNoise>
         <MuscleNoise>FALSE</MuscleNoise>
         <LeadDataCRC32>3758114807</LeadDataCRC32>
         <WaveFormData>
AgACAAIAAgACAAIAAgACAAIAAgACAAIAAQAAAP///v8AAAIABAAGAAUABAADAAIAAQAA
AP///v/+//7//v/+//v/+v/5//j//P/+/wAAAgABAAAA///+//3//P/7//r/+v/6//r/
+v/3//b/9f/0//j/+v/8//7//P/8//3//f//////AQADAAYABwAHAAYAAwADAAQABAAG
AAUABAABAPr/9f/z//L/9P/0//X/9f/2//P/8v/y/+//7//y//T/9v/3//n/+v/2//X/
8//x//H/9P/0//T/9v/2//X/9P/z//L/8f/w//P/9v/5//v/+v/2//X/8//z//T/9P/2
//j/+v/4//f/8v/y//H/8f/5/wUADQAbADIASABVAFwAWABNAEYAPwAoAAsA6//B/4T/
O//4/tL+uf6h/pz+r/7M/u/+F/8//2T/if+j/7X/xv/X/+H/5P/o/+7/8v/2//3/AgAG
AAcACAAJAAYABQAGAAYACAAJAAsACwAKAAoACgAKAAwADAANAA8AEgASABIAEgAPAA0A
DAAMABEAFAAYABoAFwAWABUAFAAWABYAFwAZABoAGgAaABoAGQAXABYAFgAZABwAHwAj
ACIAIQAgACAAIwAjACYAKQArAC0ALwAyADEAMQAwADEANAA4ADsAPgA8ADwAPAA7AD8A
PwBAAEEARQBGAEYARQBCAEAAPwA9AEAAQQBCAEMAPgA7ADoAOAA3ADYANAAyADEAMAAt
ACkAJQAiAB8AHQAeAB0AHQAbABcAEQAPAA0ACwAJAAcABwAHAAYABAAAAP///P/6//j/
+v/8/wAAAAD///z/+//5//j/+P/4//n/+v/7//v//P/5//j/9//3//j/+v/8//3/+//6
//n/+P/2//f/+P/6//z//v8AAAIA///9//v/+v///wAAAwAEAAIAAAD+//7//P/8//z/
/f8CAAAAAAD///7//P/7//v//f///wEAAwACAAAA/v/9//z//P/8//3/AQD///7//P/5
//j/+P/5//z//v/+//3//P/6//r/+f/5//n/+f/6//v//P/9//z/9f/x//P/9P/4//r/
+v/6//r/+P/4//n/+f/6//v//v8BAAMAAwACAAAA/////wAAAAABAAEAAQD///n/8//w
/+7/8f/y//T/9f/0//H/8P/w/+7/7f/v//D/9P/1//f/+P/0//P/8f/v/+//8v/y//L/
8v/y//H/8P/u/+7/7v/u//D/9P/4//v/+f/0//L/7//w//L/8//2//X/9v/z//H/7P/w
//P/9f/7////BQANAB4AMgBBAEwAUgBLAEIAPQAsABEA9//X/6b/Z/8k/+7+0/65/qT+
p/68/tf++/4l/07/df+V/6v/uP/H/9P/2v/g/+b/6v/u//X/+v/9////AQADAAEAAQAD
AAQABQAHAAoACwAJAAgABwAGAAcACAAKAA0ADwAOAA0ADAAOAA0ADQAOABAAEgAVABYA
FAASABAADgAQABIAFQAZABgAGAAYABgAGAAXABcAGAAbABwAHQAfAB4AHQAcABwAHwAh
ACYAKwAqACsALAAuACwALQAtAC8AMwA4ADwAQAA9ADwAOwA5ADwAPQA/AEEAQwBEAEQA
QwBAAD4APQA7AD4APwBAAEEAPAA5ADgANgA3ADYANAAyADEAMAAtACkAJAAgABwAGQAa
ABkAGQAXABMADQALAAkACAAHAAYABwAFAAQAAgD+//z/+v/5//j/+f/6//3//P/7//j/
9//1//b/9v/2//f/+f/5//j/+P/2//b/9v/3//j/+v/8//3/+f/4//f/9v/4//n/+v/8
//z//P/8//z/+f/5//n/+v///wAAAwAEAAMAAAD9//z//v/+//7///8AAP7//v/9//r/
+P/3//f/+//9////AQAAAP7//P/7//z//P/8//3/AQD///7//P/5//j/+P/5//z//v/+
//3/+v/2//T/8f/z//X/9//6//z//P/8//r/+P/3//b/9P/6////AAD8//n/+P/3//b/
9//4//r/+//7//v//f///wAA///9//r//P///wMABgADAP//+//1//P/7//u/+7/8f/y
//T/9f/w/+v/6P/m/+j/6//x//b/9P/z//P/8v/w//H/8f/x//P/9v/2//b/8//y//D/
7v/w//L/9P/2//L/8v/y//H/8v/w//H/8f/y//T/9f/4//X/9v/z//H/+v/6//n/+//9
////BQATACwAQgBRAFYATgBBADgAKwAUAPn/3/+5/4j/Sf8I/9z+wf6h/pj+rf7O/vf+
J/9T/3b/j/+j/63/uv/L/9n/5v/0/wAAAAAAAAMABAAEAAMAAgABAAMABQAJAAwACwAL
AAwACwANAA4ADwAQABAAEAARABMAEwASABEAEAATABMAFAAWABQAFAAVABQAFQAWABcA
GAAYABgAGQAbABkAGAAXABYAGwAdACAAJAAiACIAIgAjACUAJQAlACYAKQApACwALwAt
AC0ALQAuADEANQA4AD0AOwA8ADwAPABAAEIARABFAEcARwBIAEkASABIAEcARQBFAEYA
SABJAEUAQwBBAD8APgA9AD4APgA9ADwAOgA4ADQAMgAuACkAKQAoACcAJwAiAB8AHQAZ
ABcAEwATABMADwANAAsACwAJAAYAAgD8/wAAAAABAAIA///+/////P/8//r/+v/5//b/
9v/2//f/9f/1//T/9P/2//j/+v/9//v/+v/5//f/+P/4//j/+P/6//v//P/+//z/+v/4
//b/+f/7//3/AAD///7////+/////v/9//7//P/8//z//f/9//r/+f/3//v//P/+/wEA
///9//v/+f/6//r/+v/7//z//P/8//3//f/5//b/8v/z//T/9v/5//n/+v/5//f/+f/4
//n/+f/7//v/+//8//j/9v/0//D/8f/z//X/9v/0//P/8P/y//L/8v/y//T/9v/5//v/
+v/5//r/+////wEAAgACAP////8AAAAA/v/7//j/8//w/+3/7f/u/+//7v/u/+3/7//t
/+3/7v/r/+v/7v/w//D/7//v/+7/7v/v/+//7//u//D/7//u/+//8P/w//D/7v/u/+7/
7v/s/+7/8P/x//T/8v/z//P/8P/w/+//8P/y//b/9v/3//b/8v/v/+//8f/1//3/DQAk
ADwATwBWAFAAPwA0AC0AGgADAO3/z/+c/1f/Dv/Y/rv+nf6K/pv+vv7j/g//Of9c/3n/
k/+l/7T/x//b/+b/7P/w//H/8v/2//j//f///wEAAwADAAMABQAGAAMAAwAEAAMABwAI
AAkACgAJAAgACAAJAA8AEAARABIAEgARABEAEgAQABAAEQAQABMAFAAVABYAFQAUABQA
FQAXABgAGQAaABkAGQAaABwAGwAcAB0AHwAiACMAJAAmACQAIwAlACcAKwAtAC8AMgAy
ADMAMwA1ADMANgA4ADoAPQBAAEMARQBFAEMAQgBBAEUARgBGAEUARABEAEUARQBEAEMA
QgBBAEEAQQBDAEQAPwA8ADgANAAzADQAMwAxAC4AKgAmACMAHwAdABwAGQAZABUAFQAV
AA0ACQAFAAMABAAEAAMAAAACAAAA///+//z//P/+//z//f/8//3//f/5//j/9//3//j/
+f/5//r/+v/6//r/+//5//r/+//7//3//v///wAA////////AAADAAQABQAGAAIAAQAA
AAAAAQAAAAEAAAACAAIAAgAEAAMAAgABAAEABwAGAAcABwAFAAQABAAFAAQAAwACAAEA
BAAEAAQABQACAAAA/v/9/wIAAQABAAAAAQAAAAAAAQAAAAAA/v/7//z//P/+/////P/7
//r/+v/7//z//f/8//v/+//7//r/8v/x//T/9//6//3/AAD9//z//P/7//3//f///wEA
BgAHAAcABgADAAMABAAEAAQAAwACAP//+P/z//H/8P/0//T/9f/1//T/8f/w//D/7v/t
/+//8P/y//P/9f/2//L/8f/v/+3/7f/w//D/8P/y//L/8f/w//D/8P/w//D/8f/0//f/
+f/2//L/8f/v//H/8v/y//T/9v/4//b/9f/w//D/8//3////BwARAB8ANABIAFUAVgBQ
AEcAQAAxABgA/f/f/63/bP8f/+L+wP6n/pP+mP61/tb+//4n/03/cv+R/6v/vf/M/9v/
4//m/+z/8P/0//b/+//+/wEAAwAFAAcABgAFAAYABgAJAAsADgAPAA4ADAAKAAgACgAK
AAsADQAQABAAEAAQAA4ADQANAA4AEAASABUAFgAUABQAFAAUABQAFAAVABcAGQAaABsA
HAAaABkAGQAaAB4AIAAiACUAIgAhACAAIAAhACEAJAAnACoAKwAsAC4ALwAxADIANQA2
ADoAPQBAAD8AQABBAEEAQQBBAEIAQwBHAEgASABHAEQAQgBBAD8AQQBDAEUARwBEAEEA
QAA+AD0APAA6ADgANQA0ADEALQAoACQAIAAdAB0AHQAeAB0AGQATABEADwANAAsACQAJ
AAkACAAGAAIA///8//r/+P/6//z/AAAAAP3/+v/5//f/9//4//n/+//7//v/+v/6//n/
+P/3//f/+v/8//7////7//r/+f/4//n/+//9/wAAAgACAAIAAgD+//3//P/8/wEAAgAF
AAYABQACAP///v///wAAAQADAAQAAgACAAEA/v/8//v/+////wEAAwAFAAIAAAD+//3/
/v/+//7///8BAP///v/8//r/+P/3//f/+v/+/wAAAQD///z/+//5//n/+f/5//r/+v/6
//r/+P/1//X/9f/0//j/+f/6//z/+P/1//T/8//y//b/+P/7//3/+//7//3///8AAAEA
AQAAAAAAAQADAAQAAgD///z/9//0//H/8f/y//P/8v/y//H/7//r/+n/6P/r/+3/8v/2
//P/8f/w/+7/7f/v//D/8f/w//L/8f/w/+7/7v/t/+z/7v/w//L/9P/x//D/7//t/+//
7v/w//H/8P/w/+//8P/w//L/8P/v//b/9v/3//X/9f/1//v/CQAeADgATwBcAGAAUwBG
ADkAIAAFAO3/y/+Y/1X/Dv/a/rn+nf6Q/p/+wP7n/hP/Pf9g/33/lf+n/7b/x//V/+D/
6v/w//L/9P/5//z//f/9//3//f///wEABQAIAAUABQAGAAUABwAIAAkACgAKAAoACwAN
AA0ADAALAAoADAANAA8AEgARABAAEAAOABAAEAAQABAAEgASABMAFQAUABQAFAAUABgA
GQAbAB4AHQAcABsAGwAeAB8AIAAiACIAIQAjACUAJAAjACIAIgAoAC0AMQA3ADQANAAz
ADIANAA2ADgAOQA7ADsAPAA9AD0APAA6ADcAOAA6AD0APwA9ADsAOQA3ADYANQA2ADYA
NAAyAC8ALAApACgAJQAhACEAIAAfAB8AGgAXABUAEQAPAAsACwALAAUAAwABAAEAAAD+
//v/9v/7//z//v8AAP7//P/8//j/+f/4//n/+f/2//b/9v/3//b/9f/z//L/8//0//X/
9//0//T/9P/z//T/9v/4//r/+P/5//r//P/7//r/+f/4//v//f///wIAAAD+//7//P/9
//z/+//8//7//v/+///////8//v/+f/8//z//f////3/+//5//f/+v/6//r/+//6//r/
+v/7//z/+f/3//T/9f/2//j/+//6//r/+P/1//f/9v/3//f/9//3//f/+P/2//T/8v/u
/+//8f/z//T/8v/x/+7/7v/w//L/9P/2//j/9v/2//f/9//1//X/9//5//z//f/9//z/
+v/5//n/+P/5//n/+f/3//L/7f/r/+r/7v/u/+//7//w/+3/7P/s/+j/5//p/+r/7P/t
/+//8P/t/+3/7P/r/+v/7v/u/+7/7v/u/+3/7P/r/+r/6f/o/+r/7P/u/+//7//s/+z/
6//r/+z/7P/u//D/8v/w/+//6P/o/+3/8f/3////CQAXACoAOgBFAEgAQgA5ADQALQAa
AAEA4/+1/3j/Mf/2/tD+vf6n/qT+tf7O/u/+Ff87/2D/gf+b/63/wP/P/9n/3P/i/+T/
6P/s//P/+P/8//3//v////3/+//7//r//P///wMABQAFAAQAAwACAAQABAAFAAcADAAM
AAwADAAJAAcABgAGAAoADAAPABAADwAOAA0ADAAOAA4ADwARABIAEgASABIAEAAPAA8A
EAAUABYAGAAbABoAGQAYABgAGQAZABwAHwAhACMAJQAoACcAKQAqAC0ALwAyADQANgA1
ADYANwA3ADsAOwA8AD0APQA+AD4APQA6ADgANwA1ADYANwA4ADkANQAzADMAMgAxADAA
LgAsACoAKgAoACUAIAAcABgAFQAUABMAEwARAA4ACQAIAAcABQADAAEAAQADAAIAAAD8
//v/+P/2//T/9P/0//b/9P/0//L/8v/x//L/8v/y//P/9P/1//X/9v/z//L/8f/x//L/
9P/2//f/9f/0//P/8v/z//X/9//6//z//P/8//z/+f/5//n/+v/9//7/AQACAAEA/v/7
//r/+P/4//j/+f/9//z//f/9//z/+v/5//n/+v/7//z//f/7//r/+f/5//b/9v/2//f/
+//5//j/9v/z//L/8v/z//b/+P/4//f/9f/y//H/7//w//H/8v/0//b/9v/2//T/8P/v
/+7/7P/w//P/9P/2//L/8P/w//D/8P/z//T/9v/3//f/9//5//v/+//7//r/+P/7//3/
AAACAP7/+f/0/+3/7P/p/+n/6v/s/+z/7f/t/+n/5f/j/+L/5f/n/+z/8P/v/+3/7P/q
/+r/6//r/+v/7f/w//D/8P/t/+z/6v/o/+v/7P/t/+7/6//s/+3/7f/w/+7/7//v/+3/
7v/u//D/7v/u/+r/5//s//D/8f/x//P/9/8BABUAKgA+AE0AUABGADkAMAAdAP7/5//P
/6X/av8l/+z+yP6n/o3+jv6r/tT+Af8v/1X/dv+P/5//q/+2/8f/1f/i/+7/9v/2//b/
+f/6//r/+f/4//f/+//9/wEABAABAAEAAgABAAQABAAEAAQABgAGAAcACQALAAoACQAI
AAwADQAPABIADwAOAA4ADAAPABAAEQASABIAEgATABUAEwASABEAEAATABUAGAAcABoA
GgAaABsAHAAdAB4AIAAjACMAJgApACgAJwAmACYAKgAvADMAOQA1ADYANgA2ADkAOgA7
ADsAPwA/AEAAQQBAAEAAPwA9AD0APgBAAEEAPwA9ADsAOQA6ADkAOgA6ADcANgA0ADIA
LgAsACgAIwAjACIAIQAhABsAFwAUAA8ADQAJAAkACQAGAAUABAAFAAMAAAD8//b/+v/6
//v//P/4//b/9v/y//X/9P/1//X/9P/0//T/9f/0//P/8f/w//L/9P/2//n/9f/0//P/
8f/z//T/9f/2//T/9f/2//j/9v/2//b/9v/3//n/+//+//z/+v/6//j/+f/4//f/+P/6
//r/+v/7//3/+v/5//f/+v/6//v//f/7//n/9//1//b/9v/2//f/9//4//n/+//7//f/
9P/w//P/9P/2//n/9v/2//T/8f/z//L/8//z//H/8f/x//L/8P/w//D/7v/x//P/9f/2
//L/7f/q/+z/7v/x//L/8//0//T/9P/1//X/8//z//X/9//9////AAAAAP3/+//6//j/
+f/3//X/8f/r/+f/5v/m/+n/6v/s/+3/7v/r/+r/6v/o/+f/6f/q/+7/7//x//L/7P/r
/+n/5//n/+r/6v/q/+v/7P/s/+z/6f/o/+f/5v/n/+r/7f/v/+//7P/s/+v/6//s/+z/
7v/w//L/8P/v/+z/7P/r/+3/8//7/wcAFwAqADwASQBOAEYAOQA0AC0AFgD5/93/s/96
/zP/8P7I/q3+kf6M/qX+xv7t/hf/Pf9g/4H/m/+t/77/z//b/97/4P/k/+n/7P/y//b/
+v/7//z//f/7//v//f/+/wEAAwAGAAcABQAEAAMAAgAEAAQABQAHAAoACgAKAAoACQAH
AAYABgAIAAoADQAOAAwADAAMAAwADgAOAA8AEQATABQAFQAWABQAEwATABQAFgAYABoA
HQAbABsAGwAcAB0AHQAgACMAJwApACsALgAtAC0ALAAtADAANAA3ADoAOwA8AD0APQA9
AD0APgA/AEIARABFAEUAQAA+AD0AOwA+AD8AQABBAD0AOwA7ADoAOAA2ADMAMAAwADAA
LgArACYAIgAeABsAGwAbABwAGwAVAA8ADQALAAUAAwABAAEAAwAEAAQAAgAAAPz/+f/2
//j/+P/6//j/9//0//P/8f/y//L/8v/z//b/9//3//j/9f/0//P/8//0//b/+P/5//b/
9v/2//b/9P/1//b/+P/7//z//f/+//r/+f/4//j//P/8//7//v/9//r/9//2//j/+v/8
////BAACAAIAAQD///z/+v/5//z//f/+/////P/6//j/9//2//b/9v/3//z/+//7//r/
9v/0//P/8//1//j/+f/5//j/9v/2//X/9P/z//L/8v/1//b/9//2//P/8//z//L/9P/1
//b/9v/0//b/9P/y//L/8v/y//b/+P/7//3/+//5//n/+f/+///////+/wAAAQADAAQA
AAD9//r/9f/y/+//7//w//H/8P/w/+//8P/t/+z/7P/s/+3/8f/0//P/8f/w/+7/7f/v
//D/8f/u//D/7//u//D/8P/v/+7/7//w//H/8v/x//L/8//z//b/9P/1//X/8v/y//H/
8v/0//b/9P/z//r/9v/z//X/9//5/wMAFQAuAEgAXQBmAF4ASwA8AC0AFgD7/+P/u/+C
/zn/9P7E/qP+if6I/qH+yP7z/iP/Tf9s/4n/of+x/8L/0//h/+7/9P/4//n/+v/+/wAA
AgADAAQABQAGAAcACgAMAAsACwAMAAsADwAQABEAEgAPAA4ADgAPABQAFAAUABQAFwAX
ABgAGgAXABYAFgAUABYAGAAaABwAGwAaABoAGwAeAB4AHgAeACEAIQAiACQAIgAiACIA
IwAnACkAKwAuACwAKwAtAC8AMAAxADIANAA4ADsAPQBBAD8AQABAAEAARABGAEgASQBJ
AEcARgBFAEkASgBKAEkASgBKAEsASwBJAEcARQBDAEMAQwBFAEYARABCAD8APAA5ADgA
NQAxADAALgAsACsAJgAjACEAHQAcABkAGgAbABYAEwAQAA8ADQAMAAoABgAHAAYABgAG
AAQAAgACAP7/AAAAAAIAAwD///7//f/9//3//f/8//z//f/+////AQD//wAAAQABAAMA
BAAFAAYABQAFAAUABgAGAAYABgAGAAcABwAHAAgABgAEAAQAAgAFAAYABwAKAAgABgAE
AAMACAAGAAYABQAIAAgACQALAAgABwAGAAUACAAIAAgACQAHAAYABQAFAAcABQAEAAIA
BAAEAAUABwAFAAQAAQD9//7//v8AAAEA/v/9//z//P/6//r/+v/4//n/+//9//7/+v/3
//j//P/+//7//v/+//7/+//6//r/+f/7//3/AQAFAAYABwAHAAYAAwADAAQABAAFAAUA
BQADAPz/9//1//T/9//4//r/+//4//X/9P/0//L/8f/z//T/+P/5//v//P/1//P/8P/t
//H/9v/4//r/9//2//T/8v/y//L/8v/y//X/+P/7//3/+f/0//L/7//x//T/9v/6//n/
+v/3//X/8v/0//f/+//9/wEABwANABwAMgBHAFQAXgBdAFQATQA6ABsA///f/67/b/8q
//L+0f63/qL+o/64/tP+9/4n/1L/d/+V/6//vv/H/9P/3P/m/+7/8//2//z/AAAAAAEA
AgADAAMAAwAFAAYACgANABEAEwAQAA4ADAAKAA0ADgAQABMAFAAUABQAFAASABEAEQAS
ABQAFgAZABoAFgAUABIAEAASABQAFwAbABwAHAAcABwAGgAZABkAGgAdACAAIwAnACUA
IwAhACAAJAAlACkALQArACsAKwAsACsALQAuADEAMwA4ADwAQAA+AD4APgA9AEAAQQBD
AEUARABEAEMAQQA/AD4APgA9AEAAQQBCAEMAPgA7ADoAOAA3ADYANAAyADEAMAAtACkA
KQAmACMAIQAhAB8AHgAbABUADwANAAsACwALAAsADQAMAAoABwACAAEA/v/8//r//P/+
/wIAAgAAAPz/+v/3//j/+v/8/////v/9//v/+v/6//r/+v/7//z//v8AAAEA/f/8//v/
+v/7//3///8CAAEAAAD///7/////////AAADAAQABwAIAAcABAABAAAAAQACAAMABQAF
AAIAAQD//////v/+////AAABAAIAAwAAAP7//P/7//v//P/9////AQD///7//P/7//r/
+v/7//z//v/+//3/+//4//f/9f/4//n/+v/8//z//P/8//r/9//3//f/9v/4//n/+v/6
//b/9P/0//T/9P/0//b/+P/7//3/+v/5//r/+//+///////+//////8AAAAA/f/7//n/
9f/0//H/8f/y//H/8P/w/+//7//t/+3/7v/t/+3/8P/y//D/7//v/+7/7f/v//D/8f/w
//L/8f/w//D/8P/v/+7/8P/w//D/8P/u/+7/7v/t//H/8P/y//P/8P/w/+//8P/x//T/
8//z//j/9v/1//X/9//9/wcAGQAyAEYAUQBUAEoAPQA0ACcAEgD9/+X/u/9+/zf/9v7Q
/rP+m/6e/rf+1v79/in/T/9s/4X/m/+r/7z/z//d/+r/9P/4//f/+P/8//7/AQADAAUA
BwAFAAUABwAIAAUABQAGAAUACAAKAAwADgAMAAoACQAJAA0ADgAPABAAEAAPAA8AEAAQ
ABAAEQAQABQAFgAYABoAGAAWABUAFQAXABgAGQAaABsAGwAcAB4AHgAeAB4AHwAiACMA
JAAmACQAIwAlACcAKgArACwALgAxADMANAA3ADQANgA3ADgAPQBAAEMARQBDAEEAQAA/
AEQARgBHAEcARwBGAEYARQBDAEEAPwA9AD4APQA+AD4APAA6ADcANAAzADIALwArACkA
JgAjACEAHQAbABoAFwAXABMAEwATAA4ACwAIAAcACQAIAAYAAgACAAAA///+//3//P/9
//r//v/+/wAAAQD+//z/+v/5//v//f/+/wAA/v/+//7////9//z/+//5//z//v8AAAIA
////////AAADAAQABQAGAAcABwAHAAgABgAEAAQAAgAEAAQABAAGAAQAAgAAAP//AwAC
AAMAAwAFAAQABAAFAAQAAwACAAEAAgACAAIAAwABAAAA/////wMAAQAAAP7////+//7/
///9//7//f/7//z//P/+/////f/7//n/+P/5//r/+//6//n/+f/5//j/9P/z//b/+v/+
//7//v/+//7/+v/4//f/9f/5//v///8DAAUABQAEAAIAAwADAAQABAAGAAUABAABAPv/
9f/y//D/9f/2//j/+f/1//H/7//u/+//7//y//T/9v/3//n/+v/0//P/8f/v//L/9v/3
//j/9//2//T/8v/0//T/9P/0//T/9v/4//n/9//y//D/7f/x//T/9v/6//f/+P/1//P/
8v/0//f/+f///wcADQAXACoAQABPAFgAVgBLAEIANwAgAAMA6f/D/4z/R/8G/9r+wf6j
/pT+o/7E/un+F/9B/2j/if+j/7P/wP/N/9f/4P/o//D/9f/4//7/AgABAAEAAQABAAMA
AwAFAAYABwAJAAwADQAMAAoACAAGAAkACgAMAA8AEAAQABAAEAASABEAEQASABEAEgAU
ABQAEgASABIAEgAVABYAGAAbABsAGgAZABgAGwAbABwAHgAhACIAIwAlACMAIQAfAB4A
IQAjACgALQAtAC0ALQAuAC8AMQAyADUANgA6AD0AQABAAEAAQAA/AEQARQBHAEkASABI
AEcARQBEAEQARQBFAEcARwBHAEcAQgA/AD4APAA+AD4APQA8ADgANgAyAC0ALQAqACcA
JQAkACMAIwAhABwAFQASAA8ADQANAA0ADwANAAoABgAAAP7//P/7//r//f/+/wEAAAD+
//r/+P/1//f/+P/5//v/+v/5//f/9v/4//j/+P/5//r//P/+////+//6//n/+P/5//v/
/f8AAP///v/9//z/+f/5//n/+v///wAAAwAEAAEA/v/7//r//f/+////AQADAAAA///9
//v/+v/6//v//P/9//7////+//z/+v/5//v//P/9///////9//z/+v/3//b/9v/3//r/
/P/8//v/+f/2//X/8//2//f/+P/6//j/9v/0//D/8f/x//H/8P/y//X/+P/6//T/8P/x
//L/8//0//X/9v/4//n/+P/3//j/+f/+/wEAAwAEAAIAAQABAAAA/P/5//b/8f/w/+3/
7f/u/+3/7P/s/+v/7f/r/+v/7P/r/+v/7v/w/+7/7f/t/+z/7P/t/+3/7f/s/+7/7f/s
/+7/7v/t/+z/6v/q/+r/6v/o/+r/7P/t/+//7v/w//H/7//u/+z/7P/u//L/8v/z//b/
8P/t/+v/8f/5/wcAHQA4AEwAUwBOAEQAOQAwABsAAADn/8X/k/9M/wH/zP6q/on+e/6Q
/rX+4P4N/zf/Xf96/4//nf+t/8T/2f/h/+j/7v/u/+//8P/0//b/+f/7//3////9//3/
//8AAP7///8BAAEAAwAEAAUABgADAAIAAgADAAgACAAIAAgACAAHAAcACAAIAAgACQAI
AAwADgAQABIADgAMAAsACwANAA4ADwAQABQAFQAXABoAGgAaABoAGwAcAB0AHgAgAB4A
HQAfACEAJQAnACkALAAsAC0ALQAvAC8AMgA0ADYAOgA8AD4APwA/AD0APAA7AEAAQgBD
AEMAPwA+AD4APQA8ADsAOgA5ADgANwA4ADgANQAyAC4AKgArACwAKwApACYAIgAeABsA
GAAVABMADwANAAkACQAJAAQAAQD+//3////+//z/+P/4//b/9f/0//L/8v/0//L/9f/0
//X/9f/w/+7/7P/r/+z/7f/t/+7/7P/s/+z/7f/r/+z/7f/t/+7/8P/y//T/8v/x//D/
8P/x//L/8//0//P/8//z//T/9f/0//X/9P/2//b/9v/4//T/8v/w/+//8//y//P/8//z
//L/8v/z//H/8f/x//H/9P/0//T/9f/y//D/7v/t//L/8f/x//D/7//u/+7/7//q/+z/
8P/x/w==
         </WaveFormData>
      </LeadData>
      <LeadData>
         <LeadByteCountTotal>10000</LeadByteCountTotal>
         <LeadTimeOffset>0</LeadTimeOffset>
         <LeadSampleCountTotal>5000</LeadSampleCountTotal>
         <LeadAmplitudeUnitsPerBit>4.88</LeadAmplitudeUnitsPerBit>
         <LeadAmplitudeUnits>��V</LeadAmplitudeUnits>
         <LeadHighLimit>2147483647</LeadHighLimit>
         <LeadLowLimit>268435456</LeadLowLimit>
         <LeadID>V3</LeadID>
         <LeadOffsetFirstSample>0</LeadOffsetFirstSample>
         <FirstSampleBaseline>0</FirstSampleBaseline>
         <LeadSampleSize>2</LeadSampleSize>
         <LeadOff>FALSE</LeadOff>
         <BaselineSway>FALSE</BaselineSway>
         <ExcessiveACNoise>FALSE</ExcessiveACNoise>
         <MuscleNoise>FALSE</MuscleNoise>
         <LeadDataCRC32>2267647903</LeadDataCRC32>
         <WaveFormData>
CAAIAAgACAAGAAYABgAGAAgACAAIAAgABwAGAAUABAAHAAgACQAKAAcABgAFAAQABAAE
AAQABAADAAIAAQAAAP///v/9//z//v8AAAIABAACAAIAAgACAAEAAAD///7//v/+//7/
/v/7//r/+f/4//r//P/+/wAA//8AAAAAAAACAAMABgAHAAgACAAHAAYAAwADAAQABQAI
AAgACAAGAAIA///+//7//f/9//7//v/+//v/+v/4//X/9f/2//n/+//8//3//P/5//j/
9f/y//L/8//z//P/9f/1//T/8//x//D/7v/t/+//8v/0//b/9P/z//H/8f/x//H/8f/z
//X/9f/1//T/8P/u/+z/7//2/wAACAAVAC4ARgBXAGYAcAB0AH0AiACIAIAAcABPABYA
yP9w/xz/2f6m/pX+of69/uD+Cf8v/1f/e/+W/6f/u//M/9b/2v/f/+X/6v/u//L/9//7
//z//f/+//v/+//6//v//P/9/wAAAAAAAAAAAAAAAAAAAAACAAQABgAGAAUABQAFAAQA
AwAEAAYACQALAA8ADgANAAwADAANAA0ADQAQABAAEQARABIADwAOAA0ADQASABUAFwAa
ABgAGQAZABkAGwAdACAAJQAoACgAKgAsACkAKQAsACwALgAzADcAOgA6ADwAOwA7AD0A
PgBAAEEARQBGAEYARQBDAEAAPwA/AEIARABGAEcAQgA/AD0AOgA3ADYANgA2ADUAMgAt
ACwAJwAjACEAHgAgAB8AIAAeABkAFAASAA0ADAALAAkACQAGAAQAAgAAAPz/+f/4//b/
+P/6//z//P/5//j/9//1//L/8v/0//T/9f/1//b/9//0//L/8f/w//L/9v/2//X/9P/z
//L/8f/z//P/8//1//b/+f/6//v/+P/3//b/9v/5//v//v8AAP7//f/8//v/+f/5//n/
/P/+//7/AAD+//z/+v/5//j/+////wAAAQD+//z/+//6//j/+P/4//j/+f/6//n/+v/4
//f/9v/2//n/+f/5//r/+P/3//b/9v/1//T/9P/2//j/9//3//f/8P/t/+3/7//w//H/
8v/z//T/9f/2//b/9v/2//f/+v/7//z//P/7//r/+f/5//r/+//+//7//v/8//b/8//y
//L/9f/1//b/9v/0//H/8P/u/+v/6//s/+//8f/y//P/8v/v/+7/6//o/+j/6f/p/+n/
6f/p/+j/5//m/+b/5f/l/+n/7P/u//D/7v/r/+f/5f/m/+f/6P/r/+r/6f/o/+b/4v/m
/+j/6//w//b/+v8DABQAKgA9AFAAYgBqAG8AegCAAHwAdgBhADYA9v+i/0b/9f62/o/+
if6Z/rj+3/4J/zX/X/9+/5X/pf+2/8D/yP/P/9f/3P/g/+T/6f/t/+7/7//w/+7/7//v
//H/9P/1//j/+P/2//b/9v/2//f/+P/7//7////+//z/+//+//7//v8AAAEAAwAEAAcA
BQADAAEAAAAEAAUABgAKAAgACQAJAAoACAAIAAgACQANAA8AEAASAA8ADwAOAA0AEQAV
ABoAIQAhACAAIQAiACEAIQAkACQAJwAtADIANgA1ADYANAAzADQANgA5ADsAPQA+AD4A
PQA9ADoAOQA5ADwAPgBAAEEAPAA5ADcANAAzADIAMgAyAC8ALAAnACYAIgAdABoAFgAW
ABUAFgAUAA4ACgAJAAUABAADAAEAAQD+//z/+v/4//X/8//z//L/9P/0//T/8v/v/+7/
7f/r/+z/7P/u/+7/8P/v/+//7//t/+z/7P/s/+3/8v/z//P/8P/v/+7/7f/u/+//8P/z
//H/8//z//P/8f/x//H/8v/0//f/+//+//3/+//5//f/+f/5//n//P/6//r//P/6//j/
9v/1//T/9v/7//3////7//r/+v/6//r/+v/6//r//P/8//r/+v/4//f/9v/2//j/+f/6
//z/+P/1//L/8P/y//L/8//2//j/9//3//f/8//x//D/7//2//j/+f/2//P/8v/x//D/
8v/0//X/9v/2//f/+v/7//v/+v/4//b/+f/7//7/AQD///z/+f/0//P/8f/x//L/9v/3
//n/+v/0/+//7P/o/+r/7f/x//f/9f/0//P/8P/w//D/7v/s/+z/7f/t/+3/7P/r/+n/
5//o/+r/6//t/+z/7P/r/+r/6//r/+r/6//t/+3/7f/v/+7/7f/s/+r/8v/y//D/8//2
//r/AAANACYAPgBVAGQAagBuAHUAfgB8AHYAagBNAB4A1P90/xj/zf6U/oH+j/6v/tz+
Df87/2H/ff+S/5//rf++/8z/2P/n//H/8P/y//T/9//1//T/8//y//T/9//5//3//f/9
/////v///wAAAQACAAIAAgAEAAYABwAGAAQAAwAFAAYABwAKAAgACQAJAAsACwALAAsA
DAAPAA8ADwASAA8ADwAOAA4AEgAUABYAGQAYABkAGQAaABsAHQAeAB8AIQAjACYAKwAp
ACgAKQAqAC0ALwA0ADYANgA5ADsAPAA/AEIAQgBDAEUARgBIAEkASgBKAEkARwBJAEgA
SQBLAEkASABHAEUARABDAEMAQgA/AD4APgA+ADoANgAwAC4ALQArACsAKgAoACUAJAAg
AB4AGgAZABUAEgARAA8ADwAMAAgABAAAAAEAAQADAAQAAQAAAP///P/9//z/+//5//j/
+P/6//r/+f/3//b/9f/5//r//P/+//z//v/8//n/+//7//v/+//9//3//f////7////+
//3/AAABAAIABAADAAMABAAEAAYABQAEAAMAAwADAAMABgADAAIAAwAAAAMABAAGAAgA
BQAHAAYABQAFAAQABAAEAAYABgAGAAYABAACAP7//P/9//3//f/+//3//f/9//7/////
////AAABAAAAAAACAP7/+//5//f/+P/5//v//f/6//j/9v/4//j/+P/4//v//v8AAAIA
/////wEAAQAFAAYABgAGAAMAAwAEAAUAAwACAAEA/v/8//v//P/+//7//f/9//z/+//5
//n/+P/3//f/+P/7//v/+v/5//b/9f/2//X/9P/y//P/8//z//X/9f/0//P/8v/y//H/
8f/x//L/8v/y//P/8//y//P/8P/v/+7/7//x//P/9f/2//j/9P/y//H/8v/4//7/DQAm
AD4AUwBkAGwAagBvAHoAgAB+AHoAZQA6APT/nP8+/+3+rP6J/o/+rf7Y/gX/Lf9R/3H/
jP+d/6//wv/W/+L/5//r/+z/7v/w//P/+P/6//z//v/+//////8BAAAA//8AAP7/AQAC
AAMABAADAAIAAwAEAAcACAAIAAkADAAMAAwADgANAA0ADAANAA4ADwAQABIAEgARABAA
EgAUABUAFQAWABgAGAAYABkAGgAbABsAHAAfACEAIgAjACIAIwAlACkAKwAsAC8AMgAx
ADEANAA0ADMANwA6ADwAPwBEAEYASQBHAEYARgBFAEsATABMAEsATgBMAEwATQBMAEwA
TABLAEsASwBMAEwARwBEAEIAQABAAD4AOgA6ADUAMQAvACwAKQAnACcAJAAjACAAIAAd
ABgAFQARAA8AEAAOAAwACgAJAAcABwAGAAQABAAEAAIAAwACAAEA///9//z//f/8//7/
/f/9//3////+//7//v/9/wAA///9/wAAAQACAAMAAgABAAAAAQAEAAcACAAJAAYABQAE
AAQAAwADAAQABAAHAAcABwAHAAYABQAEAAYACQAKAA0ADAAJAAgACAAIAAcACQAIAAcA
CAAIAAkACgAIAAYABAACAAUABgAFAAYABgAFAAQABAAEAAMAAgACAAMAAwADAAQAAAD+
//3//v//////AAABAP7//f/9//3/9v/2//j/+//+/wEABAACAAIAAQAAAAIAAwAGAAcA
CgAKAAkACAAFAAUABgAHAAgACAAIAAYAAgD///7//v//////AAAAAP7/+//6//j/9f/1
//b/+f/7//z//f/8//n/+P/1//L/8v/z//P/8//1//X/9P/z//D/8P/v/+//8f/0//b/
+P/1//P/8P/v//H/8f/x//P/9f/1//X/9P/w//D/8P/1//7/BgAOABsAMABGAFkAZgBu
AHYAfwCGAIIAegBoAEMABACu/1L/Av/B/pr+lf6r/s/++P4f/0X/af+J/6D/tf/F/9T/
3P/i/+f/6f/t//D/8//3//n/+v/7//z/+v/7//v//f8AAAEABAAEAAMAAgABAAAAAgAC
AAQABgAKAAoACQAJAAkACAAHAAgACwANAA4AEQAQAA8ADgAOAA0ADQANABAAEQATABQA
FgAUABQAFAAVABgAGwAdACAAHwAfAB4AHQAdAB8AIgAnACgAKAAqACwALAAtADEAMgA1
ADkAPAA+AD0AQABAAEEAQQBCAEQARQBJAEoASgBJAEcARABDAEMARgBIAEoASwBHAEUA
RABCAD0APAA8ADwAOwA4ADMAMgAtACkAJwAkACYAJQAmACQAHwAaABgAEwARABEAEAAR
AA4ADAAKAAgAAwABAAEAAAABAAIAAwACAAAA/v/8//n/+v/6//z//P/8//v/+//7//r/
+P/3//b/9//8//3//f/6//n/+P/3//j/+f/6//3//v8BAAIAAwABAP///f/8////AQAE
AAYABQADAAEA//8AAAEAAgAGAAQABAAGAAQAAgAAAP///v8BAAUABgAHAAQAAgABAAAA
AAAAAAAAAAAAAAAA/v/+//v/+f/3//b/+f/7//3/AAD///3/+//6//n/+P/4//r/+v/5
//n/+f/2//X/9f/1//b/+P/5//v/+P/1//T/8//y//X/+P/6//z//P/9/wAAAQACAAIA
AQAAAAAAAQADAAUAAgAAAP7/+v/6//n/+v/8//z/+//7//r/9//z//H/7v/x//P/9v/7
//j/9v/0//D/8f/y//H/8P/v/+//7v/t/+v/6//q/+n/6v/s/+3/7//t/+z/6v/o/+r/
6//r/+3/6//r/+v/7f/t/+3/7f/s//D/8P/w/+//8P/y//j/BQAaADQATQBkAHIAdgB5
AH4AfAB0AGoAUwAmAOD/hv8o/9n+ov6H/o3+q/7W/gH/J/9N/23/hv+Z/6v/vP/K/9T/
3f/j/+P/5v/p/+3/7v/u/+7/7v/w//P/9f/5//j/9//4//b/9//4//n/+v/8//z//v8A
AAEAAAD+//3/AQACAAMABgAEAAMAAQABAAMAAwADAAQABwAHAAcACgAJAAkACAAIAAsA
DAANAA8ADwAPAA4ADgAPABEAEgATABMAFQAYAB0AGgAYABgAGAAcACEAKQAuACwALQAt
ACwALgAyADMANQA1ADYAOAA5ADoAOgA5ADcAOwA6ADsAPQA7ADoAOQA3ADYANQA1ADQA
LwAuAC4ALgArACgAIwAiACIAHwAeABwAGgAXABYAEgAQAAwACwAHAAIAAQD//////f/6
//f/9P/2//f/+v/8//j/9v/0//D/8P/w//D/7//u/+7/8P/w/+//7f/s/+v/7f/s/+z/
7P/p/+z/6//p/+v/7f/v//H/7//v/+//8f/v//H/8f/x//P/9f/3//r/+P/3//f/9v/3
//f/9//3//n/+f/5//z/+f/4//n/9v/2//b/9//4//X/9//2//X/9v/2//f/+P/2//b/
9v/2//T/9P/y//L/8//z//P/9P/y//H/8P/w//H/8f/x//L/8f/w//D/8v/v/+3/7P/r
/+v/6//s/+3/6v/q/+f/5//m/+j/6v/s/+7/7f/u/+7/7v/u/+//8v/z//b/9v/1//T/
8f/x//L/8//2//b/9v/0//D/7f/s/+z/7//v//D/8P/u/+v/6v/o/+b/5f/l/+f/6f/q
/+v/6v/m/+b/5P/i/+L/4//j/+P/5f/l/+T/4//h/+D/3v/d/+D/4v/j/+T/5P/j/+H/
4f/h/+H/4f/j/+X/5f/l/+T/4P/e/+L/5f/u//T//v8LACIANgBHAFQAXgBiAG0AegB+
AHgAaABDAAYAtP9Y/wL/wf6S/oP+j/6r/tD+9/4f/0f/bf+G/5n/rf+8/8b/zv/R/9P/
2P/c/+D/5f/o/+r/7P/u/+v/6//q/+v/7f/v//P/9P/0//T/9P/0//T/9P/2//j//P/8
//v/+//7//r/+f/6//v//f/+/wEA////////AAABAAEAAQAEAAQABQAFAAYABQAEAAMA
AwAGAAkACwAOAAwADQANAA0ADQAPABIAFwAaABoAHAAeABwAHQAhACIAJQApACwALgAt
ADAAMAAxADIANAA3ADkAOwA8ADwAOwA6ADYANAAzADUANgA3ADcANQAzADIAMAAtACwA
LAAsAC0AKgAlACQAIAAbABgAFAAVABMAEwAQAAwACAAHAAMAAAD///3//f/+//z/+v/4
//P/8f/x//D/8P/w//D/7v/v/+7/7f/r/+r/6v/s/+z/7v/t/+3/7f/r/+r/6v/q/+z/
8P/w/+//7v/t/+z/6//s/+3/7v/x//H/8//z//P/8f/x//H/8v/1//f/+v/8//v/+f/3
//X/8//z//P/9v/5//r//f/8//r/+P/3//b/+P/7//v/+//3//b/9v/2//T/9P/0//T/
9v/2//T/9P/z//H/7//u//D/8f/y//T/8f/v/+3/7P/s/+z/7f/w//L/8f/x//H/7f/r
/+r/6f/s/+7/7//v/+z/7P/s/+z/7P/v//D/8P/w//L/8//2//f/+f/4//b/9P/1//f/
+v/9//n/9v/z/+7/7P/r/+z/7v/x//H/8v/y/+3/6f/n/+T/5f/n/+r/7//t/+z/6//o
/+f/6P/n/+b/6P/p/+n/6f/o/+f/5f/j/+X/5v/m/+f/5f/m/+b/5v/n/+f/5v/n/+f/
5//n/+n/6P/n/+b/5P/o/+r/6v/r/+7/8v/8/w8AKABAAFMAZABoAGwAdQB4AHIAbABi
AEEABACw/1L/+v6x/oL+ef6T/rv+6v4Z/0P/Z/+B/5D/nf+t/7z/yv/W/+H/6f/o/+r/
7P/v/+3/7P/r/+r/7f/x//T/+f/3//f/+f/4//j/+P/4//j/+v/6//z//v/+//7//f/9
/wEAAgADAAYAAwADAAIAAwAEAAUABgAIAAcABwAHAAoACQAJAAgACAAKAAwADgARABAA
EQARABIAEwAVABYAFwAZABsAHgAjACIAIAAgACAAJAAnAC0AMAAtAC8AMAAwADIANgA3
ADkAOwA8AD4APwBAAEAAPwA9AD8APgA/AEEAPwA+AD0AOwA8ADsAOwA6ADkAOAA4ADgA
NQAwACkAJgAlACMAIwAiAB8AGwAZABQAEQAOAA4ACwAJAAkACAAJAAYAAgD+//r/+f/5
//v//P/4//b/9P/w//L/8v/y//H/8v/y//T/9P/x/+//7v/t/+//8P/y//T/8v/0//L/
7//w//H/8v/z//P/8//z//X/9P/1//T/8//1//f/+f/8//n/+f/6//r//P/7//r/+f/5
//n/+f/8//v/+v/7//j/+f/6//z//v/8//3/+//5//n/+P/4//j/+v/6//r/+v/5//j/
9f/0//f/9//3//j/9v/1//T/9P/2//X/9P/0//H/8P/w//L/8v/x//H/8f/z//P/9P/1
//T/8P/r/+v/7P/v//D/8f/y//P/9P/0//T/9P/1//j/+f/9//7//v/+//r/+f/5//n/
+//6//n/9v/x/+//7//w//L/8//1//b/9v/z//L/8P/u/+3/7f/v//P/9P/1//T/7//u
/+v/6P/o/+n/6f/p/+v/6//q/+n/5v/m/+X/5f/o/+r/6//s/+z/6//p/+n/6f/p/+n/
6//r/+v/6//q/+j/5v/m/+f/7v/4/wIAEQAkADoASwBYAF4AYgBtAHoAegByAGQARwAS
AMb/bv8Y/83+mP6H/pX+t/7g/gn/L/9T/3X/jv+h/7P/xP/O/9T/1//b/97/4v/m/+v/
7//w//H/8v/w//H/8f/z//X/9//7//z/+//6//n/+P/4//j/+v/8/wAAAAD//////f/8
//v//P///wEAAgAFAAMAAwADAAQABwAHAAcACgAMAA0ADQAOAAwADAAMAA0ADwARABIA
FAAUABUAFQAVABUAFwAaAB8AIQAiACUAKAAmACUAJwAmACoALwAzADYANQA4ADgAOQA5
ADoAPAA9AEMARABEAEMAQQA+AD0APQA+AEAAQgBDAD8APQA8ADoANQA0ADQANAA1ADIA
LQAsACcAIwAhAB4AIAAfACAAHgAZABQAEgANAAgABwAFAAUABwAGAAUABAAAAP3//P/6
//r/+v/6//j/9f/0//P/8f/w//D/8v/y//P/8//0//X/9P/y//H/8P/x//b/9//3//f/
9//3//f/9f/1//X/9//4//v//P/9//r/+f/4//j/+f/7//7/AAD9//v/+f/3//r/+//8
/wAAAQACAAUABAAAAP7//f/8//7/AQABAAEA/f/8//z//P/6//r/+v/6//3//v/9//7/
+//5//f/9v/6//v//P/+//3/+//5//j/9v/0//P/9P/3//f/+P/5//b/9f/1//X/9v/2
//f/9//1//b/9P/y//L/8v/y//X/+P/6//z/+f/5//v/+//+//7//f/8//3///8CAAUA
AwAAAP3/+P/4//f/+P/6//r/+f/5//j/9v/z//L/8P/w//H/8//3//X/9P/z//D/8f/y
//H/8P/v/+//7v/t/+3/7f/s/+v/7f/u/+7/7//v//D/8P/w//H/8f/w//H/8P/v/+7/
7//x//H/8f/w//b/8v/w//P/9v/4/wAAEQAqAEQAWwBsAHQAcgB1AHgAeABwAGYARwAS
AMb/av8Q/8X+lv6J/pv+vf7s/hn/Qf9h/3//lv+n/7f/yP/W/+L/6f/t/+7/8P/y//X/
9f/2//f/+P/5//v//P////////8BAAAAAQACAAMABAADAAIAAwAEAAgACAAHAAcACQAK
AAsADgAMAAsACQAJAAwADQAOABAAEAAPAA4AEAAQABEAEQASABMAFAAVABcAGAAZABkA
GgAdAB8AIAAhACAAIQAjACcAJwAmACcAKAAsAC8ANQA4ADUANwA4ADgAPABAAEEAQwBC
AEIAQwBDAEUARgBGAEUARwBGAEcASQBHAEYARQBDAEMAQwBEAEQAQAA+AD0APAA5ADYA
MQAwADAALQAsACoAKAAlACQAIAAfABwAHAAZABUAEwAQAA8ADAAKAAgABgAGAAUABgAG
AAIAAAD+//r/+//8//3//f/5//j/+f/4//j/9//3//f/+P/4//n/+v/5//z/+//5//z/
/f/+/////v/9//z//f///wEAAQABAAEAAQABAAIA/////wAAAAACAAMABAAFAAIAAQAA
AAIAAgACAAQAAgAEAAQABQAGAAQABQADAAEAAgACAAMABAADAAIAAQAAAAAAAAD+//7/
////////AAD///3/+//6//3//f/9//7//P/6//n/+v/4//f/9//3//n/+f/6//v/9v/2
//X/9//6//r/+v/6//r/+P/4//f/9v/5//v///8BAAQABAADAAIA/////wAAAQAEAAQA
BAACAP7/+//6//r//P/9////AAD8//n/+P/2//T/8//z//X/9//4//n/+P/z//L/7//s
/+//8f/y//P/8v/x/+//7f/s/+z/6//r/+//8v/0//b/8v/v/+v/6f/r/+3/7//z//H/
8f/x//D/7P/u//D/8//2//r/AAAHABQALgBHAFoAbAB4AH8AiACKAIIAeABjADoA/P+q
/07/+/68/pX+j/6f/rz+4/4P/z3/Zf+E/53/rf+6/8b/0P/Z/+H/5P/o/+z/8f/y//L/
8v/y//P/9f/2//n/+//9/wEAAgAAAP7//P/6//z//v8CAAYABgAGAAUABQAEAAQABAAG
AAcACQAKAA0ACQAHAAUABAAIAAkACgAOAA4ADwAPABAADwAOAA0ADQARABUAGAAcABgA
FwAVABMAFgAZAB0AIwAhACAAIQAiACIAIwAnACgALAAxADUAOAA2ADgANwA3ADgAOgA9
AD8AQgBCAEEAPwA/ADwAOwA7ADwAPgBAAEEAPgA7ADkANgA1ADQANAA0ADEALgApACgA
JgAjACIAIAAhAB8AHwAcABUAEAAOAAkACQAJAAgACQAIAAYABAACAP7/+//6//j/+f/6
//v/+v/4//b/9P/x//H/8v/1//b/8//x//D/7//x//D/8P/w//L/9v/2//X/8v/x//D/
7//y//P/9P/3//b/9//2//X/9f/1//X/9v/3//n//P/+//3/+//5//f/+P/5//r//v/9
//z//f/6//n/+P/4//j/+P/7//v/+//4//b/9f/0//b/9v/2//b/+P/4//b/9v/1//P/
8f/w//L/8//0//b/8//x/+//7v/u/+7/7//y//L/8f/x//H/7v/t/+3/7f/t/+7/8P/x
/+//7P/q/+r/6v/q/+7/8P/x//L/8f/x//P/8//2//b/9f/0//X/9f/2//f/9f/0//P/
8P/w/+//8P/y//L/8f/x//D/8P/t/+z/6v/p/+n/6v/t/+3/7P/r/+j/6f/q/+n/6P/n
/+f/5v/l/+f/5//m/+X/5v/m/+X/5f/k/+T/4//i/+T/5f/l/+f/5P/j/+L/4//m/+f/
6P/o/+z/7P/s/+v/7v/y//r/DQAoAEIAVQBiAGgAaABxAHgAegB4AGwASQAMALj/VP/6
/rP+hP59/pP+tf7c/gf/M/9V/2//hv+Z/63/vv/M/9j/4//n/+f/6P/p/+v/7v/w//L/
9P/0//X/9f/3//X/9f/3//b/+P/6//z//v/7//r/+//8////AAAAAAEAAgACAAIABAAD
AAMAAgADAAUABwAJAAwACwAJAAcACAAJAAsADAAOAA4ADgAOAA8AEAARABEAEgAVABcA
GAAZABgAGQAbAB8AIgAiACQAJgAoACkALQAuACwALwAxADIANQA6ADwAPwA8ADwAPQA9
AEMARABEAEMARQBCAEEAQQA+AD4APgA9ADwAOwA7ADoANQA0ADQANAAxAC4AKQAoACcA
IwAhAB4AGwAZABkAFgAUABIAEwARAA0ACwAIAAcABgAEAAIAAAD9//v/+//6//j/+P/4
//b/9//4//n/+f/1//T/9f/0//f/9//4//n/+f/4//j/+P/2//j/9v/z//X/9//5//v/
+v/5//j/+f/6//3//v///wEAAQABAAIA/////wAAAAADAAMAAwADAAAA///+/wAAAAAA
AAIAAAAAAAAAAQACAAEAAwACAAEAAgACAAMABAABAAAA///+/wAAAAD+//7//v/9//z/
/P/7//v/+//8//3//f/9//7//P/6//n/+v/6//n/+f/5//j/9//3//f/8P/w//P/9//6
//r/+v/6//r/+f/4//b/9P/2//n//v8BAAMAAgAAAP7//////wAAAQACAAIAAgAAAPr/
9//2//b/+P/5//v//P/4//X/9P/y//H/8f/y//X/9//4//n/+P/z//L/7//s/+//8f/y
//P/8v/x/+//7f/u/+7/7f/t/+7/8P/x//L/7//t/+r/6f/r/+3/7//z//D/7//u/+z/
7P/u//D/8f/4/wAABAANACIAOgBNAF4AagBwAHcAgACAAHgAbgBTACIA2v+C/yr/3/6k
/of+j/6t/tj+A/8t/1f/ef+S/6X/sf/A/8z/1P/b/+P/5v/q/+7/8//0//T/9P/0//b/
9//3//n//P/9/wAAAAD///7//f/8//3//v8BAAQABAAEAAMAAwAEAAQABAAGAAgACQAJ
AAsACgAJAAgACAAKAAsADAAQAA8ADwAOAA4AEAAQABAAEQATABUAFgAYABcAFwAWABUA
GAAbAB8AJQAlACQAJQAmACgAKQAtAC4AMQA1ADgAOgA4ADoAOQA5ADsAPgBCAEUARgBG
AEUAQwBEAEIAQgBDAEUARgBHAEcAQgA/AD0AOgA6ADoAOwA8ADoANgAwAC4ALQApACcA
JAAkACMAJAAiABwAFgATAA0ADAANAA0ADwALAAgABQACAP3/+//7//r/+//8//3//P/4
//b/9P/x//P/9P/3//j/9//1//T/8//1//T/9P/0//T/+P/4//f/9P/z//L/8f/0//X/
9v/5//j/+f/4//f/9f/1//X/9v/5//v//v8AAP3/+//5//f/+P/5//r//v/9//z//f/6
//n/+P/4//j/+v/9//3//f/5//j/+P/4//n/+v/7//z/+v/6//j/+P/2//X/9P/0//f/
9//3//j/9f/z//H/8P/w//D/8f/0//H/7//u/+3/7P/r/+v/6//s/+7/8f/z/+//7P/u
/+7/7v/u//D/8v/z//T/8//z//X/9f/7//z//P/8//v/+//8//3/+v/4//b/8v/w/+//
8P/y//D/7//v/+7/7f/r/+v/6v/q/+v/7f/x//D/7v/s/+j/5//o/+f/5v/k/+X/5f/l
/+f/5//m/+X/4v/i/+H/4f/i/+T/5f/m/+n/6f/o/+n/5//l/+P/4//n/+n/6//s/+7/
6P/k/+X/6v/y//7/EwAuAEYAVQBeAGIAaABvAHAAbgBiAEwAIQDc/4L/JP/U/pX+eP6D
/qP+zf78/iP/Sf9r/3//jv+f/7X/yv/U/9r/3//f/97/4P/i/+X/6f/q/+v/7P/s/+3/
7f/v/+//7//x//D/8f/y//P/9P/z//L/8//0//j/+P/3//f/9v/2//b/+P/2//f/9//5
//v//f///wIA///9//v//P/9////AAACAAUABgAHAAkACgALAAsADAAPABEAEgATABEA
EQASABUAFwAYABsAHgAcAB0AIQAiACMAJwAqACwALgAyADMANQAyADIAMwAzADgAOgA7
ADsAOwA4ADcANwA2ADYANgA1ADQAMwAzADIALAAqACkAKAAqACgAJAAkAB8AGwAZABYA
FAARABAADAAJAAYABgADAP///f/6//n/+v/4//b/9P/x/+//7//u/+3/7P/r/+j/6f/q
/+v/6//o/+b/5v/k/+b/5f/l/+X/4//i/+L/4v/i/+b/5v/l/+b/5//o/+n/6P/n/+b/
5//p/+v/6//r/+v/6//r/+z/6v/r/+3/7v/x//H/8f/x/+//7f/r/+z/7v/u//D/7v/v
/+7/7v/u/+3/7//u/+3/7P/s/+3/7v/s/+r/6P/m/+j/6v/q/+z/6//p/+f/5v/l/+X/
6f/q/w==
         </WaveFormData>
      </LeadData>
      <LeadData>
         <LeadByteCountTotal>10000</LeadByteCountTotal>
         <LeadTimeOffset>0</LeadTimeOffset>
         <LeadSampleCountTotal>5000</LeadSampleCountTotal>
         <LeadAmplitudeUnitsPerBit>4.88</LeadAmplitudeUnitsPerBit>
         <LeadAmplitudeUnits>��V</LeadAmplitudeUnits>
         <LeadHighLimit>2147483647</LeadHighLimit>
         <LeadLowLimit>268435456</LeadLowLimit>
         <LeadID>V4</LeadID>
         <LeadOffsetFirstSample>0</LeadOffsetFirstSample>
         <FirstSampleBaseline>0</FirstSampleBaseline>
         <LeadSampleSize>2</LeadSampleSize>
         <LeadOff>FALSE</LeadOff>
         <BaselineSway>FALSE</BaselineSway>
         <ExcessiveACNoise>FALSE</ExcessiveACNoise>
         <MuscleNoise>FALSE</MuscleNoise>
         <LeadDataCRC32>64836879</LeadDataCRC32>
         <WaveFormData>
DAAMAAwADAAMAAwADAAMAAwADAAMAAwACwAKAAkACAAKAAwADgAQAA8ADgANAAwACwAK
AAkACAAIAAgACAAIAAUABAADAAIABgAIAAoADAAKAAoACgAKAAkACAAHAAYABgAGAAYA
BgADAAIAAQAAAAIABAAGAAgABgAHAAgACAAIAAoADQANAA8ADwANAAwACQAJAAoACwAP
ABAAEAARAA0ACwAKAAoACQAJAAoACgALAAgABQAEAAAAAAABAAMABgAIAAkACAAEAAEA
/f/5//v/+//7//z//P/7//r/+v/3//X/9P/z//X/+f/8//7//f/6//n/9//2//b/9//6
//r/+v/6//n/9f/z//L/9f/8/wYADAAWACkAOwBNAF0AbQB6AI4ApwC7AMUAxQCyAIsA
SgDx/4v/Ov8N//r+9v4E/x//N/9U/3X/kf+m/7j/yf/Y/9//3//g/+P/6P/q/+//9f/4
//n/+v/7//j/9//4//j/+v/7//z//f/8//z/+//7//v//f/9//7/AwADAAIAAgABAP//
/f/7////AgAFAAgABwAGAAUABAAEAAQABAAGAAcACAAJAAoABwAHAAYABwALAAwADwAQ
AA8ADwAPABAAEAARABMAFgAZABoAHAAeABsAGwAbABoAHwAiACcAKQAnACkAKQApAC4A
LwAwADIANgA2ADcANwAzADIAMQAwADIANQA3ADsANQAyAC8ALgAuACwALQAuAC0ALAAq
ACcAJAAgAB0AGwAeAB8AHwAfABwAFgAUABIAEwARAA8ADgAOAA0ACgAJAAUAAgAAAP//
AwAEAAYABgAFAAIAAAD///3//f/9//3//v//////AAD9//z/+//6//v//v///////v/7
//z/+//5//v/+//7////AwACAAMAAgABAAEAAAAEAAYACQAKAAkACAAGAAQAAgACAAMA
BAAHAAcABwAHAAYABAADAAIABAAHAAoADAAIAAYABQADAAMAAwAEAAQABQAFAAUABQAC
AAAA/////wAAAQACAAMAAwACAAEA//8AAAAAAAABAAMABAADAAQA+//3//f/9//6//3/
/v///wAA/v///wAAAAACAAQABwAHAAcABwAFAAQAAQABAAIAAwAGAAgACQALAAUAAwAC
AAIABQAFAAYABgAFAAIA///+//r/+v/7//3/AAACAAMAAgD+//v/9//z//X/9f/1//b/
9P/z//L/8v/w/+//7//v//P/9//6//z/+P/0//L/7//x//L/9P/4//f/9v/1//P/7f/x
//T/9//8/wAABAAKABUAJwA3AE0AZQB4AIoAowC7ANEA2wDUALkAhgA1AMv/Yv8b//L+
4v7k/vf+Ff8y/1X/e/+Y/6r/uf/E/83/0f/W/93/4//k/+j/7f/u/+//8P/x//H/8f/z
//T/9f/3//n/+//5//j/9v/1//b/+f/6//z//v/9//v/+v/7//v/+//7//7/AAACAAQA
AAD+//z/+v///wAAAQAEAAQABAAEAAQAAgADAAMABQAHAAgACwAMAAoACQAIAAgACgAN
ABEAFgAWABYAFwAYABYAFwAYABgAHAAgACYAKQAmACcAJgAlACoAKwAsAC4AMAAwADEA
MQAvAC4ALQAsAC4AMQAzADcAMQAuACsAKgAqACgAKQAqACcAJgAkACEAIAAcABkAFwAY
ABkAGQAZABYAEAAOAAwADAALAAoACgAIAAcABAADAAAA/v/9//3/AAAAAAEAAAD9//r/
+P/3//f/9//3//f/+f/5//j/+P/3//b/9f/0//f/+v/7//v/+P/1//b/9f/2//n/+v/7
//z////9//3//P/7//v/+v/9/wAABAAGAAUABAACAAAAAgACAAMABAADAAMAAwADAAAA
/v/9//z///8DAAcACgAIAAYABQADAAMAAwAEAAQABgAFAAQAAwABAAAAAAABAAIAAwAE
AAUAAQD+//v/9//4//r//P///wIAAgAAAAAA/P/7//r/+f8BAAMABQACAAAA/v/8//r/
/f///wEAAgAAAAIABQAFAAQAAwAAAP7/AQADAAYACQAGAAQAAQD///3//f/+/wAABAAF
AAcACAAEAP7/+P/0//X/+P/8/wEA/v/+//3/+v/7//n/9v/z//X/9f/1//b/9P/x/+7/
7P/w//H/8//1//H/8f/w/+7/8f/w//H/8f/y//L/8//2//P/8v/x/+//9//3//b/9f/4
//r//P8GABsAMwBJAF8AcwCAAJIAqwC/AM0A0QDGAKcAZgD9/4X/KP/x/tb+1P7o/gv/
M/9W/3f/j/+e/6j/s//C/83/2f/m/+//8P/u/+//8f/u/+3/7P/r/+3/7//z//b/8//z
//P/8//1//b/9v/3//f/+f/5//r//P/7//n/+P/8//3//v////7//v/+//7/AAAAAAAA
AAACAAIAAgAEAAEAAAD///7/AgAFAAcACwAJAAgACQAIAAoACwAMAA4AEAARABMAFgAT
ABIAEgASABYAGQAcAB4AHwAgACMAIwAkACcAKAApAC4ALwAwADIAMQAwADAALwAwADIA
NAA2ADIAMQAvAC8ALwAuAC0ALgAtACoAKgAqACYAJAAhAB0AHwAeAB4AHwAeAB0AGwAZ
ABgAFAAUABQAEQAPAA0ADAAJAAcAAwABAAIAAgADAAUAAwAAAP7/+v/7//r/+v/7//n/
+f/5//n/+P/3//X/9P/4//r//P/+//z//P/6//f/+P/3//r/+//7//3//f/9//v//f/6
//n//f///wIABAADAAIAAgAAAAEAAgACAAIAAgACAAMABAADAAEA///9/wAAAgAFAAgA
BQAFAAUABAAFAAQABAADAAMAAwAEAAQAAQD///3/+//8//z//f////3//f/9//3/AAAA
AAAA//8AAAAAAAABAAAA/v/6//j/+f/7//3////9//n/9v/2//b/9v/2//r//f8AAAIA
AAAAAAEA//8EAAUABAAEAAEAAQACAAMAAwACAAAA////////AAACAAIAAQABAAAAAgAA
AP7//v/6//r/+//9//v//P/8//r/+v/5//f/9f/y//H/8P/w//P/8//z//T/8v/x//H/
8f/w//H/8f/w//P/8v/z//P/7//u/+7/8P/z//T/9f/1//f/8//w/+//8P/0//z/CAAZ
AC0AQQBTAGEAagB6AJEAqwC9AMkAwgCnAHAAGwCt/0j/B//k/tz+7v4N/y3/Sv9l/4H/
lv+m/7X/xv/X/+H/5P/n/+f/5v/o/+v/7v/x//T/9//1//X/9//4//X/9f/1//X/+f/6
//r/+//6//v/+v/6//7//////wAAAQABAAEAAQAAAAAAAAAAAAMABAAFAAYABQAEAAMA
BAAFAAYABwAIAAoACwALAA0ADQAMAA0ADAANAA8AEQAUABEAEQASABQAFgAYABsAHgAe
AB8AIAAgACEAIgAlACUAKQAtAC8AMQAwAC8ALgAuADMANAA2ADcAOAA4ADgAOAA3ADcA
NgA3ADcANgA1ADYAMgAuAC0ALAAsACwAKwApACcAJAAiACEAHwAfAB4AHQAeABoAGgAa
ABUAEQANAAoACwALAAkACQAKAAgABwAHAAUABAAEAAIAAwACAAIAAwD+//3//P/7//z/
/f/9//7//v/+//7//v/8//7//v/9/wAA//8CAAMAAQABAP///f8AAAUABQAHAAYABQAF
AAQABAAEAAUABAAHAAgACAAIAAUABAAEAAQABwAJAAsADQAMAAoACQAIAAYABwAIAAgA
CgAKAAsACwAJAAcABgAEAAcABwAHAAcABwAGAAYABwAEAAMAAgABAAUABgAHAAcAAwAC
AAEAAQADAAQAAwAEAAEAAQABAAEA+f/3//z/AAACAAQABgADAAMAAwACAAQABgAJAAkA
CwALAAkACAAFAAUABgAHAAsADAAMAA0ACQAHAAYABgAJAAkACgAKAAcABAABAAAA/f/8
//z//f8AAAIAAwACAP7/+//3//P/9f/1//X/9v/4//f/9v/2//X/8//y//H/9P/3//n/
+v/3//T/8//x//L/8v/z//b/9v/2//b/9f/x/+//8v/3//7/BgAMABQAIwA3AEcAVQBn
AHoAjgCjALMAuwC3AKAAcQAoAMX/Y/8e//3+7v70/gz/Kf9D/17/f/+Z/67/vP/N/9j/
3f/f/+L/5f/q/+r/7f/x//L/8//0//X/9P/z//T/9P/1//f/+f/7//n/+P/2//X/9//5
//n/+v///////v/+//z/+//6//n//P/+/wAAAgABAAAA///+/wAAAAAAAAIABQAGAAcA
CAAHAAcABgAHAAkACgANAA4ACwALAAsADAAMAA0ADwASABMAFAAWABgAGAAZABoAGgAd
ACAAJQAnACYAJwAmACUAKAApACoALAAwADAAMQAxAC0ALAArACoALAAvADEANQAxAC4A
KwAqACsAKAAoACgAJwAmACQAIQAeABoAFwAVABcAGQAaABsAGAASABAADgAPAA0ACwAK
AAoACQAGAAUAAwAAAP7//f///wAAAgACAAAA/P/5//f/9v/3//j/+f/5//n/+P/4//f/
9v/1//T/9//6//v/+//5//X/9f/z//T/9//4//n//P////3//f/6//n/+f/4//z//v8B
AAIA///+//z/+v/7//z//v8AAAEAAQABAAEA/v/8//v/+v/+/wEABAAGAAMAAAD+//v/
/f/9//7//v/+//3//P/7//j/9v/1//X/+f/7//3////+//z/+v/3//b/9v/2//f/+v/6
//j/+P/2//X/9P/z//X/9f/5//n/9v/z//L/8f/w//T/9//6//z/+//8//7//f//////
/f/8//7///8BAAMAAgAAAP3/+//6//v//f8AAAAA//////7/+v/2//L/8P/y//T/9//7
//f/9v/0//D/8f/x//D/7//s/+v/6v/q/+j/5//m/+b/6v/r/+3/7//q/+n/5//k/+b/
5v/o/+n/5v/m/+f/6v/p/+j/5//l/+3/7//w/+3/6v/s//L/+v8LACEANwBNAGMAcAB+
AI8AoQCtALUArgCRAFwAAwCT/zT//f7e/tb+5v4J/yn/RP9h/3n/jP+e/63/vP/H/8//
1v/d/9//3v/g/+P/4f/h/+H/4f/j/+X/6f/s/+n/6f/p/+n/6//s/+z/7f/t/+//7//w
//L/8f/v/+7/8v/z//T/9f/z//L/8f/w//H/8v/z//T/9v/2//b/+P/2//b/9v/2//f/
+f/6//3/+//6//v/+v/9////AQAEAAQABQAHAAoACAAGAAUABAAIAA0AEgAWABUAFAAV
ABMAFAAXABgAGQAcAB0AHgAgAB8AHgAeAB0AHwAiACUAKAAkACMAIQAhACEAIAAfACAA
HQAaABoAGgAXABYAFAARABQAEgARABEADgANAAsACQAKAAYABgAGAAQAAQD+//z/+//5
//X/8//3//j/+v/9//v/+P/2//L/9P/y//H/8f/t/+3/7f/t/+z/6//p/+j/6//s/+3/
7v/r/+z/6//p/+v/6//v//H/7//x//H/8f/x//P/8P/v//H/8//2//j/9//2//b/9P/3
//j/+P/4//r/+v/7//z/+v/5//j/9//4//j/+f/6//f/9//3//b/+P/4//n/+f/3//f/
+P/4//f/9f/z//H/9P/0//X/9//0//P/8v/x//T/9P/0//P/8P/w//D/8f/x//D/7f/s
/+7/7//w//H/7f/r/+n/5//o/+r/7P/u//D/7v/v//D/8P/w//L/9f/1//f/9//1//T/
8v/x//H/8f/0//b/9//5//T/8//z//T/9//3//j/+P/3//T/8f/w/+3/7P/s/+3/8P/y
//P/8v/u/+v/5//j/+X/5f/l/+b/6P/n/+b/5v/l/+P/4v/h/+L/5f/n/+j/5//k/+P/
4f/g/+D/4f/k/+X/5v/n/+f/4f/f/+L/6f/w//j//P8GABUAJwA7AE0AYQB0AI4AqQDD
ANMA0QDAAJMASADd/2//Gv/r/tT+0v7i/v3+Gf84/1v/ef+Q/6T/tf/A/8f/zf/O/8//
1f/W/9r/3//j/+X/5//p/+f/5f/l/+T/5f/n/+n/6//s/+z/6//r/+v/7f/t/+7/8v/z
//P/9P/y//H/8P/v//L/9P/2//j/+P/4//j/+P/4//j/+P/6//r/+v/6//r/+f/5//j/
+f/9//7/AQACAAEAAQABAAIAAAABAAMABgAJAAoADAAOAA8AEQATABQAFgAYABwAHQAd
AB8AHwAfACQAJQAmACgAKgAqACsAKwApACgAJwAmACYAJwAnACkAJgAkACIAIgAhAB4A
HgAeACAAIAAfAB0AGwAWABIADwAQABEAEQARAA8ACgAJAAgABwAFAAMAAgAEAAMAAAD/
//3/+v/4//f/+f/4//j/9v/0//L/8f/x//H/8f/x//H/8v/z//P/9P/x//D/7//u/+//
8v/z//P/8f/v//H/8f/z//X/9f/1//b/+f/3//f/9f/1//b/9v/6//z///8AAP///v/8
//r/+P/4//n/+v/+////AAABAP7//P/7//r/+//9////AAD+//z/+//5//n/+f/6//r/
+//7//v/+//4//b/9f/1//b/9//4//n/9//2//X/8//0//T/9P/1//j/+P/2//b/8v/x
//D/7//z//X/9f/3//T/8v/y//L/8v/z//X/9//4//j/+v/9//3//v/9//r/+P/5//v/
/v8BAP7//P/5//f/9f/1//b/+P/7//v//P/8//j/9P/w/+7/7v/w//P/9//0//T/8//w
//D/7//t/+v/7P/t/+7/8P/t/+v/6f/o/+v/6//s/+3/6v/r/+v/6v/r/+r/6//r/+j/
6P/p/+z/6f/o/+f/5f/r/+3/7v/t/+7/8v/4/wgAGwAxAEcAXwBvAIAAkgCnALcAwwDF
ALYAiQA+ANH/X/8M/9/+yv7S/vL+Gf85/1z/e/+P/5z/pv+x/77/y//X/97/5f/l/+T/
5v/p/+b/5f/k/+P/5v/p/+7/8v/v/+//7//v//D/8P/v/+//8f/z//P/9P/2//X/8//y
//b/9//4//n/9v/2//b/9v/5//r/+//8//3//P/7//z/+v/6//r/+v/8////AQAFAAMA
AgADAAIAAwAFAAcACgAIAAkACwAOAAsACgAKAAoAEAAVABoAHgAcABwAHgAdAB8AIQAh
ACEAJgAnACgAKgArACoAKgApACsALAAtAC4AKgApACcAJwAmACYAJgAoACcAJAAkACQA
IQAeABoAFQAZABgAGAAZABUAEwAQAA0ADAAIAAgACAAIAAcABgAGAAMAAQD9//v//P/8
//3////7//j/9v/y//X/9P/0//X/8//z//P/8//w/+//7f/s//D/8v/0//b/8v/y//D/
7f/w/+//8v/z//H/8//z//P/8//1//L/8f/1//f/+v/8//v/+v/6//j/+f/6//r/+v/6
//r/+//8//z/+//6//n/+//8//7/AAD8//v/+v/4//j/+P/5//n/+//7//z//P/5//f/
9f/z//X/9v/4//v/+f/3//X/8//2//b/9v/1//L/8v/y//P/8v/y//D/8P/x//P/9f/3
//X/8f/t/+v/7P/u//D/8v/0//T/9f/2//b/9P/2//n/+f/+/////v/+//v/+f/4//f/
+v/6//n/+f/0//P/8//0//b/9//5//r/+//4//X/9P/v/+7/7v/v//H/9P/2//b/8v/v
/+v/5//p/+n/6f/q/+v/6//r/+z/6f/n/+b/5f/m/+n/6//s/+r/6P/o/+f/6P/o/+n/
7P/s/+z/7P/r/+f/5f/k/+X/6v/0//7/CAAVACcANQBFAFMAYgB4AJMApQCvAK8AoAB7
AD4A5f97/yj/9/7i/uD+9P4R/y3/SP9n/4P/mP+m/7f/yP/P/9H/0v/V/9r/2v/d/+H/
5P/l/+b/5//m/+X/5v/m/+n/6//t/+//7//u/+z/6//r/+3/7f/u//P/8//y//L/8P/v
/+7/7f/w//L/9P/2//X/9P/z//L/9v/2//b/+P/6//r/+v/6//j/+f/5//v//v/+/wAA
AAD///////8AAAAAAQADAAYACQAKAAwADgANAA0ADQAMABEAFAAZABsAGwAdAB0AHQAe
AB8AIAAiACUAJgAoACkAJQAkACMAIgAjACUAJgApACYAJAAiACIAHwAcABwAHAAcABwA
GwAZABgAFAARAA8AEgATABMAEwAQAAoACAAGAAMAAQD///7/AgADAAIAAwD+//r/9//1
//b/9v/3//b/9f/y//D/7//v/+//7//v//D/8f/x//L/7//u/+3/7P/t//D/8f/x//H/
7//x//H/7//x//H/8f/z//f/9v/3//T/8//z//L/9P/2//n/+v/5//j/9v/0//f/+P/6
//z//v///wAAAQD9//r/+P/2//n/+//9//7//P/6//n/9//3//f/+P/4//v/+//7//v/
+f/2//T/8//2//f/+P/5//n/+P/3//X/8//y//H/8f/1//b/9f/2//T/8//y//H/8//z
//P/8//z//P/8v/w//D/8P/w//T/9//6//z/+v/6//v/+f/7//v/+f/4//n/+//+/wEA
/v/8//n/9//2//f/+f/8//r/+f/5//j/+f/2//P/8v/x//L/9P/3//T/9P/z//D/8v/x
/+//7f/s/+v/6v/q/+r/6f/o/+j/6f/p/+r/6//q/+v/6//q/+3/7P/t/+3/6f/o/+j/
6v/s/+z/7P/r//H/7f/s/+3/8P/0//r/BAAXAC0AQwBVAGEAagB2AIcAmQClAKcAmABz
ADYA2f9v/x7/9f7k/uT+/P4f/z3/WP91/4v/mv+o/7n/xv/T/93/5P/l/+X/5P/m/+n/
6v/r/+z/7f/v/+//8f/y//H/8f/x//H/8//0//T/9f/y//P/8v/y//b/9//3//j/+v/7
//z//f/7//r/+f/4//v//P/9//7////+//3//v8AAAAAAAAAAAEAAwAEAAcABQAEAAUA
BAAHAAkACwAOAAsACwAMAA4AEAAQABEAEgAWABkAHAAeABwAHAAeAB0AIQAlACcAKQAq
ACkAKAAoACwALAAtAC0ALwAwADEAMgAwAC8ALQAtACwALAAsAC4AKwAoACgAKAAlACQA
IgAfACIAIAAfAB8AHAAbABkAFwAXABQAFQAWABIADwAMAAoACAAHAAQAAwAFAAQABAAF
AAMAAAD+//r//P/8//3////6//n/+P/3//n/+f/4//j/+v/6//r/+v/4//r/+v/5//z/
+//+/////P/9//z/+//+/wEA/////wEAAQACAAIAAAAAAAEAAAACAAQABQAGAAQAAgAB
AAAAAwADAAMAAwAEAAQABQAGAAQAAwACAAAAAwAEAAYABwAGAAUABQAEAAQAAwACAAEA
AwACAAIAAwAAAP///v/9////AAABAAEA/f/8//v/+//8//z/+v/6//z//f/+////+f/3
//f/+f/8//7//v/+//7//P/7//r/+P/7//7/AgADAAUABQADAAIA/////wAAAQAFAAYA
BgAHAAMAAQAAAAAAAgADAAUABgADAAAA/f/8//j/+P/5//v//v8AAAEAAAD7//f/8v/t
/+//8f/z//b/8//x/+//7v/w/+//7//v//L/9f/3//j/9v/y//D/7f/v//D/8v/2//X/
9P/z//H/7f/v//L/9f/6//7/AgAGABEAIwA3AEsAYwB4AIoAnwCxAMEAyQDCAKkAfAAx
AMn/Yv8b//T+4v7k/vf+Ff80/1n/e/+U/6r/t//C/8v/0f/Y/9//5f/m/+r/7//t/+3/
7f/t/+//7//x//L/9P/3//r//f/8//r/9//1//j/+//8//7///////7//v//////////
/wAAAgAEAAYAAgAAAP7//P8BAAIAAwAGAAQABAAEAAQAAwADAAIAAwAIAAoADgAQAAwA
CwAKAAoADQAPABIAFgAVABQAFAAUABMAFQAXABgAHAAgACYAKQAmACcAJgAlACsALQAv
ADIAMQAwADAALwAuAC4ALgAuAC8AMQAyADUAMQAuACsAKgAqACgAKQAqACcAJgAkACEA
IQAeABwAGwAcAB0AHQAdABkAEgAPAAwADQANAA0ADgAOAA0ACgAJAAUAAgAAAP//AgAC
AAMAAgD///z/+v/5//n/+//9/////f/7//j/9v/2//b/9v/2//f/+v/7//v/+v/3//j/
9//4//v//P/9//3////8//v/+//7//z//P///wAAAgACAAAAAAD///7/AAAAAAEAAgAB
AAEAAQABAAEAAAAAAAAAAgADAAQABAAAAP7//f/7//7///8BAAIAAAD///7//f/7//r/
+v/7//3//f/9//3/+//6//n/9//4//j/+P/5//r/+v/4//j/9f/1//X/9f/2//f/+P/5
//f/9P/y//L/8v/y//b/+f/8//7//P/8//3/+////////f/8//3//f/+///////+//z/
+//6//v//f8AAAAA//////7////8//n/+P/2//b/9//5//j/+P/3//T/9v/1//P/8f/w
/+//7v/u/+//7//v//D/7//t/+z/6//q/+v/6//q/+7/7v/w//H/7v/s/+v/7P/t/+7/
7//v//P/8//0//P/9P/4//7/DAAjADkATQBfAHEAgACSAKsAxQDXANsAyACbAEwA2/9l
/xD/4f7Q/tj+8P4P/y//UP9t/4P/lP+m/7f/xv/R/93/5v/p/+j/5v/n/+n/6//t/+//
8f/x//H/8//0//H/8f/x//H/9f/2//b/9//0//X/9P/0//r/+//7//z//f/9//3//f/8
//z//P/8/wAAAgAEAAYABAACAAAAAAADAAQABQAGAAQABQAFAAcABgAGAAgACAAKAA0A
EAAUABIAEQARABIAEwAUABYAGAAbAB0AHwAgAB8AIAAjACMAJwArAC0ALwAwAC8ALgAu
ADMANAA2ADcANgA2ADYANgA0ADMAMQAxADAAMAAwADIALgAqACkAKAApACgAJgAjACMA
IAAeAB0AHAAbABkAFwAZABYAFwAYABUAEQANAAoADAALAAgABwAGAAQAAwADAAIAAAD/
//z/AAAAAAEAAwD///3/+//5//z//f/9//7//v/+//7//v/8//z/+v/3//v/+////wEA
//////3/+////wMAAgADAAMAAwAEAAQAAgACAAMAAgAFAAYABgAGAAMAAgACAAIABQAF
AAUABQAHAAYABgAGAAUABQAFAAQABQAGAAgACQAHAAUABAACAAMAAwADAAMAAwACAAIA
AwACAAEAAAD//wEAAgADAAMAAAD+//z/+//9//7//f/+//3//f/9//3/9f/1//f/+//+
/wAAAAAAAAAA/v/9//z/+v/8/wAABQAHAAYABQACAAAAAQABAAIAAwAHAAgACAAJAAMA
AQAAAAAABAAFAAcACAAEAAAA/P/6//j/+P/5//v//v8AAAEAAAD9//n/9P/v//H/8//1
//j/9f/z//H/8P/y//H/8f/x//L/9f/3//j/9v/y//D/7f/u//D/8//4//X/9P/z//H/
7//v//D/8//6/wAAAgAIABcALQA/AFEAZQB4AIoAnwCzAMEAwwC2AJcAXgAHAJv/Pv8F
/+b+3P7s/gv/Kf9K/23/i/+g/7D/u//G/8//1f/c/9//4//k/+j/7f/t/+3/7f/t/+3/
7f/v//D/8f/z//X/9//1//T/8v/x//L/9f/2//j/+f/5//j/+P/5//n/+f/5//r//P/+
/wAA/f/8//v/+v///wAAAQAEAAEAAAD///7///8BAAIABQAIAAgACgAKAAgABwAGAAYA
CQALAA4AEgAQABAAEQASABEAEwAVABYAGgAcACAAIQAgACEAIAAfACMAJQAnACoAKgAq
ACsAKwAsACwALAAsAC4ALwAvADEAKwAoACUAJAAmACQAJQAmACQAIgAfABsAHQAaABgA
FwAYABkAGQAZABMADAAJAAYABwAHAAcACAAHAAUAAQD///3/+v/4//f/+v/6//v/+v/4
//T/8f/v/+//8f/z//X/8v/x/+//7v/w//D/8P/w//H/9P/1//X/8v/v//D/7//y//X/
9v/3//X/9//0//P/8f/x//L/8v/0//b/+f/6//f/9v/0//L/8//0//b/+P/4//f/9v/1
//P/8v/y//L/9f/3//n/+v/4//b/9f/z//T/9f/3//j/9v/1//T/8//x//D/8P/x//P/
8//z//P/8v/w/+7/6//t/+7/7//x//D/7v/q/+j/6f/p/+n/6f/s/+3/7v/v/+v/6P/q
/+r/6v/q/+v/7f/v//D/7//w//L/8f/2//f/9v/2//X/9f/2//f/9v/0//H/7//v/+//
8P/y//D/7//v/+7/8P/u/+z/7P/q/+r/6//t/+r/6v/p/+b/5v/l/+P/4f/f/9//3//g
/+L/4f/g/+D/3//d/9z/2//b/93/3v/e/+D/4P/i/+P/4P/e/93/3v/i/+T/5v/n/+f/
4//e/93/4v/q//T/BAAZAC0APQBLAFkAaAB6AI0AnQChAJkAfgBLAPj/jf8t//L+1f7Q
/uL+Av8j/z//Wv91/4X/kv+g/7P/xP/N/9P/1v/T/9P/0v/U/9f/2f/b/93/3//d/93/
3//g/97/3//g/+H/4//k/+T/5f/j/+P/4f/g/+T/5f/l/+b/5f/l/+X/5f/j/+T/5f/m
/+j/6v/s/+7/7P/q/+j/6P/p/+r/6//s/+3/7//w//P/8//y//P/8v/1//f/+f/8//j/
9//3//j/+v/8////AgACAAMABAAEAAYACAAMAA0ADgARABIAEwAUABMAEgASABcAGAAa
ABsAGAAYABgAGAAXABcAFgAXABcAFgAVABYAEgAOAA0ADAANAA4ADgANAAwACAAFAAMA
AAD///3/+//8//j/+P/4//T/8f/u/+z/7f/t/+v/6//o/+b/5f/l/+T/4v/h/97/4P/g
/+H/4//d/9v/2f/X/9r/2//b/9z/2//a/9n/2P/Y/9r/2v/Z/9z/2//e/9//3P/d/9z/
2//d/+H/4P/h/9//3//g/+D/3//g/+L/4v/l/+b/5v/m/+T/4v/h/+D/4v/j/+T/5f/l
/+T/5P/k/+L/4//k/+T/5P/k/+X/5f/j/+H/4P/e/+D/4f/i/+P/4v/g/9//3//b/93/
4f/h/w==
         </WaveFormData>
      </LeadData>
      <LeadData>
         <LeadByteCountTotal>10000</LeadByteCountTotal>
         <LeadTimeOffset>0</LeadTimeOffset>
         <LeadSampleCountTotal>5000</LeadSampleCountTotal>
         <LeadAmplitudeUnitsPerBit>4.88</LeadAmplitudeUnitsPerBit>
         <LeadAmplitudeUnits>��V</LeadAmplitudeUnits>
         <LeadHighLimit>2147483647</LeadHighLimit>
         <LeadLowLimit>268435456</LeadLowLimit>
         <LeadID>V5</LeadID>
         <LeadOffsetFirstSample>0</LeadOffsetFirstSample>
         <FirstSampleBaseline>0</FirstSampleBaseline>
         <LeadSampleSize>2</LeadSampleSize>
         <LeadOff>FALSE</LeadOff>
         <BaselineSway>FALSE</BaselineSway>
         <ExcessiveACNoise>FALSE</ExcessiveACNoise>
         <MuscleNoise>FALSE</MuscleNoise>
         <LeadDataCRC32>4290057853</LeadDataCRC32>
         <WaveFormData>
GAAYABgAGAAWABYAFgAWABcAGAAZABoAGQAYABcAFgAZABoAGwAcABoAGgAaABoAGQAY
ABcAFgAYABgAGAAYABcAFgAVABQAFgAYABoAHAAaABoAGgAaABcAFgAVABQAFAAUABQA
FAATABIAEQAQABMAFAAVABYAFgAXABgAGAAYABkAGgAbAB4AHgAdABsAGgAZABgAGQAc
AB0AHgAfABwAGwAaABkAGAAZABoAGgAaABgAGAAYABUAFQAXABgAGgAbAB4AHAAXABMA
EAAMAAsACwALAAsADQANAA0ADQAJAAgABwAFAAgACwAMAA8ADQAKAAoACQAGAAYABgAI
AAsADAANAAwACAAIAAUABwAMABUAGQAgAC0APABKAFwAcgCJAKMAyADuAA0BIQEoARIB
2wB6AAIAo/93/2X/Wv9g/3X/iP+X/6v/wP/M/9n/5//x//T/9P/z//b/+v/8//7/AQAG
AAYABwAIAAUABAAEAAMABQAHAAcABwAGAAcABwAHAAYABgAGAAgACwAMAAsADgANAAoA
BwAGAAsADQAPABEADwAOAA0ADAAMAAwACwALAAwADQAOABAADwAOAA0ACwANAA8AEgAU
ABMAEwAVABYAFQAVABUAFwAZABsAHQAfACAAHwAgAB4AIQAlACgAKQAoACsALAAuAC4A
MAAwADAANQA1ADYANgA3ADYANQA0ADUANwA6ADwAOgA4ADYAMwA0ADQANAAyADIAMgAy
ADEALQAsACsAJwApACwALgAvACwAKgApACgAJQAkACIAHwAfAB8AHwAeABoAGQAXABUA
FwAZABoAHAAbABkAFwAUABUAFAATABIAEwAUABUAFwAVABMAEAAMAA8AEQATABQAEwAS
ABEAEgARAA8ADgANAA8AEQASABMAEQAQAA8ADQANAA8AFQAXABcAFgAVABUAFAARAA4A
DwASABMAFQAWABMAFAATABIAEwAVABkAGwAaABkAFQAWABYAFgAUABQAGAAYABcAFwAU
ABIAEQARABMAEwAUABQAFAAUABQAFAASABEAEQARABIAEwAUABQADAAIAAgACQAKAA0A
DgAPABAAEAARABIAEgAUABUAFgAXABYAFgAVABMAEgARABAAEQATABUAFwAZABYAFQAU
ABMAFQAXABkAGgAZABYAFQAUABAADwAQABAAFAAVABgAFgAQAA0ACwAIAAYABQAEAAMA
AwADAAMAAwACAAIAAgABAAQABwAIAAsACQAEAAIA//8AAAAAAAACAAAAAAAAAP7//P/+
/wEABQAGAAkACwAMABMAIAAuAEQAXgB5AJcAugDkAA0BLwFCAUABGwHQAFYA1/+J/2H/
SP9A/0//ZP93/4v/ov+2/8X/0f/Z/97/4P/h/+T/5v/o/+r/7f/y//L/8//0//T/9P/1
//X/9v/5//r/+//5//n/+P/3//j/+P/4//r//P/8//r//P8AAP7//P/8/wEAAQABAAEA
AAD+//z/+v/9//7//v///wEAAQABAAIAAAAAAAAA//8AAAEAAwAEAAIAAQACAAIABQAH
AAkADQANAA0ADQANAA0ADQAPAA4AEgAXABsAHQAaABsAGgAaABoAHAAcABwAHwAfACAA
IAAgACAAIAAgACQAJwArAC4ALAAqACgAJQAkACQAJAAiACIAIgAiACEAHQAcABsAFwAY
ABoAGwAbABYAFAATABIAEAAQAA8ADQANAA0ADQAMAAkACQAIAAcACAAJAAkACgAHAAUA
AwAAAAAAAAAAAAAAAgACAAIAAwABAP///P/4//r//f8AAAIA///+//3//v8AAP//////
/wAAAQABAAEA///+//3/+//+/wEACAALAAkACAAHAAcABwAFAAMABQAHAAcACAAIAAQA
BAACAAAAAwAFAAkACwAJAAkABgAIAAgACAAGAAYACgAKAAkACQAFAAQABAAFAAYABwAJ
AAoABwAEAAEA/v//////AAABAAMAAwADAAIA///+//3/+/8CAAQABwAEAAEAAAD///7/
//8BAAMABAACAAMABAAFAAUABAACAP//AQADAAUACQAGAAUABAADAAUABQAFAAUACAAL
AA4AEAAMAAYAAgD+//7/AQAGAAoACAAHAAgABAACAP///f/6//v/+//7//v/+f/3//X/
8//0//b/+P/5//f/9//1//X/9//0//T/8//z//T/9f/4//f/9v/1//L/+P/4//f/9//6
//v/+/8AAA0AIAA4AFIAbACFAKMAyADuABMBLwE+ATAB9wCKAAIAl/9j/0X/Nv9C/13/
dv+N/6H/sP+4/73/xf/P/9b/3v/r//L/8P/w//D/8f/w/+7/7f/s/+3/7v/w//H/8P/x
//D/7//x//P/9P/1//T/9P/0//b/9//2//P/9P/3//b/9f/2//j/9//2//X/9v/2//b/
9v/6//r/+f/5//j/9//2//b/+P/6//z//f/7//v//P/8//7///8CAAQABQAFAAUABwAG
AAUABAADAAcACQANAA4ADAAPABEAEQASABUAFgAYABoAHAAcABwAHQAdAB4AHgAhACIA
IwAkACIAIQAhACAAIAAgACAAHwAgACAAIAAeABsAGgAZABcAFwAYABkAFwAVABYAFgAV
ABUAFAAUABQAEwASABAADQAKAAkACAAGAAYABwAHAAcAAwADAAIAAgACAAEAAAD+////
/v/9//z/+//6//n/+f/7//3//v/+//3//f/9//z/+v/6//r//P/+//3//f/9//3//f/8
//v//v8AAAIAAwD/////AwADAAIAAgACAAMABQADAAEAAwAAAP/////+/wEABAAFAAYA
BAADAAQAAwADAAMAAAACAAQABAACAAIAAQAAAP7//f/+//7///8BAP////8AAAAAAAAA
AAAAAAABAAEAAgADAAEA///9//r//P/+/wAAAQAAAP7/+v/8//z//P/8////AQADAAQA
AwADAAMAAwAFAAYABgAFAAMAAwADAAUABAADAAIAAQAEAAUABgAHAAYABwAIAAgACQAG
AAUABAD/////AQACAAEAAQADAAAA/f/7//r/+P/1//X/9f/1//f/9//3//f/9v/2//b/
9f/0//X/9P/1//j/9v/3//f/9P/0//T/9v/5//r/+//6//r/+P/1//X/9P/3//v/BAAR
AB4AMABEAFYAaQCDAKQAygDxAA8BIgEaAfUAogAoALH/bf9P/z7/RP9d/3T/g/+V/6b/
sv+7/8f/0//g/+b/6f/q/+r/6v/q/+v/8P/w//H/8v/w//D/8f/x/+7/7//u/+3/8P/z
//X/9//1//T/8//0//f/+P/3//r//v/8//r/+v/6//n/+P/3//n/+v/7//z//f/8//r/
+f/6//v//P/+////AAABAAEAAAD//////v8AAAEABAAGAAYABQAEAAUABwAJAAsADQAN
AA0ADwAOAAwADwARABEAFQAZABsAHgAcABwAGgAYABwAHQAfACAAIgAiACIAIgAgAB8A
HwAeACAAIgAkACUAIQAgAB8AHAAdAB4AHwAfAB0AHAAbABcAFwAYABgAFwAWABYAFwAY
ABIAEAANAAkACwALAAsACgAJAAkACAAHAAUABQAEAAQABAADAAIAAAD9//z/+//6//v/
/P/9////AQABAAAA/v/9//3//f/8//3//v///wIAAQD///7//f///wEAAgADAAMAAgAB
AP//+//7//////8BAAIAAwAFAAMAAQD//wEABAAFAAcACAAHAAgABwAGAAQAAwAEAAMA
BgAHAAUACAAFAAQAAQAAAAMABAAEAAUABQAEAAQABQACAAEAAQAAAAEAAgADAAQAAwAB
AAAA//8BAAEAAQAAAAAAAAAAAP//+P/2//r//v8AAAIABAADAAMAAwACAAIAAwAEAAUA
CAAIAAcABQADAAMAAwAFAAYABwAIAAkACAAHAAYABQAIAAkACgAKAAkABgAFAAQA////
/wEAAgAFAAUABwAEAP7/+//5//b/9f/1//X/9f/3//f/9//3//T/9P/0//P/9P/3//j/
+//6//b/9f/z//L/8v/y//T/9v/2//b/9P/y//D/8f/1//r///8DAAgAEwAiADQARgBc
AHcAkwC0ANYA8wADAQIB4gCdADIAvv91/1f/R/9E/1b/a/94/4v/n/+w/7z/yf/T/9v/
4P/g/+H/4v/l/+b/5//p/+z/7P/t/+7/7f/s/+z/6//s/+//8P/x/+//7//u/+3/7v/u
/+7/8P/0//T/8v/0//X/8v/v/+7/8v/z//T/9f/0//T/9P/0//T/9P/z//P/9f/3//n/
/P/6//r/+v/5//r/+//9//7//P/7//z//P/7//v/+//9/wAAAQACAAMABAAFAAgACAAL
AA8AEgATABMAFQAVABYAFAAWABYAFgAaABsAHQAeAB4AHAAaABgAGwAdACAAIgAhACAA
HwAdABoAGgAaABgAGgAaABoAGQAWABQAEgANAA8AEgAUABUAEgAQAA8ADgANAAwACgAH
AAkACQAJAAgABAADAAEA//8AAAEAAQACAP///f/7//j/+P/4//j/+P/4//j/+P/5//j/
9//1//L/9f/3//n/+v/3//b/9f/2//f/9//4//n/+//9//7////8//r/+P/1//f/+f//
/wEAAAD+//z/+//8//v/+v/9//////8AAAAA/v/+//z/+v/7//3/AQADAAAA///7//z/
/f/+//3//v/+//7//f/9//r/+P/3//f/+f/7//7/AAD9//z/+//6//r/+f/5//n/+//7
//v/+v/5//j/9//1//T/9v/5//n/+P/3//b/9f/0//b/+f/8//7//v///wAAAQAAAAAA
///9//7///8AAAMAAgABAAAA//8AAAEAAgADAAQABQAGAAYAAgD+//z/+v/5//v///8C
AAEA//////r/+P/3//f/9v/0//P/8v/x/+//7//v/+//8f/y//P/8//v/+//7f/t/+//
7v/w//H/8P/w//D/8v/w//D/8P/u//T/9v/1//X/8v/z//X/+v8FABQAKABAAFoAcQCL
AKgAyADrAAcBFgEOAeUAigAKAJv/Y/9H/zb/Pv9Z/3D/f/+T/6L/rv+7/8f/z//W/9z/
4f/k/+P/5P/l/+f/6P/m/+X/5P/m/+j/6//t/+z/7f/s/+v/7P/t/+3/7f/t/+7/7//y
//H/8P/t/+7/8f/w/+//8P/w/+//7v/t/+7/7v/u/+7/8//0//T/9f/0//P/8v/y//T/
9v/4//n/9v/1//X/9P/3//f/+f/6//v/+//7//3/+v/5//j/9////wMACQAMAAoACwAL
AAkADAAPABAAEgASABQAFAAUABYAFQAVABQAGgAcAB4AIAAcABsAGwAaABoAGgAaABkA
GAAYABgAFgAUABQAFAATABMAFAAVABMAEQASABIAEQAPAA4ADgAOAAoACAAFAAEA////
/////v8AAAMABQAHAAIAAQD///7//v/9//z/+v/7//r/+f/4//f/9v/1//X/9//3//b/
9P/z//P/8//y//P/9P/1//j/+P/3//f/9//2//f/9//3//v//P/9//3/+v/5//z/+//8
//z//P/9/////f/7//3//P/7//v/+v/8//7//v/+//z/+//8//v//P/9//v//v/+//7/
/P/8//7//v/9//3//P/8//3////8//v/+//6//r/+v/6//r/+v/5//n/+f/4//f/9v/0
//X/9v/3//f/9v/2//P/8f/w//L/9P/2//j/9v/3//j/+P/4//n/+v/7//r/+v/5//f/
9f/1//X/9//7//3///8BAAAA///+//3//P/9//7//v/+//z//P/8//j/9//4//j/+v/7
//7//P/2//P/8f/u/+3/7f/t/+3/7//v/+//7//t/+z/6//p/+v/7f/t/+//7//s/+z/
6//q/+r/6v/s/+7/7v/u/+z/6P/o/+v/7f/0//n/+/8AAAkAFgAoAEAAXAB5AJsAxAD0
ABsBNQE4ASAB3wBuAOj/hf9V/zv/Kv80/0v/XP9t/4X/mv+o/7P/wf/J/87/0v/T/9T/
2P/a/9z/3//k/+T/5f/m/+P/4v/i/+H/4v/l/+b/5//o/+n/6f/p/+j/6P/o/+r/7v/u
/+z/7v/t/+r/5//m/+r/6//s/+3/7v/u/+7/7v/w//D/7//v/+//7//v//D/8P/w//D/
7//w//H/8//0//T/8//0//T/9P/z//L/8//1//f/+f/7//3//f////7//P///wEAAQAC
AAUABgAIAAkADAANAA4AEQARABIAEgARABAADwAOAA4ADwARABIAEgASABIAEQAOAA4A
DgAMAA8AEAARABEADgAMAAoABQAGAAgACQAJAAUABAAEAAQAAQAAAP7/+//9//3//f/8
//r/+f/3//X/9f/1//T/9P/y//H/8P/u/+//7v/t/+z/7f/u/+//8f/u/+3/6//o/+v/
7f/v//D/7f/s/+v/7P/s/+v/6//r/+r/6//r/+v/6v/q/+r/6f/r/+3/8//1//X/9P/z
//P/8v/v/+z/7f/x//P/9v/4//b/9v/0//L/8//z//X/9f/z//P/8P/y//L/8v/w//D/
9P/0//P/8//v/+7/7v/v/+//7//w//D/7v/u/+7/7v/u/+3/7f/t/+7/7//w//D/7f/s
/+v/6f/q/+z/7//v/+7/7P/s/+z/7P/s/+3/7v/u/+//8f/z//X/8//y//D/7f/w//H/
8v/1//P/8f/v/+3/7v/v//D/8f/0//X/9v/2//L/7v/s/+r/6v/r/+7/8P/w/+//8P/s
/+n/5//m/+T/5P/l/+b/5//k/+P/4v/h/+H/4v/j/+P/4v/j/+L/4//k/+L/4//j/+D/
4P/g/+L/4f/g/9//3P/g/+L/4//j/+T/5f/p//D//f8OACgAQgBaAHMAkwC2ANoA/QAV
ARoB/gC7AEYAwv9p/0H/J/8g/zj/U/9o/33/k/+e/6b/rf+z/7v/xP/M/9P/2P/W/9b/
1v/X/9j/1v/V/9T/1v/Y/9v/3f/b/93/3f/d/97/3//f/9//4P/g/+D/4v/i/+L/4P/i
/+f/5v/l/+b/5v/l/+T/4//m/+b/5v/m/+b/5v/l/+X/4//j/+P/5P/o/+r/7P/t/+z/
6//r/+r/7f/t/+//8P/x//H/8f/z//L/8f/w/+//9P/3//z//v/7//3//v/9//7/AQAC
AAQABgAIAAgACAAKAAkACQAIAAsADAANAA4ADAALAAsACgAMAAwADAALAA0AEAATABQA
EgASABIAEQASABQAFgAVABMAEgAQAA0ACwAKAAoACgAKAAoACQAHAAQAAwACAAAAAgAD
AAMAAwD///3/+v/4//r/+f/4//b/9v/2//b/9v/z//L/8f/x//X/9//4//j/9f/1//X/
9P/0//T/9P/2//b/9f/1//X/9P/1//X/9f/5//r/+//7//j/9//6//n/+v/6//r/+//9
//v/+f/7//n/+f/6//r/+//+////AAD8//v//P/7//v/+//4//r/+//8//v//P/7//r/
+P/3//f/+P/6//3//P/7//v/+v/6//r/+v/6//j/9//3//f/9//3//f/9v/5//r/+//7
//r/9v/z//H/8v/1//b/9//4//r/+//8//z/+v/7//z//f8BAAIAAgABAP7//f/8//3/
///////////+//3//P/7//3///8BAAIAAwAAAP///v/4//f/+P/4//z//f8AAP7/+f/1
//L/7v/t/+3/7f/t/+7/7//w//H/7f/s/+v/6f/q/+3/7v/x/+//7P/s/+v/6v/q/+r/
7P/u/+7/7v/s/+r/5v/n/+f/7P/z//v/AAAJABYAJAA0AEgAYQB/AKQAyADlAPsAAgHw
AL0AYgDo/4f/W/9H/zz/Rv9d/27/ff+P/6L/sP+7/8f/0//Y/9b/1//W/9j/2v/c/9//
4v/i/+P/5P/j/+L/4v/h/+T/5//o/+n/5//n/+b/5f/m/+b/5v/o/+z/7P/q/+z/7f/q
/+f/5v/r/+v/6//r/+r/6v/q/+r/7P/s/+v/6//s/+3/7v/w//D/8P/w/+//8f/x//L/
8v/x//H/8//0//P/8//z//X/9//5//v//f/+//3//v/8//3/AQAEAAUABgAJAAoADAAL
AAwACwAKABAAEQATABQAEwASABEAEAASABMAFQAWABUAFAATABEADgAOAA4ADAAPABAA
EQARAA0ADAALAAcACgAMAA0ADQAKAAgABwAGAAMAAgAAAP3///8BAAMABAD///3/+v/3
//j/+f/5//r/9//1//P/8P/x//D/7//u//H/8v/z//X/8v/x/+//7P/v//H/8//0//L/
8v/y//T/8v/x//H/8f/z//X/9v/3//X/9P/z//H/8v/z//j/+f/4//b/9P/z//b/9f/0
//f/+v/7//3//v/8//z/+v/4//j/+f/8//3/+//7//j/+v/4//j/9v/2//v//P/8//3/
+P/2//X/9f/4//n/+//8//v/+v/5//j/9f/z//L/8f/z//X/9//4//f/9v/1//P/8f/y
//T/9f/z//T/9P/z//L/8f/w//T/9//6//z/+f/5//n/+f/6//r/+f/3//v//f///wMA
AQD///3/+//8//3//v////7///8AAAAA///8//v/+v/4//n//P/+//3/+//7//b/9f/z
//L/8P/s/+v/6v/p/+v/6//r/+v/6//s/+3/7f/r/+3/7f/v//L/8P/x//H/7f/s/+v/
7P/u/+7/7v/s//L/8P/v/+//8P/z//f//v8LABwAMABEAFgAaQB/AJwAvADZAPEA9gDk
AK8ATgDU/3v/Vf9D/zz/Sv9l/3r/i/+b/6r/tP+9/8f/0f/a/+D/5f/m/+b/5v/m/+f/
6P/o/+n/6v/s/+z/7f/t/+v/7f/t/+3/8P/x//H/8f/v/+7/7f/u//L/8v/w//L/9f/0
//P/9P/z//H/7//t//H/8v/z//T/9P/0//P/8//1//X/9f/2//f/+P/5//n/9//3//j/
+P/6//v//v8AAP///////wEAAQABAAEAAQAGAAkADgAQAA4ADwAPAA0ADwATABUAGAAV
ABYAFQAUABkAGQAaABoAHQAeAB8AIAAcABsAGwAaABsAHAAdAB0AHAAcABwAGgAYABgA
GAAXABcAGAAZABcAFgAWABUAEwASABIAEwAUABAADgALAAcABQAFAAUABAAGAAcABwAH
AAMAAQD+//z//////////v/9//z/+//6//j/+P/4//n/+//7//r/+P/2//f/+P/4//n/
+v/7//7//f/7//r/+f/8//3//f/9/wAAAAAAAP///P/7//7//f8BAAIAAwAFAAQAAQD+
////AQABAAIAAgACAAQABAAEAAIAAQACAAEABAAFAAMABgAEAAQAAgACAAQABAADAAMA
AgACAAMABQACAAEAAQAAAAEAAgADAAQAAQD///7//f/7//v/+//6//z//v8AAAEA/P/6
//v////+////AAABAAIA/////////v8BAAMABQAHAAgACAAHAAUABAADAAIAAwAEAAUA
BgAHAAYABQAEAAMABQAHAAkACgAJAAYABQAEAP////8BAAIABAAFAAgABgD///v/+P/0
//X/9//5//v/+P/3//b/9f/0//T/9P/z//b/+f/6//3/+//2//T/8f/z//T/9f/4//j/
+P/4//b/9P/0//f/+f/6////AQAEAAsAFgAmADwAVgBxAI0ArgDQAPMAEQEiAR4BAQG8
AEYAyf97/1n/QP84/0X/XP9x/4f/nv+w/73/yf/P/9T/2P/d/+L/5f/m/+f/6f/r/+r/
6v/q/+r/6v/r/+v/7v/x//L/8//w/+//7f/r/+z/7v/w//T/9P/0//L/9P/0//L/8P/w
//T/9f/2//f/9v/0//L/8P/z//T/9P/1//f/9//3//j/9v/2//b/9f/3//n//P/+//3/
+//7//r//v///wAAAwABAAEAAQABAAMAAwAFAAQABgALAA8AEQAQABEAEAAQABEAFAAV
ABYAGQAZABoAGgAbABoAGQAYABoAGwAdAB4AGwAaABkAFwAYABgAGAAWABYAFgAWABUA
EgASABIADwASABQAFQAVAA8ADAAKAAgACAAIAAcABQAGAAcACAAIAAMAAQD+//v//P/9
//3//v/7//n/9//0//X/9v/3//j/9f/0//P/8//x//H/8P/u//H/8//1//b/8//y//H/
8v/z//P/9P/1//T/9f/1//X/9f/0//P/8f/x//P/+f/7//r/+P/2//X/9//1//P/9f/2
//f/+f/6//n/+v/5//j/+f/5//v/+//4//f/8//0//X/9v/1//b/+P/4//f/9//z//L/
8v/z//T/9f/3//j/9f/0//P/8v/y//H/8f/x//P/8//z//L/8P/w//D/7//u//D/8//1
//P/8P/u/+7/7v/u//D/8//2//j/9f/1//X/9f/2//b/9f/z//P/8//z//X/8//z//P/
8//0//X/9v/3//f/9//3//b/9v/0//T/9P/x//H/8//0//T/8//0//D/7f/r/+r/6P/m
/+X/5P/j/+X/5f/l/+X/4v/i/+L/4f/e/9//3v/f/+H/4P/i/+P/3//e/93/3v/g/+D/
4P/e/+L/5P/j/+P/5P/l/+f/8P///xIAKAA+AFYAcQCPALYA4gALASUBKgEQAccAUADI
/2n/O/8j/x7/Lv9H/1r/b/+B/4z/mP+j/6//uf/A/8j/z//S/9H/0P/P/8//0v/S/9P/
1P/W/9b/1//X/9P/0//R/8//0f/T/9T/1f/S/9L/0v/U/9f/2P/X/9r/2v/Y/9b/1v/Y
/9f/1v/V/9j/2v/c/97/3v/c/9n/1//a/9v/3P/e/93/3v/f/9//3f/d/97/3v/g/+H/
5P/m/+b/5f/k/+X/5v/n/+j/6f/s/+3/8P/w/+//8f/y//H/9f/5//v//v/8//z/+v/4
//7///8BAAIABAAEAAQABAACAAEAAQAAAAEAAgADAAMAAQAAAP///P/8//z//P/7//r/
+v/6//f/9f/2//b/9f/2//b/9//4//T/8v/v/+v/7f/t/+3/7P/p/+n/6P/n/+P/4//i
/+L/5f/l/+X/5P/i/+D/3v/c/93/3v/f/+H/4f/h/+D/3v/b/9v/2//a/93/3v/f/+L/
4f/f/97/3f/f/+H/4v/j/+b/5v/m/+X/4v/h/+T/4//k/+T/5P/l/+T/4f/e/9//4f/h
/+L/4v/i/+T/5P/k/+H/4f/j/+P/5P/l/+P/5v/l/+T/4f/g/+T/5P/j/+P/4//i/+L/
4//i/+H/4f/g/+L/4v/i/+L/3//d/9z/2//d/93/3f/c/9z/3P/c/9v/1v/W/9f/2//e
/97/3v/e/97/3P/b/9r/2P/a/93/4P/j/+P/4v/g/93/3f/d/93/3//i/+P/5P/l/+P/
4f/f/93/4f/j/+X/5v/k/+D/3v/c/9n/2f/b/9z/3v/f/+L/4P/Z/9X/0v/O/87/z//Q
/9H/0P/P/87/zf/O/87/zv/N/87/0f/S/9X/0//O/8z/yf/K/8z/zv/S/9H/0P/P/8z/
yP/K/8v/zf/S/9f/2f/a/+P/8v8CABYALgBJAGcAigCuAM8A5wDwAOQAtwBgAOb/e/9D
/yX/Ev8Y/y//RP9V/23/gv+O/5n/of+p/67/sv+1/7j/uv+8/77/wf/K/9D/1//e/+X/
6v/w//X/+f/9////AQAAAAEAAQABAAMABAAFAAgADAAMAAoADAAMAAoACAAIAA0ADQAN
AA0ADAAMAAwADAAQABAADwAPAA8ADwAPABAAEQASABMAEwAUABUAFwAYABYAFQAWABYA
GgAbABwAHwAfAB8AHwAfAB8AHwAhACAAIwAnACoAKwArAC0ALQAuADAAMgAyADIANQA1
ADYANgA2ADYANgA2ADgAOQA7ADwAOQA4ADcANQA1ADYANwA2ADQANAA0ADMAMAAwADAA
LQAwADIAMwAzAC0AKgAoACYAJwAoACgAJwAlACUAJQAkACAAHwAdABsAHAAdAB0AHgAc
ABkAFgASABMAFAAVABYAFQAUABMAEwATABMAEgAQABMAFQAXABgAFgAUABIAEgATABMA
FAAVABYAFwAXABcAFQAUABMAEQATABUAGwAdABwAGgAYABcAGAAXABYAGQAXABcAGAAY
ABYAGAAYABgAGAAZABwAHQAbABsAGAAaABwAHAAaABoAHAAcABsAGwAYABYAFQAVABgA
GQAbABwAGAAWABQAEgAVABUAFgAXABQAEwASABAAEgASABIAEQASABQAFwAZABUAEgAS
ABIAEgASABMAFQAXABgAFgAXABgAGQAcAB4AHwAfAB0AHQAdAB8AHAAbABoAGQAbABsA
GwAbABoAGwAcABwAHAAaABoAGgAZABkAGwAcABkAFwAXABIAEQAPAA4ADAALAAsACwAL
AA0ADQANAA0ACgAKAAoACQAJAAsACwANABAADgAPAA8ADAAKAAgACAAMAA4AEAAQABQA
DgAJAAcACgARABcAIgAxAEQAVABmAHwAkwCvANAA9AANARkBEAHqAJsAJAC0/3n/X/9V
/1z/dv+N/5z/rf+//8j/0P/b/+n/8//6//z////8//z//P/8//3/AgACAAMABAACAAIA
AwADAAEAAwADAAMABQAHAAgACQAHAAYABQAGAAoACgAIAAoADAAKAAgACAAJAAkACQAJ
AAwADgAQABIAEAAOAAsACQAKAAsADAAOABEAEgATABMAEQARABIAEgAWABcAGgAcABoA
GQAYABkAHAAdAB4AHwAhACEAIwAiACIAJQAnACcAKgAtAC4AMAAuAC4ALAAqAC8AMQA0
ADYANwA2ADUANAAzADMANAA0ADYANgA2ADUAMwAyADEALgAwADIANAA1ADMAMgAxAC0A
LAAsACsAKQAoACgAKQAqACUAJAAiAB8AIQAhACEAIAAfAB8AHgAdABkAGQAYABgAGwAb
ABsAGgAWABQAEgAQABEAEgATABUAEwATABIAEAAQABEAEgASABMAFAAVABgAFQATABIA
EQATABUAFgAXABgAGAAYABcAFQAVABkAGQAcABwAHAAdABoAFwAUABUAFgAXABkAGgAY
ABoAGgAaABcAFwAZABkAGgAbABkAHAAbABoAFwAWABkAGgAaABsAGQAYABgAGQAVABUA
GAAaAA==
         </WaveFormData>
      </LeadData>
      <LeadData>
         <LeadByteCountTotal>10000</LeadByteCountTotal>
         <LeadTimeOffset>0</LeadTimeOffset>
         <LeadSampleCountTotal>5000</LeadSampleCountTotal>
         <LeadAmplitudeUnitsPerBit>4.88</LeadAmplitudeUnitsPerBit>
         <LeadAmplitudeUnits>��V</LeadAmplitudeUnits>
         <LeadHighLimit>2147483647</LeadHighLimit>
         <LeadLowLimit>268435456</LeadLowLimit>
         <LeadID>V6</LeadID>
         <LeadOffsetFirstSample>0</LeadOffsetFirstSample>
         <FirstSampleBaseline>0</FirstSampleBaseline>
         <LeadSampleSize>2</LeadSampleSize>
         <LeadOff>FALSE</LeadOff>
         <BaselineSway>FALSE</BaselineSway>
         <ExcessiveACNoise>FALSE</ExcessiveACNoise>
         <MuscleNoise>FALSE</MuscleNoise>
         <LeadDataCRC32>3859903794</LeadDataCRC32>
         <WaveFormData>
9v/2//b/9v/0//T/9P/0//b/9v/2//b/9f/0//P/8v/0//b/+P/6//j/+P/4//j/9v/2
//b/9v/2//b/9v/2//X/9P/z//L/9P/2//j/+v/4//j/+P/4//f/9v/1//T/9P/0//T/
9P/z//L/8f/w//L/9P/2//j/+P/4//j/+P/6//v//f/////////+//z/+f/5//n/+//+
/wAAAQACAP///v/9//3//P/+//////8BAAEAAAAAAP3//f/9//7/AAADAAQAAgD+//r/
9f/x/+//7//t/+z/7//x//L/8//w/+//7P/r/+7/8P/y//X/9P/y//D/7//r/+v/6//r
/+//8f/y//L/7v/t/+n/6f/v//X/+P/8/wMADQAXACYAOQBPAGsAjwC3ANwA/AAPAQsB
6gCfADYA3/+7/6f/lv+U/6L/qf+t/7f/wv/J/9H/2v/h/+H/3f/b/9v/3v/f/+P/5v/n
/+f/6P/p/+f/5v/l/+X/5//o/+j/6P/m/+X/5P/j/+H/4f/j/+T/5//q/+n/6f/m/+b/
4//m/+r/6//s/+3/7f/s/+r/6f/o/+f/5//m/+f/6P/p/+r/6v/p/+j/6P/q/+7/8P/y
//H/8v/x/+//7f/t//D/8v/0//b/+P/6//j/9//2//T/9v/6//7//////wAAAAAAAAAA
AgADAAQACQAJAAkACQAHAAYABQAFAAYACAAKAAsACgAIAAYABQAGAAcACAAJAAoACgAK
AAoABQAFAAUABQAKAA0ADAANAAoACAAFAAQAAgAAAP3//P///////f/8//j/+v/2//X/
+P/5//r/+f/4//j/9//1//L/8v/y//L/9P/0//T/9P/w/+3/7f/t//H/8//z//P/8f/w
//D/7//u/+z/6//p/+z/7v/v//H/7v/t/+z/7P/u//D/9P/4//b/9f/z//P/8P/w//D/
8P/1//X/9f/0/+//7v/t/+z/7v/z//X/+v/5//f/9f/y//D/8v/y//L/9P/0//P/8//x
//D/7//v//H/8//0//X/9f/0//P/8v/w//D/8P/x//L/8//z//P/7f/r/+z/7P/u/+//
8P/x//L/8P/w//D/8P/y//P/9f/3//f/9//2//T/8f/x//H/8//4//r/+//8//r/+P/2
//X/+P/6//v/+//7//v/+v/6//b/9f/0//T/9//7//3//P/4//T/7//r/+r/6f/m/+T/
5v/n/+f/5//n/+f/5f/l/+f/6v/t//H/7//s/+n/5//j/+P/4//j/+L/4//j/+L/4v/l
/+f/5//p/+n/6v/q/+3/9f/9/w4AJQA/AFsAfQCnANIA/AAdAS0BIgHxAJAAHwDV/7H/
kP9+/4T/k/+Z/6P/sP+7/8P/yv/P/8//y//J/8v/zf/N/9D/0v/U/9X/1//Z/9j/2P/Y
/9n/2f/a/9r/2v/Y/9f/1v/V/9X/1f/X/9j/2v/c/9r/2f/b/9z/2v/e/9//3//f/9//
3v/c/9n/1//Z/9n/2v/a/9v/3P/d/97/3P/b/9r/2v/d/+D/4f/i/9//4P/f/93/3//h
/+b/6v/p/+j/5//m/+f/5//n/+b/6//w//X/9//z//L/8P/u//D/8v/z//T/9//3//f/
9//4//j/+P/5//z/AAAEAAcABQACAP///f/7//v/+//7//3//v///wAA+//7//v/+///
/wEA//////v/+v/4//j/+f/4//b/9v/1//X/8//y/+3/8P/t/+3/7//v/+//7f/s/+z/
6//p/+r/6v/q/+r/7P/s/+z/7P/n/+P/4v/h/+T/5//o/+n/5//m/+b/5f/l/+T/5P/j
/+P/5P/k/+X/4v/h/+D/4P/j/+b/6//w/+//7f/q/+n/5v/m/+b/5v/p/+n/6f/o/+X/
5P/j/+L/5P/p/+v/8P/u/+3/7P/q/+j/6v/q/+r/7P/s/+v/6//p/+j/5//n/+n/6//s
/+3/6//o/+X/4v/l/+b/5//p/+r/6//r/+v/6f/n/+T/4v/n/+v/7v/s/+n/6P/n/+b/
6P/o/+j/6P/o/+n/6//t/+r/6f/n/+T/5f/n/+n/7f/t/+z/6v/o/+n/6v/r/+3/8f/0
//b/9//y/+//6//o/+n/6//t//D/7v/v/+7/6v/p/+b/4v/f/9//3//d/9z/2f/Z/9j/
1//Z/9v/2//d/9v/2v/Z/9n/2//a/9n/2f/Z/9v/3f/f/93/3f/c/9r/3v/d/93/3f/f
/93/2v/c/+P/8f8FABwAMwBLAGUAhwCxANwAAgEdASUBCAG3AEIA5f+3/5P/eP94/47/
m/+n/7H/uP+5/7n/vP/B/8X/y//V/9v/2P/X/9n/2v/W/9P/0f/P/9L/1P/W/9n/2P/Y
/9f/1v/Y/9f/1v/V/9X/1f/X/9j/1//Y/9X/0//U/9b/1f/a/9r/2f/Y/9f/1v/W/9X/
1f/W/9f/2f/a/9f/1v/V/9T/2P/Z/9r/3P/a/9z/3P/c/93/4P/h/+H/4//j/+b/6P/l
/+T/4//i/+f/6f/r/+z/6v/s/+7/7f/t/+7/7v/u/+//8v/0//b/9v/1//T/8//1//b/
9//5//b/9v/2//X/9v/2//b/9//5//n/+f/5//n/+P/3//b/9f/3//n/+//7//3/+//7
//v/+v/4//j/+f/4//b/9v/0//P/8P/u/+7/8v/w//H/7v/t/+z/6f/q/+r/6f/n/+b/
5v/m/+b/5f/k/+P/4v/j/+P/5v/p/+n/6f/n/+X/5f/k/+T/4//k/+T/5f/l/+P/5P/k
/+X/6P/p/+r/7P/p/+j/6f/q/+r/6f/n/+f/6P/o/+j/6P/o/+f/5v/k/+X/6P/r/+7/
6//t/+z/7v/s/+v/6v/o/+n/7P/t/+7/7P/q/+f/5f/o/+j/6P/p/+n/6//s/+3/7//u
/+3/7P/v//D/8f/z/+//7f/q/+f/6v/r/+v/7P/r/+n/5v/m/+b/5v/m/+r/7P/u//D/
7//v//D/8f/z//P/8v/w/+//7//v//H/8v/y//H/8P/z//T/9f/3//f/+P/4//f/9//3
//b/9v/1//X/9f/2//b/9//2//L/8v/w/+3/6//q/+n/5v/k/+X/5//o/+n/5//n/+X/
5f/j/+T/5f/n/+r/6v/q/+v/6P/n/+b/5f/n/+n/6v/q/+z/5//l/+X/5f/l/+j/7v/3
/wEADwAeACsAPQBXAHUAmwDGAOwACwETAQIByQBgAPf/vf+h/4z/iP+W/6X/q/+z/7r/
v//D/8r/0f/b/9//3//f/9z/2//d/97/4f/h/+L/4//i/+L/4v/j/+D/4P/f/97/4P/h
/+L/4//i/+H/4v/i/+b/6P/m/+X/5f/m/+T/6P/n/+X/4//h/+X/5v/m/+f/5v/l/+X/
5P/l/+b/5//o/+n/6f/p/+r/6f/q/+n/6P/r/+7/7//v/+3/7f/w//L/8//0//X/9v/3
//f/9//2//b/+P/6//n//f8AAAIABAACAAIAAQAAAAQABQAGAAcACgAKAAoACwAKAAoA
CgAJAAwADAAMAA0ACgAJAAgABwAKAAoACgAKAAcABwAHAAcACAAJAAYABQAFAAYABgAI
AAUAAgD+//z//v////7//v/8/wAA/v////7//f/8//n/+v/6//n/9//1//T/8//y//T/
9P/0//T/8//x//L/8//y//P/8v/x//T/9P/1//X/8//y//L/8f/y//T/9f/3//b/9f/0
//T/8f/w//H/8v/1//X/9P/1//L/8v/y//L/9v/3//j/+P/4//j/+P/4//X/9//2//j/
+//7//v/+v/3//j/9//2//f/+P/4//n/+v/6//r/+//5//n/+P/3//r/+v/6//r/9//2
//X/9f/3//f/9v/1//f/9//2//b/7//t//D/9P/2//j/+v/5//j/9//2//b/9//5//v/
/f/9//z/+v/5//n/+f/7////AAAAAAAAAAAAAAAAAQACAAQABQAFAAQAAwABAAAA/v/9
//z//P///wEAAQD+//r/9v/x/+3/7//v/+3/7P/t/+//8P/x//D/7//s/+v/7v/w//L/
9f/z//D/7f/r/+v/6//r/+v/7f/v//D/8P/s/+v/6//v//P/9//6//r///8LABcAJgA7
AFMAbwCRALcA2gD0AAEB8wDEAG8ACADH/6//m/+Q/5r/qP+t/7P/v//I/9H/2f/g/+X/
4//j/+P/4//h/+H/5P/m/+j/5//n/+f/5v/m/+b/5//o/+r/6//s/+r/6f/o/+f/5//n
/+n/6v/s/+7/7P/r/+j/6P/l/+j/6v/r/+z/7f/s/+z/6//r/+n/6f/q/+r/7f/u/+//
8P/u/+3/7P/s/+//8v/z//T/8//0//P/8f/v/+//8v/0//f/+P/5//r/+//7//v/+v/9
/wAAAwADAAMABAAEAAQABAAGAAcACAANAA0ADQANAAwACgAIAAcACQAMAA8AEQARABAA
DwAPAA8ADwAPAA8AEAAQABAAEAAKAAkACAAHAAoADQAMAA0ACQAIAAYABgAHAAYABAAE
AAcABwAFAAQAAAACAP7//f8AAAEAAgABAP///v/8//n/+f/6//v//P/6//r/+v/6//b/
8//z//P/9v/5//r/+//6//j/9//1//f/9v/2//X/+P/6//v//f/5//f/9f/0//f/+P/7
//7//f/7//j/9//4//j/+P/4//z//f/+//7/+//6//n/+P/6//3//f8AAP///f/7//j/
+f/8//3//v/+//7//f/9//r/+P/2//X/9//7//7/AQAAAP7//P/6//j/+P/4//n/+v/7
//v/+//6//n/9//2//X/9//6//r/+v/5//j/9//2//j/+v/8//7//P/9////AQABAAEA
AAD+/wAAAQACAAUABAAEAAMAAgADAAQABQAHAAgACgALAAsACAAFAAEA/v///wEAAwAG
AAQABQAEAAAAAAD+//v/+f/3//X/8f/u//D/8f/x//H/9f/3//f/+f/0//L/8P/v//H/
8v/z//X/8//z//P/8//z//P/8v/w//b/+f/5//X/8//x//L/9P/5/wUAFwAuAEUAWwBz
AI8AsQDYAPwAFwEhAQwByQBcAPf/xf+p/5L/kP+i/6//t/+9/8T/yf/P/9b/2f/d/+H/
5f/n/+X/5f/o/+r/5//l/+T/4//m/+j/6v/t/+z/7P/r/+r/6v/p/+j/5//q/+v/7v/w
/+7/7v/q/+f/5//o/+b/6v/p/+n/6f/p/+r/6v/p/+n/6v/r/+3/7v/t/+z/6//q/+7/
7//w//L/8P/w/+7/7P/t//D/8f/x/+//7//y//T/8v/w/+7/7P/y//f//P8AAP//AAAB
AP////8AAAAAAAAAAAIAAwAEAAUAAwABAP//AwAGAAkADQAKAAoACgAJAAsACgAJAAkA
CAAHAAYABQAEAAQABAAEAAUABwAJAAsADAANAAoACQAHAAYABAAEAAEAAAD+//7//P/7
//j/9v/4//7//v8BAP7//f/8//n/+P/4//f/9f/0//T/9P/0//P/8v/x//D/7//t/+7/
7//v/+//7f/r/+7/7v/v/+//8f/w//D/7//t/+7/7v/v//H/8//1//j/9P/y//L/8v/0
//P/8f/x//H/8v/z//T/9f/z//H/7v/u//D/8v/0//L/8//x//L/9P/z//L/8P/z//b/
9//4//b/9v/1//X/9f/0//P/8//y//P/8//z//P/8v/x//D/8v/y//L/8//w/+//7f/r
/+z/7f/t/+7/6//r/+r/6P/o/+z/7v/w//L/8P/w//D/8P/w//H/8//1//P/8//y//D/
7f/t/+3/7//0//b/9//4//b/9v/2//f/9v/4//n/+f/4//f/9f/0//L/8f/w//D/8//3
//n/+P/z//D/7P/p/+f/5//l/+T/5P/l/+X/5f/k/+P/4P/f/+D/4v/k/+f/6f/o/+f/
5//j/+P/4//j/+T/5f/l/+T/4P/h/+X/5f/p/+v/7v/y//X/+/8JABoAMwBPAG8AmQDL
APoAHgEzAS8BDAG5AEYA7f/B/5//hP+C/5L/mf+d/6n/tv+7/8P/yv/P/9H/0f/P/8//
0v/T/9f/2v/b/9v/3P/d/9z/2v/Y/9f/2P/a/9v/3P/c/9v/2v/Z/9f/1//Z/9r/3f/g
/9//3//d/9z/2P/a/9v/2//b/9v/3v/e/93/3f/d/93/3v/e/9z/3P/c/9z/2//b/9v/
3P/e/+D/4P/g/+D/4v/i/+H/4P/f/+H/4v/j/+T/5f/m/+b/5//o/+j/5//q/+3/7f/v
//D/8P/w//L/9P/1//b/+f/5//n/+f/3//b/9f/1//f/+P/5//n/+v/6//r/+//5//n/
+f/5//v//P/9//7/+P/3//b/9f/5//v/+f/5//n/+P/2//b/9P/y/+//7v/x//H/7//u
/+n/7P/p/+n/6f/p/+n/5//k/+T/4//h/97/3v/e/97/3//g/+H/4v/g/93/3f/d/9//
4f/h/+H/4P/e/93/2//c/9z/3f/d/9//4P/g/+H/3v/d/9z/3P/d/97/4f/k/+P/4f/e
/93/2v/a/9r/2v/g/+H/4v/i/97/3v/e/97/3v/h/+H/5P/i/+H/4P/e/97/4P/g/+D/
4f/i/+L/4//i/+D/3v/d/93/3//g/+H/3//e/93/3P/c/9z/3P/d/97/3//f/9//3v/d
/9v/2v/b/9v/3v/e/9z/2v/a/9r/2v/c/9z/3P/c/97/3//h/+P/4v/h/9//3P/e/9//
4P/j/+P/4v/g/97/3//g/+H/4//m/+j/6f/p/+X/4//g/97/4P/h/+L/5P/k/+X/5P/g
/97/3P/Z/9f/2v/b/9r/2v/X/9f/1v/V/9b/1//W/9f/1v/W/9b/1//Z/9j/1//X/9f/
1//X/9f/1v/V/9P/0P/U/9f/1//X/9f/1//W/9r/4f/v/wEAGAAvAEkAZQCJAK8A2AD8
AA8BCQHgAIEAEADF/5//f/9s/3r/jP+X/6H/rf+y/7X/t/+4/7v/wf/H/83/0f/O/83/
z//Q/8z/yf/H/8X/yv/M/87/0f/O/87/zf/M/87/zf/M/8v/zf/N/8//0P/P/9D/zf/L
/87/0P/P/9T/0v/R/9D/z//S/9L/0f/R/9H/0f/S/9L/0P/Q/9D/0P/U/9X/1v/Y/9f/
2P/X/9b/2P/a/9r/2f/b/9v/3v/g/93/3P/b/9r/4P/j/+b/6P/n/+j/6f/n/+n/6v/q
/+r/7P/u/+//8P/w/+//7v/t//H/8v/z//X/8v/y//L/8f/y//L/8v/z//X/9f/1//X/
8//y//H/8P/x//P/9f/3//b/9f/w/+3/7P/s/+v/7P/u/+7/7f/u/+z/6//o/+b/5f/q
/+n/6//n/+X/4//f/9//4P/g/9//3//g/+H/4v/f/97/3f/c/93/3f/g/+P/4f/h/9//
3f/f/97/3v/d/97/3v/f/9//3f/e/97/3//g/+H/4v/k/+L/4P/g/+D/4v/h/9//3//f
/+D/4f/i/+T/4//i/+D/4P/i/+T/5v/k/+X/4//k/+T/4//i/+D/4//m/+f/6P/l/+T/
4v/h/+P/5P/l/+f/5v/n/+f/5//n/+b/5f/k/+T/5P/k/+X/5P/j/+H/3//h/+P/5P/m
/+P/4f/c/9z/3P/f/+D/4f/i/+T/5P/k/+T/4v/j/+X/5//q/+v/6//q/+b/5f/k/+X/
6f/q/+r/6v/o/+j/6P/p/+z/7v/v/+//7//v/+7/7v/q/+n/6P/o/+r/7f/u/+z/5//k
/+D/3f/d/93/2//a/9v/3f/e/9//3v/d/9r/2f/b/9z/3f/f/9//3v/d/93/2//b/9v/
2//e/9//3//e/9z/2f/X/9f/2//h/+b/6v/t//X///8MAB0AMwBRAHUAmwC+ANwA7QDt
ANAAiwAiAMv/p/+T/4D/gv+Q/5n/nf+l/7L/u/+//8j/z//R/8//zf/L/83/zf/Q/9L/
1P/T/9P/0//S/9L/0v/T/9T/1v/X/9j/1v/V/9T/0//T/9P/1f/W/9j/2v/Y/9f/1P/U
/9H/1P/X/9f/1//X/9b/1v/V/9X/1//X/9j/2P/Z/9r/2//c/9r/2f/Y/9j/2v/c/9z/
3P/c/97/3v/d/93/3f/g/+L/5f/m/+f/6P/o/+f/5v/k/+b/6v/u/+//8f/y//L/8v/x
//L/8v/y//j/+f/6//v/+f/4//f/9//5//r/+//7//v/+v/5//n/+P/3//b/9f/3//j/
+f/6//X/9f/1//X/+f/7//n/+f/3//b/9P/0//H/8P/u/+7/8//1//X/9v/x//L/7f/r
/+z/7f/u/+3/6v/q/+n/5//m/+b/5v/m/+f/6P/p/+r/5//j/+L/4f/l/+f/5//n/+f/
5v/m/+X/5f/k/+T/4//m/+j/6f/r/+n/5//l/+T/5v/m/+j/6v/o/+f/5f/l/+X/5v/n
/+j/7P/t/+7/7v/r/+r/6f/o/+r/7f/t//D/7//t/+v/6P/o/+r/6v/q/+z/7v/v//H/
7//s/+n/5//q/+3/7//x/+//7v/t/+z/6f/o/+f/5//p/+v/7P/t/+v/6//q/+r/6//r
/+z/7P/q/+r/6v/p/+j/5//m/+r/7P/u//D/7//v//D/8f/x//H/8P/u/+//8f/z//f/
9//2//T/8v/1//b/9//5//n/+v/6//n/9v/1//P/8v/y//P/9P/2//T/9f/0//D/7//u
/+z/6//o/+f/5P/i/+L/4//j/+P/5v/n/+b/5//l/+b/5//p/+r/6v/q/+v/6P/n/+b/
5f/o/+n/6f/o/+7/6//p/+n/6//r/+7/8P/5/wUAFQAmADcASQBdAHkAmwDAAOAA8wDv
ANAAgwAWAMf/p/+V/4b/jP+i/63/tf+9/8L/x//L/9L/1//d/+X/5//l/+L/4f/j/+T/
5P/j/+P/4//m/+b/5v/n/+b/5v/l/+T/5f/l/+X/5f/k/+P/5P/k/+b/6P/m/+X/5v/o
/+f/7P/p/+f/5f/j/+b/6P/p/+v/6f/p/+r/6v/q/+r/6v/q/+3/7f/t/+7/7P/u/+7/
7v/v//L/8//z//H/8f/0//b/9v/2//b/9v/6//3/AAACAAEAAgADAAEABAAGAAcACAAH
AAgACAAIAAkACQAJAAkACwAMAA0ADwANAA4ADwAPABAAEAAQABEADwAPAA8ADwAPAA4A
DQAMAAsADQAPABEAEAARAA4ADQANAA4ADgAQAAwACgAHAAYABwAHAAUABAADAAgABwAJ
AAUAAwABAP3///8AAAAA///9//z/+//6//r/+v/6//r/+v/5//v//f/+/////v/9////
/v/+//3//P/6//n/9//4//r/+//9/////////wAA/f/6//n/+P/6//v/+//9//7//v/+
//7//v/9//z/+v/7//z//f/+//z//////wIAAwADAAMAAgABAAIAAQAAAAAAAAD/////
AQAAAP/////+/////////wAAAAAAAAAA/f/8//v/+//5//n/+P/3//n/+//8//7/+f/1
//b/+P/8//3//v///wAA/f/8//v/+v/9////AgAFAAUABQAEAAIAAAD///7///8DAAQA
BAAEAAMAAgABAAEABQAIAAoACwAMAAsACQAIAAUAAwABAAAABAAHAAgABgAAAPz/9//z
//X/9//3//j/9f/1//T/8//x//H/7//v//L/9P/2//n/9//0//H/7//v//H/8//1//b/
9//3//b/8P/x//H/9f/3//n/+v/8//3/AwANACAANwBPAGsAiwCvANQA/AAZASUBHgHz
AJQAIwDb/7v/nP+I/5D/n/+n/7P/wP/J/9P/2P/Z/9n/2//d/+H/4//j/+b/6P/m/+X/
5f/l/+j/6P/o/+n/6v/s/+3/7v/s/+n/5v/j/+X/5//r/+7/7v/w/+7/7f/q/+r/5//q
/+z/7f/u/+//7P/q/+f/5f/o/+n/6//s/+7/7v/u/+7/7P/r/+r/6v/u//L/9P/2//T/
9P/y/+//8v/z//f/+v/3//b/9f/0//T/9f/2//b/+f/+/wMABQADAAIAAAD+////AgAE
AAYABwAHAAcABwAIAAgACAAJAAsADAANAA0ACgAIAAYABQAGAAcACAAJAAoACgAKAAoA
BwAHAAcABwALAA0ACwALAAYABAABAAAAAAAAAP//AAAEAAUABAAEAP3//v/5//f/+P/5
//r/+f/3//b/9P/x//P/9P/1//b/8//y//H/8P/x/+//8P/x//P/9f/1//X/9P/y//H/
7//x//D/8P/v/+3/7v/u/+//7f/t/+3/7v/x//L/9f/4//X/8//w/+//8P/w//D/8P/1
//X/9f/0//T/9P/0//T/9P/3//f/+v/4//X/8v/u/+//8v/z//T/9P/0//P/8//1//T/
8//z//X/9//4//n/9//0//H/7v/w//D/8P/x//L/8//z//P/8v/x/+//7v/w//H/8//0
//L/7v/s/+z/7P/s/+7/8P/y//T/8v/x//H/8f/x//H/8P/u/+7/7//w//P/8//0//T/
9P/3//j/+f/7//j/+P/3//X/9f/1//T/9P/0//X/9v/4//f/9//1//D/7v/s/+n/5//m
/+X/4v/g/+L/4//j/+P/4//j/+H/4f/e/97/3v/f/+L/4v/i/+P/3v/d/9z/2//c/93/
3f/c/+L/4f/h/+H/3f/d/97/5P/t//v/DQAiADcATwBtAJEAvwDuABQBKQElAfgAnQAm
ANH/o/+F/3T/fP+K/5P/nf+l/6j/rf+1/7z/v//D/8n/z//P/8z/y//N/87/0P/P/8//
z//Q/9D/0P/R/83/zP/K/8j/yv/L/8z/zf/L/8v/zf/O/9L/1P/S/9H/0v/S/8//0v/Q
/8//zv/N/9D/0v/T/9X/0v/R/9H/0P/R/9L/0//U/9X/1f/V/9b/1P/W/9b/1v/Y/9z/
3v/f/9z/2//d/97/4P/g/+D/4P/k/+X/5v/m/+P/5P/l/+P/5f/o/+r/7P/p/+r/6v/q
/+7/7//w//H/9P/0//T/9f/y//L/8v/x//T/9P/0//X/8v/x//D/7//w//D/8P/w/+//
7//v/+//7v/v/+z/6//t/+7/7v/w/+7/7P/p/+j/6f/p/+f/5v/j/+b/4//j/+D/3//e
/9v/3v/g/+H/4f/d/9z/2//a/9z/3P/c/9z/3f/b/9z/3f/c/9v/2P/V/9n/2v/c/93/
3P/a/9n/1//Y/9r/2//d/93/3f/d/97/2//a/9v/3P/d/93/3P/d/9n/2P/X/9b/2//b
/9v/2v/b/9z/3f/e/9z/3f/b/9z/3//f/9//3v/c/97/3v/e/+D/4P/f/9//3//e/93/
3f/c/93/3f/d/97/3v/e/97/2//a/9n/2f/b/9v/2v/Z/9n/2f/Y/9j/0f/R/9T/2P/a
/9z/3P/c/9z/2v/Y/9b/1P/X/9n/3P/f/93/3f/c/9r/2f/Z/9n/2//g/+L/4//k/+H/
4P/f/9//4f/k/+b/5//k/+P/4f/g/97/3f/c/9z/3//j/+X/5P/e/9r/1f/R/9L/0//S
/9L/0f/R/9D/z//R/9H/z//P/9D/0v/U/9f/1P/Q/8z/yf/L/83/z//R/9H/0f/Q/87/
zP/N/83/z//T/9f/2P/W/9v/4//v/wAAFwAvAE0AbQCRALYA2ADvAPMA3ACdADQA1/+n
/4n/bv9q/3j/g/+L/5n/pP+t/7P/tv+5/7v/u/+7/73/vv+//8P/xv/F/8P/wv/B/8D/
wP/A/8H/xP/G/8f/yP/H/8X/w//B/8L/w//G/8j/yP/K/8j/x//G/8b/w//G/8n/yf/J
/8n/yf/I/8b/xf/G/8f/yf/K/8j/yP/I/8j/yf/J/8n/yv/M/87/zv/O/8v/zP/L/8n/
zP/N/9H/1P/S/9L/0v/S/9L/0//U/9T/1//a/93/3f/c/9z/2//a/9v/3v/g/+L/4//j
/+P/4//i/+L/4v/j/+T/5v/o/+n/6P/m/+T/4//l/+X/5f/l/+T/5P/k/+T/4//j/+P/
4//n/+n/5//n/+P/4P/c/9r/3f/e/97/4P/f/9//3f/c/9j/2v/W/9X/2P/Z/9r/2f/W
/9T/0f/N/8//0P/R/9L/0f/Q/8//zv/O/8v/y//L/87/0f/S/9P/0f/O/8z/yf/M/8z/
zf/N/8v/zP/M/83/yv/J/8j/yP/L/8z/z//S/9D/zf/J/8f/yf/K/8v/zP/O/83/zP/K
/8j/yP/I/8j/yf/N/87/0v/P/83/y//I/8n/zP/N/87/zv/O/83/zf/M/8r/yP/H/8j/
y//N/8//zf/K/8f/xP/H/8j/yf/L/8j/x//F/8P/w//D/8L/wv/E/8X/x//I/8T/wv/C
/8L/wv/C/8X/xv/H/8j/x//H/8j/yf/M/83/zf/M/8v/y//L/83/zf/M/8r/yP/J/8r/
y//N/83/zv/O/83/zf/N/8z/zP/L/8v/y//M/8v/y//J/8T/xP/C/7//vf+7/7v/uf+4
/7r/u/+7/7v/uf+5/7f/t/+1/7b/t/+5/7r/uv+6/7v/tv+1/7T/s/+2/7n/u/+8/8D/
uf+1/7X/tf+5/77/xP/P/93/6f/4/w0AIwA9AGEAhwCoAMAAxwC1AHwAFwCw/33/Z/9X
/1T/Zv92/3v/g/+J/4z/jf+V/6D/p/+r/63/rf+p/6j/p/+p/6r/rP+r/6v/q/+s/6z/
rP+t/6z/rP+r/6r/rf+t/63/rf+q/6n/qv+q/6z/rv+s/6v/rP+s/6n/rP+q/6n/qP+n
/6z/rv+v/7H/rf+r/6r/qP+q/6r/qv+q/6z/rf+u/7D/rf+u/63/rP+u/7L/tP+1/7P/
sf+y/7L/tf+2/7f/uP+5/7n/uf+4/7f/uv+9/73/wP/C/8P/xP/C/8L/wf/A/8T/xf/G
/8f/xv/G/8b/x//G/8b/xv/F/8b/xv/G/8f/xv/F/8T/w//F/8b/x//I/8P/w//D/8P/
w//D/7//vf+8/7z/u/+8/7n/uP+2/7b/uf+5/7f/tv+z/7b/s/+z/7L/sf+w/63/rv+w
/7H/sf+s/6r/qP+m/6j/qP+o/6j/qP+l/6X/pf+k/6X/pP+j/6b/pv+n/6f/pP+i/6H/
n/+g/6L/o/+l/6P/o/+j/6T/o/+i/6P/pP+n/6f/pv+n/6P/ov+h/6D/pf+l/6X/pP+k
/6T/pP+k/6H/o/+i/6T/pf+l/6X/pP+i/6L/oP+e/6H/ov+i/6P/of+g/5//n/+d/53/
oP+h/w==
         </WaveFormData>
      </LeadData>
   </Waveform>
</RestingECG>
