# Supplementary material for: Detection of Left Atrial Enlargement Using a Convolutional Neural Network-Enabled Electrocardiogram
Source: Front Cardiovasc Med. 2020 Dec 17;7:609976. doi: 10.3389/fcvm.2020.609976 (PMC7773668; doi:10.3389/fcvm.2020.609976)
Supplement: Supplementary file 3 [file Data_Sheet_3.ZIP › normal2/1802017228_5085_0000003F.XML]

<?xml version="1.0" encoding="Windows-1252"?>
<!DOCTYPE RestingECG SYSTEM "restecg.dtd">
<RestingECG>
   <PatientDemographics>
      <PatientID>1802017228</PatientID>
      <PatientAge>73</PatientAge>
      <AgeUnits>Years</AgeUnits>
      <Gender>Female</Gender>
      <PatientLastName>huangyuqiong</PatientLastName>
   </PatientDemographics>
   <TestDemographics>
      <DataType>Resting</DataType>
      <Site>1</Site>
      <AcquisitionDevice>MAC55</AcquisitionDevice>
      <Status>Unconfirmed</Status>
      <Priority>Normal</Priority>
      <AcquisitionTime>09:16:31</AcquisitionTime>
      <AcquisitionDate>03-11-2017</AcquisitionDate>
      <CartNumber>1</CartNumber>
      <AcquisitionSoftwareVersion>009C</AcquisitionSoftwareVersion>
      <XMLSourceVersion>MAC5000 v1.0</XMLSourceVersion>
   </TestDemographics>
   <RestingECGMeasurements>
      <VentricularRate>71</VentricularRate>
      <AtrialRate>71</AtrialRate>
      <PRInterval>132</PRInterval>
      <QRSDuration>92</QRSDuration>
      <QTInterval>394</QTInterval>
      <QTCorrected>428</QTCorrected>
      <PAxis>61</PAxis>
      <RAxis>66</RAxis>
      <TAxis>53</TAxis>
      <QRSCount>12</QRSCount>
      <QOnset>213</QOnset>
      <QOffset>259</QOffset>
      <POnset>147</POnset>
      <POffset>197</POffset>
      <TOffset>410</TOffset>
      <ECGSampleBase>500</ECGSampleBase>
      <ECGSampleExponent>0</ECGSampleExponent>
   </RestingECGMeasurements>
   <Diagnosis>
      <Modality>Resting</Modality>
         <StatementCount>3</StatementCount>
         <LabelText>12SL ��ϳ���</LabelText>
      <DiagnosisStatement>
         <StmtFlag>ENDSLINE</StmtFlag>
         <StmtText>�������</StmtText>
      </DiagnosisStatement>
      <DiagnosisStatement>
         <StmtFlag>ENDSLINE</StmtFlag>
         <StmtText>�������� T ���쳣</StmtText>
      </DiagnosisStatement>
      <DiagnosisStatement>
         <StmtFlag>ENDSLINE</StmtFlag>
         <StmtText>�쳣 ECG</StmtText>
      </DiagnosisStatement>
   </Diagnosis>
   <Waveform>
      <WaveformType>Rhythm</WaveformType>
      <WaveformStartTime>0</WaveformStartTime>
      <NumberofLeads>8</NumberofLeads>
      <SampleType>CONTINUOUS_SAMPLES</SampleType>
      <SampleBase>500</SampleBase>
      <SampleExponent>0</SampleExponent>
      <HighPassFilter>16</HighPassFilter>
      <LowPassFilter>150</LowPassFilter>
      <ACFilter>NONE</ACFilter>
      <LeadData>
         <LeadByteCountTotal>10000</LeadByteCountTotal>
         <LeadTimeOffset>0</LeadTimeOffset>
         <LeadSampleCountTotal>5000</LeadSampleCountTotal>
         <LeadAmplitudeUnitsPerBit>4.88</LeadAmplitudeUnitsPerBit>
         <LeadAmplitudeUnits>��V</LeadAmplitudeUnits>
         <LeadHighLimit>2147483647</LeadHighLimit>
         <LeadLowLimit>268435456</LeadLowLimit>
         <LeadID>I</LeadID>
         <LeadOffsetFirstSample>0</LeadOffsetFirstSample>
         <FirstSampleBaseline>0</FirstSampleBaseline>
         <LeadSampleSize>2</LeadSampleSize>
         <LeadOff>FALSE</LeadOff>
         <BaselineSway>FALSE</BaselineSway>
         <ExcessiveACNoise>FALSE</ExcessiveACNoise>
         <MuscleNoise>FALSE</MuscleNoise>
         <LeadDataCRC32>3125962979</LeadDataCRC32>
         <WaveFormData>
8P/w//D/8P/v/+7/7f/s/+3/7v/v//D/8P/w//D/8P/v/+7/7f/s/+//8P/x//L/8v/y
//L/8v/w//D/8P/w/+7/7v/u/+7/7//w//H/8v/y//L/8v/y//H/8P/v/+7/7v/u/+7/
7v/w//L/9P/2//P/8v/x//D/8v/0//b/+P/1//T/8//y//D/8P/w//D/8v/y//L/8v/0
//T/9P/0//b/9v/2//b/9f/0//P/8v/0//T/9P/0//T/9P/0//T/9P/0//T/9P/2//j/
+v/8//j/9v/0//L/8//0//X/9v/3//r/+//8//v/+v/3//b/9//5//3//v/5//j/+v/5
//n/+f/6//3/AAACAAIAAAAAAAAAAQACAAYACAAKAAsABwAGAAYABgAJAAoADQAOABAA
EwAQAA8ADwAPAAsACQAJAAgABwAHAAgAAwABAAAAAQD//wAABQAFAAUABQADAAMAAwAD
AAIABAAEAAQABgAEAAMA//8BAAEAAQAJAA8ADwAPAA8AEQAcACoAOABCAEwAWABiAGYA
XQBOADcAFgD8//b/+//5//f/9f/u/+r/7P/x//X/9//+/wEA/v8AAAIA/f/+/wQABQAH
AAsADQAOAA0ADQAMAAsADQALAAsACwAPABAAEQASABEADgANAAwAEAAQABAAEAASABIA
EAAQABAAEAAPAA8AEQASABMAFgATABAAEQAQABQAFgAXABcAFwAWABUAFAATABMAEwAT
ABUAFwAZABsAGgAYABcAFwAZABkAGQAZABoAGQAaABkAFwAXABYAFgAYABsAHgAgAB8A
HgAdABwAHQAfACAAIgAiACIAIAAiACMAIwAkACcAKAApACoAKwArACoAKwArAC4ALwAx
ADIAMAAwADAALwAvAC8AMQAxADMANAA1ADYAMwAwAC8AMAAwADAAMAAvADEAMQAyADEA
MQAxADAAMAAwADAAMAAxAC4ALAArACkAKwAuAC8AMgAuAC0AKwApACsAKwAsAC0ALwAv
AC8ALgAsAC4ALAAsAC8AMAAxADMAMAAvAC0ALAAtAC0ALQAuADAAMgA0ADUANAAwAC8A
MQA0ADQANAA1ADUANgA2ADUANQA1ADcANwA5ADoAOwA8ADoAOQA5ADgAPAA9AD4APwA9
AD4APgA8ADwAPgA+AD4AQgBCAEEAQQA/AD4APgA9AEEAQwBFAEcARgBEAEMAQgBCAEIA
QgBCAEQARABFAEUAQgBCAEIAQgBFAEcARwBGAEQARABEAEMAQQBBAEEAQQBFAEcASgBM
AEoARwBDAD8AQQBDAEUARwBIAEUARABDAEEAQQBBAEEAQwBDAEMARABBAD8APgA9AD8A
QQBEAEgARABFAEAAPgA8AD4AQgBKAEgARgBEAEIAPgA+ADwAOgA8AD4APgBAAD4APQA+
ADwAOAA4ADsAOwA7ADsAPAA/AD4APgA8ADgAOQA6ADwAPgA8ADwAPAA7ADoAOgA7ADwA
OgA6ADwAPAA9AD8AOwA5ADkAOQA1ADMAMwAyADEAMQAwACsAKQAoACsAKQAqAC8ALQAr
ACkAJQAmACcAKAAoACcAJgAlACYAIAAfABsAGwAjACcAIwAfACEAIwAlACkALAA4AEgA
UABWAGAAZgBkAGUAZABVAD4AJgAOAAcACQAFAP3/9v/4//7/AwAJAA0ADAAHAAYACgAM
AAcABgAQABcAFQAPABEAFAASABMAEwATABUAEwATABMAEgASABIAEgASABAAEAAQABQA
FAAUABQAFAASAA4ADAAOAA4ADQANAAwADAAMAA4ADQAKAAsACgAMAAwACwAJAAkACAAH
AAYACAAJAAoACwAKAAkACAAHAAUABAAEAAUABQAFAAUABQAEAAMABAADAAMABQAGAAgA
BgAFAAQAAgAEAAQABAAEAAcACQAKAAwACwAIAAMAAgAFAAUABgAJAAcABwAHAAcACgAK
AAwADQALAAsADAAMAAsACgAJAAcACAAJAAwADQALAAoACQAIAAkACAAJAAwACQAIAAcA
BQABAP///v/7//3///8AAAIA/v/8//r/+f/8//z//f/9//v/+v/3//b/9P/1//X/9f/1
//X/9v/3//T/8//y//D/8f/0//P/9P/z//L/8f/x//D/7//t/+z/7//v/+//8P/w//D/
8P/v//H/7v/u//H/7//u/+3/7f/t/+7/7v/t/+7/7//y//P/8f/w/+//7v/t/+3/7v/u
/+//7//v/+//7f/u/+7/7P/u//D/8P/w//D/8P/v/+//7P/s/+3/7f/u/+//8P/x/+//
7P/q/+j/7P/u//D/8v/w/+7/7f/r/+n/6v/r/+z/6//t/+3/7P/s/+z/7P/r/+z/7f/u
/+//6//p/+j/5v/q/+v/6//r/+3/7f/t/+3/7f/r/+v/6//r/+v/6//r/+v/6//r/+z/
7f/t/+7/7//v/+7/7P/s/+z/7P/q/+z/7P/s/+7/7v/s/+z/7P/t//D/8P/w//D/8//z
//D/7f/r/+v/7v/w//D/7v/u/+7/7//w/+//8P/x//H/8v/y//P/9P/0//T/9v/2//j/
+//4//f/+P/5//b/9f/x//D/7//v//L/7//v//D/7f/p/+j/6//t/+3/7f/r/+3/7f/t
/+z/6//q/+n/6v/u//H/8f/r/+f/6//r/+n/6//v//H/8//4/wAADAAYAB4AIgAoADAA
NQA0ACkAFAD6/+b/2//X/9f/0//Q/9T/0v/N/8v/1f/c/+H/4P/e/9z/4f/k/+D/4//r
/+n/3//c/+D/5f/p/+3/7v/r/+r/6f/o/+j/6P/o/+n/6P/p/+r/6//q/+n/6P/r/+z/
6//s/+z/7P/r/+v/6v/q/+r/7P/u/+z/7v/u/+3/7P/q/+f/7f/u/+//8P/v/+3/6//p
/+z/7f/u/+//8f/w//D/8f/w/+//7v/t//H/8f/z//P/8P/v/+3/7P/s/+3/7v/u//H/
8v/z//T/8f/x//D/8P/1//b/9f/4//b/8//x//H/9P/1//b/9//5//r//f////3/+//6
//j/+//8//3//f/5//n/+//7//r/+v/6//r//f/8//3/AAD+//z/+v/3//n/+f/6//n/
9v/1//P/8v/z//L/8f/x//L/8v/z//P/7//u/+v/6v/s/+//8f/z//D/7f/r/+n/5//n
/+f/5v/o/+z/7P/u/+r/6P/m/+X/6v/t/+//8v/u/+v/6P/m/+n/6v/r/+v/6//o/+j/
6//q/+j/5v/l/+f/6P/o/+f/5//n/+n/6f/m/+b/5v/m/+b/5//p/+r/6P/n/+b/5f/n
/+r/7P/s/+r/7P/s/+z/7f/s/+r/6f/p/+r/7P/t/+v/6f/n/+X/6f/q/+z/7v/t/+z/
6//q/+n/6P/o/+f/6f/s/+//8v/w/+//7P/o/+r/6v/q/+n/5//n/+f/5//o/+n/6//s
/+//7//u/+3/6//p/+f/5f/p/+n/6//t/+3/7f/t/+3/6//r/+v/7P/u/+3/7f/t/+n/
5v/n/+j/6f/q/+v/7v/v//D/7//u/+v/6v/s/+3/8P/w/+v/6v/s/+v/6//r/+z/7//y
//T/9P/y//D/7v/t/+z/8P/y//T/9f/y//L/8//0//T/9P/2//b/+P/7//j/9//3//f/
8//x//L/8v/y//P/8v/t/+v/6v/s/+n/6f/t//D/8f/y//H/7//t/+v/6P/r/+z/7f/w
//T/7f/p/+v/6//p/+v/8//3//n///////7/BAAKABYAIgAqADIAOAA1AC4AJQAQAPD/
3v/b/9n/3f/h/97/2P/W/9v/3//b/9z/5f/o/+L/3v/h/+L/4v/j/+f/5f/n/+7/7v/v
/+//7//u/+v/6v/p/+3/7v/v//D/7//s/+v/6v/u/+7/7v/u//D/8P/u/+7/7v/u/+3/
7f/t/+7/7//y/+//7P/t/+z/7//w//D/7//w//D/8P/w//D/7//u/+3/7v/v//D/8f/w
/+7/7f/t//D/8f/y//P/9f/1//f/9//y//H/7//u//H/8//1//b/9f/0//P/8v/0//X/
9f/2//r/+v/4//r/9//1//T/9f/2//f/+P/5//r/+v/8//3//f/9//7//v///wAAAQAB
AP7//f/+//3///8AAAEAAgD///z/+//8//z//P/8//v/+//7//z/+//6//n/9//2//f/
+P/5//v/9//0//L/7//x//L/8f/y//L/8//z//P/8f/v/+7/7f/u/+//8P/w/+3/7v/r
/+r/7P/u//D/8//x//H/8P/w/+3/6//p/+j/6v/s/+7/7//v/+z/7P/v/+3/7P/r/+v/
7f/u/+7/7f/q/+n/6v/p/+z/7v/w//L/7//t/+z/6v/s/+3/7v/v/+//8P/w/+7/7f/u
/+3/7P/w//L/8//1//L/8P/v/+3/7v/v//D/8f/x//D/8P/w/+7/7v/u/+7/8f/y//T/
9f/x//D/7//u//D/8//0//T/8//y//H/7//v/+//7//v//D/8f/z//T/9P/z//H/7//w
//H/8v/z//T/8f/w/+//7//v/+//7//x//H/8f/y//L/8f/x//H/7f/t/+7/8P/y//f/
9v/y//D/7v/s/+7/8P/w//D/8P/w/+7/7v/w//H/9P/0//L/8v/1//X/8//x//D/8f/z
//b/9//2//P/8v/y//L/8//0//X/9f/1//b/+P/6//j/9v/2//T/+P/9//z//f/9//3/
+f/3//X/9P/z//P/+P/1//X/9v/0/+//7f/v//H/8f/x/+//7//v/+//7v/u/+7/7v/w
//D/8f/1//H/5//n/+3/8f/z//n///8BAAAABAAOAB4AJgAsADQAOgA9ADwANQAiAAQA
7P/l/+P/4f/j/+L/3P/Y/9n/2f/Z/9z/4f/m/+j/6v/r/+b/5v/p/+f/4f/l/+r/6//t
/+7/7//u/+v/6v/p/+v/7P/t/+7/7P/q/+r/6v/q/+r/6v/q/+7/7v/s/+z/7v/u/+3/
7f/u/+7/7v/w//L/8P/y//L/7//u/+z/6f/u/+7/7v/u/+7/7f/s/+v/7v/v//D/8f/x
//D/8P/x/+7/7f/s/+v/7//v//H/8f/s/+v/6f/o/+v/7f/v//D/8v/y//L/8v/w//H/
8f/y//X/9v/1//j/9f/z//L/8//1//X/9f/1//j/+P/6//v/+P/3//f/9v/4//r//P/9
//v/+//9//3//v/+//7//v/+//z//P/+//v/+v/5//f/+f/5//r/+f/4//f/9f/0//P/
8v/x//H/8//y//L/8f/v/+7/6//q/+z/7//x//P/7//t/+z/6//r/+v/6//q/+v/7v/t
/+7/7P/q/+j/5//p/+v/7P/u/+v/6f/n/+b/6f/q/+v/6//p/+b/5v/p/+f/5v/l/+X/
5//q/+z/7f/p/+f/5//l/+b/5v/m/+b/5v/n/+n/6v/n/+X/4//h/+P/5v/o/+j/5f/m
/+X/5P/n/+j/6P/p/+j/6P/p/+n/5v/l/+T/4//m/+b/5//o/+f/5v/l/+T/6P/o/+n/
6f/m/+b/5v/m/+b/5//m/+T/5f/m/+f/5//m/+X/5P/j/+T/5f/n/+j/6f/p/+j/5//l
/+X/5f/l/+n/5//n/+f/5v/l/+T/4//l/+X/5f/m/+j/5//n/+f/4//j/+T/5v/o/+v/
6P/o/+X/4v/h/+L/4//k/+X/5//l/+T/5P/i/+b/5P/k/+r/7P/r/+r/6f/o/+T/5P/i
/+D/4v/k/+T/5v/j/+P/5f/k/+L/4v/l/+X/5//n/+j/6//q/+r/6P/k/+f/6P/q/+z/
6//s/+3/7f/r/+r/6v/q/+7/8P/0//b/9f/1/+//6//w//P/8v/z/+3/6v/n/+X/6v/n
/+f/6P/p/+f/6P/t/+r/5//k/9//4//l/+f/6P/n/+b/5f/m/+T/5f/l/+P/4//r/+3/
6f/n/+n/7f/1//7/CgAYACQAKgAqAC4ANAA3ADAAIwAOAPj/8P/r/+X/4//f/9j/1P/W
/9//5f/j/+L/4f/c/9b/1P/Z/97/4P/h/+f/6f/l/+L/4P/h/+H/4f/k/+P/5P/l/+P/
4v/h/+D/4//i/+P/5P/m/+b/5v/m/+X/5P/h/+D/4//k/+T/5f/j/+L/4f/i/+T/4v/k
/+T/5P/k/+P/4f/i/+L/4v/i/+T/5f/m/+f/5v/l/+T/4//k/+T/5f/n/+n/6f/p/+n/
6P/n/+j/5//o/+n/6f/q/+f/5//n/+b/6P/o/+j/6P/q/+v/6//s/+3/7P/p/+r/6//r
/+z/7//u/+3/7P/r/+3/7v/x//P/8//z//T/9P/0//T/9P/z//P/8//1//X/8//y//H/
8P/x//D/8f/0//b/9v/2//X/8v/x//H/7//w//H/8f/y//D/7v/s/+v/7P/s/+3/7f/s
/+z/6v/q/+n/6f/o/+f/6P/p/+v/7f/r/+n/5//k/+f/6v/p/+r/6v/q/+r/6//o/+f/
5f/k/+f/5//n/+j/5v/m/+b/5f/m/+T/5f/p/+n/6P/n/+f/5f/m/+b/5f/m/+f/6v/r
/+n/6P/n/+b/5//n/+j/6P/p/+n/6f/p/+j/6P/n/+T/5//q/+v/7P/r/+r/6P/n/+n/
6v/s/+3/7f/t/+3/7f/s/+r/6f/o/+n/6v/r/+z/7v/u/+//7//q/+r/6v/q/+n/6//r
/+r/6v/q/+r/6f/r/+3/7//x/+3/6//q/+j/6v/r/+v/6//s/+3/7v/v/+7/6//q/+n/
6//t/+//8f/v/+3/6//q/+v/6//s/+3/7f/t/+7/8P/v//H/7f/s/+//7v/v//L/8P/w
//D/8f/z//L/8v/w//H/8P/x//D/6f/r//L/9P/0//T/9P/x//L/8f/w/+7/7v/s/+z/
7//x//X/9v/z//L/9P/z//P/8//0//f/9//4//f/9P/2//b/9//4//f/+P/5//n/+P/4
//n/+v/8//z//v/+////AQD9//v/+//7//f/9f/2//b/9v/3//f/8f/u/+z/7f/r/+z/
8f/v/+//7//t/+3/7f/t/+z/7//w//H/9P/w/+v/6f/r/+3/7//z//X/+/8DAAEABwAU
ACQALgA2AD4ASABMAEgAOwAgAAcA+v/y/+z/8f/z/+3/5//i/97/3v/h/+n/6//o/+f/
6v/q/+L/4//o/+j/6f/v//X/7//o/+r/6//r/+v/7//t/+3/7f/w//D/8P/w/+3/6v/p
/+j/7P/u//D/8v/x//D/7f/s//D/8P/v/+//8P/w//D/8v/x/+7/7//u//H/8v/y//H/
8f/w/+//7v/x//H/8f/x//H/8f/x//H/7//u/+7/7//y//P/9P/1//P/8f/x/+//8P/x
//H/8v/0//X/9v/2//L/8P/u/+z/7//z//b/+v/6//j/9P/0//X/9f/2//n/+//7//v/
+//7//r/+//7//3//f/+//7//f/8//v/+f/5//v///8BAP///v/9//z//P/6//r//P/9
//7///////v/+f/4//X/9//3//b/9v/3//b/9f/1//L/8P/v/+3/8P/y//L/9P/y//H/
7//t/+//7//w//H/8v/z//T/9P/y//L/7v/s/+7/8P/y//X/8v/x/+//7v/x//H/8f/y
//X/9v/3//f/9f/w/+7/7//x//L/8//1//T/9P/z//H/8v/z//b/9//1//T/8//y/+//
7//w//D/9P/1//b/9//0//T/8//w//H/9P/1//b/+P/4//f/9//0//T/9f/1//b/9//4
//n/9v/0//P/8v/0//T/9P/0//j/+P/5//n/9v/2//b/9v/1//f/9//2//T/9P/0//P/
9P/1//b/9//3//f/+P/4//j/9//1//P/9f/3//n/+//5//X/8//x//P/9f/3//n/9//3
//f/+P/2//X/9f/1//X/9f/2//j/9f/3//P/8v/z//L/8//2//b/9v/2//f/9v/0//P/
8P/1//b/+f/6//P/9v/0//T/9P/0//b/+P/4//j/9//2//P/8v/0//X/+P/4//b/9v/5
//n/+P/3//f/+f/7//7////+//3//P/8//z//f/+/////////wAAAgAEAAMAAgADAAIA
BgAJAAYABQAEAAMA/v/7//n/+P/3//f/+v/3//f/+P/3//P/8v/1//b/9//4//f/9v/1
//T/8v/z//T/9f/4//b/8f/z//H/7//v//P/+f///wMACwATABgAJAAyADoAQgBKAFAA
VgBTADwAGQAAAPT/7v/v/+v/6f/v/+z/5v/o/+3/6//r/+7/7f/u/+7/7v/v/+z/7P/t
//P/8//z//j/9f/1//T/8//3//X/9f/1//j/+P/4//j/+P/2//b/9v/4//j/+P/4//r/
+v/4//j/+P/4//f/9//3//j/+f/8//r/+P/6//r//P/8//v/+f/8//z//P/8//z/+//6
//n//P/9//7///////7//v//////////////AAD//wAA///9//3//P/8//7///8AAAAA
AAAAAAAAAAACAAMAAwAEAAYABgAEAAYABQADAAIAAwAFAAcACQALAAoACgAMAA0ACwAL
AAwADAAPABAAEQARAA0ACwALAAkADQAOAA8AEAAPAAwACwAMAA4ADgAOAA0ADwAPABAA
DwALAAkABgAEAAcACAAJAAsACQAIAAgABwAGAAYABAAEAAUABwAIAAkABQADAAIAAQAD
AAUABwAIAAUABgADAAIAAgACAAIAAwAEAAUABQAGAAMAAQD///7/AAACAAQABQAFAAIA
AgAFAAMAAgABAAEABAAGAAcABwAFAAMAAwABAAIABAAGAAgABQAFAAYABgAFAAUABQAF
AAcACAAIAAYABQAGAAUABAAHAAgACAAJAAYABgAHAAcABwAHAAcABwAKAAoACwAMAAgA
BgAEAAIABwAIAAoACwAGAAYABgAGAAcACQAJAAgACwAMAA0ADQALAAkABwAFAAgACQAL
AAwADAALAAkABwAJAAkACQAJAAwACwAMAA0ACgAJAAgABwAIAAkACgAMAAoACQAJAAkA
BwAHAAgACgAMAA8ADAAMAAwACgAKAAwACgAKAAoACwALAAoACgAIAAgACAAKAAoACgAL
AA0ADgAMAAoACAAKAAwADAAMAAwACQAKAAkACAAJAAoACQAKAAsADQARABIADQAMAA4A
DQAPAA8AEAATABIAFAAUABIAFAAUABUAFgAXABgAGQAZABYAFgAXABgAGQAaAB0AHgAf
ACEAHQAbABsAGwAXABUAFAAUABQAFQAWABEADwAOABAADQANABEADwAPAA8ADQANAA0A
DQAMAA0ADgAPABIACgALAA0ADQARABMAEwAVABkAGQAdACUAMAA+AEwAWABgAGoAbABm
AF8ASgAnABYAEgAOABEACwAFAAMAAgAAAAAABQAHAAsACgAFAAYACgAGAAUACgAOAA8A
DwAPAA8ADgALAAsACgAJAA4ADQAOAA8AEgASABIAEgAQAA4ADgAOABEAEgATABQAEwAS
AA8ADgASABIAEQARABAAEAAQABIAEQAOAA8ADgARABQAFgAXABYAFAASABAAFAAVABYA
FwAVABUAFQAVABQAEgARABEAFAAVABYAFwAYABcAGAAXABcAFwAWABYAGAAZABoAGgAY
ABYAFAASABUAGQAcACAAHwAcABcAFgAZABkAGgAdAB8AHwAfAB8AHwAeAB8AHwAgACEA
IwAkACIAIgAiACEAHwAfACEAIQAjACQAJQAmACMAIAAfACAAIwAkACUAJQAiAB8AHQAZ
ABoAGwAbABwAHQAcABsAGwAZABgAGAAXABkAGgAZABoAGAAXABUAEwATABMAFAAVABUA
FQAVABQAEwAUABEAEAASABQAFgAZABUAEwAQAA4AEQARABEAEgAVABYAFwAXABQAEAAP
ABEAFAAUABQAFQAUABQAEwARABMAEwAVABUAFgAWABYAFgATABMAFAAUABgAGQAaABsA
GAAYABcAFAAWABgAGAAYABoAGgAZABkAFgAWABcAFwAZABkAGQAZABkAGAAYABgAFgAW
ABYAFgAaABoAGwAbABUAFAATABIAFQAZABsAHAAZABgAFwAVABYAFwAYABkAFwAXABgA
GAAZABkAGAAXABkAGQAZABkAGgAXABYAFQAWABcAGAAZABcAFwAXABgAFwAVABQAEwAU
ABUAFwAaABgAGQAUABIAFAAUABYAGgAYABgAGAAZABgAFgAVABIAFgAWABgAGAAWABUA
FQAUABQAFgAWABgAFgAWABYAFgAVABYAFQAUABUAFgAVABYAEwATABUAFAAVABYAGgAb
ABoAGQAZABsAGQAaABkAFgAYABoAHQAgAB0AHAAbABkAHAAeACEAJAAjACIAIwAiACIA
JQAiACEAIgAjACAAHwAbABgAFQATABYAEwATABQAFwAVABYAGwAXABUAEwAPABEAEwAV
ABYAFAASABAAEAAUABcAFwAXABUAFQATABUAGQAZAB0AJwA6AEwAVABYAF4AZgBoAGYA
YQBQADkAIAAMAAwADQAFAP////8AAAIACAANAA0ADQAKAAUABgAGAAYABQAKABIAEwAR
AA8ACQAGAAkACwAMAA0AEgARABIAEwARABAADwAOAA8ADgAPABAAEAAQABAAEAASABIA
EAAQABIAEgARABEAEAAQABAAEgATABIAFQAWABUAFAASAA8AEAAQABAAEAAUABUAFgAX
ABUAEwARAA8AEwAUABYAGQAWABUAFAATABQAEwAUABMAEwAVABYAGAAXABcAFwAWABgA
GAAYABgAFgAXABcAGAAaABoAGAAaABwAGwAbAB0AGgAZABgAFwAbABwAHwAhAB8AHwAg
ACAAHgAeAB4AHQAcAB0AIAAhACAAHgAcABoAGwAaABsAHgAgACAAIAAfAB4AHQAdABsA
HQAdABwAHAAaABgAFgAVABgAGAAZABkAFwAWABMAEgAUABUAFQAVABYAFQAVABUAFAAT
ABIAEAARABQAEwAUABQAFAAUABUAEwARAA4ADAAPAA8ADwAQABAAEAAQAA8AEQAOAA4A
EQARABAADwAPAA0ADgAOAA0ADgAPABIAEwAPAAwACQAGAAgACwAPABIAEgARABAADwAO
AA4ADQAKAA0AEAARABIAEQAQAA4ADQANAA4AEAARAA8ADwAPAA8ADQAMAAwADAAOABAA
EgAUABMAEAAOAAsACgAMAA4AEAAPABEAEQAQAA8ADgANAAsADAANAA4ADwAOAA0ADQAM
AA8ADwAOAA0ADQANAA0ADQARAA8ADwAPABEAEQARABEADgANAAwADAANAA0ADgAPAAsA
CwAMAA4ADQAPAAsACgANAAwADQAQAA8ADgANAA0ADgAOAA8ADgANAAwADQAMAAsACwAM
AAwAEgAWABQADgANAAwACwAKAAsADgAPABAADgAOAAwADAAKAAsADgAOAA4ADgARABEA
DgANAA0ADwARABQAFQAUABIAEgATABQAFAAUABQAEwAWABgAGwAeABsAGgAbABoAGgAd
ABoAGQAbABsAFwAVABEAEAAPAA8AEwAPAA4ADgAMAAkACQANAA4ADwAQAA8ADgANAAwA
CgAKAAoACgAMAAoADQATABEACwANAA0ADwAXAB0AIwAtADYAQABOAFgAWgBeAGgAagBd
AEYAKQAMAAAABgAHAAMAAwAFAAIAAAACAP//+//9/wIAAQD+//7/AgALABAACAAFAAUA
BQAFAAYACQALAAwADQANAAkABwAFAAcACAAJAAoACgAIAAgACAAIAAgACAAIAAsADAAL
AAwADAAMAAsACwAKAAoACgAMAA0ADAAPABAADgAMAAkABQAKAAwADgAQAA8ADQALAAkA
DAANAA4ADwAPAA4ADgAPAA4ADQAMAAsADgAPABIAEwAOAA0ACwAKAA0ADwARABIAFAAU
ABQAFAASABEADwAOABMAFAATABYAFAATABMAFQAVABUAFQAVABYAFgAYABkAFwAXABgA
GAAbABwAHQAdABgAFwAYABcAGQAaABsAHAAaABgAGAAaABkAGAAXABUAFwAXABgAFwAW
ABUAEwASABMAEgARABEAEgASABMAEwARABAADQAMAA4AEQATABUAEAANAAsACQAMAA0A
DgAOAA4AEAAOAA4ACwAKAAkACQAKAAsACwAMAAwACwAKAAoACwAMAA0ADQAPAAwADAAP
AA4ADAAKAAkACwAOABAAEQAPAA0ADQALAAsADAANAA4ADQANAA4ADgANAA0ADQANAA8A
EAAQAA4ADQAOAA0ADAAPABAAEAARABAAEAARABEAEAAPAA4ADQAOAA4ADwAQAA8ADgAN
AAwAEAAQABEAEQAOAA4ADgAOAA0ADwAPAA4ADwAQABEAEQAPAA8ADwAPAA8ADwAQABAA
EQARABAADwANAA0ADQANABIAEQASABMAEAAPAA4ADQAOAA8AEAASABIAEQARABEADQAN
AA4AEAATABcAFQAWABMAEAAPABAAEQASABMAFQAXABYAFgAUABUAFAAVABQAFQAVABYA
FgAWABYAFQAUABMAEgATABYAFwAYABUAFAARABAAEQATABcAGAAWABYAGQAZABcAFQAU
ABUAGAAcAB4AHgAcABoAGQAYABoAHAAeAB8AHgAeAB8AIAAeAB4AIAAgACMAJwAlACUA
IgAhABwAGQAYABgAGAAZABkAFQAUABQAEgAPAA8AEwAWABcAGAAXABQAEwASABAAEgAS
ABIAFAAYABkAFwATAA8ADwATABsAIQAjAC8ANwA6AEgAVgBaAGQAcAByAG4AYwBGACcA
EgAIAAoACQAFAAcACQAIAAgACgAJAAcACQAMAAsACgAOABQAEQAQABAADwANAA8AFQAW
ABQAFQAVABUAFAARABAADwATABQAFQAWABYAFAAUABQAFgAWABYAFgAaABoAGAAYABcA
FgAUABMAFQAWABcAGgAaABgAGgAaABgAGAAXABUAGgAaABoAGgAZABcAFQATABUAFwAZ
ABsAGQAYABgAGQAXABcAFwAXABoAGwAeAB8AHAAbABkAGAAbAB0AHwAgAB8AHgAdABwA
HgAfAB8AIAAkACQAIgAkACMAIQAgACEAIgAjACQAJQAkACQAJgAnACcAJwAoACgAKAAo
ACgAJwAjACMAJQAlACcAKAApACoAKAAmACYAKAAnACYAJQAjACUAJQAmACUAIwAjACIA
IgAhAA==
         </WaveFormData>
      </LeadData>
      <LeadData>
         <LeadByteCountTotal>10000</LeadByteCountTotal>
         <LeadTimeOffset>0</LeadTimeOffset>
         <LeadSampleCountTotal>5000</LeadSampleCountTotal>
         <LeadAmplitudeUnitsPerBit>4.88</LeadAmplitudeUnitsPerBit>
         <LeadAmplitudeUnits>��V</LeadAmplitudeUnits>
         <LeadHighLimit>2147483647</LeadHighLimit>
         <LeadLowLimit>268435456</LeadLowLimit>
         <LeadID>II</LeadID>
         <LeadOffsetFirstSample>0</LeadOffsetFirstSample>
         <FirstSampleBaseline>0</FirstSampleBaseline>
         <LeadSampleSize>2</LeadSampleSize>
         <LeadOff>FALSE</LeadOff>
         <BaselineSway>FALSE</BaselineSway>
         <ExcessiveACNoise>FALSE</ExcessiveACNoise>
         <MuscleNoise>FALSE</MuscleNoise>
         <LeadDataCRC32>255148981</LeadDataCRC32>
         <WaveFormData>
9v/2//b/9v/4//j/+P/4//f/9v/1//T/9v/2//b/9v/4//j/+P/4//f/9v/1//T/9//4
//n/+v/3//b/9f/0//T/9P/0//T/9//4//n/+v/3//b/9f/0//X/9v/3//j/9//2//X/
9P/2//b/9v/2//b/9v/2//b/9P/0//T/9P/1//b/9//4//f/9v/1//T/9P/0//T/9P/3
//j/+f/6//n/+P/3//b/9v/2//b/9v/0//T/9P/0//b/9v/2//b/9//4//n/+v/5//j/
9//2//j/+P/4//j/+v/6//r/+v/6//v/+//7//3//f/9//3//P/7//v/+////wEAAwAE
AAMAAwAFAAYACQALAAwADQALAA0AEgAVABkAGQAZABgAGQAaAB8AIwAiACAAHgAZABcA
FQASABIADgAMAAsACwAKAAcAAwABAAEAAAD//wAA/P/6//r//P/+//7//v/7//z//v//
/wAA/f/8//z/+/8BAAMAAQD///3/9v/y//T/7//r/+//8v/+/w8AIgA2AEoAXwBzAIIA
hgCGAIIAfAB1AGAAPgAoACQAJgAuAC4AGgD//+7/5P/b/9v/4f/l/+v/8f/2//3/+//8
/wAAAQABAAQABAAFAAUACAAGAAYABgAIAAgABgAGAAcACQAKAAsACwAKAAkACAAJAAoA
CgALAAkACwALAAoACgAKAAoACgALAAoACwAOAA4ADQALAAkACgAKAAsADQAMAA0ADQAN
AAsACwALAAoACwAMAA4ADwAQABEAEgATABIAEgASABEAEgASABIAEgAUABUAFQAVABMA
FQAVABcAGAAYABgAFwAWABYAGAAcAB8AHgAfACAAHwAhACIAIgAhACMAIgAhACMAIgAi
ACUAJwAnACkALAArACoAKQAoACgAKAAoACgAKwArAC0ALQAnACcAKAArACsALQAsAC4A
LAAsACkAKQApACcAJwAnACsALAAtAC8ALQArACoAKQAnACkAKQApACoAKgAqACkAKwAr
ACsALAAtAC4ALwAwAC4ALgAuAC4ALQAtAC4ALgAvADAAMQAzADMAMwAyADIAMgAzADQA
NAA0ADQANAA0ADcAOAA6ADsAOwA7ADsAOgA6ADoAOwA7ADsAOwA7ADwAOgA6ADoAOgA9
AD4AQQBCAEEAQABAAEEAQAA/AD0APAA9AD4APwBBAEIAQQBCAEMAQwBDAEMARABDAEAA
PwA/AEIAQwBEAEQAQgBDAEQARABAAEAAQABAAEEAQgBCAEMAQABAAD8APQBAAEIARQBI
AEUARABCAEEAQAA/AD4APQBAAEEAQgBDAEIAQQBAAD8APQA8ADwAPAA+AD4APgA+AD8A
QABBAEIAPwA/AD4APQA/AEEAPwA+ADsAOgA5ADgAOQA7ADwAPQA6ADkAOAA3ADcANwA4
ADkAOQA7AD0APgA9AD0APwBAAEQARQBFAEUAQQBBAEQARQBIAEkASgBKAEkASABLAE0A
UABQAFAATQBKAEcAQwBCAD4AOgA3ADUANQAzADAALwAtACoAJwAmACMAIAAfACAAIAAg
ACAAHQAcABwAGwAaABsAGgAaABkAGwAZABEADwATABAACgAKAAsAAwD//wIACAAVACYA
OgBUAHEAjQCaAJgAkgCQAIoAhQB8AGIARAA4ADYAOAA4ADYAHwACAPT/8f/t/+n/7//x
/+//8v/7/wEAAgAEAAUABwAIAAgACQAJAAsACAAHAAYACQAKAAkACgAHAAcABgAFAAYA
BgAGAAYACAAIAAcABwAGAAcABgAEAAMAAgABAAAA/v/8//z//v8BAAEAAAD//////v/+
/////v/9//v/+f/6//v//P/8//v/+v/6//n/+f/5//n/+f/4//j/+P/3//j/+P/4//j/
9v/3//f/9//3//n/+f/7//r/+v/6//n/+P/4//r//v/9//r/+f/4//v//f/+//7//v8B
AAEAAQAAAP7//f///wEA/////wAA/v/+//7//v///wAAAQACAP///f/9//v/9//3//j/
+//5//n/9v/2//f/+P/2//f/9v/1//b/9//1//T/8//z//D/7//v/+//7v/x//L/8//x
//D/7//t/+7/7//w//L/8P/u/+z/6v/s/+z/7P/s/+3/7f/u/+7/6//q/+n/6f/r/+3/
7v/w/+3/7f/t/+z/7P/s/+z/7P/t/+7/8P/x//D/7//u/+z/7v/u/+//7//s/+v/6v/q
/+r/6v/q/+r/7P/u//L/9P/v/+z/6v/p/+3/7//w//L/7//s/+n/5//q/+n/6v/r/+3/
7f/t/+7/7P/o/+b/5f/o/+n/6v/q/+n/6f/p/+j/5P/k/+T/5P/n/+j/6P/p/+f/6P/o
/+f/6P/o/+n/6v/p/+j/5v/l/+b/5//o/+n/5//n/+f/5//n/+f/5//n/+f/5v/m/+b/
6P/o/+j/6P/k/+T/5//o/+n/6v/n/+f/5v/l/+b/5//o/+n/5//n/+j/6f/p/+v/7f/u
//H/8f/z//T/8//z//L/8f/z//X/+v/9/wAAAQACAAIAAQAAAAMABQAIAAoADAALAAoA
BwADAAIA/f/6//j/9//3//X/8v/x/+7/6v/m/+T/5P/k/+b/6v/o/+b/5P/f/+D/4v/j
/+T/4f/g/+D/3//b/+H/4//h/9//3P/Y/9b/1//V/8//zP/S/+H/9P8KABoAMQBPAGYA
bgBuAGwAaABjAF4ATAAoABIADgAOAAwACgD7/+T/1P/L/8H/u/+5/7n/vf/E/83/1//g
/97/2//d/9//4P/i/+P/4//g/9//3v/h/+L/4f/i/+H/4f/g/9//4f/i/+P/5P/j/+L/
4P/f/+H/5f/n/+j/5//m/+X/5P/i/+D/4P/i/+T/5f/l/+X/5P/i/+H/4f/j/+X/5v/n
/+T/4//i/+D/4v/i/+P/4//l/+X/5f/l/+P/5P/l/+X/5P/k/+T/5P/k/+X/5f/l/+X/
5//n/+n/7P/s/+z/6//p/+j/6f/s/+z/6v/q/+r/6//t/+7/7v/v//P/9P/1//L/8P/v
//H/8f/v/+//8P/y//L/8v/y//D/8P/w//D/8f/x//P/8//x//H/8v/1//L/8f/t/+z/
7v/u/+v/6//r/+v/7f/v/+z/6v/o/+f/6P/p/+v/7f/o/+n/6P/n/+j/6P/o/+f/5f/l
/+X/5v/k/+T/5P/k/+f/6P/p/+r/6P/n/+f/5v/m/+b/5v/n/+n/6f/o/+j/5v/n/+j/
6P/o/+j/6P/o/+b/5P/j/+H/5f/n/+n/6v/p/+j/6P/n/+f/5//n/+j/6f/q/+v/7P/r
/+r/6//q/+v/7P/u//H/8P/v/+3/7P/q/+r/6v/r/+3/6//r/+v/6v/p/+j/6P/q/+r/
7P/v/+7/7f/s/+r/6//t/+//8P/r/+r/6f/o/+X/5P/i/+H/5P/o/+v/7f/p/+j/6P/o
/+j/6P/n/+f/6f/p/+n/6f/p/+n/6f/p/+v/6//r/+v/6v/o/+f/5v/m/+b/5v/m/+r/
6P/m/+b/5v/m/+j/6f/p/+n/6v/r/+z/7f/r/+n/6P/n/+v/7f/v//D/7//v//H/8v/2
//f/9//3//f/+f/+/wEABgAHAAgACAAHAAYACQALAA8AEAARAA8ACgAFAP///P/+//7/
//8BAP7/+f/z/+//7//u/+3/7v/p/+b/5f/m/+T/5P/k/+H/4//k/+T/5P/j/+L/4v/h
/+X/5f/l/+X/4f/e/9z/1v/R/9P/1//a/+L/7f/8/xAALABJAGEAdAB8AHwAdgBsAGUA
WgA+ABwADgAQABYAGAAQAP3/3v/K/8H/vf+7/7n/vf/H/9D/1f/b/+D/3P/b/93/4f/i
/+T/5f/o/+b/5v/m/+b/5P/g/97/4P/j/+X/5//m/+b/5v/m/+X/5P/i/+H/5P/n/+j/
6P/n/+b/5f/k/+X/5P/l/+j/6f/p/+j/5//l/+T/5P/l/+b/5//n/+f/5f/l/+X/5P/l
/+b/6P/p/+f/5//n/+f/6P/q/+z/7f/q/+r/6v/q/+n/6f/o/+f/6P/r/+z/7//v/+7/
7f/r/+z/7P/u//L/8v/w//D/8P/u/+//7//u//L/9//5//v/+P/2//X/9//1//P/8//0
//X/9v/3//j/9//2//X/9P/3//f/+f/5//T/8//z//X/9f/1//L/8v/0//T/8f/x//D/
7//w//H/8v/y//L/8//x/+//7v/t/+v/7f/t/+3/7v/u/+7/7f/s/+v/6v/q/+v/7P/t
/+7/7P/s/+z/7P/r/+v/7P/s/+r/6v/q/+v/6//r/+r/6v/r/+3/7//w/+3/7P/r/+r/
6//s/+7/7//v/+//7//u//D/8P/x//H/8f/x//H/8v/y//L/8v/y//D/8P/y//L/8//y
//L/8//z//P/8v/y//L/8v/y//P/8//x//H/8f/z//P/8//0//T/8v/y//P/8v/x//D/
7v/v//H/8//0//D/8P/w//D/8P/w/+//7//x//L/8v/x/+3/7P/s/+z/7f/u/+7/7//v
/+//7//v/+//7//v/+//7//v/+//7//t/+z/7P/s/+3/7v/v//D/7//u/+3/7P/s//H/
9P/x//D/7//u/+z/7f/t/+3/7f/t/+3/7f/u/+//8f/z//P/8//z//L/9f/3//v//v/+
//////////3///8EAAcACwALAAsACgAMAAwAEAATABYAFgAWABMADgALAAcABgAFAAQA
BAAFAAQAAQD9//v/+P/0//D/7v/u/+z/7P/u/+3/7P/r/+f/6P/q/+v/7P/r/+r/6v/p
/+X/6f/t/+v/5f/k/+T/4P/d/9v/2//c/+L/7f8AABQALABHAGEAdACAAIQAfgB2AHEA
agBSAC4AGAASABAAEAAQAAEA6v/a/9P/y//B/8H/xf/J/9D/2f/h/+L/4P/f/+H/5P/k
/+X/5f/p/+j/6f/q/+r/6v/o/+j/5v/n/+f/5//q/+r/6v/q/+j/6P/n/+f/6P/r/+z/
7P/q/+r/6v/q/+z/6v/q/+z/6//r/+r/6f/n/+b/5v/n/+n/6//s/+3/6//r/+v/6v/s
/+z/7f/t/+v/6//r/+v/6v/q/+r/6f/r/+z/7f/u/+z/7f/t/+3/6//t/+3/7//y//L/
8v/x/+7/7v/w//T/9v/0//T/9P/z//X/9v/2//b/+f/5//n/+v/6//v////9//n/9//2
//j/+v/8//7//f/8//v/+v/9//3///////n/+f/6//3/+//7//j/+P/7//z/+v/7//n/
9//3//f/+f/4//f/9//0//P/8//z//D/8f/w/+//8P/y//T/9f/x/+//7f/s/+3/7v/v
//D/8v/y//L/8v/v/+//8P/w//L/8v/y//P/8P/v/+3/7P/t/+//8f/y//L/8v/y//L/
8P/w//H/8f/x//H/8f/w/+7/7v/v/+//8f/x//H/8v/y//L/8v/y/+//7v/v/+7/8P/w
//H/8//x//H/8P/w/+7/7v/u/+//7//t/+3/7f/t/+3/7f/u/+7/7P/s/+3/6//r/+v/
6v/o/+n/6v/q/+v/7P/t/+7/6//q/+j/5//q/+z/7f/t/+n/6P/o/+j/6f/q/+r/6//r
/+v/6//r/+r/6f/o/+f/6P/p/+r/6//p/+j/6P/o/+r/6v/q/+r/6P/o/+j/6P/m/+f/
5//n/+j/6f/q/+v/6f/o/+j/6f/n/+f/5//o/+z/6v/o/+b/5P/l/+b/5//o/+b/5//n
/+f/5v/l/+T/4//k/+X/5//p/+n/6//t/+7/8f/x//P/9P/4//n/+f/5//b/9//7//3/
AgADAAQABAAEAAQACAALAAsACgAJAAUABAABAP3//P/5//b/9P/z//T/8f/t/+v/6P/m
/+T/5P/i/+D/4P/i/+T/5P/k/+H/3v/e/93/3P/c/9z/3f/d/+H/3//b/9n/1//W/9b/
1v/T/9P/0//W/97/7/8EABwANABRAGcAdgB8AHgAbABkAFsARgAmABIADAAMAAoAAADw
/93/zv/G/8H/vf+7/73/w//L/87/z//R/9b/2v/b/9v/3P/c/93/3f/e/9z/3P/c/+D/
4P/e/97/3v/f/9//3//g/+D/4P/g/+D/4P/f/9//3v/f/97/3P/f/+D/4f/i/+H/3v/d
/97/4f/h/+D/3//f/97/3v/f/9//3//e/93/3v/f/+D/4P/e/97/3//f/+D/4f/i/+P/
4//k/+X/5f/j/+L/4f/g/+H/4//k/+X/5P/l/+T/5f/k/+T/5P/j/+X/5v/p/+7/7f/q
/+n/6P/r/+3/7v/u/+z/7//v/+//8f/w//D/8//0//P/9P/2//P/8v/x//D/8f/y//P/
9P/1//X/9//3//H/8f/y//X/9f/1//L/8v/w//D/7f/t/+7/7f/u/+//7f/s/+v/6//q
/+n/6f/p/+f/6f/p/+n/5v/m/+b/5f/n/+f/5//o/+b/5v/m/+b/6P/o/+j/6P/p/+n/
6v/q/+n/6P/n/+f/6P/p/+n/6v/p/+n/6f/o/+r/6v/q/+r/6v/q/+v/6//p/+n/6f/o
/+v/7P/u/+//7f/t/+3/7v/s/+z/7P/s/+3/7v/x//L/8P/u/+3/7f/v/+//7v/u/+z/
7P/s/+3/7//t/+3/7f/v/+//7//w/+//7P/r/+v/7v/v//D/8P/t/+3/7f/s/+z/7P/s
/+z/7v/u/+3/7f/s/+z/6//p/+n/6v/s/+7/7v/u/+3/7f/v/+//7//v/+3/7f/t/+3/
6//r/+v/6//s/+z/7f/u/+3/7P/r/+r/6//s/+3/7v/w//H/8f/x//D/7//u/+3/8P/w
//H/8//x//H/8f/y//D/8P/w//D/8v/y//D/7//u/+3/7P/t/+//8P/x//D/7//u/+3/
7//v//D/8f/0//f/+v/8//v/+//9//7/AgADAAMAAwACAAMABwAJAA0ADQANAAwADgAO
ABIAFQARAA4ACwAFAAUAAwAAAAAA/P/6//n/+f/4//X/8f/v//D/7v/s/+z/6P/m/+b/
6P/r/+z/7f/r/+r/6v/p/+j/5v/k/+P/4f/p/+n/5f/h/93/2v/Y/9j/2//d/9//7P8C
ABEAJAA8AFYAawB5AH4AeABsAGgAXAA9ABwADgAOAA4ADAAGAPT/4P/T/8r/wP+9/8H/
xf/J/9H/2//g/+P/5f/g/+L/4//j/+X/5v/o/+n/6//o/+f/5v/q/+r/6P/o/+r/6//r
/+v/6//q/+n/6P/q/+r/6f/p/+f/6f/p/+j/6f/q/+v/7P/u/+z/7P/u/+7/7f/r/+n/
6//q/+r/6//r/+v/6v/p/+v/6//r/+r/6//s/+7/7//u/+3/7P/r/+3/7v/v/+//7v/u
/+7/7v/u/+//7//v/+3/7//v//H/8P/w//D/7//v//D/8//4//j/9v/2//b/9f/3//j/
+P/4//v/+//7//n/+P/4//v//P/7//z//v8AAAAAAAAAAP///v/9//z/+//7//3//f/5
//n/+v/9//3//f/6//r/+f/4//T/8//0//P/9P/1//f/9v/1//X/8v/x//H/8f/x//P/
8//z//D/8P/w/+//8f/x//H/8v/y//L/8v/y//L/8v/y//L/9P/1//f/+P/2//b/9v/3
//f/9//2//b/9v/3//j/+P/2//b/9v/2//j/+P/5//n/+f/5//n/+P/4//j/+f/5//n/
+f/5//r/+P/4//j/+P/5//r//f/+//z/+v/5//n/+v/7//v//P/+//7//v////3/+f/3
//X/9v/3//j/+v/4//b/9v/3//n/+f/5//j/+v/7//z//P/3//b/9f/0//b/+P/5//v/
+v/6//n/9//2//b/9//4//j/+P/3//f/9f/1//X/9f/3//f/9//3//f/9//3//f/9//2
//b/9v/3//j/+f/6//n/+P/3//b/9v/3//f/9//1//X/9f/1//X/9P/0//X/9f/1//X/
9v/4//j/+P/4//T/+P/2//b/9v/2//T/9f/1//X/9v/3//j/+f/4//f/9//3//r//f8A
AAIAAgABAAIAAgAEAAUABQAFAAcACQAOABEAEwATABMAEgASABIAFgAZABcAFgAVABEA
DQAJAAQAAgADAAIAAgADAP//+//2//P/9f/0//P/9P/y//D/8P/y//L/8v/y/+//8P/y
//P/9P/x//D/8P/v/+3/7//x/+//6//o/+b/4v/h/9//4f/q//r/DQAiADoAUgBnAHUA
fAB8AHYAcABwAF8AOgAcABYAGAAYABgADAD4/+n/4P/W/83/yf/L/8//1f/f/+j/6//t
//D/8v/v/+v/7P/s/+3/7f/x//D/8f/y//L/8v/w//D/8f/z//T/9f/1//T/8//y//L/
8v/x//H/8v/1//b/9v/1//T/8//y//X/9P/1//j/+f/5//j/9//1//T/9P/1//f/+f/6
//v/+f/5//n/+P/7//z//v////z/+//6//n/9//4//n/+f/6//r/+v/6//j/+f/5//n/
+//9//3////+//7//v/9//7//v8AAAQABgAEAAQABAADAAUABgAGAAYACQAJAAkACgAK
AAsADwANAAsACwAMAA4ADgAOAA4ADAAMAAwADAAPAA8AEQARAA0ADQAOABEADQANAAoA
CgALAAwACgALAAsACQAJAAkACgAKAAoACwAIAAcABwAHAAYACQAKAAsACQAIAAcABQAH
AAcABwAIAAgACAAIAAgACAAIAAgACAAFAAUABgAGAAcACAAJAAsACgAJAAcABgAHAAkA
CwAMAAoACgAKAAoACgAKAAsACwAMAA0ADgAOAA0ADAAMAAsACwALAAsADAAMAAwADAAM
AAoACgAMAAwADQAMAAwADQALAAsACgAKAAsADAANAA8ADQALAAsACwALAAsACwAMAA4A
DAAMAA0ACwALAAsACgAIAAkACgAKAAsADAANAA4ADQAMAAoACQALAAwADAALAAoACgAL
AAwADAAMAAsACwALAAsACwALAAsACwALAAsADQANAA0ADQALAAoACgAKAAwADAAMAAwA
CgAKAAoACgAKAAsACwALAA0ADQANAA0ADAAKAAkACQALAAsACwAMAAoACgAKAAoACgAK
AAsADAAKAAwADAAOAA0ADAALAAoACgALAAsACwANAA0ADQANAAsACwAMAA0AEQAVABkA
HAAaABkAGgAaABwAHQAdAB0AHwAhACYAKQApACkAKQAoACkAKgAvADMAMAAuACwAJwAm
ACMAHwAeABsAGAAWABUAFgATAA8ADQAOAA4ADgAQAAsACAAHAAgACQAKAAsACQALAAwA
DAAMAAoACAAHAAUACwALAAcABQABAPz/+v/6//v/+f///wgAFgAlADgAVAByAIUAkQCY
AJQAigCIAIQAbwBIADQAMgA0ADgANgAkAAwA+//y/+r/5f/l/+n/7//3//3/AgAFAAUA
BgAEAAUABwAIAAgACQAJAAwACgAKAAoADAAMAAoACgAMAA0ADQANAAwADAAMAAwADQAO
AA4ADwAOAA8ADgAMAA4ADgAOAA4ADgAMAAwADgAOAA0ACwAJAAsADAAOABEAEQARABAA
DwAPAA8ADwAOABAAEAARABEADgANAAwACwAMAA4AEAARAA4ADgAOAA4ADwARABIAEwAS
ABMAEgATABQAFAAUABMAEwAUABcAHAAaABgAGAAYABkAGwAcABwAHAAfAB8AHwAdABwA
HAAfACIAIQAiACQAIgAiACIAIgAiACIAIgAiACEAIQAjACMAHQAdAB4AIQAgACEAHwAg
AB4AHgAbABsAHAAbABwAHQAcABoAGAAXABQAEwATABMAFAAXABgAGQAWABQAEgAPABAA
EQASABQAFAAUABQAFAAUABQAFAAUABUAFQAWABYAFQAUABMAEwAUABUAFQAWABQAFQAW
ABYAFAAUABQAFAAXABgAGgAbABgAFwAWABQAFgAWABcAFwAZABkAGQAaABgAGAAYABgA
GgAaABwAHAAZABgAGAAZABkAGQAYABgAGAAYABgAGQAXABUAFQAVABYAFwAYABoAFwAU
ABMAEwAUABUAFgAWABYAFwAYABgAFgAWABYAFgAYABgAFwAXABUAFgAWABUAFAAUABUA
FgAYABgAFwAXABYAFQAUABMAEQARABEAEQATABMAEwATABMAEgASABIAFAAUABQAFAAS
ABIAEgASABIAEwATABMAEQARABEAEQATABIAEgATABMAEwATABQAEQAQAA8ADgARABIA
FAAWAA4ADgAOABAAEgASABIAEgASABMAEwATABAADwAOAA0AEAARABMAFQAVABcAGQAa
ABkAGQAbABwAIAAhACEAIQAfACEAJgApACsAKwArACoAKgAqAC4AMQAvAC4ALQApACYA
IwAfAB4AGgAYABcAFwAXABUAEgARAA4ADAAKAAoACgAIAAgACgAKAAoACgAHAAYABgAF
AAQABgAGAAcABwAJAAcAAQD///v/+P/6//r/9f/z//n/AgAOAB8AMgBKAGQAeQCJAJAA
jgCIAIIAegBjAEYANAAsAC4ANgAyAB4ABAD1/+z/6P/l/+P/5f/r/+3/7//y//n///8A
AP7///8BAAAAAAABAAEAAgAAAAAAAAADAAQAAwAEAAMAAwACAAEAAwAEAAUABgAIAAgA
BwAHAAYABwAGAAQABwAIAAkACgAJAAYABQAGAAkACQAIAAcABQAEAAQABQAGAAcABwAH
AAkACQAJAAgABwAGAAYABQAGAAcACAAJAAgACAAIAAcABgAGAAYABgAHAAkACgALAAkA
CQAHAAcACQAKAAsACwAMAAwADgASABAADgAOAA4AEAATABUAFgAUABUAEwARABQAFAAV
ABkAGQAXABcAGAAWABYAFgAWABgAGAAYABgAFgAVABYAFQAVABcAGgAfABoAGQAVABQA
FAAUABEAEQASABEAEgATABIAEAAOAA0ADQANAA4ADwALAA0ADQANAAwADAAMAAsACwAL
AAsADAAKAAoACgAKAAsADAANAA4ADAALAAsACgAIAAgACAAJAAoACwALAAwACwALAAsA
CgANAA4ADwAQAA0ADAAMAAsACwALAAsACgAMAAwADQANAAoACQAIAAgACQAKAAsADAAJ
AAgACQAIAAgACAAJAAsACwALAAoACgAIAAgACAAJAAoACQAKAAsACgAJAAgACAAIAAYA
BgAHAAkACQAJAAgABwAHAAcABgAFAAYABwAIAAYABgAFAAUAAwAEAAQAAwADAAQABgAI
AAYABgAFAAUABQAFAAUABQAFAAUABQAFAAMAAwADAAMABQAEAAQABAACAAIAAgACAAQA
BAAEAAQAAgADAAMAAwAFAAUABQAFAAcABgAGAAcABgAFAAQABAAEAAQABAAEAAQABAAF
AAYAAgACAAIAAgADAAQABQAGAAMAAwACAAEABAAFAAYABwAFAAUABgAHAAkACwANAA4A
EQARABMAFAATABMAEgARABIAFQAbAB8AIAAfAB4AHAAdAB4AIwAnACUAJAAjAB8AGwAX
ABIAEAAPAA4ADgAPAA4ACwAHAAUAAgAAAP7//v////7///8CAAEAAAD///v//P/+////
AAD9//z//P/7//n/+f/7//v/+f/2//L/7P/r/+v/7//+/woAFwAsAEgAZAB3AIMAigCE
AHoAdgB0AF8AQAAuACoAKgAsACgAEgD4/+v/5v/g/93/2f/b/9//5f/p//D/9f/5//r/
+v/5//f/+P/4//n/+f/8//r/+v/6//z//P/6//r/+v/7//v/+//8//z//P/8//r/+v/5
//n/+v/9//7//v/7//r/+f/4//r/+v/8/wAA//////7//f/7//r/+v/7//3///8AAAEA
AAD///7//P/8//z//f/9/////////////f/+//////8AAAAAAAAAAAAAAQABAAEAAQAD
AAMABQAGAAYABgAFAAIAAgAEAAgACwAKAAsADAAMAA0ADQAMAAoADQANAA0ADgAOAA8A
EwASAA8ADgAOAA8AEAARABIAEgASABIAEgARABEAEwATABEAEQASABUAEQARAA4ADgAQ
ABAADQANAAkABwAHAAcACQAIAAcABwAHAAcACAAJAAYABwAGAAUABgAGAAYABQAEAAMA
AgACAAMABAAFAAYABAAEAAQABAADAAMABAAEAAYABgAGAAcABgAFAAMAAgAEAAUABgAG
AAgACAAIAAgABwAGAAYABQAHAAcABwAGAAQABAAFAAUABQAFAAUABgAHAAgACQAKAAYA
BAAEAAIAAwAEAAYACQAIAAcABQAEAAYABgAGAAcABQADAAMAAwACAAEAAAAAAAQABAAG
AAkABwAFAAMAAAACAAMABAAEAAIAAgACAAIAAgACAAEAAQADAAQABAADAAEAAAAAAAAA
AgACAAEAAQABAAEAAQABAAAA///+//3/AAABAAIAAwABAAAAAAAAAAAAAAAAAAAAAgAC
AAIAAgACAAMAAwADAAMAAwADAAMAAwACAAIAAwADAAMAAwAEAAIAAgACAAIAAAAAAAEA
AgAEAAYABgAGAAYABgADAAMAAgABAAIAAwAEAAUAAwADAAQABQAHAAkACwAMAAsACwAN
AA4AEAARABEAEQATABUAGgAdAB0AHQAdABwAHAAcACAAIwAhACAAHwAbABUAEQAMAAoA
CwAKAAoACwAJAAUAAAD9//3//P/7//z//P/6//r//P/7//r/+f/1//b/+P/5//r/+f/4
//j/9//1//X/9//3//P/7v/q/+r/6f/p/+3//P8IABUALgBKAGAAcQB7AHwAeAByAHIA
cABTADAAIgAgACQAJgAgAA4A+P/r/+L/2v/Z/9f/1f/d/+n/7f/u//P/9f/0//T/8//z
//L/8v/z//P/+P/2//b/9v/4//j/9v/2//j/+f/5//n/+P/4//j/+P/4//j/9//3//j/
+//8//z/+f/4//f/9v/4//j/+v/+//z/+//5//f/+f/4//j/+f/4//n/+f/5//f/9//3
//b/9//4//r/+//5//n/+f/5//n/+v/7//v//P/8//z//P/6//v/+//7//3//////wEA
AAAAAAAA//8AAAAAAgAGAAgABgAGAAYABgAHAAcABgAIAAsACwALAAsACgAKAA0ADQAL
AAsADAAMAAwADAAMAAoACgAKAAoADQANAA8ADwAKAAkACQALAAkACQAGAAYABwAIAAYA
BwD//w==
         </WaveFormData>
      </LeadData>
      <LeadData>
         <LeadByteCountTotal>10000</LeadByteCountTotal>
         <LeadTimeOffset>0</LeadTimeOffset>
         <LeadSampleCountTotal>5000</LeadSampleCountTotal>
         <LeadAmplitudeUnitsPerBit>4.88</LeadAmplitudeUnitsPerBit>
         <LeadAmplitudeUnits>��V</LeadAmplitudeUnits>
         <LeadHighLimit>2147483647</LeadHighLimit>
         <LeadLowLimit>268435456</LeadLowLimit>
         <LeadID>V1</LeadID>
         <LeadOffsetFirstSample>0</LeadOffsetFirstSample>
         <FirstSampleBaseline>0</FirstSampleBaseline>
         <LeadSampleSize>2</LeadSampleSize>
         <LeadOff>FALSE</LeadOff>
         <BaselineSway>FALSE</BaselineSway>
         <ExcessiveACNoise>FALSE</ExcessiveACNoise>
         <MuscleNoise>FALSE</MuscleNoise>
         <LeadDataCRC32>3176602949</LeadDataCRC32>
         <WaveFormData>
CAAIAAgACAAHAAYABQAEAAUABgAHAAgACAAIAAgACAAGAAYABgAGAAcACAAJAAoABwAG
AAUABAAFAAYABwAIAAoACgAKAAoACAAGAAQAAgAFAAYABwAIAAcABgAFAAQABQAGAAcA
CAAIAAgACAAIAAcABgAFAAQABQAGAAcACAAHAAYABQAEAAUABgAHAAgACAAIAAgACAAH
AAYABQAEAAUABgAHAAgABgAGAAYABgAHAAgACQAKAAgACAAIAAgABwAGAAUABAAGAAgA
CgAMAAkACAAHAAYACAAIAAgACAAKAAoACgAKAAkACAAHAAYACQAKAAwADQANAA4ADQAN
AA8AEAASABUAGAAYABgAGAAVABUAFQAVABUAEwASABEADgALAAYAAgD///////////7/
/P/5//n/+P/4//z/AAAGAAgACQALAAgABwAGAAUABQAGAAcACAAGAAcABwAGAAYABwAH
AAgACQAKAA0ADgAHAAUABgAHAAoAEwAVABcAGgAcAB0AHQAWAA8ABgD///j/+f/x/9z/
yP+6/6z/m/+D/23/Yf9e/2P/aP9y/4H/lP+h/6b/sf+//8z/3P/p/+//9f/6/wEACAAO
ABQAFQAXABgAFwAWABUAFgAXABcAGAAbABwAHQAeAB0AHAAbABoAGwAdACAAJAAjACIA
IAAfAB8AHwAfACAAIwAjACMAJAAjACIAIAAeAB8AIAAhACMAJAAkACQAJAAkACEAIwAj
ACQAJAAmACYAJQAjACIAIQAiACMAJQAmACcAJgAkACIAIgAjACMAIwAkACQAJgAmACQA
JAAlACUAJQAlACYAJgAlACUAJQAjACMAIgAiACIAIgAiACMAJAAgAB4AGwAYABoAGgAb
ABwAGwAZABYAEwASABMAEwASABQAFQAVABQAEgAQAA0ACwAOAA8ADwAQAA4ADQANAA0A
DwAPAA8ADwASABMAFAAVABIAEgARAA8AEQAUABcAGQAXABcAFwAXABcAFwAXABcAGAAZ
ABoAGwAaABkAGAAXABsAHAAdAB4AHAAbABsAGwAaABoAGgAaAB0AHgAgACEAIQAgAB8A
HAAdAB8AIQAiACEAIQAhACAAHwAeAB4AHwAhACIAIgAjACIAIgAhAB8AHwAgACIAIwAi
ACEAIAAhACEAHwAhACEAIQAiACQAJQAiACEAIAAfACAAIQAhACIAIAAhACEAIQAgACAA
IAAgACEAIgAhACQAIwAiACAAHwAiACMAJAAlACIAIgAhAB8AIAAhACAAIQAiACMAIwAk
ACIAIQAgAB8AIAAiACMAJQAkACQAIwAgACAAIAAgACAAIwAkACUAJgAkACIAHwAdAB8A
HwAeAB4AHgAeAB4AHgAcABwAHQAeACAAIAAgACAAHwAeAB0AHAAdAB4AHwAgAB8AHgAe
AB0AHgAgACAAIQAkACQAJQAnACcAJgAlACQAJAAlACYAJwAkACEAHwAdABwAGQAUABAA
DQANAA0ADQALAAgABAADAAYABgAKAA4AEAAQAA8ADwARABEAEQARABIAEgASABIADwAP
AA4ADAANAA8AEAASABEAEAARABAADQAPABIAFQAUABUAFQAVABYAGAAdACEAIAAbABAA
BwD8/+//5f/a/8r/vP+2/6n/lf+B/2//Yv9f/2r/cv97/4r/nf+s/7H/tf++/8r/2//n
//H//P8BAAQADAAQABEADwAPAA8ADwAPABIAFQAXABoAFwAWABUAFAAVABYAFwAYABcA
FwAYABoAGQAYABYAFQAWABcAGAAaABgAFwAWABYAGAAYABcAFgAYABgAGAAZABoAGAAW
ABQAFgAVABkAGwAXABYAFwAWABQAEwATABMAFAAVABcAGAAZABgAFgAUABUAFwAYABkA
FQAUABUAFAASABIAEwATABMAEwAUABQAEwATABMAEQASABIAEwAUABAADgANAAwACwAK
AAgABgAHAAYABgAGAAUAAwAAAP3//f///wAAAAD+//3/+//4//n/+P/2//X/9//3//b/
9v/0//P/8//z//b/9//4//n/9v/1//T/8//2//j/+f/5//v//P/9//3//P/7//r/+f/6
//v//P/9//z/+//6//n/+v/7//z//f/+//7//v/+//z/+//7//v//f/+////AAD///7/
/v/9////AAABAAAA/////////v/9//3//f/8//3//v8AAAMAAgAAAP3/+//9//7//v/9
//7//v///////P/7//r/+//8//v//v////v/+v/6//n/+v/7//z//f/7//v/+v/6//j/
+f/5//n/+v/8//7/AAD+//z/+P/4//r/+v/5//n/+//7//v/+//6//r/+f/3//j/+f/4
//n/9//3//b/9v/5//n/+f/5//n/+v/6//v/+P/4//f/9P/4//r//P/+//v/+v/5//j/
+P/4//f/9//9//z/+v/4//b/9P/1//b/9//4//r/+v/6//r/+f/4//j/9//5//z//f//
//3//P/8//3/AQACAAMABAABAAEAAQABAP7/+//5//f/+v/5//b/9P/t/+v/6f/n/+n/
6P/m/+f/5//m/+n/7P/t/+7/7v/v//L/8//0//X/8v/y//L/8v/0//X/9f/0//T/9f/1
//b/9f/0//X/9P/5//n/+v/5//r/+//5//n//P8AAAcADQAMAAUA+v/r/9z/z//L/8r/
vP+o/57/k/99/2X/Uf9G/0X/Tv9W/1//bP97/4T/if+P/5r/rP/D/9X/3//k/+f/6v/u
//T/+f/9/wAAAQACAAMAAgADAAMABAAEAAQABAAEAAcACAAJAAoACAAHAAcACAAKAAoA
CQAJAAcABwAHAAgACQAJAAkACgALAAwADAAMAAkACAAHAAcADQAOAA8AEAAQAA0ADwAP
AA0ADAANAAwADgANAA0ADQALAAsADAAMAA4ADgANAAwADgAPAA8ADwANAAwADQAMAA0A
DgAQABEADgANAA0ADAAOAA8AEAAPAA0ADAAMAAwACQAIAAgACAAJAAgABgAEAAMAAgAC
AAIABAADAAEA///7//v/+v/4//r/+//7//r/+//6//j/9//2//X/8//y//P/8//0//X/
9f/1//X/9f/1//X/9f/1//b/+P/5//n/+P/4//j/9//3//f/9//3//n/+f/5//n/+f/5
//n/+f/5//n/+f/5//n/+P/3//b/9//3//j/+f/4//j/+P/4//j/+P/5//n//P/8//z/
+v/5//n/+f/4//n/+//9//7/+//6//r/+//8//z/+//7//3//v/+//3/+//6//r/+f/7
//v/+//9//n/9//5//n/+v/6//v/+//9//3//f/9//z/+//5//j/+v/7//v/+//6//r/
+v/6//j/+P/2//j/+v/6//n/+f/3//f/9//3//n/+v/6//n/9//3//X/9f/4//n/+f/6
//z/+//6//n/+P/4//f/9//4//r/+//6//j/+P/4//j/+P/4//j/+P/6//r/+f/5//f/
9v/4//j/+P/4//r/+v/6//r/+P/4//j/+P/5//r//P/9//3//v/9//3//v/+////AQAE
AAQABAAEAAEAAQABAAEAAgD///3/+//6//f/8v/u/+v/6//r/+v/6//q/+j/6f/o/+b/
6P/q/+//8v/0//f/9f/1//X/9f/0//T/9P/0//b/9//3//b/9P/1//X/9v/3//j/+//8
//3/+//4//f/+v/9/wEABQAIAAgACQAHAAQA/f/y/+X/3P/V/83/wv+w/6L/kv97/2f/
U/9F/0b/S/9M/1D/Wf9o/3f/fv+J/5f/qP+8/8//1//d/+D/5f/q//L/+v///wMAAwAD
AAMAAwACAAMAAwAEAAYACAAKAAwACQAIAAcABgAIAAkACwAOAAwADAALAAsACgAJAAgA
CAAMAA0ADgAQAA8ADgAMAAoADQAOAA8AEQASABIAEgASABEADQAOAA0ADgAQABQAFgAT
ABEAEAAPABEAEQASABIAEwASABAADgAOAA8ADwAPABIAFAAYABoAGAAWABUAEwATABMA
FAAUABUAFQAVABMAEwASABIAEgASABIAEwAUABIAEAANAAoACgAKAAsADAAKAAkABwAF
AAEAAQAAAP7///8BAAIAAgAAAP7/+//5//v/+//6//r/+v/5//n/+f/3//f/9//3//r/
+//8//3/+v/6//n/9//6//z//v////3//f/9//3/+//7//v/+//8//3//v////z/+//6
//n/+//8//3//v/8//v/+//7//r/+v/6//r/+//8//7////9//z/+//4//n/+//9//7/
/P/9//7//v/7//r/+v/7//3//v/+/////v/+//3/+//8//z//f/9/////////wEA/v/7
//z/+//7//z//v////7//f/8//v//P/9//3//v/8//3//f/9//r/+v/6//r//f/+//3/
AAD///7//P/7//3//f/9//3/+//8//z/+//7//v/+f/5//v//f/+/wAA///9//v/+f/7
//z//P/9//3//v/+//z/+v/6//r/+v/7//z//f/+//3//P/6//n//f/9//z//P8AAP7/
+v/4//j/+P/4//n/+v/7//z//P/8//z//P/6//r/+//7//7/AAAAAAEAAQAAAAAAAQAF
AAYABwAIAAcABwAHAAcABAABAP///f/9//v/9//0/+7/7f/s/+v/7P/s/+v/7f/s/+r/
7P/u//P/9P/0//X/9v/3//j/+f/3//b/9f/0//X/9//4//j/9v/3//f/+P/4//j/+v/6
//3//f/+//3//P/7//3/AQAEAAYACwANAAwABwD6/+v/3v/Z/9f/zP+6/6b/lP+B/2v/
U/8//zr/P/9G/0r/U/9i/2//ev+B/43/nP+w/8X/0//b/+D/5f/o//D/9v/5//3/AgAD
AAQABQAFAAUABAAEAAcACAAJAAoADAAMAAwADAAJAAkACgAMAA4ADgANAA0ADAALAAoA
CgANAA0ADQAOAA4ADgANAAwACgAKAAoACwAPABAAEQASABEADQAOAA0ADgAOABAAEAAQ
AA8ADwAPAA0ADQAOAA4AEQASABIAEgAQABEAEQARABIAEgAUABQAFAAUABUAFQASABEA
EQAQABIAEwAUABMAEgAQAA8ADgAOAA4ADwAQAA8ADgAMAAoABwAGAAYABgAIAAcABQAD
AAAA///9//r/+//9//7//v/7//r/+P/3//X/9f/0//T/9f/1//b/9//0//P/8v/x//T/
9f/2//f/9//4//j/9//1//b/9//3//j/+f/6//v/+P/3//b/9f/2//f/+P/5//n/+f/5
//n/+f/4//f/9v/5//n/+v/7//n/+P/3//b/9//4//r/+//8//z//P/6//j/+f/6//r/
/P/9//7//v/8//r/+f/5//v//P/8//3//f/+//7//f/6//r/+//7//z//f/+/wEA/v/7
//z/+//8//z//f/9//3//f/9//3//P/7//n/+P/5//v//P/9//v/+v/5//j/+v/6//j/
+v/8//z/+//7//r/+f/4//f/+v/8//3//f/6//n/9v/1//j/+f/5//r//P/7//r/+f/4
//j/9//3//j/+v/7//r/+f/4//f/9v/4//j/+P/4//r/+v/5//n/+v/5//f/9v/3//j/
+f/6//n/+P/4//f/+f/5//n/+f/5//j/+P/4//P/8//2//b/+P/6//r/+v/6//j/9v/0
//L/9f/2//f/+P/2//b/9//3//j/+v/6//v//v/+////AQABAAAA///+/wAAAQACAAMA
AAD9//v/+f/4//X/8P/s/+z/7f/u/+//6//o/+T/4//l/+b/6//w//L/8v/x//H/8f/x
//H/8f/x//L/8//0//H/8f/w/+7/7//x//L/9P/y//L/9P/0//H/8f/2//n//P/9//3/
/f/+/wAAAwAFAAQA/f/0/+n/5P/d/8n/qv+U/4L/bP9T/zn/I/8d/xz/F/8Y/yb/Pf9S
/2H/dP+N/5//rv+8/8X/zf/X/+D/6f/y//j/+P/7//3///////////8DAAUABgAIAAYA
BgAGAAYABwAIAAkACgALAAsADAAOAA0ADAAKAAkADAANAA4AEAAOAA0ADAAMAA4ADgAN
AAwADQAOAA8AEQATABIAEQAQABEADwASABMAEAAQABIAEgAUABMAEwATABMAEwAUABQA
EwASABAADgAQABMAFQAXABUAFAAVABQAFAAUABUAFQAVABUAFgAWABYAFQAUABEAFAAU
ABUAFgAUABIAEQAQABAAEAAPAA4ADQAMAAwADAAJAAcABAABAAIAAwADAAIAAAD///3/
+v/7//r/+P/3//n/+f/4//j/9//1//T/8//2//f/+P/5//b/9f/0//P/9P/2//f/9//3
//j/+f/5//j/9//2//X/9v/3//j/+f/3//f/9//3//f/9//3//f/+P/4//j/+P/2//X/
9f/1//n/+v/7//z/+//6//r/+f/6//r/+v/4//r/+//8//z/+//7//v/+v/8//z//f//
//3//P/6//n/+v/8//3//f/+//7///////7//f/8//3//v/9/wAAAQD9//z//P/7//3/
/f/9//3///////7//v/8//3//f/9//3//v///wAA/f/8//n/+v/7//z//P/9////////
/////P/8//v/+f/8//3//P/9//z//f/9//7/AAD///7//f/7//z//P/9//z//P/7//j/
+//8//3//v/9//z/+//6//z//P/7//v//f/9//z//P/6//r/+v/6//v//P/+/////P/7
//r/+f/6//r/+//8//3//f/+/wAA+v/6//z//v/+//7//v/9//z/+//6//z//P/8//z/
/f/+/wAAAQABAAIAAQABAAMABAAGAAkACwAKAAkACAAJAAkACQAJAAYAAwABAP//+//3
//H/7P/t/+//8f/z//H/7v/q/+n/6//s//H/9v/5//r/+v/7//j/9//2//X/9//4//n/
+v/4//n/+f/4//j/+f/5//r/+//8////AAD7//v/+v/9/wQABwAJAA0AEAAOAAsABwD+
//P/7v/v/+j/zf+t/5T/fv9m/0r/M/8n/yf/Jf8k/yf/Mv9I/13/bP+D/5j/q/+//87/
1P/b/+H/6f/u//X//P8EAAoACwAJAAoACQAIAAcACQALAAwADgAPABAAEQASABAAEAAQ
ABAAEAARABMAFgATABIAEAAPABAAEQASABQAFQAVABUAFgAUABQAEwASABQAFgAYABsA
HAAaABgAFgAXABUAGAAZABgAGAAaABoAGQAXABYAFQAYABkAGwAcABsAGgAYABYAFwAZ
ABoAGwAaABoAHAAcABsAGgAaABkAGgAbAB0AHgAcABsAGgAXABkAGAAYABgAFwAWABYA
FgATABIAEAAOAA4ADgAPABAADQALAAgABQAEAAUABQAEAAIAAwADAAIA///+//z/+//8
//3//f/+//v/+f/4//f/+P/5//r/+//7//v/+//7//r/+v/5//f/+P/6//z//f/6//n/
+P/3//j/+f/6//v/+//7//v/+//7//v/+//7//3//v///wAA///9//z/+//9//7///8A
AP7//v///////v/+//7//P///wEAAwAEAAEAAQABAAAAAQAAAAAAAQAEAAQAAwADAAIA
AgABAP//AQACAAQABQACAAEAAAABAAIAAQAEAAUAAgACAAMAAwACAAEAAAD//wIAAwAD
AAQAAQABAAAA/////wAAAQACAAIAAgAAAAIAAQAAAP7//f8AAAEAAgADAAAAAAD///3/
/v////7///8AAAEAAQACAAEA///9//v//v8AAAEAAwAAAAAA///8//3//v///wAAAAAA
AAAAAAD///7//P/7/wAAAQABAAIA///+//3//P/+//7//////////////////f/8//z/
/P/+////AQAEAP7/+v/8//z//P/8////AAABAAIAAAD+//z/+v/9//7/AAABAAQABgAG
AAcABwAGAAYABwALAAwADQAOAAwACwAKAAkACAAFAAMAAQACAP//+v/2//H/8f/x//H/
8v/w/+3/7f/s/+z/8P/0//n/+v/6//v/+f/5//n/+f/2//b/9v/2//f/+f/6//r/+P/5
//n/+v/8//z//v/+/wEAAQAAAP3//v///wMABQAKABIAEwARAAwA///y/+v/7P/h/8f/
rv+a/4b/cP9T/zf/Lf8r/yz/Mf84/0r/X/9s/3n/jP+d/6//wv/O/9n/5f/r/+7/8//6
//r//v8FAAkADQANAA0ADQALAAsACgAKAAwADgAQABIAEAAQABAAEAARABEAEgAUABQA
FAATABMAEgARABAAEAASABMAFAAWABQAFAATABIAFAAUABQAFQAaABoAGgAaABcAEwAU
ABMAFQAWABkAGgAYABcAFwAXABcAFwAYABgAHAAcABsAGgAYABkAGQAZABkAGgAdAB4A
GwAaABoAGQAZABkAGgAaABwAHQAeAB0AHAAaABkAGAAZABgAGAAYABUAFAASABAADwAO
AA4ADgAQAA8ADQALAAgABwAFAAIAAwAFAAYABgAEAAIA///9//3//f/8//z//f/9//7/
///+//3//P/7//7///8AAAEAAAAAAP///f///wAAAQABAAMAAwADAAMAAgABAAAA//8A
AAEAAgADAAEAAQABAAEAAAAAAAAAAAADAAMABAAFAAQAAgAAAP7/AQACAAQABQAFAAQA
AwAAAAIAAwAEAAQABgAHAAgACAAGAAQAAwADAAcACAAIAAkABwAIAAgABwAEAAQABQAF
AAYABwAIAAsACAAFAAYABQAFAAYACAAJAAgABwAGAAUABQAFAAQABAAFAAcACAAJAAcA
BgAFAAQABQAGAAUACAAGAAYABQAFAAMAAwADAAMABQAGAAYABQADAAMAAQABAAMABQAG
AAgABgAFAAQAAwADAAQABAAFAAcACAAIAAYAAwACAAEAAAACAAQABgAIAAcABgAEAAMA
BQAFAAQABAAGAAYABgAGAAMAAgACAAEABAAFAAYABwAFAAQABAAEAAMAAwAEAAYABgAG
AAYABgACAAAAAAAEAAYABgAGAAYABAAEAAQABAACAAIAAgACAAUABgAIAAkACQAKAAkA
CQANAA4AEAATABUAFAATABIAEQARABEAEQASAA8ADQALAAcAAwD9//j/9//5//v//f/5
//b/8v/x//X/9v/7/wAAAwAEAAQABQACAAEAAAD/////AAABAAIAAAABAAEAAAACAAMA
AwAEAAQABAAGAAYABQABAAIABQAKAA8AEwAVABYAFgAXABUADgAHAP7/+//4/+f/y/+y
/5z/iP90/1f/Q/89/zv/Ov89/0b/WP9p/3j/if+e/7H/w//U/97/4//r//H/9v///wgA
DAAQABMAEwAUABMAEgARABMAFQAWABgAGQAaABsAHAAbABoAGQAYABgAGQAbAB4AHQAc
ABoAGQAaABsAHAAeAB0AHQAdAB4AHAAcABsAGgAdAB4AHwAhACIAIAAeABwAHwAdACAA
IQAgACAAIgAiACEAHwAeAB0AIAAhACMAJAAkACIAHwAcAB0AHwAgACEAIAAgACIAIgAg
ACAAIQAhACIAIwAlACYAJAAjACIAHwAgACAAIQAiAB8AHgAeAB4AGwAaABgAFgAYABgA
GQAaABgAFQARAA0ADgAPAA8ADgAMAA0ADQAMAAkACAAGAAUABgAHAAcACAAHAAUABAAD
AAQABQAGAAcABQAFAAUABQAFAAYABgAFAAYACAAKAAsACAAHAAYABQAIAAkACgALAAkA
CQAJAAkACAAHAAYABQAJAAoACwAMAAsACQAIAAcACgAKAAoACgAMAAwADQANAA0ADAAL
AAgACwANAA8AEAANAA0ADQAMAAwADAANAA8AEAAQAA8ADwAOAA4ADQALAA0ADgAQABEA
DwANAAsACwAMAAsADgAPAA4ADgAPAA8ADgANAAwACwAMAA0ADQAOAA0ADQAMAAsADAAM
AAwADAAMAAwACgAMAAoACgAJAAkACgALAAwADQAMAAwACwAJAAsACwAJAAkADAANAA0A
DgANAAsACQAHAAgACgALAA0ADAAMAAsACAAKAAoACgAKAAoACgAKAAoACQAIAAYABQAI
AAkACQAKAAkACAAHAAYACAAIAAkACQAJAAkACQAJAAcABgAGAAYACAAJAAsADgALAAoA
CQAIAAYACAAMAAwACgAKAAoACgAIAAgACAAIAAkACgALAAwACQAIAAgABwAJAAwADQAP
ABIAEgATABUAFwAWABUAFAAWABcAGAAZABUAEQAOAAsACgAHAAIA/v/8//3//v////v/
+P/0//P/9//4//3/AgAEAAQAAwADAAUABQAFAAUABAAEAAQABAADAAMAAgAAAAMABQAG
AAgABQAEAAUABAABAAUACgANAA4ADQAPAA8ADgASABcAFwASAAcA/P/5//b/4f/D/6z/
nP+M/3j/Xf9F/zv/Nf8y/zX/Pv9S/2n/eP+J/57/r/+7/8r/1v/f/+n/8//8/wMACAAK
AAwADQALAA4ADwAQABEAFAAVABUAFgAUABQAFAAUABUAFgAXABgAFQAVABYAGAAYABgA
FwAXABoAGwAcAB4AHQAbABkAGAAbABwAHAAcABwAHAAcAB0AHwAeAB0AHAAdABsAHgAf
AB0AHAAdABwAHgAdAB0AHQAdAB0AHgAeACAAIAAfAB4AIAAhACEAIQAfAB4AHwAeAB8A
IAAiACMAHwAfACAAIAAfAB8AHwAdAB4AHgAfACAAHAAaABkAGAAaABoAGQAYABYAFAAT
ABIAEgARAA8ADQAMAA0ADQAMAAoACQAHAAQABgAGAAUABQAEAAMAAQAAAAIAAQABAAEA
AgADAAQABQACAAEAAAD//wAAAgADAAMAAQACAAMAAwADAAMAAwADAAUABQAFAAUABAAD
AAIAAQACAAMABAAFAAQABAAEAAQABAADAAMAAwAFAAYABwAIAAYABAADAAEABQAGAAcA
BgAEAAUABgAGAAQABQAGAAYABgAGAAcACQAJAAgABgAFAAcACAAIAAcABAAEAAUABQAD
AAMAAwAFAAQAAwAGAAcABQAEAAQAAwAEAAUABgAHAAYABQADAAIAAgADAAMAAwADAAQA
BQAGAAUABAABAAIAAwAEAAQABQADAAMAAwADAAEAAgACAAEAAgADAAIAAwABAAEAAAAA
AAMAAwADAAMAAQACAAIAAwABAAIAAgAAAAIAAgACAAIAAQAAAP///v8BAAIAAgADAAQA
AwABAAAAAAAAAAAAAAACAAIAAwADAAIAAQAAAP//AAAAAAEAAgABAAEAAgAEAAAAAAAA
AAAABgAEAAIAAAD+//7//v/+/wEAAgADAAQAAwACAAEAAAAAAAAAAQABAAMABgAHAAkA
BwAGAAYABwANAA4ADwAQAA0ADQANAA0ACgAHAAUAAwAEAAEA/P/4//P/8//z//P/9P/y
/+//7//w//D/9P/4//r/+v/5//n/+v/7//z//f/5//j/9//2//f/+f/6//r/+P/5//n/
+v/6//r//P/8/wMAAQD+////AAABAAMABQAKABAAEwATAAwA/f/y/+3/6P/X/73/pv+U
/4T/bP9N/zf/L/8r/yz/L/88/1L/Zf90/4X/mP+l/7P/xv/U/+H/6f/v//L/9//6//z/
AAADAAcACwALAAsACwALAAsACgAKAAsADAANAA4AEAAQABAAEAAOAA0ADQAOABEAEgAS
ABMAEAAPAA4ADgARABEAEQASABIAEgARABAAEAAQABAAEQAWABYAFgAWABUAEQASABEA
EQASABUAFgAWABUAFQAVABMAEwAUABQAGAAYABcAFgAVABUAFAATABMAFAAXABgAFgAW
ABcAFwAVABUAFgAWABkAGQAZABcAFQAUABQAFAAVABQAFAAUABMAEgAQAA4ACwAKAAoA
CgAMAAsACQAHAAMAAwACAAAAAAABAAEAAAD///7//P/7//n/+f/4//j/+f/5//r/+//6
//n/+P/3//j/+f/6//v/+//8//z/+//6//r/+v/5//r/+//8//3//P/7//r/+f/6//v/
/P/9//3//f/9//3//f/8//v/+v/9//3//v////3//P/7//r/+//8//7///8AAAAAAAD+
//3//f/9//z//f///wEAAgD///7//v///wAAAAD/////AQACAAIAAQD///7//v/9/wAA
AQACAAUAAAD9//7//f/+//7//////////////////f/9//z//P/9////AAABAP7//v/+
//7//v/+//z//v/+//7//f/9//v/+//7//v//P/+///////9//3/+//7//z//f/9//7/
/v/9//z/+//5//r/+v/7//z//v////7//f/8//v/+v/8//z//P/8//7//v/9//3//P/7
//n/+P/7//z//f/+//3//P/8//v//f/9//3//f////7//v/+//z/+//7//z//f/+////
AAD4//r/+v/6//r/+v/9//7///8AAP3//P/7//r//f/+/wAAAQAAAAIAAgADAAIAAgAD
AAUACQAKAAsADAAKAAkACAAHAAYAAwABAP///v/7//b/8v/v/+//7//v/+//7v/s/+3/
7P/s//D/9P/3//j/+P/5//f/9//3//f/9P/0//T/9P/1//f/+P/4//b/9//3//j/+v/6
//z//P/9//v//P/9//7///8BAAUADAASAA8ACwAAAPP/6v/n/+L/0f+5/6b/lP+A/2b/
Sf83/y//Lf8y/zv/Rv9a/2n/dP+D/5b/p/+5/8j/1P/d/+X/6//w//P/9v/6/wAAAwAH
AAcABwAHAAcABwAHAAYABgAJAAoACwAMAAoACgAKAAoACwALAAwADgAQABAADwAPAAwA
CwAKAAoADgAPABAAEgARABAADgAMAA4ADgAOAA8AEgASABIAEgAQAA0ADwAPABAAEAAS
ABIAEAAPAA8ADwAPAA8AEAAQABIAEgARABAADwAPAA4ADQAPABAAEwAUABEAEAAQAA8A
DwAPABAAEAATABMAEwARABAADgANAAwADgAOAA8AEAAOAAwACQAGAAUABAAEAAQABgAF
AAMAAQD+//3/+//4//r/+//7//r/9//2//T/8//z//P/8v/y//P/8//0//X/9P/z//L/
8f/z/w==
         </WaveFormData>
      </LeadData>
      <LeadData>
         <LeadByteCountTotal>10000</LeadByteCountTotal>
         <LeadTimeOffset>0</LeadTimeOffset>
         <LeadSampleCountTotal>5000</LeadSampleCountTotal>
         <LeadAmplitudeUnitsPerBit>4.88</LeadAmplitudeUnitsPerBit>
         <LeadAmplitudeUnits>��V</LeadAmplitudeUnits>
         <LeadHighLimit>2147483647</LeadHighLimit>
         <LeadLowLimit>268435456</LeadLowLimit>
         <LeadID>V2</LeadID>
         <LeadOffsetFirstSample>0</LeadOffsetFirstSample>
         <FirstSampleBaseline>0</FirstSampleBaseline>
         <LeadSampleSize>2</LeadSampleSize>
         <LeadOff>FALSE</LeadOff>
         <BaselineSway>FALSE</BaselineSway>
         <ExcessiveACNoise>FALSE</ExcessiveACNoise>
         <MuscleNoise>FALSE</MuscleNoise>
         <LeadDataCRC32>1326902776</LeadDataCRC32>
         <WaveFormData>
DAAMAAwADAALAAoACQAIAAkACgALAAwADgAOAA4ADgANAAwACwAKAAwADAAMAAwACQAI
AAcABgAHAAgACQAKAAoACgAKAAoABwAGAAUABAAHAAgACQAKAAcABgAFAAQABQAGAAcA
CAAHAAYABQAEAAIAAgACAAIAAwAEAAUABgADAAIAAQAAAAEAAgADAAQAAgACAAIAAgAB
AAAA///+/wEAAgADAAQAAwACAAEAAAABAAIAAwAEAAIAAgACAAIAAQAAAP///v8BAAIA
AwAEAAEAAAD///7///8AAAEAAgACAAIAAwADAAAAAAD///3/AgADAAYABwAHAAcABQAE
AAcACQAKAA0ADQAOAA8AEAAOAA4ADwAPABEADgALAAsABgAFAAQAAQABAAAAAAAAAPz/
+v/4//j/9v/5//z///8EAAUABQAGAAMA///+//v/+v/7//z//f/8//z//P/8//r/+v/7
//v//P/9/wAAAQD8//v/+//6/wAACgARABYAIQAtADwARQBLAFEAUwBLADoAKQAWAOj/
r/9y/yv/0/6B/lD+Ov40/jv+UP5x/pv+y/76/h//Qv9k/4L/m/+w/73/y//X/+b/8v/9
/wYADAAQABEAEwATABIAFAAWABcAGAAcABwAHgAeAB4AHgAdABwAIAAhACIAJAAlACQA
IwAiACQAJAAkACYAJwAoACgAKQAnACgAKQApACoAKwAtADAAMQAwAC8ALgAvAC8AMQAx
ADQANQA4ADgANwA1ADQANQA2ADgAOwA9AD4APQA+AD0AQABAAEIAQwBHAEcASQBLAEoA
SwBLAEoASwBOAFEAUgBRAFMAUwBTAFIAUgBSAFMAVQBUAFQAUwBPAEwASgBHAEcARgBH
AEgAQgA/AD0AOgA5ADYANQAzADUANAAvACsAKAAmACIAHwAhACEAIgAfABwAGgAYABYA
FQAUABQAEwAVABUAFgAWABMAEgASABIAFgAXABcAFwAVABUAFAATABEAEgASABIAFQAW
ABYAFwAVABQAEwATABYAFwAYABkAGAAXABYAFQAWABYAFwAXABoAGwAdAB4AGwAaABkA
GAAaABwAHQAfAB0AHQAdAB0AHQAdAB0AHQAgACEAJAAjACAAIAAgAB8AHwAgACEAIwAi
ACEAHwAeACAAIAAgACAAIQAiACMAJAAhACAAHgAdAB4AHgAfACAAHgAeAB4AHgAcABwA
HQAdAB4AHgAdAB0AHAAaABkAGAAaABsAHQAiAB4AHQAbABoAGgAaABoAGgAcABwAHAAc
ABoAGAAYABgAGgAbABsAGwAZABkAFwAXABcAFwAXABcAGQAaABoAGwAYABYAFQAVABcA
FwAXABcAFwAXABcAFgAQABIAFAAWABgAGAAYABgAFgAUABMAEQASABQAFQAVABQAEwAU
ABMAFQAXABcAGAAZABsAHAAfAB8AHgAdABwAHwAgACIAIwAgABwAGAAXABMAEQAPAAsA
CwAKAAoACgAFAAIA///+////AwAHAAsACwALAAoACgAKAAcABwAFAAQABQAGAAcABQAE
AAMAAgADAAQABgAHAAYABQAGAAUAAAADAAUACAAKAAwADwAWABkAIQAwAD8ASQBNAE0A
RwA6AB8ACADw/8f/mP9n/yH/z/6O/mz+Xv5b/mb+e/6d/sX+8v4d/zz/VP9u/4f/oP+1
/8f/1//k//L//f8CAAQABgAKAA0ADgAOABMAFgAYABoAGAAWABYAFAAWABgAGQAaABsA
GwAbABwAHQAcABsAGgAdAB4AHwAiACAAIAAfAB8AHwAgACEAIQAhACEAIgAkACMAIgAh
ACAAJAAlACgAKQAoACcAKAAmACgAJwAnACkAKwAsAC4ALwAwAC8AMAAvADMANAA3ADkA
OAA3ADgAOQA7AD0APgA+AD4AQABCAEIAQQBDAEMAQwBHAEgASQBLAEkARgBEAEEAQgBA
AD8APQA8ADoAOgA6ADYAMwAxAC4AMAAuAC4ALQArACgAIQAbABsAGgAXABUAFAATABMA
DwAMAAoACAAGAAcABgAGAAUAAQD///7//P/+//7///8AAP/////+//3/+//7//r/+f/6
//z//f/+//3//P/6//n/+f/6//v//f/9//3//f/9//z/+//6//n/+//8//7////+//3/
/f/8////AAABAAIAAgACAAEAAQAAAP///v/9/wIAAwAEAAUAAgABAAIA//8BAAIAAwAD
AAIAAgACAAMAAAD///3//P/+/wAAAgAEAAIAAAD+//z///8AAAAAAQD///7//v/+//3/
/P/7//r/+v/8////AQD9//z/+v/5//r/+v/7//z/+v/5//n//P/5//n/+P/4//r/+v/6
//r/9//2//X/9P/3//b/9//4//j/+f/5//n/+P/3//T/8//1//f/+f/7//n/+P/2//X/
9//2//b/9//7//j/9f/0//P/8v/z//T/9v/3//j/+P/3//X/9P/z//T/8//2//n/+v/8
//v/+//6//v///8AAAEAAgACAAIAAwADAAIA/v/6//n/9//3//f/9f/x/+7/7P/q/+n/
6P/n/+j/5v/p/+z/7//z//P/8v/y//X/8//0//P/8P/v/+7/7f/w//D/8P/w//D/8P/x
//H/8P/v//D/7//y//P/8//0//T/+P/5//z/AwALABoAJwAvADMANQAvAB4ABwD2/+b/
x/+a/2v/K//X/oj+Wv5O/k/+WP5t/of+p/7Q/vn+Fv8u/0r/bf+M/6X/t//D/8z/1v/h
/+j/7v/2//3/AQADAAQABQAGAAYABgAGAAYACAAIAAwADgAPABAADgANAAwADAAQABAA
EAAQAA4ADgAOABAAEQASABIAEwAUABYAGAAZABgAFwAXABgAHAAcABwAHAAdAB0AHwAf
AB0AHQAfAB4AIQAhACIAJQAkACQAJQAlACkAKQArACsALgAuADAAMQAyADEAMgAzADYA
OQA7ADwAOwA8AD0APABAAEMARABFAEYARgBGAEcARQBEAEQAQwBFAEQARABDAEEAPgA9
ADwAOwA5ADgANgAzADAALwAtAC0ALAAnACMAJQAkACEAHwAbABkAGAATABEAEAAPAA4A
CwAKAAoACQAHAAUABAACAAIAAgADAAQAAgABAP///f///////v/9//3//v/+//7//P/8
//v/+//8//z//P/9//r/+f/4//f/+P/5//r/+//8//z//f/9//z/+//7//r/+//8//3/
/v/8//z/+//7//7///8AAAEAAAD///7//f//////AQD//wEAAgADAAMA///+//3//f8A
AAEAAQACAAEAAAD///7//v/+//7//v///wAAAAABAP///v/+//7/AAAAAAAAAAD+//7/
//////z//P/7//v//P/8//3//v/9//v/+v/8//r/+//7//z/+v/6//r/+v/6//r/+v/6
//v/+v/7//z/+f/5//j/9//6//v/+v/7//n/+f/5//n/+P/4//f/9//4//j/+f/7//f/
9v/4//j/+P/4//r/+v/7//v/+f/4//b/8//4//n//P/9//7////+//7//v//////AQAD
AAQABQAGAAQABAAFAAUABQACAP/////7//n/9//z/+//7v/u/+7/7//u/+3/7v/s/+3/
7v/v//X/9//4//r/+P/1//X/8//x//H/8f/x//T/9P/0//T/8//y//L/8f/y//P/9v/3
//b/9f/z//L/8v/4/wEACAAPABkAIgApAC0AMQAvACUAFAADAPD/2P+x/4T/S//7/qX+
Zv5M/kz+Vf5g/nP+kf61/t7+Af8k/0T/ZP+D/57/r/+5/8X/zv/a/+f/8P/4//7/AgAF
AAYABgAHAAgACAAIAAsADAAPABAAEAAQAA8ADgARABEAEQASABQAFAAUABQAEwASABEA
EgAWABgAGQAbABgAGAAYABcAGAAZABsAHgAeAB4AHgAeAB8AHwAhACEAIwAlACkAKgAp
ACcAJgAnACkAKgAsAC0ALQAtAC8ALwAwADAAMgAzADgAOQA8AD8APgA/AD8APgA/AEIA
RQBGAEcASQBJAEkATABMAEwATQBOAE4ATwBPAEwASgBJAEcARwBGAEcASABEAEEAPwA8
ADsAOAA3ADUANwA2ADEALQAqACgAJAAhACAAHwAfABsAGAAWABQAEgAOAAwACwAJAAoA
CQAJAAgABQACAAAA/v8BAAEAAAD////////+//3//P/8//v/+v/7//z//P/9//v/+v/5
//n/+//7//v/+//7//v/+//7//v/+v/6//n/+v/7//3//v/9//z/+//6//3//v/+////
//////////8AAP///v/9//7///8CAAEAAAAAAAAA/////wAAAQADAAMAAwACAAIAAAAA
AAAAAAABAAIAAwAEAAEAAAD+//3//v/+////AAAAAAAAAAAAAPz//P/9//3///8AAAAA
AQAAAP7//f/8//7//f/9/wAA/f/9//z//P/6//r/+v/6//v//P/9//7//f/6//n/+P/6
//v/+//7//v/+//5//n/9//3//f/9//5//r/+v/7//r/+P/3//f/+f/5//n/+f/9//v/
9v/1//T/8//y//X/9v/4//n/+P/4//f/9f/1//X/9//3//v//f/9//7//f/9//z//f8A
AAIABAAGAAYABgAHAAcABgACAP7//f/6//n/+P/1//D/7v/t/+z/7f/s/+v/7P/r/+3/
7//x//T/9f/1//b/9//1//b/9f/y//H/8P/v//L/8v/y//L/8P/w//H/8f/v/+//8f/x
//T/9f/1//T/9P/2//n/AAAJABMAIAArADMAOQA5AC0AHAALAP7/6P/B/5L/W/8P/7X+
aP48/jL+Of5G/lv+ef6h/s7+8/4S/zL/Uv9z/5D/pf+1/8H/yv/W/+H/6v/w//r///8D
AAUABgAFAAYABgAGAAkACgANAA4ADwAQABAAEAAPAA8ADwAQABQAFAAUABQAEQAQAA8A
EAATABQAFAAVABUAFgAXABcAFQAVABYAGAAbABwAHQAeABwAGwAcABsAHgAfACIAIgAk
ACMAIwAlACMAJAAmACcALAAtADAAMQAxADAAMQAxADMAMwA1ADcAOAA7AD0APgA9AD4A
PwA+AEIARQBGAEcARwBGAEUARQBHAEYARgBFAEYARABDAEEAPwA8ADsAOgA5ADcANgA0
ADIALgAsACkAKwAqACUAIQAeABwAGAAVABMAEQAQAAsACgAKAAoACgAHAAQAAgD//wAA
//////7//f/8//z//P/8//v/+f/3//j/+f/5//n/9v/2//X/9P/1//b/9v/3//b/9v/2
//f/9P/z//L/8f/0//X/9v/3//X/9P/0//P/9f/1//b/9v/4//j/+P/4//b/9v/1//X/
+P/5//r/+//6//n/+P/3//j/+f/8//v//f/+///////8//z//P/9/wAAAQABAAIA///+
//3//P/+//7//v/+/wAAAAD//////v/8//v/+v/9//7///8AAPv/+v/6//n/+v/6//n/
+f/7//r/+v/6//f/9f/0//b/9f/3//j/+v/4//b/9P/y//P/9P/1//b/+P/2//b/9v/z
//P/8v/x//T/9f/0//X/8v/x//D/7//x//L/8v/z//P/8v/y//P/8v/x//D/7//w//H/
8v/y//H/8P/v/+7/7//x//L/8f/z//P/9P/0/+3/7//w//D/8v/0//T/9P/0//H/8P/w
/+//8f/y//L/8f/y//H/8v/x//H/8//z//T/9//5//r//f/8//z//P/8////AAACAAMA
AAD8//j/9//y//H/8P/t/+z/7P/t/+7/6f/m/+P/4v/l/+n/7f/x//H/8f/w//D/8P/t
/+3/6//q/+v/7P/t/+v/6v/p/+j/6f/q/+z/7f/r/+v/7f/t/+j/6f/t//L/9v/6////
BAALABUAJAAxADkAOwA1ACUAFgAJAOr/uP+D/0b/8/6X/kP+Cv70/fb9Af4Y/kP+d/6v
/t7+Cf80/1T/bP9//5L/o/+z/8P/0v/g/+n/7v/y//b/+v/9//7//v8DAAYACAAKAAkA
CAAJAAgACgAMAA0ADgARABEAEQASABEAEAAPAA4AEAASABQAGAAXABYAFAATABQAFgAY
ABkAGwAbABwAHgAfAB4AHQAcACAAIQAkACUAJQAlACcAJgAnACcAKAArACsALAAuAC8A
MAAvADAALwAzADQANwA5ADoAOQA6ADsAPQA/AEAAQABCAEQARgBGAEYARwBGAEUASABK
AEwATwBNAEoASABFAEUARABEAEMAQAA+AD4APgA4ADUAMwAwADAALgAuAC0AKwAoACEA
GwAcABoAFgATABAADwAPAAsABgAEAAIAAAAAAAAAAQABAPz/+f/3//T/9P/0//X/9v/3
//f/9v/1//P/8//y//H/9P/2//f/+P/3//b/9P/z//P/9P/1//f/9f/1//X/9f/0//P/
8v/x//X/9v/4//n/+P/3//f/9v/4//j/+P/4//n/+v/6//v/+f/5//n/+f/+////AAAB
AP7//f/+//v//P/+/wAAAQACAAIAAgADAAIAAQD///7/AQACAAMABAABAAAA///+////
AAAAAAEAAwACAAIAAgABAAAA///+////AAACAAMA///+//z/+//8//z//f/+//7//f/9
/wAA/P/7//n/+P/5//r/+//8//v/+v/5//j/+f/4//n/+v/4//n/+f/5//f/9//1//X/
+P/5//r/+//5//j/9v/1//b/9v/3//n/+f/5//n/+f/4//f/9v/0//b/+P/6//z/+f/5
//j/9f/2//f/+f/6//n/+f/6//r/9P/0//b/9//4//n/+v/5//j/+P/3//j/+P/3//X/
+P/5//z//f/8//3//P/8////AQACAAUABgAGAAYABgAGAAYABwAHAAYAAgD+//3/+f/3
//X/8f/y//L/8//0//D/7v/s/+z/7f/x//X/+f/5//n/+P/4//f/8//y/+//7//x//P/
9f/z//L/8f/w//D/8P/x//H/8v/z//b/9//y//H/8f/2/wAACAAPABwAKQAzADwAQwBB
ADkALQAlABYA6/+y/3D/Jf/I/mX+Gf7x/er99P0G/iX+UP6F/rv+6/4Y/z//YP96/5D/
of+u/73/x//T/+D/7P/1/wAABAAEAAYABwAGAAQABwAKAAwADgAQABAAEgASABEAEgAS
ABIAFAAVABYAGAAXABYAFQAUABUAFgAXABoAGwAcABwAHQAbABwAHQAdACAAIQAjACYA
JQAkACMAIgAkACUAKAApACoAKwAuAC4ALAArACsALQAwADIANQA3ADYANQA2ADUAOQA6
AD0APwBBAEEAQwBFAEMARQBGAEYASQBMAE8AUABPAE8ATQBLAE0ATgBPAFEATwBOAE4A
TQBKAEgARwBFAEYARABEAEQAPwA7ADgANAA1ADIAMQAvAC8ALgApACUAIgAgABwAGQAY
ABcAFwATAA8ADAAJAAYABwAGAAYABQAEAAMAAwACAP///v/+//7/AQABAAAA///9//3/
/P/7//3//v/+//7//v/+//3//f/6//r/+v/7//7///8AAAEA/v/9//z/+//+//7/////
//3//f/+//7//P/8//z//P8AAAIAAwAFAAIAAQAAAP//AgADAAQABQAFAAUABwAFAAQA
BAAEAAMABQAGAAcACQAIAAcABQAEAAUABgAHAAgABgAGAAYABgAFAAQAAgABAAQABAAF
AAYAAwACAAEAAAD//wAAAgADAAIAAgABAAEAAAD+//3//P/9//3//v8CAPz/+//5//j/
+f/6//v//P/8//z//P/8//v/+P/3//b/+f/7//z//f/8//v/+P/3//n/+f/5//n/+v/6
//n/+f/4//b/9f/1//j/+f/6//v/+f/3//X/8v/z//T/9f/2//j/+f/5//f/9v/1//X/
9P/2//f/+f/6//b/9P/0//T/9P/0//X/9v/4//n/9//2//T/8f/0//X/+P/5//3/////
/wAA//////7///8CAAQABgAIAAcABgAGAAUABAAAAPz/+//6//n/+P/1//H/8P/w//D/
7//u/+3/7v/t/+//8f/z//X/9f/0//T/9P/x//H/7//r/+v/6//r/+3/7v/v//D/7v/u
/+//7//v/+//8f/x//b/9f/z//L/8v/4/wEACgAbAC0APABFAEsASQA5ACkAIAANAN7/
ov9f/wz/rf5N/gv+7v3q/fT9D/40/mX+nf7P/vj+If9E/2D/fP+R/6b/u//H/8//3P/m
/+v/8v/6/wIABAAHAAgACAAHAAgACAAIAA0ADgARABIAEQASABIAEgATABMAEwAUABgA
GAAYABgAFwAWABUAFgAYABoAGwAdABwAHAAcABsAHAAdAB8AIgAlACYAJwAoACcAJQAl
ACMAJwApAC0ALgAsACsAKwAtAC8AMAAyADMANwA3ADkAOQA5ADgAOQA5AD4APwBCAEUA
RABFAEUARABGAEgASgBKAE0ATwBPAE8ATwBOAE0ATQBOAE4ATwBPAE0ASgBIAEUARABC
AEIAQgA/AD0APAA6ADYAMgAwAC0ALgAuACoAJwAkACIAHgAbABgAFwAXABMAEwASABEA
EAAOAAwACwAJAAkACQAKAAoACAAGAAUABAAFAAUABAADAAYABwAHAAcABAAEAAMAAgAD
AAQABAAFAAIAAgACAAMAAQABAAEAAQACAAMABAAFAAMAAgACAAEABAAFAAcACAAHAAYA
BQAEAAUABgAGAAcACAAJAAoACwAKAAkACAAHAAkACwAPAA8ADgAOAA4ADQAMAAwADAAN
AA4ADwAPABAADQAMAAsACgALAAwADQAOAA0ADAAKAAkACQAIAAgACAAKAAoACgAKAAcA
BgAGAAUABwAIAAgACQAIAAYABQAEAAQAAwADAAYABAAFAAUABgAFAAQAAwACAAMABAAF
AAYABAACAAIAAgAAAAEAAQABAAIAAwACAAMAAAD///7//f8BAAIAAgADAAIAAAD/////
AQABAAEAAQADAAMAAwACAAEAAAD///7///8BAAIAAQD/////AAAAAP////8AAAAAAgAC
AAIAAgD+//z//f8AAAIAAgACAAIAAAAAAAEAAQAAAAAA///9/wAAAQAEAAUABAAFAAQA
BAAGAAkACwAPABAAEAAQABAAEAAQABEAEQAQAAwACAAHAAIAAQAAAP3//v/+////AAD7
//j/9f/0//f/+////wMAAwADAAIAAgD///v/+v/3//f/+f/7//3//f/8//v/+v/6//r/
+//7//3//f///////P/3//n//v8GAA4AFwAgAC0AOwBIAFEAWQBXAEsAPwA0ABUA4v+i
/1f/Av+h/kn+Ff4E/gD+Cv4l/kz+f/63/uf+FP8//2L/fv+W/6n/uP/F/9H/3f/s//j/
AQAIAAwADgAPABEAEQAQABMAFgAYABoAHAAcAB4AHgAeAB4AHQAcACAAIQAiACQAIwAi
ACEAIAAjACQAJQAoACgAKAAnACcAJwAoACkAKQAsAC0ALwAyADIAMAAuACwALgAvADIA
MwAyADMANgA2ADYANQA1ADcAOgA8AD8AQQBBAD8APwA9AD8AQABDAEUARQBFAEcASQBH
AEkASgBKAE0AUABTAFQAUwBTAFEATwBRAFIAUwBVAFMAUgBSAFEATgBMAEsASQBJAEgA
SQBKAEMAPwA8ADgAOAA2ADYANQAzADIALQApACgAJgAiAB8AHwAfACAAHQAZABYAEwAQ
ABAAEAARABEADgANAA0ADAALAAoACgAKAAwADQANAA0ACgAJAAcABQAIAAoACwAMAAwA
DAALAAsACQAIAAcABwAIAAkACgALAAoACQAIAAcACgAKAAsACwANAA0ADgAOAAwADAAM
AAwADgAQABEAEwAQAA8ADgANABAAEQASABMAFQAVABcAFQAUABQAFAATABUAFgAXABkA
FwAVABIAEAATABQAFQAWABQAFAAUABQAEgASABEAEQAUABQAFQAWABQAEgAQAA4ADQAO
ABAAEQAOAA4ADQANAAsACgAKAAoACwALAAwAEAAMAAsACQAIAAoACgAKAAoADAAMAAwA
DAALAAgABwAGAAcACQAKAAsACgAJAAYABQAHAAcABwAHAAoACgAJAAkABgAEAAMAAwAG
AAcACAAJAAYABQAEAAIAAwAEAAUABgAGAAcABwAFAAMAAwAEAAQABgAHAAkACgAIAAYA
BAACAAIABAAHAAgABgAGAAYABgAFAAQABAADAAQABgAHAAcABgAFAAYABQAJAAsACwAM
AA4ADwAPABEAEgASABIAEgAVABYAGAAZABUAEAALAAkABwAHAAcABQADAAIAAgACAP//
/P/5//j/+////wMABwAGAAUAAwACAAQAAQABAP/////////////9//z/+//6//3//v8A
AAEA/v/9//7//f/6//3/AwAGAAoADgAVABoAJQA1AEYAVQBdAF0ATwA/ADIAEQDc/6D/
Xf8O/63+U/4Z/gD++v0C/hv+Qv53/rP+5/4U/z3/Xv92/4z/n/+y/8P/1f/j//L/+v8B
AAQACAAIAAwADwAQABAAEwAWABgAGgAbABoAGwAaABwAHgAfACAAHwAfAB8AIAAgACAA
IAAgACMAJAAlACgAJwAmACQAIwAmACgAKgArACkAKQAqACwALgAuAC4ALgAwADEANAA1
ADMAMwA1ADQANQA1ADYAOQA4ADgAOQA5ADsAOwA9AD0AQQBCAEUARwBHAEUARQBFAEYA
SQBLAEwASgBMAE4ATgBNAE8ATwBPAFEAUgBTAFUAUwBQAE4ASwBMAEwATQBNAEoARgBE
AEIAPwA9ADwAOgA7ADgANwA1ADMAMAApACMAJAAkACIAIQAdABsAGgAVABMAEgARABAA
EAAQABEAEQANAAsACgAIAAoACgALAAwADAALAAkABwAJAAkACAAHAAkACgAKAAoABwAG
AAQAAwAFAAYABwAJAAgABwAGAAUABQAFAAUABQAHAAgACgALAAgABwAHAAYACQAKAAsA
DAALAAwADAANAA0ADQANAA0AEQARABEAEQAQAA8AEAANAA4AEAASABMAEQAQAA8ADwAP
AA8ADgAOAA8AEAARABIADwAOAA0ADAAPABAAEAARABAADgANAAwADAAMAAwADAALAAwA
DgAPAAsACgAIAAcACgAKAAsADAAJAAcABgAIAAcABwAGAAYACAAIAAgACAAFAAQAAwAC
AAUABAAFAAYABQAFAAQAAwADAAMAAQABAAMAAwADAAMAAQAAAP7//f///wAAAgAFAAQA
AwACAAEAAQABAAEAAAACAAIAAgACAP/////+//v//v///wEAAgACAAEAAQAAAP7//v/+
//7/BgACAP///v/8//z//P/8//3//v8AAAEA/v/+//3/+//9//3//////wIABQAGAAgA
BwAHAAYABwAKAAwADgAQAA4ADgAPAA8ADAAIAAQAAwABAAEAAQD///z/+v/5//j/9//2
//X/9v/2//n//P///wAA///9//z//f/7//z/+//2//X/9P/z//f/+P/5//r/+f/4//j/
9//3//f/+f/5/wAA///7//z/AAAGAAsAFgAnADsASgBXAF0AVwBHADcAKgAJANT/lv9P
//j+lf49/gn+9P3y/QD+Hf5I/oH+u/7p/hT/Pf9c/3L/iv+j/7j/yf/V/9//6v/w//X/
/P8CAAYACgANAA4ADgAPABAAEAAQABQAFAAWABYAGQAaABoAGgAaABkAGAAYABsAHAAd
AB4AHQAcABsAHAAfACAAIAAhACEAIgAjACMAIQAhACIAJAAnACgAKQAqACoAKQAqACkA
LAAtADAAMAAwAC8ALwAxAC8AMAAyADMANwA3ADkAOQA4ADgAOgA7AD0APQA/AEEAQQBD
AEQARABCAEQARgBGAEgASwBMAE0ASwBKAEkASQBLAEoASgBJAEgARgBFAEMAQQA+AD0A
PAA7ADkAOAA2ADIALgAsACkAKwAqACUAIQAiACAAHAAZABYAFQAVABEAEQAQAA8ADgAK
AAgABwAFAAUABQAGAAYABQAEAAQABAAEAAMAAQD//wEAAwAEAAUAAgACAAEAAAABAAIA
AgADAAAAAAAAAAEAAAD///7//f8AAAEAAgADAAEAAAAAAP//AgADAAUABgAGAAYABgAG
AAYABgAFAAUACAAJAAoACwAKAAkACAAHAAgACQAMAAsACwAMAA0ADQALAAoACQAJAAwA
DQANAA4ACwAKAAkACAAKAAoACgAKAAoACgAJAAkACAAGAAUABAAFAAYABwAIAAQABAAF
AAUAAgACAAEAAQADAAIAAgACAAEA///+/wAA//8BAAIABAABAAAA///+/wAAAAAAAAAA
AAD+//7//v/9//3//P/7//z//f/8//3/+//7//v/+//+//7//f/9/////v/+/////P/7
//r/+f/8//3//v/+//3//P/7//r//P/9//3/+//7//v//P/8//z/+//7//r//f/+////
AAD4//r/+v/6//r/+v/7//z//v////3//P/6//f/+v/7//7//////wEAAQACAAIAAwAD
AAUACAAKAAwADgANAAwADAALAAoABgACAAEAAAD///7/+//4//b/9f/0//X/9P/z//T/
8//1//f/+f/7//v/+v/6//j/9f/1//P/8f/x//H/8f/z//T/9f/2//X/9P/0//P/8//z
//X/9f/4//X/9f/4//z/AgALABgAKQA9AEoAUwBVAEsAOwAtAB4A+f/C/4T/Pf/e/nn+
Lf4D/vT99v0K/iv+Vv6N/sH+7f4W/z3/XP94/47/o/+2/8X/0f/d/+b/6v/x//r/AAAE
AAcACQAJAAgACAAKAAsADAAQABAAEgASABEAEgASABIAEwATABMAFAAYABgAGAAYABcA
FgAVABYAGgAcAB0AHwAeAB4AHgAdAB0AHQAeACAAJAAkACQAJAAkACMAJAAjACYAJwAq
ACoAKAAnACcAKQApACoALAAtADEAMQAzADMAMwAyADMAMwA2ADcAOgA9ADoAOwA7ADoA
PAA+AEAAQABDAEUARQBFAEMAQgBBAEEAQgBCAEMAQwBBAD4APAA5ADYANAA0ADQAMQAv
AC4ALAAqACYAJAAhACMAIgAdABkAGAAWABIADwAMAAsACwAHAAcABgAFAAQAAgAAAP//
/f/+/w==
         </WaveFormData>
      </LeadData>
      <LeadData>
         <LeadByteCountTotal>10000</LeadByteCountTotal>
         <LeadTimeOffset>0</LeadTimeOffset>
         <LeadSampleCountTotal>5000</LeadSampleCountTotal>
         <LeadAmplitudeUnitsPerBit>4.88</LeadAmplitudeUnitsPerBit>
         <LeadAmplitudeUnits>��V</LeadAmplitudeUnits>
         <LeadHighLimit>2147483647</LeadHighLimit>
         <LeadLowLimit>268435456</LeadLowLimit>
         <LeadID>V3</LeadID>
         <LeadOffsetFirstSample>0</LeadOffsetFirstSample>
         <FirstSampleBaseline>0</FirstSampleBaseline>
         <LeadSampleSize>2</LeadSampleSize>
         <LeadOff>FALSE</LeadOff>
         <BaselineSway>FALSE</BaselineSway>
         <ExcessiveACNoise>FALSE</ExcessiveACNoise>
         <MuscleNoise>FALSE</MuscleNoise>
         <LeadDataCRC32>1374626742</LeadDataCRC32>
         <WaveFormData>
+v/6//r/+v/4//b/9P/y//P/9P/1//b/9//4//n/+v/4//b/9P/y//T/9v/4//r/9v/0
//L/8P/z//T/9f/2//b/9v/2//b/8v/w/+7/7P/w//L/9P/2//T/8v/w/+7/7//w//H/
8v/y//L/8v/y//D/7v/s/+r/7P/u//D/8v/w/+7/7P/q/+3/7v/v//D/8P/w//D/8P/u
/+z/6v/o/+z/7v/w//L/8P/u/+z/6v/t/+7/7//w/+7/7v/u/+7/7f/s/+v/6v/u//D/
8v/0//H/7v/r/+j/6//s/+3/7v/v/+//8f/u/+r/6f/n/+X/6P/s//D/9f/z//H/7//v
//L/9P/2//r//f/+///////+//3////+/wIAAgAEAAYAAQD+//v/+f/3//j/+P/4//j/
9v/0//H/8P/v//D/8v/4//r/+v/8//f/8v/u/+v/6v/s/+7/8P/w//D/8P/v/+3/6//q
/+r/7P/u//D/8//r/+f/5f/l/+n/8v/5/wIADAAZACkANwBKAGIAgQCbAK0AvAC2AIoA
QADl/37/DP+g/lD+HP4G/gn+Gv45/l/+iv60/t7+CP8r/0n/Zv9+/4//nf+t/7z/z//e
/+n/8f/4//j/+v/5//n/+//7//3///8FAAYACgAMAAsACQAGAAMABgAJAA4AEgAQABAA
DgAOAAwADQAOAA8AEwAWABcAGQAXABUAEQAPABMAFQAaAB0AHAAbABoAGQAbABsAGwAb
ACEAIgAlACYAIwAgAB8AHwAhACUAJwAsAC4ALQAsACoALAAsAC0ALQAxADUAOQA6ADcA
NgA0ADMANwA5ADsAPQA7ADsAOgA5ADkANgA2ADUANAA2ADoAOgA3ADEAKgAjACUAJQAl
ACUAIQAgAB4AGAAWABEADgAIAAsADAANAAwABgAAAPv/9v/4//f/+//+//z/+//6//j/
+P/4//j/+f/9/wEAAwAEAAIAAQABAAAABgAIAAsADQANAAwACwAKAAgACAAJAAkADAAO
AA8AEAAMAAkABwAGAAgACwANAA8ADQAMAAsACgAJAAkACQAJAA0AEAAUABcAFAASABAA
DgAQABQAFgAZABcAGAAYABgAFgAXABcAGAAZABwAHQAeABsAGQAYABYAGQAaABwAHQAd
ABwAGQAYABgAGAAZABkAGgAbABwAHQAZABcAFgAVABgAGgAcAB4AGwAaABkAFgAYABgA
GAAYABkAGgAZABoAGAAVABMAEgAWABcAGQAcABsAGAAXABUAEwAUABQAFAAXABgAGQAa
ABcAFAATABEAFAAVABcAGAAWABUAFAARABAAEAAQABEAFQAWABYAFwATABAADQAKAA0A
DgAQABEADwAOAA0ACwAHAAsADQAQABIAEgASABIAEgAPAA4ACAAKAA0ADwARAA8ADgAN
AA0ADQANAA0ADwATABQAFQAYABgAFgAUABEAFAAXAB0AIAAfABwAGwAaABQAEgAQAA8A
DgAQABEAEgANAAgAAwD9/wEAAwAHAAwACwAKAAcABgADAAAA/v/9//z//v8AAAIA///8
//n/9f/4//n/+//+//v/+v/5//n/8//3//n//f8BAAAAAQAEAAgADwAjADkATgBiAHkA
jwCdAJ4AlgCAAEoAAQCq/z7/yv5o/ij+BP71/fr9Ef4z/mD+kv7E/uz+C/8l/0L/Xv91
/4//pf+6/83/3P/l/+n/6v/u//L/8//1//r//f8CAAcABQACAAIAAAAEAAUABQAFAAgA
CQAMAA4ACgAKAAgACAAIAAsADgARAA4ADgAMAAsADQAPAA8AEQATABMAFgAXABcAFQAT
ABEAFAAXABoAHQAdABoAGQAWABcAFgAXABkAGwAdAB0AIAAfAB0AGwAYABsAHgAiACUA
IwAjACMAIAAjACQAJAAlACgAKQAqACsAKQApACgAJwAsACwALwAxACoAKAAoACQAJQAj
ACAAHQAfAB0AGwAZABYAFAARAAoACQAHAAcABAABAP7/+//2//b/8v/v/+z/7P/p/+v/
7P/q/+f/5P/g/+T/5v/o/+v/6v/p/+b/4v/m/+f/6f/q/+z/7P/t/+3/6//q/+n/6P/s
/+7/8f/z/+//7v/s/+r/6//r/+z/7v/u/+//7//v/+3/7P/r/+r/7f/v//H/8//w/+7/
7f/r/+7/8P/y//T/9P/2//b/9//1//T/8v/w//P/9//6//7/+//6//f/9P/2//f/+f/6
//r/+v/7//v/+f/4//X/9P/4//r//f////z/+f/2//P/9P/1//f/+f/5//j/9//2//P/
8v/x/+7/8v/0//b/+P/2//T/8P/u/+//7//w//L/8v/x//H/8v/v/+z/6//p/+3/8P/y
//T/8v/w/+7/7P/u/+7/8P/x//P/8//0//T/8//x/+//6//t//D/8//3//b/9P/x/+//
7//w//H/8v/6//j/9P/y//D/7v/y//P/9v/0//T/9f/1//X/8f/w/+//7//z//X/9//7
//r/+P/2//b/+v/8//7///8BAAEABAAEAAMAAAD///7//f/+////AQD6//j/9f/y//T/
8v/w/+3/7f/t/+//8v/y//L/8P/w//H/8P/w//H/6//q/+n/6P/s/+z/7P/r/+z/6//r
/+z/6v/o/+b/5f/t/+//7//t/+v/7P/p/+r/9P8DABUAKwA6AEoAXQBvAHsAgACEAH4A
WgAVAL7/VP/U/l7+EP7q/d395P39/R3+RP5w/pr+wP7j/gP/KP9O/2//h/+Z/6j/tf/C
/83/1//i/+r/8P/z//f/+P/3//j/+f/7//r//P/8/wEAAwAEAAUAAQD//////v8BAAQA
BQAIAAMAAwADAAMAAgAEAAQABQAHAAkACQALAAkABwAIAAcADAANAA4ADwANAA0ADQAN
AA4ADAAMAAoADAAMAA4AEQAPAA8ADQAOABIAEwAUABQAFAAUABUAFQATABUAFwAWABoA
HAAdAB8AHgAdABwAGwAgACMAJQAnACUAIgAiACEAHAAcAB4AHAAgAB8AHQAbABgAEwAO
AAkACgAMAA0ACgAEAP///P/2//X/9P/z//D/7//s/+r/6P/j/93/3P/a/9n/2f/Z/9j/
1v/U/9L/0f/S/9P/0v/Q/9T/1f/X/9j/1//U/9L/z//R/9L/0//U/9T/1P/V/9X/0//U
/9T/1P/W/9f/2f/c/9j/1//V/9P/1f/W/9f/2P/Z/9n/2f/Z/9n/2P/Y/9f/2v/c/97/
4P/e/97/3P/b/93/4P/i/+T/4v/h/9//3v/c/97/3v/e/9//4f/k/+b/4v/g/9//3f/i
/+T/5P/m/+P/4v/i/+H/4f/h/+H/4f/j/+P/5P/l/+P/4v/h/+D/4//k/+X/5P/i/+L/
4v/i/+D/4P/e/97/4P/h/+P/5v/j/9//3P/a/93/3v/h/+P/4v/i/+H/4P/g/+D/4P/g
/+H/4P/h/+H/3//d/9z/2v/f/+H/4//j/+D/4P/g/+H/4P/g/9//3//h/+L/4//k/9z/
3P/d/97/3//g/+b/5//q/+j/4//h/97/2//f/+L/5f/p/+j/5//m/+f/6P/o/+j/6v/w
//L/9P/1//P/8f/y//D/9P/0//b/+P/y//D/7v/t/+j/6P/n/+b/6P/o/+j/5//l/+P/
4//k/+n/7P/t//D/7v/q/+f/5f/g/+D/4P/g/+P/5P/l/+X/4f/f/97/3v/g/+L/5P/n
/+n/5//h/93/3f/i/+v/9v8CAA8AHwApADYASgBfAHEAfwCKAIoAdgBCAPP/hv8G/4r+
Jv7u/dz93/3o/f/9If5I/nL+oP7M/vX+Hf9C/2T/ef+J/5f/pv+3/8r/2f/j/+7/9P/4
//n/+//7//v//f///wYACAANABAAEAAPAA0ACwANAA8AEwAWABYAGAAYABoAFgAVABQA
EwAZAB4AIQAlACIAIQAeAB0AHwAhACYAKQAtAC0ALQAtACsAKwArACsAMQA0ADkAPAA5
ADYANQA1ADcAOwA9AEIARQBFAEUARABEAEQARQBFAEgATQBSAFQAUgBSAFEAUQBVAFcA
WQBbAF4AXwBfAF8AXwBcAFwAWwBbAF4AYwBkAGEAXQBYAFMAVgBVAFQAUwBSAFIAUQBM
AEYAQQA+ADgAOgA8AD4APgA4ADIALQAoACcAJQAoACoAKAAnACYAJAAiACAAHgAdACAA
IwAkACQAIgAfAB0AGgAeAB4AHwAfACAAIAAgACAAHgAcABsAGQAcAB4AHwAgABwAGQAX
ABYAGQAbABwAHQAcABwAHAAcABsAGQAXABUAGAAaAB0AHwAeABwAGgAYABoAHAAcAB0A
HwAgACAAIAAeAB0AGwAaAB4AIgAkACYAIwAhACAAHgAhACIAJAAlACYAJgAkACQAIwAi
ACIAIQAjACUAJwApACUAIwAiACEAIwAkACUAJgAoACgAKAAmACMAIgAhACAAJAAmACYA
KAAlACMAIgAiACMAIwAkACYAJgAkACQAIwAiACIAIQAgACIAJAAmACgAJAAgAB4AGwAe
AB8AIQAiACUAJQAlACMAHwAeAB0AHQAgACIAIwAlACIAIAAeABwAHwAgACIAIwAoACYA
IAAdABwAGwAaACAAIQAkACIAIQAhACAAHwAdAB4AHwAhACQAJQAmACkAKAAmACQAJAAp
ACwALwAxAC8ALwAyADIAMgAwADAAMAAwADAAMAAxACoAKAAlACIAJQAkACMAIQAeAB0A
HgAgACIAIgAgACAAIQAgACAAIQAaABgAFgAUABgAGgAcAB0AGwAZABgAGAAWABYAFgAX
AB0AHQAdABsAFwAWABcAHgAqADkASQBbAGwAgACTAKMAtQDCAMwAwACaAFMA8v90/+7+
eP4m/gL+//0M/iH+Q/5u/pz+yP7s/hH/N/9c/37/m/+x/8H/zv/d/+z/9f///wwAFAAa
AB0AIQAhAB8AHwAfACUAJgAqACwAMQAxADAALwAtAC0ALwAwADMANgA3ADoANgA1ADQA
MwA3ADoAOwA9AD8APwA9AD0APAA7AD0APQBBAEMARQBHAEYARQBEAEMARwBIAEsATABP
AE4ATwBRAE4ATwBOAFAAVgBXAFgAWABXAFYAVgBVAFcAWwBfAGAAYwBkAGQAZQBkAGMA
YgBhAGYAaQBrAG0AagBmAGUAYwBjAGQAZwBmAGcAZQBiAF8AXgBbAFgAVQBWAFgAWQBW
AE8ASQBFAD4APwBAAEEAQAA8ADgANQAyAC0AKQAqACoALgAvADAAMAAuACwAKgApACwA
LwAwADAAMQAxADIAMgAxADAAMAAvADMANAA1ADYANAAyADEALwAwADIAMwA0ADMAMwA0
ADYAMgAxAC8ALQAwADIANAA2ADQAMQAuACsALwAwADIAMwA0ADQANAA0ADIAMgAwAC8A
MQA0ADYAOAA1ADUANAA0ADUAOAA5ADoAOwA7ADwAPAA5ADgAOAA3ADwAPgA+AEAAPAA6
ADkANwA4ADkAOgA7ADsAOwA8AD0APAA6ADgANgA6ADwAPgA+ADoAOAA2ADQANQA2ADUA
NgA2ADUANQA2ADQAMQAvAC4AMQAyADUANwAzADIAMAAuAC8AMAAxADIAMwAyADMAMwAx
AC8ALgAsAC8AMQAzADMALgAsACoAKQArACwALAAtACwALAAsACwAKQAoACgAJwAoACoA
LAAtACkAJwAlACMAJgAnACcAJgAnACgAKQAqACEAIQAkACYAKgAsACwALAAsACoAJwAm
ACAAIwAlACYAJwAmACYAJgAnACkAKQApACsALwAwADEANAAzADIAMQAvADEAMwA4ADoA
OQA2ADUANAAvAC4ALQAtACwALgAvADAAKwAmACEAGwAeACEAJgAsAC0ALAApACgAJQAi
ACAAHwAeACAAIgAkACMAIAAdABkAHAAdAB8AIgAfAB4AHQAdABUAFwAbACEAJQAoACsA
MAA4AEMAUwBpAIQAogC9ANcA7wD8AOwAwAB+AB8AqP8o/67+Rv4M/vz9A/4W/j3+cf6q
/uD+Dv86/1n/cf+G/5r/r//F/9n/7v///woADwAVABgAGgAeAB8AIQAnACkALQAxADAA
LgAvAC4AMgAzADMAMwA0ADUAOAA6ADcAOAA3ADgAOAA7AD4AQQA+AD4APAA7AD4APwA+
AD8AQABBAEUARwBFAEMAQQA/AEMARQBHAEkASABGAEYARABHAEYARwBJAEkASwBLAE4A
TQBLAEkARgBJAEwAUABTAFAAUQBSAFAAUwBUAFQAVQBYAFkAWgBbAFgAVwBVAFMAVgBW
AFkAWwBUAFIAUgBOAE8ATQBKAEcARwBFAEMAQQA+ADwAOQAyADIALwAuACoAJwAkACEA
HAAcABgAFQASABAADQAPABAADAAJAAYAAgAFAAgACwAPAA4ADQAKAAYACAAJAAsADAAQ
ABAAEQARAA8ADgANAAwADgAQABMAFQASABIAEQAQAA8ADwAQABIAEgATABMAEwAPAA4A
DQAMAA8AEQATABUAFAASABEADwASABIAEgASABQAFgAWABcAFQAUABIAEAATABcAGgAe
ABoAGgAYABYAGAAZABsAHAAeAB4AHwAfAB4AHAAYABYAGgAcAB8AIQAdABsAGQAXABkA
GQAaABsAHAAcABwAHAAaABgAFgASABYAGAAaABwAGAAWABIAEAATABMAFAAWABYAFQAV
ABYAFAAQAA4ACwANABAAEgAUABIAEAAOAAwADQAMAA0ADQANAA0ADgAOAA0ACwAJAAUA
BwAKAA0AEQAPAAwACAAFAAcACAAJAAoACgAKAAsACwAHAAYABQADAAcACQALAA0ACwAJ
AAYAAgAFAAYABwAIAAkACQAKAAoAAgACAAQABwAIAAkACgALAAkACQAEAAUABQAEAAMA
BgAIAAoADQAMAAkABgAFAAoADAAOABIAEwASABEADwAPAA8AEgASABQAEgASABIACwAI
AAUAAwAEAAYABwAIAAUAAgD///v//P/9/wAABAAGAAYABAAEAAEA/P/4//X/9v/4//r/
/P/8//r/+P/1//T/8//z//T/9//4//n/+//z//H/7//x//n/AAALABgAJgAzAEMAWwB2
AJIAsQDPAN0AyACQADoAzP9N/8r+VP4C/uD94P3w/Qf+LP5d/o/+vv7s/hT/NP9R/2v/
fP+M/5v/qf+3/8b/0//g/+v/8f/w//H/8v/w/+//9P/1//j/+//8//z///8AAAAA///9
//v//v8BAAYACgAHAAYAAwACAAEAAwAFAAcABwAKAAsADQAKAAkABgAFAAgACwARABUA
FAARAA4ACwAMAA0ADgAPABIAEgAUABQAEQAOAA0ADQARABUAFwAcABsAGQAXABQAFgAY
ABsAHQAcAB8AIgAiACEAIAAeAB0AIgAlACgAKwApACcAJAAhACQAIgAjACMAIAAgACIA
IAAeABkAEwANAA8ADwAPAA8ACgAIAAUA/v/8//n/+P/0//b/9v/2//T/7//q/+b/4v/k
/+P/5//q/+j/5f/i/97/4f/i/+P/5f/m/+n/6v/q/+j/5//n/+b/7P/u//H/8//w/+7/
7P/q/+v/7P/u/+//7f/u/+7/7v/q/+n/6f/q/+z/7//x//P/8P/u/+z/6v/s/+3/7v/v
//D/8P/x//H/8f/w/+//7v/y//b/+P/7//f/9v/0//L/8//1//b/+P/6//z//P/8//j/
9//3//b/+P/6//3////+//z/+P/2//n/+v/8//3/+//7//v/+//5//f/9v/1//j/+v/8
//7//P/6//j/9P/3//j/+f/6//j/+P/2//b/8//x//D/8P/0//X/9//6//b/8v/w/+3/
7v/w//H/8v/0//T/9P/0//L/7v/s/+n/7f/v//L/9P/x/+//7f/p/+v/7P/t/+//8P/w
/+//7//r/+r/6f/o/+z/7v/x//P/7v/s/+r/5//o/+n/6v/r/+z/7f/t/+z/6//q/+n/
6P/r/+3/8P/y/+z/6P/m/+b/5v/m/+z/7f/w/+7/6v/p/+f/5f/o/+r/7P/v//P/8//z
//X/9P/y//D/8P/1//j/+//9//v/+f/6//j/+f/4//n/+v/5//j/9//3//H/8P/u/+z/
7v/u/+7/7f/q/+n/6v/s//D/8P/u/+7/7//s/+r/6f/l/+T/4//i/+f/6P/p/+n/5//l
/+T/5P/m/+b/5v/n/+//7f/p/+X/4//m/+3/+P8KACEAMwBHAGAAegCPAKUAvQDEAKYA
ZgAKAJv/Hv+g/jT+8P3a/eD99/0Y/kf+ef6m/s7+9P4U/zP/T/9o/4L/l/+l/7H/vv/H
/87/1f/h/+j/7P/w//H/8//x/+//7//v//T/9v/7//7//v/9//v/+f/7//v//f/+////
AgADAAYAAAD///7//f8CAAYACAALAAgABwAEAAMABQAFAAgACQAOAA8AEAARAA0ACwAJ
AAcADAAOABIAFAATABAADwAPAA8AEQARABQAGAAZABoAGgAZABgAGAAXABoAHwAkACYA
IwAiACAAHwAgACEAIgAjACUAJwAoACkAJwAiACAAHQAcAB4AIgAiAB8AGwAWABEAEAAN
AAoABwAIAAoACwAIAAMA/f/5//L/9f/2//f/9v/x/+z/6P/k/+P/4f/k/+b/6f/p/+n/
6P/n/+b/5f/l/+n/7f/v//D/8P/v/+//7v/w//D/8f/x//X/9v/3//j/9v/0//P/8f/0
//b/9//4//T/8//z//T/8v/z//P/8//0//b/+P/6//j/9f/y/+//9P/2//n/+//5//j/
9//2//b/+P/4//n//P/+////AAD9//3//P/8//7/AgAEAAYABAADAAMAAgABAAAAAAD/
/wIABAAEAAYABAACAAEA//8BAAMABQAHAAUAAwACAAEAAQAAAP///v8AAAIABAAEAAIA
AAD+//z//v8AAAAAAgABAP///v/+//3/+//6//r//P/8//7////9//z/+v/4//v//P/9
//7//P/6//r/+f/3//f/+P/4//z//f/+//3/+v/4//b/9f/4//r/+//9//v/+v/5//j/
+P/4//n/+f/7//z//f/9//v/+f/3//X/+f/7//z//P/7//r/+f/4//f/9//4//j/+//8
//3//v/2//T/9f/4//v//P/9//7////9//3/+P/3//f/9v/1//f/+v/9/wEA///9//v/
+////wIABQAKAAoACgAKAAkACQAJAAwADAANAAwADQAOAAkABgADAAEAAgAEAAUABgAE
AAAA/P/3//r/+//+/wIABAAEAAIAAgD+//r/9//1//b/+P/6//z//P/6//j/9f/2//X/
9f/2//n/+v/7//3/9f/x//H/9f/7/wQADQAYACIAMQBBAFcAdACSAK0AyQDdANYAqgBe
APj/g/8I/5T+OP4I/vj9/v0V/jb+Yf6R/sD+7P4Y/zz/Wf9z/4j/lv+l/7X/xf/W/+P/
7v/5////AAABAAIAAAD//wQABQAIAAsADgAOABEAEgATABEADgALAA8AEQAVABgAFgAW
ABQAFAATABUAFwAZABoAHAAcAB0AHAAbABgAFwAaAB0AIwAnACYAIwAgAB0AIAAhACIA
IwAkACQAJgAmACUAIgAhACEAJQApACsAMAAwAC0AKgAmACgAKgAtAC8ALgAxADQANAAz
ADIAMAAvADIANQA4ADsAOAA3ADUAMwA2ADQANQA1ADIAMgA0ADIAMAArACUAHwAjACMA
IwAjAB4AHAAZABIAEgAPAA4ACgAKAAoACgAIAAMA/v/6//b/9//3//z/AAD+//v/+P/0
//b/+P/6//3//v8BAAIAAgACAAEAAQAAAAQABgAJAAsACgAIAAYABAAHAAgACgALAAkA
CgAKAAoABwAFAAQABAAGAAkACwANAAoACAAGAAQABgAHAAgACQAMAAwADQANAAsACgAJ
AAgADAAQABIAFQATABIAEAAOABEAEwAUABYAFgAYABgAGAAUABMAEwASABYAGAAbAB0A
GwAYABMAEAASABQAFwAZABkAGQAZABkAFQATABIAEQAUABYAGAAaABgAFgAUABAAEQAS
ABMAFAAWABYAFAAUABEADwAOAA4AEAARABMAFgAUABAADgALAAwADgAPABAAEAAQABAA
EAANAAoACQAHAAsADQAQABIADwANAAsABwAHAAgACQALAA4ADgANAA0ACgAIAAYABAAH
AAoADgARAA4ADAAKAAcACAAJAAoACwAOAA8ADwAOAAwACgAIAAYACwANABAAEgAOAAwA
CgAIAAgACgAPABAADwAOAA0ADAANAAsACwAGAAgACwANAA8ACwAKAAkACQAMAA0ADgAR
ABMAFAAVABgAGAAYABgAFwAbAB0AIgAkACAAHAAaABgAFgAWABYAFwAVABYAFgAWABIA
DgAKAAUACAALABAAFgAUABIADgAMAAwACgAJAAkABwAIAAkACgAIAAYABAABAAMABQAI
AAwACgAIAAYABQABAAUACwAPAA8AEgAVABoAJAA3AE0AZwCIAKQAuwDPAN8A1ACqAGYA
DACf/yb/sv5S/hT+/P3+/RP+NP5l/p3+0P7+/ij/Rv9b/2//hP+a/6//xf/Z/+r/9f/8
////AQAAAAYACgALAA0AEgATABYAGQAYABYAFwAWABsAHQAeAB8AHgAdAB4AHgAbABwA
GwAcABsAHQAfACEAHwAeABsAGQAdAB8AHwAhAB4AHQAfAB8AHwAfAB8AHwAiACMAJAAl
ACUAIgAhAB4AIAAgACIAJQAiACMAIgAkACUAJQAlACQAJgAoACsALQArACsAKwAoACwA
LgAvADEALwAvAC8ALwAvAC8ALgAtAC8ALgAwADEAKgAoACgAJAAoACcAJQAjACEAHQAZ
ABUAFAAUABMADgAOAAsACgAGAAMAAAD9//j/+v/4//f/9v/y/+//8f/y//H/8f/x//D/
9P/2//j/+//5//n/9//0//n/+//+/wAA///+//7//f8AAAAAAAAAAAEAAgAEAAUAAQAA
AP7//P/9////AgAGAAUABQAEAAMAAAAAAAAAAAADAAUABwAJAAYABAADAAEABgAIAAoA
DAAJAAoACQAJAAcACAAIAAgACwANAA4AEAAOAA4ADAAKAAsADQAQABIADwAOAA4ADQAO
AA4ADAAMAA4AEAATABUAEQAPAA0ACwAOAA8AEQATABIAEAAOAAwADAAMAAwACgANAA4A
DwAQAAwACgAGAAQABgAHAAkADAALAAkACAAIAAgABgAGAAUABgAIAAkACgAGAAQAAgAA
AAQABAAGAAcABgAFAAUABAADAAMAAwABAAMABAAFAAcABAACAP///f8AAAIABAAGAAUA
BAAEAAMAAgACAAIAAQACAAMABAAFAAIAAQD///z//v8AAAIABAAEAAMAAwACAAAAAAAA
AAAACgAIAAUAAgABAAAA///+/wIAAwAGAAQAAQABAAAA/////wAAAQADAAgACQAKAA0A
DAAKAAgACAANABAAEwAVABQAEwAVABQAEwAQAA8ADgANAA4ADwARAAwACgAHAAQABwAG
AAUAAwABAAEAAwAGAAcABgADAAIAAwACAAIAAwD8//r/+P/2//r//P/+/////f/7//r/
+v/4//j/+P/5/wUAAwD///3//f/+/wMAEAAiADkATwBpAIYAnACtAMMA0QDGAJwAUgDy
/3//Av+M/i7+9v3o/fT9D/44/m3+of7O/vj+Hv84/0//af+G/6D/tf/F/9P/3v/j/+b/
7f/1//z/AgAGAAcACQAJAAcABwAHAAsADAAQABIAFQAVABQAEwAQAA8AEAAQABIAFgAY
ABwAFwAVABMAEQAUABgAGgAdAB8AHwAdAB0AGgAZABsAGwAfACEAIwAlACMAIQAfAB0A
IQAiACUAJgAoACYAJgAnACQAJQAkACYAKwAtAC8AMAAtACwALAArAC4AMQA0ADQANgA2
ADUANQAzADMAMwAzADcAOQA6ADsAOQA0ADIALwAtAC4AMQAwADIALwArACcAJQAhAB0A
GQAcAB4AHwAcABUADwALAAQABwAIAAkACAAGAAIA///8//n/9f/2//b/+f/7//3//v/7
//r/+f/5//7/AQACAAIABQAFAAYABgAFAAQABAADAAgACgAMAA4ADAAKAAkABwAIAAoA
CwAMAAwACwALAAwACgAJAAcABQAIAAoADAAOAA0ACwAJAAcACwAMAA4ADwAQABAAEAAQ
AA0ADgANAA0AEQAUABYAGAAVABUAFAAUABYAGAAYABgAFwAXABgAGAAVABQAFAATABgA
GgAaABwAGgAYABcAFQAWABcAGAAZABoAGQAZABkAGAAWABQAEgAUABYAGAAYABUAFAAT
ABIAFAAUABIAEgAUABMAEwAUABIADwANAAwADwAQABMAFQARABAADgAMAA0ADgAPABAA
EgAQABAADwAOAA0ADQAMABAAEQASABEADQAMAAsACwAOAA4ADQANAA0ADgAPABAADgAM
AAsACQAMAA4AEAARAA4ADQAMAAsADgAPAA8ADgAQABAAEAAQAA8ADQAMAAoADgAQABIA
FAAKAAoACgAKAAoACgAQABEAFAASAA8ADQAKAAcACgAMAA4AEQAVABUAFQAXABUAFAAT
ABQAGgAcAB4AHwAcABsAHQAcAB0AHAAdAB4AHQAcABsAGwAVABQAEgAQABIAEgASABEA
DgANAA4AEAASABIAEAAQAA8ADAAKAAkABAAEAAQABAAIAAoADAANAAkABwAGAAYABwAI
AAkACwARAA0ACQAJAAkADAAVACQAOgBPAGMAewCUAKgAuwDPANkAyACUAEYA4P9p/+r+
fv4s/gD+/P0Q/i/+WP6J/rn+4v4K/y7/TP9n/4H/mv+y/8X/0//h/+j/7f/0////BwAM
AA4AEgATABUAFQATABMAEwAZABoAHgAgACAAHwAdABsAHQAdAB8AIAAhACQAJQAoACMA
IQAfAB0AIgAmACgAKwApACkAJwAnACUAJQAoACkALAAtAC4ALwAsACsAKgApAC8AMAAz
ADQAMgAwADAAMQAvADEAMQA0ADgAOQA6ADoAOQA4ADgANwA5AD0AQQBCAEEAQAA+AD0A
PAA9AD4APwBBAEMARABFAEMAPgA8ADkAOgA8AEAAQAA+ADkAMwAtAC4AKwAoACUAJwAo
ACgAJAAfABkAFQAOABAAEgAUABQAEQAMAAgABAAEAAEAAwAEAAcABwAHAAYABQAEAAMA
AwAKAA==
         </WaveFormData>
      </LeadData>
      <LeadData>
         <LeadByteCountTotal>10000</LeadByteCountTotal>
         <LeadTimeOffset>0</LeadTimeOffset>
         <LeadSampleCountTotal>5000</LeadSampleCountTotal>
         <LeadAmplitudeUnitsPerBit>4.88</LeadAmplitudeUnitsPerBit>
         <LeadAmplitudeUnits>��V</LeadAmplitudeUnits>
         <LeadHighLimit>2147483647</LeadHighLimit>
         <LeadLowLimit>268435456</LeadLowLimit>
         <LeadID>V4</LeadID>
         <LeadOffsetFirstSample>0</LeadOffsetFirstSample>
         <FirstSampleBaseline>0</FirstSampleBaseline>
         <LeadSampleSize>2</LeadSampleSize>
         <LeadOff>FALSE</LeadOff>
         <BaselineSway>FALSE</BaselineSway>
         <ExcessiveACNoise>FALSE</ExcessiveACNoise>
         <MuscleNoise>FALSE</MuscleNoise>
         <LeadDataCRC32>329736658</LeadDataCRC32>
         <WaveFormData>
IAAgACAAIAAfAB4AHQAcAB0AHgAfACAAIgAiACIAIgAgACAAIAAgACIAIgAiACIAIQAg
AB8AHgAgACAAIAAgAB4AHgAeAB4AHQAcABsAGgAcABwAHAAcABsAGgAZABgAGQAaABsA
HAAbABoAGQAYABYAFgAWABYAFwAYABkAGgAZABgAFwAWABgAGAAYABgAGAAYABgAGAAX
ABYAFQAUABYAFgAWABYAFAAUABQAFAAWABYAFgAWABQAFAAUABQAFAAUABQAFAAVABYA
FwAYABcAFgAVABQAFgAWABYAFgAXABcAFwAWABQAFAAUABMAFgAYABoAHAAaABoAGgAZ
ABwAHgAeACEAIgAiACIAIgAgACIAIwAlACoAJwAmACYAIgAiACIAIwAkACUAJAAkACAA
HgAcABsAGAAYABoAHQAeAB4AHAAbABkAFwAVABMAEwATABIAEgASABEAEQARAA8ADgAO
AA0AEAARABIAEwANAAsACwAKAAwAEQAUABcAIAApADYARgBhAIoAvgDzACQBSwFbAUUB
BQGrAEgA4P97/yH/4P7F/r/+yP7f/vj+C/8d/zP/T/9j/3f/jv+h/6//v//P/+H/7v/7
/wMACAAMAAsADgAOAA8AEAARABEAEgAXABcAFwAXABUAFgAWABYAGQAaABoAGwAZABkA
GgAaAB0AHQAdAB4AIAAhACEAIgAfAB8AHgAdAB4AHwAiACQAJAAjACIAIgAgACAAIAAh
ACIAIgAjACQAIwAgAB0AHgAfACAAIQAhACIAIgAhAB8AIQAiACIAIgAmACYAJwAnACUA
JQAlACUAJgAnACoAKwAqACkAKAAnACkAJwAmACYAJgAmACUAIwAgABwAGAAVABUAFgAV
ABQAEQAQAA0ACgAHAAYABgAEAAAA///9//v/+f/3//b/8//0//X/9//4//n/+v/6//v/
/f//////AQADAAUABwAKAAoACgANAA0AEQAUABYAGQAYABcAFwAXABkAGQAZABkAGwAc
AB0AHQAZABkAGgAcABsAGwAcAB4AHAAcABsAGwAeAB4AHgAeACEAIgAjACQAIgAhACEA
IAAiACMAIwAkACYAJQAlACYAJgAlACQAJAAmACcAJwAoACQAIwAjACIAJQAmACcAKQAn
ACYAJgAlACcAKQApACkAKwAqACoAKgApACgAJwAmACgAKAAoACgAKAAoACgAJgAmACYA
JgAnACUAJAAkACQAIgAgACAAIQAkACUAJgAqACgAJgAlACUAIwAjACMAJAAkACQAIwAj
ACEAHwAfACAAIAAgACAAIAAgACAAIQAhAB4AHgAeAB8AIQAfAB8AHwAeABwAGwAaABwA
HQAeAB4AGwAaABkAGAAWABwAFwASABQAFgAYABoAGQAXABUAEgAWABgAGgAbABgAGAAY
ABgAGQAaABsAGwAaABwAHAAfAB8AHgAdABwAHgAgACEAIwAmACMAIgAiAB4AHgAeAB8A
IQAhAB8AHgAbABgAFQATABQAFAAWABkAFwAWABMAEQAOAA0ADAALAAsACwAKAAoABwAF
AAQAAwAEAAYACQALAAkABwAFAAMAAQAHAAcABgAGAAEAAAAHAAoADQAeADYAUQByAKIA
3wAYAUkBaQFpAT0B5wB6AP7/ef///qb+e/5v/nD+ff6Y/rf+0f7r/gv/J/89/1b/b/+B
/5X/q/+//9L/3f/n/+7/8P/y//b/9//5//3///8AAAIAAwABAP///f/+/wAAAQACAAEA
AgACAAMAAQABAAIAAgAGAAcACAAKAAcABQACAAAAAwAFAAYABwAGAAUABgAGAAYABQAE
AAQABgAIAAoADQAKAAgABwAGAAcABgAFAAgACQAKAAsACwAKAAoACQAHAAoADAANAA4A
DgAOAA8ADwARABEAEQARABEAEQATABMAEgARABAADwASABEAEQASAA4ADAAJAAUABgAE
AAIAAQD+//7//P/6//f/9v/z//D/7v/u/+//7v/p/+X/4P/b/93/2//a/9f/1f/V/9b/
1v/V/9b/1v/X/9r/3f/e/+H/3//f/9//4P/l/+b/6v/r/+7/8P/x//P/8v/x//H/8f/0
//X/9v/3//T/9P/0//P/8P/x//P/9v/y//H/8f/y//D/8P/v/+//8P/w//D/8P/u/+7/
7v/u//D/8f/z//T/8f/x//D/8P/y//H/8f/y//T/9f/2//j/9//1//L/8P/x//H/8v/y
//L/8v/y//P/9f/0//T/8//1//f/9//3//T/8v/x//D/8v/0//b/+P/3//b/9f/0//T/
9P/0//L/9f/2//f/+f/2//T/8//y//T/8v/y//P/8f/x//H/9P/w/+7/7f/t/+7/7//w
//L/7//u/+z/6//t/+3/7//y//L/8v/y//L/8P/w//H/8f/s/+z/7P/t/+//7f/t/+3/
7//u/+7/7v/w//L/7//u/+3/7P/u/+//8P/w//D/8P/w/+//7v/u/+7/7v/x//L/8//z
//L/9P/0//f/+P/4//j/+P/6//z//f///wEA/f/7//r/+v/8//7/AQD///3/+f/2//f/
9v/1//X/8//y//P/9f/3//b/8//x//H/8f/x//H/7v/t/+v/6v/q/+n/6f/p/+r/6v/r
/+v/6P/n/+b/5f/r/+3/5//i/+b/6f/m/+X/7P/3/wYAGAAtAEwAfAC7APwAOwFvAYcB
bwEbAZwADAB1/+f+fP5D/i/+Mv5F/mD+e/6Z/q/+y/7r/gP/IP9F/2X/ef+H/5f/pv+1
/8P/0P/e/9//4v/i/+P/5P/l/+X/5v/p/+n/6f/p/+r/7P/t/+7/7P/s/+v/6//u/+//
8f/y//P/8//z//T/8v/z//P/9P/2//f/9//3//f/9//5//r/+v/5//j/+P/6//r/+v/7
//v/+v/6//r//f/8//v//v/+//7//v/9/wEAAgACAAEAAQACAAIAAgAGAAYABwAHAAkA
CQAJAAkABwAHAAkACQAJAAkACQAJAAsACQAIAAgABgAGAAUAAwAEAAIAAAD///v/+v/3
//T/8//0//P/8v/s/+r/6f/m/+P/4f/e/9v/3f/b/9r/1//W/9X/1f/U/9X/1v/W/9f/
2P/Z/9j/2f/d/9//4f/k/+j/6P/r/+v/7P/s/+v/6//r/+v/7P/t/+3/7f/t/+3/7f/u
/+//7//s/+3/7//y/+7/6//p/+j/6P/o/+f/5//r/+z/7f/u/+v/6v/p/+j/6//r/+z/
7P/r/+v/6v/q/+v/6//s/+7/7v/t/+z/7P/u/+//7//w/+//7//w//D/8f/w/+//7//y
//L/8//z//L/8//y//H/8f/w//D/8P/x//L/8//0//P/8v/x//D/8//0//X/9P/y//L/
8v/z//P/8v/y//L/9P/y//L/8//x/+//7f/u/+//7v/u/+//7//v/+//8P/w//D/7//v
/+//7f/t/+7/7P/s/+z/7P/t/+7/8P/x/+3/7P/r/+v/7f/r/+v/6//s/+z/7f/u/+b/
6P/p/+r/6//s/+//7//v/+7/7f/s/+v/6f/q/+z/7v/w/+//8P/x//H/8P/y//L/9f/4
//j/+P/4//b/+P/5//v/AgABAAIABAD///z/+f/3//j/+f/4//j/+f/4//f/9//0//L/
8v/z//b/9v/0//P/8P/v/+7/7f/r/+v/6v/q/+z/6//r/+v/5//m/+b/5f/n/+n/6//t
/+3/6//n/+b/5P/l/+r/7//2/wUAEgAeADkAZACeAN8AJAFpAZcBpQF5AQsBbADK/zP/
rf5S/jH+L/40/kf+YP53/pP+t/7b/v3+G/88/1f/Z/95/43/nf+u/7//yf/K/9b/2//g
/+L/5f/n/+f/5v/m/+r/6//s/+3/7//w//D/8P/v//D/8P/x//P/8//0//T/9P/z//L/
8v/z//X/9v/4//f/9//2//X/9//3//n/+v/7//v/+//8//r/+v/6//v///8AAAIABAAB
AP7/+//8//3//v//////AQACAAIAAQAFAAYABgAGAAgACAAJAAkACQAJAAkACQALAAsA
DQANAAsACwALAAsACwAJAAgACAAKAAoACQAHAAUAAgD///3//v/+//z/+v/3//b/8//w
/+v/6v/q/+j/5v/l/+P/4f/g/93/2//X/9f/1//Y/9j/1//Y/9j/2f/d/9//3//h/+P/
5f/n/+r/6f/o/+r/6f/t/+7/7v/v/+3/7f/u/+//7//v/+//7//v//D/8f/x/+z/6//r
/+z/6//r/+z/7v/u/+7/7f/t/+3/7P/r/+r/7P/s/+z/7P/s/+v/6//q/+v/7f/u//D/
7//t/+z/7P/r/+v/6//s/+//7//u/+7/7f/t/+7/7v/y//L/8v/z//P/8v/y//H/8f/z
//P/8//1//T/9P/0//P/8v/x//D/8//0//X/9v/2//b/9v/0//P/8v/x//H/8v/y//P/
9P/0//L/8v/z//X/9f/1//j/9v/0//P/8//z//P/8//0//b/9v/1//X/9P/x//D/8P/y
//L/8v/y//L/8v/z//P/8v/y//L/8//z//H/8f/x/+//7v/u/+7/8P/x//L/8v/2//T/
7v/u/+7/7v/u//D/8f/y//L/8f/w/+//7f/t/+7/7//w//L/9P/2//f/9//4//f/+f/7
//z//f/+/wAAAgADAAUABgADAAIAAgACAAIAAgADAAEAAQD///7//f/8//v/+//6//r/
/P///wEAAAD9//v//P/7//r/+f/1//P/8P/u//H/8f/y//P/8P/w//H/8f/v/+//7//v
//P/9f/1//D/6v/t//D/8f/6/wMACgAcADcAXACOAM0AEgFZAY0BowGPAUEBvgAkAIv/
/f6O/lP+S/5O/ln+cP6N/qn+x/7h/gH/H/88/1f/b/+D/5P/of+y/8P/zf/W/+D/4//o
/+r/7f/v/+//7v/u//L/8//0//X/9//4//j/+P/3//j/+P/5//r/+//9//7//P/7//r/
+v/8//3//f/+//7//////////f/9////AAABAAEAAQACAAAAAAAAAAEAAgACAAMABAAF
AAQAAwAGAAUABgAHAAcACwAMAAwACwALAAwADAAMAA4ADgAPAA8AEAARABIAEwASABEA
EgARABMAEwATABMAEQAPAA4ADgAPABAAEAAPAA8ADAAJAAcABAAEAAIAAAAAAAAA/v/8
//j/9v/1//L/8P/v/+3/6//p/+f/5v/j/+P/4//k/+T/5v/o/+n/6//s/+3/7P/t/+//
8f/z//b/9v/2//n/+f/7//z//P/9//7///8BAAMAAAD///7//f///wAAAQABAP////8A
AAIA/v/9//3//v/+//7//f/9//3//P/7//r/+//8//3//v//////AAAAAP3//f/8//z/
/////wAAAgAAAP///v/+/wAAAQABAAIAAwADAAQABAAEAAQABAAFAAgACAAJAAkABgAH
AAYABQAGAAYABwAIAAgACAAIAAgABgAGAAYABgAHAAgACQAIAAcABgAFAAUABQAEAAQA
BAAGAAQABAAFAAQAAwACAAQABQAEAAQABQAEAAMAAgACAAQABAADAAMABQADAAMABAAD
AAIAAQAAAAEAAgAEAAUAAAAAAAAAAQAFAAMAAwADAAMAAgACAAIAAQABAAEAAAABAAIA
AwAEAAMAAgAAAP//AwADAAMAAQADAAMAAwAEAP//AQADAAMABAAGAAYABgAGAAQAAwAC
AAAAAwAEAAUABQADAAQABQAGAAkACgALAAsADAAOAA4AEQAQABAAEAAQABIAFAAVABcA
GgAXABYAFgAUABQAFAAVABcAFwAVABQAEQAOAAsACQALAAwADwATABEAEAANAAsACAAH
AAYABQAFAAUABAAEAAMAAQAAAP////8AAAIAAwABAAEAAQABAP////8DAAYABgADAAQA
BwAMABUAIgA4AF0AkADKAAkBSAF5AY8BgwFPAfEAdAD0/3P/+/6o/o3+i/6W/q3+yv7n
/gP/If89/1P/Zf92/4n/m/+t/7//z//e/+f/6//w//T/9//6//r/+////wEAAgAEAAYA
BQAEAAMABAAGAAcACAAJAAoACgALAAkACQAKAAoADgAPABAAEgAPAA8ADgAOABAAEQAR
ABEAEQARABMAFAASABEAEAAQABMAFAAVABcAFQAUABQAFAAXABYAFQAYABcAGAAZABkA
GAAYABcAFQAYABoAGwAcABwAHAAdAB0AHwAfAB8AHwAfAB8AIQAhACAAHwAeAB0AIAAf
AB8AIAAfAB4AHAAZABoAGAAWABUAEgASABAADgAKAAoACAAGAAQABAAFAAQAAAD///3/
+//7//n/+P/1//X/9f/2//b/9v/2//X/9f/4//v//P////3//f/9//7/AAAAAAMAAwAF
AAYABgAHAAcABwAIAAkACgALAAwADQAMAAwADAALAAgACQALAA4ADAALAAsADAALAAoA
CAAHAAsADAANAA4ADQAMAAsACgALAAsADAAMAAwADQANAA4ADAALAAsADAAOAA8AEAAS
ABIAEQAPAA4AEAARABMAFAAUABQAFAAVABUAFAAUABMAFQAXABcAFwAWABQAEwASABMA
FAAVABYAFgAWABYAFgAUABQAFAASABMAFAAVABcAFAASABEAEAARABAAEQATABEAEQAR
ABQAEAAOAA0ADQAOAA8AEAASABAAEAAPAA8AEQAPAA8AEAAOAA4ADgAOAAwADAANAA0A
DQAOAA8AEQAQAA0ADAALAAwADAANAA4ADgAPABAAEAAMAAwADAAMAA8AEAAQABEAEAAP
AA4ACwAMAA0ADgAQAA8ADwARABEACwANAA4AEAAQABAAEAAQAA8ADgAMAA4ADgAOAA0A
DwAQABEAEgASABIAEgARABMAFgAXABsAGwAaABkAGAAaABwAHQAfACAAHQAcABwAGAAY
ABgAGQAbABsAGQAYABUAEgAPAA0ADQAOABEAFQATABIADwANAAsACQAHAAUABgAHAAcA
CAAGAAUABQAFAAQABAAFAAUABgAHAAgACQAFAAMAAQACAAQABwAKABEAHAAnADwAYACR
AMgABAE/AWgBdQFZARUBrwA5AMT/UP/t/rX+qv6x/r3+zv7n/gD/Gf81/0//Y/91/4n/
mP+n/7f/xf/R/93/6P/x//n//v/8//v//v/+////BAAFAAUABgAHAAcABwAHAAcACAAI
AAgACwAMAAwADQAMAAsACwAKAAwADQAOABAAEAARABEAEgARABEAEAAPABAAEQAUABYA
FQATABEAEAASABIAEgATABQAFAAVABYAFAASABAAEgAVABYAFwAXABYAFgAVABMAFwAY
ABgAGAAYABgAGQAZABkAGQAZABkAGwAbAB0AHQAaABkAGAAXABkAFwAWABYAFAAUABMA
EQARAA4ACwAJAAkACgAJAAgABQAEAAEA/v/9//z//P/6//r/+f/3//X/9f/z//L/7//x
//H/8v/y//D/8P/v/+//8v/1//b/+f/6//v//P/+/////v8AAP//AwAEAAQABQADAAMA
BAAFAAcABwAHAAcABgAGAAYABQADAAMABAAGAAcABwAIAAoABwAGAAQAAwAFAAYABwAI
AAgACAAIAAgABwAHAAgACAAJAAsADAAOAAwACwALAAwADwAPAA8AEAARABEAEAAQAA0A
DQAOAA4AEgASABIAEwARABAAEAAPABAAEwAUABUAEwASABIAEgAQABAAEAAQABEAEgAT
ABQAEwASABEADgAPABAAEQATABEAEAAQABAADgAMAAwADQAOAA8AEAAUABEADgAMAAsA
DQANAA0ADgAOAA4ADQANAAsACQAJAAoADAAMAAwADAALAAoACgAJAAcACAAJAAsADQAL
AAsACwAJAAgACAAIAAkACwANAA4ACQAIAAcABgAHAAgACAAJAAkACQAJAAcABwAHAAcA
CAALAAsADQANAAcABgAGAAYABgAGAAgACQAKAAoABwAGAAUAAwAGAAgACgAMAA0ADgAP
AA8ADwAQAA8AEQATABQAFQAWABUAFgAWABcAGgAXABYAFgAWABYAFgAXABYAFQASABAA
DwAOAA0ADQAKAAoADAAPABEAEAANAAsACAAHAAYABQABAAEAAAAAAAEAAQACAAMAAgAC
AAMAAwAFAAUABQAFAAkABwADAAAA/v/9/wAABwASAB8AMABKAHEAoADQAAcBOgFZAVcB
KwHXAG8ABACY/y//3f66/rn+w/7U/u3+Av8T/yn/Qf9V/2n/ff+O/6H/tf/D/8//2//m
/+n/7//4//7///8CAAIAAwADAAMAAgACAAYABwAIAAkACAAIAAcABgAJAAoACgALAAsA
CwAMAAwADAALAAoACgALAA0ADgAQAA8ADwAOAA0ADwAPABEAEgAUABMAEgASABEAEAAP
AA8AEgASABMAFAAUABIAEAASABMAFAAVABUAGAAYABcAFQAVABYAFgAWABoAGgAbABsA
GQAZABkAGQAbABsAHQAdAB0AHQAdAB0AGwAZABgAGAAYABgAFwAVABUAEgAPAA0ADAAM
AAoACAAIAAgABgAEAP///v/+//z/+//7//r/+f/3//X/9P/x//P/8//0//T/9v/4//n/
+//8//3//P/9////AQADAAYABwAGAAgABwALAAwADAANAA8ADwAQABEAEAAPAA4ADQAO
ABAAEgATAA0ADQAOABAADgANAA0ADgAQABAADwAPAA8ADgANAAwADwAQABEAEgASABEA
EQAQABIAEwATABQAFgAVABUAFgAWABUAFAAUABYAFwAXABgAFwAXABgAGAAZABgAFwAX
ABgAGAAZABkAGAAZABgAFwAYABgAGQAaABgAGAAYABgAFgAWABYAFgAYABgAGAAWABUA
FAATABMAFQAUABQAFAAUABIAEgATABEAEQARABQAEwASABIAEwASABEAEAAQABEAEgAS
ABMAEQAPAA8AEAAQABAAEAAQABIAEgATABMADwAOAA0ADQAQAA8AEAARABAADgANAAwA
DgAPABAAEAAOAA4ADgAOAA0ADAAKAAkADAANAA4ADQALAAsACwAMAAsACwANAA0ADwAP
AA8ADgAKAAgACgAMAA4ADgAOAA4ADgANAAwACgAMAAwADAALAA0ADgAPABAAEAAQABAA
DwARABQAFQAZABgAGAAYABgAGgAcAB0AHwAgAB0AHAAcABgAGAAYABkAGgAbABoAGgAW
ABQAEgARABEAEgAVABkAFwAWABMAEQAOAA0ADAALAAoACwALAAwACgAJAAkACQAKAAoA
CwALAAsACwALAAsACQAHAAcACAAIAAsAEAAVABwAJwA6AFYAfwC0AOoAHwFMAV8BUQEX
AbkAUQDq/4D/Hf/b/sL+wf7N/uL++f4M/x//Of9T/2n/ef+N/57/q/+7/8v/1//l//D/
9//9/wAAAgABAAQABAAFAAoACwALAAwADQANAA0ADQAMAAwACwAKAAwADgAPABEAEAAP
AA8ADgAQABEAEgAUABMAEwASABIAEgATABMAEwAVABUAFwAYABYAFQAUABQAFgAWABYA
FwAWABYAFwAYABgAFgAUABYAGQAaABsAGwAbABoAGAAVABgAGgAbABwAHAAcAB0AHQAd
AB0AHQAdAB8AHwAhACEAIAAfAB4AHQAeAB0AHQAeAB0AHAAaABcAFwAUABEADwARABIA
EQAQAA0ADAAJAAYABAAEAAUABAACAAEA///9//3/+//6//f/+P/5//v//P/8//z/+//7
////AQABAAMAAgADAAQABgAIAAgACwALAA8AEAAQABEAEAAPAA8ADwAQABEAEgATABEA
EgATABMADgANAA0ADgAPAA8AEAASABEAEAAOAA0AEAAQABAAEAASABIAEgASABEAEQAS
ABIAFAAVABUAFgAVABMAEgASABQAFQAWABgAFwAXABYAFgAVABUAFgAWABoAGgAaABsA
GAAWABUAEwAUABcAGAAZABkAGAAYABgAFgAWABYAFgAYABgAGAAYABcAFgAVABIAFAAU
ABQAFQAVABQAFAAUABIAEAAQABEAEwATABMAFgASABAADwAPABEAEQARABIAEgASABEA
EQAPAA0ADQAOABAAEAAQABAADwAOAA4ADQALAAwADQAPABEADwAPAA8ADgAMAAsACgAL
AA0ADwAQAAwADAAMAAwADgAOAA0ADQAPAA8ADwANAAsACwALAAwADwAPABEAEQAQAA8A
DgAMAAwADgAQABAADgAOAA4ADgANAA0ADQAMAA0ADgAPAA8ADAAMAAwADAAOABAAEgAT
ABQAFgAWABkAGAAYABgAGAAZABwAHgAhACEAHQAbABoAGQAaABsAHQAfAB8AHQAcABcA
FAARAA8AEQASABUAGQAWABQAEAANAA4ADQAMAAsACwALAAoACgAIAAcABwAHAAcACAAK
AAsACgAJAAgABwAHAAkACwAMAAgABwAKAA8AFAAhADYAVAB9AKwA3gATAT4BUwFHARMB
wQBbAPL/iv8l/9n+uP63/sP+2P7x/gj/Hf81/0//Y/9x/3//kv+j/7X/x//X/+X/7v/z
//f/+P/6//3/AAAAAAEABAAFAAUABgAIAAcABgAFAAYACAAJAAoACgAKAAkACQAJAAkA
CgAKAAwADQAOABAADQANAAwADAAPABEAEgATABIAEQASABIAFAATABIAEgAUABQAFAAV
ABMAEgASABIAEwASABEAFAAUABQAFAATABYAFgAVABMAFwAYABgAGAAZABgAGAAXABgA
GQAaABsAGQAZABsAGwAZABkAGQAZABoAGQAZABoAFwAWABQAEQAUABIAEAAPAA0ADAAJ
AAYABgAGAAQAAgABAAAAAAD+//v/+f/2//P/9P/z//P/8f/x//H/8v/y//P/9P/0//X/
+f/7//v//f/9//3//f/+/wEAAgAGAAcACAAIAAcABwAJAAkACgALAAsACwALAAsACAAI
AAgABwAFAAcACgAOAAoACQAJAAoACgAKAAkACQAMAAwADAAMAAsACgAJAAgACgALAA0A
DgAMAA0ADQAOAA4ADQANAA4AEQARABEAEgARABEAEAAQABEAEQASABIAEwASABEAEQAR
ABAAEAAPABEAEwATABMAEgAQAA8ADgAPABAAEQASABEAEAAPAA4AEAAQABAADgAQABAA
EAARABAADgANAAwADwAOAA8AEQAOAA0ADAAOAA4ADAALAAsADQANAA0ADgANAAwACgAJ
AAwACwAMAA4ADQAMAAsACgAIAAgACQAJAAcACAAJAAsADAAJAAgABwAIAAgACQAKAAkA
CQAJAAgACAAIAAgACAAKAAoACQAJAAgABwAGAAMABgAHAAgACgAKAAkACgAJAAcABwAH
AAYADAAKAAYABgAGAAYABgAGAAgACQAKAAoACQAIAAcABQAFAAYABwAIAAoADAAOAA8A
DwAQAA8AEQATABQAFQAWABUAFgAWABcAGAAVABQAFAAVABYAFwAZABYAFQASABAADwAO
AA0ADQAKAAoADAAPAA0ADAAJAAcABwAHAAcABwAEAAMAAQAAAAEAAQACAAMAAAAAAAEA
AQABAAEAAQABAAcABQABAP7//P/9/wIACQASACMAOABYAH8ArADgABMBPAFPATsBAQGl
AD0A0v9s/wn/w/6u/rP+v/7W/vP+CP8b/zP/Tf9d/2v/f/+U/6n/u//H/9P/3f/k/+n/
7f/0//j/+f/8//z//f///////v/+/wMAAwADAAMAAwAEAAQABAACAAIAAQABAAIAAwAF
AAYABgAFAAQABAAFAAcACAAKAAgACQAJAAkACAAHAAgACAALAAsACwAMAAoACgAKAAsA
DAAMAA0ADgAQAA4ADAAOAA4ADgAOAA0ADwAQABAADwAPABAAEAAQABIAEgATABMAEwAT
ABMAEwATABMAFQAVABcAFwAXABcAFgATABEAEAASABIAEQAPAA8ADAAJAAcABAAEAAIA
AAD//wAA///+//r/+P/3//T/9f/1//T/8//x/+//7v/r/+v/6//s/+z/7//w//D/8f/y
//P/8v/z//f/+f/7//7//v/+/wEAAQABAAIAAgADAAQABQAHAAkACAAHAAYABQAHAAgA
CQAJAAUABQAGAAgABAADAAMABAAFAAYABgAHAAcABgAFAAQABQAGAAcACAAJAAkACgAK
AAkACQAIAAgACwALAAwADgAMAAsACgAKAA0ADQAMAAwADQANAA4ADgAPAA4ADQANABAA
EAARABEADgAPAA4ADQAPAA4ADgAOAA4ADgAOAA4ADAAMAAwADAAOAA4ADgAMAAoACgAK
AAsACwAKAAoACgAMAAoACgALAAoACQAIAAoACwAKAAoACwAKAAkACAAIAAgACAAHAAcA
CQAHAAcACAAGAAYABgAGAAgACAAJAAkABAAEAAQABQAHAAUABQAFAAcABgAGAAYABQAF
AAUABAAFAAYABwAIAAcABgAEAAMABQAFAAUAAwAFAAUABQAGAAQAAwAEAAMABgAHAAgA
CAAAAAQABAAEAAQABAAHAAcABwAGAAQABAAEAAMABQAGAAcACAAJAAoACwALAAoADAAM
AA8AEgASABIAEgAQABIAEwAVABgAFQAUABQAFAAUABQAFQAUABMAEAAOAA0ADAALAAsA
CAAIAAoADQANAAwACQAHAAQAAwACAAEA//////7//v8BAAEAAgADAAEAAAAAAP//AQAB
AAEAAQADAP/////+//z//f8CAAsAGAAnADwAXACHALQA5gAXAToBQQEnAeEAgwAZALD/
TP/x/rn+rv65/sn+4v75/gr/G/81/03/X/9z/4X/lv+r/7v/x//V/93/4v/p//H/9v/4
//f/+v/6//v//P/9//3//v8BAAEAAQABAAEAAgACAAIAAwAEAAQABQAHAAcACAAIAAgA
BwAGAAYACQALAAwADgANAA0ADAALAAkACQALAAwADQANAA0ADgAMAAwADAANAA4ADgAP
ABAAEAAOAAwADgAPABAAEQARABQAFAATABEAEQASABIAEgAWABYAFwAXABYAFQAUABMA
FQAVABcAFwAZABkAGQAZABgAFQATABIAFAAUABMAEQAPAAwACQAHAAYABgAEAAIAAQAC
AAEAAAD8//r/+f/2//X/9f/0//P/8f/v/+7/6//t/+3/7v/u//H/8v/y//P/8//1//X/
9//6/w==
         </WaveFormData>
      </LeadData>
      <LeadData>
         <LeadByteCountTotal>10000</LeadByteCountTotal>
         <LeadTimeOffset>0</LeadTimeOffset>
         <LeadSampleCountTotal>5000</LeadSampleCountTotal>
         <LeadAmplitudeUnitsPerBit>4.88</LeadAmplitudeUnitsPerBit>
         <LeadAmplitudeUnits>��V</LeadAmplitudeUnits>
         <LeadHighLimit>2147483647</LeadHighLimit>
         <LeadLowLimit>268435456</LeadLowLimit>
         <LeadID>V5</LeadID>
         <LeadOffsetFirstSample>0</LeadOffsetFirstSample>
         <FirstSampleBaseline>0</FirstSampleBaseline>
         <LeadSampleSize>2</LeadSampleSize>
         <LeadOff>FALSE</LeadOff>
         <BaselineSway>FALSE</BaselineSway>
         <ExcessiveACNoise>FALSE</ExcessiveACNoise>
         <MuscleNoise>FALSE</MuscleNoise>
         <LeadDataCRC32>1807464738</LeadDataCRC32>
         <WaveFormData>
/v/+//7//v/9//z/+//6//v//P/9//7//v/+//7//v/8//z//P/8//3//v///wAA/f/8
//v/+v/7//z//f/+//z//P/8//z/+f/4//f/9v/5//r/+//8//n/+P/3//b/9//4//n/
+v/4//j/+P/4//f/9v/1//T/9f/2//f/+P/2//b/9v/2//j/+P/4//j/9v/2//b/9v/1
//T/8//y//X/9v/3//j/9//2//X/9P/2//b/9v/2//b/9v/2//b/9P/0//T/9P/3//j/
+f/6//f/9v/1//T/9f/2//f/+P/4//b/9v/1//T/9P/0//X/9//6//r/+v/3//b/9v/3
//r/+//+/wMAAQABAAAAAAD//wAAAQACAAYABgAGAAYABQAEAAQABAAFAAYABQAEAAEA
///+//z//P/8//3///8AAP///v/9//n/9//1//H/8//0//X/9v/2//b/9f/1//P/8v/x
//D/8f/z//b/9f/w/+3/7f/r/+3/8f/y//L/9f/6/wEADgAlAEoAfQCvANoAAQEYARMB
7wCwAGUAHADY/5P/YP9L/0X/R/9T/2L/af9r/2//fP+H/5P/nf+n/7D/uf/J/9r/5f/v
//f//f8AAAAA///9//z//f/+/wAAAgADAAQABQAFAAQABAADAAIAAwAEAAUABgAGAAUA
BAADAAUABAAEAAQABAAGAAcABwAGAAQAAwACAAIAAwAFAAgACQAIAAcABAAEAAMAAwAD
AAMABQAGAAYABQABAAAA//8AAAEABQAHAAQAAwACAAEAAwACAAEAAQADAAMABgAGAAIA
AgADAAMAAQACAAUACAAHAAcABgADAAUABwAFAAQABgAGAAYABwAGAAQAAgAAAAEAAgAD
AAQAAQAAAP7//P/+//z//P/6//r/+v/6//r/9//1//T/8v/1//b/9//5//n/+v/6//r/
+v/6//r/+v/7//3/AAACAAAA/v/8//n/+//+/wQABwAGAAYAAgD+/////v/+////AgAD
AAMABgAEAAQAAwABAAIAAgADAAQAAgACAAIAAgADAAMAAQABAAQABAAEAAYABgAFAAEA
/v///wEAAgAGAAgACAAHAAYABQADAAMAAwAHAAgACwAMAAoABwAFAAIAAwAFAAcACwAL
AAsACgAJAA0ADwANAA0ADQAOABAADQAMAAsACgAKAA0ADQAOAA8ADwAPAA8ADwAPAA8A
DwAPABEADwAPAA4ADAAMAAwADQAQABEAEgATABEAEAAPAA8ADwAPABAAEAAPAA4ADQAM
AA0ADQAOABAAEAAPAA8ADwARABEAEQAQABAAEAAQABEAEQARABAADwANAA0ADQAOABEA
EQARABAADwAOAA0ACwAJAAoABgAIAAwADgAQABIAEQAOAA0ACwAMAA4AEAATABAAEgAR
ABAAEAAQABEAEwAUABUAGAAdABwAGwAZABgAHQAgACMAJgAqACoAKgAqACwALAAtAC4A
MAAyADIAMgAuACsAKQAmACgAKAApACsAKgAnACQAIQAhACEAIQAfABwAHAAcABwAGgAa
ABkAGQAbABwAHQAeABoAGQAZABUADgARABEADwANAA0ADAAOAA8ADAAVACoAPwBgAI8A
ywAIATUBVgFlAVUBIgHTAHYAFAC3/2b/P/81/y//Nf9I/1v/Yf9j/27/ef9//4v/of+u
/7n/yf/Y/+P/7f/1//f/9v/6//v/+//8////AAACAAQABAAEAAQAAwADAAQABAAEAAUA
BgAHAAgABgAFAAQAAwAFAAYACAAKAAYABgAFAAMABQAEAAQABAABAAEAAgAEAAQAAgAA
APz//v///wEAAwAAAP///f/6//z/+f/5//n/+//7//7////9//3//f/9/wAAAAAAAAEA
AQD//wAA/v/9//7/AAABAP7//v8AAAIA//////7/+//+/wEAAAAAAP3//P/7//v//f/8
//v/+v/7//z//f/+//v/+v/4//b/9//2//f/9v/z//L/8f/w//L/8f/x//D/7//u/+3/
7f/u/+7/7f/s/+//8P/x//L/7//v//D/8P/0//b/+P/5//r/+v/9//3/+//8//n/9v/4
//j/+f/7//r/+f/3//j/9//4//j/9//0//T/9f/2//X/9P/z//L/8//1//X/9//2//T/
8v/y//T/9f/z//L/8P/x//H/9P/0//T/8//y//X/9f/3//n/9v/0//T/8v/z//P/9P/0
//b/9//4//v/+//7//r/+f/7//3/+//7//r/+v/7//f/+v/7//z//v/+//3//f/9//v/
+//7//v//f///wEAAwAAAP3//P/6//r/+v/6//v//f/9//3//f/6//j/9v/1//b/9//5
//r/9//2//X/9P/3//f/+P/6//r/+f/5//n/9v/1//T/8v/0//T/9P/1//X/9f/0//P/
8//z//P/9P/3//r/+P/2//T/8v/2//T/9P/z//L/8v/y//P/8v/0//P/8v/1//b/+P/7
//r/+f/6//3/AAABAAEAAgACAAIAAgACAAMAAgABAAAABQAIAAwAEAAOAA4ADAAKAAoA
CQAJAAgABwAGAAYABwAHAAUAAwABAAMAAwADAAEA/v/8//r/+P/2//b/9f/1//L/8v/y
//L/8P/v/+//6//y//X/8f/r/+v/7//w/+7/8f/y//v/CgAZADIAYQCjAOIAGwFMAWsB
awFCAfEAhAAQAKf/Uv8b/wX/Af8J/xz/Lf8z/zP/OP9D/0//Yf91/4r/l/+h/6r/t/+/
/8n/1f/e/+P/4//i/+L/5P/k/+X/5v/p/+r/6//r/+z/7v/v//D/7f/s/+v/6v/s/+3/
7v/v//H/8P/w//D/7//w//D/7//y//L/8//0//H/8f/y//T/9f/0//P/8P/z//P/9P/1
//T/9f/1//T/9v/z//P/8//1//X/+P/5//v/+//7//v/+//6//n/+f/9//3/AAAAAAAA
AAABAAEA/f/8//3//v8BAAMABAADAAUABwAFAAQAAwACAAEAAQADAAIAAQAAAP7//v/+
//7/AQACAAIAAgAAAP7//v/8//v/+v/5//j/+v/5//n/+P/4//j/+P/5//v//P/8//z/
/v/+//7//v8AAAEAAwAEAAYACAAKAAsABwAGAAgABwAIAAoACAAGAAYABAADAAMAAwAD
AAIABAAGAAgACQAJAAQAAgABAAAAAQACAAMABAAFAAUAAwADAAQABAAEAAYABwAHAAQA
AgAAAAEAAQAEAAcACAAIAAgABQADAAMAAwAFAAYACQAKAAoACQAJAAgABQAFAAUABwAJ
AAsADAANAAwADQAKAAkACQAKAAwACQAMAA0ADgAQAA4ACwAJAAcACQALAA0ADwAPAA8A
DwAPAA0ACwALAAoACwAMAA0ADwAMAAsACgAJAAwADAAMAA0ADAALAAsACgAMAAwADAAM
AAoACQAJAAoACAAHAAcABwAIAAkACgAKAAgACAAIAAkACwALAAoACQAKAAsADAAOAAcA
BgAHAAgACQAKAA4ADAAMAAsACQAIAAcABwAJAAwADAAMAAwADAANAA8ADQANAA8AEwAV
ABUAFAAUABQAFAAUABQAGQAaABsAHAAaABgAFwAWABcAGAAXABYAFgAVABUAFAATABIA
EgATABQAEwASABEADgANAAwACQAIAAgACAAIAAoACgAJAAkABwAGAAUABAAHAAkADAAL
AAgABQABAAEA//8BAAQABgALABIAFwAeADMAXACTANMAFgFTAYIBmQGNAU4B5wByAAQA
of9Q/y3/Jf8d/yH/Mv87/0H/Sf9W/2X/cf+D/5n/pP+v/73/yv/V/+H/4//j/+z/8//1
//b/+P/2//b/9//4//z//v8AAAEA//8AAAAAAAAAAAAAAAAAAAEAAQABAAEA///+//7/
/v/+/wAAAQABAAAA/v/9//z//P/9////AgADAAIAAQD+//z/+//7//v///8DAAYACAAF
AAEAAAD//wEAAQAEAAUAAwADAAMAAwAFAAQAAwADAAcABwAKAAoABQAEAAQAAwACAAIA
BAAGAAUABQAEAAEAAQADAAEAAAACAAIAAgADAAIAAAD+//z///8AAAEAAgABAAAA/v/8
//v/+P/3//T/9//4//n/+v/4//f/9//2//n/+v/7//3//f/+//7//v/8//z//P/8////
AQAEAAYABQAEAAMAAQAEAAYACwANAAoACgAGAAIAAgAAAP////8AAAEAAQAEAP7//P/5
//X/+f/8/wAABAACAAIAAgACAAAA///8//v//v8AAAIABgAGAAUAAQD+/wAAAQABAAQA
BQAGAAYABgAFAAMAAwADAAcACAALAAwACQAHAAYABAADAAMAAwAFAAQAAwABAP//AQAD
AAEAAQAEAAYACQAHAAYABQAEAAQABgAHAAkACwAJAAkACQAJAAYABQAEAAMABgAFAAYA
BgADAAIAAQABAAMAAwADAAMAAQAAAP/////9//3//v/+/wAAAAAAAAAA/f/7//r/+v/6
//n/+f/5//n/+f/5//j/9v/2//b/9//5//n/+P/3//f/9//3//j/+//7//v/+v8AAP7/
+v/5//j/9//2//r/+P/4//f/+P/4//j/+f/4//r/+f/4//v//P/+/wEA///9//3///8C
AAMAAwAEAAUABgAHAAgACAAIAAgACAAKAAoACwAMAAoACgAIAAYACAAHAAcABgAFAAQA
BAAFAAYABQAEAAMABAADAAIA///8//r/+P/2//f/+P/4//n/+P/4//j/+P/2//f/+f/3
//r//f/9//f/8//x//L/9P/5//z/AQAOACEAQABvAKsA7gAvAWIBfQGBAVwBDQGgADIA
zf90/z3/K/8r/yv/Nv9D/0f/S/9S/1//b/+D/5X/ov+t/7n/xv/T/93/5f/p//L/9v/3
//f/+P/2//b/9//4//n/+v/7//v//f/+//7//v8AAAAAAAAAAAIAAwAEAAUAAwAAAP7/
/P/+/wAAAQABAAMAAgACAAIA/////wAAAgAEAAQABAACAAEA///+//3//f///wAAAAAC
AP////////7//f////////////////8AAAAAAAABAAMAAwAGAAYABgAGAAcABwADAAIA
AwAEAAQABQAFAAMABAAFAAIAAAACAAIAAgADAAEAAAD///7//v/+//7//v///wAAAAAA
AP///P/7//j/+v/6//r/+v/4//f/9//2//b/9v/2//f/+//8//z//P/7//r/+f/4//n/
+//+/wAA/v/+//7//f/8//z//////wAAAgAAAP7//P/6//n/+f/8//3//f8AAP7//v/9
//v/+v/6//v//P/8//z//P/8//n/+f/3//f/+v/6//r//P/9//3/+v/4//j/+f/5//z/
AQACAAIAAgD///3//f/9//7//v8AAAAAAAD//////v/9//3//f///wMABQAGAAcACwAP
AA8AEQASABQAFwAVABcAFwAXABgAFwAVABQAEwAWABcAGAAZABYAFQAUABMAFAATABQA
FAAUABQAFAAVABQAEwASABEAEwAUABUAFwAVABUAFgAWABgAGgAcAB4AIAAfAB8AIAAe
AB0AHQAdAB4AHwAgACAAHQAcABsAGwAcAB0AHQAdAB0AHQAdAB4AHAAbABoAGAAaABoA
GgAZABYAGAAXABMAFQAWABYAFgAUABQAFAAUAA8AEQATABEAEgASABIAEgASABEADgAN
AAsACwAMAA0ADwANAA4ADAAKAAwADAANAA8ADQANAA8AEwASABEADwAOABEAEgATABQA
FAAUABQAFAATABIAEgASABMAFAATABIADgALAAkABgAHAAgACgANAAsACQAHAAUABAAD
AAIA//8AAAAAAAAAAP///v/8//v/+//8//3//v/9//3//v/7//j/9//7//3//f/7//j/
+P/5//z/BQAWADMAYACXAM0ABAEtAUgBTwE9AQoBuwBmABAAtf9q/0v/Rf9H/1H/XP9l
/2n/cf98/4X/i/+V/53/qP+1/8P/zv/Z/9//4f/j/+b/6//r/+r/6v/t/+7/8P/y//D/
8P/w/+//8P/y//P/9P/0//T/9P/0//P/8//z//P/9v/2//f/+P/1//b/9v/1//f/9v/2
//b/9//3//j/+v/5//j/9//0//f/9//4//n/9v/3//f/9v/3//X/9v/3//f/9//6//v/
+P/3//b/9f/4//j/+P/5//j/9//5//j/+P/4//n/+f/2//b/+P/6//n/+f/4//X/+P/7
//r/+v/5//j/9//3//n/+P/3//b/9v/2//b/9v/0//T/8//y//X/9P/1//T/8//y//H/
8P/y//H/8f/w//L/8v/y//P/8v/y//H/8P/z//T/9f/2//P/8//0//T/9v/2//b/9f/2
//b/+f/5//f/+P/1//L/9P/0//X/9//3//f/9v/4//b/9v/1//P/8//0//b/+P/3//b/
9f/0//b/9//2//f/9//2//X/9v/5//n/9v/0//b/9//3//r/+//6//j/9v/3//f/+f/7
//n/+P/5//j/+f/5//r/+v/7//v/+//9//3//f/8//v///8BAP/////+//7////7//3/
/f/9//7/AAD////////9//3//f/9//7///8AAAEAAAD9//z/+v/9//7///8BAP//////
/////f/8//v/+//8//3///8AAP///v/9//z//f/9//7/AAD+//3//f/9//v/+//7//r/
+//8//3////9//3//P/7//3//f/9//7//f/9//3//P/6//r/+v/5//z/AAABAP///v/+
//3//P/+//7//v/+/////f/9//3/+//8//z//f/+////AAABAP7//f/7//v//P/9////
//8CAAIAAgAAAAAAAQADAAUABQAHAAsACQAJAAgACAALAAwADQAOAA4ADgAOAA4ADQAM
AAwADAANAA4ADQAMAAkABwAGAAQABgAGAAcACQAJAAcABQADAAEA///9//n/+//8//3/
/v/9//z/+v/5//r/+v/6//r/+//9/wAA///6//n/9f/3//n/+f/6//7/AQAGABcANgBf
AJIAyQD5ACABNQEwAQ8B0QCEADcA7P+e/2v/Xv9f/2H/Z/9v/3L/df9//4n/kP+b/6f/
rf+1/8D/yf/T/9z/4//r//H/8//y//T/8//x//D/8//0//b/+P/3//j/+f/5//n/+v/6
//r//P/8//z//P/8//v/+v/5//r/+v/7//z//P/+///////+//z/+//6//z//f///wIA
AgAAAP7/+v/9//3//v////3///8AAAAA/v/7//v/+//8//3/AQADAAAA///+//3/AAAA
AAAAAQABAAEABAAEAAIAAgADAAMAAwAEAAcACgAIAAcABQABAAUABwAFAAQABAAEAAQA
BQAFAAQAAwACAAMABAAFAAYAAwACAAAA/v////7////+/wAAAAAAAAAA///9//z/+v/9
//7///8BAAEAAAD+//z///8AAAEAAgACAAMABQAGAAUABAADAAEAAwAEAAgACQAHAAgA
BQACAAUABAAEAAUABAAFAAUACAAGAAYABQADAAMABAAGAAgABwAGAAUABAAEAAUABAAF
AAQABAAEAAYABwAHAAQAAgAFAAcACAAMAA0ADAAKAAgACgAJAAoACwAKAAoADAAMAAoA
CQAJAAgACgALAAwADwAOAA0ACwAJAA0ADwANAA0ACwAMAA4ACwAMAAsACgAKAAwADQAP
ABEADgANAAwACwAMAA0ADgAPAA8ADQANAAwACgAKAAoACwAMAA0ADgAPAA4ADAAKAAkA
CwALAAwADAAMAAwADAAMAAsACQAIAAgACQAJAAoACwALAAsACwAKAAoACgAKAAsACwAL
AAoACQAHAAcABwAIAAoACwAMAAwACwAKAAkABwAJAAwADAAJAAkACgAKAAoACAAIAAgA
CAAMAAsADAANAAkACAAIAAgACAAIAA0ADAANAA0ACwAKAAkACQALAA4ADgAOABAAEAAR
ABMAEgARABIAFQAXABcAFgAWABYAFgAWABYAGgAaABoAGgAaABoAGwAcABoAGgAYABYA
FgAVABUAFAATABIAEgATABUAEwARAA8ADgANAAwACQAGAAYABgAGAAkACgAKAAsACAAI
AAgACAAIAAkACwAJAA4ADQAJAAUAAQD//wAABAAJABIAHQAyAFMAfgCrANkABgEnATQB
IwHzAKwAZQAgANb/k/9y/2//c/99/4n/jP+H/4n/k/+Y/6H/rf+1/8P/0P/Z/+H/6v/x
//P/9//9/wIABQAFAAQABAACAAIAAwAEAAcACAAJAAkACAAIAAcABgAEAAQABAAEAAUA
BQAFAAUABAACAAEAAAABAAQABgAHAAYABAADAAIAAgADAAUACAAKAAoACgAIAAcABQAE
AAMABAAHAAkACgAJAAUABAADAAUABQAIAAkACQAJAAkACQAHAAYABQAFAAgACQANAA4A
CwAKAAoACQAFAAQABQAGAAQAAwABAP3//v////z/+v/7//z//f////7//P/6//j/+v/6
//r/+v/8//z/+//6//n/9v/1//L/8//0//X/9v/1//P/8v/w//L/8v/y//P/9f/2//b/
9v/0//T/9P/0//b/9//5//r/+f/4//f/9f/1//b/+v/7//z//v/8//r/+v/4//f/9//6
//v/+//+//v/+v/4//X/9f/2//j/+v/6//r/+v/6//j/9//0//P/9//4//n//P/7//v/
+P/2//j/+f/5//z//v/+//3//P/5//f/9//3//n/+v/9//7//f/7//r/+P/5//n/+f/7
//z//f/9//3//f/9//n/9//4//r//f/7//r/+f/4//j/+v/5//n/+f/7//v/+//7//r/
+f/4//f/+v/5//r/+v/4//j/+P/5//f/9//3//f/+f/4//f/9//1//X/9v/2//f/+P/5
//r/+P/3//f/+P/4//f/9//3//j/+f/6//r/9//2//X/9f/3//n/+v/7//r/+f/4//j/
+f/5//n/+P/4//j/+P/3//b/+P/3//P/9v/4//n/+v/5//j/9//2//n/9//3//f/+f/6
//r/+v/0//L/9P/4//r/+v/6//r/+//4//f/9f/2//b/9v/3//n//P/8//z/+//6//r/
+//+////AgAHAAYABQADAAIABQAGAAcACAAKAAoACgAKAAkACAAIAAgACwAMAAsACgAI
AAUAAwAAAAEAAgAEAAcABQADAAEA///8//v/+v/3//f/+P/5//r/+P/4//f/9//4//j/
+P/4//j/+f/7//n/9v/z//P/8//z//P/9v/4//n//v8NACQASQB4AKsA2QACARsBHgED
AckAgAA7APj/sv95/2L/X/9j/23/d/94/3X/e/+H/5D/l/+h/6n/sf+8/8f/0f/c/+P/
6f/t/+//8P/y//H/7//u//H/8v/0//b/9f/2//f/9//2//b/9f/0//f/+P/5//r/+v/5
//j/9//4//j/+f/6//j/+v/7//v/+//6//r/+v/6//v//f8AAAAA/v/8//j/+//7//z/
/f/7//3//v/+//7/+//7//v//P/9/wEAAwABAP///f/7//z//P/8//3//f/9/wAAAAD+
//7/////////AAADAAYAAwADAAIA//8DAAUAAwACAAIAAgACAAMAAgAAAP7//P///wAA
AQACAP///v/8//r//f/8//3//P/8//z//P/8//v/+f/4//b/+f/6//v//f/8//z/+//6
//v//P/9//7//P/9////AAD+//7//v/9////AAAEAAUABAAEAAAA/P/+//7///8BAAAA
AQABAAQAAQAAAP7/+//8//7/AQAEAAEAAAD///7/AAABAAAAAQACAAIAAgAEAAQAAwD/
//z///8BAAIABgAGAAQAAQD+//////8BAAMAAgACAAQABAACAAEAAQAAAAEAAwAFAAkA
BgAFAAMAAQAFAAcABQAFAAMABAAGAAMABAADAAIAAgAFAAUABgAHAAQAAwACAAEAAwAD
AAMAAwADAAEAAQAAAAAAAAAAAAEAAwADAAMAAwACAAAA/v/9//7///8BAAIAAAAAAAAA
AAD+//3//f/+/wAA/////////f/9//3//P/+//7//v/////////+//3/+//7//v//P//
///////+//z//P/8//v//f8AAAAA/f///wAAAAAAAP///v/9//z/AAD//wAAAQAAAAAA
///+//7//v8CAAQABAAEAAQABAAGAAQABAADAAYACAAKAA0ACwAOAA4ADgARABIAFAAX
ABcAFwAZAB0AGwAbABoAGgAcAB4AIAAiACMAIgAhACAAIQAiACQAJgAmACYAJAAiACAA
HQAbABgAGQAaABwAHwAeABsAGAAVABUAFQAVABMAEgASABIAEgAQABAADwAPABEAEgAT
ABQAEQARABIADwAOABEAFQAVABEADQAOAA4ADwAWACUAPgBjAI4AvQDrABIBKQEwARsB
6QCkAF8AHgDU/5P/eP9z/3f/g/+P/5L/k/+Z/6P/qP+r/7H/u//H/9T/4//v//j//f8B
AAMAAwAEAAkACQAIAAgACQAKAAwADgAOAA4ADgANAA4AEAARABIAEAAQABAAEAARABEA
EQARABIAEgATABQAEQASABIAEQAUABQAFQAWABMAEwAUABYAFgAWABYAFAAVABUAFgAX
ABYAFwAXABYAFwAVABYAFwAWABUAFwAXABkAGQAZABkAGgAaABoAGwAbABkAGgAYABgA
GgAdAB8AGgAaABwAHgAcAB0AHQAbAB0AHwAdABwAGwAaABkAGQAcABwAHAAcABsAGgAZ
ABgAGgAaABkAGAAZABgAGQAYABUAFAATABIAEwATABQAFAAUABQAFAAVABcAGAAYABgA
GgAaABoAGgAZABkAGgAaABwAHAAcABsAGgAaAB0AHQAeACAAHgAcAB0AHAAcAB0AGwAb
ABoAHAAdAB4AHgAdABwAHAAdAB4AHAAcABwAHAAeAB8AHgAfAB0AHAAbABwAIAAhAB8A
HgAcAB0AHQAgACAAIAAfAB4AHgAdAB4AHwAeAB4AIAAgACIAIQAhACAAHQAdAB0AHwAe
AB8AHwAfACMAJQAjACMAIAAgACEAHQAZABcAFQAUABIADwANAAsACwALAAsACwALAAsA
CwALAAgABQAEAAIABQAGAAcACQAGAAUABAADAAUABAADAAMAAwADAAQABAABAAAA///+
/wEAAQACAAQAAwABAAAA///////////+/wAAAAAAAAEAAAD///3/+//8//3//v8AAAAA
///+//z//v/+//7//f/7//7//v/7//n/+v/6//r/+//8//3//v/+//v/+v/5//f/+P/4
//j/+v/4//b/9v/0//T/9P/0//j/9v/2//X/9P/0//T/9f/z//b/9v/2//f/+P/6//3/
+v/5//r//f///////v/+//3//v///wAAAgACAAIAAgAEAAQABQAGAAMAAgD///z//v/9
//3//P/7//r/+v/7//v/+f/3//X/9f/1//X/8//v/+7/7f/s/+//8P/w//H/7//u/+3/
7P/s/+3/7//t//T/8f/t/+v/6f/n/+b/6v/x//j/CQAiAEcAcACfAM0A8gAJAQwB8QC3
AHAAKQDo/57/Y/9Q/0//Vf9j/2//cP9t/3X/ff+C/4X/kf+f/6v/uP/B/8n/0v/V/9f/
2//h/+L/5f/l/+T/5P/i/+L/4//k/+f/6P/p/+n/6f/q/+r/6v/o/+j/6P/o/+r/6//s
/+3/7P/q/+n/6P/p/+z/7v/v/+3/7P/s/+z/6f/p/+r/7P/v//D/8f/w/+7/7f/t/+3/
7//x//L/8v/0//H/8f/x//D/7//x//H/8//z//P/8//x//D/7//v//P/8//2//b/8v/y
//P/8//y//L/9P/2//j/+f/5//f/+P/5//b/9P/2//b/9v/3//f/9v/1//T/8v/y//L/
8v/0//T/8//y//H/7v/t/+r/7f/u/+//8P/u/+3/7f/s/+r/6v/q/+v/7//w//D/8P/u
/+7/7v/u//D/8f/z//T/8v/y//L/8f/y//L/9f/1//j/+v/4//b/9P/y//H/8f/z//X/
9v/6//b/9v/1//P/8v/y//P/9P/1//b/9//4//b/9f/y//H/8//0//X/+P/5//n/9v/0
//L/8//z//b/9//4//j/+P/3//X/9f/1//b/9v/4//j/+P/3//f/9v/1//X/9f/3//r/
+//7//v/+v/7//j/9//5//r//P/5//r/+f/4//j/+P/3//f/9//5//n/+f/5//j/9//2
//X/9//1//X/9P/0//T/9P/1//T/8//y//H/9P/0//T/9f/y//H/8f/w//L/8v/y//L/
8v/x//H/8v/y//H/8f/x//L/8//0//T/8f/w/+//7//w//H/8f/x//P/8//z//T/8v/x
//D/7v/x//L/8//z//P/9v/2//P/9v/4//n/+v/6//r/+v/6//z/+f/4//f/+v/8//3/
/v/6//7/AAAAAAAAAAADAAIAAwADAAEAAAD/////AQAEAAQABAAEAAQABQAHAAUABQAH
AAsACwALAAoACgALAAwADQAOABAAEAAQABAAEAAQABEAEgAPAAwABwACAAMAAQAAAP7/
+//6//r/+//5//f/9f/z//L/8f/w/+3/6v/q/+r/6v/r/+z/7P/t/+r/6v/q/+r/6v/r
/+3/6//s/+n/6f/n/+P/4//k/+j/7//6/wkAJgBLAHYAowDPAPAABQEAAdsAmwBQAAsA
yv+E/1P/Sv9P/1f/Y/9r/2j/Z/9v/3n/fv+H/5H/nf+r/7b/v//J/87/0f/V/9v/3//g
/+H/4f/g/+D/4P/g/+H/4v/l/+b/5//n/+b/5v/l/+T/5v/m/+b/5v/p/+n/6f/p/+f/
5v/m/+b/5//q/+z/7f/r/+r/6v/q/+n/6f/q/+z/7v/u/+7/7P/q/+n/6f/p/+v/7f/u
/+7/7v/r/+v/6//r/+v/7v/v/+//7//v/+//7f/s/+v/6//v/+//8v/y/+7/7v/v/+//
7v/u//D/8v/y//P/8//x//D/8f/u/+z/7//w//H/8//y//D/7v/s/+7/7v/u/+7/8P/w
/+//7v/t/+r/6f/m/+f/6P/p/+r/6f/n/+b/5P/m/+b/5v/n/+j/6P/n/+b/5v/m/+b/
5v/o/w==
         </WaveFormData>
      </LeadData>
      <LeadData>
         <LeadByteCountTotal>10000</LeadByteCountTotal>
         <LeadTimeOffset>0</LeadTimeOffset>
         <LeadSampleCountTotal>5000</LeadSampleCountTotal>
         <LeadAmplitudeUnitsPerBit>4.88</LeadAmplitudeUnitsPerBit>
         <LeadAmplitudeUnits>��V</LeadAmplitudeUnits>
         <LeadHighLimit>2147483647</LeadHighLimit>
         <LeadLowLimit>268435456</LeadLowLimit>
         <LeadID>V6</LeadID>
         <LeadOffsetFirstSample>0</LeadOffsetFirstSample>
         <FirstSampleBaseline>0</FirstSampleBaseline>
         <LeadSampleSize>2</LeadSampleSize>
         <LeadOff>FALSE</LeadOff>
         <BaselineSway>FALSE</BaselineSway>
         <ExcessiveACNoise>FALSE</ExcessiveACNoise>
         <MuscleNoise>FALSE</MuscleNoise>
         <LeadDataCRC32>3891664623</LeadDataCRC32>
         <WaveFormData>
aABoAGgAaABnAGYAZQBkAGUAZgBnAGgAagBqAGoAagBoAGgAaABoAGkAagBrAGwAagBq
AGoAagBtAG4AbwBwAHAAcABwAHAAbwBuAG0AbABuAG4AbgBuAGsAagBpAGgAawBsAG0A
bgBsAGwAbABsAGoAagBqAGoAawBsAG0AbgBsAGwAbABsAG4AbgBuAG4AbQBsAGsAagBo
AGgAaABoAGsAbABtAG4AbABsAGwAbABsAGwAbABsAGsAagBpAGgAZQBkAGMAYgBjAGQA
ZQBmAGMAYgBhAGAAYgBkAGYAaABoAGgAaABoAGgAaQBpAGoAbABwAHIAdQB0AHIAcABu
AHAAcgB1AHkAdwB3AHcAdwB2AHcAdwB5AHsAewB7AHsAeAB3AHgAeAB6AHgAeAB2AHQA
cwBxAG4AbQBrAGoAagBpAGYAYwBgAFwAWABTAE4ATQBNAE0ATQBMAEsASQBIAD8ANgAt
ACMAHwAcABoAFwANAAkABQACAAIABgAGAAQABAAFAAsAFAAiAD4AZgCPALIA1ADuAPQA
5gDBAJEAYAA0AAIA1f/C/7n/s/+4/7v/s/+q/6r/rv+y/7f/vf++/7//xf/M/9D/1//h
/+b/6f/s/+z/6v/q/+j/6P/m/+b/6f/n/+j/6P/o/+j/6P/n/+f/6//t/+7/8P/y//H/
8f/y//D/7v/w//H/8f/x//H/8f/v//D/8P/x//T/9P/1//b/8//y//H/8P/w/+//7P/t
/+7/7//w//H/7v/t/+z/6v/r/+z/7//w/+7/7v/u/+7/7f/t/+3/7v/x//L/8//0//H/
8f/y//H/8f/y//X/9v/3//j/+//8//r/+//6//f/+v/8//7////9//3//f/+/wIAAgAC
AAMAAQD///3/+//9//7///8AAP7/AAAAAP///v/+//7//P/9////AQAFAAUABAACAAIA
AgADAAMAAwAEAAUABgAIAAMAAAD9//r//v8CAAYABwAGAAYABQADAAEAAQABAAEAAgAC
AAEABAAFAAMAAAAGAAcABwAHAAcABAAEAAYABgAHAAcABwAHAAkACgAKAAsACAAKAAUA
AQADAAYACQAHAAkACQAKAAoACwAJAAkACQANAA4AEAARAA8ADgANAAsADgAQABEAEQAP
AA8ADgAJAAoADgATABUAFgAWABcAGAAWABUAFAATABMAFAAVABYAFQAVABUAFQAXABUA
FQAWABgAGAAYABkAGAAXABMAEgAUABYAGQAbABkAGQAYABUAFQAYABgAGAAWABUAFAAT
ABYAFQAWABkAFwAWABYAFwAYABgAFgAUABQAFAAUABQAFgAVABQAEwARABEAEQARABAA
EAAQAA8ACwAIAAUAAQD5//v//P/+/wAAAAAAAAAA/P/6//j/9v/3//n/+v/8//n/+v/5
//n/+P/4//j/+P/5//r//P////3/+//5//f/+v/9////AwAEAAMAAgABAP////8BAAIA
BAACAAIAAAD+//3/+//4//v/+//8//7/+//4//X/8v/z//L/8P/u/+3/7f/t/+3/7P/r
/+n/6P/p/+r/6//r/+b/5P/j/+H/2//d/9v/2v/c/9z/2v/a/9r/1//d/+r/+v8QADIA
XwCOALIAzgDgAOIAzwCnAGwALgDw/7P/iv97/2//bP93/4H/fv94/3b/dP9v/3f/hP+N
/5X/oP+o/63/tf+8/7n/tP+4/7r/vv/A/8L/wP/A/8P/wf/C/8L/wv/D/8T/xP/F/8X/
xf/E/8T/wf+//77/vv/C/8L/xv/J/8b/xf/E/8P/w//E/8T/xf/H/8b/xv/G/8P/wv/B
/8D/w//F/8X/yf/H/8X/w//B/8P/w//D/8L/xP/E/8b/xv/E/8T/xP/E/8T/xf/G/8j/
x//G/8X/xP/G/8f/yf/J/8j/yP/K/8r/yP/I/8r/yv/N/8//z//N/8v/zP/N/83/zf/N
/83/zv/S/9L/0v/T/9L/0f/Q/8//0P/Q/9D/0P/P/9D/z//N/8//0P/R/9D/zf/N/83/
z//N/8z/yv/K/8z/zf/N/83/y//J/8f/xv/J/8r/y//M/8z/zP/M/8n/yP/I/8f/xf/H
/8f/x//H/8X/xP/C/8T/x//F/8L/yP/G/8X/xP/D/8H/wP/B/8D/wv/D/8T/xf/D/8L/
wP+//8D/xP/B/7//wf/E/8f/xf/D/8H/wP++/8L/w//G/8n/x//E/8L/v//B/8L/w//D
/8T/xv/H/8f/xv/F/8P/vf/A/8T/yf/L/8f/xP/C/8D/w//F/8f/yf/I/8j/yP/I/8f/
xf/D/8H/xP/F/8j/zP/K/8j/xv/F/8P/w//A/8D/w//E/8b/x//G/8X/w/+//8L/xv/H
/8j/xf/D/8H/v//D/8P/xf/J/8f/xv/G/8f/x//G/8P/wP/D/8T/xf/G/8j/x//G/8X/
xf/F/8X/xf/J/87/yv/I/8b/xP/F/8b/x//I/8f/x//G/8b/xf/G/8X/xf/I/8j/yP/I
/8b/xP/D/8P/xf/H/8n/y//K/8n/x//H/8f/x//H/8f/yv/L/87/0P/O/8z/zP/K/8v/
y//K/8j/xv/F/8X/xv/H/8b/xf/E/8X/xv/G/8b/w//B/7//vf/A/8H/wf/C/8H/wP+/
/73/vP+8/73/vf+9/8P/w/++/7z/wv/A/7r/uv+//8f/zv/W/+b/CAA3AFoAcACOAKgA
tACrAIUAQgD4/7b/f/9W/z3/Lf8u/zn/Pf82/yr/JP8o/y//Of9C/0v/Uf9U/17/Z/9p
/2z/cf94/3v/fP9//4D/gP9+/37/gf+A/4D/f/9+/4P/hv+I/4v/if+H/4T/gv+F/4X/
hv+I/4j/hv+I/4n/if+J/4n/if+J/4r/iv+L/4v/iv+K/4r/jP+M/4z/jP+L/4v/if+L
/4n/if+J/4n/iv+L/4z/jP+M/4z/jv+O/4//kP+R/5L/j/+P/4//kP+Q/5D/kP+Q/5L/
k/+V/5X/j/+O/4//jv+T/5b/m/+e/5z/nf+c/5n/l/+Y/5n/mf+c/53/nv+g/6D/oP+g
/6H/o/+j/6P/o/+g/6D/oP+g/6D/ov+i/6H/of+i/6P/ov+f/5//n/+h/6H/oP+e/57/
oP+h/6H/of+e/53/nP+c/57/oP+i/6T/of+g/5//m/+c/57/n/+f/57/nf+c/5v/mv+Y
/5X/lv+b/5v/mv+i/6D/nf+a/5f/l/+Y/5v/nP+b/5v/m/+b/5r/mv+Z/5n/m/+e/5r/
l/+V/5j/m/+Z/5z/nf+f/6D/nf+Z/5f/lf+b/5z/nv+f/6D/oP+g/5//nP+c/5v/mf+d
/5//oP+d/5z/nv+h/6H/oP+e/53/nP+g/6H/ov+j/6H/oP+f/57/ov+j/6T/pf+l/6P/
o/+k/6P/ov+h/6H/o/+l/6T/pv+k/6L/of+f/6H/o/+k/6P/oP+i/6H/oP+k/6X/pv+n
/6b/o/+i/6P/of+g/6D/of+j/6T/o/+i/6D/oP+g/6D/pf+l/6X/pf+k/6X/pv+n/5//
nP+e/6D/ov+k/6X/pv+n/6j/pf+j/6D/nv+g/6T/pv+p/6j/qP+o/6j/qv+q/6v/rf+t
/63/rf+t/6z/rf+t/6//sv+z/7T/tf+z/7P/tf+2/7b/tP+0/7L/s/+1/7b/tv+z/7H/
sP+w/7P/sv+x/7D/rf+s/6r/qP+n/6f/p/+n/6f/p/+m/6b/qP+o/6j/p/+n/6j/qv+r
/6f/pf+h/5z/nP+g/6b/qP+s/6//r/+y/8D/3P8GADUAYgCMALIAzADQAL0AiwBEAAAA
xP+P/3D/Zf9V/0r/Tf9T/1D/TP9O/1L/Wf9h/2j/a/9x/3j/fv+F/4//lP+T/5j/nf+e
/6H/ov+h/57/nf+f/6H/pP+m/6j/qP+o/6f/p/+o/6f/pf+k/6X/pf+m/6j/pv+k/6b/
p/+p/6n/qf+p/6b/pv+l/6X/qP+o/6n/qv+q/6r/qv+q/6n/qf+n/6n/q/+t/6//sf+t
/6v/qf+m/6f/qP+r/6z/qv+q/6r/qv+q/6v/rP+u/7D/sP+w/7D/rv+v/7H/sf+w/7D/
sv+y/7H/sP+x/7D/s/+1/7X/s/+0/7b/uP+5/7b/tf+0/7T/t/+4/7n/u/+7/7v/u/+7
/7n/uP+3/7b/t/+6/7v/u/+3/7b/tf+y/7P/tf+3/7v/vf+8/7r/uv+4/7f/tf+z/7X/
tf+1/7b/s/+y/7H/sP+z/7T/tf+z/7L/sv+x/6//rv+t/6z/q/+u/67/rf+w/6z/p/+h
/6T/qv+t/7D/s/+v/67/r/+u/6z/q/+q/6n/q/+s/6z/rf+q/6z/p/+j/6X/qP+r/6n/
qf+p/6r/qv+n/6X/pf+l/6n/qv+s/63/q/+q/6n/p/+p/6r/qv+p/6n/qf+o/6P/o/+m
/6r/q/+s/6z/rf+u/6z/q/+q/6n/qf+q/6v/rP+t/63/rf+t/6z/qf+o/6j/qf+q/6v/
rf+s/6v/p/+m/6n/qv+s/63/rP+r/6n/pf+n/6r/qv+q/63/rf+t/63/qv+n/6b/p/+o
/6j/qf+r/6r/qv+o/6b/pv+m/6b/pv+y/7v/xP/N/9b/3//o//H/9f/4//v//f8CAAIA
AAAAAAAAAAAAAAAAAAAAAAAAAAABAAEAAgACAAQABAAFAAcACAAJAAoABwAGAAYABwAJ
AAsADQAPAA8ADwAOAA8AEQARABEAEQASABMAFgAYABYAFAAUABIAEgATABMAEgAQAA8A
DwAQABIAEAAOAAwADAAMAAsACgAHAAUAAwABAAQABQAFAAYABAAEAAQAAwAAAAAAAQAB
AAUABwAHAAIA/v/8//z//P8AAAEABwAOABwAMgBUAH8ArgDcAAABGgEqASUBAQHEAIIA
RgAJANr/y//B/7r/uf+5/7T/rv+q/6z/sf+7/8D/xf/H/8z/1v/h/+n/7P/v//T/+P/4
//r/+v/7//j/9//5//v//P/8//z//P/8//v/+//9//3//P/8//3//f/+/wAA/f/6//v/
+//9////AQADAAEAAgACAAMAAQAAAAAAAAABAAIAAwAEAAIAAQD+////AQABAAEAAQAB
AAEAAQAAAP7//v8AAAAAAQACAAMABAAAAP///v/+////AAABAAIABAAFAAcABwABAAAA
AQAAAAEAAgAFAAYABgAHAAYAAwAEAAYACAAJAAgABwAGAAYABgAGAAYABwAIAAkACgAL
AAcABgAFAAQABQAIAAkACQAGAAYABgAEAAQABQAGAAkACwAKAAgACAAHAAcABgAFAAcA
BwAHAAgABwAGAAUABAACAAIAAgD//wEAAgACAAEA/v/9//z/+//8//z/+//+//7/+//3
//z/+//7//v/+//7//z///8AAP7//f/8//v//v/+//3//f/7//7/+v/3//X/+P/7//n/
+v/7//3//v/7//n/+f/5//z//P/9//3//v/+//7//f/7//z//P/7//7///////v/+v/8
///////9//z//P/8/////////////f/8//v/+v/+////AAABAAAA/f/8//z//P/8//z/
/f///////P/8//v/+v/6//n//P/9//3/+//4//r/+f/4//v/+//7//v/+//5//n/+//6
//j/9//3//v//P/7//r/+f/4//f/9v/7//v/+//7//n/+f/5//n/+P/4//j/9//4//j/
+P/3//f/9//2//b/9v/5//n/+P/3//f/9//3//H/9P/2//b/+P/4//j/+P/4//X/9P/z
//L/8v/z//P/9P/x//L/8f/x//T/9P/0//T/9v/2//f/+f/4//f/9v/1//f/+f/6//3/
/v/9//z/+//5//n/+//8/////v////7/+v/5//f/9P/1//X/9v/4//f/9P/x/+7/7//u
/+z/6v/r/+v/6//r/+j/5//l/+T/5f/m/+f/5//k/+T/5f/l/+H/4//l/+b/5v/k/+L/
5P/m/+n/7//8/xQANgBeAIkAtgDmABoBOgE+ASsBBQHSAKAAZAAtAA4AAwD//wAA///7
//b/9P/0//b/9f/3//r/AQALABIAGgAhACMAIgAjACQAJgAmACgAKAAqACgAKAArACcA
JgAkACIAIwAkACQAJQAlACUAJAAkACIAIQAhACIAIwAiACUAJwAlACMAIQAfACEAIgAi
ACMAIQAgACAAIAAfAB4AHQAcACAAIQAgACMAIAAfAB4AHQAfAB8AHwAeABwAHAAeAB4A
HQAcABsAGgAaABsAHAAeABsAGgAZABgAGAAZABsAGwAYABgAGgAaABkAGAAZABgAGgAd
AB4AHQAaABoAGgAZABoAGwAcAB4AHwAeAB0AHQAbABsAGwAbABsAHAAdAB4AGwAcABsA
GQAaABoAGgAYABoAGwAcAB8AHAAaABcAFgAXABkAGgAbABkAFwAVABQAFgAWABYAFgAW
ABYAFgATABEAEgASABEAEwATABMAEwARABAADgAQABIADwALABAADwAPAA8ADwALAAoA
CwAKAAoACwAMAA0ACwAKAAgABwAJAAwACAAFAAYACgAOAA0ACgAJAAkACAAJAAkACwAN
AA4ADAALAAkACgAKAAoACQAJAAoACgAJAAsACwAKAAUABgAKAA8AEQAPAAwACgAIAAoA
CwAMAA0ADgAOAA4ADgAOAA0ADAALAA4ADQAOABAADgAMAAoACQAKAAsACQAKAAoACgAL
AAsACgAJAAcAAwAGAAoACwAMAAoACQAIAAcACQAHAAcACQAHAAYABgAHAAYABgAEAAIA
BQAGAAcACAAJAAcABQADAAQABQAGAAcABQAGAAcABwAEAAQABAADAAYABwAHAAgABQAH
AAYABAAEAAUABgAHAAUABgAGAAYAAgADAAQABgAGAAYABgAFAAQAAwACAAIAAwADAAQA
BAAGAAYABwAHAAYABQAEAAcACAAKAA0ADAALAAoACQAMAA0ADQAPABEAEQARABEAEAAP
ABAAEAARABAAEQAQAA4ADQALAAgACgAJAAkACgAKAAgABgAEAAIAAAD9//r//P/9//7/
///+//3/+//6//z//P/8//v//P/8//3//f/5//f/9f/2//j/+P/4//r/+v/9/wcAHAA+
AGYAjgC3ANYA7gD0AOoAzACdAG8AQAAMAOT/1f/Q/83/yf/G/7//uf+6/7r/uv/A/8X/
xf/I/8//1f/c/+L/5//t//L/8//y//L/8P/w/+7/8f/w//H/9f/z//T/9P/0//b/9v/1
//X/+f/5//j/+P/3//X/9P/0//b/9P/2//f/9f/1//X/9f/z//T/9P/1//b/9v/3//j/
9//2//X/9P/3//f/9f/3//f/9//3//f/9v/1//T/8v/1//b/+f/6//n/+P/3//b/9v/3
//j/+v/4//j/+P/4//b/9//5//n/9//4//v//P/+//7/AAAAAAcADQARABMAFAAWABgA
GQAbABsAGwAcACAAIAAgACEAHwAfAB8AHwAgACAAIAAgACAAIgAiACEAIAAgACAAHgAg
ACEAIgAlACIAIAAdABwAHQAfACAAIQAhACEAIQAiACEAIAAfAB4AIAAgACAAHQAcABwA
GwAZABsAGwAbABsAGQAYABYAGAAaABcAEwAYABkAGQAZABkAFQAUABUAFAAUABUAFgAX
ABYAFgAVABUAFQAYABQAEQASABYAGgAZABYAFQAVABQAFAATABQAFQAWABYAFwAXABUA
FAATABEAFAAWABcAFwAWABUAEwANAA4AEgAXABkAGAAWABUAFAAUABMAEgARABMAFAAV
ABYAFAATABIAEQASABEAEgAUABIAEgASABMAEQARAA4ADgARABIAFAAVABIAEQAPAAsA
DAAQABEAEgARABEAEQARABAADQAMAA0ADgAOAA8AEQAQABAADgAMAA0ADgAPABAAEgAR
ABAADwALAAsACwALAAwADgAQABEADQAMAAsACQAKAAsACwAMAAoADQANAAwACQAJAAkA
CQAKAAwADQAOAAoACAAKAAoACgAKAAsADAANAA4ADAALAAkACAAJAAwADQAPABAAEAAQ
ABAADgAOAA8AEQASABMAFAAVABMAEwASABMAFgAXABgAGQAZABkAGwAcABsAGAAXABQA
FAAVABUAFAATABEAEAAQABIAEAAOAAwACwAKAAgABgAFAAUABQAFAAYABwAHAAgABwAG
AAUAAwAEAAQABQAFAAkACQADAP7//P/6//r//P8AAAUACwAaADIAVAB2AJsAwADeAPIA
9ADeALUAhwBcACwA/P/f/9j/1//X/9j/0//H/8D/wP++/8D/xf/J/87/2f/d/+L/6P/r
/+3/7v/1//j/+P/4//r/+v/7//j/9//5//r//P/9//7//P/8//v/+//9//3//P/8//7/
/f/9//7//f/6//v/+//9//3//f/9//z//P/7//v//f/8//z//P/9//7///8AAP7//f/6
//v//v///wAAAQAAAP///v/8//3//v8BAAIAAgACAAIAAgAAAP///v/+////AAABAAIA
/////wAA///9//7/AQACAAIAAgAEAAQABAAFAAQAAQACAAQABgAHAAkACQAJAAoACgAK
AAoACwAMAA0ADgAPAAwADAAMAAwADgAQABAADwAMAAwADAAKAAoACwAMAA8AEQAQAA4A
DgAMAA0ADQANAA8ADwAPABAADQAMAAsACgAMAAwADAAJAAsADAAMAAsACgAJAAgABwAI
AAgABwAKAAoABwADAAgACAAHAAYABQAFAAYACQAKAAgABwAGAAUABwAIAAgACQAHAAoA
BgADAAUACAALAAkABwAHAAgACAAFAAMAAwADAAgACAAJAAkABgAGAAYABQAFAAYABgAF
AAgACQAJAAUABAAGAAkACQALAAoACgAKAAoACQAIAAcABgAGAAYABgAJAAkACQAJAAcA
BQAFAAYABwAIAAkACwAKAAkABQAEAAYABgAHAAcACQAJAAgABQAEAAYABQAEAAcABwAH
AAcABQADAAMABQAFAAQABAAFAAgACAAGAAQAAgACAAIAAgAHAAcABwAHAAMAAwADAAMA
BQAGAAcABwAGAAYABgAFAAQAAwABAAAAAQAFAAYABgADAAMAAwADAAMABAAEAAQABgAF
AAUABQAAAP7/AQAEAAYABgAGAAYABAAEAAQABAADAAMAAgACAAQABgAGAAcABwAGAAUA
BAAGAAgACwAPAA4ADQAMAAsADgAPAA8AEQATABMAEwATABIAEQASABIAEwASABMAEgAQ
AA8ADQAKAAsACwAMAA4ADgAMAAoACAAFAAQAAgAAAAIAAwAEAAUABAADAAEAAAACAAIA
AgABAAIAAgADAAMAAQD9//3//P/8//7/AAD+//7/AQAJABoANgBcAIQAqwDMAOYA9ADu
AM4AoQB5AFAAIAD2/9//2P/V/9f/1v/P/8P/wP/E/8b/xv/L/83/0P/V/93/5P/s//H/
9f/4//n/+v/5//j/+f/4//v/+v/7/////f/+//7//v/8//z/+//7//7//////wAA///9
//z//P/9//z///8BAAAA///+//3//f/+//7///8AAAAAAQACAAEAAAD///7/AQABAP//
AQABAAEAAQABAP////////7///8AAAMABAABAAAA///+//7///8AAAIAAgACAAIAAgAA
AAEAAwADAAMABAAHAAgABQAEAAUABAAHAAkACQAHAAUABgAHAAcABQAFAAUABgAJAAoA
CwANAAoACQAIAAcABwAIAAkACgAKAAwADAALAAoACgAKAAgACgALAAwADwAOAAwACQAI
AAkACwAMAA0ADAALAAoACgAIAAgACAAIAAkACgALAAkACAAIAAcABQAGAAcACAAJAAkA
CAAGAAgABgADAP//BAAGAAcACAAJAAUABAAFAAQABAAFAAYABwAIAAgABwAHAAUACAAE
AAEAAgAGAAoACQAGAAUABQAEAAYABQAGAAcACQAIAAgABwAEAAQABAADAAYACAAJAAkA
CAAHAAUA//8AAAQACQALAAoACAAHAAYABQAFAAUABQAHAAgACQAKAAgABwAGAAUABgAF
AAYACAAIAAgACAAJAAcABwAEAAQABQAGAAgACQAIAAcABQABAAMABgAGAAYABQAFAAUA
BQADAAEAAQADAAUABAAEAAUABQAEAAEA/v///wAAAQACAAMAAwADAAMA//////////8A
AAIABAAFAAMAAgABAP//AQABAAAAAAAAAAMAAwACAAEAAQABAAEAAwAEAAQABAADAAEA
AAD//wAAAgAFAAQAAgACAAIAAgAAAAAAAAAAAAIAAwADAAQAAQACAAEAAQADAAQABQAG
AAgACAAJAAsACQAJAAkACQALAA0ADgARABAADwAOAA0ADgAPABIAFAAUABIAEgAQAA4A
DQALAAgACQAJAAoADAALAAgABQACAAIAAgABAAAA///////////9//3//P/8//3//v//
/////f/8//z/+//5//v////+//r/9v/2//b/9P/3/wMAFAAwAFQAeACfAMAA2ADmAOYA
0ACnAH0AVAAkAPL/1//Q/83/z//Q/83/xf/A/8D/wP++/73/wf/G/9H/2//i/+r/7f/v
//D/7//u//L/8v/0//T/9v/0//T/9//2//b/9f/0//f/+P/4//n/+v/5//f/9v/2//X/
9f/2//j/9v/4//n/9v/1//T/8//2//j/+f/7//n/+P/4//j/+P/4//j/+P/7//v/+f/7
//r/+f/4//f/+P/5//r/+v/4//j/+v/6//r/+v/6//r/+v/7//z//v/9//z/+//6//v/
/f8AAAEA/P/8//7//v/+//7/AAAAAAEAAwADAAEAAAAAAAAA//8CAAMABAAGAAYABAAC
AAEAAwADAAMAAwADAAQABQAGAAMABAADAAEAAwAEAAUABAADAAMAAwAFAAUABAACAAIA
AwAFAAYABwAEAAMAAgACAAMABAAFAAYABQAEAAMA//8AAAIAAwADAAMAAwADAAMAAgAA
AP3//v8AAP///f8EAAIAAQAAAP///v/+/wAAAAAAAAEAAgADAAEAAAD+//3/AAAEAAEA
///+/wAAAgD///////8AAAAAAAD//wAAAQABAAAAAAD/////AAABAAEA//8AAAAA//8A
AAEAAQD9////AgAGAAcABQACAAAA/v8AAAEAAgADAAAAAAAAAAAAAQABAAEAAQACAAEA
AgAEAAEAAAD/////AgADAAEAAgAAAAAAAQABAAEAAQAAAP3//v8CAAMABAADAAEA///9
/wAA//8AAAMAAgAAAP////8CAAIAAAD+////AAABAAIAAwABAP///f/9////AQADAAIA
AgACAAEAAAAAAAAA//8BAAEAAAAAAP//AQAAAP7//v///wAAAQD//wAAAAAAAAAA////
////BAACAAEAAAD+//7//v/+////AAABAAIA//////7//v/+/wAAAAABAAMABAAFAAYA
BAAEAAUABwAIAAkACgALAAsACwAKAAsADQANAA0ADQAPAA8AEQASABEADgANAAoACgAL
AAsACgAIAAcABwAIAAYABAACAAAAAgACAAEAAAD8//v/+v/5//z//f/9//7//P/8//z/
+//6//r/+//7/wEA///7//j/9v/y//L/9P/4//3/BwAcADYAWAB8AKEAwgDaAOgA5ADI
AJ0AcQBIABYA6P/T/87/zf/R/9T/zf/D/77/wP+8/7r/v//H/9D/2f/f/+L/6P/r/+v/
7P/v//L/9P/0//b/9v/3//T/8//1//f/+P/4//j/+v/6//n/+f/5//n/+P/4//n/+f/6
//z/+f/2//f/9//4//n/+v/7//n/+v/6//v/+v/4//f/9v/5//r/+//8//z/+//4//n/
+v/7//z//f/7//v/+//6//r/+v/8//z//v/+//7//v/7//v/+//8//7//v/+//7//P/9
///////8//z//v/+////AAADAAQAAgADAAIA//8AAAIABAAFAAUABQAFAAYABwAGAAUA
BQAGAAcACAAJAAUABAADAAIABQAIAAkACQAKAAoACgAIAAcABwAHAAkACgAKAAkACgAJ
AAkACAAHAAkACQAJAAoACAAIAAgACAAIAAgACAAFAAYACAAJAAkABgAFAAQAAwAGAAYA
BQAIAAgABQABAAYABgAFAAQAAwADAAQABwAIAAQAAwACAAEAAwAEAAQABQAHAAoABgAD
AAEABAAHAAUABwAHAAgACAAFAAMAAwADAAYABgAHAAcABgAGAAYABQADAAQABAADAAUA
BwAIAAUAAgAEAAcABwAHAAYABgAGAAcABwAHAAcABAAEAAQABAAHAAcABwAHAAUAAwAD
AAQABAAEAAQABQAFAAUAAgACAAAAAAABAAEABAAFAAUAAwACAAQAAwACAAMAAwADAAMA
AwABAAEAAwABAAAAAAABAAMABAADAAIAAAAAAAAAAAADAAMAAwADAAMAAwADAAMAAAAA
AAAA//8BAAIAAwADAAEAAQAAAAAAAAADAAMAAgADAAMAAwADAAEAAgACAAIAAwADAAQA
BQD+/wAAAgACAAIAAgADAAQABQAGAAQAAwABAAAAAQAEAAUABwAIAAgACAAIAAYABgAH
AAkACgALAAwADQANAA0ADAANABEAEQARABEAEQARABMAFAASABAAEAAOAA4ADwAPAA4A
DQALAAoACgAMAAoACAAGAAMAAgAAAP7//f/9//3//f8AAAEAAQACAAEAAAD///3//f/+
/wAAAQABAP///f/6//j/9v/2//j//v8FAA8AJABAAGAAhgCpAMgA4gDsAOAAvACLAGEA
OAAEANz/0f/S/9P/1//W/8n/v/+8/7z/vv/A/8P/yf/S/9v/4f/k/+j/6f/r//D/8//0
//T/9P/2//b/9//0//P/9f/2//j/+f/6//j/+P/3//f/+f/5//j/+P/5//n/+v/8//v/
+P/5//n//P/9//7////+//7//f/9//3//P/8//z//v/+//7//v/+//3/+v/7//z//f/+
/////f/9//3//P/8//z//v/+/wAAAAAAAAAA/f/9//3//v8AAAAAAAAAAP7///8BAAEA
AAAAAAIAAgAEAAQABgAGAAQABQAEAAEAAgAEAAYABwAFAAUABQAGAAcABgAFAAUABwAH
AAcABwAEAAQABAAEAAYACAAIAAcABAAEAAQAAgACAAMABAAHAAkACAAGAAYABAAFAAUA
BQAHAA==
         </WaveFormData>
      </LeadData>
   </Waveform>
</RestingECG>
