# Supplementary material for: Detection of Left Atrial Enlargement Using a Convolutional Neural Network-Enabled Electrocardiogram
Source: Front Cardiovasc Med. 2020 Dec 17;7:609976. doi: 10.3389/fcvm.2020.609976 (PMC7773668; doi:10.3389/fcvm.2020.609976)
Supplement: Supplementary file 3 [file Data_Sheet_3.ZIP › normal2/1802017243_5105_00000000.XML]

<?xml version="1.0" encoding="Windows-1252"?>
<!DOCTYPE RestingECG SYSTEM "restecg.dtd">
<RestingECG>
   <PatientDemographics>
      <PatientID>1802017243</PatientID>
      <PatientAge>71</PatientAge>
      <AgeUnits>Years</AgeUnits>
      <Gender>Male</Gender>
      <PatientLastName>yujifu</PatientLastName>
   </PatientDemographics>
   <TestDemographics>
      <DataType>Resting</DataType>
      <Site>1</Site>
      <AcquisitionDevice>MAC55</AcquisitionDevice>
      <Status>Unconfirmed</Status>
      <Priority>Normal</Priority>
      <AcquisitionTime>08:35:45</AcquisitionTime>
      <AcquisitionDate>03-13-2017</AcquisitionDate>
      <CartNumber>1</CartNumber>
      <AcquisitionSoftwareVersion>009C</AcquisitionSoftwareVersion>
      <XMLSourceVersion>MAC5000 v1.0</XMLSourceVersion>
   </TestDemographics>
   <RestingECGMeasurements>
      <VentricularRate>60</VentricularRate>
      <AtrialRate>60</AtrialRate>
      <PRInterval>164</PRInterval>
      <QRSDuration>88</QRSDuration>
      <QTInterval>394</QTInterval>
      <QTCorrected>394</QTCorrected>
      <PAxis>48</PAxis>
      <RAxis>-16</RAxis>
      <TAxis>23</TAxis>
      <QRSCount>10</QRSCount>
      <QOnset>213</QOnset>
      <QOffset>257</QOffset>
      <POnset>131</POnset>
      <POffset>170</POffset>
      <TOffset>410</TOffset>
      <ECGSampleBase>500</ECGSampleBase>
      <ECGSampleExponent>0</ECGSampleExponent>
   </RestingECGMeasurements>
   <Diagnosis>
      <Modality>Resting</Modality>
         <StatementCount>2</StatementCount>
         <LabelText>12SL ��ϳ���</LabelText>
      <DiagnosisStatement>
         <StmtFlag>ENDSLINE</StmtFlag>
         <StmtText>�������</StmtText>
      </DiagnosisStatement>
      <DiagnosisStatement>
         <StmtFlag>ENDSLINE</StmtFlag>
         <StmtText>���� ECG</StmtText>
      </DiagnosisStatement>
   </Diagnosis>
   <Waveform>
      <WaveformType>Rhythm</WaveformType>
      <WaveformStartTime>0</WaveformStartTime>
      <NumberofLeads>8</NumberofLeads>
      <SampleType>CONTINUOUS_SAMPLES</SampleType>
      <SampleBase>500</SampleBase>
      <SampleExponent>0</SampleExponent>
      <HighPassFilter>16</HighPassFilter>
      <LowPassFilter>150</LowPassFilter>
      <ACFilter>NONE</ACFilter>
      <LeadData>
         <LeadByteCountTotal>10000</LeadByteCountTotal>
         <LeadTimeOffset>0</LeadTimeOffset>
         <LeadSampleCountTotal>5000</LeadSampleCountTotal>
         <LeadAmplitudeUnitsPerBit>4.88</LeadAmplitudeUnitsPerBit>
         <LeadAmplitudeUnits>��V</LeadAmplitudeUnits>
         <LeadHighLimit>2147483647</LeadHighLimit>
         <LeadLowLimit>268435456</LeadLowLimit>
         <LeadID>I</LeadID>
         <LeadOffsetFirstSample>0</LeadOffsetFirstSample>
         <FirstSampleBaseline>0</FirstSampleBaseline>
         <LeadSampleSize>2</LeadSampleSize>
         <LeadOff>FALSE</LeadOff>
         <BaselineSway>FALSE</BaselineSway>
         <ExcessiveACNoise>TRUE</ExcessiveACNoise>
         <MuscleNoise>FALSE</MuscleNoise>
         <LeadDataCRC32>1428149105</LeadDataCRC32>
         <WaveFormData>
+v/6//r/+f/2//X/9P/z//T/9f/1//b/+P/5//n/+f/0//L/8v/y//X/9f/y//D/6//r
//D/8//3/wAADgAhADcARQBMAE8AVABWAFIAQQArABwAFAAOAAcAAQD7//L/8P/w//L/
9f/4//r/+f/2//f/9v/5//3//f/9/wAA///+//z/+f/3//b/9v/1//f/9//3//f/+P/6
//v//P/+//7///////7//f/8//v/+f/5//n/+f/7//v/+//7//j/9//2//X/+f/7//z/
/f//////AAAAAP7//v/+//7/AQABAAEAAgD//wAA///8//7//v//////AgADAAMABAAG
AAgACQAKAAwADAAMAA4ADQAMAAwADQAQABIAEwATABQAFQAVABYAFgAXABcAFwAaABwA
HQAeABwAHAAdAB8AHgAdAB0AHAAfACAAIAAhACAAHwAeABwAHwAfAB4AHQAaABkAFgAV
ABYAFAATABIADgAMAAkACAAFAAUABQAEAAMAAwAEAAUAAwAAAP////////7//v/+//v/
+v/6//r/+P/3//f/9v/4//r//P/9//v//P/8//z/+//7//v/+//7//v/+f/5//f/+P/6
//r//P/7//r/+v/6//r/+v/6//z//P/8//z/+v/5//j/9//2//j/9v/2//j/+v/7//3/
+//7//v/+//9//3//f/+//3/+//5//j/+P/4//j/+f/6//v//P/9//z/+v/6//z//v//
///////7//r/+P/3//j/+f/5//n//P/9//7////+//z/+f/6//z//P/8//v/+P/4//j/
+P/4//j/+f/5//r/+//8//z/9//4//j/+P/7//v/+//8//3//P/5//j/9v/2//f/9//6
//v//P/9//z/+//6//r/+v/5//n/+f/7//v/+v/5//j/9//3//f/+f/7//3//v/7//r/
+v/5//n/+f/4//j/+v/6//r/+v/3//f/9//4//r/+v/6//n/9//4//j/+P/7//z//P/7
//n/+P/4//j/+P/4//j/+P/6//r/+f/5//j/9//2//X/+P/6//v/+//7//r/+v/5//j/
9//2//n/+v/7//z/+v/6//r/+v/6//r/+v/6//r/+v/6//r/+v/6//r/+v/7//z//f/+
//z//P/9//3/+//7//z//P/9//7//v//////AwAFAAUABAAEAAIAAgACAAIA/////wAA
/v/8//j/+v/6//n/9//4//f/9f/0//b/9v/2//X/9v/2//f/9//2//b/9v/2//j/+P/4
//f/9v/2//X/9P/1//b/9v/2//X/9f/1//X/9//3//f/9v/4//j/+f/5//X/9v/2//b/
9P/v/+3/7P/q/+f/5//u//X/AQAOABwALQA7AEcAUgBXAFgAWABSAEMALwAaAAwABAAD
AAEA+f/2//b/9P/0//X/+P/2//X/9v/1//j//f///wEA///8//v/+v/4//X/9f/2//j/
+f/5//n/+f/5//b/9v/1//T/9v/4//v//f/7//v/+//7//v/+//7//v/+//7//v/+//5
//n/+f/5//j/+f/5//n/+v/7//3//v/+//7//v/+/wAAAQACAAQAAQACAAEA/v8BAAIA
BAAFAAUAAwAAAP7/AQAEAAYACAAJAAoACwAOAA0ADAAMAA0AEAASABMAEwASABMAEwAU
ABUAFwAYABkAHAAeAB8AIAAfAB4AHgAfACEAIQAiACIAIAAgAB8AHwAfAB8AHwAeAB4A
HQAbABkAFwAXABUAFQAWABQAEwASAA8ADAAIAAYABQAFAAUABAAAAP///////wEA/v/9
//3////+//7//v/7//r/+v/6//f/9//4//j/9v/2//b/9f/2//j/+f/6//r/+//8//3/
+//7//n/+f/3//j/+v/6//r/+f/4//j/9f/0//P/8v/1//b/9//4//v/+//7//v/+v/8
//r/+v/8//z/+//7//r/+f/4//f/+f/5//n/+v/7//v/+//8//v/+v/5//n/+v/7//z/
/f/6//j/+P/6//j/+f/5//n/9v/2//X/9f/3//n/+v/7//3//f/9//3/+//6//j/+v/6
//r/+v/5//b/9v/2//b/9//4//r/+//7//v/+//6//f/+P/4//j/+v/5//j/+P/3//b/
8//y//b/+P/7//3/+//7//v/+//6//n/+P/4//r/+f/5//n/9v/1//P/8f/0//X/9//5
//v/+//7//r/+P/4//n/+f/5//n/+P/4//b/9v/2//b/9f/1//X/9v/0//T/9P/z//X/
9v/2//b/+f/6//r/+f/5//j/+P/4//b/9v/2//b/9//4//j/+f/4//f/9v/1//X/9v/2
//X/9//6//j/+P/4//j/+P/2//b/9v/2//j/+P/4//j/9v/2//b/9v/2//b/9v/2//b/
9v/2//b/9//4//n/+v/6//r/+v/6//j/+P/4//j/+P/4//j/+P/6//r/+v/6//z//f/9
//3//f/+//7//v/8//v/+//7////AQABAAIAAgAAAAAAAgAEAAEAAQAAAP3/+v/1//T/
9P/z//H/8//0//T/9f/2//b/9v/1//T/9v/3//f/+P/3//b/9f/0//b/9v/1//X/9v/2
//b/9//2//b/9v/1//X/9f/1//X/8//z//L/8v/0//X/9f/1//T/9v/4//T/8f/v/+z/
6P/r/+//8P/1//3/BAAMABsALwA9AEoAUQBWAFQASgA1AB0ADAAEAP7/+//7//P/6P/m
/+b/5v/r//D/7v/v//L/9//6//3/+f/5//n/+v/8//z/+//5//f/9v/2//X/9//3//f/
9//4//r/+//8//v/+v/6//n/+//7//v/+//5//n/+f/5//n/+f/5//n/+v/7//z//f/8
//3//f/9//////8AAAAA/f/8//v/+v/7//v/+//8//7/AgAEAAQABQAEAAQAAwAGAAcA
BwAIAAgACAAHAAYABgAGAAYACAALAAwADgARABEAEgASABEAEwAVABYAGAAXABkAGgAb
ABgAGAAXABYAFwAYABoAHQAdAB0AHgAeACAAIAAfAB8AHQAdAB0AHAAcABsAGQAXABYA
FQASABEAEAAOAA0ADAAOAA4ADQAOAAoACQAIAAYABAADAAMAAwADAAAA//////z/+v/5
//j/+//8//7/AAD+//3//f/8//r/+v/6//n/+f/6//r/+v/5//n/+f/5//z//f/8//3/
+//8//7//v/9//v/+f/4//j/+P/4//j/+v/6//r/+v/9//3//f/9//3//v/7//r/+P/4
//f/9//5//n/+f/5//v/+//7//z//f/9//3//v/9//z/+//7//v/+//7//v/+v/4//j/
+v/8//3//f/9//7//v/9//3//f/9//z/+//7//v/+//7//3//P/6//z/+v/6//r/+f/7
//z//f/+//v/+v/6//n/+//7//v/+v/4//r/+//8//v/+f/3//b/+f/6//n/+v/4//j/
+f/5//f/9//3//f/+f/7//3/AAD9//v/+v/5//v/+//6//n/+P/3//f/9//5//n/+f/4
//n/+v/8//3//P/7//n/+P/6//r/+v/6//j/9//2//b/+P/4//j/9//4//r/+//8//r/
+v/5//f/+v/6//v//P/5//j/9//2//b/9v/1//X/+P/5//r/+//5//r/+v/5//n//v8A
AP///v/9//z/+//6//n/+P/5//r/+//8//v/+v/5//j/+//8//3//v/+//7//v/+//7/
/f/8//v//f/+////AAD7//n/9//5//3///8CAAQAAgACAAQABAADAAMAAgAAAAAA/P/8
//z/+P/1//b/9f/2//b/9v/2//j/9//2//b/9P/z//P/8v/1//b/9//4//b/8//x//D/
9P/2//n//P/6//r/+f/5//f/9//3//f/9//2//b/9v/3//f/9//2//b/9v/4//n/9//y
/+z/6f/n/+r/8f/9/wQADgAfAC0ANwA+AEcATgBSAFAARQAxACAAFAAKAAMA/f/5//T/
8v/0//T/8//0//j/9//2//X/+v/7//v//f8BAPz/+v/6//n/9//4//j/+f/5//n/+f/5
//n/9//4//j/+P/6//r/+//7//r/+f/4//f/+f/7//3////9//3//f/9//z/+//6//n/
+//9//7////+//3//f/8//7//v/+//7/AQABAAEAAgABAAIAAQD+/wAAAAABAAEABQAF
AAQABAAGAAgACQAKAAgACAAIAAoACgAKAAsADQAQABIAEwATABQAFQAVABYAFwAZABoA
GwAbABwAHAAcABoAGgAbAB0AHwAfACAAIAAeAB4AHQAdAB4AHwAgACAAHQAbABgAFQAW
ABcAFgAXABgAFgAVABQAEAAOAAsACgAFAAUABQAEAAMAAwAEAAUABAAAAP7//f/+//7/
//8AAP7//P/7//r/+//7//z//P/8//z//P/7//n/+v/6//r/+v/7//z//f/7//v/+f/5
//n/+v/8//z//P/7//r/+v/4//j/+P/4//n/+v/7//z//P/7//r/+f/8//7//P/8//7/
/v/9//3//P/7//r/+f/7//v/+//8//r/+f/4//j//P/8//z//f/7//v/+//7//r/+P/4
//r/+v/7//v/+//6//r/+f/5//v//f/+/////v/9//z/+//9//z/+v/8//7//v/+//3/
+v/6//r/+v/6//r/+//7//n/+f/5//j/9//6//z//v/8//v/+v/6//z//P/6//r/+P/4
//n/+f/5//n/+f/5//n/+f/5//r/+//7//z//f/7//v/+v/5//n/+f/6//v/+v/5//j/
9v/4//j/+f/5//r/+//7//z/+v/6//r/+v/5//n/+f/6//r/+v/6//n/9v/2//X/9P/4
//r/+//7//v/+v/6//r/+v/6//r/+v/6//r/+f/5//n/+f/5//n/9//4//j/9//1//b/
9v/3//j/+f/6//z//P/8//z/+//6//n/+P/5//r/+//8//v/+v/5//j/+P/4//j/+P/5
//r/+//8//v/+v/5//j/+//8//3//v/9//z/+//6//j/+P/4//j/+v/8//7/AAD///7/
/f/9//7///8AAAIA///+//3/+//8//3/AgAFAAMABAAEAAIAAAACAAIA//8AAAAA///+
//j/+P/4//f/9f/3//f/9v/0//T/9P/0//X/9P/0//X/9f/2//b/9v/2//b/9v/2//P/
8//0//T/9//5//v//P/5//f/9v/1//f/9//3//f/9P/0//T/9f/3//f/9v/2//j/9v/z
/+//7v/o/+f/6//y//f/AwAQABwAKwA7AEkAUgBXAFoAXABSADsAJwAaABIADAAHAAEA
+f/2//b/9P/0//X/9P/y//X/+v/5//j/+//7//v/+//6//j/+P/3//X/9f/2//j/+f/7
//v/+//7//v//P/8//z/+v/6//v/+//5//n/+f/5//f/9//3//f/+f/5//n/+f/7//v/
+//7//z//f/9//3/+//7//z//P/+//7//v/+//3//f/9//7//P/+//7//P8BAAIABAAF
AAYABQADAAIABgAIAAkACgAIAAgACAAKAAgACAAJAAsADwASABQAFQAUABUAFQAWABcA
GQAaABsAGgAaABkAGAAZABoAHAAfAB8AHwAgACAAHQAcABoAGQAcAB0AHgAeAB0AGwAY
ABUAGAAZABgAGQAXABQAEgAQABAADgALAAoABwAHAAcABgACAAEAAQABAAMAAAD/////
/f/8//z//P/7//r/+v/6//v/+//8//z/+//6//n/9//4//r/+//8//n/+f/5//n/+f/5
//f/9//3//j/+v/6//r/+f/4//j/+f/6//v//P/6//r/+v/6//v/+//7//v//v8AAP7/
/v/7//r/+P/3//n/+f/5//n/+f/5//n/+v/6//n/+P/4//z//P/8//3/+//7//v/+//8
//r/+v/8//r/+//7//v/+f/4//b/9f/4//v//f////3//f/9//3//f/8//r//P/8//z/
/P/7//j/+P/4//j/+v/6//v/+//6//n/+P/2//X/+P/6//z//P/7//r/+v/6//r/+P/4
//n/+v/8//3//P/7//r/+f/5//n/+f/6//z/+//7//v/+v/5//f/9f/2//f/+f/7//v/
+//7//r/+v/6//v/+//7//v/+v/6//f/9v/1//T/9P/1//b/+P/6//r/+v/5//v//P/8
//z//P/8//v/+f/5//j/+P/4//n/+v/7//z/+f/4//b/9f/2//f/+P/5//n/+v/6//n/
9//2//j/+f/6//v//P/6//r/+v/6//r/+v/6//r/+v/6//r/+v/6//r/+v/6//z//P/8
//z//P/8//z//P/6//r/+v/6//z//P/8//z//v/+//7//v/+//7///////////8AAAAA
AAAAAP////8BAAUABwAHAAYABgAEAAQABgAGAAMAAwAAAP7//P/4//j/+P/3//X/9//3
//b/9v/2//b/9v/1//X/9v/4//n/+P/4//j/+P/2//b/9v/1//X/9v/2//b/9//4//j/
+P/5//n/+f/5//n/+f/5//j/9//2//b/9f/5//j/+P/2//T/8f/v//L/8v/t/+//8v/1
//3/BgAQACEALwA7AEYAUQBWAFgAVgBLADcAHgAQAAgAAwD///3/9P/u/+z/7v/v//D/
8v/z//T/9f/2//X/9f/3//v//P/9//7//v/9//z//P/9//3//P/7//r/+f/7//z//P/8
//n/+P/4//f/+v/7//z//f/7//v/+//7//3//f/9//3////////////9//3//P/7//3/
/f/+//7//v/+//7//v/9//3//f/+/wAABAAGAAYABQAEAAQAAwAHAAcABgAGAAcACAAI
AAgACAAIAAgACgAMAA4AEQAVABQAFAATABEAEwAVABYAGAAZABsAHAAdABsAHAAcABwA
HQAeACAAIwAiACEAIQAgACIAIgAhACEAHwAfAB8AHgAcABsAGQAXABkAGwAbAB0AGwAY
ABYAFAASABAADQAMAAkACQAJAAgABgAFAAUABQAFAAIAAQABAAAA/v/9//z//v/+////
AAD9//3//v/+//7//v/+//3//f/+//7//v/6//n/+P/3//n/+//7//3//P/8//3//P/6
//n/+P/4//n/+v/7//z/+v/6//r/+v/7//v/+//7//z//v/8//z//P/8//v/+//7//v/
+//7//v/+//7//z//f/9//3//v/+//7//v////3//f/9//3//v/8//z//v/8//3//f/9
//3//v/+//////////7//f/9//3//f/9/////v/8//7/+//6//n/9//5//r/+//8//7/
/v///////////////v/8//7///8AAP3/+//5//j//P/8//r/+v/8//z//f/9//v/+//7
//v//P/9//7/AAD9//v/+v/5//z//f/9//3//P/7//v/+//9//3//f/8//7//v//////
/P/7//n/+P/7//z//f/+//v/+//7//z//P/8//z/+//5//r/+v/6//3//v/+//3////+
//7//v/9//z/+//6//r/+v/5//n/+//7//v/+//5//r/+v/5//n//P/+//3//P/7//r/
+v/6//r/+v/8//z//P/8//r/+v/6//r/+v/6//r/+v/7//z//f/+//3//P/7//r//P/8
//z//P/8//z//P/8//7//v/+//7//v/+//7//v/+/////////wEAAgACAAIAAAD/////
//8FAAcABwAIAAcABAADAAQAAgD//////v/9//z/+f/6//z/+//5//v/+//6//r/+v/4
//j/9//2//T/9f/1//b/9//4//n/+v/8//z/+//7//r/+v/6//v/+v/6//r/+f/5//n/
+f/5//v/+//6//r/+f/5//j/9//4//j/+v/+//v/9f/y//D/7f/r//D/+f8BAA4AIAAv
ADkAQQBKAE8AUABSAEoANQAhABIACgACAP3/+//1//D/7v/y//L/8f/u//L/8f/0//v/
/v/9////AQABAAAAAAAAAP///f/+//7///////7//f/8//v/+//8//z//P/+//7/////
//7//f/8//v//P/9//7////+//3//P/7//3//f/9//3/AAABAAEAAQAAAP/////+/wAA
AAAAAAAAAwADAAMABAAEAAYABgAEAAQABAAFAAUABwAHAAYABgAKAAwADQAOAAwADAAM
AA4ADAAMAA0ADwARABQAFgAXABcAFwAWABYAGQAbABwAHQAdAB4AHgAeABwAHAAdAB8A
IQAhACIAIgAgACAAHwAfACEAIQAhACAAIAAfAB0AGwAZABkAFwAXABYAFAATABIAEgAQ
AA0ADAALAAsACwAKAAcABQAEAAMAAwAAAP////8AAAAAAQACAAAA/v/9//z//P/9////
AAD9//z/+//5//v//P/8//z//P/9//7////+//3/+v/5//r//P///wAA///9//v/+v/8
//z//P/8//z//P/8//z//P/7//r/+f/7//7//f/+//7//v/9//3//f/9//3//f/9//3/
/f/+//z/+//6//r//f/+////AQD///////////7//P/8//7//v/////////+//7//f/9
//7//////////f/9//3//f////7//P/+//7//v/+//3//v/+//7//v/8//z//f/9//v/
+//7//r/+P/6//v//P////////8AAP///v/7//r/+//8//7////8//v/+v/5//v/+//7
//z//f/9//7////+//3/+//5//v/+//8//3/+//7//v/+v/8//z//f/9//v/+//6//r/
+P/4//j/+P/6//v//P/+//v/+v/5//f/+P/6//v//P/7//z//P/7//v/+v/6//r//P/8
//z//P/6//r/+f/5//n/+f/5//n/+//8//z/+//7//j/+P/4//j/+P/4//r/+v/6//r/
+P/4//j/+P/7//z//f/+//v/+v/5//j/+f/6//v//P/+//7//v/+//v/+v/5//j//P/+
/wAAAgAAAP///v/9/wAAAAAAAAAA////////AwADAAMABAAEAAQABAAGAAYAAwADAAIA
AAD8//j/+P/4//f/9f/3//f/9v/2//b/9v/4//f/9v/2//f/9//4//j/+P/4//j/+P/6
//n/+f/6//n/+P/4//j/+v/6//n/+f/3//f/9//3//f/9v/2//b/+f/5//n/+P/4//b/
9v/1//P/8v/u/+n/6//y//f///8IABQAJQAzAEMAUABVAFYAVgBOADsAKQAaABAACgAH
AAUA/f/0//D/8P/y//P/9v/4//n/9v/3//r/+f/5//3//f/8//z//P/7//n/+P/4//n/
+f/7//v/+//7//r/+v/5//j/+v/6//v/+//7//v/+//7//n/+f/5//n/+v/7//z//f/8
//v/+v/5//z//f/9//3//////wAAAAD///7//f/8//7///8AAAIAAAACAAIAAAACAAIA
AwADAAUABQAEAAQABQAGAAYABgAIAAoADAAQAA8ADgAOAA8ADgAQABEAEQAUABUAFQAW
ABcAGQAaABsAGwAcABwAHAAcABwAHQAfACEAIQAiACIAIAAgAB8AHwAfAB8AHwAeACAA
HwAdABsAGgAZABYAFQAWABQAEwASABIAEAANAAwACAAHAAYABAADAAMABAAFAAMAAAD/
/////f/8//z//P/8//z//f/+//v/+//8//z//P/8//z/+//7//z//P/8//3//f/9//3/
+//7//n/+f/4//j/+f/4//r/+//8//7//P/8//z//P/6//r/+v/6//n/+f/5//n/+P/6
//j/+P/5//r/+v/7//v/+//7//v/+//7//v//P/8//v/+v/6//z//P/8//3//f/9//3/
/f/6//j/+P/6//z//f/9//3//v/+//3//f/8//v/+f/3//r/+//8//3//f/8//r//P/8
//z//P/7//z//P/8//z/+//6//r/+f/7//v/+//6//b/+P/5//r//P/7//r/+v/+//7/
/P/8//n/+P/4//f/+v/7//z//f/7//v/+//8//r/+f/5//n/+//7//r/+f/5//n/+v/7
//v/+//7//r//P/8//3//f/8//v/+f/4//n/+v/7//z/+P/3//b/9v/4//r//P/9//z/
/P/7//r/+//8//z/+//7//r/+v/6//n/+P/3//b/9//4//j/+f/3//f/9//3//j/+v/7
//v////8//r/+f/4//f/9v/5//r/+//8//r/+v/6//r/+P/4//j/+P/5//r/+//8//r/
+v/6//r//P/8//z//P/6//r/+v/6//r/+v/6//r/+//8//3//v/8//z//P/8//z//P/8
//z//f/+////AAD//////v/9////AAAAAAAAAAD///////8DAAUABQAGAAQAAgACAAQA
BgADAAMAAgABAAAA/f/+//v/+f/2//f/+P/4//n/+v/4//j/9//2//T/9f/1//b/9v/2
//b/9v/2//b/9f/1//f/+P/5//v/+//6//n/9//3//f/9//3//n/+f/4//j/9v/3//f/
9//4//j/+P/2//X/8//u/+r/5//n/+7/9/8BAAoAFAAjADMAPQBIAFcAYgBmAGIATwA3
ACIAFAAKAAUAAwD7//T/9v/8//r/9//2//b/9f/4//v//P/9//3//f/9//z/+v/6//n/
9//3//j/+v/7//j/9//2//X/+P/8////AgABAAAAAAD///z/+//6//n/+v/7//z//f/7
//v/+//7//v/+//7//v//v//////////////AAAAAAIAAgACAAIAAgABAAAAAAACAAQA
BAACAAQABAAFAAUABwAHAAYABgAIAAoACwAMAA4ADgAOABAAEAAQABEAEwATABQAFAAT
ABQAFQAVABYAGQAbABwAHQAdAB4AHgAeAB8AIAAiACUAJQAlACYAJgAjACIAIAAfAB8A
HwAfAB4AIQAhACAAHwAfAB8AHQAdABwAGgAZABgAFQASAA4ADAAKAAsADAAMAAgABwAH
AAcABwAEAAMAAwAFAAQABAAEAAIAAAD///7/+//7//z//P/8//z//P/7//7/AAABAAIA
///////////9//3/+//7//3//v8AAAAA/v/9//z//P/8//z//P/8//z//P/8//z//f/9
//3//f8AAAIAAAAAAP7//v/9//3//f/9//3//f/9//3//f/+//7//f/8//z/AAAAAAAA
AQD//////////////v///wIAAAABAAEAAQD+//7//f/9//7//////////f/9//3//f//
//7//P/+/wAAAAAAAP///P/8//z//P/9//7/AAABAAAA///+//z//P/+////AAAAAP//
/v/+//7//v/8//z//v/+///////9//3//f/9//3//f/9//7/AAD////////9//3//P/7
//z//f///wEAAAD///7//P/6//r/+//7//7//////wAA/f/8//v/+v/8//3//v8AAP//
/v/9//v//f/+//7//v///wAAAAD///7//P/7//r//f/+////AAD+//7//f/9//3//f/9
//3///8AAAAA///5//b/+v/9//7///8AAP7//v/+//7//P/8//z//P/9//7///8AAP7/
/v/+//7/AAAAAAAAAAAAAAAAAAAAAP///v/9//z///8AAAEAAgACAAIAAgACAAQABAAE
AAUABAADAAIAAgACAAIAAgABAAMAAwAHAAkACwAMAAwACgAKAAwADAAJAAgABgADAAAA
/P/8//z/+//6//3//v/+//z//P/8//z//f/8//z//f/7//z//P/8//r/+v/6//r/+//9
/wAAAgD////////+//z/+//7//v//P/9//7////8//z//P/9//7//////wAA/v/8//v/
9//y//D/8f/z//b//f8FAA4AHAArADkARQBSAFsAYgBgAFYAQwAtABoADgAGAAMAAwAB
APj/9P/0//L/8//4//j/+f/8//3/AAADAAMA/////wIABAAEAAMAAQD+//7//////wEA
AQABAAEAAwAEAAQABAADAAIAAgABAAMAAwADAAMAAgABAAAA//8BAAMABQAHAAkACQAJ
AAkABwAHAAYABQAHAAcACAAIAAcABgAFAAQABwAHAAcACAAKAA4AEAAQAA8ADgAOAA0A
EAARABEAEgARABIAEgASABIAEgASABQAFgAWABcAGQAZABoAGgAZABwAHwAhACQAJAAl
ACUAJQAlACYAJgAmACYAJgAnACkAKQApACoAKgAqACoAKQApACkAKQApACgAJgAlACMA
IQAkACUAJAAlACMAIAAeABwAHAAaABcAFgATABMAEwASAA8ADQAMAAsADQAKAAkACQAH
AAYABgAGAAcACAAKAAwACgAJAAkACAAIAAgACAAHAAUABgAGAAYAAwADAAMAAwAFAAcA
BwAJAAYABgAHAAYACAAHAAYABgAIAAgACAAIAAUABAADAAIABQAFAAUABQAHAAoACQAK
AAkACAAGAAUACAAJAAoACwAIAAcABgAGAAgABwAGAAYABgAGAAYABwAJAAkACQAJAAsA
CgALAA4ACwALAAoACQAJAAoACgALAAoACQAHAAUABgAHAAgACQALAAoACAAKAAwADAAM
AAsACgAKAAoACgAIAAgACQAJAAkACQAJAAgACAAKAAsADAALAAkABwAGAAkACgAJAAoA
CQAIAAgABwAJAAkACQAJAAsACwALAAwACgAJAAkACQALAAsACgAJAAcABwAIAAkACQAJ
AAkACAAKAAoACwALAAkACQAIAAgACgAKAAoACgAGAAUABAAEAAcACAAJAAkACgAMAA0A
DgAOAA4ADQALAA0ADAAMAAwACgAKAAoACgAIAAgABwAHAAkACQAJAAkACQAKAAoACQAN
AAwADgAOAA4ADgAOAAwADAAMAAwADAAMAAwADAALAAoACQAIAAkACgALAAwADQAOAA8A
EAAPAA4ADQAMAA4ADgAOAA4ADAAMAAwADAAPABAAEQASABIAEgASABIAEAAQABAAEAAR
ABIAEwAUABIAEgASABIAEwAUABUAFgAUABQAFAAUABIAEgASABIADwAOAA0ADAALAAoA
CQAIAA==
         </WaveFormData>
      </LeadData>
      <LeadData>
         <LeadByteCountTotal>10000</LeadByteCountTotal>
         <LeadTimeOffset>0</LeadTimeOffset>
         <LeadSampleCountTotal>5000</LeadSampleCountTotal>
         <LeadAmplitudeUnitsPerBit>4.88</LeadAmplitudeUnitsPerBit>
         <LeadAmplitudeUnits>��V</LeadAmplitudeUnits>
         <LeadHighLimit>2147483647</LeadHighLimit>
         <LeadLowLimit>268435456</LeadLowLimit>
         <LeadID>II</LeadID>
         <LeadOffsetFirstSample>0</LeadOffsetFirstSample>
         <FirstSampleBaseline>0</FirstSampleBaseline>
         <LeadSampleSize>2</LeadSampleSize>
         <LeadOff>FALSE</LeadOff>
         <BaselineSway>FALSE</BaselineSway>
         <ExcessiveACNoise>TRUE</ExcessiveACNoise>
         <MuscleNoise>FALSE</MuscleNoise>
         <LeadDataCRC32>1450433234</LeadDataCRC32>
         <WaveFormData>
7//u/+7/7v/v//P/9P/0//b/9v/3//r/9P/w//D/7v/6/wAAAgAAAP7/+f/1//P/+v8I
ABQAHwAhABwAGgAgACUAKgAuACoAIwAcAA0A8f/W/8n/x//F/8H/wv/K/9j/4//n/+X/
4v/f/+D/5P/o//T/AAAGAAUA/f/x/+n/6//t/+//7//z//f/+f/9//b/8f/s/+3/7//5
//7/BgD+//v/+//8//n/9//4//f/+f/9////AgD7//P/8v/v//X/+P/+//7/+//5//n/
+v/5//r/+v/6//3/AgADAAgAAgD9//j/9v/7////AwAGAAEA///9//r//f/+//7/AAAH
AAoADgAQAAwABwAAAP//BQAJAA4AEwAOAAwACwALAAoADwAQABEAFQAZABoAHgAaABYA
DgAOABYAHgAdACAAHAAbABoAGAAXABoAGwAcAB8AIQAhACMAHAAYABMADwAWABwAHAAb
ABYAEwARAA0ACwALAAkABgALAA0ADwAPAAgAAgD6//v/AgAFAAUACAACAAAA/P/6//X/
9//2//H/9f/5//n//f/3//T/7v/y//f//f/+/wEA+v/4//f/9P/w//H/8P/u//P/+P/9
////+v/z/+7/7P/3//j/+//9//r/+P/1//T/8f/z//L/7//1//n/+v/+//r/9v/w//P/
9//6////AgD9//r//P/8//f/9f/2//H/9//7////AwD7//P/8//y//b/+f/9/wQAAQD9
//z/+//4//b/9v/x//f//v///wMA/v/3//b/9v/6//3/AAADAAAA/P/7//r/9//4//X/
8v/5//3//P8DAPz/9v/y/+//9v/5//3/BAD+//z/+v/5//b/9f/1//L/9v/8//z/AAD5
//X/8v/x//n/+/8BAAEA/f/5//j/9P/x//P/9f/x//j//P/+/wIA/P/4//H/8f/5//v/
AAD9//z/+f/3//L/8v/z//P/8//5//3/+/8EAPr/8v/v/+z/9P/4//3/AAD6//r/+P/3
//P/8v/1//P/+f////7/AQD6//X/8P/s//T/9//6////+f/5//j/9//p/+z/9v/7//7/
AQAEAAAA/P/4//T/+P/6//z//v8BAAIAAwAEAP7/+v/2//L/+f8AAAcADgAIAAQAAAD8
//7/AQADAAcACAAGAAYABwACAP///P/5/wAACAAPABYADwAIAAAA+////wAA/v///wEA
AAAAAP//9//y/+7/6//w//X/+f/+//j/8//t/+j/6//u//H/8P/x//L/8//1//H/7f/r
/+f/7P/x//b/+//1//H/7P/o/+v/7f/y//T/9v/3//b/9v/x/+7/6//s//j/AAAEAAIA
+v/w/+v/7//3/wAADAAaACEAIQAeABoAGAAbACIAKgAkABcACgD3/93/yv+9/7f/t/+7
/8T/0P/g/+n/4f/Z/9j/2f/c/+T/8v/8/wIAAgD9//P/6f/j/+b/6//w//P/9//5//n/
+//z/+//6//t/+//9//6/wAA+P/z//H/8P/z//X/+v/9//v//f/9//7/+P/x//H/7//3
//r/AAAAAPj/8//w/+7/8v/2//n//P/9/wAA//8CAP//+//3//b//P8BAAYACgAFAAEA
/f/4//v//P/8//7/BAAGAAkACgAHAAMA/f/9/wMACQAQABcAEQAMAAgABQAGAA0AEAAT
ABUAFwAWABgAFwAUAA0ADgAWAB4AHQAgABoAFwAUABAAEQAWABkAHAAdAB0AGwAbABUA
EgAOAAsAEwAaABsAGwAVABEADgAJAAkACwALAAoACwALAAsACQACAPz/9P/1//3/AwAG
AAwAAwD+//f/8v/z//n//P/7//z//f/6//v/9P/w/+n/7P/z//v//v8DAPn/9v/0//D/
8f/1//f/+P/7//z//f/7//b/7//q/+j/8v/0//j/+//3//T/8P/u//H/9//6//v/////
//z//P/2//L/7P/v//T/+P/+/wIA/P/2//X/8v/1//f//P/7//z//f/+////+v/z//T/
9P/4//v///8GAAAA+f/1//H/8v/0//j/9//6/wAAAAADAP//9//1//T/+////wMABwAB
APr/9v/y//T/+P/4//j//f////z/AQD5//T/8f/v//j/+////wYA/f/4//P/7//x//P/
9v/2//v/AAD//wIA+v/1//H/7//4//v/AgADAP3/9//0/+7/7v/x//T/8f/3//r/+//+
//n/9v/w//H/+f/9/wQAAwAAAPv/9//w//X/9//4//n//v////r/AAD1/+7/7P/q//L/
+P///wQA/f/6//X/8f/0//b//P/9/wAAAwD/////9//z/+//7P/1//n//f8DAPr/9//z
/+//5//0//7/AQACAAMABAD+//j/8v/s//H/9v/7/wAA/f/8//v/+v/4//b/9P/y//n/
/v8DAAgAAgD+//r/9v/8/wAABAAIAAQAAgAAAP7//f/8//v/+v8AAAYADAASAAsABQAB
APv///8DAAgADQAJAAcABQAEAAMAAwADAAIABgAJAA8AFgAPAAUA/v/3//n//P/+/wAA
+//3//T/8f/v/+7/7v/t//L/9v/7/wAA+v/2/+7/5//r/+//9P/5//f/9//1//P/8f/v
/+3/6//y//b/+/8AAPr/9//x/+r/7v/w//P/+P/3//b/+f/6/+L/6P/y//z/BAALAAsA
BwACAP7//P8BAA0AGgAiAC4ANQA4ADQAJgAVAAgA/f/x/+j/5f/n/9//0f/I/8T/yv/Z
/+P/7f/6//v/8P/k/+L/5P/o//D/+f8DAAkABwAAAP3/+v/1//f/9//1//X/+P/7//7/
BwD+//3/9//0//X/+f8AAAgAAQD9//z/+f/2//f/9v/2//n/+f8AAAUAAQD8//r/8v/4
//3/BAAMAAYABAABAP7//v/+//r/+v///wEAAwAIAAUAAwABAP7/AgAHAAwAEAAPAAwA
CAAGAAoACAAHAAQACwANAA0AEwAOAAsACQAHAAsAEAAWAB0AGAAZABYAEwAWABcAFQAW
ABoAHAAaACAAHwAeABQADgATABsAIwAqACUAJAAhAB4AHQAdABsAGwAdACAAIgAlACIA
HgAUAAkADQATABoAHwAaABkAFgASABMAEQAPAAsADwAQAA8AFwASAAsAAQD6//v/AAAD
AAgABQAHAAYAAQADAAMA/////wAAAgABAAoAAwD///b/7//z//r/AgAIAAQAAwAAAPz/
/f/+/////f//////AQAGAAQA/P/2/+//9//+/wQADAAFAAUAAgD9/wAAAQD//wAAAwAE
AAMACwAEAP7/+v/0//r//v8HAA4ACgAHAAcAAQADAAMAAwADAAUAAwAJAA4ABgD///n/
9v/8/wEACQARAAsACAAHAAEAAgAGAAQABQAHAAUACQAOAAkAAwD9//f//f8AAAYADAAH
AAgABQACAAMAAwD+/wEAAgAEAAgADQAKAAMA/f/6//v/AAAFAAsABQADAAIA/v8AAAIA
/v/+////AQAEAAkABwADAAMA/f8BAAMACAAKAAYABQAEAP3/AAAAAP7//v8CAAYABwAP
AAsABQACAPf///8DAAgACgAIAAUAAQD9/wEAAQD7/wAA//8AAAYADAAJAAQAAAD6//z/
AgAGAAsABwAEAAUAAQD//wEA/P/7//7/AQAEAAgABAD///r/9//8/wMACQAPAAsABgD+
//7//v/+//7/BQAKAA8AFAAOAAgAAgD8/wAABAAIAAwADgAOAA4ADgAMAAoACAAHAAwA
EwAYABoAEgANAAgAAwAHAAkADAAQABQAFgAXABYAEAANAAsACAAMABEAFgAYAA8ABwD/
//j/+//9////AQD+//7//f/9//j/9v/0//T//P/+/wEABAD9//n/9f/x//X/9//5//v/
/v///wAAAQD8//r/+P/3//7/AgAFAAcA/v/4//T/8P/1//z/AQAGAAwABgD+//b/8//5
/wEADgAcACIAJQAlAB4AGAAcACcANgBAAEQAPwAuABUA9//c/9H/0f/X/93/4P/g/+L/
5f/h/93/3v/j/+z/9v8AAAYABgAAAPn/9f/x/+//9f/7/wEABQAEAAMAAAD///v/+f/3
//v//P8FAAkAEAAEAP3/+f/2//n//f8EAAkABwAHAAUABAAAAPv//f/9/wUACAAOAA4A
BQD///v/+P/9/wIABgAKAAgACAAEAAQAAgABAAAAAgAHAAsADwASAAwABwACAPz/BAAK
AA8AFgAXABQAEgAOAA0ACwAHAAkADwAVABwAIwAcABYAEQANABIAGwAgACUAIwAjACAA
IAAgAB4AGAAaACIAKgApACwAJAAhAB4AGgAeACQAKAAsACoAKQAmACUAHgAcABkAFwAg
ACgAKgArACMAHQAYABEAFQAZABsAHAAaABcAFAAPAAwACAACAAUACwAPABAAFAAKAAYA
AAD8//7/BQAJAAkACQAJAAUABQAAAP7/+f/+/wMACQAKAA0AAwD+//r/9P/5////AwAG
AAUABAADAP///P/5//j/+v8DAAQABwAJAAEA/P/2//L/9////wQABwAHAAcABAAEAAEA
/v/5//3/AwAGAAsADgAFAP7//P/4//3/AQAIAAkABwAHAAcABwABAPv//f/+/wIABQAJ
ABAACAABAP3/+f/8/wAABgAHAAcACgAHAAcABAD9//z//P8DAAcACwAPAAkAAgD+//r/
/v8EAAYACAAIAAcAAQADAP7/+v/4//f/AQAFAAoAEgAGAAAA+v/1//r///8FAAgABQAG
AAEAAAD8//n/9//3////AwALAA0ABQD///z/9v/5////BQAFAAcABgADAAIA+//4//L/
8//8/wEACQAJAAQA///7//T//P8BAAUACQAIAAcAAAAEAPv/9v/2//b//f8AAAQABgD+
//z/+P/1//r//v8GAAkACAAJAAMAAQD9//v/+f/4/wAAAwAGAAsAAgD9//f/8f/z//7/
CgAIAAgACAAIAAMA/v/5//T/+f/+/wMACAAFAAIA///8//r/+v/6//r//v8AAAIABAD/
//z/+f/2//z/AgAIAA4ACwAIAAUAAgACAAIAAgACAAYACAAKAAwABwAEAAEA/v8FAAoA
EAAVABQAEQALAAcABQAFAAUABQAKAA4AEwAXABEADAAFAP3/BAAKAA8AEQAMAAkAAwD+
//z/+v/5//n/+//9////AAD7//X/8P/q//H/9v/9/wQA/f/5//X/8f/z//P/8//1//n/
+//9////+//3//P/7v/z//j//v8HAAIA/v/5//L/8v/y//L/8v/5//7/AwAIAPT/7v/u
//f/BQATABwAHgAaABUADwAOABQAIgA1AEQARAAyABkAAADl/83/wv/L/9n/3f/d/9j/
1P/W/9f/1f/X/+D/6//2//7/BAD+//T/7v/r/+v/7//7//7/AQAEAAUAAAD7//T/7//y
//f//P8HAAIABQADAAQA+v/1//P/8v/4//3/BQALAAEA+//z/+z/8//1//7/BQAHAAYA
CAAEAP3/+f/3//b/+/8CAAgADgAHAAIA+f/0//r//f8AAAYABgAFAAQAAgD+//3//P/6
/wQACgAPABYAEQAKAAQA/P8EAAcACAAPAA4ADQANAA0ACwAKAAoACwAPABkAHwAlAB4A
GQARAAwAEwAWABUAHAAgACQAHwAeABkAFwAVABIAFwAeACMAKAAgABsAFAAPABAAFAAX
ABsAHwAiAB8AGwAUAA8ACwAFAAwAEwAYABwAFAANAAYA/f8BAAIAAQAJAAoACQAFAAQA
/f/6//X/8v/4/wEABwAJAAQA///2//H/8//2//b/AAD//wEA/v/9//X/8v/w/+z/8//7
/wEABgD+//j/8v/p/+7/8f/2//7/AQD+//3/+//2//L/7f/q//H/+/8CAAcAAgD9//X/
8P/0//b/9v///////v////7/9//y//L/8P/1//v/BAAHAAAA+//2//H/9f/1//3/BAAB
AP///v8AAPr/9f/z//H/9//8/wMABQD///7/9//z//n/+f///wYAAwABAP///f/4//T/
8//y//f/AAAFAAoABQD///T/8f/z//T/9//7//7//f/9/wAA9v/y/+7/6//y//n/AQAG
AP///P/z/+7/8P/z//f//f/+//3/AAD9//j/8//x/+z/8v/5/wAAAQD9//j/8f/s/+//
9P/2////AAD//wEA+//5//X/8v/s//T/+f/9/wEA/P/3/+z/7P/t//D/+P8AAAEAAAAA
AP7/9//0/+//6//w//b/AAAFAP7/+//x/+v/7f/x//X/+v/8//v/+v/7//T/8f/t/+n/
//8EAAYAAAD8//j/9P/0//T/9P/0//f/+v/9/wAA+f/0/+//6v/y//j//v8EAAEA/v/7
//j/+v/6//r/+v/9/wAAAwAGAAEA/P/3//L/+P/+/wQACgAHAAUAAgABAAIAAAAAAAEA
BAAHAAoADQAIAAQA///6/wAABAAHAA0ACgAGAP//+//5//b/9P/x//T/9v/5//3/9f/v
/+j/4v/p/+//9P/6//X/9P/z/+7/7f/s/+v/6//u//H/9v/5//P/7f/n/+H/5//t//L/
+P/z//H/8v/w//D/7//s/+r/7//y//X//P/m/+L/4P/m/+7//P8HAAsABwAAAP7//v//
/wcAEgAeACwAMQAwACoAHgAJAPr/8//t/+b/3//d/9v/z//A/7j/vP/J/9n/5f/u//H/
7v/k/9r/2P/a/+L/7//7/wMAAwD+//v/+P/z//X/9f/z//P/9f/3//n/AQD2//X/7//s
/+z/7//1//z/+P/3//n/+f/z//P/8f/w//b/9////wUA///4//T/6v/u//P/+v8CAP//
/v/8//r/+v/6//b/9v/6//3/AAAGAAEA/f/5//T/+P/9/wIABgAGAAQAAQAAAAAA/v/9
//r/AgAFAAYADQAIAAUAAwABAAYACgAPABUADwARAA8ADQAPAA8ADAAMABMAFgAVABwA
GQAYAA4ACAAMABMAGgAgABwAHAAaABgAFAATABAADwARABQAFgAZABcAFgAPAAcACgAP
ABUAGQAUABMAEAAMAAoABwAEAP//AwAGAAcAEQAMAAUA+//0//f//P///wQA/v////3/
9//3//f/8//z//X/+v/8/wgAAQD9//T/7f/t//L/+P/8//r/+//6//j/9f/0//P/7//0
//f//P8EAAEA+P/x/+n/7v/0//n/AAD7//3//P/5//r/+f/1//T/+P/8//7/CQABAPr/
9f/u//P/9v/+/wQA///9//7/+f/7//v/+//7//7//f8EAAoAAgD7//X/8v/4//v/AQAH
AAQAAgACAP3//P/+//r/+f/9//3/AwAKAAMA/f/3//H/9P/2//v/AAD8//7//P/6//3/
/f/4//v//f8AAAUACwAGAP//+f/2//f/+v/9/wEA/v/9//3/+v/4//r/9v/2//r//f8B
AAcAAwD9//v/8//2//n///8CAP////////n/+f/4//X/9P/5//7/AAAJAAYA///7/+//
9f/5//7/AAAAAP///f/7//v/+//1//r/+//8/wIACAACAPz/9//w//P/+v///wUAAAD+
/wAA/f/8//3/9//1//j//f8CAAgABAD9//b/8f/z//n//v8DAAMA/P/2//X/9P/z//L/
+P/+/wQACgADAP7/+f/0//b/+P/6//z//f/+////AAD8//r/+P/2//3/AgAHAAwABwAC
AP3/+P/9/wAAAwAGAAkACgALAAwACAAEAAAA/P8EAAkAEAAVAAwABwADAP//AgAFAAgA
DAARABMAFQAWAA4ABwADAAAABgAHAAsADwAHAAAA+P/w//L/9f/5//3////+//7//f/3
//L/7v/q//L/+P/6//3/+f/1//L/7//z//f/+f/7//n/+f/5//n/9P/w/+3/6v/w//n/
//8EAP3/9v/w/+z/8P/y//j//P8IAAQA+v/0//D/7//3/wUAEgAYABoAGwAVABIAFgAe
ACcANgBCAD4AKQAWAAEA5f/Q/8v/0f/Z/93/4v/m/+b/4//b/9f/2P/d/+j/8v/8/wIA
AgD4/+//6//r/+//9f/7/wEABQABAP//+//5//b/9f/0//n/+v8BAAMACAD+//f/8//w
//b/+/8DAAkAAwABAP3/+v/3//P/9v/3//3/AAAGAAYA///5//X/8v/3//7/BAAKAAQA
AgD8//r/+//7//v//v8FAAkADQAQAAcAAQD7//T//v8EAAkAEAAQAAwACQAEAAUABQAD
AAcADAAPABMAFwAQAAwACQAHAAsAFQAbACEAHAAZABMAEAATABQAEQAWAB0AJAAiACQA
GwAXABMADgATABwAIwAqACUAIQAbABcAFAAUABMAEwAcACIAIgAhABkAEwAOAAcADQAT
ABcAGgAVABEADQAHAAQAAgD+/wMACQALAAoADAACAP7/+P/0//n/AQAGAAcAAwABAPv/
+f/2//b/8//6/wAABQAFAAcA/f/4//T/7v/y//n//v8CAP///v/9//n/+P/1//T/9v//
/wAAAwAFAP7/+P/x/+z/8v/7/wEABQAEAAEA+//4//n/+P/1//v///8CAAcACgACAPr/
9//y//j//f8FAAcABQADAAEA///9//n//f8AAAQABQAHAAwABQD9//j/8//4//7/BgAJ
AAQABAD+//v/+f/1//f/+v8AAAMABgAJAAIA+v/1//D/9f/+/wMACAAGAAMA+//7//j/
9v/2//f//f///wIACAD///r/9f/x//X/+/8CAAYAAwACAPv/+P/1//P/8v/z//z///8G
AAcA///5//b/8P/0//v/AgADAAEA/v/5//b/9v/2//P/9////wEABgADAP3/9//y/+r/
8//5//7/AwACAP//9v/4//L/7v/v//D/+P/8/wEABAD6//b/8P/r//D/9v8AAAUAAgAB
APn/9f/z//P/8//0//r//f8AAAUA+//3//L/7f/3/wAABgACAAAA/v/8//f/9P/x/+7/
9f/6////BAAAAPz/+P/0//j/+v/8//7/AQACAAMABAABAP7/+//4//7/AgAGAAoABgAE
AAIAAQAEAAcACAAGAAgACQAKAAsABgABAP3/+v8BAAgADgASAAkABQACAP7//f///wEA
AAABAP///f/8//b/8f/s/+f/7f/y//b/+//1//D/6//o/+3/7v/w//L/9P/1//b/9//z
/+//6//n/+z/8f/2//v/9v/y/+7/6//w//L/8//z//L/8v/0//b/8P/w/+7/7P/6/wIA
CAAGAP3/9//z//T//P8KABkAIwAmACYAKAAlACQAKAAiABcAEAADAO//3P/R/8v/xf+/
/8D/xv/W/+f/7f/t/+j/4f/c/97/4v/q//j/AAADAAEA+f/t/+z/7f/u/+3/9P/5//z/
AQD5//X/8f/z//H/9//4//z/+v/5//v//v/5//X/9P/x//X/+////wQA///3//b/8//3
//j//P/6//v/+//9/wAA/P/6//f/9P/4//7/AAAGAAEA/f/5//j//f///wEAAgACAAMA
BAAEAAMAAAD8//r/AgAGAAsADgAMAAkABAAFAAcACQAMAA8ADgAOAA8AEQALAA0ACwAJ
AA8AFQAYAB4AHAAYABAAEAAWABwAGQAaABsAHQAfACAAGwAaABcAFAAYAB0AIAAlABwA
GAATAA8AFgAaABgAFQAVABUAFgAVAA8ADQAJAAQACgANABAAEQALAAYA//8BAAUABQAC
AAIA//8AAP//AAD8//3/+//1//r///8AAAUA/v/6//P/9v/5//3//P/9//v//P/+//7/
+f/3//P/7v/z//j//f////z/9//0//T/+//6//v/+//7//z//P/+//j/+f/3//P/+v//
/wEABgD///r/8//1//r//P8AAAIAAQAAAAQABgABAP3//P/1//v/AQAHAA0ABQD9//3/
/P/9//3//v8CAAQAAwAFAAcAAQD+//3/9//9/wQABQAJAAUA/f/7//r//v///wAAAQAD
AAIABAAGAAEAAAD7//b//P8BAAEACQABAPz/+f/3//3//f/+/wIAAAAAAAAAAQD8//v/
+//4//z/AgACAAYA///7//j/9//8//3/AgABAAAA//8BAAAA/P/7//r/8//7/wAAAwAI
AAAA/P/1//X/+//9/wIA//8BAAEAAgAAAP3/+//4//X/+/////3/BgD9//j/+P/4//3/
/v8AAAAAAAACAAIAAwD+//r/+v/1//r/AQABAAUA/v/7//j/9v/7//v/+//9//7/AQAD
AAUA8f/u//D/9f/6////BAACAAAA/v/8//n/+P/3//b/+v/+/wIABgABAPz/9//y//n/
/v8DAAgABAACAAAA/v/7//r/+f/4//3/AgAHAAwABwACAP3/+P/9/wIABwAMAAkACAAH
AAYABQAEAAMAAgAIAAsAEAATAAwABwADAP//BQAJAA0AEgAQAA8ADgAMAAcAAwACAAIA
BgAHAAsADwAIAAIA+//0//b/+f/9/wEA///8//r/9//0//L/8f/w//f//P/9////9//x
/+z/5//u//X/+v////z/+//6//n/9//0//L/8P/2//3/AQAEAP7/9v/v/+r/7//0//3/
BAAGAP7/9P/u/+7/9f/9/wkAFAAaABwAGQATAAwADgAaACsANgBAAEAAMQAWAPn/2//I
/8X/zf/X/9v/2P/Q/87/0//Z/9v/4P/r//T//v8EAAIA+P/w/+v/6//v//f/+v///wQA
BwAAAPv/9P/v/+//8f/z//v/+/8DAAYADAABAPv/+P/2//r///8HAA0AAwD///n/9P/4
//f//f8BAAIAAgAFAAIA+//3//X/9P/6/wIACQAQAAgABAD8//j/+//9////BAAHAAkA
CwAMAAUAAQD9//j/AQAIAA4AFgARAAoABAD8/wQABwAIAA8AEQATABYAGQARAAwACAAF
AAsAFQAbACEAHQAZABIADgATABYAFQAcACMAKAAkACQAHAAZABYAEgAWAB4AJAAqACIA
HQAWABEAFAAYABsAHwAjACYAIwAfABcAEwAQAAsADwAVABkAHAAXABEACwADAAUABgAF
AA0ADwAPAAwADAADAAAA+//4//z/BQALAA0ABwABAPf/8f/y//b/9/8CAAYACQAHAAcA
/f/6//j/9P/6/wEABgAKAAUAAAD7//P/9v/3//r/AAAGAAQABAADAP7/+v/1//L/+P8B
AAcACwAJAAUA/v/6//3//v/9/wUABgAGAAgACAACAPz/+//4//7/AwALAA0ACAADAP7/
+f/8//v/AgAIAAoACQAJAAwABQD///z/+f/+/wQADAAPAAoACAAAAPv////9/wEABgAJ
AAkACQAJAAQA/v/7//j//v8GAAoADgAJAAUA/P/7//v//P///wMACQAJAAoADgAEAP7/
+P/z//r/AQAJAA4ACQAGAP3/+P/5//v//v8DAAcABwALAAkAAgD9//v/9v/7/wMACwAN
AAsABgD///r//P/+//3/AwAGAAUABwABAP7/+//5//T/+/8BAAYACwAHAAMA+f/6//j/
+P/9/wIABgAIAAsADAAEAAAA+v/1//r/AAAKAA8ACQAHAP7/+f/8////AgAGAAcABwAH
AAkAAQD9//j/8/8FAAwADgALAAgABQACAP///v/9//z/AQAEAAcACgAEAAAA/P/4//3/
AgAHAAwACQAIAAcABgAFAAQAAwACAAYACgAOABIADAAIAAQAAAAFAAoADwAUABEAEAAQ
AA8ADgANAAkABwAMABEAFgAbABMADgAKAAUADAASABYAGQAVABQAEgANAAsACQAEAAAA
AwAEAAYACQACAP3/+P/y//f/+/8AAAQAAgAAAAAAAAD8//n/9v/z//n//f8BAAcAAgD9
//j/8//5//3/AQAEAAAA/v/9/////v/8//n/9P/5//7/AwAIAAQAAAD8//j/+v8IABAA
EwARAA0ACAAEAAIACwAZACIAMAA8AD0APAA6AC4AHQAOAAUA/f/y/+3/6f/j/9f/zP/O
/9b/5f/v//f//v////j/7v/q/+r/8P/6/wUACwANAAsABAABAP7/+f/7//3//f///wAA
AwAGAA8ABgAFAP///P/+/wEABwAOAAgAAwABAP3//f//////AAAEAAUADQATAA4ACAAF
APz///8DAAkAEAAMAAoABwAEAAMABAABAAIABQAHAAkADgANAAsACQAGAAoADwAUABgA
FQASAA4ADAARABAAEAAOABQAFQAUABkAEwAPAAwACQANABIAGAAfABoAHQAcABsAHAAd
ABsAHAAiACQAIgAoACYAJAAZABIAFwAfACcALgAoACYAIgAeACAAIQAgACEAIgAkACUA
JwAnACYAHwAXABoAHwAlACkAIgAfABoAFAAVABUAFQATABQAFAASABkAFQAPAAYAAAAE
AAoADgAUAA4ADwANAAcACAAJAAYABwAIAAoACQASAAwACQABAPv//P8CAAkADgAKAAkA
BgACAAUABgAHAAUACQAJAAsAEAAPAAgAAwD9/wIABgAJAA4ACQAJAAYAAQAIAAsACwAO
AA8ADgALABEADAAIAAYAAgAHAAoAEgAYABIADQALAAMABwAJAAsADQANAAsAEQAWABIA
DQAJAAgACwANABIAFwARAA4ADQAHAAkADAAJAAkADgANABIAGAASAA0ACAADAAgADAAT
ABoAFAASAAwABgAKAAsABwALAA0ADgARABUAEQALAAYABAAFAAoADwAVAA8ADQAMAAgA
CgAMAAgACAAJAAsADgATABAACwAKAAMACAALABEAFAAPAA0ACwADAAkACgAJAAoACwAO
AA4AFQATAA0ACgD//wcACwAQABIADwANAAoABwAJAAkAAwAIAAkACgAQABYAEwAOAAoA
BAAIAA4AEgAXABIADgAOAAkACgANAAkACQAJAAsADQAQAAwABwACAP//BAALABEAFwAT
AAoAAgADAAQABQAGAAwAEAAUABgAEQAMAAcAAgAGAAoADgASABEAEAAPAA4ADAAMAAwA
DAAQABQAGAAcABcAEgANAAgADQASABcAHAAaABoAGgAaABgAFgAUABIAFwAcACEAJgAf
ABoAFQAQABYAGgAeACIAHwAeAB0AHAAZABYAEwAQABQAGAAcACAAGAAQAAgAAAADAAYA
CQAMAA==
         </WaveFormData>
      </LeadData>
      <LeadData>
         <LeadByteCountTotal>10000</LeadByteCountTotal>
         <LeadTimeOffset>0</LeadTimeOffset>
         <LeadSampleCountTotal>5000</LeadSampleCountTotal>
         <LeadAmplitudeUnitsPerBit>4.88</LeadAmplitudeUnitsPerBit>
         <LeadAmplitudeUnits>��V</LeadAmplitudeUnits>
         <LeadHighLimit>2147483647</LeadHighLimit>
         <LeadLowLimit>268435456</LeadLowLimit>
         <LeadID>V1</LeadID>
         <LeadOffsetFirstSample>0</LeadOffsetFirstSample>
         <FirstSampleBaseline>0</FirstSampleBaseline>
         <LeadSampleSize>2</LeadSampleSize>
         <LeadOff>FALSE</LeadOff>
         <BaselineSway>FALSE</BaselineSway>
         <ExcessiveACNoise>TRUE</ExcessiveACNoise>
         <MuscleNoise>FALSE</MuscleNoise>
         <LeadDataCRC32>4275196914</LeadDataCRC32>
         <WaveFormData>
7f/t/+3/7f/r/+r/6P/n/+f/6f/p/+n/6//r/+v/6//m/+T/4//m/+3/9v/9/wEAAwAB
APv/9f/y/+//5v/d/9L/w/+z/6b/nP+T/47/kf+a/6P/rf+w/6j/n/+d/6L/pv+u/7b/
vv/B/8f/yv/L/83/z//W/93/4P/m/+n/6f/p/+n/6P/l/+b/5f/k/+b/6f/r/+3/6v/p
/+j/5//p/+r/6//s/+7/7v/u/+7/7f/r/+r/6v/t/+7/7//w/+7/7f/s/+r/7P/t/+z/
7//x//H/8v/y//H/7//t/+v/7f/v//H/8//y//D/7f/p/+z/7f/u/+z/7v/v//H/8f/v
/+3/7P/s/+z/7f/v//H/8P/v/+3/6f/p/+r/6//s/+7/7P/s/+z/6f/o/+X/5P/n/+n/
6//r/+j/5//m/+X/5v/o/+n/6v/u/+z/7P/u/+3/6//o/+r/7f/v//L/8f/w//H/8f/w
//L/8//1//X/+P/4//j/+f/4//j/+P/5//v//f/+/////v/+//3//P/+/////////wQA
BAACAAEAAAD///7//v8CAAQABgAIAAYABQACAP////8CAAMABAAEAAEAAAAAAP///P/7
//3//v8AAAEAAQD+//3//P/8//7//v///wEAAQD+//v/+//5//n/+v/7//7///8DAAEA
///+//3//P/+//7///8AAAAA/f/9//3//f/8//v/+v/7//7////9//v/+//7//r//P/8
//z//P////z/+//7//n/9//3//f/+v/+/wAAAQD///3/+//4//n/+v/8//7///////3/
/f/7//n/+P/4//v//v///////v/9//v/+v/7//3//v///wEA/v8BAP///v/7//r/+v/+
/wAAAQAEAAAA/v/8//r/+//8//3/AAAAAAEAAQD///z//P/8//7/AQACAAMABwACAP//
/v/8//7/////////AQABAAEAAQD+//7//////wAAAQABAAIAAQAAAP///v8AAAEAAQAA
AAIAAwAFAAYAAwABAAAA//8AAAAAAgAEAAQAAwABAP//AgADAAQABAAIAAcABAADAAIA
AQAAAAMABAAFAAYABgAGAAYABgAEAAQABAAEAAcACAAJAAoABwAGAAUABAAGAAYABgAG
AAUAAgAAAP///f/5//f/9P/2//b/9f/0//H/8P/w/+//8P/y//P/9f/1//X/9v/2//T/
9P/3//r///8AAAEAAwABAP///v/8//3/AAABAAIA//////7//v/+//7//f/8////AAAA
AAAA/f/8//z/+//+////AAABAP///v/+//3/+//7//3//f8AAAEAAgADAP///P/+/wEA
BAAJABIAGQAdABsAFwATAA8ADgAJAAAA8//m/9f/x/+4/6z/o/+i/6n/tv+9/8P/wv+8
/7X/t/++/8T/yP/Q/9b/2f/b/97/4f/j/+n/8v/5//7/AgAFAAMAAwADAAIAAAACAAIA
AgADAAUABgAHAAUAAwABAP//AgAEAAYACAAHAAYABQAEAAQAAwADAAQABgAGAAYABgAF
AAMAAQD+/wAAAQAAAAMAAgABAAEAAAACAAEAAAD//wIAAwAEAAUABAACAP//+//9////
AQAAAP////8AAP//AQD///7//v//////AAABAAAA///9//n/+//8//3//v/9//r/+f/4
//j/+P/2//b/+P/5//r/+f/4//f/9v/1//j/+v/7//z//P/6//r//P/6//n/9//6//3/
//8CAAEAAAABAAEAAAACAAUACQALAAsACgAJAAkACAAIAAgACQAKAAsACwALAAgACAAH
AAYACQALAAwADQAPAA4ACwAJAAcABwAHAAgADAAMAAwADAAMAAsACAAFAAYACgAMAA4A
EAANAAwADAAMAAoACgANAA4AEAARABEADQALAAkACAANAA4AEAATABMAEAANAA0ADQAN
AA4ADwARABEAFAARAA0ADAALAAoACwAMAA4AEAAQAA0ADQANAA4ADgAOAA4ADwASABMA
EQAOAA0ADAAKAAwADgAQABIAFQASABEAEQATABEAEQARABMAFgAXABcAFQATABEADgAR
ABIAFAAWABYAFQASABEAEQARABIAFAAVABgAGQAZABgAFwAVABQAFgAXABcAFwAYABQA
FgATABUAEwATABQAFgAYABkAHAAXABYAFQAUABUAFgAXABoAGAAXABUAEQAQABAAEAAS
ABMAFAAVABkAFQATABMAEgATABUAFgAXABUAFQAVABUAFAAUABUAFQAWABcAFwAYABcA
FgAVABQAGAAZABkAGAAXABcAGAAYABcAFQAUABMAFQAUABUAFgAUABMAEQAPABIAEwAU
ABQAFgATABAADwAOAA0ADAAPABAAEQASABEAEAAPAA4ADwAQABEAEgATABQAFQAWABUA
FAATABIAFgAYABoAHAAaABoAGgAaABwAHAAcABwAHgAeAB4AHgAbABoAGQAYABcAFwAY
ABgAFAASAA8ADQAMAAoACAAIAAgACQAJAAkACQAIAAgABwALAA4AEAASAA8AEQATABQA
FgAWABcAFwAaABwAHQAeAB8AHgAdABsAHgAeAB8AIQAhACAAHwAeAB8AHwAfACAAIgAj
ACMAIwAiACEAIAAfACAAIgAjACUAIQAhAB8AHQAfAB8AHwAfACQAJAAjACAAIQAmACsA
MQA3ADcAMwAvACwAJQAaAAsAAAD1/+v/4v/c/9X/0P/T/9z/4//t//T/9P/x//H/9v/2
//T/9v/6//3//f8AAAkADwARABQAFQAYABoAGwAdAB8AIQAiAB8AIAAfAB4AHAAdAB0A
HQAgACEAIgAjAB8AHgAdABwAHQAeAB8AIAAgAB8AHwAgAB4AHgAeAB4AIAAhACIAIgAg
AB8AHAAdAB4AHwAhACIAIQAfAB0AGwAZABkAGQAZAB8AIAAgAB8AHgAdABwAGAAZABsA
HgAfAB4AGwAZABgAFgAVABUAFQAYABkAGQAXABQAEgAQAA4AEAAOAA4ADgAMAAwACgAK
AAoACQAIAAUACAAJAAoACwAIAAgABwAGAAsACgALAA4ADQALAAgACgAIAAkACwAJAAwA
DwARABIADwAPABAADwATABQAFQAXABgAGAAYABkAGQAZABgAFwAYABoAGwAcABoAGQAX
ABUAGwAcABsAGwAZABkAGQAaABsAGgAZABgAHAAdABwAGwAYABoAGgAaAB0AGwAbABwA
HAAaABoAHQAaABoAGQAXABkAGQAZABoAGQAYABgAGQAcABoAGAAZABcAFwAYABkAFgAV
ABcAEwAVABYAFwAYABUAFAAUABQAFwAVABYAFwAXABYAFQAUABMAFAATAA8AEgATABQA
FAATABIAEQAQABUAEgARABEAEQAPAA8ADwAMAA4ADgANAA8ADwAPAA4ADQAMAAwADAAP
AA8ADQANAAwACwALAAwACwAMAAsACQAKAAsACwAMAAoACQAHAAUACAAGAAoACQAHAAUA
BQAGAAYABgAFAAYABgAIAAoADAAKAAgABgAGAAkACwAMAAsACAAIAAgACgAJAAgABwAJ
AAoACQAKAAoABwAHAAYABQAGAAcACAAJAAYABgAHAAcABQAFAAQABAAFAAYABwAIAAYA
BQADAAAAAQADAAYACAAFAAMAAgABAP7//P/8//z///8BAAIAAwAAAP///v/8//7/AQAC
AAIAAgACAAIAAQAAAP///v8AAAIABAAGAAMAAgABAAAAAgACAAIAAgAAAAAAAAD+//v/
+f/2//H/8v/y//P/9P/v/+z/6//q/+z/7f/u//D/8v/z//P/8//z//L/8f/w//T/+P/7
//z/+v/7//v/+//8//z//P/+////AAAAAAEA///+//7//v///wAAAQACAP7//P/7//r/
/P/9//7///8BAAEAAQAAAP///f/8//v//v///wAAAQD+//3//P/6//r///8CAAcADAAP
ABEAEwARAA0ACwAKAAsABgD5/+r/2//J/7j/sP+r/6b/qf+0/7//x//I/8T/u/+1/7r/
wv/I/9D/2P/X/9X/2P/d/9//4//s//X//P/+//3/+//7//v/+v/4//r/+v/6//v//f/+
/////P/7//r/+f/6//z//v8AAP3//P/7//r//P/7//v//P/8//z//P/8//z/+//6//j/
+v/7//r//f/6//n/+f/4//r/+f/4//f/+v/7//z//f/9//r/9v/x//P/9f/3//b/8//z
//T/8//z//H/8P/w//H/8f/y//P/8P/v/+3/6f/q/+z/7v/w/+//7P/r/+r/6v/q/+j/
6P/q/+v/7P/r/+r/6f/o/+f/6v/s/+3/7v/v/+z/6//s/+7/7f/r/+7/8P/x//P/8f/w
//H/8f/w//P/9f/4//n/9//2//X/9f/4//j/+P/5//z//f/9//3/+v/6//n/+P/6//3/
//8BAAIAAAD8//n//P/9//7/AAACAAIAAgACAAAA///8//n/+f/+/wEABAADAP///f/8
//3//P/9/wEAAwAEAAQAAwAAAP///v/+/wEAAgAEAAcACAAEAAAA//8AAAEAAwAFAAUA
BQAIAAUAAwACAAEAAAADAAQABgAIAAcAAwACAAEAAwAEAAUABgAGAAgACAAFAAQAAwAC
AAAAAwAEAAUABgAGAAIAAAD//wIAAQACAAMAAQAEAAUABQADAAEA///8////AAACAAQA
BAADAAAA////////AAACAAIABAAEAAMAAgABAP///v8AAAMABQAHAAYAAgAEAAEAAwAB
AAEAAgADAAQABAAGAAMAAgABAAAAAwAEAAUACAAFAAUABAABAAIAAgACAAQAAgACAAIA
BQABAP/////+/wAAAwAFAAcABgAFAAQAAwAEAAQABQAFAAUABQAEAAQAAgAAAP7//P//
/wEAAgACAAEAAQACAAIAAgABAAEAAQADAAIAAwAEAAQAAwABAP//AgADAAQABAACAAEA
AAAAAAAAAAAAAAMABAAFAAYABAACAAAA/v8BAAIAAwAEAAIAAgACAAIAAAAAAAAAAAAE
AAYACAAKAAkACAAHAAYABwAIAAkACgAKAAoACgAKAAoACgAKAAoACwAMAA0ADgAMAAoA
BgADAAQABAACAAIA/v/9//z/+v/4//j/+P/5//r/+//9//7//v/9//z//P/+//7//v8B
AAIABAAEAAQAAwADAAMABAAFAAYACQAKAAcABQAEAAIAAwAFAAcACAAGAAYABgAFAAMA
AgABAAEAAgADAAQABQACAAEA///+/wAAAQACAAUAAgABAAAA///9//3//P/8/wUACgAN
ABAAEwAVABUAEwARABEAEgANAAAA7//e/83/vf+0/67/q/+u/7X/uv/B/8X/wv+4/7X/
u//E/8z/0v/Y/9b/1f/X/9z/4f/n//H/+P/9//7//v/9//3//f/9//z//P8AAAIABAAD
AAMAAgABAAMAAwADAAMAAwAEAAUABgAFAAQAAwACAAMAAwAEAAYABgAGAAYABgAHAAcA
BwAGAAgACQAIAAsACQAHAAYABAAHAAcABwAHAAYABQAEAAMABAAEAAMAAQAEAAUABgAE
AAMAAwAEAAMABgAFAAUABgADAAEAAAD////////+//v//P/+/wAAAgD///z/+//6//3/
/v/9//7//v/9//z/+f/7//v/+//7//3//v/+//7//f/6//n/+v/9//3//P8AAP////8A
AP3//v8BAAMABAAGAAcACQAJAAkACAAHAAcACQAKAAsADQALAAsACgAJAAsADAAMAAwA
DAANAA0ADQAOAAwACAAFAAcACQALAA4ADgAMAAoACAAKAAsACgAJAAgADAAOABAADwAL
AAkACAALAAoACwAPAA4ADgANAAsACwALAAsADAAOAA4ADwARABIADgAKAAkADAANAA8A
EQANAAsADAAHAAgACAAIAAgACgAKAAsADAAJAAUABAADAAcACAAJAAoACQAKAAkABQAH
AAcABwAGAAcACAAJAAoACwAGAAMAAQAFAAUABwAJAAYACAAIAAcACAAHAAYABAAEAAQA
BQAGAAQAAwAAAP//AgADAAUACAAFAAYABQADAAMAAwACAAIABAAFAAUABQAEAAAAAgD/
/wEAAQADAAYABQAEAAIAAgAAAAAAAAAAAAEAAgADAAYAAgABAP//+//8//7/AAAEAAMA
AgABAAMAAwABAAEAAAACAAMAAwADAAEA///9//v//P/+/wEAAwACAAEA///+/wAAAAAA
AAAAAQABAAAA/v/7//v//P/8//////8AAAEAAAD+//7//v/+/////////wAAAQACAAIA
/v/7//r//f/+////AAD+//7//v/+//7//v/+//7/AAACAAQABgAFAAQAAwACAAUABgAH
AAgACAAIAAgACAAIAAgACAAIAAsADAANAA4ADAAKAAgABgAIAAYABQAFAAIA///+//z/
+v/4//X/8v/z//T/9v/3//T/9P/z//P/9v/3//n/+v/4//j/+//+//7//v/+////AAAB
AAMABAABAAIAAQAAAAIAAwADAAQAAwAEAAQABAAEAAQAAwACAAUABgAIAAkABgAFAAQA
AwAGAAYABwAHAAcABwAJAAkABgAFAAQAAwALAAwADAALAAgACQAOABEAFQAbAB8AHwAb
ABYAEwAKAPv/7v/j/9X/yv/C/7v/tv+1/7z/w//L/9j/3P/Z/9n/3P/e/97/3P/g/+P/
5f/o/+//9f/3//r///8CAAIAAwAFAAcACQAKAAgACgAKAAoACQAJAAgABwAJAAkACQAJ
AAUABAADAAIABQAGAAcACAAIAAcABwAIAAUABAADAAIABAAFAAYABgACAAEA/v///wAA
AQADAAQABAADAAIAAQD//////////wUABgAGAAUAAgABAAAA/P/+////AQABAP///f/8
//z/+v/5//n/+f/8////AQABAP3//P/7//r/+//6//v//P/8//z/+v/6//n/+f/5//f/
+f/7//3////9//z/+v/4//3//P/9/wAAAAD///3/AAD9//3//v/7//3/AQAEAAYAAwAD
AAQAAwAFAAYABwAJAAwADAAMAA0ADQANAAwACwANABAAEgAUABIAEQAPAA0AEgASABAA
DwARABEAEQASABEAEAAPAA4AEgATABIAEQAOABAAEAAQABMAEQARABIAFAASABIAFQAS
ABIAEQAPABEAEQARABIAEQAQABAAEQAVABIADwAPABEAEQASABMAEQAPABAACwAMAA4A
EAASABAADgANAAwADQALAAwADQAOAA4ADgAOAAsADAALAAcACQALAA0ADgALAAoACQAI
AAwACgAKAAsADQALAAsACwAIAAoACgAJAAoACwAMAAwACAAGAAUABAAGAAcABgAHAAYA
BQAFAAYABQAGAAUAAwAGAAcABwAIAAYABQADAAEABQACAAUAAwAFAAMAAwAEAAQABAAD
AAQABAAGAAgACgAHAAYABQAGAAcACQAKAAkACAAIAAgACgAHAAYABQAHAAcABwAJAAoA
CAAHAAUAAwAEAAUABgAHAAYABgAHAAcABgAFAAMAAgAFAAYABwAIAAYABQADAAAAAQAD
AAYACAAGAAUABQAFAAIAAAAAAAAAAwAFAAYABwAEAAMAAgAAAAAAAwAGAAYABgAGAAYA
BAACAAAA/v8BAAIAAwAEAAEAAAD///7/AAAAAAAAAAABAAIAAwAEAAEAAAD///7/AAAC
AAQABgAEAAQABAAEAAYABgAGAAYACAAIAAgACAAEAAEA///8//v//P/8//3/+//4//X/
9P/0//X/9f/1//f/+P/6//v/+v/6//n/+P/7////AwAGAAUABAAEAAMAAwAEAAQABAAI
AAgACAAHAAYABAADAAMABwAIAAkACgAIAAcABgAGAAYABwAHAAcACQAJAAkACQAFAAQA
AgABAAQABwAIAAkACAAHAAYABQAEAAQABwAMABMAGAAbABsAGQAVABEADwAQAA8ABgD5
/+r/1//J/77/tv+v/7L/u//G/83/1f/W/87/x//J/87/0v/W/9z/4P/d/9n/2v/f/+X/
6//y//n/AAAAAP///f/9//3//P/9/wAAAQACAAAAAQABAAEAAAD///7//f/+/wAAAgAE
AAEAAAD///7//////wAAAgAAAAAAAAAAAP7//f/8//r//P/9//z////8//v/+//6//v/
+//7//v/+//7//v/+//8//r/9//z//X/9//5//j/9v/1//X/8//0//P/8//0//T/8//z
//P/8v/x/+//6//s/+7/8P/y//D/7P/q/+j/6f/q/+n/6v/t/+3/7f/r/+r/6f/o/+f/
6P/q/+v/7P/t/+r/6f/q/+v/6//q/+7/7v/v//H/7//t/+//8P/w//P/9f/4//n/9//2
//X/9f/3//j/+f/7//r/+//7//v/+v/6//n/+P/7//3//v///wAA/v/6//f/+P/5//r/
/P/9//z/+//6//n/+f/3//X/9f/6//3/AAAAAPv/+P/2//j/+P/6/////v/+//3/+//6
//n/+P/4//v//P/+/wEAAAD8//j/9//4//n/+//9//z/+//9//n/9v/2//b/9v/5//r/
/P/+//v/9//2//X/9//4//n/+v/8//7//v/7//r/+f/4//b/9//4//n/+v/6//b/9P/z
//b/9f/2//f/9f/4//n/+f/2//X/9P/y//X/9v/4//r/+P/3//T/8//1//X/9v/4//b/
+P/4//f/9v/1//P/8v/1//f/+P/5//j/9P/2//P/9f/z//P/9P/z//T/9P/2//P/8v/x
//D/8v/0//b/+v/4//f/9f/x//H/8v/z//b/9P/0//T/9//0//H/8P/u//H/8//0//X/
8v/x//D/7//w//D/8f/x//H/8f/w//D/7v/u/+7/7v/y//P/8//y/+//7//w//D/8v/x
//H/8f/x//D/8f/y//L/8f/v/+3/7v/v//D/8P/w/+3/7P/u/+7/7v/u//H/8v/z//T/
8f/w/+//7v/x//L/8//0//T/9P/0//T/9v/2//b/9v/5//r/+//8//r/+P/2//T/9f/2
//f/9v/0//P/8f/t/+r/6P/n/+b/5//m/+f/6P/n/+X/4//i/+X/5//o/+n/6f/o/+f/
5v/p/+z/7v/u/+//8f/y//P/8f/w/+//8P/z//T/9P/1//P/8v/y//L/8v/y//L/8v/0
//T/9f/2//X/8//x/+//8P/x//L/8v/w/+//7//v/+//7//v/+//8v/z//T/9P/w/+//
8P/3//z/AwAJAA0ACwAFAAEA/P/3/+7/4f/W/8n/u/+w/6b/nf+Y/5n/pP+v/7n/vv+4
/6//r/+y/7b/uv/A/8b/yf/N/9L/1f/V/9n/3v/j/+b/6v/v//D/8f/y//L/7f/u/+3/
7P/t/+//8P/x//D/7//u/+3/7P/s/+z/7P/t/+7/7//w/+//7f/s/+z/7//w//H/8v/y
//H/8P/u/+//7//t/+//8f/x//L/8v/v/+3/6//p/+v/7f/v//H/8f/w/+7/6//s/+3/
7v/s/+7/7//x//H/7v/r/+n/6P/o/+n/6//t/+v/6//q/+f/6P/o/+j/6P/p/+j/6f/q
/+f/5v/j/+L/5f/n/+n/6f/m/+X/5P/j/+P/5P/k/+T/6P/m/+b/6P/l/+P/4P/i/+P/
5f/o/+f/5v/n/+f/5v/k/+X/5//n/+v/7P/t/+//7//u/+3/7f/x//P/9P/1//P/9P/0
//T/8v/z//P/8//3//j/9//3//T/8//y//L/9v/2//b/9v/1//X/8//x//H/9P/1//b/
+v/3//b/9v/1//L/8f/z//T/9v/3//f/9v/1//T/9P/0//T/9f/3//r/+P/2//f/9v/1
//X/9f/3//f/+v/3//b/9v/2//b/9P/0//X/9v/3//X/9v/3//X/9P/z//L/8//2//f/
9f/z//P/8//y//L/8v/y//L/9v/0//T/9f/y/+//7v/t/+7/8v/0//X/8//x/+//7P/s
/+z/7f/u//H/8f/v/+//7f/r/+r/6v/r/+7/7//v/+3/7f/s/+z/7P/t/+3/7f/w/+7/
8v/x//D/7f/s/+z/7v/w//H/9P/w//D/8P/w//D/8P/w//L/8//1//b/9f/z//L/8f/y
//T/9P/0//f/8//x//H/8P/w//H/8f/x//P/8//z//P/7//u/+7/7f/v//H/8v/0//P/
8v/x//D/8f/x//D/7v/x//P/9v/4//b/8//x/+//8P/w//L/9P/1//X/9P/z//P/8//z
//L/+P/3//b/8//y//H/8P/y//L/8v/y//L/8v/y//L/8P/w//D/8P/z//T/9f/2//X/
9P/z//L/9P/0//T/9P/1//b/9//4//b/9v/2//b/+P/6//z//v/9//z/+//6//v//P/9
//7//P/8//z//P/3//X/9P/y//L/8v/x//H/7f/q/+f/5v/n/+n/6v/r/+r/6v/r/+v/
6f/q/+r/6v/t//H/9f/4//b/9P/z//H/9P/2//f/+P/6//r/+v/5//j/9v/1//X/+f/6
//v//P/7//n/9//2//f/+f/6//v/+//7//v/+//4//j/9//3//r//f/+/////P/7//r/
+f/6//7///8EAAcADAANAA8ADwARABEADwAQAA8ABgD5/+j/1//H/7z/tv+x/6z/rf+0
/7v/wf/G/8L/u/+9/8T/zv/W/9z/3v/d/9v/3v/j/+n/7//4/wEABAAEAAMAAwADAAMA
AgABAAQABQAGAAUABQAEAAMABQAFAAUABQAHAAgACQAKAAgABgAEAAIABQAFAAYACAAG
AAYABgAGAAUABQAFAAQABgAHAAYACQAHAAUABAACAAUABQAFAAUAAwADAAMAAwAEAAQA
AwABAAMABQAHAAYABAADAAMAAQACAAEAAQACAAAA/////////f/9//z/+f/5//r/+//8
//n/9v/1//T/9f/2//X/9v/2//X/9P/x//H/8f/x//H/8v/0//X/9v/2//L/8P/w//P/
8//y//b/9f/1//b/8//x//P/9P/0//X/9//6//v/+P/2//T/8//2//j/+v/9//z//f/9
//3//f/+//7//v///wEAAgADAAQAAgD+//v//f///wEABAADAAIAAQAAAAMAAwABAP//
//8EAAcACgAKAAUAAgAAAAIAAgAEAAkABgAGAAUAAwAEAAMAAgACAAYABgAHAAkACQAE
AP///f///wEABAAHAAQAAwAFAAEAAgACAAIAAgAEAAQABQAGAAUAAQAAAP//AgAEAAYA
CAAHAAgABwADAAMAAwADAAIAAwAEAAUABgAGAAIAAAD//wIAAQACAAMAAAACAAIAAQAA
AP///v/8//7/AAADAAYABAADAAAA//8AAAEAAwAGAAMABAADAAEAAwADAAIAAgAFAAcA
CAAJAAkABAAFAAEAAwADAAUACAAIAAgABwAIAAgACAAIAAgACQAKAAsADgAMAAsACQAF
AAcACAAJAAwACwAKAAkACwAHAAUABQAEAAcACQAKAAsACQAHAAUAAwAEAAYACQALAAoA
CQAHAAYACAAIAAgACAAKAAsACwAKAAkACQAKAAoADQANAA4ADwAOAAwADAAMAA0ADQAM
AAsADAANAA4ADgAMAAsACgALAAwADQAOAA4ADgAOAA4ADQAMAAsACgAOABAAEgAUABIA
EgASABIAFAAUABQAFAAVABYAFwAYABcAFgAVABQAGAAaABwAHgAcABoAGAAWABYAFgAU
ABMAEwASAA8ADgALAAkABwAEAAUABgAHAAkABwAFAAQAAgAFAAUABQAGAAgACAAIAAsA
CwAMAAsACgAOAA8AEAASAA8ADgAPAA4ADwAPABAAEAAOAA8AEAAQAA0ADAALAAkACwAM
AA0ADwANAAsACQAHAAkACQAIAAgACQAJAAkACwAIAAcABgAFAAgACQAJAAoABwAGAAcA
DAATABkAIQAjAB8AGwAWABEACAD7/+7/4//Z/9D/yP+9/7b/t//A/8n/0//c/97/2f/Z
/97/3v/c/97/4v/j/+P/6P/x//X/9//4//v//v8AAAEABQAHAAkACgAGAAgACAAIAAYA
BwAHAAcACAAJAAoACwAHAAYABQAEAAcACAAJAAoABwAFAAQABAAGAAYABgAGAAgACQAK
AAoABgAFAAIAAwAEAAUABwAIAAYABQAEAAMAAQABAAEAAQAFAAYABgAFAAQAAwACAP7/
AQADAAYABwAEAAEA///+//7//f/9//3/AAABAAEA///7//r/+f/4//v/+v/7//z/+v/6
//j/+P/3//f/9//1//b/9//4//n/9v/2//X/9P/5//j/+f/8//r/+f/3//r/+f/5//r/
9//5//3/AAACAAAA//////3/AQACAAMABQAEAAQABAAFAAQABQAFAAUABgAIAAkACgAI
AAcABQADAAcACAAHAAcABwAHAAcACAAJAAgABwAGAAoACwAKAAkABAAGAAYABgAJAAcA
BwAIAAgABgAGAAkABgAGAAUAAwADAAMAAwAEAAIAAAD/////AgAAAP7/////////AAAB
AP7//f////v/+//8//3//v/6//j/9//2//n/9//4//n/+f/4//f/9v/1//b/9f/x//P/
9f/3//j/9v/0//L/8P/1//L/8f/x/+//7f/t/+3/6//u/+//7//x//H/8f/w/+3/7P/s
/+z/7v/v/+7/7//s/+v/6//s/+v/7P/r/+n/7P/t/+3/7v/r/+v/6v/p/+z/6v/u/+3/
6//p/+n/6v/q/+r/6f/q/+v/7P/t/+7/7P/q/+j/6P/p/+v/7P/r/+j/6P/o/+r/6P/o
/+j/6//s/+v/7P/s/+n/6f/o/+f/6P/p/+r/6//o/+j/6f/p/+f/5//m/+b/6f/q/+v/
7P/q/+n/5//k/+X/5//q/+z/6//p/+j/5//m/+T/5P/k/+b/5//n/+f/5v/l/+T/4v/k
/+X/6P/n/+b/5f/k/+P/4v/h/+D/4//k/+X/5v/l/+T/4//i/+T/5P/k/+T/5f/m/+f/
6P/n/+b/5f/k/+f/6P/p/+r/6f/o/+f/5v/k/+T/5P/k/+P/4v/h/+D/3P/a/9j/1v/W
/9b/1v/W/9T/0v/Q/87/z//Q/9H/0v/U/9T/1P/U/9L/0v/S/9L/1v/Y/9r/3P/a/9r/
2v/a/w==
         </WaveFormData>
      </LeadData>
      <LeadData>
         <LeadByteCountTotal>10000</LeadByteCountTotal>
         <LeadTimeOffset>0</LeadTimeOffset>
         <LeadSampleCountTotal>5000</LeadSampleCountTotal>
         <LeadAmplitudeUnitsPerBit>4.88</LeadAmplitudeUnitsPerBit>
         <LeadAmplitudeUnits>��V</LeadAmplitudeUnits>
         <LeadHighLimit>2147483647</LeadHighLimit>
         <LeadLowLimit>268435456</LeadLowLimit>
         <LeadID>V2</LeadID>
         <LeadOffsetFirstSample>0</LeadOffsetFirstSample>
         <FirstSampleBaseline>0</FirstSampleBaseline>
         <LeadSampleSize>2</LeadSampleSize>
         <LeadOff>FALSE</LeadOff>
         <BaselineSway>FALSE</BaselineSway>
         <ExcessiveACNoise>TRUE</ExcessiveACNoise>
         <MuscleNoise>FALSE</MuscleNoise>
         <LeadDataCRC32>1051672562</LeadDataCRC32>
         <WaveFormData>
8v/x//H/8f/u/+7/7v/u/+//8P/w//D/8//0//X/9f/x/+7/7v/x//j/AwANABMAFwAY
ABgAIAAwADgALwAbAAgA7//R/7P/lf9v/0P/F//1/uX+5P7q/un+5v71/gz/Lf9N/2T/
eP+P/6T/sf+5/8X/1P/h/+z/8//6/wEAAAAAAP///////////v///wAABAAFAAYABAAE
AAQABQAFAAgACAAJAAsACgAKAAoACQAIAAkACQANAA4ADwAQAA8ADwAOAA0ADQAPABAA
EAARABIAEwAVABUAFAATABYAFwAZABoAGwAaABkAGgAaAB0AHgAgACEAIgAjACUAKAAo
ACgAKAAqACwALgAxADIAMgA0ADMANQA5ADsAPAA9AEAAQQBCAEQARABEAEUARgBKAEsA
TwBQAE8ATgBNAE4AUABRAFIAUgBTAFQAVABVAFIATwBOAE0ATgBOAE0ASwBIAEcAQgA/
ADwAOQA4ADUAMwAuAC0AKgAmACEAHgAcAB4AGQAYABYAEgAOAA0ACwAKAAoACgAJAAkA
CQAIAAcABgACAAEAAQAEAAYABgAHAAYABAADAAIAAgADAAMAAwADAAIAAgACAAEAAAD/
//7/AgADAAQABAACAAEAAAD/////AgACAAIABAAEAAIAAgAAAP///v/+/wIABAADAAUA
BAADAAIAAQABAAIAAwAEAAYABAADAAIAAQAAAP//AQACAAMABAADAAAAAAAAAAAAAAAC
AAIAAQADAAEAAQAAAP3//P/8//z//v8AAAEAAwAAAP///v/8//z////9//3////+//3/
/P/7//r/+v/6//3//v////7//P/7//r/+f/6//z//P/8//z/+//7//z/+f/4//f/+P/7
//v//P/8//r/+f/5//j/+P/5//n/+//6//r/+f/6//f/9v/1//b/+f/6//r/+v/5//j/
9//0//b/9//3//f/+P/5//f/+P/1//T/9P/1//b/9v/3//j/9f/1//X/9f/3//n/+f/5
//r/+P/4//j/9//2//f/9//4//j/+f/4//b/9f/1//T/9v/4//n/+f/7//n/+v/3//b/
9f/0//f/+P/5//r//P/8//z//P/6//r/+v/6//3//v///wAA///+//3//P///wAAAQAC
AAEA///8//v/+f/3//X/9P/2//X/9P/z//L/8//z//L/9P/y//H/8f/x//D/8P/v/+3/
7f/t/+3/8f/z//T/9f/w/+//7//u/+//8f/y//H/8f/x//D/8P/w/+//7//u//H/8v/z
//T/8f/w/+//7v/x//L/8v/z//P/8v/y//L/8P/x//L/8v/z//T/9f/2//P/8f/y//T/
9//+/wkAEwAZABkAGAAeACwAPgBCADMAHQAGAO3/y/+p/4f/X/8z/wv/6/7d/uD+5v7l
/ub++f4Y/zv/V/9s/4L/l/+o/7P/vf/L/9r/5//w//f//P////7//v/9//3//P/9//3/
//8AAAQABQAGAAMAAgABAAEABAAIAAkACwAJAAgACAAIAAgACAAKAAsADgAOAA4ADgAN
AA0ADAALAAwADwARABIAEgASABIAEwASABIAEgAWABkAGwAcAB0AGgAZABoAGgAcAB4A
IQAjACEAIQAiACQAJQAmACcAKgAuADAAMwA0ADIANAAzADUAOAA7AD0APwA/AD8APwBA
AEEAQgBEAEYASABJAE0ATgBNAEwASwBMAE0ATwBRAFIAUABQAE8ATwBOAEsASgBJAEoA
SgBJAEcARABDAD4AOwA5ADcANwA1ADEALAArACgAIwAfAB0AHAAdABkAGQAYABQAEAAP
AA0ADQAOAA8ADwALAAsACgAJAAkABgAGAAcACgAKAAgABwAFAAQABAAEAAUABwAIAAkA
BwAGAAYABgAEAAQABAAEAAYABwAIAAgABAADAAIAAQAEAAgACQAKAAoACgAIAAgACAAH
AAYABgAJAAoACAAJAAgABwAGAAUABwAIAAkACgAMAAoACQAIAAYABgAGAAkACwALAAsA
CQAHAAYABQAEAAUACAAJAAkACQAHAAcABgAEAAQABQAGAAkACgAKAAsABgAFAAQAAgAE
AAcABQAFAAUABAADAAIAAgACAAMABAAGAAYABgAEAAIAAQAAAP//AgAEAAQABAABAP//
/v/+//7//v/+/wAAAwADAAQABAAAAP/////+////AQACAAUAAQAAAP7//v/+//7//v8A
AAEAAgACAAIAAQAAAP///P8AAAEAAQABAAMAAwAAAAAA/v/+////AQADAAIAAgACAAAA
///+//3//v8BAAIAAwACAAAAAAAAAP7//v8AAAEAAgACAAMAAgAAAP/////+/wAAAgAD
AAMAAwADAAAA///+//3//P///wAAAQACAAEAAAD///7/AAAAAAAAAAACAAIAAgACAAEA
AAD///7/AgAEAAYACAAHAAYABQAEAAUABgAHAAgACQAKAAsADAALAAoACQAIAAgABwAI
AAgABgAEAAMAAQD///3/+//7//7/AAABAAIA///9//z/+//9//7//v////z/+//6//r/
+//7//v/+f/8//7///8AAP7//f/6//n//P/8//3////8//z/+//6//z//P/8//z//v/+
//7/AAD///3//P/7//3//v///wAA/v/+//3//P/+//7//v/9/wMABAAEAAEAAgAJABMA
GwAjACgAKgAyAEIATABDAC0AFgD//+H/wf+l/4X/Yf89/xv/A//8/gD/A/8C/wv/IP87
/1H/ZP92/4v/nv+v/8H/0//g/+v/9v/7//z/AQAEAAYABwAJAAgACQAJAAsACgAMAAsA
CgAOABAAEgAVABEAEgAQAA8AEgASABMAFAASABIAFAAVABUAFAATABIAFQAXABgAGQAW
ABcAFwAWABcAGAAZABsAGwAaABkAHAAaABsAGwAbAB0AHwAjACYAJQAkACQAIwAmACcA
KQAsACsALAAtADAAMAAwADEAMAA0ADgAOQA9AD0APQA8ADsAQABBAEIARABGAEYARwBI
AEgARwBJAEgASgBMAE4AUgBPAE8ATwBOAE8AUABQAFEATwBNAE0ATQBMAEoARwBDAEIA
QwBAAD8AOwA3ADUAMQAyAC4ALgAsACkAJQAjACIAIQAbABkAFgAWABQAFQAVABAADgAM
AAkACgALAAsACwALAAgACAAJAAgACAAGAAUACAAIAAkACgAIAAcABQADAAYABgAHAAgA
CAAIAAgACAAIAAcABgAEAAYABwAIAAkABwAIAAYABAAHAAgABwAIAAcABwAHAAgACQAI
AAQAAwAGAAcACAAJAAYABgAGAAYABwAGAAYABgAEAAQABAAHAAYABQAEAAEAAwAEAAUA
BgADAAQAAwABAAQAAwAEAAQAAgACAAMABAADAAIAAAD//wAAAQACAAIA//8BAP7//f8A
AAAAAAAAAP7//v///wAA///+//3/+v/8//3//v////z//P/6//j/+v/5//n/+v/4//j/
+P/6//j/9//3//b/9//5//z//v/6//n/9//3//j/+P/3//j/9v/2//b/+P/2//b/9f/0
//f/+P/5//j/+P/3//X/8//0//X/8//0//T/9P/1//f/9v/0//P/8v/z//X/9//5//f/
9//1//P/9f/0//X/9v/0//T/9v/3//b/9P/z//D/8f/z//b/+P/2//b/9f/z//P/9//6
//j/+P/4//j/9//2//X/9P/2//j/+v/8//v/+v/5//j/+f/6//v//P/+//7//v/9//j/
9//1//P/8//0//T/8//w/+3/7P/t//D/8P/w/+7/7//v/+//7v/t/+v/6v/p/+r/6//t
/+//7f/t/+v/6//s/+z/7P/t/+7/7f/u/+//6//q/+r/6f/t/+7/7//w/+3/7P/r/+r/
6//s/+//8P/x//H/8f/w/+//7v/t/+3/7//w//H/8v/x//D/7v/t/+z/8P/x//b///8H
AAsADQAQABAAGAAqADoAOQAnAA4A9//X/7X/mf99/1n/L/8L//P+6P7m/uf+5P7p/v7+
Hf89/1j/bv9//5D/n/+r/7n/yP/Z/+j/8f/4//n/+P/4//f/9//4//n/+f/7//3/AAAA
AAAA///+//3//f/+/wIAAwAFAAQAAgABAAAAAgACAAQABQAIAAgACAAIAAcABwAGAAUA
BgAJAAsADAAKAAoACgALAAwADAAMABAAEQATABQAFQATABEAEQAQABQAFgAZABsAGQAZ
ABoAHAAdAB4AHwAiACUAJgAoACgAKAAqACkAKwAwADMANQA3ADgANwA2ADYAOQA6ADwA
PgBBAEEARABEAEMAQgBBAEIAQwBFAEcASABHAEYARABDAEUAQwBDAEMAQwBCAEAAPQA6
ADkANAAxADEALwAvAC0AKgAkACIAHgAbABcAFQAUABYAEQAQAA4ACwAGAAQAAQADAAQA
BQAFAAAA///9//v//f/6//r/+//+//7//P/7//r/+P/3//b/+f/7//z//f/8//r/+f/4
//j/+P/4//j/+v/7//z//P/4//f/9v/1//b/+v/7//z/+v/6//j/+P/7//v/+//8/wAA
AAD9//3//P/7//r/+f/6//z//v8AAP///P/6//j/+v/6//r//f/////////9//v/+v/5
//j/+f/8//3//f/7//n/+f/4//r/+v/7//z//P/8//v/+//3//f/9//2//j/+//5//n/
9//2//X/9P/0//T/9f/2//j/+P/4//b/8//z//P/8//2//j/+P/4//f/9f/0//T/9P/0
//T/9v/4//f/9//2//T/8//z//L/8//1//b/+f/1//T/8v/y//L/8v/y//T/9P/0//P/
8v/w//D/8P/u//P/9f/2//f/9v/1//H/8P/w//D/8f/z//X/9P/0//T/8P/v/+7/7f/w
//P/9P/1//T/8v/y//L/8v/y//T/9f/1//T/9P/y//D/7//v/+7/8P/y//P/8//x//H/
8P/w//D/8P/w//P/9P/1//b/8//y//H/8P/x//L/8//0//L/8v/y//L/8P/w//D/8P/z
//T/9f/2//X/9P/z//L/9f/2//f/+P/4//j/+P/4//j/+P/4//j//P/+/wAAAgD+//z/
+f/1//b/9v/2//b/9P/z//H/7//r/+v/7f/u/+//8P/v/+//7v/t/+v/6v/r/+v/6//r
/+v/7P/t/+3/6//p/+n/6v/s/+z/7f/t/+r/6f/o/+b/6f/r/+z/7v/t/+z/6//q/+n/
6P/n/+b/6P/s/+7/7//s/+v/6f/o/+v/7P/u//D/7//u/+3/7P/s/+v/6//s//L/9//8
/wMABwALAA0AEAAaACwAPAA8ACcADQD2/9n/t/+Z/3v/Vf8r/wH/4/7Z/tz+4P7d/uT+
+/4c/z//W/9u/37/j/+c/6n/t//H/9j/5//u//P/9v/3//f/9v/0//P/9v/5//v////8
//7//f/8//7//v/+//////8CAAIAAwACAAAA///+////AAADAAUABAAEAAQABAAGAAcA
BwAHAAgACwANAA4ADQAMAAsACwANAA4ADwAUABMAEwASABEAEwATABUAFgAYABoAHQAf
ABwAGwAbABwAHwAiACUAKgAoACgAKQAoACkALAAsAC8AMwA3ADoAPQA8ADsAOgA6AD4A
QABDAEYARgBFAEcARgBIAEgASABKAEwATQBOAE4ATQBMAEoASQBMAEsATABNAEoASABF
AEEAQQBBAD0AOwA6ADcANgAzAC4AKAAmACIAIgAfAB4AHgAbABUAEwAQAA8ADAAMAAsA
CgAKAAoACQAEAAMAAQD//wEAAAACAAUAAwACAP///f////7//v/+/wAAAQABAAEAAAD+
//3//P/9//7///8AAP////////7//////////////wIAAgACAAAAAAD+//7/AgADAAQA
BgAHAAYAAgABAAMAAwADAAMAAwAEAAUABgAFAAIAAAD+/wAAAgAEAAkABgAFAAQAAQAC
AAIAAgACAAQABgAGAAUAAgD///7//P/+/wAAAwAGAAUABAACAAEAAQABAAEAAAAAAAMA
AQABAAAA/v/8//r//f/+/wAAAgABAAAA///8//3//f/9//3//v8AAAAAAAD9//v/+v/6
//3//v///wIAAQD///7//P/9//3//v/+//7//////wEA/v/8//n/+P/7//z//f8AAP//
/v/8//r/+v/6//r/+P/8//3//f/9//r/+f/1//T/9v/4//v////+//z/+//6//v/+//7
//v//f/////////9//r/+f/4//n/+v/9/////v/8//v/+P/5//n/+v/6//z//v//////
+f/3//j/+//8//3//v/8//z//P/8//r/+v/6//r//f/+////AAD///7//f/8////AAAB
AAIAAgACAAIAAgAAAAAAAAAAAAIABAAGAAgABwAGAAUABAAGAAUAAwADAAIAAQAAAAAA
/v/7//j/9f/4//v//f/+//z/+P/1//P/9v/2//f/9//3//f/9//3//f/9//2//X/9v/3
//n/+v/3//f/9v/z//T/9f/1//b/9//3//j/+P/3//b/9f/0//b/+P/6//z//P/6//f/
9f/2//b/9//4//j/+f/6//r/+f/4//f/9v/7//3//v/+//3//v8FAA0AEwAbACQAKAAu
ADoASABHADMAHAAFAOv/yf+r/4v/Zf8//xf/9/7o/uz+8/70/vn+DP8n/0P/WP9o/3v/
kv+l/7f/xf/U/+H/7P/z//b/+f/8//7///8BAAMABQAGAAkABgAIAAcABgAJAAoACwAN
AAoADAALAAsADgAOAA8AEAAQABAAEgATABEAEAAPAA4AEAATABUAFwAVABUAFAASABMA
FAAVABcAGAAYABgAHAAZABkAGAAXABsAHQAhACQAIwAiACIAIQAiACMAJQAoACcAKAAp
ACwALAAsAC0ALAAvADQANgA7ADsAOwA6ADkAPAA9AD4AQABBAEIARABGAEYARQBHAEYA
SABKAEwAUABOAE0ATABKAEsATABMAE0ATwBNAE0ATQBKAEgARQBBAEMARQBDAEMAPwA7
ADkANQA0ADAAMAAuACsAJwAlACQAIwAdABsAGAAYABYAFwAXABMAEgARAA8ADwAPAA4A
DQAPAAwADAANAAsACgAHAAUABwAIAAoADAAKAAkABwAFAAgACAAJAAoACgAKAAoACgAK
AAkACAAGAAgACQAKAAsACAAKAAkACAAKAAoACAAIAAkACQAJAAoACwAKAAYABQAIAAkA
CgALAAgACAAIAAgACQAIAAgACAAIAAgACAALAAoACQAIAAUABgAIAAoADAAKAAoACAAF
AAYABQAGAAYABgAGAAcACAAHAAYABAADAAQABQAGAAYABAAFAAEA//8AAAAAAAAAAAIA
AgADAAQAAwACAAEA/v8AAAEAAgADAAIAAgAAAP7//v/9//3//v/+//7//v8AAP7//f/9
//z//v///wEAAgAAAP///f/9//7//v/9//7//v/+//7/AAD///7//P/6//3//v////7/
/f/9//z/+//8//3/+//8//z//P/9/////v/8//v/+v/8//3//v////z//f/8//v/+//6
//v//P/8//z//v////7//P/7//j/+//9/wAAAgD+//7//f/7//v///8CAAAAAAAAAAAA
/f/8//v/+v/9//7///8AAP///v/9//z//P/8//z//P///wAAAQACAAEAAAD///7/AAAC
AAQABgAEAAQABAAEAAYABgAGAAYACAAIAAgACAAFAAEA///8//7//v///////P/5//b/
9f/3//j/+P/4//f/9//4//n/9f/0//L/8f/y//P/9P/2//X/9f/1//P/8//0//T/9P/3
//f/9f/1//T/8v/x//H/8v/0//X/9v/2//b/9v/2//T/9P/0//b/9//3//j/+f/3//b/
9f/0//b/+P/5//r/+P/4//j/9//1//b/+v///wgADwAVABkAGQAYABwAKgA8AEgAPQAl
AAoA7f/J/6n/i/9r/0f/J/8L//n+9v74/vP+9P4B/xz/Of9V/2z/fv+P/57/qf+3/8f/
1v/l//T/+//8/wEAAAAAAP////8BAAMABAAHAAUACAAIAAgABgAGAAYABwAIAAwADQAP
AA4ADAALAAoADAAMAA4ADwAOAA4ADgAOAAwADQANAA0ADgARABMAFAATABIAEQARABQA
FAAUABgAGAAZABkAGQAYABcAGAAYABwAHgAhACMAIAAfAB8AIAAiACQAJgAqACkAKgAs
ACwALAAuAC0ALwA0ADcAOQA7ADoAOQA4ADgAPAA+AEEARABFAEUASABIAEcARgBFAEYA
SQBLAE0ATgBLAEoASABHAEgARwBIAEkARwBGAEQAQQA9AD0AOQA3ADcANQA1ADMALgAo
ACYAIgAiAB8AHgAeABwAFwAWABQAEAAMAAsACQALAAwADQANAAgABwAFAAMABAACAAMA
BQAEAAQAAgABAP///v/+//7/AQADAAQABQACAAAA///+////AAABAAIAAwADAAMAAgD/
/////////wAABAAFAAYABQAEAAEAAAADAAMAAwAEAAYABgADAAMAAQABAAEAAQACAAQA
BgAIAAUAAgAAAP7///8AAAEABQAFAAUABQADAAAAAAAAAAAAAQAEAAUABQAEAAEAAAD+
/wAAAAABAAIAAgACAAEAAQD9//3//f/8//3/AQAAAAEAAAD+//z/+v/8//z//f/+//7/
/v/+//z/+f/5//n/+f/7//7///8AAP7/+//5//j/+v/6//r//P/6//n/+f/4//f/9//4
//j/+f/7//z////6//j/9f/0//X/9v/3//r/+v/6//n/+P/3//b/9f/y//X/9//4//n/
9//3//T/9P/2//b/9//5//f/9v/2//b/8//z//P/8//2//n/+v/7//n/9v/1//T/9v/2
//j/+f/5//j/+P/2//P/8//0//T/9f/4//r/+//5//X/9P/0//T/9P/0//f/+P/5//r/
9//2//X/9P/3//j/+f/6//r/+v/6//r/+v/6//r/+v/8//7/AAACAP///v/9//z//f/+
///////8//v/+f/3//T/9P/z//H/8P/v//D/8//x//D/7//s/+7/7//w//D/7//t/+z/
6//r/+v/7P/t/+//7//t/+3/6//q/+n/6f/s/+v/7P/t/+r/6v/r/+v/6v/q/+r/6v/r
/+z/7f/u/+z/6v/q/+j/6v/r/+z/7P/q/+r/6v/r/+r/6v/q/+r/7f/u/+7/7//s/+r/
6//y//v/AwANABMAEgAUAB4ALgA0ACkAEwD+/+f/yf+r/4v/Zf85/w3/6/7Z/tr+4v7j
/uT+7/4K/yf/Q/9a/27/g/+Y/6X/sf+//8z/1//g/+f/7v/z//X/9v/2//f/9f/1//T/
9f/2//r/+//8//r/+v/6//v/+f/8//z//f/+//7///8AAP3//P/9//3/AQACAAMABAAC
AAMAAwADAAEAAwAEAAQABQAGAAcACQAHAAYABQAIAAsADQAOAA8ADQANAA8AEAAPABAA
EgATABYAFwAZABwAGgAaABoAHAAgACIAJQAmACYAKAAnACkAKwAtAC4ALwA0ADUANgA4
ADkAOAA4ADgAPAA9AEEAQgBAAEAAQABCAEIAQwBEAEQARQBGAEYARwBEAEEAQAA/AEIA
QgBBAD8APAA7ADYAMwAuACsAKgAnACYAIgAiACAAGgAVABIAEAARAA0ADQAMAAgABAAD
AAEA/v/+//7//f/+//////////z/+P/3//f/+f/6//n/+f/3//b/9v/2//T/9f/1//X/
9v/2//f/+P/1//T/8//y//T/9f/2//b/9f/1//X/9f/z//b/9v/2//n/+v/5//r/+f/3
//X/9P/3//j/9v/3//f/9//3//f/9v/2//b/9v/5//j/+P/4//X/9P/z//X/9v/3//j/
9//0//T/9P/0//L/9P/0//P/9v/1//b/9v/z//L/8v/y//P/9P/0//X/8//z//P/8v/w
//P/8f/x//L/8v/y//L/7//u/+7/7v/w//D/8P/u/+//7//v/+//7//w/+//7v/w/+//
7//w/+3/7P/r/+z/7//v//D/8P/t/+3/7v/u/+v/6//q/+v/6//s/+z/7v/r/+r/6f/q
/+v/7P/s/+z/7P/s/+z/6v/r/+v/6v/p/+z/7f/r/+z/6v/o/+f/5//p/+r/7P/u/+z/
6//q/+n/5//p/+n/6f/r/+r/6//s/+r/6P/o/+f/6P/o/+n/6P/n/+f/6P/o/+b/6P/p
/+n/7f/t/+z/6f/o/+f/5v/o/+j/6P/o/+r/6v/q/+r/6f/o/+f/5v/p/+r/6//s/+n/
6P/n/+b/5//o/+n/6v/s/+z/7P/s/+r/6v/q/+r/7f/u/+//8P/v/+7/7f/s/+//8P/x
//L/9P/0//T/9P/w/+3/7P/q/+r/6v/r/+v/6P/l/+L/4f/l/+b/5v/m/+T/4//j/+P/
4f/g/97/3f/g/+H/4v/k/+T/4//i/9//4f/i/+L/4v/j/+P/4f/h/+D/3v/d/93/4P/i
/+P/5P/j/+L/4f/g/+H/4v/j/+b/5v/l/+X/5f/j/+L/4f/g/+L/5P/l/+b/5f/k/+P/
4f/h/+T/6P/r/+7/9f/5////AwAEAAoAFAAoADYAMQAbAAIA5//J/6v/j/9v/0f/Gf/x
/tP+zP7Q/tP+0v7d/vj+G/89/1T/Zv93/4j/lf+j/7H/xP/V/+L/6f/s/+3/7P/s/+v/
6//t/+//8P/z//L/9P/z//L/8//0//X/9//5//z//P/9//r/+P/3//b/9//4//v//f/8
//z//P/8//z//f/9//3//v8BAAMABAABAAAA/////wEAAgADAAgABwAHAAYABQAHAAcA
CQAKAA0ADgAQABEAEAAPAA8AEAAUABYAGAAcABsAHAAeAB4AHQAgACAAIwAmACkAKwAt
AC4ALQAsACwAMAAyADUAOAA3ADcAOgA6ADwAPAA8AD4APwBBAEMARABBAEAAPgA9AEAA
PwBAAEEAPwA+ADwAOQA3ADcAMwAxAC8ALQAtACsAJQAeABsAFgAWABMAEgASABAACwAK
AAgABgACAAEA//8AAAAAAAD///r/+f/3//X/9v/0//X/9//2//b/9P/z//P/8v/y//L/
8//1//b/9//0//L/8f/w//H/8v/z//T/9P/z//L/8P/x//H/8f/x//L/9v/3//j/9f/0
//H/8P/0//X/9v/4//j/+P/1//X/8//z//P/8//1//b/9//4//f/9P/y//D/8//0//X/
+f/4//f/9v/z//L/8v/y//L/8//2//f/9//2//P/8v/w//H/8v/0//b/9f/0//L/8f/v
/+//7//u/+//8//y//P/8P/u/+z/6v/r/+z/7v/w/+//7v/t/+r/6//r/+v/6//u//D/
8P/w/+7/6//p/+j/6f/q/+v/7v/s/+v/6//q/+n/6f/q/+r/7P/t/+3/7//s/+r/5//m
/+n/6v/r/+7/6//q/+j/5v/o/+j/6P/m/+n/6//s/+3/6//p/+T/4v/k/+b/6f/t/+z/
6v/p/+j/5//n/+f/5//p/+v/6//r/+f/5P/j/+L/5f/m/+n/6//p/+j/6P/m/+X/5f/m
/+b/5v/o/+n/6f/l/+P/4P/j/+T/5f/m/+b/5v/m/+b/5f/k/+P/4v/k/+b/6P/q/+n/
6P/n/+b/6P/o/+j/6P/p/+r/6//s/+v/6v/p/+j/7P/u//D/8v/x//D/7//u/+z/7P/r
/+n/6//q/+n/6P/l/+P/4P/d/93/3//j/+b/4//i/9//3f/f/9//3v/e/93/3f/d/93/
3P/c/9z/2//e/93/3v/g/93/3P/c/9v/2v/b/9z/3P/c/93/3f/e/93/3P/b/9r/3f/e
/9//4P/d/97/3f/b/93/3f/c/9z/3f/e/+D/4v/f/97/3f/c/9//3//g/+L/4P/f/+D/
5//x//n/AwAIAAoAEAAeACwAJwATAPz/5f/J/6f/h/9l/z3/F//z/tn+0P7W/tv+3v7l
/vj+Ef8r/z7/UP9l/3j/i/+d/63/uv/F/9D/1f/W/9v/4P/i/+P/5f/k/+X/5f/n/+f/
6v/q/+r/7f/u/+//8f/v//D/7v/t/+7/7v/v//D/7//u/+//7//w//D/8P/w//P/9f/2
//f/9f/1//T/8v/1//b/9//5//j/+P/4//z/+//7//r/+f/7//3/AQAEAAMAAgACAAEA
BAAFAAcACgAKAAoACgAMAAsADAAOAA4AEgAWABcAGwAZABkAGAAXABsAHQAfACIAIwAk
ACYAKAAmACUAJwAmACkAKgArAC4AKwArACsAKgArACwALAAtAC0AKwArACsAKgAoACUA
IQAhACMAIQAhABsAFwAVABEAEAAMAAwACgAHAAMAAQAAAP//+f/3//T/9P/y//P/8//w
/+7/7P/p/+r/6//r/+v/6f/m/+b/5//m/+b/5P/j/+T/5P/l/+b/5P/j/+H/3//i/+L/
4//k/+T/5P/k/+T/4//j/+P/4v/i/+P/5P/l/+P/5P/i/+D/4f/i/+H/4v/j/+P/4//k
/+X/5P/g/9//4P/h/+L/4//h/+D/3//e/+H/4P/g/+D/3v/e/97/4f/g/9//3v/b/9z/
3v/g/+L/4P/g/97/2//e/93/3v/e/93/3P/c/9z/2v/a/9n/2f/a/9v/3P/c/9r/2//X
/9X/2P/Y/9j/2P/W/9b/1//Y/9f/1v/V/9L/0//V/9f/2f/W/9b/1P/S/9T/0//T/9T/
0v/S/9L/1P/T/9H/0P/O/9D/0f/T/9T/0v/R/8//z//Q/9D/z//Q/87/zv/O/9D/zv/O
/83/zP/N/87/z//O/83/zf/M/8v/zP/N/8v/zP/K/8r/y//N/8v/yv/K/8r/zP/N/87/
z//N/83/y//J/8v/yv/L/8z/y//K/8v/y//K/8j/x//E/8b/x//J/8r/x//I/8j/x//H
/8n/yv/I/8j/yP/I/8f/xv/F/8T/xf/G/8f/yP/H/8b/xf/E/8b/xv/G/8b/x//I/8n/
yv/J/8j/x//G/8n/yv/L/8z/yv/K/8r/yv/M/8z/zP/M/8r/yv/K/8r/xv/E/8L/wP/C
/8L/wv/C/7//vv+9/7z/vP+8/7z/vP+6/7r/uv+6/7n/uP+3/7b/uf+6/7v/vP+7/7r/
uf+4/w==
         </WaveFormData>
      </LeadData>
      <LeadData>
         <LeadByteCountTotal>10000</LeadByteCountTotal>
         <LeadTimeOffset>0</LeadTimeOffset>
         <LeadSampleCountTotal>5000</LeadSampleCountTotal>
         <LeadAmplitudeUnitsPerBit>4.88</LeadAmplitudeUnitsPerBit>
         <LeadAmplitudeUnits>��V</LeadAmplitudeUnits>
         <LeadHighLimit>2147483647</LeadHighLimit>
         <LeadLowLimit>268435456</LeadLowLimit>
         <LeadID>V3</LeadID>
         <LeadOffsetFirstSample>0</LeadOffsetFirstSample>
         <FirstSampleBaseline>0</FirstSampleBaseline>
         <LeadSampleSize>2</LeadSampleSize>
         <LeadOff>FALSE</LeadOff>
         <BaselineSway>FALSE</BaselineSway>
         <ExcessiveACNoise>TRUE</ExcessiveACNoise>
         <MuscleNoise>FALSE</MuscleNoise>
         <LeadDataCRC32>259748588</LeadDataCRC32>
         <WaveFormData>
BAAEAAQAAgABAAAA///+////AAAAAAAAAQABAAIAAwAAAP7//v8DAAsAFgAgACkAMAAx
ADUAQQBRAF8AaABwAG8AaABXADgABwDI/3v/L//5/uT+6v7z/vX+8f77/hT/OP9Y/2//
gv+W/6j/tf+9/8v/2f/m//D/+P///wQABAAGAAYACAAGAAYABgAIAAsADAANAA4ADQAO
AA4ADQAPABAAEQARABMAEgARABEADwANAAwADQAQABAAEQASAA8ADgANAA0ADQAQABEA
EQATABIAEgATABIAEgASABIAEwAWABgAGQAWABYAFwAWABcAGgAaAB0AHgAeAB8AIAAi
ACMAIwAlACsALwAwADEAMQAxADIAMgA1ADgAOwA+AEEAQgBDAEUARQBFAEcASgBPAFAA
UABRAE8ATwBRAFIAUwBUAFUAVQBYAFcAVgBXAFQAUwBSAFUAVgBVAFMATwBKAEkASABH
AEEAPwA/AD0APAA2ADEALwArACYAIgAgAB8AIAAeABoAFgATABIAEQAOAA4ADQANAAwA
CQAHAAUAAgABAAAA//8DAAUABgAEAAMAAgABAP///f/9//7/AAACAAAA/v/+//3//P/7
//v//v8BAAIAAQD9//3//f/9//z//f/+/wAAAgABAAAA///+//3//f/8/wIABQAGAAQA
AwACAAAA//8BAAMABAAGAAgABQADAAMAAgABAAEAAgAFAAcACAAHAAUABAADAAIAAwAE
AAUABQAHAAQAAgACAAIAAQAAAP//BQADAAQABAACAAEAAAD+//7//v/+/wEAAAD+//7/
/v/9//z/+//6//3//v/9//z/+//4//n/+P/7//v//P/8//v/+f/4//j/9v/2//b/+P/5
//r/+//5//j/+P/3//b/9v/3//f/+f/4//f/+P/5//b/9f/0//X/9//5//r//P/5//j/
+P/4//j/+P/4//j/+f/5//n/+v/4//f/9v/1//b/9//4//j/9//3//b/9f/3//j/+P/4
//r/+P/4//j/9//2//b/9f/2//f/+P/4//f/9v/1//T/9v/3//j/+f/7//z/+v/3//b/
9f/0//b/+P/6//z//P/8//z//P/6//r/+v/6//3//v///wAA/v/+//7//v8AAAIABAAG
AAUABAACAAEA///9//3//f////7//f/9//z//P/8//v//f/7//n/+f/4//f/9f/1//P/
8v/y//H/9P/0//T/9f/x//D/7//u//H/8f/y//P/8P/w//D/8P/u/+//7//v//L/8//0
//X/8v/x//D/7//z//T/9P/0//L/8v/y//L/8P/x//L/8v/z//T/9P/1//H/8P/w//L/
9////wwAFgAdACIAJQAtADsATQBZAGIAZgBjAFgAQQAaAN//mv9R/w//4/7W/tz+5f7l
/uX+9f4U/zj/VP9p/3z/jv+e/6n/tf/D/9H/3P/m/+7/8//2//f/+P/3//j/+P/4//j/
+v/7//z//f/+//v//P/8//v//v8AAAIAAwAFAAQAAwADAAMAAwAEAAcACQAIAAgACAAH
AAYABQAFAAcACgALAAsACwAKAAoACwAJAAoACwAMAA8AEgAUABUAEgASABMAEgAVABgA
GAAbABkAGAAYABgAGQAbABwAHwAjACcAKAApACgAKQArACwALwAyADUAOAA6ADoAOgA7
AD0APQA/AEIASABIAEcARwBGAEUARgBGAEkASgBLAEsASwBJAEcARwBGAEUARABHAEkA
RwBEAD8AOgA5ADgANwAzADEAMQAvACoAJAAfAB0AGgAWABMAEgASABIADwAKAAYAAwAC
AAEAAAAAAP/////8//n/9//1//X/9f/1//X/9f/1//T/8P/w//D/8P/v//H/8f/y//T/
9P/y//D/8P/u/+7/7v/v/+//8f/x/+//6//r/+v/6//t/+//8f/0//L/8f/w/+//7f/t
/+7/7v/z//X/9f/y//D/8P/v/+//8f/z//T/9v/4//X/8//z//L/8f/x//L/9P/1//X/
8//v/+7/7f/s/+7/8P/y//P/8//w/+7/7v/v/+//7//v//X/8//0//T/8P/v/+7/7P/t
/+7/7//z/+7/7P/s/+z/7P/s/+z/7P/w//D/7v/s/+v/6P/p/+j/6//r/+z/7P/r/+n/
6P/o/+b/5v/m/+j/6f/q/+v/6f/o/+j/5//m/+j/6f/p/+v/6f/n/+f/5//l/+X/5f/n
/+j/6f/p/+r/5f/k/+T/5P/l/+b/5//o/+j/5//m/+b/5f/l/+X/5f/n/+f/5//m/+X/
5f/k/+P/5f/m/+b/5v/m/+T/5P/k/+L/4v/j/+P/5f/l/+X/5P/h/+D/3//e/+D/4f/i
/+P/5//k/+L/4P/g/+D/4P/h/+L/4//k/+L/4v/i/+L/5P/k/+T/5P/m/+b/5v/m/+X/
5P/j/+L/5P/m/+j/6v/p/+j/5//m/+j/6P/o/+j/6//s/+3/7v/u/+7/7v/u//D/7//v
/+//7P/r/+r/6P/m/+T/4//j/+X/5//o/+n/5v/j/+L/4P/i/+H/4v/i/9//3//e/93/
3P/b/9v/2v/d/97/3//g/9z/2//a/9j/2//c/93/3v/c/9v/2v/Z/9v/2//b/9v/3f/d
/93/3//d/9z/2//Y/9v/3P/d/97/3P/c/9v/2v/c/9v/2//b/+D/4v/i/+H/4//s//b/
AQAKABEAFwAhADEAPQBCAD4ANwAsABUA8P/B/4z/T/8P/9v+wP6+/sf+z/7T/t3+9P4O
/yb/O/9O/2L/cv+F/5f/qf+5/8T/zP/Q/9P/2P/d/+D/4f/k/+X/5v/n/+r/6v/q/+r/
6v/s//D/8//1//P/8v/x/+//8v/y//L/8//z//P/9P/3//X/9P/0//T/9//4//n/+//5
//r/+f/3//r/+v/7//3//P/8//z//P/6//z//f/9/wEABAAIAAoACQAKAAgACQAMAAwA
DQAOAA8AEQASABUAFgAZABkAGQAcAB8AIwAmACUAJgAnACgAKwAsAC0ALwAwADEANAA4
ADkAOAA2ADUAOAA7AEAARABFAEQAQwBBAEQAQwBCAEMAQQBBAEEARQBDAEEAPgA5ADkA
OQA5ADkAMgAvAC4AKwAqACYAIwAjACAAHAAZABgAEwASAA4ACAAIAAcACAAJAAQAAgD/
//3//v/9//3//f/7//v/+//7//z/+//5//T/9v/4//r/+//4//f/9//4//n/+P/3//j/
+v/6//r/+//6//v/+v/3//f/+f/7//3/+//7//v//P/9//3//f/9//3//f/+//7/////
//3/+P/6//z//f////z//f/9//7/AQD///7/////////AAACAAEAAQAAAP3///8AAAEA
AgAAAAAAAAD//wIAAAD//wAA//////////8BAP3//P/6//v//f///wAA/f/8//v//f/9
//z//f/+//z//P/8//z//P/8//r/+P/6//r//v8AAP///f/8//r/+v/5//n/+v/6//r/
+v/8//v/+v/5//X/+f/8//7/AAD8//v/+f/5//r/+f/6//v/+f/5//n/+//7//v/+v/6
//v//P/+/wAA/v/8//r/+P/5//n/+f/6//n/+f/5//n/9//3//f/9v/5//v//P/9//v/
+v/4//b/+f/4//n/+v/6//r/+//7//r/+f/4//b/+P/6//z//v/8//v/+v/5//v//v8C
AAIAAgACAAIAAAAAAAAAAAADAAQABQAGAAUABAADAAIAAwAEAAUABgAHAAgACQAKAAgA
BwAGAAMABAAFAAUABAABAP///v/+/wAAAQACAAEAAQABAAAA///8//v/+f/4//r/+//8
//z/+v/5//f/9v/4//j/+P/3//j/+f/5//r/9//2//X/9f/2//f/+P/5//b/9f/0//P/
9P/1//j/+v/6//r/+P/4//f/9v/1//X/+f/6//v//P/6//n/+P/4//j/+v///wUADgAW
AB0AIgAlACkANQBFAFkAZgBqAGcAXgBNADIADQDa/5f/Uf8R/+z+4v7n/uv+6f7t/gD/
Iv9G/2P/dP+E/5T/o/+v/73/zf/c/+r/9P/7//z//P/+//7/AAABAAIAAwAGAAcACAAJ
AAoABwAIAAgABwAKAAwADgAPAA0ADAALAAsADwAPABAAEwATABIAEgASABAAEAAQABEA
EwAWABcAFwAWABQAEwATABQAFgAYABoAGwAeACAAIQAfAB4AHgAcAB4AIgAjACcAJQAk
ACQAJAApACsALAAvADAAMwAzADMAMwAzADQANAA6AD4AQgBGAEQARABEAEUASABJAEwA
UABUAFQAUwBTAFEAUQBTAFQAWQBaAFsAWwBbAFkAVwBXAFcAVwBXAFsAWQBXAFQATwBK
AEkASABHAEQAQwBEAEMAPwA4ADIALwAuACoAJwAmACQAJAAhABwAFgATABIAEQARABIA
EgATAA8ACwAIAAUABgAHAAgACQALAAsACgAGAAUABAADAAEAAgADAAUACAAHAAQAAQAA
AAIAAgACAAMABQAHAAcABQABAAEAAQABAAQABQAGAAgABwAFAAMAAQACAAMABQAGAAkA
CwALAAgABgAGAAUABQAGAAkACwAOAA0ACQAGAAUABwAHAAgACgAKAAsACwAJAAcABgAF
AAQABgAIAAoACwAJAAYABAAEAAYABwAIAAkADAAJAAkACAAGAAUABAACAAMABAAFAAkA
BAACAAIAAgACAAIAAgACAAQABAACAAAAAAD+/wAAAAADAAMABAAEAAEA///+//7//v/+
//7/AAACAAIAAgD///3//v/+//7///8BAAIABQABAP///////////////wEAAQABAAAA
AAD8//z//f/+/wEAAgADAAQAAgABAAAAAAABAAEAAQABAAEAAQABAAAA/f/9//z/+//+
/wAAAQACAAAA/v/+//7//v/+//////8BAAEAAQAAAP3//P/7//r//P/9//7////9//z/
/P/8//z//P/8//3//v///wAA/v/8//r/+P/7//z//f/+//z//P/8//z/+v/6//r/+v/8
//7/AAACAAEAAAD///7/AQACAAMABAAEAAQABAAEAAIAAgACAAIABgAIAAoADAAJAAgA
BwAFAAYABwAGAAcABQAEAAIAAAD/////AAABAAMAAwABAP///f/8//v/+f/6//r/+//9
//v/+//6//n/9//2//b/9v/5//r/+v/7//j/9v/1//T/9f/2//j/+f/3//f/9//3//T/
8//y//H/9P/3//n/+v/5//b/9f/0//X/9v/4//r/+f/4//f/9f/1//X/9v/2//7/AwAL
ABIAGAAdACIAKQAzAEUAVwBjAGYAZABfAFIAOQAQANn/lv9P/w//5/7e/ub+7f7r/u/+
A/8m/0r/Zv93/4T/lP+g/63/vf/N/9v/6P/w//T/9//4//j/+v/6//z//v8AAAIABgAF
AAQAAwACAAQABgAHAAcACQAKAAsACwAKAAgABgAFAAoACwANABEADwAOAA4ADgAQABAA
EAARABMAFgAXABcAFgAUABMAEwAWABgAGgAcABsAHAAcABsAGwAcAB4AHgAgACQAJQAp
ACgAJgAlACQAKgAtAC8AMwA0ADUAMwAxADQANQA3ADgAPABAAEQASABGAEYARgBHAEsA
TQBRAFYAWABWAFMAUQBSAFMAVgBYAFsAXABdAF0AXABZAFYAVQBWAFcAWABdAFoAVwBT
AE0ATABNAE4ATwBJAEcARwBFAEEAOgA0ADEAMQAuACwALAAnACYAIgAcABsAGQAZABkA
GAAYABcAFwATAA8ADAAJAAwADQAOAA8ADgANAAsABgAHAAgACQAJAAsACwAMAA4ACwAI
AAUABAAHAAgACQALAAoACwAKAAcABgAHAAgACQAKAAsADAAOAA0ACwAJAAcACQALAA4A
EAARABEADwAKAAwADAALAAsADAAPABEAFAARAA0ACgAJAAsADQAQABQAEQARABAADQAO
AA4ADgAOAA8AEAARABEAEAAMAAkACAALAA0ADwARABIADwAPAA4ADQANAA0ADAAMAAwA
DAAPAAsACAAHAAYACQAKAAsADAANAAwACQAGAAgABgAIAAgACQAJAAoACgAHAAUABAAE
AAcACAAJAAwACwAKAAkABQAFAAYABgAGAAYABwAHAAkABQADAAMAAwAGAAcACAALAAoA
CQAHAAYABgAGAAcACAAKAAoACgAKAAgABQACAAAAAwAFAAcACQAHAAcABwAGAAQABQAF
AAUABwAIAAgACAAHAAQAAwACAAUABgAIAAkABgAFAAQAAgAEAAQABAAEAAcABwAHAAcA
AwAAAAIAAwAEAAUABgAEAAQABAAEAAMAAgABAAAAAwAEAAUABgAEAAQABAAEAAcACAAJ
AAoADAAMAAwADAAKAAoACgAKAAwADgAQABIAEQAQAA8ADgAPABAAEAARABEADwAPAA8A
DAAKAAgABwAIAAoADAANAAsABwADAAEAAwADAAIAAwAAAAAAAQABAAEAAAD///////8A
AAEAAgD///3//P/7//3//v///wAA/v/////////+//3//P/7//7///8AAAEAAAAAAP//
/v/9//7///8AAAAAAQACAAIA///+//z/+/8BAAQABAAGAAUABwAQABoAIQAqADUAPQBF
AE8AWwBkAGgAZQBgAFEANAAJANL/k/9R/xX/7v7i/u3+9/77/gH/EP8q/0b/W/9q/3z/
kP+j/7P/xf/T/+D/6P/u//H/9P/5//z//f8AAAMABAAFAAgABwAGAAUABAAFAAgACgAL
AAsACgAJAAcACQAKAAsADQANAA0ADgARAA4ADAALAAoADAAOABAAEwAPABAADwANABAA
EAARABMAEwAUABUAFgATABQAFAATABcAGgAeACAAHwAgAB4AHwAhACAAIAAgACEAIwAk
ACcAKQArACoAKQAuADEANQA4ADcAOAA5ADoAOwA8AD0APwBCAEMARgBKAEwASgBHAEUA
SQBLAE8AUgBSAFAATgBLAE0ATQBNAE8ATwBPAE8AUwBRAE0ASABBAEIAQwBEAEUAPgA7
ADoANwA3ADIALgAtACoAJgAjACIAHQAcABgAEgASABEAEgATAA4ADAAJAAcABwAFAAQA
AwADAAMAAwADAAIAAQD///r//f/+///////9//v/+v/6//3//P/7//z//P/8//z//f/6
//v/+v/3//f/+f/7//3//P/7//r/+v/7//v/+//7//3//f/+//7//f/9//v/9v/4//r/
+//9//r/+//7//z////9//z//f/9//3//v8AAP3//f/8//n/+v/8//7/AAD+//7//v/9
/wAA/v/9//7///////////////v/+v/4//n/+//9//7/+v/4//b/9//3//b/9//4//j/
+P/4//j/+P/4//b/9P/3//b/+f/6//n/9//2//T/9v/1//X/9v/0//T/9P/2//X/9P/z
/+//8f/0//b/+P/2//X/8//z//L/8f/y//P/8//z//P/9f/0//P/8f/w//D/8v/1//j/
9v/0//L/8P/x//H/8f/y//P/8//z//P/8f/x//H/8P/x//P/9P/1//L/8v/x//D/8//y
//P/9P/0//T/9f/1//T/8//y//D/8//0//X/9v/1//P/8f/v/+//8v/2//T/9P/0//T/
8//y//H/8P/z//T/9f/2//X/9P/z//L/8v/y//L/8v/0//b/+P/6//n/+P/3//b/+f/6
//v//P/6//r/+v/6//v//P/9//7///8AAAEAAgD///3//P/7//v//f///wAA/f/6//j/
9//4//n/+f/5//n/9//3//b/8v/v/+7/7P/t/+//8P/x//D/7//v/+7/7P/s/+z/7P/s
/+3/7v/u/+3/7P/r/+r/7P/t/+7/7//v/+//7//v/+3/7f/t/+//8v/y//L/8P/v/+7/
7f/s/+7/8P/x//L/8P/v/+//7//u/+7/8v/5/wMADAASABkAHAAfACUANQBJAFsAYgBe
AFEAPgAhAPr/yf+Q/1H/Ff/r/tj+2v7f/uH+4/7x/gr/LP9I/1//cP9+/4z/l/+n/7n/
x//U/+L/6v/t/+7/7v/w//D/8v/0//b/+P/8//r/+v/6//r/+P/6//v/+//+/wAAAgAD
AAEAAAD/////AwADAAQABwAHAAYABgAGAAUABAADAAMABgAKAAwADQAMAAoACQAJAAoA
DAAOABAAEAASABMAEwASABIAEwASABYAGgAbAB8AHAAaABkAGAAcAB8AIQAlACYAKQAp
ACkAKgArAC0ALgAzADYAOQA8ADsAOgA5ADkAPgA/AEIARgBKAEoASQBJAEkASQBLAEwA
UQBSAFMAUwBSAE8ATABLAE0ATQBNAFEATwBNAEoARQBEAEMAQgBBAD4APQA+AD0ANwAw
ACoAJwAnACQAIgAiAB8AHgAaABQAEAANAAwACwALAAwADAANAAkABQACAP//AAABAAIA
AwAEAAMAAQD8//z//P/8//v//v///wEABAABAP7/+//6//v//P/9/////f///////f/5
//n/+f/5//v//f///wIA///9//v/+f/8//3///8AAAEAAwADAAAAAAAAAP////8AAAMA
BQAIAAYAAQD9//v//v///wEABAAEAAUABQADAAEAAAD///7/AAACAAQABQAEAAAA/f/8
//7///8AAAEABAABAAEAAAD9//3//f/8//3//v///wMA///8//v/+v/7//z//f/+//7/
/v/8//r/+f/2//f/9v/4//n/+//8//r/9//1//T/9v/2//b/+P/2//b/9v/z//P/9P/0
//T/9f/3//j/+//4//X/9P/z//X/9f/1//f/9//3//b/9v/y//L/8//0//X/9v/3//j/
9v/1//T/9P/3//f/9//3//f/9//3//b/9P/1//X/9f/4//r/+//8//v/+P/3//b/+P/4
//n/+f/5//n/+f/4//f/9v/1//T/+P/5//r/+//3//b/9P/2//b/9v/2//f/+P/5//r/
9//2//X/9P/2//j/+v/8//z//P/8//z//P/8//z//P/+/wAAAgAEAAEAAAD///7/AAAC
AAQABgAEAAMAAgD///3//f/8//r/+//7//z//v/9//v/+f/1//b/9//3//f/8//z//L/
8v/x//H/8f/w//D/8f/x//L/7//u/+3/6//s/+3/7f/u/+7/7v/u/+//7//v/+//7//w
//H/8v/z//H/7//v/+7/7//w/+//8P/u/+7/7v/v/+7/7v/u/+7/8P/x//L/9P/w//D/
8//7/wQADgAZACAAIwApADMAQwBPAFgAXABbAFIAQQAgAO3/rv9l/xn/5f7S/tj+5f7p
/un+8/4K/yr/SP9d/3D/hP+W/6X/sf+9/8v/1v/e/+T/6//w//T/9v/2//j/9v/2//b/
+P/5//r/+//8//r//P/9//3//f/+//////8AAAAAAAABAAAA/////wEABAAEAAUABgAE
AAQABAAFAAQABgAGAAUABwAIAAoADQAKAAoACgAKAA0AEAASABMAEgASABMAEgARABQA
FAAXABkAGAAYABgAGgAbABsAHQAhACUAJgAnACYAJwApACoALAAuADAAMgA0ADYAOAA7
ADwAOwA8AD4ARABEAEMAQwBFAEUARwBIAEoASgBKAEkATABLAEoASwBIAEcARgBJAEsA
SQBGAEEAPgA9ADwAOwA2ADMAMgAvAC0AKAAkACMAHwAaABYAFAAUABQAEQAMAAgABQAE
AAMAAQAAAP7//f/8//v/+//7//n/9//1//P/9//3//b/8v/0//T/9P/z//H/8f/y//T/
9f/0//P/9P/x//D/7//v//L/9f/2//X/8f/x//H/8f/w//H/8v/0//X/9f/1//X/9P/z
//P/8v/1//f/9//0//b/9v/1//X/8//1//b/+P/5//f/9v/3//b/9f/1//b/9//5//r/
+f/2//b/9v/2//X/9v/3//f/+v/4//f/+P/2//X/9P/z//f/9f/2//b/8//z//P/8v/w
//D/8P/z//P/8v/z//T/8f/w/+//7v/x//L/8f/w//D/7v/w//D/8P/v/+//7v/w/+//
7//w/+3/7P/r/+z/7f/u/+//7f/t/+7/7v/u/+3/7f/s/+3/7v/t/+7/7//s/+v/6v/r
/+z/7f/t/+7/7P/s/+3/7v/s/+z/7P/s/+3/7f/t/+7/7P/r/+r/6f/r/+3/7//w/+//
7//u/+3/6//s/+z/7P/v/+7/7//w/+3/7P/s/+v/7P/t/+7/7v/u/+7/7v/u/+//7//v
/+//8//0//T/8f/w/+//7v/w//D/8P/w//D/8P/w//D/7//u/+3/7P/v//D/8f/y//H/
8P/v/+7/7//w//H/8v/0//T/9P/0//L/8v/y//L/9P/2//j/+v/5//j/9//2//n/+v/7
//z//f/+////AAD9//v/+v/5//r/+//8//z/9//0//L/8f/0//X/9f/1//P/8f/x//D/
7f/r/+v/6v/t/+//8P/x/+3/6//q/+j/6v/q/+r/6v/p/+n/6f/o/+f/5v/l/+T/5v/n
/+j/6f/o/+f/5v/l/+f/5//n/+n/6v/q/+r/6P/n/+b/5f/k/+j/6v/r/+z/6//p/+j/
5//m/+r/7v/x//f//v8EAAkADgATABsAKQA5AEkAVABaAFcATgA9ACIA+f/A/3n/Mf/1
/tL+zv7X/tv+2/7j/vz+IP9E/13/av92/4b/k/+j/7H/wf/S/9z/5P/n/+j/6P/q/+r/
7P/v//D/8f/0//L/8v/y//L/8//2//j/+f/7//z//f/9//z/+v/4//f/+//7//z////9
//z//P/8//z//P/8//3//v8CAAQABQAEAAIAAQABAAQABgAIAAoACQAKAAoACQALAAwA
DgAOABEAFAAUABcAFgAUABMAEgAWABkAGwAfACEAIwAiACEAJAAlACcAKAArAC4AMQA0
ADMAMgAxADEANQA3ADsAQABCAEIAQQBBAEIAQwBGAEgASwBMAE0ATQBKAEcARABDAEYA
RwBIAE0ASwBJAEYAQQBAAD8APgA9ADoAOQA6ADkANAAsACUAIQAhAB4AHAAcABcAFgAS
AAwACgAHAAYABQAEAAQAAwADAP7/+//5//f/+P/5//r/+//8//v/+f/0//b/9v/2//X/
9v/3//n//P/5//b/8//y//X/9v/3//n/9v/3//b/8//z//P/8//z//X/9//5//z/+v/3
//T/8f/z//X/+P/6//r/+//6//b/+P/4//f/9//5//v//P/+//3/+f/2//X/+P/5//v/
/v/7//v/+v/3//j/+P/4//j/+f/6//v/+//5//b/9P/0//b/9//4//n/+f/1//T/8v/z
//P/8//y//P/9P/1//n/8//w/+//7v/v//D/8f/y//P/8v/v/+z/7v/s/+7/7v/w//H/
8//0//D/7f/r/+r/6//s/+3/8P/u/+7/7v/r/+v/7P/s/+z/7v/v/+//8f/s/+n/6P/n
/+r/6//s/+//7v/t/+v/6v/q/+r/6//s/+7/7v/u/+7/6//p/+f/5v/q/+v/7P/t/+z/
6//q/+j/6P/p/+n/6f/p/+r/6v/q/+n/5v/l/+T/5//o/+r/6//p/+n/6f/o/+b/5v/m
/+b/6f/p/+n/6f/n/+T/5P/l/+b/5//o/+j/6P/o/+j/5f/k/+P/4v/k/+b/6P/q/+j/
6P/o/+j/6v/q/+r/6v/s/+z/7P/s/+v/6v/p/+j/7P/u//D/8v/x//D/7//u//D/8P/w
/+//8P/x//D/8f/u/+z/6f/m/+j/6f/r/+3/6v/p/+b/4//l/+T/4//h/+H/4P/g/+H/
4P/f/93/2//e/97/3//g/9//3v/c/9v/3f/c/9z/3P/c/9z/3f/d/9z/2//a/9n/3P/d
/97/3//c/93/3f/c/97/3P/c/9z/3v/e/9//4P/d/9z/2//Z/9v/3f/g/+L/4P/f/+P/
6v/0/wEADAATABcAIwAxAD0ARABEAD8ANAAhAAAA0f+Y/1f/Ff/f/sD+uv7H/tH+1/7d
/vL+DP8m/zn/TP9e/27/gf+T/6P/sf+8/8T/yv/N/9D/1P/Y/9r/3v/d/97/3//i/+L/
4v/i/+L/5f/o/+r/6//r/+r/6f/n/+r/6v/q/+v/6v/p/+n/6//r/+r/6v/q/+3/7v/v
//H/7f/u/+3/6//u/+7/7//x//H/8v/z//T/8//0//T/8//2//j/+//8//r//P/7//3/
//8AAAIABAAGAAcABwAJAAsADQAMAAsADgARABUAGAAXABgAGQAaABwAHgAgACMAJAAl
ACgALAAvAC4ALAArAC0ALwAzADYANwA2ADUAMwA2ADUANAA1ADMAMwAzADcANgAzAC8A
KQAqACsALAAtACcAIwAhAB0AHQAYABQAEwAQAAwACQAIAAQAAgD9//b/9P/z//T/9f/y
//D/7f/r/+r/6f/p/+n/5//n/+f/5//m/+X/4//e/+H/4v/j/+P/4P/f/9//4P/j/+L/
4f/i/+D/4P/g/+H/4P/h/+D/3f/d/9//4f/j/+L/4f/g/+D/4f/h/+H/4f/h/+H/4v/i
/+L/4//i/97/4f/i/+L/4//f/9//3v/e/+H/3//e/9//3f/d/97/4P/f/9//3v/b/97/
4P/i/+T/4f/g/9//3f/g/97/3f/e/93/3f/d/93/4P/d/93/3P/e/9//4P/g/97/3P/a
/9v/2//a/9v/3P/a/9r/2v/a/9r/2v/Y/9b/2P/Y/9z/3v/b/9n/2P/W/9f/1//Y/9r/
2P/Y/9j/2v/Y/9j/2P/V/9j/2v/b/9z/2v/Z/9f/1//W/9X/1v/X/9f/1//X/9n/2P/X
/9X/1P/U/9b/2f/c/9r/2P/W/9T/1f/V/9X/1v/V/9X/1f/V/9P/0//T/9L/1f/X/9j/
2f/W/9b/1f/U/9f/1v/X/9j/1v/W/9f/1//V/9X/1f/U/9f/2P/Z/9r/2v/Z/9j/1//X
/9r/3P/a/9r/2v/a/9f/1v/V/9T/1//Y/9n/2v/Y/9j/2P/Y/9r/2v/a/9r/2//c/93/
3v/d/9z/2//a/9z/3v/g/+L/4f/g/9//3v/h/+L/4//k/+T/5P/k/+T/4f/g/9//3v/g
/+D/4P/g/93/3P/b/9r/2v/a/9r/2v/Y/9j/2P/Y/9X/1P/T/9L/0//U/9X/1v/T/9L/
0f/Q/w==
         </WaveFormData>
      </LeadData>
      <LeadData>
         <LeadByteCountTotal>10000</LeadByteCountTotal>
         <LeadTimeOffset>0</LeadTimeOffset>
         <LeadSampleCountTotal>5000</LeadSampleCountTotal>
         <LeadAmplitudeUnitsPerBit>4.88</LeadAmplitudeUnitsPerBit>
         <LeadAmplitudeUnits>��V</LeadAmplitudeUnits>
         <LeadHighLimit>2147483647</LeadHighLimit>
         <LeadLowLimit>268435456</LeadLowLimit>
         <LeadID>V4</LeadID>
         <LeadOffsetFirstSample>0</LeadOffsetFirstSample>
         <FirstSampleBaseline>0</FirstSampleBaseline>
         <LeadSampleSize>2</LeadSampleSize>
         <LeadOff>FALSE</LeadOff>
         <BaselineSway>FALSE</BaselineSway>
         <ExcessiveACNoise>TRUE</ExcessiveACNoise>
         <MuscleNoise>FALSE</MuscleNoise>
         <LeadDataCRC32>296424405</LeadDataCRC32>
         <WaveFormData>
AQABAAEAAAD8//z//f/9//3/////////AAABAP//AwD9//v//P8AAAYAEAAaACMAKQAv
ADkARwBaAG8AiwCsAMcA2gDgAMcAkQA/AOT/jf9P/zb/OP8//z3/OP88/03/aP+B/5L/
n/+u/7v/xP/K/9L/3f/n/+//9v/8/wIAAQACAAMAAgAAAP//AAADAAYABQAIAAoACQAH
AAYABQAJAA0ACgAKAAsADAAMAAwACQAIAAkACwALAAwADgARAA4ADQALAAoADQAPABAA
EQAUABYAFgAVABIAEgAUABYAFwAYABkAHAAbABkAFwAVABoAHAAcABwAHQAgACIAIwAh
ACIAIwAmACoALAAvADMAMgAxADAAMAA0ADYAOQA6AD8AQABDAEQAQwBCAEMARQBJAEsA
TgBPAE4ATgBMAEoATQBOAE8AUABSAFIAUgBRAE4ATABLAEoATABNAE0ATABHAEUAQwBC
AEQAPwA+ADsAOgA3ADQAMgAuACsAKAAlACUAJAAjACEAHQAcABkAFgAVABUAFAATABMA
EgAQABAADAAKAAkACAAMAA0ADgAQAA8ADgANAAsADQANAA4ADgANAAwADAALAAgACAAI
AAcACQALAAsADQAMAAsACgAJAAoACgAKAAsADQANAA0ADQALAAoACgAJAAwADgAQABAA
DQANAAwACwANAA8ADwAPAA4ADgAOAA4ACwALAAsADAANAA8AEgATABAADgANAAwADwAQ
ABAADgAQABAAEAAPAA4ADAAMAAwADgARABQAFwAVABEADQAKAAsADAANABAAEAAQABAA
DgANAAwACwALAA4AEQASABQAEQAPABAACwANAA0ADQAOAA4ADgAOAA0ACgAKAAsACwAN
AA4AEQASAA8ADAAJAAgACgAMAA0ADgAQAA4ADgAMAAkACAAIAAsADgARABIAEgARAA8A
DgALAA0ADwAQABEAEwASABEADwANAAoADAANAA4ADwAQABEADwAOAA0ACgAMAA4ADwAP
AA8ADwAPAA4ADQALAAoACgAOAA8AEAAQAA4ADAALAAkACgAMAA8AEgATABIAEAAPAA4A
DQAMAA4AEAASABQAFAAUABQAFAASABIAEgASABUAFgAXABgAFgAWABYAFgAZABoAGwAc
ABoAGAAYABkAGQAYABgAFwAXABgAFwAZABgAGAAZABgAGgAZABcAFwAWABIAEgASAA8A
DwAQABAAEAAQABEAEwAQAA4ADAALAA4ADQAOAA8ADgAOAA0ADQANAAwADAALAA0ADwAQ
ABIAEAAOAAwACgAMAA0ADgAPAA4ADAAMAA0ADQANAA8ADwASABMAFAASAA8ADQANABAA
FAAaACQALgA1ADsAQQBNAF8AcgCHAKUAwADTAOAA3AC1AHEAGwDG/3//Uf9E/0j/S/9J
/0b/UP9n/4T/mf+o/7f/xP/P/9b/3v/o//P/+/8FAAoADgASABEAEgATABIADwAPABEA
FQAWABUAGAAaABkAFwAWABUAGgAfAB0AHgAcABwAGwAaABoAGgAcAB8AHgAeAB8AIQAg
AB8AHQAcAB8AIQAiACMAIgAkACQAIwAiACIAJAAmACYAKAAqAC4ALQArACkAJwAtADAA
MQAyADEAMgAyADEAMwA0ADUAOAA8AD4AQQBFAEUAQwBBAEAARABGAEkASgBNAE4AUQBS
AFAAUABSAFUAVwBZAFwAXQBcAFwAWgBYAFoAXABeAGAAXwBeAF0AWwBaAFgAVwBWAFgA
WQBZAFgAVABRAE4ATABNAEkASQBHAEIAPwA8ADoAOAA1ADIALwAvAC4ALQArACcAJgAj
ACAAIQAhACAAHwAdABwAGgAaABsAGgAaABoAHAAbABoAGgAZABgAFwAVABYAFwAZABoA
GQAYABgAFwAVABYAFwAXABgAGQAYABkAFwAVABMAEQAUABYAGAAbABkAGQAZABkAGAAY
ABkAGQAdAB4AHwAeABwAGwAZABcAGgAdAB4AHwAeAB4AHgAeAB0AHQAdAB4AIAAhACMA
IwAeABwAGwAaAB4AIAAhACAAIgAgAB4AGwAcABoAGgAaAB0AHwAhACMAIQAdABkAFgAY
ABoAHAAgAB8AHgAdABoAGQAYABcAFwAaAB0AHgAgAB4AGwAbABUAFwAXABcAGAAZABgA
FwAVABIAEgATABMAEwAUABcAGAAVABIADwAOABAAEgATABQAEwAQAA8ADAANAAwADAAP
ABEAEwATABIAEQAPAA4ACwAMAA8AEQATABEAEAAPAA0ADgAMAA8AEQARABEAEQARAA4A
DAAKAAYACQAMAA4ADwAOAA0ADAAKAAkABwAGAAYACAAJAAoACgAGAAQAAwABAAIABAAH
AAoABwAGAAQAAwACAAEAAAABAAIAAwAEAAMAAgABAAAAAAAAAAAAAAACAAIAAgACAP//
/v/9//z//v8AAAIABAABAAAA///+//7//v/+//7///8AAAEAAgAAAAAAAAAAAP//AAAC
AAQAAQABAAAA/f/8//n/+f/5//z//v/+//7/+v/3//b/9P/z//T/9f/1//P/8v/w/+z/
6P/n/+f/5v/o/+j/6f/p/+T/4//i/+D/4//j/+T/5v/k/+P/4f/f/+D/4P/h/+L/4v/i
/+L/4//h/9//3f/a/9v/3P/e/9//3f/d/9v/2f/a/9v/2f/d/9//3//c/9j/2v/e/+b/
7//7/wUAEQAhADAAQQBXAHAAgwCWAJwAhwBXAA8AuP9h/x3//v76/gH/B/8I/xD/H/8w
/z3/Sv9X/2j/df+C/5D/oP+r/7H/s/+0/7b/uv++/8D/wv/C/7//v//B/8X/xP/B/8L/
wv/F/8X/xv/H/8X/x//C/8D/w//E/8T/xP/D/8L/w//F/8L/wP+//7//wv/D/8P/xP/E
/8P/wf+//8L/xP/E/8P/wP/A/8L/xP/E/8T/xP/G/8r/zf/Q/9P/1P/U/9L/0P/T/9b/
2P/Z/9n/2v/b/97/3f/e/+D/4//o/+n/6v/s/+z/7P/t/+z/8P/y//b/+P/4//j/+v/9
//3//f/+//3/AAAEAAYACAAFAAQAAwACAAUABgAHAAcABQAEAAQABAABAAEAAAD+//3/
/f/9//7//P/1//L/7f/u/+3/7P/s/+j/5f/i/9//3P/a/9j/1f/X/9j/1//W/9H/z//M
/8n/zf/O/87/0P/N/8z/zP/M/8r/yf/I/8j/y//M/83/zf/K/8n/yf/I/8r/yv/L/8v/
yf/K/8v/y//L/8v/yf/J/8r/y//M/83/zf/M/8v/y//O/8//0P/R/9D/0P/R/9H/0f/Q
/8//zP/O/9H/0//V/9T/1f/U/9P/1//Y/9n/2v/Z/9n/2f/a/9n/2f/a/9n/2f/a/9z/
3v/c/9z/2//Y/93/3v/f/9//4P/e/97/3v/c/93/3v/f/+H/4f/h/+L/3//e/93/3v/h
/+L/4//i/+P/4v/h/+H/4f/j/+P/5P/n/+f/6v/n/+T/4//i/+L/5v/m/+b/5f/k/+T/
5f/l/+T/5P/m/+b/6P/o/+j/6v/p/+j/5v/k/+n/6P/p/+j/5//m/+b/6f/p/+v/6//q
/+v/6//s/+v/6f/p/+j/5//o/+j/6P/n/+j/5v/p/+v/6v/p/+j/5//r/+z/7f/s/+n/
6v/q/+n/7f/t/+3/7P/t/+v/6v/q/+n/6f/p/+j/6//s/+7/7//s/+z/7f/u/+//8v/2
//T/9P/0//T/8v/y//L/8v/1//b/9//4//f/9v/1//T/9f/2//f/+P/7//z//f/8//n/
+f/5//j/+v/7//r/+v/2//X/9P/0//n/+v/7//v/+//7//r/9v/1//T/8v/x//X/9v/1
//T/8v/x/+//7v/w//H/8f/v//D/8f/x//L/8P/v/+//7v/w//H/8v/z//H/8P/v/+7/
7//w//L/8//1//X/9P/y//D/8f/x//H/9P/1//b/9//2//L/9P/z//P/9v/6//7/BgAM
ABEAFQAbACUANQBKAF8AeQCYALEAxgDOAMUAowBjAA4Atf9n/zr/Lv8v/y//LP8s/zn/
VP9v/4T/kf+c/6f/sP+4/8T/0f/d/+n/8v/2//b/9f/2//f/9v/3//f/+f/9//7//f8A
AAIA///9//z/+//+/wMAAQACAAAAAAD///7///8AAAMABwAHAAYABgAHAAUABQAEAAQA
CQALAAwADQALAAwACwAJAAkACgANABAADwAQABEAFAATABEADwANABMAFgAXABgAFwAY
ABgAFwAYABoAHAAgACEAIgAkACcAJgAlACQAJAArAC4AMgA0ADQANAA2ADYAOAA4ADoA
PQBAAEEAQwBDAEEAQgBBAEAAQgBEAEYASABFAEQAQwBBAEIAQgBDAEQAQwBDAEIAQAA9
ADsAOQA4ADkANQA1ADMALwArACcAJAAjACEAHwAdABwAGgAYABUAEgAQAAwACAAJAAkA
CAAHAAQAAgD///7//v/+////AAACAAEAAAAAAP7//P/6//f/+f/7//7/AAD+//z/+//5
//n/+v/7//v//v////7////9//v/+f/3//v//P/9/////v/9//z/+//9//7/AAABAAQA
BAAEAAIAAQABAAAA//8CAAUABgAHAAUABAADAAIAAgADAAQABgAGAAcACQAJAAYABAAD
AAIABgAIAAkACAAKAAgABgADAAQABAAGAAgABgAHAAgACQAGAAMAAAD+/wAAAgAEAAgA
BwAGAAUAAgACAAIAAgADAAEAAwADAAQAAgABAAMA//8CAAMABAAGAAUABAADAAEAAgAC
AAMAAwACAAIABAAEAAIAAAD+//7/AgAEAAUABgAFAAIAAQD+//7//v///wMAAgADAAIA
AAD+//3//f/7//3/AQAEAAcABgAEAAIA//8AAP7/AQADAAMAAwADAAMAAAD+//z/+P/8
/wAAAwAFAAYABQAEAAIAAgABAAEAAgACAAMABAAEAAIAAAD///3//v8AAAMABgABAAAA
AAAAAAAAAAAAAAMABAAFAAYAAwACAAEAAAABAAIAAwAEAAIAAgACAAIAAAAAAAAAAAAC
AAQABgAIAAcABgAFAAQABwAIAAkACgAIAAgACAAIAAgACAAIAAgADAAOABAAEgAQAA4A
CgAIAAoADAANAA8ADQALAAoABwAHAAcACAAKAAwADAALAAkACAAGAAEAAAADAAMABAAG
AAQAAgAAAP///f/8//z//P/+/////v////7//P/7//n/+v/8//3////9//3//f/8//v/
+v/5//j/+//9//7////8//r/9//2//r/+//8/////v/9//z/+//4//v/+//7/wQACAAM
ABIAGAAfACcAMQBBAFMAaAB/AJkArgC/AMwAwgCZAFcABQCy/2n/P/82/zr/Pf85/zz/
Sv9l/4L/lf+g/6n/sv+7/8T/0v/e/+n/8//7//z//P/8//z//v8AAAAAAgADAAYACwAK
AAcACAAIAAkACQAKAAsADQARAA4ADgANAAwACgAIAAsADAAPABMADwAOAA4ADwASABMA
EwAUABYAFwAXABcAFQAWABUAEwAVABYAGQAcABkAGAAXABgAGQAZABkAGQAdACAAIQAi
AB8AIAAgAB8AIQAkACcALAArACoAKgArAC0ALQAtAC4AMwA2ADoAPAA8ADwAPgA+AD8A
QABDAEcARQBFAEYARQBIAEoASgBKAEwATABMAEwASQBIAEcARQBIAEgASQBKAEYARQBD
AEAAPwA/AD8AQABAADsAOgA3ADMALwArACgAKgApACgAJwAhAB4AGwAXABgAGAAWABQA
EwATABIAEQAOAAwACQAIAAoACgALAAwACwAJAAcABgAIAAgACAAHAAkACQAKAAoABwAG
AAYABQAGAAgACgALAAoACQAGAAUABgAHAAgACQAKAAoACgALAAoACQAIAAcACwAMAA4A
DwANAAwACwAIAAoACwALAAsADAAPABAAEQAPAA4ADQAMAA0ADwARABQAEQARABIAEQAR
ABAAEAAQABMAFAAUABIAFAASABAADQAQABAAEgAUABMAEwATABMAFQATABEAEAASABIA
EgAUABQAEgAQAAwADwAQABEAEwARABEADwAOAA4ADQAPAAsADAANAA4AEAARABAADwAN
AA4AEAATABUAEwASABMAEgASABAADgAOABAAEgATABQAEwAQAA8ADAAPABAAEgAXABUA
FQATABAAEQARABIAEQASABUAFwAZABUAEgAPAAsADgAOABMAFwAUABMAEgARABIAEgAS
ABAAEQAUABYAFwAXABUAEwAQABMAEwAUABYAFQAVABUAFAAVABQAFAATABMAFAAWABgA
EwAQABIAFAAWABgAGgAZABgAFwAWABQAFAAUABQAFwAYABkAGgAYABgAGAAYABsAHAAd
AB4AHgAeAB4AHgAeAB4AHgAeACAAIgAkACYAJQAkACMAIgAlACQAJQAnACYAJgAnACcA
JwAmACMAIwAkACYAKQAqACgAJQAhAB8AIAAeACAAIgAfAB8AIAAgAB0AGgAYABcAGQAa
ABsAHQAcABkAGAAXABcAGAAYABkAGAAYABkAGQAYABcAFQAUABYAGAAaABwAGgAZABgA
FwAYABgAGgAdABsAGwAdAB0AHAAbABoAFgAdAB8AIQAgACAAIAAmADAANwBBAE8AWwBp
AHQAgwCVAKwAwwDUAOAA1QCvAG8AHgDJ/4P/WP9O/1f/Xf9g/2L/bf+A/5P/oP+r/7j/
yf/W/+T/8P/9/wUACwAQABAAEgAVABgAGwAcABwAHQAgACUAJAAhACIAIgAlACUAJgAn
ACUAJwAiACAAIgAkACUAJgAkACQAJgApACQAIgAhACEAJQAnACgAKgAqACkAJwAlACgA
KgAqACkAKgAqACwALgApACgAJwAoAC0ALwAxADMANAA0ADIAMAAyADQANQA1ADMANAA1
ADgANwA4ADoAPQBDAEUARwBKAEkASABIAEYASwBMAE8AUABSAFIAVABXAFUAVQBWAFUA
WQBcAF0AXgBcAFoAWABWAFkAWgBbAFsAXQBcAFwAXABYAFcAVQBSAFIAUwBUAFYAVABN
AEoARQBDAEEAPwA+ADsAOQA3ADUAMAAuACwAKQApACoAKQAoACQAIQAdABkAHAAcABsA
HAAaABgAFwAWABUAEwARABAAEQASABMAEwAPAA0ADAAKAAsADAAOAA8ADQAOAA8ADwAM
AAsACAAHAAoACwAMAA0ADAAKAAgABwAIAAkACgALAAoACgALAAsACQAIAAcABAAHAAkA
CgALAAkACQAHAAUACAAIAAgACAAFAAUABQAGAAMAAwAEAAMAAwAEAAYACAAHAAYABAAA
AAQABAAEAAMAAgAAAAAAAAD+//3//P/7//7//f/8//z/+v/4//b/9v/4//j/+P/2//X/
9P/z//P/8v/z//L/8v/1//X/+P/1//D/7f/q/+j/6//s/+3/7f/q/+r/6//r/+n/6P/p
/+j/6v/q/+r/7P/p/+j/5v/k/+j/5v/m/+T/5f/k/+T/5//l/+X/4//g/+L/4//l/+X/
4f/h/+D/3//g/+D/4P/f/+D/3v/h/+P/4P/f/97/3f/f/+D/4f/g/97/3v/d/9v/3f/d
/93/3P/c/9v/2//c/9v/2//b/9r/3P/c/93/3f/Z/9j/2P/Y/9X/2v/c/9r/2v/a/9r/
1//W/9X/1P/X/9j/2f/a/9f/1v/V/9T/1v/W/9b/1v/Z/9r/2//c/9n/2P/X/9b/2f/a
/9v/3P/a/9r/2v/a/9z/3P/c/9z/3f/e/9//4P/d/9z/3P/c/9//4f/i/+H/3f/Z/9j/
1//a/9z/3P/c/93/2//b/9r/1f/U/9P/0f/T/9T/1P/S/87/zf/N/8z/zP/M/83/zf/M
/83/zv/O/8v/yf/I/8j/y//N/87/z//N/8z/zP/M/8z/zP/M/83/z//P/8//zv/L/8r/
yv/J/8r/zf/O/8//zv/N/8n/y//J/8v/0P/U/9z/4v/o/+//8//7/wkAGwAwAEsAaQCC
AJMAngCcAH8ARQD5/6b/V/8f/wr/CP8L/wn/Cv8S/yf/QP9V/2T/cf98/4P/iv+Y/6T/
sf+9/8n/0P/S/9L/0f/S/9P/0v/U/9X/2P/d/9//3f/f/+D/3v/d/93/3f/g/+X/4//k
/+L/4v/h/+D/4//k/+f/6//p/+j/6P/p/+f/5//m/+b/6f/r/+z/7f/r/+z/6//p/+v/
7P/v//L/8v/y//L/9P/z//P/8//z//n//P/9//7/+//8//z/+//9/wAAAwAIAAkACgAM
AA8AEAAPAA4ADgATABYAGgAcABwAHAAeAB4AIQAiACUAKQAsAC0ALwAvAC4AMAAwADAA
MwA0ADUANgAzADIAMQAvADIAMgAzADQAMQAxADAALgAqACkAKAAoACoAJwAoACcAIwAf
ABsAGAAZABcAFQATABIAEAAOAAsACQAIAAUAAgAEAAUABQAFAAIAAAD9//z//v/+////
AAD+//3//P/8//v/+v/5//f/+f/7//7/AAD+//z/+//5//r//P/+/////v/9//r/+f/4
//f/9v/1//f/+P/5//v/+P/3//b/9f/5//r//P/9//7//v/+//z//P/9//3//f8AAAMA
BAAFAAIAAAD+//z//f///wEABAACAAMABQAFAAEAAAAAAAAABAAGAAcABgAGAAQAAgD/
/wAAAAACAAQAAgADAAQABQAEAAEA/v/8////AAABAAQABAACAAAA/P/+//7//v////3/
/////wAA///9//7/+f/8//3//v8AAAAA/v/8//n/+f/6//z//f/6//r//P/8//z/+v/4
//j//P/+////AAD///z/+//4//r/+v/7/////v////7//P/6//n/+f/3//r//f///wEA
AAD+//z/+f/5//j//P////3//f/9//3//f/8//v/+P/6//7/AQADAAEA///9//r/+//7
//z//v/+////AAAAAP7//P/7//n/+v/8////AgD7//r/+P/6//r/+v/6//3//v///wAA
/f/8//v/+v/8//7/AAACAAIAAgACAAIAAgACAAIAAgAFAAYABwAIAAcABgAFAAQACAAK
AAwADAALAAsACwAKAAkACQAHAAYABgAHAAgACgAKAAgABgADAAQABQAFAAIAAQAAAP7/
/f/8//z/+v/4//j/+f/5//r/9//3//b/8//1//f/+P/6//j/9//3//b/9//3//f/9//3
//j/+f/6//f/9v/2//X/+P/5//n/+P/2//f/9//3//f/9//3//f/+v/4//z//f/3//b/
+v8AAAgAEAAZACMAKQAzAEMAUgBlAIEAngC3AMwA0AC5AH8AMQDW/3//Qf8u/zD/Of85
/zj/PP9N/2T/ef+G/5f/pv+z/7z/xv/Q/9n/3//l/+r/8P/2//j/+v/8//z/+P/3//j/
+//9//v//f/+//z/+//7//v/+/////z//P///wAAAAAAAP3//P/9////AAAAAAEAAwAC
AAEA///+/wAAAQABAAEAAwAGAAcABwADAAIAAwAEAAUABgAHAAoACQAJAAkACQAKAAwA
DAAMAA0AEAASABMAEQASABMAFgAYABoAHQAhACAAHwAeAB4AIQAiACQAJAAoACoALgAw
AC8ALgAvADEANQA3ADoAOwA7ADwAOwA6ADoAOgA6ADoAPAA8ADwAOwA4ADYANQA0ADYA
NwA3ADYAMwAxAC8ALgAsACcAJgAjACEAHwAdABwAGQAVABEADQAMAAwADAALAAkACAAF
AAIA/v/9//v/+f/8//z/+//8//n/9v/0//L/9f/1//X/9v/0//T/9P/z//H/8f/y//L/
9P/0//X/9f/z//L/8f/v//H/8//z//X/8//z//P/8//0//T/9P/1//b/9//4//n/9//2
//b/9f/3//j/+f/4//b/9//3//f/9//5//n/+f/7//z//f/+//z/+//6//r/+//9/wAA
AQD+//z/+//6//3//v/+//z/AgACAAIAAQD///z/+//6//v//f///wEA///9//v/+v/6
//r/+v/8/wAAAAAAAP7//P/6//j/9//4//v//P/+//z/+//9//n/+v/5//j/+P/7//z/
/f/9//n/+P/4//f/+f/6//3//v/8//r/+P/4//f/+P/4//j//P/6//r/+P/1//T/9P/3
//n/+//7//r/+v/5//n/9//1//f/+P/5//r/+v/6//n/9f/y//T/9f/4//n/+v/7//r/
+P/2//L/9P/2//f/9//7//v/+//6//j/9f/z//L/9f/3//n/+v/3//b/9v/1//f/+P/6
//z////+//z/+f/4//f/9v/3//j/+f/6//r/+v/6//r/+f/4//f/9v/4//r//P/+//3/
/P/7//r/+//8//3//v8AAAAAAAAAAAAAAAAAAAAAAwAEAAUABgAFAAQAAwACAAMABAAF
AAYACAAIAAgACAAEAAQABQAGAAcACQAKAAkABwADAAIAAQAEAAYABgAGAAMAAQABAAAA
+v/6//r/+f/8//7////+//v/+f/4//b/+P/4//n/+f/3//f/9//2//T/8//z//T/9f/3
//j/+f/4//b/9f/0//X/9v/3//n/9//3//f/9v/0//T/9f/1//j/+//8//3/+v/5//X/
9//3//n//v8CAAYACgAQABUAGwAjADEAQQBUAGcAfQCYAKsAugDAALMAhQBBAOz/mf9X
/zT/Lv8z/zP/Mv84/0n/Zv+B/5D/mf+i/63/tv/A/8z/2f/l/+//8v/0//T/8//0//X/
9P/0//X/+P/9//z/+f/6//r//f/9//7///8BAAUAAgACAP///v/8//r/+//8////AwD/
//7//v/////////+//7/AgADAAMAAwACAAIAAAD9//7/AAAEAAgABQAEAAMABAAFAAUA
BQAFAAkADAANAA4ACwAMAAwACwAOABAAEgAWABYAFgAXABkAGwAbABsAHAAhACIAJAAk
ACQAJAAmACYAKAAqAC4AMwAzADMANAAzADQANgA2ADYANwA4ADkAOgA4ADYANAAxADMA
NAA2ADgANQA1ADQAMgAwAC8ALgAuADEALQAtACsAJQAhAB0AGgAbABsAGwAbABgAFgAU
ABEADgAOAAwACgALAAsACgAJAAYABAABAAAAAQACAAQABgADAAEA///+//7//v/+//3/
AAABAAMABAAAAP7//f/7//7/AAACAAMAAgABAP7//f/9//3//f/9////AAABAAMAAAD/
//7//f8BAAIABAAFAAQABAAEAAIAAgADAAMAAwAEAAcACAAJAAgABgAEAAIABQAHAAkA
DAAJAAkACgAJAAgACAAJAAoADgAQABEAEAAQAA4ADAAJAAwADAAOABAADgANAAwACwAJ
AAcABQAEAAcACAAJAAwACgAIAAYAAgADAAQABQAHAAQABQAEAAQABAADAAUAAQAEAAUA
BgAIAAYABAACAP////8AAAIAAwAAAAAAAgACAAIAAAD+//7/AAACAAMABAAEAAAA/v/6
//3//v8AAAUAAwADAAEA/v//////AAD//wAAAwAFAAcABQACAP//+//+//7/AwAHAAQA
AwACAAEAAgACAAIAAAACAAQABQAFAAUAAwABAP7/AAABAAMABgAFAAUABQAEAAMAAgAC
AAEAAQACAAQABgD///z/+v/9//7///8AAAAAAAAAAAAA/f/8//v/+v/8//7/AAACAAEA
AAD///7/AAAAAAAAAAACAAIAAgACAAEAAAD///7/AAACAAQABgAFAAQAAwACAAQABAAC
AAIABQAGAAYABwAEAAEA///7//7///8BAAQAAQAAAP7/+//8//z/+f/6//j/9//3//j/
9f/y/+//7f/x//L/9P/2//T/8//w/+//7//u/+7/7f/t/+7/7v/v/+7/7f/s/+r/6//s
/+3/7v/r/+v/6v/p/+r/6v/p/+r/6//r/+v/7f/r/+n/5//l/+T/6f/r/+3/6P/m/+r/
8P/4/wMADwAZACUAMwBCAE8AYQB6AI0AoACoAJcAaQAjAM7/ef83/xT/EP8Z/x//Iv8q
/zn/Sv9Z/2b/cf9+/43/mv+o/7b/v//F/8v/zv/O/9D/1f/Y/9v/3P/b/9v/3f/h/9//
3f/f/+D/4f/h/+L/4//j/+X/4P/e/9//4P/g/+D/3f/c/93/3//d/9z/3P/d/+D/4f/h
/+L/3//d/9r/1//b/97/3//f/9z/3P/e/+D/3P/c/9z/3v/h/+P/5f/n/+f/6P/n/+b/
6f/s/+7/7//u/+7/7v/w/+//8P/y//X/+f/5//n/+v/8//z//f/8/wEAAgAFAAYABQAE
AAUABwAGAAcACQAJAAwADgAOAA4ACwAKAAkACAAJAAoACwALAAoACAAHAAYABQAFAAQA
AgACAAMABAAGAAIA+//4//P/9P/z//L/8v/v/+3/6//p/+X/4v/f/9v/3P/c/9r/2P/T
/9H/zv/L/87/zv/N/87/zP/K/8n/yP/H/8X/w//C/8L/wv/C/8H/vv+9/73/vP++/77/
v/+//77/vv++/73/u/+7/7n/uf+8/73/vv+//77/vP+6/7n/vP+9/77/v/++/77/v/+/
/77/vP+6/7b/uP+5/7n/uf+3/7f/tf+z/7X/tv+3/7j/tf+1/7X/tv+1/7X/tv+1/7f/
uP+6/7z/uv+4/7X/sP+2/7b/tv+1/7P/sP+v/67/rP+t/67/r/+x/6//rf+s/6r/qP+m
/6b/qv+q/6r/qP+n/6b/pf+l/6L/o/+i/6L/pf+l/6j/pf+i/5//nP+a/53/nv+f/5//
m/+a/5r/mf+W/5b/mP+Y/5r/mv+a/5z/m/+a/5j/lv+Z/5j/mf+Y/5j/mP+Z/53/mv+b
/5r/mP+a/5v/nf+d/5v/m/+a/5n/m/+c/53/nf+c/5r/nf+f/57/nf+c/5v/nf+e/5//
nv+b/5z/nP+b/53/nf+d/5z/m/+Z/5j/mP+X/5f/l/+W/5f/mP+a/5v/mP+Y/5n/mv+Z
/5z/nv+d/5z/m/+a/5n/mP+X/5b/mP+a/5z/nv+c/5z/nP+c/53/nv+f/6D/o/+k/6X/
pv+l/6T/o/+i/6X/qP+r/67/rf+s/6v/qv+s/67/sP+y/7T/tP+0/7T/sf+w/6//rv+x
/7L/s/+0/7H/sP+v/67/sP+w/7D/sP+u/67/rv+u/63/rP+r/6r/rP+s/6z/rP+r/6r/
qf+o/w==
         </WaveFormData>
      </LeadData>
      <LeadData>
         <LeadByteCountTotal>10000</LeadByteCountTotal>
         <LeadTimeOffset>0</LeadTimeOffset>
         <LeadSampleCountTotal>5000</LeadSampleCountTotal>
         <LeadAmplitudeUnitsPerBit>4.88</LeadAmplitudeUnitsPerBit>
         <LeadAmplitudeUnits>��V</LeadAmplitudeUnits>
         <LeadHighLimit>2147483647</LeadHighLimit>
         <LeadLowLimit>268435456</LeadLowLimit>
         <LeadID>V5</LeadID>
         <LeadOffsetFirstSample>0</LeadOffsetFirstSample>
         <FirstSampleBaseline>0</FirstSampleBaseline>
         <LeadSampleSize>2</LeadSampleSize>
         <LeadOff>FALSE</LeadOff>
         <BaselineSway>FALSE</BaselineSway>
         <ExcessiveACNoise>TRUE</ExcessiveACNoise>
         <MuscleNoise>FALSE</MuscleNoise>
         <LeadDataCRC32>3020691252</LeadDataCRC32>
         <WaveFormData>
CQAJAAgABgAFAAQABQABAAUABQAFAAUABwAHAAcABwABAP////8CAAcADQAUABcAGgAi
AC4APABPAGkAjACyANUA7QD5AOkAvgCCADoA6/+t/5H/i/+K/4P/fv98/4j/m/+t/7n/
wv/M/9X/2v/a/97/5f/t//T/+v8AAAQAAgABAAEAAgACAAAA/v/+/wAAAwAFAAUABQAD
AAIAAAACAAMAAwAEAAgABgAGAAcABAADAAIAAgAGAAcACAAIAAYABQADAAEAAgAEAAUA
BwAHAAYABgAHAAUABAADAAIABQAHAAkACwAJAAgACAAGAAgACwAMAA0ADgANAA4AEAAP
ABEAFAATABYAGAAbAB0AGwAbABsAHAAfACAAJAAlACoALQAtAC0AKwAtACwALwAzADQA
NgA5ADcANgA1ADMANAA1ADYANwA6ADkAOQA6ADgANQAzADIANgAyADIAMQAsACoAJwAh
AB8AHgAeABwAGwAWABMAEgAOAAkABQADAAIAAQACAAIA///9//n/9P/2//b/9P/0//P/
8P/w//H/7//s/+j/5v/p/+r/7f/u/+v/6//q/+j/6v/r/+v/6//r/+n/6P/o/+b/5f/k
/+T/5v/o/+n/5//k/+T/5P/k/+X/5//o/+j/5v/o/+b/5f/k/+P/4//k/+j/6v/s/+3/
6v/n/+b/5f/n/+r/7f/u/+7/7f/r/+r/6f/o/+j/6f/r/+3/7//w/+3/6v/p/+f/6f/s
/+7/7v/s/+z/6//o/+b/5f/l/+j/6//t/+7/7//u/+v/6f/m/+f/6f/r/+z/7P/s/+r/
5//k/+P/4//k/+n/7P/s/+v/5v/l/+X/4//l/+f/6P/q/+j/6P/m/+P/4P/g/+L/4//n
/+n/6v/p/+b/5f/k/+H/4//l/+f/6f/p/+f/5f/k/+P/4v/h/+L/4//n/+j/5//k/+L/
4f/g/+H/4v/i/+L/5P/j/+L/4v/h/+D/3//f/+H/5P/m/+b/4//i/+H/4P/j/+P/4//j
/+X/5P/k/+L/3//g/+H/4P/i/+P/5P/j/+H/3v/d/9z/3//h/+P/4//n/+X/4v/f/97/
3f/c/97/4P/i/+T/5P/k/+T/5P/i/+L/4v/i/+X/5v/n/+j/5//m/+X/5P/m/+j/6v/s
/+v/6v/p/+j/6P/o/+j/5//q/+r/6P/p/+j/6P/q/+r/7P/q/+n/6f/o/+f/5f/l/+L/
4v/i/+H/4v/i/+D/4P/c/9v/2v/Z/9r/3P/d/97/2//b/9r/2v/Y/9n/2v/a/93/3v/e
/97/3P/b/9n/1//Z/93/3v/e/9r/2v/a/9z/1//Z/9n/2f/c/93/3v/f/9v/2f/X/9v/
3v/h/+X/7P/x//T//P8MAB4AMwBPAHAAkgCvAMEAwwCnAHIAMgDs/6f/d/9j/1//XP9X
/1L/WP9q/4H/j/+Z/6T/rP+z/7j/vP/C/8n/z//W/9r/3v/g/97/3f/d/97/3//e/93/
3v/f/+H/4v/h/+H/3//e/9z/3//h/+L/5P/k/+L/4v/j/+X/5f/l/+b/6P/p/+r/6v/m
/+X/4//h/+T/5v/n/+n/5//m/+b/5//o/+j/6P/o/+z/7f/u/+//7f/s/+z/6v/t//H/
8//1//P/8f/x//L/8v/1//n/+f/7//7/AgAFAAMAAwADAAQACQAKAA4ADwASABUAFQAV
ABQAFwAXABsAHQAeACAAIwAgACAAIAAfACIAIwAkACUAJQAjACIAIgAhAB8AHgAeACIA
HgAeAB0AGAAWABMADQAKAAoACwAKAAgAAgD+//z/+f/1//L/8f/x/+//7//u/+r/6f/m
/+L/5f/m/+X/5v/k/+D/3//f/93/3P/a/9r/3f/c/93/3P/b/9v/2v/Y/9v/3f/e/9//
3v/b/9n/2P/Z/9n/2f/a/9z/3v/f/93/2//a/9n/2P/c/9//4f/i/+H/4v/f/93/3f/d
/97/4P/i/+T/5v/n/+L/3//e/93/3v/i/+b/6P/p/+n/6P/o/+j/6P/p/+v/7v/v//D/
8P/s/+r/6v/p/+r/7v/x//L/8P/w/+//7P/r/+v/7P/w//P/9f/2//f/9f/x/+7/6v/u
//H/9P/2//X/9P/x/+3/7v/t/+3/7v/z//b/9v/1//H/7//u/+v/7v/x//P/9v/1//T/
8f/t/+v/7P/v//H/9v/3//f/9f/y//H/8P/t/+7/8f/0//f/9v/z//D/7v/w//D/8P/y
//P/9//4//f/9P/y//H/8P/y//T/9f/2//T/8//y//L/8v/y//L/8//1//b/9v/0//H/
8P/v/+7/8f/z//X/9//3//b/9v/0//H/8v/z//L/9P/1//b/9f/x/+7/7f/s//D/8//2
//f/9f/z//D/7f/s/+v/6v/u//D/8v/0//P/8v/x//D/8v/y//L/8v/0//T/9P/0//P/
8v/x//D/8v/0//b/+P/2//b/9v/2//j/+P/4//j/+//8//3//v/8//z//P/8////AAAB
AAMAAQABAAAA///+//v/+//7////AwAFAAYAAQD///7//P//////AQACAAAA/v/7//f/
+P/1//T/8//1//X/9f/1//P/8v/x/+//8//0//b/+P/3//b/9P/y//X/9f/1//b/+f/5
//n/+v/7//n/9v/y//X/9v/5//f/9//1//P/8f/0//X/9v/3//v/+//5//T/8//1//r/
AQAKABYAJAA2AEsAYQB+AKIAwwDfAPMA6wDIAJAARADr/6H/ef9x/3D/cf9w/3L/fv+N
/5X/mf+k/7D/vf/G/9L/3v/l/+n/6v/q/+z/7v/x//P/9v/6//v/+v/5//r/+P/5//n/
9//9////AgAEAAMAAQD+//z////+////AQAAAP///v/+//////////7/AAADAAUABwAF
AAQAAgABAAIAAgADAAUABQAEAAMAAgAFAAUABQAFAAgADAARABQAEwATABEADwATABMA
FQAYABkAGwAeAB0AHQAeACAAIQAjACcAKwAwADAALgAvAC0AMQA1ADYANwA4ADsAOwA/
AD4APgA/AEEARQBIAEsATQBLAEkARwBFAEkASQBKAEwASgBJAEkASgBLAEYARQBDAEQA
RABDAD8AOQA2ADQAMAAxAC4ALQAuACsAJwAkACMAHgAbABoAGAAaABsAGgAYABQAEgAO
AAwADQAMAA4AEQAPAA4ADAAMAAwACgAKAAgACgANAA8AEAAOAA0ACwAJAAsACwAMAA4A
DQANAA0ADgAOAA4ADQAJAAsADAANAA4ADAANAA0ADAAOABIAEgATABEAEQASABQAEgAS
ABIAEQASABMAFgAZABUAFgAXABYAGAAZABkAGgAYABgAGQAbABsAGwAbABoAGgAaABwA
HQAaABwAHQAcAB8AIAAgAB4AHAAbABsAHgAdAB0AHAAbAB0AHQAeAB4AGwAbABsAGgAf
ACAAHwAdABwAGwAbABwAHAAeAB0AGwAcAB0AHwAfAB0AHQAcABwAHgAeABwAGQAYABgA
GgAbABsAGwAaABcAGQAbAB0AHQAZABkAGQAZABwAGwAaABoAGgAaABoAHAAaAB0AHQAb
ABsAHAAeACAAHQAcABoAGAAbABsAGwAcABoAGgAaABsAGgAaABkAFgAaABwAHgAgAB8A
HQAbABkAHAAcAB0AHAAbABwAHQAcABoAGQAYABUAGQAaAB0AIAAdAB0AHQAbAB0AIQAk
ACMAIgAhACAAHwAeAB0AHAAeACAAIgAkACEAIAAfAB4AHwAgACEAIgAjACQAJQAmACUA
JAAkACQAJgAnACgAKAAkACMAIgAiACcAKAAoACYAJwAnACYAJQAiACEAHwAeACEAIQAg
ACAAGgAYABYAFQAXABcAFwAYABoAGgAZABkAFQAUABMAEwAXABgAGQAaABcAFAASABEA
EgATABUAGQAZABgAFgAWABMAFAAQABEAFAAVABYAFwAWABUAFAATABEAFQAYABsAHwAg
ACEAJAAoADQARgBdAHcAlAC4ANsA9QAHAQcB7gDAAIIANQDn/7X/o/+c/5P/jv+K/5D/
pf+5/8n/0v/Y/9//4v/m/+z/9f///wgAEAASABIAEgARABEAEgAUABQAFAAWABcAGQAa
ABkAGQAXABYAFAAYABkAGQAaABsAGAAXABcAGAAZABoAHAAfAB8AHwAeABsAGwAaABkA
HAAeAB8AIQAeABwAGwAbAB4AHgAeAB4AIgAjACQAJQAjACIAIgAgACMAJwApACsAKQAn
ACcAKAAqAC0AMQAxADMANAA2ADcANAA1ADYAOAA8AD4AQwBFAEUARwBGAEUARwBLAEwA
UQBSAFIAUwBVAFIAUgBSAFEAUwBVAFcAWQBYAFUAUwBSAFMAUwBUAFYAVgBSAFIAUQBM
AEoARwBBAD8AQABCAEIAPwA4ADMAMAAvACsAKAAnACYAIwAiACAAHQAbABcAEgAUABYA
FgAYABUAEAAOAA0ADwAOAAwADAANAAwADQAMAAoACQAHAAQABwAJAAoACwAJAAcABgAG
AAcABwAHAAgACQAKAAoABwAFAAQAAwACAAQABwAJAAoABwAIAAUAAwAEAAUABwAKAAsA
DAANAA0ACAAFAAQAAwAGAAoADgAQAA8ADQAKAAgACQAKAAwADwAOAA8AEAAQAA0ACgAJ
AAcACAAMAA8AEAAPAA4ADAAIAAgACQALABAAEQARABAADwAMAAkABwAEAAYACQAMAA4A
DQAMAAkABQAHAAcACAAKAAwADgANAAsABgAFAAUAAwAGAAkACwAOAAwACgAGAAEA//8A
AAMABQAHAAcABgADAAEAAQABAP//AwAHAAsADwANAAkABQACAAQABAAEAAYABAAHAAcA
BQABAAAAAAAAAAMABgAIAAoACQAHAAUABAAEAAQABAAFAAUABgAGAAQAAQAAAP///v8B
AAMABQAHAAUABAAEAAIAAgAEAAYABgAHAAcABwAFAAMAAAD///7/AAADAAYABwADAAEA
AAACAAIAAgACAAUABgAHAAgABAACAAAA/v8BAAIAAwAEAAMAAgABAAAA/f/8//v/+v/8
//7/AAACAAAA/v/8//r//f/+////AAD+//7//v/+//z//P/8//z//v8AAAIABAACAAAA
/v/8//7///8AAAEAAAD///3/+f/5//n/+v/9//7//v/8//v/+P/2//T/8f/0//T/9f/2
//T/8f/v/+v/6v/p/+n/6f/r/+v/7P/s/+r/5//l/+L/5f/m/+j/6v/p/+j/5//l/+P/
4v/i/+H/4v/k/+j/6f/l/+L/4f/g/+X/4//m/+f/5P/j/+L/4f/f/9//3//f/+n/7P/r
/+v/7v/x//b/AgAWACoAQQBdAHwAmgCvAMEAvwCjAHIANADu/6f/d/9n/2P/Xv9Z/1j/
Yv94/4//m/+f/6T/qv+v/7T/vP/I/9H/1//c/9z/3P/a/9n/2f/a/9z/4f/i/+P/5v/j
/+P/4v/f/+H/4f/i/+L/5f/l/+T/5P/j/+D/3//f/+D/4f/i/+T/5P/j/+L/4P/h/+P/
5P/l/+X/5v/m/+f/5P/i/+H/4f/l/+b/5//o/+b/5f/k/+P/4//k/+b/5v/q/+3/7v/v
/+7/6//q/+r/7//z//j/+f/3//b/9v/1//f/+f/7//7/AwAEAAgACQAIAAkABwAFAAgA
DQAPABUAEgAQAA8ADwAQABIAFAAVABUAFQAVABUAEgAPAA0ADAAPAA8AEAASABIADAAK
AAcACAAIAAcAAwD///7//v/8//j/8v/u/+z/7v/r/+n/6f/l/+H/3//c/93/3f/b/9j/
2v/a/9j/2P/U/9D/z//P/9L/0v/R/9L/0f/O/83/yv/L/83/zv/O/87/z//P/8//zv/L
/8n/yP/M/83/zv/Q/87/zv/N/8n/yf/K/8v/zP/N/8//0P/Q/83/zv/L/8n/zf/P/9L/
1v/U/9T/1P/T/9L/0f/S/9P/1f/Y/9v/3P/Z/9f/1P/S/9T/1v/Z/93/2v/Z/9j/1v/W
/9b/2P/Z/9n/3P/e/97/2//a/9j/1P/X/9n/3P/i/+L/4f/f/93/3v/d/93/3P/e/9//
4P/g/+D/3v/a/9X/1//Z/9z/4P/g/+D/3f/Z/9f/1//Y/9f/2f/b/9z/3v/d/9z/2f/V
/9X/2P/d/+H/4P/f/93/2f/a/9v/3P/b/9v/3f/f/+H/3v/b/9j/1v/Z/9z/3//k/+L/
4//h/93/3P/c/93/3v/g/+L/4//k/+L/3//c/9r/3P/e/+D/4//g/+D/3//c/97/3v/e
/97/4P/h/+L/4//g/97/3f/a/93/4P/j/+T/4v/h/+D/3f/f/97/3//g/+P/5f/n/+f/
3//d/97/4f/i/+P/5P/i/+L/4v/i/+H/4P/f/97/4v/k/+b/6P/l/+T/4//i/+X/5v/n
/+j/6P/o/+j/6P/m/+b/5v/m/+r/7P/u//D/7f/s/+v/6v/t/+7/7//w//H/8v/z//P/
8//y/+//7//y//T/+P/6//j/9P/x/+//8f/x//D/8f/u/+7/7v/t/+r/6P/k/+L/4//l
/+f/6f/m/+b/5f/k/+b/5//n/+j/6P/p/+r/6v/p/+j/5v/k/+b/6f/r/+3/6v/r/+n/
5v/o/+r/7P/w/+v/7f/t/+3/7P/r/+r/6f/x//P/8//x/+7/7f/t//L/9/8AAAwAHgAu
AD0ATQBkAIQApQC/ANUA1wC8AIwASgD7/63/e/9r/2z/bf9s/27/dP+B/5H/l/+e/6b/
s/+8/8b/0v/b/+H/5P/k/+b/5v/p/+v/7v/y//T/9P/0//b/9f/1//T/8f/0//X/9//4
//f/9f/y//D/9v/2//j/+//5//n/+f/6//r/+f/4//b/+P/7//3////9//z/+v/5//z/
/P/9/////v/+//7//v/8//v/+v/5//3/AAAEAAYABAAFAAQAAwAEAAMABAAGAAcACQAM
AAsACQAKAAwADQAQABUAGgAgAB8AHAAcABkAHQAhACIAIwAmACkAKQAtACsAKgAqACsA
LQAwADMANQAzADEALwAtADAALwAvADAAMQAxADIANAAyACwAKgAnACgAKgArACkAIwAg
AB4AGgAcABgAFgAWABMADwAMAAsABwADAAEA/v///wEAAQAAAP7//P/4//b/+P/2//f/
+f/3//b/9P/0//T/8v/y//D/8//1//b/9v/z//H/7v/r/+//7//w//L/8//z//P/9P/y
//L/8f/t/+7/8P/y//T/8v/x/+//7P/v//L/8f/x//P/8//0//b/9f/0//P/8f/y//P/
9v/5//X/9v/3//b/+P/5//n/+v/6//r/+//9//v/+//7//r//P/8//7////7//z//P/6
//v//P/8//r/+f/5//r//v/8//v/+f/3//v/+//8//z/+v/5//j/9v/7//z/+//5//n/
+f/6//z//f/+//z/+f/6//v//f/9//n/+f/4//j/+//8//v/+f/4//j/+v/7//z/+//5
//X/9//5//v/+//3//f/9//3//n/+f/5//r/+v/6//r//P/5//v/+v/3//j/+v/9/wAA
/f/8//r/+P/7//v/+//8//z//P/8//3/+v/6//n/9v/4//r//P/+//3/+//5//f/+v/6
//v/+v/6//z//v/+//v/+//7//n/+v/6//z//v/7//v/+//5//n//f/+//z//P/8//z/
+//6//n/+P/6//z//v8AAP7//P/6//j/+P/4//j/+P/7//z//f/+//v/+v/5//j//P/+
/wAAAgAAAAAAAAAAAAAAAAAAAAAAAwAEAAUABgAFAAQAAwADAAcACQAKAAsABwADAAIA
AQADAAcACQAKAAoACQAJAAgABAABAAAA/v8BAAIAAgABAP7/+//6//n/+f/5//n/+f/8
//z//P/7//r/+P/3//b/+P/6//v//P/6//n/+P/4//n/+f/5//r//f/9//z/+v/5//j/
+f/1//r/+//8//3//P/7//r/+f/3//n//f8CAAUABwAIAAsADgAWACYAPABTAHMAmAC8
ANUA6wDzAN8AtAB6ADAA4f+l/4n/gf96/3P/cv92/4b/m/+p/7H/uv/A/8P/xv/O/9r/
4//t//b//P/8//z/+v/5//n/+v/+//7//v8AAAIAAwADAAEAAgABAAEAAAAEAAUABQAG
AAUAAgABAAEABAAFAAYACAAHAAcABwAGAAUABQAEAAMABQAIAAoADQAKAAgABwAHAAoA
DAAOABAAEQARABEAEQAPABAAEgASABUAGQAbAB0AGgAXABYAFgAbAB8AJAAlACcAKAAq
ACsAKgArACwALgAzADQAOAA5ADkAOwA6ADkAPQBBAEIARwBKAEoASwBNAEwATABMAEsA
TQBPAFEAUwBRAE0ASgBIAEkASQBKAEwATQBIAEcARQBDAEIAQAA7ADoAOgA7ADoANgAw
ACwAKgAqACcAJQAlACAAHQAcABoAGAAXABQAEAATABQAEwAUABAADAALAAsADgAOAA0A
DgAMAAoACgAIAAYABwAHAAYACAALAA0ADwAMAAkABwAGAAgACQAKAAwADAAMAAsABwAG
AAYABgAGAAgACwANAA4ADAAMAAgABQAIAAkACwAOAA4ADgAOAA0ADQALAAsACwAMABAA
FAAWABQAEQANAAoADQAOABAAEwATABMAEwASAA4ADAAMAAsADAAQABMAFAARABAADgAK
AAoACwANABIAEQARABAADwANAAsACgAIAAsADQAPABAAEAAOAAoABQAGAAcACQAMAAwA
DgANAAsABgAFAAUAAwAFAAkADAAQAAwACgAGAAEAAAACAAYACQAKAAkABwADAAMAAwAD
AAEABAAHAAoADQALAAcAAwAAAAMABAAFAAgABwAJAAgABQADAAIAAgACAAYACAAJAAoA
BwAFAAMAAgAEAAQABAAFAAMABAAEAAIAAgACAAIAAgAFAAUABQAFAAIAAAD///z//f8A
AAMABAADAAMAAwABAP///P/7//r//P///wIAAwD9//v/+P/5//r/+//8////AAABAAIA
AAD+//z/+v/8//7/AAACAAAAAAAAAAAAAAAAAAAAAAADAAQABQAGAAQAAgAAAP7/AgAE
AAYACAAHAAYABgAGAAUABQAFAAQAAgADAAQABgAFAAQAAgD+////AQACAAMAAAD///3/
/P/6//n/9//2//X/9v/3//n/9//1//P/8v/1//b/9v/3//X/9P/z//P/9P/0//T/9P/0
//T/9f/3//X/8//y//P/9P/0//P/9P/y//T/8f/z//H/8f/x//H/8v/z//T/9f/x/+//
8v/1//n//v8FAAwAFAAgADAAPwBXAHgAnAC9ANcA5QDVAKgAbAAiANP/lf97/3f/dP9x
/27/bv92/4n/l/+f/6r/tv+//8T/yv/O/9P/2f/c/+D/5P/o/+v/6//s/+7/7P/q/+j/
6P/r/+3/7v/t/+3/7f/u/+7/7f/t/+z/7P/v/+7/7//x/+//7f/r/+r/7P/t/+7/7v/t
/+3/7P/r/+v/7P/s/+3/7v/u/+//8f/w/+7/7P/q/+7/7//w//H/7v/u/+//7v/v//H/
8f/x//L/8f/y//T/9P/1//f/9f/5//z/AAADAAIAAwAEAAYABgAGAAkACQANABEAEgAT
ABEAEwASABUAGQAaABwAHwAcABwAHAAbABkAGQAZABkAHAAbABsAHAAZABcAFgAWABkA
FgAXABcAEwASABAACwAIAAYABQACAAIA/v/8//z/+P/z/+//7f/s/+v/7P/s/+j/5//k
/+D/3//e/9v/2v/b/9r/3P/f/9v/2P/U/9L/1P/U/9b/1v/U/9X/1f/U/9T/1f/V/9X/
1v/V/9X/1v/V/9P/0f/Q/9T/1v/X/9X/0//S/9H/0P/P/9H/0v/S/9P/1v/V/9X/0v/R
/9H/0v/U/9b/2P/Z/9f/1f/V/9X/0//W/9n/2v/d/93/3P/c/9r/2P/X/9f/2f/b/93/
3v/b/9j/1//V/9f/2v/c/9z/3v/e/93/2v/W/9X/1f/Y/9z/3f/d/93/2//Z/9j/1v/W
/9f/2P/Y/9z/3P/a/9f/1P/T/9P/1P/X/9r/2v/Z/9b/1f/V/9P/0f/T/9T/1v/Y/9j/
1v/T/8//zv/P/8//1P/V/9X/0//R/9H/0f/P/8//0f/T/9X/1v/V/9T/1P/R/9D/z//Q
/9H/1f/W/9X/0//S/9L/0v/S/9L/0f/Q/9P/0//T/9T/0P/O/8z/y//P/9L/1P/U/9H/
0P/P/87/zf/N/83/zf/P/9D/0v/S/9D/0P/Q/87/zv/P/9D/z//O/8z/zP/M/83/z//R
/9H/1f/V/9L/z//O/83/zP/O/87/zv/O/87/zv/O/87/zf/M/8v/yv/N/87/z//Q/83/
zP/L/8r/y//M/83/zv/Q/9D/0P/Q/8//zv/N/8z/zv/Q/9L/1P/R/9D/z//O/9H/0v/T
/9T/1P/U/9T/1P/T/9L/0f/R/9X/1//Y/9n/1v/R/8//zf/P/9P/1f/W/9T/0//T/9L/
0P/N/8z/yv/M/87/z//P/8z/x//E/8H/wv/D/8T/xf/E/8T/xP/D/8L/wP+//77/wv/E
/8X/xv/F/8P/wf/A/8L/w//E/8b/yP/H/8X/wv/A/8D/wv+//8P/xf/H/8n/xv/F/8T/
w//D/8f/yf/M/8//0f/Q/9H/1v/e/+7/AgAXAC0ASABoAIMAmQCnAKMAhABQAA4Axf+B
/1n/Tf9I/0X/QP9C/1D/af99/4f/jP+Q/5X/nP+k/6z/uf/B/8j/yv/K/8j/yP/H/8f/
yP/L/8z/zf/Q/8//z//O/8v/z//P/9D/0P/S/9P/0//U/9T/0P/O/83/z//R/9P/1v/W
/9X/1P/S/9L/0//T/9P/1v/Y/9n/2//Z/9b/1P/T/9b/2P/a/9z/2f/X/9X/0//R/9L/
1P/U/9j/2//c/93/3P/Z/9j/2P/d/+H/5v/n/+b/5v/n/+f/6f/r/+3/8P/0//T/9//3
//f/+f/4//f/+v///wEABwAGAAYABwAJAAsADAANAA0ADwAPAA8ADwANAAkABgAEAAYA
BwAJAAwADgAKAAoACQAGAAYABQABAP7//v////7/+v/0//D/7v/v/+3/7P/t/+z/6f/o
/+b/5f/l/+P/4P/j/+T/4//k/+H/3P/a/9n/2//c/9z/3v/c/9r/2v/Y/9j/2f/Z/9j/
2f/b/9z/3f/c/9n/1//W/9n/2//d/+D/3v/e/93/2f/a/9r/2v/a/9z/3//h/+L/3//g
/93/2//d/9//4v/m/+X/5P/j/+H/4f/f/9//3//g/+T/6P/q/+f/5f/i/+D/4//k/+b/
6f/m/+X/5P/i/+H/4P/h/+H/4v/m/+n/6v/n/+b/5P/g/+H/4//m/+z/6v/p/+f/5f/l
/+P/4v/g/+P/5f/n/+j/6P/m/+L/3f/f/+H/5P/o/+f/6P/m/+P/4//j/+T/4//l/+n/
7P/w/+z/6v/m/+H/4v/k/+j/6//r/+v/6v/n/+b/5//o/+f/6P/r/+7/8f/u/+v/6P/m
/+j/6v/s//D/7v/v/+3/6f/o/+j/6f/q/+3/8P/y//T/8f/v/+3/7P/v//D/8f/z//L/
8v/x/+7/8P/w//D/8P/z//P/8//z//D/7v/t/+r/7P/w//T/9v/0//P/8v/v/+//7v/v
//D/8f/z//X/9f/v/+v/6v/s/+7/8P/y//L/8v/y//L/7//u/+3/7P/u//D/8v/0//H/
8P/v/+7/7//w//H/8v/0//T/9P/0//P/8v/x//D/8v/0//b/+P/3//b/9f/0//b/9v/2
//b/9v/3//j/+f/4//f/9f/x//T/9f/3//v/+f/4//X/8//0//T/9P/z//P/8v/y//L/
8P/t/+v/5//q/+v/7f/v/+3/6//q/+j/6f/p/+r/6v/q/+r/6//s/+r/6v/q/+n/6//s
/+7/7//t/+z/7f/r/+v/6v/r/+z/7v/r/+3/7f/q/+n/6P/n/+r/7f/w//P/7//s/+v/
7//y//n/AgAQAB4AMABBAFMAbgCOAK0AyQDfANsAuACCADoA5/+d/3P/af9q/2v/bv90
/3z/if+V/5n/oP+s/7X/wP/K/9T/2//f/+L/4v/i/+T/6f/r/+7/8v/z//L/8f/y//L/
8//z//H/9P/1//f/+P/3//X/8v/w//X/9P/1//f/9P/z//L/8v/1//X/9f/0//f/+f/6
//v/9//2//T/8//1//b/+P/7//r/+v/6//r/+//7//v/+////wIABgAIAAYABwAGAAUA
BwAHAAkADAALAA0AEAAPAA4ADgAPAA8AEgAVABgAHAAcABoAGwAZAB4AIwAlACcAJQAn
ACYAKQApACgAKAApACwALgAwADEALwAtACsAKQAsACsAKwAsACoAKQApACoAKwAmACUA
IwAkACYAJwAlAB0AGgAYABQAFAAQAA4ADgALAAcABAADAP7/+//6//j/+v/7//r/+P/2
//T/8P/u/+//7v/w//P/8v/w/+3/7P/q/+j/6P/m/+b/5//n/+b/4//j/+L/4f/i/+H/
4f/i/+D/3//e/97/3v/e/93/2f/c/97/4P/i/+H/4f/g/97/4P/i/+D/3//h/+H/4v/k
/+P/4v/h/9//3//f/+H/4//f/+D/4f/g/+L/4//j/+T/4v/i/+P/5f/k/+P/4v/g/+P/
5P/n/+n/5v/m/+X/4v/l/+b/5v/k/+D/3//f/+L/4//j/+L/4f/i/+H/4f/g/97/3f/c
/9r/3//g/9//3f/e/93/3f/e/9//4P/e/9v/3P/d/9//3//b/9v/2v/a/93/3v/d/9v/
1v/W/9j/2f/a/9v/2//Z/9v/3f/f/9//2//b/9v/2//c/9v/2v/a/9v/3P/d/+D/3//h
/+D/3f/d/97/4P/i/+H/4P/e/9z/4P/h/+L/5P/i/+L/4v/j/+L/4v/h/97/4v/k/+b/
6P/n/+X/4//h/+T/5P/l/+T/4v/k/+b/5v/k/+P/4v/f/+H/4v/l/+j/5f/l/+X/4//j
/+X/5v/l/+T/4//i/+H/4P/f/97/4P/i/+T/5v/j/+L/4f/g/+P/5P/l/+b/6P/o/+j/
6P/m/+b/5v/m/+j/6v/s/+7/6//q/+n/6P/r/+z/7f/u//D/8P/w//D/7v/u/+7/7v/x
//L/8//0//H/8P/v/+7/8P/w//D/8P/w//D/8P/w/+3/7P/r/+r/6v/q/+r/6v/n/+b/
5f/k/w==
         </WaveFormData>
      </LeadData>
      <LeadData>
         <LeadByteCountTotal>10000</LeadByteCountTotal>
         <LeadTimeOffset>0</LeadTimeOffset>
         <LeadSampleCountTotal>5000</LeadSampleCountTotal>
         <LeadAmplitudeUnitsPerBit>4.88</LeadAmplitudeUnitsPerBit>
         <LeadAmplitudeUnits>��V</LeadAmplitudeUnits>
         <LeadHighLimit>2147483647</LeadHighLimit>
         <LeadLowLimit>268435456</LeadLowLimit>
         <LeadID>V6</LeadID>
         <LeadOffsetFirstSample>0</LeadOffsetFirstSample>
         <FirstSampleBaseline>0</FirstSampleBaseline>
         <LeadSampleSize>2</LeadSampleSize>
         <LeadOff>FALSE</LeadOff>
         <BaselineSway>FALSE</BaselineSway>
         <ExcessiveACNoise>TRUE</ExcessiveACNoise>
         <MuscleNoise>FALSE</MuscleNoise>
         <LeadDataCRC32>1641643956</LeadDataCRC32>
         <WaveFormData>
7v/u/+7/7v/t/+r/6f/o/+j/6v/q/+v/7P/u/+//7//o/+T/5P/n/+v/8f/0//b/+f/9
/wYAEwAiADcAVQB3AJcArgC6AK8AkwBtAD4AAwDT/7r/sv+u/6X/nP+X/5z/qf+y/7n/
wf/J/9D/0//S/9T/2P/e/+L/5v/t//L/8f/w/+//7v/r/+r/6//r/+7/8f/y//P/8P/v
/+3/7P/w//L/8v/y//P/8//0//T/8f/t//D/8f/1//b/9//3//X/8//x/+//8v/z//T/
9f/4//b/9//4//f/9//3//j/+//8//7/AAD+//v/+f/5//3//v8AAAAAAQACAAMABAAB
AAMAAwAGAAkADAAOAA8ADAAMAAwADQARABUAFQAXABoAHQAfACAAHQAeACAAIwAlACgA
KwAtACoAKQApACgALgAwADEAMAAxADIAMQAyAC8ALQAsAC8AMQAvAC8AKwAkACIAHwAd
AB4AHgAcABkAGgAWABEADgAIAAYABAADAAUAAwADAAEA/f/6//n/9v/4//j/9v/2//j/
9f/1//X/7//u/+7/7f/z//P/9P/z//H/8P/v/+7/7f/u/+//7//x/+3/7P/s/+r/6f/r
/+v/7v/w//H/7//t/+z/7P/r/+7/7v/v//D/8P/u/+3/7f/s/+v/6v/q/+//8f/z//X/
8f/w/+//7f/v//L/8//z//f/8//x//H/7v/u/+7/7v/w//P/9f/1//H/8P/v/+//8v/y
//P/8//4//T/8//z//D/7//v//D/9P/2//j/+P/0//P/8v/v//P/9P/2//T/8//z//T/
9P/y/+7/7v/t//P/9f/1//b/9P/y//D/7v/w//P/8//z//T/8f/x//H/7//s/+3/7//y
//P/9P/z//H/8P/v/+7/7v/w//L/8v/x//L/8v/z//H/8P/u/+//8f/y//T/8//x/+//
7f/r/+z/7f/u/+7/7v/t/+3/7v/r/+r/6v/q/+//8P/x//D/7f/t/+3/7f/u//D/8P/w
//L/7v/u/+7/6//q/+r/6v/t/+//8P/v/+3/6//q/+r/7P/v//H/8f/0//L/8P/t/+z/
6//q/+z/7v/w//L/8v/y//L/8v/w//D/8P/w//P/9P/1//b/9f/0//P/8v/0//b/+P/6
//j/+P/4//n/9v/2//f/9v/5//j/+f/4//X/9//3//j/+f/6//n/+f/5//j/9//2//P/
8//z//H/8f/y//L/8//u/+z/6v/p/+z/7f/t/+3/6//r/+v/6v/p/+n/6P/o/+r/7P/t
/+7/7P/q/+n/5//p/+r/6//s/+r/6v/o/+j/6P/o/+r/6v/u/+//8f/y/+3/6P/o/+r/
7f/v//X/+P/4//n///8MABsALABDAGMAgQCZAKoArgCdAHkAUwAiAO3/w/+w/6j/oP+Z
/5T/k/+g/7H/uP+//8f/z//Q/9H/1P/Y/9z/4v/m/+r/7//w//D/7v/s/+r/6v/q/+z/
7f/u//H/8v/z/+//7f/q/+j/7P/w//L/9P/y//H/8f/w//D/7f/x//P/9v/2//b/9f/y
//H/8P/v//P/9f/3//n/+f/2//b/9v/0//X/9v/4//r//P///wIAAAD9//v/+/8AAAIA
BQAGAAUABAADAAIAAgAFAAYACgANABAAEgATABAAEAAQABEAFAAZABoAHQAdAB8AIAAg
AB8AIAAiACUAKAAqACwALQAsACsAKwAqAC4AMAAxADAALgAuACwALAAqACkAKQAtAC4A
LQAuACsAJAAiAB8AHQAdAB4AHQAbABkAFAAOAAoABwAGAAUABQAFAAMAAwABAPz/+v/6
//j/+//8//v//P/7//f/9v/1//D/8P/x//H/9f/z//L/7//s/+z/7P/s/+7/8P/y//P/
8v/t/+v/6v/p/+n/7P/t//D/8v/z//H/7f/s/+z/6//v//D/8v/0//L/8P/v/+//7//v
/+//8P/0//X/9v/3//T/8v/w/+3/7v/y//T/9f/5//X/8//z//H/8v/z//T/9f/3//j/
9//1//T/8//z//X/9v/4//n/+//2//T/8//z//P/9P/2//j/+v/8//z/+f/3//X/8f/2
//j/+//6//b/9f/1//T/8v/w//L/8//4//n/+P/4//b/9P/y//D/8f/1//b/9//0//H/
8f/x//D/7v/w//P/9P/1//b/9f/z//L/8f/w//L/9P/2//b/8P/w/+//7//v//D/8P/z
//b/9v/3//X/9P/z//L/8f/z//X/9//4//X/8//y//L/8v/y//P/9P/4//j/+P/2//T/
8//y//H/9f/4//n/+v/6//b/9v/2//X/9P/0//T/9//5//r/+f/2//P/8f/w//L/9f/3
//f/9v/0//D/7v/u/+7/7v/y//T/9v/4//f/9v/1//T/9v/2//b/9v/4//j/+P/4//f/
9v/1//T/9v/4//r//P/5//j/9//2//f/+P/5//r//f/+////AAD9//z/+//6//z//v8B
AAMAAgACAAAA/v/+//7//P/8/wAAAgAFAAYAAwAAAP7//f/+////AAABAP7//f/6//f/
9v/0//P/8v/z//T/9v/3//X/8v/v/+3/8P/z//X/+P/1//P/8v/w//H/8f/x//L/8//1
//b/+P/1//T/8//y//T/9P/2//j/9v/2//T/8//1//b/9v/1//z//P/6//X/8f/x//T/
9v///wsAGAAnADYASQBjAIEAnwC6AM4AzQC3AJcAZAAfAN//uv+s/6r/p/+m/6P/pv+x
/7T/tf+7/8X/zP/T/97/5v/s/+7/7v/s/+3/8P/1//b/9//4//j/+P/6//v/+v/7//r/
+f/6//3///8CAAEAAAD9//r//f/9//7//v/+//v///8BAAEAAAD///3///8BAAMABQAC
AAEAAAD//wQAAgADAAQAAwADAAMABAAEAAQABQAGAAkACwAOABMAEAAOAA0ACgAOABAA
EgAUABIAFQAWABoAGQAaABoAGQAdACAAIwAnACUAJwAlACUAKgAtAC8AMAAuADAAMwA3
ADYANgA2ADUAOQA7AD4AQAA/AD4APAA4ADoAPAA8AD4APAA7ADsAPwA9ADkANwAxADEA
MgAyADMALwAsACcAIQAkACIAHwAeABkAGAAXABcAFAAPAAwABwAIAAgACgAKAAcABAD/
//z//////wIABQAAAAAAAQABAAAA/f/7//f/+v/8//7/AAD9//z/+//5//v/+f/6//z/
+f/5//z//f/8//z/+//3//j/+v/9/////P/6//n/+P/6//r/+//9//3//f/9//7//f/9
//3//f/+/wAAAgADAAEAAgABAP//BgADAAIAAwABAAIAAwAEAAMAAwACAP//AAACAAQA
BwAGAAQAAwABAAcABAAEAAUAAwADAAQABgADAAIAAQD+/wEAAwAFAAUAAwACAAIA/v/+
////AQACAAAA/v8AAAEAAgABAP7//P/+/wAAAgAEAP/////8//n/+v/5//v//f/8//r/
/P////7//f/8//n//P/+/wAAAgD9//z/+//4//j/+v/7//3//P/8//v//f/7//r/+v/3
//n/+//9/////f/7//n/9v/3//f/+P/6//j/+P/5//r/+f/4//f/9P/2//n//P////3/
/P/5//b/+v/4//r//P/7//r/+v/6//f/9//2//P/9f/3//r//v/6//v/+//5//r//v8C
AAAAAAAAAAAA/v/8//r/+P/7//7/AQAEAAEAAAD///7///8AAAEAAgADAAQABQAGAAQA
AwABAAAABQAGAAcABgADAAAA//8BAAMABgAHAAgABwAHAAgACAAEAAIAAAD//wEAAQAB
AAIA/f/7//n/+P/4//n/+f/5//n/+f/6//v/+P/2//X/9f/4//r/+//8//n/9v/0//L/
9P/1//f/+P/6//r/+v/6//f/9v/1//T/+f/6//z//f/8//r/9//0//T/9v/5//3////+
//z/+////woAGQAsAEEAXQB9AJkAsADAAMMAswCXAHIAPQADANr/yP+8/7H/qP+j/6T/
sf/A/8n/z//T/9b/1f/Y/9z/5P/q//L/+v/9//z//P/6//j/9v/4//j/+v/7//3/////
/////P/7//n/+P/7//7///8AAP3/+//6//j/+//5//7/AQAAAAAAAAD///7//f/8//v/
//8BAAMABQAEAAAA///+/wAAAQACAAQABQAGAAgACgAIAAUAAwADAAgACgANAA4ADAAM
AAwADAAOABEAEgAWABgAGgAbABsAGAAYABgAGQAdACMAJQApACgAKQApACgAKgAsAC8A
MwA1ADYANwA3ADYANQA1ADQAOgA8AD0APAA7ADoANwA2ADgANwA3ADsAOQA3ADcAMwAt
ACwAKgApACkAKgApACcAJQAgABoAFgAVABQAEwATABIADwAOAAsABQACAAEA/v8BAAIA
AQACAAAA+//5//f/9//4//r/+/////3//P/5//f/9v/1//T/9v/4//r/+//6//X/8//y
//P/8//2//f/+f/6//r/9//0//L/8f/v//P/9P/2//j/9//0//L/8f/1//X/9f/2//f/
9//3//f/9f/0//P/8f/z//j/+//9////+f/1//P/9v/4//r//P/8//3//f/7//f/9v/1
//X/+f/6//z//f/9//j/9v/1//b/9//5//z//v/+//7//P/4//f/9v/z//f/+v/+//7/
+//5//j/9v/2//T/9v/3//n/+f/3//b/9f/0//P/8v/1//n/+v/7//n/9f/0//P/8v/w
//L/9f/1//X/9f/z//H/8P/v/+7/8v/2//r//P/1//T/8v/x//P/9P/0//f/9f/0//T/
8f/v/+//7//v//P/9f/3//j/9v/z//H/8P/y//L/8//0//b/9v/2//T/8P/v/+7/7f/w
//T/9v/4//f/8v/x//D/8v/y//P/9P/2//f/9//1//H/7//u/+7/7//z//b/9//0//D/
8P/w//D/8P/w//P/9P/1//b/8//w/+3/6v/t/+7/7//w//D/8P/w//D/7v/u/+7/7v/w
//L/9P/2//T/8v/w/+7/8P/y//T/9v/0//T/9P/0//L/8v/y//L/9v/4//r//P/6//j/
9v/0//b/9//5//z/+v/6//j/+P/2//b/+f/6//3//v////7/+v/5//f/9f/3//f/+P/5
//X/8//y//D/7f/s/+z/7P/u/+//8P/w/+3/6//p/+f/6v/s/+//8f/x//D/7//t/+r/
6v/q/+v/7f/w//L/9P/y//D/7v/q/+3/7v/v//L/7//v/+7/7v/s/+v/6v/q//b/9//3
//X/9P/0//f/AwASACUAOgBTAG0AhQCZAKgAqgCZAHsAVwAmAO//xf+0/6z/pP+d/5r/
nf+s/73/xP/F/8f/yf/M/83/1v/c/+T/6v/w//D/7f/s/+z/7P/s/+z/7v/w//T/9//0
//X/9P/z//L/8//z//T/9v/4//j/+P/1//P/8v/w//P/8f/2//n/9//2//X/8//0//X/
9v/3//r/+//8//3//f/4//b/9P/2//n//P8AAP3//P/8//z//v/9//3///8DAAQABgAG
AAUABAADAAIABAAJAAwAEgAOAA4ADQALAAwADgAQABMAFgAbABwAHwAdAB0AHAAaABwA
IAAlACsAKQAoACcAJQAoACkAKwAsAC0ALgAuACwAKQAoACUAJAAmACcAKQAvAC0AKQAn
ACEAHwAgACAAIQAgACAAHgAbABkAFAAOAAoACQAKAAsADQAKAAUAAgD9//v/+v/7//r/
+//8//v//P/6//X/8//x//D/8v/1//f/9v/z//H/7f/t/+7/7//w//H/8v/z//P/8P/r
/+n/6P/p/+v/8P/z//H/8P/u/+n/6//s/+7/7//u/+7/7//w/+//7P/q/+n/7f/v//H/
9P/z//H/7//t/+3/7v/v/+//8P/0//b/9//5//P/7//t//H/9P/3//r/9//3//b/8//0
//T/9P/1//j/+P/5//n/+v/0//H/7//y//X/+f/+//z/+v/4//T/9P/1//b/9f/2//b/
9//0//H/7//u/+z/8P/w//T/9//3//X/8f/u//D/8P/w//D/8v/1//X/9f/y/+//7//v
//D/8P/0//n/9v/1//T/8f/y//L/8v/y//L/9P/2//b/7//u/+z/6//t//D/8v/3//T/
8v/x/+3/8P/x//L/8//2//f/+P/4//P/7//s/+r/7f/w//T/+P/4//b/9P/w/+//7//v
/+//8v/0//T/9P/z/+7/7f/s//D/8v/1//j/9v/1//P/7//v/+//8P/y//D/8//1//X/
7v/q/+7/8P/y//T/9v/1//T/8//y//H/8P/v/+7/8f/0//f/+v/4//b/9P/y//X/9v/3
//j/9v/2//b/9v/0//T/9P/0//b/+P/6//z/+v/4//b/9P/3//j/+f/7//n/+v/8//z/
+v/4//j/9v/4//3/AAAEAAEA/v/5//X/+P/4//j/+P/3//f/9//1//L/8P/t/+v/7P/u
//D/8//x/+//7P/p/+v/7f/v//D/7v/v/+//8P/t/+z/6v/o/+r/7P/v//H/7//u/+3/
7P/v//D/7//w/+7/7v/w//D/7v/t/+3/7P/z//b/9v/0/+//7f/t/+7/8P/3/wMAEgAf
ACwAOwBPAGkAhQCeALQAuwCrAI0AZAApAOf/uv+o/6b/o/+g/5//nv+p/7L/tf+1/7v/
xP/J/9L/3P/k/+j/6P/o/+f/6v/v//D/8f/y//T/9P/2//f/9P/1//T/8//1//f/+P/6
//n/+P/1//L/9v/3//n/+v/6//f/+//9//z/+v/4//X/+f/7//3////+//3//P/7/wAA
/v///wAAAgADAAQABgADAAAA/v/8/wEAAwAGAAsACQAIAAgABgAHAAgACQAKAAkACwAL
AA4ADQAOAA4ADQAQABQAGAAdABwAHQAaABkAHgAhACMAJAAmACgAKwAvACwALAAsACsA
LgAxADUAOAA2ADQAMQAsAC4AMAAwADIANAAzADMANwAzAC8ALQAnACgAKgArAC0AKQAm
ACEAGwAdABoAFgAUABEAEAAPAA8ACwAHAAUAAQABAAIABQAGAAIAAAD8//r//f/7//z/
/f/6//r/+//7//r/9//1//H/8//2//n//P/4//b/9P/x//X/8//0//b/9//3//r/+//5
//j/9v/x//L/9P/3//n/+P/2//X/9P/3//b/9v/3//v/+//7//z/+//5//f/9f/2//j/
+v/7//n/+v/5//f//P/5//j/+f/6//z//v8AAP3//f/8//n//P/+/wAAAwAAAP7//f/7
/wEA/v/+/////////wAAAgD///7//f/6//3///8BAAEA/v/8//v/9v/3//n//P/+//7/
/P/+/////v/9//r/+P/8//7/AAACAP3//f/6//f/+v/5//v//f/6//j/+v/9//z/+//6
//f/+P/6//z//v/6//r/+v/4//j/+v/7//3//P/8//v//f/8//r/+f/1//n/+//9////
/P/7//r/+P/6//n/+f/6//r/+v/7//z//P/6//j/9P/3//n/+//9//r/+v/4//b/+P/2
//j/+v/8//z//f/+//v/+//6//f/+P/5//v//v/7//v/+v/3//b/+v/+//z//P/8//z/
+f/4//f/9v/4//r//P/+//v/+v/5//j/+P/4//j/+P/6//z//v8AAP3//P/7//r//P/+
/wAAAgABAAAA///+//7//v/+//7///8AAAEAAgD///7//v/9/wAABAAGAAgAAwACAP//
/v8BAAIABAAEAAUABAAEAAUAAwABAP///f8AAAEAAAD///3/+v/4//b/9v/2//f/9//5
//j/9//3//X/8//w/+7/8f/z//b/+P/3//X/8//y//L/8//z//T/9v/2//b/9v/z//D/
7//u//H/9P/1//f/9P/0//P/8f/y//T/9v/7//3//f/8//z//f8BAA4AIQA2AFEAcQCR
AKcAugDEALcAnQB7AEoADQDZ/8D/uP+u/6P/nv+d/6b/t//A/8X/yf/N/87/zf/S/9r/
4v/q//D/9v/3//b/9v/0//L/8P/z//T/9//5//n/+//7//v/+P/3//X/9P/3//r/+//8
//n/9//2//T/9//1//r//f/8//z//P/7//r/+f/4//f/+v/9/wAAAwACAP7//f/8////
AQADAAYABQAEAAQABAAEAAMAAwAFAAgACgANAA4ACwAKAAkACAALAA8AEQAWABYAGAAZ
ABkAGAAYABgAGQAdACMAJQApACcAJwAmACQAJwAqAC4AMwAzADQANQA1ADQAMwAzADIA
OAA6ADsAOgA3ADYAMwAyADMAMwA0ADkAOAA1ADQALwArACoAKAAnACcAKAAnACUAIQAc
ABYAEgASABIAEgATABEADQALAAcAAgAAAAAA/v8AAAIAAgAEAAIA/f/7//n/9//4//r/
+//8//n/9//z//L/8v/y//L/9v/4//r/+//4//P/8f/w//L/8//3//n/+P/4//f/8//w
//D/8f/x//X/9v/4//r/9//0//L/8f/2//f/+P/6//v/+//7//v/+P/4//j/9//6//7/
AAABAAEA+//3//X/+P/6//z//v/8//3//f/7//j/+P/4//n//f/+/wAAAQACAPz/+f/3
//j/+f/7//7//P/8//z/+v/3//f/9//1//j/+v/9//z/9//1//T/8v/1//T/9//5//r/
+f/2//T/8//y//H/8P/y//f/+f/7//n/9f/0//P/8//y//X/+f/4//f/9v/z//L/8v/y
//L/9f/4//v//P/1//T/8v/x//L/9P/1//n/9//2//b/8//x//H/8f/x//X/9//5//r/
9v/z//H/8P/x//L/9P/2//f/9v/1//L/8f/x//H/8f/1//j/+f/6//f/8v/x//D/8//0
//b/+P/2//f/9//1//P/8f/w//D/8f/1//j/+f/0//D/7v/v//D/8f/y//X/9v/3//j/
9P/y//D/7v/y//T/9v/4//b/9v/2//b/+P/4//j/+P/7//z//f/+//z/+v/4//b/+P/6
//z//v/7//v/+v/6//z//P/8//r//f/8//3/AQD+//7//P/6//r/+//9//7//P/6//j/
9//1//P/8f/w//D/8f/y//T/8v/x/+//7f/u/+//8f/z//H/8P/w//H/7//w//D/8P/y
//L/8//0//H/7//u/+z/7v/w//L/9P/w//D/8P/w//H/8P/w/+//8f/y//L/8v/u/+z/
7f/v//H/9v/6/wEABwASAB0AKgA9AFsAfQCZALAAwAC3AJkAdQBCAAcA1f++/7j/tP+v
/6j/of+k/6//uP+9/8P/zf/U/9f/3P/e/+D/5P/m/+j/7f/y//b/9v/2//b/8v/w//D/
7//w//P/9P/1//P/8//y//L/8v/0//T/9P/3//f/+P/4//X/8f/0//X/+f/6//v/+//6
//n/+P/3//f/9//3//f//P/6//v//P/6//n/+P/4//r//P///wIAAQD///7//////wAA
AgACAAUABgAHAAgABgAHAAYACAALAA4AEAARAA8AEAARABMAEwAXABcAGQAeACEAIwAk
ACIAIgAjACUAKAAqACwALQArACsALAAsAC4ALgAtACoALAAuAC4AMAAuACsAKQArACwA
KwAsACkAJwAmACQAIwAhACAAHQAZABoAGAAVABQADwAMAAkABwAJAAcABwAFAAAA/v/+
//z/+v/6//j/+P/7//n/+v/7//b/9P/z//H/9v/1//X/8//w//D/8P/w/+//8P/x//H/
8//x//L/9P/x/+//8P/v//L/9P/1//P/8P/w//H/8f/w//D/8f/y//X/9P/0//X/8//x
/+//7v/y//P/9P/1//L/8v/y//H/8f/0//X/9f/6//f/9v/3//X/9P/z//L/9f/3//j/
9//0//T/9P/1//T/9P/1//X/+//4//j/+f/2//X/9f/2//n/+v/7//r/+P/3//b/8//0
//T/9f/y//P/8//0//T/8f/u/+//7//0//X/9P/0//L/8v/y//L/8P/z//P/8//0//P/
9f/3//T/8P/w//H/8v/z//T/8//w//D/8P/w/+//8P/x//D/7v/w//H/8//x//D/7v/v
//L/8v/z//H/7//v/+//7//v/+//7//u//D/7//v//D/7f/s/+z/7P/x//L/8//y//D/
7//u/+3/7P/u/+7/7v/w/+7/8P/y//D/7v/t/+z/7f/v//D/7//s/+v/6//s/+z/7//x
//H/9v/2//T/8v/w/+7/7P/u/+7/7v/u/+//8P/x//L/8P/u/+z/6v/s/+7/8P/y/+//
7v/t/+z/7f/u/+//8P/y//L/8v/y//H/8P/v/+7/8P/y//T/9v/z//L/8f/w//H/8v/z
//T/9v/2//b/9v/z//L/8v/x//T/+P/6//z/9//2//P/8v/2//j/+//8//r/+P/3//f/
9P/z//L/8f/0//X/9P/z/+//7P/q/+j/6v/q/+v/6//t/+z/6//r/+r/6f/n/+b/6v/r
/+3/7v/r/+n/5//m/+j/6f/p/+r/6v/q/+r/6v/p/+b/5f/k/+b/6v/s/+//7f/s/+r/
5//o/+r/7P/v//H/7//s/+z/7f/1/wAAEQAkADUATwBpAH8AkACgAJ8AiwBtAEYADwDX
/7T/pv+e/5X/kP+N/5b/qf+4/73/v/+//8L/w//I/9D/2v/i/+b/6P/p/+b/5v/k/+L/
4P/i/+T/6P/r/+n/6f/n/+X/5f/n/+j/6v/s/+7/7v/u/+z/6f/n/+T/5v/l/+v/7//u
/+z/6v/n/+f/5//n/+f/6f/r/+3/7//u/+r/6f/o/+r/7f/w//T/8f/w//D/8P/w/+//
7//x//T/9v/5//r/+P/2//T/8v/0//n//P8CAP//AAAAAP//AQACAAMABQAHAAsACwAN
AA0ADQAMAAoADgASABcAHQAaABoAGgAZABkAGQAaABoAHwAgACAAHgAbABoAFwAWABkA
GQAaAB8AHgAbABoAFQATABIAEAAPAA8AEAAPAA0ACgAEAP3/+P/5//r/+//9//v/9//1
//H/8P/u/+7/7P/t/+7/7f/u/+v/5f/i/9//3//g/+L/4//k/+H/3//b/9z/3P/c/9z/
3v/g/+L/4//g/9v/2f/Y/9v/3f/i/+X/4//i/+D/2//a/9r/2//b/93/3v/g/+L/3//c
/9r/2f/e/9//4P/i/+L/4f/g/9//3v/e/97/3f/g/+T/5v/n/+f/4f/d/9v/3v/i/+b/
6v/o/+f/5f/h/+L/4v/i/+P/5f/m/+j/6f/q/+T/4f/f/+P/5f/o/+z/6v/o/+b/4v/j
/+P/4//h/+T/5v/p/+j/4//h/+D/3v/g/+D/5P/n/+f/5f/h/97/3v/e/97/3v/h/+X/
5v/n/+P/3//e/93/3f/c/9//4//i/+H/4P/d/9z/3P/c/9z/3f/g/+P/5P/d/9z/2v/Z
/9z/3v/f/+P/4P/e/93/2f/Z/9n/2f/Z/93/3//h/+L/3v/b/9n/2P/b/9z/3v/g/+D/
3v/c/9j/2f/Z/9n/2f/c/97/3v/e/9v/1v/V/9T/1v/Y/9v/3v/d/93/3P/Z/9j/1//X
/9j/2P/b/93/3f/W/9T/0v/W/9j/2v/c/97/3v/e/97/3P/a/9j/1v/Y/9r/3P/e/9v/
2v/Z/9j/2v/a/9r/2v/c/9z/3P/c/9n/2P/X/9b/2v/c/97/4P/f/97/3f/c/93/3v/f
/+D/4//j/+T/5v/k/+L/3v/c/9z/3v/j/+b/5v/k/+L/3v/e/9//3//f/+D/3//f/9//
2v/X/9X/0v/V/9b/2P/a/9n/1//V/9L/0f/R/9H/0f/Q/9D/0f/R/9H/0P/P/83/zv/Q
/9L/1f/T/9L/0P/O/8//0P/R/9D/0f/S/9P/1v/U/9P/0f/Q/9T/1f/W/9j/1P/P/8//
z//Q/9b/3f/n//T/AwAQAB8ANQBTAG0AiACeAKEAjQBrADwA+/+7/5T/iv+G/4X/hP+D
/4b/j/+U/5P/l/+f/6b/r/+4/8D/xP/G/8b/xv/H/8j/zv/Q/9L/1P/S/9L/1P/V/9P/
1f/V/9X/1v/X/9f/2P/X/9b/0//Q/9L/0//V/9b/1f/R/9T/1f/U/9T/1P/T/9X/1//Z
/9v/2f/X/9X/0//Z/9j/2v/c/9r/2//c/97/3P/c/93/3v/i/+P/5f/p/+j/5v/l/+L/
5P/m/+j/6v/p/+v/6//u/+v/7P/s/+v/7f/w//P/9//3//n/9//3//3/AQAEAAYABQAG
AAgACwAKAAoACgAJAA0ADwASABQAFAASAA8ACgAMAA4ADgAQAA0ACwAKAA0ACgAHAAYA
AQAAAAIAAwAFAAEA/v/5//P/9P/y/+//7v/r/+r/6f/p/+X/4f/f/9v/2v/a/9z/3P/Y
/9b/0v/Q/9T/0//V/9f/0v/S/9P/0//S/8//zf/J/8v/zP/N/87/zP/K/8j/xf/J/8f/
yP/K/8j/x//J/8n/x//I/8j/xf/I/8r/zf/P/8z/yv/J/8j/y//K/8r/y//P/8//z//Q
/8//zf/L/8n/yv/M/87/z//N/87/zf/L/9D/zf/M/83/y//M/83/zv/N/83/zP/J/8z/
zv/Q/9P/0P/O/83/y//Q/87/z//R/87/zf/N/87/zP/M/8z/yv/M/83/zv/N/8z/yv/J
/8T/xf/H/8r/zP/K/8j/yv/L/8v/yf/F/8L/xP/G/8j/yv/H/8f/xP/B/8T/w//F/8f/
w//A/8H/w//B/8H/wf+//8L/xP/G/8j/xf/E/8P/wP++/8D/wf/D/8H/wv/C/8X/xP/C
/8H/vf+//8H/w//F/8L/wf/A/77/wP+//7//wP++/77/v//A/7//vv+9/7r/vf+//8H/
w//B/8D/vf+6/7z/uv+8/77/vf+8/7z/vP+7/7v/uv+3/7r/u/+9/8D/vP+9/73/u/+8
/77/wP+//77/vf+8/7v/uv+5/7j/u/+8/73/vv+8/7r/uP+2/7f/uP+5/7r/vP+8/7z/
vP+7/7r/uf+4/7r/vP++/8D/vf+8/7v/uv+7/7z/vf++/77/vv++/77/vf+8/7v/uv+8
/77/wP/C/8D/vv+8/7r/u/+8/73/vv++/77/vv++/7z/uv+4/7b/tP+0/7T/tP+y/7D/
rv+s/w==
         </WaveFormData>
      </LeadData>
   </Waveform>
</RestingECG>
