# Supplementary material for: Detection of Left Atrial Enlargement Using a Convolutional Neural Network-Enabled Electrocardiogram
Source: Front Cardiovasc Med. 2020 Dec 17;7:609976. doi: 10.3389/fcvm.2020.609976 (PMC7773668; doi:10.3389/fcvm.2020.609976)
Supplement: Supplementary file 3 [file Data_Sheet_3.ZIP › normal2/1802017245_5110_00000005.XML]

<?xml version="1.0" encoding="Windows-1252"?>
<!DOCTYPE RestingECG SYSTEM "restecg.dtd">
<RestingECG>
   <PatientDemographics>
      <PatientID>1802017245</PatientID>
      <PatientAge>67</PatientAge>
      <AgeUnits>Years</AgeUnits>
      <Gender>Female</Gender>
      <PatientLastName>renliying</PatientLastName>
   </PatientDemographics>
   <TestDemographics>
      <DataType>Resting</DataType>
      <Site>1</Site>
      <AcquisitionDevice>MAC55</AcquisitionDevice>
      <Status>Unconfirmed</Status>
      <Priority>Normal</Priority>
      <AcquisitionTime>09:10:10</AcquisitionTime>
      <AcquisitionDate>03-13-2017</AcquisitionDate>
      <CartNumber>1</CartNumber>
      <AcquisitionSoftwareVersion>009C</AcquisitionSoftwareVersion>
      <XMLSourceVersion>MAC5000 v1.0</XMLSourceVersion>
   </TestDemographics>
   <RestingECGMeasurements>
      <VentricularRate>65</VentricularRate>
      <AtrialRate>65</AtrialRate>
      <PRInterval>182</PRInterval>
      <QRSDuration>76</QRSDuration>
      <QTInterval>422</QTInterval>
      <QTCorrected>438</QTCorrected>
      <PAxis>58</PAxis>
      <RAxis>63</RAxis>
      <TAxis>52</TAxis>
      <QRSCount>10</QRSCount>
      <QOnset>221</QOnset>
      <QOffset>259</QOffset>
      <POnset>130</POnset>
      <POffset>185</POffset>
      <TOffset>432</TOffset>
      <ECGSampleBase>500</ECGSampleBase>
      <ECGSampleExponent>0</ECGSampleExponent>
   </RestingECGMeasurements>
   <Diagnosis>
      <Modality>Resting</Modality>
         <StatementCount>2</StatementCount>
         <LabelText>12SL ��ϳ���</LabelText>
      <DiagnosisStatement>
         <StmtFlag>ENDSLINE</StmtFlag>
         <StmtText>�������</StmtText>
      </DiagnosisStatement>
      <DiagnosisStatement>
         <StmtFlag>ENDSLINE</StmtFlag>
         <StmtText>���� ECG</StmtText>
      </DiagnosisStatement>
   </Diagnosis>
   <Waveform>
      <WaveformType>Rhythm</WaveformType>
      <WaveformStartTime>0</WaveformStartTime>
      <NumberofLeads>8</NumberofLeads>
      <SampleType>CONTINUOUS_SAMPLES</SampleType>
      <SampleBase>500</SampleBase>
      <SampleExponent>0</SampleExponent>
      <HighPassFilter>16</HighPassFilter>
      <LowPassFilter>150</LowPassFilter>
      <ACFilter>NONE</ACFilter>
      <LeadData>
         <LeadByteCountTotal>10000</LeadByteCountTotal>
         <LeadTimeOffset>0</LeadTimeOffset>
         <LeadSampleCountTotal>5000</LeadSampleCountTotal>
         <LeadAmplitudeUnitsPerBit>4.88</LeadAmplitudeUnitsPerBit>
         <LeadAmplitudeUnits>��V</LeadAmplitudeUnits>
         <LeadHighLimit>2147483647</LeadHighLimit>
         <LeadLowLimit>268435456</LeadLowLimit>
         <LeadID>I</LeadID>
         <LeadOffsetFirstSample>0</LeadOffsetFirstSample>
         <FirstSampleBaseline>0</FirstSampleBaseline>
         <LeadSampleSize>2</LeadSampleSize>
         <LeadOff>FALSE</LeadOff>
         <BaselineSway>FALSE</BaselineSway>
         <ExcessiveACNoise>FALSE</ExcessiveACNoise>
         <MuscleNoise>FALSE</MuscleNoise>
         <LeadDataCRC32>956140245</LeadDataCRC32>
         <WaveFormData>
9P/0//T/9P/1//b/9//4//r/+v/6//r/+P/4//j/+P/4//j/+P/4//n/+v/7//z//f/+
////AAAAAAAAAAAAAAMABAAFAAYABgAGAAYABgAIAAgACAAIAAcABgAFAAQABgAGAAYA
BgAGAAYABgAGAAUABAADAAIAAgACAAIAAgAAAAAAAAAAAP3//P/7//r/+P/4//j/+P/3
//b/9f/0//b/9v/2//b/+P/4//j/+P/1//T/8//y//P/9P/1//b/9v/2//b/9v/3//j/
+f/6//f/9v/1//T/8f/w/+//7v/w//L/9P/2//T/9P/0//T/8//y//H/8P/z//T/9f/2
//X/9P/z//L/8//0//X/9v/2//b/9v/2//j/+P/4//j/+P/4//j/+P/2//b/9v/2//j/
+P/4//j/+v/6//r/+v/6//r/+v/6//r/+v/6//r/+f/4//f/9v/3//j/+f/6//z//P/8
//z/+v/6//r/+v/6//r/+v/6//n/+P/3//b/9//4//n/+v/4//j/+P/4//j/+P/4//j/
+f/6//v//P/7//r/+f/4//j/+P/4//j/9v/2//b/9v/4//j/+P/4//n/+v/7//z/+v/6
//r/+v/4//j/+P/4//b/9v/2//b/+P/4//j/+P/6//r/+v/6//j/+P/4//j/+f/6//v/
/P/7//r/+f/4//f/9//4//n/+v/7//v//P/8//v/+v/6//3///8BAAMABAAEAAQABAAD
AAYABgAGAAcABwAHAAgACAAGAAYABAACAAAA//////3//P/7//r/9//2//b/9v/1//X/
8//z//L/8v/y//L/9P/0//T/9P/y//L/8//z//P/9P/0//T/9f/1//X/9f/0//P/8//y
//P/8//z//P/9P/0//X/9f/3//X/8f/x//T/8//v/+f/5f/r//T/BQAXACsAQQBWAF8A
YwBfAFIATQBNAD8ALAAhABcABwD5//T/8P/r/+v/8//z//P/+P/3/+3/7P/y//T/8v/y
//L/8v/x//L/8//0//T/9f/0//P/9P/1//b/9//2//X/9P/0//L/8v/y//D/7//v//D/
8P/v//D/8P/w//P/8v/y//P/9P/z//L/8P/x//P/9P/1//P/8//z//T/8f/w/+//7f/u
/+//8f/y//L/8v/y//P/8//0//T/9P/0//P/8//0//P/9P/0//T/9f/2//f/+P/1//X/
9v/3//f/+P/5//n/+v/7//z//v/9//3//f/8//z//P/9//3//f/9//7///8DAAMAAwAD
AAIAAgABAAAAAwAEAAYABwAIAAkACQAIAAYABwAHAAcABwAJAAkABwAHAAcABwAHAAcA
BwAHAAUABgAFAAUABQAFAAQAAwADAAIA///8//v//P/8//z//f/8//z//P/7//3//f/7
//j/9v/1//T/9v/2//b/9f/1//b/9v/1//j/9f/0//P/8v/1//f/+P/4//b/9f/1//X/
9f/2//b/9v/1//X/9f/0//H/8P/v/+7/8f/x//L/8//y//H/8P/x//H/8f/x//H/8//z
//P/8f/x//X/9v/2//j/+P/4//j/9P/x/+7/7P/v//L/8//0//T/9P/1//X/8//z//T/
9P/1//b/9v/1//P/9f/1//b/+P/4//j/+P/6//r/+f/4//f/+P/5//b/9f/4//n/+P/3
//f/9//4//n/+P/0//P/9f/2//b/9//2//b/9v/1//b/9//2//f/9f/1//b/9//3//f/
9//3//X/9P/y//H/8f/y//P/9P/2//b/9P/0//L/8P/z//X/9f/1//X/9f/1//T/9P/0
//b/9v/5//n/9P/0//X/9f/y//L/8v/y//T/9v/2//X/9//6//j/+P/4//j/+f/5//r/
+//7//v/+v/6//r/+f/4//j/+P/5//r/+//+//7//v/+////AgACAAIABQAFAAUABgAG
AAQABAACAAIAAAD//////P/6//j/9v/3//b/9v/2//f/9//1//X/8//y//H/8P/y//L/
8v/y//L/8v/z//P/8f/y//L/8v/x//H/8f/x/+//7//w//D/8P/x//L/8//y//L/8//z
//H/8f/z//P/8P/v/+v/5//p/+3/9v8DABUAJwA7AEoAUQBTAE8ARgBBAD8AMwAgABEA
CQD7/+3/6P/o/+P/4//t//P/7//u//H/8f/u//L/+P/1//T/8//y/+7/7v/u/+7/7//x
//H/8f/0//X/9v/3//b/9f/0//T/9P/0//T/8v/x//H/8v/y//P/9P/0//T/9f/0//T/
9f/1//P/8f/u//H/8//0//X/9f/1//X/9v/0//T/9P/z//P/8//0//T/9P/0//T/9f/3
//j/+P/4//j/9//3//j/9//4//j/+P/4//j/+P/4//X/9f/2//f/9//4//n/+f/5//n/
+f/6//v//f///wAA/v/+////////////AAABAAQABQAGAAcABwAIAAgACAAIAAgACQAJ
AAwADQANAAwADAANAA0ADQANAA8ADwANAAsACwALAAsACwALAAsACQAIAAcABwAHAAUA
BAADAAMABQADAAEAAQAAAP7//P/7//7//v/+//3///////3/+v/5//n/+f/8//z//P/7
//v/+f/4//b/+P/6//r/+v/6//j/+f/5//j/9v/1//X/9f/4//r/+//8//r/+f/4//b/
+P/4//j/+P/4//f/9//3//X/9f/1//f/+P/5//r/+//5//n/+f/3//f/+//8//z/+v/6
//r/+v/6//n/+P/4//v//v///wAA/f/8//z/+//9//3//v/+//7//v/9//v/+//9//3/
/v8AAAAAAAAAAAAAAAD///7//v8AAAIAAAAAAAIAAgAAAP7//f/8//z//v/+//v/+//9
//7//v//////AAABAAEAAQABAP/////8//v/+//7//3//f/9//3////+//z/+//5//r/
+//8//3//v/9//7//f/6//z//f/9//3//f/9//3//P/8//z/+v/6//3//f/8//z//f/9
//z//P/8//z//v8AAAAA////////AAAAAP7//P/9//z//P/8//z//P/7//v//P/9////
///+//7/AQABAAEAAgAAAAEAAgADAAcACAAJAAoACgAMAAsACgALAAsACwAMAA4ADAAM
AAoACgAIAAcABwAFAAQAAwACAP///P/6//j/+P/5//j/+f/6//r/+v/6//r/+v/6//r/
+v/6//v/+//7//z//P/8//v/+//7//v/+f/5//r/+v/3//f/9//3//f/+P/6//v/+//7
//X/9f/4//P/7f/t//X///8IABMAJwA/AE8AWABhAF8AVQBMAEUAPwAvABwAEwAJAP3/
9f/4//b/7//r/+//8//z//L/9//5//j/+v/6//f/9v/1//T/9f/2//f/+P/2//f/9v/1
//f/9//3//f/+P/5//r//P/7//r/+f/2//j/+f/7//z//P/8//v/+v/7//r/+v/7//r/
+f/4//b/+P/5//n/+f/5//n/+f/6//r/+v/6//n/+f/5//r/+v/4//j/+P/5//f/+P/4
//j/9//3//j/+v/9//7//v/+//7//v/+//7//P/7//v/+//7//z//f/9//7///8AAAIA
AAABAAIAAgACAAIAAwADAAUABQAGAAcABwAHAAcABwAKAAwADQAOAA0ADAAMAAsADgAP
AA8ADgAPABEAEgATABIAEwASAA8AEQARABEAEQARABEAEQAPAA0ACwAKAAkACQAIAAcA
BwAFAAMAAQABAAQABAAEAAUAAwACAAEA//8BAAEA///8//7///8AAAQAAgAAAP3/+//8
//z/+//+//7//v/+//7//v///////v/+//3//f/9//3//v/+//7//P/7//r/+P/5//r/
+//8//z/+//7//v//f/9//3////+//3//P/7//z//f/+//3/+v/9//3//P/+//7//v/+
/wAA///+//7//P/+//7//v8AAAAAAQABAP////8AAAAAAgACAAEA//8BAAMAAwAEAAMA
AgABAAAAAwAEAAQABAACAAQABgAEAAEAAgABAP7//v///wAAAgACAAIA/////wAAAAD/
//////8AAAEAAQD//////f/9//7///8BAAMAAQABAAEAAQACAAIAAQABAAEAAgADAAQA
BAAEAAIAAgAEAAIABQAHAAYABQAEAAMABAAEAAUABgAFAAQABgAFAAQABAAFAAUABQAG
AAcACAAHAAgABwAFAAUABQAGAAYACAAIAAkACgAJAAYABAADAAkACQABAAQABgAGAAYA
BgAHAAcACAAJAAkACQAIAAgACQAJAAkACgAKAAsADAANABAAEAAQABAAEwAWABYAFgAV
ABUAFQAWABQAEgASABAADgAMAAsACwAKAAgABgAEAAEAAAAAAAAA//////3//f/8//z/
/P/8//7/AAACAAQAAQAAAAAA/////wAAAAAAAAEAAQABAAEAAAD//////v//////////
//z//P/9//3//////////f/8//f/9f/z//H/+f8EAAsAGQAxAEcAVgBlAG8AbQBoAF8A
WQBXAEYAKQAZABcACQD8//j/9f/z//f/+f/7//r/+/////z/+v8AAP///v/9//z//P/8
//z//P/9////////////////////////////AAABAAIAAwACAP///f/8//r/+//8//z/
/P/+//z/+//7//////////7//f/9//z/+//7//v/+//8//z//P/8//v/+//7//z//P/6
//r/+v/7//3//v/+//7//P/7//v//P/9//7//v/+/wAAAAAAAAAA/f/9//7///8BAAIA
AwADAAEAAQABAAIAAgADAAQABAAFAAYACAAJAAkACQAKAAsADAALAAoACQAMAA4ADwAQ
ABIAEgATABMAEgATABMAEgARABEAEAAPABAAEwAUABMAFQAVABUAFQAUABMAEgAPAA8A
DwAQABEADQAMAAsACwALAAkABwAHAAcABgAFAAUABQAEAAMAAQABAAEA///8//z//f/+
/wIAAAAAAP/////+//z/+f/6//3//v///wAA/v///////v/8//v/+//7//z//v///wAA
/P/7//r/+P/6//r/+v/6//z/+//7//v/+f/5//n/+//7//v/+//7//n/+f/5//f/+P/9
////AAD///7//f/8//7//f/8//z//f8AAAEAAgD///7//v/9//7///8BAAIAAwAEAAQA
AwADAAUABQAGAAMAAgABAAAA///+//z/+v/7//7/AQAAAP7/AAAAAP7/////////AAAC
AAIA//////7//v/9//3//f/+//////8BAAEA//////////8AAAEAAQABAAEAAQD///7/
/P/7//3//v///wAA/v/+//z//P/9//z/AAADAAAA///+//3/+f/4//j/+P/7//z/AAAB
APz//P/9//3/+v/6//r/+v/9/wAAAQABAP7//f/9//z//P/8//3//v8AAP7//f/9//3/
+//9////AAAAAAAAAAAAAP7//v/+//7//v/+//////8AAAEAAQABAP7//v//////AgAE
AAUABwAHAAcACQAIAAkACgAMABAADwAOAA4ADQANAA4ADgAMAA4ADAAMAAoACAAHAAMA
AAABAAAAAAAAAP///v/8//v/+v/7//3//v/+//7//v/+//3//P/5//j/+f/5//n/+v/6
//r/+f/5//v/+//7//v/+v/6//n/+f/5//n/+P/4//v/+//7//v/+f/1//L/8//x/+//
7//5/wQAEwAlADsASQBWAGEAZwBhAFgAVQBTAEUAMAAhABUABQD5//b/9P/3//f/9f/3
//n//v/7//P/8v/6//r/+P/4//j/+P/4//j/+P/4//n/+//7//v/+//7//v/+//5//n/
+f/6//z//P/8//r/+f/5//r/+v/9//7//v/+//z/+v/5//n/+//7//v/+v/3//f/9v/1
//b/9//4//r/+v/6//r/+f/5//n/+v/6//z//P/8//3//f/+//7//v/7//n/+P/4//v/
/P/8//z//P/8//z//P/9//3//v///wEAAgADAAMAAgABAAAAAAACAAMABAAEAAIAAgAD
AAMABgAHAAkACwALAAsACwALAAsADAAMAAwADwAQABIAEwATABMAEgAQABIAEwATABMA
EwAVABUAEwARABEAEQARABMAEwATABEADgANAA0ADQAJAAgABwAHAAkABwAFAAUABQAE
AAMAAwAEAAQABAADAAEAAQD///z//f/9//3/AAACAAIAAQABAP///v/8//7//v/+//7/
/v/8//3//f/8//////8AAAEA/v/+//3//P/9//3//f/8//z//P/8//z//P/7//v/+//8
//3//v8BAAEAAQABAAEA/////////f///wMABAAEAAMAAgABAAAAAQABAAEAAgACAAQA
BAAEAAQABAAFAAUAAwADAAQABAACAAIAAQD//wAAAwAEAAYABgAGAAYABgAIAAgABwAG
AAQABgAIAAYABgAIAAgABgAFAAUABQAGAAoACgAHAAcABwAGAAQAAwADAAQABQAFAAMA
AwABAAEAAwADAAQABQADAAMAAwADAAMAAgAAAP//AQACAAMABAACAAIAAAAAAAAA/v8B
AAMAAwADAAMAAwABAAAAAAAAAAEAAgAGAAcAAQAAAAAA/////wAAAQACAAYACAAIAAcA
BAADAAMAAgACAAIAAwAEAAIAAAD//////f///wUABQAEAAIAAgACAAIAAgACAAIAAwAD
AAQABQAFAAMAAgACAAMABgAHAAkACgAJAAoACwAOAA0ADAALAAsAEAAQABAAEQARABEA
EgASABAAEAAOAA4ADAALAAsACAAEAAIAAAD//wAAAAAAAP/////9//3//v8AAAAAAAAA
AP3//P/7//j/+v/7//v/+//8//z//P/7//3//f/9//3///8AAAAA///9//3//f/8//r/
+//7//v///////n/+P/5//X/8//1//3/DAAdACsAOQBJAFgAWwBXAFEATABJAEMANQAk
ABcACQD1/+//9P/w/+n/7//5//v/+f/8/wEA///+//7/+P/7//z//f/+//r/+v/6//r/
+//9//3//f/7//v/+//7//n/+f/5//r/+//8//3//P/5//n/+v/6//n/+v/6//r//P/6
//n/+f/7//v/+//6//r/+//7//v/+f/5//n/+v/7//z//f/9//3//f/+//7//P/8//z/
/f///wAAAAAAAPz/+//7//z///8AAAAAAAACAAIAAgACAAAA//////////8AAAEAAQAD
AAMAAwAEAAQABQAGAAYACAAIAAkACQAJAAkACgALAA8ADwAPAA8ADQAOAA4ADgASABIA
EwATABIAEwATABIAEQARABAADwAQABMAFAATABEAEQARABEAEAAPAA4ACwANAA0ADgAP
AAsACgAJAAkACgAJAAgACQAIAAYABAADAAIAAgACAAEAAwADAAEA/v/9//3//f8AAAEA
AgACAAMAAAD+//v//P/8//z//P/8//z//f/9//z//P/7//v/+//7//z//P/8//3//f/9
//z/+v/6//r/+v/7//v//P/9//v/+f/3//f/+v/7//z//f/7//v/+//5//v///8AAAAA
AAAAAAAAAAD///3/+//6//z//v/+//7//f/8//z/+//+////AQACAP///v/8//n/+//9
//3//v8AAAAAAAAAAP7//v/9//z//v8AAAIAAAAAAAIAAgAAAP3//f/9//7/AAAAAP3/
/f/9//z/+v/5//z//v8AAAEA///9//n/9//5//n/+v/7//3//f/9//3/+//6//j/9//6
//z//v8AAP7//v/8//z/+v/4//v//f/7//v/+//7//n/+P/4//j/+P/4//v/+//5//r/
/P/9//r/+v/6//r/+v/8//z/+//5//n/+v/6//r/+v/7//z/+v/4//f/9//5//f/8//1
//r/+v/6//r/+v/8//z//f/9//7//////////P/8//3//f/9//7//v///wAAAQAEAAQA
AgACAAMABgAIAAgACQAJAAcACAAIAAYABgAEAAQAAgACAAMAAQAAAP3/+v/4//b/+P/4
//f/9//2//f/+f/6//n/+P/3//b/9v/2//T/9P/1//X/9f/2//b/9v/1//X/9f/1//X/
9f/2//b/9f/1//j/+f/5//r/9//1//P/8f/1//H/8P/x/+3/6f/p/+//+P8FABUAKwBB
AFAAVwBVAEsARABBAD8ANQAeAA8ABwD7//H/6P/o/+v/6//p/+v/7//0//X/9//0//D/
7v/x//L/8//0//T/9P/0//T/8//1//X/9f/0//P/8v/x/+//7//v//D/8f/y//P/8v/x
//H/8v/y//P/9P/0//T/9v/0//P/8//1//X/9f/0//T/9f/1//X/9f/1//X/9v/0//T/
9P/z//T/9f/3//j/9//2//X/9f/1//b/9v/2//T/8//z//T/9f/2//b/9v/4//j/+P/4
//f/9//4//n/+f/6//v/+//5//n/+f/6//z//f/+//7/AAAAAAEAAQABAAEAAgADAAcA
BwAHAAcABwAIAAgACAAHAAYABgAFAAcACQAKAAoACgALAAsACwALAA0ADQALAA0ADQAN
AA0ACwALAAsACQAJAAkACgALAAgABgAEAAMAAwABAP////////7//f/9//7//v/+//3/
//////3/+v/3//f/9//6//z//P/7//v/+f/4//b/+P/6//r/+v/6//r/+//7//r/+f/3
//b/9f/2//j/+f/6//n/+f/5//j/9v/2//b/9v/0//P/8//z//X/9f/1//f/9//3//f/
9//5//n/+f/3//b/+f/5//j/+f/6//v//P/6//n/+P/4//n//P/9//7//f/8//z/+//5
//n/+v/6//z//P/7//n/9//5//n/+v/7//z//f/+//7//v/9//z/+//8//3/+v/5//z/
/f/8//r/+f/4//j//P/8//n/+f/6//r/+f/5//n/+v/7//v//P/9//z//f/8//v/+//7
//v/+//7//v/+f/4//b/9f/3//j/+f/6//z//P/6//r/+P/2//n/+//9//3//f/9//r/
+P/3//b/9P/0//f/9//1//b/+P/5//f/9v/1//T/+P/6//r/+f/3//f/+P/4//b/9v/3
//j/+P/2//X/9f/5//n/+P/2//b/9v/2//n/+f/6//v/+f/5//j/+P/7//v/+//8//r/
+//8//3/AAAAAAAAAAABAAQABAAEAAUABQAFAAYABgAEAAQAAgACAAAA//////7//P/6
//j/9f/0//T/9P/z//P/8f/x//T/9P/0//T/8v/y//L/8v/x//L/9P/1//L/8v/x//D/
7//v/+//7//w//H/8//0//H/8f/x//H/8P/w//H/8f/x//H/8//1//L/6//l/+P/5//t
//T///8NAB0ALQBAAFEAWQBbAFYATwBHAEEANAAhABEACwD9/+z/6P/v/+//7f/v//H/
8v/z//X/9v/0//L/8//0//X/9v/z//L/8f/w//P/9f/1//X/9f/1//X/9f/1//X/9f/2
//b/9v/2//T/9f/1//b/9v/3//j/+P/4//f/9P/y//H/9P/1//b/9v/2//f/9//3//X/
9f/1//b/+P/4//j/9//1//X/9v/2//T/9P/0//X/9f/2//b/9v/2//X/9f/2//b/9v/1
//T/8v/y//L/8v/y//P/9f/3//X/9v/3//f/9v/1//T/9P/1//f/+f/6//n/+P/4//f/
9//3//j/+f/7//v/+//7//v//P/8//z//v/+//////8AAAEAAQAAAAIAAwADAAMAAwAF
AAUAAwAAAP///v/9////AQADAAMAAgABAAEAAQD///7//f/9//3/+//5//n/+P/2//T/
8//2//b/9v/1//X/9f/z//D/7//v/+//8v/w//D/7//v/+3/7P/q/+z/7v/u/+7/7v/w
//H/8f/w/+7/7f/t/+3/7f/u/+7/7v/r/+v/6//q/+v/7P/t/+7/7P/r/+v/6//t/+3/
7f/v//H/8f/x//H/7//t/+v/5//o/+3/7//w/+7/7v/u/+7/8f/x//H/8v/x//L/8f/w
/+7/7v/v/+//8P/x//P/9P/y//L/8f/v/+//8f/x//L/8v/y//L/8v/y//L/8f/w//D/
8v/0//L/7v/w//D/7v/w//H/8v/0//X/9P/w/+//8P/w/+//7//v//D/8f/x//H/8f/v
/+//7//v//D/8f/x//H/8f/x//P/8v/w/+//8P/y//T/9v/y//D/7P/q/+z/7P/x//X/
8//z//P/8//x//D/8P/w//D/8P/z//P/8P/w//H/8f/x//L/8//0//X/9v/1//P/8f/x
//L/8v/0//T/9f/2//T/8v/y//L/8v/y//T/9f/3//n/+P/3//X/9P/1//X/9f/2//b/
9//4//n//P/8//z//P/+/wIAAwAEAAUABQAFAAYABgAEAAQAAgAAAP7//f/9//r/+P/2
//T/9f/0//T/9P/x//H/7//v//D/8P/w//D/8P/w//D/8P/u/+7/7//v//D/8v/z//T/
8v/x//D/7//x//H/8v/y//P/8//z//P/8f/w//D/7//v//H/7//v/+7/6//n/+f/6f/v
//r/BwAVACcAPQBMAFMAVwBVAEwASQBJAD0AJgANAAMA/f/x/+j/6v/t/+v/6f/t//H/
8P/v//P/8v/q/+z/7v/u/+7/7v/s/+z/7P/s/+//8f/x//H/8f/x//H/8f/v/+//7//w
//D/8P/w/+7/7//v//D/8P/z//T/9P/0//L/8P/v/+//7//v/+//7v/x//P/9P/1//L/
8f/w//D/8f/y//P/8//1//X/9v/2//b/9v/2//f/9P/0//P/8v/y//H/8f/y//P/9P/0
//T/9v/2//b/9v/z//P/9P/1//b/+P/6//v/+f/5//n/+v/6//v//P/8//7//v//////
/////wAAAQADAAMAAwADAAIAAgABAAAABQAGAAgACQAJAAkACAAGAAYABwAHAAcACQAL
AAsACQALAAsACwALAAoACQAIAAUABgAFAAUABQADAAIAAQABAAMAAQD//////f/8//v/
+//8//z//P/7//v/+//5//b/8//z//P/9v/4//j/9//3//b/9P/x//L/9P/0//T/9P/y
//P/8//y//L/8f/x//H/8//0//T/9P/x//H/8f/w//H/8v/z//T/8v/x//H/8f/v/+//
7//x//P/8//z//P/8f/x//H/7//w//X/9//4//f/9v/1//T/9P/z//L/8v/y//T/9P/0
//b/9v/3//f/+f/5//r/+v/6//r/+f/3//f/+f/5//r/+v/6//r/+v/3//b/9P/y//T/
9v/4//b/9P/2//b/9P/z//P/8//0//T/9P/x//H/8//0//T/9f/1//b/9//3//b/9f/y
//H/8//z//T/9f/3//f/9//3//X/9P/y//H/8f/y//P/9P/0//T/8v/y//L/8P/z//X/
9//3//f/9//1//T/9P/0//H/8P/y//H/7//w//L/8//w//D/8P/w//P/9v/3//f/7//y
//L/8v/y//L/9f/1//b/9//2//X/8//y//X/9f/1//b/+P/5//r/+//9//z/+//6//v/
/v/+//7/AQABAAEAAgACAAAAAAD+//z/+v/5//n/9v/0//L/8P/v/+7/7v/u/+z/6//o
/+f/6v/s/+7/8P/u/+7/7v/u/+z/7P/t/+3/7f/u/+7/7v/t/+3/7f/t/+//7//w//D/
7v/t/+z/6//q/+r/6//r/+n/7f/v/+3/6P/h/9//3//j/+v/+v8JABcAKQA7AEQARwBH
AD8AOAA5ADEAHwAOAAMA9//r/+f/5P/k/+P/3//d/+P/5//m/+f/6//s/+7/7P/s/+z/
7P/s/+f/5v/l/+T/5v/p/+r/6//q/+n/6P/n/+j/6f/q/+z/7P/s/+z/6v/r/+v/7P/s
/+3/7v/u/+7/7P/q/+n/6f/t/+3/7f/s/+z/7f/t/+3/7f/t/+3/7v/w//D/8P/v/+7/
7f/t/+z/7v/u/+7/7//x//L/8v/y//D/7//v//D/8//0//T/9P/z//L/8f/w/+//7//w
//H/8//0//X/9f/z//P/8//0//b/9//4//j/+P/4//n/+f/9//3//v///wEAAQABAAEA
//8AAAAAAAAEAAQABQAFAAYABwAHAAYACAAJAAkACQAHAAkACQAHAAUABQAFAAUAAwAD
AAMAAQAAAP////////7//v/+///////9//v/+//9//z/+//7//z//P/8//v/+f/5//f/
9P/x//H/8f/0//b/9v/1//X/8//y//D/8v/z//T/9f/2//X/9f/0//L/8v/x//H/8f/z
//T/9P/0//H/8f/x//D/8f/y//P/9P/1//X/9v/3//f/9//3//n/9v/1//T/8//1//X/
9f/z//P/9//4//j/+P/4//j/+P/2//X/9P/0//b/+P/4//j/+P/4//n/+f/5//n/+v/6
//r/+v/5//f/9//5//n/+v/8//z//P/8//r/+v/5//j/+v/8//7//P/6//z//P/6//f/
9//3//j//P/8//n/+f/6//r/+f/5//v//P/9//3/+//7//n/+f/5//n/+v/7//3//f/9
//3/+//6//j/9//5//r/+//8//r/+v/4//j/+f/4//z///////////////r/+P/3//b/
+f/6//7////6//r/+//7//z//P/8//z//P/+//7//f/7//v//P/8//7//v///wAA///8
//r/+f/7//3/BQADAP7/AQACAAMABAAGAAYABgAGAAgACgAMAA4ADgAOAA4ADgAMAAwA
DAAMAAsACgAJAAgABwAGAAUABAABAAAA///+//z/+v/4//b/+f/6//v//P/6//r/+v/6
//j/+P/4//j/+f/6//v//P/6//r/+v/6//j/+P/4//j/+v/6//r/+v/5//j/9//2//f/
+P/5//r/+P/2//T/8v/3//r//f8AABEAIAAvAD4ARgBMAFIAWABPAEgAQQA6ACsAHgAR
AAQA///6//X/8P/z//T/9f/2//T/9P/0//T/9f/2//f/+P/4//j/+P/4//f/9v/1//T/
9f/2/w==
         </WaveFormData>
      </LeadData>
      <LeadData>
         <LeadByteCountTotal>10000</LeadByteCountTotal>
         <LeadTimeOffset>0</LeadTimeOffset>
         <LeadSampleCountTotal>5000</LeadSampleCountTotal>
         <LeadAmplitudeUnitsPerBit>4.88</LeadAmplitudeUnitsPerBit>
         <LeadAmplitudeUnits>��V</LeadAmplitudeUnits>
         <LeadHighLimit>2147483647</LeadHighLimit>
         <LeadLowLimit>268435456</LeadLowLimit>
         <LeadID>II</LeadID>
         <LeadOffsetFirstSample>0</LeadOffsetFirstSample>
         <FirstSampleBaseline>0</FirstSampleBaseline>
         <LeadSampleSize>2</LeadSampleSize>
         <LeadOff>FALSE</LeadOff>
         <BaselineSway>FALSE</BaselineSway>
         <ExcessiveACNoise>FALSE</ExcessiveACNoise>
         <MuscleNoise>FALSE</MuscleNoise>
         <LeadDataCRC32>3542572868</LeadDataCRC32>
         <WaveFormData>
/v/+//7//v///wAAAQACAAQABAAEAAQAAgAAAP7//P/+/wAAAgAEAAIAAgACAAIABAAE
AAQABAAGAAYABgAGAAQABAAEAAQABwAIAAkACgAKAAoACgAKAAkACAAHAAYACQAKAAsA
DAAKAAoACgAKAAsADAANAA4ADQAMAAsACgAKAAoACgAKAAoACgAKAAoACAAGAAQAAgAC
AAIAAgACAAIAAgACAAIAAgACAAIAAgABAAAA///+//z//P/8//z//f/+////AAACAAIA
AgACAAEAAAD///7//f/8//v/+v/8//z//P/8////AAABAAIAAAD+//z/+v/9//7///8A
AAAAAAAAAAAA///+//3//P///wAAAQACAAAAAAAAAAAAAAAAAAAAAAAAAAAAAAAAAP7/
/v/+//7///8AAAEAAgACAAIAAgACAP///v/9//z//v/+//7//v/+//7//v/+////AAAB
AAIA///+//3//P/8//z//P/8//z//P/8//z//P/8//z//P/+//7//v/+//z//P/8//z/
/v/+//7//v/8//z//P/8//n/+P/3//b/+f/6//v//P/7//r/+f/4//v//P/9//7//P/8
//z//P/5//j/9//2//j/+P/4//j/+v/6//r/+v/4//j/+P/4//n/+v/7//z/+v/6//r/
+v/9//7///8AAAMABAAFAAYABgAHAAgACwALAAsADAAMAAoADAAPABAAEgAUAA8ADgAN
AA8ADwAQABAAEAAQAA8ADwALAAgABQACAP///v/9//3//f/7//v/+v/2//X/9f/0//P/
8//y//L/8v/y//H/7//u/+7/7v/v//D/8f/y//D/7//v//D/7//v/+//7//x//D/8P/v
/+z/7P/u/+7/8P/x//P/7//y//D/7P/s/+7/8f/z//L/+/8GABMAJgA3AEMAUQBoAHsA
kwCnAKgAoQCVAHkAVwA8ACIADAAAAPT/7P/q/+//9v/1//H/8v/y/+3/7f/1//f/9P/y
//H/8P/x//H/8f/x//P/8//z//H/7//y//P/8//1//X/8v/y//H/8P/v/+7/7f/t/+z/
7P/t/+7/7v/v//D/8P/w//H/8f/x//H/7//v/+//7//x//H/8f/x//H/8P/v/+7/7f/r
/+3/7f/t/+7/7v/v//D/7f/t/+//7//v/+//7//v//H/8f/x//H/8P/w//H/8v/z//P/
9P/1//P/9P/0//T/+P/4//j/+f/5//n/+f/5//j/+P/6//n/+v/7//3//v/+//7///8A
AP3//P/7//v//v///wAAAAD+/wEAAgACAAQABAADAAMAAwAEAAUABQAFAAUABwAHAAgA
CAAIAAgABgAHAAcABwAIAAkACAAJAAYAAwAAAP//AQACAAIAAgAEAAQAAgABAAAA//8A
APz/+//6//r/+//7//n/+f/5//v/+//6//r/+v/7//v/+v/4//n/+f/5//v/+//7//v/
+//7//v/+//6//r/+v/4//f/9//3//j/9v/2//f/+P/4//b/9v/3//f/9//3//f/+v/7
//z/+v/4//z///8AAP3//f/+//3/+f/4//j/+P/4//n/+f/5//r/+v/6//r//P/8//v/
+//7//r/+f/4//n/+v/7//z//P/8//v/+//6//z//P/4//b/+//8//z/+//7//r/+f/6
//r/+//8//v/+f/3//b/9//4//j/9//5//n/+f/5//n/+f/5//r//P/7//r/+v/2//j/
+P/4//b/9v/2//b/9f/1//P/8//1//X/9f/2//b/9v/2//b/9f/0//T/9f/3//f/9//4
//j/+P/4//j/9f/y//P/8//0//P/8//0//L/8//0//T/+f/8//7//v/+//7///8AAAEA
AgACAAMABAAHAAUABQAGAAYABAAGAAkACgALAA4ACgAKAAkACwALAAwACwAMAA0ADQAL
AAcABAABAP3/+//7//v//P/7//j/9//0//D/7//v//H/8f/y//L/8P/w//D/7//t/+z/
7P/s/+7/7v/u/+7/6v/p/+n/6v/r/+v/6//r/+n/6P/o/+f/6P/o/+r/6v/r/+3/8P/t
/+7/6v/q/+r/6v/p/+n/8P/9/wYADQAgADUAQQBPAGIAdQCRAKcArAClAJcAfQBbADoA
IAAIAPT/7P/k/+L/5//u//P/8//u//D/8//x//H/9f/y//D/7//u/+3/7f/t/+3/7//v
/+//7f/t//D/8f/x//H/8f/u/+7/7P/s/+z/7P/v/+//7v/u//D/8P/v/+//7v/u/+7/
7//t/+3/7f/r/+3/7f/t/+//7//v/+//7//t/+3/7f/t/+3/7//v/+//7//u/+7/7v/t
/+3/7//v//D/8f/y//P/8f/x//H/8f/x//D/8P/w//L/8f/x//H/7//w//D/8P/z//T/
9f/3//n/+f/5//n/+P/4//r/+f/7//v//P/8//7//v///wAAAAAAAAAAAQABAAEAAQAA
AP7/AQACAAIABAAGAAcACQAHAAgACQAJAAsACwANAA0ADgAOAA4ADgAMAA0ADQANAA4A
DwAOAA8ADwANAAsACwAMAAwACwAKAAsADAALAAsACQAJAAsACAAHAAYABgAHAAUAAwAD
AAMAAQABAAAAAAAAAAEAAQAAAP/////+//3///////////////////////7//v/+//z/
/f/9//3//v/9//z//P/8//3//P/9//////////////8CAAMABAACAAEABAAGAAYAAgAB
AAEA/////wAAAgAEAAIAAwADAAMAAgACAAIAAgADAAQABAAFAAUABAADAAIAAwAEAAUA
BgAFAAQAAgABAAQABgAGAAIAAQAFAAUABAAEAAUABQAFAAMAAgACAAIAAAD///7//v8A
AAIAAwADAAMAAwADAAMAAQABAAEAAgACAAEAAAAAAP3//v/9//z//f/+////AAD/////
/f/9/////////wAAAAAAAAAAAAD9//z//P/9//3//f/9//7/AAAAAAAAAAD///z//f/9
/wAA/////wAA/v///wAAAAABAAEAAwADAAUAAwADAAIAAgACAAIAAgAGAAgACgAMAAsA
CwALAA0ADgAPABEAEgAQABIAFQAWABYAGAATABIAFAAXABgAGgAVABQAEwARABAADQAL
AAkACQAHAAcABwAIAAcABAADAP//+v/4//f/9f/1//b/9v/1//b/9//3//b/9v/3//j/
9v/2//b/9v/1//X/9v/4//b/9f/0//P/9f/0//T/8//w//D/8v/y//D/8f/z/+//9v/2
//T/8v/y/+//7//2/wUAFAAnADoASwBZAGcAdgCPAKcAsQCqAJ8AjQBxAE0ALgASAAAA
9v/y//L/9P/1//j/+//z/+7/9P/3//f/+//9//r/+P/3//b/9v/1//T/8//1//X/9f/z
//P/9v/3//f/+f/5//b/9v/2//b/9v/2//f/9//2//b/+P/4//f/9//4//j/+P/5//b/
9f/0//H/9P/1//b/+f/2//X/9P/z//T/9f/2//f/9f/3//f/9//1//T/9P/0//T/9f/4
//n/+P/3//b/9f/3//n/+//9//3//P/8//z/+//5//j/9//4//r/+//8//z//P/8//3/
/v///wAAAQAAAAAAAgABAAEAAQACAAIABAAEAAUABgAEAAQABAAFAAUABQAFAAQABAAH
AAgACAAIAAgABwAHAAcACAAJAAkACAAHAAgABwAIAAoADAAOAAoACQAHAAUABwAHAAUA
BQAGAAUABAAFAAQABAADAAIABAAEAAIAAQAAAP//AAD8//7//v///wEA///9//3//f/7
//v/+v/6//v//f/+//7//f/9//z/+//9//3//f/9/////////////f/8//v/+P/6//v/
/P/+//3//P/8//z//v/8//z//f///////////wAA///+//r/+f/8//7//v/8//3/////
/////v/+//7//v/////////+//7//v/+////AAAAAAEA///+//3//P/+//7//v/+//7/
/v/9//3//v8AAAAA/P/6////AAAAAPz/+//5//f/+P/4//n/+v/7//v/+//8//r/+v/5
//f/+f/7//3////8//v/+v/6//v/+//7//z//P/+//7//v/9//z/+//6//z//f/8//3/
+//7//v//P/8//z//P/8//v/+v/6//v/+f/5//n/+v/7//z//f/+//z/+v/8//3//f/7
//r/+v/8//3//v/+//3/+//7//n/+//7//3/AgD+//z/+v/5//7//f/4//7/AQACAAMA
BAADAAQABQAGAAoACwAMAA8ADwAPABAAEAAPABAAEgASABIAFAAPAA4ADAAPABAAEgAS
ABIAEgARAA0ACQAGAAMA///9//3//f///////f/9//n/9P/y//H/8f/x//L/8v/w//D/
8P/v//H/8v/0//b/9P/0//T/9P/w/+//7//w//P/8//z//P/8v/w/+//7f/u/+7/8P/w
//L/8//1//H/8P/u/+7/7v/u/+//7//y//n/BgARABwAMQBFAFUAZAB3AI0ApQCyAKcA
mQCLAHEASAAmABQABgD2/+r/5v/r//T/9f/1//T/9P/5//f/9f/3//b/9P/z//L/9P/1
//b/9//3//f/9//1//P/9v/3//f/+P/5//f/+P/6//r/+v/6//n/9//0//L/8v/y//H/
8f/0//T/9P/1//b/9//4//f/9P/z//L/8//0//X/9v/3//b/9f/0//P/8//1//X/9f/2
//b/9//4//X/9f/3//f/+f/5//n/+f/3//f/9//3//r/+v/7//z/+v/5//n/+f/5//r/
+v/6//z//P/8//3//f/9//3//f///wAAAwADAAMAAwAEAAQAAQAAAAAAAAACAAQABgAJ
AAgABwAGAAQABAAHAAgACAAHAAYABAADAAUABgAHAAcACQAJAAsACwAJAAgABwAGAAgA
CQAJAAkACQAJAAcABwAFAAMAAQABAAQABAADAAIAAQAAAP3/+//7//v//f/6//z//P/9
/////v/7//r/+f/5//n/+P/4//j/+f/5//j/+P/5//n/+f/5//n/+f/5//f/9//3//f/
+P/4//j/9v/1//X/9f/2//j/+P/5//r/+v/4//j/+f/3//f/9//3//v/+//7//j/9//6
//z//P/6//v//f/9//3//P/8//z/+v/7//v/+//8//z//P/8//z//P/7//v//f/+////
AAAAAAAAAAAAAP7//P/5//f/+P/6//r/9v/0//n/+v/6//j/+f/5//n/+//6//r/+v/4
//f/9v/2//n/+v/6//n/9//3//f/9//5//n/+f/6//z/+//6//r/+P/6//r/+v/8//z/
/P/8//z/+//4//f/+f/5//n/+v/7//z//f/+//r/+P/3//f/9//3//f/+P/4//j/+P/4
//j/9v/4//n/+f/3//b/9v/2//f/+P/4//f/9//5//n/9//1//X/+P/4//j/+P/5//r/
+f/4//n/+P/4//j/+P/4//v//P/9//7//v/+////AAACAAQABwAJAAcACQAIAAcACwAM
AA0AEAARABIAEgAUAA0ADAAMAA8AEAASABAAEAAOAA0ACwAHAAYAAwABAP////////7/
/f/8//v/+P/0//P/8//z//P/9v/2//T/9P/y//H/8P/w//H/8v/y//L/8P/w/+7/7f/v
//D/8f/x//H/8f/x//D/8P/v/+7/7v/y//L/8v/z//P/7//u/+7/7v/u/+7/7//z//j/
/f8GABcAKgA9AE0AWwBoAH8AmQCrAKoAoQCTAHsAXQA+ACAACgD6/+7/6v/u//f/+v/5
//n/+v/4/+//7//1//X/8//y//L/8v/1//X/9f/1//P/8//z//H/8//2//f/9//2//X/
8f/w//H/8v/z//T/9f/1//T/9P/y//L/8f/x//T/9P/0//X/9f/1//X/8//y//H/8P/x
//P/8//z//P/8f/x//H/8f/z//X/9f/1//f/9v/2//b/9f/1//f/9//2//X/9P/z//X/
9f/1//X/+P/4//n/+v/4//f/9//3//j/+v/7//z//f/8//v/+//6//n/+P/3//n/+v/9
//3//////wAAAAD+//7///8AAAIAAgACAAMAAwADAAMAAgACAAUABgAGAAQABAADAAMA
BQAGAAcABwAFAAUABwAHAAYABgAGAAYACAAJAAkACQAHAAUAAQD//wIAAQAAAAEAAgAC
AAEAAAD///7/+//5//r/+//+//z/+v/4//f/9//6//n/+v/7//n/+f/4//j/9v/3//f/
9v/4//n/+f/5//v/+//7//v/+P/3//b/9f/4//j/+P/2//P/8//z//T/9v/2//f/+P/4
//b/9v/3//j/+f/6//v//f/9//3/+v/2//j/+f/4//j/+f/7//v/+//6//r/+v/6//v/
+//7//7//v/+//7/+//6//j/9//6//r/+v/6//r/+v/6//r//P/8//v/+//+/wAAAAD8
//j/+//6//j/+f/7//z//f/8//r/+f/4//v/+//7//z//P/8//v/+f/3//f/9//3//n/
+f/5//r/+f/3//X/9P/0//b/9v/2//b/9v/2//b/9v/1//L/8f/y//P/9P/2//X/9P/z
//L/8v/y//P/9f/1//X/9f/2//b/9v/2//b/9v/0//b/9//1//P/8v/y//X/9//5//r/
+v/5//r/+f/4//X/9P/2//L/8v/y//P/8P/v//T/9f/2//f/+P/5//r//P/8//z//f/8
//3//v8AAP//AAADAAMABgAIAAkACgAKAA0ADgAOAA4ACQAIAAgADQAOABAADgAQABAA
DwANAAgABAAAAP3//P/9//7//v/7//j/9//0//D/7//v/+//7//w//D/7v/s/+z/6//q
/+z/7f/u/+7/7v/u/+7/7P/r/+v/7P/t/+//7//v/+//7P/s/+v/6v/q/+z/7P/s/+v/
7f/p/+j/6v/q/+j/6v/v//P/+P/9/wYAFwAsADsARQBXAHAAhQCbAKsAqgCdAIkAbwBR
ADIAEgD4/+7/6v/i/97/6f/y//H/7f/w//L/8//1//P/6//s/+z/7f/u//H/8f/x//H/
8P/v/+7/6//r/+7/7//v/+3/7f/q/+r/6//s/+3/7v/v/+//7v/u/+3/7P/q/+n/7P/s
/+z/7f/v/+//7//t/+v/6//r/+3/7f/t/+3/7f/v/+//7//v/+//8f/x//H/7//u/+7/
7v/t/+3/7//v/+//7//v/+//8f/x//H/8f/y//L/8//0//L/8f/x//H/7//w//D/8P/z
//T/9f/3//X/9f/1//X/9//4//v/+//7//v//P/8//z//P/9//7//v/+//7/////////
///+//7/AQACAAIAAAAAAP////8BAAIAAwADAAEAAQADAAMA///+//3//P/9////AAAB
AAEAAQD/////AQD///3//f8AAAAA///+//3//P/5//f/9//3//n/9v/1//T/9P/1//b/
9f/2//f/9f/1//T/9P/y//P/8//y//T/9f/1//X/9f/1//X/9f/z//P/8//z//X/9v/3
//b/9P/z//L/8v/1//b/+P/6//f/9P/z//P/9P/1//b/9//5//n/+f/2//P/9v/4//j/
+P/5//v/+//4//b/9f/0//b/9//3//f/9v/2//b/9v/3//j/+P/5//j/+P/4//j/+P/4
//j/+P/6//r/+f/5//r//P/8//j/9f/5//n/+P/6//v/+//7//n/+P/4//j/+P/3//b/
9v/3//j/+P/3//f/9//3//f/9v/1//T/9P/0//P/8v/y//L/9P/0//T/9P/0//T/9P/1
//X/8//z//X/9f/1//b/9P/0//T/9P/z//L/8v/z//P/8//z//T/8v/y//L/8v/z//L/
9f/3//X/8//y//L/8v/z//T/9P/0//P/9P/z//H/7//v//L/8v/y//L/8//2//H/7v/v
//L/9f/2//f/+P/7//z//v8AAAEAAgAEAAUABgAJAAkACQAIAAgACAAKAAsADAAMAA4A
CgAKAAsADwAOABAADgAOAAwACwAJAAUAAgD///3/+//9//3//P/7//j/9//0//D/7v/t
/+z/6//v//D/7//w/+7/7f/s/+z/7P/s/+v/6v/r/+z/6//r/+j/6P/o/+f/6v/r/+z/
7P/s/+v/6v/q/+7/7v/u/+//7v/p/+f/5v/q/+T/4v/n/+v/7v/1/wAADwAiADMAQwBT
AGYAewCRAKUAqACfAJEAdwBTADIAGAAEAPb/6v/k/+b/6//s/+v/6//q/+z/8f/z/+3/
6//t/+z/7P/s/+7/7//w//H/8f/x//H/7//r/+z/6//p/+v/6//o/+j/6v/q/+r/6v/t
/+3/7P/s/+z/7P/r/+v/6v/q/+r/6//s/+3/7v/t/+v/6//r/+3/7f/t/+3/7f/t/+3/
7f/t/+//8f/x//H/7//u/+7/7v/t/+3/7//v/+//7//v/+//8f/x//H/8f/v/+7/7v/u
//H/8f/y//P/8f/y//L/8v/0//T/9P/1//f/9//3//f/9f/2//n/+f/5//n/+v/6//r/
+v/7//z//v/+//7////+//3//P/6//r//f/+//7///8AAAAAAQAAAAAAAAD//wEAAQAD
AAMAAgACAAIAAgABAAEAAAD//wAAAQAAAAEAAAD9//r/+f/6//r/+f/4//n/+v/5//n/
9//3//n/9v/3//b/9v/3//X/8//z//P/8//z//L/8v/0//X/9f/0//P/8//y//H/8//z
//P/8//z//P/8//z//T/9P/0//L/8//z//P/9P/x//D/8P/w//P/8v/z//X/8v/x//D/
7//y//P/9P/y/+//8v/0//T/8v/z//X/9f/1//T/9P/0//L/8//z//P/9P/0//T/9P/0
//T/8//z//P/8v/x//D/8f/y//P/9P/0//T/8//z//T/9v/2//L/7//z//P/8v/w//H/
8f/x//H/8P/w//D/8P/v/+7/7v/v//D/8P/v//H/8f/x//H/8f/x//H/8v/0//P/8v/y
/+7/8P/w//D/7v/u/+7/7v/w//H/8P/x//H/8f/x//L/8v/y//L/8v/z//L/8v/z//L/
8f/w//D/8P/w//D/8P/u/+z/7v/v//D/7//v//D/7v/v//D/8P/x//H/8//z//H/7//v
//L/7v/u/+7/7//y//X/9P/y//L/8v/y//T/9v/4//r//v///wAAAwABAAEAAgACAAIA
BAAHAAgACgAMAAcABgAGAAkACgAMAAwADAAMAAsACAADAP//+//7//n/+f/5//j/9//0
//P/8P/s/+v/6//r/+v/7P/s/+j/6P/o/+f/5//o/+r/7P/q/+r/6v/q/+f/5f/k/+T/
5v/n/+j/6f/p/+j/6P/n/+j/6P/q/+r/6f/p/+r/5f/i/+b/6v/u/+z/5//j/+b/8f/6
/wEAEgAnADcAQwBUAGcAfQCTAKAAnQCPAHsAZQBKACgADgD8/+j/2v/c/+P/6v/v/+//
7P/q/+3/7//t/+f/6v/q/+v/7P/s/+v/6v/p/+f/5//n/+X/5v/q/+z/7f/s/+v/5//m
/+f/6P/p/+r/6//r/+r/6v/q/+r/6f/p/+j/6P/o/+n/5//n/+f/5f/n/+f/5//p/+v/
6//r/+v/6f/p/+n/6f/r/+3/7f/t/+v/6v/q/+r/6//r/+3/7f/v/+//7//v/+7/7f/s
/+v/7P/s/+3/7v/u/+3/7f/t/+3/7v/u/+7/8P/w//D/8f/x//H/8f/x//H/8v/1//X/
9P/z//P/8v/z//T/9v/4//j/+P/4//n/9//3//f/9v/5//3///8AAP///v/8//v//f/+
///////8//v//P/7//v//P/9//7///8BAAIAAwACAAEA/v/9/////f/7//v//P/8//v/
+v/4//j/9v/1//f/9//5//b/8//y//L/8//1//P/8//z//P/8//y//L/8f/x//D/7v/x
//P/9P/1//L/8f/w/+//8P/x//L/8//y//L/8v/w//H/8f/x//L/8v/y//P/9P/y//D/
8P/x//L/8//0//X/9v/1//T/8P/v//L/9P/0//T/9f/3//f/9f/0//T/9P/0//X/9f/1
//b/9v/2//b/9v/2//X/9f/2//b/9v/2//T/9P/0//T/9v/2//X/9f/2//j/+P/0//H/
9f/1//T/8v/z//P/8//1//T/9P/0//L/8f/w//D/8//0//T/8//x//H/8f/x//P/8//z
//T/8v/x//D/8P/w//L/8v/y//T/9P/0//T/9f/1//P/8//x//H/8f/y//L/8v/y//L/
8f/w//D/8f/z//P/8//0//P/8v/x//D/8//y//X/9//1//P/8v/y//L/8//0//T/9f/1
//f/9//2//P/8v/0//T/9P/2//b/9v/2//n/+v/7//z///8BAAMABwAFAAUABgAGAAYA
CAALAAwADgAQAAsACgALAA8AEQAUABIAEgASABEADQAJAAYAAwABAP////////z/+//4
//f/9P/w/+//7//w//H/8//0//D/8P/w/+//7v/u/+//8P/u/+7/7v/u/+3/7f/u//D/
8P/v/+7/7f/t/+z/7P/r/+v/7P/v//D/7v/v//H/7f/q/+r/6v/s/+7/7f/v//T//f8G
ABEAIgA1AEEAUwBmAHkAkQCnAKwApQCZAIMAYwA8AB4ADgAAAPL/6v/s//H/9P/3//n/
9v/0//f/8//t/+3/7v/u/+//8P/x//H/8f/x//H/8f/x/+//7//y//P/8//z//P/8P/w
//D/8P/w//D/8//z//L/8v/0//T/8//z//L/8v/y//P/8f/x//H/7//x//H/8f/z//P/
8//z//P/9f/1//X/9f/3//n/+f/5//n/+P/4//j/9v/1//b/9f/3//f/9//3//b/9f/0
//P/9f/2//j/+v/6//n/+f/5//v//P/8//z//v/+//7////9//3//f/9//3//v8BAAEA
AwADAAQABAAEAAQABQAGAAQABAAEAAUABQAFAAUABAAGAAkACgAKAAoACgAJAAkACQAK
AAsACwANAA0ADwAPAA0ADAALAAoADAANAA0ADQALAAsACQAJAAsACQAHAAcACgAKAAkA
CAAGAAYABAADAAUABQAHAAQAAQAAAAAAAQABAP///////wEAAQAAAAAA//////7//P/9
////AAABAAAA///+//3///////////8CAAIAAgAAAP///////wAAAgACAAMABAACAAAA
AAABAAMAAwADAAMABQAFAAUAAgAAAAQABwAIAAYABwAJAAkABwAGAAYABgAEAAUABQAF
AAgACAAIAAgABgAGAAUABQAIAAgACAAIAAgACAAIAAgABgAGAAUABQAGAAgACAAEAAEA
BQAFAAQABgAHAAcABwAFAAQABAAEAAQAAwACAAIABAAGAAcABwAFAAUABQAFAAMAAwAD
AAQABQAFAAUABgAEAAYABgAGAAYABgAGAAYABAADAAAA//8AAAEAAgAEAAQABAAEAAQA
BgAGAAcACQAHAAcABwAIAAUABAADAAIABAACAAQABQADAAEAAAAAAAMABQAHAAgAAwAG
AAYABgAGAAYACAAKAAwADgASABMAFAAXABUAFQAWABYAFwAaAB4AIAAeACAAGwAaABwA
HwAgACIAIQAiACMAIwAgABsAFwATABEADwAPAA8ADAALAAgABwAEAAAA//////3//f/+
//7//f/+//////8AAAAAAQACAAEAAAD///7//v/9//3//v8BAAEAAQABAP///v/+//3/
/v/+/wAAAAD+////AQD9//r//P8CAAIA/v/9////BgAPABgAKwBAAE8AXQBvAIAAkwCt
AL0AugCvAJ8AgQBhAEQAKAAUAAoA/v/4//r/+//6////BQAEAAQAAwAFAAcAAwADAAIA
AgACAAEAAQABAAEAAQABAAEA/////wIAAwADAAMAAwAAAAAAAgACAAIAAgADAAMAAgAC
AAQABAADAAMAAgACAAIAAwADAAMAAwABAAEAAQABAAMAAwADAAMAAwADAAMAAwADAAMA
BQAFAAUABQAEAAQABAAEAAUACAAJAAkACQAJAAkACQAJAAkACQAKAAoACwAMAAsACQAI
AAcACQAKAAoACgAMAAwADAANAAsACwALAAsADQAOABEAEQARABEAEgASABIAEgATABQA
FgAWABYAFwAXABcAFwAWABgAGwAcABwAHAAcABsAGwAZABoAGwAbAB0AHQAfAB8AHQAc
ABsAGgAcAB0AHQAdABsAGwAZABkAGwAZABcAFwAbABwAHAAcABsAGgAXABUAFQAVABcA
FAASABAADwAPABEADwAPAA8AEQARABAAEAAOAA8ADwAOAA8AEQASABMAEgARABAADwAP
AA8ADwAPABAAEAAQAA4ADQANAA0ADgARABIAFAAWABYAFAAUABUAFAATABIAEQAVABUA
FQASAA0AEAASABIAFAAVABcAFwATABIAEgASABQAFQAVABUAGAAYABgAGAAWABYAFQAV
ABcAGAAZABoAGQAYABcAFgAWABYAFQAVABgAGgAaABYAEwAXABcAFgAYABkAGQAZABYA
FAATABIAEwATABMAFAAXABgAGAAXABUAFQAVABUAFwAXABcAGAAYABcAFgAWABQAFgAW
ABYAFgAWABYAFgAVABUAEwATABMAEwATABQAFQAWABcAGAAXABYAFgAXABYAFQAUABQA
FAAUABQAFAAWABQAFgAXABkAFwAWABYAFAAVABYAFgAXABcAGQAZABoAGQAaAB4AHQAe
AB8AIQAkACUAKgApACQAKAAqACwALgAwADAAMAAwADAAMAAwADAAMQAyADMANAAxAC4A
KwAoACYAJAAiACAAIAAgACAAIAAdABoAFwAUABMAEgARABAAEgASABIAEgASABIAEgAS
ABIAEgASABIAEAAQABAAEAASABIAEgASABEAEAAPAA4AEAAQABAAEAAQABAAEAAQABIA
EgASABIAFAAUABQAFAAcACQALAA0AEcAWABpAHoAjACeALAAwgC2AKwAogCYAH4AZABK
ADAAJQAcABMACgAOABAAEgAUABQAFAAUABQAEgASABIAEgAUABQAFAAUABEAEAAPAA4A
EAAQAA==
         </WaveFormData>
      </LeadData>
      <LeadData>
         <LeadByteCountTotal>10000</LeadByteCountTotal>
         <LeadTimeOffset>0</LeadTimeOffset>
         <LeadSampleCountTotal>5000</LeadSampleCountTotal>
         <LeadAmplitudeUnitsPerBit>4.88</LeadAmplitudeUnitsPerBit>
         <LeadAmplitudeUnits>��V</LeadAmplitudeUnits>
         <LeadHighLimit>2147483647</LeadHighLimit>
         <LeadLowLimit>268435456</LeadLowLimit>
         <LeadID>V1</LeadID>
         <LeadOffsetFirstSample>0</LeadOffsetFirstSample>
         <FirstSampleBaseline>0</FirstSampleBaseline>
         <LeadSampleSize>2</LeadSampleSize>
         <LeadOff>FALSE</LeadOff>
         <BaselineSway>FALSE</BaselineSway>
         <ExcessiveACNoise>FALSE</ExcessiveACNoise>
         <MuscleNoise>FALSE</MuscleNoise>
         <LeadDataCRC32>1430739529</LeadDataCRC32>
         <WaveFormData>
DgAOAA4ADgAMAAwADAAMAA4ADgAOAA4ADQAMAAsACgAKAAoACgAKAAgACAAIAAgABwAG
AAUABAACAAIAAgACAAIAAgACAAIAAAAAAAAAAAAAAAAAAAAAAP///v/9//z//P/8//z/
/P/+//7//v/+/wAAAAAAAAAAAQACAAMABAAGAAYABgAGAAgACAAIAAgACgAKAAoACgAK
AAoACgAKAAwADAAMAAwACgAKAAoACgAKAAoACgAKAAoACgAKAAoADAAMAAwADAAOAA4A
DgAOAA0ADAALAAoADAAMAAwADAAOAA4ADgAOAA4ADgAOAA4ADgAOAA4ADgAOAA4ADgAO
AA4ADgAOAA4ADgAOAA4ADgAMAAwADAAMAA4ADgAOAA4ADAAMAAwADAAKAAoACgAKAAwA
DAAMAAwACgAKAAoACgAMAAwADAAMAAsACgAJAAgACAAIAAgACAAIAAgACAAIAAgACAAI
AAgACgAKAAoACgAIAAgACAAIAAgACAAIAAgACgAKAAoACgAKAAoACgAKAAoACgAKAAoA
CAAIAAgACAAKAAoACgAKAAoACgAKAAoACgAKAAoACgAKAAoACgAKAAoACgAKAAoACgAK
AAoACgAKAAoACgAKAAgACAAIAAgACgAKAAoACgAIAAgACAAIAAkACgALAAwADgAOAA4A
DgAOAA4ADgAOABEAEgATABUAEwATABMAFAAVABUAFQAVABMAEAAMAAkAAwAAAPz/+//9
//7//f/9//7//v/+//7//f/8//z//P/+/wAAAQADAAIABAAFAAYACAAIAAgABwAGAAYA
BgAGAAcABwAHAAgACAAIAAgACAAKAAoACwALAAoACgAKAAoADAAMAAwADAAKAAoACgAK
AAwACwALAAsACQAJAAoACgAMAAwADAAOABYAHwAoADAANwA8AD8AQQA6ACkAEQD3/9n/
u/+m/6T/pv+i/6X/q/+k/5r/nP+p/7z/0P/b/+f/8//6//7/AgACAAIAAgAGAAoADgAO
AA8ADwAPAA4ADwAOAA8ADwAPAA8AEQARABEAEQAQABAAEAAQABIAEgASABIADwAPAA8A
DwAPABAAEAAQABAAEAAQAA8ADwAPAA8ADwARABEAEQAQAA4ADgAOAA4ADgAOAA4ADgAO
AA4ADgAOAA4ADgAOAA4ADgAOAA4ADQANAAwADAANAA0ADQANAA0ADgAOAA4ADgALAAsA
CwAMAA4ADQAMAAsADAAMAAwADQALAAsADAAMAAoACQAIAAcABgAGAAcABwAIAAYABgAF
AAMAAQAAAAAAAgACAAAA/////////v/9//z//P/7//n/+f/6//v//P/8//v/+//8/wAA
AAAAAAAAAwADAAUABgAFAAUABQAGAAgACAAJAAkACQAJAAsACwALAAwADAANAAsACgAK
AAkABwAHAAkACgAMAAwACwALAAsACwALAAsACwALAAsACwAKAAoACgAKAAkACQAKAAoA
CwAMAA0ADgAMAAwADAAMAAwADQANAA0ADQANAA0ADQANAAwADAANAA8ADwAPAA4ADgAO
AA4ADgAPABEAEQAQABAADwAPAA4ACwALAAwADAAOAA4ADgAOAA0ADAALAAoADAAMAAwA
DAAOAA4ACwALAAoACwALAAsADQAOAA4ADgAMAAwADAALAAoACgALAAsACwALAAsACwAK
AAkACQAKAA0ADQANAA0ACwAKAAoACwALAAsACwALAAsACwALAAoACgAKAAsACwANAA0A
DQAOAAwACwAKAAoACwALAAsADAAMAAsACgAKAAoACgAKAAoACgALAAsACwAKAAoACwAL
AAoACgALAAsACgAJAAkACQAJAAkACQAKAAwADQAOAA4ADgAOABAAEAAQABAAFAAUABQA
FQATABMAEwAUABUAFQAVABUAEwAQAAwACQAEAAIA/////wIAAgAAAP///P/8//z//P/9
//z//P/8/wAAAgADAAUABQAGAAYABgAGAAYABgAFAAUABgAHAAgABwAHAAcACAAIAAgA
CAAIAAgACAAJAAkACgAKAAoACgAIAAgACAAIAAkACgALAAwADAALAAsACwAJAAkACgAK
AAwADAAOABIAFgAfACgAMgA5ADwAPQA9ADgAKQAVAP3/4//F/67/qv+s/6z/sf+9/7z/
tv+0/7n/xv/Y/+P/7f/3//7/AgAEAAgACgAMAAoADgAOAA4ADwAPABAAEAASABIAEwAT
ABMAEwATABMAEwATABIAEgASABIAEgASABIAEgARABEAEQARABMAFAAUABQAFgAWABYA
FQATABMAEwATABMAEwATABIAEAAQABAAEAAQABAAEAAQABIAEgASABIAEQAQAA8ADgAP
ABAAEQARABEAEAAQABEADwAPAA8ADwAOAA4ADgAOAA0ADQANAA4ADgANAAwACwAKAAoA
CgALAAkACQAKAAoACAAHAAYABQAEAAQABQAFAAYABAAEAAMAAAD/////AAD+//7//P/7
//v/+//6//n/9//4//j/9//2//b/9v/2//T/8//z//T/9v/2//b/9v/5//n/+//8//v/
+//7//z/AAAAAAEAAQABAAEAAwADAAMABAAEAAUABQAEAAQAAwABAAEAAwAEAAQABAAD
AAMABQAFAAUABQAHAAcABwAHAAYABgAGAAYABQAFAAYABgAIAAgACAAIAAgACAAIAAgA
CAAJAAkACQAHAAcABwAHAAkACAAIAAkACQAJAAkACAAGAAYABgAGAAcACQAJAAgABgAF
AAUABAAFAAUABgAGAAQABAAEAAQABAAEAAQABAAEAAQABAAEAAIAAgD/////AgADAAMA
AwADAAQABAAEAAIAAgACAAEAAgACAAMAAwADAAMAAwADAAIAAQABAAIAAwADAAMAAwAD
AAIAAgADAAQABQAGAAcABQAFAAUABAACAAIAAwADAAUABQAFAAYABAADAAIAAgADAAMA
AwAEAAYABQAEAAQABAAEAAQABAAEAAUABQAFAAIAAgADAAMABAAEAAUABQAGAAUABQAF
AAMAAwADAAQABAAFAAYABgAEAAUABQAFAAcACQAKAAoACgAKAAoACgAKAAoACgALAAwA
DQAOABAAEQARABEAEQAPAAwACAAFAAAA/v/7//v//P/8//r/+f/6//r/+v/6//n/+P/4
//j//P/+////AQACAAQABQAGAAQABAAEAAMAAwAEAAUABgAGAAUABAAEAAYABgAGAAYA
BgAGAAcABwAGAAYABgAGAAgACAAIAAgABgAGAAYABgAGAAUABQAFAAcABwAIAAgACAAI
AAoAEAAYACMALgA2ADkAOgA5ADUAKgAXAP3/4//F/63/ov+i/6D/ov+t/6//pv+i/6r/
uf/K/9j/4f/p//P/+v/+//7/AgACAAQABgAIAAgACAAJAAkACgAKAAwADAALAAsACwAL
AA0ADQANAA0ADAAMAAwADAAKAAoACgAKAAoACwAMAA0ACwAMAAwADAAOAA4ADgANAAsA
CwALAAsACwALAAsACgAMAAwADAAMAAoACgAKAAoADAAMAAwADAALAAoACQAIAAoACgAK
AAkACQAIAAgACQAHAAcABwAHAAgACAAIAAgABQAFAAUABgAIAAcABgAFAAYABgAGAAcA
BgAFAAUABAADAAMAAwADAAAAAAABAAEAAgAAAAAA///+//3//f/+//z//P/6//n/+//7
//r/+f/5//r/+v/5//b/9v/2//b/9v/1//X/9v/6//r/+v/6//v/+//9//7/////////
AAAAAAAAAQABAAMAAwAFAAUAAwAEAAQABQAHAAYABgAFAAUABQAHAAgABgAGAAUABQAH
AAcABwAHAAUABQAFAAUABQAGAAcACAAIAAcABwAGAAgACAAIAAgACAAIAAgACAAGAAcA
BwAHAAcABwAHAAcACQAIAAgACQAJAAkACQAIAAgACAAIAAgACAAJAAgABgAHAAcACAAI
AAcABwAIAAgACAAIAAgACAAKAAoACgAKAAgACAAIAAgACgAKAAcABwAIAAkACQAJAAkA
CgAKAAoACgAKAAoACQAGAAYABwAHAAcABwAHAAcACAAHAAcACAAHAAcABwAHAAcABgAG
AAcABQAFAAUABQAHAAcABwAGAAYABgAHAAcABwAHAAcACAAKAAkACAAIAAcABwAHAAgA
CgAJAAgACAAGAAYABgAGAAQABQAFAAUABAAEAAUABQAGAAYABwAHAAgABwAHAAcABQAF
AAUABgAEAAUABgAGAAQABQAFAAUABQAFAAYABgAFAAQABAAFAAkABwAFAAYABwAIAAkA
CgAOAA4ADgAPAA0ADQANAA4AEQARABEAEQANAAoABgADAP7//P/5//n//P/8//r/+f/6
//r/+v/6//n/+P/4//j/+v/8//3///8AAAIAAwAEAAIAAgACAAEAAgACAAIAAgAFAAUA
BQAGAAYABgAGAAYABgAGAAcABwAGAAYABgAGAAQABAAEAAQABQAGAAcACAAIAAcABwAH
AAcABwAIAAgACAAIAAgACgAOABUAHgAqADUAPAA/AD0AOgAvABkAAQDl/8P/rP+k/6T/
nv+h/6n/pP+W/5L/n/+y/8T/0//f/+v/9P/4//r//v8AAAIABAAGAAgACAAJAAkADAAM
AA4ADgANAA0ADQANAA0ADQANAA0AEAAQABAAEAAOAA4ADgAOAA0ADQANAA0ADwAQABAA
EAAQABAAEAAPABEAEQARABEADwAPAA8ADgAOAA4ADgAOAA4ADgAOAA4ADAAMAAwADAAO
AA4ADgAOAA4ADgAOAA0ACwAKAAoACwANAA0ADQANAAwADAAMAAwACwALAAsADAAKAAkA
CAAHAAgACAAIAAkACQAJAAoACgAIAAcABgAFAAYABgAHAAcABAACAAIAAQACAAEAAQAC
AAAAAAD+//3///////7//f/7//z//P/7//r/+v/6//r/+v/5//n/+v/8//z//P/8//3/
/f///wAAAQABAAEAAgAEAAQABQAFAAUABQAHAAcABwAIAAgACQAHAAYABgAFAAYABwAK
AAwACgAKAAkACQAJAAkACQAJAAkACQAJAAkACAAIAAgACAAJAAkACgAKAAgACAAIAAgA
CAAIAAgACAAKAAsACwALAAoACQAIAAcACQAIAAgACQAJAAkACQAIAAgACAAIAAgABwAJ
AAkACAAIAAcABwAGAAcABwAIAAgACAAIAAgACAAIAAgACAAIAAgACAAIAAgACgAKAAcA
BwAIAAkACQAJAAgACAAHAAYABAAEAAQAAwADAAQABgAHAAUABQAFAAUABAADAAMABAAD
AAMAAwADAAUABAAEAAUABwAHAAcABwAGAAUABAACAAQABAAFAAUAAwADAAMABAAEAAMA
AgACAAUABQAFAAYABgAFAAQABAAGAAYABgAGAAUABQAEAAMAAgACAAMAAwAEAAQABQAF
AAQAAwADAAMAAwADAAMABAAEAAUABgAGAAQABQAFAAUABQAFAAYABgADAAIAAgADAAUA
BQAFAAcABAAEAAQABAAEAAUABgAHAAgACQAKAA0ADgAMAA0ADQANAA0ADgARABEAEQAR
AA8ADAAHAAMA///8//n/+f/6//r/+P/3//b/9v/4//j/9//2//b/9v/4//r/+//9//7/
AAADAAQABAAEAAIAAQAAAAAAAAAAAAEAAQABAAIAAgACAAIAAgACAAIAAwADAAQABAAC
AAIAAgACAAMABAAFAAYABAAEAAQAAwAFAAUABQAFAAYABgAGAAgABgAKABAAGwAmADIA
NQA2ADkANwAuAB8ACQDt/8//s/+k/6L/oP+c/6H/p/+e/5b/nP+n/7j/yv/Z/+X/7//0
//j//P/+//z//v8EAAYABgAGAAcABwAIAAgACgAKAAsACwALAAsACwALAAsACwAMAAwA
DAAMAAoACgAKAAoACgALAAwADQANAA4ADgAOAAwADAAMAAsADQANAA0ADQALAAsACwAK
AAwADAAMAAwACgAKAAoACgAKAAoACgAKAAsADAANAA4ADQAMAAsACQALAAoACgALAAkA
CQAJAAkACAAIAAgACAAHAAcABwAIAAgABwAGAAUABAAEAAQABQAFAAUABgAGAAIAAQAA
AP//AAAAAAEAAQD+//z//P/7//z/+//7//z//P/8//r/+f/3//f/9v/1//f/+P/4//f/
9P/0//T/9P/0//P/8//0//j/+P/4//j/9//3//n/+v/7//v/+//8//z//P/9//3/////
/wEAAQABAAIAAgADAAUABAAEAAMAAwADAAUABgAGAAYABQAFAAUABQAFAAUABQAFAAUA
BQACAAIAAgACAAYABwAJAAoACQAIAAcABgAIAAgACAAIAAYABwAHAAcABwAHAAcABwAJ
AAgACAAJAAcABwAHAAYABgAGAAYABgAHAAkACQAIAAgABwAHAAYABwAHAAgACAAGAAYA
BgAGAAYABgAGAAYABgAGAAYABgAGAAYAAwADAAYABwAHAAcABQAGAAYABgAGAAYABgAF
AAQABAAFAAUABQAFAAUABQAGAAUABQAGAAcABwAHAAcABwAGAAYABwAHAAcABwAHAAUA
BQAFAAQABAAEAAUABQAFAAUABQAGAAgABwAGAAYABQAFAAUABgAGAAUABAAEAAYABgAG
AAYABgAHAAcABwAGAAYABwAHAAgACAAJAAkACAAHAAcABwAHAAcABwAIAAgACQAKAAoA
CAAJAAkACQAHAAcACAAIAAcABgAGAAcABwAHAAcABwAKAAoACgAKAAoADAAMAAwADgAO
AA4ADwAPAA0ADQAOABEAEwATABMAEQANAAgABAAAAP///f/+/wAAAAD+//3//P/8//z/
/P/7//z//P/8//7/AAABAAMABAAEAAUABgAGAAQABAADAAIAAgACAAIAAwAFAAUABgAG
AAQABAAEAAQABgAHAAcACAAGAAYABgAGAAgACAAIAAgACAAIAAgACAAHAAcABwAHAAcA
CAAIAAgACgAKAA4AFgAfACwANAA3ADgAOQA3ACwAGQADAO3/z/+z/6j/rv+s/6z/t/+9
/7j/sP+w/7n/zP/a/+P/7//3//r//v8CAAQABgAIAAoACAAKAAoACwALAAwADAAOAA4A
DwAPAA8ADwAPAA8ADwAPABAAEAAQABAADgAOAA4ADgANAA0ADQANAA0ADgAOAA4ADAAM
AAwACwANAA0ADQANAAsACwALAAoACgAKAAoACgALAAwADQAOAA4ADgAOAA4ADAAMAAwA
DAAMAAwADAALAAsACgAKAAsACwALAAsACwAKAAoACgAKAAcABwAHAAgABgAFAAQAAwAE
AAQABAAFAAUABQAGAAYABAADAAIAAQAAAAAAAQABAAIAAAAAAP///P/7//v//P/8//z/
+v/5//n/+f/4//f/9//4//j/9//4//j/+P/4//j/9//3//j/+P/4//j/+P/5//n/+//8
/////////wAAAAAAAAEAAQABAAEAAwADAAUABgAGAAcABgAEAAMAAQADAAMABQAGAAYA
BgAFAAUABQAFAAUABQAFAAUABQAFAAQABAAEAAQAAwADAAQABAAGAAYABgAGAAYABgAG
AAYABgAHAAcABwAJAAkACQAJAAkACAAIAAkACQAJAAkACAAGAAYABgAGAAcACQAJAAgA
CAAHAAcABgADAAMABAAEAAYABgAGAAYABAAEAAQABAAGAAYABgAGAAYABgADAAMAAgAD
AAMAAwAFAAYABgAGAAQABAAEAAMABAAEAAUABQAFAAUABQAFAAYABQAFAAYABQAFAAUA
BQAFAAQABAAFAAYABwAIAAkABwAHAAcABgAGAAYABwAHAAcABwAHAAgABgAFAAQABAAF
AAUABQAGAAYABQAEAAQABgAGAAYABgAGAAcABwAHAAQABAAFAAUABgAGAAcABwAGAAUA
BQAFAAUABQAFAAYABAAFAAYABgAEAAUABQAFAAcABwAIAAgABQAEAAQABQAFAAUABQAJ
AAgACAAIAAgACAAKAAoADAAMAA4ADwAPAA8ADQAOABEAEQAPAA8ADQAKAAYAAwAAAP7/
+//7//z//P/8//v/+v/6//n/+P/2//T/9//4//v//v/9////AAACAAIAAgABAAAAAgAB
AAAAAAAAAAAAAQABAP//AAAAAAAAAAAAAAAAAAADAAMABAAEAAQABAAEAAQAAgACAAIA
AgACAAIAAgABAAMAAwADAAMAAwACAAEAAgAEAAgADgAZACQALAAvADQANQAzACwAHQAH
AO//0f+z/6D/oP+g/6D/p/+v/6j/oP+i/63/vP/M/9n/5f/t//L/9v/6//z//v/+//z/
/v8BAAIABAAFAAQABAAGAAYABwAHAAcABwAHAAcABwAHAAgACAAIAAgACgAKAAoACgAJ
AAkACQAJAAcACAAIAAgACAAIAAgABwAHAAcABwAHAAcABwAHAAYABgAGAAYABgAGAAYA
BgAGAAYABgAGAAYABAAEAAQABAAGAAYABgAFAAMAAgACAAMAAwADAAMAAwACAAIAAgAC
AAEAAQABAAIAAgABAAAA///+//7//v///wEAAQACAAIAAAD///7//f/6//r/+//7//z/
+v/6//n/9//1//T/9P/0//T/8v/x//P/8//y//H/8f/y//L/8f/y//L/8v/y//L/8f/x
//L/8v/y//L/8v/1//X/9//4//n/+f/5//r/+v/6//v/+//7//v//f/9//3//v/+////
///+//7//f/7//v//f/+/wAAAAD///////////////8BAAEAAQABAAIAAgACAAIAAgAB
AAEAAAACAAIAAgACAAAAAAAAAAAAAAABAAEAAQABAAEAAQABAAEAAAAAAAEAAQABAAEA
AAAAAAAAAAAAAP//AQABAAAAAgABAAEAAAD/////AAAAAAAAAAAAAAAA/v/+//7//v8A
AAAAAAAAAAAAAAD9//3//v///////////wAAAAAAAAAAAAAAAP///v/+////////////
//////7//f/9//7////////////9//z//P/9/////////////////////v/9//z//P/7
//3//f/9//7//P/7//r/+v/7//v/+//8//z/+//6//r/+v/6//r/+v/8//3//f/9//r/
+v/7//v/+v/6//v/+//8//v/+//7//n/+f/5//r/+v/7//z//P/6//v/+//7//n/+f/6
//r/+//6//r/+//5//v/+v/8//z//P/8////AAABAAMAAwADAAMABAAHAAcABwAHAAYA
BAABAP/////+//z//f/8//r/9v/z//H/8P/v/+7/7f/s/+z/7P/w//L/8//1//b/+P/5
//r/+P/4//j/9//2//b/9v/2//n/+f/5//r/+P/4//j/+P/4//j/+f/5//n/+P/3//b/
+P/4//j/+P/6//r/+v/6//j/9//3//f/+f/5//r/+v/6//r//P/+/wIABwASAB4AKQAu
AC8ALwAuACEACwDz/9n/u/+g/5T/lP+S/4//l/+Y/47/jP+T/6L/tP/F/8//2//k/+j/
7P/w//T/9v/2//b/+v/6//v/+//8//z//v/+//3//f/9//3//f/9//3//f8AAAAAAAAA
AP7//v/+//7//////////////wAAAAAAAP7//v/+//3////////////////////+/wAA
AAAAAAAAAAAAAAAAAAD+//7//v/+/wAAAAAAAAAAAAAAAAAA//8BAAAAAAABAAEAAQAB
AAEAAAAAAAAAAAABAAEAAQACAAAA///+//3//v/+//7////9//3//v/+//7//f/8//v/
/P/8//3//f/6//j/+P/3//j/9//3//j/9v/2//T/8//z//P/8v/x//P/9P/0//P/8P/w
//D/8P/w/+//7//w//T/9P/0//T/9f/1//f/+P/3//f/9//4//j/+P/5//n/+f/5//v/
+//9//7//v///wEAAAAAAP///f/9////AAD+//7//f/9//3//f/9//3////////////+
//7//v/+//////8AAAAAAAAAAAAAAAD+//7//v/+//7///////////////////8BAAAA
AAABAP////////7/AAAAAAAAAAD//wEAAQAAAAAA//////7//v///wEAAgABAAAA///+
//7//v/+//7//v/+//7//v/+//7/+//7//7//////////f/+//7//v/+//7//v/9//3/
/v8AAAEAAAD///7//f//////AAACAAIAAQAAAP/////+//7/////////////////////
//7/AAAAAAEAAQD///////8AAAAA///+//7/AQABAAEAAgABAP///f/8//3//v///wAA
/v/////////+//7//////wAAAAABAAEAAAD///////////////8AAP7///8AAAAA////
//7//f//////AAAAAP3//P/9//7///8AAAQABAAEAAUABwAHAAcACAALAAsACwALAAoA
CAAFAAMAAgACAAEAAwABAAAA/f/7//n/+P/3//b/9f/0//T/9P/2//j/+f/7//z//v//
/wAAAAAAAAAA///8//z//P/8/////////wAA/v/+//7//v/8//z//f/9////AAABAAIA
AQAAAP///v/+//7//v/+/wAA/////////////wAAAAAAAAIABAAIAAwAEwAgACoAMQA0
ADcANQAuAB8ACQDx/9X/tf+i/57/nv+c/5//p/+i/5j/mv+n/7b/yP/X/+P/7f/y//b/
+P/8//7/AAAAAAQABAAEAAUABQAEAAQABgAGAAgACQAKAAsACwALAAsACwAMAAwADAAM
AAoACgAKAAoABwAHAAcABwAIAAoACwAMAAoACgAKAAkACwALAAsACwANAA0ADQAMAAoA
CgAKAAoADAAMAAwADAAKAAoACgAKAAwADAAMAAwACgAKAAoACQAHAAYABgAHAAgACQAK
AAsACAAIAAgACAAJAAkACQAKAAoACQAIAAcABgAGAAYABwAHAAcACAAIAAYABQAEAAMA
AgACAAMAAwAEAAIAAgABAP///f/8//z//v/+//z/+//7//v/+v/5//n/+v/6//n/+P/4
//j/+P/4//f/9//4//j/+P/4//j/+//7//3//v////////8AAAIAAgADAAMAAwADAAUA
BQAHAAgACAAJAAcABgAGAAUABwAHAAkACgAKAAoACQAJAAcABwAHAAcACAAJAAoACwAM
AAwADAAMAAwACwALAAoACgAKAAoACgAKAAoACgAKAAwADQANAA0ADQANAA0ADQALAAoA
CgALAA0ADQANAAwACgAKAAoACgANAA8ADwAOAAwACwALAAoACQAJAAoACgAKAAoACgAK
AAgACAAIAAgACQAKAAsADAAMAAwACQAJAAoACwALAAsACwAMAAwADAAMAAwADAALAAsA
DAAOAA8ADQANAA0ADQAOAA0ADQAOAA8ADwAPAA8ADQAMAAwADQAPAA8ADwAPAA0ADQAN
AAwADgAOAA8ADwAPAA8ADwAQABAADwAOAA4AEQARABEAEgAQAA8ADgAOABAAEAAQABAA
DgAPAA8ADwAQABAAEQARABAAEAARABEAEgARABEAEQARABEAEQASABAAEQASABIADgAQ
ABIAEgASABIAFQAWABcAGQAZABkAGQAaAB0AHQAdAB0AHAAaABcAFQAVABQAEgATABMA
EgAPAA0ACgAKAAoACgAHAAYABgAGAAoADAANAA8AEAASABMAFAASABIAEgARABAAEAAQ
ABAAEwATABMAFAAUABQAFAAUABQAFAAVABUAGAAYABgAGAAYABgAGAAYABgAGAAYABgA
FgAVABUAFQAXABcAGAAYABYAGAAcACAAJAAvADwARgBJAEwATQBLAD4AKwAVAP3/3//D
/7b/uP+8/77/x//N/8j/xP/G/9H/4v/w//v/BQAJAA4AFAAYABoAGgAeACAAIAAgACAA
IQAhACAAIAAiACIAJQAlACUAJQAjACMAIwAjACUAJgAnACgAJgAmACYAJgAnACcAJwAn
ACcAKAAoACgAJwAmACUAIwAkACUAJgAnACcAJwAnACYAJgAmACYAJgAoACgAKAAoACcA
JgAlACQAJQAmACcAKAAoACgAKAAnACkAKAAoACkAJwAnACcAJwAmACYAJgAmACcAJwAn
ACgAJgAlACQAIwAkACQAJAAlACMAIwAkACQAJAAjACIAIQAiACIAIwAjACAAHgAeAB0A
HAAbABsAHAAcABwAGgAZABkAGQAYABcAGQAaABoAGQAYABgAGAAYABgAFwAXABgAGgAa
ABoAGgAbABsAHQAeACEAIQAhACIAJAAkACUAJQAlACUAJwAnACcAKAAoACkAKQAoACgA
JwAnACcAKQAqACgAKAAnACcAKQApACkAKQApACkAKQApACkAKgArACwAKwArACwALAAs
ACwALAAsAC4ALgAuAC4ALgAvAC8ALwAtAC0ALQAtAC8ALgAuAC8ALQAtAC0ALAAtAC4A
LwAwAC8AMQAxADAAMAAvAC8ALgAvAC8AMAAwAC4ALgAuAC4ALgAuAC4ALgAuAC4ALgAu
ADAAMAAtAC0ALAAtAC0ALQArACwALAAsAC0ALgAvAC8ALgAuAC8ALwAvAC8ALwAvADAA
LwAvADAALwAvAC8ALwAxADAAMAAxADEAMQAxADEALwAvAC8ALgAxADIANAA1ADMAMwAz
ADQANAAzADIAMgAzADMAMwA0ADIAMQAwADAAMwA0ADUANgA0ADUANQA1ADIAMgAzADMA
NAA0ADUANQA0ADMAMwAzADQANQA2ADgANwA3ADcANgA2ADcANwA3ADgAOQA7ADwAPQA8
ADwAPQA/AEEAQwBDAEIAQABAAEAAQAA/AD4APQA8ADoAOAA2ADQAMQAwAC8ALgAuAC4A
LgAuADEAMgAzADQANwA4ADkAOgA6ADoAOgA6ADgAOAA4ADgAOgA6ADoAOgA6ADoAOgA6
ADsAPAA9AD4APgA+AD4APgA8ADwAPAA8AD4APgA+AD4APgA+AD4APgA+AD4APgA+AD8A
QABBAEIASQBQAFcAXgBjAGgAbQByAGUAWgBPAEQALQAWAP//6P/l/+T/4//i/+T/5P/k
/+T/8f/+/wsAGAAhACgALwA2ADoAPAA+AEAAQgBEAEYASABKAEoASgBKAEoASgBKAEoA
SgBKAA==
         </WaveFormData>
      </LeadData>
      <LeadData>
         <LeadByteCountTotal>10000</LeadByteCountTotal>
         <LeadTimeOffset>0</LeadTimeOffset>
         <LeadSampleCountTotal>5000</LeadSampleCountTotal>
         <LeadAmplitudeUnitsPerBit>4.88</LeadAmplitudeUnitsPerBit>
         <LeadAmplitudeUnits>��V</LeadAmplitudeUnits>
         <LeadHighLimit>2147483647</LeadHighLimit>
         <LeadLowLimit>268435456</LeadLowLimit>
         <LeadID>V2</LeadID>
         <LeadOffsetFirstSample>0</LeadOffsetFirstSample>
         <FirstSampleBaseline>0</FirstSampleBaseline>
         <LeadSampleSize>2</LeadSampleSize>
         <LeadOff>FALSE</LeadOff>
         <BaselineSway>FALSE</BaselineSway>
         <ExcessiveACNoise>FALSE</ExcessiveACNoise>
         <MuscleNoise>FALSE</MuscleNoise>
         <LeadDataCRC32>2190251910</LeadDataCRC32>
         <WaveFormData>
EAAQABAAEAARABIAEwAUABUAFgAXABgAGgAaABoAGgAbABwAHQAeAB8AIAAhACIAIwAk
ACUAJgAoACgAKAAoACgAKAAoACgAKAAoACgAKAAmACYAJgAmACUAJAAjACIAIAAgACAA
IAAgACAAIAAgAB8AHgAdABwAGwAaABkAGAAXABYAFQAUABEAEAAPAA4ADQAMAAsACgAJ
AAgABwAGAAYABgAGAAYABQAEAAMAAgAAAAAAAAAAAAIAAgACAAIAAAAAAAAAAAACAAIA
AgACAAAAAAAAAAAA/v/+//7//v8AAAAAAAAAAAAAAAAAAAAAAAAAAAAAAAABAAIAAwAE
AAIAAgACAAIABAAEAAQABAAEAAQABAAEAAYABgAGAAYABgAGAAYABgAEAAQABAAEAAUA
BgAHAAgABgAGAAYABgAIAAgACAAIAAcABgAFAAQABAAEAAQABAAGAAYABgAGAAUABAAD
AAIAAgACAAIAAgACAAIAAgACAAIAAgACAAIABAAEAAQABAACAAIAAgACAAIAAgACAAIA
AgACAAIAAgACAAIAAgACAAIAAgACAAIAAAAAAAAAAAACAAIAAgACAAIAAgACAAIAAgAC
AAIAAgACAAIAAgACAAEAAAD///7///8AAAEAAgAAAAAAAAAAAAAAAAAAAAAAAQACAAMA
BAAEAAQABAAEAAYABwAIAAkACQAKAAoACwAJAAoACgAKAAgABwAGAAQAAgACAAIAAgAF
AAUABQAGAAYABgAFAAQA///9//v/+//8//z//f8AAP//AAAAAAAA///+///////7//r/
+v/7//v/+//7//z//v/+//7//v/8//z//P/8//7////////////////////9//3//f/9
//3//f/9//3//f/9//3//f///wAAAQAEAA4AGgAsADwASwBcAHMAigCYAJQAgwBdACYA
5/+t/4j/c/9l/17/V/9V/2X/c/91/4D/mP+r/7n/yv/Y/+L/6v/s/+3/8P/4//7/AAAB
AAEAAQD//wAAAQACAAUABgAHAAcACQAJAAoACgAIAAgACAAJAAkACQAJAAkACQAJAAkA
CQAMAAwADAAMAAoACgAKAAoACwALAAsACwANAA4ADgANAAsACwALAAsACgALAAsACwAN
AA0ADQANAAsACwAMAA0ADwAPAA8ADwAPAA8AEAARABIAEgASABMAFQAVABUAFQAWABUA
FgAWABkAGQAZABkAHQAeAB8AIAAfACAAIQAiACMAIwAlACYAJAAlACYAKAAqACsAKwAs
ACsAKgApACkAKwArACsAKgAqACoAKgAoACcAJgAlACMAJQAjACMAIgAhACEAIQAgACIA
IQAgAB8AHwAeAB0AHAAZABgAFwAXABYAFAATABEAEQARABAADwAOAA4ADgAMAAsACgAI
AAcABAADAAMABAAGAAQAAwADAAQABAAEAAQAAgACAAIAAgACAAIAAgAAAP7///8AAAAA
AgACAAIAAgACAAIAAQABAAEAAgACAAIAAwADAAMAAwABAAEAAgAEAAQABAAEAAQABAAD
AAMABAAHAAcACAAIAAYABgAGAAYABQAEAAMAAwAEAAUABgAHAAUAAwAFAAUABQAFAAUA
BgAIAAgABwAHAAYABQAEAAMABAAEAAQABQAFAAQABAAEAAQABAAEAAQABAAEAAMAAwAA
AAAAAQABAAMAAwADAAMAAQABAAAAAAAAAAAAAAAAAAEAAQABAAEAAAAAAAAAAAACAAIA
AgABAP7//v/+//7//v///////v/+//7//v/+//z//f/9//3////+//7//v/+//7///8A
AAAA///+//3//f/8//z//P/8//3//f/9//7//v//////AQAAAAAAAAAAAAAAAwADAAMA
AwADAAQABAAFAAMABAAEAAQABAADAAIAAAD///7//f/8/////////wAAAgACAAEAAAD9
//v/+f/5//r/+v/7//7//f/+//7//v/+//z//P/7//v/+v/6//v/+f/5//n/+v/6//r/
+v/6//r/+v/6//r/+v/7//v/+//7//v/+//7//n/+f/5//n/+//7//v/+//5//n/+f/5
//n//P///wIADAAaACwAPABLAFoAawCAAIwAjAB9AF0ALADt/7P/kP9//3H/aP9j/2P/
b/9//4H/iv+e/6//vf/K/9b/4P/q/+7/8f/0//b//P/8//3//f/9//3//v///wAAAQAC
AAMAAwADAAMABAAEAAIAAgACAAMAAwADAAMAAwADAAMAAwADAAQABAAEAAQABgAGAAYA
BgAGAAUABAADAAUABgAGAAUABQAFAAUABQAEAAUABQAFAAUABQAFAAUABQAFAAYABwAJ
AAkACQAJAAkACQAKAAsADAAMAAwADQANAA0ADQANAA0ADQAPABAAEQARABEAEQATABQA
FQAWABUAFgAXABgAGQAZABsAHAAcAB0AHgAgACIAIwAjACQAIwAiACEAIQAhACEAIQAg
ACAAIAAgAB4AHgAeAB4AHQAdABsAGwAaABcAFwAXABYAGAAXABYAFQATABIAEQAQAA0A
DAALAAsADAAKAAkABwAFAAUABAADAAIAAgACAAAAAQAAAP7//f/6//n/+f/6//z/+v/5
//n/+P/4//j/+P/6//r/+v/6//j/+P/4//b/9v/3//j/+P/6//r/+v/6//j/+P/3//f/
+f/6//r/+v/7//v/+//7//n/+f/6//z/+//8//3//v/+//3//f/+//////8AAAAA/v/+
//7//v/+//7//v///wEAAQABAAEA///9//////////////8AAAAAAAD/////////////
//////7//f/9//3//P/8//z//P/8//z//P/+//7//f/9//r/+v/7//v/+//7//v/+//7
//v/+v/6//r/+v/6//r/+//7//v/+//7//r/+f/4//r/+v/6//n/+P/4//j/+P/4//n/
+f/4//r/+v/6//r/+P/5//n/+f/7//r/+v/6//b/9v/3//j/+f/5//n/+f/5//j/+P/4
//j/+f/5//n/+v/6//v/+//6//n/+f/4//z//P/8//z//P/8//z//P/9//3//f/9////
AAAAAAEA//8AAAAAAAAAAP///v/8//r/+v/6//r/+//7//v//P/+//7//f/8//f/9f/z
//P/9v/2//f/+v/7//z//P/8//n/9v/1//P/8v/y//P/9f/1//X/9f/2//b/9v/2//b/
9v/2//b/9v/2//f/9//3//n/+f/5//n/9//3//f/9//3//f/9//3//f/9//3//f/9//2
//v/BAAQACIANABEAFMAZAB3AIYAigCAAGUANwD8/73/j/92/2f/Xf9a/1f/Yf9z/3n/
f/+S/6b/tf+//8z/2P/g/+b/6v/t//L/9v/4//j/+f/5//n/+//8//3//v/+//7//v/9
//////8AAAAAAAAAAAAAAQD//////////wEAAQABAAEAAAAAAAAAAAABAAIAAwAEAAMA
AwADAAMAAwAEAAQAAwADAAMAAwADAAIAAwADAAMABQAFAAUABQADAAMABAAFAAUABQAF
AAUABwAHAAgACQAIAAgACAAJAAsACwALAAsACwALAA0ADgAPAA8ADwAPABMAFAAVABYA
FwAYABkAGgAbABsAHQAeABwAHQAeACAAIAAhACEAIgAjACQAJQAnACYAJQAkACIAJAAk
ACQAIgAiACIAIgAhACEAHwAfAB4AHwAfAB8AHgAcABsAGgAZABkAGAAXABYAFwAWABUA
FQASABAADwANAA0ADQAMAAsACAAIAAgABgAHAAYABAADAAIAAQABAAIAAAD+//3//f/+
//7//v/+//7//v/+//7//v/+//7//P/8//3//v/+//z//P/8//z//v/+//3//f/7//z/
/P/8/////////////f/9//7/AAD+//7//v/+//////8AAAIAAgABAAEAAAACAAIAAgAC
AAAAAAAAAAEAAQABAAEAAQADAAEAAwADAAEAAQABAAIABAAEAAMAAwABAAEAAQABAAEA
AAD/////AAAAAAEAAgABAAAA///+//7//v/9//3//v/+///////9//3//f/9///////+
//7//v/+//7//v/9//3//f/9//7//v/+//7//P/8//z/+//8//z//P/8//z//f/9//z/
/P/8//z//P/8//3//f/9//v/+v/6//r/+f/6//z//v/+//3//P/7//3//P/8//z/+v/7
//v/+//6//r/+//7//v/+//8//z//P/8//z//P/8//v/+//8/wAA/v/8//z//v/+//7/
/v8BAAEAAQABAP//AAAAAAEAAwAEAAQABAACAAEAAAD+//z//P/8//z/////////AAD+
//7//f/8//v/+f/3//f/9v/2//f/+v/7//z//P/8//z/+v/6//n/9f/0//T/9f/1//X/
9f/2//j/+P/4//j/9v/2//b/9v/2//f/9//3//f/9//3//f/9//3//f/9//3//f/9//3
//f/9//3//f/9//4//f/+v8CAAwAHAAyAEMAUgBlAHwAjACQAIMAZwA0APf/u/+Q/3P/
Yf9a/1X/Tf9T/2X/bf90/4b/m/+r/7r/yv/U/97/4v/l/+r/8P/2//j/+f/5//n/+f/6
//v//P/9//7///////////8AAAAAAgACAAIAAwADAAMAAwADAAEAAQABAAEABAAEAAQA
BAAEAAQABAAEAAUABQAFAAUAAwAEAAQAAwAFAAUABQAFAAYABwAHAAcABQAFAAUABQAH
AAcACAAJAAkACQAJAAkACQAJAAoACwAMAAwADAANAA0ADQANAA0ADwAPABEAEgATABMA
EwATABMAFAAVABYAGAAaABwAHgAdAB0AHwAgACAAIQAiACQAJAAlACUAJgAoACgAKAAp
ACkAKQApACgAJgAmACYAJAAkACQAJAAjACUAIwAjACIAHwAfAB8AHgAeAB0AHAAbABsA
GgAZABgAFwAWABUAFQAUABIAEQAPAAsACwAKAAkACAAIAAgABgAFAAQAAgABAAIAAQAB
AAIAAAD+//3//f/8//z//P/8//7//v/+//7//P/8//z/+v/6//v//P/8//z//P/8//z/
/P/8//v/+//9//7//v/+//3//f/9//3//f/9//7/AAAAAAAAAAAAAP7//f/9//7/////
/wAAAAAAAAAAAAAAAAAAAAAAAAEAAQABAAEAAQABAP//AQABAAEAAQABAAIAAgACAAEA
AQABAAEAAQABAAEAAAD//////f/8//z//P/9//7///8AAP///v/8//v//P/8//3//f/9
//3//f/9//v/+//6//r//P/8//z//P/5//n/+f/5//r/+v/6//r//P/8//z/+//6//r/
+v/6//r/+//7//r/+P/4//j/+P/4//n/+f/5//n/+P/4//j/9v/2//f/+P/7//v/+//7
//r/+P/3//b/9v/3//f/9//4//j/+f/5//j/9//3//b/+P/4//j/+P/2//X/9f/2//b/
9v/4//n/+v/4//j/+P/4//r/+v/6//r//P/8//3//f/9//3//f/+//7//////wAAAgAC
AAAA///9//r/+f/4//n/+v/8//3//f/+//7//v/7//r/9//1//H/8f/y//L/9f/4//n/
+v/8//z/+v/4//b/9f/z//L/9P/1//X/9f/z//T/9P/0//T/9P/0//T/9v/2//b/9//1
//X/9f/1//f/9//3//f/9//3//f/9//1//X/9f/1//X/9f/1//b/9f/8/wYAFAAqAD4A
SQBaAHMAhgCMAIgAcwBJABAA0f+d/37/a/9d/1T/T/9P/2H/b/9x/37/lv+n/7X/wP/M
/9j/4v/m/+f/6v/0//b/9v/3//f/9//3//j/+f/6//v//P/9//3//f/9//7//v/+//7/
/v//////////////AQABAAEAAQACAAIAAgACAAAAAAAAAAAAAwADAAMAAwACAAIAAQD/
/wEAAQABAAEABAAFAAUABQADAAMAAwADAAUABQAGAAcABQAFAAUABQAFAAUABgAHAAoA
CgAKAAsACQAJAAkACQALAAsADQAOAA8ADwAPAA8AEQASABMAFAAVABYAFwAYABcAFwAZ
ABoAGwAdAB8AIgAhACEAIAAgACIAIgAiACMAIwAjACMAIgAgACAAIAAeACAAIAAgAB8A
HQAbABsAGgAZABkAGQAYABoAGQAYABcAFwAWABUAFAARABAADwAPAA4ADAALAAkACQAJ
AAgABwAGAAYABgAEAAMAAgAAAP///v/9//3//v/+//z/+//7//r/+v/6//r/+v/6//r/
+v/4//j/+P/2//f/+f/7//z/+//6//n/+P/6//r/+f/5//n/+v/6//r/+f/5//n/+f/6
//v//f8AAPz//P/8//z//P/7//v//P/9//3//v/+//z//P/8//z//v/+//7////9//3/
/f/9/////f///////f/9//3//v/+//7//f/9///////////////+//3//f/9//z//P/8
//z//P/8//z//P/8//v/+//8//z//f/9//v/+//7//v/+//7//r/+v/6//r/+v/6//n/
+f/5//n/+v/6//r/+v/6//r/+v/5//j/+P/4//j/+P/5//n/+P/4//j/+P/4//j/+f/5
//n/+//6//r/+v/4//j/+f/6//v/+//7//v/+f/4//j/+P/6//v/+//7//r/+v/7//v/
+//7//z//P/6//r/+v/6//j/9//3//j/+P/6//z//f/8//z//P/8//z//v/+//7/////
/////////wAAAAABAAEABAAEAAQAAgAAAP7/+//6//r/+v/6//v//f/9//7//v/+//3/
/P/5//n/9//3//j/+P/5//z//f/8//z//P/6//j/+P/3//X/9P/0//X/9f/3//f/+P/4
//f/9v/1//T/9v/2//b/9v/3//f/9//3//f/9//3//f/+f/5//n/+f/3//f/9//3//f/
9//3//f/+v/9/wQADgAgADQAQgBPAGAAcwCCAIYAfgBnAD8ABgDF/5f/hP91/2f/Yv9f
/2f/df95/3//kv+m/7P/wf/O/9b/4P/q/+z/7f/y//b/+P/6//v/+//7//n/+v/7//z/
/f/+///////9//3//v/+//7//v/+////AQABAAEAAQD//////////wIAAgACAAIAAAAA
AAAAAAABAAEAAQABAAEAAgACAAEAAQABAAEAAQAEAAUABQAFAAMAAwADAAMAAwADAAQA
BQAFAAUABQAFAAMAAwAEAAUACAAIAAgACQAJAAkACQAJAAkACQALAAwADQANAA0ADQAN
AA4ADwAQABEAEgATABQAEwATABUAFgAYABkAGgAcABwAHQAdAB4AHgAeAB4AHwAhACEA
IQAgAB4AHgAeABwAHAAcABwAGwAdABsAGwAaABcAFwAXABYAFgAVABQAEwATABIAEQAQ
ABEAEAAPAA8ADgAMAAsACQAHAAcABgAFAAQABAAEAAIAAQAAAP7//f/8//v/+//8//7/
/P/7//v/+P/4//j/+P/4//j/+P/4//j/+P/4//b/9v/3//j/+P/4//j/+P/4//j/+P/3
//f/+f/6//r/+v/7//v/+//7//n/+f/6//z//P/8//z//P/8//v/+//8//3//f/+//7/
/v/+//7//v/8//z//P/9/////////////f/7//3//f////////8AAP7//v/9//3//f/9
//3//f////7//f/9//v/+v/6//r//P/8//z//P/8//z/+//7//r/+v/7//v/+//7//v/
+//5//n/+P/4//n/+v/7//z/+v/5//j/9//4//j/+P/4//j/+P/4//f/9v/2//b/9v/4
//n/+f/4//j/+P/4//j/+P/5//n/+f/5//j/+P/4//b/9v/3//j/+f/5//n/+f/5//j/
+P/4//j/+f/5//n/+P/4//n/+f/4//f/9//2//j/+P/4//j/+P/3//f/+P/4//b/+P/5
//r/+v/6//r/+v/6//r/+//7//z//f/+/wAA/v//////AAD+//7//P/7//z/+v/6//r/
+f/4//j/9//5//r/+v/6//f/9v/z//H/8P/x//P/9P/1//j/+f/6//n/+P/1//L/9P/z
//H/8P/w//H/8f/x//P/9P/0//T/8v/y//L/8v/y//L/8v/z//P/8//z//P/8//z//P/
8//z//P/8//z//X/9f/1//X/9P/z//L/8v/1//z/BgAWACoAOgBFAFYAawB8AIYAhABx
AE0AFgDT/53/fP9p/1//Wv9V/1f/Z/9z/3X/gv+W/6f/tf/C/87/2v/g/+T/5//q/+z/
8v/2//f/9//3//f/+P/5//r/+//8//3//f/7//v//P/8//r/+v/6//v//P/9//7////9
//3//f/9//7//v/+//7//v/+//7//v/9//3//f/9//7/AAABAAEA///////////+////
/////wEAAQABAAEAAAD///////8AAAEAAgADAAEAAQACAAMABAAEAAQABQAHAAcABwAH
AAcABwAJAAoADQANAA0ADQANAA4ADwAQABEAEgATABQAFwAXABkAGgAYABkAGgAcAB4A
HwAfACAAHgAeAB4AHwAhACEAIQAgACAAIAAgAB4AHAAcABwAGwAcABsAHAAcABkAGQAZ
ABgAGAAXABYAFQAVABQAEwASABEAEAAPAA8ADgAMAAsACQAHAAcABgAFAAIAAgACAAAA
AQAAAP7//f/6//n/+f/6//r/+P/3//f/9v/2//b/9v/4//j/+P/4//j/+P/4//b/9P/1
//b/9v/2//b/9v/2//b/9v/1//X/9f/2//b/9v/3//f/9//3//f/9//4//r/+P/4//j/
+P/6//n/+f/6//n/+f/6//r//P/8//z//P/6//r/+v/7//3//f/9//3/+//5//v/+//7
//v/+//8//r/+v/5//n/+f/5//n/+f/6//r/+v/7//n/+P/4//j/+P/4//j/+P/4//j/
9//3//T/9P/1//X/9f/1//X/9f/1//X/9P/0//T/9P/0//T/9f/1//X/9f/0//T/9P/0
//T/9P/0//P/8v/y//L/8v/y//P/8//y//T/9P/0//T/8v/z//P/8//1//T/9P/0//D/
8P/x//L/8f/x//H/8f/y//L/8//0//P/8//y//H/8v/y//P/8//x//H/8v/y//L/8v/y
//L/8v/x//H/8v/y//L/8v/0//T/9P/0//f/9//3//f/9//4//j/+f/5//r/+v/6//r/
+f/4//b/9//4//n/+v/6//n/+P/4//b/9v/1//T/8//x/+//7//w//D/8f/0//X/9v/2
//b/8v/w//D/7//t/+z/7P/t/+//7//v//D/7v/u/+7/7v/u/+7/7v/u/+z/7f/t/+3/
7f/t/+3/7f/u/+//8P/x/+//7//v/+//7//v/+//7//v//D/8f/0//r/BAAUACgAPQBK
AFsAcgCCAIYAeQBfADAA9f+3/4j/a/9Z/07/Sf9D/0n/W/9l/2j/fP+T/6H/sP++/8r/
1P/a/93/5P/o/+r/7v/v/+//7//v//D/8f/y//P/9P/1//X/9f/1//b/9v/2//b/9v/3
//f/9//3//f/+f/5//n/+f/6//r/+v/6//j/+P/4//j/+//7//v/+//5//r/+v/5//v/
+//7//v/+v/7//v/+//7//v/+//7//3//f/+////////////////////AAABAAIAAgAC
AAMAAwADAAMAAwAGAAcACgAMAAsACwALAAsADQAOAA8AEAATABQAFQAWABUAFQAXABgA
GgAbABwAHgAeAB8AHwAgACAAIAAgACEAIQAhACEAIAAgACAAIAAeACAAIAAgAB8AHQAb
ABsAGgAZABkAGQAYABoAGQAYABcAFQAUABMAEgARABAADwAPAAwACgAJAAcABQAFAAQA
AwACAAIAAgAAAP///v/8//v//P/7//v//P/6//j/9//3//j/+P/4//j/+P/4//j/+P/4
//j/+P/2//b/9//4//j/+P/4//j/+P/2//b/9f/1//f/+P/4//j/9//3//f/9//5//n/
+v/8//r/+v/6//r/+v/5//n/+v/7//v//P/8//z//P/8//z//v/+//7////+//3//P/7
//3/+//9//3//f/9//3//v/8//z/+//7//3//f/9//3//f/8//v/+//7//r/+v/6//z/
/P/8//z/+//6//j/9//3//j/+v/7//r/+f/4//f/+f/5//j/+P/4//j/+P/4//X/9f/1
//X/+P/4//j/+P/2//b/9v/1//b/9v/2//b/+P/5//n/+P/3//b/9f/0//b/9//3//f/
9//2//b/9v/0//T/9f/2//X/9f/1//X/9f/0//T/9P/2//f/9//3//b/9v/3//f/9v/1
//X/9P/0//T/9P/0//T/8v/z//T/9f/2//j/+f/6//v/+f/6//r/+//9//7//v/+//7/
/f/8//r/+//8//3//v/9//3//f/+//3//P/6//j/9v/1//T/9f/0//T/9f/4//f/+P/4
//j/9v/0//T/8//x//D/8P/x//P/8//z//T/8v/y//L/8v/w//D/8P/w//H/8//0//X/
9P/z//L/8f/z//P/8//z//H/8f/x//H/8f/x//H/8f/z//T/9f/6/wIADgAiADYARQBU
AGkAgACMAIgAdwBXACAA3/+n/4T/cf9j/1r/U/9R/13/bf9x/3r/kP+l/7P/wP/M/9j/
4v/m/+f/6v/u//L/9P/1//X/9f/1//b/9//4//v//P/9//3/+//7//z//P/+//7//v//
//////////////////////8AAAAAAAAAAP7//v/+//7///////////8BAAIAAgABAAEA
AQABAAEAAgADAAMAAwABAAEAAQABAAMAAwAEAAUAAwADAAMAAwAFAAUABgAHAAgACAAI
AAkABwAHAAcABwALAAsADQAOAA8ADwAPAA8ADwAQABEAEgAVABYAFwAYABcAFwAZABoA
HAAdAB4AIAAiACMAIwAkACMAIgAhACEAIgAjACQAJAAiACIAIgAgACAAIAAgAB8AHwAd
AB0AHAAbABsAGwAaABwAGwAaABkAGQAYABcAFgAVABQAEwATABIAEAAPAA0ACwALAAoA
CQAIAAgACAAGAAMAAgAAAP//AAD/////AAAAAP7//f/9//r/+v/6//r/+//8//3//v/8
//z//P/6//r/+//8//z//P/8//z//P/8//z/+//7//3//v/+//7//f/9//3//f/7//v/
/P/+//3//v///wAAAAD/////AAABAAEAAgACAAIAAgACAAIAAgACAAIAAwADAAMAAwAD
AAEA//8BAAEAAwADAAMABAAEAAQAAwADAAMAAwADAAMABQAEAAMAAwADAAIAAgACAAQA
BAAEAAQAAgACAAEAAQAAAAAAAQABAAEAAQABAAEAAQABAAAAAAACAAIAAgACAP//////
////AAAAAAAAAAACAAIAAgABAAAAAAAAAAAAAAABAAEAAAAAAAAAAAAAAAAAAQABAAEA
AwACAAIAAgD+//7///8AAP/////////////+//7//v8AAAEAAQABAAAAAAABAAEA/f/+
////AAABAAIABQAFAAUABQAFAAYABgAHAAcACAAIAAgACAAHAAYABAAFAAYABwAIAAcA
BwAHAAgABgAGAAUABAACAAEAAAABAAIAAgADAAYABQAGAAYABgACAAAAAAD//////v/+
////AQABAAEAAgAAAAAAAAAAAAIAAgACAAIAAgADAAMAAwADAAMAAwADAAMAAwADAAMA
AwADAAMAAwADAAMAAwADAAMABgAJAA4AGAAoADwATgBbAGwAfwCQAJQAjAB3AFEAGADX
/6f/kP+F/3n/cv9t/3P/gf+L/5H/ov+2/8X/z//a/+T/8P/6//z//f8AAAYACAAIAAkA
CQAJAAkACgALAAwADwAQABEAEQAPAA8AEAAQABIAEgASABMAEwATABMAEwARABEAEQAR
ABQAFAAUABQAEgASABIAEgAVABUAFQAVABUAFgAWABUAFQAVABUAFQAWABcAFwAXABUA
FQAVABUAFwAXABgAGQAZABkAGQAZABkAGQAaABsAHAAcABwAHQAdAB0AHQAdAB8AHwAh
ACIAIQAhACEAIQAjACQAJQAmACkAKgArACwAKwArAC0ALgAwADEAMgA0ADQANQA1ADYA
NgA2ADYANwA5ADkAOQA4ADgAOAA4ADYAOAA4ADgANwA5ADcANwA2ADMAMwAzADIAMgAx
ADAALwAvAC4ALQAsAC0ALAArACsAKgAoACcAJQAjACMAIgAhACAAIAAgAB4AHQAcABoA
GQAaABkAGQAaABoAGAAXABcAFgAWABYAFgAWABYAFgAWABYAFgAWABQAFgAXABgAGAAY
ABgAGAAYABgAGAAXABcAGQAaABoAGgAZABkAGQAZABsAGwAcAB4AGgAaABoAGgAcABsA
GwAcAB0AHQAeAB4AHAAcABwAHAAeAB4AHgAfAB8AHwAfAB8AHwAdAB8AHwAhACEAIQAi
ACIAIgAhACEAIQAhACEAIQAjACIAIQAhACEAIAAgACAAIgAiACIAIgAgACAAHwAfAB4A
HgAfAB8AHwAfAB8AHwAhACEAIAAgACAAIAAgACAAHwAfAB8AHwAiACIAIgAiACIAIgAi
ACEAIAAgACAAIAAgACEAIQAgACAAIAAgACAAIgAjACMAIwAjACIAIgAiAB4AHgAfACAA
IwAjACMAIwAhACAAIAAgACIAIwAjACMAIgAiACMAIwAjACMAJAAkACUAJgAnACgAKAAn
ACcAKAAoACoALAArACoAKgAqACoAKgAqACoAKgAqACoAKgAqACoAKAAoACgAKAAmACYA
JgAmACYAJgAmACYAJwAoACkAKgApACgAJwAmACMAIgAhACAAIQAiACMAJAAkACQAJAAk
ACQAJAAkACQAJgAmACYAJgAmACYAJgAmACYAJgAmACYAKAAoACgAKAAoACgAKAAoACsA
LAAtAC4AOQBEAE8AWgBrAHwAjQCeAJ4AngCeAJ4AcABCABQA5v/P/7r/pf+Q/5b/mv+e
/6L/sv/A/87/3P/p//b/AwAQABYAGgAeACIAJwAqAC0AMAAxADIAMwA0ADQANAA0ADQA
NgA2AA==
         </WaveFormData>
      </LeadData>
      <LeadData>
         <LeadByteCountTotal>10000</LeadByteCountTotal>
         <LeadTimeOffset>0</LeadTimeOffset>
         <LeadSampleCountTotal>5000</LeadSampleCountTotal>
         <LeadAmplitudeUnitsPerBit>4.88</LeadAmplitudeUnitsPerBit>
         <LeadAmplitudeUnits>��V</LeadAmplitudeUnits>
         <LeadHighLimit>2147483647</LeadHighLimit>
         <LeadLowLimit>268435456</LeadLowLimit>
         <LeadID>V3</LeadID>
         <LeadOffsetFirstSample>0</LeadOffsetFirstSample>
         <FirstSampleBaseline>0</FirstSampleBaseline>
         <LeadSampleSize>2</LeadSampleSize>
         <LeadOff>FALSE</LeadOff>
         <BaselineSway>FALSE</BaselineSway>
         <ExcessiveACNoise>FALSE</ExcessiveACNoise>
         <MuscleNoise>FALSE</MuscleNoise>
         <LeadDataCRC32>1005101824</LeadDataCRC32>
         <WaveFormData>
/v/+//7//v8AAAAAAAAAAAIAAgACAAIAAwAEAAUABgAIAAgACAAIAAkACgALAAwADwAQ
ABEAEgASABIAEgASABQAFAAUABQAEgASABIAEgASABIAEgASABEAEAAPAA4ADAAMAAwA
DAANAA4ADwAQAA4ADgAOAA4ADgAOAA4ADgAMAAwADAAMAAkACAAHAAYABQAEAAMAAgD/
//7//f/8//z//P/8//z/+v/6//r/+v/4//j/+P/4//r/+v/6//r/+P/4//j/+P/6//r/
+v/6//j/+P/4//j/9//2//X/9P/1//b/9//4//j/+P/4//j/+P/4//j/+P/5//r/+//8
//r/+v/6//r/+//8//3//v/+//7//v/+/wAAAAAAAAAAAAAAAAAAAAD+//7//v/+////
AAABAAIAAQAAAP///v///wAAAQACAAEAAAD///7//v/+//7//v8AAAAAAAAAAP///v/9
//z//P/8//z//P/8//z//P/8//r/+v/6//r//P/8//z//P/7//r/+f/4//j/+P/4//j/
+v/6//r/+v/4//j/+P/4//j/+P/4//j/9v/2//b/9v/4//j/+P/4//j/+P/4//j/9v/2
//b/9v/4//j/+P/4//f/9v/1//T/9f/2//f/+P/2//b/9v/2//b/9v/2//b/9//4//n/
+v/4//j/+P/4//r/+//9////AQACAAIAAgAAAAAAAwADAAQAAwADAAMAAgACAAEAAAAF
AAYABgAGAAYABQAEAAMAAAD9//r/9//5//j/+P/5//n/+f/5//n/+P/2//b/9f/0//P/
8//z//H/8v/z//P/9f/0//T/9P/y//H/8f/z//X/9f/1//X/9f/1//X/9f/y//L/9P/0
//b/9f/1//X/8v/y//L/8//z//T/9f/3//r///8GABAAHgA1AFoAhQCqAMMAzwDHALEA
lACBAHQAYwBNADYAEADk/8n/r/+M/3T/fP+P/6L/tv/E/8//1//a/9z/4v/q/+//8f/y
//L/8v/x//H/8//0//X/9v/3//f/+f/5//n/+f/3//f/+P/5//r/+v/6//j/9v/2//f/
9//6//r/+v/6//r/+v/5//n/+f/5//v/+//9//3//f/8//r/+v/6//r/+f/6//r/+v/8
//z/+//7//n/+f/7//z//v/9//3//P/7//v//P/9//3//v/+//7///8AAAEAAwABAAIA
AwAFAAkACQAJAAkACwALAAsADQAPABAAEQATABMAEwAUABYAFgAVABYAGAAbABwAHAAc
ABoAGgAbABwAHQAdAB0AHQAeAB4AHQAcABoAGgAZABkAGwAbABsAGgAbABoAGQAZABkA
GQAZABkAHAAcABsAGgAXABYAFgAWABYAFAATABEAEgAQABAADwAOAA0ADAAMAAsACQAH
AAcABQACAAEAAgADAAIAAgACAP////////7//v/+////AAAAAP7//f/9//3//P/8//7/
//////7//v/9//3//f/8//r//P/8//z//v///wAAAQD+//3//f8AAAAAAAABAAEAAwAD
AAQABAAEAAYACAAIAAYABgAHAAcAAQABAAMABAAGAAYABwAHAAcABgAFAAUABQAHAAcA
CAAKAAkACAAHAAYABQAEAAQABgAGAAUABQAFAAUABQAFAAUABQAEAAMABQAFAAQAAwAB
AAEAAQABAAMAAwACAAIAAAAAAAAAAAAAAAAAAAAAAAEAAQABAAEAAAD///////8BAAEA
AQABAP7//f/9//3//v/+//////////7//f/9//v/+//8//3///////////////7//v/+
////AAAAAAAAAQAAAAAAAAAAAP///v/+/wAAAQABAP//AwACAAIAAgACAAIABQAFAAYA
BwAHAAgACAAIAAYABgAJAAkACgAJAAkACQAIAAgABwAGAAkACgAKAAoACwALAAsACwAH
AAUAAwABAAMAAgACAAMAAwADAAMAAwADAAAA///9//7//f/9//3/+v/6//r/+f/7//r/
+v/6//r/+f/5//v/+f/5//n/+f/5//n/+f/5//b/9v/4//j/+f/5//r/+//6//r/+v/7
//v//P/9////BAAHABAAHAAqAEMAZgCPALQAzwDdANsAwwCiAIsAfgBtAFUAOAAQAOL/
w/+l/4L/dv+E/5X/pv+4/8j/0f/b/+L/6P/s//D/9//7//z//P/8//n/+f/7//z//f/+
//////8BAAEAAQABAP////8AAAEABAAEAAQAAgACAAIAAwADAAYABgAGAAYACAAIAAcA
BwAGAAUABgAFAAYABwAIAAgACAAIAAgACAAHAAgACAAIAAgACAAHAAcABwAHAAkACgAM
AAsACwAKAAkACQAKAAsACwAMAAwADAAMAAwADAANAAsADAANAA8AEwATABMAEwATABMA
EwAVABcAGAAZABsAGwAbABwAHgAdAB0AHwAiACYAKAApACoAKAAoACkAKgApACkAKQAp
ACoAKgApACgAJgAmACUAJQAlACUAJQAkACEAIAAfAB8AIQAhACEAIQAgACAAHwAeABwA
GgAZABgAGgAYABcAFQASABAAEAAPABAADwAOAA4ADQALAAkACQAHAAQAAwAEAAUABAAE
AAQAAwADAAMAAgACAAIAAwAEAAQAAgABAAEAAQAAAAAAAgADAAMAAgACAAEAAQABAAAA
AAACAAIAAgADAAMAAwADAAIAAQABAAQABgAGAAcABwAFAAUABgAGAAYACAAKAAoACAAI
AAkACQAGAAcACgAMAAoACgALAAsACwAKAAkACQAJAAsACwAMAA4ADQAMAAsACQAJAAkA
CgAMAAwACwALAAoACQAIAAcABgAHAAcABwAJAAkACAAHAAUABQAFAAUABwAHAAYABgAE
AAQABAAEAAYABgAGAAYACAAHAAYABQAEAAMAAwADAAUABQAFAAUAAgABAAEAAQACAAIA
AwADAAUABAADAAMAAQABAAIAAwAFAAUABQAFAAMAAgACAAIAAwAEAAQABAADAAIAAgAC
AAEAAQABAAIABAAFAAUAAwABAAEAAgACAAMABgAGAAYACAAIAAgACAAHAAcACAAJAAsA
DAAMAAwACgAKAA0ADQAMAAsACwALAAsADAAMAAwADgAOAA0ADAANAA0ADQANAAkABwAF
AAMABQAEAAQABQAGAAcACAAJAAQAAAD+//v//f/9//7////+//7//v/9//3//P/8//z/
/v/9//3////+//3//P/7//3//f/9//3/+v/6//z//P/8//v/+//7//z//P/8//3//f/8
//3/AQAGAA8AGgAoADoAWQCCAKkAxADXAN0AzQCxAJYAgwBwAFkAQQAgAPT/1P+7/5n/
fv+E/5b/o/+y/8D/zv/X/9//6P/s//L/9v/3//f/+P/4//j/+P/5//z//v/8//z//P/7
//z//f/+/////////wAAAQABAAAA///8//3//v8AAAEAAQAAAP///v///wAAAAABAAAA
//8AAP///////////v8AAAAAAAAAAAAAAAD///7/AAAAAP/////9//3///8AAP7//f/9
//z//P/9////AQACAAIAAQAAAAIAAgACAAMAAQACAAMABQAFAAUABQAFAAkACQAJAAsA
DAAMAAwADQAPAA8AEAASABEAEQATABYAFQAWABYAFgAYABgAGQAaABoAGQAYABcAGAAY
ABcAFgAYABgAFwAXABYAFQAUABIAEgASABIAEwATABMAEwATABIAEgARABAAEQAQABAA
EAAOAAwACwAJAAsACgALAAsABwAFAAMAAgADAAEA/////wAA/v/+/wAA///8//r/+P/4
//n/+v/6//j/+P/5//r//P/6//n/+f/3//b/9v/4//f/9//2//b/9v/3//j/+P/3//j/
9//2//n/+f/5//n/+v/5//n//P/6//r/+//7//3//f/+//7/+//8//3//P/+//7/////
//3//f///wAA/v/+//////8AAAAAAAABAAAAAQAAAAAAAgABAAAA//////////8AAP//
/v/8//v//P/9//7////+//3/+//5//n/+f/4//f/+f/5//n/+f/3//f/9v/2//j/+P/4
//j/9v/2//b/9v/4//f/9v/1//X/9f/2//f/9f/1//X/9f/2//X/9f/1//X/9P/0//P/
9f/0//P/8//x//H/8v/z//L/8f/w/+//7v/u/+//8P/w//D/7//u/+7/7v/v//D/7//v
/+//8P/w//H/8f/v//H/8f/y//L/8f/y//L/8v/x//H/8v/z//X/9f/y//L/9P/0//T/
9P/3//f/+P/5//f/+P/4//j/+f/6//7////9//v/+v/5//n/+v/6//r//f/+//7//v/+
//3//P/7//n/9//1//P/8f/w//D/8f/y//P/9P/1//P/8P/v/+3/6v/p/+n/6f/p/+r/
6//r/+v/6v/q/+r/6P/n/+f/6f/r/+v/6//r/+r/6f/o/+f/5v/m/+j/6P/o/+f/5//n
/+b/5v/m/+f/6f/q/+n/6f/s/+//9P8AABAAIwBEAGsAlACxAL8AwQCvAJQAfwBwAF8A
SwA4ABoA7P/F/6//kP9y/27/f/+S/6T/sv+9/8f/zP/S/9j/3P/j/+X/5v/m/+b/5f/l
/+f/6P/p/+r/6//r/+v/6//r/+v/7f/t/+7/7//y//L/8v/w/+//7v/u/+3/8v/y//L/
8v/y//L/8f/x//H/8f/z//P/8//z//P/8v/y//L/8v/y//P/9P/0//T/8v/y//H/8f/z
//P/9f/2//b/9f/1//T/8//z//T/9f/3//j/+P/4//j/+P/4//n/+f/6//v//f//////
/////////////wEABQAGAAcACQAHAAcACAAKAAkACQALAA4ADwAQABAAEAAQABAAEQAS
ABEAEQARABEADgAOAA0ADAAMAAwACwALAA0ADQANAAwADQAMAAsACwANAA0ADQANAA4A
DgANAAwADQAMAAwADAAMAAoACQAHAAQAAgACAAEAAgABAAAAAAD///3/+//7//z/+v/6
//z//P/6//n/+P/1//X/9f/0//b/9v/3//j/+P/2//X/9f/1//T/9P/2//f/9//2//b/
8//z//P/8v/0//b/9v/2//X/9f/1//X/9v/1//X/+P/4//j/+f/5//f/9//4//j/+P/6
//z//P/6//r/+//7//j/+f/8//7//v/+///////9//z/+//7//3//////wAAAAD///7/
/f/9//3//f/+//z//P/7//v/+v/5//j/9//6//v/+//7//r/+f/3//X/9//3//f/9//3
//f/9v/2//T/9P/0//T/9v/2//b/9v/0//P/8v/x//P/8//0//X/9f/1//X/9f/y//H/
8f/x//T/9P/1//X/9f/0//P/8//z//P/9P/1//P/8//z//P/7//u/+7/7v/w//L/8//0
//H/8P/w//D/8f/x//H/8v/0//X/9f/z//L/8f/x//D/8f/y//L/8v/x//H/8v/z//H/
8f/y//X/9P/0//T/9P/0//T/9P/0//T/9f/2//j/+f/6//v/+//8//7//v/+//7/AQAB
AAAA///9//3//f/+/wAAAAADAAQAAgACAAIAAQACAAEA///9//n/9//3//b/9v/3//f/
9//5//n/9//0//P/8f/w/+//7//v/+//8P/x//H/8f/w//L/8v/y//H/8f/z//P/8//x
//H/8f/x//P/8//y//L/8v/y//L/8f/v/+//7v/u//D/8f/x//L/8f/z//b/+/8GABYA
JAA9AGYAjQCsAMEAyQC/AKcAjgB/AHQAYQBJAC4ABADY/7//pf+C/3b/hv+X/6b/tv/A
/8v/1f/c/9z/5P/s//H/8P/w/+//7v/u/+//8v/0//X/9v/3//f/9f/1//X/9f/1//X/
9v/3//j/+P/4//b/+P/4//n/+f/8//z//P/8//r/+v/5//n/+v/7//7////8//v/+v/4
//r/+v/6//r//f/+//7//v/9//z/+v/5//r/+//+/wAA/v/9//3//P/7//v//P/9/wEA
AgACAAIAAAAAAAAAAQADAAQABQAHAAcABwAHAAcABwAHAAcACQANAA4ADwARAA8ADwAQ
ABIAFAAVABgAHAAbABwAHAAcAB0AHgAgACIAJQAlACUAJQAjACIAIAAeAB8AIAAgACEA
HwAfAB8AHgAfAB4AHQAdAB4AHwAgACEAIQAgAB4AHAAbABoAGgAaABoAGAAXABUAFgAU
ABQAEwASABEAEAAQAA8ADQALAAsACgAIAAgACgAKAAgABwAGAAcABwAHAAYABAAEAAUA
BgAEAAIAAQABAAQABAAFAAgABwAHAAYABgAGAAcACAAIAAoADAAMAAwACwALAAsACwAN
AA0ADgASABEAEAAQAA8ADwAPABAAEAAQABIAFAAUABMAEgASABEAEAARABQAFgAUABQA
FQAVABcAFgAVABUAEwAVABUAFgAUABMAEgARABMAEwATABQAEgASABEAEQARABEAEQAR
ABAAEQARABEADwAPAA4ADQAPAA8ADwAPAA8ADwAOAA4ADAAMAAwADAAMAAwADAAMAAwA
CwAKAAkACwALAAwADQALAAsACwALAAoACQAJAAkACgAKAAsACwALAAoACQAJAAkACQAK
AAsACwALAAsACwALAAoACgAKAAsADAAMAAwACwAKAAoACgANAA0ADQAOABAAEQARAA8A
DQANAA4ADgANAA4ADgAOAAwACwALAAsACwALAA4ADwAQAA4ADgAOAA4ADwAQABEAEwAT
ABQAFQAVABUAFAATABIAEwAXABgAGAAVABUAFQAVABYAFgAWABkAGgAaABoAGgAXABYA
FQATABMAEQAPAA8AEAAQABEAEQAPAA8ADwANAAwACwAJAAgABwAHAAcABwAIAAkACQAJ
AAcABgAFAAQABQAFAAcABwAHAAcABwAHAAcABwAHAAYACAAKAAoACgAJAAkACQAIAAgA
CAAJAAkACgALAA0AEgAZACQAMgBEAGMAjgC1ANAA4QDnANkAuQCcAIsAgABpAE0ALAAA
ANj/vf+Z/4L/iv+c/6n/vP/O/9j/4f/t//L/9v/+/wQABQAFAAYABgAGAAUABQAHAAgA
CQAKAAsACwALAAsACwALAAsACwAMAA0AEAAQABAADgAMAAwADQANABAAEAAQABAAEAAQ
AA8ADwAPAA8AEQARABEAEQARABAAEAAQABAAEAATABQAFAAUABQAFAATABMAEQARABMA
FAAUABMAEwASAA8ADwAQABEAFQAWABYAFgAWABYAFgAXABcAGAAZABsAHQAdAB0AHQAh
ACEAIQAjACUAJgAnACkAKQApACoALAAtAC0ALwAyADMANAA0ADQAMwAyADIAMgAzADMA
MwAzADAAMAAvAC4ALgAuAC0ALQArACsAKwAqACkAKAAnACcAJwAnACcAJwAnACYAJAAi
ACMAIgAiACIAIgAgAB8AHQAbABgAFwAVABYAFQAUABQAEQAPAA0ADQAMAAoACgAMAA4A
DAALAAoACAAHAAYABAAGAAYABwAIAAgABgAFAAUABwAGAAYACAAJAAkACAAIAAUABQAF
AAQABQAIAAkACgAJAAkACQAJAAgABwAHAAoADAAMAA0ADQALAAsADAAMAAwADgAQABAA
EAAQABEAEQANAA0ADwAQABIAEgATABMAEwASABEAEQAUABcAGAAaABoAGQAYABcAGQAZ
ABkAGgAcABwAGwAbABkAGQAZABkAHAAdAB0AHQAbABsAGgAZABsAGwAbABsAHQAdABwA
HAAaABoAGgAaABwAHAAcABwAGgAZABgAFwAXABcAGAAZABsAGwAbABsAGAAXABcAFwAZ
ABoAHAAdAB0AHAAbABsAGwAbABwAHQAbABsAGwAbABkAGAAYABgAGwAcABwAHAAdABwA
HAAcABsAGwAbABwAHAAdAB0AGwAZABkAGgAaAB0AHgAeAB4AHgAdAB0AHQAbABsAHgAf
ACAAIAAgACAAIAAiACIAIwAjACYAJwAnACgAKAAoACgAKAArACsAKgApACkAKQApACoA
KQAoACoAKgArACwALQAtACgAIwAdABcAEQANAAsACAAGAAUAAwABAPj/7//k/9j/0v/L
/8X/v/++/73/vP+8/7//v/+//77/wf/C/8P/w//F/8f/x//H/8r/y//M/83/zf/N/8z/
zP/O/87/zv/N/9D/0f/R/9L/z//P/87/zv/R/9X/2v/f/+r/9P8CAB0ARABvAJAApwCx
AKsAkQBwAFsASgA3ACEACgDi/7j/of+D/17/Uv9g/3H/hP+U/6L/rf+1/7z/wP/C/8b/
yf/M/87/z//Q/9H/0f/T/9T/0//U/9X/1f/V/9X/1f/V/9P/0//U/9X/2P/Y/9j/1v/W
/9b/1//X/9j/2P/Y/9j/2P/Y/9f/1//X/9f/2f/Z/9r/2//c/9z/3P/c/9z/3P/b/9z/
3P/c/93/3v/e/9//3v/d/97/3v/g/9//3//e/9//3//g/+H/4//k/+T/5P/m/+b/5v/n
/+X/5v/n/+n/6//r/+v/6//t/+3/7f/v/+//8P/x//P/9P/1//f/+v/6//n/+v/8////
AAAAAAAAAAAAAAEAAgADAAMAAwADAAQABAADAAIAAAAAAP////8BAAEAAQAAAP///v/9
//3//f/9//3//f/+//7//f/8//v/+v/6//r//P/6//n/9//0//L/8v/x//D/7//u/+7/
7//t/+v/6//o/+b/5v/o/+j/5v/l/+T/4//j/+P/4v/i/+L/4//k/+b/5P/j/+P/4v/g
/9//4P/j/+P/4v/i/+H/4f/h/+D/4P/i/+L/4v/j/+P/4//j/+L/4f/h/+T/5P/k/+X/
5f/l/+X/5v/m/+T/5v/o/+j/6v/q/+v/6//l/+X/5//o/+r/6v/r/+v/6//q/+n/6f/n
/+n/6f/q/+r/6f/o/+f/5//n/+f/6P/q/+r/6f/p/+f/5//n/+f/5//n/+b/5f/n/+f/
5v/l/+T/4//i/+H/4//j/+L/4v/i/+L/4v/i/+D/4P/g/+D/4//j/+P/4//g/9//3//f
/9//3//f/9//3v/d/93/3f/e/97/3//f/9//3v/d/93/2//b/9z/3f/f/9//3//f/9z/
2v/Z/9j/1//Y/9j/2P/Z/9j/2P/Y/9j/1//W/9b/2P/Z/9n/1//Z/9n/2v/a/9r/2v/Z
/9j/2f/Z/9r/2//X/9n/2P/Z/9r/2//c/9//3//g/+H/3//g/+D/4P/h/+L/5v/n/+T/
4//j/+P/5v/o/+n/6v/s/+z/6//q/+r/6f/o/+f/5//l/+P/4f/f/97/3v/f/+H/4f/h
/+H/3//c/9v/2f/W/9X/1f/V/9f/2P/Z/9n/2P/W/9X/1P/W/9X/1f/X/9X/1f/V/9X/
0//T/9P/0//T/9T/1//Y/9b/1f/V/9X/1v/W/9b/1//X/9j/2f/Z/9z/3f/k//D/AAAT
AC4AVwB+AJkAqQCrAJ8AhgBvAGAAUQA7ACYACgDe/7n/o/+E/2L/XP9t/37/kP+e/6n/
sf+6/8D/xv/O/8//0f/S/9L/0v/P/8//0f/S/9P/1P/V/9X/1P/T/9L/0f/S/9P/1f/X
/9b/1v/W/9T/1P/U/9X/1f/Y/9j/2P/Y/9b/1v/V/9X/1v/X/9r/2//Z/9n/2f/Y/9j/
2P/Y/9j/2//c/9z/3P/b/9r/2P/X/9j/2f/c/97/3v/d/93/3P/d/93/3v/f/9//4P/g
/+D/4P/g/+D/4f/i/+T/5v/p/+r/6f/o/+f/6f/p/+n/6//v//D/8f/z//H/8f/y//T/
9//3//n//P/8//z/+//6//z//P/9//7/AQABAAEAAQD///7//P/6//v//P/8//3//P/7
//r/+P/3//b/9f/1//b/9//4//n/+f/4//b/9P/1//T/9P/0//L/8P/v/+3/7P/q/+r/
6f/q/+n/6P/o/+X/4//h/+H/4v/g/+D/4v/i/+D/3//e/93/3f/d/9z/3P/c/93/3v/e
/9z/2//b/93/3P/c/97/3f/d/9z/3P/Z/9n/2f/Y/9n/3P/d/97/3v/d/9z/2//d/93/
3v/i/+D/4P/h/+H/3//f/+D/4P/i/+T/5v/m/+X/5P/k/+P/4v/j/+b/6P/n/+b/5v/l
/+f/5v/l/+X/5f/n/+f/6P/m/+X/5P/j/+b/5//o/+r/6P/o/+f/5//l/+X/5f/l/+b/
5//n/+f/5v/l/+P/4f/i/+P/5P/l/+P/4//i/+L/4v/i/+L/4v/k/+T/5P/k/+L/4f/g
/9//4f/h/+L/4//h/+H/4f/h/+L/4f/h/+H/5P/k/+X/5f/k/+L/4P/f/+D/4f/j/+X/
4//j/+P/4//j/+L/4v/i/+H/4v/i/+L/4f/g/+D/4P/j/+P/4//k/+L/4//j/+H/4f/h
/+L/4v/j/+T/5P/k/+H/4P/h/+L/4//k/+f/5//o/+n/5//o/+j/6P/p/+r/7v/v/+7/
7f/t/+3/7v/w//H/8v/1//b/9v/2//T/8//y//H/8f/v/+3/6//p/+j/6P/p/+n/6f/p
/+n/6f/m/+X/4//g/9//3//f/+H/4v/j/+P/4f/g/+D/4P/g/9//3//h/+P/4//j/+P/
4f/h/+H/4f/g/+D/4v/i/+L/4f/h/+H/4P/g/+D/4f/j/+T/5f/n/+r/7f/2/wQAFAAp
AEwAeQCcALMAvwC7AKcAiAB1AGoAWQBDACwABADW/7f/nf96/2b/cP+D/5b/pv+0/73/
x//M/9D/1P/a/9//4f/i/+L/4v/f/9//4f/i/+T/5v/o/+n/5//n/+f/5//n/+f/6P/p
/+r/6v/q/+j/6P/o/+n/6f/u/+7/7v/u/+z/7P/r/+v/6//r/+3/7f/v/+//7//u/+7/
7v/u/+7/8f/y//L/8v/w//D/7//v//H/8f/z//T/9P/z//P/8v/x//H/8v/z//X/9v/2
//b/9v/2//b/9//5//r/+//9////////////AAD///7///8CAAQABgAJAAcABwAIAAoA
DQANAA8AEgAVABYAFgAWABQAFAAVABYAGQAZABkAGQAYABgAFwAWABgAGAAXABcAFwAX
ABcAFgAXABYAFQAVABcAFwAXABcAFwAWABQAEgATABIAEgASABIAEAAPAA0ADAAKAAoA
CQAKAAkACAAIAAUAAwABAAEAAgAAAAAAAgAAAP7//f/8//v/+//7//r/+//8//7/AAD+
//z/+//7//v/+v/6//z//f/9//z//P/5//n/+f/4//n//P/9//7//v/9//z/+//8//v/
+//+/wAAAAABAAEAAAD//////v8AAAIABAAEAAIAAgADAAMAAAABAAQABgAGAAYABwAH
AAcABgAFAAUABgAJAAoADAAMAAsACgAJAAsACwALAAwADAAMAAsACwAJAAkACQAJAAoA
CwALAAsACQAJAAgABwAHAAcABwAHAAkACQAIAAgACAAIAAgACAAKAAoACgAKAAgABwAG
AAUABQAFAAYABwAIAAkACgALAAgABwAHAAcACAAIAAkACQAJAAgABwAHAAcABwAIAAkA
CwALAAsACwAHAAYABgAGAAcACAAIAAgACQAIAAgACAAJAAkACQAKAAwADQANAAsACQAI
AAkACgALAAwADgAPABEAEwARABIAEgASABQAFAAXABcAFgAVABUAFQAXABgAGAAYABsA
HAAcABwAHAAbABoAGQAZABcAFQATABEAEAAQABEADwAPAA8ADwANAAoACQAHAAYABQAF
AAUABwAIAAkACQAHAAYABgAGAAgABwAHAAkACQAJAAkACQAHAAcABwAHAAgACAAKAAoA
CAAHAAcABwAIAAgACAAJAAkACgANAA8AEAAXACQANABGAGEAjAC1ANAA4wDrAN8AwQCg
AI0AgABrAFEAMAAAANb/vf+d/4b/jP+e/6//vv/M/9b/4//t//T/+P/+/wYACwAMAAwA
CwAKAAkACQALAAwADwAQABEAEQAPAA8ADwAPABEAEQASABMAFAAUABQAEgAQABAAEQAR
ABQAFAAUABQAEgASABEAEQASABMAFgAXABcAFwAXABYAFgAWABYAFgAZABoAGgAaABkA
GAAWABUAFwAXABkAGgAaABkAGQAYABkAGQAaABsAHQAeAB4AHgAeAB4AHgAfAB8AIAAh
ACMAJQAlACUAJQAnACcAJwApAC0ALgAvADEALwAvADAAMgA0ADUAOAA8AD0APgA+AD4A
PAA8AD0APgBAAEEAQgBDAEAAQAA/AD4AQABAAD8APwA/AD8APwA+AD0APAA7ADsAOwA7
ADsAOwA7ADoAOAA2ADcANgA2ADYANAAyADEALwAsACoAKgApACoAKQAoACgAJgAjACAA
HwAgAB4AHgAgAB4AHAAbABoAGQAZABkAGAAaABoAGwAcABoAGAAXABcAGQAYABgAGgAZ
ABkAGAAYABkAGQAZABgAGgAcABwAHAAbABsAGwAbABsAGwAcACAAHwAeAB4AHQAbABsA
HAAcAB4AIAAiACIAIQAgACAAHwAeAB8AIgAkACIAIgAjACMAIwAiACEAIQAjACUAJQAm
ACQAIwAiACEAIwAjACMAJAAkACQAIwAjACEAIQAhACEAIAAhACEAIQAfAB8AHgAdAB8A
HwAfAB8AHwAfAB4AHgAcABwAHAAcABwAHAAcABwAHAAbABoAGQAbABsAHAAdAB0AHQAd
AB0AGgAZABkAGQAcABwAHQAdABsAGgAZABkAGwAbABwAHQAbABsAGwAbABkAGAAYABgA
GwAcABwAHAAaABgAFwAWABkAGQAZABoAGAAZABkAFwAXABcAGAAYABwAHgAfACAAIAAf
AB8AHwAfAB8AIgAjACIAIgAiACIAIgAkACQAJAAkACUAJgAnACgAJwAmACUAJAAiACIA
IgAiAB8AHgAdABwAHgAeAB4AHgAcABoAGAAWABMAEgARABAAEQASABMAFAAUABQAFAAU
ABIAEgASABIAEgASABIAEgAQABAAEAAQABIAEgASABIAFAAUABQAFAASABIAEgASABUA
FgAXABgAHgAiACYAKgBCAFgAbgCEAJ0AtgDPAOgA2ADIALgAqACPAHgAYQBKACcABgDl
/8T/vv+6/7b/sv/C/9D/3v/s//T/+v8AAAYACwAOABEAFAAWABYAFgAWABgAGAAYABgA
GgAaAA==
         </WaveFormData>
      </LeadData>
      <LeadData>
         <LeadByteCountTotal>10000</LeadByteCountTotal>
         <LeadTimeOffset>0</LeadTimeOffset>
         <LeadSampleCountTotal>5000</LeadSampleCountTotal>
         <LeadAmplitudeUnitsPerBit>4.88</LeadAmplitudeUnitsPerBit>
         <LeadAmplitudeUnits>��V</LeadAmplitudeUnits>
         <LeadHighLimit>2147483647</LeadHighLimit>
         <LeadLowLimit>268435456</LeadLowLimit>
         <LeadID>V4</LeadID>
         <LeadOffsetFirstSample>0</LeadOffsetFirstSample>
         <FirstSampleBaseline>0</FirstSampleBaseline>
         <LeadSampleSize>2</LeadSampleSize>
         <LeadOff>FALSE</LeadOff>
         <BaselineSway>FALSE</BaselineSway>
         <ExcessiveACNoise>FALSE</ExcessiveACNoise>
         <MuscleNoise>FALSE</MuscleNoise>
         <LeadDataCRC32>200832942</LeadDataCRC32>
         <WaveFormData>
5P/k/+T/5P/k/+T/5P/k/+b/5v/m/+b/5v/m/+b/5v/n/+j/6f/q/+z/7P/s/+z/7f/u
/+//8P/w//D/8P/w//H/8v/z//T/9P/0//T/9P/0//T/9P/0//T/9P/0//T/9P/0//T/
9P/2//b/9v/2//b/9v/2//b/9v/2//b/9v/2//b/9v/2//X/9P/z//L/8P/w//D/8P/t
/+z/6//q/+z/7P/s/+z/6v/q/+r/6v/o/+j/6P/o/+r/6v/q/+r/7P/u//D/8v/0//b/
+P/6//r/+v/6//r/+P/4//j/+P/5//r/+//8//7//v/+//7//v/+//7//v///wAAAQAC
AAAAAAAAAAAAAQACAAMABAAEAAQABAAEAAUABgAHAAgACAAIAAgACAAIAAgACAAIAAoA
CgAKAAoACgAKAAoACgAMAAwADAAMAAoACgAKAAoACgAKAAoACgAMAAwADAAMAAoACgAK
AAoACgAKAAoACgAKAAoACgAKAAgACAAIAAgACQAKAAsADAALAAoACQAIAAoACgAKAAoA
CgAKAAoACgAKAAoACgAKAAoACgAKAAoACgAKAAoACgAKAAoACgAKAAwADAAMAAwACgAK
AAoACgAKAAoACgAKAAoACgAKAAoADAAMAAwADAAMAAwADAAMAAoACgAKAAoACwAMAA0A
DgAOAA4ADgAOABAAEgATABUAFQAVABUAFgAVABUAFQAVABcAGAAYABkAFwAYABgAGQAb
ABwAHQAdAB0AHQAdABsAFwAVABMAEQARABEAEAAQABEAEAAQAA8ADwAOAA0ADAAJAAgA
CAAJAAcABwAIAAgACQAJAAkACQAIAAgACAAJAAkACQAIAAgACAAIAAgACAAIAAgACAAI
AAoACgAKAAkABwAIAAgACQALAAoACgAKAAkABQABAAQADQAgAD0AYgCHAKkAywDpAAEB
FgEqATYBOAExARkB5wCpAGsALQD0/9P/0P/Z/+P/7v/1//n//P/+//z//v8DAAcABwAG
AAQABAABAAEAAgACAAQABAAEAAQABAAFAAYACAAGAAYABgAGAAgACAAIAAgACAAHAAYA
BQAJAAkACAAIAAgACAAIAAgABgAFAAQABAAFAAYABwAIAAYABgAFAAUAAwADAAMAAgAE
AAQABAAEAAIAAgACAAQABAAEAAMAAwACAAIAAQABAAQABAAEAAQABgAHAAcABwAFAAUA
BwAJAAkACAAIAAgACAAIAAgACAALAAwADAANAA8ADgAOABAAEAAQABAAEAASABMAFAAV
ABYAFQAUABUAFgAXABcAFwAYABgAGAAYABYAFgAWABcAGAAZABoAGwAbABoAGgAcABwA
HQAdAB4AHgAeAB4AHgAdABwAGwAaABoAGQAXABcAGAAXABcAFwAVABUAFQAUABMAEgAS
ABEADgANAA4ADgAPAA4ADgAOAA4ADgANAA0ACwALAAwADQANAAwADAALAAgACAAJAAoA
DAAMAAsACwAJAAgACAAIAAcACAAIAAcACQAJAAkACQAGAAYABwAJAAkACAAIAAkACQAI
AAgACAAJAAsADAAMAA0ADQANAA0ACQAIAAgACAAIAAgACQAJAAcABgAGAAYABAAFAAUA
BQAFAAMAAwADAAIAAAD+//3//f/8//z//P/6//n/9//2//T/9f/2//b/9f/z//P/8//x
//D/8P/w//D/8P/w//D/8v/x//H/8P/w//H/8f/x//L/8v/z//T/9P/z//P/8//2//b/
9v/2//L/8v/y//L/8v/z//P/9P/0//T/8//z//D/8P/w//L/8//z//P/8//v/+//8P/w
/+7/7v/v/+//7//v/+//7//t/+3/7f/t/+3/7f/u/+7/7//u//D/8P/w//D/8//0//T/
9f/1//X/9f/2//b/9f/0//P/9f/2//b/9//1//b/9v/3//f/+P/5//n/+f/5//n/9//3
//X/8//x//H/8f/w//D/7//u/+7/7f/r/+r/6f/o/+b/5v/n/+n/5v/l/+X/5P/j/+P/
4//j/+L/4v/i/+P/4//j/+L/4v/g/+D/4P/g/+D/4P/g/+D/4v/i/+L/4f/f/+D/4P/h
/+H/4P/g/+D/3f/X/9P/1v/j//b/FQA8AGcAjQCxANEA6wAAARgBJgEqASUBCwHXAJMA
SwADAML/of+i/6v/s/+8/8X/yf/M/9L/1P/S/9X/2//b/9r/2P/Y/9f/1//Y/9j/2v/a
/9r/2v/Z/9n/2f/a/9j/2P/Y/9j/2v/a/9r/2v/Z/9n/2f/Z/9v/2//a/9r/3P/c/9z/
3P/Z/9n/2f/a/9z/3P/c/9z/3P/c/9v/2//b/9v/2//a/9z/3P/c/9z/2//a/9n/2v/b
/9z/3P/d/97/3v/d/93/3v/e/97/3v/e/9//3//f/93/3f/f/+H/4//i/+L/4v/i/+L/
4v/i/+X/5v/m/+f/6f/o/+j/6v/r/+z/7f/u//D/8f/y//P/9P/z//L/8//y//P/8//z
//T/9P/0//T/9P/0//T/9f/1//X/9f/1//P/8v/y//T/9P/1//X/9v/2//b/9v/2//X/
9P/z//L/9P/z//H/8f/u/+3/7f/t/+v/6//r/+r/6//q/+r/6f/m/+X/5v/m/+j/5v/l
/+T/5v/m/+X/5f/j/+P/5P/l/+X/5P/k/+P/4P/g/+H/4v/i/+L/4f/h/+H/4P/g/+D/
3//g/+D/3//h/+H/4f/h/+D/4P/h/+P/4//i/+L/4//h/+D/4P/g/+P/5f/m/+b/5f/l
/+X/5f/k/+T/5f/m/+j/6P/p/+n/6P/m/+X/5P/m/+f/5//n/+f/5f/l/+X/5P/k/+T/
5f/n/+b/5v/m/+X/5f/k/+T/4v/j/+T/5P/l/+P/4//j/+P/4v/i/+L/4v/i/+L/4v/i
/+H/4f/g/+L/4//j/+P/4//i/+L/4v/g/9//3//f/+D/4P/g/+D/4P/g/+D/4P/g/+H/
4f/i/+P/5P/k/+X/5f/m/+f/6v/u/+//8P/x//H/8f/y//L/8//0//b/9//3//f/9//3
//f/9//3//f/+P/5//v//P/7//v/+//7//7//v/+/wAAAgACAAIAAgADAAQABAAFAAcA
BwAHAAgABwAHAAcABwAJAAoACgALAAsADAAMAA0ADgAOAA4ADQAPAA8ADwANAAsACQAH
AAUABwAHAAYABgAGAAYABwAHAAIAAAD+//z//P/8//3////9//3//v/+////////////
/v/+//7////9//3//P/8//7//v/+//7//P/8//z//P/8//z//P/7//3//v/+///////+
//z/+v/3//X/9f/8/w0AKABLAHQAmwDBAOMAAQEZATABPgFCATwBKwEBAcMAfwA9APv/
zv/F/8z/1f/d/+T/6//t//D/9P/2//j/+//7//v/+v/4//j/+v/7//3//v////7//f/8
//z//f/+/wAAAAAAAAAAAAD+//7//v/+/wAAAQACAAMABAADAAEAAAACAAIAAgACAP//
/////wAAAAAAAAAAAAACAAIAAQABAAEAAQABAAAAAQACAAMABAACAAIAAgAEAAIAAgAB
AAEABAAEAAMAAwACAAIAAgACAAQABQAFAAUAAwADAAUABwAFAAQABAAEAAUABgAHAAgA
CgAKAAkACQAKAAoACwAOAA0ADgAPABAAEwATABMAEwAXABcAFwAZABcAFwAWABUAFQAW
ABcAGAAYABgAGAAZABcAFwAXABcAGAAYABkAHAAcAB0AHQAeABwAHAAcABwAHAAcABwA
HAAaABkAFwAXABcAFwAYABkAFgAVABQAEgATABIAEgARAA8ADwARABIAEAAOAA0ADAAO
AA4ADQANAA0ADQAOAA8ADwAOAA4ADQAMAAwADQAOAAwADAALAAsADQAMAAwADAALAAwA
DAALAA0ADQANAA0ADAAMAA0ADwANAAwADAANAA4ADgAPABAAEAARABEAEAARABEAEQAR
ABIAEgATABQAEwASABIAEQASABIAEwAUABMAEwASABEAEgARABIAEwASABIAEgATABEA
EAAQABAAEQARABAAEAAPAA8ADwAOAA8ADQANAA0ADQAMAAwADAAKAAoACgAKAAwACwAL
AAoACgALAAsACwALAAoACgAKAAwACwALAAsACgAKAAoACgAJAAoACwAMAAsACwAKAAoA
CgAKAAkACQAIAAgACAAKAAoACQAIAAcABgAHAAkACgAIAAgACQAJAAcABwAHAAcACQAJ
AAkACQAHAAcACAAIAAkACQAJAAkACAAIAAgACAAHAAcABwAHAAsACwAHAAgACgAKAAoA
CgANAA4ADgAPAA0ADQANAA4AEQARABEAEQAPABAAEAARABEAEgASABMAEwAUABUAFQAV
ABUAFQATABEADwANAAsACQAJAAgACAAJAAgACAAHAAcABgAFAAQA///+//7/////////
AAAAAAEAAQABAAEA/v/+//7///8BAAEAAAAAAP7//v/+//7//v/+//7//v/+//7//v/9
//3//v/+////AQAAAP7//v/7//f/8//0////EAApAEoAcQCVALUA0wDtAAYBHAEuATIB
LQEfAfkAuwB5AD0AAgDV/8b/y//V/+D/5//t//D/8v/0//j/+f/9//3//P/6//r/+//7
//z//P/8//z//P/8//v/+//7//z//v/+//7//v8AAAAAAAAAAAAA///+//3///////7/
/v8AAAAAAAAAAP///////wAAAAAAAAAAAAAAAAAA//////////////7//v/+//7//v/+
//7//v8AAAAAAAD/////AAAAAP////8AAAAAAAAAAAAAAQABAAEAAQABAAMABQAFAAQA
BAAEAAQABAAEAAQABQAGAAYABwAJAAgACAAKAAkACgALAAwADQANAA0ADQAPAA8ADwAR
ABAAEQARABEAEAAQABAAEAAOAA4ADgAPABEAEQARABEAEQAQABAAEgASABMAEwAUABYA
FgAWABYAFgAWABYAFgAWABUAEwATABAADwAPAA8ADwAPAA8ADgANAAwADAALAAsACwAN
AA4ADAAKAAkACAAIAAgABwAHAAkACQAKAAsACQAIAAgABwAGAAYABwAIAAgACAAHAAcA
BwAGAAYABgAHAAgACAAHAAcABwAHAAcABgAGAAcACQAJAAgACAAJAAkACAAIAAgACQAL
AAwADAALAAsACwALAAoACgALAAwADgAOAA8ADwANAAwADAAMAA4ADwAPAA8ADwANAA0A
DQAOAA4ADgAPAA0ADAAMAAwACQAJAAgACAAJAAsADQAOAAwACQAIAAcACQAIAAgACAAK
AAoACgAKAAgABwAHAAYACAAJAAkACQAJAAgACAAIAAgABwAHAAcABgAGAAYABgAEAAQA
BAAEAAQABQAFAAYABgAGAAUABQAEAAQABAAGAAUABQAFAAUAAQABAAIAAgADAAQABgAH
AAYABQAEAAMABQAFAAUABQAFAAUABgAGAAMAAwADAAMABAAEAAQABAAFAAUABQAFAAUA
AwAFAAYABgAGAAYABgAGAAgACAAIAAgACgAKAAsADAAKAAsACwALAAsADAANAA0ADgAP
ABAAEgAQABEAEQASABAAEQATABQAEwATABMAEwAUABMAEgARAA0ACwALAAsACAAIAAcA
BgAHAAcABgAGAAMAAgD///7//v/////////+//7//f/9//3//f/8//z//P/9//3//f/8
//z//P/8//7//v/+//7//P/8//z//P/8//v/+//8//z//f/9//z//P/6//f/8//1//z/
BwAcADsAYACDAKUAwwDdAPcADgEkAS4BLgEjAQMBzQCNAE0AEQDc/8X/yP/T/9v/5P/n
/+v/8v/0//L/9P/5//v/+v/4//X/9P/z//P/9P/0//j/+P/4//j/+f/5//n/+v/4//j/
+P/4//j/+P/4//j/+f/5//n/+f/7//v/+v/6//j/+P/4//j/+P/5//r//P/7//r/+f/4
//j/+P/3//f/+f/5//n/+P/2//b/9v/2//j/+P/4//r/+v/6//n/+f/4//j/9//3//n/
+v/7//z//P/9//3//f/7//v//f///////v/+//7//v/+//7//v8BAAIAAgADAAMAAgAC
AAQABwAIAAkACgAKAAkACAAHAAsACwALAA0ADgAPAA8ADwAOAA4ADgAOABAAEAAQABEA
DwAPAA8ADwAPAA4ADgAQABIAEwATABQAEgASABIAEgASABIAEgASABIAEQAPAA8AEAAP
AA8ADwANAA0ADQAMAA0ADAAMAAsACQAJAAsADAAMAAoACQAIAAgACAAHAAcACQAJAAoA
CwAKAAgABwAFAAcACAAKAAwACwAKAAgABwAJAAgACAAIAAkACgAKAAkABwAHAAcABwAH
AAgACgANAAsACgAKAAsACwAKAAoACgALAA0ADgAOAAwACwAKAAkACQAKAAwADgAOAA4A
DwAPAA8ADgAOAA4ADAANAA0ADQANAAsACwALAA4ADgAOAA8ADQAMAAwADAANAA0ADAAM
AAoACwAMAAwACwAJAAkACQALAAoACgAKAAoACgAKAAoACAAHAAcABgAIAAkACQAJAAYA
BAADAAIABAADAAMAAwACAAIAAgACAAIAAgACAAIAAAABAAEAAgACAAIAAQABAAAAAAAA
AAIAAQABAAEAAQD/////AAAAAP7//v///////////////////////////wEAAQACAAIA
//////////8AAAAAAAAAAP3//f/9//3//f/9////AAACAAIAAgACAAIAAgACAAIAAwAE
AAQABQAFAAQAAwADAAMABAAFAAYABwAGAAYABwAHAAYABgAHAAkACgALAAsACwAJAAkA
BwAFAAUAAwABAAEAAQAAAAAA///+//7//f/7//r/+f/4//X/9P/0//X/9f/1//b/9v/1
//P/8//z//L/9P/0//X/9f/3//b/9v/2//T/9P/0//T/9P/0//T/9P/0//T/8//z//b/
9v/3//f/+P/2//T/7f/p/+n/8P///xoAQQBsAJMAtQDZAPUACwEeATYBQgFAATEBCQHL
AIEAOQDx/8D/tf+8/8X/z//W/9v/3//k/+b/6P/u//H/8f/v/+7/7P/s/+f/4//g/9z/
3f/c/9v/2v/Z/9n/2f/a/9j/2P/Y/9j/2P/Y/9j/2P/W/9X/1P/T/9f/1//W/9b/1P/U
/9T/1P/R/9H/0f/S/9D/0P/Q/9D/zv/O/83/zf/O/8//0P/Q/8//zv/N/8z/yv/K/8r/
zP/O/87/zf/N/83/zP/K/8n/zP/M/8z/zP/K/8v/y//L/8n/yf/L/83/zf/M/8z/zP/M
/8z/zP/M/8//0P/Q/9H/0f/Q/9D/0v/R/9L/0//U/9f/1//X/9f/2f/Z/9n/2//c/93/
3f/d/9z/3P/c/9z/3P/c/9z/3f/d/93/3f/d/9z/2v/Z/9r/3P/d/93/3v/d/9z/2//a
/9r/2v/a/9r/3P/b/9n/2f/W/9X/1f/V/9P/0//T/9L/z//O/87/zf/L/8v/zf/O/9D/
zv/N/8z/yv/K/8n/yf/J/8n/yv/L/8r/yP/H/8X/xf/G/8j/yv/L/8z/zP/N/87/zv/P
/9D/0//U/9T/0//T/9P/0//T/9T/1P/V/9f/2f/Y/9j/2f/b/9r/2v/a/93/3//g/+D/
4P/h/+L/4//g/+D/4f/i/+T/5P/l/+X/5//m/+b/5v/n/+n/6v/r/+v/6f/p/+n/6P/o
/+j/6f/q/+r/6//s/+v/6//q/+r/7P/t/+7/7v/v/+3/7f/t/+//7v/u/+7/7v/u/+7/
7v/u/+3/7f/s/+7/7//v/+//7f/s/+z/7P/u/+3/7f/t/+//8P/x//L/8P/w//D/8P/x
//P/9P/2//T/9P/z//P/9P/0//T/9v/3//f/9//3//P/8//0//T/9v/2//f/9//1//X/
9f/1//X/9f/1//X/9f/1//b/9v/z//P/8//z//L/8v/y//L/7//v/+//7//v/+//7//w
//L/8v/y//L/8v/y//L/8//0//b/9//3//f/+f/6//v/+//5//n/+f/6//z//f/9//7/
/P/9////AAADAAMAAwADAAEA///9//v/+f/3//f/9//4//j/9//2//X/8//w/+7/7//u
/+v/6v/s/+3/7f/t/+7/7v/t/+3/7f/t/+z/7P/q/+v/6//r/+r/6v/q/+r/6v/q/+r/
6v/q/+r/6v/q/+v/6//s/+7/6//r/+r/6P/q/+r/5//h/9//4v/t/wIAJQBOAHcAnQC/
AN0A9QAKAR4BKgEqASMBBwHRAI8ATQAHAMr/rf+w/7v/w//O/9P/1//c/97/4v/i/+P/
5f/n/+b/5P/k/+X/5f/m/+b/5v/m/+b/5v/l/+X/5f/m/+T/5P/k/+T/5f/m/+f/6P/n
/+f/5//n/+n/6f/o/+j/6P/o/+j/6P/n/+f/5//o/+r/6v/q/+r/6P/o/+f/5//n/+f/
5//m/+f/6P/p/+r/6f/o/+f/6P/q/+r/6f/p/+j/6P/n/+f/6P/o/+j/6P/o/+n/6f/p
/+n/6f/r/+3/7f/s/+z/7P/s/+z/7P/s/+3/7v/u/+//8P/w//H/9P/0//T/9P/0//b/
9//4//n/+f/5//n/+//6//v/+//7//v//P/9//7//P/8//z//f///////////////v/+
/wAA/v//////AAACAAIAAgACAAAAAAAAAAAAAAD///3//f/+//3//f/9//v/+//7//r/
+//6//r/+f/2//X/9v/2//j/9v/1//T/9P/0//P/8//x//H/8v/z//P/8v/y//H/8P/w
//H/8v/0//T/8//z//H/8P/w//D/8f/y//L/8f/z//P/8//z//L/8v/z//X/9f/0//T/
9f/1//T/9P/0//T/9f/1//T/9P/1//b/9//2//b/9//4//j/+P/5//n/+f/4//j/+P/2
//f/9//3//n/9//3//f/9v/2//b/9//5//j/+P/4//f/9//2//b/9v/3//j/+P/5//f/
9//3//X/9P/0//T/9P/0//T/9P/0//P/8//y//L/8//z//P/9f/0//T/9P/y//H/8f/x
//L/8v/y//L/8P/w//D/8P/y//P/8//0//T/9P/z//P/8P/w//D/8v/z//P/8//z/+//
7//w//D/8P/w//H/8f/x//H/8f/x/+//7//v/+//8f/x//L/8v/x//H/8f/x//D/8P/w
//D/8f/x//H/8f/v//H/8P/y//L/8v/y//X/9v/2//f/9//3//f/+P/7//v/+//7//n/
+v/6//v//f/+//7//////wAAAQABAAEAAQABAP///v/9//z/+//6//n/9//2//f/9v/2
//X/8//y//H/8P/r/+r/6v/r/+3/7f/u/+7/7P/r/+r/6f/q/+r/6v/r/+n/6f/o/+j/
6P/o/+j/6P/q/+r/6v/q/+r/6v/q/+n/5//o/+j/6f/p/+r/7P/q/+f/4//f/+D/6//8
/xEAMgBXAHsAmQC5ANUA7gAEARYBHAEXAQcB5QCtAGsALwD0/8H/sP+3/8H/yv/R/9X/
2P/c/+D/5P/n/+f/5//m/+T/5P/j/+P/5P/k/+T/5P/k/+T/4//j/+P/5P/m/+b/5v/m
/+T/5P/k/+T/5f/l/+X/5f/n/+f/5v/m/+b/5v/m/+b/5//n/+f/6P/m/+b/5v/m/+b/
5v/l/+X/5//n/+f/5v/m/+b/5v/m/+j/6P/o/+r/6P/o/+f/5//o/+j/5//n/+j/6P/o
/+j/6P/p/+n/6f/r/+v/7f/v/+3/7P/s/+z/7P/s/+z/7P/v//D/8P/x//H/8P/w//L/
8//0//X/9v/3//f/9//3//f/9//3//n//P/9//3//f/8//z//P/8//z//P/8//3/+//7
//v/+//7//r/+v/8//7//////wAA/v/+//7//v8AAAAAAAAAAAAA///9//3//P/7//v/
+//7//v/+//6//n/+P/4//f/9//3//n/+v/4//b/9f/0//b/9v/1//X/8//z//T/9f/1
//T/9P/z//L/8v/z//T/9P/0//P/8//z//L/8v/y//P/9P/0//P/8//z//P/8//0//T/
9f/3//f/9v/2//f/9f/0//T/9P/3//n/+v/6//n/+f/5//n/+v/6//v//P/6//r/+//7
//n/+P/4//j/+v/7//v/+//5//f/9//3//r/+v/6//v/+f/4//j/+P/5//n/+P/4//j/
+f/6//r/9//1//X/9f/2//b/9//4//b/9v/2//b/9v/1//X/9P/0//X/9f/1//X/9P/0
//T/9v/1//X/9f/2//b/9v/2//L/8v/y//L/9P/1//X/9v/1//T/8v/x//H/8v/z//b/
9v/1//T/8//z//P/9P/0//T/9P/1//X/8//z//P/8//0//X/9v/3//X/9f/2//b/9f/1
//X/9f/0//T/9P/0//P/8v/z//T/9f/2//n/+v/6//v/+f/5//n/+v/8//3//v////3/
/v/+////AQACAAIAAwAFAAYABwAHAAcABwAHAAUABQADAAEA///9//3//P/8//v/+v/6
//n/9//2//X/9P/x//D/8P/x//H/8f/y//L/8f/x//H/8f/u/+7/7v/v//D/8f/x//L/
8P/w//D/8P/w//D/8P/w/+7/7v/u/+3/7//w//D/8f/x//D/8P/w/+v/5//l/+r/9f8I
ACUATABzAJUAtQDTAO0AAgEaASoBKgElAQ0B3QCZAFUAFQDc/7n/tv/B/8v/1P/b/9//
4v/k/+b/6P/p/+3/7f/s/+r/6v/p/+n/6v/q/+7/7v/u/+7/7f/t/+3/7v/s/+z/7P/s
/+7/7v/u/+7/7f/t/+3/7f/x//H/8P/w/+7/7v/u/+7/7//v/+//8P/w//D/8P/w/+7/
7v/t/+3/7v/v//D/8P/u/+7/7v/u/+7/7v/u//D/8P/w/+//7//u/+7/7f/t/+//8P/x
//L/8P/x//H/8f/z//P/9f/3//f/9v/2//b/9v/2//b/9v/5//r/+v/7//v/+v/6//z/
/f/+////AAACAAMABAAFAAQAAwACAAMABQAHAAgACQAIAAgACAAIAAoACgAKAAsACwAL
AAsACwALAAoACgAMAAwADQANAA4ADQAMAAsACgAKAAoACgAKAAwACwAJAAkACAAHAAcA
BwAFAAUABQAEAAMAAgACAAEA/////wEAAgACAAAA///+//7//v/9//3//////wAAAQD/
//7//v/9//z//P/9//7/AAAAAP/////9//z//P/8//3//v/+//3//f/9//3//f/8//z/
/f///wEAAAAAAAEAAQAAAAAAAAABAAMABAAEAAMAAwADAAMAAgACAAMABAAEAAQABQAF
AAUABAAEAAQABgAHAAcABwAHAAUABQAFAAYABgAGAAcACQAIAAgACAAFAAUABAAEAAYA
BwAIAAgABwAFAAUABQAFAAQABAAEAAQABAAEAAQABAADAAMAAgAEAAUABQAFAAQAAgAB
AAAAAgABAAEAAQAEAAQABAAEAAIAAgACAAIAAgADAAMABAACAAIAAQABAAIAAgACAAQA
AwADAAMAAwABAAEAAgACAAAAAAABAAEAAwADAAMAAwABAAEAAQABAAEAAQACAAIA///+
////AAABAAIABAAGAAcACQAJAAkACQAKAAkACQAJAAkACwAMAAwADQAOABAAEQATABMA
FAAVABUAFQAVABUAEwATABEADwANAAsACwAKAAoACQAIAAgABwADAAIAAQAAAP///v/+
/////////wAAAAD9//3//f/9//7//v/+//////////7//v/+//7//v/+/wAAAAAAAAAA
AAAAAAAA/////wAAAAABAP//AAACAP7/9//z//X//P8NACYASwB2AJ0AwQDlAAUBGwEw
AUYBUgFSAUcBIQHfAJcATwAHANL/w//K/9P/2//i/+f/7//2//j/+P/8/wEAAQD///7/
/P/8//v/+//8//z/AAAAAAAAAAD///////8AAAAAAAAAAAAAAAAAAAAAAAABAAEAAQAB
AAUABQAEAAQAAwACAAEAAAAAAAEAAgAEAAIAAgACAAIABAAEAAMAAwAFAAUABQAEAAIA
AgACAAIABAAEAAQABgAGAAYABQAFAAYABgAFAAUACAAIAAgACAAIAAkACQAJAAcABwAJ
AAsADQAMAAwADAAOAA4ADgAOABEAEgASABMAEwASABIAFAAXABgAGQAaAB0AHQAdAB0A
HwAfAB8AIQAkACUAJQAlACQAJAAkACQAJgAmACYAJwAnACcAJwAnACcAJgAmACgAJgAn
ACcAKAAoACgAKAAoACgAKAAoACgAKAAnACUAJQAiACEAIQAhACMAIwAjACIAHwAeAB4A
HQAbABsAHQAeAB4AHAAbABoAGgAaABkAGQAZABkAGgAbABsAGgAaABkAGAAYABkAGgAa
ABoAGQAZABkAGAAYABgAGwAcABwAGwAZABkAGQAZABkAGgAcAB8AHQAcABwAHQAfAB4A
HgAeAB8AIQAiACIAIQAhACEAIQAiACIAIwAkACQAJAAlACUAJQAkACQAJAAkACUAJQAl
ACUAIwAjACMAJAAkACQAJQAnACYAJgAmACUAJQAkACQAJAAlACYAJgAlACMAIwAjACUA
JAAkACQAJAAkACQAJAAkACMAIwAiACQAJQAlACUAIwAiACIAIgAjACMAJAAlACYAJgAm
ACYAJAAkACQAJAAmACcAJwAoACYAJgAlACUAJQAmACcAKgApACkAKQApACUAJQAmACYA
KAAoACkAKQAnACcAJwAnACkAKQApACkAKQApACoAKgApACkAKQApAC0ALgAvADAALwAv
AC8ALwAxADEANQA0ADQANgA2ADYANgA3ADgAOQA6ADsAPAA9AD4APgA+AD4APgA9ADwA
OwA6ADcANgA1ADQANAA0ADQANAAxADAALwAuAC0ALAArACoALAAsACwALAAsACwALAAs
ACoAKgAqACoALAAsACwALAAsACwALAAsACwALAAsACwALgAuAC4ALgAuAC4ALgAuADAA
MAAwADAALgAsACoAKAA6AEoAWgBqAI8AtADZAP4AGQEyAUsBZAFdAVYBTwFIAQwB0gCY
AF4ARgAwABoABAALABIAGQAgACQAJgAoACoALQAuAC8AMAAwADAAMAAwADAAMAAwADAA
MgAyAA==
         </WaveFormData>
      </LeadData>
      <LeadData>
         <LeadByteCountTotal>10000</LeadByteCountTotal>
         <LeadTimeOffset>0</LeadTimeOffset>
         <LeadSampleCountTotal>5000</LeadSampleCountTotal>
         <LeadAmplitudeUnitsPerBit>4.88</LeadAmplitudeUnitsPerBit>
         <LeadAmplitudeUnits>��V</LeadAmplitudeUnits>
         <LeadHighLimit>2147483647</LeadHighLimit>
         <LeadLowLimit>268435456</LeadLowLimit>
         <LeadID>V5</LeadID>
         <LeadOffsetFirstSample>0</LeadOffsetFirstSample>
         <FirstSampleBaseline>0</FirstSampleBaseline>
         <LeadSampleSize>2</LeadSampleSize>
         <LeadOff>FALSE</LeadOff>
         <BaselineSway>FALSE</BaselineSway>
         <ExcessiveACNoise>FALSE</ExcessiveACNoise>
         <MuscleNoise>FALSE</MuscleNoise>
         <LeadDataCRC32>1788949465</LeadDataCRC32>
         <WaveFormData>
zv/O/87/zv/O/87/zv/O/87/zv/O/87/0P/Q/9D/0P/Q/9D/0P/Q/9L/0v/S/9L/0//U
/9X/1v/W/9b/1v/W/9f/2P/Z/9r/2v/a/9r/2v/b/9z/3f/e/97/3v/e/97/4P/g/+D/
4P/h/+L/4//k/+P/4v/h/+D/4P/g/+D/4P/e/97/3v/e/9z/3P/c/9z/2v/a/9r/2v/X
/9b/1f/U/9T/1P/U/9T/0v/S/9L/0v/S/9L/0v/S/9T/1P/U/9T/0v/S/9L/0v/U/9T/
1P/U/9T/1P/U/9T/0//S/9H/0P/R/9L/0//U/9L/0v/S/9L/0v/S/9L/0v/U/9T/1P/U
/9b/1v/W/9b/1//Y/9n/2v/c/9z/3P/c/93/3v/f/+D/4P/g/+D/4P/g/+D/4P/g/+L/
4v/i/+L/4v/i/+L/4v/k/+T/5P/k/+L/4v/i/+L/4P/g/+D/4P/i/+L/4v/i/+H/4P/f
/97/3v/e/97/3v/e/97/3v/e/97/3v/e/97/3//g/+H/4v/g/+D/4P/g/+L/4v/i/+L/
5P/k/+T/5P/k/+T/5P/k/+T/5P/k/+T/5P/k/+T/5P/k/+T/5P/k/+X/5v/n/+j/6P/o
/+j/6P/q/+r/6v/q/+n/6P/n/+b/6P/o/+j/6P/m/+b/5v/m/+b/5v/m/+b/5//o/+n/
6v/o/+j/6P/o/+v/7P/t/+7/7v/u/+7/7//u/+7/7//v//H/8f/0//f/9v/1//T/8//3
//j/+f/5//v/+//7//v/+P/2//T/8//z//P/8v/z//X/9P/0//L/8v/y//P/9f/0//P/
8//z//P/8//z//P/8//z//P/8//0//T/9P/1//X/9f/1//X/9f/1//X/9f/3//b/9v/2
//f/+P/6//v/+//7//z//P/+///////9//z/+P/2//X//f8MACIAQQBhAH4AmgC1ANAA
6AD7AAIBAAH5AN8AsgB+AEwAHgD3/9//3P/i/+n/8P/1//n/+v/6//n/+v8BAAMAAQAA
AAAA///9//3//f/9//7//////////f///wAAAQD///7//f/7//v//P/+/////v/+//3/
+//9//3//f/+//7//v/9//z/+v/6//r/+v/8//7//v/+//7//v/+//3//f/9//3//f8A
AAAA///+//3//f/9//7//f///wAAAAAAAP/////+//////8AAAEAAwADAAMAAwACAAEA
AQACAAQABAACAAIABAAEAAUABgAFAAUABwAHAAcABwAIAAkACQAKAAwADQARABEAEAAQ
ABAAEQASABUAFQAVABUAFQAWABcAGAAaABkAGQAaABsAHAAdAB0AHgAeAB8AIAAhACEA
IQAiACIAJAAjACMAIwAjACIAHwAeAB4AHAAbABoAGwAbABsAGwAZABkAFwAWABcAFgAW
ABYAEwASABIAEQASABIAEgASABIAEgASABMAEQARABEAEQARABEAEQARAA8ADwAPAA8A
EAARABIAEwARABAADwAOAA0ADQAOAA4ADQAOAA8AEAAOAA8AEQASABQAFAASABIAFAAT
ABMAFAAWABgAGAAYABgAGAAYABcAFAATABIAEgATABUAFgAXABcAFwAXABcAGAAYABgA
GAAZABkAGQAZABYAFgAWABYAGAAXABYAFQAVABYAFwAXABUAFwAXABcAFwAXABYAFwAX
ABYAFgAVABUAFQATABIAEgASABIAFAASABIAEgASABUAFAATABQAFAAVABUAFQAWABYA
FgAVABMAEQARABIAEwATABMAEwATABMAFAAVABQAFAATABIAEwATABMAEwATABMAFQAW
ABQAFAATABMAEwASABIAEwATABIAEgASABIAEgASABEAFQAWABYAFgAWABYAFgAWABYA
FgAWABYAFgAXABYAFgAXABcAFQAVABgAGwAYABcAFgAVABUAFgAXABcAFwAXABcAFwAU
ABIAEAAPAA4ADQALAAsACQAIAAgABgAGAAQAAwADAAQAAwADAAMAAgABAAAA////////
//////7//v/+///////////////9//3//f/9/////v/+//7/AAAAAAEAAQAAAP/////+
//7//////////P/2//L/9f///w4AJgBFAGkAigCoAMMA3ADyAAcBEAEOAQMB5wC4AIAA
SAAUAOv/1f/U/9r/3//k/+v/7f/u//D/8//0//X/+f/5//j/+P/3//X/9f/1//X/9//3
//b/9f/1//f/+P/5//n/+P/3//X/9v/2//f/9//1//b/9v/1//f/9//3//j/+P/4//f/
9v/2//b/9v/2//j/+v/6//r/+P/4//j/9//3//f/9//3//j/+P/3//b/9f/1//X/9v/5
//v//P/8//r/+f/5//j/+f/5//r/+//5//n/+f/5//f/9//4//r/+v/6//j/+P/3//b/
9v/2//T/8//0//P/8v/x//H/8f/x//L/9P/1//r/+//7//z//P/9//7/AQD/////////
/wEAAQABAAIAAQABAAIAAwABAAEAAAAAAP7///8AAAEAAQABAAIAAgACAAEAAQABAAIA
AgAAAAAAAQAAAAAAAAD9//3//f/9//v/+//5//j/9v/0//P/8v/x//D/8P/v//H/8P/v
/+7/7v/u/+7/7//t/+3/7f/t/+3/7f/t/+3/7f/t/+3/7f/v/+//7//v/+//7v/t/+z/
7f/t/+7/7v/t/+7/7//w/+7/7//x//L/8v/y//D/8P/w/+//7//w//L/9P/0//T/9P/0
//T/8//1//X/9f/2//j/+f/5//n/9//3//f/9//5//r/+//8/////////////v/+//7/
/v8AAP///v/9//3//v///////f////////8AAP///f/9//3//P/8//v//f/9//v/+v/6
//r/+v/8//r/+v/6//r//P/6//j/+P/5//n/+P/3//r/+v/6//n/+f/3//f/+P/6//n/
+P/3//n/+f/6//v//P/8//v/+v/8//v/+v/5//f/9//5//r/+v/6//n/+f/5//j/+P/5
//n/+P/4//j/+v/6//r/+f/7//r/+v/6//v/+//9//z//P/8//z//P/+//7//v/+////
AAABAAMAAgACAAMAAwADAAMABgAJAAkACQAJAAkACgAKAAoACQAKAAsADAANAAgABgAE
AAMABAADAAEAAQACAAIAAwACAP3/+v/4//f/9//3//j/+f/5//n/+f/5//n/+f/5//n/
+v/6//r/+//6//n/+P/3//n/+f/5//n/9//2//b/9v/4//j/+f/5//n/+f/6//r/+v/5
//f/9f/y/+7/8P/3/wMAGAA0AFUAdwCYALQAzwDqAAABCwEGAf4A6wDBAI4AWAAmAPr/
3f/V/9r/3v/h/+b/7f/v//D/8v/1//b/9//3//X/9P/0//P/8//z//P/8//x//H/8P/v
//H/8//0//X/8//y//H/7//u/+7/7//v//H/8v/y//H/7//v/+//8P/w//D/7//u/+z/
7P/s/+z/6v/s/+z/7P/s/+z/7P/r/+v/6//r/+v/7v/u/+3/7P/t/+3/7f/u/+7/7//v
/+7/7v/t/+3/7P/r/+v/7P/t/+3/7f/t/+3/6//r/+z/7v/u/+7/7P/s/+3/7v/w//L/
8f/x//P/8//z//P/9P/1//X/9v/4//n/+v/5//f/9v/3//n/+/////3//f/9//3//v//
/wAAAgADAAMABAAFAAMAAwACAAIABAAFAAYABwAFAAUABgAGAAQAAwADAAMAAgACAAAA
AAAAAP7//f/8//3//f/9//3//P/7//j/9v/3//b/9v/2//X/9P/0//P/8//y//H/8P/t
/+z/6//r/+r/6f/o/+f/5//n/+f/5//l/+X/5f/l/+P/4//j/+P/5P/k/+T/5P/l/+X/
5v/m/+b/6P/q/+z/7P/t/+//8P/u/+7/7P/s/+3/7f/u//D/7f/u/+3/7P/u/+7/7v/t
/+3/7f/t/+7/7v/v/+//7//v/+//7//v/+//7v/t/+z/6//r/+v/6//p/+r/6//s/+z/
6//q/+n/6f/q/+v/6//o/+n/6P/n/+j/5//l/+X/5P/k/+X/5f/l/+X/4//i/+D/4P/g
/+L/4P/g/+D/4P/i/+D/3v/e/97/3//f/9//3v/e/97/3f/f/93/3f/e/+D/3//e/93/
3v/d/93/3f/e/97/3f/c/9r/2f/Y/9f/1//X/9n/2v/Y/9j/1//X/9n/2P/Y/9n/1//W
/9b/1v/U/9T/1P/T/9X/1P/U/9T/0//T/9P/0//U/9T/1P/V/9X/1f/V/9T/1v/W/9b/
1v/Y/9j/2P/Y/9r/2v/a/9v/3P/c/93/3f/b/9v/3v/h/+D/3//e/93/3//g/+H/4f/f
/9//3//f/9z/2v/Y/9f/1v/V/9P/0//V/9T/1P/S/9D/zv/N/83/yv/J/8n/yf/J/8n/
yf/J/8n/yf/J/8n/xv/G/8b/x//J/8n/yf/J/8f/x//H/8f/x//G/8b/xv/G/8b/x//H
/8X/xf/G/8b/xv/H/8X/w//A/7r/tv+3/7//zv/i//v/GQA6AFQAbQCGAKAAtwDGAMQA
uwCrAIYAUAAcAOz/w/+l/5z/nv+l/6z/r/+x/7L/tP+3/7j/uf+7/7v/uv+6/7n/t/+3
/7f/t/+4/7n/uf+5/7f/uf+6/7v/vf+8/7v/uf+5/7r/vP+9/7z/vP+7/7n/u/+7/7v/
vP+8/7z/u/+6/7j/uP+4/7j/t/+4/7f/tv+1/7T/s/+x/7P/s/+z/7P/sv+y/7H/sP+x
/7H/sf+y/7H/s/+0/7T/sv+x/7H/sP+x/7H/sv+z/7H/sf+x/7H/sf+x/7L/tP+2/7b/
tP+0/7L/sv+z/7T/t/+3/7n/uf+4/7f/t/+3/7n/uv+8/73/vf+9/7z/vP+6/7v/vP+/
/7//v/+//7//v/+//7//wP+//7//wP/B/8L/w//D/8T/xP/F/8b/x//H/8f/yP/I/8j/
x//H/8f/yP/I/8b/xv/J/8j/yP/I/8f/x//H/8f/yP/J/8j/yP/H/8b/xv/G/8T/xP/F
/8X/x//G/8X/xP/C/8L/wv/D/8T/xf/G/8f/yf/J/8n/yf/J/8n/yf/J/8v/y//L/8v/
zP/M/8z/zP/P/8//0P/Q/9D/0P/Q/9D/zv/P/9H/0v/Q/9D/zv/O/8z/y//L/8z/zP/O
/87/zv/O/87/zv/N/8v/y//L/8z/yv/L/8v/y//N/83/zf/N/9D/0P/Q/9D/0v/T/9T/
1f/X/9j/2f/a/9r/2f/Y/9f/1f/W/9f/1//Z/9v/2//b/9j/1//V/9X/1v/W/9f/1//Y
/9n/2P/Y/9r/2v/a/9z/3P/c/9z/3P/e/9z/2v/a/9z/3f/d/93/3v/e/97/3f/f/93/
3f/e/9//3//f/9//4P/f/9//3//j/+T/5P/k/+b/5f/k/+P/4v/h/+L/4v/l/+b/5v/n
/+X/5P/k/+X/5v/m/+f/6P/p/+r/6//r/+v/6v/q/+r/6f/p/+n/6f/p/+r/6//t/+3/
7f/v//P/9P/2//b/9v/2//n/+v/7//z///8AAAMABAAEAAQABAAEAAYABwAIAAgACwAL
AAsACwALAA0ADAALAA0ADQAPABAAEQARABEAEQARABEADgAMAAoACQAIAAcABgAHAAgA
CAALAAoACQAIAAcABwAGAAUABgAHAAgACQAJAAkACQAJAAoACwALAAwADQAPABAAEQAR
ABEAEQARABMAEwATABIAEgASABIAEgATABMAEwATABUAFgAXABcAFQATABAADgAOABMA
GwAsAEQAYwCBAJ4AugDTAOwABgEZASABHAENAe0AvACIAFYAKgAJAPf/+v8AAAcADAAN
AA8AEgASABEAFAAZABkAFQAUABQAEwATABMAEwATABQAFQAVABUAFQAXABgAGQAbABoA
GQAXABcAGAAaABsAGwAcABwAGwAdAB0AHQAeABwAHAAbABoAGwAcAB0AHgAdAB4AHQAc
ABwAHAAcABsAHQAdAB0AHQAdABwAGgAYABoAGwAcAB4AHgAfAB8AHgAeAB0AHQAcABwA
HQAfACEAHwAfAB8AHwAfAB8AIAAiACAAIAAeAB4AIAAgACEAIgAjACMAJQAlACYAJQAl
ACUAJwAoACoAKwAsACsAKQAoACoAKwAsAC8AMQAxADEAMQAxADEAMQAyADEAMQAyADMA
MwAzADIAMgAyADMANAA1ADUANQA2ADYANAAzADMAMwA0ADQAMgAyADQAMgAxADAALwAv
AC8ALwAvAC8ALQAsACsAKgAqACoAKAAoACkAKQApACgAJwAmACYAJgAmACcAKQApACkA
KQAoACcAJgAlACYAJwAoACkAKAAnACYAJQAmACYAJgAmACcAJwAoACgAJAAkACQAJAAm
ACcAKQAqACgAKAAmACYAKAAnACcAKAAoACoAKgAqACgAKAAoACcAKQApACkAKgAqACsA
KwArACsAKwArACsALAAsACwALAAsACsAKgApACoALAAuADAALgAtACwAKwArACwALQAt
ACsALQAtAC0ALAArACkAKQAqACoAKwArAC0ALQArACoAKAAoACgAKgAqACoAKgAqACoA
KAAmACYAKAApACkAKQAoACgAKAAnACkAJwAnACgAKgApACgAJwAmACUAJQAlACUAJgAm
ACYAKAAnACYAJQAlACUAJwAoACgAKAAnACcAJQAkACQAJQAkACQAJQAmACYAJgAmACUA
JQAkACQAJAAlACUAJQAlACIAIgAiACMAIwAjACUAJwAmACYAJgAmACYAJgAmACYAKAAo
ACgAKAAoACYAJgAnACgAKgArACsAKwApACwALwAvAC0ALQAtAC8AMAAxADEAMQAvAC8A
LwAsACwAKgApACgAJwAlACUAJQAkACQAIgAgAB4AHQAdABwAGQAZABkAGQAbABsAGwAb
ABoAGQAYABYAGAAYABkAGQAXABcAFwAXABcAFwAXABcAGAAYABgAGAAXABcAFgAVABcA
GAAYABgAGQAZABUAEAAKAAoADwAbAC4ATABvAJEArgDMAOkA/gAWASUBKgEkAQ8B6QCy
AHoARAASAPP/7f/w//T/+/8AAAEAAwAGAAYACQAOABEADwAPAA4ADgANAAsACwALAAsA
DQANAAwACwAJAAsADAANAA0ADAALAAkACQAKAAwADQALAAwADAALAA0ADQANAA4ADAAM
AAsACgAKAAoACgAKAAkACgAJAAgABgAGAAYABQAGAAcACAAJAAgACAAHAAYABQAFAAUA
BgAFAAcACAAIAAYABQAFAAQABgAHAAkACwAJAAkACQAJAAcABwAIAAoACgAKAAgACAAI
AAgACQAKAAsACwANAA0ADgANAA0ADQAPABAAEgATABUAFQAUABQAFAAVABYAGQAaABsA
HAAdAB0AHQAdAB4AHgAdAB0AHQAfAB8AHgAeAB0AHQAdAB0AHQAdAB4AHgAcABsAGwAb
ABwAHAAaABoAHAAaABkAGAAVABUAFQAVABUAFQATABIAEQAQABAAEAAOAA4ADwAPABEA
EAAPAA4ADAAMAAwADQANAA0ADQANAAsACwALAAsACwALAAsACwALAAsACwALAAwADAAM
AAwADQANAA4ADgAOAA4ADgAOAA0ADQAOAA4AEAAQAA4ADgAQAA8ADwAQABAAEgASABIA
EgASABIAEQARABEAEQASABIAEwATABMAEwATABMAEwAWABYAFgAWABUAFQAVABUAFAAU
ABQAFAAUABMAEgARAA8AEAARABEAEQATABMAEwASABEADwAPABAAEAARABEAEQARAA8A
DgAMAAwADAAOABAAEAAQABAADgAMAAoACgAKAAsACwALAAwADAAMAAsACwAJAAkACgAP
AA8ADwAPAAwACwALAAsACwAMAAwADAAOAA0ADAALAAkACQALAAwADAAMAAsACwALAAoA
CgALAAoACgALAAwADAAMAAwACwALAAoACgAKAA0ADQANAA0ADAAMAAwADQAJAAkACwAN
AA4ADAAMAAwADAAMAAwADgAOAA8AEAARABIAEAARABIAEgATABMAEwATABUAFwAWABUA
FQAVABcAGAAbABsAGwAbABoAGQAVABIAEAAPAA4ADQANAA0ADQAMAAsACAAFAAIAAwAD
AAIAAQABAAEAAQABAAMAAwADAAMAAQABAAAAAAAAAAEAAQABAAEAAQABAAEAAQABAAEA
AAACAAIAAgACAAMAAwADAAMAAwACAAEA//////3/+v/2//T/9f///xAAKgBJAGsAjACq
AMUA3gD0AAUBCgEGAf0A3wCuAHgARgAUAOv/2f/Y/97/5f/q/+//8//0//b/9//4//f/
+f/4//j/+f/5//n/+f/5//n/9//3//b/9f/1//f/+P/5//f/9v/1//P/9f/2//j/+f/3
//j/+P/3//X/9f/1//b/+P/4//f/9v/0//T/9P/0//b/+P/4//j/9//2//X/8//1//X/
9f/1//b/9v/1//T/8//z//P/9P/z//X/9v/2//T/8//z//L/8//z//T/9f/1//X/9f/1
//P/8//0//b/+P/4//b/9v/2//b/9//4//f/9//5//n/+f/5//r/+//7//z//v///wEA
AQAAAAAAAAABAAIABQADAAMAAwADAAUABQAFAAYABgAFAAUABQAHAAcABgAGAAYABwAI
AAkABwAHAAgACAAIAAcABwAHAAYABgAEAAQABgAEAAMAAgABAAEAAQABAP/////9//z/
/f/8//z//P/7//r/+v/5//n/+P/3//b/+P/4//j/+f/5//n/+f/5//f/9//3//f/9f/1
//X/9f/3//f/9//3//j/+P/4//j/9//3//j/+P/2//b/9v/2//T/9f/3//j/+P/4//b/
9v/4//f/9//4//b/+P/4//j/+v/6//r/+f/3//f/9//4//j/+f/5//n/+f/5//n/+f/4
//j/+P/4//f/9//3//f/9f/2//f/+P/6//n/+P/3//X/9v/3//f/9v/3//b/9f/2//X/
8//z//L/8v/z//P/9f/1//P/8v/0//T/9P/2//T/9P/0//T/9f/0//P/9P/1//X/9P/z
//T/9P/0//P/8f/v/+//8P/x//H/8f/x//L/8f/x//H/8v/y//H/8P/y//H/8P/v/+3/
7f/v//D/8P/w/+//7//x//D/8P/x//H/8P/w//D/8v/y//L/8f/x//D/8P/w/+//7//v
/+//8P/w//D/8f/v/+//8P/w//D/8P/w//T/9P/0//T/9P/0//T/9f/4//j/+f/5//j/
9//5//v/+//7//v/+//7//z//f/9//3//f/9//3//P/6//j/9//0//P/8f/x//P/8v/y
//D/7v/s/+v/6//o/+f/5//n/+f/5//n/+f/5v/l/+T/4//k/+T/5P/l/+P/4//j/+P/
4//j/+P/4//l/+T/5P/k/+L/4v/j/+P/4f/h/+L/4v/i/+P/4//j/+D/2v/W/9f/3//s
//z/FwA1AFQAbgCLAKQAvgDXAOYA5gDfAM8AqgB4AEYAGADt/8v/vv/C/8n/zP/R/9P/
1v/Y/9n/3P/f/93/3f/c/9z/2//Z/9n/2f/Z/9r/2//b/9v/2f/b/9z/3f/f/97/3f/b
/9z/3P/d/93/2//c/9z/2//b/9v/2//c/9r/2v/Z/9j/2f/a/9v/3P/a/9z/3P/c/9r/
2v/a/9n/2//b/9v/2//a/9r/2f/Y/9j/2f/a/9z/3P/d/93/3P/c/9v/2//a/9r/2//d
/9//3f/d/93/3f/e/9//4f/k/+L/4v/g/+D/4v/i/+P/5P/l/+X/5//n/+T/4//j/+P/
5f/m/+j/6f/p/+n/6P/o/+r/6//s/+//7f/t/+3/7f/t/+3/7f/u/+//7//w//H/8f/x
//D/8P/u/+//8P/x//L/8//1//b/9P/z//P/8//0//T/8v/y//L/8P/v/+7/7f/t/+3/
7f/t/+3/6//q/+v/6v/q/+r/6v/q/+v/6//p/+j/5//m/+j/6P/o/+n/6f/p/+n/6f/p
/+n/6f/p/+n/6f/p/+n/6f/p/+n/6f/o/+j/6P/o/+n/6f/q/+r/6P/o/+j/6P/q/+v/
7f/u/+z/7P/q/+r/6v/p/+n/6v/s/+7/7v/u/+7/7v/u/+3/7v/v//D/8v/w//H/8f/x
//H/8f/x//H/8v/y//L/8v/y//H/8P/v//H/8v/z//T/8v/x//D/7//x//L/8//z//P/
9f/1//X/8v/x/+//7//y//L/8//z//H/8f/v/+7/7v/u/+7/8P/w//D/8P/w//D/7v/s
/+z/7v/v/+//7//w//D/8P/v//H/7//v//D/8//z//P/8//w/+//7//v//P/9P/0//T/
8v/x//D/7//x//H/8//0//L/8v/x//H/8f/w//D/8f/0//T/9f/2//T/9P/0//P/8//y
//L/8v/z//P/8//z//L/8v/z//T/9f/2//r/+v/6//r/+v/6//r/+//+//7///////3/
/f8AAAMAAwADAAMAAwAHAAgACQAJAAkACQAJAAkABwAGAAUABQACAAEA/////////v/+
//z//P/6//n/+f/2//X/9f/1//f/9//3//f/9f/1//X/9f/0//T/9P/1//b/9//4//n/
+P/3//b/9f/2//b/9//4//b/9v/3//f/9//3//j/+P/4//n/+f/3//L/7v/s/+//+f8I
AB4APQBdAHoAlgCzAMoA5AD5AAIBAAH3AN0ArgB4AEQAFgDv/9n/1v/c/+P/6P/t/+3/
7v/w//P/9P/z//X/9P/0//X/9f/z//P/8//z//T/9f/1//X/8//1//b/9//3//b/9f/z
//P/9P/2//f/9//4//j/9//4//n/+v/8//v/+v/4//b/9v/2//b/9v/2//j/+P/4//j/
+P/4//f/+P/5//r/+//6//r/+f/4//n/+f/5//r/+v/7//v/+v/4//f/9//2//b/9//5
//v/+f/5//n/+f/5//n/+v/8//7//v/8//z//P/8//3//v/9//3//////wAA////////
AQACAAQABQAHAAcABgAGAAQABQAGAAkACwALAAsACwALAAsACwAMAA0ADQAOAA8AEQAR
ABAAEAAOAA8AEAARABEAEQASABIAEAAPAA8ADwAQABAADgAOABAADgANAAwACQAJAAkA
CQAJAAkABwAGAAMAAgACAAIAAgACAAMAAwAFAAQAAwACAAIAAgACAAMAAwADAAMAAwAD
AAMAAwADAAMAAwADAAMABQAFAAUABQAEAAQABAAEAAMAAwAEAAQAAgACAAIAAgAAAAEA
AwAEAAYABgAEAAQABAADAAMABAAEAAYABgAGAAQABAAEAAMAAwADAAMABAAGAAcABwAH
AAUABQAFAAUACAAIAAgACAAHAAcABwAHAAUABgAHAAgACAAHAAYABQADAAQABQAFAAUA
BwAHAAcABgAFAAMAAwAEAAQABQAFAAcABwAFAAQAAgACAAIABAAEAAQABAAEAAYABAAC
AAIABAAFAAUABQAGAAYABgAFAAUAAwADAAQABgAFAAQAAwAEAAMAAwADAAMABAAEAAQA
BgAFAAQAAwABAAEAAwAEAAQABAADAAMABQAEAAQABQAEAAQABQAGAAYABgAGAAUAAwAC
AAQABAAEAAQABwAIAAkACgAKAAoACgALAAwADAANAA0ADQANABAAEwATABMAEwATABUA
FgAXABcAFwAXABcAFwAUABIAEAAPAA4ADQALAAsACwAKAAoACAAEAAIAAQABAAAA////
////AQABAAEAAQABAAEAAQABAAAAAAAAAAEAAwADAAMAAwABAAEAAQABAAMAAgACAAIA
AAAAAAEAAQABAAEAAgACAAIAAQADAP//+P/0//b/+/8JABwAOgBdAH0AmgC6ANcA7gAE
ARUBFgESAQMB3QCkAGwANgAGAOX/2//e/+T/5//s//H/9f/4//r/+f/+/wEAAQD///7/
/v/9//v/+//7//v//v/////////+/////////wEAAAD///3//f/+/wAAAQD//wAAAAD/
/wEAAQABAAIAAQAAAP7//P/9//7///8AAP//AAD///7/AAAAAAAA//8BAAEAAQABAAAA
AAD///7//v///wAAAgAAAAEAAQAAAAAA//////7//v///wEAAwABAAEAAQABAP////8A
AAIABAAEAAIAAgACAAIAAwAEAAUABQAHAAcACAAHAAcABwAJAAoADAANAA8ADwAOAA4A
EAARABIAFQAVABUAFQAVABcAFwAXABgAGQAZABoAGwAbABsAGgAaABoAGwAcAB0AGwAb
ABwAHAAaABkAGQAZABoAGgAYABgAGAAWABUAFAATABMAEwATABMAEwARABAADwAOAA4A
DgAMAAwADQANAA0ADAALAAoACgAKAAoACwALAAsACwALAAsACwALAAsACwALAAsACwAL
AAsACwALAAwADAAMAAwADQANAA4ADgAMAAwADAAMAAwADQAPABAADwAOAAsACgANAA0A
DgAQABAAEgASABIAEAAQABAADwAQABEAEgAUABQAFQAVABUAEwATABMAEwAUABQAFAAU
ABMAEwATABMAEwAUABUAFgAYABcAFgAVABMAFAAVABUAFQAXABcAFwAWABUAEwATABIA
EgATABMAFQAVABMAEgAUABQAFAAWABYAFgAWABYAFgAUABIAEgAWABcAFwAXABgAGAAY
ABcAFwAVABUAFgAXABcAFwAXABYAFQAVABUAFwAYABgAGAAZABkAGQAZABcAFwAZABoA
HAAcABsAGwAZABgAGAAZABgAGAAZABoAGgAaABoAGQAaABoAGwAcAB4AHwAgACEAIAAg
ACAAIQAhACMAJQAlACQAJgAmACYAJgAoACgAKAAoACkAKgArACwALAAsACwALAAqACoA
KgAqACcAJgAlACQAJAAkACQAJAAhACAAHwAeABsAGgAZABgAGQAaABsAHAAaABoAGgAa
ABgAGAAYABgAGAAYABgAGAAYABgAGAAYABgAGAAYABgAGAAYABgAGAAaABoAGgAaABoA
GgAaABoAFgAUABIAEAAdACoANwBEAGMAggChAMAA2QDwAAcBHgETAQoBAQH4AMcAmABp
ADoAKQAaAAsA/P8AAAQACAAMAA8AEAARABIAFAAUABQAFAAUABQAFAAUABIAEgASABIA
FAAUAA==
         </WaveFormData>
      </LeadData>
      <LeadData>
         <LeadByteCountTotal>10000</LeadByteCountTotal>
         <LeadTimeOffset>0</LeadTimeOffset>
         <LeadSampleCountTotal>5000</LeadSampleCountTotal>
         <LeadAmplitudeUnitsPerBit>4.88</LeadAmplitudeUnitsPerBit>
         <LeadAmplitudeUnits>��V</LeadAmplitudeUnits>
         <LeadHighLimit>2147483647</LeadHighLimit>
         <LeadLowLimit>268435456</LeadLowLimit>
         <LeadID>V6</LeadID>
         <LeadOffsetFirstSample>0</LeadOffsetFirstSample>
         <FirstSampleBaseline>0</FirstSampleBaseline>
         <LeadSampleSize>2</LeadSampleSize>
         <LeadOff>FALSE</LeadOff>
         <BaselineSway>FALSE</BaselineSway>
         <ExcessiveACNoise>FALSE</ExcessiveACNoise>
         <MuscleNoise>FALSE</MuscleNoise>
         <LeadDataCRC32>4239224973</LeadDataCRC32>
         <WaveFormData>
8v/y//L/8v/0//T/9P/0//b/9v/2//b/9v/2//b/9v/2//b/9v/2//f/+P/5//r/+//8
//3//v8AAAAAAAAAAAEAAgADAAQABAAEAAQABAAGAAYABgAGAAgACAAIAAgACAAIAAgA
CAAJAAoACwAMAAoACgAKAAoACAAIAAgACAAIAAgACAAIAAcABgAFAAQAAgACAAIAAgAA
AAAAAAAAAAAAAAAAAAAA/v/+//7//v/8//z//P/8//7//v/+//7//v/+//7//v8AAAAA
AAAAAP///v/9//z/+v/6//r/+v/8//z//P/8//z//P/8//z//P/8//z//P/+//7//v/+
//7//v/+//7/AAAAAAAAAAAAAAAAAAAAAAIAAgACAAIAAgACAAIAAgAAAAAAAAAAAAIA
AgACAAIAAAAAAAAAAAABAAIAAwAEAAIAAgACAAIAAAAAAAAAAAABAAIAAwAEAAIAAgAC
AAIABAAEAAQABAACAAIAAgACAAAAAAAAAAAAAQACAAMABAADAAIAAQAAAAAAAAAAAAAA
AgACAAIAAgAAAAAAAAAAAAAAAAAAAAAAAAAAAAAAAAAAAAAAAAAAAAAAAAAAAAAAAAAA
AAAAAAAAAAAAAAAAAP7//v/+//7/AAAAAAAAAAAAAAAAAAAAAAAAAAAAAAAAAgACAAIA
AgACAAIAAgACAAYABgAHAAcABQAFAAYABgAFAAUABwAHAAkACQAJAAoACAAJAAkACQAL
AAwADQANAA0ADQANAA0ACwAKAAkABwAHAAQAAwADAAIAAQAAAAAAAQAAAP///f/6//r/
+v/6//r/+v/6//r/+v/6//r/+f/3//f/9//3//n/+f/6//r/+f/5//n/+f/5//n/+f/5
//n/+f/5//n/+P/4//n/+f/5//v/+f/3//b/8//w/+7/9P8BABIAKQBFAF0AdgCOAKYA
vgDSANcA1gDOALYAkgBqAEEAHgABAO7/6P/s//D/8//2//f/+P/3//T/9P/3//r/+P/4
//j/9v/2//b/9v/2//b/9v/2//b/+P/4//n/+f/3//b/9v/2//b/9v/2//b/9P/0//T/
9P/3//f/9//4//j/+P/4//b/9P/0//T/9P/1//b/9//4//b/9v/2//b/9v/1//T/8//z
//T/9f/1//P/8//z//X/9f/1//X/8//z//P/8v/y//L/8v/z//P/9f/1//X/9f/z//P/
9P/0//X/9f/1//X/9//3//f/9//5//n/+f/4//j/+f/6//z/+v/6//z//f//////////
//////8AAAIAAQACAAIAAgAEAAUABQAFAAMAAwAFAAUACAAIAAkACQAJAAkACQAKAAoA
CwALAAsADQALAAsACwALAAoABwAGAAgABgAFAAUAAgACAAIAAgAEAAMAAgABAAAAAAD/
//7//f/8//z/+//9//z//P/7//3//P/8//z//P/9//3//f/7//v/+//6//r/+v/6//r/
+//7//v/+//6//r/+v/6//r/+f/4//f/+P/4//n/+v/4//j/+f/5//v/+//7//v/+//7
//v/+//7//3//f/9//3//f/9//3//P/7//r/+v/7//z//f////3//P/8//3//f/9//3/
/f///wAAAAD///3//f/9//3//f/9//3//f/+//7//v/+//z//P/8//z//P/8//z//P/7
//r/+v/6//z//P/8//z/+v/6//n/+P/4//j/+f/6//r/+v/6//r/+v/5//n/+v/8//z/
/P/6//n/+P/3//b/+P/5//n/+f/5//n/+P/4//b/9f/1//b/9//3//j/+P/3//b/9v/1
//X/9f/3//f/9//3//b/9v/2//b/9v/2//b/9v/2//b/+f/4//j/+P/4//j/+v/6//v/
+//9//3//v/+//3//f//////////////AAD+/////////wEAAgADAAMAAwADAAMAAwAD
AAIAAQD//////P/7//v/+v/5//j/+P/3//b/9f/z//T/9P/0//T/8v/y//L/8v/w//D/
8P/v/+//7//v/+//8f/x//L/8v/v/+//7//v/+//7//v/+//8f/x//H/8f/w//D/8f/x
/+//7//x/+//7P/n/+T/5P/s//n/CgAjAEEAWwB0AI4ApgC8ANAA2QDWANAAtgCOAGIA
OQASAPH/4P/c/97/4P/j/+j/6f/o/+v/7P/s/+3/8v/y//L/8v/w/+//7v/t/+z/7v/u
/+7/7v/u/+7/7//v/+//7v/u/+7/7v/u/+7/7v/s/+z/7P/s/+//7//v//D/8P/w//D/
7v/s/+z/7P/s/+7/7v/u/+7/7v/u/+7/7v/t/+3/7f/t/+r/6v/q/+n/6//r/+v/7f/u
/+//8P/v/+//7//u/+7/7v/u/+//7//v/+//7//v/+3/7f/u/+7/7//v/+//7//v/+//
7//v//L/8//0//T/8//z//P/9P/0//T/9v/3//v/+//7//v/+//7//z//v/+//7//f/8
//7//////////////wEAAQACAAIAAwADAAEAAQABAAIAAAABAAEAAQADAAEAAQABAAEA
AAD9//z//v/8//v/+//4//j/+P/4//r/+f/4//f/9v/2//X/9P/y//L/8//z//X/9P/0
//P/8//y//L/8v/y//P/8//z//P/8//z//L/8P/w//D/8P/y//P/9P/1//L/8v/y//L/
8//z//P/8//1//T/9P/0//L/8v/z//P/9f/1//X/9f/z//P/8//z//X/9//3//f/9//3
//f/9//3//f/9//4//r/+v/6//v/+v/4//f/9//5//n/+f/5//n/+v/6//n/+f/5//n/
+f/7//v/+//7//j/+P/4//j/+P/4//j/+P/4//j/+P/4//f/9v/2//b/+P/4//j/+P/4
//j/9//2//b/9v/3//j/+P/4//j/+P/3//X/9P/0//X/9v/3//b/9v/2//b/9v/0//X/
9f/1//b/9//3//j/9v/1//X/9v/3//f/+P/4//f/9v/2//X/9//3//n/+f/3//f/9v/2
//b/9v/2//b/+P/4//j/+P/3//b/9v/2//n/+v/7//r/+v/6//r/+v/6//r/+//7//3/
/f/+//7//f/9//////8BAAEAAQACAAQABQAFAAUABAAEAAQAAwAEAAUABgAHAAMAAgAB
AP//AQD+//3//f/9//3//f/+//r/+P/2//P/8//0//X/9v/0//T/9P/0//T/9P/0//P/
9f/1//X/9f/0//P/8//y//L/8//0//X/8//z//P/8//z//P/8//z//T/9P/1//X/9f/z
//P/7//q/+n/6P/u//j/BwAcADcAUwBtAIYAoAC6ANAA2gDXANAAvgCcAHIASgAjAAIA
6//k/+T/5P/m/+v/7P/t/+7/8f/y//T/9f/y//D/8P/w/+7/7//w//H/8v/w//D/8P/w
//L/8v/z//P/8//y//L/8v/w//D/8P/w//H/8v/z//T/9P/z//L/8v/0//T/9P/y//L/
8v/y//L/8v/y//L/8v/y//L/8v/y//P/8//z//P/9P/0//T/8//x//H/8f/z//P/8//z
//H/8//z//L/8v/w//D/8f/x//P/8//z//P/8//z//T/9P/1//X/9f/1//f/9//3//f/
+f/5//n/+P/4//n/+v/8//z//P/+//////////////8BAAEAAgAEAAQABAADAAIAAwAF
AAYABwAHAAcACQAJAAgACAAJAAkACwALAAsADAAKAAsACwALAAsACQAJAAkACgAKAAgA
CAAIAAYABQAFAAYABgAGAAYABAADAAIAAQACAAIAAQAAAP7//v/////////+//7//f//
//7//v/+//z//f/9//3//f/9//3//P/8//z//P/8//3//f/9//3//v/+//7//v/+//3/
/P/7//3//P/8//z//P/8//3//f/9//3//f/9/////////////v////7//f//////////
/////////wAAAAAAAAAAAQADAAIAAgADAAIAAQAAAP//AQACAAIAAQABAAEAAQABAAEA
AQABAAEAAgACAAIAAgABAAAA///+//7//v/+//7////+//7//v/+//7//v/+/wAAAAD/
//7//P/8//3//v/+//7//v/+//7//f/9//7//v/+//7//P/9//7///8AAP/////+//3/
//////7//v/+//3//f/+//3//f/+//7////+//7//f/9//3////////////+//7//v/+
//7//v////7//f/8//z//P/9//7//f/+/////////////////wIAAgD+//7/AAAAAAAA
AAACAAIAAwADAAMAAwAEAAQABQAFAAcABwAFAAUABQAGAAgACQAJAAkACQAKAAsACwAL
AAsACwALAAsACgAJAAcABwAEAAMAAwACAAEAAAAAAP///v/9//v/+P/4//j/+P/6//r/
+v/6//z//P/8//v/+f/5//n/+f/7//v//P/8//r/+f/4//f/9//3//f/9//5//n/+f/5
//j/+P/5//n/+f/5//f/9//0/+//7P/s//L///8OACMAPQBXAG4AhgCcALQAzADbANoA
0gDEAKQAeABPACoACwD0/+j/6P/u//H/9P/1//T/9f/2//j/9//6//j/+P/4//b/9v/2
//b/9v/4//j/+P/4//b/9v/3//f/9//2//b/9v/3//j/+f/6//n/+P/3//b/+f/5//n/
+v/6//r/+v/4//r/+v/6//r/+v/6//r/+v/4//j/+P/4//n/+f/5//n/+P/4//j/9//3
//f/9//5//n/+f/5//f/9//3//b/9v/4//j/+f/5//f/9//3//f/+f/5//r/+v/7//v/
+//7//n/+f/5//n//P/9//7//v////////8AAP7//v8AAAEAAwADAAMAAwADAAMABAAG
AAcACAAIAAgACAAJAAkACQAHAAcACQAJAAwADAANAA0ADQANAA0ADgAOAA8ADwAPABEA
DwAPAA8AEAAQAA4ADgAOAAwACwALAAgACAAIAAgACgAJAAgABwAGAAYABQAEAAQABAAF
AAUABQAEAAQAAwADAAIAAgACAAIAAwADAAMAAQABAAEAAAAAAAAAAAAAAAEAAQABAAEA
AAAAAAAAAAABAAEAAQABAAEAAAAAAAAAAAAAAAEAAQADAAMAAwADAAEAAQABAAEAAwAF
AAUABQADAAMAAwADAAMAAwADAAQABAAEAAQABQAFAAQABAAFAAcABwAHAAcABQAGAAYA
BQAFAAUABQAFAAUABQAFAAUAAgACAAIAAgAEAAQABAAEAAIAAgACAAIAAQAAAAAAAAAC
AAIAAgACAAAAAAD///7/AAAAAAEAAgAAAAAAAAAAAAIAAQABAAIAAgACAAIAAAD+//7/
/v/+/wAAAQABAAEA//////7//v8AAP////8AAP////8AAAAA/f/8//z/+//8//3/AAAB
AAAA///9//z//v/+//7//v8AAAAAAAAAAP3//P/8//z/+//8//3//f/9//3//f/9//7/
/P/+/wAAAAD+//7//v/+/wAAAAAAAAAAAgACAAQABAADAAMAAwADAAQABAAFAAUABwAH
AAcABwAHAAgACAAJAAkACQALAAwACwALAAsACwALAAsACQAIAAUAAwADAAAA//////7/
/f/9//7//v/+//v/+f/4//j/+P/4//j/+P/4//j/+P/4//j/9//3//f/+f/5//n/+f/4
//j/9//3//n/+f/5//n/9//3//f/9//3//f/9v/2//f/9//3//f/9f/z//D/7f/s//D/
+P8DABYALwBHAGEAeACQAKgAwgDWANsA2ADKAKwAhABcADUAEgD3/+j/6P/s/+7/7//w
//P/9P/z//D/8v/1//b/9f/0//P/8P/y//L/8v/y//L/8v/y//L/8v/y//P/8//z//L/
8v/y//L/8v/y//L/8v/y//L/8v/z//P/8//0//L/8v/y//D/8v/y//L/8v/x//D/7//u
//D/8P/w//D/8f/x//H/8f/u/+7/7v/t/+7/7//w//P/8f/x//H/7//x//H/8P/w//D/
8P/x//H/8f/x//H/8f/x//H/8v/y//H/8f/x//H/8f/x//H/8f/0//X/9v/2//X/9f/1
//b/+P/4//r/+//6//n/+P/3//n/+f/6//z///8AAAAAAAD+/////////wEAAQADAAMA
AgACAAMAAwABAAEAAQACAAQABQAFAAUAAwABAAEAAQACAAIAAAAAAAAA/v/9//3//P/8
//z//P/8//v/+v/5//j/+P/3//b/+P/4//n/+f/3//b/9v/1//f/9v/2//b/9v/3//f/
9//2//X/9P/y//P/9P/1//b/9v/1//T/8//y//L/8v/y//P/8//z//P/8//y//L/8v/0
//T/9f/1//X/9f/1//X/9f/1//X/9f/1//f/9//3//X/9f/1//X/9//3//f/+P/2//b/
9v/3//f/9v/2//f/9//3//f/9//1//b/9v/1//f/9//3//f/9//3//f/9//2//b/9v/2
//b/9v/2//b/9P/0//T/9P/1//T/9P/0//T/9P/0//T/9P/0//P/8v/y//L/8//0//P/
8v/x//D/8v/x//H/8v/y//L/8v/w//D/8P/w//D/8v/z//P/8//x//H/8P/w//D/7//v
//D/7//v//D/8P/v/+7/7v/t/+//7//x//H/7//v/+7/7v/w//D/8P/w//L/8v/y//L/
8f/w//D/8P/v//D/8f/x//D/7//u/+3/7P/s/+7/8P/w//D/8P/w//D/8v/y//L/9P/0
//X/9f/1//P/9P/0//X/9//5//n/+f/5//n/+v/6//n/+f/5//v//v/////////9//3/
/f/7//r/+f/3//f/9P/z//P/8v/v/+7/7v/t/+r/6f/n/+b/5v/m/+b/5v/o/+j/6P/o
/+b/5v/l/+X/5f/l/+X/5f/n/+j/6P/n/+X/5f/l/+X/5f/l/+X/5f/l/+X/5f/k/+b/
5//n/+f/6f/n/+P/3v/Z/9j/3P/m//X/DAAnAEMAWwB2AJAApgC+AMwAzQDKALgAlgBs
AEIAFQDw/9n/0v/S/9T/2P/b/9z/2//c/93/3v/i/+X/5P/i/+L/4v/g/97/3v/e/97/
4P/g/+D/4P/g/+D/4f/h/9//3v/e/97/4P/g/+D/4P/e/97/3v/e/+H/4f/h/+L/4P/g
/+D/3v/g/+D/4P/g/97/3v/e/97/3v/e/97/3v/g/+H/4v/j/+D/4P/g/9//3f/d/93/
3//f/9//3//d/93/3f/c/9z/3//g/+L/4//h/+H/4f/h/9//3//g/+D/4//j/+P/4//j
/+P/4//j/+T/5f/m/+b/5f/l/+X/5v/o/+j/6v/r/+v/6//r/+v/7f/t/+7/8P/z//T/
9P/0//L/8//z//P/8//z//X/9f/2//b/9//3//X/9f/1//b/9v/3//f/9//1//P/8//z
//T/9P/y//L/8//y//L/8//w//D/8P/w//D/7//u/+3/7P/s/+v/6v/q/+r/6//r/+v/
6v/q/+n/5//m/+b/5v/o/+n/6f/p/+f/5//n/+b/5//o/+n/6v/r/+v/6//r/+j/6P/o
/+j/6//r/+v/6//r/+r/6v/q/+r/6v/r/+v/7f/t/+3/7f/t/+3/7f/t/+//8f/x//H/
8f/x//H/8f/v/+//7//w//D/8P/w//H/8f/w//D/8f/y//P/9P/1//P/9P/0//P/8f/x
//H/8f/z//P/8//z//D/8P/w//D/8v/y//L/8v/w//D/8P/w//D/8P/x//L/8v/y//L/
8v/w//D/7//u/+//8P/y//T/8//y//H/8P/w/+//7//w//L/8v/y//D/7v/u/+7/7v/v
//H/8v/z//P/8//y//L/8v/x//H/8v/z//P/9P/0//P/8v/y//H/8//z//X/9f/1//X/
9P/0//L/8v/y//L/9P/0//T/9P/z//L/8v/y//P/9P/1//X/8//z//P/8//y//L/9P/2
//b/9v/2//b/9v/2//b/+P/4//v/+//7//v//P/8//3//f//////////////AAAAAAEA
/////wEAAgAEAAUABgAHAAUABQADAAIAAQD//////P/9//3//P/7//j/+P/3//b/9//1
//T/9P/0//T/9P/0//T/9P/0//T/8v/x//H/8f/x//H/8f/x//L/8v/x//H/8f/x//H/
8f/z//P/8//z//X/9f/0//T/9P/z//L/8f/x//H/7v/p/+j/6v/w//v/EAArAEcAYwB8
AJQArADCANQA1wDUAMwAsgCKAGAANwASAPP/5P/g/+T/5v/r/+7/7//u/+//8P/w/+//
8P/y//L/8v/w//L/8v/y//L/8v/y//L/8v/y//L/8//z//L/8P/v/+7/8f/y//P/9P/y
//L/8v/y//H/8f/x//L/8v/y//L/8P/w//D/8P/w//H/8v/z//T/8v/y//L/8v/x//H/
8f/x//H/8v/z//P/8f/x//H/8//z//P/8//x//P/8//y//L/8v/y//P/8//1//X/9f/1
//P/8//0//T/9//3//f/9//3//f/9//3//n/+f/5//j/+v/7//z//v/9//z//f/9////
/////////////wAAAgADAAQABAAEAAYABwAHAAcABQAFAAcABwAKAAoACwALAAkACQAJ
AAoACAAJAAkACQAKAAkACgALAAoACgAIAAgACgAIAAcABwAEAAQABAAEAAIAAQAAAP//
//8AAAAAAAD///7//v/9//3//P/8//v//f/8//z//P/8//3//f/9//3//f/9//z/+v/6
//r/+v/7//v/+//7//r/+v/6//r/+//7//v/+//7//r/+v/6//r/+v/7//v/+//7//v/
+//7//v/+//7//n/+//7//v//f/9//3//f/9//3//f/+//7//v/+///////+//7////9
//3//f/9//3//v/+//3//f/9//3//f////////////7//v/+//7//P/8//z//P/8//z/
/P/8//v/+v/6//r//P/8//z//P/6//r/+f/4//r/+v/7//z//P/8//z//P/6//n/+f/6
//r/+v/6//j/+P/4//j/+P/4//n/+f/5//n/+f/4//j/+P/3//f/+P/7//v//P/8//r/
+P/3//X/9//3//n/+f/5//n/+P/4//b/9v/2//b/+P/4//j/+P/5//j/+P/4//j/+P/4
//f/9//3//f/9//2//j/+P/4//j/+P/4//z//P/9//3//f/9//7//v//////AQABAAEA
AQABAAIABAAFAAUABQAFAAYABwAHAAcABwAHAAcABwAGAAUAAwABAP7//f/9//z/+//6
//r/+f/4//f/9f/0//T/9P/0//b/9v/2//b/9P/0//T/8//1//X/9f/1//T/8//z//L/
8f/x//H/8f/y//P/9P/1//P/8//z//P/8v/y//P/8//z//P/9f/z//D/6//m/+b/7v/5
/wYAGQAzAEsAYgB6AJIArADGANMA1ADMALwAngB2AE0AKgAJAO7/5P/k/+j/6f/s/+3/
7v/t//D/8v/z//L/8v/y//L/8P/u/+7/7v/u/+7/7v/u/+7/7P/s/+3/7f/v/+7/7v/u
/+7/7v/u/+7/7v/u/+7/7v/x//H/8f/y//D/8P/w/+7/7//w//H/8v/x//D/7//u/+7/
7v/u/+7/7//v/+//7//u/+7/7v/t/+//7//v//H/8f/x//H/7//x//H/8P/w//L/8v/z
//P/8v/x//D/7//w//H/8//0//P/8//z//P/8//z//P/8//2//f/+P/4//f/9//3//j/
+P/4//r/+//7//v/+//7//3//f/+/wAAAQACAAIAAgACAAMAAwADAAMAAwAFAAUABAAE
AAUABQAFAAUABQAGAAgACQAJAAkACQAHAAcABwAIAAgABgAGAAYABAADAAMAAgACAAIA
AgACAAEAAAD///7//v/9//z//v/+///////9//z//P/7//v/+v/6//r/+v/7//v/+//7
//v/+//6//r/+v/6//r/+//7//v/+//6//r/+v/6//v/+//7//v/+//6//r/+v/8//z/
/f/9//3//f/9//3//P/7//r/+f/7//3//f/9//3//f/9//3//f/9//3//v/+//7//v//
//3//P/8//3//f/9//3//f/7//z//P/7//z//f/+/////f/9//3//f/8//z//P/8//7/
/v/+//7//f/8//v/+v/6//r/+//8//z//P/8//z/+v/6//n/+P/6//r/+//8//v/+v/5
//j/+v/5//n/+v/6//r/+v/4//j/+P/4//j/+v/7//v/+//6//n/9//2//f/9//4//r/
+v/5//n/+P/5//j/+P/3//n/+f/7//v/+v/5//f/9v/3//j/+f/6//r/+v/6//r/+f/4
//j/+P/3//j/+f/5//f/9v/3//j/+f/6//z//P/9//3//f/9//7//v//////AQABAAEA
AQABAAIABAAFAAUABQAHAAgACQAJAAkACQAJAAkACQAIAAcABQAEAAAA/v/9//7//f/8
//z/+//6//n/9//0//T/9P/0//b/9v/2//b/9P/0//T/8//z//P/8//z//X/9f/2//b/
8//z//P/8//z//P/8//z//H/8f/x//H/8v/y//P/8//1//P/8//z/+7/6f/o/+r/8P/9
/w4AJwBBAFkAcgCKAKAAvADSANkA2ADQALoAkgBmADsAFgD5/+b/4v/m/+j/7f/u/+//
8P/v//L/8v/x//L/8v/y//L/8P/u/+7/7v/u//D/8P/w//D/7v/u/+//7//x//D/8P/w
//L/8v/y//L/8P/w//D/8P/z//P/8//0//P/8v/x/+7/7v/u/+7/7v/w//D/8P/w//D/
8P/w//D/8//z//P/8//w//D/8P/v/+//7//v//H/8f/x//H/7//v/+//7v/u//D/8P/x
//H/8f/x//H/8f/x//H/8v/y//X/9f/1//X/8//z//P/8//4//n/+v/6//f/9//3//j/
+v/6//z//f8BAAEAAQABAP////8AAAIABQAGAAYABgAEAAUABQAFAAcABwAJAAkACgAK
AAsACwALAAsACwAMAA4ADwAPAA8ADwANAA0ADQAMAAwACgAKAAwACgAJAAkACAAIAAgA
CAAIAAcABgAFAAIAAgABAAAAAAAAAAEAAQABAAAAAAD//////v/+//7/AAABAAEAAQAB
AAEAAQAAAP7//v/+//7/AQABAAEAAQAAAAAAAAAAAAEAAQABAAEA///+//7//v/+//7/
/////wAAAQACAAMAAgABAAAA//8AAAMABAAFAAMAAwADAAMAAwADAAMABAAEAAQABAAF
AAUABAAEAAUABwAHAAcABwAHAAgACAAHAAUABQAFAAUABQAFAAUABQAEAAQABAAEAAUA
BgAHAAgABgAGAAYABgAFAAQABAAEAAQABAAEAAQABAAEAAMAAgAEAAQABQAGAAQABAAE
AAQABAADAAMABAAGAAYABgAEAAQABAAEAAQABAAFAAUABQAFAAUABAAEAAYABQAFAAYA
BgAFAAUABAADAAIAAgABAAEAAQADAAMABQAFAAQABAACAAIAAgACAAQABAAEAAQAAQAC
AAIAAgACAAIABQAGAAgACQAHAAcACAAIAAkACQALAAsADAANAA4AEAAQABEAEQARABEA
EgATABMAFQAVABUAFQATABIAEQAPAA0ACgAJAAkACgAJAAgACAAFAAQAAwABAAAAAAAA
AAAAAgACAAIAAgACAAIAAgABAAEAAQABAAEAAwADAAQABAABAAEAAQABAAMAAwADAAMA
AQABAAEAAQACAAIAAwADAAEAAwAFAP//+v/3//b//P8GABUAKgBHAGEAeQCUAK4AxgDc
AOoA7QDqANwAvACOAGIAOwAWAP//9v/2//b/+P/5//z///8AAP//AAACAAcABgAEAAQA
BAACAAAAAAAAAAAAAQACAAMABAACAAIAAwADAAUABAAEAAQABAAEAAQABAAEAAQABAAE
AAcABwAHAAgABwAGAAUAAgADAAQABQAGAAYABgAGAAYABgAGAAYABgAHAAcABwAHAAQA
BAAEAAMABQAFAAUABwAHAAcABwAFAAUABQAEAAQABwAIAAoACwAJAAkACQAJAAcABwAI
AAgACwALAAsACwANAA0ADQANAA4ADwAQABAADwAPAA8AEAASABIAFAAVABcAFwAXABcA
FwAXABgAGgAdAB4AHgAeAB4AHwAfAB8AIAAhACQAJQAmACYAJwAnACUAJQAlACYAJgAn
ACcAJwAnACUAJQAlACYAJgAkACQAJAAiACEAIQAgACAAIAAgACIAIQAgAB8AHAAcABsA
GgAaABoAGwAbABsAGgAaABkAGQAYABgAGAAaABsAGwAbABsAGwAbABoAHAAcABwAHAAb
ABsAGwAbABoAGgAaABoAHAAdAB4AHwAdABwAHAAcAB4AHgAfAB8AHQAdAB0AHQAfAB8A
HwAfAB8AIQAhACEAHwAfAB8AHwAhACEAIQAiACQAJAAkACUAJQAkACQAJQAlACUAJQAl
ACMAJAAkACMAJAAlACYAJwApACkAKQApACYAJgAmACYAKAAoACgAKAAmACYAJgAmACcA
JgAmACYAKAAoACgAKAAoACgAJwAmACYAJgAnACgAJgAmACYAJgAnACcAKAAqACgAKAAo
ACYAJgAmACYAJgAoACkAKQApACcAJwAmACYAJwAnACgAKgArACsALAAsACkAKAAoACcA
KQApACsAKwArACsAKgAqACoAKgAqACoALAAsACwALAAtACwALAAsAC8AMAAxADEAMQAx
ADEAMQAyADIANgA2ADQANgA2ADYANgA4ADgAOAA4ADoAPAA+AEAAPgA+AD4APgA8ADwA
PAA8ADkAOAA3ADYANAA0ADQANAAzADIAMQAwAC8ALgAtACwALQAuAC8AMAAwADAAMAAw
AC4ALgAuAC4AMAAwADAAMAAuAC4ALgAuADAAMAAwADAAMAAwADAAMAAyADIAMgAyADQA
NAA0ADQAMQAuACsAKAA0AD4ASABSAG0AhgCfALgAzwDkAPkADgEFAf4A9wDwAMsApgCB
AFwATwBCADUAKAAqACwALgAwADIAMgAyADIAMwA0ADUANgA2ADYANgA2ADQANAA0ADQA
NgA2AA==
         </WaveFormData>
      </LeadData>
   </Waveform>
</RestingECG>
