# Supplementary material for: Detection of Left Atrial Enlargement Using a Convolutional Neural Network-Enabled Electrocardiogram
Source: Front Cardiovasc Med. 2020 Dec 17;7:609976. doi: 10.3389/fcvm.2020.609976 (PMC7773668; doi:10.3389/fcvm.2020.609976)
Supplement: Supplementary file 3 [file Data_Sheet_3.ZIP › normal2/1802017247_5107_00000002.XML]

<?xml version="1.0" encoding="Windows-1252"?>
<!DOCTYPE RestingECG SYSTEM "restecg.dtd">
<RestingECG>
   <PatientDemographics>
      <PatientID>1802017247</PatientID>
      <PatientAge>69</PatientAge>
      <AgeUnits>Years</AgeUnits>
      <Gender>Male</Gender>
      <PatientLastName>zhangcan</PatientLastName>
   </PatientDemographics>
   <TestDemographics>
      <DataType>Resting</DataType>
      <Site>1</Site>
      <AcquisitionDevice>MAC55</AcquisitionDevice>
      <Status>Unconfirmed</Status>
      <Priority>Normal</Priority>
      <AcquisitionTime>08:51:11</AcquisitionTime>
      <AcquisitionDate>03-13-2017</AcquisitionDate>
      <CartNumber>1</CartNumber>
      <AcquisitionSoftwareVersion>009C</AcquisitionSoftwareVersion>
      <XMLSourceVersion>MAC5000 v1.0</XMLSourceVersion>
   </TestDemographics>
   <RestingECGMeasurements>
      <VentricularRate>59</VentricularRate>
      <AtrialRate>59</AtrialRate>
      <PRInterval>188</PRInterval>
      <QRSDuration>94</QRSDuration>
      <QTInterval>418</QTInterval>
      <QTCorrected>413</QTCorrected>
      <PAxis>37</PAxis>
      <RAxis>57</RAxis>
      <TAxis>32</TAxis>
      <QRSCount>10</QRSCount>
      <QOnset>216</QOnset>
      <QOffset>263</QOffset>
      <POnset>122</POnset>
      <POffset>172</POffset>
      <TOffset>425</TOffset>
      <ECGSampleBase>500</ECGSampleBase>
      <ECGSampleExponent>0</ECGSampleExponent>
   </RestingECGMeasurements>
   <Diagnosis>
      <Modality>Resting</Modality>
         <StatementCount>2</StatementCount>
         <LabelText>12SL ��ϳ���</LabelText>
      <DiagnosisStatement>
         <StmtFlag>ENDSLINE</StmtFlag>
         <StmtText>����Ķ�����</StmtText>
      </DiagnosisStatement>
      <DiagnosisStatement>
         <StmtFlag>ENDSLINE</StmtFlag>
         <StmtText>�ٽ� ECG</StmtText>
      </DiagnosisStatement>
   </Diagnosis>
   <Waveform>
      <WaveformType>Rhythm</WaveformType>
      <WaveformStartTime>0</WaveformStartTime>
      <NumberofLeads>8</NumberofLeads>
      <SampleType>CONTINUOUS_SAMPLES</SampleType>
      <SampleBase>500</SampleBase>
      <SampleExponent>0</SampleExponent>
      <HighPassFilter>16</HighPassFilter>
      <LowPassFilter>150</LowPassFilter>
      <ACFilter>NONE</ACFilter>
      <LeadData>
         <LeadByteCountTotal>10000</LeadByteCountTotal>
         <LeadTimeOffset>0</LeadTimeOffset>
         <LeadSampleCountTotal>5000</LeadSampleCountTotal>
         <LeadAmplitudeUnitsPerBit>4.88</LeadAmplitudeUnitsPerBit>
         <LeadAmplitudeUnits>��V</LeadAmplitudeUnits>
         <LeadHighLimit>2147483647</LeadHighLimit>
         <LeadLowLimit>268435456</LeadLowLimit>
         <LeadID>I</LeadID>
         <LeadOffsetFirstSample>0</LeadOffsetFirstSample>
         <FirstSampleBaseline>0</FirstSampleBaseline>
         <LeadSampleSize>2</LeadSampleSize>
         <LeadOff>FALSE</LeadOff>
         <BaselineSway>FALSE</BaselineSway>
         <ExcessiveACNoise>FALSE</ExcessiveACNoise>
         <MuscleNoise>FALSE</MuscleNoise>
         <LeadDataCRC32>888474615</LeadDataCRC32>
         <WaveFormData>
+P/4//j/+P/4//j/+P/4//v//P/9//7/+v/4//b/9P/4//r//P/+//v/+v/5//j/9v/2
//b/9v/4//r//P/+//z/+v/4//b/+v/8//7/AAD///7//f/8//7//v/+//7/AQACAAMA
BAAAAP7//P/6//3/AAABAAMAAQACAAMAAwACAAUABAABAAEAAgAEAAYAAwABAAEA//8D
AAQAAwAEAAAA/f/6//n/+P/3//b/9P/2//T/9f/3//L/7//t/+//8P/z//T/9f/0//P/
8//y//D/8f/x//H/9P/0//T/9f/z//H/8P/w//L/9P/1//X/9P/0//P/8//y//P/8v/w
//L/8//1//b/8P/t/+3/7//1//f/+v/6//v/9P/s/+f/5//u//n/CwAhADYARQBVAGkA
fQCQAJkAlACGAHoAbQBaAEgANwAoABEA/f/2//n/+v/4//L/7//x//T/9//3//n//P//
//7/+//3//L/8P/x//L/8v/2//j/+f/6//f/9f/0//L/8//z//P/8//2//b/9v/3//X/
8//0//D/8//2//n//P/5//f/9f/0//X/9//4//n/+//6//r/+v/3//X/9f/1//X/+P/7
//7/+//5//n/9//6//z//P/7//z//f/+///////9//3/+////wEAAwAGAAQAAgAAAP7/
BAAJAAYABgAJAAoACgAKAAoACwAJAAkADQAPABMAFQATABEAEgASABkAGQAZABkAHQAh
ACAAIQAhACAAIQAgACIAJAAoACoAKQAoACgAKAArAC4AKwAqACwAKwAoACgAJgAkACQA
HwAfACEAIgAhABoAFgASAA8AEQAQAA4ADQANAAwACQAJAAcAAwABAP///////wEAAgD7
//r/+f/4//v//P/8//z//v/9//r/+P/4//f/+P/3//n/+//9//3/+f/4//f/9v/4//n/
+v/7//3//P/7//r/9//3//j/9//6//v//P/7//j/+P/3//b/+P/5//n/+v/7//n/+v/7
//n/9//1//X/+f/7//3//f/5//j/9//2//f/+v/8/////f/8//v/+//5//b/9P/z//b/
+f/+////+v/4//b/9P/1//b/9//6//z/+//5//n/9v/1//T/9f/3//n/+//7//n/+P/2
//L/8//2//j/+f/6//n/+v/7//n/9//1//T/9v/5//v/+v/3//b/9v/1//f/+f/5//n/
+f/5//r/+//5//f/9f/1//f/+P/5//v/+P/2//X/8//1//f/9//3//f/9//3//j/9v/0
//L/8//3//n/+//6//f/9f/z//P/9v/3//j/+f/6//j/+P/3//X/8//z//L/9P/2//j/
+f/3//b/9f/1//P/9//7/////v/8//r/+P/2//T/9P/0//T/9//4//n/+v/4//b/9P/y
//X/9v/3//j/+P/4//j/+P/4//j/+P/4//v//P/9//7//P/6//j/9v/6//z//v8AAAIA
AgAAAP///f/+//////8CAAcACAAHAAMAAAD+//z///8BAAUABwAEAAIA/v/8//v/+f/3
//f/+v/7//z//P/6//T/8f/v//H/8//2//3/+P/3//T/8f/z//P/9P/0//f/+f/6//v/
+P/0//D/7f/w//P/9//8//n/+P/2//P/8//0//T/9f/4//v//P/8//r/9//1//L/9v/5
//3//f/9//3/+v/2//P/8v/w//H/9//+/wUADQAbACwAOwBPAGkAhQCYAJ8AlgCCAHAA
XwBMAD4ANwAwAB8ADQAEAP3/+P/0/+7/7//3//7/AwAFAAMA/v/5//T/9f/3//r//P/9
//7//v/8//r/9//0//T/9f/3//j/+//7//v/+//4//b/9P/z//f/+f/+//7/+f/4//f/
9v/5//n/+f/6//r/+//7//v/+P/2//X/9P/3//n//f8BAPv/+v/5//j/+f/5//v/+//+
/wAAAAD///3/+//5//f/+//9/wEAAwAAAP///v/+////AAABAAIABwANAAsADAALAAoA
CAAGAAoADwARABUAFAATABQAEwAVABUAGAAaACEAIQAhACEAIQAjACAAHwAlACgALQAw
ACwAKgAqACgAKwAsAC4AMAAxADQAMQAwAC0AKwAnACYAKAAqAC4ALQAnACUAIgAdABsA
GgAZABkAFwAWABQAEwAPAAwABwAFAAcABwAJAAsABQABAP///P/7//z//f/+/wIAAgAB
AAAA/f/7//f/9P/6//v//v////z/+//6//f/+P/4//j/+P/7//v/+//7//n/9v/z//D/
8//3//z////7//n/9//z//X/9v/2//b/9//5//r//P/5//X/9P/z//f/+f/7////+//5
//f/8//1//b/9//4//b/+P/5//v/+P/2//T/8//1//b/+P/7//f/9f/1//H/8//0//X/
9v/2//b/9v/4//b/8//v/+3/8f/z//X/+f/1//P/8f/t//D/8v/z//L/9P/2//f/9//0
//H/8P/v//H/8//1//j/9f/1//T/8P/x//L/9P/1//X/9//3//f/8//x//D/7//x//P/
9f/5//b/9P/y//H/8f/y//T/9f/3//n/+f/5//b/8//w/+7/8v/0//b/+//5//f/9f/w
//L/8//0//f/+f/5//n/+f/1//L/8f/v//P/9f/5//z/+f/2//P/7//w//L/9P/3//3/
+//1//P/8v/0//T/9P/0//f/+P/5//r/+P/2//T/8v/1//b/9//4//b/9v/2//b/9P/0
//T/9P/4//r//P/+//v/+P/1//L/9f/4//v//v/+//7//v/+//3//P/7//r//v8AAAIA
AgAAAP///////wIAAwAIAAkABwAFAAQABAADAAMAAgADAAUABwAIAAcABAD///v/9//4
//n/+v/7//j/+P/0//P/8f/x//H/8v/4//f/+P/3//L/8f/w//D/8//0//b/9//1//X/
9P/z//H/8f/x//L/9f/2//f/9//y//H/8f/w//T/9f/4//n/+P/4//f/9//z//L/8v/x
//3////9//j/9v/1//L/8v/v/+3/9P/9/wcAEQAiADMARQBZAHUAlACrALIApACQAH0A
agBaAE8ARAA5ACUAEgALAAYA/v/0/+//8f/4/wEAAwADAAQA///6//X/7//y//T/9//6
//z/+v/6//n/+P/2//X/9f/0//f/+f/7//3/+//4//X/8//2//f/+//6//b/9v/2//b/
9f/1//X/9v/4//v//f////v/+P/2//T/9//5//3/AQD+//7//v/+//r/+f/6//n//P8A
AAIAAwABAP///f/7/wAAAQAEAAUABAADAAIAAgAAAAAAAAAAAAcADQALAAwACgAKAAkA
CAALAA8AEAATABUAFQAXABcAFgAVABcAGAAeAB8AIAAhACIAIwAfAB0AIQAkACkALAAq
ACoALAAsACoAKgArACwAMgA2ADQANAAxAC8AKwAqACsALAAvAC0AKQApACgAJQAeABwA
GgAZABoAGgAZABkAEwAQAAsACQAKAAkACgALAAkABwAHAAYAAQAAAP///v8DAAQABAAE
AAIA///6//b/+v/7//7////////////9//v/+v/5//j//f///wEAAwD///z/+f/2//n/
+//+/////f/9//3/+//5//r/+v/6//3///8AAAIAAAD7//n/9//6//v//P//////////
//3/+//6//n/+P/7//7/AAADAP3/+v/3//X/9//4//r//f/7//v//f/7//j/+P/4//j/
+v/8//7/AgD+//v/9//1//f/+f/7/////v/9//z/+f/3//j/+P/2//j//P///wEA/f/5
//f/9f/3//n/+//+//z//f/9//r/9//2//b/9f/3//v//f////v/+f/4//f/+P/5//r/
/f/7//r/+f/5//b/9v/3//f/+v/9//7////8//n/9v/0//f/+P/5//3//f/9//3/+v/2
//X/9P/1//n/+//9////+//4//f/9f/2//f/+v/8//r/+v/6//n/9v/2//b/9//9/wEA
AQD9//r/9//2//X/9P/2//j/+v/8//n/+P/3//b/+P/4//j/+P/5//r/+//8//n/+P/3
//b/+v/8//7/AAD9//z/+//6//z//P/8//z//f/+////AAD9//z/+//6//7/AAADAAcA
BQAFAAQAAwAGAAUAAgD//wAAAgAEAAcAAwADAAEA//8AAP//AAD///r/9//2//X/8//z
//L/8v/w//H/8//1//D/7v/w/+v/7v/v//D/8//w//D/7//u/+3/7f/t/+3/7v/v//H/
8//v/+7/7v/s/+7/7//v//H/8f/w//D/7//v/+//7v/u//D/8f/x//L/6//p/+v/6//v
//b//P/9//b/7v/n/+X/6P/z/wMAFwAuAEMAVQBlAHkAjACXAJAAggB4AGsAWgBKADkA
KAARAPn/8P/1//r/+P/0//H/8f/0//P/8//1//j/+//+//v/9//0//L/8f/w/+7/8P/y
//P/9P/y//H/8f/w//H/8f/x//H/8//0//X/9//0//H/8f/s/+//8v/1//j/9//1//P/
8v/y//P/8//z//X/9v/4//r/+P/1//T/8//y//T/9v/4//X/9f/3//f/9v/4//j/9//5
//v//f////3/+//7//n/+//9////AgD///7//f/8//7/AwAAAAAAAwAGAAgACgAKAAsA
CQAJAAsADQARABMAEQARABQAFgAaABkAGAAXAB0AIQAgACEAHwAeAB8AHgAiACQAKAAq
ACkAKAAoACgAKAAqACYAJAAnACkAKQAsACkAJgAlAB8AHwAhACIAIQAZABYAEwARABMA
EgAQAA8ADwAOAAsACwAHAAMAAQD//wEAAQADAAQA/f/8//v/+v/6//r/+f/4//z//f/8
//z//P/5//j/9f/4//n/+v/5//f/9v/1//T/9//3//f/9//6//r/+v/6//b/9f/1//P/
9v/3//j/9//1//b/9v/2//T/9f/1//b/+v/5//v//f/6//f/9P/z//X/9//5//n/9v/2
//b/9v/1//b/9v/3//j/+P/4//n/9//0//L/8f/0//X/+P/3//X/9P/z//L/9P/0//T/
9v/3//f/9v/3//T/8//y//P/9v/3//j/9//2//b/9f/y//D/8v/z//P/9f/1//f/+f/1
//P/8f/w//L/9f/3//b/9f/0//T/8//y//P/8v/x//P/8//0//X/8v/x//D/8f/z//T/
9f/3//X/9P/0//P/8v/z//L/8f/0//X/9v/4//X/8v/v/+//8//1//f/9v/z//P/8//1
//T/8//y//H/9P/0//b/9//z//H/8f/w//P/9P/1//X/8v/y//L/8//t//H/8//1//j/
9//2//X/9P/z//L/8f/w//L/9P/2//j/9v/0//L/8P/x//L/8//0//X/9v/3//j/9v/0
//L/8P/1//j/+//+//r/+P/2//T/9v/4//r//P/+//7//P/7//n/+v/7//v//P8BAAIA
AQD+//z/+//6//7///8CAAMAAgAAAPz/+v/2//P/8P/v//H/8//1//b/8//u/+z/6//s
/+3/7//1//P/8//x/+//7f/t/+7/7v/v//H/8v/z//D/7v/s/+v/7P/t/+//8v/y//L/
8f/v/+7/7v/t/+3/8P/z//T/9P/x/+//7v/s/+z/8f/1//f/9//3//b/8v/t/+j/6P/t
//H/+v8FABUAJQA0AEEAVwBxAIkAmACVAIQAcgBkAFMAQAAuACUAGgALAAEAAAD9//T/
7v/s/+3/8//2//v//f/9//r/+f/2//H/7//y//X/9//5//r/+f/4//b/9P/z//P/9P/0
//j/+f/6//v/9//0//H/7//z//X/+v/6//b/9v/2//b/9f/1//X/9v/5//v//P/9//v/
+P/2//T/+P/5//z////7//r/+f/4//f/9//5//n//f8AAAEAAQD///3/+//5//3///8D
AAUABAADAAIAAgAAAAAAAAAAAAUACwAJAAoACAAIAAcABgAKAA8AEQAVABIAEQASABEA
EQARABQAFgAcAB0AHgAfACAAIQAdABsAIQAkACkALAApACgAKQAoACgAKAApACoALwAy
AC8ALgArACkAJQAkACcAKAArACkAJAAjACEAHQAYABYAFAATABQAFAATABMADQAKAAUA
AwAFAAUABwAJAAYAAwACAAAA/P/8//z//P///wAAAAAAAP3/+//3//T/+v/7//7////+
//3//P/5//j/+P/4//j//P/9//7////9//r/9//0//b/+f/9/////P/7//r/9//5//r/
+v/6//z//f/9//7/+//3//b/9f/5//v//f8BAP///f/7//f/+P/4//j/+P/5//z//v8B
APz/+v/4//f/+f/6//z////8//v//P/5//j/+P/4//j/+//8//3/AAD8//n/9f/z//b/
+f/8/wEA///9//v/9//3//j/+P/2//j//P///wEA/v/5//b/8//3//n/+//+//3//f/8
//j/+P/4//n/+f/6//3//v////z/+f/3//X/+f/7//3/AQD///z/+f/3//b/9v/3//f/
+v/9//7////8//n/9v/0//b/+P/6/////v/9//z/+P/3//f/9//5//z//f/+////+//4
//f/9f/3//n//f8AAP3//P/7//n/+v/6//r/+/8DAAMA///9//r/+f/4//f/9v/6//z/
/v8AAP3//P/7//r//P/8//z//P/+//7//v/+//z//P/8//z/AAACAAQABgAEAAIAAAD+
/wAAAgAEAAYABwAGAAYABwAHAAcABgAFAAwADQAMAAsACQAIAAcABwAJAAsACwALAAsA
CQAJAAcAAwD///3/+//9////AAACAPv/+f/4//f/9f/2//v/+f/8//v/+v/7//j/+P/3
//b/+f/7//3////7//n/+P/3//n/+v/8//z//v/9//v/+//5//j/+P/3//v//f/+/wAA
/v/9//v/+v/3//v///8DAAUAAgAAAP3/+P/y//P/9f/6/wMAEQAhADAAQQBTAGkAgwCi
ALcAtgCmAJYAhwByAF4AUQBEADcAIwAUABEADAAGAPz/9f/7/wAABQAJAA0ADgAJAAQA
AQD9//r//f///wEAAgACAAIAAQAAAPz/+//7//r///8BAAMABQADAAAA/f/7//7///8D
AAIAAgACAAIAAgABAP///f/8//7/AQADAAUAAgAAAP///v8BAAEAAwAFAAUABgAHAAgA
BQADAAMAAQAEAAgACgALAAkABwAFAAMACAAJAAwADQANAA0ADQAOAAsACgAJAAgADgAV
ABQAFgAUABQAEwASABYAGQAZABsAHQAdAB8AHwAeAB0AHwAgACgAKQAqACsALAAtACkA
JwArACwALwAwADMANAA3ADgANQA0ADQANAA6AD4APAA8ADsAOQA1ADQANAA0ADYAMwAx
ADEAMAAtACUAIgAfAB0AHwAgACAAIQAbABgAEwARABMAEQARABEAEAAPABAAEAAKAAgA
BgAEAAcACAAIAAgABgAFAAIAAAAFAAUABwAHAAcABwAHAAUAAwACAAEAAAADAAUABwAJ
AAcABAABAP7///8BAAQABQAFAAUABQADAAEAAAD+//z/AAADAAUACAAEAP///f/7//7/
//8AAAMAAwADAAMAAQD9//z/+//6//7/AgAFAAkABQACAP///f////7//v////////8B
AP///f/8//v/+v/8//7/AAAEAAIA///7//n/+v/7//z///8BAAEAAQD///3//P/6//b/
+P/8////AQD+//v/+v/5//r/+//8//7//v///////P/5//j/+P/3//r//f/+////+//5
//j/9//4//n/+v/9/////v/9//3/+f/4//j/9//5//3///8BAP3/+//5//j/+v/6//r/
/f/////////8//r/+f/4//n//P/9//7////9//r/+f/3//n/+f/7//z//f/+///////8
//r/+P/3////AQADAAMA/P/5//j/9//2//j/+v/8//7//P/8//z//P/6//r/+v/6//v/
/P/9//7/+//6//n/+P/6//r/+v/6//r/+v/6//r/+f/4//f/9v/6//z//v8AAP7//P/6
//j/+v/8//7/AAAAAAAAAAAAAAIAAgAAAP//AwAGAAkACwAGAAcABAD//wEAAgAEAAYA
BQAFAAcABwAGAAQAAAD+/////////wEA/v/7//j/9P/4//b/9//5//b/9f/1//n/9f/1
//P/8f/1//f/+v/8//n/9//0//H/9f/2//f/+f/4//f/9//4//j/+P/3//X/9v/4//n/
+//3//f/9f/y//b/9//5//r//P/7//n/9f/x//P/+P/8/wMABAD6//H/7f/u//X/BQAd
ADQASwBfAHMAiQCgAKcAngCSAIgAfQBuAGAATwA8ACcAEQAAAPn/+v/+//7//f8BAAIA
///7//n/+v/9/wIABQADAAAA/f/9//3//P/+//7//f/8//z//f///wAA///9//v/+f/9
//7///8BAP///f/+//r/+v/6//r/+v/8//3//v8AAP7//f/7//n//f/+/wAAAgAAAP//
AAABAAAAAAAAAAAAAQABAAMAAwACAAIAAAD9/wEAAwAFAAcABwAFAAUAAwAFAAUABQAG
AAcACAAJAAoADAAPAAoACAANABAAEgAUABQAFQATABMAFQAVABcAFwAaABsAHwAiACMA
IQAfAB0AIgAnACcAKQAoACgAKgAqACwALAAuAC4AMQAyADQANgA1ADYAMQAuADIAMwAy
ADQAMAAuAC4AKQAmACcAJwAlACIAIgAiACMAHgAaABUAEQARABIAEQATABAADQAMAAsA
CwAJAAkACAAFAAYABwAIAAYABAABAP7/AgADAAIAAgADAAEAAQD///////////3//f/+
////AAD9//v/+f/3//r//P/+/wAA/f/9//7//f/9//3//f/7//z//v///wAA/v/9//v/
+v/8//v//f////z/+//6//v//f/9//3/+//7//z//f/+//z//P/7//v/+//8//3////+
//z/+//7//v/+//9//v//f/+////AAD8//r/+P/4//v//f/+/wEA///9//v/+//7//v/
+//5//r//P/9//z/+v/6//n/9//7//v//f////3/+//5//j/+P/5//n/9v/3//j/+v/7
//f/9//1//P/9v/3//n/+//5//f/9f/1//f/9v/1//X/9f/2//j/+f/1//X/8//x//T/
9f/2//j/9f/0//P/9f/z//P/8//w//L/8//0//f/9v/z//D/7f/x//L/9f/3//X/8//z
//L/8v/y//L/8f/z//T/9f/3/+//7f/t//H/9P/2//b/9v/2//T/8v/w/+7/8P/y//T/
9v/0//T/9P/0//L/8v/y//L/9v/4//r//P/4//b/9P/y//b/+P/6//z//v/8//v/+//6
//v/+//7/wAAAQAAAP//+//6//n/+f/6//3//v////z/+f/4//X/8f/v/+//7//y//P/
8//0/+3/6//q/+n/7P/u//T/8//y/+//7P/r/+n/6v/q/+r/7v/v//D/8f/t/+v/6v/p
/+r/7P/v//D/7v/t/+v/6//q/+r/6//r//D/8f/x//L/7//t/+r/6P/p/+//8//1//X/
9P/y/+n/5P/k/+f/6//0/wMAFQAlADIAPwBPAGUAfQCKAIkAfgBwAF4ASwA6ACwAHQAO
AAMA+f/2//X/8P/o/+b/6f/r//D/9f/7//3/+v/3//L/7f/r/+r/7f/v//H/8v/y//L/
8f/w/+7/7f/t/+z/8P/x//L/8//x/+7/6//p/+7/7//z//L/8P/w//D/8P/w/+//7v/u
//D/8//1//f/8//w/+7/7P/w//H/9P/3//L/8v/y//L/8P/v//D/7//y//b/+P/5//X/
8//x/+//9P/1//j/+f/5//n/+f/6//j/+P/4//j//v8DAAAAAAD+//7//f/8////AwAE
AAcABwAHAAkACQAIAAcACQAKABIAEwAUABUAFgAXABMAEQAWABgAHAAeABwAHAAeAB4A
HQAcABwAHAAiACYAJAAkACEAHwAbABoAHAAcAB4AGwAXABcAFgATAAwACgAIAAcACgAK
AAkACQADAAAA+//5//r/+f/6//v/+f/3//f/9v/w//D/8P/w//X/9v/2//b/8//x/+3/
6v/u/+//8v/z//H/8f/x/+//7f/s/+v/6v/u/+//8P/x//D/7v/s/+r/7f/v//L/8//x
//H/8f/v/+7/7v/t/+z/7//x//L/9P/x/+3/7P/r/+7/7//w//P/8f/x//H/7//s/+z/
7P/s/+3/8P/y//X/8P/u/+z/6//u/+7/7//x/+//7//x/+//7P/s/+z/7P/v//D/8f/0
//L/7//r/+n/7P/t/+7/8f/v/+//7//t/+z/7P/r/+j/6//w//T/9//y/+3/6v/n/+r/
6//s/+7/7v/v/+//7P/r/+r/6v/p/+v/7//x//P/7v/r/+n/5//q/+v/7P/v/+//7v/t
/+3/6//q/+r/6f/s/+//8P/x/+3/6//p/+j/6f/q/+v/7//v/+//7//s/+r/6f/o/+n/
7v/v//D/8f/u/+r/6P/l/+j/6f/s/+7/7P/s/+z/6//o/+j/6P/p//H/8f/v/+//7P/r
/+r/6f/o/+r/7P/u//D/7v/s/+r/6P/q/+r/6v/q/+3/7v/v//D/7v/s/+r/6P/q/+z/
7v/w/+3/7P/r/+r/7P/s/+z/7P/u//D/8v/0//L/8P/u/+z/8P/y//T/9v/1//T/8//y
//P/8//0//b/+f/5//n//f/7//f/8//w//P/9v/6//3/+//5//f/9P/y//L/8P/v/+7/
7//w//H/7f/q/+j/4v/l/+f/6f/r/+r/7f/p/+f/5v/l/+b/5//p/+r/6//t/+n/5//l
/+L/5P/n/+r/7f/s/+z/6v/o/+n/5//n/+j/6f/r/+z/7//t/+r/6P/l/+f/6P/q/+3/
7f/p/+f/5f/m/+r/7//w/+7/6f/n/+j/7//9/xEAKABBAFcAbQCHAJgAmwCOAHwAcABj
AFQASgBDADQAHQAFAPb/8//w/+z/7P/x//n/+v/3//X/8f/u/+3/8P/z//X/+P/2//X/
9P/y/+//7v/s/+r/7f/v//L/9P/x/+//7f/r/+3/7v/v//H/8f/x//T/8v/u/+7/7v/u
//L/8//0//b/9P/z//H/7//y//L/8//0//X/9f/3//n/8//y//H/8P/z//X/+f/7//n/
+P/1//H/9f/3//n/+//8//v//P/7//r/+f/4//j/+//+/wEABAADAAUA///8////AgAE
AAYABgAJAAkACwAKAAkACgAJAA0ADwAUABgAGgAXABQAEQAWABsAGwAdAB0AHgAhACIA
IQAgACEAIAAkACYAKQAsACwALAAmACIAJAAlACQAJgAmACYAKAAlAB4AHQAbABcAFQAW
ABcAGQAWABIADQAJAAgACAAGAAcABQADAAMAAwD+//v/+v/4//f/+v/9/wAA/f/6//b/
8v/2//f/9v/2//f/9//5//n/9v/1//T/8f/0//b/+P/6//f/9f/z//H/9f/2//f/+P/2
//f/+f/5//b/9f/0//H/9f/4//r//P/4//f/9f/0//b/9f/3//n/9//3//f/+f/2//X/
9P/x//T/9v/4//r/9v/2//X/9f/2//b/9v/3//n/+P/4//n/9//1//X/8f/0//b/+P/6
//b/9P/y//L/9f/1//T/9f/z//P/8//1//T/8//y/+//8//2//j/+P/0//T/8//x//T/
8//0//X/8//z//P/9P/z//P/8v/u//D/8v/1//f/8//z//H/7//x//H/8v/z//H/8f/x
//P/8f/w/+//7//y//T/9//5//b/9f/y/+//8P/x//L/9P/y//L/8v/1//T/8//y/+7/
7//x//P/9//1//P/8f/v//D/8P/y//P/8f/x//P/9P/x//D/7//t//D/8v/0//f/8//x
/+3/6//u//L/9P/2//j/9f/0//P/8v/w//D/8P/w//L/9P/2//j/9v/0//L/8P/y//T/
9v/4//b/9v/2//b/+P/4//j/+P/7//z//f/+//v/+v/3//X/+P/8/wAAAwABAAMAAQD9
//z//P/9//7/AgADAAYABwAEAAAA+v/2//X/9f/1//f/9P/z//L/8P/x/+7/7v/v/+//
7//w//X/8P/v/+z/6f/t/+//8v/0//L/8f/v/+3/7//u/+3/7f/u/+//8f/0//D/7v/r
/+f/6//u//D/8//w//H/8P/u//D/7//v/+7/9v/3//P/7//v/+v/6v/u//P/9P/y/+//
6//s//P///8VADAARQBdAHcAkwCoALEApgCSAIQAdQBoAF4AUQBAACkAEQACAPv/+P/0
//L/9//9/wIAAQD7//f/9P/z//b/9//5//r/+P/3//b/9P/z//L/8P/u//H/8//2//j/
9f/z//H/7//x//L/8//1//b/9f/3//T/8P/w//D/8P/z//X/9//6//j/9//1//P/9v/2
//f/+P/3//f/+f/7//f/9v/1//T/9//5//3////9//z/+f/1//f/+f/7//3//////wEA
AQAAAP///v/+/wAAAgAEAAYABwAJAAMAAAAFAAgACgAMAA4AEQARABMAEgARABIAEQAV
ABcAHAAgACEAHwAdABsAHwAjACIAIwAnACgAKwAsACsAKgArACoALAAuADEANAAzADQA
LwAsAC4ALwAuADAALwAuAC8AKwAmACUAIwAfAB4AHgAeAB8AHAAYABMADwAOAA4ADAAN
AAwACQAIAAcAAgD///7//P/8/wAABAAIAAUAAgD+//r//v////7//v8AAP//AAD///z/
+//6//f/+v/8//7/AAD+//v/+P/1//f/+P/5//r/+v/7//3//f/6//n/+P/1//j//P//
/wIA/f/7//j/9v/4//f/+f/7//v/+//7//3/+v/5//j/9f/4//r//P/+//r/+v/5//n/
+v/6//r/+//7//r/+v/7//j/9//4//X/+P/6//z//v/8//r/+P/4//v/+//6//v/+f/5
//n/+//6//n/+P/1//n//P/+//7/+v/6//n/9//6//n/+v/7//v/+//7//z/+f/5//j/
9P/8/w==
         </WaveFormData>
      </LeadData>
      <LeadData>
         <LeadByteCountTotal>10000</LeadByteCountTotal>
         <LeadTimeOffset>0</LeadTimeOffset>
         <LeadSampleCountTotal>5000</LeadSampleCountTotal>
         <LeadAmplitudeUnitsPerBit>4.88</LeadAmplitudeUnitsPerBit>
         <LeadAmplitudeUnits>��V</LeadAmplitudeUnits>
         <LeadHighLimit>2147483647</LeadHighLimit>
         <LeadLowLimit>268435456</LeadLowLimit>
         <LeadID>II</LeadID>
         <LeadOffsetFirstSample>0</LeadOffsetFirstSample>
         <FirstSampleBaseline>0</FirstSampleBaseline>
         <LeadSampleSize>2</LeadSampleSize>
         <LeadOff>FALSE</LeadOff>
         <BaselineSway>FALSE</BaselineSway>
         <ExcessiveACNoise>FALSE</ExcessiveACNoise>
         <MuscleNoise>FALSE</MuscleNoise>
         <LeadDataCRC32>128205989</LeadDataCRC32>
         <WaveFormData>
9v/2//b/9v/0//T/9P/0//H/8P/v/+7/8v/0//b/+P/3//b/9f/0//T/9P/0//T/9P/0
//T/9P/z//L/8f/w//P/9v/5//z/+v/4//b/9P/2//j/+v/8////AAABAAIA///+//3/
/P8BAAQABwAKAAgACAAHAAcACAAJAAoACQAIAAUABAAFAAMAAQD///3///8BAAIAAQD/
//z/+//6//r/+f/4//f/9f/0//P/9P/u/+z/6v/n/+n/6v/r/+3/6v/q/+v/6//s/+z/
7f/t/+z/7P/s/+3/7P/q/+r/6P/q/+v/7P/s/+n/6P/n/+b/6//s/+3/7v/t/+z/7P/s
/+r/6P/n/+X/7f/v/+//8P/u/+j/4//e/+D/5v/u//f//f8DAAQAAwAGABMAKABEAGgA
jACtANEA7AD8APcA6gDfAMwAqgCIAHgAbQBUADQAGQAIAAMAAgAFAAQABAAAAPn/7//q
/+n/6//r/+7/8P/t/+z/6v/m/+X/4//g/+H/4v/i/+P/4v/h/+H/4v/h/+H/4f/h/+L/
5P/m/+f/5f/k/+L/4f/k/+X/5f/m/+X/5P/j/+P/4v/i/+L/4v/j/+X/5//o/+b/5f/l
/+X/5v/o/+n/6P/o/+j/6f/p/+v/6v/q/+n/6//t/+//8f/v/+3/6v/o/+3/7//y//T/
9f/3//f/+P/4//f/9//1//f/+f/8//////////7//f8CAAYACQALAAwADAAMAA0ADwAR
ABIAFAAXABgAGwAcABsAGwAaABoAHwAiACUAKAAlACQAIwAiACAAIQAhACEAJQAnACcA
JgAhAB4AGgATABUAFQAUABQAEgAOAA0ADQAIAAYABgAFAAcABwAHAAgAAwAAAPz/+f/6
//z//P/+//r/+v/6//r/+P/0//L/8P/z//P/+P/9//n/9f/z//D/9P/2//j/+f/4//j/
9//1//L/8f/w/+//8v/1//j/+v/3//T/8f/u//P/9f/2//j/9//3//f/9//0//T/8//y
//X/9v/3//j/9f/z//H/8P/y//T/9v/3//X/9f/1//X/9P/z//P/8v/1//T/9P/1//P/
8v/x//H/8v/0//X/9P/z//P/8//z//H/8v/z//P/9f/2//f/+P/0//P/8v/x//T/9f/1
//T/8f/x//L/8v/w//D/8f/z//b/9f/1//b/9P/y//D/7v/y//T/9//1//T/8//z//P/
8//z//P/8v/0//X/9v/3//T/8v/x//H/8//0//f/9f/y//H/8P/w/+//8P/x//H/9P/z
//T/9P/x//H/8f/w//H/9P/1//T/8//y//L/8//w/+//8P/w//L/8f/y//T/8f/w//D/
8f/z//T/9f/0//n/9f/y//D/7v/v//D/8f/y//T/9P/0//T/8f/w/+//7v/w//L/9P/2
//P/8v/x//D/8v/0//b/+P/7//z//f/+//z//P/8//z///8CAAUACAAHAAYABQAEAAcA
CgAMAA8ADwAPAA8ADQAKAAUAAgABAAQABQAGAAcABAADAAEA/f/+//z//P/8//3//f/9
//3/+f/2//P/8v/z//T/9f/1//P/8P/t/+v/6//s/+7/7//y//L/8//z//D/7v/s/+v/
7f/u//H/8v/w/+//7v/s/+7/7v/u/+7/8v/y//L/8v/u/+z/6//q/+7/8P/z//X/8f/t
/+v/6v/s//D/8f/w/+7/8P/w//H/9f/7/wIABwASACMAOgBSAHIAkACtAM0A8AAGAQkB
AAHxANoAsACIAHIAZwBUADwAJwAaABEADAAJAAIA+v/6//f/9f/2//f/+f/5//T/8v/t
/+r/5v/p/+v/7P/s/+r/6v/p/+n/5v/l/+X/5v/o/+n/6v/r/+j/5v/k/+H/5P/m/+f/
6f/p/+n/6P/o/+f/5v/l/+X/6f/q/+v/7P/q/+n/6P/m/+j/6f/r/+3/6//s/+z/6v/o
/+j/6f/p/+//8P/y//P/8P/v/+7/7f/x//P/9P/2//X/9f/2//b/9v/3//b/9v/6//3/
AQADAAEA///+//3/AQAFAAgACwANAA4ADgANABAAEAAQABEAGAAbAB0AIAAgAB4AHgAc
ACAAIwAlACgAKQAqACsALAArACoAKQAoACoALQAvADEALQArACcAIgAjACQAJAAhACEA
HwAcABoAFwASABAADwAQABAAEgATAA0ACQAFAAIAAQACAAIAAwACAAIAAAAAAPz//P/8
//z//f/8//3//v/7//f/+P/5//z/+//8//z/+//6//n/9//2//b/9f/z//X/9//5//v/
+f/3//X/8v/0//b/+P/6//r/+f/3//b/8//z//P/8//1//j/+v/8//j/9v/0//L/9P/1
//b/+P/2//b/9v/1//T/8//y//H/9f/3//r//P/4//T/8f/v//H/8v/z//X/9f/2//b/
9P/y//H/8P/v//L/9P/2//f/8v/w/+7/7P/t/+//8f/z//P/8//y//D/7f/t/+7/7v/w
//L/9f/5//b/8f/t/+r/7P/u//D/8v/x//L/9P/x/+7/7f/t/+3/8f/z//X/9v/0//H/
7v/r/+z/7v/x//X/8//y//P/7//w/+//7v/u//D/8v/0//X/8//v/+3/6v/t/+//8f/y
//L/9P/0//L/7//u/+7/7//w//H/9P/2//P/7//t/+z/7f/u//D/8//y//L/8v/w/+v/
6f/s//D/9v/2//b/9v/2//L/8P/u/+z/8P/y//T/9v/z//L/8f/w//D/8P/w//D/8//0
//X/9v/1//T/8//y//b/+P/6//z//P/8//z//P///wAAAQACAAMABAAFAAYABgAGAAYA
BQAJAAsADQAPAAwACQAEAAEAAwADAAMAAwAFAAUABQAEAAAA/v/7//r/+//8//z//P/6
//b/8//w//D/7v/u/+7/8P/x//H/8f/v/+z/6v/p/+z/7v/v//H/8P/t/+v/6f/p/+r/
6v/s/+//7//w//H/7v/s/+r/6P/r/+7/7//w/+//7f/r/+r/7P/s/+z/7f/v/+//7//v
/+z/6P/m/+f/7P/u//D/8v/1//X/+f8AAAUABgAPACQAPABWAHIAjwCrAMgA5gD3APgA
7QDkAMwAngB6AGkAWgBCACkAGAANAAwACwAGAAIA+v/1//P/9P/3//X/8//0//H/7f/r
/+j/6P/p/+n/6P/p/+r/6v/r/+f/5f/k/+T/6P/p/+r/6//p/+j/5//l/+P/5P/k/+X/
5//p/+r/7P/q/+j/5v/l/+n/6v/r/+z/6//r/+v/6v/p/+n/6v/r/+z/7v/v/+7/7f/s
/+z/6//v//D/8v/z//L/8f/w/+//8P/x//H/8v/2//f/+f/6//n/+f/3//b/+v/9/wEA
AwACAAEAAQABAAMABQAGAAcADAAOAA8ADwAQAA4ADAALABEAFQAYABwAGwAaABsAGgAb
AB0AHgAgACQAJgAoACoAJwAmACUAJAAmACkAKwAtACoAKQAmACIAJAAkACMAHwAiACEA
HwAeABoAFAARAA8AEAAQABIAEwAQAA0ACgAIAAYABgAFAAUABgAGAAQABAAAAP7//P/6
//3//P/9//7//P/5//v//f/9//v/+//6//v//P/9//3//P/8//v/+f/6//v//P/9//z/
+//6//j/+v/6//r/+v/8//3//f/+//n/9//1//P/9//6//z//v/8//r/+P/2//b/9//4
//r//P/8//z/+//4//f/9v/1//j/+f/7//z/+//4//b/9f/4//j/+P/5//v//P/8//r/
9v/1//T/8//1//j/+//9//n/+P/3//b/9f/1//X/9f/4//n/+f/4//X/8//y//D/8//0
//b/+f/3//X/9P/0//T/9P/0//T/9f/2//j/9f/z//H/8P/v//T/9//6//z/+v/3//T/
8f/w//D/8f/z//X/9v/5//f/9f/z//H/8P/y//T/9v/3//b/8//y//D/8v/z//T/9P/0
//b/9v/0//L/8P/v/+//8v/z//b/+P/3//P/8f/w//D/8P/x//P/9f/2//f/9v/v/+3/
7P/u//T/9f/2//f/+P/1//L/7//s/+//8P/x//L/8//0//X/9v/y//D/7v/s/+//8v/1
//j/9//2//X/9P/2//j/+v/8////AAABAAIA///+//3//P///wIABQAIAAoACQAJAAkA
CwALAAkABwAFAAMAAwADAAAA///+//3/AQACAAEAAgD8//r/+P/2//b/9v/2//T/9P/y
//L/8P/u/+z/6f/n/+r/6//t/+7/6//r/+r/6v/s/+3/7f/r/+r/6f/p/+r/5//o/+f/
5f/p/+v/7P/u/+z/6v/o/+j/6v/q/+r/6f/p/+r/6//s/+n/6f/o/+f/7f/x/+7/7P/o
/+X/4v/g/+L/7P/3//3/AQAGAAMAAgANACQAQABiAIQAqQDPAOwA/AD9APAA4QDQAKwA
iAB4AGsAVAA4AB0ACAD//wAAAQACAAIAAgABAPn/9P/v/+v/6f/s/+7/6//q/+j/5f/l
/+T/4v/j/+T/5P/l/+T/4//j/+T/5P/j/+L/4f/j/+T/5f/l/+L/4v/h/+H/4v/j/+P/
5P/m/+b/5v/n/+b/5P/i/+D/4v/l/+j/6v/m/+X/5f/l/+b/6P/p/+j/6v/q/+v/6//r
/+r/6v/p/+v/7f/v//H/8P/v/+3/7P/u/+//8f/y//X/9//3//j/9v/1//X/8//4//v/
//8DAAMAAwACAAEABgAIAAkACQAOAA4ADgAPABEAEQAQABAAFQAYAB0AIAAdAB0AHAAc
AB4AIAAiACQAJgAmACYAJgAlACUAJAAjACUAJwAnACYAJAAiAB8AGQAbABkAFgAUABUA
EgASABMADgAKAAgABQAFAAUABQAGAAIAAAD9//v/+//8//v//P/8//z//P/8//v/+P/3
//b/+f/3//r//f/5//X/8//w//L/9P/2//f/9f/2//b/9f/1//X/9f/1//j/+f/6//r/
9v/0//L/8P/0//X/9f/2//P/8//z//P/8f/y//L/8v/0//b/+P/6//f/9f/z//L/9f/2
//f/9//1//X/9f/1//L/8f/x//D/8//0//b/+f/2//T/8v/x//L/9P/1//T/9f/1//X/
9f/z//L/8f/v//L/9P/2//j/9f/z//H/7//y//P/8//y//L/8//1//b/8//y//L/8//2
//X/9f/2//P/8v/x//D/8//0//b/8//0//P/8//z//L/8f/w/+7/8f/z//X/9//0//L/
8f/x//T/9P/2//P/9P/z//L/8v/w//D/8P/v//P/8//1//b/8//z//P/8v/y//T/9P/y
//P/8v/y//P/8P/v//D/8P/y//H/8v/0//H/8P/w//H/9P/0//T/8v/5//n/9P/u/+z/
7f/u/+//8P/z//T/9f/2//T/8v/w/+7/8P/y//T/9v/0//T/9P/0//b/9v/2//b/+P/6
//z//v/8//z//P/8//7/AAACAAQABwAIAAkACgAKAAoACQAJAAoACwAMAAsACAADAAAA
//8CAAMABAAFAAQAAwABAP3/+v/4//j/+P/7//v/+//7//b/8v/u/+z/7P/u//D/8f/w
/+7/7P/r/+r/6v/r/+v/7//w//L/8//t/+r/5//l/+j/6v/u//D/7v/t/+z/6v/q/+r/
6v/q/+3/7v/v//D/7P/q/+n/6P/q/+z/7//x//H/7f/p/+b/5v/m/+n/6v/u//L/9v/5
//v//f8AAAcAFgAvAEYAZgCKAKYAxQDnAP4ABAH9APYA4wC8AJAAeABqAFcAPgAmABMA
DgARAA4ABQAAAPz/9v/x/+//9P/3//f/9f/y/+//6//p/+b/5//p/+r/6v/s/+z/6//r
/+n/5//m/+b/6v/r/+z/7f/q/+j/5v/j/+T/5v/n/+n/6//r/+r/6v/p/+j/5//n/+r/
7P/u//D/7v/t/+z/6v/r/+v/7P/t/+//8P/w/+7/7f/s/+z/6//x//L/9P/1//T/8//y
//H/9P/1//X/9v/5//n/+v/6//j/+f/4//j//v8BAAUABwAFAAMAAgABAAQABwAJAAsA
DgAQABEAEQATABIAEQARABgAGwAdACAAIQAgACEAIAAjACUAJgAoACkAKgArACwAKQAo
ACcAJgAqAC0ALwAxAC0AKwAnACIAIwAkACQAIQAhAB8AHAAaABkAFAASABEAEgASABQA
FQAPAAsABwAEAAMABAAEAAUABAAEAAIAAgD///7//f/8//7//v8AAAIA///7//z//f//
//3//f/8//7//v/+//3/+v/6//n/9//7//3///8BAP7//f/8//r/+//8//3//v8BAAEA
AAAAAP3/+//5//f/+f/8//7/AAD9//z/+//6//r/+//8//7/AAAAAAAA///8//v/+v/5
//v//f8AAAIA///8//r/+f/8//z//P/9////AAAAAP7//P/7//r/+f/8//7/AAABAP3/
/P/7//r/+v/7//z//f///////v/8//r/+f/5//j/+//8//7/AQD///v/+P/2//n/+v/7
//z//f/+/wAA/f/7//n/+P/3//r//f8AAAIAAAD9//r/9//4//j/+f/7//7//v8AAP3/
+v/5//j/+P/6//z//v////z/+f/4//b/+f/7//3//v/+/wAAAAD+//z/+v/5//n//P/9
/wAAAgD///v/+f/4//r/+v/7//3/AAAAAAAA/v/3//X/9P/4//7//v/+//7//v/7//r/
+f/4//v//P/9//7//v/+//7//v/8//z//P/8/wEABAAHAAoABwAGAAUABAAIAAoADAAO
AA8AEAARABIAFAATABMAEwAWABcAFgAVAA4ACwAKAAkADAANAA4ADwANAAwACQAIAAYA
BgAGAAYABwAGAAUAAgD///z/+//4//v//P/8//3/+//5//j/9v/0//X/9f/2//n/+//8
//v/+P/1//P/8v/0//j/+v/7//r/+f/3//b/9f/0//P/9P/2//j/+v/7//j/9v/0//L/
9P/3//n/+//7//n/9P/0//L/7//y//b/+P/8/wMABwAFAAgADQASAB0ANABOAGoAiACn
AMMA3gD4AAUBAgH5AOwAyACeAIAAbwBaAEIAKQAaABUAFgAXABIADAAIAAEA/f/8//3/
AQABAAAA/f/5//f/9P/z//P/8v/w//P/9P/0//X/8f/v/+7/7v/y//P/9P/1//T/9P/0
//P/8v/y//H/8f/0//X/9f/2//P/8v/x//H/8//0//X/9v/0//X/9v/2//P/8//0//X/
+P/6//v/+v/3//b/9v/1//n/+v/8//3//////////////////v/+/wEAAwAGAAgABQAF
AAMAAgAHAAkADAANAA0ADQAOAA8AEAARABEAEQAWABoAHQAfACAAHgAcABsAIAAjACUA
KAApACgAKQAoACcAKQAqACwAMAAyADQANgA0ADIAMAAuADAAMwA1ADcANQA1ADMAMAAu
AC4ALQApACoAKQAnACYAJAAeABsAGQAaABoAHAAdABoAFwAUABIADgAOAA0ADQAPABAA
DwAQAAoACAAGAAQABgAGAAgACgAIAAUABwAJAAgABQAEAAIABAAGAAgACQAHAAYABAAB
AAQABQAGAAcABQAFAAUABAADAAIAAQAAAAQABQAFAAYAAgABAAAA//8AAAIAAwAEAAIA
AgACAAIA////////AAABAAIAAwADAAAA///+//3/AAABAAMABAACAAAA//////3//P/7
//v//f8AAAIAAgD+//3//P/7//7/AAACAAMAAAAAAAAAAAD9//3//f/9/wAAAQABAAAA
/P/7//v/+v/9//7/AAADAAEA///+//7/+//6//n/+P/7//7/AgABAP7/+//5//f/+f/7
//3//v8AAP///v/9//v/+v/6//v//f/+/wEA///7//n/9//2//r//P/+/////f/7//v/
+v/6//v//P/8//7/AAAAAP7/+v/4//f/9//6//v//v8AAP//+//5//j/+P/4//n/+//9
//7////+//n/8//0//b/9v/4//r//P/+//v/+v/5//j/+v/6//r/+v/8//z//P/8//j/
9v/0//L/9f/4//v//v/6//j/9v/0//X/9v/3//j/+v/8//7/AAD9//z/+//6//3/AAAD
AAYABQAEAAMAAgAFAAYABwAIAAwADgAPABEADQALAAkABQAGAAUABgAJAAcABQADAAEA
AgADAAMAAQADAAIAAwAEAAAA/f/6//f/9v/2//b/+P/z//L/8f/v//H/8P/v/+//7//w
//L/8//y//D/7//t/+//8P/x//P/8v/w//D/7v/v/+//7//u//D/8v/0//b/9P/w/+z/
6P/s/+7/8f/0//L/8P/v/+3/6//v//P/9P/0//T/8//q/+b/6P/q//H/+/8FAAwAEQAS
ABkAJgA8AFoAfACjAMcA5gD+AAUB+ADnANIArgCGAHYAdQBmAEgAKwAWAAkABgAFAAQA
BgAGAAMA/f/6//X/8f/r/+r/7f/t/+//8P/u/+//7//u/+3/7P/q/+n/6v/r/+3/8P/t
/+v/6f/n/+j/6v/s/+3/7P/s/+v/6//o/+f/5f/k/+f/6v/t//H/7//s/+n/5v/q/+3/
8P/y/+//7//w//H/7//u/+z/6P/s/+7/8f/z//P/8P/u/+v/7//x//P/9f/1//X/9P/0
//P/8//0//T/9//7//3/AAD+//3//f/7//7///8BAAMAAwAFAAYABwAIAAoACwALABAA
EgAUABcAGAAXABUAFAAZABoAHQAeACEAIwAkACYAJgAmACYAJgAqACwALgAwAC0AKwAo
ACUAJgAnACYAJAAkACQAIwAfACEAHwAcABoAGwAYABgAGQAUABAADgALAAwACwAKAAoA
BgAGAAUABQADAAIA///+//7/AAACAAQAAgD+//z/+v/9//v//v8BAP///f/9//z/+//6
//n/9//6//z//f/9//v/+f/3//X/+P/5//r/+v/4//j/+P/4//f/9//2//b/9//5//v/
/f/5//j/9v/0//f/+P/5//r/+f/5//n/+v/3//b/9f/z//f/+f/7//3/+f/3//b/9P/3
//b/9v/3//b/9v/2//f/9v/2//X/8v/1//f/+f/7//f/9v/1//P/9P/2//j/+v/5//n/
+f/5//f/9f/y/+7/8v/1//n//P/5//b/9P/z//b/9f/1//b/9P/0//T/9P/y//L/8//v
//D/8f/z//X/8//x/+//7P/u/+//8P/x//D/8P/x//P/8v/w//D/6//u/+//8P/y/+//
7v/t/+v/7f/t/+//8P/v/+//7//u/+z/7P/q/+b/6P/q/+3/8f/t/+v/6//q/+v/6f/p
/+r/6v/q/+v/7f/r/+r/6f/m/+//8f/y//D/6v/n/+b/5f/k/+f/6v/t//D/8P/w//D/
8P/y//L/8v/y//P/9P/1//b/9v/2//b/9v/4//r//P/+/wAAAAAAAAAAAQABAAIAAwAF
AAUAAwABAPz/+f/4//f/+f/7//3////8//r/9v/0//D/8P/w//D/8v/y//L/8P/q/+b/
5P/g/+L/5P/l/+f/5f/j/+L/4P/i/+P/4//k/+b/5//n/+X/4v/f/93/3P/e/+L/5P/l
/+T/4//h/+D/4P/g/+D/4v/j/+T/5f/l/+L/4P/e/9z/4P/j/+X/5//j/+P/3v/c/9z/
2//c/97/5P/q/+3/7f/v//L/+/8IAB8AOgBaAHwAmgC3ANkA9AD8APMA6ADdAL4AjgBw
AGYAUwA4ACAACwAAAAEAAAD5//T/8v/u/+n/5//o/+f/5//p/+b/5P/f/9z/2P/a/9v/
2//a/9z/3P/b/9v/1//V/9T/1P/X/9n/2//d/9r/2P/W/9P/1f/W/9b/1//a/9v/2//c
/9r/2P/W/9X/2f/a/9v/3P/b/9v/2//a/9n/2f/a/9v/3P/e/9//3v/b/9r/2v/Z/9//
4P/i/+P/4v/h/+D/3//g/+H/4f/i/+T/5f/n/+j/5//n/+X/5P/q/+3/8f/z//H/7//u
/+3/8f/z//T/9f/5//z//v///wAA/v/8//v/AQAFAAgADAALAAoACwAKAAwADwARABQA
FwAYABkAGgAXABYAFQAUABYAGQAbAB0AGwAZABUAEAASABIAEQANAA4ADQALAAoACAAC
AP///f/8//z//v////r/9//0//L/8v/y//H/8f/y//L/8P/w/+v/6v/p/+j/6v/q/+z/
7v/r/+f/6P/p/+n/5//n/+b/6f/q/+v/6//n/+b/5P/h/+X/5//p/+v/6P/n/+b/5P/m
/+b/5v/m/+j/6f/p/+r/5//l/+P/4f/l/+j/6v/s/+n/6P/n/+b/5//n/+f/6P/p/+r/
6//r/+f/5f/j/+H/5f/n/+r/7P/p/+b/5P/j/+b/5v/m/+f/6P/q/+v/6v/n/+X/4//h
/+X/6P/r/+3/6v/o/+b/5P/l/+X/5f/l/+n/6f/o/+b/4//j/+T/5P/l/+b/6P/r/+j/
5f/j/+L/4//k/+X/5v/p/+r/7P/p/+X/4//i/+H/4//l/+f/6P/n/+X/4//h/+L/4v/j
/+X/5//o/+v/6f/l/+P/4f/g/+P/5v/p/+v/6P/l/+T/4v/k/+X/5v/m/+j/6v/q/+j/
5P/i/+H/4f/k/+X/6P/q/+n/5f/j/+L/5P/k/+X/5//q/+r/6v/o/+H/3//c/+D/5v/n
/+j/6f/q/+b/5P/i/+D/4//k/+X/5v/m/+b/5v/m/+X/5P/j/+L/5f/m/+f/6P/m/+T/
4v/g/+P/5v/p/+z/7P/s/+z/7P/q/+r/6v/q/+//8v/1//j/9v/0//L/8P/1//j/+//+
/////////////P/5//b/8f/z//X/9//5//X/8//x/+//8P/v//D/8P/w//D/8P/v/+v/
6f/l/+L/5P/m/+b/6P/l/+H/3v/a/93/3//g/+L/4v/h/+H/4P/e/93/2v/Y/9v/3f/g
/+L/4P/e/9v/2f/b/9z/3v/g/97/3v/g/+D/3f/c/9r/2P/c/97/4P/i/9//3f/b/9n/
2f/c/+L/5P/f/9z/2v/a/9z/4f/n//H//P8BAAYAEwAmADoAVAB0AJcAvQDgAPQA8wDm
ANMAuACOAGoAXABTAD4AJgAPAAAA+f/0/+//6v/q/+z/7//v/+z/6f/j/93/2v/b/9n/
2f/Y/9n/2//c/9z/2v/Y/9X/0//W/9f/2f/c/9v/2f/X/9X/1v/W/9b/1f/Y/9r/2//d
/9n/1//U/9L/1v/Y/9r/3f/b/9r/2f/Y/9j/2f/a/9r/3P/d/9//4f/d/9z/2v/W/9r/
3P/f/+H/4f/g/+D/3//f/9//3//f/+H/4//k/+b/5P/j/+P/4v/l/+n/6//u/+7/7f/t
/+v/7f/t/+7/7//y//X/9//5//r/+v/5//f//P/+/wAAAwAGAAcABwAIAAgACAAKAAoA
DgARABMAFgATABIAEQAQABIAFAAWABgAFQAVABQAEwAVABUAEwAQABMAFAAUABEADwAL
AAYAAgAEAAIAAwAFAP///P/7//n/+f/3//X/9P/z//T/9P/1//L/8P/s/+r/6v/s/+7/
8P/v/+z/6//q/+r/5//p/+v/7P/r/+z/7P/q/+j/5v/j/+X/6P/q/+v/6v/p/+j/5//p
/+n/6f/o/+n/6v/r/+z/6f/n/+T/4v/l/+f/6f/r/+j/6P/n/+b/5v/m/+b/5v/m/+f/
6P/q/+b/5P/i/9//4v/l/+j/6//p/+f/5v/k/+T/4v/h/+H/5f/m/+f/6f/l/+T/4v/e
/+H/4//l/+f/5P/k/+T/4//g/+D/4P/g/+H/4//l/+f/5f/j/+D/3P/f/+H/5P/m/+T/
4v/h/+H/4f/f/97/3v/h/+L/4//k/+L/4P/f/9n/2//d/+D/4//h/+H/4f/g/97/3f/c
/9v/3P/e/+H/5f/i/+D/4P/b/93/3//h/+T/4//i/+H/3//h/9//3//e/9//4f/j/+T/
4f/g/93/2P/a/9z/3//j/+D/3//g/+D/4P/d/9z/3P/f/+D/4v/l/+P/4P/d/9j/3//l
/+T/4v/g/93/3P/b/9r/3f/e/9//4P/e/97/3v/e/97/3v/e/97/4v/k/+b/6P/m/+T/
4v/g/+P/5v/p/+z/7v/u/+7/7v/u/+7/7v/u//P/9v/4//v/+P/1//L/7f/t/+v/6//t
/+3/7f/t/+3/6v/p/+f/4//m/+b/6P/q/+b/4//g/93/3P/c/9z/3v/a/9r/2v/Z/9b/
1P/S/9H/1P/W/9n/2//Y/9b/1f/T/9P/1P/V/9f/1v/W/9j/2P/U/9P/0v/Q/9T/1v/Y
/9r/2f/W/9P/0P/R/9L/1P/W/9b/1v/X/9f/z//P/8//1P/a/9r/1//U/9D/zv/U/9n/
3//p//T/9//+/wkAGAAsAEYAZgCHAKsAzADkAOUA1gDHAKoAfgBaAE4ARwA0ABwABwD6
/+//6v/l/+L/5P/k/+X/5f/k/93/2f/T/87/z//N/83/zP/Q/9P/1f/W/9P/0P/M/8n/
yv/L/83/0P/O/83/zP/L/8z/zP/M/8v/zv/Q/9H/0//P/83/yv/I/8r/zP/O/9H/0f/Q
/8//zv/O/8//0P/Q/9H/0f/S/9P/0f/Q/87/yv/N/9D/1P/X/9b/1P/T/9H/0f/R/9H/
0f/V/9f/2P/a/9j/1//X/9b/2v/d/97/4P/g/9//3//d/97/3//h/+P/5v/p/+v/7f/t
/+z/6v/n/+3/8P/z//f/9//3//b/9v/2//b/+P/4//r//f///wIA///+//3//P///wIA
BQAIAAUABQAEAAMAAQABAP///P///wAAAAD9//v/9//y/+7/8v/w//H/8//t/+r/6f/n
/+P/4f/f/97/3//g/+D/4f/f/97/2//a/9n/2v/b/9z/2//Y/9f/1v/U/9H/0//V/9j/
1//Y/9j/1v/U/9L/z//S/9T/1f/V/9T/0//S/9H/0//T/9P/0v/V/9b/1//Y/9X/0//Q
/87/0P/R/9L/0//S/9L/0f/Q/9D/0P/Q/9D/0v/T/9T/1v/S/9D/zv/L/8//0f/T/9X/
0//R/9D/zv/O/8z/y//L/87/0P/S/9X/0v/Q/83/yP/J/8v/zf/P/83/zv/P/8//zf/M
/8v/yv/M/83/zv/P/83/y//I/8T/x//J/8z/zv/L/8r/yv/L/8n/x//G/8b/yP/K/8z/
zv/F/w==
         </WaveFormData>
      </LeadData>
      <LeadData>
         <LeadByteCountTotal>10000</LeadByteCountTotal>
         <LeadTimeOffset>0</LeadTimeOffset>
         <LeadSampleCountTotal>5000</LeadSampleCountTotal>
         <LeadAmplitudeUnitsPerBit>4.88</LeadAmplitudeUnitsPerBit>
         <LeadAmplitudeUnits>��V</LeadAmplitudeUnits>
         <LeadHighLimit>2147483647</LeadHighLimit>
         <LeadLowLimit>268435456</LeadLowLimit>
         <LeadID>V1</LeadID>
         <LeadOffsetFirstSample>0</LeadOffsetFirstSample>
         <FirstSampleBaseline>0</FirstSampleBaseline>
         <LeadSampleSize>2</LeadSampleSize>
         <LeadOff>FALSE</LeadOff>
         <BaselineSway>FALSE</BaselineSway>
         <ExcessiveACNoise>FALSE</ExcessiveACNoise>
         <MuscleNoise>FALSE</MuscleNoise>
         <LeadDataCRC32>1314216256</LeadDataCRC32>
         <WaveFormData>
DAAMAAwADAAOAA4ADgAOAA4ADgAOAA4ADAAMAAwADAAOAA4ADgAOAAwADAAMAAwADAAM
AAwADAAMAAwADAAMAAwADAAMAAwADgAOAA4ADgANAAwACwAKAAgACAAIAAgACwAMAA0A
DgANAAwACwAKAAcABgAFAAQABAADAAMAAwADAAMAAwADAAEAAQADAAQABgAHAAkACQAK
AAsADAANAA8AEQASABIAEgAUABUAFQATABMAEwATABEAEQASABIAFAAUABQAFAAUABQA
FAAUABQAFAAUABUAEwATABMAEwATABMAEwATABUAFQAVABUAEwATABMAEwAVABUAFQAV
ABUAFQAVABUAFQAWABYAFgAYABsAGwAfACgANQBAAEYATABNAE0ATQBJADsAJwASAPT/
1P+6/6v/ov+Y/5X/l/+X/5r/pv+w/7H/s/+5/8H/z//j/+//9//+/wYACgAPABIAFAAV
ABYAFwAWABkAHAAdAB4AHwAdAB0AHQAdAB0AHQAeAB8AHwAfAB4AHgAeAB0AHQAdAB0A
HQAdABwAHQAdAB0AHQAbABsAGwAbABwAGwAbABsAGwAbABoAGgAaABoAGgAaABkAGQAZ
ABkAGQAZABgAGAAYABcAFgAVABUAFQAVABUAFQAUABQAFAAUABMAEwATABEAEQARAA8A
EAAQAA8ADgAMAAwADAAKAAkACAAHAAcABgAGAAUABAADAAIAAAD+/////v/9//v/+//6
//j/9//2//X/9P/y//P/8v/x/+//7f/s/+v/6v/r/+r/6v/p/+f/5//o/+j/6P/q/+v/
7P/t/+//8v/0//T/9f/2//j/+//8//3//v8DAAMABAAGAAUABgAHAAgACwAMAA0ADgAN
AA0ADQANAA0ADwAPAA8AEQARABEAEgARABEAEQARABEAEQARABIAEQARABEAEQATABIA
EgATABQAFAAUABQAEwASABIAEgASABMAEwATABIAEgARABEAEwATABMAEwAUABUAFAAT
ABQAFAAUABMAEwATABIAEgATABMAEwATABUAFAAUABQAEgATABMAEwATABMAEwASABIA
EgATABMAEwATABMAEgAUABQAEgAUABIAEgASABIAEgASABIAEgASABEAEQAQABAAEQAR
ABEAEQARABIAEgASABIAEgASABIAEQARABEAEQARABEAEQAPAA8AEAAQABAAEAAQABAA
EAAQABAAEAAQABAAEAAQABAAEAAQABAAEAAQABAAEAAQABEAEQAQABAAEAAQABAADwAP
AA8ADwAPAA4ADgAOAA4ADgAOAA4ADgAPAA8ADwAQABAAEAAQAA4ADgAOAA4ADgAOAA4A
DgANAA0ADQANABAADgAOABEAEAAOAA4ADgAOAA4ADgAOAA4ADgAOAA4ADgAOAA4ADgAO
AA4ADgAOAA4ADAAMAAwADAAKAAoACgAKAAgACAAIAAgACgAKAAoACgAJAAgABwAGAAQA
AgAAAP7/AAD///////////////////////8BAAIAAgADAAUABQAGAAcACAAJAAkACwAM
AAwADAAOAA8ADwAPAA8ADwAPAA8ADwAQABAADgAOAA4ADgAOAA4ADgAOAA4ADgAOAA8A
DwAPAA8ADwAPAA8ADwAPAA0ADQANAA0ADQANAA0ADQAPAA8ADwAPAA0ADQANAA0ADwAQ
ABIAEgASABMAFQAXACAALwA4AD4ARgBJAEkARQA/ADEAIQAKAO7/zv+0/6P/mP+O/4v/
jf+N/5D/nv+o/6n/q/+x/7f/w//Z/+f/7//4/wAABAAHAAoACgANAA4ADwAQABEAEAAR
ABIAEwATABMAEwATABMAEwAUABUAEwATABIAEgASABEAEQARABMAEwATABIADwAPAA8A
DwARABEAEQARABAADwAPAA8ADQANAAwADAAMAAwADAAMAAsACwALAAsACQAJAAgACAAK
AAkACAAHAAUABQAFAAUABQAEAAQABAACAAEAAQABAAEAAQABAP///v/+//3//P/6//r/
+v/4//n/+P/3//f/9v/2//X/9P/z//L/8P/u/+3/7P/r/+n/6f/o/+b/5f/k/+P/4v/g
/9//3v/d/9v/2//a/9n/2P/Z/9j/2P/X/9X/1f/W/9b/1v/Y/9n/2v/c/93/3//g/+L/
4//k/+b/5//o/+n/6v/t/+3/7v/w//P/9P/1//b/9f/2//f/+P/7//v/+//7//v//f/9
//3//f/9//3//v/9//3//f/9//3//f/9//7///////////8BAAAAAAABAAAAAAAAAAAA
AQAAAAAAAAD+/////////wAAAAD///////////////8AAAEAAAD//wAAAAAAAP///f/9
//z//P///////////////v/+//7//v/////////////////+//7//v//////////////
/v8AAAAA/v8AAP7//v/+//7//v/+//7//v/+//3//f/8//7//////////f/9//7//v/+
//7//v/+//7//f/9//3//f/9//3//f//////AAAAAP7//v/+//7//v/+//7//v/+//7/
/v/+//7//v/+//7/AAAAAAAAAAD+///////+//7//v/+//7///////////////7//v/+
/wAAAAAAAAAAAAABAAEAAQABAAAA///+/wAAAAAAAAAA/v/+//7//v///////////wAA
AAD+//3//v8AAAAAAAAAAAAAAAAAAAAA/v/+//7//v/+//7//v/+//7//v/+//7//v/+
//7//v/+//7//v/+//7//v/+//7//f/8//v/+v/6//r/+v/6//z//P/8//z/+v/4//b/
9P/x//D/7v/t/+7/7//w//H/7//v/+//8f/y//L/8//1//f/+P/5//r/+f/7//3//v8A
AAAAAgADAAMAAwADAAMAAwADAAMABAAEAAQABAAEAAIAAgACAAIABAAEAAQABAADAAMA
AwADAAUABQAFAAUABQAFAAUABQADAAMAAwADAAMAAwADAAMABQAFAAUABQADAAMABAAE
AAYABgAHAAcACwASAB0AKgA0ADoAPwBDAEMAPwAzACUAFAD6/9r/vP+j/5T/iP9//33/
ff9+/4T/jv+R/5P/mf+f/6v/v//T/+H/6v/2//z//f8AAAQABQAGAAcACgALAAwADQAO
AA8ADwAPAA8ADwAPAA8AEAARABEAEQAQABAAEAAPAA8ADwARABEAEQAQAA8ADwAPAA8A
EQARABEAEQAQAA8ADwAPAA8ADwAOAA4AEAAQABAAEAAPAA8ADwAPAA8ADwAOAA4ADgAN
AAwACwALAAsACwALAAsACgAKAAoACAAHAAcABwAJAAkACQAHAAYABgAFAAQABAAEAAQA
AgADAAIAAQABAAAAAAD///7//f/8//r/+P/5//j/9//1//P/8v/w/+//8P/v/+7/7P/r
/+r/6f/n/+f/5v/l/+T/4//i/+L/4f/f/9//4P/g/+D/4v/j/+T/5P/l/+f/6P/q/+v/
7P/u//H/8v/z//T/9f/1//b/+P/5//r/+//8//3//v///wAAAQABAAEAAQADAAUABQAF
AAUABQAFAAYABwAHAAcABwAHAAcABwAIAAcABwAHAAcACQAIAAgACQAIAAgACAAIAAkA
CAAIAAgABgAHAAcABwAHAAgACAAJAAsACwALAAsACgALAAoACQAKAAoACgAJAAsACwAK
AAoACQAJAAkACQALAAoACgAKAAgACQAJAAkACwALAAsACgAKAAoACwALAAsACwALAAoA
DAAMAAoADAAKAAoACgAKAAwADAAMAAwADAALAAsACgAIAAkACQAJAAkACQAKAAoACAAI
AAgACAAKAAkACQAJAAcABwAHAAcACQAJAAoACgAIAAgACAAIAAgACAAIAAgACAAIAAgA
CAAIAAgACAAIAAgACAAIAAgACAAJAAkACAAGAAYABgAGAAUABQAFAAUABwAGAAYABgAG
AAYABgAGAAgACQAJAAkACQAIAAcABgAGAAYABgAGAAYABgAGAAYABwAHAAcABwAIAAgA
CAAJAAoACgAKAAoACgAKAAoACgAKAAgACAAIAAgACAAIAAgACAAIAAgACAAIAAgACAAI
AAgACAAIAAgACAAGAAYABgAGAAYABgAGAAYACAAIAAgACAAFAAQAAwACAP///v/9//z/
+f/5//n/+f/7//v/+//7//v//f/+//7///8BAAEAAgAFAAYABwAJAAkACgAKAAoADAAN
AA0ADQAPAA8ADwAPABEAEgASABIAEAAQABAAEAAOAA4ADgAOABAAEAARABEAEQARABEA
EQARABEAEQARABEAEQARABEAEwATABMAEwATABMAEwATABMAEwATABMAEgASABIAFAAX
ABkAHQAmADMAPgBGAEoATwBPAE8ASwA9ACsAFgD6/9j/vv+t/6L/mP+T/5X/lf+Y/6T/
sP+x/7P/uf/B/83/4f/x//n/AAAGAAoADQAQABIAFQAWABcAGAAZABoAGwAcAB0AHQAd
AB0AHQAdAB0AHgAfAB0AHQAcABwAHgAdAB0AHQAdAB0AHQAcABsAGwAbABsAGQAZABkA
GQAaABkAGQAZABsAGwAaABoAGAAYABgAGAAZABkAGQAZABcAFwAWABYAFgAVABQAEwAV
ABUAFQAVABUAFAAUABQAEgARABEAEQARABEAEQAPAA4ADgANAAwACgAKAAoACAAHAAYA
BQAFAAQABAADAAIAAQAAAP7//P/9//z/+//5//f/9v/0//P/8P/v/+7/7P/s/+z/7P/r
/+v/6v/p/+j/5//m/+b/5f/l/+X/5v/m/+T/5v/n/+j/6v/r/+3/7v/w//H/8v/0//f/
+P/5//r//f/9//7/AAABAAIAAwAEAAUABgAHAAgACQAJAAkACQAJAAsACwALAAsACwAL
AAwACwALAAsACwANAA0ADQAOAA4ADQAMAAsADAAMAA0ADwAOAA4ADgAOAA0ADAAMAAwA
DgAPAA8ADwAOAA4ADQANAA0ADQANAA0ADgAPAA4ADQAMAAwADAALAA0ADQAMAAwADQAN
AA0ADQANAAwADAAMAAwADQANAA0ACwALAAsACgAKAAoACwALAAkACQAJAAgACgAKAAgA
CgAKAAoACgAKAAgACAAIAAgACAAHAAcABgAGAAcABwAHAAcABwAIAAgACAAIAAgACAAI
AAcABwAHAAkACQAJAAkABwAHAAgACAAIAAgACAAIAAgACAAIAAgABgAGAAYABgAGAAYA
BgAGAAYABgAGAAYABgAHAAcABgAGAAYABgAGAAUABQAFAAUABwAGAAYABgAGAAYABgAG
AAQABQAFAAUABgAGAAYABgAEAAQABAAEAAQABAAEAAQABQAFAAUABQAGAAYABgAFAAYA
BAAEAAQABAAEAAQABAAEAAQABAAEAAQABAAEAAQABAAEAAQABAAEAAIAAgACAAIAAAAA
AAAAAAD+//7//v/+////AAABAAIA///+//3//P/6//j/9v/0//b/9f/1//X/9f/1//X/
9f/1//X/9//4//j/+f/7//v//P/9//7///8BAAMABAAEAAQABgAHAAcABQAFAAUABQAH
AAcACAAIAAYABgAGAAYABgAGAAYABgAGAAYABgAHAAUABQAFAAUABQAFAAUABQAFAAUA
BQAFAAMAAwADAAMABQAFAAUABQADAAMAAwADAAMABAAGAAYACAAJAA0AEwAeACkAMgA4
ADoAOwA7ADcAKwAbAAUA6v/M/7D/nv+P/4b/fv+B/4P/g/+O/5r/nP+d/6P/qf+1/8f/
2f/h/+n/8v/4//r//f8AAAAAAQAEAAMABAAHAAgACQAKAAsACgAJAAgABwAHAAcACAAJ
AAkACQAIAAgACAAHAAcABwAHAAcABwAGAAUABQAFAAUABQAFAAUABQAEAAMAAwADAAEA
AQAAAAAAAgACAAIAAgD////////////////+//7//v/9//z/+//7//v/+//7//v/+v/6
//r/+v/5//n/+f/4//f/9v/z//T/9P/z//L/8v/y//L/8P/v/+7/7f/t/+r/6v/p/+j/
5//m/+T/4v/j/+L/4f/f/93/3P/a/9n/2v/Z/9j/1v/V/9T/0//R/9H/0P/P/87/zf/M
/8z/y//L/8v/zP/M/87/0P/R/9L/0v/T/9X/1v/a/9v/3P/e/+H/4v/j/+T/5//n/+j/
6v/r/+z/7f/u/+//8P/x//L/8//z//P/8//z//X/9f/1//f/9//3//j/9//3//f/9//3
//f/9//4//n/+f/5//n/+//6//r/+//6//r/+v/6//v/+v/6//r/+v/7//v/+//8//z/
+//7//3//f/9//3//v////7//f/+//7//v/9//3//f/8//z//f/9//3//f////7//v/+
//7//////////////////v/8//z//f/9//////////7/AAAAAP7/AAD+//7//v/+/wAA
AAAAAAAA/v/9//3//P/+//////////////8AAAAA/v/+//7//v/+//3//f/9//3//f/9
//3//f/9//7//v/8//z//P/8//7//v/+//7//v/+//7//v/8//z//P/8//7//v/+//7/
/v///////v/+//7//v/+/wEAAQABAAEA///+//7//v/+//7//v/+/wAAAQABAAEAAAAA
AAAAAAACAAIAAgACAAIAAgACAAIAAwADAAMAAwAEAAQABAADAAIABAAEAAQABAAEAAQA
BAAEAAIAAgACAAIABAAEAAQABAACAAIAAgACAAAAAAAAAAAA///+//3//P/9//7///8A
AP///v/9//z/+P/2//T/8v/z//P/8//z//P/8//z//P/8//1//b/9v/3//n/+f/6//v/
/P/9////AQACAAIAAgAEAAUABQAFAAUABQAFAAUABQAGAAYABgAGAAYABgAGAAgACAAI
AAgACAAIAAkACQAHAAcABwAHAAcABwAHAAcABwAHAAcABwAHAAcABwAHAAkACQAJAAkA
CQAJAAkACQAKAAoACgAKAAsADQARABgAIwAwADoAPgBDAEUARQBBADUAIwAQAPT/1P+2
/6P/lP+I/3//f/9//4D/iP+S/5X/mf+f/6X/s//H/9n/5f/u//b//P8BAAQABgAHAAgA
CQAKAAsADAANAA4ADwARABEAEQARABEAEQASABMAEwATABIAEgASABEAEQARABMAEwAT
ABIAEQARABEAEQARABEAEQARABIAEQARABEADwAPAA4ADgAQABAAEAAQAA8ADwAPAA8A
DwAPAA4ADgAQAA8ADgANAA0ADQANAA0ADQAMAAwADAAKAAkACQAJAAkACQAJAAcACAAI
AAcABgAEAAQABAACAAIAAgACAAMAAAAAAP///v/9//z/+v/4//n/+P/3//X/8//y//D/
7//u/+3/7P/q/+v/6v/p/+f/5//m/+X/5P/l/+T/5P/j/+H/4f/i/+L/5P/m/+f/6P/o
/+n/6//s/+z/7f/u//D/8//0//X/9v/7//v//P/+////AAABAAIAAQACAAMABAAHAAcA
BwAHAAcACQAJAAkACQAJAAkACgAJAAkACQAJAAsACwALAAwACwALAAsACwANAAwADAAN
AAwADAAMAAwADQAMAAwADAAMAA0ADQANAA4ADgANAA0ADwAPAA8ADwAQABEAEAAPAA4A
DgAOAA0ADQANAAwADAANAA0ADQANAA8ADgAOAA4ADAANAA0ADQANAA0ADQAMAA4ADgAP
AA8ADQANAA0ADAAMAAwACgAMAAoACgAKAAoADAAMAAwADAAMAAsACwAKAAoACwALAAsA
CQAJAAoACgAIAAgACAAIAAkACQAKAAsACwALAAsACwALAAsADAAMAAwADAAMAAwACgAK
AAoACgAKAAoACgAKAAoACgAKAAoACgAKAAoACgAKAAsACwAKAAoACgAKAAoACwALAAsA
CwALAAoACgAKAAoACgAKAAoADAANAA0ADQAMAAwADAAMAA4ADgAOAA4ADgAOAA4ADgAN
AA0ADQANAA4AEAAQAA0ADAAOAA4ADgAOAA4ADgAOAA4ADgAOAA4ADgAOAA4ADgAOABAA
EAAQABAADgAOAA4ADgAQABAAEAAQAA4ADgAOAA4ADgAOAA4ADgAMAAwADAAMAAsACgAJ
AAgACwAMAA0ADgAMAAwADAAMAAgABgAEAAIAAgABAAEAAQD///////////////8BAAIA
AgADAAUABQAGAAcACAAJAA0ADwAQABAAEAASABMAEwATABMAEwATABMAEwAUABQAFAAU
ABQAFAAUABQAFAAUABIAEgASABMAFQAVABUAFQAVABUAFQAVABUAFQAVABUAFQAVABUA
FQAVABUAFQAVABcAFwAXABcAFwAWABYAFAAWABcAGwAdACYAMwA+AEYATABPAFEATwBJ
AD0ALQAaAPz/3P/A/63/oP+W/5H/k/+T/5T/oP+q/63/r/+1/7n/xf/b/+v/8//8/wQA
CgALAA4AEgAVABgAGQAYABkAGAAZABoAGwAbABsAGwAbABsAGwAcAB0AHQAdABwAHAAc
ABsAGwAbABsAGwAbABoAGwAbABsAGwAZABkAGQAZABgAFwAXABcAFwAXABYAFgAWABYA
FgAWABcAFwAXABcAFwAXABYAFgAWABUAFAATABMAEwATABMAEQAQABAAEAAQAA8ADwAP
AA8ADwAPAA0ADAAMAAsACgAKAAoACgAIAAcABgAFAAUABAAEAAMAAgD///7//P/6//n/
+P/3//X/9//2//T/8//y//H/8P/u/+v/6v/p/+f/5//m/+X/5P/j/+L/4v/h/+P/4//k
/+T/4v/k/+X/5v/o/+n/6//s/+z/7f/u//D/8//0//X/9v/7//v//P/+////AAABAAIA
AwAEAAUABgAHAAcABwAHAAkACwALAAsACwALAAsADAANAA0ADQANAA0ADQANAA4ADwAP
AA8ADwAPAA4ADgAPABAAEAAQABAADwAOAA4ADgAOAA8ADwAPAA4ADgANAA0ADQANAA0A
DQAPABEAEQARABAAEAAQAA8ADwAPAA4ADgAPAA8ADwAPAA8ADgAOAA4ADgAPAA8ADwAP
AA8ADwAOAA4ADgAPAA8ADQANAA0ADAAOAA4ADAAOABAAEAAQABAADgAOAA4ADgAOAA0A
DQAMAA4ADwAPAA8ADQANAA4ADgAOAA4ADgAOAA4ADQANAA0ADwAPAA8ADwANAA0ADgAO
AA4ADgAOAA4ADgAOAA4ADgAOAA4ADgAOABAAEAAQABAAEgASABIAEgAQABEAEQAQABAA
EAAQABAADwAPAA8ADwARABAAEAAQABIAEgASABIAEAARABEAEQAQABAAEAAQABAAEAAQ
ABAAEAAQABAAEAARABEAEQARABIAEAAQABEAFAASABIAEgASABAAEAAQABAAEAAQABAA
EAAOAA4ADgAOAAwADAAMAAwADAAMAAwADAAOAA4ADgAOAAwACgAIAAYABQAEAAMAAgAC
AAMABAAFAAMAAwADAAMAAwAFAAYABgAHAAkACQAKAAsADAANAA8AEQASABIAEgASABMA
EwATABMAEwATABMAFQAWABYAFgAUABQAFAAUABQAFAAUABQAFAAUABUAFQAVABUAFQAV
ABUAFQAVABUAFQAVABUAFQAXABcAFwAXABcAFwAXABcAFQAVABUAFQAWABgAGAAYABsA
HwAlADAAPQBGAEwATgBPAE8ASwBBAC0AGQAAAOL/yP+0/6f/nv+W/5f/mf+b/6b/sv+0
/7X/u/+//8n/2f/r//X//f8EAAwADgATABYAFgAXABgAGQAaABsAHAAdAB4AHwAdAB0A
HQAdAB8AHwAgACEAHwAfAB4AHgAeAB0AHQAdAB0AHQAdABwAGwAbABsAGwAbABsAGwAb
ABoAGQAZABkAGQAZABgAGAAYABgAGAAYABcAFwAXABcAFwAXABYAFgAWABUAFAATABEA
EQARABEAEQAQABAAEAAOAA0ADQANAA0ADQANAAsACgAKAAkACAAGAAYABgAEAAUABAAD
AAMAAgACAAEAAAD9//z/+v/4//n/+P/3//X/8//y//D/7//w/+//7v/s/+v/6v/p/+f/
5//m/+X/5P/j/+L/4v/h/+H/4f/i/+L/4v/k/+X/5v/o/+n/6//s/+7/7//w//L/9f/2
//f/+P/7//v//P/+////AAABAAIAAQACAAMABAAFAAUABQAFAAcACQAJAAkABwAHAAcA
CAAJAAkACQAJAAkACQAJAAoACQAJAAkACQAJAAgACAAJAAgACAAIAAgACQAIAAgACAAG
AAcABwAHAAgACAAHAAcABwAHAAcABwAGAAcABgAFAAUABgAHAAcABwAHAAYABgAHAAcA
BwAHAAUABAAEAAQABAAFAAUABQAFAAUABQAEAAIAAgADAAMAAwADAAMAAgAEAAQAAgAE
AAIAAgACAAIAAgACAAIAAgACAAEAAQAAAAAAAQABAAEAAQABAAIAAgAAAAAAAAAAAAIA
AQABAAEAAQABAAEAAQABAAEAAgACAAIAAgACAAIAAAAAAAAAAAACAAIAAgACAAIAAgAC
AAIAAgACAAIAAgACAAMAAwACAAAAAAAAAAAAAQABAAEAAQABAAAAAAAAAAIAAgACAAIA
AAABAAEAAQAAAAAAAAAAAAIAAgACAAIAAgACAAIAAgABAAEAAQABAAQAAgACAAMAAgAC
AAIAAgACAAQABAAEAAQAAgACAAIAAgACAAIAAgACAAQABAAEAAQABAAEAAQABAAEAAQA
BAAEAAIAAgACAAIAAgACAAIAAgABAAAA///+/wAAAAAAAAAAAgACAAIAAgAAAP7//P/6
//j/+P/4//f/9//3//f/9//3//f/9//3//v//P/8//3//f/9//7///8CAAMABQAHAAgA
CAAIAAoACwALAAsACwANAA0ADQANAAwADAAMAAwADAAMAAwADAAOAA4ADgAOAAwADQAN
AA0ADQANAA0ADQANAA0ADQANAA8ADwAPAA8ADwAPAA8ADwAPAA8ADwAPAA8ADwAPABAA
EAAQABAAEQAVABsAJgAzAD4ARABIAEsATQBLAEMAMwAjAAwA7P/K/7D/n/+U/4z/h/+J
/4n/jv+a/57/n/+j/6v/tf/H/93/6//z//r/AgAGAAkADAAOABEAEgATABYAFwAWABcA
GAAZABkAGQAZABkAGwAbABwAHQAdAB0AHAAcAB4AHQAdAB0AHQAdAB0AHAAbABsAGwAb
ABsAGwAbABsAGgAZABkAGQAbABsAGgAaABgAGAAYABgAGQAZABkAGQAZABkAGAAYABgA
FwAWABUAFQAVABUAFQAVABQAFAAUABQAEwATABMAEQARABEADwAQABAADwAOAA4ADgAO
AAwACwAKAAkACQAIAAgABwAGAAUABAACAAAA///+//3/+//9//z/+v/5//j/9//2//T/
8//y//H/7//v/+7/7f/s/+v/6v/q/+n/6f/p/+r/6v/o/+r/6//s/+z/7f/v//D/8v/z
//T/9v/3//j/+f/6//3//f/+/wAAAQACAAMABAAFAAYABwAIAAsACwALAAsADAANAAwA
CwALAAsACwAMAAsACwALAAsACwALAAsADAANAA0ADQANAA0ADAAMAA0ADgAOAA4ADgAP
AA4ADgAOAAwADQANAA0ADgAOAA0ADQANAA0ADQANAA0ADwAPAA8ADAAMAAwACwALAAsA
CgAKAAsACwALAAsACwAKAAoACgAKAAsACwALAAkACQAJAAgACAAIAAkACQALAAsACwAK
AAgACAAGAAgACgAKAAoACgAIAAgACAAIAAoACQAJAAgACAAJAAkACQAHAAcACAAIAAgA
CAAIAAgACAAHAAcABwAJAAkACQAJAAkACQAKAAoACAAIAAgACAAKAAoACgAKAAgACAAI
AAgACAAIAAgACAAKAAoACgAKAAkACQAIAAYABwAIAAkACgAJAAkACQAJAAkACAAIAAgA
CAAIAAgACAAIAAkACQAJAAoACgAKAAoACAAIAAgACAAIAAgACAAIAAkACQAJAAkACgAK
AAoACwAKAAwADAAMAAwACgAKAAoACgAKAAoACgAKAAoACgAKAAoACgAKAAoACgAKAAoA
CgAKAAcABgAFAAQABwAIAAkACgAHAAYABQAEAAIAAAD+//z//P/7//v/+//5//n/+f/5
//v/+//9//7//P/9//////8AAAEAAgADAAUABwAIAAgACAAKAAsACwALAAsACwALAAsA
CwAMAAwADAAMAAwADAAOAA4ADgAOAA4ADgAOAA8ADwAPAA8ADwAPAA8ADwAPAA8ADwAP
AA8ADwAPAA8ADwANAA0ADQANAA0ADQANAA0ADwAOAA4ADgAQABEAEwAZACIALwA8AEIA
RgBLAE0ASQBBADEAHwAIAOj/yP+s/5v/jP+E/4H/g/+B/4T/jv+S/5P/l/+d/6f/u//P
/9//6f/y//j//P/9/wAAAgAFAAQABwAIAAkACAAJAAoACwALAAsACwALAAkACQAKAAsA
CwALAAoACgAMAAsACwALAAkACQAJAAgACQAJAAkACQAJAAkACQAJAAYABQAFAAUABQAF
AAQABAAEAAQABAAEAAMAAwADAAMAAwADAAIAAgABAP///f/7//3//f/9//3/+//6//r/
+v/4//f/9//3//f/9//3//X/8v/y//H/8P/w//D/8P/u/+v/6v/p/+n/5v/m/+X/5P/j
/+L/4P/e/9v/2v/Z/9f/1//W/9T/0//Q/8//zv/M/8n/yP/H/8X/x//G/8X/xP/D/8L/
wv/B/7//v//A/8D/vv/A/8H/wv/E/8X/x//I/8j/yf/K/8z/zf/O/8//0P/V/9X/1v/Y
/9f/2P/Z/9r/2f/a/9v/3P/f/9//3//f/+D/4f/g/9//3//f/9//4P/f/9//3//f/+H/
4f/h/+L/4f/h/+H/4f/f/97/3v/f/+L/4v/i/+L/3//e/97/3v/e/9//3//f/+D/4P/f
/9//3//f/9//3//f/+H/4f/h/97/3v/e/93/3v/f/9//4P/h/+H/4f/h/+H/4P/g/+D/
4P/h/+H/4f/f/9//3//e/+D/4P/h/+H/4f/h/+H/4P/i/+L/4P/i/+D/4P/g/+D/3v/e
/97/3v/g/9//3//e/+D/4f/h/+H/4P/f/9//3v/e/97/3v/e/97/3f/d/93/3//f/9//
3//f/w==
         </WaveFormData>
      </LeadData>
      <LeadData>
         <LeadByteCountTotal>10000</LeadByteCountTotal>
         <LeadTimeOffset>0</LeadTimeOffset>
         <LeadSampleCountTotal>5000</LeadSampleCountTotal>
         <LeadAmplitudeUnitsPerBit>4.88</LeadAmplitudeUnitsPerBit>
         <LeadAmplitudeUnits>��V</LeadAmplitudeUnits>
         <LeadHighLimit>2147483647</LeadHighLimit>
         <LeadLowLimit>268435456</LeadLowLimit>
         <LeadID>V2</LeadID>
         <LeadOffsetFirstSample>0</LeadOffsetFirstSample>
         <FirstSampleBaseline>0</FirstSampleBaseline>
         <LeadSampleSize>2</LeadSampleSize>
         <LeadOff>FALSE</LeadOff>
         <BaselineSway>FALSE</BaselineSway>
         <ExcessiveACNoise>FALSE</ExcessiveACNoise>
         <MuscleNoise>FALSE</MuscleNoise>
         <LeadDataCRC32>3505696710</LeadDataCRC32>
         <WaveFormData>
/v/+//7//v8AAAAAAAAAAAAAAAAAAAAA/v/+//7//v8AAAAAAAAAAAAAAAAAAAAAAAAA
AAAAAAAAAAAAAAAAAAAAAAAAAAAAAgACAAIAAgAAAAAAAAAAAP7//v/+//7/AQACAAMA
BAACAAIAAgACAAAAAAD///3//f/9//3//f/9//3/+//7//z//f/+//////8AAAIAAgAC
AAIAAgACAAAAAAAAAAAAAQABAAEAAQD///7//v/+//z//P/8//z//f/9//3//f/9//3/
/f/9//7//v/+//7//v///////////////////wEAAQABAAEAAAAAAP///v8AAAAAAAAA
AAEAAgADAAUAAwADAAMABQAIAAsAEQAaAC0AQwBWAGAAbAB7AI4AqAC8AL4ArQCTAHAA
TAAuABUA8P+9/5D/e/9k/1H/Vf9Z/0v/Q/9R/2v/jP+u/8D/zf/e//H//P8AAAUACgAM
AA0ADgAOAA8AEwATABUAFgAXABcAFwAXABcAGAAYABgAGwAcABwAHAAbABsAGwAbABsA
GwAbABsAGwAbABsAHAAcABsAGwAbAB0AHQAdAB0AHgAeAB0AHAAeAB8AHwAfAB8AIAAg
ACEAHwAfACAAIAAhACAAIAAgAB8AHwAgACAAIQAhACEAIQAiACIAIgAiACAAIAAhACEA
IwAkACQAJAAkACUAJQAlACcAKAAoACkAKQApACkAKQAnACgAKAAoACoAKgAqACoAKgAp
ACgAKAAnACcAJQAlACQAJAAkACMAIgAgAB8AHgAdAB0AHAAaABkAGAAYABcAGAAYABYA
FQAVABUAFgAWABQAFAATABMAEwATABIAEgATABMAEwATABIAEgASABIAFAAUABMAEwAR
ABEAEQARABMAFAAUABQAFAAUABMAEwARABIAEgASABQAFAAUABQAFAAUABUAFQAVABUA
FQAVABUAFgAWABYAFgAWABYAFgAYABgAGQAZABcAFwAXABcAFwAYABgAGAAYABgAGAAY
ABgAGAAYABgAGQAZABkAGQAZABgAGAAYABoAGwAbABoAFwAXABcAFwAXABcAGAAYABoA
GQAZABkAFgAWABYAFwAZABkAGAAYABgAFwAXABcAFgAWABYAFgAWABYAFgAVABUAFQAU
ABQAFAAUABQAFAAUABQAFAAUABMAEwATABMAEwAUABQAFAARABAAEAAQABIAEgASABIA
EQARABEAEQARABEAEQARABEAEQARABEADwAPAA8ADwARABEAEQARAA8ADwAPAA4AEAAQ
ABAAEAAQABAAEAAQAA0ADQAOAA4AEAAQABAAEAAOAA4ADgAOAA4ADgAOAA4ADgAOAA4A
DgAMAAwADAAMAA4ADgAOAA8ADgAMAAwADAAMAAwADAAMAAwADgAOAA4ADgAMAAwADAAM
AA4ADgAOAA4ADAAMAAwADAAMAAwADAAMAAoACgAKAAoACgAKAAoACgAMAAwADAAMAAkA
CAAGAAMAAwADAAMAAwADAAMAAQABAAAAAQACAAMABQAGAAgACAAIAAgACAAIAAgACAAI
AAgABwAHAAcABwAHAAYABgAGAAYABgAGAAYABQAFAAUABQAHAAcABwAHAAYABgAGAAYA
BAAFAAUABQAHAAcABwAHAAcABwAHAAcABQAGAAYABgAIAAgACAAIAAYABgAGAAcACQAJ
AAkACQAKAA0AEwAeAC8ARQBWAGIAbgB7AIwAogC2ALoAqwCRAHIAUAAwABUA8P+9/5L/
e/9m/1X/Wf9j/1X/S/9Z/3H/jv+w/8T/z//g//H//P8CAAUACAAKAAsADgAQABEAEwAT
ABUAFgAVABUAFQAVABcAGAAYABgAFwAYABgAGAAXABcAFwAXABcAFwAXABcAFwAXABcA
GAAaABkAGQAZABcAFwAXABcAFgAWABUAFAAWABcAFwAXABYAFgAVABUAFQAVABYAFgAX
ABYAFgAWABUAFQAWABYAFQAVABUAFQAWABYAFgAWABYAFgAXABcAFwAYABgAGAAWABcA
FwAXABcAGAAYABkAGQAZABkAGQAZABoAGgAaABoAGgAaABoAGAAXABYAFgAXABcAFQAV
ABMAEgARAA8AEAAOAA0ADAALAAsACgAIAAUABAAEAAMABAAEAAIAAQD+//3//f/8//z/
/P/7//v/+//7//r/+v/5//n/+f/5//j/+P/4//j/9v/2//X/9f/3//f/9//3//f/+P/4
//j/+P/4//f/9//3//j/+P/4//j/+P/4//j/9v/2//f/9//5//n/+f/5//f/+P/4//j/
+v/6//r/+v/4//j/+f/5//v/+//7//v/+f/6//r/+v/6//r/+v/6//z//P/8//z//P/7
//r/+f/7//r/+v/6//j/+f/5//j/+f/5//n/+f/5//n/+v/6//j/9//3//f/+P/4//j/
+f/3//f/9v/2//b/9f/1//X/9v/2//b/9v/0//T/9P/z//X/9f/0//T/9P/0//T/9P/0
//T/9P/0//P/8//z//P/8f/y//L/8v/y//L/8//0//T/9P/0//T/8//z//P/8//z//P/
8//z//P/8//z//P/9f/1//X/9f/z//P/8//z//H/8f/x//D/8f/y//P/9P/y//L/8v/y
//H/8f/y//L/8v/y//L/8v/y//L/8v/y//T/9P/0//T/8v/y//L/8v/y//L/8v/y//T/
9P/y//H/8P/y//L/8v/y//L/8v/y//L/8P/w//D/8P/w//D/8P/w//D/8P/w//D/8P/w
//D/8P/y//L/8v/y//D/8P/w//D/8P/w//D/8P/y//L/8v/y//T/9P/0//T/8//y//H/
7//s/+v/6v/p/+v/6//r/+n/5//o/+n/6v/t/+3/7v/w//L/8v/y//L/8P/w//D/8P/w
//H/8f/x//H/7//u/+7/7v/u/+7/7v/u/+//7//v/+//7//v/+//8f/y//L/8v/w//D/
8f/x//H/8f/x//H/8//z//P/8//x//H/8v/y//L/8v/y//L/8v/y//L/8v/z//P/8//z
//X/9v/3//v/AgARACUAPABMAFgAZQB4AI4ApgCyAK0AmwB+AFoANgAbAAAA0/+a/3X/
XP9F/zv/Q/9F/zX/Mf9F/2T/iP+k/7X/yP/b/+r/8v/1//r//P///wAAAAADAAUABQAH
AAgACQAJAAkACQAJAAoACgAKAAsADAAMAAwACwALAAsACwANAA0ADQANAAsACwALAAwA
DgANAA0ADQANAA0ADQANAAwADAALAAoACwANAA4ADwAPABAAEAARAA8ADwAQABAAEQAQ
ABAAEAAPAA8AEAAQABMAEwATABMAEgASABIAEgASABIAEwATABUAFgAWABYAFgAXABcA
FwAZABoAGgAbABsAGwAbABsAHQAeAB4AHgAeAB4AHgAeABwAGwAaABoAGgAbABoAGwAY
ABgAGAAXABgAFgAVABQAFQAVABQAEgARABAAEAAPAA4ADgAMAAsACgAJAAkACAAGAAYA
BQAFAAMAAwACAAIA///////////+//7//v/+//7//v/9//3/+//7//v/+//7//z//P/8
//r/+v/5//n/+f/6//r/+v/6//r/+v/6//r/+v/7//v/+//7//v/+//5//r/+v/6//r/
+v/6//r/+v/6//v/+//7//v/+//7//v//P/8//z/+v/6//r/+v/6//r/+v/6//v/+//7
//v/+//6//r/+v/6//v/+//6//n/+f/5//n/+f/5//r/+v/6//n/+f/5//j/+P/4//n/
+f/5//j/+P/4//f/9//3//r/+v/6//r/+v/6//r/+f/7//v/+v/6//r/+v/6//r/+v/6
//r/+v/7//v/+//7//v//P/8//z//f/8//z//P/8//z//P/8//v/+//7//v//f/9//3/
/f/9//3//f/9///////////////////////9//3//f/8//7//v/+//7//v/+//7//v/9
//3//v/+/wAAAAAAAAAAAAAAAAAAAAAAAAAAAAAAAAAAAAAAAAAAAAAAAAAAAAAAAAAA
AAABAAAAAAAAAAAAAAACAAIAAgACAAEAAAD///7/AAAAAAAAAAACAAIAAgACAAIAAgAC
AAIABAAEAAQABAACAAIAAgACAAIAAgACAAIAAwAEAAUABgAEAAQABAAEAAIAAQD/////
/f/9//3//f////3//f/+//3//v//////AgAEAAQABAAGAAYABgAGAAQABAAEAAUABwAH
AAcABQAGAAYABgAGAAQABAAEAAUABwAHAAcABwAFAAUABQAGAAgACAAIAAgACQAJAAkA
CQAJAAkACQAJAAsACwALAAsACgAKAAoACgAKAAoACgAKAAoACgALAAsACQALAAsADgAR
ABcAJAA1AEsAXgBqAHQAgQCUAK4AxgDKALsAowCAAFoAOgAhAAAAy/+e/4X/cP9b/1//
Zf9Z/03/W/91/5T/tv/M/9n/5v/5/wQACAANABQAFgAXABgAGAAZABsAGwAdAB4AIQAh
ACEAIQAhACIAIgAiACEAIgAiACIAIQAhACEAIQAhACEAIQAhACMAIwAjACQAIwAhACAA
HwAfAB8AHwAfACIAIgAhACAAIAAhACEAIQAhACIAIgAjACEAIQAiACIAIwAiACIAIgAj
ACMAJAAkACUAJQAlACUAJgAmACYAJgAmACYAJwAnACUAJgAmACYAJgAnACcAJwAnACgA
KAApACsAKwArACsAKQAqACoAKgAsACwALAAsACwAKwAqACoAJwAnACUAJQAlACYAJwAn
ACUAIgAgAB4AHQAdABwAGgAZABgAGAAXABYAFgAUABMAFAATABMAEgASABIAEQARABMA
EwASABIAEQARABEAEQAQABAAEAAQABIAEgARABEADwAPAA8ADwAPABAAEAAQABAAEAAP
AA8ADwAQABAAEAASABIAEgASABAAEAARABEAEwATABMAEwARABIAEgASABIAEgASABIA
FAAUABUAFQATABMAEwATABMAFAAUABQAFAAUABQAFAASABIAEgASABUAFQAVABUAFQAU
ABQAFAAUABUAFQAUABMAEwATABMAEwATABQAFAASABEAEQARABAAEAAQABEAEQARABAA
EAASABEAEQARABAAEAAQABAAEAAQABAADwAPAA8ADgAOAA4ADgAOAA4ADgAOAA4ADgAN
AA0ADQANAA0ADgAOAA4ADQAMAAwADAAMAAwADAAMAAsACwALAAsACwALAAsACwALAAsA
CwALAAsACwALAAsACwALAAsACwANAA0ADQAMAAoACgAKAAoADAAMAAwADAALAAsADAAM
AAoACgAKAAoACgAKAAoACgAKAAoACgAKAAoACgAKAAoACgAKAAoACgAKAAoACgALAAoA
CAAIAAgACAAIAAgACAAIAAgACAAIAAgACAAIAAgACAAIAAgACAAIAAoACgAKAAoACAAI
AAgACAAIAAgACAAIAAoACgAKAAoACAAIAAgACAAFAAQAAgD///////////////////3/
/f/+////AAABAAMABAAGAAYABgAGAAYABgAGAAYABgAGAAUABQAFAAUAAwACAAIAAgAE
AAQABAAEAAMAAwADAAMAAwADAAMAAwAGAAYABgAGAAUABQAEAAMABQAFAAUABQAFAAUA
BQAFAAMABAAEAAQABAAEAAQABAAEAAQABAAFAAUABwAHAAkACgARABkAKAA9AFEAXgBo
AHYAhQCcALQAugCuAJcAdwBUADQAGgD7/8r/mf+A/2v/Vv9V/1//Wf9N/1P/af+F/6b/
vv/M/9v/7P/5//7/BAAJAAoACgANAA4ADgARABMAEwAVABYAFQAVABUAFQAVABYAFgAW
ABUAFgAWABYAFQAVABUAFQAXABcAFwAXABcAFwAXABgAGAAXABcAFwAXABcAFwAXABYA
FgAVABQAFAAVABUAFQATABQAFAAVABUAFQAWABYAFwAWABYAFgAWABUAFQAUABcAFwAX
ABcAFgAWABYAFgAYABgAGQAZABcAGAAYABgAGAAZABkAGQAZABoAGgAbABkAGQAZABkA
FwAYABgAGAAYABgAGAAYABgAFwAWABYAFQAVABMAEwARABAADwANAA4ADAALAAoACQAJ
AAgABgADAAIAAgABAAAAAAD+//3//P/7//v/+v/6//r/+f/5//n/+f/4//j/9//3//f/
9//4//j/+P/4//b/9v/1//X/9f/1//X/9f/1//b/9v/2//b/9v/1//X/9f/2//b/9v/2
//b/9v/2//b/9v/3//f/9//3//f/9//1//b/9v/2//b/9v/2//b/9v/2//f/9//3//f/
9//3//f/+P/4//j/+P/4//j/+P/6//r/+v/6//n/+f/5//n/+f/4//j/+P/4//n/+f/4
//n/+f/5//n/+f/5//r/+v/4//f/9//3//j/+P/4//n/+f/5//j/+P/2//X/9f/1//j/
+P/4//j/9v/2//b/9f/1//X/9P/0//L/8v/y//L/8P/w//D/8P/v/+//7//v/+3/7v/u
/+7/7f/s/+z/7P/s/+z/7P/s/+v/6//r/+v/6//r/+v/6//p/+n/6f/p/+n/6f/p/+n/
6//r/+v/6//p/+n/6f/o/+r/6v/q/+r/6P/o/+j/6P/n/+f/6P/o/+j/6P/o/+j/5v/m
/+b/5v/o/+j/6P/o/+f/5v/l/+T/5v/m/+b/5v/m/+b/5v/l/+T/5P/k/+T/5P/m/+b/
5v/m/+T/5P/k/+T/5v/m/+b/5v/k/+T/5P/k/+T/5P/k/+T/5P/k/+T/5P/k/+T/5P/k
/+T/5P/k/+T/4v/h/9//3//d/93/3f/d/9//3f/d/97/3v/e/97/3f/g/+L/4v/i/+L/
4v/i/+L/4P/g/+D/4f/j/+P/4//h/97/3v/e/97/4P/g/+D/4f/f/9//3//f/9//3//f
/+D/4v/i/+L/4v/h/+H/4f/h/+P/4//j/+P/4//j/+P/4//k/+T/5P/k/+T/5P/k/+T/
5P/k/+X/5f/l/+X/5//o/+v/7f/2/wcAHQAyAEIATABbAG4AhgCeAKQAmQCDAGIAPgAe
AAUA5v+x/37/Xf9G/y//Lf83/zH/Jf8n/z//YP+C/5r/q/++/8//3P/i/+f/7P/u/+//
8P/y//H/9f/1//f/+P/5//n/+f/5//v//P/8//z//f/+//7//v/9//3//f/9////////
////////////AAAAAP///////wEAAQABAAEAAgACAAEAAAACAAMAAwADAAEAAgACAAMA
AwADAAQABAAEAAQABQAGAAUABQAGAAYABwAHAAcABwAGAAYABgAGAAYABgAHAAcACQAK
AAoACgAKAAsACwALAA0ADgAOAA8ADwAPAA8ADwAPABAAEAAQAA4ADgAOAA4ADQALAAkA
CAAFAAUAAwADAAAAAAAAAP///P/6//n/+P/1//X/9P/y/+//7v/u/+3/7P/s/+r/6f/o
/+f/5//m/+T/5P/j/+P/4f/h/+D/4P/f/9//3//f/97/3v/e/97/3v/e/93/3f/b/9v/
2//b/9v/3P/c/9z/3P/c/9v/2//b/9z/3P/c/9z/3P/c/9z/2v/a/9v/2//d/93/3f/d
/9v/3P/c/9z/3v/e/97/3v/c/9z/3f/d/93/3f/d/93/3f/e/97/3v/c/9z/3P/c/97/
3v/e/97/3//f/9//3//d/9z/3P/c/97/3//f/97/3f/d/93/3f/d/93/3v/e/97/3f/d
/93/3P/c/9z/3f/d/93/3P/c/9z/2//b/9v/3P/c/9z/3P/c/9z/3P/b/9v/2//a/9r/
2v/a/9r/2v/Y/9j/2P/Y/9j/2f/a/9v/2f/a/9r/2v/Z/9j/2P/Y/9r/2v/a/9r/2f/Z
/9n/2f/Z/9n/2f/Z/9n/2f/Z/9n/2f/Z/9n/2f/Z/9n/2f/Z/9n/2f/Z/9j/2v/a/9r/
2v/Y/9j/2P/Y/9n/2f/a/9r/2v/a/9r/2v/c/9z/3P/c/9z/3P/c/9z/3P/c/9z/3P/c
/9z/3P/c/97/3v/e/93/2v/c/9z/3P/c/9z/3P/c/9z/3P/c/9z/3P/e/97/3v/e/97/
3v/e/97/4P/g/+D/4P/i/+L/4v/i/+D/4P/g/+D/4v/i/+L/4v/i/+L/4v/i/+L/4v/i
/+L/4//k/+X/5v/m/+b/5v/m/+T/5P/j/+H/4f/h/+H/4f/h/+H/3//f/+D/4f/i/+P/
4//k/+b/5v/o/+j/6P/o/+r/6v/q/+r/6v/p/+j/5//m/+b/5//o/+j/6P/o/+j/6//r
/+v/6//r/+v/6//r/+z/7P/s/+z/7v/v/+//7//t/+3/7f/t/+3/7f/t/+3/7//w//D/
8P/u/+7/7v/u/+//8P/x//P/8f/x//P/8//y//f///8IABkAMQBEAFAAXgBrAH4AlgCw
ALYAqQCTAHIATAAsABEA8P+//4z/b/9a/0P/Qf9J/0H/M/87/1P/cv+W/67/vf/O/9//
7P/y//f//P8AAAMABAAGAAcABwAHAAkACgANAA0ADQANAA8AEAAQABAAEQASABIAEgAT
ABMAEwATABMAEwATABMAEwATABMAFAAWABUAFQAVABUAFQAVABUAGAAYABcAFgAUABUA
FQAVABUAFgAWABcAFwAXABgAGAAZABgAGAAYABkAGQAaABoAGQAZABkAGQAaABoAGgAa
ABwAHAAdAB0AGwAcABwAHAAeAB8AHwAfAB0AHgAeAB8AHwAfAB8AHwAfACAAIAAgAB4A
HgAeAB4AHgAdABwAHAAbABsAGQAZABoAGgAaABkAGgAYABcAFgAVABUAFAASABMAEgAS
ABEAEAAQAA4ADQAOAA0ADQAMAAwADAALAAsACwALAAoACgAJAAkACQAJAAgACAAIAAgA
CAAIAAcABwAHAAcABwAHAAkACgAKAAoACgAKAAkACQAHAAgACAAIAAoACgAKAAoACgAK
AAsACwALAAsACwALAA0ADgAOAA4ADAAMAAwADAAMAAwADQANAA0ADQANAA0ADQAOAA4A
DgAQABAAEAAQAA4ADgAOAA4ADwAPAA8ADwAPAA4ADgAOAA4ADwAPAA4ADgAPABAAEQAP
AA8AEAAQABIAEQARABEAEAAQABAAEQAPAA8ADgAOABAADwAPAA8ADwAOAA0ADAAOAA4A
DgANAA8ADwAOAA4ADgAOAA4ADgAOAA4ADgAOAA8ADwAPAA8ADwAQABAAEAAPAA4ADgAO
AA4ADgAOAA4ADwAPAA8ADwAPAA8ADwAPAA8ADwAPAA8ADwAPAA8ADwAPAA8ADwAPABEA
EQARABAADgAOAA4ADgAQABAAEAAQAA8ADwAQABAADgAOAA4ADgAOAA4ADgAOAA4ADgAO
AA4ADgAOAA4ADgAOAA4ADgAOAA4ADAAMAA0ADgAOAA4ADgAOAAwADAAMAAwADgAOAA4A
DgAOAA4ADgAOAAwADAAMAAwADgAOAA4ADgAQABAAEAAQAA8ADgANAAwACwAJAAYABQAH
AAcABwAHAAkABwAHAAgABwAIAAkACQAKAAwADAAMAAwADAAMAAwADgAOAA4ADwANAA0A
DQALAAoACgAKAAoADAAMAAwADQALAAsACwALAAsACwALAAwADgAOAA4ADgANAA0ADQAN
AA8ADwAPAA8ADwAPAA8ADwAQABAAEAAQABAAEAAQABAAEAAQABEAEQARABMAFQAWABsA
IwAyAEcAWwBoAHIAfgCPAKQAvADGALoAowCFAGIARAAoAAsA3v+t/5D/e/9o/2X/b/9p
/13/Yf91/5H/sP/K/9j/5f/4/wcADgASABcAGgAaABsAHAAeAB8AIQAhACMAJAAjACMA
IwAjACMAJAAkACQAJQAmACYAJgAlACUAJQAlACcAJwAnACcAJQAlACUAJgAmACUAJQAl
ACUAJQAlACUAJgAmACUAJAAkACUAJQAlACMAJAAkACUAJQAlACYAJgAlACQAJAAkACUA
JQAmACYAJwAnACcAJwAmACYAJgAmACgAKAApACkAKQAqACoAKgAoACkAKQApACkAKgAq
ACsAKQApACkAKQAoACgAJwAmACYAJgAmACYAJgAlACQAJAAjACMAIQAhAB4AHgAeAB0A
HgAcABsAGgAZABkAGAAWABUAFAAUABMAFAAUABIAEQAOAA0ADQAMAAwADAALAAsADQAN
AAwADAAJAAkACQAJAAoACgAKAAoACgAKAAkACQAJAAkACQAJAAkACgAKAAoACAAIAAcA
BwAJAAoACgAKAAoACgAKAAoACAAIAAkACQAJAAkACQAJAAkACgAKAAoACgAKAAoACgAI
AAgACQAJAAkACQAJAAkACQAKAAoACgAKAAoACgAKAAwADAAMAAwACwALAAsACwALAAoA
CgAKAAoACwALAAoACQAJAAkACQAJAAkACgAKAAgABwAHAAcABgAGAAYABwAHAAcABgAG
AAYABQAFAAUABAAEAAQABAACAAIAAgABAAEAAQAAAAAAAgACAAIAAgAAAAAAAAAAAAEA
AQABAAEA//8AAAAAAAD///7//v/+//7//v/+//7//f/9//3//f/9//3//f/9//v/+//7
//v/+//7//v/+//7//v/+//7//n/+f/5//j/+v/6//r/+v/4//j/+P/4//n/+f/6//r/
+P/4//j/+P/4//j/+P/4//j/+P/4//j/+P/4//j/+P/4//j/+P/4//j/+P/4//f/+P/2
//b/9v/2//j/+P/4//j/9v/2//b/9v/2//b/9v/2//b/9v/2//b/9v/2//b/9v/2//b/
9v/2//b/9v/2//b/9v/2//b/9v/0//T/9P/0//T/9P/0//T/9v/2//b/9v/1//T/8//y
//H/7//v/+//7f/t/+3/7f/r/+v/7P/t//D/8f/x//L/8v/y//L/8v/y//L/8v/y//T/
9P/1//X/9f/1//P/8v/y//L/8v/y//D/8P/x//H/8//z//P/8//z//P/9P/0//L/8v/y
//P/8//z//P/8//z//P/8//z//P/8//z//T/8v/y//L/8v/0//T/9P/0//T/9f/1//X/
9f/1//b/+f8BABAAIwA7AEwAVgBgAHEAiACgAK4ArACbAH8AXgA6ABwAAQDW/5//dv9h
/0j/O/9F/0f/O/81/0P/Yf+E/6L/tv/F/9j/5//u//L/9//6//z//f8AAAIAAwADAAMA
BQAGAAUABQAFAAUABwAIAAgACAAHAAgACAAIAAkACQAJAAkABwAHAAcABwAHAAcABwAI
AAgABwAHAAcABwAHAAcABwAKAAoACQAIAAgACQAJAAkABwAIAAgACQAJAAkACgAKAAsA
CgAKAAoACwALAAwADAALAAsACwALAAwADAAMAAwADAAMAA0ADQANAA4ADgAOABAAEQAR
ABEAEQASABIAEwATABMAEwATABMAFAAUABQAFAAUABQAFAAUABMAEgASABMAEwARABEA
EAAQABAADwAOAAwACwAKAAkACQAIAAYABQAEAAQAAwACAAIAAAD///7//f/9//z/+v/6
//n/+f/3//f/9v/2//X/9f/1//X/9P/0//T/9P/0//T/8//z//P/8//z//P/8v/y//H/
8P/y//L/8f/x//H/8v/y//L/8v/y//L/8v/0//T/9f/1//P/8//z//P/9f/2//b/9v/2
//b/9v/2//b/9v/3//f/+f/5//n/+f/5//r/+v/6//z//P/8//z//P/8//z//P/8//v/
+v/5//v/+v/6//r/+P/5//n/+P/5//n/+f/5//n/+f/6//r/+P/3//f/9//4//j/+P/5
//f/9//2//b/+P/3//f/9//2//b/9v/2//b/9v/2//X/9//3//b/9v/0//T/9P/0//b/
9v/2//b/9f/1//X/9f/1//b/9v/2//f/9v/2//b/9P/0//T/9P/1//X/9f/1//P/8//z
//P/8//z//P/8//1//X/9f/1//P/8//z//P/9f/1//X/9P/0//T/9P/0//T/9P/0//T/
8//z//T/9P/y//L/8v/y//T/9P/0//T/8v/y//L/8v/y//L/8v/y//T/9P/0//T/9P/0
//T/8//0//T/9P/0//T/9P/0//T/9P/0//T/9P/0//b/9v/2//b/9P/0//T/9P/2//b/
9v/2//X/9P/z//L/8//0//X/9v/4//j/+P/4//X/9P/y/+//7//v/+//7//v/+//7f/t
/+7/7//w//H/8f/y//T/9P/0//T/9P/0//b/9v/2//b/9f/1//X/9f/1//T/9P/0//L/
8v/y//L/8//z//P/8//0//X/9v/3//b/9v/2//b/9v/3//f/9//3//f/9//3//f/9//3
//f/9//4//j/+P/4//j/+P/4//j/+P/4//n/+f/5//n/+f/6////BQASACUAPQBQAFwA
ZgB5AI4AqAC4ALYApwCNAGoARgAoAA0A5v+t/4D/Z/9O/z//Q/9F/zn/Mf89/1v/gP+g
/7T/x//a/+n/8P/0//n//P/+////AgAEAAMAAwADAAUABgAJAAkACQAJAAsADAAMAAwA
CwAMAAwADAANAA0ADQANAA0ADQANAA0ACwALAAsADAAOAA0ADQANAAsACwALAAsADgAO
AA0ADAAMAA0ADQANAA8AEAAQABEAEQARABIAEgARABAAEAAQABMAEwAUABQAFQAVABUA
FQAUABQAFAAUABUAFgAYABkAGQAaABoAGgAcAB0AHQAdAB0AHgAeAB8AHwAfAB8AHwAh
ACIAIgAiACAAIAAgACAAIgAhACAAIAAgACEAIAAhACAAIAAgAB8AHwAeAB4AHgAdAB0A
HAAaABsAGgAaABkAGAAYABYAFQASABEAEQAQABAAEAAPAA8ADwAPAA4ADgAPAA8ADwAP
AA4ADgAOAA4ADgAOAA0ADQAPAA8ADwAPABEAEgASABIAEgASABEAEQARABIAEgASABQA
FAAUABQAFQAWABgAGQAXABcAFwAXABgAGgAbABwAGgAaABoAGgAcABwAHQAdAB8AHwAf
AB8AHwAgACAAIAAiACIAIgAiACIAIgAiACIAJQAlACUAJQAnACYAJgAmACYAJwAnACYA
JwAnACcAJwAnACcAKAAoACoAKQApACkAKgAqACoAKwArACsAKgAqACoAKQApACkAKAAo
ACgAKAAqACoAKgApACsAKwAqACoAKAAoACgAKAAqACoAKgAqACcAJwAnACcAJQAmACYA
JgApAA==
         </WaveFormData>
      </LeadData>
      <LeadData>
         <LeadByteCountTotal>10000</LeadByteCountTotal>
         <LeadTimeOffset>0</LeadTimeOffset>
         <LeadSampleCountTotal>5000</LeadSampleCountTotal>
         <LeadAmplitudeUnitsPerBit>4.88</LeadAmplitudeUnitsPerBit>
         <LeadAmplitudeUnits>��V</LeadAmplitudeUnits>
         <LeadHighLimit>2147483647</LeadHighLimit>
         <LeadLowLimit>268435456</LeadLowLimit>
         <LeadID>V3</LeadID>
         <LeadOffsetFirstSample>0</LeadOffsetFirstSample>
         <FirstSampleBaseline>0</FirstSampleBaseline>
         <LeadSampleSize>2</LeadSampleSize>
         <LeadOff>FALSE</LeadOff>
         <BaselineSway>FALSE</BaselineSway>
         <ExcessiveACNoise>FALSE</ExcessiveACNoise>
         <MuscleNoise>FALSE</MuscleNoise>
         <LeadDataCRC32>2163944577</LeadDataCRC32>
         <WaveFormData>
1P/U/9T/1P/W/9b/1v/W/9b/1v/W/9b/1P/U/9T/1P/V/9b/1//Y/9b/1v/W/9b/2P/Y
/9j/2P/a/9r/2v/a/9r/2v/a/9r/3f/e/9//4P/e/97/3v/e/9//4P/h/+L/5f/m/+f/
6P/o/+j/6P/o/+n/6v/o/+f/5f/k/+T/5P/m/+X/4//h/+P/4//k/+T/5P/m/+b/5v/n
/+j/6f/o/+j/6P/p/+n/6P/o/+j/5v/o/+X/5P/k/+L/4f/h/+D/4f/i/+P/5P/i/+P/
4//k/+b/5v/m/+b/6P/o/+j/6P/n/+f/6P/o/+r/6v/q/+r/6f/o/+j/5//p/+r/6v/q
/+z/7P/s/+z/7P/s/+3/7//y//X/+f8CABYALABCAE8AXQBuAIcAoQC4AMQAwAC0AKQA
kACCAHoAZgA0AP7/0/+x/5T/gv90/1P/Nv86/1b/e/+a/6//wf/S/+T/8P/1//j//P/+
//7//v/9//7/AQADAAMAAwAEAAUABwAJAAgABwAGAAYABwAHAAgACQALAAsACwAMAAsA
CwALAAoACwAMAAwADQAMAAwACwAKAAsACwALAAoACgAKAAsACwALAAwADAAMAA0ADQAN
AA4ADgANAA0ADAAOAA4ADgANAA0ADgAOAA8ADQAOABAAEAASABIAEgATABIAEwATABQA
FgAXABgAGAAYABkAGQAbABwAHQAeAB8AIQAjACUAJQAkACQAJAAjACYAJwAoACkAKwAs
ACwAKwArACwALAAsAC4ALwAvAC8ALQAsACsAKwAtACsAKwArACkAKAAnACUAIgAhACAA
HwAfAB4AHgAcABkAGAAXABUAFQAUABEAEAAPAA0ADQAMAAoACQAIAAcACAAHAAUAAwAA
AP///////wEAAQABAP//AAD//////////////////wEAAQABAAEA//8AAAAAAQADAAMA
AwADAAUABQAFAAYABAAEAAQABQAHAAcABwAHAAUABQAFAAYACAAIAAgACAAIAAgACAAI
AAcABwAHAAcACQAJAAgACAAGAAYABgAGAAcACAAJAAoACwALAAsACwAJAAkACQAJAAoA
CgALAAwACwAKAAkACQAKAAoACQAJAAoACAAIAAgABwAHAAcABgAFAAUABQAGAAQABQAF
AAUABQAFAAUABQAFAAcABwAHAAUABQAFAAUABwAHAAYABgADAAMAAwADAAMAAwADAAIA
AgACAAIAAgACAAIAAgACAAQAAwADAAQAAgABAAEAAgADAAQABQAFAAUABQAFAAUAAwAD
AAQABAAFAAYABgAHAAYABQAEAAQABgAGAAYABAAEAAQABQAFAAUABQAFAAUABQAFAAUA
BQAFAAUABQAFAAUABwAHAAgACAAGAAYABgAGAAYABgAGAAYABgAGAAYABgAEAAQABAAE
AAUABgAHAAgACAAIAAgACAAIAAgACAAIAAoACgAKAAoADAAMAAwADAANAA4ADwAQAA4A
DgALAAkACQAIAAgACAAKAAkABwAFAAMAAwAEAAQACAAKAAoACgAIAAgACAAGAAYABgAH
AAcABgAGAAYABAAEAAEAAAAAAAEAAQACAAIAAAAAAAAAAAACAAMAAwAEAAQABAAEAAQA
AgACAAIAAgAFAAUABgAGAAQABAAEAAQABgAGAAcABwAHAAgACAAIAAYABgAGAAYACAAI
AAkACQAKAA0AEwAcACwARgBaAGkAeQCKAJ0AtwDMANgA2ADOAL4ArACcAJIAfABIAA4A
5//F/6j/mP+M/23/Tv9O/2j/i/+s/8H/1f/o//r/BgALAAwADgAQABIAFAAVABgAFwAZ
ABkAGQAZABkAGgAbABsAGwAbABwAHgAdAB0AHQAdAB0AHQAeAB8AHwAfAB4AHgAeAB0A
HQAdAB4AHgAeAB8AHwAfAB4AHgAeAB8AHwAhACIAIgAiAB8AHwAfACAAIwAjACQAJAAi
ACIAIgAhACEAIgAiACMAJQAmACgAKAAmACYAJgAnACoAKwArACwALAAtAC4ALgAsAC0A
LQAvADAAMQAyADMAMQAzADUANQA3ADgAOQA5ADoAOwA8AD0AOwA8ADwAOwA9AD4APgA+
AD0APQA8ADsAPQA8ADsAOwA7ADkAOQA5ADgANgA0ADEAMgAxADAALwAtACoAKAAkACQA
JAAkACMAHwAeABsAGgAZABcAFwAWABYAFQAUABMAEQAPAAwACQAKAAkACQAJAAkACQAJ
AAcABAADAAMAAwAFAAUABQAFAAMAAwADAAMAAwAEAAQABQADAAMAAwADAAMAAwADAAQA
BgAGAAYABwAGAAUABAADAAMAAwADAAQAAgACAAIAAgAEAAQABAAEAAUABQAFAAUAAwAD
AAIAAgAEAAQABAAEAAIAAgACAAIAAQABAAEAAQABAAEAAQABAP///v/+//7//v/+//7/
///+//7//f/9//z/+v/6//r/+v/7//z//P/6//n/+P/4//j/+f/5//n/9//3//f/9//1
//f/9//3//X/9f/1//X/8//z//L/8v/y//P/9P/1//X/9f/1//T/9P/0//T/9P/0//T/
9P/0//L/8f/x//L/9P/z//P/9P/0//T/9P/z//H/8f/x//H/8//z//T/9P/y//L/8f/x
//P/8//z//T/9P/0//T/8v/w//D/8f/x//P/8//z//P/8f/x//H/8f/z//P/8//z//P/
8//x//D/8P/y//L/8v/y//L/8v/y//L/8f/w/+//7v/w//D/8P/w/+7/7v/u/+7/8P/w
//D/8P/y//L/8v/y//D/8P/w//D/8f/y//P/9P/2//b/9v/2//j/+P/4//j/+f/6//v/
+f/2//X/8//y//L/8v/x/+//6//r/+v/7P/u//D/8v/y//T/9P/0//T/8P/w//D/8f/z
//L/8v/y//D/8P/t/+z/6v/p/+n/6v/s/+z/7P/s/+v/6v/q/+n/7P/s/+z/7P/s/+z/
7P/s/+7/7//v//D/8v/y//L/8v/w//D/8P/x//H/8f/y//L/8v/y//L/8v/y//L/8v/z
//f/+P/3//v/AAAMACAAOABNAFsAbAB/AJcArgC8AMIAvgCyAKIAkACEAHoAXgAqAPf/
0f+y/5z/jv99/1j/Pv9E/2X/iP+l/73/0v/m//b/+//+/wAAAgACAAIAAwAEAAcACQAJ
AAkACQAJAAoACwALAAsACwAMAA4ADQANAA0ACwALAAsADAAPAA8ADwAOAAwADAALAAsA
DQAOAA4ADgARABEAEQAQAA4ADgAPAA8AEQASABIAEgARABEAEQASABIAEQARABAAEgAS
ABIAEQAPABAAEAARABMAFAAWABYAFAAUABQAFQAWABcAFwAYABgAGQAaABoAGgAbABsA
HQAgACEAIgAjACEAIwAlACUAJwAoACkAKQAsAC0ALgAvAC0ALgAuAC0ALwAwADAAMAAw
ADEAMQAxADEAMAAvAC8AMQAvAC8ALwAtACwAKwApACoAKQAoACcAJQAiACAAHAAaABoA
GgAZABcAFgATABIADQALAAsACgAIAAcABgAFAAIAAQD///3//v/9//3//f/9//3//f/7
//j/9//3//f/9//3//f/9//1//X/9f/1//P/9P/0//X/9f/1//X/9f/0//P/8v/y//D/
8P/w//H/7//v/+//7//t/+3/7f/u/+7/7v/u/+7/7f/s/+v/6v/r/+v/6//r/+v/6//q
/+r/6P/o/+j/6P/o/+j/6P/o/+b/5f/k/+P/5P/l/+b/5//l/+T/5P/k/+P/4v/h/+H/
4P/g/9//3//e/9z/3P/c/97/3//g/+D/3P/b/9r/2v/Y/9n/2f/Z/9v/2//b/9v/2P/Z
/9j/1//X/9f/1//X/9f/1//W/9b/1f/V/9X/1f/V/9X/1f/U/9T/1P/U/9T/1P/U/9T/
1P/U/9P/0//U/9T/0//T/9T/1P/U/9T/0//R/9H/0f/R/9P/0//U/9T/0v/S/9H/0f/R
/9H/0f/S/9T/1P/U/9L/0P/Q/9H/0f/R/9H/0f/R/9H/0f/R/9H/0f/R/9H/0f/V/9X/
1//U/9T/0v/S/9L/0v/U/9T/1P/U/9P/0v/R/9D/0v/S/9L/0v/S/9L/0v/S/9L/0v/S
/9L/0//U/9X/1v/V/9T/0//S/9P/1P/V/9b/2P/Y/9j/2P/a/9r/2v/a/9z/2f/X/9f/
1f/U/9P/0v/T/9H/z//P/9H/0v/S/9T/1P/U/9T/1P/W/9b/1P/U/9P/0//S/9D/0P/Q
/87/zv/N/8z/zP/L/8r/yv/J/8j/yf/K/8v/zP/L/8v/zP/M/8z/zP/M/8z/zv/O/87/
z//O/87/zf/M/87/zv/O/87/zv/P/8//z//O/87/zv/O/9D/0P/Q/9D/0P/P/9H/0v/X
/93/5v/4/w4AIgAxAD8AUABlAIEAmACmAKQAmgCIAHIAYgBaAEgAGgDg/7X/k/90/2L/
VP83/xb/GP8y/1X/dP+P/5//rv/A/8z/0f/W/9r/3v/e/+D/3//e/9//4f/h/+H/4//j
/+T/5f/k/+P/4v/i/+T/4//j/+P/5f/l/+X/5v/m/+X/5P/i/+P/5P/k/+X/5P/k/+P/
4v/l/+X/5f/k/+b/5v/n/+f/5v/m/+X/5P/k/+X/5v/o/+f/5//o/+j/6P/o/+j/5//p
/+r/6v/r/+v/7P/u/+7/7v/u/+7/7//w//H/8f/y//L/8//0//T/9v/3//f/+f/4//n/
+v/7//3///8BAAEA//8AAAEAAQAEAAUABgAHAAcACAAIAAcABQAGAAYABgAIAAkACQAJ
AAcABgAFAAUABwAFAAUABQAFAAQAAwABAAAA///+//3//v/8//v/+P/0//T/9P/z//L/
8v/w//D/7//t/+3/7P/q/+n/6P/n/+n/6f/o/+f/5v/l/+X/5f/n/+f/5//l/+b/5f/l
/+X/4//j/+P/4//k/+X/5v/n/+X/5v/m/+f/6f/p/+n/6f/p/+n/6f/q/+j/6P/o/+n/
6//r/+v/6//p/+n/6f/q/+z/7P/s/+z/7P/s/+z/7P/r/+v/6//r/+z/7f/t/+7/7P/s
/+z/7P/u/+7/7v/u/+//7//v/+//7f/t/+3/7f/s/+z/7f/u/+z/7P/s/+3/7v/u/+3/
7f/t/+z/7f/u/+3/7f/t/+z/7f/t/+3/7v/s/+3/7f/t/+3/7f/t/+3/6//t/+3/7f/r
/+v/6//r/+z/7f/t/+7/6//r/+v/6//t/+3/7f/s/+7/7v/u/+7/7v/u/+7/7v/v/+//
8P/y//D/7//v//D/8v/y//L/8f/z//P/8//z//P/8//0//T/9v/2//X/9f/1//X/9f/2
//b/9v/2//T/9v/2//f/9//1//X/9f/1//b/9//4//n/9//3//f/9//3//n/+f/6//z/
+//6//n/+P/6//r/+v/6//z//P/8//z/+v/6//r/+v/9//7///8AAAAAAAAAAAAAAAAA
AAAAAAABAAIAAwAEAAQABAAEAAQABwAIAAkACgAKAAoABwAFAAMAAgACAAIABAADAAEA
////////AAAAAAIABAAEAAQABAAEAAQAAgAEAAQABQAFAAQABAAEAAIAAAD9//z//P/8
//3///8AAP7//v/+//7//v//////AAACAAIAAgACAAAAAAAAAAAAAQABAAIAAgACAAIA
AgACAAIAAgADAAMAAwAEAAQABAACAAIAAgACAAQABgAHAAkADAAPABcAJgA8AFQAZABx
AIEAlgCvAMcA1gDYAM4AvgCuAJwAkgCEAFgAHADw/83/rf+W/4z/dP9T/0z/Yv+E/6H/
vP/R/+P/9v8EAAwADQAQABIAEgAUABQAFQAWABkAGwAbABsAGQAZABoAGwAdAB0AHQAe
AB4AHQAdAB0AGwAbABsAHAAeAB8AIAAgAB4AHgAdAB0AHwAgACAAIAAjACMAIwAiACAA
IAAhACEAIwAkACQAJAAhACEAIQAiACMAIwAkACQAJgAmACYAJQAjACQAJAAlACcAKAAq
ACoAKAAoACgAKQAqACsAKwAsACwALQAuAC4AMAAxADEAMwA0ADUANgA3ADUANwA5ADkA
OwA8AD0APQA+AD8AQABBAD8AQABAAD8AQQBCAEIAQgBBAEEAQAA/AEEAQAA/AD8APwA9
AD0APQA7ADoAOQA3ADYANQA0ADMAMAAuAC0AKgAoACgAKAAnACUAJAAhACAAHwAdAB0A
HAAcABsAGgAZABYAFQATABEAEgARABEAEQARABEAEQAPAA4ADQANAA0ADwAPAA8ADwAN
AA0ADQANAA8AEAAQABEADwAPAA8ADwAPAA8ADwAQABAAEAAQABEAEQARABEAEQARABEA
EQASABIAEgASABIAEAAQABAAEAATABMAEwATABEAEQAQABAAEAAQABAAEAAQABAAEAAQ
AA8ADwAPAA8ADwAPAA8ADwANAAwADAAMAAwADAAMAA0ADgAOAA0ADQAMAAoACgAKAAoA
CwAMAAwACgAJAAgACAAIAAkACQAJAAkACQAJAAkACAAJAAgABwAHAAcABwAHAAcABwAG
AAYABQAFAAUABQAHAAcABwAGAAQABAAEAAQABgAGAAYABgAGAAUABQAGAAYABQAFAAYA
CAAIAAgABwAFAAUABQAFAAcABwAIAAgABgAGAAUABQAFAAUABQAGAAgACAAIAAYABAAE
AAUABQAHAAcABwAHAAUABQAFAAUABwAHAAcABwAJAAkABwAGAAYABgAGAAYABgAIAAgA
CAAIAAYABgAGAAYABwAIAAkACgAKAAoACgAKAAoACgAKAAoACwAMAA0ADgAMAAwADAAM
AA8AEAARABIAEAANAAsACwAIAAgACAAIAAkABwAFAAUABAAEAAMABAAIAAgACAAIAAgA
CAAGAAYABAAFAAUABAAGAAYABAAEAP///v/+//3//f/+//7//v/+//7//v/+//3//f/+
//7/AAAAAAAAAAD+//7//v//////AAAAAAAAAAAAAAAAAAAAAAEAAQABAAIAAgACAAIA
AAAAAAAAAAACAAMABQAGAAkACwASACAANgBMAF8AbQCAAJUArwDEAM4AzgDIALoAqACa
AJIAhABcACgA+//X/7b/ov+W/3//Wv9K/1z/ff+e/7n/z//k//b/AgAJAAwADgAOAA4A
DgAPAA4AEQATABMAEwAVABUAFgAXABcAFwAXABgAGgAZABkAGQAXABcAFwAYABkAGQAZ
ABgAGgAaABkAGQAZABoAGgAaABsAGwAbABoAGAAYABkAGQAZABoAGgAaABkAGQAZABoA
GQAZABoAGgAcABwAHAAbABkAGgAaABsAGwAcAB4AHgAeAB4AHgAfACAAIQAhACIAIwAl
ACcAKAAmACcAJwApACsALQAvADEALwAxADMAMwAzADQANQA1ADcAOQA7AD0AOwA8ADwA
OwA8AD4APwBAAEAAQQBBAEEAQQBAAD8APwBAAD8AQABBAD4APAA6ADcAOAA3ADYANQA0
ADIAMQAuACsAKgApACcAJwAmACMAIgAdABsAGwAaABoAGQAYABcAFgAVABMAEQAOAA0A
DQANAA8ADwAPAA0ACgAJAAkACQAKAAsADAANAAsACwALAAsACQAKAAoACwANAA0ADQAN
AAsACwALAAwADgAOAA4ADwANAA0ADQANAA0ADQANAA4AEAAQABAAEAAOAA4ADgAOABEA
EQARABEAEQARABAAEAAOAA4ADgAOABAAEAAQABAADQANAA0ADQANAA0ADQANAAsACgAK
AAoACAAIAAgACQAKAAoACQAJAAgABgAGAAYABgAHAAgACAAGAAUABAAEAAIAAwADAAMA
AwADAAMAAwACAAMAAgABAAMAAwADAAMAAgABAP///v/9//3//f/9//v/+//7//r/+f/4
//f/9v/2//b/9v/2//T/8//z//T/8//x//D/8P/w//D/8P/v/+3/7f/t/+3/6//r/+z/
7P/q/+r/6f/p/+n/6f/p/+r/6P/o/+j/5v/k/+T/5f/l/+P/4//j/+P/4f/h/+H/4f/h
/+H/4f/h/+P/4//j/+L/3v/e/97/3v/e/+D/4P/g/+D/3v/e/97/3v/e/97/3v/e/97/
3v/e/97/3v/e/97/3v/e/97/3v/e/97/3v/e/97/3v/e/97/3v/e/97/3v/e/9z/3P/c
/9z/3v/e/97/3v/g/+D/4P/g/+D/4P/d/9v/2f/Y/9j/2P/X/9X/0v/P/9H/0f/S/9L/
0//U/9P/0v/U/9T/1P/S/9T/1P/V/9X/0//S/9H/zv/O/8v/yv/K/8n/yf/K/8r/yv/K
/8r/yv/K/8v/y//M/8v/yv/J/8j/yf/K/8v/zP/M/8v/y//K/8r/yv/K/8r/yv/K/8v/
y//I/8j/x//G/8f/yP/J/8r/yv/K/8n/yf/I/83/0//a/+r/AgAYACcAMwBCAFcAcwCK
AJgAmgCUAIQAcABeAFYASAAgAOr/v/+b/37/av9a/z3/HP8S/yj/S/9u/4n/nf+u/8D/
yv/P/9T/2P/c/97/4P/h/+L/4v/j/+L/4f/j/+P/5P/l/+T/4//i/+L/4v/h/+H/4f/h
/+H/4f/i/+H/4f/h/+D/4v/i/+H/4f/h/+L/4v/i/+H/4f/h/+D/4f/i/+T/5f/j/+T/
5P/k/+X/5f/l/+b/5//n/+j/6P/m/+b/5v/l/+b/6P/p/+v/6P/o/+n/6P/o/+j/6P/p
/+r/6//r/+z/6v/r/+z/7P/u/+//7//x//H/8f/x//H/7//x//P/8//y//L/8v/x//L/
8//0//X/9//4//j/9//1//b/9v/2//T/9f/1//X/9f/0//P/8//x/+//7//v//H/8P/v
/+3/7P/r/+r/6f/p/+j/6P/m/+T/5P/k/+P/4//i/9//3v/c/9v/3P/c/9r/2f/Y/9f/
2P/X/9X/0//S/9H/0f/R/9H/0f/R/8//z//P/9D/0f/Q/8//zv/N/87/z//Q/9H/0f/S
/9L/0//R/9H/0f/R/9L/0//U/9b/1f/U/9P/0//V/9X/1f/V/9X/1f/V/9b/1v/W/9b/
1v/X/9j/2f/a/9j/1//W/9X/1//X/9b/1v/Y/9j/2P/Y/9j/2P/Y/9j/2f/Z/9n/2f/X
/9f/1//X/9j/2P/Z/9r/2P/Y/9j/2f/a/9r/2f/Z/9v/2v/b/9z/2//b/9v/2v/Z/9n/
2f/a/9z/3f/d/93/2//b/9v/2//b/93/3f/d/9v/2//b/9v/3f/d/9z/3P/b/9v/2//b
/9v/2//b/9r/2//c/93/3v/e/97/3v/e/97/3f/d/97/4P/f/9//4P/e/97/3v/d/97/
3//g/+H/4P/f/9//3v/e/97/3f/d/93/3f/d/97/3P/c/9z/2v/b/9z/3v/f/93/3f/d
/93/3//f/9//3//f/9//3//f/9//3//d/97/4P/i/+L/4v/i/+H/4P/f/97/3//g/+H/
4v/i/+L/4v/i/+T/5P/k/+T/5v/m/+b/5v/o/+j/6P/o/+r/6v/q/+r/6P/l/+P/4//k
/+T/5P/k/+X/4//h/+H/4f/i/+L/5P/m/+b/5v/m/+b/5v/k/+T/5v/n/+f/5v/o/+j/
5v/m/+H/4P/g/9//4P/i/+P/5P/k/+T/5P/k/+X/5f/m/+b/5//o/+n/6v/o/+j/6P/p
/+v/7P/s/+z/6v/q/+r/6v/s/+3/7f/t//D/8P/w//D/8P/w//D/8P/y//X/9//6//3/
BQASACgAPgBQAF8AcQCCAJsAtwDIAMoAwgC0AKIAkACGAHgAUAAUAOT/wf+h/4z/gP9o
/0n/Pv9S/3L/kf+s/8H/0//m//b//v8BAAQABgAGAAYABgAHAAoACwANAA0ADQANAA0A
DgAPAA8ADwAPABAAEQARABIAEwARABEAEQASABUAFQAVABQAFgAWABUAFQAVABYAFgAW
ABgAGQAaABoAGAAYABkAGQAZABoAGgAaABkAGQAZABoAGwAbABwAHAAeAB4AHgAdAB0A
HgAeAB8AHwAgACIAIgAgACAAIAAhACQAJQAlACYAJgAnACgAKAAoACkAKQArAC4ALwAw
ADEALwAxADMAMwAzADQANQA1ADgAOQA6ADsAOQA6ADoAOQA6ADwAPQA+AD0APQA8ADsA
OwA6ADkAOQA5ADcANwA3ADUANAAzADEAMgAxADAALwAuACwAKwAoACQAJAAkACMAIwAi
AB8AHgAdABsAGwAaABwAGwAaABkAGAAXABUAEwAUABMAEwATABMAEwATABEAEAAPAA8A
DwARABEAEQARABEAEQARABEAEQASABIAEwATABMAEwATABMAEwATABQAFgAWABYAFwAV
ABUAFQAVABUAFQAVABYAGAAYABgAGAAYABgAGAAYABkAGQAZABkAGQAZABgAGAAaABoA
GgAaABoAGgAaABoAFwAXABcAFwAXABcAFwAXABcAFgAWABYAFAAUABQAFQAUABQAEwAT
ABQAEgASABIAEgATABQAFAAQAA8ADgAOAA4ADwAPAA8AEQARABEAEQAOAA8ADgANAA0A
DQANAA0ADQANAAwADAALAAsACwALAA0ADQANAAwACgAKAAoACgAMAAwADAAMAAoACQAJ
AAoACgAJAAkACgAMAAwADAALAAoACQAIAAcABwAHAAgACAAIAAgABwAHAAkACQAJAAoA
DAAMAAwACgAIAAgACQAJAAsACwALAAsACQAJAAkACQAHAAcABwAHAAsACwAJAAgACAAI
AAgACAAIAAoACgAKAAoACAAIAAgACAAIAAgACAAIAAgACAAIAAgABgAGAAYABgAHAAgA
CQAKAAoACgAKAAoADAAMAAwADAAKAAoACgAKAAwADAAMAAwADQAOAA8AEAAQABAAEAAQ
AA8ADQANAAwACgAKAAoACQAHAAUABQAFAAYABgAIAAoACAAIAAgACAAJAAgACQAKAAsA
CwAKAAoACAAGAAYAAwAEAAQAAwADAAIAAgACAAIABAAEAAQABQAFAAYABgAGAAQABAAE
AAQABgAGAAcABwAHAAYABQAEAAYABgAGAAYABwAHAAcACAAGAAYABgAGAAgACAAIAAgA
CQAHAAgACwATAB4AMgBMAGAAbwB7AI4ApwC/ANAA2ADWAMoAuACmAJgAjABwAD4ADADp
/8f/rv+i/5L/b/9S/1T/cv+V/7T/zf/j//b/BAAKAAsADgAQABAAEgAWABcAFgAVABcA
FwAXABkAGQAaABsAGwAbABsAHAAaABkAGQAZABsAGwAbABwAGwAbABsAGgAcABwAGwAb
AB0AHgAeAB4AHgAdABwAGgAcABwAHQAdAB0AHgAeAB4AHQAdAB0AHgAfAB8AIAAgAB8A
HgAdABsAHAAeAB8AIQAgACAAIQAgACAAIAAgACEAIgAjACMAJAAkACUAJgAmACgAKQAp
ACsAKgArACwALQAtAC8AMQAxADMANAA1ADUANQA1ADUANQA2ADgAOQA5ADkAOgA6ADoA
OgA7ADsAOwA9ADwAOwA7ADkANwA3ADcANwA2ADUAMwAyADEAMAAvAC4ALAArACgAJgAm
ACYAJQAiACAAHAAaABgAFwAYABgAFwAVABMAEQAQAA8ADQALAAsACwAMAA0ACgAJAAgA
BQAFAAUABgAHAAcABwAHAAcABwAHAAcABwAHAAgACAAJAAcABwAHAAcACQAJAAkACgAK
AAoACgALAAsACwALAAsADQANAA0ADgAMAAwADAAMAA4ADgAOAA4ADQANAA0ADQAPAA8A
DgAOABAAEAAQABAADgAOAA4ADgAOAA8AEAARABAADwAOAA0ADQAMAAwADAAOAA4ADgAP
AA0ADAAKAAkACwAKAAsADAALAAsACwAKAAoACQAIAAgACgALAAsACwAKAAkACAAHAAcA
CQAJAAkABwAHAAcABwAJAAkACAAIAAkACQAJAAkABwAHAAcABgAIAAgACAAIAAYABgAG
AAYACAAHAAcACAAIAAcABwAIAAcABgAFAAMABAAFAAYABwAFAAUABgAGAAgACAAHAAcA
BwAHAAcACAAGAAYABgAEAAUABgAIAAkABwAHAAcABwAHAAcABwAHAAkACQAJAAkABwAH
AAcABgAIAAoACgAKAAoACAAIAAgACAAKAAoACgAKAAoACgAKAAoACgAKAAoACgALAAwA
DQAOAA4ADgAOAA4ADwAQABEAEgAUABQAFAAUABQAFAARAA8ADwAOAA4ADgAMAAsACQAH
AAgACQALAAwADgAQABAAEAAOAA4ADgAMAA4ADgAPAA8ADAAMAAwACgAKAAcABgAGAAUA
BQAGAAYABgAGAAYABgAIAAkACQAKAAgACAAIAAgACgAKAAoACgAJAAkACgAKAAoACgAK
AAoADAAMAA0ADQALAAwADAAMAA0ADgAPABAAEAAQAA8ADwAQABUAGwAkADgAUABmAHUA
gQCSAKsAwwDUANwA2gDSAMIAsACkAJoAhABWACYA///f/8T/tP+i/4H/YP9e/3r/n/+8
/9X/6//+/wwAFAAXABgAGgAcAB4AIAAhACIAIgAjACIAIQAhACEAIgAjACUAJQAlACYA
JAAjACMAIwAlACUAJQAmACYAJQAkACIAIgAiACEAIQAhACIAIgAiACAAHwAeABwAHgAe
AB8AHwAeAB4AHQAcABkAGQAZABoAGQAZABoAGgAXABYAFQATABQAFgAXABkAGQAaABwA
HAAaABoAGgAbABwAHQAdAB4AHAAdAB4AHgAgACEAIQAjACMAIwAjACMAIQAjACUAJQAn
ACgAKQApACkAKQApACkAKwAsACwAKwApACoAKgAqACgAKQApACkAKQAoACcAJwAnACUA
JQAlACUAJAAjACEAHwAdABsAGQAWABQAEwAQAA4ADgAOAA0ACgAIAAQAAgABAP/////+
//3/+//5//f/9P/z//H/7//x//H/8v/z//H/8f/x/+//8f/x//L/8//x//H/8f/x//P/
8//z//P/9f/2//b/9//3//f/9//3//r/+//8//7//P/8//z//f/+////AAABAAIAAwAE
AAYABQAEAAMAAgADAAQABQAGAAYABQAEAAMABAAFAAUABgAHAAgACQAKAAoACgAKAAoA
CQAJAAkACQAJAAkACQAJAAcABgAGAAYABwAIAAkACwAKAAoACQAJAAsACgALAAwADAAN
AA4ADgAOAA0ADAAMAA0ADwAQABEADwAPAA8ADwAQABMAFAAVABcAFwAXABcAFwAXABYA
FgAZAA==
         </WaveFormData>
      </LeadData>
      <LeadData>
         <LeadByteCountTotal>10000</LeadByteCountTotal>
         <LeadTimeOffset>0</LeadTimeOffset>
         <LeadSampleCountTotal>5000</LeadSampleCountTotal>
         <LeadAmplitudeUnitsPerBit>4.88</LeadAmplitudeUnitsPerBit>
         <LeadAmplitudeUnits>��V</LeadAmplitudeUnits>
         <LeadHighLimit>2147483647</LeadHighLimit>
         <LeadLowLimit>268435456</LeadLowLimit>
         <LeadID>V4</LeadID>
         <LeadOffsetFirstSample>0</LeadOffsetFirstSample>
         <FirstSampleBaseline>0</FirstSampleBaseline>
         <LeadSampleSize>2</LeadSampleSize>
         <LeadOff>FALSE</LeadOff>
         <BaselineSway>FALSE</BaselineSway>
         <ExcessiveACNoise>FALSE</ExcessiveACNoise>
         <MuscleNoise>FALSE</MuscleNoise>
         <LeadDataCRC32>645428892</LeadDataCRC32>
         <WaveFormData>
7P/s/+z/7P/s/+z/7P/s/+z/7P/s/+z/6v/q/+r/6v/s/+z/7P/s/+v/6v/p/+j/6v/q
/+r/6v/q/+r/6v/q/+r/6v/q/+r/6//s/+3/7v/s/+z/7P/s/+3/7v/v//D/8f/y//P/
9P/2//b/9v/2//f/+P/5//j/9f/0//L/8f/z//L/8f/v/+//7//v//D/8P/y//L/8v/0
//T/9P/y//H/8P/v/+7/7P/r/+r/6f/o/+f/5f/l/+L/4v/i/+L/4//k/+X/5v/l/+T/
4//i/+P/4//j/+P/5f/l/+X/5f/j/+P/4//j/+X/5f/l/+X/4//j/+P/4//l/+X/5f/l
/+X/5v/m/+b/5P/m/+b/5v/p/+r/6f/q//P///8KABMAHgAsAD4ATQBgAHsAlgCrAMYA
4gD/ACABNQEtAQkB3AC0AI4AYQAxAPj/wP+j/6P/rf+5/8X/1f/g/+r/8f/y//L/8v/y
//D/7v/t/+v/6//r/+v/6v/s/+z/7P/s/+r/6v/q/+r/6v/q/+r/6v/q/+r/6v/q/+3/
7f/t/+3/7f/t/+3/7v/t/+z/6//q/+v/7P/u/+//7f/t/+v/7f/u/+7/7v/u//H/8f/x
//H/7//w//D/8f/z//X/9f/1//b/9//3//j/9v/3//j/+f/7//v//P/8//3//f/9//3/
//8CAAQABgAHAAgACQAKAAoADQANAA8AEgAUABUAFwAWABkAGwAcAB4AIAAiACIAJAAn
ACgAKgAqAC0ALgAvADIAMgAyADQAMwA0ADUANQA3ADcANwA3ADUANQAzADMAMgAxAC8A
LQArACkAJwAkACEAHQAbABgAGAAVABMAEQAPAA0ACgAIAAQAAgACAP/////+//3//f/6
//n/9//0//b/9v/1//X/9P/z//P/9P/0//P/8//z//P/8//y//L/8P/w//D/8P/x//P/
9P/1//T/8v/x//D/8P/w//H/8f/z//P/8//z//L/8v/z//P/8//z//P/8//z//P/8//z
//L/8v/y//P/8//y//L/8v/w//D/8P/w//H/8v/z//T/8v/x//H/8f/v/+//7//v//D/
8P/x//L/8f/w/+//7v/v/+//7//v/+//7f/t/+3/7f/t/+3/7f/v/+7/7f/t/+v/6//r
/+v/7f/t/+3/7f/s/+z/6//r/+r/6v/q/+r/6v/q/+n/6f/n/+f/5//n/+n/6f/p/+j/
6v/r/+v/6//p/+n/6f/p/+v/6f/p/+n/6P/n/+f/5v/m/+b/5v/m/+j/6P/o/+f/5//n
/+j/6P/q/+n/6f/p/+f/5//n/+f/5//o/+j/5v/o/+n/6f/p/+f/5//n/+f/6f/p/+n/
6f/n/+f/5//m/+j/6P/p/+r/6v/o/+j/6P/o/+j/6P/o/+j/6v/q/+r/6v/o/+j/6P/o
/+n/6v/r/+z/7P/s/+z/7P/u/+7/7v/u//D/8P/w//D/8v/y//L/8v/1//b/9//4//j/
+P/4//b/9//2//T/8//z//L/8f/v/+//7//v//D/8P/y//L/8v/y//L/8v/w//D/8P/w
//D/8P/v/+7/7f/o/+f/5f/l/+b/5v/m/+b/5P/k/+T/5P/m/+b/5v/m/+f/5//n/+f/
5f/l/+X/5f/m/+f/6P/p/+j/5//m/+X/5//n/+f/5//p/+n/6f/p/+f/6P/o/+j/6v/q
/+z/7P/v/+7/7//y//f/AwAQABsAJAAwAEAAUQBkAIEAnAC1ANQA8gAPAS4BQwE7ARMB
6ADAAJgAbQA/AAQAxP+j/6P/sf+9/8v/2//o//L/+f/6//j/9v/2//L/9P/1//P/8//z
//P/8v/w//D/8P/w//H/8v/z//T/9P/0//T/9P/y//L/8v/y//X/9f/1//X/8//z//P/
9P/2//b/9v/2//b/9v/3//f/9//3//X/9//4//j/+P/4//f/9//3//f/+P/6//v//f/7
//3//f/9//7//////wAAAgADAAQABQADAAMABAAEAAYABwAIAAkADAAOAA8AEAAPABAA
EQASABYAGQAZABsAHAAeAB8AIQAiACUAJwAoACwALgAwADAAMgA1ADYAOAA4ADsAPAA9
ADwAPAA8AD4AQQBCAEMAQwBDAEMAQwBDAEEAQQA/AD8APgA9ADsAOQA1ADMAMQAuAC4A
KwAqACgAJAAhAB8AHQAbABkAFgAUABQAEgASAA8ADQAKAAcABQAFAAUABAACAAIAAgAB
AAEAAAD/////AAAAAP/////////////+//7/AAAAAAAAAAD+/////////////v/+//7/
/v/+///////9//3//f/9//7//v/////////////////9//3//f/9//3//v///wEAAAD+
//3//P/+//7//v/+//7//v/+//7//P/7//v/+//9//3//f/9//v/+v/6//r//P/8//z/
/P/5//n/+f/5//n/9//3//f/9//3//f/9//3//b/9f/1//f/9//3//f/9f/1//X/9f/2
//b/9f/1//T/9P/0//T/8v/y//H/8f/y//P/9P/1//X/9f/1//T/8v/z//P/8//1//X/
9f/1//P/8f/x//H/8//z//T/9P/0//T/9P/0//L/8v/y//H/8v/z//X/9v/0//P/8//z
//X/9f/1//X/8//0//T/8v/y//P/8//z//X/9f/1//X/8//z//P/8//1//X/9f/0//T/
9P/x//D/8P/y//L/8v/y//T/9P/0//T/8v/y//L/8v/0//T/9P/0//L/8v/y//L/9P/0
//T/9P/1//b/9//4//b/9v/2//b/9//4//n/+v/8//z//P/8//7//v/+//7/AQACAAMA
BAAAAP///v/8//3//f/8//v/+f/5//n/+f/4//j/+v/6//r/+v/6//r/9v/2//b/9v/3
//b/9v/2//P/8P/v/+3/7f/s/+z/7P/u/+7/7v/u/+z/7P/s/+z/7v/v/+//7//t/+3/
7f/t/+3/7f/t/+3/7//v/+//7//t/+3/7f/t/+//7//v/+//7f/t/+7/7v/u/+7/7v/u
//L/8f/w//H/9P/3////CgAXACAAKgA6AEkAWABpAIIAmwC0ANIA7QAMASkBOQErAQgB
3AC6AJcAawA6AAAAw/+n/63/u//H/9f/6P/2//3/AAAAAP7//v/6//j/9//3//n/+f/5
//j/9v/2//b/9v/2//b/9v/2//j/+P/4//j/9v/2//b/9v/5//n/+f/5//n/+f/5//r/
+v/6//r/+v/8//z//f/9//v/+//5//v//v/+//7//v/9//3//f/9//3//v/+////AQAD
AAMAAwADAAMAAgACAAMABQAHAAkABwAHAAgACAAKAAsADAANAA4AEAARABIAEQASABMA
FAAXABsAHAAfAB4AIAAhACMAJAAnACkAKgAuADAAMgAyADMANQA1ADYAOAA7ADwAPQBA
AEAAQABCAEEAQgBDAEMARABFAEYARwBFAEUAQwBDAEIAQQA/AD0APQA7ADkANgA0ADEA
MAAuACwAKQAnACUAIQAfABwAGgAZABgAGQAXABUAEgAPAA0ADQANAAwACgAMAAwACwAL
AAkABwAGAAYACAAHAAcABwAFAAUABAAEAAQABAAEAAQABgAHAAcABwAFAAQABAAEAAYA
BgAHAAcABwAHAAcABwAGAAYABwAHAAcABwAHAAcABQAFAAUABQAGAAYABgAHAAcABgAG
AAYABAAEAAQABAAEAAQABAAEAAQAAwADAAMABQAFAAUABQADAAIAAgACAAAAAAAAAAAA
AQABAAEAAQAAAP3//P/7//z//f/+/////f/8//v/+//7//v/+//7//v/+//7//v/+P/4
//f/9//4//j/+P/4//j/+P/3//f/9//3//f/9//3//f/9//2//T/9f/1//X/9//3//f/
9//1//P/8//z//P/8//0//T/9v/2//b/9v/1//T/8//x//P/8//0//T/9P/z//P/8//z
//P/8//z//T/9v/3//b/8//z//L/8f/z//P/8//z//H/8f/x//H/8//z//P/8v/0//T/
8//y//L/8P/w//D/8P/y//L/8v/y//H/8P/v/+7/7//w//H/8v/y//L/8v/y//T/9P/0
//T/9v/2//b/9v/0//T/9P/0//X/9v/3//j/+v/6//r/+v/8//z//P/8////AAD/////
/P/6//n/+f/6//n/9//3//f/9//4//j/+v/6//r/+v/6//r/+P/4//j/+P/4//b/9f/0
//P/8P/x/+//7//u/+3/7P/r/+r/6//s/+3/7v/s/+z/7P/t/+3/7f/t/+3/6//r/+v/
6//r/+v/6//r/+3/7f/t/+3/6//r/+v/6//t/+3/7f/t/+7/7v/u/+7/7P/s/+z/7//y
//X/+P///wkAFAAfACYAMABCAFMAaAB/AJoAtQDOAOYAAwEkATsBNwEXAeoAwgCcAG8A
QQAKAM7/rf+t/7X/v//N/93/6P/w//n/+v/6//r/+v/4//j/9//3//X/9f/1//T/9v/2
//b/9v/0//T/9P/0//T/9P/0//T/9v/2//b/9v/1//X/9f/1//f/9//3//j/9//2//X/
9P/2//b/9//3//f/9//1//f/9v/2//b/9v/5//n/+f/5//f/+P/4//n/9//5//n/+f/8
//3//f/+//z//f/+////AQABAAIAAgACAAMABAAFAAYACAAJAAoADQAOAA8AEAARABMA
EgATABUAGAAaAB0AHAAfACEAIgAmACgAKgAqACwALwAwADIAMAAzADQANQA3ADgAOQA8
ADwAPAA8ADsAPQA9AD0APQA9AD0AOwA7ADgANwA1ADMAMwAxAC8ALAAoACUAJAAiAB4A
GwAZABcAFwAVABIAEAAMAAoACgAHAAcABgAFAAUAAgABAP///P/8//z/+//7//z/+//7
//z/+v/5//n/+f/7//v/+v/6//r/+v/6//r/+P/5//n/+f/7//r/+v/6//n/+P/4//f/
+P/5//r/+//4//j/+f/5//v/+//7//v//f/9//3//f/7//r/+f/5//r/+v/7//z/+v/6
//r/+v/6//r/+v/6//z/+//7//v/+f/5//n/+f/7//r/+v/6//j/+P/4//j/9//3//f/
9//5//f/9//3//X/9f/1//X/9//2//X/9f/z//P/8//z//P/8//z//P/9P/0//P/8//z
//L/8f/w//H/8v/y//P/8v/x//D/7//w//H/8v/y//L/8//z//P/8f/x//H/8f/y//H/
8v/z//L/8f/x//D/8P/w//D/8P/y//L/8v/x/+//7//w//D/8v/x//H/8f/v/+//7//v
/+//8P/w/+7/7//x//L/8//y//H/8P/v//D/8f/y//P/8v/x//D/7v/u//D/8f/y//T/
8//y//H/8P/w//D/8P/w//L/8v/y//L/8P/w//D/8P/y//L/8v/y//T/9P/0//T/9P/0
//T/9P/3//j/+f/6//j/+P/4//j/+v/8//7/AAAAAAAAAAD+//3//P/6//n/+//6//n/
9//1//X/9f/2//j/+v/6//r/+v/6//r/+P/4//j/+P/4//b/9f/0//P/8P/v/+3/7f/u
/+7/7v/u/+z/7P/s/+z/7P/s/+z/7P/t/+3/7f/t/+3/7f/t/+3/7//v/+//7//v/+//
7//v/+3/7f/t/+3/7//v/+//7//v//D/8P/w//D/8v/y//L/8//0//f//P8FABMAHgAn
ADIAQgBUAGUAfgCbALYAzwDsAAwBLQFIAUkBKQH7ANIAqgB+AE8AGQDa/7D/q/+1/7//
zf/b/+n/9P/+/wEA/v/8//z//P/8//r/+f/7//3//f/9//z/+v/6//r/+v/6//r/+v/6
//r/+v/6//r/+v/6//r/+v/9//3//f/9//v/+//7//z//v/+//7//v8AAAAAAQABAP//
///9////AgACAAIAAgABAAEAAQABAAMABAAEAAUABwAJAAkACQAJAAkACAAIAAkACwAN
AA8ADwAPABAAEAAUABUAFgAXABYAGAAZABoAGwAcAB0AHgAiACUAJQAnACgAKgArAC0A
LgAxADMANAA4ADoAPAA8ADwAPwBAAEIARABHAEgASQBJAEgARwBIAEsATABNAE0ATQBN
AE0ATQBLAEsASQBJAEgARwBFAEMAQQA/AD0AOgA2ADMAMgAwAC4AKwApACcAJQAjACAA
HgAeABwAHAAZABYAFAASABEAEQARABAADgAQABAADwAPAA0ACwAKAAoADAALAAsACwAJ
AAkACAAIAAoACgAKAAoACAAJAAkACQAJAAgACAAIAAoACgALAAsACQAJAAkACQAKAAoA
CwALAA0ADQANAA0ACwALAAsACwAMAAwADAANAAsACgAKAAoACgAKAAoACgAMAAwADAAM
AAoACQAJAAkACwALAAsACwAJAAgACAAIAAgACAAIAAgACQAJAAkACQAHAAUABQAFAAYA
BwAIAAkABwAGAAUABQAFAAUABQAFAAUABQAFAAUAAgACAAEAAQAEAAQABAAEAAIAAgAB
AAEAAQABAAEAAQABAAEAAQAAAP7/////////AQABAAEAAQD///3//f/9//3//f/+//7/
/v/+//7//v/8//z//P/7//3//f/+//7//P/7//v/+//7//v/+//7//3//v/+//z/+v/7
//v/+//7//v/+//7//n/+f/5//n/+f/5//n/+P/8//r/+f/6//j/9v/2//b/9v/3//j/
+f/6//n/+P/3//b/9//4//n/+v/6//r/+v/6//r/+v/6//r/+//8//3//v/+//7//v/+
/wEAAgADAAQABAAEAAIAAQD+//z/+//7//v/+//6//v/+v/5//n/+P/6//r/+v/6//z/
/P/6//r/+f/4//f/9P/0//T/9P/y//D/7f/s/+r/7P/s/+z/7P/q/+r/6v/q/+r/6v/q
/+v/7f/t/+3/7f/r/+v/6//r/+v/6//r/+v/6//r/+v/6//r/+v/6//r/+v/6//r/+v/
6v/q/+r/6v/q/+z/7P/t/+7/7//w//X///8KABUAIAAsADoASwBcAG8AiACfALoA1ADx
ABIBLQE1AR8B9gDOAKoAgQBVACQA5v+z/6P/rf+5/8f/1//m//D/9//4//j/+P/2//T/
8v/x/+//8f/x//H/8P/w//D/8P/w//D/8P/w//D/8v/y//L/8v/w//D/8P/w//H/8f/x
//H/8f/x//H/8v/y//L/8v/y//T/9P/1//X/8//z//H/8//0//T/9P/0//f/9//3//f/
9//4//j/+f/7//3//f/9//3//f/8//z//v///wAAAQABAAEAAgACAAIAAwAEAAUACAAK
AAsADAALAAwADQAOABIAFQAVABcAFgAYABkAGwAcAB8AIQAiACQAJgAoACgAKAArACwA
LgAwADMANAA1ADYANgA2ADgAOQA6ADsAOwA9AD0APQA9ADsAOwA5ADkAOgA5ADcANQA1
ADMAMQAuACoAJwAmACQAIgAfAB0AGwAZABcAFAASABIAEAAQAA0ADAAKAAgABwADAAMA
AgAAAAIAAgABAAEA/v/9//3//v/+//3//f/9//3//f/8//z/+v/6//r/+v/8//3//f/9
//v/+v/6//r/+//8//7////9//3//f/9//r/+v/7//v//P/9//7////8//v/+v/5//n/
+v/7//3//f/8//z//P/6//r/+v/6//v//P/9//7//f/7//r/+f/7//v/+//7//v/+v/6
//r/+P/4//j/+P/4//n/+v/7//n/9//3//f/+f/5//n/+f/5//j/9//3//X/9f/1//X/
9//3//f/9//0//T/8//z//b/9v/2//b/9v/2//X/9f/1//X/9f/1//X/9f/1//T/8v/z
//P/8//z//P/8//z//P/8f/x//H/7//v//D/8P/x//L/8//0//L/8v/y//H/8f/x//L/
8v/0//P/8//z//H/8f/x//H/8//0//T/8v/x//H/8P/v/+//7//v/+//8f/x//H/8f/x
//H/8f/w//L/8P/x//L/8P/w//D/8P/w//L/8v/y//L/8f/w/+//7v/w//D/8P/w//D/
8P/w//D/8P/w//D/8P/w//D/8P/w//D/8P/w//D/8v/y//L/8v/0//T/9P/0//T/9P/0
//T/9f/2//f/+P/4//j/+P/4//v//P/9//z/+//6//j/9//2//T/8v/v//H/8f/x//L/
8v/0//T/9P/0//T/9P/y//L/8v/y//L/7v/t/+z/6//q/+n/5//n/+b/5v/m/+b/5v/m
/+b/5v/m/+b/5v/m/+f/5//n/+f/6f/p/+n/6f/o/+f/5v/l/+X/5f/l/+X/5//n/+f/
5//l/+X/5f/l/+b/6P/p/+r/6v/q/+j/6P/n/+r/7f/w//X///8KABMAHAAoADYASQBc
AHEAigClAL4A1gDxAA4BKQEtAREB6ADCAJ4AcwBDAA4A1P+r/6H/q/+5/8X/1f/i/+r/
8f/y//D/8v/y//T/8v/v/+3/7f/t/+3/7P/u/+7/7v/u/+z/7P/s/+z/7P/s/+z/7P/u
/+7/7v/u/+3/7f/t/+3/7//v/+//8P/u/+7/7v/u/+7/7v/v/+//7//v/+3/7//u/+7/
7v/u//H/8f/x//H/8f/y//L/8//x//P/8//z//b/9//3//j/9v/3//j/+f/7//v//P/8
//z//f/+/////v8AAAEAAgAFAAYABwAIAAgACwALAA0AEAASABMAFQAUABcAGQAaABoA
HAAeAB4AIgAlACYAKAAmACkAKgArAC0ALgAvADIAMQAyADMAMwAzADMAMwAzADUANQAz
ADMAMAAvAC0AKwArACkAJwAkACIAHwAeABwAGgAXABUAEwASABEADwAOAAkABgAFAAEA
AgAAAP7//f/7//v/+v/4//j/+P/3//f/+P/3//f/+P/2//X/9f/1//P/8//y//L/8v/y
//L/8v/y//P/8//z//X/9P/0//T/8v/y//P/8//x//H/8f/x//L/8v/z//P/8//z//P/
8//1//X/9f/1//P/8v/x//H/8f/w//D/8P/y//L/8v/y//L/8v/y//L/8v/x//H/8f/v
/+//7//v//H/8P/w//D/8P/w//D/8P/t/+3/7f/t/+7/7f/u/+//7P/r/+r/6f/r/+r/
6f/p/+v/6//r/+v/6f/p/+n/6f/q/+r/6f/p/+n/6P/n/+b/6P/o/+f/5//n/+f/5//n
/+b/5f/k/+L/4//l/+b/5//m/+X/5P/j/+X/4//j/+P/5f/l/+b/5v/l/+T/4//i/+P/
5P/l/+X/4//j/+T/5P/i/+H/4f/h/+P/4//j/+P/4f/i/+L/4P/h/+P/5P/l/+T/4//i
/+H/4f/h/+H/4f/j/+P/4//i/+D/4P/h/+D/4v/i/+L/4v/i/+D/4P/g/+D/4//k/+X/
5v/k/+T/5P/k/+T/5P/k/+T/5//o/+n/6v/o/+j/6P/o/+r/7P/u//D/7v/u/+z/6//q
/+j/5//n/+j/5//l/+X/5f/l/+b/5v/o/+j/6P/o/+j/6P/m/+b/5v/m/+b/5P/h/+D/
3//c/9v/2f/Z/9j/2f/a/9v/3P/a/9r/2v/a/9r/2v/a/9v/2//b/9v/2//Z/9n/2f/Z
/9v/2//b/9v/2//b/9v/2//b/9v/2//b/9v/2//b/9v/2v/a/9r/2v/c/97/4P/h/+L/
5f/o//H//f8KABMAIAAuAD4AUwBsAIcAogC9ANoA9gAXATQBOQEZAesAwACYAG4APwAJ
AMz/oP+Z/6H/q/+1/8X/0//c/+b/6//s/+z/6v/o/+b/5v/l/+X/5//n/+f/5v/k/+T/
5P/k/+T/5P/k/+T/5v/m/+b/5v/k/+T/5P/k/+X/5f/l/+X/5f/l/+X/5v/m/+b/5v/m
/+j/6P/p/+n/6f/p/+f/6f/s/+z/7P/s/+v/6//r/+v/7f/u/+7/7//v//H/8f/x//D/
8f/x//L/8//1//f/+f/3//f/+P/4//r/+//8//3/AAACAAMABAAFAAYABwAIAAwADwAP
ABEAEAASABMAFQAWABkAGwAcACAAIgAkACQAJgApACoALAAsAC8AMAAxADIAMgAyADQA
MwA0ADUANQA3ADcANwA3ADUANQAzADMAMgAxAC8ALQApACcAJQAiACAAHQAcABoAGAAV
ABMAEQANAAsACAAGAAUABAAFAAMAAAD+//z/+//5//n/+P/2//j/+P/3//f/9P/z//P/
9P/0//P/8//z//P/8//y//L/8v/y//L/8v/0//X/9f/1//P/8v/y//L/9P/0//X/9f/z
//P/8//z//T/9P/1//X/9f/1//X/9f/z//P/8//z//P/9P/1//f/9v/0//P/8v/0//T/
9P/0//b/9v/2//b/9P/z//P/8//z//P/8//z//H/8P/w//D/8P/w//D/8P/x//H/8f/x
//H/7//v/+//7//v/+//7//v/+7/7f/t/+3/7f/t/+3/7f/t/+3/7f/q/+r/6f/p/+z/
7P/s/+z/7P/s/+v/6//r/+v/6//r/+3/7f/t/+z/6//r/+r/6f/r/+v/6//r/+v/6f/p
/+n/6//r/+z/7P/s/+z/7P/s/+r/6v/q/+n/6//r/+z/7P/s/+v/6//r/+v/6//r/+v/
6//s/+z/6v/q/+v/6//r/+3/7f/t/+3/6//r/+v/6//r/+v/6//q/+z/7P/r/+r/6v/q
/+r/6v/q/+z/7P/s/+z/6v/q/+r/6v/o/+j/6P/o/+r/6v/q/+r/6v/q/+r/6v/s/+z/
7P/s/+z/7P/s/+z/7f/u/+//8P/w//D/8P/w//L/8v/y//L/8//0//X/9v/4//j/+P/4
//r/+P/3//b/9v/1//X/9P/x/+//7//v//H/8v/y//T/8v/y//L/8v/0//L/8v/y//L/
8v/w/+//8P/v/+z/6//n/+f/5v/m/+T/5P/k/+T/5f/m/+f/6P/m/+b/5//n/+f/5//n
/+f/6f/p/+n/6f/n/+f/5//n/+f/5//n/+f/5//n/+f/5//n/+f/5//o/+r/6v/q/+r/
6v/o/+n/6v/t//L/+/8HABQAHQAmADIAQgBTAGQAfQCaALMAzgDoAAMBIgEzASkBCQHg
ALwAmgBvAD8AAgDE/6P/pf+x/8H/0//j/+7/9v/5//j/9v/2//T/9P/2//X/9f/z//P/
8//y//L/8v/y//L/9P/0//T/9P/z//L/8f/w//H/8v/z//T/8//z//P/8//z//P/8//0
//b/9v/2//b/9P/0//X/9f/2//f/9v/5//j/+P/4//j/+f/5//n/+f/7//z//P/9//v/
/f/9//3/AAABAAEAAgAAAAEAAgADAAMAAwAEAAQACAAJAAoACwAKAAwADQAOABEAEgAT
ABQAFAAXABcAGQAcAB4AHwAhACQAJwApACoAKwAsAC0ALAAwADMANAA2ADYAOQA6ADsA
PAA8ADwAPgBBAEIAQwBDAEEAQQBBAEEAQwBDAEEAQQBAAD8APQA7ADkANwA1ADIAMgAv
AC4ALAAoACUAIwAhACEAHwAcABoAGAAWABYAEwASABAADgANAA0ADQAMAAoACQAIAAYA
BQAGAAUABQAGAAYABQAFAAUABQAFAAQABAAGAAYABgAGAAQABQAFAAUABwAGAAYABgAE
AAQABQAFAAUABQAFAAUABgAGAAcABwAGAAUABAADAAUABQAFAAUABAAEAAQABQADAAIA
AgACAAQABAAEAAQAAgACAAIAAgAEAAMAAwADAAEAAQABAAEAAQAAAAAAAAACAAIAAgAC
AP//////////AQD////////9//3//f/9/////v/9//3////////////+//3//P/7//v/
/P/8//3//P/8//z//P/8//z/+//7//3//f/9//3/+//7//v/+v/6//v/+//7//v/+//7
//v/+//5//n/+f/7//v//P/8//r/+v/6//r//P/8//z/+//7//v//P/8//r/+f/5//n/
+//7//v/+//5//r/+v/4//n/+//8//3/+//7//v/+//7//v/+//7//v/+//7//r/+v/6
//n/+P/6//z//P/8//z/+v/6//r/+v/6//r/+v/6//z//P/8//z//P/8//z//P/9//7/
//8AAAAAAAAAAAAAAQACAAMABAAFAAYABwAIAAgACAAIAAYABwAGAAQAAwADAAIAAQD/
/////////wAAAAACAAIAAgACAAIAAgAAAAAAAAAAAAAA/v/9//z/+//4//f/9f/1//L/
8v/y//L/8v/y//L/8v/0//T/9P/0//P/8//z//P/9f/1//X/9f/1//X/9f/1//P/8//z
//P/9f/1//X/9f/1//X/9f/1//X/9v/2//b/+P/4//b/9v/5//r/+//+/wUAEQAeACkA
MAA6AEwAWwBqAIMAnAC1ANAA6gAFASIBNwEzARMB7ADIAKQAeQBLABQA2P+1/7P/v//N
/93/7f/6/wIABQACAAIAAAAAAAAAAAABAAEAAAD///7//P/8//z//P/8//7//v/+//7/
/f/8//v/+v/7//z//f/+//3//f/9//3//f/9//3//v/+//7//v/+//z//P/9//3//v//
//7/AQABAAAA///+/wEAAQABAAEAAQACAAIAAwACAAMAAgABAAIAAwADAAQABAAFAAYA
BwAFAAUABgAGAAoACwAMAA0ADQAOAA4ADgARABIAEwAUABQAFwAXABkAGgAcAB0AHwAg
ACMAJQAmACcAKAApACgALAAvADAAMgAyADUANgA3ADYANgA2ADgAOwA8AD0APQA7ADsA
OwA7AD0APQA7ADsAOAA3ADUAMwAzADEALwAsACwAKQAoACYAIgAfAB0AGwAbABkAFgAU
ABAADgAOAAsADAAKAAgABwAHAAcABgAEAAMAAgAAAP///////wAAAgAAAP//////////
///+//7/AAAAAAAAAAD+/////////wEAAAAAAAAAAAAAAAEAAQD//////////wAAAAAB
AAEAAAD///7//f////////////7//v/+///////+//7//v///wAAAQACAAEAAAD///7/
/v/9//3//f/9//3//f/9//3//P/8//z//v/+//7//v/7//v/+//7//z/+//8//3/+//7
//v/+//7//r/+f/5//v/+//7//v/+v/5//j/9//3//j/+P/5//j/+P/4//j/+P/4//f/
9//3/w==
         </WaveFormData>
      </LeadData>
      <LeadData>
         <LeadByteCountTotal>10000</LeadByteCountTotal>
         <LeadTimeOffset>0</LeadTimeOffset>
         <LeadSampleCountTotal>5000</LeadSampleCountTotal>
         <LeadAmplitudeUnitsPerBit>4.88</LeadAmplitudeUnitsPerBit>
         <LeadAmplitudeUnits>��V</LeadAmplitudeUnits>
         <LeadHighLimit>2147483647</LeadHighLimit>
         <LeadLowLimit>268435456</LeadLowLimit>
         <LeadID>V5</LeadID>
         <LeadOffsetFirstSample>0</LeadOffsetFirstSample>
         <FirstSampleBaseline>0</FirstSampleBaseline>
         <LeadSampleSize>2</LeadSampleSize>
         <LeadOff>FALSE</LeadOff>
         <BaselineSway>FALSE</BaselineSway>
         <ExcessiveACNoise>FALSE</ExcessiveACNoise>
         <MuscleNoise>FALSE</MuscleNoise>
         <LeadDataCRC32>3934126100</LeadDataCRC32>
         <WaveFormData>
9v/2//b/9v/0//T/9P/0//L/8v/y//L/8v/y//L/8v/0//T/9P/0//L/8v/y//L/8//0
//X/9v/2//b/9v/2//b/9v/2//b/+P/4//j/+P/2//b/9v/2//f/+P/5//r/+//8//3/
/v8AAAAAAAAAAAEAAgADAAMAAAD+//7//v/+//7//P/7//z//P/9//3//f////////8B
AAEAAAD///7//f/7//r/+v/5//j/9//2//P/8f/x/+7/7v/u/+7/8P/w//D/8P/u/+7/
7v/v/+//7//v/+//7//v/+//7//u/+7/7//v//L/8v/x//H/7//v/+//7//v/+//8P/w
//D/8P/w//D/8P/w//H/8f/z//H/8f/v/+//8f/0//j//f8KABoAKQBCAGUAkAC5AOcA
HAFOAXwBoAGkAYgBVwErAf0AxQCKAEoACgDm/93/3f/f/+T/7v/3////AwABAP///v/8
//r/+f/2//X/9P/0//T/8//1//T/9P/0//L/8v/y//L/8v/x//H/8f/z//P/8//0//T/
8//z//T/9P/0//X/9f/z//P/8//z//X/9f/2//b/9P/0//P/8//0//T/9f/2//n/+f/5
//n/9//4//n/+f/6//z//P/7//v//f/9//7///8AAAEAAgACAAIAAgAEAAUABgAHAAkA
DAAOAA4ADwASABQAFQAWABgAGgAdAB4AIgAkACYAKQApACsALgAwADMANQA3ADoAPQA/
AEEAQwBDAEUARwBJAEsATQBRAFIAUwBVAFYAWABZAFkAWQBZAFYAVgBUAFMAUgBRAFAA
TQBJAEgARgBCAD8AOwA4ADQAMQAuACsAKQAkACIAHwAcABkAGAAVABMAEwASABAADgAL
AAoACAAGAAcABwAHAAcABQAEAAQABAABAAEAAgACAAMAAQABAAIAAQAAAP///v//////
AAABAAEAAAD+//3///////////8BAAAAAAAAAP7//v/+//7//v/+////AAAAAAAAAAAA
AP7//f/8//z//v/9//3//v/8//z//P/8//7//v/+//7//v/9//3//f/8//z//f/9//3/
/f/9//z/+v/6//r/+//7//v/+v/5//n/+P/3//f/9//3//f/9//3//f/9//3//b/9v/2
//b/9v/3//f/9v/1//P/9f/1//X/9f/0//T/9P/0//T/8//z//P/8//z//X/9f/1//X/
9f/2//b/9f/z//P/8//z//X/9f/0//T/8v/y//L/8v/y//L/8v/y//P/8//z//L/8P/x
//H/8f/z//L/8f/x//D/8P/v/+//8f/x//H/8f/x//L/8v/y//D/8P/w//D/8f/w//D/
8f/w//D/8P/w/+//8f/y//L/8v/w//D/8P/w/+7/7v/u/+7/7v/u/+7/7v/u/+7/7v/u
//D/8P/w//D/8v/y//L/8v/0//T/9P/0//b/9v/2//b/9v/2//b/9v/3//j/+f/6//v/
/P/9//3//v/8//z//P/8//z/+v/5//r/+v/7//v/+f/7//v/+//7//v/+v/5//n/+f/4
//j/+P/3//b/9f/y/+//7f/t/+7/7v/u/+7/7P/s/+z/7P/u/+7/7v/v/+//7//v/+//
7f/t/+3/7f/u/+7/7//v/+//7v/s/+v/7P/t/+7/7//x//H/8v/y//L/8v/y//L/9P/0
//P/9f/1//X/9f/z//P/8//2//z/AQAIABYAKQBCAGcAkgC9AO8AJgFYAYoBrAGyAZYB
ZwE7AQsB0wCWAFAADgDk/93/3//h/+b/8v/7/wEAAwABAP///v/8//r/+f/4//f/9P/0
//T/8//z//L/8v/y//L/8v/y//L/8v/x//H/8f/x//H/8f/y//L/8f/x//L/8v/y//P/
8//z//P/8//z//P/8//0//T/9P/0//P/8//0//T/9f/2//f/9//3//f/+f/6//v/+//6
//z//P/7//v//f/9//7///8AAAEAAgACAAIAAgAEAAUABgAHAAkACgAMAAwADQAQABIA
EwAUABYAGAAbABwAIAAiACQAJwApACsALgAwADMANQA3ADoAPQA/AEEAQwBFAEcASQBL
AEwATQBQAFAAUQBTAFQAVgBXAFcAVwBXAFQAVABSAFEAUABPAE4ASwBFAEQAQgA+ADoA
NwA1ADIALwAsACkAJwAiACAAHQAaABkAGAAVABMADwAOAAwACgALAAoACAAGAAcABwAH
AAcABgAEAAMAAgABAAEAAgACAAMAAQABAAIAAgACAAIAAgACAAEAAQABAAAAAAD/////
//////////////7//v/+//7//v/+//7//P/8//3//v/8//z//P/8//3//f/9//7//P/7
//v//P/+//7//v/+//7//v/+//7//v/9//3//f/8//z//f/9//v/+//7//r//P/8//z/
/f/7//v/+v/5//v/+v/5//n/+f/5//n/+f/3//f/9//3//j/+P/4//j/+P/5//n/+P/5
//f/+f/5//f/9//2//b/9v/2//b/9f/2//f/+P/5//f/9//3//f/9//4//j/9//3//f/
9//3//X/9f/0//T/9v/2//b/9v/2//b/9v/2//f/9//3//b/9v/3//f/9//3//b/9f/1
//j/+P/3//f/9//3//f/9//1//b/9v/2//b/9v/2//b/9f/0//T/9f/2//b/9v/2//f/
9//2//b/9v/4//j/+P/4//j/+P/4//j/9v/2//b/9v/4//j/+P/4//b/9v/2//b/9v/2
//b/9v/3//j/+f/6//r/+v/6//r//P/8//z//P/+//7//v/+/wAAAAAAAAAAAwAEAAUA
BgAHAAYABAAEAAIAAgACAAAA///+//7/////////AQABAAMAAwADAAIA/////////v8A
AP7//f/8//v/+v/3//X/8//y//L/8v/y//L/8v/y//L/8v/y//L/8//z//P/8//z//P/
8//z//P/8v/y//P/9f/2//b/9f/z//P/8//z//P/8//z//T/9P/0//T/9P/0//T/9P/1
//f/9f/1//X/9//1//X/+P/+/wEABgAUACMANABLAG4AlQDBAPAAIgFUAYIBoAGgAX8B
UwErAf0AxACKAEoACgDp/+X/5f/o//L//f8FAAsACwAJAAYABAACAP///P/9//z//P/8
//v/+f/4//j/+P/4//j/+P/4//r/+f/5//n/+f/5//n/+v/6//n/+f/6//r/+v/7//v/
+//7//v/+//9//3//v/+//z//P/7//v//v/+////AAD/////////////AAABAAEAAgAE
AAQAAwADAAUABQAGAAcACAAJAAoACgAKAAoADAANAA4ADwARABIAFAAUABUAFgAYABkA
GgAcAB4AIQAiACQAJgAoACsAKwAtADAAMgA1ADcAOQA8AD0APwBBAEMARQBHAEkASwBM
AE0AUABQAFEAUwBUAFYAWQBZAFkAWQBaAFoAWABXAFYAVQBUAFEATwBOAEwASABEAEEA
PwA8ADsAOAA1ADMALgAsACkAJgAlACQAIQAfABsAGgAYABYAFwAWABQAEgASABMAFAAV
ABQAEgARABAADwAPABAAEAAPAA0ADQAOAA4ADgAOAA4ADgANAA0ADQAMAAwACwALAA0A
DQANAA0ADwAOAA4ADgAOAA4ADgAOAAwADAANAA4ADAAMAAwADAAOAA0ADAAMAAwACwAL
AAwACgAKAAoACgAKAAoACgAKAAoACQAJAAkACgAKAAsACwAJAAkACQAIAAgACAAIAAkA
CQAJAAgABwAHAAYABQAFAAcABwAHAAcABwAHAAcABwAEAAQABAAEAAYABwAHAAYABQAD
AAUABQADAAMAAgACAAIAAgACAAEAAwADAAMAAwADAAMAAwADAAMABAAEAAMAAwADAAMA
AwABAAEAAAAAAAAAAAAAAAAAAgACAAIAAgABAAEAAQAAAAAAAQABAAEAAQAAAP////8A
AAAA/////wAAAQACAAMAAgACAAEAAAAAAAAAAAAAAP///v/+////AAAAAAAAAAABAAMA
AgAAAAAAAAAAAAAAAAAAAAAAAAAAAP7//v/+//7/AAAAAAAAAAAAAAAAAAAAAAIAAgAC
AAIABAAEAAQABAAEAAQABAAEAAYABgAGAAYABgAGAAYABgAJAAoACwAMAA8AEAAQABAA
DAAMAAwADAAKAAgABwAGAAYABwAHAAcACQAJAAkACQAJAAgABwAHAAcABgAGAAQAAwAC
AAEAAAD9//v/+//6//j/+P/4//j/+v/6//r/+v/6//r/+//7//v/+//7//v/+//7//v/
+v/6//v/+//8//z/+//7//v/+//7//v/+//7//z//P/8//z//P/8//z/+v/5//v//f/9
//3//f/9////AgAGAAkAEAAgADEASgBtAJYAwQDvAB4BUgGEAaoBsgGaAW0BPwERAdkA
oABgACAA9v/r/+v/6//y//7/BQAJAA0ADQAJAAYABAAEAAEAAgABAAAAAAAAAP/////+
//7//v/+//7//v/+//7//f/9//3//f/9//3//v/8//v/+//8//7//v///////f/9//3/
/f/9//3//v/+/wAAAAD//////v/+////AAABAAEAAQABAAEAAgADAAMAAgAEAAQAAwAF
AAcABwAIAAkACgALAAwADAAMAAwADgANAA4ADwARABIAFAAUABUAGgAcAB0AHgAeACAA
IwAkACgAKgAsAC8ALwAxADQANgA5ADsAPQBAAEMARQBHAEkASwBNAE8AUQBUAFUAWABY
AFcAWQBaAFwAWwBbAFsAWwBbAFwAWwBbAFoAWQBYAFUAUQBQAE4ASgBHAEMAQAA8ADcA
NAAxAC8ALgAsACkAJgAhACAAHQAbABsAGgAYABYAFAASAA8ADAALAAsACwALAAkACAAI
AAgABwAHAAgACAAHAAUABQAGAAgACAAIAAgABgAFAAUABQAGAAYABQAFAAMAAwADAAMA
BAAEAAUABgAEAAQABAAEAAQABAAFAAYABAAEAAQABAACAAEAAAAAAAEAAQACAAQAAgAC
AAIAAgAAAAAAAAAAAAIAAQABAAEA/v/+///////////////+//7//v/+/////f/9//z/
+//9//z/+//7//v/+//7//v/+//7//v/+//6//r/+v/6//j/+f/5//j/9//1//f/9//3
//f/9v/2//j/+P/4//f/9f/1//X/9f/3//f/9//3//X/9v/2//X/9f/1//X/9f/1//X/
9P/0//T/9P/0//T/9P/0//T/9P/1//X/9f/0//L/8//z//P/9f/0//P/8//0//T/8//z
//P/8//z//P/8//0//T/9P/y//L/8v/y//L/8v/z//X/9f/0//P/8v/x//P/9P/0//T/
8v/y//L/8v/y//L/8v/y//T/9P/0//T/9P/0//T/9P/0//T/9P/0//b/9v/2//b/9v/2
//b/9v/3//j/+f/6//r/+v/6//r//f/+////AAAAAAAAAAD///7//P/8//z//P/8//r/
+f/4//j/+f/5//v//f/9//3//f/9//z/+//5//n/+P/4//j/9//2//X/8v/v/+3/7f/s
/+z/7P/s/+z/7P/s/+z/7P/s/+z/7f/t/+3/7f/t/+3/7f/t/+3/7v/u/+//7//u/+7/
7f/t/+v/6//r/+v/7f/t/+7/7v/u/+7/7v/u/+z/7P/t/+3/7f/t/+3/7f/t/+//8v/4
////DAAeADUAWACBAKwA2wAPAUQBeAGiAbIBngF0AUUBFwHdAKEAYAAaAOj/2v/b/9n/
3//q//L/+f////3/+f/3//b/9v/0//P/8v/x//L/8v/y//H/7//u/+7/7v/u/+7/7v/u
/+7/7f/t/+3/7f/t/+3/7v/w/+//7//w/+7/7v/v/+//7//v/+//7//x//H/8v/y//L/
8v/x//H/8v/y//P/9P/1//X/9f/1//X/9v/3//f/+P/6//r/+f/5//v/+//8////AAAB
AAIAAgACAAIABAAFAAYABwAJAAoADAAMAA0AEAASABMAFAAWABgAGwAcAB4AIAAiACUA
JwApACwALgAxADMANQA4ADsAPQA/AEEAQwBFAEcASQBIAEkATABMAE0ATwBQAFIAUwBT
AFMAUwBSAFIAUABPAEwASwBKAEcAQwBCAEAAPAA4ADUAMwAwAC0AKgAnACUAIgAgAB0A
GgAZABgAFQATABEAEAAOAAwACwAKAAgABgAHAAcABwAHAAYABAADAAIAAQABAAIAAgAB
AP////8AAAAAAAAAAAAAAgABAAEAAQAAAAAA/////wEAAQABAAEAAQAAAAAAAAACAAIA
AgACAAAAAAABAAIAAAAAAAAAAAACAAEAAAAAAAAA/////wAAAAAAAAAAAAAAAAAAAAAA
AAAA/////////v/+///////9//3//f/8//z//P/8//3//f/9//z/+//9//z/+//7//3/
/f/9//3/+//7//v/+//6//r/+v/6//r/+//7//r/+f/3//n/+f/7//v/+v/6//r/+v/6
//n/+f/5//n/+f/5//n/+f/5//f/+P/4//f/+f/5//n/+f/5//n/+P/4//j/+P/4//j/
+P/4//j/+P/3//f/9//2//j/+f/5//n/+f/4//f/9//4//j/9//3//f/9//3//f/9f/2
//b/9v/2//b/9v/2//X/9P/0//X/9v/2//b/9v/3//f/+P/4//j/9v/2//b/9v/4//j/
+P/4//b/9v/2//b/+P/4//j/+P/6//r/+v/6//z//P/8//z//v/+//7//v/+//7//v/+
/wEAAgADAAQABgAGAAUABAAAAAAAAAAAAAIAAAD///7//P/9//3//f///////////wEA
AAD//////f/8//z/+v/7//r/+f/4//X/8//z//L/8P/w//D/8P/y//L/8v/y//D/8P/x
//H/8f/x//H/8f/x//H/8f/w//L/8//z//T/8v/x//H/8f/x//H/8f/x//H/8v/y//L/
8v/y//L/8v/0//X/9f/1//X/8//z//P/8//0//j///8GABIAIwA4AFMAeACfAMsA/AAu
AWABjAGiAZYBcwFFARsB5wCuAHIAMAD6/+P/4f/j/+j/8v/9/wMABQAFAAMAAgD+//z/
+//6//n/+P/4//j/9//3//b/9v/2//T/9P/0//T/9v/1//X/9f/1//X/9f/2//b/9f/1
//b/9v/2//f/9//1//X/9f/1//f/9//4//j/+P/4//f/9//6//r/+//8//3//f/9//3/
+//8//3//f/+/wAAAAD/////AQABAAIAAwAEAAUABgAGAAYABgAIAAcACAAJAAsADgAQ
ABAAEQASABQAFQAWABgAGgAdAB4AIAAiACQAJwAnACkALAAuADEAMwA1ADgAOQA7AD0A
PwBBAEMARQBHAEgASQBMAEwATQBPAFAAUgBTAFMAUwBTAFQAVABSAFEAUABPAE4ASwBJ
AEgARgBCAD4AOwA5ADYAMwAwAC0AKwAoACYAIwAgAB8AHgAbABkAFwAWABQAEgARABAA
DgAMAAsACwALAAsACQAIAAgACAAHAAcACAAIAAkABwAHAAgABgAGAAYABgAIAAcABwAH
AAYABgAFAAUABwAHAAcABwAFAAQABAAEAAQABAAEAAQABAAEAAUABgAFAAQAAwACAAMA
AwADAAQABAADAAMABAACAAIAAgACAAQABAAEAAQAAgABAAEAAQAAAAAAAQABAAEAAQAB
AAAAAAAAAAAAAQABAAEAAAD//////v/9//3////////////9//3//f/9//z//P/8//z/
+v/7//v/+v/7//n/+//7//3//f/8//z//P/8//z/+//7//v/+//7//3//f/9//3/+//8
//z/+//7//v/+//7//n/+f/4//j/+P/4//j/+P/5//r/+//8//v/+//7//r/+v/7//v/
+//7//r/+f/5//r/+v/5//n/+//7//v/+//6//r/+f/4//j/+P/4//j/+P/4//n/+//6
//r/+v/6//f/9//4//j/+P/4//j/+P/4//j/+P/4//j/+P/4//j/+P/4//j/+P/4//r/
+v/6//r/+P/4//j/+P/4//j/+P/4//n/+v/7//z//P/8//z//P/8//z//P/8//7//v/+
//7//v/+//7//v8AAAAAAAAAAAIABAAGAAcACAAGAAYABgAFAAQAAQD///7//v//////
AQADAAMAAwADAAMAAgABAP/////+//7/+v/5//j/9//4//X/8//z//L/8v/y//L/8v/y
//L/8v/y//L/8v/z//P/8//z//P/9f/1//X/9f/y//L/8//z//T/9P/z//P/8//z//P/
8//z//P/9P/0//b/9v/2//b/+P/2//X/9f/3//f/9//3//f/9//6//z/AQAKABYAKQA+
AF0AhACrANkACAE6AWoBlAGkAZQBaQE9ARMB3wCiAGYAJgD2/+X/4//l/+r/9P///wUA
BwAHAAMAAgACAAAA///8//v/+v/6//r/+f/7//r/+v/6//j/+P/4//j/+P/3//f/9//3
//f/9//4//j/9//3//j/+v/6//v/+//5//n/+f/5//n/+f/6//r/+v/6//n/+f/6//r/
+//8//v/+//7//v//f/+//////8AAAIAAgABAAEAAwADAAQAAwAEAAUABgAIAAgACAAK
AAkACgALAA0ADgAQABAAEQAUABYAFwAYABgAGgAdAB4AIgAkACYAKQArAC0AMAAyADQA
NQA2ADgAOwA9AD8AQQBFAEcASQBLAE4ATwBSAFIAUQBTAFQAVgBXAFcAVwBXAFkAWgBZ
AFkAVwBVAFMATwBMAEwASwBIAEYAQwBBAD4AOwA4ADUAMwAyADAALQAqACYAJAAgAB0A
HQAcABoAGAAVABQAEgAQABEAEQARABEADwAOAA4ADgANAA0ADgAOAA0ACwALAAwADAAM
AAwADAAMAAsACwALAAwADAALAAsADQANAA0ADQALAAoACgAKAAoACgAKAAoADAAMAA0A
DgAOAA4ADgAOAAwACwAKAAoACgAJAAkACgALAAwADQAOAA4ADgAOAA4ADQALAAoACQAI
AAgACQAJAAkACQAJAAgACgAKAAoACwALAAsACgAJAAsACgAJAAkACAAHAAYABQAFAAUA
BQAFAAUABgAHAAgABwAHAAYABAAFAAMABQAFAAUABQAEAAQABAAEAAQAAwADAAMAAwAD
AAEAAQABAAEAAwAEAAQAAwABAAEAAQABAAMAAwACAAIAAgACAAIAAgAAAAAAAAAAAAEA
AQABAAAAAAABAAEAAQABAAAA/////wAAAAD//////////////////wAAAAAAAAAAAAAA
AAAA///+//7///8AAAAAAAAAAP/////+//7//v/+//7//v/+//7//v/+//7/AAAAAAAA
AAAAAAAAAAAAAAIAAgACAAIAAwAEAAUABgAEAAQABAAEAAYACAAKAAwACgAKAAkACAAG
AAYABgAGAAQAAgABAAAAAgADAAMAAwAFAAUABQAFAAUABAADAAMAAQAAAAAA/v/7//r/
+f/4//f/9f/1//T/9v/2//b/9v/2//b/9v/2//T/9P/1//X/9//3//f/9//3//f/9//2
//b/9//3//j/+P/3//f/9//5//n/+f/5//f/+P/4//j/+P/4//j/+P/4//n/+//7//v/
+//7//n/+/8AAAQACwAYACoAQwBmAI0AuADnABsBUAGEAbABxAGwAYYBVwEpAfMAtwB2
AC4A+v/q/+v/6f/r//b/AAAFAAsADQANAAkACAAEAAIAAQAAAP//AAAAAAAA///9//z/
/P/8//z//P/8//z//v/9//3//f/9//3//f/+//7//f/9//7//v/+///////9//3//f/9
//////8AAAAAAgACAAEAAQACAAIAAwAEAAUABQAFAAUABQAGAAcABwAIAAoACgAJAAkA
CwALAAwADwAQABEAEgASABIAEgAUABUAFgAXABkAHAAeAB4AHwAiACQAJQAmACgAKgAt
AC4AMAAyADQANwA5ADsAPgBAAEUARwBJAEwATwBRAFMAVQBVAFcAWQBbAF4AXwBiAGIA
YQBjAGQAZgBnAGcAZwBnAGgAaABmAGUAYgBhAGAAXQBXAFYAVABQAEwASQBHAEQAQQA+
ADsAOQA2ADQAMQAuAC0ALAApACcAIwAiACAAHgAdABwAGgAYABkAGQAZABkAFwAWABYA
FgAVABUAFgAWABcAFQAVABYAFAAUABQAFAAWABUAFQAVABQAFAATABMAEwATABMAEwAV
ABQAFAAUABQAFAAUABQAFAAUABUAFgAUABQAFAAUABYAFQAUABQAFAATABMAFAAUABQA
FAAUABQAFAAUABQAFgAVABUAFQASABIAEwATABMAEwATABIAEgASABIAEwATABMAEgAR
ABMAEgARABEAEQARABEAEQARABEAEQARABAAEAAQABAAEAARABEAEAAPAA0ADwAPAA8A
DwAOAA4AEAAQABAADwAPAA8ADwAPAA8ADwAPAA8ADwAQABAADwAPAA8ADwAPABEAEQAQ
ABAAEAAQABAAEAAQABAAEAAQAA8ADwAPAA4ADgAPAA8ADwAQABAAEAARABIAEgARABEA
EwATABMAEwARABIAEgASABQAFAAUABQAEwASABIAEwASABIAEgASABUAEwASABQAFAAS
ABIAEgASABIAEgASABIAEgASABIAEgAUABQAFAAUABIAEgASABIAFAAUABQAFAAWABYA
FgAWABYAFgAWABYAGAAYABgAGAAYABgAGAAYABkAGgAbABwAHgAeAB4AHgAhACIAIwAk
ACQAIwAiACAAIAAgACAAIAAeAB0AHAAcAB8AHwAfACEAHwAfAB8AHwAgAB8AHwAfAB4A
HgAcABsAGgAZABgAFQATABMAEgASABIAEgASABIAFAAUABQAFAAUABUAFQAVABUAFQAV
ABUAFQAVABQAFAATABMAFAAUABUAFQAVABUAFQAVABUAFQAWABYAFgAWABgAGAAYABgA
GQAZABkAGQAZABkAGQAdACAAJAApADIAQgBVAGwAjwC4AOEAEQFEAXYBpAHGAcoBrgGD
AVkBLQH1ALgAeAA2AA4ABwAJAAsAFgAgACkALQAtACsAKQAmACQAJAAjACIAIQAeAB4A
HgAdAB0AHAAcABwAHAAcABwAHAAcABsAGwAbAB0AHQAdAB4AHgAdAB0AHgAcABwAHQAd
AB8AHwAfAB8AHwAfACAAIAAgACAAHwAfACIAIgAjACQAIwAjACMAIwAlACYAJwAnACYA
KAAoACcAKQArACsALAArACwALQAuADAAMAAwADIANQA2ADcAOQA4ADoAOgA7AD4AQABB
AEIAQgBEAEcASABMAE4AUABTAFUAVwBaAFwAXQBfAGEAZABnAGkAawBtAG8AcQBzAHUA
dgB3AHoAegB7AH0AfgCAAIEAgQCBAIEAggCCAIAAfwCAAH8AfgB7AHcAdgB0AHAAcABt
AGsAaABlAGIAXwBdAFoAWABVAFIATwBOAEsASQBHAEYARABCAEMAQgBAAD4AOwA7ADsA
OwA7ADoAOgA6ADkAOQA6ADoAOwA5ADkAOgA6ADoAOgA6ADoAOQA5ADkAOgA6ADkAOQA7
ADsAOwA7ADsAOgA6ADoAOgA6ADoAOgA4ADgAOQA6ADoAOgA6ADoAPAA7ADoAOgA6ADkA
OQA6ADoAOgA6ADoAOgA6ADoAOgA8ADsAOwA7ADoAOgA7ADsAOwA7ADsAOgA8ADwAPAA9
ADsAOwA6ADkAOgA6ADoAOwA7ADsAOwA7ADsAOwA7ADsAPAA8ADwAPAA6ADsAOwA6ADsA
OQA7ADsAOwA7ADoAOgA6ADoAOgA5ADsAOwA7ADsAOwA7ADsAOwA7ADwAPAA7ADsAOwA7
ADsAPQA9ADwAPAA8ADwAPAA8ADwAPAA8ADwAPQA9AD0APAA8AD0APQA9AD8APgA9AD0A
PgA+AD0APQA9AD0APQA9AD8AQABAAEAAPgA+AD4APgA+AD4APwBBAEAAQABAAEAAPwA/
AEAAQABAAEIAQgBCAEIAQgBCAEIAQgBAAEAAQABAAEEAQgBDAEQARABEAEQARABFAEYA
RwBIAEoASgBKAEoATABMAEwATABNAE4ATwBQAFEAUgBTAFMAUgBQAFAAUABQAFAATgBN
AE4ATgBPAE8ATwBRAFEAUQBPAE8ATgBNAE8ATwBOAE4ATABLAEoASQBIAEUAQwBDAEMA
RABFAEYARgBGAEYARgBIAEgASABJAEcARwBHAEcARwBHAEcARwBIAEgASQBJAEgASABH
AEcASQBJAEkASQBJAEkASgBKAEwATABMAEwATABMAE0ATQBPAE8ATwBNAE0AUQBWAFoA
XwBoAHoAiQCeAL8A5AANATsBbAGcAcgB6gH0AdwBsQGJAV0BJwHuALIAcgBKAEEAQQBF
AEwAWABfAGUAZwBjAGEAXgBeAFwAXQBcAFsAWABYAFgAVwBZAFgAWABYAFYAVgBWAFYA
WABXAFcAVwBZAFkAWQBaAFoAWQBZAFoAXABcAF0AXQBdAF0AXQBdAF0AXQBeAF4AYABg
AF8AXwBgAGAAYQBiAGEAYQBhAGEAYwBkAGUAZQBkAGYAZgBlAGcAaQBpAGoAawBsAG0A
bgBuAG4AbgBwAHEAcgBzAHUAdgB4AHgAeQB8AH4AfwCAAIIAhACHAIgAiACKAIwAjwCR
AJMAlgCYAJkAmwCdAKAAowClAKcAqQCtAK8AsQCzALIAswC2ALYAtwC5ALoAvAC/AL8A
vwC/AMAAwAC+AL0AvAC7ALoAtwC1ALQAsgCuAK4AqwCpAKYAowCgAJ0AmwCaAJgAlQCS
AI8AjgCLAIkAiQCIAIYAhACFAIQAggCAAIEAgQCBAIEAgwCCAIIAggB/AH8AgACAAIEA
fwB/AIAAggCCAIIAggCCAIEAgQCBAIQAhACDAIMAhQCFAIUAhQCHAIYAhgCGAIgAiACI
AIgAhgCGAIcAiACIAIgAiACIAIoAiQCIAIgAiQCJAIoAjACMAIwAjACMAIwAjACMAIwA
jACLAIsAiwCMAIwAjQCNAI0AjQCNAIwAjgCOAI4AjwCPAI8AjgCNAI4AjgCOAI8AjQCN
AI0AjQCOAI8AkACRAJIAkgCSAJIAkACRAJEAkACQAI8AkgCTAJUAlQCUAJQAlACUAJQA
kwCVAA==
         </WaveFormData>
      </LeadData>
      <LeadData>
         <LeadByteCountTotal>10000</LeadByteCountTotal>
         <LeadTimeOffset>0</LeadTimeOffset>
         <LeadSampleCountTotal>5000</LeadSampleCountTotal>
         <LeadAmplitudeUnitsPerBit>4.88</LeadAmplitudeUnitsPerBit>
         <LeadAmplitudeUnits>��V</LeadAmplitudeUnits>
         <LeadHighLimit>2147483647</LeadHighLimit>
         <LeadLowLimit>268435456</LeadLowLimit>
         <LeadID>V6</LeadID>
         <LeadOffsetFirstSample>0</LeadOffsetFirstSample>
         <FirstSampleBaseline>0</FirstSampleBaseline>
         <LeadSampleSize>2</LeadSampleSize>
         <LeadOff>FALSE</LeadOff>
         <BaselineSway>FALSE</BaselineSway>
         <ExcessiveACNoise>FALSE</ExcessiveACNoise>
         <MuscleNoise>FALSE</MuscleNoise>
         <LeadDataCRC32>2882800413</LeadDataCRC32>
         <WaveFormData>
CAAIAAgACAAGAAYABgAGAAQABAAEAAQABAAEAAQABAAEAAQABAAEAAQABAAEAAQABQAG
AAcACAAGAAYABgAGAAYABgAGAAYACAAIAAgACAAIAAgACAAIAAkACgALAAwADwAQABEA
EgATABQAFQAWABgAGAAYABgAFwAWABUAFQAVABUAEwASABQAFAAUABMAEwAUABYAFgAW
ABcAGAAYABcAFgAUABMAEgARABAADgANAAoACQAJAAoACQAJAAkACQAJAAkACgAIAAgA
CAAIAAkACgALAAwADAAMAAwADAANAA0ADgAOAA4ADQANAA0ADAALAAoACQAKAAsADQAO
AAwADAAMAAwADgAMAAwADgAMAAwACQAHAAEA/P/7//v//P8EABMAJAA9AGQAkAC/APcA
MgFpAZ0BxAHRAb8BmAFtAT4BBAHMAJUAXwA5ACUAGgAQAA4AFAAaAB4AHwAfABwAGgAY
ABUAEwAQABAADgANAA0ADAANAA0ADQAMAAoACgAKAAkACQAJAAkACQALAAsACwAMAAwA
DQANAA0ADQANAA0ADQALAAsADAAMAA0ADQAOAA4ADQANAA0ADQAPAA8ADwAPABEAEQAS
ABMAEwATABQAFAAUABQAFAAUABQAFAAWABcAFgAWABYAGAAYABkAGgAaAB0AHQAeAB8A
IgAkACYAJwAoACkALAAsAC4AMAAxADQANwA5ADsAPQA/AEAAQgBEAEoATQBPAFEAUgBW
AFgAWgBbAF0AXwBiAGYAaQBrAGwAbABtAG8AbwByAHMAcwBxAHAAcABvAG0AbgBtAGsA
aQBnAGQAYgBfAFkAVQBRAE4ATABJAEYAQwBAAD0AOQA1ADIAMAAvAC4ALQArACkAJwAl
ACMAIwAiACIAIwAjACIAHwAeAB4AHgAcABwAGwAbABkAGQAZABkAFwAYABkAGQAaABoA
GgAbABsAGgAZABYAFgAXABcAGAAWABYAFgAWABQAFQAWABYAFgAXABcAFwAVABUAFQAV
ABIAEgASABIAFAAUABQAFAASABIAEgASABIAEgASABIAEgASABIAEgASABIAEgASABAA
EAAPAA8ADwAPAA8ADwANAA0ADQAOAA0ADQANAAwACgAKAAoACgAKAAoACQAJAAkABwAH
AAcACQAJAAkACQAIAAgACAAIAAgACAAIAAcABQAFAAYABgAEAAIAAgADAAUABQAFAAUA
BQAFAAUABQACAAIAAgACAAIAAgACAAIAAAAAAAAAAAACAAIAAgABAP//AAAAAAAAAAAA
AAAA//////////8AAP7//f/9//3//f/9//7//v8AAAAAAAAAAP///v/9//z/+//7//v/
+//7//v/+v/6//n/+//8//v/+v/4//j/+P/4//b/9v/2//b/+P/4//j/+P/3//b/9f/0
//X/9v/3//j/+P/4//j/+P/6//r/+v/6//r/+v/6//r/+v/6//r/+v/7//z//f/+////
AAABAAIA///+//3//f///////f/8//z//P/8//v/+//8//7//v/9//3//f/8//v/+v/4
//f/+P/3//b/9P/x/+7/7f/t/+z/6//r/+v/6f/p/+n/6v/q/+r/6v/q/+r/6v/q/+r/
6P/o/+j/6P/p/+n/6v/q/+r/6f/p/+n/6f/p/+n/6f/n/+f/6P/o/+j/6P/o/+j/6v/o
/+j/6P/q/+j/5//j/9//2P/V/9X/1v/e/+v/+v8VAD4AagCbANUAEgFNAYEBqAG3AaUB
gAFTASQB6gCwAHUAPQAVAAEA9P/s/+r/8P/2//r/+//5//b/8v/w/+3/6//q/+b/5P/j
/+P/4v/h/+H/4f/g/+D/4P/g/9//3//f/9//3//f/9//3//g/+D/4f/h/+H/4f/h/+H/
4f/j/+P/5P/k/+T/4//j/+L/4f/h/+H/4f/l/+X/5f/l/+P/4//k/+X/5//n/+j/6P/o
/+j/6P/o/+j/6P/q/+v/7v/u/+7/8P/u/+//8P/w//L/8//1//f/+P/6//z//f//////
AQAAAAIABAAFAAgACwANAA8AEQAVABYAGAAaAB4AIQAjACUAJgAqACwALgAwADMANgA6
ADsAPQA+AD4AQABBAEMAQwBIAEkASQBHAEYARgBFAEMAQgBBAD8APQA6ADYAMwAvAC0A
KQAlACIAIAAdABoAFwAWABMADwALAAoACAAHAAYABAABAP7/+//5//f/9//2//T/9f/1
//T/8//y//L/8v/y//L/8f/x//H/8f/x//H/8f/y//P/8//w//D/8P/x//H/8P/v/+z/
7P/t/+3/7v/s/+z/7P/s/+z/7f/u/+7/7P/t/+3/7f/t/+3/7f/t/+7/7v/u/+7/7P/s
/+z/7P/s/+z/7P/s/+7/7v/u/+7/7P/s/+z/7P/s/+z/7P/s/+z/7P/r/+v/6//r/+v/
6//p/+n/6f/q/+n/6f/p/+j/6v/q/+r/6v/o/+j/5//n/+n/5//n/+f/5//n/+f/5//o
/+j/6P/o/+b/5v/m/+X/5f/l/+b/5v/l/+T/5f/n/+b/5f/k/+P/4//j/+P/4//i/+L/
4v/i/+D/4P/g/+D/4f/i/+P/5P/k/+T/5P/j/+H/4v/i/+L/5P/k/+T/4//h/+H/4f/i
/+L/4f/h/+H/3//f/+D/4P/g/+D/4P/g/+D/4P/g/+D/3v/d/9z/2//d/93/3P/c/93/
2//a/9v/3P/a/9r/2v/a/9r/2v/a/9r/2v/a/9r/2v/Y/9j/2P/Y/9j/2P/Y/9j/2P/Y
/9j/2P/Z/9r/2//c/9r/2v/a/9r/3P/c/9z/3P/e/97/3v/e/+D/4P/g/+D/4//k/+X/
5v/m/+X/5P/j/+H/4f/h/9//3v/e/97/3v/d/93/3v/g/+D/3//f/9//3f/c/9v/2f/b
/9r/2f/Y/9b/0//Q/8//z//O/83/zf/N/83/zf/N/8z/zP/M/8z/zv/O/87/zv/M/8z/
zP/M/8z/y//L/8z/zP/M/8v/y//L/8v/y//L/8n/yf/J/8r/yv/K/8r/yv/K/8r/yv/K
/8z/zP/K/8n/yf/F/8D/vf+9/7z/vv/J/9b/5/8AACYAUQB/ALYA7wAlAVYBeQGBAWwB
RQEeAfIAuACDAEsAFQDz/+T/2P/Q/9T/2v/e/+H/3//e/9r/2P/V/9H/zv/M/8z/y//L
/8r/yf/J/8n/yP/G/8b/xv/F/8f/x//H/8f/xf/F/8X/xv/G/8f/x//H/8f/x//H/8f/
yP/J/8v/zP/N/83/zv/O/8v/y//L/8v/z//P/8//z//P/8//0P/R/9L/0f/R/9D/0f/S
/9P/1P/U/9T/1v/X/9j/2P/Y/9r/2v/b/9z/3P/d/93/3v/f/97/4P/i/+P/5P/l/+j/
6P/q/+z/7f/w//H/8//1//f/+f/6//z//v8CAAUABwAJAAoADgAQABIAFQAXABkAHAAd
AB8AIAAgACAAIQAjACMAKAApACkAJwAoACgAJwAlACQAIwAhAB8AHwAcABoAFwAVABEA
DQAKAAgABQACAP///P/5//X/8f/u/+z/6//q/+n/5//l/+P/4v/h/+L/4v/i/+P/4//i
/9//3v/e/97/4P/g/9//3//f/9//3//f/9//4P/h/+H/4P/g/+D/4f/i/+L/4v/g/+D/
4f/h/+L/4v/i/+L/4v/i/+P/5P/k/+T/5f/l/+X/5f/l/+X/5f/m/+b/5v/m/+b/5v/m
/+b/5v/m/+b/5v/o/+j/6P/o/+j/6P/o/+j/6v/q/+r/6v/q/+r/6f/p/+n/6f/p/+n/
6P/p/+r/7P/r/+v/6//q/+v/7P/t/+7/7v/u/+3/7f/v/+3/7f/t/+7/7//w//H/8v/y
//L/8v/w//D/8P/v/+//7//w//D/8f/w//H/8//z//P/8//z//P/8//z//P/8v/y//L/
8v/w//D/8P/w//L/8v/y//L/9P/0//T/8//z//T/9P/0//b/9v/2//X/9f/1//X/9v/0
//P/8//z//b/9//5//r/+P/4//j/+P/2//b/9v/2//f/9//3//f/+f/5//j/+P/5//v/
+v/5//j/+v/6//r/+v/6//r/+v/6//n/+P/3//b/+P/4//j/+P/6//r/+v/6//v//P/9
//7//v/+//7//v/+//7//v/+/wAAAAAAAAAAAAAAAAAAAAADAAQABQAGAAcACAAJAAkA
CAAHAAcABwAHAAUABAAEAAQABAADAAMABAAGAAYABQAHAAcABgAGAAYABQAFAAQAAQAA
AP7/+//6//n/+f/4//X/9f/1//X/9//3//j/+P/4//j/+P/4//j/+P/4//j/+P/4//j/
9//3//j/+P/4//n/+f/5//n/9//3//f/9//3//j/+P/4//r/+v/6//r/+P/4//r//P/8
//3/+//1//D/6//r/+z/8v8BABIAKwBQAHwAqwDfABgBUwGJAbIBwQGzAYwBYwE4AQAB
xgCPAFcALwAbAA4ABAACAAgADgAQABMADwAKAAYAAgABAAEAAgACAAAA//////7//f/9
//3//P/6//r/+v/5//n/+f/5//n/+f/5//n/+v/4//n/+f/5//r/+//8//3//f/9//7/
/v//////AAAAAAAAAQACAAMAAwADAAMAAwADAAMABAAFAAUABQAGAAYABgAGAAYABgAH
AAgACwANAA4ADgAOABAAEgATABQAFAATABMAFAAVABgAGgAcAB0AIAAhACQAJAAkACYA
JwAqAC8AMQAzADUAOQA6ADwAPgBCAEUARwBJAEoATgBQAFIAVQBXAFkAXABeAGEAYwBk
AGUAZQBmAGUAaABpAGkAZwBpAGoAagBpAGgAZwBlAGMAXwBcAFoAVwBRAE0ASQBGAEYA
QwBAAD0APAA5ADUAMQAuACwAKwAqACcAJQAjACEAHwAdAB0AHAAbABsAGgAYABkAGAAY
ABgAGAAYABcAFwAVABUAFQAVABUAFgAXABcAFgAWABYAFwAXABYAFQASABIAEwATABQA
FgAWABYAFgAVABUAFQAUABQAFQAVABUAFQAVABUAFQATABIAEQAQABIAEgASABIAEgAS
ABIAEgAQABAAEAAQABIAEgASABIAEAAQABAAEAASABIAEQARAA8ADwAPAA8ADQANAA0A
DgAPAA8ADwAOAA4ADgAOAA4ADgAOAA0ADQANAAsACwALAAsACwALAAsACgAKAAoACgAK
AAoACgAJAAcABwAIAAgACAAGAAYABwAJAAkACQAJAAkACQAJAAkABgAGAAYABgAGAAYA
BgAGAAQABAAEAAQABgAGAAYABQADAAQABAAEAAIAAgACAAEAAwADAAMABAACAAEAAQAB
AP////8AAAAAAgACAAIAAgACAAIAAgACAAEAAQABAAEAAQABAAAAAAD//wEAAAABAAIA
AQAAAP///v/+//7//v/+/wAAAAAAAAAA/v/+//7//v/+//7//v/+/wAAAAAAAAAAAgAC
AAIAAgAEAAQABAAEAAIAAgACAAIAAwAEAAUABgAIAAgACAAIAAcABgAFAAUABQAFAAMA
AgACAAIAAgABAAMABAAGAAYAAwADAAMAAgAAAAAA//////7//f/8//r/9//0//P/8//y
//H/8f/x//H/8f/x//L/8P/w//D/8P/w//D/8P/w//D/8P/w//D/8f/x//L/8v/w/+//
7//v/+//7//v/+//7//v//D/8P/u/+7/7v/u/+7/7v/w//D/8P/u/+v/5f/f/9z/2//b
/+L/7v///xYAOwBmAJQAywAJAUQBfQGpAcABtwGTAWoBPQEEAcYAjgBVACcADwADAPb/
8v/4//7/AgAEAAMA///8//r/+P/3//X/9P/y//L/8f/x//D/7f/t/+3/7P/s/+z/7P/r
/+v/6//r/+v/6f/p/+n/6v/s/+3/7f/t/+3/7f/t/+3/7f/t/+7/7v/t/+3/7v/u/+3/
7f/t/+3/8f/x//H/8f/x//H/8v/z//P/8//0//T/9v/2//b/9v/2//b/+P/5//r/+v/6
//z//P/9//7//v//////AAABAAIABAAGAAcACgALAA4ADgAQABIAEwAWABgAGQAaABsA
HwAgACIAJAApAC0AMAAzADUAOAA5ADoAPQA/AEEARABFAEcASABIAEoASwBNAE0AUABR
AFEATwBQAFAATwBNAEoASQBHAEUAQQA+ADwAOQA1ADEALQAqACgAJQAiAB8AHgAbABcA
EwASABAADwAOAAsACQAHAAUABQADAAMAAgAAAAEAAQAAAP3//P/8//z//P/8//v/+//5
//n/+f/5//n/+v/7//v/+v/6//r/+//7//r/+f/2//b/9//3//j/9//2//X/9P/2//f/
+P/4//b/9//3//f/9//3//f/9//4//j/+P/4//b/9v/2//b/9v/2//b/9v/4//j/+P/4
//b/9v/2//b/9v/2//b/9v/0//T/8//z//X/9f/1//X/9f/1//X/9v/2//X/9P/y//T/
9P/0//T/9P/0//P/8//1//P/8//z//P/8//z//P/8v/y//L/8v/y//L/8v/x/+//7//w
//D/8P/u/+7/7//x//H/8f/x//H/8f/x//H/8P/w//D/8P/w//D/8P/w//D/8P/w//D/
8P/w//D/7//t/+7/7v/u/+7/7v/u/+3/7f/t/+3/7v/s/+v/6//r/+3/7f/u/+7/7P/s
/+z/7P/q/+r/6v/q/+n/6f/p/+n/6//r/+r/6v/r/+v/6v/r/+r/6v/q/+r/6v/q/+r/
6v/q/+j/6P/o/+j/6v/q/+r/6v/q/+r/6v/q/+z/7P/s/+z/7v/u/+7/7v/u/+7/7v/u
//H/8v/z//T/9v/2//b/9f/z//H/8P/v//H/7//u/+7/7v/u/+3/7f/u//D/8P/v/+//
7//u/+7/7P/r/+v/6v/r/+r/6P/l/+D/3//f/97/3f/d/93/3f/d/93/3v/e/97/3v/e
/97/3v/e/97/3v/c/9z/3P/b/93/3v/e/97/2//b/9v/2//b/9v/2//b/9v/3P/c/9z/
3P/c/9z/3P/c/9z/3P/e/9z/2f/X/9X/zv/L/8v/zv/S/93/7P///x4ARgBxAKEA2AAR
AUcBdAGPAY8BcgFLASIB8AC4AIEASwAZAP3/8P/m/+D/5P/s//D/8f/v/+z/6P/m/+P/
4f/g/97/3P/b/9v/2v/Z/9n/2f/Y/9b/1v/W/9X/1//X/9f/1//W/9X/1P/U/9T/1f/V
/9X/1f/V/9X/1f/V/9X/1v/W/9f/1//Y/9j/1//X/9f/1//Z/9n/2f/Z/9v/2//c/93/
3v/d/93/3P/e/97/3v/e/97/3v/g/+H/4v/i/+L/5P/k/+X/5v/m/+f/5//o/+n/6v/s
/+7/7//x//H/8//y//b/+P/5//z//f///wEAAwAFAAYACAAKAAwADwARABMAFAAYABoA
HAAfACEAIwAmACYAKQArACwALAAtAC8ALwA0ADUANQAzADQANAAzADEAMgAxAC8ALQAr
ACgAJgAjACEAHQAZABYAFAARAA4ACwAKAAcAAwD///7//P/7//r/9//1//P/8f/v/+3/
7f/s/+r/6//r/+r/6f/o/+j/6P/q/+r/6f/p/+n/6f/p/+n/5//o/+n/6f/q/+r/6v/r
/+v/6v/p/+b/6P/p/+n/6v/o/+j/6P/o/+b/5//o/+j/5v/n/+f/5//l/+X/5f/l/+b/
5v/m/+b/5v/m/+b/5v/k/+T/5P/k/+T/5P/k/+T/5P/k/+T/5P/i/+L/4v/i/+L/4v/h
/+H/4f/h/+H/4f/h/+H/4f/i/+H/4f/h/+D/4P/g/+D/4P/g/+D/3//f/9//3f/d/93/
3//f/9//3//e/97/3v/e/9//4P/h/+H/4f/h/+L/4v/i/+D/4P/h/+P/4//j/+P/4f/h
/+H/4f/i/+L/4v/i/+L/4v/i/+L/4v/i/+L/4v/l/+b/5//n/+X/5v/m/+b/5v/m/+b/
5f/l/+X/5f/m/+j/5//n/+f/5//n/+j/6P/o/+j/6P/o/+j/6P/o/+j/6v/r/+z/7f/t
/+3/7P/s/+3/7f/u/+//7v/w//D/8P/w/+7/7v/u/+7/7v/u/+7/7v/v//D/8f/y//T/
9P/0//T/8v/y//L/8v/0//T/9P/0//X/9v/3//j/+P/4//j/+P/6//r/+v/6//v//P/9
//7//v/+//7//v///wAAAQACAAUABgAHAAgACAAIAAgACQAHAAcABQAEAAYABgAGAAUA
BwAIAAoACgAJAAkACQAIAAgACAAHAAcABAADAAIAAAD+//z//P/9//7//f/9//3/////
////AAD+//7//v/+/wAAAAAAAAAAAgACAAIAAgD/////AAAAAAAA////////AQABAAEA
AQADAAMABAAEAAYABgAGAAYABgAGAAQABgAGAAYABwAFAAEA/P/3//X/+P/+/wkAHAAx
AFIAegClANsAFAFLAYEBrAHDAbsBmgFzAUgBFAHYAKMAbwBBACkAHgAUABAAEgAaABwA
HwAfABoAGAAWABMAEwAQABAADgANAA0ADAALAAsACwAKAAoACgAKAAkACwALAAsACwAJ
AAkACQAKAAoACwALAAsADQANAA0ADQANAA0ADgAOAA0ADQAOAA4ADwAPAA8ADwARABEA
EQARABEAEQASABMAEwATABQAFAAXABgAGQAaABoAGgAcAB0AHAAcABwAHgAeAB8AIAAg
ACEAIQAiACMAJAAmACgAKQAsAC0AMAAwADAAMgAzADYAOwA9AD8AQQBFAEYASABKAEwA
TwBRAFMAVABYAFoAXABfAGEAYwBmAGgAawBtAG4AcABxAHMAcwB2AHcAdwB1AHYAeAB5
AHkAdwB1AHIAbwBvAGwAagBnAGQAYQBeAFwAWgBXAFQAUQBQAE0ASQBFAEAAPgA9ADwA
OQA3ADUAMwAxAC8ALwAuACwALQAtACwALQAsACwALAAqACoAKQApACkAKQApACkAKAAo
ACgAJwAoACgAKAApACoAKgAqACgAJgAnACcAKAAnACYAJQAkACQAJQAmACYAJAAlACUA
JQAmACcAKAApACYAJgAmACYAJAAkACQAJAAlACYAJwAoACYAJgAmACYAJAAkACQAJAAm
ACYAJgAmACYAJgAlACUAJwAnACcAJwAnACcAJwAoACkAKQApACgAJwAmACUAJAAkACQA
IwAjACQAIwAkACUAIwAjACMAIwAkACQAJAAkACQAJAAkACMAIQAhACIAIgAiACAAIAAh
ACEAIQAhACEAIQAhACEAIQAgACAAIAAgACIAIgAiACIAIAAgACAAIAAgACAAIAAfAB0A
HgAeAB4AIAAgACAAHwAdAB0AHQAeACAAHwAfAB8AHgAdAB0AHAAdAB4AHwAgACAAIAAg
ACAAHQAdAB0AHQAeAB8AHwAgAB0AHQAcAB0AHgAeAB4AHgAeABwAHAAcABwAHgAeAB4A
HgAeAB4AHgAeAB8AIAAhACIAJAAkACQAJAAkACQAJAAkACYAKAAqACwAKwAqACkAJwAm
ACUAJQAlACUAIwAiACIAJAAkACMAIwAkACYAJgAlACMAIwAiACIAIAAfAB8AHgAbABoA
GAAVABQAEwATABIAEgATABQAFQAUABMAEwASABAAEAAQABAAEgASABIAEgAQABAAEAAP
AA0ADgAOAA4ADwAPAA8ADwAPAA8ADwAPAA0ADgAOAA4ADgAOAA4ADgAOAA4ADgAOAA4A
CwAHAP//+v/5//v/AAAKABsANABXAIIAsgDpACUBYAGZAccB4AHZAbkBjgFhASwB7gCy
AHkASQAvACMAFgAQABQAGgAeACAAHwAdABoAGAAUABMADwAOAAwADAALAAsACgAJAAkA
CQAIAAgACAAIAAcACQAJAAkACQAHAAcABwAIAAYABwAHAAcABQAFAAUABQAFAAUABgAG
AAcABwAIAAgACQAJAAkACQALAAsACwALAAsACwAMAA0ADQANAA4ADgAOAA4ADgAOAAwA
DAAOAA8AEQASABMAFgAWABcAGAAYABsAGwAcAB0AHgAgACIAIwAlACUAJwAmACoALAAt
ADAAMQAzADUANwA5ADoAPAA+AEQARwBJAEsATABQAFIAVABXAFkAWwBeAF4AYQBjAGQA
ZABlAGcAZwBqAGsAawBpAGoAagBpAGcAZABjAGEAXwBcAFgAVQBRAE8ASwBHAEQAQgA/
ADwAOQA2ADMALwArACkAKAAoACgAJgAjACAAHQAbABkAGQAYABgAGQAZABgAFQAUABQA
FAAUABQAEwATABMAEwATABMAEQASABMAEwASABIAEgATABIAEgASABAADgAPAA8AEAAO
AA4ADgAOAA4ADwAQABAAEAARABEAEQAPAA8ADwAPAA4ADgAOAA4ADAAMAAwADAAOAA4A
DgAOABAAEAAQABAAEAAQABAAEAAQABAAEAAQAA4ADgANAA0ADQANAA0ADQANAA0ADQAO
AA0ADQANAAwADAAMAAwADAAMAAwACwALAAsACQAJAAkACgALAAwADQAKAAoACgAKAAwA
DAAMAAsACwALAAwADAAMAAoACgALAA0ADQANAA0ACwALAAsACwAMAAwADAAMAAoACgAK
AAoACgAKAAoACgAMAAwADAALAAkACgAKAAoADAAMAAwACwALAAsACwAMAAwACwALAAsA
CwALAAwADAAKAAoACgAKAAwADAAMAAwACwALAAsACwALAAsACgAKAAkACQAIAAkACgAI
AAgACAAIAAoACgAKAAoACAAIAAgACAAKAAoACgAKAAoACgAKAAoACgAKAAoACgAKAAoA
CgAKAAwADAAMAAwADAAMAAwADAAOAA4ADgAOABAAEAAQABAAEgASABIAEgAVABYAFwAY
ABgAGAAXABYAFQAVABUAFQARABAAEAAQABIAEQARABIAEgASABEAEQATABIAEgASABEA
EQAQAA8ADgAMAAkABgADAAMAAgABAAMAAwADAAMAAwAEAAQABAAEAAQABAAEAAQABAAE
AAQABAAEAAMAAwAEAAQABAADAAMAAwADAAMABQAFAAUABQAEAAQABAAEAAQABAAEAAQA
BgAGAAQABAADAAEA+//4//f/9//6/wIADwAgADkAYACMALsA8QAqAWEBkwG4AcUBswGO
AWkBPAEEAcoAkwBbADUAIwAWAA4AEAAYABwAHgAbABkAGAAUABIADwAPAA4ADAAKAAkA
CQAIAAcABwAHAAYABgAGAAYABQAFAAUABQAFAAUABQAFAAYABgAHAAcABwAHAAcABwAH
AAcABwAIAAgABwAHAAgACAAJAAkACQAJAAsACwALAAsACwALAAwADQAPAA8AEAAQABIA
EgASABIAFAAUABYAFwAYABgAGAAaABoAGwAcABwAHgAfACEAIwAiACQAJgAnACoAKwAu
AC4ALgAwADEANAA3ADkAOwA9AEEAQgBEAEYASQBLAEwATQBQAFQAVgBYAFsAXQBfAGIA
YwBlAGYAZgBqAGsAbQBtAHAAcQBxAG8AbwBwAHAAbwBwAG8AbQBrAGkAZgBkAGEAXgBb
AFgAVgBUAFEATgBLAEoARwBDAD8APgA8ADsAOgA3ADUAMwAxADAALwAwADAALwAvAC4A
LAAtACwALAAsACwALAArACsAKQApACkAKQApACoAKwArACoAKgAqACsALAAsACwAKgAq
ACsAKwAsACoAKgAqACoAKgArACwALAAqACsAKwArACsAKwArACsAKgAqACoAKgAqACoA
KgAqACoAKgAqACoAKgAqACoAKgAqACoAKgAqACoAKgAqACoAKgAqACkAKQArACsAKwAr
ACkAKQApACoAKQApACkAKAAoACgAKAAoACoAKgApACkAKQAnACcAJwAnACcAJwAnACgA
KAAoACgAKAAoACgAJwAnACcAKAAoACcAJgAnACkAJwAnACcAJwAnACcAJwAnACgAKAAo
ACgAKAAoACgAKAAoACgAKAAoACgAKAAoACcAKQAqACoAKgAoACgAKAAnACkAKQApACoA
KgApACkAKQApACkAKgAqACwALAAsACwAKgAqACoAKgArACsAKwArAC0ALQAsACwALQAt
ACwAKwAsAC4ALgAuAC4ALgAuAC4ALgAwADAAMAAwADIAMgAyADIANAA0ADQANAA1ADYA
NwA4ADkAOgA7ADwAPAA8ADwAPAA/AEAAQQBCAEQARABEAEQARQBEAEMAQwBFAEUAQwBC
AEQARABEAEMAQwBEAEYARgBFAEUARQBEAEQARABDAEMAQgBBAEAAPgA8ADoAOgA7ADoA
OQA5ADkAOwA7ADsAPAA8ADwAPAA8ADwAPAA8ADwAPAA8ADwAPAA9AD0APgA+AD4APQA9
AD0APQA9AD0APQA/AD8AQABAAD4APgA+AD4AQABAAEAAQABAAEAAPwA9ADkANAA1ADcA
OABAAE0AXABzAJQAvADpAB0BVAGJAbkB4AHvAeEBwAGZAXABOAECAc8AmwBzAF8AVABM
AEwAUgBYAFoAWwBZAFQAUgBQAE0ATQBOAEwASwBJAEgARgBHAEcARwBGAEYARgBGAEUA
RwBHAEcARwBJAEkASQBKAEoASwBLAEsATQBNAE0ATQBPAE8AUABQAFEAUQBSAFIAUgBT
AFQAVQBXAFcAVwBXAFkAWQBaAFsAXQBdAF4AXgBgAGAAYABgAGEAYgBlAGcAaQBqAGsA
bgBsAG0AbgBuAHAAcQBzAHUAdgB4AHoAewB+AH8AggCCAIUAiACKAI4AjwCRAJMAlQCZ
AJoAnACeAKIApQCnAKkArACwALIAtAC4ALsAvgDCAMIAxQDHAMgAygDLAM0AzQDSANMA
0wDRANMA1ADUANMA0gDRAM8AzQDNAMoAyADFAMMAwQC/AL4AvAC5ALYAswCxAK8ArACp
AKcApgCmAKYApQCjAKEAnwCeAJ0AngCeAJ4AnwCfAJ4AnACaAJkAmACXAJYAlACTAJUA
lQCVAJUAkwCUAJUAlQCUAJQAlACVAJYAlgCWAJQAlgCXAJcAmACYAJgAmACYAJgAmQCa
AJoAmACZAJkAmQCbAJsAmwCbAJoAmgCaAJoAnACcAJwAnACeAJ4AngCeAJ4AngCeAJ4A
ngCeAJ4AngCeAJ4AngCeAKAAoACfAJ8AoQChAKEAoQChAKEAoQCiAKMAowCjAKIAogCi
AKIAogCkAKQAowCjAKUAowCjAKMAowCjAKMAowCjAKQApQCmAKgAqACoAKcApwCnAKgA
qACmAA==
         </WaveFormData>
      </LeadData>
   </Waveform>
</RestingECG>
