# Supplementary material for: Detection of Left Atrial Enlargement Using a Convolutional Neural Network-Enabled Electrocardiogram
Source: Front Cardiovasc Med. 2020 Dec 17;7:609976. doi: 10.3389/fcvm.2020.609976 (PMC7773668; doi:10.3389/fcvm.2020.609976)
Supplement: Supplementary file 3 [file Data_Sheet_3.ZIP › normal2/1802017248_5106_00000001.XML]

<?xml version="1.0" encoding="Windows-1252"?>
<!DOCTYPE RestingECG SYSTEM "restecg.dtd">
<RestingECG>
   <PatientDemographics>
      <PatientID>1802017248</PatientID>
      <PatientAge>65</PatientAge>
      <AgeUnits>Years</AgeUnits>
      <Gender>Female</Gender>
      <PatientLastName>huangwanzhen</PatientLastName>
   </PatientDemographics>
   <TestDemographics>
      <DataType>Resting</DataType>
      <Site>1</Site>
      <AcquisitionDevice>MAC55</AcquisitionDevice>
      <Status>Unconfirmed</Status>
      <Priority>Normal</Priority>
      <AcquisitionTime>08:46:01</AcquisitionTime>
      <AcquisitionDate>03-13-2017</AcquisitionDate>
      <CartNumber>1</CartNumber>
      <AcquisitionSoftwareVersion>009C</AcquisitionSoftwareVersion>
      <XMLSourceVersion>MAC5000 v1.0</XMLSourceVersion>
   </TestDemographics>
   <RestingECGMeasurements>
      <VentricularRate>71</VentricularRate>
      <AtrialRate>71</AtrialRate>
      <PRInterval>144</PRInterval>
      <QRSDuration>70</QRSDuration>
      <QTInterval>394</QTInterval>
      <QTCorrected>428</QTCorrected>
      <PAxis>66</PAxis>
      <RAxis>57</RAxis>
      <TAxis>49</TAxis>
      <QRSCount>12</QRSCount>
      <QOnset>220</QOnset>
      <QOffset>255</QOffset>
      <POnset>148</POnset>
      <POffset>199</POffset>
      <TOffset>417</TOffset>
      <ECGSampleBase>500</ECGSampleBase>
      <ECGSampleExponent>0</ECGSampleExponent>
   </RestingECGMeasurements>
   <Diagnosis>
      <Modality>Resting</Modality>
         <StatementCount>2</StatementCount>
         <LabelText>12SL ��ϳ���</LabelText>
      <DiagnosisStatement>
         <StmtFlag>ENDSLINE</StmtFlag>
         <StmtText>�������</StmtText>
      </DiagnosisStatement>
      <DiagnosisStatement>
         <StmtFlag>ENDSLINE</StmtFlag>
         <StmtText>���� ECG</StmtText>
      </DiagnosisStatement>
   </Diagnosis>
   <Waveform>
      <WaveformType>Rhythm</WaveformType>
      <WaveformStartTime>0</WaveformStartTime>
      <NumberofLeads>8</NumberofLeads>
      <SampleType>CONTINUOUS_SAMPLES</SampleType>
      <SampleBase>500</SampleBase>
      <SampleExponent>0</SampleExponent>
      <HighPassFilter>16</HighPassFilter>
      <LowPassFilter>150</LowPassFilter>
      <ACFilter>NONE</ACFilter>
      <LeadData>
         <LeadByteCountTotal>10000</LeadByteCountTotal>
         <LeadTimeOffset>0</LeadTimeOffset>
         <LeadSampleCountTotal>5000</LeadSampleCountTotal>
         <LeadAmplitudeUnitsPerBit>4.88</LeadAmplitudeUnitsPerBit>
         <LeadAmplitudeUnits>��V</LeadAmplitudeUnits>
         <LeadHighLimit>2147483647</LeadHighLimit>
         <LeadLowLimit>268435456</LeadLowLimit>
         <LeadID>I</LeadID>
         <LeadOffsetFirstSample>0</LeadOffsetFirstSample>
         <FirstSampleBaseline>0</FirstSampleBaseline>
         <LeadSampleSize>2</LeadSampleSize>
         <LeadOff>FALSE</LeadOff>
         <BaselineSway>FALSE</BaselineSway>
         <ExcessiveACNoise>FALSE</ExcessiveACNoise>
         <MuscleNoise>FALSE</MuscleNoise>
         <LeadDataCRC32>1694361024</LeadDataCRC32>
         <WaveFormData>
CgAKAAoACgAKAAoACgAKAAcABgAFAAQAAgACAAIAAgAEAAQABAAEAAEAAAD///7///8A
AAEAAgACAAIAAgACAAEAAAD///7/AQACAAMABAABAAAA///+////AAABAAIAAgACAAIA
AgAAAAAAAAAAAAAAAAAAAAAAAgACAAIAAgAAAAAAAAAAAAAAAAAAAAAA/v/+//7//v//
/wAAAQACAP///v/9//z//f/+////AAD+//7//v/+//7//v/+//7/AQACAAMABAACAAAA
/v/8//3//v///wAAAgACAAIAAgABAAAA///+/wEAAgADAAQAAgAAAP7//P/9//7///8A
AAAAAAAAAAAA///+//3//P///wAAAQACAAAA/v/8//r//f/+////AAAAAAAAAAAAAP//
/v/9//z//P/8//z//P/8//z//P/8//7//v/+//7//v/+//7//v/9//z/+//6//3//v//
/wAA///+//3//P/9//3/AQABAAEA///+//7/+//8//z/+//9////AQADAAAA///+////
AQABAAMAAwAFAAUAAwADAAEAAwADAAMACQAKAAsADAAKAAkABwAGAAoACgALAAsACQAJ
AAgABwADAAEA///9//3///8CAAQA/v/9//r/+/////3/+//7//v/+//6//r/+v/6//r/
/P/+//3//f/9//n/+P/4//j/+v/3//n/AQABAP3/9v/y//j/BQANABYAJAAxAEEAVgBq
AHIAcwBtAFsAQwAzACoAHwAXABgAFgAOAAMAAgAHAAUAAQABAP7/+v/7//v/+//8/wAA
///+/////f/7//r/+v/7//z//P/8///////+//3//P/7//v/+v/8//3//v8BAP3//f/9
//3//f/+/////////////f/9//7//v/+////AwADAAMAAgABAP///f/8//7//v/+////
AgACAAEAAQD+//7//v/9/wIAAwAEAAUAAwABAAEAAgABAAMABAAEAAUABwAIAAkABgAF
AAUABAAJAA0ADgAPAA0ADQAOABAADgAQABEAEQAUABQAFAATABEAEgASABIAGQAZABkA
GAAUABYAFgAVABUAFgAWABYAFwAXABUAFQAUABMAEwATABIAEQAQAAsACQAHAAYABAAG
AAYABgAGAAQAAwABAP///f/9//z//P/8//3///8AAPz/+v/6//r/+P/5//v/+//6//v/
+//8//v/+v/6//n/+v/8//3//P/8//v/+//9//r/+f/5//j/+//6//v//P/7//r/+f/4
//z//P/8//z/+f/3//f/+f/5//n/+f/6//v/+v/7//v/+v/5//v/+v/6//v//f/+//3/
+v/4//f/+v/7//3//f/6//r/+v/4//r/+//8//3////////////9//z/+//5//v//f/+
//7/AAD///7//v/7//r/+v/5//z//f/+/////f/6//r//P/6//r/+//7//z//P/8//3/
+v/5//n/+P/7//3//v/+//3/+//6//n/+//8//z//P/+//7//v/+//r/+f/5//j/+v/8
//z/+//5//f/9v/2//f/+P/6//r/+//6//v//f/6//j/9//3//n/+v/6//v/+v/4//b/
9v/2//b/+f/5//3//f/6//f/9f/0//f/+v/8//3//f/9//3//f/8//v/+v/7//v/+//9
//3/+//7//n/+f/7////AQADAAgACAAIAAgABgAFAAMAAgAGAAYABwAHAAQAAwABAP//
///////////8//v/+//6//X/9f/z//X/+v/5//j/+f/4//f/9f/0//T/9P/0//b/9v/1
//X/9f/z//L/8v/y//b/+//5//P/8//v/+z/7v/0//3/CwAWACAALwBDAFwAcgB6AHsA
cwBfAEkAOwAqABkAFQAUABAACgADAAIABQADAP///f/8//j/+f/5//n/+v/9//v/+f/5
//f/9f/0//T/9//4//j/+P/3//f/9v/1//X/9f/2//b/+f/5//n/+//4//f/9v/1//b/
+P/6//v/+//7//n/+f/4//j/+P/5//3//f/9//z/+//5//f/9v/5//r/+//9//3//P/6
//n/+//8//3//f8BAAEAAQABAP//+//5//j//f8BAAQABgAEAAUABQAFAAQAAwADAAIA
BQAJAAoACwAJAAkACgAMAAwADgAPAA8ADgAOAA4ADQAPABAAEAAQABcAFwAXABYAEwAU
ABMAEQASABQAFQAWABUAFQATABMAEQAPAA4ADQANAA0ADQAJAAgABQADAAAAAAAAAAAA
AAD//////v/9//z/+//5//j/+v/7//3//v/6//b/9P/y//X/9//6//v/+f/5//j/+P/3
//b/9v/1//j/+v/7//r/9//1//T/9f/2//f/+f/6//j/9v/2//b/9v/2//b/9v/5//r/
+//8//r/9//2//f/9f/1//X/9v/4//b/9v/1//P/8//2//b/9//3//j/+P/2//T/8//z
//X/9//6//v/+P/4//j/9v/1//X/9f/1//b/9//4//n/9v/2//b/9f/3//n/+v/6//j/
9//2//b/9v/2//f/9//4//n/+v/7//r/9v/1//b/9//4//r/+//6//j/9v/1//f/9//4
//j/+P/5//n/+P/3//X/9P/z//b/+P/5//r/+f/4//f/9v/3//f/+P/4//r//P/8//v/
+P/1//P/8v/2//j/+//8//r/9P/4//3/+v/5//j/9//2//X/9f/5//n/+f/3//b/9v/3
//r//P/9//r/+f/4//f/9//3//f/+f/6//v//v////z/+//4//f/+v///wIABQAGAAQA
AgAAAAEAAQAAAAAAAwAEAAYABwACAAEA///9//7///8AAAEA/P/5//f/9P/z//P/8f/z
//j/9//2//f/9P/z//H/8P/z//T/9f/4//b/8//x/+//8P/w//H/8v/2//X/8f/v/+//
6//o/+7/+P8BAA0AGAAiAC8APwBWAGoAeACBAH8AZQBFADEAIgAVABEAEAAQAAwABQAA
AP3/+//5//X/9v/2//b/9//4//r//P/5//b/9f/1//P/8v/y//T/9v/3//j/9//1//L/
7//y//P/9f/2//b/9f/0//X/9f/1//X/9f/3//j/+f/5//b/9f/y//H/9P/2//j/+//7
//n/9//0//X/9f/1//b/+f/6//v//f/7//r/+P/3//r//P/+/////v/9//z/+//8//v/
/P/+////AQACAAIAAQABAAAA//8BAAMABgAIAAkACwAKAAkACAAHAAcACAAKAA4AEQAT
ABAADgAMAAkADQAQABIAFAAWABUAFAASABIAFAAUABMAEwAUABQAFAAQAA8ADAALAAwA
DQAPABEADgANAAwABwAHAAUABAACAAIAAgACAAIA///9//r/9//4//n/+f/6//f/9//4
//j/9v/0//T/9P/2//f/+f/5//b/9f/z//L/9f/2//j/+f/3//j/+P/2//X/8//y//P/
9f/1//b/9v/1//L/8f/w//P/9P/1//b/9//2//X/9P/1//P/8//1//X/9f/1//b/9P/y
//L/8f/y//P/9//4//f/9//4//j/9//0//L/8f/0//X/9//3//T/9P/0//L/9P/1//b/
9//1//X/9f/1//T/9P/0//P/9P/3//n/+v/3//X/8//y//X/9v/4//n/9v/1//T/8//1
//L/8v/0//X/9v/4//n/9//0//H/7//y//X/+f/8//r/+f/3//T/9P/z//P/8//z//T/
9P/0//L/8v/y//L/9P/1//f/+P/1//b/9f/z//X/8//y//L/9//2//T/8v/y//L/8v/z
//P/9//3//f/9f/0//T/8v/0//X/9f/3//f/9//3//X/9f/1//f/9//3//n/+f/5//n/
9//3//f/+f/5//n//f/+////AAD//////v/+/wAAAAABAAEAAQABAAAA///7//n/9//1
//P/8//0//T/7//v/+3/7//z//H/7//v//L/8//z//T/8f/w/+//8P/z//P/9P/1//D/
7v/t/+z/6v/v//P/8f/x//P/7v/o/+j/7//7/woAGAAjADMASABeAHAAdwB3AG8AVQA9
ADAAIQARAAwAEAAIAPv/9v/3//f/9//7//z/9v/0//P/8v/y//f/9f/z//P/8//x//D/
8P/x//L/8v/y//X/9f/0//P/8f/x//L/8v/1//X/9f/3//P/8//z//P/8f/y//P/8//2
//f/9v/3//b/9P/y//H/9P/1//b/9v/2//X/9P/0//T/9P/0//X/+P/4//f/9//3//j/
+f/5//3//f/9//3//f/7//v//P/7//3//v/+/wAAAQABAAEA/////wAAAAAEAAcABwAH
AAUABQAGAAgACAAKAAsACwANAA4ADwAPAA4ADgANAAwAFAAVABYAFgATABQAEwARABEA
EgASABIAEgATABIAEwAPAA0ADAALAA0ADQANAAkABwAFAAQAAgAAAAAAAAAAAAAA///9
//v/+//7//r/+v/3//f/+P/4//b/9P/0//T/9P/1//f/9//3//f/9v/2//X/9P/0//P/
9P/2//f/9v/2//X/9f/3//b/9f/1//T/9//2//f/+P/3//b/9f/0//b/9v/2//b/8//x
//H/8//1//X/9f/2//f/9v/3//f/9P/z//X/9P/0//X/9//4//j/9v/1//X/+P/5//v/
+//4//j/+P/2//X/9f/1//X/9//3//f/9//3//j/+f/5//j/+f/5//j/+P/3//b/9v/0
//T/9f/1//j/+f/6//v/+v/2//X/9v/2//b/9//3//j/+P/4//n/9//3//j/+P/3//f/
9v/0//7//f/1//L/8//0//X/9v/3//f/+//7//f/9f/0//T/9v/4//n/+f/4//f/9v/1
//f/9//3//n/+//7//3//f/7//v/+f/5//z///8AAAEAAgACAAIAAgABAAEAAAAAAAMA
BAAGAAcAAgABAP///f/9//3//f/9//j/9//3//b/9P/1//T/9//5//f/9f/1//T/8//x
//D/8f/y//P/9v/2//X/9f/1//P/8v/y//L/+P/5//f/8//x/+3/7P/w//T///8NABoA
IgArAD0AVgBsAHYAfQB7AGcARwAxACQAGQATABAACgAGAP//AgAHAAMA+f/1//b/9v/3
//f/9//4//r/9//0//P/9P/z//P/9P/1//b/9v/2//f/9//2//X/9f/1//b/9v/3//f/
9//5//X/9f/1//X/9v/4//r/+//6//n/9v/1//j/+P/4//n/+f/5//n/+P/4//f/9v/2
//n/+v/7//3//f/8//r/+f/6//z//v/////////////////9//3//v///wEAAgACAAIA
AwADAAMABQAFAAYABgAHAAkACAAHAAgACQALAA4ADgAQABEAEQARABAADwANABAAEgAT
ABQAGAAXABYAFAATABYAFwAXABcAGAAYABgAFAATABAADwAQAA8ADwAPAA4ADQAMAAcA
BQADAAIAAAABAAIAAwAEAAAA/f/5//X/+P/5//n/+v/5//n/+v/6//j/9v/2//b/9v/3
//n/+f/1//X/9P/0//X/9v/4//n/+P/4//f/9P/0//P/8//1//b/9//5//r/+f/2//X/
9P/1//b/9//4//f/9v/1//T/9f/z//P/9f/2//f/+P/6//f/9P/z//H/9P/1//n/+v/3
//f/+P/4//f/9P/y//H/9P/3//v//f/6//j/9v/y//P/9f/3//n/+f/5//n/+f/2//b/
9v/1//b/+f/7//z/+f/3//X/9P/1//b/+P/5//j/9//2//X/9v/0//X/+P/4//j/+f/5
//f/9v/1//X/+f/3//j//P/8//n/+P/3//b/9v/1//j/9//2//X/9f/2//X/9v/2//X/
9v/3//j/+f/5//n/+f/7//r/+f/6//n//P/9//z//f/7//3//f/9/wEAAgADAAQAAwAD
AAIAAgADAAIAAgABAAIAAwADAAMA///9//v/+f/4//f/9//2//H/8f/v//H/9f/z//H/
8f/y//P/8//0//H/8P/v//D/8f/x//L/8//x//D/8P/w/+z/6//x//X/9f/z//L/7v/o
/+3//f8OABoAJQA5AFAAZgB0AHkAfQBvAE8AOQAwACMAFQASABQAEAABAPb/9f/5//3/
//8AAPz/+f/3//X/9P/3//X/8//z//X/9f/2//j/9v/2//X/9P/3//f/9v/1//P/8//0
//T/9f/1//X/9//3//f/9//3//b/9v/2//X/+P/5//j/+f/5//j/9//3//n/+f/5//j/
+f/5//n/+v/7//r/+f/5//v//P/8//3//P/8//z/+////////////wEA/////wAAAAAB
AAEAAAADAAUABgAHAAYABQAFAAQABgAJAAkACQALAAsADAAOAA0ADgAOAA0AEAASABQA
FQASABIAEQAQABcAFwAXABYAFAAWABYAFQAUABQAEwASABIAEwASABMAEAAPAA8ADwAO
AA0ADAAHAAkABwAGAAQAAwACAAEAAAD//////v/9//z/+//5//j/+f/5//r/+v/6//j/
+P/4//f/9//4//f/9//3//b/9v/0//T/9f/1//f/+P/4//b/+P/3//f/+f/2//X/9f/0
//f/9v/3//j/9//2//X/9P/3//j/+f/6//f/9f/1//f/9f/1//X/9v/3//b/9//3//b/
9f/3//b/9f/1//b/9v/4//b/9f/1//X/9f/2//X/9//4//n/+P/3//f/9//3//f/9//3
//f/9//4//n/+f/2//f/9//2//n/+f/5//r/+P/4//n/+f/5//n/+f/5//n/9v/2//j/
9//2//b/9f/4//j/+P/5//j/9//3//b/9//5//r/+v/5//f/9v/1//P/9P/0//T/9v/4
//r//P/4//f/9//2//j/+v/6//n/+f/3//b/9v/1//b/+P/4//r/+P/4//n/+//2//T/
9v/2//b/9v/3//f/+//7//f/9f/0//T/9f/4//r/+//6//n/+P/3//j/+f/6//3//v//
/wIAAwAAAP///P/7//3/AQADAAUABwAGAAUABAAFAAUABAAEAAYABgAHAAcAAwADAAIA
AQABAAEAAQABAP3/+//6//j/9f/1//P/9f/6//n/+P/5//b/9f/z//L/8//0//X/+P/3
//X/9P/z//P/8v/y//L/+v/5//X/8//v/+3/7P/u//b/AwATABoAHAArAEUAYABwAH4A
hwCBAGUARwAxACIAFQAPABIAEgAMAAUAAAD9//v/+f/5//b/9P/0//X/9v/4//v/+f/3
//f/9//1//T/9P/3//j/+P/4//j/9//1//P/9v/3//n/+v/4//f/9v/3//X/9f/1//X/
9v/4//r/+//6//n/9v/1//f/+P/5//v//P/7//r/+P/6//n/+P/4//j/+P/4//n/+v/6
//n/+f/6//z//v///wAA///+//3////9//3//v8BAAMABAAEAAMAAwACAAEAAwADAAQA
BAAGAAkACQAJAAkACQAKAAwADgAQABEAEQAQABAAEAAPABAAEgATABQAGAAXABYAFAAS
ABQAFAATABUAFgAWABYAFAATABAADwAQAA8ADwAPAA4ADQAMAAcABwAFAAQAAgACAAIA
AgACAP7//f/7//n/+v/7//v//P/6//n/+f/4//j/9v/2//b/+P/5//v/+//2//X/8//y
//X/9v/4//n/9//4//j/9v/2//X/9f/3//n/+f/6//r/9//0//P/8v/1//b/9//4//f/
9v/1//T/9f/z//P/9f/2//f/+P/6//n/9v/1//P/9P/1//n/+v/3//f/+P/4//j/9v/1
//X/9//5//z//f/5//j/9//0//X/9//5//v/+f/5//n/+f/2//b/9v/1//b/+f/7//z/
+f/3//X/9P/3//j/+v/7//n/+f/5//n/9//0//T/9v/5//r//P/9//r/+P/2//X/+P/5
//v//P/7//v/+v/4//j/9//3//f/+f/6//r/+v/4//j/+P/4//n/+f/6//r/+P/6//r/
+f/3//X/9P/0//j/+v/9//7//f/6//n/+f/5//r//v/+//3//P/7//r/+f/5//3//f/9
//v/+v/6//f/+P/4//f/+P/5//r/+//9//3//f////z/+//8//v//P/9//z//f/+/wEA
AgADAAYABgAGAAYABQAFAAQABAAEAAQABQAFAAQABQAFAAUAAQD///3/+//5//n/+v/6
//n/+f/3//n/+v/3//T/8//2//f/9//4//f/9v/1//b/9//3//j/+f/1//T/9P/0//D/
8//3//v//f/7//j/+P/4////DQAWACAAMQBHAFwAbgB0AHEAZwBRADcAKQAgABUAEwAW
ABIABgD9//z///////3//f/+//z/+f/5//n/+v/9//v/+f/5//v/+f/4//j/+P/4//f/
9v/4//n/+f/5//n/+f/6//r/+f/5//n/+//6//v//P/9//z//P/8//v//f/9//v/+//7
//r/+f/5//z//f/+//7/AAD///7//v/9//z/+//7////AAAAAAEAAAAAAAAA//8BAAEA
AQABAAIAAQACAAQABAAFAAUABAAHAAkACgALAAoACQAJAAgACQALAAoACQALAA0AEAAU
ABEAEgASABEAEwAUABUAFQAUABQAEwASABcAFwAXABYAFQAYABkAGQAWABYAFQAUABYA
FwAWABcAEwARABAADwAOAA0ADAAHAAgABwAHAAYAAwACAAEAAAABAAEAAAD///3//f/8
//z/+//7//z//P/9//z//f/+//z/+//7//n/+f/7//z//v/9//z//P/7//n/+v/6//j/
+v/5//n/+//6//n/+f/4//n/+P/5//r/+v/6//r/+v/+//7//v/+//3/+//7//3//P/7
//r/+v/7//r/+//7//n/+f/8//z/+f/5//r/+v/7//r/+v/7//r/+//9//3//v/+//7/
/P/8//3//v////7//f/8//v//f/+///////+///////+/////////wAA///+//7//f/7
//v/+//7//7//P/9/wAA///+//7//f/+//7//v////3/+//6//j/+//9//7//v/+//3/
/f/9//r/+v/5//j/+v/8//7/AAD8//v/+//6//r//P/8//v//v/9//3//v/9//z//P/6
//3//P/9/////v/8//v/+//4//r//P/8//z//P/8//v//v/9//3/+//6//r//P/+////
///8//v/+v/5//v//f///wMAAQD//////f///////f/9////AwAFAAcACAAGAAQAAgAD
AAUABgAIAAcABgAGAAUABAAFAAUABQACAAEAAAD///v/+f/4//b/9//5//n//f/9//n/
9f/z//T/9f/1//b/9//4//n//P/6//f/9f/z//P/9P/2//j/9v/x//P/+f/7//f/9P/2
//j///8JABIAGgAjADcAVABoAHYAdwBtAFUAOwAvACQAFQALAAwAEAAOAAUAAAD9//v/
+f/5//r/+v/6//v//P/+//7/+//4//f/+f/3//b/9v/5//r/+v/6//n/+f/4//f/+P/5
//v//P/7//n/9//3//b/9//4//n/+//8//3//f/8//v/+P/3//n/+v/7//3//P/7//r/
+P/7//v/+//8//3//P/7//v//P/8//v/+//8//7/AAABAAAA///+//3//////wEABAAC
AAMAAwACAAIAAwADAAMABAAFAAcACAAHAAkACAAHAAcABwAIAAoADAAOAA8ADwAOAA4A
DgANAA4AEAARABIAFQATABEADgAOABIAFAAVABQAFAATABIADwAPAA0ADQANAA0ADgAP
AAsACQAHAAEABAADAAMAAgACAAIAAgACAAAA///9//v/+//7//r/+v/3//f/+P/4//f/
9v/3//j/9//3//j/9//3//f/9v/2//f/+P/6//v/9//2//T/8P/0//X/9//7//j/9//3
//b/+P/2//b/9v/4//j/+P/4//f/9v/1//T/9f/1//f/+//5//f/9f/0//X/9P/1//X/
9f/1//j/+P/3//f/+P/4//r/+P/3//f/9//3//j/9//2//b/9v/0//b/9//4//n/+P/3
//b/9f/2//j/+v/7//r/+//7//r//P/7//r/+v/6//r/+//7//j/9//2//X/+P/2//f/
+v/6//r/+//7//n/+P/3//f/+P/5//v//P/5//n/+P/2//n/+f/6//v/+f/6//r/+v/4
//j/+P/4//j/+f/7//z/+v/6//j/9f/3//f/+P/6//j/+P/5//j/+P/2//b/9//4//j/
+f/7//n/+P/2//X/9//4//j/+f/4//j/+f/5//n/+f/5//n//P/8//r/+P/4//j/+P/5
//n//f/9//n/9//2//b/9v/4//n/+f/8//3//v////z/+//6//v//f/9////////////
/f/9//3/////////AwAEAAUABgADAAMAAgACAAIAAgADAAMAAgADAAMAAwABAP///f/7
//v/+//8//z/+f/5//f/+f/6//f/9P/z//b/9//3//j/9//2//X/9v/4//f/9//3//P/
8v/y//L/8v/z//X/9f/1//P/8P/w//L/9f///wgAFgAjAC0AQgBiAHQAcwB1AHUAYQBF
ADYAKQAZABAAFAAWAAcA/P/9/wEA//////z/+v/3//f/9//4//3/+//5//n/9//1//T/
9P/1//b/9v/2//n/+f/4//f/9f/1//b/9v/5//n/+f/7//f/9//3//f/9f/2//f/9//6
//v/+v/7//n/+P/3//f/+f/5//n/+P/5//n/+f/6//z//P/8//3//v/+//3//f/6//r/
+v/5//z//f/+/////f/7//v//P///wEAAgACAAQABQAFAAUAAwADAAQABAAIAAsACwAL
AAkACQAKAAwADAAOAA8ADwASABIAEgARAA8AEAAQABAAEwATABMAEgAQABIAEgARABEA
EgASABIAEgATABIAEwAQAA8ADwAPAA8ADwAPAAsACwAJAAgABgAFAAQAAwACAAEAAQAA
AP///v/9//v/+v/7//v//P/8//r/+P/4//j/+P/5//v/+//7//v/+v/6//n/+P/4//f/
+f/6//r/+P/3//X/9P/1//b/9//5//r//P/6//r/+v/4//j/+P/4//r/+v/6//r/+f/3
//f/+f/7//v/+//8//z/+v/6//n/+P/3//n/+P/4//n/+//8//r/+P/3//f/+P/5//v/
+//7//z//f/8//r/+//8//3/+//7//v/+//6//r/+v/5//n/+//8//z//P/7//r/+v/6
//r/+//7//z//f/+/////f/6//r//P/6//r/+//7//3//P/7//v/+f/5//r/+v/8//3/
/f/8//z/+//7//v/+f/6//r/+v/8//z//P/8//n/+f/6//r//P/+//7//f/7//n/+P/4
//v//P/+//7//v/8//z//f/6//j/9//3//v//P/8//3//f/8//r/+f/8//z//f/9//3/
/f/9//3/+f/4//j/+f/6//3/AAABAP3/+v/4//b/+v/6//j/+//5//n/9/8AAP3//P/7
//r/+f/5//3//f/7//n/+P/4//r//P/9//3/+//7//v/+//9//3//f///wEAAQADAAMA
AgABAP7//f8AAAMABAAFAAoACgAKAAoACAAHAAUABAAHAAgACgALAAgABwAFAAMABAAD
AAIAAQD+//3//f/8//j/9//0//X/+//5//f/9//5//n/+P/4//j/+P/4//r/+v/5//n/
+f/3//b/9v/2//b/9//5//3//f/1/+7/7v/0//3/CQAWACAALwA/AFoAdgB8AH8AhQBz
AFMAQwA2ACEAEwAWABYADAAFAAAA/f8FAAcAAQD+//z/+//7//v//P////3/+//7//n/
9//2//b/+f/6//r/+v/7//v/+v/5//f/9//4//j/+v/7//z////8//v/+v/5//r//P/+
/////f/9//v/+//+//7//v///wMAAwADAAIAAQD///3//P///wAAAQADAAIAAgABAAEA
//8AAAEAAQAFAAUABQAFAAMAAQABAAIABAAHAAkACgAIAAkACQAJAAkACQAKAAoADAAP
AA8ADwAOAA0ADQAOAA8AEgAUABUAFgAWABYAFQAVABYAFgAWAB0AHQAdABwAGAAaABoA
GQAXABgAGAAYABkAGQAXABcAFgAVABUAFQAVABUAFQARABAADQALAAgACgAKAAoACgAI
AAcABQADAAEAAQAAAAAA/////wAAAAD+//z//P/8//7///8BAAEA/f/9//z//P/8//z/
/f/9////AAAAAP7//f/7//r/+//8//3///8AAP7//P/8//z//P/8//z//P8AAAAAAAAA
AP7/+//6//v//P/9//7/AAAAAP7//v/9//z/+//9//z//P/9////AAD+//z/+//7//7/
//8BAAEA/v/+//7//P/+////AAABAAMAAwADAAMA///+//3/+//8////AQACAAAA///+
//7//P/8//3//f/+////AAABAP///P/8//7/AAAAAAEAAQADAAIAAQABAAAA//////7/
//8BAAIAAgABAP///v/9//7/AAABAAIAAQAAAP///v/9//3//v/+////AgADAAMAAAD9
//v/+v/8//7/AQACAAAA/v/+///////+//7///8BAAIAAgADAAIAAAD9//v///8AAAIA
AwABAAEAAQABAPz//P/9/////f///wMAAwAAAP///v/9//z//f/9/wEAAQABAP///v/+
/wAAAgADAAMAAgABAAAA///9//3//f///wIAAwAGAAcABQAFAAMAAwACAAUABgAHAAoA
CgAKAAoACQAJAAgACAAKAAoACwALAAcABwAGAAUABQAFAAUABQACAAEAAQAAAPv/+//5
//v/AQD///3//f/7//v/+v/6//z//P/8//7//f/7//r/+f/3//b/9v/2//r/+//9////
/f/3//T/8v/y//v/CwAYACIAMwBFAFAAYAB0AH0AewBvAFcAPQAuAB8AEQAOABIAEAAL
AAYABQAFAAUAAwAAAP7/////////AAAFAAMAAQABAP///f/8//z///8AAAAAAAADAAEA
/v/7/w==
         </WaveFormData>
      </LeadData>
      <LeadData>
         <LeadByteCountTotal>10000</LeadByteCountTotal>
         <LeadTimeOffset>0</LeadTimeOffset>
         <LeadSampleCountTotal>5000</LeadSampleCountTotal>
         <LeadAmplitudeUnitsPerBit>4.88</LeadAmplitudeUnitsPerBit>
         <LeadAmplitudeUnits>��V</LeadAmplitudeUnits>
         <LeadHighLimit>2147483647</LeadHighLimit>
         <LeadLowLimit>268435456</LeadLowLimit>
         <LeadID>II</LeadID>
         <LeadOffsetFirstSample>0</LeadOffsetFirstSample>
         <FirstSampleBaseline>0</FirstSampleBaseline>
         <LeadSampleSize>2</LeadSampleSize>
         <LeadOff>FALSE</LeadOff>
         <BaselineSway>FALSE</BaselineSway>
         <ExcessiveACNoise>FALSE</ExcessiveACNoise>
         <MuscleNoise>FALSE</MuscleNoise>
         <LeadDataCRC32>287495835</LeadDataCRC32>
         <WaveFormData>
DgAOAA4ADgAMAAoACAAGAAMAAgABAAAAAQACAAMABAABAP7/+//4//r//P/+/wAA/P/6
//j/9v/0//T/9P/0//f/+P/5//r/+P/2//T/8v/0//b/+P/6//f/9v/1//T/9P/0//T/
9P/4//r//P/+//n/9v/z//D/8//2//n//P/5//j/9//2//X/9P/z//L/9f/4//v//v/7
//j/9f/y//X/+P/7//7//f/8//v/+v/5//j/9//2//n//P///wIA/v/8//r/+P/8//7/
AAACAP///v/9//z//v/+//7//v8AAAIABAAGAAEA/v/7//j/+//+/wEABAACAAAA/v/8
//z//P/8//z///8AAAEAAgD+//z/+v/4//z//v8AAAIA///+//3//P/8//z//P/8////
AAABAAIA/f/6//f/9P/3//r//f8AAP3//P/7//r/+P/4//j/+P/8//7/AAACAP3/+v/3
//T/+f/8////AgD+//n/+P/4//j/9//5//n//P/+///////7//r//f///wMACAAJAAoA
CgAHAAQABAAEAAYACQAKAAwADgAPAA4ACQAJAAwADwAUABcAGQAYABQAEgAQABAADgAK
AA4ADAAJAAYABQABAPz/+//6//r//v/+//z/+v/4//T/8P/w//L/8v/x//P/+P/6//f/
9//x/+7/6//q/+3/8v/0//b/9v/t/+j/5v/m/+X/6f/u//n/BgAQABgAIgA0AFIAeACc
ALcAywDSAM8AxACpAHkAOQANAA4AHAAcABEACwAKAAgAAgD8//n/+/////7//P/5//X/
8f/v/+7/8f/1//X/9//3//T/8f/x/+//7f/s/+z/8f/0//X/8//v/+z/7f/s/+//8//0
//n/+f/1//L/8f/u/+3/7f/w//X/+P/7//3/9v/z//H/8P/z//X/+P/9//r/+P/1//X/
8v/x//P/9f/6//z//f/6//j/9//2//X/+v/9//7/AAAAAP7//f/6//n/+P/6//z/AwAG
AAgACAAEAAEAAAAAAAQACAAKAAsADwAMAAsACgAJAAsADAANABIAEwAUABQADgANAA0A
DQAPABUAFwAXABYAFQARAA4ADgANAAwADgATABYAFgAZABIADAAKAAcACAALAAwADQAP
AAoABwAEAAIAAAD///7/AgAEAAQAAwD9//n/9//3//j//P/9/wIAAAD9//v/+v/2//X/
+P/5//7///////7/+v/4//X/8//3//3//v////3/+//6//j/9//2//b/+f/9//7//v/+
//j/9f/z//L/9v/5//v//P/8//v/+v/3//L/8//1//f/+/////7/AAD8//j/9v/1//r/
+//+/wEA/f/9//3//P/4//b/9//3//r//P///wQA/v/5//f/9//7//z//v8BAAEA////
//3/+v/7//v//P8BAAIA//////r/9//2//b/+f/8//7////+//z/+v/5//b/9f/3//f/
/f/////////5//f/9v/2//r/+v/+//7////8//r/9//0//T/9v/4//v//f/9//7/9//0
//L/8v/1//b/+f/6//r/+f/5//j/9f/1//b/9v/6//z//f/8//j/9f/y/+//8f/2//j/
+v/8//7/+f/z//H/8P/0//X/+f/7//n/+v/6//n/9P/0//j/+/8BAAYABwAIAAYAAQD8
//r///8CAAYACAAHAAgACAAGAAMABQAKAA8AEwAVABYAFAAOAAoABgAEAAcABAAJAAgA
BQACAAEA/f/2//X/9P/0//n/+v/5//j/9P/u/+j/5v/s/+7/7//z//P/8v/s/+n/5v/m
/+b/6P/s//D/8f/y/+z/5f/g/97/4P/j/+n/8v/5//7/CAAQABgAMABUAHoAnAC3AMcA
xAC5ALIAmwBlACMABQAKABIADgAFAAEAAgAAAPr//P///wEA/v/6//X/7//r/+f/5f/k
/+n/7//x//X/8P/s/+j/5//p/+n/6v/s//D/8v/y/+//6f/m/+f/5v/q/+//8f/3//T/
7//r/+n/6//r/+z/8P/z//T/9f/1//D/7f/r/+r/7v/x//X/+//1//L/7v/t/+3/7f/w
//P/+P/6//v/+P/1//P/8f/v//P/9//5//z//P/6//n/9v/6//r//f8AAAMABAAEAAIA
AAD9//z//P8CAAgADAAPAA0ACAAFAAIAAwAHAAoADQASABMAFAAUAA8ADQAMAAsADgAV
ABgAGQAVABMADgAKAA4ADwAQABQAFgAWABMAEwANAAgABwAFAAcACwANAA8ACwAEAP//
+v/9//7/AAACAAQABAACAP//+P/1//T/9f/2//r/+/8AAPv/9//0//L/8//z//f/+f/7
//v/+v/4//P/8v/w/+//8v/5//v//f/7//f/9P/w//L/8v/z//f/+f/6//r/+v/1//P/
8v/y//f/+//+/wAA/f/5//X/7//u//H/9f/5//v//f/6//r/9f/y//H/8f/1//f/+///
//v/+f/3//T/8//0//j/+//9//z//P/+//f/8//y//P/+v/8////AwD///v/+f/1//X/
9//4//r/AAAAAPz/+//2//P/8v/y//b/+v/9////+//4//X/8//1//X/+P/5//z//f/8
//v/9f/z//L/8v/3//j//f/+//z/+P/1//H/8//0//f/+v/7//v/+f/4//L/8P/v//D/
9P/2//r//P/3//X/9P/y/+7/7f/3/wAAAAD8//r/+P/2//X/8f/x//L/9//5//7/AQD7
//j/9P/v//D/9P/8/wMAAgAEAAIAAAABAP///f/+/wMABgAKAAwACAAGAAMA/v8AAAUA
DQAVABQAEwARAAwACgAIAAYABgAIAAYADAAMAAYAAAD8//X/9f/3//n//P/6//j/9P/w
/+//7P/p/+r/8P/y//P/9//1//L/6v/l/+f/6v/t//L/8f/y//D/7v/k/+P/5P/o/+z/
8f/x//D/7//2/wQAFAAiADYAUgB0AIwAoQCvAK4AqQCkAJMAaQAtAAcABgAIAAAA9//1
//j/AAAEAAQAAQD///z/9v/v/+f/6v/p/+r/7P/t//H/8f/z/+//6v/l/+P/5//r//D/
9v/z//L/7//p/+j/6P/s/+7/8P/z//P/9//z/+3/6P/l/+n/7f/y//r/9//0//H/7f/u
/+//8f/0//T/9f/3//v/9v/y/+3/6//w//P/+f////7//P/5//L/9P/1//b/9//8////
AAACAP7/+v/3//L/+P/8/wMACgAIAAYAAwD+/wEAAQADAAYACAAMAA4ADwAPAAoABwAE
AAkADwAUABkAGAAVABIADgANAA8AEgAVABUAGwAdAB0AGAAVAA8ACgAQABMAFgAcABsA
GAASAA8ADgAMAA4ADwAPABEAEQARAA4ABgAAAPr//v8CAAcADAAIAAQA/v/3//f/9//5
//3/+//+//7/AgD8//f/8//w//T/9//+/wMAAQD9//j/8v/y//T/9f/3//j//f/9//3/
+//3//T/8P/1//j//P8DAP///P/4//T/8//z//T/9v/4//v//f/+//r/9//0/+//8v/3
//3/AwAAAP//+f/2//b/9v/4//v//f/9////AQD8//n/9v/y//T/+P///wUAAAD8//n/
+P/3//f/+v///wAAAAABAAMA///7//n/9f/3//3/AgAIAAgABAD8//f/+P/3//j/+v/+
/wAAAQABAP7/+v/2//P/9v/5////AwACAP//+v/1//b/9//5//z//P/8/wAAAAD9//j/
9P/v//T/+P/+/wQAAgD///r/9v/2//b/9//6//z//P/+//7/8v/v/+7/8//2//n//P/6
//f/+P/6//n/9//4//f/+//+/wAAAQD6//j/+v/7/wEABgAHAAgACAAFAAIAAgABAAIA
BAAEAAkADAAOAA4ACQAJAAwADwAVABcAGAAWABIAEAAOAA4ADQAIAAsACAAJAAgACQAH
AP7/+//4//b/+f/6//n/+P/3//T/8f/y//P/8v/w//H/9P/2//P/8//t/+z/6//s/+//
8v/y//L/9P/x/+z/5P/g/+H/5//u//f/AAAMABoAIAAiADIAUABwAI8AqwC8AL0AuACp
AIsATwAPAPz/CgASAA8ACQAGAAQABAACAP3//f8AAP7/+//3//P/7//t/+z/7f/x//H/
8//z//L/8f/z/+//7f/s/+z/8v/2//j/9//x/+7/7//u//D/8//z//f/+P/1//P/8//y
//H/8f/0//n/+v/7//v/9f/z//L/8v/y//P/9f/5//j/+P/3//n/9f/z//T/9f/6//7/
AQAAAP3/+//5//f/+v/9//7/AAACAAIAAwACAAEA/v/+//7/BQAIAAoACgAHAAMAAQAA
AAUACgANAA8AFAASABIAEgAOAA8ADwAPABMAFQAXABgAEwATABQAFQATABkAGwAbABsA
GwAYABYAFQATABEAEgAWABgAFwAZABUAEAAPAA0ADQAPAA8ADwASAA4ADAAKAAcABAAC
AAAAAwAGAAcABwABAP3/+//7//v//v/+/wIA///9//z//P/4//f/+v/7/wAAAQABAAAA
+//6//j/9//4//3//f/9//7//f/9//z/+v/4//f/+f/+/wAAAQACAPz/+f/3//b/+f/7
//z//P/////////9//n/+f/6//v//f8BAAAAAgD9//r/+f/5//v/+//9////AAABAAIA
AgD9//r/+v/5//3//v8AAAQA/f/5//j/+f/9//7/AAADAAIAAQACAAEA/P/7//n/+P//
/wIAAQADAP7/+//6//r//P/+//////////7//f/9//v/+f/6//n//v8BAAIAAwD8//n/
9//2//r//v/+/wAAAAAAAAAAAAD6//X/9P/0//j/+/8BAAUAAAD+//v/9//3//r/AQAH
AAcACgAJAAgABwADAP///v8FAAoAEAAUABAADgALAAYABwALABIAGQAbABsAGgAWABEA
DgALAAoADgAMABIAEgAMAAYAAgD7//r/+//8//7////+//v/+P/1//D/6//q//H/9P/2
//v/+f/2/+7/6f/p/+z/7//0//T/9v/1//T/6P/n/+r/7P/u//P/9//4//n//P8KABgA
IgA0AFIAcgCQAKcAswCyAK0ApgCVAG0ANQARAAwADAAGAPn/+/8GAAoACAAIAAsACQAE
AP7/9//v//H/7//v//D/9f/5//n/+//1//D/6//p/+7/8f/1//r/+P/4//b/8f/v/+7/
8f/y//X/+f/6/////P/1/+//6//w//P/9//+//3/+v/3//P/8f/x//L/9P/3//n//P8B
APr/9v/x/+//9P/3//3/AwABAAAA/v/4//n/+f/5//n//f8BAAMABgADAP7/+v/0//r/
/v8FAAwACwAKAAgABAAFAAMAAwAEAAoAEAAUABcAFAAOAAoABgALABEAFgAbABoAFwAU
ABAADgAPABEAEwAWAB0AIAAhABoAFwARAAwAEgAVABgAHgAdABoAFAARAA8ADAANAA0A
DgARABIAEwAQAAgAAgD8////AgAGAAoABgAEAAAA+//4//f/+P/7//z/AAABAAYA/f/3
//L/7v/x//X//f8DAAIA///7//b/9P/0//P/8//3//3//v////v/9//0//D/8//2//r/
AQD+//z/+f/2//b/9f/1//b/+P/7//3//v/6//f/9P/v//D/9f/7/wEA//////r/+P/4
//b/9v/3//v/+//9////+v/5//j/9v/2//j//f8BAP///P/6//r/9//1//b/+f/9//7/
AAADAP7/+f/2//H/8v/3//v/AAAAAP7/+P/1//X/8//z//T/+f/+/wIABQAAAPr/9P/v
//L/9f/7///////5//P/7//u//L/9P/2//j/9//1//f/+v/2//P/8//x//T/+P/7//3/
+P/2//j/+f/+/wIAAgACAAMAAQD//wAA//8AAAIAAgAHAAoADAAMAAcABwAKAA0AEgAT
ABMAEAANAAwACwAMAAoABAAGAAIAAgACAAQAAwD8//n/9v/0//T/9P/y//D/8v/w/+7/
8P/v/+7/7P/t//D/8v/v/+//6f/o/+f/6P/p/+z/7P/s/+7/6//q/+b/3v/d/+H/5v/t
//j/CAAaACAAHgAsAEgAaACHAKEAtAC1AKoAnQCBAEUAAQDu//7/CAAFAAEAAgAAAPz/
+v/3//X/+P/2//P/7//s/+n/6P/o/+r/7f/s/+3/7//u/+3/7//r/+n/6P/o/+z/8P/y
//H/7P/q/+z/7P/r/+3/7P/v//L/8f/x//P/8P/t/+v/7P/y//T/9v/3//P/8f/w//D/
8f/x//L/9f/1//b/9v/5//T/8f/x//H/9v/6//3//P/6//n/+P/3//n/+//7//z/AAAA
AAEAAAD///z//P/8/wEABAAGAAYAAwABAAEAAgAEAAgACgALAA8ADgAPABAADAANAA0A
DQASABMAFAAUABMAEwAUABUAEQAVABUAEwAVABcAFgAWABQAEQAOAA4AEwAWABYAGQAT
AA4ADQALAAoACwAKAAkACwAIAAcABgADAAAA/v/8/wAAAgACAAEA+//5//n/+//6//z/
+//+//7//f/9//7/+f/1//X/8//5//v//P/8//j/+P/3//f/9f/5//j/9//7//v//P/8
//j/9v/1//f//P/+////AAD8//v/+//8//v/+//6//j/+//9///////5//f/9v/1//j/
/f/9/wAA+//4//f/9//3//f/+f/7//v//f///wAA+//4//j/9//7//z//v8CAP3/+f/4
//n/+//6//r/+//9//3///////n/+f/4//j/AAACAAAAAQD+//v/+v/6//n/+v/6//n/
/P/8//z//f/5//f/+P/3//3//////////P/7//v//P/8//r//P/6//3//P/8//v/+f/4
//n/+v/+/////v/+//n/+P/4//r/+//6//v/+v/8//3///8AAPv/+f/4//b/+v8CAAQA
AgAAAP7//P/3//P/8//0//j/+/8BAAUAAAD+//v/9//3//r/AQAHAAcACgAJAAgABgAD
AAAAAAAEAAgADQAQAA4ADAAJAAQABAAJABEAGQAaABkAFwASAA4ADAAKAAoADAAKABAA
EAAKAAQAAAD5//n/+//9/wAA/v/8//j/9P/0//D/7P/s//H/9P/2//v/9//0/+z/5//p
/+z/7//0//L/9P/z//L/6P/n/+r/7v/w//P/9f/2//f//v8MABgAIAA0AFQAdACMAKMA
sQCwAKkAoACPAGMAJwALAAwADgAEAPv/+f/8/wQACgAMAAkABQAAAPr/8//r/+7/7f/u
//D/8//3//f/+f/z/+7/6f/n/+v/7//0//r/+f/4//X/7//t/+z/7//w//T/9//3//v/
+P/x/+v/5//t//H/9v/+//v/+P/1//H/7//v//D/8v/1//f/+v////n/9P/u/+v/8f/1
//z/AwAAAP7/+//0//b/9//4//n//f8BAAMABgACAP7/+//2//v//v8EAAoACAAGAAMA
/v8BAAEAAwAGAAoADgAQABEADwAKAAcABAAJAA8AFAAZABgAFQASAA4ADgAPABEAEwAV
ABsAHQAdABYAEwANAAgADgARABQAGgAXABQADgALAAsACgANAA8ADwARABEAEQAOAAYA
AAD6////AgAGAAoABwAEAP//+f/2//X/9v/5//v//v/+/wIA/P/3//P/8P/y//X//P8B
AP7/+//3//L/8v/0//X/9//4//3//f/9//n/9f/y/+7/8v/0//f//f/6//j/9f/y//P/
8//0//b/+f/7//z//P/5//X/8f/r/+3/8//6/wEA/P/7//X/8v/y//L/9P/3//r/+//+
/wEA/P/5//b/8v/1//j//v8DAAAA/P/5//j/9//1//b/+f/+//7///8BAP3/+f/3//P/
9v/7////BAADAAAA+f/1//X/9f/3//r//P/+///////8//j/9P/x//X/+f8AAAUAAgD/
//r/9f/1//X/9v/4//z//P8AAAAA+//2//L/7f/y//b//P8CAP7/+//2//L/8f/y//T/
+P/4//j/+v/6//X/8//y//D/9P/3//v//v/6//T/8f/u//D/8v/0//b/9v/1//j//P/5
//X/9P/x//T/+P/7//3/+f/4//v//f///wIAAQAAAAMAAwADAAYAAgAAAP///P8DAAgA
DAAOAAgACQANABEAEQARABAADAALAAwADQAQAAoAAgACAPz//v/+/wAA///5//f/9f/0
//T/9P/y//D/8v/w/+7/8P/u/+z/6f/p/+3/8P/u/+//6//q/+n/6v/q/+z/6//q//T/
8//w/+r/4v/d/9//5v/x/wIAGAAkACgANABMAGgAggCdALMAvgC/ALgAmwBhAB0A/f8E
AAwACAAJAA0AEAAOAAYA+v/x/+3/8v/y//H/7//x/+//7//w/+//7//r/+n/7f/u/+//
8//u/+v/6f/o/+v/7v/v/+3/6//q/+3/7v/s/+3/6//t//H/8f/y//X/8f/t/+r/6v/t
/+7/7//v/+7/7//x//T/8//x//D/8f/x//L/8v/1//L/7//v/+//9P/2//f/9P/0//X/
9v/3//b/9//2//b/+f/6//z//P/7//j/+P/4//3/AAACAAIAAQD/////AAACAAQABAAD
AAgACAAKAAwACQAJAAgABwAKAAsADAAMAAoACwANAA8ADQARABEADwAQABEADwAOAA4A
CwAIAAgACwAMAAoACwAJAAYABwAHAAMAAwABAP//BAACAAIAAgD+//z/+//6//3//v/9
//v/9//1//X/9//z//T/8v/0//T/9f/3//r/9v/z//T/8//4//n/+f/4//T/9P/z//P/
8f/z//D/7f/y//P/9f/2//P/8P/u/+//8//0//T/9P/z//P/9P/2//T/8//x/+7/8f/z
//X/9f/v/+//8P/x//P/9//2//j/9v/0//T/9f/z//H/8f/x//T/9//6//z/9f/y//L/
8f/0//b/+f/+//f/8//y//P/8//y//L/8//1//f/+//9//b/9f/z//L/+f/6//f/9//z
//H/8f/y//H/8v/y//H/9P/2//j/+//2//P/8//x//T/9f/0//P/8f/x//L/9P/y//D/
8v/w//T/9P/1//X/8f/u/+3/7P/v//H/8f/y//D/8P/x//T/8v/w//D/7v/w//H/8//0
/+//7f/s/+r/7v/w//H/8P/3//L/8P/u/+z/6v/r/+v/7//0//P/8f/y//H/8P/w/+//
7f/u//L/+v8BAP///v/5//T/+f/5//n//P/7//z//v/+//7//v/9//r//P8BAAkAEQAO
AAsABwAAAAEAAgADAAYAAwD+/wEA/v/5//b/9f/x/+//8f/z//b/8//u/+f/4P/i/+L/
4v/m/+b/5v/l/+f/5//m/+D/3f/f/+L/5f/q/+X/5P/g/9z/3v/j/+j/6v/o/+H/1//S
/9f/5P/6/xAAHgAwAE4AcgCIAJ0ArQC0ALUAtACnAIEAPwAJAPr//v/8//X/9/8AAAYA
BgACAPn/7f/s/+j/4//d/+L/4//m/+r/5v/l/+D/3f/g/+D/4P/j/+X/5f/m/+j/5f/k
/+H/2//c/97/5P/o/+X/5f/i/+P/5f/j/+L/4//k/+X/5//s/+r/5v/i/93/4P/j/+f/
7P/p/+f/5v/n/+f/5v/k/+X/6P/p/+3/8f/u/+z/6f/i/+f/6//v//P/8v/x/+7/7P/u
/+7/7//u//L/8v/1//j/9v/0//H/7P/w//P/+P/+//z//P/6//f/+//6//v//P/9/wEA
BAAHAAUAAQD9//j/+v///wUACwAHAAkABwADAAIAAwABAAAABQAFAAUACAAHAAQA/v/7
//3//v8DAAcAAwABAP3/+f/9//r/+f/4//r/+v/7//z/+P/0/+7/5//q/+3/8v/5//T/
8v/t/+z/6v/p/+n/6v/q/+v/8P/z//H/7f/o/+L/5P/o/+v/7//s/+//7f/r/+z/6//r
/+r/7P/s/+3/8f/v/+z/6P/k/+j/6//v//T/8f/v/+z/6P/p/+n/6f/n/+j/6//v//P/
7//t/+b/4v/m/+r/8P/3//P/7//t/+v/7P/t/+7/7v/t/+7/8v/1//D/7P/p/+j/6f/r
//D/9//1//L/8P/v/+7/7f/u/+3/7P/v//H/9P/1//L/6//n/+n/6//v//T/8f/w/+7/
6//s/+z/7P/t/+//7//y//P/8v/v/+r/5f/o/+v/7//0//D/7P/s/+j/6v/q/+v/6//t
/+7/8f/0//D/7f/o/+T/5f/o/+z/8v/w/+z/6v/m/+b/5//p/+r/7P/t/+//8P/t/+r/
5v/g/+X/6f/t//H/7//v/+z/6P/o/+n/6P/o/+n/7P/w//T/4v/f/+L/5//q/+3/8P/r
/+f/5//o/+b/5f/n/+f/6//u//D/8f/r/+r/7f/v//P/+P/5//r/+v/3//T/9P/1//b/
+P/4//z//v////7/+f/5//z///8EAAcACQAIAAEA/v/7//r/+v/2//r/+P/4//b/9v/z
/+3/6//p/+j/6//s/+v/6v/n/+L/3f/c/93/3v/e/+H/5P/m/+P/4//e/9z/2v/a/97/
4v/j/+T/5P/f/9j/0v/O/9H/1f/e/+f/7P/y//r/BgAOAB4APgBsAJEApwCyALcAsACf
AIUAVwAXAPT/+v8GAAEA9//2//j/9P/w/+3/7f/w/+7/6//n/+T/3//c/9r/3f/h/+H/
4//i/+D/3v/f/93/2//a/9r/4P/k/+b/5f/g/9z/3P/a/97/4f/h/+X/5v/j/+H/4f/f
/93/3P/e/+L/5P/m/+f/4f/f/97/3v/i/+P/5f/p/+n/6P/m/+f/4//h/+L/4//n/+r/
7P/q/+b/5f/k/+P/5v/p/+r/7P/t/+z/7P/q/+r/6P/p/+r/8f/0//b/9v/y/+//7v/u
//L/9v/4//n//v/8//z//P/4//n/+f/5//7/AQAEAAYA///9//z/+//9/wMABQAFAAUA
BQACAAAAAQD///3//v8EAAYABQAHAAEA/P/7//n/+//9//3//f8AAPz/+v/4//b/9P/z
//L/9v/4//j/9//w/+3/7P/t/+7/8v/z//j/9//1//T/9P/x/+//8f/x//f/+f/6//r/
9v/2//X/9f/4//3//f/9/wAA//////7/+//6//r//f8CAAQABQAGAAMAAQAAAAAAAwAF
AAYABgAJAAkACQAHAAMAAwAEAAUACQANAAwADgAKAAYABAADAAYABwAKAA0ADQANAA0A
DAAIAAYABwAHAAsADAAOABIACwAFAAIAAQAFAAYACAALAAsACQAJAAcAAwADAAIAAgAJ
AAoABwAHAAQAAQAAAAAABAAGAAcABwAGAAQAAgABAP3/+//8//v/AQADAAMAAwD+//v/
+f/4//z//P8AAAAAAQD+//z/+f/1//T/9f/2//r//f/+/wAA+//4//b/9v/6//r//P/8
//z/+//7//r/9v/1//X/9P/6//z//f/8//f/9f/z//H/9P/5//v//P/8//v/+P/2//L/
8v/z//T/9f/7//r/9v/y//D/7//v//P/9f/2//f/+f/5//T/9P/q/+3/6//w//T/9v/4
//r/9f/v/+3/7P/u/+//8//1//X/9v/2//X/8P/u//D/8f/4//7/AAACAAAA+//2//T/
+P/6//3//v/9//7//v/8//n/+/8AAAUACgANAA8ADgAHAAQAAQAAAAAA/P8AAP7/+//4
//f/8//r/+n/5//m/+n/6v/p/+j/5P/e/9j/1v/c/97/3//j/+L/4v/d/9v/1f/U/9P/
1P/Y/9z/3f/e/9b/0f/K/8r/yv/P/9P/2P/d/+L/6v/0//z/DAAqAFIAdgCRAKMAqgCh
AJIAgQBZABcA5//m//T/7v/j/9//4v/m/+T/4P/h/+P/4//g/9z/1//S/83/yv/I/87/
0//U/9f/0v/O/8r/yf/J/8n/yv/M/8//0v/T/9H/zP/I/8j/xv/L/8//0P/V/9T/z//L
/8n/yf/J/8r/zv/S/9T/1v/X/9D/zf/L/8r/z//R/9T/2f/U/9L/z//P/8//z//S/9X/
2P/a/9v/2P/V/9P/0f/P/9X/2f/b/97/3f/a/9j/1P/Y/9j/2//e/+P/5P/k/+L/3//b
/9n/2P/e/+T/6P/r/+r/5v/k/+L/5P/n/+n/6//u/+//8P/w/+r/6f/p/+n/7P/z//b/
9//y/+//6f/k/+n/6f/p/+z/8f/y//D/8f/r/+b/5f/j/+b/6f/q/+v/6f/k/+H/3v/e
/97/3//g/+H/4v/h/9//2P/V/9T/1f/X/9z/3v/k/9//2//Y/9b/1v/X/9z/3//j/+X/
5v/m/+L/4v/h/+H/5f/t//D/8//x/+//7v/s/+3/7v/w//X/+f/6//r/+v/2//P/8f/w
//T/+f/9/wAA///9//v/9//1//f/+v/9/wAAAwABAAIA/v/6//j/9//9////AwAHAAMA
AQD///z//P/8////AQADAAQABgAKAAIA/f/7//v/AQACAAQABwAEAAEAAAD9//v//f/+
/wAABQAGAAMAAwD+//v/+v/6//7/AgAFAAcABAAAAPz/+f/6//v///8BAAUABQADAAEA
/P/5//f/9v/6//z/AgAEAAAA/P/5//X/9f/2//n//P/+/////v/+//n/9v/0//T/+P/6
//7/AAD6//f/9f/y//T/9f/3//j//P/8//v/+P/z//H/7//t//H/9//6//z/+P/1//D/
7P/u//D/8//2//T/+f/3//L/6P/m/+f/6//y//T/9P/0//T/7//p/+f/5v/o/+n/7f/v
/+//8P/w/+//6//q/+3/7//0//j/+P/4//b/8f/s/+r/7//y//b/+P/2//b/9f/y/+//
8f/2//v/AQADAAQAAgD6//b/8v/w//P/8P/1//T/7//s/+v/5//g/9//3v/e/+H/4v/h
/+D/3P/W/9D/zv/U/9b/1//b/9r/2v/V/9P/zf/M/8v/zP/P/9T/1v/Y/9D/y//G/8b/
yv/N/9H/1P/V/9j/5P/y//j/AgAcADwAXgB7AI8AlgCVAI4AgQBlAC8A9//o//L/9v/r
/+H/3v/e/+D/4v/j/+P/4v/e/9n/0//P/8v/yf/I/8z/0f/S/9X/0P/M/8j/x//F/8f/
zP/Q/w==
         </WaveFormData>
      </LeadData>
      <LeadData>
         <LeadByteCountTotal>10000</LeadByteCountTotal>
         <LeadTimeOffset>0</LeadTimeOffset>
         <LeadSampleCountTotal>5000</LeadSampleCountTotal>
         <LeadAmplitudeUnitsPerBit>4.88</LeadAmplitudeUnitsPerBit>
         <LeadAmplitudeUnits>��V</LeadAmplitudeUnits>
         <LeadHighLimit>2147483647</LeadHighLimit>
         <LeadLowLimit>268435456</LeadLowLimit>
         <LeadID>V1</LeadID>
         <LeadOffsetFirstSample>0</LeadOffsetFirstSample>
         <FirstSampleBaseline>0</FirstSampleBaseline>
         <LeadSampleSize>2</LeadSampleSize>
         <LeadOff>FALSE</LeadOff>
         <BaselineSway>FALSE</BaselineSway>
         <ExcessiveACNoise>FALSE</ExcessiveACNoise>
         <MuscleNoise>FALSE</MuscleNoise>
         <LeadDataCRC32>1157738217</LeadDataCRC32>
         <WaveFormData>
+v/6//r/+v/8//z//P/8//z//P/8//z/+//6//n/+P/6//r/+v/6//j/+P/4//j/+v/6
//r/+v/4//j/+P/4//f/9v/1//T/9f/2//f/+P/2//b/9v/2//j/+P/4//j/+P/4//j/
+P/2//b/9v/2//n/+v/7//z/+f/4//f/9v/3//j/+f/6//r/+v/6//r/+P/4//j/+P/6
//r/+v/6//j/+P/4//j/+v/6//r/+v/6//r/+v/6//j/+P/4//j/+v/6//r/+v/5//j/
9//2//j/+P/4//j/+P/4//j/+P/3//b/9f/0//X/9v/3//j/9v/2//b/9v/2//b/9v/2
//j/+P/4//j/9//2//X/9P/1//b/9//4//f/9v/1//T/9f/2//f/+P/4//j/+P/4//b/
9v/2//b/+P/4//j/+P/3//b/9f/0//X/9v/3//j/9v/2//b/9v/2//b/9v/2//j/+P/4
//j/9//2//X/9P/2//f/+P/4//j/9//2//b/9v/1//T/9f/3//j/+f/6//n/+P/3//b/
+P/7//z//P/9//3//P/5//b/9f/y//H/8//y//D/8P/w//D/8f/x//P/8//z//P/8//w
/+//7//w//D/8P/z//X/9v/2//b/8//z//P/8//0//T/9P/0//T/9P/0//L/9P/0//T/
9P/2//f/+P/4//X/9f/1//X/9P/2//z///8CAAgAFQAhACcALwA2ADEAIQAKAOn/wP+b
/3v/Xv9H/zr/MP8w/0D/Vv9j/2b/cf+J/6L/s/+8/8n/1v/h/+b/7P/v//H/9P/2//n/
+//8//3//f/9//7//v/+////AAABAAMAAwACAAIAAQAAAP//AAABAAIABAAFAAcABgAG
AAYABQAFAAcABwAJAAgABwAHAAYABQAFAAQABwAHAAcABwAHAAcABgAGAAQABQAGAAYA
BgAHAAcACAAGAAcABwAHAAoACgAKAAoABwAGAAYABwAJAAsACwALAA0ADQALAAsACQAJ
AAkACwANAA0ADQALAAkACQAIAAgACAAIAAkACQAJAAkACQAKAAgABgAFAAUABwAHAAcA
BwAFAAQABAAEAAQABAAEAAQAAwADAAIAAgABAAAA/////wAAAQAEAAMAAwADAAEAAQAA
AAAAAQABAAMAAwACAAIAAQAAAP////8BAAEAAQAAAAAA////////AAAAAAAAAAABAAAA
AAAAAP3//f/+//7///8AAAEAAgAAAP////////3//v/+//7//v///wAAAQAAAAAA///+
/wAAAQABAAEA/v/+//7//v/+//7//////wAAAQABAAEAAAD//////v///wEAAgADAAIA
AQABAAEAAAAAAAEAAQADAAEAAQABAP////8AAAEAAwADAAIAAgABAAAAAAABAP//AAAA
AAAAAQAAAAEAAQAAAAAA/////wEAAwAAAAAAAAAAAAAAAAABAAEAAQABAAAAAAABAAEA
/v/+//7/AAAAAAAAAAAAAAAAAAAAAP///////wAAAAAAAAAAAAAAAP3//f/9//3/AAAA
AAAAAAD+//3//f/+//7//v//////AAAAAAAA///9//3//f/9/wAAAQAAAAEAAAD+//7/
/v/+//7/AAABAAIAAgABAP///f/8//3//f/9////AQACAAMABAACAAIAAgACAAIABQAG
AAYABQAFAAQAAQD//////f/9//3//P/6//r/+P/4//n/+f/6//v//P/9//n/9v/1//X/
9//4//n//f/9//7//v/+//3//f/9//3/AAAAAAAAAAD+//7//v/8//7//v/+//7/AQAB
AAEAAAD9//3//f/9/wIAAgAEAAUACAAQAB0AKwA1AD0AQAA1ACMACgDl/7j/kf9x/1b/
Qf80/y7/Nv9I/17/af9u/3v/l/+s/7v/yP/T/9z/5//u//D/9f/3//r//P/9////AAAB
AP////8AAAAAAwAFAAcACQAJAAkACAAIAAYABgAGAAgACgAKAAsACwAJAAgACAAIAAsA
CwANAA0ACwAKAAkACQALAAsADAAMAAsACwALAAsACwALAAoACgAMAA0ADgAOAA0ADQAM
AAwADAANAA0ADQAOAA4ADgAOAAsACgAKAAsADAAPABAAEQAQAA8ADAALAA0ADQANAA8A
DwAPAA8ADQALAAsACgAKAAwADAANAA0ACgAJAAgACAAIAAgACQALAAkACQAJAAkABwAG
AAYABgAGAAYABgAGAAUABQAEAAQAAgACAAIAAwAFAAUABwAFAAMAAwABAAEABAAEAAUA
BQAFAAUABAAEAAIAAgACAAMABAAFAAYABgADAAEAAAD//wEAAgADAAQAAwACAAIAAgAB
AAEAAgACAAIAAgACAAIAAAD///////8BAAIAAgACAAEAAQABAAEA//8AAAAAAAACAAMA
AwADAAAAAAAAAAAAAgACAAMAAwADAAMAAgABAP////8AAAAAAgADAAMAAwAAAP//////
/wEAAgAEAAUAAwABAAEAAQABAAEAAgADAAMAAwACAAIA///+//7///8BAAIAAgACAAIA
AAAAAP////8AAAAAAQABAAMAAAAAAAAAAAAAAAAAAQABAAEAAQAAAAAAAQABAP7//v/+
/wAAAgACAAIAAgABAAAA///9//////8AAAAAAAAAAAAAAAD//////////wAAAAAAAAAA
AAD/////AAACAAIAAwADAAIAAAAAAP///P/+//7//v/+//7///8AAAAA/v/9//z//P/+
////AAADAAMAAgABAAAAAgACAAIAAgAEAAcACAAIAAYABQADAP///v////7////+//z/
+f/4//j/+P/5//n/+//7//v/+//3//T/8//z//f/+P/5//3//P/8//v/+v/6//v//P/9
//7//v/+//7//P/8//z/+v/9//7///8AAAAA///+//z//P/9//7///8CAAAAAAABAAQA
DgAdACkAMQA5AEAANQAlAAwA6f/A/53/g/9m/0//Qv86/zj/RP9e/23/cP9//5n/sv+/
/8r/0//c/+X/6v/u//T/9//7//7///8BAAIAAwADAAMABAAEAAgACQAKAAsACgAJAAcA
BgAIAAgACAAKAAoACgALAAsACQAIAAgACAAKAAsADgAPAA4ADAAKAAkACwALAAwADAAN
AA0ADQANAA0ADQAMAAwADgAPABAAEAAOAA0ACwAKAAsADQAOAA8ADwAOAA0ADAANAAwA
DAANAA8AEQARABEAEAAPAAwACwAMAA0ADgARABAADwAOAAsACwALAAoACgALAAwADgAP
AAwACwAKAAoACQAIAAgACQAJAAkACQAJAAcABgAGAAYABgAGAAYABgADAAMAAgACAAQA
BAAEAAUABQAFAAcABQAFAAUAAwADAAYABgAHAAcABgAFAAMAAgADAAQABQAHAAUABQAF
AAQABgAFAAUABQAGAAYABgAGAAMAAgACAAIAAwADAAQABAACAAIAAgACAAQAAwADAAMA
BQAGAAYABgAEAAMAAgABAAIABAAFAAYABQAFAAQAAwAAAAAAAAAAAAEAAgAEAAUAAwAD
AAIAAQACAAMABQAGAAQABQAFAAUABAADAAMAAwAEAAQABQAFAAMAAQABAAEAAwADAAQA
BQADAAMAAgACAAMAAgACAAMAAwAEAAQABAACAAAAAAD//wEAAgACAAMAAQADAAAAAAAA
AAAAAAAAAAMAAwADAAMAAAAAAAEAAQAAAAAAAAACAAAAAAAAAAAAAAAAAAAA//8BAAEA
AgACAAEAAAD///7/AAABAAIAAwADAAIAAQAAAAAA/////wAAAgACAAIAAQAAAP///v/+
////AAAAAAAA///+//7//f/9//3///8CAAIAAgACAAIAAgACAAIAAAADAAQABAAEAAUA
BQADAP/////9//3//f/8//r/+v/5//j/+P/3//n/+f/5//n/+f/2//X/9f/2//b/9v/5
//z//v///wAA/f/9//3//f/+//7//v/+//7//v/+//z//P/8//z//P/+////AAAAAP7/
/f/8//v//P/+/wAAAQAEAAgAEwAfACcALQA2ADkAMQAgAAcA4v+5/5f/fP9h/0r/PP80
/zb/Sv9h/2r/b/9//5r/r/+6/8f/1P/f/+b/7P/x//P/9v/4//r//f///wEAAQABAAIA
AgACAAMABAAFAAUABQAEAAQABAAEAAQABgAIAAgACQAJAAcABgAGAAYABwAHAAkACQAL
AAoACQAJAAcABwAIAAgACwALAAsACwAJAAkACAAIAAgACQAKAAoACQAJAAgACAAGAAcA
BwAHAAoACgAKAAoACQAIAAgACQAJAAsACwALAAsACwAJAAkACQAJAAkACwALAAsACwAJ
AAkACQAIAAgABgAGAAcABwAIAAcABgAGAAQAAgABAAEAAwADAAMAAwABAAAAAAAAAP7/
/v/+//7//v//////AAD///7//f/9//7///8CAAEAAQABAP////8AAAAAAQABAAEAAQAA
AAAA/v/+//7///8AAAEAAgACAAAA/////////v/+//7//v/+//7///8AAP3//f/+//7/
AAAAAAAAAAAAAP////////3//v/+//7////////////9//7//v/+/wAAAQABAAEA/v/+
//7//v/+//7//////wEAAQAAAP///f/9//7//v8AAAEAAQABAAAA/////////v/+////
//8BAP////////3//f/+////AQABAAAAAAD///7//v////3//v/+//7/AAD+//7//f/7
//z//P/9////AQD+//7//P/8//z//P/7//v/+//7//z//P/9//3/+v/6//r//P/8//z/
/P/8/wAAAAD8//r//P/8//z//P/8//3//v/+//z/+//6//r//f/9//3////+//7//v/+
//7//v/+//7/AAADAAQABAABAAEAAAD9//3//f/7//v/+f/4//b/9v/4//j/+f/5//n/
+f/5//n/9f/y//H/8f/1//b/9//7//r/+v/5//j/+f/5//n/+f/6//r/+v/6//j/+P/4
//b/+f/6//v//P/8//v/+v/4//n/+f/5//n/+v/6//z//f8AAAgAEwAfACkAMwA6ADMA
JQAQAO//wv+b/4H/Zv9N/z7/NP8y/zz/VP9l/2r/df+P/6j/t//E/8//1v/d/+T/7P/z
//X/+P/6//n/+//8//3/+//7//z//P8AAAEAAgADAAEAAQAAAAAAAgACAAIABAAEAAQA
BQAFAAMAAgACAAIABQAFAAcABwAFAAQAAwADAAMAAwAEAAQABwAHAAcABwAFAAUABAAE
AAYABwAIAAgABQAFAAQABAAGAAcABwAHAAgACAAIAAgABQAEAAQABQAHAAkACQAJAAcA
BwAFAAUABQAFAAUABwAHAAcABwAFAAcABwAGAAYABgAGAAcABwAEAAMAAgACAAMAAgAC
AAMAAwADAAMAAwD///7//v/+/wAAAAAAAAAA//////7//v8AAAAAAAABAP////8BAP//
AQABAP////8BAAIABAAFAAQAAwABAAAAAgACAAIAAwABAAEAAQAAAAIAAQABAAEAAgAC
AAIAAgD///7//v/+//7///8BAAIAAgACAAIAAgAAAP///////wAAAgADAAQAAgABAAAA
//8BAAIAAgACAAAAAQABAAEAAAAAAAAAAAACAAIAAwADAAIAAQD///3/AAABAAMABAAC
AAMAAwADAAAA////////AgACAAMAAwADAAEAAQABAAEAAQACAAMAAwADAAIAAgABAAAA
AAABAAEAAgACAAIAAgAAAAAA/////wAAAAABAAEAAwAAAAAAAAAAAAAAAAABAAEAAQAB
AAAAAAABAAEAAgAEAAQABAAEAAIAAgACAAIAAAABAAIAAgACAAEAAAAAAP///////wEA
AwAEAAUABgAGAAYABgAGAAUABwAHAAYACAAJAAkABwAEAAMAAAD//wEAAAD+//7//v/+
///////9//3//f/9//z/+v/6//v/+v/6//r//f/+/wAAAQACAP//////////AAAAAAAA
AAACAAIAAgAAAAAAAAAAAAAAAwADAAMAAgABAAEAAQABAP7/AAAEAAUABgAMABcAJQAr
ADEAOgA/ADcAJgALAOb/u/+Z/37/Yf9K/z7/Ov9A/1T/af90/3n/h/+e/7P/wv/N/9j/
5//w//T/9//5//z//v8BAAMABAAFAAMAAwAEAAQABgAHAAgACQALAAsACgAKAAgACAAI
AAoACgAKAAsACwALAAoACgAKAAkACQALAAsADQAMAAsACwALAAsADAAMAA0ADQANAA0A
DwAPAA4ADgANAA0ADQAMAAwADQANAA4ADQANAAwACwAMAAwADAAMAA0ADAAMAA0ADAAN
AAwACwAOAA8ADgAPAA0ADQANAA8ADwAPAA8ADQAPAA8ADgAOAA0ADAAMAAsACwALAAsA
DAAKAAgABwAHAAkACQAJAAkABQAEAAQABAAEAAQABAAEAAUABQAEAAQAAgACAAIAAwAF
AAUABwAFAAcABwAFAAUABAAEAAUABQAIAAkACQAKAAkACAAHAAcABwAHAAcABgAIAAcA
BwAHAAcABgAFAAQABAAEAAUABgADAAMABAAEAAYABgAGAAYABgAFAAUABQAEAAQAAwAC
AAIAAwAEAAUABAAEAAMAAgADAAUABgAHAAQABAAEAAQABAAEAAUABQAHAAcABgAFAAMA
AwAEAAQABAAFAAUABQAGAAUABQAFAAQABAAFAAUABgAFAAYABwAGAAUABQAFAAcABwAG
AAYABQAEAAQABQAEAAQAAwACAAMAAgADAAMAAQACAAIAAwAFAAcABAAEAAQABAAEAAQA
BAADAAIAAQABAAIABAAFAAAAAAAAAAIAAgACAAIAAgACAAIAAgABAAEAAQACAAIABAAE
AAQABAACAAEAAAD//wIAAgACAAIABAADAAMABAADAAIAAgABAAEAAgADAAMAAQD//wAA
AgACAAIAAgAAAAEAAgACAAAA///+//7/AAABAAIABQAEAAQABAAEAAYABgAGAAYABgAJ
AAoACgAHAAcABgADAAIAAwACAAMAAgAAAP3//P/8//z//f/9////////////+//4//f/
9//6//z//v8DAAAAAAD///7///////////8CAAIAAgACAAEAAAD///z///8AAAEAAgAB
AAEAAQAAAAEAAQABAAEABAACAAIAAwAEAA4AHQApAC8AOQBAADsAKwAUAO//xP+h/4n/
bP9V/0b/Ov84/0T/Xv9v/3T/gf+Z/67/vf/K/9X/3v/n/+7/9P/5//v//v8AAAEAAwAE
AAUABQAFAAYABgAKAAsADAANAAoACQAHAAYABwAIAAkADAAKAAoACwALAAsACgAKAAoA
DQANAA8ADwANAAwACwALAA0ADQAOAA4ADQANAA0ADQANAA0ADAAMAA4ADwAQABAADwAP
AA4ADgAMAA0ADQANAA4ADgAOAA4ADQAMAAwADQANAA8ADwAPAA4ADQAKAAkACgALAAwA
DwAPAA8ADwANAAsACwAKAAoADAAMAA0ADQALAAkABwAGAAYABgAHAAkABwAHAAcABwAF
AAQABAAEAAQABAAEAAQAAQABAAAAAAABAAIAAwAFAAUABQAHAAUABQAFAAMAAwAEAAQA
BQAFAAMAAwACAAIABAAEAAQABQAFAAUABQAEAAIAAQABAAEABAAEAAQABAABAAAAAAAA
AAEAAQACAAIAAgACAAIAAgAAAP///////wAAAgADAAQAAQABAAEAAQADAAQABAAEAAIA
AwADAAMAAgACAAIAAgADAAQABgAHAAYABQADAAEAAwADAAQABAAEAAUABQAFAAQAAwAD
AAMABAAEAAUABQAEAAEAAAD//wAAAQADAAUAAwADAAIAAgABAAAAAAABAAMABAAEAAQA
AgAAAAAA//8BAAIAAgADAAEAAwAAAAAA/v/+//7//v8AAAEAAgADAAEAAAAAAP///v/+
//7/AAAAAAAAAAAAAAAAAAAAAP//AQABAAIAAgD///7//f/8//7///8AAAEAAAAAAAAA
AAD+//3//f/+//7//v///////v/+//7//f//////AQACAAEAAAD///7//P/9//7//v8A
AP///v/+//3//f/9////AgACAAIAAgACAAIAAgACAAEAAwADAAIAAgADAAMAAQD8//v/
+P/3//j/+P/3//j/+P/4//n/+f/5//n/+f/5//n/9v/1//X/9f/2//f/+//9//7//v/+
//v/+//7//v/+v/6//r/+v/7//z//f/8//v/+v/5//j/+v/7//z//P/7//v/+//7//b/
+P/8/wEABgASAB8AKQArADEANAArAB0ACADl/77/n/+F/2r/U/9E/zj/OP9I/2D/bf90
/4P/l/+o/7X/wP/L/9j/4//s//D/9P/1//f/+P/5//v//P/9//////8AAAAAAQABAAEA
AQACAAMAAwAEAAIAAgACAAQABAAEAAUABQAFAAQABAAEAAMAAwAFAAUABgAGAAYABwAF
AAUABgAGAAcABwAHAAcABwAHAAYABgAFAAUABQAEAAYABwAHAAgABgAHAAcABwAGAAYA
BgAGAAYABgAHAAkABgAHAAYABQAGAAcABgAHAAUABQAFAAcABwAHAAcABQAHAAcABgAG
AAUABAAEAAMAAwADAAMABAABAAAAAAABAAEAAQABAAEAAQAAAAAAAAD///7//f/8//z/
/f/9//7//f/8//v/+//9//3////9///////9//3//P/8//3//f///////v/+//z//P/8
//3/+//7//v/+v/7//v//P/9//7//v/+//7////+//7//v/8//v/+//6//r/+v/6//r/
/f/9//7////8//z/+//6//r/+//8//3/+//8//z//P/6//v/+//7//3//v///wAA///+
//7//f///////v/9//3//f/+//7//P/9//3//f/+//3//f/9//z//P/9//3//v/9//7/
///+//3//f/9//3//f/8//z//f/8//z//f/7//z//P/8//3//P/9//3//P/8//v/+//7
//3/+v/6//v//P/9//7//v/9//z/+//7//z//v////r/+v/6//z//P/8//z//P/+//7/
/v/9//z/+//7//r//P/8//z//P/5//n/+f/5//r/+v/6//r//P/7//v//P/7//r/+v/5
//n/+v/7//v/+//7//v/+//5//r//P/8//z//P/7//v/+//6//z/+//6//r/+//7//v/
/f/9//z/+//6//3//v///wAA/f///////v/+///////9//v/+//5//n/+P/2//P/8v/0
//b/+f/7//j/9//2//X/9P/y//L/8//1//b/9//7//r/+v/5//j/+v/7//z//f/9//z/
+//6//z//P/8//r//P/8//z//P/7//v/+//6//r/+//8//3//P/6//j/+/8AAAwAGwAn
ADMAPQA+ADEAHwAIAOv/xv+j/4X/av9T/0D/NP80/0T/Wv9n/27/ff+T/6r/uf/C/8f/
0v/h/+r/7v/1//f/+v/8//z//f/9//3//v///wEAAgADAAMAAwADAAUABQAEAAQABQAG
AAcACgAJAAgACAAHAAgACAAJAAoACgAJAAoACQAHAAYABQAFAAgACQALAAwADAALAAoA
CQALAAsACgAKAAgACQAKAAoACQAJAAgACAAJAAsADAANAA0ADAALAAoADAAMAA0ADwAO
AA8ADgANAAsACwAJAAkACgALAAwADwAOAA0ADAAJAAoACwALAAwACgAKAAsACwAMAAsA
CgAKAAkACAAIAAkABwAHAAcABwAHAAYABgAGAAYABgAGAAYAAwADAAIAAgAEAAQABAAF
AAQAAwAEAAEAAgADAAIAAwACAAIAAwADAAEAAQAAAAAAAgACAAIAAwAAAP///v/8////
//8AAAEAAAAAAAAAAAD///7//v/+//////8AAAAA/v/+//7//v//////AAABAP//AAAA
AAAA/f/9//3//f/+/wAAAQACAP/////+//3//f/+////AAD+//7//////wEAAQAAAP//
AQABAAIAAgABAAEAAAD///////8AAAEAAQAAAAAA//////3//f/9//7///8BAAMAAAD/
//3//P/+//7///8BAAAAAAD///7/AAD+//7//f///wAAAAABAP7////7//r/+//8//3/
/v/9//3//f/9//z//P/9//3/+//8//3/AAD///7//f/8//3//v///////f/9//7//v/8
//z//P/8//z//f/+///////+//3//P/8//v/+//8//z//P/9//3//P/8//z/+//9//3/
/f/9//z/+//4//f/+//8//z//f/8//z//P/8//r/+v/6//r//f/9//z/+v/6//r/+v/4
//n/+v/6//z/+//6//r/+//7//v//f/+//7//v/+//z//P/8//z//v8BAAIAAgABAAEA
AAD9//n/+f/3//f/+f/4//b/9v/0//T/9f/1//f/9//3//f/9//0//P/8//y//L/8v/1
//b/+P/5//r/9//3//f/9//6//r/+v/6//r/+v/6//j/+P/4//j/+P/7//v/+//6//f/
9//3//f/+v/6//z//f/+/wIACwAZACUALwA4ADsAMwAgAAcA4P+1/5H/cv9R/zz/MP8q
/y7/Qv9X/2T/af91/47/p/+2/8P/zv/b/+T/6v/t/+//8v/0//b/+f/7//3/+//7//z/
/P/+////AAABAAMAAwACAAIAAAAAAAAAAgACAAIAAwADAAMAAgACAAIAAwADAAUABQAH
AAYABQAFAAUABQAGAAYACQAJAAkACQAIAAcABQAEAAYABwAIAAgABwAHAAYABgAEAAUA
BQAFAAcACAAJAAoABwAGAAYABwAHAAkACQAJAAsACwAJAAkACAAHAAYABwAJAAkACQAH
AAUABQAEAAQABgAGAAcABwAIAAcABgAGAAQAAgABAAEAAwADAAMAAwABAAAAAAAAAP7/
/v/+//7///////7//v/+//7//v////3//f////3//f/9//v/+//8//z//f/9//3//f/8
//z/+v/6//r/+//9//3//f/8//r/+f/5//n/+v/6//r/+v/7//r/+v/6//j/9//3//b/
9v/2//b/9v/0//P/8//z//L/8v/x//D/8P/x//L/8//y//L/8f/w//L/8//z//P/8f/w
/+//7v/w//D/8f/x//H/8f/w/+//7f/t/+7/7v/w//H/8f/x//D/7//v/+//7v/u/+//
7//x/+//7//v/+3/7f/u/+//8f/x//D/8P/v/+7/7v/v/+3/7v/u/+7/7//u/+//7//u
/+7/7f/t/+7/8f/v//D/8P/w//D/8P/w/+//7v/t/+7/7v/v/+//7v/u/+7/8P/y//L/
8v/y//D/8P/w/+//7//v//D/8P/y//L/8v/y/+//7//v/+//8P/w//D/8P/u/+3/7f/u
/+7/7v/v/+//7//w//H/8f/v/+//7//v/+//7//t/+3/7v/u/+3/7f/u/+7/7v/u//D/
8P/w//D/8P/v/+//7v/v//D/8P/x/+//7//v//D/8v/y//D/8P/0//X/8v/s/+7/7v/u
/+7/7//x//P/9P/y//H/8P/w/+//7//v//H/9P/0//T/9P/0//T/9P/0//T/9//4//j/
9//3//b/8//x//H/7//v/+//7v/s/+z/6v/q/+v/6//t/+3/7f/t/+v/6P/n/+f/6f/q
/+v/7//v//D/8P/w/+3/7f/t/+3/7//w//H/8v/y//L/8v/w//L/8v/y//L/8//z//P/
8v/x//H/8f/x//T/9v/2//f/+P8AAA0AGwAlAC0ANAAxACEADADr/7z/kf9x/1T/O/8q
/yT/Jv84/07/Xf9g/2v/g/+a/6//vP/J/9L/2//g/+T/6f/r/+7/8P/z//X/9v/3//f/
9//4//j/+v/7//z//f/9//3//P/8//z//P/8//7//v/+///////+//z/+//6//3//f//
/////f/8//v/+//8//3///8AAAEAAQABAAEAAAD///3//P/9////AQACAP/////+//7/
/v////////8AAAAAAAAAAP3//P/8//3///8BAAEAAQABAAEA//////3//f/9////AQAB
AAEA///9//3//P/8//z//P/9//3//P/7//r/+v/5//j/+P/5//n/+f/5//n/9//2//b/
9v/2//b/9v/2//X/9f/0//T/8v/y//L/8//1//X/9//1//T/8//w/+//8f/y//T/9f/z
//P/8v/y//L/8v/y//P/8//z//P/8v/x/+//7v/t//D/8P/w//D/7//u/+7/7v/s/+v/
6//q/+r/6v/q/+r/6f/n/+b/5f/j/+T/5P/k/+P/4//j/+P/4f/i/+L/4v/k/+X/5f/l
/+H/4P/f/97/4P/g/+H/4f/h/+H/4P/f/93/3f/e/97/3//h/+L/4//g/9//3//f/97/
3v/f/9//4f/f/9//3//d/93/3v/f/9//3//e/97/2//a/9r/2//d/97/3v/e/97/3P/c
/9v/2//c/9z/3f/b/93/2v/a/9r/2v/a/9r/2//b/9v/2//a/9r/2//b/9j/2P/Y/9r/
3P/c/9z/3P/b/9r/2f/X/9n/2f/a/9r/2P/Y/9j/2P/Z/9n/2f/Z/9j/2P/Y/9j/1v/V
/9X/1v/Y/9j/2f/Z/9j/2P/Y/9f/1//X/9f/1//Y/9n/2P/Z/9j/2P/X/9f/2P/Y/9j/
2P/W/9b/1v/W/9f/1//Y/9j/2v/a/9n/1//W/9b/1v/W/9b/2P/Z/9r/2v/Z/9f/1f/U
/9f/1//X/9n/3P/c/9z/3P/b/9r/2f/Y/9n/3f/f/+D/3v/d/9v/1//X/9f/1f/V/9P/
0v/Q/9D/0v/S/9P/0//T/9P/0//T/8//zP/L/8v/z//Q/9H/1f/V/9b/1v/W/9P/0//T
/9P/1f/W/9f/2P/X/9b/1f/S/9T/1P/U/9T/1f/V/9X/1P/T/9P/0//T/9T/1v/W/9f/
2P/e/+n/9f/9/wUAEAATAAUA8v/Z/7T/jf9t/1T/O/8o/xz/FP8W/yb/Of9C/0n/W/9w
/4X/lP+d/6j/s/+6/8D/x//J/8z/zv/R/9P/1P/V/9T/0//T/9L/1v/X/9j/2f/X/9f/
2P/W/w==
         </WaveFormData>
      </LeadData>
      <LeadData>
         <LeadByteCountTotal>10000</LeadByteCountTotal>
         <LeadTimeOffset>0</LeadTimeOffset>
         <LeadSampleCountTotal>5000</LeadSampleCountTotal>
         <LeadAmplitudeUnitsPerBit>4.88</LeadAmplitudeUnitsPerBit>
         <LeadAmplitudeUnits>��V</LeadAmplitudeUnits>
         <LeadHighLimit>2147483647</LeadHighLimit>
         <LeadLowLimit>268435456</LeadLowLimit>
         <LeadID>V2</LeadID>
         <LeadOffsetFirstSample>0</LeadOffsetFirstSample>
         <FirstSampleBaseline>0</FirstSampleBaseline>
         <LeadSampleSize>2</LeadSampleSize>
         <LeadOff>FALSE</LeadOff>
         <BaselineSway>FALSE</BaselineSway>
         <ExcessiveACNoise>FALSE</ExcessiveACNoise>
         <MuscleNoise>FALSE</MuscleNoise>
         <LeadDataCRC32>4028219408</LeadDataCRC32>
         <WaveFormData>
FAAUABQAFAAQAA4ADAAKAAcABgAFAAQAAQAAAP///v/8//z//P/8//v/+v/5//j/+P/4
//j/+P/2//b/9v/2//X/9P/z//L/8//0//X/9v/1//T/8//y//T/9P/0//T/9P/0//T/
9P/z//L/8f/w//P/9P/1//b/8//y//H/8P/x//L/8//0//b/9v/2//b/9P/0//T/9P/1
//b/9//4//f/9v/1//T/9f/2//f/+P/4//j/+P/4//b/9v/2//b/9//4//n/+v/5//j/
9//2//b/9v/2//b/9v/2//b/9v/0//T/9P/0//b/9v/2//b/9P/0//T/9P/0//T/9P/0
//T/9P/0//T/8v/y//L/8v/0//T/9P/0//L/8v/y//L/9P/0//T/9P/0//T/9P/0//P/
8v/x//D/8f/y//P/9P/z//L/8f/w//L/8v/y//L/8v/y//L/8v/w//D/8P/w//L/8v/y
//L/8P/w//D/8P/w//D/8f/x//P/8f/x//H/8P/w//H/8P/y//T/9v/3//b/9f/0//T/
9v/4//n/+f/7//v/+//5//X/9f/1//X/9f/0//T/8//x//H/8f/w//H/8v/0//X/8//x
/+//7//s/+z/7f/v//L/8v/y//H/7f/s/+z/7P/s/+z/7P/s/+7/7f/t/+3/6//r/+v/
7P/u/+7/7v/t/+3/7P/s/+z/6//r/+7/8//6/wYAGwAxAEYAYwB3AG8AVgA0AAcA2P+0
/5H/av9I/yb///7s/vH+A/8T/yj/RP9n/4f/nf+s/7r/y//X/97/5P/r/+//8f/0//b/
+P/5//n/+v/7//v//f//////AAACAAQABAAEAAQAAgACAAIABAAHAAgACAAIAAkACQAJ
AAkACAAIAAkACQAKAAoACwAMAAsACwALAAwADgAPABEAEwARABEAEQARABEAEwAUABQA
FwAXABcAFwAVABYAFwAXABsAHAAcABwAGwAbABwAHQAdAB8AIQAiACUAJQAlACYAJgAn
ACkAKgAuAC8ALwAvADAAMAAxADEAMgA0ADUANQA3ADgAOAA4ADUANQA1ADUANwA3ADcA
NgA1ADQANAAzADAAMAAvAC4ALwAvAC0AKwAoACYAJQAhACAAHgAdABoAFwAVABQAEgAP
AA0ADAAJAAgABwAEAAIAAQABAAAA//8AAAAAAAD///z/+//7//v/+f/5//n/+f/6//n/
+v/6//j/+P/4//j/+v/6//r/+f/5//n/+P/4//j/+f/5//n/+//7//v/+//5//j/9//2
//j/+f/6//v/+//6//r/+v/5//r/+v/6//3//f/9//3/+v/6//r/+v/9//3//f/9//z/
/P/9//3/+//7//3//v8AAP7//v/+//3//P/8//3/AAAAAAAAAAD+//3//P/8//z//P/9
//3///////7//v/9//z/+//6//z//P/8//z//P/8//v/+//7//v/+//7//v/+//7//v/
+f/5//n/+v/8//z//P/7//n/+f/5//n/+f/5//n/+f/7//v/+//7//j/+P/5//n/+v/6
//r/+v/3//f/9//3//f/9//4//j/+//7//v/+f/3//f/9//3//n/+f/5//n/+f/2//b/
9v/2//b/9//4//r/+//5//f/9//3//f/+P/6//r//f/+///////9//3//f/+//7/AAAB
AAEAAQABAAEA///9//3//f/9//3//P/8//v/+f/5//n/+P/6//r/+//7//j/9f/y//H/
8v/y//P/9f/4//j/+P/3//P/8v/y//L/9P/0//T/9P/y//H/8f/x//P/8//z//T/9P/0
//T/8//x//D/8P/w//X/9f/2//n/AAAQACUAPwBYAHUAgQBzAFYAMgABAND/rP+H/2T/
RP8e//v+8P75/gv/G/8w/1L/d/+T/6f/tv/E/9H/3f/m/+z/8f/1//f/+v/8//7/////
//7//////wEAAwADAAQABgAGAAYABgAGAAYABgAGAAgACwAMAAwADAALAAsACwALAA0A
DgAQABEADwAOAA4ADgARABEAEQASABMAEwAUABUAEwATABMAEwAVABcAGAAYABkAGQAZ
ABkAGQAaABsAGwAfACAAIAAgACAAHwAfAB8AIAAjACYAKAAnACcAJwAoACgAKQArACwA
MAAxADEAMQAwADAAMQAxADQANgA3ADcANQA2ADYANgA1ADUANQA1ADUANQA1ADQAMwAy
ADIAMQAyADIAMQAwAC0ALQArACkAJwAmACYAIwAiACAAHwAcABgAFQATABAADgANAA0A
CwAMAAsACAAGAAMAAwACAAEAAgACAAIAAQD+//3//f/9//3//f/9//3////9//3//P/6
//r/+v/6//v//P/9//3/+//7//r/+v/6//v/+//7//v/+//7//v/+v/6//r/+v/7//v/
+//7//v/+v/6//r//f/+//7//v////////////z//P/8//z////////////8//z//f/9
//////8BAAIAAAD+//7//v////7//v///wAAAAAAAAAA/v/9//z//P/+//7///////3/
/f/8//z//P/8//z//P/+//7//v/+//z//P/7//v//f/9//3//f/7//v/+//7//n/+f/5
//r//P/8//z/+//5//n/+f/5//v/+//7//v/+//7//v/+//4//j/+f/5//z//P/8//z/
+f/5//n/+f/5//n/+v/6//v/+f/7//n/+P/4//j/+P/4//j/+P/5//n/+f/3//f/9//5
//r//P/8//v//P/9//3//f/9//3//v8AAAIAAwADAAIAAQAAAP3//P/9//7////9//z/
/P/7//n/+f/5//j/+v/6//v/+//3//X/8//z//P/9P/2//n/+f/4//f/9f/1//T/9P/0
//T/9P/0//T/8v/x//H/8f/z//P/8//0//P/8v/x/+//8P/w//H/8v/z//P/9P/1//r/
CgAhADcATgBtAIEAdQBaADgACQDW/7T/l/9y/1L/LP8D/+7+8f4B/xf/LP9M/3X/k/+n
/7b/wv/P/9n/4P/o//H/9f/3//r/+v/8//3//f/+//////8BAAUABQAGAAgABwAGAAUA
BAAFAAYABwAKAAkACgAKAAoACQAJAAkACQALAAwADgAPAA8ADgAOAA4AEQARABEAEgAR
ABEAEgATABEAEQARABEAEgAVABcAGAAYABcAFgAVABYAGAAaABsAGwAcABwAHAAdAB0A
HgAfAB8AIQAjACQAIwAjACMAJAAmACcAKQAqACoAKwArACsALgAuAC8ALwAyADQANQA1
ADQANAAzADIAMwAzADMAMwAzADMAMwAyADEAMAAwAC8ALgAuAC0ALAApACkAJwAlACUA
JAAkACEAHgAcABsAGAAVABMAEgAQABAADwAPAA0ACgAJAAYABAAEAAUABQAFAAIAAgAC
AAEAAAD///////8BAAEAAQABAP///f/9//z//v/+//7//v/+//7//v/9//3//f/8//z/
/v/////////+//3//P/7//z//P/8//z/+//7//v/+//7//r/+v/6//z//v///wAAAAD/
//7//f/9//7///8AAP///////////v/+////////////AQACAAAA/v/+//7////+//7/
//8AAAAAAAAAAP7//f/8//z//f/+/wAAAQD//////v/+//7//v/+//7//v/+//7//v/+
//7//f/9/////////////v/9//z/+//6//v//P/+//z//P/8//v/+f/5//n/+f/7//v/
+//7//r/+f/4//f/+f/6//z//f/9//z/+//6//n/+f/5//n/+//9//z/+//6//n/+P/4
//j/+f/5//v/+f/5//n/9//4//r/+v/7//z//f/9//3//f/9//7//v8AAAEAAQADAAMA
AwABAP3//f/9//3////+//7//f/7//v/+//6//z//P/9//3/+//5//f/9//1//T/9P/1
//f/+P/5//n/9f/0//T/9P/0//T/9P/0//T/8//z//P/8f/x//H/8v/z//T/9f/1//P/
8v/y//L/8f/z//b/9//6/wIAEwApADwAUwBzAIMAdABYADUABADW/7X/lP9w/0z/I//+
/u/+9f4H/xr/MP9T/3n/k/+k/7T/x//T/97/5v/t//H/8//2//r//P/9//3//v//////
AQADAAMABAAGAAYABgAGAAYABAAEAAQABgAJAAoACgAKAAsACwALAAsACQAKAAwADQAP
AA4ADgAOAA0ADQANAA4ADwAPABAAEQARABEAEQARABEAEwAUABQAFwAXABcAFwAWABYA
FgAVABcAGAAYABgAGwAbABwAHQAdAB8AIQAiACMAIwAjACQAIgAjACUAJgAoACkAKQAp
ACwALAAtAC0ALQAuAC4ALQAuADAAMQAyAC8ALwAvAC8ALwAvAC8ALgAtACwALAArACoA
KgApACgAKQApACcAJQAhACAAIAAdAB4AHAAbABgAFwAVABQAEgAOAA0ADQALAAwACwAI
AAYABAADAAEA/////wAAAQABAAAA/////////v/9//z/+//8//v//P/8//r/+v/6//r/
/P/8//z/+//7//v/+v/6//j/+f/5//n/+v/7//z//f/6//r/+v/6//v/+//7//v/+//6
//r/+v/7//z//P/8/////////////f/8//v/+v/9//3//f/9//z//P/9//3//f/9////
AAAAAP7//v/+//3//P/8//3//v/+//7//v8AAP///v/+//z//P/9//3//f/9//z//P/6
//r/+v/6//v//P/9//7//P/8//v/+//7//v/+//7//v/+//7//v/9//3//f/+P/4//j/
+P/3//v/+f/3//b/+P/4//j/+P/4//j/+f/5//f/9f/1//X/9//4//r/+v/5//r/+//7
//v/+//7//z//v8AAAEAAQD////////9//3//f/9//3//f/8//z/+//5//n/+f/4//r/
+v/7//v/9//1//P/8//z//T/9v/5//f/9v/1//P/8//y//L/8v/y//L/8v/y//D/7//v
/+//7//v/+//8P/w//D/8P/v//H/8P/w//D/8f/x//T/9f/6/wYAGwAxAEYAZQB/AHkA
XgA+ABEA3v+4/5n/dP9Q/yj///7s/uv++/4N/yL/QP9p/4v/of+y/8D/yf/T/97/5v/t
//H/8//2//b/+P/5//n/+P/5//n/+//+////AQAEAAMAAgABAAAAAgACAAIABAAFAAYA
BgAGAAcABwAHAAcACQAKAAwADQALAAoACgAKAA0ADQANAA4ADQANAA4ADwAPAA8ADwAP
ABAAEwAVABYAFgAVABQAEwAVABYAFwAXABkAGgAaABoAGQAZABoAGwAdAB8AIQAiACMA
IwAjACQAJAAlACcAKAAqACsAKwArACwALAAtAC0ALgAwADEAMQAvADAAMAAwADEAMQAx
ADEALwAvAC8ALgArACoAKgApACkAKgAqACoAKAAnACQAIQAgACAAIQAfABwAGgAZABYA
EwARABAADgAOAA0ADQALAAoACQAGAAQABQAFAAQAAwAAAAAAAAD///7//f/9//3/////
///////9//v/+//6//v//P/9//7//v/+//7//f/7//v/+v/6//z//f/9//3/+//7//v/
+//7//z//f/+//3//f/9//3//f/8//z//P///wAAAAAAAAAA///+//3//f/+////AAD/
//////////7//v//////AQABAAMABAADAAAA///+/////v/+////AAAAAAAAAAAAAP//
/v/+////AAACAAMAAgABAP///v8AAAAAAAAAAP7//v/+//7//v/+//3//f//////////
//3//f/9//3//f//////AAAAAP7//v/+//7//P/8//3//f/+//3//v////7//v////7/
AQACAAMAAwAFAAUABQAGAAUABgAGAAUABgAHAAgABwAEAAMAAgABAAMAAgACAAEAAQAB
AAEAAAD+//7///////7//f/8//3/+f/4//j/+f/8//z//P/7//n/+P/4//j/+P/4//j/
+P/4//f/9//3//X/9f/1//b/+P/4//j/9//3//b/9v/2//P/8//4//v//v8IABkALQBA
AFUAdQCHAHoAXAA3AAYA2P+1/47/Zv9E/xv/9v7t/vn+C/8e/zb/V/97/5f/qv+4/8n/
2f/k/+z/8v/1//b/+P/8//7//////wIAAwADAAUABgAFAAUABgAHAAgACQAKAAoACgAK
AAwACwAMAAwADAAPAA8ADwAPAA4ADgAPAA8AEAAQABEAEgASABEAEAAQABMAEwAUABUA
FQAVABUAFQATABUAFgAWABgAGQAaABsAGQAaABsAGwAdAB4AHgAeACEAIQAiACMAIgAj
ACQAJAAnACcAJwAoACgAKQArACwALAAtAC0ALQAwADAAMQAxADAAMgAzADMANQA2ADYA
NgA0ADMAMgAxADMAMwAzADIAMQAwADAALwAsACwAKwAqACsAKwApACcAJQAkACQAIQAg
AB4AHQAaABgAFwAXABYAEwARABAADQANAA0ACwAKAAcABwAGAAUABgAGAAYABQAGAAUA
BQAFAAMAAwADAAMAAwABAAEAAAAAAAAAAAAAAAAAAAAAAP//AQABAAAAAAD+////////
/wEAAQABAAEA/v/+//7//v8BAAEAAQABAAEAAAAAAAAAAQACAAIAAgADAAMAAwADAAIA
AgACAAIAAQABAAEAAQABAAIABAAFAAQAAwAEAAQABgAEAAQABAADAAIAAgADAAQABAAE
AAQABAADAAIAAgAAAAAAAQABAAMAAwACAAIAAgACAAIAAgACAAIAAgACAAIAAgABAAEA
//////////8BAAEAAQABAP3//f/9//7/AAAAAAAA//////////////3//f/9//3/////
///////8//z//f/9//7//v/+//7////////////+//3//f/8//7///8AAP///f/7//z/
/P/8//z//P/+//7//////////f/9//3//f/+/wAAAAD//wAAAQABAAMAAwADAAQABgAI
AAkACQAHAAcABwAFAAQABQAGAAcABgAEAAMAAQADAAMAAwACAAIAAgADAAMA///9//v/
+//8//z//f///////v/9//v/+f/4//j/+P/6//r/+v/6//j/9//3//f/+f/5//n/+v/4
//j/+P/3//f/9v/2//b/+f/5//r/+/8AAA4AIwA7AFAAbwCJAIMAaABGABUA4v++/5//
ev9Y/zD/Bf/w/vP+Af8V/yz/Tv9z/5P/p/+2/8b/0//d/+b/7v/1//n/+//+//7/AAAB
AAEAAgADAAMABQAJAAkACgAMAAsACgAJAAgACQAKAAsADgANAA4ADgAOAA0ADQANAA0A
DgAQABMAFQATABIAEgASABMAEwATABQAFQAVABYAFwAVABUAFQAVABcAGQAaABoAGwAb
ABsAGwAbABwAHQAdAB0AHgAeAB4AHwAfACAAIQAiACUAKAAqACgAJwAmACYAKAApACsA
LAAuAC8ALwAvAC4ALgAvAC8AMgA0ADUANQA0ADQAMwAyADMAMwAzADMAMwAzADMAMgAx
ADAAMAAvAC4ALgAtACwAKwArACkAJwAlACQAJAAhACAAHgAdABoAFwAVABQAEgARABEA
EgARAA8ADQAJAAYABwAHAAYABQAEAAQABAADAAIAAQABAAEAAwADAAMAAwABAP/////+
/wAAAAAAAAAAAAAAAAAA/////////v/+/wAAAQABAAEAAAD///7//f/9//7///8AAP//
///////////+//7//v8BAAIAAgACAAIAAQAAAP//AAAAAAAAAAABAAEAAQABAP7//v//
////AQABAAMABAADAAAA///+//7//v///wEAAgACAAIAAgAAAP///v/+/wAAAAABAAEA
AAD///3//P/+//7//v/+//7//v/+//7//P/8//v/+//8//3//v////7//f/8//v/+//7
//v//P/8//z//P/7//n/+f/5//n/+//7//v/+//5//n/+f/5//r/+v/7//v/+v/6//r/
+v/5//n/+f/5//r/+//9//7//P/7//r/9//5//n/+f/6//j/+P/4//j/+P/4//n/+f/7
//n/+f/5//f/+P/6//r//f/+//////////////8AAP//AAAAAP//AAABAAIAAQD+//3/
/P/7//v/+v/6//n/+//7//v/+v/4//j/+f/5//n/9//1//X/9P/0//X/9//2//b/9v/1
//P/8v/y//L/8P/w//D/8P/x//H/8v/z//L/8f/w//D/8v/y//L/8f/x//D/8P/w/+3/
7f/w//X/AAAQACcAOwBOAGkAeQBtAFQAMgAFANr/vP+b/3b/Uv8o/wH/7v7z/gP/F/8y
/1L/c/+N/5//rv++/8//3f/k/+r/7v/x//L/9P/2//j/+f/5//r/+//7//3//f/9//7/
AAABAAIAAwAEAAIAAgACAAQABQAGAAYABgAJAAkACQAJAAgACAAJAAkACgAKAAsADAAL
AAsACwAMAA0ADQAOAA8ADwAPAA8ADwAOAA8ADwAOABAAEQASABMAEwAUABUAFQAVABYA
FgAWABgAGQAbAB0AHAAdAB4AHgAhACEAIQAiACAAIQAjACQAJgAnACcAJwAqACoAKwAr
ACsALAAsACsALAAuAC8AMAAuAC0ALAArACsAKwArACoAKwAqACoAKQAmACYAJQAkACUA
JQAjACEAHQAcABwAGQAYABYAFQASABEADwAOAAwACQAHAAYAAwADAAMAAQAAAP3//f/8
//v/+v/6//r/+f/6//n/+f/5//f/9//3//f/+P/3//j/+P/2//b/9v/2//b/9v/2//X/
9v/3//f/+P/3//f/9v/1//f/9//3//f/9v/2//b/9v/1//X/9f/1//b/9v/3//j/+P/4
//f/9v/4//n/+v/7//r/+v/6//r/+f/5//n/+f/6//r/+//7//n/+f/7//z//v/8//z/
/P/5//j/+P/5//r/+v/6//r/+//7//v//P/7//r/+v/5//v/+//6//r/+P/4//j/+P/6
//r/+v/6//r/+v/5//n/9//3//f/9//5//n/+f/5//X/9f/1//b/+P/4//j/9//3//f/
9//3//b/9f/0//P/9P/1//b/9//0//T/9f/1//T/9P/0//T/9f/1//X/9f/z//P/9P/0
//f/9//3//X/8//z//P/8//z//T/9v/2//b/9v/0//T/9f/1//f/9f/1//X/8//0//b/
9v/1//b/9//3//j/+f/6//z/+//8//z/+//9//3//f/7//n/+f/5//n/+P/2//X/8//2
//f/+P/4//f/9v/2//X/9f/z//H/8f/y//L/8//1//X/9P/z//H/8P/w//H/8v/x//D/
7//u//D/7//v/+//7//v/+//8P/u/+7/7v/t/+7/7v/v//D/8f/v//D/8f/6/woAHwA1
AE4AawB9AHMAVgA0AAcA2v+4/5f/dv9W/y7/A//w/vX+Bf8T/yz/Tv9v/4//pf+w/7r/
x//X/+L/6v/x//X/9//6//n/+v/6//n/+//9//7/AQADAAMABAAGAAQABAAEAAQABQAG
AAcACgAIAAgABwAGAAgACQAKAAsACwAMAA4ADwANAAwADAAMAA4ADwAQABIAEgARABEA
EQASABMAFAAVABMAFQAWABYAFQAVABUAFQAWABgAGgAbABwAHAAbABoAHgAfACEAIwAh
ACMAJQAmACUAJQAlACYAJwApACwALgAvAC8ALgAtAC8AMAAyADMAMgA0ADUANQA1ADYA
NgA2ADcANwA3ADcANQA1ADUANAA1ADQANAAzADAAMAAvAC4ALQAtACsAKQAoACgAKQAn
ACMAIAAeABoAGAAXABcAFgATABEAEAANAAoACQAGAAQABAAFAAUABQADAAIAAQD/////
//8AAAEA//////////////3//f/8//3//v///wAA///+//3/+//8//3//f/+//z//f/9
//3/+//7//v/+//9//7///8AAP7//f/8//v//P/8//3//v///wAAAAAAAAAA///+//3/
/f/+////AAD/////////////AAACAAMAAQABAAMABAACAAAAAAAAAAAAAAABAAMAAgAC
AAIAAgAEAAMAAgACAAIAAgADAAMAAQABAAAAAAABAAIAAwAEAAEAAAD///7///8AAAAA
AQD///////////3//f/9//3//P/9//7/AAD///7//f/7//z//f/+/////f/9//3//f/9
//3//f/9//7//v/////////+//3//P/9//3//f/9//3//f/+//7//f/9//3/+//9//3/
/f/9//v/+//7//v//f/9//3//P/6//r/+//7//n/+f/6//r//P/8//z/+v/6//r/+v/6
//r/+//7//v/+f/5//n/9//4//r/+v/8//7/AAABAP///////wAAAAACAAMAAwADAAMA
AwABAP3//f/9//3//v/+///////9//3//f/8//z//P/9//3//P/7//r/+//5//j/+P/5
//z//P/8//v/9//2//b/9v/2//b/9v/2//j/9//3//f/9f/1//X/9v/4//j/+P/3//X/
9P/0//T/9f/1//j/+f/8/wQAEwApAEAAVwB1AIMAdgBYADMAAADU/7H/jP9k/0j/I/8A
//P++/4L/xz/Mv9R/3X/lf+q/7j/x//V/+D/6P/v//P/9f/4//z//v//////AAABAAEA
AwADAAMABAAGAAgACAAIAAgABgAGAAYACAALAAwADAAMAAsACwALAAsACwAMAA4ADwAR
ABAAEAAQABEAEQARABIAFQAVABYAFwAVABUAFQAVABUAFwAYABgAGQAZABkAGQAZABoA
GwAbAB0AHgAeAB4AHwAfACAAIQAhACMAJQAmACkAKQApACoAKQApACoAKgAuAC8ALwAv
ADAAMAAxADEAMgA0ADUANQA3ADgAOAA4ADUANQA1ADUANwA3ADcANgA1ADQANAAzADIA
MgAxADAAMQAxAC8ALQApACgAKAAlACQAIgAhAB4AGwAZABgAFgAUABMAEwARABAADwAM
AAoABwAHAAYABQAEAAQABAADAAAA/////////f/9//3//f////3//f/8//v/+v/5//j/
+v/6//r/+f/5//n/+P/4//f/9//2//X/9f/1//X/9f/0//T/9P/0//f/9//3//f/9v/0
//P/8v/z//T/9P/0//X/9f/1//X/9P/0//T/9P/3//f/9//3//T/9P/1//X/9f/1//f/
+P/6//j/+P/4//X/9P/0//X/+P/4//j/+P/4//f/9v/2//b/9v/3//f/+f/5//j/+P/3
//b/9f/0//X/9v/3//j/9v/2//X/9f/1//X/9f/1//f/9//3//f/8//z//P/9P/1//b/
9//3//X/9f/1//X/9f/1//X/9f/3//f/9//3//T/9P/1//X/9v/2//b/9v/1//X/9f/1
//X/9f/2//b/9//3//f/9f/1//X/9f/1//X/9f/1//X/9f/1//X/9P/0//T/9f/1//f/
9//4//j/9//2//X/9P/1//b/9//3//T/9P/1//X/9f/1//X/9f/5//v/+P/y//T/9P/0
//T/9f/2//j/+f/3//X/9f/1//P/9P/2//b/9//4//n/+f/7//v/+//8//z//v//////
AQABAAEA///9//3//f/9//3//P/8//v/+v/5//j/9v/4//j/+f/5//f/9f/z//P/8v/y
//P/9f/4//j/+P/3//X/9P/0//T/9P/0//T/9P/2//X/9f/1//P/8//z//T/9v/2//b/
9f/z//L/8v/y//f/9//6//v/AAAMACEAOQBQAG0AhQCDAGoASAAZAOT/vP+Z/3L/Uv8s
/wf/9P75/gf/F/8q/0j/bf+L/6P/tv/G/9P/3//o/+7/8//3//n//P8AAAIAAwADAAIA
AwADAAUACQAJAAoADAAKAAoACgAKAAoACgAKAAwADwAQABAAEAAQAA8ADgANAA4AEAAT
ABUAFwAWABYAFgAVABUAFQAWABcAFwAYABkAGAAXABYAFQAWABkAGwAcAB0AHQAdAB0A
GwAcAB0AHQAhACIAIgAiACEAIQAiACMAJQAnACkAKgApACkAKQAqACgAKQArACwAMAAx
ADEAMQAyADIAMwAzADQANgA3ADcANwA4ADgAOAA3ADcANwA3ADkAOQA5ADgANgA0ADMA
MQAxADIAMgAyADEAMQAvAC0AKwAqACoAJwAoACYAJQAiAB4AGwAZABYAFQAVABYAFQAS
ABEADgAMAAsACwAKAAkACgAKAAoACQAFAAMAAgABAAMAAwADAAMAAQD//////v/8//z/
/P/8//z//P/8//v/+f/5//j/+P/2//f/9//3//X/9f/1//X/9P/0//T/9P/3//f/9//3
//b/9P/z//L/8//0//T/9P/z//P/8//z//T/9P/0//T/9//3//f/9//0//T/9f/1//P/
8//1//b/+P/2//b/9v/z//L/8v/z//T/9P/0//T/9P/z//L/8v/y//L/8//z//P/8//y
//L/8P/w//D/8P/x//L/8//0//L/8v/x//H/8f/x//H/8f/x//H/8f/x/+3/7f/t/+7/
7//w//H/8f/w/+//7v/t/+//7//v/+//7//v/+//7//s/+z/7f/t//D/8P/w//D/7f/t
/+3/7f/t/+3/7v/u/+//7//v/+3/7f/t/+3/7f/u/+//8P/x//D/7//u/+z/7v/u/+//
7//v/+//8P/w/+7/7v/u/+7/8f/y//H/7//u/+z/7P/s/+z/7f/u//D/8f/v/+3/7f/t
/+//8P/y//L/8//0//X/9f/z//P/8//0//X/+P/6//v/+f/5//n/9//1//X/9f/1//X/
9P/0//P/8//z//P/8v/0//T/9f/1//L/7//s/+v/6//s/+7/8f/y//L/8v/x/+3/7P/s
/+z/7v/u/+7/7v/t/+v/6v/p/+v/6//r/+z/7P/s/+z/6//r/+r/6v/q/+3/7//u//H/
9P/8/w0AJQA2AE0AbQB7AGgASgAlAPb/zv+v/4z/av9K/x//+v7t/vP+Af8U/y7/Uf91
/4//ov+w/7//zf/W/9z/5f/p/+v/7v/x//T/9v/3//b/9//3//n//f/9//7/AAAAAAAA
/v/8/w==
         </WaveFormData>
      </LeadData>
      <LeadData>
         <LeadByteCountTotal>10000</LeadByteCountTotal>
         <LeadTimeOffset>0</LeadTimeOffset>
         <LeadSampleCountTotal>5000</LeadSampleCountTotal>
         <LeadAmplitudeUnitsPerBit>4.88</LeadAmplitudeUnitsPerBit>
         <LeadAmplitudeUnits>��V</LeadAmplitudeUnits>
         <LeadHighLimit>2147483647</LeadHighLimit>
         <LeadLowLimit>268435456</LeadLowLimit>
         <LeadID>V3</LeadID>
         <LeadOffsetFirstSample>0</LeadOffsetFirstSample>
         <FirstSampleBaseline>0</FirstSampleBaseline>
         <LeadSampleSize>2</LeadSampleSize>
         <LeadOff>FALSE</LeadOff>
         <BaselineSway>FALSE</BaselineSway>
         <ExcessiveACNoise>FALSE</ExcessiveACNoise>
         <MuscleNoise>FALSE</MuscleNoise>
         <LeadDataCRC32>3896083081</LeadDataCRC32>
         <WaveFormData>
FgAWABYAFgAUABIAEAAOAAsACgAJAAgABgAEAAIAAAD+//7//v/+//3//P/7//r/+P/4
//j/+P/4//j/+P/4//f/9v/1//T/9f/2//f/+P/3//b/9f/0//b/9v/2//b/9P/0//T/
9P/y//L/8v/y//X/9v/3//j/9f/0//P/8v/z//T/9f/2//b/9v/2//b/9P/0//T/9P/3
//j/+f/6//r/+v/6//r//P/8//z//P/6//r/+v/6//n/+P/3//b/9//4//n/+v/4//j/
+P/4//j/+P/4//j/+P/4//j/+P/2//b/9v/2//j/+P/4//j/9v/2//b/9v/2//b/9v/2
//b/9v/2//b/9P/0//T/9P/2//b/9v/2//X/9P/z//L/9P/0//T/9P/0//T/9P/0//P/
8v/x//D/8f/y//P/9P/z//L/8f/w//L/8v/y//L/9P/0//T/9P/z//L/8f/w//H/8v/z
//T/8//y//H/8P/y//L/8//z//P/8v/x//H/7//w//L/8v/0//b/9//4//j/9//2//X/
9//4//n/+v/8//z//P/6//j/+f/5//v/+//6//r/+v/4//j/9//2//f/+P/5//r/+f/3
//T/8v/w//D/8//z//P/9P/0//X/8v/u/+z/6//r/+v/6//r/+z/7P/r/+v/6f/p/+n/
6v/s/+z/7P/s/+r/6v/p/+n/6//s/+3/7v/z//7/DgAgADUAUwBxAHwAdABkAEwAOAAt
ABsA/f/d/7H/ev9R/zb/H/8b/y7/T/9w/4r/n/+u/73/zf/Z/+D/5f/n/+r/6//t//H/
8//z//T/9P/0//X/9f/3//j/+f/6//3//f/9//3/+v/6//v//f/+////AQACAAEAAQAB
AAEA//8AAAIAAgAEAAQABAAFAAMAAwADAAQABgAHAAkACgAIAAgACQAJAAkACgAMAAwA
DgAPAA8AEAAOAA4ADwAPABIAFAAVABUAEwAUABQAFAAWABcAGQAaAB0AHgAeAB4AHgAf
ACEAIwAlACcAKQAqACgAKgArACsAKgAsACwALgAvADAAMgAzAC8ALwAwADEAMwAzADUA
MgAxADAAMAAwAC4ALgAtACwALgAtACwAKgAnACQAIwAgAB4AHgAdABoAFgASABEADgAL
AAoACgAIAAcABQAEAAIAAAAAAAAA/v8AAP/////+//z/+//5//j/+v/5//n/+f/7//v/
+v/5//j/9//2//P/9v/3//j/+P/4//j/+P/3//X/9v/2//b/+P/4//j/+P/1//T/9P/1
//f/9//4//j/9v/2//b/9f/3//f/+P/4//n/+f/5//n/9//3//f/9//4//n/+v/7//n/
+v/6//r/+f/5//v/+//9//3/+//9//v/+v/6//r/+v/6//v//P/8//v/+v/6//r/+v/6
//r//P/9//3//P/7//r/+P/3//n/+v/6//r/+v/5//j/+P/5//n/+f/5//n/+f/5//n/
9//3//f/9//5//n/+f/5//f/9//3//f/9v/2//b/9v/4//j/+P/4//X/9f/1//b/9//3
//f/9//1//T/9P/0//L/8v/0//T/9v/2//b/9P/0//X/9f/1//X/9f/2//b/9v/0//L/
8v/y//L/8//0//b/9//1//T/8//z//P/9P/2//b/+P/6//v//P/7//v/+//7//3//v//
/wAAAAAAAAAA/v/+//////8BAAEAAAAAAAAA/v/+//3//P/+//7//v/+//v/+f/2//T/
9P/0//f/9//4//j/9//3//P/8P/v/+//8f/x//H/8f/u/+7/7f/t/+3/7f/t/+7/8P/w
//D/8P/v/+7/7P/r//H/8P/x//L/9/8AABIAKAA/AF0AdQB6AHAAYgBMADoALQAbAAEA
4f+x/37/W/8+/yn/J/88/13/fP+W/6n/uP/H/9P/3f/k/+f/6f/s/+3/7//z//X/9f/2
//T/9P/1//X/9//4//n/+v/7//v/+//7//r/+v/7//3//////wAAAAD//////////wEA
AgAEAAQABAAEAAQABQAFAAUABQAGAAcABwAIAAgABgAGAAcABwAJAAoADAAMAAwADQAN
AA4AEAAQABEAEQASABQAFQAVABQAFAATABIAFQAXABoAHAAbABwAHAAcABwAHQAfACEA
JAAlACYAJgAkACYAJwAnACoALAAsAC4ALgAuAC8ALwAtAC0ALgAvAC0ALQAvACwALQAs
ACwALAAqACoAKQAoACoAKQAoACYAIgAgACAAHgAcABwAGwAYABQAEAAPAAwACwAKAAoA
CAAJAAcABgAEAAAAAAAAAP7/AAD//////v/8//v/+f/4//r/+f/5//n/+f/5//j/9//3
//f/9//1//n/+f/5//j/9v/2//b/9f/3//j/+P/4//j/+P/4//j/9//2//b/9//3//f/
+P/4//b/9v/2//X/9v/3//n/+v/7//v/+//7//n/+f/5//n/+v/7//z//f/8//z/+//6
//v/+//9//3//f/9//v//f/7//r/+v/6//z//P/9//7//f/7//n/+P/6//r/+v/6//r/
+//7//r/+v/6//n/+f/7//z//P/8//r/+f/4//j/+f/5//n/+f/3//f/9//3//f/9//3
//f/+f/5//n/+f/3//f/9//3//j/+P/4//j/+P/4//j/+P/1//X/9f/2//n/+f/5//n/
+P/2//X/9P/2//b/+P/4//j/9P/2//T/8v/0//T/9P/0//b/9v/3//f/9f/0//P/8//1
//b/+P/4//n/+v/6//r/+//7//v/+//9//7///8AAP7//v/+//z//f///wAAAwACAAAA
///+//7//v/9//z//v/+//7//v/7//n/9v/0//X/9v/6//v/9//2//T/8//z//D/7//v
//H/8f/x//H/7v/u/+3/7f/v/+//7//w/+//7v/t/+z/7v/u/+3/7f/x//D/7//w//H/
/v8SACQANwBVAHUAegBwAGAASgA2ADEAJQALAOv/vf+G/13/Pv8p/yn/PP9d/37/mP+r
/7j/xf/R/9v/4P/n/+3/8P/x//P/8//1//X/9v/2//b/9//3//n/+v/7//z/+//7//v/
+//8//z//f////////8AAAAA//////////8AAAIABQAGAAUABAADAAMABQAFAAUABgAH
AAcACAAIAAgACAAJAAkACwAMAA4ADgANAA0ADAAMAA0ADgAQABEAEQASABIAEQATABQA
FAAUABYAFwAZABoAGQAaABoAGgAcAB0AHwAhACAAIQAiACIAIgAkACUAJQAnACoAKwAu
AC0ALAAsACsAKwArACwALQAtAC0ALwAsACsAKgAqACoALAAsACsAKgAoACcAJgAkACQA
IgAiACAAHQAcABoAFgAWABIAEQAOAA8ADgAOAAwACgAHAAUAAgABAAIAAwACAAAA////
//7//f/9//z//P/+//3//f/9//z/+//5//f/+P/5//r/+f/7//v/+//6//r/+v/6//n/
+//8//z//P/7//r/+f/4//n/+P/4//n/+P/3//f/9v/2//b/9v/1//b/9//5//r/+v/5
//j/9//4//n/+v/7//n/+f/5//n/+f/6//r/+v/7//v//f/9//z/+//4//n/+//6//r/
+v/6//r/+//8//r/+f/4//j/+f/6//v//P/6//v/+//6//z//P/7//v/+f/6//r/+v/6
//n/+P/4//n/+f/5//n/9//3//f/9//2//f/+P/5//f/9//3//f/9f/1//X/9f/1//b/
9//4//f/9v/1//T/9P/1//b/+P/4//f/9v/1//X/9P/0//T/+P/4//j/9//2//X/9P/2
//b/9//3//f/9v/1//X/8//0//b/9v/5//r/+v/6//v/+//7//v/+//8//3//v8AAAAA
AAD+//3//f/8//3////+//7//v/+//7//f/8//z//P/8//z//f/7//j/9v/1//T/9v/1
//X/9v/2//f/8//w/+//7//v/+//7//v/+7/7v/t/+3/7f/t/+3/7v/w//D/8P/w/+7/
7v/t/+3/6//u/+//7v/x//b/AgAUACcAOwBbAHgAegBwAGIATAA7ADMAIQAHAOP/sP99
/1j/O/8n/yr/Q/9i/4D/l/+o/7f/yf/V/9z/4//n/+r/6//t//H/8//z//T/8v/y//P/
8//1//b/9//4//v/+//7//v/+P/4//n/+//9//3//v/+/////////////f/+/wAAAAAC
AAIAAgADAAEAAQABAAIAAwADAAQABAAEAAQABQAFAAUABgAIAAgACgALAAsADAALAAoA
CgAJAAwADgAPAA8ADwAQABAAEAASABMAFQAWABcAGAAYABgAGAAZABsAHQAcAB0AHgAe
AB4AIAAhACEAIgAkACQAJgAoACgAKQApACUAJQAmACcAJwAnACkAJgAlACQAJAAkACQA
JAAjACIAJAAjACIAIAAeABwAHAAaABgAGAAXABQAFAAQAA8ADAAJAAgACAAGAAcABQAE
AAIA/v/+//7//P/+//3//f/8//v/+//6//r/+P/3//f/9//4//n/+f/5//f/9//3//X/
+f/5//n/+P/4//j/+P/3//X/9v/2//b/9//4//n/+v/3//b/9v/3//f/9//4//j/9v/2
//b/9f/1//X/9v/2//n/+f/5//n/+P/3//b/9f/2//f/+P/5//n/+v/6//r/+f/5//v/
+//5//n/9//5//n/+P/4//j/+v/6//v//P/8//v/+v/6//r/+v/6//r/+v/7//v/+v/4
//j/9//3//n/+v/6//r/+v/5//j/+P/5//n/+f/5//n/+f/5//n/9f/1//X/9f/1//X/
9f/1//n/9//1//T/9v/2//b/9v/0//T/9f/1//P/8v/x//H/8v/0//f/+P/5//r/+v/6
//n/+f/5//n//f/+////AAD+//7//v/8//7//////wEAAQAAAAAAAAD+//7//f/8//7/
/v/+//7/+//5//b/9P/2//b/+f/5//f/9v/0//P/8v/w//D/8f/x//H/8f/x/+//7v/s
/+v/7f/t/+3/7v/s/+z/7P/s/+7/7v/t/+3/7//w//H/8P/x//z/DAAeADMAUQBvAHoA
cgBkAFAAOgAxACcADQDt/73/iP9f/z7/J/8j/zT/Vf94/5L/pf+4/8X/z//X/+D/5f/p
/+z/7f/v/+//8f/x//L/8v/y//P/8//3//j/+f/6//r/+f/4//f/+P/4//n/+//7//v/
/P/8//3//f/9//3///8AAAIAAgAAAAAAAAABAAMAAwADAAQABQAFAAYABgAEAAQABQAF
AAcACAAKAAoACAAJAAkACgAMAAwADQANAA4AEAARABEADwAQABAAEAAUABUAFwAYABcA
GAAYABgAGgAbAB0AHwAgACEAIgAiACIAJAAlACUAJgAoACgAKgApACgAKAAnACYAJwAp
ACsAKQApACsAKAAlACQAJAAkACUAJgAmACYAJAAjACIAIAAeABwAHAAaABgAGAAXABQA
EgAOAA0ACgAKAAoACwAKAAcABQAEAAIAAgACAAIAAAAAAP/////+//3//f/8//z//v/9
//3//f/7//v/+v/5//r/+//8//v//f/9//3//P/7//r/+f/3//j/+v/7//z/+//6//n/
+P/4//j/+f/7//n/+f/6//r/+P/4//j/9//4//n/+//8//z/+//6//n/+v/7//z//f/9
//3//f/9//z//P/7//r//P/9/wAAAQAAAP///P/9//3//P/8//z//v/+////AAD///3/
+//6//v//P/9//7//P/9//3//P/8//z/+//7//v//P/8//z//P/7//r/+v/9//3//f/9
//z/+//6//n/+//9//3//f/+//3//P/7//r/+v/6//v/+//9//z/+//7//r/+v/7//r/
/P/+////AAADAAMAAwADAAQABAAEAAQABQAGAAcABgAFAAUABAAFAAcABgAGAAYABgAG
AAUABAACAAIAAgACAAIAAQD///7/+//6//z/+//7//z//P/9//n/9v/1//X/9f/1//X/
9f/2//b/9f/1//P/8//z//T/9v/2//b/9v/0//T/8//z//H/8P/z//b/9//+/woAGgAr
AD8AXwB6AH4AdABmAFAAQQA3ACMABQDf/6z/e/9a/z//L/80/03/bP+G/5//sv/B/8//
3f/m/+3/7//y//P/9f/3//n/+f/6//z//P/9//3//v/+//7//v8AAAEAAgADAAAAAAAB
AAMAAwADAAQABAAFAAUABQAFAAQABAAFAAQABQAGAAcACQAHAAcABwAIAAkACQAKAAoA
DAAMAA0ADQAMAAwADQAMAA0ADwAQABIAEAAQABEAEQASABQAFQAVABcAGAAYABgAGQAZ
ABoAGgAdAB4AHgAeAB4AHwAhACMAIgAjACQAJAAkACYAJwAnACYAKAAoACoAKwAsAC4A
LwAsACsAKwArAC0ALQAvACwAKwAqACoAKgAoACgAJwAmACgAJwAmACQAIgAgACAAHgAc
ABwAGwAYABgAFAATABAADQAMAAwACgAKAAkACQAIAAQABAAEAAIABAADAAMAAgABAAEA
AAAAAP7//f/9//3///////7//f/9//3//f/7//3//f/9//z//P/8//z/+//5//r/+v/6
//v//P/9//7/+//6//r/+//9//3//v/+//z//P/8//v/+//7//z//P////////////3/
/f/9//3//f/9//3//f///wAAAAAAAP3//f//////AQABAP//AQD///7//v/+/wAAAAAB
AAIAAAD///7//v/+//7//v/+/wAAAQABAAAA/v/+//3//f///wAAAAAAAAAA///+//7/
/v/9//z/+//9//3//f/9//v/+//7//v//f/9//3//f/7//v/+//7//r/+v/6//r//P/8
//z//P/5//n/+f/6//v/+//7//v//f/8//z//P/6//r//P/8//7//v/+//z/+v/7//r/
/P/8//z//P/8//z//f/9//v/+v/5//n/+//8//7//v/+//7//f/8//7///8AAAEAAwAE
AAUABgAEAAQABAACAAMABQAGAAkACAAGAAUABAAFAAYABgAGAAQABAAEAAQAAQD///z/
+v/8//z///////z//P/7//v/+f/2//X/9f/3//f/9//3//X/9P/y//H/8v/z//T/9v/1
//T/8//y//L/8v/x//H/9f/0//X/9P/3/wAAEgAkADcAVwB3AIAAeABoAFQAQAA3AC0A
FQDz/8P/jv9j/0T/K/8p/0D/Yf+A/5r/rf+8/8n/1f/d/+T/6//v//L/8//1//X/9//3
//j/+P/4//n/+f/9//7///8AAAAA///+//3//f/+/wAAAwABAAEAAgACAAEAAQABAAEA
AwAEAAYABgAGAAYABgAHAAcABwAHAAgABwAHAAgACAAIAAgACQAJAAkACgAMAAwADAAN
AA0ADgAQABAAEQARABAAEgATABMAEQASABIAEgAVABcAGgAcABoAGgAZABgAGgAbAB0A
HwAiACMAJAAkACMAJAAkACMAJgAoACgAKgApACgAKAAnACYAJwApACsAKQApACsAKAAn
ACYAJgAmACgAKAAnACYAJAAjACIAIAAgAB4AHgAcABoAGgAZABYAFAAQAA8ADAAMAAwA
DQAMAAoABwAFAAIAAQACAAMAAgAAAP/////+//3//f/8//z//v/9//3//f/7//v/+v/5
//v/+//7//n/+//7//v/+v/6//r/+v/5//v//P/8//z/+//6//n/+P/4//j/+f/7//v/
+//8//z/+v/6//r/+f/7//v//P/8//v/+//7//v/+//7//v/+//7//v/+//7//n/+v/6
//r/+v/7//7////+//3/+v/7//3//P/8//z//P/8//3//v/8//v/+v/6//z//P/8//z/
+//7//r/+P/5//r/+v/7//n/+v/6//r/+P/3//b/9v/5//n/+f/5//f/9//3//f/9//3
//f/9//3//f/9//3//X/9f/1//X/9f/2//f/+P/2//b/9v/2//f/9//3//j/9//3//f/
9//1//T/9P/0//X/9v/5//r/9//2//X/8v/0//X/9//2//b/9v/2//b/9P/0//X/9f/2
//b/9v/3//X/9v/4//j/+f/6//r/+v/9//3//f/9//7//v/+//7///8AAAEAAAD/////
/v///////v/+//7//v/+//3//P/8//z//P/8//v/+f/2//T/9P/0//f/9//2//b/9f/1
//P/8P/v/+//7f/t/+3/7f/t/+7/7v/v/+7/7f/s/+z/7v/u/+7/7v/u/+7/7f/t/+n/
6v/r//D/9/8CABYAKgA9AFkAdQB6AHAAYgBMAD4ANwAlAAcA4/+v/3b/T/8w/x3/If8+
/1//ev+Q/6P/sv/B/9H/3f/k/+f/6v/s/+z/7f/v//H/8f/y//T/9P/1//X/9f/2//f/
+P/7//v/+//7//r/+v/7//3//f/9//7//v////////////3//v8AAAAAAQACAAMABQAE
AAMAAgACAAUABQAGAAYABgAGAAcABwAGAAYABwAGAAcACQAKAAwADAAMAA0ADQAMAA4A
DwAPABIAFAAVABYAFQAVABYAFgAYABoAGwAcABoAGwAdAB8AIAAhACIAIgAkACYAJwAn
ACcAKAAnACgAKQAqACwALQApACkAKgArACkAKQArACgAKQAoACgAKAAmACYAJQAkACYA
JQAkACIAHgAcABwAGgAWABYAFQASABIADgANAAoACAAGAAUAAgAEAAMAAwACAP///v/9
//r//P/7//v/+v/5//n/+P/4//j/9//3//f/+f/5//j/9//1//X/9f/z//X/9f/1//T/
9v/2//b/9f/0//T/8//y//P/9P/1//b/8//y//L/8//1//X/9v/2//j/+P/4//f/9f/1
//b/9v/5//n/+f/5//n/+f/5//n/9//3//f/9//5//r/+v/6//f/9//5//n/+v/7//r/
/f/7//r/+v/6//j/+P/5//r//P/7//r/+v/5//j/9//2//f/+f/6//r/+P/4//f/9//3
//j/+P/4//r/+f/4//j/9//3//f/9//5//n/+f/5//X/9f/1//X/9//3//f/9//3//f/
9//3//T/9P/0//T/9v/2//b/9v/1//X/9f/2//X/9f/1//X/9f/0//T/9P/y//L/9P/0
//X/9v/3//b/9f/1//T/8//z//L/8//0//X/9v/0//T/9f/1//f/9v/1//X/9f/2//j/
+P/4//j/9//2//r/+//8//3//v/+//7//v8AAAAAAAD+//7//////wEA/v/8//v/+v/9
//7//v/+//3//P/7//r/+//5//b/9P/2//b/+f/5//f/9v/0//P/8v/w//D/8f/w/+//
7v/t/+7/7v/t/+3/7f/t/+3/7v/u/+7/7v/u//D/8P/v/+//7//u/+3/7v/z/wAAEgAm
AD0AXQB5AH4AdABiAEwAPAAzACMABwDp/7f/ev9R/zb/H/8b/zT/V/94/5L/pf+y/7v/
yf/Z/+L/6f/v//L/8//1//T/9f/0//T/9f/2//j/+f/7//z//f/+//3//f/9//3//f/+
/wAAAwACAAEAAQAAAAIAAwAEAAUAAwAEAAYABgAEAAQABAAFAAYABwAIAAoACQAJAAoA
CgAMAAwADQANAAsADAAOAA4ADgAPAA8AEAASABIAEwATABMAFAAUABMAFgAYABkAGgAa
ABsAHQAeAB0AHgAeAB4AHwAhACQAJwAmACcAKAAoACoALAAtAC0ALAAuAC4AMAAwADAA
MQAxADAAMQAzADUANAAzADQAMAAxADAAMAAwAC4ALgAtACwALAArACoAKAAoACYAJgAk
AB8AHgAcABgAGQAWABYAFAASABAADwAMAAkABwAGAAQABAAEAAQAAgABAP///v/8//z/
/f/9//7//v/9//3//f/7//v/+v/5//r/+//8//v//P/7//r/+P/5//r/+//7//n/+v/6
//r/+P/4//j/+P/6//r/+//9//r/+f/5//j/+f/6//v/+//7//v//P/8//v/+//7//v/
/f/9//3//f/9//3//f/9////AAAAAAAA/////wEAAQD//////f///wEAAAAAAAAA/v/+
////AAACAAEAAAAAAP7//v/+//7//P/9//3//P/9//7//v////7//v/9//z//f/9//3/
/v/9//3//f/9//v/+//7//v/+v/7//z//f/8//v/+v/5//v/+//7//v/+v/6//r/+v/4
//j/+P/4//j/+f/6//z/+v/5//j/9//4//j/+f/6//j/+P/6//r/+P/4//j/9v/4//n/
+f/5//j/9//3//b/+f/5//n/+f/4//n/+P/4//b/9v/3//j/+v/7//r/+P/4//j/+P/2
//b/9//3//n/+P/3//f/9f/2//j/+P/6//z//f/+//7//f/8//v//f/+////AAACAAIA
AgAAAP/////+////AAAAAAEAAgAAAAAA///+//7//v/+//7//v/9//v/+v/3//b/+P/3
//f/+P/4//n/9f/y//H/8f/x//H/8f/x//H/8v/y//P/8f/x//H/8v/y//L/8v/y//D/
8P/v/+//7//y//P/9P/1//r/BgAYACsAPwBdAHgAfAB0AGIATAA9ADUAIQADAOX/uP+D
/17/Qf8t/yr/Pf9e/37/mf+s/73/y//X/+D/5//r/+7/7//x//X/9//3//j/+P/4//n/
+f/5//r/+//8//3//f/9//3//P/8//3///8BAAEAAgACAAEAAQABAAEAAQACAAQABAAG
AAYABgAHAAcABwAHAAgACwALAAwADAAKAAoACwALAAsADAAOAA4ADgAPAA8AEAAQABAA
EQARABIAFAAVABUAEwAUABQAFAAWABcAGQAaAB0AHgAeAB4AHAAdAB8AIQAiACMAJAAk
ACYAKAApACkAKgAsACwALgAuAC4ALwAvAC0ALQAuAC8ALwAvADEALgAtACwALAAsACwA
LAArACoALAArACoAKAAmACQAJAAiACAAIAAfABwAGgAWABUAEgARABAAEAAOAA0ACwAK
AAgABAAEAAQAAgACAAEAAQAAAP3//f/8//z/+v/5//n/+f/7//v/+v/5//j/9//2//P/
9//3//f/9v/0//T/9P/z//H/8v/y//L/8v/y//L/8v/x//D/8P/x//P/8//0//T/8//y
//H/7//x//H/8v/y//H/8f/x//H/7//v/+//7//w//H/8v/z//H/8v/y//L/8f/x//P/
8//1//X/8//1//P/8v/y//L/8v/y//P/9P/0//P/8v/y//T/9P/0//T/9P/1//X/9P/z
//L/8P/v//D/8v/z//T/9P/z//L/8v/x//H/8f/x//P/8//z//P/8f/x//H/8f/z//P/
8//z//H/8f/x//H/8P/w//D/8P/x//L/8//0//H/8f/x//L/8//z//P/8//z//L/8v/y
//L/8v/0//T/9P/0//T/8v/w//H/8f/x//H/8f/y//L/8v/x//D/7//v//H/8f/y//L/
8v/z//T/8v/x//H/8f/z//P/8//z//L/8v/z//P/8f/y//P/8//1//f/9f/u//D/8P/w
//D/8f/y//T/9f/z//L/8f/x//H/8v/0//T/9f/2//b/9v/5//n/+f/5//v//P/9//7/
/P/8//z/+v/8//3//f///////v/+//7//P/8//v/+v/8//z//P/8//v/+f/2//T/8v/y
//X/9f/2//b/9f/1//X/8v/x//H/8f/x//H/8f/w//D/7//v/+//7//v//D/8P/w//D/
8P/w//D/7//v//P/9P/1//b/9/8AABAAIgA1AFEAcQB+AHgAbABaAEYAOQArABUA9f/J
/5T/b/9U/zn/L/8+/1v/ev+U/6n/vP/J/9f/3//o/+v/7//y//P/9f/3//n/+f/6//r/
+v/7//v///8AAAEAAgACAAEAAAD//wAAAAABAAMABQAFAAYABgAGAAUABAADAAUABgAI
AAgACgAKAAoACwAJAAkACQAKAA0ADQAOAA4ADQAMAAwACwAMAA4AEQASABAAEQARABIA
EgASABMAEwAUABYAFwAXABUAFgAWABYAGgAbAB0AHgAfACAAIAAgAB4AHwAhACMAJAAl
ACYAJgAmACgAKQApACoALAAsAC4ALgAuAC8ALwAtAC0ALgAvAC8ALwAxAC4ALQAsACwA
LAAsACwAKwAqACwAKwAqACgAJgAkACQAIgAiACIAIQAeABoAFgAVABIAEgASABMAEgAP
AA0ADAAKAAYABgAGAAQABQAFAAYABgACAAEA///+//7//f/9//3//f/9//z/+//5//n/
+f/3//f/9//3//b/9P/0//T/8//z//T/9P/0//L/8v/y//L/8f/w//D/8f/z//P/9P/0
//P/8v/x/+//8f/x//L/8v/y//H/8P/v/+//7//v/+//8f/x//H/8f/w//D/7//u/+//
7//x//H/8//z//H/8//x//D/8P/w//L/8v/z//T/8//x/+//7v/w//D/8P/w/+7/7//v
/+7/7v/u/+3/7f/v//D/8P/w/+7/7f/s/+z/7f/t/+3/7f/t/+3/7f/t/+v/6//r/+v/
7P/t/+7/7//u/+3/7P/r/+z/7P/s/+z/7P/s/+z/7P/r/+v/6//s/+v/6//r/+v/6//q
/+r/6v/q/+r/7P/s/+z/7P/s/+r/7P/t/+3/7f/v/+//8P/w/+//7f/r/+n/6f/r/+v/
7P/s/+z/7f/u/+z/6//r/+v/7//v/+//7//u/+z/7P/s/+z/7v/u/+//7//t/+z/6//r
/+3/7v/w//D/8f/y//L/8v/z//P/8//z//f/+P/5//r/+P/4//j/9v/4//n/+f/7//n/
+P/4//j/+v/6//n/+P/6//r/+v/6//j/9f/x/+7/8P/w//P/8//0//T/8//z/+//7P/r
/+v/7f/t/+3/7f/r/+r/6P/n/+n/6f/p/+r/6v/q/+r/6v/o/+j/5//n/+v/7P/t/+7/
7//0/wAAFAAnAD8AYQB6AHgAbABaAEQANwAvABsA///d/6j/cf9M/y3/G/8i/z3/YP9+
/5f/pv+1/8P/z//Y/9//5f/o/+n/6//v//H/8f/y//L/8v/z//P/9//4//n/+v/7//v/
+f/3/w==
         </WaveFormData>
      </LeadData>
      <LeadData>
         <LeadByteCountTotal>10000</LeadByteCountTotal>
         <LeadTimeOffset>0</LeadTimeOffset>
         <LeadSampleCountTotal>5000</LeadSampleCountTotal>
         <LeadAmplitudeUnitsPerBit>4.88</LeadAmplitudeUnitsPerBit>
         <LeadAmplitudeUnits>��V</LeadAmplitudeUnits>
         <LeadHighLimit>2147483647</LeadHighLimit>
         <LeadLowLimit>268435456</LeadLowLimit>
         <LeadID>V4</LeadID>
         <LeadOffsetFirstSample>0</LeadOffsetFirstSample>
         <FirstSampleBaseline>0</FirstSampleBaseline>
         <LeadSampleSize>2</LeadSampleSize>
         <LeadOff>FALSE</LeadOff>
         <BaselineSway>FALSE</BaselineSway>
         <ExcessiveACNoise>FALSE</ExcessiveACNoise>
         <MuscleNoise>FALSE</MuscleNoise>
         <LeadDataCRC32>2271327958</LeadDataCRC32>
         <WaveFormData>
EgASABIAEgAPAA4ADQAMAAsACgAJAAgABgAEAAIAAAAAAAAAAAAAAP///v/9//z/+v/6
//r/+v/4//j/+P/4//f/9v/1//T/9f/2//f/+P/2//b/9v/2//b/9v/2//b/9v/2//b/
9v/1//T/8//y//X/9v/3//j/9f/0//P/8v/z//T/9f/2//j/+P/4//j/9//2//X/9P/3
//j/+f/6//j/+P/4//j/+P/4//j/+P/4//j/+P/4//j/+P/4//j/+v/6//r/+v/4//j/
+P/4//r/+v/6//r/+v/6//r/+v/4//j/+P/4//r/+v/6//r/+P/4//j/+P/6//r/+v/6
//r/+v/6//r/+f/4//f/9v/3//j/+f/6//n/+P/3//b/+P/4//j/+P/4//j/+P/4//f/
9v/1//T/9f/2//f/+P/3//b/9f/0//b/9v/2//b/9v/2//b/9v/0//T/9P/0//X/9v/3
//j/9//2//X/9P/0//X/9v/2//j/9v/2//b/9P/0//X/9//6//v/+//7//r/+v/6//r/
+//8//3//v8AAAAA//////3//f///wAAAwAEAAQABAACAAMAAwABAAMAAwAFAAUABAAB
AP7//f/6//r/+v/6//z//P/7//j/9P/z//H/8f/x//H/8f/x//L/8P/w//D/7//u/+7/
7f/v/+//7//v/+7/7f/t/+3/7f/u//D/8P/w//D/9P/6/wgAIgBDAF0AcQCJAKIAwwDj
APMA9QDkALYAcwAyAO3/pv+B/43/p/+1/8D/y//U/9z/5f/p/+3/7f/v/+//7v/u//D/
8f/x//D/8P/w//D/8P/y//L/8v/z//X/9f/0//T/8v/y//L/8//1//b/9//3//f/9//3
//f/9//4//j/+f/7//z//P/8//z/+//6//n/+//8//7////8//z//P/9//3//f//////
AAAAAAAAAAD+//7//////wIABAAFAAYABgAHAAcABwAHAAgACQALAA0ADQANAA4ADwAP
ABEAEwAWABcAFwAXABgAGAAYABkAGQAaABsAHAAfACAAIgAjACIAIQAgACEAIwAjACQA
JAAjACIAIQAhAB8AIAAhACEAIQAgAB8AHgAbABsAGgAZABYAFQAUABEAEQAPAA0ACwAJ
AAgABwAGAAUABAACAAAA/v/+//3//P/+//7//f/8//n/+P/4//j/+P/4//j/+P/4//f/
9//3//T/9P/z//P/9f/2//f/9//3//f/9v/2//T/9P/1//X/9//3//f/9v/0//T/9P/0
//b/9v/3//f/9v/2//b/9v/1//X/9f/2//n/+f/4//f/9//3//f/9//3//n/+v/6//j/
+P/4//j/+P/4//r/+v/7//v//P/9//z//P/7//r//P/9//3//f/7//r/+v/6//v//P/8
//z//v/+//7//f/8//v/+v/6//z//P/8//z/+v/5//j/+P/5//n/+f/6//z//P/7//n/
+P/4//r/+v/6//r/+f/5//n/+f/3//f/9//4//j/+P/6//r/+v/6//f/9//3//j/+f/5
//n/+f/3//X/9f/2//b/9v/3//f/+P/4//j/9//3//f/9//3//f/+P/4//j/9v/0//T/
9P/0//T/9v/3//j/+P/2//T/9P/0//T/9P/1//f/+v/7//v/+//6//r/+v/6//3//v//
/wAAAAAAAP//////////AQACAAMABAAEAAQAAgADAAMAAQADAAMABQAFAAMA///7//n/
+v/6//r/+v/6//r/+f/2//T/8//x//H/8f/x//H/8f/w/+7/7v/u/+7/7v/v/+//8f/x
//H/8f/v/+3/7P/r//H/8P/w//D/7v/u//T//v8OACgARwBfAHEAhQCgAL8A2QDnAOcA
1gCkAGcALADl/6D/hf+V/63/uf/E/9H/2v/i/+n/7f/v/+//7//v/+7/7v/y//P/8//y
//H/8P/v/+7/8v/y//L/8//z//P/8v/y//L/8v/y//P/9f/2//f/9//1//X/9f/1//f/
+P/4//n/+f/6//r/+v/7//v/+//7//z//P/9//3/+v/6//r/+//9//3//////wAAAAAA
AAAAAAAAAAEAAQAFAAYABgAGAAUABQAEAAMABwAIAAkACwALAAsACwAMAAsACwANAA8A
EgATABMAEwAUABQAFAAVABkAGgAbABwAHgAeAB8AHwAdAB0AHQAfAB8AHwAgACAAHwAe
AB0AHQAdAB4AHwAfAB8AHgAdABwAGQAZABgAFwAWABUAFAARAA0ACwAJAAcABwAGAAUA
BAAFAAQAAgAAAPz//P/7//r//P/8//v/+v/3//b/9v/2//b/9v/2//b/+P/3//f/9//0
//T/8//z//X/9v/3//f/9f/1//T/9P/0//T/9f/1//X/9f/1//T/9P/0//T/9P/2//b/
9//3//T/9P/0//T/9f/1//X/9v/3//f/9v/1//P/8//z//P/9f/3//j/+P/2//b/9v/2
//b/9v/4//j/+P/3//f/9//1//b/9v/2//j/+f/5//n/9//2//b/9v/3//j/+P/4//j/
+P/4//f/9//3//f/+P/6//r/+v/6//n/9//1//T/9v/3//j/+v/5//j/9v/z//L/8v/0
//T/9P/0//P/8//x//H/7//v//H/8v/y//L/8v/y//L/8v/x//H/8f/y//P/8//z//P/
8f/v/+//8P/y//L/8//z//L/8v/y//H/7v/u/+7/7v/u//D/8f/y//L/8P/u/+7/7v/v
//D/8v/1//T/9f/1//X/+P/4//j/+P/5//r/+//8//v/+v/4//f/+P/5//z//v/+//7/
/f/8//7///////3//f/9///////8//n/9v/1//X/9v/3//j/9f/0//L/7v/u/+3/6//r
/+3/7f/t/+3/6v/o/+j/6P/q/+r/6//r/+n/6f/p/+n/6v/p/+n/6f/r/+r/6v/o/+b/
6P/w//j/BgAiAEEAWQBlAHMAhgChAL0AzwDRAMIAlgBdACQA4f+c/3//j/+n/7X/wP/L
/9T/3P/h/+P/5f/n/+r/6//r/+z/7f/t/+z/6v/q/+r/6v/q/+z/7P/s/+3/6//r/+r/
6v/t/+7/7//x/+//8P/x//H/7//v/+//7//w//L/8//1//T/9P/z//L/9f/1//X/9f/2
//b/9//3//T/9P/0//X/9//3//n/+f/4//j/+P/4//n/+v/8//3//v/+//3//P/8//3/
/f/9/wEAAgADAAUAAwADAAMABAAHAAcACQALAAoACwALAAsAEAAQABAAEQAVABYAFwAY
ABkAGAAYABcAGAAZABoAHQAdAB0AHgAeAB0AHAAbABsAGwAcAB0AHQAcABoAGAAWABQA
FQAVABUAEgARABAADQALAAkABwAFAAcABgAFAAQAAQAAAP7//P/8//z/+//6//j/+P/3
//b/9f/0//T/9P/2//b/9v/2//X/8//y//H/8//0//T/9f/0//T/9P/z//P/8//y//L/
9P/0//X/9f/z//P/8//y//T/9P/0//T/8v/y//P/8//w//D/8P/w//P/8//z//T/8//z
//L/8f/y//P/9P/1//P/9f/2//b/8v/y//L/8v/0//T/9v/2//T/8//z//P/9f/2//b/
9v/2//f/9//3//f/9v/2//b/9//4//j/+P/2//b/9v/1//f/9//3//j/9v/2//b/9v/2
//X/9P/0//f/9//3//j/9//2//T/8f/x//L/9f/2//T/9P/z//P/9f/1//P/8//1//b/
9v/2//X/9P/z//L/8v/z//T/9v/2//X/9P/z//P/8f/x//L/9P/2//T/8//y//H/8P/y
//P/9P/0//T/8v/y//L/8P/w//H/8//2//f/9//3//j/+P/4//j/+f/6//v//P/8//z/
+//7//n/+f/7//z///8AAAAAAAAAAAEAAQD///////8BAAEAAgD///z/+//4//j/+P/4
//r/+v/5//b/9P/z//H/8f/v/+//7//v/+7/7P/s/+z/6v/q/+v/6//s/+3/7v/v/+z/
6//r/+v/6f/s/+7/7P/s/+z/7v/0//7/DgArAEsAXQBrAHwAlQCtAMUA0wDSALoAiQBQ
ABcA0v+V/4X/mf+t/7j/w//M/9b/4f/p/+n/6//r/+v/6v/q/+z/7f/t/+z/7P/s/+z/
7P/s/+z/7P/t/+7/7//v//D/7v/u/+7/7//x//L/8//z//H/8f/x//H/8f/y//L/8//1
//b/9v/2//b/9f/0//P/9v/2//f/9//2//b/9v/3//f/9//5//n/+v/6//r/+v/4//j/
+f/5//3//v/+//7//v////////8BAAIAAwAFAAUABQAFAAYABQAFAAcACQAKAAsACwAL
AA4ADgAOAA8AEQASABMAFAAYABgAGQAZABcAFwAXABkAGwAbABwAHAAZABgAFwAXABcA
GAAZABkAGQAYABcAFgATABMAEgARABIAEQAQAA0ACwAJAAcABQADAAIAAQAAAAEAAAD+
//z/+P/4//f/9v/4//j/9//2//X/9P/0//T/8v/y//L/8v/0//P/8//z//D/8P/v/+//
8v/y//L/8f/x//H/8P/w/+7/7v/v/+//8f/x//H/8P/w//D/8P/w//D/8P/x//H/8P/w
//D/8P/v/+//7//w//P/8//y//H/7//v/+//7//v//H/8v/y//L/8v/y//L/8v/y//T/
9P/0//P/8//z//H/8v/y//L/9P/1//X/9f/1//T/9P/0//T/9P/z//L/9P/0//T/8//x
//H/8f/y//T/9P/0//T/8v/x//D/8P/x//H/8f/y//T/9P/z//H/7v/u//D/8P/y//L/
8f/x//P/8f/v/+7/8P/w//D/8P/u/+//8P/w/+7/7P/s/+z/7f/u//D/8//y//P/8//z
//L/8v/y//L/9P/2//j/+v/4//j/9//3//n/+f/7//z/+//8//z//P/8//3//f/7//v/
+//9//3/+v/3//T/8//0//T/9P/0//L/8v/x/+7/7P/r/+n/6f/r/+v/6//r/+n/5v/l
/+T/5f/m/+j/6f/n/+f/5//n/+b/5f/l/+X/5//o/+j/5v/k/+T/6v/0/wIAHAA7AFEA
XwBvAIQAmwC1AMkAzQC+AJQAWwAiAOH/nP97/4f/nf+t/7r/xf/Q/9j/3f/d/+H/5f/n
/+f/5v/m/+b/5//n/+b/5v/m/+b/5v/q/+r/6v/r/+r/6f/n/+b/5//o/+n/6//p/+r/
6//r/+v/6//r/+v/7P/u/+//8f/w//D/7//u//H/8f/x//H/8v/y//P/8//w//D/8P/x
//P/8//1//X/9P/0//T/9P/2//b/9//3//n/+v/6//r/+P/5//n/+f/9//7///8BAAEA
AQABAAIAAwADAAUABwAIAAkACQAJAAwADAAMAA0ADwAQABEAEgASABIAEwATABUAFQAV
ABcAFwAXABgAGAAXABYAFQAVABcAGAAZABkAGAAWABQAEgAQABEAEQARAA4ADQAMAAkA
BwAFAAMAAQADAAIAAQAAAP3//P/6//j/9//4//j/+P/2//b/9f/0//P/8v/y//L/8v/y
//L/8v/w/+//7//v/+//8P/w//H/8v/y//L/8f/v/+//7v/u/+//8P/y//P/8v/x//D/
7v/w//D/8P/w//D/8P/x//H/7v/u/+7/7v/w//H/8v/0//T/8//x/+//8P/x//L/8//x
//P/9P/0//D/8P/w//D/8//0//f/+P/3//X/9P/z//P/9P/0//T/9v/3//f/9//1//T/
9P/0//X/9v/2//b/9P/0//T/8//1//X/9f/2//T/9P/0//T/9P/z//L/8v/1//X/9f/2
//X/9P/y/+//9P/2//b/9v/2//X/9P/z//L/8v/z//T/9P/0//L/8v/y//H/8P/w//H/
8//1//b/9//4//j/+P/4//f/+P/5//r/+//8//z//f/8//v//P/8////AAAAAAAAAAAB
AAEA///9//3//////wEA///9//3/+//6//n/+P/5//r/+v/4//T/8//x//H/8f/x//H/
8f/y//D/8P/w/+//7v/u/+3/7//v/+//7//u/+3/7f/t/+v/7P/u//D/7v/w//T/+P8A
ABAAKwBJAF0AawB8AJMArQDDAMsAyACuAH0ASAAVAND/lf+L/5//sf+8/8X/0v/a/+P/
6//v/+//7//v/+7/7v/w//H/8f/w//L/8v/y//L/8//y//H/8f/0//X/9f/2//T/9P/0
//X/8//0//X/9f/3//f/9//3//X/9v/2//f/+f/6//r/+v/5//n/+f/5//r/+v/7//v/
+//8//3////+//3//v/9/wAAAAAAAAAAAAAAAAEAAQADAAQABAAEAAYABwAHAAcABwAI
AAkACwAMAA0ADgAQAA8ADwARABMAFAAVABUAFQAYABgAGAAZABkAGgAbABwAIAAgACEA
IQAfAB8AHwAhACEAIQAiACIAIwAiACEAIQAgACAAIAAfACEAIAAfAB4AGwAbABoAGQAY
ABcAFgATABMAEQAPAA0ADAAKAAgABgAGAAYABQAEAAAAAAD///7/AAAAAP///v/9//z/
/P/8//r/+v/6//r//P/7//v/+//6//r/+f/5//r/+v/6//n/+f/5//j/+P/2//b/9//3
//j/+f/6//r/+f/4//f/9v/4//j/+f/5//j/+P/4//j/+f/5//n/+v/7//v/+v/5//n/
+f/5//n/9//5//r/+v/5//r/+//8//v/+v/7//r/+//7//z//f/7//z//P/8//z//f/9
//3//f/8//z//P/8//z/+//6//z//P/8//v/+f/5//n/+v/6//r/+v/6//z/+//6//r/
+v/5//j/+P/5//r/+v/5//b/9v/4//j/+v/6//n/+f/5//n/9//3//X/9v/2//b/9//4
//n/+v/4//f/9v/2//n/+f/5//n/+f/3//f/+P/2//b/9//3//r/+v/6//n/9//3//b/
+P/4//j/+P/4//n/+v/6//j/9v/2//b/9//4//r//f/9//3//P/7//7//v/+//7/AQAC
AAMABAADAAIAAAD//wAAAQAEAAYABgAGAAUABAAGAAcABwAFAAUABQAHAAcABAABAP7/
/f/9//7///8AAP///v/8//j/9v/1//P/8//1//X/9f/1//L/8P/w//D/8v/y//P/8//y
//H/8P/v//D/7//v/+//8f/y//L/8P/s/+7/9v/+/w4AKABHAFsAZwB1AIgAnwC5AMsA
zwDAAJYAXwAoAOX/oP+F/5f/rf+7/8b/0f/a/+T/6f/p/+3/7//x//H/8P/w//D/8f/x
//D/8P/w//D/8P/0//T/9P/1//T/8//x//D/8f/y//P/9f/z//T/9f/1//X/9f/1//X/
9//4//j/+f/3//j/+P/4//n/+f/5//n/+v/6//v/+//6//r/+v/7//v/+//9//3//P/8
//z//P/+//7/////////AAAAAAAAAAABAAEAAQAEAAYACAALAAgABwAGAAYACQAJAAsA
DQAQABEAEQARABMAEgARABEAFQAWABcAGAAZABgAGAAXABgAGQAaAB0AHQAdAB4AHgAd
ABwAGwAbABsAHAAdAB0AHAAaABgAFgAUABUAFQAVABYAFQAUABEADQALAAkABwAJAAgA
BwAGAAMAAgAAAP7//f/+//7//v/8//z/+//6//n/+P/4//j/+f/6//v//P/7//n/+P/3
//j/+P/3//f/+P/4//j/9//3//f/9v/2//f/+P/6//v/+P/3//b/9P/1//b/9//4//j/
+P/5//n/9v/2//b/9v/5//n/+f/6//r/+f/3//X/9v/3//j/+f/3//n/+v/6//j/+P/4
//j/+v/6//z//P/6//n/+f/5//v//P/8//z/+v/7//v/+//7//r/+v/6//v//P/8//z/
+//6//n/9//4//n/+v/8//r/+v/6//r/+P/3//b/9v/5//n/+f/6//j/+P/3//X/9f/2
//n/+v/4//j/9//3//f/9//1//X/9//4//j/+P/3//b/9f/0//T/9f/2//j/9//3//f/
9//1//P/8//0//X/9v/4//n/+f/4//f/9f/1//f/9//4//b/9v/2//b/9P/1//b/9v/3
//b/9//4//b/9v/3//n/+v/7//v/+//+//7//v/+//7//v/+//7///8AAAAAAQD/////
AQACAAEAAgACAAIABAAFAAUAAwABAAEAAwADAAIA///8//v/+v/6//r/+v/6//r/+f/2
//T/8//x//H/8P/v/+7/7f/v/+7/7//w/+//7v/u/+3/7//v/+//7//w/+//7//v/+v/
7P/u/+z/7v/y//r/BAASAC4ATQBhAHEAhQCgAL8A2wDpAOcAzgCYAFcAGgDT/5L/g/+Z
/6//t//A/8v/0v/c/+f/7f/t/+//7//v/+7/7v/w//H/8f/w//D/8P/w//D/8P/w//D/
8f/y//P/8//0//P/8v/x//H/8//0//X/9f/3//f/9//3//X/9v/2//f/+f/6//r/+v/6
//n/+P/3//r/+v/7//v//P/8//z//f/8//v//P/7//3//v///wAAAAAAAAEAAQACAAIA
AQAAAAEAAwAEAAUABgAGAAYABwAIAAkACgAMAAsACwANAA8AEAARABEAEQAWABYAFgAX
ABgAGAAYABgAGwAcAB4AHwAdAB0AHQAfAB8AHwAgACAAIQAgAB8AHwAeAB4AHgAdAB8A
HgAdABwAFwAXABYAFQASABEAEAANAA0ACwAJAAcABQAEAAMAAgACAAIAAQAAAPz//P/7
//r/+v/6//n/+P/3//b/9v/2//b/9v/2//b/+P/3//f/9//2//b/9f/1//b/9v/2//X/
9f/1//T/9P/y//L/8//z//T/9f/2//b/9f/0//P/8v/0//T/9f/1//b/9v/2//b/9v/1
//T/9P/2//f/9//3//f/9//3//f/9f/3//j/+P/4//j/+P/4//b/9v/4//j/+f/5//r/
+//6//r/+f/4//j/+f/5//n/+P/4//n/+v/6//r/+f/4//r/+v/6//n/9//3//f/+P/4
//j/+P/4//r/+f/4//j/9//3//f/+P/6//r/+f/3//b/9v/4//j/9v/2//X/9f/2//f/
9v/3//b/9v/1//T/9v/2//b/9v/z//P/8//0//X/9f/1//X/9f/z//P/9P/y//L/8//z
//b/9v/2//X/8//z//P/8//z//T/9v/2//b/9v/1//X/9f/0//b/9P/0//T/9P/0//X/
9//3//f/9v/1//n/+v/7//z//P/8//z//P/+//7//f/9//3//f///wAAAAAAAP///v8B
AAMABAADAAIAAQACAAEAAAD9//r/+f/6//r/+v/6//n/+P/2//L/8//z//L/8//y//H/
8P/v//D/7v/u/+7/7v/u/+//7//v/+//7//v/+//7//w//H/7//s/+z/6v/s//D/9P/8
/wwAKABHAF8AbwCDAKAAxQDlAPkA+wDsALgAbQAqAOf/nv9//5H/q/+5/8T/zf/S/9j/
3//n/+3/7//z//P/8v/y//P/8//y//D/8v/y//L/8v/0//T/9P/1//P/8//y//L/8//0
//X/9//2//b/9v/1//b/9//4//n/9//4//j/+f/3//j/+P/4//r/+//8//3//f/8//z/
+//7//z//f////3//f//////AAAAAAAAAAACAAIAAwADAAQABAADAAIABQAHAAgACQAJ
AAoACwANAAsACwALAAwADwAPABEAEwASABMAEwATABcAGAAZABsAHAAcABwAHAAeAB4A
HwAfACEAIQAhACMAIQAhACIAIgAjACIAIQAhAB8AIAAhACEAHwAeAB0AHAAcAB0AHQAd
ABkAFwAVABEAEgARABAADwANAAwACwAKAAcABgAEAAIAAQACAAIAAgD///7//P/6//z/
/P/9//7//f/8//v/+v/6//n/+f/5//n/+v/6//v/+//6//n/9//6//v/+//8//v/+v/6
//n/+f/5//n/+P/5//r/+//8//n/+P/4//f/9//4//n/+v/5//n/+f/6//n/+f/4//f/
+P/5//r/+//6//v/+//6//n/+v/7//z/+v/6//z//P/6//n/+f/5//v//P/8//z/+v/7
//v/+//6//r/+//8//v//P/8//z/+v/6//r/+f/6//v//P/+//3//P/7//r/+//7//v/
/P/7//v/+//8//r/+v/5//f/9//4//v//P/6//r/+f/5//v/+//5//n/+f/6//r/+v/6
//r/+v/6//v/+//7//z//P/7//r/+f/7//n/+f/6//r/+v/7//v/+v/6//r/+f/7//v/
+//7//r/+v/5//j/+f/6//r/+//7//v/+v/5//n/+f/5//n/+//7//r/+f/4//f/9v/2
//f/+P/4//r/+P/4//j/9v/2//f/+f/8//3//f/9//3//P/7//r//P/+/wAAAgACAAIA
AQABAAAA//8AAAAAAgAEAAUABgAEAAUABQADAAMAAwAFAAUABgADAAAA///8//z//P/8
//7//v/9//r/9v/1//P/8//z//P/8//z//T/8v/y//L/8P/w//H/8f/z//P/8//z//D/
7//v/+//7//w//L/8v/y//L/8v/2/wAADgAnAEcAXwBvAIIAnQC9AN0A6QDmANYApwBo
AC0A6v+n/4n/l/+t/7r/xf/S/9z/5f/r/+//8f/x//H/8P/w//L/8//z//L/8v/y//L/
8v/y//L/8v/z//X/9f/0//T/8v/y//L/8//1//b/9//3//X/9f/1//X/9f/2//b/9//3
//j/+P/4//f/9//3//f/+f/6//z//f/6//r/+v/7//v/+//9//3/AAAAAAAAAAD+//7/
/////wEAAgACAAIAAgADAAMAAwADAAQABQAHAAkACQAJAAoACQAJAAsADQAQABEAEQAR
ABIAEgASABMAFwAYABkAGgAcABwAHQAdABsAGwAbAB0AHwAfACAAIAAfAB4AHQAdABsA
HAAdAB0AHwAeAB0AHAAZABkAGAAXABgAFwAWABMAEQAPAA0ACwALAAoACQAIAAcABgAE
AAIA/v/+//3//P/8//z/+//6//n/+P/4//j/9v/2//b/9v/2//X/9f/1//L/8v/x//H/
8v/y//L/8f/v/+//7v/u/+z/7P/t/+3/7//v/+//7v/t/+z/6//q/+v/7P/u/+//7f/s
/+v/6v/r/+v/6//s/+3/7f/s/+v/6f/p/+n/6f/r/+3/7v/u/+r/6v/q/+r/6v/q/+z/
7P/t/+3/7v/v/+7/7v/t/+z/7v/v/+//7//v/+7/7v/u/+3/7v/u/+7/8P/w//D/7//u
/+3/7P/s/+7/7v/u/+7/7v/t/+z/7P/r/+v/6//s/+3/7v/u/+3/6v/q/+z/7P/u/+7/
7f/t/+//7//t/+3/6//s/+z/7P/u/+7/7v/u/+v/6//r/+z/7//v/+//7//v/+3/7f/u
/+z/7P/t/+3/8P/w//D/7//t/+3/7f/t/+3/7v/u/+7/7P/s/+v/6//q/+v/6//r/+3/
7f/t/+3/6//r/+v/6//s/+3/7v/u/+7/7v/u/+//7v/t/+7/7f/v/+//7f/o/+r/6v/q
/+r/7P/t/+7/7v/u/+z/7P/s/+z/7P/t/+//8P/x//H/8f/y//L/8v/y//P/9P/1//b/
9v/2//X/9f/1//X/9//4//v//P/8//z/+//7//r/9//4//n//P/9//r/9//0//P/8v/y
//L/8v/0//T/8//w/+7/7f/r/+v/7f/t/+3/7f/s/+r/6v/q/+j/6P/p/+n/6//r/+v/
6//o/+f/5//n/+v/7P/u/+z/6v/s//D/9v8CABgANwBPAF8AcQCKAKUAvQDRANcAzACk
AG0AOAD7/7T/if+P/6X/s/++/8v/1v/g/+f/6f/r/+3/7f/t/+z/7P/u/+//7//u/+z/
7P/s/+z/8P/w//D/8f/x//H/8P/w//D/8P/w//H/8//0//X/9f/0//P/8v/x//P/9P/0
//X/9//4//j/+P/4//f/9v/1//j/+P/5//n/9v/2//b/9//5//n/+//7//z//P/8//z/
+v/6//v/+////wAAAAAAAP7/////////AwAEAAUABwAHAAcABwAIAAgABwAIAAkACwAN
AA4ADwAQABAAEAARABMAFAAVABYAGAAYABkAGQAXABcAFwAZABsAGwAcABwAGwAaABkA
GQAXABgAGQAZABsAGgAZABgAFQAVABQAEwAUABMAEgAPAAsACQAHAAUABgAGAAYABgAF
AAQAAgAAAP7//v/9//z//P/8//v/+v/4//b/9f/0//T/9P/0//T/9P/z//P/8//w//D/
7//v/+7/7v/u/+3/6//r/+r/6v/q/+r/6//r/+n/6f/p/+j/6P/o/+j/6P/q/+r/6//r
/+n/6P/n/+b/5//n/+f/6P/n/+f/5v/l/+X/5f/l/+X/5//p/+r/6v/m/+b/5v/m/+j/
6P/q/+r/6v/p/+n/6f/o/+j/5//m/+f/6f/q/+v/5//m/+b/5v/n/+j/6P/o/+j/6P/o
/+f/5//n/+f/6P/o/+j/6P/o/+b/5f/k/+T/5//n/+f/6P/o/+j/5//l/+T/5P/m/+b/
6P/o/+f/5//l/+X/4//j/+X/5v/m/+b/5v/m/+b/5v/j/+P/4//k/+f/5//n/+f/5f/j
/+P/5P/k/+T/5f/l/+j/6P/o/+f/5//n/+f/5//n/+j/6P/o/+b/5v/l/+X/5v/n/+f/
5//n/+f/5//n/+f/5//n/+f/6v/r/+j/6P/o/+b/5v/m/+b/6P/p/+r/6v/o/+b/5v/m
/+j/6P/p/+v/7v/v/+//7//u/+7/7v/u//H/8v/z//T/9P/0//P/8//z//P/9f/2//f/
+P/4//j/+P/5//n/9//5//n/+//7//j/9f/y//H/8v/y//L/8v/0//T/8//w/+z/6//p
/+n/6//r/+v/6//o/+b/5v/m/+j/6P/p/+n/5//n/+f/5//m/+X/5f/l/+n/6v/q/+j/
6P/m/+j/8P/6/w4ALQBPAGEAbwCAAJ0AuQDRAN0A2gDAAIkASAAJAMD/hf99/5X/qf+2
/8H/yv/U/9v/4//l/+f/5//n/+b/5v/p/+v/7P/s/+r/6v/q/+r/7v/u/+7/7//x/+//
7v/s/w==
         </WaveFormData>
      </LeadData>
      <LeadData>
         <LeadByteCountTotal>10000</LeadByteCountTotal>
         <LeadTimeOffset>0</LeadTimeOffset>
         <LeadSampleCountTotal>5000</LeadSampleCountTotal>
         <LeadAmplitudeUnitsPerBit>4.88</LeadAmplitudeUnitsPerBit>
         <LeadAmplitudeUnits>��V</LeadAmplitudeUnits>
         <LeadHighLimit>2147483647</LeadHighLimit>
         <LeadLowLimit>268435456</LeadLowLimit>
         <LeadID>V5</LeadID>
         <LeadOffsetFirstSample>0</LeadOffsetFirstSample>
         <FirstSampleBaseline>0</FirstSampleBaseline>
         <LeadSampleSize>2</LeadSampleSize>
         <LeadOff>FALSE</LeadOff>
         <BaselineSway>FALSE</BaselineSway>
         <ExcessiveACNoise>FALSE</ExcessiveACNoise>
         <MuscleNoise>FALSE</MuscleNoise>
         <LeadDataCRC32>911648940</LeadDataCRC32>
         <WaveFormData>
GgAaABoAGgAYABYAFAASABEAEAAPAA4ACwAKAAkACAAGAAYABgAGAAUABAADAAIAAAAA
AAAAAAAAAAAAAAAAAP7//v/+//7///8AAAEAAgABAAAA///+/wAAAAAAAAAA/v/+//7/
/v/8//z//P/8//3//v///wAA/f/8//v/+v/9//7///8AAAAAAAAAAAAA/v/+//7//v//
/wAAAQACAAAAAAAAAAAAAgACAAIAAgAEAAQABAAEAAIAAgACAAIAAwAEAAUABgAFAAQA
AwACAAQABAAEAAQABAAEAAQABAACAAIAAgACAAQABAAEAAQAAgACAAIAAgAEAAQABAAE
AAQABAAEAAQAAwACAAEAAAABAAIAAwAEAAMAAgABAAAAAAAAAAAAAAACAAIAAgACAAEA
AAD///7///8AAAEAAgABAAAA///+//7//v/+//7/AAAAAAAAAAD///7//f/8//3//v//
/wAA/v/+//7//v/+////AAAAAAAA/v/+//7//P/8//3///8BAAIAAwAEAAMAAwACAAEA
AwAEAAQABAAFAAYABwAHAAYABgAHAAcACgALAAsACwALAAoACQAGAAgACQALAAsACgAH
AAUAAwABAAAAAAD/////AAD///7/+//4//b/9v/2//b/9v/2//j/9v/1//X/8//z//T/
9P/3//f/9//2//P/8v/y//P/8//1//X/9//z//L/8P/z/wAAFwA1AFEAaACGAKsA0gD5
AA8BFwELAeUAqQBrACkA3P+0/8D/1P/X/9r/4P/n/+3/9P/3//f/9v/2//X/9f/1//X/
9f/2//b/9P/z//P/9f/1//X/9f/2//n/+f/4//j/9P/0//X/9v/4//j/+f/5//n/+f/6
//r/+P/4//n/+v/8//z//P/8//r/+v/6//v//P///wAAAQD///////////////8BAAEA
AQACAAIAAgAAAAAAAQABAAUABgAGAAYABgAGAAYABwAHAAgACQAKAAsADQAOAA8ADwAP
ABAAEQASABUAFgAYABcAGAAYABoAGQAaABsAHAAfACAAIQAjACMAIgAiACIAIwAlACYA
JwAlACUAJQAmACQAJAAkACQAJgAlACQAIwAgAB8AHwAeABoAGQAYABUAFQATABEADwAN
AAwACgAJAAkABwAGAAUAAQABAAAAAAACAAAAAAD///7//v/8//z/+//7//v/+//7//r/
+v/6//b/9v/2//b/+P/5//r/+//7//v/+f/5//j/+P/4//j/+v/6//r/+v/4//j/9//3
//n/+f/5//n/+f/5//j/+P/2//f/9//4//r/+v/6//r/+P/3//f/9//5//r/+//7//n/
+f/5//j/+P/5//r/+//9//z//P/9//v/+v/6//v//v/+//7//v/9//3//f/8//z//P/+
//7//v//////AAD+//3//P/7//z//f/+/////v/9//z/+v/8//z//P/8//z//P/8//z/
+f/5//n/+f/7//v/+//7//n/+P/4//j/+P/4//j/+P/6//r/+//7//j/+P/4//j/+v/7
//v/+//4//j/+P/4//X/9f/4//j/+v/6//r/+v/3//f/9//3//f/+P/5//n/+f/2//b/
9v/2//b/9//5//v//P/6//j/+P/4//j/+P/5//v//v/+//7//v/8//3//f/9////AAAA
AAAAAAAAAAAA//8BAAIABAAFAAQABQAFAAUABgAGAAYABAAEAAUABwAHAAQAAQD///3/
/P/8//3//f/+//7//P/6//f/9P/y//L/9P/0//T/9P/y//D/7//v/+3/7f/u/+7/7//v
/+//7v/r/+r/6v/r/+//7//v/+3/6f/m/+j/7//+/xcANQBNAGIAgACjAMgA5wD5AAMB
9QDNAJUAWwAVAMz/rP+8/87/0//W/9z/5f/p/+z/7//v/+7/7v/t/+3/7f/t/+3/7v/u
/+z/6//r/+3/7f/t/+3/7v/t/+3/7P/s/+z/7P/t/+7/7v/u/+//7//t/+3/7v/u//D/
8P/x//L/8v/y//L/8v/y//L/8v/z//P/9f/1//X/8//z//P/8//1//X/9//3//X/9v/2
//b/+P/4//n/+f/7//z//P/8//v/+v/5//n//P/+/wAAAgAAAAEAAQABAAAAAQADAAUA
BwAJAAkACgAJAAoACgAMAA8AEAARABIAFAAUABQAFQAUABQAFQAWABgAGQAZABkAFwAX
ABcAGAAaABoAGgAaABoAGQAYABcAFAATABMAEgASABEAEAANAAoABwAEAAEAAwACAAAA
//////3//P/7//f/9//2//b/+P/2//b/9f/y//L/8P/w//H/8f/x//H/8f/w//D/8P/u
/+7/7v/u/+//7//v/+//7f/t/+v/6//u/+7/7v/u/+7/7v/u/+7/7P/s/+v/6//s/+3/
7v/v/+3/7f/s/+z/7v/v/+//8P/u/+7/7v/u/+7/7f/t/+3/7//w//H/8f/w/+//7v/s
/+3/7//x//P/8f/w//D/8f/v/+7/7v/v//L/8v/y//L/7//v/+//7v/w//D/8v/y//H/
8f/w//D/7//v/+//7//x//H/8f/x/+//7//v/+7/7//w//H/8v/x//D/7//u/+3/7f/t
/+3/7v/v//D/8f/w/+7/7f/s/+7/7v/u/+7/7v/u/+//7//s/+z/7P/s/+3/7//w//H/
7//u/+3/7P/t/+3/8P/w/+7/7P/u/+z/6v/q/+r/6v/q/+z/7f/u/+7/7P/q/+r/6v/r
/+z/7v/x//D/8P/w//D/8P/x//H/8f/1//b/9v/2//X/9P/z//H/8v/0//f/+f/4//n/
+f/5//j/+P/4//b/+P/5//v/+//4//X/8//x//H/8v/0//X/8//y/+//7P/t/+r/6P/o
/+j/6P/o/+j/5v/k/+P/4//k/+X/5//o/+b/5f/k/+L/4v/i/+P/5f/n/+f/5f/j/9//
4P/k/+n/9P8NAC8ARQBWAGwAiQCqAM0A4QDpAOEAvwCJAFEADQDA/57/rv/E/8v/0P/Y
/93/4//m/+f/5//o/+r/6f/p/+n/5//n/+j/6P/o/+f/5//p/+v/6//r/+z/7P/r/+n/
6P/n/+j/6v/s/+r/6v/r/+v/6f/p/+r/6v/s/+z/7f/u/+z/7P/s/+z/7v/u/+7/7//v
//H/8f/x/+//7//v/+//8f/x//P/8//y//L/8f/w//H/8v/0//X/9v/2//X/9P/2//b/
9v/3//v//P/9//7//P/9//3//f/+////AQADAAMABQAFAAYABwAIAAgACgANAA4ADwAQ
ABAAEAAQABEAFAAUABUAFgAWABcAFwAXABUAFQAVABYAFgAWABYAFgAUABMAEgARABIA
EQARABAADAALAAoABwAFAAMAAQD//wEAAAD+//3/+v/3//X/8//y//P/8//0//L/8P/w
/+//7v/u/+z/7P/u/+//8P/x//D/7v/t/+z/6//s/+3/7v/t/+3/7f/t/+v/6//p/+n/
6//s/+3/7v/t/+z/6//q/+v/7P/s/+3/6//r/+v/6//r/+v/6v/q/+v/7f/u//D/7//u
/+3/7P/t/+3/7v/v/+3/7v/v/+//7//v/+//7v/w//H/8v/z//L/8P/v/+//8P/w//H/
8//0//T/9P/0//H/8f/x//D/8v/y//T/9P/x//H/8P/w//P/8//z//P/8//z//P/8//x
//H/8f/w//H/8v/z//T/8v/y//L/8v/z//P/8//z//P/8//z//P/8f/w//D/8P/y//L/
8v/y//H/8P/w/+//7//w//H/8v/w//H/8f/x//D/8P/w//D/8//z//L/8P/w//D/8P/w
//H/8v/y//L/8P/w//D/7v/u/+//8f/0//T/9P/0//T/9f/1//X/9f/2//b/9v/4//j/
+P/3//X/9v/4//n//P/9//3//f/+//7//v/8//z//f//////AAD9//v/+f/2//b/9//3
//b/9v/0//L/8f/u/+z/7P/s/+z/7P/s/+z/6v/p/+n/5//n/+j/6P/r/+v/6//q/+f/
5v/m/+f/5//p/+n/6f/n/+b/5v/n/+7//f8ZADcATABeAHcAlgC5ANUA5wDrANsAsQB7
AEMA+v+2/6T/uv/J/8z/0v/X/93/5v/r/+n/6v/q/+n/6f/p/+v/6//s/+z/6v/p/+n/
6//p/+n/6f/q/+v/6//q/+r/6P/o/+n/6v/s/+z/7f/t/+3/7f/u/+7/7P/s/+3/7v/w
//D/8P/w/+7/7v/u/+//8f/z//P/8//x//H/8f/x//H/8f/z//P/9f/2//b/9v/0//T/
9f/1//f/+P/4//j/+v/6//r/+//7//z//f/+/wAAAQABAAEAAAABAAMABQAFAAcABwAI
AAkACgAKAAwACwAMAA0ADgARABIAEwAVABUAFAAUABQAFQAXABgAGQAXABcAFwAYABYA
FgAWABYAGAAXABYAFQASABEAEQAQABAADwAOAAsACQAHAAUAAwABAAAA/v/9//z/+//7
//v/+P/3//X/9P/2//T/9P/z//L/8v/w//D/8P/v/+7/7f/w//D/8f/y/+7/7v/u/+7/
8f/x//H/8f/x//H/7//v/+7/7v/u/+7/8P/w//D/8P/u/+7/7f/t/+//7//v/+//7f/t
/+z/7P/u/+//7//w//L/8v/y//L/8f/v/+7/7f/v//D/8f/x//H/8f/x//D/8P/x//L/
8//z//L/8v/z//H/8P/w//H/9P/0//T/9P/1//X/9f/0//L/8v/0//T/9f/1//T/9P/z
//P/8//z//P/8//z//P/8f/x//H/8P/y//L/8v/y//T/9P/0//T/8f/x//H/8f/x//H/
8f/x//X/9P/w//D/8P/w//D/8P/w//H/8v/y//D/7v/u/+7/8P/w//H/8//y//L/8v/y
//L/8//z//P/9//4//j/+P/2//b/9v/1//f/+P/6//v//P/9//3//f/8//z//P/6//z/
/f///////P/5//f/9f/1//b/+P/5//f/9v/z//D/8f/u/+z/7P/s/+z/7P/s/+r/6P/n
/+f/6f/p/+r/6v/p/+n/6f/o/+f/5v/m/+f/6f/r/+v/5//j/+L/4v/n//b/DQArAEUA
VgBsAIcAqgDJAN8A6QDhAL8AiwBVABEAxP+e/6r/vv/H/8z/1P/d/+P/5P/j/+X/6P/o
/+f/5//n/+f/5//o/+j/5P/j/+P/5f/n/+f/5//o/+j/5//l/+T/4//k/+b/6P/o/+j/
6f/p/+f/5//o/+j/6f/q/+z/7v/t/+z/6//q/+z/7P/s/+3/7f/v/+//7//t/+3/7f/t
/+//7//x//H/7//w//D/8P/x//L/9P/1//n/+v/6//r/+P/4//j/+f/9//7///8AAAAA
AQABAAEAAgADAAUABwAHAAkACQAKAAsADAAMAA4AEQASABMAFAAVABQAEwATABYAFgAX
ABgAGAAZABkAGQAXABcAFwAYABoAGgAaABoAGAAXABYAFQAUABMAEwASABAADwAOAAsA
BwAFAAMAAQABAAAA/v/9//v/+f/4//f/9//3//b/9v/0//L/8v/x//D/8P/u/+7/8f/x
//H/8f/w/+7/7f/s/+v/7P/t/+7/7//v/+//7//t/+3/6//r/+3/7v/v//D/7//u/+3/
7P/u/+7/7f/t/+3/7f/t/+3/6//r/+r/6v/r/+3/7v/w/+//7v/t/+z/7f/t/+7/7//t
/+7/7//v/+3/7f/t/+z/7f/v//H/8//y//D/7//v//H/8P/w//H/8v/y//L/8v/v/+//
7//u/+//8P/z//T/8f/x//D/8P/x//H/8f/x//H/8f/x//H/7//v/+//7v/v//D/8f/y
//H/8P/v/+7/7//x//H/8f/y//H/8P/v/+7/7v/v//D/8P/y//D/8P/w/+7/7v/v//H/
8v/y//L/8v/0//X/9f/1//b/9v/1//T/9//4//n/+f/2//b/9//3//r/+//7//v//v/+
//7//P/6//v//f/9//3/+//6//n/9//2//b/9f/2//b/9P/y/+//7P/q/+r/6v/q/+r/
6v/s/+r/6f/p/+f/5//o/+j/6//r/+v/6v/n/+b/5v/n/+X/5f/p/+n/5//o/+j/6f/u
//v/FQA1AEwAXABzAJQAtwDTAOEA4wDPAKUAcQA9APT/sv+k/7r/x//K/9D/2f/d/+T/
6//t/+z/6v/p/+n/6f/p/+n/6v/q/+r/6f/p/+v/6v/p/+j/6P/q/+v/6//s/+r/6v/r
/+z/7P/s/+3/7f/t/+3/7v/u/+z/7P/t/+7/7//w//H/8v/x//D/7//v//H/8//z//P/
8//z//P/8//z//P/9f/1//f/+P/4//j/9v/2//f/9//5//r/+v/6//z//P/8//3//v/+
//7//v///wEAAgADAAIAAwAFAAcABwAJAAkACgALAAwADAAOAA0ADgAPABAAFAAUABQA
FQAUABQAFQAWABgAGQAZABkAFwAXABcAGAAWABYAFgAWABYAFQAUABMAEgARABEAEAAM
AAsACgAHAAcABQADAAEA///+//z/+//6//n/+f/5//T/8//x//D/8v/w//D/7//v//D/
7//w//D/7//u/+3/7//u/+7/7v/s/+z/7P/s/+3/7f/t/+3/7f/t/+v/6//q/+r/6v/q
/+v/7P/t/+7/7P/s/+v/6//t/+3/7f/t/+3/7f/s/+z/7P/t/+3/7v/s/+z/7P/s/+z/
6//r/+v/6//s/+3/7f/v/+//7//u/+z/7f/u/+//8f/w//D/8f/v/+7/7v/v//D/8P/w
//D/7//v/+//7v/s/+z/7v/u/+//7//u/+7/7f/t/+3/7f/v/+//7//v/+//7//v/+7/
7v/u/+7/7v/w//D/8P/w/+3/7f/t/+3/7f/t/+3/7f/v/+7/7v/u/+3/7P/r/+r/6//s
/+7/7//t/+z/6//q/+r/6//r/+v/7P/s/+z/7P/r/+v/7v/u//D/8P/w//D/7f/t/+z/
7P/s/+z/7P/u/+//8P/w//D/7v/u/+7/8P/w//H/8//z//L/8f/w//H/8//0//X/9//4
//j/+P/3//b/9f/z//b/+P/7//3//f/9//z/+//+//7//v/8//z//f///////v/7//n/
9//3//j/+v/7//n/+P/1//L/8f/u/+z/7P/u/+7/7v/u/+z/6v/p/+n/6v/r/+3/7v/u
/+3/7P/q/+n/6P/o/+n/7f/t/+3/6//p/+b/6v/x//7/FwA1AEsAXABuAIsArADLAOEA
6wDjAMEAiwBVABEAxP+m/7j/yv/R/9b/3v/l/+v/8P/v/+//8P/w/+//7//v/+3/7f/u
/+7/7v/t/+3/7//x//H/8f/y//L/8f/v/+7/7f/u//D/8v/y//L/8//z//H/8f/y//L/
9P/0//X/9v/0//T/9P/0//b/9v/2//f/9f/3//f/9//3//f/9//3//n/+f/7//v/+f/6
//r/+v/8//z//f/9//3//v/+//7//v/+//7///8CAAQABgAIAAcABwAGAAUABgAHAAkA
CwANAA8ADwAQAA8AEAAQABIAFQAWABcAGAAYABgAGAAZABwAHAAdAB4AHgAfAB8AHwAd
AB0AHQAeACAAIAAgACAAHwAdABsAGQAaABkAGQAYABgAFwAWABMAEQAPAA0ACwANAAwA
CgAJAAUAAwACAAEAAQABAAAAAAD+//z//P/7//z//P/6//r//P/9//7////+//z/+//6
//r/+v/6//r/+f/5//n/+f/5//n/9//3//n/+v/7//z/+//6//n/+P/6//r/+f/5//n/
+f/5//n/+f/5//j/+P/6//v/+//8//r/+v/6//r//P/7//v/+//5//r/+//7//v/+//7
//r//P/9//7////+//z/+//7//z//P/9/////v/+//7//v/9//3//f/8//7//v8AAAAA
/v/9//v/+v/9//3//f/9//3//f/9//3/+//7//v/+v/7//z//f/+//3//P/7//r/+//7
//v/+//5//n/+f/5//v/+v/6//r//P/8//z//P/7//r/+v/5//r/+v/6//r/+v/7//v/
+//5//j/9//2//b/9//7//z/+//6//n/+P/5//n/+//6//j/+P/4//j/+P/5//r/+v/8
//r/+v/6//j/+P/5//v//v/+//7//v/+/////////wAAAAD///7/AQACAAMAAwABAAIA
BAAFAAYABwAHAAcACAAIAAgABgAEAAUABwAHAAgABQADAAEA/v/+///////+//7//P/6
//n/9v/0//T/8v/y//L/8v/1//T/9P/1//T/8//z//L/9f/1//X/9P/z//L/8v/z//H/
8f/x//H/7//y//b/+/8KACMAQQBXAGoAiACrANIA9QAHAQsB9wDJAI0AUQAHAML/rv/E
/9T/1//a/97/5f/t//T/9//3//b/9P/z//P/8//z//P/9P/0//T/8//z//X/8//z//P/
9P/2//f/9//4//T/9P/1//b/+P/4//n/+f/5//n/+v/6//j/+P/5//r/+//8//3//v/7
//r/+f/5//v//f/9//3//v///wAAAQAAAP//AAD//wAAAgADAAQAAgACAAMAAwADAAQA
BAAEAAUABgAHAAkACQAKAAsADAAOAA8ADwAPAA4ADwARABMAEwAVABUAFgAZABoAGgAc
ABwAHAAcABwAHwAgACEAIwAiACIAIwAkACIAIwAjACMAIgAjACQAJgAkACQAJAAkACYA
JQAkACMAIAAfAB8AHgAcABsAGgAXABcAFQATABEAEAAOAAsACQAIAAcABwAHAAMAAwAC
AAIAAgAAAAAA//8AAAAA/v/+//3//f/9//3////+//7//v/8//z//P/8//3//f/9//3/
/f/9//v/+//6//r/+v/6//z//P/8//z/+v/6//n/+f/7//v/+//7//z//f/9//7//f/9
//z//P/+//7//v/+//7//f/9//3//f/+///////9//3//f/8//7///8AAAEAAwACAAIA
AwABAAAAAAABAAIAAgACAAIAAwADAAMAAgAAAAAAAgACAAMAAwACAAIAAQABAAEAAQAB
AAEAAQABAAEAAQABAAAAAAAAAAAAAAACAAIAAgACAP////////////////////////7/
/v/+//z//P/8//z//v/+///////8//z//P/8//7//////////v/+//7//v/8//v//f/8
//3//v///wAA/v/9//z/+//7//r/+//8//3//v/9//3//f/8//3//P/9//7//v/+////
AQABAAAA///+////AQACAAMABAAEAAMAAgADAAQABQAFAAUABgAIAAkACQAJAAgABwAL
AAwADQAMAAkACQAKAAkACAAFAAMAAQACAAIAAwADAAAAAAD+//z//P/6//n/+v/5//j/
9//2//j/9v/1//X/9f/1//b/9v/3//f/9//2//b/9v/3//n/9f/1//P/8f/x//L/8v/1
/wQAHwA9AFUAaACEAKsA1gD9ABMBHQETAekApQBlACEA1v+w/8D/1v/d/+D/5P/n/+n/
7P/z//f/+P/6//n/+f/5//b/9f/1//T/8//z//T/9//3//f/9//4//j/9//1//T/9f/2
//j/+v/5//j/+P/3//n/+f/6//r/+v/6//v//P/6//r/+v/6//v//P/9/////v////7/
/f////////////////8BAAEAAQACAAIAAgAEAAQABQAFAAQABAADAAIABQAGAAcACQAJ
AAoACwAMAAoACwALAAsADQAPABIAFQATABUAFQAWABkAGgAaABwAGwAcAB0AHgAeAB4A
HgAfACEAIgAkACYAJQAlACQAIwAiACMAJAAmACUAJAAjACIAIgAhACAAHwAfAB8AIAAg
AB0AGwAZABUAFAATABIAEQAPAA4ADAALAAkABwAGAAUABQAFAAQABAADAAAA///9////
AAD//wAAAAD///7//f/7//r/+v/6//v//P/9//7//P/7//r/+f/6//v/+v/7//z//P/8
//z/+v/6//r/+v/8//z/+//7//n/+f/5//n/+//7//r/+v/6//v/+//8//r/+v/6//r/
/P/7//v/+//7//z//f/9//////////7//P/9//7////9//z//P/9/////v/+///////+
//3//P/8//3//v/+//7//v8AAAAA/f/9//z//P/+////AAABAP7//f/8//v//P/9//7/
/v/+//7//v/+//z//P/8//z//P/9//7////+//3//P/7//z//P/9//7//P/8//z//P/6
//r/+//7//v//P/9//7//f/9//z/+//8//z//P/8//v/+//+//7//P/8//z//P/9//3/
/f/9//z//P/8//v//f/9//3//P/6//v/+//7//v/+//7//v//f/9//z/+v/6//r/+v/6
//v//P/8//7//P/8//z/+//6//r/+//9//7///8AAP7/////////AQACAAIAAgAEAAQA
BAADAAIAAgADAAMABQAHAAgACQAIAAgACAAGAAYABwAJAAkACgAHAAUAAwAAAAAAAQAB
AAIAAgAAAP7/+//4//b/9v/2//b/9v/2//j/9v/1//X/8//z//T/9P/3//f/9//2//P/
8v/y//P/8f/z//X/8//x//D/8P/v//T/AQAZADcAUABkAH8AogDNAPEAAQEFAf0A1wCd
AGMAIADW/7T/wP/R/9b/3P/j/+v/8v/3//f/+P/2//X/9f/1//X/9f/2//b/9P/z//P/
9f/z//P/8//0//X/9f/0//T/8v/y//P/9P/2//b/9//3//X/9f/2//b/9v/2//f/+P/4
//j/+P/4//j/+P/4//n/+//9//3//f/7//v/+//7//v/+//9//3//f/+//7//v/+//7/
/////wEAAgACAAIAAgACAAIAAwADAAQABQAGAAgACQAJAAkACQAJAAoACwALAA0ADQAO
AA0ADgAOABAAEwAUABUAFgAaABoAGgAbABsAGgAaABoAHAAdAB0AHQAbABsAGwAcABoA
GgAaABoAHAAbABoAGQAYABcAFwAWABYAFQAUABEADQALAAkABwAJAAgABgAFAAMAAQAA
AP//+//7//r/+v/6//j/+P/3//b/9v/0//T/8//z//P/8//z//L/8v/y/+//7v/t/+z/
7//v/+//7//t/+3/6//r/+r/6v/q/+r/6v/q/+r/6v/o/+j/5//n/+j/6f/q/+v/6v/p
/+f/5v/o/+n/6f/q/+r/6v/q/+r/6f/n/+b/5f/n/+j/6f/p/+f/5//n/+b/5v/n/+j/
6f/r/+r/6v/r/+r/6P/n/+f/6v/q/+r/6v/p/+n/6f/o/+j/6P/q/+r/6v/r/+v/7P/q
/+n/6P/n/+j/6f/q/+v/6//r/+v/6v/o/+j/6P/o/+r/6v/q/+r/5//n/+f/5//p/+n/
6f/p/+n/6P/o/+j/6P/o/+j/6P/p/+r/7P/t/+v/6v/p/+j/6v/r/+v/6//q/+r/6v/q
/+n/6f/s/+z/7P/s/+z/7P/p/+n/6f/p/+n/6v/r/+v/6f/p/+n/6P/o/+n/6f/p/+v/
6//r/+v/6f/p/+n/6f/q/+v/7P/t/+v/6v/q/+r/6P/o/+n/6//u/+7/6//m/+j/6P/o
/+j/6v/r/+z/7P/s/+r/6v/q/+r/6v/r/+3/7v/u/+7/7v/u/+//7//v//H/8v/y//L/
8v/y//L/8f/x//L/9P/1//j/+f/5//n/+f/4//f/9P/2//f/+f/5//j/9f/z//H/8P/w
//H/8f/w//D/7v/s/+v/6P/m/+b/6P/o/+j/6P/o/+b/5f/l/+X/5f/m/+b/5//n/+f/
5v/l/+T/5P/l/+f/6f/r/+n/5f/k/+T/5//w/wUAIwA7AFAAagCLAKwAzQDlAPEA6wDN
AJkAZQApANr/qP+u/8T/yf/O/9b/3//n/+z/7f/r/+r/6v/p/+n/6f/r/+v/7P/s/+r/
6f/p/+v/6//r/+v/7P/r/+v/6v/q/+r/6v/r/+z/7v/u/+//7//u/+3/7f/s/+7/7v/v
//D/8v/y//L/8v/w//D/8P/x//H/8//z//P/8v/x//D/7//y//P/9v/3//X/9v/2//b/
9P/0//X/9f/5//r/+v/6//j/+P/4//n/+//8//3//v/+//////////7///8BAAMABQAH
AAcACAAHAAgACAAKAAsADAANAA4AEAAQABAAEQASABIAEwAUABYAFwAXABcAEwATABMA
FAAUABQAFAAUABYAFQAUABMAEAAPAA8ADgANAA0ADQALAAcABQADAAEAAwACAAAA///9
//v/+v/5//f/9//2//b/+P/2//b/9f/x//D/7f/s/+//7//v/+//7f/s/+z/7P/q/+r/
6v/q/+n/6f/p/+n/6P/n/+T/4//k/+T/5P/k/+T/5P/k/+T/4v/i/+H/4f/i/+P/5P/l
/+T/4//h/+D/4P/h/+H/4v/i/+L/4v/i/+L/4f/h/+H/4//k/+X/5f/k/+P/4v/g/+L/
4//k/+X/5f/k/+T/5f/k/+L/4f/h/+P/5P/l/+b/4//j/+P/4v/k/+T/5v/m/+X/5f/k
/+T/5P/j/+L/4f/i/+P/5P/l/+T/4//i/+D/4f/i/+P/5P/k/+T/5P/k/+H/4f/h/+H/
4v/j/+T/5f/j/+L/4v/i/+L/4v/i/+L/4P/g/+H/4f/g/+D/4P/g/+L/4//j/+P/4P/g
/+D/4P/f/9//4v/i/+L/4v/i/+L/4//j/+P/4//l/+b/5//n/+b/5f/k/+L/5P/l/+X/
5f/l/+X/5f/l/+P/4//j/+P/6P/p/+j/5//m/+T/5P/k/+T/5P/l/+b/5v/m/+T/5P/k
/+b/5v/n/+n/6v/q/+r/6v/q/+v/6//r/+//8P/w//D/8P/w//D/7//v//D/8v/z//T/
9f/1//X/9v/2//b/9P/2//f/+f/5//f/8//w/+3/7f/u//D/8f/w//D/7v/s/+v/6P/m
/+b/5v/m/+b/5v/k/+L/4f/h/+P/4//k/+T/5f/l/+X/5P/j/+L/4v/j/+X/5f/l/+X/
4//e/97/4//q//3/GwA5AFAAYgB9AKAAxQDjAPMA9QDhALEAdQA5AOr/qP+e/7b/xf/I
/9D/1f/b/+L/5//n/+T/5v/l/+X/5f/n/+f/6P/o/+T/4//j/+X/5//n/+f/6P/r/+n/
6P/m/w==
         </WaveFormData>
      </LeadData>
      <LeadData>
         <LeadByteCountTotal>10000</LeadByteCountTotal>
         <LeadTimeOffset>0</LeadTimeOffset>
         <LeadSampleCountTotal>5000</LeadSampleCountTotal>
         <LeadAmplitudeUnitsPerBit>4.88</LeadAmplitudeUnitsPerBit>
         <LeadAmplitudeUnits>��V</LeadAmplitudeUnits>
         <LeadHighLimit>2147483647</LeadHighLimit>
         <LeadLowLimit>268435456</LeadLowLimit>
         <LeadID>V6</LeadID>
         <LeadOffsetFirstSample>0</LeadOffsetFirstSample>
         <FirstSampleBaseline>0</FirstSampleBaseline>
         <LeadSampleSize>2</LeadSampleSize>
         <LeadOff>FALSE</LeadOff>
         <BaselineSway>FALSE</BaselineSway>
         <ExcessiveACNoise>FALSE</ExcessiveACNoise>
         <MuscleNoise>FALSE</MuscleNoise>
         <LeadDataCRC32>664113684</LeadDataCRC32>
         <WaveFormData>
AgACAAIAAgAAAP7//P/6//f/9v/1//T/8//y//H/8P/u/+7/7v/u/+3/7P/r/+r/6P/o
/+j/6P/o/+j/6P/o/+b/5v/m/+b/6P/o/+j/6P/n/+b/5f/k/+X/5v/n/+j/5v/m/+b/
5v/l/+T/4//i/+P/5P/l/+b/5f/k/+P/4v/k/+T/5P/k/+T/5P/k/+T/4v/i/+L/4v/j
/+T/5f/m/+T/5P/k/+T/5v/m/+b/5v/o/+j/6P/o/+f/5v/l/+T/5f/m/+f/6P/m/+b/
5v/m/+b/5v/m/+b/6P/o/+j/6P/m/+b/5v/m/+b/5v/m/+b/5P/k/+T/5P/l/+b/5//o
/+j/6P/o/+j/5//m/+X/5P/m/+b/5v/m/+X/5P/j/+L/5P/k/+T/5P/m/+b/5v/m/+P/
4v/h/+D/4//k/+X/5v/j/+L/4f/g/+H/4v/j/+T/5P/k/+T/5P/j/+L/4f/g/+H/4v/j
/+T/4//i/+H/4P/i/+L/5P/k/+T/4v/i/+L/4P/g/+D/4v/k/+b/5//p/+j/5v/l/+X/
5//o/+n/6f/q/+r/6f/p/+f/6P/r/+z/7//v//D/8P/u/+7/7v/t/+//7//y//L/8v/w
/+7/7f/s/+n/6P/n/+n/6f/o/+X/4//h/9//3//f/9//3//f/9//3//d/9z/2v/b/9v/
2//c/97/3//f/9z/3P/c/9r/3P/e/97/3v/a/9j/1P/V/+D/9v8SACkAQABdAIQArQDT
AOkA8gDuANEAoQBvADMA6f+//8n/2f/X/9P/1f/Z/+D/5P/m/+T/4//j/+H/4P/g/+H/
4f/h/+H/3//f/9//3//g/+D/4f/i/+T/4//j/+L/3//f/+D/4f/j/+P/5P/k/+P/4//i
/+L/4v/j/+P/5f/n/+f/5//n/+f/5//n/+j/6f/q/+r/6v/q/+r/6v/q/+r/6//s/+z/
7//v/+//7//t/+7/7//v//H/8//z//P/8//z//P/8//z//T/9f/3//n/+f/5//n/9//4
//r/+//+/wAAAgAEAAMAAwADAAQABQAIAAkACwANAA4ADgAPAA0ADQAQABAAEwAUABQA
FAARABEAEQARAA8AEAAQABAAEgASABAADwAMAAsACgAJAAkACAAHAAQABAACAAAA/v/7
//v/+f/5//j/9f/1//L/8f/x//D/7//x//D/8P/v/+7/7f/s/+z/7P/s/+3/7f/v/+3/
7f/s/+r/6v/q/+r/7f/t/+3/7f/s/+v/6//r/+z/7P/s/+z/7v/u/+7/7f/r/+r/6v/r
/+3/7f/t/+3/7f/t/+3/6//p/+r/6//r/+z/7P/r/+v/6//r/+v/6//u/+7/7v/u/+7/
7f/t/+7/7P/t/+3/7f/v//D/7//w/+//7//v/+//8v/y//P/8//w/+//7//v/+//7//w
//D/8f/y//P/8//y//H/8P/v//L/8v/y//L/8v/w//D/8P/x//H/8f/x//H/8f/x//H/
7v/u/+7/7v/w//H/8f/x//H/7//u/+7/7//v/+//7//y//L/8v/w/+7/7v/v/+//8P/w
//D/8P/t/+z/7P/s/+z/7f/v/+//8f/x//H/8P/u/+7/7v/u/+7/7//v/+//7//s/+z/
7P/s/+z/7f/u//H/8v/x/+7/7f/s/+7/7v/u//D/8f/y//L/8//z//L/8v/z//X/9v/3
//f/9v/2//X/9f/1//b/+f/6//v/+//8//z//P/8//z/+//9//3/AAAAAP3/+v/3//X/
9//1//X/9f/1//X/9P/x/+3/6//p/+n/6//r/+v/6//r/+v/6f/o/+j/6f/p/+n/6//s
/+z/6//o/+j/6P/m/+z/7P/q/+r/5v/i/+D/5f/y/wgAIgA5AFAAbQCUALkA2QDrAPYA
8ADRAKUAdQAzAOn/yf/V/+H/4f/h/+X/6//w//D/8P/w/+//7//t/+z/7P/t/+3/7f/t
/+n/6f/p/+n/7P/s/+3/7v/u/+3/7f/s/+v/6//s/+3/7//v//D/8P/w/+//7f/s/+7/
7//v//H/8f/x//H/8f/x//H/8f/y//P/9P/0//T/8v/y//L/8v/0//X/9v/2//f/9//3
//f/9//4//n/+f/7//3//f/9//z/+//6//n//f/+////AQABAAEAAQABAP//AAACAAMA
BwAIAAkACgAJAAkACQAKAA0AEAARABMAEwAUABQAFQAVABUAGAAYABkAGgAaABoAGQAZ
ABkAGQAZABoAGgAaABoAGgAYABcAFQAVABUAFQATABIAEQAOAAoACAAGAAQABQAFAAMA
AwAEAAEAAQD+//v/+//6//n/+//6//r/+f/3//X/8//y//T/9P/1//X/9//1//X/9P/0
//T/9P/0//f/9//3//f/9P/z//P/8//0//T/9P/0//T/9P/0//P/8//y//L/8//1//X/
9f/1//X/9f/1//P/9f/2//f/9//2//b/9f/1//P/8//z//P/9f/2//f/+P/2//X/9f/2
//b/9//3//f/+P/4//b/9v/3//f/9//3//r/+v/7//v/+P/3//f/9//3//f/+P/4//b/
9v/2//X/9//3//f/9//6//r/+v/6//j/9v/2//b/+f/5//n/+f/4//f/9v/1//T/9P/0
//T/9v/3//f/9//1//P/8v/y//X/9f/1//X/9v/2//b/9P/y//L/8//z//b/9v/2//b/
8//y//L/8v/0//X/9//3//X/9f/1//T/8v/y//L/8v/y//T/9P/2//b/9P/y//L/8v/z
//T/9f/4//f/+P/4//n/+f/4//j/+f/7//z//f/9//v/+v/4//f/+P/6//7/AAD/////
AAAAAAAAAAAAAP///////wIAAgAAAP7//P/7//3/+//7//v/+v/5//f/8//z//H/7//v
/+//7//v/+//7f/t/+v/6v/r/+3/7v/v/+z/7P/r/+n/6f/q/+v/6v/u/+7/7P/q/+b/
5P/o/+v/9v8OACoAPwBOAGUAhACnAMkA3wDqAOYAywCfAHEAMQDl/8P/z//h/+P/4//n
/+v/8P/y//D/7v/v//D/7//v//D/8P/v/+7/7f/r/+v/6//r/+7/7v/v//D/7//t/+z/
6v/q/+v/7f/v/+3/7f/u/+7/7//v/+7/7v/w//H/8f/z//H/8f/x//H/8//z//P/9P/1
//b/9v/2//T/9P/0//T/9v/3//j/+P/4//f/9v/1//b/+P/6//v/+f/7//v/+//7//v/
+//7////AAABAAMAAgABAAAA//8AAAIABQAHAAgACAAIAAgACwALAAsADAAPABIAEwAV
ABMAFAAUABUAFwAXABoAGgAbABwAHAAcABkAGQAZABkAGwAcABwAHAAaABoAGAAXABcA
FwAXABcAEwASABEADgAMAAoACAAGAAUABQADAAMAAAD9//3/+v/6//v/+//7//r/+P/3
//X/9v/1//T/9P/2//b/9//3//X/8//z//L/8//0//X/9v/1//X/9f/1//T/8//z//P/
9v/2//b/9v/1//T/8//x//P/8v/y//P/8f/x//H/8f/x//H/8f/v//D/8v/0//X/9f/0
//L/8f/y//P/9P/1//T/9P/0//T/9P/z//P/9P/0//X/9f/1//T/9P/y//L/8//z//P/
8//2//b/9//3//T/8//z//P/9f/1//b/9v/0//T/9P/z//X/9f/1//X/9v/2//b/9v/2
//T/9P/0//X/9f/1//X/8//z//P/8//0//T/9P/0//T/9f/1//X/8//x//D/8P/z//P/
8//z//P/8v/x/+7/8f/y//T/9f/1//T/8//y//H/8P/w//D/9P/1//T/8//y//H/8P/y
//L/9P/0//T/8v/y//L/8f/w/+//8P/z//T/9P/1//X/9P/0//X/9f/2//f/9//4//j/
9//3//b/9v/4//j/+v/7//3//v/+//7//v/9//3//f8AAAAAAAD+//z/+//5//f/9//3
//n/+f/4//X/8//x/+//7//t/+3/7f/t/+3/7f/r/+r/6P/p/+n/6f/q/+z/7f/t/+r/
6v/q/+j/6P/q/+z/6v/o/+b/5v/n/+r/+P8QACsAQABRAGwAjQCvAMsA4ADoAN0AuwCR
AGEAGwDV/8P/1f/f/9//3//j/+j/8P/y//D/7//t/+v/6v/q/+v/6//r/+v/6f/p/+n/
6f/o/+j/6f/q/+z/6//r/+r/5//n/+j/6f/q/+v/7f/u/+3/7f/s/+z/6v/r/+v/7f/v
/+//7//v/+7/7f/s/+z/7//w//D/8P/y//L/8v/y//D/8f/y//L/9f/1//X/9f/0//T/
9P/z//X/9//3//f/+f/5//n/+f/5//r/+//9//3//f/9//3//f/+/wAAAQABAAIAAwAE
AAcABwAHAAgABwAKAAsADQAOABAAEQATABIAEQATABIAFQAWABYAFgAVABUAFQAVABUA
FgAWABYAGAAYABYAFQARABEAEQARAA8ADgANAAoACgAIAAYABAABAAEA/////wAA/f/9
//r/9//3//b/9f/1//T/9P/z//T/8//y//L/8f/w//D/7//w/+//8P/w/+7/7v/u/+7/
7//v/+//7//w/+//7//v/+7/7v/u/+7/8P/w//D/7//v/+7/7v/v/+//7//v/+//7f/t
/+3/6//r/+z/7f/t/+//8P/w//H/8P/v/+7/7f/w//D/8P/w//L/8f/x//L/8P/x//H/
8f/y//L/8P/w/+//7//v/+//8v/y//P/8//0//P/8//z//H/8f/y//L/8v/y//L/8f/x
//H/8f/x//L/8v/y//L/8v/w//D/8P/v/+//7//v//H/8f/x//H/7v/u/+7/7v/u/+//
7//v//P/8f/u/+7/7v/u/+7/7v/w//D/8v/y//H/7v/t/+z/7v/u/+7/8P/v//D/8P/x
//H/8P/w//H/9f/2//f/9//0//T/8//z//X/9v/5//r/+f/5//r/+v/6//r/+v/5//n/
+f/8//z/+v/4//b/9f/3//X/9f/1//T/8//x/+3/7f/r/+n/6f/r/+v/6//r/+r/6f/m
/+T/5f/n/+j/6f/n/+j/6P/n/+b/5v/m/+T/6P/q/+r/5v/i/+D/3v/j/+7/BAAgADcA
SABdAHwAnwC/ANcA4gDgAMcAnQBvAC8A5f+//8f/1f/Z/9v/3//n/+r/6v/o/+r/6//r
/+n/6P/o/+n/6f/p/+n/5f/l/+X/5f/o/+j/6f/q/+j/5//n/+b/5//n/+j/6f/p/+n/
6v/q/+v/6//q/+r/7P/t/+3/7//u/+3/7P/r/+z/7f/u//D/7//w//D/8P/w//D/8P/w
//L/8//0//T/8//z//P/8//z//T/9f/1//X/9//3//f/9//3//f/9//5//r/+//9//3/
/f/9//3///8AAAIAAwADAAQABQAGAAcABwAHAAgACwAOAA8AEQAPABAAEAARABMAEwAW
ABYAFQAWABYAFgAVABUAFQAVABcAGAAYABgAFgAWABQAEwARABEAEQARAA8ADgANAAoA
CAAGAAQAAgADAAMAAQABAP7/+//7//j/+f/5//j/9//1//T/9P/z//T/8//y//L/9P/0
//X/9f/0//H/8P/u//D/8P/w//D/8f/x//H/8f/w/+//7//v//L/8v/y//L/8P/w//D/
7//x//D/8P/x//H/8f/x//H/7//v/+//7f/u//D/8v/z//P/8v/w/+//8f/x//H/8f/y
//L/8v/y//D/7//v//D/8f/z//T/9f/0//T/8v/y//X/9f/1//X/9P/0//X/9f/0//P/
8//z//X/9f/2//b/9P/0//T/8//1//X/9f/1//T/9P/0//T/9P/y//L/8v/1//X/9f/1
//T/8//y//H/9P/0//b/9v/0//L/8v/y//L/8v/y//T/9P/2//T/9P/0//P/8v/x//L/
9f/2//b/9//5//j/+P/5//r/+v/6//n/+f/6//r/+//6//r//P/8//////8AAAAAAgAC
AAIAAQAAAP//AQAAAAEAAAD//////P/5//j/9//5//n/+P/1//P/8f/v/+//7f/t/+3/
7f/v/+//7f/s/+r/6//r/+v/7f/u/+7/7f/s/+z/7P/q/+j/6P/s/+z/6v/q/+j/6f/s
//j/DgArAEAAUQBoAIsAsQDLANwA4ADVALMAiQBbABcA0//D/9X/3//d/9//5f/q/+7/
9P/0//P/8v/v/+3/7P/t/+3/7f/t/+3/7f/t/+3/7f/s/+z/7P/t/+3/7v/u/+3/7f/u
/+//7//v//D/8P/x//H/8P/w/+7/7//v//H/8v/z//T/9f/z//P/8//0//X/9v/2//b/
9v/2//b/9v/0//X/9v/2//j/+f/6//v/+f/6//v/+//7//3//f/9//////////////8A
AAEAAwAFAAUABQAFAAUABgAIAAkACQAKAAsADAAPAA8ADwAQAA8AEgATABUAFgAYABkA
GwAaABkAGwAaAB0AHgAeAB4AHwAfAB8AHwAeAB4AHQAcAB4AHgAcABsAFwAXABcAFwAV
ABQAEwAQABAADgAMAAoABwAHAAUABQAGAAMAAwAAAP3//f/8//v//f/8//z/+//8//v/
+v/6//j/+P/5//n/+f/3//f/9v/2//b/9v/2//f/9//3//f/+P/3//f/9//2//b/9v/2
//f/+P/5//n/+P/2//X/9f/3//f/9//3//f/9//3//X/9f/2//f/9//4//j/9//3//f/
9//3//f/+P/4//j/+P/6//n/+f/6//n/+f/4//f/+v/6//j/+P/3//f/9//3//j/+P/5
//n/+v/5//n/+f/4//f/9//2//j/+P/4//f/9f/1//X/9f/4//j/+P/4//j/9v/2//b/
9f/1//X/9f/3//f/9//3//T/9P/0//T/9v/3//f/9//3//X/9P/0//P/8//z//P/9v/2
//b/9P/y//L/8//z//T/9P/0//T/9f/0//T/9P/y//P/9f/1//f/9//3//b/9P/0//L/
8v/y//L/8v/0//T/9v/2//b/9P/0//T/9v/2//b/+P/4//j/9//3//n/+P/4//n/+//8
//3//f/7//r/+P/3//j/+v/+/wAA/////wAAAAAAAAAAAAD///////8CAAIA/v/8//r/
+f/6//n/+v/7//j/9//1//H/8f/v/+3/7f/v/+//7//v/+3/7f/r/+r/7P/t/+3/7f/s
/+z/6//p/+j/6P/o/+b/6v/s/+z/6v/m/+L/5P/n//T/CgAmADsASgBfAHwAnwC/ANcA
4gDgAMUAmwBrACsA3/+9/83/3f/f/+H/4//p/+7/8P/u/+z/7f/t/+v/6v/q/+v/6//r
/+v/5//n/+f/5//p/+r/7P/u/+3/6//q/+j/6P/p/+v/7f/r/+v/7P/s/+v/6//q/+r/
7P/t/+3/7//t/+3/7f/t/+3/7f/t/+7/7//w//D/8P/w//D/8P/w//D/8f/y//L/8//z
//P/8//1//b/9//3//b/9//2//X/9f/1//X/9f/5//r/+//9//r/+f/4//f/+P/6//3/
//8DAAQABQAGAAUABQAFAAYACQAMAA0ADwANAA4ADgAPAA8ADwASABIAEQASABIAEgAR
ABEAEQARABMAFAAUABQAEwASAA8ADQANAA0ADQANAAsACgAJAAYABgAEAAIAAAD/////
/f/9//r/9//3//T/9P/1//X/9f/0//L/8f/v/+7/7f/s/+z/7//w//L/8//y/+//7v/s
/+7/7v/u/+7/7//v/+//7//u/+3/7f/t//D/8P/w//D/7//u/+3/6//t/+z/7P/t/+3/
7f/t/+3/7f/t/+3/6//t/+7/7//v/+7/7v/t/+3/7//v/+//7//u/+7/7v/u/+7/7f/t
/+7/8P/x//H/8f/x//D/7f/s/+7/7//w//H/8P/w//H/8f/w/+//7//v//H/8f/y//L/
7//u/+3/6//s/+3/7v/v/+7/7v/u/+7/7P/q/+r/6v/u/+//8P/x//D/7//u/+3/7P/s
/+z/7P/q/+v/6//r/+3/6//q/+r/7P/t/+7/7//t/+z/6//o/+r/6v/r/+v/7P/s/+z/
7P/p/+j/6P/o/+n/6//u/+//7v/t/+z/6v/q/+z/7P/s/+r/6v/q/+r/6v/q/+z/7P/u
/+z/7P/s/+r/6v/q/+z/7f/u/+7/7//x//D/8P/x//D/8P/w/+//8f/y//L/8//y//L/
9P/0//f/9//4//j/+P/4//j/9//1//X/+P/4//j/9v/0//P/8v/v/+7/7f/t/+3/7P/p
/+f/5f/j/+P/4//j/+P/4//k/+X/5P/k/+H/4f/g/9//4P/i/+P/4//i/+L/4v/g/97/
3v/e/97/3v/c/97/4//w/wYAIAA1AEgAZQCKALMA1QDnAO4A4AC/AI0AWQAXANH/u//P
/9v/1//V/9f/2//i/+j/6P/o/+f/5v/j/+H/4P/h/+H/4f/h/+H/4f/h/+H/4P/g/+H/
4v/j/+P/5P/k/+H/4f/i/+P/4//j/+T/5P/l/+X/5P/k/+L/4//j/+X/5//n/+f/5//m
/+X/5P/k/+X/5v/m/+b/5//o/+n/6v/p/+n/6f/o/+r/6//s/+3/6//s/+3/7f/r/+3/
7f/t/+7/7//w//H/8f/y//P/9f/1//X/9f/1//X/9v/4//n/+//8//3//v8BAAEAAQAC
AAAAAgACAAMABgAIAAkACwAKAAkACwAKAAkACgAKAAoACgALAAwADQAMAAwACwAKAAsA
DAALAAsACAAHAAYABQABAAAA///8//z/+v/4//b/9P/z//D/7//x/+//8P/u/+v/6//q
/+n/6f/o/+j/5//o/+f/5v/m/+T/5P/l/+X/5v/l/+b/5v/k/+T/5P/k/+P/4//j/+P/
5P/j/+P/4//i/+L/4v/i/+P/5P/l/+X/4//i/+L/4//j/+P/4//j/+T/5f/m/+X/5P/k
/+T/4//m/+b/5f/l/+X/5f/l/+X/5P/k/+T/5P/m/+X/5f/m/+b/5//n/+f/6v/q/+j/
6P/n/+f/5//n/+j/6P/p/+n/6v/p/+n/6f/o/+f/5//m/+f/6P/p/+n/5//n/+f/5//m
/+b/5v/m/+j/5v/m/+b/5//n/+f/5//p/+n/6f/p/+b/5v/m/+b/5v/n/+f/5//n/+X/
5P/k/+P/4//j/+P/5v/m/+b/5P/i/+L/4//j/+T/5P/k/+T/5f/k/+T/5P/j/+P/5P/j
/+X/5f/l/+T/4v/i/+L/4v/g/+D/4f/i/+P/5P/i/+L/5P/k/+b/5P/k/+T/5P/k/+T/
5v/m/+b/5f/l/+b/5v/n/+n/6v/q/+r/6f/p/+r/6v/r/+v/7P/v//D/8P/v/+//7v/x
//L/8//z//D/7//x//D/7v/s/+r/6f/r/+n/6f/p/+f/5//m/+P/5P/j/+L/4//g/9//
3v/d/9//3//d/9z/3v/f/9//3//d/97/3v/d/93/3v/f/97/3v/c/9r/2P/Y/9b/1v/Z
/+j//v8YAC0AQABbAIIAsQDXAO8A+gD2ANMAnQBpAC0A5f+//8n/2//b/9n/2//b/9z/
3v/k/+b/5f/m/+X/5f/m/+T/4//i/+H/4P/h/+L/4//i/+L/4//k/+L/4f/h/+D/4v/j
/+X/5//k/+P/4//i/+T/5f/l/+b/5v/n/+f/6f/n/+f/5//n/+j/6f/q/+z/7P/s/+v/
6v/s/+z/7P/s/+z/7f/u/+7/7//v/+//7//x//L/8//z//L/8//y//H/8v/z//T/9f/1
//b/9//5//n/+f/5//n/+v/8////AQACAAIAAgACAAUABQAFAAYABQAIAAkACwALAAwA
DAANAA8ADwASABIAEgASABEAEAAQABEAEgATABIAEgARABAAEgASABAADwAPAA8ADwAP
AAsACgAJAAYABQAEAAMAAgABAAEA//////7/+//7//j/+f/5//j/9//0//L/8f/v//H/
8f/x//L/8P/w//H/8f/x/+//7//u/+//8P/x//L/8v/x//D/7//x//H/8v/z//P/8v/x
//D/8P/w//D/7//w//D/8f/z//D/7//u/+3/8P/x//L/8f/x//L/8//z//P/8v/w/+//
8P/x//L/8//y//L/8v/y//T/8//z//T/9P/1//X/9f/0//T/8v/y//T/9f/2//f/9//2
//b/9f/1//X/9v/3//X/9f/2//b/9P/0//T/8//2//f/+P/5//f/9v/1//T/9f/0//X/
9v/1//X/9f/1//X/9f/1//X/9f/2//f/+P/3//f/9v/1//f/9f/0//T/9f/1//X/9f/0
//T/9P/y//P/9P/2//f/9//2//X/9P/0//T/9f/2//X/9f/2//X/9f/1//X/9P/2//b/
9v/2//X/9f/0//P/9P/1//X/9v/1//X/9v/2//b/9v/2//X/9//4//b/9P/0//T/9P/0
//T/9v/2//b/9P/0//T/9P/0//T/9v/5//r/+v/7//n/+P/4//n/+//8//3//f/+//7/
/f/9//z//P/+//7/AAABAAMABAACAAIAAgABAAEAAQAEAAQAAwACAAEAAQAAAP3//P/7
//3//f/8//n/9//1//P/8//x//H/8f/x//L/8//y//L/8P/x//H/8f/z//T/9P/z//D/
8P/w/+7/7v/w//L/8P/w/+7/6v/p/+z/9v8MACcAPgBTAG4AkwC7AOEA8gD6APUA2QCr
AHsAOwDz/9H/2//n/+f/5//r//D/9v/6//j/9//3//X/9P/0//X/9f/1//X/8//z//P/
8//z//L/8v/y//T/8//z//L/7//v//D/8f/z//P/9P/0//X/9f/0//T/9P/1//X/9//3
//f/9//3//X/9f/1//b/+P/6//v//P/6//r/+v/6//r/+//8//z//f/9//3//f/7//z/
/f/9////AQABAAEAAQABAAEAAQABAAIAAwAFAAcABwAHAAcABQAGAAgACQALAAwADQAO
AA8ADwAPABAAEQAUABUAFwAZABoAGgAbABkAGQAcABwAHwAgACAAIAAdAB0AHQAdAB0A
HgAeAB4AIAAgAB4AHQAbABsAGwAbABsAGgAZABYAEgAQAA4ADAALAAsACQAJAAoABwAH
AAQAAQABAAAA//////7//v/9//z/+//6//r/+P/4//n/+f/7//n/+f/4//X/9P/z//L/
9f/1//X/9f/0//P/8//z//P/8v/x//D/8v/y//L/8f/v/+7/7v/v//D/8f/y//P/8v/x
//D/7f/t/+7/7//v//D/8P/v/+//7f/t/+3/7f/w//D/8P/w//D/7//v//D/7v/v/+//
7//x//L/8f/y//L/8f/w/+//8P/w//H/8f/y//H/8f/x//H/8f/y//L/9P/0//T/8//y
//H/8P/v//L/8v/y//L/9P/y//L/8v/x//H/8f/x//P/8//z//P/8P/w//D/8P/w//H/
8f/x//P/8f/w//D/8f/x//H/8f/0//T/9P/y//D/8P/x//H/9P/0//T/9P/z//L/8v/y
//D/8f/z//P/9f/1//X/9P/z//L/8f/w//L/8//z//P/8f/x//D/8P/v/+//8P/w//H/
8v/z//P/8f/y//L/8//z//T/9f/1//P/8//y//L/8f/x//H/8//1//f/9f/w//D/8P/w
//D/8v/y//T/9P/0//L/8v/y//L/8v/y//T/9f/2//b/9//3//b/9v/3//v//P/9//3/
+v/6//n/+f/5//r//f/+/wEAAQACAAIAAAAAAAAA//8BAAEABAAEAAIAAAD+//3/+//5
//n/+f/5//n/+P/1//X/8//x//H/8//z//P/8//x//H/7//u/+7/7//v/+//8f/y//L/
8f/u/+7/7v/s//L/9P/0//L/7v/s/+r/6//y/wYAIAA3AEoAYwCGAKsAywDlAPIA8ADZ
ALMAhwBPAAMA0f/T/+X/5//l/+v/8//4//r/+v/4//f/9f/z//L/8v/1//X/9f/1//H/
8f/x//H/9P/0//X/9v/2//X/9f/0//P/8//0//X/9//3//j/+P/4//f/9f/0//b/9//3
//n/+//7//v/+//5//n/+f/6//3//v/+//7//f/8//v/+v/7//3///8AAP//////////
//8AAAEAAQABAAMAAwADAAEAAQABAAEABAAGAAgACwAJAAkACQAJAAcACAAKAAsADQAO
AA8AEAARABEAEQASABMAFgAXABkAGQAaABoAGwAbABsAHgAeAB8AIAAgACAAHQAdAB0A
HQAdAB4AHgAeACAAIAAeAB0AGQAZABkAGQAYABgAGAAWABIAEAAOAAwACwALAAkACQAI
AAUABQACAP/////+//3////+//7//f/7//n/9//2//j/+P/5//n/9//1//X/9P/y//L/
8v/y//H/8f/x//H/7v/t/+3/7f/u/+7/7v/u/+z/7P/s/+v/6f/o/+j/6f/q/+v/7P/t
/+z/6//q/+f/5//o/+n/6f/o/+j/5//n/+f/5//n/+f/6P/o/+j/6P/o/+f/5//o/+j/
6f/p/+n/6v/q/+j/6P/n/+f/5//n/+r/6v/r/+v/6f/n/+b/5f/n/+f/6P/o/+j/6P/o
/+f/5//n/+f/5//o/+j/6P/o/+b/5P/k/+T/5//n/+f/5//n/+f/5//n/+T/5P/k/+T/
5f/n/+j/6f/n/+X/5P/k/+X/5f/l/+X/5P/k/+T/4v/i/+L/4//j/+b/5v/m/+b/5P/i
/+H/4P/g/+H/4//j/+X/5f/l/+T/5P/k/+T/5P/m/+f/5//n/+b/5f/j/+L/4//j/+T/
5P/k/+T/5P/j/+P/5P/k/+X/5//o/+f/5f/k/+L/4v/i/+L/5P/k/+b/5v/k/+L/4v/i
/+T/5P/k/+b/5//o/+j/6f/p/+j/6P/p/+3/7v/v/+//7P/s/+v/6//t/+7/8f/y//H/
8f/y//L/9P/0//T/8//z//P/9v/2//P/8P/t/+v/7P/r/+z/7f/t/+3/7P/p/+f/5f/j
/+P/4//j/+P/4//h/+H/3//e/+D/4f/h/+H/3//g/+D/3//e/97/3v/c/+D/4P/g/+D/
3P/Y/9b/2f/e/+7/CgAnADoATQBqAI8AswDRAOAA5gDbALUAhwBPAAUAw/+3/8v/1f/T
/9X/2//g/+L/5P/k/+H/4//h/+D/4P/h/+H/4f/h/93/3f/d/93/4P/g/+H/4v/i/+P/
4f/e/w==
         </WaveFormData>
      </LeadData>
   </Waveform>
</RestingECG>
