# Supplementary material for: Detection of Left Atrial Enlargement Using a Convolutional Neural Network-Enabled Electrocardiogram
Source: Front Cardiovasc Med. 2020 Dec 17;7:609976. doi: 10.3389/fcvm.2020.609976 (PMC7773668; doi:10.3389/fcvm.2020.609976)
Supplement: Supplementary file 3 [file Data_Sheet_3.ZIP › normal2/1802017252_5118_0000000D.XML]

<?xml version="1.0" encoding="Windows-1252"?>
<!DOCTYPE RestingECG SYSTEM "restecg.dtd">
<RestingECG>
   <PatientDemographics>
      <PatientID>1802017252</PatientID>
      <PatientAge>79</PatientAge>
      <AgeUnits>Years</AgeUnits>
      <Gender>Female</Gender>
      <PatientLastName>huangxiurong</PatientLastName>
   </PatientDemographics>
   <TestDemographics>
      <DataType>Resting</DataType>
      <Site>1</Site>
      <AcquisitionDevice>MAC55</AcquisitionDevice>
      <Status>Unconfirmed</Status>
      <Priority>Normal</Priority>
      <AcquisitionTime>09:45:52</AcquisitionTime>
      <AcquisitionDate>03-13-2017</AcquisitionDate>
      <CartNumber>1</CartNumber>
      <AcquisitionSoftwareVersion>009C</AcquisitionSoftwareVersion>
      <XMLSourceVersion>MAC5000 v1.0</XMLSourceVersion>
   </TestDemographics>
   <RestingECGMeasurements>
      <VentricularRate>66</VentricularRate>
      <AtrialRate>66</AtrialRate>
      <PRInterval>120</PRInterval>
      <QRSDuration>116</QRSDuration>
      <QTInterval>442</QTInterval>
      <QTCorrected>463</QTCorrected>
      <RAxis>42</RAxis>
      <TAxis>-3</TAxis>
      <QRSCount>11</QRSCount>
      <QOnset>225</QOnset>
      <QOffset>283</QOffset>
      <POnset>-1</POnset>
      <POffset>-1</POffset>
      <TOffset>446</TOffset>
      <ECGSampleBase>500</ECGSampleBase>
      <ECGSampleExponent>0</ECGSampleExponent>
   </RestingECGMeasurements>
   <Diagnosis>
      <Modality>Resting</Modality>
         <StatementCount>3</StatementCount>
         <LabelText>12SL ��ϳ���</LabelText>
      <DiagnosisStatement>
         <StmtFlag>ENDSLINE</StmtFlag>
         <StmtText>�������</StmtText>
      </DiagnosisStatement>
      <DiagnosisStatement>
         <StmtFlag>ENDSLINE</StmtFlag>
         <StmtText>����֧��������</StmtText>
      </DiagnosisStatement>
      <DiagnosisStatement>
         <StmtFlag>ENDSLINE</StmtFlag>
         <StmtText>�쳣 ECG</StmtText>
      </DiagnosisStatement>
   </Diagnosis>
   <Waveform>
      <WaveformType>Rhythm</WaveformType>
      <WaveformStartTime>0</WaveformStartTime>
      <NumberofLeads>8</NumberofLeads>
      <SampleType>CONTINUOUS_SAMPLES</SampleType>
      <SampleBase>500</SampleBase>
      <SampleExponent>0</SampleExponent>
      <HighPassFilter>16</HighPassFilter>
      <LowPassFilter>150</LowPassFilter>
      <ACFilter>NONE</ACFilter>
      <LeadData>
         <LeadByteCountTotal>10000</LeadByteCountTotal>
         <LeadTimeOffset>0</LeadTimeOffset>
         <LeadSampleCountTotal>5000</LeadSampleCountTotal>
         <LeadAmplitudeUnitsPerBit>4.88</LeadAmplitudeUnitsPerBit>
         <LeadAmplitudeUnits>��V</LeadAmplitudeUnits>
         <LeadHighLimit>2147483647</LeadHighLimit>
         <LeadLowLimit>268435456</LeadLowLimit>
         <LeadID>I</LeadID>
         <LeadOffsetFirstSample>0</LeadOffsetFirstSample>
         <FirstSampleBaseline>0</FirstSampleBaseline>
         <LeadSampleSize>2</LeadSampleSize>
         <LeadOff>FALSE</LeadOff>
         <BaselineSway>FALSE</BaselineSway>
         <ExcessiveACNoise>FALSE</ExcessiveACNoise>
         <MuscleNoise>FALSE</MuscleNoise>
         <LeadDataCRC32>1573790735</LeadDataCRC32>
         <WaveFormData>
9f/0//T/9P/x//H/8f/x//H/8f/x//L/8v/x//D/7//z//P/8//z//P/8v/y//P/8f/y
//L/9P/0//T/8P/u/+7/8P/1//z/BAAMABcAJgA2AEUAWQBqAHUAeAByAGMAVgBGADEA
HwAQAAIA+v/2//H/7P/n/93/1v/Q/8n/xv/D/8P/wv/A/8H/wf+//7v/uP+2/7r/wf/I
/9H/2P/e/+D/4v/l/+j/6v/r/+//8f/y//P/8f/x//H/8v/y//P/8//0//b/9v/2//X/
9P/0//P/8f/y//T/9f/2//T/9P/0//T/8//z//L/8v/0//T/9P/0//L/8v/y//L/9f/1
//X/9f/1//X/9f/1//T/9P/0//T/9//3//f/9//1//b/9v/2//j/+f/7//3/+//7//z/
/f/7//z//v/+////AQACAAQAAwAEAAYABgAJAAoADAAMAAwADAAMAA4AEAAQABIAEgAT
ABQAFAAUABQAEwATABQAFgAWABcAFwAWABYAFQAVABQAFAAUABQAFgAWABQAEwAQAA8A
DgANAA0ADAALAAoACQAHAAUAAwADAAIAAQAAAAEAAQD///3/+//6//r/+P/5//n/+f/5
//X/9f/0//P/8//0//T/9P/2//b/9f/1//L/8f/x//L/9f/1//X/9f/1//X/9f/0//T/
9P/0//X/9f/1//X/9f/y//L/8//z//f/9//3//f/9v/2//b/9v/0//T/9f/1//X/9v/2
//b/8//y//L/8//2//b/9v/1//X/9f/1//X/8//z//P/9P/2//b/9f/1//P/8v/y//P/
9f/2//b/9v/z//L/8v/y//L/8v/y//L/9f/1//X/8//x//H/8f/y//T/9f/1//X/8f/x
//H/8f/x//H/8v/y//T/9P/0//L/8v/y//P/8//0//T/9P/0//T/8//y//L/8v/z//P/
8//2//b/9f/1//L/8v/z//P/9f/1//b/9v/2//T/9P/0//P/8//z//P/9f/1//X/9P/0
//T/9f/1//X/9f/2//b/9f/2//T/9P/0//T/9P/0//X/9//4//f/9v/1//T/9v/2//b/
9v/2//X/9f/1//T/9P/0//T/9P/1//b/+P/3//b/9f/0//f/9//2//b/+P/4//j/+P/4
//f/9f/0//X/9v/3//n/+P/4//j/9//6//r/+//7//v/+v/6//r/+f/4//f/9f/3//j/
+f/5//j/9//2//T/9f/0//T/9f/1//X/9f/3//b/9f/0//P/8//0//b/9//2//b/8v/y
//L/8P/u//L/+P/9/wAABgAMABUAJgA4AEsAXwBwAHsAfAB0AGUAVABEADEAIQAUAAgA
AgD6//H/6v/l/9//1v/S/8//zP/J/8f/wv++/73/v/+//73/vv++/8D/xf/K/8//1v/c
/+L/6P/t//D/8P/x//L/8//z//P/9f/1//X/9v/0//X/9f/2//T/9P/0//P/9P/2//f/
9//2//b/9f/0//b/9v/2//b/9//3//b/9v/2//b/9v/2//j/+P/4//j/+P/3//b/9f/2
//f/+P/5//j/+P/4//j/+f/5//n/+f/6//z//f/+//7//f/9//3//v///wEAAwABAAIA
BAAEAAQABQAFAAYACQAKAAwADAAMAAwADQAMAA8AEAARABQAFAAUABYAFgAXABgAGAAY
ABoAGwAdACAAHwAeAB4AHQAdAB4AHgAfAB8AHgAdABwAHAAcABoAGQAZABkAGQAZABgA
FgAUABIAEgARABAADwANAAwACwAKAAcABwAFAAMABQAEAAQAAgD///////////7/////
/////v/+//3//P/+//7//f/9//7//f/9//7//v/9//z/+//8//3//v/+//z//P/8//3/
/f/9//3//f/9//7/AAABAAAA///+//3///8AAAEAAgABAAAAAAD/////AAAAAAAAAAAA
AAEAAwADAAIAAQD//wAAAQACAAMAAQABAAEAAgACAAIAAQABAAMAAgACAAMAAgACAAEA
AAAAAAAAAQACAAAAAAAAAAAAAQABAAEA//8BAAEAAQACAAEAAQAAAP///v///wAAAQAA
AP/////+//7//v/+//z//f/+/wAAAQD///7//f/8//3//f/9//7//P/9//3//f/+//7/
/f/9//3//v8AAAEAAAD//////v////7///8AAAAA///+//3//////////v8AAAAAAQAB
AP7//f/9//z//f/+/wAA/v/+//7//v/7//v//P/8//3//v///wAA///+//3//P/9//3/
/v////7//v/+//7/+//7//v//P/9//7///8AAAAA///9//z//v/+//7//v///////v/+
//7//v/+//////8AAAEAAQAAAAAAAQABAAMAAgACAAIAAAAAAAAA///+//7//v/9////
//////7/+//6//r/+//9//3//f///////////////P/8//3//f/+//7//v/6//b/9P/2
//r/AAAHAA4AFgAeACkAOgBKAFsAbwB+AIcAhAB2AGUAVABEAC8AHwAQAAoABgAAAPn/
9P/r/+H/1v/Q/8//zv/N/83/zP/M/8n/x//D/8H/wv/G/8r/z//W/9//5P/o/+r/7P/v
//T/+P/7//v//f/+/////v/9//z//P/9////AAACAAEAAAD///3//v8AAAEAAQABAAIA
AgACAAAAAAAAAAAAAQABAAAAAAAAAAAAAAAAAAIAAgACAAIABQAFAAUABQAEAAMAAgAB
AAQABAAEAAQAAwADAAMAAwAFAAYABgAGAAcABwAIAAkABwAHAAgACQAKAAwADwAQAA8A
DwAOAA4AEQASABQAFAAVABYAGAAYABgAGAAYABoAHgAeACAAIAAgACAAHwAeACEAIQAi
ACQAIgAiACMAIwAkACQAIwAjACYAJgAmACYAJAAkACIAIQAgAB8AHgAdAB0AHAAbABoA
FwAVABMAEQASABIAEgASABAADwAMAAkACgAKAAsACgAJAAkACQAJAAUABQAEAAMABAAG
AAcACAAHAAYABAADAAMAAwAEAAYABQAFAAUABQADAAMAAwACAAMABAAFAAcABQAFAAUA
BQAEAAQABQAFAAkACQAJAAkABwAGAAUABAAHAAgACgALAAgACAAHAAYABwAGAAYABwAK
AAoACgAJAAgABwAGAAUABgAHAAgACgAIAAgABwAHAAkACAAIAAkACQAKAAoACgAHAAYA
BgAGAAgACAAIAAgABwAHAAcABQAHAAcABwAIAAYABwAHAAcAAwADAAMAAwAFAAUABgAG
AAQABAAEAAIABAAEAAUABQAGAAYABgAGAAQAAwACAAIABAAFAAUABQAEAAQAAwADAAIA
AgADAAMAAwADAAQABAAEAAIAAgACAAUABQAFAAUAAwADAAMAAgAEAAQABQAFAAcABQAG
AAYABQAEAAMAAgADAAMABAAEAAIAAgACAAIAAgACAAIAAgAEAAMAAwADAAIAAgACAAIA
AgADAAQABgAFAAQAAwACAAMAAwACAAIAAwAEAAUABgAEAAMAAQAAAP//AAABAAMAAgAC
AAIAAQAEAAQABQAFAAUABAAEAAQAAgACAAIAAQABAAIAAwADAAAA///+//z//f/8//z/
/f/+////AAADAAIAAQAAAP//AAAAAAEAAQAAAP7//v/+//7//P/6//z//v8BAAYADgAU
ABkAIgAwAD8AUwBmAHUAfAB+AHUAZgBYAEkANQAkABgADgAGAP//+P/x/+n/4v/e/9v/
2P/T/9H/0P/O/8n/x//J/8v/zP/K/8r/y//M/9H/1v/c/+T/7P/v//L/8v/z//X/9//4
//n//P/9//7/AAD+//////8AAAAAAAAAAP//AQACAAIAAQAAAAAA///+/wAAAAAAAAAA
AQABAAAAAAD+//7//v/+////AAABAAIAAAD///7//f8AAAEAAgADAAIAAgACAAIAAQAB
AAEAAQACAAQABQAGAAQAAwADAAMABgAHAAkACwAJAAoADAAMAAwADQANAA4AEQASABQA
FAASABIAEwASABUAFgAXABoAGgAaABwAHAAfACAAIAAgACMAIwAkACYAJQAkACQAIwAj
ACQAJAAlACUAJAAjACIAIgAiACAAHwAgAB8AHgAdABwAGgAYABYAFgAVABQAEwATABIA
EQAQAA8ADwANAAsADQAMAAwACgAGAAUABAADAAIAAwADAAMAAQACAAIAAgACAAIAAQAB
AAIAAQABAAIAAgABAAAA//8BAAEAAQAAAAAAAAAAAAEA/////////////wAAAgADAAIA
AQAAAP//AAAAAAAAAAAAAAAAAQABAAEAAgACAAIAAwACAAIAAwADAAIAAQD//wAAAQAC
AAMAAgABAAAAAAAAAAAA/////wAAAAABAAMAAgACAAEAAAAAAAAAAQACAAAAAAAAAAAA
AQABAAEA//8BAAEAAQACAAEAAQAAAP//////////////////AAAAAP7//v/+//z//v/+
///////+//7//v/+/wAA///+//7//P/9//3//f8AAAAA/////wAAAAABAAEAAAD/////
/v////7///8AAAAA///+//3//////////v/+//7///////3//f/+//7//v/+//7/////
/wAAAAD+//7//v/+/wAAAAAAAAAA/v/9//3//f/+//7//v/+/////////wAA/v/+//7/
/v8BAAEAAAAAAP7//v/+//7/AQABAAAAAAAAAAAAAAABAAAAAAAAAP//AgACAAMAAwAB
AAAAAAAAAAAAAAAAAP////8AAAEAAQD////////+/////v/+/////v/9//z//f/9//3/
/f/9//7//v///////P/8//z//v8AAAAA/v/6//j/9//6/wIABgALABQAHAApADsASABV
AGQAdAB9AHwAcABlAFcARAAuAB4AEAAFAAAA+//1//L/6v/f/9j/1f/R/87/zv/N/8v/
y//L/8r/xv/E/8P/xP/H/87/1v/g/+T/6f/s/+7/7//z//X/9v/3//j/+f/6//z/+//7
//r/+v/7//z//f/9//v//P/8//v/+f/6//r/+v/7//z//f/+//7//f/7//r/+//8//3/
/v/8//z//P/8//3//f/9//3///////////////7//f/8//////////////8AAAAAAAAB
AAEAAgADAAMAAwAEAAUABAAEAAUABAAFAAcACAAKAAoACgALAAoADQAOABAAEAASABIA
EgAUABUAFAAVABQAFgAYABkAGgAZABkAGgAcABwAHAAdAB0AHQAeAB4AHwAfAB4AHQAc
AB4AHgAcABsAHAAbABoAGQAZABgAFwAWABcAFQATABEAEAAOAAwACgAKAAsACgAJAAgA
BgAFAAIAAQABAAEAAQABAAEAAAD///7//v/9//z//v/+//3//f/8//v/+//8//v/+//7
//v//f/9//3//P/6//r/+v/7//v/+//7//v/+v/6//v/+//7//v/+//7//v//P/9//7/
/f/8//z/+//8//7///8AAP3//P/8//3//v/+//7//f////////////7//f/8//z//f/+
//7////9//z//P/9//v//P/8//z//P/8//3//v/9//z/+//6//3//f/9//v/+//7//v/
/P/6//v/+//7//r/+//8//3//P/7//v/+v/8//z//P/6//j/+P/5//n/+P/4//j/+P/6
//n/+P/4//b/9//3//f/+v/6//n/+f/2//b/9//3//f/9//4//j/+v/4//j/+P/4//f/
9v/1//b/9//4//j/9v/2//f/9//3//f/+P/4//v//P/7//r/+f/4//f/9//4//j/+v/6
//r/+v/5//j/9//2//f/9//4//n/+f/4//f/9v/1//X/9f/2//j/+P/4//j/+P/3//X/
9P/1//b/9//4//f/9//2//b/9v/2//b/9//3//j/+f/5//j/+P/5//n/+//6//r/+v/4
//j/+P/3//j/+P/4//f/+f/5//n/+P/2//T/8//z//T/9f/2//n/9//3//f/9//2//b/
9//3//r/+v/6//j/9v/y/+7/7v/w//X//P8AAAQACQAQABoAKQA7AEwAXQBuAHgAdwBs
AGAAUwBBACwAHgASAAgA///4//H/6f/i/9r/1f/Q/8v/yf/I/8b/wf+9/7v/u/+6/7z/
vP+//8L/w//K/9L/1v/a/9//5P/q/+3/7v/v/+//7//v/+//7//w//L/8//z//T/8//y
//H/7//w//L/8//z//P/9P/0//T/8//y//H/8P/y//P/8//0//P/8v/x//D/8v/y//L/
8v/x//H/8f/x//H/8f/x//H/9P/0//T/9P/0//P/8v/x//P/9P/0//T/8//z//T/9f/z
//P/9P/1//f/+P/6//r/+P/5//n/+v/9//7/AAAAAAEAAgAEAAQABgAGAAYACAAMAAwA
DgAOAA4ADgANAAwADwAPABAAEgASABIAEwATABIAEgARABEAFAAUABQAFAATABIADwAN
AA0ADQANAA0ADQAMAAsACgAHAAUAAwABAAMAAgABAAAA/f/9//v/+f/7//r/+v/4//X/
9f/1//X/8//z//L/8f/z//T/9P/0//P/8v/w/+//7//v//D/8v/x//H/8f/x/+//7//v
/+7/8P/w//D/8f/v/+//7//v/+//8P/y//P/8//z//P/8//y//L/8v/y//T/9P/1//X/
8//0//T/9P/1//T/9P/1//b/9v/2//X/9f/1//X/9f/3//f/9//4//f/9v/0//P/9P/0
//X/9//2//b/9f/0//X/9P/0//T/9v/2//b/9v/2//X/9P/x//T/9f/2//j/9//3//b/
9f/1//X/9f/1//f/9//4//j/9//2//X/8v/z//T/9v/3//f/9v/1//T/9P/z//L/8v/0
//X/9f/1//T/9P/z//P/8//0//b/9//2//X/9f/0//T/8v/y//L/9f/1//X/9f/z//P/
8//y//T/9P/1//X/8//z//T/9P/x//D/8v/0//T/9P/0//T/9P/x//H/8v/y//T/9P/0
//T/8v/y//L/8v/0//P/8//z//T/9P/0//T/8f/x//H/8v/0//T/9P/0//P/8//y//L/
8v/y//L/8v/z//P/8v/y/+7/7v/u/+//8f/y//P/8//0//T/9f/1//X/9P/0//T/9P/0
//T/8//w//D/8P/v//H/8f/x//D/7f/s/+z/7f/t/+3/7f/v/+//7//v/+//7P/s/+3/
7f/w//D/8P/u/+r/5v/k/+T/6v/x//j//v8GAA8AHAAsADsATQBeAG8AdABwAGEAUgBC
AC0AGwAMAP7/9v/y/+//6P/h/9f/zv/G/8H/wP+9/73/vv+6/7n/tf+z/7H/sP+y/7T/
u//C/8v/0v/U/9b/2P/d/+D/4v/n/+f/6f/q/+v/6f/p/+n/6v/s/+3/7f/u/+z/7P/s
/+v/6//s/+z/6//t/+7/7v/u/+3/7P/r/+r/7f/t/+z/7P/s/+z/7P/s/+z/7P/s/+z/
7//v/+//7//t/+3/7f/t//D/8P/w//D/7//v/+//7//t/+7/7v/u//D/8f/z//X/9P/z
//P/8//1//b/+P/4//j/+f/5//r/+f/6//z//P///wAAAgACAAIAAgACAAQACAAIAAoA
CgALAAwADAAMAA0ADQAOABAAEAAQABEAEQAOAA4ADQANABAAEAAQABAADgAOAAwACwAK
AAkACAAHAAcABgAFAAQAAQD///3/+//8//z//P/8//n/+f/3//X/8//y//L/8P/x//H/
8f/x/+3/7f/s/+v/7f/u/+7/7v/s/+z/6//r/+z/6//r/+z/7f/t/+3/7f/r/+v/6//q
/+z/7P/s/+3/6//r/+v/6//q/+r/6//r/+3/7f/t/+3/6v/q/+r/6v/s/+z/7f/t/+v/
7P/s/+z/6//q/+r/6//u/+7/7v/t/+v/6//r/+v/7f/t/+3/7v/s/+z/6//r/+3/7P/s
/+3/7f/u/+7/7v/r/+r/6v/q/+z/7P/s/+z/7f/t/+3/6//p/+n/6f/q/+z/7f/t/+3/
6f/p/+n/6f/r/+v/7P/s/+v/6v/p/+b/6P/o/+n/6f/r/+z/7f/u/+3/6//p/+j/6f/r
/+z/7f/s/+z/6//r/+j/6P/p/+n/6//r/+z/7P/q/+j/6P/o/+v/6//r/+v/6f/p/+n/
6P/q/+r/6//r/+v/6//s/+z/6//q/+j/6P/s/+z/7P/s/+z/6f/p/+r/6v/q/+r/6v/q
/+z/7P/s/+z/6v/p/+n/6f/s/+z/7P/s/+n/6f/p/+r/7P/s/+z/7P/t/+3/7P/s/+r/
6v/q/+r/7f/t/+z/7P/o/+j/6P/p/+v/7P/t/+3/8P/w//H/8f/w/+7/7f/s/+7/7v/u
/+3/7P/s/+z/6//r/+v/6//q/+v/6v/q/+v/6f/p/+n/6//t/+3/7f/t/+r/6v/r/+v/
7P/s/+7/7v/s/+b/5P/k/+j/7f/y//r/BAAPABwAKgA7AEsAXABpAHIAcABjAFQARgAx
AB8ADgAAAPb/8P/r/+b/4//b/9D/yv/F/8D/vf+9/7z/uv+5/7n/t/+z/7D/sP+0/7n/
wP/L/9L/2P/c/97/4f/i/+T/5//p/+v/7P/t/+3/7f/t/+7/7P/t/+3/7v/w//D/8P/v
/+7/7v/t/+v/7P/u/+//8P/u/+7/7v/u/+//7//u/+7/7//w//H/8v/x//D/7//u//H/
8f/x//H/8f/x//H/8f/y//L/8v/y//X/9f/1//X/8//0//T/9P/3//f/+P/5//f/9//4
//n/+f/6//z//P/+//////8AAAAAAAABAAAAAgAEAAcACAAKAAoACgAMAA4ADgAQABAA
EwAUABQAFAAUABMAEwAUABUAFgAYABkAFgAWABUAFQAWABYAFgAWABgAGAAWABUAEgAR
ABAADwARABAADwAOAA0ACwAJAAcABQAEAAMAAgADAAMAAQD//////v/+//z//f/9//3/
/f/7//v/+v/5//n/+v/6//r//P/8//v/+//4//f/9//4//v/+//7//v/+f/5//n/+P/6
//r/+v/7//v/+//7//v/+f/4//j/9//6//v//P/9//r/+v/6//r/+v/6//v/+//9//7/
/v/+//v/+v/6//v//v/+//7//f/7//v/+//7//3//f/9//7//v/+//3//f/7//r/+v/7
//3//v/+//7/+//6//r/+v/6//r/+v/6//3//f/9//v/+f/5//n/+v/6//v/+//7//n/
+f/5//n/+f/5//r/+v/8//z//P/6//j/+P/5//n/+v/6//r/+v/6//n/+P/4//j/+f/5
//n//P/8//v/+//4//j/+f/5//v/+//8//z/+v/4//j/+P/5//n/+f/5//n/+f/5//j/
9v/2//f/9//5//n/+v/6//n/+P/4//j/9v/4//r/+v/6//r/9//3//j/+P/4//j/+P/4
//j/+P/4//j/9v/1//X/9f/3//j/+f/6//f/9//3//j/9v/2//b/9v/5//n/+P/4//b/
9v/2//b/+f/5//j/+P/2//b/9v/3//X/9v/3//f/+f/6//z//f/6//j/9//2//f/+P/5
//n/+P/4//j/9//1//X/9f/0//T/9P/1//f/9f/1//X/9//5//n/+f/5//b/9v/3//f/
9P/2//b/9v/2//T/8v/y//b/+f8AAAYADgAXACYANgBFAFUAaAB1AHwAegBvAGIAVABB
AC0AHAAOAAIA/v/5//T/7//p/+D/2v/V/9D/y//L/8r/xv/H/8n/x//D/8D/wP/A/8X/
zP/X/+D/6P/q/+z/7//w//T/9f/3//n/+v/7//v/+//7//z/+v/7//v//P/9//7/////
////AAAAAP//AQACAAIAAgAAAAAAAAAAAP/////+//7///8AAAEAAgAAAAAAAAAAAAMA
AwADAAMAAwADAAMAAwAEAAQABAAEAAcABwAHAAcABQAGAAYABgAJAAkACgALAAkACQAK
AAsACQAKAAwADAANAA8AEAASABIAEgATABIAFQAWABgAGAAaABoAGgAcABwAHAAeAB4A
IAAiACMAJAAjACMAJAAmACgAKAApACkAKgAqACkAKQAoACgAKAAoACoAKgAoACcAJAAj
ACIAIQAhACAAHwAeAB8AHQAbABkAFwAWABUAFAAVABUAEwARAA8ADgAOAAwACwALAAsA
CwALAAsACgAJAAgACAAHAAYABwAIAAgACQAGAAUABQAGAAcABwAHAAcACQAJAAkACAAH
AAYABQAFAAYABwAIAAkABgAGAAcABwALAAsACwALAAoACgAKAAoACAAIAAkACQAKAAwA
DQAOAAwACgAJAAkADAAMAAwACwANAA0ADQANAAwACwAKAAoACwAMAAwADQALAAoACgAL
AAsADAAMAAwACwAKAAoACgAIAAgACAAIAAoACwAMAAsACQAJAAkACgAKAAsACwALAAkA
CQAJAAkACQAJAAoACgAMAAwADAAKAAgACAAJAAkACwAMAA0ADgAMAAsACgAKAAgACQAJ
AAkADAAMAAsACwAKAAoACwALAAsACwAMAAwADAAKAAoACgAJAAkACQAJAAoACwAMAAwA
CgAKAAsACwALAAsADAAMAA0ADAAMAAwACgALAAwADgAOAA4ADgALAAsADAAMAAwADAAM
AAwADAAMAAwADAAKAAkACQAJAAwADAAMAAwACwALAAsADAAMAAwADAAMAA8ADwAOAA4A
DAAMAAwADAAPAA8ADgAOAAoACgAKAAsACwAMAA0ADQAOAA4ADwAPAA0ADAAMAAwADAAM
AAwACwAMAAwADAALAAsACwALAAoACQAIAAgACQAJAAkACQALAAsACwALAAsACgAKAAsA
CwAKAAoADAAMAAoABgAEAAYACAANABIAGgAiAC0APABMAFsAbQB8AIkAjgCKAH0AcABg
AEsANwAqABwAEgAOAAkABAD///n/7v/o/+X/4P/d/9v/2v/a/9n/2f/X/9P/0v/Q/9T/
2f/g/+n/8v/4//z//v8BAAIABAAHAAkACwAMAA0ACwALAAsADAAKAAsACwAMAA0ADgAP
AA8ADgAOAA0ACwANAA4ADgAOAA4ADgAOAA4ADQANAAwADAANAA4ADwAQAA8ADgANAAwA
DwAPAA8ADwAPAA8ADwAPAA4ADgAOAA4AEAARABIAEwASABIAEQAQABMAEwAUABUAFwAX
ABgAGQAYABgAGQAYABkAGwAcAB4AHQAeACAAIAAjACQAJgAmACgAKAAoACoAKgAqACwA
LAAvADAAMAAwAC8ALwAwADIANAA0ADUANQA0ADQAMwAzADIAMgAyADIANAA0ADIAMQAu
AC0ALAArAC0ALAArACoAKQAnACUAIwAhACAAHwAeAB8AHwAdABsAGgAYABcAFAAUABUA
FgAXABMAEwASABEADwAQABAAEAARABIAEgATABAADwAPABAAEQARABEAEQARABEAEQAQ
ABAAEAAQABEAEwATABMAEwAQABAAEQARABMAEwATABMAEgASABIAEgASABIAEwATABUA
FgAWABYAEwASABIAEwAUABQAFAATABMAEwATABMAEwATABMAFAAVABYAFgAXABYAFAAT
ABMAFQAWABYAFgATABIAEgASABIAEgASABIAFQAVABUAEwARABEAEQASABQAFQAVABUA
EQARABEAEQARABEAEgASABQAFAAUABIAEAAQABEAEQASABIAEgASABQAEwASABIAEAAR
ABEAEQAUABQAEwATABAAEAARABEAEQARABIAEgASABAAEAAQABEAEQARABEAEgATABQA
FAATABIAEgARABEAEQASABIAEQAQABAAEAAQAA8AEQASABIAEgASABIAEQARABIAEgAU
ABQAFAAUABIAEgASABIAEgARABEAEQAUABQAFAAUABIAEQAQABAAEgASABIAEgATABMA
EgASABIAEgASABIAEwATABIAEgAQABAAEAARABMAFAAVABUAFAAUABUAFQAVABQAFAAU
ABYAFgAWABUAEgASABIAEQATABMAEwASABEAEAAQABEADwAPAA8AEQATABMAEwATABAA
EAARABEAFAAUABQAFAAQAAwADAAOABIAGQAgACgAMAA7AEwAXABrAH0AjACXAJYAjAB/
AHAAXABJADcAKgAeABgAFAAPAAoABQD5//L/7P/n/+L/4//j/+D/4P/f/93/2//X/9b/
2P/c/+P/7P/1//r//v8CAAQABQAIAAwADQARABMAFAAVABQAEwASABIAEgATABMAFAAW
ABYAFgAVABMAFAAUABMAFAAWABcAGAAXABYAFQAUABcAFwAWABYAFgAWABYAFgAUABQA
FAAUABcAFwAXABcAFgAVABQAEwAVABYAFwAYABkAGQAZABkAGQAaABoAGgAdAB0AHgAf
AB4AHQAdAB0AHwAgACIAIgAkACUAJQAmACYAJgAnACYAKAAqAC0ALgAuAC4ALgAwADIA
MgA0ADQANQA2ADYANgA1ADUANgA4ADoAOgA7ADsAOgA6ADkAOQA6ADoAOgA6ADoAOgA4
ADcANgA1ADQAMwA1ADQAMwAyADAALQAqACcAKQAoACcAJgAlACUAIwAhAB8AHgAeABwA
HAAdAB4AHwAbABsAGgAZABkAGgAaABoAGgAaABkAGQAWABUAFQAWABkAGQAZABkAGQAZ
ABkAGAAaABoAGgAbABsAGwAbABsAGAAYABkAGQAbABsAGwAbABoAGgAaABoAGgAaABsA
GwAbABwAHAAcABsAGgAaABsAHgAeAB4AHQAbABsAGwAbAB0AHQAdAB4AHgAeAB0AHQAb
ABoAGgAbAB0AHgAeAB4AGwAaABoAGgAcABwAHAAcAB0AHQAdABsAGQAZABkAGgAbAB0A
HgAfABsAGwAbABsAGwAbABwAHAAcABwAHAAaABoAGgAbABsAHAAcABwAHAAaABkAGAAY
ABoAGwAbABsAHAAcABsAGwAYABgAGQAZABoAGwAdAB4AHAAaABoAGgAbABsAGwAbAB0A
HQAdABwAGwAaABoAGQAaABsAHQAeABsAGgAaABoAHAAdAB0AHQAeAB4AHAAcABoAGgAa
ABoAGgAcABwAHAAcABsAGgAZABgAGQAaABsAHAAaABoAGgAaABoAGgAaABoAHAAcABwA
HAAbAA==
         </WaveFormData>
      </LeadData>
      <LeadData>
         <LeadByteCountTotal>10000</LeadByteCountTotal>
         <LeadTimeOffset>0</LeadTimeOffset>
         <LeadSampleCountTotal>5000</LeadSampleCountTotal>
         <LeadAmplitudeUnitsPerBit>4.88</LeadAmplitudeUnitsPerBit>
         <LeadAmplitudeUnits>��V</LeadAmplitudeUnits>
         <LeadHighLimit>2147483647</LeadHighLimit>
         <LeadLowLimit>268435456</LeadLowLimit>
         <LeadID>II</LeadID>
         <LeadOffsetFirstSample>0</LeadOffsetFirstSample>
         <FirstSampleBaseline>0</FirstSampleBaseline>
         <LeadSampleSize>2</LeadSampleSize>
         <LeadOff>FALSE</LeadOff>
         <BaselineSway>FALSE</BaselineSway>
         <ExcessiveACNoise>FALSE</ExcessiveACNoise>
         <MuscleNoise>FALSE</MuscleNoise>
         <LeadDataCRC32>2570933294</LeadDataCRC32>
         <WaveFormData>
+v/8/wAABQAIAAkABQAEAP///P/6//j/+f/6//z//f/7//j/9//3//X/9v/3//v/AQAB
AP3/+P/2//T/8f/z//n/BAARABwAJgArADMAQwBYAGoAewCHAIUAegBlAEwAOQApAB4A
FgAMAAQABAADAPv/7v/n/+T/4f/j/+j/6v/s/+7/6v/k/97/3P/c/9//4//o/+7/7//t
/+3/7v/r/+z/8P/z//j//P/8//n/9f/z//L/8//z//X/9v/3//j/+P/4//X/8//x//D/
9v/4//n/+v/3//T/8//y//H/8f/z//T/9//4//j/9v/0//L/8P/v//T/9v/4//r/9//0
//P/8v/x//H/9P/0//f/+P/4//f/9f/z//H/8f/1//b/9//4//f/9P/z//L/8f/x//T/
9P/3//j/+P/3//X/8//x//H/9f/3//n/+//5//b/9f/0//T/9P/1//f/+v/7//r/+//4
//b/9P/y//j/+v/7//v/+f/2//X/9P/0//T/9//5//v//f///////f/8//z/+v8AAAIA
AwAEAAIA///+//3//P/8//7//v8BAAIAAQD///v/+v/5//n//v///wAAAQD9//r/+f/4
//j/+f/7//v//v///////f/6//j/9v/1//n/+//9/////f/7//n/+P/4//n/+//8////
AAAAAP//+//5//f/9v/7//3//v8BAP3/+//5//j/+P/5//z//P///wAAAAD///3/+//6
//r///8AAAEAAgD///3/+v/5//f/+f/7//z///8AAP///v/7//n/9//2//z//f/+////
+//5//j/+P/2//f/+f/6//v//P/7//v/9//2//X/9f/7//z//f/+//v/+P/3//X/9f/2
//n/+f/8//3//P/8//f/9v/1//X/+//8//3//v/8//r/9//2//b/+P/6//z//f/+//7/
/f/6//j/9v/1//v//P/9//7/+v/4//f/9//1//f/+f/5//z//f/9//3/+f/3//X/9f/6
//v//P/9//v/+P/2//X/8f/1//r/+//8//3//v/6//j/9//1//f/9v/3//j/+P/4//n/
+v/5//n/9//y//X/+P/6//3/+f/4//b/9f/5//j/+P/5//n/+P/4//v/+f/4//b/8f/z
//X/9//6//b/8//x/+3/8f/w//L/9P/1//b/+P/6//r/+P/2//L/9//7//7/AgAAAAAA
AQD9/////P/8//v/+v/6//r/+v/4//f/9f/x//P/9f/4//v/+f/3//j/9f/z//n//P/+
//7/+f/z//P/+P8BAA4AIAAvADsATQBgAGwAcwB5AHcAcABhAFAAQQA1ACgAGAAIAPr/
9v/3//X/8v/x//D/7f/n/+D/3P/e/+L/5v/q/+r/6v/m/+P/3f/c/97/4//r//P/+P/5
//j/9P/v/+7/7v/y//b/9f/2//j/9//1//X/9P/0//T/8//y//P/9f/3//r/+P/2//P/
8P/z//T/9//6//j/9f/0//L/9P/0//P/8P/z//T/9f/3//f/9P/x/+7/8f/y//X/+P/3
//X/9v/0//b/9v/1//P/9f/3//n//f/7//j/9f/y//X/9v/5//z/+f/3//j/9v/3//j/
+P/3//r/+//8/////P/5//b/8//3//j/+//+//z/+v/5//n/+//7//n/+f/7//z//f/+
//7//P/5//X/+f/6//3/AAD+//z//f/9//////////3///8CAAYACAAGAAQAAQD+/wIA
AwAGAAkACAAGAAYABAAEAAQAAgD//wIABAAGAAkABgADAAAA/f8AAAAAAgAEAAIAAQAB
AP////////7/+//8//7/AAADAAIA///8//n//f///wEABAAAAP/////+/wAAAAD///3/
AAABAAIABAADAAEA/v/9////AQADAAYAAgABAAIAAAACAAIAAQD//wIAAwAFAAgABwAE
AAEA/v8BAAMABAAHAAMAAwADAAIABAAEAAIAAAACAAMABAAGAAQAAQD+//v//f///wIA
BgACAAEAAQAAAAIAAgAAAP//AQACAAMABQAFAAIA///8//7/AAAEAAcABAACAAIA//8B
AAEA///+//7/AAACAAUABQACAP///P/+/wAAAQAEAAAAAAAAAAAA//8AAAAA//8BAAIA
AwAFAAMAAAD9//r//P/+/wEABQABAAEAAQD//wEAAQAAAP//AAABAAIABQAEAAEA/v/7
//3//v8AAAMA///9//r//P/8//z//P8AAAIABQAHAAUAAAD9//r//P/+/wEABAACAAMA
AgD+//7//v/9//3///8CAAQABwAFAAAA/P/5//3//v8AAAUAAQAAAP7/+f/4//f/9v/2
//j/+////wEA/f/4//b/9P/5//z/AAAEAAMAAgABAP7//v//////AAAFAAoAEAARAA4A
BgABAPv//v8AAAIABAACAAEA///7//n/+f/6//v//f///wQABQD7//f/9v/2//r///8D
AAsAEgAZAB4AJAAtAD8AVwBsAH4AiQCJAH0AagBTAD4AMwAvACoAIAAUAAoABgD7//H/
6v/r/+7/8f/x//L/8P/u/+r/5v/k/+b/6v/u//H/8//0//L/7//v//H/9v/7/wIABAAF
AAQAAAD8//z/+f/4//j//f///wMABgACAAAA/f/6//v//f///wIAAwAEAAQABAD///z/
+//6////AQAFAAgABAACAP//+v/8//7/AAADAAQABAAEAAQAAQD+//3//P8BAAMACAAK
AAcABAAAAPv//v///wAAAwAGAAYABgAGAAQAAAD+//z/AQADAAgACgAIAAYAAwD//wAA
AQACAAUABwAHAAcABwAEAAAA/v/8/wIABAAHAAsABwAFAAEA//8BAAIAAwAEAAcACAAI
AAcABQACAAEAAAAGAAgADQARAA0ACwAJAAUABwAKAA4AEAARABIAEgASAA4ACwAKAAkA
DAAOABIAFAAQAA4ACgAFAAcACAAJAAsADwAPAA8ADwAMAAgABgAEAAYACQANAA8ACwAJ
AAYAAQACAAQABgAJAAoACQAIAAcABAADAAIAAgAEAAcACwAOAAoACAAFAAEABAAFAAYA
CAAIAAkACQALAAYABQAEAAQABwAJAA0ADgAMAAoABwADAAYABwAJAAwADAAMAAwADAAJ
AAcABAADAAUACQANABAADAAKAAYAAgAEAAUABgAIAAsACwALAAsACAAFAAMAAgAEAAcA
CwAOAAsACAADAP//AAACAAQABwAIAAgACAAIAAMAAAD///3/AQAEAAkACwAIAAUAAAD8
//7/AAACAAUABgAGAAYABgACAAAA/f/8/wAABAAIAAwABwAEAAAA+//8//7/AAADAAQA
BAAEAAQA///8//r/+f/9/wEABQAHAAMAAQD+//v/+//9////AwADAAMAAwADAPr/+P/7
/wAAAwAEAAUABgAEAAIAAQD//wAA/v/+//7/AAAAAAEAAgAAAP///P/2//n//v8CAAcA
AwACAAAA//8CAAAA/////wEAAAAAAAMAAAD+//v/9f/3//n/+//+//v/+f/4//X/9v/0
//X/9v/4//r//f8AAP7//P/6//b/+////wIABgAFAAYACAAFAAgABAADAAEAAgACAAIA
AgD+//3/+//3//n/+//+/wEA/v/7//v/9//1//n//v8CAAIA///5//P/9P/5/wQAFgAn
ADcAQwBUAGQAbwB7AIMAggB5AGgAVwBHADgAKgAcAAoA/P/5//v/+P/1//L/8f/t/+j/
4v/e/+D/5v/s/+7/7v/u/+n/5f/i/+L/5//t//P/+v/9//7/+v/3//L/8P/0//n/+f/7
//7//P/7//z//P/6//r/+f/4//v//f///wIA///8//j/9P/2//j//P8AAP3/+//7//r/
+v/6//n/9v/4//r//P///////P/5//b/9//4//v//v/9//v//P/6//r/+v/5//f/+f/7
//3/AQD///z/+f/2//r/+v/8//7//v/9/////v/8//z/+//5//3///8BAAUAAwD///v/
9//7//z///8CAAEAAAAAAAEA//////3//f8AAAIABAAGAAQAAgD///v///8AAAMABgAE
AAIAAwADAAMAAwADAAEAAwAGAAoADAALAAgABAAAAAMABQAJAA0ADAAKAAoACAAGAAYA
BAABAAIABAAGAAkABgADAAAA/f/+//7/AAACAP////8AAP////////7/+//8//7/AAAD
AAAA/f/6//f/+f/7//3/AAD+//3//f/8//7//v/9//v//v///wAAAgABAP///P/7//3/
//8BAAQAAAD//wAA/v/+//7//f/7//3///8CAAYAAwAAAP3/+v/9////AAADAP//////
//7/AAAAAP7//P/9////AQAEAAIA///8//n//P/9////AgAAAP/////+//7//v/8//v/
/P/+/wAAAwABAP7/+//4//v//P///wEA/f/8//3/+//7//v/+f/4//r//P/+/wEAAAD8
//j/9P/3//r//P8AAP3//P/7//r/+P/4//f/9f/3//r//f8BAAAA/P/4//T/9v/4//v/
///7//v/+//5//j/9//1//P/9f/3//n//f/6//f/9P/x//j//v8AAP7//P/6//j/9f/0
//T/8//2//b/+P/6//j/9v/1//T/9v/5//r/+P/4//j/9//3//b/9v/1//X/+P/4//n/
+//3//T/8v/z//T/9v/3//X/9P/z//L/8v/u/+3/7f/r/+7/7v/x//T/8v/w/+//7v/z
//T/9f/0//b/9//3//j/+P/6//3/+/8BAAAAAgADAP///P/5//b/+P/5//n/9//2//X/
9f/1//T/8//1//P/9//5//r/9v/y/+3/6//r/+r/7//6/wYAEQAbACMALAA6AFUAawB9
AIwAkwCMAHcAWQBCADIAJgAeABYACQADAAAA9//q/+H/3f/c/97/4v/k/+T/5v/k/97/
2v/Z/9n/3P/g/+X/6//t/+r/6f/o/+r/6//w//L/9v/4//X/9P/0//L/7//u/+z/8P/y
//P/9P/y//H/8P/w//H/8v/y//L/8v/y//T/9v/0//H/8P/u//H/9P/2//b/8//y//H/
8f/y//L/8v/y//L/8v/0//b/8//x//L/8P/0//b/9//3//T/8//y//P/9P/0//T/9P/3
//b/9//4//b/8//z//D/8//2//j/+f/2//X/9P/1//b/9f/0//P/9v/2//j/+v/5//b/
9P/z//f/+f/5//v/9//2//X/9P/2//b/9f/z//T/9P/2//j/9v/0//X/9f/3//n/+//7
//r/+v/7//r//f/+//7//v//////AQADAAAA/v/+//z//v8AAAAA///9//z/+//7//v/
+//7//v//f/8//3//v/7//n/+P/1//f/+f/6//n/9//2//X/9f/1//X/9f/1//b/9//4
//r/9//1//T/8v/2//j/+f/5//b/9f/0//T/9P/1//X/9//2//f/+P/6//b/9f/2//T/
+P/6//v/+//6//n/+f/6//r/+v/6//r/+v/7//v//f/6//n/+P/2//r//P/8//z/+v/5
//j/+P/5//n/+f/5//n/+f/6//z/+P/3//f/9v/6//z//P/9//n/+P/3//f/+f/4//f/
9v/2//b/+P/5//X/9P/1//P/9//5//n/+v/3//b/9f/1//b/9v/2//b/9//4//j/+v/3
//b/9f/0//X/+P/6//v/9//2//X/9f/4//j/+P/4//j/+P/5//v/9//3//f/9f/3//n/
+v/7//j/9//2//f/9//3//f/9//4//j/+f/7//P/8P/z//T/9f/2//n/+v/8//3/+//2
//P/8P/z//b/+v/+//z/+//4//L/8//0//T/9f/4//r/+//9//v/9v/y/+//8v/0//f/
/f/6//j/9f/v/+7/7//w//L/8v/z//X/9f/z/+7/7P/q/+//8v/2//r/+P/2//T/8P/z
//X/9v/4//r//v8DAAMAAgD8//n/9f/4//r//P/+//v/+f/2//H/8P/x//P/9f/2//f/
+//7/+//7//w//T/+P/5//n/9//y//X/+v8CAA8AIQAzAEgAYABzAH8AhQCIAIEAcgBf
AFEARAA4ACoAHAAIAPn/8//w/+3/7P/t/+//7P/m/97/2v/a/9z/3v/i/+T/5f/l/+L/
3v/d/9//4f/m/+//9v/6//n/9P/w/+7/7//t/+3/7v/x//P/9//6//f/9P/w/+z/7v/x
//T/+P/4//j/9//2//T/8v/y//L/9v/3//r//P/4//b/8//u//L/9P/2//n/+v/4//b/
9P/0//L/8v/y//b/9//7//z/+f/2//L/7f/w//P/9v/7//r/+P/2//T/9P/y//L/8v/1
//f//P/+//v/+P/0/+//8v/1//j//f/9//v/+f/3//b/9P/0//T/+f/6//z////7//n/
9f/z//b/+P/6//z//P/8//v/+f/4//b/9v/2//v//P8AAAMA///9//v/9//7//7/AgAE
AAUABAACAAAAAQD///////8DAAQABwAIAAUAAgD9//f/+f/8////AwADAAEA///9//3/
+v/5//j/+//9/wAAAQD+//v/9//x//P/9v/5//3//P/7//r/+f/2//X/9P/0//b/+f/9
/wAA/f/6//b/8f/0//f/+v/+//3//f/8//3/+v/5//j/+P/7//3/AQACAP7//P/5//X/
+P/7////BAAEAAIAAAD+//7//f/7//v//f8BAAUACAADAAAA+//2//j/+//+/wIAAgAB
AAAA///7//n/+P/4//r//f8BAAQAAQD+//n/9f/4//r//P///////v/9//z/+v/4//j/
9//6//z/AAABAP7/+//2//L/9f/4//v////+//z/+v/4//f/9v/0//T/9v/6//7/AgD9
//r/9v/x//X/+P/7/////v/8//r/+P/4//b/9f/1//j/+//+/////P/5//X/8f/0//f/
+v////3/+//5//f/9v/0//P/8//9/////f/5//T/8v/y//L/8v/1//j//P////3/+P/1
//L/9f/2//j/+v/5//v/+//4//X/9P/y//H/9P/4//v////7//b/8v/v//H/8v/0//n/
9//4//j/9f/x/+//7f/s/+7/8f/1//f/9f/w/+7/7P/w//L/9f/4//r/+v/6//j/9f/1
//T/9P/4//7/BQAHAAUA/v/6//X/9f/2//f/+P/2//f/9//1//D/7//v/+//8v/1//v/
/f/3//P/7v/s/+7/8f/1//n/AgAJABAAGAAjAC8ARQBgAHQAhQCNAIsAfgBlAEoANwAt
ACYAIAAWAAgA/v/5/+//5P/f/+D/4//l/+j/6P/m/+L/3v/a/9j/2v/e/+P/5//q/+r/
5//n/+f/6v/v//T/9v/5//z/+v/2//X/8f/v/+7/8//1//n//P/6//j/9f/y//P/8//z
//T/+P/6//v//P/4//T/8v/w//P/9f/5//z/+//6//j/9P/2//b/9v/3//z//P/8//z/
+P/0//L/8P/z//X/+v/8//v/+v/4//X/9f/1//X/9//5//r/+//8//r/9v/0//L/9f/3
//z//v/9//z/+v/3//f/9//3//n//P/9//7////8//j/9v/0//r//P///wMAAAD///z/
+//6//r/+v/6/wAAAgADAAMAAAD8//r/+P/8//7/AwAHAAYABQAEAAEAAQACAAQABAAI
AAoACwAMAAkABQADAAEABQAGAAkACgAJAAgABQABAAAAAAAAAAEABAAFAAYABwADAP7/
+//4//r//f8BAAMAAAD///3/+f/5//r/+//9/wEAAQABAAEA/v/7//j/9v/6//3/AQAE
AAEAAAD+//v//f/9//3//v8CAAMAAwAFAP///f/7//r//P///wQABgADAAIAAAD9//3/
/f/+/wAAAwAEAAUABgACAP//+//5//3/AQAFAAgABgAEAAAA/P/8//3//v8AAAUABQAF
AAUAAAD9//v/+v/8////AwAGAAMAAgD///3//P/8//z//f8BAAIAAwAEAAAA/P/6//f/
+//+/wMABQACAAEA/v/8//z//P/8//3/AgACAAIAAgD+//z/+f/4//r//v8CAAYAAQAA
AP7/+//8//z//P/9/wIAAgACAAIA/f/6//j/9//7////AwAFAAMAAQD+//v/+//7//v/
/f8AAAEAAgADAAAA/P/5//f///8BAAUABQACAAAA/v/8//r//f/+/wAAAQADAAAA///+
//3//P/8//z/AAADAAQAAgD9//z/+v/5//v//v8AAAMAAwAAAP7//f/8//r/+f/7//3/
AAACAAEA+//5//f/9v/4//n/+//7//3/+v/6//r/+v/6//v//P8BAAIAAwACAP/////+
//7/AQAGAAwADQALAAYABAABAP///v/9//z///8BAAIAAQD9//v/+v/5//z//f8BAAEA
AwABAPz/+P/0//X/9//7/wYAEwAeACYALwA5AEkAXgByAIMAkQCTAIoAdQBaAEMAMwAo
ACIAGgAOAAgABwD9//L/6//o/+X/5//q/+7/8P/w/+z/5v/i/+D/4P/j/+n/7v/0//X/
9f/z//T/8//0//j/+/8AAAQABAABAP3/+//6//v/+//9//7///8AAAAAAAD9//v/+f/4
//7/AAABAAIA/v/8//z//P/7//v//f/+/wEAAgACAAAA/v/8//r/+f///wAAAQACAP//
/P/7//r/+//7//7//v8BAAIAAgABAP///f/7//v//v8AAAIABAABAP7//f/8//3//f8A
AAAAAwAEAAQAAwABAP///f/9/wIAAwAEAAUAAwAAAP///v8AAAAAAQADAAYABwAGAAcA
AwACAAEAAAAGAAgACQAJAAcABAADAAIABAAEAAcACQAKAAsADAALAAkACAAIAAYADAAO
AA8AEAAOAAsACgAJAAoACgAMAAwADwAQAA8ADQAKAAgABgAFAAoACwAMAA0ACgAGAAQA
AgACAAMABQAFAAYABwAHAAUAAQAAAP////8DAAUABwAJAAUAAwABAAAAAgADAAUABgAH
AAgACAAHAAUAAwABAAAABQAHAAgACwAHAAUAAwACAAIAAwAGAAYABwAIAAgABwAFAAMA
AgACAAcACAAJAAoABwAFAAIAAQADAAUABwAIAAsADAALAAoABwAFAAMAAgAHAAkACwAN
AAoABwAFAAQABAAFAAcACAAJAAoACQAJAAYABAACAAEABwAIAAkACgAHAAQAAwABAAEA
AgAFAAUABgAHAAYABgABAAAA/////wUABgAHAAgABgAEAAEAAAAAAAIABAAGAAUABgAG
AAUAAQAAAP////8FAAYABwAIAAUAAgAAAP////8BAAMAAwAEAAUABQAFAAEA///9//3/
AwAFAAcACQAFAAIAAAD/////AQADAAMACwAKAAYABAACAAAAAQACAAQABQAGAAQABAAE
AAIAAAD///7/AQAFAAcABgADAAIAAAD//wAAAgADAAUABgAEAAMAAwABAP7//P/9////
AgAEAAMA///9//v/+v/6//v//f/9/wAA/v///wAA///+//7//v8CAAQABgAGAAUABQAE
AAQABAAIAA0ADQAOAAoACQAHAAQAAgAAAP7/AAADAAUABQAAAP////////7///8DAAMA
CQAHAAIA/P/6//n/+f///wgAEwAgACwAMwA5AEcAWgBuAH8AjwCVAI4AfQBkAEsAOQAs
ACQAGgAQAAoACwAFAPr/8f/s/+n/6f/s//D/8v/0//T/7v/q/+b/5v/l/+n/7v/0//f/
9//3//j/+f/4//r/+/8AAAYACAAFAAEA///+//7//f/+//7/AAACAAMABAABAP///f/8
/wIABAAFAAYABAACAAIAAgAAAP//AAAAAAQABgAHAAYABAACAAAA//8DAAQABQAGAAQA
AgACAAIAAgABAAMAAgAEAAYABwAHAAUAAwABAAEAAwAEAAUABgAGAAQABAAEAAIAAQAD
AAIABgAIAAkACQAFAAMAAQABAAUABwAJAAsACgAIAAgACAAHAAYABgAHAAkACwALAA0A
CgAIAAYABAAIAAoACwALAAoACAAIAAgACQAIAAoACwANAA8AEQARAA8ADgAOAAwAEgAU
ABUAFgAVABMAEwATABEAEAARABAAEgAUABQAEwAQAA4ADAALAA8AEQATABUAEQAOAA0A
DAAJAAkACgAJAAsADQAOAA0ACgAIAAYABQAKAAsADAANAAoACQAIAAgABwAHAAgACAAL
AAwADAALAAgABwAGAAYACwANAA4AEQAOAA0ADAAMAAsACwANAAwADgAQABEAEQANAAsA
CgAKAA8AEAARABIAEAAPAA0ADQAKAAsADAAMAA4AEAAQABAADQALAAkACAAOAA8AEAAR
AA8ADQAMAAwACQAJAAoACgAMAA4ADgAPAAsACgAJAAkADgAOAA4ADgAMAAoACgAJAAgA
CAAKAAkADAANAAwADAAHAAYABQAFAAkACgALAAwADQAMAAoACgAHAAgACQAKAAoADAAN
AA0ACgAIAAYABQALAAwADQAOAAwACgAJAAkACAAJAAoACQAMAA0ADQANAAkABwAFAAUA
CgALAAwADQAMAAoACQAJAAgACQAKAAkAEQARABAADgAMAAoACAAJAAoADAANAA8ADAAL
AAoACAAGAAUABAAHAAsADQAMAAkACAAGAAUABgAIAAkACwAMAAoACQAJAAYABAADAAUA
CAAKAAsACQAFAAMAAQAAAAAAAQADAAMABAACAAMABAACAAIAAwAEAAgACgAMAAwACgAJ
AAcABgAJAA4AFAAVABcAEgAQAA0ACgAIAAYABAAIAAsADQANAAcABQAEAAMABAAFAAkA
CQAPAA0ACAAEAAAA/f///wcAEAAdACgAMgA7AEMAUQBkAHYAiwCXAJcAjgB7AGIASwA7
ADAAKAAeABQAEgARAAsA/v/1//T/8f/x//T/+P/6//z/+v/0//D/7P/s/+//8//4//7/
AQABAAEAAAD//wAAAgAHAAwAEAAQAA0ACQAHAAYABQAFAAcACAALAAwADAAMAAgABwAG
AAYADAAOAA8AEAAMAAoACgAKAAoACQAKAAoADAAOAA8ADgAMAAoACAAHAA0ADgAPABAA
DAAKAAoACgAKAAkACwAKAA0ADgAOAA0ACwAJAAcABwAKAAwADgAQAA8ADAALAAoACwAL
AA4ADgARABIAEgARAA8ADQALAAsAEAARABIAEwAQAA4ADgAOAA4ADgAPABEAFAAVABQA
FQARABAADwAOABQAFgAXABcAFQASABEAEAAQABAAEwAVABgAGQAaABkAFwAWABYAFAAZ
ABwAHgAgAB4AGwAaABkAGAAYABoAGgAdAB4AHQAbABgAFgAUABMAGAAZABoAGwAXABQA
EwASABAAEQATABMAFgAXABcAFQASABAADgANABIAEwAUABUAEgARABAAEAAOAA8AEQAS
ABUAFgAWABUAEwARAA8ADgATABUAFgAZABQAEwASABIAEAARABQAFAAXABgAGAAXABUA
EwASABIAFwAYABkAGgAWABUAEwATABEAEwAVABYAGQAaABkAGAAUABMAEgASABYAFwAY
ABkAFQATABIAEgAQABEAEwAUABcAGAAXABcAEwASABEAEQAVABYAFwAYABQAEgASABEA
EAAQABIAEQATABUAFQAWABIAEAAOAA0AEwAUABUAFgAUABIADwAOAA4AEAASABQAFQAW
ABYAFQASABAADgANABMAFAAVABYAEgAQAA8ADwANAA8AEQARABQAFQAVABUAEQAPAA0A
DQASABMAFAAVABMAEAAOAA0ACwANAA8ADwAZABcAFgASAA8ADgANAAwAEAASABUAFwAW
ABIAEAAOAA4ADgAPABAAEgAVABYAFAAPAA4ADAALAA8AEgAUABcAFgASAA8ADQAPAA4A
DgARABMAFAAUABEACwAJAAcABgAIAAsADwARAA4ACgAJAAgACwAMAA4AEAATABQAFQAU
ABEAEQAQABAAFQAaACAAIQAeABgAFQARABIAEgASABIAEwAVABYAFQAQAA0ACwAJAAwA
DwAVABcAFwARAAwACgAIAAkADwAXACIAKwA0ADwAQwBPAGMAegCMAJ0ApQCfAI4AdwBe
AEsAPwA4ADIAJgAeAB4AFwALAAIA/f/8//3/AQACAAQABgAEAAAA+v/2//j//P///wMA
CAAKAAkABwAHAAgACwAQABQAFQAYABoAFgATAA8ADQAMABAAEQAUABYAFgAWABUAFAAS
ABEAEAAQABUAGAAaABwAGAAUABIAEAASABMAFgAYABgAGAAXABQAEwASABEAEQAXABgA
GQAaABUAEgARABAAEgATABcAGAAYABgAFwAVABQAEwASABMAFgAYABoAHAAaABYAFAAS
ABYAFwAbABwAGgAaABkAFwAVABUAFQAXABwAHQAeAB8AGwAYABcAFgAZABoAHAAfAB0A
HQAbABsAGAAYABgAGAAeACAAIQAhAB0AGgAZABgAGwAcACAAIwAjACMAIwAhACAAIAAh
ACAAJQAoACoALAApACUAIwAhACUAJgApACoAKAAoACYAIwAgACAAIAAhACYAJwAoACkA
JAAgAB4AHAAfACEAJAAlACQAIwAhAB0AGgAaABoAGwAgACEAIgAjACAAHQAaABgAGgAd
ACEAJAAiACIAIQAfAB0AHQAdAB4AIwAlACYAKQAkACEAHgAcAB8AIQAlACYAJAAkACMA
IQAgAB8AHwAgACUAJgAnACgAIwAhAB4AHQAfACMAJwAqACkAKAAlACIAHwAfAB8AIAAm
ACcAKAApACUAIQAeABwAHgAhACUAKAAmACYAJAAjACEAIAAfAB8AJQAmACcAKAAjACAA
HwAdACAAIgAmACcAJQAlACMAIgAeAB4AHgAfACUAJgAnACgAJQAiAB4AHAAfACIAJQAo
ACQAJAAjACEAHgAeAB4AHwAlACYAJwAoACMAIAAeAB0AIAAjACYAJwAlACUAJAAjAB8A
HwAfACEAJgAnACgAKQAmACIAHwAdACAAIwAmACcAJQAlACQAIwAcAB0AIQAlACgAKAAo
ACgAKAAkACIAIAAeACIAJAAmACgAJgAkACIAIAAhACIAIwAkACUAJgAnACgAJAAiACAA
HgAhAA==
         </WaveFormData>
      </LeadData>
      <LeadData>
         <LeadByteCountTotal>10000</LeadByteCountTotal>
         <LeadTimeOffset>0</LeadTimeOffset>
         <LeadSampleCountTotal>5000</LeadSampleCountTotal>
         <LeadAmplitudeUnitsPerBit>4.88</LeadAmplitudeUnitsPerBit>
         <LeadAmplitudeUnits>��V</LeadAmplitudeUnits>
         <LeadHighLimit>2147483647</LeadHighLimit>
         <LeadLowLimit>268435456</LeadLowLimit>
         <LeadID>V1</LeadID>
         <LeadOffsetFirstSample>0</LeadOffsetFirstSample>
         <FirstSampleBaseline>0</FirstSampleBaseline>
         <LeadSampleSize>2</LeadSampleSize>
         <LeadOff>FALSE</LeadOff>
         <BaselineSway>FALSE</BaselineSway>
         <ExcessiveACNoise>FALSE</ExcessiveACNoise>
         <MuscleNoise>FALSE</MuscleNoise>
         <LeadDataCRC32>211382549</LeadDataCRC32>
         <WaveFormData>
DwAQABEAEQAPAA4ADQAIAAUAAgABAP7/+//5//n/+f/7//z//P/8//7//P/8//v/+f/6
//v//P8BAAgAEAASABAADgAPABMAGgAgACAAGQAPAAEA8f/f/9H/zf/S/9v/4f/p/+//
9f8BABQAJAAzAD8ATABZAGUAcQB2AHsAgACJAJAAmwClAKgApwCrALAAtAC0AKUAhQBh
AEAAKgAcABAACgAGAAMAAAAAAAEA//////7//f/8//r/+f/5//n/+f/5//v/+//6//r/
9//2//b/9//4//j/+P/4//f/9v/1//X/9f/2//b/9v/4//j/9//2//P/8//z//T/9v/2
//b/9v/1//T/8//z//D/8P/x//H/8//y//L/8P/w/+//7v/u/+7/7v/u/+7/7v/s/+r/
6v/n/+f/5//m/+f/5v/k/+L/3//d/93/3P/b/9r/2P/X/9X/0//R/9D/zv/N/83/zP/N
/8z/yv/I/8X/xf/E/8T/xv/F/8X/xP/E/8T/w//D/8T/xv/H/8j/y//N/87/z//O/8//
0f/U/9n/2v/d/9//4f/j/+X/5//p/+v/7//x//P/9f/3//j/9//5//r//P///wAAAAAC
AAIAAgACAAIAAAAAAAEAAQADAAQABAACAAAAAQABAAEAAwADAAMAAwADAAIAAgACAAIA
AgADAAMABQAFAAUABAABAAEAAgACAAIAAgADAAMAAwABAAAAAAABAAEAAQACAAQABAAE
AAIA////////AAACAAIAAwADAAEA/////////////wAAAAABAAEAAQAAAP3//f/9//3/
//8AAAEAAQD+//7//f/9/wAAAAAAAAAAAgACAAIAAgAAAP///////wIAAwADAAMAAQAA
AP////8AAAAAAQABAAEAAQABAAEA/f/9//7//v8AAAEAAQABAAEAAAD/////AAAAAAAA
AAADAAMAAwACAAEAAAD///7/AAABAAEAAQABAAAA/////wAAAQABAAEAAQABAAEAAAD+
//7//v/+/wEAAQABAAEAAwADAAAAAAAAAAAAAAACAAIAAgACAAAAAAAAAAEAAQABAAAA
AAACAAIAAgACAAAAAAAAAAAAAgACAAIAAgAAAAAAAAAAAAIAAgABAAEAAQD//wEAAQAA
AAAA///9////AAAAAAEAAQACAAEAAAAEAAQABAAEAAcACQALAA0ADAAMAA4ADwATABUA
FgAXABUAEwANAAkACAAHAAQAAwABAAEAAQABAAAAAAAAAAAA//8AAAAAAQAAAP//AAAD
AAoAEgAYABgAFgAXABsAIAAiACAAGwARAAcA+f/p/9n/0//W/9//5f/t//X//f8LAB4A
LgA5AEUAUABdAGkAdQB+AIMAjACTAJoAoQCpAKoArQCxALgAvgDAALEAjQBjAEIALAAe
ABYAEAAQAA0ACgAKAAcABQAFAAQABAAEAAMAAwABAAEAAQABAAEAAQAAAAAAAQAAAAAA
AQABAAAA///+//7//v/+/////f/+//7//v/+//7//f/8//z//f/+/wAA/f/8//v/+v/6
//r/+v/7//j/+P/5//n/+f/4//j/9v/4//f/9v/2//P/8v/x//D/8f/w/+//8P/u/+3/
7P/q/+v/6v/o/+b/5//l/+X/5P/g/97/2//Z/9j/1//W/9b/1P/T/9P/0v/R/9D/zv/M
/83/zf/M/8z/y//J/8j/xv/H/8j/yP/J/8j/yv/L/8z/zf/P/9D/0f/U/9X/1//a/9v/
3P/f/+H/5P/n/+r/7f/u/+//8v/z//X/9//5//r//f///wAAAgACAAIAAQACAAMABAAF
AAYABAAEAAUABQAFAAYABgAEAAYABwAHAAcABgAFAAQAAwAEAAQABQAGAAQABAAFAAUA
BQAFAAUABAAFAAUABgAGAAUABAAEAAMABAADAAMABAADAAMAAwAEAAIAAgACAAAAAAAB
AAIABAADAAIAAgABAAIAAQACAAMAAgABAAEAAAABAAEAAQAAAAEAAQABAAEAAAAAAAAA
/////wAAAAABAAAAAAAAAAAAAAAAAAAAAAACAAEAAQABAAEAAQAAAP//AAAAAAAAAQAB
AAAAAAD//////////////v///wEAAgABAAEAAAD//wAAAAAAAAEAAQAAAP///v//////
///+/wAAAAAAAAAAAAABAAEAAQADAAIAAQABAAAAAQABAAEAAQABAAEAAAACAAIAAgAC
AAEAAQABAAEAAwAFAAQAAgACAAIAAgAAAAAAAAAAAAIAAgACAAMAAQABAAAAAAACAAIA
AgACAAIAAgACAAIAAgACAAIAAgACAAIAAgACAAAAAAD/////AAD//wIAAwABAAIAAgAB
AAAAAAD/////AQAEAAUABgAHAAYABQAEAAkACwANAA8AEAAQABIAEwASABMAEwATABAA
DwAKAAcABAADAAAA///+////AAABAAAAAAAAAAAA/v/+//3//f8CAAMABAAHAA4AEgAS
ABIAEgAXAB0AJAAkAB4AEwAFAPn/5//X/8//0f/Y/9//4//p/+3/+f8LACAALgA9AEkA
VgBhAG0AdQB6AH8AhgCPAJgAoQCnAKYApQCpAK4AsACwAJ8AfwBZADwAJgAYAAwACAAI
AAUABgAGAAMAAQABAAAA///+//z/+//8//3//v////7//f/7//r/+//6//r/+//6//r/
+v/6//f/9v/1//X/9v/4//n/+v/5//j/9v/0//X/9f/1//b/9P/0//T/9P/x//D/7//v
/+//8P/y//P/8v/w/+//7P/u/+3/7P/s/+r/6v/q/+r/6P/m/+T/5P/l/+X/5f/k/+H/
4P/e/9z/2//Z/9n/2P/Z/9j/1v/V/9H/z//N/8z/yv/J/8n/yP/F/8T/wv/A/7//v/++
/77/wP+//7//vv++/77/vf+9/8D/wv/D/8T/xP/F/8X/xf/H/8n/zP/Q/9P/1P/X/9n/
2f/b/93/3//i/+X/6v/t/+3/7//x//L/8//1//b/+P/7//z//P/+//z//P/8//z//v/+
///////9//7//v/8//z//f/9//3//f/9//3//f/9//z//P/8//z//P/9//3//P/7//r/
+P/4//n/+//8//z//P/9//3/+//5//j/+P/7//v/+//8//n/+P/3//T/9P/1//b/+P/4
//j/+f/5//f/9f/1//X/9//3//j/+P/3//f/9//2//f/9//3//f/9//4//n/+f/4//j/
9//3//r/+v/6//r/+P/4//j/+P/4//f/9//3//j/+f/5//n/9//2//X/9f/3//j/+v/7
//r/+f/4//f/9//3//j/+P/4//n/+f/5//f/9v/1//X/9//4//n/+v/6//n/+P/2//b/
9v/2//b/9v/3//f/9//3//b/9f/1//j/+f/5//n/+P/3//b/9P/1//b/9//4//n/+f/3
//b/9P/0//T/9P/1//b/9//4//b/9v/2//f/9//3//b/9v/2//b/9v/2//X/9P/z//L/
8//0//X/9v/0//T/9P/0//T/9P/z//P/9f/z//X/9f/z//T/9P/z//P/9P/0//X/9f/2
//X/9P/2//b/9v/2//v//f///wEAAQAAAAEAAQAFAAcACAAJAAgABwACAP///P/7//j/
9//1//X/9f/1//X/9P/z//L/8//0//T/9f/y//H/8P/v//T//P8EAAgACAAFAAUACgAO
ABAADwAHAPv/7//h/9H/w/++/8H/x//P/9f/4f/p//T/CAAZACUAMgA9AEkAVwBkAG0A
cAB1AHoAgQCJAJQAmQCbAJoAngCkAKUAnwCLAGoARgAqABgACgAEAAEAAAD8//n/9//3
//b/9v/2//X/9f/1//X/9f/1//P/8//y//L/8v/y//P/9f/z//L/8f/w//L/8v/y//P/
8f/y//L/8v/w//D/7//u/+7/7//w//L/8f/w/+//7v/u/+7/7v/v/+z/7P/t/+3/7f/s
/+z/6v/s/+v/6v/q/+n/6P/n/+b/5f/k/+P/5P/i/+H/4P/e/93/3P/a/9j/2f/X/9f/
1v/U/9L/z//N/8z/y//K/8r/yv/J/8n/yP/F/8T/wv/A/8H/wf/A/8D/v/+9/7z/uv+7
/7z/vP+9/77/wP/B/8L/wf/D/8T/xf/I/8n/y//O/87/zv/Q/9H/1P/X/9r/3f/d/9//
4//l/+f/6f/r/+z/7v/x//P/9v/2//b/9f/2//f/+P/5//r/+v/6//v/+//7//z//P/6
//z//f/9//3//P/7//r/+f/6//r/+//8//r/+v/7//v/+//7//v/+v/7//v//P/8//v/
+v/6//n/+v/5//n/+v/5//n/+f/6//r/+v/6//j/+f/5//n/+v/5//j/+P/3//j/9//4
//n/9//3//j/+P/5//n/+f/4//n/+f/5//n/9v/2//b/9f/3//j/+P/5//j/+P/4//j/
+P/4//j/+P/6//n/+f/5//j/+f/5//n/+v/6//r/+//7//r/+v/5//n/+f/5//n/+v/7
//3//v/9//3//P/7//3//P/7//v/+v/6//r/+v/7//v/+//6//v//P/9//7/+//7//r/
+f/8//z//P/9//z//f/9//3/+//7//v/+v/8//z//P/8//v/+f/4//r/+v/6//r//P/8
//z//P/6//r/+v/7//3//f/8//z/+v/6//r/+v/8//z//P/8//z//P/8//z/+v/6//r/
+v/8//z/+//7//n/9//5//n/+f/6//r/+f/6//r/+f/5//n/+v/5//j/+//8//3//v/+
////AAABAAMABAAHAAkACgALAAsACwANAA0ACQAHAAYABQACAAEA/v/9//z/+//6//r/
+v/6//r/+v/5//n/+P/3//j/+f/6//7/BAAMABAADwANAAwAEgAYAB0AHQAVAAkA+//t
/93/zP/D/8P/zf/T/9n/4f/q//L/AwAXACYANQBDAFEAXgBnAHAAcwB4AIEAiQCSAJ8A
pwCmAKYAqACrAKsApQCUAHYAVgA4ACIAEgAJAAQAAgADAAEAAQAAAAEAAAD+//3//P/7
//r/+f/7//v/+v/6//f/9v/2//f/+P/4//j/+P/5//j/9//3//b/9v/1//T/9v/2//X/
9P/z//P/8//0//L/8v/y//L/8//y//H/8f/u/+7/7//v//H/8P/w/+7/7v/t/+z/7P/q
/+r/6v/q/+n/6P/n/+j/5v/l/+T/4v/i/+L/4f/g/93/2//b/9r/2f/Y/9b/1f/V/9P/
0f/Q/8z/y//L/8r/yf/I/8b/xP/B/8H/wP/A/8D/v/+//77/vv++/73/vf+9/77/vv++
/8H/w//E/8X/xP/F/8f/yv/L/8z/z//R/9X/1//Z/9v/2//d/+H/4//n/+n/6//s/+//
8f/y//T/9f/2//b/+P/5//r/+//8//r/+v/7//v//P/+/////v/8//3//f/9//v/+//7
//v//P/8//3//v/9//z//P/7//z//f/+//7/+//7//z//P/8//z//f/9/////f/8//z/
+//7//v//P/8//z//P/6//n/+f/5//r/+v/6//v/+//9//v/+//7//r/+f/5//j/+//7
//v/+v/5//n/+f/5//f/+P/5//n/+v/6//n/+f/4//j/+P/4//r/+v/6//r/+v/5//n/
+f/6//v/+//7//3//P/7//v/+//6//r/+f/6//v//P/9//v/+//8//z/+v/7//v/+//9
//z/+//7//r/+v/6//r//f/9//3//P/8//z//P/8//z//f/9//3////+//3//f/8//3/
/f/9//////////7//v/+//7//v/9//3//f/9/wEAAgABAAAA///+//7//v/+//7///8A
AAEAAwACAAEA///+////AAABAAIAAAAAAAAAAAAAAAAAAAAAAAIAAgACAAIAAAAAAP//
//8BAP//AQABAP//AAAAAP//AAAAAP/////+/wAAAAAAAAAAAAAAAAAABQAHAAkACwAK
AAoADAANABAAEQARABEAEwATAA8ADQAHAAUAAQD////////////////+//3//P/7//z/
/P/9//7////+//3//v8CAAoAEgAUABUAFQAYAB4AIAAfABkADwAFAPn/6//b/9D/y//R
/9n/3f/l/+//+v8KAB8ALQA6AEUAUQBbAGgAcwB6AIEAigCRAJkAoACnAKcAqACuALYA
uQCzAJ8AfABYADYAIAAUAA4ACwAKAAgABQADAAMAAgD///7//P/7//3//f/9//3//P/7
//n/+P/4//j/+f/7//r/+v/6//r/+f/4//f/9//5//r/+v/6//n/+P/2//T/9P/1//b/
+P/2//b/9v/2//X/9P/z//P/9P/0//X/9f/z//L/8v/w//L/8f/w//D/7v/u/+7/7v/s
/+r/6P/o/+j/6f/q/+r/6P/m/+P/4P/g/9//4P/g/93/3P/a/9n/1//V/9P/0v/S/9H/
0f/Q/87/zP/J/8b/xv/H/8f/yP/G/8X/xf/E/8L/wv/B/8H/xP/G/8f/yP/I/8n/yf/J
/8v/zf/Q/9T/1f/W/9n/2//b/93/3//h/+T/5//s/+//7//x//P/9P/2//n/+//+////
AAAAAAIAAgACAAIAAgADAAQABgAHAAUABgAGAAQABgAHAAcABwAHAAcABwAHAAUABAAE
AAQABgAGAAcABwAFAAUABQAEAAUABQAGAAYABgAGAAcABwAFAAMAAgACAAUABQAFAAYA
BQAEAAMAAAAAAAEAAgAEAAIAAgADAAMAAwABAAEAAQADAAMABAAEAAQAAwACAAAAAAAB
AAIAAwABAAIAAwADAAIAAgABAAEABAAEAAQABAADAAIAAQAAAAEAAQACAAMAAgADAAMA
AwADAAIAAQABAAQABAAFAAUABAADAAIAAQAAAAEAAwAEAAIAAwADAAMAAwACAAEAAQAE
AAQABAAEAAMAAwADAAIABAAEAAQABAACAAMAAwADAAMAAgABAAEABAAFAAUABQAEAAMA
AgAAAAEAAgADAAQAAwADAAMAAwD//wEAAgADAAQABAAEAAQABAACAAIAAgACAAQABAAE
AAUABAADAAEAAAACAAIAAgACAAQABAAEAAQAAgACAAIAAgAEAAQABAAEAAIAAgABAAEA
AwABAAMAAwADAAQABAADAAAAAAD/////AgAEAAQABAAGAAYABgAGAAkACwANAA8AEAAQ
ABIAEwAUABUAFQAVABQAEwAOAAsABgAFAAIAAQABAAEAAQABAAIAAgACAAIAAAAAAP//
//8AAAMABAAHAAwAEgAWABYAFAAXAB0AJAAoACQAGwAPAAEA9f/l/9n/0//W/+H/5//r
//P/+f8FABoALAA7AEkAVgBfAGsAdwB+AIEAiACTAJwApQCvALAArwCzALgAugC8AK0A
jwBpAEgAMAAgABYAEAAMAAsACAAIAAkABwAHAAYABAACAP///f/+////AAABAP/////+
//7////+//7///8AAAAAAAAAAP3//P/7//v//f/+//7//v/+//7//f/8//v/+//7//z/
/v/+//7//v/7//r/+f/5//r/+v/7//v/+f/4//j/9v/2//X/9P/0//b/9v/2//b/8v/w
/+7/7v/v/+//7//u/+3/7P/q/+j/5f/j/+P/4v/j/+L/4P/f/93/2//Z/9j/1v/V/9X/
1P/T/9L/0P/O/83/zf/M/8z/zP/L/8v/yv/K/8r/yf/J/8z/zv/P/9D/z//R/9L/0//W
/9f/2f/c/9//4P/j/+X/5f/n/+n/6//u//H/9v/5//n/+//9//7///8BAAIABAAHAAgA
CAAKAAgACAAIAAgACQAKAAwADQAMAAwACwAIAAgACQAJAAkACwALAAsACwAJAAgACAAI
AAkACgAMAA0ACwALAAsACgAJAAkACgAKAAoACgALAAsACwAJAAgACAALAAsACwAMAAoA
CgAKAAgACQAJAAkACgAKAAoACwALAAoABwAGAAUABgAHAAkACgAJAAkACQAIAAkACQAJ
AAkACQAKAAsACwAIAAgABwAHAAoACgAKAAoACAAIAAgACAAIAAcABwAHAAoACwALAAsA
CQAIAAcABwAKAAoACwALAAkACQAJAAkABwAHAAgACAAKAAsACwALAAkACAAHAAcACgAK
AAoACgAJAAkACQAIAAoACgAKAAoADAANAA0ADQAMAAoACAAHAAoACwALAAsACQAJAAkA
CAAKAAoACgAKAAsACwALAAsACQAJAAgACQAKAAwADAAMAAwACgAKAAoACgAKAAoACgAL
AAsACwAKAAoACAAIAAgACAAJAAoACwAMAAsACgAJAAgACgAKAAoACgAKAAoACQAJAAcA
BQAHAAcACQAKAAoACQAGAAYABQAFAAgACgAKAAoADAAMAAwADAAPABEAEwAVABYAFgAY
ABkAGgAbABsAGwAYABcAEgAPAAwACwAIAAcABQAFAAUABQAIAAgACAAIAAYABgAFAAUA
BgAHAAgADQASABoAHAAcABoAGwAfACYAKgAqACMAFwALAP3/7f/d/9f/2v/l/+3/8//5
/wEACwAcAC4APQBJAFgAYwBvAHsAggCFAIoAkwCcAKcAsQC2ALUAtwC8AMAAwgCzAJUA
bwBOADYAJgAcABYAEgANAAwACgAKAAkACgAKAAcABgAEAAMAAQABAAEAAQADAAMAAgAC
AAEAAAAAAAEAAgACAAIAAgABAAAA//////3//v/+//7/AAAAAP///v/7//v/+//8//z/
/P/8//z/+//6//n/+f/4//j/+f/5//v/+v/6//j/9v/1//T/9P/2//b/9v/2//L/8P/u
/+7/7f/t/+3/7P/t/+z/6v/o/+X/4//j/+L/4//i/+D/3//b/9n/1//W/9T/0//T/9L/
0//S/9D/zv/L/8v/yv/K/8z/y//L/8r/yv/K/8n/yf/K/8z/zf/O/8//0f/S/9P/1P/V
/9f/2v/d/97/4f/j/+P/5f/n/+n/7f/v//P/9f/3//n/+//8//3///8AAAIABQAGAAYA
CAAIAAgACAAIAAYABgAHAAcACQAKAAoACAAHAAcABgAFAAYABwAIAAkABwAGAAYABgAG
AAYABwAHAAkACQAJAAgABQAFAAYABgAGAAYABwAHAAcABQAEAAQABQAFAAUABgAIAAgA
CAAGAAMAAwADAAQABgAGAAcABwAFAAMAAwADAAUABQAGAAYABwAHAAcABgADAAMAAwAD
AAUABgAHAAcABAAEAAMAAwAEAAQABAAEAAYABgAGAAYABAADAAMAAwAGAAcABwAHAAUA
BAADAAMABAAEAAUABQAHAAcABwAHAAUABQAGAAYABgAHAAcABwAHAAYABQAFAAYABgAG
AAYABwAHAAcABgAEAAQABAAEAAUABwAIAAkABwAGAAUABQAEAAUABQAFAAcABwAHAAYA
BAAEAAQABAAHAAcABwAHAAcABwAGAAUABQAGAAgACAAIAAgABgAGAAYABgAGAAYABgAH
AAkACQAIAAgABgAGAAYABgAIAAgACAAIAAYABgAGAAYABgAGAAYABgAGAAYABQAFAAMA
AQADAAMABQAGAAYABQAEAAQAAwADAAQABgAGAAYACAAIAAgACAAJAAsADQAPABIAEgAU
ABUAFgAXABcAFwAUABMADgALAAoACQAGAAUAAQABAAEAAQAEAAQABAAEAAIAAgABAAEA
AAABAAIABQAMABQAGAAWABQAFQAXAB4AJAAmACEAFwALAP3/6//d/9X/1P/d/+f/7f/z
//n/AQASACQAMwA/AEwAWQBnAHEAegB/AIIAiQCSAJsApQCqAK0ArwCyALYAuACxAJcA
bwBMADQAJAAWAA4ADAAJAAQABAAFAAMAAwACAAEAAAD+//3/+//7//v/+//9//3//P/8
//n/+P/4//n/+v/6//r/+v/7//r/+f/5//j/+P/3//b/+P/4//f/9v/1//X/9f/2//b/
9v/2//b/9f/0//P/8//w//D/8f/x//P/8v/y//D/8P/v/+7/7v/u/+7/7v/u/+7/7P/q
/+r/5//n/+f/5v/m/+b/5f/k/+L/3//e/9z/3f/c/9r/2f/X/9X/0//S/87/zf/N/8z/
zf/M/8r/yP/F/8X/xP/E/8T/w//D/8L/wv/C/8H/wf/C/8T/xf/G/8n/y//M/83/zP/N
/8//0v/V/9b/2f/b/93/3//h/+P/4//l/+n/6//u//H/9P/2//X/9//4//r//f/+//7/
AAAAAAAAAAAAAAAAAAABAAEAAwAEAAQAAgAAAAEAAQABAAEAAQABAAEAAQAAAAAAAAD+
//7//////wAAAQACAAIA/////wAAAAAAAAAAAQABAAEA///+//7//f/9//3//v8AAAAA
AAD+//3//f/9//7//v/+//////////3//f/9//v/+//8//z//////////v/7//v/+//7
//3//v///////v/+//3//f/8//z//P/8//7//v/+//7//P/7//v/+//8//3//f/9//3/
/P/7//v/+v/6//v/+//9//3//f/9//n/+f/6//r//P/9//3//f/9//z/+//7//r/+v/6
//r//f/9//3//P/6//r/+v/6//z//f/9//3//f/8//v/+//6//v/+//7//3//f/9//z/
+v/6//r/+v/9//3//f/9//3//f/8//v/+f/6//z//P/8//z//P/6//r/+v/6//r/+v/6
//v//f/9//z//P/6//r/+v/6//z//P/8//z/+v/6//r/+v/6//r/+v/6//z//P/7//v/
+f/3//n/+f/7//z//P/7//j/+P/3//f/+P/6//r/+v/+//7//v/+/wAAAQACAAMABgAG
AAgACQAKAAsACwALAAoACQAEAAEA/v/9//r/+f/1//X/9f/1//j/+P/4//j/9v/2//X/
9f/2//f/+P/9/wIACgAMAAwACAAJAA8AFAAaABoAFQAJAP3/7f/d/8//yf/M/9X/3f/l
/+v/8f/7/w4AIAAtADkASABTAF8AawByAHcAfACDAIwAlQCfAKIAowCnAKwAsACwAKEA
gQBZADoAJgAWAAoABAACAP3//P/8//3/+//7//r/9//2//T/8//z//P/8//z//X/9f/0
//T/8f/w//D/8f/0//T/9P/0//P/8v/x//H/7//w//D/8P/y//L/8f/w/+3/7f/t/+7/
8P/w//D/8P/v/+7/7f/t/+z/7P/t/+3/7f/s/+z/6v/o/+f/5v/m/+j/6P/o/+j/5v/k
/+L/4v/f/9//3//e/97/3v/d/9z/2v/X/9b/1P/V/9T/0v/R/8//zf/L/8r/xv/F/8X/
xP/F/8T/wv/A/73/vf+8/7z/vv+9/73/vP+8/7z/u/+7/7r/vP+9/77/wf/D/8T/xf/E
/8X/x//K/83/zv/R/9P/1f/X/9n/2//d/9//4//l/+n/6//t/+7/7f/v//D/8v/1//b/
9v/4//j/+P/4//j/+P/4//n/+f/7//z//P/6//j/+f/5//n/+//7//v/+//5//j/+P/4
//j/+P/5//n/+//7//v/+v/3//f/+P/4//j/+P/5//n/+//5//j/+P/3//f/9//4//r/
+v/6//j/9f/1//X/9v/4//j/+f/5//n/9//3//f/9f/1//b/9v/5//n/+f/4//X/9f/1
//X/9//4//n/+f/4//j/9//3//b/9v/2//b/9//4//n/+v/5//f/9v/1//j/+f/5//n/
+f/4//f/9//4//j/+f/5//n/+f/5//n/9f/1//b/9v/4//n/+f/5//n/+P/3//f/9v/2
//b/9v/5//n/+f/4//b/9v/2//b/+P/5//n/+f/5//j/9//3//b/9//3//f/+f/5//n/
+P/2//b/9v/2//n/+f/5//n/+f/5//j/9//3//j/+f/6//r/+v/6//r/+P/4//j/+P/6
//r/+v/7//n/+f/4//j/+P/4//j/+P/6//r/+v/6//j/+P/4//j/+v/6//r/+v/4//j/
9//3//n/9//5//n/+f/6//r/+f/2//b/9f/1//j/+v/6//r//P/8//z//P///wEAAwAF
AAYABgAIAAkACgALAAsACwAKAAkABAABAPz/+//4//f/9f/1//X/9f/4//j/+P/4//T/
9P/z//P/9v/3//r///8EAAoADAAIAAgADQATABgAHAAYAA8AAwD3/+X/1f/L/8n/0P/b
/+H/5//t//P/AwAWACgANQBBAEwAWQBlAG8AdAB3AIAAhwCQAJsAowCiAKMApwCsALAA
rACXAHMATQAyACAAEgAIAAIAAAD///7//P/9//v/+//6//f/9v/0//P/8//z//P/8//z
//P/8v/y//H/8P/w//H/9P/0//T/9P/x//D/7//v//H/8v/y//L/8v/y//H/8P/v/+//
7//w//D/8P/w//D/7f/s/+v/6//s/+z/7f/t/+3/7P/s/+r/6P/n/+b/5v/o/+j/6P/o
/+T/4v/g/+D/3//f/9//3v/f/97/3P/a/9f/1f/V/9T/0//S/9D/z//N/8v/yf/I/8b/
xf/F/8T/w//C/8D/vv+9/73/vP+8/77/vf+9/7z/uv+6/7n/uf+8/77/v//A/8H/w//E
/8X/xP/F/8f/yv/P/9D/0//V/9X/1//Z/9v/3//h/+X/5//p/+v/7f/u/+//8f/y//T/
9//4//j/+v/4//j/+P/4//r/+v/7//v/+f/6//r/+P/4//n/+f/5//v/+//7//v/+f/4
//j/+P/6//r/+//7//n/+f/5//j/9//3//j/+P/6//r/+//7//n/9//2//b/9//3//f/
+P/4//j/+P/2//X/9f/1//b/+P/4//n/+f/3//X/9f/1//f/9//4//j/9//3//f/9v/1
//X/9f/1//f/+P/5//n/9v/2//X/9f/4//j/+P/4//b/9v/2//b/9v/1//X/9f/4//n/
+f/5//f/9v/1//X/9v/2//f/9//3//f/9//3//X/9f/2//b/+P/5//n/+f/3//b/9f/1
//j/+P/4//j/9//3//f/9v/2//b/9v/2//j/+f/5//n/9//2//X/9f/2//f/9//3//f/
9//3//b/9P/0//T/9P/2//f/+P/5//j/9//1//P/9f/2//f/9//4//j/9v/z//T/9v/2
//b/9v/4//j/+P/4//f/9v/1//T/9f/2//f/+P/2//b/9v/2//b/9v/2//b/9v/2//b/
9v/0/w==
         </WaveFormData>
      </LeadData>
      <LeadData>
         <LeadByteCountTotal>10000</LeadByteCountTotal>
         <LeadTimeOffset>0</LeadTimeOffset>
         <LeadSampleCountTotal>5000</LeadSampleCountTotal>
         <LeadAmplitudeUnitsPerBit>4.88</LeadAmplitudeUnitsPerBit>
         <LeadAmplitudeUnits>��V</LeadAmplitudeUnits>
         <LeadHighLimit>2147483647</LeadHighLimit>
         <LeadLowLimit>268435456</LeadLowLimit>
         <LeadID>V2</LeadID>
         <LeadOffsetFirstSample>0</LeadOffsetFirstSample>
         <FirstSampleBaseline>0</FirstSampleBaseline>
         <LeadSampleSize>2</LeadSampleSize>
         <LeadOff>FALSE</LeadOff>
         <BaselineSway>FALSE</BaselineSway>
         <ExcessiveACNoise>FALSE</ExcessiveACNoise>
         <MuscleNoise>FALSE</MuscleNoise>
         <LeadDataCRC32>1177005186</LeadDataCRC32>
         <WaveFormData>
AgACAAIAAwADAAEAAQD+//3/+//5//j/9f/1//X/9f/3//j/+P/4//j/+P/4//f/9f/1
//j/+v8BAAgAEgAYABwAIwAvAEAAVQBlAG4AcgB1AHUAdQBuAGUAXQBUAEIAMQAbAAQA
8//2/wcAIAA2AEEARgBLAEkAQgA1ACQAFwAUAA8ABgD+//T/7P/o/+b/5//n/+X/3f/V
/9P/2P/b/93/4v/l/+b/6v/t//D/8f/z//T/8v/y//L/8f/x//P/9P/0//b/9//3//X/
8v/y//L/8//2//b/9//3//f/9f/z//L/8P/y//P/8//1//X/9f/z//D/7//v/+//8v/z
//P/8//y//H/8P/v/+3/7v/v/+//8f/x//H/7//t/+z/7P/t//D/8P/w//D/7v/s/+z/
7P/s/+z/7P/t/+//7v/t/+3/6v/q/+r/6v/s/+z/7P/r/+n/6P/n/+f/5f/l/+X/5f/n
/+f/5v/l/+L/4v/i/+P/5f/l/+b/5//n/+j/6P/p/+v/7P/v//H/9f/3//f/+P/5//v/
/f8AAAUABwAJAAsACwAMAA4ADwAPABAAEQATABYAFgAWABYAFQATABIAEQATABMAEwAR
ABAADgAMAAsACwALAAoACgAMAAoACgAJAAYABQAFAAUABwAHAAgACAAFAAQABAAEAAQA
BAAFAAUACAAIAAcABgAEAAQABAAFAAUABgAGAAYAAwADAAMAAwACAAIAAQAAAAQABgAH
AAYAAwABAP///v8AAAEAAQABAP7//f/9//3/+//7//v/+//9//3//f/8//r/+f/4//f/
+P/5//r/+//6//n/+f/5//r/+v/6//r//P/8//z/+//4//j/+f/5//v/+//7//v/+P/4
//f/9//3//f/+P/4//r/+v/6//n/9v/2//f/9//6//r/+v/6//b/9v/2//b/9v/2//b/
9//3//f/9//1//P/8//z//T/9v/2//f/9//4//f/9//3//j/+P/4//n/+//7//r/+f/3
//f/+P/4//r/+//7//r/+v/5//j/+P/4//j/+P/5//r/+//8//v/+//7//r//P/7//r/
+v/8//z//P/8//z/+//6//n/+//8//3//v/9//z/+//7//z//P/9//3//f/+//7//v/9
//z/+//4//r/+//6//v/+f/5//n/+P/5//r//P/9/wEAAgAEAAQAAgADAAMABAAFAAYA
CAAJAAUABQACAAEAAQD///7//f/9//3//f/9//3//P/7//r/+//8//z//f/9//r//P//
/wgAFgAeACQALQA3AEgAWQBnAHAAdgB5AH0AgQB6AHEAZwBcAEoANwAjAAwA//8CABMA
LABAAEcASgBNAE0ASAA/AC4AIwAgABkADgAEAPj/8v/u//D/8f/z//H/5f/b/9n/3P/f
/+P/6v/x//T/9v/3//n/+f/6//r/+//8//3//f/7//3//v/+//7///////3//f/+////
AQD///7//v/9/wAA///+//7//f/+//7//f/9//3//f/7//v/+//8//3/+//7//r/+f/7
//v/+//7//r/+v/6//n/+f/5//n/9//4//j/+f/7//v/+v/5//j/+f/4//n/+v/5//j/
9//3//n/+P/3//f/9//4//n/+v/3//b/9f/z//b/9v/2//f/9v/1//T/8//x//H/8P/v
/+//8P/x//P/8v/x//H/8f/y//T/9f/3//f/+P/7//3/AQADAAMABAAGAAkADAAQABIA
EwAUABUAGAAaAB0AHwAgACAAIAAhACIAIgAiACIAJAAjACMAIwAgAB8AHgAbABsAGgAZ
ABkAGAAXABUAFAAUABIAEgARABEAEQASABMAEgARABEAEAAQABAAEQASABAAEAARABEA
EgASABEAEAASABIAEgATABIAEgARABAAEgATABQAFQAUABQAEwASABMAFAAUABIAEwAT
ABMAFAATABMAEgARABIAEQARABEADwAPAA8ADwAPAA8ADwAOAA8ADwAPAA8ADgANAAwA
CwANAA0ADgAPAA8ADgANAAwADAAMAAwACwAMAAwADQANAAwACwAKAAkACQAKAAoACwAJ
AAkACgAKAAoACgAKAAkACgAKAAsACwALAAoACQAIAAkACgALAAwACwAKAAkACQAJAAkA
CQAHAAgACQAKAAwACwAKAAoACQAKAAkACQAJAAgACAAIAAkACQAJAAgABwAIAAkACwAM
AAkACQAIAAYACgALAAwACwAKAAkACAAIAAgACAAIAAgACQAKAAoACAAHAAYABgAHAAgA
CQAKAAkACQAJAAkACAAIAAgACAAKAAoACgALAAoACAAHAAUABgAIAAkACgAIAAgACAAG
AAUABQADAAMABgAHAAgACAAHAAYABgAFAAkACgAMAAwACgALAAsADAAMAAwADQANAAsA
CwAIAAcAAwABAAAA//8AAAEAAgADAAIAAgACAAIAAgACAAEAAQADAAYACAAPABYAHAAi
ACoANQBHAFwAbQB1AHoAfAB9AIEAfwB4AHEAaQBWAEAAJwALAPT/7//6/xMALAA8AEEA
RABDADsAMgAjABQADQAMAAUAAAD6//D/6v/o/+j/6f/t/+v/4//d/93/4P/f/+H/5v/r
//D/9v/5//v/+//8//z//P/8//z/+//9////AAAAAP/////+//v/+//8//3////+//7/
//////3/+//5//j/+f/8//7////8//v/+v/3//f/9//4//n/+v/7//v/+//4//f/9v/1
//b/+P/6//v/+v/5//j/9f/2//b/9//5//j/+P/4//j/+P/2//b/9v/4//j/+P/5//f/
9v/1//X/9v/2//b/9v/2//b/9v/1//T/8v/w/+//8P/x//L/8//x//H/8P/v//D/8P/w
//H/8//z//T/9f/z//T/9P/1//j/+v/+/wEAAgADAAIAAgAFAAcACQAMAA8AEQATABUA
EwAUABYAFwAZABoAGwAdABwAHAAcABwAHAAbABsAGwAZABkAGQAXABQAEgAQAA8AEQAR
ABAAEAAOAAwADAALAAsACwAMAA0ADQANAA4ADgALAAoACgAKAAwADAANAA0ADAAMAAsA
CgAKAAoACgALAA0ADgAOAA4ACwALAAsACwANAA4ADgAOAAwADAALAAgACgALAAwADgAO
AA8ADwAPAA0ACwAKAAkACgALAAwADQAMAAsACgAIAAkACQAJAAkACAAHAAYABQACAAEA
AQABAAIAAgACAAIAAQAAAP///f/+//7//////////////////P/8//v/+//9//3//v/+
//3//P/7//n/+v/6//v/+//6//r/+v/6//j/+P/4//j/+v/6//r/+//5//n/+f/3//n/
+f/5//r/+P/4//n/+f/2//X/9f/1//j/+P/4//n/+P/3//X/8//1//X/9v/2//j/+f/1
//T/8v/y//L/8v/z//T/9f/2//X/9f/1//T/9v/1//T/9P/0//T/9P/0//T/8//y//H/
8//0//X/9v/1//T/8//z//X/9P/0//P/8//0//T/9P/y//L/8v/w//D/8f/w//H/8f/x
//H/8P/y//L/8//z//X/9v/4//j/9//3//b/9v/5//r//P/9//r/+f/1//P/8//x//D/
7//x//H/8f/x//H/8P/v/+7/7//w//D/8f/v/+7/7P/t//L//v8KABIAFwAfACoAOQBL
AFYAXABhAGEAYwBkAF8AVQBMAEIALQAbAAYA7f/c/9v/6v8AABMAHAAhACUAIgAdABYA
BwD4//H/7v/q/+T/4P/a/9j/2f/Z/9v/2//X/8//yP/J/83/0P/V/9z/4P/h/+T/5f/n
/+j/6v/s/+7/7//t/+//8P/w/+7/7//v/+3/7//w//H/8//y//D/7//t/+7/7f/s/+z/
6v/s/+3/7f/r/+v/6//p/+n/6f/q/+v/6//r/+r/6f/p/+n/6f/p/+f/6P/p/+n/5//n
/+f/5f/m/+b/5//p/+n/6P/n/+b/5//m/+f/6P/m/+b/5v/n/+X/5P/j/+P/4//k/+X/
5v/j/+L/4f/f/+D/4P/g/+H/4f/h/+H/4f/f/9//3v/d/93/3v/f/+H/3//f/+D/4f/h
/+L/4v/j/+X/5v/p/+v/6//t/+3/7v/x//P/9f/4//j/+f/6//v//P/+/wEAAwAEAAQA
BAAFAAQABAAEAAQABwAHAAgACQAGAAUABAABAAIAAAD+//3/+//7//r/+v/6//j/+P/3
//j/9//3//f/9v/1//X/9P/0//T/9f/2//T/9P/1//X/+P/4//f/9v/4//j/+P/5//b/
9v/1//T/9P/1//b/9//3//j/+P/4//f/+P/4//b/9v/3//j/+v/5//n/+P/3//f/9//4
//n/9//3//f/9//3//f/9//2//b/9//4//n/+P/3//b/9f/3//f/+P/5//n/+P/3//b/
9v/2//b/9f/1//b/+P/5//j/9//2//X/9//4//j/+f/4//f/9//2//T/9P/0//P/9f/2
//j/+f/3//b/9f/0//P/9P/1//b/9P/0//T/9f/1//X/9f/z//T/9f/2//j/9f/0//T/
8//z//P/9P/1//T/9P/0//X/9f/1//T/8//0//X/9//4//T/8f/w//L/8v/y//L/8f/y
//P/9P/z//P/8//y//P/8//z//T/8v/y//L/8v/1//X/9f/1//T/9P/0//T/9P/0//T/
9f/3//b/9v/1//P/9P/0//T/9v/2//b/9P/1//X/8//z//H/8f/x//D/8//0//b/9//2
//b/9//2//j/+f/5//r/+v/6//v/+//7//v/+P/3//b/9f/1//X/8//x/+//7f/w//D/
8P/w//L/8v/x//H/7f/u/+7/7//y//b//P8GAA0AEQAWACEAMwBGAFgAXwBhAGEAYgBh
AF0AVgBOAEcAOwAsABkAAADp/+D/5v/5/xAAHwAlACoAKQAiABkACgD7//b/8v/w/+z/
6v/i/93/2f/Z/9v/2//Z/9b/0//R/9T/1f/W/9r/3//j/+X/6P/q/+3/7v/v/+//7v/v
/+//7v/v//H/8v/x//D/8P/w//H/8v/y//P/8//0//P/8v/y//H/8v/y//H/8//z//P/
8f/w/+//7//v/+//7//u/+3/7f/t/+3/7f/s/+z/7P/r/+z/7f/u/+3/7f/s/+z/7f/s
/+z/7P/s/+7/7P/s/+z/6v/q/+r/6//t/+z/6//r/+r/6v/q/+r/6v/q/+r/6f/q/+r/
6v/r/+r/6f/o/+f/6f/p/+j/5//k/+T/5P/l/+X/5f/m/+f/5//o/+j/6f/o/+j/6v/r
/+//8f/x//L/8f/z//X/+P/6//v//P/9//7/AAADAAUABQAGAAcACQALAAwADQAOAA4A
DQANAA0ADQANAA0ACwALAAoACQAJAAgABwAFAAQABgAEAAQAAwAAAP////////3//f/+
//7////+//7//v/9//z//P/7//3//v/+//7//v/+//7//////wAAAAAAAAEAAQABAAEA
//8AAAAAAAADAAQABAACAAEAAQABAAIAAgADAAMAAwAEAAMAAwADAAEAAQABAAEAAgAD
AAQABAABAAEAAQABAAEAAQABAAEAAgABAAEAAQABAAAA///+/wAAAAAAAP///v/+////
///9//3//f/9//3//v/+/////v/9//3//P/9//7///////z//P/9//3//P/8//z//P/7
//z//f/+//3//P/7//v//P/9//7//f/7//v/+//8//z//P/9//3//v/9//3//f/7//r/
+f/5//z//f/9//3/+//7//z//P/8//3//f/8/wAAAAD///7//f/8//z//P/8//z//P/9
//7//v/9//v/+f/4//n/+v/7//z//P/7//r/+f/6//r/+v/6//z//P/8//3//P/6//n/
9//4//r/+//8//v/+v/5//b/9v/3//b/9//2//f/+P/4//b/9v/3//f/+v/8////AAD/
/////v/+/wAAAAABAAEAAAABAP/////6//f/9f/z//X/9f/1//X/9P/0//T/9P/2//b/
9f/1//f/+P/2//f/9v/8/wYAEAAXAB8AKAA3AEcAWABgAGMAZQBnAGoAawBlAFwAVABJ
ADkAKAATAPz/8//4/wwAIwAyADcAOwA8ADcAMAAlABgAEQAMAAIA+P/w/+b/4P/f/+H/
5f/n/+P/2//U/9P/0//W/9v/4P/m/+v/7P/t/+//8P/w//D/8P/v//H/8//0//T/8//z
//L/7//x//L/8//1//T/9P/1//X/9f/z//H/8P/y//T/9f/1//T/8//y/+//7//v//D/
8f/w//H/8f/x/+7/7f/s/+v/7P/u//D/8f/w/+//7v/r/+z/7P/t/+//7v/u/+7/7v/s
/+r/6v/q/+z/7P/s/+3/6//q/+n/6f/q/+r/6v/q/+r/6v/q/+n/6f/o/+f/5//p/+n/
6f/p/+j/5//l/+P/4//k/+X/5//l/+X/5v/n/+X/5v/m/+f/6//s/+//8f/w//H/8P/w
//L/9f/4//z//f///wEAAwADAAQABgAHAAoADAAOABEAEAAQABAAEAARABEAEgATABEA
EQARAA8ADgAMAAoACQALAAsACgAKAAkABgAFAAMAAwADAAQABQADAAMABAAEAAMAAgAC
AAIABAAEAAUABQAEAAQAAwACAAMABAAFAAcABQAGAAYABgAFAAUABQAFAAcACAAIAAgA
CQAKAAoACAAIAAkACgAMAAoACwALAAsACgAJAAkACQALAAsACwALAAoACQAIAAYABgAH
AAgACQAHAAcABwAHAAQAAwADAAMABgAGAAYABgAFAAQAAwABAAEAAgAEAAUAAwADAAMA
AwACAAIAAQABAAMAAwAEAAQAAwACAAEA/////wAAAgADAAIAAgACAAIAAgACAAIAAgAC
AAIAAgADAAIAAQAAAP3//v///wAAAgAAAAAAAQABAAAA////////AgACAAIAAwACAAEA
///9//7///8BAAIAAAABAAEAAAD+////AQABAAIAAgACAAIAAgD+//7//v/+/wAAAQAC
AAIAAQD///3//P/+//7//v/+/////////////f/8//v/+v/8//z//P/9//v/+v/6//n/
+f/6//r/+v/6//r/+v/4//f/9//1//X/+P/5//r/+v/4//j/+f/5//3//v8AAAAAAAAB
AAEAAgAAAAAAAQABAAAAAQD//////P/5//f/9f/3//f/9//3//b/9v/2//b/9P/0//P/
8//3//j/+v/9/wQADAASABgAHwAtAD4AUwBjAGgAagBrAGsAbQBqAGMAXQBWAEoANwAh
AAgA9f/0/wMAHAAyAD0ARABFAEMAPAAxACAAFQASAA0ABAD6//D/5v/i/+D/4f/j/+P/
3f/V/9H/1P/V/9f/2v/d/+L/6P/t/+//7//w//D/7//u/+3/6//t/+//8P/w//D/8f/x
/+//8P/w//D/8f/y//L/8//z//H/7//t/+z/7f/w//L/8//y//H/8P/t/+7/7f/t/+3/
7v/v/+//7//s/+v/6v/p/+v/7P/t/+3/6//r/+v/6f/p/+j/6P/p/+r/6v/q/+r/6v/o
/+j/6P/q/+r/6v/r/+n/6P/n/+f/5P/k/+T/5P/m/+b/5v/l/+P/4v/h/+H/4//j/+P/
4//j/+P/4v/h/+D/4P/g/+H/4//j/+T/5f/j/+T/5P/l/+n/6v/t/+//7//x//H/8v/z
//X/9//6////AQADAAUABQAGAAgACQANAA4ADwARABAAEAAQABAAEgARABEAEQARABEA
EQAPABAADgAMAAsADAANAA0ADgAOAAwADAALAAoACQAJAAkACwALAAwADAAJAAgACAAI
AAoACgALAAsACgAKAAkACAAKAAoACgALAAsADAAMAAwACQAJAAkACQALAAwADAAMAA0A
DgAOAAwADQANAA0ADgAOAA8ADwAPAAwACwALAAsADAANAA4ADwANAA0ADQAMAAsACwAL
AAsADQANAA0ADQAKAAkACQAJAAwADAAMAAwACgAKAAoACQAIAAgACQAJAAsACwALAAsA
CAAIAAcABwAJAAkACgAKAAgACAAIAAcABgAGAAcABwAKAAoACgAKAAYABgAGAAYACAAI
AAgACQAHAAcABwAFAAUABQAFAAYACAAIAAkACQAGAAUABQAFAAgACAAIAAkABwAHAAYA
BQAFAAUABgAGAAgACQAJAAgABgAFAAMABQAGAAgACAAIAAgABAAEAAQABAAEAAUABgAG
AAYABQAEAAQAAgACAAIAAgAFAAUABQAFAAIAAgACAAIABAAEAAQABQAFAAQABAADAAEA
AgACAAIABAAEAAQAAgD//////f/9/wAAAQACAAIAAgACAAMAAwADAAQABgAGAAgACQAJ
AAoACgAKAAsACwALAAsACAAHAAcABQAEAAMAAQABAAEAAQAEAAQABAAEAAIAAgABAAEA
AQACAAQACQAQABoAHgAiACkANQBEAFsAbQB0AHYAdwB5AHsAeABvAGkAZABWAEUAMQAY
AAUA/v8LACQAOgBHAE4AUwBRAEwAQQAwACEAHAAZABAACAD+//b/8P/s/+3/7//t/+X/
3f/d/+D/4f/j/+b/6//u//D/9f/4//n/+//8//r/+v/6//n/9//5//r/+v/8//3//f/7
//j/+P/4//n//P/8//3//f/7//n/9//2//b/+P/5//n/+f/5//n/9//2//X/9f/1//b/
9//3//f/9v/1//T/8//z//T/9f/1//f/9//3//X/9f/0//T/9f/4//j/+P/4//j/9v/2
//b/+P/4//j/+f/5//j/9//3//T/9P/0//T/9f/2//f/9//1//T/8//z//P/8//z//P/
9f/1//T/8//w//D/8P/x//P/8//0//X/8//0//T/9f/3//j/+//9/wAAAwAEAAYABQAH
AAkADAAPABEAEwAVABUAFgAYABkAGwAcAB0AHwAiACIAIgAiACAAHwAfAB8AIQAhACEA
HwAcABoAGAAXABcAFwAWABYAFgAUABQAEwAQAA8ADwAPABEAEQASABIADwAOAA4ADgAO
AA4ADwAPABIAEgARABAADgAOAA4ADwARABIAEgASAA8ADwAPAA8ADwAQABAAEAATABQA
FAASAA8ADwAPABAAEgATABMAEwAQAA8ADwAPABEAEQARABEAEQARABEAEAANAA0ADQAN
AA8ADwAPAA8ADAALAAsACwAMAAwADAAMAA4ADgAOAA0ACgAKAAsACwANAA0ADQANAAoA
CgAJAAkACwALAAwADAAMAAwADAALAAgACAAJAAkADAAMAAwADAAKAAoACgAKAAoACgAK
AAsACwALAAsACQAHAAcABwAIAAoACgALAAsACgAJAAkACQAIAAgACAAJAAsACwAKAAkA
CAAHAAcABgAHAAkACgAKAAoACQAJAAkABwAIAAoACgAKAAoACAAIAAgACAAGAAcACAAI
AAkACQAJAAoACQAIAAcABgAIAAkACgALAAgACAAIAAgACAAIAAgACQALAAoACgAJAAcA
CAAIAAgACQAKAAsACgAIAAcABAADAAQABQAGAAYABwAIAAoACwAMAAwADQAMAA4ADwAP
ABAADgAOAA8ADwANAA0ACgAJAAkABwAGAAUABAADAAIAAQADAAQABQAGAAQABAADAAMA
AwAEAAYACwASABwAIgAmACsANQBEAFkAawB2AHwAgQCDAIMAgAB3AG8AaABaAEkANQAe
AAcA/v8JACAAOgBHAE4AUwBTAE4ARwA2ACUAHgAZABIACAAAAPb/8P/u/+3/7//t/+f/
3//b/97/4//l/+j/6//w//L/8//4//n/+//8//r/+v/6//n/9//5//r/+v/8//3//f/7
//r/+v/6//v/+v/6//v/+//9//v/+f/4//b/+P/5//n/+f/5//n/9//2//X/9f/1//b/
9//3//f/9v/1//T/8//x//L/8//z//X/9f/1//P/8v/w/+//7//w//D/8P/w//D/7v/u
/+7/7v/u/+7/7//x//D/7//v/+z/7P/s/+z/7v/u/+7/7f/t/+z/6//r/+n/6f/p/+n/
6//r/+r/6f/m/+b/5v/n/+n/6f/q/+v/6//s/+z/7f/t/+7/8f/z//f/+f/5//r/+f/7
//3/AAAFAAcACQALAA0ADgAQABEAEQASABMAFQAYABgAGAAYABYAFQAVABUAFQAVABUA
EwASABAADgANAAwACwAJAAgACgAIAAgABwAGAAUABQAFAAUABQAGAAYABwAGAAYABgAE
AAQABQAFAAgACAAHAAYABAAEAAQABQAHAAgACAAIAAcABwAHAAcABQAGAAYABgAJAAoA
CgAIAAUABQAFAAYACAAJAAkACQAGAAUABQAFAAMAAwADAAMABAAFAAYABgAEAAMAAgAB
AAIAAwAEAAUAAgABAAEAAQAAAAAAAAAAAAEAAgADAAMAAQAAAAAA//8BAAEAAQABAAIA
AgABAAEA/////wAAAAACAAIAAgABAP7//v//////AgACAAIAAgAAAAAAAAAAAP7//v/+
////AQABAAEA///9//3//f/+/wAAAAABAAEAAAD///////8AAAAAAAABAAMAAwACAAEA
AAD//////v8AAAEAAQAAAAAA/////////f/+//7/AAAAAAAAAAD+//7//v/+//7///8A
AAAAAAD///7//v/8//z//P/8/////////////P/8//z//P/+//7//v///////v/+//3/
+//8//z//P/+//7//v/8//n/+f/3//f/+P/5//r/+v/8//z//f/9//3//v8AAAAAAgAD
AAMABAACAAIAAwADAAEAAQD+//3//f/7//r/+f/4//f/9v/1//f/+P/5//r/+P/4//f/
9//3//j/+v///wgAEgAYABwAIQAtAD4AUwBjAGwAcgB1AHcAdwBwAGUAXwBWAEYANQAh
AAgA9f/y/wEAHAAyAD0ARABJAEcAQgA1ACQAFwASAA0ABAD6//L/6v/m/+T/4//j/+H/
2f/R/9H/1P/X/9n/3P/h/+T/5v/p/+7/7//x//L/8v/y//L/8f/v//H/8v/y//T/9f/1
//P/8v/y//L/8//y//L/8//z//X/8//x//D/7v/w//H/8f/x//H/8f/v/+7/7f/t/+3/
8P/x//H/8f/w/+//7v/t/+v/7P/t/+3/7f/t/+3/6//p/+j/6P/p/+r/6v/q/+r/6v/o
/+j/6P/m/+b/5v/n/+j/6P/o/+n/5//m/+X/5P/m/+b/5v/l/+P/4v/h/+H/3//f/9//
3//g/+H/4f/h/9//3v/d/93/3//f/+D/4f/h/+L/4v/j/+P/5P/n/+n/7f/v/+//8P/v
//H/8//2//v//f///wEAAQACAAQABQAHAAgACQALAA0ADgAPABAADgANAA0ADQANAA0A
DQALAAoACAAGAAUABAADAAEAAAACAAAAAAD///z/+//7//v//f/9//7//v/7//r/+v/6
//r/+v/7//v//v/+//3//P/7//r/+f/5//v//P/8//z/+//7//v/+//7//z//P/8//3/
/v/+//z/+v/5//j/+P/5//v//P/9//r/+f/5//n/+f/5//n/+f/7//v/+//6//f/9//3
//f/+f/5//n/+f/4//f/9//3//b/9v/2//b/+P/4//j/9//0//T/9f/1//f/9//3//f/
9v/2//X/9f/1//X/9v/2//j/+P/4//f/9P/0//X/9f/2//b/9v/2//T/9P/0//T/9P/0
//T/9f/3//f/9//1//P/8//z//T/9v/2//f/9//2//X/9f/1//T/9P/0//X/9v/3//f/
9//1//X/9v/2//b/9//3//b/9v/1//X/9f/1//b/9v/4//j/+P/4//j/9P/0//T/9P/2
//f/+P/4//b/9f/0//T/9P/0//T/9P/3//f/9//3//T/9P/0//T/9v/2//b/9//1//T/
9P/z//P/9P/0//T/9v/2//b/9P/x//H/7//v//L/8//0//T/8v/y//P/8//3//j/+v/6
//z//f/9//7//P/8//3//f/7//v/+P/3//X/8//y//H/7//v/+//7//x//L/8//0//P/
8v/w/+//8//0//b//f8GAA4AEgAWAB8ALwBCAFcAZQBsAG4AbwBvAG0AZgBdAFUASgA4
ACcADwD4/+3/9P8JACYAOABBAEQARQBDADoAKwAaABEAEAAJAAAA9v/s/+T/4P/e/9//
4f/d/9P/zf/P/9L/1f/X/9r/3f/i/+b/6f/q/+v/7f/u/+3/7P/r/+n/6//t/+7/7v/u
/+//7//t/+z/7P/s/+3/7v/u/+//7//t/+v/6f/o/+r/7P/t/+3/6//r/+v/6f/q/+n/
6f/p/+r/6//r/+v/6v/p/+j/5//n/+j/6f/p/+n/6f/p/+f/5//m/+b/5//o/+j/6P/o
/+b/5P/k/+T/5P/k/+T/5f/l/+T/4//j/+D/4P/g/+D/4f/i/+P/4//i/+D/3v/d/93/
3f/d/93/3f/d/9z/2//Y/9j/2P/Z/9v/2//c/93/2//c/9z/3f/g/+L/5v/p/+v/7f/t
/+7/7f/v//H/9P/5//v//f////3//v8AAAEABQAGAAcACQAKAAoACgAKAAgABwAHAAcA
CQAJAAkABwAEAAIAAAD////////+//7//v/8//z/+//6//n/+f/5//v/+//8//z/+f/4
//j/+P/6//r/+//7//r/+v/5//j/+P/4//j/+f/7//z//P/8//r/+f/4//f/+f/6//r/
+v/5//r/+v/4//n/+f/5//r//P/9//3//f/6//n/+f/5//n/+f/5//n/+f/5//n/+P/3
//f/9//3//n/+f/5//n/+P/3//f/9//4//j/+P/4//j/+P/4//f/9P/0//X/9f/2//f/
+P/5//b/9v/1//X/9//3//j/+P/2//b/9v/1//T/9P/1//X/9v/2//b/9v/0//T/9P/0
//T/9P/0//X/9f/1//X/8//z//P/8//0//b/9v/3//f/9P/z//P/8//0//T/9P/1//X/
9f/0//P/8//z//T/9P/0//X/9f/0//L/8f/x//H/8v/0//X/9v/3//f/9P/z//L/8v/y
//L/8v/0//T/9P/0//P/8v/x//D/8f/y//P/9P/y//L/8v/y//L/8v/y//L/9P/0//T/
9P/z/w==
         </WaveFormData>
      </LeadData>
      <LeadData>
         <LeadByteCountTotal>10000</LeadByteCountTotal>
         <LeadTimeOffset>0</LeadTimeOffset>
         <LeadSampleCountTotal>5000</LeadSampleCountTotal>
         <LeadAmplitudeUnitsPerBit>4.88</LeadAmplitudeUnitsPerBit>
         <LeadAmplitudeUnits>��V</LeadAmplitudeUnits>
         <LeadHighLimit>2147483647</LeadHighLimit>
         <LeadLowLimit>268435456</LeadLowLimit>
         <LeadID>V3</LeadID>
         <LeadOffsetFirstSample>0</LeadOffsetFirstSample>
         <FirstSampleBaseline>0</FirstSampleBaseline>
         <LeadSampleSize>2</LeadSampleSize>
         <LeadOff>FALSE</LeadOff>
         <BaselineSway>FALSE</BaselineSway>
         <ExcessiveACNoise>FALSE</ExcessiveACNoise>
         <MuscleNoise>FALSE</MuscleNoise>
         <LeadDataCRC32>2518104514</LeadDataCRC32>
         <WaveFormData>
AAABAAEAAgAAAAAAAAD+//7//f/8//v/9//2//b/9//5//n/+f/6//j/+P/4//j/+P/4
//r//f8AAAYACwAQABgAJQA4AFEAbwCEAJcArADCANYA7wD/AP4A8QDaAK8AgABPAB4A
8P/Z/9n/7f8AAAQAAwAFAAQAAQD3/+z/5v/j/+L/3v/Y/9P/0v/R/9D/zv/P/8//zP/K
/83/1P/Z/97/4f/j/+b/6v/t/+7/7//w//H/8v/y//L/8v/x//H/8v/y//X/9f/1//X/
8//x//P/8//1//X/9f/1//T/9P/z//P/8f/x//H/8v/0//T/8//y/+//7//v//D/8v/y
//L/8v/y//D/8P/w/+//7//v/+//8f/x//H/8f/w//D/8P/x//P/8//0//T/8v/x//H/
8f/y//L/8v/y//P/8//z//P/8v/y//L/8v/z//P/8//z//H/7//v/+//7f/t/+7/7v/v
/+7/7f/t/+v/6f/n/+b/6f/p/+n/6f/o/+j/6P/p/+v/7f/v//H/9P/2//j/+//6//v/
/P/+/wAAAwAFAAcABwAIAAkACQAJAAsADQANABAAEgASABIAEAAPAA8ADwARABEAEQAP
AA0ADAALAAoACQAJAAgACAAKAAoACQAIAAUABQAFAAUABwAIAAgACAAHAAcABgAGAAUA
BQAFAAUABwAHAAgACAAGAAYABgAGAAkACQAJAAkACQAJAAgACAAHAAgACAAIAAoACgAL
AAsACQAIAAcABwAJAAkACQAJAAcABgAGAAYABAAEAAQABAAEAAQAAwACAAAA/////wAA
AgACAAIAAQABAAEAAAAAAP7/////////AQABAAAA//////7//v/////////////////+
//3//f/8//z//P/8//z//P/9//7//P/7//v//P/9//3//P/7//v/+//7//v/+v/6//r/
+v/8//z//P/8//n/+f/5//n/+//8//z/+//7//v/+v/6//n/+f/5//n/+//7//v/+v/4
//j/+P/5//v/+//8//z//f/7//r/+P/4//j/+P/4//j/+f/5//f/9//3//f/+f/4//j/
+P/4//j/+P/4//f/9//3//b/9//4//n/+v/5//j/9//2//b/9v/2//b/+P/3//f/+P/3
//b/9P/y//L/8v/y//P/8f/x//P/9P/2//b/9v/3//j/+v/7//v/+v/5//j/+P/6//v/
/f/+//3//P/5//b/9//2//X/8//y//L/8//z//H/8f/y//L/8//0//X/9v/2//T/8//2
//7/AwAKABQAJQA4AE8AawB+AI0AogC6ANQA7wABAf4A8QDYAK0AfABLABoA8P/Z/9n/
7f/+/wAA//////7/+//1/+z/5v/j/+L/2v/S/83/yv/J/8r/zP/P/83/yP/C/8X/yv/R
/9T/2//f/+T/5v/n/+n/6f/p/+n/7P/s/+z/7P/r/+v/7P/s/+3/7f/t/+3/7f/r/+3/
7f/s/+v/6v/p/+n/6v/q/+v/6f/p/+n/6v/q/+r/6f/o/+j/6f/q/+z/6f/o/+f/5v/n
/+b/5//o/+f/5//n/+f/5//n/+f/5//o/+j/6P/p/+j/5//n/+b/6P/n/+f/5//m/+b/
5v/m/+f/5//n/+f/5//o/+n/6v/q/+n/6P/n/+n/5//n/+f/5f/l/+b/5v/j/+L/4f/h
/+H/4f/h/+L/4v/h/+D/3//f/+D/4f/j/+X/5//p/+v/7f/u/+//8f/z//X/9//6//n/
+//8//3/AAACAAQABQADAAUABwAHAAYACAAIAAgACgAJAAkACQAIAAcABgADAAQABAAE
AAQAAQABAAAAAAAAAAAA///+/////////////v/+//3//P/8//3//f/+//3//f/9//3/
/f/9//7//v/+//7//v/+//3//f/9//3//v//////AAD//wAAAAAAAAAAAAABAAEAAAAA
AAAAAQD//////////wEAAAAAAAAA/v/+//7//v/+//7//f/8//3//f/+/wAA///+//3/
+//8//3//f/+//z//f/9//3/+//7//r/+f/6//r/+//9//z/+//6//n/+v/6//r/+//6
//r/+v/6//v/+v/6//r//P/7//v//P/8//v/+f/3//j/+f/6//v/+//6//n/+P/4//j/
+P/4//n/+f/5//n/9//4//j/9//4//n/+f/6//n/+f/5//n/+f/5//n/+P/6//r/+v/7
//r/+f/5//j/+f/7//z/+v/6//r/+v/4//j/+f/5//n/+f/5//n/+f/4//j/+P/6//r/
+v/6//n/+f/5//j/+P/4//j/+P/6//r/+v/6//j/+P/4//j/+f/5//r//P/6//r/+f/4
//f/9v/1//X/9v/3//r//P/7//r/+f/5//z//v//////////////AAD/////AAAAAAAA
AAD+//z/+//6//n/9//3//j/+v/7//v/+//8//z/+v/6//r/+v/8//z///8CAAYACwAW
ACQANwBOAGsAgwCUAKUAugDSAOwABwENAQYB9QDSAJ0AaAAvAPz/2v/P/9//9/8CAAIA
AwADAP7/9//t/+T/3v/f/97/2v/U/8//zv/N/8z/zv/P/9H/zv/O/9H/1v/X/9r/3//j
/+j/7v/x//L/8//0//X/9P/0//T/9P/3//f/+P/4//j/9//2//X/9//1//f/9//3//f/
9//3//T/9P/z//P/9f/1//X/9v/0//T/8//y//P/8//z//T/8v/y//L/8v/y//D/8P/w
//P/8//z//P/8f/x//H/8f/y//L/8v/z//P/8//0//T/8v/x//H/8f/0//T/9P/0//P/
8//z//P/8v/y//L/8v/1//X/9f/1//T/8f/w/+//8f/x//L/8v/v/+7/7f/t/+z/6//q
/+r/7f/t/+3/7f/s/+z/7P/t//H/8//1//f/+f/6//v//f/8//3//v8AAAIABQAHAAkA
CAAIAAgABwAJAAsADQANAAwADgAOAA4ADgANAA0ADQAPAA8ADwANAAsACgAJAAgACQAJ
AAgACAAIAAgABwAGAAUABQAFAAUABQAGAAYABgADAAMAAgACAAUABQAFAAUAAwADAAQA
BAAEAAQABAAEAAYABwAIAAkABwAHAAYABgAHAAgACAAIAAYABgAHAAcACAAIAAgACQAJ
AAkACQAJAAcABgAGAAYACAAIAAgACAAGAAYABQAEAAQAAwADAAQABgAGAAYABQAFAAUA
BAAEAAQABQAFAAUABQAFAAQAAwAFAAQABAAFAAUABQAFAAUABAACAAAA//8CAAIAAgAC
AP///v/+//7/AAD/////AAABAAEAAAD///3//f/9//3/AAAAAAAAAAD+//7//v/+////
//////////8AAAAA///9//3//P/8/////////////f/9//3//P/+//7//v///wMAAwAA
AP7//f/8//v/+v/9//7/AAABAP/////////////+//7//v/+//7//v/+//7//f/8//r/
/f/+////AAD///7//f/8//7//v/+//7/AAD/////AAD///7//P/6//v/+v/5//n/9//3
//n/+v/8//z//P/9/wAAAgADAAMAAQABAAEAAgAFAAUABgAGAAUABAABAP7//f/8//v/
+f/5//r//P/9//z/+//7//r/+//8//3//v/8//z/+//8/wAACQAQABYAIQAyAEUAXQB4
AIkAmgCwAMQA2wD3AAgBCQEAAekAwACPAFoAHgDt/9X/1f/q//z////9//7//f/5//L/
6P/d/9j/1v/U/8//zP/L/8z/zv/N/83/0P/O/8n/yP/N/9T/2//h/+b/6v/t/+7/7//w
//H/9f/2//f/+P/5//n/+v/6//r/+f/4//f/+P/3//r/+//5//n/+f/5//n/+v/6//v/
+//7//v//P/6//r/+f/4//j/+f/6//z/+//6//n/+P/5//j/+f/6//n/+f/5//n/9//3
//f/9//3//j/+f/7//r/+f/5//j/+f/5//r/+//6//r/+v/6//v/+//7//v/+//8//3/
/v/8//v/+v/5//r/+f/6//v//f/9//7//v/7//r/+f/5//r/+f/4//j/+P/3//b/9f/2
//b/9v/3//n/+//9//////8AAAEAAwAGAAcACAAKAAoACwALAAsADwAQABEAEQAPABEA
EwATABIAFAAUABQAFgAVABUAFQAUABMAEgAPABEAEAAPAA4ADQANAAwADAAKAAoACQAI
AAkACQAJAAkACAAIAAcABgAGAAcABwAIAAcABwAHAAcABwAHAAgACAAKAAoACgAKAAoA
CQAIAAcACQAJAAgACAALAAwADAAMAAoACgALAAsADAAMAAwADQAMAAsACgAJAAoACgAL
AAwACgAKAAoACgAKAAoACQAIAAkACQAKAAwACQAIAAcABQAGAAcABwAIAAYABwAHAAcA
BwAHAAYABQAHAAYABgAHAAUABQAFAAUABwAGAAUABQAEAAQABAAEAAMAAgACAAIABAAD
AAMABAAEAAMAAQD//wAAAQACAAMAAgACAAIAAgACAAIAAgACAAMAAwADAAMAAgACAAEA
//8BAAEAAAAAAAEAAQABAAEA/////////v///wAAAQADAP///f/+/wAAAAAAAAAAAAAA
AAEAAQD//////////wAAAAABAAIAAQAAAP///v8BAAEAAQAAAAAAAAAAAAAA/v/+//7/
/v8AAAAAAAAAAP7//f/9//7/AAAAAP///v////7//f/9//r/+f/6//r/+//8//3////9
//7//v/9//7///8AAAIAAwADAAQABAAEAAQAAgAAAAAAAAAAAP//+//6//r/+f/5//n/
+v/6//z//P/8//z/+v/4//n/+v/8////BAAIAA0AFAAhADUATABpAIQAlgCmALsA0QDo
AP8ACAEHAfoA3QCwAHwAQQAJAOH/0v/a/+//+f/8//3/+//2/+7/4//Y/9L/0v/R/87/
zf/K/8j/yf/H/8j/zP/N/8z/y//Q/9f/2//e/+D/4//p/+v/7f/v//H/8v/z//T/8//z
//T/9P/3//f/9//3//f/9f/3//f/9//3//f/9//4//j/9//3//b/9f/0//T/9v/2//X/
9P/z//P/8//0//L/8v/y//L/8//y//P/9P/0//P/8v/x//L/8//0//X/9P/0//T/9f/1
//X/9v/2//j/9//3//f/9//2//X/9P/3//f/9//3//b/9v/2//b/9//3//f/9//4//f/
+P/5//j/9//3//b/9v/2//b/9//2//X/9P/0//T/8//y//H/8v/y//L/8//y//P/9P/1
//n/+v/7//3//P/9//7/AAABAAMABAAFAAcACAAJAAkABwAJAAsACwAOABAAEAAQABAA
DwAPAA8ADwAPAA8ADQAPAA4ADQAMAAoACQAHAAYACAAIAAcABgADAAMAAwADAAEAAgAC
AAIAAgADAAMABAAEAAMAAgABAAIAAwAFAAYABAAEAAQABAAFAAUABQAFAAcABwAGAAYA
BQAGAAYABgAIAAgACQAJAAYABgAGAAcABwAHAAcABwAIAAgACQAKAAkACAAHAAYABwAI
AAgACAAGAAUABQAGAAQABAAEAAMABQAFAAQABAADAAMAAgABAAMAAwACAAEAAwACAAIA
AwACAAEAAAD//wAAAAAAAAEAAQAAAP///v/+//7///8AAP7//f/9//7//f/9//z/+//9
//3//f/9//3//P/7//r//P/8//z//P/7//v/+//7//v//P/8//v//f/9//z//P/8//v/
+v/5//r/+//8//z/+v/6//r/+//7//v//P/8//3//v/8//z//P/8//r/+v/7//v//f/9
//3//f/7//r/+v/6//v//P/9//7//v/9//z/+v/8//z//P/8//z//P/8//z/+v/6//r/
+v/8//v/+//8//z//P/7//r/+f/4//f/9//3//f/+f/6//n/+P/3//f/+f/8//7////9
//3//f/+//////8AAAAAAQACAAEAAAD+//z/+v/3//b/9v/3//f/9f/1//b/9v/2//b/
9v/2//r/+v/5//j/+P/7/wAABgANABoALQBDAFwAdwCIAJoArgDFAN8A+AAFAQQB+QDe
ALMAhABOABcA7f/Z/97/9P///////v/9//n/9P/s/+P/3v/a/9b/z//I/8X/xP/E/8X/
yf/O/87/yf/I/8v/0P/V/9v/4P/k/+n/6v/r/+z/7f/u/+7/7v/u//H/8f/y//L/8f/x
//H/8f/y//H/9P/1//P/8//z//P/8v/y//H/8f/z//P/8//0//P/8v/w/+7/7//v/+//
8P/w//D/8P/w/+7/7P/s/+z/7//v/+//7//t/+3/7f/t/+7/7v/u/+//7//v//D/8P/u
/+3/7f/t//D/8P/w//D/7//v/+//7//w//D/8P/w//H/8f/x//H/8f/v/+//7//w//H/
8//0//H/8P/v/+//8P/v/+7/7v/t/+3/7f/t/+r/6v/q/+v/7f/v//H/8//0//T/9P/1
//f/+f/7//7//f///wAAAQABAAIAAwADAAQABwAKAAsACwAMAAsACgALAAsADAANAA8A
DwAPAA0ACwAKAAkACAAIAAkACQAKAAkACAAGAAQABQAFAAUABQADAAQABAAEAAEAAQAA
AAAAAgADAAQABQAEAAMAAwACAAQABAAEAAQABQAFAAUABQAFAAUABAAEAAUABgAGAAYA
BAAEAAUABQAGAAYABgAHAAcABwAHAAcABQAEAAQABAAGAAYABgAGAAQABAADAAIABAAD
AAMABAAEAAQABAADAAEAAQAAAAAAAgADAAMAAwACAAEA///9//7//v///wEAAQABAAEA
AQD///7//f/9/wAAAAAAAAAA/f/8//z//P/+//3//f/+///////+//3/+//7//v/+//8
//z//P/8//r/+v/6//r/+v/7//z//f/7//z//P/7//v/+//6//r//f/9//3//f/7//v/
+//6//z//P/8//3/+//7//z//P/7//v/+//9//7//P/8//z//P/6//r/+//7//3//f/9
//3/+//6//r/+v/8//z//P/8//3//f/9//z/+v/6//r/+v/8//z//P/8//r/+v/6//r/
/P/7//v//P/8//z/+//6//f/9v/1//X/9v/3//r//P/6//r/+v/7//z//v//////AQAB
AAEAAgABAAEAAgACAAQABAACAAAA/f/8//v/+f/4//j/+f/5//v/+//8//z/+v/6//r/
+v/8//7//f8AAAQACQAMABQAJQA4AFEAbwCIAJcAqgDCANYA7wADAQgBAQHwAM0AngBr
ADIAAADj/93/7/8CAAoACQAJAAYA///3/+z/5v/l/+T/4P/Y/9P/0P/N/8z/zP/R/9P/
0P/M/9H/1v/Z/97/4f/l/+r/7v/x//L/8//0//X/9f/0//P/8v/1//X/9v/2//f/9//3
//f/9//1//f/9//5//n/+f/5//b/9v/1//X/9//3//f/+P/4//j/9//2//P/8//z//T/
9v/2//b/9v/0//L/8v/y//X/9f/1//X/9f/1//X/9f/y//L/8v/z//X/9f/2//b/9P/z
//P/8//2//b/9v/2//f/9//3//f/9P/0//T/9P/3//f/9//3//f/9f/1//X/9//3//j/
+P/1//T/8//z//L/8f/w//D/8//z//P/8//w//D/8P/x//X/9//5//v/+//8//3///8A
AAEAAgAEAAcACQAKAAsACwAMAA0ADQAPABEAEwATABQAFgAWABYAFgAVABUAFQAVABUA
FQATABEAEAAPAA4ADgAPAA8AEAAOAA4ADQAMAAsACwALAAsACwAMAAwADAALAAsACgAK
AAsACwALAAsACwALAAwADAAMAAwADAAMAA8ADwAPAA8ADQANAAwADAANAA4ADgAOABAA
EAARABEAEAAQABAAEQARABEAEQARAA8ADgAOAA4AEAAQABAAEAAQABAADwAOAA4ADQAN
AA4AEAAQABAADwANAA0ADAAMAAwADQANAA0ADQANAAwACwAJAAgACAAJAAsACwALAAsA
CQAIAAcABwAKAAoACgAKAAkACAAIAAgACAAHAAcACAALAAsACgAJAAcABwAHAAcACAAI
AAgACAAIAAgACAAIAAcABwAHAAcACQAKAAoACQAHAAcABgAGAAkACQAJAAkABwAHAAcA
BgAGAAYABgAHAAcABwAIAAgABwAFAAUABQAGAAgACAAIAAgABwAGAAYABQAFAAUABQAF
AAcABgAGAAYABAAEAAQABAAHAAcABwAGAAQABAAEAAQABAAEAAQABAAGAAYABgAGAAQA
AwADAAQABgAGAAUABAABAAAA//////////8BAAIABAAEAAQABQAEAAYABwAHAAkACQAJ
AAoACQAJAAoACgAKAAoACAAGAAUABAADAAEA/v/+//////8AAAEAAwAEAAIAAgACAAIA
AgACAAMACAAMABEAFAAaACcAOgBTAG8AiACZAK4AxgDcAPMACQEOAQcB9gDVAKgAdQA+
AAwA6//h/+//BgAOAA0ADwAMAAkAAQD2/+z/6//q/+b/4P/b/9j/1f/U/9T/1f/V/9L/
0P/V/9r/4f/k/+f/6//u//D/8//2//f/+P/5//r/+v/6//r/+f/5//r/+v/7//v/+//7
//n/9//5//n/+//7//v/+//6//r/+f/5//f/9//3//j/+v/6//n/+P/1//X/9f/2//b/
9v/2//b/9v/0//T/9P/1//X/9f/1//f/9//3//f/9P/0//T/9f/1//X/9v/2//b/9f/1
//X/9v/2//b/9v/5//n/+f/5//b/9v/2//b/+f/5//n/+f/3//X/9f/1//P/8//0//T/
9P/0//T/9f/y//H/8P/w//H/8f/x//H/8v/y//L/8//z//X/9//5//3//v///wEAAAAB
AAIABAAHAAkACgALAAsADAANAA0ADwARABMAEwAUABYAFgAWABQAEwATABMAFQAVABUA
EwATABIAEQAQAA0ADQAMAAwADAAMAAsACgAHAAcABwAHAAkACgAKAAoACQAJAAgACAAH
AAcABwAHAAkACQAKAAoACAAIAAgACAALAAsACwALAAsACwAKAAoACwAMAAwADAAOAA4A
DwAPAA0ADAALAAsADQANAA0ADQANAAwADAAMAAwADAAMAAwADgAOAA0ADAALAAkACAAI
AAoACgAKAAkACQAJAAgACAAGAAcABwAHAAkACQAIAAcABQAEAAQABQAHAAcABwAHAAcA
BgAFAAUABAAEAAQABAAEAAQABQAGAAUAAwACAAIABQAFAAQAAwADAAMAAwADAAIAAgAC
AAIABAAEAAQABAABAAEAAQABAAMABAAEAAMAAwADAAIAAgABAAEAAQABAAMAAwADAAIA
AAAAAAAAAQABAAEAAgACAAEAAQABAAEAAQAAAAIAAgACAAIAAAAAAAEAAQABAAEAAQAB
AAMAAgACAAIAAAAAAAAAAAABAAEAAQAAAAAAAAAAAAAA/v/+//7//v///wAAAQACAAAA
/////wAAAgACAAEAAAD9//z/+//7//v/+//9//7/AAAAAAAAAQABAAIAAgABAAMAAwAD
AAQABQAFAAYABgAEAAQAAgAAAAEAAAD///3/+v/6//v/+//9//3//v/+//z//P/8//z/
/P/8////AAAGAAsAEAAWACMANABJAGUAfgCTAKYAvgDUAOsAAQEIAQEB8ADPAKIAcQA+
AAoA5f/Z/+X//P8GAAcABwAIAAUA/f/y/+j/5f/m/+L/3P/V/9L/0f/Q/87/z//R/87/
yv/N/9T/2//e/+H/5f/o/+r/7f/w//H/8v/z//T/9P/0//T/8//z//T/9P/1//X/9f/1
//P/8f/z//P/9f/1//X/9f/0//T/8//z//H/8f/x//L/9P/0//P/8v/v/+//7//w//D/
8P/w//D/8v/w//D/8P/w/+//7v/t/+7/7//w//H/7//u/+3/7f/v/+//8P/w//D/7//v
/+//7v/u/+7/7v/x//H/8f/x/+7/7v/u/+7/8f/x//H/8f/x/+//7//v/+3/7f/u/+7/
7v/u/+7/7//t/+v/6f/o/+n/6f/p/+n/6P/o/+j/6f/r/+3/7//x//P/9P/1//f/+P/5
//r//P///wEAAgADAAUABgAHAAcABQAHAAkACQAMAA4ADgAOAA4ADQANAA0ADQANAA0A
CwALAAoACQAIAAUABQAEAAQABgAGAAUABAABAAEAAQABAAMABAAEAAQABQAFAAQABAAD
AAMAAwADAAUABQAGAAYABAAEAAQABAAFAAUABQAFAAcABwAGAAYABgAGAAUABAAFAAYA
CAAJAAcABgAFAAUABwAHAAcABwAHAAYABgAGAAQABAAEAAQABgAGAAUABAACAAEAAQAC
AAQABAAEAAMAAQABAAAAAAD+/////////wAAAQABAAEA///+//7/////////////////
/v/9//3//P/8//z//P/8//z//f/+//z/+//7//z///////7//f/9//3//f/9//z//P/8
//z//v/+//7//v/7//v/+//7//v//P/8//v//f/9//z//P/7//v/+//7//3//f/9//z/
+v/6//r/+//7//v//P/8//v/+//7//v/+//7//r//P/8//z//P/6//r/+//7//v/+//7
//v//f/8//z//P/6//r/+v/6//v/+//7//r/+v/6//r/+v/6//r/+v/6//z//P/8//z/
+//5//j/+P/6//r/+f/4//X/9P/z//P/8//z//X/9v/4//j/+P/5//j/+v/7//v//f/9
//3//v//////AAAAAP7//v/8//r/+//6//n/9//1//T/9P/z//T/9f/3//j/9v/2//b/
9v/2//b/+f/+/wIABwAMABQAIwA0AE0AaQCCAJMAqAC+ANYA7wD/AAAB9QDgALkAigBZ
ACQA9P/Z/9f/6f/8/wIAAwADAAIA///3/+z/4v/h/+L/3P/U/8//zv/N/8r/yv/L/8v/
xv/E/8n/0v/X/9r/3f/f/+L/5v/n/+z/7f/u/+//7v/u/+7/7v/v/+//8P/w//P/8//z
//P/8f/v//H/8f/x//H/8f/x//D/8P/v/+//7f/t/+3/7v/w//D/7//u/+v/6//r/+z/
7v/u/+7/7v/u/+z/7P/s/+v/6//r/+v/7f/t/+3/7f/q/+r/6v/r/+3/7f/u/+7/7v/t
/+3/7f/s/+z/7P/s/+//7//v/+//7f/s/+v/6v/t/+3/7f/t/+3/6//r/+v/6f/p/+r/
6v/q/+r/6v/r/+n/5//l/+T/5f/l/+X/5f/m/+b/5v/n/+f/6f/r/+3/8f/y//P/9f/2
//f/+P/6//3///8AAAEAAwAEAAUABQAFAAcACQAJAAwADgAOAA4ADQALAAoACQALAAsA
CwAJAAkACAAHAAYABQAFAAQABAAGAAYABQAEAAEAAQABAAEAAwAEAAQABAADAAMAAgAC
AAEAAQABAAEAAgADAAUABgAFAAQAAwACAAUABQAFAAUABwAHAAYABgAFAAYABgAGAAgA
CAAJAAkABgAGAAYABwAJAAkACQAJAAkACAAIAAgABgAGAAYABgAIAAgABwAGAAQAAwAD
AAQABgAGAAYABQAFAAUABAAEAAMAAwACAAEAAgADAAMAAwABAAAAAAABAAMAAwADAAMA
AQAAAP////8AAAAAAAAAAAEAAAAAAAAA/v/9//3//v8BAAEAAAD//////////////v/+
//7//v8AAAAAAAAAAP3//f/9//3///8AAAAA/////////v/+//3//f/9//3//v///wAA
AAD///7//f/9//////8AAAAA/f/9//3//f/9//////8AAAAAAAAAAAAA///+//7//f//
/////////////v/+//7//v/+//7//v8BAAEAAQAAAP7//v/+//7/AAAAAAAAAAD+//7/
/v/+//7//f/9//7/AAAAAP///v/7//r/+f/5//v/+//9//7//v/+//7///8AAAIAAwAD
AAUABQAFAAYABQAFAAYABgAGAAYABAACAAEAAAD///3//P/8//3//f//////AAAAAP7/
/v/+//7/AAAAAAEABgAMABEAFAAgADEASABjAH8AlAClALoA0ADoAP8ABwECAfUA1gCr
AHoARwAUAO7/3f/l//3/DAAOAA0ADQAKAAUA+//w/+z/6//q/+T/3P/Z/9b/1f/U/9T/
1f/V/9D/0P/X/97/4f/k/+f/6f/u//L/8//2//f/+P/5//j/+P/4//j/+//7//z//P/7
//v/+//7//n/9//5//n/+//7//v/+//6//r/+f/5//n/+f/5//r/+v/6//n/+P/3//f/
9//4//r/+v/6//r/+P/2//b/9v/3//f/9//3//n/+f/5//n/9v/2//b/9//5//n/+v/6
//j/9//3//f/+P/4//j/+P/7//v/+//7//j/+P/4//j/+//7//v/+//5//f/9//3//f/
9//4//j/9//2//X/9f/y//H/8P/w//P/8//z//P/8v/y//L/8//3//n/+//9////AAAB
AAMABAAFAAYACAALAA0ADgAPAA8AEAARABEAEgAVABgAGQAYABoAGgAaABoAGQAZABkA
GwAbABsAGQAXABYAFQAUABUAFQAUABQAFAAUABMAEgARABEAEQARABMAFAAUABQAEwAT
ABIAEgATABMAEwATABUAFQAWABYAFAAUABQAFAAXABcAFwAXABUAFQAUABQAFQAWABYA
FgAWABYAFwAXABYAFgAWABcAGQAZABkAGQAXABYAFgAWABgAGAAYABgAGAAYABcAFgAW
ABUAFQAWABYAFgAWABUAEwATABIAEgAUABUAFQAVABUAFQAUABMAEQAQABAAEQASABMA
FAAVABMAEgARABEAEgASABIAEgATABIAEgASABIAEQARABIAFQAVABQAEwARABEAEQAR
ABIAEgASABIAFAAUABQAFAARABEAEQARABMAFAAUABMAEwATABIAEgATABMAEwATABUA
FQAVABQAEgASABIAEwAVABUAFgAWABMAEwATABMAEwATABMAEwAVABUAFAASABIAEgAS
ABIAEgATABQAFQAWABUAFAATABIAFAAUABQAFAASABIAEgASABIAEgASABIAFAAUABQA
FAASAA==
         </WaveFormData>
      </LeadData>
      <LeadData>
         <LeadByteCountTotal>10000</LeadByteCountTotal>
         <LeadTimeOffset>0</LeadTimeOffset>
         <LeadSampleCountTotal>5000</LeadSampleCountTotal>
         <LeadAmplitudeUnitsPerBit>4.88</LeadAmplitudeUnitsPerBit>
         <LeadAmplitudeUnits>��V</LeadAmplitudeUnits>
         <LeadHighLimit>2147483647</LeadHighLimit>
         <LeadLowLimit>268435456</LeadLowLimit>
         <LeadID>V4</LeadID>
         <LeadOffsetFirstSample>0</LeadOffsetFirstSample>
         <FirstSampleBaseline>0</FirstSampleBaseline>
         <LeadSampleSize>2</LeadSampleSize>
         <LeadOff>FALSE</LeadOff>
         <BaselineSway>FALSE</BaselineSway>
         <ExcessiveACNoise>FALSE</ExcessiveACNoise>
         <MuscleNoise>FALSE</MuscleNoise>
         <LeadDataCRC32>966219545</LeadDataCRC32>
         <WaveFormData>
AQABAAMAAwABAAEAAQD//wAA//////7/+//6//r/+v/6//r/+//7//v/+//7//r/+v/7
//v/+//9/wEAAgAEAA4AHwAyAEwAbQCIAKIAxgDsAAwBLwFCATcBFQHfAJ4AYQAzAAkA
5P/M/8T/zv/Y/9j/1v/Y/9v/2v/X/9H/zv/Q/9L/0P/P/83/zv/O/83/zf/N/8//z//R
/9b/3f/j/+f/5//q/+v/7f/v//H/8//z//X/9v/2//b/9v/2//f/+P/4//r/+v/7//v/
+f/5//n/+f/5//n/+f/5//n/+f/4//f/9f/2//b/9v/3//j/+f/6//n/+P/3//b/+P/4
//j/+f/5//n/+P/4//j/+P/4//j/+//7//z//P/6//r/+v/6//v/+//7//3//f/9//3/
/f/9//3//f///wEAAQACAAIAAAAAAAAAAAABAAEAAgACAAIAAgACAAIAAQAAAAAA//8B
AAAAAAD///z/+//7//r//P/8//z//P/8//z//f/9//7/AAABAAQACAAJAAsACwAMAA0A
DgAQABIAEwAUABQAFAAUABQAFAASABMAEwASABMAFAAVABYAEgASABIAEQARABEAEQAP
AA8ADQAMAAwACwAKAAoACwANAA0ACwALAAoACgAKAAsACwALAAsACwALAAsACgAKAAkA
CQAJAAkACgAMAA0ADgANAA0ADAALAAsACwAMAAwADAAMAAsACwALAAsACwAMAA4ADQAN
AA0ACwALAAsADQANAA0ADQANAAwADAALAAsACwALAAoACQALAAsACgAJAAYABgAGAAcA
BwAHAAcABgAHAAYABQAFAAUABQAEAAQABQAFAAYABQADAAMABAAFAAUABQAFAAQAAwAC
AAIAAwACAAIAAQABAAMAAwACAAEA////////AAAAAAAAAAAAAP///v/+//7/////////
//8BAAEAAAAAAP///v/+//3//v/+//7//v/9//3//f/9//z//P/8//z//f/9//z/+//7
//v/+//7//v/+//8//z//v/+//z/+v/6//r/+v/6//v//P/9//v/+//7//v/+//7//v/
+//9//3//f/8//v/+//6//n/+//7//v/+//6//r/+v/7//n/+f/4//j/+v/6//r/+v/5
//j/9f/z//T/9f/0//X/8//z//X/9f/1//b/9v/2//n/+f/7//v/+//6//n/+f/6//3/
/v////3//f/7//r/9//3//b/9f/2//b/9v/2//T/9f/1//X/9//3//b/9v/3//f/9f/1
//f/+v/+/woAHQAyAEoAaQCCAJoAvgDiAAgBKwFAATcBFQHfAJwAXQAtAAMA4P/I/8L/
zP/W/9b/0v/S/9P/0v/R/8//zv/Q/9D/zP/H/8f/xv/G/8f/x//L/83/y//L/9D/1f/b
/9//4f/m/+n/6//t/+7/7//u/+//8P/w//D/8P/w//H/8v/y//D/8P/x//H/8//z//P/
8//y//H/8P/v//H/8f/w/+//7//w//D/8P/w//D/8P/w//L/8v/y//L/8f/w/+//7//x
//H/8P/w//D/8P/w//D/7//v//D/8P/y//L/8v/y//H/8f/x//P/9f/1//X/9f/1//X/
9f/3//X/9f/2//b/9//4//n/+v/6//n/+f/4//r/+v/6//r/+v/6//v/+//6//j/9//1
//X/9f/2//b/9f/0//P/8v/z//T/9v/3//j/+v/7//7//v///wEAAQADAAUABwAKAAgA
CQAKAAoADAAMAAwADAAMAA0ADQAMAAoACgAKAAoACgAKAAoACQAIAAcABgADAAUAAwAC
AAIAAQAAAAAAAQD//////f/9//3//v///wEAAAD///7//f///////v/+////////////
/f/+//7//v8AAAEAAQABAP////8AAAAAAgACAAEAAQABAAEAAQACAAIAAQABAAEAAwAD
AAMABQACAAEAAAD/////AAAAAAEAAAABAAEAAQD//////v/9////AAABAAMAAgABAAAA
/v/+//7//v/////////+//7//v/9//3/+//9//3//v////3//f/9//z//f/8//z//f/8
//z/+//7//v/+//6//n/+//7//v//P/6//r/+v/6//v/+v/6//r/+f/5//n/+f/5//n/
+P/4//r/+v/7//v/+P/4//j/+P/5//n/+f/5//j/+P/4//j/+f/5//j/9//5//n/+f/5
//f/9//4//j/9v/4//r/+P/4//j/+P/1//X/9f/1//f/9//3//f/9f/1//X/9f/3//f/
9//2//b/9//3//f/9//3//f/9//4//j/+P/5//j/9//1//T/9v/2//b/9v/2//b/9P/z
//H/8f/v/+//8P/x//T/9f/z//T/9P/0//X/9f/3//f/+P/4//j/+f/5//v/+//7//v/
+//5//j/9f/1//T/8//0//T/9P/0//b/9//3//f/9f/1//T/9P/1//f/+f/5//n/+v8C
ABQAKQBCAGIAfQCUALQA3AAAASYBRQFIAS0B/wC/AHoAQwAVAOn/yv+6/8D/zv/U/9L/
0v/S/9P/zv/J/8f/xv/I/8r/yv/H/8f/xv/G/8P/w//F/8f/yf/L/9L/1//Z/9v/3f/i
/+X/5//r/+z/7f/s/+3/7P/s/+z/7P/u/+//8P/w//D/8P/x//H/7//v/+//7//v/+//
7//v/+3/7f/s/+v/7f/u/+7/7v/t/+z/6//q/+z/7P/s/+z/7v/u/+7/7//u/+3/6//q
/+v/7P/t/+7/7f/t/+7/7v/u/+7/7v/u//H/8f/x//P/8f/x//H/8f/z//P/8//1//X/
9f/2//b/9v/2//b/9v/3//f/+P/4//f/9v/1//T/9P/0//X/9f/z//L/8v/x//D/7//v
/+7/8P/w//D/8P/w//D/8f/x//P/9v/4//z//v///wEAAQAAAAEAAgAEAAYABwAIAAgA
BwAGAAUABAAEAAUABQAEAAQABAAEAAQAAAAAAAAA//8BAAEAAQD///3/+//6//r/+//6
//r/+//7//v/+f/5//j/+P/4//n/+f/5//n/+f/3//f/9v/2//n/+f/5//n/+f/6//r/
+v/4//n/+f/5//r/+//9//7//f/8//r/+f/7//v/+//8//z/+//7//v/+f/5//n/+//7
//v/+//7//r/+v/5//n/+v/7//v/+//5//n/+P/3//j/+P/4//n/9//3//f/9v/2//b/
9v/3//n/+f/4//j/+P/3//f/9f/1//X/9v/3//f/9//3//b/8//y//L/8//0//T/8//z
//P/8//y//H/8f/x//H/8v/w//D/8P/w/+//7v/u/+7/8f/x//H/8f/x//H/8P/w//D/
8P/x//H/8P/w//D/8P/v/+//7//v//D/8P/w//D/7//v/+7/7f/u/+//8P/x//X/8//w
//D/7//u/+3/7P/s/+3/7v/v//H/8f/x//H/8f/x//H/8f/v/+//7//u/+7/7//v/+//
8f/x//H/8f/w//D/8P/x/+//7//u/+7/7//w//H/8v/x//D/7f/r/+3/7f/r/+v/6f/p
/+v/6//r/+z/7P/s/+7/7//y//P/8//y//H/8f/z//X/9f/1//P/8//x//D/7//v/+7/
7f/u/+7/7v/u/+z/7f/t/+3/7//v/+7/7v/v/+//7f/t/+//8P/y//b/AwAaADAATQBs
AIYAogDMAPQAHQFKAWkBYwE/AQQBuQBzADcAAgDU/7T/rP+4/8b/xP/A/8H/wP+//7//
uv+0/7T/tv+3/7P/sv+y/7P/tf+1/7n/u/+7/7j/uf/B/8f/zf/S/9X/2f/b/93/3//f
/+H/4//k/+X/5v/m/+f/6P/o/+b/5v/n/+f/6f/p/+n/6f/p/+n/6f/p/+v/6//q/+n/
6//s/+z/7P/q/+r/6v/q/+z/7P/s/+z/6v/q/+r/6//s/+3/7f/u/+7/7v/u/+7/7v/t
/+3/7P/v//D/8f/y//L/8f/w//H/8//z//P/8//1//X/9f/3//b/9f/1//T/9f/2//f/
+P/3//f/+P/4//r/+v/6//r/+//8//7////+//z/+//5//n/+f/6//r/+P/4//j/+P/4
//j/+f/5//z//v///wIAAwADAAQAAwAGAAcACAAKAAkACQAJAAgACAAIAAgACAAGAAcA
BwAGAAYABgAGAAYABgAGAAYABQAEAAMAAgD//////f/8//z//f/8//z//f/8//v/+P/3
//n/+v/7//3/+v/5//j/9//4//n/+f/6//n/+f/5//n/+f/6//r/+v/8//3//f/9//v/
+//8//z//P/8//v/+/////////8AAAAA////////////////AQD//////////wAAAAD/
////AAABAAEAAQD//////v/9//3//v///wEA/v/9//z/+v/6//r/+v/7//3//f/8//z/
+v/5//n/9//5//n/+v/7//n/+f/5//j/+P/4//n/+//6//r/+f/5//f/9//2//X/9v/3
//j/+v/4//j/+P/4//f/9v/2//b/9//3//f/9//1//X/9P/0//X/9v/4//n/9//2//X/
9P/1//X/9f/1//b/9v/2//b/9f/1//T/8//0//X/9v/3//X/9f/0//b/9v/2//b/9v/3
//j/+f/4//f/9v/1//f/9//3//f/9f/1//X/9P/2//f/9//3//n/+f/5//n/9//2//X/
9f/3//f/9v/2//T/9P/0//T/9v/2//T/8//1//X/8//z//L/8f/y//H/8//0//T/9P/z
//P/9f/1//b/9v/2//f/+f/7//v/+//9//3/+//6//n/+f/4//f/9P/0//T/9P/y//P/
8//z//X/9f/0//T/8//x//P/8//1//b/9v/2//f//v8OACUAPgBgAIAAnAC+AOsAFAE9
AWMBcQFeATEB8QCpAGYALgD6/9L/uv+8/8b/zP/L/8z/zf/L/8j/xP++/7z/vf+9/77/
vv+//7//v/+9/7//wf/E/8f/yf/R/9f/3P/f/9//4f/k/+f/6P/r/+3/7v/v//D/7v/v
//D/8P/y//L/8//z//P/8//z//P/8//z//P/8//1//X/9P/z//H/8v/y//L/8v/y//L/
8v/y//L/8v/y//D/8P/w//H/8v/z//P/9P/y//L/8v/y//X/9f/2//b/9v/2//b/9v/3
//f/9//5//v/+//7//v/+f/5//n/+//7//v//P/8//7//v/+//7//////wAAAAACAAIA
AgACAAAAAAABAAEAAgACAAMAAwACAAEAAQAAAP7//v/+//7//v/+/////////wAAAAAC
AAQABQAHAAcACAAJAAoADAAKAAsADAAMAA4ADgAOAA4ADAANAA0ADAAMAAwADAAMAAoA
CgAKAAkABwAHAAcABQAHAAUABAAEAAEAAAAAAAEAAQABAP////8AAAAAAAABAP//////
////AQABAAAAAAAAAP///v/9////AAAAAAAAAAABAAEAAQABAAEAAgACAAQABAADAAMA
BAADAAIAAgADAAMABAAFAAUABQAFAAcABQAFAAUABQAFAAYABgAHAAcABwAGAAUABQAF
AAQAAwAEAAQABAAFAAQAAwACAAAAAAAAAAAAAQACAAEA///+/wAA//////3//f/9//7/
///9//3//f/8//z//P/9///////+//z/+//9//3//P/7//3//f/9//7//P/8//z//P/9
//z//P/8//z/+//6//n/+//7//r/+v/6//r/+//7//r/+v/6//r/+//7//v/+//7//r/
+f/4//v/+//6//n/+//7//v/+//5//n/+v/6//z//P/6//r/+v/6//n/+f/5//n/+//7
//v/+//5//n/+f/5//v/+//7//r/+v/7//v/+//5//n/+f/5//n/+v/7//3//P/7//n/
+P/6//r/+v/6//z//P/6//n/9//3//X/9f/1//X/9//3//X/9v/2//b/+P/5//z//f/8
//z//P/9//v//f/9//3//v////7//v/8//v/+f/3//j/+P/4//j/9v/3//f/9//3//f/
9v/2//n/+f/5//n/+f/2//b/+P/9/wwAIgA5AFgAeACSALAA2AABASYBSwFdAVEBLAHx
AK0AbQA4AAYA3v/G/8T/0P/W/9T/0f/Q/8//zf/K/8j/yP/K/8f/xf/C/8D/wf/B/8P/
x//L/83/zv/P/9P/2f/d/+L/5f/p/+v/7f/v/+//8f/y//L/8v/y//T/9f/2//b/9P/0
//X/9f/3//f/9//3//f/9//3//f/9f/1//T/8//1//b/9v/2//T/9P/0//T/9P/0//T/
9P/2//b/9v/3//b/9f/z//L/8//0//X/9v/1//X/9v/2//b/9v/2//b/9//3//f/+f/3
//f/9//3//j/+f/6//3/+//7//z//P/+//7//v/+//////8AAAAA/v/+//7//v///wAA
AgADAAEAAAAAAP//AAD//////v/+//7//v/+//z//P/9//3//v8AAAEABAAFAAUABgAF
AAgACQAKAAwADAANAA4ADgAMAAwADAAMAA4ADwAPAA4ADAAMAAwADAAMAAwADAALAAsA
CwALAAkABwAFAAQABAAEAAQABQAHAAYABQACAAEAAgACAAIAAwADAAMAAwADAAEAAQAA
AAAAAwADAAMAAwABAAIAAgACAAQABQAFAAUABQAFAAYABgAEAAQAAwADAAcABwAHAAgA
BgAFAAUABQAHAAcABwAJAAkACQAJAAkACAAIAAcABwAIAAkACQAJAAcABwAGAAUABgAG
AAYABwAFAAUABQAEAAMAAgABAAEABQAFAAQABAACAAEAAQD//wEAAQACAAMAAQABAAEA
AAD///7//v///wIAAgABAAEA//////7//f////////8AAAAAAAAAAAAA/f/8//z//P//
//////////3//f/8//z//v/+///////+//7//v/+//v/+//7//v//v/+//7//v/9//3/
/P/7//3//f/9//3//f/9//7//v/8//z//P/8//7//v/+//7//v/7//v/+//7//3//f/9
//3//f/9//3//f/9//3//f/8//7//////////v/9//z/+//7//z//f////3//f/8//z/
/P/8//z//P/+//7//P/7//n/+f/3//f/+f/5//v/+//7//z//P/8//3//f//////AAAA
AAAAAQABAAMAAwADAAMAAwABAAAA/f/9//z/+//6//r/+v/6//z//f/9//3//f/9//z/
/P/9////////////AAAAAAoAGwAyAEwAawCKAKQAyADuABIBNQFQAU8BMwEBAcIAgQBL
AB0A8v/S/8b/zv/a/9z/2v/a/9n/2P/V/9H/zv/Q/9L/0v/P/83/zv/M/8v/y//N/9P/
0//T/9r/3//j/+f/6f/s/+//8f/z//X/9//3//n/+f/4//f/9v/4//n/+v/6//z//P/9
//3/+//7//v/+//9//3//f/9//v/+//6//n/+//8//z//P/8//z//P/8//r/+v/6//r/
/P/8//z//f/7//v/+v/6//z//P/8//z/+//7//z//P/8//z//P/8/////////wEA////
//////8BAAEAAQADAAMAAwAEAAQAAgACAAIAAgAFAAUABgAGAAQABAAEAAQABgAGAAcA
BwAFAAQABAADAAQAAwADAAIABAAEAAQABAACAAIAAwADAAQABgAHAAoACgALAA0ADQAO
AA8AEAASABQAFQAWABYAFAAUABQAFAAUABUAFQAUABQAFAAUABQAEgASABIAEQARABEA
EQAPAA8ADQAMAAwADQAMAAwADQANAA0ACwALAAgACAAIAAkACwALAAsACwAJAAkACAAI
AAsACwALAAsACQAKAAoACgAKAAsACwALAA0ADQAOAA4ADAAMAAsACwANAA0ADQAOABAA
DwAPAA8ADwAPAA8AEQATABMAEwATABAAEAAPAA8AEAARABEAEQAPAA8ADgANAA4ADgAO
AA8ADwAPAA8ADgANAAwACwALAA0ADQAMAAwADgANAA0ACwAJAAkACgALAAsACwALAAoA
CQAIAAgACQAKAAoACQAJAAsACwAKAAkABwAHAAcACAAKAAoACgAKAAcABgAGAAYABwAH
AAcABwAHAAcABgAGAAYABgAHAAcACAAIAAgACAAFAAUABQAFAAgACAAIAAgACQAJAAgA
BwAFAAUABQAFAAcABwAIAAgABgAGAAQABgAGAAgACAAIAAgABQAFAAUABQAFAAUABQAF
AAUABQAFAAUABQAFAAUABAAGAAcABwAHAAUABQAFAAUABAAEAAQABQAHAAcABgAGAAQA
BAAEAAQABgAGAAQAAwADAAMAAQABAAEAAQADAAMABQAGAAYABgAFAAUABwAHAAgACAAI
AAkACQALAAsACwAJAAkABwAGAAcABwAGAAUAAgACAAIAAgAEAAUABQAFAAMAAwACAAIA
AwADAAUABQAHAAYACAAQAB8ANABOAG0AigCkAMYA7gASATUBUgFTATcBCQHIAIkAUwAl
APz/3P/M/9D/3P/g/97/3v/f/+D/3f/X/9T/1P/W/9T/0//T/9L/0v/R/9H/0//V/9X/
1//c/+P/6f/r/+3/8P/x//P/9f/3//n/+f/7//z//P/8//z/+v/7//z//P/+//7/////
//3//f/9//3//f/9//3//f/9//3//P/7//n/+v/6//r//P/8//z//P/6//r/+v/6//z/
/P/8//3//f/9//z//P/6//r/+v/6//3//f/+//7//P/8//z//P////////8BAP//////
////////////AQADAAMABAAEAAIAAgACAAIABQAFAAYABgAGAAYABgAGAAQABAAFAAUA
BwAGAAYABQAEAAMAAwACAAIAAgACAAIAAgACAAMAAwACAAQABQAIAAoACwANAA0ADAAN
AA4AEAASABMAFAAUABQAFAAUABQAEgATABMAEgAUABQAFAAUABAAEAAQAA8ADwAPAA8A
DQANAAsACgAKAAkACAAIAAkACwALAAkACQAGAAYABgAHAAcABwAHAAcABwAHAAYABgAF
AAUABQAFAAcACAAIAAgABgAHAAcABwAJAAkACgAKAAoACgAJAAkACgAJAAgACAAJAAkA
CgALAAkACQAJAAsACwALAAsACwAMAAwACwALAAoACwALAAsADQANAAwACwAIAAgACAAJ
AAkACQAJAAgACQAIAAcABwAHAAcABgAGAAcABwAIAAcABgAFAAUABQAFAAUABQAEAAUA
BAAEAAUABAAEAAMAAwAFAAUABAADAAEAAQABAAIAAgACAAIAAgADAAIAAgACAAEAAQAB
AAEAAwADAAIAAgAAAAAAAQABAAAAAAAAAAAA///////////+//7//v/+/wEAAQAAAP//
////////////////AAAAAAAAAAD+//7//v/+/wAAAAAAAAAA////////////////////
/wEAAQABAAEA/////////v8AAAEAAQABAP///////////P/8//z//f/+//////8AAP7/
/v/+//7/AAAAAP7//f/7//v/+f/5//f/9//5//n/+v/8//3//v/+//3//v/9/wAAAAAA
AAEAAQADAAMAAwABAAEA///+///////+//3/+v/6//r/+v/8//3//f/9//3//f/8//z/
+//7//3//f///wAAAAAIABcAKgBCAF8AfACWALYA3gACASUBRAFHATEBAQHEAIMASwAf
APb/1P/E/8b/0v/Y/9b/1v/X/9b/1f/R/8z/yv/M/87/y//J/8r/yv/J/8f/x//J/8n/
y//Q/9f/3//j/+X/5v/n/+n/7f/t/+//7//x//L/8v/y//L/8P/x//L/8v/0//T/9f/1
//P/8//z//P/8//z//P/8//1//X/9P/z//H/8v/y//L/9P/0//T/9P/z//L/8f/w//L/
8v/y//P/8//z//L/8v/w//D/8P/w//P/8//0//T/8v/y//L/8v/z//P/8//1//f/9//3
//f/9f/1//X/9//5//n/+v/6//j/+P/4//j/+f/5//r/+v/8//z//P/8//v/+v/6//n/
+//6//r/+f/4//f/9//2//T/9P/0//T/9P/0//X/9f/2//j/+f/8//7///8BAAEAAgAD
AAQABgAGAAcACAAIAAoACgAKAAoACQAJAAgABgAIAAgACAAIAAYABgAGAAUABQAFAAUA
AwAFAAMAAgACAP///v/+////AQABAP/////+//7//v//////////////AQABAAAAAAAA
AP///v/9//7/AAABAAIAAAABAAEAAQABAAEAAgACAAQABAADAAMABAADAAIAAgAEAAMA
AwADAAMAAwADAAUAAwADAAMAAwAEAAQAAwADAAMAAwACAAEAAgADAAMAAwAAAAAAAAAB
AAEAAQABAAAAAQAAAP////8AAP///f/8//3//f/+//3/+//7//z//f/9//3//f/8//3/
/P/8//3//f/8//r/+f/6//v/+//7//n/+f/5//r/+v/6//r/+v/7//r/+v/6//n/+f/5
//n/+//7//r/+v/5//j/+P/3//j/+P/4//j/+f/5//n/+f/5//j/9//2//n/+f/4//f/
9//3//f/9//3//f/+P/4//j/+P/2//b/9v/2//b/+P/4//j/+P/3//f/9//3//X/9f/1
//X/9//3//f/9//1//X/9f/0//b/9//3//f/9f/1//X/9f/0//T/9P/1//f/9//2//b/
9P/0//T/9P/0//T/8v/x//H/8f/v/+//7//v//H/8f/z//T/9P/0//P/8//1//X/9v/2
//b/9//5//v/+//7//n/+f/3//b/9f/1//T/8//w//D/8P/w//L/8//z//P/8//z//L/
8v/z//P/8//1//f/+P/6/wQAFQAoAEIAYQB+AJYAugDiAAQBJwE+ATcBFwHjAKIAYwAz
AAkA4v/G/7z/wv/O/9D/zv/Q/9H/0P/N/8n/xP/G/8j/xv/D/8H/xP/E/8P/wf/D/8X/
w//F/8z/0//Z/93/3//g/+P/5f/l/+f/6f/p/+v/7P/s/+z/7P/s/+3/7v/u//D/8P/x
//H/7//v/+//7//v/+//7//v/+//7//u/+3/7f/u/+7/7v/u/+7/7v/u/+z/7P/s/+z/
7v/u/+7/7//v/+//7v/u/+7/7v/u/+7/7//v//D/8P/u/+7/7v/u/+//7//v//H/8//z
//P/8//x//H/8f/z//X/9f/2//b/9P/0//T/9P/1//X/9v/2//b/9v/2//b/9P/0//X/
9f/3//b/9v/1//T/8//z//L/8P/w//D/8P/y//L/8//z//L/9P/1//j//P/9//////8A
AAEAAgAEAAQABQAGAAYACAAIAAgACAAGAAcABwAGAAcACAAJAAoABgAGAAYABQAFAAUA
BQADAAUAAwACAAIA///+//7///8BAAEA//////7//v/+/////////////////////v/+
////////////AQACAAIAAgAAAAEAAQABAAEAAQACAAIABAAEAAMAAwAEAAMAAgACAAMA
AwAEAAUAAwADAAMABQAFAAUABQAFAAYABgAFAAUABQAFAAQAAwAFAAUABAADAAIAAgAC
AAMAAwADAAMAAgADAAIAAQABAAEAAQAAAAAAAgABAAEA///9//3//v////////////7/
///+//7////+//7//f/9///////+//3//f/9//3//v/+//7//v/+/////v/+//7//v/9
//z/+//8//3//f/+//3//P/8//v/+//8//3//v/9//3//f/9//z//P/8//z///////7/
/f/9//3//f/9//3//f/+//7//v/+//z//P/8//7//v/8//7//v/+//7//f/9//3//f/9
//3//f/9//3//f/9//3//f/9//3//P/+//////////3//f/9//3//v/+//7/////////
/v/+//z//P/8//z//v/+//z/+//5//n/9//3//n/+f/7//v//f/+//7//v/9//3/////
/wIAAgACAAMAAQADAAMAAwADAAMAAQAAAP/////+//3/+v/6//r/+v/7//3//v////3/
/f/8//z//f//////AQABAAIABgAUACcAPgBaAHkAkgCwANQA+gAaATsBRgExAQkBzwCM
AFUAJwD//9z/xv/G/9T/3P/a/9r/3P/b/9r/1//R/9D/0v/U/9L/z//P/9D/zv/N/83/
z//P/8//0//c/+H/5f/p/+v/7P/v//H/8//1//f/9//5//n/+P/3//b/+P/5//r/+v/8
//z//f/9//z/+//6//n/+//7//v/+//7//v/+v/5//n/+v/6//r//P/8//z//P/6//r/
+v/6//z//P/8//3/+//7//r/+v/6//r/+v/6//3//f/+//7//P/8//z//P////////8B
AP//////////////////AQABAAEAAgACAAAAAAAAAAAAAwADAAQABAAEAAQABAAEAAIA
AgADAAMABQAEAAQAAwAAAP/////+/wAAAAAAAAAA/v/+//////8CAAQABQAIAAwADQAP
AA8ADgAPABAAEgAUABUAFgAWABQAFAAUABQAFAAVABUAFAAWABYAFgAWABQAFAAUABMA
EwATABMAEQARAA8ADgAOAA0ADAAMAA0ADQANAAsACwAKAAoACgALAA0ADQANAA0ADQAN
AAwADAANAA0ADQANAA8AEAAQABAADgAPAA8ADwARABEAEgASABAAEAAPAA8AEQARABEA
EgAUABMAEwATABEAEQARABMAFQAVABUAFQASABIAEQARABAAEQARABEAEwATABIAEQAQ
ABAAEAARABEAEQARABAADwAOAA0ADQAPAA8ADgAOABAADwAPAA0ACwALAAwADQAPAA8A
DwAOAA0ADAAMAA0ADAAMAAsACwAMAA0ADQANAAsACwALAAwADgAOAA4ADgANAAwADAAM
AA0ADQANAA0ADQANAAwADAAKAAoACwALAAwADAAMAAwACwALAAsACwAMAAwADAAMAA0A
DQAMAAsACwALAAsACwALAAsADAAMAAwADAAKAAoADAAMAAwADQAPAA0ACwALAAoACgAK
AAoACgAMAAwADAAMAAoACgAKAAoADAAMAAwADAAKAAoACgAKAAoACgAKAAoADAAMAAwA
DAAKAA==
         </WaveFormData>
      </LeadData>
      <LeadData>
         <LeadByteCountTotal>10000</LeadByteCountTotal>
         <LeadTimeOffset>0</LeadTimeOffset>
         <LeadSampleCountTotal>5000</LeadSampleCountTotal>
         <LeadAmplitudeUnitsPerBit>4.88</LeadAmplitudeUnitsPerBit>
         <LeadAmplitudeUnits>��V</LeadAmplitudeUnits>
         <LeadHighLimit>2147483647</LeadHighLimit>
         <LeadLowLimit>268435456</LeadLowLimit>
         <LeadID>V5</LeadID>
         <LeadOffsetFirstSample>0</LeadOffsetFirstSample>
         <FirstSampleBaseline>0</FirstSampleBaseline>
         <LeadSampleSize>2</LeadSampleSize>
         <LeadOff>FALSE</LeadOff>
         <BaselineSway>FALSE</BaselineSway>
         <ExcessiveACNoise>FALSE</ExcessiveACNoise>
         <MuscleNoise>FALSE</MuscleNoise>
         <LeadDataCRC32>3810796615</LeadDataCRC32>
         <WaveFormData>
AwADAAQABQAEAAMAAgABAAEAAAD//////v/9//z//P/9//3//v/+///////+//7//P/+
//7//v/+//7/+//9/wQAFAAnAD0AWwB2AJcAwQDuABIBNwFMAUYBJgHvAKsAbgBBABsA
+v/g/9L/1P/X/9X/0f/R/9D/zv/N/8n/yP/K/8v/y//L/8v/zP/M/8z/yv/M/87/z//U
/9r/4f/o/+z/7f/u//H/8//0//f/+P/4//n/+v/6//r/+v/6//v/+//7//z//P/8//3/
+//7//v/+//9//3//f/9//7//v/8//z/+v/7//z//P/9//3//f/9//v/+//7//v//P/8
//3//f/+//7//v/+//3//f/9////AAD//wAAAgABAAEAAAAAAAIABAAEAAQABgAGAAcA
BwAHAAYACAAIAAoACgALAAwADAAMAAwADQANAA4ADwAPAA8ADwAPAA8ADgAOAA8AEAAQ
ABEAEQARAA8ADgAOAA4ADgAOAA4ADgARABEAEQARABIAEwAUABYAGQAaABsAGwAZABkA
GgAbAB0AHQAdAB0AHQAcABwAGwAYABcAFgAVABcAFgAVABUAEgAQAA8ADgAPAA8ADgAN
AA4ADQAMAAwACQAJAAkACQALAAsACgAJAAkACQAJAAoACgAKAAoACwALAAoACgAKAAgA
CAAJAAoADAAMAAwADAAKAAoACgALAAsACwALAAwADAAMAAwADAAKAAsACwALAA4ADgAO
AA4ADAAMAAwADAAMAAwADQANAA0ADQALAAsACgAKAAkACAAKAAoACgAIAAgABwAHAAgA
CAAIAAgACAAHAAcABwAFAAUABgAGAAYACAAIAAgABwAFAAUABAAEAAUABQAFAAUABgAG
AAUABQADAAMAAwADAAMAAwADAAIAAQABAAEAAgACAAIAAgACAAIAAgABAAEA////////
//8AAAAA//////3//f/9//3///////////////////////z//P/8//z//v/////////9
//z/+//6//z//P/9//3////9//z/+v/6//r/+v/8//z//P/8//v/+//8//z//P/8//z/
/P/8//z/+//7//r/+v/5//j/+f/6//r/+//5//n/+f/5//j/+P/3//f/+f/5//n/+f/4
//b/9P/y//L/8//z//P/8f/y//L/9P/1//X/9f/1//f/+P/5//n/+P/4//j/9//4//r/
/P/9//z/+//6//f/9v/1//X/9P/0//T/9f/3//b/9v/1//X/9//2//b/9v/2//T/9P/y
//D/7//z//z/DgAhADcAUwBuAIsAtQDiAAgBLwFIAUIBIgHrAKUAZgA3ABEA8v/a/8z/
zP/T/8//yf/H/8b/xP/D/8P/xP/E/8X/w//B/7//wP/C/8L/xP/E/8j/yf/M/9D/1f/c
/+D/4//o/+v/7f/u//D/8P/v/+//8P/w//D/8P/w//H/8f/x//D/8P/w//H/8//z//P/
8//y//H/8P/v//L/8v/w//D/8P/x//L/8v/x//H/8f/x//P/8//z//P/8//y//L/8f/y
//L/8v/y//H/8f/x//P/8//x//H/8v/z//X/9v/4//f/+P/3//b/9//4//r/+//6//r/
/f/+//7//v///wAAAgACAAIAAwAEAAQABAADAAUABQAFAAUABgAGAAcACAAHAAcABgAF
AAQABAAFAAYABAAEAAQABAAHAAcABwAHAAoACwAMAA4ADQAOAA8ADwAQABEAEwAVABQA
EwASABEAEQAQABAADwAOAA0ADAALAAkACAAHAAcACAAGAAUABAABAAEAAAD/////////
/wAA/f/9//3//f/9//3//P/7//3//f/9//7//P/8//z//f/9//z//P/8//z//P/9//7/
/P/8//z//P/+//7//v////3//f/9//7/AAAAAAAAAAAAAAEAAQABAAAAAAAAAAAAAgAC
AAIAAgABAAAAAAD//wEAAQD///////8AAAAAAAD+//7//v/8//3//f/+/wAA/v/+//7/
/v/////////9//3//v/+//7//P/8//z/+//9//3//P/8//v/+//7//v//P/8//v/+//5
//n/+f/5//n/+f/5//j/+P/5//r//P/7//r/+f/4//r/+v/5//n/+f/5//n/+f/4//j/
9//3//j/+f/6//v/+v/5//j/9//3//f/9//3//j/+P/4//j/9v/3//f/9//3//j/+f/6
//n/+P/4//f/9f/3//j/9v/2//b/9v/0//T/9P/0//T/9f/3//j/9v/2//b/9v/4//j/
9//3//f/+P/4//j/9v/2//X/9f/3//f/9//3//b/9v/1//X/9f/1//X/9f/1//T/8//y
//H/8f/w/+//8f/y//L/9P/z//P/8//z//X/9v/3//f/9//4//n/+f/5//r/+//7//n/
+f/5//f/9v/1//X/9P/z//L/8v/z//X/9v/2//f/9f/0//T/9P/0//b/9v/2//L/8f/3
/wYAGgAxAE0AaQCGAKsA2QAAASYBSQFOATgBCAHHAIMATAAjAP//4P/M/8j/0P/T/83/
y//H/8b/wv/B/7//wP/C/8X/w//D/8P/xP/E/8L/wv/E/8j/yf/Q/9b/3f/e/+D/4//m
/+n/6//u/+//8P/w//H/8P/w//D/8P/y//P/8//z//L/8v/y//P/8//z//P/8//1//X/
9f/1//T/9P/y//L/9P/1//b/9v/z//P/8//z//P/8//z//P/9P/0//X/9f/0//T/9P/0
//f/9//3//n/9//1//X/9v/4//n/+f/6//z//v/+//7//f/8//z/+//+//7/AQACAAIA
AgADAAQABAAEAAQABQAHAAgACQAJAAcABwAHAAcACgAKAAsADAALAAsACgAJAAcABgAG
AAYACAAIAAgACAAJAAkACQAJAAsADQAPABIAEQASABMAEwATABMAFAAVABUAFQAVABUA
EgAQAA8ADQAOAA0ADAALAAkACAAHAAcACAAGAAUABAADAAMAAgABAAAA///+//7//f/9
//3//f/9//3//P/7//3//f/9//7//v/+//7////+//z/+//6//z//P/9//7//v/+//7/
/v/+//7//v///wAAAQACAAQAAwACAAEAAAACAAMAAwADAAMAAgABAAAAAAAAAAAAAAAC
AAIAAwADAAEAAQD/////AQACAAIAAgAAAAAAAAD+/wAA/////wAA/v/+//7//v/9//3/
/f/7//z//v///wAA///+//3/+//9//3//P/8//3//f/9//3/+v/6//n/+f/7//v/+//7
//n/+f/5//j/9//3//f/+P/4//j/+P/4//j/+P/3//f/+f/5//n/+f/4//j/9//3//f/
9//3//f/+f/5//n/+f/4//f/9v/1//b/9v/2//b/9P/1//X/9f/1//b/9//4//r/+P/3
//j/9//2//X/9P/2//b/9v/2//f/9//4//j/+P/4//j/+P/4//j/9//3//X/9v/2//b/
+P/4//f/9//3//f/9//3//b/9v/1//X/9v/3//j/+f/4//b/9P/y//P/8//y//H/7//w
//D/8v/1//X/9f/1//f/+P/5//n/+P/4//j/9//5//r/+//7//n/+f/5//f/+P/3//f/
9v/3//b/9v/3//b/9v/1//X/9//2//b/9v/4//j/9v/2//T/8//x//T//v8TACcAQQBe
AHsAnQDMAPwAKQFYAXYBcgFPARMByACDAE0AIAD4/9j/yv/L/9H/y//D/8L/wP+9/7//
vP+6/7n/vf+9/73/vP+8/77/wP/A/8L/xf/G/8j/yf/Q/9j/3f/i/+f/6f/q/+3/7v/u
/+//8v/y//L/8v/y//P/8//z//L/8v/y//P/9P/1//b/9//1//X/9f/1//j/+P/2//b/
9v/3//j/+P/1//X/9f/1//b/9//4//n/+f/4//j/9//4//j/+P/4//n/+f/5//v/+v/3
//b/9v/4//v//f8AAP3//v/9//z//f/+/wAAAQACAAIABQAGAAQABAAFAAYABwAIAAkA
CwAMAAwADAALAA0ADQANAA0ADwAQABIAFAATABMAEgARABEAEAAQABAAEAAQABAAEAAR
ABEAEQARABQAFQAWABgAGAAYABgAFwAZABkAGgAbABoAGQAYABcAFQAUABQAEwAUABMA
EgARAA8ADgANAA0ADgAMAAsACgAGAAUAAwABAAAA///+//7////////////9//3//P/7
//z//f/+/wAA///+//3//f/9//z//P/8//7//v///wAA/v/+//7//v8AAAAAAAABAP//
/////wAAAgACAAIAAgACAAMAAwADAAIAAgACAAIABAAEAAQABAACAAIAAwADAAUABQAD
AAMAAwAEAAQABAACAAIAAgAAAAEAAQACAAQAAQAAAP///v/+////AAD/////AAAAAAAA
/v/+//7//f///////v/+//3//f/9//3//v/+//3//f/9//3//f/9//z/+//6//j/+v/7
//z//v/9//z/+//6//r/+v/5//n/+f/5//n/+f/6//r/+f/5//v/+//7//v/+f/5//n/
+f/5//n/+f/5//r/+v/6//r/+P/5//n/+f/6//r/+v/6//j/+P/4//j/+P/4//j/+v/6
//r/+v/4//f/9//2//f/+P/5//r/+P/4//f/9//3//j/+P/4//r/+v/5//n/9//3//f/
9//4//j/9//3//f/9//3//f/9//2//X/9P/0//X/9f/1//T/9P/z//T/9//3//f/9//1
//b/9//3//X/9v/3//f/+f/6//v/+//7//v/+//5//r/+f/5//j/9f/0//T/9f/z//T/
9P/1//f/9v/2//b/9P/0//T/9P/2//f/8//w/+7/8/8BABUALABJAGkAigC0AOUAFAE+
AWIBcQFjATgB+QCxAHQAQgAUAO7/0//L/83/zf/I/8b/xf/D/8D/vP+5/7n/u/+9/77/
vv++/8D/wP++/7//wv/G/8n/zv/U/9v/4P/j/+X/5v/r/+z/7P/t/+//8P/x//L/8P/x
//H/8f/0//T/9P/1//X/9f/1//X/8//z//P/8//2//b/9P/0//P/8//z//L/8v/z//T/
9f/z//P/8//z//L/8v/z//P/8//0//X/9v/2//X/9P/1//b/9f/2//j/+P/5//n/+v/4
//r/+v/6//z//P/9//3//P/8////AAACAAIAAwAEAAQABAAEAAUABQAGAAcABwAIAAkA
CgALAAoACgALAAwADgAPAA8ADwAPAA4ADgAOAAwADAAMAAwADQANAA0ADQANAA0ADQAO
ABEAEgATABMAEwATABQAFQATABMAEwATABMAEgASABEADgANAAwACwALAAoACQAJAAgA
BgAFAAQAAwADAAIAAQACAAEAAAAAAP7//f/8//v/+//7//r/+f/5//n/+f/6//j/+P/4
//n/+//6//r/+v/4//j/+f/6//z//P/8//z//P/8//z//f/7//v/+//8//3//v///wAA
/v////////8AAAAAAAAAAAAAAAAAAAAAAAAAAAEAAQACAAMAAgADAAIAAgABAAAAAgAC
AAIAAAAAAP////8AAP7//v/+//7//////////f/7//z//P/8//z//P/8//v//f/9//z/
/P/7//v/+//7//z//P/7//v/+f/5//n/+f/7//v/+//6//n/+f/5//r/+P/4//j/+P/6
//r/+f/5//f/9//3//f/+P/4//f/9//3//f/9//3//f/9//3//f/+f/5//n/+f/3//b/
9f/0//b/9//3//f/9v/2//b/9v/2//b/9//3//n/+v/4//j/+P/4//b/9v/2//b/9v/3
//n/+v/4//j/+P/4//r/+v/5//n/9//4//j/+P/4//j/9//3//n/+f/5//n/+P/4//f/
9//5//n/+f/5//n/+P/3//b/8//z//L/8f/x//L/8v/0//P/8//z//P/9f/2//f/9//3
//j/+f/5//f/+P/5//n/+//7//v/+f/2//X/9f/0//X/9P/0//X/8//0//T/9f/1//T/
9P/0//j/+P/4//b/9P/x/+//7P/w//3/EQAlAD4AXQB7AJ4AzAD5ACIBSAFeAVcBMwH4
ALMAdwBGABoA9v/a/8//0f/T/83/yP/E/8P/wf++/77/v//B/8H/wf++/77/vP++/77/
wv/H/8r/zP/P/9T/2v/f/+L/5f/p/+z/7//w//D/8f/w//D/8P/w//L/8//z//P/8v/y
//L/8//0//X/9v/3//f/9//3//f/9v/2//T/9P/2//f/+P/4//X/9f/1//X/9//3//f/
9//2//b/9//3//T/9P/0//T/9//3//f/+f/3//X/9f/2//j/+f/5//r/+v/8//z//P/6
//r/+//7//7//v8BAAIAAAAAAAEAAgAEAAQABAAFAAUABgAHAAcABwAHAAcABwAJAAoA
DAAOAAwADQANAA0ADQAMAAwADAAMAAwADAAMAAsACwALAAsADAANAA4AEAAPABAAEQAR
ABEAEQASABMAEwATABMAEwARABAAEAAPABAADwAOAA0ACwAKAAkACQAKAAgABwAGAAUA
BQAEAAMAAAD///7//v////////////3//f/8//v//f/9//3//v/+//7//v////3//P/8
//z//v/+////AAD+//7//v/+/wAAAAAAAAEAAQABAAEAAgAAAAAAAAAAAAIAAwADAAMA
AgACAAIAAgAEAAQABAAEAAQABAAFAAUABQAFAAMAAwAFAAYABgAGAAUABAADAAAAAQAB
AAIABAACAAIAAgACAAEAAQABAP//AQACAAIAAgABAAAA///9///////+//7/////////
///8//z/+//7//z//f/+/////v/9//z/+v/6//v//P/+//7//v/+//7//P/8//v/+//9
//3//f/9//3//P/6//n/+//7//v/+//7//v/+//7//n/+f/5//n/+f/6//v//P/6//v/
+//7//r/+v/6//r/+v/6//v/+//5//n/+f/7//z//P/8//z//P/6//r/+v/6//v/+//8
//z//P/8//z//P/8//z/+//7//v//P/8//z/+v/6//n/+f/6//v//P/9//z//P/7//v/
+//7//v/+//7//r/+f/4//f/9//2//X/9//4//j/+v/5//n/+f/5//n/+v/7//v//f/+
///////9//7//////wEAAQABAP///P/7//v/+v/7//r/+v/7//v//P/8//3/+//6//r/
+v/8//7//v/+//r/9//1//z/DAAfADcAVQB0AJMAvQDsABIBNwFUAVQBPAELAcsAigBX
ACsABgDm/9T/1P/Z/9f/0//R/87/zP/H/8X/xv/I/8n/y//L/8v/yv/I/8b/xv/K/87/
0f/W/9z/4//o/+z/7f/u//H/9f/2//n/+v/6//v/+//6//n/+P/6//v/+//7//z//P/8
//3//f/9//3//f////////////7//v/8//z//P/9//7//v////////////3//f/9//3/
/v/+///////+//7//v/+/////////wEAAQD/////AAAAAAEAAQACAAIABAAEAAQABAAE
AAUABQAGAAYACQAKAAoACgALAAwADAAMAAwADQAPABAAEQARABEAEQARABEAFAAUABUA
FgAUABUAFQAVABMAEgASABIAFAAUABQAFAAVABUAFQAVABYAFwAYABoAGQAaABsAGwAb
ABsAHAAdAB0AHQAdAB0AGwAaABoAGQAYABcAFgAVABUAFAATABMAEAAOAA0ADAANAA0A
DAALAAoACQAIAAgACQAJAAkACQAHAAcABgAFAAUABQAFAAYACAAIAAgACQAHAAYABgAG
AAYABgAHAAgACAAIAAgACAAIAAgACAAJAAsACwALAAwACgAKAAoACgAMAA0ADQANAA4A
DgAOAA4ADAAMAAwADAANAA4AEAARABAADwAMAAsADQAOAA4ADgAOAA4ADgAMAAwACwAL
AAwADgAOAA4ADgAMAAsACgAHAAkACgAKAAoACgAKAAoACQAJAAkACAAIAAkACQAJAAkA
CAAIAAcABwAJAAkACQAJAAcABwAHAAYABQAFAAUABgAIAAgACAAIAAYABgAFAAUABwAH
AAcABwAGAAYABQAFAAUABQAFAAUABwAHAAcABwAFAAUABQAFAAYABgAGAAYABAAFAAUA
BQAEAAQABAAEAAQABAAFAAUAAwADAAMAAwACAAQABAAEAAQABAAEAAQABAABAAEAAgAC
AAQABAAEAAQAAgACAAEAAQADAAQABAAEAAQABAADAAMAAwADAAMAAwAGAAYABQAFAAMA
AwADAAMABQAEAAMAAgD//////v/9//3//v/+/wAAAwADAAMAAwABAAIAAwADAAUABgAH
AAcABQAGAAcABwAFAAUABQADAAQAAwADAAIAAQAAAAAAAQABAAIAAgADAAMAAgACAAIA
AgACAAIABAACAP///f8CABAAIwA5AFUAdACTALsA6AAQATUBUgFWAUABEQHRAJAAXQAz
AA4A7v/a/9T/2f/b/9f/1f/U/9L/z//N/8r/yv/N/83/zf/N/87/zv/M/8z/zv/Q/9P/
1v/e/+X/7P/u//H/8v/z//X/+P/7//z//P/9//7//v/+//7//P/9//3//f8AAAAAAAAB
AAAA///+//3///////////8AAAAA/v/+//z//f/+//7////////////9//3//f/9//7/
/v///////v/+//7//v/9//3//f///wAA//8AAAIAAAABAAEAAgACAAQABAAEAAYABgAH
AAcABgAGAAkACgAMAAwADQAOAAwADAAMAA0ADwAQABEAEQATABMAEwATABIAEgATABQA
FgAXABcAFwAVABQAFAAUABQAFAAUABQAFQAVABUAFQAUABUAFgAYABsAHAAdAB0AGwAb
ABwAHQAbABsAGwAbABsAGgAaABkAFgAVABQAEwAUABQAFAAVABIAEAAPAA4ADQANAAwA
CwAKAAkACAAIAAUABQAFAAUABwAHAAYABQADAAMAAwAEAAQABAAEAAUABQAEAAQABAAC
AAIAAwAEAAYABgAGAAYABAAEAAQABQAFAAUABQAGAAYABgAGAAYABgAHAAcABwAJAAoA
CwAMAAsACgAJAAgACgAKAAsACwALAAsACQAJAAcACAAIAAgACgAKAAoACAAIAAcABwAI
AAgACAAIAAgABwAHAAcABQAFAAYABgAGAAYABgAGAAUAAwADAAIAAgADAAMAAwADAAQA
BAADAAMAAQABAAEAAQACAAMABAAEAAEAAQABAAIAAgACAAIAAgACAAIAAQABAP//////
////AgACAAEAAQD//////////wEAAQABAAEAAQABAAEAAQD+//7//v/+/wAAAQABAAEA
/v/+//7//v/+//7//////wEA/////////v/+//7//v/+//7/AAAAAAAAAAD9//3//v/+
/wAAAAAAAAAA/v/+//3//f/9//7//v/+//7//v/9//3//f/9//3//f8AAAAA//////3/
/f/9//3////+//3//P/7//v/+v/5//f/+P/4//r//f/9//3//f/7//z//f/9//3//v//
////AQACAAMAAwACAAEAAAD9//7//f/9//z/+//6//r/+//7//z//P/9//3//P/8//z/
+v/8//z//P/8//n/9//8/woAGwAvAEsAaACDAKsA2AAAASUBRAFMATgBDQHPAIwAVwAt
AAgA6P/S/87/0f/R/83/zf/K/8r/x//F/8L/wv/D/8X/w//D/8T/xv/G/8T/xP/G/8n/
yv/S/9n/4P/k/+f/6P/p/+v/7v/x//L/8v/z//T/9P/0//T/8v/z//P/8//2//b/9v/3
//X/9f/1//X/9f/1//X/9f/2//b/9P/0//L/8//0//T/9f/1//X/9f/z//P/8//z//T/
9P/1//X/9v/2//b/9v/2//X/9P/1//b/9f/2//j/9v/3//f/+P/2//j/+P/4//r/+v/7
//v/+v/6//3//v8AAAAAAQACAAAAAAAAAAEAAwAEAAUABQAHAAcABwAHAAYABgAHAAgA
CAAJAAkACQAHAAYABgAGAAYABgAGAAYABwAHAAcABwAGAAcACAAKAAsADAANAA0ADQAN
AA4ADwAPAA8ADwAPAA8ADgAOAA0ACgAJAAgABwAJAAgABwAHAAYABAADAAIAAQABAAAA
///+//3//P/8//n/+f/5//n/+//7//r/+f/5//n/+f/6//r/+v/6//v//f/8//z//P/6
//r/+//8//7//v/+//7//P/8//z//f/9//3//f/+//7//v/+//7//P/9//3//f///wAA
AQACAAAAAAAAAAAAAAAAAAEAAQADAAMAAQABAP//AAAAAAAAAgACAAIAAAAAAP////8A
AAAAAAAAAAAA/////////f/7//z//P/8//7//v/+//3/+//7//r/+v/7//v/+//7//r/
+v/5//n/+f/5//n/+f/5//n/+f/4//f/9//3//j/+P/4//j/+P/4//j/9//3//f/9//3
//f/+P/4//f/9//3//f/9//3//f/9//3//f/9//3//f/9//2//b/9v/2//j/+f/5//n/
9v/2//b/9v/2//b/9//3//f/9f/1//X/9P/0//T/9v/2//b/9v/0//T/9P/0//P/8//0
//T/9v/2//b/9v/0//T/8//z//X/9v/2//b/9v/2//X/9f/1//X/9f/1//b/9v/1//X/
8//z//P/8//1//T/8//y/+//7//u/+3/7f/u/+7/8P/z//P/8//z//H/8v/z//P/8//0
//X/9f/3//j/+f/5//f/9//3//X/9v/1//X/9P/x//D/8P/x//P/9P/0//X/8//y//L/
8v/y//L/8v/0//L/7//v//j/BgAXAC8ATQBqAIcAsQDeAAQBJwFCAUABIgHvAK0AbgA/
ABkA9v/a/8r/yP/N/8v/x//H/8b/xP/B/7//vv++/8H/wf+//8H/wv/C/8L/wP/C/8L/
xf/I/9D/1//e/+L/4//m/+f/6f/q/+3/7v/u/+//8P/w//D/8P/w//H/8f/x//T/9P/0
//X/8//z//P/8//z//P/8//z//b/9v/0//T/8v/z//T/9P/1//X/9f/1//P/8//z//P/
9P/0//X/9f/0//T/9P/0//P/8//z//X/9v/1//b/+P/2//f/9//4//j/+v/6//r//P/8
//3//f/8//z///8AAAIAAgADAAQAAgACAAIAAwADAAQABQAFAAcABwAHAAcABgAGAAcA
CAAKAAsACwALAAcABgAGAAYABgAGAAYABgAJAAkACQAJAAgACQAKAAwADwAQABEAEQAR
ABEAEgATABMAEwATABMAEwASABIAEQAOAA0ADAALAA0ADAALAAsACAAGAAUABAAFAAUA
BAADAAIAAQAAAAAA//////////8BAAEAAAD//////////wAAAAAAAAAAAQABAAAAAAAA
AAAAAAABAAIAAgACAAIAAgACAAIAAgADAAMAAwADAAQABgAGAAYABgAEAAUABQAFAAYA
BgAGAAYABgAGAAYABgAGAAYABwAHAAcABwAFAAUAAwAEAAQABAAGAAYABgAEAAQAAwAD
AAQABAAEAAQABAADAAMAAwABAAEAAgACAAIABAAEAAQAAwABAAEAAAAAAAEAAQABAAEA
AgACAAEAAQABAAEAAQABAAEAAQABAAAA////////AAAAAAAAAAAAAAAAAAD/////////
//////8CAAIAAQABAP//////////AQABAAEAAQABAAEAAQABAAAAAAAAAAAAAAABAAEA
AQAAAAAAAAAAAAAAAAABAAEAAQD///////8AAAAAAAAAAAIAAgACAAIAAAAAAAAAAAD/
////AAAAAAAAAAAAAAAAAAAAAP////8BAAIAAgACAAAAAAD/////AQABAAEAAQACAAIA
AQABAAEAAQABAAEAAwACAAEAAAD9//3//P/7//3//v/+/wAA/////////////wAAAQAB
AAMABAAFAAUABQAGAAcABwAFAAUABQADAAQAAwADAAIA///+//7///8BAAIAAgADAAEA
AAAAAAAAAgACAAIAAgAAAP3/AQAMABwAMQBLAGkAhACnANMA/AAgAUEBUAFAARoB3QCZ
AGQAOQAVAPT/3v/U/9r/2//Z/9X/1f/U/9D/z//L/8r/zv/R/8//z//P/9D/0P/O/87/
0P/U/9f/3P/k/+n/7P/w//H/9P/3//n/+v/9//7//v////7//v/+//7/AAABAAEAAQAC
AAIAAgADAAEAAQABAAEAAwADAAMAAwAEAAQAAgACAAIAAwAEAAQAAwADAAMAAwABAAEA
AQABAAQABAAFAAUABAAEAAQABAAFAAUABQAHAAkABwAHAAgABgAHAAcACAAKAAwADAAM
AAwADAANAA0ADAAMAA8AEAAQABAAEQASABIAEgASABMAFQAWABcAFwAXABcAFwAXABgA
GAAZABoAGgAbABsAGwAXABYAFgAWABgAGAAYABgAGQAZABkAGQAcAB0AHgAgACEAIgAj
ACMAIQAhACIAIwAlACUAJQAlACMAIgAiACEAIAAfAB4AHQAfAB4AHQAdABoAGAAXABYA
FwAXABYAFQAUABMAEgASABEAEQARABEAEwATABIAEQAPAA8ADwAQABIAEgASABMAEwAS
ABIAEgASABIAEwAUABYAFgAWABYAFAAUABQAFQAXABcAFwAYABYAFgAWABYAFgAXABcA
FwAaABoAGgAaABgAGAAYABgAGgAaABsAGwAZABkAFwAXABcAGAAYABgAGgAaABoAGAAW
ABUAFQAWABgAGAAYABgAFQAVABUAEwAVABYAFgAWABYAFgAWABUAEwATABIAEgAVABUA
FQAVABIAEgARABEAEwATABMAEwAVABUAFQAUABMAEwATABQAFgAWABYAFgAUABQAEwAT
ABMAEwATABMAFgAWABUAFQATABMAEwATABUAFQAVABUAEwATABMAEwAUABQAFAAUABQA
FQAVABUAFAAUABQAFAAWABYAFwAXABcAFQAVABUAFAAUABQAFAAWABcAFQAVABQAFAAU
ABQAFAAWABYAFgAWABQAFAAUABQAFAAUABQAFAAWABYAFgAWABQAFAAUABQAFgAWABYA
FgAUAA==
         </WaveFormData>
      </LeadData>
      <LeadData>
         <LeadByteCountTotal>10000</LeadByteCountTotal>
         <LeadTimeOffset>0</LeadTimeOffset>
         <LeadSampleCountTotal>5000</LeadSampleCountTotal>
         <LeadAmplitudeUnitsPerBit>4.88</LeadAmplitudeUnitsPerBit>
         <LeadAmplitudeUnits>��V</LeadAmplitudeUnits>
         <LeadHighLimit>2147483647</LeadHighLimit>
         <LeadLowLimit>268435456</LeadLowLimit>
         <LeadID>V6</LeadID>
         <LeadOffsetFirstSample>0</LeadOffsetFirstSample>
         <FirstSampleBaseline>0</FirstSampleBaseline>
         <LeadSampleSize>2</LeadSampleSize>
         <LeadOff>FALSE</LeadOff>
         <BaselineSway>FALSE</BaselineSway>
         <ExcessiveACNoise>FALSE</ExcessiveACNoise>
         <MuscleNoise>FALSE</MuscleNoise>
         <LeadDataCRC32>2845208293</LeadDataCRC32>
         <WaveFormData>
9P/1//b/9//1//T/9P/0//T/8//y//H/8P/v/+//7//v//H/8f/x//H/8f/w/+//7//w
//D/8P/x/+3/6//p/+//+f8HABkALwBGAGQAigCwANIA8wAIAQ0B/ADaAKoAewBZADkA
GQD+/+r/4//j/9z/1v/T/87/yf/G/8P/wf/B/8L/wv/C/8P/w//D/8P/w//D/8P/xv/M
/9L/2f/e/+L/5P/l/+X/6P/q/+r/7P/t/+//7//v/+7/7f/t/+3/7//v//D/8f/x//H/
7//v/+//7//x//H/8v/z//H/8f/v/+7/7v/v/+//7//w//H/8f/x//D/7//v/+//8P/x
//H/8f/x//L/8v/x//D/8P/x//H/9f/1//X/9f/1//X/9f/1//b/+P/5//r/+f/5//n/
+f/5//n/+//9/wAAAQACAAIAAQABAAEAAgADAAQABgAIAAgACAAIAAgABgAIAAkACQAL
AAsADAAMAAkACQAJAAkACQAJAAsADAAMAAwACwAKAAwADAAOAA8AEQASABMAFAASABAA
EAAQABEAEQAPAA8AEAAOAAwACwAJAAgABwAFAAUABAADAAMAAAD+//7//v////7//f/9
//7//f/8//v/+P/4//n/+f/6//r/+v/7//j/+P/4//n/+v/6//r/+v/6//r/+v/6//j/
+f/6//r//P/8//z//P/6//r/+v/7//r//P/8//r//P/8//z//P/6//v/+//8//7//f/9
//3/+//7//v//P/8//z//P/8//v/+v/6//r/+f/6//r/+v/8//v/+v/5//b/9v/3//j/
9//3//b/9f/2//b/9f/0//L/9P/1//X/9v/1//X/9f/0//P/8//0//T/9P/0//T/8v/y
//H/8f/x//H/8f/x//P/8//z//L/7//v//D/8P/w//D/8P/w//D/7//v/+//7f/t/+7/
7v/w//D/8P/v/+3/7f/t/+3/7f/t/+7/7v/s/+z/6//r/+n/6f/p/+n/6//r/+z/7P/r
/+r/6f/o/+r/6//r/+v/7f/t/+r/6v/q/+r/6v/s/+z/7P/r/+j/6P/o/+n/6v/q/+r/
6f/r/+v/6v/q/+r/6f/p/+j/6f/p/+r/6v/p/+j/6P/n/+f/5//n/+f/6f/o/+j/6P/o
/+f/5P/i/+P/4//j/+P/4v/i/+P/4v/i/+L/4//k/+b/5v/m/+b/5f/l/+T/5P/n/+j/
6f/p/+f/5v/l/+T/4//i/+H/4P/g/+H/4v/j/+T/4//i/+H/4v/i/+L/4//i/+L/4P/d
/9v/2f/Z/+H/7f/7/w0AIQA2AFAAdACcAMAA4wD8AP8A7gDKAJoAawBHACcACQDu/9z/
1f/T/8z/xP/B/7z/t/+0/7P/s/+1/7T/sv+w/6//r/+v/7H/sf+z/7X/uP+6/77/xf/K
/8z/0P/T/9f/2P/Y/9n/2v/a/9v/3f/d/9z/2//Z/9n/2//b/9r/2//b/9v/2v/b/9z/
3f/c/9v/2//b/93/3f/b/9r/3P/d/93/3f/c/93/3f/d/97/3f/d/93/3f/d/9z/2//c
/97/3//f/97/3v/f/9//3//f/9//3//g/+H/4v/j/+P/5P/k/+T/5//n/+f/5//n/+f/
6f/r/+r/6//s/+z/7v/v//D/8v/y//L/8//0//b/9v/2//b/9v/4//n/+f/6//n/+f/4
//n/+f/5//n/9//3//n/+v/8//z/+//6//z//P/+/////v/+//7//v////7///8AAAAA
///8//v//P/6//j/9//0//T/9P/z//L/8P/u/+3/7v/s/+z/7P/p/+j/5//n/+j/5//m
/+X/5P/k/+X/5f/j/+L/4f/h/+H/4v/j/+X/5f/k/+P/4v/k/+T/5P/k/+L/4//k/+T/
4v/i/+L/4v/k/+T/5P/l/+X/5v/l/+L/4//k/+X/5v/k/+X/5f/m/+T/4//j/+P/5P/l
/+b/6P/n/+b/5f/k/+X/5P/k/+T/4//k/+T/5P/i/+H/4P/f/9//4P/i/+T/5P/j/+H/
3//f/+D/4P/g/97/4P/h/+H/3v/d/93/3f/d/93/3v/g/9//3v/d/9z/3v/e/93/3f/d
/93/3f/d/9v/2//b/9r/2v/b/93/3v/d/9z/2//a/9z/2//b/9v/2f/Z/9r/2v/Y/9j/
2P/X/9n/2f/Z/9n/1//X/9j/2P/Y/9j/1//X/9f/1//X/9f/2P/X/9f/1v/Y/9j/2P/Y
/9f/1//W/9X/1f/X/9j/1//W/9X/1P/S/9L/0v/R/9P/1P/V/9f/1//W/9X/0//V/9X/
1P/U/9X/1f/W/9b/1P/T/9P/0v/U/9T/1f/V/9X/1f/V/9X/1//W/9b/1v/X/9f/1f/U
/9T/0//S/9H/0v/U/9f/2P/W/9b/1//Y/9r/2v/a/9r/3P/d/93/3v/f/+D/4f/h/+L/
4v/i/+L/4//i/+H/4P/g/+H/4v/j/+f/5//n/+f/5f/k/+P/4//m/+b/5v/j/9//2//f
/+n/9/8JAB8ANQBMAG4AlgC4ANgA9wAEAf0A4AC2AIgAXwA7ABsA/f/m/9z/2//Z/9D/
zP/H/8D/u/+4/7X/tf+5/7r/uv+6/7n/uf+5/7X/t/+5/73/wP/I/9D/0//W/9b/2P/b
/93/4P/i/+L/5P/l/+f/5f/l/+T/4//l/+X/5//n/+b/5//n/+f/5//n/+f/5//p/+n/
6v/r/+r/6f/m/+T/5v/n/+f/5//n/+f/5v/l/+b/5f/l/+X/5v/n/+f/5//l/+b/5v/l
/+X/5v/o/+n/6v/p/+j/5//p/+n/6f/p/+z/7v/v//D/8P/v/+7/7f/u/+//8v/1//T/
9f/2//b/9//3//f/+P/7//z//v8AAP///v/9//z//v8AAAEAAQACAAEAAQAAAP//////
/////////wEAAgACAAIAAQAAAAEAAgAFAAcABgAGAAYABgAGAAQABAAEAAMAAwABAAEA
AAD+//z/+//4//j/+P/3//b/9P/y//H/8v/w//D/8P/v/+7/7f/t/+r/6f/o/+f/6P/o
/+n/6f/n/+b/5f/l/+b/5v/m/+f/6v/q/+r/6v/o/+j/6P/o/+r/6//s/+z/7P/s/+z/
7P/s/+z/7P/t/+7/8P/w/+7/7f/s/+v/6v/s/+3/7f/u/+z/6//r/+v/6f/p/+n/6v/r
/+z/7f/u/+z/6v/p/+j/6f/q/+r/6v/o/+f/5v/l/+X/5v/o/+r/6f/p/+j/5//m/+b/
5f/k/+T/5v/n/+f/5v/l/+X/5f/m/+X/5f/m/+T/5P/k/+T/4//i/+D/3//h/+H/4f/h
/+H/4f/h/+D/3//f/+D/4P/i/+L/4v/i/+H/3//e/93/3//f/+D/4P/g/+D/4P/f/+H/
4f/h/+H/4v/j/+X/5v/k/+T/4//j/+T/5f/m/+f/7//1//z/AgAEAAYACAAKAAwACwAL
AAgABgAGAAYABgAHAAgACQAJAAgACAAIAAkACQAIAAcABQAGAAcABwAIAAcABwAIAAgA
CgAJAAkACAAIAAgACQAJAAkACQAJAAkACgAKAAsADAAMAAsACAAGAAkACQAJAAkACQAK
AAwADAAOAA4ADwAQABIAEgASABIAEAARABEAEgAVABYAFwAXABYAFgAWABYAEwASABEA
EAAQABEAEgATABMAEwATABMAFAAUABQAFQAYABgAFgAVABMAEQANAA8AFwAlADUARwBc
AHQAkgC8AOgADQEyAU8BVAFEAR4B7QC7AJEAbQBMAC4AFwARABAACAD9//j/8//u/+3/
6//p/+r/7P/s/+v/6//r/+3/7//x//H/9P/2//j/+/8AAAYACgAPABEAFAAWABgAGgAb
AB0AHgAfAB8AHwAfAB8AIQAhACEAIQAgAB8AIAAhACIAIwAhACEAIgAjACUAJQAjACIA
JAAlACUAJQAkACUAJQAlACYAJQAlACUAJAAlACUAJQAnACgAKAAnACgAKAApACkAKgAp
ACgAJwApACsALQAvAC0ALgAuAC4AMQAxADEAMQAzADMANQA3ADUANQA1ADQANQA3ADkA
PAA8ADwAPQA+AD8AQABBAEIARABGAEcARwBIAEcARwBGAEYARwBIAEkARwBHAEkASgBK
AEoASQBIAEoASgBMAE0ATABMAEwATABNAEwATQBOAE4ATQBKAEkASABGAEQAQwBCAEIA
QgBBAEAAPgA8ADsAOwA6ADsAPAA4ADYANAAzADIAMQAwAC8ALgAuAC8ALwAvAC4ALQAt
AC0ALgAvADEAMQAwAC8ALgAwADAAMAAwADAAMQAyADIAMAAwADAAMAAxADIAMwA1ADMA
NAAzADAAMwA0ADUANgA4ADkAOQA6ADgANwA3ADcAOQA5ADkAOgA3ADYANQA0ADUANgA4
ADoAOgA6ADkAOAA4ADcANgA1ADUANgA4ADoAOAA3ADUAMwA1ADYANgA2ADYAOAA5ADkA
NgA1ADUANQA1ADUANgA4ADcANgA1ADQANgA2ADUANQA1ADUANQA1ADMAMwAzADIAMwAz
ADQANAA0ADQANAA0ADQAMwAzADMAMwAzADQANAAyADIAMgAxADQANQA2ADcANgA1ADUA
NAA2ADYANQA1ADUANQA1ADUANgA1ADUANAA2ADYANgA2ADQANQA0ADYANgA2ADYANgA2
ADYANQAyADIAMgAzADUANgA3ADcANQA1ADQANAA1ADUANgA2ADgANwA3ADYANAA0ADUA
NQA3ADcANwA3ADcANgA2ADYAOQA5ADcANgA3ADcANwA3ADYANgA3ADYANgA2ADcAOAA3
ADYANQA0ADIAMwAzADQANQA2ADcANwA0ADQANAA0ADAALgAsACoAJwAlACMAIQAhAB8A
HQAbABUAEAALAAcAAgAAAAAAAQABAP///f/3//P/9f///w0AHgA0AEwAaACKALUA3AD/
AB4BMgEwARkB7wDBAJUAbABGACMABQD0//D/7f/k/9//2v/V/9H/zf/K/8j/yv/J/8v/
zf/N/83/zf/N/8z/zv/S/9X/2v/g/+b/6//t/+7/8P/y//T/9f/3//j/+f/5//n/9//3
//n/+f/6//v/+//7//v/+//7//v/+//7//z//f///////f/8//r/+//7//v//P/9//3/
/f/8//v/+//7//r/+//7//v//P/+///////8//z//f/9////////////AQABAAEAAQAA
AAIAAwAEAAUABQAFAAUAAwADAAUABwAKAAsADAAMAA0ADQANAA4AEAAQABEAEgATABQA
FQAWABYAGAAZABkAGwAbABwAHAAdAB0AHQAdABsAGwAdAB4AHgAeAB0AHAAcABwAHgAf
ACAAIAAgACAAIgAgACAAIAAfAB8AHQAdAB0AHAAbABsAGQAYABcAFQAWABQAEgARAA4A
DAAMAAwACQAIAAcABwAIAAcABgAFAAMAAgACAAEAAwACAAEAAQAAAAAAAAABAAAAAAAA
AAAAAgACAAIAAgAAAAEAAgACAAIAAgACAAIABAAEAAQABQAFAAYABQACAAUABgAHAAgA
BgAHAAcACAAKAAkACQAJAAkACQAJAAoACAAIAAgACAAIAAgACQAKAAoACgAJAAgACgAJ
AAgABwAIAAgACQAKAAoACQAHAAUABQAGAAYABgAFAAYABgAFAAYABQAFAAUABgAFAAUA
BgAEAAQABAAEAAUABgAGAAcABQAFAAUABQAHAAcABwAGAAcABwAIAAgABgAGAAYABgAI
AAcABwAHAAUABQAGAAYACAAIAAgABwAHAAcABwAHAAUABQAGAAYACAAIAAcABwAGAAUA
BAADAAUABQAGAAYABAAEAAQABAAEAAUABQAFAAcABgAEAAQABAAEAAQABAAEAAMABAAE
AAQABQAFAAQAAwABAAIAAwADAAQAAwADAAQABAACAAEAAQAAAAIAAgADAAMAAgABAAAA
//////7//v/+//3/+//3//T/8f/v/+3/6//r/+z/7v/u/+3/7P/s/+z/7f/u/+//8P/u
/+//7//w//H/8v/z//P/9P/0//T/9P/y//D/7v/s/+3/7f/t/+3/7f/t/+3/7f/t/+z/
6//r/+7/7v/u/+3/6//n/+P/3//h/+n/9/8HABoAMABIAGYAkAC5ANwA/QASARYBBAHd
AK8AgwBdADgAGAD7/+n/5P/g/9f/zv/J/8T/v/+9/73/vP+8/7z/u/+5/7n/uf+5/7n/
u//A/8L/xv/L/87/0v/W/9n/3f/g/+T/5P/m/+f/6f/n/+f/5v/l/+b/5//q/+v/6//r
/+r/6f/o/+n/6v/r/+v/6//s/+3/6//r/+n/6P/p/+v/7P/t/+3/7f/s/+v/7P/r/+v/
6//s/+3/7f/t/+v/7P/s/+v/6//s/+7/7//w/+//7v/t/+//7//v/+//8P/y//P/9P/z
//P/8//z//T/9f/4//v/+f/5//n/+P/6//v//P/+////AAACAAQAAgACAAIAAgADAAYA
CAAJAAoACQAJAAgACQAJAAkACQAJAAkACwAMAAoACgAJAAgACQAKAA0ADwAPAA4ADQAM
AA0ADAANAA4ADQANAAsACwAKAAgABgAFAAYABgAGAAUAAgAAAP7//f/+//z//P/8//v/
+v/5//n/9v/1//T/8//0//T/9f/1//P/8v/x//H/8v/y//L/8//0//T/9P/0//L/8v/y
//L/9P/1//b/9v/0//T/9P/0//b/9v/2//f/+P/6//r/+P/2//b/9v/2//j/+f/5//r/
+P/3//f/9//5//n/+f/6//r/+v/6//r/9//2//b/9v/5//r/+v/6//j/9//2//X/9v/2
//f/+P/5//n/+P/3//b/9v/1//T/9P/2//f/9//0//P/8//z//T/8//z//T/9P/0//T/
9P/y//L/8f/x//P/8//z//P/8v/x//D/7v/u/+//8f/y//D/8P/w//D/8P/v/+//7//x
//H/8v/y//D/8P/w/+//8f/x//H/8f/v/+//8P/w/+7/7v/t/+3/7v/v//D/8f/y//H/
8f/w/+7/7v/u/+7/7v/v/+//7//t/+3/7//v//D/8v/y//L/8v/x//D/7//t/+3/7v/v
//H/8f/w/+//7f/v/+//7v/u/+//7//w//D/7v/t/+3/7P/t/+7/8P/x/+//7//v/+//
7//u/+7/7v/x//H/7//u/+z/6//q/+n/6//s/+7/7v/u/+7/7//w//D/8P/w//D/8v/z
//P/9P/0//T/9P/z//T/9P/0//T/8f/w/+//7v/v/+//7//v//H/8f/x//H/8f/w/+//
7//w//L/8v/x/+3/5//l/+n/9/8FABUALQBGAGAAhACuANAA7wAKARUBCgHsAMAAkwBr
AEcAJQAGAPD/5f/l/+D/1v/T/87/x//C/8H/wf/B/8T/wv/E/8P/w//D/8H/wf/D/8f/
yv/Q/9b/2//g/+L/5P/l/+f/6v/u/+7/8P/x//P/8f/x//D/7//x//H/8//z//L/8//z
//P/8//z//P/8//1//X/9v/3//X/9f/z//L/9P/1//X/9f/0//X/9f/1//b/9f/1//X/
9v/3//f/9//1//b/9v/1//X/9v/4//n/+f/5//n/+f/5//n/+f/5//z//v///wAA////
//////8BAAEAAwAFAAQABQAGAAYABQAFAAUABgALAAwADgAQAA4ADgAOAA4AEAASABMA
EwATABMAFAAUABEAEQARABEAEwATABUAFgAUABQAEwASABMAFAAXABkAGAAYABgAGAAW
ABQAFAAUABcAFwAVABUAFAASABAADwAOAA4ADgANAAwACgAIAAcABgAEAAQABAAFAAQA
AwADAAAA///+//3//v/+//////////7//f/9//z//P/8//3//v/+//7//v/8//z//P/8
//7///8AAAAAAAAAAAAAAAAAAAAAAAABAAIABAAEAAIAAAAAAAAAAAACAAMAAwAEAAQA
AwADAAMAAwADAAMABAAEAAQABAAEAAMAAgACAAIAAwAEAAQABAAEAAMAAgABAAAAAAAB
AAIAAwADAAIAAQAAAAAA///+//7/AAABAAEAAAD////////+//3//f/+/wAAAAAAAAAA
/v/+//3//f////////////////////7/+//7//z//P/+//7//v/+//z/+//7//v//f/9
//7//v/+//7//v/9//v/+//7//v//f/9//7//v/8//z/+//7//3//f/9//3//f/9//7/
/v/8//z//P/8//7//////////f/9//v/+//8//7//v/+//7//P/8//z/+//6//r/+v/7
//z//P/8//v/+//7//r/+v/9//3//v/+//z/+//7//r//P/8//3//f/9//3//f/9//v/
+v/6//r/+//7//n/+P/4//f/9v/1//X/9v/4//j/+v/6//v//P/6//r/+v/6//z//f/9
//7//f/+///////+//7//v/+//3//P/7//r/+f/5//n/+f/9//3//f/9//3//P/7//v/
/P/8//z//f/5//X/8f/1////DQAdADMASgBmAIoAsgDWAPUAEAEbARIB9gDKAJ0AdQBR
ADEAEgD4/+3/7f/o/+D/3f/a/9X/0P/N/8v/yf/K/8r/yv/N/83/zf/L/8v/zf/P/9D/
1v/c/+P/6P/s/+7/7//v//D/8v/2//j/+f/7//n/+f/4//f/9//3//n/+f/6//v/+//7
//n/+f/5//n/+//7//z//f/7//v/+f/4//j/+f/5//n/+v/7//v/+//6//n/+f/5//r/
+//7//v/+//8//z/+//6//r/+//7///////////////////////+/wAAAQACAAMAAwAD
AAMAAwADAAUABwAIAAkACgAKAAsACwALAAwADwAQABIAFAASABIAEgASABIAFAAVABUA
GQAZABoAGgAXABcAFwAXABkAGQAbABwAGgAaABkAGAAYABgAGgAbAB4AHgAeAB4AHAAa
ABoAGgAbABsAGQAZABgAFgAUABMAEAAQABAADwAQAA4ADAALAAoACAAIAAgABwAGAAUA
BQAEAAMAAgABAP7//v//////AQAAAP/////8//z//P/9/wAAAAAAAAAAAAAAAAAAAAD+
////AAAAAAIAAgACAAIAAAAAAAAAAQACAAQABAACAAQABAAEAAQAAgADAAMABAAGAAUA
BQAFAAMAAwADAAQABgAGAAYABgAFAAQABAAEAAMABAAEAAQABgAFAAQAAwAAAAAAAQAC
AAMAAwACAAEAAgACAAEAAAD+/wAAAQABAAIAAQABAAEA/v/9//3//v8AAAAAAAAAAP7/
/v/9//3//f/9//3//f/////////+//v/+//8//z//v/+//7//v/+//3//f/9//v/+//8
//z//v/+//7//f/7//v/+//7//3//f/+//7//P/8//v/+//7//v/+//7//v/+//8//z/
+v/6//r/+v/8//3//f/9//3//f/7//v/+f/6//z//P/8//z//P/8//z/+//6//r/+v/7
//7//v/+//3/+//7//r/+v/7//v//P/8//z/+//7//r/+P/4//n/+f/7//v/+//7//v/
+v/6//r/+//7//n/+P/4//f/9v/1//X/9v/4//j/+v/6//v//P/7//r/+f/4//r/+//7
//z/+//8//3//f/8//z//P/8//3//P/7//r/9//3//f/9//5//n/+f/5//v/+v/5//n/
+P/4//j/+f/3//P/8f/z//3/CQAXAC0AQgBcAH4ApgDKAOkABgEVAQ4B9ADIAJkAcQBP
AC8AEAD2/+n/5//k/9r/1f/U/8//zP/J/8X/w//E/8b/xP/D/8X/x//H/8X/xf/F/8j/
zP/S/9v/4P/k/+b/5//p/+r/7P/s/+7/7//x//H/8f/w/+//7//v//H/8f/y//P/8//z
//H/8f/x//H/8f/x//L/8//z//P/8f/w//D/8f/x//H/8v/z//P/8//y//H/8f/x//L/
8//z//P/8//0//T/8//y//L/8//z//f/9//3//f/9f/1//X/9f/0//b/9//4//n/+f/5
//n/+f/5//v//f/+////AAAAAAEAAQABAAIAAwAEAAYACAAIAAgACAAIAAgACgALAAsA
DQANAA4ADgALAAsACwALAAsACwANAA4ADgAOAA0ADAAMAAwADgAPABIAEgASABIAEgAQ
ABAAEAAPAA8ADQANAA0ADAALAAsACQAIAAcABQAFAAQAAwADAAAA/v/+//7//f/8//v/
+//8//v/+v/5//b/9v/3//f/+f/4//f/9//2//b/9v/3//b/9v/2//b/+P/4//j/+P/2
//f/+P/4//r/+v/6//r/+v/6//r/+//8//7//v/8//7//v/+//7//P/9//3//v8AAP//
//////3//f/9//7//v/+//7//v/+//7///8AAAAAAAD///7////////////8//z//f/+
//3//f/8//v//P/8//v/+v/4//r/+//7//v/+//8//3/+v/5//n/+v/6//r/+v/6//r/
+v/5//n/9//3//f/9//4//n/+v/6//f/9//4//j/+v/6//r/+v/6//n/+f/5//j/9//3
//b/+P/4//j/9//1//X/9f/1//X/9f/2//b/+P/4//f/9//1//X/9f/1//f/9//4//j/
9v/2//b/9v/2//f/9//3//f/9//1//X/9f/0//T/9v/2//b/9v/2//b/9v/1//T/9P/0
//X/9v/2//b/9f/z//P/8v/y//X/9f/2//b/9v/1//X/9P/y//L/8//z//X/9f/1//X/
8//y//L/8v/1//X/8//y//L/8f/w/+//7f/u//D/8P/y//L/8//0//P/8v/x//D/8v/z
//P/9P/1//b/9//3//T/9P/0//T/9f/0//P/8v/v/+//7//v//P/8//z//P/8//y//H/
8f/y//L/8v/z/+//6//r/+//+f8HABkALwBGAGAAhACsAM4A7QAGAQ0BAAHgALIAhQBf
AD0AHwAEAOz/4//j/97/1v/T/9D/y//I/8X/wf/B/8T/xP/C/8P/xf/F/8X/w//D/8X/
yP/O/9T/2//g/+T/5v/n/+n/6v/q/+z/7v/v//H/8f/x//D/7//v/+//8f/x//T/9f/1
//X/8//z//P/8//z//P/9P/1//X/9f/z//L/8v/z//P/8//2//f/9//3//T/8//z//P/
9P/1//X/9f/1//b/9v/1//T/9P/1//X/+f/5//n/+f/3//f/9//3//j/+v/7//z//f/9
//3//f/9//3///8BAAIAAwAEAAQAAwADAAMABAAHAAgACgAMAAwADAAMAAwACgAMAA0A
DQARABEAEgASAA8ADwAPAA8ADwAPABEAEgASABIAEQAQABAAEAASABMAFgAWABYAFgAY
ABYAFgAWABcAFwAVABUAFgAUABIAEQAPAA4ADQALAAsACgAJAAkABgAEAAQABAAFAAQA
AwADAAIAAQAAAP///P/8//3//f/+//7//v////z//P/8//3//v/+//7//v/+//7//v/+
//7///8AAAAAAAAAAAAAAAD+//7//v///wAAAgACAAAAAgACAAIAAgAAAAEAAQACAAMA
AwAEAAUAAwADAAMABAAEAAQABAAEAAUABAAEAAQABAAEAAMAAgADAAMAAwADAAAAAAAB
AAIAAQABAAAA/////wAAAAAAAP//AAAAAP///////wAAAQD+//3//f/+//7//v/+//7/
AAAAAP/////9//3//f/9//////////7//f/9//7//v/+//7//v/+//7//f/9//3//f/9
//7//v/+//7//v/9//3//f/9//3//f/9//7//v8AAAAA//////3//f/9//3//////wAA
AAD+//7//v/+//7/////////AQABAP/////9//7/AAAAAAIAAgACAAIAAAAAAAAA//8A
AAAAAAABAAAAAAAAAP////////7//v8BAAEAAgACAAAA//////7/AAAAAAEAAQABAAEA
AQABAAEAAAAAAAAAAQABAP///v/+//3//P/7//3//v8AAAAA/v/+////AAAAAAAAAAAA
AAIAAwADAAQAAwAEAAUABQAGAAYABgAGAAUABAADAAIAAQABAAEAAQADAAMAAwADAAMA
AgABAAEAAgAEAAIAAQD9//n/+/8DAA8AHwAzAEsAYgCAAKYAzADsAAkBGgEXAQQB3ACs
AIEAXwA9AB8ABgD2//P/8//s/+b/4//e/9n/1v/T/9H/0f/U/9T/1P/V/9X/1f/T/9P/
0//X/9z/4P/o/+3/8P/0//T/9//5//r//P/+/wAAAQADAAEAAQAAAP//AQABAAMAAwAE
AAUABQAFAAMAAwADAAMABQAFAAYABwAFAAUAAwACAAQABQAFAAUABgAHAAcABwAGAAUA
BQAFAAYABwAHAAcABwAIAAgABwAIAAgACQAJAAsACwALAAsACQAJAAkACQAMAA4ADwAQ
AA8ADwAPAA8ADwAPABEAEwAUABUAFgAWABcAFwAXABgAGQAaABwAHgAcABwAHAAcABwA
HgAfAB8AIQAhACIAIgAfAB8AHwAfACEAIQAjACQAIgAiACEAIAAhACIAJQAnACoAKgAq
ACoAKAAmACYAJgApACkAJwAnACYAJAAiACEAHgAeAB4AHQAdABwAGwAbABgAFgAWABYA
FwAWABUAFQAUABMAEgARABAAEAARABEAEwASABEAEQAOAA4ADgAPABIAEgASABIAEgAS
ABIAEgASABMAFAAUABQAFAAUABQAEgASABIAEwAUABYAFgAUABYAFgAWABYAFgAXABcA
GAAaABkAGQAZABcAFwAXABgAGgAaABoAGgAXABYAFgAWABcAGAAYABgAGgAZABgAFwAW
ABYAFwAYABkAGQAYABcAFgAWABUAFAAUABYAFwAXABgAFwAXABcAFAATABMAFAAWABYA
FgAWABQAFAATABMAFQAVABUAFQAVABUAFQAUABMAEwAUABQAFgAWABYAFgAUABMAEwAT
ABMAEwAUABQAFgAWABYAFQATABMAEwATABUAFQAWABYAFAAUABMAEwAVABUAFQAVABUA
FQAWABYAFAAUABQAFAAWABcAFwAXABcAFwAVABUAFQAWABYAFgAYABcAFwAVABQAFAAU
ABQAFAAVABYAFwAYABYAFgAWABYAFgAWABYAFgAWABYAFgAWABQAFAAUABQAFgAWABYA
FgAWAA==
         </WaveFormData>
      </LeadData>
   </Waveform>
</RestingECG>
