# Supplementary material for: Detection of Left Atrial Enlargement Using a Convolutional Neural Network-Enabled Electrocardiogram
Source: Front Cardiovasc Med. 2020 Dec 17;7:609976. doi: 10.3389/fcvm.2020.609976 (PMC7773668; doi:10.3389/fcvm.2020.609976)
Supplement: Supplementary file 3 [file Data_Sheet_3.ZIP › normal2/1802017253_5115_0000000A.XML]

<?xml version="1.0" encoding="Windows-1252"?>
<!DOCTYPE RestingECG SYSTEM "restecg.dtd">
<RestingECG>
   <PatientDemographics>
      <PatientID>1802017253</PatientID>
      <PatientAge>70</PatientAge>
      <AgeUnits>Years</AgeUnits>
      <Gender>Male</Gender>
      <PatientLastName>qianyongnian</PatientLastName>
   </PatientDemographics>
   <TestDemographics>
      <DataType>Resting</DataType>
      <Site>1</Site>
      <AcquisitionDevice>MAC55</AcquisitionDevice>
      <Status>Unconfirmed</Status>
      <Priority>Normal</Priority>
      <AcquisitionTime>09:37:21</AcquisitionTime>
      <AcquisitionDate>03-13-2017</AcquisitionDate>
      <CartNumber>1</CartNumber>
      <AcquisitionSoftwareVersion>009C</AcquisitionSoftwareVersion>
      <XMLSourceVersion>MAC5000 v1.0</XMLSourceVersion>
   </TestDemographics>
   <RestingECGMeasurements>
      <VentricularRate>68</VentricularRate>
      <AtrialRate>68</AtrialRate>
      <PRInterval>172</PRInterval>
      <QRSDuration>162</QRSDuration>
      <QTInterval>496</QTInterval>
      <QTCorrected>527</QTCorrected>
      <PAxis>29</PAxis>
      <RAxis>114</RAxis>
      <TAxis>18</TAxis>
      <QRSCount>11</QRSCount>
      <QOnset>223</QOnset>
      <QOffset>304</QOffset>
      <POnset>137</POnset>
      <POffset>191</POffset>
      <TOffset>471</TOffset>
      <ECGSampleBase>500</ECGSampleBase>
      <ECGSampleExponent>0</ECGSampleExponent>
   </RestingECGMeasurements>
   <Diagnosis>
      <Modality>Resting</Modality>
         <StatementCount>7</StatementCount>
         <LabelText>12SL Õï¶Ï³ÂÊö</LabelText>
      <DiagnosisStatement>
         <StmtText>ñ¼ÐÔÐÄÂÉ</StmtText>
      </DiagnosisStatement>
      <DiagnosisStatement>
         <StmtText>°éÅ¼·¢</StmtText>
      </DiagnosisStatement>
      <DiagnosisStatement>
         <StmtFlag>ENDSLINE</StmtFlag>
         <StmtText>ÊÒÐÔÔç²«</StmtText>
      </DiagnosisStatement>
      <DiagnosisStatement>
         <StmtFlag>ENDSLINE</StmtFlag>
         <StmtText>ÓÒÊøÖ§´«µ¼×èÖÍ</StmtText>
      </DiagnosisStatement>
      <DiagnosisStatement>
         <StmtFlag>ENDSLINE</StmtFlag>
         <StmtText>×óºó·ÖÖ§´«µ¼×èÖÍ</StmtText>
      </DiagnosisStatement>
      <DiagnosisStatement>
         <StmtFlag>ENDSLINE</StmtFlag>
         <StmtText>*** Ë«·ÖÖ§´«µ¼×èÖÍ ***</StmtText>
      </DiagnosisStatement>
      <DiagnosisStatement>
         <StmtFlag>ENDSLINE</StmtFlag>
         <StmtText>Òì³£ ECG</StmtText>
      </DiagnosisStatement>
   </Diagnosis>
   <Waveform>
      <WaveformType>Rhythm</WaveformType>
      <WaveformStartTime>0</WaveformStartTime>
      <NumberofLeads>8</NumberofLeads>
      <SampleType>CONTINUOUS_SAMPLES</SampleType>
      <SampleBase>500</SampleBase>
      <SampleExponent>0</SampleExponent>
      <HighPassFilter>16</HighPassFilter>
      <LowPassFilter>150</LowPassFilter>
      <ACFilter>NONE</ACFilter>
      <LeadData>
         <LeadByteCountTotal>10000</LeadByteCountTotal>
         <LeadTimeOffset>0</LeadTimeOffset>
         <LeadSampleCountTotal>5000</LeadSampleCountTotal>
         <LeadAmplitudeUnitsPerBit>4.88</LeadAmplitudeUnitsPerBit>
         <LeadAmplitudeUnits>¦ÌV</LeadAmplitudeUnits>
         <LeadHighLimit>2147483647</LeadHighLimit>
         <LeadLowLimit>268435456</LeadLowLimit>
         <LeadID>I</LeadID>
         <LeadOffsetFirstSample>0</LeadOffsetFirstSample>
         <FirstSampleBaseline>0</FirstSampleBaseline>
         <LeadSampleSize>2</LeadSampleSize>
         <LeadOff>FALSE</LeadOff>
         <BaselineSway>FALSE</BaselineSway>
         <ExcessiveACNoise>FALSE</ExcessiveACNoise>
         <MuscleNoise>TRUE</MuscleNoise>
         <LeadDataCRC32>1760278814</LeadDataCRC32>
         <WaveFormData>
JAAkACQAJAAlACYAJwAoACgAKAAoACgAJwAmACUAJAAmACgAKgAsACgAJgAkACIAIQAg
AB8AHgAfACAAIQAiAB4AGgAWABIAEQAQAA8ADgAMAAwADAAMAAoACAAGAAQABAAEAAQA
BAABAP7/+//4//v//P/9//7//P/8//z//P/+//7//v/+//z//P/8//z//P/8//z//P/6
//r/+v/6//7/AAACAAQAAQAAAP///v/9//z/+//6//7/AAACAAQAAwACAAEAAAAAAAAA
AAAAAAAAAAAAAAAAAgAEAAYACAAGAAQAAgAAAAIAAgACAAIA///+//3//P/9//7///8A
AAIAAgACAAIAAAD+//z/+v/9/wAAAwAGAAQAAgAAAP7/AAAAAAAAAAACAAIAAgACAAIA
AgACAAIAAAAAAAAAAAAAAAAAAAAAAP3//P/7//r//f/+////AAADAAQABQAGAAQABAAF
AAoABgACAAIABAAHAAwAEgATABIAEgAUABcAGAAZAB0AIQAhACEAIgAlACcAJwAlACQA
IQAfAB0AHAAbABkAFQAUABgAHgAeABwAHQAdABkAGAAUABEADAAHAAIAAQD///v//v8B
AAMABQABAAAA//////3//P/8//z//P///wEAAgD9//v/+f/4//r//P/9/////P/7//v/
+//9//////////v/+//7//v/9v/x//n/BgAGAAMABgAKAAoADQARABMAGgAnAC8ANQBE
AE0AUwBZAEsAKgAIAOv/zP+y/5//lv+Q/4n/gv9+/4D/hP+H/4j/kP+g/6v/pf+d/6b/
sv+0/6z/pf+l/6b/n/+d/5v/k/+Q/5P/mv+e/5//of+k/6j/rP+v/7T/xP/K/8f/yv/R
/9T/2f/i/+b/6f/y//X/8//0//v/AAD9/wAAAwAHAAEAAQAFAAoACgAHAAYABgAJAAwA
CgAGAAcADwASABAADgAKAAkADQAMAA0AEAARABAADQALAA8AFgAUABMADwAOAA4ADgAL
AAoADQARABIAEQAVABoAFwAWABUAFAATABIAFAAUABcAGAAYABYAFAAUABgAGgAaABoA
GQAZAB8AGwAbABgAGwAbABkAGgAcABwAHQAfACAAIQAiACMAJgAnACYAJgApACkAJgAm
ACcAKwArACkAJQAlACoALQAvADEALgAsACoAKgArACsALAAuADAALgAuAC4ALAAsAC8A
LwArACsAKwAqACsAKQApACkAIgAlACYAJQAiAB8AGQAVABcAHAAaABkAFAAQAA4ACQAJ
AA8ADwAKAA0ADwAMAA4ADAAMAAcABQAFAAQAAwACAAMAAwAEAAcABQAGAAYABQAEAAIA
AgAEAAQAAgACAAMABwAHAAkACQAGAAMAAgACAAQABAAFAAUAAgACAAMAAwD+//7/BAAE
AAYABwAMAA8ACQAGAAEA//8DAAQAAwAAAAEAAwABAP7/+v/9/wYABwABAP//AgACAP//
/v////7//f/7//r/+////////f8GAAUAAQAAAP///P/8//r//P/8//////////3//f/9
//v/+f/9//3/+v/5//3///8BAP//AQABAAEAAgABAAEAAgAEAAUA///7////AQABAAAA
/v/+//v/+v/5//j//v8GAAcABgAFAAYABwAKAA0ADQAMAAwADAAPAA8ADwAQABMAFAAV
ABkAHwAhACMAHwAcABoAFwAaABwAHgAfABwAHAAeACIAHwAaABgAFwAUABQAFAATABIA
DwANAA0ACQADAAEA///8//v/+v/6//z//f/9//z/+v/6//f/+f/8//z/+//7//v//P/8
//z/+f/5//b/9f/3//f/9//5//f/9//3//f/+//3//b/8f/r//T/BAAHAAYABgAIAAsA
EQATABQAGwAlACsAOABHAEsARQBDADYAFADv/8z/sP+f/5r/lP+L/4L/fv+A/4L/hf+Q
/57/pP+l/63/tf+0/7D/rP+w/7P/sf+w/6v/pf+n/6H/nP+f/6T/ov+j/6n/rv+w/7L/
t/+8/8L/yv/N/9L/1f/a/9//5v/s//H/9v/3//X/9v/9/wIAAQAFAAcACgADAAEABQAK
AAoACAAIAAkADQARAA4ACQAJAA0AEAAOAAwADgAPABUAFgASABIAEAAMAAkACQAPABgA
FgAVABEAEAAQABAADQAMAA8AEwAUABMAFgAaABYAFAAXABgAGQAaABoAGgAdAB4AGwAY
ABUAFAAaAB4AIAAiACEAHwAjAB0AHAAYABoAGQAcAB4AIQAiACIAIwAjACMAIQAfAB8A
HQAfACAAJAAlACMAIgAiACUAKAAnACQAJQAnACcAJgAlACYAJgAmACgAKQApACoALAAs
ACoAKgAqACcAJgAoACcAIQAhACEAIAAiACEAIgAjACEAJQAnACcAIQAdABYAEQATABgA
FgAVABUAEgARAA0ADQATABMADgANAA0ACAAIAAkADAAKAAsACgAKAAoACgAKAAkACQAL
AAoACgAJAAcABgAGAAgADAAOAAwADAANAAwACwAMAAsADAALAAwADgAMAAwADQANAAoA
CgALAAsACgAMABQAFgATABMAFwAZABMAEgAPAA8AFAAUABIADgAQABMAEgAQAA0ADwAX
ABcAEQAPABIAEgAOAA4AEAAQABAADwAPABEADwANAAkAEAASAA8ADwAPAAwADAAKAAwA
DgARABEAEQAOAA0ADAAJAAwAEQASABAADAANAAwACwANAA8ADwAPAA8ADQAMAAwADAAN
AAcAAwAJAAsACwAKABQADAAKAAsADAANAA4AEQAWABQAEAANAA4ADwASABgAGQAZABoA
GgAdAB0AHQAeACEAIgAjACMAJwAnACcAJwAoACoAKwAqACoAKgApACQAIgAiACQAIAAc
ABsAGwAYABgAGAAXABIADQAJAAcABwADAAMAAwADAAMAAwAEAAIAAQD///z//v8AAP//
AwADAAIAAAD//wEAAgACAAIA//////z/+//9////AQAFAAcABwAHAAcACQD///j/AQAL
AAgAAgAFAAgACAAMAA8AEQAbACoAMwA3AD0ARgBLAEsATQBNADwAHgD3/9j/yP+9/6z/
oP+d/5b/kP+Q/5b/nf+e/6L/rP+3/7n/s/+y/7b/vP++/7n/t/+2/7H/o/+h/6f/qv+l
/6b/qP+l/6f/rv+y/7T/uf/C/8j/xP/L/9r/4f/g/+H/5v/o/+n/9P8BAAMAAAADAAYA
AwAHAAkADAAFAAQACQAPABAADgAOAA8AEwAUABAACgAJABEAFgAWABYAEwATABgAGAAW
ABgAGAAWABMAEQAVABwAHQAdABoAGgAcABwAGQAYABoAHQAdABsAHgAiAB4AHAAcABwA
HAAcABkAGAAaABoAHQAcABsAHAAcAB4AHgAeACEAIQAnACMAIQAeACEAIQAfACAAIgAi
ACQAJQAlACUAJQAlACcAJwAnACgALAAtACgAJgAlACcAKwArACkAKwAvADEAMgAzADEA
MAAvADAAMgAxADEAMgAxAC4ALQAsADEANAA6AD0AOAA3ADYANAAwAC0ALAArACcAKwAt
AC0AKgAnACEAHQAbACAAHgAdABsAGAAXABMAEAAVABQADgANAA0ACAAIAAYACAAFAAUA
BwAIAAkACgAIAAcABwAJAAgACAAHAAUAAQD+//3//v/+//z//P/9/wIAAwAGAAcAAgD/
//7//v///wAAAgADAAAAAAABAAEA/P/8/wIAAgD/////AwAFAP///v/7//v///8AAP//
/P8CAAcACAAIAP////8FAAMAAAD//wMABAACAAIABAAEAAMAAQAAAAEAAQD///v/AgAC
AP///////wEAAgABAAQAAQABAP7/+//9//3//f/7//7/AwAEAAIA//8BAAEAAQAEAAcA
CAAJAAYAAQD9//r///8BAPz/+f8AAAMABAAEAAIAAAD///3//f8GAAYABgAGAAYABQAK
AAgABAADAAQABQAIAA8AEQASABQAFgAZABkAGQAcAB8AIAAhACAAIwAiACEAHQAcABwA
GwAdAB4AHwAfABsAGgAbAB4AHgAcAB0AHwAXABIADQAHAAcABQAEAAUAAQD9//3//f/6
//f/9P/y//b/+f/7//z//P/8//n/+//8//z/+//7//r/+v/5//j/+P/5//f/9//3//f/
9//5//X/8//x/+///f/9//T/6//t//r/AAD9//b//v8MABUAGwARAAgAGQAxADkAQABF
AEMAQwBBADAAFADr/8L/qv+Z/4r/iP+N/4r/gP+A/4b/jf+S/5j/mv+d/6X/sf+2/7T/
sv+w/6n/of+c/5v/n/+f/53/nv+d/5T/kv+b/53/nP+k/67/uf++/77/wP/H/9D/1//c
/9//5P/o/+n/7P/x//X/9P/x/+7/9f///wUADAAJAAUABwAKAAgABgAGAAcACwAQAA4A
CgALAA4ADgAJAAQABgAJABEAFAASABQAFAASAAoABwAKABAAEwATABAAEAASABIADwAO
AA8AEwAUABMAEwAWABEADgAQABIAFAAWABQAEgATABIAFgAWABYAGAAYABoAGgAaABkA
FwAbABUAGQAYAB0AHwAhACIAJAAkACEAIQAgAB8AIAAhACQAJQAiACIAJQAlACYAJgAn
ACsALwAtACkAKQArACsAKgApAC0ALgAvADIAMQAvAC4ALgAvAC4ALwAwADIAMgA1ADUA
MQAxADEAMAAsACkAKAAnACEAJQAnACcAJgAjAB0AGQAZAB4AHAAbABcAFAATAA8ADAAR
ABAACgAKAAsABwAIAAcACAAEAAMABgAGAAYABgAGAAcACQANAAoACgAJAAcAAgAAAAAA
AgAEAAIAAgADAAUABQAHAAcABwAFAAUABgAIAAgACQAJAAcABgAGAAUABQAGAA0ADgAM
AAsADgAPAAsACgAHAAcACgAKAAgABAAHAAsACwAKAAMABQANAA0ABgADAAUABAADAAQA
BwAIAAgABwAHAAkABwAFAAEACAAMAAkACQAJAAUABAABAAIAAwAHAAgACQAIAAcABgAD
AAUACwANAAwACQALAAsACwAKAAsACgAJAAYAAwABAAAABQAJAAYABQAGAAcABgAEAAQA
BAAFAAUAEwAOAAwACgAIAAYACQAOAAwACAAGAAgACgAOABEAEQAQABAAEwAXABgAGQAa
AB0AHgAfACMAKQArAC0AJgAiAB8AGwAaABoAGgAZABcAGAAbACAAHAAYABcAFwAVABQA
EwARAAwABwADAAEA/f/5//n/+f/5//n/+f/6//j/+f/5//j/+f/6//j/+//7//r/+P/3
//j/+v/7//z/+f/3//L/7//v/+//7//x//X/9//5//v/9//1//j/+f/5//b/8v/1//r/
AAAAAAUAEQAZABoAGwAfACkANAA9AEEAQwA/AC4AFAD1/9D/rv+b/47/hv+H/37/dP96
/4T/f/9+/4z/lP+V/6X/s/+s/6T/qv+q/6X/of+c/5v/nf+d/5v/mP+X/5T/lv+b/53/
nP+c/6b/q/+u/7T/vv/F/8T/x//O/9n/3v/S/8v/3v/p/+P/6P/x//T/8//2//f/+f/x
/+7/8f/1//T/8//0//b/+//9//r/9f/1//n//P/6//j/9//3//z//P/7//z/+//4//X/
9f/7/wQABAADAP///v/9//z/+P/2//T/9//3//X/+/8AAP3//P/+//7//v/+//7//v8B
AAIAAgAAAP7//v8AAAIAAgACAAMAAwAJAAUAAgD+/wAA//8AAAIABQAGAAgACQAJAAkA
BgAFAAYABQAGAAYACQAJAAkACgAMABEAEAANAAgABwALAA0ADgAPAA8ADgANAA4AEQAR
ABIAFAAUABIAEgASABEAEAASABEADQANAA0ADAALAAkACQAJAAUACQALAAsACAAFAP//
+//4//z/+f/3//b/9P/0//H/7v/z//L/7P/s/+3/6f/q/+v/7v/s/+3/7f/s/+v/6v/o
/+f/5//p/+f/6P/o/+f/5f/k/+X/6P/r/+r/6//t/+3/7f/v/+//7//t/+3/7v/r/+r/
6v/p/+r/6v/r/+v/5v/m/+z/7P/s/+3/8v/1//P/8v/v/+//8f/w/+3/6P/r/+//7//u
/+f/6f/x//H/7v/t//H/8v/u/+z/7P/q/+r/6f/p/+v/7v/t/+r/8v/y/+//7//v/+7/
7v/s/+7/7f/v/+7/7f/s/+v/6v/n/+r/7//w/+7/7f/v/+//7//t/+//7//v/+//7f/s
/+z/8f/z/+7/6//s/+3/7P/q/+7/6v/x//L/8f/w/+//7v/v//T/8v/u//H/9P/3//z/
/v/9//v/+v/8/////////wMABwAJAAsACwAPAA8ADwAPAA4ADgANAAwADAAMAAsABwAG
AAcACgAJAAYABgAHAAQABAAEAAMA/f/3//L/7//w/+3/7v/v/+z/6//q/+r/6v/r/+v/
6v/q/+r/5//p/+z/7P/r/+v/6f/q/+r/6v/p/+n/5v/l/+T/4//i/+P/5//p/+v/7f/r
/+//7P/n/+n/6P/k/+f/6v/s//D/+/8DAAUABgANABMAHQAmACkAKwAxADEAKgAaAAEA
4v/A/6P/lP+O/3f/bv94/3T/bv91/37/hP+I/43/lf+b/5b/mv+m/6j/n/+Z/5j/k/+P
/43/i/+K/43/kP+K/4f/i/+Q/5D/kv+b/6D/ov+q/7H/tP+5/8j/1f/Q/8T/zf/e/93/
2//g/+P/5v/p/+3/7//y/+v/6//v//T/9P/w//D/8f/1//n/+P/1//f/+f/6//b/8v/y
//P/+f/6//r//P/8//r/+P/3//z/BAACAAEA/f/8//3//P/4//b/+P/7//v/+f/+/wQA
AgACAAEAAAD///7//v/+/wEAAgACAAAA/v/+/wIABAAEAAQABAADAAgAAwAFAAQACQAL
AAkACgAMAAwACgAJAAcABQAIAAkADAANAAoACgANAA0ADgAOAA8AEwATABEADQANABAA
EQARABEAEgASABIAFAAXABcAGAAaABgAFgAWABYAFAAUABcAFwAVABUAFQAUABIADwAO
AA0ACwAPABEAEQAOAAsABQABAAQACgAJAAkABgACAAAA+//3//3//f/4//n/+//4//r/
+P/6//f/9//4//j/+P/4//n/+f/6//3/+f/2//L/7f/x//T/+f8AAP3/+v/5//n/+v/5
//r/+f/6//n/+v/8//z//P/9//3///8AAAIAAwD///7/AwACAAEAAQAFAAcABQAGAAUA
BwAHAAYAAwD+/wIABwAIAAgAAAABAAgABwABAP//AgACAAQABgAKAAwACQAHAAYABwAK
AAkABgAOAA4ACwALAAsADAAMAAoADAAKAA0ADQANAA8ADwAPAA0ACwAPAA8ADAALAA0A
DQANAA0ADwAPAA8AEgARABEAEgASABMADQAJAA4AEQASABIADwAOAA4ADQAQABIAEwAU
ABMAEAAKAAcABQAHAAoACAAIAAgACAAKABAADwAMAA0AEAATABgAGwAZABYAFAAXABsA
HAAdAB0AHwAfAB8AJAApACoAKwApACgAKAAnACMAIgAhAB8AHgAeACAAJAAfABoAGAAX
ABMAEgARAA8ADQAJAAYABQADAP///////wAA///+//7/AAABAAEAAAD///7/+v/7//7/
/v/9//3//f/+//7//v/7//v/+P/3//n/+f/5//v/+v/5//j/9//v//X/9v/z//X/9P/w
/+3/6P/y/wQABQD//wEADAAVACEALQAwADMAOQA5ACsAEgDs/8X/ov+S/4n/fP9w/23/
av9i/2D/Yv9j/2L/av+I/5v/lf+B/4T/jP+K/4r/if9//3b/d/93/3X/e/9+/3v/dP9y
/3H/c/94/4j/kv+T/5b/ov+o/6f/rP+x/7b/v//G/8r/zf/O/9H/1//a/9v/3P/l/+z/
7//z/+3/6f/r/+7/7P/t//D/9P/7//r/9v/w/+//9//6//j/9v/2//f//f/+//r/+v/4
//T/8v/z//r/BAACAAEA/f/8/wAAAgABAAIABAAHAAcABQAIAAwACAAGAAQABAAEAAQA
CQAMABIAFgAVABIADwAOAA8AEAAPAA4AEQARABcAEwAVABIAFQAVABQAFAAVABQAFAAV
ABUAFQAXABcAGQAZABkAGgAeAB8AGwAaABoAHQAgAB8AHAAdAB0AHQAcABsAHQAeAB8A
IgAkACMAIwAkACMAIAAfAB4AHQAcAB4AHQAaABsAHAAcABgAFQAUABMAEQAVABcAFwAS
AA0ABQD//wAABgAFAAUAAwAAAP///v/9//z/+v/6//r/+v/2//T/8v/w/+7/7v/u/+7/
8f/y//P/9P/y//D/7v/s/+r/6v/q/+r/7P/s/+z/7P/u/+7/7v/u/+v/6v/p/+j/6f/q
/+v/7P/s/+z/7P/s/+n/6P/n/+b/6v/s/+7/8P/v/+7/7f/s/+r/6v/q/+r/6//s/+3/
7v/w//D/8P/w//T/7P/s/+j/6P/s/+7/7v/y//r/BAAKABIAIgAwADQAOgBEAFIAXgBc
AFYAUABAACYADgD+//D/3v/Q/87/0P/G/7r/tP+y/7D/pP+W/5j/oP+k/6z/qv+e/5j/
mv+a/5r/oP+i/6D/oP+e/5r/mv+c/5z/nv+i/6b/rv+y/7D/tP/A/8j/yv/Q/+D/6v/q
/+j/5v/o/+n/6v/r/+z/7v/w//L/9P/3//j/+f/6//j/+P/4//j/+v/6//r/+v/6//r/
+v/6//n/+P/3//b/+P/6//z//v/8//z//P/8//r/+v/6//r/+//8//3//v///wAAAQAC
AAIAAgACAAIAAgACAAIAAgAEAAQABAAEAAMAAgABAAAABAAGAAgACgAKAAoACgAKAAoA
CgAKAAoADQAOAA8AEAAPAA4ADQAMAA4AEAASABQAFQAWABcAGAAaABoAGgAaAB0AHgAf
ACAAIAAgACAAIAAjACQAJQAmACQAJAAkACQAJAAkACQAJAAiACIAIgAiACAAHgAcABoA
GQAYABcAFgAUABQAFAAUABAADgAMAAoACAAIAAgACAAHAAYABQAEAAIAAgACAAIA///+
//3//P/7//r/+f/4//r//P/+/wAA///+//3//P/6//r/+v/6//r/+v/6//r/+P/4//j/
+P/7//z//f/+//7//v/+//7//P/8//z//P/6//j/9v/0//f/+v/9/wAA///+//3//P/6
//r/+v/6//r/+v/6//r/+//8//3//v/9//z/+//6//z//P/8//z/+//6//n/+P/7//z/
/f/+//v/+v/5//j/+P/4//j/+P/5//r/+//8//z//P/8//z/+//6//n/+P/7//z//f/+
//z//P/8//z//P/8//z//P/8//z//P/8//7//v/+//7//f/8//v/+v/8//z//P/8//7/
/v/+//7//P/8//z//P/8//z//P/8//3//v///wAA/v/8//r/+P/8//7/AAACAP///v/9
//z//f/+////AAD9//z/+//6//v//P/9//7/AAAAAAAAAAD+//z/+v/4//v//v8BAAQA
AQAAAP///v/+//7//v/+//7//v/+//7/AAAAAAAAAAACAAIAAgACAAAAAAAAAAAAAAAA
AAAAAAD+//7//v/+////AAABAAIAAAAAAAAAAAD+//7//v/+/wAAAAAAAAAAAgACAAIA
AgAAAAAAAAAAAP///v/9//z//f/+////AAD+//7//v/+/wIABAAGAAgABQAEAAMAAgAC
AAIAAgACAAQABAAEAAQAAwACAAEAAAACAAIAAgACAAQABAAEAAQAAgACAAIAAgAAAAAA
AAAAAAIAAgACAAIABAAEAAQABAACAAIAAgACAAQABAAEAAQABgAGAAYABgAIAAoADAAO
ABAAEAAQABAAEwAUABUAFgAXABgAGQAaAB0AHgAfACAAGAAYACAAJAAgABgAFAAaACYA
MgA4ADIANABGAFYAWgBgAGQAbgB4AHgAdABsAFoASABAADIAFgACAPb/6v/k/+D/0v/K
/8j/wv+4/7T/rP+m/6b/qv+w/7T/rv+q/7T/wP+8/7D/pP+m/67/rv+s/67/qv+m/6T/
qP+u/7D/sP+y/7j/uP+0/8D/2P/c/9r/3v/o/+z/7f/u/+//8P/y//T/9v/4//j/+P/4
//j/+f/6//v//P8AAAIABAAGAAMAAAD9//r//P/+/wAAAgD///7//f/8//7//v/+//7/
AAAAAAAAAAADAAQABQAGAAIAAAD+//z///8AAAEAAgAAAAAAAAAAAAMABAAFAAYABgAG
AAYABgAEAAQABAAEAAYABgAGAAYABQAEAAMAAgAEAAQABAAEAAUABgAHAAgACAAIAAgA
CAAGAAYABgAGAAgACgAMAA4ADAAMAAwADAAOAA4ADgAOABAAEAAQABAADgAOAA4ADgAS
ABQAFgAYABcAFgAVABQAFgAYABoAHAAeAB4AHgAeACAAIAAgACAAHQAcABsAGgAcABwA
HAAcABsAGgAZABgAGAAYABgAGAAYABgAGAAYABQAEgAQAA4ADgAOAA4ADgANAAwACwAK
AAwADAAMAAwADQAOAA8AEAAOAA4ADgAOAA4ADgAOAA4ADAAKAAgABgALAA4AEQAUABEA
DgALAAgACQAKAAsADAAKAAoACgAKAAoACgAKAAoACgAKAAoACgALAAwADQAOAA0ADAAL
AAoACwAMAA0ADgALAAoACQAIAAsADAANAA4ACwAKAAkACAAFAAQAAwACAAMABAAFAAYA
CgAMAA4AEAAOAAwACgAIAAYABgAGAAYABgAGAAYABgAHAAgACQAKAAoACgAKAAoACAAI
AAgACAAKAAoACgAKAAkACAAHAAYABQAEAAMAAgAGAAgACgAMAAkACAAHAAYABwAIAAkA
CgAHAAYABQAEAAYABgAGAAYABwAIAAkACgAJAAgABwAGAAYABgAGAAYABQAEAAMAAgAD
AAQABQAGAAgACAAIAAgACgAKAAoACgAJAAgABwAGAAkADgAMAAgACgAMAA4AEgAXABcA
FgAWABgAGwAbABsAIAAjACQAJQAkACUAIgAfACEAJAAoACsAJwAmACUAIwAhACIAJQAq
ACcAIgAgAB8AHAAcABwAGwAZABUAEgARAA8ACwALAAsABwAFAAMAAgAGAAkACwAMAAgA
BgABAAEAAwAEAAQABQADAAQABAAEAAMAAwAAAP//AgADAAQABwAGAAUABAADAAEABQAK
AAkABwAGAAQABwAMAAwAEAAZAB0AIwAmACsAMQA5AEgAVQBXAFUATwBAABgA9f/g/8b/
rf+k/6T/mf+M/4j/iv+Q/5X/mv+e/6T/q/+v/7X/tv+y/7b/vP+3/7X/tP+1/7P/q/+l
/6r/sf+u/6D/lf+f/67/sv+2/7n/uP/C/9L/1//U/9P/3P/n/+r/6P/t//j//f/9/wAA
BwAGAAcACgANABEACwAHAAsAEAAQAA4ADgAPABMAEwAQAAsACwAUABgAFwAWABMAEwAY
ABgAFgAYABgAFgARAA8AEwAaAB0AHQAaABoAHAAcABkAGAAWABkAGQAXABsAIAAdABwA
HQAeAB8AIAAeAB4AIQAiACIAIAAeAB4AIAAiACIAIgAjACMAKQAlACcAJgArAC0AKQAo
ACgAJgAoACkAKQApACoAKwAuAC8AKwAqACwAKwArACwALgAzADIALwAqACkALwAxADIA
MwA2ADYANgA4ADYAMwAxADAAMAAuAC4ALgAvADAANAA1ADMAMwAzADIAMgAxADIAMwAs
AC8AMAAvAC0AKwAmACMAJQAqACgAJwAjAB4AGwAVABQAGwAcABgAFgAVAA8ADgARABQA
EgATABQAFAAUABQAEAANAAsACwAMAA4ADwAPAAoACAAIAAoACwAKAAsADQANAA0ADwAP
AAsACQAJAAoADQAOABAAEQASABIAEwATAA4ADAAQAA4ACgAJAAwADQALAAwACwANAA4A
DgAMAAgADgATABQAFAANAA8AFwAXAA8ADQAQABAAEAAQABIAEgATABMAFAAXABUAEQAL
ABAAFAATABUAFwAUABQAEgAUABMAFQAUABMAEwAZAB8AGAAWABYAFgAWABgAHgAdABoA
HAAeACAAJAAnACcAJgAmACoALQAtAC0ALwAxADEAMQA0ADkAOgA7ADoAOgA7ADsAOQA4
ADcANQAzADQANwA8ADoANgA1ADUAMwAyADEALwArACcAJAAjACMAHwAfAB8AHAAbABoA
GgAZABkAGAAWABYAFgATABUAGQAaABoAGwAZABgAFgAUABUAFwAWABcAFQATABEAEQAT
ABMAEwATABMAEwAWABMAEwAUABIAFQAYABYAFgAdACUAKQAuADkAQwBBAEIAUwBjAGEA
VQBIADAACwDm/8T/r/+k/57/mf+U/5D/jP+S/53/pP+s/7D/tf+1/7X/vP/A/77/uv+7
/73/uv+z/6//s/+1/7D/q/+u/6z/qf+v/7z/wv+0/6v/tv/A/8b/0f/W/9f/3v/n/+T/
5P/n/+z/9f/5//L/9f8CAAcACQAJAAoAAQD//wMACAAIAAQABAAFAAkADQAKAAUABQAI
AAoABwAEAAMAAwAIAAgACwAOAA8ADgAGAAMABgAMAAsACQAEAAIACgAOAA8AEgARABMA
EgAPABEAFAAPAAwAEAAUABgAHAAaABoAHQAeACAAHgAcABwAHAAeAB4AHgAhACEAJwAj
ACUAIgAlACUAKAAsADEANAAvAC0AKgAnACkAKQArACsAKwAsADAAMQAuAC4ALwAzADMA
MQAtAC0AMgAzADMAMwAyADIAMgA0ADQAMwAzADQANQA0ADUANgAzADIANAAzAC8ALwAv
AC4AKwApACkAKQAmACsALgAvACkAJQAeABkAGwAiACIAIwAgABwAGgAVABEAFwAXABIA
FAAVABEAEgAQABIADwAPABAAEAAQABAAEAAPAA8AEQAPABAAEAAPAA0ADAANABAAEAAO
AA4ADwAQAA8AEAAPAA4ADQAOABAADgAOAA8ADwAQABAAEQARAA4ADgAUABQAEwATABcA
GQAYABgAFgAXABwAHAAaABYAFQAXABUAEgAPABEAGQAZABYAFQAZABoAGgAaABwAHAAa
ABkAGQAbAB4AHQAaACIAIwAfAB4AHQAcABwAGgAcACAAJQAnACkAJgAlACQAIQAZACEA
HwAeAA==
         </WaveFormData>
      </LeadData>
      <LeadData>
         <LeadByteCountTotal>10000</LeadByteCountTotal>
         <LeadTimeOffset>0</LeadTimeOffset>
         <LeadSampleCountTotal>5000</LeadSampleCountTotal>
         <LeadAmplitudeUnitsPerBit>4.88</LeadAmplitudeUnitsPerBit>
         <LeadAmplitudeUnits>¦ÌV</LeadAmplitudeUnits>
         <LeadHighLimit>2147483647</LeadHighLimit>
         <LeadLowLimit>268435456</LeadLowLimit>
         <LeadID>II</LeadID>
         <LeadOffsetFirstSample>0</LeadOffsetFirstSample>
         <FirstSampleBaseline>0</FirstSampleBaseline>
         <LeadSampleSize>2</LeadSampleSize>
         <LeadOff>FALSE</LeadOff>
         <BaselineSway>FALSE</BaselineSway>
         <ExcessiveACNoise>FALSE</ExcessiveACNoise>
         <MuscleNoise>TRUE</MuscleNoise>
         <LeadDataCRC32>446714007</LeadDataCRC32>
         <WaveFormData>
BAAEAAQABAAHAAoADQAQAA0ADAALAAoACQAIAAcABgAMABAAFAAYABMADgAJAAQABwAK
AA0AEAAOAA4ADgAOAAoACAAGAAQABQAGAAcACAAGAAQAAgAAAAIABAAGAAgABQAEAAMA
AgAAAP7//P/6//z//v8AAAIA///8//n/9v/6//7/AgAGAAMAAAD9//r//P/8//z//P/6
//r/+v/6//r/+v/6//r//P/+/wAAAgD9//r/9//0//f/+v/9/wAA/v/+//7//v/6//j/
9v/0//n//P///wIA///+//3//P/8//z//P/8//3//v///wAA/f/6//f/9P/3//r//f8A
AP7//P/6//j/9//2//X/9P/5//z///8CAP7/+v/2//L/9v/6//7/AgD+//z/+v/4//j/
+P/4//j/+f/6//v//P/6//j/9v/0//b/+P/6//z/+f/4//f/9v/6//z//v8AAAIABAAK
ABAACgAGAAIAAQAJABMAHAAdABgAFQATABMAFgAZACAAIQAgAB0AHQAdABkAFQAVABQA
GAAZABgAFwASAAwABQABAAgACQAIAAYACAAGAAQAAQD8//n/9v/y//b/9//4//f/9v/0
//P/8v/w//H/9P/1//b/9v/0//X/9P/y//H/8P/z//P/8f/0//L/8P/u/+7/7f/t/+3/
7f/x//X/9//3/+n/6P/o/+r/7P/s//L/+P/0/+r/6v/v/+//8//7/wIADQAaACEAIwAq
ADQAPwBSAGIAYwBaAEYALgAYAAoAAgAAAAQADAAQAAwABADx/9f/yf/K/8n/w//H/9P/
2f/W/8r/wP/A/8L/w//J/9D/1P/a/9//3v/a/9j/2P/d/+L/6f/t//P/+P/0/+v/5//n
/+r/7//4//z//f//////9v/u/+//8//0//z/AAAAAAIA+v/4//X/9P/z//T/9f/7//3/
/f/8//v/+v/5//v//v8CAAUAAwAEAAMAAAD///7//P///wAAAQACAAMAAgABAP3//P/6
//j//f8DAAYABgADAAMAAgABAAMAAwACAAAAAQADAAYACQAGAAAA/f/+/wEACAAOABIA
CwAJAAgABgACAAgABwAKAAkACAAJAAkABAADAAMABgALAAsADgARAAwACAAJAAkACAAJ
AAsACwAOAA0ACgALAAgACAAJAAoAEAAPAA4ADgAMAAsACQAIAAoADgAPAA8AEAARABIA
EgAKAAgABwAKABEAEAAQABAADAALAAsABwAIAAgADgAKAAoADwARABAACQAEAP//+/8B
AAkACQAMAAsACQAGAAgAAgACAAUABQADAAMAAQAEAAIAAAD+//7/BgACAAIAAgD+//v/
+f/5//3/AwACAAMABgAHAAcACAAAAP3/+v/6/wAABQAFAAQAAAD9//z/+f/5//v/AAAA
AAIAAgAFAAgAAQD+//v/+f8BAAYAAwAAAP7//P/1//L/9f/5/wIABwAAAAAAAgD9//X/
9P/z//P/9v/4//j/+v/6//n/9//5//r/+v/////////9//r/9f/2//X/8//y//n//P/+
//z/+v/6//j/9P/z//f/+v/9//3//f/7//n/9//1//X/9v/8//3//f/9//v/+v/4//b/
7v/0//j/+v/8//7/AgAGAAYABgAIAAsADwAVABwAGQAWABUAEQARABEAEQAYABkAFwAV
ABYAFwAWABUAFQAWABcAFwAZABkAGgAYAA8ACwANAAsADQAMAA0ADAAGAAEA/v/9////
AAACAAMAAAD7//j/9P/x/+7/7P/r//H/9f/4//r/9P/z//L/8P/w//D/8f/x//L/9v/3
//b/8f/u/+r/5//r/+3/7//z//D/7f/s/+r/6P/o/+z/7P/i/+b/8v/u/+j/6f/t/+//
9f/+/wkAEAAVABkAIgAyAD8ASgBeAG0AagBQADAAIAAWAA4ADgAUABoAGgAYAA4A/f/p
/9v/0v/N/9X/4f/j/9v/1P/U/87/yv/K/8n/0f/e/97/3v/l/+r/4P/a/+D/6f/o/+3/
9//7//j/9v/x/+v/6//u//P//P8EAAkACQADAPr/9P/z//n//P8DAAYABQAGAP7//P/5
//j/+v/8//7/BQAGAAUAAwABAP///f/+/wAABwANAA4AEgAPAAoABwAEAAYACQAKAAsA
DQANAAsACQAHAAYABAACAAkADwASABIADwANAAoABwANAA8AEAAQABIAEwAVABcAEgAM
AAkACgAMABQAGwAgABkAFQASAA4ACQAQABAAFAAUABQAFgAXABIADwANAA4AEgARABMA
FQASAA4ADwAPABAAEQATABMAFgAVABIAEwAPAA4ADgAOABUAFQAVABYAEgARAA8ADgAP
ABQAFgAXABkAGQAZABgAEQAOAAwADgAWABYAFwAYABUAFQAWABMADwAOABMADgAPABMA
FAASAA0ACgAHAAUACgATABQAGAATAA8ACgAKAAoADAARABMAEAAPAAwADgAKAAgABgAG
AA8ADAANAA4ACwAJAAgACQAKAA8ADQANAA8ADwAOAA4ACQAJAAkADAARABUAFAASAA8A
CwAJAAUACAANABUAGAAYABYAFwAYABAADgAMAAsAEgAYABYAFAASABAACQAGAAgACwAT
ABcAEgASABQADwAJAAoACwANABEAEgARABIADgALAAcABwAJAAoAEAARABEADwAMAAcA
BwAHAAYABgAMAA4ADwAMAAkACAAFAAAAAAAFAAkADQAOAA8ADgANAAoABQACAAAABwAJ
AAoACwAIAAYAAwAAAAoABwAIAAoADAAOABAAEwAWABUAFAAUABcAGwAhACYAIwAgAB8A
HQAfACEAIwAsAC0AKwApACQAIQAcABcAHgAiACYAKQAmACMAIQAcABYAEwAWABUAFAAS
ABIAEAALAAUAAQD//wIAAgADAAMA///7//n/9v/2//b/9//5//7///////7/+P/3//b/
9P/2//j/+//9//r//P/7//j/9P/0//P/8//4//v//v8DAAAA+//4//T/9P/2//z/AAAC
APz/8P/s/+7/9f/7////AQAMABkAJAApAC0ANAA8AEkAXgByAHsAdABYADoALgAmABoA
FgAgACYAIgAcABIAAQDr/9v/3P/f/+H/4f/h/9//3P/W/8z/yP/I/9H/2//g/+j/7v/r
/+T/4P/c/97/6f/0//n/+f////z/7P/r//f/+f/6//3/AgAGAAEA//8BAP7/+P/5/wEA
BAAGAAgABgAGAAEAAAD+//7/AQAEAAcADwANAAkABAD//wUABwAMABIAEgATAA8ADgAN
AAoACQAIAAsADwARABMAEwATABEADwAOAA4ADQAMABAAFQAXABYAEgARAA8ADQATABUA
FgAWABMAEQAQAA8AEQAOAA4AEgASABYAGQAaABUAEwASABAADwAWABYAGgAVABIAEQAP
AA8ADwAQABQAGQAXABgAGQAVABAAEAAPABAAEQATABMAFAATABAAEQATABQAFgAYAB4A
HQAcABwAGQAXABQAEgAUABgAGQAZAB4AIQAkACYAIAAeAB0AIAAkACAAHQAaABgAFwAX
ABMAFAAWAB4AHAAYABsAGwAYABUAFAATABMAFgAbABgAGAATAA8ACgAKAAkACgAOAA8A
DgANAAoADAALAAoACQAKAA8ACgAJAAgAAQD9//r/+f/8/wMAAwAFAAcABwAGAAYAAAD/
//7/AAAFAAkACAAGAAEA/f/7//f/+////wYACAAGAAIAAQAAAPv/+v/5//n/AgAIAAYA
BAACAAAA+f/2//j//f8HAA0ABgAGAAgAAwD9//7///8BAAMABAADAAQAAAD9//n/+f/8
//7/BQAHAAcABQACAP3//v/9//v/+v/+/wAAAQD+//3//v/9//r/+v///wMABwAFAAUA
AwABAAAA/f/8//z/AgADAAMAAwD///7//P/6//v///8CAAUABQAGAAUABAADAAIACAAO
ABAAEgAOAA8AEQAVABwAGwAaABsAHQAhACUAKQAoACMAGwATABgAGwAcAB0AGwAaABkA
FwAYABcAFwAUABEADwATABMADQAIAAUAAAAAAP3//P/9//7//v//////+//3//X/8v/y
//L/8//1//b/9f/z//D/8v/1//j/+v/3//b/9v/1//H/9P/0//L/9P/2//f/+f/0//H/
7v/t/+7/7f/u/+7/AAD0/+T/2P/c/+b/8P/0//T/+/8BAP3/9//2//3/EAAjAC8APgBG
AEcATgBaAGEAWgBAACYAHgAYABAAEgAYABQABgD+//j/8f/t/+f/2v/R/9H/2//b/9H/
zP/Q/9T/1P/S/9P/1f/W/9L/0P/T/+D/6P/m/+T/5f/q/+//7//t/+z/8P/3////AwAE
AP//+v/2//P/8f/3//z//v/7//X/8v/5//z/+//8//z//v///wIAAQAAAP//AwAFAAMA
AAD9/wEAAQAEAAgABQAFAAAA/v8CAAIABAAGAAQABQAEAAMABAAFAAQAAwAHAAoADAAO
AAwACwAHAAAAAgAFAAcACQALAAsACgAIAAUAAwACAAEABQAGAAoAEgAKAAoACQAGAAcA
CQAMAA4ACgAQAA8AEgAOAAwADAALAA0ADwASABgAFQAPAAwACQAJAAgADAAPAA4ADQAN
AAsADAALAAgACQANABAAFAAYABoAFQAQAAwADwARABIAFAATABYAFgAVABcAFwAXABYA
FgAYABsAIgAgABgAEQAKAA4AEQAVABUAEwASABcAEgAOABEAEQAOAA4AEAASABUAEQAR
AAkABAAJAAsADAASAAsACAAIAAUAAwADAAEABAAHAAoADQASABAABgAAAPr//v8BAAUA
CwAIAAsABwAFAAcABwAGAAYABwAJAAsAEAAMAAsABQD+/wIAAwAGAAcABgAHAAsACgAI
AAQAAwACAAIABgAKAA8ADwAOAAUA/P8AAAQAAwAGAAQABQALAA0ABQAEAAUA/////wQA
CQAPAAsABgD///r//v8BAAMACQAHAAYACgAJAAQAAQD9//f//f8BAAQACAAHAAQAAAD4
//7/BgAMABAACgAJAAcABQAHAAcABQADAAUAAwADAAQABwAFAAIA//8AAAIAAwAEAAIA
AwADAAMABQAEAAcACAAJAAoACwAOAA0ADAAMAA8AEwAZAB8AHQAbABsAGAAZABoAGwAk
ACUAIwAhACMAIwAhAB8AHQAcABsAGQAZABkAGgAYABAADQAQAA8ADgAMAAwACgAHAAMA
AQABAP///P/6//f/+P/3//j/+P/1//L/8P/v//L/8//z//L/8P/x//L/8v/x//D/8P/v
/+//9P/2//b/8f/u/+r/5//r/+3/7//z//T/8//0//T/5v/k/+r/8P/w/+z/5v/i/+T/
6f/p/+v/8/8AAAcADgAVABsAJAAwAD0ASgBYAGUAagBcADwAIgASAAIA/v8CAAwAGAAc
ABAA9//h/9P/xv+9/8n/2//b/9X/0v/Q/8r/xP+8/7v/x//O/9T/3P/j/+D/2v/W/9T/
0//W/+H/7f/x//D/8P/x/+n/4f/g/+f/7P/s/+//9f/1/+r/5P/n/+3/8P/2//j/9v/2
/+//7v/s/+z/6//s/+3/8//1//X/9P/z//D/7f/t/+7/8v/1//P/9P/0//L/8v/y//H/
8//z//P/9v/5//r/+//2//T/8f/u//L/9f/1//L/8v/z//P/8//1//X/9P/y//T/9//7
/////P/2//P/9P/z//j//P/+//n/+f/6//r/9P/4//X/9v/3//j/+//9//f/9f/0//b/
+f/3//j/+f/3//T/9v/3//f/9//4//f/+f/5//f/+f/3//b/9v/2//7//f/8//z//f/9
//z//P/5//z//P/7////AQADAAQA+//4//b/+P////7//v/+//v/+//8//n/9f/0//n/
9P/2//v//f/8//f/9P/x/+//8v/3//T/9P/x/+//7P/u/+v/7P/w//H/8P/x//D/9P/v
/+z/6f/o//D/7P/s/+z/6P/n/+f/6f/o/+3/6//r/+3/7//w//L/7f/r/+n/6v/u//H/
7//s/+3/6//r/+n/6P/p/+3/7P/u/+7/8f/0/+7/7P/q/+n/8P/0//D/7P/s/+z/5//m
/+X/5//u//H/7v/w//T/8f/p/+j/5//n/+r/7P/s/+7/7P/r/+n/6//r/+r/7v/t/+7/
7//v/+3/7f/r/+j/5v/q/+z/7f/q/+z/7v/u/+z/5//p/+r/6//t/+//7//v/+v/5//l
/+T/6//t/+7/7//s/+r/5//k/+T/4//t//T/8v/y//L/8v/y//T/8v/w//T/+/8DAA0A
DQAHAAEA/f8AAAMABgAJABEAEwASABEADgALAAYAAQAHAAoADQAPAAsABwAEAP7/+//5
//3//f/+//z//P/6//T/7//s/+v/7f/s/+z/6//s/+n/6P/m/+P/4v/i/+P/5//p/+r/
6v/j/+H/3//c/+H/5P/o/+v/5//o/+b/4v/e/97/3f/d/+D/4f/i/+X/5P/h/+D/3v/i
/+z/7P/m/+T/3P/S/87/0P/V/+H/8f/3//j/9//4////CwAWAB4AKwA+AEwAVwBeAFYA
PAAcAAYAAAAAAAAAAgAGAAQA+v/t/93/z//I/8P/xf/F/8X/w//G/8L/uP+y/7T/t/+9
/8L/xv/I/83/zP/E/8D/xv/P/9L/1//d/9//2P/W/9f/1f/Z/+b/7f/u/+7/8f/t/+X/
3v/c/+H/6f/u//D/8v/w//D/6P/m/+P/4v/n/+r/7f/1//X/8//w/+3/6//p/+r/7P/v
//P/8v/0//L/7v/s/+r/7P/x//T/9//1//X/8//x//D/8P/v/+7/8//3//j/9v/z//P/
8v/x//f/+f/6//r/9v/1//X/9f/z//D/8P/0//T/+P/7//z/9v/z//H/7v/w//r//f8E
APz/+P/2//P/8v/z//X/+v/9//v//P/9//f/8v/y//H/9v/5//3////+//v/9v/1//P/
9P/2//j//v/9//z//P/6//n/9//2//j//v8BAAMAAQD///3/+v/2//b/9//8/wIAAAD/
//7/+v/5//n/9f/3//r/AwACAP//AQAAAPz/+f/4//f/9//5/////f/+//z/+f/1//b/
9P/2//v//f/4//f/9P/2//j/+P/4//r//v/4//b/9P/0//X/9//7//z/AQD//////f/7
//j/9v/2//f/+P/8////AwACAAAA/f/7//v/+f/8////BQAGAAMAAAAAAAAA/v/+//7/
//8HAAwACQAGAAMAAgD8//r/+////wgADQAEAAIAAgD7//r//v8CAAcABgAGAAQABAAG
AAUAAwAFAAcACAAOAA8ACwAJAAYAAQACAAMAAwAEAAoADgARABAADQAMAAkABAAFAAsA
EAAVABEADwALAAcACgAJAAoADAARABEAEAAPAAwACgAHAAQABwALAA4AEQANAAsACQAG
AAMAAwAEAAUABwALAAoABgAEAAIAAAAJABAAEwAWABYAGQAdACMAIwAdABcAEwAYAB0A
IgAnACYAIQAZABEAFgAbAB4AIQAhACIAIwAjABwAFwATAAwACgALABIAFQANAAYAAQD6
//z/+//8/////f/8//z/+//4//P/8P/s/+//8v/2//v/+//5//b/8v/w//H/8v/y//T/
9P/1//X/8f/y//D/7P/t//D/8v/1//H/7f/p/+f/6v/r/+7/8P/w/+7/5v/e/9z/2P/W
/9j/3v/r//f/8f/j/+T/7f/4/wsAHQAmAC4APQBEAEYAQQAyABYAAAD+//7/+P/y//T/
8v/o/97/0v/D/7P/r/+8/8P/uf+v/6n/o/+g/6b/qv+o/6r/r/+v/6r/rv+2/7X/sv+2
/7r/vv/B/8r/zf/F/7//xv/M/8//0//V/9j/2//a/9T/z//P/9H/2P/g/+H/4//k/+P/
4v/d/9r/2f/a/9r/3P/h/+T/5//v/+v/5//i/93/5P/n/+3/9P/w/+//6f/m/+n/6P/p
/+r/7f/x//P/9f/z//H/7f/p/+3/8v/2//r/+P/5//f/8v/0//f/+f/7//z/+//5//b/
9//3//j/+f/9//z//v8EAP7//v/9//r/+v/9/wEABAAAAAYABQAIAAIA/v/8//n/+//9
/wAABgADAP3/+v/3//v//P8CAAcABQADAAIA///+//v/9v/1//j//P8BAAYABgABAPz/
+P/8////AQAEAAIABAADAAEA/v/7//j/9P/1//r/AAAKAAcA/v/2/+7/8v/3//3////6
//j//P/2//L/9f/1//L/9//8//n/+P/3//b/8//y//H/8P/x//L/8//0//H/7v/r/+j/
6//s/+3/7v/w//D/8P/w/+3/6v/n/+T/6f/s/+//8v/t/+r/5//k/+X/5v/n/+j/6v/q
/+r/6v/n/+b/5f/k/+X/5v/n/+j/5f/k/+P/4v/l/+b/5//o/+b/5v/m/+b/5v/m/+b/
5v/q/+z/7v/w/+z/4v/g/+L/6v/0//j/+P/4//b/8v/q/+T/5v/m/+D/2P/S/8r/tP+Y
/4T/fP92/3T/fv+E/4b/hP+C/3r/dP9q/17/Xv9g/17/Wv9a/1j/VP9W/1z/YP9m/3b/
iP+U/5r/nv+c/5T/kP+U/5z/pv+w/7r/xP/K/8z/0v/W/9L/0v/g/+z/8P/0//r//P/2
/+7/7v/y//f/+v/9/wAAAAAAAAAAAAACAAQABgAIAAkACgALAAwACAAGAAQAAgAHAAoA
DQAQAA4ADAAKAAgACgAMAA4AEAAUABYAGAAaABQAEAAMAAgADgASABYAGgAcABwAHAAc
AB4AHgAeAB4AIQAkACcAKgAoACYAJAAiACYAKgAuADIANQA2ADcAOAA8AEAARABIAEwA
TgBQAFIAUgBSAFIAUgBZAF4AYwBoAGoAagBqAGoAbQBwAHMAdgB5AHwAfwCCAH8AfAB5
AHYAeQB6AHsAfAB4AHYAdAByAG4AbABqAGgAZwBmAGUAZABdAFYATwBIAEYARgBGAEYA
QQA+ADsAOAA0ADIAMAAuAC0ALAArACoAJQAgABsAFgAYABgAGAAYABUAFAATABIADwAM
AAkABgAIAAgACAAIAAUAAgD///z/AAACAAQABgACAP7/+v/2//f/+P/5//r//P/8//z/
/P/7//r/+f/4//r//P/+/wAA/f/6//f/9P/z//L/8f/w//X/+v///wQA///6//X/8P/0
//b/+P/6//j/9v/0//L/8//0//X/9v/4//j/+P/4//T/8v/w/+7/8f/0//f/+v/3//b/
9f/0//L/8v/y//L/9f/2//f/+P/1//L/7//s/+//8v/1//j/9P/y//D/7v/w//L/9P/2
//f/+P/5//r/9f/y/+//7P/x//T/9//6//f/9v/1//T/8//y//H/8P/0//b/+P/6//b/
9P/y//D/9P/2//j/+v/3//b/9f/0//T/9P/0//T/9f/2//f/+P/1//T/8//y//b/+P/6
//z/+v/4//b/9P/0//T/9P/0//b/+P/6//z/+f/2//P/8P/y//T/9v/4//j/+P/4//j/
9//2//X/9P/2//j/+v/8//j/9P/w/+z/8v/2//r//v/6//j/9v/0//X/9v/3//j/+v/8
//7/AAD8//j/9P/w//T/+P/8/wAA/f/6//f/9P/0//T/9P/0//j/+v/8//7/+//4//X/
8v/1//j/+//+//n/9v/z//D/8f/y//P/9P/3//j/+f/6//j/+P/4//j/+f/6//v//P/5
//j/9//2//j/+P/4//j/+f/6//v//P/6//j/9v/0//f/+v/9/wAA/f/6//f/9P/0//T/
9P/0//j/+v/8//7/+//4//X/8v/1//j/+//+//z//P/8//z//v8AAAIABAAIAAwAEAAU
ABIAEAAOAAwAEAAUABgAHAAaABgAFgAUABIAEgASABIAFgAYAB4AHgAYAA4ACgAKABAA
GAAYABQAEAAGAPr/8P/m/9z/2P/M/7j/qP+e/5D/iP+O/5D/jP+a/6r/qv+i/57/lv+M
/4b/hv+I/5D/lv+a/6T/rP+s/6j/qP+q/77/0v/W/9L/2P/U/8r/xv/C/8L/xP/K/87/
0P/S/9L/zP/I/8T/wP/C/9T/6v/u/+7/8v/y/+7/8P/w//D/8P/0//j//P8AAP7//P/6
//j//P/+/wAAAgAEAAYACAAKAAcABAABAP7/BAAIAAwAEAAMAAgABAAAAAMABAAFAAYA
BwAIAAkACgAMAAwADAAMAA0ADgAPABAADgAMAAoACAAKAAwADgAQABIAFAAWABgAFgAU
ABIAEAAVABgAGwAeABoAGAAWABQAFgAYABoAHAAdAB4AHwAgACIAIgAiACIAJwAqAC0A
MAAsACoAKAAmAC0AMgA3ADwAOgA6ADoAOgA5ADgANwA2ADoAPgBCAEYARQBEAEMAQgBI
AEwAUABUAFMAUgBRAFAATwBOAE0ATABOAFAAUgBUAFAATABIAEQARABEAEQARABBAEAA
PwA+ADgANAAwACwALQAuAC8AMAArACYAIQAcAB0AHgAfACAAHgAcABoAGAAUABAADAAI
AAwADgAQABIAEAAOAAwACgAKAAoACgAKAAwADAAMAAwACAAEAAAA/P8BAAYACwAQAAkA
BAD///r//P/+/wAAAgACAAIAAgACAP///v/9//z//v8AAAIABAAAAP7//P/6//3//v//
/wAAAgACAAIAAgD+//z/+v/4//v//v8BAAQAAAD+//z/+v/5//j/9//2//n/+v/7//z/
/v/+//7//v8BAAIAAwAEAP///P/5//b/+f/6//v//P/9//7///8AAP7//P/6//j/+v/8
//7/AAD9//r/9//0//f/+v/9/wAA/P/6//j/9v/5//r/+//8////AAABAAIA/v/8//r/
+P/6//r/+v/6//z//P/8//z/+f/4//f/9v/5//z///8CAP7/+v/2//L/9P/2//j/+v/6
//r/+v/6//n/+P/3//b/+v/8//7/AAD+//z/+v/4//7/BAAGAAgABgAJAA0AEwAWABEA
DAAJAA8AFQAbACEAIgAfABkAEwAUABUAFAATABYAGAAaABsAFgATABEADAALAA0AFQAZ
ABMADAAHAAAAAgABAAIABQACAAAA///9//r/9//2//T/9v/2//f/+f/4//f/9f/y//D/
8f/y//L/9P/0//X/9f/w//L/8f/u/+//8v/0//f/8//x/+//7//w/+//8P/w//j/9v/2
/+7/5v/k/+T/7P/4//3//f///wEAAAADAAoAFwApADwASgBRAFQAWABfAFgAPgAqACYA
HgAWABYAEAAGAAAA/v/8//H/5//f/9j/0f/P/9H/y//B/8T/zv/Q/9L/2P/d/9v/0v/K
/87/1//a/9r/3P/i/+X/6P/l/93/1//g/+z/8f/1//X/9v/3//L/7P/r/+3/8f/0//r/
//8BAP7//f/8//f/9P/0//b/9//6//r/+v/6////+//3//L/7f/1//n/AAAIAAUAAwD8
//j//P/8//7/AAD9//////////3//f/7//n//v8CAAUACAAFAAMA/v/2//n//f8AAAMA
BgAHAAcABgADAAEAAAD//wIAAgAFAAwABQAEAAIA/v8AAAMABwAKAAcADgAOABIACwAG
AAMA//8CAAUACQAQAA8ACQAGAAMAAgAAAAMABQAGAAcACQAJAAYAAQD6//f//f8CAAgA
DgAOAAkABAAAAAEAAwAEAAYABQAIAAgABwAEAAMAAgAAAAIABgALABQAFAAMAAUA/v8B
AAUACgALAAgACAAOAAoABwAJAAgABAAEAAYACAALAAkACwAFAAIABQAFAAQACAAEAAQA
BwAHAAMAAQD9//7/AgAEAAYACgAKAAAA+v/0//b/9//5//3//f8BAP7//f/8//v/+f/4
//j/+//+/wQAAwADAP7/+P/6//v//v////3//f8AAP7/+f/0//L/8P/y//j//v8FAAMA
AgD5//D/9//8//z/AAD8//3/AwAFAPr/+P/4//H/8f/4////BwAEAAAA+v/2//j/+f/5
//3///8AAAYABwABAP3/+P/x//j//f8BAAYAAQD+//7/+v/8//7/AAACAAgADgAQABIA
DgAPABEAFQAeAB0AHAAdABoAGQAYABcAIgAlACUAJQAnACcAJQAjACMAIgAhAB8AIAAf
AB8AHAAWABMAFgAVABYAFAAUABIADQAJAAcABwAGAAQAAwABAAMAAwAFAAYAAAD8//n/
9//7//3//v/+//3//f/9//z/+//6//r/+f/5//7/AAAAAPv/+v/4//f/9v/1//T/9f/2
//X/9v/2/+z/7P/y//L/8v/0//T/8P/u/+3/6//v//X/+v8DABIAFwAdACoANgBDAE4A
WgBlAGoAWAA4ACAAEgACAP7//v8EAAoAEAAOAAUA8//j/9T/yf/D/8X/z//T/87/zP/M
/8r/xP+//7//yv/Y/97/4f/i/9r/0P/O/9H/1P/X/93/4f/k/+j/6f/f/9X/1v/f/+L/
4v/j/+f/7f/s/+D/2//h/+L/6P/q/+j/6P/m/+b/5f/m/+T/4v/g/+P/6P/p/+n/6f/n
/+P/4v/i/+H/4//g/+D/5P/k/+b/6P/k/+X/5P/j/+T/5f/k/+P/5P/m/+f/6P/r/+//
8P/u/+z/6//p/+f/7f/v//D/8P/0//f/+/////r/9P/x//L/8P/0//f/+P/3//n//P/+
//b/+v/3//j/+v/+/wQACQABAP3/+v/6/////f/+/////v/8////AQD///3//P/5////
AQABAAUAAQD+//z/+v8AAP///v/+//7//////wAA/v8AAP///f8BAAMABQAGAP///P/6
//z/AAD8//n/9v/4//v///////r/9v/4//D/8//7/wAAAgD8//j/9P/x//T/+f/2//b/
9//3//b/+v/z//D/8P/t/+//8f/x//b/8//w/+3/7P/y/+7/7v/u/+3/7f/u//H/7//x
/+z/6f/t/+//8P/y/+v/6f/n/+j/6//v/+7/7P/u/+3/7v/t/+n/6f/s/+r/7f/u//L/
9v/v/+7/7f/t//T/+P/0//D/8v/y/+3/7P/q/+v/8f/z//H/9P/5//f/7//w//H/8//2
//b/9P/0//f/9//2//n/9//0//b/8//1//X/9P/x//X/9//4//r/+//8//z/+P8AAP7/
+P/y/w==
         </WaveFormData>
      </LeadData>
      <LeadData>
         <LeadByteCountTotal>10000</LeadByteCountTotal>
         <LeadTimeOffset>0</LeadTimeOffset>
         <LeadSampleCountTotal>5000</LeadSampleCountTotal>
         <LeadAmplitudeUnitsPerBit>4.88</LeadAmplitudeUnitsPerBit>
         <LeadAmplitudeUnits>¦ÌV</LeadAmplitudeUnits>
         <LeadHighLimit>2147483647</LeadHighLimit>
         <LeadLowLimit>268435456</LeadLowLimit>
         <LeadID>V1</LeadID>
         <LeadOffsetFirstSample>0</LeadOffsetFirstSample>
         <FirstSampleBaseline>0</FirstSampleBaseline>
         <LeadSampleSize>2</LeadSampleSize>
         <LeadOff>FALSE</LeadOff>
         <BaselineSway>FALSE</BaselineSway>
         <ExcessiveACNoise>FALSE</ExcessiveACNoise>
         <MuscleNoise>TRUE</MuscleNoise>
         <LeadDataCRC32>2345016283</LeadDataCRC32>
         <WaveFormData>
yP/I/8j/yP/G/8T/wv/A/8D/wP/A/8D/v/++/73/vP++/8D/wv/E/8f/yP/J/8r/y//M
/83/zv/R/9T/1//a/93/3v/f/+D/5P/m/+j/6v/u//D/8v/0//X/9v/3//j/+//+/wEA
BAAEAAQABAAEAAUABgAHAAgACAAIAAgACAAJAAoACwAMAA4ADgAOAA4ADQAMAAsACgAJ
AAgABwAGAAcACAAJAAoACQAIAAcABgAGAAYABgAGAAYABgAGAAYACAAIAAgACAAKAAoA
CgAKAAcABgAFAAQABAAEAAQABAAFAAYABwAIAAcABgAFAAQABgAGAAYABgAFAAQAAwAC
AAQABAAEAAQAAwACAAEAAAAAAAAAAAAAAAIAAgACAAIAAAAAAAAAAAABAAIAAwAEAAIA
AgACAAIAAAAAAAAAAAACAAQABgAIAAYABAACAAAAAgACAAIAAgAEAAQABAAEAAYABgAI
AAsACwAKAAkACAAHAAcABwAGAAcABwAHAAUAAAD8//r/+P/6//n/+P/0//P/8f/x//P/
8v/z//T/8f/v/+//7//w//H/8v/w//H/8f/y//H/8f/0//b/+f/7//z/+//7//v//f/9
//////////7//v/+//r/+v/6//r///8AAAAAAAD9//3//P/8////AAABAAAA///+//z/
+v/8////AQD//wEAAQABAAEA///+//7/AQABAAEA///+//z/+P/4//3/AAAJABEAFAAU
ABYAFgAUABIAEgAXAB0AJgAvADQANwA3ADkAQwBMAE8AUQBRAE0ARgBCAEYAUABeAHMA
gwCLAJIAmQChAKsAsQC0ALQAtQC6AMIAygDMAMcAvwC0AKcAlQCKAIQAewBvAGcAXwBT
AD8ALwAnAB8AFQAPAA8ADAAGAAYABgADAAIAAQAAAP///v/+//7//v/8//r/+f/4//r/
+P/3//X/9v/4//r/+//4//X/8//x//H/8v/0//X/8//y//L/8f/v/+//8P/w//H/8f/v
/+3/6v/q/+r/6v/s/+z/6//r/+z/7P/q/+j/5//n/+j/6P/o/+X/5P/i/9//3//f/97/
3v/f/+D/4P/f/93/3P/b/9j/1f/U/9T/1f/T/9H/0P/Q/8//z//N/87/zf/M/8r/yP/H
/8b/xv/E/8H/wP/A/8H/wP+//7//vf+9/7r/uv+4/7j/uv+6/7j/uP+4/7j/u/+9/77/
v//B/8H/w//H/8j/yf/L/8z/z//S/9b/1//X/9n/2f/Z/+D/5P/n/+j/7P/u//D/8v/y
//X/+P/7//v//P///wAAAQADAAQABAABAAEAAQACAAQABgAHAAcABwAHAAcABwAFAAIA
//8AAAQABQAFAAYABgAIAAkACQALAAoABwAHAAcABgAFAAQABgAGAAUABQAGAAYABAAE
AAIAAgACAAMAAwADAAMAAwABAP////////3////9//z/+v/6//r/+//+//7///8BAAMA
BAAEAAQAAwD///7//f///wAAAAAAAP7//v/9//v//f/7//v//P/+////AAAAAP///v/9
//z//////////v///////f/9//z//P/8//z///8AAAAAAQD+//z/+f/4//z//v8AAAMA
AwACAP///v/9//z///8DAAQABAADAAIAAgADAAYABgAHAAcACQAHAAIA/v/8//r/+v/5
//j/9P/x/+//7f/v/+//8f/z//H/7//v//D/8v/z//T/8//z//T/9v/1//X/9f/2//n/
+//9//3//v////////8CAAMABAAEAAQABAACAAIAAgACAAQABAABAAAAAAABAAEAAgAC
AAIABAACAAIAAgAAAP7//f///////f/9////AwABAAEA/v/6//3/BQAFAAMABAACAP7/
/P///wQACQANABAAFAAYABoAGgAYABYAGQAfACYALwA2ADkANwA3AEMAUgBVAFEAUQBT
AEwARABCAE4AYgBzAHsAgwCOAJMAlwCfAKUArgCyALEAsAC6AMQAxAC/ALUAqgCbAI0A
hAB+AHEAZwBfAFcATQBBAC8AIwAdABcADwAPABAAEAAOAA4ACwAJAAcABQADAAIAAgAC
AAIA///+//7//v/+//z/+//5//r//P/+/////v/9//3//f/8//z//f/9//v/+v/6//n/
+f/5//r/+v/7//v/+f/3//T/9P/0//T/9f/2//b/9//2//b/9P/y//H/8f/y//L/8P/t
/+z/6v/r/+v/6//q/+z/7f/u/+7/6v/n/+X/4//j/+H/4f/i/+H/3//d/9z/2f/X/9b/
0//T/9P/0//S/87/zf/M/8z/yv/H/8b/xv/H/8b/xf/F/8L/wf+9/7z/u/+8/7//wP/C
/8L/wv/C/8H/w//E/8X/x//H/8n/zf/O/8//0f/S/9f/2v/e/9//3//h/+H/4f/o/+z/
7//w//T/9v/4//r/+//9////AQABAAIABQAGAAkACwAMAAwACwALAAsADAAKAAwADQAN
AA0ADQANAA0ADgAMAAoADAAPAA8ADgAOAAsADAAMAAsADQAMAAkACQAKAAoACgAKAAoA
CgAJAAkACAAIAAYABgAHAAgACQALAAkACQAJAAkABwAFAAUABQAFAAcABQAEAAYABgAG
AAcABQAEAAQABQAFAAYABgAGAAQAAQABAAEAAwAEAAQABAAHAAgACAAHAAUAAwADAAQA
BQAFAAUABAADAAIAAQAAAAMAAwADAAIAAgADAAIAAwAGAAYABgAGAAgACAAHAAcABQAE
AAIAAgAAAAAAAAABAAkABwAEAAQABAAEAAQABwALAAwADAAIAAYABQAFAAgACAAJAAkA
CwAJAAQAAAD8//r/+v/5//b/8v/v/+3/7//x//H/8//2//X/9P/1//P/9P/0//T/7//v
//D/8v/z//X/9//6//z//f/+//3//v////////8BAAEAAQAAAP7//v/8//z//f/+/wEA
AgD///7//v//////AAAAAAAAAgAAAAAAAAABAAAAAAADAAUAAwADAAUAAwADAAUABAAE
AAcACQAJAAcACAAEAPz/+P/9/wgAEQAZAB4AIAAeABwAGgAaABoAGwAhACwANQBAAEEA
PQA7AEMATABTAFUAVwBbAFYATgBOAFYAYgBxAH0AiQCQAJUAnQChAKkAtAC0ALEAuAC+
AMQAyADFALcAqgCfAI8AggCCAHsAaQBhAF8AUwA/AC8AJwAjABsAEwATABYAFAASABAA
CwAJAAcABQADAAMABAAFAAYAAwACAAIAAgACAAAA///9////AAABAAEA/v/9//3//f/9
//7/AAABAP3//P/8//v//f/9//7//v/+//3/+v/3//b/9v/2//b/+P/4//f/9//2//b/
9P/y/+//7//w//D/8P/t/+z/6v/p/+n/6f/o/+n/6//t/+7/6v/n/+X/4//j/+H/4f/i
/+H/3//d/9z/3P/b/9v/2f/Y/9f/1v/U/8//zf/L/8r/zf/L/8v/zP/J/8j/x//H/8f/
x//E/8T/w//E/8f/yP/F/8L/v/+8/8D/xf/J/83/zf/N/8//0//S/9P/1f/W/9n/3P/g
/+H/4P/j/+T/5f/r//D/9P/2//b/+P/6//z/+//9////AQADAAQABwAIAAcACQAKAAoA
CgALAAwADgAOABAAEQARABAADwAOAA0ADgAMAAoADAAMAAsACQAIAAgACgALAAsADAAM
AAoACwAKAAoACgAKAAgACAAHAAcABgAGAAQABAAHAAgACQALAAgABwAGAAUABQADAAMA
AwADAAUAAwACAAMABAAFAAcABwAGAAYABwAFAAYABgAGAAYAAwADAAMAAwAEAAQABAAH
AAgACAAHAAcABQAFAAYABQAFAAUABAAEAAQABAAEAAcABwAHAAYABQAFAAMAAwAEAAQA
BAAEAAgACAAHAAcABQAEAAIAAgAEAAQABAAFAAcABwAHAAUAAQAEAAcACAAJAAoACwAN
AAwACgALAAoACgALAA0ADgAQABEADgALAAUAAAAAAP7//v/9//z/+P/1//P/8//1//X/
9//6//n/+P/5//b/9v/1//T/8//1//j//P/6//n/+P/4//3///8BAAEAAwAFAAYABwAF
AAMAAQD+/wAAAgACAAQAAgACAAQABAABAAAAAAABAAMABAAEAAQAAQD+//3//P/9//7/
AAAFAAYAAwACAAMACQAFAAMAAgAEAAUACQAHAAEA/P/6//r//v8JABYAGwAbABwAHgAc
ABoAGgAaABwAIwApACwAMQA2ADUANwBBAE8AWABZAFUAVQBRAEoARgBKAFgAbgCBAIkA
jwCUAJsAoQCrALEAtgC6AL8AxADMANQA1ADFALkAsgCpAJ0AlgCKAHsAbQBlAF0ATwA/
ADMALQAnAB0AFwATABAADAAIAAQAAwAEAAUABgAHAAQAAgAAAP7//v/+////AAAAAP7/
/f/7//j/+P/4//f/+P/5//v//f/5//j/+P/3//b/9v/3//f/9f/1//b/9v/1//X/8//x
//H/8v/z//T/8f/w/+7/7f/w//D/7v/s/+v/6//s/+z/7P/p/+j/5v/n/+f/5//m/+T/
4//i/+D/4v/h/+H/4f/g/93/3P/c/9n/1//V/9T/1f/V/9b/1f/T/9H/z//M/8z/y//K
/8r/yv/H/8b/xv/E/8L/wP+//7//wf/A/8L/v/++/7//vv++/77/vv++/7//wf/C/8P/
wf/B/8P/x//K/83/0f/U/9T/1v/Z/9n/2v/d/97/3//n/+z/8P/y//L/8v/y//L/9f/5
//3/AQD+//7/AAAAAAEAAwAEAAQABQAFAAUABgAGAAgACQAJAAcABwAHAAcABgAEAAIA
BAAGAAcABwAIAAgACgALAAsACgAIAAQAAwAGAAYABgAGAAgACAAHAAcACAAIAAYABgAI
AAgACAAJAAYABQAEAAMABAADAAQABQAFAAcABQAEAAYABgAGAAcACQAIAAgACQAHAAYA
BAACAAQAAwAFAAcABwAIAAgACAAJAAoACgAJAAcABQAFAAYABgAFAAQAAgADAAQABQAG
AAkACQAJAAgABwAHAAUABQAGAAYABgAGAAgACAAHAAcACgAKAAkACgAHAAYABQAFAAYA
BwAIAAcADwAMAAkACAAHAAYACwAPABAAEAAPAA4ADgAPAA4ADgAPAA8ADwANAAgABAAA
AP7//v/9//z/+P/1//P/9v/5//r//f/8//n/9v/1//f/+P/4//j/8//z//T/9v/2//f/
+P/6////AQADAAMAAwADAAIAAQAGAAcACAAIAAYABAAAAP7/AQACAAUABgAFAAQABAAF
AAQABAADAAIABAACAAIAAgABAAAAAAADAAgABwAIAAsACQAJAAcABAACAAEAAQABAAUA
CAAIAAIAAgAFAAgACwAPABQAGAAaABwAHAAYABgAHQAjACwAMwA6AD8AOwA5AEEAUgBZ
AFEATwBTAFIASABIAFIAYABpAHUAgwCOAJUAmwCfAKMAqgCsAKsArgC2ALwAwAC9ALMA
pgCdAI8AhAB8AHEAZwBfAFcATwBDADEAIwAbABUADQALAAwADgAQABIAEQAOAAsACAAF
AAEAAAD///7//v/+////AAD///z/+v/3//j/+v/8//3/+v/5//n/+f/2//b/9//3//f/
9v/2//X/8//z//T/9P/2//f/9v/1//L/8P/u/+z/7//w//D/8f/y//L/8P/u/+v/6//s
/+z/7f/r/+v/6v/o/+f/5v/k/+H/4f/h/+D/3v/d/93/3f/d/9v/2//c/93/2//Z/9j/
1//V/9T/0f/Q/8//zv/M/8z/y//K/8r/yf/F/8P/wv/D/8L/wf/B/73/vf+6/7r/uv+6
/7z/vP+7/7r/uf+4/7v/vf++/7//wv/D/8b/y//K/8v/zf/O/87/0P/T/9P/1f/Z/9v/
3f/f/+L/5P/k/+f/6v/t//D/8v/1//j/+//7//z///8AAAEAAwAEAAQAAQABAAEAAgAE
AAYABwAHAAQAAwACAAEAAgAAAP7/AAACAAMAAwAEAAIABAAFAAUABgAGAAQABQAEAAIA
AAD+/wAAAAD/////AAAAAP7//v/+//7//v///////////////f/7//v/+//9/////f/8
//z//P/8//3//P/6//n/+f/7//z//P/8//z/+f/5//n/+v/8//3//v/9//7//v/9//z/
+f/4//j//P/9//7//v/7//r/+f/4//n/+f/5//j/+f/7//v//f/8//z//P/8//7//v/9
//3//f/8//r/+v/6//r/+v/7//v/+//7//r//P/8//z//P8BAAUABgAGAAMAAgACAAMA
BAAEAAUABQAFAAMA/v/6//j/9v/2//X/9f/y//D/7//s/+3/7P/t//H/7//t/+3/7f/u
/+7/7v/p/+n/6v/s/+//8f/z//b/9v/3//j/9//6//v/+//7//////////7//P/8//r/
+v/8//z//v/+//3//P/8//3//f/+//7//v/8//r/+v/6//n/+P/4//v////9//3///8B
AP///f/8//z//f/9//3//f/8//z//P/4//n//P8BAAkAEgAWABIADgAQABIAEAARABcA
IgArADAAMwAzADUANwA8AEkATwBNAE0ATgBKAEIAQgBMAFcAZwB7AIgAjQCRAJcAmwCi
AKgAqQCqALAAuAC+AMEAvQCwAKEAlQCIAH4AdwBvAGUAXwBZAEsANQAlACMAIQAXABEA
DgAKAAgABgAFAAIAAQAAAP///f/8//v/+v/5//j/+P/4//r/+P/3//X/9P/0//T/8//y
//H/8f/x//P/9P/2//f/8v/w/+//7f/v/+//8P/w/+//7//t/+v/7P/s/+z/7P/u/+7/
7f/t/+3/7P/p/+b/5//n/+j/6P/o/+X/5P/i/+P/4//j/+L/3v/d/9z/2v/d/93/3v/f
/93/2f/X/9b/1v/V/9T/1P/S/9H/0f/P/9D/z//O/8z/yv/J/8j/yP/I/8X/xP/E/8P/
wv/B/8H/vv+9/7n/uP+3/7j/u/+8/7r/uv+6/7r/uf+7/7z/vf+7/7v/vf/B/8X/x//K
/8z/zv/Q/9P/0//V/9n/2//d/9//4v/k/+T/6f/s/+//8v/z//X/9//5//v//P///wAA
AQADAAQABAAFAAUABQAGAAgACgALAAsACgAJAAgABwAIAAgACAAMAAwACwAJAAgABwAI
AAgABwAKAAoACAAJAAcABgAFAAQABQAGAAYABwAIAAgABgAGAAgACAAIAAkACAAHAAYA
BQAGAAUABgAHAAcACQAHAAYABgAGAAYABwAJAAgACAAJAAcACAAIAAgABQABAAAA//8C
AAYACQAMAAsACgAIAAUABgAFAAYACAAIAAcABgAEAAYABgAGAAYACAAJAAoACgAIAAcA
BAADAAUABgAHAAgACgAKAAkACQAIAAYAAwACAAUABgAHAAkABwAHAAcABQADAAMABgAK
AAkACAAIAAcABQAFAAYACAAIAAgACAAKAA0ADQAMAA0ADAAMAA0ADAAMAA0ADQAKAAcA
AQD8//v/+v/7//v/+P/0//H/7//v//H/8f/z//X/8//x//H/8f/y//L/8v/y//P/9f/4
//f/9//3//j/+f/7//3//f///wEAAgADAAIAAQAAAP7///8AAP//AAD+//7/AAAAAAEA
AAAAAAEAAwAEAAQABAADAAAA///+/////v/+/wEAAQD/////AQD//wEAAQAAAAQABQAD
AAEA/f/4//j/9v/4////CAALABEAFAAQAA4ADgAKAAgADAATABkAIgApAC4ALQApAC8A
PQBIAEkARwBDAD8AOAA4AD4ATABcAGsAdwCDAIoAjQCRAJkAoQCkAKgArQC2ALoAvAC8
ALUArQCoAKEAlQCKAIIAdwBrAF8AUQBBAC0AIQAbABUADQAJAAUAAgD+//z//P/9//7/
/f/8//v/9v/0//L/8P/w//D/8f/y//L/8P/v/+3/7f/u/+//7//w/+//7//v/+7/7v/v
/+//7P/q/+n/5//q/+v/7f/u/+3/7f/r/+n/6v/q/+r/6v/o/+j/5//n/+j/6P/m/+T/
5P/l/+f/6P/l/+H/3//c/93/3f/d/9z/2f/Z/9n/2P/Y/9f/1//X/9f/1f/V/9b/1P/R
/87/zP/J/8f/xv/D/8b/x//I/8j/xf/D/8H/wP/A/73/vP+8/7j/tv+0/7P/sv+z/7H/
sv+v/67/r/+u/6//sP+x/7L/s/+1/7b/t/+2/7X/tv+5/7z/v//D/8b/xv/I/8v/y//M
/8//0P/R/9j/3P/f/+D/4P/i/+T/5P/k/+T/6P/q/+z/7v/w//D/8P/w//L/9P/2//j/
+P/4//j/+P/4//j/+P/4//b/9v/2//b/9//4//n/+v/4//j/+P/4//f/9v/1//T/8//y
//H/8P/y//T/9v/4//b/9P/y//D/8v/y//L/8v/y//L/8v/y//H/8P/v/+7/8f/y//P/
9P/y//L/8v/y//b/8v/y//L/8v/0//L/7P/o/+j/6v/s/+z/7v/w//D/8P/y//T/9v8A
AAwAFAAYABgAFgASAA4ADAAOABAAFAAaACAAKAAyADYAPgBEAEIAQgBOAFgAZAB0AIIA
kgCeAKoAtgC8AL4AxADIAMgAwgC+ALoAuAC2ALIApgCcAI4AegBgAEwAPAAsACAAGgAU
AAwABAAAAP3//P/7//r/9//2//X/9P/y//L/8v/y/+//7v/t/+z/7v/u/+7/7v/r/+r/
6f/o/+j/6P/o/+j/6v/q/+r/6v/n/+b/5f/k/+X/5v/n/+j/5v/m/+b/5v/m/+b/5v/m
/+b/5v/m/+b/5f/k/+P/4v/l/+b/5//o/+T/4v/g/97/3//g/+H/4v/k/+T/5P/k/+H/
4P/f/97/3P/c/9z/3P/Z/9j/1//W/9j/2P/Y/9j/1//W/9X/1P/T/9L/0f/Q/9L/0v/S
/9L/0P/Q/9D/0P/T/9T/1f/W/9j/2P/Y/9j/2f/a/9v/3P/g/+L/5P/m/+f/6P/p/+r/
7P/u//D/8v/1//j/+//+////AAABAAIABQAIAAsADgAMAAwADAAMAA0ADgAPABAADwAO
AA0ADAAJAAgABwAGAAcACAAJAAoACQAIAAcABgAGAAYABgAGAAgACAAIAAgABQAEAAMA
AgAEAAQABAAEAAMAAgABAAAAAgACAAIAAgACAAIAAgACAAIAAgACAAIABAAEAAQABAAB
AAAA///+//7//v/+//7///8AAAEAAgABAAAA///+/wEAAgADAAQAAwACAAEAAAD9//z/
+//6//v//P/9//7//v/+//7//v///wAAAQACAAEAAAD///7//f/8//v/+v/8//7/AAAC
AAAAAAAAAAAAAgACAAIAAgD///7//f/8////AAABAAIAAAAAAAAAAAD///7//f/8//3/
/v///wAA///+//3//P///wAAAQACAAIAAgACAAIA///+//3//P/9//7///8AAP///v/9
//z/+v/6//r/+v/8//7/AAACAP///v/9//z//v/+//7//v/8//z//P/8//z//P/8//z/
/f/+////AAD9//z/+//6//z//P/8//z//P/8//z//P/6//r/+v/6//z//P/8//z/+//6
//n/+P/7//z//f/+//3//P/7//r/+//8//3//v/8//z//P/8//r/+v/6//r/+v/6//r/
+v/8//z//P/8//z//P/8//z/+v/6//r/+v/5//j/9//2//j/+v/8//7/+//6//n/+P/5
//r/+//8//7//v/+//7//f/8//v/+v/7//z//f/+//v/+v/5//j/+f/6//v//P/+//7/
/v/+//3//P/7//r/+//8//3//v/9//z/+//6//z//v8AAAIABQAGAAcACAAGAAYABgAG
AAgACAAIAAgAAwAAAP3/+v/3//b/9f/0//H/8P/v/+7/6v/q/+z/8v/2//b/9P/u/+j/
5P/i/+b/7P/q/+z/8v/y//D/8v/8/wwAGAAeACAAIgAiAB4AGAAYABwAGgAcACQALAA2
AEIARgBIAEoATABOAFYAXABgAGQAbgB4AIIAjACMAI4AlgCaAJwAoACkAKYApACgAJ4A
nACaAJgAmACUAIgAfAByAGoAXABKADwAMAAkABwAFwAUABEADgALAAgABQACAAAAAAAA
AAAA/v/+//7//v/8//z//P/8//z//P/8//z/+f/4//f/9v/5//r/+//8//r/+P/2//T/
9f/2//f/+P/7//z//f/+//v/+P/1//L/8//0//X/9v/z//L/8f/w/+7/7v/u/+7/7v/u
/+7/7v/t/+z/6//q/+r/6v/q/+r/5//m/+X/5P/h/+D/3//e/97/3v/e/97/2//a/9n/
2P/X/9b/1f/U/9L/0v/S/9L/z//O/83/zP/L/8r/yf/I/8T/wv/A/77/v//A/8H/wv/A
/8D/wP/A/7//vv+9/7z/vv/A/8L/xP/E/8T/xP/E/8b/yP/K/8z/zf/O/8//0P/T/9b/
2f/c/97/4P/i/+T/5v/o/+r/7P/u//D/8v/0//b/+P/6//z//f/+////AAAAAAAAAAAA
AP///v/9//z///8AAAEAAgACAAIAAgACAP///v/9//z//v/+//7//v/+//7//v/+/wAA
AAAAAAAA///+//3//P/+//7//v/+/wAAAAAAAAAA/f/8//v/+v/7//z//f/+//z//P/8
//z//P/8//z//P/+//7//v/+//z//P/8//z///8AAAEAAgD///7//f/8//z//P/8//z/
//8AAAEAAgD///7//f/8//7//v/+//7//P/8//z//P/9//7///8AAP7//v/+//7//P/8
//z//P/8//z//P/8//3//v///wAA/v/+//7//v8AAAAAAAAAAP7//v/+//7/AAAAAAAA
AAD///7//f/8//7//v/+//7/AAAAAAAAAAD///7//f/8//7//v/+//7///8AAAEAAgAB
AAAA///+////AAABAAIAAQAAAP///v8BAAIAAwAEAAUABwAGAAQABAAEAAUABwAJAAoA
DAANAAwACQADAP7//v/8//z/+//6//b/8//x/+//8f/x//P/9f/z//H/8f/u/+7/7f/s
/+v/6//s/+7/8f/z//X/+P/6//v//P/7////AQACAAMAAwABAP///P/9//7//f/+//z/
/P/+//7//f/8//z//f/+/wAAAQACAP///P/7//r/+//8//7/AwABAP3/+//7//n/+/8D
AAQAAgADAAUAAwD///z/+v/8//7/AwAEAAcACwAQABIAEgASAA4ACgAOABkAHwAmADEA
NgA1ADMAMwA9AEwAVQBTAFEATwBKAEAAQABKAFgAZQBvAHkAggCHAIsAkQCXAJ4AoACh
AKgAsAC2ALwAvwC5ALAAqwCjAJIAiACDAHkAaQBfAFkASwA5ACsAIwAfABUADwAKAAgA
BAACAAEAAQABAAEAAQD+//z/+v/4//n/+P/4//j/+P/2//X/8//x//L/8//z//X/9f/2
//f/9f/0//T/8//x//D/8P/v//H/8f/y//L/8f/x/+//7f/u/+7/7v/u/+7/7v/t/+3/
8P/w/+7/7P/p/+n/6v/q/+j/5f/k/+L/4v/j/+T/5P/h/+H/4f/g/+L/4f/h/+H/4v/f
/97/3v/c/9n/1v/U/9X/1f/W/9X/0v/P/8z/yP/K/8v/zP/O/9D/zf/M/8z/yv/I/8b/
xf/E/8X/w//E/8H/wP/B/8D/wP/A/8D/wP/B/8P/xP/F/8L/wf/C/8X/yv/N/9H/1P/V
/9b/2P/X/9r/3f/e/9//4//m/+j/6P/p/+r/6//s//D/9f/6/////f/+/wEAAgADAAUA
BgAGAAUABQAFAAYABgAIAAkACQALAAsACwALAAgABgAEAAYABQAFAAQABAAHAAoADAAN
AAoACAAEAAMABQAGAAcACAAHAAYABAADAAUABgAFAAYABAAEAAQABQAFAAUABQAFAAYA
BQAGAAcABAAFAAIAAAAAAAAAAAABAP///v/+////AQACAAIAAgAEAAEAAQABAAAAAAD/
//7/AAACAAMAAwAFAAMAAwAEAAIAAQAAAP7/BgAIAAoACAAFAAQAAwACAAcACwAMAAwA
CwAKAAoACwALAAoACgAJAAwACwAHAAQAAgAAAAAA///8//j/9f/z//H/8//z//X/+P/3
//b/9//5//r/+v/6//b/9f/1//b/9f/1//X/9v/8////AgADAAIAAwADAAMABQAFAAUA
BAAEAAQAAgACAAIAAgAEAAQAAwACAAIAAwACAAIAAQAAAAMAAgADAAQAAgAAAP//AQAD
AAEAAQADAAMABwAJAAYABAABAAEAAQABAAAA/v/+/wAAAQACAAUABQAKABQAFgAWABgA
FAASABcAHwAoAC8ANgA7ADkANQA7AEYASwBNAE0ATwBQAEoASABOAFoAZwB1AH0AhACJ
AI0AkwCdAKQAqgCvALIAtgC+AMQAwQC7ALAApQCbAJAAggB5AG8AZQBZAFEARwA5ACkA
HwAXABEADwAMAAYABAAMAA0ACgAHAAQAAQD///7//f/8//3//P/8//z/+//4//b/8//1
//b/9//3//T/8//z//P/8v/y//P/8//0//T/9f/1//L/8f/x//D/8v/z//L/8f/w//D/
8P/w//D/8P/v/+//8f/y//H/8P/t/+v/6v/o/+v/6//t/+7/6v/p/+j/5v/j/+P/4//i
/+T/5f/n/+n/5f/h/9//3v/h/+H/4f/i/9//3f/c/9n/2P/X/9b/1P/Q/8//zv/O/9D/
zf/M/8z/zf/M/8v/y//L/8v/yP/I/8T/xP/G/8b/xv/G/8b/xv/F/8f/yP/J/8v/zf/R
/9f/1//Z/9z/3v/e/+D/4//j/+b/6f/q/+v/7//y//T/9P/5//z///8CAAMABQAHAAkA
CAAIAAoACgAOABEAEwAUABUAFQAVABYAFgAYABkAGQAXABUAEwARABMAEgARABQAFgAX
ABcAGAAUABQAEwARABIAEgAQABEAEgASABIAEgASABIAEQARABIAEgAQABAADgAOAA4A
DwARABEAEQARAA8ADQANAA0ADgARABAAEAASABIAEgATABIAEAAPAA8AEgAUABUAFgAU
ABEAEQARABMAFAAUABQAEwAUABQAEwARAA8ADwAQABUAFwAZABoAFwAWABUAFAAXABUA
FwAWAA==
         </WaveFormData>
      </LeadData>
      <LeadData>
         <LeadByteCountTotal>10000</LeadByteCountTotal>
         <LeadTimeOffset>0</LeadTimeOffset>
         <LeadSampleCountTotal>5000</LeadSampleCountTotal>
         <LeadAmplitudeUnitsPerBit>4.88</LeadAmplitudeUnitsPerBit>
         <LeadAmplitudeUnits>¦ÌV</LeadAmplitudeUnits>
         <LeadHighLimit>2147483647</LeadHighLimit>
         <LeadLowLimit>268435456</LeadLowLimit>
         <LeadID>V2</LeadID>
         <LeadOffsetFirstSample>0</LeadOffsetFirstSample>
         <FirstSampleBaseline>0</FirstSampleBaseline>
         <LeadSampleSize>2</LeadSampleSize>
         <LeadOff>FALSE</LeadOff>
         <BaselineSway>FALSE</BaselineSway>
         <ExcessiveACNoise>FALSE</ExcessiveACNoise>
         <MuscleNoise>TRUE</MuscleNoise>
         <LeadDataCRC32>870030537</LeadDataCRC32>
         <WaveFormData>
9P/0//T/9P/x//D/7//u//H/8v/z//T/9//4//n/+v/+/wAAAgAEAAYACAAKAAwADQAO
AA8AEAATABYAGQAcABwAHAAcABwAGgAaABoAGgAdAB4AHwAgAB0AHAAbABoAHAAcABwA
HAAbABoAGQAYABgAGAAYABgAGAAYABgAGAAWABYAFgAWABgAGAAYABgAGAAYABgAGAAX
ABYAFQAUABYAGAAaABwAGgAYABYAFAAWABYAFgAWABYAFgAWABYAFQAUABMAEgATABQA
FQAWABUAFAATABIAEwAUABUAFgAVABQAEwASABIAEgASABIAFAAUABQAFAATABIAEQAQ
ABEAEgATABQAEQAQAA8ADgAQABAAEAAQABAAEAAQABAADwAOAA0ADAAPABAAEQASABAA
EAAQABAADgAOAA4ADgARABIAEwAUABIAEAAOAAwADQAOAA8AEAASABIAEgASABIAEgAU
ABcAGQAZABkAGQAZABsAHgAgACMAJAAmACYAJQAjACMAIwAiACIAIgAhACEAHwAfAB8A
HgAcABoAGAAYABgAFwAWABUAEwARAA0ADwAQABIADwAPABEAEQASABEADgAMAAoACgAK
AAsADAAKAAkACAAIAAYABgAHAAcACQAJAAgACAAHAAUABAAEAAcACQAKAAsACgAJAAcA
BQAFAAUABwAHAAcACwALAAkACgAKAA0AEwAYAB4AIwAtADoASwBgAHcAjgClAMAA2wDx
APwA/gD0ANQAmgBJAOf/jv9e/1H/Tv9M/1X/aP92/3n/gP+N/5X/mf+i/7P/wf/R/+T/
8f/x/+j/3P/P/8T/uP+t/6D/mf+V/5n/nv+g/5//of+j/6f/qf+u/7X/vf/E/8n/z//V
/9j/2v/c/+D/5f/s//P/9//5////BQAGAAQABwAIAAgACgALAA0ADQALAAsACQALAA4A
DgAOAA4ADwARABIAEwAQAA4ADQANAA8ADwAQABAAEAAQABAAEAAQABAAEAAQABIAEgAS
ABEADgAOAA0ADAAPABAAEAARABAADwANAAsACwALAAsADAAOAA0ADAAMAAoACQAIAAYA
BwAIAAkACQAGAAMAAwADAAEA///+//7////+//3//v/8//j/9v/1//b/9f/0//L/8P/v
/+z/7P/s/+v/6v/p/+v/6//q/+r/6f/o/+f/5v/o/+v/7//w//D/8v/1//X/9f/5//z/
/v8CAAIABQAHAAgACQALAAwADQAQABMAEwAQAA4ADgAPABEAEwAUABQAFgAVABUAFAAT
ABMAEgARABQAFAAWABQAEwATABMAEgAQABAAEQARABIAEgATABMAEQAQABAAEQATABMA
EwATABMAEwASABEAEQARABIAEgASABMAEwASABAAEAAQABAAEAAQABAAEAAQABAAEAAQ
AA8ADwAQAA8AEQAQABAADgAMAAwADAAMAA4ADgAOAA0ADQANAAsACwAJAAkACQAMAAwA
CwALAAsACAAGAAUABAAEAAcACAAIAAYABQAFAAQAAgACAAMAAwAEAAUABAAFAAUABQAG
AAYABgAFAAQAAgADAAMAAQABAAMABAAEAAUABwAHAAYABQACAAIAAgAEAAIAAgADAAMA
BAAEAAMAAgABAAAABQAJAAwADQALAAsACwANAA4AEAARABIAFAAUABMAEQATABMAFAAU
ABUAFQAUABMAEgARABAADgANAAwACgAKAAoACgAKAAkABwADAAUABgAKAAcABwAJAAkA
CgAKAAgABQAEAAEAAAABAAIAAwADAAIAAgACAAIAAwADAAMAAwAAAAAAAAD//wEAAgAC
AAMABQAFAAUABQACAAEAAQABAAEAAQABAAEAAwAFAAgACAAFAAkAEgAcACMAKwA4AEUA
VABrAIYAnQC0AM0A4wDyAPgA8gDaAKwAaQATALL/av9N/0r/Rv9L/1z/cP93/3z/if+X
/53/oP+r/7v/y//c/+f/6//q/9z/y/+8/7D/p/+e/5f/k/+T/5r/nP+b/53/of+f/6P/
rP+x/7f/wP/J/8//0//Y/9r/3P/e/+P/6P/t//P/+f///wMABgAEAAcACAAIAAoACwAN
AA0ADQANAAsADQAMAAwADAAMAA4ADwAPAA8ADgAMAAsACwANAA0ADgAOAA4ADgAOAA4A
DgAOAA4ADgAQABAAEAAPAA4ADgANAAwADgAOAA0ADQANAA0ADAALAAsACwALAAwADgAN
AAwADAALAAsACwAKAAgACAAIAAcABAABAAEAAQABAP///v/+/////v/9//7/+//4//f/
9//4//f/9v/0//D/7//s/+z/7P/r/+r/6f/p/+n/6P/o/+j/6P/o/+j/6//t//D/8P/x
//T/+P/5//v///8CAAQABgAGAAkACwAOAA8AEQASABQAGAAcAB0AGgAYABgAGQAZABsA
HAAcAB0AHQAeAB4AHQAdABwAGwAeAB4AIAAeAB8AHwAfAB4AHQAcABwAGwAcABwAHQAd
ABkAGAAYABkAFwAXABcAFwAaABsAGwAbABkAGQAaABoAGgAbABsAGgAYABgAGAAYABoA
GgAaABoAGgAaABoAGgAaABsAHQAdAB0AHAAcABoAGAAYABgAGAAcABwAHAAbAB0AHQAb
ABsAGgAZABgAGgAcABsAGwAbABkAGAAYABgAGAAbABwAHAAYABcAFwAWABYAFgAXABcA
GQAZABcAFwAVABUAFgAWABcAFwAXABYAFwAXABUAFQAXABgAGAAZABcAFwAWABUAEgAS
ABIAFAAUABQAFQAVABoAGAAUABIAEgASABIAFwAbAB4AHwAeAB0AHAAdACAAIgAjACQA
JwAoACgAJwAlACUAJgAmACgAJwAlACMAIQAhACEAIAAfAB4AHAAcABwAHAAcABsAGAAT
ABQAFAAYABUAFQAXABYAFgAVABIAEgASABAAEAAOAA4ADgANAAwADAAMAAwADgAPABAA
EQAPAA4ADQALAA0ADgAOAA8AEQARABEAEQAQAA8ADwAPABEAEQARABEADQANABIAFAAZ
AB8AIgAkACkAMQA8AEkAXABzAJAAqwDEANsA7wD6AP4A+ADkALYAcQAdAMD/ev9d/1b/
Uv9X/2j/ev+D/4r/mf+n/6v/rv+5/8f/1f/m//f//f/4/+j/1f/C/7j/s/+q/6P/o/+h
/6T/qP+p/6f/p/+r/63/sv+9/8f/yv/R/9v/3f/e/+D/5v/q/+3/8P/7/wMABQAHAAsA
DAAMAA8AEAAQABMAFQAYABkAFgAVABIAEwAWABYAFgAWABcAGQAaABsAGAAWABUAFQAY
ABkAGwAcABoAGgAaABoAHAAcABwAHAAaABoAGgAZABgAGAAXABYAFwAYABgAGQAXABcA
FgAVABUAFQAVABYAFgAVABQAFAASABEAEAAOABEAEgATABMADwALAAoACQAKAAkACQAK
AAoACAAGAAYAAwAAAP/////////////+//v/+f/1//T/9f/1//X/9f/1//X/9P/0//L/
8v/y//L/9P/3//v//P/6//r/+//5////BQAKAA4ADgAOABEAEwAVABUAFgAWABkAHAAf
AB8AHAAaABoAGwAgACMAJQAmACQAIwAjACIAIAAhACEAIQAkACQAJgAkACIAIQAgAB4A
HgAeAB8AHwAeAB4AHwAfABsAGgAaABsAGQAZABkAGQAXABcAFgAVABcAGQAcAB4AHgAf
AB8AHgAdABwAGwAaABwAHAAcABwAGgAaABoAGgAaABsAHQAdABwAGgAZABYAGAAYABgA
GAAaABoAGgAZABkAGQAXABcAGQAZABkAHAAaABkAGQAZABcAFgAWABYAGAAbABwAHAAZ
ABcAFgAUABYAFgAXABcAFQAVABMAEwARABEAEgASABQAFQAWABYAFAATABAADwATABQA
FAAVABUAFQAUABMAEAAQABAAEgATABQAFgAXABUAFAARAA8ADwASABMAFAAVABYAFwAZ
ABoAGQAcAB0AHgAhACYAKAApACoAKQAoACYAIwAkACUAJwAoACUAIwAgAB0AHwAfAB8A
HgAfAB4AHAAcABoAGAAWABMAEgAPABIAFAATAA8ADgAPABEAFAAWABYAFAASAA4ADAAL
AAoACQAHAAgACgAMAA4ADgANAAwACwAKAAoACgAJAAkACgAKAAsACgAJAAgABwAJAAkA
CgALAAsACQAHAAUACQALAAwAEAAVABkAHAAgACEAKQA8AFMAagCFAKAAtQDIAOEA9QD8
APoA8gDSAJgARwDf/4L/VP9H/0T/SP9Z/3D/fv+B/4b/kf+Z/5n/nv+t/8X/3f/y//f/
8//q/9j/x/+8/7L/qf+k/5//mf+Z/6L/pP+f/5//pf+t/7P/uv+//8X/xv/J/83/0f/Y
/+D/5v/q/+3/8P/z//f/+//9////BAAIAA0AEAASAA8ADwAQAA8AEQARAA8AEQASABIA
EgASAA8ADwAOAA0ADwAQABIAFQARAA8ADgAMAA8AEAARABIAEgASABIAEgAQABAAEAAP
ABIAFAAVABYAEwASABAADwARABEAEAAPAA8ADwAPABAADgANAAwADAANAA0ADQAMAAsA
CgAJAAcACQAHAAgACQAHAAUABAAEAAQAAgAAAAAAAQD+//3//f/7//n/9//0//T/8//w
//D/7v/t/+z/6//r/+v/6v/q/+3/7v/v//D/7v/v//H/8P/x//T/+P/5//v///8CAAQA
BQAEAAYABwALAA0AEAASABEAEgATABEAEgAQABAAEQARABMAFAAUABIAEQARABAAEwAV
ABYAFwAWABQAFAAQABEAEQARABAAEgASABMAEwAQABAAEQARABAAEAARABMAEwATABMA
EwAVABUAFAATABEAEQASABIAEQARABAADgARABIAEwAUABIAEgASABIAEgASABIAEgAS
ABMAFQAVABMAEgASABAAEQASABMAFAAUABIAEAANABAAEQAQABEADwAPAA8AEgARAA8A
DgANAA4ADgAPABAADgAPAA4ADAANAA0ADgAOABAAEAARABEAEAAPAAwACwANAA0ADgAO
AA0ADQANAAwACQAJAAcABwAKAAwADQAPAAwACwAJAAcACAAKAAwAEAANAAwADAALAAwA
DAAKAAkADwAMAAsACgAJAAgACwAPABIAEwATABMAEwAVABYAGAAZABoAHQAeAB4AHQAb
ABsAHAAcABoAGQAXABUAFgAXABgAGAAWABQAEQAQABAAEAAQAA8ACwAHAAkACgAMAAkA
CQALAA0ADgAOAAwACAAGAAIAAAADAAQABQAFAAMAAgABAAAAAwADAAMAAwACAAIAAgAB
AAAAAAD/////AAABAAIAAwABAP///v/9/wIAAwAEAAUABwAHAAgACAALAA0ADgAWAB0A
JQAyAEMAVABrAIQAmQCuAMUA3wDsAPAA7gDaAKwAawAZALj/av9H/0L/QP9B/1T/cP95
/3b/f/+R/5f/mv+j/7f/yf/Y/+P/6f/m/9j/x/+2/6r/of+Y/4//j/+P/5D/lP+Z/5v/
m/+b/6H/pP+r/7P/vP/F/8n/zf/S/9b/2P/e/+H/4v/n/+3/8f/3//3/AAD+/wEAAgAC
AAIAAwAFAAUABgAHAAYACQAHAAYABQAEAAYABwAHAAcABQAEAAQABQAFAAUABgAGAAgA
CAAIAAgABwAGAAUABAAFAAYABwAHAAYABgAFAAQABQAGAAYABwAJAAkACAAHAAUABQAF
AAYACAAHAAYABgAEAAMAAgAAAAIAAgACAAEA/v/7//v/+//7//n/+P/4//n/+P/3//j/
9P/w/+7/7f/t/+3/7f/s/+r/6f/m/+b/5P/j/+L/4f/i/+P/4//k/+L/4v/i/+L/5P/n
/+v/7P/s/+7/8f/x//H/9f/4//r//v/+/wEAAwAEAAUABwAIAAcACgANAA0ADQAMAA0A
DwAPABEAEgASABMAEwAUABQAEwATABIAEQASABIAFAASABMAEwATABIAEAAQABEAEQAS
ABIAEwATAA8ADgAOAA8AEQARABEAEQARABEAEAAPAAwACwALAAoACwANAA4ADgANAAwA
CwAKAAsADAANAA4ADAAMAAwADAAMAA0ADwAPAA8ADgAOAAwADAAMAAwADAAQABAAEAAP
AA0ADQALAAsACQAJAAkADAAOAA0ADQANAAkACAAIAAgACgANAA4ADgAOAA0ADQAMAAoA
CgALAAsADQANAAsACwAJAAkACgAKAAsACwALAAoACgALAAoACwAKAAoACQAJAAoACwAL
AAsACAAIAAgACgAIAAgACQAJAAwACgAKAAgACAAIAAgACAAMAA8AEQARABEAEQARABMA
FgAYABkAGgAcABwAGwAZABkAGQAaABoAHQAdABwAGwAaABkAGAAWABUAFAASABIAEgAS
ABIAEQAOAAkACgAKAA0ACwAMAA8ADAAMAAsACAAIAAgABgAGAAQABAAEAAMAAgACAAIA
AgAFAAUABQAFAAMAAgABAP//AAACAAMABQADAAMAAwADAAAA////////AgADAAQABQAB
AAMAAgAEAAkADwAQABQAGQAdACQAMQBEAFkAcACHAJ4AtwDRAOIA6gDqAOQAygCZAFUA
/v+g/1//Rv9C/0X/TP9e/3H/eP99/4n/l/+c/5v/p/+3/8j/2//v//T/6v/Z/8b/tv+r
/6D/lf+T/5X/lv+Y/5n/l/+V/5X/lf+c/6P/rf+4/8H/w//H/8j/yv/O/9j/3//g/+X/
6//v//P/9//6//z///8AAAAAAgADAAUABQAFAAUAAwAFAAgACAAIAAgABwAHAAYABQAH
AAYABgAHAAkACQAKAAoABwAGAAUABAAFAAYABwAIAAgACAAIAAcABQAGAAYABgAHAAgA
CAAJAAgABwAFAAMABQAFAAUABgAGAAUABAAEAAEAAQABAAAAAgACAAIAAQACAP//////
//3/+//6//r//P/6//j/+P/1//L/8f/x//L/8f/w/+7/6v/p/+b/5v/m/+X/5P/j/+P/
4//i/+L/4f/g/9//3v/g/+P/5//o/+f/6P/q/+n/6//v//L/9P/0//T/9//5//3///8C
AAQABgAKAA4ADwAMAAoACgALAA0ADwAQABAAEAAPAA8ADgAMAA0ADQANAA8AEAATABIA
DwAPAA8ADgAPABAAEgATABIAEgATABMADgAMAAsACwAOAA8AEAARAA8ADwAOAA0ADwAP
ABAAEAAOAA8ADwAOAA4ADgAOAA4AEAAQABAAEAAOAA4ADgAOAA4ADwARABEAEQAQABAA
DgAQABAAEAAQABIAEgASABEAEAAPAAwACwANAA0ADQAQABAADwAPAA8ACwAKAAoACgAN
ABEAEwAUAA8ADQAMAAoADAAMAA0ADQALAAsACQAJAAoACwANAA4ADwAPAA8ADgANAA0A
CwALAAsADAAMAA0ADwAPAA4ADQALAAoACQAKAAwADAANAA0ACwAKAAcABQAGAAgACgAN
AAoACgAJAAgABAAEAAgACgAKAAoACgAKAA0ADwAPABEAEQARABMAGAAaABsAHAAbABoA
GAAVABcAFwAYABgAFwAVABIADwARABEAEQAQABEAEAAOAA4ACgAIAAYAAwAEAAEABAAG
AAUAAQAAAAEAAQACAAIAAAD///7/+//6//r/+v/6//n/+f/6//v//P/8//v/+v/5//j/
+P/4//f/9//4//j/+f/4//f/9v/1//X/9f/2//f/+f/5//n/+f/3//n//P8AAAUABwAI
AAoADQAXACoAPQBSAGsAhACbALYAzwDfAOQA5gDcALoAggAvAMn/bv9E/zv/Nv80/0H/
Vv9m/2v/cP95/3//ff+G/5n/rf/D/9b/3f/b/9L/xP+x/6b/nP+R/4j/h/+H/4f/hP+C
/3//f/+B/4n/k/+c/6X/rf+y/7P/s/+1/7r/wP/G/8z/0//W/9n/3f/h/+X/5//s/+//
8//1//b/8//z//T/8//1//X/8//1//j/+P/4//j/9//3//b/9f/2//b/9//5//f/9//4
//j/9v/2//b/9v/3//j/+f/6//n/+P/3//X/9v/4//n/+v/4//j/9//3//X/9f/0//P/
9v/3//j/+v/3//X/8//y//T/9f/2//b/9P/0//T/8//y/+//7//v/+//7f/s/+z/6f/m
/+P/4v/i/+D/4P/h/97/3f/c/9r/2P/X/9T/1P/U/9P/0v/R/9D/z//N/8z/zf/O/8//
0P/O/8//0f/Q/9H/1P/Y/9n/3f/h/+T/5v/n/+b/6P/p/+7/7//x//L/8v/0//b/9f/2
//T/9P/1//j/+//9//7/+v/6//j/+P/4//j/+//8//3//v/7//r/+f/4//r/+v/6//r/
+P/4//j/+P/7//z//f/+//z//P/8//z/+v/6//r/+v/8//z//P/8//n/+P/3//b/+P/4
//j/+P/6//r/+v/6//n/+P/3//b/9//4//n/+v/5//j/9//2//j/+P/4//j/+//8//3/
/v/9//z/+//6//7//P/8//j/+P/8//7//v8AAAoAGAAoAEAAYgCEAKAAtADIANoA7AD4
APQA2ACqAGgAGgDc/7D/hP9m/2D/Yv9e/1j/VP9W/17/cP+C/4j/lP+q/8T/3v/6/wwA
GAAeABoAFAAMAPz/7P/a/8L/rP+e/5b/kv+Y/6D/qP+u/7L/tP+8/8b/zv/U/9r/4v/q
/+7/8P/w//D/8P/w//D/9P/2//j/+v/8//z//P/8//r/+v/6//r/+//8//3//v/9//z/
+//6//j/+P/4//j/+//8//3//v/7//r/+f/4//n/+v/7//z/+v/6//r/+v/7//z//f/+
//7//v/+//7//f/8//v/+v/8//7/AAACAAEAAAD///7/AAAAAAAAAAACAAIAAgACAAIA
AgACAAIABQAGAAcACAAGAAYABgAGAAgACgAMAA4AEAAQABAAEAASABIAEgASABUAGAAb
AB4AHgAeAB4AHgAiACQAJgAoACoAKgAqACoAKAAoACgAKAApACoAKwAsACkAKAAnACYA
KAAoACgAKAAoACgAKAAoACUAJAAjACIAIgAiACIAIgAeABwAGgAYABYAFgAWABYAEwAS
ABEAEAAOAAwACgAIAAgACAAIAAgABgAEAAIAAAAAAAAAAAAAAAAAAAAAAAAA/f/8//v/
+v/7//z//f/+//z//P/8//z//v/+//7//v/8//z//P/8//7//v/+//7/AAAAAAAAAAD9
//z/+//6//z//P/8//z//P/8//z//P/7//r/+f/4//v//P/9//7//P/8//z//P/+//7/
/v/+//z//P/8//z//P/8//z//P/9//7///8AAP///v/9//z//v/+//7//v///wAAAQAC
AAEAAAD///7/AAAAAAAAAAD+//7//v/+////AAABAAIAAgACAAIAAgAAAAAAAAAAAAMA
BAAFAAYABQAEAAMAAgACAAIAAgACAAMABAAFAAYAAwACAAEAAAACAAQABgAIAAYABgAG
AAYABAAEAAQABAAGAAYABgAGAAYABgAGAAYACQAKAAsADAAJAAgABwAGAAcACAAJAAoA
CAAIAAgACAAIAAgACAAIAAYABgAGAAYABgAGAAYABgAIAAgACAAIAAoACgAKAAoACAAI
AAgACAAKAAoACgAKAAgACAAIAAgACQAKAAsADAAKAAoACgAKAAoACgAKAAoACwAMAA0A
DgALAAoACQAIAAoACgAKAAoACAAIAAgACAAGAAYABgAGAAgACgAMAA4ACwAKAAkACAAJ
AAoACwAMAAwADAAMAAwACwAKAAkACAALAAwADQAOAAsACgAJAAgACQAKAAsADAALAAoA
CQAIAAgACAAIAAgACQAKAAsADAAKAAoACgAKAAsADAANAA4AEQASABMAFAAWABYAFgAW
ABkAGgAbABwAGgAaABoAGgAbABwAHQAeAB0AHAAbABoAFAASABQAFgAYABoAGgAYABgA
GgAgADIATABqAI4AsADIANoA9gAUASoBLAEeAQIB1ACKADIA7P/C/6r/oP+c/5j/mP+g
/6r/sv+y/7T/uv/E/87/1v/c/+j/9v8AAAYABAD2/+b/4P/Y/8j/uP+y/6z/pP+i/6D/
oP+i/6j/sP+0/7b/tv+8/8b/zv/S/9b/3P/i/+r/7P/u//D/8v/1//b/9//4//v//v8B
AAQAAgACAAIAAgAEAAQABAAEAAYABgAGAAYABAAEAAQABAAFAAYABwAIAAUABAADAAIA
BAAEAAQABAAFAAYABwAIAAUABAADAAIAAwAEAAUABgADAAIAAQAAAAAAAAAAAAAAAgAC
AAIAAgD///7//f/8//r/+v/6//r/+f/4//f/9v/0//T/9P/0//L/8v/y//L/7v/s/+r/
6P/n/+b/5f/k/+H/4P/f/97/2//a/9n/2P/Y/9j/2P/Y/9b/1P/S/9D/0v/U/9b/2P/a
/9r/2v/a/93/3v/f/+D/5v/q/+7/8v/1//b/9//4//7/AgAGAAoADAAOABAAEgAVABgA
GwAeACAAIgAkACYAKAAoACgAKAApACoAKwAsAC4ALgAuAC4ALQAsACsAKgAoACgAKAAo
ACcAJgAlACQAJAAkACQAJAAiACAAHgAcABoAGgAaABoAGgAaABoAGgAYABgAGAAYABoA
GgAaABoAFwAWABUAFAAUABQAFAAUABQAFAAUABQAEwASABEAEAARABIAEwAUABIAEgAS
ABIAEAAQABAAEAASABIAEgASAA8ADgANAAwADwAQABEAEgARABAADwAOAA4ADgAOAA4A
DwAQABEAEgAPAA4ADQAMAA0ADgAPABAADgAOAA4ADgAQABAAEAAQABAAEAAQABAADwAO
AA0ADAAOAA4ADgAOAA4ADgAOAA4ADQAMAAsACgANAA4ADwAQAA0ADAALAAoACwAMAA0A
DgAMAAwADAAMAA0ADgAPABAAEAAQABAAEAAPAA4ADQAMAA4ADgAOAA4ADgAOAA4ADgAO
AA4ADgAOABAAEAAQABAADQAMAAsACgAMAA4AEAASABIAFQAXABcAFwAXABcAGQAeACAA
IQAiACMAIgAgAB0AHgAfACEAIgAgAB8AHQAbABsAGwAbABoAGwAaABgAGAAWABQAEgAP
AA4ACwAOABAAEAANAA0ADwARABIAEgAQABEAEAANAAwACQAIAAcABQAHAAgACQAKAAoA
CQAIAAcACAAIAAgABwAJAAoACgALAAoACQAIAAcACQAJAAoACwAMAAsACgAJAAcACwAS
ABYAGwAdABwAHgAjACkANABHAGIAewCSAKcAvADRAOcA8gD0APAA2gCuAG0AEwCy/3D/
V/9Q/0z/T/9i/3j/g/+I/5P/nf+h/6L/rf+//9H/4v/v//P/7v/g/8//vv+y/6f/nv+X
/5X/lf+W/5r/nf+d/5//pf+t/7L/uf/D/8r/zf/P/9P/2P/e/+T/6v/x//L/8//3//n/
//8DAAgACQANAA8AEAAPAA8AEAAPABEAEQAPABEAFAAUABQAFAATABMAEgARABQAFAAV
ABcAFAATABMAEgAQABAAEAAQABMAFAAVABYAFQAUABMAEQATABQAFAAUABMAEgAQAA8A
EQARABAADwARABEAEQASAA8ADQALAAoADAANAA4ADgAMAAwADAALAAwACQAJAAkABwAF
AAQABAADAAAA/f/8//z/+v/6//v/+f/3//X/8v/w/+//7P/s/+7/7f/s/+v/6P/n/+X/
5P/n/+j/6f/q/+n/6f/q/+j/5v/o/+v/6//t//H/9P/2//b/9v/5//v///8BAAQABgAG
AAgACgAJAAwADAAOABEAEwAVABYAFgAUABMAEwASABMAFQAWABcAFgAWABgAFgAXABcA
FwAWABgAGAAZABkAFQAUABQAEwAUABQAFQAXABQAEwASABEAEQARABAADwARABEAEgAS
ABEAEQAQAA4AEAASABQAFgATABIAEQAQABIAEgASABIAEAARABMAEwATABIAEgAQABEA
EgATABQAEwASABEADwAQABEAEAARABEAEQARABQAEgARABEAEQASABIAEwAUABEAEwAT
ABIAEQARABIAEgASABIAEwATABEAEQAPAA8AFQAVABYAFAASABIAEgASABUAGQAcAB0A
HQAdAB0AHwAgACIAIwAkACgAKAAnACUAJQAlACYAJgAoACcAJQAjACMAIwAjACIAHgAc
ABkAGAAaABoAGgAZABUAEQATABQAFAARABEAEwAUABYAFwAWABUAFAARABAAEAAQABAA
DwAMAAwADAAMAAsACwALAAsADAAMAAwACwAKAAoACQAJAAoACwAMAA0ACgAJAAkACQAL
AAsACwALAA8AEQASABIAEwAXABgAHAAhACsANgBJAF4AdQCMAKMAtADLAOkA+AD6APgA
5AC4AHcAIwDA/3D/T/9K/0r/S/9c/3L/e/98/4f/l/+h/6T/rf+9/83/3v/r/+3/6P/e
/83/vP+y/6f/oP+b/5f/lf+W/5r/nf+f/5//n/+n/7D/tf+9/8j/zf/P/9H/2P/e/+T/
5v/n/+j/7//3//n///8JAA4ACwANAA0ADAAMAA0ADwAPABEAEQAPABEAEQAQAA8ADgAQ
ABMAFQAXABUAEgAQAA8AEQARABIAEgATABQAFQAWABMAEgARABAAEwAUABUAFQAVABYA
FgAWABQAFAATABMAFgAXABcAFwAUABMAEgASABUAFQAVABYAEwATABMAEgAQABAAEAAP
ABAADQANAA0ADwANAAwADAANAAwACwAMAAkABgAFAAUABAADAAIAAAAAAP///P/8//z/
+//6//n/+//7//r/+v/6//r/+v/6//n/+//+//7/AAACAAUABQAEAAcACQAKAA8AEAAU
ABcAGQAZABoAGgAdACAAIwAjACAAHgAeAB8AHwAhACIAIgAkACMAIwAiACIAIwAjACMA
JAAkACYAJAAjACMAIwAiACEAIAAgAB8AIAAgACEAIQAfAB4AHgAfAB0AHQAdAB0AHwAf
AB4AHQAbABsAHAAcABwAHQAdABwAHAAcABwAHAAcABwAHAAcAB4AHgAeAB4AHQAdAB4A
HQAeAB4AHwAeABwAHAAcABwAHwAgACEAIQAiACMAIgAjACEAIQAhACQAIgAhACEAIQAh
ACAAIAAgACIAJQAmACYAJgAlACUAJAAjACIAIgAhACMAJQAlACcAJgAlACUAJAAnACcA
JwAoAA==
         </WaveFormData>
      </LeadData>
      <LeadData>
         <LeadByteCountTotal>10000</LeadByteCountTotal>
         <LeadTimeOffset>0</LeadTimeOffset>
         <LeadSampleCountTotal>5000</LeadSampleCountTotal>
         <LeadAmplitudeUnitsPerBit>4.88</LeadAmplitudeUnitsPerBit>
         <LeadAmplitudeUnits>¦ÌV</LeadAmplitudeUnits>
         <LeadHighLimit>2147483647</LeadHighLimit>
         <LeadLowLimit>268435456</LeadLowLimit>
         <LeadID>V3</LeadID>
         <LeadOffsetFirstSample>0</LeadOffsetFirstSample>
         <FirstSampleBaseline>0</FirstSampleBaseline>
         <LeadSampleSize>2</LeadSampleSize>
         <LeadOff>FALSE</LeadOff>
         <BaselineSway>FALSE</BaselineSway>
         <ExcessiveACNoise>FALSE</ExcessiveACNoise>
         <MuscleNoise>TRUE</MuscleNoise>
         <LeadDataCRC32>2960508507</LeadDataCRC32>
         <WaveFormData>
9v/2//b/9v/0//L/8P/u//L/9P/2//j/+//8//3//v8BAAQABwAKAA0ADgAPABAAEgAS
ABIAEgAWABgAGgAcABoAGgAaABoAGQAYABcAFgAXABgAGQAaABcAFgAVABQAFgAWABYA
FgAVABQAEwASABIAEgASABIAFAAUABQAFAATABIAEQAQABEAEgATABQAEgASABIAEgAR
ABAADwAOABAAEgAUABYAEwASABEAEAASABIAEgASABIAEgASABIAEQAQAA8ADgAPABAA
EQASABEAEAAPAA4AEQASABMAFAATABIAEQAQABAAEAAQABAAEgASABIAEgAPAA4ADQAM
AA0ADgAPABAADwAOAA0ADAAMAAwADAAMAAoACgAKAAoACAAIAAgACAALAAwADQAOAA0A
DAALAAoACAAIAAgACAALAAwADQAOAAwACgAIAAYABwAIAAkACgAMAAwADAAMAAwADAAP
ABIAFQAVABUAFQAUABYAGQAbAB0AHQAgACAAIQAhACIAIgAgACEAIQAhACEAHwAfAB8A
HgAcABoAGAAZABcAFgAWABQAEQANAAwADAAMAAwACgAKAAoACwALAAYAAwAAAP///v//
/wEAAwABAP////////7//v/+//7/AQABAP/////9//z//P/7//z//v///////f/9//3/
+//7//z//v/+//7/AAD///3//f/+/wEABQAOABgAJAA2AEkAYwCAAKEAxQDqABABOAFc
AXQBggGDAXEBOAHJADEApP9O/yr/If8i/yr/OP9B/0P/Rf9L/03/T/9X/2L/bf97/4v/
mf+h/6L/ov+h/6D/nv+b/5f/k/+V/5v/of+n/6v/sP+0/7X/tf+4/77/w//J/87/1f/b
/97/3//h/+P/5f/t//P/9f/2//v/AQABAAIAAgACAAEAAwAEAAUABQADAAMAAwAEAAYA
CAAIAAYACQAKAAwADQAKAAgABwAFAAgACQAKAAsACgAKAAoACQAJAAsACwAKAAwADAAM
AAsACgAKAAkABwAIAAoACwAMAAsACgAIAAYABgAGAAcABwAIAAkACgAJAAYABgAHAAcA
CAAIAAgABgADAAEAAQAAAAAA/f/9//3/AAD8//v/+f/0//H/8P/w/+//7//v/+7/6//p
/+j/5//k/+L/4v/i/+H/4v/h/+L/4f/g/9//3v/g/+T/5//p/+v/7f/u//D/7//z//j/
+v/8//3/AAADAAQABAAEAAUACAAKAAoACgAJAAYABQAFAAQABgAHAAcABwAIAAgACAAF
AAUABAADAAUABgAIAAgACQAJAAgABwAFAAUABQAGAAgABwAHAAcABAAEAAQABAAFAAYA
BQAGAAcABwAGAAQAAgAFAAYACAAJAAkACQAKAAgABwAHAAcACAAJAAoACwALAAoACQAI
AAYABgAHAAkACgAKAAoACgAJAAgABgAFAAcACAAJAAgABgAGAAcABwAEAAQABAAEAAYA
BQAFAAYABQAEAAMAAgAEAAYABgAGAAYABQAEAAQAAQABAAEAAQADAAUABgAFAAQAAwAE
AAQABAADAAMAAwAFAAUAAwADAAIAAwADAAQABwAHAAYABgAEAAIAAQABAAAAAgACAAIA
AwAEAAIAAgACAAIACAAMAA4ADwANAA0ADgAQABIAEwAUABMAGAAYABcAFwAaABoAGgAb
AB0AHQAbABkAGAAXABYAFAATABIAEQAPAA8AEAARAA8ACQAIAAgACAAKAAgACAAIAAsA
CwAJAAcAAwADAAAA//8BAAEAAQD///3//f/+//7/AAAAAAEAAQD//////v/+////////
/wAAAgABAAEAAQD///3//f/+/////v/9//z//f/9/////v/9/wEADAAYACQANgBLAGEA
eACbAMEA5gAKATABVgF0AYYBiwGBAVgB/wB1ANT/Wv8e/w3/DP8U/yb/N/87/z3/Q/9L
/0//U/9c/2n/ef+F/4//l/+e/6D/nf+a/5b/lf+T/4//j/+T/53/of+h/6j/rv+x/7P/
uP+6/73/xf/M/9H/1f/c/9//4f/h/+X/6//v//P/+P/7////AQABAAIAAwADAAQABgAI
AAkACQAJAAkACgAKAAwADAAKAAoACgALAAsACQAIAAgABwAIAAkACgALAAwADAAMAAsA
CQALAAsACgAMAAwADAALAAoACgAJAAcACQAKAAoACgAKAAoACQAIAAgACAAJAAkACwAL
AAsACQAIAAgACQAJAAgACAAIAAYABQADAAMAAgAAAP3//f/9/wAA/P/7//n/+P/1//T/
9P/0//P/8v/w/+7/6//p/+f/6P/m/+b/5v/l/+b/5f/m/+T/5P/k/+T/5v/q/+3/7//w
//P/9f/4//f/+/8AAAIABAAFAAgACwALAAwADQAPABIAFAAUABQAEwAQAA8ADwAOABAA
EQARABMAFAAUABQAEwATABIAEQARABIAFAAUABMAEwASABEADwAPAA8AEAARABEAEgAT
ABEAEAAPAA4ADgAOAAwADAAQABEAEQAQAA4AEQASABQAEwATABMAFAASABEAEQARABMA
EwATABMAFAAUABQAFAAWABYAFwAZABkAGAAXABYAFgAWABUAFQAYABgAGAAWABYAFgAX
ABcAFAAUABQAFAAVABUAFgAYABcAFgAVABQAFgAYABgAGAAWABUAFAAUABMAEwATABMA
FgAXABcAFQAUABMAFAAUABQAEwATABMAFQAVABMAEwAUABUAFQAWABUAFQAUABQAEwAS
ABIAEwASABQAFAAUABkAFgAUABIAEgASABIAFwAcAB8AIQAgAB8AHwAgACUAJwApACkA
LgAuAC0ALQAsACwALAAtAC8ALwAtACsAKwArACsAKgApACgAJwAlACYAJgAmACMAHQAc
ABwAHAAeABwAHAAcABwAGwAYABUAFAAVABMAEwARABEAEQAPAA0ADQAOAA4ADwAQABIA
EwAPAA8ADgAOABEAEQARABIAEgARABEAEQARAA8ADwAQABQAFAAUABQADQANABEAFAAX
AB0AIgAqADYARABXAG0AigCrANMA/AAkAUoBbgGKAZoBoQGZAXQBHQGVAPT/dv86/yP/
Hv8m/zb/R/9N/1H/Wf9h/2X/af9w/3n/h/+X/6f/sf+0/7L/rf+k/6L/p/+j/5//pf+p
/6//tf+3/7j/vP/B/8X/xv/O/9X/2f/g/+n/7f/u//H/8//3//n/+/8FAAsADAANABEA
EwAVABYAFwAXABoAHAAeAB8AHAAbABoAGgAaABwAHAAaABwAHgAhACMAIAAeAB0AGwAd
AB8AIQAjACMAIgAhAB8AIQAjACMAIgAiACIAIgAhACAAIAAfAB0AHgAgACEAIgAgACAA
HwAeAB4AHgAfAB8AHQAdAB0AGwAYABgAGQAZABoAHAAeAB4AGwAXABUAEgATABEAEgAT
ABQAEAAPAA0ACgAHAAYABgAGAAUABAACAAAA/f/7//n/+f/4//n/+v/4//j/9v/2//b/
9v/2//b/+f/8//7////8//3//f/+/wEABwAOABIAEgATABYAGQAZABgAFwAXABkAHAAd
AB4AHAAaABoAGwAdACAAIgAjACAAIAAfAB4AHQAdABwAGwAdAB4AIAAgABwAGwAZABcA
GQAZABkAGgAYABcAFwAXABQAFAAUABQAFAAUABIAEgATABMAEgAQABIAFQAWABgAFgAV
ABQAFAARABEAEgATABUAFQAVABUAFAAUABQAFAAUABQAFQAXABcAFgAVABQAFAAUABMA
EwAWABYAFgAUABIAEgATABMAEwAUABUAFgAUABMAEwAUABIAEgASABIAFAAWABYAFgAV
ABMAEQAQABAAEQASABMAEgATABMAEQAQAA8AEAAQABMAEwAUABUAEgARAA4ADQAQABEA
EQASABMAEwASABIADwAOAA4ADwARABQAFQAWABQAEgAQAA8ADQAUABYAFgAWABYAGAAa
ABoAGQAaABsAHQAgACQAJwAqACsAKwAqACgAJwAqACoAKgArACkAJwAjAB8AIAAhACIA
IgAjACIAIQAfABwAGgAYABMAEgASABMAFAARAA4ADQAMABAAEQAQAA8ACwALAAgABwAE
AAMAAgD//wEAAwAGAAgABwAGAAYABQAFAAUABAAEAAUABQAFAAYABQADAAIAAQAEAAMA
BAAGAAQAAgAAAP7/AwAFAAUABgALAA8AFAAcACYANgBNAGsAjACxANsA/AAcAUIBZAF2
AYIBhQFzATgBxwAnAJb/RP8i/xn/IP8y/0b/T/9R/1H/U/9X/1f/Wf9m/3f/jf+h/6n/
qf+q/6j/of+c/5z/nf+f/6H/n/+h/6v/r/+r/67/tP+7/8P/yP/M/83/z//Q/9P/1//c
/+P/6f/v//H/8//1//f/+v/7//3/AwAIAAoADAANAAwADAAMAAsACwALAAsADAAMAA4A
DgAMAAsACgAKAAkACgAMAA8AEQANAAsACQAHAAkACgALAAsADQAPAA8ADgALAAoACQAH
AAoADAANAA0ADAAMAAsACgAMAAwACwAKAAgACAAJAAkACQAJAAkABwAIAAgACQAJAAUA
BAADAAAAAgABAAIAAgAAAP3//f/9////+v/4//X/9f/z//P/9P/x/+//7f/q/+n/5//m
/+X/5P/i/+L/4v/g/+D/3v/e/+H/4v/j/+T/4f/i/+L/4f/j/+f/6v/u//H/9f/6//z/
+//7//3///8CAAQABgAJAAcACAAHAAYABwAGAAcACQAJAAoACgAJAAcABgAEAAIABAAH
AAkACwAHAAYABgAEAAUABQAEAAMABAAFAAYACAAHAAUABAADAAMABAAFAAYABgAGAAQA
BAAFAAUABAACAAAAAwAEAAYABAADAAIAAgAEAAUABwAJAAgABwAGAAUABgAGAAYABgAG
AAYABwAJAAkACAAHAAYABwAIAAgACQAIAAYABAAAAAMABAAGAAcABAAEAAQABAACAAEA
AQACAAMABAAFAAYABAAEAAIAAAABAAEAAQACAAMAAwADAAMAAwADAAIA//8AAAEABAAG
AAUAAwACAAEAAQABAP////8CAAMAAwAEAAMAAQD+//z///8AAAIABQADAAQAAwACAAMA
AgABAAEABwAEAAIAAgACAAIABgAKAAwADQALAAsADAAOABEAEwAVABUAGgAaABkAGQAZ
ABgAFwAXABkAGQAXABUAFwAXABcAFgAUABIAEAANAA8AEAARAA8ACgAIAAcABgAGAAQA
BAAEAAcABwAFAAMA///9//j/9f/3//n/+//7//r/+f/5//j/+v/6//v/+//7//v/+v/6
//j/9//2//b/9//3//j/+f/4//X/9P/0//n/+v/7//z/+//7//n/+v/9////AgAKABgA
KAA9AFcAdACTALkA3AAAASYBTgFsAX4BhQF9AVgBBQF/ANz/Vv8Q//3+/v4E/xb/K/8z
/y//M/89/0P/R/9Q/1//b/99/4f/kf+W/5b/lf+O/4z/i/+F/4H/hf+J/43/lf+Z/5z/
oP+j/6f/qv+u/7H/uf/A/8X/x//O/9P/1f/X/9n/2//f/+P/6P/t//X/9//2//b/9v/1
//f/+P/5//n/+//7//v//P/7//z/+//4//r/+v/7//v/+P/4//n/+f/7//v/+//7//7/
/v/+//3//P/9//z/+v/7//z//f/9//z//P/7//n/+v/8//3//v/+//7//f/8//r/+v/7
//v//f/9//3/+//4//j/+f/5//j/+P/4//b/9f/z//P/8v/y/+//7//v//T/8P/v/+3/
6P/l/+T/5P/j/+P/4//i/+H/3//e/93/2//Y/9f/1v/X/9j/1//Y/9f/1v/V/9T/1v/a
/93/3//h/+P/5P/m/+j/7f/z//b/+P/5//z///8AAAAAAAABAAQABgAGAAYACAAGAAYA
BwAHAAgACAAHAAgACAAHAAYABAAFAAUABQAFAAYACAAIAAcABwAGAAUAAwADAAMABAAG
AAUABQAFAAIAAgACAAIABAAEAAIAAgAEAAUABQAEAAEAAwADAAQABQAFAAUABgACAAEA
AQABAAMAAwADAAMABgAGAAYABgAGAAYABwAJAAoACgAKAAoACQAIAAYABQAHAAgACQAI
AAgACAAJAAkABgAGAAYABgAHAAcACAAKAAkACAAHAAYABgAIAAgACAAKAAkACAAIAAUA
BQAFAAUABgAHAAcABQADAAMABQAGAAcABwAIAAkACwALAAkACQAHAAcABgAGAAkACQAI
AAgABQAEAAQABQAGAAgACAAIAAsACAAHAAYABgAGAAYABgAKAA4AEAARAA8ADwAQABIA
FwAZABsAGwAgACAAHwAfAB4AHgAeAB8AIgAjACIAIQAeAB0AHAAaABsAGgAZABcAFwAY
ABkAFwASABAADwAOABAAEAASABQAEwARAA0ACQAKAAsACQAJAAgABwAGAAMAAwADAAQA
BAAGAAYABwAHAAQAAwABAAAAAwADAAMABAACAAEAAQABAAEA/////wAABAAEAAQABAAD
AAMAAQACAAUACwAOABQAHAAmADUASwBoAIcAqQDOAPYAHAFEAWgBfAGJAY0BgAFTAfcA
ZgDE/1L/Hf8Q/xL/Hv8r/z3/Q/9F/0v/U/9X/1j/X/9r/3v/j/+j/6r/qv+n/6L/mv+V
/5P/kf+V/5v/n/+j/6f/qv+q/63/r/+0/7r/wf/J/9L/1f/X/9r/2//f/+f/7f/v//X/
+f/8////AQADAAUABgAHAAcACAAKAAwADQALAAsACwAMAA4AEAAQAA4ADAAMAA0ADQAM
AAwADQANAA4ADwAQABEADwAOAA0ACwANAA8ADwAOAA4ADgAOAA0ACwAMAAwACwAMAA4A
DwAQAA8ADgAMAAoACgAKAAsACwANAA0ADQALAAgACAAJAAkACgAKAAoACAAHAAUABQAE
AAIA////////BAAAAP///f/4//X/9P/0//P/8//z//L/8P/t/+v/6f/q/+j/6P/o/+T/
5P/i/+L/4P/g/+D/4P/i/+b/6f/r/+r/6//r/+z/7f/x//b/+P/4//n//P///wMABAAF
AAcACwAOAA8AEAAPAAwACwALAAwADgAPAA8AEAAQAA8ADgAMAA0ADQANAA8AEAASABIA
EAAPAA0ACwAMAA0ADgAQABAADwAPAA8ADQAMAAsACgAMAA4ADgAQABAADwANAAoACwAP
ABEAFAASABEAEAAQAA8ADwAQABEAEwATABMAEwASABIAEgASABQAFAAVABcAFwAWABUA
FAAVABYAFgAXABoAGgAaABgAFQAUABQAEwAUABQAFAAUABYAFQAVABYAFQAUABMAEgAT
ABYAFwAYABUAEwARABAAEgATABQAFQAVABUAFAARABMAEwAVABYAFgAVABUAFQAUABMA
EAAPABIAEwATABQAFQAVABQAFAARABAAEAARABQAFgAWABYAFAASABAADwAPABEAEwAT
ABAAEQARABAACQALAA4AEQASABMAFAAVABgAGQAZABsAGwAcAB4AIQAjACUAJQAnACYA
JAAjACUAJgAnACkAKAAnACQAIQAhACEAIQAgACEAIAAfAB0AGgAYABYAEQAQABAAEQAS
ABEADgANAAwADQANAAsACQAIAAkABwAHAAYABQAEAAEAAgADAAUABgAFAAQABAADAAMA
AwACAAIAAwADAAMABAADAAEAAAD//wEA/////wAAAgACAAIAAgD9////AwAGAAsADQAQ
ABYAIAAyAEkAZQCAAKUAywDwABYBPAFYAWoBeAF5AWUBKgG3AB0AkP9A/x7/Ff8W/yT/
Nv9B/0P/Q/9H/0f/Q/9N/1z/a/9//5H/mf+b/57/nP+V/5L/kP+P/4//k/+X/5n/m/+b
/5v/nP+g/6n/sf+4/7z/w//H/8b/x//H/87/1f/b/9//4//l/+f/6f/q/+3/8f/1//r/
/P/+/////P/8//z/+//7//v/+//8//7/AAAAAP7//P/8//3//f/+//7///////3//f/9
//3//P/8//z/+//8////AAAAAP///v/9//v//P/+///////9//7//v/+//7//v/9//z/
//8AAAIAAwD///3/+//3//n/+v/8//3/+v/6//r/+P/5//f/9//2//b/8//z//P/9P/u
/+v/5//n/+X/5f/m/+L/4f/g/97/2//Z/9j/1//Y/9b/1v/W/9P/0v/P/87/0P/Q/9D/
0P/O/9D/0f/R/9T/1//Z/9z/3f/h/+b/6P/l/+X/5//p/+z/7v/w//P/8//0//P/8v/y
//D/8P/x//X/+P/6//v/+P/4//f/9v/1//T/9//4//n/+v/4//b/9P/y//L/8v/y//L/
8f/w/+//7v/v//D/8f/y//D/8P/w//D/8P/w//D/8P/y//L/8v/y//H/8P/v/+7/7v/u
/+7/7v/v//D/8f/y/+//7v/t/+z/7//w//H/8v/v/+7/7f/s/+z/7P/s/+z/7//w//H/
8v/v/+7/7f/s//D/8P/w//D/8P/0//r/AAAKABoAMgBQAHQAngDGAOQA8ADqANoAxgCq
AH4AQAD0/5L/Lv/s/sj+pv6Q/o7+kv6S/pL+lv6a/qD+sv7I/tj+6v4G/yL/QP9c/3D/
gP+K/47/kv+U/5T/lv+S/4r/gv+A/4L/hP+O/5r/pP+s/67/sv+4/8L/yv/Q/9j/4v/q
/+7/7v/u//D/8P/w//D/9P/2//j/+v/7//z//f/+//z//P/8//z///8AAAEAAgAAAAAA
AAAAAAEAAgADAAQABQAGAAcACAAGAAYABgAGAAgACgAMAA4AEAAQABAAEAASABQAFgAY
ABkAGgAbABwAHAAcABwAHAAhACQAJwAqACwALAAsACwAMAAyADQANgA5ADwAPwBCAEYA
SABKAEwAUABUAFgAXABfAGAAYQBiAGcAagBtAHAAcgB0AHYAeAB7AHwAfQB+AIEAhACH
AIoAhwCGAIUAhACEAIQAhACEAIEAfgB7AHgAdABwAGwAaABjAGAAXQBaAFUAUABLAEYA
QwBAAD0AOgA2ADQAMgAwACsAKAAlACIAHwAeAB0AHAAYABQAEAAMAAwADAAMAAwACAAG
AAQAAgD+//z/+v/4//r/+v/6//r/+P/2//T/8v/y//L/8v/y//D/8P/w//D/7f/s/+v/
6v/t/+7/7//w/+3/7P/r/+r/7P/s/+z/7P/q/+r/6v/q/+z/7P/s/+z/7v/u/+7/7v/s
/+z/7P/s/+z/7P/s/+z/7f/u/+//8P/v/+7/7f/s/+//8P/x//L/8f/w/+//7v/u/+7/
7v/u/+7/7v/u/+7/7P/s/+z/7P/v//D/8f/y//H/8P/v/+7/7//w//H/8v/0//T/9P/0
//L/8v/y//L/8//0//X/9v/0//T/9P/0//X/9v/3//j/9v/2//b/9v/1//T/8//y//X/
9v/3//j/9//2//X/9P/2//b/9v/2//j/+P/4//j/9//2//X/9P/2//j/+v/8//v/+v/5
//j/+P/4//j/+P/4//j/+P/4//b/9v/2//b/9//4//n/+v/3//b/9f/0//X/9v/3//j/
9v/2//b/9v/0//T/9P/0//b/9v/2//b/9v/2//b/9v/4//j/+P/4//r/+v/6//r/+f/4
//f/9v/3//j/+f/6//j/+P/4//j/+v/6//r/+v/6//r/+v/6//r/+v/6//r//f/+////
AAD+//z/+v/4//r/+v/6//r/+v/6//r/+v/4//j/+P/4//r//P/+/wAA/v/8//r/+P/7
//z//f/+//z//P/8//z/+v/6//r/+v/9//7///8AAP///v/9//z//f/+////AAD+//7/
/v/+//7//v/+//7///8AAAEAAgABAAAA///+/wEAAgADAAQABgAIAAoADAANAA4ADwAQ
ABQAFgAYABoAGgAaABoAGgAbABwAHQAeABwAHAAcABwAFgAWABgAHAAgACQAKAAqADAA
PABOAGwAmgDIAPYAIAE4AToBOAE0ASIBAgHSAJQARgDa/2r/JP8I//z++P7+/gT/DP8Y
/yL/KP8w/zj/Qv9S/2T/bv96/4b/lP+g/6r/rP+m/6D/pP+k/6D/nv+i/6D/nv+g/6D/
ov+m/67/tv+8/8D/xP/I/9D/1v/a/+D/6P/u//b/+f/6//v//P/9//7///8AAAMABgAJ
AAwACwAKAAkACAAKAAoACgAKAAsADAANAA4ADQAMAAsACgALAAwADQAOAA0ADAALAAoA
CgAKAAoACgANAA4ADwAQAA4ADAAKAAgACwAMAA0ADgANAAwACwAKAAoACgAKAAoACwAM
AA0ADgANAAwACwAKAAwADAAMAAwACgAKAAoACgAKAAoACgAKAAoACgAKAAoACQAIAAcA
BgAIAAgACAAIAAYABgAGAAYACAAIAAgACAAJAAoACwAMAAsACgAJAAgADQAQABMAFgAZ
ABoAGwAcAB4AIAAiACQAKAAsADAANAA0ADQANAA0ADgAOgA8AD4APAA8ADwAPAA9AD4A
PwBAAD4APgA+AD4APQA8ADsAOgA4ADgAOAA4ADcANgA1ADQAMQAwAC8ALgAtACwAKwAq
ACcAJgAlACQAJAAkACQAJAAgAB4AHAAaABgAGAAYABgAFgAWABYAFgAUABQAFAAUABYA
FgAWABYAEwASABEAEAASABIAEgASABAAEAAQABAADwAOAA0ADAANAA4ADwAQAA4ADgAO
AA4ADgAOAA4ADgAOAA4ADgAOAAsACgAJAAgACgAMAA4AEAAOAAwACgAIAAgACAAIAAgA
CwAMAA0ADgALAAoACQAIAAkACgALAAwACwAKAAkACAAJAAoACwAMAAwADAAMAAwACgAK
AAoACgAMAAwADAAMAAoACgAKAAoACQAIAAcABgAJAAoACwAMAAkACAAHAAYACQAKAAsA
DAALAAoACQAIAAoACgAKAAoACgAKAAoACgAIAAgACAAIAAoACgAKAAoACgAKAAoACgAM
AAwADAAMAAwADAAMAAwACQAIAAcABgAIAAoADAAOABAAEgASABEAEwATABQAFgAbAB0A
HwAfACEAIAAeAB0AIQAiACMAJQAkACMAIAAdAB8AHwAfAB4AHwAeAB0AGwAZABgAFwAT
ABAAEAARABIAEAAOAA4ADgAPAA8ADQALAAwADQALAAsACQAHAAUAAQAEAAUABwAIAAcA
BgAGAAUABAAFAAUABgAJAAkACQAKAAkABwAGAAUACAAHAAgACgAJAAgABwAGAAcABwAN
ABIAFQAXABoAIAAsADgATQBpAIwArwDVAPgAGgE+AWIBfAGKAZEBhQFiAREBgQDg/2z/
Nv8h/x7/KP82/0n/Uf9T/1f/W/9b/13/aP91/4f/l/+j/6v/sP+u/6n/pP+i/6H/n/+d
/5//pf+p/6v/r/+y/7b/vf/F/8r/zv/T/9f/2P/d/9//5P/p/+//9f/7//v/+//9//7/
AQAFAAsADwAQABEAEQAPABAAEQARABEAEQARABIAEgAUABQAEgAQABAAEQARABIAFAAX
ABkAFgAVABQAEwAUABQAFAATABQAFwAYABgAFwAWABUAEwAVABYAFgAVABQAFAATABIA
EwAUABQAFAASABIAEwATABIAEQAQAA0ADwAQABIAEwARABAADwAMAAwACwAMAAwADAAJ
AAkACQAKAAQAAQD9//3/+//7//z/9//1//P/8P/v/+3/7P/r/+z/6v/q/+r/5f/k/+H/
4P/h/+L/4//k/+P/5P/k/+P/4f/j/+T/5v/n/+v/8P/y//L/8//2//n//P/+/wAAAwAC
AAQABAAEAAYABgAIAAsADgAQABEAEQAPAA4ADAAKAAsADQAOAA8ADwAQABIAEgATABMA
EgARABMAEwATABQAEQAPAA4ADQAPABAAEQASABEAEAANAAwADQANAAwACgAKAA0ADgAQ
AA0ACwAJAAgACQALAA4AEQAOAA0ADAALAA4ADgAOAA4ADAAMAA0ADwAOAA4ADgAOAA8A
EAAQABEAEQAQAA8ADAAOAA4ADwAPAA4ADgAOAA4ADgANAA0ADgAQABAAEAAQAA8AEAAP
AA4ADwAPAA8AEAAPAA8ADwAPAA0ADQAMAAkADwARABMAEgARABAADwAOABMAFgAXABcA
GQAZABoAHAAcAB0AHgAdACEAIgAiACMAJgAmACYAJwAnACcAJQAjACUAJQAlACQAIgAg
AB4AGwAbABwAHQAbABUAFAAUABQAFAASABIAEgAVABUAEwARAA0ADQAKAAkACwALAAsA
CQAHAAcACAAIAAYABgAHAAcACAAJAAkACgAJAAcABQAEAAYABwAJAAsACgAHAAYABgAI
AAgACAAIAAsACwANAAwADQARABQAGgAmADgATQBnAIYAowDFAOwACgEwAVwBfAGMAZUB
jQFoARcBkQDu/2z/KP8X/xb/Hv8s/z3/Rf9D/0f/Uf9X/13/Zv9x/4H/kf+d/6H/pP+m
/6P/oP+e/53/m/+b/5v/m/+f/6P/p/+s/7D/tf+7/8D/wv/F/83/0v/V/9n/4P/n/+v/
6//p/+n/7//3//r///8JAA0ADQAMAAsACQAJAAoACwALAAsACwALAAwACwAMAAsACAAL
AAwADgAPAAsACgAKAAkACQAJAAkACQALAAwADQANAAkACQAHAAQACAAKAAwADQANAA4A
DgANAAsADAAMAAwADQAOAA4ADgALAAoACgAJAAsADQAPAA8ADQAMAAwACwAKAAoACgAI
AAkABwAHAAYABgADAAMAAwAHAAQABAADAP7/+//6//r/9v/1//T/8v/z//H/8P/v/+z/
6v/q/+r/6f/q/+n/6v/o/+j/6P/o/+n/7P/u/+//7//x//L/9P/y//X/+f/6//3///8D
AAcACAAIAAgACQAMAA4ADgAOAAwACgAKAAsACgAMAA0ADQAOAA4ADQAMAAoACwALAAsA
CwAMAA4ADgANAA0ADAALAAgABwAGAAYACAAHAAcABwAEAAQABAAEAAQABAACAAIABAAF
AAUABAABAAMAAwAEAAUABQAFAAYABQAFAAYABwAHAAcABwAHAAoACgAKAAoACAAIAAkA
CwAOAA4ADgAOAA0ADAAKAAkADQAOAA8ADgAPABAAEgATABAAEAAQABAAEgARABEAEgAQ
ABAAEAAQABEAFAAVABYAFgAVABQAFAASABEAEAAPABIAFQAXABcAFAATABQAFAAWABUA
FwAZAA==
         </WaveFormData>
      </LeadData>
      <LeadData>
         <LeadByteCountTotal>10000</LeadByteCountTotal>
         <LeadTimeOffset>0</LeadTimeOffset>
         <LeadSampleCountTotal>5000</LeadSampleCountTotal>
         <LeadAmplitudeUnitsPerBit>4.88</LeadAmplitudeUnitsPerBit>
         <LeadAmplitudeUnits>¦ÌV</LeadAmplitudeUnits>
         <LeadHighLimit>2147483647</LeadHighLimit>
         <LeadLowLimit>268435456</LeadLowLimit>
         <LeadID>V4</LeadID>
         <LeadOffsetFirstSample>0</LeadOffsetFirstSample>
         <FirstSampleBaseline>0</FirstSampleBaseline>
         <LeadSampleSize>2</LeadSampleSize>
         <LeadOff>FALSE</LeadOff>
         <BaselineSway>FALSE</BaselineSway>
         <ExcessiveACNoise>FALSE</ExcessiveACNoise>
         <MuscleNoise>TRUE</MuscleNoise>
         <LeadDataCRC32>3001613576</LeadDataCRC32>
         <WaveFormData>
/v/+//7//v/7//r/+f/4//z//v8AAAIAAwAEAAUABgAKAAwADgAQABMAFAAVABYAFQAU
ABMAEgAWABgAGgAcABsAGgAZABgAFQAUABMAEgAUABQAFAAUABEAEAAPAA4AEAAQABAA
EAANAAwACwAKAAgACAAIAAgACgAKAAoACgAJAAgABwAGAAcACAAJAAoACAAIAAgACAAH
AAYABQAEAAcACgANABAADgAMAAoACAAJAAoACwAMAAwADAAMAAwACwAKAAkACAAKAAwA
DgAQAA0ADAALAAoADAAOABAAEgARABAADwAOAAwADAAMAAwADwAQABEAEgAQAA4ADAAK
AAwADgAQABIADwAOAA0ADAAMAAwADAAMAA4ADgAOAA4ADQAMAAsACgALAAwADQAOAA0A
DAALAAoACgAKAAoACgAMAA4AEAASAA4ADAAKAAgACwAMAA0ADgAOAA4ADgAOAA4ADgAR
ABUAFwAYABkAGgAZABwAHQAgACMAJAAlACYAJgAmACcAJwAnACgAKAAoACkAKQAqACoA
JwAlACMAIQAjACIAIQAhAB8AHAAYABcAFwAXABYAFQAWABUAFQAVABEADwAMAAsADAAL
AAwADgAMAAoACgAKAAgACAAIAAgACwAMAAwACwAIAAcABgAFAAgACgAMAA0ADAALAAoA
BwAHAAgACwAJAAsADQAKAAcABQAFAAUACQAQABgAIgAxAEQAVwBtAIgAqADIAOoACwEq
AUABUAFYAVABKAHPAFcA6f+h/3v/bP9p/2r/cf91/3L/cP9u/2r/bP9z/3r/f/+H/5L/
nP+k/6j/rP+w/7T/tf+0/7T/sf+0/7v/wf/H/8z/0f/V/9P/0//W/9r/3f/j/+r/7//z
//b/9v/3//f/+/8BAAcACgAKAA0AEAAPAA4AEQAQAA4AEQASABMAFAATABIAEwAUABUA
FQAVABgAGAAZABsAHQAbABwAGgAYABoAHgAcABwAGwAbAB0AHgAdAB0AHwAcABsAHAAc
AB0AGwAbABsAGwAdACAAIQAfAB4AHQAdAB0AGwAeACAAIAAhACEAIgAkACIAIAAeAB0A
HgAfAB8AHwAdABwAHAAcABoAGgAaABsAHQAbABoAGgAXABMAEgASABQAFQAVABIADwAO
AA4ADgAMAAsACgALAAwADAAKAA0ADQAMAAoACQAOABEAEgARABMAFgAYABoAGgAcAB8A
HgAfAB4AIgAkACMAJAAlACQAJgAnACcAJwAjACEAIQAiACEAIwAjACIAIAAgAB4AHwAa
ABsAGgAXABkAHAAeABoAGQAZABkAGQAYABYAFQAXABQAFQAXABgAFwAVABQAEwAUABUA
FQAWABQAFQAVABQAEAASABQAFgAWABYAFQAXABcAFwAVABUAFgAXABgAFwAXABcAGgAc
ABoAGAAYABkAHAAcABsAGQAWABUAEwATABcAGQAZABkAFwAXABcAFgAVABUAGAAbABsA
GgAXABYAEwAQAA0ADQAUABYAFgAVABUAFAAUABIADwAPAA8AEgAWABgAGAAVABEAEQAS
ABQAFAAWABYAEwAQAA8ADgAOAA4ADwAQABEAFAAVABQAFQARABAADwAQAA4ADwAQABAA
EgAQABAAEAAQABAAFAAZABsAHAAaABoAGwAeAB4AIAAgACAAIgAkACUAJgAlACUAJQAm
ACgAKgArAC0ALAAqACYAIwAiACEAIQAgACEAIQAhAB4AGAAXABcAFwAXABcAFwAXABcA
FwAUABMADgANAAoABwAJAAoACgAIAAYABgAGAAYACAAIAAoACgAJAAcABwAHAAcABwAI
AAgACAAHAAcABwAFAAMAAwAEAAUAAwADAAMABAABAAEA///7//v/BAAOABgAKQA6AEsA
XwB8AJwAvgDeAAEBIgE+AVABWAFYAUQB/wCHAAMAo/9r/1D/Sf9M/1X/X/9e/17/YP9e
/17/Y/9o/2//ef+C/4b/jP+W/5z/nv+e/5//ov+i/5//nv+l/6//s/+0/7n/v/+//8H/
xP/G/8n/z//W/9n/3f/g/+L/4//j/+X/6f/t//L/9P/3//j/+f/6//3//P/6//z//v8A
AAIAAQAAAAEAAgABAAEAAQAEAAIAAQABAAEA/v8AAP///v8CAAYABAAEAAEAAQADAAQA
AgADAAYABAADAAQABAAFAAQAAwACAAEAAgAEAAQAAQABAAEAAgADAAMABgAIAAgACAAH
AAcACAAGAAYABgAHAAkACQAIAAcABgAEAAMAAgAAAAAAAAABAAEA///+//7/+v/3//f/
+P/7//v/+v/2//P/8v/y//L/8f/x//H/8//z//L/7//x//P/8v/w/+//8v/1//b/9f/4
//z///8CAAIABAAHAAYACAAGAAkACgALAAwADQAMABAAEQARABEADQALAAsADAAMAA0A
DAAKAAoACgAIAAkABQAHAAcABQADAAYACAAEAAEAAQABAAEA///+//7/AQD+////AQAC
AP///f/8//v//P/9//3//v8AAAEAAQAAAPz//v8AAAIAAgACAAEAAwADAAMAAQABAAMA
AwADAAEAAQABAAQABgAHAAYABwAJAAoACgAJAAcABgAFAAMAAwAFAAcABwAHAAUABQAF
AAQAAwADAAYACQALAAoABwAGAAUAAgD/////AgAEAAQAAwAFAAQABAACAAEAAQABAAQA
BQAGAAUAAQD/////AAACAAAAAgACAP//////////AAAAAAEAAgADAAUABQADAAMA///+
//3//v///wEAAwAEAAYAAwAAAP7//v/+//7/AwAJAAwADgALAAoACgAMAA4AEgAUABYA
FQAWABYAFgAVABUAFQAWABcAGAAYABkAGAAYABYAFQAWABUAFQAUABUAFQAVABIADQAL
AAoACQAKAAkACAAHAAYABQABAP///v////7//f/7//z//P/6//j/+P/4//j/+//8////
AAD+//v/+v/5//r/+//9//7//v/9//3//f/7//n/+f/6/////f/9//3/+P/3//n/+f/5
//3/AgAGABAAHQAsAD8AVwB0AJgAwADkAAUBJgE+AVABXAFgAUwBCQGTAA0Aqf9x/1L/
Rf9I/1P/Wf9a/1z/Xv9e/17/Yf9m/2n/cf96/4b/kP+W/5j/mP+W/5f/nv+e/5//pv+r
/63/s/+4/7n/vf/B/8P/xP/K/9H/0//a/+P/5f/k/+T/6f/t/+3/7//3//7/AAD//wAA
AQABAAUABQAEAAYACAAKAAwACQAIAAkACgAJAAkACQAMAAwADQAPABEADwAQAA4ADAAQ
ABQAEgASABAADwAQABAAEAARABQAEgASABIAEQARAA8ADwAPAA8AEQAUABUAEwAUABMA
EwATABEAFAAWABYAFgAVABUAFgAVABQAEwATABUAFwAYABkAFwAUABIAEAAPABAAEQAT
ABMAEQAQABAADAAJAAkACgALAAsACgAGAAMAAgACAAIAAgADAAQABwAHAAYAAwAFAAcA
BgAEAAMACAALAAwACwAIAAoACwAMABEAFgAcAB4AHgAcAB8AIAAfAB4AHQAaAB0AHwAg
ACEAHQAbABsAHAAeACEAIgAiAB8AHgAbABsAGAAZABgAFQAXABoAHAAYABQAEwASABEA
EQAQABAAEwARABEAEgASAA8ADQAMAAsADQANAAwADAALAAsACgAIAAkADAAPABIAEgAQ
AA0ADQAOAA8ADgAPABEAEQARAA8ADgANAA8AEAARABAAEQATABMAEgAQAA0ADQANAAwA
DQARABMAEwATAA8ADwAPAA4ADgAPABMAFwAUABIADgAMAA4ADAAKAAsAEgAUABQAEwAS
ABAADwAMAAwADQAOABIAEQASABEADQALAAsADAAOAA8AEgATABEADAALAAoACgAOAA8A
EAARABEAEQAPAA8ADAAMAAwADgAPABEAEwAUABEADwAOAA4ADAAQABMAFAAVABYAFgAZ
ABkAGAAZABoAHAAgACMAJgAnACgAKAAoACcAJgAoACkAKgAsACoAKAAlACMAJQAmACUA
JQAlACUAJgAmACEAHwAdABgAFwAXABgAGQAVABMAEQAPABEAEwASABMADwAPAA0ACwAK
AAoACQAGAAgACgAMAA4ADQAMAA0ADAANAAsACwALAAsACwAMAAwACwAJAAgABwAJAAkA
CwAOAA0ACQAHAAUADAALAAkACwANAA0AEAAWAB4AKwBAAFkAcQCSALgA1gDuAA0BLAE+
AUoBVgFUASwB0QBRAN3/lf9v/2D/Y/9u/3v/f/9+/3j/dP9y/3D/b/92/4X/l/+i/6j/
qv+u/67/rP+s/6//tP+6/73/vv+//8f/yf/G/8n/0f/Z/9//5P/m/+f/5//o/+n/7//2
//r/AQAHAAkACQAHAAgACAALAA4AEQAUABkAGgAaABkAGAAXABYAGAAYABoAHAAbABsA
GwAeABoAGQAZABkAHQAiACQAJgAkACQAHgAaABoAGwAeACAAIAAhACQAIgAeAB4AHQAd
ACEAIwAlACcAJgAmACQAHwAiACMAJQAnACQAJgAnACYAIgAhACEAIgAjACQAJQAnACUA
IwAgAB0AHwAgACIAJAAkACQAJAAlACMAHwAcABoAGgAZABsAHgAdABsAGAASABIAEgAT
ABQAEwATABMAFQATABIADwARABcAGAAYABkAFwAXABUAEQAVABoAHgAiACEAJAAoACgA
JwAkACYAJgApACwALwAwAC4ALQArACkAKgApACoALAArAC0ALQAsACgAJgAiACEAIQAl
ACcAJwAlACYAJgAgACAAIQAiACMAIQAgACAAIwAdAB0AHgAeACAAHwAfAB8AHwAfAB4A
HgAeAB8AHwAeAB4AIAAiACQAIQAeABoAGQAeACEAIgAlACQAIwAiAB8AHwAfACIAJAAj
ACIAIwAlACUAJAAiAB8AIgAjACMAJQAkACMAIAAdAB4AHwAgACAAHwAfACIAJQAjACIA
HwAeACAAIAAgACMAJQAkACEAHQAeAB4AHwAeAB0AHQAdACAAIAAgAB4AGQAXABkAHAAg
AB8AIAAfABsAGQAZABkAGgAcAB0AHgAfABwAGwAYABcAGAAaABwAIAAcABsAGgAYABcA
FwAYABoAIAAeABsAGgAZABgAHAAhACMAJAAiACIAIwAmACYAKAAoACgAKwAuADAAMgAx
AC8ALQAsAC4ALgAtAC0ALgAuACwAKwApACcAJgAkACYAJwAoACYAHwAdABwAGwAbABsA
GwAbABkAGQAWABUAEQAPAAsABwAJAAwADgAOAAsACgAJAAgACgAKAAwADAAMAAsADAAN
AAsACQAIAAYACAAHAAcABwAGAAMAAgACAAYABQAGAAcACAAFAP////8BAAEAAgAIABQA
IwA0AEkAYQB8AJwAvgDeAAMBJgFEAVoBZAFkAU4BDQGZABEApf9p/07/Rf9G/1H/Xf9g
/1r/WP9a/17/Yf9k/23/ef+C/4j/kP+Y/6D/ov+i/6H/oP+c/53/oP+j/6n/r/+0/7f/
u/+9/7//wv/E/8f/zf/U/9n/2//e/+T/4//l/+f/5//p//D/9P/3//z////9/////f/6
//z//P/8//z//f/+/wEABAABAP///f/+//////8AAAEAAAACAAEAAAD//wIA///+//7/
//8CAAQAAgABAAIA/v/+/wAAAQADAAIAAQAAAP//AAACAAIA////////AAABAP//AAAA
AP7//f/9//7/AAD9//z/+//7//3//f/8//v/+//6//r/+v/2//b/9v/3//j/9//3//j/
9f/x//D/8P/x//H/8P/s/+v/6v/q/+r/5v/l/+T/5f/n/+j/5//r/+r/6P/l/+P/5//r
/+3/7f/v//L/9P/2//f/+v/+//7/AQAAAAQABgAEAAQABAACAAUABQAEAAMAAwABAAEA
AgAAAAEAAAD+//z//P/6//v/+P/5//j/9f/0//b/9//y/+//7//v/+//7f/s/+z/7//t
/+3/7v/u/+z/6//r/+v/7f/t/+z/7P/s/+3/7f/s/+j/6v/s/+7/7//u/+z/7f/r/+v/
6f/p/+v/6//r/+n/6f/p/+z/7v/u/+z/7P/t//D/8P/v/+3/6//p/+b/5f/p/+v/6//r
/+v/6//r/+r/5//n/+r/7f/v/+7/6//q/+v/6P/l/+X/6P/q/+r/6f/r/+r/6v/o/+f/
5//n/+r/6//s/+v/5//l/+X/5v/o/+n/7P/t/+v/6f/p/+n/6v/p/+n/6f/p/+r/6//q
/+v/5//m/+X/5v/o/+n/6v/q/+7/6//n/+b/5v/m/+b/5v/s//H/8//0//L/8v/z//b/
+f/8//3//v8BAAIAAgACAAEAAQABAAIAAwAEAAQABQAFAAQAAQD//wAA//////7/////
/////P/3//X/9P/z//T/9f/2//f/9f/z/+7/6//s/+3/7P/r/+n/6v/q/+j/5v/m/+b/
5v/n/+j/6//s/+r/5//m/+X/5v/n/+n/6v/o/+f/5//n/+X/4//j/+T/6v/p/+r/6//o
/+f/5f/n/+n/6//u//L/+P///wwAHQA3AFAAbACQALYA2wD+ABwBMgFCAUwBTgEzAecA
aQDj/4X/Uv85/zb/O/9B/0r/UP9Q/1D/Tv9P/1D/Uf9Z/2T/dP+C/4r/jv+Q/5D/jf+M
/4z/jf+Q/5f/n/+l/6j/qf+r/63/r/+y/7j/vf/F/8z/z//R/9L/1P/V/9//4//l/+v/
7v/w//H/8v/x//P/9//3//b/+f/6//v//P/7//r/+//8//7///8AAAQAAAD////////9
/wAAAAAAAAIABgAEAAQAAgABAAIAAgAEAAUACAAGAAQABAADAAMAAgADAAQABQAHAAoA
CwAJAAgABwAHAAcABwAKAAwADAAKAAkACQAKAAkACAAHAAcACgALAAsACwAIAAYABQAE
AAQABAAEAAUABgAFAAUABgADAP///v/+/wAAAQABAP7/+v/4//f/9v/2//f/+P/7//j/
9v/y//P/9f/0//L/8f/3//v//f/9//z//v///wAAAQAEAAgACAAIAAYACQAKAAwADgAQ
ABAAFAAVABUAFQATABEAEQASABMAFQAVABQAEgASABAAEQANAA8ADwANAA4AEgAVABIA
DAALAAoACQAKAAoACwAPAAsACwAMAAwACQAHAAYABQAHAAkACgAMAAkACQAIAAYABQAI
AAsADgANAAwACgALAAoACwAKAAsADgAPABAADwAMAAsADQAOABAAEAASABUAEwASABAA
DQAPAA8ADgAPABMAFQAVABUAEgARABAADgAPAA8AEgAVABUAFAARABAAEQAOAAsACwAR
ABQAFQAVABIAEAAPAAwADgAPABAAFAAVABYAFQARABAAEQATABYAFgAYABgAFQAQAA8A
DgAOABIAEwAUABUAFQAVABMAEwAQABAAEAASABMAFQAXABgAEwARABAAEAASABIAFAAV
ABMAFAATABEADAAMABAAEwAUABUAFgAXABsAHAAcAB4AHgAfACIAJQAoACkAKgAoACgA
JwAmACgAKQAqACwAKwAqACgAJwAqACoAKAAnACYAJQAlACQAIAAfAB4AGgAZABkAGgAb
ABkAFwAVABMAFQAVABIAEQAQABEAEAAPAAwADAALAAgACgAMAA4AEAAPAA4ADwAOAA0A
CwALAAsADQANAA4ADgANAAsACgAJAAoACQAKAAwADwANAA0ADQAIAAkADQAPABEAEQAQ
ABQAHAArAEAAVwBvAJAAsgDQAPAADwEmATgBRgFQAUwBIgHFAEkA2f+T/2//YP9f/2j/
cf95/3b/cv9u/2j/ZP9p/3L/ff+P/5z/oP+k/6j/qv+o/6j/rf+u/67/tf+8/8H/v/+/
/8D/w//F/83/1f/a/9z/4//n/+b/5f/n/+z/9P/7//3/AQADAAUABAAGAAcACgANABAA
FQAWABYAEwASABEAEAARABIAFQAYABkAGQAZABwAGAAXABcAFwAYABwAHQAeAB4AIAAc
ABoAGwAbAB0AHgAeAB8AIgAgABwAHAAbABsAHwAhACMAJQAjACQAIwAfACAAHwAfAB8A
IAAkACcAKAAjACEAIAAgACMAJAAlACcAJgAlACMAIQAjACIAIgAiACIAIgAiACMAIAAd
ABsAGgAbABkAGgAcABoAGQAXABIAEQAQABAAEAARABEAEQATABAADgAKAAsADwAQABAA
EQAQABEAEAANABAAFAAXABoAGwAeACIAIgAhAB4AIAAgACQAJgAoACgAJwAnACYAJQAl
ACMAIwAkACUAJwAnACYAIQAgAB4AHgAeAB4AIQAiACMAJAAgAB4AHAAaABwAHAAcABwA
GwAaABkAGAAZABoAGwAcABoAGgAaABoAGAAYABgAGAAZABoAGwAcABsAGgAZABgAFgAW
ABYAFgAZABoAGwAcABkAGAAXABYAGQAaABsAHAAZABgAFwAWABgAGAAYABgAGgAcAB4A
IAAdABwAGwAaAB4AHgAgACIAJgAqADAAOgBEAFYAbgCGAKAAugDOANYAzACqAH4AUAAY
ANr/ov9w/zr/BP/g/sz+vP6y/rD+tv62/rT+uP66/r7+zP7g/vL+Bv8g/zr/VP9u/4D/
jv+Y/6D/pv+s/7L/uP+6/7r/uP+6/77/xP/O/9r/5P/s//D/8P/2/wAABAAKABIAHAAk
ACYAJgAmACYAJgAmACYAKgAsAC4AMAAzADQANQA2ADUANAAzADIANAA2ADgAOgA6ADoA
OgA6ADsAPAA9AD4APwBAAEEAQgBAAEAAQABAAEIARABGAEgASgBKAEoASgBOAFAAUgBU
AFUAVgBXAFgAWgBaAFoAWgBfAGIAZQBoAGoAagBqAGoAbwByAHUAeAB9AIAAgwCGAIkA
jACPAJIAlwCcAKEApgCoAKoArACuALIAtgC6AL4AwQDEAMcAygDMAMwAzADMAM8A0ADR
ANIAzgDMAMoAyADGAMQAwgDAALsAtgCxAKwApgCgAJoAlACQAIwAiACEAHwAdgBwAGoA
ZgBiAF4AWgBWAFIATgBKAEYAQgA+ADoAOAA2ADQAMgAsACgAJAAgAB4AHgAeAB4AHAAa
ABgAFgATABAADQAKAAoACgAKAAoACAAGAAQAAgAAAAAAAAAAAAAAAAAAAAAA/v/8//r/
+P/6//z//v8AAPz/+v/4//b/9//4//n/+v/3//b/9f/0//T/9P/0//T/9f/2//f/+P/1
//T/8//y//T/9P/0//T/9P/0//T/9P/y//L/8v/y//X/9v/3//j/9f/0//P/8v/y//L/
8v/y//L/8v/y//L/8P/w//D/8P/x//L/8//0//D/7v/s/+r/7P/s/+z/7P/q/+r/6v/q
/+n/6P/n/+b/5//o/+n/6v/o/+b/5P/i/+T/5P/k/+T/4//i/+H/4P/f/97/3f/c/97/
3v/e/97/2//a/9n/2P/a/9r/2v/a/9j/2P/Y/9j/1v/U/9L/0P/T/9T/1f/W/9T/0v/Q
/87/zP/M/8z/zP/M/8z/zP/M/8n/yP/H/8b/yf/K/8v/zP/J/8j/x//G/8n/yv/L/8z/
y//K/8n/yP/F/8T/w//C/8T/xP/E/8T/w//C/8H/wP++/77/vv++/77/vv++/77/vf+8
/7v/uv+9/77/v//A/73/vP+7/7r/vf++/7//wP/A/8D/wP/A/77/vv++/77/wf/C/8P/
xP/C/8D/vv+8/7z/vP+8/7z/uv+6/7r/uv+4/7j/uP+4/7r/vP++/8D/vv+8/7r/uP+6
/7z/vv/A/8D/wP/A/8D/v/++/73/vP+//8D/wf/C/8H/wP+//77/wP/A/8D/wP++/77/
vv++/7z/vP+8/7z/vv/A/8L/xP/B/8D/v/++/8D/wv/E/8b/yP/K/8z/zv/Q/9D/0P/Q
/9T/1v/Y/9r/2P/Y/9j/2P/b/9z/3f/e/9z/3P/c/9z/2P/c/+D/5v/u//T/+v/+/wgA
GAAqAEYAagCMAKoAwADCAKgAfgBMABIA2v+m/3j/TP8W/+D+vP6w/q7+rv60/rz+xP7M
/tT+3P7k/u7+/P4M/xz/Kv84/0L/Tv9a/2T/av9o/2j/cP90/3b/ev9+/4D/fv+A/4D/
gv+G/47/lv+c/6L/pP+m/6z/tP+4/7z/xP/M/9L/0//U/9X/1v/Y/9j/2P/Y/9z/4P/k
/+j/5v/m/+b/5v/p/+r/6//s/+//8P/x//L/8P/w//D/8P/z//T/9f/2//X/9P/z//L/
8//0//X/9v/6//z//v8AAP7//P/6//j//P/+/wAAAgAAAAAAAAAAAAIAAgACAAIABQAG
AAcACAAGAAYABgAGAAkACgALAAwADAAMAAwADAAPABAAEQASABMAFAAVABYAFAAUABQA
FAAWABgAGgAcAB0AHgAfACAAIQAiACMAJAAnACgAKQAqACgAKAAoACgALAAwADQAOAA7
ADwAPQA+AEAAQgBEAEYASgBMAE4AUABPAE4ATQBMAE4ATgBOAE4ATABKAEgARgBFAEQA
QwBCAEAAPgA8ADoANgA0ADIAMAAtACwAKwAqACgAJgAkACIAIAAeABwAGgAaABoAGgAa
ABYAFAASABAAEQASABMAFAAQAA4ADAAKAAoACgAKAAoACAAIAAgACAAHAAYABQAEAAUA
BgAHAAgABgAEAAIAAAABAAIAAwAEAAQABAAEAAQAAQAAAP///v8BAAIAAwAEAAMAAgAB
AAAAAAAAAAAAAAABAAIAAwAEAAAA/v/8//r//v8AAAIABAACAAAA/v/8//7//v/+//7/
AQACAAMABAACAAAA/v/8////AAABAAIAAQAAAP///v8AAAAAAAAAAAIAAgACAAIA///+
//3//P/9//7///8AAAAAAAAAAAAA/f/8//v/+v/8//7/AAACAP///v/9//z///8AAAEA
AgD///7//f/8//7//v/+//7/AAAAAAAAAAD///7//f/8//7//v/+//7//v/+//7//v/+
//7//v/+/wEAAgADAAQAAAD+//z/+v/+/wAAAgAEAAQABwAHAAYACAAIAAkADAAOABIA
FAAWABQAFAATABIAFgAXABgAGgAYABgAFwAXABoAGgAYABcAFwAXABgAGAAVABMAEQAM
AAoACwANAA8ADAALAAoACQALAAsACAAHAAYABwAGAAUAAQAAAP7/+v/8//7/AAACAAEA
AAABAAAAAAD//wAAAQADAAMABAAEAAEA///+//3/AQABAAMABgAGAAMAAgABAAAAAQAF
AAkACwALAAwADgAYACMANABPAG0AigCsAMwA6gAHASgBQAFQAVwBYAFOAQ0BkQANALH/
ef9e/1f/XP9l/2//dP9y/3D/bP9o/2n/bv97/4n/lP+a/6L/qP+q/6j/qP+r/67/sP+x
/7T/uf+7/73/wP/D/8f/zf/V/9j/2v/f/+H/5P/l/+n/7P/y//n//f8BAAEAAQAAAAIA
AwAIAAsADgATABQAFAATABIAEQAQABEAEgAVABgAFwAXABcAGgAWABUAFQAVABgAHAAd
AB4AHQAeABkAFgAWABcAGgAcABwAHQAgAB4AGgAaABkAGQAbAB0AHwAhACAAIAAeABkA
GgAbAB0AHwAdACAAIgAiAB8AHQAcABwAHwAgACEAIwAiACEAHwAdAB8AHgAeAB4AHgAe
AB4AHwAdABkAFgAUABUAEwAUABYAFAATABEADAALAAoACgAKAAcABwAHAAkABQAEAAEA
AwAIAAgABwAHAAYABwAGAAMABQAIAAoADAANABAAFAAUABQAEgAVABYAGQAcAB8AIAAh
ACEAIAAfAB8AHwAhACQAJwApACkAKAAlACQAIQAhACEAJQAnACcAJAAmACcAIgAgACEA
IgAjACUAJAAkACcAIgAhACEAIAAjACMAJAAlACQAIwAhACAAIAAhACEAIAAeACAAIgAk
ACEAHgAaABkAHgAhACIAJQAiACEAIAAdAB4AHwAjACYAJQAkACUAJwAlACQAIgAfACAA
IQAhACMAJAAlACQAIwAjACMAIwAiACEAIQAkACcAJgAkACAAHgAiACIAIgAlACgAKAAm
ACMAJAAkACUAJAAjACMAIwAmACQAJAAiAB0AJQAnACgAKAAnACYAJQAkACgALQAvADAA
MgAyADMANgA0ADYANgA2ADgAOgA7ADwAPQA9AD0APgA8ADwAOwA7AD4APgA8ADsAOQA3
ADYANAA2ADcAOAA2ADAALwAvAC8ALQArACkAJwAqACsAKQApACYAJQAiAB8AIQAiACIA
IAAfAB4AHQAcABoAGgAcABwAHAAbABwAHQAbABkAGAAWABoAGwAdAB8AHAAZABgAGAAb
ABkAGQAZABwAGwAbABcAFQAVABoAHgAoADcASgBhAHkAkgCwANAA7AANATgBVAFmAXIB
dgFgASEBrQAnAMH/h/9s/2X/aP9t/3X/eP90/27/cP9y/3f/fv+F/4//mv+g/6T/qP+u
/7L/tP+3/7j/uv+7/7r/u/+//8H/xv/N/9P/1f/Z/9z/2P/Z/+H/5v/r//H/+P/+////
///7//v///8GAAgADQAUABkAGAAZABYAEgAUABQAFAAUABUAFgAZABwAGQAXABUAFgAY
ABkAGwAdABsAHAAaABgAFwAaABcAFgAXABkAHQAgAB0AGwAbABYAGQAcAB4AIQAfAB8A
HwAfAB8AIAAfABsAHgAfACEAIwAfACAAIAAeAB4AHwAhACQAIgAgAB4AHQAeAB8AHwAf
AB0AHAAcABwAGwAcAB0AHwAgAB8AHwAgAB0AGQAYABgAGAAXABUAEAAQABAAEQASAA4A
DQAMAA0ADAAMAAoADQANAAwACgAJAA0ADwAPAA0ADgASABUAGAAVABYAGAAWABoAGgAf
ACIAIgAiACIAIAAjACMAIgAhAB4AGwAaABoAGAAZABgAFgAVABYAFQAXABMAFQAVABMA
EwAWABgAFAARABEAEQARAA0ACgAIAAkABwAHAAgACAAGAAUABQAFAAcABwAGAAYACAAJ
AAkACAAEAAQABAAEAAMAAgAAAAEAAgADAAIAAwABAAEAAQD//wEAAQAEAAYABAACAAIA
AwAGAAYABQADAAIAAQD/////AwAFAAUABQAFAAUABQAEAAIAAQADAAUABwAGAAMAAgAD
AAAA/f/9/wQABgAGAAUAAwACAAIAAAD+//3//P/+/wEABAAFAAMA/f/9//7/AAACAAAA
AgADAA==
         </WaveFormData>
      </LeadData>
      <LeadData>
         <LeadByteCountTotal>10000</LeadByteCountTotal>
         <LeadTimeOffset>0</LeadTimeOffset>
         <LeadSampleCountTotal>5000</LeadSampleCountTotal>
         <LeadAmplitudeUnitsPerBit>4.88</LeadAmplitudeUnitsPerBit>
         <LeadAmplitudeUnits>¦ÌV</LeadAmplitudeUnits>
         <LeadHighLimit>2147483647</LeadHighLimit>
         <LeadLowLimit>268435456</LeadLowLimit>
         <LeadID>V5</LeadID>
         <LeadOffsetFirstSample>0</LeadOffsetFirstSample>
         <FirstSampleBaseline>0</FirstSampleBaseline>
         <LeadSampleSize>2</LeadSampleSize>
         <LeadOff>FALSE</LeadOff>
         <BaselineSway>FALSE</BaselineSway>
         <ExcessiveACNoise>FALSE</ExcessiveACNoise>
         <MuscleNoise>TRUE</MuscleNoise>
         <LeadDataCRC32>963935488</LeadDataCRC32>
         <WaveFormData>
DAAMAAwADAAKAAoACgAKAAwADgAQABIAEgASABIAEgAUABYAGAAaABgAGAAYABgAFwAW
ABUAFAAXABgAGQAaABcAFgAVABQAEQAQAA8ADgAMAAwADAAMAAoACAAGAAQABgAGAAYA
BgAEAAIAAAD+//z//P/8//z//P/8//z//P/8//z//P/8//7//v/+//7//v/+//7//v/9
//z/+//6//3//v///wAA///+//3//P/+//7//v/+//7//v/+//7//f/8//v/+v/7//z/
/f/+//z//P/8//z//f/+////AAD+//7//v/+//7//v/+//7/AAAAAAAAAAD9//z/+//6
//3//v///wAA/f/8//v/+v/6//r/+v/6//r/+v/6//r/+v/6//r/+v/8//z//P/8//v/
+v/5//j/+P/4//j/+P/7//z//f/+//v/+v/5//j/+f/6//v//P/8//z//P/8//r/+v/+
/wEABgAEAAQABQAFAAcACAAJAAgACgANAA8ADQANAA0ADgAMAA0ADwAPAA8AEAAQABAA
DQALAAkACAAKAAgABwAHAAcABQABAAEA///+//3//P/8//z//P/7//b/8//w/+//7//w
//L/8//y//D/7//v/+3/7f/t/+7/8P/x//D/8f/u/+3/7P/r/+7/7//w//H/7//v/+7/
7f/v//D/8f/x/+//8P/x/+3/7P/r/+v/7f/w//T//f8JABUAIwAzAEcAXQB4AI8AqAC/
ANEA3gDqAOwA2ACdAEoA/P/G/6b/lP+P/4v/i/+L/4n/g/99/3b/eP98/4D/gf+G/47/
k/+Z/5z/oP+i/6f/qP+q/6r/qf+s/7D/tf+4/7z/wf/D/8T/xv/H/8v/0f/W/9r/3//i
/+X/5v/n/+j/6v/w//T/9f/1//n//v/8//z/+//7//v/+//8//z//f/7//v/+//8////
////////AwAEAAYABwAEAAMAAgACAAMABgAHAAgABwAHAAcABwAHAAcABgAFAAYABwAI
AAkABwAHAAgACAAKAAwADAAMAAoACgAKAAoACwALAA0ADQAOAA4ADwAQAA0ADAANAAwA
CgAKAAoACgAJAAkACQAJAAsACwAMAAwADwAPAA4ADgALAAoACgAKAAwADAAMAAoACQAI
AAcABwAHAAYABQAEAAUABgAIAAkACAAIAAgACAALAA8AEgATABMAFAAWABYAFQAVABYA
FQAXABYAFgAYABYAFAAUABUAFwAZABkAFwAWABQAEgARABEAEwATABEAEgAQAA4ADAAL
AAoACAAHAAkACQAJAAcABwAHAAUABAACAAIAAgACAAQABAAEAAQAAwADAAMAAwAEAAQA
BQAHAAcABwAGAAUAAwAEAAUABgAIAAgABwAHAAYABQAFAAQABgAGAAcABwAIAAkACgAL
AAoACQAKAAkACwAKAAoACgAJAAgABgAFAAYABgAGAAYABgAGAAYABgAGAAcACgAMAAoA
CAAIAAgABQAEAAQABAAFAAgACgALAAkABwAHAAYABAAEAAUABQAHAAkACgAJAAcACAAI
AAkABwAIAAgACAAIAAcABQAFAAgACAAIAAkADQALAAkACQAIAAcABgAGAAUABwAFAAUA
BwAIAAoACgAKAAoAEAATABYAFAATABMAEgATABIAEwAUABYAGwAdABsAGwAdAB4AHgAf
ACIAIwAjACQAIAAeAB0AGwAaABoAGgAYABgAGQAaABkAFQAVABUAFAAVABQAEgASABIA
EQAPAA0ACAAHAAQAAgADAAMABAAEAAIAAwADAAMABQAGAAcABwADAAMAAwADAAUABQAF
AAUAAwADAAMAAwACAAEAAQACAAMAAwADAAIAAwABAAAA///5//n//v8EAA0AGQAlADMA
QQBVAG8AiACfALgA0wDpAPoABgEMAQgB3wCKACwA6P+8/57/k/+T/5X/l/+T/4//jf+I
/4j/jP+Q/5X/nP+g/6H/pf+u/7L/sv+z/7b/uP+6/7v/uv/A/8X/xv/I/8//0//U/9j/
3f/f/9//5P/o/+n/7P/x//T/9f/4//r//v8AAAEAAwAFAAYACAAHAAcACAAJAAwADgAP
ABEADwAPAA8AEAARABEAEQARABAAEAARABEAEAAPAA4ADgARABQAFQAWABUAFQAVABUA
FgAXABcAFwAXABcAFwAXABYAFQAVABQAFAAWABYAFgAYABgAGAAYABsAGwAdAB0AHQAc
ABwAHAAeAB4AIAAgACAAIAAgACAAHgAdABwAGwAZABkAGgAaABsAGwAaABoAGQAYABgA
GAAZABoAGwAaABcAFgAVABUAFgAWABYAFgAXABgAGgAbABoAGgAaABoAGgAdAB8AHwAg
ACIAJQAmACYAJwApACkAKAAmACUAJgAkACIAIgAjACQAJwAoACcAJAAiACAAHwAeAB8A
HgAbABwAGgAYABYAFgAWABUAFQATABMAEwARAA8ADwANAAwADAAMAAwADAANAA4ADwAQ
AAwACwAKAAkACwAKAAoACwANAA0ADAALAAkACgALAAwADQAOAA4ADwAOAA0ADQAMAA4A
DgAPAA8ADwAPAA8ADwAPAA8AEQARABMAEgASABIAEQAQAA4ADQAOAA4ADgAOAA4ADgAO
AA4ADwAPABEAEgAUABIAEgASAA4ADAALAAoACgAMAA0ADQAPAA0ADQAMAAoACgALAAsA
DAANAA0ACwAJAAoACgALAAkACgAKAAoADAALAAkACQAMAAwADAANAA8ADQALAAsACQAJ
AAkACgALAA0ACwALABEADgAKAAgACAAIAAgADQARABUAFAATABMAEgATABcAGQAbAB4A
IAAhAB4AHQAdAB4AHgAfACEAIQAgACAAIQAgACAAHwAeAB4AHgAcAB0AHQAdABsAFgAV
ABQAEgATABIAEAAQAA0ACwAIAAUABgAHAAYABgAGAAUABQAEAAEAAQAAAP//AgAEAAYA
BwADAAMAAwADAAUABQAFAAUABQAFAAUABQADAAEAAAAAAAIAAwAEAAQA/////wAAAQD/
/wEAAgAEAAsAFQAhAC8APwBTAG8AjgCnAMAA1wDrAPoABgEQAQoB4QCQADQA7P++/57/
j/+P/5H/kf+P/4//i/+I/4b/iP+K/43/kP+W/53/o/+m/6b/qP+n/6r/sv+0/7P/uv++
/8H/xP/I/8n/zf/Q/9L/0//X/93/3v/k/+v/7v/t/+7/8f/y//T/9v/8/wMAAwADAAYA
BgAFAAUABgAHAAoADAANAA8ADQALAAkACAALAAsACwALAA8AEAASABMAEQAPAA0ADAAN
ABAAEQASAA8ADwAPAA8AEgATABMAEwARABEAEQARAA8ADwAQABAAEQAUABUAFgAUABQA
FAAUABMAEwAVABUAFQAUABQAFAAUABQAFgAWABkAGgAbABwAGQAXABUAEwAVABUAFgAW
ABUAFQAUABQAEQAQABAAEAASABIAEgAQAA8ADgANAA0AEQASABMAFAASABIAEwATABQA
FAAUABQAFgAZABsAGwAZABgAGAAWABoAHQAhACMAIgAgAB8AIAAdABoAGQAZABoAHQAe
AB0AGgAYABYAFQAXABkAGQAXABYAFAASABAADwAOAAwACwANAA0ADQALAAgABwAEAAIA
AgACAAIAAgAEAAQABAAEAAIAAQAAAP/////+//7////9//3//P/7//7/AAACAAQAAgAC
AAEAAQD/////AAAAAAAAAAABAAEAAAD///7//f//////AQABAP///v/+//7/AAAAAP//
//8CAAIAAgACAAAAAAAAAAAAAQABAAMABAACAAAAAAAAAP3//P/8//z//f8AAAIAAwAC
AP///v/8//v//P/+//////////7/+//5//r/+v/7//z//v///wAA///9//r/+f/8//z/
/P/9/////f/7//v/+f/5//n/+v/8/////v////7//P/7//v/+f/+////AAABAAIABAAF
AAYAAgADAAUABgAJAAwADwASABYAFgAXABQAEwAUABYAFwAZABkAFwAUABIAEQAQABAA
DwARABIAEwASAA8ADQALAAcABAAFAAYABgAEAAIA///+/wEAAQAAAP///f/9//v/+v/5
//f/9v/0//X/9//4//n/9//4//n/+f/5//n/+f/5//n/+f/5//n/+P/3//b/9f/3//f/
+P/6//n/9//1//L/+f/3//T/8//1//X/+P/6////BwAXACkAOQBRAHEAiACZALAAxwDX
AOQA8AD2AOIApQBOAPr/wP+e/4z/jf+T/5f/l/+T/43/hf+A/37/fv+A/4n/lv+e/5//
n/+i/6L/ov+j/6j/qv+w/7P/tP+2/73/wP++/8H/x//M/9L/1f/V/9f/2P/Y/9n/3P/j
/+r/7//0//b/9v/2//X/9f/3//r//P///wEABAAHAAQABAADAAMAAwADAAMABAAHAAcA
BwAHAAgACAAJAAkACwANAA8AEgAPAA4ACwAIAAgACQAKAAsADAANAA0ADQAMAAsACgAJ
AAwADQAPABAADwAQAA8ADgAPABAAEQASABIAEQASABEADwAOAA4ADgAQABAAEgASAA8A
DgANAAwADwARABMAFQAVABUAFgAWABUAEwAQAA4AEAAQABEAEgARABAADwAMAAwADAAM
AA0ADQAMAAsACgAKAAoACwALAA4AEAASABQAEAARABEADwARABQAGAAaABoAGwAdAB0A
HAAaABkAGgAdABwAHQAfABwAHQAcABkAGQAYABcAFwAXABkAGQAXABMAEAANAAoACwAM
AAwADQAMAAsACgAHAAYABwAGAAYABgAGAAYABgAGAAYABgAGAAUABQAFAAUABwAGAAYA
BwAFAAUABAADAAUABgAHAAgABQAEAAIAAQAFAAcACgAMAAsACgAKAAkABwAHAAcABwAJ
AAkACwALAAsACgAKAAoACwAMAAwADQAKAAgABgAEAAcACAAJAAoACQAJAAsADAAKAAgA
CAAIAAoACgALAAwACgAKAAkABwAJAAcABwAGAAUABgAIAAkACQAJAAgABQAHAAgACAAJ
AAcACAAIAAgABgAFAAMAAwAIAAgACAAJAAgABQACAAEAAwAFAAcACgAJAAkABQADAAQA
BAAFAAcADQAKAAkACAAHAAYADAAPABIAEAAOAA8ADwARABAAEQASABQAGgAdABwAHQAa
ABoAGQAZAB0AHQAcABwAHAAcAB0AHQAbABoAGQAWABcAGQAbABsAFQATABEADgAPAA4A
DAAMAAwACwAJAAcAAgABAP7//P//////AAAAAP/////+//3///8AAAEAAQAAAAEAAgAD
AAAA///+//3////////////8//v/+//8//////////7//f/7//j/+f/5//n/+P/6/wMA
DQAbACkAOwBPAGkAhACbALQA0QDnAPoABAEMAQQB3QCQAC4A4P+w/5D/g/+B/4P/if+L
/4P/ff96/3r/fv+A/4f/kP+U/5f/nf+i/6r/rP+t/6z/rP+q/6v/rv+y/7X/uv+8/8H/
xf/G/8j/zf/R/9H/1v/c/9//4v/n/+z/7f/u//D/7v/w//X/9//7/wAABAACAAEAAQAB
AAEAAgACAAMABQAFAAUABgAFAAMAAQD//wMABAAGAAcABQAFAAUABgAEAAYABgAGAAcA
BwAHAAcABgAHAAcABwAIAAkACgALAAkACQAKAAoACAAKAAoACgAMAAwADAAMAAsACwAN
AA0ADwAOAA4ADgAMAAwADgAOABAAEAAQABAAEQARABEAEQAPAA8AEAAQABEAEQAQABAA
DQAMAAwADAANAA4ADwAOAA0ADAALAAsACwAKAAkACAAKAAwADwARABAADgAMAAoACwAP
ABIAEwATABQAFgAWABYAFwAZABkAGwAaABoAHAAbABgAFwAXABcAGQAZABcAGAAWABQA
EwASABMAEgAPAA4ADAAKAAgABgAGAAUABQAFAAUABQADAAEAAQD///7//P/8//z//P/+
//7//v/+//3//f/9//3//f/8//z//f/+//////////3//v///wAAAAAAAP/////8//v/
+//6//z//P/9//3/////////////////AQABAAMAAgACAAIAAQAAAP7//f8AAAAAAAAA
AAAAAAAAAAAA/f/9////AAACAAAAAAAAAP3//P/8//z//P/+//////8BAP/////+//r/
+v/7//v/+v/7//v/+f/5//r/+v/7//z//v///wAAAAD///3//f/9//z/+//7/////f/7
//v/+v/5//j/+P/7//3/+//7//3/+v/4//b/+P/4//j/+P/9/wEABQAEAAIAAwADAAUA
CAAJAAoADAAPABEADwAPAA8AEAAQABEAFQAVABQAFAASABAADwANAAwADAAMAAoACgAL
AAwACwAGAAUABAACAAQABAADAAQAAgD///v/9//4//n/+P/4//b/9f/1//T/8v/z//P/
8//1//b/9//3//P/8//z//P/8//z//P/8//x//H/8f/x//D/7//v//D/8//z//P/8v/x
/+//8P/v/+//8f/w//D/8//7/wMAEwAlADUASQBgAH8AmgCzAMsA3gDsAPYA/gDzAMQA
cAAQAMr/nP+D/33/ff97/33/f/97/3b/dP90/3L/c/92/37/h/+R/5j/mv+c/5v/nP+c
/5z/nf+g/6b/rf+w/7L/tf+1/7b/uv+9/8H/xf/M/9D/0//U/9X/1v/Z/+L/5v/o/+r/
7f/v//H/8P/w//P/8//0//X/9//4//j/+f/4//f/9v/2//r/+//8//3/+//6//r/+f/7
//v/+//8//7/AAAAAAAA/v/9//z/+//+//////////3//f/9//3//f/9//7//v///wIA
AwAEAAEAAAD///7//////wEAAQADAAIAAgACAAAAAAACAAIAAwAEAAUABgAEAAMAAgAB
AAEAAQACAAIABAAFAAUABgADAAIAAgACAAQABAAEAAIA///+//3//f8AAAAAAAAAAP3/
/P/8//v/+v/6//r/+v/8/wEABQAHAAQABAAFAAQABgAHAAkACQAHAAYABgAIAAkACAAJ
AAsADQAPAA8ADQAKAAgABgAFAAUABwAHAAUABgAEAAIAAAD+//7//f/9//////////3/
+f/5//f/9v/4//j/+P/4//j/+P/4//j/9v/1//T/8//0//T/9f/3//X/9f/0//P/9P/2
//j/+v/6//r/+f/5//f/9//4//j/+f/6//z//f/8//v/+v/5//v/+//9//3//P/6//n/
+P/5//r/+v/7//3//v///wAA/f/8//v/+v/3//f/+f/6//v/+v/7//z/+v/4//f/9v/5
//z//v////z/+f/4//b/9//4//r/+//6//v/+//5//n/+v/6//v/+//8//z//P/7//n/
9v/1//r/+v/6//v/+//5//f/9//3//f/9//4//v//f/7//v/+P/2//X/9f/1//X/9//5
//j/+f/4//f/7//v//L/9f/2//f/+P/6//3/AAD+//7//////wEAAwAFAAcACgAMAA0A
CgAJAAsADAAMAA0ADgANAAsACgALAAoACgAJAAYABgAGAAQAAgABAAAA/f/8//3//v/+
//v/+v/4//j/9v/1//P/8f/w//H/8P/w/+//7f/s/+r/7f/v//D/8f/w//D/8P/v/+3/
7f/t/+3/7//v/+//7//t/+3/7f/t/+7/7f/t/+7/7//v/+//7v/r/+3/7P/t/+3/7f/q
/+z/8//9/w8AHwAvAEUAXwB2AI0ApgC3AMMA0gDeAOIAzACPADgA6P+0/5b/hP9//4H/
hf+H/4X/ff91/2z/aP9s/3T/e/+E/4z/jf+R/5T/lv+U/5X/mv+a/5z/of+q/6z/rf+q
/6z/rf+x/7j/vv/B/8P/x//K/8z/y//M/9H/1v/b/97/4v/k/+T/5f/l/+f/6P/s/+7/
7//x//P/8v/y//H/8f/z//P/8//0//f/9//3//f/9//2//b/9f/4//n/+v/8//v//P/7
//r/+//7//v/+//8//3//f/9//v/+//7//v//v///wEAAgAAAAIAAgACAAAAAAAAAAAA
AwADAAUABQAFAAQABAAEAAUABgAJAAoACAAIAAgACAAHAAcABwAHAAcABwAIAAgACAAH
AAUABAAEAAQABQAGAAUABAADAAAA///+//3//f///wAAAQACAAEAAAAAAP//AQACAAMA
BAADAAUABgAFAAcACAAKAAoADAANAA8ADwANAAwADAAOABAADgAOAA8ADQAPAA8ADQAM
AAoACAAHAAcACQAJAAcAAgACAAEAAAD///7///8AAAEAAgAAAP7//P/6//j/+P/4//j/
9v/2//b/9v/3//j/+f/6//j/+P/4//j/9v/2//b/9v/3//j/+f/6//j/+P/4//j/9v/2
//b/9v/3//j/+f/6//n/+P/3//b/9//4//n/+v/4//j/+P/4//r/+v/6//r//f/+////
AAD///7//f/8//7//P/+/wIABAAIAA4AFgAgACwAPgBQAGAAbgB2AHgAagBMACoAAgDQ
/5r/bP9K/yr/DP/2/uj+3v7Y/tr+3P7a/tb+1v7W/tj+4v70/gD/EP8m/z7/Uv9k/3L/
fP+G/4z/kP+U/5r/oP+k/6b/qP+s/7L/uP/A/8j/0v/a/97/4P/k/+z/8v/0//z/BAAK
AAwADgAOABAAEAAQABAAEwAUABUAFgAYABoAHAAeAB0AHAAbABoAHQAeAB8AIAAgACAA
IAAgACEAIgAjACQAJQAmACcAKAAoACgAKAAoACoALAAuADAAMAAwADAAMAA0ADYAOAA6
ADsAPAA9AD4AQABAAEAAQABDAEYASQBMAE8AUABRAFIAVQBYAFsAXgBjAGYAaQBsAG8A
cgB1AHgAfgCCAIYAigCMAI4AkACSAJcAmgCdAKAAowCmAKkArACtAK4ArwCwALIAsgCy
ALIArwCuAK0ArACqAKgApgCkAJ8AmgCVAJAAiQCEAH8AegB1AHIAbwBsAGQAXgBYAFIA
TwBMAEkARgBDAEAAPQA6ADQAMAAsACgAJQAkACMAIgAdABoAFwAUABMAEgARABAADwAO
AA0ADAAIAAYABAACAAQABAAEAAQAAQAAAP///v/+//7//v/+/wAAAAAAAAAA/f/8//v/
+v/7//z//f/+//v/+v/5//j/+f/6//v//P/5//j/9//2//b/9v/2//b/9//4//n/+v/4
//j/+P/4//j/+P/4//j/+P/4//j/+P/3//b/9f/0//X/9v/3//j/9v/2//b/9v/1//T/
8//y//T/9P/0//T/9v/2//b/9v/4//j/+P/4//f/9v/1//T/9v/2//b/9v/0//T/9P/0
//L/8v/y//L/9f/2//f/+P/3//b/9f/0//X/9v/3//j/+P/4//j/+P/2//b/9v/2//b/
9v/2//b/9P/0//T/9P/1//b/9//4//r/+v/6//r/9//2//X/9P/2//j/+v/8//v/+v/5
//j/+v/6//r/+v/8//z//P/8//n/+P/3//b/+f/6//v//P/7//r/+f/4//v//P/9//7/
/f/8//v/+v/5//j/9//2//f/+P/5//r/+v/6//r/+v/8//z//P/8//z//P/8//z/+//6
//n/+P/5//r/+//8//v/+v/5//j/+v/6//r/+v/8//z//P/8//r/+v/6//r/+//8//3/
/v/7//r/+f/4//j/+P/4//j/+v/6//r/+v/4//j/+P/4//v//P/9//7//f/8//v/+v/8
//z//P/8//7//v/+//7//f/8//v/+v/7//z//f/+//3//P/7//r//P/8//z//P/6//r/
+v/6//j/+P/4//j/+f/6//v//P/7//r/+f/4//r//P/+/wAAAQACAAMABAAFAAYABwAI
AAsADAANAA4ADgAOAA4ADgARABIAEwAUABQAFAAUABQAEAASABYAGgAgACQAKgAsADQA
QABOAGQAfACMAJgApACeAIYAZAA6AAIAzP+k/4T/av9O/zD/HP8U/xb/Fv8Y/xr/IP8m
/yr/Lv80/z7/SP9U/2L/bv92/37/iP+S/5r/oP+g/57/pv+q/6r/rv+y/7T/sv+0/7T/
tv+6/8D/xv/M/9D/0v/U/9r/4P/m/+r/8P/2//r//P/8//z//P/+//7//v/+/wIABAAG
AAgACAAIAAgACAAJAAoACwAMAA0ADgAPABAADgAOAA4ADgAPABAAEQASABEAEAAPAA4A
DwAQABEAEgAUABYAGAAaABcAFgAVABQAFwAYABkAGgAYABgAGAAYABkAGgAbABwAHgAe
AB4AHgAgACAAIAAgACEAIgAjACQAJAAkACQAJAAnACgAKQAqAC0ALgAvADAAMAAwADAA
MAAyADQANgA4ADoAPAA+AEAAQgBCAEIAQgBEAEYASABKAEgASABIAEgATQBQAFMAVgBY
AFgAWABYAFsAXABdAF4AYABiAGQAZgBjAGIAYQBgAF8AXgBdAFwAWABWAFQAUgBQAE4A
TABKAEcARABBAD4AOwA4ADUAMgAwAC4ALAAqACgAJgAkACIAHwAeAB0AHAAaABoAGgAa
ABgAFgAUABIAFAAUABQAFAASABAADgAMAAwADAAMAAwACQAIAAcABgAGAAYABgAGAAYA
BgAGAAYAAwACAAEAAAACAAIAAgACAAAAAAAAAAAA///+//3//P///wAAAQACAAEAAAD/
//7//v/+//7//v/+//7//v/+//v/+v/5//j/+//8//3//v/7//r/+f/4//r/+v/6//r/
/P/8//z//P/5//j/9//2//n/+v/7//z/+f/4//f/9v/3//j/+f/6//r/+v/6//r/+P/4
//j/+P/4//j/+P/4//r/+v/6//r/9//2//X/9P/3//j/+f/6//f/9v/1//T/9//4//n/
+v/5//j/9//2//b/9v/2//b/+P/4//j/+P/3//b/9f/0//T/9P/0//T/9P/0//T/9P/0
//T/9P/0//X/9v/3//j/9v/0//L/8P/z//T/9f/2//f/+f/7//j/+f/7//z///8CAAMA
BAAGAAYABwAEAAMABgAIAAkACwALAAsACgAKAAoACgALAAsADAAMAAwACgAGAAUABAAB
AAAAAQACAAIAAwACAAAAAAAAAP///f/7//r/+//6//r/9v/z//H/7v/x//P/9P/1//T/
9P/0//P/8v/z//T/9f/1//X/9f/1//L/8f/w/+//8v/z//X/+P/4//f/9v/0//X/9f/2
//n/+f/3//b/+P///wcAEwAnAD0AUwBrAIQAmQCyAMsA3QDsAPgAAAH8ANUAgAAiAOD/
sv+W/4n/i/+L/43/j/+N/4X/gP98/3z/gP+H/5L/mP+b/6H/pv+q/6j/qf+s/67/sv+z
/7b/uv+7/7z/wP/B/8P/yP/Q/9P/0//X/9r/3P/f/+L/4//o/+3/8v/0//T/9P/z//P/
9f/4//r//v///wEAAwABAAIAAgADAAQABQAGAAgABwAHAAcABwAGAAYABwAHAAoACwAM
AA4ADAAMAAoACAAHAAcABwAHAAoACwALAAsACgAJAAgABwAKAAsADQAOAA0ADgANAAwA
DgAOAA4ADgAPAA8AEQARAA4ADAALAAoACwAMAA8AEAAOAA4ADgAOAA8ADwAPAA8ADwAP
ABAAEAAOAA0ACwAKAAwADAANAA4ACwAKAAkABgAFAAQAAwADAAIAAgACAAIAAAAAAAEA
AQAEAAQABAAEAAMABQAGAAUABQAGAAgACAAIAAkACwALAAsACgAKAAwADwAOAA8AEQAR
ABMAEwARABEAEAAPAA8AEAATABQAEwASABAADgAMAA4ADgANAA0ACwALAAsACQAJAAkA
BwAGAAcACAAJAAoACQAIAAcABgAIAAkACgALAAoACAAHAAcABQAFAAQAAwABAAIAAwAE
AAMAAgAAAP//AgADAAUABgADAAIAAgABAAQABQAGAAcABwAHAAkACQAHAAYABgAGAAcA
CAAIAAkACgAKAAoACgAKAAoACgAKAAcABwAJAAoACAAGAAYABgAHAAgACgAMAAsADAAM
AAsADQALAAsACgAKAAoACwALAAoACQAHAAMACQAMAA4ADgAMAAwADAAMAA4AEQAUABIA
EwAVABYAGQAZABkAGQAaAB0AHwAdAB0AHgAgACEAIwAjACMAIgAiACQAJAAlACUAIwAi
ACEAHgAgACEAIgAhABsAGwAbABoAGAAWABMAEgAUABUAFQAVABEAEQAPAA4ADgANAA0A
DAAMAA0ADQANAAwADAAMAAsACgALAAwADQAKAAkACAAHAAkACwANAA8ADQALAAoACgAL
AAsACwAKAAsACwAKAAcABQAFAAYABgANABkAJQA5AEsAXQBzAIwAoQC6ANsA8wAAAQwB
FgEOAekAmgA8APL/wv+m/5v/m/+b/53/nf+Z/5H/jP+O/5L/lP+X/5z/pP+n/6f/qv+w
/7T/t/+6/77/wP/D/8T/xP/F/8b/yP/P/9P/1P/Y/9v/2f/b/+L/5v/p/+7/8//4//3/
/v/6//r//v8BAAMABQAMAA4ADAALAAsACwAJAAoACgALAA4ADwAQABIAEAAPAA4ADQAR
ABIAFAAVABMAEQAPAA4ADgAQABAAEAASABMAFAAVABQAEwARAA8AEQATABUAFwAXABcA
GAAYABcAGAAXABYAGAAaABwAHgAdAB0AHwAfACAAIAAhACIAHwAeAB8AHgAeAB4AHgAe
AB8AHwAfAB8AIgAjACUAJgAnACcAJgAmACMAIgAiACIAIgAiACIAIAAgACAAIAAhACAA
IAAgACAAIgAiACMAIwAjACIAIQAgACAAIwAlACUAJwAoACoAKgAnACcAKAAnACoAKgAr
AC4ALAAqACoAKwApACsAKwApACcAJAAhAB8AHQAfAB8AHQAdABwAGwAaABoAGgAZABkA
GgAbABwAGwAZABkAFwAWABUAFAATABIAEAAQABAAEAAPAA8ADwAPAA8ADgAOAA8AEQAR
ABAADwANAA4ADwAQABAAEAAPAA8AEQARABIAEgAQABAAEQARABEAEQARABEADwAPABEA
EQATABIAEgASABAAEAAPAA8AEwAUABUAFgAYABgAGAAYABYAFQAWABYAGAAWABYAFgAT
ABIAEgASABUAGAAaABsAGQAXABcAFgASABIAEwATABcAGQAaABkAGAAYABcAFwAZABgA
GAAaAA==
         </WaveFormData>
      </LeadData>
      <LeadData>
         <LeadByteCountTotal>10000</LeadByteCountTotal>
         <LeadTimeOffset>0</LeadTimeOffset>
         <LeadSampleCountTotal>5000</LeadSampleCountTotal>
         <LeadAmplitudeUnitsPerBit>4.88</LeadAmplitudeUnitsPerBit>
         <LeadAmplitudeUnits>¦ÌV</LeadAmplitudeUnits>
         <LeadHighLimit>2147483647</LeadHighLimit>
         <LeadLowLimit>268435456</LeadLowLimit>
         <LeadID>V6</LeadID>
         <LeadOffsetFirstSample>0</LeadOffsetFirstSample>
         <FirstSampleBaseline>0</FirstSampleBaseline>
         <LeadSampleSize>2</LeadSampleSize>
         <LeadOff>FALSE</LeadOff>
         <BaselineSway>FALSE</BaselineSway>
         <ExcessiveACNoise>FALSE</ExcessiveACNoise>
         <MuscleNoise>TRUE</MuscleNoise>
         <LeadDataCRC32>3125287929</LeadDataCRC32>
         <WaveFormData>
IgAiACIAIgAgACAAIAAgACIAJAAmACgAJgAmACYAJgAnACgAKQAqACgAKAAoACgAJQAk
ACMAIgAjACQAJQAmACQAIgAgAB4AGwAaABkAGAAWABYAFgAWABQAEgAQAA4ADgAOAA4A
DgALAAoACQAIAAcABgAFAAQABgAGAAYABgAGAAYABgAGAAYABgAGAAYABgAGAAYABgAF
AAQAAwACAAUABgAHAAgABwAGAAUABAAGAAYABgAGAAYABgAGAAYABQAEAAMAAgADAAQA
BQAGAAUABAADAAIAAwAEAAUABgAEAAQABAAEAAIAAgACAAIAAwAEAAUABgADAAIAAQAA
AAIAAgACAAIAAQAAAP///v/8//z//P/8//7//v/+//7//P/8//z//P/9//7///8AAP3/
/P/7//r/+P/4//j/+P/6//z//v8AAP3//P/7//r//P/8//z//P/8//z//P/8//z//P/9
/wAAAgADAAMABAAFAAcACgAKAAkACgALAA0ADQANAA8ADwAPAA8AEQATABQAFAAVABYA
EgAQAA4ADQANAA0ADQAOAAwACwAJAAcABQAFAAQAAQACAAIAAQD///r/9//2//T/9f/0
//X/9f/1//T/9P/1//P/8//z//P/9v/2//b/9v/z//L/8f/w//H/8v/z//T/9P/1//L/
8P/w//D/8f/x//L/8v/x/+7/7P/q/+n/6v/s/+//9f/+/wkAEgAcACoAOwBOAGIAdgCJ
AJoAqQC0ALoAsACIAE4AGADv/9D/v/+4/7H/q/+o/6L/nf+V/5D/kP+V/5f/lP+V/5v/
n/+h/6T/pP+m/6n/qv+s/6v/rP+s/6//sv+3/7r/v//C/8H/wv/F/8n/zf/P/9P/2P/c
/97/3//f/9//4v/m/+3/7f/t//H/9P/0//L/8//z//L/9P/0//X/9v/1//T/9P/z//T/
9v/3//j/+v/7//7////6//n/+f/6//v//P/9/////f/9//3//f/7//z//P/9////////
/////f/+//7//v8AAAIAAgACAAMAAgABAAAAAAAAAAIAAwAGAAUABgAHAAYABQAHAAYA
BAAEAAQABAAEAAQABQAGAAgACAAIAAkADAAMAAwADAAHAAcACQAJAAwADAANAA0ADQAL
AAkACwAJAAkACgAKAAwADQANAA4ADQANAA0ADgASABYAFwAYABkAGgAaABkAGAAYABkA
GAAXABYAFgAXABUAEgARABEAFAAVABUAEwARAA8ADgAMAAwADgAMAAoACQAJAAYABQAC
AAIAAQAAAAAAAAAAAAAA/v/9//v/+//4//j/+P/4//r/+v/6//r/+//6//r/+v/8//z/
/f/9//////////7//f/9//z/+//9//3/+//9//z/+//6//r//P/8//z//f//////////
//3//v8AAAAAAgABAAEAAQAAAP7//P/7//z//P/7//r/+P/6//r/+v/7//v/+//8//z/
/P/8//z/+f/3//f/+P/5//z/+//7//n/+f/5//n/9//3//j/+P/5//v//P/7//n/+f/5
//r/+P/5//n/+P/3//f/9//4//v/+//7//z///////3//f/5//j/9//3//f/+P/5//n/
+v/6//z//P/8//z/AAAEAAYABwADAAIAAgADAAQABAAFAAYACAALAAwADQAPAA8ADwAP
ABIAFQAWABYAFQAUABIAEAANAA0ADAALAAsADAANAA0ADQALAAsACwAMAAkACAAIAAcA
BQADAAEA/v/8//n/9v/5//n/+v/6//j/+f/5//n/+f/5//r/+v/6//r/+v/6//z//P/6
//r/+P/4//n/+//5//j/+P/4//n/+f/4//j/+//6//j/9v/v//D/9v/5//3/BgAPABgA
IgAwAEMAVgBoAHwAkQCkALUAwgDKAMwAtAB8ADoACQDm/8v/vv+5/7X/sP+q/6P/n/+a
/5r/n/+h/6T/qf+p/6n/rf+y/7T/tv+3/7j/uv+7/7r/uv/B/8b/x//G/83/0v/T/9T/
2f/b/93/4f/l/+b/6P/s/+//8f/z//b/+v/7//3///8BAAIABAAEAAUABQAEAAcACAAK
AAwACgAKAAsACwANAA4ADgAOAAwACwAMAAsACQAJAAoADAAPABAAEQATABMAEwATABMA
EwAUABQAFQAVABUAFQAVABQAFAATABIAEgAUABQAFAAYABgAGAAYABoAGgAcAB0AGwAZ
ABkAGQAaABsAHwAgACAAIAAgACAAHwAeAB4AHgAcABwAHAAdAB4AHgAeAB4AHQAdAB8A
HwAiACIAIwAjACMAIQAfACEAIQAhACIAIgAkACUAJQAmACYAJQAkACQAJQAoACgAKAAr
ACwALAArACsALAAuAC4AKQAoACgAKQApACYAJQAlACYAJwAnACUAIQAfAB4AHAAaABwA
GgAYABkAGQAWABUAFAAUABMAEgAQABAAEAAQABAADwANAA0ACgAKAAoACgALAAwADQAO
AAwACgAJAAgACgAKAAsACwANAA0ADQAMAAsACwAKAAkACgALAAoADQALAAsACwAMAA4A
DgAOAA8ADwAPAA8ADwAPABAAEgASABIAEQARABEADwAOAA0ADQAOAA4ADQAMAAwADgAO
AA4ADQANAA0ADgAQABAAEAAQAA0ACwALAAwACgAMAAoACQAKAAsADAANAAwACwALAAoA
DAANAA0ACwAJAAkACQAKAAgACQAJAAgABwAHAAcACAAJAAkACQAKAAsACwAJAAkACAAI
AAgACQAHAAgACQAJAA4ACwAKAAgACAAIAAgADAAQABIAEwAQABAAEQATABgAGAAZABoA
GgAbABoAGQAdAB0AHQAdAB8AIQAhACAAIgAiACEAIAAdAB0AHAAbABwAHAAcABsAFwAV
ABUAFQAWABMAEgASABAADQAKAAcACQAIAAYABAAEAAMAAwACAAEAAQAAAP//AgADAAUA
BgAEAAQABAAEAAYABgAEAAQAAgACAAMABQABAAAAAAAAAAIAAwADAAQA//8AAAAA/v/9
//7//v/9/wEACgATABwAKAA2AE0AZAB4AIoAnwCwAL8AygDWANYAvACIAEgAFQDy/9P/
wv+9/7v/tv+w/6//q/+m/6T/p/+r/6r/qf+r/6//s/+2/7j/uP+1/7j/vv+//77/xP/J
/8r/zf/Q/9H/1P/Z/9j/2f/f/+P/5f/p//L/9P/y//P/9f/3//j/+v8BAAcABwAHAAgA
CAAHAAkACgAKAAsADAAOABAADQAMAAwACwANAA4ADgAOABIAEwAWABcAEwARABAAEAAT
ABQAFQAXABUAFQAVABUAFwAYABgAGQAYABcAFgAVABQAFAATABIAEwAWABcAGAAYABgA
GAAYABgAGAAaABsAGwAZABkAGQAXABcAGgAaABwAHgAgACIAIAAeAB0AHAAeAB4AHgAf
ACAAIAAgACAAGwAbAB0AHQAeAB4AHwAfAB8AHQAbAB0AHgAfACEAIgAiACMAIwAkACMA
IwAjACQAJQAoACgAKAAnACYAJAAhACUAKAAsAC4AKQAoACgAKQAoACQAIgAhACQAJQAl
ACMAIQAfAB4AHAAeACAAHgAcABsAGwAYABcAFQAUABIAEAAQABAAEAAQAA0ACwAIAAcA
CAAIAAgACAAKAAoACgAKAAgABgAFAAQABAAEAAUABQAEAAMAAgAAAAMABQAGAAcABwAH
AAUABwAGAAUABAAEAAYABgAGAAcABQAFAAUABQAFAAYACAAIAAcABQAEAAMABQAEAAMA
AwAEAAQAAwACAAIABAAEAAQABQAFAAUABgAFAAQAAwACAP///f/9//7/AQAEAAMAAwAC
AAEAAAD///////8AAAAA/v///////f/7//v/+//8//3///8AAAAA/v/9//z//P/9//3/
/f/+/wEAAQD//////P/8//z//f///wAAAQABAP3/+//6//r/+f/+/wAAAAAAAAAAAAAC
AAIAAQACAAIAAwAFAAsADAAOABAADgAPAA4ADQAQABEAEgATABIAEwASABAADgAOAA0A
DAAOAA8ADwAPAAsACgAJAAcABwAFAAUABQADAP///f/8//z/+//6//n/+f/4//b/9P/z
//H/8P/u//H/8//0//X/8//z//T/9P/0//T/9P/0//L/8v/w//D/7v/u/+//8f/w//D/
8f/y//L/8f/v/+7/8//w/+z/7P/v/+7/7v/v/+//9v8BAA4AGgAsAEUAWABkAHYAiwCY
AKUAtAC+ALQAjgBQABIA5f/G/7X/sP+z/7P/rP+o/6P/m/+U/5L/kf+R/5j/of+l/6X/
pf+m/6T/ov+j/6T/qP+t/7D/sP+x/7b/u/+4/7n/vv/D/8j/y//N/83/z//P/9D/1P/a
/+H/5f/r/+z/6v/r/+n/6f/r/+z/7v/x//X/+P/6//f/9v/2//b/9v/2//f/9//5//r/
+v/6//r/+f/6//n/+v/9/wEABgACAAAA/v/9//3//f/9//3///8AAAAAAQD/////////
/wAAAgADAAQAAQACAAEAAAADAAQABQAGAAQABAAGAAcABQADAAMAAwAFAAUACAAIAAcA
BgAFAAQABwAIAAoADAAOAA4ADgAPAAwACgAIAAYABgAJAA4AEQARABAAEAAPAA8ADQAL
AA0ADAALAAsACgAMAA0ADQAOABEAEwAVABgAFQAWABQAEgAUABYAFwAXABcAGAAaABoA
FQAUABQAFQAZABgAGQAbABoAGQAXABMAEwARABAADgAOABAADgAMAAoACQAFAAMABAAG
AAcACAAFAAQAAwACAAEAAQAAAAEAAAAAAAAAAAACAAIAAgACAAMAAgACAAIAAQAAAAAA
///9//3//f/8//z//f/9//3///////3///8CAAMABAAGAAUABAADAAMAAgABAAAA//8B
AAIABAAEAAQAAwADAAMABQAEAAMAAwABAAAA/v/8////AgADAAQAAwADAAMABAACAAIA
AgACAAIAAQACAAQAAgACAP7/+//8//3//v///wAAAQADAAQAAwADAAIA//8BAAEAAQAC
AAIAAwADAAIAAAD///7//v8DAAMAAwAEAAIAAQD+//3///8AAAEAAwAAAAAAAAD/////
//8AAAIACQAGAAUABAADAAIABAAIAAoACwAJAAgACAAJAAsACgAKAAoADgATABYAGQAZ
ABcAFQATABUAFwAXABYAFwAYABgAGAAVABUAFAATABQAFgAYABkAFQARAA8ADQAMAAkA
CAAIAAkABwAFAAMAAAD+//v/+P/8//3///8AAP/////+//3//f/9//7//v/+//7//v/+
//3//P/5//j/+f/6//z////9//z//P/8///////+//7////8//j/+P/3//b/9P/3//3/
BgAPABgAIgAwAEMAWABqAIAAlwCqAL0AygDSANIAvACIAEQACwDi/8X/tv+v/63/rv+s
/6P/nf+a/5r/nf+f/6T/qf+r/6v/r/+y/7j/vP+7/7z/uv+3/7j/uv+9/8D/w//G/8v/
zP/P/9T/1f/V/9f/2//h/+b/6P/s/+//8f/1//b/9P/1//n/+////wQACAAGAAcABwAG
AAQABAAFAAYACAAIAAkACQAGAAYABQAEAAYABwAKAAsACAAHAAcACAAIAAgACAAJAAsA
CwALAAsACwAMAAwADQAPAA8ADwAPAA0ADgAOAA4ADgAQABAAEAASABIAEgASABAAEAAS
ABMAFQATABMAEwARABEAFAAUABYAFgAWABYAFgAWABcAGAAYABgAGAAZABoAGgAaABoA
FQAVABcAFwAaABoAGwAbABsAGQAXABkAGAAXABcAFgAYABsAHQAgAB8AHQAbABoAHAAg
ACEAIgAjACQAJAAjACMAJAAmACYAIwAiACIAIwAhAB4AHQAdAB4AHwAfAB0AGwAZABgA
FgAUABYAFAASABMAEwAQAA8ADAAMAAsACgAIAAgACAAIAAYABQADAAMAAAAAAAAAAAAC
AAIAAgACAAEAAAAAAAAAAAAAAAEAAQACAAMABAAEAAIAAwADAAMABQAFAAMABQACAAEA
AAAAAAIAAgACAAMAAwADAAMAAwABAAIABAAEAAUABQAGAAcABAACAAAA//8BAAIAAgAC
AAQABgAGAAYABAADAAIAAgAEAAQABAAEAAEA/////wAAAAACAAAA//8AAAEAAgADAAIA
AQABAAAAAAABAAEA///9//3//f/+////AQACAAIAAgABAAAAAAACAAEAAAAAAAMAAwAB
AAEA///+//3//f///wAAAQABAAIA//////7//v/+//7//v8CAAYACAAJAAgACAAJAAsA
DgAOAA8AEAARABMAEwATABUAFQAVABUAFwAZABkAGAAYABgAFwAWABUAFQAUABMAFAAU
ABQAEwAQAA0ADAALAA0ACwALAAwACgAHAAQAAQACAAIAAQAAAP///f/8//r/+v/7//v/
+//8//3///8AAP7//v/+//7//v/+//z//P/6//r/+//9//n/+P/4//j//P/9//3//v/7
//r/+v/4//n/+v/6//n/+//+/wUAEAAcACYANQBIAF4AcgCJAJwAqwC4AMQAzgDMALAA
eAA1AAIA2//C/7v/tf+u/6r/q/+n/6L/nv+f/5//nP+d/6H/p/+t/7L/sv+y/7P/tP+y
/7H/sv+2/73/wP/D/8b/yf/K/8n/yv/N/9H/1f/Z/9//4v/k/+j/6f/r//H/9P/2//v/
/f/9////AAD+////AQACAAIABAAEAAUABgAEAAQABQAFAAYACAAJAAoACgAJAAoACQAH
AAcACAAKAAwADAAMAA0ADAALAAoACQALAAwADAANAAsACwALAAsACQAKAAoACgALAA4A
DwAQABEAEAAPAA4ADgAOABAAEQATABEAEQARABAADwARABAAEgASABIAEgASABIAEwAU
ABIAEgASABMAFQAWABcAGAATABMAFQAVABgAGAAZABkAFwAVABMAFQAXABcAGAAYABcA
FwAWABYAFwAXABcAGAAaAB4AHwAgACAAIAAfAB0AHQAeACAAIAAdABwAHAAdAB8AHAAb
ABsAHgAfAB8AHQAZABcAFgAUABQAFgAUABIAEwATABAADwAMAAwACwAKAAwADAAMAAwA
CQAHAAQAAwACAAIAAgACAAIAAgACAAIA///+//7//v///wAAAgADAAIAAQAAAP7///8B
AAIAAwAFAAUAAwAFAAIAAQAAAAAAAQACAAMABQAEAAMAAgABAAEAAgAEAAQAAwABAAAA
//8CAAIAAgADAAUABgAGAAYAAwAEAAMAAgABAAEAAQACAAQABAAEAAQAAgD///7//v8B
AAQAAwADAAAA///+//3//////wAAAAAAAAEAAQD//////////wAAAgADAAMAAgD+//3/
/P/8/////////wAAAQABAP/////9//z/+//7//3//v///////f/7//r/+v/5//r/+//7
//z/+//6//n/9v/2//j/+f/6//v//P///wIAAwADAAAAAAABAAMACAAIAAkACgAKAAsA
CgAJAA0ADQANAA0ADQAPAA8ADgAMAAwACwAKAAkACQAIAAcABQAEAAMAAQABAP//////
//z/+f/4//j/9f/z//H/7//w//D/7//u/+z/6//r/+r/7P/t/+3/7f/r/+v/7P/s/+r/
6v/q/+r/7P/s/+r/6v/o/+j/6f/r/+v/6v/q/+r/6//r/+r/6v/l/+b/5v/m/+f/5v/i
/+P/5f/u//v/BgAQACAANQBIAFoAbgB9AIgAlQCkAKwAoAB6ADwABADb/7z/qf+k/6P/
n/+c/5b/j/+H/37/ev99/4H/hP+L/4//j/+R/5j/mP+U/5X/lv+Y/5n/nv+k/6f/qP+l
/6j/qf+s/7H/uP+7/73/w//H/8n/xv/G/8r/z//T/9f/2v/c/93/3f/d/9//4P/k/+b/
6f/r/+z/6f/o/+j/6P/q/+r/6//r/+3/7v/u/+7/7v/t/+7/7f/t/+//8v/2//X/9P/z
//P/8f/x//H/8f/z//T/9P/1//T/8//y//H/8//2//j/+v/4//r/+v/6//n/+P/3//b/
+f/6//3////9//v/+//7//7///8DAAQAAQAAAP///v8AAAAAAQACAAIAAgACAAMAAgAC
AAIAAgAAAAEABAAFAAQABAAFAAUAAwABAP//AQACAAMABQAGAAUABQAEAAQABwAHAAcA
CAAHAAoACgAKAAwADgAPAA8ADQAOABAAEAANAAwADAANAA8ADAALAAsACwALAAoABwAD
AAEAAAD+/wAAAgAAAP7/+//8//v/+v/5//j/+v/6//r/+v/4//b/9P/y//D/8P/w//D/
8P/w//D/8P/y//L/8v/y//H/8P/v/+7/7v/u/+7/7v/v//D/8f/y//D/8P/w//D/8P/w
//D/8P/x//L/8//0//H/8P/v/+7/7//w//H/8v/y//L/8v/y//L/8v/y//L/9f/2//f/
+P/3//b/9f/0//b/8v/y//b/+P/6/wAABgAMABgAJgAwADwARgBMAEoAQgAwABoAAgDe
/7b/lv98/2b/UP8+/zD/Jv8i/yL/Iv8c/xb/FP8S/xL/GP8k/y7/Ov9M/1z/bP94/4D/
hv+O/5L/lP+W/5r/oP+k/6b/qv+u/7T/uP++/8b/zv/U/9j/2v/e/+b/6v/s//T/+v8A
AAIABgAGAAYABgAGAAYACAAKAAwADgAPABAAEQASABEAEAAPAA4AEAASABQAFgAWABYA
FgAWABYAFgAWABYAGQAaABsAHAAeAB4AHgAeAB8AIAAhACIAIgAiACIAIgAmACgAKgAs
AC0ALgAvADAAMgAyADIAMgA1ADgAOwA+AEAAQABAAEAAQwBGAEkATABPAFIAVQBYAFwA
XgBgAGIAZgBqAG4AcgB1AHYAdwB4AHsAfgCBAIQAhwCKAI0AkACRAJIAkwCUAJcAmACZ
AJoAmQCYAJcAlgCUAJIAkACOAIoAhgCCAH4AegB2AHIAbgBrAGgAZQBiAFwAVgBQAEoA
RgBEAEIAQAA8ADoAOAA2ADAALAAoACQAIwAiACEAIAAcABoAGAAWABUAFAATABIADwAO
AA0ADAAIAAYABAACAAQABAAEAAQAAgACAAIAAgACAAIAAgACAAQABAAEAAQAAgAAAP7/
/P///wAAAQACAP///v/9//z//v/+//7//v/9//z/+//6//r/+v/6//r//f/+////AAD+
//7//v/+//z//P/8//z//P/8//z//P/6//r/+v/6//v//P/9//7//f/8//v/+v/4//j/
+P/4//n/+v/7//z//P/8//z//P/+//7//v/+//3//P/7//r//P/8//z//P/8//z//P/8
//r/+v/6//r/+//8//3//v/9//z/+//6//3//v///wAA/v/+//7//v/8//z//P/8//z/
/P/8//z/+//6//n/+P/7//z//f/+//7//v/+//7/+//6//n/+P/6//z//v8AAP///v/9
//z/+v/6//r/+v/8//z//P/8//r/+v/6//r//f/+////AAD///7//f/8//3//v///wAA
/v/+//7//v/9//z/+//6//z//P/8//z//P/8//z//P/+//7//v/+//7//v/+//7//f/8
//v/+v/7//z//f/+//3//P/7//r/+//8//3//v/+//7//v/+//z//P/8//z///8AAAEA
AgABAAAA///+//z//P/8//z//P/8//z//P/6//r/+v/6//z//v8AAAIA///+//3//P/9
//7///8AAAAAAAAAAAAA///+//3//P/9//7///8AAP///v/9//z//v/+//7//v/8//z/
/P/8//r/+v/6//r//f/+////AAD///7//f/8////AAABAAIAAwAEAAUABgAHAAgACQAK
AAsADAANAA4AEAAQABAAEAATABQAFQAWABgAGAAYABgAFAAUABYAGgAcACAAIgAkACoA
MgA8AEwAXgBqAHQAegB4AGoAVgA8ABQA7P/O/7b/ov+Q/3r/aP9g/17/Xv9e/17/YP9i
/2L/ZP9o/2z/cv96/4L/jP+S/5j/nv+m/6z/sv+u/67/tP+6/7j/vP/A/8L/wP/C/8L/
xP/G/8z/0P/W/9r/3P/c/+L/6P/s/+7/9v/6//7/AAAAAAAAAAABAAIAAwAEAAcACAAJ
AAoACgAKAAoACgALAAwADQAOAA8AEAARABIAEQAQAA8ADgARABIAEwAUABMAEgARABAA
EgASABIAEgAUABYAGAAaABkAGAAXABYAGQAaABsAHAAcABwAHAAcAB4AHgAeAB4AHwAg
ACEAIgAiACIAIgAiACQAJAAkACQAJgAmACYAJgAoACoALAAuAC8AMAAxADIAMgAyADIA
MgA0ADYAOAA6ADwAPgBAAEIAQwBEAEUARgBJAEoASwBMAEoASgBKAEoATQBQAFMAVgBX
AFgAWQBaAFwAXABcAFwAXgBgAGIAZABgAF4AXABaAFkAWABXAFYAUgBQAE4ATABKAEgA
RgBEAEAAPgA8ADoANQAyAC8ALAApACgAJwAmACMAIgAhACAAHgAcABoAGAAWABYAFgAW
ABMAEgARABAAEgASABIAEgAPAA4ADQAMAAoACgAKAAoACQAIAAcABgAGAAYABgAGAAgA
CAAIAAgABQAEAAMAAgACAAIAAgACAAIAAgACAAIA///+//3//P///wAAAQACAAAAAAAA
AAAA/v/+//7//v8AAAAAAAAAAP7//P/6//j/+//8//3//v/7//r/+f/4//j/+P/4//j/
+f/6//v//P/5//j/9//2//f/+P/5//r/+P/4//j/+P/4//j/+P/4//r/+v/6//r/+f/4
//f/9v/2//b/9v/2//j/+P/4//j/9//2//X/9P/3//j/+f/6//f/9v/1//T/9f/2//f/
+P/3//b/9f/0//T/9P/0//T/9v/2//b/9v/0//T/9P/0//b/9v/2//b/9v/2//b/9v/2
//b/9v/2//j/+P/4//j/9v/0//L/8P/z//T/9f/2//f/+v/7//v//P/8//3///8EAAQA
BQAGAAQABQAEAAMABgAHAAgACQAJAAsACwAKAAsADAAMAAwADQANAAwACwAIAAYABAAB
AAIAAQACAAMABAABAAAAAAABAP///f/7//v/+v/4//b/9P/x/+//7P/t/+//8P/x//D/
7//v/+7/8P/w//D/8P/y//L/8P/w/+7/7P/r/+v/7f/u//D/8v/x//H/8P/w/+//7P/w
//L/7//u/+z/7f/x//b///8OAB4ALgBBAFQAZgB4AIsAnACpALQAwADEAK4AcgAwAP//
2v+9/7L/rf+p/6T/ov+f/5f/kP+O/43/j/+U/5v/n/+h/6f/qP+q/6j/qf+q/6z/rf+u
/7L/tf+2/7f/uv+5/7r/wf/I/8v/y//P/9P/1f/W/9j/2v/d/+H/5f/q/+r/6f/p/+n/
6//s/+7/8P/z//X/9v/2//b/9//4//r/+v/7//v/+//8//z//P/8//v//P/7//z//f//
/wIA///+//3//f/7//v/+//7//z//v///wEA//////////8CAAQABQAGAAUABgAFAAQA
BgAGAAYABgAGAAYACAAJAAcABQAFAAUABgAHAAsADAAKAAoACgAKAAoACgALAAwADAAM
AAwADQALAAoACQAIAAgACQAMAA0ADAAKAAkABwAJAAcABQAHAAUABQAGAAYABQAFAAQA
BAAIAAkACgAMAAwADgANAAwADQAOAA4ADQANAA4AEAAQAA0ADAAMAA0ADwAOAA8AEQAQ
ABEAEQAPABAADwAPAA4AEAASABAADgAMAAsABwAFAAQABAADAAIAAgACAAIAAgABAAEA
AAABAAIAAgACAAIAAQAAAP///v8AAAAAAQACAAAAAAABAAEAAAD///7//P/+////////
//7//f/6//v//P/9//7/AAD///7//f/9/wAAAQACAAMAAQACAAQABAADAAEAAAD//wIA
AgACAAMAAgACAAEAAAAAAAIAAgACAAEAAQABAAIAAAAAAAAAAAACAAEAAgAEAAIABAAC
AAEAAwADAAMAAwADAAMABAAEAAMAAwACAP//BQAFAAcACAAFAAQAAwACAAUACAAJAAkA
CgAMAA8AEwAVABQAFAAUABUAFwAXABcAGwAbABsAGwAbAB0AHQAcAB8AIAAgACAAHgAd
ABsAGQAbABwAHQAdABkAFwAXABcAFQARAA8ADgAQAA8ADgANAAsACgAIAAYACAAHAAcA
BgAEAAUABQAFAAMAAwAEAAQABgAGAAYABgADAAIA///+/wIABAAHAAsACAAGAAUABAAF
AAUABAAEAAUABAAEAAAA///+//z//f8BAAoAEwAiADAAPABNAGAAbgCCAJ0AsgDBAM4A
2gDYAMIAjgBMABcA8P/T/8b/wf+9/7j/tP+v/6n/pv+m/6n/qf+s/6//s/+1/7P/tP+4
/7z/vf/C/8L/xf/I/8r/yf/K/8n/zP/R/9T/0f/W/9n/1//Z/9//5f/q/+7/9P/5//3/
/f/6//r//f8BAAEAAwAKAAwACwALAAoACAAIAAgACQAKAAsADAAOAA8ADgAOAA0ADAAO
AA8AEgATAA8ADQAMAAwADQAOAA8AEQAUABUAFgAXABUAFAASABEAFAAVABYAFwAVABYA
FgAWABYAGAAYABgAHAAeACAAIgAhACAAIQAhACQAIwAkACUAJAAjACUAJAAkACQAJAAk
ACQAJAAlACYAKQAqACsALQAvADAAMQAyAC0ALQAvAC8ALgAuAC8ALwAxAC8ALQAvAC8A
LwAwADAAMgAzADMANAA0ADMAMgAyADUAOAA4ADgAOQA6ADoAOQA2ADYANwA2ADUANgA4
ADsAOQA2ADUANQA2ADcANwA1ADIALwAtACoAKAAqACgAJgAnACcAJAAjACIAIgAhACAA
IQAiACMAJAAkACMAIQAhAB0AHAAbABoAGAAYABgAGAAZABgAGAAYABgAGAAZABkAGwAb
ABsAGgAZABkAGAAXABkAGQAXABkAGQAZABkAGgAcABwAHAAdAB0AHQAdAB0AHAAcAB0A
HAAeAB0AHQAdAB0AHAAbABsAHQAeAB4AHgAgACIAIgAiACAAHwAeAB4AIAAgACAAIAAf
AB0AHQAeACEAJAAjACMAIQAhACEAIQAeAB0AHQAcAB4AIQAjACMAIgAhACAAIAAiACEA
IwAiAA==
         </WaveFormData>
      </LeadData>
   </Waveform>
</RestingECG>
