# Supplementary material for: Detection of Left Atrial Enlargement Using a Convolutional Neural Network-Enabled Electrocardiogram
Source: Front Cardiovasc Med. 2020 Dec 17;7:609976. doi: 10.3389/fcvm.2020.609976 (PMC7773668; doi:10.3389/fcvm.2020.609976)
Supplement: Supplementary file 3 [file Data_Sheet_3.ZIP › normal2/1802017254_5114_00000009.XML]

<?xml version="1.0" encoding="Windows-1252"?>
<!DOCTYPE RestingECG SYSTEM "restecg.dtd">
<RestingECG>
   <PatientDemographics>
      <PatientID>1802017254</PatientID>
      <PatientAge>68</PatientAge>
      <AgeUnits>Years</AgeUnits>
      <Gender>Female</Gender>
      <PatientLastName>chiyuling</PatientLastName>
   </PatientDemographics>
   <TestDemographics>
      <DataType>Resting</DataType>
      <Site>1</Site>
      <AcquisitionDevice>MAC55</AcquisitionDevice>
      <Status>Unconfirmed</Status>
      <Priority>Normal</Priority>
      <AcquisitionTime>09:32:58</AcquisitionTime>
      <AcquisitionDate>03-13-2017</AcquisitionDate>
      <CartNumber>1</CartNumber>
      <AcquisitionSoftwareVersion>009C</AcquisitionSoftwareVersion>
      <XMLSourceVersion>MAC5000 v1.0</XMLSourceVersion>
   </TestDemographics>
   <RestingECGMeasurements>
      <VentricularRate>95</VentricularRate>
      <AtrialRate>95</AtrialRate>
      <PRInterval>138</PRInterval>
      <QRSDuration>82</QRSDuration>
      <QTInterval>370</QTInterval>
      <QTCorrected>464</QTCorrected>
      <PAxis>18</PAxis>
      <RAxis>21</RAxis>
      <TAxis>33</TAxis>
      <QRSCount>16</QRSCount>
      <QOnset>220</QOnset>
      <QOffset>261</QOffset>
      <POnset>151</POnset>
      <POffset>202</POffset>
      <TOffset>405</TOffset>
      <ECGSampleBase>500</ECGSampleBase>
      <ECGSampleExponent>0</ECGSampleExponent>
   </RestingECGMeasurements>
   <Diagnosis>
      <Modality>Resting</Modality>
         <StatementCount>2</StatementCount>
         <LabelText>12SL ��ϳ���</LabelText>
      <DiagnosisStatement>
         <StmtFlag>ENDSLINE</StmtFlag>
         <StmtText>�������</StmtText>
      </DiagnosisStatement>
      <DiagnosisStatement>
         <StmtFlag>ENDSLINE</StmtFlag>
         <StmtText>���� ECG</StmtText>
      </DiagnosisStatement>
   </Diagnosis>
   <Waveform>
      <WaveformType>Rhythm</WaveformType>
      <WaveformStartTime>0</WaveformStartTime>
      <NumberofLeads>8</NumberofLeads>
      <SampleType>CONTINUOUS_SAMPLES</SampleType>
      <SampleBase>500</SampleBase>
      <SampleExponent>0</SampleExponent>
      <HighPassFilter>16</HighPassFilter>
      <LowPassFilter>150</LowPassFilter>
      <ACFilter>NONE</ACFilter>
      <LeadData>
         <LeadByteCountTotal>10000</LeadByteCountTotal>
         <LeadTimeOffset>0</LeadTimeOffset>
         <LeadSampleCountTotal>5000</LeadSampleCountTotal>
         <LeadAmplitudeUnitsPerBit>4.88</LeadAmplitudeUnitsPerBit>
         <LeadAmplitudeUnits>��V</LeadAmplitudeUnits>
         <LeadHighLimit>2147483647</LeadHighLimit>
         <LeadLowLimit>268435456</LeadLowLimit>
         <LeadID>I</LeadID>
         <LeadOffsetFirstSample>0</LeadOffsetFirstSample>
         <FirstSampleBaseline>0</FirstSampleBaseline>
         <LeadSampleSize>2</LeadSampleSize>
         <LeadOff>FALSE</LeadOff>
         <BaselineSway>FALSE</BaselineSway>
         <ExcessiveACNoise>FALSE</ExcessiveACNoise>
         <MuscleNoise>FALSE</MuscleNoise>
         <LeadDataCRC32>2379386998</LeadDataCRC32>
         <WaveFormData>
/v/+//7//v/8//r/+P/2//f/+P/5//r/9//2//X/9P/2//b/9v/2//b/9v/2//b/9P/0
//T/9P/1//b/9//4//X/9P/z//L/8v/y//L/8v/y//L/8v/y//H/8P/v/+7/8f/y//P/
9P/x//D/7//u/+7/7v/u/+7/8P/w//D/8P/w//D/8P/w//P/9P/1//b/8//y//H/8P/x
//P/9f/3//f/9//3//f/+P/5//X/9P/4//v//f//////AQABAAEAAQACAAIAAgAEAAUA
BgAIAAcABgAGAAUACgAOABMAFwAVABIAEAALAA0ADAAMAAsACQAGAAgACQAJAAkACAAG
AAgABwACAP7/+//4//X/9P/2//X/9P/0//H/8P/v/+7/7v/t/+3/6//u/+//8f/y/+//
7v/t/+v/7P/u/+7/8v/1//X/9v/4//z/CQAiADsATwBlAH8AmgCzAL4AtgCqAJoAfwBn
AFkASgAzABsAGgAaAA0ABwAFAP//+f/4//X/7P/j/+P/5f/s/+7/7v/r/+v/6//r/+j/
5//o/+f/6f/q/+v/6v/q/+r/6//r/+r/6f/o/+f/6v/r/+z/7v/t/+3/7f/s/+7/7v/t
/+3/6//t/+7/7v/y//T/8P/w//P/9P/z//T/9P/0//P/8v/1//b/9//5//j/9//5//n/
+f/3//f/+f/8//3///8BAP7//v/9//3//v///wQABQAGAAcACQAMAA4ADwAQABIAFgAZ
ABsAHQAgACAAHgAcAB8AIQAjACgAJwAmACUAIwAiACEAHgAeACEAHwAgACEAHQAVABMA
DgAOAAsADAAOAAwACgAKAAYAAQAAAP//+//7//z//f/+//3/+f/2//X/9v/2//f/9v/z
//L/8f/w//P/8//0//b/+P/2//b/9//0//P/8f/v//H/8//0//b/9P/x/+//7f/v/+7/
7v/t/+7/8P/0//b/8v/u/+v/5//q/+r/7f/x//D/7//w/+//7P/s/+z/6f/r/+//8v/1
/+v/7P/y//D/8v/0//b/+P/0//P/8v/x//P/8//z//P/+P/7//n/+v/4//n/+f/5//3/
AQADAAUABAAEAAMAAgD///////8AAAQABgAJAAsACAAIAAkACQANAA4AEAAPAA0ACgAI
AAUABwAEAAYABwAFAAUABAACAAEA///5//T/9v/0//L/8v/y//H/8P/w/+7/7v/u/+7/
8f/x//L/8f/u/+3/7f/s/+3/7v/v/+//9P/q/+b/6v/t/+//+P8EABYAKQA0AEUAXQBt
AIUApACvAKYAmACCAGYAUQBBACkAGAARAA8ACgAGAAUAAQD1/+v/6f/o/+f/6P/t//H/
7//q/+r/6v/o/+f/5v/l/+b/5//q/+v/6v/q/+r/6P/q/+r/6//r/+3/7f/t/+3/6v/p
/+j/6P/r/+3/7//w/+//7v/s/+v/7f/v//D/8P/y//T/8P/w//H/8P/t/+z/8f/0//b/
+P/2//T/8v/x//H/8f/0//X/9//3//n//f/9//v/+v/5//r//P/9////AQABAAUABQAG
AAcACQAMAA8AEQATABYAFQAVABQAEwAbAB4AHwAgAB4AHQAcAB4AHwAgACEAIQAiACEA
HgAeABoAFQATABEAEwAPABEAEAANAAcABQAEAAYABAAEAAAA/v/+//7/+//4//b/9P/y
//f/9f/0//X/8//y//L/8P/x//L/8//0//L/8f/x//L/8f/u/+3/7f/w//H/8f/x/+//
7//u/+7/8P/v/+//7//x//D/8P/v/+v/6v/r/+r/7f/u//D/8f/w/+z/6//r/+//7//x
//H/8v/y//L/7//p/+X/7v/y//L/8v/y//L/7//v/+//7//v/+//7//v//T/9//1//b/
9P/1//X/9f/3//v//f////z//P/7//r/+v/7//z//v8AAAAAAQABAAEABAAIAAsADAAM
AA0ACwAHAAQAAgD//wEA/v8AAAEAAwADAAIAAAD///3/9//y//X/9P/z//T/8v/v/+z/
6v/t/+7/7//w/+7/7f/t/+v/6f/p/+r/6v/t/+7/7//v/+7/5v/m/+z/8f/z//b//v8M
AB0ALAA7AE0AWwBxAIwAnwCiAJYAgABqAFcARwA1ACgAHwAZABgAEgALAAEA+f/x/+3/
7v/x//D/5//p//P/9P/o/+b/6P/p/+r/6//t/+3/7//v/+z/6v/o/+T/6P/q/+3/7//s
/+v/6v/p/+z/7f/u//D/8P/x//L/8v/v/+7/7P/r/+3/7//w//D/9P/2//L/8v/y//L/
8P/w//T/9v/3//j/9v/0//L/8f/0//X/+f/7//v/+f/5//v//P/7//v/+//+/wAAAQAD
AAEA//8BAP//BQAHAAoADgANAA0ADQAOABEAEwAUABUAHAAeAB4AHgAaABkAGAAaAB4A
IAAiACMAHwAdABkAGAAWABMAEwATABYAEQASABAADQAHAAUABAAFAAQABQACAP///v/9
//n/+P/4//j/+P/6//f/9f/1//P/8v/y//D/8v/0//b/+P/2//P/8f/w//L/8P/w//H/
8v/z//P/8//w/+//7f/s/+//8f/0//f/8//w/+7/6//r/+z/7//w//L/8v/z//P/8f/s
/+r/6f/s/+3/8P/x//D/8P/w/+3/6//v//L/8f/w/+//7v/u/+//8P/x//L/8//0//X/
9f/3//T/9P/0//X/9f/1//n//f///wEAAAAAAP///v////////8AAAAAAAABAAEAAQAE
AAgACwAMAAwADQALAAoACAAHAAUABAAAAAEAAQAFAAcACAAIAAQAAQD6//T/9f/0//P/
9P/x/+//7f/s/+7/7v/u/+7/7P/r/+v/6f/r/+v/7P/s/+7/7v/u/+3/6P/q/+7/7P/r
/+//9v/8/wYAEQAgADMAQwBVAG0AjACjAKoApACSAHgAYwBRAEEANAApACEAHgAaABEA
BQD7//H/7//y/+//6v/r/+3/7//s/+j/5v/n/+f/5//n/+r/6//u/+//7P/q/+j/5P/p
/+r/7P/t/+v/6f/n/+X/5//p/+v/7v/u/+//8P/w/+3/7P/q/+n/7P/v//H/8v/x//L/
7f/s//D/8P/u/+7/9P/2//f/+P/2//T/8v/x//L/8//3//n/+P/1//T/9f/4//n/+//9
////AAAAAAEA/v/9/wAA//8EAAcACwAQAA0ADQANAA4AEQATABQAFQAcAB4AHgAeABwA
GwAaABwAHgAgACIAIwAhAB8AGwAaABwAGQAZABkAGQATABMAEAAOAAkACAAIAAoACAAI
AAQA///+//3/+f/4//j/+P/4//z/+//7//3/+v/4//f/9P/2//b/9v/2//X/8//y//L/
9P/y//L/8//0//X/9f/1//L/8f/v/+7/8P/x//P/9f/z//L/8v/x/+//7v/v/+7/7//w
//L/8//y/+7/7f/t//H/8f/z//P/8f/w/+//6//r/+3/7v/v//X/+v/2//D/7v/u/+7/
7v/w//P/9v/5//j/9//2//X/9f/3//T/9P/3//n/+v/7//r//f/+////AwAGAAgACgAF
AAMAAQAAAAIAAgADAAMABgAKAA8AEwASABAADwALAA0ADAAMAAsACAAEAAUABQADAAMA
AgAAAAMAAwD///z/+P/0//D/7v/x//H/8f/y/+//7v/t/+z/7v/t/+3/6//u/+//8f/y
//D/7v/s/+n/7P/y//j/+P/z//H/9P/4/wAAEwAqAD0AVwBtAH0AkACnALAApgCOAH4A
cQBbAEUANgArAB8AFgAQAAsABQABAPn/9//2/+//6P/p/+X/5//s//D/8v/u/+3/7P/r
/+f/5f/l/+P/5v/q/+7/8P/u/+z/6//p/+z/7f/u/+//7f/t/+3/7v/t/+3/7f/s/+7/
8P/x//P/8P/v/+3/6v/w//T/8v/0//T/9P/y//L/9P/0//P/8v/1//b/9//5//f/9f/2
//X/+P/3//j/+///////AAABAP7//v/9//3/AQADAAkACwAKAAkACQAKAAwADwASABYA
FwAZABoAGwAfACAAHwAeAB4AHwAgACQAJAAkACQAIwAjACMAIQAiACAAHQAdAB0AHQAX
ABcAFAAVABEAEQASAA4ACgAIAAIAAgACAAIA///+//7//v/+////+//4//f/+f/6//z/
/P/6//j/9v/0//X/9f/2//j/+v/4//j/+f/4//f/9f/z//b/9//3//j/9v/z//H/7//x
//L/9P/1//P/8v/z//L/8v/y//P/8//0//L/8//1//X/8//z//H/8f/y//P/8f/z//X/
9v/3//H/8v/y//b/+P/6//z//v/7//n/9//1//j/+f/6//v/+//9//r/+v/6//v/+//7
////AwAFAAcABQAEAAIAAAABAAMABQAIAAgACAAJAAkACgAMAA8AEQATABQAFgAVABEA
DgAMAAkACgAIAAsADQALAAsACgAIAAYABQAAAPz//v/8//r/+v/4//X/8v/w//H/8v/z
//T/8v/x//H/7//t/+3/7v/u//D/8v/0//X/8v/q/+r/7P/v//P/9P/8/wwAFwAcAC8A
RwBbAG8AjACxAMIAvACsAJoAgQBnAFUARAAzACkAJgAgABEAAwAFAAcA9//u//H/8P/t
//P/+f/0/+r/6P/p/+n/6f/p/+z/7f/w//H/7f/s/+v/6P/t/+7/8P/x//H/8f/x//H/
7v/t/+z/7P/v//H/8//0//H/8P/u/+3/7//x//L/8v/2//j/9P/0//T/9P/y//L/9//4
//j/+P/2//b/9v/3//r/+////wEA/v/7//r/+//9//3//v///wAAAgADAAUABAADAAYA
BQAKAAsADQAQABAAEQASABQAFwAZABoAGwAhACQAJQAmACIAIQAgACIAJgAoACoAKwAp
ACcAIwAiACMAIQAiACMAIwAdAB0AGgAXABEADwAOABAADgAOAAoABwAGAAUAAQAAAAAA
AAAAAP//+//4//f/+f/4//j/9v/5//r/+//8//n/9//2//b/9v/0//T/9f/3//n/+v/7
//n/9//0//L/9f/1//b/9//0//L/8f/v/+//8P/z//T/9P/0//X/9f/y/+7/7f/t//L/
8//2//f/8//y//H/7f/u//H/8//1//f/+P/4//f/7//v//r/+v/6//r/+v/3//f/9//3
//f/9//3//f//P////3//v/8//3//f/9//7/AQACAAMABgAIAAkACgAFAAMAAQAAAAYA
CAALAA0ADQAOABAAEQAUABQAFQATABAADgANAAsACAAEAAUABQAHAAkACgAKAAkABwAB
APz//f/6//f/9v/2//X/9P/0//H/8P/v/+7/8f/x//L/8f/u/+3/7f/s/+7/7v/u/+3/
9P/2/+7/6P/n/+n/8v8AAAgADwAgADUATQBfAHEAjgCzAMYAwgCwAJoAhQBzAFsAQgAx
ACUAHgAeABcADwALAAEA9f/s/+//9P/x/+v/7f/w/+7/7P/q/+n/6P/n/+n/6//v//H/
7f/s/+v/6P/s/+z/7f/t/+//7//v/+//7P/r/+r/6v/s/+//8v/0//P/8v/w/+//7//x
//L/8v/1//j/9f/2//b/9P/w/+7/9P/4//v//v/8//r/+P/3//f/9//6//v//f/7//v/
/f/8//v/+//7//7/AgAFAAkABwAFAAcABQAIAAkACwAOABEAEwAVABgAGAAZABkAGQAf
ACIAIwAkACUAJQAlACgAKAAoACgAJwApACkAJwAoACUAIQAgAB8AIQAbABsAGAAYABMA
EgASABEADgANAAgABgAGAAYAAwAAAP7//P/6/////f/8//3/+v/4//f/9P/2//b/9v/2
//n/+f/6//z/+v/2//T/8//0//X/9f/1//T/8//x//D/8v/x//H/8f/z//L/8v/x/+7/
7v/w//D/8v/y//P/8//x/+7/7v/v//H/8f/z//P/9f/2//f/9f/z//P/8v/x//T/9v/3
//f/9f/4//X/9P/z//L/9P/3//r//f/5//f/9f/z//j/+//5//r/+//9//7////9////
/////wEABAAGAAgABgAFAAQABAAGAAYABwAHAAoADgATABcAFgAUABMADwARABAAEAAP
AAwACAAJAAkACwALAAoACAAIAAcAAgD+//z/+P/0//L/8//z//P/9P/z//L/8f/w//D/
7//v/+3/7v/v//H/8v/v/+7/7f/r/+7/8v/0//D/6f/n//L/+P/8/wcAGgAzAE0AYQBx
AI4ArwC+AL4AvACoAI8AgwBvAEQAKwAhABoAFAATAA0ABwADAP3/9P/t/+r/6f/v/+//
7P/s//D/7f/r/+n/5//p/+n/6//r/+v/7P/t/+z/6//q/+r/6f/s/+3/7v/v/+7/7f/s
/+z/7v/v//D/8P/y//L/8f/x//D/8f/x//D/9P/2//L/8v/0//T/8v/y//T/9P/z//L/
9P/2//j/+//5//f/+P/3//n/+f/7////AAD////////9//7//v///wEAAwAJAAsADAAL
AAsADAAOABEAFAAYABoAGwAbABsAIAAiACIAIgAjACUAJwAsACkAKAAnACUAJgAnACYA
KAAoACUAJQAlACQAHQAcABgAGAATABIAEgAOAAoACAACAAIABAAGAAUAAQAAAP///v8C
AP///f/9//3//P/8//r/9//2//X/9P/3//f/+P/6//j/9v/2//f/9v/1//P/8f/0//X/
9f/2//T/8f/v/+3/8P/y//X/9//z//L/8//y//H/8P/w/+//8f/w//L/9f/z//H/8f/v
//H/8v/z//H/8v/1//f/+f/z//D/7v/z//z/+//6//n/+P/1//X/9f/1//j/+f/6//v/
+v/7//f/9v/4//v//f///wAAAwAEAAUAAwAEAAQABAAFAAcACQAMAAsACgAKAAkADQAQ
ABQAFwAXABYAFgATABEADgAMAAkADAAKAA0ADwAOAA0ACwAIAAoACQAEAAAA/v/6//b/
9P/0//P/8v/y//T/9P/0//T/8//x//D/7f/v/+//8P/w//L/8v/y//H/7P/s/+r/6v/v
//P//v8GAAYADwAmAD0ATwBtAI8ArADBAMwAwgCsAJQAgwBzAFkAPAArACMAIAAaABEA
CQD9//P/8f/2//f/9P/x/+3/6//q/+j/6v/q/+v/7P/t/+v/6//t/+3/6v/q/+r/6P/r
/+z/7v/v/+3/7f/t/+3/8P/x//L/9P/z//P/8//y//H/8P/u/+3/7//z//b/+P/3//b/
7//s//H/9P/1//j/+f/4//b/9P/2//b/9v/3//j/+f/9/////v/7//r/+///////AAAB
AAEAAgACAAMABQAFAAkACQANAA8AEgAWABMAEwATABQAGQAdACAAIwAmACYAJAAiACQA
JQAmACoALQAuAC8ALwArACkAJQAkACYAJQAnACkAJwAfAB0AGAAXABMAEwAUABQAEgAS
AA4ACAAGAAQA//8AAAIABAAGAAQA///7//n/+v/6//v/+v/8//z//P/8//r/9//1//T/
9v/2//j/+//6//n/9//1//X/9f/0//T/9//3//j/+f/3//T/8v/v//D/8v/2//j/9//2
//b/9f/z//D/8P/x//T/9f/4//n/9//2//X/8f/y//X/9//5//j/+P/3//X/8f/u//L/
9v/6//7/+//7//v/+//7//v/+//7//7/AQD//wAA/v////////8BAAUABwAJAAkACgAK
AAoABwAHAAcACAANAA4AEAARABEAEgAUABUAFwAYABoAGQAVABIAEAANAA8ADAAOAA8A
EQARABAADgALAAkAAwD+//3/+v/3//b/+f/5//n/+v/3//b/9f/0//f/9//4//f/9f/z
//L/8P/x//L/8//z//b/9v/2//b/8//x//L//v8MABsAMgBHAFsAawCHAKwAwwDOAM4A
vgCkAIsAdwBbADwAKQAfABwAGgATABEADwABAPX/9P/x/+r/7//5//v/9P/y//L/7//v
/+//7//x//H/8//z//H/8P/v/+z/8f/y//T/9f/z//P/8//z//H/8f/x//L/9f/3//n/
+v/3//b/9P/z//T/9//5//r//P/+//r/+v/7//r/9//2//z//v///wAA/v/+//7/////
////AgADAAUAAwADAAUABgAFAAUABQAIAAoACwANAAwACwAOAA0AEgATABUAGAAaABsA
HAAeAB8AIQAiACMAKwAuAC8AMAAuAC0ALAAuADEAMgAzADMAMgAxAC4ALgAsACkAKQAp
ACwAJwAoACYAIgAbABgAFgAYABYAFgASAA8ADgANAAkABQAEAAMAAgAHAAUABAAFAAQA
AgABAP7/AAAAAAAAAAAAAP////8AAP7//P/8//3//v/////////8//v/+f/4//v/+//8
//3/+//6//r/+f/2//b/+P/4//r/+v/7//v//f/6//r/+//7//v//f/9//7//v/+//v/
+v/7//v/+//9/wAAAgADAPn/+/8CAAAAAAAAAAAAAAABAAIAAwABAAEAAQABAAUABwAE
AAQABQAHAAgACQAJAAsACwALAA4AEAARABIADwANAAsACgAOABAAEwAVABUAFgAYABkA
GwAcAB4AHQAcABoAGQAXABUAEAAQAA8AEgATABMAEgARAA8ACQAEAAMAAAD9//z//v//
/wAAAgD+//z/+v/4//r/+//9//3//P/7//v/+v/5//j/9//1//r/AAACAP7/9f/3//7/
BAAOACMAQABTAGEAcwCNAKoAvwDAALYAqgCSAHUAYwBNADYAJQAbABYAFAATAA0ABQD/
//n/8v/r/+r/6//v//P/8v/w//D/7v/t/+z/6//t/+3/7//v/+z/7P/s/+r/6//q/+r/
6f/r/+3/7//x/+3/6//p/+j/6f/r/+3/7v/w//D/7//v/+z/7f/t/+z/7//y/+//8P/x
//D/7f/s//D/8v/z//T/9P/0//T/9f/z//H/8v/x//P/8//1//n/+f/3//b/9f/3//r/
/P////3//f8BAAEAAwADAAQABgAHAAkACwAOABAAEQARABEAGQAcAB0AHgAfAB8AHwAi
ACAAHgAcABkAHAAdABwAHgAbABcAFgAVABYAEQASABAADAAHAAYABgAFAAIAAQD8//v/
/P/9//v/+P/2//T/8v/1//P/8v/z//X/9P/0//L/7//u/+3/7P/v/+//8P/y/+//7P/r
/+v/7v/v/+//7//u/+3/6//q/+r/6f/p/+n/7P/s/+3/7f/q/+j/6P/m/+n/6v/s/+3/
7//s/+z/7f/s/+v/7P/r/+3/7v/v/+3/7P/t/+3/7f/r//L/9P/x//T/8v/y//L/8v/x
//H/8f/x//H/8f/x//H/8v/z/+//7v/z//f/+v/9//z//f/8//v/+f/6//r/+v/7//v/
+//8//7//v//////AgAGAAsADwAMAAoACQAFAAYABAADAAEAAwAAAAIAAwAAAP///f/6
//3//f/5//b/9f/y/+//7v/u/+3/7P/s/+7/7v/u/+7/7f/r/+r/5//q/+v/7f/u/+z/
6v/o/+X/5P/q/+z/7P/x//n//v/+/wwAIQA2AEUAVwBxAI0AoACnAKAAhgBuAGQAUQA7
AC0AJgAbABMADAACAPn/9f/z//H/9f/2/+//6P/p/+f/4//i/+j/6v/r/+v/6//r/+f/
5f/l/+P/5//q/+3/7v/u/+z/6//p/+n/6f/p/+n/6v/r/+z/7v/r/+v/6//q/+v/7P/s
/+3/7f/v//D/8P/v//D/6//q/+//8P/v//D/8P/w/+//7v/w//L/9P/3//T/8//1//X/
8//x//H/8//3//n//P////3//P/6//n/+v/7/wAAAQAEAAUABwAKAAgACQAKAAwAEgAV
ABcAGQAbABoAFwAUABYAFwAYABwAHQAeAB8AHwAbABkAFQAUABYAFQAXABkAFwAPAA0A
CAAIAAUABgAIAAcABAADAP7/+//6//n/9f/2//j/+v/8//v/9//0//P/9P/0//X/9P/y
//L/8v/y//D/7//v//D/9P/0//b/+f/1//P/8P/t//D/8f/x//L/8P/v/+//7//v/+7/
7v/t/+3/7v/x//L/7//u/+7/7f/u/+z/7f/v//H/8f/z//P/7//u/+3/6f/s/+//8f/z
//H/9P/s/+//8P/x//L/8v/z//T/9f/z//H/7//t//H/9f/0//b/9f/3//j/+f/5//v/
+//7//7/AAABAAIA///9//v/+v///wAAAgADAAMABgAKAA0ADQAMAAwACQAJAAgACAAH
AAUAAAAAAP//AQADAAQABAACAP//+P/y//L/8P/u/+7/7//v/+//8P/t/+z/6//q/+3/
7f/u/+3/7P/r/+v/6v/s/+z/7P/r/+z/7v/u//T/8//v//L//P8KACEAOgBHAFMAawCB
AIwAlwCYAIgAdgBoAFcAQwAxACYAFwAPAA4ACgAHAAMA+//x/+3/6v/j/97/4//r/+//
8v/s/+b/4//j/+P/4//l/+X/5//n/+T/5P/k/+L/5P/k/+X/5f/n/+f/5//n/+b/5f/k
/+T/5f/n/+n/6v/q/+r/6f/p/+b/5//n/+b/6//u/+v/7P/r/+r/5//m/+v/7P/s/+z/
7v/u/+7/7//u/+3/7//v//D/7//w//P/8//x//D/7//y//T/9f/3//f/9//7//v/+//7
//z//v8CAAUACAAMAAsACwAKAAkAEAASABIAEgATABMAEwAWABQAFAAUABMAFQAVABMA
FAASAA0ACwAJAAwABwAIAAYABAD///7//v/9//r/+f/0//P/9P/1//P/8P/u/+z/6v/v
/+3/7P/t/+3/7P/s/+r/6P/o/+j/6P/r/+v/7P/u/+v/6P/n/+f/5//n/+b/5f/n/+f/
5v/m/+T/4//j/+P/5f/m/+j/6f/l/+L/4f/e/9//4P/i/+P/4//g/+D/4f/h/9//3//d
/9//4v/l/+X/4f/h/+D/3//f/+T/5P/j/+D/4v/i/+L/4v/k/+X/5v/n/+f/5//n/+f/
5//n/+L/4P/j/+f/6v/t/+r/6//q/+n/7P/u/+//8P/x//H/8f/y//H/7v/s/+n/7v/0
//v/AQD+//z/+//3//j/9v/1//P/8//w//L/8//w/+//7f/q/+z/7f/q/+j/5f/g/9v/
2P/Z/9n/2f/a/9r/2v/a/9r/2f/X/9b/0//V/9f/2v/c/9n/1v/T/8//0v/S/9j/3P/d
/+P/5P/g/+b/+f8QACUAOQBNAGEAfACPAJIAggBoAFQARQA3ACUAHAARAAMA+P/w/+3/
6//h/9v/2//Y/9H/zv/N/8//0f/M/8r/0v/T/9P/0//T/9H/z//P/83/zv/O/87/zP/Q
/9D/0f/R/9D/z//O/83/0P/R/9L/1P/R/9H/0f/Q/9L/0v/R/9H/0f/T/9T/1P/T/9T/
z//O/9P/1v/X/9r/2v/Y/9X/0v/T/9T/1f/X/9X/1f/Y/9n/2f/X/9f/2f/b/9v/3P/d
/9r/2v/Z/9n/3f/f/+X/5//n/+f/6P/q/+r/6//s/+7/8v/1//f/+f/6//r/+P/2//f/
+f/7/wAAAAAAAAAA///8//v/+P/4//v/+f/6//v/+P/x//D/7P/r/+f/5//o/+j/5v/m
/+L/3v/c/9r/1f/W/9j/2v/c/9v/1//U/9P/1f/U/9T/0v/S/9L/0v/S/9D/z//P/9D/
0f/Q/9H/0//Q/8//zf/L/87/z//P/9D/zv/N/83/zf/N/8z/zP/L/8v/zP/P/9D/zv/M
/8v/yf/K/8j/yf/L/8r/yf/K/8n/yP/I/8j/xf/I/8v/zf/P/8v/yv/I/8X/zf/R/9D/
0P/Q/9D/0P/N/8v/yf/H/8r/zf/Q/9P/0f/R/8z/yv/N/9H/1P/X/9X/1//X/9f/2f/a
/9r/2v/b/9v/2//c/9v/2v/a/9n/3P/g/+X/6f/p/+j/6P/l/+T/4v/h/9//3//c/97/
3//e/93/2//Y/9v/2//X/9T/0//Q/83/zP/K/8f/xP/C/8b/yP/K/8z/yf/H/8b/w//E
/8X/x//I/8j/yP/I/8f/wv++/8D/yP/L/8v/0P/S/9r/6f/2/wMAFwAzAEsAYAB7AIoA
iAB2AF4ARwA7ACsAFAAFAAMA+v/s/+f/5f/X/83/y//G/7//xv/P/8f/u/+6/7z/vv+/
/8H/w//F/8L/wf/C/8H/wv/C/8L/wP/D/8T/xv/H/8T/w//C/8H/xP/F/8b/yP/H/8f/
x//G/8b/xv/F/8X/xv/J/8v/zP/M/8z/xv/E/8r/zP/M/87/zv/O/83/zP/M/8z/zP/N
/87/z//T/9X/0v/P/87/z//U/9X/1//Z/9j/2P/X/9f/2f/Z/93/3f/i/+P/5f/o/+f/
5//n/+j/7P/v//H/8//3//j/9//2//X/9f/1//j//P/+/wAAAQD///3/+f/4//n/9//4
//n/+f/z//P/8P/s/+f/5v/m/+f/5v/n/+T/3//c/9n/0//V/9j/2//e/93/1//S/8//
0P/Q/9H/0P/T/9T/1f/W/9P/z//M/8r/zP/M/87/0f/T/9P/0v/R/87/zf/L/8r/zP/L
/8v/y//I/8b/xf/D/8T/xv/K/8z/yv/K/8v/y//J/8b/xv/H/8v/zf/R/9P/0P/O/8z/
x//L/8//0v/V/9P/1P/U/9P/zf/T/9n/1f/Y/9r/2v/a/9r/1//X/9f/1//b/93/3//h
/9//3//a/9j/3f/h/+T/5//n/+n/6f/p/+n/6v/q/+r/7P/t/+7/8P/x//D/8P/v//T/
+P/9/wEAAQAAAAAA/f/5//b/9P/x//P/8v/2//n/+P/3//X/8v/1//X/8f/u/+v/6P/l
/+T/4f/f/93/3P/e/+D/4v/k/+L/4f/h/9//4f/h/+L/4v/k/+T/5P/j/9j/3P/i/97/
3f/p//L/8P/w//3/EgApAD0AVwBzAIoAoQC2ALQAmACAAHUAZQBLADgAKwAfABQADAAD
APv/8//r/+n/7P/r/+j/6f/r/+X/2v/c/+L/4//j/+P/4//h/+H/4//j/+L/4v/i/+D/
5f/m/+j/6f/m/+X/5P/j/+X/5//p/+z/6f/p/+n/6P/m/+b/5f/l/+f/6//u//D/8P/w
/+r/6P/u//D/8P/y//P/9P/0//T/9P/0//T/9f/2//f/+//9//v/9//1//X/+v/7//3/
//8BAA==
         </WaveFormData>
      </LeadData>
      <LeadData>
         <LeadByteCountTotal>10000</LeadByteCountTotal>
         <LeadTimeOffset>0</LeadTimeOffset>
         <LeadSampleCountTotal>5000</LeadSampleCountTotal>
         <LeadAmplitudeUnitsPerBit>4.88</LeadAmplitudeUnitsPerBit>
         <LeadAmplitudeUnits>��V</LeadAmplitudeUnits>
         <LeadHighLimit>2147483647</LeadHighLimit>
         <LeadLowLimit>268435456</LeadLowLimit>
         <LeadID>II</LeadID>
         <LeadOffsetFirstSample>0</LeadOffsetFirstSample>
         <FirstSampleBaseline>0</FirstSampleBaseline>
         <LeadSampleSize>2</LeadSampleSize>
         <LeadOff>FALSE</LeadOff>
         <BaselineSway>FALSE</BaselineSway>
         <ExcessiveACNoise>FALSE</ExcessiveACNoise>
         <MuscleNoise>FALSE</MuscleNoise>
         <LeadDataCRC32>3470864502</LeadDataCRC32>
         <WaveFormData>
9v/2//b/9v/4//r//P/+//r/+P/2//T/9P/0//T/9P/2//b/9v/2//L/8P/u/+z/7//y
//X/+P/0//L/8P/u/+//8P/x//L/8v/y//L/8v/w/+7/7P/q/+3/8P/z//b/9P/y//D/
7v/v//D/8f/y//T/9P/0//T/8v/w/+7/7P/v//L/9f/4//X/9P/z//L/9P/0//T/9P/1
//j/+v/7//n/9//y//D/9f/6//r//P/9//3/+//5//z//f8AAAQAAwAEAAgACQAHAAcA
BwAGAAcACAAJAAsACQAJAAgACQAJAAgABAADAAAAAAABAAIA/v/6//T/8P/1//f/+v/9
//z/9v/y/+//7v/u//D/8v/y//H/8f/x/+z/6P/k/+H/5v/p/+z/8P/s/+r/6v/o/+n/
5//o/+r/8P/u/+j/5f/j/+H/5//x//v/CwAYACIALgBAAFgAdwCUAJ4AnQCiAJcAbQA3
ABMA/v/l/9L/3//y//P/9f/3//P/7//u/+7/6f/m/+r/8f/0//P/7P/q/+b/4//f/+D/
4//p/+7/6v/p/+j/5v/m/+T/5P/k/+b/6f/r/+3/6f/n/+X/5P/o/+r/7f/v/+3/6//r
/+n/5//n/+f/6P/t/+//8f/0//H/7v/p/+X/6P/t//H/9P/z//P/8//y//D/7f/u/+7/
8f/z//X/+f/3//X/8v/w//X/9//7//7//P/9//7//v/9//3/AAADAAUACAANABIAEgAR
AA8ADgAWABoAHAAfAB4AHgAhACIAHwAeAB0AHAAeAB8AIQAjACEAHQAYABYAFgAUABQA
FgASAA8ADgAMAAcABwAGAAMAAgADAAQAAgD9//v/+P/1//j/+P/6//3/+v/5//b/9f/x
/+//7f/s/+//8//3//z/+f/1//H/7f/x//H/8v/0//P/8//y//H/7v/r/+r/6P/r/+7/
8v/1//P/8f/w/+7/7v/u/+7/7v/w//D/8P/w//D/8P/y//L/9P/0//T/9P/y//L/8P/u
//D/9v/+//z/+f/4//f/9v/0//T/8//x//T/9//3//r/9//4//T/8v/3//v//f//////
//8BAAQAAwAEAAgACQAKAAsADAAMAAgABgAEAAMABgAHAAcACQAJAAgABAADAPz/+v/5
//j//P/8//r/+v/2//P/8f/v//X/9P/1//f/8f/u/+3/7P/r/+n/6P/n/+n/6v/r/+3/
6//p/+f/5v/p/+r/7f/u/+z/6f/p/+r/5v/e/97/5f/n/+v/8//9/wcADQAOACAARABi
AIIApwCyAKoAowCSAGkAPQAdAAMA7v/n/+z/7f/q/+3/8f/v/+//9//8//r/9//0/+7/
5//i/+X/6v/r/+r/6v/p/+T/4//l/+b/6P/p/+r/6v/s/+r/6v/q/+n/6f/o/+f/6v/r
/+z/7v/r/+r/6v/p/+v/6//t/+3/7v/v//D/8v/x/+//7f/s//H/8v/x//H/7//x//L/
8v/y//P/9P/0//P/8f/z//T/8//z//P/9f/6//v/+//8//v/+f/5//j/+////wMABgAH
AAcACgANAAsADAAPABIAGAAZABkAGgAbABwAGwAbAB0AHgAiACQAJgAmACYAJgAkACEA
HwAdAB8AHQAaABoAFgASABAAEAAPAA0ADQAMAAsACwAKAAcAAAD///7/+v/6//v/+//7
//j/9P/y//H/9P/1//T/9f/2//X/9P/0//H/7//t/+z/8P/x//L/8//w/+3/6//q/+z/
7//x//P/8//x//H/8P/t/+z/7P/r/+7/7//x//L/8P/u/+z/6v/t/+7/7//w//L/8v/0
//T/8f/w/+//7v/y//L//P/6//b/9P/y//D/8//2//j/+f/3//f/9P/0//X/+P/2//b/
/P///wAAAQD///3//f/+/wEAAgAGAAcACwANAA8AEAANAAoABwAFAAoADQAPABMADwAM
AAYAAwABAAAAAAAAAAIAAAD8//r/9//1//T/8//5//j/+f/7//b/8v/w/+7/7v/t/+3/
7f/w//D/8P/x/+z/6f/m/+T/6P/q/+7/8P/t/+n/6P/o/+j/5P/q//H/8f/t/+3/8//9
/wsAFgAuAEoAZACCAKEAsgCwAK0AoACDAFsAMQATAP7/7//s//H/8v/z//P/9//7//3/
AgAAAPX/5v/i/+n/7P/n/+z/7//u/+7/7f/p/+f/6P/o/+r/6//s/+z/6v/o/+j/6P/m
/+f/5//n/+r/7f/w//T/8f/u/+z/6f/s/+3/8P/x/+7/7f/s/+z/7v/v//D/8v/2//b/
9P/z//L/8//z//L/9P/1//b/9v/z//H/8//0//X/9f/1//f/+v/7//v//P/6//n/+v/6
//7/AQAEAAYABwAHAAoADQAMAAwADgAQABgAGwAdACAAIAAgAB4AHQAhACIAJgAoACgA
KAAoACgAJQAjACIAIQAkACMAIQAiAB4AGAAUABIAEgARABIAEgAMAAsACQAFAAEAAQAB
AP7/AAABAAEAAQD+//j/9P/x//T/9//4//v/+v/5//j/+P/1//P/8f/w//P/9f/3//n/
9//z//D/7v/x//P/9P/1//f/9f/1//T/8v/w/+//7f/v//H/9P/2//T/8v/w/+7/7//w
//H/8v/y//L/9P/0//L/8v/y//L//P/+//z/9//0//H/7v/y//b/+f/7//z//f/7//z/
+//8//j/9v/8////AAABAAAA//8AAAIABgAIAA0ADwARABEAEQAQAA0ACgAHAAUACAAL
AA0AEQANAAoABAABAP//AAACAAQAAgAAAPz/+v/6//n/+f/5/////P/7//v/9v/y//D/
7v/w/+//7//v//H/8P/v/+//7f/r/+n/6P/r/+7/8//2//L/7f/r/+r/6P/u//b/8//t
/+v/7f/z//3/BwAUACgAQgBeAHwAnQCwALIArQCoAJMAawA/ABsAAgDv/+b/7f/0//P/
8//3//n//f8EAP7/8//s/+r/7f/u/+3/8P/y//D/7//t/+r/6f/r/+z/7f/v//H/8v/w
/+7/7v/u/+v/6//q/+n/7v/x//T/+P/1//L/8P/t//D/8f/0//X/8f/x//H/8v/x//H/
8f/y//X/9v/1//X/9P/1//X/9P/2//f/+P/4//b/8//0//T/9f/1//X/9//7//3//v8A
AP3/+//7//r//v8BAAQABgAHAAcACgANAAwADAAOABAAGAAbAB0AIAAgACAAHgAdACEA
IgAmACgAJwAmACUAJAAkACMAIwAjACYAJQAjACQAHwAYABMAEAARABEAEwAUAA4ADQAL
AAcAAQABAAEA/v/+//////////3/+v/5//n/+v/7//r/+//3//X/8//y//H/8f/x//L/
9P/1//b/9//1//H/7v/s/+7/8f/z//X/8//x//H/8P/y//L/8//z//P/8//0//T/8v/w
/+7/7P/u//D/8v/0//P/8v/z//L/8P/w//D/8P/z//b/9//4//D/8v/y/+7/8v/0//b/
+P/2//j/+f/5//f/9//0//T/+P/8//v//P/6//n/9v/z//n//f8DAAoACQAKAA4ADwAM
AAsACgAIAAkACgALAA0ACwAJAAYABQAIAAoACQALAAQAAgABAAAA/v/8//j/9v/3//f/
+P/5//v/9v/z//H/8f/w//H/8v/w/+3/6//p/+v/6v/p/+n/7P/t/+7/8P/s/+r/6v/o
/+r/6f/r/+7/7v/s/+z/5//h/+H/6//5/wUADwAYACIAOABQAGoAhwCiALIAsQCkAI0A
YwAtAAcA8P/l/+b/6//2//f/8//x/+v/6//y//D/7//y//D/7//w/+3/6P/o/+b/5f/j
/+L/4//n/+r/6P/p/+r/6v/q/+j/6P/o/+n/6//s/+3/6v/p/+j/6P/q/+z/7//x/+7/
7f/u/+3/6//r/+v/7P/v//H/8//2//T/8v/u/+v/7//z//b/+P/1//P/8f/u//D/7//y
//T/9f/1//X/9//3//f/9v/2//n/+////wIAAAABAAIAAgAFAAUACAALAA0ADgARABQA
FQAVABQAFAAcACAAIgAlACEAHgAeABwAHwAiACUAKAAnACUAJAAjACAAHQAZABgAGwAa
ABsAHgAYABMAEAAMAAwADQANAAsABQAFAAUAAgD+//3/+//5//3//P/9/////f/7//f/
9f/3//f/9//4//n/+f/5//r/+f/3//X/8//2//f/+f/8//j/9//1//P/9f/z//P/8v/1
//b/+P/5//b/8//x/+7/8//2//n//P/3//T/8f/u//D/8v/2//j/9v/2//b/9v/1//b/
9f/0//z/AAD+//z/+v/6//r/+v/8//7////////////8//z/+v/8//n/+P/+/wEAAgAD
AAIAAQACAAQABwAIAAwADQAQABEAEgASAA4ADAAKAAkACwANAA4AEQAQAA4ACQAHAAUA
BAAEAAQABQAEAAEAAAD+//v/+f/3//3//P/9////+P/0//L/8P/y//H/8f/x//P/8v/x
//H/7//t/+v/6v/s/+7/8v/0//H/7f/s/+z/7v/q/+7/8f/v/+3/5f/r//3/BwAKABgA
MgBIAF4AfQCcAKYAoQCeAJsAfwBRAC0AFAD5/+T/4f/o/+X/4//z/wMA/f/4//r/8//o
/+7/9f/y/+3/8P/w/+7/7f/r/+f/5//q/+z/7v/v//D/8P/u/+z/7P/s/+3/7//w//H/
7//v/+//8P/t/+z/7P/r/+7/7//y//P/7v/t/+z/7P/w//H/8v/0//b/9v/0//P/8P/x
//H/8P/y//X/+P/6//f/9f/3//j/+P/3//b/9//8//3//f/+//3/+//7//r//f8BAAUA
CAAHAAUABgAHAAkACgANABAAFgAXABcAGAAZABoAGQAZABwAHgAjACYAJQAkACMAIgAi
ACEAIQAhACMAIwAiACQAIAAaABYAFAAVABMAEwASAAwACwAJAAUAAgADAAQAAgACAAMA
AwADAP7/+P/0//H/9v/5//r//f/7//n/9//2//X/9f/1//b/+f/5//n/+f/3//X/9P/0
//X/9//4//n/9v/z//L/8P/w//D/8f/x//T/9f/3//j/9P/y//D/7v/w//L/9P/2//X/
9P/1//T/8v/y//L/8v/1//j/+f/6//f/9v/1//P/9f/4/wYAAwAAAP3/+v/2//b/9f/z
//f/+f/4//r/+P/6//f/9v/6//3//v///wAA//8AAAIAAQACAAYABwAIAAkACgAKAAcA
BgAFAAUACAAJAAkACwANAAwACAAHAAAA/v/9//z//v/+//z//P/6//f/9f/z//r/+P/4
//n/9//0//P/8v/v/+3/7P/r/+7/7v/u/+//7P/r/+r/6v/r/+z/7//w/+z/6f/p/+r/
6v/s/+j/5//p/+v/8f/7//////8EABAAKABCAFoAewCeAKgAnwCWAIcAbwBJACMADAD7
/+j/4//q/+f/5f/r//H/8//0//z////2/+r/5f/m/+f/6P/q/+r/6//r/+f/5//q/+z/
6//r/+v/6v/s/+z/7v/w/+z/6//p/+f/6f/r/+3/8P/v/+7/7v/t/+3/7f/v/+//7v/v
//D/8v/x/+//7f/s//H/8v/x//H/8//1//b/9v/z//P/8//y//T/8//2//j/9f/z//H/
8f/1//f/+P/6//v/+//9//7//v///wAAAAAEAAUACQANAAsACgALAAwAEgAVABcAGgAb
ABwAGwAbAB4AHgAhACIAJAAkACQAJAAhAB8AHgAdACEAIQAgACIAHgAYABQAEgATABEA
EQAQAA0ADQAMAAkAAgABAAAA/P/9////AAABAP7/+v/4//f/9f/1//P/8//1//X/9f/2
//P/8//z//T/9//3//f/9//0//H/7//u//D/8f/x//H/9P/z//T/9P/w/+7/7f/r/+7/
8f/1//j/9P/y//D/7v/x//L/8//0//b/9v/4//j/9f/0//P/8v/1//j/+f/6//n/+P/3
//X/8f/6//z//P/8//z/+f/6//r/+f/3//f/9P/0//f//P/8//7//v/9//r/9//9////
AwAIAAcABgAIAAcACAAJAAoACgALAAoACQAJAAcABwAGAAcACwAMAAoACwAFAAIAAAD+
/////v/7//r/+//7//z//f/+//j/9P/x//L/8v/0//b/8v/v/+3/6//s/+z/7P/t/+//
7//v//D/7f/s/+3/7P/u/+3/7//y/+7/6v/o/+P/2//d/+v/9////wcACgASACIANABI
AGsAkgCgAKMAqACbAHkAVwAtAAAA6f/m/+f/7v/z/+//6//r/+3/7v/w//P/9v/6//n/
7v/n/+T/5P/i/+H/3//h/+X/7P/y/+3/6//p/+b/6P/o/+r/7P/s/+3/7f/t/+v/6f/n
/+b/6f/s//D/8//w/+3/7P/p/+r/7f/w//T/9P/z//L/8v/z//L/7//t/+//8//2//j/
9v/1//T/8v/0//P/9v/4//j/9//2//f/9v/1//P/8v/3//n//f8AAP////////7/AgAD
AAcACwAJAAoADQAQABEAEQAQABAAGAAcAB4AIQAgAB4AHwAeACEAIgAjACQAIgAhACEA
IQAhAB8AHAAcABwAGgAaABwAFwARAA0ACAAIAAkACQAHAAUABQAFAAIA///9//r/9//6
//r//P////z/+f/0//H/8//z//P/9P/z//P/8//0//L/8f/w/+//8f/x//L/9P/y//H/
7//t/+7/7f/u/+7/7//w//L/8//v/+3/7P/q/+7/8P/y//T/8v/w/+7/7P/v//D/8//0
//P/8v/x//D/8f/0//X/9v/8//r/9v/1//j/9f/0//P/8v/1//j/+v/7//n/9//y//D/
8v/2//X/9v/7//3//f/9//z/+//8//7/AgAEAAkACwAIAAcABgAEAAUABAADAAMABQAH
AAgACwAHAAQA/v/7//n/+v/8//7//f/6//X/8v/z//P/9P/1//n/9v/1//X/7//q/+f/
5P/n/+n/7P/v/+3/6v/n/+X/5v/n/+j/6v/q/+r/7P/s/+n/5f/k/+T/6v/s/+j/5f/h
/9//5//x//X//f8OABwALABIAGYAewCKAJAAjwCOAH8AYwA/ABkA+P/f/9T/2f/k/+v/
7f/t/+3/7//0//D/6f/k/+T/5//o/+v/7P/r/+j/5v/j/+H/4f/k/+b/5//p/+v/7P/q
/+b/5P/i/+b/6f/r/+3/7P/r/+r/6v/p/+j/6P/n/+j/6f/s/+3/6v/p/+j/6P/r/+v/
6//s//D/8P/u/+3/6v/r/+v/6v/t/+//8f/y/+7/6//s/+z/8P/x//L/9f/2//X/8//y
//P/8//1//b/+v/9/wAAAgABAP//AAABAAQABgAKAA4AEQARABAAEAARABIAEQARABYA
GAAdACAAHAAaABgAFgAaABsAHQAfAB4AGwAXABYAEwAOAAsACgAMAAsADAAMAAUAAwAA
APv/+//9/////v/8//v/+f/3//T/8P/u/+3/8f/z//P/9f/y/+//7P/q/+z/7f/u//D/
7//v/+//7//s/+n/5//m/+r/7f/v//H/7v/r/+r/6P/p/+r/7P/t/+v/6//s/+z/7P/s
/+z/7P/u/+7/7v/u/+z/6v/q/+j/7P/u//D/8v/v//D/7//u/+z/7P/s/+v/8//w//L/
8v/y//L/8f/y//L/8f/0//X/8//0//H/8v/u/+z/8v/1//b/9//3//f/+f/8//z//P//
////AQADAAUABgABAP7/+//5//z///8BAAUAAwACAP7//f/2//T/8//y//f/+P/3//j/
8//v/+z/6f/w/+7/7v/v/+n/5v/l/+T/5f/l/+b/5//o/+j/6P/p/+f/5f/j/+L/4//k
/+f/6P/k/+H/4f/i/9z/4P/k/+n/5//j/+H/6f/x//n/AAAOACIAOABaAH8AkgCUAJMA
jAB5AFsAOwAZAPz/5f/Y/9f/2v/b/+H/6//r/+3/9P/y/+n/5v/q/+f/4P/f/+b/5//m
/+b/5f/f/93/3v/e/9//4f/j/+T/5f/k/+X/5v/k/+P/4f/f/+H/4//l/+j/5//m/+b/
5f/l/+X/5//n/+b/5//o/+r/6f/n/+X/5P/o/+r/6v/r/+j/6f/p/+j/6f/r/+3/7v/v
/+3/7//w/+//7f/r/+v/8f/z//T/9v/z//H/8f/w//L/9f/4//r//f/9/wAAAwAAAAAA
AgAEAAwADwARABQAFAAUABIAEQATABQAGAAaABwAHAAcABwAGAAVABMAEQAVABcAGAAc
ABgAEgAOAAwADAAJAAgABgAEAAUABQADAP3/+//5//T/9v/3//f/9//0//D/7v/t/+//
8f/x//P/8v/x//D/8P/t/+v/6f/o/+v/7f/v//H/7v/r/+n/6P/q/+v/6//r/+7/7f/u
/+7/6v/o/+f/5f/n/+n/7P/u/+z/6v/o/+b/6v/s/+7/8P/u/+7/8P/w/+3/7P/r/+r/
7f/w//H/8v/x//D/7//t/+f/8P/6//n/+P/3//b/8//y//D/7f/w//P/8//2//X/9v/y
//D/8//1//X/9f/6//v//v8CAAEAAAACAAEAAgADAAQABAABAAAA///////////+////
BAAGAAUABwD+//r/9//0//b/9v/0//T/8v/x//H/8f/0//D/7v/t/+3/7P/t/+7/6v/n
/+X/4//m/+b/5v/n/+f/5//n/+j/5f/k/+X/5P/k/+P/5f/o/+D/4v/m/+X/3//l/+//
9f/5/wEADgAYACYAQABmAI8AqACsAKcAogCDAFUAKwAPAPb/5f/g/+f/7v/x/+3/6f/r
/+//8v/y//P/8v/w/+v/4v/d/+D/5P/k/+X/5f/k/+X/6f/s/+j/5f/i/97/4//k/+f/
6v/o/+f/5f/j/+X/5f/l/+b/5//o/+r/6//o/+f/6P/n/+f/6f/r/+7/7f/r/+n/6P/r
/+z/6//r/+z/7//x//L/8P/v/+7/7P/t/+3/8f/0//P/8f/v/+//8//z//L/8v/2//f/
+v/8//n/+f/5//j//P///wUACwAIAAYABgAGAA0ADwAQABIAGQAcAB0AHwAdABwAHgAe
AB8AIAAhACIAIQAfAB4AHQAfAB0AGgAaABoAFgAUABQADgAJAAYAAgACAAUABwAHAAEA
///9//j/9//3//b/9f/4//b/9v/3//T/8//w/+//8v/z//T/9v/y/+//7P/q/+z/7f/u
/+//8v/x//H/8v/v/+3/6v/n/+z/7f/w//L/7//s/+r/5//o/+n/6//s/+3/7v/v//D/
7//u/+3/7P/u//D/9P/2//L/8P/u/+z/7f/w//H/8v/0//b/9P/t/+7/8P/y//T/9v/4
//r/+//7//j/9f/v/+z/8P/2//f/+v/8//3//P/7//////8BAAQABwAIAAwADQAKAAcA
BAAAAAMABgAJAA0ACgAJAAcABwAHAAYAAgABAP7//v///wAA/f/6//X/8v/0//X/9//5
//r/9v/0//P/8f/u/+3/7P/t/+3/7v/v/+v/6P/l/+P/5v/p/+z/8P/u/+z/7P/q/+b/
4//j/+T/7P/w/+z/4//f/+X/6//1/wUAGwAuAEAAUgBsAIwApQCuALIAqQCWAHcAQwAV
APv/5v/b/+L/7//0//n//f/9//v//f/6/+z/5//q/+z/6f/q/+//7P/p/+b/5P/h/+L/
4//n/+r/6//t/+//8P/t/+j/5f/i/+f/6//u//H/7P/p/+b/5P/n/+j/6v/r/+3/7f/v
/+//7P/r/+r/6v/u/+//8P/y//D/7v/q/+f/6v/v//P/9v/0//X/9v/2//P/7//v/+7/
8//1//f/+//7//n/9v/0//f/+f/9/wAA//8BAAMABAAEAAMABQAHAAwAEAAWABwAHQAb
ABgAFgAdACAAIQAjACMAIgAkACQAJAAkACQAJAAlACUAJgAnACMAHwAaABgAGQAWABUA
FgAUABEAEAAOAAgABwAFAAEAAQADAAUABAAAAP3/+f/1//n/+P/5//v/+v/5//b/9f/z
//H/7//u//H/8//1//j/9v/1//T/8//1//P/8v/y//D/8f/x//H/7v/r/+r/6P/s/+7/
8f/z/+//7f/s/+r/7P/u//D/8v/w//D/8P/w//D/8P/y//L/8//0//X/9v/0//T/8v/w
//b//v/6//r/+v/6//r/+P/4//f/9f/3//n/+P/6//r//P/5//j/+//9//3//f8AAAEA
BAAIAAgACAALAAsADgAPABAAEAAMAAoACAAHAAoACwALAA0AEAAQAA0ADQAGAAIA///8
//7//v/8//z/+v/5//n/+f/8//j/9v/1//P/8v/z//T/8P/t/+v/6f/r/+z/7f/v/+7/
7f/s/+z/6//q/+v/6v/s/+v/7f/w/+L/4P/i/+n/7f/v//n/AwAJABUAJgA2AEoAdACY
AK0AugC8ALEAmgBxAD0AEQD9//T/7f/y//v//P/5//f/8f/x//f//P/4//P/9P/y/+//
7P/n/+L/5f/m/+j/6f/p/+n/7P/u/+r/6f/o/+b/6f/q/+3/8P/s/+v/6f/n/+v/7f/v
//L/8P/w//H/8f/u/+3/7v/t/+7/7//w//L/8f/v/+3/7P/w//L/8v/z//H/8//0//T/
8v/z//T/9P/1//X/+f/8//r/9//0//P/+P/5//n/+v/9//3///8AAAAAAQACAAIABQAH
AAwAEQAOAA4AEAASABgAGQAZABoAIAAiACIAIwAjACIAJAAkACgAKgAsAC4AKwAnACQA
IQAkACMAIQAiACAAHAAaABoAFAAPAAwACAAJAAsADAALAAUAAwABAPz//P/9//3//f/9
//r/+f/5//j/9//0//P/9v/3//j/+v/2//X/9P/0//b/9//4//n/+P/1//P/8v/x//H/
8P/v//H/8f/z//T/8f/w//D/7//v/+//8P/w//L/8v/y//L/7//u/+3/7P/v//D/8//0
//P/8v/x//D/8f/0//X/9v/4//j/8v/r/+j/7f/w//P/9v/3//r//P/9//n/9//y//D/
9f/6//r//P/7//v/+f/3//v/+//9/wAAAwAGAAwADwANAAsACQAGAAgACAAIAAkABwAH
AAYABwAIAAgABQAFAAMAAgACAAIAAAD8//b/8v/1//X/9v/3//r/9v/0//P/7//s/+v/
6v/r/+v/7P/t/+r/6P/m/+X/6f/r/+3/8P/u/+z/7P/q/+j/5f/l/+b/7v/s/+r/5f/h
/+X/7f/z/wEAEwAiADIARgBaAHQAkwCqALQAsQCkAIcAWQApAAMA7P/h/+D/5f/u//f/
/f/1//P/9f/w/+j/5f/o/+7/8//u/+n/6v/p/+b/5P/h/+H/4//o/+z/6P/n/+b/5P/l
/+T/5f/m/+f/6f/q/+v/6f/n/+X/5P/o/+r/7f/v/+3/6//r/+n/6f/p/+n/6v/s/+3/
7v/w/+//7v/r/+n/6v/t/+//8P/v/+//7//u/+3/6//t/+7/8//1//f/+//5//X/8P/s
//H/8//3//r/+//9////AAAAAP//AQADAAUACAANABIAEgARAA8ADgAUABgAGgAdAB0A
HAAeAB4AHAAcABwAHAAeAB8AIQAjACAAGwAVABIAFAASABIAFAAPAAsACQAGAAMAAwAC
AP///P/9//7//P/3//X/8v/v//P/8v/z//X/8v/x/+7/7f/s/+v/6v/q/+v/7f/v//L/
7v/r/+j/5f/p/+n/6v/s/+r/6//r/+v/6f/n/+f/5v/p/+r/7P/t/+n/5//m/+T/5v/o
/+r/7P/p/+j/5//m/+X/5P/l/+T/6P/q/+z/7v/q/+r/6P/m/+j/6v/s/+3/8//y/+z/
6v/q/+r/6v/s/+7/7//v/+3/7f/q/+r/6//u/+z/7P/w//P/9P/1//X/8//z//T/+P/8
/wMABwADAAEA///8//7//v/+////AAABAAEAAwAAAP7/+f/3//f/+P/6//z/+P/0/+7/
6v/q/+n/6f/p/+7/7P/s/+3/5v/i/+D/3v/f/9//4P/h/9//3v/d/93/3//f/9//4P/i
/+L/5P/k/9//2//a/9r/4v/i/+L/4//d/9X/1f/b/+v///8IAA4AIgA+AFYAbQCGAJYA
lwCWAIsAaQBDABkA8v/Z/9D/0f/U/+H/7f/p/+X/5//i/9r/3f/k/97/1//c/9//4P/e
/9z/2//Z/9X/1f/Y/9r/2//d/9//4P/e/9r/2P/W/9j/2//d/9//3v/d/9z/3P/a/9r/
2//b/93/3//j/+X/3//d/9v/2v/e/9//4P/i/+L/4v/g/9//3P/d/93/3P/e/+H/5P/m
/+P/3//f/97/4v/j/+T/5//n/+f/5v/m/+b/5f/m/+b/6v/t//D/8v/x/+//8P/x//P/
9v/7/wAAAwADAAIAAgAEAAYABgAHAAkACgAOABAADQAMAAsACgAOAA8AEQATABEADQAI
AAYABQACAAEAAgACAP///v/8//b/9f/z/+//7P/t/+7/7P/t/+3/7P/r/+n/5P/h/9//
4f/j/+P/5f/i/9//3P/a/9z/3f/e/+D/3v/d/9z/2//c/9v/2//c/9z/3f/d/93/2f/V
/9P/0P/S/9T/1//Z/9j/1//X/9b/2P/Y/9j/2P/Z/9r/2//c/9n/2P/Z/9j/2f/a/9v/
3P/a/9z/3P/c/97/3v/e/93/4//o/+r/4f/a/9v/3P/d/97/4f/k/+b/5//m/+X/4f/g
/+H/5P/i/+L/6P/r/+z/7f/r/+n/6f/q/+7/8v/5//3/+//5//f/9P/0//T/9P/1//j/
+f/5//v/+v/4//P/8f/u/+7/7//w/+3/6v/l/+L/5f/l/+b/5//t/+r/6f/p/+L/3v/c
/9r/3f/d/97/3//e/9z/2v/Z/9z/3f/e/+D/3v/e/+D/4P/d/9n/2P/Y/9r/4P/i/9f/
z//T/9n/2//j//P/BAAUACIAOgBUAGkAfACOAJEAiAB9AGUAOQANAO7/2//M/8n/0v/b
/+H/4//h/+P/5P/i/93/3P/i/9//2P/d/+L/3v/a/9f/0//S/9P/1//a/9z/3f/e/97/
2//Y/9f/1v/Y/9v/3f/f/97/3f/c/9z/2v/a/9v/2//d/93/3//f/9z/2//a/9r/3f/f
/+H/5P/j/+L/3//d/9//4f/i/+L/4//l/+f/6P/k/+H/4v/i/+T/5f/m/+n/6f/p/+j/
6P/j/w==
         </WaveFormData>
      </LeadData>
      <LeadData>
         <LeadByteCountTotal>10000</LeadByteCountTotal>
         <LeadTimeOffset>0</LeadTimeOffset>
         <LeadSampleCountTotal>5000</LeadSampleCountTotal>
         <LeadAmplitudeUnitsPerBit>4.88</LeadAmplitudeUnitsPerBit>
         <LeadAmplitudeUnits>��V</LeadAmplitudeUnits>
         <LeadHighLimit>2147483647</LeadHighLimit>
         <LeadLowLimit>268435456</LeadLowLimit>
         <LeadID>V1</LeadID>
         <LeadOffsetFirstSample>0</LeadOffsetFirstSample>
         <FirstSampleBaseline>0</FirstSampleBaseline>
         <LeadSampleSize>2</LeadSampleSize>
         <LeadOff>FALSE</LeadOff>
         <BaselineSway>FALSE</BaselineSway>
         <ExcessiveACNoise>FALSE</ExcessiveACNoise>
         <MuscleNoise>FALSE</MuscleNoise>
         <LeadDataCRC32>3682775254</LeadDataCRC32>
         <WaveFormData>
yP/I/8j/yP/H/8b/xf/E/8b/xv/G/8b/yP/I/8j/yP/L/8z/zf/O/9H/0v/T/9T/2f/c
/9//4v/o/+z/8P/0//L/8v/y//L/8f/w/+//7v/x//L/8//0//b/+P/6//z/AAACAAQA
BgAKAA4AEgAWABcAGAAZABoAHAAcABwAHAAcABwAHAAcAB8AIgAlACgAKwAsAC0ALgAv
ADAAMAAxADIAMwA0ADUANQA1ADUAMwA2ADcAOAA5ADwAPgBAAEIARwBLAFAAVgBZAFsA
XQBfAFsAWQBXAFEATQBHAEUAQwA+AD0APAA5ADwAPQA+AD8AQQBFAEgATABOAE4ATwBQ
AFQAVQBYAFoAXwBgAGEAYwBkAGUAZgBnAGkAawBsAGwAbgBuAG8AbwBvAG8AbwBvAG0A
bQBtAG0AcABxAHUAegB/AIYAjACTAJsAoACdAJMAfgBoAE8ALwAPAPP/3P/U/9T/zP+/
/7//x//I/8f/0f/g//L/CAAfADIAQwBRAFoAYwBrAHEAdAB6AH8AggCDAIYAhwCIAIoA
jACNAI4AkQCSAJMAkwCVAJYAlgCWAJMAkgCSAJEAkQCRAJEAkQCQAI8AjgCOAJAAkACQ
AI8AkACPAJAAkQCSAJIAkgCTAJUAlQCVAJMAkgCRAJAAkACQAJAAkACQAI8AjwCPAJAA
jQCMAIsAigCJAIoAigCIAIUAhQCEAIMAgwCDAIQAhACCAIEAgAB/AHsAegB5AHkAegB5
AHgAdgBxAHAAbwBtAG8AbgBtAGwAaABoAGcAZgBlAGIAYQBgAGIAYgBiAGIAYQBgAF8A
XwBhAGEAYQBhAGMAYwBkAGQAZABjAGIAYQBhAGEAYQBhAGAAYABgAGIAYgBiAGEAYABf
AF8AXgBdAF0AXQBdAF0AXwBeAF4AXwBeAF0AXABbAF0AXQBdAF0AXABcAFwAXABaAFoA
WgBaAF0AXgBeAF4AXABbAFsAWwBfAF8AXwBgAF4AXgBdAFsAWgBaAFoAWwBeAF4AXgBc
AFoAWABYAFgAWgBaAFoAWgBZAFgAVgBVAFUAVQBVAFUAVwBXAFcAVQBUAFMAUgBRAFAA
UABQAFAATQBNAE4AUABRAFEAUQBRAFEAUQBRAE0ARgA/ADwAOQA6ADsAPAA7ADkAOQA5
ADkAOwA9AD4AQAA+AD4APwBAAEMAQwBFAEYARgBGAEYARwBHAEcARwBHAEYARwBHAEYA
SABIAEkASQBIAEcARgBFAEcARwBHAEcATABJAEkATABPAFQAXgBpAG0AagBbAEcAMgAY
APX/1//B/6//pv+q/6j/nP+X/5n/l/+Y/5//q/+8/9T/7P///w4AGQAhACoAMQA5AEEA
RABGAEkASgBIAEoASgBKAEgASgBLAEwATABMAEwASwBLAEwATABMAE4ATgBPAE8ATgBN
AEwASwBNAE0ATQBOAEwATABMAEsASwBJAEkASQBKAEoASgBLAEkASQBJAEcASABJAEoA
TABLAEoASQBIAEcARwBHAEgASgBKAEoASgBKAEoASQBGAEYARwBHAEcARwBHAEgASABF
AEUARQBFAEUARABDAEMAQQA/AD0AOgA5ADoAOwA7ADoAOAA2ADQANAA0ADMAMgA0ADIA
MgAyADEAMAAvAC4ALwAwADEAMwAxADEAMQAxADEAMQAyADIANQA1ADUANQAzADMAMwAz
ADQANAA0ADYANQA0ADIAMAAyADMAMwAzADMAMwAzADMAMQAwADAAMQAzADMAMwAzADEA
MQAxADEAMgAyADIAMgAzADQANQA2ADYANgA1ADQANgA1ADUANQA2ADUANAA0ADYANgA1
ADMANAA0ADQANQAwAC4AMgAyADIAMgAyADIAMAAwAC8ALwAtAC0ALQAtAC8ALwAvAC0A
KwArACsAKwAqACoAKgAqACkAKQAqACwALQAtAC0ALQAtAC0ALQApACMAHQAbABkAGQAZ
ABkAFwAVABUAFQAVABUAFwAYABoAGgAaABsAHAAdAB0AHwAgACQAJAAkACUAJAAjACIA
IQAkACUAJQAkACIAIgAjACMAIwAjACMAIwAlACUAJQAlACYAJQAlACoAMQA2AD4ARwBP
AFIARwAxABgA/v/f/8H/pf+P/4L/gv+A/3L/af9r/2v/bP9z/4P/lP+q/8D/0//k//H/
+/8GAA8AFQAbACIAKAAlACQAJgAoACgAKAApACwALgAwAC8ALgAtACsALQAuAC4ALgAu
AC4ALwAvAC0ALQAtAC0ALwAvAC8AMAAuAC4ALgAtAC8ALQAtAC0ALgAuAC4ALwAtAC0A
LQArACwALQAuADAALwAuAC0ALAArACsAKwAsAC4ALgAuAC4ALQAuAC4ALAAuAC8ALwAv
AC4ALQAtACwALQAtAC0ALQArACoAKQApACgAJwAmACQAJAAkACQAIwAiACAAHgAcABsA
HAAcABwAGgAYABgAGAAWABYAFgAWABgAGAAYABkAGQAZABkAGQAbABsAHAAcABsAGwAb
ABsAGQAZABkAGQAaABoAGgAcABoAGgAZABgAGQAbABwAHQAcABsAGgAZABsAGgAaABsA
GwAbABsAGwAZABkAGQAZABwAHAAcABwAHAAcABwAHAAdAB4AHgAeACAAHwAfAB8AIAAf
AB4AHgAgACAAHwAdAB4AHgAeAB8AHAAeAB4AHAAcABwAHAAcABwAGwAbAB0AHQAdAB0A
GwAbABsAGQAXABcAFwAXABcAGAAZABoAFwAXABgAGgAbABsAGwAbAB0AHQAdABkAEwAN
AAsACQAHAAcABwAFAAUABQAFAAUABQAHAAgACgAMAAwADQAOAA8ADwARABIAFAAUABQA
FQATABMAEwATABQAFQAVABQAFAAUABUAFQAVABUAFQAVABYAFwAYABkAGAAXABkAGAAd
ACIAKgA1AD8ARAA9ACsAEgD6/9v/u/+d/4H/bv9q/2b/Wv9R/1P/V/9Y/13/a/98/5L/
qv+//9D/3//r//T//f8FAAsAEgAWABcAGAAaABwAHAAcABwAHgAfACAAHgAeAB4AHQAe
ACAAIQAiACEAIAAgAB8AIQAhACEAIQAjACMAIwAkACMAIgAhAB8AIQAfAB8AHwAgACAA
IAAhAB8AHwAfAB0AHgAfACAAIgAhACAAHwAeAB8AHwAfACAAIAAgACAAIAAhACIAIgAg
ACIAIwAjACMAIQAhACIAIgAjACMAIwAjAB8AHgAdAB0AHAAbABoAGAAYABgAGAAXABUA
FAATABIAEgASABEAEAAOAAwADAAMAAwADAAMAAwADAAMAAwADQALAAsACwALAA0ADQAO
AA4ADQANAA0ADQALAAsACwALAA4ADgAOABAADwAOAAwACgAKAAsACwALAAsACwALAAsA
CwAKAAoACwANAA0ADQANAAwACwAKAAkADAAMAAwADAAOAA4ADgAOAA4ADgANAAwADQAN
AA4ADwAQAA8ADgAOAA8AEAAQAA8AEAAQABAAEQARABAADwAMABIAFAASABAADwAOAA0A
DAANAA4ADgAPAA0ADQANAA0ACwALAAsACQAJAAkACQAJAAgACAAIAAgACQAJAAoADAAN
AA0ADQANAAsACwALAAcABQD///3/+//3//f/9//1//f/9//3//f/9//5//r//P/6//r/
+//8/wEAAQADAAQABQAEAAMAAwAEAAUABgAHAAYABwAHAAYABgAGAAcABwAJAAkACQAJ
AAcABwAHAAcACgALAA8AEgAVABoAIAApAC8AMAApABcAAgDs/8v/p/+J/3P/Yv9e/17/
VP9L/0v/Uf9U/1f/X/9y/4j/oP+1/8j/1//j/+r/8f/5//3/AgAIAAsADgAOABAAEAAQ
AA8AEAAQABAAEQASABMAEwARABIAEgASABQAFAAVABUAFQAVABUAFQATABMAEwAUABYA
FgAWABUAFAARABAADwASABIAEgATABMAEwATABEAEQARABEAEgASABIAEgASABEAEQAR
ABIAEgASABIAEgATABQAFAASABAAEQARABEAEgATABUAFgAUABMAEgARABEAEAAPAA8A
DgANAAwACgAIAAgACAAHAAcABgAFAAQAAgACAAEAAAAAAP7//v/+/wAAAAAAAAAA/v/+
//7///////////////////8AAAAA//////////8BAAEAAQABAAAAAAAAAAIAAgACAAEA
AAD+////////////////////AQAAAAAAAQAAAP///v/9//7///8AAAEAAQAAAP///v//
/wAAAQACAAEAAgACAAIABAADAAMAAwAFAAUABQAGAAQABAADAAEAAQACAAMABQAGAAYA
BgAEAAIAAgACAAIABAAEAAQABAACAAIAAQABAAEAAQABAAEAAQABAAEA///9//3//f/9
//7//v/+//7//P/7//v//P/+////AAABAAEAAQABAP3/9//x/+//7f/t/+3/7f/r/+n/
6f/p/+n/6//t/+7/8P/w//D/8f/y//P/8//1//b/+f/6//v//f/7//v/+//7//z//f/9
//z//P/8//3//f/7//v/+//7//z//f/+/////v/9//3/AAADAAYADAAVACMAKAAjABcA
BADu/9P/tf+V/3v/Yv9U/1T/Uv9D/z3/Q/9G/0n/Uf9e/27/gv+d/7L/wf/N/9j/4//r
//X//P/+////AAAAAAIAAgACAAMABgAIAAoACQAIAAcABQAGAAgACQAKAAoACgALAAsA
CQAJAAkACQALAAsACwAMAAoACgAKAAkACwAJAAkACQAKAAoACgALAAkACQAJAAcACAAJ
AAoADAALAAoACQAIAAgACQAKAAwACgAKAAoACgAJAAoACgAIAAkACwAMAA0ACwALAAwA
DAALAAsACwALAAsACgAJAAkACAAHAAYABAADAAQABQAFAAIAAAD+//z/+//8//z//P/8
//r/+v/6//j/+P/4//j/+v/6//r/+//5//n/+f/5//v/+//8//z//f/9//3//f/7//v/
+//7//r/+v/6//z//P/8//v/+v/8//3//f/9//v/+//7//v/+//6//r/+//9//3//f/9
//v/+//7//v//v/+//7//v/+//7//v/+////AAAAAAAAAgABAAEAAQACAAEAAAAAAAEA
AgACAAEAAgACAAIAAwACAAIAAgAAAAEAAgADAAIAAAD//wIAAgACAAIAAgAAAAAA////
//3//f/9//3//////////f/9//3//f/9//r/+v/6//r/+//7//z//v/9//3//f/9////
//////v/9//x/+//7f/p/+n/6f/n/+f/5//n/+f/5//p/+r/7P/u/+7/7//w//L/8f/y
//L/9P/0//T/9f/2//f/+P/5//n/+f/4//b/9//4//r/+//5//n/+f/5//n/+f/5//n/
/P/9//3//P///wQACgATABsAIAAdABMA/v/q/8//r/+R/3X/YP9U/1L/UP9F/z3/P/9E
/0X/Tf9c/2z/hP+d/7D/v//L/9T/3//n/+3/8v/4//v//P/6//z//P/8//3/AAACAAQA
AgACAAIAAQABAAIAAgACAAQABAAFAAUABAADAAIAAQACAAMABAAGAAQABAAEAAMAAwAB
AAEAAQACAAIAAgADAAIAAQAAAP3//v///wAAAgAAAAAAAAAAAP3//f/9//7/AAAAAAAA
AAAAAAAA///8////AQACAAMAAAD//////v/9//3//f/9//z//P/8//3/+v/5//j/9v/1
//b/9//3//b/9P/y//D/7v/u/+3/7P/t/+z/7f/u/+3/7P/r/+r/7P/s/+z/7f/t/+3/
7f/t/+v/6//s/+z/7//v/+//7//t/+3/7f/t/+7/7v/u//D/8P/w/+//7v/s/+3/7f/t
/+7/7//w//H/8P/u/+3/7f/t/+3/7f/t/+//7//v/+//8P/w//D/8P/y//L/8v/y//H/
8v/y//L/9P/z//P/8//z//P/8//0//T/9P/z//H/8//0//X/9//1//T/8//w//H/8v/z
//L/8v/0//P/8v/x//D/8P/w/+//7//v/+//7//v/+//7//v/+3/7//v/+//7//t/+z/
6//q/+v/6//s/+7/7//v/+//7//t/+3/7f/p/+b/4f/g/9//2v/Z/9j/1f/X/9f/1//X
/9X/1//Y/9r/2v/a/9v/3P/h/+H/4//k/+T/5P/k/+X/5//n/+f/5//m/+f/5//m/+b/
5v/n/+f/6f/p/+n/6f/n/+f/5//n/+j/6//t/+z/7f/w//j//f8FAAoABwD///D/3P/D
/6f/hf9n/1D/RP9E/0D/Of8v/y3/Lv8z/zn/RP9W/2z/g/+a/6v/uf/C/8n/0f/b/+D/
5P/n/+r/6P/q/+r/6v/q/+z/7f/u//D/8P/w/+//7f/u/+7/7v/u/+7/7//v/+3/7f/t
/+3/7f/t/+3/7v/u/+7/7v/t/+3/6//r/+v/7v/u/+7/7//u/+3/7P/p/+f/5//n/+j/
6f/q/+v/7P/q/+n/6P/o/+r/6v/q/+r/6//s/+z/6v/o/+n/6f/p/+n/6f/q/+r/5//n
/+f/5//n/+b/5f/l/+T/4//i/+D/3v/e/97/3f/d/9z/2//a/9b/1v/V/9T/1P/S/9L/
0v/S/9L/0v/S/9D/0P/Q/9H/0f/R/9H/0f/R/9H/0v/S/9X/1f/V/9X/0//T/9P/0//U
/9T/1P/W/9T/1P/T/9L/0f/R/9D/z//Q/9H/0v/T/9P/0v/S/9P/0v/R/9D/z//Q/9H/
0v/T/9P/0v/R/9D/0f/S/9P/1P/T/9T/1P/U/9T/0//T/9P/1//X/9f/2P/W/9b/1f/T
/9P/1P/V/9f/2P/Y/9j/1v/W/9T/0v/U/9j/1v/W/9b/1v/U/9T/0//T/9P/0//T/9P/
0f/R/9H/z//P/8//z//P/87/zv/O/87/zf/N/87/0P/T/9P/0//T/9H/0f/R/83/yf/D
/8H/v/+9/73/vf+7/7v/u/+7/7v/vP+//8H/xP/E/8T/xf/G/8v/y//N/87/zv/O/87/
z//R/9H/0f/R/9T/1f/V/9T/0v/S/9P/0//V/9X/1f/V/9f/1//X/9f/1v/V/9f/2P/f
/+b/7P/1//n/+P/z/+X/0P++/6X/g/9j/0//PP80/zT/LP8j/yH/Jf8o/y//Of9I/1z/
cv+F/5r/rf+7/8b/z//X/93/4P/k/+f/6P/p/+z/7f/u/+z/7v/v//D/8P/w//D/7//x
//L/8v/y//T/9P/1//X/9//3//f/9//3//f/9//4//b/9v/2//X/+P/3//j/+f/5//j/
9//3//j/+f/6//n/+//7//v//P/6//r/+v/6//v/+//7//z/+//6//n/+P/7//z//P/6
//v//f/+/////////wAAAAABAAEAAQABAAAAAAAAAAEABAAFAAYABgACAAIAAgABAP//
/v/9//z/+v/6//n/+P/4//b/9v/2//j/+P/4//j/+v/6//r/+//8//3//v///wIAAwAF
AAYABQAFAAUABQAIAAkACgALAAwADAAMAA4ADgAOAA0ADAAMAA0ADQANAAwACwAKAAkA
CgAKAAsADQALAAsACwALAAsACwALAAsADQAOAA8AEAAQABAAEAAQABMAFAAUABQAFQAV
ABYAFwAbABsAGwAcAB4AIAAhACEAIgAiACIAIwAkACQAJAAiACIAIgAiACAAIAAgACIA
IgAiACIAIgAiACEAIQAhACEAIQAhACIAIwAkACMAJQAlACUAJQAnACgAKQAqACsALQAw
ADQANwA3ADcANwA5ADkAOQA1ADAAKQAmACMAIQAhACEAHwAfAB8AHwAfAB0AHwAgACIA
JAAkACUAJgApACkAKwAsAC4ALgAuAC8AMQAxADEAMQAyADMAMwAyADQANgA5ADsAOQA5
ADkAOQA3ADcANwA3ADgAOQA5ADoAPQBAAEQASwBVAFoAVQBHADIAHAAFAOf/xf+r/5z/
lP+U/5D/h/+B/4H/hP+F/43/mP+q/8L/2//s//v/CQAQABcAIQApADAAMgAzADYANAA2
ADYANgA4ADoAOwA8ADwAPAA8ADsAOQA6ADoAOgA4ADgAOQA5ADgANwA2ADUANQA1ADUA
NgA1ADQAMwAxADMAMQAxADEANAA0ADQANQA1ADUANQAzADYANwA4ADoAOgA6ADoAOgA7
ADsAOwA8ADoAOgA6ADoAOwA8ADwAOgA6ADsAOwA7ADkAOQA6ADoAOQA5ADkAOQA3ADYA
NQA1ADQAMwAyADAAMAAwADAALwAuACwAKgAoACcAKAAoACgAKAAmACYAJgAkACQAJAAk
ACUAJgAnACkAJwAnACcAJwApACkAKgAqACsAKwArACsAKwArACsAKwAsACwALAAuAC4A
LgAtACwALAAtAC0ALQAtAC0ALQAtAC0ALAAsAC0ALQAtAC0ALQAvAC8ALwAvADIAMgAy
ADIAMgAyADIAMgAxADIAMgAyADIAMQAxADEAMwAzADMANAAyADIAMQAvADAAMAAwADEA
MAAwADAALgAvADAAMQAwAC4ALwAwAC4ALgAuAC4ALgAuAC0ALQArACsAKwArAC0ALQAt
ACsAKwArACsAKwAoACgAKAAoACgAKQArAC4ALQAtAC0ALQAtAC0ALQApACMAHQAbABkA
GQAZABkAFwAVABUAFQAVABUAFwAYABoAHAAcAB0AHgAfAB8AIQAiACQAJAAkACUAJwAn
ACcAJwAmACcAJwAmACgAKAApACkAJwAnACcAJwAlACUAJQAlACgAKwAtAC4ALwA0ADoA
QwBJAEoARQA1AB4ACADr/8n/r/+Z/4r/iP+M/4b/e/95/3v/eP97/4X/lP+o/77/0//o
//n/AwAIABEAFwAfACYAKgArAC4ALAAuAC4ALgAwADIAMwA0ADQANAA0ADMAMwA0ADQA
NAA2ADYANwA3ADYANQA0ADMAMwAzADMANAA0ADQANAAzADMAMQAxADEAMgAyADIAMwAx
ADEAMQAvADAAMQAyADQAMgAyADIAMgAwAC8ALgAuAC8AMAAxADIAMQAyADIAMAAwADEA
MQAxADEAMQAyADIALwAvAC8ALwAvAC4ALQAtACoAKQAoACYAJQAmACcAJwAnACYAJQAk
ACEAIAAeABwAHQAcAB0AHgAcABwAHAAcABwAHAAcAB0AHQAdAB0AHQAdAB0AHgAeACEA
IQAhACEAHwAfAB8AHwAgACAAIAAiACIAIgAhACAAHgAfAB8AHwAhACEAIQAhACEAIAAg
ACEAIQAhACEAIQAhACEAIQAhACAAIAAgACAAIQAiACMAJAAkACQAIwAiACMAIwAkACUA
JQAlACUAJgAkACQAIwAhACEAIgAjACUAJgAmACYAJAAiACQAJAAiACIAIgAiACIAIgAg
ACAAHwAfAB8AHwAfAB8AHwAfAB8AHQAfAB8AHwAfABwAHAAcABwAGwAbABwAHgAhACEA
IQAhAB8AHwAfABsAFwARAA8ADQALAAsACwAJAAsACwALAAsADQAPABAAEgARABAAEAAQ
ABQAFQAYABoAGwAaABkAGQAXABcAFwAXABoAGwAbABoAGAAYABkAGQAbABsAGwAbABkA
GQAZABkAGgAdAB8AIgApADQAPABBAEMAPgAvABcA/v/k/8P/p/+R/3//eP94/3T/aP9j
/2f/Z/9o/3P/g/+U/6j/vv/T/+L/8f/7/wQACQAPABMAFgAaAB0AHAAeACAAIAAgAB8A
IAAgACAAIwAkACUAJQAjACQAJAAkACIAIgAjACMAJQAlACUAJQAjACMAIwAkACQAJAAk
ACMAJAAjACQAJQAlACQAIwAjACMAIwAjACEAIQAhACEAIgAiACIAIgAiACEAIQAhACIA
IgAiACIAIgAlACYAJgAkACMAIwAiACEAIQAhACIAIgAjACMAIwAjACEAIAAfAB8AIAAf
AB4AHAAYABgAGAAXABUAFAATABIAEQASABIAEgAQAA4ADgAOAA4ADgAOAA4ADAAMAAwA
DQANAA0ADQANAA8ADwAQABAADwAPAA8ADwARABEAEQARABEAEAAPABAAEAAQAA8ADgAQ
ABEAEQARABAADwAOAA0ADgAOAA8AEQAPAA8ADwAPAA8ADwAPAA8AEAAQABAAEAAQABAA
EAAQABMAFAAUABQAEgARABEAEQARABEAEQASABMAFAAUABMAEAAQABAAEQASABIAEgAQ
ABIAEgAQABAAEAAQABAAEAAQAA8ADwAOAA0ADAALAA0ADQANAAsADQANAA0ADQALAAoA
CQAIAAgACQALAA4ADgANAAwACwAMAA0ADgALAAYA///8//n/9//3//f/9f/3//f/9//3
//f/+f/6//z//v/+////AAADAAMABQAGAAYABgAGAAcACQAJAAkACQAJAAkACAAGAAgA
CAAJAAkACQAJAAkACQAJAAkACQAJAAwADQAPABIAFwAeACYALwAzADIAJwANAPL/1v+1
/5X/ef9n/2D/ZP9c/07/S/9R/1H/Uv9b/2v/hP+c/7L/xf/U/93/5//w//X/+/8DAAgA
DgAPAA4ADgAQABAAEAASABQAFQAWABQAFAAUABMAEwAUABQAFAAUABQAFQAVABUAFQAV
ABUAFwAXABcAGAAYABgAGAAXABcAFQAVABUAGAAYABgAGQAYABcAFgATABMAEwATABQA
FgAWABYAFgAVABUAFQAWABgAGAAYABgAFwAYABgAFgAYABkAGQAZABkAGQAaABoAFwAX
ABcAFwAWABYAFgAXABQAEwASABAADgAOAA4ADQANAAwACwAKAAgACAAHAAYACAAGAAYA
BgAFAAQAAwACAAQABAAEAAUABwAHAAcABwAFAAUABgAGAAcABwAHAAcABQAFAAUABQAG
AAYABgAIAAgACAAHAAYABgAHAAcABwAHAAcABwAHAAcABgAGAAcABQAFAAUABQAHAAcA
BwAHAAgACAAIAAgACQAKAAsADAAKAAoACQAIAAoACQAJAAkACwALAAsADAAMAAwACwAJ
AAoADAAOABEAEQAQAA8ADAAMAA4AEAAQAA4ADAAMAAwADAAMAAwACwALAAsACwALAAsA
CwALAAsACQAJAAkACQAJAAgACAAIAAgABwAHAAgACgAMAA0ADgAPAA4ADQAMAAcABQD/
//3/+//5//n/+f/3//f/9//3//f/+f/7//z//v/8//z//f/+/wIAAwAGAAgACQAIAAcA
BwAJAAkACQAJAAoACwALAAoACAAIAAkACQAKAAsADAANAAsACwALAAsACgANABEAFAAX
ACAAJgAtADUANgAtABkAAADm/8n/qf+L/3P/ZP9g/1z/UP9N/1H/V/9a/1//af94/5D/
qv+9/87/3//p//L/+/8BAAcADAAOAA8AEgAUABYAFgAWABUAFgAWABYAGAAYABgAFwAY
ABoAGwAcABoAGgAbABsAHQAdAB0AHQAbABsAGwAcABwAHAAcABsAHAAbABwAHQAdABwA
GwAbABwAHQAeAB0AGwAbABsAHAAcABwAHAAcABsAGwAbABwAHAAcABwAHAAdAB4AHgAc
ABwAHQAdAB0AHQAdAB4AHgAfAB8AHwAfAB0AHAAbABsAHAAbABoAGAAUABQAFAATABMA
EgARABAAEAAQAA8ADgAMAAoACgAKAAoACgAKAAoACgAKAAoACwALAAsACwALAAwADQAP
ABAAEAAPAA4ADQAPAA8ADwAPAA4ADgAOABAAEAAQAA8ADgAOAA8ADwAPAA0ADQANAA0A
DwAOAA4ADwANAA0ADQANAA4ADwAQABEAEgASABIAEgAQABAAEAAQABMAFAAUABQAEgAR
ABEAEQAVABUAFQAWABYAFgAVABMAFAAUABQAFQAWABYAFgAUABYAFgAWABQAFgAXABYA
FAAUABQAFAASABIAEQARABIAEwAUABUAEwATABMAEQATABMAEwATABAAEAAQABAADwAP
ABAAEgAVABUAFQAVABMAEwATAA8ADQAHAAUAAwADAAMAAwABAP////////////8BAAIA
BAACAAIAAwAEAAkACQALAAwAEAAQABAAEQAPAA8ADwAPABIAEwATABIAEAAQABEAEQAR
ABEAEQARABEAEQARABEAEgARABMAFgAZAB4AJgAvADcAPAA5ACkAFAAAAOX/xf+l/4v/
dP9o/2j/Yv9X/1X/Wf9a/1//Z/90/4b/oP+z/8b/2f/l/+z/+/8FAAsADAAQABMAFgAY
ABoAGgAaABoAHAAdAB4AHAAcABwAGwAcAB4AHwAgAB8AHgAeAB0AHQAdAB0AHQAfAB8A
HwAgACAAIAAgAB8AIQAfAB8AHwAfAB4AHQAdAB8AHwAfAB0AHwAfAB8AIAAeAB4AHgAe
AB8AHwAfACAAHgAeAB4AHgAhACIAIgAgACAAIQAhACEAHwAfACAAIAAhACEAIQAhAB8A
HgAdAB0AHgAdABwAGgAYABgAGAAXABYAFAASABAADwAQABAAEAAOAAwADAAMAAwADAAM
AAwADgAOAA4ADwAOAA0ADAALAA4ADwARABIAEgARABAADwARABEAEQARABAAEAAQABIA
EAAQAA8ADgAPABEAEgATABIAEQAQAA8AEQAQABAAEQARABEAEQARAA8ADwAPAA8AEgAS
ABIAEgAQABAAEAAQABMAFAAUABQAFgAVABUAFQAVABUAFQAWABcAGAAYABcAFgAWABYA
FwAaABoAGgAYABoAGgAaABgAGAAZABoAGgAYABgAGAAYABgAFwAWABQAEwAUABUAFgAX
ABUAFQAVABMAFQAVABUAFQAUABQAFAAUABEAEQASABQAFwAXABcAFwAVABUAFQARAA8A
CQAHAAUAAwADAAMAAQD//////////wAAAwAFAAgABgAGAAcACAALAAsADQAOABIAEgAS
ABMAEgARABAADwARABMAFAAUABQAFAAVABUAFQAVABUAFQAXABcAFwAXABYAFwAZABgA
GwAkACwAMQA5ADwAOQAtABYAAgDp/8f/pf+L/3j/bv9q/2T/W/9X/13/Yv9n/2//fP+Q
/6b/u//O/+H/7//4/wEACwATABQAFgAZABwAHgAgACAAIAAiACQAJQAmACQAJAAkACMA
JAAmACcAKAAnACYAJgAlACcAJwAnACcAJwAnACcAKAAmACYAJgAlACYAJQAmACcAJwAm
ACUAJQAmACcAKAAnACkAKQApACoAKAAoACgAKAApACkAKQAqACgAKAAoACgAKQAqACoA
KAAsAA==
         </WaveFormData>
      </LeadData>
      <LeadData>
         <LeadByteCountTotal>10000</LeadByteCountTotal>
         <LeadTimeOffset>0</LeadTimeOffset>
         <LeadSampleCountTotal>5000</LeadSampleCountTotal>
         <LeadAmplitudeUnitsPerBit>4.88</LeadAmplitudeUnitsPerBit>
         <LeadAmplitudeUnits>��V</LeadAmplitudeUnits>
         <LeadHighLimit>2147483647</LeadHighLimit>
         <LeadLowLimit>268435456</LeadLowLimit>
         <LeadID>V2</LeadID>
         <LeadOffsetFirstSample>0</LeadOffsetFirstSample>
         <FirstSampleBaseline>0</FirstSampleBaseline>
         <LeadSampleSize>2</LeadSampleSize>
         <LeadOff>FALSE</LeadOff>
         <BaselineSway>FALSE</BaselineSway>
         <ExcessiveACNoise>FALSE</ExcessiveACNoise>
         <MuscleNoise>FALSE</MuscleNoise>
         <LeadDataCRC32>3175169451</LeadDataCRC32>
         <WaveFormData>
DgAOAA4ADgAMAAoACAAGAAMAAgABAAAA/v/+//7//v/9//z/+//6//r/+v/6//r/+v/6
//r/+v/6//r/+v/6//r/+v/6//r/+v/6//r/+v/8//z//P/8//z//P/8//z//f/+////
AAACAAIAAgACAAIAAgACAAIAAwAEAAUABgAGAAYABgAGAAgACAAIAAgABgAGAAYABgAI
AAgACAAIAAgACAAIAAgABgAGAAUABQAHAAgACAAIAAoACwAMAA0ADQANAA4ADwAQABIA
EwAVABUAFwAWABMAFAARABAADwANAAwACAACAP7/+//4//X/8v/y//P/8//0//T/9P/1
//f/+P/4//f/9v/1//P/8v/y//H/8f/x//H/8f/x//H/8//z//P/8//z//P/9P/0//L/
8v/y//L/8//1//j//P8HABwAOQBZAHsAogDAAMIAowB2AEcAHADw/7v/cv8w/wj/4f6+
/qr+oP6a/p7+uv7n/hH/Nv9Z/3f/kf+m/7X/wf/N/9j/5P/t//T/9f/4//v//f////3/
//8CAAMAAwAEAAUABgAJAAkACgALAAoACgAKAAwADAANAA0ADQAOAA8AEAARABEAEQAR
ABIAEgAUABYAFgAXABcAFwAYABkAGwAbABsAHQAeACAAIAAhACIAIwAlACYAKAArACwA
LAAtAC4AMAA1ADcAOQA7ADwAPwBCAEUASABLAE4AUQBUAFcAWgBdAGAAYwBlAGcAbABu
AG4AbwBuAG4AbgBuAHAAbgBtAG0AagBpAGcAZgBiAF4AXABYAFgAUgBOAEoARgBAAD0A
OQA2ADAALQAqACcAIwAhAB0AGgAWABMADwAPAAwACgAIAAYABQADAAMAAgABAP/////+
//3//f/9//v/+//7//v/+v/5//n/+v/6//n/+f/5//n/+f/4//j/9//3//f/9//3//f/
+P/4//v/+//7//v/+//7//v//P/8//3//f/+////AAABAAEAAQABAAEAAgAEAAUABgAH
AAYABQAHAAgACAAIAAgACAAIAAgACAAIAAYABgAGAAYACAAIAAcABwAHAAgACAAIAAoA
CwAMAA0ADQANAA4ADwAPABAAEAARABIAFQAVABMAEQANAAsACQAJAAgABAD+//z/+f/2
//P/9P/0//X/9f/y//L/8v/z//f/+P/4//f/9P/z//H/8P/y//H/8f/x/+//7//v/+//
8f/x//H/8f/v/+//8P/w//D/8P/w//D/9//1//j/BAAXADIAVQB5AJ8AvgDAAKYAfQBM
AB0A+P/G/33/PP8Q/+7+y/60/qT+nv6m/sD+5P4L/zH/VP9z/43/n/+w/73/y//V/+L/
6v/t//D/8//y//X/9//5//n/+//+////AQACAAMABAAEAAMAAwADAAUABgAHAAoACQAJ
AAgABwAIAAkACgALAA0ADQANAA4ADAAOABAAEAARABEAEQASABMAFQAVABUAGQAaABwA
HAAdAB4AHwAhACEAIgAkACQAJwApACsALgAvADEAMwA1ADgAOwA+AEEARgBJAEwATwBQ
AFMAVgBZAF4AYQBjAGUAZwBoAGcAZwBoAGgAaABoAGgAZgBlAGUAYABfAF0AXABYAFQA
UgBOAEoARABAADwAOQA0ADIALwAsACYAIwAgABsAFwAVABEAEQAOAAwACQAHAAQAAgAA
AP7//f/7//v//P/7//n/+f/2//X/9f/1//X/9f/1//X/9P/z//P/9P/0//P/8//z//P/
8//y//L/8//z//P/8//1//X/9v/2//X/9f/1//X/9//3//f/+P/6//v/+//8//v//P/9
//3/////////AAD///3/AQAAAAAAAAAAAAAAAAAAAAAAAAAAAAAAAAAAAAIAAgABAAEA
AQACAAIAAgAAAAEAAgADAAUABQAGAAcABwAIAAgACQAKAA0ADQALAAoABwAGAAUABwAG
AAIA/P/4//X/8v/v/+7/7v/v/+//7v/u/+7/7//x//L/8v/x//D/7//t/+z/6v/p/+n/
6f/r/+v/6//r/+v/6//r/+v/6//r/+z/7P/s/+z/7P/s/+//7//w//z/DQAoAEkAbwCX
ALoAxACqAHkARgAZAPb/zv+R/07/Gv/4/tX+uv6q/qL+pP64/tz+A/8n/0r/af+D/5X/
pv+1/8P/zf/Y/+b/7f/u/+//8P/z//X/9//3//n//P/9//3//v///wAAAQABAAIAAwAE
AAQABAAGAAgACQAJAAkACAAJAAoACwANAA0ADQAOAA0ADgAPAA4AEAARABIAFAATABUA
FQAVABkAGgAcABwAHQAeAB8AIQAgACIAJQAmACoAKwAsAC4AMQAzADUANwA8AD8AQgBF
AEgASwBOAFEAVABXAFoAXQBgAGMAZQBnAGgAagBqAGsAbABsAGwAbABqAGgAZwBnAGQA
YwBhAGAAXABYAFYAUgBPAEgAQwA+ADsANgA0ADEALAAmACMAIAAdABkAFwATABEADgAM
AAkABQACAAAA/v/+//3/+//7//r/+f/3//f/+P/3//f/9//z//P/8//z//L/8f/x//L/
8v/x//H/8f/x//H/8P/w//P/8//z//P/8f/x//L/8v/1//X/9f/1//f/9//3//j/9v/3
//f/+P/5//r/+//7//3//f/9//7//f/9//7//v/+//7//v8AAAAAAAAAAAAAAAAAAAAA
AAAAAP///////wAAAAAAAAIAAwAEAAUABwAHAAgACQAHAAgACAAJAAoADQANAAsACgAH
AAYABQAFAAQAAAD6//j/9f/y/+//7P/s/+3/7f/t/+7/7//x//L/8v/x/+//8P/v/+3/
7P/r/+n/6P/n/+f/5//n/+f/6f/p/+n/6f/p/+n/6v/q/+j/6P/o/+j/6//t//D/9P8D
ABwAPQBhAIkArgDCALIAhQBSACMA/v/W/5v/VP8a//D+zf6y/qL+nP6a/qb+xv7x/hf/
Ov9b/3f/i/+c/6v/uf/H/9L/3P/l/+j/6//q/+3/7//x//P/9f/4//n/+f/6//v//P/9
//3//v///wAAAAAAAAIABAAFAAUABQAGAAcACAAJAAkACQAJAAoACAAKAAwADAAPAA8A
DwAQABEAEwATABMAFwAYABoAGgAZABoAGwAdAB4AIAAjACQAKAApACoALAAvADEAMwA1
ADoAPQBAAEMARABHAEoATQBRAFUAWQBdAF4AYQBjAGUAZgBoAGgAaQBsAGwAbABsAGoA
aABnAGcAZABjAGEAYABeAFoAWABUAFAASgBGAEIAPgA4ADUAMQAsACYAIwAgABsAFwAV
ABEADwAMAAoABwADAAAA/v/8//v/+//6//v/+v/5//f/9//0//P/8//z//P/8//z//P/
8v/x//H/8v/0//P/8//z//H/8f/w//D/8f/x//H/8f/x//H/8v/y//H/8f/x//H/9f/1
//X/9v/0//X/9f/2//f/+P/5//n/+//7//v//P/7//v/+//7//7///8BAP7//v/+//7/
/v8AAAAAAAAAAP7//v/+//7//v/+//3//f///wAAAAAAAAAAAQACAAMABQAFAAYABwAF
AAYABgAHAAgACwALAAkACgAHAAYABQADAAIA/v/4//T/8f/u/+v/7P/s/+3/7f/r/+r/
6f/p/+z/7v/v/+//7v/t/+v/6v/o/+f/5//n/+f/5//n/+f/5//n/+f/5//p/+n/6v/q
/+j/6P/o/+j/6//t//L/+P8HACAAPwBjAIcArAC8AKoAgwBUACMA+P/O/5H/Rv8M/+j+
x/6q/pr+lP6Y/qj+yP7z/hn/Pv9f/3n/kf+i/7H/vf/L/9L/3P/l/+r/7f/u//H/8//1
//T/9f/3//f/+P/6//z//v/9//3//v///wIAAgACAAQABAAFAAUABQAEAAUABgAHAAkA
CQAJAAoACQAKAAsACgANAA0ADQAOABEAEwATABMAEwAUABYAFgAZABoAGwAdABwAHgAh
ACIAJgAnACgAKgAvADEAMwA1ADcAOQA7AD0AQQBFAEkATQBOAFEAVABXAFoAXQBfAGEA
ZgBoAGgAaQBoAGgAaABoAGYAZABjAGMAYgBhAF8AXgBbAFYAUwBOAE4ASABEAEAAPAA2
ADMALwAsACYAIwAgABsAFwAVABEADQAKAAgABQAFAAIAAAD+//z/+//5//n/+P/3//X/
9f/0//P/8//z//H/8f/x//H/8P/v/+//8P/u/+3/7f/t/+//7//u/+7/7//v/+//7//x
//H/8v/y//H/8f/x//H/9f/1//X/9v/0//X/9f/2//f/+P/5//n/+f/5//n/+v/9//3/
/f/9//7//f/9//7//v/+//7//v/+//7//v/+//7//v/+//7//v/+//3//f/7//z//P/8
//7///8AAAEAAQABAAIAAwAFAAYABgAHAAoADQANAAsACAAFAAQAAwAFAAQAAAD6//b/
8//w/+3/6v/q/+v/6//q/+r/6v/r/+v/7P/s/+v/7P/r/+n/6P/o/+f/5//n/+f/5//n
/+f/5//n/+f/5//l/+X/5v/m/+j/6P/o/+j/6f/p/+z/7v/3/wgAIwBFAG0AlACyALoA
owB4AEcAGADw/8H/fP8y/wT/4f6+/qL+lP6O/pT+qv7R/vv+IP9H/2v/gf+S/6P/s//B
/87/3P/j/+j/6//q/+3/7//x//P/9f/4//n/9//4//n/+v/9//3//v///wEAAgADAAYA
BQAFAAQAAwAGAAcACAAJAAkACQAJAAoACAAKAAwADAAOAA8AEAASABIAEwASABEAFQAW
ABgAGAAZABoAGwAdAB4AIAAjACQAJAAlACYAKAArAC0ALwAxADYAOQA8AD8AQgBFAEgA
SwBOAFEAVABXAFwAXwBhAGMAZABmAGYAZwBqAGoAagBqAGoAaABnAGcAZABjAGEAYABe
AFoAWABUAFIATABIAEQAQgA8ADkANQAwACoAJwAkACEAHQAbABcAFQASABAADQAJAAYA
BAACAAAA///9//3/+v/5//f/9//4//f/9//3//X/9f/1//X/8v/x//H/8v/0//P/8//z
//H/8f/w//D/8//z//P/8//z//P/9P/0//X/9f/1//X/9//3//f/+P/2//f/9//4//n/
+v/7//v/+//7//v//P/9//3//f/9/wAAAQABAAEA//8AAAIAAgACAAIAAgACAAIAAgAC
AAAAAAAAAAAAAAAAAP////8BAAIAAgACAAAAAQACAAMABwAHAAgACQAHAAgACAAJAAwA
DwAPAA0ADAAJAAgABwAHAAYAAgD8//r/9//0//H/7//u/+7/7f/u/+7/7v/v/+//8P/w
/+//7v/t/+v/6v/s/+v/6//r/+n/6f/p/+n/6//r/+v/6//r/+v/7P/s/+r/6v/q/+r/
7f/x//D/8v/5/wwAJwBLAG0AkACwALoApQB6AEkAGgDy/8H/fP82/wb/5f7C/qb+lv6O
/pL+qP7T/v/+Jv9N/2v/g/+W/6f/t//F/87/2P/h/+r/7f/s/+//8f/z//X/9//6//v/
+//8//3//v/9//3//v///wIAAgACAAQAAgADAAMAAwAGAAcACAAJAAkACQAJAAoACAAK
AAwADAAPAA8ADwAQAA8AEQARABEAFQAWABgAGAAZABoAGwAdAB0AHgAgACAAIgAjACQA
JgApACsALQAvADQANwA6AD0APgBBAEQARwBKAE0AUABTAFgAWwBdAF8AYABiAGIAYwBm
AGYAZgBmAGgAZgBlAGUAYABfAF0AXABcAFgAVgBSAFAASgBGAEIAPgA4ADUAMQAwACoA
JwAkAB0AGQAXABMAEwAQAA4ACwAHAAQAAgAAAP7//f/7//v/+v/5//f/9//0//P/8//z
//P/8//z//P/8P/v/+//8P/w/+//7//v/+//7//u/+7/7//v/+//7//x//H/8v/y//H/
8f/x//H/8//z//P/9P/2//f/9//4//j/+P/4//f/+P/5//r//P/7//v/+//7//7/////
//////8CAAEAAAD///7/AAAAAAAAAAD+//7//v/+//7//v/9//3///8AAAAAAAD+////
AAABAAMAAwAEAAUABwAIAAgACQAIAAsACwAJAAkABwAHAAcABQAEAAAA+v/2//P/8P/t
/+r/6v/r/+v/6P/o/+j/6f/r/+z/7P/r/+z/6//p/+j/5v/l/+X/5f/n/+f/5//n/+X/
5f/l/+X/5//n/+j/6P/o/+j/6P/o/+f/6f/s//D/9f8CAB0APQBfAIAAogC0AKkAhABV
ACYA+v/L/4r/RP8Q/+v+yv6q/pL+iP6K/pz+w/7x/hr/P/9h/33/lP+j/7P/v//O/9b/
3//m/+n/6v/t/+//8f/x//P/9v/3//f/+P/5//r/+//7//z//f/+//7//v8AAAAAAQAB
AAEAAgADAAQABQAFAAUABQAGAAgACgAMAAwACwALAAsADAANAA8ADwAPAA8AEAASABIA
FQAWABcAGQAaABwAHwAgACAAIQAiACQAKQArAC0ALwAwADMANgA5ADwAPwBCAEUASABL
AE4AUQBUAFcAWQBbAGAAYgBiAGMAZABkAGQAZABmAGQAYwBjAGAAXwBdAFwAWgBWAFQA
UABQAEoARgBCAD4AOAA1ADEALAAmACMAIAAdABkAFwATAA8ADAAKAAcABQACAAAA/v/+
//3/+//7//j/9//1//X/9P/z//P/8//x//H/8f/x//D/7//v//D/7v/t/+3/7f/v/+//
7v/u/+3/7f/t/+3/7//v//D/8P/x//H/8f/x//H/8f/x//L/9P/1//X/9v/3//j/+f/5
//n/+f/5//r//P/9//7////+//3/+//9/wAAAAAAAAAAAAD+//7//v/+//7//v/+//7/
/v/+//3//f/9//7//v/+//7///8AAAEABQAFAAYABwAJAAoACgALAAoADQANAAsACAAF
AAQAAwABAAAA/P/2//L/7//s/+n/6P/o/+n/6f/q/+r/6v/r/+v/7P/s/+v/6v/p/+f/
5v/m/+X/5f/l/+f/5//n/+f/5//n/+f/5//l/+X/5v/m/+j/6P/o/+j/6f/p/+r/7v/5
/xAALQBRAHEAkgCuAKwAiwBiADUABADY/6P/XP8e//j+1f60/pr+iv6E/pD+sv7f/g3/
Mv9R/23/h/+e/63/u//H/9L/3P/j/+j/6f/s/+//8f/z//P/9f/4//n/+f/6//v//P/9
//3//v///wAAAAAAAAIAAgADAAMAAwAEAAUABgAHAAUABQAFAAYACAAKAAwADAALAAsA
CwAMAA8AEQARABEAEQASABQAFAAVABYAFwAZABwAHgAhACIAJAAlACYAKAApACsALQAv
ADQANwA6AD0APgBBAEQARwBMAE8AUgBVAFgAWwBdAF8AYgBkAGQAZQBmAGYAZgBmAGgA
ZgBlAGUAYgBhAF8AXgBaAFYAVABQAFAASgBGAEIAPgA4ADUAMQAuACgAJQAiAB0AGQAX
ABMADwAMAAoABwAHAAQAAgAAAP7//f/7//v/+P/3//X/9f/0//P/8//z//H/8f/x//H/
8v/x//H/8v/y//H/8f/x/+//7//u/+7/7//v/+//7//v/+//8P/w//P/8//z//P/9f/1
//X/9v/2//f/9//4//v//P/9//3//f/9//3//v////////////7//////////f/8//3/
/v///wAAAAAAAAAAAAD+//7//v/+/wAAAAD//////f/+//7//v/+////AAABAAUABQAG
AAcABwAIAAgACQAKAA0ADQALAAgABQAEAAMAAQAAAPz/9v/y/+//7P/p/+j/6P/p/+n/
6P/o/+j/6f/r/+z/7P/r/+j/5//l/+T/5f/l/+b/5//l/+X/5f/l/+b/5//o/+n/5//n
/+j/6P/m/+b/5v/m/+n/6//u//L/+/8MACUARwBtAJAArAC0AJsAcABBABIA5v+z/3D/
MP8G/+P+wv6k/pD+iP6O/qr+1f7//ir/Uf9v/4f/mv+p/7X/w//S/9z/4//o/+3/7P/v
//H/8//z//X/+P/5//f/+P/5//r/+//7//z//f8AAAAAAAACAAAAAQABAAEABAAFAAYA
BwAHAAcABwAIAAYACAAKAAoADQANAA0ADgANAA8ADwAPABMAFAAWABYAFwAYABkAGwAa
ABwAHwAgACIAIwAkACYAJwApACsALQAyADUAOAA7ADwAPwBCAEUASABLAE4AUQBUAFcA
WQBbAF4AYABgAGEAZABkAGQAZABkAGIAYQBhAF4AXQBbAFoAWABUAFIATgBOAEgARABA
ADwANgAzAC8ALAAmACMAIAAbABcAFQARAA8ADAAKAAcABQACAAAA/v/8//v/+f/5//j/
9//1//X/9P/z//P/8//z//P/8//z//D/7//v//D/7v/t/+3/7f/t/+3/7P/s/+3/7f/t
/+3/7//v//D/8P/v/+//7//v//H/8f/x//L/9P/1//X/9v/1//b/9//3//n/+f/5//r/
+f/5//n/+f/8//3//f/9//v//P8AAP///v/9//z//P/8//z//P/6//r/+v/6//j/+P/3
//f/+P/6//v//P/6//v//P/9/wEAAQACAAMAAQACAAIAAwAGAAkACQAHAAUAAQD///3/
///+//r/9P/w/+3/6v/n/+b/5v/n/+f/5v/m/+b/5//r/+z/7P/r/+j/5//l/+T/5P/j
/+P/4//j/+P/4//j/+X/5f/l/+X/5f/l/+b/5v/l/+T/4//i/+X/6f/u//L//f8UADMA
VwB5AJwAtgCyAI8AYgAxAAYA3v+j/1r/IP/6/tf+tv6e/pT+kv6e/rz+5/4P/zT/Vf91
/43/nv+r/7n/x//S/97/5f/o/+v/7P/v//H/8//z//X/+P/5//n/+v/7//z//f/9//7/
//8CAAIAAgAEAAIAAwADAAMABAAFAAYABwAJAAkACQAKAAgACgAMAAwADQANAA0ADgAP
ABEAEQARABMAFAAWABYAGQAaABsAHQAdAB4AIAAgACQAJQAmACgAKwAtAC8AMQAyADUA
OAA7AD4AQQBEAEcASgBNAFAAUwBWAFkAWwBdAGAAYgBiAGMAZgBmAGYAZgBoAGYAZQBl
AGEAXwBcAFoAWgBWAFQAUABOAEgARABAAD4AOAA1ADEALgAoACUAIgAdABkAFwATABEA
DgAMAAkABwAEAAIAAAD+//3/+//7//z/+//5//n/9v/1//X/9f/1//X/9f/1//T/8//z
//T/8v/x//H/8f/z//P/8v/y//H/8f/x//H/8//z//T/9P/z//P/8//z//f/9//3//j/
+P/5//n/+v/5//r/+//7//3//f/9//7////////////+/wEAAQABAAAAAgACAAIAAgAA
AAAAAAAAAAAAAAAAAAAA/v/+//3//f///wAAAAAAAP7///8AAAEAAQABAAIAAwAFAAYA
BgAHAAoADQANAAsACQAFAAMAAQABAAAA/P/2//L/7//s/+n/6v/q/+v/6//q/+r/6v/r
/+//8P/w/+//7P/r/+n/6P/m/+X/5f/l/+f/5//n/+f/5//n/+f/5//n/+f/6P/o/+b/
5v/m/+b/6f/t//T/AAAZADoAXwCBAKUAwAC4AJAAXwAyAAsA5v+y/23/Lv8G/+b+w/6s
/qD+nv6o/sT+7P4P/zH/Uv9x/4n/m/+s/7v/xf/R/9z/4v/n/+r/7f/u//H/8//1//T/
9f/3//f/+P/6//z//v/9//3//v////7//v/+/wAAAgADAAMAAwAEAAUABgAHAAUABQAF
AAYACAAKAAwADAANAA0ADQAOAA0ADwAPAA8AEQASABQAFAAXABgAGQAbABwAHgAhACIA
IgAjACQAJgArAC0ALwAxADIANQA4ADsAPgBBAEQARwBMAE8AUgBVAFYAWQBbAF0AYABi
AGIAYwBiAGIAYgBiAGAAXgBdAF0AXABbAFkAWABVAFAATQBIAEYAQAA8ADgANAAuACsA
JwAiABwAGQAWABIADwAOAAsABwAEAAIA//////z/+v/4//j/9//1//X/8v/x/+//7//w
/+//7//v/+v/6//r/+v/6//r/+z/7v/u/+3/7f/t/+3/7f/s/+z/7f/t/+3/7f/t/+3/
7v/u//H/8f/x//H/8f/x//H/8v/w//H/8f/y//X/9v/3//f/9f/1//X/9v/3//f/9//3
//j/+//4//b/9v/2//b/+P/4//j/+P/2//b/9v/2//j/+P/3//f/+f/6//r/+v/4//n/
+v/7//////8AAAEA//8AAAAAAQAAAAMAAwABAAAA/f/8//v/+//6//b/8P/t/+v/6f/n
/+b/5v/n/+f/6P/o/+j/6f/r/+z/7P/r/+j/5//l/+T/5P/j/+P/4//j/+P/4//j/+X/
5f/l/+X/5f/l/+b/5v/k/+T/5P/k/+f/6//w/wAAGQA0AFcAfQChALwAtACIAFMAKAAD
ANr/pv9j/yb/AP/e/r/+qv6g/p7+pP6+/uj+Df8x/1T/cf+H/5f/qP+1/7//y//Y/+D/
5//q/+n/6v/t/+//8f/v//H/9P/1//X/9v/3//j/+f/5//r/+//+//7//v8AAAAAAQAB
AAEAAAABAAIAAwAEAAUABgAIAAcACAAJAAgACgALAAwADgAPABEAEQARABEAEgAUABQA
FgAYABoAHQAdAB4AIAAgACQAJQAmACgALQAvADEAMwA2ADkAPAA/AEIARQBIAEsATgBR
AFQAVwBcAF8AYQBjAGUAZgBlAGUAZgBmAGYAZgBmAGQAYwBjAF4AXQBbAFoAWABUAFIA
TgBKAEQAQAA8ADgAMgAvACsAKAAiAB8AHAAXABMAEQANAAsACAAGAAMAAQD+//z/+v/6
//n/9//3//b/9f/z//P/8v/x//H/8f/v/+//7//v//D/7//v//D/7v/t/+3/7f/v/+//
7v/u/+//7//v/+//8f/x//L/8v/y//H/8P/v//H/8f/x//L/9P/1//X/9v/2//b/9v/1
//b/9//4//r/+f/5//n/+f/6//v/+//5//r//P/8//z//P/8//z//P/8//z//P/8//z/
/P/8//v/+//7//z//P/8//z//f/+////AQABAAIAAwAFAAYABgAHAAcACQAIAAUABgAD
AAIAAQADAAIA/v/4//T/8f/u/+v/7P/s/+3/7f/q/+r/6v/r/+//8P/w/+//7v/t/+v/
6v/q/+n/6f/p/+n/6f/p/+n/6f/p/+n/6f/p/+n/6v/q/+j/6P/o/+j/6//r//D/+v8N
ACoASwBtAJMAtgC+AKQAdQBEABcA8v/I/4f/QP8M/+T+xf6s/qD+nP6g/rL+1v79/iX/
SP9l/3//lf+m/7P/w//P/9z/5P/p/+r/7//w//P/9f/3//X/9//6//v/+//8//3//v8B
AAEAAgADAAIAAgACAAQABQAHAAgACQAIAAkACgALAAsACwALAAwADgAQABIAEgASABEA
EAAQABQAFwAYABkAGgAaABsAGgAdAB4AHwAhACIAJAAnACgAKAApACoALAAxADMANQA3
ADgAOwA+AEEARgBJAEwATwBUAFcAWgBdAF4AYQBjAGUAagBsAGwAbQBsAGwAbABsAGwA
agBpAGkAZgBlAGMAYgBfAFoAVwBSAFEATABJAEYAQgA8ADkANQAwACoAJwAkACAAHQAc
ABkAFgASAA8ACwAJAAYABAACAAIAAQD//////P/7//n/+f/6//n/+f/5//X/9f/1//X/
9v/1//X/9v/2//X/9f/1//X/9f/0//T/9//3//f/9//1//X/9v/2//n/+f/5//n/+f/5
//n/+v/6//v/+//8//3//v///////f/9//3//v8BAAEAAQABAAIAAwADAAMAAQACAAQA
BAAEAAQABAACAAIAAgACAAQABAAEAAQABAAEAAMAAwADAAQABAAEAAQABQAGAAcACQAJ
AAoACwALAAwADAANAA4AEQARAA8ADgALAAoACQALAAoABgAAAPz/+f/2//P/8P/w//H/
8f/w//D/8P/x//P/9P/0//P/9P/z//H/8P/u/+3/7f/t/+//7//v/+//7//v/+//7//t
/+3/7v/u//D/8P/w//D/8f/x//L/+P8DABYAMwBXAH0AogDAAMAAnwBwAEEAFADs/7v/
dv8y/wL/3f7A/qj+mv6Y/qL+uv7h/gv/NP9T/2//if+c/6v/vf/P/9j/3v/n/+z/7//y
//X/9//5//n/+//+//////8AAAEAAgADAAMABAAFAAYABgAGAAgABgAHAAcABwAKAAsA
DAANAA0ADQANAA4ADgAQABIAEgATABMAEwAUABUAFwAXABcAFwAYABoAGgAbABwAHQAf
ACIAJAAnACgAKAApACoALAAvADEAMwA1ADgAOwA+AEEAQgBFAEgASwBQAFMAVgBZAFwA
XwBhAGMAZgBoAGgAaQBrAGwAbQBuAGwAagBpAGkAZwBnAGYAZgBiAF4AXABYAFYAUABM
AEgARgBAAD0AOQA0AC4AKwAoACQAIQAgAB0AGgAWABMADwAPAAwACgAIAAQAAwABAAEA
/v/9//v/+//8//v/+//7//f/9//3//f/9v/1//X/9v/4//f/9//3//X/9f/0//T/9f/1
//X/9f/1//X/9v/2//f/9//3//f/+f/5//n/+v/4//n/+f/6//3//v//////////////
AAABAAEAAQABAAQABQAFAAUABQAGAAcABwAGAAgACAAIAAgABgAGAAYABgAIAAgACAAI
AAYABgAFAAUABQAGAAYABgAGAAcACAAJAAsACwAMAA0ADwAQABAAEQAQABMAEwARABAA
DQAMAAsADQAMAAgAAgD9//n/9f/x//L/8v/z//P/8v/y//L/8//1//b/9v/1//b/9f/z
//L/8f/v/+7/7f/u/+//8P/x//H/8f/x//H/7//v//D/8P/y//L/8v/y/+//8//2//j/
AQAYADkAWQB7AKAAvgC+AJ0AcgBFABYA7P+7/3T/Lv8A/9/+vv6m/pj+lv6c/rj+4/4P
/zT/Vf9z/43/oP+x/7//z//c/+T/5//u//P/9P/3//n/+//7//3/AAABAP//AAABAAIA
BAAFAAcACQAIAAgACAAKAAoACwALAAsADAANAA4ADwAPAA8ADwAQABIAFAAWABYAFQAV
ABUAFgAZABsAGwAbAB0AHgAgACAAIQAiACMAJQAmACgAKwAsAC4ALwAwADIAMwA1ADcA
OQBAAA==
         </WaveFormData>
      </LeadData>
      <LeadData>
         <LeadByteCountTotal>10000</LeadByteCountTotal>
         <LeadTimeOffset>0</LeadTimeOffset>
         <LeadSampleCountTotal>5000</LeadSampleCountTotal>
         <LeadAmplitudeUnitsPerBit>4.88</LeadAmplitudeUnitsPerBit>
         <LeadAmplitudeUnits>��V</LeadAmplitudeUnits>
         <LeadHighLimit>2147483647</LeadHighLimit>
         <LeadLowLimit>268435456</LeadLowLimit>
         <LeadID>V3</LeadID>
         <LeadOffsetFirstSample>0</LeadOffsetFirstSample>
         <FirstSampleBaseline>0</FirstSampleBaseline>
         <LeadSampleSize>2</LeadSampleSize>
         <LeadOff>FALSE</LeadOff>
         <BaselineSway>FALSE</BaselineSway>
         <ExcessiveACNoise>FALSE</ExcessiveACNoise>
         <MuscleNoise>FALSE</MuscleNoise>
         <LeadDataCRC32>321463198</LeadDataCRC32>
         <WaveFormData>
CgAKAAoACgAIAAYABAACAP///v/9//z/+v/6//r/+v/5//j/9//2//b/9v/2//b/9v/2
//b/9v/0//T/9P/0//T/9P/0//T/8v/y//L/8v/0//T/9P/0//b/9v/2//b/+P/4//j/
+P/6//r/+v/6//r/+v/6//r/+//8//3//v8AAAAAAAAAAAAAAAAAAAAAAgACAAIAAgAC
AAIAAgACAAIAAwADAAMAAQABAAEAAQAEAAQABAAEAAcACAAJAAsACwALAAsACwAPABAA
EQASABIAEwASABEAEAAPAA8AEQARAA4ACgAEAP///P/6//f/+P/4//b/9P/0//P/8//1
//b/9v/1//P/8v/y//L/8v/v/+7/7f/t/+//7//v/+//7//v/+//8P/u/+7/7v/v//H/
8P/w//D/7v/v/+//8v/4/wUAHAA2AFQAdQCSAKIAqACqAK0AsgCpAH8ANQDz/7//ff82
/wT/5v7P/sv+5v4N/zD/Tv9o/4D/lv+o/7b/wf/L/9X/3P/k/+n/6//v//D/8f/y//P/
8//2//j/9v/3//j/+P/6//z//f/+//z//f/9//3//v//////AAAAAAAAAgACAAIAAgAC
AAQABAAEAAYABgAIAAgACAAIAAkACgAKAAsADAANAA4AEAAPAA8AEAAQABMAFAAWABkA
GAAZABoAHQAfACEAIQAkACUAKAArAC4ALQAwADMANgA6AD0AQQBEAEUASABLAE4ATwBT
AFQAVABXAFkAWQBZAFkAWQBZAFkAWgBZAFgAVwBSAFAATgBMAEoARwBCAEAAPQA5ADYA
NAAuACoAJgAhACIAHwAcABkAEwASAA4ADAAJAAkABwAFAAMAAgAAAP///f/8//n/+f/6
//n/+P/3//f/9//3//b/9P/z//P/9P/0//P/8v/y//D/7//v/+//7//v/+//7//v/+//
7//u//D/8f/x//H/8P/w//D/8P/y//L/8//0//f/9//3//j/9v/4//j/+P/6//z//f/+
//7///8BAP7/AAAAAAAAAAACAAIAAgACAAAAAQABAAEAAwADAAMAAwAEAAQABAAEAAUA
BgAHAAkADAANAA4ADwAOAA4ADgAOAA8AEQARABEADgANAA0ADwAPAAwACAACAP3/+v/4
//X/9v/2//T/8v/y//H/8f/z//X/9v/2//X/8f/w/+//7v/v/+7/7f/t/+3/7f/t/+3/
6//r/+v/7P/s/+z/7P/t/+v/6v/q/+r/8P/v/+//9v8EABcANABYAHwAmwCwALoAvgC+
AMMAwgCdAFMACQDP/43/Q/8G/9z+xP7F/t3+Av8h/0L/YP96/47/oP+u/7r/xf/R/9v/
4v/m/+n/6//r/+z/7f/u/+//7//y//T/9P/1//b/9v/0//b/9//4//r/+//7//v/+v/7
//v//P/8//z//v/+//7//v/+/wAAAgACAAQABAAGAAYABgAGAAUABgAGAAcACgALAAwA
DgAPAA8AEAAQAA8AEAASABUAGAAZABoAHQAfACEAIQAkACUAKAArAC4AMAA0ADgAPAA8
AD8AQwBGAEsATgBRAFQAUwBXAFgAWABbAF0AXQBdAF0AXQBdAF0AWwBZAFcAVQBUAFIA
UABOAEkARQA/ADwAOQA1ADIAMAAsACgAJAAfABwAGQAWABMAEQAQAAwACgAFAAUAAwAB
AP///v/8//v//f/8//n/+f/4//f/9v/1//X/9f/1//T/8v/x//H/8v/y//H/8P/w//D/
7//v/+//7f/t/+3/7f/u/+//8P/w//D/8f/x//H/8f/y//P/9P/0//T/9f/2//f/9//3
//j/+v/8//z//P/7//r//v/+//7//v/+//7/AAAAAAAAAAD+/////////wAAAQACAAMA
AgACAAIAAgABAAIAAwAFAAYABwAIAAkADAAMAAwADAANAA8ADwAPAA4ADQANAA8AEQAO
AAoABAD///z/+v/3//T/9P/y//D/8v/x//H/8//1//b/9v/1//H/8P/v/+7/7f/s/+v/
6//p/+n/6f/p/+v/6//r/+z/6v/q/+r/6//t/+z/7P/s/+7/7f/t//T/AAAVADAAUgB6
AKEAvADAAL4AvADFAMwAuQB9ADUA9/+1/2n/Iv/u/sz+wf7P/vb+G/86/1T/cP+G/5j/
pv+0/8H/yf/T/97/5v/n/+n/6f/q/+v/7P/v/+//8v/0//L/8//0//T/9P/2//f/+P/4
//n/+f/5//z//f/9//7//v/+/wAAAAAAAAAAAAACAAAAAAACAAIABgAGAAYABgAFAAYA
BgAHAAoACwAMAA4ADwAPABAAEAATABQAFgAZABoAGwAcAB8AHwAhACEAJAAmACoALgAy
ADMANgA5ADwAQABDAEcASgBNAFAAUwBWAFcAWwBcAFwAXwBhAGEAYQBfAF8AXwBfAF4A
XQBcAFsAWABWAFQAUgBNAEkAQwBAADsANwA0ADIALgAqACYAIQAfABsAFwATABEAEAAM
AAoABQAFAAMAAQABAAAA/v/9//3//P/5//n/+P/3//b/9f/z//P/8//y//L/8f/x//L/
8v/x//D/8P/w/+//7//v/+//7//v/+//7//v/+//7v/w//H/8f/x//H/8v/z//T/8v/y
//P/9P/1//X/9f/2//j/+v/6//r/+//8//z/+v/6//r/+v/7//z//f/+//7/////////
AQABAAEAAQAAAAAAAAAAAAMABAAFAAcACgALAAwADQAMAAwADAAMAA8AEQARABEADgAN
AA0ADwARAA4ACgAEAAEA/v/8//n/9//2//P/8P/y//H/8f/z//P/9P/0//P/8f/w/+//
7v/r/+r/6f/p/+f/5//n/+f/6f/p/+n/6v/q/+r/6v/r/+v/6v/q/+r/7P/t/+3/7v/2
/wcAIgBEAGoAjwCuALgAtgC2ALsAxAC7AIkAQQD//73/c/8s//b+1P7B/sn+6P4R/zD/
TP9o/4D/kP+i/67/uf/F/9H/2v/i/+X/5f/n/+j/6f/q/+3/7f/w//L/8v/z//T/9P/y
//T/9f/2//b/9//3//f/+v/7//v//P/8//z//v/+//7//v/+/wAAAAAAAAIAAgAEAAQA
BAAEAAUABgAGAAcACgALAAwADgANAA0ADgAOAA8AEAASABUAFgAXABgAGwAdAB8AHwAi
ACUAKAArAC4ALwAyADUAOAA8AD8AQwBGAEkATABPAFIAUwBXAFgAWABbAF0AXQBdAF0A
XQBdAF0AWgBZAFgAVwBWAFQAUgBQAEoARwBCAEAAOwA3ADQAMgAuACoAJgAhAB8AGwAX
ABMAEAAQAA0ADAAIAAcABAABAAAAAAD//////f/8//n/+f/4//f/9v/1//X/9f/1//T/
9P/z//P/9P/0//P/8v/y//L/8f/x//H/8f/x//H/8f/x//H/8f/w//D/8f/x//H/8f/y
//P/9P/0//T/9f/2//f/9//3//j/9v/4//j/+P/5//r/+v/6//z//f////z//P/8//z/
/P/+//7//v/+//7//////////f/9//3//f/+//7//v/+/wEAAgADAAUABgAHAAgACQAM
AAwADAAMAAsADQANAA0ADAALAAsADQANAAoABgAAAPv/+P/2//P/8v/y//D/7v/s/+v/
6//t//H/8v/y//H/7f/s/+v/6v/p/+j/5//n/+n/6f/p/+n/5//n/+f/6P/q/+r/6v/r
/+n/6P/o/+j/6P/n/+v/8P/4/wkAIgBCAGQAhwCgAKoArgCuALMAtAClAG0AIQDd/6P/
Xf8Y/+j+zP7D/s3+7v4T/zT/UP9q/4L/lv+m/7L/v//J/8//1v/g/+P/5f/n/+j/6f/q
/+r/6f/r/+z/7f/v//H/8v/y//T/9f/2//T/9f/1//X/+P/5//n/+v/4//j/+v/6//z/
/P/8//7//P/8//7//v8AAAAAAAAAAAIABAAFAAcABwAHAAcACAAJAAkACgAKAAsADAAO
ABEAEAARABIAFQAaAB0AHgAiACIAJAAmACgAKwAuADEANAA2ADkAPQBAAEEARABHAEoA
TQBRAFIAUgBTAFUAVQBVAFUAVQBVAFUAVABTAFIAUQBMAEoASABGAEMAQQA9ADwANwAz
ADAALgAoACQAIAAbABoAFwAUABEADQAMAAgABgADAAMAAQD///3//P/6//n/+f/4//X/
9f/2//X/9P/z//H/8f/x//D/8v/x//H/8v/w/+//7v/u//D/7//v/+//7f/t/+3/7f/v
/+//7//u/+7/7//v/+//7//w//H/8v/y//L/8//0//X/9f/1//b/9v/4//j/+P/5//r/
+v/6//r/+//5//r/+//8//3//v/+//7//v/+//z//f/9//3////////////+//7//v/+
/wEAAgADAAUABgAHAAgACQAKAAoACgAKAAsADQANAA0ACgAJAAkACwANAAoABgAAAPv/
+P/2//P/8P/w/+7/7P/s/+v/6//t/+3/7v/u/+3/7f/s/+v/6v/p/+j/5//n/+f/5//n
/+f/5//n/+f/6P/m/+b/5v/n/+n/6P/o/+j/6v/p/+n/6v/u//n/CgAoAEoAbQCKAJ4A
qACoAKcArACrAI0ASQD//8n/jf9E/wb/4P7F/r/+1P75/h7/Ov9c/3j/iv+a/6j/tf/B
/83/2P/e/+H/4//j/+T/5f/m/+j/6f/t//D/7v/v//D/8P/w//L/8//0//X/9//4//n/
+f/5//j/+P/5//r//f/+//z//P/8//7//v/+/wAAAAAEAAQABAAEAAMABAAEAAUABgAH
AAgACgALAAsADAAMAA0ADgAQABMAEgATABQAFwAZABsAGwAeAB8AIgAlACgAKQAsAC8A
MgAyADUAOQA8AD8AQgBFAEgASQBNAE4ATgBTAFUAVQBVAFMAUwBTAFMAUgBRAFAATwBO
AEwASgBIAEYAQwA+ADwAOQA1ADIAMAAqACYAIgAdABwAGQAWABMAEQAQAAwACgAFAAUA
AwABAP///v/8//v/+//6//f/9//2//X/9P/z//P/8//z//L/8v/x//H/8v/0//P/8v/y
//D/7//v/+//7//v/+//7//v/+//7//u/+7/7//v/+//8f/y//P/9P/y//L/8//0//X/
9f/1//b/9v/4//j/+P/5//r/+v/6//7//////////f/+/wAAAAAAAAAAAAAAAAAAAAAA
AP7///////////////////8AAAAAAAAAAP//AAABAAMABgAHAAgACQAIAAgACAAIAAsA
DQANAA0ACgAJAAkACwANAAoABgAAAPv/+P/2//P/8P/w/+7/7P/u/+3/7f/v/+//8P/w
/+//7f/s/+v/6v/r/+r/6f/p/+f/5//n/+f/6f/p/+n/6v/q/+r/6v/r/+n/6P/o/+j/
7P/t/+v/7P/w//n/DgAqAEgAZwCEAJoApACmAKUApgCjAIUAPwD3/8H/if9E/wr/4v7L
/sP+1v79/iL/Qv9g/3r/jv+e/6z/uf/D/83/1P/c/+P/5//o/+j/6P/o/+v/6//u//D/
8P/x//L/8v/y//T/9f/2//b/9//3//f/+P/5//n/+v/6//r//P/8//7//v/+/wAA/v/+
/wAAAAAEAAQABAAEAAMABAAEAAUABgAHAAgACgANAA0ADgAOAA4ADgAPABEAEgATABQA
FwAZABsAGwAeACEAJAAnACoAKgAsAC4AMAAyADUAOQA8AD8AQgBFAEgASQBNAE4ATgBR
AFMAUwBTAFUAVQBVAFUAUgBRAFAATwBNAEwASwBKAEYAQwA+ADwANwAzADAALgArACgA
JQAhAB8AGwAXABMAEQAQAAwACgAHAAcABQADAAEAAAD+//3//f/8//n/+f/2//X/9P/z
//X/9f/1//T/8v/x//H/8v/y//H/8P/w//L/8f/x//H/7//v/+//7//x//H/8f/w//D/
8f/x//H/8f/y//P/9P/0//T/9f/2//f/9//3//j/+v/8//z//P/7//z//P/8//z//f/9
//3///8CAAAAAAAAAAAAAgACAAIAAgAAAAEAAQABAP//////////AgACAAIAAgABAAIA
AwAFAAYABwAIAAkADAAMAAwADAAMAA0ADAALAAsACwAMAA8ADwAMAAgAAgD9//r/+P/1
//L/8v/w/+7/7P/r/+v/7f/v//D/8P/v/+//7v/t/+z/6f/o/+f/5//p/+n/6f/p/+f/
5//n/+j/6f/q/+v/7f/r/+r/6v/q/+j/6f/t/+7/8P/5/wwAIgA+AFsAeACQAJ4AogCj
AKQAoQCHAEkABQDN/5X/VP8Y/+j+zf7D/tD+9f4a/zr/WP90/4r/nv+s/7n/xf/P/9b/
3P/h/+X/5//o/+n/6v/r/+v/7v/w//D/8f/y//L/8v/0//X/9v/2//f/9//3//j/+f/5
//r/+v/6//z//P/8//z//P/+/wAAAAACAAIAAgACAAIAAgAFAAYABgAHAAcABwAHAAgA
CQAJAAoACgALAAwADgARABAAEQASABUAGQAbABsAHgAeACAAIgAkACcAKgAtADAAMAAz
ADcAOgA7AD4AQQBEAEcASwBMAEwATwBRAFEAUQBTAFMAUwBTAFAATwBOAE0ASgBIAEYA
RABBAD8AOwA6ADcAMwAwAC4AKAAkACAAGwAcABkAFgATAA8ADgAKAAgABQAFAAMAAQD/
//7//P/7//v/+v/3//f/9v/1//T/8//z//P/8//y//T/8//z//T/8//x/+//7v/w/+//
7//v/+3/7f/t/+3/7//v/+//7v/u/+//7//v/+3/7v/v//D/8f/y//T/9v/1//X/9f/2
//b/+P/4//j/+v/8//3//v/+//v/+//7//7//v/+//7//v/+//7//v/+//7/////////
//////////8AAAAAAAAAAAEAAgADAAUABgAHAAgACQAKAAoACgAKAAsADQANAA0ACgAJ
AAkACwAJAAYAAgD8//n/9v/0//H/8P/w/+7/7P/u/+3/7f/v/+//8P/w/+//7f/s/+v/
6v/r/+r/6f/p/+n/6f/p/+n/6f/p/+n/6v/o/+j/6P/p/+v/6v/q/+r/7P/r/+v/7P/y
/wEAGAA0AE4AawCGAJQAmgCcAJ8AnACNAF8AGQDb/6n/a/8s//z+2P7F/sn+6P4P/zT/
Uv9q/4D/lP+o/7T/wf/L/9X/3P/i/+X/5//p/+r/6//s/+//7//y//T/8v/z//T/9P/0
//b/9//4//j/+f/5//n/+P/5//n/+v/8//z//v/+//z//P/8//7/AAAAAAIAAgACAAIA
AgACAAUABgAGAAcACAAJAAoADAALAAsADAAMAA0ADgAQABMAFAAVABYAGQAZABsAGwAe
AB8AIgAlACgAKQAsAC8AMgA0ADcAOwA+AD8AQgBFAEgARwBLAEwATABPAFEAUQBRAFEA
UQBRAFEAUABPAE4ATQBMAEoASABGAEIAPwA6ADgANAAxAC8ALgAqACYAIgAdABwAGQAW
ABMADwAOAAoACAAFAAUAAwABAAEAAAD+//3//f/8//n/+f/4//f/9v/1//P/8//z//L/
8v/x//H/8v/y//H/8P/w//D/7//v/+//8f/x//H/8f/x//H/8f/w//D/8f/x//H/8//0
//X/9v/1//T/9P/0//b/9//4//r/+v/8//z//P/7//z//P/8//7////////////+/wAA
AAAAAAAAAgACAAIAAgABAAEAAAD/////////////AAAAAAAAAAD//wAAAQADAAYABwAI
AAkACAAIAAgACAALAA0ADQANAAoACQAJAAsACwAIAAQA/v/5//b/9P/x//D/8P/u/+z/
6v/p/+n/6//t/+7/7v/t/+v/6v/p/+j/6P/o/+j/6f/n/+f/5//n/+n/6f/p/+r/6P/o
/+j/6f/p/+j/6P/o/+j/6//t/+7/8v/7/w4AKABIAGUAgACUAJ4AoAChAKAAlQBtACcA
5/+z/3n/OP8C/97+xf7D/tz+Af8m/0j/Zv9+/5L/pP+w/7f/xf/R/9r/3v/j/+f/5//o
/+n/6v/p/+n/7P/u/+7/7//w//D/7v/w//H/8v/0//X/9f/1//T/9f/1//b/+P/4//r/
+v/6//r/+v/8//r/+v/8//z//v/+//7//v///wAAAAABAAIAAwAEAAYACQAJAAoACgAJ
AAoADAAPABAAEQASABUAFQAXABcAGgAbAB4AIQAkACMAJgApACwALgAxADUAOAA7AD4A
QQBEAEMARwBIAEgATQBPAE8ATwBPAE8ATwBPAEwASwBKAEkASABGAEQAQgBAAD0AOAA2
ADMALwAsACoAJgAiAB4AGQAYABUAEgAPAA0ADAAIAAYAAQABAP///f/7//r/+P/3//n/
+P/1//X/9P/z//L/8f/x//H/8f/w/+7/7f/t/+7/7v/t/+z/7P/s/+v/6//r/+v/6//r
/+v/6//r/+v/6v/q/+v/6//r/+v/7P/t/+7/7//w//L/9P/z//P/8//0//b/+P/4//j/
9//4//j/+P/6//v/+//7//n//P8AAP///v/9//z//P/8//z//P/8//3//f/9//z/+//6
//n//P/8//z//P/8//z//P/9/wAAAQACAAMABgAGAAYABgAFAAcABwAHAAYABQAFAAcA
BwAEAAAA+v/3//T/8v/v/+7/7v/s/+r/6P/n/+f/6f/t/+7/7v/t/+n/6P/n/+b/5//m
/+X/5f/l/+X/5f/l/+X/5f/l/+b/5v/m/+b/5//l/+T/5P/k/+b/6f/t/+7/9P8DABwA
OgBYAHkAmACqAK4AsACzALYAqwBzACUA5f+r/2P/IP/u/sz+vf7F/uT+C/8s/0r/Zv+A
/5b/pv+y/7//yf/R/9r/4P/j/+f/6f/q/+v/7P/t/+3/8P/y//L/8//0//T/9P/2//f/
+P/4//n/+f/5//r/+//7//z//P/8//7//v8AAAAAAAACAAAAAAACAAIABAAEAAQABAAF
AAYABgAHAAgACQAKAAwADQANAA4ADgANAA4AEAATABQAFQAWABkAGwAdAB0AIAAhACQA
JwAqAC0AMAAzADYAOAA7AD8AQgBDAEYASQBMAE4AUwBVAFYAWQBbAFsAWwBdAF0AXQBd
AFsAWQBXAFUAVABSAFAATgBMAEkARABCADsANwA0ADIALgAqACYAIQAgAB0AGgAXABMA
EgAOAAwABwAHAAUAAwABAAAA/v/9/////v/7//v/+v/5//j/9//3//f/9//2//b/9f/1
//b/9P/z//L/8v/y//H/8f/x//H/8f/x//H/8f/x//H/8P/y//P/8//z//P/9P/1//b/
+P/4//n/+v/5//n/+f/6//r//P/8//z///8AAAAAAAD+////AQD//wIABAAEAAQABAAC
AAIAAgACAAIAAwADAAMAAwADAAMAAwAEAAQABAAEAAUABgAHAAkACQAJAAkACQAMAAwA
DAAMAA0ADwAPAA8ADgANAA0ADwANAAoABgAAAPv/+P/2//P/9P/0//L/8P/w/+//7//x
//X/9v/2//X/8v/w/+7/7P/r/+r/6f/p/+v/6//r/+v/6f/p/+n/6v/q/+r/6v/r/+v/
6v/q/+r/7P/t/+//+P8IACUARgBqAI4AsQDAAMAAvgDEAM8AygCfAFcAEQDR/4n/Pf/+
/tb+wv7F/uH+Cv8p/0b/Yv96/47/oP+w/7z/xf/R/9v/3v/i/+f/6f/r/+z/7f/u/+//
7//y//T/9P/1//b/9v/0//b/9//4//r/+//7//v//P/9//3//v/+//7/AAAAAAAAAAAA
AAIABAAEAAYABgAHAAYABQAEAAcACAAIAAkADAANAA4AEAARABEAEgASABMAFAAWABkA
GAAZABoAHQAhACMAIwAmACkALAAvADIAMwA2ADkAPAA/AEMASABMAE0AUABTAFYAWQBd
AF4AXgBfAGEAYQBhAF8AXwBfAF8AYABfAF4AXQBZAFYAUwBQAEwASQBEAEIAPQA5ADYA
NAAvACoAJQAfACAAHQAaABcAEwASAA4ADAAJAAkABwAFAAMAAgAAAP///f/8//n/+f/6
//n/+P/3//X/9f/1//T/9v/1//X/9v/2//X/9P/0//T/8//z//P/8//z//P/8//z//P/
8//y//T/9f/1//X/8//0//X/9v/0//T/9f/2//n/+f/5//r/+f/6//n/+P/7//z//P/8
/wAAAQD+//7//v/+//7/AAAAAAAAAAAAAAEAAQABAAEAAQABAAEABAAEAAQABAADAAQA
BQAHAAoACwAMAA0ADgAOAA4ADgANAA8ADwAPABAADwAPABEADwAMAAgAAgD///z/+v/3
//b/9v/0//L/8v/x//H/8//1//b/9v/1//H/8P/v/+7/7f/s/+v/6//r/+v/6//r/+3/
7f/t/+7/7v/u/+7/7//v/+7/7v/u/+7/7//z//7/EAApAEgAbACQALMAxADCAMAAyADV
AM4AowBdABkA2/+V/0n/Cv/g/sr+yf7j/gr/K/9I/2T/fv+S/6L/sv++/8X/0f/b/+T/
6P/p/+n/7f/u/+//8P/x//H/9P/2//b/9//4//j/+P/6//v//P/8//3//f/9/wAAAQAB
AAIAAgACAAQABAAGAAYABgAIAAYABgAIAAgACgAKAAoACgANAA4ADgAPAA4ADwAQABIA
FAAVABcAGAAXABgAGgAdACAAIQAiACUAJwApACkALAAtADAAMwA2ADgAPABAAEQARABH
AEsATgBTAFYAWQBcAF0AYQBiAGIAYwBlAGUAZQBnAGcAZwBnAGQAYwBiAGEAXgBcAFoA
WABUAFEATABKAEMAPwA8ADoANgAyAC4AKQAmACMAIAAdABkAGAAUABIADQANAAsACQAH
AAYABAADAAUABAABAAEA/v/9//z/+//9//3//f/8//z/+//7//z/+v/5//j/+P/5//n/
+v/7//n/+f/5//n/+//7//v/+v/6//v/+//7//v//P/9//7//v/+////AAD///////8A
AAIABAAEAAQAAwAEAAQABAAEAAUABwAHAAYABwAIAAkACgAKAAoACgAKAAoACwALAAsA
DQANAA0ADQAMAAwADAAMAA8AEAARABMAEgATABQAFQAXABgAGQAaABoAGwAaABkAGgAZ
ABkAGwAdABoAFgAQAAkABgAEAAEAAgACAAAA/v/8//v/+//9/wEAAgACAAEA///+//3/
/P/6//j/9v/1//b/9//4//n/+f/5//n/+v/6//r/+v/7//v/+v/6//r/+v/5//v/AAAO
ACMAQABgAIQAqwDCAMYAxgDGAM0A0gC/AIMANwD1/7H/Zf8k//T+2v7T/uH+Bv8r/0r/
aP+A/5T/qP+4/8T/0//d/+f/8P/y//X/9//7//z//f/+//////8CAAQAAgADAAQABAAG
AAgACQAKAAgACQAJAAkADAANAA0ADgAOAA4AEAAQABAAEAAQABIAFAAUABYAFgAWABYA
FgAWABgAGgAbAB0AHAAdAB4AIAAfAB8AIAAgACIAJAAnACsAKgArACwALwAxADMAMwA2
ADcAOgA9AEAAQwBGAEkATABQAFMAVwBaAFsAXgBhAGQAZwBrAGwAbABvAHEAcQBxAG8A
bwBvAG8AcABvAG4AbQBoAGYAZABiAF8AXQBZAFgAUwBPAEwASgBEAEAAPAA3ADgANQAy
AC8AKgAoACMAIAAdAB0AGwAZABkAGAAWABUAEwASAA8ADwAPAA8ADwAPAA4ADQAMAAoA
DAALAAsADAAMAAsACgAKAAwACwALAAsADQANAA0ADQALAAsACwAKAAoACwALAAsACwAM
AA0ADgAMAAwADQAOAA8ADwAPABAADgAQABAAEAATABQAFAAUABQAFQAVABUAFQAYABgA
GgAaABoAGgAZABgAFwAWABgAGQAZABkAGQAZABkAGQAcABwAHAAcABsAHAAdAB8AIAAh
ACIAIwAmACYAJgAmACcAKQApACkAJgAlACUAJwAoACYAIwAeABkAFgAUABEADgAOAAwA
CgAMAAsACwANAA0ADgAOAA0ADQAMAAsACgAHAAYABQAFAAcABwAHAAcACQAJAAkACgAI
AAgACAAJAAkACAAIAAgACgAJAAkADgAUAB8ANgBUAHYAmQC4AMgAzADOAM8A0gDRALEA
aQAhAOX/o/9e/yL/+P7j/uX+/P4f/0b/Zv+A/5b/rP+8/8r/2//r//H/9v/+/wMABwAJ
AAoACwAMAA8ADwASABQAEgATABQAFAAWABgAGQAaABoAGwAbABsAHAAdAB0AHgAgACAA
IgAiACAAIAAgACIAJAAkACYAJgAoACgAKAAoACkAKgAqACsALAAtAC4AMAAvAC8AMAAw
ADMANAA2ADkAOAA5ADoAPQA/AEEAQQBEAEUASABLAE4ATwBSAFUAWABaAF0AYQBkAGcA
agBtAHAAcwB3AHgAeAB7AH0AfQB9AH0AfQB9AH0AfQB9AH0AfQB6AHgAdgB0AHIAbwBq
AGgAZABhAF8AXgBZAFQATwBJAEoARwBEAEEAPQA8ADgANgAzADMAMQAvACsAKgAoACcA
JwAmACMAIwAkACMAIgAhACEAIQAhACAAHgAdAB0AHgAfAB8AHwAgAB4AHQAdAB0AHQAd
AB0AHQAdAB0AHQAcAB4AHwAfAB8AIQAiACMAJAAiACIAIwAkACcAJwAnACgAJgAoACgA
KAApACoAKgAqAC4ALwAvAC8ALQAwADEALwAwADEAMgAzADQAMgAyADIAMgA0ADUANQA1
ADMAMwAzADMANgA2ADYANgA1ADYANwA5ADoAOwA8AD0AQABAAEAAQABBAEMAQwBDAEIA
QQBBAEMARABCAD8AOgA0ADAALQApACoAKgAoACYAKAAnACcAKQApACoAKgApACkAKAAn
ACYAIwAiACEAIQAiACMAJAAlACUAJQAlACYAJAAkACQAJQAnACYAJgAmACYAJwApACYA
LAA9AFYAcACOAK8AzgDeAOIA5ADnAOgA4QC7AHUALQD1/7f/cv86/xj/Bf8F/x7/Rf9q
/4j/ov+6/9D/4v/w//3/CQAVABoAHgAjACUAKQAqACsALAAvAC8AMgA0ADIAMwA0ADQA
NgA4ADkAOgA6ADsAOwA7ADwAPQA9AD4AQABAAEIAQgBCAEIAQgBEAEYARgBIAEgASABI
AEgASABLAEwATABNAFAAUQBSAFQAUwBTAFQAVABXAFgAWgBdAFwAXQBeAGEAYwBlAGUA
aABtAA==
         </WaveFormData>
      </LeadData>
      <LeadData>
         <LeadByteCountTotal>10000</LeadByteCountTotal>
         <LeadTimeOffset>0</LeadTimeOffset>
         <LeadSampleCountTotal>5000</LeadSampleCountTotal>
         <LeadAmplitudeUnitsPerBit>4.88</LeadAmplitudeUnitsPerBit>
         <LeadAmplitudeUnits>��V</LeadAmplitudeUnits>
         <LeadHighLimit>2147483647</LeadHighLimit>
         <LeadLowLimit>268435456</LeadLowLimit>
         <LeadID>V4</LeadID>
         <LeadOffsetFirstSample>0</LeadOffsetFirstSample>
         <FirstSampleBaseline>0</FirstSampleBaseline>
         <LeadSampleSize>2</LeadSampleSize>
         <LeadOff>FALSE</LeadOff>
         <BaselineSway>FALSE</BaselineSway>
         <ExcessiveACNoise>FALSE</ExcessiveACNoise>
         <MuscleNoise>FALSE</MuscleNoise>
         <LeadDataCRC32>769228103</LeadDataCRC32>
         <WaveFormData>
CAAIAAgACAAGAAQAAgAAAP///v/9//z/+v/6//r/+v/5//j/9//2//b/9v/2//b/9P/0
//T/9P/0//T/9P/0//T/9P/0//T/8//y//H/8P/w//D/8P/w//D/8P/w//D/8P/w//D/
8P/x//L/8//0//L/8v/y//L/8//0//X/9v/4//j/+P/4//r/+v/6//r/+v/6//r/+v/6
//v/+//7//3//f/9//7//P/9//3//v/+/////////wEAAwAEAAUABAAGAAYACAAJAAoA
CwAMAAwADAALAAoACgAKAAwADQANAAsACAADAP7//P/7//n/+f/5//b/9P/0//P/8//1
//b/9v/2//X/9v/0//P/8v/v/+3/7f/t/+3/7f/t/+3/7f/t/+3/7v/u/+3/7f/t//D/
8P/v/+//7f/t/+z/7v/v//b/AwATACgAQQBfAHwAlwC4AN8ACAEkARoB6ACvAHcAKwDT
/5L/Zf9G/zf/Rv9g/3T/hP+T/5//rP+4/8P/yv/R/9f/3P/h/+b/5v/p/+n/6v/r/+n/
6//t/+3/6//t/+3/7f/v//D/8f/y//H/8f/x//L/9P/0//T/9P/1//b/9v/2//b/9//3
//f/9//3//n/+f/5//r/+v/6//r/+v/7//v//f/+//7//v///wAAAAAAAAAAAQADAAYA
BQAGAAcABwAKAAwADQAPAA4AEAASABQAFAAWABkAGwAeACAAJAAnACkALAAvADIANQA4
ADkAOwA+AEEAQwBDAEMARABEAEQARwBHAEcARwBDAD8APwA9AD0AOwA5ADYAMQAuACwA
KgAmACIAHgAbABoAFwAVABIADgAMAAgABAAFAAIAAAD+//7//f/7//r/+f/4//f/9v/z
//L/8v/x//P/8v/y//L/8f/w//D/8P/w/+//7//v/+3/6//r/+v/6//r/+v/6//r/+r/
6v/q/+r/6v/q/+r/5//n/+b/5f/m/+j/6f/q/+v/6//t/+3/6//s/+z/7P/u//H/8v/z
//X/9v/3//b/9v/2//b/9v/4//n/+f/5//n/+f/5//r//P/9//3//v/8//3//f/9////
AQACAAMABAAGAAYACAAIAAgACAAIAAkACgAKAAoACAAIAAoACwALAAkABgABAP7//P/7
//n/9//3//T/8v/y//H/8f/z//T/9P/0//P/8P/u/+3/7P/t/+v/6//r/+n/6f/p/+n/
6f/p/+n/6v/q/+n/6f/p/+j/6P/n/+f/6//p/+j/6v/v//r/DQAnAEQAYwCDAKYA0QD6
ACkBUAFMARgB2ACXAEUA5/+X/1z/N/8u/zv/UP9k/3b/iP+X/6P/sP+6/8H/yP/P/9f/
3P/f/+D/4v/i/+H/4f/h/+H/4//l/+X/5//p/+n/6f/n/+j/6f/q/+v/6//r/+z/7P/s
/+z/7P/t/+7/7v/u/+7/7//v/+//7//v//H/8f/z//T/9P/0//L/8v/z//P/9//4//j/
+P/3//j/+P/4//j/+f/7//7/AQACAAMAAwAEAAYABwAJAAwADgAQABIAFgAYABsAHQAc
AB4AIgAlACsALgAxADQANQA4ADkAOwA+AEEAQwBDAEUARgBGAEYARgBFAEQAQwBBAD0A
PQA7ADkANQAxACwAKQAmACQAIgAeABoAFgATAA4ACwAJAAYAAwACAP///P/7//j/9v/0
//T/8//x//D/8f/w/+//7v/r/+r/6v/p/+n/6P/o/+j/5f/k/+T/5P/i/+H/4f/h/+P/
4f/h/+H/4P/f/97/3f/f/97/3v/e/97/3v/e/97/4P/h/+H/4f/h/+L/4v/i/+H/4f/j
/+P/5P/m/+f/6P/n/+f/6//s/+7/7v/u/+7/7v/v/+//7//t/+3/7f/u/+//8f/y//T/
8v/z//P/8//z//X/9v/3//j/+v/6//z//P/8//z//P/9//7//v/+//7//v8AAAEAAwAB
AP7/+f/2//T/8//x/+3/7f/q/+j/6v/p/+n/6//s/+z/7P/r/+j/5v/l/+T/4//h/+H/
4f/h/+H/4f/h/+H/4f/h/+L/4v/h/+H/4f/i/+L/4f/h/+P/3//e/+L/5//w/wEAGQA4
AFsAfQCgAMcA9AAnAVoBbgFOARQB0wCFACMAwf94/0f/LP8z/0r/YP9u/37/jf+Z/6T/
sP+5/8D/xf/N/9T/2f/a/9r/2//b/9z/3f/f/+H/4//j/+H/4//j/+P/4//k/+X/5v/p
/+n/6f/q/+r/6v/q/+r/7f/u/+7/7v/s/+3/7f/t/+3/7f/v/+//8f/y//L/8v/w//D/
8f/x//X/9v/2//b/9//4//j/+P/4//n/+//+/wEAAgADAAMAAgAEAAUABwAJAAwADwAS
ABQAFgAZABsAHgAgACQAJwApACwALwAyADcAOgA7AD0AQABDAEUARQBFAEYARgBGAEUA
RQBFAEUARQBBAEEAPwA9ADkANQAwAC0AKgAoACYAIgAeABoAFwASAA8ADQAKAAkACAAF
AAIA///8//r/+P/4//f/9f/0//P/8v/x//D/8f/w//D/7//u/+z/6//q/+v/6v/q/+r/
6v/p/+n/6f/p/+f/5//n/+f/5//n/+f/5//m/+b/5v/k/+T/5P/k/+b/5//n/+f/5//o
/+j/6P/p/+n/6//r/+z/7v/v//D/7//x//L/8P/w//D/8P/x//P/9P/1//f/9//3//j/
+P/5//n/+v/4//n/+f/5//v//f/+////AQAEAAUACAAGAAYABgAGAAcACAAIAAgABgAG
AAgACQANAAsACAADAAAA/v/9//v/+P/3//P/8P/y//H/8f/z//L/8v/y//H/8v/w/+//
7v/r/+n/6f/p/+f/5//n/+f/6f/p/+n/6v/q/+n/6f/p/+r/6v/p/+n/6f/r/+r/6P/p
//L/AQAXADQAUwBzAJIAtQDcAA0BRAFkAVQBIgHlAJsAPwDd/5D/W/88/zf/Sv9k/3T/
gP+R/53/qP+0/73/wv/L/9P/2v/f/+L/4v/h/+H/4v/j/+X/5//p/+n/6f/r/+v/6//r
/+z/7f/u/+//7//v//D/8v/y//L/8v/z//T/9P/0//L/8//z//P/8//z//X/9f/1//b/
9v/2//T/9P/1//X/+P/6//v//P/7//z//P/8//z//f///wIAAwAEAAUABQAIAAoACwAN
AA4AEAASABQAFAAWABkAGwAdACAAJQApAC0AMAAzADYAOQA8AD0APwBCAEUARwBHAEcA
SABIAEgASQBJAEkASQBJAEUARQBDAEAAPQA6ADYAMwAwAC4ALAAoACQAIAAdABgAFQAT
ABAADQAMAAkABgADAAAA/v/8//3//f/8//z/+f/4//f/9v/1//T/9P/z//P/8v/y//L/
8f/w//D/8P/y//H/8f/x//H/7//v/+//7//v/+//7//v/+7/7v/u/+3/7P/r/+r/6//t
/+7/7//t/+7/7v/u/+//7//x//H/8f/y//L/8v/x//P/8//z//X/9v/3//b/9v/2//b/
9v/4//n/+f/5//v/+//7//z/+//7//r/+v/6//v/+//7//z///8BAAMABAAGAAYACAAK
AAoACgAKAAoACgAJAAgACgAKAAwADQAPAA0ACgAFAAAA/v/9//v/+f/5//b/9P/y//H/
8f/z//b/9v/2//X/8v/w/+//7v/t/+v/6//r/+v/6//r/+v/6//r/+v/7P/u/+3/7f/t
/+z/7P/r/+v/6//r/+z/7v/v//T/BwAdADQAUQBvAI4AsQDaAAcBNAFKATAB9AC1AHEA
GQC9/3j/T/86/zv/Tv9k/3b/hP+T/5//rv+6/8H/yP/P/9P/2v/f/+L/5v/l/+X/5v/n
/+b/5//o/+f/6P/r/+z/7f/t/+7/7//w/+//7//v//D/8v/y//L/8v/x//L/8v/y//T/
9f/1//X/8//z//X/9f/3//j/+P/4//r/+v/7//v//P/8//v/+v/9//7//v/+//7///8B
AAQAAwAEAAUABQAHAAoADAAPAA4AEAASABQAFgAYABsAHQAgACIAJgApACsALgAxADQA
OQA8AD0APwBBAEMARABDAEMARABEAEQARwBHAEcARwBDAD8APwA9AD4AOwA4ADQAMQAu
ACwAKgAmACIAHgAbABgAFQATABAACwAKAAcABAAFAAIAAAD+//z/+//5//j/+f/4//f/
9v/1//T/9P/z//P/8v/y//L/8//y//L/8v/w/+//7//v//H/7//v/+//7f/t/+3/7f/t
/+z/7P/s/+z/7P/s/+z/7v/v/+//7//t/+7/7v/u/+//7//x//H/8f/y//L/8v/1//f/
9//3//X/9v/1//b/9//4//n/+v/4//n/+f/5//n/+f/5//r//P/9//3//v/8//3//f/9
////AQACAAMAAgAEAAQABgAGAAYABgAGAAkACgAKAAoACAAIAAoACwAPAA0ACgAFAAAA
/v/9//v/+f/5//b/9P/y//H/8f/z//L/8v/y//H/8v/w/+//7v/t/+v/6//r/+v/6//r
/+v/6//r/+v/7P/s/+v/6//r/+7/7v/t/+3/7//r/+r/6P/p/+z/9/8JACQAPQBZAHQA
kwC0ANcABAEqATABBgHLAJEASQDx/6D/af9G/zX/PP9U/2r/eP+L/5//qP+y/73/xP/J
/9X/3v/h/+L/4v/j/+P/5P/l/+b/6f/s/+3/6//t/+3/7f/t/+7/7//w//P/8//z//T/
8//y//H/8P/z//T/9P/0//L/8//z//P/9f/1//f/9//5//r/+v/6//n/+P/4//f/+//8
//z//P/9//7//v/+//7///8BAAQAAwAEAAUABQAGAAgACQALAAwADgAQABIAEgAUABcA
GQAaABwAIAAjACcAKgAtADAAMQA0ADUANwA8AD8AQQBBAEEAQgBCAEIAQwBDAEMAQwBD
AD8APwA9ADwAOQA2ADIAMQAuACwAKgAkACAAHAAZABYAEwARAA4ADQAMAAkABgAFAAIA
AAD+//z/+//5//j/9//2//X/9P/1//T/9P/z//P/8v/y//L/7//u/+7/7v/v/+//8P/x
/+//7f/t/+3/7f/t/+3/7f/t/+z/7P/s/+z/7P/s/+z/7P/t/+3/7f/r/+z/7P/s/+//
7//x//H/8f/y//L/8v/x//P/8//z//X/9v/3//f/9//3//j/+v/6//r/+v/6//v/+//7
//v/+//7//z//P/9//3//v/+//////////7/////////AQAEAAUACAAHAAYABQAEAAYA
CAAJAAoACAAIAAoACwALAAkABgABAP7//P/7//n/9//3//T/8v/y//H/8f/z//T/9P/0
//P/8P/u/+3/7P/t/+v/6//r/+n/6f/p/+n/6//r/+v/7P/s/+v/6//r/+r/6v/p/+n/
7//v/+z/6v/p/+z/9/8LACAAOQBTAHAAjwCwAM8A9gAaARwB7gCzAH0AOQDn/5z/Z/9G
/zP/Ov9U/2j/ev+N/53/qP+y/73/xv/N/9H/2P/f/+L/5P/j/+P/5P/l/+X/5//p/+n/
6f/r/+v/6//r/+z/7f/u/+//7//v//D/8P/w//D/8P/x//L/8v/y//T/9f/1//X/8//z
//X/9f/1//b/9v/2//b/9v/3//f/+f/6//r/+v/9//7//v/+//z//f///wIAAwAEAAUA
BQAEAAYABwAJAAsADgARABQAFAAWABkAGwAaABwAIAAjACcAKgAtADAAMQA0ADUANwA6
AD0APwA/AEAAQgBDAEQAQwBDAEMAQwBCAD8AQAA/ADwAOQA2ADIALwAsACoAKAAmACIA
HgAbABYAEwARAA4ADQAMAAkABgADAAAA/v/8//z/+//5//j/9//2//X/9P/x//D/8P/v
//D/8P/x//L/7//u/+7/7v/u/+3/7f/t/+//7f/t/+3/6//r/+v/6//t/+z/7P/s/+z/
7P/s/+z/7P/t/+3/7f/v//D/8P/w/+//7//x//H/8//0//T/9P/0//X/9P/z//X/9v/3
//f/+f/8//r/+v/6//r//P/9//3//f/9//3//f/+//z//f/9//7/AAABAAEAAQD//wEA
AgADAAIABAAEAAYACAAIAAgACAAHAAgACAAIAAoACgAMAA0ADwANAAoABQAAAP7//f/7
//n/+f/2//T/8//x//D/8f/0//T/9P/z//L/8P/v/+7/7f/r/+v/6//t/+3/7f/t/+v/
6//r/+z/7f/t/+7/7//u/+7/7f/t/+v/6//s/+z/6//u//n/CQAcADEASwBmAIUApADD
AOoADAEQAe4AuQCDAEMA9/+s/2//Sv81/zj/TP9m/3j/h/+Z/6j/tP+9/8b/zf/V/9r/
3//g/+T/5f/l/+b/5//n/+n/6//r/+v/7f/t/+3/7f/u/+//8P/x//H/8f/y//L/8v/y
//L/8f/y//L/8v/y//P/8//z//X/9f/3//f/9f/2//b/9v/4//j/+f/5//r/+v/5//j/
+//8//z//P/8//3///8CAAEAAgADAAMABgAIAAkACwAKAAwADgAQABIAFAAXABkAGgAc
ACAAIwAmACgAKgAsADEANAA1ADcAOAA7AD0APQA/AEAAQABAAD8APwA/AD8APwA7ADsA
OQA5ADcANQAyAC0AKgAoACYAIAAcABgAFQAUABEADwAMAAkACAAFAAIAAwAAAP7//P/6
//n/9//2//f/9v/1//T/8//y//L/8f/x//D/8P/w/+//7v/u/+7/7P/r/+v/6//t/+v/
6//r/+n/6f/p/+n/6f/o/+j/6P/o/+j/6P/o/+j/6f/p/+n/6v/s/+3/7v/t/+3/7//v
/+//8P/w//D/8//1//X/9f/1//L/8f/z//b/9v/2//b/9v/2//f/9//3//f/9//3//j/
+P/5//n/+v/4//n/+f/5//v//f/+/////v8AAAAAAgACAAIAAgACAAMABAAEAAQABAAE
AAYABwAHAAUAAgD9//j/9v/1//P/8//z//D/7v/u/+3/7f/v//D/8P/w/+//7v/s/+v/
6v/r/+n/6f/p/+f/5//n/+f/6f/p/+n/6v/o/+f/5//n/+r/6v/p/+n/6f/p/+b/5P/n
/+7//f8TACYAOwBVAHAAiwCsANEA8gAEAfAAvgCJAFEACwC9/4D/Uf82/y//Qv9c/3L/
gv+P/5v/qP+4/8H/yP/P/9X/2v/d/+D/4P/h/+H/4v/j/+X/5//p/+n/5//p/+n/6f/p
/+r/6//s/+3/7f/t/+7/7v/u/+7/7v/v//D/8P/w//D/8f/x//H/8//z//X/9f/z//T/
9P/0//b/9v/3//f/9//4//j/+P/5//r/+v/6//r/+//9/wAA//8AAAEAAQACAAQABQAH
AAoADAAOABAAEAASABUAFwAYABoAHgAhACMAJgApACwALwAyADMANQA2ADkAOwA7AD0A
PgA+AD4APQA9AD0APQA9ADkAOQA3ADYAMwAwACwAKQAmACQAIgAgABwAGAAVABQAEQAP
AAwACQAIAAUAAgABAP7//P/6//r/+f/3//b/9f/0//P/8v/z//L/8v/x/+//7v/u/+7/
7f/s/+z/7P/s/+v/6//r/+v/6f/p/+n/6//r/+v/6//p/+j/6P/o/+j/6P/o/+j/6f/r
/+z/7f/r/+z/7P/s/+//7//x//H/8f/y//L/8v/x//P/8//z//X/9v/3//f/9f/0//X/
9v/3//j/+P/5//n/+f/3//f/9//4//j/+f/5//r/+P/5//n/+f/5//v//P/9//7/AAAA
AAIAAgACAAIAAgAFAAYABgAGAAQABAAGAAcABwAFAAIA/f/4//b/9f/z//H/8f/u/+z/
6v/p/+n/6//u/+7/7v/t/+z/6v/p/+j/6P/n/+j/6f/n/+f/5//n/+f/5//n/+j/6P/n
/+f/5//o/+j/5//n/+f/6f/q/+j/5//s//f/CQAgADkAUwBuAI0AqgDLAPIABgH6AMoA
lQBfABkAyf+I/1n/OP8t/zr/VP9o/3z/j/+b/6b/tP+7/8L/yf/T/9r/3f/g/+L/4f/h
/+L/4//h/+P/5f/l/+f/6f/p/+n/6f/q/+v/7P/r/+v/6//s/+z/7P/s/+z/7//w//D/
8P/w//H/8f/x/+//7//x//H/8//0//T/9P/y//L/8//z//X/9v/2//b/+f/6//r/+v/4
//n/+//+////AAABAAEAAgAEAAUABwAIAAoADAAOABAAEgAVABcAGAAaAB4AIQAjACYA
KQAsAC8AMgAzADUAOAA7AD0APQA/AEAAQABAAEAAPwA+AD0APAA5ADoAOQA4ADUAMgAu
ACsAKAAmACQAIAAcABgAFQASAA8ADQAKAAcABgADAAAA///8//r/+P/4//f/9f/0//T/
9P/0//T/8f/w//D/7//x//D/8P/w/+//7v/u/+7/7P/r/+v/6//r/+n/6f/p/+f/5//n
/+f/6f/o/+j/6P/o/+j/6P/o/+j/6f/p/+n/6//s/+z/7P/r/+v/7f/t/+7/8P/x//L/
8f/z//P/8//1//b/9//3//X/9//6//n/+P/3//b/+P/5//n/+f/5//n/+f/6//n/+f/4
//j/+v/7//v/+//5//v//P/9/wAAAgACAAQAAgACAAIAAgADAAQABAAEAAQABAAGAAcA
CQAHAAQA///6//j/9//1//P/8//w/+7/7v/t/+3/7//w//D/8P/v/+z/6v/p/+j/6f/n
/+f/5//l/+X/5f/l/+f/5//n/+j/6v/p/+n/6f/p/+j/5v/l/+X/5//q/+r/6f/w////
EwAqAEcAaQCKAKsA0AD9ACgBQAEiAeYAqQBlAA8Auf92/0n/MP8t/0D/WP9s/3z/jf+d
/6z/uP+//8b/zf/T/9r/3f/g/+T/5f/l/+b/5//n/+n/6//r/+n/6//r/+v/7f/u/+//
8P/v/+//7//w//L/8v/y//L/8f/y//L/8v/y//P/8//z//P/8//1//X/9f/2//b/9v/2
//b/9//3//n/+v/6//r/+//8//z//P/8//3///8CAAMABAAFAAUABgAIAAkACwAMAA4A
EAASABYAGAAbAB0AHgAgACQAJwApACwALwAyADUAOAA5ADsAPgBBAEMAQwBEAEYARwBI
AEYARQBEAEMAQgA/AEAAPwA+ADsAOAA0AC8ALAAqACgAJAAgABwAGQAUABEADwAMAAsA
CgAHAAQAAgD+//v/+P/4//f/9f/0//X/9P/z//L/8f/w//D/7//t/+z/7P/s/+v/6v/q
/+r/6v/p/+n/6f/n/+X/5f/l/+P/4//j/+P/4//i/+L/4v/k/+T/5P/k/+T/5f/l/+X/
5//o/+j/6P/p/+n/6//r/+v/7P/s/+z/7f/v/+//7//t/+7/7//v//L/9P/0//T/9P/0
//X/9f/1//X/9f/1//b/9P/1//X/9v/2//f/9//3//f/+f/6//v/+v/8//z//v8AAAAA
AAAAAP//AAAAAAAAAAAAAAIAAwADAAEA/v/5//T/8v/x/+//7//v/+z/6v/q/+n/6f/r
/+z/7P/s/+v/6P/m/+X/5P/h/9//3//f/+D/4f/i/+P/4f/h/+H/4v/i/+H/4f/h/+L/
4v/h/+H/3//h/+D/4P/p//r/EQAtAEwAbQCPALQA3QAQAUUBagFgASoB5gCfAEUA3/+L
/1T/Mf8m/zf/Uv9i/3D/gP+P/53/qv+0/7n/wP/H/8//0P/R/9T/2P/X/9f/2P/Z/9n/
2//d/93/3f/f/9//3//d/97/3//g/+H/4f/h/+L/4v/i/+L/4v/j/+T/5P/k/+T/5f/l
/+X/5v/n/+r/6//o/+j/5//m/+j/6P/p/+n/7f/u/+7/7v/v//D/8P/w//D/8f/z//b/
9f/2//f/9//6//z//f///wIABAAGAAgACAAKAA0ADwARABQAGQAdACEAJAAnACoALwAy
ADMANQA2ADkAOwA7ADsAPAA8ADwAPwA/AD8APwA8ADcANgAzADIALwAsACgAJAAgAB0A
GgAUABAADAAJAAgABQADAAAA/P/6//b/8v/z//D/7v/s/+z/6//p/+j/5f/k/+P/4v/j
/+L/4v/h/9//3v/e/97/3//e/97/3v/c/9v/2//b/93/2//b/9v/2//b/9v/2//Z/9j/
2P/Y/9r/2v/a/9r/2P/Z/9n/2f/X/9j/2P/Y/9v/2//d/93/3P/c/9v/2v/b/93/3f/d
/+H/4v/g/+D/4P/g/+D/4f/j/+T/5f/l/+X/5f/m/+b/5//n/+j/6v/r/+v/6//p/+v/
7P/t/+//8v/z//b/9P/0//T/9P/z//T/9P/0//b/9v/4//n/+f/3//T/7//q/+j/5//l
/+X/5f/i/+D/4P/f/9//4f/k/+T/5P/j/+H/3v/c/9r/2//Z/9n/2f/Z/9n/2f/Z/9n/
2f/Z/9r/2v/Z/9n/2f/c/9z/2//b/9n/2f/c/+D/6f/2/wsAJQBEAGcAiwCwANkAEAFH
AWoBZAE0AfQArQBVAO//l/9c/zf/KP81/07/YP9u/37/jf+Z/6T/rP+z/7r/w//L/9D/
1f/S/9L/1f/V/9b/1//X/9n/2//b/93/3//f/9//3//g/+H/4v/h/+H/4f/i/+T/5P/k
/+T/5f/m/+b/5v/o/+n/6f/p/+n/6f/r/+v/6//s/+z/7P/u/+7/7//v/+//8P/w//D/
8v/0//X/9v/0//X/9//6//v//P/9//3/AAACAAMABQAGAAgACgAMABAAEgAVABcAGAAa
AB4AIQAnACoALQAwADMANgA3ADkAOgA9AD8APwBAAEIAQwBEAEMAQwBDAEMAQQA9AD0A
OwA6ADcANAAwACsAKAAmACQAIAAcABgAFQAQAA0ACwAIAAUABAABAP7//f/6//j/9v/2
//X/8//y//P/8v/x//D/7//u/+7/7f/t/+z/7P/s/+3/7P/s/+z/6v/p/+n/6f/q/+n/
6v/r/+n/6f/p/+n/6//q/+r/6v/o/+j/6P/o/+j/6f/p/+n/6//s/+z/7P/s/+v/7P/r
/+3/7v/u/+7/7//x//H/8f/v//D/8f/z//T/9v/2//b/9v/2//f/9//3//n/+f/5//r/
+P/5//n/+v/8//3//f/9////AQACAAMABAAGAAYACAAKAAoACgAKAAoACgAJAAgACQAK
AA0ADwAPAA0ACgAFAAAA/v/9//v/+//7//j/9v/0//P/8//1//f/+P/5//n/9v/0//P/
8v/v/+3/7f/t/+//7//v/+//8f/x//H/8v/w/+//7//v//D/8P/v/+//7f/r/+z/7v/x
//7/EQAnAEIAYwCDAKQAyQD0ACcBWAFsAUwBDgHJAHsAGwC//3r/Uf8+/0H/WP9u/37/
jv+Z/6f/tP++/8X/zv/V/93/5P/l/+b/6P/r/+v/7P/t/+3/7//x//H/7//x//H/8f/y
//T/9v/4//j/9//2//b/9//4//n/+v/5//r/+v/6//r/+//7//v//f/9///////9//7/
/v/+////AAACAAMAAwAEAAQABAAFAAYABgAGAAgACQALAA4ADQAOAA8ADwASABQAFQAX
ABgAGgAcAB4AIAAiACUAJwAqACwAMAAzADUAOAA7AD4AQwBGAEcASQBMAE8AUQBRAFEA
UgBSAFIAVQBVAFUAVQBTAE8ATwBNAE4ASwBIAEQAQQA+ADwAOgA0ADAALAApACcAJQAk
ACIAHgAcABgAFAAVABIAEAAOAA4ADQALAAoABwAGAAUABAAFAAQABAADAAEAAAAAAAAA
AAAAAAEAAgACAAEAAQABAAEA////////AQABAAEAAQAAAP7//f/8//7//v/+//7//v//
///////9//7//v/+//////8BAAEA//8AAAAAAAABAAMAAwADAAMABAAFAAUABQAHAAgA
CgAKAAoACgAJAAkACAAHAAgACQAKAAwACgALAAsADAAMAA0ADQANAA0ADwAQABEAEgAU
ABQAFgAYABgAGAAYABkAGgAaABoAGAAYABoAGwAeAB0AGwAXABIAEAAPAA0ACQAJAAYA
BAAEAAMAAwAFAAYABgAGAAUABQAEAAQABAABAP//////////////////AQABAAEAAgAA
AP///////wIAAgABAAEAAQABAAAAAAADAAYAEwAnAEAAWwB3AJQAsQDWAP8ALgFUAVYB
KAHrAKsAWwABALD/df9U/0v/WP9u/4b/mP+j/6//vv/I/8//3P/p/+3/8P/z//j/+v/7
//v//P/9//3///8BAAEAAQADAAMAAwAFAAYABwAIAAkACQAJAAoACAAIAAgACAALAAwA
DAAMAAwADQANAA0ADQANAA8ADwAPABAAEAAQABIAEgATABMAEwAUABQAFAATABQAFAAU
ABYAFwAZABwAHQAeAB8AHwAeACAAIQAjACYAKAAqACwALgAwADMANQA2ADgAPAA/AEMA
RgBJAEwATwBSAFMAVQBaAF0AXwBfAF8AYABgAGAAYwBjAGMAYwBjAF8AXwBdAFwAWQBW
AFIAUQBOAEwASgBEAEAAPAA5ADgANQAzADAAKwAqACcAJAAlACIAIAAeAB0AGwAYABYA
FwAWABUAFAAVABQAFAATABEAEAAQABAADwAOAA4ADgAQAA8ADwAPAA0ACwALAAsACwAL
AAsACwALAAoACgAKAAwADAAMAAwADgAPAA8ADwANAA4ADgAOABEAEQATABMAEQASABIA
EgATABUAFQAVABcAGAAZABkAFwAZABoAGgAaABsAHAAdAB4AHAAdAB0AHQAfAB8AHwAg
AB4AHwAfACAAIgAjACMAIwAhACMAJAAlACYAKAAoACoALAAsACwALAAtAC4ALgAuACwA
LAAuAC8AMgAxAC8AKwAlACIAIAAdAB0AHQAaABgAGgAZABkAGwAaABoAGgAZABgAFgAV
ABQAEwARABEAEQATABMAEwATABMAEwATABQAFAATABMAEwAUABQAEwATABMAEwAUABAA
EQAaACkAOwBQAGsAhwCiAL0A4AAHAS4BTAFGARgB2wCfAFUAAQC4/4f/av9f/2z/hv+c
/6r/uf/J/9b/4v/r//T//f8HAAoACQAMABAAEQARABIAEwATABUAFwAXABUAFwAXABcA
GQAaABsAHAAdAB0AHQAeACAAIAAgACAAIQAiACIAIgAgACEAIQAhACIAIwAmACcAJQAm
ACYAJgAoACgAKQApAC0ALgAuAC4ALQAuAC4ALgAwADEAMwA2ADUANgA3ADcAOAA6ADsA
PQBAAA==
         </WaveFormData>
      </LeadData>
      <LeadData>
         <LeadByteCountTotal>10000</LeadByteCountTotal>
         <LeadTimeOffset>0</LeadTimeOffset>
         <LeadSampleCountTotal>5000</LeadSampleCountTotal>
         <LeadAmplitudeUnitsPerBit>4.88</LeadAmplitudeUnitsPerBit>
         <LeadAmplitudeUnits>��V</LeadAmplitudeUnits>
         <LeadHighLimit>2147483647</LeadHighLimit>
         <LeadLowLimit>268435456</LeadLowLimit>
         <LeadID>V5</LeadID>
         <LeadOffsetFirstSample>0</LeadOffsetFirstSample>
         <FirstSampleBaseline>0</FirstSampleBaseline>
         <LeadSampleSize>2</LeadSampleSize>
         <LeadOff>FALSE</LeadOff>
         <BaselineSway>FALSE</BaselineSway>
         <ExcessiveACNoise>FALSE</ExcessiveACNoise>
         <MuscleNoise>FALSE</MuscleNoise>
         <LeadDataCRC32>2169504795</LeadDataCRC32>
         <WaveFormData>
+P/4//j/+P/1//T/8//y//H/8P/v/+7/7P/s/+z/7P/p/+j/5//m/+b/5v/m/+b/5f/k
/+P/4v/i/+L/4v/i/+D/4P/g/+D/3//e/93/3P/d/97/3//g/97/3v/e/97/3P/c/9z/
3P/c/9z/3P/c/9z/3P/c/9z/3f/e/9//4P/i/+L/4v/i/+T/5P/k/+T/5v/m/+b/5v/m
/+b/5//n/+n/6f/q/+v/6f/q/+r/6v/s/+3/7f/t/+//8P/x//L/8f/y//T/9P/1//b/
9//5//f/9//3//f/+v/6//z//v///////P/4//X/9P/y//D/8P/v/+z/6v/q/+n/6f/q
/+v/6//q/+r/6v/n/+b/5v/l/+P/4v/i/+L/4v/i/+L/4v/i/+P/4//j/+P/4v/i/+X/
5f/k/+T/4//i/+L/4v/i/+P/6f/2/wQAGQA2AFUAegClANgADwE/AUsBMQEKAdsAlwBI
AAcA2P+0/5//o/+v/7P/tf+6/7z/wf/I/83/0P/S/9T/2P/b/93/3P/f/9//3v/e/9//
4P/i/+L/4v/i/+P/4//m/+f/5//n/+b/5v/m/+f/6f/p/+r/6v/s/+z/7P/s/+r/6v/q
/+r/7P/t/+3/7f/v/+//7//v/+//7//v/+//8P/x//L/8v/y//P/8//1//f/9//5//r/
+P/4//n/+v/8//z//v///wAAAQADAAUABQAGAAgACQANAA8AEQAVABgAGgAdACAAIwAm
ACkAKgAtADAAMQAzADQANgA3ADgANwA3ADgAOAA3ADUANQA0ADQAMgAxADAALAAnACQA
IQAfABsAGQAVABUAEwARAA8ACwAIAAUAAgACAAEA/v/8//z/+//5//n/9//1//P/8P/x
//H/8f/x//D/8P/w//D/7//u/+7/7v/u/+3/7P/s/+z/6v/q/+r/6//q/+r/6//p/+j/
6P/o/+r/6f/p/+n/6f/o/+f/5v/p/+n/6P/o/+j/6f/r/+v/6v/q/+r/6//u/+//8P/y
//L/8v/0//L/8//0//X/9v/2//b/9//3//f/9//4//n/+f/6//r/+v/8//3//f/9//3/
/v///wAAAQACAAQABAAEAAQABAAFAAcABwAHAAcACAAIAAoADAALAAsACAAEAAMAAgAA
AP7//v/9//r/+P/2//X/9f/2//X/9f/0//T/8v/v/+7/7v/v/+3/7P/s/+r/6v/q/+r/
7P/s/+3/7f/t/+3/7P/s/+3/7f/s/+z/8f/s/+r/6P/o/+3/+f8MACQAQwBmAJEAxgD9
ADgBcQGBAWcBOwEGAb0AZwAaAN//uP+q/6v/sf+1/7f/vf/C/8j/zf/Q/9P/1v/a/+L/
5P/l/+f/6P/n/+f/5v/m/+X/5v/o/+j/6f/q/+z/7f/t/+3/7P/r/+3/7v/v//H/7//v
//D/8P/w//D/8P/w//L/8v/y//L/8v/z//P/8//1//X/9f/1//X/9f/1//X/+P/5//r/
+v/6//v/+//9//v/+//9//7/AQACAAQABgAHAAYABwAHAAgACQALAA0ADwASABYAGQAZ
ABsAHQAhACUAKAAsADAAMgA0ADYANgA7AD4APwBBAEAAQgBDAEQARQBFAEYARgBDAEEA
QQBAAD4AOgA3ADQANAAvACwAKQAnACMAIQAdABgAFQASAA8ADgAMAAoACAAEAAMAAAD+
/wAA///9//3//P/7//r/+P/5//n/+f/5//b/9v/2//b/9f/0//T/9P/y//H/8P/w//D/
7v/u/+7/6//q/+r/6//r/+r/6v/q/+r/6f/p/+n/6//s/+3/7v/t/+3/7P/s/+z/7f/v
/+//8v/y//L/8//z//H/9f/2//b/9v/2//b/+P/4//n/+f/5//n/+v/7//3//v/+//7/
/P/9//3//f///wAAAQACAAMABAAGAAYACAAIAAgACQAJAAkACQAJAAoACgAMAA4ADwAP
AAwACAAFAAQAAgAAAAAA///8//r/+v/5//n/+v/7//v/+v/6//j/9f/0//T/8//x//D/
8P/w//D/8P/w//D/8P/x//H/7//v/+7/7v/x//H/8P/w//H/7P/q/+r/7P/v//n/CgAi
AEEAYgCLALwA8wA0AXUBmwGXAXMBQgH/AKsAVAANANr/vP+3/7//w//D/8P/xv/K/83/
1P/X/9z/3v/i/+r/7f/p/+j/6f/p/+j/6P/p/+r/7P/s/+7/7v/v/+//8P/x//H/8f/y
//L/8v/z//X/9f/2//b/9v/2//b/9v/2//b/9v/2//T/9f/1//X/+P/5//r/+//8//v/
+v/5//r/+//8//z//P/9//3////9//3///8AAAEAAgAEAAYABgAGAAgACQAMAA0ADwAR
ABIAFAAXABkAGwAdAB8AIwAmACgAKwAuADEANAA3ADgAPQBAAEEAQwBEAEYARwBIAEkA
SQBKAEoARwBFAEUARABBAD4APAA6ADoANQAyAC8ALQApACcAIwAeABsAGAAVABQAEgAQ
AA4ACgAJAAYABAAGAAUAAwADAAQAAwACAAAA///////////+//7//v/+//3//P/8//z/
/P/7//r/+v/6//j/+P/4//n/+P/4//n/9//2//b/9v/2//X/9f/1//j/+P/4//j/9//3
//b/9v/4//n/+//7//z//P/8//3//f/9//7//v/+//7//v///wAAAgADAAMAAwAEAAUA
BwAIAAgACAAGAAcABwAHAAkACgALAAwADgAQABMAFAAUABQAFAAVABMAEwATABMAFAAU
ABYAGAAbABsAGAAUABEAEAAOAAwACgAJAAYABAAFAAUABgAIAAcABwAGAAYABAABAAAA
AAD///3//P/8//r/+v/6//r/+v/6//v/+//7//v/+v/6//v/+//6//r/+f/6//r/+P/0
//f/AQAOACIAPQBcAH8AqgDdABoBXQGPAZkBgQFUARkByQB0ACkA8v/Q/8P/x//P/8//
zf/Q/9L/1//c/9//4P/k/+r/7v/x//H/8P/x//H/8P/w//P/9P/2//b/9v/2//f/9//4
//n/+f/5//j/+P/4//n/+f/5//r/+v/8//z//P/8//z//P/8//z//P/9//3//f/9//3/
/f/9//3//f/9//3/AAABAAIAAgAAAAEAAQADAAMAAwAFAAYACAAIAAkACgAKAAoADAAN
ABAAEQATABUAFAAWABkAGwAfACEAIwAnACgAKgAtADAAMwA2ADkAOgA/AEIAQwBFAEYA
SABJAEoASQBJAEoASgBLAEkASQBIAEUAQgBAAD4APAA3ADQAMQAvACsAKQAlACIAHwAc
ABkAFgAUABIAEAAMAAsACAAGAAgABwAFAAUABAADAAIAAAD///////////7//v/+//7/
/f/8//z//P/+//3//P/8//z/+v/6//r/+f/4//j/+f/5//j/+P/4//b/9f/1//X/+P/4
//j/+P/3//f/9v/2//b/9//5//n/+P/4//j/+f/7//v/+//8//7/AAAAAP7//v/+//7/
/v///wAAAgADAAUABQAGAAcABgAGAAUABAAGAAcABwAHAAsADAANAA4ADwAQABIAEgAS
ABIAEgATABMAEwATABMAEgASABQAFgAVABMADgAIAAQAAgD///z/+v/5//b/9P/y//H/
8f/y//P/8//y//L/7//r/+n/6P/l/+P/4v/i/+L/4v/i/+L/4v/i/+P/4//j/+P/4v/i
/+H/4f/g/+D/4f/g/+L/4P/e/+H/6//6/wwAJQBCAGcAkgDHAAABPQFlAWMBQwESAdcA
iQA2APP/xv+s/6P/qf+v/7H/s/+2/7r/wf/G/8n/zP/O/9D/1P/X/9n/2v/b/9v/2v/a
/9j/2P/Z/9j/2//c/97/3//e/9//3//f/+D/4P/g/+H/4//j/+T/5P/l/+T/4//i/+T/
5P/k/+T/4v/j/+P/4//l/+X/5f/l/+f/5//n/+f/5v/n/+j/6P/q/+v/6//t/+3/7f/v
//D/8P/w//H/8v/1//b/+f/7//v/+//8//3/AAACAAUABwAHAAkACwAPABIAFAAXABoA
HwAiACUAJgAnACoAKwAtACwALgAvADAAMQAxADIAMgAxAC8ALwAuAC8ALAAqACgAJAAf
ABwAGQAXABMAEQANAAwACQAGAAMAAAD+//z/+v/4//f/9P/y//D/7//t/+3/7v/t/+z/
6v/p/+n/6f/p/+j/6P/o/+j/5//m/+b/5v/k/+P/4v/i/+T/4v/i/+L/4//i/+L/4//j
/+L/4v/i/+L/4f/h/+H/4v/i/+L/4v/h/+H/4P/g/+L/4//l/+X/5P/k/+T/5f/n/+f/
5//o/+j/6P/o/+j/6f/q/+v/7P/s/+z/7f/t/+//7//w//H/8f/y//L/8v/w//H/8f/x
//T/9v/4//r/+v/6//v/+v/6//r/+v/7//3//f/9//3//P/8//7/AAADAAMAAAD8//f/
9v/0//L/9P/z//D/7v/u/+3/7f/u/+3/7f/s/+z/7P/p/+j/6P/n/+X/5P/k/+T/5P/k
/+T/5P/k/+X/5f/l/+X/5P/k/+f/5//m/+b/6f/m/+T/4v/g/9//4//w/wQAGQAwAE8A
dACdAM4ABwFBAVkBSQEiAfUAtQBkABsA4P+4/6P/o/+r/7H/sf+4/77/wf/E/8n/zP/Q
/9j/3v/f/9//3v/d/93/3P/c/97/4P/j/+T/4v/i/+P/4//k/+X/5f/l/+j/6P/o/+n/
5v/l/+X/5P/n/+j/6f/q/+j/6P/o/+j/6P/p/+n/6f/q/+v/7P/t/+7/7f/s/+v/7v/v
//D/8P/u/+//7//x//P/8//1//b/9v/2//f/+P/4//j/+v/7//7///8BAAMABAAGAAkA
CwALAA0ADwATABYAGAAbAB4AIQAkACcAKAAtADAAMQAzADIANAA1ADYANwA3ADgAOAA5
ADcANwA2ADUAMgAwAC4ALgApACYAIwAhAB0AGwAXABQAEQAOAAsACQAIAAcABgACAAEA
/v/8//z/+//5//n/+P/3//b/9P/z//P/8//z//L/8v/y//L/7//u/+7/7v/v/+//7//w
//D/7v/u/+7/7//u/+7/7//v/+7/7v/u/+z/6//r/+v/7P/s/+z/7P/r/+v/6v/q/+z/
7f/v/+//8P/w//D/8f/x//H/8f/y//T/9v/2//b/9//2//r/+v/6//r/+v/8//z//f/9
//3//f/+/////f/+//7//v/+////////////AAABAAIABAAGAAkACgAJAAgABwAHAAgA
CQAKAAsACgAKAAwADgAPAA8ADAAIAAcABgAEAAIAAAD///z/+v/8//v/+//8//3//f/8
//z/+P/1//T/9P/1//P/8v/y//D/8P/w//D/8v/y//P/8//x//H/8P/w/+//7//u/+7/
8//y//D/7P/q/+n/7//8/wwAHwA4AFcAfgCnANQACwFBAVUBQQEYAe0AsQBkAB0A5P++
/6f/pf+x/7n/u//C/8j/y//Q/9X/2v/c/97/4v/n/+n/6v/q/+n/5//m/+n/6v/s/+z/
7P/s/+3/7f/s/+3/7f/t//D/8P/w//H/7//v//D/8P/y//L/8v/y//T/9P/0//T/8v/z
//P/8//1//X/9f/1//X/9f/1//X/9v/3//j/+P/6//v/+//9//v/+//9//7//v/+////
AAAAAAAAAgADAAUABwAKAA0ADAAOABEAEwATABUAFwAbACAAIgAlACgAKQAsAC8AMAA1
ADgAOQA7AD4AQABBAEIAQgBBAEEAQABAAD8AQABAAD0AOgA4ADYANAAvACwAKQApACUA
IwAfABoAFwAUABEADwAOAA0ADAAIAAcABAACAAIAAQD//////v/9//z/+v/3//f/9//3
//j/+P/4//j/9f/0//T/9P/0//P/8v/y//T/8v/y//L/8f/w//D/8f/x//D/8P/w//D/
7//v/+//7v/u/+7/7v/x//H/8P/w/+7/7//x//H/9P/0//T/9f/z//P/8//0//b/+P/4
//j/+//8//r/+v/6//r//P/8//3//f/9//3//v////3//v/+//7/AAABAAEAAQABAAIA
AwAEAAUABgAIAAgACAAIAAgACQAHAAcABwAHAAoACgAMAA4ADwAPAAwACAADAAIAAAD+
//7//f/6//j/9v/1//X/9v/3//f/9v/2//b/8//y//L/7//t/+z/7P/u/+7/7v/u/+7/
7v/v/+//8f/x//D/8P/v/+//7v/u/+3/7P/u/+z/6P/p/+3/+P8EABUALABJAG4AlwDE
APcALQFFATcBFgHrALMAbgAnAOj/vv+n/6H/q/+1/7n/vP/C/8n/zv/T/9b/2v/g/+L/
4//l/+b/5//n/+b/5v/n/+j/6v/q/+r/6v/r/+v/7P/t/+3/7f/u/+7/7v/v/+//7//w
//D/8P/w//D/8P/w//D/8P/w//L/8//z//P/8//z//P/8//1//X/9f/1//X/9f/1//T/
9f/3//j/+//7//v//f/+//z//P/9//7/AgACAAQABQAFAAUABgAHAAoADAAPABEAEQAT
ABUAGQAaABwAHwAiACcAKgAtAC4AMQA0ADUANwA6ADwAPQA+AD0APQA+AD4APQA7ADsA
OgA7ADgANgA0ADAAKwAoACUAIwAfAB0AGQAWABMAEAANAAoACAAGAAQAAgABAP7//P/6
//n/9//3//j/9//2//T/8//z//P/8//w//D/8P/w//H/8P/w//D/7//t/+v/6v/s/+r/
6v/q/+f/5v/m/+f/5//m/+b/5v/o/+f/5//n/+b/5v/m/+b/6f/p/+j/6P/o/+n/6//r
/+r/6v/q/+v/7v/v//D/8v/w//D/7v/w//T/9P/0//T/9P/0//T/9f/1//X/9f/2//f/
9//4//j/+P/2//f/9//3//v//P/9//7//f/+/wAAAAAAAAAAAAABAAEAAQABAAEAAgAC
AAQABgAHAAcABAAAAPv/+v/4//b/+P/3//T/8v/y//H/8f/y//P/8//y//L/8P/t/+z/
7P/r/+n/6P/o/+j/6P/o/+j/6P/o/+n/6f/n/+f/5v/m/+n/6f/o/+j/6f/m/+T/4v/g
/+P/7f/8/woAHQA2AFUAeACnANYACQEtAS8BEQHqALsAewAyAPH/wv+i/5X/nf+p/6//
s/+2/7r/wf/I/83/0P/U/9b/2v/b/9v/3P/f/9//3v/e/9//4P/i/+L/4P/g/+H/4f/i
/+P/4//j/+b/5v/m/+f/5//n/+j/6P/o/+j/6P/o/+b/5v/m/+b/5//p/+r/6//p/+n/
6f/p/+v/6//r/+v/6v/r/+z/7P/q/+v/6//t/+3/7f/v//D/8P/w//H/8v/y//L/9P/1
//f/+f/8/////v8AAAMABQAHAAkACwAPABEAEgAUABYAGQAcAB8AIAAhACQAJQAnACYA
KAApACoAKwArACwALAArACkAKQAoACkAJgAkACIAIAAbABgAFQATAA8ADQAJAAgABQAC
AP//+v/4//b/9P/y//H/7v/s/+r/6f/n/+f/5v/l/+T/4v/j/+P/4//j/+D/4P/g/+D/
3//e/97/3v/e/93/3P/c/9z/2v/a/9r/2v/a/9v/3f/b/9r/2v/a/9r/2f/Z/9n/3P/c
/9z/3P/d/93/3P/c/97/3//h/+H/4v/i/+L/4//j/+P/4//k/+b/6P/o/+j/5f/k/+X/
5v/n/+j/6v/q/+v/6//r/+v/7P/t/+3/7v/u/+7/7P/t/+3/7f/t/+7/7//w//P/9P/2
//b/9P/0//T/9f/3//f/9//3//j/+P/6//z/+//7//j/9P/x//D/7v/s/+z/6//o/+b/
5v/l/+X/5v/p/+n/6P/o/+b/4//i/+L/4v/h/+H/4v/g/+D/4P/g/+L/4v/j/+P/4f/h
/+D/4P/h/+H/4P/g/+H/4v/i/+D/3v/d/+P/8P8CABkAMgBRAHYAoQDQAAUBLQEzARkB
9ADFAIUAPAD7/8j/pP+T/5X/of+n/6//tv+8/7//xv/L/8z/0P/Y/9z/3f/f/+D/3//f
/97/3v/f/+D/4v/i/+L/4v/j/+P/4v/j/+P/4//m/+b/5v/n/+f/5//o/+j/6v/q/+r/
6v/o/+j/6P/o/+r/6//r/+v/7f/t/+3/7f/u/+3/7P/r/+3/7//x//L/8v/z//P/9f/z
//P/9f/2//f/+P/6//z//P/8//7///8AAAEAAwAFAAYACAALAA0ADwARABMAFwAaABwA
HwAiACMAJgApACoALwAyADMANQA2ADgAOQA6ADkAOQA6ADoAOwA5ADkAOAA3ADQAMgAw
ADAAKwAoACUAIwAfAB0AGQAWABMAEAANAAgABgAEAAIA/v/9//r/+P/4//f/9f/1//b/
9f/0//L/8f/x//H/8f/w//D/8P/w/+3/7P/s/+z/7v/t/+z/7P/q/+j/6P/o/+f/5v/m
/+f/5//m/+b/5v/m/+X/5f/l/+b/5v/m/+b/6P/p/+n/6v/o/+n/6//r/+7/7v/u/+//
7f/t/+3/7v/w//L/8v/y//H/9P/2//T/9P/0//T/9v/2//f/9//3//f/+P/5//j/+P/3
//b/9//5//r/+//6//r/+v/6//3//v8AAAAAAAAAAAAAAQABAAEAAQABAAIAAgAEAAYA
CQAJAAYAAgD///7//P/6//j/9//0//L/8v/x//H/8v/1//X/9P/0//D/7f/s/+z/7f/r
/+r/6v/o/+j/6P/o/+j/6P/p/+n/6f/p/+j/6P/o/+f/5f/k/+X/5v/o/+b/4v/l/+//
/v8OACkATABxAJ4AzwAIAUMBawFlAT8BFAHXAIkAOgD5/8j/qv+h/6X/r/+z/7f/vP/C
/8n/zv/R/9T/2P/c/+D/4//j/+b/5//n/+b/5v/l/+b/6P/o/+j/6P/p/+n/6v/r/+v/
6//u/+7/7v/v/+//7//w//D/8f/w/+//7v/v//D/8f/y//L/8//z//P/8//z//P/8//z
//P/8//z//T/9f/2//b/+P/5//n/+//5//n/+//8//z//P/9//7/AAAAAAIAAwAGAAcA
CQALAAwADgARABMAEwAVABcAGwAeACAAIwAmACsALgAxADIANQA4ADkAOwA+AEAAQQBC
AEAAPwA/AD4APgA9AD4APgA7ADgANgA0ADIALQAqACcAIwAfAB0AGQAWABMAEAANAAwA
CgAIAAYAAwABAP3/+v/6//n/9//3//j/9//2//T/8//z//P/8//y//L/8v/y/+//7v/u
/+7/7v/t/+z/7P/q/+j/6P/o/+f/5v/m/+f/6f/o/+j/6P/o/+f/5//n/+j/6P/o/+j/
6f/p/+j/6P/q/+v/7f/t/+z/7P/s/+3/7v/v//D/8v/w//L/9P/0//b/9//4//n/+v/4
//j/+f/5//n/+f/6//v/+f/6//r/+v/6//v/+//7//3//v///wAAAAAAAAEAAAACAAIA
AgADAAMAAwADAAMABgAGAAgACgAJAAkABgACAP3//P/6//j/+P/3//T/8v/y//H/8f/y
//X/9f/0//T/8P/t/+z/7P/p/+f/5v/m/+j/6P/o/+j/6P/o/+n/6f/p/+n/6P/o/+n/
6f/o/+j/5f/m/+T/4v/m//H///8SACwATQB0AKEA1gATAVgBjQGZAX0BTwESAcUAawAa
AN//vP+q/6//t/+5/7n/u/++/8T/y//Q/9H/1P/Y/9z/3v/d/9//4P/h/+H/4P/g/+H/
4v/k/+T/5P/k/+X/5f/m/+f/5//n/+j/6P/o/+n/6f/p/+r/6v/q/+r/6v/q/+r/6v/q
/+r/6//t/+7/7//t/+3/7f/t/+3/7f/t/+3/7v/v//D/8P/w//H/8f/z//H/8f/z//T/
9P/0//X/9v/6//r//P/9//7///8BAAMABAAGAAkACwAPABEAEwAXABoAHAAfACIAJwAq
AC0ALgAvADIAMwA1ADgAOgA7ADwAPQA9AD4APgA8ADkAOAA2ADMAMAAuACwAKAAjACAA
HQAZABUAEwAPAA0ACwAJAAcAAgAAAP7//P/8//v/+P/2//T/8//x//H/7v/t/+z/6v/p
/+n/6f/p/+b/5v/m/+b/5//m/+b/5v/k/+P/4v/i/+P/4v/j/+T/4//i/+L/4//h/+D/
4P/g/+L/4f/h/+H/4P/g/+D/4P/f/9//3v/e/+D/4f/j/+P/4v/i/+L/4//j/+P/4//k
/+b/6P/m/+j/6P/o/+j/6v/q/+v/6//r/+v/7P/t/+3/7v/u/+7/8P/x//H/8f/x//L/
8//0//b/+P/7//z/+v/6//r/+//5//n/+f/5//v//P///wIAAQABAP7/+v/3//b/9P/y
//L/8f/u/+z/7P/r/+v/7P/v/+//7v/u/+v/5//l/+T/5f/j/+L/4v/i/+L/4v/i/+L/
4v/j/+P/4//j/+L/4v/j/+P/4v/i/+H/4P/e/+D/4v/n//H/BAAeAEEAagCXAMoACwFO
AYMBkwF9AVMBGAHLAHMAIgDn/8L/rP+r/7P/tf+1/7f/uv+8/8H/xv/J/8r/0P/W/9j/
2f/X/9b/2f/Z/9j/2P/Z/9r/3P/c/9z/3P/d/93/3v/f/9//3//g/+D/4P/h/+H/4f/i
/+L/4v/i/+L/4v/j/+T/5f/m/+T/5f/l/+X/5//n/+f/5//p/+n/6f/p/+j/6f/q/+r/
7P/t/+3/7//u/+3/7v/u//D/8P/x//L/9P/0//b/9//4//n/+//9////AgAGAAkACQAL
AA0AEQAWABgAGwAeAB8AIgAlACYAKQAsAC0ALwAxADQANgA4ADcANwA4ADgANQAzADMA
MgAxAC4ALAAqACYAIQAeABsAGwAXABUAEQAMAAkABgADAAIAAAD+//z/+v/5//b/9P/y
//H/7//v//D/7//u/+z/6//r/+v/6//q/+r/6v/q/+n/6P/o/+j/6P/n/+b/5v/n/+b/
5//o/+X/5P/k/+X/5//m/+b/5v/l/+P/4v/h/+L/4v/i/+L/4//j/+L/4v/g/+H/4//j
/+X/5v/n/+n/5//n/+f/6P/m/+j/6v/q/+r/7P/s/+z/7P/u/+7/7//v//H/8f/y//P/
8f/y//L/8v/0//X/9f/1//n/+v/7//z//f/+/wAAAAACAAIAAgADAAEAAQABAAEABAAE
AAYACAAHAAcABAAAAP3//P/6//j/+v/5//b/9P/0//P/8//0//b/9//3//j/9f/x/+//
7v/r/+n/6P/o/+r/6v/q/+r/6v/q/+v/6//t/+3/7P/s/+v/6//q/+r/6f/o/+b/5v/m
/+3/+f8GABoANwBYAIEAsADlACQBYwGJAYMBXQEoAeMAkQA+APv/0P+4/7H/uf+9/73/
v//A/8L/yf/O/9H/1v/Y/97/4P/h/+H/4v/l/+X/5P/k/+P/5P/m/+b/5v/m/+f/5//q
/+v/6//r/+r/6v/q/+v/7f/t/+7/7v/w//D/8P/w//D/8P/w//D/8v/z//P/8//y//H/
8P/v//L/8//0//X/9P/1//b/9v/2//f/9//5//n/+f/7//z//P/8//3//v8AAAAAAgAD
AAIAAwAFAAcACgAMAA8AEQATABUAFwAbABwAHgAhACQAKAAsADAAMgAzADYANwA5ADoA
PAA9AD4APwA/AEAAQAA/AD0APQA8AD0AOgA4ADYANAAvACwAKQAlACEAHwAbABkAFwAV
ABMADgAMAAoACAAGAAUAAgAAAAIAAQD//////P/7//r/+P/5//n/+f/5//b/9v/2//b/
9//2//b/9v/2//X/9P/0//b/9P/0//T/9f/0//T/9f/z//L/8v/y//L/8f/x//H/8P/w
//D/8P/x//H/8P/w//D/8f/z//P/8//y//H/8f/x//H/8f/y//L/9P/0//T/9f/2//b/
9//4//n/+v/4//j/+f/5//r/+//9/////f/+//7//v/+/////////wEAAgADAAQABwAI
AAoACgAKAAoACgALAAsACwALAAsACgAKAAwADgARABEADgAKAAUABAACAAAAAAD///z/
+v/6//n/+f/6//v/+//6//r/+f/3//f/+P/2//P/8f/w//L/8v/y//L/8v/y//P/8//x
//H/8P/w//P/8//y//L/8//w/+7/7v/u/+//9f8CABQAKwBGAGUAigC5APAAKQFhAXkB
ZQE8AQcBwQBwACUA6P/E/7f/tf+7/8P/x//G/8j/zf/S/9X/3P/k/+b/5v/p/+n/6v/t
/+3/7P/s/+3/7v/w//D/7v/u/+//7//y//P/8//z//T/9P/0//X/8//z//T/9P/2//b/
9v/2//T/9P/0//T/9v/3//f/9//3//f/9//3//n/+f/5//n/+v/7//z//P/6//v/+//9
//3//f///wAAAAAAAAEAAgAEAAQABgAHAAgACQALAA0ADAAOABEAEwAVABcAGQAdACAA
IgAlACgAKwAuADEAMgA1ADgAOQA7ADwAPgA/AEAAQwBDAEQARABFAEMAQwBCAD8APAA6
ADgANwAzADEALwArACcAJQAhAB8AHQAbABkAFAASABAADgAOAA0ACgAIAAcABQACAAEA
/v/9//z/+v/7//v/+//7//j/+P/4//j/9//2//b/9v/3//f/9//4//b/9P/0//T/8//y
//L/8//z//L/8v/y//L/8f/x//H/9P/0//T/9P/0//P/8f/w//H/8//2//f/9//2//X/
9f/1//X/9f/2//b/+P/4//j/9//6//v/+f/6//v//P/9//7//P/8//3//f//////AAAB
AP//AAAAAAAAAgADAAMAAwADAAQABQAGAAcACAAKAAoADAAMAAwADQANAA0ADQANAA4A
DgAQABIAFQAVABIADgAKAAgABQACAAQAAwAAAP7//v/9//3//v///////v/+//z/+f/4
//j/9f/z//L/8v/z//T/9f/2//b/9v/3//f/9f/1//T/9P/3//f/9v/2//X/9P/y/+7/
7P/x//v/BAAUACkARABjAIgAtQDoAB0BTQFdAUUBGgHpAKcAWgATAN7/vv+v/6//uf/B
/8P/xP/I/8//1v/b/97/4v/o/+j/5//r/+z/6//r/+r/6v/t/+7/8P/w/+7/7v/v/+//
8v/z//P/8//y//L/8v/z//X/9f/2//b/+P/4//j/+P/2//b/9v/2//j/+f/5//n/+f/5
//n/+f/7//v/+//7//z//f/+//7//v//////AQADAAMABQAGAAQABAAFAAYACAAIAAoA
CwAMAA==
         </WaveFormData>
      </LeadData>
      <LeadData>
         <LeadByteCountTotal>10000</LeadByteCountTotal>
         <LeadTimeOffset>0</LeadTimeOffset>
         <LeadSampleCountTotal>5000</LeadSampleCountTotal>
         <LeadAmplitudeUnitsPerBit>4.88</LeadAmplitudeUnitsPerBit>
         <LeadAmplitudeUnits>��V</LeadAmplitudeUnits>
         <LeadHighLimit>2147483647</LeadHighLimit>
         <LeadLowLimit>268435456</LeadLowLimit>
         <LeadID>V6</LeadID>
         <LeadOffsetFirstSample>0</LeadOffsetFirstSample>
         <FirstSampleBaseline>0</FirstSampleBaseline>
         <LeadSampleSize>2</LeadSampleSize>
         <LeadOff>FALSE</LeadOff>
         <BaselineSway>FALSE</BaselineSway>
         <ExcessiveACNoise>FALSE</ExcessiveACNoise>
         <MuscleNoise>FALSE</MuscleNoise>
         <LeadDataCRC32>2779310857</LeadDataCRC32>
         <WaveFormData>
/P/8//z//P/5//j/9//2//X/9P/z//L/8v/y//L/8v/x//D/7//u/+7/7v/u/+7/7v/u
/+7/7v/s/+z/7P/s/+z/7P/s/+z/6//q/+n/6P/q/+r/6v/q/+j/6P/o/+j/6P/o/+j/
6P/q/+r/6v/q/+j/6P/o/+j/6v/q/+r/6v/s/+z/7P/s/+7/7v/u/+7/8P/w//D/8P/y
//L/8v/z//H/8v/y//L/8//z//T/9P/0//T/9f/1//j/+v/7//z/+//7//z//f///wAA
AAAAAP///v/+//3///8BAAIABQAHAAYABAACAP3/+//6//n/+//6//j/9v/1//T/9P/2
//T/9P/z//L/8//w/+//7v/t/+z/6//r/+v/6//r/+v/6//r/+v/6//t/+3/7f/t/+3/
7f/t/+3/6v/p/+j/5//m/+b/6f/v//r/CwAhADsAWgCBAK4A4wASASQBHgEKAe4AugB/
AE0AKQAJAPP/8P/z/+3/5v/j/+D/4P/j/+X/4//i/+L/5f/l/+f/5//n/+f/5//n/+X/
5f/m/+b/5v/n/+f/5//o/+r/6//s/+v/6//q/+n/6v/r/+3/7v/u/+7/7//w/+//7v/t
/+z/7v/v/+//7//v/+//7v/u/+//7//v/+//8P/w//D/8f/x//H/8f/x//T/9P/2//f/
9//3//f/+P/7//v/+//8//7///8AAAIAAQACAAMABAAIAAkADAAPABAAEgAVABgAHAAe
ACAAIgAjACUAJwApACsAKwAtAC4AMAAwADEAMQAvAC4ALgAuAC4ALQArACwAKAAkACIA
IAAcABkAFgAUABMAEgAQAA4ACgAJAAcABQADAAAA///9//3//f/7//v/+v/4//b/9P/2
//b/9v/2//b/9f/1//X/8//y//H/8f/x//D/8P/w//D/8P/v/+//8P/w//D/8P/w/+//
7//v/+7/7v/u/+7/7f/s/+v/6//s/+z/7P/r/+3/7f/u/+7/7f/u/+7/7v/v//H/8v/z
//H/8f/0//T/9v/2//b/9v/4//j/+P/5//f/+P/4//j/+//7//z//P/+//7///////7/
AAABAAIAAwADAAQABQAFAAYABgAGAAgACAAJAAkABwAJAAoADQALAAoACAAGAAUAAwAC
AAEAAQAAAP7//P/5//j/+P/6//z//P/7//r/9//0//P/8v/z//L/8f/x/+//7//v/+//
8f/x//H/8f/v/+//7//v/+3/7f/t/+3/8v/v/+z/6//o/+r/8f/9/xAAJwBDAGsAmADH
AP4AMQFIAUABLAEKAdgAmgBjADMAEQD///v/9v/x/+3/6v/n/+b/5v/l/+P/4//k/+j/
6f/p/+v/7f/s/+v/6v/p/+n/6f/q/+r/6v/r/+v/6//p/+r/6v/q/+z/7f/t/+3/7f/t
/+7/7v/w//D/8f/y//L/8v/y//L/8v/z//P/8//z//P/8v/y//P/8//z//P/9P/0//T/
9f/3//f/9//3//f/9v/3//f/+v/7//z//v/9//3//f/+/wAAAQACAAQABgAIAAoADAAO
AA8AEgAVABgAGgAdACAAIAAiACQAJgApACsALQAvADMAMwA1ADYANAA0ADUANQA1ADQA
NAA0ADAALQApACgAJQAiACEAIAAeABsAGAAWABIAEAANAAoACAAHAAUAAwADAAAA///9
//v/+//5//n/+//6//n/+P/4//j/+P/4//b/9f/1//X/8//y//H/8f/x//D/8P/w//D/
8P/v/+//7P/s/+z/7P/u/+3/7f/t/+z/7P/s/+z/7f/u/+//8f/x//D/7//t/+//7//w
//D/8f/y//L/8v/y//H/9f/2//T/9P/0//T/9v/2//b/9//3//j/+P/4//v/+//8//z/
/P/8//3//f/8//7///8AAAEAAQACAAMAAwAEAAQABAAGAAYABwAHAAUABwAIAAsACwAK
AAgABgADAAEAAAD//////v/8//r/+//6//r//P/8//z/+//6//f/9P/z//L/8f/w/+//
7//v/+//7//v/+//7//v/+//7//v/+//7//v/+//7//v/+7/6f/o/+n/6P/q/+//+/8M
ACMAPQBhAIoAuQDwACkBUAFWAUYBLAH+AMQAhwBRACkADwAFAAIA/f/3//D/6f/k/+T/
5//l/+X/5P/m/+v/7f/r/+n/5//n/+f/5//p/+n/6v/q/+r/6//r/+v/6f/q/+r/6v/s
/+3/7f/t/+3/7f/u/+7/7v/u/+//8P/w//D/8P/w/+//7//u/+3/8P/x//H/8v/x//H/
8f/x//T/9P/0//X/8//z//P/8//0//T/9v/3//n/+f/5//r/+//7//v//P/+////AAAC
AAQABgAIAAoACgALAA4AEQAUABYAGQAcABwAHgAgACIAJQAnACkAKwAtAC0ALwAwADIA
MgAzADMAMgAwAC8ALgAtACsAKAAoACUAIgAhACAAGgAXABQAEgAQAA4ACwAIAAgABwAF
AAMA///8//v/+f/5//n/9//3//f/9v/1//T/9P/0//T/9P/0//P/8//z//H/8P/v/+//
8f/w//D/8P/u/+7/7f/t/+z/7P/s/+z/7P/r/+v/6//q/+r/6v/q/+r/6v/q/+v/6v/q
/+r/6f/r/+v/7P/s/+//8P/w//D/7v/v//D/8P/w//D/8P/y//L/8v/z//X/9v/2//b/
9//3//j/+P/2//b/9//3//j/+v/7//z//v///wEAAwACAAIAAQAAAAAAAAABAAEAAQAD
AAQABwAJAAgABgAEAAEA///+//3//P/6//f/9P/0//T/9f/4//b/9v/1//T/9f/y//H/
8P/t/+z/6//r/+v/6//r/+v/6f/p/+n/6f/p/+n/6f/p/+n/6f/p/+n/6P/p/+r/5f/i
/+L/5//x//7/EQApAEcAbACXAMoABQE0AUgBQAEsAQQBzgCRAFkALQAPAAEA/v/9//P/
6v/l/+D/4P/h/9//3f/e/+D/4//j/+P/4f/f/9//3//f/+D/4f/j/+T/5P/l/+X/5f/j
/+T/5P/k/+L/4//j/+P/5f/l/+b/5v/m/+b/5//o/+j/6P/o/+j/6P/p/+n/6f/r/+v/
6v/q/+n/6f/p/+n/7P/s/+z/7f/r/+v/6//r/+z/7P/u/+//8f/x//H/8v/z//P/8//0
//b/9//4//r/+P/6//z//v8CAAMABgAJAAoADAAPABIAEgAUABYAGAAdAB8AIQAjACUA
JQAnACgAKAAoACkAKQArACoAKgAqACcAJQAiACIAHwAcABsAGgAWABMAEAAOAAoACAAF
AAIAAAD///3/+//5//b/9f/z//T/9f/0//X/9f/0//P/8v/x//D/7//u/+7/7f/t/+3/
7f/s/+v/6//t/+z/7P/s/+z/7P/r/+v/6P/o/+j/6P/o/+f/5//n/+T/5P/k/+T/5v/m
/+b/5//m/+b/5v/l/+f/5//o/+j/6P/o/+f/5v/m/+f/5//n/+n/6//s/+r/6v/q/+r/
6v/s/+z/7P/t/+//8P/w//D/7//v//D/8P/y//L/8//z//T/9v/3//j/+f/5//r/+//7
//z//P/8//r/+v/7//v//f///wAAAwADAAIAAAD+//n/9//2//X/9//2//T/8v/v/+7/
7v/w//L/8v/x//D/7f/q/+n/6P/n/+b/5f/l/+X/5f/l/+X/4//j/+P/4//l/+X/5f/l
/+X/5f/l/+X/4v/h/+T/4f/e/97/5f/t//r/DQAlAEMAbACZAMoA/wAqATYBKAEMAeQA
rgBxAD0AFwD///X/8v/t/+f/4P/b/9j/2v/d/9v/2//c/9r/2//d/93/3f/d/93/3f/d
/9z/2//b/9r/2//d/97/3//f/+D/4P/g/97/3//f/9//4f/h/+L/4v/g/+D/4f/i/+T/
5P/k/+T/4//j/+L/4f/l/+X/5P/k/+f/5//n/+f/5v/m/+b/5//p/+n/6f/p/+j/6P/q
/+v/6//r/+v/7P/u/+//8P/y//H/8f/x//L/8//2//n//P/8//3/AAADAAQABgAJAAwA
EAASABQAFgAXABkAGwAdAB0AHQAfACAAIQAiACQAJQAkACIAIQAgACAAHwAdAB4AGwAY
ABcAFgAQAA0ACgAIAAYABAABAP7//P/7//n/9//2//T/9P/z//L/8f/u/+3/7f/s/+v/
6v/q/+r/6v/q/+r/6f/p/+n/6//q/+n/6f/n/+b/5v/m/+b/5v/l/+X/5P/k/+T/5P/m
/+X/5f/l/+T/5P/k/+T/5P/k/+T/5f/k/+T/5P/j/+P/4//k/+T/4//k/+T/5P/l/+f/
6P/p/+n/6f/o/+j/6v/q/+r/6v/q/+r/6v/r/+v/7P/s/+z/7f/t/+7/7v/u/+7/7//v
//L/9P/1//b/9f/1//b/9//3//j/+P/4//r/+v/7//v/+v/7//v//f/+//7//f/8//n/
9//2//X/8//y//D/7v/t/+z/7P/u/+7/7v/t/+z/7f/q/+n/6P/n/+b/5f/l/+P/4//j
/+P/4//j/+P/4//h/+H/4f/h/+P/4//j/+P/5P/h/+D/3//c/9r/2//j//L/AQATACkA
TABxAJwA0QAEASQBIgEQAfYAygCNAFUAJQADAO//6P/p/+X/3v/d/97/2v/X/9n/1//Y
/9z/4f/h/9//3f/b/9v/2//b/9z/3f/f/+D/3v/f/9//3//f/+D/4P/g/+H/4//k/+X/
5P/j/+P/4v/k/+T/5f/m/+T/5P/k/+T/5P/l/+X/5f/o/+n/6f/q/+r/6f/o/+f/6P/o
/+j/6f/r/+v/6//r/+z/7P/u/+//7//v/+//8P/v/+//7//w//L/8//0//b/+P/6//z/
/v/+////AgAFAAgACgANABAAEQASABMAFAAZABsAHQAfAB8AHwAhACIAJAAkACUAJQAn
ACYAJgAmACMAIQAeAB4AHQAaABkAGAAUABEADgAMAAoACAAFAAIAAgABAP///f/7//j/
9//1//P/8//x//H/8f/w/+//7v/s/+z/7P/s/+z/6//r/+v/6f/o/+f/5//o/+j/6f/q
/+r/6v/p/+n/6P/o/+j/6P/o/+f/5//n/+b/5v/m/+b/5v/m/+b/5//m/+b/5v/l/+f/
5//o/+j/5//o/+j/6P/o/+n/6f/p/+n/6//s/+z/7P/s//D/8P/w//D/8P/y//L/8v/z
//H/8v/y//L/8//z//T/9P/0//T/9f/1//X/9v/2//b/+P/5//v//f/8//z/+//6//z/
/P/9//3/+//9//7/AQADAAIAAAD+//3/+//6//n/9//2//T/8v/x//D/8P/y//L/8v/x
//D/7//s/+v/6v/r/+r/6f/p/+j/5//m/+X/5//n/+f/5//n/+f/5//n/+X/5f/l/+X/
6v/r/+b/4//g/97/4f/p//L/AQAVAC8AUAB3AJ4A0QAEASABGgEIAewAwgCLAFMAJQAD
AO3/5v/n/+X/4P/f/97/2v/Z/9v/3f/c/9z/3//h/+H/4f/f/9//3//f/+H/4f/i/+L/
4P/h/+H/4f/h/+L/4v/i/+T/5f/l/+X/5f/l/+b/5v/m/+b/5//o/+j/6P/o/+j/5v/n
/+f/5//r/+v/6v/q/+n/6f/p/+n/7P/s/+z/7f/t/+3/7f/t/+z/7P/u/+//7//v/+//
8P/x//H/8f/y//T/9f/2//j/+P/6//z//v/+////AgAFAAgACgANABAAEAASABQAFgAb
AB0AHwAhACUAJQAnACgAJgAmACcAJwApACgAKAAoACcAJQAiACIAHQAaABkAGAAWABMA
EAAOAAsACAAEAAAAAAD///3/+//5//b/9f/z//P/8//x//H/8f/w/+//7v/s/+z/7P/s
/+v/6//s/+3/6//q/+n/6f/p/+j/6P/o/+r/6v/p/+n/5v/m/+b/5v/m/+X/5f/l/+T/
5P/k/+T/5P/k/+T/5f/m/+b/5v/l/+X/5f/m/+b/6f/q/+r/6v/o/+n/6f/p/+n/6//s
/+z/7v/w/+7/7v/u/+7/7//w//H/8//x//L/8v/y//H/8f/y//L/9P/0//X/9f/0//b/
9//4//f/9//4//n/+//8//z//P/7//r/+v/5//v//f/+/wEAAQAAAP7//P/7//n/+P/3
//f/9v/0//L/7//u/+7/8P/w//D/7//u/+//7P/r/+r/5//m/+X/5f/n/+f/5//n/+b/
5f/k/+P/5P/l/+b/5//n/+f/5//n/+T/4//m/+X/4P/e/+H/5//u//n/CwAlAEQAaQCS
AMMA9gASARQBBgHsAMQAkwBbACkABQDt/+T/5f/l/+D/3f/c/9z/3f/d/9//3v/g/+H/
4f/h/+H/4f/h/+H/4f/h/+H/4v/i/+L/4//j/+P/4//k/+T/5P/k/+X/5f/l/+X/5f/m
/+b/5v/m/+f/6P/m/+b/5v/m/+j/6f/p/+n/6f/p/+j/6P/r/+v/6//r/+r/6v/q/+v/
7f/t/+3/7f/s/+z/7v/v/+//7//v//D/8v/z//T/9v/3//f/9//4//r//P/+/wAAAAAB
AAQABwAGAAgACwAOABIAFAAWABgAGQAbAB0AHwAjACMAJQAmACYAJgAnACcAJwAmACYA
JgAmACUAIwAkAB8AHAAbABoAFAARAA4ADAAMAAoABwAEAAIAAQD///3//f/6//n/9//1
//X/8//z//P/8v/x//D/8P/w//D/8P/u/+3/7f/t/+//7v/t/+3/6//q/+r/6v/s/+z/
6//r/+j/6P/o/+j/6P/n/+f/5//o/+j/6P/o/+b/5v/m/+f/6P/o/+j/5//p/+n/6v/q
/+n/6v/q/+r/6//t/+7/7//v/+3/7P/u//D/8v/y//L/8v/y//L/8v/z//H/8v/y//L/
9f/1//b/9v/2//b/9//3//j/+v/7//z//f/9//7//////wAAAAAAAAAAAAABAAEAAQAD
AAQABwAHAAYABAACAP3/+//6//n/+//6//j/9v/1//T/9P/2//b/9v/1//T/8//w/+//
7v/t/+z/6//r/+v/6//r/+v/6//r/+v/6//r/+v/6//r/+3/7f/t/+3/7P/r/+r/5f/i
/+T/6//1//7/DQAjADsAXACFALQA4wAKARYBDAH2ANYApgBvADsAEwD1/+f/5v/r/+n/
5P/h/97/3v/j/+X/5f/k/+b/6f/p/+f/5//n/+f/5//n/+f/5//o/+j/6P/p/+n/6f/p
/+r/6v/q/+r/6//r/+v/6f/p/+r/6v/s/+z/7f/u/+z/7P/s/+z/7v/v/+//7//w/+//
7f/s/+7/7//w//H/8v/y//L/8//x//H/8f/x//L/8v/0//X/9f/1//X/9v/3//f/9//4
//z//f/+/wAA/v8AAAIABAAIAAkADAAPAA4AEAATABYAGAAaABwAHgAhACMAJQAnACkA
KQArACwALAAsAC0ALQAtACwALAAsACsAKQAmACYAIwAgAB8AHgAaABcAFAASABAADgAL
AAgABgAFAAMAAQABAP7//f/7//v/+//5//n/9//2//X/9P/0//T/9P/0//L/8f/x//H/
8//y//H/8f/z//L/8v/y//H/8P/u/+3/7v/u/+7/7v/u/+3/7f/t/+z/7P/s/+z/7f/u
/+//8f/x//D/7//t/+7/7//x//L/8//0//T/9P/y//P/8//z//X/9//4//j/9v/0//X/
9v/3//j/+v/6//r/+//7//z//P/8//v/+//8//z//P/8//3//f/8//7///8AAAMAAwAE
AAUAAwAEAAQABAAEAAQABQAFAAUABwAIAAsACQAIAAYABAABAP///v/9//3//P/6//j/
+f/4//j/+v/6//r/+f/4//X/8v/x//D/8P/w//D/8f/w/+//7v/t/+7/7//w//H/7//v
/+//7//v/+//7//v/+7/7//u/+3/6v/o/+n/8f/+/w8AJQA/AGIAhwCyAOUADgEeARYB
BAHkALYAfwBLAB8A/f/r/+b/5//n/+b/5//m/+b/5//n/+X/5v/q/+v/6//r/+v/6f/p
/+n/6f/p/+n/6v/q/+z/7f/t/+3/7f/u/+7/7v/u/+//7//v/+//7//w//D/7v/u/+//
8P/w//D/8P/w//D/8f/x//H/9f/1//T/9P/0//P/8v/x//T/9P/0//X/9//3//f/9//2
//b/+P/5//v/+//7//z/+//7//v//P/+////AAACAAQABgAIAAoACgALAA4AEQAUABYA
GQAcABwAHgAgACIAJQAnACkAKwAtAC0ALwAwADAAMAAxADEAMQAwADAAMAAvAC0AKgAq
ACcAJAAjACIAHgAbABgAFgASABAADQAKAAoACQAHAAUAAQD+//3/+//7//v/+f/5//v/
+v/5//j/9v/2//b/9v/0//P/8//z//P/8v/x//H/8f/w//D/8P/u/+7/7f/t/+7/7v/u
/+7/7v/t/+3/7f/q/+r/6v/q/+z/7P/s/+3/8P/w//D/7//t/+3/7v/u//H/8v/y//L/
8P/x//H/8f/z//X/9v/2//T/9v/6//n/+P/3//b/+P/4//j/+f/5//r/+v/6//n/+f/6
//r//P/8//3//f/9//7//v/+//////8AAAEAAQACAAIAAgACAAIAAwADAAEAAwAEAAcA
CAAIAAcABgABAP///v/9//v/+v/4//b/9//2//b/+P/4//j/9//2//P/8P/v/+7/7//u
/+3/7f/r/+v/6//r/+3/7f/t/+3/6//r/+v/6//p/+n/6f/p/+r/6//s/+n/5P/k/+v/
8//+/xEALwBPAHYAoQDWAA0BNgE8AS4BFgHsALQAeQBHAB0AAQDz//L/7//t/+j/5f/k
/+b/5f/j/+P/5P/k/+f/6f/p/+n/6f/p/+n/6f/p/+n/6v/q/+r/6//r/+v/6f/q/+r/
6v/r/+3/7v/v/+//7//w//D/7//u/+7/7v/v//D/8f/y//L/8//z//P/8//z//L/8v/z
//P/8//z//L/8v/y//P/9P/1//b/9//2//b/+P/5//n/+f/5//r/+//7//v//P8AAAEA
AgAEAAYACAAKAAwADQANAA8AEQAUABYAGQAcACAAIgAkACYAKQArAC0ALwAxADEAMwA0
ADIAMgAzADMAMwAyADIAMgAzADEALgAuACkAJgAlACQAHgAbABgAFgAUABIADwAMAAwA
CwAJAAcAAwAAAP///f/9//3/+//7//v/+v/5//j/9v/2//b/9v/2//X/9f/1//X/9P/z
//P/8//y//L/8v/w//D/7//v/+7/7v/u/+7/7v/t/+3/7f/s/+z/7P/s/+z/7P/s/+3/
7v/u/+7/7f/t/+3/7v/u/+//8P/w//D/8v/z//P/8//z//X/9v/2//j/+v/6//r/+v/4
//j/+P/5//v//P/8//z/+//7//z//P/8//z//f/9//z//v///wAA/////wAAAQADAAQA
BAAEAAQABAAFAAUABQAHAAgACwAJAAgABgAEAAMAAQAAAP///f/8//r/+P/5//j/+P/6
//r/+v/5//j/9f/y//H/8P/v/+7/7f/t/+3/7f/t/+3/7f/t/+3/7f/r/+v/6//r/+3/
7f/t/+3/7P/r/+j/5f/m/+7/9/8DABYALwBPAHUApADXABQBRQFaAVIBOAESAdwAnABf
ADMAFQAFAP///v/3/+3/6P/j/+L/5v/n/+P/4//m/+j/5//l/+X/5f/l/+X/5f/l/+X/
5f/m/+b/6P/p/+n/6f/n/+j/6P/o/+j/6f/p/+n/6f/p/+r/6v/s/+z/7f/u/+3/7P/r
/+r/6//t/+7/7//v/+//7v/u/+3/7f/t/+3/7v/u/+7/7//x//H/8f/x//T/9P/2//f/
9//3//f/+P/5//n/+f/6//r/+//8//7/AAACAAQABgAIAAkADAAPABAAEgAVABgAHAAe
ACAAIgAlACcAKQArACsAKwAtAC4ALwAwADIAMwAyADAALwAuACsAKQAmACYAIQAeAB0A
HAAXABMADwAMAA0ADAAKAAgABAADAAEA//////z/+//5//n/+f/3//f/9v/0//L/8P/y
//L/8v/y/+7/7f/t/+3/7//u/+3/7f/t/+z/7P/s/+z/7P/r/+v/6v/q/+r/6v/o/+f/
5//n/+f/6P/p/+r/6P/o/+j/6f/o/+j/6P/n/+j/6f/r/+z/7P/s/+v/6v/q/+v/6//r
/+3/8f/u//D/8P/w//D/8P/w//D/8f/x//L/8v/y//X/9f/2//b/+P/4//n/+f/5//r/
+v/6//7///8BAAMAAgACAAEAAAD+//7//////wAAAwAFAAkACAAGAAMAAAD+//3//f/9
//v/+v/4//b/9//2//b/+P/4//j/9//2//P/8P/v/+7/6//q/+n/6f/r/+v/6//r/+v/
6//r/+v/7f/t/+3/7f/t/+3/7f/t/+r/6f/q/+n/6v/q/+///f8QACsATQBzAJ4A1QAO
AT0BVAFQAToBFgHkAKYAawA/AB8ACwAFAAAA+f/x/+z/5//k/+T/4//h/9//4v/m/+f/
5//l/+X/5//n/+f/5//l/+X/5v/m/+b/5//n/+f/6f/q/+r/6v/o/+n/6f/p/+v/6//s
/+z/7P/s/+3/7v/w//D/8P/w/+//7//u/+3/8f/x//D/8P/x//H/8f/x//L/8v/y//P/
9f/1//X/9f/0//T/9v/3//n/+f/5//r/+//7//v//P/8//3//v8AAAEABAAHAAoACwAL
AA0ADwARABQAGAAcAB4AIAAiACQAJQAnACkAKwAvAC8AMQAyADIAMgAzADMAMwAyADIA
MgAvAC0AKgAqACcAJAAjACIAIAAdABoAGAAVABIADgAKAAgABwAFAAMAAwAAAP///f/9
//3/+//7//v/+v/5//j/9v/2//b/9v/2//X/9f/1//f/9v/1//X/9f/0//T/9P/2//b/
9f/1//P/8v/x//D/8v/x//H/8f/u/+7/7v/u/+7/7v/u/+//8P/w//D/7//v/+//8P/w
//P/9P/0//T/8v/z//P/8//z//P/9P/0//T/9v/2//b/9v/4//j/+P/5//v//P/8//z/
+//7//z//P/+//7///////7/AAABAAIABQAFAAYABwAJAAoACgAKAAkACAAIAAcACQAL
AAwADwARABAADgAMAAkABwAGAAUABQAEAAIAAAD///7//v8AAAIAAgABAAAA/f/6//n/
+P/3//b/9f/1//X/9f/1//X/9f/1//X/9f/1//X/9f/1//X/9f/1//X/9P/x//D/7//u
//L/9////w4AJQBBAGMAigC5APAAJwFOAVYBRgEmAfgAvgCBAE0AKQAVAAsACgAFAP3/
9v/v/+7/7v/t/+3/7f/s//D/8f/v/+3/7//x//H/8f/x/+//7//w//D/7v/v/+//7//w
//L/8//0//L/8//z//P/8//z//T/9P/2//b/9//4//b/9v/2//b/+P/5//n/+f/6//n/
9//2//j/+f/6//v//P/8//z//f/9//3//f/9//7//v8AAAEA////////AAABAAEAAQAC
AAQABQAGAAgACgAMAA4AEAAQABEAFAAXABgAGgAdACAAIwAmACkALAAtAC8AMQAzADMA
MwA1ADYANwA4ADoAOwA5ADgAOAA4ADkANwA0ADQAMQAuAC0ALAAmACMAIAAeAB0AHAAa
ABgAFQATABAADQANAAoACQAHAAkACQAHAAcABQAEAAMAAgACAAIAAgACAAAA////////
AQAAAP////8BAAAAAAAAAP7//v/9//3//v/+//7//v/8//v/+//7//z//P/8//z/+v/6
//r/+//6//r/+v/5//v/+//8//z//P/8//v/+v/8//3//f/9//v//f/+//7//v/+//7/
//8AAAEAAgAAAAAAAAABAAMABAAEAAQABQAFAAYABgAIAAgACQAJAAkACgAKAAoADQAN
AA4ADwAPABAAEAAQABAAEAARABEAEQATABQAFwAZABgAFgAUABEADwAOAA0ADQAMAAoA
CAAHAAYABgAIAAgACAAHAAYABwAEAAMAAgD///7//f/9//3//f/9//3//f/9//3//f/9
//3//f/9//3//f/9//3//v/9//r/+f/4//b/+f8DAA4AHwA1AEsAbgCXAMQA+QAsAUoB
SAE0ARQB5ACpAG8APwAfABEACgAJAAUAAgD5//T/8v/x//H/9f/6//j/9//3//f/9//3
//f/9//3//n/+f/6//r/+P/5//n/+f/5//r/+v/6//r/+//7//v/+//7//z//P/8//z/
/f/+//7//v/+//7/AAABAAEAAQABAAEAAAAAAAEAAQABAAEAAgACAAIAAwADAAMAAwAD
AAQABAAGAAcABwAHAAcACAAJAAkACQAKAAwADQAOABAADgAQABIAFAAWABcAGgAdABwA
HgAhACQAKAAqACwALgAxADMANQA3ADcANwA5ADoAOwA8AD4APwA/AD4APgA+AD0AOwA4
ADgANwA0ADMAMgAsACkAJgAkACQAIgAfABwAGgAZABcAFQAVABIAEQAPAA4ADQAKAAkA
CQAIAAcABgAGAAYABgAGAAQAAwADAAMABQAEAAMAAwAFAAQABAAEAAMAAgAAAP//AAAA
AAAAAAD+//3//f/9//7//v/+//7//v/+//7////+//7//v/9//7///8BAAIAAgACAAEA
AAAAAAEAAQABAAMABQAGAAYABAAGAAYABgAGAAcACAAJAAoACAAIAAgACQALAAwADAAM
AA0ADQAOAA4ADgAOAA8ADwAQABIAEwAUABUAFQAWABcAFQAWABYAFgAYABgAGQAZABcA
GQAaAB0AHwAeABwAGgAXABUAFAATABMAEgAQAA4ADQAMAAwADgAOAA4ADQAMAA0ACgAJ
AAgABgAEAAIAAQACAAMABAAFAAUABQAFAAUAAwADAAMAAwAFAAUABQAFAAIAAwACAP//
+v/+/wMACQAUACMAOQBTAHIAmQDIAPkAKAE+AToBJAEEAdQAnQBlADsAHQANAAgACQAF
AAAA+//4//j/+//7//v//v8CAAEA/f/9//////////////8BAAEAAgACAAAAAQABAAEA
AwAEAAQABAAEAAUABQAFAAUABQAGAAYABgAGAAcACAAGAAYABgAGAAcACQAKAAsACwAL
AAoACgANAA0ADQANABAAEAAQABEADwAPAA8ADwASABIAFAAVABMAEwATABQAFQAVABUA
FgAaAA==
         </WaveFormData>
      </LeadData>
   </Waveform>
</RestingECG>
