# Supplementary material for: Detection of Left Atrial Enlargement Using a Convolutional Neural Network-Enabled Electrocardiogram
Source: Front Cardiovasc Med. 2020 Dec 17;7:609976. doi: 10.3389/fcvm.2020.609976 (PMC7773668; doi:10.3389/fcvm.2020.609976)
Supplement: Supplementary file 3 [file Data_Sheet_3.ZIP › normal2/1802017258_5123_0000000I.XML]

<?xml version="1.0" encoding="Windows-1252"?>
<!DOCTYPE RestingECG SYSTEM "restecg.dtd">
<RestingECG>
   <PatientDemographics>
      <PatientID>1802017258</PatientID>
      <PatientAge>68</PatientAge>
      <AgeUnits>Years</AgeUnits>
      <Gender>Female</Gender>
      <PatientLastName>luxiaomei</PatientLastName>
   </PatientDemographics>
   <TestDemographics>
      <DataType>Resting</DataType>
      <Site>1</Site>
      <AcquisitionDevice>MAC55</AcquisitionDevice>
      <Status>Unconfirmed</Status>
      <Priority>Normal</Priority>
      <AcquisitionTime>10:03:14</AcquisitionTime>
      <AcquisitionDate>03-13-2017</AcquisitionDate>
      <CartNumber>1</CartNumber>
      <AcquisitionSoftwareVersion>009C</AcquisitionSoftwareVersion>
      <XMLSourceVersion>MAC5000 v1.0</XMLSourceVersion>
   </TestDemographics>
   <RestingECGMeasurements>
      <VentricularRate>69</VentricularRate>
      <AtrialRate>69</AtrialRate>
      <PRInterval>168</PRInterval>
      <QRSDuration>68</QRSDuration>
      <QTInterval>382</QTInterval>
      <QTCorrected>409</QTCorrected>
      <PAxis>10</PAxis>
      <RAxis>45</RAxis>
      <TAxis>-7</TAxis>
      <QRSCount>11</QRSCount>
      <QOnset>223</QOnset>
      <QOffset>257</QOffset>
      <POnset>139</POnset>
      <POffset>191</POffset>
      <TOffset>414</TOffset>
      <ECGSampleBase>500</ECGSampleBase>
      <ECGSampleExponent>0</ECGSampleExponent>
   </RestingECGMeasurements>
   <Diagnosis>
      <Modality>Resting</Modality>
         <StatementCount>3</StatementCount>
         <LabelText>12SL ��ϳ���</LabelText>
      <DiagnosisStatement>
         <StmtFlag>ENDSLINE</StmtFlag>
         <StmtText>�������</StmtText>
      </DiagnosisStatement>
      <DiagnosisStatement>
         <StmtFlag>ENDSLINE</StmtFlag>
         <StmtText>�������� T ���쳣</StmtText>
      </DiagnosisStatement>
      <DiagnosisStatement>
         <StmtFlag>ENDSLINE</StmtFlag>
         <StmtText>�쳣 ECG</StmtText>
      </DiagnosisStatement>
   </Diagnosis>
   <Waveform>
      <WaveformType>Rhythm</WaveformType>
      <WaveformStartTime>0</WaveformStartTime>
      <NumberofLeads>8</NumberofLeads>
      <SampleType>CONTINUOUS_SAMPLES</SampleType>
      <SampleBase>500</SampleBase>
      <SampleExponent>0</SampleExponent>
      <HighPassFilter>16</HighPassFilter>
      <LowPassFilter>150</LowPassFilter>
      <ACFilter>NONE</ACFilter>
      <LeadData>
         <LeadByteCountTotal>10000</LeadByteCountTotal>
         <LeadTimeOffset>0</LeadTimeOffset>
         <LeadSampleCountTotal>5000</LeadSampleCountTotal>
         <LeadAmplitudeUnitsPerBit>4.88</LeadAmplitudeUnitsPerBit>
         <LeadAmplitudeUnits>��V</LeadAmplitudeUnits>
         <LeadHighLimit>2147483647</LeadHighLimit>
         <LeadLowLimit>268435456</LeadLowLimit>
         <LeadID>I</LeadID>
         <LeadOffsetFirstSample>0</LeadOffsetFirstSample>
         <FirstSampleBaseline>0</FirstSampleBaseline>
         <LeadSampleSize>2</LeadSampleSize>
         <LeadOff>FALSE</LeadOff>
         <BaselineSway>FALSE</BaselineSway>
         <ExcessiveACNoise>FALSE</ExcessiveACNoise>
         <MuscleNoise>FALSE</MuscleNoise>
         <LeadDataCRC32>3999495291</LeadDataCRC32>
         <WaveFormData>
9P/0//T/9P/1//b/9//4//b/9v/2//b/9//4//n/+v/4//j/+P/4//r/+v/6//r//P/8
//z//P/6//r/+v/6//z//P/8//z/+v/6//r/+v/8//7/AAACAAIAAgACAAIABAAEAAQA
BAAGAAYABgAGAAQABAAEAAQABgAGAAYABgAIAAgACAAIAAcABgAFAAQABgAGAAYABgAD
AAIAAQAAAAEAAgADAAQAAwACAAEAAAD///7//f/8//7//v/+//7//P/6//j/9v/4//j/
+P/4//j/+P/4//j/+P/4//j/+P/5//r/+//8//r/+P/2//T/9v/2//b/9v/0//T/9P/0
//b/+P/6//z//P/8//z//P/5//j/9//2//f/+P/5//r/+f/4//f/9v/3//j/+f/6//r/
+v/6//r/+v/6//r/+v/8//z//P/8//r/+v/6//r/+v/6//r/+v/4//j/+P/4//j/+P/4
//j/+//8//3//v/8//r/+P/2//j/+P/4//j/+P/4//j/+P/5//r/+//8//r/+v/6//r/
+v/6//r/+v/8//z//P/8//z//P/8//z/+//6//n/+P/5//r/+//8//r/+v/6//r/+P/4
//j/+P/5//r/+//8//v/+v/5//j/+P/4//j/+P/2//b/9v/2//f/+P/5//r/+v/6//r/
+v/5//j/9//2//f/+P/5//z/+//8//v/+f/6//z//f//////AQABAAEA///+//7//f8A
AAAAAQADAAkACQAJAAgABwAHAAgACAAGAAYABgAGAAYABQAFAAQABQAFAAUABgAEAAEA
AQABAAIAAgABAAAA+f/4//j/9v/z//P/8f/x//L/8v/z//X/9P/y//H/8P/x//H/8P/w
//H/8v/z//T/8v/x/+7/7//w/+//8P/y//L/8P/x//P/9//6/wAACgAdADYASABYAHMA
kACjALEAtgCqAJ4AlgCHAG0AVAA9ACMABwD2//D/8P/y//b/9P/w//H/8v/2//f/9v/1
//T/8f/v/+//7//v//H/8P/w//D/8f/x//H/8f/w//D/7//v/+7/7v/v/+//7P/s/+7/
7P/t/+//8v/z//H/8v/y//L/7//u/+7/7f/x//P/9f/6//f/9v/1//P/8//y//X/9//3
//b/9v/1//X/9f/y//T/9v/2//b/9v/5//n/+v/6//j/+P/4//n/+P/5//j/9//2//b/
9f/1//n/+//9//7//v/9//r/+//9//3//f/9//3//f/9//7//P/8//z//P/9//7/AAAB
AAEAAwADAAMABAAEAAQABAACAAMABQAFAAMAAwACAAIABAAEAAUABQADAAUABQAEAAUA
BgAHAAgACAAHAAcACAAHAAMAAgABAAEAAQACAAQAAgAAAPz/9//7//3///8AAP3//P/7
//r//P/8//3//v8AAAAA///9//z//P/8//v/+f/4//j/+P/5//n/+v/6//j/+P/4//f/
9v/3//n/+//7//r/+f/3//n/+P/4//n/9//4//j/+P/6//n/+P/4//n/+v/6//r/+P/4
//r//f/9//v/+//7//n/+f/7//z/+v/4//f/9P/1//j//f/+//3//P/7//j/+P/8//7/
AAD//wAA///9//r/+f/3//X/+P/5//r/+//8//z//P/8//n/+f/7//v/+f/5//n/+P/2
//b/9f/z//b/+P/6//z/+v/6//r/+f/5//n/+f/5//n/+//7//r/+f/4//j/9//5//v/
+//7//b/9//2//X/+P/5//r/+//5//n/+f/5//f/9v/1//X/9//3//n/+v/4//j/9v/1
//P/9f/1//T/9v/4//j/+P/6//r/+f/4//r/+v/6//r/+f/6//n/+v/9//3//v8AAP//
///+/////////wAAAAADAAMABAAEAAIAAwAGAAUACAAIAAgACQAKAAoACgAKAAgACAAG
AAUABQAEAAMAAwACAAIAAQD9//7//////wAA///+//n/+P/4//b/9f/1//X/9f/1//T/
8v/z//P/8v/0//T/9f/1//L/8P/u/+z/7f/u//D/8f/w//P/9P/z//H/8P/w/+7/6//7
/wUABgAKABoAKwA0AEgAbACLAJwAqQCtAKYAmACMAIAAbQBXAEYALQAPAP3/9v/2//T/
8v/w//L/8v/z//T/9P/x/+//7//v/+3/7//v/+//7//w//D/8f/y//D/7//u/+3/7//w
//D/8f/u/+7/7//v/+z/7P/u/+z/7f/v//L/8//y//L/8f/w//H/8v/0//X/8//z//P/
9v/1//T/8//x//H/8P/z//X/9P/0//X/9f/2//f/9f/4//f/9v/1//T/8//z//T/9P/1
//b/9//5//j/+f/4//f/+P/4//f/9//3//f/9//2//j/+f/4//v//v///wAAAQAAAP//
/v/+//7//v/+//7//P/8//3//f///wEAAQABAAMABAAFAAYABAAFAAcABwAJAAkACAAI
AAYABgAHAAcABQAHAAcABgAIAAgACAAIAAcABQAEAAQABgADAAMAAwAEAAMAAwAEAAEA
AAD9//n//P/9//7//v/+//7//v/+//r/+P/3//b/+f/6//r/+f/5//r/+//7//v/+v/6
//r/+P/3//f/9v/3//j/+f/5//f/9//4//n/+P/4//j/9//5//j/+P/5//f/9v/0//L/
9f/1//X/9v/5//r/+v/6//n/+P/5//v//P/7//z//f/8//v//P/8/////v/+//z/+//8
/////v/7//r/+f/2//f/+v/7//z/+v/8//z/+//9//3//P/7//n/+f/5//n/+//8//3/
/v/9//3///////z/+//6//j/+f/6//r/+f/5//r/+//8//r/+v/6//n/+//9////AQD+
//3/+v/2//b/9v/3//f/9f/3//f/9//3//n/+f/5//z//f/+/////P/7//r/+f/6//r/
+v/7//v/+//5//b/9//4//n/+v/4//r/+v/8//v/+f/4//j/+f/7//z/////////AAAA
AAEAAQACAAIABQAHAAsACwAKAAgABgAFAAgACgAMAA4ADAAKAAYAAwADAAIAAQABAAQA
BgAHAAUAAgABAP///v/+//7/+v/6//f/9P/y//H/8P/x//L/8v/0//X/9f/0//P/8v/y
//H/8//0//X/9v/1//T/9P/z//T/9//4//f/9//4//r/+v/1//n/AwAKABQAIAAxAEYA
YAB6AIkAlACbAJ0AlACIAHoAZgBNADcAIgALAPn/6//m/+7/+v/6//T/7v/u//X/9v/2
//v/+f/5//n/9//0//P/8v/x//T/9P/1//b/9P/z//L/8f/y//L/8f/x//H/8v/0//X/
8v/y//T/8v/0//X/9//3//b/9v/1//T/8P/w//H/8f/0//X/9v/6//n/+P/3//X/9f/0
//f/+f/5//j/+P/3//f/9//0//b/9//4//n/+v/4//f/9//2//b/9v/2//f/+v/9//7/
///9//z/+v/5//z//f/+//7//f/9//v//f/+////AAABAAEAAQABAAIAAAAAAAAAAAAC
AAIAAwADAAIAAwACAAEABAAGAAgACgAKAAsADQANAAsACQAGAAQABwAIAAoACwAKAA0A
DgAOAA0ADAALAAoACgAJAAkACgAIAAUABQAFAAQAAwADAAQABAAEAAIA///////////+
//z//P/8//z/+f/4//j/+P/6//z//f/9//r/+v/6//n/+//6//r/+v/3//f/+P/4//b/
9v/2//X/9v/3//n/+//7//r/+f/3//n/+P/4//n//P/+////AAD+//v/+P/2//j/+v/7
//z/+//6//v//f/6//f/9v/1//j/+/8AAAQAAAD8//n/9P/1//j//f/+//7//v/+//z/
/P/+//7//v/+/wAAAAD///7//f/7//n/+v/7//z//f/9//z/+//6//n/+f/7//v//f/9
//3//P/8//z/+//5//n/+v/7//z//P/8//z/+//5//n/+f/5//v//f/9//z/+//6//r/
+f/7//3//f/9//r/+//6//n/+f/5//n/+f/7//v/+//7//3//P/7//v/9//3//v//P/6
//n/+P/3//b/+P/6//r//P/+//3//f/+//z//f/9/////////wAAAAABAAEAAgACAAUA
BwALAAsACQAIAAcABwAGAAYABgAGAAkACgAJAAkABgAEAAIAAQACAAQABQADAAEAAQAA
AAAAAQAAAPv/+v/5//b/9P/z//T/9f/2//b/9P/1//X/9P/y//L/8//z//D/8P/w//D/
8v/y//P/8//v//H/8f/v//D/8v/1//b/9f/5//3/BAAQABwAKQBAAFwAcgCJAJ4AqQCr
AKQAmACQAIQAbQBTADgAIQALAPn/8P/w//D/8v/0//L/8v/1//j/9P/x//P/8//z//H/
8f/x//H/8f/v/+7/7v/u//D/8f/y//P/8//y//D/7//u/+7/7//v/+7/7v/w/+7/7//x
//T/9f/1//b/9v/2//L/8v/z//P/8v/x//D/8v/0//T/9P/z//L/8P/y//P/9f/2//j/
+f/5//n/9v/4//f/9v/1//T/9//3//j/+P/4//j/+P/5//f/+f/5//n/+P/4//f/9//7
//3///8AAAAA///8//3//f/9//3//f////////8AAAAAAAAAAAAAAAAAAAEAAQAEAAcA
CAAJAAcABgAFAAQABAAFAAcABwAJAAkACAAIAAoACgALAAsACQALAAsACgAJAAgABwAG
AAcABwAIAAoACAAFAAUABQAGAAUABQAGAAUABAABAP3/+//7//v/+v/7//z//f/+////
/v/+//7//P/8//v/+f/3//j/+f/5//z//P/9//7/+//7//z//P/7//r/+f/3//j/+f/7
//3//P/8//z/+//6//j/9//3//j/+v/7//z//P/7//r/+v/6//r/+f/4//n/+v/9/wEA
/v/7//r/+f/7//v//f/+//z/+v/5//b/9//6////AAD+//7//v/8//j/+v/6//r/+//+
/////////////v/9//v/+//7//v//v/+//7//v/9//3///////////////7//f/8//r/
9//3//j/+f/6//v//P/9//3/+v/5//j/9//6//3//v/+//z/+v/5//f/+f/7//v/+//7
//3//f/9//z/+//6//n/+//7//v/+//5//j/9//3//j/+f/8//7//P/8//r/+f/3//n/
+f/4//7//v/+//v/+v/5//j/+P/6//r//P/+//3//f/+//3//f/8//3//v///wEAAgAF
AAUABgAGAAYABwAKAAkACwAKAAkACQAKAAoACgAKAAoACgAIAAcACQAIAAcABwAEAAQA
AwD//wAAAQABAAIA///+//n/+P/4//b/9f/1//P/8//z//L/8P/x//H/8P/y//T/9//5
//X/9P/z//L/9P/0//X/9f/y//P/8v/v//H/8v/0//T/+f/3//3/CAASABgAIwA0AEoA
ZACFAKIArQCtAKwApACWAIoAdwBfAEwANwAbAAEA9P/0//b/9v/0//L/8v/z//j/9v/v
//D/8f/y//H/8f/x//H/8f/x//D/8P/w//D/7//u/+3/8f/y//L/8//x//D/8P/v//H/
8v/1//T/8f/x//L/8f/v//D/8P/w//H/8v/0//X/9f/1//X/+P/4//j/+P/3//T/8v/0
//X/9v/2//f/9//3//f/9P/2//T/9P/0//T/9//3//j/+P/3//b/9f/1//f/+f/5//n/
+v/6//n/+f/4//n/+v/6//3//f/7//3//f/9//3//f/9//3//f/+////AAABAAIA///+
//7//f8AAAMABAAFAAYABgAGAAYABAAFAAcABwAHAAcABgAGAAYABgAHAAcABQAHAAcA
BgAHAAgACQAKAAcABQAEAAQABwAFAAYABwADAAEAAAAAAAIAAgAAAP3//v///wAAAAD/
//7//f/8//3//P/8//z//P/8//v/+f/7//z//f/9//z/+v/5//j/9//3//j/+P/7//z/
/f/9//j/9//3//f/+f/6//v/+//4//b/9f/1//b/+P/5//r/+P/3//b/9v/3//j/+P/4
//r/+v/8///////9//3//f/7//n/+f/4//r/+v/7//r/+f/6//3//P/6//r/+v/4//j/
+v/6//r/9//4//f/9f/5//v//P/9//r/+f/4//f/+//8//3//v/7//n/+f/3//j/+f/6
//r/+//8//z/+//5//j/9//2//r//P/+/////v/9//z/+//6//v/+v/4//j/+P/5//n/
9v/3//b/9f/x//P/8//z//X/9//5//v/+//7//v/+//5//j/9//3//X/9f/3//j/+P/4
//b/9f/4//v//P/8//n/+v/5//j//P/+//n/+P/2//b/9v/2//n//P/9/wAA/f/7//r/
+v/7//3//v8BAAEAAQACAAIAAgABAAEAAAACAAUACgALAAkACAAHAAcACAAIAAgACAAJ
AAoACQAJAAgABgAEAAMAAwAEAAQAAQABAAEAAAAAAP///v/5//j/+f/4//j/+f/2//X/
9P/y//L/8//z//L/8v/y//P/8//y//L/8v/y//T/9P/1//X/8f/z//P/8f/x//L/9P/0
//P/9f/3//j//v8MAB0AKgA0AFYAfQCQAJsAqwCyAKoAngCWAIsAeQBiAEUAJQAJAPT/
8v/y/+7/+P8CAPr/8f/y/+7/6//u//H/9P/1//T/8//y//H/8P/u/+3/7P/u/+//8P/x
//D/8P/v/+//8P/w//H/8f/v/+7/7//s/+//8f/0//X/9f/2//b/9v/y//L/8//z//H/
8f/x//T/8v/y//L/8f/y//D/8v/z//b/9v/3//f/9P/z/+//8P/z//T/9f/2//X/9f/2
//b/9P/0//T/9f/3//n/+f/5//b/9v/1//X/9//5//v//P/7//v/+f/7//v/+//7//v/
/v///wAAAgD///7//f/8//z//P/9//3///8BAAEAAQAEAAQABAAEAAQABQAHAAcABwAH
AAYABgAEAAQABQAFAAEAAwADAAIAAgACAAIAAgAEAAMAAwAEAAYAAwADAAMAAQD///7/
/v///wAA///9//v/+//7//r//f/+////AAD9//z//P/8//v/+v/4//X/9//4//n/+f/4
//b/9f/0//b/9//5//r/+f/4//f/9f/1//X/9v/3//b/9v/2//X/+P/4//n/+//4//j/
9//2//j/9//2//b/+f/6//r/+v/6//r//P////r/9//2//X/9v/3//r//P/6//j/9//0
//T/9v/6//r/+//8//3//P/3//j/9//2//n//P/9//3//P/7//n/9//5//n/+f/5//z/
/P/8//z/+v/5//r/+f/6//v//P/8//r/+v/5//f/+P/6//z//v/9//z/+//5//j/9//2
//X/9//5//n/+P/4//j/+f/5//v//f/9//3/+f/7//v/+//5//n/+f/5//f/9//3//f/
+f/4//f/9//3//f/+f/6/wIA/v/9//z/+//6//j/+v/6//z/+v/5//n/+v/7//3//v8B
AAAA//////7/AgADAAUABgAGAAcACgAJAAoACgAKAAsADAAMAAwADAAKAAoACAAHAAQA
AgAAAP//AgAEAAUAAwAFAAUABAAEAAEA/v/3//T/9//2//b/9//1//X/9f/0//L/8//z
//L/8P/w//H/8f/0//b/+P/6//n/+P/4//f/8//1//X/8//1//b/+P/4//X/9////woA
FgAgAC0AQABeAIQAmwCgAKUApQCWAIgAfgBuAFUANwAiABEA+//r/+r/8P/y//b//P/6
//b/9f/0//L/9//1//X/9f/z//T/9f/2//f/9v/0//P/8v/0//X/9v/3//f/9v/0//P/
8//0//b/9//0//T/9v/0//L/8//1//X/9f/2//b/9v/y//L/8//z//X/9f/1//j/+v/8
//7////8//j/+P/3//r/+v/7//v//f/9//r//P/5//j/9//2//r/+//9//7//f/8//v/
+//8////AAABAP7//v/9//3//f/9//3//P8AAAEAAAADAAIAAQAAAP//AwADAAMABAAG
AAYABgAGAAYABgAHAAcABwAJAAkACQAIAAgACAAIAAkACwAOAA8ADgANAAsACgALAAwA
DgAPAA8AEQARABAADQAMAAsACgAKAAkACQAKAAwACwANAA8ACwAJAAgACAAKAAoACAAF
AAIAAQAAAP7/AAAAAAAAAAAAAAAAAQACAAEAAAD+//v//P/+/wAAAQD+//z/+//6//v/
+//8//z//P/8//z/+//5//n/+v/7////AAABAAEA///8//r/+f/8//7///8AAP///f/7
//r/+//8//z//P/+//7/AAADAP///f/9//3//////wEAAgAAAP7//f/6//j/+v/+//7/
AAACAAQABAABAAIAAQAAAP//AAD///3//v/////////9//3//f/9/wAAAAAAAAAA/f/9
//////8BAAEAAQAAAP7//v/9//v/+//8//3//v///wAAAQABAAAA///+//3///8BAAEA
AAD9//z//P/7//n/+//7//v/+v/9//7////+//3//P/7//z//f/+///////+//3//f/7
//v//f/+//z//P/+//z//P/8//z/+v/8//z//v//////AAACAP/////+////AAABAAMA
BAACAAEAAQAAAAMABwANAA8AEQAQAA8ADwANAAwACwAKAAoACgAIAAcABwAGAAUABQAF
AAYABgADAAUABQAEAAQAAwACAP3//P/8//r/+f/5//f/9//3//b/9v/3//f/9v/4//j/
+f/5//b/9P/y//D/8f/y//T/9f/z//X/9f/z//X/9v/4//j/+f/5/wEAEAAUABgAJQBC
AFwAcgCPAKIArQCxAKwAoACUAIQAawBRADwAJwANAPn/+P/4//T/8v/0//L/9v/5//r/
9v/x//P/8//z//H/8f/x//H/8f/y//L/8//0//X/9f/1//X/9v/2//X/9f/x//D/8P/v
//D/8v/2//b/8//z//T/8//0//b/9//4//T/9P/1//X/9//3//f/+v/4//j/+P/3//X/
8v/z//P/9//4//r/+//5//n/9v/4//j/+P/4//j/+v/7//3//v/9//z/+//7//z///8A
AAEA/f/8//r/+f/8//3//v/+/wEAAQD//wEAAQABAAEAAQABAAEAAQACAAAAAAAAAAAA
AAAAAAEAAQAGAAkACgALAAsACgAJAAgACgALAA0ADQANAA0ADAAMAAkACAAIAAcACAAL
AAwADAALAAoACQAIAAgABwAHAAgACwAJAAoACwAIAAUAAwACAAUABgAFAAMAAwADAAMA
AgAAAAAAAAAAAP///v/+//7//v/+//3/+//9//7///////3//P/8//z/+//7//z//P/8
//z//P/7//f/9//4//n/+//8//3//f/7//r/+v/7//v//P/8//z//v/9//z//P/7//z/
/P/8//7//v8AAAMA///9//3//f/9//3///8AAP7//P/7//j/+v/8/wAAAAACAAIAAgAA
AP3//v/9//z//f8AAAEAAQD//////v/9//3//f/9//3//P/8//z//P/9//3///////3/
/f/9//z//f/+//7//f/8//z//P/8//r/+v/6//n/+v/7//z//f///wEAAQAAAP3//P/8
//v/+v/7//r/+f/5//3///8BAP7//f/8//v//f/9//3//f/9//z/+//7//r/+f/6//r/
/P/8//r/+f/3//n/+f/4//z/AAAAAP7//P/8//z//P/8//z//v/+/wAAAgABAAEAAgAB
AAEAAAABAAMAAwAEAAQABwAHAAgACAAHAAkADQANAA0ADAALAAsACgAKAAoACgALAAwA
CwALAAoACAAGAAUABAAEAAMA//8CAAUABwAKAAcABAD9//r/+//6//r/+//3//f/9//2
//T/9f/1//T/9v/2//f/9//1//T/8//y//L/8v/z//P/8v/1//b/9f/1//b/+P/4//v/
//8DAAoAFgAeACUAOABSAG4AiwCiAK8AtQCwAKYAnACOAHcAWwBAACcAFwAHAPr/+P/4
//b/9v/2//j/9//2//j/+//4//X/8v/t//H/8//1//f/9v/0//P/8v/z//P/8//z//X/
9v/2//f/9f/0//T/8//y//L/9P/y//T/9f/3//f/9P/0//P/8v/x//L/9P/1//P/8//z
//b/9//4//n/+f/2//T/9v/3//r/+v/7//v//f/9//r//P/5//b/8//w//X/9//6//z/
+v/6//r/+//7//3//f/9//7//v/9//3/+//7//v/+v/+/////v8BAAAA///+//3//f/9
//3//v8BAAIAAwAEAAIAAgADAAMABQAHAAcABwAIAAgACAAIAAYABwAJAAkACwALAAoA
CgAIAAgACQAJAAcACQAJAAgACgAKAAoACgAIAAcABwAIAAgABQAFAAUABgAFAAUABgAI
AAgABgADAAIAAQAAAP7//v/+//7//v////7//v/+//3//P/6//f/+P/6//z//f/7//r/
+v/6//v/+//8//z//v/+//7//f/6//n/+f/5//z//P/8//v/+v/4//f/9//6//z//f/+
//3/+//5//j/+f/6//r/+v/6//r//P///////f/9//3/+//7//3//v/+//z/+//4//r/
/P8AAAAA/v/+//7//P/4//r/+v/6//3/AAABAAEAAQABAAAA///8//v/+v/5//z//P/8
//z/+//7//3//f/8//v/+v/4//n/+v/6//n/+//8//3//v/8//z//P/7//n/+f/5//n/
+//9//3//P/7//r/+v/5//f/+f/5//n/+f/7//v/+//7//v/+//7//3//f/9//3/+//6
//n/+f/3//f/+f/6//z//P/6//n/+P/5//j/9v/4//r/+v/6//7//P/6//r/+v/6//r/
/P/8//7//P/7//v//P/+//////8BAAMAAwAEAAQABQAFAAYABgAFAAcACwALAAsACgAJ
AAkACAAIAAgACAAKAAoACAAHAAUABAADAAMABQAGAAYAAwABAAEAAAAAAAAAAAD8//z/
+//4//b/9f/1//X/9f/0//T/9f/1//T/9P/0//X/9f/z//L/8f/w//H/8v/0//X/8//1
//X/8//y//L/8//y//3//f/5//7/EAAcACUAOgBWAGwAhQCgAKsAswCwAJ4AkACKAG8A
UQA+ACsACQDz/+7/7v/u//b/+P/y//T/9//0//T/+f/3//f/9//1//L/8f/w/+//8P/w
//H/8v/x//H/8f/x//T/9P/z//P/8P/w//H/8f/x//L/9f/0//P/8//0//P/9f/2//b/
9v/0//T/9f/1//P/8//z//b/9//4//n/+f/2//T/9v/3//r/+v/7//v/+f/5//b/+P/4
//j/+P/4//f/9//4//j/+f/6//v//f/9//////////3//P/6//n//P/9//7//v8AAAEA
AAADAAMAAwADAAMAAwADAAMABAACAAIAAgACAAIAAgADAAMACAALAAwADQAMAAoACAAG
AAkACwAOAA8ADQANAAwADAAMAAwADQANAAsADQANAAwACgAKAAoACgAMAAsACwAMAAwA
CQAJAAkABgAFAAUABgAIAAgABgADAAMAAwADAAIAAAAAAAAAAAAAAAAAAQACAAEAAAD+
//v/+f/6//v/+//9//z//P/8//3//f/+//7/AAAAAAAA///8//v/+//7//3//v//////
///+//7//////wAAAAAAAAAA///+//7//f/+//7//v/8//z//v8BAAEA/////////f/9
////AAADAAIAAgAAAP//AAADAAIABAAEAAQAAgD+/wAAAAAAAAIABAAEAAMAAQABAAAA
/////////////wAAAAAAAAAA/v/9//7//f///wEAAwAEAAQABAADAAEA//8AAAEAAgAC
AAIAAgABAAEAAQABAAEA//8BAAEAAAD9//z//P/7//z///8AAAEA//8BAAEAAQADAAMA
AwADAAAA///+//3/AwD+//v/+//+////AAABAAIAAAACAAIABAABAP///v/+////AQAC
AAUAAwADAAQABAAHAAcACAAIAAsADQARABEADwAOAA0ADQAPABAAEQASAA8ADgALAAkA
DAAMAAwADQALAAwADAAJAAgABwAFAAQABgAGAAIAAgABAP7//P/7//f/9//3//b/9//5
//r/+v/5//j/+P/3//r//P/+/wAA/f/6//j/9f/2//n/+v/5//n/+v/8//z/+//9/wMA
CAAOAB4ANQBKAGYAhACVAJ4ApQCtAKoAmgCOAIIAZwBHADAAGQADAPn/+P/6//r/9v/2
//j/+P/3//z/BAADAAEA///9//n/+f/5//n/+f/5//j/+P/4//f/9//3//f/9v/2//X/
9f/4//r//f////3//P/9//r/+P/5//v/+//5//r/+v/6//j/+P/5//n/+v/7//z/AAAA
AAAAAAD///7//P/+/////v/+///////8//v/9//4//v//v8BAAQAAgABAAEAAAABAAIA
AwAFAAIAAwACAAEAAgAEAAUABwAHAAcABwAGAAUABQADAAUABQAFAAUABQAIAAkACgAM
AAsACgAJAAgACgAKAAsACwANAA8ADwAPABAAEAAQABAAEAARABMAEwAVABUAFAAUABcA
GAAaABsAFgAXABYAFAAUABQAFAAUABQAEwATABQAEwAPAA4ADQAPAA8AEAASABEAEAAN
AAkACwALAAsACgAMAAwADAAMAAoACAAHAAYACAAIAAcABQAEAAQABAADAAQABAAFAAYA
BQAFAAYABgAEAAQABAADAP////8AAAEAAgACAAIAAQAEAAQABQAHAAYABgAFAAQAAgAB
AAAAAAADAAQABAAEAAQABAAGAAkACQAHAAcABwAFAAUABwAIAAoACAAHAAQABQAIAA0A
DgAMAAoACAAEAAMABgAHAAgACgAMAAwACwAJAAcABAABAAQABQAGAAcABgAGAAYABgAG
AAcACgALAAsACwALAAoACQAIAAYAAwAGAAgACgAMAAkACAAHAAUABQAFAAUABQALAA0A
CQAIAA==
         </WaveFormData>
      </LeadData>
      <LeadData>
         <LeadByteCountTotal>10000</LeadByteCountTotal>
         <LeadTimeOffset>0</LeadTimeOffset>
         <LeadSampleCountTotal>5000</LeadSampleCountTotal>
         <LeadAmplitudeUnitsPerBit>4.88</LeadAmplitudeUnitsPerBit>
         <LeadAmplitudeUnits>��V</LeadAmplitudeUnits>
         <LeadHighLimit>2147483647</LeadHighLimit>
         <LeadLowLimit>268435456</LeadLowLimit>
         <LeadID>II</LeadID>
         <LeadOffsetFirstSample>0</LeadOffsetFirstSample>
         <FirstSampleBaseline>0</FirstSampleBaseline>
         <LeadSampleSize>2</LeadSampleSize>
         <LeadOff>FALSE</LeadOff>
         <BaselineSway>FALSE</BaselineSway>
         <ExcessiveACNoise>FALSE</ExcessiveACNoise>
         <MuscleNoise>FALSE</MuscleNoise>
         <LeadDataCRC32>1219251739</LeadDataCRC32>
         <WaveFormData>
6P/o/+j/6P/q/+z/7v/w/+7/7v/u/+7/7P/s/+z/7P/u//D/8v/0//L/8P/u/+z/7//w
//H/8v/w//D/8P/w/+7/7v/u/+7/8P/y//T/9v/1//T/8//y//T/9P/0//T/9v/2//b/
9v/2//b/9v/2//j/+v/8//7//P/6//j/9v/5//r/+//8//z//P/8//z/+v/6//r/+v/8
//z//P/8//z//P/8//z//f/+////AAD+//7//v/+//v/+v/5//j/+//8//3//v/8//r/
+P/2//f/+P/5//r/+v/6//r/+v/8//z//P/8//r/+v/6//r/9//2//X/9P/2//b/9v/2
//j/+v/8//7/+//6//n/+P/5//r/+//8//v/+v/5//j/+P/4//j/+P/5//r/+//8//v/
+v/5//j/+v/8//7/AAD///7//f/8//z//P/8//z/+v/6//r/+v/5//j/9//2//n/+v/7
//z/+//6//n/+P/4//j/+P/4//r/+v/6//r/9//2//X/9P/2//j/+v/8//n/+P/3//b/
9//4//n/+v/8//z//P/8//n/+P/3//b/+f/6//v//P/7//r/+f/4//j/+P/4//j/+P/4
//j/+P/2//b/9v/2//f/+P/5//r/+f/4//f/9v/2//b/9v/2//f/+P/5//r/9//2//X/
9P/2//j/+v/8//r/+P/5//j/+//+/wEAAgADAAYABwAIAAUAAwACAP//AwADAAMABAAD
AP///v/9////AAADAAYABgAFAAUABQADAAIAAgADAAEAAQADAAYABAABAP7//P/8//v/
+v/6//z//f/9//3/+v/3//X/8P/y//T/9//5//b/9f/z//L/8//z//T/9f/z//P/9P/0
//b/9P/z//P/9f/1//X/9f/2//X/8//x//P/9//6//r/9//0//X/+/8NACUANgBJAF0A
cAB9AIoAkgCWAJ8AqwCtAKEAmQCUAIcAcgBgAEoANAApACUAHwASAAgABQD///r/9//0
//H/7P/u//D/8P/y//H/8P/w//D/8P/u/+v/6//v/+//7//v/+z/6//r/+r/6v/q/+v/
7P/q/+3/8P/w/+z/6//q/+r/7P/s/+3/7f/t/+z/6//p/+z/7f/u/+//7f/t/+7/7v/s
/+//7//t/+3/7v/v//D/7//u/+3/7P/t/+7/7//w/+7/8f/x/+//7f/u/+7/7P/t/+7/
8P/y//T/8//w/+//8P/x//L/8//x//L/8v/z//H/8P/v/+//8P/y//P/9f/0//T/8//w
//P/9//5//r/+//6//n/+P/2//b/9v/3//r/+//+/////v/9//r/9f/4//v/AAADAAAA
AgACAAEA//////7//v8AAAAAAAADAAIAAAD///7/AAD+//3/+//9/wAAAAD///7//P/6
//n/+//8//7/AQD+//3//P/4//n/+//8//3//f/8//z/+//8//z//P/8//3//v///wAA
/f/8//v/+v/7//z//f/8//v/+//7//r/+v/8//r/+v/7//v/+//8//r/+//6//j/+v/7
//3/AAD///3//P/7//z/+//7//z//f/+////AAD7//3//f/8//v//P/9//3//f/+//7/
///9//3//f/8//z//P/8//z/+//6//j/9//5//v//v8AAPz/+//8//z/+//5//X/9P/1
//b/9//4//f/+P/4//j/+v/7//z//P/5//j/9//3//f/+P/4//f/+P/6//r//P/6//j/
9P/x//T/9f/3//j/+v/8//3//f/8//v/+P/3//n/9//2//b/9f/3//b/9P/0//b/+P/4
//T/9//2//X/9f/1//X/9f/6//7////8//n/+P/3//b/+//8//z//v8AAAAAAAACAAAA
/v/8//n//v///wQABwADAAIAAAD7//3//f/9//7/AwAGAAQAAwABAAEAAAAAAAIABQAC
AAEAAAAAAP///f/+//7//f/7//f/9v/2//f/9f/1//T/8//3//b/+P/6//f/9f/z//H/
8f/y//P/8//1//X/9f/1//T/8v/w/+z/7//x//P/9f/y//H/8//z//P/8//z/+//7v/2
//n/8v/x/wMAFwApAD4AVQBlAHAAewCAAIYAkgChAK0ArwCrAKcAlgB/AGoAWABGADgA
KwAfABUADgAEAPf/8f/u//L/8v/y//D/7//w/+//8P/t/+z/7P/s/+z/6v/n/+f/6//r
/+v/6//p/+n/6v/q/+j/6P/p/+r/6P/p/+r/6P/o/+n/6v/s/+r/6v/r/+v/6v/q/+r/
6f/r/+v/6//r/+n/6f/q/+r/6//v//D/7//s/+z/7P/s/+v/6v/p/+j/6P/o/+j/6P/p
/+3/7v/t/+7/8P/x//D/7//u/+7/7v/v/+3/6f/n/+n/6//t/+//7//w//D/8f/y//L/
8v/z//H/8P/u/+3/7//w//D/7v/w//X/+P/6//j/9v/0//L/8//0//X/9//3//f/+f/5
//n/+//7//n/+P/5//z//f/4//r/+v/5//r/+//7//z/+//6//n/+//8//z//f/+//z/
+v/5//f/9//6//r/+f/7//z//f////r/+P/3//f/+P/5//r/+P/6//3///8BAP7/+v/3
//P/9v/4//r//P/6//r/+v/6//z//P/8//z/+v/6//r/+P/3//f/9//2//f/+v/5//r/
+P/3//b/9v/3//n/+f/4//n/+f/6//z/+v/5//n/+f/5//n/+v/8//z//P/8//z/+v/9
//7//v/6//r/+v/5//j/+P/3//f/+v/7//z//P/7//r/+f/4//r/+v/5//n/+//9/wAA
AgD9//v/+//6//v/+//5//r/+P/4//j/+P/3//j/+P/4//n/+f/5//j/+v/6//r/+//5
//r/+v/5//r/+v/4//j/+f/4//X/8//2//f/+f/6//j/+v/7//v//v////7////9//n/
9v/0//T/+//7//z//v/+//7//v////7//P/8/wEAAgADAAYABAAEAAQAAwABAP//AQAB
AP//AAAAAP3//v///wAAAgAHAAoACAAHAAUABQAEAAQABQAHAAMAAQADAAQABAADAAEA
AAD+//v/+v/6//v//f/7//n/9v/z//X/8v/y//L/9v/3//j/+f/2//b/9v/1//P/8//z
//P/9P/0//T/8v/z//P/8//z//X/9//8////+//5//f/8f/w//L/9//+/wcAEQAhADUA
SgBfAHMAggCRAJ4AqACyALsAtwCpAKMAmwCKAHUAYABKAEAAOgArABkADwAMAA4ABwD/
//z/+v/2//L/7P/s/+7/7v/w//D/8P/x//L/7//s/+j/5//r/+3/7//x/+7/7f/t/+z/
6v/q/+v/7P/s/+//8v/y/+//7f/r/+r/6//s/+7/7//u/+7/7v/t/+//7//v/+//7f/t
/+7/7v/r/+3/7P/p/+z/7v/w//L/7//u/+3/7P/t/+7/7//w/+//8f/w/+3/7//w//D/
7v/v//D/8v/0//T/8//w/+//8f/x//H/8f/y//T/9f/3//b/9P/y//H/8v/0//X/9//1
//T/8v/u/+//8//1//b/+v/6//r/+v/6//r/+v/7//v/+//9//3//v////7/+//8//3/
AAABAP//AgADAAMAAAD///3//P///wAAAQAFAAMAAAD+//z/AAAAAAEAAQAAAAIAAQD/
/////v/9//3///8AAAIABQABAP///f/4//n/+//8//3//v/+///////7//r/+f/4//r/
/P/+/wAA///+//3//P/+//7//v/8//z//f/+//7/AAACAAAAAAACAAEAAAAAAP/////9
//r//P/9////AgD///3//P/7//3//f/+/wAA/v/+//7//v/6//3//v/+////AAABAAEA
AAAAAP/////9//3//f/8//7//v/+//7//P/8//v/+//9//3//v/+//v/+//9//7/AAD/
//z//P/9//7///8AAP///v/8//r/+//9////AAD///7//f/9//v//P/8//v//f/+//3/
/v/9//z/+f/3//n/+f/6//r//P/+///////+//3/+v/5//3//f/+/wAA+P/3//n/+v/8
//3//v///wAAAgACAAEAAgAGAAYABgAIAAgACAAIAAcABQADAAUABQAGAAgACQAHAAQA
AwACAAIAAwAGAAQAAwAEAAUABQAGAAYABwACAP//AgAEAAUABQAEAAQAAwABAP7//P/7
//v//v/////////9//j/9v/0//f/+f/7//3/+//6//n/9//3//f/9//3//r/+v/6//j/
9P/z//L/8f/0//X/+f/7//v/+//7//f/8v/y//X//P8HAA8AHQAzAEoAWQBpAHwAiwCU
AKAArAC3ALsAsQCjAJUAhgB7AG4AXABMADoAJQAVAA0ACAAEAAEA///8//z/+v/4//T/
8P/w/+7/7v/v//D/8v/0//T/8v/v/+//7//v/+//7//v/+//8P/w/+z/6v/p/+j/6//v
//P/9P/w/+//7v/u//D/8P/x//H/7//u/+3/6//t/+3/7f/t/+7/7//x//L/8P/z//P/
8f/w//D/8P/w//D/8P/w//D/7v/u/+7/7v/w//P/8//x/+//8P/w/+7/8P/w//H/8v/1
//X/8//z//H/7//t/+v/7//y//T/9//0//L/8P/v//L/9P/1//f/9v/2//X/8v/0//f/
+P/4//r/+v/6//r/+f/4//f/9//5//n/+//7//3///////3/+f/5//v/+//6//7/AAAB
AAAA///9//z//v/+//7/AQACAAIAAwAEAAEA/v/8//n//P8AAAEAAQAAAP7//P/7//v/
/P/+/wEA/f/9//3/+v/5//n/+P/3//v//v8CAAUAAQAAAP///v/8//z//P/8//z//P/8
//z/+//6//n/9v/3//n/+//8//r//P/6//r/+//7//v//P/7//3//f/8//n/+f/6//z/
/f/9//7////9//v/+v/6//r/+v/6//r/+f/9////AAD9//z/+//5//v//P/8//3//P/7
//r/+P/6//r/+v/6//z//P/7//v/+v/5//n/+P/6//v//v8AAP3/+//3//b/9v/2//b/
9v/5//r/+v/6//n/+f/5//j/+P/4//j/+f/5//r/+v/5//r/+v/4//j/+//8//v/+//6
//n/+f/4//r//P/9//3/+v/5//b/9f/2//X/9f/2//n//f/+//7/+//6//n/9v/4//3/
/v//////+//2//b/9v/2//b/+//+/wAABAAFAAQAAwAEAAQABAAEAAMAAwABAAMAAwAD
AAQABAABAAMAAwADAAQABQAIAAYABQAFAAUABAAEAAUABwADAAEAAQACAAIAAQABAAIA
AgABAPz/+v/5//n/+//7//r/+f/7//j/+P/4//j/9//2//X/9f/2//f/9//5//n/+f/5
//f/9v/1//L/8v/z//T/9f/0//P/9f/1//j/+f/6//f/8v/s/+//9v/9/wsAHQAvAEIA
VQBlAHgAfwCCAJIAogCrAK8AqwChAJkAigB1AGQAWABIADwALQAfABMACAD+//n/+f/2
//n/+P/3//T/8P/w/+7/7v/u/+7/7//w//L/8P/t/+3/7//v/+//7//v/+//8P/w/+3/
7P/s/+z/7P/v//L/8v/y//H/8P/w/+//7v/u/+3/7//w//H/8f/x//H/8f/x//D/7//v
/+7/8P/z//P/8f/v/+7/7f/s/+//8P/x//L/8f/w/+//7v/u//H/8f/v//D/8v/z//L/
8P/w//H/8v/2//f/9v/3//b/9f/0//P/8f/y//L/8//2//b/9v/3//b/9v/1//X/9//4
//j/9v/0//f/+P/4//r/+v/6//r//f/+////AQD///3//f/7/wAAAwAEAAMA/////wEA
AQABAAQABQAFAAUABQAEAAQAAgACAAIABQAFAAQABAAEAAIAAAD///3/AQAEAAQAAwAF
AAQAAwADAAAA/v/9//3//f///wEAAAD//////v/9//3//P/8//v/+//8//3//v/9//z/
+//6//z//P/8//z//f/+/////v/7//v/+//6//3/AAD//wAA/f/7//n/+P/6//3//v/+
//v/+//8//7/AAD////////+//3//f/+//7//v/+//7//P///wAAAAD8//z//P/7//7/
AAABAAMAAgABAAAA/v/7//r/+f/4//n/+v/6//v//P/9////AAD9//v/+//6//z//f/8
//7//v/+//7//v/9//7//v/+//7///8AAAAA/f/8//v/+//9//7//v/9//v/+v/3//b/
+v/8//z//f/8//v/+//6//r//P/9//3//v////7////7//f/9P/y//b/+//9//7/+v/6
//r/+P/4//3//v//////////////+P/4//f/+P/5//r/+//8////AAAAAAIAAgACAAIA
BAAHAAgACQAJAAYAAwAEAAMABAAGAAcABQADAAMAAwAEAAUACAAGAAUABgAHAAcACAAJ
AAsABwAFAAUABgAGAAUAAgACAAEA///+//7///8BAAEAAQAAAP///v/6//n/+P/6//v/
/P/9//n/+P/3//X/9v/3//j/+f/8//z//P/6//j/9//2//X/9f/1//j/+f/5//n/+f/1
//b/9v/5//r//f8FABUAIQAsAEMAXwBsAHcAiACQAJYAowCvAK8ApQCbAJQAiQB4AGgA
XABMADMAIwAdABYACgAFAAMAAAD+//z/+v/2//L/8v/w//D/8v/y//P/9P/0//L/7//v
/+//7//v/+//7//v//D/8P/r/+r/6v/q/+z/8f/2//j/9P/x/+7/7P/u/+7/7//v//P/
9P/1//X/8v/v/+z/6f/s/+3/7//w/+//8f/w/+3/7v/u/+7/7v/x//L/8//0//L/8P/u
/+z/7v/x//H/7//v//D/8P/u/+7/7v/v//D/9P/1//T/9f/z//H/7//t/+//8v/0//f/
9//2//X/9f/1//b/9v/3//b/9v/1//L/8f/z//P/8v/4//r//P/+//r/+P/2//X/+P/5
//z//f8AAAMABAADAP7//f/+//3/+//+/////////////v/+/wAAAAAAAAMAAQAAAAAA
AAAAAP7//f/7////AgACAAEAAQAAAP/////+//7///8BAP3//f/9//r/+v/7//v/+//6
//r/+//7//r/+v/6//r/+P/4//j/+P/6//r/+v/6//j/+P/4//b/+P/7//7/AAD+//7/
+v/4//j/9//2//b/+P/7//z//P/7//v//P/+//////8AAAEA/f/7//r/+v/5//j/9//2
//f/+//9//7//v/+//7//f/7//z//P/9//v/+//7//r/+//8//3//v///wAAAAABAP//
/f/8//r/+f/5//v//P/+//3/+v/6//z//P/8//z///8AAAAAAAD+//3//P/6//z//P/8
//3/+v/6//n/9//4//r/+v/8//7//v/8//v/+P/3//f/9v/4//z///8BAP7/+//2//P/
9f/1//b/+P/8///////+//r/+v/8//z//P/8/wEAAgACAAQAAwACAAEAAgAEAAYACAAJ
AAQA///+//v///8EAAgACQAHAAcABwAIAAoADAAJAAcACAAJAAkACgAIAAkABAABAP//
AAAAAP//AQACAAIAAQD9//z//P/9//3//f/8//v/+//4//j/+P/5//n/+f/5//b/9v/2
//X/8//z//P/8//4//r//P/8//f/9f/z//H/8//z//b/9//5//n/+f/1//D/7P/v//r/
AwANAB0ALwBAAF0AcwB8AIUAlACgAK4AuwC7ALMApQCXAIgAcwBeAFIATAA+ADEAJwAX
AAgAAAD5//X//P/9//z/+//4//T/8v/u/+z/7f/u//D/8v/y//D/7f/t/+7/7f/s/+v/
7v/v//H/8v/t/+z/7P/s/+v/7f/v/+7/7P/r/+r/6v/q/+r/6//r/+7/7v/u/+3/7//v
/+//7//v/+//8P/w//L/9f/1//P/8f/w/+//7v/u/+7/7v/u/+7/7v/u/+7/7v/x//H/
7//x//L/8v/w/+7/7v/v//D/8//z//H/8f/x//H/8f/x//H/8v/y//P/8//y//H/8f/x
//L/8v/z//T/9v/3//b/9P/1//T/8v/2//b/9v/2//f/+P/5//v/+P/3//j/9//7////
AQABAPz/+//8//v/9//6//v/+//7//v/+v/6//z//v8AAAUAAwACAAIAAgAAAP7//f/7
//z//v/9//v//f/+////AQD+//7///8BAP////////z/+v/7//v/+//+//7///////7/
/v/+//7/+//6//n/+P/6//z//v8AAP7//v/+//z//v///wAAAAD+/wAA/v/+//z/+//6
//r//v8BAAIAAgD///3//P/8//7//f/9//3//v/9//3//v/9//z/+//6//n//f///wAA
//8AAAEAAQD//wAAAAABAAAA///+//z//v/+//7//v/+//7//f/9//v/+//8//z//P/9
/wAAAgAAAP///P/8//r/+v/6//r//P/+////AAD9//3//f/8//z//P/8//3///8AAAAA
///9//z/+f/4//3//v/9//3//P/7//v/+v/6//z//f/9//7////+/////f/7//r/+v/8
///////+//j/+P/6//z//P/8//z/AQACAAIABAAGAAYABgAIAAYABgAGAAUABwAFAAcA
BwAGAAYABQABAAIAAwAEAAYABwAKAAgABwAJAAkACAAIAAgACQAEAAEAAQACAAIAAQAC
AAQABQAFAAAA/v/9//3///8BAAIAAwABAPz/+v/4//n/+f/5//n/+f/6//v/+//6//n/
+P/3//b/9v/2//T/9P/1//b/9//1//X/+P/5//r/+//8//n/9P/w//X//v8DAAkAGQA1
AEoAWQBpAHgAhQCOAJoAqgC5ALcArQCjAJsAjAB5AGwAYABQAD4ALwAhABUADgAKAAUA
///8//7//P/6//b/8f/w/+3/7P/v//D/8v/0//T/8v/v/+//7//v/+//7//v/+//8P/w
/+//7v/u/+7/7P/v//L/8v/x//H/8f/y/+//7v/u/+3/8f/y//P/8//y//H/8P/v/+3/
7f/u/+7/7//z//T/8//w//D/8P/w//P/9P/1//b/9f/0//P/8v/w//P/8//x//T/9v/3
//b/8v/w/+//7v/z//X/9f/3//b/9f/0//P/8//0//T/9f/3//b/9f/1//L/8v/x//H/
8v/0//X/9P/0//f/+P/4//z//P/8//z//v/+//7////9//3/////////AQABAP//////
/wEAAQD//wIAAwADAAMAAwACAAIAAQAAAP//AQABAAAAAAAAAAEAAAAAAP//AQAEAAQA
AwABAAAA//////z//P/9//////8BAAMAAgAAAP///f/7//3//v8AAAEA/v/+//7//v/9
//z/+//6//v//P/9//7//P/8//z/+v/7//3///8AAP7/AAD+//7//P/7//r/+v/8////
AAAAAP3//f/+/wAAAgABAAEAAQAAAP////8AAP3//P/7//r/+v///wIABAD///7//f/7
//3//v/+////AQABAAEAAAD+//7//v/+////AAAAAAEA/f/7//r/+P/5//v///8CAAAA
///8//z/+v/6//r/+v/+/wAAAQACAP7/+//4//T/+P/6//z//////wAAAAD///z//P/6
//r//v/+//z/+//9//3//v/+//v//P/8//v//f/9//v/+//5//f/9v/2//n//f/+//7/
+f/4//f/9P/2//v//P/9/wEAAwD///v/+P/7//z//f/+/wMABAAEAAYABwAGAAUABgAG
AAYABgAFAAUAAwAFAAUABwAIAAgABQAFAAUABQAGAAcACgAIAAcABwAHAAYABgAJAAsA
BwAFAAMAAgAAAP3///8AAAAA//////7//v/////////+//3//f/6//r/+v/6//n/+P/3
//f/+P/5//n/+P/3//b/9f/3//j/+f/4//X/9f/1//X/8//z//b/9//6//v//P/5//b/
9v/3//j///8NAB0ALQBEAFkAaQB2AH8AiACUAKQAsQC3AK0AnQCNAIIAeQByAF4ASAA4
AC8AIQATAAwABAD9//v//P/8//r/+P/0//T/9P/y//L/7//u/+7/7v/w//D/7//x//L/
8f/w/+//8f/x//L/8v/t/+z/7P/s/+7/8f/0//T/8f/v/+3/7P/q/+r/6//r/+//8P/x
//H/8f/x//H/8f/w/+//7//u/+//8//0//P/8P/w//D/8P/v/+7/7f/s/+3/7v/v//D/
8P/z//P/8f/z//T/9P/y//H/8P/w//D/9f/1//P/8//z//P/8//z//H/8v/y//P/8//y
//H/8f/x//L/8v/z//T/9v/3//b/9P/3//j/+P/4//j/+P/4//r/+v/6//v/+P/3//j/
9//8////AAD///z/+//8//v/+f/8//3//f/+//////8AAP3//P/7//3///8AAAIABAAC
AAAA///9//7/AAD///3//v/+//7////7//r/+v/7//r/+//8//r/+P/5//n/+f/8//z/
/f/9//3//v///wAA/f/8//v/+v/9//7///8AAP///v/9//r/+P/5//r/+v/9/wAA//8A
AP3/+f/1//L/9f/5//v//P/6//n/+f/6//v/+//8//3//P/7//v//P/7//r/+f/4//f/
+//9//7/+v/6//r/+f/2//b/9f/1//j/+f/6//r/+v/6//r/+v/4//j/9//3//b/9f/1
//T/9f/1//f/+P/6//n/9v/2//T/9P/0//T/+P/6//v//P/6//n/+P/2//b/9v/2//f/
+f/6//r/+f/3//b/8//y//f/+P/3//f/9f/1//b/9v/2//j/+f/5//f/9//1//X/9f/z
//L/8v/0//f/9//2//T/9P/0//L/8P/1//b/9//3//f/9//3//7/9v/0//T/9P/0//n/
+v/6//z//v/+//7/AAACAAIAAgABAAEA//8BAAEAAwAEAAQAAQAAAP///v/+/wEABAAC
AAEAAwADAAIAAgABAAMA///9//7/AAABAAEA///+//z/+f/2//T/8//z//f/+f/6//v/
+P/0//P/8v/1//X/9f/1//b/9v/2//X/9P/z//L/8f/0//T/9P/y//H/8f/x//H/7//v
//L/8//x//H/8f/t//T/9P/r/+z//f8JABcALQBAAEkAWwBuAH0AigCWAJ4AqwC5ALEA
oQCXAIwAeQBmAFoATgA+ADEAHwAPAAgABAD9//f/+P/7//r/+f/2//H/8P/t/+z/7P/s
/+3/7v/u/+z/6f/p/+3/7f/t/+3/7f/t/+7/7v/q/+j/5//m/+b/6f/s/+z/7P/t/+7/
8P/u/+z/6//p/+r/6v/q/+n/6P/n/+b/5f/n/+n/7P/u/+7/8f/x/+//7f/s/+v/6v/t
/+7/7//w/+7/7P/q/+j/6v/v//H/8f/w//D/7//s/+n/6P/o/+j/7f/v/+//8f/v/+//
7//v/+//8P/w//H/8f/w/+//7//t/+7/7v/v//D/8v/z//L/8P/z//T/9P/2//b/9v/2
//j/+P/4//n/9//3//n/+f/9///////9//r/+f/6//n/+v/+/wAAAQAAAP///f/8//7/
/v/+/wEA///+//7//v/+//z/+//5//z/AAABAAEAAAD+//z/+//7//z//v8BAAEAAQAB
AP7//P/7//n/9//5//r//P/9//7//v/+//7/AAAAAAAAAAD///7//f/8//r/+v/6//j/
+f/7//3//v/8//7//P/8//7//f/8//z//v8BAAIAAgD///3//P/8//7//f/9//3/+v/5
//n/+v/7//z//f/+//z///8AAAAA/P/8//z/+//9//7//v////////////7//v/+//7/
/v/+//7//f/9//z/+//7//r/+v/7//7/AAACAAEA/v/+//7//v/+//7/AQACAAIAAgD+
//3//P/6//z//P/8//3//f/+//7//f/5//j/9f/0//n//P/9/////P/7//v/+v/7//7/
AAABAP7//f/6//n////7//j/9P/8//3//v///wAAAgACAAEAAgAFAAYABwAKAAgABgAE
AAEAAgABAAQABQAHAAgACAAFAAMAAwADAAQACgAOAA0ADQALAAkABgAEAAUABwADAAEA
AwAGAAgACQAFAAQAAgD///3//P/8//3//f/9//z/+//9//r/+v/6//r/+f/4//f/+P/4
//j/9//4//n/+v/7//v/+v/5//b/9f/1//X/9f/2//f/+//9//v/+f/3//H/8v/0//X/
9v/7/wkAHQAxAEoAYQBvAIAAjwCYAKAArAC5AL0AsQCjAJcAigB7AGwAWABIADgAIwAX
ABUADgAGAAcACQACAP7/+v/2//D/8f/y//H/8v/x//D/8P/w//D/7v/r/+v/7f/t/+3/
7f/v/+//8P/w/+//7v/u/+7/7f/v//H/8P/u/+3/7P/s/+3/7v/w//H/8P/u/+z/6f/t
/+//8f/z//L/8f/x//D/7//x//D/7f/t/+7/7//w//L/8v/y//L/8v/y//L/8v/0//f/
9//1//H/8P/u/+r/7//y//b/+v/5//f/8//x//L/8//0//X/8//0//T/9f/1//T/8//z
//b/+P/5//v/+f/4//b/8v/0//f/+P/4//z//P/8//z/+//6//n/+f/7//3/AQADAAMA
AwABAP3//v///wIAAwD//wIAAwADAAEAAQAAAAAAAgACAAIABQAFAAQABAAEAAQAAgAB
AP//AQAEAAQAAwAFAAQAAwADAAMABAAGAAkABQADAAEA/P/9////AAABAAQABAAFAAUA
AwACAAEAAAADAAQABQAGAAQAAgAAAP7/AQACAAMAAgAAAAEAAgACAP//AAD9//z//v//
/wAAAgAAAAEAAAD+/wAAAQADAAYABgAFAAUABQABAP///v/+/wAAAgAEAAYAAQADAAMA
AgACAAIAAgABAAEAAgACAAMAAQABAAEAAAABAAIAAwAEAAEAAAD+//3/AAABAAMABAAF
AAUABwAIAAcABQABAAAAAQACAAMABAAEAAQAAwACAAEAAQABAAAA/v/+//7///8DAAYA
AgD//w==
         </WaveFormData>
      </LeadData>
      <LeadData>
         <LeadByteCountTotal>10000</LeadByteCountTotal>
         <LeadTimeOffset>0</LeadTimeOffset>
         <LeadSampleCountTotal>5000</LeadSampleCountTotal>
         <LeadAmplitudeUnitsPerBit>4.88</LeadAmplitudeUnitsPerBit>
         <LeadAmplitudeUnits>��V</LeadAmplitudeUnits>
         <LeadHighLimit>2147483647</LeadHighLimit>
         <LeadLowLimit>268435456</LeadLowLimit>
         <LeadID>V1</LeadID>
         <LeadOffsetFirstSample>0</LeadOffsetFirstSample>
         <FirstSampleBaseline>0</FirstSampleBaseline>
         <LeadSampleSize>2</LeadSampleSize>
         <LeadOff>FALSE</LeadOff>
         <BaselineSway>FALSE</BaselineSway>
         <ExcessiveACNoise>FALSE</ExcessiveACNoise>
         <MuscleNoise>FALSE</MuscleNoise>
         <LeadDataCRC32>20392089</LeadDataCRC32>
         <WaveFormData>
BgAGAAYABgAEAAQABAAEAAIAAgACAAIAAgACAAIAAgAAAAAAAAAAAAAAAAAAAAAAAAAA
AAAAAAD+//7//v/+/wAAAAAAAAAA///+//3//P/+//7//v/+//7//v/+//7//f/8//v/
+v/6//r/+v/6//n/+P/3//b/9v/2//b/9v/4//j/+P/4//b/9v/2//b/+P/4//j/+P/2
//b/9v/2//j/+P/4//j/+v/6//r/+v/7//z//f/+//7//v/+//7/AAAAAAAAAAACAAIA
AgACAAIAAgACAAIABAAEAAQABAAEAAQABAAEAAIAAgACAAIABAAEAAQABAACAAIAAgAC
AAIAAgACAAIABAAEAAQABAADAAIAAQAAAAIAAgACAAIAAgACAAIAAgAAAAAAAAAAAAAA
AAAAAAAAAAAAAAAAAAAAAAAAAAAAAP7//v/+//7//v/+//7//v/+//7//v/+//7//v/+
//7//v/+//7//v/8//z//P/8//7//v/+//7//v/+//7//v/8//z//P/8//7//v/+//7/
/v/+//7//v8AAAAAAAAAAAAAAAAAAAAA/v/+//7//v8AAAAAAAAAAAAAAAAAAAAA/v/+
//7//v8AAAAAAAAAAP7//v/+//7/AAAAAAAAAAD+//7//v/+//7//v/+//7/AAAAAAAA
AAAAAAAAAAAAAP7//v/+/////////wAAAAADAAMAAwADAAUABQAGAAYABQAEAAMAAgAC
AAAA//////z/+f/5//f/9//3//X/9f/1//b/9v/2//T/9f/1//b/9v/3//f/9//3//f/
9//3//j/+v/6//r//P/+///////+//7///////////8AAAAAAAAAAAAAAAABAAEAAgAC
AAIAAgACAAIAAwADAAMAAgACAAEAAAAAAP7//v/+////BQALABQAHQAoACwAJAALAOX/
xf+3/6r/mP+G/3j/af9q/3n/h/+Q/5//sf/A/8z/1f/e/+b/6v/x//b/+////wEAAQAD
AAMAAwABAAIAAgADAAUABQAFAAYACAAIAAgACAAHAAcABgAGAAcABwAHAAcABQAFAAUA
BQAHAAcABwAHAAcABwAHAAYABAAEAAMAAwAEAAYABwAIAAYABgAFAAUABQAFAAYABwAG
AAcABgADAAMAAgACAAMAAwADAAQABAADAAMAAQABAAMAAgACAAIAAAABAAEAAQD/////
///+/wAAAAAAAAAAAAD///3//f//////AAAAAP7//f/9//3/+v/6//n/+P/6//r/+v/6
//n/+f/5//f/9//3//f/9//3//f/9f/z//P/8//1//X/9f/1//T/8//z//P/8//0//b/
9v/2//X/9//3//b/9f/1//X/9v/3//n/+f/6//r/+v/7//v/+//7//3//v/+//3//f/9
//7//v///////////////f8AAP7//v/9//3//v/+//3//f//////AAAAAAAAAAD/////
//////3//f/+//7//v/+//7/////////AAAAAAAA///9//7//v/+/wAAAAAAAP///v/+
//3//v/9//7//////wAAAAABAAEAAgABAAAA/f/9//7///8AAP7//v/+//7/AAD/////
///9//7//v///////v/7//v//P/9/wAAAwACAAIAAgABAP///v/+//7///8AAAIAAwAB
AAAA///+/wAAAQACAAIABAAEAAQABAAEAAUABgAHAAMABQAGAAYABAAEAAQABAAGAAcA
BwAGAAYABQAFAAUABAADAAMABQAFAAUABQAHAAMAAwADAAIAAwAEAAUABgAGAAYABgAF
AAUABgAGAAYABAAEAAcABwAFAAcACQAIAAgACAAIAAgABgAHAAcABwAIAAgACQAJAAsA
CwALAAsADAAMAAwADAAMAAwACgAIAAkACQAIAAUABQADAAEAAQD///////8AAP7//v/+
////AQACAAIAAwACAAEAAAD//wEAAQACAAQABAAEAAQABgAHAAcACAAIAAoACwAMAA0A
DQAMAAsACgAKAAoACQAJAAwADAAMAAwADAAMAA0ADQAPAA4ADgANAAoACgAIAAgACAAP
ABcAGwAiAC0AMAAuACIABQDl/8//wf+y/6b/nP+S/4n/kP+h/6//tv/D/9P/4P/k/+n/
8P/0//j//f8CAAUACQAJAA0ADwAPAA8ADwAQABAAEQASABMAFAAWABQAFAAUABQAFwAX
ABYAFgAVABUAFQAVABcAFwAXABcAFwAXABcAFwAWABUAFAASABMAFAAUABUAEwAUABQA
FAAWABYAFQAVABYAFQAVABUAEgATABIADwAQABAAEQATABEAEQASABIAEAAPAAwACwAN
AA4AEAASABEAEQAQAA8ADQANAA0ADAAKAAoACgAKAAsACwAKAAsACwALAAwADAALAAkA
CAAHAAkACgAKAAoACAAIAAgACAAFAAUABQADAAMAAwADAAMAAQABAP///f//////AQAB
AAEAAQAAAP///f/9//3//v8AAAAAAAD///3//f/8//v/+//7//z//f//////AAAAAAAA
AQABAAEAAwAFAAYABgAHAAcABwAIAAYABwAHAAcABwAHAAUACAAIAAgABwAHAAgACAAH
AAcABwAHAAgACAAGAAYABQAFAAcABwAFAAUABgAGAAYABgAGAAcABwAHAAQABAAEAAMA
AwAEAAQABAAEAAQABAADAAMABAAEAAYABgAGAAYABQACAAIAAwADAAUABQAFAAMAAAAA
AAAAAAD+//7//v/+//////8AAAEA//8AAAAAAQABAAAA/f/9//7///8CAAUAAwACAAEA
//8AAAAAAQACAAEAAAAAAP///v/+//7//v8AAAEAAgACAAEAAAD///7//v///wAAAQD9
////AAAAAP7//v/+//7///8BAAIAAgAEAAMAAwADAAIAAQABAAMAAAD///7///8AAAEA
AgACAAQAAgAAAAAAAAAAAAAAAAAAAAEAAQABAAQABAAFAAUABQAFAAUABQAEAAQABAAE
AAQABAACAAAA//////7/+//5//f/9f/1//b/9//4//r/+P/4//j/+f/7//z//P/9//v/
+//7//v/+f/5//r//P/+//7//v8AAAEAAQACAAIAAQABAAEAAQAEAAQABAAEAAQABAAD
AAMAAgACAAIAAgACAAIAAwADAAMAAgACAAEAAgACAAAAAAAAAAUACwATABwAIwAgABQA
/v/h/8v/v/+z/6j/pP+g/5j/l/+g/6v/sf+6/8v/1f/Y/+D/6f/u//D/9v/7/wAAAwAD
AAMABwAJAAkACQAHAAgACAAJAAkACQAJAAoACAAIAAgACAALAAsACgAKAAsACwALAAsA
CQAJAAkACQAJAAkACQAJAAsACwALAAoACAAIAAcABwAJAAoACgAKAAgACAAHAAcACAAH
AAcABwAHAAkACQAHAAcABgAGAAcABwAHAAgACAAFAAUAAwADAAMAAgACAAIABAAFAAUA
BQADAAMAAwACAAQABAAEAAQAAgABAP//////////AAAAAAAA/////////v/+//3//P/8
//z//P/8//v/+//7//n/+f/5//n/+f/5//n/9//1//P/8//1//X/9v/3//f/9//1//X/
9f/2//T/9P/0//P/8//z//L/8f/x//H/8v/z//X/9f/2//b/+v/7//v/+//5//v//P/8
/////////wAAAAABAAEAAQD//////f8AAAAAAAD/////AgACAAEAAQADAAMABAAEAAIA
AgABAAEAAwADAAEAAQABAAAA///+/wAAAQABAAEAAQACAAMAAwACAAIAAQAAAAIAAgAC
AAEA//8AAAAAAgD+//7//v/9//7//v///////////////f/+//7//v/+//z//P/8//z/
/P/7//v/+//9//7//v///wEAAAD9//3//f/9////AQD//wAAAQABAP3//P/8//z//v/+
///////8//z//P/8//7///8AAAAA/v/+//7//v/9//3//f/9//3///8AAAAA///+//3/
/P/+///////+//7//f/9//3//v/9//3///////////8BAP////////7//P/8//7/AAAA
AP///v/9//z//v////////8CAAIAAwADAAEAAQABAAEABAAEAAQABAACAAIAAAD+//3/
/f/8//n/9//1//P/8//z//P/8//0//b/9v/2//f/9//4//j/+f/5//n/+f/5//n/+f/6
//z//P/8//z//v//////AAAAAAEAAQABAAEABAAEAAQABAAEAAQAAwADAAMAAgABAAAA
AgACAAMAAwABAAAAAAD//wAAAAD+//7/AAAFAAsAEwAcACMAJgAeAAwA6//P/7//sf+i
/5j/kP+C/33/hv+X/6P/rv+9/8v/0v/Y/9//5P/o//L/+f/+//////8BAAUABwAHAAcA
BwAIAAgACQAHAAcABwAIAAkACgALAAwACwALAAoACgANAA0ADQANAAsACwALAAsACwAL
AAsACwALAAsACwAKAAgACAAHAAcACQAKAAoACgAMAAwACwALAAgABwAHAAcABwAJAAkA
BwAHAAYABgAHAAUABQAGAAYACAAJAAgACQAHAAYABgAGAAYABwAHAAcABQAFAAUABAAE
AAQABAAEAAYABQADAAMAAwADAAQABAAEAAMAAwADAAIAAgABAAAAAAAAAAAAAAABAAEA
AQD///3//f/9//3///////3/+//5//n/+//7//n/+f/4//f/+P/5//r//P/7//r/+f/3
//n/+f/4//f/9//3//j/+f/5//n/+v/6//7///////////8BAAIAAgADAAMAAwAEAAIA
AwADAAMABQAFAAMABgAGAAYABQAFAAgACAAHAAcABwAHAAgACAAGAAYABQAFAAUABQAD
AAMABgAGAAYABgAFAAUABAADAAQABAAEAAMAAwAEAAQABAAGAAYABgAFAAMABAAEAAYA
BAAEAAQAAwACAAIAAwADAAMAAwADAAEAAwAEAAUABgAGAAYABgAGAAUAAwACAAEAAwAE
AAQABQADAAIA/////wEAAQADAAUAAwAEAAUABQADAAIAAgACAAMABAAGAAcABAAEAAQA
BAAEAAUABgAGAAYABgAGAAYAAwADAAMAAwACAAUABwAIAAYABgAGAAYABgAHAAcABgAG
AAUABQAFAAQAAwADAAUABQAFAAUABwAHAAcABwAGAAQABAAEAAQABAAEAAQAAwAFAAYA
BgAGAAYACAAGAAQABAAEAAQABgAHAAcABwAGAAYABwAHAAcABwAHAAcACAAIAAgACAAI
AAgABgAEAAUABQAEAAEAAwABAP/////7//v/+//8//z//P/8//3//f/+//7////+//3/
/P/7//z//f///wIAAgACAAIABAAHAAcACAAIAAcABwAHAAcABgAGAAYABgAHAAgACAAJ
AAgACAAIAAgACAAIAAkACQAJAAgACAAHAAQABAACAAIABAAJABMAGwAkAC0ANAAuAB4A
///Z/8P/s/+i/5T/hv9y/2f/eP+L/5X/oP+1/8X/0P/a/+P/6v/u//T/+/8AAAMABwAH
AAcACQAJAAkACQAKAAoACwALAAsACwAMAAoACgAKAAoADAANAA0ADgAPAA8ADwAPABEA
EQARABEADwAPAA8ADwANAA0ADQAMAA4ADgANAA0ADQAOAA4ADgAOAA4ADQANAAwACwAL
AAsACQALAAsACQAKAAoACwANAAwACwALAAoABwAHAAUABQAGAAYABwAIAAgACQAJAAkA
CQAJAAkACAAIAAgACAAIAAoACQAHAAcABQAFAAYABgAEAAMAAwADAAQABAADAAIAAgAC
AAIAAgABAAEAAQD///////////////////3/+//9//3////////////+//3/+//7//v/
/P/8//z//P/7//v/+//6//n/+//7//z//f/7//v//P/8/wAAAQABAAEAAQADAAQABAAD
AAMAAwAEAAQABQAFAAUABwAHAAUACAAKAAoACQAJAAkACAAGAAUABQAFAAYABgAIAAgA
BwAHAAUABQADAAMABQAGAAcACAAGAAcABwAHAAYABgAGAAUAAwAEAAQABAAEAAQABAAD
AAUABgAGAAgABgAGAAYABQACAAIAAwADAAUABQAFAAMABAAEAAQABAAGAAYABgAGAAYA
BQAFAAUABwAIAAgACQAHAAYAAwADAAMAAwAFAAcABQAGAAcABwAFAAQABAAEAAYABgAH
AAcACAAIAAgACAAHAAcABwAGAAYABgAGAAYABQAFAAUABQAFAAcACAAIAAYABgAGAAYA
BgAHAAcABgAIAAcABwAHAAYABQAFAAcABgAFAAQABQAFAAUABQAEAAYABgAGAAYABwAI
AAkACQAJAAoACgAKAAcABgAIAAcABQAFAAkACAAIAAgACAAIAAgACQAJAAkACgAKAAsA
CwALAAsACwALAAoACgAKAAoACgAKAAgABgAFAAUABAABAAEA///9//3/+f/5//n/+v/7
//z//f////3//v/+///////////////9//3//v8AAAIAAgACAAQACAAJAAsADAAMAAsA
CgAJAAgACAAIAAgACAAIAAcABwAJAAoACwAMAAwADAANAA0ACwAKAAoACQAIAAgABgAG
AAQABwANABUAGgAlADQAOAAuACEABQDf/8f/uP+m/5j/iv95/3L/f/+T/5z/qf+7/8j/
1v/j/+j/7v/4//3//v///wUACwANAA8ADwAPABEAEgASABMAEQARABEAEgAUABQAFAAU
ABUAFQAUABQAEwATABMAEwAVABUAFQAVABUAFQAVABUAFQAVABUAFAAUABQAEwATABMA
FAAUABQAFAAUABMAEwAQAA8ADwAPABEAEwATABEAEQAQABAAEQARABEAEgASABMAEwAR
ABEADwAOAA4ADgAQABEAEQARAA8ADwAPAA4ADgAOAA4ADgAOAA0ACwALAAsACwAMAAwA
CgAJAAkACQAIAAgABwAGAAcACAAJAAoACQAJAAkABwAFAAUABQAFAAYABwAGAAUAAwAD
AAUABQAEAAMAAQD//wAAAQACAAQAAgACAAIAAQADAAMAAgABAAEAAQACAAMAAgABAAEA
AAAEAAUABQAFAAMABQAGAAYACQAJAAkACgAIAAkACQAJAAcABwAFAAgACAAIAAcABwAI
AAgABwAHAAgACQALAAwACgAKAAkACQAJAAkABwAHAAgACAAIAAgACgALAAsACwAMAAwA
DAALAAoACgAJAAgABwAGAAUAAwAFAAYABgAIAAgACAAIAAcABgAGAAcABwAHAAcABwAF
AAQABAAEAAQABwAIAAkACgAJAAcABgAFAAUABgAGAAcACAAIAAYABwAFAAUABwAJAAYA
BgAGAAUABQAEAAQABAAEAAQABQAFAAUABgAHAAgABwAHAAcABgAIAAgACAAIAAgACQAK
AAsABgAHAAcABgAGAAYABgAGAAYABwAHAAYABgAFAAUABQAGAAUABQAHAAYABQAEAAUA
BQAFAAUABAAGAAYABgAGAAQABgAGAAYABgAGAAUABQAEAAMABgAGAAcABwAHAAcABwAH
AAgACAAIAAgACAAIAAYABAABAAEAAAD9//3/+//5//n/9f/1//X/9v/2//b/9v/3//j/
+v/7//3//f/9//3//f/9//3//v8AAP7//v/+/wAAAQABAAIAAgAFAAUABQAFAAQABAAE
AAQABAAEAAMAAwACAAIAAgACAAAAAAABAAEAAwACAAIAAQAAAAAA/v/+/wAAAwAHAA8A
GgAjACAAFAACAOv/0f+//7X/qv+k/6D/mv+X/6L/r/+3/77/y//V/9j/4P/p/+7/9P/2
//n//P///wEAAwADAAUABQAFAAcACAAIAAkACAAHAAYABgAIAAgACAAIAAkACQAIAAgA
CQAJAAkACQAHAAcABwAHAAcABwAHAAcABwAHAAcABgAIAAgABwAHAAQABAADAAIABQAG
AAYABwAEAAMAAwADAAUABwAHAAUAAwACAAIAAwACAAEAAQAAAAAAAQAAAAEAAQAAAAAA
AAAAAAEAAQABAAEAAQABAAAA///+//3//P/+//3/+//7//v/+//8//z/+v/5//n/+f/5
//r/+v/6//r/+v/6//r/+//7//v/+f/4//f/9v/1//X/9f/z//H/8//z//X/9f/0//P/
8f/v//H/8f/x//L/7//u/+3/6//s/+3/7f/t/+7/7//x//P/8//z//T/9P/0//X/9f/1
//X/9//4//j/+//7//v//P/9////AAABAP7//f/6//z//f/+//7///8AAAAA/////wEA
AQACAAIAAgACAAEAAQD//////f/9/wAAAAAAAAAAAAABAAEAAQAAAAAAAAD///7//v/9
//z/+v/6//r/+f/6//z//f8AAP7//v/+//3/+v/6//v/+//7//v/+//5//r/+v/6//r/
+v/6//r/+v/7//v//P/9//v//P/8//3//f/8//n/+f/4//f/+P/5//f/+P/5//n/+f/4
//j/+P/4//j/+f/5//r/+v/6//r/+v/7//z//P/+//7//v/+//v/+//7//v/+f/7//z/
/P/7//r/+f/4//r/+//7//r//P/7//v/+//8//v/+//9//3//f/9////+//7//v/+v/8
//z//P/8//z//v/8//r/+v/6//r//P/9//3//f8AAAAAAQABAP//////////AAAAAAAA
AAAAAAAA/v/8//v/+//6//f/9//1//P/8//x//H/8f/y//L/8v/y//P/8f/y//L/8//z
//P/8//z//X/9f/2//j/+P/4//j/+v/9//3//v/+////////////AAAAAAAAAAAAAAAA
//////7//v/+//7/AAAAAAEAAQD///7//v/9//z//P/6//r/+v///wcADwAUAB0AIAAe
ABAA8//T/73/sf+g/5T/jP+A/3f/gP+R/5//qv+3/8X/zv/W/9//5v/o/+z/8//6//3/
///9////AQABAAEAAwAEAAQABQAFAAUABQAGAAgACAAIAAgACQAJAAgACAAIAAcABgAF
AAcABwAHAAcABQAFAAUABQAHAAcABwAGAAYABgAFAAUABQAGAAYABgAGAAYABQAFAAQA
AwADAAMAAwAFAAUAAwAFAAQABAAFAAMAAwAEAAQABQAFAAMAAwADAAIAAgACAAAAAQAB
AAEAAQABAAEAAAD+//7//v/+///////+/////f/9//7//v/+//3//f/9//7//v/9//z/
+v/6//r/+v/7//v/+//5//f/9//3//f/+f/5//f/9f/3//f/+f/5//f/9//2//X/8//z
//P/9P/0//T/9P/z//X/9f/0//P/9f/1//b/9//2//X/9f/0//f/+f/6//v/+f/7//z/
/P/7//v/+//8//7/////////AQABAP//AgACAAIAAQABAAAAAAD/////AQABAAIAAgAA
AAAA///////////9//3///8AAAEAAgAAAAEAAQABAAAAAAAAAP//AQACAAIAAgABAAAA
///9//7/AAABAAQAAAAAAAAA///+//7//////wAA///+//v/+//8//3//v/+//7//v/+
//7//f/9//3///8AAAAAAQADAAIA//////3//f///wEAAAAAAAAA//////7//v/+//7/
/v//////AAAAAAAAAAAAAAEAAgACAAIAAgACAAIAAQABAAEAAQABAAMABAAEAAMAAgAB
AAAAAgADAAMAAgAEAAMAAwADAAIAAQABAAMAAQABAAEAAwADAAMAAwACAAIAAgACAAIA
AgACAAIAAQABAAIAAgACAAIAAgADAAMABAAEAAQABAAEAAIAAwADAAMABgAGAAcABwAH
AAcABwAHAAgACAAIAAgACAAIAAYABAADAAMAAgD//////f/7//v/9//3//f/+P/6//r/
+v/7//v//P/8//3//f/9//3//f//////AAACAAIAAgACAAQABAADAAMAAgAEAAUABgAH
AAYABgAGAAYACAAIAAcABwAGAAYABgAGAAgACAAJAAkACQAIAAgABwAGAAYABAAEAAYA
CwATABkAIAArADIALgAiAAUA3//J/7n/pP+W/4r/ev9x/3z/j/+Z/6b/uf/J/9D/2P/h
/+b/7P/0//v/AAADAAcACQAJAAsACwALAA0ADgAOAA8ADQANAA0ADgAOAA4ADgAOABAA
EQARABIAEgARABAADwARABEAEQARABEAEQARABEADwAPAA8ADgAQABAADwAPAA0ADgAO
AA4ADwAQABAAEQAQAA8ADwAPAA0ADwAPAA0ADwAOAA4ADwAOAA0ADQAMAAwADQAMAA0A
DAAKAAkACAAIAAkACQAJAAsACwALAAoACAAIAAgACAAIAAcABQAFAAcABwAIAAgACAAH
AAcABwAGAAYABQAEAAQABAAEAAQABQAFAAUAAwABAAEAAQABAAEAAQD///3//f/9////
///9//3//P/7//v/+//7//z//P/8//z/+//9//3//P/7//3//f/+/////f/9//7//v8C
AAMAAwADAAIAAwADAAIAAwADAAMABAAEAAUABQAFAAUABQADAAYABgAGAAUABQAGAAYA
BQAFAAUABQAGAAYABgAGAAUABQAFAAUAAwADAAYABgAGAAYAAwADAAIAAQACAAIAAgAB
AAMABAAEAAQABAAEAAQAAwABAAIAAgAEAAQABAAEAAMAAgACAAMAAwAFAAUABQADAAAA
AAAAAAAAAgACAAIAAgAEAAMAAwADAAMABAAEAAUABAACAP7//f//////AQADAAUABgAH
AAcAAwACAAIAAgAAAAAAAQABAAEAAgADAAQAAgADAAQABAAEAAQABAAEAAEAAQABAAEA
AQADAAQABAAGAAYABgAGAAUABQAEAAIABAADAAMAAwACAAEAAQADAAEAAQABAAMAAQAB
AAEAAAAAAAAAAAAAAAAAAAAAAP//AQACAAIAAgAAAAAAAwADAAMABgAFAAQAAwACAAEA
AQAAAP//AAAAAAEAAQADAAMAAwADAAIAAgACAAIABAAEAAIAAAD//////v/7//v/+f/3
//f/9P/z//L/8v/0//T/9P/1//P/9P/0//X/9f/1//X/9f/1//X/9v/4//b/9v/2//j/
+f/5//r/+v/7//v/+//7//z//P/8//z//f/+//7///////7//f/8//z//P/9//3//f/8
//z/+//6//r/+P/4//j//f///wUAEAAbACAAHgAOAPH/0/+//7P/pv+a/47/hv+B/4b/
k/+d/6b/s//D/8r/0P/V/9z/4v/m/+3/9P/3//f/9//5//v/+//7//z//v///wEA////
////AAAAAAAAAAAAAAEAAQAAAAAAAAD///7//f////////////3//f/9//3/////////
/v8AAAAA//////7//v/9//z//P/8//v/+//8//v/+//7//v//f/9//v//f/8//z//f/8
//v/+//6//n/+f/3//f/+f/4//j/+P/3//f/9v/1//X/9f/1//T/9f/2//f/+P/2//X/
8//z//P/8//0//T/9v/1//X/9f/y//L/8f/w/+7/7v/u/+7/7//v/+//7f/r/+v/6//r
/+3/7f/r/+n/6f/p/+v/6//p/+n/6P/n/+f/5//n/+j/5//m/+X/4//l/+X/5P/j/+P/
4//k/+X/5f/l/+b/5v/q/+v/6//r/+r/6//r/+r/6//r/+v/7P/s/+3/7f/t/+v/6//p
/+z/7f/u/+7/7//u/+7/7f/t/+//7//w//D/8P/w/+//7//v/+//7f/t/+7/7v/u/+7/
7P/t/+3/7f/t/+7/7//v/+3/7v/u/+7/7f/s/+v/6f/p/+r/6v/s/+r/6v/q/+n/6P/o
/+n/6f/p/+n/6f/n/+j/6P/o/+j/6P/o/+j/6P/q/+n/6f/p/+f/5v/k/+P/4P/e/9r/
2f/X/9f/2f/b/9r/2v/a/9n/1//W/9b/1v/U/9T/1f/V/9b/1v/W/9b/1f/V/9X/1P/U
/9T/1P/U/9P/0//T/9P/z//R/9L/0v/R/9D/z//O/9D/0f/R/9D/0f/R/9L/0//S/9H/
0f/T/9L/0f/Q/9H/0f/T/9P/0v/Q/9D/0P/Q/9D/0P/R/9H/0f/R/9D/0P/P/9D/0f/S
/9P/1P/U/9T/1P/S/9L/0P/O/8//z//O/8v/yv/H/8T/w//C/8P/xP/G/8T/xP/E/8X/
xf/G/8b/x//H/8f/x//H/8X/xf/G/8j/yv/K/8r/zP/M/8v/y//K/8v/y//L/8v/zf/O
/8//0P/O/87/zf/N/8z/zP/M/8z/zv/O/8//z//N/8z/zP/L/8z/zP/K/8r/yP/N/9P/
2f/i/+3/8P/o/9b/uf+b/4n/e/9u/2r/ZP9a/1f/Xv9r/3P/fP+L/5f/nv+m/63/sv+0
/7z/wf/C/8X/y//L/83/z//P/8//zf/O/87/z//P/8//z//Q/9L/0v/S/9L/0v/R/8//
zv/R/9H/0f/R/9D/z//O/83/zf/N/83/zf/N/83/zf/M/8z/zP/L/8v/y//M/8z/zP/K
/8r/yf/J/8n/yf/K/8v/y//N/83/y//K/8j/x//H/8f/x//I/8j/x//H/8X/xf/H/8b/
xv/G/8X/xf/E/8P/xf/F/8X/xP/C/8L/wv/C/8L/wf+//7//v/+//8D/wP/A/7//v/+/
/77/vv+9/7z/vP+8/7z/vP+7/7v/u/+5/7n/uf+5/7n/t/+3/7X/s/+x/7H/s/+z/7P/
s/+y/7H/sf+x/7H/sv+y/7L/sv+x/7H/sf+w/6//r/+v/7D/sf+y/7P/tf+2/7f/t/+2
/7X/tf+3/7j/uP+5/7n/uf+6/7j/uf+5/7n/uf+5/7f/uv+6/7r/uf+5/7v/vP+8/73/
u/+7/7z/vP+6/7r/uf+5/7v/u/+5/7n/uv+6/7r/uv+6/7v/u/+7/7r/uv+6/7n/t/+4
/7j/uP+4/7j/uP+3/7b/tv+1/7b/tP+0/7T/s/+1/7b/uP+5/7j/t/+2/7P/tP+0/7T/
tP+0/7T/tP+0/7T/s/+z/7P/sf+y/7L/s/+1/7T/sf+x/6//r/+x/7P/sv+y/7L/sf+x
/7D/sP+w/7L/sv+z/7P/r/+u/63/rP+t/6//sf+y/7D/sP+w/7D/sf+x/7H/sf+z/7X/
sv+w/w==
         </WaveFormData>
      </LeadData>
      <LeadData>
         <LeadByteCountTotal>10000</LeadByteCountTotal>
         <LeadTimeOffset>0</LeadTimeOffset>
         <LeadSampleCountTotal>5000</LeadSampleCountTotal>
         <LeadAmplitudeUnitsPerBit>4.88</LeadAmplitudeUnitsPerBit>
         <LeadAmplitudeUnits>��V</LeadAmplitudeUnits>
         <LeadHighLimit>2147483647</LeadHighLimit>
         <LeadLowLimit>268435456</LeadLowLimit>
         <LeadID>V2</LeadID>
         <LeadOffsetFirstSample>0</LeadOffsetFirstSample>
         <FirstSampleBaseline>0</FirstSampleBaseline>
         <LeadSampleSize>2</LeadSampleSize>
         <LeadOff>FALSE</LeadOff>
         <BaselineSway>FALSE</BaselineSway>
         <ExcessiveACNoise>FALSE</ExcessiveACNoise>
         <MuscleNoise>FALSE</MuscleNoise>
         <LeadDataCRC32>2314878963</LeadDataCRC32>
         <WaveFormData>
CgAKAAoACgAIAAgACAAIAAoACgAKAAoACgAKAAoACgAIAAgACAAIAAoACgAKAAoADAAM
AAwADAAOAA4ADgAOABAAEAAQABAAEgASABIAEgAUABQAFAAUABQAFAAUABQAFAAUABQA
FAAWABYAFgAWABQAFAAUABQAFAAUABQAFAASABIAEgASABEAEAAPAA4ADAAMAAwADAAL
AAoACQAIAAgACAAIAAgACAAIAAgACAAHAAYABQAEAAQABAAEAAQAAgACAAIAAgACAAIA
AgACAAAAAAAAAAAAAAAAAAAAAAACAAIAAgACAAAAAAAAAAAAAAAAAAAAAAD+//7//v/+
//7//v/+//7/AAAAAAAAAAD///7//f/8//3//v///wAAAAAAAAAAAAD+//7//v/+////
AAABAAIAAAAAAAAAAAACAAIAAgACAAIAAgACAAIAAgACAAIAAgAAAAAAAAAAAP7//v/+
//7/AAAAAAAAAAAAAAAAAAAAAAAAAAAAAAAAAAAAAAAAAAD+//7//v/+//7//v/+//7/
/v/+//7//v/+//7//v/+/wAAAAAAAAAA/v/+//7//v/+//7//v/+//7//v/+//7//P/8
//z//P/+//7//v/+//z//P/8//z//v/+//7//v/8//z//P/8//z//P/8//z//P/8//z/
/P/8//z//P/8//r/+v/6//r/+v/7//3//v/+////AAABAAMAAwADAAMAAwADAAMABAAH
AAcACAAKAAoACgAHAAUABAADAAIAAQAAAAAAAAD///v/+v/6//r/+//6//n/+P/4//f/
9//3//j/+P/4//j/+f/5//r/+v/4//j/+P/2//j/+f/5//n/9//3//j/+P/3//f/9//3
//n/+f/5//n/+P/4//j/+P/2//b/9f/0//L/8v/0//z/CgAgAD4AXAB2AIgAiABwAD4A
CwDt/9r/v/+e/4L/dv+A/47/mP+a/5j/lv+a/6f/uP/F/87/1v/i/+v/8f/5//z/+//7
//z//P/8//3//f/+//7//v/+//7/AQACAAIAAgABAAEAAAAAAAIAAwADAAMAAgACAAIA
AgACAAQABAAFAAUABQAFAAUAAwADAAMAAwAFAAUABQAFAAQABAADAAMABAAEAAUABQAF
AAUABQAFAAQABAAEAAQABwAHAAcACAAHAAYABQAEAAYABgAGAAYABgAGAAcABwAHAAcA
BwAIAAgACQAKAAoACAAIAAgACAAJAAoADAANAAwADAAMAAwACgALAAwADAANAA4ADwAQ
AA4AEQARABEAEQARABAAEAAQABEAEQARAA8ADwANAAwADAANAA0ADAAOAA0ADAALAAoA
CQAHAAcABgAFAAUABQADAAIAAQAAAAIAAQABAAIAAAAAAAAA//////////////3//f/9
//7//v/9//z/+//9//z/+//7//r/+v/6//r/+P/4//j/9//4//n/+v/7//n/+f/5//j/
+v/6//r/+v/4//n/+f/5//n/+f/5//n/+f/6//r/+v/6//r/+f/5//v/+//7//z/+v/6
//r/+v/8//z//P/8//z//P/8//z//P/8//z/+//9//3//v/+//z//P/8//z/+//7//v/
+v/6//v/+//7//v/+v/5//n/+//7//v/+//5//n/+f/5//n/+f/5//n/+//6//r/+v/4
//j/+P/4//j/+f/6//z/+v/6//r/+v/8//v/+//7//n/+v/6//r/+v/6//n/+f/7//z/
/P/8//r/+v/6//n/+f/5//n/+f/5//n/+f/5//j/+P/4//f/+f/5//n/+f/5//n/+v/6
//v/+//7//v/+f/5//v/+//5//r/+v/6//r/+v/6//r/+v/6//r/+//7//z//P/9/wAA
AQABAAEAAQABAAMAAwAFAAYABwAHAAYACAAIAAgABQADAAIAAQACAAEAAAAAAP7//f/7
//r/+v/6//n/+P/1//T/9P/z//X/9f/2//b/9v/2//X/9f/0//T/9P/0//X/9P/1//f/
9v/1//T/8//2//b/9f/1//X/9f/1//X/8//z//T/9P/1//b/9f/2//P/8v/w//D/8v8A
ABIAKABEAGQAegCCAH4AYgA0AA0A9f/e/8P/pv+U/5D/mP+k/6z/qv+k/6b/sP+7/8T/
z//a/+L/6v/x//f/+//+//////8AAAAA//////7//v///wAAAQACAAEAAgACAAIABQAF
AAQABAACAAMAAwADAAQABAAEAAQABAAGAAYABwAFAAUABQAFAAUABQAFAAUABQAFAAUA
BQAEAAQAAwADAAMABAAGAAcABwAHAAcABwAIAAgACAAIAAkACQAJAAoACQAIAAcABgAH
AAgACQAKAAgACAAJAAkACwALAAsADAAKAAsADAAMAA4ADgAOAA4AEAAQABEAEQAQABAA
EAAQABAAEQASABIAEgASABIAEgASABUAFQAVABcAFwAWABYAFAAVABUAFQAVABUAEwAS
ABIAEwATABIAEgARABAADwAQAA8ADQANAAsACQAIAAcACQAIAAcABgAIAAcABwAIAAYA
BgAGAAUABwAHAAcABwAFAAUABQAGAAYABQAEAAMABQAEAAMAAwACAAIAAgACAAQABAAE
AAMAAQABAAEAAQADAAMAAwACAAIAAgACAAIAAAABAAEAAQADAAMAAwADAAEAAgACAAIA
AgACAAEAAQADAAMAAwAEAAIAAgACAAIAAwAEAAUABgAFAAQAAwACAAQABAAEAAMAAQAB
AAIAAgACAAIAAgACAAMAAwADAAIAAQABAAAA//8BAAAA////////////////AQABAAEA
AQABAAEAAQABAP///v/+//7/AAAAAAAAAAD///////8AAP7//v/+//7/AAD/////////
/wAAAAAAAP7//v/9//3//f/+//7//v8AAAAAAAD//////////////v/9//z/+//9//7/
//////////////7//v/+//7//v/+//7//v//////AAAAAAEAAgADAAMAAwABAAEAAwAD
AAUABgAHAAcACgAMAAwADAAIAAUAAwABAAIAAQAAAAAAAAD///3//P/+//7//f/8//3/
/P/8//v/+f/5//r/+v/8//z/+//7//r/+v/6//r/+v/4//j/+f/7//v/+//7//r/+v/5
//n/+//7//v/+//6//n/+f/4//r/+v/4//j/9//2//T/9P/6/wgAHgA2AFIAbAB4AHgA
agBKACgAEQD9/+j/0f++/7b/tP+2/7j/tv+u/67/tP+8/8f/1P/f/+b/7P/0//v//f/9
//7/AQABAAIAAgABAAEAAAAAAAEAAgADAAQAAwAEAAQABAAFAAUABAAEAAQABQAFAAUA
BAAEAAQABAAEAAYABgAHAAcABwAHAAcABQAFAAUABQAGAAcACAAJAAkACAAGAAUABgAG
AAcABwAJAAkACQAJAAkACAAHAAYACQAJAAkACgAIAAgACAAIAAgACAAIAAgACgAKAAsA
CwALAAsACwAMAAwADQAOAA4ADAAMAAwADAAOAA4ADwAPABAAEAAQABAADgAPABAAEAAQ
ABAAEAAQABAAEwATABMAFQAVABQAFAAUABUAFQAVABQAEwAQAA4ADwARABIAEgAQAA8A
DgANAA4ADQALAAsACAAHAAcABwAJAAgABwAGAAgABwAHAAgABgAGAAYABQAFAAUABQAF
AAMAAwADAAQAAgABAAAA//8BAAAA//////7//v/+//7/AAAAAAAA//////////////3/
/f/9//z//v/+//7//v/+//////////3//f/9//3//v8AAAEAAgAAAAAA/////wEAAQAB
AAIAAAAAAAAAAAD+//7//v/+/wAAAAAAAAAAAAAAAAAA////////AAAAAP7//v/+//7/
/f/9//3//P/8//3//f/9//3//P/7//v//f/9//3//f/9//3//f/9//z/+//6//n/+v/6
//v//P/6//r/+v/6//n/+f/5//r/+v/6//r/+v/6//n/+f/5//n/+v/6//r/+P/4//f/
9//3//j/+P/4//j/+P/4//f/9//3//f/9//5//n/+f/5//j/+P/4//f/9//3//n/+f/6
//n/+P/3//b/+P/4//j/+f/7//z//P/9//z//f/9//3//////wEAAQD//wAAAQABAAQA
BgAGAAYAAQD///7//f/8//v/+v/6//r/+f/3//b/9v/2//X/9P/1//T/9P/z//H/8f/y
//L/8P/w/+//7//y//L/8v/y//T/8v/y//P/8//z//P/8//0//T/8//z//H/8f/x//H/
8//z//T/9P/y//L/8P/w//H/8P/u/+7/9P8AABQALgBKAGQAdAB6AG4ATAAgAP//6f/U
/7n/oP+Q/5D/mP+g/6T/oP+c/57/pv+x/77/yf/S/9z/6P/v//P/9f/2//f/9//4//j/
+v/7//v//P/6//r/+v/6//3//v/+//7//f/9//z//P/8//3//f/9//7//v/+//7//P/+
//7///8BAAEAAQABAP////////////////////8CAAIAAQABAP7//v//////AAABAAIA
AwADAAIAAQAAAAEAAQABAAIABAAEAAQABAAEAAQABAAEAAQABAAFAAUABQAFAAUABgAE
AAUABgAGAAgACAAIAAgACAAIAAkACQAKAAoACgAKAAwADQAOAA4ADgAOAA4ADgAOABEA
EQARABEAEQAQABAAEgATABMAEwAVABUAEwASABAAEQARABAAEAAPAA4ADQAMAAsACQAJ
AAoACQAJAAkACQAIAAcABgAGAAUABQAGAAYABgAGAAUABQAFAAUABQAFAAUABQAGAAQA
AwACAAEAAQAAAP////8CAAIAAgACAAAAAAAAAP//AQABAAEAAQD////////+//7//v/+
//7/AAABAAEAAQD//////////wEAAgACAAIAAgACAAEAAQABAAEAAQACAAQABAAEAAQA
BAAEAAQABAAEAAQABAAEAAQABAAEAAMAAwADAAQABAAGAAYABgAGAAMAAwADAAIAAgAD
AAMAAwAFAAQAAwADAAMAAwADAAMAAwADAAMAAwABAAEAAQABAAIAAgADAAQAAgACAAIA
AgABAAEAAQACAAQABAAEAAQAAwABAAAA//8AAAIAAwAEAAQABAADAAMAAQACAAIAAgAE
AAQABAADAAEAAQABAAEAAQABAAEAAQAEAAQABAADAAMAAwADAAMAAQABAAIAAgABAAEA
AQABAAMABQAEAAIAAgACAAIAAgACAAIAAwAHAAgACAAJAAgACQAJAAkACQAJAAsACwAN
AA4ADwAPABAAEgASABIADwANAAwACwAJAAcABQAEAAYABQADAAIABAAEAAMAAgD///7/
/v/9//7///8BAAIAAAAAAP/////+//7//v/+//7//P/8//3//f/9//3//f///wAAAAAB
AP///////////////wAAAAAAAAAA/v/+//v/+v/4//j//v8IAB4AOgBYAHQAiACOAIIA
XAAqAAMA6//U/7n/mP+A/4L/kv+g/6T/pP+i/6D/qv+7/8j/0//c/+b/8v/5////AwAE
AAMAAwAEAAQABgAHAAcACAAIAAgACAAIAAcACAAIAAgACwALAAoACgAKAAsACwALAAwA
DAAMAAwACgAMAAwADQALAAsACwALAA0ADQANAA0ACwALAAsACwAMAAwACwALAAwADAAN
AA0ADQANAA0ADQAOAA4ADgAOAA8ADwAPABAADgAOAA4ADgAQABAAEAAQAA4ADgAPAA8A
EQARABEAEgAQABEAEgASABQAFAAUABQAFAAUABUAFQAWABYAFgAWABgAGQAaABoAGAAY
ABgAGAAYABsAGwAbABsAGwAaABoAGgAbABsAGwAbABsAGQAYABoAGwAbABoAGQAXABUA
EwAUABMAEQARABAADwAPAA8ADwAOAA0ADAAKAAkACQAKAAoACgAKAAkACQAJAAkACQAH
AAcABwAIAAoACQAIAAcABQAEAAMAAwAGAAYABgAGAAUABAADAAEAAQABAAEAAQADAAMA
AwACAAAAAAAAAAAAAgADAAMAAwABAAEAAQABAAEAAgACAAIABAAEAAMAAwADAAMAAwAE
AAQABAAEAAQABAAEAAQABAAEAAQABAAEAAYABgAGAAUAAwADAAQABAAEAAQABAAEAAUA
BQAFAAQABAAFAAUABQADAAIAAQABAAEAAQABAAEAAQABAAEAAQD//////////wEAAAAA
AAAAAgACAAIAAgD///////8AAAAAAAAAAAAAAAD////////9//7//v/+/wAAAAD/////
/f/+//7//v/+//7//v/9//3//f/9//3//f/9//3//f/+//7//v/9//v/+//7//v//f/9
//7//v/9//3//f/9//v/+//9//3//f/8//7//v/8//z//P/8//z//P/8//3//f/+//7/
//8CAAMAAwADAAMAAwAFAAUABQAGAAcABwAIAAoACgAKAAcABQAEAAMAAAD///7//v/+
//3/+//6//j/+P/3//b/9//2//b/9f/z//P/9P/0//T/9P/z//P/9v/2//b/9v/1//L/
8f/x//H/8f/x//H/8v/y//H/8f/z//P/8//z//H/8f/y//L/9P/0//L/8v/x//D/7v/u
/+7/8v/+/xQALgBMAGwAfgCCAHgAVAAdAPH/1v+9/6D/gv9w/3L/gv+Q/5j/mv+W/5b/
of+2/8H/yP/W/+D/5f/r//H/+P/5//n/+v/6//z//f/9//7//P/8//z//P///wAAAAAA
AAEAAQAAAAAAAAABAAEAAQAAAAAAAAAAAAAAAgACAAMAAwADAAMAAwADAAMAAwADAAMA
AwADAAMABgAGAAUABQACAAIAAwADAAUABQAFAAUABAAEAAQABAAHAAcABwAIAAYABgAG
AAYABgAGAAYABgAHAAgACgALAAoACQAIAAgACAAJAAoACgAMAAwADAAMAAwADAANAA0A
DgAOAA4ADgAOAA8AEAAQAA4ADgAOAA4AEAATABMAEwATABMAEgASABQAFQAVABUAFQAV
ABMAEgAQABEAEQAQABIAEQAQAA8ADgANAAsACwAKAAkACQAJAAcABgAFAAQABgAFAAUA
BgAEAAQABAADAAEAAQABAAEAAAABAAIABAAEAAMAAgABAP///v/9//3/AAAAAAAAAAD/
//7//f/7//7///8AAAEA/////////v/8//z//P/8//z//f/9//3//f/9//3//f///wAA
AAAAAP7//v/9//3//f/9//3//v/+//7//v/+//7//v/+//7//v/+//7//v/+//7//v/9
//3//f/+//7/AAAAAAAAAAD9//3//f/8//7////////////+//3//f/9//3//f/9//3/
/f/9//3/+//7//v/+//7//r/+v/6//r/+v/6//r/+//7//v//P/8//z//P/8//z/+//7
//v/+f/6//r/+v/6//r/+f/5//v//P/8//z/+v/6//r/+f/5//n/+f/5//n/+f/5//n/
+v/6//r/+f/5//n/+f/5//n/+v/4//j/+P/4//j/+P/4//n/+//8//z//f/8//3//f/9
//////8BAAEAAQACAAMAAwACAAQABAAEAAEA///+//3//P/7//r/+v/6//n/9//2//b/
9v/1//T/9f/0//T/8//1//X/9v/2//T/9P/z//P/9P/0//T/9P/2//T/9P/1//P/8//z
//P/9P/0//P/8//z//P/8//z//P/8//0//T/9P/0//L/8v/z//L/8P/w//j/AgASAC4A
TgBoAHYAeABuAFgAMgARAP3/5v/P/7z/sv+u/7D/tP+y/6r/qP+w/7j/wf/M/9f/4P/o
/+7/9f/5//v//P/9//3//v/+//7//////wAA///+//3//P///wAAAAAAAAEAAQAAAAAA
AAABAAEAAQACAAIAAgACAAIABAAEAAUAAwADAAMAAwAFAAUABQAFAAQAAwACAAEAAwAE
AAQABQAEAAQABQAFAAcABwAHAAcABgAGAAYABgAGAAUABAAEAAUABgAHAAgABgAGAAYA
BgAIAAgACQAJAAkACQAJAAoACQAJAAkACAAKAAoACgAKAAoACgALAAsADAAMAAwADAAO
AA8AEAAQAA4ADgAOAA4ADgARABEAEQAPAA8ADgAOAA4ADwAPAA8AEQARAA8ADgAMAA0A
DQAMAAwACwAKAAkACAAHAAUABQAEAAMAAwADAAQABAAEAAQAAgABAAEAAgAEAAQABAAD
AAEAAQABAAEAAQABAAEAAgAEAAMAAgABAAAA/v/8//v//f/+////AAD+//7//v/9//3/
/f/9//3//f/9//3//P/+//7//v/+//7//////////////////////wAAAAAAAAAAAAD/
/////f/9//3//v/+//7//v/+//z//P/8//z//P/8//z//P/8//z//P/7//n/+f/6//r/
/P/8//z//P/7//v/+//6//r/+//7//v/+//6//n/+f/5//n/+f/5//v/+//7//v/+f/5
//n/+f/5//j/+P/4//r/+v/6//r/9//3//f/+P/6//r/+v/6//r/+f/5//n/+f/6//r/
+v/4//j/9//3//f/+P/4//j/+v/6//r/+f/3//f/9//3//j/+f/6//v/+v/6//r/+f/5
//n/+f/5//n/+//6//j/+P/4//j/+P/4//j/+f/9//7//v/////////+//3//////wEA
AQADAAQABQAFAAQABgAGAAYABQADAAIAAQD+//3//P/8//z/+//5//j/+P/4//f/9v/1
//T/9P/z//P/8//0//T/9v/2//X/9f/2//b/9v/2//b/9P/0//X/8//z//P/8//2//b/
9f/1//P/8//z//P/9P/1//f/+P/2//b/9P/0//P/8v/w//D/9v8AABYALgBIAGQAeACA
AHoAXAAuAAcA7//a/73/ov+Q/47/lP+g/6b/pP+g/6L/rP+3/8T/z//Y/97/6P/z//n/
+//6//v/+//8//z//v//////AAAAAAAAAAAAAAEAAgACAAIAAwADAAIAAgACAAMAAwAD
AAQABAAEAAQAAAACAAIAAwAFAAUABQAFAAUABQAFAAUABwAHAAcABwAGAAYABQAFAAQA
BAAFAAUABwAHAAcABwAIAAgACAAIAAcABwAHAAgACQAKAAsADAALAAoACQAIAAgACAAJ
AAkACwALAAsADAAKAAsADAAMAA4ADgAOAA4ADAAMAA0ADQAQABAAEAAQABIAEwAUABQA
EgASABIAEgASABUAFQAVABUAFQAUABQAFAAVABUAFQAXABcAFQAUABQAFQAVABQAFAAT
ABIAEQAOAA0ACwALAAoACQAJAAkACwAKAAkACAAIAAcABwAIAAgACAAIAAcABQAFAAUA
BQADAAMAAwAEAAYABQAEAAMAAwACAAEAAQAEAAQABAAEAAQABAAEAAMAAQABAAEAAQAB
AAEAAQAAAAAAAAAAAAAAAgADAAMAAwADAAMAAwADAAEAAgACAAIABAAEAAMAAwABAAEA
AQACAAQABAAEAAQAAgACAAIAAgACAAIAAgACAAIAAgACAAEAAwADAAQABAACAAIAAgAC
AAMAAwADAAIAAgADAAMAAwADAAIAAQABAP//////////AQABAAEAAQABAAEAAQABAAEA
AAAAAAAAAAAAAAAAAAD///////8AAP7//v/+//7/AAD////////9//7//v/+//7//v/9
//3//f/+//7//v8AAAAAAAD//////////////f/9//3//f8AAAAAAAD///3//f/9//3/
/f/9//7//v/9//3//f/9//3//f///////v8AAAAAAAAAAP///v/9//3///8AAAAAAQAC
AAMAAwADAAMAAwAFAAUABQAGAAcABwAKAAwADAAMAAcABQAEAAMAAAD///7//v/+//3/
+//6//r/+v/5//j/9//2//b/9f/3//f/+P/4//b/9v/1//X/9v/2//b/9v/2//T/9P/1
//X/9f/1//X/9v/2//X/9f/z//P/8//z//X/9f/2//b/9v/2//T/9P/x//D/7v/u//T/
AAAUAC4ASABmAHwAhAB6AFoAJgD//+H/xv+r/4z/dv94/4T/kP+U/5b/lv+W/57/rf+8
/8f/0P/c/+T/6//x//f/+P/5//n/+v/6//r/+//7//z/+v/6//r/+v/7//z//P/8//7/
/////wAA//////7//f8AAAAAAAAAAP7/AAAAAAEA//////////8BAAEAAQABAAEAAQAB
AAEAAgACAAEAAQD+//7//////wEAAQABAAEABAAEAAQABAAEAAMAAgACAAMABAAFAAYA
BAAEAAQABAAEAAQABQAFAAcABwAHAAgABgAHAAgACAAKAAoACgAKAAoACgALAAsACgAK
AAoACgAKAAsADAAMAAwADAAMAAwADgARABEAEQAPAA8ADgAOAA4ADwAPAA8ADwAPAA0A
DAAKAAsACwAKAAoACQAIAAcACAAHAAUABQACAAEAAQABAAEAAAD///7//P/7//v//P/+
//7//v/9//v/+//7//v/+//7//v//P/8//v/+v/5//n/+P/3//f/+P/4//j/+P/2//b/
9v/1//X/9f/1//X/9f/1//X/9P/0//T/9P/0//b/9//3//f/9f/1//X/9f/1//b/9v/2
//j/+P/3//f/9f/1//X/9v/2//b/9v/2//j/+P/4//j/9v/2//b/9v/3//j/+f/5//f/
9//4//j/+P/4//j/+P/3//f/9//2//b/9//3//f/+f/4//f/9//1//X/9f/1//X/9f/1
//X/9f/1//X/9f/1//T/9P/0//T/9P/0//T/8//z//P/9P/2//b/9v/2//T/8//z//P/
9f/2//b/9v/2//b/9f/1//P/9P/0//T/9P/0//T/8//1//X/9f/1//X/9f/1//X/9P/0
//T/8//1//X/9f/1//X/9f/2//b/9f/1//X/9f/z//P/9f/1//f/+P/2//b/9v/2//T/
9P/0//X/9//4//j/+f/6//v/+//7//v/+//9//3///8AAAEAAQAAAAIAAgACAAEA///+
//3/+v/5//j/+P/6//n/9//2//X/9P/y//D/8f/w//D/7//v/+//8P/w//D/8P/v/+//
8v/y//L/8v/y//D/8P/x/+//7//v/+//8v/y//H/8f/v/+//7//v//H/8f/y//L/8P/w
/+7/7v/t/+z/6v/q//D/+v8IAB4APABaAHIAgAB6AF4AMgANAPH/3P/B/6T/lP+S/5j/
oP+k/6L/nv+g/6r/tf++/8f/0P/a/+T/6//x//X/9v/1//X/9v/2//f/+f/6//z/+v/6
//r/+v/5//r/+v/6//3//f/8//z/+v/7//v/+//+//7//v/+//r//P/8//3//f/9//3/
/f////////////3//f/9//3//v/+//3//f/+//7/////////////////AAAAAAAAAAD/
//////8AAAAAAAAAAAAAAgACAAIAAgAAAAAAAQABAAEAAQABAAIABAAFAAYABgAGAAYA
BgAGAAUABAAEAAMABgAGAAYABgAGAAcACAAIAAgACAAIAAgACgANAA0ADQALAAsACgAK
AAoACwALAAsACwALAAkACAAIAAkACQAIAAgABwAGAAUABAADAAEAAQACAAEAAQABAP//
/v/9//z/+v/5//n/+v/8//z//P/7//n/+f/5//n/+f/5//n/+v/6//n/+P/3//f/9v/1
//X/9P/0//T/9P/0//T/9P/z//P/8//z//P/8//z//P/8v/0//T/9P/0//T/9f/1//X/
9P/z//L/8f/z//T/9P/0//T/9P/z//P/9f/1//X/9v/2//b/9v/2//T/9P/0//T/9P/0
//T/9P/0//T/9P/z//P/8//0//T/8v/y//L/8v/x//H/8f/w//L/8//z//P/8f/w/+//
7//x//H/8f/x//H/8f/x//H/8f/x//H/8f/x//D/8P/w//D/8P/w//D/7//v/+//8P/w
//D/8P/w/+7/7f/t/+3/7f/u/+7/7v/u/+7/7f/t/+3/7v/u/+7/7P/s/+z/6//t/+3/
7f/t/+v/6//r/+v/7v/u/+7/7f/s/+z/7P/s/+z/7v/u/+7/7//w//D/7//v//D/8f/x
//H/7//v//H/8f/z//T/9f/1//j/+v/6//r/9f/z//L/8f/w/+//7v/u/+z/6//p/+j/
6v/q/+n/6P/p/+j/6P/n/+b/5f/l/+T/5f/m/+b/5//n/+b/5f/k/+T/4v/i/+P/4//j
/+P/4//k/+T/4//j/+P/4//j/+P/4//j/+T/5P/k/+T/4v/i/+H/4P/e/97/4v/u/wAA
GAA2AFQAZgBqAGAARAAaAPf/3//K/7X/nv+S/5D/kv+Y/5r/lP+Q/5b/oP+r/7T/vf/G
/9D/2P/b/+P/5//o/+f/5//o/+j/6P/p/+n/6v/o/+j/6P/o/+n/6v/q/+r/6f/p/+j/
6P/p/+v/7P/t/+3/7P/r/+r/5v/o/+j/6f/r/+v/6//r/+n/6f/p/+n/6//r/+v/6//q
/+r/6f/p/+j/6P/p/+n/6//r/+v/6//r/+r/6f/o/+n/6f/p/+r/6v/q/+r/6v/s/+z/
7P/s/+r/6v/r/+v/7f/t/+3/7v/s/+3/7v/u/+z/7P/s/+z/7P/s/+3/7f/w//D/8P/w
/+//7//v/+7/8P/w//D/8P/w//P/8//z//P/8//y//L/8v/z//P/8//x//H/7//u/+7/
7//v/+7/7v/t/+z/6//s/+v/6f/p/+b/5f/l/+X/4//i/+H/4P/h/+H/4v/k/+P/4v/h
/9//3//f/9//3//f/9//3//g/97/3f/c/9v/3f/c/9v/2//a/9r/2v/a/9r/2v/a/9n/
2f/Z/9n/2f/Y/9f/1v/U/9X/1v/X/9j/2P/Z/9n/2f/X/9f/1//X/9X/1v/W/9b/1v/W
/9X/1f/X/9f/1//Y/9b/1v/W/9b/1v/W/9b/1v/W/9b/1v/W/9T/1P/U/9P/1f/V/9b/
1v/U/9T/1P/U/9P/0//T/9L/0v/T/9P/0//R/9D/z//P/8//z//P/8//z//P/8//z//R
/9H/0f/R/8//zv/O/87/zf/M/8v/yv/K/8v/zP/O/83/zP/L/8r/zP/L/8v/y//P/9D/
zv/K/w==
         </WaveFormData>
      </LeadData>
      <LeadData>
         <LeadByteCountTotal>10000</LeadByteCountTotal>
         <LeadTimeOffset>0</LeadTimeOffset>
         <LeadSampleCountTotal>5000</LeadSampleCountTotal>
         <LeadAmplitudeUnitsPerBit>4.88</LeadAmplitudeUnitsPerBit>
         <LeadAmplitudeUnits>��V</LeadAmplitudeUnits>
         <LeadHighLimit>2147483647</LeadHighLimit>
         <LeadLowLimit>268435456</LeadLowLimit>
         <LeadID>V3</LeadID>
         <LeadOffsetFirstSample>0</LeadOffsetFirstSample>
         <FirstSampleBaseline>0</FirstSampleBaseline>
         <LeadSampleSize>2</LeadSampleSize>
         <LeadOff>FALSE</LeadOff>
         <BaselineSway>FALSE</BaselineSway>
         <ExcessiveACNoise>FALSE</ExcessiveACNoise>
         <MuscleNoise>FALSE</MuscleNoise>
         <LeadDataCRC32>1840062641</LeadDataCRC32>
         <WaveFormData>
AgACAAIAAgACAAIAAgACAAIAAgACAAIABAAEAAQABAACAAIAAgACAAQABAAEAAQABgAG
AAYABgAGAAYABgAGAAgACAAIAAgACgAKAAoACgAKAAoACgAKAAoACgAKAAoACAAIAAgA
CAAKAAoACgAKAAkACAAHAAYABAAEAAQABAAEAAQABAAEAAMAAgABAAAA/v/+//7//v/8
//z//P/8//7//v/+//7/AAAAAAAAAAAAAAAAAAAAAAAAAAAAAAAAAgACAAIAAgACAAIA
AgACAAAAAAAAAAAAAAAAAAAAAAAAAAAAAAAAAP7//v/+//7/AAAAAAAAAAD+//7//v/+
/wAAAAAAAAAAAAAAAAAAAAD+//7//v/+////AAABAAIAAgACAAIAAgACAAIAAgACAAIA
AgACAAIAAAAAAAAAAAABAAIAAwAEAAIAAgACAAIAAgACAAIAAgACAAIAAgACAAAAAAAA
AAAAAgACAAIAAgAAAAAAAAAAAAIAAgACAAIAAAAAAAAAAAD+//7//v/+//7//v/+//7/
/v/+//7//v8AAAAAAAAAAAAAAAAAAAAA/v/+//7//v/+//7//v/+//7//v/+//7//P/8
//z//P/+//7//v/+//z//P/8//z//f/+////AAD+//7//v/+//z//P/8//z//P/8//z/
/P/+//7//v/+//z//P/8//3//f/+/wAAAQABAAEAAwADAAYABgAGAAgACAAIAAgACAAK
AAoACgAMAA0ADQALAAoACQAHAAUABQAFAAUABQAEAAAA/v/+//7//f/8//v/+v/8//z/
+//7//z//P/8//v/+//7//v/+//5//n/9//3//n/+f/5//f/9//3//f/9//3//f/9//3
//n/+P/4//j/9//4//j/9//3//f/9//1//X/9f/5/wEADAAjAEAAYwCCAJwApwCaAHQA
SwAxABwAAADc/8L/vP/E/8n/y//I/77/sf+u/7j/xP/N/9T/3f/o//D/9f/6//7//v/9
//z/+//7//z//P/8//z//P/+//7//v/////////+//7//f/9//7/AAABAAIAAQAAAP//
/v8BAAEAAQABAAIAAgACAAIAAgACAAIAAgACAAIAAgADAAEAAQABAAEAAwADAAMAAwAD
AAQABAAEAAIAAgACAAIABAAEAAQABQADAAMAAwADAAUABgAGAAYABAAEAAQABAAEAAQA
BAAEAAYABwAHAAcABgAGAAYABgAIAAgACQAJAAcACAAIAAkABwAHAAgACAAKAAkACQAJ
AAcACAAJAAkACwAKAAkACQAJAAkACAAIAAYABQAEAAMABQAEAAQAAwACAAEAAQAAAP//
/v/9//z//P/7//v/+//6//r/+//7//3//f/9/////v/+//7/////////AAAAAAAAAQAB
AAIAAgACAAIAAgACAAEAAAAAAP////////7//v/+//7//v8AAP////8AAP7//f/9//z/
/v/////////9//7//v/+//7//v/9//3///8AAAAAAAD+//7//v/+/wAAAAAAAAAA////
////AAACAAEAAQABAAMAAwADAAQAAgACAAIAAQADAAMAAwADAAEAAQABAAEAAQABAAEA
AQABAAEAAQABAAAAAAD/////AQABAAEAAQABAAEAAQABAAEAAQABAAEAAQABAP/////+
//7//v/+//////8AAAEAAAAAAAAAAQADAAIAAAAAAAEAAQABAAEAAQAAAAAAAAABAAEA
AgADAAEAAgACAAEAAQABAAEAAQD//wEAAwADAAIAAQD///7/AAABAAEAAAAAAAAAAAAA
AAIAAgABAAEA/////wEAAgD+/wAAAgAAAAAAAAAAAAAAAAABAAEAAgAEAAUABQAFAAcA
BwAIAAgACAAKAAsADAANAA4ADgAOAAwADgAPAA8ADwAOAA0ACwAJAAkABwAHAAkACAAG
AAQAAgACAAEAAAD9//z//P/8//z//f///wAA/v/9//3//f/9//3//f/9//v/+//7//v/
+f/3//n/+f/7//v/+//7//n/+f/5//j/+P/4//n/+v/8//v/+//7//n/9//3//f/+/8H
ABgALwBOAHEAjgCgAKcAlgB0AFMAPQAkAAgA6P/U/9T/1v/Z/9v/0v/C/7n/wP/K/9D/
1//e/+f/8P/2//v//v8AAP///////////f/+//7//v/9//7/AQACAAEAAQAAAP//AgAC
AAEAAQABAAIAAgACAAIAAgACAAIABQAFAAUABQAEAAQABAAEAAQABAAEAAQABAAEAAQA
BQADAAMAAwADAAUABQAFAAUABQAGAAYABgAIAAgACAAIAAgACAAIAAkABwAHAAcABwAH
AAgACAAIAAgACAAIAAgACgAKAAoACgAIAAkACQAJAAwADAAMAAwADAAMAA0ADQALAAwA
DAANAA0ADQAOAA4AEAAPAA8ADwAPABAAEQARABEAEAAPAA8ADQANAAwADAAOAA0ADAAL
AAkACAAIAAcACAAHAAcABgAHAAYABQAEAAMAAQAAAP///v/+//////8BAAEAAQADAAIA
AgACAAMABQAFAAYABgAEAAUABQAGAAYABgAGAAYABwAHAAcACAAIAAcABgAEAAYABgAG
AAYABQADAAIAAgADAAMABAAEAAQABQAFAAUAAwAEAAQABAAGAAYABQAFAAUABgAGAAYA
CAAIAAgACAAGAAYABgAGAAUABQAFAAYABwAHAAgACQAHAAcABwAIAAgACAAIAAcACQAJ
AAkACQAJAAkACQAJAAkACQAJAAkABwAHAAcABwAIAAgABwAHAAcABwAHAAcABwAHAAcA
BwAHAAcABwAHAAcABwAFAAUABgAGAAYABgAGAAUABQAFAAQABAAEAAUABgAGAAUABgAF
AAUABQAFAAMAAgACAAIAAwADAAQABQAFAAYABgAFAAUABQAFAAUAAQADAAUABQAHAAcA
BgAGAAYABQAFAAQABAAEAAQABAAEAAUABQAGAAoACwALAAsACwALAAwADAAMAA4ADwAQ
AA8AEAAQABAAEQAUABYAFwAUABIAEAANAAwADQAMAA0ACwAKAAgABgAHAAgACAAIAAcA
BgAGAAYAAwADAAQABAAGAAUABQAFAAMAAwADAAMAAQABAAEAAQADAAEAAwADAAEAAQAB
AAEAAwADAAMAAgAAAAAAAQACAAIAAQABAAEAAQD///////8HABUAKgBHAGgAiQCcAKgA
pQCOAHAAWwBHAC4AFAAAAPj/8v/s/+n/3//O/8L/wf/I/9T/3v/n/+7/9//+/wQABwAG
AAYACQAJAAkACQAIAAgABwAGAAYABgAIAAgABgAHAAcABwAIAAgABwAHAAkACgAKAAoA
CAAIAAgACAAJAAkACQAJAAwADAAMAAwACgAKAAoACgAMAAwADAANAA0ADQANAA0ACwAL
AAsACwALAAwADAAMAAsACgAJAAgACgAKAAoACwAJAAkACQAJAAgACAAHAAYACAAIAAgA
CAAIAAgACAAIAAoACwALAAsACwAKAAkACAAKAAoACwALAAsADAAMAA0ACwALAAwADAAM
AAsACwALAAsADAANAA0ADwAOAA0ADQALAAsACgAKAAgABwAGAAUABgAGAAcABwAEAAMA
AwACAAEAAAD///7//v/9//3//f/8//z//f/9/////////wEAAgACAAIAAwADAAMABAAE
AAIAAwADAAQAAgACAAIAAgACAAEAAAAAAP////////7///8AAAEAAgAAAP////8AAAAA
//////7///8BAAIAAwACAAIAAQAAAAAAAAD/////AAACAAMABAADAAIAAQAAAAIAAgAC
AAIAAQABAAEAAgACAAEAAQABAAMAAwADAAQAAgACAAIAAQADAAMAAwADAAEAAQABAAEA
//////////8BAAEAAQABAAAAAAD///////////////////////////3//f/9//3//v//
//7///////7//f/8//z/+//7//v//P/8//z//f/9//z/+v/6//3//f/9//3/+//6//r/
+v/8//v/+//7//n/+v/6//n/+//7//v/+//5//v//f/9//v/+//6//r/+P/5//v//P/8
//r/+v/6//r//P/9//3//v8AAAEAAQABAAEAAQACAAIAAgAEAAUABgAFAAYABgAGAAgA
CgALAAsABwAGAAUAAwADAAMAAQABAAEAAAD+//z//P/8//v/+v/5//j/+P/4//f/9//4
//j/+P/3//f/9//3//f/9//3//f/9//3//f/9//1//f/9//3//f/9//3//X/9f/1//T/
9P/0//X/9v/2//X/9f/1//f/9f/1//X/+/8HABwANwBWAHcAjgCeAJ0AhABkAEcALwAW
APz/4v/S/9L/1v/V/9P/xP+2/6//tv/A/8r/0f/Y/+P/7P/0//f/+P/4//n/+f/5//n/
+//8//z//P/4//j/+v/6//z//f/9//3//P/8//v/+//7//z//P/8//z//P/8//z//f/9
//3//f8AAAAAAAAAAP7//v/+//7//P/8//z//f/+////AAABAAAA///+//3///8AAAAA
AAAAAAAAAAAAAP7//v/+////AAABAAIAAwABAAIAAgACAAIAAgACAAIAAgACAAIAAgAC
AAMAAwADAAQABAAEAAQABgAGAAcABwAFAAYABgAHAAkACQAKAAoACgAJAAkACQAHAAgA
CQAJAAkACAAHAAcACQAJAAgACAAKAAkACAAHAAUABAAEAAMABAADAAMAAgD///7//f/8
//7//f/9//3//P/8//3//f/9//3//f///wAAAAAAAAEA/////wAAAAACAAMAAwAEAAMA
AgABAAAAAgABAAAAAAABAAEAAQAAAAAAAAAAAAAAAAD/////AAD+//3//f/8//z//f/9
//3///8AAAAAAAD+//7//f/9////AAAAAAAAAAAAAAAAAAAAAAAAAAAAAAMAAwADAAQA
BAADAAMAAwADAAMAAwAEAAIAAgACAAEAAwADAAMAAwADAAMAAwADAAEAAQABAAEAAQAB
AAEAAQAAAAAA/////wEAAQABAAEAAQABAAEAAQD//////////wEAAQD//////v/+//7/
/v8AAP///////wAAAAAAAAEAAAD+//v/+v/8//3//v///////v/+//7//v/9//3//f/9
//7//v/9//3//f/9//3/+//9/////////////v/+//z//f/9//z//v/+//7//v/8//z/
+//7//3////+//z//P/8//z//P/9//3//v8CAAMAAwADAAMAAwAEAAQABAAGAAcACAAJ
AAoACgAKAAoADAANAA0ACwAKAAkABwADAAMAAQABAAEAAAD+//z//v/+//3//P/7//r/
+v/6//v/+//8//z/+v/5//n/+f/5//n/+f/5//f/9//3//f/9f/z//X/9f/2//f/+P/5
//f/9//3//b/9v/2//f/+P/4//f/9//3//X/8//z//P/+f8DABgANQBUAHUAkACgAJ0A
ggBaADkAIwAKAO7/zv+4/7r/xv/L/8n/wv+2/6v/sP++/8j/zf/W/+H/6v/u//P/+P/2
//f/9//3//f/9//4//j/+P/4//j/+v/6//j/+f/5//n//P/8//v/+//5//r/+v/6//z/
/P/8//z//f/9//3//f/8//z//P/8//7//v/+//7//v/+//7/////////////////////
//////8AAAAAAAACAAIAAgACAAAAAAAAAAEAAQABAAEAAQABAAIAAgACAAAAAAAAAAAA
AgACAAIAAgACAAMAAwADAAQABAAEAAQABAAEAAUABQAFAAYABgAHAAkACQAKAAoACAAH
AAcABwAJAAoACwALAAkACAAHAAcABwAHAAYABgAGAAUABAADAAUABAAEAAMAAAD/////
/v////7//f/8//v/+f/4//f/9//4//r/+//5//n/+f/7//7//v/+/////////wAAAAD+
//////8AAAIAAgACAAIAAgABAAAAAAABAAEAAQAAAP7//v/+//7//v/9//3//v8AAP//
///+//z//f/9//3///8AAAAAAAD+//7//f/9////AAAAAAAAAAAAAAAAAAAAAAAAAAAA
AP///////wAAAgABAAEAAQABAAEAAQACAAIAAgACAAEAAQABAAEAAQABAAEAAQABAAEA
AQABAAEAAwADAAMAAwAAAAAA//////3//f/9//3////////////9//3//f/9///////9
//3/AAAAAAAAAAD+//3//f/9//7//v/+///////+//z//P/7//v/+//7//z//P/9//7/
/v/9//3//f/9//7//v/9//3//f/9//3/+v/7//z/+//7//v/+v/6//r/+//7//r//P/8
//z//P/8//z/+//7//v/+//9//7/+v/8//7//P/8//z//P/8//z//f/9//7//v//////
//8DAAMABAAEAAQABgAHAAgABwAIAAgACAAKAAwADQANAAkACAAHAAUAAwADAAEAAQAD
AAIAAAD+//3//P/6//j/9//2//b/9v/1//X/9v/2//T/8//z//P/9P/1//b/9//z//P/
8//z//P/8f/z//P/8//z//P/8//z//P/8//y//L/8v/z//T/9P/z//P/8//1//P/8//z
//P/9/8CABcAMABRAHYAkACbAJ4AiABbADUAHAAAAOL/xP+2/7j/wf/H/8j/wv+1/6z/
tv/E/8v/0P/d/+b/6v/v//b/+v/5//n/+f/5//v//P/8//z/+P/4//r/+v/8//3//f/9
//7//v/9//3///8AAAAAAAD+//7//v/+////////////AAAAAAAAAAACAAIAAgACAAIA
AgACAAMAAwADAAMAAwABAAEAAQABAAMABAAEAAQAAgACAAIAAgAEAAQABAAFAAUABQAF
AAUAAwAEAAQABAAFAAYABwAIAAYABgAGAAYACAAJAAkACQAKAAoACgAKAAgACAAJAAkA
CQAKAAoACwALAAsADAAMAAwACwALAAsACwAMAA0ADQANAAwACwALAA0ADQAMAAwADgAN
AAwACwAJAAgACAAHAAgABwAHAAYAAwACAAEAAAACAAEAAQABAP7//v//////////////
AQACAAIAAgADAAEAAQACAAIABAAFAAUABgAGAAYABgAGAAQAAwACAAIABQAFAAUABAAC
AAIAAgACAAMAAwAEAAYABgAFAAUABAACAAMAAwADAAMABAAEAAQABAAEAAMAAwAFAAYA
BgAGAAUABAADAAIABAAEAAQABAAFAAUABQAGAAYABQAFAAUABQAFAAUABgAEAAQABAAD
AAMAAwADAAMABQAFAAUABQAFAAUABQAFAAMAAwADAAMABAAEAAMAAwADAAMAAwADAAMA
AwADAAMAAQABAAEAAQABAAEA/////wAAAAAAAAAAAgABAAEAAQACAAIAAgADAAMAAgAA
AAAAAQABAAEAAQD///7//v/+//////8AAAEA//8AAAAA//////////////3///8BAAEA
//////7//v/+///////+/wAAAAD+//7//v/+//z//f/9//7/AgADAAMAAwADAAMABAAE
AAQABgAHAAgACwAMAAwADAAMAA4ADwAPAA0ADAALAAkABwAHAAUABQADAAIAAAD+//7/
/v/9//z//f/8//z//P/7//v//P/8//z/+//7//v/+f/5//n/+f/4//n/+v/7//v/+f/7
//v/+f/5//n/+f/5//n/+f/4//r/+v/7//z/+//5//j/9//5//f/9//3////BwAaADcA
WgB7AJIAngCfAJAAcgBXAEEAKAAQAP7/8v/q/+T/4//Z/8b/uv+7/8L/zP/U/93/5v/t
//L/9v/7//7//v//////////////AAAAAAAA/f/8//3//P/+/////////wAAAAD/////
//8AAAAAAAAAAAAAAAAAAAEAAQABAAEAAgACAAIAAgACAAIAAgACAAAAAAAAAAEAAgAD
AAQABQADAAMAAwADAAMABAAEAAQABAAEAAQABAACAAIAAgADAAUABQAFAAUABQAGAAYA
BgAGAAYABgAGAAYABgAGAAYABgAHAAcABwAIAAgACAAIAAgACAAJAAkACQAKAAoACwAL
AAsADAAMAAwACwALAAsACwAMAA0ADQALAAoACQAJAAkACQAIAAgACgAJAAgABwAFAAQA
BAADAAIAAQABAAAA/f/8//v/+v/6//n/+f/5//n/+v/8//3//f/9//3///8AAAAAAAAB
AAEAAQACAAIABAAFAAUABgAGAAYABgAGAAQAAwACAAIABQAFAAUABAACAAIAAgACAAQA
AwADAAQABAADAAMAAgACAAMAAwADAAMABAAEAAQABAAEAAMAAwADAAQABAAEAAQABAAE
AAQAAgACAAIAAgAFAAUABQAGAAQAAwADAAMAAwADAAMABAACAAIAAgABAAEAAQABAAEA
AwADAAMAAwADAAMAAwADAAMAAwADAAMAAgACAAEAAQD//////////wEAAQABAAEAAQAB
AAEAAQD//////f/9/wAAAAAAAAAA/v/9//3//f/+//7//v///////v/8//z/////////
//////7//v/+//7//f/9//3//f/+//7//f/9//3//f/9//3///8BAAEA//////7//v/+
///////+//7//v/+//7//v/+//7//P/9//3//v8CAAMAAwADAAMAAwAEAAQABgAIAAkA
CgAJAAoACgAKAAoADAANAA0ADQAMAAsACQAHAAcABQAFAAMAAgAAAP7//v/+//3//P/7
//r/+v/6//n/+f/6//r/+v/5//n/+f/5//n/+f/5//n/+f/5//n/9//1//f/9//3//f/
9//3//X/9f/1//T/9f/2//j/+v/4//f/9//3//f/9f/1//X/+/8FABoAMwBSAHMAjgCe
AKMAkABqAEsANQAcAP7/4v/S/87/0P/T/9X/yv+8/7X/uv/E/8z/0//c/+P/7P/0//v/
/P/6//v/+//7//v/+//8//z//P/8//z//v/+//7//////////v/+//3//f/9//7//v/+
/wAAAAAAAAAA//////////8AAAAAAAAAAAAAAAAAAAAAAgACAAIAAwABAAEAAQABAP//
////////AQACAAIAAgAEAAQABAAEAAIAAgACAAMABAAFAAYABwAGAAYABQAEAAQABAAE
AAQABgAGAAYABgAGAAcABwAHAAgACAAIAAgABgAGAAcABwAJAAoACgALAAsACwAMAAwA
CgAJAAkACQALAAwADQANAA0ADAALAAsACwALAAoACgAKAAkACAAHAAcABgAGAAUABAAD
AAMAAgD///7//f/8//z/+//7//v//P/8//3//f/7//v/+//9/wAAAAAAAAEAAQABAAIA
AgAAAAEAAQACAAQABAAEAAQABAADAAIAAgABAAEAAQAAAAIAAgACAAIAAAD/////AAAA
AP/////+//7/////////AQACAAIAAgACAAIAAQABAAEAAgACAAIAAgACAAIAAgABAAAA
///+/wAAAQACAAQAAgABAAEAAQABAAEAAQACAAAAAAAAAP//AQABAAEAAQABAAEAAQAB
AP//////////AQABAAEAAQD+//7//f/9//3//f/9//3//f/9//3//f/9//3//f/9//3/
/f/7//v//P/8//z//P/8//v/+//7//z//P/8//3//f/8//r/+v/9//3//f/9//3//P/8
//z//P/7//v/+//9//7//v/9//3//f/9//3/+f/7//3//f/9//3//P/8//r/+//7//r/
+v/6//r/+v/6//r/+f/5//n/+//9//z//P/8//z//P/8//r/+//7//z//v////////8B
AAEAAgACAAQABgAHAAgABwAIAAgACAAKAAwADQANAAkACAAHAAUAAwADAAEAAQABAAAA
/v/8//z//P/7//r/+//6//r/+v/5//n/+v/6//j/9//3//f/9//3//f/9//1//X/9f/1
//X/8//1//X/9f/1//X/9f/1//X/9f/0//b/9v/3//j/9v/1//X/9f/1//P/8//z//n/
BQAYADEAUABxAI4AnAChAIoAYgBBACcADADu/9D/vP++/8b/y//J/8T/uP+v/7L/wP/K
/8//2P/j/+z/8P/3//r//P/7//v/+//7//v//P/8//z/+P/4//r/+v/8//3//f/9/wAA
AAD//////f/+//7//v8AAAAAAAAAAP///////////v/+//7//v///wAAAQACAAAAAAAA
AAEAAwADAAMAAwACAAEAAAD/////AAAAAAAAAQACAAMABAADAAIAAQABAAIAAwAEAAUA
AwAEAAQABAAEAAQABAAEAAYABgAGAAYABAAFAAUABQAIAAgACAAIAAgACAAJAAkABwAI
AAgACQAHAAcACAAIAAoACQAJAAkACwAMAA0ADQALAAoACQAJAAkACQAIAAgACAAHAAYA
BQAFAAQABAADAAAA//////7////+//3//P/8//v/+//7//j/+P/5//n/+f/5//n/+//8
//z//P/9//3//f/+//7//v//////AAACAAIAAgACAAIAAQAAAAAAAQABAAEAAAAAAAAA
AAAAAP7//f/9//7//v/9//3//P/+////////////AAAAAAAA/v/+//3//f/9//7//v/+
/wAAAAAAAAAAAAAAAAAAAAD///////8AAAIAAQABAAEA////////AAACAAIAAgABAP//
////////AQABAAEAAQD//////////wAAAQACAAMAAgACAAEAAQD//////////wEAAQAB
AAEAAQABAAEAAQABAAEA/////wAAAAAAAAAAAAD///////8AAAAAAAABAAEAAAD+//7/
//////////8BAAAAAAAAAAAA//////////8AAAAA//////////////3///8BAAEAAAD/
//3//P/8//3//f/8//7//v/+//7//P/8//v/+//5//n/+//8//7/AAD///7//f/8//z/
/f/9//7/AAABAAEAAQADAAMABAAEAAYACAAJAAoACQAKAAoACgAKAAwADQANAA0ADAAL
AAkABgAFAAIAAQACAAIAAQAAAP///v/8//r/+//6//r/+v/3//f/+P/4//r/+f/5//n/
+f/5//n/+f/3//f/9//3//f/9f/3//f/9//3//f/9//1//X/9f/0//T/9P/1//b/9v/1
//X/9f/1//P/8//z//n/BQASACcARgBrAIgAngCjAJIAcgBVADsAJAAIAOr/2P/Y/9r/
2f/V/8r/vv+3/7z/xv/M/9H/2P/h/+r/8v/3//r/+v/5//n/+f/5//v//P/8//z/+v/6
//z//P/8//3//f/9//7//v/9//3/+//8//z//P/+//7//v/+//3//f/9//3/AAAAAAAA
AAAAAAAAAAAAAP7//v/+////AQABAAEAAQABAAEAAQABAP//AAAAAAAAAAAAAAAAAAAA
AAAAAAABAAEAAQABAAEAAwAEAAQABAACAAIAAgACAAIAAgACAAIAAwAFAAYABwAGAAYA
BgAGAAQABAAFAAUABQAGAAYABwAJAAkACgAKAAgABwAHAAcACQAKAAsACwAJAAgABwAH
AAkACQAIAAgACAAHAAYABQAFAAQABAADAAIAAQABAAAA///+//3//P/+//3//f/9//r/
+v/7//v/+f/5//n/+//+//7//v////3//f/+//7/AAABAAEAAgACAAIAAgACAAAA///+
//7//////////v/+//7//v/+/wAA/////wAAAAD//////v/+////////////AAAAAAAA
/v/+//3//f///wAAAAAAAAAAAAAAAAAAAAAAAAAAAAABAAEAAQACAAAA////////////
////AAACAAIAAgABAAEAAQABAAEAAQABAAEAAQD//////////////////////v/+//3/
/f/////////////////////////////////9//3/+//7//7//v/+//7//P/7//v/+//8
//z//P/9//3//P/6//r/+//7//v/+//7//r/+v/6//z/+//7//v/+f/6//r/+f/7//v/
+//7//f/+f/7//v/+//7//z/+v/6//r/+v/6//r//P/9//3//v///////v/9/wEAAQAC
AAIAAAACAAMABAAFAAYABgAGAAgACgALAAsABwAGAAUAAwADAAMAAQABAAEAAAD+//z/
/P/8//v/+v/7//r/+v/6//j/9//3//b/9//3//j/+f/4//f/9v/1//P/8//z//P/9f/z
//X/9f/1//X/9f/1//X/9f/1//T/9P/0//X/9v/2//X/9f/1//X/8//z//P/+f8DABYA
MQBSAHUAkACeAKEAjABqAE8ANwAeAAYA7v/i/97/2v/X/9P/xP+0/7P/vP/E/8z/0f/a
/+X/7v/w//X/+v/6//n/+f/5//n/+f/6//r/+v/4//j/+v/6//r/+//7//v/+v/6//n/
+f/7//z//P/8//r/+v/6//r/+f/5//n/+f/8//z//P/8//z//P/8//z//v/+//7////9
//3//f/9//v/+//7//v//f/+//7//v/8//z//P/8//7//v/+/////////////////wAA
AAAAAAAAAAAAAAAAAgACAAIAAgACAAMAAwADAAIAAgACAAIAAAAAAAEAAQACAAQABQAH
AAUABQAGAAYABgAFAAUABQAFAAYABwAHAAkACAAHAAcABQAFAAQABAACAAEAAAD//wEA
AAAAAP///v/9//3//P/7//r/+f/4//j/9//3//f/9P/0//X/9f/2//f/+P/7//v/+v/5
//n/+//7//z//P/+//////8AAP7//v/+//7//P/7//r/+v/7//v/+//6//z//P/8//z/
/P/7//v//P/6//n/+f/4//j/+f/5//n/+//8//z//P/8//z/+//7//n/+v/6//r/+v/6
//r/+v/6//r/+v/6//v/+//7//z//v/9//3//f/7//v/+//8//r/+v/6//n/+//7//v/
+//7//v/+//7//n/+f/5//n/+f/5//n/+f/6//r/+f/5//f/9//3//f/9//3//f/9//5
//n/+f/5//f/9//1//X/9P/0//T/9P/1//X/9v/3//f/9v/1//X/9//2//T/9P/5//n/
9//1/w==
         </WaveFormData>
      </LeadData>
      <LeadData>
         <LeadByteCountTotal>10000</LeadByteCountTotal>
         <LeadTimeOffset>0</LeadTimeOffset>
         <LeadSampleCountTotal>5000</LeadSampleCountTotal>
         <LeadAmplitudeUnitsPerBit>4.88</LeadAmplitudeUnitsPerBit>
         <LeadAmplitudeUnits>��V</LeadAmplitudeUnits>
         <LeadHighLimit>2147483647</LeadHighLimit>
         <LeadLowLimit>268435456</LeadLowLimit>
         <LeadID>V4</LeadID>
         <LeadOffsetFirstSample>0</LeadOffsetFirstSample>
         <FirstSampleBaseline>0</FirstSampleBaseline>
         <LeadSampleSize>2</LeadSampleSize>
         <LeadOff>FALSE</LeadOff>
         <BaselineSway>FALSE</BaselineSway>
         <ExcessiveACNoise>FALSE</ExcessiveACNoise>
         <MuscleNoise>FALSE</MuscleNoise>
         <LeadDataCRC32>3893362176</LeadDataCRC32>
         <WaveFormData>
9P/0//T/9P/0//T/9P/0//L/8v/y//L/9P/0//T/9P/y//L/8v/y//L/8v/y//L/9P/0
//T/9P/0//T/9P/0//b/9v/2//b/9v/2//b/9v/0//T/9P/0//T/9P/0//T/8v/y//L/
8v/0//T/9P/0//P/8v/x//D/8P/w//D/8P/w//D/8P/w/+//7v/t/+z/7P/s/+z/7P/s
/+z/7P/s/+//8P/x//L/8//0//X/9v/4//j/+P/4//j/+P/4//j/+f/6//v//P/+//7/
/v/+//z//P/8//z//P/8//z//P/+//7//v/+//z//P/8//z//P/8//z//P/6//r/+v/6
//z//P/8//z//P/8//z//P/7//r/+f/4//n/+v/7//z//P/8//z//P/8//z//P/8//7/
/v/+//7//P/8//z//P/+//7//v/+//z//P/8//z//v/+//7//v/8//z//P/8//r/+v/6
//r//P/8//z//P/8//z//P/8//z//P/8//z/+v/6//r/+v/6//r/+v/6//r/+v/6//r/
+v/6//r/+v/8//z//P/8//z//P/8//z/+v/6//r/+v/6//r/+v/6//r/+v/6//r/+v/6
//r/+v/6//r/+v/6//j/+P/4//j/+v/6//r/+v/8//z//P/8//r/+v/6//r/+P/4//j/
+P/6//r/+v/6//j/+P/4//r/+v/8//7//v8AAAAAAAABAAEAAQACAAMABAAEAAMAAgAD
AAIAAwAGAAYABgAGAAYABgAEAAIAAgABAAEAAQABAP///f/9//z/+//6//n/+P/4//j/
+P/3//f/9//2//b/9//3//j/+P/2//b/9P/0//b/9v/2//b/9P/0//T/9P/z//P/8//z
//X/9f/1//X/8//z//P/8//0//T/9P/0//f/9//5//z/AgAMAB4ANwBQAGsAfwCKAIUA
ewB1AHIAZgBXAE8ATgBKADoAKwAhABEA/v/z/+7/6//o/+j/6//w//T/9P/4//j/9//2
//T/8//x//H/8f/w//L/8f/x//L/8v/y//L/8//z//P/8v/y//X/9f/1//X/8//y//L/
8f/z//T/9P/0//T/9P/0//T/9f/1//T/8//1//X/9v/2//T/9P/0//T/9v/2//b/9v/0
//X/9f/1//P/8//z//P/9P/1//b/9//2//X/9P/z//X/9f/1//T/9P/0//b/9v/2//b/
9f/1//b/9v/2//b/9f/1//X/9f/3//f/9//3//b/9v/1//X/8//z//P/8//1//X/9f/0
//L/9P/0//X/9//2//X/9f/z//P/8//z//P/8P/v/+//8f/x//H/8P/x//H/8f/x/+7/
7f/t/+3/7v/t/+3/7f/t/+3/7//w//L/8v/0//X/9v/3//f/9//5//n/+//7//v//P/8
//7//P/8//z//P/+//7//f/9//z//P/7//v/+//7//v/+//9//7//v/9//v/+//7//v/
+//7//v/+//7//r/+v/8//7//P/8//z//P/8//v/+v/8//v/+//7//3//f/+//7//P/8
//3//f////////////7//v/+//7//P/8//z//P/+//7//v/+//z//P/8//z//f/9//3/
/f/9//3//f/+//z/+v/6//r//P/8//z//P/9//3//P/7//n/+f/6//v/+//7//v/+v/2
//b/9//3//j/+f/6//z//P/7//n/9//4//j/+f/6//z//f/9//z/+//6//r/+v/4//j/
+f/5//n/+f/5//n/+//6//r/+v/6//r/+v/6//j/+P/4//j/9//6//v//P/5//n/+f/5
//n/+v/6//v/+//8//3//f/4//r//f/6//r/+v/6//r//P/+//7/AAABAAAA///+/wAA
AQABAAEAAgADAAUABgAIAAgACAAGAAUABgAHAAYACAAIAAgABgAEAAQAAwADAAUABQAD
AAEA///+//3//P/5//j/+P/4//n/+f/6//v/+P/4//f/9//4//j/+P/4//T/9P/0//T/
9v/2//b/9v/4//j/9//3//b/9f/0//P/8//z//P/8//1//X/9v/2//T/9P/1//X/8//8
/wYAFAAoAEMAXABzAIcAjACFAH8AeQByAGwAYQBbAFgASgA8ADUAJwARAPz/9f/0/+//
6P/q/+//8v/0//b/+P/4//j/+P/3//f/8//z//P/8v/0//P/8//0//P/8v/x//H/8v/z
//P/9P/1//X/9f/1//L/8v/z//P/9P/2//f/+P/2//b/9v/2//f/9//2//X/8//z//T/
9P/0//T/9P/0//b/9v/2//b/9P/1//X/9f/2//f/+P/5//j/9//2//X/9//3//f/9//3
//f/9//2//T/9P/2//b/+P/4//f/9//2//b/9v/2//n/+f/5//n/+//7//v/+//7//r/
+P/3//n/+f/5//n/+f/5//n/+P/4//r/+v/7//n/+P/3//f/9v/1//T/8//0//L/8v/z
//P/8//z//L/8f/x//H/8f/u/+3/7f/t/+7/7f/t/+3/7//v//H/8v/y//L/9P/1//X/
9//4//n/+f/5//v/+//9//7//v8AAAAAAAAAAAAAAQACAAIAAwABAAAA/v/9//7///8A
AAEA/v/+//3/+//8//3//v//////////////AQAAAAAAAgAAAP7//v/+////AAAAAAAA
AgABAAEAAQABAAEAAgACAAAAAAABAAEAAgADAAQABQACAAIAAgACAAQABAAEAAQAAwAC
AAEAAAACAAIAAgACAAMAAwADAAMAAQABAAEAAgAEAAIAAgACAAQABAAEAAQABAAFAAUA
BQADAAMABAAFAAUABQAFAAQABAAEAAUABQAEAAMAAgACAAMAAwACAAEAAgACAAMABAAE
AAUABQAEAAEAAAAAAAAAAQACAAQABQAFAAUABQAFAAUABAAEAAQAAwACAAEAAAACAAIA
AgACAAIABAAGAAQABAAEAAQABAACAAQABAAGAAoACgAKAAoACAAJAAkACQAIAAkACwAM
AAwADAAMAAoACwAOABEAEgAQABAAEAAOAA0ADgAOAA8ADgANAAoABwAIAAgACAAIAAUA
BAAEAAQAAgABAAEAAQABAAIAAgADAAIAAgACAAIAAAAAAAAAAAAAAAAAAAAAAP7//v/9
//3//v///wAAAQAAAP///v/9//7///8BAAIAAgACAAMAAwADAAgAGAAwAEgAYQB6AJEA
oQCkAKEAoQCdAJYAjgCLAIcAdABcAE4APwAlAAsA/P/5//r/+f/4//r///8EAAYABAD8
//z//f/+//7////////////+/wAA/////wAA///+//3//f/9//3//P/8////////////
/P/8//3//f///wAAAAAAAAAAAAAAAAAA//////7//f//////AAAAAAAAAAAAAAAA/v/+
//7//v/+////////////////////AQABAAEAAQD///////////3//f/9//z//f/+/wEA
AgAAAAAA/////wIAAgACAAIAAQABAAEAAQABAAEAAQABAAQABAADAAMAAQABAAEAAQAB
AAEAAQAAAP7/AAAAAAEAAQAAAP////////////////3/+v/5//n/+v/7//z//P/5//n/
+f/5//j/9//3//f/9v/1//X/9f/3//f/+f/6//z//P/+//////8BAAIAAwADAAMABQAF
AAcACAAIAAoACAAIAAgACAAGAAYABQAFAAgACAAHAAcABwAHAAcABwAHAAgACAAHAAUA
BQAFAAUABgAHAAgACQAHAAYABgAIAAgABgAGAAYACQAKAAoACgAIAAcABwAHAAkACQAK
AAoACAAIAAkACQAHAAcABwAHAAcACAAJAAoACAAIAAgACAAKAAoACgAKAAgACAAIAAgA
BwAHAAcABwAHAAcABwAIAAgABgAGAAYABgAGAAYABgAFAAUABAADAAMAAwAEAAUABwAH
AAcABgAEAAQABQAFAAMAAwADAAQABQAFAAQAAwADAAIAAgACAAQABQAFAAQAAwACAAIA
AgACAAIAAwADAAMAAwADAAMAAQAAAAAAAAACAAIAAgACAAEAAAD///7//v/+/wAAAgAC
AAEAAAD///7/AAACAAIABAAIAAgACAAIAAYABwAHAAcACAAJAAsADAAKAAoACgAIAAgA
CgAMAAwADAAMAAwACgAIAAgABwAHAAcABwAFAAMAAwACAAEAAAABAAAAAAAAAP7//f/9
//3//P/8//v/+//8//z//P/8//r/+v/6//r/+v/6//r/+v/6//r/+f/5//f/9//3//f/
9//3//f/9//3//f/+P/4//n/+v/8//3//f8EAA4AIAA2AE8AaAB/AJEAkgCNAIkAgwB6
AHIAawBlAF4AUABAADMAHwAJAPj/8f/u/+v/6v/q//H/9v/4//j/9v/2//b/9v/1//X/
9f/1//X/9P/y//H/8f/y//T/9P/0//X/9f/1//T/9P/z//P/8//z//L/8v/z//P/8//0
//T/9P/0//T/9P/0//P/8//y//H/8//z//T/9P/2//b/9v/2//T/9P/0//T/9v/3//f/
9//1//X/9f/1//P/8//z//P/9P/1//b/9//1//X/9f/0//T/9P/2//b/9P/0//P/8//y
//L/8v/y//T/9f/2//f/9//3//f/9//2//b/9f/1//f/9//3//f/9f/1//X/9P/0//b/
9v/3//X/9P/z//P/9f/1//X/9f/3//T/8//z//H/8f/x//D/7//v/+//7//s/+v/6//r
/+z/6//r/+v/7f/t/+//8P/y//L/9P/1//X/9//4//n/+f/5//v/+//7//z//P/+//7/
/v/+//7//P/8//v/+//+//7//f/9//3//f/9//3//f/+//7//f/7//v/+//7//v/+//7
//v//f/8//z//v/8//r/+v/6//3//v/+//7//v/9//3//f/9//3//v/+//7//v//////
///////////+//7//v/+//7//v/+//7/AAAAAAAAAAAAAAAAAAAAAP3//f/9//3//f/9
//3//v/+//z//P/8//z//P/8//z//f/9//z/+//7//v//P/9//3//f/9//z/+v/6//v/
+//7//v/+//8//3//f/8//v/+f/4//j/+P/6//v/+//6//v/+v/6//r/+v/6//v/+//7
//v/+//7//v/+v/6//r/+v/6//r/+v/6//r/+v/6//j/+v/6//r/+//7//v/+//5//r/
+v/7//n//P/8//r/+v/6//r/+v/8//z//v8AAAAAAAAAAAAAAQABAAEAAgADAAUABgAG
AAYABgAEAAQABgAIAAgACAAIAAgABgADAAIAAAD//wEAAQD///3////+//3//P/7//r/
+v/6//z/+//7//v/+P/4//f/9//4//j/+P/4//b/9v/2//b/9v/2//b/9v/4//j/9//3
//X/9f/1//X/9f/1//X/9f/1//X/9v/2//T/9P/1//X/9//8/wYAGAAuAEkAYAB1AIUA
iAB/AHkAcwBqAGIAVwBNAEoAQgA0ACcAGwAHAPb/7//u/+v/6P/q/+//8v/0//b/9v/0
//T/9P/z//P/8//z//P/8v/0//P/8//0//L/8v/y//P/8//z//L/8v/z//P/8//z//L/
8v/z//P/8//0//T/9P/0//T/9P/0//X/9f/0//P/8//z//T/9P/0//T/9P/0//b/9v/2
//b/9P/1//X/9f/3//f/9//3//X/9f/1//X/9f/1//X/9f/3//f/9//2//T/9P/2//b/
9v/2//X/9f/4//j/+P/4//f/9//3//f/9//3//f/9//4//j/9//3//n/+f/5//n/9//3
//f/9v/2//j/+P/5//f/9v/1//X/9f/1//X/9f/3//T/8//z//X/9f/1//T/8f/x//H/
8f/y//H/8f/x//D/7//v/+//8f/x//P/9P/y//L/9P/1//f/+f/6//v//f/9///////9
//7//v8AAAAAAAAAAAAAAAAAAP////8AAAAA/////////////////f/+//7//f//////
//////3//f/9//3////+//7/AAAAAP7//v/+//3//v/+//7/AAD/////////////AAAA
AP7//v/////////////////+//7//v/+////AAABAAIAAAAAAAAAAAAAAAAAAAAAAP//
////////AQABAAEAAgAAAP7//v/+//7//v/+//7///////7//f/9//3//v////3//f/9
//z/+//8//7////9//3//f/+//3//f/8//v//f/8//z//P/6//v/+//6//v/+v/6//r/
/P/8//3//f/9//3//f/9//v/+v/6//r/+v/6//r/+v/6//r/+v/6//j/+v/6//r/+v/7
//z//f/7//z//P/9//z//P/8//v/+v/6//v/+v/6//r/+v/6//j/+v/6//z//v/+//7/
/v8AAAEAAQABAAAAAQADAAQABgAGAAYABAAEAAYACAAIAAYABgAGAAQABAAEAAMAAwAD
AAMAAQD//////v/9//z/+//6//r/+v/6//n/+f/5//f/9v/0//P/9f/2//f/+P/0//T/
9P/0//T/9P/0//T/9P/0//P/8//z//P/8//z//P/8//z//P/8//z//T/9P/2//b/9//3
//X/9v/8/wgAFgArAEgAXwBxAIQAiQB9AHEAagBgAFcATQBKAEYAOgAtACMAFwAEAPP/
7v/x/+z/6P/t//D/8P/y//T/9v/0//T/8//z//P/8//z//L/8P/v/+//8P/w//D/8P/x
//H/8f/w//D/8v/z//T/9f/y//L/8//z//P/9P/0//T/8v/y//L/8v/z//P/8v/x//L/
8//1//b/9P/0//T/9P/2//b/9v/2//b/9//3//f/9//3//f/9//5//n/+f/5//f/9//3
//f/9//3//f/9v/3//j/+//8//r/+v/5//n/+v/6//r/+v/7//v/+//7//v/+//7//v/
/P/8//v/+//7//v/+//7//n/+f/5//j/9//6//v//f/7//r/+f/5//f/9//3//f/+v/4
//j/+f/3//f/9//2//X/9f/1//X/9P/z//P/8//0//P/8//z//P/8//1//b/9v/2//j/
+f/5//v//P/9//3//f//////AQACAAIABAACAAIAAgACAAIAAgABAAEABAAEAAMAAwAC
AAEAAAD//wAAAgADAAMAAQABAAEAAQD//////////////v/+/wAAAAD+//7//v8AAAIA
AwAEAAMAAQAAAP///////wAAAAACAAIAAwADAAUABQAFAAUAAwACAAEAAAAAAAAAAAAA
AAAAAAAAAAAAAAAAAAAAAAAAAAEAAgADAAIAAQAAAAAAAgAAAAAAAAABAAIAAwAEAAEA
AQAAAP///f/9//7///8BAAEAAQAAAPz//P/9//3//v///wAAAgABAAEAAAD//wEAAAAA
AAAAAAABAAEAAAD9//z//P/8//7//v//////AQABAAEAAQD///7//v/+//7//v/+//7/
/P/8//z//P/7//7///8AAP///P/9//7///8AAP7/AAAAAAIABAAEAAQABAAEAAUABQAF
AAQABQAHAAgACwAMAA0ADAAKAAwADgAOAAwADAAMAAoACAAIAAcABwAHAAcABQADAAEA
AAD///7//v/+////AAAAAP///////wAAAAD////////+//3//P/8//z//P/8//z//P/8
//z//P/8//v/+//7//v/+//7//v/+//7//v/+//7//z//P/8//z//f/9/wEAAgAMACAA
OgBTAGwAhQCXAKIAmwCRAI0AiACCAIEAfQBqAFYASgA7ACMACwD+//v/+v/3//b/+v/9
//z//P/+//z//v/+//7//f/9//3//f/9//z/+f/3//b/9v/4//j/+P/5//n/+f/4//j/
+f/5//n/+f/4//j/+f/5//n/+v/6//r/+v/6//r/+v/9//3//P/7//r/+f/5//j/+//8
//3//v/8//z//P/8//z//f/9//3//f/9//3//f/7//v/+//7//3//f/9//3/+//7//v/
+v/7//z///8AAP7//v/9//3//P/8//z//P/7//v/+//7//3//f/9//3//v/+//3//f/9
//3//f/9//v/+//7//r/+v/8//z//f/7//r/+f/5//f/9//3//f/+f/2//X/9f/1//X/
9f/0//P/8//z//P/8f/v/+7/7f/u/+3/7f/t//H/8f/z//T/9v/2//j/+f/5//v//P/9
//////8BAAEAAQACAAIABAAGAAYABgAGAAUABAACAAEAAwAEAAQABQADAAMAAwADAAMA
BAAEAAMAAwADAAMAAwADAAMAAwADAAUABAAEAAYABgAEAAQABAADAAQABAAEAAQAAwAD
AAMAAwADAAQABAAEAAQABQAFAAMAAwADAAMAAgACAAIAAgACAAIAAgACAAIAAgACAAIA
AgACAAIAAgADAAMAAwADAAEAAQABAAIAAgAAAAAAAAD+//7//v/+//7//////////f/9
//7////9//3//f/8//r/+v/7//v/+f/5//n/+v/7//v/+v/5//v/+v/6//r/+P/5//n/
+P/5//j/+P/4//j/+P/5//n/9//3//f/9//3//b/9v/2//j/+P/4//j/+P/4//j/+P/2
//j/+P/4//f/+f/4//b/9v/2//b/9v/4//j/+v/+//7//v/+//z//f/9//3//v///wEA
AgACAAIAAgAAAP//AAABAAAAAQACAAMAAgAAAAAA//////3//f/7//n/+f/4//f/9v/3
//b/9v/2//b/9f/1//X/9P/0//P/8//0//T/9P/0//T/9P/0//T/8//y//H/8P/y//L/
8f/x/+//7//v/+//8f/x//H/8f/x//H/8v/y//L/8v/z//P/9f/6/wQAFAAoAEEAWgBz
AIcAjACHAIEAewB0AGgAXwBbAFQARAA2AC0AHQAHAPb/7//u/+n/5v/o/+v/7v/0//b/
8v/w//L/8v/x//H/7//v/+//7v/u/+3/7f/u/+7/7v/u/+//7//v/+7/7v/t/+3/7f/t
/+3/7v/w//H/8P/w/+//7v/u/+7/7v/u/+//7//u/+3/7//v//D/8P/u/+7/7v/u/+7/
7v/u/+7/7v/v/+//7//x//H/8f/x/+//7//v/+//8f/x//H/8f/v/+//7//u/+7/7v/w
//D/8P/w/+//7//w//D/8P/w//P/8//z//P/8v/x//D/7//y//L/8f/x//P/8//z//P/
8f/x//H/8P/u//D/8P/x//H/8P/v/+//8f/x//H/8f/x/+7/7f/t/+3/7f/t/+z/7f/t
/+3/7f/r/+n/6P/n/+j/5//n/+f/6f/p/+v/7P/s/+z/7v/v//H/8//0//X/9f/1//f/
9//1//b/9v/4//r/+v/6//r//P/8//v/+//8//z/+//7//v/+//7//v/+f/6//r/+f/7
//v/+//7//n/+f/5//n/+//6//r//P/+//z//P/8//z//P/7//r//P/7//v/+//6//n/
+f/4//n/+v/8//3/+//7//v/+//6//r/+v/6//r/+v/6//r/+v/6//r/+v/8//z//P/8
//v/+//7//v/+//7//v//P/8//r/+v/6//r/+v/6//r/9//3//b/9f/2//f/+f/7//n/
+f/5//j/+P/4//n/+f/3//f/9//4//f/9//2//X/9v/2//f/+P/4//n/+f/4//n/+P/4
//j/9v/2//f/9//5//n/+f/5//f/9v/2//b/9v/2//b/9v/4//j/+P/4//T/9v/2//b/
9f/1//X/9f/1//b/9v/3//X/9v/3//f/9v/4//j/+P/4//b/+P/4//r//P/8//z//P/8
//3//f/9//7///8BAAIAAgACAAIAAAAAAAIABAAEAAQABAAEAAIA/v/+//3//f//////
/f/7//n/+P/3//b/9v/2//f/+P/4//f/9//3//T/9P/z//P/9P/0//T/9P/w//D/8P/w
//D/8P/w//D/8v/y//H/8f/x//H/8f/x//H/8f/x//H/8f/x//L/8v/y//L/8//z//f/
/P8GABIAJgA/AFgAbQCBAIYAfwB3AG8AZABYAE0ARwBIAD4AMAAjABcABwD2/+3/6v/p
/+T/5v/r/+7/8P/y//T/9P/y//L/8f/x//H/8f/x//D/7//t/+z/7P/u/+7/7v/v//D/
8f/x//L/8v/x//D/7//w//D/8f/x/+//8P/w//D/7v/u/+7/7v/x//H/8P/v/+//7//w
//D/8v/y//L/8v/w//D/8P/w//D/8f/x//H/8//z//P/8//y//H/8P/v//L/8//0//X/
8//z//P/8v/y//L/9P/0//T/9P/z//P/8v/y//L/8v/z//P/8//z//X/9f/1//X/9P/0
//P/8//z//P/8//z//P/8//z//L/8f/0//X/9//2//T/8v/x//H/8f/x//H/8//w/+//
7//t/+3/7f/s/+v/6//r/+v/7P/r/+v/6//q/+n/6f/p/+n/6f/r/+z/7P/s/+7/7//x
//P/9P/1//P/8//1//X/9//4//j/+v/8//z//P/8//z//P/7//v//P/8//v/+//7//v/
+//7//n/+v/6//n/+f/5//n/+f/7//v/+//7//v/+v/6//z/+v/4//j/+P/3//j/+P/4
//b/9f/1//X/9v/3//n/+v/6//r/+//7//v/+//7//v/+v/6//r/+v/8//z//P/8//v/
+v/5//j/+v/6//r/+v/3//f/9//3//n/+f/5//r//P/6//r/+v/4//j/+P/4//f/9//2
//X/9f/1//b/9//3//f/9//2//b/9v/3//f/9f/1//X/9v/5//n/+P/3//X/9P/0//T/
9P/1//X/9P/z//L/8v/y//L/8v/z//P/9f/1//X/9f/z//L/8v/y//T/9P/0//T/8v/y
//L/8v/y//T/9P/0//P/8//z//P/8f/y//L/8//y//L/8v/x//T/9P/y//L/8v/y//L/
9P/0//b/+P/4//j/+P/2//f/9//3//n/+//+/wAA/v/+//7//P/8//7/AAAAAAEAAgAD
AAIA///+//z/+//9//3/+//5//f/9v/1//T/9f/0//T/9P/y//H/8f/x//D/8P/v/+//
8v/y//L/8v/u/+7/7v/u/+7/7v/u/+7/7v/u/+3/7f/t/+3/7f/t/+3/7f/t/+3/7//v
//D/8P/v/+7/7v/t//H/9v/8/wgAIAA7AFQAawB9AIIAfwB9AHcAcgBqAF0AWQBYAEoA
OAArABsACQD6//H/7v/p/+L/4v/l/+r/7v/y//T/8v/x//D/7v/t/+z/7f/u/+7/7f/r
/+r/6v/s/+z/7P/t/+3/7f/s/+z/7P/r/+r/6f/q/+r/6//r/+v/7P/s/+z/7v/u/+7/
7v/t/+3/7P/r/+v/6//s/+z/7P/s/+z/7P/s/+z/7P/s/+r/6//r/+v/7f/t/+3/7f/t
/+3/7f/t/+v/6//r/+v/7f/t/+3/7P/s/+z/7v/u/+7/7v/t/+3/8P/w//D/8P/x//H/
8f/x/+//7//v/+//7v/u/+3/7f/w//H/8v/z//L/8f/w/+7/7v/w//D/8f/v/+7/7f/t
/+3/7f/t/+3/7//s/+v/6//p/+n/6f/o/+f/5//n/+f/5v/l/+X/5f/l/+X/5v/n/+b/
5f/m/+b/6P/o/+r/6//t/+//8P/x//H/8f/z//P/8f/y//L/9P/2//b/9v/2//T/9P/z
//P/9P/0//P/8//z//P/8//z//T/9v/3//f/9f/1//X/9f/z//P/8//z//X/9P/0//b/
9P/y//L/8v/z//T/9P/0//b/9f/1//X/9f/1//b/9v/2//b/9//3//T/8//y//H/8f/y
//P/9P/0//T/9P/0//T/9P/0//T/8v/y//L/8v/x//H/8f/x//H/8f/x//L/8P/u/+7/
7v/v//D/8f/y//H/8f/w/+//8f/x//L/8//w/+//7v/s/+v/7P/u/+//7f/t/+3/7v/v
/+//7v/t/+3/7P/s/+z/7P/t/+3/7P/t/+z/7P/s/+z/7P/t/+3/6//r/+v/6//t/+z/
7P/s/+r/6v/q/+r/7v/u//D/7P/s/+z/7P/s/+z/7P/u/+7/8P/x//D/7//u/+//8f/y
//P/8//z//T/9P/2//b/9v/0//b/+P/6//r/+f/4//f/9P/0//T/8//z//H/8f/v/+3/
7f/s/+v/6v/r/+r/6v/q/+n/5//m/+X/5f/m/+b/5//m/+b/5v/m/+L/4v/i/+L/4v/i
/+L/4v/k/+T/4//j/+P/4//j/+P/4//j/+P/4//h/+H/4v/i/+T/5P/l/+X/5f/s//b/
BAAcADkAVABrAH8AhAB/AHkAcwBuAGYAYQBdAFQAPgAuAB8ACQDx/+L/3f/c/9f/1P/W
/93/4P/g/+L/5P/i/+D/4P/f/9//3//f/9//3v/e/93/3f/e/97/3v/e/9//3P/b/9n/
2P/a/9v/3P/d/9r/2v/b/9v/2f/a/9r/2v/c/9z/3P/c/9v/2//a/9n/2//b/9z/3P/a
/9r/2v/a/9j/2P/Y/9j/2v/b/9v/2//Z/9n/2f/Z/9v/2//b/9v/2//b/9v/2//Z/9n/
2f/Y/9j/2P/a/9r/2P/Y/9f/1//Y/9j/2P/Y/9n/2f/Z/9n/2f/Z/9n/2f/a/9r/2f/Z
/9f/1//X/9f/1//X/9f/1v/U/9b/1v/X/9f/1v/V/9X/0//T/9P/0//T/9D/z//P/8//
z//P/87/y//L/8v/y//K/8n/yf/J/8j/x//H/8f/yP/H/8j/yP/J/8r/zf/P/9D/0f/R
/9H/0//T/9X/1f/V/9b/1v/Y/9b/1v/W/9b/1v/W/9X/1f/U/9T/0//T/9X/1f/V/9X/
1f/W/9b/1f/U/9P/0v/R/9H/0f/R/9H/0//S/9L/1P/U/9L/0v/S/9L/0v/R/9D/0v/R
/9H/0f/T/9P/1P/U/9P/0v/S/9H/0//T/9P/0//Q/9D/0P/Q/9D/0P/Q/9D/0v/S/9L/
0v/Q/9D/0P/Q/83/zf/N/83/zf/N/83/zv/Q/87/zv/O/8z/zP/M/8z/y//L/8r/yf/L
/8v/zP/N/8v/y//L/8r/xv/G/8f/x//I/8n/yv/M/8z/y//J/8f/x//G/8b/xv/K/8v/
yf/G/w==
         </WaveFormData>
      </LeadData>
      <LeadData>
         <LeadByteCountTotal>10000</LeadByteCountTotal>
         <LeadTimeOffset>0</LeadTimeOffset>
         <LeadSampleCountTotal>5000</LeadSampleCountTotal>
         <LeadAmplitudeUnitsPerBit>4.88</LeadAmplitudeUnitsPerBit>
         <LeadAmplitudeUnits>��V</LeadAmplitudeUnits>
         <LeadHighLimit>2147483647</LeadHighLimit>
         <LeadLowLimit>268435456</LeadLowLimit>
         <LeadID>V5</LeadID>
         <LeadOffsetFirstSample>0</LeadOffsetFirstSample>
         <FirstSampleBaseline>0</FirstSampleBaseline>
         <LeadSampleSize>2</LeadSampleSize>
         <LeadOff>FALSE</LeadOff>
         <BaselineSway>FALSE</BaselineSway>
         <ExcessiveACNoise>FALSE</ExcessiveACNoise>
         <MuscleNoise>FALSE</MuscleNoise>
         <LeadDataCRC32>3281059909</LeadDataCRC32>
         <WaveFormData>
7P/s/+z/7P/s/+z/7P/s/+z/7P/s/+z/7P/s/+z/7P/q/+r/6v/q/+z/7P/s/+z/7P/s
/+z/7P/u/+7/7v/u/+7/7v/u/+7/8P/w//D/8P/w//D/8P/w/+7/7v/u/+7/7v/u/+7/
7v/w//D/8P/w/+//7v/t/+z/7v/u/+7/7v/u/+7/7v/u/+z/7P/s/+z/7P/s/+z/7P/s
/+z/7P/s/+7/7v/u/+7/7//w//H/8v/0//T/9P/0//T/9P/0//T/9v/2//b/9v/2//b/
9v/2//b/9v/2//b/9P/0//T/9P/2//b/9v/2//T/9P/0//T/9v/2//b/9v/0//T/9P/0
//b/9v/2//b/9v/2//b/9v/1//T/8//y//P/9P/1//b/9v/2//b/9v/2//b/9v/2//f/
+P/5//r/+P/4//j/+P/6//r/+v/6//j/+P/4//j/+P/4//j/+P/4//j/+P/4//b/9v/2
//b/9//4//n/+v/4//j/+P/4//j/+P/4//j/9v/2//b/9v/2//b/9v/2//b/9v/2//b/
9v/2//b/9v/2//b/9v/2//j/+P/4//j/9v/2//b/9v/2//b/9v/2//b/9v/2//b/9P/0
//T/9P/2//b/9v/2//T/9P/0//T/9v/2//b/9v/2//b/9v/2//T/9P/0//T/9P/0//T/
9P/2//b/9v/2//b/9v/2//n/9//5//r/+v/8//z//P/9//3//f/+/////v///wAAAAAB
AAEAAQACAAIAAwADAAMABQADAAIAAQD/////AAAAAP7//P/8//r//P/5//n/+f/5//n/
+f/4//j/+P/3//f/9f/1//b/9v/0//T/8v/x//L/8v/z//T/9P/0//P/8v/w//D/8P/w
//L/8v/y//L/8P/w/+//7//y//P/8//0//T/9v/4//v//P8CABIAKAA/AFkAdQCLAJYA
nwCoALAAsACqAKgArAChAIIAZQBRADkAHAAKAAEA+f/1//P/9P/2//f/9//5//n/9//2
//T/8v/x/+//7v/s/+3/7P/s/+3/7//v/+//8P/u/+7/7f/s/+7/7//w//D/7v/t/+z/
7P/u/+7/7v/u/+7/7v/v/+//7f/r/+v/6//t/+3/7f/u/+3/7f/s/+v/6//s/+3/7v/t
/+3/7f/t/+v/6//r/+v/7f/u/+//8P/u/+7/7v/u/+7/7v/u/+7/7v/u/+//7//v/+//
7//v//H/8f/x//L/8P/x//H/8f/x//P/8//z//P/8//z//P/8v/y//H/8P/w//H/8v/z
//P/8//y//H/8v/y//L/8//z//T/9P/0//L/8v/x//H/8f/x//H/8f/y//L/8v/w//D/
7//v/+//8f/x//H/8f/x//D/7//v//D/8v/1//b/9v/2//b/9//3//f/+P/5//v//P/8
//3/+//7//v/+//8//v//P/+//z//P/8//z/+//7//v/+//9//3//f/+//z/+//7//n/
+//8//z//P/6//v/+//7//z//P/8//3//f/9//z/+v/7//z//P/9//////8AAAAA////
//7//f/+//3/AAACAAIAAQAAAAAA/v/+//7//f/+////AgADAAEAAAD///3//f/+//7/
/v8AAAAAAAAAAP7//f/9//3//v////////////3//P/8//z/+//7//v//f/9//3//f/7
//v/+//6//3///8CAAMAAAAAAP///v//////AAACAAQABQAFAAUAAwABAAEAAQABAAIA
AgABAAEAAgACAAIAAgACAAAAAAD/////AAABAP////////7///8AAAEAAgAAAAAAAAAA
AAAAAAABAAEAAwADAAQABAAAAAAAAgACAAIAAgACAAIAAAADAAMABQAEAAQABAAEAAQA
BQAFAAUACAAJAAoACwAMAAwACwALAAkACgAMAA0ADwAPAA8ADQAOAA0ADQANAAwADAAK
AAgACgAIAAgABQACAAEAAAD//wIAAgADAAQAAQABAP////8AAAAAAAAAAP7//f/9//z/
/P/8//3//v8AAAAA/v/+//z//P/8//z//P/8//z//P/8//3///8BAAAAAAD///7//P8D
AAwAFgAmADwAUwBtAIsAnQCoALMAugC+AMAAvAC8ALYAnwCCAG8AWwA7ACAAEgANAAUA
/////wAAAgAFAAUABQAFAAQABAADAAIAAAD//////v////7//v////7//f/8//z///8A
AAAAAAD////////+//v/+//7//z///8AAAEAAgABAAAAAAD//////f/9//3//f/9//3/
/v/+/////////wAAAAAAAAAA//////////8AAAEAAgADAAMAAgABAAAAAgACAAIAAgAE
AAQABAAEAAMAAgACAAEAAwADAAMAAwABAAEAAQACAAIAAwADAAMAAgAFAAYABwAFAAUA
BQAFAAUABgAGAAYABQAFAAUABQAIAAkACQAJAAcABgAFAAUAAwAEAAQABAAGAAYABQAF
AAMAAwADAAMAAgACAAIAAAAAAP////////3//f/9//3///8AAAEAAwABAAIABAAEAAYA
BgAGAAcACQAJAAoACwAJAAoACgALAAsACwALAAsADAALAAwADgALAAoACQAIAAgACQAK
AAsACAAHAAYABgAJAAkACgAJAAsADAAMAAwADAANAA0ADQANAAwACwALAAsACwAKAAgA
CQAKAAoACwANAA0ADgAOAA0ADQAMAAsADAALAA4AEAAOAA0ADAAMAA4ADgAOAA0ACwAL
AA0ADQAOAA4ADgANAA0ADgAOAA4ADAAMAAwADAAOAA0ADQANAAwADQANAA0ADwANAAwA
DAAMAAsACwALAAsACwALAAsACwALAAsACgAJAAkACgAJAAYABgAFAAQABwAHAAgACgAI
AAkACQAJAAcABQAFAAUABwAIAAgABwAHAAgACAAIAAkACgAJAAoABgAFAAUABQAHAAcA
BwAGAAgACAAKAAoACAAIAAgACAAGAAkACQALAAwADAAMAAwADAANAA0ADQAMAA0ADgAP
ABAAEAAPAA8AEgAUABcAGQAYABcAFgATABMAEwAUABUAEwASAA8ADAAPAA4ADwANAAsA
CwALAAsACgAIAAcABgAGAAcABgAHAAYABgAGAAYABAADAAMAAgACAAIAAwAEAAIAAgAA
AAAAAQACAAMABAADAAIAAQAAAAAAAQADAAUABQAGAAYABgAEAAcAEgAkADoAUgBtAI8A
qwDBAM4A2wDkAOQA5ADkAOIAyAChAIQAaQBFACMADgAGAAUAAwABAAMABAAGAAkABQD/
//3///8AAAAAAAAAAP/////+/////v/+/////v/9//z//P/8//z/+//6//z//f/+//7/
+//7//v//P/+//7//v/+//7//v/////////9//3//f////////8AAP7//////////P/8
//z//P////////////3//f/9//3/AAAAAAAAAAAAAAAAAAAAAP7//v/+//7///8AAAIA
AwACAAEAAAD//wAAAQACAAQAAwADAAIAAQABAAMAAwADAAUABQAFAAUABAAEAAMAAgAC
AAMABAAFAAUABQAEAAMABQAEAAMAAwAFAAYABgAGAAMAAgAAAP//AgADAAQABQADAAIA
AQD+/wAA/////////f/9//3//f8AAAAAAAABAAEAAgAEAAQABAAEAAQABQAHAAcACAAJ
AAkACgAKAAsACgAJAAgABwAHAAUABQAGAAYABgAGAAYABwAHAAcABwAFAAUABQAGAAYA
BQAFAAMABAAGAAcACAAHAAcABgAFAAUABAADAAMACAAJAAkACAAGAAYABQAFAAcABwAI
AAgABgAHAAcABwAFAAMABQAGAAgABwAGAAYABAAEAAQAAwAFAAUABwAHAAYABgAGAAUA
BAAEAAMAAgAEAAQABAAEAAIAAQABAAEAAgADAAMAAwABAP///v/+/wAA////////AAAB
AAIAAwACAAEAAAD+//7///8BAAEAAAAAAP///v/+//3//f/+/wAAAQABAAEA///9//3/
/f/9//7//v/9//v//P/8//z//P/8//r/+v/6//v//f////7//f/8//r/+P/6//z//v/+
//3//P/7//r/+v/9//3///8CAAIAAgACAAEAAQAAAP//AgADAAQABQAFAAQAAgABAAMA
BAAGAAcABwAHAAcABQAEAAMAAwADAAQABAACAAAAAAD+//7/+//9//3//f/9//v/+v/6
//r/+f/5//f/9//4//j/+P/4//b/9f/1//T/9P/0//X/9v/2//b/9P/0//L/8v/y//L/
9P/0//T/9P/z//P/9P/1//f/+P/4//j/+v/7/wIADgAiADYATwBtAIkAnQCqALUAugC8
AL4AvAC8ALAAlQB2AF8AQwAjAAoA/v/5//P/8f/v//L/9v/3//X/8//z//L/8v/x//D/
8P/v/+//7v/t/+z/7P/t/+//7//v//D/7v/u/+3/7P/s/+3/7v/u/+3/7f/t/+7/7v/u
/+7/7v/w//D/8f/x/+//7f/t/+3/7f/t/+3/7v/w//H/8f/x//D/8P/w//D/8//z//P/
8//y//H/8P/v//D/8P/w//D/8v/y//L/8v/y//L/8v/y//L/8v/z//P/8f/x//H/8f/v
/+//7//w//L/8//z//P/8//1//X/9f/z//P/8//z//P/9P/0//T/9f/1//X/9f/0//X/
9f/1//P/8v/x//H/8//0//T/9P/0//T/8//z//H/8f/x//H/8v/y//L/8P/u/+3/7f/t
/+//7//v/+//8v/y//L/8//z//T/9v/2//j/+P/4//n/+f/5//r/+//7//z//P/9//v/
+//7//v/+//5//n/+v/6//r/+v/6//v/+//7//v/+//7//v//P/6//n/+f/3//f/+P/4
//j/+v/7//v/+//7//r/+f/5//7///////7/AAAAAP//////////AAAAAAAAAQABAAEA
AQD//wEAAgACAAEAAAAAAAAAAAAAAP//AQABAAMAAwAEAAQABAADAAIAAgABAAAAAgAC
AAIAAgACAAEAAQABAAIAAwADAAMABQADAAIAAgACAAEAAQABAAMAAwADAAMAAQABAAEA
AAD+////AQABAAEAAgACAAIAAAD/////AAACAAMAAwADAAMAAQABAAEAAQACAAIAAQAD
AAQABAAEAAIAAgAAAAAAAQABAAIAAwABAAEAAQAAAP//AAABAAIAAgACAAIAAgAAAAAA
AQABAAMABQAEAAIAAgACAAIAAAADAAMABQAIAAgACAAIAAYABwAHAAcACgALAAwADQAO
AA4ADQANAA0ADgAQABEAEQARABEADwANAAsACgAJAAwADAAKAAgACQAIAAkABwAFAAUA
BQAFAAcABgAGAAYAAwADAAEAAQACAAIAAgACAAAA//////7//P/8//3//v///wAA//8A
AP7//v/+//7/AAAAAAAAAAABAAEAAgADAAEAAgACAAIABAAFAA4AHAAsAEIAVwBvAIkA
nQCoALMAuAC6ALoAtgCyAKwAmwB+AGcAUQA1ABwADgAHAAEA/f/7//7/AAABAAEAAQD/
//z//P/7//r/+v/5//n/+P/4//j/+f/7//r/+f/4//j/+v/6//n/+P/4//n/+v/6//v/
+//7//z/+v/6//r/+v/6//r/+//7//3/+//7//v/+//7//v//P/8//3//f/9//7//v/+
//7//f/9//3//f////////////7//v/+//7//v/+//7//v8AAAAAAAAAAP7//v//////
AAABAAIAAwADAAMAAwAEAAQABQAFAAUAAwAFAAUABQAFAAUABQAFAAUABgAGAAYABQAF
AAUABQAGAAcABwAHAAkACAAHAAcABQAGAAYABgAGAAYABQAFAAcABwAHAAcABQAEAAMA
AAABAAEAAgADAAEAAQABAAEAAgACAAIAAwABAAIABAAEAAgACAAIAAkACQAJAAoACwAK
AAoACQAJAAsACwALAAsACwAJAAkACgAMAAwADAAMAAkACQAJAAkACQAJAAkACgAMAAsA
CwAJAAkACgAKAAoADAANAA0ADQANAAwACwALAA0ADQAMAAoACwAMAAwADQALAAsADAAM
AAwADQANAA0ADQALAA0ADgAMAAsACgAKAAsADAANAA0ADAALAAwACwAMAAwADAALAAsA
DAAMAAwADgAOAA4ADgAMAAsACwALAAsACwAKAAkACgAJAAkACgAKAAkACQAJAAsACwAL
AAsADQANAA0ADAAJAAkACgAJAAkACgAKAAoACgAJAAkACgAIAAkACQAJAAsACQAJAAkA
CQAKAAoACQALAAwADAAMAAoACgAIAAgACQAJAAoACwAJAAkACQAIAAYABgAGAAYABwAI
AAkACgAKAAoACwALAAoACQAJAAgACAAIAAoACAAGAAYABgAGAAQABwAHAAkACgAKAAoA
CgAMAA0ADQANAA4ADwAQABEAEAAQAA8ADwAPABAAEgATABMAEwATABEAEAAPAA8ADwAQ
ABAADgAMAAwACgAKAAcACQAJAAkACQAHAAYABgAGAAIAAQD+//3/AQACAAMABAAAAP//
///+/wAAAAABAAIAAAAAAP7//v/+//7//v/+//7//v/+//7/+//7//z//f///wAAAAAA
AP7///8CAAoAFAAoAD8AVQBrAIcAngCjAKYAqgCsAKoAqgCqAKUAjgBxAF0ARwAsABAA
BwADAP3/+f/8//7/+//7//3//f/8//z/+//6//z/+//7//r/9//2//b/9//5//n/+f/6
//j/+P/3//b/9//5//v//P/5//n/+f/6//r/+v/6//r/+v/6//v/+//7//n/+f/5//v/
+//7//z/+v/7//v/+//6//r/+v/6//3//f/9//3/+//7//v/+//+//7//v/+//z//P/8
//z//P/8//z//P/+//7/////////////////AQABAAEAAgACAAMAAwADAP//AQABAAEA
AwADAAMAAwABAAIAAgACAAEAAQABAAEABAAFAAUABQADAAIAAQABAAEAAgACAAIABAAE
AAMAAwABAAEAAQABAAIAAgACAAAAAAD///////////////////7//v/+////AQACAAQA
BAAEAAQABAAFAAMAAwAEAAUABgAIAAkACwAJAAkACQAJAAkABwAHAAgACAAIAAgACAAF
AAUABQAFAAYABwAIAAoACAAHAAcABQAFAAYABgAGAAQABQAFAAUABQAEAAMAAwAIAAkA
CQAIAAYABgAFAAUAAwADAAQABAAGAAcABwAHAAcABQAHAAgABgAFAAQABAAGAAYABgAF
AAMAAwAFAAUABgAGAAYABQAFAAYABgAGAAQABAAEAAQABgAFAAUABQAIAAkACQAJAAcA
BQAEAAQAAgABAAEAAQADAAMAAwADAAIAAQAAAP7///8BAAQABQACAAIAAQAAAAIAAQAB
AAIAAAABAAEAAQD///3//f/9////AAAAAP//AQACAAIAAgAAAAAA/v/+//////8AAAEA
AAD///7//P/9//7///8AAAIA/v8AAAAAAAAAAP//AQAAAAEAAgACAAIAAgAAAAEAAQAB
AAQABQAGAAcACQAKAAoACwAKAAoACwALAAsACwALAAkACAAHAAcABwAIAAgABgAEAAIA
AAAAAP3///////////8BAAAAAAAAAP/////9//3//f/8//v/+v/6//n/+f/4//j/+P/5
//r/+v/6//j/+P/4//j/+P/4//j/+P/4//j/9//3//j/+f/5//r/+v/6//z/+/8CABIA
KAA+AFkAdwCXALMAvgDBAMgAzADMAM4AzACyAJEAdgBbAD0AHQAKAAQA///7//n/+//8
//r/+//7//n/+f/4//j/9//2//b/9f/1//T/8v/w/+//7//x//H/8f/y//L/8v/x//D/
8P/x//L/8v/x//H/8f/y//L/8v/y//L/9P/0//X/9f/1//P/8//z//L/8f/w//D/8v/z
//P/8//w//D/8P/w//P/8//z//P/8//z//P/8//z//L/8f/w//H/8v/z//T/8v/y//L/
8v/z//T/9v/3//X/9f/1//X/8//z//P/9P/y//P/8//z//P/9f/1//X/9f/1//X/9f/z
//T/9P/0//P/8//z//P/9P/1//X/9f/z//L/8f/x//H/8v/y//L/9P/0//P/8//x//H/
8f/x//L/8v/y//D/7//t/+z/6//r/+v/6//r/+3/7v/v//H/8f/y//T/9P/2//b/9v/3
//f/9//4//n/+f/6//r/+//7//v/+//7//n/9//3//j/+v/6//r/+v/5//n/+f/5//n/
+f/5//r/+v/5//n/9//5//r/+v/6//j/+f/5//n/+f/4//f/9//4//n/+f/4//r/+v/5
//n/9//3//j/+P/4//n/+f/5//n/9//5//r/+v/5//j/+P/4//j/+P/3//X/9f/3//f/
9//4//n/+f/3//j/+P/4//j/+P/4//j/+P/3//f/9//1//X/9P/z//T/8//z//T/9v/1
//X/9f/0//P/8v/x//P/8//z//L/8P/x//P/8//0//T/8//y//D/7//v//D/8P/x//H/
8f/z//H/8f/x/+//8P/w/+//7//w//D/8P/w//D/7v/u/+7/7//x//P/8v/x//D/7v/u
/+7/7v/u//D/8P/w/+7/7v/u/+7/7P/v/+//8f/0//T/9P/0//L/8//z//P/9v/3//j/
+f/4//j/9//3//X/9v/4//n/+v/7//z/+//4//f/9//3//j/+P/2//T/9v/0//T/8f/z
//P/8//z//P/8v/y//L/7//v/+3/7f/w//D/8P/w//D/7//v/+7/7f/s/+z/7P/u/+7/
7P/s/+r/6v/q/+r/6//s/+3/7v/t/+3/7v/v/+//8P/w//D/8P/z//r/CAAYACwAQwBh
AH8AlQCiAKkAsgC0ALAArgCuAKIAiQBsAFcAQQAhAAgA/P/1/+//6//r/+z/7v/x//P/
7//t/+r/6v/p/+j/6v/p/+n/6P/p/+j/6P/p/+n/6f/p/+r/6v/q/+n/6P/o/+n/6v/q
/+v/6//r/+z/6//q/+n/6P/o/+j/6f/p/+v/6f/p/+n/6f/p/+n/6v/q/+v/6//r/+r/
6v/q/+r/6f/p/+n/6f/r/+v/6//r/+r/6v/q/+r/6//s/+3/7v/s/+z/7P/s/+z/7P/t
/+3/7f/t/+3/7f/t/+3/7f/u/+7/7//v/+//6//t/+3/7f/t/+3/7f/t/+//8P/w//D/
7f/t/+3/7f/u/+//7//v//H/8P/v/+//7//w//D/8P/w//D/7//v/+3/7f/t/+3/7f/u
/+//7v/s/+v/6//r/+v/6//r/+v/7v/u/+7/7//u/+7/7//u//H/8v/z//X/8//z//T/
9f/z//T/9P/1//b/9//4//n/+f/3//f/+P/4//j/+P/4//f/9//3//f/9f/1//X/9v/4
//f/9//1//P/9P/0//T/9v/3//f/9//5//j/9//3//j/+f/5//j/+P/4//f/9//1//X/
9v/2//j/+f/5//n/9//1//f/+P/6//n/+P/4//j/+P/4//f/9//3//n/+f/6//r/+v/5
//f/+P/4//j/+v/6//r/+v/6//n/+f/5//n/+f/4//f/9//1//T/9P/1//X/9v/3//X/
9f/1//X/9//3//f/9v/1//X/9v/1//T/9P/z//L/9P/z//P/9P/0//X/9f/1//X/8//z
//P/8//0//T/8//1//b/9v/2//T/9P/y//L/8//z//T/9f/z//P/8//y//D/8P/w//D/
8P/w//D/8P/y//L/8//z//H/8f/0//T/9P/0//T/9P/0//P/9f/0//X/9//4//n/+v/4
//n/+f/5//z//f/+////AAAAAP///////wAAAgADAAUABQAFAAMAAQD///7//f8AAAAA
/v/8//r/+P/4//X/9//3//f/9//5//j/+P/4//X/9f/z//P/9P/0//T/9P/y//H/8f/w
/+7/7v/v//D/8P/w/+7/7v/s/+z/7P/s/+7/7v/u/+7/7//v//D/8f/v//D/8P/w//L/
9f/8/wYAFgAqAEMAWwB3AI0AmAChAKYApgCkAJ4AngCcAIkAbABVAEEAJwAOAAAA+f/z
/+//7//w//L/8//z//X/8//w//D/7//u//D/7//v/+7/7P/q/+n/6f/r/+v/6//s/+7/
7v/t/+z/6v/r/+z/7P/t/+3/7f/u/+z/7P/s/+z/6v/q/+v/6//t/+v/6//r/+v/6//r
/+z/7v/v/+//7//s/+z/7P/s/+3/7f/t/+3/7//v/+//7//v/+7/7f/s/+//8P/x//L/
8P/w//D/8P/w//D/8f/x//H/8f/x//H/7//v/+//8P/y//P/8//z//H/8//z//P/8//z
//P/8//z//T/9P/0//X/9f/1//X/+P/5//n/+f/3//b/9f/1//X/9v/2//b/+P/4//f/
9//1//X/9f/1//b/9v/2//T/9v/1//X/9f/z//P/8//z//b/9v/2//f/9v/2//f/9v/6
//r/+v/7//n/+f/6//v//f/+//7///8BAAEAAQABAP///f/9//7/AAAAAAAAAAD/////
//////3//f/9//7//v/9//3/+//7//z//P/8//z//f/9//3/+//6//n/+f/6//v/+//6
//r/+v/5//n/+//7//z//P/6//v/+//7//3/+//9//7//v/9//z//P/+//7//v/9//z/
+//8//v//P/8//z/+//5//r/+v/6//z//P/8//z//v/9//3//f/9//3//P/7//v/+f/4
//j/+v/5//n/+f/7//v/+//7//v/+//7//r/+f/5//r/+f/5//r/+v/6//j/9//3//j/
+P/5//n/+f/7//n/+f/5//f/+P/4//f/+f/6//r/+v/4//j/9v/2//f/9//4//n/+f/5
//n/+P/2//b/9v/2//j/+P/4//j/9v/2//f/9//3//f/+P/4//z//P/7//r/+f/4//b/
+f/5//v//P/8//z//P/8//3//f/9/wAAAQACAAMAAgACAAEAAQD//wAAAgADAAYABwAI
AAcABQADAAIAAQAEAAQAAgAAAP///P/7//f/+f/5//n/+f/3//b/9v/2//f/9//1//X/
9v/2//b/9v/0//P/8//y//L/8v/z//T/9P/0//L/8v/w//D/8P/w//L/8v/y//L/8f/x
//L/8//y//L/8f/w//b/+f/6/wQAGAAuAEUAYQB9AI8AngCrALIAtgC2ALAAsgCwAJcA
dgBfAEkALQASAAQA///3//H/7//y//T/9//3//f/9//1//T/8v/w//L/8f/x//D/7v/s
/+v/6//t/+3/7f/u//D/8P/v/+7/7f/t/+3/7P/t/+3/7f/u/+z/7P/s/+z/7f/u//D/
8f/v/+3/7f/t/+v/6//r/+z/7P/t/+3/7f/u/+7/7v/u/+3/7f/t/+3/7f/t/+3/7f/u
/+7/7v/u/+7/7v/u/+7/7P/s/+z/7P/u/+7/7//v/+3/7f/t/+3/7//v/+//8P/w//H/
8f/x/+3/7//v/+//7//v/+//7//w//L/8//0//H/8f/x//H/9P/1//X/9f/z//L/8f/x
//H/8v/y//L/8v/y//H/8f/v/+//7//v//D/8P/w/+7/7v/t/+3/7f/t/+3/7f/t/+z/
7P/s/+3/7f/u//D/8P/0//T/9P/1//P/8//0//X/9f/2//b/9//5//n/+f/5//j/9f/0
//T/9v/2//b/9v/z//P/8//z//T/9f/2//j/9v/1//X/8//x//L/8v/y//T/9f/1//X/
8//y//H/8f/0//X/9f/0//b/9v/1//X/8//z//T/9P/2//f/9//3//T/8f/y//L/8//z
//P/9P/0//T/9P/z//H/8f/z//P/8v/y//L/8f/v//D/8P/w//D/8P/w//D/8P/v/+//
7//w//H/8f/x//P/8f/w//D/8v/x//H/8f/w/+//7v/t/+//7//v/+7/7f/t/+7/7f/u
/+7/7f/s/+r/6f/p/+r/6v/r/+v/6//t/+v/6//r/+n/6v/q/+n/5//o/+j/6P/q/+r/
6P/o/+f/5//o/+n/6//r/+v/6P/o/+j/6P/o/+j/6P/r/+v/7f/t/+z/6//q/+z/7f/t
/+3/7P/t/+7/7//w//D/7//v//H/8v/0//X/9P/z//L/7//w/+//7//v/+7/7v/s/+r/
7P/q/+r/5//p/+n/6f/p/+b/5P/j/+L/4v/j/+L/4//j/+L/4f/g/97/3f/d/9z/3v/e
/9//4P/g/+D/3v/e/+D/4P/g/+D/3v/e/97/3v/d/93/3v/f/9//4P/g/+D/3v/h/+j/
9v8IACIAPwBdAHsAkwCeAKcArgCyALQAtAC0AKQAgQBgAEUAKQAHAPD/6P/j/93/2f/Z
/97/4P/d/9//3//f/9z/3P/b/9r/2P/X/9f/1v/X/9b/1v/X/9f/1//X/9j/1f/U/9L/
0P/T/9X/1//Y/9X/1f/V/9b/1f/U/9P/0v/U/9T/1f/V/9X/0//T/9P/1f/V/9X/1v/U
/9X/1f/V/9T/1P/U/9T/1f/V/9X/1f/T/9P/0//T/9b/1v/W/9b/1P/U/9T/1P/U/9T/
1P/U/9T/1P/V/9X/0//T/9P/0//V/9X/1f/W/9T/1f/V/9X/0//V/9X/1f/X/9f/1//X
/9X/1v/W/9b/1f/V/9X/1f/W/9f/1//X/9n/2P/X/9f/1//Y/9j/2P/X/9b/1P/T/9X/
1f/V/9X/0v/S/9L/0P/S/9H/0f/R/9H/0f/R/9H/0P/Q/9D/0f/T/9T/1v/W/9f/1v/V
/9X/1//X/9j/2f/b/9z/3P/d/9z/2//a/9n/2//Z/9n/2v/Y/9j/2P/Y/9j/2f/a/9v/
2//b/9v/3P/Z/9f/1v/T/9X/1v/W/9b/1v/X/9f/1//Z/9j/1//X/9n/2f/Y/9b/2P/Y
/9f/1//Z/9n/2v/a/9j/2f/Z/9n/2f/X/9n/2v/a/9n/2P/Y/9j/2P/Y/9f/2f/Z/9v/
2//a/9r/2v/Z/9j/2P/X/9b/1v/W/9b/1v/Y/9f/1//X/9f/1//W/9X/1//V/9T/1P/V
/9X/1v/X/9X/1f/V/9X/1P/T/9L/0P/R/9P/1v/X/9X/1P/S/9D/0v/R/9H/0v/W/9f/
1f/T/w==
         </WaveFormData>
      </LeadData>
      <LeadData>
         <LeadByteCountTotal>10000</LeadByteCountTotal>
         <LeadTimeOffset>0</LeadTimeOffset>
         <LeadSampleCountTotal>5000</LeadSampleCountTotal>
         <LeadAmplitudeUnitsPerBit>4.88</LeadAmplitudeUnitsPerBit>
         <LeadAmplitudeUnits>��V</LeadAmplitudeUnits>
         <LeadHighLimit>2147483647</LeadHighLimit>
         <LeadLowLimit>268435456</LeadLowLimit>
         <LeadID>V6</LeadID>
         <LeadOffsetFirstSample>0</LeadOffsetFirstSample>
         <FirstSampleBaseline>0</FirstSampleBaseline>
         <LeadSampleSize>2</LeadSampleSize>
         <LeadOff>FALSE</LeadOff>
         <BaselineSway>FALSE</BaselineSway>
         <ExcessiveACNoise>FALSE</ExcessiveACNoise>
         <MuscleNoise>FALSE</MuscleNoise>
         <LeadDataCRC32>1703753846</LeadDataCRC32>
         <WaveFormData>
7v/u/+7/7v/s/+z/7P/s/+z/7P/s/+z/7v/u/+7/7v/s/+z/7P/s/+7/7v/u/+7/7v/u
/+7/7v/w//D/8P/w//D/8P/w//D/8v/y//L/8v/y//L/8v/y//L/8v/y//L/8v/y//L/
8v/z//T/9f/2//X/9P/z//L/9P/0//T/9P/0//T/9P/0//L/8v/y//L/9P/0//T/9P/y
//L/8v/y//T/9P/0//T/9f/2//f/+P/4//j/+P/4//j/+P/4//j/+P/4//j/+P/4//j/
+P/4//j/+P/4//j/9v/2//b/9v/3//j/+f/6//n/+P/3//b/+P/4//j/+P/2//b/9v/2
//j/+P/4//j/+P/4//j/+P/2//b/9v/2//f/+P/5//r/+v/6//r/+v/4//j/+P/4//n/
+v/7//z/+v/6//r/+v/8//z//P/8//r/+v/6//r//P/8//z//P/6//r/+v/6//j/+P/4
//j/+v/6//r/+v/6//r/+v/6//r/+v/6//r/+v/6//r/+v/4//j/+P/4//j/+P/4//j/
+P/4//j/+P/6//r/+v/6//r/+v/6//r/+f/4//f/9v/4//j/+P/4//j/+P/4//j/+P/4
//j/+P/6//r/+v/6//j/+P/4//j/+v/6//r/+v/6//r/+v/6//j/+P/4//j/+P/4//j/
+P/4//j/+P/4//j/+P/4//r/+f/5//z//P/9//3//f/9////AAAAAAEAAgABAAAAAAAC
AAEAAQACAAIAAwAEAAQABQADAAMAAwADAAMAAwADAP///v/9//3//f/8//z//P/8//z/
/P/6//r/+v/5//j/+f/4//j/+f/3//f/9v/0//b/9v/2//b/9P/0//X/9f/1//X/9f/0
//b/9v/3//f/9//2//X/9P/2//b/9v/3//f/9//4//r/+v///wwAHAAxAEsAZwCDAJoA
qwC6AMkAzQDNAM8A0wDHAKMAggBnAEkAKwAUAAgAAQD9//v/+f/5//r/+v/5//n/9v/1
//T/8//y//H/8f/w//L/8f/x//H/8v/y//L/8v/y//H/7//t/+7/8P/x//L/8f/w/+//
7v/w//H/8f/x//L/8v/z//P/8f/x//H/8P/y//L/8v/z//H/8f/x//H/8//y//L/8//x
//L/8v/y//D/8P/v/+//8P/x//L/9P/y//L/8//z//P/8//y//L/8v/y//P/8//z//P/
8//z//X/9f/1//X/9P/0//T/9P/0//X/9f/1//X/9v/2//b/9P/1//X/9f/1//b/+P/5
//j/+f/4//f/9//3//b/9v/4//j/+f/5//j/+P/2//b/9//3//b/9v/2//f/9//1//f/
9//1//X/9P/0//T/9f/z//T/9P/0//X/9v/3//n/+f/5//n/+P/6//v/+//7//v/+//7
//z/+v/6//r/+v/7//r/+//9//v/+//7//v/+f/5//n/+f/5//r/+//9//v/+//5//n/
+//7//v/+//7//v/+v/4//r/+v/6//r/+v/6//r/+v/6//r/+v/6//3//f/8//z//P/7
//r/+v/8//z//P/7//v/+//8//3/+//7//v/+f/6//z//f/+//3//P/7//r/+v/6//r/
+v/6//v/+//7//r/+f/5//n/+//6//r/+v/5//n/+f/4//f/9//3//f/9//4//j/+P/3
//b/9f/0//f/9//4//n/+P/3//b/9f/2//f/+P/5//j/+P/5//n/9//3//b/9v/4//j/
+P/4//b/9v/2//b/9//3//f/9//3//f/9//3//b/9v/2//T/9f/3//n/+v/5//j/9//1
//f/+P/4//j/9v/2//j/+P/0//T/+P/4//j/+P/4//j/9v/4//n/+f/6//r/+f/5//v/
+//7//z//P/9//////8BAAIAAgABAAAAAAABAAEABAAEAAMAAQADAAMAAwADAAMAAwAB
AAAA//////3//P/7//r/+f/4//n/+P/5//r/9//2//X/9P/0//X/9f/1//T/8v/y//L/
8v/y//L/8v/1//X/8//z//P/8v/y//L/8f/x//L/8v/0//T/9P/0//L/8//z//P/8P/0
//r/AQAQACIANwBTAHMAjwCmALUAwgDLANEA0QDRAMsAsQCNAHQAWQA3ABsADAAEAPv/
9f/z//H/8//0//T/9f/z//L/8f/w/+//7P/r/+v/6v/s/+v/6//r/+r/6v/q/+r/7P/t
/+3/7f/r/+z/7P/s/+v/6v/p/+j/6//t/+7/7//t/+z/7P/r/+3/7f/t/+z/7P/s/+z/
7f/r/+v/6//r/+3/7P/s/+3/6//s/+z/7P/t/+7/7v/v/+3/7f/t/+7/7P/s/+3/7f/v
/+//7v/u/+z/7P/t/+3/7//v/+//7//t/+3/7f/t//D/8P/w//D/8v/z//P/8//x//L/
8v/y//L/8//z//P/9P/0//X/9f/z//X/9f/1//X/9f/0//T/8v/y//P/8//1//b/9f/2
//X/9f/0//T/8//z//L/7//w//H/8P/x//D/8P/w//H/8//0//T/9P/0//T/9P/1//X/
9f/1//T/9v/3//f/9//3//f/9//4//j/+P/4//j/+f/4//n/+//6//n/+P/3//n/+f/5
//n/9f/0//P/8//1//X/8//z//P/8//z//P/8v/z//P/8v/0//T/9P/0//P/8v/x//D/
8v/y//L/8v/1//X/9P/0//P/8//z//T/9v/2//b/9f/z//P/9P/1//X/9f/1//P/8//0
//T/9P/0//T/9P/0//b/9v/2//b/9f/1//T/8//z//P/9P/1//X/9P/0//T/9f/1//X/
9P/1//X/9f/1//X/9v/2//b/9v/2//b/9v/0//P/8//z//H/8f/x//H/8v/z//T/9f/y
//L/8//z//P/8//y//L/9P/0//T/9P/2//b/9v/2//f/9//3//f/9P/z//L/8f/0//T/
9P/y//b/9//4//b/9P/0//T/9P/0//b/9//3//j/+P/3//f/9//3//f/+P/4//n/+//7
//n/+v/6//n//P/+/wEAAwADAAIAAAD9//7///8AAAEAAAD///z/+v/6//v/+v/6//j/
+P/4//j/9v/0//T/9P/1//T/8//y//L/8//z//P/8P/u/+7/7v/w//D/8P/w/+//7//t
/+3/7v/u/+//8P/w/+//7//u//D/8P/w//D/8v/z//P/8//w//D/+v8JABoAMABLAHEA
lQC1AMwA3QDqAO8A7wDxAO8A0wCnAIMAZAA9ABcAAQD6//j/9//1//X/9f/3//j/9P/v
/+//8P/v/+7/7f/s/+v/6//q/+r/6f/p/+n/6P/o/+j/6P/p/+n/6P/n/+n/6v/q/+r/
6P/o/+j/6P/q/+v/6//r/+r/6v/r/+v/6//r/+v/6v/s/+z/7P/t/+v/6//r/+v/6//q
/+r/6//r/+z/7P/s/+r/6v/p/+n/6v/r/+z/7v/s/+z/7f/t/+v/6//q/+r/6//s/+7/
7//t/+3/7f/t/+//7//v/+//7v/u/+7/7v/w//H/8f/x//P/9P/0//T/8//z//L/8f/x
//L/9P/1//T/9f/0//P/9P/1//X/9v/4//j/+f/5//f/9v/z//L/9v/3//f/+P/3//f/
9v/z//X/9f/z//P/8v/y//L/8//z//T/9P/0//b/9v/2//f/+f/5//n/+P/2//f/9//3
//n/+f/5//r/+f/4//f/9v/2//T/9P/1//X/9f/1//X/9f/1//X/9f/2//b/9v/3//b/
9f/y//H/8v/z//T/9f/0//X/9f/0//L/8v/y//L/9f/2//f/+P/3//b/9f/0//f/9//2
//b/9//3//f/+P/2//b/9v/1//f/9//4//n/9//3//f/9f/3//j/+P/4//j/+P/4//j/
9v/2//b/9v/4//n/+f/5//b/9f/1//X/9//2//b/9v/1//X/9f/0//P/8//z//P/9P/2
//f/+P/3//b/9f/0//b/9f/1//X/9f/1//X/9f/z//P/8//z//P/9P/2//f/9v/1//P/
8v/y//L/8v/y//L/8v/y//L/8//z//P/8//1//X/9f/1//X/9P/z//D/8P/x//T/9P/0
//L/8v/y//L/9P/2//f/9//6//r/+f/5//f/9//3//j/+v/7//3//f/7//z//P/7//v/
/P/+////AAAAAP///f/7//v/+//7//3//f/7//r/+f/5//f/9v/4//j/+P/4//f/9P/z
//L/8//y//H/8P/w//H/8f/x//D/7v/u/+7/7v/u/+7/7v/x//H/7//v/+3/7P/s/+z/
7f/t/+7/7v/s/+z/7P/s/+3/7//w//H/8v/y//b/AQAQACIAOQBZAHsAmQCwAMMAzADT
ANkA2QDZAM8ArwCLAGwATQArAA8AAAD4//X/8f/v//H/8//0//L/7//t/+7/7f/s/+v/
7P/r/+v/6v/p/+f/5v/l/+j/6P/o/+j/6f/p/+j/5//n/+j/6P/o/+j/6P/o/+j/6P/p
/+n/6f/o/+j/6f/p/+n/6f/p/+j/5v/m/+b/5//o/+n/6v/r/+r/6P/n/+f/6f/q/+r/
6v/o/+j/5//n/+f/5//n/+j/6v/q/+v/6//p/+n/6P/o/+r/6v/r/+v/6//r/+v/6//p
/+n/6f/p/+z/7P/s/+z/7P/t/+3/7f/r/+z/7P/s/+7/7//v/+//7v/u/+//7//v//H/
8f/x/+//7//u/+7/8P/w//H/8f/y//L/8P/w//H/8f/w//D/8P/x//H/7//v/+//7f/t
//D/8P/w//H/7//w//D/8P/w//D/8P/x//P/8//z//L/8v/z//P/8//1//X/9f/2//T/
9P/0//T/9P/y//L/8//z//P/8//z//P/8//z//P/9P/0//T/9f/z//P/8f/x//H/8f/x
//H/8v/z//P/8v/y//L/8v/y//T/9P/0//T/9P/0//T/9P/1//X/9P/0//X/9f/1//b/
9v/2//b/9f/1//X/9v/3//f/9//3//X/9//4//j/+P/6//r/+v/6//n/+P/3//b/9v/3
//f/9//2//X/9f/1//f/9v/2//b/9//3//f/9v/1//X/9f/1//f/+P/4//j/9v/2//b/
9v/2//X/9f/1//b/9//4//n/9v/1//T/8//z//T/9v/3//f/9//2//b/9v/2//b/9v/4
//j/+P/4//X/9f/1//X/9f/1//X/9f/2//b/9v/0//T/9f/2//b/9v/2//b/9f/z//T/
9P/0//T/9v/2//b/9v/2//b/9P/2//f/9//8//z/+//7//v/+//7//z//v///wEAAQD/
/wAAAAD/////AAACAAMABgAGAAUAAwACAAEAAAD//wEAAQD///7///////3//P/7//r/
+f/4//n/+P/5//r/+f/4//f/9v/2//f/9//3//b/9P/0//T/8v/y//L/8v/0//X/9P/1
//P/8v/y//L/8//z//T/9P/2//b/9v/2//T/9f/1//X/+P/4//z/BwAUACYAOwBVAHMA
jwCkALcAwgDJAM8AzQDNAMcAsQCPAHIAVwA5AB0ADAAEAP//+f/3//f/+f/4//r/+f/1
//T/8//y//H/8v/x//H/8P/y//H/8f/x//H/8P/v/+7/8f/x//D/7//t/+7/7v/u//D/
8P/w//D/8P/x//H/8f/u/+7/7//v/+//7//v/+7/7v/u/+7/7//x//H/8f/x//H/8P/w
//H/7//w//D/8P/y//L/8f/x//H/8f/x//L/8P/w//H/8f/z//P/8v/y//D/8P/x//H/
8//z//P/8//z//P/8//z//T/9P/0//T/8v/z//P/8//z//T/9P/0//T/9f/1//X/9P/0
//X/9f/1//f/9//3//f/9//2//b/9v/2//f/9//4//j/9v/2//n/+f/4//j/9v/3//f/
9f/2//f/9v/3//f/9v/1//X/9//4//j/+P/2//b/9v/3//n/+f/5//j/+f/7//z//f/8
//v/+v/6//r/+v/6//r/+v/4//j/+f/7//v/+//7//n/+f/5//n/+P/4//j/+f/7//v/
+f/5//f/9//3//f/+P/5//n/+P/4//j/+P/4//j/+P/4//j/+v/6//r/+v/5//n/+P/4
//n/+f/5//r/+v/6//r/+f/3//f/+P/5//r/+//8//v/+v/6//n/+P/6//r/+v/6//r/
+v/6//r/+v/7//v/+//4//f/9//3//f/9v/2//b/9//3//f/9v/1//X/9f/1//X/9v/2
//b/+P/4//j/+P/2//X/9f/1//f/9//3//f/9//3//f/9//2//b/9//3//f/9//2//b/
9v/2//b/9v/4//j/+P/4//f/9//3//f/9f/1//X/9f/2//b/9v/0//T/9f/2//b/+P/4
//j/9//3//j/+P/4//b/9v/4//j/+P/4//r/+P/4//j/+P/4//j/+v/7//v//v/+//3/
/f////////8AAAAAAQADAAMAAQACAAIAAQADAAQABgAHAAgACAAHAAUAAwADAAMAAwAF
AAUAAwACAP/////9//z//P/8//z//P/8//r/+v/6//j/9v/0//L/9f/3//j/+f/2//T/
9P/0//T/9P/0//T/8//z//H/8f/z//L/8v/y//P/8//0//T/8v/y//L/8v/0//X/9f/1
//T/9P/2//v/AgASACkAPQBVAHcAlACnALAAuwDDAMUAxQDJAMMApwCGAGsATwAxABQA
BgADAP3/9//5//n/9P/0//X/9f/0//P/8v/x//H/8f/y//L/8f/v/+7/7f/w//D/8P/w
//H/8f/w/+//8f/y//L/8v/w//D/8P/w//D/8f/x//H/8v/y//P/8//z//P/8//y//T/
9P/0//X/8//z//P/8//z//L/8v/z//P/9P/0//T/9P/0//P/8//1//X/9f/2//T/9P/1
//X/8//z//L/8v/z//T/9v/3//X/9f/1//X/9//3//f/9//4//j/+P/4//b/9//3//f/
+f/6//r/+v/4//n/+f/5//j/+P/5//n/+f/7//v/+//7//v/+v/6//z//P/9//3/AAAA
AP7//v/9//3//P/8//z//f/9//v/+//7//n/+f/6//r/+v/7//v//P/8//z//P/8//z/
/f/////////+//7/////////AAABAAIABAACAAIAAgACAAAA/v/+////AQABAAEAAQAA
AP///v/9//7/AAACAAUABAADAAAA/////////////wAAAQABAAAAAAAAAAAAAAACAAIA
AgACAAEAAAD///7/AQABAAAAAAADAAMAAwAEAAIAAgACAAEAAQABAAIAAwABAAEAAQD/
////AAAAAAAAAgACAAIAAgAAAAAAAAAAAAAAAQABAAEAAgABAAEAAQADAAIAAgACAAEA
AQABAAAA/////////////wAAAAAAAP7//v/+//7//////wAAAQD/////////////////
/////v/+///////9//3//P/8//7//v/+//7/AAAAAAAAAAD9//3//f/9//3//f/9//3/
/v/+//7//P/+////AAAAAAAA/v/+//7//v/+//z//v//////AgACAAEAAQABAAEAAQAC
AAIAAwAFAAUABgAIAAkACQAIAAgACQAJAAoACgAJAAcABwAHAAcABwAHAAcABQAEAAEA
AQD///7/AAAAAAAAAAACAAAAAAAAAP3//P/7//r/+P/5//n/+f/5//j/+f/6//j/+P/4
//j/+//7//n/+f/5//j/+P/4//f/9//4//j/+P/4//j/+P/6//v/+//7//r/+P/+/wsA
HgAyAEsAawCTALcAygDVAOAA6QDrAO8A6wDPAKkAhwBoAEUAJwARAAgABAABAP3/////
//3//P/8//v/+f/4//f/9v/1//b/9f/1//T/8f/v/+7/7f/v//D/8f/y//P/8//y//H/
7//w//D/8P/y//L/8v/y//D/8f/x//H/8v/y//P/8//z//P/8//y//H/8P/v/+//8P/x
//L/8//x//D/8P/x//P/9P/0//T/9P/0//P/8//y//H/8P/w//H/8v/0//X/8//z//L/
8v/0//T/9f/1//X/9f/1//X/9P/z//L/8f/0//T/9P/0//b/9//3//f/9//4//j/+P/4
//n/+f/5//b/9v/3//f/9//5//n/+f/3//f/9v/2//j/+P/5//n//P/8//r/+v/7//v/
+v/6//r/+//7//n/+P/3//T/8//2//b/9v/3//n/+v/6//r/+v/6//r/+//9//3//f/8
//z//f/9//3//f/9//3//v/+//7//v/+//3/+v/5//n/+//7//v/+//5//n/+f/5//r/
+v/6//v/+//7//n/+f/5//n/+f/5//r/+//7//r/+v/6//r/+v/6//r/+v/6//v//P/9
//7//v/9//v/+v/9//3//f/+//z//P/8//v//f/9//7////////////9//v//P/8//z/
/v/+//7//v/+//7//v/+//z//f/9//3//v/9//3//f/9//z//P/8//////////7//f/9
//3//f/7//z//P/8//z//P/8//z/+v/5//n/+f/6//v//P/9//z/+//6//n/+v/6//v/
+//7//v/+v/6//r/+v/6//r/+v/6//r/+v/5//n/+f/5//v/+//7//v/+v/6//r/+P/4
//n/+v/6//j/+v/6//j/+P/4//j/9v/4//n/+f/+//7//f/9//v/+//7//z//v///wEA
AQABAAIAAgABAP//AAACAAMABgAGAAUAAwABAAEAAQABAAEAAQD///7//f/9//v/+v/8
//z//P/8//z/+v/6//r/9//2//X/9P/2//f/9//3//b/9P/0//T/8v/y//L/8v/1//X/
8//z//H/8P/w//D/8v/z//X/9v/0//T/9P/0//T/9f/1//X/9v/2//r/BQAUACQAOQBZ
AHsAmQCyAMEAzgDVANUA1wDXAM0ArQCLAHAAVwA1ABkACgACAP3/9//3//f/9//6//r/
9//z//L/8f/w/+//8P/v/+//7v/u/+3/7f/t/+7/7v/u/+7/7//v/+7/7f/r/+z/7P/s
/+7/7v/u/+7/7f/t/+z/6//r/+z/7v/v/+3/7f/t/+z/7v/u/+7/7//v/+//7//v/+3/
7P/s/+3/7f/u/+7/7v/w//D/7//v/+3/7f/t/+7/8P/w//H/8f/x//H/8P/w/+7/7v/v
/+//8f/x//H/8f/x//H/8f/x//T/9P/0//T/8//z//L/8f/z//T/9P/0//b/9//3//f/
9f/0//T/8//1//f/9//3//f/9//2//b/9v/2//f/9//4//j/9v/2//X/9f/0//T/9v/3
//f/9f/1//X/8//z//L/8v/y//P/9f/2//b/9v/0//T/9P/1//j/+f/6//r/+P/5//n/
+f/5//n/+f/6//z//P/8//z//P/6//r/+//7//v/+//7//n/+f/5//n/+P/4//j/+f/5
//n/9//3//f/9//3//f/+v/7//v/+v/6//r/+v/6//r/+v/6//r/+v/6//r/+v/5//n/
+P/4//r/+//8//7//P/8//z/+//7//v//P/9//v/+//7//n/+//8//z//P/8//z//P/8
//z//P/8//z//P/9//3//f/8//v/+//7//v/+v/6//r/+//7//v/+v/7//v/+//7//n/
+v/6//r//P/8//z//P/6//n/+f/5//n/+f/5//n/+f/5//n/+f/4//j/+f/5//n/+f/4
//j/+P/4//j/+P/6//r/+v/6//f/9//3//f/+f/5//n/+f/6//r/+v/4//b/9//4//j/
+P/4//j/9//3//j/+P/4//b/+P/6//r/+P/6//r/+v/6//n/+v/6//n//v/+//3//f/9
//3//f/+//7///8BAAEAAQACAAIAAQABAAIABAAFAAgACAAHAAUAAwADAAMAAwADAAMA
AQAAAP/////9//z//P/8//z//P/+//z//P/8//n/+P/3//b/9v/3//f/9//2//T/9P/0
//T/9P/0//T/9f/1//P/8//z//L/8v/y//P/8//0//T/9P/0//T/9P/0//X/9f/1//j/
+v/+/wUAEgAkADkAUwBxAI8ApgC3AMAAxwDJAMkAywDHAK8AjQBwAFcAOwAfAAwABAD/
//n/+f/5//n/+P/4//n/9//2//X/9P/z//T/8//z//L/8P/v/+//7//w//D/8P/w//P/
8//y//H/7//w//D/8P/y//L/8v/y//D/8f/x//H/7v/u/+//7//w//H/8v/y//D/8P/w
//H/8//z//P/8//x//D/8P/x//H/8v/y//L/8//0//T/9f/0//P/8v/y//P/9P/2//f/
9v/1//P/8v/y//L/8//z//X/9f/1//X/8//z//P/8//2//b/9v/2//b/9//3//f/9//4
//j/+P/4//n/+f/5//j/+P/5//n/+f/7//v/+//7//v/+v/6//r/+v/7//v//P/8//r/
+v/5//n/+P/4//j/+f/5//f/+f/5//f/9//2//b/9v/3//f/+P/4//j/+P/4//j/+f/9
//3//f/8//r/+//7//v//f/9//3//v8AAAAAAAAAAP7//P/8//3/////////////////
//////z//P/8//3//f/9//v/+//7//v/+//7//z//f/9//z//P/8//z//P/8//z//P/8
//z//P/8//z//f/9//z//P/9//3//f/+//7//v/+//3//f/9//7///8BAAEAAQD///7/
/v/9//z//v/+//7//v/8//z//P/8//z//f/9//3//f/9//7////+//z/+//6//v/+//7
//r/+//7//v/+//7//z//P/8//z//P/8//z/+//5//j/9//4//n/+v/7//r/+f/4//f/
+P/4//n/+f/5//n/+P/4//b/9v/2//b/+P/4//j/+P/1//X/9f/1//f/9//3//f/+P/4
//j/9v/0//X/9v/2//b/9v/2//X/9f/2//b/9v/0//T/9v/2//j/+v/5//j/9//2//T/
9v/3//f/+v/6//n/+f/7//v/+//8//7///8BAAEA//8AAAAA///9//7/AAABAAMABAAE
AAMAAgABAAAA//8BAAEA///+//v/+//5//j/+P/4//j/+P/4//b/9v/2//X/9P/z//L/
8v/z//P/8//y//D/8P/w//D/8P/w//D/8f/x/+//7//v/+7/7v/u/+//7//w//D/7v/u
/+7/7v/u/+//7//v//L/9P/0//v/DAAeADMAUQBvAIkApAC5AMQAzQDRAM8A0QDNALEA
jQBuAFEAMwAVAAQAAAD5//H/7//v//H/8v/y//H/8f/u/+3/7P/r/+z/6//r/+r/6P/n
/+f/5//o/+j/6P/o/+v/6//q/+n/6P/o/+f/5v/o/+j/6P/o/+b/5//n/+f/5//o/+r/
6//r/+v/6//q/+n/6P/n/+f/6f/p/+n/6f/r/+r/6v/r/+r/6v/p/+j/6v/q/+n/6f/n
/+f/5//o/+j/6P/p/+n/6f/p/+j/6P/o/+j/6f/p/+n/6f/p/+n/6//r/+v/6//s/+z/
7P/s/+v/6//q/+n/6v/s/+3/7v/u/+//7//v/+z/7P/t/+3/7//x//H/8f/x//H/8P/w
//D/8P/x//H/8v/y//D/8P/w/+//7f/s/+7/7//v/+3/7f/t/+v/6//u/+7/7v/v/+3/
7v/u/+7/7P/s/+z/7f/x//H/8f/w//D/8f/x//H/8f/x//H/8v/0//T/9P/0//P/8P/v
/+//7//v/+//7//t/+3/7f/t/+3/7v/v//H/7//v/+3/7f/t/+3/7f/t/+7/7//v/+7/
7P/s/+z/7P/u/+7/7v/u/+7/7v/u/+7/7//v/+7/7v/x//H/8f/y//H/8P/v/+3/7f/t
/+7/7//x//H/8f/v/+//8P/w//D/7v/u/+7/7v/u/+7/7v/u/+7/7//v/+//7v/t/+3/
7f/t/+z/7P/s/+3/7f/t/+z/7f/t/+3/7f/r/+z/7P/s/+z/7P/s/+z/7P/r/+v/6//t
/+3/7f/t/+z/6//q/+n/6P/o/+n/6f/r/+v/6v/q/+r/6v/q/+r/6v/q/+r/6v/p/+n/
6f/p/+f/5//n/+f/6v/q/+r/6P/m/+j/6P/o/+j/6v/s/+3/7f/v/+7/7P/r/+3/7f/t
/+7/7P/t/+//7//v//D/8P/v//H/8v/0//X/9P/0//P/8f/z//P/8//z//H/8f/v/+7/
7//v/+3/7P/u/+7/7v/u/+v/6P/n/+b/5v/m/+b/5v/k/+X/5f/l/+L/4P/g/+D/4v/i
/+L/4v/j/+P/4f/h/+H/4P/g/+D/4f/h/+L/4v/g/+D/4P/g/+H/4//k/+X/4v/i/+b/
8f8CABoAMwBTAHkAlwCsAL0AyADRANUA1wDXAMcAnwB5AFoAOQAVAPv/8P/u/+f/4//h
/+X/5f/i/+T/5f/j/+D/3//e/93/3P/b/9v/2v/a/9n/2f/Z/9r/2v/a/9r/2v/Z/9f/
1f/Y/9r/2//c/9v/2v/Z/9j/1v/X/9f/1//X/9j/2v/b/9r/2f/Y/9b/1//Y/9n/2//Z
/9n/2f/Z/9n/2P/Y/9n/2f/a/9r/2v/Y/9j/1//X/9j/2f/a/9z/2//a/9r/2f/b/9v/
2v/a/9j/2P/Z/9n/2//b/9v/2//b/9v/2//b/9r/2v/a/9r/2v/b/9v/2//d/97/3v/e
/93/3f/c/9v/2//c/97/3//d/9//3//f/9//3//e/97/3v/e/9//3//f/97/2//a/93/
3f/c/9z/2v/b/9v/2f/b/9v/2f/Z/9r/2v/a/9v/2v/a/9n/2P/Z/9r/2//d/93/3f/d
/9z/3P/d/93/3f/f/9//3//g/9//3v/d/9z/3P/a/9r/2//b/9v/2//b/9v/2//b/9v/
3P/c/9z/3f/c/9v/2P/X/9n/2f/Z/9n/2v/b/9v/2v/a/9r/2v/a/9r/2v/a/9r/2P/Y
/9j/2P/b/9v/2v/a/9v/2//b/9z/3P/c/9z/2//b/9v/3P/d/9v/2//b/9n/2v/c/93/
3v/c/9z/3P/c/9r/2v/a/9r/2v/b/9v/2//a/9n/2f/Z/9n/2P/Y/9j/1//X/9f/1v/W
/9f/2P/Z/9f/2P/Y/9j/1f/U/9P/0v/V/9X/1v/X/9b/1f/U/9P/0//T/9P/0//Y/9j/
1f/T/w==
         </WaveFormData>
      </LeadData>
   </Waveform>
</RestingECG>
