# Supplementary material for: Detection of Left Atrial Enlargement Using a Convolutional Neural Network-Enabled Electrocardiogram
Source: Front Cardiovasc Med. 2020 Dec 17;7:609976. doi: 10.3389/fcvm.2020.609976 (PMC7773668; doi:10.3389/fcvm.2020.609976)
Supplement: Supplementary file 3 [file Data_Sheet_3.ZIP › normal2/1802017260_5127_0000000M.XML]

<?xml version="1.0" encoding="Windows-1252"?>
<!DOCTYPE RestingECG SYSTEM "restecg.dtd">
<RestingECG>
   <PatientDemographics>
      <PatientID>1802017260</PatientID>
      <PatientAge>70</PatientAge>
      <AgeUnits>Years</AgeUnits>
      <Gender>Male</Gender>
      <PatientLastName>liangbingquan</PatientLastName>
   </PatientDemographics>
   <TestDemographics>
      <DataType>Resting</DataType>
      <Site>1</Site>
      <AcquisitionDevice>MAC55</AcquisitionDevice>
      <Status>Unconfirmed</Status>
      <Priority>Normal</Priority>
      <AcquisitionTime>10:16:49</AcquisitionTime>
      <AcquisitionDate>03-13-2017</AcquisitionDate>
      <CartNumber>1</CartNumber>
      <AcquisitionSoftwareVersion>009C</AcquisitionSoftwareVersion>
      <XMLSourceVersion>MAC5000 v1.0</XMLSourceVersion>
   </TestDemographics>
   <RestingECGMeasurements>
      <VentricularRate>56</VentricularRate>
      <AtrialRate>56</AtrialRate>
      <PRInterval>184</PRInterval>
      <QRSDuration>104</QRSDuration>
      <QTInterval>442</QTInterval>
      <QTCorrected>426</QTCorrected>
      <PAxis>40</PAxis>
      <RAxis>-12</RAxis>
      <TAxis>24</TAxis>
      <QRSCount>10</QRSCount>
      <QOnset>220</QOnset>
      <QOffset>272</QOffset>
      <POnset>128</POnset>
      <POffset>177</POffset>
      <TOffset>441</TOffset>
      <ECGSampleBase>500</ECGSampleBase>
      <ECGSampleExponent>0</ECGSampleExponent>
   </RestingECGMeasurements>
   <Diagnosis>
      <Modality>Resting</Modality>
         <StatementCount>2</StatementCount>
         <LabelText>12SL ��ϳ���</LabelText>
      <DiagnosisStatement>
         <StmtFlag>ENDSLINE</StmtFlag>
         <StmtText>����Ķ�����</StmtText>
      </DiagnosisStatement>
      <DiagnosisStatement>
         <StmtFlag>ENDSLINE</StmtFlag>
         <StmtText>�ٽ� ECG</StmtText>
      </DiagnosisStatement>
   </Diagnosis>
   <Waveform>
      <WaveformType>Rhythm</WaveformType>
      <WaveformStartTime>0</WaveformStartTime>
      <NumberofLeads>8</NumberofLeads>
      <SampleType>CONTINUOUS_SAMPLES</SampleType>
      <SampleBase>500</SampleBase>
      <SampleExponent>0</SampleExponent>
      <HighPassFilter>16</HighPassFilter>
      <LowPassFilter>150</LowPassFilter>
      <ACFilter>NONE</ACFilter>
      <LeadData>
         <LeadByteCountTotal>10000</LeadByteCountTotal>
         <LeadTimeOffset>0</LeadTimeOffset>
         <LeadSampleCountTotal>5000</LeadSampleCountTotal>
         <LeadAmplitudeUnitsPerBit>4.88</LeadAmplitudeUnitsPerBit>
         <LeadAmplitudeUnits>��V</LeadAmplitudeUnits>
         <LeadHighLimit>2147483647</LeadHighLimit>
         <LeadLowLimit>268435456</LeadLowLimit>
         <LeadID>I</LeadID>
         <LeadOffsetFirstSample>0</LeadOffsetFirstSample>
         <FirstSampleBaseline>0</FirstSampleBaseline>
         <LeadSampleSize>2</LeadSampleSize>
         <LeadOff>FALSE</LeadOff>
         <BaselineSway>FALSE</BaselineSway>
         <ExcessiveACNoise>FALSE</ExcessiveACNoise>
         <MuscleNoise>FALSE</MuscleNoise>
         <LeadDataCRC32>2425424728</LeadDataCRC32>
         <WaveFormData>
7P/t/+3/7//v/+z/6//r/+z/7P/u/+7/7//w//H/8v/v/+7/7v/v//n/9f/y//D/7v/p
/+T/5P/m/+z/7P/p/+7/9v/5/wQAGQAsADwATwBqAIMAmgCuAMUA0ADFALIAnQCEAG4A
TQAjAP3/6//n/+D/zv+//7v/v//E/8b/yv/P/9r/6v/s/+f/6P/m/+b/6f/q/+//8P/v
//D/8v/w/+//7//u//D/7//t/+7/7//x//L/7//u/+v/6v/u//L/8v/v//H/8v/2//f/
9P/z//L/9P/1//b/9//4//T/8//0//X/9P/y//H/8P/0//j/+P/6//b/9f/z//H/9P/1
//v//v/9//v//v8AAP3//P/8//v/+//9//3//f/9//z//f/+/wAAAAAAAAIAAgAAAAQA
BAAIAAkADAANAAsACgAKAAsADAANAA0ADAASABYAGwAeABsAHAAfACAAHgAfACAAIgAm
ACgALQAxAC8ALQAsACwAKQAmACQAIwAqACsALAArACwALAArACkAKAAoACcAJgAkACEA
HAAbABkAGAAVABQAEAAPAAwACgAKAAcABAAEAAYABQAGAAUAAAD+//3//f/9//v/+v/7
//r/+P/2//X/8//y//H/8P/y//T/9//6//b/9f/0//X/8f/u/+z/7v/x//L/9v/3//X/
8//v/+z/7f/t/+3/7f/r/+v/6//r/+3/7v/u/+//8f/x//H/7//s/+v/6v/p/+r/6//s
/+//7//v//D/8v/0//T/9f/1//D/7v/y//P/8//z//T/9P/1//b/9//2//f/9v/1//n/
+P/3//b/8v/v/+//7//v//P/9P/0//X/+P/4//f/9//1//X/9P/z//T/9P/1//b/9f/2
//f/9//1//T/8v/v//D/8P/w//D/9f/2//j/+//4//X/8v/x//P/9P/0//L/8f/w//D/
8v/w/+7/7f/y//L/8//y/+//7P/r/+v/6//r/+v/7f/u//H/7//y//T/9P/2//X/8v/x
//D/8P/v//D/7//w//L/8v/1//P/8v/v/+7/7v/u/+//7//w/+7/7f/s/+v/6v/r/+z/
7f/u/+7/7v/u/+7/7P/s/+z/7P/u/+7/7v/u/+v/6v/p/+j/6f/q/+v/7P/u/+7/7v/u
/+3/7P/r/+r/6v/q/+r/6v/o/+j/6P/o/+3/8P/z//b/8//y//H/8P/v/+7/7f/s/+v/
6v/p/+j/6f/q/+v/7P/w//L/9P/2//b/9v/2//b/8//y//H/8P/y//P/9f/2//f/+f/4
//f/+f/9/wAAAgAFAAUABgAGAAIA/f/7//n/+v/6//n/+f/4//f/8//u/+3/6v/q/+f/
5//r/+3/7//u/+7/7v/t/+3/6//o/+r/6//s/+z/7P/p/+j/6P/p/+f/5f/l/+X/6P/o
/+n/6f/t/+3/6v/p/+f/5v/m/+j/5f/k/+P/4v/l/+j/6//v/+v/6//v//L/8P/w/+3/
6P/m/+T/5P/k/+f/6v/y//v/CgAbACoAOgBPAGYAfwCYALAAxQDKAL8AqgCNAHIAWAA3
AA8A8//h/9X/0v/U/8v/u/+5/8L/yv/U/9//5P/i/+L/4f/g/+D/4P/h/+j/7f/u/+3/
7v/w/+7/7f/t/+z/8P/x//H/7//v//D/8P/w//D/7v/u/+7/8v/y/+//7f/s/+7/7f/u
/+//8P/0//T/9P/0//T/8v/x//L/8//z//L/8v/y//T/9v/0//T/9f/3//j/+f/4//f/
+//8//f/8//0//T/9v/4//v//f/8//3//P/7//7//v8AAAIAAAAAAAAAAgACAAAABAAE
AAYABwAKAAsADQAMAAwADQAQABMAFQAWABgAGgAdAB4AGwAcAB8AIAAiACUAKAAsACkA
KAAqACsAKQApACoALAArACoAKgArAC4ALQAsACkAJgAmACUAIwAkACQAIwAiACMAIwAh
ACMAIgAgABwAGgAXABUAEQAOABAADQAKAAoACQAHAAcABQACAAAA/////////f/8//3/
/P/6//j/9//3//j/+f/6//f/9v/2//b/9//3//f/+f/0//D/7f/u/+7/7v/x//H/8//1
//X/9v/z//P/8//z//H/8f/x//H/8f/w/+7/7f/x//H/8f/v//L/8//0//X/9P/z//L/
8//x//H/8v/0//b/9v/3//f/9P/y//b/9//5//n/+v/6//j/+P/4//b/+v/6//r////+
//3//P/4//f/9//3//f/+P/4//f/9//7//z//P/9//z//f/9//3/+//6//r/+v/5//r/
+//7//v//P/8//v/+P/2//T/8v/2//b/9//5//r/+f/4//n/+//8//z/+v/4//j/+f/8
//b/8P/r/+z/8v/3//r/+//6//n/+f/5//X/9f/3//j/+P/1//f/+P/5//z//P/6//z/
/P/9//3//P/5//j/+P/3//n/9v/0//X/9P/0//T///8BAPz/+P/6//r/+v/6//j/+P/4
//j/9//2//X/9P/1//b/9//4//j/+P/4//j/+v/6//r/+v/7//z//f/+//v/+v/5//j/
+P/4//j/+P/3//b/9f/0//b/9v/2//b/+f/6//v//P/6//j/9v/0//H/8P/v/+7/8f/0
//f/+v/9//7///8AAAIAAgACAAIAAQAAAP///v8AAAAAAAAAAAIAAgACAAIAAgACAAMA
BQAIAAwADwAPAA4ADQAOAA4ACwAJAAYABAAAAP7/+f/3////BAAKAA8ADQALAAkABAD+
//3/+v/6//T/8f/y//H/8v/z//X/9//6//v/+v/4//z//f/+//7/+//5//f/9v/3//f/
9f/1//L/8v/x//H/7//x//H/7v/x//X/+P/8//r/+P/2//T/9f/2//f/+P/z//H/7f/j
/+D/5v/0//3/+P/u/+7/8v/y//X/+v/+/wMAEAAdACwAQABXAG4AhQCcALQA0QDeANEA
ugCnAJAAegBbADMADwD9//X/6P/U/8P/wf/F/8j/0P/a/+P/6P/s/+7/7f/u//D/8P/v
//D/8//y/+//7v/x//D/8P/x//P/+P/6//v/+P/3//f/9v/1//T/8f/w//T/+v/8//v/
+v/6//3//f/7//v/+//+//z//P/8//z/+f/5//v//f/9//z//P/8//v//P/5//j/+//9
//7////8//v///8AAPz/+f/7//z/AAACAAUABwAEAAUABAADAAUABgAJAAwADAAMAAwA
DgAKAAgADAAMABAAEQAUABUAFQAUABQAFQAYABsAHQAeAB0AHgAgACAAIAAiACYAKAAq
ACsALAAuACwALAAvADEAMwAzADQANgA3ADYANgA3ADoAOQA4ADUANgA2ADUAMwAwADAA
LwAuAC8ALQApACkAJwAmACMAIgAgAB8AHAAaABgAFQASABIADwANAA0ACwALAAoACgAL
AAgABQADAAMAAQAAAP////8BAAIAAwAEAAIAAAD///7//P/7//r/+//8//r/+f/8//r/
+v/9//3/+v/5//b/9P/1//X/9f/1//j/+f/6//v/+v/6//n/+f/7//v/+//5//n/+f/5
//n/+P/3//b/9//5//n/+v/8//3//v8AAAEA/P/6//7////8//v/+//6//n/+P/3//T/
+v/8//7/BQAHAAcABwAEAAEAAQABAAEABAAEAAMAAwAEAAQAAwADAAMAAwACAAEAAQAA
AAAAAAD9//z/+//5//z//v///////v/+//7//v8CAAIAAwAFAAMAAQD//////f/+//7/
/P/6//r/+//+//z/+v/5//7///8BAAEA///+//3//f/9//r/+f/6//r/+v/3//n/+v/8
/wAAAQAAAP3//P/8//v//f/7//v//P/7//3/+v/4//n/+P/4//j/+f///wAA+v/8//z/
/P/8//z//P/8//z/+v/6//r/+v/6//r/+v/6//j/+P/4//j/+f/6//v//P/6//r/+v/6
//j/+P/4//j/+P/4//j/+P/6//r/+v/6//z//P/8//z/+v/6//r/+v/6//r/+v/6//r/
+v/6//r//f/+////AAD+//7//v/+////AAABAAIAAgACAAIAAgAEAAQABAAFAAUABgAK
AA0ADwAPAA8AEQAQABAADwANAAsACAAHAAMABgAHAAcACAAGAAUABAADAAEA/v/+//z/
/P/5//f/+f/2//X/9P/0//j/+f/6//n/9P/2//f/+P/5//r/+v/6//n/+f/4//X/8//z
//T/9P/4//n//P/9//j/9//3//b/9v/4//j/+P/0//L/8P/u//L/9f/5//v//f/8//r/
/P/5//b/9P/w/+z/7v/1//z/AAAHABAAHwAwAEQAVwBuAH8AlAC4ANsA3gDJALAAkwB6
AGoAUQAvAA0A9//n/9j/zP/H/8f/yf/Q/9j/3v/j/+b/6P/q/+//+P/8//j/9f/4//v/
+v/3//b/9v/0//P/8//2//z///8BAPv/+f/4//b/+f/6//n/+v/6//7//v/7//z//P//
////+v/5//j/+v/6//z//v8AAP////8BAAMAAgAAAP///v/+/wAA/v/+//3//f/8//v/
/P/9/wMABgAGAAMABQAGAAgACAAJAAkACQALAAsACwAKAAoADAAOAAsACgAJAAoACQAI
AA0ADgAQABEAFAAVABgAGAAZABsAHAAfACEAIgAfAB4AHgAcAB8AJAArADAALQAtAC0A
LgAvADAANAA3ADcANwA4ADoAOAA2ADUANQA7ADsAOwA5ADYANAAxAC0ALgAuAC0ALAAt
ACsAJwAnACcAJgAjACIAIAAfABwAGgAYABUAEgASABQAEwAUABMAEAAOAA0ADQAJAAUA
AgABAAEAAAD///////8AAAEAAgD///7//v/+/////////wEA/f/6//j/+v/6//r//f/9
//3//f/7//r/9v/1//T/8//3//n/+//9//7//v/9//3//////////f/7//n/9//1//f/
+f/7/////////wAAAgABAAAAAAD///z/+v/+/////f/9//7//v///wAAAQAAAAMABAAF
AAsACQAHAAUAAAACAAMABAAFAAYABgAFAAUAAwACAAAA//8AAAEAAQABAP///v/+//7/
/v8AAAIAAwACAAIAAQD//wAAAAAAAAAAAAAAAAEAAwABAP///f/9//z//P/7//j//P/+
/wEABgADAAAA/v8CAAIAAwACAP//+v/5//n/+f/3//f/+f/6//r/9//5//r//f8AAAAA
/v///wAAAgADAAEA/f/7//r//P8BAAEAAgADAAIAAgACAPn/9//8//7//v/+//7//v/8
//z//P/8//v/+v/5//j/+//8//3//v/7//r/+f/4//v//P/9//7//P/8//z//P/+//7/
/v/+//7//v/+//7//v/+//7//v/+//7//v/+//z//P/8//z//f/+////AAD///7//f/8
//r/+v/6//r//P/8//z//P/+//7//v/+//7//v/+//7/AAAAAAAAAAD+////AQACAAcA
CwAMAA0ADwARABIAEgATABEAEAAOAAsABwAGAAUABQAGAAYABwAHAAcABAAAAP3/+v/6
//f/+P/7//z//f/6//r/+v/5//j/9f/x//L/8//0//T/9P/2//b/9//5//n/9//3//f/
+P/4//n/+f/3//X/8P/t/+z/6v/p/+r/7v/y//b/+v/4//j/+P/5////+f/7//z/+P/y
/+//7v/y//T/9v/2//P/8P/w//f/AgANACQAQgBZAGoAgQCaAK4AxwDaAN0AzgCvAJAA
eABdADkAGQADAPH/4P/S/8n/wf+9/8D/xv/S/+X/8P/u//L/9//2//T/9P/z//L/8P/s
/+b/4v/r/+7/8v/3//f/+v/6//n/+P/5//v//P/5//j/9f/0//b/+v/6//f/9//4//z/
/f/6//n/+P/6//v//P/9//7/+//5//n/+f/3//b/9v/2//n//P/7//z//P/9//3//f/6
//n//f/+//3/+//+/wAA///+//7//f8AAAMABAAFAAQAAgACAAIABAAGAAgADAAIAAYA
CgAKAAwADQAQABEAEwASABIAEwAUABcAGQAaABkAGgAcABwAHgAgACQAJgAoACkAKgAs
AC0ALgAyADUAMwAxADAAMAAuACwAKwArADIAMwA0ADMANAA0ADMAMQAuAC4ALQAsACkA
JwAjACMAJQAkACEAIAAgAB8AHAAaABoAFwAUABQAEgAPAA4ACwAGAAQAAwADAAMAAQAA
AAEAAAD+//z/+//4//j/+P/4//j/+P/5//r/9//3//f/+f/3//T/8v/0//P/8v/0//P/
9//5//n/+v/4//f/9v/1//X/9f/1//X/9v/2//X/9f/2//X/9P/x//L/8//0//X/9f/1
//X/9//1//P/8v/y//T/9P/1//X/8//y//f/+f/3//f/+P/4//n/+v/7//r/+f/2//P/
9f/6////BAAGAAIA///8//n//f/+//7///////7//P/7//n/+f/4//f/+f/6//z//v/6
//r/+v/5//n/+v/6//n/+P/4//j/+P/3//b/9v/3//r/+f/4//n/+f/6//r/+P/3//b/
9v/4//b/9P/z//j/9v/3//b/8//y//P/9f/3//L/8f/y//L/8v/v//H/8v/1//r//P/8
//n/+P/4//f/+P/3//j/+v/5//v/+P/2//b/9v/3//j/+f/3//b/9v/0//T/9P/0//b/
9v/2//b/9v/2//b/9v/0//T/9P/0//L/8v/y//L/8v/y//L/8v/1//b/9//4//j/+P/4
//j/9v/0//L/8P/z//T/9f/2//j/+P/4//j/9P/y//D/7v/w//L/9P/2//T/8v/w/+7/
8f/0//f/+v/5//j/9//2//j/+v/8//7//P/8//z//P/+//7//v/+//3//P/7//r/+v/6
//v//f8BAAYACgALAAoACQAKAAoACgAJAAcABgAFAAYABAAFAAIAAAD///3//f/9//3/
+v/0//P/8P/w//D/7//y//P/8v/x//H/8f/u/+3/6v/m/+r/7f/w//L/8f/v/+3/7P/u
/+//7v/v//L/9P/1//f/9f/1//P/7v/v/+//7v/u//D/8P/w//D/7//u/+3/7P/3//f/
7f/n/+j/6v/u/+3/6P/k/+b/6P/q/+f/7P/6////BgAVACoAQABRAGQAfwCSAKoAyQDa
ANcAyACnAIQAbABTAC8ABwDx/+f/3v/Q/8P/vf+7/77/xv/O/9f/4v/m/+r/6//s/+r/
7P/r/+j/7P/s/+r/6v/r/+j/5v/l/+T/6P/p/+n/6//v//T/+P/3//b/8//y//P/9v/1
//H/8P/w//P/8//x//H/8f/0//L/8v/y//L/8f/x//P/9f/2//b/9//4//X/9P/v/+z/
8P/z//X/9//3//f//P/+//z/+f/7//z/+f/4//j/9//6//3//v////z/+P/2//T/+f/+
/wMACgAIAAYACgAKAAkACQALAAsACQAIAAgACQANABEAFAAWABcAGAAaABoAGgAcACAA
IgAiACMAJAAmACYAJgApACsAKAAnACcAKAAnACYAJgAnACoAKQAoACUAJwAoACgAJwAk
ACQAIwAiAB8AHQAZABkAGgAaABgAGAAVABMADwAMAA0ACwAJAAoACwAJAAkABwADAAAA
/v/9//7/+//5//n/9v/0//L/8f/y//T/9v/4//b/9P/z//L/7//v/+//8f/x//D/8P/0
//D/7v/v/+3/7//v/+3/7P/t/+//8f/z//H/8f/x//H/8v/y//H/8f/x/+//7f/p/+v/
7f/v//H/8//z//P/9f/z//P/9P/2//X/9P/0//P/8P/u//L/8//1//f/+v/8//r/+P/2
//L/9P/0//T/+f/5//n/+f/2//b/9//4//n/+v/6//n/+f/6//r/+f/5//f/9//2//X/
9v/2//f/+P/4//j/+P/3//b/9v/1//P/8//0//X/9v/0//L/8f/x/+//7f/r/+v/8P/0
//f/+P/2//b/9//6//r/+P/3//z/+f/5//f/8//z//P/9P/1//H/8f/z//T/8v/v//H/
8v/y//T/8//w/+7/7P/r/+n/7v/v//L/9v/3//v/+v/6//X/8v/w/+7/8//3//T/+P/3
//b/9f/0//T/9P/0//T/8f/w/+//7v/u/+7/7v/u//D/8v/0//b/8//y//H/8P/0//b/
+P/6//f/9v/1//T/8v/y//L/8v/y//L/8v/y//D/8P/w//D/8v/0//b/+P/2//T/8v/w
//D/8P/w//D/7v/u/+7/7v/u/+7/7v/u//P/+P/9/wIA/v/8//r/+P/7//z//f/+////
AQACAAYABwAHAAcABwALAAwADAALAAgABgADAAIAAQABAAEAAAD///3//P/7//3/+v/2
//X/8v/y/+//7f/v/+//7//v/+7/7//v/+//8P/u//H/8//0//T/9P/z//L/8v/z//P/
7//v/+//8P/v/+//7v/v//H/7v/t/+3/7P/s/+7/7v/r/+r/6f/o/+n/6v/s/+//6f/v
/+z/6P/s//X/8v/q/+r/5v/i/+f/8P/6/wUADgAdADAAQgBZAHQAiwCkAMAA1QDYAMkA
rACNAHYAYgBBABkA+//r/9//zv++/7f/u//B/8j/zP/S/9v/5P/m/+b/6f/u/+7/7P/r
//D/8v/y//D/8P/w/+7/7f/t/+//9P/2//f/8v/x//H/8P/w//D/7v/u//H/9v/3//X/
8v/y//X/9f/z//P/8//2//L/8v/y//L/8f/x//P/9f/2//b/9//4//f/+P/1//T/9v/5
//v//f/7//n//P/8//v/+f/8//7/AAAAAAEAAQD//wEAAQABAAIAAgAEAAYABgAGAAYA
CAAFAAIABQAEAAcACQANAA8ADAAKAAkACQAPABMAFgAYABcAGAAaABoAGgAcACAAIgAj
ACUAJwAqACwALAAvADEAMQAxADIANAA0ADIAMQAxADMAMQAvACsAKwAsACwAKwAnACYA
JAAiACMAIwAhACMAIAAeABoAGAAYABcAFAASABMAEQAPABAADAAJAAgABQADAAIAAgAD
AAEA/f/6//n/+//6//n/+f/4//j/+P/4//X/9P/0//T/8f/x//H/8//y//D/7//y//D/
8P/z//P/9f/1//P/8v/z//P/8//z//P/8//z//P/8v/y//H/8f/1//X/9f/z//H/8f/x
//H/8f/x//H/8//0//X/9//6//b/9P/z//H/8P/u//L/8//1//f/+v/8//r/+P/2//L/
9v/2//b/+//+////AAD+//v/+//7//v/+f/4//b/9f/0//T/8//z//n//f8AAAMAAQAA
AAAAAAD6//j/9v/z//b/+P/5//n/9v/0//L/8P/w//D/8f/z//f/9//3//n/9//4//j/
9v/4//j/+f/8//b/8v/v//L/9v/7//7////6//f/9f/z//P/8//1//b/9P/x//P/9P/1
//j/+P/2//n/+v/8//3/+//3//X/9P/y//X/8//y//P/8v/y//L/8//1//b/8P/y//T/
9v/4//f/9v/1//T/8v/y//L/8v/1//b/9//4//f/9v/1//T/9f/2//f/+P/4//j/+P/4
//j/+P/4//j/9//2//X/9P/y//L/8v/y//T/9P/0//T/9P/0//T/9P/0//T/9P/0//b/
9v/2//b/9f/0//P/8v/0//T/9P/0//L/8v/y//L/9P/2//j/+v/6//r/+v/6//r/+v/6
//r/+//8//3////+//7/AQADAAMAAwADAAUABwAIAAgABwAHAAYABwAFAAMAAwACAAIA
///9//v/+f/6//j/+f/4//f/8//w//H/8//z//P/9P/z//P/8//x/+7/8P/x//L/7//u
/+z/6v/q/+v/6//p/+j/5//n/+b/6f/r/+//8f/r/+n/6P/m/+j/7P/u//D/7v/u/+7/
7v/s/+3/7//v/+//7P/q/+r/6//q/+T/4v/q/+7/6//q/+7/9/8EABMAIgAyAEcAYAB7
AJYAsADLANwA0wC8AJ0AggBoAE0ALwALAPP/6f/c/8z/xf+9/7P/sv/A/9D/2f/c/+T/
7P/r/+b/5v/s/+//8P/y//D/7P/q/+r/6P/n/+f/6f/u//D/8f/x//H/8v/y/+//7v/r
/+r/7v/y//L/7//s/+z/7//v//H/8//1//r/9v/0//L/8P/v/+//8f/z//X/9v/4//r/
+f/6//f/9v/4//n/+f/5//j/9//7//z/+P/1//f/+P/6//r/+//7//n/+//7//v//v/+
/wAAAgABAAAA//8AAAEAAAAFAAYABgAHAAoACwAIAAYABQAFAAwAEwAZAB4AHQAcABwA
GgAZABoAHQAeACEAIwAlACgAJwAmACgAKQArACsALAAuACoAKAAnACcAKwArACsAKQAs
AC4ALwAvACwAKgAnACQAJQAjAB8AHwAdABwAGQAYABYAFQASABAAEgARABAAEgAPAAsA
CQAFAAQAAgABAAEA/P/3//P/8f/2//j/+v/9//r/+v/6//r/9//2//b/9v/z//P/8//1
//L/7v/r/+z/7v/w//X/9//5//n/9//2//T/8//y//H/8P/v/+7/7f/s/+z/6//r//H/
8//1//X/9P/z//L/8f/v/+//7//x//T/9f/3//r/9//2//b/9f/w/+7/8v/z//X/9f/2
//b/+P/4//j/9v/6//r/+v////7//f/8//j/9//3//f/9//3//b/9P/z//b/9v/1//X/
+f/9/wAAAwABAP7//P/6//r/+v/6//n/+f/6//r/+f/2//b/9v/2//r/+v/7//3/+v/3
//T/8//0//b/9//2//T/9P/1//j/9//0//L/9v/6//3//v/9//n/9//2//X/8f/x//P/
9P/y/+//8f/y//X/+P/4//b/+P/6//3////7//f/9f/0//T/9//1//T/9f/2//j/+v/3
//P/8P/w//P/9P/1//b/9f/0//P/8v/z//T/9f/2//j/+v/8//7/+v/4//b/9P/x//D/
7//u//L/9P/2//j/+f/6//v//P/8//z//P/8//n/+P/3//b/+P/4//j/+P/6//r/+v/6
//f/9v/1//T/9v/2//b/9v/0//T/9P/0//b/9v/2//b/9v/2//b/9v/4//r//P/+/wAA
AAAAAAEAAAAAAAMABQAHAAkACwAPAA4ADgANAAsACgAIAAgABQADAAMAAgACAAEAAQAB
AAEA///8//z/+v/5//X/8v/z//T/9f/2//j/+P/3//b/8//u/+7/7f/s/+//8P/w//D/
8//1//b/9f/1//X/9v/2//f/9//5//n/9f/z//L/8P/x//T/9f/2//X/9P/z//L/8//1
//j/+f/9//z/+P/4//P/7P/s//D/8P/w//P/9P/2//3/CAAVACIAOgBTAGgAgQCcALgA
zQDWAMUAsgCjAIoAcgBZADUADQD1/+n/3v/U/8//xf+//8b/0P/Y/+P/7v/u/+r/6f/w
//j/+v/3//j/+v/4//T/8v/2//b/9//5//b/+P/3//X/9f/1//b/9v/5//r/+f/6//n/
/P/7//f/+P/6////AQD+//3//P/+//j/9v/0//L/9//7/wEABwAFAAIAAAD+/wEABAAD
AAQAAwADAAIAAQAAAP//AwAEAAQAAQADAAQAAQAAAAAA//8AAAMABAAFAAgACAAKAAwA
CgAKAAoADAANAAwAEQASABAADwAQAA8AEgASABMAFQAaAB0AHwAgAB8AIAAiACIAJAAm
ACoALAAqACsALAAuACsAKgAsAC0ALwAxADQAOAA1ADIAMAAvADQANQA2ADUAMwAyADAA
LQAwADIAMwA0ADEALQAnACUAJwAmACMAIgAhACEAHwAeABsAFwATABIAEwARABEADwAL
AAgABgAFAAYABQAFAAcABwAGAAUABQABAP7/+//4//r/+v/7//z//v///wAAAwAAAPz/
+f/6//r/+v/9//3//f/9//v/+v/6//v//P/9//v/+f/3//X/9//4//j/+f/8//3//v/9
//v/+//7//v/+//7//v//f/5//f/9v/2//v//v8CAAUAAgAAAAQABQADAAMABAAEAAQA
BAAEAAIAAwACAAEABQAHAAcABwAEAAQABQAGAAcABQAEAAIAAQADAAQABAAFAAQABQAF
AAUAAgAAAP///v/9//7//////wAAAgADAAMABAAEAAQABAACAAAA/////wAA///+////
AAACAAMAAgAAAAAAAQAEAAIAAAD//wQAAwAFAAUAAwD9//n/9v/z//j//f8EAAoABgAB
AAEAAAD+/wAA///8//7//v//////AQD/////AAACAAUAAwACAP///P/6//j/AQADAAQA
CgAHAAYABQAEAAMAAgABAAAA/v/+//7//v/8//z//P/8////AAABAAIAAQAAAP///v//
/wAAAQACAAMABAAFAAYABAACAAAA/v/8//z//P/8//j/9v/0//L/+P/8/wAABAACAAIA
AgACAAIAAgACAAIAAAAAAAAAAAD9//z/+//6//z//v8AAAIABgAIAAoADAAKAAgABgAF
AAkACgAOABEAEgATABQAFwAUABIADwALAA0ADAANAAsACAAHAAUABAAFAAcACQALAAoA
BgAFAAIA/P/1/+//7f/w//P/9v/6//3///8BAAEA/P/8//v/+v/6//r/+f/4//j/+f/5
//f/+f/7//7/AAD9//v/+//5//f/9//4//j/9v/4//j/+P/2//b/9v/2//b/9//5//n/
/f/2//b/9v/1//b/8v/s//b/BAD9//L/9v///woAHQAyAEYAWQBsAIUAogC6AM8A4ADn
ANoAvQCcAIAAZwBFABsA+//x/+j/3P/V/9H/y//K/8z/0P/b/+b/6v/k/+n/9P/2//D/
8//6//7//v/8//z//f/6//j/9//6//7///////3//f/+//7/AAAAAP7//v/8//7//P/3
//f/+P/8//3/+//7//v//v/6//r/+v/6//z//f8AAAMAAgAAAP///v8AAAIAAAAAAP7/
/f/7//n//f///wYACgAIAAUABwAIAAUABAAEAAMABQAHAAcABwAHAAYABwAIAAoACgAK
AAwABwAEAAcABgAJAAsADwARABQAFAAVABcAFwAZABoAGgAeACAAIwAkACEAIgAlACYA
KAAnAA==
         </WaveFormData>
      </LeadData>
      <LeadData>
         <LeadByteCountTotal>10000</LeadByteCountTotal>
         <LeadTimeOffset>0</LeadTimeOffset>
         <LeadSampleCountTotal>5000</LeadSampleCountTotal>
         <LeadAmplitudeUnitsPerBit>4.88</LeadAmplitudeUnitsPerBit>
         <LeadAmplitudeUnits>��V</LeadAmplitudeUnits>
         <LeadHighLimit>2147483647</LeadHighLimit>
         <LeadLowLimit>268435456</LeadLowLimit>
         <LeadID>II</LeadID>
         <LeadOffsetFirstSample>0</LeadOffsetFirstSample>
         <FirstSampleBaseline>0</FirstSampleBaseline>
         <LeadSampleSize>2</LeadSampleSize>
         <LeadOff>FALSE</LeadOff>
         <BaselineSway>FALSE</BaselineSway>
         <ExcessiveACNoise>FALSE</ExcessiveACNoise>
         <MuscleNoise>FALSE</MuscleNoise>
         <LeadDataCRC32>2441481229</LeadDataCRC32>
         <WaveFormData>
7f/t//D/8P/0//L/9P/3//X/8v/w/+//8//0//b/+P/1//L/8f/x//f/9v/0//T/9P/z
//T/9v/4//v/AAAGAA0AFAAYACAALwA/AEsAVABcAGAAZgBoAGgAYABNAC8ACgDp/8z/
w//H/8r/0P/X/9n/0v/I/7//tv+2/7n/wP/G/9H/4P/j/93/3v/g/+X/6//w//T/9v/2
//j/9//2//X/9f/z//b/9v/2//j/+P/3//f/8//w/+7/7P/w//T/9v/3//T/9P/0//P/
8//z//T/9v/1//f/+f/7//X/8//z//X/9v/1//X/9v/5//n/+f/5//b/9P/w/+7/8P/1
//n//f/7//r/+v/+//3//P/8//z/+//9//z/+P/4//j/+f/8//r/+v/8//7//v/8////
//8DAAUACAAKAAYABAACAAMAAwAFAAYABwAJAAwAEAASABAAEwAZABkAHAAdAB4AHgAh
ACIAJAAlACMAJAAkACUAJAAjACIAIQAjACQAJAAkACUAJQAkACQAJAAkACUAJQAhACAA
HgAeABoAFwAVABQAEgAPAA4ADAANAAsACwAMAAoABwAEAAMAAwABAAIAAwADAP//AAAB
AP3/+P/2//T/9f/1//T/9P/3//j/+P/4//b/9v/2//b/8v/u/+7/8P/x//L/9P/2//T/
8//z//H/7v/u/+3/7P/t/+7/7v/v//H/8v/z//T/8f/v/+3/6//r/+z/7f/v//D/8f/y
//T/9v/2//f/+P/4//j/+P/3//L/8v/2//j/+//8//3//f/8//z/+//3//j/+//8//3/
/f/+//3/+f/4//f/9f/y//b/+//6//z/+//7//X/8//1//f/9//1//j/+v/7//v/+f/3
//f/9v/4//j/+P/3//T/8v/x//H/9v/4//r//f/6//f/+P/3//T/8//z//L/9P/0//X/
9//2//H/8P/w//P/8//z//L/7f/t/+3/7P/q/+r/7f/t/+//8v/2//r/9//5//f/8//1
//T/9P/0//b/9v/2//f/9//2//P/8P/y//P/9f/3//L/8P/x//D/8P/w//D/8P/x//L/
8//0//P/8v/x//D/8f/y//P/9P/y//D/7v/s/+7/7v/u/+7/7//w//H/8v/y//L/8v/y
//D/8P/w//D/7//u/+3/7P/u/+7/7v/u//H/9P/3//r/9//2//X/9P/0//T/9P/0//D/
7v/s/+r/7f/u/+//8P/z//b/+f/8//z//P/8//z/+v/9//3//f/+/wEAAgADAAUABgAG
AAQABAAFAAgACQAMAAwACgALAAQAAAAAAAAA/v////z/+P/6//r/+v/3//X/9P/z//H/
8f/w//H/8v/0//T/9f/1//P/7v/r/+n/7f/t//D/7v/u/+3/7f/u/+v/6f/o/+j/6//t
/+//9P/y//L/7v/u/+//7//u/+7/7P/r/+n/6P/q/+z/7v/y//P/8f/4//r/8v/w/+//
8P/0//j///8IAAwACQAMABIAGgApADsATQBaAGIAaABsAGoAYgBWAEUALQAKAOX/yP+/
/8X/xv++/7v/x//U/9L/w/++/8L/xf/K/9D/1//a/9n/2//g/+T/5f/n//D/9P/0//L/
8v/0//T/9P/1//T/9v/1//T/8v/y//H/8f/0//T/9f/2//X/9v/1//P/8f/y//P/8//z
//P/9P/2//X/9f/1//X/8f/x//P/9//0//H/7//u//P/9f/3//n/+f/6//n/+v/3//n/
+v/7//j/9v/1//j/9v/2//f/+P/8///////8//z//P/9/wAA/v/+/wAAAgABAAAABAAF
AAQAAwADAAIABQAGAAcACwAOABEAEwAVABUAFgAYABgAFwAZAB4AHQAeAB8AIAAgACEA
IgAkACUAIwAkACQAJQAnACcAJwAnACsALAAsACwAKgAnACMAIAAjACQAJgAnACYAJgAl
ACYAIwAhACAAIAAeABsAGgAYABYAEwASABIAFQATABEAEQAOAAsACwALAAoABQAFAAUA
BwAEAAQABAADAAMAAgACAAIAAgABAAAA/v/+//7//v/7//b/9f/2//j/+P/5//r/+//7
//z/+//9//7//v/+//3//P/6//n/+f/4//f/9v/6//v//P/9//7//v/+////AQABAAEA
AgD///7//v/+//7//v/+//3//P/8/wAAAgAAAAAAAAD//wIABAAFAAMAAQADAAMAAwAD
AAQAAwD//wEAAQAAAP7//f////v/+v8AAAUABAAHAAYABwAGAAMAAQACAAIAAQACAAEA
AgACAAAAAAAAAP///P/6//n/+f/7//z//f///wEA//8BAAEAAQABAAIAAgABAAAAAAAB
AP//+f/3//b/+//9////AAD////////+//7//v8BAAEA/f/8//z//P/+/wMABAADAAEA
AAAAAAAA/v/+//7////+//7//P/6//r/+f/5//n/BgAIAAMABAADAAIAAQAAAP///v/9
//z//v/+//7//v/8//z//P/8//7//v/+//7/AAAAAAAAAAACAAIAAgACAAIAAgACAAIA
///+//3//P/8//z//P/8//7//v/+//7///8AAAEAAgABAAAA///+//r/+P/2//T/+f/8
////AgADAAQABQAGAAgACAAIAAgACQAKAAsADAAJAAgABwAGAAkACgAOAA8ADQAOABEA
EgAVABcAGAAYABUAEwASABMAEQAPAAwABwAFAAAA/P/8/wEABwAOABEADQAMAAsACgAH
AAUABAADAP7/+v/1//L/9v/4//r//f///////P/7//3//////wIAAAD+//3//f/9//z/
+v/5//n/+f/4//f/+f/4//f/8v/1//n//P/+//z//f/9//z/+v/6//r/+v/6//v/+f/y
/+z/8P/+/wcABAD+/wIADwAUABoAHwAeABwAJAAtADkATwBiAGoAcgB2AHYAdABoAFEA
MwAaAP//4P/R/9P/1v/U/9H/0f/M/8j/x//G/8j/z//Y/97/3//k/+f/6f/u//b/+//7
//j/9//2//P/8v/2//j/+v/9//v//v/+//7//f/8//r/+f/7//r/+v/6//v//v//////
AQACAAMAAwAAAP////8AAP3//f/9//3//f/9////AwAAAP3/+//6//z/+//6//n/+v/8
//z//v/7//3//v////3//P/8/wAA/v/+////AAD//wEAAAD8//7/AAADAAgACAAIAAoA
DAAKAAgACwALAAsACwAMAAwADgAOAA4AEQARABMAFAAVABMAFAAWABYAFgAZAB8AHwAe
AB8AIAAgACMAJAAmACcAJQAmACYAJwAoACkAKgArAC0ALgAuAC4ALgAtACsAKgAqACoA
KwArACsAKgAoACgAJwAlACQAJAAkACEAIAAeABsAFwAVABQAFQATABEAEQARAA8AEAAR
AA0ABwAGAAUABwAEAAQABAAEAAUABQAGAAQABAADAAIAAQAAAP///v/+//z//v8CAAIA
AgADAAQA///7//j/8//1//j/+v/8//3//v/+/////f/8//v/+v/+////AAABAP3//P/7
//v/+f/5//n/+v/8//z//f/+/wAAAAAAAP////8AAAUACAAFAAIA///7//z//v////3/
/v8BAAIAAwAEAAYABgADAAQABQAFAAQAAwAFAAEAAAACAAUAAgADAAUABwAHAAUAAgAC
AAEA///9//v/+//6//r/+v/6//n/+//8//7/AQAEAAQABAAFAAMAAQADAAMAAgABAAEA
AAD+//z/+//7//3/+//9/wAAAgABAAAA/v/7//v/+//6//n/+v/+////+P/2//X/9P/5
////AQABAAAA/v/9//z//P/8//z//f/+//7//P/6//j/9f/z//H/+P8EAAUAAgABAAAA
///+//z/+v/4//b/+P/6//z//v/8//z//P/8//3//v///wAA///+//3//P/7//r/+f/4
//j/+P/4//j/9f/0//P/8v/1//j/+//+//7//v/+//7/+//6//n/+P/6//r/+v/6//f/
9v/1//T/+P/8/wAABAADAAIAAQAAAAIAAgACAAIABgAIAAoADwALAAkACAAJAA0ADwAS
ABQAEgAQAA8ADwAQAA8ADgAMAAkACQAEAAAAAAAAAAEAAwAEAAIAAwAEAAIA///9//z/
/f/7//r/+P/3//b/9f/0//b/9//4//b/9//3//n/+f/7//j/9f/z//H/8v/y//H/8//0
//X/9f/3//r/+v/6//b/9v/3//f/9P/0//X/9f/w/+7/7P/q/+//9P/6//3//v/6//j/
+v/7//z/AAACAAUACgAQAA8AEAAUABwAKQA9AFMAYABkAGAAZABwAHgAbABVADMADADr
/9b/0f/X/9j/1P/R/9P/1P/S/8v/xP/G/8v/zv/Q/9P/2P/f/+f/7P/w/+3/7f/y//f/
+P/3//j/+f/4//f/9//6//7///8AAP7//v/9//3/+//6//r/+v/6//z//P/7//v//P/9
//3/+f/3//b/9v/3//v///8DAAAA//8AAAMA///9//z//P////////////r/+P/0//L/
9f/7/wAABQAEAAIAAQAEAAMAAgACAAIABgAJAAkABgAFAAQABAAGAAgACAAKAAwABwAE
AAYABQAKAAsADQAOABAAEgAUABkAGQAZABgAFwAVABYAGAAYABkAHQAkACUAIwAjACMA
IgAnACoALgAxAC4ALgAtAC0AMAAxADIAMwAyADIAMQAwADAALwAtACwALgAuAC8ALwAs
ACoAJwAmACYAJQAlACYAJQAhAB8AHAAcABkAGAAYABoAGQAYABkAFQARABAADwAOAAkA
CQAJAAcABAAEAAQABAAFAAUABgAEAAQAAwACAAEAAAD///7//f/6//v//v/7//r/+v/6
//v/+//8//v/+P/4//f/9v/4//r/+//9/wAAAAAAAAAAAAD///7//f/7//r/+f/5//z/
//8CAAYAAwACAAIAAgAGAAYABgAFAAAAAAAEAAYABAAEAAQAAwAFAAgACgAJAAkACwAL
AAsADAAMAAoABQAGAAcABwAGAAgACwAIAAgABwAJAAUABQAFAAUAAwD//wAAAgADAAMA
BgAFAAYABgAFAAQAAwABAAMAAgACAAMAAgACAAIAAwADAAEAAwADAP///f/8//r//v8A
AAMABwAJAAUABQAGAAUAAwABAP7//v///wAAAAD9//z//v/9//z//P/9//7/AQAFAAUA
AwAFAAQABAAEAAMAAgABAAEABAAEAAIAAAABAAEAAgADAAQAAgADAAIAAAAAAAAAAAAC
AAIAAgACAP///v/9//z//f/+////AAD+//7//v/+//z//P/8//z//f/+////AAD+//7/
/v/+//7//v/+//7/AQACAAMABAADAAIAAQAAAAIAAgACAAIABAAEAAQABAADAAIAAQAA
AAIAAgACAAIAAQAAAP///v8CAAQABgAIAAYABgAGAAYACAALAAsACwANABEAEwAVABYA
FgAVABIAFAAXABwAHwAeABwAGAAXAA8ACgAJAAgADAAPAA4ADAAJAAgABwADAAIAAgAC
AAEAAgAAAAAAAAD9//z//P/7//v/+P/3//f/9//1//b/8v/0//f/+/8AAAAA/////wAA
AAD///7/AAD+//z/9v/0//P/8f/u/+z/9P/5//3/AgD///7//f/+/wMAAQD+/wAAAAD8
//v//P8AAAQABwAOABIAEwAUABoAIAAnADUATwBiAGYAbAB0AHoAdgBwAGMASwAiAPv/
3P/H/8n/2P/W/8v/x//K/8j/wf++/8D/x//Q/+L/6f/m/+n/7f/u//D/9f/7//j/9f/y
/+3/6v/y//b/+v//////AgACAAIAAAAAAP////////7//v/+//7/AAAAAP///f/+////
////////AAACAP///////////P/7//z////9//v/+v/6//3//f/9//3///8AAP//AAD8
//3//f/9//7//v///wQAAQAAAAAAAAAAAAMAAwAAAAIAAgADAAYABgAGAAgACgAIAAYA
CQAJAA0ADQAOAA4ADgAOAA4AEQAVABcAGAAZABcAFgAWABQAFwAbACIAIwAmACcAKAAo
ACcAKAAqACsALQAuAC4ALwAsACkAJgAjACkALgAyADYANAAzADEAMAAvAC4ALgAtAC0A
LAAqACoAJwAlACQAJAAnACUAJQAkACIAHwAeAB4AHQAZABUAEwATABEAEgATAA8ACQAI
AAcACQAGAAYABgAFAAUABAAEAAQABAADAAIABAAEAAQABAABAPz/+//8//z//P/9//7/
AgADAAUABQACAAIAAQAAAAAAAAD/////AAAAAAAAAAABAAEAAQABAAEAAgADAAUAAgAB
AAAAAAD+//7///8AAAEAAAD///3/+//8/wEABAACAAIAAgABAAMABAAEAAEA/v////7/
/f8DAAgACwALAAoACQAHAAQABgAJAAYABgAGAAcAAgABAAEAAwADAAEAAgAEAAUABQAF
AAMAAwACAAIAAgACAAEAAQAAAAAAAQABAAAA/////wEA//8BAAEAAgABAAEAAAD///7/
/v//////+//7//z/AAABAAIAAgD9//3//f/8//n/+P/6//n/9//4//r//P/+/wMABAAD
AAEAAAAAAAAAAAAAAAAAAQAAAAAA/v/8//3//f/+/////P/8//v/+v/6//r/+v/6//v/
/P/9//7//v/+//7//v/8//z//P/8//v/+v/5//j/+v/6//r/+v/6//r/+v/6//v//P/9
//7/+//6//n/+P/5//r/+//8////AAABAAIA/P/4//T/8P/1//j/+//+//v/+P/1//L/
9v/4//r//P///wAAAQACAAAAAAAAAAAAAwAEAAUABgAJAAoACwAMAAgABgAHAAUABwAI
AAsADAANAA8AEAAQAAwACwALAA0ADwAPAA4ACwALAAYAAgACAAQABQAHAAUAAQAAAP//
/v/5//f/9v/1//X/9v/2//j/9v/0//L/8f/y//P/8f/x/+//8f/x//T/8P/u/+3/7f/w
//L/8//1//j/+f/5//n//P/8//z/+P/1//X/9P/y//T/9f/1//T/8//y//H/8P/4//f/
8f/u//D/8v/6//v/9P/y//b//f8IAAwAEQAaABwAIAArAD0ATQBWAFoAYABkAGYAagBk
AFcAPQASAOf/yv/B/8v/1P/S/9P/1f/U/87/w/+8/7z/w//I/9L/2//e/93/3//k/+r/
7//z//L/9P/0//L/8v/x/+7/6//p/+z/8P/x//L/9f/2//b/9//4//j/+f/6//r//P/8
//v/9//2//X/8//y//P/9f/4//P/8//z//P/8//z//X/+f/4//f/9//4//f/8//v/+v/
7//0//f//P/5//v//P/9//z/+v/5//z/9v/0//P/8v/2//v//f/8//n/9v/0//T/+f/8
/wEABgAFAAQACAAJAAkABwAGAAQAAAD+//z//f8CAAcACwAPAA0ADgAQABAAEgAVABsA
GwAaABsAHAAcABsAHAAeAB8AIQAiACIAIwAiACEAIAAfACMAJAAkACQAJAAjACEAIAAf
AB4AHgAdAB4AHgAdAB4AHAAZABcAFgAYABUAFAASABMAEQARABIADwALAAcABQAGAAMA
AwADAAIA/f/9//3//P/4//f/9v/3//n/+v/8//j/9v/z//D/8f/y//P/9P/1//L/8//2
//T/8v/x//D/8f/x//L/8f/z//T/9P/0//b/9v/1//X/9f/0//P/8v/y//H/8P/v//D/
8v/0//f/9v/1//T/9P/3//j/+v/8//r/+P/2//P/8v/0//r//v8AAAAAAAD///z//P/7
//f/+f/9////AQACAAIAAAD7//v/+//6//j/+f/9//v//P/9////+//7//v//f/9//v/
+v/6//n/9//4//f/+P/4//j/+P/4//f/9f/0//T/9f/4//j/+P/5//X/8f/x/+//8//1
//j/+v/6//r/+//9//3/+f/5//r/+//7//v/+v/1//X/9f/0//L/8v/1//X/9P/0//X/
9v/z//X/8//v/+//7v/u/+7/8f/y//P/9f/5//r/+f/4//f/9f/0//P/8P/0//H/+P/6
//r/+v/6//f/9v/1//T/8f/w/+//7v/w//D/8P/w//H/8v/z//T/8//y//H/8P/z//T/
9f/2//T/9P/0//T/9P/0//T/9P/z//L/8f/w//H/8v/z//T/9v/2//b/9v/0//T/9P/0
//L/8v/y//L/8P/u/+z/6v/t/+7/7//w//X/+P/7//7//P/8//z//P8DAAUABwAKAAsA
CgAJAAkACwAMAAsACwAJAAsACwALAAkABQAEAP7//P/8//z//f/+//v/9//2//n/+v/4
//f/9f/z//D/7v/u/+7/7v/u/+7/7//v/+//7P/r/+v/7f/u//L/8f/w/+7/7f/t/+z/
6//r/+z/7f/r/+v/7v/u/+z/6P/o/+n/6v/q/+v/7f/q/+j/5//m/+n/6v/t//H/6//u
/+z/5v/q//X/9v/0//b/+//8/wQACQAOABAAFgAlADkATQBaAGQAaABqAGwAZgBaAEUA
IwD+/9v/xv/B/8X/xP++/7v/u/+6/7z/v//A/8L/xf/E/8b/zf/Q/9X/3//o/+z/7f/t
/+7/8P/w/+7/7v/y//L/8v/z//H/9P/0//T/8f/w/+7/7f/t/+z/7P/s/+3/8P/x//H/
8//0//X/9f/w/+//7//w/+//7//v/+//7//v//H/9f/1//P/8v/y//P/8//z//P/9P/0
//L/8v/v//H/8v/z//b/9v/3//z/+f/4//j/+P/8///////8//v/+v/6//z/+v/6//z/
/v/8//r//f/9//////8AAAAAAgACAAIABQAGAAcABwAHAAgACgANAA4ADAAPABUAFQAY
ABkAGgAaAB0AIAAkACcAJgAmACUAJQAnACcAJwAnACgAKAAnACYAJAAjACEAIAAeAB4A
HwAfAB4AHgAdAB4AHQAbABoAGgAcABkAGAAWABQAEQAQABAAEAANAAoACQAKAAcABwAH
AAQA////////AQD+//7//v/8//v/+f/4//r/+v/5//j/9//2//X/9P/z//D/8f/0//b/
9v/3//j/9f/z//L/7//z//b/+P/6//n/+P/2//X/9v/2//b/9v/4//n/+v/7//j/9v/0
//P/9P/1//b/+P/4//j/+f/6//r/+v/6//n/+P/4//z//v/8//z//P/7//n/+v/6//f/
9f/3//f/9//8/wAAAgABAP/////+//z/+f/7//f/9v/5//v/9//3//v///8BAAEA//8A
AAAA///8//n/+P/2//j/+P/4//f/9//2//b/9//3//b/9f/1//j/9//6//v/+v/5//n/
+P/4//j/+f/7//n/9f/1//b/+v/7//z//P/3//f/9//2//T/9P/3//f/8//y//L/8v/2
//v//P/7//v/+v/6//r/9//2//X/9f/4//j/9v/0//P/8f/w/+//+P/8//n/9P/2//b/
9v/2//T/9P/0//T/9v/2//b/9v/2//b/9v/2//j/+P/4//j/+v/6//r/+v/6//r/+v/6
//j/+P/4//j/9v/0//L/8P/x//L/8//0//T/9P/0//T/9P/0//T/9P/3//j/+f/6//f/
9v/1//T/9f/2//f/+P/3//b/9f/0//L/8v/y//L/9v/4//r//P/6//r/+v/6//3//v//
/wMAAwADAAQABwAGAAcACQAKAAwACgAJAAkACQAJAAkACAAIAAkABQACAAAAAAABAAMA
AAD8//v/+v/9//v/+v/6//b/8//x/+7/8P/y//T/9v/z//H/7//q/+z/7f/w//H/8//w
/+3/6//q/+r/6f/n/+f/6P/p/+n/6//u/+7/7v/p/+j/6P/n/+n/7P/w//P/8P/w//D/
8P/w//L/9f/1/+7/7v/q/+b/6//y//T/+P8FAAoACAAHAAgADAAWACEALwBBAFIAWABc
AGIAZABmAGIAUwA1ABIA8f/M/7n/wf/G/8D/v/+//8D/wv+7/67/qv+1/8T/yv/P/9r/
4//l/+T/5P/p/+v/6v/r/+r/5//m/+n/6v/r/+3/7//y//L/8v/0//T/8//z//D/7v/t
/+z/7P/u/+7/7f/t/+7/7//v/+7/7//x//T/7//v/+//7//r/+v/7f/x//L/8f/x//L/
9f/1//X/9f/x//D/7f/s/+v/7//y//X/8//y//L/9v/z//L/8v/y//L/9f/1//L/8v/y
//P/9v/4//j/+v/8//z/+v/9//3//v/9//3//P/7//r/+f/7////AwAGAAkABwAIAAoA
CgAJAAsAEAAPABIAEwAUABQAFwAYABoAGwAbABwAHAAdABwAGwAaABkAGQAaABoAGgAc
AB0AHQAeABwAHAAdAB0AGQAWABIAEAARABEAEgAUABQAEQAQAA4AEAANAAwADAAOAAsA
CAAHAAUAAQAAAP///f/3//b/9f/4//j/+//+//z/+//5//j/+f/6//r/+v/5//j/9//2
//P/7v/t/+7/8P/w//H/8v/0//P/8//x//H/8v/y//L/7//u/+z/6//u/+7/7v/u//H/
8//1//f/8//y//H/8f/v/+//7//w//P/9P/2//j/+P/4//j/9//y//D/8v/y//D/8P/w
/+//8//2//j/9//0//X/9P/z//f/+v/7//n/9//3//b/9P/y//P/7v/s//D/8//w//H/
9f/5//v/+//5//r/+v/5//f/9f/1//T/8v/y//L/8f/z//L/8v/z//X/9v/3//n/9v/z
//T/8//0//P/8//y//H/8P/w//H/9P/x//L/9P/2//X/9P/y//L/8//0//T/8f/w//L/
8f/s/+r/6f/o/+z/8f/y//H/9P/0//X/9v/z//L/8f/x//L/8v/w/+7/8P/v/+//7//0
//T/8//w//L/8v/y//L/8f/w/+//7v/w//D/8P/w//H/8v/z//T/8v/y//L/8v/v/+z/
6f/m/+r/7v/y//b/9v/2//b/9v/1//T/8//y//D/8P/w//D/7//u/+3/7P/u//D/8v/0
//P/8v/x//D/8P/w//D/8P/w//D/8P/w/+7/7v/u/+7/7//w//H/8v/0//b/+P/9/wAA
AQADAAcABwAHAAgACAAKAAgABwAHAAwADQAOAA4ACQAJAAQAAAD8//r/+f/5//r/+P/5
//r/+P/1//P/8v/x/+//7v/s/+3/7v/v//D/7v/t/+z/6P/m/+X/5v/l/+r/6P/m/+X/
5//q/+z/7f/r/+z/7f/t/+//8v/y//L/7v/u/+//7//s/+r/6f/n/+b/5v/m/+b/6f/s
//D/8f/u/+z/6v/q/+n/6v/w//j/+/8AAAQABQAIAA4AFgAdACkAPwBQAFYAWgBkAGoA
ZgBcAEkALQAOAOv/yv/B/8v/0v/S/8//zf/Q/87/wf+y/7L/t/+8/8b/0//a/9f/1f/c
/+b/6f/p/+7/7v/u/+z/7P/u/+7/7v/v/+z/7v/t/+z/7v/w//H/8//z//L/8v/y//T/
9v/2//X/9P/0//T/8//w/+//7//w/+v/6//r/+v/7v/x//b//f/6//f/9f/0//X/9f/1
//X/9P/0//L/8v/w//P/9f/3//b/9P/z//b/9f/0//T/9P/0//f/9//0//b/+P/7/wAA
///+////AAD+//z//////wAA//////7///8AAAEABQAJAAsADAANAA0ADgAQABAADwAR
ABYAFQAWABcAGAAYABcAFgAWABUAGAAcAB8AIwAhACEAIQAhACMAJAAkACQAJgAlACMA
IgAjACQAJgAnACEAHgAaABgAGQAZABoAHAAbABcAFQASABIADwAOAA4ACwAHAAMAAQAA
AP3//f/9/////f8AAAMAAQD8//r/+P/2//X/8//y//T/9P/z//L/8//0//X/9v/y/+7/
7v/w//D/8P/x//L/8v/x//H/7//x//L/8v/y//H/8P/u/+3/7//w//H/8v/y//H/8P/v
//H/8v/z//X/8v/x//D/8P/t/+z/7P/s//L/9v/6//3/+f/4//v//P/8//z//P/7//v/
/P/8//n/9v/3//b/9f/5//z//f/7//v/+//6//j/+v/9//r/+v/7//3/+f/5//r/+//6
//f/9//4//j/9//2//P/8v/w//P/9v/5//v/+f/4//j/+f/2//T/8v/x//T/8//2//f/
9v/1//X/9P/2//b/9//5//f/8//z//T/9f/1//X/9P/w/+//7v/s/+3/8P/2//n/9v/2
//f/+P/2//f/9P/v//H/8P/w//D/8//0//X/9//3//b/8//w/+7/7f/t/+3/9P/2//X/
+P/3//b/9f/0//L/8v/y//L/8f/w/+//7v/w//D/8P/w//D/8P/w//D/7//u/+3/7P/w
//L/9P/2//X/9P/z//L/8v/y//L/8v/v/+7/7f/s/+r/6P/m/+T/6//w//X/+v/4//b/
9P/y//L/8v/y//L/8f/w/+//7v/t/+z/6//q/+3/8P/z//b/+f/8////BQAEAAMAAwAF
AAYABwAJAAoADAAKAAkACQAKAAkACAAGAAMAAwD+//r/+f/4//j/+f/6//j/+f/6//j/
9f/z//L/7f/p/+b/4v/l/+b/5//o/+z/7//y//L/8P/v//D/7//x/+7/6//p/+r/7P/t
/+3/6//s/+3/7f/r/+7/7v/u/+j/6P/p/+n/6P/o/+n/6f/m/+b/5v/m/+X/5v/o/+f/
8v/s/+z/7P/r/+j/5v/o//f/DAAOAAkACAAKABIAHQArADsASgBQAFoAYgBmAGIAXABV
AD8AGADv/87/u/+//8L/uv+3/7n/uv++/7v/sv+w/7X/uv/C/8v/zP/F/8v/2P/a/9v/
5f/u/+7/7v/s/+z/7P/q/+j/5//q/+7/7//w/+7/7P/p/+f/6v/q/+v/7P/p/+r/6f/n
/+X/5v/n/+f/5f/l/+b/6P/l/+X/5f/l/+X/5//r//H/7P/p/+f/5v/o/+f/5v/l/+b/
5v/k/+T/5f/p/+z/7//t/+z/7P/w/+3/7P/s/+z/6//t/+z/6P/p/+r/7P/w/+3/7P/t
/+7/6v/o/+v/6//v//H/9P/2//b/9v/2//n/+f/7//z//f/9//7/AAAAAP//AQAGAAUA
CgAJAA==
         </WaveFormData>
      </LeadData>
      <LeadData>
         <LeadByteCountTotal>10000</LeadByteCountTotal>
         <LeadTimeOffset>0</LeadTimeOffset>
         <LeadSampleCountTotal>5000</LeadSampleCountTotal>
         <LeadAmplitudeUnitsPerBit>4.88</LeadAmplitudeUnitsPerBit>
         <LeadAmplitudeUnits>��V</LeadAmplitudeUnits>
         <LeadHighLimit>2147483647</LeadHighLimit>
         <LeadLowLimit>268435456</LeadLowLimit>
         <LeadID>V1</LeadID>
         <LeadOffsetFirstSample>0</LeadOffsetFirstSample>
         <FirstSampleBaseline>0</FirstSampleBaseline>
         <LeadSampleSize>2</LeadSampleSize>
         <LeadOff>FALSE</LeadOff>
         <BaselineSway>FALSE</BaselineSway>
         <ExcessiveACNoise>FALSE</ExcessiveACNoise>
         <MuscleNoise>FALSE</MuscleNoise>
         <LeadDataCRC32>3652530609</LeadDataCRC32>
         <WaveFormData>
//8AAAAAAAAAAAAAAAAAAAAAAAAAAAAAAAAAAAAAAAAAAAAAAAAAAAEAAgACAAIAAwAG
AAwAFAAbABwAGwAcAB0AHgAhACgALAArACgAJwAcAAMA6v/O/7X/o/+b/6D/rP+1/7v/
vf+2/7L/t//B/87/3f/t//X/9//2//L/8v/y//b/AQAGAAQABAABAP//AQACAAMAAwAE
AAQABgAHAAgACAAGAAUAAwABAAMAAgACAAIAAgACAP////8CAAIAAgACAAUABgAGAAYA
BAACAAEAAQD///7//v/+//3//f/9//7/AAD+//7//v///wEAAgADAAIAAQAAAP3//f/9
//3//f/+//3//f/+//z/+//6//r/+//7//r/+v/8//v/+v/6//v/+//7//r/9//2//X/
8v/1//f/+f/6//f/9v/1//X/9P/z//H/7//v/+//8f/x/+//7v/r/+r/5//n/+f/5v/n
/+f/6P/p/+f/5v/l/+P/4f/h/+H/4P/g/+L/4v/h/+L/4f/h/+L/5f/m/+b/5//l/+X/
5f/p/+j/6P/o/+r/6//r/+z/7P/t/+3/7//x//P/9f/3//n/9//3//f/+f/3//f/9//5
//v/+//8//7//v/+//7///8BAAMABQAHAAUABAADAAQABgAFAAQABAADAAMABAAEAAUA
BQAFAAUAAwADAAMABAACAAIAAgACAAMABAAFAAYACAAIAAkACQAIAAcABQAEAAMAAgAC
AAIAAgACAAIAAgADAAQABQAFAAcABwAIAAgABgAGAAYABAABAAEAAQABAAIAAgACAAIA
AAAAAAAA/v/7//v//P/8//3//v/9//7//////////////////////wAAAAABAAMAAQD/
////AAD+///////9/////////////f/+//7//v/+//7///////v/+//8//3//f/8//z/
/P/8//v/+//8//z//P/7//v/+//7//v/+//8//z//f/9//7///8AAAEAAAD//////v/7
//v//P/9//7//v/9/wAA/////////f/9//3//f/9//z//P/7//z/+v/6//r/+v/8//z/
/P/8//7//v/+//7//P/8//z//P/8//z//P/8//z//P/8//z/+v/6//r/+v/8//z//P/8
//7//v/+//7//P/8//z//P/6//r/+v/6//v//P/9//7///8AAAEAAgABAAAA///+//3/
/P/7//r/+v/6//r/+v/+/wAAAgAEAAUABgAHAAgABwAGAAYABQACAAEAAAD8//r/+f/2
//P/8//0//b/+v/7//z/+//8//v/+f/4//j//P/9//3/+//7//3//f/+//3//P/5//j/
+//8//v//v/8//3//f/9/wAAAAD//////f/+//7//v/8//3//f/9//z/+//6//n//P/9
////AAACAAIAAgACAAEAAAD///7//P/8//z//P///wAAAQACAAIAAQAGAAgABgAHAAwA
EAAUABUAFgAXABwAHwAkAC0AMgAyAC8ALAAnABgA/f/m/9D/t/+l/6H/pv+w/7f/uf+1
/7b/vP+//8P/zv/h/+//9f/3//j/+P/2//b//P8DAAYABAAAAP///f/9/wAAAgADAAUA
BgAJAAkACQAIAAgACQAJAAkABwAGAAYABgAGAAYAAwADAAQABAAEAAQABAAEAAMAAgAC
AAIAAwAFAAUABAAEAAQAAwADAAMABAACAAAAAAAAAAAAAQABAAEAAwADAAMAAQD/////
//////7//f/9//7//v/9//z//P/9//3//P/8//3//f/9//7//P/7//r/+P/6//r/+v/4
//f/9//3//b/9P/0//T/9f/2//f/9//3//P/8f/x/+//7v/u/+z/7P/r/+v/6//q/+n/
5//m/+X/5f/k/+P/4f/j/+P/4//i/+D/4v/i/+H/4P/f/9//4P/g/+D/3//f/+H/4//l
/+v/7P/s/+z/7v/v/+//8P/w//H/8f/z//X/9f/1//X/9f/2//f/+P/7//n/+f/5//v/
+//7//z//v/+//7//v////3//f/9//3//P/8//z//v/8//v/+v/6//7///8BAAIAAwAD
AAMAAwADAAMAAwAEAAQABAAEAAQAAQAAAP///v8BAAIABAAFAAUABQAEAAQAAwACAAIA
AgAAAAAAAAAAAAAAAAAAAP///f/9//7//v8AAAAAAAD+//3//f/9//3/AAAAAAAAAAD+
//7//v/8//n/+f/6//r/+v/6//j/+P/6//v//P/9//3//f/9//3/+//6//r/+//7//n/
+f/6//j/+f/5//f/9//3//f/9//5//r/+v/6//r/+v/7//v/+f/5//r/+//7//r/+v/6
//j/9//3//j/+f/6//r/+//7//v/+//7//r/+v/7//v/9//3//f/9//4//n/+//8//n/
+f/6//v/+f/4//b/+P/3//f/9//1//f/9//3//f//P/8//n/+v/6//r/+v/6//n/+P/3
//b/9v/2//b/9v/2//b/9v/2//j/+P/4//j/+v/6//r/+v/6//r/+v/6//r/+v/6//r/
+P/4//j/+P/1//T/8//y//X/9v/3//j/+P/4//j/+P/2//b/9v/2//T/9P/0//T/9P/0
//T/9P/2//j/+v/8//z//P/8//z//P/8//z//P/8//z//P/8//z//P/8//3//P/5//j/
9//1//X/9v/1//P/8f/w//D/8P/w//D/7v/r/+r/6P/n/+v/8P/0//f/9//3//n/+f/4
//j/+P/2//X/9P/z//D/9P/0//X/9f/1//b/9v/1//X/9f/2//b/9P/0//X/9f/1//X/
9f/1//X/9f/1//b/9P/0//T/9P/3//j/+f/6//j/+P/4//j/+P/4//j/+P/2//T/8f/y
//L/9P/7/wIABgAKAA0AEgAVABoAHQAgACUAKgAqACUAIAAdABAA9//g/8z/tf+f/5P/
kv+g/6v/sf+z/7L/tv+5/7v/xP/T/9//6f/t//D/8v/0//T/+P/9/wAA/v/8//v//f//
//7//f/9//7//v/////////+/wAAAwAFAAcABQAEAAQABAAGAAYAAwADAAQABAAEAAQA
BQAGAAYABgAFAAQABAAFAAMAAgACAAIAAQABAAEAAgACAAAAAAAAAP7/////////AQAB
AAEA//8AAAEAAgADAAQAAwADAAQABwAHAAcACAAIAAcABQAEAAUABQAFAAYABQAFAAUA
BAAEAAQABAACAAEAAQABAAAA///+//3//f///////v/9//n/9//3//X/9P/0//L/8v/z
//P/8//y//H/7//u/+3/7//u/+3/6//r/+v/6//q/+z/7v/u/+3/7v/t/+3/7v/s/+z/
6//r/+v/6//r/+//7v/u/+7/8P/x//H/8v/y//X/9f/3//n/9//3//f/9//6//v//P//
/wEAAQABAAMAAgABAAEAAgACAAIAAgADAAAA///+//3/AAAAAAAAAgAEAAMAAgACAAUA
BQAGAAYABgAFAAQAAwAFAAUABQAGAAQABAAEAAQABAAEAAQABAAEAAQABQAFAAcABwAG
AAYABQAEAAQABAAGAAYABgAGAAcACAAJAAkACAAHAAcABgAIAAgACAAGAAMAAwADAAMA
BgAGAAYABgAIAAgACAAGAAUABQAGAAYABgAGAAQABAAFAAUABQAFAAUABQAFAAUABQAE
AAQABQAHAAUABQAGAAcACQAKAAkABwAHAAcABwAIAAoACwAMAAkACAAIAAcAAwADAAQA
BQAFAAQABAAEAAUABQAGAAgACAAIAAcABwAFAAUABQAFAAYABgAHAAcAAwADAAMAAwAD
AAMABAAEAAYABwAJAAsACwAKAAgACgAKAAkACAAFAAUABQAFAAUABAAGAAcACAAKAAoA
CgAKAAgACAAIAAgACQAKAAsADAAMAAwADAAMAAsACgAJAAgACwAMAA0ADgAOAA4ADgAO
AAwADAAMAAwADAAMAAwADAAMAAwADAAMAA8AEAARABIAEAAQABAAEAAPAA4ADQAMAAoA
CgAKAAoADQAOAA8AEAAQABAAEAAQABEAEgATABQAFwAYABkAGgAaABkAFgAVABQAEAAO
AA0ADgANAAwADAALAAwACwAKAAgACAAIAAcACQAKAAwADQAMAAkACAAJAAwADgAPABAA
DAAMAAwADAAKAAwADAANAA8ADwAQABAADAALAAoACgANAA4ADwARAA8ADwAPAA8ADQAN
AA0ADQARABIAEwAUABIAEgASABIAEgASABIAEgAPAA4ADQAMAA4ADgAOAA8AFAAUABAA
FQAaABwAIgApACoAKQAqAC0AMgA5AD4APgA7ADgANwAqAA8A9v/k/9H/v/+1/7b/wv/N
/9P/0//O/87/0f/R/9r/5//5/wMACQAOAA4ADgAMAAwAEQAUABYAFgAXABkAFwAWABYA
FQAVABQAEwATABMAEgAVABcAGAAZABYAFAATABIAEwAUABIAEwASABIAEgASABEAEgAS
ABIAEQAQABAAEQASABIAEwAUABUAFQAVABYAFQASABEAEAAQABEAEQARAA8ADwAPAA0A
DwAPAA8ADwAOAA0ADQAOAA4ADQAMAAwADwAPAA4ADgANAAsACQAIAAkACQAJAAgACAAI
AAgABgAHAAcABwAGAAcACAAJAAsACQAJAAgABwACAP///v/7//z//P/6//r/9//3//f/
9v/3//f/+P/5//f/9v/1//P/8f/x//H/8P/w//L/8v/x//L/8f/x//L/8f/y//L/8//z
//P/8//3//n/+v/7//7/AQABAAIAAgABAAEAAwAFAAgACQAKAAsACwALAAsADQALAAsA
CwANAA8ADwAQABIAEgASABIAEwATABMAEwATABIAEgASABQAFAATABIAEgAVABUAFgAW
ABkAGQAZABkAGAAXABYAFgAXABgAGQAaABoAGgAaABoAGgAaABsAGwAYABcAFQAUABYA
FgAXABgAGAAYABgAGAAWABYAFgAVABQAEwATABIAFAAUABQAEgARABEAEQARABAAEAAQ
ABAAEgASABIAEAAPAA8AEAAQABAAEAAOAA4ADwAPAA8ADwANAA0ADQANAA0ADAAMAA0A
DwANAA0ADgANAA0ADAAJAAoACwAMAA0ADwAQABAAEAAOAA4ADwAPAAsACwAMAA0ADQAM
AAwADAAOAA0ADQAOAAwADAALAAsACwALAAsACwAMAAwADQANAAoACQAIAAcACAAJAAsA
DAAMAA0ADwARAA8ADgAMAA4ADwAPAA8ADQALAAsACwALABAAEAAPAA4ADAAMAAwADAAK
AAoACgAKAAwADAAMAAwACgAKAAoACgAIAAgACAAIAAoACgAKAAoADAAMAAwADAAMAAwA
DAAMAAoACgAKAAoADAAMAAwADAAMAAwADAAMAAsACgAJAAgACwAMAA0ADgANAAwACwAK
AAkACAAHAAYABgAGAAYABgAIAAoADAAOAA4ADgAOAA4ADgAOAA8ADwAQABEAEgAQAA8A
DwANAAsACQAIAAgACgAIAAgABgAGAAQAAwADAAQACAAJAAkABwAHAAkACQAKAAgACAAG
AAYABwAIAAcACgAJAAkACAAHAAgACAAHAAcABQAGAAYABgAIAAkACQAJAAsACwALAAsA
CgAJAAkACAAGAAYABgAGAAMAAgABAAAAAwAGAAkADAAMAAwADAAMAA4ADQAMAAoACgAL
ABIAGAAcACMAJgAlACYAJQAmAC0ANgA2ADUANAA1ACoAEwD6/+T/y/+z/6X/ov+q/7X/
u/+5/7j/vP+//8P/yP/X/+n/9f/3//j/+v/8/wAABgALABAAEgAQAA0ADQALAAwADAAL
AAsACgAOAA8AEAAQABAAEQARABEAEQAQABAAEAAOAA4ACwALAAoACgAKAAoADQAOAA4A
DgAPAA4ADgAPABEAEAAQABAADgANAAwADAAOAAwADAAMAAsACwAKAAkACQAJAAkABwAI
AAkACgALAAoACQAJAAoACAAHAAYABgAHAAcABgAGAAYABQAEAAQABgAHAAgACAAGAAYA
BgAEAAMAAwADAAIAAgACAAIAAwADAAMAAgABAP///f/9//v/+P/4//b/9v/3//f/9//2
//X/8//y//H/8//y//H/7//u/+3/7P/q/+z/7v/u/+3/7v/t/+3/7v/v//D/8P/x//H/
8f/x//X/9P/0//T/9v/5//n/+v/6//n/+f/7//3//f/9//3//f/9//3//f///wAAAQAC
AAUABAADAAMABAAGAAYABgAHAAUABQAFAAUACAAIAAgACgAKAAkACAAIAAgABwAHAAYA
CAAJAAoACwAJAAkACQAKAAoACgAKAAoACwAMAA0ADgANAAwADAALAAsACwAKAAoACQAI
AAgACAAGAAYABgAGAAgACAAIAAcACQAJAAoACgAKAAoACgAIAAcABwAHAAcABwAGAAUA
BAAIAAoADAAMAAoACQAJAAgABgAGAAQABAAHAAcABwAHAAUABQAFAAUABwAGAAYABwAH
AAUABQAGAAYABwAHAAUABwAHAAcABwAEAAQAAwACAAQABgAJAAsABgAFAAUABQAFAAQA
BAAEAAQAAwADAAQABAAEAAMAAwAEAAUABgAHAAoACgALAAsACQAJAAkACQAHAAcACAAI
AAUABQAGAAcACQAIAAYACAAJAAkACQAHAAcABwAHAAcACAAGAAUABAACAAIAAgACAAMA
BAAFAAYACAAIAAgACAAKAAoACgAKAAcABgAFAAQABgAGAAYABgAIAAgACAAIAAYABgAG
AAYABAAEAAQABAAEAAQABAAEAAQABAAEAAQAAgACAAIAAgADAAQABQAGAAQABAAEAAQA
BgAGAAYABgAGAAYABgAGAAYABgAGAAYACQAKAAsADAAOAA4ADgAOAA0ADAALAAsACgAH
AAYABQAEAAMAAwABAP///f/8//z//v/+//7//P/+//7//f/9//z//v//////AAABAAQA
BQADAAIAAQD+/wAAAAAAAP7//v/+///////+//7//f/7////AQAEAAYACAAIAAkACQAJ
AAkACQAJAAcABwAHAAgABwAGAAUABAAGAAYABgAGAAYABgAGAAYABAAEAAQABAAGAAYA
AwACAAIABAAJAA4AEAAWABkAHAAdAB4AHwAkAC0ANgA6ADUAMAArABwAAQDm/9D/v/+x
/6n/rP+6/8P/x//H/8T/xv/H/8f/0P/h//P//f////z//P/8//7/AAAFAAoACgAIAAcA
BQAFAAQABgAHAAkACgAJAAcABQACAAQABQAFAAUABwAIAAoADAAMAAwACQAJAAoACgAK
AAoACQAKAAoACgAJAAgACAAJAAcABgAGAAYABQAFAAUABgAGAAQABAAEAAIAAwADAAMA
BQAFAAUAAwADAAMAAwADAAIAAQABAAIAAgABAAAAAAABAAEAAAAAAP7//f/8//z//v//
/wAAAAD///7//f/6//v//f///wAA/f/8//v/+//5//n/+P/3//b/9f/2//X/8//y/+//
7v/t/+3/7f/s/+z/6//r/+v/6//q/+n/5//n/+f/5//m/+P/5P/j/+H/4//l/+j/7P/t
/+7/7v/v/+7/7f/s/+//7v/u/+7/8P/v/+//8P/w//H/8f/z//X/+P/5//r/+//7//v/
+//9//3//f/9////AQABAAIABAAGAAYABgAHAAUABQAFAAUABQAEAAMABAAHAAcABwAI
AAcABwAIAAgACQAJAAkACQALAAsACwAMAAwADAAMAAwACgAKAAoACgAIAAgACQAJAAkA
CQAIAAgABwAGAAYABgAGAAYABgAGAAUABAADAAEAAQABAAIAAgAEAAQABAACAAMAAwAD
AAMABAAEAAQABAAGAAYABgAEAAEAAQACAAIAAgACAAAAAAD/////////////////////
AQAAAAAAAQAAAP3//P/8//7///////3/+//7//v/+//7//z//P/8//r/+v/7//v/+//9
/wAAAwADAAIAAgACAAAA/////wAAAAAAAP////8BAAEAAQABAP///v/+//3//P/9//7/
///9//3//v/+//z/+//7//v//P/8//v//v8BAAEAAQD/////////////+v/8//3/AAAC
AAIAAgACAAIAAgACAAIAAAD+//z/+v/8//z//P/8//7/AAACAAQAAQAAAP///v///wAA
AQACAAEAAAD///7/AAAAAAAAAAAAAAAAAAAAAP///v/9//z//f/+////AAD///7//f/8
//z//P/8//z/+v/6//r/+v/8//z//P/8//7/AAACAAQABAAEAAQABAAHAAkACgAJAAcA
BwAEAAMAAQD///3/+//7//z///8AAP///P/7//r/+f/5//r//P/8//v/+P/3//v/+//8
//z//P/6//r/+v/6//j/+v/6//3//f/9//7//v/9//3//f8AAAAAAAAAAP//////////
/////////////wAAAAAAAAAAAAAAAAAA///+//3//P/+//7//v/+/wAAAAAAAAAA/f/+
//7//v8DAAwAEgAWABkAGgAbABoAHQAiACsALgAwAC0AJgAhABQA/f/m/87/t/+j/5//
pv+0/7v/wf/B/7z/vP+//8H/yv/Z/+f/8f/3//j/+P/4//j//P///wQABgAGAAMAAQAD
AAYABQAFAAYABgAGAAUABAACAAMABQAGAAcABwAGAAYABgAEAAQAAQABAAMABAAFAAYA
BQAGAAYABgAFAAQABAAFAAQAAgABAAAAAQABAAEAAgADAAIAAwAEAAQABQAFAAUABQAF
AAUAAwAAAP///v/9//7///8BAAQAAgABAAAAAAD//////v/+/////////wAAAAD///7/
/P/8//z//P/6//r/+//8//z/+//6//n/+f/5//n/+P/3//f/9f/1//P/8v/y//D/8P/x
//H/8f/w/+7/7f/t/+3/7f/s/+v/6f/p/+n/6f/o/+r/7P/s/+v/6v/p/+n/6v/o/+j/
5//n/+r/6//s//H/8f/w/+//8P/z//P/9P/0//X/9f/3//n//P/9//7///////////8B
AAAA///+/////////wAAAgACAAIAAgADAAUABQAFAAUABgAGAAYACAAKAAkACAAIAAsA
CwAMAAwADAALAAoACQALAAsACwAMAA4ADgAOAA4ADAAMAAwADAAOAA4ADwAPAA0ADQAM
AAwACwAKAAoACgAKAAoACgAKAAoACgAKAAkACQAJAAoACgAMAAwADAAKAAkACQAJAAkA
CQAIAAcABgAIAAgACAAGAAUABQAGAAYABgAGAAQABAAEAAMAAgABAAQABQAGAAcABQAE
AAQABQADAAEAAQACAAIAAwADAAEAAAD///7//f/9//7//v/+////AAACAAMAAwADAAQA
BQADAAIAAgACAAIAAQABAAIABQAGAAYABwAEAAMAAgABAAAAAAABAAEAAQABAAEAAQAD
AAMABAAEAAEAAQACAAMAAgAAAP3//v/////////9////////////AgAAAP3//P/9//7/
//8AAP7//v/+//7/AAAAAAAAAAD///7//f/8//7//v/+//7///8AAAEAAgABAAAA///+
//7//v/+//7//v/+//7//v/9//z/+//6//z//P/8//z//v/+//7//v/+//7//v/+//z/
/P/8//z//P/8//z//P/8//z//P/8//v/+v/5//j/+//8//3//v/8//z//P/8////AAAB
AAIABQAFAAMAAwAFAAIAAQABAP7/+//4//b/9v/4//j/+P/4//j/+P/3//n/+v/8//3/
/P/5//j/+f/5//r/+v/6//r/+v/6//r/+P/6//r/+//7//v//P/8//n/+f/5//r//P/8
//z//f/7//v/+//7//n/+f/5//n/+//8//3//v/8//z//P/8//z//P/8//z//P/8//z/
/P/9//7///8BAAIAAgD+//3/BAAKAA4AEQAYAB0AHgAfACIAKQAuAC4AKwAoACUAGgAF
AO7/2P+//6v/nf+c/6b/sf+5/7v/vP+8/8H/xf/M/9n/5//z//X/9P/0//j/+v/8/wMA
CgAMAAgACQALAAkACAAJAAkACgAKAAsACwALAAoADAANAA0ADQAPAA4ADgAOAAwADAAJ
AAkADAAMAAwADAALAAwADAAMAAsACgAKAAsACwAKAAoACgALAAsACwAMAAwACgAKAAoA
DAANAA0ADQAMAAsACgAHAAcABwAHAAcABgAFAAUABgAGAAUABAAEAAUABQAEAAQABQAF
AAUABgAFAAUABQAEAAQABAAEAAIAAQABAAEAAAD+//7//v///wAAAQABAAEA///9//3/
+//6//r/+P/4//X/9f/1//T/8v/x//H/8f/z//L/8f/v/+3/7f/t/+z/6v/s/+z/6//r
/+v/7P/u/+3/7v/u/+//7//v/+//8//x//D/7//w//H/8f/y//L/8//z//X/9//4//n/
+v/7//v/+//7//3/+v/5//j/+f/8//3///8CAAIAAgACAAMAAQABAAEAAQAAAAAAAAAC
AAEA///9//z/AAABAAMABAAFAAUABQAFAAUABQAFAAYABgAGAAYABgADAAIAAQAAAAIA
AgADAAMABQAFAAQABAAFAAQABAAEAAYABgAGAAYABAAEAAQAAwABAAEAAgACAAAAAAAA
AP7//v///wAAAQAEAAQABAAEAAEAAAD///z//f/9//7//v/8//z/+v/6//v/+//7//v/
/v///wAAAQD///7//v///////f/9//7//P/9//3/+//7//v/+//7//v//P/8//z//P/8
//3//f/9//3//v///////v/+//7//v/9//3//v/+//7//f/9//3//f/9//3//v/+////
///7//v/+//7//3//f/+//7//////wAAAQD+//z/+f/6//z//f/+//3//v///wAAAQD8
//z/+//6//r/+v/6//r/+P/4//j/+P/7//z//f/+/wAAAAAAAAAA/v/+//7//v/7//r/
+f/4//v//P/9//7//v/+//7//v/+//7//v/+//z//P/8//z//v/+//7//v/7//r/+f/4
//n/+v/7//z//P/8//z//P/8//z//P/8//z//P/8//z/+v/6//r/+v/9//7///8AAAMA
AwABAAEABAACAAIAAwD///3/+//6//j/+v/6//r/+f/6//v/+//6//r/+//7//n/9//3
//n/+//8//z//P/4//j/+P/4//j/+v/6//v/+f/5//r/+v/3//f/9//4//r/+v/6//v/
/f/9//3//f///////////////v/9//z//f/+////AAD+//7//v/+//z//P/8//z//f/+
////AQAEAAIAAgADAAYACgASABUAGAAXABYAEwAYACEAKAAoACkAKAAlABwABQDu/9b/
v/+r/6H/pv+2/8H/wf/B/77/vv+//7//xP/T/+f/9f/3//j/9v/y//T//P///wIABAAI
AAcAAwABAAIAAwADAAQABAAHAAcABwAGAAUABQAEAAMAAwACAAIAAgACAAIA/////wAA
AAAAAAAAAgAEAAUABgAFAAQABAAFAAIAAAD///7/////////AAD+//z//P/8////AQAC
AAMAAQABAAEA//8BAAEAAQABAP///f/8//z/+v/5//j/+P/7//v/+v/6//r/+f/4//j/
+f/5//n/+P/4//j/+P/2//X/9f/1//T/8v/y//L/8//x//H/8P/v/+//7f/t/+v/6//s
/+v/7P/q/+n/6P/m/+P/4f/g/9//4v/i/+L/4f/i/+P/5P/k/+L/5P/k/+P/4f/f/97/
3v/g/+L/4//l/+P/4//j/+f/6P/o/+j/6v/r/+v/7P/s/+3/7f/v//H/8P/x//L/8//z
//P/8//1//j/+f/6//3//////wAAAgD+//z/+v/5//r/+//8//3///8AAAEABAAEAAMA
AgACAAMAAwAEAAQAAwADAAMAAwAFAAUABQAGAAQABAAEAAQAAgACAAIAAgACAAIAAwAD
AAUABQAEAAQAAwACAAIAAgD///7//f/8//3//v//////AAABAAMABAACAAIAAgAAAP//
///////////+//3//P/8//z//P/6//n/+f/6//r//P/8//r/+v/9//3//f/9//z/+//6
//n/9//2//b/9//5//f/9//4//n/+//8//v//f/9//3//f/6//r/+f/4//r/+v/7//v/
+//7//z//f/9//z//P/8//z/+//7//z/+//6//j/9//5//n/+f/5//r/+v/7//v/+f/5
//n/+f/5//n/+v/6//n/+f/6//v/+//6//j/+v/9//3//f/7//r/+f/4//f//P/8//3/
/v/9//z/+//6//z//P/8//z/+//6//n/+P/2//b/9v/2//f/+P/5//r/+v/6//r/+v/8
//z//P/8//z//P/8//z/+v/6//r/+v/4//j/+P/4//b/9P/y//D/9P/2//j/+v/6//r/
+v/6//j/+P/4//j/9v/2//b/9v/0//T/9P/0//X/9v/3//j//P/+/wAAAgAFAAUAAwAD
AAUAAgABAAEA/P/5//b/9P/y//T/9P/0//T/9P/0//P/8f/y//T/9f/3//X/9f/3//X/
9v/2//b/8v/y//L/8v/w//L/8v/z//X/9f/2//b/9//3//f/+P/2//b/9v/3//b/9f/0
//P/9v/3//j/+f/4//j/+P/4//j/+P/4//j/9v/2//b/9v/0//T/9P/0//T/9P/0//X/
+v/2//T/9//8/wAABAAJABAAFQAWABcAGgAfACYAKAAnACIAHwAWAP//6P/S/7n/o/+Z
/5b/mv+l/63/rf+q/6j/qf+v/7b/xf/V/+P/5//m/+j/6P/o/+z/8f/0//T/+P/3//X/
9f/6//z//f///wAA/v/9//z/+v/6//v/+//7//n/+P/4//j/+f/6//j/+f/5//j/9//2
//f/+P/4//j/9f/0//T/9f/2//b/9//4//f/9//3//j/9v/0//T/9P/2//f/9//3//X/
9f/1//P/9f/1//X/9f/z//H/8P/w//H/8f/x//L/8f/x//D/8P/u/+3/7P/s/+//7//v
/+7/7f/s/+v/6P/o/+n/6v/q/+r/6v/q/+v/6v/p/+f/5f/l/+P/4//h/97/3v/c/9z/
3f/d/w==
         </WaveFormData>
      </LeadData>
      <LeadData>
         <LeadByteCountTotal>10000</LeadByteCountTotal>
         <LeadTimeOffset>0</LeadTimeOffset>
         <LeadSampleCountTotal>5000</LeadSampleCountTotal>
         <LeadAmplitudeUnitsPerBit>4.88</LeadAmplitudeUnitsPerBit>
         <LeadAmplitudeUnits>��V</LeadAmplitudeUnits>
         <LeadHighLimit>2147483647</LeadHighLimit>
         <LeadLowLimit>268435456</LeadLowLimit>
         <LeadID>V2</LeadID>
         <LeadOffsetFirstSample>0</LeadOffsetFirstSample>
         <FirstSampleBaseline>0</FirstSampleBaseline>
         <LeadSampleSize>2</LeadSampleSize>
         <LeadOff>FALSE</LeadOff>
         <BaselineSway>FALSE</BaselineSway>
         <ExcessiveACNoise>FALSE</ExcessiveACNoise>
         <MuscleNoise>FALSE</MuscleNoise>
         <LeadDataCRC32>1712218107</LeadDataCRC32>
         <WaveFormData>
2f/Z/9r/2v/Z/9j/1//W/9b/1//X/9f/1//X/9f/1//X/9f/2P/Y/9z/3P/a/9z/3f/h
/+b/7//5//7/AwAJABQAIgA1AE4AZwB+AJAAoACiAJMAewBhAEUAKAANAPP/3f/C/6H/
d/88/xD/Af8F/xD/Jf9D/1z/bP97/4f/l/+q/77/0P/b/9z/3P/c/9v/3f/e/+H/4//j
/+L/5P/n/+j/6f/o/+j/6P/n/+f/5//n/+f/6f/p/+n/6f/q/+r/6v/q/+v/6//r/+v/
7f/t/+3/7v/x//L/8//0//T/9P/2//b/9//3//f/+P/8//7///8AAP7//f/8//v/////
//////8BAAEAAQACAAQABQAFAAcABgAGAAYABgAHAAgACQAMAA8AEQATABMAEwATABMA
FAAVABcAGQAbAB4AHgAeAB4AHwAfAB8AHwAgACIAJQAmACQAJAAlACUAIwAkACUAJQAn
ACcAJwAnACYAJAAjACIAIQAgACAAHwAgACEAIQAhAB8AHgAbABgAGgAXABcAFgASABEA
EQAQABAADgANAAwACwAKAAkACAAHAAYABQAEAAYABQAFAAUAAwABAAAA///8//v/+v/6
//r/+f/5//n/+P/3//b/8//3//n/+v/8//v/+v/6//r/+v/4//j/+f/5//n/+f/5//j/
+P/3//b/+P/5//n/+v/4//j/+P/4//j/+f/5//r//P/8//z//P/7//r/+f/4//j/+P/4
//j/+v/6//v/+//6//r/+f/4//j/+P/6//v/+//6//r/+v/5//n/+f/3//f/+P/5//n/
+f/5//n/+P/4//j/+P/4//f/+P/4//n/+f/5//j/9v/4//r/+v/6//r/+P/4//j/9//2
//X/9P/1//X/9f/1//b/9v/2//b/+P/4//j/+P/4//b/9v/2//X/9f/2//b/9//3//j/
+P/4//f/9//3//X/9v/2//X/9v/2//b/9v/0//T/9P/z//b/9//4//r/+P/4//j/+P/1
//T/9P/0//X/9v/3//n/+f/5//j/9//3//j/+P/4//j/9v/2//b/9v/2//b/9v/4//j/
+P/4//b/9v/2//b/9//4//n/+v/4//j/+P/4//b/9v/2//b/9v/2//b/9v/4//j/+P/4
//b/9v/2//b/9//4//n/+v/4//j/+P/4//n/+v/7//z/+v/6//r/+v/6//r/+v/6//v/
/P/9//7//v/+//7//v8BAAIAAwAEAAQABAAEAAQABgAFAAUABgAGAAgACQAKAAcABgAF
AAMABgAHAAgACQALAAkABwAHAAYAAwABAAAAAgACAAIA/////wEAAQABAAAAAAD///3/
/f/6//r/+v/8//z//P/9/wAAAAD//////f/8//v/+v/8//3//v/+//7//f/9//3//f/9
//3//v///wAAAQACAAEAAAAAAP//AQABAAEAAQADAAMAAwAEAAAAAAACAAQABAAHAA8A
FgAdACEAJAArADMAPABMAGMAfACTAKYAtgDCAL4ArQCZAHsAXQBCACUACwDz/9b/tf+H
/1D/MP8l/yX/NP9P/2v/fv+Q/5//r//D/9r/7v/6/////P/6//r//f/9/wIACAALAAwA
DAALAA0ADQANAA0ADgAPAA8ADgANAAwACwAMAA0ADgAPABIAEgASABIAEQARABEAEQAR
ABEAEQASABIAEgASABIAEAAQABIAEgASABEAEAAQABEAEgASABIAFQAVABUAFQAVABUA
FQAVABUAFQAVABYAGAAZABkAGwAeAB4AHgAeACAAIAAgACIAIgAjACQAIwAlACUAJQAm
ACcAKQArAC0ALAAsACwALAAxADMANQA3ADQANAA1ADQANAA0ADUANQA2ADgAOgA7ADoA
OQA4ADcANQA0ADQANAA0ADQANQA1ADQAMwAxAC8AMAAwAC4ALAAqACcAJwAmACQAIwAj
ACIAJAAiACEAIAAdABwAGwAaABsAGgAZABgAFgAVABUAFQAWABUAFQAVABQAEwASABIA
FAATABMAEwATABMAEwARAA8ADwAOAA4AEAAQABEAEgARAA4ADQANAA0ADQANAA0ADgAQ
ABEAEgASABMAEwAUABQAFAAUABQAEgATABMAFAAWABYAFgAWABgAGAAYABgAGAAYABgA
GAAYABgAGQAZABwAHAAbABoAGAAYABoAGwAbABoAGgAaABkAGQAZABcAGQAaABsAGwAZ
ABkAGQAYABgAGAAYABgAFgAWABUAFQAVABUAFAASABIAFAAUABQAFgAUABQAFAASABIA
EgASABEAEQARABEADgAOAA4ADgAPABAAEQASABIAEAAQABAADQANAA4ADgAPAA8AEAAQ
AA4ADQANAA0ADwAQABAADwANAAwACwAKAAwADAAMAAsACwALAAsADAAMAAwADAAMAA0A
DAAMAAwADgAOAA4ADwANAA0ADAALAAkACgAKAAoADgAOAAoADAAOAA4ADgAOAAwADAAM
AAwADgAOAA4ADgAMAAwADAAMAAsACgAJAAgACgAKAAoACgAKAAoACgAKAAoACgAKAAoA
CgAKAAoACgAIAAgACAAIAAkACgALAAwACgAKAAoACgAIAAgACAAIAAYABgAGAAYACAAI
AAgACAAIAAgACAAIAAgACAAIAAgACQAKAAsADAAPABAAEQASABAAEAAPAA8ADgAOABAA
EQAUABQAFAAUABIAEQAQAA8ADgANAAoABwAHAAcABQAEAAcACAAJAAoABQAFAAcABwAF
AAQABAADAP/////8//z//v/+//7//v///wAAAAD/////AAAAAAAAAAAAAAEAAgACAAIA
AQABAP//////////AgACAAIAAgAEAAQABAAFAAMAAwADAAMAAwADAAMAAwAEAAQAAgAC
AAAAAgALABEAFAAVABsAIAAlAC0ANgBCAFcAcgCHAJgArAC6ALYApwCXAH0AXwBCACMA
BQDt/9b/u/+R/1z/Nv8l/yH/Kv89/1f/cP+G/5f/p/+7/9L/5v/y//n/+v/4//r//f8B
AAQABwAJAAkACAAJAAsACwALAAkACgALAAsADQANAA0ADQALAAsACwALAA4ADgAOAA4A
DQANAA0ADQAPAA8ADwAQABAAEAAQABAADwAOAA8ADgAPAA8ADwAQABAAEAAPAA4ADwAP
AA8ADwAPAA8ADwAPAA8ADwAPABAAEQATABQAFwAXABYAFQAUABUAFgAXABoAGgAbABwA
GwAdAB0AHQAeAB8AIQAjACUAJQAkACMAIgAnACkAKwAtACsALAAuAC4ALAAsAC0ALQAu
ADAAMgAzADIAMQAwAC8AMQAwADAAMAAxADAAMAAvAC4ALQArACkAKgAsACwALAAqACcA
JwAmACQAIwAjACIAIAAeAB0AHAAZABgAFwAWABcAFgAVABQAEgARABEAEQASABEAEQAR
AA4ADQAMAAwACgAJAAkACQAKAAsADAALAAkACQAIAAgACAAIAAkACgAMAAoACgALAAsA
CwALAAsADQAOAA4ADgAOAA8ADwAQABAAEAAQABAAEAARABEAEgAQABAAEAAQABIAEgAS
ABIAEgASABIAEgAUABQAFQAVABUAFAASABAAEgASABQAFQAVABQAFAAUABEAEQARAA8A
EAASABQAFQATABMAEwASABIAEgASABIAEAAQAA8ADwAOAA0ACwAIAAgACgAKAAoACgAI
AAgACAAGAAYABgAGAAUABQAFAAUAAgACAAIAAgAFAAYABwAIAAcABAADAAIA/////wAA
AAD9//3//v/+//7//f/9//3//f/+//7//f/8//z//P/8//7//v/+//3//P/7//r/+v/4
//j/+P/4//f/9v/2//b/9P/0//T/9f/z//P/8v/x/+//8P/w//D/8P/w//D/7v/w//D/
8P/w//D/8P/w//D/7f/s/+v/6v/o/+j/6P/o/+b/5v/m/+b/5v/m/+b/5v/l/+T/4//i
/+H/4P/f/97/3//g/+H/4v/h/+D/3//e/+D/4P/g/+D/3//e/93/3P/b/9r/2f/Y/9n/
2v/b/9z/3f/e/9//4P/g/+D/4P/g/+L/4v/i/+L/4v/i/+L/4f/h/+L/4v/k/+L/4v/h
/+D/4v/j/+X/5//m/+X/5P/h/93/3f/d/9v/2//c/93/3v/c/9n/2f/b/93/3f/c/9z/
2//Z/9n/1v/W/9b/1v/W/9f/2f/b/9z/2f/Z/9r/2v/c/9z/3P/d/9z/3P/c/9v/2f/Z
/9n/2f/c/97/3//g/+D/4P/g/+D/4//j/+P/4//i/+H/4P/f/+D/4v/j/+T/6v/q/+r/
6//v//T///8HAAwAEQAXACIAMABJAGIAdwCIAJwArACqAJkAhQBvAFcAOgAbAP//5f/I
/6v/g/9K/yL/Ff8X/yL/Of9V/2r/fP+N/53/r//C/9L/3v/j/+b/6P/q/+v/6//u/+//
8f/x//D/8//1//X/9f/2//j/+v/7//r/+f/4//f/+f/5//n/+f/4//j/+P/4//n/+f/5
//n/+f/5//n/+v/6//r/+v/6//v//P///wAA/v/9//z//P/9//7//v/+//7//f/8//v/
/v///wAAAQABAAEAAQACAAIAAwADAAUABwAIAAkACgAKAAoACgAMAAwADQAOAA0ADwAP
AA8AEAARABMAFQAXABoAGgAaABoAGgAbABwAHQAcABwAHQAcAB0AIAAkACcAJgAmACYA
JQAmACcAKAApACcAJgAmACYAIwAiACIAIQAjACMAIgAhAB4AHgAcABoAHAAZABkAGAAU
ABMAEwASABQAEgARABAAEQAQAA8ADgALAAoACQAIAAoACQAJAAkACgAJAAkACQAGAAUA
BAAEAAYABQAFAAUABQAFAAUAAwAFAAUABAAEAAIAAgADAAQABgAEAAQABQAFAAUABQAF
AAUABgAGAAYAAwADAAIAAgAFAAYABwAIAAYABwAHAAgACgAKAAoACgAJAAgABwAGAAkA
CgALAAwACwAKAAoACQAIAAgABwAGAAcACAALAA0ACwAKAAoACgALAAsACwAJAAcACAAJ
AAkACAAHAAYABAAFAAYABwAIAAYABgAFAAUABgAHAAcABgAEAAYABgAGAAQAAgACAAIA
AwAEAAUABgADAAMAAwADAAQABAAEAAQABAAEAAQABAAEAAIAAgACAAEAAQACAAIAAwAD
AAQABAAEAAMAAwADAAEAAgACAAEA///+//3//P///wAAAQABAP///////wAAAAAAAAAA
AAABAAAAAAAAAP7//v/+////AQABAAAA///+//7//f/8/wAAAAAAAAAAAAAAAAAAAAD+
//7//v/+/wAAAAAAAAAA/v/+//7//v/+//7//v/+//7//v/+//7//v/+//7//v8AAAAA
AAAAAP7//v/+//7/AAAAAAAAAAACAAIAAgACAAEAAAD///7/AAAAAAAAAAD+//7//v/+
/wAAAAAAAAAAAAAAAAAAAAACAAIAAgACAAQABAAEAAQABAADAAMABAAFAAgACgAMAAwA
DAAMAAsACQAJAAkACQAMAAsACgALAAoABwAFAAQAAgACAAIA//8BAAMAAwADAAEAAAD+
//v//P/6//v//P/7//r/+f/5//r/+v/5//n/+P/4//j/+P/6//v//P/8//z/+//7//v/
+//7//v//P/8//z//P/8//z//P/9//3//f/9//3//f/9//3//f/+/wAA/v/+//7/+v/7
////BgAPABcAHgAhACMAKgA0AEkAZgB/AJIAqAC6ALoArQCXAH0AXQBCACcACQDt/9T/
t/+V/2L/NP8f/xv/IP8z/03/Zv94/4n/lf+r/8T/2v/m/+//9v/0//T/9f/3//j/+v/9
//7//v8CAAUABgAHAAYABgAGAAUABwAHAAcABwAHAAcABwAHAAYABgAGAAYACQAJAAkA
CQAHAAcABwAIAAgACAAIAAgABgAGAAgACAAKAAkACAAIAAoADAANAA4ADQANAA0ADQAP
AA8ADwAPAA4ADQAMAAwADQAPABAAEwAWABYAFgAWABUAFAATABQAFQAXABkAGQAZABkA
GQAaAB0AHwAhACMAJAAkACQAJAAmACcAKAApACkAKgAsACwAKgAqACsAKwAsAC4AMAAx
ADAALwAuAC0ALQAsACwALAArACoAKgApACoAKwArACsAKAAoACYAJAAkACEAIQAgACAA
HwAfAB4AHgAcABsAGgAXABYAFQAUABMAEgARABAAEAAPAA8ADwAOAA0ADQANAA4ADQAM
AAwACwAJAAgABwAJAAkACQAHAAkACQAIAAgABwAGAAYABgAIAAYABgAHAAUABQAFAAUA
BQAGAAYABgAGAAcABwAIAAgACAAIAAgACgALAAsADAAKAAoACgAKAA0ADgAPABAADgAO
AA4ADgAMAAwADQANAA8AEAAQABAADgAOABAAEQATABIAEgASAA8ADwAPAA0ACgAKAAoA
CQANAA8AEQASAA8ADgANAAwADAAMAAsACwAJAAkACAAGAAQABgAGAAYACAAGAAYABgAE
AAQABAAEAAMAAwADAAMAAgACAAIAAgD///7//f/8/////v///wAA/f/9//7//v/9//3/
/v/+//z/+//7//v/+//8//z/+//8//z//P/8//r/+v/6//n/9//3//f/+P/6//r/+v/6
//f/9v/2//b/9v/2//b/9//3//f/9v/1//P/9P/0//T/8v/0//D/7v/s/+z/7P/s/+//
8P/x//L/8P/w//D/8P/y//L/8v/y//D/8P/w//D/7v/u/+7/7v/w//D/8P/w/+7/7v/u
/+7/7P/s/+z/7P/u/+7/7v/u/+3/7P/r/+r/6P/o/+j/6P/p/+r/6//s/+v/6v/p/+j/
6f/q/+v/7P/s/+z/7P/s/+3/7v/v//D/8P/w//D/8P/x//L/8//0//T/9P/z//P/8//y
//P/8//2//b/9v/2//P/8//z//P/8f/x/+//7f/v/+//7f/s/+r/6v/q/+r/6v/r/+7/
7//u/+z/6//p/+j/6f/n/+j/5v/m/+b/5v/l/+b/5v/l/+f/6P/o/+j/5//m/+b/5v/n
/+j/6P/p/+r/6//s/+3/6//q/+n/6P/q/+r/6v/r/+v/6//r/+v/6//r/+v/6//u//D/
7P/o/+b/6P/v//X//P8DAAsADgATABcAHgAsAEEAXgB1AIgAmgCoAKgAlwB/AGUASwAy
ABUA+//h/8T/pf99/0j/Hv8P/w//GP8v/0v/Yv9y/33/i/+f/7j/zP/a/+H/4v/i/+L/
4//j/+b/7P/v//D/8P/v//H/8f/x//P/9P/1//X/9//3//f/9//1//X/9f/1//T/9P/0
//T/9//3//f/9//5//n/+f/6//r/+v/6//r/+P/4//r/+v/8//v/+v/6//n/+v/6//r/
/v///wAAAQACAAEAAAD///3//f/9//7//P/9//3///8CAAIAAgACAAAAAAAAAAIABQAH
AAkACQAJAAkACQAKAAsADQAPABEAEgASABIAEgASABMAFAAVABUAFgAYABgAFgAWABcA
FwAWABgAGgAbABsAGwAbABsAGwAaABoAGgAZABgAGAAXABUAFQAUABMAEgASABAADgAQ
AA0ADQAMAAkABwAGAAQABgAEAAMAAgD///7//f/8//v/+v/5//j/+f/5//r/+//5//f/
9v/1//T/8//y//L/8v/x//H/8f/0//X/9v/1//T/8//x//D/8P/w//H/8v/z//L/8//1
//L/8f/w/+//8f/y//L/8v/0//X/9f/2//T/9P/0//T/9v/3//f/+P/1//T/8//y//T/
9P/0//T/9P/0//T/9P/2//b/9//3//r/+v/5//j/9//2//f/9//5//j/+P/4//f/9//3
//X/9//4//n/+f/5//n/+f/4//f/9v/1//T/8//0//T/9f/3//f/9v/0//P/9P/z//L/
8v/w//D/8P/w//D/8P/w/+//7//v/+//7v/u/+7/7v/s/+z/7P/s/+7/7P/s/+z/7v/v
//H/8v/w/+//7//u/+7/7f/t/+3/6//s/+z/6//s/+z/7P/s/+v/6v/p/+f/6P/p/+r/
7P/s/+z/7P/s/+n/6P/o/+j/6//s/+3/7//t/+3/7P/r/+v/7P/s/+z/7P/s/+r/7P/s
/+z/7P/s/+3/7v/v//D/7//u/+3/7P/s/+z/7P/s/+z/7P/s/+z/7P/s/+z/7P/v//D/
8f/y/+//7v/t/+z/7v/u/+7/7v/s/+z/7P/s/+r/6v/q/+r/7P/s/+z/7P/s/+z/7P/s
/+7/7v/u/+7/7v/u/+7/7v/s/+z/7P/s/+//8P/x//L/8P/w//D/8P/y//P/9f/2//r/
+//8//z/+v/6//n/+f/6//v//P/9//n/9//3//f/9f/0//T/9P/0//T/8f/x//X/9f/1
//T/9P/z//H/8f/u/+7/7v/u/+z/7P/t/+7/7v/t/+3/7v/w//D/8P/w/+//8P/w//D/
7//v/+//7//t/+3/7v/u/+//8P/x//L/8f/x//D/7//x//H/8f/x//H/8f/y//L/8v/0
//T/9v/5/wEABgALABEAFAAZACEALABAAFkAcACHAJwAqgCwAKoAmQCBAGUASQAsAA0A
9f/b/8D/of9z/z7/IP8b/x3/KP89/1n/cv+C/5H/pf+3/8r/2v/m/+3/7v/u//D/8//1
//j/+v/9//7//v///wEAAQABAAMABAAFAAUABAADAAIAAQACAAMABAAFAAQABAAEAAQA
BAADAAIAAQACAAMABAAGAAQABAAEAAQABAAEAAYABgAGAAUABAAEAAUABgAGAAYABwAH
AAcABwAIAAcABgAFAAgACQAKAAwACgALAAsADQAMAAwADAAMAA0ADgAPABIAEQATABUA
FQAXABcAFwAYABkAGwAdAB8AHgAeAB4AHgAiACMAJAAlACMAJAAmACYAJAAkACUAJQAm
ACgAKgArACoAKQAoACcAKQAoACgAKAAnACYAJgAlACMAIwAiACEAIgAiACAAHgAdABkA
GAAWABYAFQAVABQAEgAQAA8ADgAPAA4ADQAMAA0ADAALAAoACAAHAAcABwAIAAcABwAH
AAQAAwACAAIAAwADAAQABQADAAMAAwABAP/////+//7///8AAAIABAAEAAIAAgADAAEA
AQABAAEA//8AAAAAAAAAAAEAAQACAAQABAAEAAQAAgADAAMABAAGAAYABgAGAAQABAAE
AAQAAgACAAIAAgACAAIAAwADAAQABAADAAIAAgACAAQABQAFAAQABAAEAAEAAQABAP//
AQACAAMAAwADAAMAAwACAAEAAAD///7//v/+//3//f/9//3//P/6//v//v///wAA/v/8
//z//P/8//z//P/8//v/+//7//v//P/8//z//P/+//7//v/+//z/+v/6//r/+f/5//r/
+v/7//v//P/8//v/+f/4//f/+P/6//v/+//6//r/+v/6//j/+P/4//f/9f/1//X/9v/3
//j/+f/6//r/+v/7//z/+//6//n/+f/5//n/+P/3//f/+P/4//j/+v/6//j/+P/6//r/
+v/6//n/+P/3//b/9v/2//b/9v/4//j/+P/4//j/+P/4//j/+v/6//r/+v/5//j/9//2
//j/+P/4//j/+P/4//j/+P/2//b/9v/2//j/+P/4//j/9v/2//b/9v/3//j/+f/6//j/
+P/4//j/9v/2//b/9v/2//b/9v/2//T/9P/0//T/9f/2//f/+P/6//r/+v/6//z//P/8
//v//f/+//7/AAD//wAAAAAAAAIAAQABAAEAAwADAAMAAQD9//3//f/7//r/+v/6//r/
+P/1//X/9//5//n/+P/4//X/8//z//D/7v/u/+7/7v/u/+//8P/w/+//7//w//D/8v/y
//L/8//y//L/8v/x//H/8f/x//H/8//0//T/9P/z//L/8f/w//P/8//z//P/8//z//P/
8//x//L/8v/y//T/9v/0//X/+/8CAAUACwAQABcAHwAmADIARwBgAHMAhgCaAKoAqACb
AIkAbwBPADQAFQD1/9v/xP+p/4P/UP8m/xP/E/8a/yv/Rf9e/3D/f/+R/6f/vP/O/9z/
6f/s/+j/5v/r/+//8v/1//f/9//2//f/+f/5//n/+//8//3//f/9//3//f/9//3//f/9
//3//v/+//7//v/+//3//P/7//z//f/+/wAA/v/+//7//v/+//7/AAAAAAAA///+//7/
/P/8//v/+v/9//3//f/9//7//f/8//v//v///wAAAgABAAEAAAABAAEAAAD///7/AQAC
AAMABgAGAAcACAAHAAgACQAKAAwADAANAA4ADwAPAA4ADQAMAA8AEQATABUAEwAUABYA
FgAWABYAFwAXABYAGAAaABsAGgAZABgAFwAXABYAFgAWABMAEgASABEAEQARABAADwAR
ABIAEQAQAA4ACwALAAoACAAHAAcABgAEAAIAAQAAAP///v/9//z/+//6//n/+P/2//X/
9f/1//b/9f/1//X/8v/x//D/8P/x//H/8v/z//L/8f/w/+3/7f/t/+z/7P/q/+r/6//s
/+r/6P/o/+n/6//r/+v/6//t/+7/7v/u/+z/7f/t/+7/8P/w//D/8P/u/+//7//w//H/
8v/z//T/9P/0//T/9P/z//L/8f/w//H/8v/0//X/9f/0//L/8P/y//L/9P/1//P/8v/y
//L/8v/z//T/8//z//T/9f/1//P/8//z//L/8//0//X/9v/0//T/8//z//H/8f/w/+7/
7v/w//D/8P/v/+z/6//q/+v/7P/t/+7/6//r/+v/6//q/+r/6v/q/+j/6P/o/+j/5v/k
/+T/5P/k/+X/5//o/+b/5f/l/+T/5P/j/+P/4//k/+b/5//n/+b/5v/m/+b/5P/k/+T/
4//l/+X/5f/m/+T/5P/k/+T/4//i/+L/4v/f/97/3f/d/+D/4f/h/+H/4//k/+T/5P/k
/+L/4v/i/+T/5P/k/+T/4//i/+H/4P/h/+L/4//k/+b/5v/m/+b/5v/m/+b/5v/k/+T/
5P/k/+T/5P/k/+T/5P/k/+T/5P/k/+T/5P/k/+T/5P/k/+T/5P/k/+T/5P/k/+T/5P/k
/+T/5P/k/+T/5P/k/+T/5P/j/+L/4f/g/+L/4v/i/+L/4//k/+X/5v/m/+b/5v/l/+X/
5v/m/+j/6//s/+z/7P/s/+v/6//r/+v/6//r/+n/6f/p/+n/5//k/+T/5P/k/+X/4//k
/+f/5//n/+b/5v/k/+H/4P/c/97/3v/e/97/3v/f/+D/4P/f/9//4P/g/+L/4v/i/+P/
5P/k/+T/4//h/+H/4f/h/+P/5P/k/+T/4//i/+H/4P/i/+P/5P/l/+P/4//j/+P/5f/m
/+b/5v/q/+j/5v/n/+v/8P/3/wEABgAJAA8AFgAkAD0AVgBpAH4AkgCiAKQAmwCJAG8A
UQAyABMA+//n/8z/qf+D/0z/Hv8N/w3/Fv8r/0v/Yv9y/4H/j/+f/7T/yv/Y/9//4P/g
/+D/4f/l/+b/6f/r/+v/6v/s/+//8P/x/+//8P/x//H/8//z//P/8//1//X/9f/1//T/
9P/0//T/9//3//f/9//3//f/9//4//b/9v/2//b/9//4//v//P/6//n/+P/4//v//P/8
//z//P/7//r/+f/8//3//v///////////wAA/v//////AQAEAAQABAAEAAUABgAHAAoA
CgALAAwACwANAA0ADQAOAA0ADwARABMAFAAUABQAFAAXABkAGwAdABsAHAAeAB4AHgAe
AB8AHwAfACAAIQAhAB8AHwAfAB8AIQAgACAAIAAfAB4AHgAdAB8AHwAeAB0AGwAaABcA
FAAWABMAEwASAA8ADQAMAAoACwAKAAoACgALAAoACQAIAAcABgAFAAQABAADAAMAAwAC
AAEAAQABAAAA///+//7/AAD////////+//3//P/5//r/+//7//z/+v/6//v//P/8//r/
+v/7//3//f/9//3/+//8//z//P/9////AAACAAEAAAD///7///8BAAIABAACAAIAAgAC
AAAAAAAAAAAAAgACAAIAAgAAAAAAAQABAAQABAADAAIAAAAAAAIAAwABAAAAAAAAAAEA
AQABAP///v/+//7//f/+////AAAAAAAAAAAAAAAA/f/8//r/+f/8//3//f/8//r//P/8
//z//P/6//r/+v/4//j/+P/4//n/+f/5//n/+v/6//r/+v/5//j/9//2//n/+P/5//r/
9//3//j/+P/1//X/9v/2//b/9f/1//X/9f/2//b/9f/0//T/9P/0//b/9v/2//X/9//3
//f/+P/2//b/9v/2//f/9v/2//b/9v/2//b/9//5//n/+P/3//T/9P/z//L/9v/2//b/
+P/2//b/9v/2//b/9v/2//b/9P/0//T/9P/y//L/8v/y//L/8v/y//L/8v/y//L/8v/0
//T/9P/0//T/9P/0//T/8v/y//L/8v/0//T/9P/0//P/8v/x//D/8f/y//P/9P/0//T/
9P/0//P/8v/x//D/8P/w//D/8P/y//L/8v/y//T/9P/0//T/9//4//n/+f/3//j/+P/6
//7/AAABAAIAAQD///7//f/9//3//f/7//r/+//8//v/+f/4//f/9v/4//X/9f/3//X/
9f/0//T/8v/v/+7/6v/t/+7/7//w/+//7//v/+7/7f/t/+7/7v/u/+7/7v/v/+//7v/t
/+v/7P/t/+7/7//t/+7/7v/u//D/8P/w//D/8P/v/+7/7f/t/+3/7f/t/+v/7P/s/+z/
8v/u/+7/8f/1//r///8HABAAGQAfACIALAA/AFgAcQCGAJwArACqAJ0AiwBvAFEANgAf
AAEA4//K/6//i/9W/yj/D/8L/xD/I/8//1r/bP97/4n/m/+y/8r/2v/l/+j/5v/k/+P/
5//s//L/9f/2//b/9//5//n/+f/3//j/+f/5//n/+f/5//n/+f/5//n/+f/6//r/+v/6
//v/+//7//v/+//7//v//P/8//z//P/8//z//P/+//7//P/7//r/+v/7//z//P/8//v/
+//7//v//v///wAAAQD///////8AAAIAAwADAAUABAAEAAQABAAGAAYABgAIAAkACwAN
AA0ADAALAAoACgANAA8AEQATABQAFAAUABQAFAAVABYAFwAXABgAGgAaABgAGAAZABkA
GgAaAA==
         </WaveFormData>
      </LeadData>
      <LeadData>
         <LeadByteCountTotal>10000</LeadByteCountTotal>
         <LeadTimeOffset>0</LeadTimeOffset>
         <LeadSampleCountTotal>5000</LeadSampleCountTotal>
         <LeadAmplitudeUnitsPerBit>4.88</LeadAmplitudeUnitsPerBit>
         <LeadAmplitudeUnits>��V</LeadAmplitudeUnits>
         <LeadHighLimit>2147483647</LeadHighLimit>
         <LeadLowLimit>268435456</LeadLowLimit>
         <LeadID>V3</LeadID>
         <LeadOffsetFirstSample>0</LeadOffsetFirstSample>
         <FirstSampleBaseline>0</FirstSampleBaseline>
         <LeadSampleSize>2</LeadSampleSize>
         <LeadOff>FALSE</LeadOff>
         <BaselineSway>FALSE</BaselineSway>
         <ExcessiveACNoise>FALSE</ExcessiveACNoise>
         <MuscleNoise>FALSE</MuscleNoise>
         <LeadDataCRC32>1364994912</LeadDataCRC32>
         <WaveFormData>
7//v//D/8P/u/+//7//v//H/8f/x//H/8f/y//L/8v/y//L/8v/y//b/9P/x//H/8//z
//b//P8FAAwAEwAcACYANABGAF8AeQCSAKsAwQDNANMA0QDLAMIAtQCjAIwAagA6AAQA
zf+M/1L/Nf8w/zf/Q/9W/2f/bv92/4L/kv+i/7X/x//S/9j/3v/h/+P/5P/n/+r/6//s
/+3/8P/z//T/9f/0//X/9P/z//X/9v/2//f/9//4//j/+f/5//n/+f/5//v//P/8//z/
+v/6//r//P/8//r/+v/6//n/+P/6//n/+f/5//f/9//6//v//P/9//z/+//6//n/+//7
//v/+//9//3//v8AAAEAAQAAAAAA//8AAAAAAAACAAIAAgADAAUABgAIAAoACQAIAAcA
CAAIAAgACgAKAAsADQAOAA8ADgAPABEAEQASABMAFgAYABcAFwAXABcAFQAXABkAGQAc
AB0AHgAgAB0AHAAbABoAHAAcABsAGgAcABwAHAAbABoAGAAWABQAFQAUABMAEwAQAA8A
DwAPAA8AEAAQABAAEAAPAA8ADwANAAsACwALAAsACwALAAsACQAIAAcABwAIAAYABQAF
AAMAAgACAAIAAQAAAP7//f///wAAAQACAAEAAAD////////8//z//P////////////7/
/v/9//z//v/+//7//v/+//3//P/7//z//P/9//////8BAAEAAQD9//3//v/+/wAAAAAA
AAEAAgACAAIAAwADAAMAAgACAAAAAAABAAIABAAEAAQABAAEAAQABAACAAAAAgACAAIA
AgACAAIAAQD//////////wEAAQAAAAAA///////////9//3//f/9//3//P/7//v/+//6
//r/+v/6//r/+f/5//j/+P/4//j/+f/5//n/+f/4//j/+P/4//n/+f/6//r/+v/5//n/
+f/7//v/+//7//r/+v/5//f/+P/3//f/9//3//j/+P/4//j/+f/7//3/+//7//v/+//6
//f/9v/2//f/+P/5//v/+//7//r/+v/6//r/+v/6//r/+//7//j/+P/4//j/+P/6//r/
+v/6//j/+P/4//j/+v/6//r/+v/6//r/+v/6//j/+P/4//j/+v/6//r/+v/6//r/+v/6
//j/+P/4//j/+v/6//r/+v/4//j/+P/4//v//P/9//7//P/8//z//P/6//r/+v/6//z/
/P/8//z//P/8//z//P///wAAAQACAAQABAAEAAQAAgACAAIAAwAGAAgACwANAAsACgAJ
AAcACAAJAAoADAAOAA0ACwALAAgABAABAAAAAQADAAQAAgAAAAIAAgABAAEAAAD/////
/f/7//r/+v/4//j/+P/5//v/+//7//v/+f/5//j/+P/5//n/+//7//n/9//3//f/+f/5
//n/+v/8//z//f/9//z/+//6//n/+//7//z//P/+//7//v/+//r/+v/8//3//f///wMA
CAAMAA8AFAAdACoANABCAFgAcQCLAKIAuQDJANUA2wDdANcAzgDDALEAmABuADgAAADH
/4b/Vv8//zj/Qf9R/2D/a/94/4T/lP+k/7j/y//X/97/4P/k/+f/6//u//P/+P/5//r/
+//8//3//P/7//z///8AAAEAAQAAAP7//f/+/wAAAQADAAMAAwADAAMAAQACAAIAAgAE
AAQABAAGAAYABAAEAAQAAgACAAUABQADAAMAAQABAAMAAwADAAMABQAFAAUABQAFAAUA
BQAFAAMAAwAEAAYABwAHAAYABgAJAAoACgAKAAoACgAKAAsACgAKAAsADAAOAA4ADgAQ
ABAAEAASABIAEgATABMAEwAWABcAGQAZABcAFwAZABoAGgAZABgAFwAYABsAHgAfAB4A
HQAcABwAHAAcABwAHAAdAB4AHgAeAB0AHAAbABkAGQAYABcAFgAVABQAEwATABQAEwAT
ABMAEgASABEAEAAQAA8ADwAPAA8ADQANAA0ACQAJAAkACQALAAoACQAJAAgABgAFAAUA
BQAEAAQABAAEAAQAAwADAAEAAAD///7/AAAAAAAAAQD///z//P/8//3//f/9//3///8A
AAAAAAAAAAAAAAAAAAEAAQABAAEA///+//7///8BAAMAAwADAAMAAwAEAAQAAgACAAIA
AwAEAAQABAAFAAcABwAGAAYABAAEAAUABgAGAAYABgAGAAYABgAGAAQABgAIAAgACAAG
AAYABgAFAAUABQAFAAUABQAFAAQABAAFAAUABQAFAAUABQAFAAUABQAEAAMAAwADAAIA
AgACAAIAAgABAAEAAAAAAAAAAAACAAMABAAFAAIAAgACAAIA/////wAAAAACAAEAAQAB
AAAA///+//3/AAACAAMAAwAAAP//////////AAAAAAAA/////wAAAQABAAEAAQABAAEA
/////wAAAgACAAIAAwABAAEAAAAAAAAAAAAAAAAAAgADAP//AAACAAIAAgACAAAAAAAA
AAAAAgACAAIAAgAAAAAAAAAAAP///v/9//z//f/+////AAAAAAAAAAAAAAAAAAAAAAAA
AAAAAAAAAAD+//7//v/+/wEAAgADAAQAAgACAAIAAgAAAAAAAAAAAAAAAAAAAAAAAAAA
AAAAAAAAAAAAAAAAAAEAAgADAAQABQAGAAcACAAJAAoACwAMAAoACgAKAAoADQAPABAA
EgATABQAFAAUABIAEQAQAA8ADwAOAAwACQAJAAcABAACAAUABgAIAAkABQAEAAUABAAF
AAMAAgABAP///f/7//r/+v/6//r/+v/9//3//f/9//3//f/9//z//v//////AQABAAEA
//////3//f/9//3//v/+//7///8BAAEAAQABAP///////wAAAgACAAIAAgACAAIAAAD+
//3///8DAAkACgAKAA0AFAAbACYAMgBAAFAAZwB9AJQAqwC9AMkAzQDRAM8AxAC5AKcA
igBmADgACADV/5z/av9L/0D/Qf9L/1r/af90/4L/kv+k/7j/yf/X/97/4v/o/+v/7//0
//X/9v/3//j/+f/7//3//f/9//3/////////AgACAAEAAQAAAAAA/////wAAAQACAAMA
AgACAAEAAAACAAIAAgAEAAQAAgACAAIAAAAAAAMAAwAFAAUAAwADAAIAAQAAAP//AQAB
AAEAAQD///////////3//f/+/wAAAgADAAMABAAEAAQAAwACAAUABgAHAAkACAAIAAkA
CgAIAAgACAAKAAwADAAOAA4ADQANAAwACwAPABEAFAAVABIAEQASABIAEQARABEAEQAT
ABUAFwAXABYAFQAUABQAFgAWABYAFgAYABgAFwAWABQAFAAUABMAFgAWABYAFgAUABIA
EAAPABAADwAPAA8ADAAMAAsACgAKAAkACQAJAAsACQAJAAkABgAFAAQAAwAEAAQABAAF
AAMAAAD+//3/+//6//r/+v/7//z//P/9//z/+v/4//b/+P/4//j/+f/7//j/+P/4//n/
+f/5//n/+f/6//r/+v/6//r/+v/6//v/+//7//v/+//6//r/+//7//3//f/9//v/+//8
//z//v/+//7////+//7//v/////////+//7/AAAAAAEAAgACAAIAAgACAAIAAgACAAAA
AQAEAAUABgAEAAQABAADAAUABQAFAAUAAwADAAIAAgABAAEAAQABAAEAAQABAAEAAQAA
AP////////7//v/+/wAAAAD//////P/8//z//P/+////AAABAP///v/9//z/+//7//z/
/P/8//v/+//7//v/+//7//v//f/+//7//f/6//n/+f/5//v//P/8//z/+//7//z//f/8
//v/+v/5//v/+f/5//r/+v/6//r/+//5//n/+P/4//r/+v/6//r/+v/5//n/+P/6//r/
+v/6//z//P/8//z/+v/6//r/+v/6//r/+v/6//j/+P/4//j/+v/6//r/+v/4//j/+P/4
//r/+v/6//r//P/8//z//P/7//r/+f/4//n/+v/7//z//P/8//z//P/7//r/+f/4//n/
+v/7//z//v/+//7//v8AAAAAAAAAAAEAAgADAAQABAAEAAQABAAEAAUABwAIAAkACQAJ
AAgACQAJAAoACwAIAAgABwAFAAMAAwABAP7///8AAAEAAwACAP7//f/+/wAA///9//z/
/f/9//v/+f/4//j/+P/4//r/+//7//v/+f/5//n/+f/6//r/+//7//3//f/9//v/+f/5
//n/+f/8//7///8AAAAA///+//3////////////9//z/+//6//z//P/8//z/AgADAAEA
AQADAAYADAATABgAIQAsADYARABaAHUAjQCmAMEA1wDjAOcA6QDnAOAA1wDBAKIAegBI
ABQA2/+W/1z/P/86/0H/Uf9i/23/eP+E/5T/pP+0/8X/z//Y/97/5v/t//H/9P/3//j/
+f/6//v//f////////8BAAMAAwADAAMAAgAAAP//AQACAAIAAwABAAEAAQABAAEAAgAC
AAIAAgACAAIABAAGAAQABAAEAAUABgAKAAsACAAHAAQAAwAFAAUABQAFAAMAAwADAAMA
BQAFAAUABQAHAAcACAAKAAoACQAHAAYACgAMAA0ADgAOAA4ADgAPAA8ADgAOAA4AEAAQ
ABAAEgAUABQAFgAWABgAGQAZABkAGAAZABsAGwAXABcAGQAaAB0AHwAhACMAIAAhACIA
IQAiACMAJAAmACYAJgAmACYAJAAkACMAIgAkACQAJAAjACIAIAAeABwAHQAcABsAGwAa
ABkAGQAZABgAGAAXABYAGAAXABcAFwAUABEAEAAPAA4ADwAQABEAEwASABEAEQAOAAwA
CwALAAsACgAKAAoACgAKAAkACQALAAoACQAIAAYABgAGAAcACQAGAAYABgAHAAcABwAH
AAcACAAIAAgABwAGAAUABAAHAAcABwAHAAcABgAGAAcABwAJAAkACQAFAAUABgAGAAcA
CAAJAAsACgAKAAoACwALAAsACgAKAAwADAANAA4ADAAMAAwADAAMAAwADAAKAAoADAAM
AAwACwAKAAkABwAIAAkACgALAAoACQAHAAYABgAHAAgACQAHAAcABwAHAAcABgAFAAUA
CAAIAAkACgAIAAYAAwABAAEAAgADAAQABQAFAAUABQACAAIAAgACAAEAAQACAAIABAAD
AAMAAwADAAMAAwADAAEAAgACAAEA/v/9//3//f/+/wAAAQACAP////8AAAEAAQABAAEA
AQADAAEAAQACAAAAAAAAAAEAAQABAAAAAAD+//7//v/+/wAA//8BAAAAAAAAAAAAAAD+
//7//v/+/wAAAAAAAAAA/v/+//7//v/+//7//v/+/wAAAAAAAAAA/v/+//7//v/+//7/
/v/+//7//v/+//7//v/+//7//v8AAAAAAAAAAP///v/9//z//f/+////AAD+//7//v/+
//7//v/+//7/AAAAAAAAAAACAAIAAgACAAQABAAEAAQABAAEAAQABQAHAAgACgALAA4A
DgAOAA0ADQANAA0ADgAQAA8ADQANAAkABgAEAAQABAAFAAUAAgACAAQABAADAP///v/9
//3//P/7//v//P/7//r/+f/5//f/9//3//f/+f/5//j/+P/5//n/+//7//3/+//7//v/
+f/5//n/+v/6//r/+//7//v/+//7//v/+//7//z//P/8//z//P/8//7//v/8//v/+f/7
//3/AgAIAA0AEgAXAB4AJgAwAEQAXwB3AI4AqQC/AMsA0QDTANEAyAC9AK8AmAB0AEYA
FADh/6j/bv9J/zz/Pf9F/1T/Y/9u/3j/hv+Y/67/wf/P/9r/4v/m/+n/7f/w//H/9P/1
//b/9//6//3//v////7////+//3///8AAAAAAQD//wAAAAABAAEAAQABAAEAAQACAAIA
AgAAAAAAAAACAAQAAgACAAIAAAAAAAMAAwADAAMAAQABAAMAAwADAAMAAwADAAMAAwAF
AAUABQAFAAQAAwADAAQABQAFAAQABAAHAAgACAAIAAYABgAGAAcACgAKAAsADAAMAAwA
DAAOABAAEAASABIAEgATABMAEwASABMAFQAVABUAFQAXABgAFwAXABcAFwAZABsAHQAd
AB0AHQAdAB4AHAAcABwAHAAaABoAGQAYABkAGgAbABsAGQAYABcAFgAXABYAFQAVABIA
EQARABEAEgASABEAEAAOAA0ADQANAAsACQAJAAkACQAJAAkACQAHAAYABQAFAAUABAAE
AAUABAACAAEAAAACAAIAAQABAP///v/9//z//P/8//z//f////z//P/8//z/+//6//n/
+//8//z//P/8//z//P/8//v/+//7//v//P/8//3////8//3//P/7//z//f///wAA/v/+
//7///////7//f/9//7//////wAAAAAAAAEAAgACAAIAAgACAAAAAAAAAP7//f/+//3/
/P/+/wAAAgADAAIAAQAAAP////////7//v/9//3//f/9//z/+//6//n/+v/6//r/+//7
//r/+v/6//r/+v/5//n/+P/4//j/+P/2//X/9P/z//X/9v/3//j/9v/1//X/9P/0//P/
8//z//P/8//z//P/8f/y//L/8f/x//H/8v/z//H/8v/y//L/7//v//D/8f/z//P/8//z
//P/8f/x//L/8v/y//L/8//x//H/8P/w//D/8P/w//D/8P/v/+3/7P/u/+7/7v/u//D/
8P/w//D/7v/u/+7/7v/w//D/8P/w/+7/7v/u/+7/7v/u/+7/7v/v//D/8f/y//D/8P/w
//D/7v/u/+7/7v/w//D/8P/w/+7/7v/u/+7/7P/s/+z/7P/t/+7/7//w/+//7v/t/+z/
7//w//H/8v/w//D/8P/w//L/8v/y//L/9P/0//T/9P/1//b/9//4//r/+v/6//r/+v/7
//v//P///wAAAAAAAP7//f/8//v/+//6//j/9f/2//X/8//y//D/8P/x//H/8f/y//X/
9v/0//H/7//t/+7/7f/s/+z/6v/q/+r/6v/p/+n/6f/p/+v/6//r/+r/6f/p/+j/6f/q
/+v/6v/r/+7/7//w//H/8P/u/+z/6//t/+3/7f/t/+3/7f/t/+7/7v/u/+7/7v/w//L/
8P/s/+n/6//x//f/+P8AAAcADAARABoAIgAuAEQAXwB5AJAApwC9AMUAxwDJAMUAvgCz
AKEAiABiADAA+v/H/4z/WP87/zT/Of9H/1j/Y/9s/3T/gP+S/6j/uf/H/9D/1v/Y/9//
4//i/+P/6f/r/+3/7//w//H/8P/v//H/8//z//P/9f/2//b/9//2//b/9f/1//X/9f/1
//X/9f/2//b/9v/4//j/+P/6//j/9v/2//b/9v/2//n/+f/7//v/+f/5//f/9//3//f/
+v/7//z//f/9//3//f/9//v/+//8//7//f/9//z//P///wAAAAAAAP///v/9//3/AQAC
AAQABgAEAAQABAAGAAgACAAKAAoACgALAAsACwAMAA0ADwAPAA4ADwASABQAEwATABMA
EwATABUAFwAXABcAFwAXABgAGAAYABgAGAAYABgAFwAWABYAFgAWABUAEwASABEAEAAR
ABAADwAPAAwACwALAAsACwAMAAwADAALAAkACAAHAAkABwAHAAcABwAHAAcABwAGAAQA
AgABAAIAAAD//////f/8//z//P/9//7//v////3//P/7//r/+P/4//j/+f/6//j/+f/6
//r/+f/4//f/+f/6//r/+v/8//z//P/8//v/+//7//v//P/8//3////8//3//P/7//v/
+//8//z//v/+//7///8AAAAAAAABAAEAAQAAAAAA/v/+////AAAAAAAAAAAAAAAAAAAA
AP7//v8AAAAAAAAAAAAAAAD///3//f/9//3//f/9//z//P/9//3//f/9//v/+//7//v/
/f/8//v/+//7//r/+v/6//r/+v/5//n/+P/4//j/+P/3//f/9//3//b/9v/2//b/9v/3
//n/+v/4//f/9//3//f/9//3//f/9f/2//b/9f/1//X/9v/3//b/9v/1//T/8//z//T/
9f/1//X/9f/1//P/8f/x//L/9f/2//f/+f/3//f/9v/2//j/+P/4//j/+P/5//f/+P/2
//b/9v/2//j/+P/4//j/9//2//X/9P/0//T/9P/0//b/9v/2//b/9f/0//P/8v/1//b/
9//4//X/9P/z//L/8//0//X/9v/2//b/9v/2//X/9P/z//L/8//0//X/9v/0//T/9P/0
//b/9v/2//b/9v/2//b/9v/0//T/9P/0//b/+P/6//z/+//6//n/+P/7//z//v8BAAAA
AgADAAQAAgACAAEAAQAEAAUABwAIAAYAAwACAP///P/6//r/+v/7//v/+P/4//r/+v/5
//f/+P/3//f/9f/x//D/8P/w//D/8P/x//H/8f/x//H/8f/x//D/8P/x//H/8//z//P/
7//v/+//7//v/+//8P/w//D/8f/x//H/8f/x//H/8f/x//L/8v/y//L/8v/y//L/8v/y
//P/9f/1//v//v8CAAcADAATAB4AKgA8AFIAawCDAJoAsQDBAMkAzwDNAMkAwgCxAJ0A
ggBWACIA7v+3/3r/TP87/zj/O/9H/1j/Z/9w/37/kP+g/7D/v//L/9L/2v/e/+P/5f/q
/+3/8P/x//L/8//z//X/9f/1//b/+f/6//v/+//6//j/9//3//j/+P/5//v/+//7//v/
+v/6//n/+P/6//r/+v/8//z/+v/6//r/+v/6//3//f/9//3/+//7//v/+//7//v//P/9
//7////8//v/+v/5//r/+//9/wAAAQABAAAAAAD//wAAAAAAAAIAAgACAAMAAgACAAMA
BAAGAAYABgAIAAgACAAKAAoACgALAAsACwAMAA0ADwAPAA8ADwARABIAEQARABEAEQAT
ABUAFwAXABUAFQAVABYAFgAWABYAFgAWABYAFQAUABQAFAAUABMAEwASABEAEAANAAwA
CwALAAsACwAMAA0ACwAKAAgABgAIAAcABwAHAAcABQAFAAUAAQABAAEAAQADAAIAAQAB
AAAA/v/9//3//f/8//z//P/6//r/+f/5//n/+P/3//b/9//4//n/+//5//b/9v/2//f/
9//3//f/9f/2//b/9v/2//b/9v/2//n/+f/5//n/9//2//b/9//3//n/+f/5//f/9//4
//j/9v/2//b/9//4//j/+P/5//v/+//6//r/+P/4//n/+v/8//z//P/8//v/+v/5//b/
+P/6//r/+v/8//z//P/7//n/+f/5//n/+f/5//j/+P/1//X/9f/1//b/9//4//n/+f/4
//f/9//1//T/9P/0//b/9v/1//X/9P/0//T/9P/1//X/9f/1//L/8v/y//L/8f/x//L/
8v/0//P/8//z//H/8f/x//H/8//0//T/8//y//H/8f/x/+//8P/w//D/7//v//D/8f/x
//H/8f/x//L/8f/y//T/8//y//H/8f/x//H/8P/w//L/8v/y//L/8v/z//H/8P/y//L/
8v/y//D/8P/w//D/7v/u/+7/7v/w//D/8P/w//D/8P/w//D/8v/y//L/8v/x//D/7//u
//D/8P/w//D/8P/w//D/8P/w//D/8P/w//D/8P/w//D/7v/u/+7/7v/x//L/8//0//L/
8v/y//L/8P/w//D/8P/w//D/8P/w/+7/7v/u/+7/8f/y//P/9P/2//b/9v/2//b/9v/2
//b/+P/5//v//P/9//3//f/8//7//f/9//3///8AAAAA///7//v/+f/2//b/9v/2//f/
9v/y//H/8v/0//P/8f/w/+//7//t/+v/6v/q/+r/6v/q/+v/6//r/+v/6//r/+v/7P/s
/+3/7f/t/+3/7f/r/+v/6//r/+v/7f/u/+7/7v/u/+3/7P/r/+3/7f/t/+3/8P/w//D/
8P/u/+7/7v/u/+7/8f/v/+//8//4//j//f8GAA0AFgAgACwAPgBTAGkAgACZAK0AuQC9
AMEAvQC0AKkAlwB6AFYALAD8/8n/kv9e/z//NP8z/zv/Sv9Z/2T/bv+A/5L/pv+1/8P/
zv/Y/9r/2//h/+b/6f/q/+v/7P/t/+3/7//v/+//8f/z//P/8//y//L/8f/x//H/8v/y
//P/9f/1//X/9f/0//T/8//y//P/9P/1//j/9v/0//T/9P/2//b/+f/5//f/9//1//X/
8//z//P/8//1//X/9f/1//P/8//z//P/9P/1//f/+v/5//n/+P/4//j/+P/3//b/9//4
//n/+//6//r/+//8//7//v/+/wAAAQAAAAEAAAD+/////////wMABQAIAAkABQAFAAcA
CAALAAsACwALAAkACwANAA0ACwALAAsADAAOAA4ADgAOAAwADAALAAoACgAKAAoACQAK
AAoACgAKAAcABgAFAAUABgAFAAUABQACAAIAAQAAAAAA///////////9//3//f/7//v/
+//7//3//P/7//v/+f/2//T/8//0//T/9f/2//T/9P/z//P/8//y//H/8P/w//D/8P/x
//H/7v/u/+7/8f/x//H/8f/x//L/8v/y//D/8P/w//D/8//z//P/8//x//D/8P/x//T/
9//4//n/9//3//j/+P/3//b/9f/1//f/+P/5//v/+f/5//j/+P/6//r/+//8//r/+v/6
//r/+v/6//r/+P/6//z//P/8//z//P/8//v//f/9//3//f/7//v/+v/6//f/9//3//f/
+f/5//n/+f/4//b/9P/z//b/9v/3//j/9v/2//X/9f/0//T/9P/0//f/9//3//f/9f/0
//P/8v/y//P/9f/2//T/8//z//P/8//z//P/8//0//b/9//3//T/8//z//P/8//0//T/
9P/z//P/9P/1//X/9f/1//X/9f/z//P/9P/z//L/8f/x//T/9f/1//b/+P/4//j/+P/2
//X/9f/2//b/9v/2//b/9P/0//T/9P/2//b/9v/2//b/9v/2//b/9v/2//b/9v/2//b/
9v/2//b/9v/2//b/+P/4//j/+P/2//b/9v/2//b/9v/2//b/+P/4//j/+P/4//j/+P/4
//j/+P/4//j/+v/6//r/+v/5//j/9//2//n/+v/7//z//v/+//7//v8AAAAAAAAAAAIA
AwAFAAYABgAHAAgACAAJAAkACgALAAsADAAMAAsACwALAAkABgADAAIAAQABAAMAAAAA
AAIABAADAAEAAAD+//3/+v/3//j/+P/4//j/+P/5//n/+f/4//f/9v/1//X/9v/4//n/
+//7//v/+f/5//n/+f/5//v//P/8//z//P/7//r/+f/7//v/+//7//v/+v/5//j/+//8
//3//v8CAP///f/9//3/AAAGAA8AFgAdACYALgA6AFAAawCBAJoAtQDNANkA5QDpAOMA
1gDLALkAoAB+AE4AGADh/57/Yv9B/zr/P/9N/17/bf92/37/iv+a/67/wf/P/9j/3v/k
/+n/6//w//P/9v/3//j/+f/9//////////3/////////AgACAAEAAQABAAIAAgADAAEA
AQABAAEAAwAEAAQABAAEAAQABAAGAAUAAgABAAAAAwAEAAgACQAHAAcABQAFAAcABwAH
AAcABQAFAAUABQAHAAcABwAHAAUABQAGAAgACAAHAAUABAAGAAgACQAKAAoACgAKAAsA
CgAKAAsADAAOAA4ADgAQABEAEAARABAAEQATABQAFQAWABcAGQAZABcAFwAZABoAGwAb
ABsAGwAZABsAHQAdAB0AHQAdAB4AIAAgACAAIAAeAB4AHQAcAB4AHgAeAB0AHAAaABgA
FgAWABYAFgAXABUAEwASABEAEQASABIAEgASABEAEQARABEADwAPAA8ADQANAA0ADQAL
AAoACQAJAAoACAAHAAcABwAGAAYABgAFAAQAAgABAAIAAgACAAIAAgACAAIAAwADAAAA
AAAAAAMAAwADAAMAAgACAAEAAAABAAIAAwAEAAMAAwADAAMABQAEAAQABQADAAUABQAF
AAMAAwAEAAQABgAGAAYABwAHAAYABQAFAAYABwAHAAgABgAGAAcACAAGAAYABgAGAAcA
CAAJAAgABwAIAAcABgAIAAgACAAHAAkACQAJAAkABgAFAAMAAgACAAMABAAFAAMAAwAD
AAMAAwACAAEAAQADAAIAAgACAAIAAgABAAEAAgACAAIAAgAAAP///v/9////AAABAAIA
/////wAAAAD+//3//f/9/////////////f/+//7//f/8//v/+//7//z//v///wAA/v/9
//3//f/9//3//f/9//3/+//7//z//v/+//7////9//3//P/8//v/+v/5//j//P/9//3/
/v/8//z//P/8//z//P/8//z//P/8//z//P/6//r/+v/6//r/+v/6//r/+v/6//r/+v/8
//z//P/8//z//P/8//z/+//6//n/+P/5//r/+//8//v/+v/5//j/+v/6//r/+v/6//r/
+v/6//j/+P/4//j/+v/6//r/+v/6//r/+v/6//v//P/9//7/AQACAAMABAABAAEAAgAC
AAUABwAJAAoACgAJAAkACQAJAAoACgAJAAkACQAHAAQAAQAAAP////8AAP7///8CAAAA
///9//z/+v/5//b/8//0//b/+P/6//n/+f/4//f/+f/5//n/+f/2//b/9//3//j/9//2
//P/9P/1//b/9//1//b/9v/2//n/+f/5//n/+P/3//b/9f/0//T/9P/0//T/9P/0//T/
+v/1//X/9//7//z/AgAHABAAGwAkACgAMgBCAFkAcwCMAKcAuwDFAMkAywDHAMAAtwCt
AJQAcABEABQA4f+m/2z/Rf82/zf/P/9Q/2H/aP90/4L/kv+k/7n/yf/U/9z/4P/h/+P/
6P/t//L/8//0//X/9f/3//f/9//1//f/9//3//r/+v/5//n/+f/6//r/+//5//n/+f/5
//n/+v/6//r/+P/4//j/+v/8//r/+v/6//j/+P/7//v/+f/5//f/9//5//n/+f/5//n/
+f/5//n/+v/7//z//f/7//v//P/+//3//f/8//z//f/+//7//v/8//z//P/9////AAAC
AAQAAQAAAP//AAAEAAQABgAGAAYABwAHAAcABgAHAAkACQAIAAkADAAOAA0ADQANAA0A
DQAPAA==
         </WaveFormData>
      </LeadData>
      <LeadData>
         <LeadByteCountTotal>10000</LeadByteCountTotal>
         <LeadTimeOffset>0</LeadTimeOffset>
         <LeadSampleCountTotal>5000</LeadSampleCountTotal>
         <LeadAmplitudeUnitsPerBit>4.88</LeadAmplitudeUnitsPerBit>
         <LeadAmplitudeUnits>��V</LeadAmplitudeUnits>
         <LeadHighLimit>2147483647</LeadHighLimit>
         <LeadLowLimit>268435456</LeadLowLimit>
         <LeadID>V4</LeadID>
         <LeadOffsetFirstSample>0</LeadOffsetFirstSample>
         <FirstSampleBaseline>0</FirstSampleBaseline>
         <LeadSampleSize>2</LeadSampleSize>
         <LeadOff>FALSE</LeadOff>
         <BaselineSway>FALSE</BaselineSway>
         <ExcessiveACNoise>FALSE</ExcessiveACNoise>
         <MuscleNoise>FALSE</MuscleNoise>
         <LeadDataCRC32>3213028767</LeadDataCRC32>
         <WaveFormData>
6//r/+z/7P/p/+n/6f/o/+r/6v/r/+v/7f/t/+7/7v/s/+z/7P/s//L/8v/u/+z/6v/r
/+z/8f/4/wAACQATAB4AKQA5AFEAbQCLAKkAxADdAPIAAwEJAQsBBgH2ANIAnABcAB8A
6/+6/4n/bP9m/2j/bv96/4L/hv+J/5L/nv+q/7b/xf/Q/9b/2//f/+H/4//n/+j/6v/q
/+r/7v/v//D/8f/y//L/8v/z//P/8//z//P/9f/1//X/8//z//P/8//z//X/9v/3//j/
9v/1//X/9v/0//P/8//z//X/9f/1//b/9v/2//b/9v/3//f/+P/5//j/9//2//X/9v/3
//n/+//7//r/+v/7//v//P/8//z//v/+//7//v/+//7//v///wEAAgAEAAYABAAEAAQA
BQAGAAYABgAHAAoACgALAAsACwAMAAwADgAQABIAFAAWABkAGgAbABsAGgAZABkAGQAd
AB8AIgAkACMAIgAhACEAIQAhACEAIAAhACMAJAAkACIAIQAfABwAHQAdAB4AHgAdABwA
GwAZABsAGgAZABkAGgAaABoAGQAWABUAFQAVABYAFAATABMAEQAQABAADwAQAA0ADQAN
AAsACQAIAAgABQAEAAEAAAAEAAUABwAJAAQAAwACAAIAAgAAAP////8BAAEAAQABAAAA
///+//z//f/+/wAAAgAAAP7//v/+////////////AQADAAMAAwABAAEAAQABAAIABAAF
AAYABwAGAAUABAAIAAgACAAIAAkACQAKAAwADAAMAA0ADgAPAA8ADQANAA0ADgAOAA0A
DQAOAA4ADQAMAAwADAAMAA8ADwAPAA8ADQANAAoACgALAAwADAALAAsACwAKAAoACgAI
AAgACAAIAAgACAAIAAgACAAIAAgACAAIAAYABgAGAAUABQAHAAcABwAHAAcABwAHAAcA
BwAHAAcACAAKAAcABQAEAAIAAwADAAMAAgACAAIAAwAFAAUABQAFAAUABQAGAAcACAAH
AAQAAwADAAUABQAFAAYABgAFAAUABQAFAAUABQAFAAQABgAGAAYABgAGAAYABgAGAAYA
BgAGAAYABgAGAAYABgAGAAYABgAGAAYABgAGAAYABgAGAAYABgAGAAYABgAIAAgACAAI
AAcABgAFAAQABQAGAAcACAAGAAYABgAGAAcACAAJAAoACgAKAAoACgAJAAgABwAGAAgA
CAAIAAgACAAIAAgACAALAAwADQAOABAAEAAQABAADwAOAA4ADgARABQAFgAZABgAFwAX
ABYAFQAVABcAFwAaABkAGQAZABQAEAAOAAwADQAQABEADwAOAA4ADQAMAAsACwAKAAkA
CAAFAAQABAABAAEAAQACAAQAAwADAAQAAgACAAEAAQABAAEAAgACAAIAAQABAAEAAQAB
AAEAAgADAAMABAAFAAIAAgACAAMAAQABAAEAAgAEAAQABAAEAAAAAAAEAAQABAAEAAcA
CAAJAAwAEgAdACkANABBAFMAbQCJAKUAvwDYAO8ABgEZASMBJQEiARAB7ACuAGYAIwDt
/7z/k/98/3j/fP+E/4r/jv+S/53/qv+4/8T/1P/f/+L/5P/n/+v/7//x//f//P/+//7/
/v/+//3//P/7////AAABAAMAAAD///7//f/////////9/wEAAQABAAEAAQAAAP///v8A
AP////8AAAAA/////////f/9//3//v/8//z//P/8//7//f/9//3////////////+//3/
/f/9//3//P/8//3///8AAAAAAAAAAAAAAAAAAAIAAgACAAMAAwACAAIAAgAEAAQABAAF
AAYABgAGAAcABgAGAAcABwAKAAwADQAQABAAEAAQABAADwAQABEAEQAUABUAFwAZABgA
FwAXABYAGAAYABgAGQAZABkAGQAYABYAFwAXABYAFQAVABQAEgASABEAEQAQABAAEAAQ
AA8ADwAOAA0ADQAKAAoACgAJAAgABwAHAAcABgAEAAMAAwADAAIAAgABAAAA/f/9//3/
/f/7//r/+v/8//z/+v/6//n/9//2//X/9f/1//X/9v/1//L/8P/v/+3/7f/t/+3/7v/v
//D/8P/u/+7/7//w//D/7v/u/+7/7v/t/+z/6//r/+3/7f/t/+7/7//w//H/8P/w/+//
7v/w//D/8P/w//L/8v/y//L/7//v//D/8v/0//T/9f/2//b/9f/y//H/8f/y//L/8f/z
//T/9P/z//H/8P/v/+7/8f/x//H/8f/x//H/7v/u/+//8P/w/+//7//v/+7/7v/s/+r/
6v/q/+r/6v/q/+r/5//m/+X/5P/n/+j/5//o/+j/5//n/+n/6P/n/+b/5f/l/+X/5f/l
/+P/4f/g/+D/4f/h/+L/4v/f/9//3//e/97/3v/f/+H/3//f/9//3//e/97/3v/e/+D/
3v/e/9//4f/h/+H/4v/h/9//3v/d/9//3//f/9//4v/g/97/3v/f/+D/4f/i/+D/4P/g
/+D/4P/g/+D/4P/g/+D/4P/g/9//3v/d/9z/3f/e/9//4P/g/+D/4P/g/+D/4P/g/+D/
3v/e/97/3v/c/9z/3P/c/93/3v/f/+D/4P/g/+D/4P/e/97/3v/e/9z/3P/c/9z/3P/c
/9z/3P/e/97/3v/e/9//4P/h/+L/5P/k/+T/5P/l/+b/5//o/+b/5v/m/+f/6P/q/+z/
7f/v/+//7//w/+//7f/s/+3/6//r/+n/6P/l/+P/4P/f/+H/4v/l/+b/4f/h/+L/4v/g
/93/3f/c/9n/2P/V/9T/1v/V/9X/1f/U/9T/0//T/9b/1v/W/9X/1f/V/9X/1v/W/9b/
1f/V/9P/0//T/9P/1P/U/9P/0//U/9T/1f/W/9b/1f/U/9P/1v/W/9b/1v/W/9T/0v/O
/9D/0v/U/9n/2v/X/9r/4P/n//X/AgAPAB0AMQBHAGEAfQCWAKkAvgDRAN0A4QDcAMwA
qgB0ADYA+f/F/5r/c/9Y/0z/TP9O/1b/Xv9i/23/ev+I/5j/pv+v/7T/uP+7/8H/x//L
/8v/zP/O/87/zv/R/9H/0f/R/9P/1P/V/9f/1//X/9f/1//V/9X/1f/T/9b/1//Y/9n/
2P/Y/9j/2P/a/9n/2f/a/9r/2f/Z/9n/2f/Z/9n/2v/c/9z/3P/c/9v/2f/Y/9f/2f/Z
/9n/2f/Z/9n/2v/b/9r/2P/X/9f/2f/c/97/4P/f/97/3f/c/9//4P/h/+P/4v/i/+P/
5P/k/+T/5P/l/+f/6P/p/+v/6//q/+r/6f/u//D/8f/0//P/9P/1//b/9f/2//f/9//6
//v//f////3//f/+//7/AgACAAIAAwAEAAUABgAGAAQABQAFAAQABAAFAAUABAACAAEA
AQAAAAIAAgACAAEA///+//3//f/8//z//P/7//v/+//8//3/+v/4//f/9//5//j/+P/3
//b/8//z//P/8f/v/+7/7v/v//D/7//w/+//7f/s/+v/6//r/+v/7P/u/+z/6//r/+v/
6//r/+v/7f/t/+3/7P/q/+r/6//s/+7/7P/s/+z/6//r/+v/6//t/+//7//v//H/8f/x
//H/7//w//D/8P/0//T/9P/0//b/9v/2//b/9f/1//b/+P/4//j/+f/6//n/+f/3//f/
+f/8//7////9//7//v/9//z//P/8//z//f/9//3//f/7//v/+P/4//r//P/9//3//f/9
//z//P/8//r/+v/6//r/+v/6//r/+v/6//r/+v/9//7//f/+//z/+//7//3//P/7//r/
+f/5//n/+f/5//n/+f/6//z//P/7//v/+v/6//v//P/8//v/+v/6//v/+//7//v/+//6
//r/+v/6//r/+P/4//n/+//7//v//P/8//v/+//7//v/+//7//v//v/8//r/+v/8//z/
/P/8//7//v/+//7//P/8//z//P/+//7//v/+//3//P/7//r/+//8//3//v/+//7//v/+
//3//P/7//r//f/+////AAD///7//f/8//7//v/+//7//v/+//7//v/8//z//P/8////
AAABAAIAAgACAAIAAgAEAAQABAAEAAUABgAHAAgACAAIAAgACAALAAwADgAQABAAEQAQ
AA8AEgASABEAEQARABEAEQAPAAwACwAJAAYACAAIAAkADAALAAcABgAGAAcACAAGAAcA
BgAFAAQAAQD+//7//f/9//7/AAABAAEA//8AAAAAAAAAAAEAAgADAAIAAgACAAEA////
//////8AAAIAAwADAAEAAQAAAAAAAQADAAQABQACAAIAAQAAAAEAAgADAAQACgAKAAoA
CAAHAAgACwAOABYAHwArADYAQwBZAHEAjQCrAM8A6gD/ABQBKwE3AT0BOgEkAfgAvAB4
ADsABQDO/5//gv96/37/hv+O/5L/mP+h/67/uv/G/9L/2//i/+j/7//1//n/+////wEA
AgABAAAAAwADAAMAAwAGAAgACgANAAoACQAIAAcACAAJAAoACQAJAAkACQAJAAoACgAK
AAoACgAJAAkACgALAAsADAANAA0ADQANAA4ADQAMAAsACgAMAAsACwALAAsACwALAAsA
CwALAAwADQAOAA4ADwARAA8AEAAQABAAFAAUABQAFAAUABQAFAAVABQAFAAVABYAFgAW
ABYAFwAaABoAGgAbAB4AHgAfAB8AHwAgACAAIgAiACIAIgAiACYAKAAqACsAKQApACoA
KwAuAC8AMQAyADQANAA0ADUANAAzADIAMAAyADMAMwAyADEAMQAwAC4ALgAtAC0ALAAs
ACwALAArACkAKAAnACcAKAAoACgAJwAkACMAIwAjACIAIAAfAB8AIQAgACAAHwAbABcA
FgAVABYAFQAVABYAFgAWABQAFAAUABMAEwATABEAEQARABIAEAAOAA0ADQAPAA8ADwAP
AA8ADwAPAA4ADQAMAAwADAANAAwADQAOAA0ADQANAA0ADwARABEAEQAQAA8ADgANAA4A
EAARABIAEgASABIAEgAUABQAFAAUABUAFQAWABgAFwAWABYAFgAXABcAFQAVABcAGAAY
ABcAFgAWABUAEwAVABYAFwAYABgAFwAWABUAFwAXABQAFAATABQAFAATABEAEQAQABAA
EwASABMAFAATABIAEQAQABAAEAAQABAAEgASABAAEAAOAA0ADQAPAA0ADQANAA0ADAAN
AA4ADwANAA0ADgAQAA4ADQANAAwACQAJAAkACAAKAAoACwANAAsACwALAAsADAAMAAwA
DAAOAAwADAANAAwACwAKAAoADAALAAsACwAJAAkACQAJAAgACAAKAAwACgAKAAoACgAI
AAgACAAIAAoACgAKAAoACAAIAAgACAAGAAYABgAGAAcACAAJAAoACQAIAAcABgAHAAgA
CQAKAAkACAAHAAYACAAIAAgACAAKAAoACgAKAAcABgAFAAQABQAGAAcACAAGAAYABgAG
AAQABAAEAAQABgAGAAYABgAIAAgACAAIAAoACgAKAAoACgAKAAsADAAMAA4ADwARABMA
EwAUABQAEwATABUAFQAWABUAFQAVABIADgAMAAoACgAMAAwACQAJAAoACgAKAAUABQAE
AAMABAABAAAAAAD9//3//f/+//z/+//7//z//v/+//3//f/9//3//v/+/wAA////////
/f/9//3//v/8//v/+//7//z//P/8//3//f/9//3//v/+//7//v/+/wIAAAD+//z//P/8
//3/AAADAAYACgAPABcAIAArAD0AUwBrAIUApQDCANUA6AD5AAcBCwEKAQAB5ACyAHIA
MQD5/8z/of+A/3L/cP90/3z/gv+G/43/mP+k/7b/xP/P/9j/4P/l/+f/6f/r/+3/7v/w
//D/8P/0//X/9v/3//j/+P/4//n/+f/5//n/+f/5//n/+f/3//n/+f/5//n/+P/4//j/
+P/4//f/9//4//j/9//3//f/9f/1//X/9v/2//b/9v/2//j/9//3//f/9f/1//X/9f/1
//X/9v/3//X/9P/0//X/9f/2//b/9v/4//j/+P/4//f/9v/1//X/9//4//r//P/6//r/
+v/7//z//P/8//3/AAAAAAEAAQACAAIAAQACAAEAAgADAAQAAwAEAAUABQAGAAcACQAL
AAkACQAKAAoACgAKAAoACwAJAAkACQAIAAkACwAMAAwACQAJAAgABgAGAAUABQAEAAIA
AgACAAEAAwACAAEAAQD///7//f/7//r/+f/5//n/+P/2//X/9f/0//L/8f/v/+//7f/u
/+//7v/r/+n/6P/p/+r/6f/q/+n/5//m/+X/4f/h/+H/4v/j/+L/4v/j/+H/4f/h/+H/
4//j/+P/4v/g/+D/4f/i/+D/3v/e/97/4f/h/+H/4f/g/+H/4P/f/+H/4f/h/+H/3//g
/+D/4P/g/+D/4P/g/+T/5P/k/+T/4f/h/+L/5P/k/+T/5f/m/+X/5f/j/+P/4v/i/+H/
3//i/+b/6f/r/+f/5v/l/+T/5f/l/+X/5f/l/+X/4v/i/+H/4v/i/+H/5P/l/+X/5v/k
/+L/4v/i/+L/4v/i/+L/4v/i/+L/4v/g/+D/3v/e/+H/4f/i/+X/4v/h/+D/3//f/9//
3//f/+H/4f/i/+T/4P/f/9//3v/f/9//3//e/97/3v/f/+H/3//f/9//3//f/+D/4f/i
/+D/3v/e/9//4P/h/+L/5P/i/+H/4f/h/+P/4//j/+P/5P/i/+D/3v/g/+D/4P/g/+H/
4v/j/+T/4v/i/+L/4v/k/+T/5P/k/+T/5P/k/+T/4//i/+H/4P/j/+T/5f/m/+b/5v/m
/+b/5f/k/+P/4v/j/+T/5f/m/+T/5P/k/+T/5P/k/+T/5P/l/+b/5//o/+f/5v/l/+T/
5//o/+n/6v/o/+j/6P/o/+r/6v/q/+r/6//s/+3/7v/v//D/8f/y//L/8v/y//P/8//0
//X/9f/5//n/+f/6//n/9//2//f/9f/1//P/8v/0//P/8f/x/+7/7v/w//D/7v/v//H/
8v/w/+3/7f/s/+3/7P/p/+j/6P/n/+f/5//m/+b/5f/l/+j/6P/o/+f/5//n/+f/6P/p
/+r/6v/r/+z/7f/u/+//7v/s/+n/5//p/+j/6P/o/+v/6//r/+v/6v/q/+r/6v/w//L/
8P/q/+T/5P/q/+//8P/z//r//v8FABEAGgAlADkAUwBtAIcApQDAANEA5ADzAP8AAwEA
AewAygCSAE4ADwDf/7L/if9w/2j/av9y/3r/fv+C/4v/kv+e/7D/wP/J/9D/1P/b/+H/
4//h/+H/5f/o/+n/6v/r/+v/6//r/+3/7v/v//H/8v/z//T/9f/1//X/9f/z//P/8//z
//P/9P/0//T/9P/0//P/8//0//T/8//z//P/9f/1//X/9v/4//j/+P/4//f/9f/0//P/
9v/3//j/+f/5//n/+v/7//n/+P/4//n/+f/6//r/+v///wAAAQACAP///v/9//3/AAAC
AAUACAAHAAYABQAFAAQABAAEAAUACQAKAAwADQAOAA4ADQAOAA8AEAARABIAFQAWABcA
FwAXABcAGAAZABoAGwAdAB4AHwAeAB0AHQAdAB0AHQAcAB4AHwAfAB4AHQAdABwAGgAc
ABsAGwAaABgAGAAYABcAGAAYABgAGQAWABYAFgAVABYAFQAVABUAFQAUABQAFQAUABIA
EQAPABAADQANAA0ACwAJAAgACAAKAAoACAAIAAgABwAHAAcABQAFAAUABgAHAAYABgAH
AAYABQAEAAMABAAFAAYABgAIAAgACQAKAAgABgAGAAYACAAJAAoACwAIAAkACAAHAAkA
CQAJAAkACwAMAAwADAAOAA4ADgAOAA4ADgAOAA4ADwAPABAAEgAQABAAEQASABMAEwAR
ABEAEwAUABQAEwAVABYAFgAVABMAEgARABAAEQARABEAEQATABMAEAAQAA8AEAAQAA8A
EQARABAAEAAQAA4ADgAOAAwADAAMAAwACgAKAAoACgAKAAoACAAIAAgABwAHAAkACgAL
AAwADQALAAsACwALAAsACwAMAA4ACgAJAAkACAAIAAkACgAKAAkACAAIAAkABwAHAAcA
BwAIAAgACAAIAAYABAAEAAUACAAJAAoADAAKAAkACQAJAAsACwALAAsADAAMAAwADAAL
AAoACQAIAAkACgALAAwACwAKAAkACAAIAAgACAAIAAoACgAKAAoACQAIAAcABgAHAAgA
CQAKAAkACAAHAAYABwAIAAkACgAKAAoACgAKAAcABgAFAAQABwAIAAkACgAJAAgABwAG
AAYABgAGAAYACAAIAAgACAAGAAYABgAGAAoADAAOABAADwAOAA0ADAANAA8AEQAUABQA
FQAXABcAFwAYABgAFwAaAB0AHgAfABwAGgAYABUAEgARABAAEAAQABAADQANAA4ADgAO
AAsADQAMAAsACgAHAAYABgAFAAUABQAGAAYABQAFAAYABgAGAAUABQAFAAUABgAGAAYA
AwADAAMAAwABAAEAAgACAAMAAwADAAIAAgACAAMAAwAFAAUABgAGAAQABAAEAAQABAAE
AAQABgAGAAkACgAJAAwAEgAdACcANABFAFcAbwCJAKUAwwDYAO0AAgERARsBHQEUAQAB
1ACWAFAAFQDl/7b/kf9+/3z/fP+A/4j/kP+W/6H/rv+6/8b/0v/b/+L/6P/t//H/9f/3
//n//P/+//7//v/9//3//f/9/wEAAgADAAUAAgABAAAA//8BAAEAAQD//wMAAwADAAMA
AwACAAEAAAAAAP////8AAAAA////////////////AAAAAAAAAAAAAAAA////////AQAB
AAEAAQD+//3//f/9/////v/+//////8AAAAAAAAAAAAAAAAAAAIAAgACAAMAAgACAAMA
BAAEAAQABAAFAAgACAAIAAkACAAIAAkACQALAAwADAAOAA0ADgAPABAADwAQABEAEQAS
ABMAFQAXABUAFQAWABYAGgAaABoAGwAZABkAGQAYABgAGQAZABgAFwAXABYAFAATABEA
EAAOABAAEAAQAA8ADwAOAA0ADQAOAA4ADgANAAwACwALAAsACAAGAAUABQAHAAYABgAF
AAIA///////////9//z//P/8//z/+v/6//j/9//3//f/9v/3//j/+v/4//b/9f/1//X/
9f/1//X/9f/1//X/9P/y//L/8//0//b/9P/0//T/8//z//P/8//z//X/9f/1//X/9f/1
//X/9P/0//P/8v/2//b/9v/2//j/+P/4//j/9f/1//b/+P/6//r/+//8//r/+f/2//X/
9v/4//n/+f/7//z//P/7//j/+P/4//j/9//3//f/9//1//X/8v/y//T/9v/3//f/9v/1
//P/8v/0//L/8v/y//L/8v/y//L/8f/w/+//7v/v//D/7//w/+7/7f/t/+//7f/t/+3/
7f/t/+3/7f/t/+z/6//r/+z/6//r/+z/7P/r/+v/6//q/+n/6P/o/+n/6f/p/+n/6f/q
/+r/6v/q/+z/6v/q/+v/6v/p/+j/6P/o/+f/5//n/+n/6f/p/+n/6v/q/+j/5v/o/+j/
6P/o/+b/5v/m/+b/6P/o/+j/6P/q/+r/6v/q/+n/6P/n/+b/5//o/+n/6v/p/+j/5//m
/+b/5v/m/+b/5v/m/+b/5v/k/+T/5P/k/+X/5v/n/+j/5//m/+X/5P/l/+b/5//o/+j/
6P/o/+j/5//m/+X/5P/m/+b/5v/m/+X/5P/j/+L/4//k/+X/5v/n/+j/6f/q/+r/6v/q
/+r/7f/u//D/8v/y//P/8v/x//T/9P/z//P/9f/1//X/8//y//H/7//s/+3/7P/s/+7/
6//n/+b/5v/o/+j/5f/l/+T/4//i/9//3P/c/9v/2//b/9z/3P/b/9v/3P/c/9z/3f/d
/93/3f/e/97/3v/d/9z/2//a/9n/3P/e/9//3//e/93/2//a/9z/3f/d/93/3f/e/97/
3v/c/9z/3P/c/9z/4P/e/9z/3f/g/9//5P/s//P//f8IABMAIwA3AEsAZQCDAJwArwDC
ANUA4wDlAOIA1gCwAHwAQAADANH/pv99/2L/Vv9U/1b/Xv9m/2r/c/+A/5D/nv+q/7X/
vv/E/8f/y//P/9P/1f/X/9j/1//W/9n/2f/Z/9n/3f/e/9//4f/d/93/3f/d/9//3//f
/93/3//f/9//3//e/97/3v/e/9//3//g/+L/4f/f/97/3f/f/9//3//g/+L/4v/i/+L/
4f/f/97/3f/e/9//4P/h/9//3//g/+H/4//i/+L/4//j/+T/5P/k/+X/5P/j/+L/4//k
/+X/5//m/+b/5//o/+j/6P/o/+n/7P/s/+z/7f/t/+z/7P/r//D/8v/z//b/9v/2//b/
9v/3//j/+f/5//n/+f/6//v/+//7//z//P///wAAAQADAAAA///+//z//v///////v/+
///////+//3/+//6//j/+f/6//v/+//6//j/9v/1//b/9v/2//X/9v/1//X/9f/y//D/
7//v//D/8P/x//H/7v/r/+v/6//s/+v/6//s/+r/6v/o/+j/6P/n/+f/5//l/+X/5f/m
/+b/5P/j/+P/5f/l/+X/5f/n/+f/5//m/+T/5P/l/+b/6P/m/+b/5v/l/+X/5f/l/+j/
6//s/+3/7f/t/+3/7f/s/+z/6//q/+7/8P/y//T/8//y//H/8P/v/+//8P/y//L/8v/z
//T/9f/1//P/8//1//b/9v/1//X/9v/2//X/9v/2//b/9v/1//X/9f/1//X/9f/y//L/
9v/4//n/+f/3//X/8v/w//P/8v/z//T/9P/0//T/9P/y//L/8v/y//P/9P/z//T/8//x
//D/8f/0//X/9v/3//T/8//y//H/7//v//D/8v/z//P/9P/0//P/8//z//L/8v/y//P/
9f/0//P/8v/x//L/8v/y//L/9P/y//L/8//x//H/8f/y//P/8//0//X/9//3//f/9//2
//b/9P/0//b/9v/2//b/9f/0//P/8v/z//T/9f/2//b/9v/2//b/9P/0//T/9P/2//b/
9v/2//b/9v/2//b/+P/4//j/+P/6//r/+v/6//n/+P/3//b/9//4//n/+v/6//r/+v/6
//r/+v/6//r//P/8//z//P/5//j/9//2//j/+v/8//7/AAAAAAAAAAACAAIAAgACAAUA
BgAIAAoACgALAAoACQANAA4ADgAPABEAEQARAA8ADgANAAsACAAFAAQABAAGAAcABQAG
AAgABgAGAAMAAwAAAP///v/7//z//P/7//v//f/+//7//f/6//r/+f/4//r/+//8//3/
/v/+//7//f/7//v/+//7//z//v///////v/9//v/+v/7//3//v////3//v/+//7/AAAA
AAAAAAACAAIAAAD+//3/AAAFAAoAEAAZACMALAA5AE0AZQB9AJsAuwDYAPEACgEfASkB
KQEmARYB8AC6AHYANQABAND/n/+A/3b/eP+A/4z/kv+S/5v/pP+s/7r/yv/X/9z/4v/p
/+//8//1//n/+f/6//n/+P/8//3//v///wAAAAAAAAEAAQABAAEAAQADAAMAAwABAAEA
AQABAAEAAwAEAAUABgAGAAUABQAGAAUAAwACAAEABAAFAAYACAAHAAYABQAEAAUABQAG
AAcABQAFAAUABQAFAAUABgAHAAkACAAIAAkACAAIAAcABgAJAAoACwAMAAwADAAMAA0A
DAAMAA0ADgAOAA4ADgAPAA4ADgAOAA8AEQASABQAFQAXABgAGAAaABkAGgAbABwAGwAc
AB0AHQAdAB0AHgAfACEAIQAiACIAJgAmACYAJwAlACUAJQAkACQAJQAlACQAIQAhACAA
HgAfAB8AIAAgAB8AHgAdABsAHQAcABsAGwAaABoAGgAZABgAFwAXABcAFgAUABMAEwAR
ABAAEAAPAA4ACwALAAsADQALAAoACgAJAAgABQAEAAYABQAFAAUAAQABAAEAAgACAAAA
/////wIAAwAEAAUAAgABAAAA/v///wAAAgAEAAIAAAAAAAAAAwADAAMAAwABAAMAAwAD
AAMAAwADAAMABQAGAAYABgAHAAYABQAEAAcACAAJAAoABwAHAAgACgAIAAgACQAKAA0A
DQALAAsACQAKAAoACQAJAAoACgAJAAoACgAKAAoACgAJAAgABwAIAAkABwAIAAgACAAH
AAUABwAHAAYABgAGAAQABAAEAAQABAAEAAQABAAEAAQABAADAAIA///+//////8AAAMA
AQABAAEAAQD9//3//f/9//////8AAAIAAAD//////v/9//3//f/8//3//v8AAAMAAAD/
//7//f/+//7//v/+//z/+v/6//v//f/9//3//v/8//v/+//7//j/9//2//X/+v/6//r/
/v/9//z/+//6//n/+P/3//b/+P/4//j/+P/3//b/9f/0//b/9v/2//b/9P/0//T/9P/2
//b/9v/2//b/9v/2//b/9P/0//T/9P/0//T/9P/0//L/8v/y//L/8//0//X/9v/2//b/
9v/2//X/9P/z//L/9P/0//T/9P/y//L/8v/y//P/9P/1//b/+f/6//v//P/7//r/+v/6
//z///8AAAEAAgACAAEAAQABAAEAAQD////////+//z/+P/2//X/9v/3//X/9v/4//b/
9v/z//P/7//t/+v/5//q/+z/7f/v/+7/7v/t/+v/7f/u/+7/7v/r/+v/6//r/+r/6v/q
/+n/6//r/+v/6//q/+r/6f/n/+j/6f/p/+r/6P/p/+n/6f/o/+j/5//m/+j/6P/o/+j/
7P/o/+b/5v/p/+r/6//w//r/BQANABQAGwApAD0AVwBzAI8AqgC9ANAA4QDrAO8A8ADq
AMwAmgBcAB0A5f+2/4n/aP9a/1r/XP9m/27/cP95/4T/jv+a/6r/t//A/8j/zf/N/8//
1f/Z/9z/3v/e/97/3//f/9//3//f/+D/4f/j/+P/4//j/+P/4f/h/+H/3//h/+H/4f/h
/+L/4v/i/+L/4f/f/97/3v/f/9//4P/h/9//3//f/+D/3v/e/97/3v/g/9//3//f/97/
3f/c/9v/3P/d/9//4f/g/97/3f/d/9//4P/g/+D/4f/g/9//3v/c/9z/3P/d/9//4P/i
/+T/4//i/+H/4f/i/+L/4v/j/+T/5P/l/+X/5v/m/+X/5v/p/+r/6//s/+v/7P/t/+3/
7f/t/w==
         </WaveFormData>
      </LeadData>
      <LeadData>
         <LeadByteCountTotal>10000</LeadByteCountTotal>
         <LeadTimeOffset>0</LeadTimeOffset>
         <LeadSampleCountTotal>5000</LeadSampleCountTotal>
         <LeadAmplitudeUnitsPerBit>4.88</LeadAmplitudeUnitsPerBit>
         <LeadAmplitudeUnits>��V</LeadAmplitudeUnits>
         <LeadHighLimit>2147483647</LeadHighLimit>
         <LeadLowLimit>268435456</LeadLowLimit>
         <LeadID>V5</LeadID>
         <LeadOffsetFirstSample>0</LeadOffsetFirstSample>
         <FirstSampleBaseline>0</FirstSampleBaseline>
         <LeadSampleSize>2</LeadSampleSize>
         <LeadOff>FALSE</LeadOff>
         <BaselineSway>FALSE</BaselineSway>
         <ExcessiveACNoise>FALSE</ExcessiveACNoise>
         <MuscleNoise>FALSE</MuscleNoise>
         <LeadDataCRC32>403283377</LeadDataCRC32>
         <WaveFormData>
HgAeAB8AHwAeABwAHAAbABsAHAAfAB8AHgAdAB0AHQAcABwAHQAfACEAIAAaABYAFAAS
ABMAGAAcACUALQA1AD4ASgBWAGoAhwCnAMYA5QADAR4BNgFCAUQBPgErAQABwgB9AEEA
EQDp/8X/sP+t/6//tf+6/7z/vv/C/8f/zf/W/+H/7v/2//n//v8BAAIABAAGAAcACAAI
AAgACgALAA0ADwAOAA8ADgAMAA4ADQAMAAwADQANAA0ADgAOAA0ACwAIAAkACgALAA4A
DAALAAsACwAJAAcABwAIAAoACgAKAAoACQAJAAkACQALAAsADAAMAAkACAAHAAYABgAH
AAkADQALAAsADAAMAAoACgAKAAoADAAOAA4ADgAPAAwACwAMAA4ADwARABYAFgAVABQA
EwAVABUAFQAWABgAGAAZABwAHAAcABsAGgAeACEAJgAoACoAKwArACsAKgAsAC4ALgAy
ADIAMgA0ADIAMQAwAC8AMAAxADEALwAxADUANQA1ADIAMAAuACwALAAsACwALAAnACUA
JQAlACMAIwAiACIAIwAgAB4AGwAXABcAFwAZABgAFgATABEAEQAPAA0ACwAJAAkACQAJ
AAkABgAEAAMAAQD///3/+//9//3//f/+//r/+P/7/////P/6//n/9//4//b/9v/1//L/
8f/w//D/8v/z//X/9//2//T/8f/w//D/8P/w//D/8f/x//H/8f/w//D/8P/v//L/8//1
//b/9P/z//H/8P/x//L/8//0//X/9f/2//j/+P/5//n/+f/5//n/+f/4//f/9//3//b/
9P/0//T/9P/0//P/8v/x//L/8//z//T/9P/z//L/8f/v/+//7//u/+//7//u/+3/6//r
/+v/6//r/+v/6//q/+n/6f/p/+j/5v/m/+b/5v/l/+X/5f/l/+X/5//o/+j/5v/m/+X/
5f/l/+T/5P/k/+P/4v/h/+D/4P/g/9//3//g/+D/4P/g/+D/4P/g/+D/4v/i/+L/4v/g
/9//3v/d/97/3v/e/97/3v/e/93/3f/b/9v/2//c/9r/3P/c/9z/2//a/9n/2P/W/9b/
1v/W/9b/1v/W/9b/1P/U/9T/1P/W/9b/1v/W/9T/1P/U/9T/0v/S/9L/0v/U/9T/1P/U
/9P/0v/R/9D/0f/S/9P/1P/R/9D/z//O/8//0P/R/9L/0v/S/9L/0v/R/9D/z//O/9D/
0P/Q/9D/zv/O/87/zv/P/9D/0f/S/9T/1P/U/9T/0//S/9L/0f/T/9X/2f/a/9r/2v/b
/9f/1//Z/9z/3P/c/93/3P/c/9f/0v/R/8//z//Q/9H/0v/R/9H/0P/N/8//zf/K/8n/
xv/E/8T/xP/D/8L/wf/A/8H/wf/B/8L/wf/B/8H/wf+//7//wP/A/77/vf+9/77/vP+8
/7z/vf++/77/vf++/7z/u/+7/73/vP+6/7j/t/+4/7n/u/++/7f/t/+4/7r/uv+4/7r/
uf+4/7j/vf/H/9H/2v/o//r/EgAvAEsAagCFAKEAvgDWAOYA7ADmANUApABcABEAzf+d
/3n/W/9M/0v/T/9T/1L/UP9S/1z/Z/9x/3z/if+Q/5T/lf+Y/5v/nP+g/6T/pv+o/6n/
qv+q/6n/qf+p/6v/rf+t/6z/rP+r/6r/qv+p/6n/qf+q/6z/rf+t/6z/qP+o/6j/qv+s
/6v/q/+r/6v/qf+p/6r/qf+o/6f/pv+n/6f/p/+n/6X/pf+m/6b/qP+o/6j/qP+m/6X/
pf+n/6b/pf+l/6T/pf+m/6f/qP+m/6j/qP+o/6r/qP+o/6r/qP+n/6f/qv+p/6n/qf+p
/63/rf+t/67/rf+s/6z/rv+y/7T/tf+2/7b/t/+6/7r/uP+5/7n/uf+7/8D/xf/I/8b/
xP/C/8L/xf/F/8X/xf/G/8f/x//F/8L/xf/E/8P/w//C/8H/wP+//77/vf+8/7r/uf+6
/7v/uf+5/7j/uP+1/7L/sP+t/63/rf+t/6//rP+q/6f/pf+k/6P/ov+h/5//n/+f/5//
nf+a/5j/l/+Y/5n/mv+b/5r/l/+U/5L/kf+Q/5T/mf+X/5T/kv+P/5D/jv+O/43/kP+R
/5L/lP+S/5H/kf+R/5P/kv+Q/5D/jv+O/47/jv+P/4//j/+P/5D/kv+U/5X/lP+T/5P/
kv+S/5P/k/+U/5T/lP+U/5T/kf+R/5L/lP+W/5f/l/+X/5b/lf+U/5L/lP+V/5b/lv+W
/5b/lv+W/5X/k/+R/4//kP+R/5H/kv+T/5P/k/+T/5P/k/+T/5L/kv+T/5P/k/+R/5H/
kf+R/5P/k/+T/5L/kP+P/47/jP+P/5D/kf+S/5P/k/+T/5P/kf+T/5T/lP+T/5T/lP+V
/5T/kv+R/5D/k/+U/5X/lv+W/5b/lf+V/5T/lP+U/5T/lv+W/5b/lv+W/5b/lv+W/5X/
lf+V/5X/mP+Y/5j/mP+a/5r/mf+Z/5r/m/+c/57/ov+i/6D/ov+k/6T/pP+k/6b/pv+m
/6b/pv+m/6b/pv+n/6j/qf+q/6j/qP+o/6j/q/+s/63/rv+w/7D/sP+w/7H/sv+z/7T/
tf+2/7f/uP+4/7j/uP+4/7r/vP++/8D/wf/C/8P/xP/G/8b/xv/G/8n/yv/L/8z/zv/O
/87/zv/R/9L/0//U/9f/2P/Z/9r/3f/e/9//4P/j/+T/5f/m/+f/6P/p/+v/7v/w//L/
9v/4//v//v8CAAAAAQAEAAgACgAJAAkABwAHAAYAAwAEAAgACgANABAAEAAQABEAEQAS
ABMAEgAQABIAEgARABIAEwAUABUAFgAZABoAGgAaAB0AHwAgACEAIwAjACMAJAAoACoA
KwAtAC8AMAAxADIANQA3ADgAOAA7AD0AQABEAEcARwBGAEUASQBLAE0AUABSAFMAUwBU
AFYAWgBgAGQAZQBiAGQAawB1AIEAkACeAKwAvgDXAPMAEgEvAUkBZAF+AZIBmgGaAYsB
YAEkAd8AoQBvAE0ALwAeABcAFwAZABwAIAAkACwANwBFAFAAWwBkAGgAawByAHcAfACA
AIAAgQCCAIIAggCDAIMAhACFAIUAhwCHAIYAhwCHAIcAiACHAIcAhwCIAIwAjQCNAIwA
igCKAIoAjACOAI0AjQCNAI8AjQCNAI4AkgCSAJIAkgCUAJUAlgCXAJYAlQCVAJQAlgCW
AJYAlgCWAJUAlQCXAJUAkwCSAJAAkwCUAJUAlgCVAJYAlQCUAJcAlgCXAJoAmQCXAJYA
mACXAJcAlwCXAJoAmwCcAJ4AmwCaAJoAnACfAKAAoACgAJ8AoQClAKYApQClAKQAowCk
AKgArACuAK0ArACrAKwArQCtAK0ArQCvALEAsgCxAK4AsQCwAK8ArwCuAK0ArACpAKgA
pwCmAKUAowCjAKMAoQCfAJwAmgCXAJQAkgCPAI4AjwCQAJMAkQCOAIoAhwCIAIcAhgCF
AIIAgQCAAH8AfAB4AHUAcwB2AHcAeAB5AHYAcwBwAG4AbgBsAG8AcwByAHAAbwBtAGwA
agBqAGkAaQBpAGkAagBoAGcAZwBnAGkAaABmAGYAZQBkAGMAYgBlAGUAZQBlAGcAaABp
AGkAZwBlAGQAYgBkAGUAZQBmAGQAZABkAGQAYQBhAGIAZABkAGUAZQBlAGUAZQBlAGQA
ZQBnAGkAagBoAGgAaABoAGYAZQBkAGMAYwBjAGIAYgBiAGEAYABfAGEAYQBhAGAAXwBf
AF4AXQBcAFsAWgBZAFoAWwBcAFwAWQBZAFkAWABZAFoAWwBcAFoAWQBYAFcAVQBVAFQA
UgBSAFIAUQBRAFMAUgBSAFIAUABQAFAAUABSAFIAUQBRAE8ATgBNAEwATgBOAE4ATgBN
AEwASwBKAEsASwBLAEsATABMAEwATABKAEoASQBJAEcARwBHAEgASgBKAEgASABIAEgA
SABIAEoASgBKAEoASABIAEgASABGAEYARgBGAEUARABDAEIARABEAEQARABEAEQARABE
AEEAQAA/AD4AQQBCAEMARABBAEAAPwA+AD4APgA+AD4AQABAAEAAQAA/AD4APQA8AD8A
QABBAEIAQABAAEAAQABAAEAAQABAAEMARABFAEYARQBEAEMAQgBEAEUARwBJAEsASgBK
AEoATABJAEkASwBMAEwASwBLAEcARgBEAEAAQwBDAEMARABBAEAAPwA/AEEAPwA/AD0A
OgA5ADgANgA1ADQAMwAyADQANAA0ADMAMAAwADEAMQAxADEAMQAxADAAMAAwAC8ALQAu
AC4ALgAwADEAMQAwACwALAArACsALAAvAC8ALgAsACsAKgApACkAKgAsACkAMAAwAC4A
LgAqACcAJgAoAC0ANwBFAFAAXABuAIYAoQDBAOQABQEfAToBVAFoAXIBbgFVASAB2ACP
AFEAIwD7/9f/wv+9/7//w//C/8L/xv/Q/9v/5f/u//X/+v8AAAUADAATABgAGgAaABkA
GgAaABoAGwAbABwAHQAhACMAIwAiACAAHwAeAB4AIQAhACEAIgAiACEAHwAcABsAHAAd
ACAAIAAfAB8AHwAhAB8AHwAgACAAIAAgACAAHQAdAB0AHQAdAB0AHgAeAB0AHAAbABoA
GgAZABkAGwAeAB8AIQAiACAAIAAgACAAIAAiACIAIgAkACIAIgAkACIAIQAhACQAJQAl
ACUAJQAnACcAJwAoACoAKgArAC4ALwAwADAAMAAwADEANAA0ADcAOQA6ADsAOQA8AD8A
QABCAEIAQgBEAEcARwBHAEcARQBFAEQAQQBBAEUARQBFAEEAQAA/AD4APAA8ADwAPAA6
ADkAOgA7ADkANwA0ADIAMgAwAC8ALQAqACkAKAApACgAJgAjACEAIQAhACEAIQAdABsA
GQAXABYAFAATABMAEwATABMAEwAVABMAEQAQAA4ADAAPABMAEAAOAA0ACwAMAAoACgAJ
AAsACwALAAwACwAJAAgABwAKAAoACQAKAAgACAAIAAgACwALAAsACwAIAAgACAAHAAgA
CQALAAwADAANAA0ADgAMAAwADAAMAAwADQAPABIAEQARABAADwARABEAEQAQABIAEwAU
ABQAEgAQAA4ADAAPAA8ADwAPAA8ADwAOAA4ADwAPAA8ADwAPAA8ADwAOAAsACwAKAAkA
CgALAAwADQAMAAsACgAIAAkACQAJAAgACQAKAAsADAAKAAkACAAHAAYABwAHAAYABQAG
AAYABwAHAAYABgAGAAQABAAEAAQAAgACAAEAAQABAAIAAwAEAAIAAgACAAIAAgACAAIA
AgADAAMAAwADAAEAAAD///7///8AAAAAAQD///////8AAAAAAAACAAQABAAEAAQABAAC
AAAA/v/8//3//v///wAA/v/+//7//v/8//z//P/8//3//v///wAA///+//3//P/+//7/
/v/+//3//P/7//r/+v/6//r/+v/7//z//f/+//v/+v/5//j/+f/6//v//P/6//r/+v/6
//r/+v/6//r//P/8//z//P/8//z//P/8//7//v/+//7//P/8//3//f8AAAEABAAEAAcA
CAAKAAcABwAJAAwADAANAA0ACwAKAAYAAgACAAEAAAAAAAAAAAACAAMAAwABAP///f/6
//n/+f/4//n/+v/5//j/9//2//b/9f/0//T/9f/1//X/9f/1//X/9v/2//j/9//3//j/
9//2//X/9f/z//L/8P/w//D/8f/z//f/9//2//X/9f/1//X/9v/4//v/+f/4//b/9P/y
//T/9//4//r//f8BAAcAEAAaACoAPgBXAHMAlACzAMsA4gD8AA4BFgEaAREB8gC0AG8A
KwDz/83/rf+W/43/jf+P/5T/lv+W/5r/o/+t/7z/yf/Q/9j/3//i/+P/5v/m/+b/6f/q
/+r/6v/u/+//8f/z//L/8//y//D/8//z//P/9P/z//P/8//0//X/9f/0//L/8f/y//P/
9v/0//P/8//z//X/8//z//T/8//y//H/8P/x//H/8f/x//P/8//0//T/8v/y//L/8v/x
//H/8v/1//P/8//0//T/9v/2//b/9v/2//j/+P/4//n/9v/1//b/+f/5//r//v/+//3/
/P/7//7///8AAAIAAwAEAAYACgAKAAoACQAIAAsADQARABIAEAARABEAEQASABYAGgAc
AB4AHgAeACAAHwAfAB8AHwAgACEAIQAfACAAJQAmACcAJQAkACMAIgAkACQAJAAkACMA
IQAhACEAIQAhACAAIAAfABwAGgAXABcAFwAXABkAFwAWABQAEwARAA8ADQALAAoACwAM
AA0ACwAIAAYABQAHAAcABwAHAAcABQADAAIAAAD+/wEABQAFAAQABAADAAIAAAAAAP//
AQABAAEAAgACAAEAAQABAAAA/v/7//r//f/+////AAAAAP///v/9////AAABAAEAAQAB
AAIAAgAAAAEAAQACAAMABAAFAAYAAwADAAQABgAGAAcABwAHAAkACQAJAAgABQAFAAUA
BAAIAAoADAAOAA0ACwAJAAcABwAHAAYABgAHAAcABwAHAAYABQAEAAIAAwAFAAYABwAG
AAUABAADAAMAAwADAAIAAwADAAMAAgD///7//f/8//3///8BAAMAAAABAAEAAAD+//7/
/f/9//7//v///wAA///+//3//P/8//z/+//7//z//P/8//z/+v/6//r/+v/8//z//P/8
//n/+f/5//n/+//8//3//v/9//z/+v/5//v/+//7//z//P/6//j/9v/2//b/9v/2//n/
+v/7//z/+//6//n/+P/6//r/+v/6//r/+v/6//r/+f/4//f/9v/5//r/+//8//r/+v/6
//r/9//2//X/9P/1//b/9//4//b/9v/2//b/+P/4//j/+P/6//r/+v/6//f/9v/1//T/
9v/4//r//P/7//r/+f/4//r/+v/6//r/+//8//3//v///wAAAQACAAIAAgACAAMAAgAC
AAIABAAGAAcACAAKAAYABQAGAAgABgAFAAUAAwADAAIA//8AAP3//P/8//z//v/+////
///9//3/+//4//j/+P/3//j/9//2//X/9P/y//L/8f/w//H/8//0//X/9P/z//L/8v/z
//T/9P/1//f/+P/5//r/+P/3//X/8v/0//P/8//0//X/9f/0//P/8f/x//H/8v/6//3/
+f/0/+7/7P/y//T/9f/2//r///8HABEAGgAkADYATABnAIUApgDDANkA9AAKARwBJAEg
AQsB4ACeAFcAFQDp/8f/p/+W/5H/k/+Z/5z/nP+c/6T/q/+z/8L/z//W/9r/3//k/+n/
7P/o/+j/6v/s/+3/7v/v/+//8P/x//H/8//z//L/9v/3//j/+v/5//n/+f/6//r/+f/3
//T/8//0//X/+P/4//f/9//3//f/9f/1//b/9v/2//b/9v/4//n/+v/7//n/9//2//T/
9f/2//f/+P/3//f/+P/7//n/+f/6//r/+v/6//r/+v/9/wAAAQACAAIA/v/8//z/AAAB
AAMACAAGAAUABAADAAMAAwADAAQABgAIAAsAEAAQABAADwAOAA8AEQAVABYAGAAZABkA
GQAZABwAHwAgACEAIAAfACAAHwAfAB8AHwAhACMAJAAjACEAJQAlACUAIQAgAB8AHgAe
AB4AHgAeABsAGQAZABkAGwAbABoAGgAYABQAEQANAA0ADQANAA8AEQAQAA4ADQAKAAcA
BAABAAEAAQABAAEA/f/6//j/9//4//n/+v/7//n/9//1//T/8v/w//P/9//3//b/9v/1
//T/8v/y//H/8f/x//H/8v/1//X/9v/3//b/9P/x//D/8//0//X/9v/0//P/8v/x//P/
9P/1//X/9//3//j/+P/4//n/+f/6//j/+P/4//j/9//3//j/+v/6//v/+//7//3//f/9
//z//P/9//7//v/+//7//v/+//z/+//6//n/+//7//r/+v/7//v/+//7//n/+f/5//j/
+f/5//j/9//3//f/9//3//b/9f/0//L/8f/x//H/8P/w//D/8P/w/+//7//v/+//8P/z
//X/9v/y//L/8f/x//P/8v/y//L/8f/w/+//7v/w//D/7//v/+z/7P/s/+z/6v/q/+r/
6v/q/+r/6v/q/+j/5//m/+X/6f/q/+v/7P/q/+r/6f/p/+v/6//r/+z/7v/u/+z/7P/q
/+r/6v/q/+z/7P/s/+z/6//q/+n/6P/m/+b/5v/m/+f/6P/p/+r/6f/o/+f/5v/o/+j/
6P/o/+X/5P/j/+L/5f/m/+f/6P/o/+j/6P/o/+b/5P/i/+D/4//k/+X/5v/k/+T/5P/k
/+T/5P/k/+T/5P/k/+T/5P/i/+L/4v/i/+T/5v/o/+r/6P/o/+j/6P/o/+n/6f/q/+3/
8P/w//H/8P/y/+//7//y//b/9//3//b/8//x/+7/6v/q/+n/6P/o/+j/6P/o/+f/5//l
/+X/5v/k/+T/5P/h/+D/3//e/9z/3P/c/9z/3f/c/9z/3f/d/93/3f/d/93/3v/e/97/
3P/b/9v/2v/Y/9j/2f/Z/9n/2P/Z/9n/2P/Y/9r/2f/Z/9n/2v/b/9r/2v/b/93/2f/a
/9z/3P/c/97/2//Y/9r/3//n//P//v8OACAANgBRAHEAjgCpAMMA3gD2AAIBCAECAecA
tABsACMA5/+9/5v/f/92/3X/df9z/3b/ev9+/4b/kf+b/6T/rf+y/7j/vf/C/8f/yv/M
/87/z//Q/9D/0P/R/9H/0v/T/9X/1//X/9b/1P/T/9L/0v/V/9X/1f/W/9j/2f/Z/9j/
1f/U/9P/1P/W/9X/1f/V/9f/1f/V/9b/1v/W/9b/1v/X/9f/1//X/9X/1f/W/9b/2P/Y
/9j/2P/V/9P/0v/T/9X/1f/W/9b/2P/Y/9j/2P/X/9j/1//W/9r/2P/Y/9r/2v/Z/9n/
3P/d/93/3f/d/+H/4f/h/+L/4P/g/+H/5P/n/+j/6P/o/+f/6f/t/+7/7v/v/+//7//x
//b/+//+//7//P/6//r//f/9//3//f/8//3//f/7//n//f/9//3//P/8//z//P/6//j/
9v/0//P/8//1//f/9v/1//P/8v/z//D/7v/r/+r/6//s/+//7f/q/+b/4//k/+P/4v/h
/9//3//f/9//3//c/9r/2f/Z/9n/2f/Z/9f/1f/T/9L/0v/S/9f/3f/a/9j/1//V/9b/
1P/U/9P/1f/V/9X/1v/W/9X/1f/V/9f/1v/U/9T/1P/U/9T/1P/X/9f/1//X/9X/1v/X
/9f/1v/V/9X/1P/V/9f/2P/a/9r/2v/a/9r/2//b/9z/3v/e/9//3//f/97/3f/c/9r/
2//d/9//4P/g/+D/4P/g/+D/3//e/93/3v/f/9//4P/g/9//3v/d/+D/4f/i/+L/3//f
/97/3f/d/93/3f/d/9//3//f/97/2//b/9v/2v/b/9z/3f/e/93/3f/d/93/3P/d/93/
3P/c/9z/2//b/9n/2P/Y/9j/2f/a/9v/3P/e/97/3f/d/9r/2v/a/9r/2v/a/9r/2v/c
/9z/3P/c/93/3f/d/93/3f/c/9v/2v/a/9r/2f/Z/9v/2//b/9z/3P/c/9r/2v/c/9z/
3P/c/9z/3P/c/9z/3P/c/9z/3P/d/97/3//g/93/3P/b/9r/3f/e/9//4P/e/97/3v/e
/9z/3P/c/9z/3v/e/97/3v/c/9z/3P/c/9//4P/h/+L/4f/g/9//3v/f/+D/4f/i/+T/
5P/k/+T/4//i/+H/4P/j/+T/5f/m/+T/5P/k/+T/6P/q/+z/7v/x//L/8//0//T/9P/0
//T/+P/5//v//f8AAAAAAQACAAUAAwAEAAcADAAMAAsACwALAAoACAAEAAcABwAHAAgA
CAAIAAgACQAKAAkACgAJAAoACwAMAAwACgAKAAoACgAMAAwADAALAAwADAANAA0ADwAP
AA8ADwAQABAAEAAPAA4ADgANAAwADwARABIAEgAQABAADwAPABAAEwATABIAEgATABQA
FQATABQAFgATABQAFgASAA4ADgAPAA4ADgATABsAIwAuADgARABWAG0AhwCkAL8A1wDy
AAoBHAEkASIBFQHsAKwAaQAnAPX/0/+3/6L/m/+Z/5n/nP+c/57/pv+x/73/yP/R/9r/
4v/n/+r/6//w//T/9v/1//b/9v/2//f/9//4//n/+//9//3//P/+//3//P/8//v/+//7
//z//P/9//3//P/7//z//f8AAAIAAQABAAEAAQD/////AAAAAAAAAAAAAAIAAwAEAAUA
AwABAAAA/v///wAAAQACAAIAAQABAAMAAwADAAQABAAEAAQABAAEAAMABAADAAIABwAG
AAcACgAKAAkACQAMAAsACwALAAsADwAPAA8AEAAOAA4ADwASABgAGgAbABwAHAAdACAA
IAAiACMAIwAjACMAJgApACoAKwAqACkAKgAsAC0ALgAvAC8ALwAuACsAKwAvAC8ALwAu
AC4ALgAuAC0ALAArACoAKgApACoAKwAoACcAJQAkACQAIgAhAB8AHgAfACAAIwAhAB4A
GgAXABcAFwAXABcAEwATABMAEwASABAADwAPAA8ADwAPAA8AEQAPAA0ADAAIAAYACQAN
AAoACAAHAAUABwAGAAcABwAHAAcABwAIAAYABQAFAAUABgAGAAUABgAEAAQABAAEAAYA
BwAIAAkACQAKAAsACwAKAAkACQAIAAoADQAPABIAEAAQABAAEAAOAA0ADQAOAA4ADwAP
AA8ADwAPAA8ADgAQABEAEgASABIAEgASABIAEwATABMAEwARABEAEAAQABEAEQARABEA
FAAVABYAFgATABEADgALAAwADQAOAA8ADwAPAA8ADgALAAsACwAKAAsADAANAA4ADAAL
AAoACQAMAA8AEQASAA0ADAAKAAkACwAKAAoACgAMAAwADAAMAAwADAALAAsACgAKAAoA
CgAKAAoACgAKAAgACAAIAAgACgALAAwADQANAAwACwAKAAwADAALAAsADAANAA4AEAAO
AAwADAAMAAwADAAMAAwACgAKAAoACgAMAAwADAAMAAwADAAMAAwACwAKAAkACAAJAAoA
CwAMAAoACgAKAAoACwAMAA0ADgAOAA4ADgAOAA0ADAALAAoADAAMAAwADAAKAAoACgAK
AAoACgAKAAoACgAKAAoACgAHAAYABQAEAAYACAAKAAwADgAOAA4ADgAOAA4ADgAOABEA
EQASABMAFQAUABQAFAAZABcAGAAbAB0AHAAaABkAFwAWABQAEAAQAA8ADgAOABAAEAAQ
ABEAEQAPAA8ADQAIAAcABgAEAAQABAAEAAQABgAGAAYABQADAAIAAgABAAIAAwAEAAUA
BAAEAAQAAwACAAIAAQAAAAIAAwADAAIA/v/+//3//f8AAAMAAwACAP//////////AAAC
AAUAAwAEAAQAAAD+//7///8AAAQACQAPABkAIgAsAD4AVABtAIsAsADRAO8ADgEqAToB
QAE8AScB+AC4AG8AKwD7/9f/s/+e/5f/mf+d/6L/pP+k/6r/sf+3/8L/zf/W/9z/4f/o
/+3/8P/y//T/8//0//T/9P/3//f/+P/5//r/+//6//j/+v/5//j/+P/5//n/+f/6//v/
+//6//j/+P/6//z/AAD+//3//f/9/////f/9//7/AAAAAAAAAAD9//3//f/9//////8A
AAAA///+//3//P/8//v/+//9//3//f/+//7//f/8//v/+v/9/wAAAQACAAQAAgACAAQA
AgABAAEABAAFAAUABQAFAAYABQAEAAQABQAGAAgADAAPABAAEAAQABMAFQAZABoAGAAZ
ABkAGQAXABoAHQAeACAAIAAgACIAJQAlACUAJQAlACUAJAAhACEAJQAlACUAIAAeABwA
GgAbABwAHQAeABsAGQAZABkAGAAXABUAFAAVABIAEAANAAkACQAJAAsACQAIAAYABQAD
AAEA///9//v/+//7//v/+//4//b/9f/0//P/8v/x//L/8f/w//D/7P/q/+3/8f/u/+z/
6//p/+r/6v/s/+3/6v/p/+j/6P/r/+v/7P/t/+v/6v/o/+j/6f/q/+v/7P/t/+3/7f/t
/+z/7P/s/+v/7f/t/+7/7v/s/+3/7f/u/+//8P/x//L/8f/x//L/9P/z//P/8v/x//P/
8//z//L/8P/x//L/8v/y//L/8v/y//T/8//y//H/7//v/+7/7v/x//H/8f/x//D/7//u
/+z/6//r/+r/6f/p/+n/6f/p/+v/6//r/+r/6//r/+v/6v/n/+b/5f/k/+T/5f/m/+f/
5f/n/+j/6P/k/+T/4//j/+T/5P/l/+b/5P/k/+T/5P/i/+L/4f/h/+L/5P/m/+j/5//m
/+X/5P/k/+T/5P/k/+H/4f/h/+H/4v/i/+L/4v/k/+T/4//j/+L/4f/g/+D/4P/i/+L/
5P/i/+L/4v/i/+D/4P/g/+D/4P/g/+D/4P/f/97/3f/c/97/3v/e/97/3v/e/97/3v/g
/+D/4P/g/+D/4P/g/+D/3//e/93/3P/c/9z/3P/c/9r/2v/a/9r/2//c/93/3v/e/97/
3v/e/9v/2v/Z/9j/2v/a/9r/2v/Y/9j/2P/Y/9n/2v/b/9z/3v/g/+L/5P/i/+H/4f/h
/+X/5v/o/+r/6v/n/+f/6f/r/+r/6P/n/+j/6P/n/+T/4//h/9//3v/g/+D/4P/h/9//
3f/d/9v/1//V/9P/0P/S/9T/1v/Y/9f/1v/V/9P/1P/U/9X/1f/T/9P/0//T/9P/0v/R
/8//0P/S/9P/1P/R/9H/0P/O/83/zv/O/8//z//R/9D/zv/L/8v/y//L/8z/zv/R/8//
0P/K/8j/yv/K/8n/yv/O/9X/3//l/+z/9P/+/xIALQBLAGoAhQCbALQAzADeAOYA6ADh
AMAAhgBBAPv/xf+f/33/ZP9f/13/X/9k/2j/av9u/3f/ff+I/5P/nP+k/6v/rv+x/7L/
tv+6/7v/vP+8/7z/vf+9/77/v/++/7//vv+8/73/vf+9/77/vf+9/73/vv++/7//v/++
/77/vv++/8D/v/+9/7z/u/++/73/vv/A/8D/wP/A/8D/vf+9/73/vf+//7//wP/A/73/
vP+7/7r/vP+9/7//w//A/7//v/++/7//wP/B/8L/wP/C/8L/wv/D/8D/v//A/8P/w//E
/8j/xv/F/8T/w//H/8f/x//I/8r/yv/L/87/zv/O/83/zP/P/9H/1f/W/9T/1f/V/9X/
2v/a/w==
         </WaveFormData>
      </LeadData>
      <LeadData>
         <LeadByteCountTotal>10000</LeadByteCountTotal>
         <LeadTimeOffset>0</LeadTimeOffset>
         <LeadSampleCountTotal>5000</LeadSampleCountTotal>
         <LeadAmplitudeUnitsPerBit>4.88</LeadAmplitudeUnitsPerBit>
         <LeadAmplitudeUnits>��V</LeadAmplitudeUnits>
         <LeadHighLimit>2147483647</LeadHighLimit>
         <LeadLowLimit>268435456</LeadLowLimit>
         <LeadID>V6</LeadID>
         <LeadOffsetFirstSample>0</LeadOffsetFirstSample>
         <FirstSampleBaseline>0</FirstSampleBaseline>
         <LeadSampleSize>2</LeadSampleSize>
         <LeadOff>FALSE</LeadOff>
         <BaselineSway>FALSE</BaselineSway>
         <ExcessiveACNoise>FALSE</ExcessiveACNoise>
         <MuscleNoise>FALSE</MuscleNoise>
         <LeadDataCRC32>85690205</LeadDataCRC32>
         <WaveFormData>
/////////v8AAP//////////////////AAABAAIAAwABAAEAAQAEAAYABAAAAAAA/f/7
//v//f8BAAUADAATAB0AJwAxAEMAYAB8AJsAuADTAOwAAwERARMBDwH/ANgAogBnADIA
DwDy/9f/x//G/8b/xv/E/8P/w//G/8r/0P/Y/+D/6v/x//L/9f/4//r//P/9/wMAAwAD
AAMABQAGAAcACAAHAAYABwAGAAYABwAIAAkACAAIAAgABwAHAAcABwAHAAgACgALAAwA
CgAKAAoACwAJAAkACQAJAAkACQAKAAsADQANAA0ADQAQABEAEQAPAAwADAAMAAwADQAQ
ABMAFAASABIAEgASABMAEgASABIAEgAVABUAFQASABIAEgATABYAFwAaABsAGgAaAB0A
HgAhACEAIAAgACIAJAAmACkAJwApACkAKQAsADAANQA3ADcANwA5ADkAOgA7ADwAPQBB
AEMARABHAEcARwBGAEYASABIAEgASABKAEsASwBLAEkARwBGAEYARwBGAEYARQBCAEEA
QABAAD0APAA6ADkAOgA5ADcANgAyADAAMAAvAC4AKwApACkAKwAoACgAJgAlACMAIQAh
AB8AHQAcABsAGQAYABgAGAAbABsAGwAbABgAGAAZABkAGAAXABYAFgAUABQAFAAUABMA
EgARAA8AEQATABYAGQAYABcAFgAUABQAFAAUABQAFgAXABcAGAAXABYAFgAVABYAFwAY
ABkAGAAYABkAGgAdAB0AHQAdABwAHAAeAB4AIAAhACEAIQAhACIAIgAiACAAIQAhACEA
HwAgACAAHwAdAB0AHQAdACAAIQAiACMAIAAfAB0AHAAeAB4AHgAdAB0AHQAcABwAGgAZ
ABkAGQAbABwAHAAaABwAHAAbABsAGgAaABoAGgAZABYAFwAWABgAGAAYABgAGQAYABgA
GQAZABgAGAAZABgAFwAWABUAFQAUABMAEgASABMAFAAUABQAFQAXABgAFwAXABcAFwAV
ABUAFQAVABYAFwAYABoAGQAXABUAFAAUABUAFQAVABUAFgAWABYAFgAWABYAFgAWABYA
FgAWABQAFAAUABQAFAAUABQAFAAUABQAFAAUABIAEgASABIAFAAUABQAFAAUABQAFAAU
ABIAEgASABIAEwAUABUAFgAVABQAEwASABQAFAAUABQAFAAUABQAFAASABIAEgASABIA
EgASABIAEgASABIAEgAVABYAFwAYABoAGgAaABoAGAAYABgAGAAcAB0AHgAfAB4AHgAf
AB8AIQAiACIAIwAlACQAIwAiAB4AGgAYABcAGAAaABsAGwAZABkAGQAXABYAFQAUABMA
EQARAA8ADwANAAwADAANAA0ADQALAA0ADQANAA0ADQANAA0ADQANAAoACgAKAAoADQAN
AA0ADQANAA4ADgAPAA4ADQAMAAsACwALAAsACwAMAA0ADgAPAAwADAAOABAADgANAA0A
DQANAA0AEwAcACUAKwA1AEUAWQByAI4AqwDGAOEA+gARAR8BJQEjARMB6ACsAGkAMgAL
APD/2//P/8z/zv/Q/8r/xf/F/8z/1v/e/+b/8P/2//n/+v/9//7/AAAEAAcACwALAAsA
CwAKAAoACgAKAAwADAAOAA4ADAALAAoACQAKAAoACgAJAAsACwALAAsACgAKAAkACAAK
AAoACgALAAkACQAJAAkABwAHAAgACQAHAAcABwAHAAgACQAJAAcACAAIAAgACAAFAAYA
BwAGAAQABAAEAAQABAAEAAUABgAGAAkACQAJAAgACAAIAAkACgAJAAoACQAIAAgACwAM
AA0ADQAMAAwACwAMAA0ADwASABUAFgAXABUAFgAYABcAFwAXABkAGQAdAB8AIQAjACEA
IQAgACEAIgAjACMAJAAmACYAJgAmACQAJQAlACUAIwAhACAAIAAfAB4AHgAdABwAGwAa
ABoAFwAWABQAEwAQAA8ADQAMAAgABgAGAAUABAABAP////////z//P/6//f/9f/z//P/
9f/z//L/8f/x//D/8P/w/+3/6//p/+f/6P/o/+n/6f/n/+X/4//i/+L/4v/i/+L/5P/k
/+T/4//h/+H/4v/j/+P/4//j/+L/4f/g/9//3v/g/+H/4f/i/+T/5P/l/+X/5P/j/+L/
4f/i/+L/4//k/+P/4//j/+P/4v/i/+T/5P/i/+P/4//j/+P/5P/k/+T/5P/l/+X/5f/l
/+b/5v/l/+X/5f/l/+X/5f/l/+X/5f/n/+f/5v/m/+j/6P/o/+f/5//n/+b/5v/m/+X/
5f/l/+P/5P/k/+L/4P/g/9//3//i/+L/4v/i/+P/4v/l/+b/5P/k/+T/5P/j/+L/4v/j
/+L/4P/f/9//4P/h/+L/4//j/+L/4f/g/+D/4f/i/+L/4f/h/+L/4v/j/+P/4//j/+H/
4f/h/+H/4//j/+P/5P/i/+H/4P/g/97/3//f/9//4//k/+L/4v/i/+L/4v/i/+D/4P/g
/+D/4P/g/+D/4P/e/97/3v/e/97/3v/e/97/3//g/+H/4v/g/+D/4P/g/+D/4P/g/+D/
4P/g/+D/4P/f/97/3f/c/93/3v/f/+D/3v/e/97/3v/e/97/3v/e/9z/3P/c/9z/3P/c
/9z/3P/e/97/3v/e/+D/4P/g/+D/4v/i/+L/4v/i/+L/4v/i/+D/4P/g/+D/4P/i/+P/
5P/l/+b/5v/n/+f/5//o/+j/6P/n/+X/4//i/9//3P/b/93/3//i/+T/4v/h/+D/3//f
/97/3f/c/9n/1//X/9X/1v/X/9f/2P/Z/9n/2f/X/9n/2f/Z/9n/1//X/9f/1//a/9r/
2//c/9v/2//a/9n/2f/Y/9j/1//a/9v/3P/d/9v/2//b/9v/2//b/9v/2//b/9z/3P/a
/9j/2v/f/+H/3f/Z/9n/3//m/+//+/8DAA0AHQAyAE4AawCGAJ0AuADRAOMA6wDrANsA
uACEAEkAEADn/87/t/+p/6T/ov+g/57/m/+d/6T/rP+2/8D/yP/O/9H/1P/Z/9z/4P/i
/+H/4//j/+P/4//m/+b/5v/m/+j/6P/q/+r/6f/p/+n/6f/o/+j/6P/n/+n/6f/p/+n/
5//o/+j/6P/o/+j/6P/p/+f/5//n/+f/5//n/+j/6f/n/+f/5//n/+X/5f/k/+H/4v/i
/+L/4v/h/+L/4//i/+D/4P/g/+D/4v/i/+P/5P/l/+f/5v/l/+b/5v/m/+f/5v/l/+b/
5f/m/+b/6f/q/+3/7f/s/+z/7P/u//D/8//0//f/+P/5//j/+v/9//3//f/9//////8C
AAMABAAFAAYABwAHAAkADAANAA0ADgAPABAAEQASABIAEwATABMAFQATABIAEgAPAA4A
DgANAAwACwAKAAoABgAEAAEA//8AAP///f/8//v/+v/7//v/+P/1//P/8//0//L/8//y
/+//7f/r/+v/6//p/+j/5//o/+j/6f/q/+j/5//m/+X/5v/m/+f/5//o/+f/5v/m/+j/
6P/o/+j/5v/m/+b/5f/l/+X/5v/n/+j/6f/q/+r/6P/o/+j/6P/p/+v/7P/u//D/8P/x
//H/7//v/+//7//x//L/9P/2//X/9f/1//X/9P/0//b/9v/0//X/9f/1//f/+P/4//j/
+v/9////AQD//wAAAAD//wEAAQABAAEAAQABAAEAAQAAAP///f/8//3//v//////////
//7//v/+//3//f/9////AAAAAP7/AAAAAP////8CAAIAAgACAAAA/v8AAAAA/v/+//7/
/v/9//z//P/9//7//v///wEAAwADAAMAAwADAAIAAQAAAP7///8AAAAA/////wAAAAAD
AAMAAwADAAEAAQABAAEAAwADAAMABAAEAAMAAgACAAAAAQABAAEAAwAEAAIAAgAEAAQA
BAAEAAYABgAGAAYABgAGAAYABgAEAAQABAAEAAMAAgABAAAAAQACAAMABAAEAAQABAAE
AAIAAgACAAIABQAGAAcACAAGAAYABgAGAAYABgAGAAYABgAGAAYABgAEAAQABAAEAAcA
CAAJAAoACgAKAAoACgAKAAoACgAKAA0ADgAPABAAEAAQABAAEAASABIAFAAVABQAFQAW
ABYAFQAVABUAFgAYABkAGQAYABcAFgATABAAEAARABIAFAASABEAEQARABEADwAOAA0A
DgANAAsACwAHAAcABwAGAAgACQAJAAkABQAHAAcABwAJAAkACQAJAAkACQAIAAgABgAG
AAcABwAIAAkACQAKAAkACQAJAAkACQAJAAkACQAIAAcABgAFAAcABwAKAAoADgAOAAwA
DQAJAAUABQAHAAsAFAAdACUAMQA/AFUAbgCMAK0AygDhAPoAEwEnAS8BLQEZAeoArABv
ADwAFwD4/+H/0//O/8r/yv/G/8H/wf/I/9L/2v/g/+b/7P/x//b//f8CAAYACAAJAAwA
CwAKAAkACgAKAAoACgALAAwADwAQAA0ADQANAA0AEAAQABAADwAOAA0ADAALAA0ADgAO
AA4ADgAOAA4ADwAQABEAEgATABMAEwAUABUAFAATABIAEQASABMAEwARAA4ADgAOAA4A
EAASABQAFAAVABYAFwAYABkAGAAYABgAGAAbABsAGwAaABoAGgAbABsAGwAdAB0AHgAe
ACEAIgAlACUAJAAkACYAKAAqAC0ALQAvAC8ALwAvADAAMgAxADMANQA5ADsAPAA9AD4A
PwBBAEMARABHAEgASQBJAEoASABIAEgASABGAEcARwBHAEcARQBEAEQAQwBCAEIAQQBC
AEEAQABAAD0APAA6ADkANgA1ADMAMgAuACwALAArACoAJwAlACUAJgAkACUAJAAiAB8A
HAAbABsAGQAYABcAFQAUABQAFAAWABUAFAATABAAEAARABEAEAAPAA4ADgAMAAwADAAM
AA4ADgAOAA0ACgAJAAkACQAKAAsADAAMAAwADAAMAAwADAANAA0ADgANAAwADAALAAwA
DQAOAA8AEAAQABEAEgARABEAEQARABIAEgAUABQAEgATABMAEwAVABYAFgAWABYAFwAX
ABcAFAAUABMAEQATABMAEwATABMAEwATABMAEwATABIAEgASABIAEgARAA8ADwAOAA4A
EAAPAA8ADwAOAA4ADQAKAAwADAALAAsADgAOAA4ADgANAAoACwAKAAgACAAIAAgACAAI
AAkACwALAAoACgALAAoACQAIAAcABQAEAAMAAgAEAAUABgAGAAUABQAGAAYABQAFAAUA
BQAHAAcABwAHAAYABQAEAAQABAADAAIAAgABAAEAAAD//wEAAgACAAQAAgACAAIAAgAB
AAAA///+//7//v/+//7//P/8//z//P/6//r/+v/6//z//P/8//z/+v/6//r/+v/8//z/
/P/8//v/+v/5//j/+v/6//r/+v/6//r/+v/6//n/+P/3//b/+P/4//j/+P/2//b/9v/2
//b/9v/2//b/9v/2//b/9v/4//j/+P/4//j/+P/4//j/+P/4//j/+P/6//v//P/9/wAA
AAABAAEAAwAEAAQABQAFAAQAAwACAP3/+v/5//n/+f/6//r/+f/7//v/+//5//b/9f/0
//P/8f/x/+//7//t/+z/7P/t/+v/6//p/+v/6f/p/+n/6f/r/+v/6//r/+z/7P/s/+z/
6//r/+v/6//p/+j/5v/l/+X/5f/l/+X/5//n/+f/5//n/+f/5//n/+r/6v/m/+b/5P/l
/+X/5//l/+f/6f/s//P/+f8BAA0AHwA2AFAAbwCMAKEAuADRAOEA6wDtAOcAygCUAFcA
HADv/9D/uf+n/6D/oP+g/57/mf+X/5z/ov+s/7j/wv/I/83/0v/V/9b/2P/a/9v/3v/d
/9z/2//f/+D/4f/i/+H/4P/h/+D/4P/h/+L/4//h/+D/3//d/9//3//f/9//4f/i/+L/
4v/g/+D/4P/h/9//3//f/9//2//b/9z/3f/d/93/3f/d/97/3//f/93/2v/a/9r/2v/Y
/9r/3P/c/9v/2v/Z/9j/2P/Y/9n/2v/a/93/3f/d/9v/2v/Z/9n/3f/d/9//3//c/9z/
3//g/+P/4//i/+L/4//m/+n/7f/r/+3/7f/t/+z/7v/x//H/8//z//X/9f/4//n/+v/7
//z//f/9////AAABAAEAAgAAAAAAAAAAAAEAAwAEAAUABQADAAIAAgADAAIAAgABAP7/
/f/8//z/+f/4//b/9f/y//H/7//u/+r/6P/o/+f/5v/j/+H/4f/f/9z/3P/a/9r/2f/Y
/9n/2P/V/9P/0f/S/9L/0//U/9L/0f/Q/8//zv/O/8//z//Q/8//zv/O/8z/zP/M/8z/
zf/O/8//z//O/83/zf/N/8v/y//L/8r/yv/K/8r/yv/J/8n/yP/I/8r/yv/L/8v/yv/J
/8j/x//G/8b/x//I/8r/y//M/83/zP/M/87/zv/Q/9H/0f/R/9H/0v/S/9L/z//P/87/
zf/R/9T/1v/X/9b/1f/U/9P/0//T/9P/0//T/9P/0v/S/9D/0P/Q/8//0P/R/9H/0v/Q
/8//z//P/8//0P/Q/87/zv/O/83/zf/N/8z/y//K/83/zP/P/9D/zv/O/87/zv/N/8z/
zP/N/83/zP/M/83/zf/N/83/zf/P/87/zf/M/8z/zf/O/87/z//P/9D/0P/T/9P/0//T
/9P/0//T/9P/1P/V/9b/2P/Y/9f/1v/W/9j/2f/Z/9n/2f/Y/9T/1P/W/9b/1v/W/9f/
2P/Z/9r/2P/Y/9j/2P/Z/9r/2//c/9r/2v/a/9r/2P/Y/9j/2P/Z/9r/2//c/97/3v/e
/97/3P/c/9z/3P/e/97/3v/e/97/3v/e/97/4P/g/+D/4P/i/+L/4v/i/+D/4P/g/+D/
4//k/+X/5v/m/+b/5v/m/+b/5v/m/+b/5//o/+n/6v/r/+z/7f/u/+7/7v/u/+7/7P/u
/+//8P/z//T/9P/1//P/8//0//T/8//z//L/8f/z//H/7//v/+3/7f/u/+7/7//v/+//
7//t/+z/6//q/+r/6f/q/+n/6P/n/+X/5P/j/+P/4//h/+X/5f/l/+X/4//j/+P/4//m
/+b/5//o/+r/6//r/+v/6f/o/+j/5//n/+f/5//n/+n/6f/p/+n/6f/p/+n/6f/v//D/
7P/o/+b/5v/p/+v/6f/r/+3/8f/4/wEABwARAB0AMQBKAGgAhQCeALcAzgDlAPcA/wD9
AO0AxgCKAEkAEgDv/9b/wf+1/7L/sP+w/67/q/+p/67/tP+8/8j/0v/Y/9v/3v/h/+b/
6P/o/+f/6//r/+v/6//s/+z/7P/s/+7/7v/w//D/8f/z//X/9//2//b/9v/1//P/8//z
//P/9f/2//b/9v/4//j/+P/5//n/+f/5//n/9//3//j/+f/7//v/+//7//n/+f/4//X/
9v/4//r//P/8//7/AAAAAP///v/9//z//f/8//z//P///wMABAAFAAEAAAD/////BAAF
AAgACQAHAAYACAAIAAsACwAKAAoACwAOABEAFQAVABcAFwAXABgAGgAdAB0AHgAfACIA
IwAmACcAKAApACgAKQApACsALAAtAC0ALgAwADAAMAAwADAAMQAxADEAMwAxADAAMAAt
ACwALAArACoAKQAoACgAJgAmACUAJQAiACEAHwAeAB4AHAAcABsAGwAZABgAGQAYABQA
EwAQAA8ADQALAAsACQAHAAYABQAGAAYABwAIAAUAAwABAP////8AAAIAAwADAAMAAwAE
AAMAAgABAAAAAgACAAIAAQADAAMABAAFAAMAAwADAAIABAAEAAQABAADAAMAAgACAAQA
BAAFAAUABwAHAAcABwAJAAoADAAOAAwACwAKAAkACAAIAAoACgALAA0ADgAPAA0ADgAO
AA4AEAARABEAEQAPABAAEAAPAA0ADQANAA0ADQANAA0ADQANAA0ADAAMAAwADAAMAAsA
DQANAAwADAAKAAkACQAJAAcACAAIAAYABgAGAAUABQAEAAQABAAEAAQAAgAEAAQABwAI
AAkACgAJAAgACAAJAAcABgAGAAcABgAFAAQAAwAFAAQAAwACAAIAAwAEAAQAAQABAAIA
AgABAAEAAQABAP//////////AAABAAIABAAEAAMAAgACAAIAAwADAAMABQAEAAIABAAC
AAIAAgACAAQABAAEAAQAAgACAAIAAgAAAAAAAAAAAAIAAgACAAIAAAAAAAAAAAACAAIA
AgACAP///v/9//z//f/+////AAAAAAAAAAAAAP3//P/7//r//f/+////AAD+//7//v/+
//7//v/+//7//v/+//7//v/+//7//v/+/wAAAgAEAAYABAAEAAQABAAFAAYABwAKAAkA
CgALAAwADAANAA0ADQAPABAAEgATABEADwANAAkABgAFAAUABQAGAAYABQAFAAUABQAD
AAIAAwACAAEA///9//v/+//7//r/+v/7//v/+f/3//n/+f/5//n/+f/5//v/+//7//r/
+P/4//j/+f/3//f/9//2//b/9f/1//X/8//z//P/8//0//X/9v/3//X/9f/1//j/9v/2
//j/9v/3//f/9f/z//X/+f8AAAkAEwAfAC0APwBYAHYAkQCsAMUA3gD1AAEBAwH/AOkA
ugB8AD0ADADr/9L/vf+1/7L/sP+s/6r/qf+r/7L/uv/C/8j/zv/U/9f/3P/h/+T/5v/o
/+n/6//r/+v/6//q/+r/6v/q/+z/7P/u/+7/6//r/+v/6//q/+r/6v/p/+v/6//r/+v/
6v/q/+n/6P/o/+j/6P/p/+n/6f/p/+n/6f/p/+r/6//p/+n/6f/p/+j/6f/p/+f/6P/o
/+j/6P/l/+b/5//m/+j/6P/o/+j/6f/o/+j/6P/p/+v/6v/p/+r/6v/q/+v/7P/r/+z/
6//q/+r/7f/u/+//7//u/+7/7v/w//L/9f/1//f/9//3//b/+P/7//v//f/9//////8E
AAUABgAHAAgACQAJAAsADAANAA0ADgAMAAwADAAMAAwADQANAA0ADQALAAoACgAGAAQA
AwABAAIAAQAAAAAA///+//z/+//4//f/9f/0//L/8P/w/+//7f/p/+b/5f/n/+T/5P/i
/9//3f/b/9v/3f/b/9r/2f/Y/9b/1f/U/9T/0//S/9H/0f/S/9T/1f/S/9H/0P/Q/9D/
0P/Q/9D/0P/Q/9D/z//P/8//0P/R/8//z//P/87/zP/M/8z/zP/O/8//z//Q/87/zv/P
/8//zf/N/83/zf/O/87/z//Q/9H/0f/R/9H/0P/Q/9L/0v/S/9P/0//T/9L/0v/R/9D/
0P/R/9H/0f/R/9L/0v/R/8//z//P/8//zf/N/83/zf/L/8v/yv/K/8v/zP/N/83/zP/L
/8n/yP/I/8f/x//H/8f/yP/I/8b/xv/G/8X/xf/G/8b/xv/G/8b/xP/G/8b/xP/E/8T/
xP/D/8L/wv/D/8L/wP+//7//wP/B/8L/w//D/8L/wf/A/7//v/+//77/vf+9/77/vv/B
/8H/wf/B/8P/w//D/8P/wf/B/8H/wv/C/8H/wP/A/8L/w//D/8P/w//E/8D/wP/A/8D/
wP/A/77/vv++/77/vf+8/7v/uv+7/7z/vf++/73/vP+7/7r/vP+8/7z/vP+5/7j/t/+2
/7T/tP+0/7T/tP+0/7T/tP+y/7L/sv+y/7P/tP+1/7b/tP+0/7T/tP+2/7j/uv+8/7r/
uv+6/7r/uf+4/7f/tv+2/7b/tv+2/7b/tv+2/7b/uf+6/7v/vP+//8D/wf/C/8L/wv/C
/8L/xP/E/8b/x//I/8n/yv/K/8v/y//L/8z/zP/N/83/zP/L/8r/x//E/8H/wf/B/8L/
wf+//77/vf+//73/vP+7/7z/u/+5/7n/uf+5/7n/uP+6/7v/u/+7/7n/u/+7/7v/vf+9
/73/vf+9/73/vP+8/7r/uv+7/7v/vv+//7//wP++/73/vP+7/73/vf+9/73/vf+9/73/
vf+9/73/wP/A/77/wP++/73/vf+//73/v//F/8z/1f/d/+f/8f8BABYAMABNAGoAfwCW
AK8AwQDJAMsAvwCaAGQAKQDw/8X/rP+V/4f/hP+C/4D/gP99/3n/gP+K/5T/nP+k/6z/
sf+2/7n/vP/A/8L/w//F/8X/xf/F/8b/xv/G/8b/x//I/8v/zP/M/83/zv/P/87/zv/O
/83/z//P/8//z//P/9D/0P/Q/9H/0v/T/9X/0//T/9P/0//T/9P/1P/V/9b/1//Y/9n/
1//X/9b/0//V/9b/1//Y/9b/2P/a/9r/3P/c/9z/3P/c/9z/3f/e/93/3//e/93/3v/g
/+L/5f/n/+f/6f/p/+b/5v/p/+r/7f/t/+z/7P/q/+z/7v/x//P/9//5//v/+//8//7/
/f8AAAEABAAFAAgACQAKAAsADAANAA0ADwASABMAEwAUABIAEgASABIAEgATABMAEwAV
ABMAEgASABEAEAAQAA8AEAAPAA4ADgALAAoACAAHAAcABwAGAAYABQAEAAUABQAEAAEA
/////wAA/v////7/+//5//f/9//4//f/9//3//n/+P/4//j/+v/5//j/9//1//T/9P/z
//L/8f/w//D/8//0//X/9v/2//b/9v/1//X/9f/2//f/+f/5//n/+P/4//j/+P/4//v/
/f/+/wAAAAAAAAEAAQD//////////wMABAAGAAgACQAJAAkACQAIAAgACgAKAAoACwAL
AAsACQAKAAoACgAMAA0ADQANAA4AEAARABEAEwATABMAEwARABEAEQARABMAEwASABIA
EwAUABUAFQAUABMAEQAQABEAEQASABMAEwAUABQAEgASABIAEQARABIAEgASABIAEgAQ
ABIAEgAVABYAFwAYABYAFAATABMAFQAUABQAFQAVABUAFQAVABUAFAATABIAEgATABQA
FAATABMAFAAUABMAEwATABMAFQAVABUAFQAUABMAEgASABMAEwATABQAFQAXABgAGQAZ
ABgAFgAWABYAFgAWABYAFgAWABYAFgAXABgAGQAaABgAGAAYABgAGAAYABgAGAAWABYA
FgAWABgAGAAYABgAGQAaABsAHAAcABwAHAAcABoAGgAaABoAHAAcABwAHAAcABwAHAAc
ABoAGgAaABoAGgAaABoAGgAZABgAFwAWABkAGgAbABwAHQAeAB8AIAAiACIAIgAiACIA
IgAkACUAJAAlACYAJgAqACsALAAuACwALQAtACwAKQAoACUAIgAhACEAIQAiACQAIwAj
ACMAIwAhACAAHwAcABsAGQAZABkAGQAZABgAFgAXABcAFwATABUAFQAVABcAFwAXABcA
GQAZABgAGAAWABYAFwAXABkAGQAYABgAFQAVABUAFQAWABcAGAAZABgAFwAWABUAFgAX
ABsAHAAcABwAGgAXABcAFwAXABkAHwAkACsAMQA7AEkAWwB0AJAAsQDOAOkABgEhATEB
NwE1ASMB/ADEAIUASgAlAAgA8f/h/9z/2v/a/9r/1//V/9r/4P/m/+7/+P8AAAMACAAN
ABIAFAAWABcAGAAXABYAFQAXABgAGQAaABgAGAAaABoAGQAZABkAGQAYABgAGAAXABcA
FwAXABcAGAAaABsAHAAaABoAGgAbABsAGwAbABsAGgAbAB0AHwAdAB0AHQAdABwAHQAd
ABsAHAAcABwAHAAaABwAHgAeABwAHAAcABwAGwAaABoAGgAeACEAIQAhACEAIgAjACUA
JgAlACYAJQAkACQAJwAoACcAJwAmACYAKAAqACwALwAwADMANAA1ADYAOAA7ADsAOQA5
ADsAOwA+AD8AQABBAEIAQwBDAEUASABJAEkASgBIAEgASABIAEgASQBJAEkARwBFAEQA
RABEAEQARQBFAEMAQQA/AD4APQA8ADoAOQA4ADcANQA0ADAALgAuAC0ALAApACcAJwAl
ACIAIgAgACEAHwAdAB0AHQAbABoAGQAXABYAFgAWABYAFQAUABMAEgASABMAEwAQAA8A
DgAOABAAEAAQABAADQAMAAsACQAKAAsADQAPAA4ADQAMAAoACwAMAA0ADgAMAA0ADQAO
AAwADAANAA0ADwAPAA8ADwAPAA4ADgAOABIAEwAUABUAEgASABQAFAASABMAEwATABMA
FAAUABQAEgATABMAEwATABQAFAATABUAFQAVABUAFAATABIAEQASABMAEwAUABMAEgAR
AA8ADwAPAA4ADgAOAA0ADQANAA4AEAARABAAEAAQAA8ADwAOAAwACgAIAAkACAALAAwA
DAAMAAwADAAJAAgACAAJAAkACAAIAAkACQAJAAkACQAJAAgABwAGAAcACQALAAwACwAL
AAwADAALAAsACwALAAkACQAJAAkACwALAAsADAAMAAsACgAKAAkACQAIAAcACQAKAAoA
DgAMAAwADAAMAAoACgAKAAoACAAIAAgACAAGAAYABgAGAAgACAAIAAgABgAGAAYABgAJ
AAoACwAMAAoACgAKAAoACAAIAAgACAAIAAgACAAIAAcABgAFAAQABgAIAAoADAAKAAoA
CgAKAAkACAAHAAYABgAGAAYABgAEAAQABAAEAAUABgAHAAgACwAMAA0ADgANAAwADQAN
AA8AEQATABQAEwATABMAFAAUABUAFQAUABMAEgAPAAwACgAJAAgACAAIAAcABwAHAAYA
AwABAP//+//5//b/9f/2//f/+P/4//b/9//3//f/9f/3//f/9//1//X/9f/1//P/8//y
//L/9P/0//X/9f/z//P/8v/y//P/8//z//P/8v/x//D/7//t/+3/7f/t/+3/7f/w//D/
9P/u/+z/6//r/+v/6f/t//P//P8DAAkADwAZACkAPgBYAHUAkAClALwA1QDlAO0A8QDt
ANAAmgBdACIA8//W/73/rf+m/6b/pv+m/6P/of+k/6z/sv+6/8T/yP/N/9T/2f/c/9z/
4P/l/+j/5//m/+X/5v/m/+b/5v/k/+T/5v/m/+X/5f/l/+X/5v/m/+b/5f/n/+f/5//n
/+X/5v/m/+b/5f/k/+P/4//l/+X/5f/l/+H/4f/i/+P/4v/h/+D/3//e/9//3//d/97/
3v/e/97/3v/g/+L/4v/f/97/3f/c/97/3v/f/+D/4P/h/9//3f/e/97/3v/f/+H/4f/j
/+P/4f/g/+L/4v/l/+X/5P/k/+T/5v/o/+v/6f/r/+v/6//s/+7/8f/x//H/8f/z//P/
+P/5/w==
         </WaveFormData>
      </LeadData>
   </Waveform>
</RestingECG>
