# Supplementary material for: Detection of Left Atrial Enlargement Using a Convolutional Neural Network-Enabled Electrocardiogram
Source: Front Cardiovasc Med. 2020 Dec 17;7:609976. doi: 10.3389/fcvm.2020.609976 (PMC7773668; doi:10.3389/fcvm.2020.609976)
Supplement: Supplementary file 3 [file Data_Sheet_3.ZIP › normal2/1802017261_5122_0000000H.XML]

<?xml version="1.0" encoding="Windows-1252"?>
<!DOCTYPE RestingECG SYSTEM "restecg.dtd">
<RestingECG>
   <PatientDemographics>
      <PatientID>1802017261</PatientID>
      <PatientAge>65</PatientAge>
      <AgeUnits>Years</AgeUnits>
      <Gender>Male</Gender>
      <PatientLastName>liguoping</PatientLastName>
   </PatientDemographics>
   <TestDemographics>
      <DataType>Resting</DataType>
      <Site>1</Site>
      <AcquisitionDevice>MAC55</AcquisitionDevice>
      <Status>Unconfirmed</Status>
      <Priority>Normal</Priority>
      <AcquisitionTime>10:00:35</AcquisitionTime>
      <AcquisitionDate>03-13-2017</AcquisitionDate>
      <CartNumber>1</CartNumber>
      <AcquisitionSoftwareVersion>009C</AcquisitionSoftwareVersion>
      <XMLSourceVersion>MAC5000 v1.0</XMLSourceVersion>
   </TestDemographics>
   <RestingECGMeasurements>
      <VentricularRate>67</VentricularRate>
      <AtrialRate>67</AtrialRate>
      <PRInterval>186</PRInterval>
      <QRSDuration>112</QRSDuration>
      <QTInterval>398</QTInterval>
      <QTCorrected>420</QTCorrected>
      <PAxis>-7</PAxis>
      <RAxis>20</RAxis>
      <TAxis>1</TAxis>
      <QRSCount>11</QRSCount>
      <QOnset>208</QOnset>
      <QOffset>264</QOffset>
      <POnset>115</POnset>
      <POffset>175</POffset>
      <TOffset>407</TOffset>
      <ECGSampleBase>500</ECGSampleBase>
      <ECGSampleExponent>0</ECGSampleExponent>
   </RestingECGMeasurements>
   <Diagnosis>
      <Modality>Resting</Modality>
         <StatementCount>2</StatementCount>
         <LabelText>12SL ��ϳ���</LabelText>
      <DiagnosisStatement>
         <StmtFlag>ENDSLINE</StmtFlag>
         <StmtText>�������</StmtText>
      </DiagnosisStatement>
      <DiagnosisStatement>
         <StmtFlag>ENDSLINE</StmtFlag>
         <StmtText>���� ECG</StmtText>
      </DiagnosisStatement>
   </Diagnosis>
   <Waveform>
      <WaveformType>Rhythm</WaveformType>
      <WaveformStartTime>0</WaveformStartTime>
      <NumberofLeads>8</NumberofLeads>
      <SampleType>CONTINUOUS_SAMPLES</SampleType>
      <SampleBase>500</SampleBase>
      <SampleExponent>0</SampleExponent>
      <HighPassFilter>16</HighPassFilter>
      <LowPassFilter>150</LowPassFilter>
      <ACFilter>NONE</ACFilter>
      <LeadData>
         <LeadByteCountTotal>10000</LeadByteCountTotal>
         <LeadTimeOffset>0</LeadTimeOffset>
         <LeadSampleCountTotal>5000</LeadSampleCountTotal>
         <LeadAmplitudeUnitsPerBit>4.88</LeadAmplitudeUnitsPerBit>
         <LeadAmplitudeUnits>��V</LeadAmplitudeUnits>
         <LeadHighLimit>2147483647</LeadHighLimit>
         <LeadLowLimit>268435456</LeadLowLimit>
         <LeadID>I</LeadID>
         <LeadOffsetFirstSample>0</LeadOffsetFirstSample>
         <FirstSampleBaseline>0</FirstSampleBaseline>
         <LeadSampleSize>2</LeadSampleSize>
         <LeadOff>FALSE</LeadOff>
         <BaselineSway>FALSE</BaselineSway>
         <ExcessiveACNoise>FALSE</ExcessiveACNoise>
         <MuscleNoise>FALSE</MuscleNoise>
         <LeadDataCRC32>4134288026</LeadDataCRC32>
         <WaveFormData>
+P/4//j/+P/6//r/+v/6//j/+P/4//j/+v/6//r/+v/6//r/+v/6//j/+P/4//j/+v/6
//r/+v/6//r/+v/6//r/+v/6//r/+v/6//r/+v/4//j/+P/4//r/+v/6//r/+P/4//j/
+P/6//r/+v/6//j/+P/4//j/+P/4//j/+P/6//r/+v/6//n/+P/3//b/9//4//n/+v/4
//j/+P/4//b/9v/2//b/+P/4//j/+P/2//b/9v/2//j/+P/4//j/9v/2//b/9v/2//b/
9v/2//b/9v/2//b/9P/0//T/9P/2//b/9v/2//b/9v/2//b/9P/0//T/9P/2//b/9v/2
//T/9P/0//T/9v/2//b/9v/0//T/9P/0//T/9P/0//T/9v/2//b/9v/0//T/9P/0//b/
9v/2//b/+P/4//j/+P/4//j/+P/4//v//P/9//7//P/8//z//P/+/wAAAgAEAAYABQAF
AAYABgAGAAcABwAJAAgACAAHAAYABAACAAEAAwADAAMAAwADAAMAAwADAAEAAQABAAEA
AgABAAAA/f/5//f/9f/0//b/9v/2//b/9f/0//T/8//x//H/8f/x//L/8//z//T/8f/x
//D/8P/x//H/8f/x/+//7//u/+7/7v/u/+7/7v/w//H/8f/v/+z/5//l/+j/8f/9/wgA
FQAiADMAQwBUAGUAegCLAJgApgCuAKYAjABqAE8AOgAjAAwA9//l/9X/yv/G/8L/wP/A
/7v/vf/I/87/0v/V/9n/2//d/+D/4v/l/+f/6f/t/+//7v/v//D/8P/w//L/8//z//P/
9P/0//T/9P/0//T/9f/3//j/+f/7//z/+//6//r/+f/8//z//v/+//7//v/+//7//f/+
////AAABAAEAAgAEAAMAAwAEAAQABQAFAAYABgAGAAYABgAHAAYABwAIAAkACgALAAwA
DQANAA0ADQAMAA4AEAARABEAEgATABUAGAAWABgAGQAaABwAHQAdAB0AGwAbABwAHAAe
AB8AHwAfAB4AHgAeAB0AGwAbABsAGwAdABsAGgAaABcAFgAVABUAFQAVABUAEwAUABMA
EgARABAADwAPAA4ADQAMAAsACgAGAAYABQADAAMAAwADAAEAAgABAAEAAAD9//z//P/9
///////+//3/+v/6//r/+v/8//z//P/8//z//P/8//r/+v/7//v/+//9//3//f/9//v/
+//7//v//P/+//z//P/8//z/+//7//v/+//8//3//f/9//3//P/8//z//P/8//v/+//8
//z//v/9//z/+//5//r/+//8//7//f/9//3/+v/5//n/+v/6//v/+//7//v/+//5//n/
+f/5//n/+f/7//v/+//7//n/9//3//f/9//4//n/+f/5//f/9//4//b/9v/2//j/+v/5
//n/+f/4//f/9//3//f/+P/5//n/+f/4//j/9v/2//f/+P/5//v/+//6//n/9//3//f/
9//3//j/+P/4//j/9//3//b/9v/2//b/9v/4//n/+v/6//j/9f/0//P/9v/3//f/9//4
//j/9v/2//T/9P/0//T/9//3//f/9//3//b/9v/2//n/+v/6//r/+f/5//n/+f/5//n/
+v/8//3/AAAAAP7//v8AAAAAAAAAAAIAAwAFAAgACAAIAAkACQAKAAoACwALAA0ADAAL
AAsACgAJAAgABwAJAAkACQAJAAkACQAJAAkACgAJAAgABQAFAAMAAQAAAP///v/9//z/
/P/8//3//f/7//v/+//7//v/+//6//r/+//7//r/+v/6//n/+P/3//n/+f/4//j/9v/2
//b/9v/2//f/9//3//j/9f/x//D/8//7/wQADwAcACsAOwBMAFkAagB7AIYAkgCcAKIA
mAB8AF0ARgAzABwABwDx/+H/1P/M/8r/xv/G/8X/wf/E/87/1P/V/9n/3//h/+T/5P/l
/+f/6f/t/+//8v/z//T/9P/y//L/8//z//P/9f/2//f/+P/2//b/9//5//f/9//4//j/
+v/6//v/+//7//r/+//6//3//v///wAAAAAAAAAAAAACAAEAAQACAAMAAwAEAAQAAwAD
AAQABAAGAAYABgAHAAcABwAHAAcACQAJAAkACQAKAAsADAAMAAwADgAPAA8AEAARABMA
FgAVABYAFgAWABgAGQAZABkAGwAbABwAHAAbABsAGgAZABkAGgAbABsAGQAZABkAGQAZ
ABcAFgAWABcAFgAVABUAFAATABIADwARABEAEQARAA8ADQAMAAoACQAIAAcABgAGAAYA
BQADAAIAAQAAAP3//f/9//7//v/7//r/+v/7//v/+//6//n/+v/6//r/+v/4//j/+P/4
//r/+v/6//j/9v/3//f/9//3//f/9//3//f/9//3//f/9//4//X/9P/3//j/+P/5//f/
9//4//n/+f/5//n/+P/4//j/+P/4//j/9//3//b/9//3//f/9//1//b/9//4//j/9//3
//f/+P/3//f/+P/3//f/9v/1//b/9//2//f/9f/1//X/9f/1//X/9f/1//f/9f/1//X/
9P/0//T/8//0//P/9P/2//X/9P/z//T/9P/z//P/8//z//P/9P/1//T/9P/0//P/9f/0
//T/8v/y//P/9P/1//P/8//y//H/8//z//P/8//x//L/8v/y//T/8//z//L/8P/w//D/
8P/w//H/8v/y//P/8f/x//H/8f/x//D/7//x//L/8f/y//D/8P/w//D/8f/x//H/8f/x
//D/8P/w//D/8P/v/+7/8f/x//H/8f/v/+//8P/y//P/9P/0//T/9v/3//f/+P/3//b/
+f/6//v//P//////AAACAAAAAAABAAEAAwACAAIAAQAAAP7//P/7//v/+//7//v/+//7
//v/+//7//v/+//7//z/+//6//f/9f/z//H/8P/u/+7/7v/u/+//7v/u/+3/6//r/+v/
6//t/+3/7P/s/+n/6f/o/+j/6f/p/+n/6f/p/+n/6P/o/+j/6P/o/+j/6P/r/+v/6f/k
/+H/3//g/+n/9f8CAA8AHAAtAD0ATABfAHQAhQCUAKAAqACiAIgAZABJADYAHwAIAPP/
4f/T/8r/xv/C/77/uv+3/7n/wv/I/8r/zf/R/9P/1f/W/9b/2f/d/+H/4//l/+b/5//o
/+b/5v/o/+n/6f/p/+r/6v/q/+r/6v/q/+v/7f/v/+//8P/w/+7/7v/v/+//8P/w//L/
8v/y//L/8v/y//H/8v/z//T/9f/1//b/+P/4//f/9//2//f/9//4//j/+v/6//r/+//7
//v/+//7//3//f/9//3//P/9//7//v8AAAIAAwADAAUABQAGAAgABgAIAAkACgAOAA8A
DwAPAA0ADQAOAA4AEAARABEAEQAQABAAEAAPAA0ADQANAA0ADwANAAwADAAJAAgABwAH
AAUABQAFAAMABAADAAIAAQD+//3//f/8//3//P/7//r/9v/2//X/8//z//P/8//x//L/
8f/x//D/7f/s/+z/7f/v/+//7v/t/+z/7P/s/+z/7P/s/+z/7P/s/+z/7P/q/+j/6f/p
/+n/6v/r/+z/7f/r/+v/6//r/+z/7v/s/+z/7v/u/+3/7f/s/+v/6//r/+3/7f/t/+z/
6v/q/+r/6v/r/+v/7P/s/+7/7f/s/+v/6f/q/+v/7P/u/+3/7f/t/+r/6f/p/+r/6P/p
/+n/6f/r/+v/6f/p/+n/6f/p/+n/6//r/+v/6//p/+f/5//n/+f/6P/p/+n/6//p/+n/
6v/p/+j/5//o/+r/6f/p/+n/6P/n/+f/5//n/+j/6f/p/+n/6P/o/+b/5P/l/+b/5//p
/+n/6P/n/+f/5//n/+f/5//o/+j/6P/o/+f/5//m/+b/5v/m/+b/6P/p/+r/6v/p/+f/
5//n/+j/6f/p/+n/6P/o/+b/5v/m/+b/5v/m/+n/6f/p/+n/5//m/+b/5v/n/+j/6P/o
/+n/6f/p/+n/5//n/+j/6v/r/+z/7P/s/+z/7f/t/+7/7//y//X/9v/3//j/+P/3//f/
+P/6//r/+//7//v/+v/6//n/9//2//X/9f/3//f/9//3//X/9f/1//X/9f/1//X/9f/0
//P/8v/v/+3/6//p/+j/6P/o/+j/6P/l/+T/5P/j/+T/5f/m/+f/5f/l/+T/5P/h/+H/
4P/g/+P/4//j/+P/4f/h/+D/4P/i/+L/4v/i/+T/4//j/9//3P/Z/9f/3P/l//H//P8J
ABQAIwA1AEYAWwByAIcAlACiAKwApgCKAGgASwA2AB8ACADz/+H/z//E/8D/uv+4/7b/
s/+1/77/xP/E/8X/yf/N/8//0v/U/9n/2//d/93/3f/e/+H/4P/g/+L/5P/l/+X/5f/m
/+b/5v/m/+j/6P/p/+v/6f/p/+r/6v/o/+j/6f/p/+z/7P/u/+7/7P/s/+z/7P/t/+7/
7//w//L/8f/x//L/8v/x//H/8P/y//P/9f/2//T/9P/0//X/9v/3//j/+f/5//n/+f/5
//r/+//8//z/AAACAAMAAwABAAEAAgAEAAYACAAJAAoACgALAAsACwALAAsADAAMAA4A
DwAPAA8ADAAMAAwACwALAAsACwALAAsACQAIAAgABwAGAAUABQAHAAcABwAFAAIAAQAA
AP//AAD//////v/9//z/+//6//b/9v/1//P/9f/1//X/8//w/+//7//u/+//7v/u/+//
7//v/+7/7f/q/+r/6v/q/+z/7P/s/+z/6v/q/+r/6P/q/+v/6//r/+v/6//r/+v/6f/p
/+n/6f/s/+7/7P/s/+r/6v/p/+n/6//r/+z/7f/t/+3/7f/s/+z/7P/s/+z/7f/t/+7/
7v/u/+3/7P/r/+v/7P/t/+7/7P/r/+v/6//s/+v/6//s/+z/7f/t/+3/7f/t/+v/6//t
/+3/7f/t/+3/7f/t/+3/6//p/+n/6f/r/+z/7f/t/+v/6f/p/+r/7P/s/+z/7v/s/+v/
6//r/+r/6f/p/+n/6//s/+3/7f/s/+r/6f/m/+j/6f/q/+v/6//r/+r/6f/n/+f/5//n
/+n/6v/q/+r/6P/n/+f/5v/o/+j/6P/o/+b/5//o/+j/5//l/+X/5f/o/+n/6f/p/+j/
6P/m/+b/5//o/+n/6v/p/+n/6f/p/+n/6P/o/+j/6//s/+z/7P/r/+v/6//r/+3/7f/u
//D/7//w//D/8P/w//L/9f/2//f/+P/5//n/+v/8//r/+v/7//v//P/8//3//f/7//r/
+f/5//v/+//7//v/+f/5//n/+f/5//n/+f/5//r/+f/4//X/8f/v/+3/7P/s/+z/7P/s
/+3/7P/s/+v/6f/p/+n/6f/r/+v/6v/q/+f/5//m/+b/6f/p/+n/6f/p/+n/6P/o/+j/
6P/o/+j/6v/p/+n/5//k/9//3f/g/+n/8/8AAA0AHAArADsASgBbAHAAgQCOAJoApACe
AIYAZABJADQAHwAIAPP/4f/P/8T/wP+8/7r/uv+3/7n/wv/K/87/0f/T/9f/2f/c/97/
4f/j/+f/6f/r/+z/7f/s/+z/7P/w//H/8f/x//L/8v/y//L/8P/w//H/8//0//X/9//4
//r/+v/7//v///8AAAMABAAFAAYABwAIAAcACAAJAAoADQANAA4AEAAPAA8AEAAQABMA
EwAUABQAFAAUABQAFQAVABUAFQAVABYAFwAYABkAGgAbABwAHAAeACAAIQAhACEAIQAi
ACQAIwAkACQAJAAmACcAJwAnACUAJQAmACYAKAApACkAKQAoACgAKAAnACYAJQAkACMA
JQAjACIAIgAgAB4AHAAbAB0AHQAdABsAGgAZABgAFwAUABMAEwASABEAEAAPAA4ACgAK
AAkABwAHAAcABwAFAAYABQAFAAQAAQAAAAAAAQABAAEAAAD///z//P/8//z//f/+////
AAD+//7//v/8//r/+//7//v//f/9//3//f/7//v/+//7//z//v/8//z//P/8//v/+//7
//v//P/9//3//f/9//z/+v/6//r/+v/9//3//v/+//7//f/8//v/+f/6//v//P/8//v/
+//7//r/+f/5//r/+P/5//n/+f/7//v/+f/5//f/9//3//f/+f/5//n/+f/3//X/9f/1
//f/+P/5//n/9//1//X/9v/0//T/9P/2//b/9f/1//X/9P/z//P/8//z//T/9f/1//P/
8v/y//D/8P/x//L/8//1//X/9P/z//H/8f/x//H/8//0//T/9P/0//P/8//y//D/8P/w
//D/8v/z//T/9P/x/+//7//v//L/8//z//P/9P/0//L/8v/w//D/8P/w//P/8//z//P/
8f/w//D/8P/x//L/8v/y//H/8f/x//H/8f/x//L/9P/1//b/9v/2//b/9f/1//b/+f/6
//v//P/+//3//f/+//7//v//////AQAAAAAA///+//z/+v/5//v/+//7//v/+//7//v/
+//7//v/+//7//z/+//6//f/8//x/+//7v/u/+7/7v/u/+//7v/u/+3/6//r/+v/6//t
/+3/7P/s/+n/6f/o/+j/6f/p/+n/6f/r/+v/6v/q/+j/6P/o/+j/6v/r/+v/6f/o/+P/
4f/g/+X/7//8/wcAFAAjADMAQgBRAGQAdQCCAI4AmACYAIQAZABHADIAHwAKAPf/4//T
/8b/wP+8/7r/uP+3/7f/vv/I/8z/zf/N/8//0//U/9b/2f/d/9//4//l/+b/5f/m/+b/
5v/o/+n/6f/p/+r/6v/q/+r/6P/o/+n/6//s/+3/7//w/+//7v/u/+3/7v/u//D/8P/y
//L/8v/y//L/8v/y//L/9P/z//P/9P/z//P/9P/0//f/9//4//j/9v/2//b/9//2//f/
+P/5//r/+//8//3//P/9//7//v8AAAIAAwADAAMAAwAEAAYABAAGAAcACAAKAAsACwAL
AAkACQAKAAoACwANAA4ADwAOAA4ADgANAAsACwALAAsADQALAAoACgAHAAYABQAFAAcA
BwAHAAUABAADAAIAAQAAAP/////+/////v/9//z/+P/4//f/9f/1//X/9f/z//T/8//z
//L/7//u/+7/7//v/+//7v/t/+r/6v/q/+r/7P/s/+z/7P/s/+z/7P/q/+r/6//r/+v/
7f/t/+3/7f/s/+v/6v/p/+r/7P/q/+r/7P/s/+v/6//p/+n/6v/r/+3/7f/t/+z/6v/q
/+r/6v/r/+v/7P/s/+z/6//q/+n/6f/q/+v/7P/u/+3/7f/t/+r/6f/p/+r/7P/t/+3/
7f/t/+3/6//r/+n/6f/p/+n/6//r/+v/6//r/+n/6f/p/+n/6v/r/+v/6//p/+n/6v/o
/+j/6P/q/+r/6f/p/+n/6P/n/+f/5//n/+j/6f/p/+n/6P/o/+b/5v/n/+j/6f/r/+v/
6v/p/+f/5//n/+f/5//o/+j/6P/o/+f/5//m/+j/6P/o/+j/6P/p/+r/6v/n/+X/5f/l
/+j/6f/p/+n/6P/o/+b/5v/m/+b/5v/m/+n/6f/p/+n/5//m/+b/5v/n/+j/6P/o/+f/
5//n/+f/5f/l/+b/6P/p/+r/6v/q/+r/6//r/+z/7//v/+//8f/y//T/9P/0//T/9f/1
//b/+P/6//r/+//7//r/+P/3//X/9v/2//b/9//2//X/9P/z//X/9f/1//X/9//3//f/
9//0//P/8v/v/+7/7f/s/+z/6//q/+n/6P/n/+b/5v/l/+f/5//n/+f/5v/l/+P/4v/k
/+X/5f/m/+b/5f/k/+P/5f/l/+T/5P/k/+T/5P/k/+L/4f/j/+P/4v/f/93/4P/j/+3/
+P8FABIAJQA3AEoAXQByAIUAkgCcAKYApgCQAGwATwA8ACcADAD3/+P/0f/G/8L/wP++
/7z/uf+1/7z/wv/E/8X/y//P/9P/1v/W/9n/2//b/9v/3f/g/+P/5P/m/+b/5f/l/+T/
4//l/+b/5//o/+j/6P/p/+v/6v/p/+n/6P/p/+r/7P/t/+z/7P/u/+7/8P/w//D/8P/x
//L/8//0//L/8f/x//L/9f/1//b/9v/2//X/9f/0//b/9v/2//f/+P/5//r/+//5//n/
+f/5//v//f///wAAAQACAAIAAQACAAMABQAIAAgACgALAAwADQANAAwACwAMAA0ADwAQ
AA4ADwAPAA8AEAAQABAADwAPAA8ADwAPAA0ACwAKAAoACgAKAAoACwAKAAkACAAFAAYA
BQAEAAMABAADAAMAAgAAAP7//P/6//n/+v/6//n/+P/3//b/8//0//P/8//y//P/8v/y
//P/8f/x//D/7//w//D/8P/w/+7/7v/u/+7/8P/w//D/7v/u/+//7//v/+3/7f/t/+3/
7v/v//D/8f/x//L/7//u//D/8P/v/+//8f/x//L/8//y//H/8P/u/+//8P/x//L/8v/x
//H/8P/w/+//7v/t/+//8P/x//L/8P/v/+//7//v/+//8P/y//H/8f/w/+//8f/x/+//
7//x//H/8f/x//D/7//u/+3/8P/v//D/8f/w//D/8P/v/+//7f/t/+7/7v/u/+7/8P/u
/+3/7f/t/+//7//w//H/8P/w//D/7//v/+7/7v/s/+7/7//w//H/8P/v/+3/6//u/+//
8P/x//D/8P/v/+7/8P/v/+//7v/w//D/8P/w/+7/7//w//D/8f/v/+//7//u/+//7//v
//D/8P/u/+7/8P/w//D/8P/v/+//7//v//H/8P/w//D/7//w//D/8P/z//P/8//z//P/
8//0//b/9f/2//b/9v/4//n//P/+//7//v/+//////8AAAIAAgACAAMAAwABAAAAAAD/
/wEAAAD//////f/9//3//f/9//3//f/9/////////////f/7//n/9f/1//P/8f/w/+7/
7v/u/+7/7//u/+7/7f/v/+//7//v/+3/7f/s/+z/7f/t/+z/7P/r/+v/6//r/+v/6//q
/+r/7P/s/+z/7P/o/+n/6f/n/+T/4f/j/+r/8////woAFwAmADkASwBeAHcAjgCdAKgA
tAC2AKQAggBiAE0AOAAdAAQA8f/f/9H/yv/I/8b/xP/A/7//w//K/8z/zP/P/9X/2f/b
/97/4P/j/+P/4//l/+X/6P/r/+z/7P/s/+3/7f/s/+v/7v/u/+7/7v/w//D/8f/z//L/
8f/x//D/8v/y//P/8//y//L/9P/0//T/9P/0//T/9//4//n/+v/4//f/9//4//v/+//8
//z/+//7//z//P/+//7//v///wAAAQACAAMAAwADAAMAAwAGAAcACAAIAAgACgALAAsA
CwALAAwADgAQABIAEwAUABQAFQAVABUAFwAXABgAGAAWABcAFwAXABYAFgAWABUAFQAV
ABUAFQATABEAEAAQABAAEAAQABEADwAPAA8ADQAMAAsACgAJAAoACQAJAAgABQAEAAMA
AgACAAIAAQD///3//f/9//v/+v/5//n/+P/5//j/+P/5//j/9//1//P/8//0//X/9v/0
//T/9P/0//T/9P/0//L/9P/1//X/9f/z//P/8//z//X/9f/1//X/9P/2//T/9P/0//T/
8//z//X/9f/2//f/9v/1//T/8v/z//T/9f/2//X/9f/2//b/+P/3//b/9f/1//b/9//4
//f/9f/0//P/9f/1//b/+P/3//f/9v/1//X/9f/z//P/9f/1//X/9f/0//P/8v/x//T/
8//0//X/9P/0//T/8//z//H/8f/y//T/9P/0//b/9f/z//L/8f/z//P/9P/1//P/9P/1
//X/9f/0//T/8v/y//P/9P/1//T/8//x/+//8P/x//L/8//x//L/8v/y//L/8f/x//D/
8f/y//P/9P/z//P/8//y//L/8f/y//P/8v/z//P/8//y//L/8P/w//L/8v/y//L/8v/x
//D/7//y//L/8//0//T/9P/z//L/8//z//P/8//0//X/9//6//f/+P/4//r//P/9//7/
//8AAAIAAQABAAIABAAEAAUABQADAAIAAgABAP///v/9//3//v///wAAAQAAAP///v/9
/////////////v/9//z/+f/1//P/8f/w//L/8v/y//L/8f/w//D/7//x//H/8f/x/+//
7//u/+7/6//r/+r/6v/t/+3/7f/t/+3/7f/s/+z/7v/u/+7/7v/w/+//7f/r/+j/5f/j
/+b/7f/5/wQADwAaACsAPQBOAGEAeACLAJYAogCqAKgAkgBwAFMAQAAtABYA///r/9f/
yv/E/8D/vv/A/73/vf/I/9D/0v/R/9X/1//b/97/4v/l/+f/6f/r/+3/7v/v//D/8P/y
//T/9f/1//X/9P/0//T/9P/2//b/9//5//n/+f/6//r/+P/4//n/+f/7//z///8AAAAA
AAAAAAAAAQACAAMABAAGAAUABQAGAAYABQAFAAQABwAHAAgACAAIAAgACAAJAAgACQAK
AAsADQANAA0ADQAMAA0ADgAOABAAEgATABMAEQARABIAFAAWABgAGQAaABwAHQAdAB0A
GwAbABwAHAAeAB8AHwAfABwAHAAcABsAGwAbABsAGwAdABsAGgAaABcAFgAVABUAFQAV
ABUAEwASABEAEAAPABAADwAPAA4ACwAKAAkACAAGAAYABQADAAMAAwADAAEA/v/9//3/
/P/9//z//P/9//3//f/8//v/+P/4//j/+P/6//r/+v/6//j/+P/4//b/+P/5//n/+f/3
//f/9//3//f/9//3//f/+v/8//r/+v/4//j/9//3//n/+f/6//v/+//7//v/+v/4//j/
+P/4//v/+//8//z//P/7//r/+f/5//r/+//8//z/+//7//v/+v/5//n/+v/6//v/+//7
//n/+f/3//f/+f/5//n/+f/7//v/+//7//n/9//3//f/+f/6//v/+//5//f/9//4//j/
+P/4//r/+v/5//n/+f/4//f/9//3//n/+v/7//v/+f/4//j/9v/4//n/+v/7//n/+f/4
//f/9//3//f/9//5//r/+v/6//j/9//3//b/+P/4//j/+P/4//n/+v/6//n/9//3//f/
+P/5//n/+f/4//j/9v/2//j/+P/4//j/9//3//f/9//3//b/9v/2//n/+v/6//r/+v/5
//j/9//4//n/+//+/wEAAAAAAAAAAAACAAIAAgACAAUABQAGAAgABgAGAAcABwAIAAgA
CQAJAAkACAAHAAcABgAFAAQAAwAFAAUABQAFAAMAAwADAAMABAADAAIA//////3/+//6
//n/+P/3//b/9v/2//f/9//2//X/9P/z//X/9f/0//T/8//z//L/8v/x//H/8f/x//P/
8//y//L/8P/w//D/8P/y//P/9f/1//T/7//t/+r/7f/3/wIADQAaACcANwBEAFMAZAB3
AIYAkACcAKIAlgB6AF0ARgAxABwABwD1/+H/1P/O/8r/xP/C/8H/v//E/87/1P/X/9n/
3f/f/+D/4v/j/+f/6//t/+//8P/z//L/8v/y//L/8//z//P/9v/2//b/9v/2//b/9//5
//n/+f/6//r/+v/6//v/+//6//r//P/8//7//v/+//7//f/+////AAACAAEAAQACAAMA
AwAEAAQAAwADAAQABAAGAAYABgAHAAcABwAHAAcACAAJAAoACwAKAAsADAAMAAwADgAP
AA8AEAARABMAFgAVABYAFgAWABoAGwAbABsAGwAbABwAHAAcAB0AHQAdAB4AHgAeAB0A
HAAbABoAGQAaABkAGQAaABcAFgAVABUAEwATABMAEQASABEAEAAPAA4ADQANAAwADQAM
AAsACgAIAAgABwAFAAMAAwADAAEAAgABAAEAAAD9//z//P/9///////+//3/+v/6//r/
+v/4//j/+P/4//r/+v/6//j/9v/3//f/9//5//n/+f/5//n/+f/5//n/+P/6//j/+P/6
//r/+f/5//f/9//4//n/+//7//v/+v/6//r/+v/6//n/+f/6//r/+//7//v/+//6//r/
+v/6//v/+//8//3//P/7//v//P/6//v/+//7//3//f/7//v/+f/5//n/+f/7//v/+//7
//v/+f/5//n/+f/6//v/+//9//v/+//8//v/+v/5//r//P/7//v/+//6//n/+f/5//f/
+P/5//n/+//6//r/+P/2//f/+P/5//v/+//6//n/+f/5//n/+f/3//j/+P/4//r/+f/5
//j/9v/2//b/9v/4//n/+v/6//n/9//3//f/+P/5//n/+f/6//r/+P/4//j/+P/4//j/
+//7//v/+//5//j/+P/4//f/+P/4//j/+//7//v/+//5//n/+v/8//3//v/+//7/AAAB
AAEAAgD//wEABQAGAAcACAAJAAoACgAJAAkACgAMAAwADQANAAwACgAJAAcABwAGAAUA
BQAHAAcABwAHAAUABQAFAAUABwAHAAcABwAEAAMAAgD//////f/7//r/+v/6//r/+v/3
//b/9v/1//f/9//3//f/9//3//b/9v/3//f/9v/2//f/9//3//f/9f/1//T/9P/2//b/
9v/2//j/9f/1//H/8P/t/+//9P///wkAFAAhAC4APwBPAGAAdwCOAJ0AqAC0ALYAqACG
AGYAUQA+ACkAEgD9/+v/2//U/87/zP/M/8r/x//L/9T/2P/Y/9n/3//h/+P/5v/q/+3/
7//x//H/8//0//X/9v/2//j/+P/5//n/+f/4//j/+P/4//n/+v/8/////f/9//7//v/+
//7//////wAAAAACAAIAAAAAAAAAAAADAAQABQAGAAYABQAFAAYABwAHAAgACAALAAsA
DAAMAAoACgAKAAsADgAPABAAEQAPAA8ADwAPABAAEQASABIAFAAWABcAFwAXABcAGAAa
ABwAHgAfACAAIAAhACEAIQAhACEAIgAiACMAJQAmACcAJQAkACMAIQAjACMAIwAjACMA
IQAgACAAHwAeAB0AHQAdAB0AHQAbABoAGQAYABcAGAAXABcAFgATABIAEQAQABAAEAAP
AA0ADQANAA0ACwAIAAcABwAGAAcABgAGAAcABQAFAAQAAwACAAIAAgACAAQABAAEAAQA
AgACAAIAAAABAAMABAAFAAMAAwADAAMAAwADAAMAAwAEAAYABAAEAAQABAADAAMABQAF
AAYABwAFAAUABQAEAAQABAAEAAQABwAHAAgACAAGAAUABAADAAUABgAHAAgABgAFAAUA
BQAGAA==
         </WaveFormData>
      </LeadData>
      <LeadData>
         <LeadByteCountTotal>10000</LeadByteCountTotal>
         <LeadTimeOffset>0</LeadTimeOffset>
         <LeadSampleCountTotal>5000</LeadSampleCountTotal>
         <LeadAmplitudeUnitsPerBit>4.88</LeadAmplitudeUnitsPerBit>
         <LeadAmplitudeUnits>��V</LeadAmplitudeUnits>
         <LeadHighLimit>2147483647</LeadHighLimit>
         <LeadLowLimit>268435456</LeadLowLimit>
         <LeadID>II</LeadID>
         <LeadOffsetFirstSample>0</LeadOffsetFirstSample>
         <FirstSampleBaseline>0</FirstSampleBaseline>
         <LeadSampleSize>2</LeadSampleSize>
         <LeadOff>FALSE</LeadOff>
         <BaselineSway>FALSE</BaselineSway>
         <ExcessiveACNoise>FALSE</ExcessiveACNoise>
         <MuscleNoise>FALSE</MuscleNoise>
         <LeadDataCRC32>3617834321</LeadDataCRC32>
         <WaveFormData>
BAAEAAQABAADAAIAAQAAAAMABAAFAAYABAAEAAQABAACAAIAAgACAAMABAAFAAYABQAE
AAMAAgAEAAQABAAEAAQABAAEAAQAAgACAAIAAgADAAQABQAGAAUABAADAAIABAAEAAQA
BAACAAIAAgACAAAAAAAAAAAAAQACAAMABAABAAAA///+/wEAAgADAAQABAAEAAQABAAD
AAIAAQAAAAIAAgACAAIA///+//3//P/9//7///8AAAAAAAAAAAAA/v/+//7//v///wAA
AQACAP///v/9//z//f/+////AAD+//7//v/+//7//v/+//7///8AAAEAAgD///7//f/8
//3//v///wAA///+//3//P/8//z//P/8//7//v/+//7//f/8//v/+v/9//7///8AAP7/
/v/+//7/AAAAAAAAAAACAAIAAgACAAQABAAEAAQABAAEAAQABAADAAIAAQAAAAEAAgAE
AAUABgAGAAcACAADAAIAAQD///7//v/+//z//P/5//n/+f/4//n/+//7//3//f/7//v/
/f/9//7//v/+//7//f/8//v/+f/3//X/9P/0//X/9f/4//n/+f/3//X/9f/1//b/9v/3
//f/9//1//T/8//z//X/9f/2//j/+f/5//r/+//y//H/8//y//P/+P8AAAUABwANABIA
GQAhACgAKgAvADoASgBbAGcAbwB7AIsAkgCLAG8AQwAYAPz/7v/g/9T/zv/O/87/z//R
/9P/1//f/+T/6v/r/+3/8v/3//z//P/6//n/+f/5//n/9//2//f/+f/5//j/9//2//T/
8v/y//T/9P/1//b/9v/2//X/9P/z//T/9//3//f/9//0//P/8//y//T/9P/1//X/9//4
//j/+f/2//X/9f/0//f/+P/6//v/+P/2//X/9P/2//b/+P/4//r/+v/6//n/+P/4//f/
9v/5//v//P/+//z/+v/6//j/+v/6//r/+//8//3///8AAAAA////////AQACAAIAAgAB
AAEAAAAAAAEAAwADAAMABgAHAAcABgAFAAQABAADAAUABwAHAAgABgAGAAUABQAGAAcA
CAAKAAoACgAKAAgABAADAAIAAQABAAIAAwACAAMAAgAAAAAA/v/+//7//v///////v/9
//v/+v/5//f/+P/5//r//P/6//n/+f/4//f/9//4//j/+v/7//z//P/3//b/9f/1//j/
+v/6//r/+v/4//j/+f/4//j/+v/6//z/+v/6//r/9//2//X/9P/3//n/+v/7//j/+P/4
//j/9v/3//j/+P/3//j/+f/5//b/9v/1//T/9//3//f/+P/2//b/9v/3//b/9v/1//X/
9v/3//j/9//2//b/9f/0//b/9//3//j/9f/0//P/8//1//X/9f/1//f/9//3//f/8v/x
//D/8P/z//P/9P/2//T/8//z//P/8f/z//P/8//0//X/9v/2//T/8//y//L/9P/0//T/
9P/w/+//7//w//P/8//y//L/9P/0//T/8//y//H/8f/x//P/9P/0//T/8v/w/+//7//w
//D/8P/y//P/8//0//P/8v/x//D/8P/w//L/8v/y//T/9P/0//T/9f/1//X/9v/2//f/
+P/4//b/9f/2//b/+P/6//r/+v/6//n/+P/4//f/+f/4//j/+P/4//j/+P/3//X/9P/z
//D/8f/v//D/8f/w/+//7//t//D/8f/w//H/8f/x//L/8v/x//D/7v/s/+7/7f/s/+v/
6P/o/+n/6f/s/+3/7f/r/+3/7f/t/+7/7f/t/+z/6//s/+z/7P/t/+z/6//r/+z/7v/t
/+3/7f/u/+3/6//o/+n/6v/s//P/+/8BAAgAEwAXABwAIAAjACgAMgBFAFkAZQBxAIEA
jACPAH8AXQAqAAIA7v/k/9j/zP/E/8T/wf/B/8P/yf/P/9j/4P/h/+H/5P/p/+z/8P/0
//f/9//1//H/7//u/+3/7f/v//H/8f/x//D/7f/s/+3/7P/u/+7/7f/s/+z/7P/s/+7/
7v/t/+z/6//t/+3/7v/u/+z/7P/t/+3/8P/w/+//7//t/+3/7v/u/+z/7P/t/+3/8P/w
//H/8v/x//D/8f/w//L/8v/y//H/8f/y//L/8v/w//H/8f/y//P/9P/3//j/9//2//X/
9f/1//X/9v/2//n/+f/6//v/+f/6//r/+v/8//3//f/+//7////+//3///8BAAIAAgAA
AAAAAQABAP//AQABAAIABQAGAAYABwAGAAUABAAEAAYABgAGAAQAAwADAAMAAwAAAAAA
AAD+/wAAAAD//wAA/v/8//r/+P/5//n/+P/3//j/+P/4//f/9v/1//T/9P/3//f/+P/4
//T/8//z//L/9P/1//b/9v/0//T/9P/1//P/9P/z//L/8//y//P/9f/1//T/9f/0//f/
9v/3//j/+P/4//j/+P/1//X/9P/z//P/9P/1//b/9f/1//X/9P/0//T/9P/z//X/9v/2
//b/9f/z//H/8P/z//T/9f/3//f/9v/0//P/9P/1//b/9f/1//b/9v/2//T/8//x//D/
8f/y//P/9f/y//H/8P/v//H/8f/x//H/8P/x//L/9P/z//H/8P/w//L/8f/x//H/7//x
//H/8f/z//P/8//y//H/8f/x//L/8v/y//L/8v/x//H/8v/0//L/8f/v/+7/7//w//H/
8f/v/+//8P/x/+//8P/w//D/8f/w//D/8f/x//D/7//w//L/8f/x/+//8f/x//H/8v/v
//D/7//u/+//8P/x//L/8v/x//D/8P/x//P/9f/2//j/+f/6//r/+P/4//j/+P/5//z/
+//6//n/+P/3//j/+v/7//3//P/8//z/+P/4//j/9//4//j/+P/2//L/7//v/+//7v/v
//H/8f/y//P/8v/z//L/8f/x//D/8v/y//H/8P/y//H/8P/v/+7/7v/v/+//8P/x//H/
7//t/+3/7f/u//D/8f/x//H/8f/w/+//7//t/+3/7v/w//H/8f/y//P/7v/t/+3/8P/x
//j//P/9////BwASABcAHQAkACgALQA4AEgAVwBhAG0AeQCDAIoAhQBnADkAEAD2/+b/
2P/O/8j/yP/I/8n/y//N/9H/1//e/+T/5f/l/+r/8f/2//j/9v/3//f/9//z//P/8v/x
/+//8f/z//P/8//y//H/8P/x//D/8//0//T/9P/z//L/8f/y//X/9f/1//X/8v/x//H/
8P/w//D/8f/x//P/9P/0//X/9P/z//P/8v/0//T/9f/1//X/9P/0//T/9P/0//b/9v/3
//j/+f/5//b/9v/1//T/9v/3//f/+P/4//j/+v/6//z//P/8//3//////wAAAAD/////
AAABAAMABAAEAAQABQAFAAQABAADAAUABQAFAAkACwAMAAwACgAKAAsACwALAA0ADQAO
AAwADAALAAsACwALAAsADAAOAA4ADgAMAAoACQAIAAcABwAIAAkACAAHAAYABAAEAAQA
BAAEAAQABQAFAAQAAwAAAAAAAAD//wEAAQABAAIAAgABAAEAAAD9//3//v/+/wAAAQAC
AAIA///+//3//f8AAAIAAgACAAAA/v/+///////+/////v////7///8AAP7//v/+//7/
/v/////////+//7//v/+//z//f/+//7///8AAAEAAQAAAAAA///+//7//f/8//z//v/+
//7///////7//P/7//z//f/+//3//P/8//v/+v/7//v/+v/6//j/+P/4//n/9//3//f/
9//6//v//P/9//r/+f/4//j/+f/5//r//P/6//n/+f/5//j/+f/4//f/+v/7//z//P/6
//n/+P/4//r/+v/6//r/+P/3//f/+P/3//f/9v/2//f/+P/5//n/9//3//j/+f/5//r/
+v/6//j/9v/1//X/9v/2//b/+P/6//n/+f/3//b/9f/0//T/9v/4//j/+P/2//b/9v/2
//f/9//3//j/+f/7//3//v/7//v/+//6//z//v8AAAIAAwAAAP///v/9//z//f/+/wAA
AQD///7//v/+//7//v/+//3//v/+//7//P/3//P/8v/x//X/9//6//v/+v/5//b/9f/1
//X/9v/2//j/+P/3//b/9P/z//L/8f/y//L/8//z//T/9f/1//P/8f/x//H/8v/0//X/
9f/1//T/8v/w/+//8P/x//P/9v/1//P/8v/x//L/8//z//T/+f/6//7/AQABAAcAEAAZ
ACMALAAwADEAOABGAFUAXwBpAHcAhwCQAIsAbwBBABQA+P/o/9r/zv/M/8z/zP/N/8//
0f/T/9f/4v/q/+3/7//2//f/9v/0//T/9f/3//f/9//5//r/+//5//f/9P/z//L/8P/x
//L/9f/2//b/9v/1//T/9P/0//T/9v/3//f/9//3//b/9f/1//T/9v/2//f/9//2//b/
9f/1//f/9//4//j/+P/4//n/+f/3//b/9v/2//j/+P/6//r/+v/6//r/+f/3//j/+P/4
//n/+//8//7//f/8//3//P/+//7//v////3//f/+//7/AQABAAIAAwAFAAYABgAGAAQA
AwABAAAAAgAFAAYABwAHAAcABgAEAAQABAAFAAUACAALAAwADgALAAoACAAHAAoACwAM
AA4ACwAKAAkABgAHAAcABwAHAAgACAAIAAYABAACAP///v///wAAAQACAAEAAQAAAP//
/P/8//z/+//8//3//v8AAP3/+//6//j/+f/5//r/+v/5//n/+f/4//j/+P/4//n//P/+
//7//v/7//j/9//3//n/+v/9//7//f/6//n/+P/4//j/+P/4//n/+//8//3/+//6//n/
+P/5//v//f/+//r/+v/6//n/+f/6//r/+v/7//v/+//8//n/+P/3//f/+f/6//r/+//5
//n/+f/3//X/9v/2//b/+P/5//n/+v/3//b/9f/1//f/9//3//f/+f/5//n/+f/3//f/
9//4//j/9//3//j/9//1//T/8//0//f/+P/5//n/+f/5//j/9v/1//T/9P/2//b/9v/2
//L/8f/x//L/9P/1//X/9v/0//T/9P/z//P/8//0//X/9//4//j/+P/2//T/8//z//b/
9v/2//j/9//1//T/8f/y//P/9P/2//j/+v/6//r/+f/4//f/9v/4//n/+v/8//v/+//7
//r//P/9//7//v8CAAIA///+//3//P/8//z//f/9/////v/+//7/+v/6//r/+f/6//r/
+v/4//T/8f/x//H/9P/1//f/9//3//f/9f/1//P/8//0//T/9v/2//X/9P/0//P/8v/x
/+//7v/u/+3/8f/z//T/8//w/+//7v/u/+//8f/y//P/8f/w/+//7//v/+//8P/y//T/
8//z//P/8v/v/+//8P/x//T/+v/7//3/BQAQABcAHQAiACYAKwA2AEYAVwBjAGsAdQCD
AIwAhwBrAD8AFAD4/+r/3P/S/8z/yv/M/8v/y//N/9H/1f/c/+L/5//p/+r/7//y//b/
+P/3//P/8f/x//P/8P/x//P/8f/w/+//7v/s/+7/7v/w//D/8v/y//H/8P/t/+z/6//s
/+7/7//w//H/8P/v/+//7v/s/+z/7f/t/+//8P/w//H/8P/v/+//7v/w//D/8f/x//H/
8P/w//D/7v/u//D/8P/y//L/8v/x//D/8P/v/+7/8f/z//T/9v/1//T/9f/0//b/9v/2
//f/+f/5//r/+v/4//f/9//3//j/+v/7//z//f/9//z//P/7//3//f/9////AQACAAIA
AQAAAAAA//8AAAMABAAGAAQABAADAAMABQAFAAUABgAIAAgACAAGAAQAAwACAAEAAgAC
AAIAAAD///7//P/8//z//P/8//z//f/9//z/+//5//j/9//1//b/9//4//r/+v/5//n/
+P/1//X/9v/2//n/+f/5//j/9P/0//T/9f/4//r/+v/6//f/9P/z//P/9v/2//j/+P/6
//j/+P/4//f/9v/1//T/9v/3//f/9//4//j/+P/4//f/9//3//b/9v/2//b/9f/z//T/
9P/0//b/9f/0//T/9P/0//T/9f/0//T/8//z//T/9f/2//X/8v/y//H/8P/y//P/8//0
//D/8P/w//H/8f/x//H/8f/z//P/8//z/+//7//v//D/8v/x//H/8v/w/+//7//v/+3/
7//v/+//7//v/+//7v/u/+//8P/y//D/8P/w//D/8P/v/+//8P/v/+//7v/u//D/8P/w
/+//7//v//D/8f/x//L/8v/y//D/7v/t/+3/8P/w//D/8v/0//P/8//x//D/7//u/+7/
7//y//P/9P/y//L/8v/y//P/8//z//T/9v/3//j/+P/3//f/9//2//r/+P/4//z/+//6
//n/+P/4//j/+f/5//v/+v/6//r/9v/2//b/9f/2//b/9v/0//L/7//v/+//8P/x//P/
8//1//X/8//z//H/8f/y//L/9P/0//P/8v/y//H/8P/v/+z/7P/t/+3/8P/x//H/7//t
/+3/7f/u//D/8f/x//H/8f/w/+//7//v/+//8P/y//T/8//z//P/8P/v/+//7v/x//b/
+v/9//3/AQAKABUAHQAkACoALQA2AEIAUwBfAGsAeQCHAJAAkQB9AFMAIAD8/+r/3v/S
/8r/zP/O/8//z//P/83/0f/c/+L/5f/p//D/8//2//j/+P/3//X/9f/1//P/9v/3//f/
+f/4//f/9v/0//T/9P/2//b/+P/4//f/9v/1//T/8//0//f/9//3//f/9P/z//P/8v/0
//T/9f/1//j/+P/3//f/9v/1//X/9P/1//b/+P/5//f/9v/2//b/9v/2//j/+P/6//r/
+v/5//f/+P/4//j/+v/7//v//P/6//r//P/8//r/+v/6//v//v///wEAAgAAAP//////
/wIABAAFAAYABQAFAAQABAAHAAkACQAJAAoACwALAAoACAAIAAkACQALAA0ADQAOAAwA
DAALAAsACwALAAsADAAOAA4ADgAMAAkACQAJAAkACQAKAAsACgAJAAgABgAGAAQABAAE
AAQABQAFAAQAAwABAAAA///9/wAAAQACAAQAAgABAAEAAAABAAEAAgACAAEAAQABAAAA
/P/8//z//f8AAAIAAgACAAAA/v/+/////v/+/wAAAAACAAAAAAAAAP///v/9//z//f//
/wAAAQD+//7//v/+//7///8AAAAAAAAAAAAA///9//7//v/+/////////wAA/v/+//7/
///+//7//f/9//7///8AAP///v/+//3//P/+//////8AAPz//P/8//3/////////////
//////////v/+//7//z//f/9//7/AAD+//3//f/9//z//f/8//v//f/9//3//P/5//n/
+f/6//z//P/8//z//P/7//v//P/9//3//P/8//7//v/+//3//P/7//v/+//9//7//v/+
//z/+v/5//n/+v/6//r//P/8//v/+//5//f/9//3//j/+v/8//z//P/6//r/+v/6//v/
+//7//z//v///wAAAAD9//3//f/8//7/AAACAAQAAwACAAAAAAD+/wAAAAAAAAAAAQAC
AAQABQAEAAIAAQAAAAEAAgADAAMA///+//3/+v/5//f/+P/5//r/+//9//3/+//7//n/
+f/6//v//f/+//3//P/6//j/+f/5//n/+f/4//j/+f/5//f/9//2//P/9v/3//j/+v/5
//n/+P/3//n/+P/3//f/+f/5//r//P/7//n/+P/3//7////7//r/+//8//7/AQAHABEA
HAAjACsANAA0ADMAOgBKAFsAaQB1AIEAjwCYAJEAdQBHABgA+v/w/+r/3P/U/9L/0v/R
/9H/0//X/9//6v/y//P/8//0//f/+P/6//z/AQADAAMAAQD///r/9f/3//n//P/9//7/
/v/8//z//v/+//3//P/6//j/+//8//3/AAD///3/+//5//v/+//8//z//P/8//3//f/8
//z/+//7//3//f/+//7/+//6//r/+f/8//z//f/+//3//P/9//z/+v/6//r/+f/6//z/
/f/+//v/+//6//r//f/+/wEAAgAAAAAAAAABAAAA//////7/AAABAAMABQAEAAQAAwAC
AAQABQAFAAYABwAJAAkACQAJAAkACAAGAAkACgAMAA0ADAANAAwADAAOAA4ADQANAAsA
CwALAAwACgAKAAoACAAKAAsADAANAAoACAAGAAIAAgACAAEAAgAAAAAAAAAAAP3//f/8
//v//P/+/wAAAQD+//3//P/8//7//f/9//z//f/9//7//v/+//3//P/6//v//P/9////
/f/+//3//P/7//r/+//9//z//P/+//7//P/6//r/+v/7//z//f/+//v/+//6//n/+f/6
//v//P/8//3//v/+//z//P/8//v//f/+//7//v/9//v/+f/4//n/+v/7//3//v/+//3/
/f/7//v/+//5//r//P/9//7//P/7//n/+P/5//r/+//9//v/+//7//v/+f/5//n/+f/5
//n/+f/6//n/9//2//b/9//3//j/+f/3//n/+f/5//f/9//3//b/9//3//f/+P/3//b/
9f/0//T/9f/3//r/+v/5//f/9v/0//T/9P/z//b/9//5//v/+f/4//b/9P/1//T/9P/1
//b/9v/2//j/9v/1//X/8//2//f/+P/6//f/+P/3//b/9//4//n/+v/7//v/+//8//v/
+//7//r//f///wEAAgD6//r/+v/8//z//P/8////AAACAAMAAAD+//3//P/9//7/////
//v/+v/5//b/9v/z//P/8//1//f/+v/7//j/9//0//P/9v/3//n/+v/5//j/9v/0//b/
9f/0//P/8//0//b/9//1//X/9P/x//L/8//0//b/8//z//L/8f/y//L/8v/z//P/8//0
//b/8//x//D/7//0//X/9//2//f/+P/6//3/AwAPABgAIQApAC4AMAAxADwATABZAGMA
cQCDAI8AjgB5AE8AGwD6/+r/4P/W/9D/zP/M/8z/y//L/8//1//j/+z/7v/x//P/9P/z
//L/9P/2//n/+f/5//f/9//2//H/8f/z//P/8//z//L/8//0//f/+P/3//b/9P/y//T/
9P/0//b/9v/1//T/8//z//P/9P/0//T/9P/1//X/9P/0//P/8//1//X/9v/2//X/9P/0
//P/9P/0//X/9v/4//j/+v/6//j/+P/4//f/+f/6//r/+v/5//n/+P/4//r/+v/8//z/
/v/+//7////8//v/+//6//z//f///wEA//8AAAAAAAADAAMAAgACAAMABQAFAAUABAAF
AAUABAAGAAYABwAHAAUABwAHAAgACgAKAAkACQAHAAcABwAIAAYABgAGAAQABgAHAAgA
CQAGAAQAAgD+//7//v/9//7/AAAAAAAAAAD+//3/+//5//v//P/9//3/+v/5//j/+P/6
//n/+f/4//n/+f/6//r/+v/5//j/9v/2//j/+v/9//z//P/6//j/9//2//f/+f/6//r/
/P/8//v/+P/3//b/9//4//n/+v/4//n/+f/5//j/+P/4//j/+v/7//z//P/4//j/+P/3
//n/+v/6//r/+P/3//b/9v/4//j/+P/5//j/+P/3//f/9v/1//T/8f/0//b/9//4//b/
9f/z//L/8f/y//P/9f/2//f/+P/5//j/9//2//X/9P/1//b/+P/1//P/8v/y//P/8//0
//X/9f/3//f/9//2//X/9P/y//L/8//0//b/9f/0//P/8v/y//H/8f/y//P/8//y//L/
8P/w//D/7//y//P/9f/3//P/8v/w/+7/8f/w//D/8f/y//L/8v/0//H/7//u/+v/7f/v
//H/9P/z//T/8//y//L/8v/y//L/9f/1//X/9v/1//X/9f/0//r//f/+//z/+v/4//b/
9P/y//T/9v/5//v/+f/4//j/+P/2//b/9v/1//b/9v/2//T/8f/t/+z/6//t/+//8v/z
//L/8f/u/+3/7f/t/+7/7v/w//D/7//u/+3/6//p/+f/5//o/+r/6//s/+3/7f/r/+n/
6f/p/+r/7P/t/+3/7f/r/+r/6f/p/+v/6//s/+7/7v/t/+3/7f/q/+n/6//s/+3/7v/y
//X/9f/7/wYADQATABwAJAAnAC4AOgBJAFMAXwBvAH8AiACFAG0AQQASAPT/4v/Y/8z/
xv/I/8j/xf/F/8X/x//N/9b/3v/j/+X/6P/r/+z/7P/s/+n/6f/t/+3/7//w/+//7f/p
/+n/6f/p/+j/6v/q/+z/7P/q/+r/6f/o/+b/5v/m/+j/6v/r/+z/7f/r/+n/6P/m/+f/
6P/q/+v/6v/q/+n/6f/n/+f/6P/o/+n/6v/s/+3/6v/o/+f/5v/n/+j/6//s/+z/7P/s
/+v/6f/q/+r/6v/r/+3/7v/w/+3/7P/t/+z/7f/u/+//8f/x//H/8v/y//L/8f/x//H/
8v/0//X/9v/1//X/9P/0//f/+f/5//n/+P/5//n/+P/4//j/+f/5//v//f/9//7//f/8
//r/+f/6//v//P/+//3//P/7//j/+f/5//n/+f/2//b/9v/0//P/8v/w//D/8v/y//L/
8v/v/+//7v/t/+z/7P/s/+v/7v/v//D/8v/v/+3/7P/q/+r/6//t/+7/7v/t/+z/6v/o
/+j/6P/p/+z/7v/u/+7/6//o/+f/5//p/+r/7f/u/+z/6v/q/+r/6v/q/+r/6v/s/+3/
7f/t/+v/6v/p/+j/6f/r/+3/7v/q/+r/6v/p/+n/6v/q/+r/7P/r/+r/6v/o/+j/6P/p
/+r/6v/p/+n/6//r/+v/6f/n/+j/6P/o/+v/6//q/+r/5//m/+X/5f/m/+f/6P/p/+f/
5//n/+f/4//j/+P/5P/n/+f/6P/q/+f/5f/k/+P/5f/n/+f/5//n/+f/5//m/+X/5f/l
/+b/6P/o/+j/6P/l/+P/4v/i/+T/5f/l/+b/5P/k/+T/4//h/+H/4v/j/+T/5v/n/+j/
5f/i/+D/3//j/+T/5f/o/+b/5f/l/+P/4v/h/+D/4P/j/+b/5//o/+f/5v/l/+T/5v/n
/+j/6v/o/+n/6v/q/+r/7f/s/+7/7v/s/+z/7P/s/+r/6v/r/+v/7f/s/+z/7P/s/+z/
7P/r/+j/6P/o/+b/5f/j/+T/5f/l/+X/5v/l/+b/5//m/+f/5v/l/+X/5P/m/+b/5f/k
/+b/5f/k/+P/4P/g/+H/4f/i/+P/4//h/9//3//f/+D/4v/j/+P/4//l/+T/4//j/+H/
4f/i/+T/5v/l/+X/5f/o/+X/4f/g/+H/4v/o/+//8f/z//z/BQALABIAGAAdACQAMABB
AFEAXQBlAHUAggCFAHkAVwAmAPz/5P/a/87/wv+8/77/u/+7/73/wf/H/87/1v/X/9n/
2v/f/+T/7P/u/+3/6//n/+X/5f/m/+X/5f/n/+f/5//n/+b/4//i/+P/4v/l/+b/5v/m
/+T/5P/k/+b/5//n/+f/5//m/+X/5f/k/+P/4v/i/+H/4//k/+T/5f/j/+P/5P/k/+b/
5v/n/+f/6f/o/+j/6P/l/+T/5f/k/+f/6P/p/+n/5//o/+j/6P/o/+n/6f/q/+r/6v/s
/+z/6v/q/+r/6//s/+3/7//w//D/7//v/+//7//w//D/8P/z//P/8v/y//H/8//z//P/
9v/3//f/9v/2//b/9//3//f/+f/5//r/+v/6//n/+f/3//f/9//4//n/+v/7//r/9//3
//f/9//2//b/9v/0//P/8v/w//D/7v/u/+7/7v/v/+//7v/t/+r/6v/q/+n/5//n/+f/
6P/p/+n/6v/q/+b/5f/l/+T/6P/p/+r/6v/m/+b/5v/n/+b/6P/o/+j/6P/o/+r/7f/r
/+r/6//q/+3/7P/t/+7/7v/u/+7/7v/w//H/8f/x//L/8v/y//L/8f/x//H/8P/x//L/
8//z//L/8v/x//D/8v/x//D/8P/w//D/8P/x//H/8P/u/+3/8P/x//L/8f/w//D/7//u
//H/8f/w//D/7v/u/+7/7//u/+3/7P/r/+7/7//w//H/7f/t/+3/7v/u/+3/7f/u//D/
7//v/+//7v/v/+7/7f/v/+//7//u/+v/6//r/+z/7P/s/+z/7P/s/+v/6//s/+z/6//p
/+j/6f/q/+v/6//q/+n/6f/p/+n/6v/q/+r/6//q/+r/6//p/+j/5//o/+v/6//s/+v/
6f/p/+n/6v/o/+r/6v/q/+v/7P/t/+7/7f/r/+n/6P/r/+3/7//w/+//7//v/+7/7//w
//H/8v/x//L/8v/u/+7/7v/u/+7/8f/y//T/9f/y//D/7//u/+3/7v/v/+//7P/s/+z/
6v/o/+X/5f/l/+f/6f/s/+3/7P/r/+j/5//p/+n/6v/q/+j/6P/n/+b/5f/j/+H/3//h
/+L/5P/l/+X/5f/k/+H/4v/j/+T/5v/k/+X/5f/l/+X/5P/j/+P/5P/l/+f/6v/n/+X/
5P/j/+L/4//n/+r/6//u/+7/7//z//3/BgAPABcAIAAkACcAMABAAE0AVQBhAHEAfQCC
AHMATQAZAPD/3P/Q/8b/vv++/77/vP+9/7//v//D/83/1v/c/9//4//k/+X/5v/m/+b/
5//n/+f/6f/n/+b/5f/j/+P/4//j/+P/4v/j/+T/5//o/+f/5v/k/+L/5P/k/+T/5v/p
/+n/6f/p/+X/4//i/+D/4f/i/+T/5f/k/+T/4//j/+X/5f/m/+b/5v/m/+f/5//l/+T/
5P/k/+X/5v/p/+r/6f/o/+f/5f/l/+b/5v/m/+b/5//n/+j/5v/m/+j/6P/p/+r/6//t
/+z/6//r/+r/7f/t/+7/7//v//D/8P/w//D/7//t/+z/8P/z//T/9f/z//P/8v/w//L/
8v/z//P/9f/3//f/+P/2//b/9f/1//f/9//3//j/9f/0//P/8P/w//H/8v/z//L/8v/y
//D/7v/s/+n/6P/p/+r/6//s/+r/6f/n/+X/5v/m/+b/5f/n/+f/5//o/+X/4//i/+D/
4f/j/+b/6P/n/+X/4//g/9//4P/h/+P/5P/m/+b/5v/i/+D/4P/h/+P/5P/n/+j/5f/i
/+H/4P/h/+L/4//k/+T/5f/l/+X/4v/i/+L/4v/j/+X/5//o/+X/5P/j/+H/4//k/+T/
5P/k/w==
         </WaveFormData>
      </LeadData>
      <LeadData>
         <LeadByteCountTotal>10000</LeadByteCountTotal>
         <LeadTimeOffset>0</LeadTimeOffset>
         <LeadSampleCountTotal>5000</LeadSampleCountTotal>
         <LeadAmplitudeUnitsPerBit>4.88</LeadAmplitudeUnitsPerBit>
         <LeadAmplitudeUnits>��V</LeadAmplitudeUnits>
         <LeadHighLimit>2147483647</LeadHighLimit>
         <LeadLowLimit>268435456</LeadLowLimit>
         <LeadID>V1</LeadID>
         <LeadOffsetFirstSample>0</LeadOffsetFirstSample>
         <FirstSampleBaseline>0</FirstSampleBaseline>
         <LeadSampleSize>2</LeadSampleSize>
         <LeadOff>FALSE</LeadOff>
         <BaselineSway>FALSE</BaselineSway>
         <ExcessiveACNoise>FALSE</ExcessiveACNoise>
         <MuscleNoise>FALSE</MuscleNoise>
         <LeadDataCRC32>1113007271</LeadDataCRC32>
         <WaveFormData>
/v/+//7//v8AAAAAAAAAAP7//v/+//7//v/+//7//v8AAAAAAAAAAP7//v/+//7/AAAA
AAAAAAD+//7//v/+/wAAAAAAAAAAAgACAAIAAgAAAAAAAAAAAAIAAgACAAIAAAAAAAAA
AAACAAIAAgACAAAAAAAAAAAAAAAAAAAAAAACAAIAAgACAAAAAAAAAAAAAAAAAAAAAAAA
AAAAAAAAAP7//v/+//7///8AAAEAAgABAAAA///+/wAAAAAAAAAA/v/+//7//v/+//7/
/v/+/wAAAAAAAAAA/v/+//7//v8AAAAAAAAAAP7//v/+//7//v/+//7//v8AAAAAAAAA
AP7//v/+//7/AAAAAAAAAAD+//7//v/+/wAAAAAAAAAAAgACAAIAAgAAAAAAAAAAAAIA
AgACAAIAAgACAAIAAgADAAQABQAGAAcACAAJAAoACgAKAAoACgAMAAwADAAMAAoACgAK
AAcABQACAAAA/f/+//v/+v/5//n/+v/6//r/+//7//v//P/8//r/+v/6//r/+v/6//r/
+v/7//v//P/6//r/+v/6//7//v/+//7//v/9//3//f/9//3//f/9//7//v/+//7//v/+
//7///////////8AAP7//v/+//7//v/+//7///8BAAMAAwAFAAoAEwAbAB4AHAAWABAA
DgAKAAgACAAFAPz/6//W/8T/rv+c/5j/nP+j/6z/uP/A/8P/wf+//7z/tf+j/5H/iP+M
/5j/ov+o/67/t/++/8H/xv/L/9L/2v/l/+v/8v/3//r///8BAAEABAAFAAgACQAKAAsA
CgALAAsACwAKAAoACwAMAA0ADgAPAA8ADgAMAAsACgANAA8AEAAQAA8ADwAPAA8ADgAP
AA4ADQAQABAADwAPAA0ADQAOAA4AEAAQABEAEgASABIAEgASABEAEQASABIAFAAUABUA
FgAVABQAEwASABUAFwAZABsAGgAaABsAHAAcAB4AHgAeACAAIAAhACMAIQAhACEAIwAl
ACQAJAAlACQAJAAkACMAIwAjACIAIgAkACQAJAAkACEAIAAfAB4AHgAcABsAGgAYABcA
FgAWABQAEgAQAA8AEAAPAA8ADgALAAoACQAHAAgACAAIAAcABQAFAAUABAAGAAYABQAF
AAcABwAHAAcABgAFAAQAAwADAAQABQAGAAYABgAFAAQABAADAAIAAgAEAAUABgAGAAQA
BAAEAAMABQAGAAYACAAHAAYABQADAAMABAAFAAYABwAHAAcACQAIAAcABgAEAAYABwAH
AAgABgAGAAUABQAHAAYABgAGAAcACAAKAAsACgAJAAgABwAJAAkACAAIAAgACAAIAAcA
BwAHAAcABwAIAAgACAAIAAYABQAEAAMABAAFAAYABwAHAAYABQAFAAUABQAFAAUABQAG
AAYABQADAAMAAwADAAUABAAEAAUAAwADAAMAAwACAAIAAgACAAQABAAFAAUAAwACAAIA
AgACAAIAAgACAAAAAAAAAAAAAAD///////8BAAIAAgACAAAA//////////8AAAAAAAAA
AAAAAAAAAAAAAAD///7//v///wAAAAD+//7//v/+//7//v///wEAAgACAAMAAwAFAAYA
BgAGAAoACwALAAkACAAIAAgACAAIAAkACgALAAkACQAGAAQAAQD+//v/+v/5//f/+P/4
//j/9//3//f/+P/5//j/+f/6//j/+P/4//j/+P/5//n/+v/6//r/+v/6//r/+v/6//r/
/P/7//v/+//5//n/+f/5//z//P/8//z//P/8//z//f/7//v/+//8//3//v///wAA/v/+
//7////9////AQAFAAgADQAXABwAHgAaABQADgAOAAwADgANAAgA///s/9j/xP+q/5r/
nP+j/6z/uP/E/83/zf/J/8b/xf+7/6n/mP+S/5T/nP+m/6r/sf+6/8P/xv/L/9D/2P/f
/+X/7P/x//j///8DAAUABgAHAAYABwAIAAkACwANAA4ADwAOAA4ADwAQABIAEgASABEA
EQAQABAAEAAPABEAEgASABEAEQARABEADwARABEAEQAUABQAEwATABMAEwAUABQAEwAS
ABIAEgAUABQAFAAUABMAEwAUABQAFgAWABcAGAAYABgAGAAYABYAFwAYABkAHAAcAB0A
HgAcAB4AHgAeACAAIAAhACMAIwAjACMAJQAjACIAIgAjACQAJAAkACMAIwAjACIAIgAk
ACQAJAAkACMAIgAhACAAHAAaABkAGAAaABkAGAAYABQAEgAQAA8AEAAPAA8ADgALAAoA
CQAHAAYABgAGAAUABwAHAAcABgAEAAQAAwADAAMAAwADAAMABQAFAAUABQACAAIAAgAC
AAUABgAGAAYABAADAAIAAgACAAMABAAEAAQABAAEAAMAAwAEAAQABgAGAAYABgAFAAQA
BAAEAAQABQAFAAUABwAHAAcABwAGAAQABQAFAAYACAAIAAcABwAHAAYABgAGAAYABgAH
AAcACQAJAAkACQAHAAcABgAGAAgACAAIAAcABQAFAAUABQAGAAYABgAGAAcABwAHAAcA
BQAFAAUABQAHAAYABQAFAAMAAwADAAMAAwAEAAQAAwAFAAUABQAFAAMAAgACAAMABQAF
AAUABQACAAIAAgACAAIAAgADAAMAAwACAAIAAgACAAIAAgACAAIAAgACAAIAAgABAAEA
AQABAAIAAgACAAIAAQABAAEAAQACAAIAAgAEAAQABAAEAAIAAgABAAAAAgADAAQABAAC
AAIAAgACAAEAAAAAAAEABAAEAAUABQADAAQABAAEAAgACQALAAsACwALAAsACwALAAwA
DAAMAAwADAAOAA4ADgALAAcABAACAP///v/7//r/+f/3//j/+P/4//v/+//7//z//P/6
//r/+v/4//j/+P/4//r/+//7//z/+v/6//r/+v/8//z//P/8//z/+//7//v/+//7//v/
+//+//7//v/+//z//P/8//3/////////AAAAAAAAAAAAAP7//v/+////AwADAAMABwAM
ABUAHQAgAB4AGAASABAADgAOAA4ACQAAAO3/2P/G/67/nv+c/57/pf+u/7j/vv/B/73/
uf+2/6v/mf+J/4L/hv+U/6D/pv+u/7f/vP/D/8j/zf/U/9z/5f/r//L/+f/+/wMABQAH
AAgACQAIAAkACgALAAwADQANAA0ADAAMAA0ADgAOAA4ADgANAA0ADAAMAAwADQAPABAA
EAAPAA8ADwAPAA0ADwAPAA8AEAAQAA8ADwANAA0ADgAOAA4ADgAPABAAEAAQABAAEAAP
AA8AEAAQABEAEgAUABYAFAAUABQAFAAWABcAGAAZABgAGAAZABoAGgAcABwAHAAcABwA
HQAfAB8AHwAfACEAIwAiACIAIwAiACIAIgAhACEAIQAgACAAIgAiACIAIgAfAB4AHQAc
ABsAGgAaABoAGQAXABUAFAASABAADgANAA4ADQANAAwACQAIAAcABQAFAAYABwAHAAUA
BQAFAAQABAAEAAMAAwAEAAUABgAHAAYABQAEAAMABAAEAAQABAADAAQABAAEAAQAAwAC
AAIAAwAFAAcACAAGAAYABgAFAAcACAAIAAoACAAIAAgABwAGAAYABgAGAAcABwAHAAkA
BwAHAAcABgAHAAkACgAMAAoACgAJAAkABwAGAAYABgAIAAgACQAJAAcABwAHAAcACQAJ
AAgACAAIAAgACAAHAAcABwAHAAcACAAIAAgACAAFAAUABQAFAAcABwAHAAcACQAIAAcA
BwAFAAUABQAFAAUABgAGAAUAAwADAAMAAwAFAAQABAAFAAUABQAFAAUABAAEAAQABAAG
AAYABwAHAAUABAAEAAQABgAGAAYABgAGAAYABgAGAAYABQAFAAUABQAGAAYABgAEAAMA
AwADAAUABgAGAAYABgAGAAYABgAGAAYABQAEAAYABwAIAAgABwAGAAUABAAEAAQABQAH
AAgACAAJAAkACQAKAAoACgAOAA8AEQARABIAEQAQAA8ADwASABIAEgASABIAEAAQABAA
DQANAAoACAAFAAIA///+//3//f/+//7//v8BAAEAAQACAAEA/v/9//z//f/+////AAD+
//////8AAAAAAAAAAAAABAAEAAQABAADAAEAAAD//wEAAQABAAEAAgACAAIAAgACAAIA
AgADAAUABQAFAAYABQAEAAMAAgADAAQABQAHAAcABwAHAAkADgAZACMAKAAkAB4AGAAU
ABIAEAASAA8ACAD3/+L/zv+2/6D/nP+g/6X/rv+6/8L/xf/D/7//vP+x/53/jf+I/47/
nP+o/67/tv+9/8T/yf/M/9X/3v/m/+//9//8/wEABAAHAAkACwAOABEAEgATABQAFQAU
ABUAFQAVABYAFgAXABgAGAAYABgAFwAZABgAGAAYABkAGwAcABwAGwAbABsAGwAbAB0A
HQAdABwAHAAbABsAGwAbABwAHAAeAB4AHwAgAB8AHgAdABwAHQAdAB4AHgAgACAAIQAi
ACAAIAAgACAAIgAjACQAJQAlACQAJAAkACUAKAApACoAKAAoACkAKwArACsAKwAtAC4A
LgAvADEAMQAwAC8ALQAuAC8ALwAwAC4ALgAuAC4AKwAqACkAKAAnACYAJgAmACUAIwAh
ACAAIAAeABwAGwAZABcAFgAUABMAEgARAA8ADwAQABEAEQAPAA8ADwAOAA4ADgANAA0A
DQANAA0ADQANAA0ADQANAA4ADgAOAA4ADgAOAA0ADAANAA0ADQAOAAwADQAOAA4ADgAO
AA4ADQAPABAAEAASABEAEAAPAA0ADwAQABEAEgASABEAEAARAA8ADwAPAA4AEAARABEA
EgAQABAADwAPABEAEAAQABAAEAAQABEAEQAPAA8ADwAPAA8ADwAOAA4ADAAMAAwACwAM
AA0ADgAPAA4ADgAOAA4ADQANAA0ADQAPAA8ADwAPAA0ADAALAAsACwALAAsACwALAAwA
DAALAAsACwALAAsADQAMAAwADQALAAsACwALAAwADAAMAAwADAAMAA0ADQALAAoACgAK
AAsADAANAA4ADAAMAAwADAAOAA0ADQANAAsADAAMAAwADAALAAsACwANAA4ADgAOAA0A
DAALAAoADAAMAAsACgAKAAsADAAMAAoACgAKAAoADAAMAA0ADwAOAA4ADwAPABAAEgAT
ABQAFAAVABcAFwAVABYAGAAYABgAGAAWABYAFgATABMAEAAOAAsACgAHAAYABQADAAQA
BAAEAAcABwAHAAgABgAEAAQABAAEAAQABAAEAAYABwAHAAgABgAGAAYABgAIAAgACAAI
AAgABwAHAAcABwAHAAcABwAKAAoACgAKAAgACAAIAAkACwALAAsADAALAAoACQAIAAoA
CgAKAAsACwANAA0ADwAWAB8AJwAsACoAIgAcABgAFgAUABYAEwAKAPn/5P/Q/7r/qv+m
/6r/r/+4/8b/zv/R/8//y//K/8H/r/+d/5T/lv+g/6z/sv+6/8H/yP/L/9D/1f/c/+T/
6//z//r/AQAEAAkACwANAA4ADwAQABEAEgATABQAFQAVABUAFAAUABUAFgAYABgAGAAX
ABYAFAATABIAEQATABQAFAATABMAEwATABIAEwASABEAFAAUABMAEwASABEAEQAQABIA
EgATABQAEgASABIAEgATABMAFAAUABYAFgAXABgAFgAWABYAFgAYABkAGgAbABoAGgAb
ABwAHAAeAB4AHgAfACAAIgAlACQAIwAiACMAJQAkACQAJQAmACYAJgAlACUAJQAkACQA
JgAmACYAJgAjACIAIQAgACAAHgAdABwAGgAZABgAGAAWABQAEgARABAADwAPAA4ACwAK
AAkABwAHAAgACQAJAAcABwAHAAYACAAIAAcABwAHAAcABwAHAAUABQAFAAUABgAGAAYA
BgAGAAYABQAEAAYABQAEAAQABgAHAAgACAAGAAYABgAFAAcACAAIAAoACQAIAAcABQAG
AAYABgAGAAcABwAHAAkABwAHAAcABgAIAAkACQAKAAgACAAHAAcABwAGAAYABgAHAAgA
CgALAAkACQAJAAkACwALAAoACgAIAAgACAAHAAcABwAHAAcACAAIAAgACAAHAAcABwAH
AAcABwAHAAcABwAGAAUABQAFAAUABQAFAAcACAAIAAcABQAFAAUABQAHAAYABgAHAAUA
BQAFAAUABAAEAAQABAAEAAQABQAFAAUABAAEAAQABgAGAAYABgAGAAYABgAGAAYABQAF
AAUABQAGAAYABgAEAAMAAwADAAUABgAGAAYABgAGAAYABgAEAAQAAwACAAQABQAGAAYA
BAAEAAQABAAEAAQABQAHAAgACAAJAAkACQAKAAoACgAOAA8AEQARAA8ADwAPABAAEgAS
ABIAEgASABIAEgAPAA0ACgAIAAUABAABAAAA///9//7//v/+/wEAAQABAAIAAgAAAAAA
AAAAAAAAAAAAAAIAAwADAAQAAgACAAIAAgAEAAQABAAEAAQAAwADAAMAAwADAAMAAwAE
AAQABAAEAAQABAAEAAUAAwADAAMABAAEAAQABAAEAAYABgAGAAcABwAJAAkACwAOABUA
HwAkACYAIAAaABYAFAASABIAEQAKAP3/6v/W/8D/qP+g/6b/q/+y/8D/zP/T/9H/y//I
/8P/tf+h/5T/kv+c/6r/sP+2/73/xP/J/8z/0f/Y/+D/6//x//j///8GAAkACQALAAwA
DwAQABEAEgATABIAEwATABMAFAAUABUAFgAXABgAGQAZABkAGAAYABgAFwAZABoAGgAZ
ABkAGQAZABkAGwAbABsAHAAcABsAGwAbABsAHAAcABwAHAAdAB4AHAAcABwAHAAdAB0A
HgAeACAAIAAhACIAIQAgAB8AHgAgACEAIgAjACQAJAAlACYAJgAoACgAKAAqACoAKwAt
ACwAKwAqACsALQAsACwALQAsACwALAArAC0ALQAsACwALgAuAC4ALgAsACoAKAAmACUA
JAAkACQAJAAjACIAIgAgAB4AHAAbABoAGQAZABgAFQAUABMAEQARABIAEwATABEAEQAR
ABAAEAAQAA8ADwARABEAEQARABAADwAOAA0ADQAOAA8AEAAQABAADwAOABAADwAOAA4A
EAARABIAEgAQABAAEAAPABEAEgASABQAEwASABEADwAQABAAEAAQABMAEwATABUAFAAT
ABIAEAASABMAEwAUABIAEgARABEAEwASABIAEgAUABQAFQAVABQAEwASABEAEgATABMA
FAASABIAEgARABEAEQARABEAFAAUABQAFAARABEAEQARABMAEwATABMAEQAQAA8ADwAR
ABEAEQARABEAEgASABEADwAPAA8ADwARABAAEAARABEAEQARABEAEAAQABAAEAAQABAA
EQARAA8ADgAOAA4AEAAQABAAEAAOAA4ADgAOABAADwAPAA8ADwAQABAAEAAOAA0ADQAN
AA8AEAAQABAADgAOAA4ADgAOAA4ADQAMAA4ADwAQABAADgAOAA4ADgAOAA4ADwARABEA
EAAQAA8ADwAQABAAEAASABMAFQAVABcAFwAXABcAGwAbABsAHQAcABoAGgAaABoAHAAc
ABwAGQAXABQAEgAPAA0ACQAHAAUABgAIAAkACgAJAAkACQAKAAwACgAKAAoACgAKAAoA
CgAIAAkACQAKAAwADAAMAAwADAAMAAwADAAOAA0ADQANAA8ADwAPAA8ADgAOAA4ADgAP
ABAAEQATABEAEQARABIAEgASABIAEgASABIAEgATAA8AEQAVABkAIAApADMAOAA0ACwA
JAAiACAAIAAkACMAGgAJAPL/3v/E/7L/rP+w/7X/vv/I/9D/0//N/8f/xP+9/6v/m/+W
/5z/qP+0/7r/wP/J/9D/1//e/+X/7v/0//v/AQAGAA0AFAAXABsAHwAgAB8AHgAfACAA
IQAkACUAJQAlACYAJgAnACgAJgAmACYAJQAoACgAKQAqACoAKwArACoAKwArACsAKwAr
AC0ALQAtACwALAArACsALQAtAC4ALgAsACwALQAuADAAMAAwADAALwAvADAAMAAwADAA
MQAyADQANAA0ADQAMgAzADQANQA4ADgAOQA6ADoAPAA8ADwAPAA8AD0APwBBAEEAQQBD
AEEAQABAAEEAQgBCAEIAQQBDAEMAQgBCAEAAQABAAEAAQQBAAD8APgA8ADoAOQA4ADgA
NwA2ADYANAAyADAALwAuAC0ALQAsAC0ALAArACkAKAAoACgAJwApACkAKQAoACgAKAAn
ACcAJQAlACUAJQAnACcAJwAnACYAJgAmACYAJQAmACYAJgAoACcAJgAmACYAJwAoACgA
KgAqACoAKQApACoAKgAsAC4ALgAuAC0ALgAuAC4ALgAvAC8ALwAxADMAMwAzADIAMAAx
ADEAMgA0ADQAMwAzADMAMgAyADIAMgAyADMAMwA0ADUANgA3ADUANQA0ADQANAA0ADQA
MwA1ADUANQA1ADQANAA0ADQANAA1ADYANwA2ADUANAAzADUANAAzADMANQA1ADUANQA1
ADYANgA1ADcANwA3ADcANQA0ADQANQA1ADUANQA1ADYANgA2ADYANgA2ADcANwA5ADgA
OAA4ADgAOAA4ADgAOgA6ADoAOgA6ADkAOQA5ADcAOAA4ADgAOQA5ADoAOwA6ADoAOQA4
ADoAOgA6ADoAPAA8ADsAOgA4ADkAOgA6ADsAPAA9AD4APwA+AD4APwBCAEIAQwBDAEUA
RgBGAEYARgBHAEkASQBLAE0ATgBNAEwASwBKAEoASgBKAEcARwBEAEIAPwA8ADkAOAA3
ADoAPAA9AD4APwA/AD8AQABAAD4APgA+AEAAQABAAEAAPgA/AD8AQABBAEIAQwBEAEQA
RABEAEQARABDAEMAQwBEAEUARgBHAEYARgBGAEYARwBIAEkASwBJAEkASQBKAEoASgBK
AEoATABMAEwATQBNAE0AUQBXAGIAbQB1AHIAagBkAF4AXABcAF4AYABbAEwANwAiAAoA
8v/o/+r/7v/3/wIADAAQAA0ABQD///r/5//T/8n/yv/U/9z/4P/g/+T/6f/q/+3/8v/3
//z/AAADAAUACAANAA4ADwARABEAEAANAAsACwALAAsACgAJAAcABQADAAIAAgACAAAA
/v/8//n/+f/4//j/+P/3//f/9v/0//H/8f/x//H/7//x//H/8f/w/+7/6//p/+n/6f/q
/+r/5//m/+b/5v/l/+T/4//i/+P/4//k/+T/4//i/+L/4v/k/+T/5P/k/+L/4//k/+X/
5f/k/+T/5P/m/+j/6P/o/+f/5v/m/+f/5//n/+f/6f/n/+b/5v/n/+b/5v/m/+X/5//n
/+b/5v/l/+T/4//i/+H/4P/f/97/3P/a/9n/2P/W/9X/1P/U/9L/0P/O/83/yv/J/8n/
yP/J/8j/x//F/8T/xP/E/8P/wf/B/8H/wP/C/8L/wf/B/7//v/+//7//wf/B/8H/wf/A
/8D/wP/A/7//wP/A/8D/wv/B/8D/wP++/7//wP/A/8H/wv/D/8P/wf/C/8L/xP/C/8L/
wv/B/8H/wv/D/8T/w//D/8P/xf/F/8X/xf/E/8T/xf/F/8b/xP/E/8P/w//E/8T/xf/G
/8b/xv/H/8f/yf/J/8n/yf/J/8n/yP/I/8j/yP/I/8f/yP/J/8r/y//K/8r/yv/K/8r/
y//M/83/y//L/8v/y//L/8r/yf/J/8v/y//L/8v/yf/K/8r/yf/L/8v/y//L/8n/yP/I
/8n/yf/J/8n/yf/J/8r/y//M/8r/yv/L/8v/y//K/8r/yv/K/8r/yv/K/8z/zP/M/8z/
zv/N/83/zf/M/8z/y//K/83/zf/O/8//zf/O/87/zv/O/87/zv/O/9H/0v/S/9L/0P/R
/9L/0v/U/9T/1P/U/9X/1P/U/9X/2P/Y/9n/2f/a/9z/3f/e/9z/3f/f/+H/4v/k/+T/
5P/k/+P/4v/h/93/3P/a/9n/1//W/9P/0v/R/9H/0v/S/9L/1f/V/9X/1v/U/9L/0v/S
/9P/1P/V/9b/1v/X/9f/2P/Y/9j/2P/Y/9r/2v/a/9r/2v/Z/9n/2f/b/9v/2//b/97/
3v/e/97/3v/e/97/3//h/+H/4f/i/+D/4P/g/+D/4v/i/+L/4//l/+P/4//n/+7/9///
/wQABAD+//b/8v/w//D/8P/v/+r/2//I/7T/nv+G/37/hP+L/5T/oP+q/6//q/+n/6b/
n/+N/3v/cv90/4D/jP+S/5b/nf+k/6n/sP+1/7z/xv/P/9X/3v/j/+b/6f/r/+//8v/1
//T/9f/2//f/9v/3//f/9//3//j/+v/8//z//P/8//v/+//6//r/+v/7//3//v/+//3/
/f/9//3//f////////8AAAAA//////////8AAAAAAgACAAMABAACAAIAAgACAAUABQAG
AAYACAAIAAkACgAIAAgACAAIAAkACwANAA8ADgAOAA8AEAASABQAFAAUABYAFgAXABkA
FwAXABcAGQAbABoAGgAbABwAHAAcABsAHQAdABwAHAAaABoAGgAaABkAGAAXABYAFwAW
ABYAFgATABEADwAOAA0ADAALAAsACgAJAAkACAAHAAYABQADAAQABAAEAAMAAQABAAEA
AAACAAIAAQABAAMAAwADAAMAAQABAAEAAQABAAIAAwAEAAQABAADAAIABAADAAIAAgAE
AAUABgAGAAQABAAEAAMABQAGAAYACAAHAAYABQADAAUABgAHAAgABwAHAAcACQAHAAcA
BwAGAAcACQAKAAwACgAKAAkACQALAAoACgAKAAoACgALAAsACwALAAsACwANAA0ADAAM
AAoACgAKAAkACwALAAsACwAMAAwADAAMAAkACQAJAAkACgALAAwADQALAAoACQAJAAsA
CwALAAsACwAMAAwACwALAAsACwALAA0ADAAMAA0ACwALAAsACwAMAAwADAAMAAoACgAL
AAsACwAKAAoACgAMAAwADAAMAAwADAAMAAwADgANAA0ADQALAAwADAAMAAwACwALAAsA
DQAOAA4ADgANAAwACwAKAAsADAAMAAwADAANAA4ADgAMAAwADAAMAA4ADgAPABEAEAAQ
ABEAEQASABQAFQAWABgAFwAXABcAGAAYABgAGAAYABoAGgAaABcAFQASABAADQAOAAsA
CgAJAAcACAAIAAgACQAJAAkACgAKAAgACAAIAAgACAAIAAgACgALAAsADAAKAAoACgAK
AAwADAAMAAwADAALAAsACwALAAsACwALAA4ADgAOAA4ADAAMAAwADQAPAA8ADwAQABAA
EAAQABAADgAOAA4ADwAPABEAEQATABYAHQAlACwAMAAsACYAIgAgAB4AHgAdABoADwD8
/+b/0v+8/6z/rP+z/7r/xv/S/9v/3//b/9j/1f/L/7X/pv+g/6T/sP+6/77/x//O/9X/
2v/f/+T/6v/z//v/AgAJABAAFQAXABkAGgAbABwAHQAeAB8AIgAjACMAIwAkACQAJQAm
ACYAJgAmACUAJQAkACQAJAAlACcAKAAoACkAKQApACkAKAApACgAJwAqACoAKQApACcA
JwAoACgAKAAoACkAKgAsACwALAAsACwAKwArACoALAAsAC0ALgAuAC4ALgAuAC4ALwAw
ADEAMgAyADMANAAyADQANAA0ADUANgA4ADsAOQA5ADkAOwA7ADoAOgA7ADwAPAA8ADsA
OwA7ADoAOgA8ADwAPAA8ADkAOAA3ADYANgA0ADMAMgAyADEAMAAwACwAKgAoACcAKAAn
ACcAJgAjACIAIQAfACAAIAAgAB8AHwAfAB8AHgAeAB4AHQAdAB8AHwAfAB8AHwAfAB8A
HwAcABwAHAAcAB0AHgAeAB4AHAAbABoAGgAcAB0AHgAeABwAHAAcABsAGwAcABwAHgAe
AB4AHgAdABwAHAAcABwAGwAbABsAHQAbABsAGwAaABoAGwAbABwAHAAcABsAGwAbABoA
GgAaABwAHAAdAB0AGwAbABsAGwAbABsAGgAaABwAHAAcABsAGgAZABgAFwAaABoAGgAa
ABcAFwAXABcAGQAZABkAGQAbABoAGQAZABgAFwAWABUAFwAYABgAFwAVABUAFQAVABUA
FAAUABUAFQAVABUAFQAUABQAFAAUABYAFgAXABcAFQAUABQAFAAUABQAFAAUABYAFgAW
ABYAFAATABMAEwAVABYAFgAWABQAEwATABMAEQASABIAEgAUABQAFAAUABIAEgARABAA
EQATABUAFgAVABQAEwASABMAEgASABMAFAAUABUAFQATABQAFAAUABgAGQAbABsAHAAb
ABoAGQAbABsAHQAeAB0AHAAbABoAGAAYABgAFQAUABIAEQAPAA0ACQAHAAUABgAIAAkA
CgAJAAkACQAKAAkABgAFAAQABQAGAAcACAAGAAcABwAIAAgACAAIAAgACgAKAAoACgAI
AAcABwAHAAkACQAJAAkACQAIAAcABgAIAAgACAAJAAkACQAJAAoACAAIAAgACAAKAAoA
CgALAAsACwALAA8AGgAjACsALAAmAB4AGgAYABYAFgAWABMABgDx/9z/xv+w/6L/pP+o
/63/tv/C/8j/x//B/73/tv+n/5P/if+K/5T/ov+s/7L/uP+//8T/yf/Q/9n/4v/q//H/
+f/+/wMACAALAA0ADwASABMAEgATABQAFQAUABUAFQAVABUAFgAYABoAGAAYABgAFwAZ
ABgAGAAYABkAGwAcABwAGwAbABsAGwAbAB0AHQAdAB4AHgAdAB0AHQAdAB4AHgAgACAA
IQAiACAAIAAgACAAIwAjACQAJAAiACIAIwAkACYAJgAmACYAKAApACoAKwArACoAKgAq
ACsALgAvADAALgAuAC8AMQAzADMAMwA1ADcANgA2ADcANwA2ADUAMwA0ADUANQA2ADQA
NAA0ADQAMwAyADEAMAAvAC4ALgAuAC0AKwApACgAJwAmACUAJQAiACEAIQAgAB8AHgAd
ABsAHAAcABwAGwAZABkAGQAYABoAGgAZABkAGQAZABkAGQAXABcAFwAXABcAGAAZABoA
GgAaABkAGAAZABkAGQAaABgAGQAaABoAGgAaABoAGQAbABwAHAAeABwAHAAcABsAGwAc
AB0AHgAeAB0AHAAdAB0AHQAdABwAHAAdAB0AHgAcABwAGwAbABwAHAAdAB4AHAAcAB0A
HQAdAA==
         </WaveFormData>
      </LeadData>
      <LeadData>
         <LeadByteCountTotal>10000</LeadByteCountTotal>
         <LeadTimeOffset>0</LeadTimeOffset>
         <LeadSampleCountTotal>5000</LeadSampleCountTotal>
         <LeadAmplitudeUnitsPerBit>4.88</LeadAmplitudeUnitsPerBit>
         <LeadAmplitudeUnits>��V</LeadAmplitudeUnits>
         <LeadHighLimit>2147483647</LeadHighLimit>
         <LeadLowLimit>268435456</LeadLowLimit>
         <LeadID>V2</LeadID>
         <LeadOffsetFirstSample>0</LeadOffsetFirstSample>
         <FirstSampleBaseline>0</FirstSampleBaseline>
         <LeadSampleSize>2</LeadSampleSize>
         <LeadOff>FALSE</LeadOff>
         <BaselineSway>FALSE</BaselineSway>
         <ExcessiveACNoise>FALSE</ExcessiveACNoise>
         <MuscleNoise>FALSE</MuscleNoise>
         <LeadDataCRC32>3658749455</LeadDataCRC32>
         <WaveFormData>
DgAOAA4ADgAPABAAEQASABAAEAAQABAAEwAUABUAFgAWABYAFgAWABYAFgAWABYAFwAY
ABkAGgAYABgAGAAYABkAGgAbABwAHgAeAB4AHgAeAB4AHgAeACAAIAAgACAAHgAeAB4A
HgAeAB4AHgAeAB4AHgAeAB4AHAAcABwAHAAeAB4AHgAeAB0AHAAbABoAHAAcABwAHAAc
ABwAHAAcABwAHAAcABwAHgAeAB4AHgAdABwAGwAaABwAHAAcABwAHAAcABwAHAAaABoA
GgAaABwAHAAcABwAGgAaABoAGgAbABwAHQAeABwAHAAcABwAGgAaABoAGgAcABwAHAAc
ABoAGgAaABoAHAAcABwAHAAcABwAHAAcABwAHAAcABwAHgAeAB4AHgAcABwAHAAcAB4A
HgAeAB4AIAAgACAAIAAhACIAIwAkACYAKAAqACwALAAsACwALAAvADAAMQAyADQAMwAz
ADMAMAAwAC8ALQAqACgAJgAmACIAIgAhACEAIwAjACIAIQAiACIAIgAiACIAIgAiACIA
IAAgACAAIAAeAB4AHgAeACAAIAAgAB8AHwAdABwAHAAcAB0AHQAdAB0AHgAeAB4AIAAf
AB8AHwAfACAAIAAgACAAIAAgAB8AHQAdAB4AHgAgACIAJwArADcARgBTAFwAYQBoAHEA
gQCPAKMAtwC9AKwAeQA8AAkA2v+l/3f/Qv8G/9v+0P7Q/sX+q/6S/ob+iv6L/pL+qP7I
/ur+EP81/1H/af98/43/oP+x/8L/0//l//P/AgAPABgAHwAnAC4AMQAzADYAOwA/AEEA
RQBFAEcASABIAEsATgBQAFQAVABVAFUAVgBXAFgAWQBcAF4AXgBfAGAAYQBhAGIAYwBl
AGYAaABqAGwAbABsAG0AbgBvAHAAdAB4AHoAfAB9AH8AgACBAIIAhgCIAIwAkQCUAJYA
mQCZAJ0AoACkAKoArgCxALYAugC+AMAAxQDJAM4A0gDWANoA3gDgAOQA4wDmAOgA6gDu
AO8A7wDwAPAA8ADvAO4A7ADrAOkA6ADoAOYA4wDfANoA1QDRAMwAxgDBALoAtACuAKcA
nwCZAJMAjQCHAIAAewB0AG8AawBlAGAAXABXAFQAUQBOAEoARwBFAEIAQAA/AD0APQA8
AD0APAA7ADoAOQA3ADcANwA3ADcANwA3ADYANgA1ADUANQA2ADYANwA6ADoAOgA6ADoA
OgA6ADoAOQA6ADsAOwA7ADsAOwA7AD4APgA/AEAAQgBDAEMAQwBBAEEAQgBCAEQARABF
AEUARABEAEQARABEAEQARABEAEYARgBGAEYAQwBDAEMAQQBDAEQARABEAEQARABCAEEA
PgA+AEAAQABCAEIAQQA/ADwAOwA7ADwAPQA9ADwAOwA5ADcANgA2ADQANAA0ADQANQA1
ADQAMQAvAC8ALwAvAC8ALwAvAC8ALgAuACwALAAqACoAKgArACoAKgAqACkAKgAqACkA
KQApACoAKwArACgAKAAoACgAJQAlACYAJwAmACYAJgAmACMAIQAfAB4AIAAhACEAIQAh
ACAAHgAdABwAHAAcABwAHAAcAB0AHQAaABoAGgAZABsAGwAbABsAHAAdAB0AHgAfACEA
IQAgACIAIwAiACEAIAAgACAAIAAgACEAIQAiACMAIAAgAB8AHQAXABQAEQAQAAwADAAL
AAsACgAJAAcABQAEAAQABAAEAAIAAgACAAIAAQAAAP///v/+//7//v/+//v/+v/5//f/
+f/3//b/9v/z//P/8v/x/+//8P/w//D/7v/t/+3/7f/s/+z/6//q/+r/6v/q/+n/5v/l
/+X/5P/i/+L/4//n/+v/9v8FABIAGQAcAB8AKQA3AEkAXQBtAGwAUwAaANv/qv97/0v/
IP/s/rH+kP6M/o3+ff5i/kr+RP5H/kj+UP5m/oL+ov7F/uf+Af8W/yf/Ov9L/1r/af95
/4f/lP+h/67/uf/B/8j/zf/P/8//0//W/9f/3v/f/+L/5P/l/+f/6f/q/+r/6v/r/+v/
7P/t/+7/7//u//D/8P/x//P/9f/2//j/+P/5//n/+v/8//7//v/+/wEAAgADAAQABAAI
AAoADAAPABEAEgATABIAFgAYABwAHwAiACQAJwApAC0AMAA0ADcAOgA8AEAARQBKAE0A
UwBVAFoAXgBiAGYAagBsAHAAcwB2AHgAegB6AHsAewB8AH4AfgB9AHwAfAB7AHkAeAB4
AHYAcwBvAGwAZwBjAF4AWgBVAE4ASABDAD0ANgAxACkAIwAdABYAEQAKAAUAAQD9//j/
9P/v/+v/5//j/97/3P/b/9n/2P/V/9P/0//S/9H/0P/P/87/z//N/83/zf/L/8v/y//L
/8z/zP/L/8v/yf/K/8r/y//M/8z/zP/M/87/zv/O/87/zf/O/8//z//R/9H/0f/R/9D/
0P/R/9L/1P/V/9X/1f/V/9X/1v/W/9T/1P/V/9X/2P/Y/9j/2P/Y/9j/2P/Y/9j/2P/Y
/9j/2f/Z/9n/1//W/9b/1f/U/9b/1v/U/9P/0P/Q/9L/0v/S/9L/0f/P/9D/z//P/9D/
z//P/87/zf/O/83/zf/O/8z/zP/M/8z/zf/N/8z/yf/L/8v/y//L/8v/y//L/8v/zP/M
/8r/yv/I/8j/yP/J/8j/yP/I/8f/yP/I/8f/x//F/8b/x//H/8j/yP/I/8j/xf/F/8b/
x//G/8b/xv/G/8f/xf/D/8L/wv/D/8P/w//G/8b/xf/F/8L/wv/C/8L/wv/C/8P/w//C
/8L/wv/B/8H/wf/B/8H/wv/D/8P/xP/F/8f/x//G/8j/yf/K/8v/y//N/87/z//O/87/
0f/S/9P/1P/W/9X/1f/V/9T/1P/T/9H/z//M/8n/yP/E/8T/w//D/8X/xf/E/8P/wv/C
/8L/wv/C/8L/wv/C/8L/wv/C/8L/wP/A/8D/wP/A/8D/wP+//8H/v/++/77/vv+//7//
v//B/8L/wv/C/8L/wf/B/8H/w//E/8T/xP/E/8T/xP/D/8P/w//E/8T/yP/I/8v/0f/d
/+z/+/8EAAsAEAAZACcAOQBRAGUAZwBQABkA3v+t/3z/Sf8b/+L+ov51/mr+bP5f/kX+
Lv4k/ib+Kf40/kz+bP6S/rr+3/75/hH/JP83/0r/W/9q/33/jf+d/6z/uf/G/8//1f/a
/9//4//l/+n/7P/t//L/8//2//j/+P/7//7/AAADAAQABgAHAAoACwAMAA0AEAASABIA
EwAVABcAGAAaABsAHQAeACAAIgAkACQAJAAnACgAKQAqAC4AMgA0ADYANwA5ADoAOwA+
AEIARABIAEwAUABTAFcAWQBdAGAAZABqAG4AcQB2AHoAfgCAAIUAiQCOAJIAlgCcAKAA
ogCmAKcAqgCsAK4ArgCvAK8AsACwALAArwCuAKwAqwCpAKgAqACmAKMAnwCaAJUAkQCM
AIgAgwB8AHYAcABpAGEAWwBUAE0ARgA+ADkAMgAtACkAIwAeABoAFQAUABEADgAKAAkA
BwAEAAIAAQD//////v////7//f/8//v/+f/5//n/+f/5//n/+f/6//r/+f/5//f/+P/4
//n//P/8//z//P/8//z//P/8////AAABAAEAAwADAAMAAwACAAIAAwAEAAQABQAFAAUA
BQAFAAYABgAIAAgACQAJAAwADAAMAAwACgAKAAoACgAMAAwADAAMAAsACwALAAkACwAM
AAwADAAMAAwACgAJAAYABgAIAAgACgAKAAkABwAGAAUABQAGAAUABQAEAAMABQADAAIA
AgAAAAAAAAAAAAEAAQAAAP3//////////////////////wAAAAD+//7//P/8//z//f/+
//7//v/9//z//P/7//v//f/+///////+//7//v/+//v/+//8//3//v/+//7//v////3/
+//6//v//f/+/////v/+//3//f/8//z//P/8//7//v///////P/8//z/+//7//v/+//7
//r/+//7//z//f///////v8BAAMABQAHAAYABwAHAAcACAAKAAsADAANAA4ADAALAAsA
CwAKAAoACQAHAAEA/v/7//r/+P/4//f/9//4//n/+f/5//f/9v/1//T/9P/0//T/9P/0
//T/9P/0//L/8v/y//L/9P/0//T/8//x/+//7v/u//D/8f/x//H/7//w//D/8P/u/+3/
7f/t/+//8P/w//D/8P/w//D/7//x//H/8v/y//L/8v/1//n/BQAWACcAMgA3AD4ARwBV
AGUAewCPAJcAhABRABYA5f+y/3v/S/8Q/87+of6U/pT+h/5t/lT+Sv5K/kv+Vv5w/pL+
tv7i/gX/If83/0r/Xf9w/4H/lP+l/7f/x//S/93/5v/v//f//P8BAAUABwALAA4ADwAT
ABMAFQAWABgAGwAeACAAIgAiACMAIwAiACMAJAAlACgAKgAqACsALAAtAC0ALgAvADEA
MgA0ADYAOAA4ADgAOwA8AD0APgBCAEYASABKAEsATQBOAE8AUQBWAFkAXgBfAGIAZABn
AGkAbQBwAHQAegB+AIEAhgCIAIwAjgCTAJgAngCjAKgAqgCuALAAtAC1ALgAugC8AMAA
wQDBAMIAwADAAL8AvgC+AL0AuwC6ALgAtgCzAK8AqwClAKAAmgCWAJEAigCEAHwAdQBt
AGcAYQBbAFUATgBIAEAAOgA1AC0AKAAkAB8AHgAbABgAFAAQAA0ACQAGAAcABQAFAAQA
AQAAAP///v/7//n/+f/5//n/+f/5//n/+P/4//f/9//3//j/+P/5//j/+P/4//j/+P/4
//j/+P/7//z//f/9//3//f/9//3/AAAAAAEAAgACAAMAAwADAAEAAQACAAIABAAEAAUA
BQAFAAQAAwACAAIAAgACAAIAAgACAAIAAgABAAEAAQD//wEAAgACAAIAAAAAAP7//f/9
//7/AQACAAAAAAD///3//P/7//v//P/9//3//P/7//v/+f/4//j/+P/4//j/+P/5//n/
+P/1//X/9f/1//X/9//3//f/9//3//b/8//y//T/9P/0//X/9P/0//T/8//y//L/8f/x
//H/8v/z//P/8P/w//D/8P/x//H/8v/z//P/8v/x//D/8f/v/+3/7P/t/+//8P/x//H/
8P/u/+3/7v/u/+7/7v/s/+z/7f/t/+z/7P/s/+v/7P/t/+7/7//u/+//7//w//L/9f/2
//b/9v/3//j/+f/5//r//f/+////AAACAAEAAQABAP7//v/9//v/+f/2//P/8v/u/+7/
7f/t/+//7//u/+3/6v/q/+r/6v/q/+r/6v/q/+z/7P/s/+z/6P/o/+j/6P/q/+r/6v/p
/+n/5//m/+b/5P/l/+X/5f/n/+j/6P/o/+b/5f/l/+X/5//o/+j/6P/m/+b/5v/l/+X/
5f/m/+b/6P/q/+v/7//7/woAGQAkACkALAA1AEMAUwBrAH8AhQB2AEcACADT/6L/cf9D
/w7/1P6n/pj+mP6N/nP+WP5M/kz+T/5U/mr+iP6q/s7+8/4R/yf/Ov9L/17/b/9+/4//
n/+x/77/y//W/9//5f/q/+3/8f/1//n//P/9/wEAAQADAAQABAAHAAoADAAOAA4ADwAP
AA8ADwAPAA8AEAASABIAEwAUABUAFQAWABcAGQAaABwAHgAgACAAIAAhACIAIwAkACYA
KgAsAC4ALwAxADIAMwA0ADgAOgA+AEEARABGAEkASwBPAFIAVgBcAGAAYwBoAGoAbgBw
AHUAeQB+AIIAhgCKAI4AkACUAJMAlgCYAJoAngCfAJ8AoACgAKAAnwCeAJwAmwCZAJgA
mACWAJMAjwCKAIUAgQB8AHoAdQBuAGgAYgBbAFMATQBFAD8AOQAyAC0AJgAhAB0AFwAS
AA4ACQAGAAMAAAD8//n/9//0//L/8f/v/+//7v/v/+7/7f/s/+v/6f/p/+n/6f/p/+n/
6f/o/+j/5//n/+X/5v/m/+f/6v/q/+r/6v/q/+r/6v/q/+3/7v/v/+//7f/t/+3/7f/s
/+z/7f/u//D/8f/x//H/7//v//D/8P/y//L/8//z//L/8v/y//L/8v/y//L/8v/0//T/
9P/0//H/8f/x/+//8f/y//L/8v/w//D/7v/t/+z/7P/u/+7/8P/w/+//7f/s/+v/6//s
/+3/7f/s/+v/7f/r/+r/6v/o/+j/6P/o/+v/6//q/+f/6f/p/+n/6f/p/+n/6f/p/+r/
6v/o/+j/6P/o/+j/6f/o/+j/6P/n/+b/5v/l/+X/5//o/+n/6f/o/+j/6P/o/+X/5f/m
/+f/6P/o/+j/6P/p/+f/5f/k/+b/5//n/+f/6P/o/+f/5//m/+b/5v/m/+b/5v/n/+f/
5P/k/+T/4//k/+X/5v/n/+b/5//n/+j/6P/r/+z/7P/u/+//8P/x//H/8//y//L/8//0
//X/9v/3//f/+P/5//j/+P/3//X/8//w/+3/7P/q/+r/6f/p/+v/6//q/+n/5v/m/+b/
5v/m/+b/5v/m/+b/5v/m/+b/5P/k/+T/5P/m/+b/5v/l/+X/4//i/+L/4P/h/+H/4f/j
/+T/5P/k/+T/4//j/+P/4//k/+T/5P/k/+T/5P/j/+P/4//k/+T/5v/o/+n/7f/1/wIA
EwAeACUAKgAxAD8ATwBhAHUAfwB4AFEAEgDd/67/e/9P/yD/5P6v/p7+ov6d/on+bv5c
/lr+W/5g/nD+jP6s/tL+9/4V/y3/QP9T/2L/df+E/5X/pf+1/8L/z//a/+X/6//w//X/
+f/9/wEABAAFAAkACQALAAwADAAPABIAFAAYABgAGQAZABgAGQAaABsAHgAgACAAIQAi
ACMAIwAkACMAJQAmACgALAAuAC4ALgAtAC4ALwAwADIANgA4ADoAOwA9AD4APwA+AEIA
RABIAEsATgBQAFMAUwBXAFoAXgBiAGYAaQBuAHIAdgB4AH0AfwCEAIgAjACSAJYAmACc
AJwAngCfAKAApAClAKUApgCkAKQAowCiAKQAowChAKAAngCcAJkAlQCSAI0AiQCEAIAA
ewB0AG4AagBjAFsAVQBNAEcAQQA6ADYALgAoACMAGwAWABIADQAMAAkABgACAP3/+//4
//b/9f/z//P/8v/x//D/7//u/+v/6f/p/+n/6f/p/+n/6f/o/+j/5//n/+f/6P/o/+n/
7P/s/+z/7P/q/+r/6v/q/+v/7P/t/+3/7f/t/+3/7f/u/+7/7//w//D/8f/x//H/7//v
//D/8P/y//L/8//z//L/8v/y//L/8v/y//L/8v/0//T/9P/0//P/8//z//H/8f/y//L/
8v/y//L/8P/v/+z/7P/u/+7/8P/w/+//7f/s/+v/6//s/+3/7f/s/+v/7f/r/+r/6v/q
/+r/6v/q/+v/6//q/+f/5//n/+f/5//p/+n/6f/p/+r/6v/o/+j/6P/o/+j/6f/q/+r/
6v/p/+j/6P/n/+f/6f/q/+v/6//q/+r/6v/q/+n/6f/q/+v/6v/q/+r/6v/r/+n/5//m
/+f/6f/q/+v/7P/s/+v/6//q/+r/6v/q/+z/7P/t/+3/6v/q/+r/6f/r/+v/6//r/+r/
6//r/+z/7f/v/+//7v/v//H/8//1//b/9//3//f/+P/6//z//P/+//7//v/+//7/AAD/
//////8AAAAA///9//j/9P/w/+7/7//w//D/8f/w/+//7f/r/+z/7P/s/+z/7P/s/+z/
7P/q/+r/6v/q/+r/6v/q/+r/6f/o/+f/5f/m/+X/5f/m/+j/6f/p/+n/5//o/+j/6P/q
/+n/6f/p/+f/6P/o/+j/6v/q/+r/6f/r/+v/7P/s/+j/6v/r//P///8QACEALAAxADQA
PQBLAF0AdQCNAJcAhABRABQA4f+u/3n/S/8U/9L+of6S/pL+hf5p/k7+Qv5E/kn+VP5s
/o7+tP7a/v/+G/8x/0b/Wf9u/3//kP+h/7P/v//M/9n/5v/v//f//v8DAAMABQAJAAwA
DQATABMAFQAWABgAGwAeACAAIQAgACAAHwAjACUAJwApACkAKgApACkALAAtAC0ALgAv
ADEAMgA0ADQANgA2ADYAOAA6ADwAPgA/AEIAQwBEAEcASQBKAEsATABQAFIAVgBYAFoA
WwBdAGAAZQBpAG4AcQB0AHYAegCAAIQAhgCLAI8AlACYAJwAngCiAKQAqACrAK4AsACy
ALIAswCzALQAtAC0ALMAsgC0ALMAsQCwAKwAqgCnAKMAoACbAJcAkgCNAIcAfwB4AHQA
bQBlAF8AVwBRAEsARAA8ADQALgApACUAIAAcABcAEQANAAkABAADAAEA/v/8//n/9//3
//b/8//y//H/8P/w/+//8P/x//D/7//u/+3/7v/u/+3/7f/r/+z/7P/t/+3/7P/r/+r/
6//s/+3/7v/s/+z/7P/r/+3/7f/t/+3/7v/u/+//8P/u/+//7//v//H/8f/y//L/8P/w
//H/8f/y//L/8v/y//L/8v/y//L/8P/w//D/8P/w//H/8v/x//L/8v/x//D/8P/w/+7/
7f/s/+z/7v/u/+z/7P/r/+n/6//r/+z/7v/s/+v/6f/n/+j/5//n/+j/6P/o/+j/6P/n
/+f/5v/j/+T/5f/m/+f/5f/l/+X/5f/m/+b/5P/k/+b/5v/m/+f/5v/m/+b/5f/l/+b/
5v/n/+T/5P/k/+P/5P/k/+T/5P/l/+X/5v/n/+f/5v/l/+T/5v/l/+T/5P/k/+X/5f/l
/+j/6P/n/+f/6P/o/+j/6P/m/+b/5//n/+f/6P/p/+n/5//n/+f/5//q/+v/6//s/+7/
8f/y//L/8v/z//T/9f/5//v//P/6//r/+v/6//z/+//7//v/+P/4//f/9f/v/+z/6f/o
/+n/6v/q/+v/6f/p/+j/5//m/+b/5v/m/+j/6P/o/+j/5//m/+X/5P/l/+b/5//o/+b/
5v/m/+X/5f/j/+L/4v/k/+X/5f/l/+P/5P/k/+T/5f/l/+b/5//l/+b/5v/m/+b/5v/m
/+X/5//n/+j/6P/m/+b/6//3/wcAGAAlACwALwA2AEMAUwBnAIEAjwCJAGAAIwDu/73/
hP9T/x3/2v6g/on+iP5+/mX+Sf44/jb+Ov5D/lj+eP6e/sj+8P4L/yP/Of9M/2H/dv+H
/5r/q/+5/8f/1P/f/+j/8f/5/wAAAwADAAUACQAMAA0AEwATABUAFgAaAB0AIAAiACMA
IgAiACEAIwAlACcAKQAqACwALAAtADAAMQAxADIANQA3ADgAOgA6ADwAPAA8AD4AQABC
AEQARABIAEoATABPAFEAUgBTAFYAWgBcAGAAYQBkAGYAaQBsAHEAdQB6AHwAgACDAIgA
jgCSAJQAmQCfAKQAqACsAK4AsgC0ALgAuwC+AMAAwgDCAMMAwwDEAMQAxADDAMIAwgDB
AL8AvgC6ALgAtQCxALAAqwCnAKIAnQCXAI8AiACCAHsAcwBtAGUAXwBZAFIASwBCADsA
NQAwACwAKQAlACAAHQAaABYAFQATABAADgANAAsACwAKAAcABgAFAAQABgAFAAYABwAG
AAUABAADAAAAAAD/////AQACAAIAAwACAAIAAgACAAQABAAEAAQAAwAEAAUABQAFAAUA
BQAFAAYABgAHAAgABgAHAAcABwAIAAkACwAMAAoACgALAAsACwAKAAkACAAJAAoACwAM
AAoACgAKAAoACwALAAsACQAJAAoACgAKAAoACgAIAAcACAAIAAoACgAJAAgABgADAAMA
AwAEAAYABQAFAAQAAwAFAAMAAgACAAQABAAEAAQAAwADAAIA//8AAAEAAgADAAEAAQAB
AAEAAgACAAAAAAACAAIAAgADAAIAAgACAAEAAQACAAIAAwABAAIAAwADAAIAAgACAAIA
AwADAAQABQAFAAQAAwACAAQAAwACAAIAAAABAAEAAQACAAIAAQABAAEAAgADAAQAAwAC
AAIAAQACAAIAAgABAAMAAwADAAMABgAHAAcACAAKAA0ADgAOAAwACwAMAA8AEgATABQA
FQAWABYAFQAVABUAFgAWABUAEwAPAAwACQAIAAYABgAFAAUABwAHAAYABQACAAIAAgAC
AAQABAAEAAQAAgACAAIAAgAAAAAAAAAAAAAAAAAAAP/////9//z//P/8//3//f/9//v/
/P/8//z//P/7//v/+//7//z//P/8//z//P/8//v/+//7//z//P/8//7///8DAA0AHAAt
ADoAQQBEAEkAVwBlAHsAkQCdAJIAaQAsAPX/xP+N/1v/Kv/u/r/+rv6w/qX+jf5y/mL+
Xv5f/mT+eP6Y/rr+4v4H/yX/O/9Q/2P/dP+H/5j/q/+9/83/2v/l//D/+f///wYACwAP
ABEAFQAYABkAHQAdAB8AIAAkACcAKgAsAC4ALgAvAC8AMAAxADIAMwA0ADYANgA3ADYA
NwA3ADgAOwA9AD4AQABAAEIAQgBCAEMARABFAEYASgBOAFAAUgBRAFMAVABVAFYAWgBc
AGAAYwBmAGgAawBrAG8AcgB2AHwAgACDAIgAigCOAJAAlQCbAKAApACoAKwAsACyALYA
tQC4ALoAvADAAMEAwQDCAMIAwgDBAMAAwgDBAL8AvgC6ALgAtQCxALAAqwCnAKIAngCZ
AJIAjACGAH8AdwBxAG0AZwBhAFoAVABMAEYAQQA9ADgANAAvACwAKQAmACIAHgAbABcA
FAAVABMAEwASAA8ADgANAAwACwAJAAkACQAJAAkACQAJAAgACAAHAAcACQAKAAoACwAK
AAoACgAKAAoACgAKAAoADQAOAA8ADwANAA0ADQANAA8AEAASABQAEwATABIAEQARABEA
EgASABMAFAAWABcAFwAWABUAFAAWABYAFgAWABQAFAAUABQAEwATABMAEQARABIAEgAS
ABAAEAAOAA0ADgAOABAAEAAOAA4ADQALAAoACQAJAAoADQANAAwACwAJAAcABgAGAAYA
BgAGAAYABwAHAAYAAwADAAMAAwADAAUABQAFAAUABAAEAAIAAgACAAIAAgADAAIAAgAC
AAEAAgACAAEAAQABAAIAAwADAAAAAAAAAAAAAQABAAIAAwACAAIAAgACAAMAAQD///7/
//8BAAIAAwACAAIAAQABAAIAAgACAAIAAgACAAMAAwACAAIAAgABAAMAAwADAAMABAAF
AAUABgAGAAkACgAKAAwADQAMAA0ADAANAA4ADwAQABEAEQASABMAEgASABEADwANAAoA
BwAGAAIAAgABAAEA//////7//f/+//7//v/+//7//v/+//7//v/+//7//v/8//z//P/8
//r/+v/6//n/+//5//j/+P/2//f/9//3//j/+v/7//z/+v/5//n/+f/5//r/+v/6//r/
+v/6//n/9//3//j/+P/6//r//f///wcAEgAhAC4AOQA+AEEATQBbAG0AgwCRAJIAeQBA
AAEA0v+j/3X/SP8S/9n+uv62/rn+rf6Q/nj+cP5z/nT+fv6W/rT+1v77/hv/N/9M/13/
cP+B/5D/n/+v/7//zv/d/+r/8//7/wIABwAJAAsADwASABMAGAAZABwAHgAeACEAJAAm
ACgAKAApACkAKAApACoAKwAuADAAMAAxADQANQA1ADYANgA3ADcAOAA6ADwAPAA8AD0A
PgA/AEAAQgBGAEgASgBLAE0ATgBPAE4AUgBUAFgAWwBeAGAAYwBjAGcAagBuAHIAdgB5
AH4AgACEAIYAiwCNAJIAlgCaAKAApACmAKoAqwCuALAAsgCyALMAswC0ALYAtgC1ALQA
tACzALEAsACwAK4AqwCnAKYAoQCdAJgAlgCRAIoAhACAAHkAcQBrAGUAXwBZAFIATgBG
AEAAOwA1ADAALAAnACQAIQAeABoAFwAVABIAEAAOAAsACgAIAAkACAAHAAYABQADAAMA
AwABAAEAAQABAAIAAgABAAEA//8AAAAAAQAEAAQABAAEAAQABAAEAAQAAwAEAAUABQAG
AAcACAAJAAgACAAJAAoACgALAAsACwAJAAkACgAKAAwADAANAA0ADgAOAA4ADgAMAAwA
DAAMAA4ADgAOAA4ACwALAAsACQALAAwADAAMAAwADAAKAAkABgAGAAgACAAKAAoACQAH
AAYABQAFAAYABQAFAAQAAwAFAAMAAgACAAAAAAAAAAAAAQABAAAA/f//////////////
////////AAAAAP7//v/8//z//P/9//7//v/+//3//P/8//v/+//7//z//f/9//z//P/8
//z/+f/5//r/+//+//7//v/+//3/+//5//j/+v/7//v/+//+//7//f/9//r/+v/6//r/
/P/8//3//f/6//r/+v/5//n/+f/5//n/+v/7//v//P/9///////+////AQADAAUABgAH
AAcABwAIAAoACgAOABAAEAAQABAAEAAPAA8ADwAOAA4ADQALAAUAAgD///7//v/+//3/
/f/9//3//P/7//j/+P/4//j/+v/6//r/+v/4//j/+P/4//b/9v/2//b/+P/4//j/9//1
//P/8v/y//T/9f/1//X/8//0//T/9P/2//X/9f/1//X/9v/2//b/9v/2//b/9f/3//f/
+P/4//r/+v/9/wUAEwAkADUAPABBAEgAVQBjAHUAiwCbAJcAcAA1AP7/z/+a/2n/N//2
/rr+n/6e/pz+h/5r/lb+Uv5U/ln+bv6M/q7+2P7+/h3/Nf9J/1z/bf+C/5P/pP+3/8X/
0//g/+v/9P/9/wMACgANABEAEwAXABoAGwAfAB8AIQAiACYAKQAsAC4ALwAuAC4ALQAw
ADEAMgAzADYAOAA4ADkAOgA7ADsAPAA9AD8AQABCAEIARABEAEQARgBIAEoATABOAFIA
VABWAFUAVwBYAFkAWwBgAGMAaABpAGwAbgBxAHUAeQB8AIAAhACIAIsAkACUAJgAmgCf
AKQAqgCvALQAtwC6ALsAvgDBAMQAxgDIAMoAywDLAMwAygDKAMkAyADKAMkAxwDGAMIA
wAC9ALkAtgCxAK0AqACkAJ8AmACSAIoAgwB7AHUAbwBpAGMAXABWAE4ASABDAD0AOAA0
AC8ALgArACgAJAAfAB0AGgAYABkAFwAXABYAFQAUABMAEgATABEAEQARABEAEQARABEA
EAAQAA8ADwARABIAEgATABIAEgASABIAEgASABIAEgAVABYAFwAXABUAFQAVABUAFwAY
ABoAHAAbABsAGgAZABsAGwAcABwAHgAeAB8AHwAeAB4AHgAeACAAIAAgACAAIAAgACAA
IAAfAA==
         </WaveFormData>
      </LeadData>
      <LeadData>
         <LeadByteCountTotal>10000</LeadByteCountTotal>
         <LeadTimeOffset>0</LeadTimeOffset>
         <LeadSampleCountTotal>5000</LeadSampleCountTotal>
         <LeadAmplitudeUnitsPerBit>4.88</LeadAmplitudeUnitsPerBit>
         <LeadAmplitudeUnits>��V</LeadAmplitudeUnits>
         <LeadHighLimit>2147483647</LeadHighLimit>
         <LeadLowLimit>268435456</LeadLowLimit>
         <LeadID>V3</LeadID>
         <LeadOffsetFirstSample>0</LeadOffsetFirstSample>
         <FirstSampleBaseline>0</FirstSampleBaseline>
         <LeadSampleSize>2</LeadSampleSize>
         <LeadOff>FALSE</LeadOff>
         <BaselineSway>FALSE</BaselineSway>
         <ExcessiveACNoise>FALSE</ExcessiveACNoise>
         <MuscleNoise>FALSE</MuscleNoise>
         <LeadDataCRC32>1148313373</LeadDataCRC32>
         <WaveFormData>
2v/a/9r/2v/c/97/4P/i/9//3v/d/9z/3//g/+H/4v/k/+T/5P/k/+T/5P/k/+T/5//o
/+n/6v/o/+j/6P/o/+n/6v/r/+z/7P/s/+z/7P/q/+r/6v/q/+v/7P/t/+7/6//q/+n/
6P/q/+r/6v/q/+r/6v/q/+r/6f/o/+f/5v/n/+j/6f/q/+f/5v/l/+T/5v/m/+b/5v/m
/+b/5v/m/+T/5P/k/+T/5f/m/+f/6P/l/+T/4//i/+P/5P/l/+b/5P/k/+T/5P/j/+L/
4f/g/+P/5P/l/+b/5f/k/+P/4v/j/+T/5f/m/+b/5v/m/+b/5f/k/+P/4v/l/+b/5//o
/+X/5P/j/+L/4//k/+X/5v/m/+b/5v/m/+T/5P/k/+T/5//o/+n/6v/n/+b/5f/k/+f/
6P/p/+r/7P/s/+z/7P/s/+z/7P/s//D/8v/0//b/9P/0//T/9P/3//j/+f/6//r/+v/6
//n/9v/2//f/9//2//T/8f/w/+7/7P/q/+r/7f/t/+3/6//s/+v/6//s/+v/6v/p/+j/
6v/q/+n/6f/m/+X/5f/l/+j/6P/o/+f/5f/l/+X/5P/i/+L/4v/k/+X/5v/n/+j/5f/k
/+T/5f/n/+j/6f/p/+f/5//m/+X/5f/m/+b/5//r/+z/7P/v//f/BAAQABsAIwAyAEcA
XABuAIIAlwChAJ8AlgCEAHIAYABQADgADQDS/5b/av9C/w3/1f6e/nj+cP52/nz+kP6r
/sn+6P4I/yT/Pv9Q/17/cP9+/4v/mf+q/7n/xv/R/9n/4P/k/+j/7P/u//P/9//6//3/
/v8AAAIAAgABAAQABwAJAA0ADQAOAA4ADAAMAA0ADwAQABIAFQAVABYAFgAWABYAFQAX
ABgAGQAdAB4AIAAhAB8AIAAhACMAJgApACsALQAtAC4ALwAxADAAMgA1ADkAPQBAAEEA
QwBCAEUARwBKAE8AVABYAFwAYABjAGYAaQBsAG4AcgB1AHgAfQCBAIMAhACEAIYAiQCL
AI0AjQCOAI4AjgCMAIsAiACHAIcAhwCIAIcAhACBAHwAdwBzAHEAbgBqAGYAYwBcAFcA
UABKAEcAQgA+ADoANgAyAC0AKAAiABwAFwAUABIAEAAOAAwACgAHAAMA///8//v/+//7
//3//f/9//v/9v/z//L/8v/1//b/9//3//T/8//y//D/7//v//D/8v/2//b/9v/2//P/
8v/x//L/9P/2//f/9//4//b/9f/1//T/9//4//n/+v/7//7////6//n/+f/6//v//v/+
//7//v/9//v/+v/4//r//P/9//7///8AAP///P/7//n/+f/5//r/+//9//v/+f/4//b/
9v/2//b/9//6//r/+f/2//L/8f/w//D/8v/0//T/9P/y//H/8P/v/+7/7v/v//H/8//z
//P/8f/w/+7/7f/t/+7/8P/w//D/8P/u/+3/7P/r/+v/6//s/+//7//v/+3/7f/s/+z/
7P/s/+//8P/w/+7/7P/q/+j/6v/r/+z/7v/v/+//7//u/+z/6//p/+n/6v/t/+7/7v/u
/+7/7P/q/+n/6f/q/+z/7f/u/+7/7f/r/+r/6v/q/+r/7P/t/+//7//v/+//7v/u/+//
8f/0//f/+v/5//f/9v/2//b/9v/2//j/+v/8//3/+v/6//v/+//5//b/8v/w//L/8P/u
/+7/7P/r/+r/5//n/+f/6P/q/+j/6P/o/+j/6P/o/+f/5//o/+f/5//n/+f/5v/l/+P/
4v/j/+T/5P/j/+L/4f/i/+L/4v/i/+L/4v/i/+P/5f/k/+T/5P/j/+T/5f/l/+X/4//k
/+T/5f/j/+T/6P/r//H/+v8KABUAHQAkADEASABgAHYAjwChAKkAogCSAHoAZgBSAEQA
LQD8/7z/hP9Y/y//+f6+/oj+av5q/nT+fv6T/q/+yv7o/gj/JP8+/1D/Yv9y/4P/j/+c
/6n/tv/D/9H/2v/i/+j/7P/u//D/8//1//f/+//+/wEAAgACAAQABgAHAAkACQAKAAoA
CwAMAA4AEQARABIAFAATABUAFgAXABgAGAAZABkAGQAeAB4AHwAfACEAIgAjACUAIwAl
ACYAJwAqACwALgAxADAAMgA1ADkAOwA+AD8AQQBDAEcASgBOAFEAVABWAFgAXwBjAGcA
awBuAHAAdAB3AHsAfwCCAIMAiACIAIoAjQCOAI8AjgCOAI8AkACPAI8AjACLAIsAiwCK
AIkAhgCDAIIAfQB5AHcAcwBuAGkAZQBhAF0AVwBSAEsARgBCAD4AOgA2ADEALAAnACIA
HgAcABgAFAAQAAwADQALAAgABQAAAP////////3//f/9//v/+//5//n/+v/5//j/9//1
//f/9//3//b/8//z//T/9v/2//b/9v/2//f/+P/5//z//P/8//v/+f/7//r/+v/7//n/
+//7//v//f/9////////////AAACAAEAAgAAAP7/AAABAAEAAgABAAIAAwADAAMAAwAD
AAEAAwADAAIAAwACAAIAAgADAAUAAwACAAAA/v/+//7///8AAAAA///8//3//f/9//7/
+//8//v/+v/7//v/+//7//n/+P/4//n/+v/5//j/9f/3//b/9v/3//X/9v/1//T/9//2
//b/9v/z//P/8//0//X/9f/1//P/9f/0//T/9P/z//X/9f/0//f/9v/1//T/8v/z//T/
9v/2//X/9P/y//P/8//y//P/8f/z//P/8v/z//T/8//y//H/8f/y//T/9f/2//b/9f/0
//T/9f/2//P/9P/0//X/9//3//f/9v/0//X/9//6//v//P/9//3//f/+/wAAAgD//wAA
AwAEAAUABgAIAAgACAAHAAQABAAFAAUABAACAP///v/9//r/9//2//n/+f/5//f/9v/1
//X/9v/0//T/9P/0//X/9v/2//f/9f/z//L/8f/y//L/8v/x//H/8f/x//D/7//u/+3/
7v/v//D/8f/y//D/7v/t/+3/7//w//H/8f/z//P/8v/x//D/8P/v/+//8//2//b/9///
/wwAGgAlAC0AOgBPAGYAegCSAKUArQCrAJ4AkAB+AGwAXABIABsA3P+i/3T/Rv8T/9n+
ov5+/nj+fv6G/pr+t/7V/vT+Fv8y/0r/XP9s/3z/iP+V/6X/tP/B/87/2//j/+r/8P/y
//T/+P/5//3/AAADAAYACAAKAAoACAAKAAwADQARABEAEgASABAAEAARABMAFAAWABkA
GQAcABwAHAAcABwAHQAdAB0AIgAiACMAIwAhACIAIwAlACgAKwAtAC8ALwAwADEAMwAz
ADQANgA5ADwAQABCAEUARABHAEkATABQAFQAVwBaAF4AYQBkAGcAaQBsAHEAdQB5AH0A
gACBAIIAggCEAIcAhwCJAIkAigCMAIwAigCJAIUAgwCCAIEAggCBAH4AewB2AHEAbQBr
AGoAZgBiAF8AWgBVAE4ASABBADwAOAA0ADIALgApACQAHgAYABMAEAAOAAwACgAIAAgA
BQABAP3/+P/3//f/9//3//f/9//1//L/7//u/+7/7//w//H/8f/y//H/8P/u/+z/6//r
/+z/7//w//H/8v/u/+7/7v/w//D/8v/z//P/8//y//L/8//x//P/8//z//X/9f/3//f/
9P/z//P/9P/1//j/+P/4//r/+f/3//b/9f/2//f/9//5//n/+f/3//j/9//1//X/9f/2
//f/+f/5//f/9v/0//L/8v/y//P/+P/4//f/9P/y//H/8P/w//D/8v/y//L/8f/x//H/
8f/v/+7/7v/v//H/8f/x/+//7v/s/+v/6//s/+7/7v/u//D/7v/t/+z/6f/p/+n/6v/t
/+3/7f/r/+v/6v/q/+r/6v/t/+7/7v/w/+7/7P/q/+j/6f/q/+z/7f/t/+3/7P/q/+n/
5//n/+r/7f/u/+7/7v/u/+z/6v/p/+n/6v/s/+//8P/w/+//6//q/+r/6v/q/+z/7f/v
/+3/7f/t/+z/7P/t/+//8v/1//b/9//3//X/9P/0//T/9//6//v//P/9//7//P/8//z/
+//8//z//f/9//n/9v/y//D/8P/u/+z/7P/u/+//8P/v/+3/6//q/+r/7P/s/+z/7P/s
/+z/6//r/+j/5//n/+f/6f/q/+v/6//n/+f/5//m/+j/6P/o/+r/6P/o/+j/6P/l/+T/
5P/l/+b/6P/q/+v/6v/p/+f/5f/m/+j/6f/r/+3/6v/q/+3/9f8EABIAHQAnADQARwBc
AGwAgACVAKEAoQCYAIwAfABmAFQAPgARANT/nP9u/0T/D//V/p7+ev5w/nL+ev6Q/q/+
z/7u/hD/LP9A/1D/YP9w/4D/kf+h/7D/vf/I/9H/1//e/+L/5v/s//D/8//3//r//f/8
//7/AAAAAAQACAAMAA8ADwAPABAAEAAQABAAEQATABUAGAAcAB0AHAAcABwAHAAfACEA
IgAjACQAJAAlACUAIwAkACUAJwApAC0AMAAzADIAMgAyADMANgA4ADsAPwA/AEIAQwBF
AEQARwBJAEwAUABUAFcAWgBbAF0AXwBhAGcAagBvAHMAdAB3AHkAeQB8AHwAfgCBAIUA
hwCHAIgAhwCGAIMAgQCBAIEAggCDAIAAfwB8AHkAdgBxAG0AawBqAGYAYgBfAFkAUwBL
AEQAQgA+ADsAOAAzAC4AKAAiAB0AGAAUABIAEAAOAAwACgAHAAMA/v/5//n/+f/6//v/
+v/5//j/9f/y/+//7v/u//H/8v/z//P/8P/v/+7/7P/u/+//8f/0//T/9P/0//T/9P/0
//T/9v/6//z//f/9//v/+P/2//X/+P/7//z//f/7//v//f/9//r/+f/5//r//f8AAAAA
AAD+//3/+//6//z//v8AAAEAAQABAAEA///+//3/+//7//3//v///wEAAAD9//v/+P/5
//r/+//9//7//v/9//r/+v/5//j/+P/6//z//P/8//j/9//2//X/9f/2//j/+//6//n/
+P/1//b/9P/z//P/9v/4//j/+P/3//T/8v/w//L/8//0//b/+P/3//b/8//z//L/8v/y
//T/9//4//j/9//0//H/7v/v//H/8//2//b/9f/0//L/8v/x/+//7//y//X/9v/2//X/
9P/x/+7/7v/v//H/9P/0//T/8//x//H/8P/w//D/8v/0//X/9//2//X/9P/y//P/9f/4
//z//v/+//7//f/7//z///8AAAEAAgAEAAQABAADAAAAAAABAAEAAAD+//v/+v/5//b/
8//y//X/9f/1//P/8v/x//H/8v/y//L/8v/y//P/9P/0//X/8//x//D/7//y//L/8v/x
//H/8f/x//D/7v/u/+7/8P/y//L/8v/y/+//7v/u/+//8f/y//P/8//z//P/8v/x/+//
8P/w//H/9f/2//j/+/8DAA4AHAAnADEAPABPAGYAegCQAKUArwCtAKQAlACCAG4AXgBK
AB8A4v+m/3j/UP8f/+X+rP6C/nr+fv6E/pb+s/7P/u7+Dv8u/0b/WP9m/3j/hv+T/6P/
sv/B/9D/2//j/+r/8P/y//T/+P/7////AgAFAAYACAAKAAoACgAMAA4ADwASABMAFQAW
ABMAEgASABMAFAAWABkAGQAaABoAGgAaABoAGwAbABsAIAAgACEAIQAfACAAIQAjACQA
JwApACsAKwAsAC0ALwAuADAAMwA3ADsAPgA/AEEAQABDAEUASABOAFIAVQBYAFwAXwBi
AGUAaQBsAHEAdQB4AH0AgQCDAIUAhACFAIcAiQCLAIsAjACOAI4AjACLAIgAhwCHAIcA
iACHAIQAgQB8AHcAcwBxAG4AagBmAGMAXABXAFAASgBFAEAAPAA4ADQAMAArACYAHgAY
ABMAEAAQAA4ADAAKAAYAAwD///v/+v/5//n/+f/5//n/+f/3//T/8f/w//D/8f/y//P/
8//y//H/8P/u/+3/7f/u//D/8v/y//L/8v/u/+7/7v/w//L/9P/1//X/9P/y//H/8f/w
//P/9P/1//f/9//5//n/9v/1//X/9v/3//r/+v/6//z/+//5//j/9//4//n/+f/7//v/
+//5//j/9//1//X/9//4//n/+//5//f/9v/0//L/8v/y//P/9v/2//X/8v/w/+//7v/u
//D/8v/y//L/8P/v/+7/7f/q/+r/6//t/+//7//v/+3/7P/q/+n/6f/q/+z/7P/s/+z/
6v/p/+j/5//n/+f/6P/r/+v/6//p/+f/5v/m/+b/5v/p/+r/6v/q/+j/5v/k/+L/4//k
/+b/5//n/+f/5v/m/+X/4//j/+T/5//o/+j/5v/m/+T/4v/j/+P/5P/m/+f/6P/o/+f/
4//i/+L/4v/k/+b/5//p/+f/5//n/+b/5P/l/+f/6v/t/+7/7//v//H/8P/u//D/8//0
//X/9v/2//b/9v/1//T/9P/1//X/9f/y/+7/7P/q/+j/5v/m/+n/6f/p/+f/5v/l/+X/
5v/k/+T/5P/k/+X/5v/m/+f/4//h/+D/3//i/+L/4v/h/+H/4f/h/+D/3v/e/97/4P/i
/+L/4v/i/9//3v/e/9//3//g/+H/4f/h/+H/4P/f/93/3v/e/9//4f/i/+T/5//r//b/
BAARABkAJgA3AE4AYgB2AI0AmQCbAJQAhAByAFwASgA6ABUA2v+c/2r/RP8Z/+H+pP52
/mT+aP5u/nz+lf6z/tT+9v4W/y7/Qv9Q/2D/cP9//43/nv+t/7z/x//R/9j/3v/g/+T/
5v/r/+//8v/1//b/+P/6//r/+f/8////AQAEAAUABwAIAAYABgAHAAkADAAOABEAEQAS
ABIAEgASABEAEwAUABUAGQAaABwAHQAcABwAHAAdAB4AIQAjACUAJQAmACcAKQAqACwA
LwAzADcAOgA7AD0APAA/AEEARABKAE4AUQBUAFYAWQBcAF8AYwBmAGsAbwBzAHcAegB7
AHwAfAB+AIEAgwCFAIUAhgCGAIYAhACDAIIAgQCBAIEAgAB/AHwAeQB0AG8AawBpAGgA
ZABgAF0AWABTAEwARgBBADwAOAA0ADAALAAnACIAGgAUAA8ADAAMAAoACAAGAAIA///7
//f/9v/1//X/9f/z//P/8//x/+z/6f/o/+j/6//s/+3/7f/q/+n/6P/m/+X/5f/m/+j/
7P/s/+z/7P/p/+j/5//o/+r/7P/t/+3/7v/s/+v/6//q/+3/7v/v//H/8f/z//P/7v/t
/+3/7v/x//T/9P/0//b/9f/z//L/8f/y//P/8//1//X/9f/z//L/8f/v/+//8f/y//P/
9f/z//H/8P/u/+7/7v/u/+//8v/y//H/7v/s/+v/6v/q/+z/7v/u/+7/6v/p/+j/5//m
/+b/5//p/+v/6//r/+n/5v/k/+P/4//k/+b/5v/m/+b/5P/j/+L/4f/h/+H/4v/l/+X/
5f/j/+H/4P/g/+D/4P/j/+T/5P/k/+L/4P/e/97/3//g/+L/5f/l/+X/5P/g/9//3f/d
/97/4f/i/+L/4v/i/+D/3v/f/9//4P/i/+P/5P/k/+P/4P/e/93/3P/e/+D/4f/j/+H/
4f/h/+D/3v/f/+H/5P/n/+j/6f/p/+n/6P/o/+j/6//t/+//8v/y//D/8P/w//D/8v/y
//L/8f/y//L/8//z/+7/6v/l/+L/5f/k/+P/5P/i/+H/4P/d/93/3f/e/+D/4v/i/+L/
4v/f/97/3P/b/93/3f/e/9//3f/c/9v/2f/Z/9n/2f/Y/9r/2v/a/9z/2f/Y/9f/1v/X
/9j/2v/d/9r/2v/a/9n/2f/Z/9j/1//Z/9r/2v/b/9f/1v/Y/93/5//4/wYAEQAXACAA
MwBIAFoAdACNAJsAmwCOAIAAbABWAEQAMgAJAND/mP9o/zz/B//H/oz+Zv5c/mT+bv6C
/qH+v/7c/vr+Fv8q/z7/Tv9k/3T/g/+R/57/p/+y/73/xf/O/9b/3P/g/+L/4v/l/+f/
6f/s/+7/8P/w//H/9P/3//n/+P/3//f/9v/6//z///8DAAIAAgADAAEABAAEAAQABAAH
AAkACgALAAsACgAKAAkACwAOABEAFQAUABUAFQAVABYAGAAaAB0AHgAgACMAJwAmACgA
KAApAC0AMQA0ADgAOQA8AD4AQABEAEcASgBNAFMAVgBbAF8AXgBhAGMAYwBpAGoAbQBx
AHAAcQBwAHAAcgByAHAAbwBwAG8AbwBvAGsAaQBlAGEAYABdAFsAWwBVAFAASwBHAEQA
PwA4ADIALwAqACYAIgAbABYAEAAKAAYAAgD///7/+f/2//P/8P/u/+v/5//j/+H/4f/i
/+P/4f/f/93/2f/a/9n/2v/c/9v/2v/Z/9f/2P/X/9b/1P/U/9X/1//a/9r/2P/W/9T/
1f/W/9f/2v/Z/9r/2v/Z/9n/2P/Y/9n/2v/d/97/3//e/93/3v/d/9z/3f/f/+L/4f/i
/+D/3v/f/9//3v/e/9z/3v/g/+H/4P/f/97/2//c/93/3f/f/97/3v/e/9//3//d/9z/
2v/b/9z/3f/f/+D/3v/b/9b/2P/Z/9r/3P/Z/9r/2f/Y/9j/1//W/9X/1v/W/9f/2f/Y
/9f/1v/T/9T/1P/V/9f/1f/W/9X/1P/V/9T/1P/U/9X/1f/V/9b/1v/V/9T/0f/U/9T/
1f/W/9P/1f/V/9T/1v/U/9L/0P/S/9P/1P/W/9T/0//S/9D/0P/R/9H/0//R/9P/0//S
/9T/1P/S/9D/0P/R/9P/1v/V/9T/0v/P/8//0P/S/9T/0//U/9T/1f/X/9f/1//W/9f/
2f/c/+D/4f/g/9//3f/h/+T/5v/k/+T/5P/k/+T/5P/k/+P/5P/k/+X/5f/g/9z/1//U
/9f/1v/V/9b/1P/T/9L/z//Q/8//z//Q/9L/0v/S/9L/0f/Q/87/zf/P/8//0P/R/9H/
0P/P/83/y//L/8v/yv/L/8z/zf/Q/87/zP/K/8j/yv/K/8v/zf/L/8z/zf/N/83/zf/M
/8v/zv/Q/9H/0//R/9D/0v/Z/+f/+P8GAA0AEwAiADUASABcAHQAhQCNAIcAegBqAFQA
QAAuAAoA0/+Y/2j/Pv8K/8/+lf5q/lj+Wv5i/nb+lP61/tX+8v4O/yT/Nv9G/1j/bP98
/4//nf+o/7P/vP/F/83/1P/c/+T/5v/m/+j/6//t/+//8P/y//T/9P/2//r//v8BAAEA
AQACAAIABAAGAAkADQALAAwADgANAA4ADgAOAA4AEAATABUAFwAXABYAFgAVABcAGgAd
ACEAIQAjACQAJQAnACgAKQArAC0AMAA0ADkAOgA8ADwAPQBCAEcASwBQAFIAVgBZAFwA
YgBlAGgAawByAHYAfACBAIIAhQCHAIcAjQCOAJEAlQCXAJkAmQCaAJwAnACaAJkAmQCZ
AJoAmwCYAJcAlACRAJAAjQCLAIsAhgCCAH4AewB2AHEAagBkAGAAXABZAFYAUQBMAEYA
QAA+ADoANwA2ADIAMAAuACwAKgAnACMAHwAgACEAIwAlACIAIQAgAB0AHgAdAB4AIAAe
AB4AHgAdABwAGwAaABgAGgAbAB0AIAAfAB4AHQAcAB0AHgAfACIAIwAkACQAIwAkACIA
IQAhACMAJwApACsAKAAnACgAJwAmACcAKQAsACsALgAuAC4AMAAvAC0ALAAtADAAMwA1
ADQAMwAyAC8AMgAzADMANQAzADQANQA3ADcANQA0ADIAMgA0ADYAOQA6ADgANQAwADEA
MwA1ADgANQA2ADUANAAyADEAMAAvADEAMgA0ADcANwA1ADMALwAwADAAMQAzADEAMgAx
ADAAMAAuAC0ALAAuAC8AMAAyADMAMQAvACsALAAsAC0ALgAtAC8ALwAuADAALgAsACoA
LQAvADEANAAzADEALwAsAC4ALwAvADEALwAxADEAMAAwADAALgAsAC4ALwAxADQAMwAy
ADAALQAtAC4AMAAyADEAMgAyADMAMwAzADMAMgA1ADcAOgA+ADkAOAA5ADsAPgA/AEAA
QQBCAEAAQABAAD8AQABAAEEAQQA/ADwAOAA2ADUAMgAvAC4AMAAxADIAMQAvAC0ALAAs
AC0ALgAvADAAMAAwAC8ALwAtACsAKgApACwALAAsACsAJwAnACcAJgAoACgAKAAqACgA
KAAoACgAJwAmACYAJwApACoAKwArACkAKQAoACcAKQAqACoAKwAtACwALAAtADUAQgBS
AF8AZwByAIMAlgCmALwA0QDfAOUA3gDSAL4AqACUAH4AVwAeAOT/uP+S/2H/J//u/sL+
rv6y/rb+yP7l/gX/JP9E/2D/eP+K/5r/qv+6/8v/2//s//n/BgAPABcAHAAgACYALAAw
ADEANQA4ADsAOgA8AD4APgBBAEQARwBJAEkASQBKAEoASgBKAEsATQBOAFAAUwBTAFMA
UgBRAFAAUgBVAFcAWQBaAFoAWwBbAFkAWgBbAF0AXwBjAGYAaQBoAGgAaABpAGoAbABv
AHMAdQB4AHkAewB6AH0AfwCCAIgAjACPAJIAlQCXAJkAmwChAKQAqQCtALEAtQC4ALkA
uwC6ALsAvQDAAMMAxADGAMUAxADBAL8AvwC/AMAAwQC+AL0AugC3ALQArwCrAKkAqACk
AKAAnQCWAJEAigCEAIAAfAB5AHYAcABsAGcAYgBcAFYAUQBOAE4ATABKAEgAQwA/ADoA
NQA1ADUANgA3ADYANQA0ADEALgArACoAKgAtAC4ALwAvACwAKwAqACgAKAApACsALgAu
AC4ALgAuACwALAAsAC4AMAAyADMAMwAwAC4ALQAtADAAMwA0ADUAMwAzADUANQAyADEA
MQAyADUAOAA4ADgANwA1ADIAMAAxADQANwA5ADgANwA2ADMANAAzADEAMQAzADQANQA3
ADQAMQAvACwALQAuAC8AMQAzADIAMAAsACwAKwAqACoALAAuAC4ALgAqACkAKAAnACgA
KAApACsALAArACoAJwAmACQAIwAjACYAKAAoACgAJgAkACMAIgAjACMAIwAkACYAJQAk
ACEAIQAgACAAIAAiACUAJgAmACQAIgAgAB4AIAAhACIAJAAjACMAIwAiACAAHwAdAB0A
IAAjACQAJAAjACIAHwAcAB4AHwAhACQAJAAkACMAIQAhACAAIAAgACIAJAAlACcAJgAl
ACQAIgAjACUAKAAsAC0ALgAtAC0ALAAtAC4ALwAwADEAMgAzADMAMAAwADEAMQAwAC4A
KwAqACgAJgAkACQAIwAjACMAIQAhACEAIgAkACMAIgAhACAAIgAiACEAIQAgAB8AHwAf
AB8AHgAdABsAGgAbABwAHAAbABoAGQAaABsAHAAdAB4AGwAaABoAGwAZABoAGwAbAB0A
HQAcABsAGQAaABoAGwAdACAAIgAjACkAMgA+AEsAVQBeAG0AhACaAK4AwwDVANsA1gDI
ALIAnACMAHwAYwAwAPD/uv+Q/2f/M//4/sD+ov6g/qj+sP7H/uP+Av8i/0L/YP94/4r/
mv+q/7n/xf/U/+P/8P///wsAFAAaAB4AIgAmACcAKwAuADEAMwA2ADkAOgA6ADwAPgA/
AEMAQwBEAEQARABEAEUARwBIAEoATQBNAE8AUABRAFIAUgBTAFMAUwBYAFgAWQBZAFkA
WgBbAF0AXABfAGEAYwBkAGYAaABrAGsAbABuAHEAdQB4AHkAewB8AH8AgQCEAIgAjACP
AJIAmACbAJ4AoQCkAKYAqgCtALAAtQC5ALsAvAC8AL4AwQDDAMUAxQDGAMcAyADHAMcA
xQDDAMIAwQDBAMEAvwC9ALoAtQCxAK8ArACoAKQAoQCdAJkAkwCOAIcAggB+AHoAeAB0
AG8AagBiAFwAVwBUAFIAUABOAEwASgBHAEMAPwA6ADkAOQA5ADkAOQA5ADcANgAzADIA
MgAyADIAMgAxADEAMQAxADAALQAtAC4AMAAyADIAMgAyADAAMAAwADIAMQAyADIAMQAy
ADIAMwA1ADMANQA1ADUANwA3ADkAOQA2ADUANQA2ADUAOAA4ADgAOQA5ADgAOAA3ADgA
OQA5ADoAOwA8ADsAOgA5ADcANwA3ADgAOQA7AD0AOwA6ADgANAA0ADQANQA6ADoAOQA2
ADQAMwAyADIAMgA0ADQANAA0ADMAMgAxAC4ALgAvADEAMQAxADEALwAwAC4ALQAtACwA
LgAuAC4ALwAuAC4ALgArACsAKwAsAC8ALwAvAC0ALQAsACwALAAqAC0ALgAuAC8ALgAt
ACwAKgArACwALgAxADEAMQAwAC4ALQArACsAKgAtAC4ALgAvADAALwAuACsAKwAsAC4A
MQAyADIAMQAvAC4ALgAuACwALgAvADEAMwAzADMAMgAxADEAMgA0ADcAOAA5ADkAOAA4
ADkAOgA7AD0APwBCAEQARABEAEQAQwBCAEEAPwA/AEAAQgBDAEAAPAA3ADQANgA0ADIA
MgAzADMAMwAxADAALwAvADAAMgAyADIAMgAwADAALwAvAC4ALQAtAC0ALgAuAC4ALQAp
ACkAKQAoACkAKgArAC4ALQAsACsAKgAqACoAKwAtAC0ALgAvAC8ALgAtACsAKQAqACwA
LQAvAC8ALgAuADMAPwBSAGAAawBzAIQAmQCqALwA1ADlAO0A5wDaAMoAtgCiAJAAcAA5
APz/yP+e/3L/Of/9/sr+sv6y/rj+yP7k/gX/I/9G/2T/ev+M/5z/rP++/87/3f/v//7/
CQAUABsAIQAoACwAMgA2ADoAPAA/AEEAQwBDAEQARQBEAEYASgBOAFEAUgBRAFEAUABS
AFIAUwBVAFYAWABbAFsAWgBaAFoAWgBcAF8AYQBjAGUAZABkAGMAZABmAGgAawBuAHEA
cwB1AHQAdAB0AHUAdwB6AH4AgwCEAIYAhgCHAIkAjQCQAJQAmgCeAKEApACnAKkAqwCt
ALQAuAC+AMMAxADHAMkAyQDOAM4A0ADTANcA2QDZANoA2QDYANUA0wDVANUA1gDXANMA
0QDNAMkAxwDDAMAAvwC+ALoAtgCzAK0ApwCfAJgAlgCSAI8AjACHAIIAfAB2AHEAbABo
AGYAZgBkAGIAYABdAFkAVABPAE4ATwBRAFMAUABPAE4ASwBJAEcARwBIAEkASgBLAEsA
SABHAEYARABFAEcASgBOAE8ATgBNAEwATABMAEwATgBQAFIAUwBTAFIAUABPAE8AUQBV
AFcAWQBWAFUAVgBVAFMAUwBUAFYAVwBaAFoAWgBaAFkAVwBWAFcAWgBdAF8AXgBdAFwA
WQBaAA==
         </WaveFormData>
      </LeadData>
      <LeadData>
         <LeadByteCountTotal>10000</LeadByteCountTotal>
         <LeadTimeOffset>0</LeadTimeOffset>
         <LeadSampleCountTotal>5000</LeadSampleCountTotal>
         <LeadAmplitudeUnitsPerBit>4.88</LeadAmplitudeUnitsPerBit>
         <LeadAmplitudeUnits>��V</LeadAmplitudeUnits>
         <LeadHighLimit>2147483647</LeadHighLimit>
         <LeadLowLimit>268435456</LeadLowLimit>
         <LeadID>V4</LeadID>
         <LeadOffsetFirstSample>0</LeadOffsetFirstSample>
         <FirstSampleBaseline>0</FirstSampleBaseline>
         <LeadSampleSize>2</LeadSampleSize>
         <LeadOff>FALSE</LeadOff>
         <BaselineSway>FALSE</BaselineSway>
         <ExcessiveACNoise>FALSE</ExcessiveACNoise>
         <MuscleNoise>FALSE</MuscleNoise>
         <LeadDataCRC32>2315732061</LeadDataCRC32>
         <WaveFormData>
/v/+//7//v8AAAIABAAGAAMAAgABAAAAAQACAAMABAAFAAYABwAIAAcABgAFAAQABwAI
AAkACgAJAAgABwAGAAcACAAJAAoACgAKAAoACgAHAAYABQAEAAcACAAJAAoACQAIAAcA
BgAHAAgACQAKAAoACgAKAAoACQAIAAcABgAJAAoACwAMAAoACAAGAAQABgAGAAYABgAG
AAYABgAGAAUABAADAAIABQAGAAcACAAHAAYABQAEAAYABgAGAAYABgAGAAYABgAFAAQA
AwACAAUABgAHAAgABQAEAAMAAgADAAQABQAGAAYABgAGAAYABQAEAAMAAgAFAAYABwAI
AAUABAADAAIAAwAEAAUABgAGAAYABgAGAAUABAADAAIABQAGAAcACAAFAAQAAwACAAMA
BAAFAAYACAAIAAgACAAGAAYABgAGAAoADAAOABAADgAOAA4ADgAPABAAEQASABQAFAAU
ABMADwAPABAAEQASABIAEAAPAA4ACwAIAAYACAAJAAkACQAKAAoACQAJAAcABgAFAAQA
BQAHAAgACQAGAAMAAgABAAQABAAEAAQAAwACAAEAAQD+//7///8AAAMABAAEAAUAAwAB
AAAAAAACAAMAAwAFAAUABQADAAIAAQABAAEAAAAHAAgACgAKAAwAEAAXAB8AJwA3AE8A
ZAB1AIQAkgCfAK4AwADTAOEA7gD7AP0A4QCqAGAAEQDQ/5n/bv9L/zH/J/8n/yb/LP83
/0X/VP9o/37/kf+d/6T/rv+2/77/yf/U/97/6f/w//T/9//5//n/+v/8/wAAAgAGAAgA
CAAKAAoACgAJAAkACgAMAA4AEQASABMAEgAPAA4ADgASABMAFAAUABQAFAAUABQAEwAU
ABMAEwAYABkAGgAbABkAGAAXABcAGwAeAB8AIQAhACEAIAAgAB8AHwAhACUAKAAoACsA
LAAqACkAKQArAC4AMwA1ADgAOQA6ADsAOwA6ADwAPwBCAEgASgBMAE0ASwBKAEoASgBN
AE8AUgBUAFMAUgBQAE0ASwBLAEsATABOAE8AUABRAE0ASQBFAEIARABFAEUARABEAEIA
PwA6ADYANAA0ADQANQAyADAALwArACcAIgAfACEAIQAhAB0AHQAdABwAGQAVABUAFAAU
ABUAFgAVABYAEwAPAA4ADQAPABAAEgAQAA8ADwAPAA4ACgAKAAoADAAPABAAEQASABEA
DgANAAwADAAPABEAEwASABAAEAARAA8ADwAPABAAFAAUABQAEwARABAAEAAQABIAEwAU
ABUAFQAUABQAFAARABEAEQASABUAFgAXABcAFAATABAADwASABMAFQAWABQAEwARAA8A
DQANAA4ADgARABIAEgARAAwADAAKAAoADAANAA4ADgAOAA4ADgAMAAkACAAIAAgADAAN
AA0ADQALAAoACAAFAAcACAAJAAkACgAKAAkACQAHAAYABQAFAAkACgAMAA0ACgAIAAYA
BAAGAAkACgAKAAoACAAHAAYABQAFAAUABwAJAAoACwALAAkACAAFAAQABwAKAAoACwAL
AAsACQAHAAYABgAFAAUABwAJAAoACgAIAAYABAADAAQABgAHAAcACQAJAAgACAAGAAUA
BQAJAA8AEQARABEADgAMAAwADAAMAA8AEAARABEADwAPABAAEQAQAA4ACgAHAAgABwAG
AAYAAwADAAIAAQABAAIAAgADAAMAAgABAAAAAAABAAEAAQACAAEAAgADAAIAAAD+//z/
/P/8//z//f/6//r/+//8//3//P/6//n/+//7//z//v/7//v/+v/7//z//f/8//z/+v/7
//z//P/5//r//v8CAAQACAAPABUAGQAhADMASgBjAHgAjgCfAK4AvADPAN8A7AD5AAkB
BwHkAKQAUQD+/7f/fv9P/yv/Ff8T/xb/Gv8j/yv/OP9G/1j/b/+D/5D/nP+o/7L/u//C
/8r/0//c/+b/7f/x//X/9v/2//f/+P/7//z//v8CAAQABgAGAAUABQAGAAcACQAJAAkA
CgAJAAoADAALAAsACwAKAA0ADgAPABAADwAQAA8ADwARABEAEQARABMAFAAVABcAFgAW
ABQAEwAXABkAGgAcABwAGwAcAB8AHgAeACEAIgAlACUAJgApACkAKwAqACoALwAyADUA
NwA3ADgAOgA8AD4AQABCAEMARgBGAEcASABGAEcASQBKAEsATABMAEsASQBJAEkASgBI
AEcARgBFAEUAQwBBAEAAPQA9ADwAOgA7ADoAOAA0AC4ALAAsACwAKQAmACQAIwAhAB8A
HAAbABkAFwAVAA8AEAARABEADwAMAAsACQAIAAgACAAGAAYABwAFAAYABwAEAAQABQAC
AAQABQAGAAYAAwACAAEAAgAEAAQABAAEAAUABAAFAAYABAAFAAUABQAFAAQABQAHAAUA
BQAFAAYABgAGAAYABQAIAAgACQAKAAcABwAHAAcACgAKAAsADAAKAAkACAAIAAgACAAI
AAcACgALAAoACwAKAAkACQAIAAkACQAIAAcABQAFAAYABgAIAAgABwAFAAQABgAGAAgA
BQAFAAUABAAFAAYABwAGAAMAAgACAAIAAwADAAIAAQABAAIAAgABAAAAAAAAAP//AQAC
AAIAAwABAAAA//////7//v//////AAAAAAAAAAD9///////+/wEAAAAAAAAA/f/9//3/
///+//7//v/9//3//v/9//7//P/+//3//f/+/////v/9//v//P/8//3//P/9//3//P/+
//7//v////7//v/9//v//v//////AAD///3//P//////AQABAAEAAQACAAQABgADAAIA
AwAEAAUABgAHAAgACQAJAAUABQAGAAcACAAIAAYABQAEAAEA/v/8//z//f/9//3//v/+
//3//f/7//r/+f/4//n/+//8//3/+f/3//f/9//4//j/+P/4//n/+P/3//f/9f/0//T/
9P/4//j/9//3//T/8//z//T/9P/1//X/9//3//f/9f/0//H/8f/x//D/9f/4//j/+v/8
/wAABwANABUAJwA9AFQAZwB4AIYAkwCeALAAwwDRANwA6QDrANMAnABSAAEAuv+D/1j/
Nf8d/xX/F/8W/x7/Kf81/0T/Vv9s/3//i/+W/57/pv+s/7X/wP/K/9P/2v/e/+P/5f/l
/+b/5v/o/+r/7v/w//H/9P/1//b/9P/z//P/9P/2//n/+v/7//n/9//3//j/+v/7//z/
/P/9//7///8AAP3//v/9//3/AAABAAIAAwAAAAAAAAABAAIABAAEAAUABwAHAAYABgAG
AAUABgAJAAsADAAQABIAEQAPAA4ADwARABUAFgAYABsAHAAdAB0AHQAeACAAIgAmACgA
KgArACkAKAAoACgAJwApACwALgAuAC4ALQArACcAJwAnACgAKQApACkAKQAmACMAIAAe
AB4AHwAfAB4AHgAcABkAFAAQAA4ADgAOAA4ADAALAAsABgADAP///f/9//3//f/5//n/
+f/4//X/8v/x/+//7v/x//L/8f/y//H/7f/s/+v/6//s/+7/7P/t/+3/7f/s/+n/6P/n
/+j/7f/u/+//8P/t/+r/6f/o/+j/6//t/+//7f/s/+3/7//u/+3/7P/s//D/8P/w/+//
7f/s/+z/7P/s/+3/7v/v/+//7v/u/+7/7P/r/+r/6v/t/+7/7//v/+3/7f/r/+v/6v/r
/+3/7v/w/+//7f/r/+f/5//o/+j/6//s/+z/6//m/+b/5P/k/+T/5f/m/+b/6P/o/+j/
5v/k/+L/4f/g/+L/4//j/+P/4P/g/9//3f/d/97/3//f/+D/4P/f/9//3f/c/9v/2//d
/97/4P/h/93/3P/b/9r/2v/d/97/3v/g/97/3f/c/9r/2f/Y/9n/2//c/93/3f/c/9z/
2v/a/9v/3v/e/9//3//f/93/2//Z/9r/2v/b/97/3//f/97/2//a/9n/2f/a/9z/3f/d
/9//3//e/97/3P/b/9v/3//j/+X/5f/l/+X/5P/k/+T/4//m/+f/6P/p/+r/6f/o/+f/
5f/k/+X/5//p/+f/5v/j/+H/3//d/9v/2v/d/9//4P/h/9//3v/c/9v/3f/e/9//4P/g
/+H/4f/h/97/2//a/9n/2//c/93/3v/b/9r/2f/Z/9n/2v/c/97/3//e/9z/2//a/9n/
2f/a/93/3//g/+P/4P/f/9z/2v/b/93/3//g/+X/5P/i/+L/5P/s//X//f8HABcAKwA+
AE0AWgBqAHcAhgCaAK8AuwDEAM0AywCzAIIAPgDz/7L/ff9S/y//E/8H/wX/Bv8O/x//
Lf8+/1L/Zv91/3//iP+Q/5j/pP+x/7z/xv/P/9L/1v/X/9f/2f/e/+L/5v/o/+z/7v/r
/+z/6//q/+z/7f/v//L/8//1//X/9f/1//P/8//0//f/+f/7//z/+//6//n/+P/6//z/
/P/9/////////////P/8//z//f///wIAAwAFAAYABQADAAIABAAFAAgADQAMAAwADwAQ
AA4ADQANAA8AEgAXABkAHAAcABwAHAAbAB0AIAAkACgAKwAsAC0ALQAtACwALAAsADAA
MwA3ADoAOAA2ADMALwAwADEAMgA0ADUANQA1ADUAMAAtACoAKAArAC0ALgAuACsAKAAk
AB4AHAAcAB4AIAAeABoAFwAVABIADwALAAkACgALAAwACQAGAAUAAwD///7//////wAA
AAAAAP7//v/9//n/+P/3//j/+v/9//z/+v/5//j/9v/1//b/9//6//r/+v/6//r/+P/2
//b/9v/3//v//v8BAP3/+v/5//n/+v/7//z//v8AAAAAAAD///7//P/7//r//P///wIA
BQACAAAA///+/////////wAAAgACAAIAAQAAAP///P/7//3///8CAAQAAwABAP7/+//8
//3///8AAAEAAgACAAEA/P/8//r/+v/9////AQACAP///v/9//r/+v/6//v//P/+////
//////3//P/6//f/+f/8////AQD///7//P/7//v//P/9/////v/+///////9//z/+//6
//v///8BAAIAAQD+//z/+v/8//3//v8BAAAAAAAAAP///v/+//z//P///wIAAgADAAAA
///8//n/+v/8//3////+///////+//3//P/7//v//f8AAAIAAwACAAEA///+/wEAAQAC
AAcABwAJAAkACQADAAQABwAIAAkACgALAAwADQANAAkACQAKAAsADQAMAAkABwAFAAMA
AQAAAAAAAQABAAEAAgACAAEAAQD///7//f/8////AQACAAMA///9//3//f/+//7//v/+
//7//v/+/////f/8//z//P///wAAAAABAP///f/8//z//v//////AQADAAMAAQAAAP7/
//8AAAAAAwAGAAYABgAIAAwAEwAbACUAMwBLAGAAcwCEAJQAoQCuAMAA0wDhAO4A/QD/
AOcArgBkABUA0P+Z/2z/R/8r/x//H/8g/yT/Mf89/0z/YP92/4n/lf+e/6j/sv+4/8P/
zv/Y/+P/6v/u//P/9f/1//b/+P/8//7/AgAEAAQABgAGAAYABQAFAAYACAAKAA0ADgAP
AAwACQAIAAgACgALAAwADAAOAA4ADgAOAA0ADgANAA0AEAARABIAEwAQABAAEAARABQA
FgAWABcAGQAZABgAGAAXABcAGQAdAB8AIAAkACYAJAAjACMAJQAnACsALAAuAC8AMAAx
ADEAMgA0ADcAOgBAAEIARABFAEMAQgBCAEIARQBHAEoATABMAEwASwBJAEUARQBFAEYA
SQBJAEkASQBEAEEAPgA8AD4APwA/AD4APAA6ADcAMgAuACwALAAsAC0AKgAoACcAIgAf
ABsAGQAbABsAGwAXABUAFQAUABEADQANAAwADAANAA4ADQAOAA0ACQAIAAcACQAKAAwA
CgAJAAkACQAIAAQABAAEAAYACQAKAAsADAALAAgABwAGAAgACwANAA8ADAAKAAoACwAK
AAkACAAIAAsADAANAA0ACwAKAAoACgAKAAsADAANAA8ADgAOAA4ACwALAAsADAAPABAA
EQARABAADwAMAAsADAANAA8AEAAQAA8ADQALAAkACQAKAAoADQAOAA4ADQAKAAoACAAI
AAoACwAMAAwACgAKAAoACAAHAAYABgAGAAkACwAMAA0ACwAKAAgABQAGAAgACgALAAoA
CgAJAAkABwAGAAUABQAIAAgACQAJAAcABgAFAAQABAAHAAgACAAKAAgABwAGAAMAAwAD
AAUACAAIAAgABwAEAAQAAgACAAUACAAIAAkACQAJAAcABQADAAQABAAFAAcACQAKAAoA
CAAGAAQAAwAFAAgACgALAA0ADQAMAAwACgAJAAkADQAQABMAFAAVABMAEAAQABAAEQAS
ABMAFAAWABYAFgAVABMAEwAUABUAFgAWABQAEwASAA8ADAAKAAoACwALAAsACgAKAAkA
CQAJAAgABwAGAAkACwAMAA0ACgAHAAYABQAIAAgACAAIAAkACAAHAAcABQAEAAQABAAH
AAgACAAJAAcABQAEAAQABgAHAAcACQAJAAkABwAGAAQABQAGAAYACwAMAAwADAAMABAA
FwAfACcANwBNAGQAdQCGAJgApwC0AMYA3QDtAPoABwERAQEB0ACEADEA6P+t/3z/Vf8z
/yP/If8k/yT/L/89/07/Yv94/4v/mf+i/6z/tv++/8f/1P/g/+n/8v/4//v//f/9//7/
AgAGAAgADAAOAA4AEAAQABAADwAPABAAEgAWABkAGgAbABoAFwAWABYAGgAbABwAHAAe
AB4AHgAeABwAHgAeAB8AIgAjACQAJQAiACIAIgAjACYAKAAoACkAKwArACoAKgApACkA
KwAvADIAMgA1ADYANAAzADMANQA5AD0APgBAAEMARABFAEUARABGAEkATABQAFIAVABV
AFQAUgBRAFAAUgBVAFkAXABaAFoAWQBXAFUAVQBVAFYAVwBXAFcAVwBSAE8ATABKAEwA
TQBNAEwATABKAEcAQgA+ADwAPAA8ADwAOgA5ADkAMwAvACoAJwApACkAKQAlACEAIQAg
AB0AGQAZABgAGAAbABwAGwAcABsAFwAWABUAFwAYABoAGAAVABUAFQAUABIAEgASABQA
FwAYABkAGgAZABYAFQAUABYAGQAbAB0AGgAYABgAGQAXABcAFwAYABsAHAAdAB0AHAAa
ABkAGAAaABsAHAAdAB0AHAAcABwAGQAZABkAGgAdAB4AHwAfABwAGwAYABcAGgAbAB0A
HgAcABsAGQAXABUAFQAWABYAGwAcABwAGwAWABYAFAAUABYAFwAYABgAFgAWABYAFAAR
ABAAEAAQABMAFQAWABcAEwASABAADQAOABAAEgATABIAEgARABEADwAOAA0ADQAPABAA
EgATABAADgAMAAoADAAPABAAEAASABAADwAOAAsACwALAA0ADwAQABEAEQAPAA4ACwAK
AAwAEAARABMAEQARAA8ADQALAAwADAANAA8AEQASABIAEAAOAAwACwAOABAAEQARABEA
EQAQABAADgANAA0AEQAVABcAFwAXABMAEgASABIAFQAYABoAHQAeAB0AHAAbABoAGgAa
ABoAGQAYABkAGwAdABsAGAATAA8AEQARABEAEgAPAA8ADgANAA4ADgANAA0AEAAQABAA
EAANAA0ADAALAAsACwANAA8ADQAMAAsACgAJAAgABwAHAAkACgAMAA4ADAAKAAcABQAI
AAkACwAOAAsACwAKAAsACwALAAkACAAJAAsADQAOAAcABgAIAAwAEgAaACUALQAxADsA
TQBiAHMAhgCYAKkAuADKANkA4wDqAPMA9wDlALoAeAAtAOb/q/96/1H/M/8p/yv/MP84
/0n/Vf9i/3L/hv+T/53/qv+4/8T/0P/Z/+D/5P/p/+7/8v/5////BQAIAAgABwAIAAsA
DAAMAA4ADgAOABAAEQATABYAFQAVABMAEQAVABUAFwAaABoAGQAYABYAGAAYABgAGAAZ
ABwAHQAfAB8AHQAbABkAHAAeACAAIwAiACIAIAAfACMAIwAiACIAJQAlACcAKwAoACYA
JwAmACoAKwAtADEAMQAzADIAMgAzADQANQA1ADcAOgA+AEIAQwBCAEEAPwBBAEIARABG
AEYARwBJAEoASABIAEcARQBEAEUARgBIAEcARQBDAEEAQgBBAEAAQAA9AD0APAA6ADgA
NgAzAC4ALAAsAC4AMAArACYAIgAfAB4AHQAbABsAGAAXABYAEQARABEAEAANAAwADQAN
AA4ACwAKAAcABgAIAAcACQALAAkACAAIAAQABQAFAAUABAADAAQABQAIAAgABgAEAAIA
BAAEAAYACAAGAAcABwAHAAUABAAFAAcACAAJAAoADAAMAAoACAAFAAkACgAMAA4ACwAL
AAsACwALAAoACgAKAAoACwAMAA4ADgAMAAoABwAJAAsACwANAAsACwAMAAwADAALAAkA
BwAIAAkACwAMAAsACgAIAAUABgAIAAgACgAHAAcABwAGAAgACAAIAAYACAAIAAkACgAK
AAkABwAFAAYACAAJAAkACAAIAAgABwAGAAYABQAFAAUABgAHAAkABwAGAAYABQAHAAgA
CQAKAAgACQAIAAYACgAIAAcABgAIAAkACgANAAwACgAIAAUACAAKAAoADAALAAwACgAJ
AAsACwAJAAcACAAKAAsADQAMAAsACQAGAAcACAAJAAsACQAKAAoACQAKAAsACwAMAA0A
DQAOABMAEQARAA8ADQARABIAEgARABAADwAOAA0ADAALAAkACAAJAAsADQALAAgAAwD/
/wEAAQABAAIAAAABAAEAAQAAAAAA/////wEAAgADAAQAAgABAP///f/9//3///8BAAEA
AAD///7/+//6//n/+f/6//z///8CAAIAAAD9//v//P/9////AgABAAEAAAABAAEAAQD/
//7/AQADAAUABgABAAAAAAAEAAwAGAAhACkAMQBBAFMAYgBxAIIAkgCjALQAxgDTANkA
4ADjANUArwB0AC4A6f+s/3n/Tv8r/xn/Ff8V/xr/Kv85/0f/WP9o/3b/f/+H/5L/nv+q
/7b/v//E/8j/zf/Q/9L/1f/b/+H/5v/o/+n/6v/t/+7/7P/u/+7/7v/y//P/9f/4//f/
9//1//P/9f/1//f/+v/5//n/+f/4//b/9v/2//b/+P/6//r/+//4//X/8v/v/+//8P/x
//P/8f/y//H/8f/y//H/7//u//D/8f/0//n/9v/0//X/9P/2//f/+f/9//z//////wAA
//8AAAEAAQAFAAgADAAQABEAEAAPAA0ADwAQABIAFAAUABUAFwAYABcAFgAUABEAEgAT
ABQAFgAVABMAEQAPAA4ADQAMAAwACwALAAoACAAHAAQAAAD6//j/+P/6//z/9//y/+7/
6//s/+v/6f/p/+j/5//m/+H/3f/d/9z/2f/a/9v/2//c/9r/2P/U/9L/1f/T/9T/1f/U
/9T/1f/S/8//z//P/87/zv/Q/9L/1v/U/9L/0P/O/9D/0P/S/9T/0v/V/9f/2f/U/9L/
0v/T/9b/1//Y/9r/2v/Y/9b/0//W/9b/1//Y/9b/1//Y/9n/1//W/9b/1v/Y/9n/2v/c
/9v/2v/Z/9f/2P/Z/9j/2f/Y/9n/2//c/9z/2//Z/9f/1//Z/9z/3v/d/9z/2v/X/9j/
2v/a/9z/2//b/9v/2v/Y/9j/2P/W/9f/2P/a/9z/2//b/9r/2f/b/9z/3P/b/9n/2v/b
/9v/2P/Y/9f/1//Y/9r/3P/f/97/3P/b/9n/2f/a/9v/3P/b/93/3f/c/9z/2v/Z/9j/
2f/b/93/4f/f/97/3f/b/9z/3v/e/+D/3v/g/9//3//f/9//3f/b/93/4P/i/+X/5P/j
/+H/3v/f/+D/4f/j/+L/5P/l/+X/5f/l/+T/5P/o/+n/6//x/+v/6//p/+v/7v/x//L/
8//0//L/8v/y//H/8f/x//L/8//1//T/8f/v/+7/6//o/+b/5//p/+r/6//p/+j/5v/l
/+f/6P/p/+r/7P/t/+3/7f/q/+f/5v/l/+f/6P/p/+r/5//m/+X/5f/l/+b/6P/q/+z/
7P/r/+v/6P/n/+f/6P/p/+v/7P/v/+3/7f/r/+r/7P/t/+7/7v/x//L/8P/u//D/9v8B
AAsAEwAhADMARgBVAGQAdACBAJIApgC9AMsA1gDfAOEAywCcAFgADQDM/5X/av9D/yP/
Ef8N/w7/FP8j/zP/RP9Y/2j/ef+F/47/mP+g/6z/uf/G/9D/1//e/+L/4//l/+f/6v/u
//L/9P/4//r/9//4//f/9v/4//n/+//+//3////////////9//3//v8BAAMABQAGAAUA
BAADAAIAAwAGAAcACQANAA0ADQANAAoACgAKAAsADwASABMAFQAWABUAEwASABUAFQAX
ABsAHAAcAB8AIAAeAB0AHQAfACQAKQArAC4ALgAuAC4ALQAwADIANQA4ADoAPAA+AD8A
PQA8ADwAPABAAEMARwBKAEgARgBDAD8AQABBAEIARABFAEUARQBFAEAAPQA6ADgAOgA7
ADsAOgA5ADYAMgAsACsAKgArACwAKQAmACQAIwAeABsAFwAVABcAFwAXABMAEAAPAA0A
CQAJAAkACAAIAAoACgAIAAgABwADAAIAAQAEAAYACQAIAAUABQAFAAQABQAGAAcACgAK
AAoACgAKAAkABgAFAAQABQAJAAwADwAKAAgACAAJAAoACwAMAA4AEAAQABAADwAOAAwA
CwAKAAwADwASABUAEwAQAA4ADAAOAA8AEAASABIAEgASABEADwAPAA0ADQAPABEAFAAW
ABMAEQAOAAsACgALAA0ADgAPABAAEAAPAAwADAAKAAoADQAPABEAEgAPAA4ADQAKAAoA
CgALAAwADAANAA0ADQALAAoACAAFAAcACgANAA8ADQAMAAoACQAKAAoACgALAAoACgAL
AAsACQAIAAcABgAHAAsADQAOAA0ACgAIAAYABwAHAAcACQAKAAoACgAJAAYABgAEAAQA
BgAKAAsADQAKAAkABgADAAQABgAHAAkACgALAAsACgAHAAYABQAFAAcACgAMAA0ACgAJ
AAcABgAIAAcABwALAA0ADQALAAkABgAIAAgACAAIAAsADAANAA0ACAAHAAcABwAIAAgA
BgAFAAMAAQD///7//f/9//z/+//9//7//v////3//P/7//r/+//9//7///////3//f/9
//3//P/7//r/+v/6//r/+//5//j/+P/4//v//P/8//3//P/7//v//P/7//v/+v/7//z/
/f/8//z/+//7//v/+v/9//7/AgAEAAYACgANABUAHwApADsAVABpAHwAjgCdAKoAugDP
AN8A7gD/AA0BBwHkAKIAUQAAALv/hv9Z/zX/H/8b/xz/Hv8l/zP/QP9Q/2b/ff+P/5r/
pv+w/7j/v//I/9L/3f/o//L/9//7//3//v/+//7/AAAEAAYACQAMAA0ADgANAA0ADgAQ
ABMAFQAVABUAFwAVABUAFgAWABcAGAAYABoAHAAeACAAHgAeABwAGwAgACEAIgAjACQA
JAAkACUAJQAmACUAJQAqACsAKwAsACoAKQAqAC0ALwAwADQANgA4ADcANwA5ADoAPQA9
AD4AQgBEAEYARwBHAEgASgBMAFIAVABWAFcAWQBYAFgAWABXAFkAXABeAF8AYABgAF8A
WwBbAFsAXABfAF8AXwBfAFwAWQBWAFQAUgBTAFMAUgBVAFQAUgBOAEkARgBFAEQARABC
AEEAQQA+ADsANwA1ADMAMwAzAC8ALgAvAC8ALQAoACcAJQAkACUAJgAlACYAJgAjACMA
IwAiACIAIwAgACAAIQAiACIAHwAeAB0AHgAhACIAIwAkACIAIAAgACAAHwAhACIAIwAi
ACIAJAAnACQAIwAiACIAJgAmACYAJQAlACQAJAAkACIAIwAkACUAJgAmACcAKAAmACUA
JAAkACcAKAApACkAJwAnACUAJQAkACUAJwAoACkAKQAoACcAIwAjACQAJAAnACgAKAAn
ACYAJgAkACQAIgAjACQAJAAlACYAJwAmACMAIgAiACIAJgAnACcAJwAkACQAIwAhACEA
IgAjACMAJQAmACYAJwAjACIAIQAhACMAJAAmACcAJQAkACMAIgAgACMAJAAkACcAJgAm
ACYAJAAjACIAIwAlACYAJwAnACYAJgAkACQAJAAmACUAJQAoACkAKAAnACQAJAAjACMA
JgAnACcAJgAnACYAJQAlACUAJgAmACUAKAApACkAKgApACcAJgApAC0ALwAvAC8ALgAu
AC8AMAAvADAAMgA0ADYANgA2ADYANQA0ADMAMQAxADMANgA5ADYANAAwAC0ALQArACkA
KAApACsALAAtACkAKAAmACUAJwAoACkAKgAoACkAKQApACkAJwAnACcAKgAqACoAKgAm
ACQAIgAhACMAJAAmACgAJwAmACQAIwAjACMAJAAmACgAKQApACsAKQAnACMAIAAiACUA
KAAqACsAKAAmACYALAA2AEMATQBXAGkAfQCMAJ0ArAC6AMkA3ADyAAEBCwEUARsBDwHr
AKwAYgAbAN7/rf+E/2H/S/9H/0f/TP9Y/2n/ef+M/57/sP+7/8P/zP/Y/+L/7v/7/wQA
CgARABQAFgAXABsAHwAiACYAJgAoACwALgArACwAKwAqAC4ALwAxADQANAA1ADQAMwAx
AC8ALwAwADMANQA3ADgANwA2ADUANAA1ADgAOQA7ADwAOwA6ADkAOgA6ADoAOwA+AEAA
QABBAEEAPwA8ADoAPQA/AEMASQBHAEYASABIAEoASQBJAEsATwBTAFQAVgBWAFYAVgBV
AFkAXABgAGQAZgBmAGYAZQBnAGYAZgBmAGgAawBvAHIAcABuAGsAZwBnAGkAawBuAG0A
awBpAGcAZQBjAGEAYABhAGMAZABkAGIAXgBZAFIAUgBSAFQAVgBSAE4ASwBJAEgARQBB
AD8AQQBBAEEAPQA6ADkANwAzADMANQA2ADgANwA2ADMAMgAyAC8ALwAvADEAMgA0ADIA
LgAtACwAKgAsAC4AMAA0ADMAMgAxADAAMgAwADAAMAAyADUANwA5ADUAMgAxADEANAA1
ADYAOAA3ADYANQAzADUANAA0ADQANgA3ADgAOQA2ADQAMwAyADMANQA3ADoAOQA4ADcA
NQAzAA==
         </WaveFormData>
      </LeadData>
      <LeadData>
         <LeadByteCountTotal>10000</LeadByteCountTotal>
         <LeadTimeOffset>0</LeadTimeOffset>
         <LeadSampleCountTotal>5000</LeadSampleCountTotal>
         <LeadAmplitudeUnitsPerBit>4.88</LeadAmplitudeUnitsPerBit>
         <LeadAmplitudeUnits>��V</LeadAmplitudeUnits>
         <LeadHighLimit>2147483647</LeadHighLimit>
         <LeadLowLimit>268435456</LeadLowLimit>
         <LeadID>V5</LeadID>
         <LeadOffsetFirstSample>0</LeadOffsetFirstSample>
         <FirstSampleBaseline>0</FirstSampleBaseline>
         <LeadSampleSize>2</LeadSampleSize>
         <LeadOff>FALSE</LeadOff>
         <BaselineSway>FALSE</BaselineSway>
         <ExcessiveACNoise>FALSE</ExcessiveACNoise>
         <MuscleNoise>FALSE</MuscleNoise>
         <LeadDataCRC32>1627509867</LeadDataCRC32>
         <WaveFormData>
AgACAAIAAgAEAAYACAAKAAYABAACAAAAAQACAAMABAAGAAYABgAGAAUABAADAAIABQAG
AAcACAAFAAQAAwACAAMABAAFAAYABgAGAAYABgAFAAQAAwACAAUABgAHAAgABgAEAAIA
AAABAAIAAwAEAAQABAAEAAQAAwACAAEAAAADAAQABQAGAAMAAgABAAAAAQACAAMABAAE
AAQABAAEAAMAAgABAAAAAwAEAAUABgAEAAIAAAD+////AAABAAIAAgACAAIAAgD///7/
/f/8//7/AAACAAQAAQAAAP///v///wAAAQACAAAAAAAAAAAA///+//3//P///wAAAQAC
AP///v/9//z//f/+////AAAAAAAAAAAAAP///v/9//z///8AAAEAAgAAAP7//P/6//3/
/v///wAAAAAAAAAAAAD+//7//v/+/wAAAgAEAAYAAwACAAEAAAADAAQABQAGAAgACAAG
AAYAAwADAAUABgAHAAcABwAFAAEA///8//v//f/9//7//v/+//7//P/8//r/+f/6//r/
/P/+//z/+//3//X/9P/z//X/9v/3//j/9v/2//b/9f/z//L/8v/x//T/9f/2//X/8v/x
//H/8v/z//T/9f/1//f/9v/1//T/8v/x//L/8v/3//j/+P/1//X/8v/z//j/AQAVAC4A
RQBVAGUAdACHAJ4AvQDeAPkAEwEtATYBJAHsAJUAMwDf/6X/g/9t/13/Vv9W/1j/W/9g
/2f/c/+B/5P/nv+n/67/s/+2/7r/w//L/9X/2//h/+T/4//j/+P/4v/i/+X/5//r/+z/
7f/t/+3/7f/s/+v/7f/t//D/8f/x//L/8P/v/+7/7//w//L/9P/1//P/8//y//H/7//w
//D/8v/1//b/9v/3//P/8v/x//H/8v/1//j/+f/5//n/9//3//f/9//3//n/+//8//3/
///+//3//P/8////AgAEAAYABgAGAAcABwAGAAYABwAIAAwADQAOAA8ADQANAA0ADQAR
ABMAEwATABMAEgASABEADAAPABAAEQAUABQAEgASAA8ADAALAAsADQAOABAAEQAPAA0A
CwAJAAcABwAIAAgACQAIAAcABwAEAAEA///+/wAAAAAAAP/////7//r/+P/z//X/9f/2
//f/+P/4//j/9f/x//D/7//y//P/8//z//X/8//z//H/7v/u//D/8v/0//X/9v/2//H/
7//v//H/8//1//X/9f/1//T/8v/w/+//8P/x//L/8//0//X/8v/x/+//7//v//L/9v/3
//f/+P/1//T/8v/x//L/9P/0//f/+P/3//f/9P/x//D/7//y//X/9v/2//j/9f/y//L/
8f/x//H/8v/1//X/9f/y/+7/7f/t/+7/8P/x//L/8//1//H/7//u/+z/7P/u//D/9f/2
//f/9P/v/+//7//w//L/8v/0//T/9v/0//H/8P/t/+3/7v/u//L/8//0//P/7v/u/+7/
7//x//P/9f/1//X/8v/w//D/7f/t/+//8v/1//X/9P/y/+7/7v/t/+3/8f/z//P/8//1
//L/7f/v/+7/7f/v/+//8P/z//T/8//v/+3/7P/s//H/8f/x//L/9v/y//D/8P/v//D/
8//0//j/+//7//n/9v/0//T/9P/0//b/+P/4//r/9//3//n/+v/4//f/9v/z//P/8//y
//P/8f/v/+7/7P/v//D/7//w/+3/7f/v//D/7v/w/+7/7f/t/+3/7v/v/+7/7P/q/+j/
6f/q/+v/6//o/+j/6f/p/+n/6f/p/+f/6f/p/+r/7P/q/+r/6v/p/+z/7P/s/+z/6f/p
/+v/7P/p/+r/7v/v/+//8P/v//D/8f/7/xAAKQBBAFkAcACDAJgAsQDSAPMADwErAUYB
TgE0AfMAjwAlAM3/kf9v/1v/Tv9O/1T/V/9a/13/Y/9t/3n/iv+Z/6T/rf+0/7r/v//F
/8v/z//X/97/4//n/+f/6P/m/+f/5//p/+j/6//t/+//8f/w/+//8f/x//H/8f/w//D/
8v/z//T/9//0//T/9P/z//X/9//4//n/+P/4//f/+P/6//r/+f/5//v//P/9/////f/9
//3/+//9//////8BAAEAAQABAAMABAAEAAQABQAGAAcACAAKAAoACgAJAAgADAAOABEA
EwASABIAEwAUABUAFQAVABUAGAAZABoAGwAaABsAGgAZABwAHAAdAB0AGQAbABsAGwAc
ABwAGgAaABsAGgAbAB0AGgAYABcAFQAXABcAFwAXABQAEwATABIAEgAQAA4ADQAOAA0A
DQAOAAoACAAGAAMABQADAAQABAD//wEAAQACAAAAAAD///7//v/9////AQAAAP///f/7
//3//f//////+//6//v//P/9//3//f/8//v/+//9/wEAAAD///z/+f/9//7//v/+//3/
/v///wAA/v/+//7/+v/9//3///8BAAEAAgAAAP3/AAD//wAAAAD//wAAAgACAAIAAgAA
AP///////wEAAwAAAAEAAAD+/wIAAQAAAAIA////////AAABAAEAAQD+//////8AAAIA
AgABAAAA//8BAP////8AAP///v///wAAAQAAAP//+v/7//3///8CAAIAAAAAAP7/AQAA
AP7//v/9//3//v/+//////////3//P/+/wAAAwACAAEAAAD9//7//v///wIAAAD//wAA
AgABAAEAAAD+//7/AAABAAMAAwADAAEA//8DAAIA//8DAAAA//8BAAEAAQADAAMAAQAB
AAEAAgAEAAUAAwABAAAABAACAAIABAABAAIABQAGAAYABwAHAAUABgAIAAoADAAHAAYA
CQAKAAsADAANAA4ADQAOAAwACwAMAAwADwAPAA8ADQALAAkABgAFAAUABQAGAAYACAAI
AAYABgADAAMABQAGAAcACgAJAAkABAADAAMAAwAEAAQABAAEAAQABAAEAAMAAQAAAAAA
//8CAAMABAADAAAA/////wAAAQACAAMAAwAEAAQABAAEAAAA//8AAAAABQAGAAYABQAD
AAIAAwAIABMAIwA8AFMAZwB5AIgAlwCuAM0A7gAHASEBOQFEATQBAAGrAEcA8f+3/5X/
gf9z/2z/cP9y/3P/eP9//4n/mf+r/7j/v//I/83/0P/U/9v/4f/p/+//9f/4//n/+f/5
//r/+v/8//3/AAAAAAIAAwAEAAUAAgABAAMAAwAIAAkACQAKAAcABwAHAAkACQAKAAsA
CwANAA0ADAALAAoACgAJAAoADQAOAA4ADwANAAwACwALAAsADQAPAA8AEQARAA8ADwAP
AA8ADwARABUAFgAXABkAGAAXABYAFgAYABoAGwAcAB4AHgAfAB8AHAAcAB0AHgAiACMA
JAAlACMAIwAjACMAJQAnACcAJwAoACgAKQApACMAJQAlACUAKAAoACYAJgAkACIAIgAj
ACQAJAAlACUAJwAlACMAIQAeAB0AHQAcAB8AHgAdAB0AGQAXABYAFgAWABYAFgAVABcA
EwASABAADAANAAwADAANAA4ADgAOAAoABwAHAAcACAAJAAkACQAKAAkACgAJAAcABgAH
AAgACgALAAwADAAIAAUABAAFAAcACQAJAAkACgAKAAkACAAFAAYABwAIAAkACgALAAgA
BwAFAAUABQAGAAoACwALAAsACQAJAAgABQAGAAgACAAJAAoACQAJAAcABQAFAAUABgAJ
AAoACgALAAkABwAIAAcABwAHAAgACwALAAsACAAGAAUABQAGAAYABwAIAAkACgAHAAYA
BgAFAAQABQAGAAoACgAKAAYAAwADAAMABAAEAAQABgAGAAcABgAEAAQAAwADAAQABAAG
AAcACAAHAAIAAgACAAMAAwAFAAcABwAGAAQAAwAEAAIAAQACAAQABwAHAAYABAACAAIA
AQABAAMABQAFAAUABgAEAAAAAwAAAP//AQABAAQABwAIAAcABQADAAIAAgAFAAUABQAG
AAkABgAFAAYAAwAEAAcACAAJAAsADAALAAoACgAKAAoACQAMAA8AEAARABIAEQAQAA0A
DAAOAA8AEgAUABMAEQAPAAsACgAJAAcABwAKAAsADQAOAAwACgAGAAQABgAHAAoADAAK
AAwACgAJAAQAAwADAAMABQAGAAcACAAFAAQAAwABAAEAAgAEAAUABQAFAAUAAwAAAP//
//8AAAQABgAIAAkABgAEAAIAAAAAAAEABAAGAAkACAAEAAEA//8CAAcADAAXACkAQABT
AGEAbwB+AI8ApgDHAOoAAwEXASsBNAEkAfQApQBJAPn/wf+f/4n/d/9s/2z/bv91/3z/
hf+R/6H/sf+6/7//xP/J/87/1v/h/+n/8f/1//f/+P/3//f/9//6//7/AQADAAcACAAH
AAUAAwABAAIAAwAHAAkACwALAAoACgAIAAcABgAHAAoADAAOAA8ADAALAAkABwAIAAoA
CwAOAA4ADgANAA0ACgAKAAoACwAMAA8AEgATABIAEQAOAA0ADwARABMAFwAWABYAFgAX
ABUAFQAVABYAGgAcAB0AHgAdABwAHAAbABwAHgAhACQAJQAlACUAJQAjACMAIwAjACgA
KwAsAC0AKgAoACcAJQAjACcAKQArACwALAAqACoAJgAkACQAJQAnACgAKgArACoAJwAk
ACEAJAAlACcAKAAnACQAIQAfABsAGQAYABgAGwAcAB0AHQAaABUAEwAQABAAEwAUABYA
FQAUABIAEAAMAAkACQAJAA4ADwAPAA8ADQALAAsACQAJAAoADQAQAA8ADwAPAA4ACwAJ
AAkACwAPABEAEQARABAADgALAAgACQAMAA8AEgAQABAAEAAMAAsACQAJAAkADgASABMA
EwAQAA0ADAAKAAwADgARABIAEAAQAA4ADQANAAsACwALAA4AEQASABIADwALAAcABgAH
AAkACwAOAA8ADwAPAAwACAAHAAcACAALAA0ADwARABAACwAIAAYACAAIAAoADAAMAAwA
DAAIAAcABwAHAAgADAAMAA4ADgALAAgABAACAAMABQAIAAoACQAJAAkABwAGAAYABgAH
AAkACwANAA0ACgAGAAMAAgACAAMABgAKAAkACQAIAAYABAAEAAMAAwAHAAkACQAJAAgA
BAD+////AAABAAUABwAGAAcABgADAAIAAQABAAIABwAHAAcACAAJAAQAAQAAAAEABAAJ
AAwACwALAAoABwACAAIABAAGAAgACgAMAAwACgAKAAcABwAJAAoADAALAAoABwAFAAMA
AAD//wEAAQACAAIAAgACAAAAAAD+//3//v/+/wEABAADAAMA///9//z/+//+//7//v/+
//7//v/+//3/+//6//r/+f/8//3//v/9//v/+f/4//j/+v/8//7///////7//f/8//r/
+f/6//r//f8AAAAA/f/7//r/+/8AAAsAGwA0AEkAXQBxAIAAkQCoAMcA6AAFAR8BOwFG
ATYBAAGpAEMA7f+z/4//d/9l/17/Xv9g/2P/aP9v/3f/h/+b/6j/r/+0/7v/wP/E/8v/
0//b/+P/5//q/+v/6//r/+z/7P/w//H/9P/0//X/9f/1//X/9P/z//X/9f/4//n/+f/6
//b/9f/0//X/9//4//n/+f/5//n/+P/3//b/9v/1//b/+v/6//n/+f/3//b/9f/1//b/
+f/8//3//f/9//v/+//7//v/+//9/wEAAgADAAUAAgABAAAAAAAEAAYABwAIAAgACAAJ
AAkACQAKAAwADgASABMAFAAVABQAEwASABEAFQAXABcAFwAZABgAGAAXABIAFQAWABcA
GgAaABgAGAAVABIAEQARABQAFAAVABUAFQATABEADwAMAAsACwAKAAwADAAMAA0ACAAF
AAMAAgAEAAQABAADAAMA///+//z/9//5//n/+v/7//z//P/8//j/9f/1//X/+v/7//v/
+//5//f/9//1//P/8v/z//T/+P/5//r/+v/2//P/8v/z//f/+f/5//n/+f/4//b/9P/z
//T/9f/2//f/+P/5//b/9f/z//P/8//1//j/+P/3//f/9f/1//T/8//0//b/9v/3//j/
9//3//P/8f/x//H/9P/3//j/+P/4//X/8v/y//H/8f/x//L/9P/1//b/9P/w/+//7//w
//L/8//0//X/9f/x/+//7v/u/+7/8P/y//b/9v/2//L/7f/t/+3/7v/w//D/8v/y//L/
8P/t/+z/6v/r/+3/7v/w//H/8v/x/+7/7v/u/+//7//x//P/8//y//D/7//w/+3/7f/v
//L/9f/1//T/8v/u/+7/7f/t//H/8//z//P/9f/y/+3/7//t/+3/8P/x//P/9f/1//P/
8f/v/+7/7v/z//P/8//0//f/9P/z//T/8//0//f/+P/5//v//P/7//r/+P/2//b/+f/6
//v//P/+//7//P/8//n/+f/7//z//f/9//3/+//5//f/9P/z//X/9f/2//b/9v/2//T/
9P/x//H/8//0//X/+P/3//f/8//x//D/7//y//L/8v/y//L/8v/y//H/7//u/+7/7f/w
//H/8v/x/+7/7f/t/+7/8f/y//P/8//z//L/8f/w/+//7//x//L/9//4//j/9f/z//D/
8f/2////DwAoAD8AUQBjAHQAhwCcAL0A4gADAR0BOQFKAUQBFgHFAF8AAQC7/5H/df9j
/1j/WP9a/1n/Xv9n/3H/gf+R/6D/qf+u/7X/uv/A/8X/z//Z/9//5//q/+v/6//r/+r/
7P/v//H/9f/2//f/9//3//f/9f/1//j/+f/+//////8AAPz/+//6//v//P/+/wAAAQAD
AAMAAgABAAAAAAD//wAABQAGAAYABwAFAAQAAwADAAUABwAJAAkACwALAAkACQAJAAkA
CQALAA0ADgAPABEAEAAPAA4ADgARABQAFgAYABkAGgAcAB0AGwAcAB4AIAAkACUAJgAn
ACYAJQAkACMAJgApACoAKwArACoAKgApACUAJwAnACcAKQAqACkAKgAnACQAIwAjACYA
JgAnACcAKQAnACUAIwAhACEAIgAiACMAIgAhACEAHAAZABcAFgAYABgAGAAXABkAFQAU
ABIADQAPAA8AEAARABIAEgASAA4ACwALAAsADAANAA0ADQANAAsACwAJAAgACAAKAAwA
DgAPABAAEAANAAsACwANAA8AEQARABEAEQAQAA4ADAAKAAwADgAQABEAEgATABAADQAL
AAsACwAMABAAEQARABIADwAOAAwACgAMAA8AEAATABQAEwATAA8ADQANAA0AEAATABQA
FAAWABMAEAAQAA8ADwAPABAAEwATABMAEAAOAA0ADQAOABAAEQASABMAEwAPAA0ADAAM
AAwADgAQABQAFAAUABAACwALAAsADAAOAA4AEAAQABIAEAANAAwACwALAAwADAAQABEA
EgARAAwADAAMAA0ADQAPABEAEQARAA4ADAAMAAkACQALAA4AEQARABAADgAKAAoACQAJ
AA0ADwAPAA8AEAAOAAoADQAMAAsADQANAA8AEQARAA8ADQALAAoACgANAA0ADQAOABAA
DAAKAAoACQAKAA0ADgAPABEAEgARAA4ADgAOAA4AEQAVABgAGQAYABcAFgAVABQAFgAW
ABQAFAAUABUAGAAaABgAFQASAA0AEAARABEAEwAQAA8ADwAOAA4ADgAMAAwADgAPABIA
FAASABIADgALAAwADQAPABEAEAAOAAwACgAKAAoACgAJAAkACgAMAA0ADQALAAkABQAH
AAkADAAQAA0ADAALAAkACwAKAAkACAAJAAkACwAMAAUABAAEAAcACQAOABMAGAAbACcA
OgBNAF8AcwCGAJkAsgDPAO4AAwEXASsBOAEuAQgBvQBhAAsAzf+h/4f/df9u/3L/dv9/
/4j/j/+V/5//rf+2/73/yP/T/9r/4v/p/+3/7//x//P/9v/7/wEABQAIAAYABgAFAAYA
BAAHAAcABwAHAAkACQAMAA0ADAALAAkACAAJAAsADQARAA8ADgANAAsADQANAAwACwAM
AA4ADwASABAADgALAAkACwAOABEAFQARABEAEQAPABAAEQAQABEAEwAVABcAGwAYABYA
FAATABcAGQAbAB4AHgAeAB0AHAAeAB4AHwAfACEAIgAkACYAJwAlACMAIQAjACUAJwAp
ACgAKQAoACcAJwAmACYAJQAjACcAKQArACoAKAAkACIAIgAiACQAJwAmACQAIwAhACIA
IQAgAB8AIQAhACIAIgAgABwAGAAVABcAFwAYABoAGAAWABQAEQATAA8ADgAMAAoADQAO
ABAADgAMAAkABgAJAAkADAAPAA4ADQALAAkACwAJAAkABwAHAAgACwAOAAsACQAHAAQA
BAAFAAgADQANAA0ACwAJAAoACgAJAAgACgAMAA4AEAANAAwACwAGAAgACQAMAA8ADgAQ
AA8ADQANAAsACwAKAAwADgARABIAEAAOAAoABwAIAAkADAAPAA4ADwAOAAwADQALAAkA
CgALAA0ADwASAA8ADQALAAYABwAJAAwAEAAPAA0ACwAJAAoABwAGAAYACAAIAAoADAAK
AAgABgAAAAAAAwAGAAoACgAIAAgABgAHAAYABAAEAAYABwAJAAoABwAFAAMA/////wIA
BQAJAAgABwAGAAMABAACAAEAAgACAAMABgAKAAcABQACAP7///8CAAQABwAHAAcABQAD
AAYABAAAAAMABQAFAAgACQAFAAUAAwD//wIAAwAFAAgACQAHAAUABAAJAAYABQAGAAgA
CgAOABAADQANAAwACQAQABQAFAARABAADwAOAAwADAAKAAoADAANABAAEgAOAAsACAAD
AAUABQAEAAUABAADAAMAAgACAAIAAAAAAAEAAwAHAAoABwAGAAEA/f/+////AQADAAEA
AAD///7/+//6//n/9//5//r//P/9//z/+f/2//H/8v/z//X/+P/3//b/9f/z//H/8P/v
/+7/7//x//X/+P/x//D/8P/x//X//v8FAAoAEwAjADQARQBVAGUAegCRAKwAywDkAPcA
BwEVARAB8gCyAF0ACQDH/5v/f/9p/1v/XP9g/2b/c/96/4P/j/+b/6P/qP+v/7b/wf/K
/9L/2f/b/93/3//h/+L/5f/p/+//8v/y//H/8f/z//L/8f/x//H/8f/0//X/+f/7//v/
+f/2//T/9v/3//j/+//6//r/+v/5//n/+f/4//f/+v/8//3/AAAAAP7/+//5//r//P/+
/wEA/v///wAA/////////f/9/wEAAwAFAAkACAAGAAQAAwAGAAcACAAKAAsADAAMAAwA
CgAKAAsACwAOABAAEwAWABUAEwARAA8AEgATABQAFQAWABcAFgAVABUAFAAUABMAEQAV
ABcAGQAWABQAEAAOABAAEAASABUAEwASABIAEQAPAA0ACwAJAAwADQAPABAADAAIAAQA
AQABAAEAAgAEAAMAAgABAP///f/5//j/9v/2//n/+v/8//r/+P/1//L/8v/x//P/9f/2
//X/8//x//H/7//v/+3/7v/w//T/+P/2//P/8P/s/+7/7//y//f/9v/3//b/9f/z//L/
8P/u//H/9P/3//r/+P/2//T/7v/w//H/9P/3//j/+v/5//f/9v/z//L/8P/z//b/+v/8
//r/+P/0//H/8v/z//b/+f/3//n/+f/4//r/9//0//T/9//5//v//v/7//n/9//y//T/
9f/3//r/+f/5//n/+f/5//X/8//y//X/9v/5//z/+v/4//b/8P/w//P/9v/6//r/+P/4
//b/9v/0//H/8P/y//X/+f/8//n/9//1//H/8P/y//T/9//2//f/+P/3//b/9P/z//T/
9v/3//r//v/7//n/9v/y//T/9v/3//n/+//7//n/9//5//b/8f/z//b/9//7//3/+f/5
//f/8//0//X/9//6//r/+f/4//j//P/4//b/9v/5//z/AQAEAPz/+f/5//v//v8BAAIA
AwAEAAMAAgD///7//v///wIABAAEAAMAAgD///3/+//4//f/+v/7//3//v/8//r/9v/0
//b/9//6//z//P/+//z/+//2//X/9f/1//f/+P/5//r/9f/0//P/8f/x//L/9P/1//f/
9//3//X/8v/x//H/8v/0//b/+P/5//j/9v/0//L/8v/z//b/+P/7//r/9v/z//P/9P/5
/wAACQAXACwAPwBPAF8AbgCBAJoAuwDgAP0AEwEnATIBJgH6AKsATQD5/73/l/99/2f/
Wv9Y/1r/Xf9o/3P/ff+L/5n/ov+p/67/s/+6/8L/y//X/9//5f/n/+j/5//n/+n/7P/u
//D/8f/0//T/9P/z//L/8f/z//P/9v/3//n/+f/4//j/9f/1//X/9//4//r//P/9//z/
+//5//f/+P/6//v//v8AAAAA//////3//P/7//v//v8BAAQABQAEAAMAAAD//wIAAwAE
AAcABgAGAAYABwAFAAUABQAGAAsADgAQABIADwAOAA4ADQAOABAAEwAWABsAGwAbABsA
GgAZABgAFwAaAB0AHgAfAB4AHAAbABkAFwAbAB0AHwAgACAAHgAeABoAGAAYABkAGwAc
AB4AHwAcABkAFgATABYAFwAZABoAGAAWABQAEwAPAA0ADAAMAA0ADgAPAA8ADAAHAAUA
AgABAAMAAwAEAAQABAADAAIA/v/7//v/+////wEAAgADAAAA/f/8//n/+//8////AgAC
AAEAAAD+//v/+f/5//v///8BAAEAAQD+//z/+f/2//f/+v/9/wAA/v/+//7/+v/5//f/
9//3//r//v///////P/5//j/9v/3//r//v8AAP7//v/8//v/+f/3//f/9//5//3///8A
AP7/+//4//j/+v/7//z//v/+//3//P/4//b/9f/1//b/+f/7//3////+//n/9v/0//X/
9v/5//z//P/8//z/+P/z//P/8//0//f/+P/7//z/+v/4//X/9P/0//X/9//4//f/9//3
//X/9P/0//T/9f/5//v//f/9//r/9v/z//L/8v/z//b/+v/7//v/+v/4//b/9v/1//X/
+//9//3//f/8//j/8v/z//T/9f/5//v/+//9//3/+//4//f/9//4//3//f/9//7////6
//f/9v/3//r///8CAAIAAQABAP3//P/+//7//v/+/wEAAgABAAIA/////wEAAgAFAAUA
BQADAAAA///9//3//P/7//v/+v/7//z/+//8//r/+f/6//r//P/+//z/+//6//n/+f/5
//n/+P/3//b/9f/2//f/9//1//T/9P/z//j/+f/6//n/9v/1//X/9v/1//b/9//3//n/
+P/3//b/9P/z//T/9P/3//r//P/9//3//P/5//r/AQANACAAOwBRAGUAeACHAJoAtwDa
APsAGQE3AVABVgE6AfcAlQArANn/of+B/2v/Xv9c/2D/Yf9k/2v/cf97/43/nv+r/7T/
u//A/8T/yf/P/9f/3//n/+7/8f/x//H/8P/w//L/8//2//b/+f/7//3////8//v//f/9
/wAAAQABAAIA////////AQABAAIAAwADAAUABwAIAAkABwAGAAQABAAJAAoACgALAAoA
CgAKAAsACgALAAwACwAOAA8ADgAPAA4ADQAMAA0AEQASABMAFQAVABUAFQAWABYAGAAZ
ABoAHQAeACAAIQAeAB4AHwAgACYAJwAoACkAKQApACkAKQApACsAKwArAC4ALgAvAC8A
KwAtAC0ALQAwADAALgAuACwAKgAqACsAKgAqACsAKwAuAC0ALAArACkAJwAmACQAJwAm
ACUAJQAjACEAIAAgAB4AHgAeAB0AHgAbABsAGgAWABcAFgAWABgAGAAXABYAFQATABQA
FQAWABUAEwARABQAEwAUABMADwAOAA8AEAAUABUAFgAWABUAEwATABUAFAAVABQAEwAV
ABYAFgAWABMAFAAVABYAGAAYABgAFAAUABMAFAAVABUAGAAYABcAGQAXABcAFgATABQA
FgAWABcAGAAXABcAFwAVABUAFQAVABcAFwAWABgAFwAWABgAFQAVABUAFgAYABkAGgAY
ABQAEwATABQAFAAVABYAFwAZABcAFwAYABUAFAAVABYAGgAaABoAFgAVABUAFQAWABcA
FgAXABYAGAAYABcAGAAVABUAFgAWABgAGQAaABkAGAAYABgAGQAYABkAGgAZABkAGAAY
ABoAGAAXABgAGgAcAB0AHQAcABoAGgAZABkAGgAbABoAGQAdABwAGQAdABoAGQAbABsA
HAAfACAAHwAcABsAGwAcAB4AHQAcABwAIAAeAB4AIAAdAB4AIQAiACMAJQAmACUAJgAm
ACYAJgAlACUAKAAsACwALAAsACwAKwAqACcAJgAnACkALQAwAC0AKwApACUAJQAlACQA
JQAlACUAJgAmACMAIgAfAB4AHwAhACUAKAAlACYAIwAhAB8AHwAgACEAIgAiACIAIgAf
AB4AHQAbABwAHgAhACMAIgAhACAAHQAeAB0AHQAeACEAIgAjACMAIgAgAB4AHAAdAB8A
IwAmACUAIgAeAB0AHwAkACsANABBAFMAaAB5AIcAlwCoAL0A2gD/ABwBMwFJAVkBVgE4
AfgAnQBBAP3/z/+x/5v/jf+I/4r/kP+X/6D/q/+3/8f/0//Y/93/5P/t//T//v8HAA8A
EwAVABUAFgAVABcAGwAgACIAJAAlACgAKAAmACUAJAAjACYAJwArAC0ALAArACkAKAAp
ACkAKQArACwALgAwADEALgAtACsAKQAsAC4ALwAyADEAMAAuAC0ALgAuAC4ALwAxADMA
NQA1ADIAMQAuAC0AMAAzADYAOwA5ADgANwA3ADgAOQA6ADwAPgBAAEEAQgA/AD4APgA9
AD8AQgBGAEoASgBJAEgARwBJAEkASQBJAEwATwBQAFEATgBMAEsASQBIAE0AUABTAFIA
UABMAEoASwBKAEsATQBOAE4ATwBPAE4ASwBIAEUASABJAEsATABKAEgARgBFAEMAQQBA
AEAAQgBCAEIAQQA+ADkANwA0ADUAOQA7AD4AOwA6ADgANgA1ADMANAA1ADoAOwA7ADsA
OAA1ADQAMQAyADQAOAA8ADwAOwA6ADgANgA1ADYAOQA7AD0APQA9ADwAOgA3ADQANgA6
AD4AQgA/AD4APQA4ADoAOQA6ADsAPABAAEEAQQA+ADsAOgA4ADsAPgBCAEQAQQBAAD0A
OwA7AA==
         </WaveFormData>
      </LeadData>
      <LeadData>
         <LeadByteCountTotal>10000</LeadByteCountTotal>
         <LeadTimeOffset>0</LeadTimeOffset>
         <LeadSampleCountTotal>5000</LeadSampleCountTotal>
         <LeadAmplitudeUnitsPerBit>4.88</LeadAmplitudeUnitsPerBit>
         <LeadAmplitudeUnits>��V</LeadAmplitudeUnits>
         <LeadHighLimit>2147483647</LeadHighLimit>
         <LeadLowLimit>268435456</LeadLowLimit>
         <LeadID>V6</LeadID>
         <LeadOffsetFirstSample>0</LeadOffsetFirstSample>
         <FirstSampleBaseline>0</FirstSampleBaseline>
         <LeadSampleSize>2</LeadSampleSize>
         <LeadOff>FALSE</LeadOff>
         <BaselineSway>FALSE</BaselineSway>
         <ExcessiveACNoise>FALSE</ExcessiveACNoise>
         <MuscleNoise>FALSE</MuscleNoise>
         <LeadDataCRC32>3209266678</LeadDataCRC32>
         <WaveFormData>
CgAKAAoACgALAAwADQAOAA0ADAALAAoACgAKAAoACgAMAAwADAAMAAoACgAKAAoADAAM
AAwADAAKAAoACgAKAAwADAAMAAwADAAMAAwADAALAAoACQAIAAoACgAKAAoACAAIAAgA
CAAKAAoACgAKAAgACAAIAAgACAAIAAgACAAIAAgACAAIAAYABgAGAAYACAAIAAgACAAI
AAgACAAIAAYABgAGAAYABwAIAAkACgAIAAgACAAIAAgACAAIAAgACAAIAAgACAAGAAYA
BgAGAAcACAAJAAoACAAIAAgACAAIAAgACAAIAAgACAAIAAgABgAGAAYABgAIAAgACAAI
AAYABgAGAAYACAAIAAgACAAIAAgACAAIAAYABgAGAAYACAAIAAgACAAHAAYABQAEAAYA
BgAGAAYACAAIAAgACAAIAAgACAAIAAsADAANAA4ADgAOAA4ADgAQABAAEAAQABIAEgAS
ABMAEQARABEAEgATABMAEwATABEAEAANAA0ADQANAA0ADQANAA0ADQANAAsACwALAAwA
DAAMAAwACwAJAAcABQAEAAUABgAHAAcABgAFAAUABAADAAMAAgABAAMABAAEAAQAAgAC
AAEAAQABAAIAAgACAAIAAgABAAEA////////AAACAAQAAgAAAP7/+//7//7/BQAUACsA
PABLAFsAagB9AJYAtwDaAPUADgEoATcBMAELAcYAcwAqAPn/3P/M/73/tP+z/7H/sf+w
/7D/tP+9/8r/0v/U/9n/3P/g/+D/5v/s//D/8v/1//b/9v/2//f/9v/2//n/+//7//r/
+v/7//v/+//5//r/+//8//7///8AAAAA////////AAABAAIAAgACAAEAAQAAAAAAAAAB
AAIAAgAEAAQABAAEAAQABAAEAAUABgAGAAcABwAFAAUABQAEAAIAAwAGAAcACAAIAAkA
CgALAAsADAAMAA8AEAARABIAEwATABIAEgASABQAFAATABQAFQAWABcAFQAVABYAFwAX
ABcAFwAWABgAGAAXABcAFgAXABcAFwAXABcAFwAXABQAEwATABUAFAAUABQAEwARAA8A
DAAKAAoACQAGAAcABwAEAAMAAwAAAP///f/7//v/+//7//v/+v/4//b/9v/z//P/8//z
//T/9P/0//T/8//y//H/7//w//D/8f/x//H/8f/w//D/7v/u/+//7//w//D/8P/x//H/
8P/w/+//7//w//D/8P/v/+3/7f/u/+z/7f/t/+3/7v/u/+7/7v/t/+z/7P/s/+3/7f/u
/+7/7//v/+//7//v/+//7v/s/+7/7v/v//D/7//u/+7/7v/w/+//7v/t/+7/7v/v/+//
7//v/+//7v/v/+7/7v/u/+3/7f/t/+z/7v/t/+z/6//r/+v/6//r/+n/6f/q/+r/6//r
/+z/7f/t/+z/6//q/+r/6//s/+z/7P/s/+z/7P/q/+n/6P/m/+n/6f/q/+r/6P/p/+n/
6f/r/+v/6//r/+n/6P/o/+n/6f/p/+n/6f/r/+v/6v/q/+j/5//m/+b/6P/o/+j/6P/q
/+n/6f/p/+n/6P/n/+b/6P/p/+r/6//p/+j/6P/n/+n/6f/o/+j/6f/q/+v/6//r/+v/
6v/p/+//8P/w/+7/7v/u/+7/7v/u/+//8P/x//P/8v/x//D/8P/y//H/8P/v/+//7v/r
/+v/6v/p/+j/5//p/+n/6f/p/+f/5//n/+j/6v/q/+r/6f/o/+f/5v/m/+T/5P/k/+P/
5P/j/+P/4v/g/+H/4f/h/+H/4v/i/+L/4v/i/+H/4f/f/+D/4P/g/+H/4v/i/+P/4f/h
/+H/4v/i/+L/5P/k/+L/3//d/9z/3//m//f/DAAfADMARgBXAGwAiQCsAM0A6AAEAR8B
KgEdAfAApQBOAAMA0v+4/6n/mv+V/5f/lf+S/5L/kv+X/6L/rP+y/7n/vv/C/8b/yP/M
/9D/1P/V/9j/3P/e/93/3v/e/97/3//e/9z/3v/h/+P/5f/k/+T/5P/k/+P/4//j/+L/
4v/j/+T/5v/l/+b/5v/m/+n/6f/o/+j/5v/n/+j/6P/q/+r/6v/q/+r/6v/q/+v/6v/q
/+v/6//s/+3/7v/u/+3/7f/v/+//8f/w//D/8P/x//H/8v/y//T/9P/0//T/9v/3//f/
+P/4//r/+v/5//r/+//8//3//////wAAAQAAAP///v/8////AAAAAAEAAQABAAAA//8B
AAEAAQABAAAA/////wEAAAAAAAAA//8AAAEAAQACAAEAAQD//wEAAQD+//3//f/9//3/
/P/7//r/+f/4//f/9//2//X/9v/z//P/8//z//X/9P/z//L/9P/0//T/8//w//D/8f/x
//P/8//y//L/8f/w//D/7//w//D/8P/x//T/9P/1//X/9P/0//P/8v/y//H/8v/0//P/
8//y//H/8//y//H/8P/x//L/9P/2//T/8//z//L/8//z//P/8//1//X/9P/y//P/8v/y
//L/9P/0//X/9v/1//P/8f/v//H/8v/0//X/8//z//P/8v/z//L/8v/y//T/9f/2//b/
9P/z//L/8f/y//P/9P/1//P/8//0//T/9P/z//P/8//0//T/9P/0//P/8//z//L/9P/0
//T/9P/y//P/9P/0//T/8//z//L/9P/1//X/9f/z//P/8//z//T/9P/1//f/9v/1//T/
8//z//P/8v/y//P/8//z//T/9P/0//T/9P/1//X/9v/3//f/9v/1//T/9f/1//X/9f/2
//b/9//3//X/9f/0//T/9//4//n/+f/4//n/+f/5//v/+v/6//r//P/+/wAAAAD9//7/
AAAAAAAAAAAAAAAAAAABAP///////wAAAgABAAAA//////7/+//7//v/+//7//v/+//7
//v/+//7//v/+//8//7//v/+//3//P/7//r/+v/6//r/+v/5//r/+f/5//j/9v/3//f/
9//5//r/+v/6//j/+P/3//f/+f/6//r/+v/8//z/+//7//r/+f/4//j//P/8//r/+P/2
//P/8//4/wEAEAAjADQARQBXAGQAcwCMAK0AzgDpAAIBHAErASYBAwHCAG0AIgDx/9b/
xv+5/67/r/+t/63/rv+u/7D/vf/I/9D/0v/Z/97/4P/i/+b/6v/u//D/8//0//b/9v/3
//j/+P/5//v/+//6//z//f/9//3/+//8//3//v/////////+//3//f/9//7/AQACAAIA
AgADAAMAAgACAAAAAQACAAIABAAEAAQABAAEAAQABAAFAAQABAAFAAUABgAHAAgACAAH
AAcACQAJAAsACgAKAAoACQAJAAoACgAMAAwADAAMAA0ADQAMAAwACwAOAA8ADwARABEA
EQARABEAEQASABMAEwATABMAEgAUABQAEwATABMAEwASABEAEwATABMAEwASABEAEQAT
ABMAFAAVABUAFwAXABYAFgAWABUAEgATABQAEgASABMAEgARAA8ADQANAA0ADQANAA4A
DAAKAAoABwAHAAcABwAJAAgABwAGAAQABAAEAAMABAAEAAUABQAFAAUABAAEAAQABAAF
AAUABgAGAAYABwAHAAYABgAFAAUABgAGAAYABwAFAAUABgAEAAUABQAFAAYABgAGAAYA
BAAEAAUABgAGAAUABQAEAAQABQAGAAcACAAHAAUAAgAEAAQABQAGAAUABAAEAAQABgAF
AAQAAwAEAAQABQAFAAUABQAFAAQABQAEAAQABAACAAMABAAEAAYABQAEAAMABQAFAAUA
BQAEAAMAAwACAAQAAwADAAMAAwACAAEAAAABAAEAAQAAAAIAAgACAAIAAQABAAEAAAAB
AAEAAgACAAAAAQABAAEAAwADAAMAAwADAAIAAgADAAEAAQABAAEAAwADAAIAAgABAAEA
AQACAAIAAgACAAIAAgABAAEAAQAAAAAAAAAAAAAAAQACAAMAAgACAAMAAwADAAMAAgAC
AAMABAAFAAUABAAFAAUABQAGAAYABwAIAAYACAAKAAoACQAKAAwADAAMAAwADAAMAAwA
DQANAA0ADQAOAAwACwAKAAkACQAIAAUABQAGAAcACAAJAAcABwAHAAcACQAJAAkACgAI
AAgACAAHAAQAAwACAAIABAAEAAQAAwACAAEAAQAAAAAAAQABAAEAAQACAAIAAgAAAAAA
/////wAAAgADAAQAAgACAAEAAQADAAMAAwAEAAQABAACAAAA/v/9////AgAJABgAKQA6
AEkAVwBmAHUAjgCvANAA6wACARgBJwEiAQEBxAB1ACwA+//g/9D/wf+2/7X/tf+1/7j/
uv++/8n/0v/Y/9r/3//k/+b/6v/w//T/+P/6//v/+v/6//z//f/+/wAAAQADAAMAAgAA
AAEAAQABAAMABAAFAAYABwAHAAcABgAFAAUABQAGAAcACAAIAAgABwAHAAYABgAIAAkA
CgAKAAoACgAKAAoACgAKAAoACwAMAAwADQANAAsACwALAAoADAANABAAEQARABAAEAAQ
AA8ADwAQABAAFAAUABQAFAATABMAEgASABUAGAAZABkAGQAZABkAGQAXABcAGAAZABwA
HQAeAB4AHQAcABoAGQAcAB0AHQAdAB0AHQAdAB0AGgAZABkAGwAdAB4AHwAfAB8AHwAe
AB4AIQAhAB8AIQAhAB4AHQAdABsAGwAaABkAGwAbABsAGwAZABYAEwASABIAEwAUABUA
EwASABEAEAAOAA4ADgANAA0ADgAQABEADwAPAA4ADgAQABAAEQARABEAEAAPAA8ADgAO
AA8ADwARABIAEgASABEADwAPABAAEAARABEAEQARABAADwAOAAwADAANAA4ADwAPABAA
EAAPAA8ADwAPABAAEQARABAAEQAQABAAEAAOAA4ADwAQABIAEQAQAA8ADAAMAA0ADQAM
AA0ADgAOAA8ADgAOAA4ADAANAA4ADgAQAA8ADgANAAsACwALAAsACwALAAwADAAOAA0A
DQANAAwADAAMAAwADQANAA0ADAAKAAoACgAKAAoACwAMAAwADgANAA0ADAAKAAsACwAL
AA0ADQANAA0ADAAKAAkACQAJAAkACQAJAAkACQAIAAgABwAHAAcACAAKAAoACgAKAAkA
BwAGAAUACAAIAAgACAAHAAcABwAHAAcABgAGAAUABgAHAAcACAAHAAgACQAJAAoACwAL
AAsACwAKAAoACgAKAAgACQAKAAsADAANAA4ADwARABAADwAOAA4AEAAPAA4ADQALAAoA
BwAHAAcABwAHAAcABwAHAAcABwAFAAUABQAGAAcACAAJAAkABwAFAAMAAgAEAAQABAAD
AAQAAwADAAIAAAABAAEAAQADAAQABAAEAAIAAgABAAEAAgAEAAUABgAGAAYABQAFAAUA
BQAFAAYABgAGAAQAAgAAAP////8CAAsAGAArAD4ATwBfAHAAgQCYALkA3AD5ABQBMAE/
ATwBGQHWAIMANgABAOL/0v/B/7b/tf+z/7H/sv+y/7b/wf/M/9T/1v/Z/9z/4P/k/+j/
7v/w//T/9f/2//b/9v/3//j/+P/5//v/+//6//r/+//7//v/+v/6//r/+v/7//v/+//6
//j/9//2//b/9f/2//b/9v/3//f/9v/2//X/9f/1//T/9v/2//b/9v/1//T/8//z//T/
9P/1//X/8//z//P/8v/y//P/9v/3//n/+P/4//j/9//3//j/+P/8//z//P/8//3//f/8
//z/+//+//////8CAAMABAAFAAQAAwADAAMABQAFAAUABAAGAAYABQAFAAUABQAEAAMA
BQAFAAUABQACAAEAAQADAAUABgAHAAcABQAFAAQABAAEAAMAAAABAAQAAgACAAMAAAD/
//3/+//9//3//f/9//z/+v/4//j/9f/1//X/9f/3//b/9f/0//T/9P/0//P/9P/0//X/
9f/z//P/8v/y//L/8v/z//P/9f/0//P/8//y//L/8//z//P/9P/0//T/8//x//H/8v/w
//H/8f/x//L/8v/y//L/8P/w//H/8v/y//H/8f/w//D/8f/y//P/8//z//L/8P/w//D/
8f/y//H/8P/w//D/8v/x//D/7//w//D/8f/x/+//7//v/+7/7//u/+7/7v/u/+//8P/w
//L/8f/w/+//7//v/+//7//u/+3/7f/s/+7/7f/t/+3/7P/s/+z/7P/t/+3/7f/s/+z/
7P/s/+z/6v/r/+z/7P/u/+3/7f/s/+r/6//r/+v/7f/t/+3/7f/t/+z/7P/t/+v/6//r
/+v/7f/t/+z/7P/r/+v/6//s/+z/7P/s/+z/7P/r/+v/6//r/+r/6f/o/+j/6f/q/+v/
6f/o/+j/5//o/+n/6f/q/+v/7P/t/+3/7P/t/+3/7f/u/+7/7//w//D/8P/w//D/8v/y
//L/8v/0//T/9P/1//P/8//z//T/9P/z//L/8f/x//D/7f/t/+3/7f/t/+3/7f/t/+3/
7f/r/+v/6//s/+7/7v/u/+3/6v/p/+j/6P/o/+j/6P/n/+j/5//n/+b/5P/l/+X/5f/l
/+b/5v/m/+b/5v/l/+X/5//o/+j/6P/m/+b/5f/l/+X/5f/l/+b/6P/o/+j/5v/k/+H/
3//i/+n/9v8JABwALQA9AEwAXwB0AJUAugDbAPQAEAEjASYBDQHSAH8ALgDx/87/uv+r
/57/mf+Z/5f/mP+Y/5z/o/+u/7j/vP+//8T/xv/K/87/1P/Y/9z/3//g/+L/4v/h/+L/
5P/l/+f/5//m/+T/5f/l/+X/5f/m/+f/6P/q/+v/7P/s/+v/6//r/+z/7f/u/+7/7v/v
/+//7v/u/+z/7f/u/+7/7//w//H/8v/w//D/8P/x//L/8v/z//P/8//z//P/8v/y//P/
9v/3//n/+P/4//j/+f/5//r/+v/8//z//P/8///////+//7//f8AAAEAAQACAAMABAAF
AAMAAwAEAAUACQAJAAkACAAIAAgABwAHAAYABwAHAAcACQAJAAkACQAGAAUABQAHAAkA
CgALAAsACwALAAoACgAJAAkABwAJAAoACAAIAAkACAAHAAUAAwAFAAUABQAFAAQAAgAA
AAAA//////////8BAAAA///+//z//P/8//v//P/8//3//f/9//3//P/8//z//P/9//3/
/v/+//7///////7//v/9////AAAAAAAA///9//3//v/+/////////wAAAAAAAAAA/v/+
////AAACAAEAAQAAAAEAAQABAAEAAwADAAIAAAAAAAAAAQACAAEAAAAAAAAAAgABAAAA
//8AAAAAAQABAP////////7//v/+////AAD+////AAAAAAIAAQAAAP//////////////
////AAAAAAIAAQABAAEAAQAAAP///v/+////AAAAAAAAAAAAAAAA/v///wAAAAACAAEA
AQAAAAAAAQABAAEAAQABAAEAAQABAAAAAAABAP//////////AAABAAEAAgABAAEAAQAC
AAQABAAEAAQABAADAAMAAwACAAIAAgACAAMAAwADAAMAAwACAAIAAQADAAMAAgACAAEA
AgADAAMAAwADAAIAAQAEAAQABQAGAAQABgAIAAgACQAJAAsACwAMAAoACgAKAAoADAAM
AAwADQANAA0ADQAOAAwACwAKAAkACgAKAAgACQAHAAcABwAHAAcABwAHAAcACQAJAAkA
CgAJAAgABwAFAAYABQAEAAQAAwACAAEA////////AAAAAAIAAwADAAMAAgACAAEAAAAC
AAIAAQABAP//AAAAAAAAAAAAAP////8BAAEAAQACAP7//v/+//7//v/9////AgAFABAA
IwAyAEMAVQBkAHUAjACrAMwA4wD6ABIBIwEkAQcBzAB/ADQA/f/c/8r/u/+y/7H/sf+z
/7b/tv+2/7//yP/O/9T/2f/g/+T/6P/s/+7/8P/y//P/9P/2//r/+//8//z//P/9//z/
+v/8//3//f/9//3//v///wAAAAD///7//P/+////AAACAAAAAAD///7///////7//v/+
////AAAAAP7//v/+//7///8AAAEAAwADAAIAAgABAAMAAwADAAIAAgADAAYABwAFAAQA
BAAEAAcABwAIAAgACQAIAAcABgAJAAkACAAIAAkADAANAA0ACwALAAsACwANAA0ADgAP
ABAADwAOAAwADgAOAA0ADQAOAA8ADwAPAA0ADQANAA0ADwAPABAAEwASABIAEgARABMA
EwASABIAEwATABEAEwARAA4ADQANAA8ADwAOAA0ADAALAAoACQAJAAgABwAIAAcABwAH
AAcABQAEAAMAAgADAAQABQAFAAIAAgADAAMAAwADAAIAAgACAAIAAwADAAEAAAD/////
AgACAAMAAwABAAIAAgACAAMAAQABAAIAAgADAAMAAwADAAIAAQAAAAEAAgAEAAYABAAD
AAMAAgACAAMABAAFAAcABwAGAAQAAwACAAIAAgADAAQABgAIAAYABQAEAAMABAAEAAUA
BQAEAAUABgAGAAUABAAEAAQABAAFAAYABgAGAAUABAADAAUABQAFAAUABwAHAAgACAAG
AAUABQAFAAgACAAIAAgABQAFAAUABAAGAAYABgAGAAYABwAIAAgABgAFAAUABAAGAAcA
BwAHAAUABQAFAAUABwAGAAYABwAHAAcABwAHAAUABQAEAAQABAAFAAYACAAGAAYABgAG
AAYABQAFAAUABgAGAAYABgAFAAUABQAFAAgACAAJAAkABwAHAAYABgAJAAoACwALAAwA
DQANAA0ADQAMAAwADAAQABIAEgAQABAAEAAQABAAEAAQABEAEwATABMAFAATABEADwAN
AA4ADgAMAA0ACwALAAsACwALAAsACwALAA0ADQANAA4ADQAMAAsACQAJAAkACQAKAAkA
CAAHAAUABAADAAMAAgADAAUABgAHAAYABgAFAAQABQAGAAYABwAFAAYABgAGAAYABgAF
AAUABwAHAAcACAAEAAQABAAEAAQABQAJAAwAFQAkADUARABTAGEAcgCHAKQAwwDgAPUA
CgEcASEBDgHdAJQASQAOAOv/2P/I/73/uP+5/7v/vf++/8L/yP/T/9j/3P/g/+f/7P/w
//b/+P/6//z//v/9/wAAAAACAAUABgAGAAYABwAGAAQABAAFAAUABQAHAAgACQAKAAkA
CQAJAAgACAAJAAoADAAMAAwACwAKAAsACwAKAAoADAANAA4ADgAMAAwADAAMAA0ADgAP
ABEAEQAQABAADwAPAA8ADwAOABAAEQAUABUAFAASABEAEAASABMAFQAWABYAFgAWABYA
FwAXABYAFgAZABwAHQAdABsAGwAbABsAHQAdAB4AHwAfAB8AHwAeACAAIAAfAB8AIAAh
ACEAIQAfAB8AHwAfAB8AHwAgACMAIQAiACMAIwAjACMAIgAiACMAIwAhACMAIQAeAB0A
HQAfAB8AHgAdABsAGwAbABsAGgAYABYAFgAXABcAFwAXABUAFAATABIAFAAUABQAEwAS
ABIAEwATABEAEQAQABAAEAAQABEAEQARABAADwAPABIAEgATABMAEQASABIAEgARAA8A
DwAQABAAEQARABEADwAOAA0ADAAOAA4ADwAQABAADwAPAA4ADQANAA0ADQAQABEAEQAQ
AA8ADgAOAA4ADgAOAA8AEAAOAA0ADAALAAwADAANAA0ADgAPABAAEAANAAwADAAMAA4A
DwAQABAAEAAPAA4ADQANAA0ADQANAA0ADQAOAA4ADgANAA0ADQAOAA4ADgAOAA0ADQAN
AAwADAAMAAwADAAOAA8AEAAQAA4ADQANAAwADAANAA0ADQANAA0ADQANAA0ADAAMAA0A
DwAPAA8ADwANAA0ADAAMAAwADQAOABAADwAOAA0ADAAMAAsACwALAA4ADgAOAA4ADAAL
AAoACQALAAwADgAPAA0ADQAMAAwADQAOAA8ADwAQABEAEQARAA8ADgAOABAAEAARABIA
EwAUABQAFAAUABUAFQAVABUAFgAWABUAFAATABEAEAANAA0ADQANAA0ADQALAAsACwAL
AA0ADQANAA4ADgAOAA4ADQAMAAsACgAKAAoACgAKAAkACAAHAAcABgAGAAcABwAHAAcA
CAAIAAgABgAGAAUABQAHAAgACAAIAAgACAAHAAcABwAHAAcACAAKAAgABgAGAAQAAwAD
AAYADQAaACsAPABNAF0AbAB7AJQAtQDaAPcADgEoATkBOAEbAd4AjwBEAA0A7P/a/8n/
uv+3/7f/t/+6/7z/wP/J/9L/2P/c/9//5v/s//D/9P/6//7/AAABAAAAAgACAAMABAAG
AAUABwAHAAYABAAFAAUABQAHAAgACQAKAAsACwALAAoABwAHAAcACAAHAAgACAAIAAgA
BwAFAAQABgAHAAgACAAGAAYABgAGAAUABAADAAMABAAEAAUABQAEAAMAAgAAAP7///8C
AAMAAwACAAIAAgABAAEAAgACAAYABgAGAAYABQAFAAQABAAHAAoACwALAAsACwALAAsA
CQAJAAoACwANAA0ADQAMAAwADAALAAsADAANAA0ADQANAA0ADQANAAoACQAJAAsADQAO
AA8ADwANAA0ADAAMAA4ADwAOABEADwAMAAsACwAJAAkACAAHAAcABwAHAAcABAACAAAA
AAABAAEAAQABAAMAAgABAAAA///+//3/+//8//z//f/9//3//f/8//z//P/8//3//f/9
//z/+//7//r/+v/7//v//f/+//7//v/7//n/+f/6//z//f/9//3//f/8//v/+v/4//j/
+f/6//z/+//7//r/+f/5//n/+f/6//v/+//6//v/+v/6//r/+P/4//n/+v/8//v/+v/5
//b/9v/3//f/9v/3//j/+P/3//b/9v/2//T/9f/2//b/+P/3//b/9f/z//P/8//z//X/
9f/2//b/+P/3//f/9//3//b/9f/0//X/9f/1//T/9P/0//T/9P/y//P/9P/0//T/8//z
//L/8v/z//P/8//1//X/9f/1//T/8v/x//H/8f/x//H/8f/y//P/8//0//H/8f/x//L/
9P/0//T/9P/y//H/8f/x//T/9P/0//T/8//z//P/8//z//L/8v/x//L/8//z//T/9P/0
//T/8//2//f/9//3//n/+v/4//b/9v/4//j/+P/4//r/+v/6//v/+//7//v//P/+//3/
/P/7//v/+v/3//f/9f/1//X/9f/3//f/9//3//X/9f/1//b/+P/4//j/9//2//X/9P/0
//L/8v/y//H/8v/x//H/8P/u/+//7//v//D/8v/z//T/8v/y//H/8f/x//L/8v/y//L/
8v/x//H/8f/x//H/8v/y//T/9P/0//L/7//t/+z/8f/6/wsAIAAzAEUAVgBlAHgAlQC6
ANsA9gASAS0BOAErAQABswBcABUA6P/O/73/sP+p/6f/pf+k/6T/pP+p/7T/wP/I/8v/
0P/U/9b/2P/e/+L/6P/r/+7/7v/u/+//7v/w/+//8f/x//D/8f/z//T/9f/z//T/9f/2
//f/9//3//b/9//3//f/+P/5//r/+v/6//3//f/8//z/+v/7//z//P/+//7//v/+//7/
/v/+/////v/+//////8BAAEAAQAAAP////8BAAEAAgACAAMABAADAAMABAAEAAgACAAI
AAgACwALAAoACgAKAAwADAALAAwADQAOAA8ADwAPABAAEQARABEAEQAQABEAEgASABMA
EgATABMAEwAVABUAFQAVABQAEwATABUAEwAUABUAFQAXABcAFgAWABUAFQATABUAFwAU
ABMAEwATABMAEgARABEAEQARABEAEAAOAAwADAAJAAkACQAJAAsACgAJAAgACAAIAAgA
BwAGAAYABwAHAAkACQAIAAgABgAGAAcABwAIAAgACAAJAAgACAAJAAkABwAIAAgACAAI
AAcACAAKAAkACQAIAAcACQAIAAcABgAGAAYABwAIAAgABwAHAAYABwAHAAcABwAJAAkA
CAAGAAYABgAHAAgABgAGAAcACAAKAAkACAAHAAgACAAJAAkABwAHAAcABgAGAAYABwAI
AAYABwAIAAgACgAJAAgABwAJAAkACQAJAAgABwAHAAYABwAHAAgACQAIAAgACAAIAAkA
CQAJAAgACgAKAAoACgAJAAkACQAIAAoACQAJAAgACgALAAsACwAJAAkACQAJAAsACgAK
AAsACQAJAAkACQAKAAsACwAMAAkACQAJAAoACgAKAAoACgAMAAsACwALAAoACgAKAAoA
CgALAAwADQAMAAwADQANAA0ADQAMAAwADwAQABEAEQARABEAEAAPABAAEAARABIAEAAS
ABQAFAATABMAFQAYABgAGAAYABgAFgAWABYAFwAYABkAGgAcABoAGQAYABcAGQAYABUA
FQAVABUAFQAVABMAEwATABMAFQAVABUAFgAWABYAFgAVABQAEwASABIAEgASABIAEQAQ
AA8ADwAOAA8AEQASABMAEQASABIAEgASABIAEQARABEAEgASABIAEAAQAA8ADwARABEA
EQASABQAEgAQAA4ADgANABEAFgAhADIARQBSAGEAbwB+AJMAsADTAPIACwEiATYBPQEs
Af0AsgBjACQA/f/m/9j/y//G/8X/xf/H/8j/yv/Q/9v/5P/o/+r/7//2//r//v8CAAgA
CgAKAAsADAAMAAwADwAQABIAEQATABMAEgASABMAEwATABUAFgAXABgAGAAXABYAFAAV
ABUAFQAWABkAGgAaABoAGgAZABcAFgAXABkAGwAcABwAHAAcABwAHAAcABwAHQAeAB4A
HwAfAB0AHQAdABwAHgAfACIAIwAhACAAIAAgACMAIwAkACQAJgAmACYAJgAnACcAJgAm
ACkALAAtAC0AKwArACsAKwAtAC0ALgAvADEAMQAxADAAMAAwAC8ALwAyADMAMwAzADIA
MQAwAC8ALwAvADAAMwAzADQANQA1ADMAMwAyADIANAA1ADQANwA1ADIAMQAxADEAMQAw
AC8ALwAvAC8ALwAuACwAKgAqACoAKwAsAC0AKwAqACkAKAAoACgAKAAnACgAKAApACkA
JwAnACYAJgAoACgAKQApACkAKAAnACcAKgAqACsAKwArACwALAAsACsAKQApACoALAAt
AC0ALQAtACwAKwAqACoAKgArACwALAArACsAKgArACsAKwArAC4ALwAvAC4ALQAsACwA
LAAsAA==
         </WaveFormData>
      </LeadData>
   </Waveform>
</RestingECG>
