# Supplementary material for: Detection of Left Atrial Enlargement Using a Convolutional Neural Network-Enabled Electrocardiogram
Source: Front Cardiovasc Med. 2020 Dec 17;7:609976. doi: 10.3389/fcvm.2020.609976 (PMC7773668; doi:10.3389/fcvm.2020.609976)
Supplement: Supplementary file 3 [file Data_Sheet_3.ZIP › normal2/1802017269_5140_0000000Z.XML]

<?xml version="1.0" encoding="Windows-1252"?>
<!DOCTYPE RestingECG SYSTEM "restecg.dtd">
<RestingECG>
   <PatientDemographics>
      <PatientID>1802017269</PatientID>
      <PatientAge>81</PatientAge>
      <AgeUnits>Years</AgeUnits>
      <Gender>Male</Gender>
      <PatientLastName>chenyeru</PatientLastName>
   </PatientDemographics>
   <TestDemographics>
      <DataType>Resting</DataType>
      <Site>1</Site>
      <AcquisitionDevice>MAC55</AcquisitionDevice>
      <Status>Unconfirmed</Status>
      <Priority>Normal</Priority>
      <AcquisitionTime>11:18:16</AcquisitionTime>
      <AcquisitionDate>03-13-2017</AcquisitionDate>
      <CartNumber>1</CartNumber>
      <AcquisitionSoftwareVersion>009C</AcquisitionSoftwareVersion>
      <XMLSourceVersion>MAC5000 v1.0</XMLSourceVersion>
   </TestDemographics>
   <RestingECGMeasurements>
      <VentricularRate>64</VentricularRate>
      <AtrialRate>64</AtrialRate>
      <PRInterval>134</PRInterval>
      <QRSDuration>72</QRSDuration>
      <QTInterval>402</QTInterval>
      <QTCorrected>414</QTCorrected>
      <PAxis>-9</PAxis>
      <RAxis>33</RAxis>
      <TAxis>-86</TAxis>
      <QRSCount>11</QRSCount>
      <QOnset>218</QOnset>
      <QOffset>254</QOffset>
      <POnset>151</POnset>
      <POffset>182</POffset>
      <TOffset>419</TOffset>
      <ECGSampleBase>500</ECGSampleBase>
      <ECGSampleExponent>0</ECGSampleExponent>
   </RestingECGMeasurements>
   <Diagnosis>
      <Modality>Resting</Modality>
         <StatementCount>7</StatementCount>
         <LabelText>12SL Õï¶Ï³ÂÊö</LabelText>
      <DiagnosisStatement>
         <StmtFlag>ENDSLINE</StmtFlag>
         <StmtText>ñ¼ÐÔÐÄÂÉ</StmtText>
      </DiagnosisStatement>
      <DiagnosisStatement>
         <StmtText>¿ÉÄÜ</StmtText>
      </DiagnosisStatement>
      <DiagnosisStatement>
         <StmtText>ÏÂ±ÚÐÄ¼¡¹£ËÀ</StmtText>
      </DiagnosisStatement>
      <DiagnosisStatement>
         <StmtFlag>ENDSLINE</StmtFlag>
         <StmtText>£¬ÄêÁä²»È·¶¨</StmtText>
      </DiagnosisStatement>
      <DiagnosisStatement>
         <StmtText>ST¶ÎÓë</StmtText>
      </DiagnosisStatement>
      <DiagnosisStatement>
         <StmtFlag>ENDSLINE</StmtFlag>
         <StmtText>T ²¨Òì³££¬¿É¿¼ÂÇÎª²à±ÚÐÄ¼¡È±Ñª</StmtText>
      </DiagnosisStatement>
      <DiagnosisStatement>
         <StmtFlag>ENDSLINE</StmtFlag>
         <StmtText>Òì³£ ECG</StmtText>
      </DiagnosisStatement>
   </Diagnosis>
   <Waveform>
      <WaveformType>Rhythm</WaveformType>
      <WaveformStartTime>0</WaveformStartTime>
      <NumberofLeads>8</NumberofLeads>
      <SampleType>CONTINUOUS_SAMPLES</SampleType>
      <SampleBase>500</SampleBase>
      <SampleExponent>0</SampleExponent>
      <HighPassFilter>16</HighPassFilter>
      <LowPassFilter>150</LowPassFilter>
      <ACFilter>NONE</ACFilter>
      <LeadData>
         <LeadByteCountTotal>10000</LeadByteCountTotal>
         <LeadTimeOffset>0</LeadTimeOffset>
         <LeadSampleCountTotal>5000</LeadSampleCountTotal>
         <LeadAmplitudeUnitsPerBit>4.88</LeadAmplitudeUnitsPerBit>
         <LeadAmplitudeUnits>¦ÌV</LeadAmplitudeUnits>
         <LeadHighLimit>2147483647</LeadHighLimit>
         <LeadLowLimit>268435456</LeadLowLimit>
         <LeadID>I</LeadID>
         <LeadOffsetFirstSample>0</LeadOffsetFirstSample>
         <FirstSampleBaseline>0</FirstSampleBaseline>
         <LeadSampleSize>2</LeadSampleSize>
         <LeadOff>FALSE</LeadOff>
         <BaselineSway>FALSE</BaselineSway>
         <ExcessiveACNoise>FALSE</ExcessiveACNoise>
         <MuscleNoise>FALSE</MuscleNoise>
         <LeadDataCRC32>3244234577</LeadDataCRC32>
         <WaveFormData>
9v/2//b/9v/3//j/+f/6//z//v8AAAIA/v/8//r/+P/7//z//f/+//z//P/8//z//v/+
//7//v/8//z//P/8//v/+v/5//j/+//8//3//v8AAPz/+//6//r/+v/9//////////7/
/P/+//////8AAAEABAAEAAQABQAGAAcACQAHAAYABwAFAAUABAAEAAQABgAIAAoADAAO
AA8ADwAMAAcAAgD7//j/+f/7//z//f/9//3//v/+//v/+f/5//r//f/+//3//v/6//j/
9//1//f/9//6//z//P/8//r/+P/6//r/+v/6//z///8DAAYAAgD6//X/9v/y//D/9f/9
/wEACAASACUAPwBZAHMAjACfAKUAmgCLAHgAWQA3ACMAGgASAA4ADAAHAAEA+//2//L/
8P/t/+3/8P/1//j/+v/8//z/+//4//j//P8AAAQABQAAAP7/+//6//r/+f/5//v/+v/6
//r/+v/6//j/+P/3//f/+P/4//r/+//7//v/+f/4//j/+v/7//n/9v/2//n/+//5//j/
+P/6//r/+//7//j/+P/3//f/+v/7//7////9//v/+//5//f/9P/0//b/9//4//z//v8A
AAEAAQD+//z//P/8//3//v/+//3/+v/6//r/+//8//7/AAABAAQAAgABAP//+v/7//z/
//8CAAQABAAEAAQAAQD///7//f///wEAAwAFAAUABgAGAAQAAgACAAQABgADAAIAAQAA
AAAAAAABAAMABQAIAAsADQAMAAoACAAGAAUABAADAAMABQAFAAYABgAHAAYAAgACAAUA
BwAHAAYAAwACAAEAAAABAAAAAAD//wAAAwAEAAUABAAAAP7/AAABAAEAAwADAAIAAgD/
/////P/6//n/+f/+/wAAAQABAAIAAQD//wEAAAD///3//P8BAAEA/v/9//3//f/9/wAA
AgADAAQABAD///3//////wAAAQAFAAYABgAGAAQABAADAAEA/v/9/wAAAwADAAMA///+
//7//f/7//3///8AAAMABQAFAAQAAwACAAIABAAGAAQABAACAAAA/f/6//n//v8AAAMA
BQACAAEAAAD//wAA////////AwAEAAQABQACAAAA///+//z//P/9//7/AQACAAMAAgAA
AP///P///wAAAAAAAAAA///+//7//v///wAAAgADAAYABQACAP7//P/9/wAAAgABAAMA
AwACAAEAAAABAAQAAQACAAIAAQABAAAA/v/9//z//P/9//////8AAAMAAAACAP///f/7
//n/+/8AAAEAAgACAAEAAAD+//7/AQABAAMAAwADAAMAAwAEAAMAAgABAAAAAwAEAAUA
AgAAAP7//f/8//3/////////AgACAAQABwAFAAQABQAGAAgACAAIAAgABwAHAAYABgAL
AAsACwAKAAsADAANAA4ADAAKAAgABwALAAoACgAKAAQAAgAAAP//AQABAAAA//////7/
/f/7//v//P/+//7/+v/6//n/+P/1//P/8v/x//b/+v/8//7/+//4//f/9v/2//b/9v/3
//X/+P/6//b/8f/w//L/9P/1//P/8//6/wQAEwAvAE0AZwCGAJ8AqwCmAJUAgABlAEEA
IwAUAA4ADAAIAP3/8//x//L/6v/m/+X/6//y//H/8v/y//L/8//z//H/8v/y//T/9v/1
//T/9P/z//T/8//x//D/8f/1//b/9//4//P/8P/v/+3/7v/w//H/9P/1//X/9f/z//T/
9P/2//f/9f/y//L/9f/1//P/8v/y/+//7v/u/+3/7f/u/+7/7//s/+v/7P/r//D/8f/0
//X/9f/y//L/9P/x//D/8v/y//X/9//4//b/9f/0//P/8//1//b/9v/0//P/8v/y//L/
9v/4//n//P/7//n/9v/w//P/9P/3//r/+v/6//r/+v/8//v/+//7//n/+f/5//n//P/+
/////v/7//r/+//8//r/+v/6//r/9//2//b/9//6//z//v///wAAAAAAAAAAAAAAAAAA
AQABAAEAAgACAAEAAAD8//z/+v/7//r/+P/7//z//f/+//v/+v/6//n/9//5//n/+f/5
//b/9f/4//b/9f/2//X/+P/4//X/9f/1//T/9P/1//j/+P/3//X/9P/z//H/8//2//f/
9//4//n/+f/2//X/9v/3//j//P/8//3//v/+//n/9f/1//P/9P/1//n/+v/9//7//f/+
//v/+f/2//X/9//7//z//f/5//j/+P/3//X/9//5//r//f/9//v/+P/3//b/9v/4//v/
+v/7//r/+//5//f/9//3//j/+v/7//n/+f/5//n/+v/5//n/+f/5//j/9v/1//f/9v/2
//b/9P/0//X/9v/4//r//P/8//n/9//z//X/+v/8//7/AAD8//r/+f/4//n/+v/8//3/
AAD///z/+P/0//P/9P/0//j/+//8//z/+v/4//j/+v/3//j/+P/3//r/+v/5//n/9v/2
//f/+f/9//7/AQD+//7/+//5//f/9v/3//v/+//8//z/+//6//j/+P/7//v/+P/3//b/
9f/7//7//P/8//z//P/9//7///8AAPn/9//1//T/+P/9/wEAAwABAAAA/v/+//z/+//7
//3/AAAAAAAAAAACAAIAAwADAAYACQAJAAkACAAIAAgACAAFAAQAAwACAAYABwAFAAQA
BAAAAAAAAAD+//3//P/6//n/+f/4//f/8//z//T/9v/4//b/9v/1//j/+v/7//3//P/+
/////v8AAP7//P/8//r/+P/2//T/9f/7//7//v/6//X/9v/2//j//f/7//v/CAAaAC8A
SQBjAHsAkgCnAKcAjgB5AGYASQAnABUADAAIAAgABgD///f/7//q/+r/7v/z//n//P/7
//z//P/8//r/9//y//D/8f/0//f/9//3//j/+P/6//j/9f/z//P/9//4//n/+v/5//j/
+f/5//b/9v/1//b/9f/1//X/8//y//L/9P/1//f/9P/0//f/9//1//T/9P/2//b/9//3
//b/9v/1//X/9f/1//f/9//3//f/+f/5//X/8v/y//T/8f/w//L/8v/z//X/9v/0//b/
9v/2//f/+v/8//3//P/7//r/+v/6//j/+P/3//j//f///wAA/v/8//r/+v/6//v//P/9
//7//////wAAAQABAAEAAQABAAIAAgABAP7//v/+/wAAAgAEAAQABAAEAAAA/v/9//3/
/v8AAAIAAwAEAAQABAAEAAIAAgACAAMABQAFAAYABgACAAAA+//6//v//f/9//z///8A
AAEAAgD9//r/+P/1//j/+//8//3//v/6//j/+v/6//n/+v/5//3//v/8//3/+//6//r/
+//+//7//f/7//v/+//6//3/+//7//r/+v/+/////f/9//3//f/9/wAAAAABAAIAAgAB
AP//AQABAAEAAQAEAAQABAAEAAIAAgD///3/+v/5//v///8AAAEA///+//7//f/7//3/
//8AAAEAAQD///z//v/+////AgAEAAIAAgAAAAEA///9//3//v/+//////8CAAMABAAF
AAEA///+//3//P/8//v/+//8//z//f/+/wAAAAABAAIAAQAAAP///P/9//3/+////wQA
BAAEAAQAAAD+//3//P/+//7//////wEAAQD///z/+v/7//7/AAD//wEAAQAAAAAA/v/+
/wAA//8AAAAA//8AAAAA//////z//P/9////AAAAAAIA/v////3//P/7//n/+/8AAAEA
AQAAAP7//P/8//z//////wEAAQABAAEAAQD8//z//P/8//z//v8AAAIABAADAAMAAwAE
AAAAAQABAP/////+//z//P//////AAADAAYABgAGAAYACAAIAAkACQAIAAsACwALAAoA
CgAKAAoACgAKAAoACgAJAAkABgAEAAMAAAABAAIAAwADAAMAAgAAAP///f/7//v/+//8
//7//P/6//r/+f/5//r/+v/7//r//P/9//z//f/8//v//P/5//j/9//2//v///8CAAQA
BAADAAAA+P/y//X//f///wYAFgApAEMAXwB5AIwAnQCnAJ4AhwByAFcAPQApABYABgAC
AAIA///9//v/+P/y/+z/6//t//T/+f/8//7/AAD+//v/9v/0//P/9v/5//n/+f/4//b/
9v/0//P/8//1//f/+P/5//r/+P/2//b/9f/0//T/8//0//f/+f/7//v/+P/2//b/9f/2
//T/9f/5//n/9//2//b/8//y//L/8f/z//T/9P/1//X/9f/3//f/+f/5//v/+//5//b/
9v/4//T/9P/3//j/+P/5//n/9v/0//T/9P/1//n/+v/6//j/9//2//b/9v/6//z//f8A
AAIAAwADAAAA/v/8//z//P/8//z//P/8//3//f/+/////f/9//3//f8BAAIAAgAAAP3/
/P/9//7/AQACAAMABAABAAAAAAABAP7//v/+//3/AQACAAMABAAGAAYABgAHAAYABQAF
AAQAAwACAP7//v/9///////+//7//v/+//7//P/6//n/9//4//v//P/9//z/+P/2//j/
+//7//3//f///wAA/v////z/+v/5//n//P/8//v/+f/5//n/+P/7//3//f/8//z/////
//z/+//4//f/9v/4//r/+//8//z//v///wQABwACAP/////8//3//v/9//7//P/7//n/
+f/4//v/+//7//v/+v/6//n/+//9////AAABAAEA///8//r/+v/7//7//v/8//z/+v/8
//v/+v/7//r/+v/7//v//f/9//3//f/6//n/+f/5//j/+P/3//f/+f/6//z//v/9//z/
/P/8//7//v/+//z/+//5//X/9//8//z//P/8//v/+v/6//r/+f/4//j/9//9///////+
//j/9//4//j/+v/9//7//v/+//z//P/+//3//v/+//3/+//6//j/9//4//r//f8BAAIA
AgAEAAAA/f/5//b/8//2//n///8BAAEAAAD+//z/+P/4//v/+//9//3//f/9//3/+P/5
//r/+//8//z//P/8//z/+f/5//n/+v/9/wEABAAFAAUABAACAAIA///9//z//f8BAAIA
AwAEAAYABgAHAAcACgANAA0ADQALAAoACQAIAAoACgAKAAoACgAJAAUAAgABAP7///8A
AP////////7///////7//f/5//n/+v/8//3//P/9//3/+f/4//b/9f/z//b/+P/4//r/
+v/6//z/+//6//n/+P/9//3/AAACAAIAAQD+//r/9P/v//X/AQAMABYAJQA1AEsAaQCI
AJ0ApwCiAI8AeABdADsAHwAOAAoACAAIAAUA9//v//L/8v/w//P/9f/y//b/+P/5//r/
+v/5//b/9v/2//j/+v/5//n/+v/6//z/+v/5//n/+//7//r/+f/4//b/9P/0//P/8//0
//T/9v/6//v//P/7//j/9v/2//X/9v/0//X/+f/5//f/9v/2//T/9P/1//X/9//4//j/
+f/3//f/+f/5//n/+f/7//v/+//6//z/AAD8//r/+//6//j/+f/5//b/9v/2//b/9//5
//r/+v/4//n/+P/4//j/+f/6//r//P8AAAEAAQD+//z//P/+/wAAAgACAAIAAgAAAP//
/////wAAAQACAAMAAwAEAAQAAgD///7///8AAAAAAAAAAAAAAQAAAAAAAQAEAAYACAAJ
AAgABgAEAAIAAgACAAIAAwAFAAUABgAGAAcABgACAAIAAgADAAIAAAACAAIAAgACAP//
/v/+//3///8BAAEAAQADAAAA//8CAAAA/f/8//n/+v/6//f/9//5//r//P///wEAAgAC
AAEA/v/9//v//f/9//3//P/8///////8//v//f/9//3/AAAAAAEAAgACAP///f//////
/v///wMABAAEAAQAAgACAAEA///8//v//f8BAAIAAwAAAP7//f/7//v//f///wAAAgAD
AAIAAAD9//z//P/+/wIAAAAAAP7//f/7//n/+f/9//7/AAABAAMAAwADAAMAAQD///7/
/f8AAAAA/////wEAAAAAAAAAAAAAAAEAAgABAAAA///8//r/+f/2//n///8AAAEAAgAB
AAAAAAAAAP3//P/8//v/AQADAAMAAgD8//v//P/8//3///////7//P/6//r//P/+/wAA
AQABAP///v/8//v//P/8//3///8BAAIABQACAAAA/f/7//n/+P/5//3//f/+//7//f/8
//j/9v/3//X/+P/7//7/AQAHAAAA/v/+//7//v8BAAIAAwAEAAQAAAD///7//f/8//7/
//8AAAEAAQAAAP/////+//7/AQAEAAQABAAGAAYABgAHAAUABgAJAAkACwAKAAoACgAK
AAoACgAKAAoACwALAAgABAACAP7//v8AAAEAAQABAAIAAQABAAAA/f/7//v//P///wAA
//8AAP3/+v/4//X/9//3//r//P/9//7//f/8//n/+P/3//b/9v/3//n/+v8AAAIA///2
//T/8v/z//v/AQAGAAoAGQAxAEsAZwCGAJ0ApwCkAJMAfgBnAEsAKwAWAA4ACAAAAPv/
9//x/+z/6v/u/+//7//0//f/+P/4//j/+P/3//T/9P/5//7/AwAFAAEA/v/6//j/9v/1
//X/9//6//r/+v/6//b/9P/0//P/9f/2//b/+P/4//f/9v/z//T/9P/2//f/+P/2//f/
+//4//X/8//y//L/8v/z//P/9P/0//P/8//x/+//7//t//D/8f/0//X/9v/0//X/+P/0
//T/9//4//v//f/+//z/+//6//n/+f/6//r/+f/2//j/+P/5//r/+//8//z//v/+//3/
+//2//b/9v/4//r/+v/6//r/+v/7//v//P/9//v/+f/3//X/+f/8//7//v/8//z//v8A
AAAAAAAAAAAAAAAAAAEAAwAAAAAAAAD//wIAAgACAAIAAgACAAIAAwADAAMABAAEAAMA
AgD+//7/AQADAAMAAgABAAAA///+//3//P/8//v/+//9//3//f/8//j/9v/4//n/+f/7
//v/+v/6//f/9//6//r/+//9/wAAAAD///3//P/7//n/+//7//v/+v/6//3//f/6//n/
+P/3//b/+P/8////AgAEAAMAAQADAAMAAAD//wEAAAD+//7//P/8//7//f/7//v//P//
///////8//r/+f/3//n/+//9//7///////3/+v/8//z//f8AAAQAAgACAAAA///9//v/
+//7//z//v////3//f/9//3//f/9//7////+//7//f/9//v/+v/6//r//f/+/wAAAgAA
AAAAAAD+//7//f/6//3////+//3//P/5//j/+P/4//r//P///wEABwAHAAUAAgD9//v/
+//6//v//f/9//z/+v/4//j/+v/6//z//f/9/////v/8//v/+//8//7/AQADAAQABwAE
AAIA///9//v//P///wUABwAGAAQAAQD+//7//v8BAAEAAAD///7//f/5//j//P/+/wAA
AgADAAQABQAGAAIAAQAAAAAA//8BAAIAAQADAAIAAAAAAP////8AAAMABwAIAAkACgAI
AAgACQAJAAcACQAIAAcACQAKAAsADAAKAAoACgAKAAwADQALAAoABgACAAIAAgABAAEA
AQAAAAIAAwADAAMA///9//z//P////7///////3//P/6//n/+v/+/wEAAgAAAP7//P/8
//z//P/8//z//f/7/wAACAAGAPv/9P/0//L/9f/9/wkAEgAYACEAMwBPAHMAjgChAKkA
ngCJAHQAXwA7AB8AEgAOAAoACgAHAAEA9f/u//L/9v/x/+//9v/4//r/+//8//7//f/6
//r/+f/6//v/+f/5//r/+v/8//z/+//7//3//v/+//7//v/8//r/+v/5//n/+v/6//z/
/f/9//3/+//4//b/9v/1//b/9P/1//n/9//1//T/9P/1//b/+P/5//n/+v/6//v/+P/1
//T/8f/2//f/+v/7//v/+P/4//r/+v/6//3//v/+///////8//r/+P/2//X/+//+/wAA
AAD9//z//P/8//z//v///wIAAgABAP//+v/6//r//P/+////AAABAAIAAgABAAEAAQD/
//3/+//5//z//v////7///8AAAMABgAHAAgACQAKAAYABAADAAMAAwAEAAUABQAHAAYA
BQAEAAIAAgACAAMABQAFAAYABgAFAAQAAAAAAAMABQAFAAQAAwACAAEAAAD9//z//P/7
//3//////////v/6//j/+v/+////AgADAAMAAgD+//3//f/8//z//f8AAAAA///9//7/
/f/7//3///////7//v///////P/7//z//f/+/wIAAgADAAQABAD///3///////v/+//+
//7//v/+//z//P/9//3//P/9//z////////////+//7//f///wEAAwAEAAIAAQD+//r/
/P/8//3/AAAEAAIAAgAAAP3/+//5//n//f/+/wAAAQAAAP///v/9//z/+//7//v//f/+
//7///////7//v/+//3//P/8//z///8AAAEAAAD///3/+f/7/wAAAAAAAAAA///+//7/
/v/+//7//////wUABQADAAAA/f/9////AAAAAAEAAAD+//r/+P/4//r/+f/6//r/+f/9
//7//v////v/+v/6//v///8AAAMAAAACAP///f/7//j/+f/9//3//v/+//3//P/8//z/
//////////////////8AAAAAAAAAAAAAAgAEAAYACAAFAP7/+v/2//j/+P/7//3///8B
AAIAAgABAAEAAAAAAAUACAAIAAgACAAIAAgACQAHAAgACwALAAoACAAHAAYABgAGAAYA
BgAHAAkACgAIAAgABgACAAIAAgADAAMAAwD///3//P/6//v/+f/5//r///8AAP//AAD+
//z/+//5//f/9//6//z///8AAP///v/8//z//P/8//v/+//8//z/+v/8//f/8v/y//b/
AQAJAAcACgAaADEASQBjAIEAmACjAJ8AigB3AGYASQArAB0AFAAOAAoABAD7//X/9f/y
//D/8P/z//n//v/8//z/+//6//j/9//0//T/9//6//3//f/5//j/9v/2//b/9f/1//f/
+v/6//r/+v/3//T/8//x//T/9v/3//r/+f/5//n/9//2//b/+P/5//n/9v/2//n/9//1
//T/9P/2//b/9//3//T/9P/z//P/9P/1//j/+f/5//n/+//7//f/9P/0//b/9v/2//n/
+v/6//v/+//4//r/+v/6//v/+//8//z/+v/6//r/+//8//z//v///wIAAgABAP//+v/6
//r//P/+////AAABAAIAAAD////////9//3//f/9////AAAAAP7///8AAAMABgAGAAYA
BgAGAAIAAAD/////AwAGAAkACwAKAAgABgAEAAYABgAGAAcACQAJAAoACgAHAAQA/v/8
//7/AQACAAIAAgACAAIAAgABAAAAAAD//wEAAwADAAMA///6//f/+P/7//v//f/9/wAA
AAD9//3//P/6//n/+f8BAAQABgAHAAMAAQD+////AQABAAAAAAADAAMAAAD/////////
/wIAAwADAAMAAgABAP//AQABAP7//f////7/AAAAAP7//v/8//v/+f/5//z/////////
/f/8//z/+//8////AgAEAAcABwAFAAIAAQAAAAAAAgACAAAAAAD+//r/9//0//P/+P/8
/wEABQAEAAMAAgABAAAA/////////v/+//3//f/7//r/+v/6//v//P/+/wAA///+//3/
+v/8//3//P8BAAAA/v/8//r/+v/6//v//P/8//z//f/9/wAA///8//j/9//5//3/AAD+
/////v/8//r/+P/4//r//f8AAAIAAwACAAAA/f/7//j/+P/5//v//f/+/wEA/v////3/
/P/7//v//f8CAAMAAQD+//r/9v/2//j//f////7//f/8//v/+f/+//7//v/+//7//v/+
//7//v/9//3//f/+//7/AQADAAMAAAD+//v/+v/9//3//v8BAAIAAgACAAIABAAEAAUA
BQAHAAsADAANAAoACgAKAAoABwAGAAUABAAJAAsACgAKAAUAAAD///7/AgADAAQABAAA
AP///f/7//v/+//8//7//f/6//n/9//3//j/+P/5//n//P/+//7/+//4//X/9P/2//j/
+v/8/wEABQD+//r//P/7//b/9P/2//X/9//7/wQADAAdADcATwBpAIQAnQCnAKIAjwB+
AGcAQQAjABQADgAOAA4ABQD5//P/7P/o//L//f/7//T/9//4//j/+P/6//n/9v/2//n/
/P//////+//6//j/+P/4//f/9//5//r/+v/6//r/+P/2//b/9f/z//T/9P/2//n/+f/5
//f/+P/4//r/+//4//T/8//1//j/9//3//j/9v/2//f/9//4//j/9//3//b/9f/2//X/
9//3//n/+f/1//L/8v/0//T/9v/7//7/+//7//r/9v/3//j/+f/7//3//v/+//z/+f/2
//T/8v/4//z///8EAAUABQAEAAAA/v/+/wAAAgAEAAQABAAEAAEA///+//3/AAABAAIA
AwAEAAQAAwAAAP7//v8AAAIAAQAAAP///v8AAAAAAQADAAYACAAKAAsACgAIAAYABAAG
AAYABgAHAAkACQAKAAoABQACAPz/+v/8////AAAAAAEAAgADAAQAAwACAAIAAQADAAUA
BQAFAAEA/P/5//r//P/9/wAAAQACAAIA/////wIAAgADAAUABwAGAAQAAQAAAP///f//
/wEAAQAAAAAABQAFAAIAAQD///3/+//8/wEAAwAFAAYAAgD//wAA////////AgACAAIA
AgAAAAAAAAD///3//f8AAAMAAwADAP///v/+//3//f///wEAAgABAAEA///8//7//v//
/wIABgAEAAQAAgADAAEA////////AAACAAMAAwADAAMAAwACAAEAAQABAAQABAADAAMA
BQAEAAQABAACAAAA///+//7//v/+//z//v////7/AwAEAAQABAAEAAAA/v/9//z//f/+
/wAAAQAEAAMAAAD8//v/+//9//7/AgAFAAYABgABAP7//f/+////AgAEAAUABwAGAAQA
AwD9//r/+P/3//z/AAAGAAYAAwD///z/+f/7//3/AgADAAQABAADAAIA/f/8//7//f8A
AAEAAgADAP3/+v/6//r/+v/6//7/AAACAAQAAQAAAP//+v/8//z//f/+//7////+//3/
/f/8//3///8CAAQACAAMAAoACAAGAAQABQAHAAgACgALAAsACwAKAAoACgAKAAoADAAM
AAwADQAKAAYAAwAAAP3//v///wEAAQABAAAA//////7//f/7//3//v8AAAAA/P/8//v/
+v/7//v//P/9//3//v/9//z/+//6//v//P/8//z//P/9//f/+P/8//7/AQD+//b/9P/3
//f/8//6/wgAGwAzAFEAbQCGAJ0AqQCkAJUAgABlAEUAKQAYABAADAAKAAMA+f/t/+b/
6P/u//P/+f/8//v/+v/4//b/+v/7//r//P/6//z//v/9//n/+P/2//b/+P/5//v////9
//r/9//0//T/8v/y//H/8//0//T/9v/3//f/9//1//X/9v/5//v/+f/2//b/+f/3//X/
9P/0//X/9v/4//n/9P/y/+//7f/v//H/9f/3//v/+//9//3/+v/2//X/9v/0//T/9//4
//b/9//3//T/9//4//n/+//6//r/+f/2//X/9P/0//T/9//6//z/AAABAAEAAAD8//7/
AAAEAAgABAACAAAA/v/+//3//f/9//v/+//7//v///8AAAAA/v/+//7/AAACAAEAAAD/
//7////+//7///8CAAYACgANAAoABgACAP7/AQACAAMABQAFAAMAAgAAAAEAAgAAAAIA
AQADAAMAAgAAAAAAAAAAAAIAAgADAAMAAQABAP///f/6//b/9P/2//r/+//+/////v/+
//v/+//8//z//f///wEAAgACAAEA/v/9//v//f/9//3//P/8//7//f/5//f/+v/7//z/
AAD////////+//3/+//9//3//P/9/wEAAgAAAAAA/v/+/wEAAQAAAAEAAAABAP///f/7
//r/+v/5//f/+f/7//z/+//7//n/9v/6//z///8EAAQAAAD+//r/+v/5//j/+f/6//r/
+//7//3///8BAAMAAQD///7//f/9//z/+v/5//n/+P/4//j/+//8//7/AAD8//r/+P/0
//b/9//2//v//P/8//z//P/7//r/+v/6//z//P/9//3//v/9//r/9v/2//f/+v/8//r/
+//6//j/9//2//f/+v/9/wAAAgADAAEA/v/6//f/9//4//r//f/9//z//f/4//v/+f/4
//f/+f/7/wAAAQD8//j/8//u//H/9v/+/wMAAAD9//r/9//7//r//f/+////AAD+//7/
/v/6//f/9v/2//b//P///wAAAQD9//r/+f/5//z//v8CAAYABQAEAAMAAgACAAMAAwAE
AAgACQAKAAoACQAIAAcABgAHAAgACQALAAoABgADAAAA/f/+////AQADAAMAAgABAP3/
+v/3//P/9v/4//v//P/5//j/9v/0//f/9//4//n/+v/8//z//P/4//b/9v/2//j/+v/8
/////f/8//7//v/5//D/8P/0//f/+f/3/wAAEgAlADUATwBtAIgAmwChAJgAhwB4AGMA
QwAnAB4AGgAOAAgABQD5//H/8P/0//L/8//3//r/+//8//z//P/7//n/9f/0//X/+P/7
//v/9//2//T/9P/3//f/+P/7//z//P/8//z/+P/2//b/9f/2//j/+f/8//v/+f/3//P/
9v/4//z////8//j/9//5//r/+f/5//r/+f/4//j/9//0//T/8//z//X/9//7//3//v/9
//7//f/5//b/9v/4//j/+P/7//z/+v/7//v/+P/6//r/+v/7////AAAAAP7/+//4//b/
9P/4//r/+//+/wAAAQABAP7/AAAAAAIABAADAAIAAQAAAP7//f/9//3/AAABAAIAAwAD
AAIAAAD8//v//P///wIAAwAEAAUABgADAAIAAgADAAMABAAFAAUABgAGAAYABgAGAAgA
CgAJAA==
         </WaveFormData>
      </LeadData>
      <LeadData>
         <LeadByteCountTotal>10000</LeadByteCountTotal>
         <LeadTimeOffset>0</LeadTimeOffset>
         <LeadSampleCountTotal>5000</LeadSampleCountTotal>
         <LeadAmplitudeUnitsPerBit>4.88</LeadAmplitudeUnitsPerBit>
         <LeadAmplitudeUnits>¦ÌV</LeadAmplitudeUnits>
         <LeadHighLimit>2147483647</LeadHighLimit>
         <LeadLowLimit>268435456</LeadLowLimit>
         <LeadID>II</LeadID>
         <LeadOffsetFirstSample>0</LeadOffsetFirstSample>
         <FirstSampleBaseline>0</FirstSampleBaseline>
         <LeadSampleSize>2</LeadSampleSize>
         <LeadOff>FALSE</LeadOff>
         <BaselineSway>FALSE</BaselineSway>
         <ExcessiveACNoise>FALSE</ExcessiveACNoise>
         <MuscleNoise>FALSE</MuscleNoise>
         <LeadDataCRC32>588628318</LeadDataCRC32>
         <WaveFormData>
BgAGAAYABgAIAAgACAAIAAYABgAGAAYACAAIAAgACAAGAAYABgAGAAQABAAEAAQABgAG
AAYABgAEAAQABAAEAAUABgAHAAgACgAKAAoACgAMAA0ADQAPABAAEQARABEADgAOAA4A
DgAQABMAFQAVABQAEwASABIAFAAWABcAGgAcABsAGQAWABMAEAAPAA4ADgAQABAADwAN
AAwACgAIAAoACgALAAsACwALAAkACAAHAAUABAAEAAUABgAGAAYABgAGAAUAAgAAAAEA
AQACAAYABgAGAAUAAwADAAIAAgADAAQABgAGAAYABQADAAEAAwACAAAA///9//v/+f/1
//L/9P/9/wcAFwAsAEAAUABnAHsAjwCgAKEAkgCGAHYAWgA5ACMADgD6/+7/7P/x//b/
/P///wEAAQABAP///P/8//7//v/+//7//v/9//z/+//4//j/+P/4//v/+//7//v/+P/3
//b/9f/3//j/+P/6//r/+f/4//f/9P/0//T/9P/0//X/9f/1//L/8f/w//D/8v/y//T/
9P/0//T/8v/x//D/8P/w//D/8f/y//L/8v/y//D/7v/u/+7/7//w//D/8P/w/+//7//s
/+z/7P/s/+//8P/w//D/8P/u/+z/6//r/+3/7v/u/+7/7v/u/+z/6//q/+r/6v/s/+z/
6//r/+f/5v/l/+X/5//n/+j/6P/o/+j/5//m/+T/5P/l/+X/5//n/+f/5//m/+X/5f/l
/+f/6f/r/+7/7v/u/+7/7v/v//H/8//1//n//v8AAAEA/////wAAAQADAAQABgAIAAcA
BwAHAAYABwAGAAUABQAHAAoACgAKAAcABwAFAAQABAAFAAYABwAGAAYABAAEAAUABQAF
AAUABwAHAAcABwAFAAUAAwADAAUABgAHAAgABwAHAAcABQAGAAYABgAGAAgACQAKAAoA
CQAJAAcABgAIAAkACwAMAAoACgAKAAkACAAIAAgACAAJAAsACwALAAkACAAIAAgACAAI
AAgACQAJAAkACAAHAAYABgAGAAcACwALAAsACwAJAAcABgAFAAUABgAIAAkACwALAAoA
CQAIAAgACAAIAAwADAAMAAsACgAJAAgACAAIAAkACQALAAsACwALAAkACAAIAAgACQAK
AAwADAALAAoACAAIAAgACAAJAAsADAAMAAwACwAJAAgACAAIAAkACQAKAAoACgAJAAcA
BwAGAAgACQALAAsACwALAAsACQAIAAgACQAJAAoACgAKAAkACQAHAAcABwAIAAgACQAL
AAsACwALAAkABgAGAAYABgAKAAsACwALAAoACAAHAAYACQAKAAwADAAMAAwADgAOAA4A
DwAPABEAEgATABMAEwASABIAEgASABIAFQAXABcAFgAVABQAFAAUABYAFQAYABsAGwAb
ABoAGAAWABMAEgASABQAEgARABEAEAAQAA4ADgAOAA0ADQANAA0ACwAKAAcABQADAAIA
AgACAAIAAgACAAIAAwAAAAAAAQAAAAAAAQAAAAIAAQD//////v/+////AAACAAIAAgAB
AP////8BAP7/+v/3//f/9//1//P/8P/w//X//f8JAB4ANABKAF0AbwCDAJgAoQCWAIgA
fABkAEMAJwAUAP7/7P/m/+n/7v/2//3/AQD///3/+//4//j/+P/4//j/+P/4//f/9v/1
//T/9P/0//T/9f/1//X/9f/0//P/8v/x/+//8P/w//L/8v/x//D/7//u/+7/7v/u//D/
8f/x//H/8P/v/+7/7v/s/+z/7v/u/+7/7v/s/+v/6P/o/+j/6P/r/+z/7P/s/+z/6v/o
/+j/6P/p/+r/6v/q/+r/6f/p/+r/6v/q/+r/6f/q/+r/6v/q/+j/5v/l/+P/5f/m/+b/
6P/o/+j/5v/l/+T/5P/k/+b/5v/l/+X/4//i/+H/4f/h/+H/4v/i/+T/5P/j/+L/3v/e
/9//3//j/+P/4//j/+D/3//f/9//3//h/+P/5v/o/+j/6P/o/+v/7f/v//H/8f/2//j/
+f/5//n/+v/7//v//P/+/wAAAQABAAEAAAD///7//f/9//3/AAAAAAAAAQABAP///v/+
////AAABAAIAAgAAAAAA/f/9//3//f8BAAEAAQABAAEAAQD//////v/+//7//v8AAAEA
AgABAP///v/9//z///8BAAMABAABAAEA///+//z//f///wAAAgACAAIAAQAAAAAAAAAA
AAEAAwADAAMAAgACAAMABAACAAIAAgADAAUABQAEAAMAAAAAAAAAAQADAAMAAwADAAMA
AQAAAP///f/+/wAAAQADAAMAAgABAP7//v/+//7/BAAEAAQAAwACAAEAAAAAAP7/////
/wEAAQABAAEA//8AAAAAAAABAAAAAgACAAEAAAD+//7//v/8//3///8AAAIAAgABAP//
/v/+//7//////wAAAAAAAAEA//////7//P/9//////8AAAEAAgABAP7//v//////AgAC
AAIAAQABAP////////7//v///wEAAQABAAEA///+//7//v/+/wAAAQABAAEAAgAAAP//
/v////7///8AAAEAAgADAAQABQAGAAcABwAJAAoACwALAAsACgAKAAoACgAKAA8AEQAR
ABAADgAMAAsACgAMAA0AEAATABUAFAASAA8ADAALAAoACgAMAAwACwALAAoACAAGAAYA
BAAFAAUABQAHAAUABAABAP///v/+////AAAAAAAAAAAAAP///P/8//3//f/+/wAAAAAA
AP///f/9//z//P/9//7/AAAAAAAAAQD///3/+//4//T/9f/1//H/8f/v/+7/8v/7/wcA
FwAqAD4AVABrAIMAlQCcAJUAhgB2AF4AQgAlABMAAADs/+T/6P/p/+7/9v/7//v/+f/7
//n/9v/2//T/9P/0//T/9v/1//T/8//w//D/8P/w//P/8//z//P/8v/x//D/7//t/+7/
7v/w//L/8f/w/+//7P/s/+z/7P/s/+3/7f/t/+7/7f/s/+z/6v/q/+z/7P/u/+7/7P/r
/+j/6P/o/+j/6f/q/+r/6v/s/+r/6P/o/+b/5//o/+j/6v/q/+n/6f/m/+b/5v/m/+f/
6P/o/+j/6P/m/+T/4//j/+X/5v/m/+b/5v/m/+T/4//i/+L/4v/i/+L/4f/h/+H/4P/f
/9//3//f/+D/4P/i/+L/4f/g/9z/3P/d/93/3//f/9//3//g/9//3//f/93/3//h/+T/
5v/m/+b/5v/p/+v/7f/v/+//9P/2//f/+f/5//r/+//5//r//P/+//////////7//f/8
//v/+//9/wAAAAAAAP/////9//z//P/9//7///8AAAAA/v/+//3//f/9//3/////////
//8BAAEA////////AAABAAIABQAFAAUAAwACAAIAAgACAAIAAwAEAAQABQAFAAMAAgAC
AAMABQAGAAYABgAGAAUAAgACAAIAAgAFAAcABwAHAAcABgAGAAYABAAEAAQABQAHAAcA
BgAFAAQABAAEAAUABwAHAAcABwAHAAUABAADAAMABAAGAAcACQAJAAgABwAEAAQABAAE
AAYABgAGAAUABgAFAAQABAACAAMAAwAFAAcABwAHAAUABAAEAAQABQAGAAgACAAHAAYA
BAAEAAQAAgADAAUABgAIAAgABwAFAAIAAgACAAMABwAIAAgACAAHAAUABQAEAAIAAwAF
AAUABwAHAAcABQACAAIAAwADAAYABgAGAAUABwAFAAUABQAEAAQABQAHAAcABwAHAAUA
BAAEAAQABAAGAAcABwAHAAYABAADAAIABQACAAMABAAFAAYABwAIAAkACgAJAAkACwAM
AA8ADwAPAA4ADAAMAAwADAAPABEAEQAQAA8ADgAOAA4AEAARABQAFwAZABgAFgATAA4A
DQAMAAwADgAOAA0ADQAMAAoACAAIAAgACQAJAAkACQAHAAYAAwD///7//v///wIAAgAC
AAIAAgABAP7//v//////AAACAAIAAgABAP///f/8//z//f/+/wAAAAAAAP/////9//3/
/P/6//f/9//3//X/8//w//L/+f8DAA8AJAA6AFAAYwB3AI0AoACfAJAAggB0AFwANwAb
AAoA+v/s/+r/6//w//b/+////////f/7//j/+P/2//b/9v/2//j/9//2//X/8v/y//L/
8v/z//P/8//z//L/8f/w/+//7//w//D/8v/0//P/8v/x/+7/7v/u/+7/7v/v/+//7//w
/+//7v/u/+z/7P/u/+7/7v/u/+z/6//q/+r/6v/q/+v/7P/s/+z/7P/q/+j/6P/o/+n/
6v/q/+z/7P/r/+v/6f/o/+f/5v/p/+r/6v/q/+r/6P/m/+X/5f/n/+j/6P/o/+j/6P/m
/+P/4v/i/+L/5v/m/+X/5f/j/+L/4f/h/9//3//g/+D/4f/i/+L/4v/f/97/3v/d/9//
3//f/9//3//f/+D/4f/g/+H/4v/k/+f/6P/p/+r/6f/r/+3/7//x//b/+P/5//n/+f/6
//v/+f/6//z//v8BAAEAAQAAAP///v/9//3//f8AAAAAAAABAAEA///+//z//f/+////
AAAAAP7//v//////////////////////AQABAP/////+//7//v/+/wAAAQACAAEA/v/+
//7//v8AAAEAAgACAAEAAQD///7//v///wEAAgAEAAQABAADAAAAAAAAAAAAAQADAAMA
AwABAAAAAAAAAAAAAAAAAAEABQAFAAQAAwAAAAAAAAABAAEAAQABAAEAAgABAAEAAQD/
/wAAAgADAAMAAwACAAEA/v/+//7//v8CAAIAAgABAAIAAQAAAAAA/v//////AQADAAMA
AwABAAAAAAAAAAEAAgAEAAQAAwACAAAAAAAAAP7///8BAAIAAgACAAEA///+//7//v//
/wEAAgACAAIAAwABAAEAAAD+////AQABAAMAAwADAAEA/v/+//////8CAAIAAgABAAMA
AQABAAEAAQAAAAAAAQADAAMAAwABAP7//v/+//7/AAABAAEAAQACAAAA///+////AAAB
AAIAAwAEAAYABgAGAAYABQAFAAcACAALAAsACwAKAAgACAAIAAgACwANAA0ADAANAAwA
DAAMAAwADQAQABMAFAAUABMAEQAMAAsACgAKAAoACgAJAAkACQAIAAcACAAGAAcABwAH
AAkABwAGAAMA///+//7///8AAAAAAAAAAAIAAQD+//7//f/9//7/AAACAAIAAQD/////
/v/+/////v8AAAAAAAABAAEA///9//r/+P/5//n/9f/x//P/8P/w//X//f8LAB4ANABK
AFsAbwCFAJoAnwCSAIQAcgBYADkAHwAOAPz/7P/o/+n/7P/y//v//f/9//3/+//4//j/
9v/2//b/9v/4//f/9v/1//L/8v/y//L/8//z//P/8//0//P/8v/x/+//8P/w//L/9P/z
//L/8f/u/+7/7v/u//D/8f/x//H/8P/v/+7/7v/u/+7/8P/w//D/8P/u/+3/7P/s/+z/
7P/t/+7/7v/u/+7/7P/q/+r/6v/r/+z/7P/u/+7/7f/t/+r/6v/q/+r/6f/q/+r/6v/s
/+r/6P/n/+X/5//o/+j/6v/q/+r/6P/l/+T/5P/k/+j/6P/n/+f/5f/k/+P/4//h/+H/
4v/i/+T/5P/j/+L/4P/g/+H/4f/l/+X/5f/l/+L/4f/h/+H/3//h/+P/5v/p/+r/6//s
/+v/7f/v//H/9f/6//z//f/9//3//v////3//v8AAAIAAwADAAMAAgADAAIAAQABAAEA
BAAEAAQAAwADAAEAAAAAAAEAAgADAAQABAACAAIAAQABAAEAAQADAAMAAwADAAUABQAD
AAMAAgACAAIAAgAFAAUABQADAAIAAgACAAIABAAFAAYABgAHAAcABQAEAAMAAwAEAAQA
BgAGAAYABQACAAIAAgACAAUABwAHAAcABQAEAAQABAACAAIAAgADAAcABwAGAAUAAgAC
AAIAAwAFAAUABQAFAAcABQAEAAMAAQACAAQABQAHAAcABgAFAAYABgAGAAYACAAIAAgA
BwAIAAcABgAGAAUABQAEAAUABwAHAAcABQACAAIAAgADAAQABgAGAAUABgAEAAQABAAC
AAMABQAGAAgACAAHAAUAAgACAAIAAwAFAAYABgAGAAcABQAFAAQAAwADAAQAAwAEAAUA
BgAFAAIAAgADAAMABgAGAAYABQAHAAUABQAFAAUABAAEAAUABwAHAAcABQAEAAQABAAE
AAQABQAFAAUABgAEAAMAAgADAAQABgAGAAYABgAHAAgACQAKAAgACQAJAAsADgAPAA8A
DwANAAwACwAKAAwADwARABEAEAAPAA4ADgAMAA4ADwASABYAFwAXABYAEQAOAA0ADAAM
AA4ADgANAA8ADgAMAAoACAAIAAkACQAJAAkABwAGAAMAAQAAAAAA//8AAAAAAAACAAIA
AQD+//7//////wAAAgACAAIAAQD//////v/+//3//v8AAAAAAAD///3/+//9//z/+v/5
//f/9f/1//P/8P/u//P//f8JABoAMABGAFkAbQCBAJYAoQCYAIwAfgBqAEkAKwAWAAAA
7v/q/+3/8P/4//////////3/+//4//j/+P/4//j/+P/4//f/9v/1//L/8v/y//L/9f/1
//X/9f/y//H/8P/v/+//8P/w//L/9P/z//L/8f/u/+7/7v/u//D/8f/x//H/8P/v/+7/
7v/s/+z/7v/u/+7/7v/s/+v/6v/q/+r/6v/t/+7/7v/u/+7/7P/q/+r/6P/p/+r/6v/s
/+z/6//r/+n/6P/n/+b/6f/q/+r/6v/q/+j/5v/l/+X/5//o/+j/6v/q/+r/6P/l/+T/
5P/k/+b/5v/l/+X/4//i/+H/4f/h/+H/4v/i/+L/4v/h/+D/3v/e/9//3//h/+H/4f/h
/+L/4f/h/+H/4f/j/+X/6P/o/+j/6P/o/+f/6f/r/+3/8f/2//j/+f/5//n/+v/7//v/
/P/+/wAAAQABAAEAAAD///7//f/9/wEABAAEAAQAAQABAP///v/+////AAABAAIAAgAA
AAAA//////////8DAAMAAwADAAEAAQD///////8AAAEAAgADAAMAAwABAAAAAAAAAAAA
AgADAAQABAADAAMAAQAAAAAAAQADAAQABAAEAAQAAwACAAIAAgACAAMABQAFAAUAAQAA
AAAAAAAAAAAAAAABAAUABQAEAAMAAgACAAIAAwAFAAUABQAFAAUAAwACAAEAAQACAAQA
BQAFAAUABAADAAAAAAAAAAAABgAGAAYABQAEAAMAAgACAAIAAwADAAUABQAFAAUAAwAC
AAIAAgADAAQABgAGAAUABAACAAIAAgACAAMABQAGAAYABgAFAAMAAgACAAIAAwAFAAYA
BgAGAAUAAwADAAIAAgADAAUABQAFAAUABQADAAIAAgADAAMABgAGAAYABQAHAAUABQAF
AAQABAAFAAcABwAHAAcABQAEAAQABAAEAAgACQAJAAkACAAGAAUABAADAAQABwAIAAkA
CgAMAAwADAAMAA0ADQAPABAAEQARABEAEAAOAA4ADgAOABMAFQAVABQAEQAQABAAEAAU
ABUAGAAbABsAGgAYABUAEgARABAAEAASABIAEQARABAADgAMAAwACgALAAsACwANAAsA
CgAHAAMAAgACAAMABgAGAAYABgAGAAUAAgACAAEAAQACAAQABgAGAAUAAwADAAIAAgAD
AAIABAAEAAQABwAHAAMA//8CAAQAAQD5//P/8//1//T/9P/5/wMADwAkADoATgBfAHMA
iwCgAKcAnACOAH4AZgBFACkAFgACAPL/7P/t//L//P8BAAEAAQABAP///P/8//r/+v/6
//r//P/7//r/+f/2//b/9v/2//f/9//3//f/+P/3//b/9f/z//T/9P/2//j/9//2//X/
8v/y//L/8v/y//P/8//z//T/8//y//L/8P/w//L/8v/0//T/8v/x/+7/7v/u/+7/7//w
//D/8P/y//D/7v/u/+z/7f/u/+7/8P/w/+//7//s/+z/7P/s/+//8P/w//D/7v/s/+r/
6f/p/+v/7P/s/+z/7P/s/+r/6f/o/+j/6P/q/+r/6f/p/+f/5v/l/+X/5f/l/+b/5v/m
/+b/5f/k/+L/4v/j/+P/5f/l/+X/5f/m/+X/5f/l/+T/5f/m/+j/7P/s/+z/7P/t/+//
8f/z//X/+v/8//3//f/9//7//////wAAAgAEAAUABQAFAAQAAwACAAEAAQADAAYABgAG
AAcABwAFAAQAAgADAAQABQAEAAQAAgACAAEAAQABAAEAAwADAAMAAwADAAMAAQABAAEA
AgADAAQABQAFAAUAAwACAAIAAgACAAQABQAGAAYABwAHAAUABAAEAAUABwAIAAYABgAG
AAUAAgACAAIAAgAEAAcACAAJAAUABAAEAAQABAAEAAQABQAHAAcABgAFAAIAAgACAAMA
BwAHAAcABwAHAAUABAADAAEAAgAEAAUABQAFAAQAAwACAAIAAgACAAQABAAEAAMAAwAD
AAMABAAEAAUABQAHAAUABQAFAAMAAgACAAIAAwAEAAYABgAFAAYABAAEAAQABAAFAAcA
CAAIAAgABwAFAAQABAAEAAUABwAIAAgACAAHAAUABQAEAAQABQAHAAcACQAJAAkABwAE
AAQABQAFAAYABgAGAAUABQADAAMAAwAGAAYABwAJAAcABwAHAAUABAAEAAQABAAGAAcA
BwAHAAgABgAFAAQABQAEAAUABgAHAAgACgAKAAoACgAKAAsACwANABAAEQARABEADgAO
AA4ADgAQABMAFQAVABMAEQAPAA4ADwASABQAGAAZABkAGAAWABMAEAAPAA4AEAASABIA
EQAPAA4ADAAKAAoACgALAAsACwALAAkACAAFAAMAAgACAAUABgAGAAYABAAEAAMAAAAC
AAMAAwAEAAQABAAEAAMAAwADAAIAAgADAAQABgAGAAQAAwABAP/////8//z/+//5//f/
9f/z//L/9v///wsAHQAyAEgAXABvAIEAlwCkAJ8AkgCCAG4ATgAxABsACAD0/+7/7v/v
//b//v8BAAEAAQD///3/+v/6//z//P/8//z/+v/5//j/9//4//j/+P/4//n/+f/5//n/
9v/1//T/8//1//b/9v/4//b/9f/0//P/8v/y//L/8v/0//X/9f/1//L/8f/w//D/8P/w
//L/8v/y//L/8P/v/+7/7v/u/+7/8P/y//P/9P/y//D/7v/u//D/8f/y//L/8P/w/+//
7//s/+z/7P/s/+//8P/w//D/7v/s/+r/6f/r/+3/7v/u/+7/7v/u/+z/6f/o/+j/6P/q
/+r/6f/p/+f/5v/l/+X/5f/l/+b/5v/m/+b/5f/k/+L/4v/j/+P/5f/l/+X/5f/k/+P/
4//j/+P/5f/n/+r/6v/q/+r/6v/t/+//8f/z//X/+v/8//3/+//7//z//f///wAAAgAE
AAMAAwADAAIAAQAAAP////8BAAQABAAEAAEAAQD///7///8BAAMABQAEAAQAAgACAP//
////////AwADAAMAAwADAAMAAQABAAEAAgADAAQABQAFAAUAAwACAAIAAgACAAQABQAG
AAYAAwADAAEAAAACAAMABQAGAAYABgAGAAUABAAEAAQABAAFAAcABwAHAAUABAAEAAQA
BAAEAAQABQAHAAcABgAFAAQABAAEAAUABwAHAAcABwAHAAUABAADAAMABAAGAAcACQAJ
AAgABwAGAAYABgAGAAoACgAKAAkABgAFAAQABAAGAAcABwAJAAkACQAJAAcABgAGAAYA
BwAIAAoACgAJAAYABAAEAAQABgAHAAkACgAIAAgABwAFAAYABgAGAAcACQAKAAoACgAJ
AAcABwAGAAYABwAJAAkACQAJAAkABwAGAAYABwAHAAoACgAKAAkACQAHAAcABwAIAAgA
CQALAAsACwALAAkACAAIAAgACAAKAAsACwALAAgABgAFAAQABQAIAAoACgAKAAoADAAM
AAwADAANAA0ADwAQABEAEQARABAADgAOAA4ADgATABUAFQAUABMAEgASABIAFAAVABgA
GwAbABoAGAAVABIAEQAQABAAFAAUABMAEwAQAA4ADAAMAAwADQANAA0ADwANAAwACQAF
AAQABAAFAAgACAAIAAgABwAFAAEAAAADAAMABAAGAAYABgAFAAMAAwACAAIAAwAEAAYA
BgAGAAcABQABAP//AAD+//v/+f/7//n/9f/y//T/+f8DABEAJAA4AE4AYQBzAIkAoACl
AJoAjAB+AGQAQwAnABYAAADu/+r/7f/y//z/AwADAAEA///9//r/+v/8//z//P/8//7/
/f/8//v/+P/4//j/+P/5//n/+f/5//j/9//2//X/8//0//T/9v/4//f/9v/1//L/8v/y
//L/9P/1//X/9f/z//H/7//u/+//8P/z//T/8v/y//D/7//u/+7/7v/u//D/8v/z//T/
8v/w/+7/7v/u/+//8P/w//D/8P/v/+//7v/u/+7/7v/v//D/8P/w//D/7v/s/+v/6//t
/+7/7v/w//D/8P/u/+3/7P/s/+z/7v/u/+3/7f/p/+j/5//n/+n/6f/q/+r/6v/q/+n/
6P/m/+b/5//n/+n/6f/p/+n/5v/l/+X/5f/l/+f/6f/s/+7/7v/u/+7/8f/z//X/9//5
//7/AAABAP////8AAAEAAwAEAAYACAAJAAkACQAIAAcABgAFAAUABwAKAAoACgAHAAcA
BQAEAAYABwAIAAkACgAKAAgACAAHAAcABwAHAAsACwALAAsACQAJAAcABwAJAAoACwAM
AAsACwALAAkACgAKAAoACgAMAA0ADgAOAAsACwAJAAgACgALAA0ADgAMAAwADAALAAoA
CgAKAAoADQAPAA8ADwALAAoACgAKAAwADAAMAA0ADQANAAwACwAKAAoACgALAA8ADwAP
AA8ADwANAAwACwALAAwADgAPAA0ADQAMAAsADAAMAAwADAAQABAAEAAPAA4ADQAMAAwA
DAANAA0ADwANAA0ADQALAAwADAAMAA0AEAASABIAEQAOAAwADAAMAAwADQAPABAAEAAQ
AA8ADQAOAA4ADgAPAA8AEAAQABAAEQAPAA8ADgAOAA8AEQARABEAEQARAA8ADAAMAA0A
DQAQABAAEAAPAA8ADQANAA0ADAAMAA0ADwAPAA8ADwANAAwADAAMAAwADgAPAA8ADwAQ
AA4ADQAMAA0ADgAQABAAEAAQAA4ADgAOAA4ADwAQABEAEwAVABcAGAAZABgAFwAVABQA
FwAYABkAHQAcABsAGQAXABcAGAAZABwAGwAeACEAIQAgAB4AGwAYABgAGAAZABwAGQAX
ABYAFAAUABIAEgASABUAFQAVABUAEgAQAAwACQAJAAoADAAOAA0ADAALAAoACgAIAAkA
CwAJAAoADAAMAAoACQAHAAcACQAKAAwADgANAAwACwAJAAcACQALAAoACAAFAAEA+//5
//f/9v/6/wMADQAXACYAPABOAGEAdQCLAKIArwCoAJgAigByAE8AMwAeAAwA/P/2//n/
/P8CAAkACQAFAAcABQACAAIABAAEAAQABAABAP///f/7//z//v8AAAIAAgABAAAA///+
//3//P/7//3//v/+/wAA///9//v/+f/5//r/+//8//r/+//7//v/+v/5//j/+P/6//r/
/P/8//r/+v/4//f/9//4//n/+v/6//r/+f/4//j/9v/0//T/9v/3//j/+P/2//b/9f/1
//X/9v/3//j/+P/4//f/9v/4//b/9P/z//X/9//4//j/9f/0//P/8P/y//L/8//0//T/
9P/z//P/8f/w/+//7//x//H/8v/y/+//7v/s/+r/6f/q/+z/7f/t/+3/7f/t/+7/7f/t
/+3/7f/v//H/9P/0//T/9P/0//b/+f/8////AAAEAAUABQAFAAUABgAHAAgACgANABAA
EAAPAA4ADAANAA4ADwARABAAEgARABAADwAPAA0ADAAOAA8AEAARAA8ADgALAAoADAAN
AA4ADwAQAA8ADgANAA8ADwANAA0ADwAQABEAEgASABEAEAANAA0ADgAPABAAEQARABEA
EAAPAA8ADQAMAA0ADwASABQAEQAQAA8ADQAPABAAEQASABIAEwASABEADwAOAA4ADgAP
ABAAEQATABIAEQAPAA0ADwAQABEAEwASABEAEAAPABAADwAPAA8AEQASABQAFQASABEA
DwANAA0ADgAPABAAEwASABEADwAQAA8ADgAOAA8AEQASABUAEgARABAADQANAA4ADwAR
ABAAEgASABEADgAMAAwADAANAA8AEgAUABMAEgAQAA0ADwAQABEAEwAUABQAEwASABMA
EQARABAAEgATABUAFQASABEAEAANAA0ADgAQABEAEwASABEADwAPAA0ADQANAA8AEAAS
ABUAFAATABIADwAPABAAEQASABIAEwATABMAFAASABEAEAATABQAFAAUABQAFAAXABgA
GQAbABkAGwAcAB0AGwAbABoAGgAcABwAHAAfACEAIQAgAB8AHgAeAB4AIAAhACQAJwAn
ACYAJAAhAB4AHwAeAB4AIAAeAB0AHQAcABwAGgAaABoAGwAbABsAGwAXABYAEwARABEA
EgAUABYAFAAUABQAFAAVABIAEgATABMAFAAWABYAFQATABAADwAPABAAEgAUABQAFAAU
ABMAEwARABMAFAAUAA8ADQALAAcAAwAAAAIACwAXACMANgBKAF4AbwCDAJkAsAC1AKoA
nACOAHYAVQA1ACIAEgACAP7/AwAIAA4AEwATABEAEwARAA4ADgAQABAAEAAQAA4ADQAM
AAsADAAMAAwADAALAAsACwALAAoACQAIAAcACAAKAAsADgANAAsACQAHAAgACAAIAAgA
CAAJAAkACQAIAAcABgAGAAgACAAKAAoACQAIAAUAAwAFAAYABwAIAAgACAAHAAYABgAE
AAIAAgADAAUABwAIAAcABgAEAAMABAAEAAQABAAFAAYABgAGAAYABAACAAEAAwAFAAYA
BgAFAAQAAwAAAAEAAAAAAAAAAgACAAEAAQD///7//f/9//7///8BAAIAAQAAAP7//P/8
//z//f/9/////////////P/7//v/+//8////AgAGAAcABgAFAAQABwAJAAsADQARABIA
FAAVAA==
         </WaveFormData>
      </LeadData>
      <LeadData>
         <LeadByteCountTotal>10000</LeadByteCountTotal>
         <LeadTimeOffset>0</LeadTimeOffset>
         <LeadSampleCountTotal>5000</LeadSampleCountTotal>
         <LeadAmplitudeUnitsPerBit>4.88</LeadAmplitudeUnitsPerBit>
         <LeadAmplitudeUnits>¦ÌV</LeadAmplitudeUnits>
         <LeadHighLimit>2147483647</LeadHighLimit>
         <LeadLowLimit>268435456</LeadLowLimit>
         <LeadID>V1</LeadID>
         <LeadOffsetFirstSample>0</LeadOffsetFirstSample>
         <FirstSampleBaseline>0</FirstSampleBaseline>
         <LeadSampleSize>2</LeadSampleSize>
         <LeadOff>FALSE</LeadOff>
         <BaselineSway>FALSE</BaselineSway>
         <ExcessiveACNoise>FALSE</ExcessiveACNoise>
         <MuscleNoise>FALSE</MuscleNoise>
         <LeadDataCRC32>4135660868</LeadDataCRC32>
         <WaveFormData>
DAAMAAwADAAMAAwADAAMAAoACgAKAAoADAAMAAwADAAKAAoACgAKAAwADAAMAAwACgAK
AAoACgAMAAwADAAMAAwADAAMAAwADgAOAA4ADgAOAA4ADwAQABAAEAAQABAAEgASABMA
EwASABEAEAAPABEAEAAQABAADwAOAA0ADAAMAA0ADgAOAAwACQAHAAUAAgABAAAA//8B
AAIAAwAEAAUABgAHAAgACAAJAAkACwAMAAwADAAMAAoACwALAAsADQAOAA4ADgAOAA4A
DgAOAA4ADgAOAA0ADQAPAA8ADwAPAA4ADgAOAAwADQANAA0ADQAPABIAEgAUABoAGwAc
AB8AIQAgABkAFgASAAcA7v/b/8//xP+3/7L/v//V/+H/4f/h/9//3//l/+//8v/0//n/
/f/9/wEAAQAAAAMABwAKAAsADQANAA4ADQANAA4ADwAPAA8AEAAQABAAEAAPAA8AEgAT
ABMAEwATABMAEwATABMAEwAVABUAFQAVABUAFQAVABUAFAAUABYAFwAXABcAFQAUABQA
FAAXABcAFwAYABcAFwAXABcAFQAVABUAFQAWABcAGAAZABgAGAAWABYAFwAXABgAGAAW
ABYAFgAVABcAFwAXABcAFwAYABgAGAAWABYAFgAWABYAFgAWABYAGAAYABgAGAAWABYA
FgAWABYAFgAWABcAFwAWABUAFQAUABQAEwASABQAFAATABMAEgARABEAEQATABMAEwAT
ABEAEQAPAA4ADAAMAA0ADQANAA0ADQANAA8ADgAOAA8ADgAOABAAEAANAA0ADgAOABAA
EAARABEAEgASABIAEQAPAA8AEAAQABAAEQARABIAEAAQAA8ADwARABEAEQARABIAEgAS
ABIAEwATABMAEwARABIAEgASABAAEAAPAA8AEQARABMAEwARABAAEAAQABAADwAPAA8A
EQARABEAEQARABAADwAPAA8ADwAOAA4ADwAPAA8ADgAPAA8ADwAQABAAEAAQABEADwAP
AAwADAAPAA8ADwAPAA4ADQAMAAsADQANAAwACwALAAwADQANAA0ADQAMAAsACwAMAAwA
DAAMAA0ADQAMAAwADAALAAsADQANAA0ADQANAAwADAALAA0ADQANAA0ADAAMAAwADAAM
AAwACwALAA0ADgAOAA4ADAAMAAwACwANAA0ADQANAA0ADAAMAA0ACwALAAsACwAMAAwA
DAAMAAoACgAKAAgACAAJAAsADgAMAAwADAAMAA0ADQAMAAwADwAPAA8ADwAOAA0ADAAL
AA0ADQANAA0ACwAMAAwADAANAA0ADAAMAA0ADQAOAA4ADgAMAA4ADgAOAA4AEAAQABAA
EAATABQAFAAUABQAFAAUABQAEwATABMAEwATABMAEwASABIAEgARABAAEQAQAA8ADwAP
AA4ADgALAAkABwAFAAUABQAFAAcACAAJAAoACgAKAAwADAAMAA0ADAANAA0ADAAMAAwA
DAANAAsACwALAAwADgAOAA4ADgAOAA4ADgAOAA4ADQANAA8ADwAPAA8ADgAOAA4ADgAP
AA8AEQATABMAEgASABIAFAAXABwAHwAhACAAHQAWABIACwD4/9//0f/G/7v/tP+9/8//
3f/d/93/3f/b/9//6//w//D/9f/9/////////wAAAwAHAAoADQAPAA8AEAAPAA8AEAAR
ABMAEwAUABQAFAAUABMAEwASABMAEwATABUAFQAVABUAFQAVABcAFwAXABcAFwAXABUA
FQAUABQAFgAXABcAFwAZABgAGAAYABsAGwAbABwAGwAbABsAGwAdAB0AHQAdAB0AHQAd
AB0AHgAeABwAHAAbABsAHAAcAB4AHgAeAB0AHQAdAB0AHQAdAB4AHgAeAB4AHgAeAB4A
HAAcABwAHAAdAB4AHwAgAB8AHgAdABwAHgAeAB4AHwAdABwAGwAbAB0AHgAeAB4AHAAc
ABsAGwAcABsAGwAbABsAGwAbABsAHQAdABsAGgAYABgAGQAZABkAGQAZABkAFwAWABYA
FwAYABgAGgAaABcAFwAYABgAGgAaABsAGwAcABwAHAAbABkAGQAaABoAHAAdAB0AHgAe
AB4AHQAdAB0AHQAdAB0AHgAeAB4AHgAdAB0AHQAdAB0AHgAeAB4AHgAeAB0AHQAdAB0A
HwAfAB8AHgAeAB4AHAAbABsAGwAdAB0AHQAdAB8AHgAdAB0AHQAdABwAHAAdAB0AHQAc
AB0AHQAdAB4AHAAcABwAHQAbABsAGAAYABsAGwAbABsAGwAbABsAGwAbABsAGgAZABkA
GgAbABsAGwAbABoAGQAXABgAGAAYABoAGwAbABoAGgAaABkAGQAbABsAGwAbABsAGgAa
ABkAGwAbABsAGwAbABoAGQAYABoAGgAZABkAGQAaABoAGgAaABoAGgAZABcAFwAXABcA
GQAYABgAGQAZABkAGQAZABoAGgAaABoAGAAYABgAFgAWABcAGQAcABoAGgAaABoAGQAZ
ABgAGAAZABkAGQAZABsAGwAbABsAGQAZABkAGQAXABgAGAAYABcAFwAWABYAGAAZABsA
HAAaABgAFgAWABYAFgAYABgAGAAYABkAGwAdAB4AHAAaABgAFgAYABkAGQAZABsAGwAb
ABsAGgAaABoAGQAYABcAFgAVABMAEwASABIAEQAPAA0ACwALAAsACwANAAwADQAOAA4A
EAAQABAAEAARABEAEwAUABQAFAAUABQAFQAVABUAFQAWABYAFgAWABUAFAATABIAEgAS
ABEAEQAVABUAFQAVABYAFgAWABYAGQAXABcAGQAbABoAHAAeACAAIQAmACsAKQAmACEA
HAAUAAMA7P/b/8//xP+9/8L/0//l/+v/6f/p/+X/5//x//n//P8AAAMAAwAFAAMAAQAD
AAcADAAQABMAFQAVABYAFQAVABYAFwAVABUAFgAWABgAGAAXABcAFgAXABcAFwAVABUA
FQAVABUAFQAXABcAGQAZABkAGQAXABcAFgAWABgAGQAZABkAGQAYABgAGAAXABcAFwAY
ABkAGQAZABkAFwAXABcAFwAZABkAGQAZABoAGgAYABgAGQAZABoAGgAYABgAGAAXABUA
FQAVABUAFQAWABYAFgAWABYAFgAWABgAGAAYABgAFgAWABYAFgAWABYAFgAWABYAFgAW
ABcAFwAWABUAFQATABQAFAAUABYAFgAVABUAFAATABMAEwATABMAEwATABUAFQATABIA
EAAQABEAEQARABEAEQARAA8ADgAOAA8AEAAQABIAEgATABMAFAAUABIAEgATABMAFAAU
ABQAEwATABMAFAAUABQAFQAVABYAFAAUABMAEwATABMAEwATABQAFAAUABQAEwATABMA
EwATABQAFAAUABYAFgAVABUAEwATABUAFQAVABQAFAAUABQAEwATABMAEwATABMAEwAV
ABQAEwATABQAEwARABAAEwATABMAEgARABEAEQASABIAEgASABMAEwATABAAEAARABEA
EQARABEAEQARABEAEQARABAADwAPABAAEQARABEAEQAQAA8ADwAQABAAEAAOAA8ADwAO
AA4ADgANAA0AEAARABIAEwARABAAEAAPAA8ADwAPAA8AEAAQABAAEAAQABAADwAPAA0A
DgAOAA4AEAAQABAADwAPAA8ADwAPABEAEAAQABEADwAPAA8ADwAQABAAEAAQABAAEAAQ
AA4ADQANAA4AEAAOAA4ADgAOAA0ADQAMAAwADwAPAA8ADwAPAA8ADwAPAA0ADQANAA0A
DwAQABAAEAANAA0ADAAMAA0ADQAOAA4AEAAOAAwADAAMAAwADgAOAA4ADgAMAA0ADgAO
AA8AEAARABIAFAAVABUAFQATABMAEwATABIAEgASABEAEAAPAA4ADQALAAsACgAKAAkA
BwAFAAMAAQABAAEAAwAGAAcACAAIAAgACAAIAAgABwAHAAkACgALAAwADQAOAA4ADQAM
AAsADgAOAA4ADgAMAAwADAAMAAwADAALAAsADQANAA0ADQAMAAwADAAMAAsACwALAAsA
DQAOAA4AEgAWABcAGgAdAB8AHAAXABIADgADAO7/2//L/8D/t/+2/8H/0f/X/9f/2//d
/9v/4f/r/+7/7v/1//n//f////////8BAAQABgAIAAsADAAOAA8ADwAQABEAEQARABIA
EgASABIAEQARABAAEQARABEAEQARABEAEQATABMAFQAVABMAEwATABMAFQAVABQAFAAU
ABUAFQAVABcAFgAWABYAFwAXABcAGAAZABkAGQAZABcAFwAXABcAGQAZABkAGQAaABoA
GAAYABkAGQAaABoAGgAaABoAGQAZABkAGQAZABkAGgAaABoAGgAaABoAGgAYABgAGAAY
ABgAGAAYABgAGgAaABoAGgAaABoAGgAbABsAGgAZABkAFwAYABgAGAAaABoAGQAZABgA
FwAXABcAFwAXABcAFwAVABUAEwASABQAFAAVABUAEwATABMAEwATABIAEgATABQAFAAW
ABYAFQAVABYAFgAUABQAFQAVABgAGAAYABcAFQAVABYAFgAWABcAFwAYABgAGAAXABcA
FwAXABcAFwAYABgAGAAYABcAFwAXABcAGQAaABoAGgAYABgAFwAXABUAFQAXABcAGQAY
ABgAGAAYABcAFwAXABcAFwAXABcAFQAUABMAEwAXABcAFgAWABcAFwAXABYAEwATABMA
FAAUABQAFAAVABcAFwAUABQAEwATABMAEwATABMAEwATABMAEwASABEAEwAUABUAFQAV
ABUAFAATABMAFAAUABQAFAAVABUAFAAUABQAEwATABUAFQAVABUAFAASABEADwARABEA
EQARABIAEgASABIAEgASABEAEQATABQAFAAUABQAFAAUABMAEwATABMAEwATABIAEgAT
ABMAEwATABMAEgASABIAEgASABIAEgAQABEAEQASABQAFAAUABQAFAARABEAEAAQABEA
EQARABEAEwATABMAEwARABEAEQARABEAEgASABIAEQARABAAEAARABEAEgASABIAEgAQ
ABAAEAAQABEAEgATABQAFAAVABYAFgAUABQAFAAUABQAFQAVABUAFwAXABcAFwAWABYA
FgAVABQAEwASABEAEQARABAAEAAPAA0ACwAJAAgABwAGAAcACgALAAwADAAMAAwADAAM
AA0ADQAPABAAEAAQABAAEAAPAA8ADwAPABAAEAAQABAAEgASABIAEgASABIAEQARABEA
EQARABEAEAAQABAAEAARABEAEQARAA8AEAASABYAGAAbAB4AIQAhACAAHQAaABgADQD2
/9//0f/G/7v/uP/D/9X/4//l/+X/4f/f/+X/8f/4//b/+f/7//3//////wAAAwAHAAoA
DQAPAA8AEAARABEAEgATABEAEQASABIAEgASABEAEQASABMAEwATABUAFQAVABUAEwAT
ABUAFQAVABUAFQAVABcAFwAWABYAFgAXABcAFwAZABgAGAAYABkAGQAZABoAGwAbABsA
GwAZABkAGQAZABkAGQAZABkAGAAYABYAFgAZABkAGgAaABwAHAAcABsAGQAZABkAGQAZ
ABoAGgAaABoAGgAaABoAGgAaABoAGgAYABgAGAAYABgAGAAYABgAGAAYABgAGQAZABgA
FwAXABUAFgAWABYAGAAYABcAFwAWABUAFQAVABUAFQAVABUAFQAVABMAEgAQABAAEQAR
ABEAEQARABEAEQAQABAAEQASABIAFAAUABEAEQASABIAEgASABMAEwAUABQAFAATABMA
EwAUABQAFAAVABUAFgAUABQAEwATABUAFQAVABUAGAAYABgAGAAWABUAFAATABUAFgAW
ABYAFgAWABUAFQATABMAFQAVABcAFgAWABYAFQATABIAEQATABMAEwATABUAFAATABMA
FAATABEAEAARABEAEQAQABEAEQARABIAEgASABIAEwATABMAEAAQABEAEQARABEADwAP
AA8ADwARABEAEAAPAA8AEAARABEAEQARABAADwANAA4ADgAOAA4ADwAPAA4ADwAQABAA
EQATABMAEwATABUAFAAUABMAEwATABMAEwAWABYAFgAWABYAFgAVABUAEwAUABQAFAAU
ABQAFAATABUAFQAVABUAEwASABIAEwAVABUAFQAVABYAFgAWABYAFgAWABYAFAARABEA
EgAUABYAFgAWABYAFQAVABQAFAAVABUAFQAVABUAFQAVABUAFQAVABUAFQAXABgAGAAY
ABkAGQAYABgAFwAXABgAGAAWABgAFgAWABYAFgAYABgAGAAYABgAGAAZABoAGgAaABoA
GgAcABwAHQAdABsAGwAbABsAHQAcABwAHAAbABoAGQAYABcAFwAXABYAFgATABEADwAL
AAsACwALAA8AEAARABIAEgASABIAEgAQABEAEQATABYAFgAWABYAFAAVABUAFQAXABgA
GAAYABgAGAAYABgAGAAYABgAFwAXABkAGQAZABkAGAAYABgAGgAbABsAGwAZABkAGAAa
ABwAIAAjACYAKQApACoAJwAiAB4AFwAEAO3/3//U/8f/wv/F/9P/5f/p/+n/6f/p/+v/
9f/8//7/AQADAAUABwAHAAYACQANABAAEwAVABUAFgAWABUAFQAVABYAFwAZABoAGAAY
ABcAFwAYABkAGQAZABkAGQAZABkAGAAXABgAFwAZABkAGQAZABcAFwAWABYAFgAXABcA
FwAXABYAFgAWABcAFwAXABgAFwAXABcAFwAXABcAFwAXABkAGQAZABkAGQAYABUAFAAX
ABcAGAAYABYAFgAWABUAFQAVABUAFQAXABgAGAAYABcAFgAVABQAFAAUABQAFAAUABQA
FAAUABYAFgAWABYAFgAWABYAFwAVABQAEwATABQAFgAXABgAFwAWABQAEwASABEAEQAR
ABMAEwATABMAEQARAA8ADgAQABAAEQARABEAEQARABEAEQAQABAAEQAUABQAFgAWABcA
FwAYABgAGgAaABsAGwAcABwAHAAbAB0AHQAeAB4AHgAfAB8AIAAgACAAHwAfAB8AHwAf
AB8AIgAiACIAIgAfAB8AHwAfAB8AIAAgACAAIAAgAB8AHwAfAB8AIQAhACEAIAAgACAA
IgAhACEAIQAhACEAIQAhAB8AHgAdAB0AIQAhACAAIAAhACEAIQAgAB0AHQAdAB4AHgAe
AB4AHwAhACEAHgAeAB8AHwAfAB8AHwAfAB8AHwAdAB0AHAAbABsAHAAdAB0AHQAdABwA
GwAbABwAHAAcABwAHQAdABwAHAAcABsAGwAfAB8AHwAfAB8AHgAeAB0AHQAdAB0AHQAc
ABwAHAAcAB4AHgAdAB0AHQAeAB4AHgAeAB4AHgAdABsAGwAbABsAGwAaABoAGwAdAB0A
HQAdAB4AHgAeAB4AHgAeAB4AHAAbABsAHAAeAB4AHgAeAB4AGwAbABoAGgAdAB0AHQAd
ABsAGwAbABsAGwAbABsAGwAdAB4AHgAeABsAGwAaABoAHQAdAB4AHgAcABwAGgAaABoA
GgAcABwAHAAcABwAHQAeAB4AHgAeAB4AHgAeAB8AHwAfAB8AHwAfAB8AHgAeAB4AHQAc
ABsAGgAZABkAGQAYABgAFQATABEADwAPAA8ADwARABIAEwAUABQAFgAWABYAFgAVABUA
FwAYABgAGAAYABgAGQAZABkAGQAaABoAGgAaABoAGgAaABoAGAAYABcAFwAbABsAGwAb
ABoAGgAaABoAHQAdAB0AGQAZABoAHAAiACYAJQAmACcAKQAoACcAJAAgABcAAADr/93/
1P/J/8T/zf/f/+3/7//t/+3/6//v//n/AAAAAAMABwALAAsACwAMAA8AEwAWABcAGQAZ
ABoAHQAdAB4AHwAdAB0AHgAeABwAHAAbABsAHQAfACAAIQAfAB8AHwAfAB8AHwAhACEA
IwAjACMAIwAjACMAIgAiACQAJQAlACUAJQAkACQAJAAlACUAJQAmACcAJwAnACcAJwAn
ACcAJwApACkAKQApACgAKAAmACYAJwAnACgAKAAoACgAKAAnACkAKQApACkAKAAoACcA
JgAmACYAJgAmACYAJgAmACYAKAAoACgAKAAoACgAKAAoACgAKAAoACkAKQAoACcAJwAn
ACgAKAAoACgAKAAnACcAJAAjACMAIwAjACMAIwAjACMAIwAhACAAIAAgACEAIQAjACMA
IwAjACEAIAAgACEAIgAiACQAJAAjACMAJAAkACIAIgAjACMAJAAkACQAIwAjACMAJAAk
ACYAJwAnACgAJgAmACUAJQAjACMAIwAjACQAJAAkACQAIwAjACMAIwAkACYAJwAoACcA
JgAkACMAIwAjACUAJQAnACYAJgAmACUAIwAiACEAIwAjACMAIwAjACIAIQAhACMAIwAi
ACIAIwAjACMAIgAhACEAIQAiACIAIgAiACMAIwAjACAAIAAhACEAIQAhACEAIQAhACEA
IQAhACAAHwAfACAAIQAhACEAIQAgAB8AHwAgACAAIAAgACEAIQAgAB4AHgAdAB0AIQAh
ACEAIQAfAB4AHgAdAB8AHwAfAB8AHgAeAB4AHgAeAB4AHQAdAB8AIAAgACAAHgAeAB4A
HQAdAB0AHQAdAB0AHAAcAB0AHQAdAB0AHQAeAB4AHgAeAB4AHgAeABwAHQAdAB4AIAAe
AB4AHgAeAB8AHwAeAB4AHQAdAB0AHQAdAB0AHQAdAB8AHwAfAB8AHQAeAB4AHgAdAB0A
HAAcAB0AHQAeAB4AHgAeABwAHAAcABwAHgAeAB4AHgAfACAAIgAkACIAIgAiACIAIgAi
ACMAIwAjACMAIwAjACMAIgAiACIAIQAgAB8AHgAdAB0AHQAcABwAGQAXABUAEwATABMA
EwAVABYAFwAYABYAFgAWABYAGAAZABkAGwAeAB4AHgAeABwAHQAdAB0AGwAcABwAHAAe
AB4AHgAeABwAHAAcABsAGwAdAB0AHQAdABwAHAAcAB4AHwAfAB8AHwAfACAAIgAkACYA
JwAqAC0ALwAqACMAIAAcAAsA8v/h/9n/zv/F/8r/2f/r//H/7//v/+3/8f/7/wMAAgAC
AAcACwALAA0ADQAOABEAFQAYABkAGwAbABwAHQAdAB4AHwAfAB8AIAAgAB4AHgAdAB0A
HgAfAB8AHwAhACEAIQAhAB8AHwAhACEAHwAfAB8AHwAfAB8AHgAeACIAIwAjACMAIwAi
ACIAIgAjACMAIwAkACUAJQAlACUAIwAjACMAIwAjACMAIwAjACQAJAAiACIAJQAlACYA
JgAmACYAJgAlACMAIwAjACMAJQAmACYAJgAkACQAJAAkACQAJAAkACQAJAAkACQAJAAk
ACQAJAAkACYAJgAmACcAJQAkACMAIwAlACYAJgAmACQAJAAjACMAIgAhACEAIQAhACEA
IQAhACEAIQAfAB4AHgAeAB8AHwAfAB8AHwAfAB8AHgAeAB8AHgAeACAAIAAhACEAIgAi
ACIAIgAjACMAIgAiACIAIQAjACMAJAAkACIAIwAjACQAJgAmACUAJQAlACUAJQAlACQA
JAAkACQAJQAlACUAJQAjACQAJAAkACQAJAAjACMAJQAlACcAJwAlACQAJAAkACQAIwAj
ACMAJQAlACUAJQAlACQAIwAjACUAJQAkACQAJQAlACUAJAAhACEAIQAiACQAJAAkACUA
IwAjACAAIAAjACMAIwAjACEAIQAhACEAIQAhACAAHwAhACIAIwAjACUAJQAkACMAIgAi
ACEAIAAiACMAIwAiACIAIgAhACEAIwAjACMAIwAjACIAIgAhACMAIwAjACMAJAAkACQA
JAAjACIAIAAfACAAIgAjACQAIgAiACIAIQAjACMAIwAjACMAIgAiACMAIQAhACEAIQAk
ACQAJAAkACIAIgAiACAAIQAhACIAJAAiACIAIgAiACMAIwAiACIAIwAjACMAIwAiACEA
IAAfACEAIQAhACEAIwAkACQAJAAjACMAIgAiACMAIwAkACQAJAAiACIAIgAiACIAIwAk
ACUAJgAkACUAJgAmACYAJgAmACYAKAApACkAKQApACkAKQApACoAKgAqACkAJgAlACQA
IwAhACEAIAAgAB8AHQAbABkAGQAZABkAGwAcAB0AHgAeAB4AHgAeAB4AHwAfACEAIgAi
ACIAIgAiACEAIQAhACEAIwAkACUAJgAkACQAJAAkACYAJgAlACUAJwAnACcAJwAkACQA
JAAkACUAJQAnACcAJwAmACYAKgAuADMANgA5ADsAOAAzACwALAAlABAA+f/p/9z/0f/K
/9P/6f/5//v/+//5//X/+/8HAAoADAARABMAEwAVABkAGAAbAB8AIgAlACcAJwAoACkA
KQAqACsAKwArACwALAAsACwAKwArACwALQAtAC0ALQAtAC0ALQAtAC0ALwAvAC8ALwAv
AC8ALwAvAC4ALgAyADMAMwAzADEAMAAwADAAMQAxADEAMgAzADMAMwAzADMAMwAzADMA
NQA1ADUANQA2ADYANAA0ADQAMwAzADIANAA0ADQAMwAzADMAMwAzADUANgA2ADYANgA2
ADYANgA1ADQAMwAyADQANAA0ADQANAA0ADQANAA2ADYANgA3ADUANAAzADMAMwA0ADQA
NAA0ADQAMwAzADIAMQAxADEAMwAzADMAMwAxADEALwAuAC4ALgAvAC8ALwAvAC8ALwAv
AC4ALgAvAC4ALgAwADAAMAAxADMANAAyADIAMwAzADIAMgAyADEAMQAxADIAMgAyADMA
MwA0ADQANAAzADMAMwAzADMAMwA2ADYANgA2ADQAMwAyADEAMwA0ADQANAA0ADQAMwAz
ADMAMwA1ADUAMwAyADIAMgAzADMANAA1ADUANQA1ADUANQA0ADMAMwA1ADUANAA0ADUA
NQA1ADQAMQAxADEAMgAyADIAMgAzADMAMwAwADAAMwAzADMAMwAxADEAMQAxADEAMQAw
AC8AMQAyADMAMwAxADEAMAAvAC8AMAAwADAAMAAxADEAMAAwADAALwAvADEAMQAxADEA
MQAwADAALwAxADEAMQAxADIAMgAyADIAMAAwAC8ALwAxADIAMgAyADIAMgAyADEAMQAx
ADEAMQAzADIAMgAzADEAMQAxADEAMgAyADIAMgAyADIAMgAwAC8ALwAwADIAMAAwADAA
MAAwADEAMQAyADIAMQAwAC8ALwAvAC8ALwAvAC8ALwAvAC8AMAAwADAALwAvAC4ALgAv
AC8AMAAwADIAMAAwADAAMAAwAC4ALgAuAC4AMAAwADAAMAAxADIAMgAyADIAMgAyADIA
MwAzADMAMwAzADMAMwAyADIAMgAxADAALwAuAC0ALQAtACwALAApACUAIwAhACEAIwAj
ACUAJgAnACgAKAAoACoAKgAqACsAKQArACwALAAqACoAKgArAC0ALQAtAC4ALAAsACwA
LAAuAC4ALgAuAC4ALQAtAC8ALgAtACwAKgArACwALQAvAC8ALwAtAC0ALgAwADQAOAA5
ADwAQQBBAEAAOwA2ADIALQAcAAcA9f/m/9n/0v/Z/+v/+/8BAP/////9////CQAQABIA
FQAbAB8AHwAhACAAIwAnACoAKQArACsALAAvAC8AMAAxADEAMQAyADIAMgAyADEAMQA0
ADUANQA1ADUANQA1ADUANwA3ADkAOQA4ADcANgA1ADcANwA2ADYANgA3ADcANwA5ADgA
OAA4ADsAOwA7ADwAPQA9AD0APQA9AD0APQA9ADsAOwA7ADsAPgA+ADwAPAA/AD8AQABA
AD4APgA+AD0APwA/AD8APwA/AEAAQABAAEAAQABAAEAAQABAAEAAQAA+AD4APgA+AEAA
QABAAEAAQABAAEAAQQBDAEIAQQBBAEMARABEAEQAQwBCAEAAPwA/AD8AQABBAEEAQQBB
AEEAPwA/AD0APAA+AD4APwA/AD0APQA9AD0APwA+AD4APwA+AD4AQABAAD0APQA+AD4A
PwBAAEIAQwBCAEIAQgBBAEEAQQBCAEIAQgBDAEMARABGAEYARQBFAEcARwBHAEcARwBG
AEUARABEAEUARgBHAEUARgBGAEYASABIAEcARwBJAEkASwBLAEsASgBKAEoASgBJAEkA
SQBLAEsASwBLAEsASgBJAEkASwBLAEoASgBJAEkASQBIAEkASQBJAEoASgBKAEoASwBL
AEsASABIAEsASwBLAEsASwBLAEsASwBLAEsASgBJAEkASgBLAEsATQBNAEwASwBNAE4A
TgBOAEsASwBKAEgASQBKAEoASwBNAE0ATQBNAE8ATgBOAE0ATQBNAE0ATQBOAE4ATgBO
AFAAUABPAE8ATQBOAE4ATgBOAE4ATgBNAE8ATwBPAE8ATwBOAE4ATwBRAFEAUQBRAFIA
UgBSAFIAUgBSAFIAUABPAE8AUABSAFIAUgBSAFIAUgBTAFMAVABTAFMAUwBTAFMAUwBT
AFMAUwBTAFMAUwBTAFQAVABUAFMAUwBSAFIAVQBVAFYAVgBUAFQAVgBWAFYAVgBYAFgA
WABYAFkAWgBaAFoAWgBaAFoAWgBdAF0AXQBdAF0AXQBdAFwAXABcAFsAWgBbAFoAWQBZ
AFkAWABYAFUAUQBPAE0ATQBPAE8AUQBSAFUAVgBWAFYAVABUAFQAVQBXAFkAWgBaAFoA
WgBaAFsAXQBdAF0AXgBeAF4AXgBeAF4AXgBeAF4AXgBdAF0AXwBfAF8AXwBeAGAAYABg
AGEAYQBfAF8AXwBkAGYAagBuAHEAcgB1AHUAcgBtAGoAagBhAEwANwApAB4ADwAGAA0A
IwA1ADkAOQA3ADMAOQBFAEoASABLAFMAVQBXAFcAVgBZAF0AYABiAGUAZgBoAGkAaQBq
AGsAawBrAGwAbABuAG4AbQBtAGwAbQBtAG0AbQBtAG0AbQBvAG8AcQBxAHEAcQBxAHEA
cQBxAHAAcAByAHMAcwBzAHMAcgByAHIAdAB1AHYAeAB5AHkAeQB5AHcAdwB3AHcAeQB5
AHkAeQB6AHoAeAB4AHsAewB8AHwAegB6AHoAeQB6AHsAfAB9AHsAfAB8AHwAfQB+AH8A
gACCAIIAggCCAIEAgAB/AH4AgACAAIAAgACCAIIAggCDAIMAggCBAIEAgwCEAIQAhACE
AIQAgwCDAIMAgwCEAIUAgwCDAIMAgwCDAIMAgQCAAIEAggCEAIUAgwCDAIMAgwCDAIIA
ggCFAA==
         </WaveFormData>
      </LeadData>
      <LeadData>
         <LeadByteCountTotal>10000</LeadByteCountTotal>
         <LeadTimeOffset>0</LeadTimeOffset>
         <LeadSampleCountTotal>5000</LeadSampleCountTotal>
         <LeadAmplitudeUnitsPerBit>4.88</LeadAmplitudeUnitsPerBit>
         <LeadAmplitudeUnits>¦ÌV</LeadAmplitudeUnits>
         <LeadHighLimit>2147483647</LeadHighLimit>
         <LeadLowLimit>268435456</LeadLowLimit>
         <LeadID>V2</LeadID>
         <LeadOffsetFirstSample>0</LeadOffsetFirstSample>
         <FirstSampleBaseline>0</FirstSampleBaseline>
         <LeadSampleSize>2</LeadSampleSize>
         <LeadOff>FALSE</LeadOff>
         <BaselineSway>FALSE</BaselineSway>
         <ExcessiveACNoise>FALSE</ExcessiveACNoise>
         <MuscleNoise>FALSE</MuscleNoise>
         <LeadDataCRC32>782602309</LeadDataCRC32>
         <WaveFormData>
JAAkACQAJAAiACIAIgAiACIAIgAiACIAJAAkACQAJAAiACIAIgAiACIAIgAiACIAIAAg
ACAAIAAhACIAIwAkACIAIgAiACIAJAAkACQAJAAkACQAJAAkACUAJQAlACUAKAAoACgA
KAAnACcAJwAoACgAKAAqACsAKQApACcAJgApACsALQAuACoAKQAnACcAIQAgAB4AHQAd
AB0AHQAbAB4AHgAcAB0AHgAeAB4AHgAdAB0AHgAeAB0AHQAdAB0AHwAfACAAIAAfAB8A
HgAeACAAIAAfAB8AIQAiACIAIgAiACIAIQAhACEAIgAiACIAIgAkACUAIwAnAC0AMwA9
AEgAUwBfAHIAjQCrALEAnQCAAF4AKQDp/7v/pP+Z/5P/kf+b/6H/qf+3/8b/zv/Z/+r/
9v///wYACwAOABUAHQAhACMAJgAnACcAJgAoACgAKgAsACwALAAsACwALAAsACwALwAv
ADAAMAAuAC0ALQAtAC8ALwAwADAAMAAwADAALgAuAC8ALwAvADEAMgAyADIAMAAvAC8A
LwAwADEAMgAzADIAMgAxADEALwAuAC4AMAAxADMANAA1ADMAMwAzADMAMwA1ADYANgA0
ADQANAA0ADcANwA3ADgAOwA8ADwAPQA8ADsAOgA6ADwAPAA9AD0APgA+AD4APwA9AD4A
PgA+AD4AQABBAEEAQQBAAEAAQAA+AD4APgA+AEAAQAA+AD4AOwA6ADoAOgA7ADwAPQA9
ADoAOgA5ADgAOAA5ADkAOQA5ADgANwA2ADcANwA3ADUANAA1ADUANgAyADEAMQAwADEA
MQAyADIAMwAyAC8ALwAuAC4AMAAwAC4ALgAuAC8ALwAvAC0ALAAsAC0ALQAtAC8ALgAt
AC0ALgAvADIAMwAzADMAMQAxADAAMAAwADEAMgAyADQANAA0ADMAMwAzADMAMgAyADMA
NAA0ADQAMwA1ADMAMQAxADMAMwAyADEAMwAzADEAMAAwADEAMQAxADEAMQAxADIAMAAv
AC4ALgAwADAAMAAwAC4ALgAuAC4ALgAtAC0AKwAtAC8ALwAtAC0ALQAtACwALAAsACwA
LAAtAC4ALAAsACoALAAtAC0ALQAtAC0ALQAtAC0ALAAsAC0ALQAtAC0ALQAsACwALAAs
AC0ALgAuADAALwAuAC0ALgAuAC4ALgAsAC0ALQAsAC0ALQAtAC4ALAAsACwALgAwADAA
LwAuAC4ALgAuACwALQAuAC8AMAAwADAAMAAyADAAMAAvAC8AMQAxADEAMAAwADAAMAAw
ADIAMgAyADIAMAAwADAALgAuAC4ALwAyADMAMwAyAC8ALwAuADAAMAAwADAAMgAyADIA
MgAyADIAMwAzADUANQA2ADYANQA0ADQAMwAzADQANAA0ADQANQA1ADUANQA0ADQANQA0
ADQAMgAxAC8ALwAsACwAKwArACsAKwAtACsAKwAqACcAJwAoACgAKAAoACkAKQAoACgA
JwAnACUAJQAlACUAKAAoACkAKQAoACgAKAAoACUAJQAlACYAKAAoACgAKAAnACcAJwAo
ACgAKgAsACwALQApACkAKwAzAD0ASABTAF8AbgCFAKMAtQCrAI4AbABBAAEAyf+q/5v/
kf+J/43/l/+d/6n/vP/I/9H/4P/y//3/BAAHAAoAEQAZAB0AIwAmACcAJwAqACwALAAu
ADEAMgAzADQANQA2ADcAOAA3ADcAOAA4ADoAOQA5ADkAOQA5ADoAOgA8ADwAPAA6ADgA
OQA5ADkAOwA8ADwAPAA+AD0APQA9AD8APwA/AD8AQgBCAEEAQQBDAEIAQgBEAEIAQwBD
AEMAQwBDAEMAQwBDAEUARgBGAEgASABIAEgARwBHAEcASABLAEwATABNAE8ATwBPAFAA
UABQAFEAUQBUAFQAVABVAFMAVABUAFQAVgBYAFkAWQBXAFYAVgBWAFgAWABYAFgAWABY
AFYAVgBXAFYAVgBWAFgAWABYAFcAWABYAFcAVgBUAFUAVQBVAFYAVgBWAFYAUwBTAFMA
UQBQAFEAUQBSAE4ATQBNAEwATQBNAE4ATgBPAE4ASwBLAEgASABKAEoASgBKAEoASwBL
AEsASQBIAEoASwBLAEsATQBMAEsASwBKAEkASgBJAEsASwBJAEkASABIAEgASQBIAEgA
SgBKAEoASQBJAEkARwBGAEYARwBKAEoASgBJAEoASQBIAEkASgBLAEsASwBLAEsASQBI
AEgASQBJAEkASQBJAEkASgBIAEcARgBGAEYARgBGAEYARgBGAEYARgBGAEUARQBDAEUA
RwBHAEUARQBFAEUARABCAEIAQgBCAEUARgBEAEQAQwBEAEQAQwBFAEUARQBFAEMAQwBC
AEIAQwBDAEMAQwBDAEIAQgBCAEIAQwBEAEQARABDAEIAQQBCAEIAQgBCAEAAQQBBAEAA
QABBAEIARABCAEIAQgBEAEQARABDAEIARABEAEQAQgBEAEQARABEAEQARABEAEYARQBE
AEIAQQBBAEEAQQBAAEIAQgBCAEIAQgBCAEIAQgBCAEIAQgBAAEEAQABAAEIARABFAEUA
QwBFAEIAQABAAEAAQABBAEIAQwBEAEYARgBGAEcARABDAEIAQgBDAEQARQBHAEkASQBK
AEoASABKAEsASwBNAEsASgBKAEoASgBJAEYARQBDAEMAQABCAEEAQQBBAD8APwA9AD0A
PgA7ADsAPAA6ADoAOgA7ADwAPgA/AD8APQA9AD0APQA/AEAAQABBAEAAPgA9ADwAPAA7
ADsAOwA+AD4APgA+ADwAOwA7ADsAPgA8AD4APgBAAD8AQQBBAEUATQBbAGYAcQB/AJoA
twDHAMEAqQCGAFwAIQDp/8f/tv+t/6n/q/+z/7X/v//R/97/6v/5/wYAEAAVABgAGQAg
ACcALwAzADkAPAA9AD0APQA+AD0APgA8ADwAPAA8AD4APgA+AD4APQA9AD4APgA8ADsA
OwA7AD0APQA+AD4APgA+AD4APAA8AD0APQA9AD0APgA+AD4APAA7ADsAOwA7ADsAOwA7
ADwAPAA7ADsAOQA4ADgAOgA6ADsAOwA7ADsAOwA7ADsAOQA7ADwAPAA+AD4APgA+AD4A
PQA8ADwAPQA+AD4APwA/AD8APwBAAEIAQgBDAEMAQgBCAEIAQwBBAEIAQgBCAEIARABF
AEUAQwBCAEIAQgBCAEIAQgBCAEQARABCAEIAPwA+AD4APgA+AD4APgA9AD4APgA9ADwA
OgA7ADsAOwA7ADoAOQA4ADcANwA3ADUANQA1ADQANAA0ADMAMwAyADEAMQAyADIAMQAw
AC0ALQAuAC4AMAAwAC8ALgAtAC0ALQAtACsAKgAsAC0ALQAtAC8ALgAtAC0AKwArAC0A
LQAuAC8ALgAvAC4ALgAuAC8AMAAwADIAMgAyADEAMQAxAC8ALgAuAC8AMAAwADAALwAw
AC8ALgAvAC8ALwAuAC0ALgAvAC4ALgAuAC8ALwAvAC8ALwAvADAALgAtACwALAAsACwA
LAAsAC4ALgAuAC4AKgApACkAJwApACsAKwApACsAKwArACoAKAAoACgAKAAqACoAJwAm
ACYAKAApACkAKwArACsAKwAnACcAJgAmACcAJwAnACcAKAAoACkAKgApACkAKQAoACoA
KQAoACcAKAAoACgAKAAmACcAJwAmACYAJwAoACoAKQAoACcAKAAoACgAJwAmACgAKAAo
ACYAJgAmACYAJgAoACgAKAAqACkAKAAmACUAJgAnACgAKAAoACgAKAAoACYAJgAmACYA
JwAoACkAKAAnACYAJgAoACkAKQAoACUAKQAoACgAKAAoACgAKgAqACoAKgAqACoAKgAr
AC0ALQAtAC4AMAAwADAAMQAxADEAMgAyADIANAA1ADUANQAzADIAMgAzADQANAAyADEA
LwAvACwALAArACsAKwAtAC0AKwArACoAJwAnACgAJgAmACYAJwApACoAKgApACcAJwAn
ACcAKQAqACoAKwApACgAKAAoACgAJwAnACcAKAAoACgAKAAqACkAKQApACgAKAAoACgA
KgApACkALQAxADcAQQBMAFkAZwB6AJUArwC3AKUAhgBiACkA6f+7/6L/lf+L/4n/lf+f
/6X/s//C/8z/1//o//j/AwAKAAsADgAVAB0AIQAnACoAKwArACoALAAsAC4AMAAwADAA
MAAwADAAMAAwAC8ALwAwADAAMgAxADEAMQAxADEAMgAyADIAMgAyADAAMgAzADMAMwA3
ADgAOAA4ADoAOQA5ADkAOwA7ADsAOwA8ADwAOwA7ADkAOAA4ADoAOgA7ADsAOwA7ADsA
OwA7AD0APwBAAEAAQQBCAEMARABFAEUARQBGAEkASgBKAEsATQBNAE0ATgBMAEwATQBN
AFAAUABQAFEAUQBSAFIAUgBSAFQAVQBVAFUAVABUAFQAVABUAFQAVABSAFIAUABQAE0A
TABMAEwATABMAEwASwBMAEwASwBKAEgASQBJAEkASABGAEQAQgA/AD8APwA9AD0APQA8
ADwAPAA7ADsAOgA3ADcAOAA4ADkAOAA1ADUAMgAyADQANAAyADIAMgAzADUANQAzADIA
MAAxADEAMQAyADIAMgAzADEAMQAzADMANQA1ADMAMwAyADIAMgAzADEAMAAxADAAMQAx
ADIAMwAzADIAMgAzADIAMgAyADEAMQAvAC0ALQAwADEAMQAxADEAMQAvAC4ALAAtAC0A
LQAvAC8ALwAwADAALwAuAC4ALAAsACwALAAuAC4ALgAuAC4ALQAtACsALQAvAC8ALQAt
AC0ALQAsAC4ALgAuAC4AMAAwAC0ALAAsAC4ALwAvADEAMQAxADEALwAvAC4ALgAvAC8A
LwAvAC8ALgAuAC4ALgAvADAAMAAwAC8ALgAtAC4ALgAuAC4ALgAvAC8ALgAtAC0ALQAu
AC4ALgAuADAAMAAwAC8ALgAuAC4ALgAsAC4ALgAuAC4ALwAwADEANAAzADIAMAAvADAA
MQAyADIAMwA0ADUANgA0ADQANAA0ADYANgA2ADQANQA0ADQANgA4ADkAOQA3ADkAOAA4
ADgAOAA4ADsAPAA9AD4APgA+AD4APwA9AD0APQA+AD4APgA+AD8AQABBAEMARABCAEQA
RQBFAEcARQBEAEQARQBGAEYARABDAEEAQQA+AD0AOwA6ADkAOwA7ADkAOQA2ADMAMwA0
ADQANAA0ADUANQA2ADYANQA1ADUANQA1ADMANAA0ADUANwA2ADYANgA2ADUANQA1ADYA
NgA2ADYANgA1ADUANQA2ADgAOAA2ADYANwA3ADkAPQBDAE0AVgBhAG0AgACbALsAxQC1
AJYAcgBBAAUA1f+6/6v/o/+h/6f/rf+z/8H/1v/g/+n/9v8EAA0AFAAXABwAIwArAC8A
NQA4ADkAOQA6ADwAPAA+ADwAPAA8ADwAOgA6ADoAOgA9AD0APgA+AEAAPwA/AD8APQA9
AD4APgA8ADwAPAA6ADwAPQA9AD0APgA+AD0APAA+AD0APQA9ADsAOwA7ADsAPAA8ADsA
OwA5ADgAOAA6ADoAOwA7ADsAOwA7ADsAOwA7AD0APgA+AEAAQABAAEAAPwA/AD8AQABB
AEIAQgBDAEUARQBFAEYARABEAEUARQBGAEYARgBHAEUARgBGAEYARgBIAEkASQBJAEgA
SABIAEcARgBFAEQARgBGAEQARABDAEIAQgBCAEIAQgBCAEEAQABAAD8APgA9AD0APAA7
AD0APAA7ADoAOQA5ADkANwA2ADcANwA4ADYANQA1ADQAMQAxADIAMgAzADIALwAvAC4A
LgAwADAALgAuAC4ALwAvAC8ALQAsAC0ALwAwADEAMgAyADIAMwAyADEAMgAxADMAMwAx
ADEAMgAyADIAMwAyADIANAA0ADUANQA2ADcANQA0ADQANQA2ADYANgA1ADcANQAzADMA
NQA1ADQAMwA1ADUAMwAyADQANQA1ADUAMwAzADMANAA0ADMAMgAyADAAMAAwADAAMAAw
ADAAMAAwAC8ALwAtAC8AMQAxAC8ALwAvAC8ALgAsACwALAAsAC4ALgArACoAKgAsAC0A
LQArACsAKwArACsAKwAqACoAKQApACkAKQAqACoAKwAsACsAKwArACoAKgApACgAJwAo
ACgAKAAoACgAKQApACgAJQAlACUAJgAoACgAKAAqACoAKgApACgAKAAoACgAJgAmACYA
JgAmACYAJgAmACgAJgAmACUAJQAnACcAJwAmACYAJgAmACYAJgAmACYAJgAoACgAKAAm
ACcAJgAmACgAJwAnACYAIwAnACgAJgAmACYAJgAoACgAKAAoACoAKgAqACoAKQApACkA
KQAsACwALAAsACsAKwArACwALgAuADAAMQAvAC8ALQAsACwALQAuAC4ALAArACkAKQAk
ACQAIwAjACUAJQAlACMAJQAkACEAIQAhACAAHwAeACEAIQAiACIAHwAfAB8AHwAfAB8A
IAAgACEAIQAgACAAIAAgAB8AHwAfACAAIAAgACAAIAAfAB8AHwAgACAAIAAgACAAHwAh
ACEAJQArADMAPABHAFMAZAB9AJkAqwCjAIgAagA9AP//xf+g/4//h/+D/4f/kf+X/6H/
sv/A/8v/2P/o//P/+v/9/wIACQARABUAGQAcAB0AHQAdAB4AHQAeAB8AIAAhACIAIgAi
ACIAIgAhACEAIgAiACIAIQAhACEAHwAfACAAIAAiACIAIgAgACAAIQAhACEAIQAiACIA
IgAkACMAIwAjACUAJQAlACUAJAAkACMAIwAlACQAJAAmACYAJwAnACcAJAAjACIAIQAj
ACUAJgAmACQAJAAkACQAIwAjACMAJAAnACgAKAApACgAJwAmACYAKAAoACkAKQAqACoA
KgArAC0ALgAuAC4AMAAyADMAMwAxADAAMAAwADEAMgAzADQAMgAyADAAMAAtACwALAAs
AC4ALgAuAC0ALAAsACsAKgAsAC0ALQAtAC8ALgAtACwAKQApACkAJwAmACcAJwAoACYA
JQAlACQAIwAjACQAJAAjACIAHwAfACAAIAAiACIAIgAiACIAIwAjACMAIQAgAB4AHwAf
AB8AIgAiACIAIwAiACEAIgAhACMAIwAhACEAIAAgACAAIQAgACAAIgAiACQAIwAjACMA
IwAiACIAIwAiACIAIgAhACMAIQAfAB8AIAAhACEAIQAhACEAHwAeAB4AHwAfAB8AHwAf
AB8AIAAgAB8AHgAeABwAHAAcABwAHAAcABwAHAAaABkAGQAXABcAGQAZABcAFQAVABUA
FAAUABQAFAAUABYAFgATABIAEAASABMAEwAVABUAFQAVABMAEwASABIAEQARABEAEQAR
ABAAEAAQAA4ADwAQABAAEgARABAADwAPABAAEQASABEAEQAQAA4ADQANAA0ADgAOAA4A
DgAQABAAEAAPAA4AEAAQABAADgAOAA4ADgAOAA4ADgAOABAADwAOAAwACwANAA0ADQAM
AAwADAAMAAwADAAMAAwADAAOAA4ADgAMAA0ADAAMAA4ADgAPAA8ADQAPAA4ADAAMAAwA
DAAOAA4ADgAOAA4ADgAOAA8ADwAPAA8AEAASABIAEgATABEAEQASABIAEgAUABUAFQAV
ABMAEgASABMAFAAUABIAEQAPAA8ADAAMAAsACwALAA0ADQALAAsACgAHAAcACAAIAAgA
CAAJAAkACgAKAAkACQAJAAkACQAJAAoACgALAAsACgAKAAoACAAHAAcABwAKAAoACgAK
AAgABwAHAAcACgAMAAwACAAIAAkACwAPABMAFQAdACgAMQA9AFIAbQCJAJUAhwBqAEgA
FwDb/6n/jP99/3P/b/91/33/g/+P/6L/rv+3/8b/1P/f/+b/6f/u//X//f8BAAUACAAJ
AAkADAAOAA4AEAAOAA4ADgAOAAwADAAMAAwADwAPABAAEAAOAA0ADQANAA8ADwAQABAA
EAAQABAADgAOAA8ADwAPABEAEgASABIAEgARABEAEQARABEAEQARABIAEgARABEAEQAQ
ABAAEgASABMAEwATABMAEwATABMAEwAVABYAFgAWABYAFgAWABgAGQAaABwAHAAcABsA
GwAdAB0AHQAeACAAIAAhACEAIwAkACUAJwAlACYAJgAmACYAKAApACkAKQAoACgAKAAq
ACoAKgAqACsALAArACwAKQAoACgAKAAoACgAKAAnACgAKAAnACYAJgAnACcAJwApACgA
JwAmACMAIwAjACEAIAAhACEAIgAiACEAIQAgAB0AHQAeAB4AHgAeABwAHQAcABwAHgAe
AB4AHgAeAB8AHwAfAB0AHAAcAB0AHQAdAB4AHgAeAB8AHQAdAB8AHwAgACEAIAAhACIA
IgAiACMAJAAkACYAJgAmACUAJQAlACMAIgAiACMAJgAmACYAJQAnACUAIwAjACYAJwAn
ACcAKQApACcAJgAlACUAJAAjACUAJQAlACYAJAAjACIAIgAkACQAJAAkACQAJAAkACQA
IgAhACEAHwAhACMAIwAhACMAIwAjACIAIAAgACAAIAAhACIAIAAgAB4AIAAhACEAIwAj
ACMAIwAhACEAIAAgAB8AHwAfAB8AIAAgACEAIgAhACEAIQAgACIAIQAgAB8AIAAgACAA
IAAgACEAIQAgAB8AHwAfACAAHgAeAB4AIAAiACIAIQAgACIAIgAiACAAIAAgACAAIAAe
AB4AHgAgACAAIAAfAB8AHwAfAB8AHgAgACAAIAAgACAAIAAgACAAIAAgACAAHgAfAB4A
HgAgACAAIQAhAB8AIQAeAB4AHgAeAB4AIAAgACAAIAAjACQAJQAmACUAJQAlACUAJgAm
ACYAJgAnACcAJwAoACgAKAAqACsALQAtACsAKgAqACsALAAsACoAKQAnACcAIgAiACEA
IQAjACMAIwAhAB8AHgAbABsAHAAcABwAHAAfAB8AIAAgAB0AHQAdAB0AHQAdAB4AHgAf
AB8AHgAeAB4AHgAdAB0AHQAeAB4AHgAeAB4AHQAdAB8AIAAgACAAIAAgAB8AIwAlACkA
LQA3AEQAUwBfAHYAkwCpAKMAiQBoAD4AAwDL/6n/lv+N/4f/i/+T/5f/of+1/8L/yP/V
/+T/8P/5//7/AQAGAA0AFQAZABsAHgAfAB8AHgAgACAAIgAiACIAIgAiACAAIAAgACAA
IQAhACIAIgAiACEAIQAhACEAIQAiACIAIgAiACIAIAAgACEAIQAhACUAJgAmACYAJAAj
ACMAIwAlACUAJQAlACQAJAAjACMAIwAiACIAJAAkACUAJQAlACMAIwAjACMAIwAlACYA
JgAoACgAKAAoACcAJwAnACgAKQAqACoAKwApACkAKQAqACwALAAtAC0ALgAuAC4ALwAv
ADAAMAAwADAAMgAzADMAMQAwADAAMAAyADIAMgAyADIAMgAwADAALQAsACwALAAsACwA
LAArACoAKgApACgAKAApACkAKQApACgAJwAmACUAJQAlACMAIgAjACMAJAAkACMAIwAi
AB8AHwAgACAAHwAeABsAGwAaABoAHAAcABwAHAAcAB0AHQAdABsAGgAaABsAGwAbAB0A
HAAbABsAGwAbAB0AHQAdAB0AGwAbABoAGgAaABsAHAAcAB4AHgAeAB0AHQAdABsAGgAa
ABsAHAAcABwAGwAdABsAGQAZABoAGwAbABsAGwAbABkAGAAYABkAGQAZABcAFwAXABgA
FgAVABQAFAAWABYAFgAWABQAFAAUABQAFAATABMAEQATABUAFQATABMAEwATABIAEAAQ
ABAAEAASABIADwAOAA4AEAARABEAEQARABEAEQARABEAEAAQAA8ADwAPAA8AEQAQABAA
EAANAA0ADQAMAA8ADwAPAA8ADAAMAAwADAAOAA8ADwAOAA0ADQANAA4ADAAMAAwADgAO
AA4ADQAMAAwADAAMAAoACgAKAAoACgAMAAwADAAOAAwADAALAAsADQANAA0ADAAKAAoA
CgAKAAoACgAKAAoADAAMAAwACgAJAAgACAAKAAwADQANAAsACwAIAAgACAAIAAgACQAK
AAsADAAKAAoACgALAAsACwALAAwADAAMAAwADQANAA0ADgAOAA4AEAARABEAEQAPAA4A
DgAPABAAEAAOAA0ACwALAAgACgAJAAkACQAHAAcABQAFAAQAAQABAAIABAAEAAQABQAD
AAQABAADAAMAAwADAAMABAAGAAcACQAHAAYABgAGAAYABQAFAAUACAAIAAgACAAGAAUA
BQAFAAgACAAIAAoACgAJAAkACwAPABcAIQAqADUAQQBQAGsAiQCXAIkAbABKABkA2/+n
/4j/e/93/3P/ef9//4P/kf+i/6z/t//G/9L/2//i/+n/7v/1//3/AQAFAAgACQAJAAgA
CgAKAAwADAAMAAwADAAMAAwADAAMAA4ADwARABIAEQAPAA4ADQAPAA8AEAAQAA4ADgAO
AAwACgALAAsACwAPABAAEAAQAA4ADQANAA0ADwAPAA8ADwAOAA4ADQANAA8ADgAOABAA
EAARABEAEQARABEAEQARAA8AEQASABIAEwAUABUAFgAVABUAFQAWABcAGAAYABkAGwAb
ABsAHAAbABoAGgAZABwAHAAcAB0AGwAcABwAHAAeACAAIQAhACEAIAAgACAAIAAgACAA
IAAgACAAHgAeAB0AHAAcABwAHgAeAB4AHQAaABoAGQAYABgAGQAZABkAGQAYABcAFgAV
ABUAFQATABMAEwASABIAEgARABEAEAAPAA8AEAAQAA0ADAAJAAkABgAGAAgACAAIAAgA
CAAJAAkACQAHAAYABgAHAAcABwAJAAgABwAHAAUABQAHAAcACQAJAAcABwAGAAYABgAH
AAYABgAIAAgABgAFAAUABQAHAAYABgAHAAgACAAIAAcACQAHAAUABQAGAAcABwAHAAkA
CQAHAAYABAAFAAUABQAFAAUABQAGAAQAAwACAAIAAgACAAIAAgACAAIAAgACAAAA////
//3///8BAAEA///9//3//f/8//z//P/8//z//v/+//v/+v/4//r/+//7//v/+//7//v/
+f/5//j/+P/5//n/+f/5//n/+P/4//j/9//3//f/9v/4//f/9v/1//b/9v/2//b/9P/1
//X/9P/1//X/9f/2//X/9P/z//T/8v/y//H/8P/y//L/8v/w//D/8P/w//D/8P/w//D/
8v/y//L/8f/x/+//7//v/+7/7v/u/+7/7v/u/+7/7v/u/+z/7P/s/+r/6v/q/+v/7v/v
/+//7v/r/+3/7P/s/+z/7P/s/+r/6v/q/+r/7P/s/+z/7P/s/+z/7f/t/+//7//w//D/
7v/u/+//7//v//D/8P/w//D/8f/x//H/8f/w//D/8f/w//D/7v/t/+n/6f/m/+b/5v/n
/+j/6f/n/+X/5f/k/+P/4//k/+T/4v/i/+P/4//i/+L/4f/h/+P/4//j/+P/4v/i/+P/
4//i/+L/4v/i/+P/4//j/+T/4//i/+H/4P/g/+H/4v/k/+L/4P/g/+D/3//h/+P/5//r
//X/AAAJABMAIgA7AFkAbQBnAEoAKAD5/7f/f/9c/03/Q/8//0P/Tf9P/1n/av94/4H/
kv+i/63/tP+5/7z/w//L/8//0//W/9f/1//Y/9r/2v/c/9z/3P/c/9z/3v/e/97/3v/d
/93/3v/e/+D/3//f/9//4f/h/+L/4v/g/+D/4P/e/9//4f/i/+P/5P/k/+P/4v/k/+P/
4//j/+X/5f/l/+X/6P/o/+f/5//p/+j/6P/q/+n/6f/o/+f/6P/p/+r/6//t/+//8P/w
/+7/7v/u/+7/7//v/+//8P/x//L/8v/z//P/8//z//T/9P/0//X/9f/1//T/8//z//X/
9v/2//b/9v/4//n/+f/5//j/+P/4//v//P/9//7/+//6//f/9v/2//b/9//4//j/+P/4
//f/9v/2//X/9P/0//X/9f/1//f/9v/1//T/8//z//P/8f/x//H/8P/w/+7/7f/t/+z/
7f/t/+7/7v/r/+r/5//n/+j/6P/q/+r/6v/q/+r/6//r/+v/6f/o/+j/6f/p/+n/5//m
/+X/5f/n/+f/6f/p/+f/5//l/+X/6P/o/+j/6f/o/+j/6v/q/+r/6f/p/+n/6f/o/+j/
6f/q/+r/6v/p/+r/6f/o/+n/6v/r/+v/6//p/+n/5//m/+j/6f/p/+n/6f/p/+n/6v/q
/+n/6P/o/+j/6P/o/+j/5v/m/+b/5v/k/+P/4//h/+P/5f/l/+P/5f/l/+X/5P/m/+b/
5v/m/+X/5P/g/97/4P/i/+P/4//h/+H/4f/h/+H/4f/g/+D/3//f/9//3//f/97/3v/e
/+D/4f/i/+L/4P/f/97/3f/c/9z/3P/c/97/3//f/97/3f/d/93/3v/e/97/3v/g/97/
3v/d/9z/3P/c/9z/2v/a/9r/2v/a/9z/3P/c/97/3P/c/9v/2//b/9v/2//a/9r/2v/a
/9r/2v/a/9r/2v/a/9r/2v/Y/9f/1v/W/9j/2v/b/9v/2f/X/9b/2P/Y/9j/2P/a/9r/
2v/a/9r/2v/b/9v/2f/Z/9r/2v/Y/9j/2f/Z/9r/3P/d/97/3v/f/9//3//d/9z/3P/d
/97/3v/c/9v/1//X/9T/1P/V/9X/1f/V/9X/0//T/9L/0f/R/9L/0v/S/9L/0//T/9T/
1P/T/9P/1f/V/9X/1f/U/9T/1f/V/9L/0v/S/9L/0//T/9P/1P/U/9T/1P/U/9X/1f/V
/9b/1v/S/9L/0v/V/9n/2//d/+P/7f/2////BwAYADMAUwBhAFUAOgAcAO3/q/9z/1L/
R/9B/z//Rf9N/1H/X/9w/3r/gf+Q/6D/qf+u/7P/tv+9/8X/yf/L/87/z//P/9L/1P/U
/9b/1P/U/9T/1P/U/9T/1P/U/9P/0//U/9T/1P/T/9P/0//T/9P/1P/U/9T/1P/U/9L/
0P/R/9H/0f/T/9T/1P/U/9L/0f/R/9H/0//T/9P/0//U/9T/0//T/9H/0P/Q/9L/0P/R
/9H/0f/R/9H/0f/R/9H/0//U/9T/0//S/9H/0P/T/9P/0//U/9P/1P/U/9X/1f/V/9X/
1v/X/9j/2v/b/9n/2P/X/9f/1f/W/9b/1v/Y/9r/2//b/9n/2P/Y/9j/2P/Y/9j/2P/W
/9b/1P/U/9P/0v/S/9L/0f/Q/8//zf/K/8r/yf/I/8n/y//M/83/zP/K/8j/xv/F/8X/
xf/D/w==
         </WaveFormData>
      </LeadData>
      <LeadData>
         <LeadByteCountTotal>10000</LeadByteCountTotal>
         <LeadTimeOffset>0</LeadTimeOffset>
         <LeadSampleCountTotal>5000</LeadSampleCountTotal>
         <LeadAmplitudeUnitsPerBit>4.88</LeadAmplitudeUnitsPerBit>
         <LeadAmplitudeUnits>¦ÌV</LeadAmplitudeUnits>
         <LeadHighLimit>2147483647</LeadHighLimit>
         <LeadLowLimit>268435456</LeadLowLimit>
         <LeadID>V3</LeadID>
         <LeadOffsetFirstSample>0</LeadOffsetFirstSample>
         <FirstSampleBaseline>0</FirstSampleBaseline>
         <LeadSampleSize>2</LeadSampleSize>
         <LeadOff>FALSE</LeadOff>
         <BaselineSway>FALSE</BaselineSway>
         <ExcessiveACNoise>FALSE</ExcessiveACNoise>
         <MuscleNoise>FALSE</MuscleNoise>
         <LeadDataCRC32>529082803</LeadDataCRC32>
         <WaveFormData>
AgACAAIAAgAAAAAAAAAAAAAAAAAAAAAAAAAAAAAAAAAAAAAAAAAAAAAAAAAAAAAA///+
//3//P/9//7///8AAP7//v/+//7///8AAAEAAgACAAIAAgACAAQABAAEAAQABgAHAAcA
BwAHAAcABwAIAAoACwANAA4ADQAMAAsACQAKAAwADgAPAA8ADQAMAAoABQACAAEA////
/wAAAAAAAAAA///+//7/AAAAAAAAAQABAAEAAQAAAP////////////8BAAIAAwADAAIA
AAAAAAIAAgACAAIABAAGAAYABgAEAAIAAQABAAIABAAEAAQAAwACAAAA/P/+/wAABAAM
ABUAIQAxAEUAYQCDAJoAngCXAI0AcQBEABMA5v/E/6z/m/+U/5H/k/+c/6P/qP+0/8X/
0P/a/9//5P/n/+7/8//3//n/+P/4//f/+f/5//v/+//8//z//f/9//v/+//7//v//v//
///////+//3/+v/5//n/+f/6//v/+//6//r/+f/2//b/9v/2//j/+v/8//3/+//5//f/
9v/5//n/+f/7//v/+//7//n/9//2//b/9//4//v//P/9//v/+//5//n/+f/7//z//P/6
//v/+//7//v/+//7//z///8AAAAAAgABAP///v/9//////8BAAEABAAEAAQABAACAAIA
AgACAAUABgAGAAYABQAEAAMAAgAAAAAAAQACAAIAAgAAAP///v/9//z//P/9//7///8A
AP///v/9//z//P/+////AAABAAIAAgABAAMAAgACAAMABAAFAAUABgAFAAQAAQD//wAA
AAABAAEAAwADAAIAAQD+//3//f/+//7//////////v/9//v/+f/7//v/+//9//3//f/9
//3//v/+//7////+//////////7//P/7//r//P/+/wAAAAD//////v/+//3//f/9//3/
/v////////////7//f/9//v/+//9//3//////////f/+//7//v///wAAAAAAAAAA/v/9
//z/+//9//3//f/+//3//P/7//n/+P/3//f/9//5//v//P/8//v/+f/3//X/9//3//j/
+P/8//z/+//5//f/9v/2//b/9//5//n/+v/4//b/9f/z//X/9v/3//f/9v/2//X/9P/0
//T/9P/0//b/9//3//f/9v/1//P/8f/z//P/9P/0//P/8//z//P/8v/x//H/8v/y//T/
9P/0//L/8v/w/+//8P/x//T/9f/z//P/8//y//H/8f/x//H/8//0//T/9P/z//L/8f/v
//H/8f/x//H/8//z//P/8f/z//L/8v/y//X/9v/4//j/9f/0//T/9P/0//T/9//4//n/
+v/8//z//P/8//z//P/+/////f/9//3//f///wAAAAABAAMABAAEAAQABgAFAAUABgAF
AAUABQADAAIAAAD+//z//P/7//v//P/8//z/+//5//f/9v/2//b/9P/1//X/9f/3//b/
9f/1//P/8//z//X/+P/5//n/+P/2//b/9v/2//T/9P/0//b/+P/4//j/9v/z//P/9P/2
//j/+v/7//r/+P/0//L/8P/2//7/CQAVACUANwBNAGsAigCUAI8AhQBzAEwAHQDw/8r/
rP+V/4r/hf+F/4r/lf+e/6b/t//G/9D/1f/W/9v/4v/n/+v/7v/u/+//7//v/+//8f/x
//L/8v/z//P/8f/x//H/8f/y//P/8//z//P/8//x//H/7//v//D/8f/z//L/8v/x/+7/
7v/u/+7/8f/y//P/8//0//P/8v/y//P/8//z//X/9//3//f/9f/3//b/9v/3//X/9//3
//f/9//3//X/9f/z//X/9v/2//j/+f/5//n/9//3//f/+P/7//z//P/+//7//f/9//3/
/f/9//////8AAAAAAAAAAP7//v/+//7/AAACAAMABAAFAAQAAwACAAQABAAFAAYABgAG
AAQAAwAEAAMAAgACAAMABAAFAAYABgAGAAYABgAEAAYABwAIAAkACgAKAAkACQAIAAgA
CQAKAAsACwAMAAoACgAIAAcABwAIAAoACwANAA0ADAALAAkABwAGAAYABwAJAAoACwAL
AAsACgAJAAkACQAJAAsADQANAA0ADQAKAAoACgALAAwADQANAA0ADQAMAAwADAAKAAwA
DgAOAA8ADwAOAA4ADQANAA0ADQAQABEAEQARABMAEgARABEADwAPABEAEQARABEAEQAP
AAwADAAMAA0AEAAQABAAEAAOAA0ADAALAA0ADQANAA4ADgAOAA4ADQAOAA0ADQANAA0A
DwAQABAAEgARABAADwANAA0ADgAOABEAEgASABEAEQAQABAAEAARABMAEwAUABQAEgAR
AA8ADwAQABEAEQASABIAEQAQABAAEAAQABAADgAPAA8ADwAPAA8ADgANAAsACwAMAAwA
DgAPABAAEQAQAA8ADwAQABAAEgASABIAEAAQAA4ADQANAA0ADwAPAA8ADwAPAA4ACwAL
AAsACwALAAwADAAMAAwADAAMAAsACwALAAsACwANAA0ADQALAAsACgAKAAoADQAOABAA
EAAPAAwACgAKAAoACgALAAwADQAOAA8AEAARABIAEAAOAAwADAAOAA8AEAARABEAEQAS
ABIAEwAVABYAFgAWABYAFQAVABUAFQAUABMAEwASABAADgAOAA4ADQANAAwADAAMAAsA
CQAHAAYABgAGAAYABwAHAAgACQAJAAkABwAHAAcABwAHAAgACQAJAAgABgAGAAYABAAE
AAQABAAIAAgACAAIAAYABQAFAAYACAAIAAgACQAIAAYAAgACAAQACgAUACEALwBDAF0A
fQCZAKYApgCdAIkAZwA6AAsA4v/E/67/of+c/5f/m/+m/6//uv/K/9f/3v/k/+X/6P/v
//b/+////wMABAAGAAcABgAFAAYABQAGAAYABwAHAAYABwAIAAkACQAJAAgABwAHAAcA
BQAFAAUABQAGAAcACAAIAAkACQAGAAYABgAGAAkACgALAAsACAAHAAYABgAFAAUABQAH
AAkACQAJAAcABwAGAAYABwAHAAkACQAJAAsACwAJAAkACQALAAwADAAMAA0ADQANAAwA
CwAKAAoACwAMAAwADgAQAA8ADwAPAA8ADwARABEAEAAQABAAEAAOAA4ADgAOABEAEgAS
ABIAEQAQAA8ADgAMAAwADQAOABAAEAAOAA0ACgAJAAgACAAIAAgACAAIAAoACgAKAAoA
CQAKAAoACgANAA4ADgANAAsACgAKAAsADgAPAA8AEAASABIAEAAPAAwADAANAA0ADQAN
AAwACwAKAAkACQAKAAoACwALAAsACwALAAoACQAJAAkACQALAAsACwALAAsACgAKAAoA
CwAOAA8ADwAPABEAEAAQABAADgAQABIAEgATABMAEgASABEAEQARABEAEgATABMAEwAT
ABIAEQARAA8ADwARABEAEgATABQAEwASABIAEgATABIAEgASABIAFAATABIAEQARABEA
EQASABIAEgASABEADgANAA0ADQALAA0ADgAOABAADwAOAA0ADQANAA4ADgAOAA4ADQAL
AAsACgAKAAoADQAPAA8AEAAOAAwACwAJAAcACAAJAAkADAAMAAsACgAIAAgACAAIAAgA
CQAJAAkACwALAAoACQAHAAcACAAIAAkACQAJAAkABgAFAAUABgAGAAgACAAIAAgACAAG
AAUAAwADAAUABQAHAAcABwAGAAUABQAFAAUABwAIAAgACAAIAAgACAAHAAUABQAFAAUA
CQAJAAkABwAFAAQABAAEAAUABgAIAAgACwAIAAYABgAGAAYABwAIAAkACgAIAAgACAAI
AAoACgAKAAwADgAPABAAEQAPAA8AEAAQAA8AEQASABIAFAAUABMAEwASABMAEwATABIA
EgARABAADAAMAAsACwAMAAwADAALAAkABwAGAAYABAAEAAUABQAGAAcABwAHAAUABQAF
AAUABwAIAAkACQAIAAYABgAGAAYABgAGAAYACgAKAAoACgAKAAkACQAKAAgACAAIAAkA
CgAIAAQABAAGAAwAFAAdACsAPQBRAG0AiwCiAKgAoQCTAHUATAAbAO7/yv+w/5//nP+Z
/5n/oP+p/7D/vP/L/9r/5P/p/+r/7v/0//j/+/8AAAAAAQABAAEAAQADAAMABAAEAAUA
BQABAAEAAQABAAIAAwADAAMABQAFAAMAAwADAAMABAAFAAUABAAEAAMAAgACAAIAAgAD
AAQABQAFAAQAAwACAAIAAwADAAMABQAHAAcABwAFAAMAAgACAAMAAwAFAAUABQAFAAUA
AwADAAMABQAGAAYACAAJAAkACQAHAAcABwAIAAkACgAKAAwADAALAAsACwAKAAkACgAJ
AAwADAAMAAwADAAMAAwADAANAA4ADgAOAA0ADAALAAoACgAKAAsADAAMAAwACgAJAAgA
BwAGAAYACAAIAAgACAAIAAgACAAIAAgACgALAAwADQAOAA4ADQALAAoACgALAA4ADwAP
ABAADgAOAAwACwAKAAoACwALAAwADQANAA0ACwAJAAgACAAKAAsACwALAAkACQAIAAcA
BQAFAAUABwAJAAkACQAJAAgACAAIAAkACgALAAsACwALAAoACgAKAAkACgALAAoADQAN
AAwADAANAA0ADQANAA4ADwAPAA8ADQAMAAsACwALAAsADQANAA0ADQANAAsACAAIAAgA
CQAKAAoACgAKAAoACQAIAAcABQAFAAUABgAIAAgACAAHAAYABQAFAAUABQAHAAgACAAI
AAcABgAFAAUABQAGAAYACAAIAAcABQAFAAQABAAEAAcACQAJAAoACQAGAAQAAQADAAQA
BQAFAAYABgAFAAQABAAEAAQABAAEAAUABQAFAAYABwAHAAcABQAFAAYABgAFAAUABQAF
AAYABQAFAAYABAAGAAYABgAIAAgABgAFAAMAAwAFAAUABgAHAAgACAAGAAUABAADAAUA
BgAGAAYACAAIAAgABwAGAAUABAADAAcABwAHAAUABQAEAAQABAADAAQABgAGAAcABgAF
AAQAAwACAAUABgAHAAgACAAIAAgACAAGAAYABgAIAAkACQAJAAkACwALAAwADAALAA0A
DgAOABAAEAAPAA8ADgAPAA8ADwAOAA4ADQAMAAkACAAGAAUACAAIAAgABwAHAAUABAAE
AAIAAgADAAMABQAFAAQAAwACAAEAAAD/////AAABAAEAAwACAAMABAACAAIAAgACAAQA
BAAEAAQAAAD/////AAAAAAIAAgABAAAA/v/8//z//v8CAAgAEQAdAC0AQwBhAIEAmgCg
AJkAjQBzAEwAIQDy/87/tP+h/5j/j/+P/5j/pf+s/7b/w//Q/9j/3f/g/+X/7P/x//X/
+v/6//v/+//7//v//f/9//z//P/9//3/+//7//v/+//+/////////wEAAQD//////v/9
//3//f/9//z//P/7//z//P/8//z/+//8//3//f/+//3//P/8//z/+//6//v//f/9//3/
+//5//j/+P/5//n/+//7//v/+f/5//f/9//3//n/+v/6//z//f/9//3//P/7//r/+v/9
//7//v8AAAAA/////////////wEAAQACAAIAAgACAAAAAAAAAAAAAQACAAIAAgADAAIA
AQAAAAAAAAABAAIAAgACAAAA//8AAP///v/+//7//v/+//7//v/+//7//v/9//7//v/+
/wEAAgACAAEAAwACAAIAAwAEAAUABQAGAAYABgAEAAMAAgACAAMAAwAEAAUABQAFAAIA
AQABAAIABAAFAAUABQAHAAcABgAFAAcABwAHAAkACgALAAwADQALAAoACQAJAAoACwAL
AAsACwAKAAoACgAIAAoADAAMAA0ADQAMAAwACQAJAAkACQAMAA0ADQANAA8ADgANAA0A
CwALAA0ADQANAA0ADQALAAwADAAMAA0ADAAMAAwADAAOAA0ADAALAAkACQAJAAoACgAK
AAoACQAIAAcABwAHAAkACwAMAAwADgANAAwACwAKAAkACQAIAAwADAALAAkACQAIAAgA
CAAJAAsACwAMAAwACgAJAAcABQAGAAcABwAJAAoACgAKAAgACAAIAAgACAAJAAkACQAL
AAsACgAJAAkACQAKAAoACQAJAAkACQAKAAkACQAKAAoADAAMAAwADgAOAAwACwAKAAkA
CgAJAAoACwAMAAwACgAJAAgABwAHAAgACAAIAAgACAAIAAcABQAFAAUABQAJAAkACQAH
AAkACAAIAAgABgAGAAcABgAHAAgABgAGAAYABgAIAAgACAAIAAoACgAKAAoACgAKAAoA
CgAMAA0ADQANAA0ADQANAA4ADgAPABEAEgASABIAEgARABMAFAAVABUAFQATABIAEAAM
AAoACgAJAAsADAAMAAwADQALAAkACAAHAAYABQAFAAYABwAIAAgABQAFAAUABQAFAAcA
CAAJAAsACgAIAAgABgAGAAYABgAIAAoACgAKAAgABgAFAAUABgAIAAgACAAHAAQAAgAC
AAAAAgAGAAwAEwAfAC8AQQBbAHkAlgCiAJ8AlwCFAGAAMwACANj/vv+r/57/m/+Z/57/
p/+y/7z/yf/U/+D/5f/o/+3/9P/5//3/AgACAAMAAwABAAEAAwADAAUABgAIAAkABQAF
AAUABQAIAAkACQAJAAkACQAHAAcABQAFAAYABwAJAAgACAAHAAQABAAEAAQABwAIAAkA
CQAKAAkACAAIAAcABwAHAAkACQAJAAkABwAHAAYABgAHAAkACwALAAsACgAJAAYABQAH
AAkACgAKAAgACQAJAAkACQAJAAkACgANAA4ADgAQAA4ADQANAA0ADwAPABEAEQASABIA
EgASABIAEgASABIAEQASABIAEgAOAAoABgACAAAAAAABAAIA///+//v/+f/2//X/9P/0
//b/9v/2//b/9P/0//T/9P/2//j/+f/6//v//P/8//v/+//6//r/+//8//3//f/+//7/
/v/8//v/+v/6//v/+//9//3//P/7//z/+//7//z//P/9//3//f/9//3//P/7//v/+//7
//3//v///wAAAQD+//7//v///wAAAQABAAEAAQAAAAAAAAAAAAIABAAEAAcABwAGAAYA
BQAFAAUABQAEAAUABQAFAAUABAADAAMABQAFAAcABwAJAAkACQAHAAYABgAGAAcACAAI
AAgACAAIAAcABgAFAAcABwAHAAgACgAKAAoACQAGAAUABQAFAAMABQAGAAYABgAFAAQA
AwADAAMABAAEAAgACAAHAAUAAwACAAIAAgAFAAcABwAIAAYABAADAAEAAQACAAMAAwAG
AAYABQAEAAIAAgACAAIABAAFAAUABQAFAAUABAADAAEAAQACAAIAAwADAAMAAwAEAAMA
AwAEAAQABgAGAAYABAAEAAIAAQD/////AQABAAMAAwADAAIA//////////8BAAIAAgAC
AAAAAAAAAP////////////8BAAEAAQD//////v/+//7/AQACAAQABAADAAIA///+//3/
/P///wAAAQACAAIAAgACAAIAAgACAAIABAAFAAUABQAFAAMAAwAEAAQABQAHAAgACAAI
AAgABwAHAAgACQAJAAkABQAEAAIAAAAAAAAA/////wAAAAAAAP/////9//z//P/6//r/
+//7//v/+//6//n/+f/5//n/+f/7//z//f/9//7//P/8//z/+v/6//r/+v/8//z//P/8
//r/+f/5//r/+v/8//z/+f/2//b/9P/0//b/+P/+/wcAEQAhADcAUwBxAIoAkgCNAIEA
awBGABcA6v/E/6r/l/+M/4f/h/+O/5f/nv+q/7f/xP/Q/9X/1v/b/+L/5//r/+7/7v/v
/+//8P/x//T/9f/2//b/9//3//T/8//y//H/8//1//b/9//1//X/8//z//X/9f/2//f/
9//2//b/9f/y//L/8v/y//X/9v/3//f/9v/1//T/9P/1//X/9f/3//f/9//3//X/9//2
//b/9//3//n/+f/5//n/+f/3//f/9f/3//j/+P/4//n/+f/5//v/+//7//z//P/8//v/
/P/8//v/+//7//v/+//9//3/AAAAAAAAAAD///7//f/8//3//v/+//7//f/8//v/+v/6
//r/+//8//z//P/6//n/9//1//P/8v/y//L/8v/y//T/9P/0//T/9P/2//f/+P/6//z/
/f/9//3//P/8//3/AAABAAEAAgAAAAAA/v/9//z//P/9//3//v/////////8//v/+//8
//z//f/9//3//f/9//z/+//6//n/+P/5//n/+f/5//n/9v/2//b/9//6//v/+//7//v/
+v/6//r/+P/6//z//P///////v/+//z/+//6//n/+v/7//v/+//9//z/+//7//v/+//9
//3//f/9//3/+//4//j/+P/5//r/+v/6//r/+P/3//b/9f/1//X/9f/2//j/+P/4//f/
9v/1//X/9f/1//f/+P/4//j/9//2//X/9f/1//b/9v/4//j/9//1//P/8v/y//L/9f/3
//f/+P/4//b/9f/z//X/9v/3//f/+P/4//f/9v/0//T/9P/0//T/9f/1//X/9f/1//T/
8//x//H/8v/y//P/8//z//P/8P/v/+//8P/y//T/9P/0//T/9P/y//H/8f/x//P/8//x
//H/8f/w/+//7//v/+//7//w//D/8P/u/+7/7v/t/+//7//v/+//8f/x//H/7//t/+z/
7P/s/+3/7v/w//D/8f/u/+z/7P/s/+z/7v/u/+7/7v/x//L/8//0//L/8v/y//L/8v/z
//P/8//x//H/8f/y//L/8//1//b/9P/0//T/8//1//b/9//3//n/9//2//T/8P/u/+7/
7f/r/+z/7P/s/+n/5//l/+T/5v/m/+b/5//p/+n/6f/o/+X/5f/l/+X/5f/n/+j/6f/n
/+b/5P/k/+b/5v/m/+b/5v/o/+j/6P/o/+b/5f/l/+j/6v/q/+r/6//m/+b/5v/k/+b/
7P/0/wEAEQAjADkAWQB5AIgAhgB9AGsASwAeAO//xP+m/5D/hf+A/33/g/+O/5f/nP+q
/7n/wv/K/8//0v/Z/+D/5f/p/+r/6v/r/+v/6//r/+3/7f/u/+7/7//v/+3/7f/t/+3/
7v/v/+//7//v/+//7f/t/+//7//w//H/8f/w//D/7//u/+7/7v/u//H/8v/z//P/8P/v
/+7/7v/v/+//7//x//H/8f/x/+//7//u/+7/7//v//H/8f/x/+//7//t/+3/7//x//L/
8v/0//X/9f/1//P/8//z//T/9v/4//n//P/7//n/+P/3//n/+f/7//v//P/8//z//P/8
//z//P/8//3//v/+//7//f/8//v/+v/8//z//f/+//z//P/6//n/+P/3//b/9v/4//j/
+P/4//b/9v/2//b/9v/4//n/+v/9//7//v/9//3//P/8//3/AAABAAEAAgABAAAA/f/7
//j/9v/1//P/8v/x/+//7f/q/+n/6f/q/+j/6f/p/+n/6f/p/+j/5//n/+f/5//p/+f/
5//n/+f/5v/m/+b/5//o/+n/6f/p/+f/5v/m/+b/5v/o/+r/6v/r/+v/6v/q/+n/6f/p
/+n/6v/r/+v/6//p/+j/5//n/+f/5//p/+n/6f/p/+n/5//m/+b/5v/n/+j/6P/o/+j/
5v/l/+T/4//l/+X/5f/m/+T/5P/k/+P/5P/j/+P/4//l/+f/6P/o/+j/5//m/+X/4//j
/+T/5P/n/+j/6P/n/+n/6P/o/+j/6//t/+3/7v/u/+z/6//p/+v/7P/t/+3/7v/u/+3/
7P/r/+r/6f/o/+v/7f/u/+//7v/t/+v/6f/r/+v/7P/s/+3/7f/t/+3/7P/r/+v/7P/u
//D/8P/w//D/8P/u/+3/7//v//H/8f/z//P/8//y//H/8f/x//H/8//0//T/9P/z//L/
8f/v//H/8f/x//H/9f/1//X/8//z//L/8v/y//X/9v/4//j/9f/y//L/8v/y//L/9P/2
//j/+v/4//j/+P/4//r/+v/6//z////////////9//3//v/+/wEAAwAEAAQAAgACAAEA
AQAAAAEAAQABAAEAAAD+//z//P/8//v/+//6//r/+v/5//f/9f/0//T/9v/2//f/9//1
//X/9P/z//P/8//z//P/9//4//n/+f/2//T/9P/0//L/8v/y//L/9P/0//T/9P/x/+//
7v/u//L/8v/y//P/8P/u/+r/6v/u//T//P8FABEAHwAxAEsAbQCIAJAAiwCBAGkARAAT
AOT/wP+m/5P/iv+F/4X/iv+V/5z/pv+3/8T/yP/P/9b/2//i/+f/6//u/+7/7//v/+//
7//x//H/8P/w//H/8f/x//H/8f/x//T/9f/1//X/8v/x/+7/7f/v/+//8P/x/+//7v/u
/+3/6v/q/+r/6v/t/+7/7//v/+z/6//q/+r/6//r/+v/7f/r/+v/6//p/+v/6v/q/+v/
6//t/+3/7f/t/+3/6//r/+v/7f/u/+7/8P/x//H/8f/v/+//7//w//L/9P/1//j/+P/3
//f/9//1//X/9//3//n/+v/7//z//P/8//z//P///wAAAAAAAAEAAAD///7//v/+////
AAAAAAAA/v/9//7//f/8//z//f/+////AAD+//7//v/+//7/AAABAAIABQAGAAYABQAH
AAYABgAHAAYABwAHAAgACgAKAAgABwAIAAgACQAJAAcABwAGAAUABAADAAMABAAEAAUA
BQAFAAUABQAEAAMABQAFAAUABwAHAAcABwAHAAUABAADAAMABgAHAAcABwAHAAYABgAG
AAYACAAKAAoACgAJAAcABgAGAAcACAAJAAoACwALAAsACwAKAAkACQALAAsADQANAA0A
DQANAAsACgAKAAoACwAMAAwADAAMAAoACQAIAAcACQAJAAkACgAKAAoACgAJAAYABQAF
AAUABQAHAAgACAAGAAUABAADAAMAAwAEAAQABgAGAAUAAwADAAIAAgACAAEAAwADAAQA
AgAAAP///f/+/wAAAgADAAQABAADAAIAAQAAAP///v8AAAEAAQABAP/////+//3//f/9
//7//v////////////7//f/9//7//P/+//7//v/+//7//P/7//v/+//9//3//f/9//3/
/P/8//3//v////7//v/9//z//P/8//z/+//9//3//f/9//3//f/9//v/+//6//r/+v/7
//z//v/+//3//P/6//r/+v/6//z//P/8//z//P/8//z//P/+//7//v/+//7//v8AAAEA
AAD///7//f/+/wAAAQADAAQABAADAAIABAADAAMABAAFAAUABQADAAEA/v/7//j/+f/5
//r//P/7//r/+P/1//T/9P/1//b/9P/1//X/9f/z//L/8f/x//L/8//0//f/9f/1//T/
8v/x//L/8//0//L/8v/y//T/8//y//H/7v/w//H/8//2//b/9P/x//D/7v/u//D/8v/0
//r/AwANABsAKwBFAGUAhACSAJEAhQBtAEYAFwDo/8D/pP+T/4j/g/+B/4T/i/+U/57/
rf+8/8j/zf/Q/9P/2v/f/+P/5f/k/+T/4//k/+X/6P/p/+n/6P/o/+f/5//n/+f/5//o
/+n/6f/p/+n/6f/n/+f/6P/p/+v/7f/q/+j/5//l/+X/5v/n/+j/6P/o/+j/5//o/+f/
5v/m/+n/6f/p/+v/6f/p/+n/5//p/+j/6P/p/+j/6f/o/+f/6f/p/+f/5//p/+v/7P/s
/+v/6//q/+n/6//r/+v/7P/r/+z/7P/u//D/7//v/+//8f/x//P/8//x//D/7//u/+//
8P/x//L/8//0//T/9P/1//T/8//y//X/9v/4//r/+P/2//L/7//x//H/8f/y//L/8v/y
//L/8P/w//D/8P/y//T/9f/2//X/9v/2//X/9v/2//f/+f/4//n/+f/6//j/+P/2//X/
9//4//r/+//4//f/9f/z//P/8//0//b/9P/1//X/9f/3//f/9v/1//f/9//3//n/+P/3
//b/9f/1//b/9//5//j/+f/5//n/+//6//r/+v/8//7/AAAAAAAA///9//z//P/9//7/
//8AAAEAAQABAAEAAAD//////////wEAAQAAAP///v/7//v//P/9////AAAAAAAAAAAA
AP///v/9/////////wAA///+//3/+//7//v//P/9//v//f/+//7//v/9//z/+//+////
AQACAAAA/v/7//f/+v/6//v//P/8//3//P/8//r/+P/3//X/9//4//n/+f/4//j/9//2
//f/+P/5//r/+f/5//j/9//3//f/9v/1//b/9//5//r/+v/5//j/9//5//n/+v/8//r/
/P/8//z//P/8//r/+f/5//n/+//7//v/+//7//r//P/9//7////9//7//v/+//z//P/8
//v//P/9//7////////////9//3//P/8//z//f/+/wAAAAD7//z//v/+//7//v///wAA
AQACAAIAAgACAAIABAAEAAYABwAFAAUABQAFAAYACAAJAAsACwAMAAwADAAMAAsACwAM
AA0ADQANAAsACAAGAAQAAgADAAMABAAGAAQABAADAAEA///+//7//v/+//////////3/
/P/7//v//P/9//7/AQAAAAEAAQAAAP7//v/+//7/AAAAAAAAAgACAAIAAgAAAAIAAwAF
AAgACAAGAAMAAgAEAAQABAAGAAwAEgAbACMALwBBAF8AgwCeAKoAqQCfAIsAYgArAPj/
1P+8/6v/ov+d/53/pP+t/7L/uv/J/9j/4v/p/+z/7//2//v///8CAAIAAwADAAQABQAI
AAkACQAIAAgABwAHAAcABwAHAAcABwAGAAUABQAFAAMAAwAFAAUABgAHAAUABAAEAAMA
BAAEAAQABAAFAAYABwAHAAUAAwABAAAAAgADAAQABwAFAAUABQADAAEAAAAAAAEAAQAD
AAMAAwADAAMAAQABAAIABQAHAAgABwAHAAYABQAHAAcABwAIAAkACgAKAAwADAALAAsA
CwAMAA0AEAARABEAEAAPAA4AEAAQABAAEAATABQAFAAUABMAEgARABAAEgASABMAFAAS
ABIAEAAPAA8ADwAPABAADgAOAA4ADgANAAwACwAKAAsADgAQABIAEAAQAA8ADQAPABAA
EgATAA==
         </WaveFormData>
      </LeadData>
      <LeadData>
         <LeadByteCountTotal>10000</LeadByteCountTotal>
         <LeadTimeOffset>0</LeadTimeOffset>
         <LeadSampleCountTotal>5000</LeadSampleCountTotal>
         <LeadAmplitudeUnitsPerBit>4.88</LeadAmplitudeUnitsPerBit>
         <LeadAmplitudeUnits>¦ÌV</LeadAmplitudeUnits>
         <LeadHighLimit>2147483647</LeadHighLimit>
         <LeadLowLimit>268435456</LeadLowLimit>
         <LeadID>V4</LeadID>
         <LeadOffsetFirstSample>0</LeadOffsetFirstSample>
         <FirstSampleBaseline>0</FirstSampleBaseline>
         <LeadSampleSize>2</LeadSampleSize>
         <LeadOff>FALSE</LeadOff>
         <BaselineSway>FALSE</BaselineSway>
         <ExcessiveACNoise>FALSE</ExcessiveACNoise>
         <MuscleNoise>FALSE</MuscleNoise>
         <LeadDataCRC32>1753635051</LeadDataCRC32>
         <WaveFormData>
0P/Q/9D/0P/P/87/zf/M/8//0P/R/9L/z//O/83/zP/N/87/z//Q/9D/0P/Q/9D/zf/M
/8v/yv/M/87/0P/S/8//zv/N/8z/z//Q/9H/0v/U/9T/1P/S/9P/0//U/9b/2P/Z/9n/
2f/Y/9f/1//Y/9r/2v/d/9//3f/c/9z/3P/e/97/3v/f/+H/4f/h/97/2v/W/9L/0P/Q
/9H/0v/T/9X/0//S/9D/zv/O/87/z//R/9L/0v/S/87/zf/M/8z/zv/Q/9L/1P/U/9T/
0v/R/9D/0P/Q/9D/0//W/9b/1f/S/8//zv/O/87/0P/R/9H/0f/R/83/yP/H/8n/y//P
/9b/3//t//v/DgApAEAATABWAF8AXgBPADAABADe/8L/rv+d/5P/kP+O/5H/lP+e/6n/
sf+5/77/wv/F/8z/z//R/9H/0f/O/87/0P/Q/9H/0//X/9f/1//V/9L/0f/R/9H/1P/W
/9n/2v/Y/9b/1f/T/9X/1v/W/9j/2P/Y/9b/1f/R/9H/z//P/9D/1P/V/9b/1f/U/9H/
z//Q/9D/0P/S/9L/0v/S/9L/z//M/8r/yv/N/9D/0v/V/9P/0f/N/8n/yf/K/8v/y//L
/8z/zf/K/8n/yP/I/8n/zP/O/9H/0f/N/8v/y//L/8r/yv/K/8r/y//M/8z/yv/I/8b/
xf/F/8b/yP/I/8j/xv/F/8P/wP++/7//wP/C/8H/wv/C/7//u/+5/7n/uv+8/77/v//A
/77/vf+6/7j/uP+5/7z/vv/B/8T/xf/F/8b/xv/F/8P/w//I/83/0P/P/87/zP/J/8r/
yv/M/87/0P/Q/8//zP/K/8n/yf/J/8r/zP/N/83/zP/K/8j/xP/C/8P/xP/I/8n/yv/K
/8f/xf/F/8b/x//H/8r/zP/N/8v/yf/G/8T/xP/F/8f/yv/N/83/zP/M/8r/yf/I/8j/
y//N/87/zv/O/8z/y//I/8j/yf/K/8z/zf/N/83/y//L/8v/y//L/8z/zv/P/8//zf/L
/8r/yP/I/8j/yf/L/8n/yf/J/8n/x//F/8T/xP/H/8n/zP/M/8n/x//G/8T/xP/E/8X/
x//L/8v/yv/I/8b/xP/D/8L/xv/H/8n/yf/J/8f/xv/D/8X/xf/H/8n/y//L/8v/y//H
/8b/xv/G/8j/y//M/87/zP/K/8f/xP/G/8f/yv/M/83/zv/O/83/y//K/8j/yP/K/83/
0P/Q/83/y//I/8X/xv/I/83/0P/R/9D/zf/K/8r/yP/I/8n/y//N/8//0P/O/8z/yf/H
/8j/yv/O/9H/z//Q/9D/zP/J/8n/yf/J/8v/zv/R/9P/0f/O/8z/zP/M/8z/zv/Q/9L/
1P/V/9T/1P/V/9b/2P/a/9v/2f/Z/9j/1//V/9T/0v/Q/9H/0//T/9L/0//U/9X/1v/Y
/9n/2f/Z/9v/2P/W/9T/0v/S/9L/0//W/9f/1//V/9b/1P/S/9L/0P/R/9P/1P/U/9T/
0v/R/87/zv/O/9D/1f/Y/9n/2v/Y/9f/1v/W/9b/1v/X/9r/3f/d/93/2//a/9r/2v/c
/9//4//l/+P/4f/c/9f/1f/Z/9//6P/x////DQAcADMATABaAGAAaQBuAGcAUgAuAAgA
6v/S/7//r/+o/6j/qf+u/7T/wf/N/9P/1v/W/9v/4v/l/+f/6f/p/+b/5v/k/+T/5f/n
/+v/6//r/+n/6P/n/+f/5//r/+z/7v/u//H/8P/w/+//7f/u/+7/8P/y//L/8P/v/+n/
5//j/+H/3//i/+L/4v/h/+D/3f/b/9j/2P/Y/9r/3P/c/9z/3P/b/9j/1v/W/9j/2v/b
/93/2//b/9n/1//X/9j/2f/Z/9z/3v/g/97/3P/a/9n/2f/c/97/4f/h/+L/4f/i/+P/
4v/i/+L/4v/k/+b/5//m/+T/4v/h/+H/5P/m/+b/5v/l/+X/5P/i/+L/4//k/+b/5f/m
/+b/4//g/9//4P/i/+T/5v/n/+j/6//r/+n/6P/m/+f/6v/s//D/9P/2//f/9v/2//X/
8//0//r/AAAEAAYABgAFAAMABAAEAAYACAANAA4ADgAMAAoACQAJAAkACgAMAA0ADQAP
AA4ADQAKAAgACQAKAA4ADwAQABAADQAMAAsACwALAAsADgAQABEAEQAPAAwACgAIAAkA
CwAOABAAEQARABIAEAAPAA4ADgAPABEAEgASABMAEgASABAADgAPABAAEgATABMAEwAR
AA8ADwAPAA8AEAASABMAEwAVABMAEgAQABAAEAARABMAEwATABMAEwARAA8ADgAOAA0A
DwASABIAEwARABAADgAMAAwADQAPABIAEwATABIAFAAUABUAFgAbAB0AIAAhACQAIwAj
ACEAIgAjACYAKQArACsAKwArACgAKAApACoAKAArACwALgAxADAALgAsACoAKwAuADAA
MgA0ADUANQA1ADQAMgAyADQANwA6ADoAOgA5ADcANQAzADQAOAA6AD4APgA8ADoAOAA2
ADYANwA5ADsAPQA+AEAAPgA7ADkAOQA6AD0APwA/AEAAQAA8ADsAOwA7ADsAOwA+AEEA
QwBDAEAAPwA+AD0APAA/AEAAQQBCAEUARgBFAEUAQgBCAEMARABGAEcASABIAEkASQBK
AEoASABLAE0ATQBNAE4ATwBQAE8ATgBOAE0ATwBPAEwASgBKAEgASABIAEgASABIAEcA
RwBGAEQAQgBAAEAAQQBDAEUARgBHAEYAQwBCAEIAQgBEAEYASABIAEgARgBFAEQAQwBC
AEEAQQBAADwANwAyAC0AKgAoACYALAAtAC8AMQAzADEALgArACsALQA1AEAASwBdAHEA
iACfALIAugC+AMUAwgCvAIoAYABAACgAFAADAPn/+P/6////CgAWAB8AJQAnACgAKAAs
ADQAOAA7AD4APwA9AD4APAA8AD0APwBBAEEAQQA/AD8APwBAAEEAQABAAEEAQAA+ADwA
OwA5ADgAOAA3ADgAOgA6ADgANwA0ADMAMAAvADEANAA0ADQAMgAyADAALwAsACwALAAu
ADIAMgAyADIALwAsACoAKgAsAC4ALwAxAC8ALQApACUAIwAiACEAHwAfACAAIQAeABkA
FgAUABMAEQASABQAEwAPAA0ADQANAAsACgAJAAgABwAIAAgABgACAAAA//////7/AAAA
AAAA/v/9//v/+P/1//X/9f/2//f/+P/4//X/8//x//H/8v/w//L/8//0//X/9f/z//L/
8v/z//b/+P/9/wAAAQABAAAAAAD///3//v8CAAYACAAJAAoACgAJAAYABAAEAAQAAgD+
//n/8v/s/+n/5//l/+T/5P/j/+H/3//e/93/2v/W/9X/1P/W/9j/2P/X/9P/zv/N/83/
zf/P/9L/1P/V/9j/2f/Z/9r/2//d/+D/5P/p/+v/7P/u/+3/7f/t/+7/8f/z//T/9P/1
//T/9P/y//L/8//0//b/+P/5//r/+f/3//f/9//3//r//P/9//3//v/9//3//P/8//z/
/f///wAAAQACAAMAAQD///7//v///wEABAAEAAQAAwADAAIAAAAAAAEAAwAFAAUABAAC
AP///v/+//7/AAABAAMAAwADAAEAAAD9//v/+//9////AwADAAMAAwD///7//v/+/wAA
AwAEAAYABwAGAAQAAgAAAAEABAAGAAcACAAIAAcABQAEAAIAAgAEAAcACgAKAAsACQAG
AAMAAgACAAUABgAKAAoACAAGAAQAAgACAAMABQAHAAkACgAMAAoABwAFAAMABAAHAAkA
CwAMAAwACAAFAAUABQAFAAYACAAKAAsADQAMAAsACgAJAAgACwAMAA0ADgAQABAADgAN
AA8AEAASABQAFgAXABgAGAAVABUAFgAWABYAGQAbABsAHAAcABwAHAAbABoAGgAZABsA
GwAYABYAFAASABIAEgATABQAFQAVABUAFAASABAADwAOAA4ADwARABIAEwASAA8ADgAO
AA4AEAASABQAFAAWABQAEwASABAAEAAQABEAFgAWABUAFAARABAAEAAQABAAEwATABMA
EwAPAAoACQAJAAsADwAWAB8ALwA/AFAAZwB8AIoAkACVAJYAiwBsAEQAIgAGAPL/4f/X
/9D/zv/R/9b/4P/r//f//f8AAAAAAgAIAAoACwAOAA8ADQAOAA0ADAAMAA0AEQARABEA
DwAOAA0ADQANAA0ADgAQABAAEgAQAA8ADQALAAwADAAOABAAEAAOAA0ACwALAAkACQAL
AA4ADgAOAA4ADgAMAAsACAAIAAgACgAMAAwADAAMAAkABgAEAAQABgAIAAkACwALAAsA
CQAHAAcACAAJAAkADAAOABAADgALAAoACgALAAoADAAPAA8ADgANAA4ADwANAAwACwAK
AA0ADgAOAAwACwAKAAoACwAOABAAEAAQABAADwANAAoACAAJAAoADAAPABAAEAANAAkA
BwAHAAgACAAKAAsADAANAA0ACwAKAAwADQAQABIAEwAWABcAFwAXABgAGAAXABcAHAAh
ACQAJgAmACUAIwAiACIAJAAmACsALAAsACoAJgAlACUAJQAmACgAKQApACoAKgAqACgA
JQAlACUAKAAtAC4ALgArACkAKQAqACsAKwAuADAAMQAzADEALgAsACkAKQAqACwALgAv
AC8AMAAwAC8ALgAuAC8AMQAyADIANAAyADEALgAwADEAMgA0ADcANwA3ADUAMwAzADMA
MwA2ADgAOQA5ADsAOQA4ADYANAA0ADUANwA5ADkAOQA5ADkANwA2ADYANwA5ADwAPAA9
ADsAOgA4ADYANgA3ADkAPQA9ADwAOgA5ADgAOAA4ADgAOQA7ADsAOwA5ADgANQA1ADUA
NwA5ADsAOwA7ADsAOQA4ADgAOAA4ADsAPAA+AEAAPgA7ADgANwA3ADkAOgA7ADwAPAA7
ADsAOgA4ADgAOAA7AD4APgA/AD0AOgA3ADcAOAA8AD4AQgBCAEAAPgA8ADoAOgA7ADwA
PQA+AD4AQQBAAD4APQA6ADoAPAA9AD4AQABBAD4APQA9AD0APQA+AEAAQgBDAEMARABD
AEIAQQBAAEEAQgBDAEQARQBGAEUARQBCAEIAQwBEAEYARwBIAEgASABJAEsATABKAE0A
TwBPAFAAUABQAFAATwBOAE4ATQBOAE8ATQBMAEcARABDAEIARQBGAEcARwBHAEYARABC
AEEAQABAAEEAQgBCAEIAQAA9ADwAPAA8AD0APgA/AD4AQQBAAEAAQAA/AD4APQA9AEEA
QgBCAEIAPQA8ADwAPAA8AD8AQQA/AD0AOQA4ADcANQA1ADkAPgBFAFMAYwB6AJEApgC0
ALoAvwDAALkAogB6AFQANgAgAA0A/f/2//j/+/8AAAgAEwAbACEAJAAkACkAMAAzADUA
OAA5ADcAOAA2ADYANwA5ADsAOwA7ADkANgA1ADUANQA3ADgAOgA6ADwAOgA5ADcANgA2
ADUANgA3ADgANwA3ADcANwA1ADUANQA4ADgAOAA6ADoAOAA3ADUANAAzADQAOAA4ADgA
OAA5ADYANAA0ADQANgA3ADkANwA3ADUAMwAzADQANQA1ADgAOgA8ADoAOQA4ADgAOQA6
ADwAPwA/AD8APwBBAEMAQgBCAEIAQgBEAEYARwBGAEYARABDAEMARgBIAEgASABJAEkA
SABGAEUARQBFAEYASABKAEsASQBHAEUARQBGAEYASABJAEoATQBNAEsASgBHAEcASQBK
AEgASABGAEMAPgA8ADkANQAxADQANwA4ADUANAAyAC8ALAAqACoAKgAsACwAKwAoACMA
IQAgAB8AHwAgACAAHwAeABwAGgAWABUAFQAVABgAGQAaABoAFwASABEAEQARAA8AEgAU
ABUAFwAVABIAEAAOAA0ADQAOABIAEwATABQAEAAPAA4ADgAPABEAEgASABQAEgARAA4A
DAANAA4AEAATABMAEwARABEAEQARABEAEQASABIAEQASABEAEQAQAA4ADgAPABEAEwAT
ABMAEwARAA8ADgAOAA8AEQAUABQAFQATABIAEAAOAA4ADwARABQAFQAVABQAEwASABIA
EgAUABUAFwAXABkAFwAWABMAEQARABMAFQAYABkAGgAbABkAGgAcAB4AHgAhACIAJAAl
ACQAIgAgACIAIwAmACgAKQAqACoAKQAqACoAKQAqACkAKwAtACwALQArACgAJQAjACIA
JAAkACgAKAAmACQAIwAiACMAJQApACsALQAuADEAMAAuAC0ALQAuADEAMwA0ADYANwA0
ADQANQA2ADcANgA4ADoAOwA9AD4APQA8ADsAOgA7ADwAPQA+AEEAQgBDAEIAQQBBAEIA
RABIAEkASQBJAEgARwBHAEgASgBKAE0ATwBPAE4ATgBOAEwATABMAE0ATQBNAE0ASgBH
AEQAQQBAAEIAQwBEAEUARwBFAEQAQgA/AD4APQA9AD8AQABAAEAAPAA7ADoAOgA6ADwA
PgBAAEIAQgBAAD8APQA8ADsAOgA9AEAAQAA/AD4AOwA6ADoAPAA+AD8APwA/AD0AOQA0
ADEAMQAzADcAOgBDAE8AXQBuAIMAmACoALIAuwDAALsApAB8AFIAMgAcAAcA9f/u/+r/
6f/s//L/+/8DAAcACgAKAAsAEgAVABcAGQAZABYAFgATABIAEgATABcAFwAXABUAEwAR
ABAADwARABIAFAAUABIAEAAPAA0ADQAOAA4AEAASABIAEAAPAAwACwAIAAcACQAMAAwA
DAAKAAoACAAHAAYABgAGAAgACgAKAAoACgAJAAYABAAEAAYACAAJAAsACAAHAAQAAQAB
AAIAAwADAAIABAAGAAQAAgAAAP////8AAAIABQAFAAEA/////////v/+//7//v8BAAIA
AgAAAP7//P/7//v//v8AAAAAAAD8//v/+f/2//b/9//4//r/+v/6//n/9f/x/+//7//w
//L/9P/1//b/9f/1//P/8v/0//X/+P/6//v//v//////AAAAAP///f/9/wIABwAKAAgA
CAAHAAUABgAGAAgACgALAAwADAAKAAgABwAHAAcACAAKAAsACwALAAoACQAGAAUABQAF
AAgADQAOAA4ACwAGAAUABQAFAAUACAAKAAsACQAHAAQAAgABAAEAAgAEAAYABwAHAAgA
BgAFAAQABAADAAUABgAGAAYABAADAAAAAAABAAIABAAGAAcACAAHAAQAAwACAAEABAAG
AAcABwAHAAUABAACAAIAAgADAAUABwAHAAcABwAEAAEA///+//3///8CAAIAAwABAAAA
/v/+//7///8BAAUABQAEAAIA///+//7//v8CAAMABQAFAAcABQAEAAEA/////wEAAwAH
AAcABwAHAAUABAAEAAQABQAJAAsADgAPAA4ADAAKAAgACQAMAA4AEQASABIAEQAQABAA
DwAQABIAFQAYABgAGgAZABcAFQATABQAGAAaAB4AHgAcABoAFgAUABQAFQAVABcAGQAa
ABwAGgAXABUAEwAUABcAGQAbABwAHAAYABMAEwATABMAEwAWABkAGwAZABgAFwAWABUA
FAAVABYAFwAYABoAGgAYABcAFQAWABgAGgAdAB0AHQAcABkAGQAaABoAHAAfACEAIQAg
ACAAIAAgACAAIAAhACEAIwAjACAAHgAcABoAGgAaAB0AHgAfAB8AHQAcABoAGAAWABYA
FwAZABwAHAAcABoAGQAYABgAGAAcAB4AIAAgACIAIAAfAB4AHAAcABwAHQAgACAAHwAe
ABoAGAAXABYAGAAZABkAFwATABEADgANAA0ADQARABgAHwArAD0AUgBnAHoAigCSAJcA
ngCZAIAAWAAyABQA/v/r/93/1v/W/9f/2v/i/+3/9f/9/wAAAAADAAoADQAPABEAEQAO
AA4ADgAOAA8AEQATABMAEwARAA8ADQAMAAsADwAQABIAEgAQAA4ADQALAAkACgAKAAwA
DgAOAAwACwAHAAcABQAFAAUACAAIAAgABwAGAAMAAQD+//7//v8AAAAAAAAAAAAA/f/6
//j/+P/6//z//f////z/+//4//X/+P/6//z//f8BAAQABwAGAAYABgAHAAkACQAKAAwA
CwAKAAkACgALAAoACgAKAAoADAAOAA8ADgAMAAoACQAJAAwADgAOAA4ADQANAAwACgAK
AAsADAAOAA8AEAAQAA0ACQAHAAcACAAIAAoACwAMAA0ADQALAAoACgALAA4AEAATABYA
FwAXABgAGAAXABUAFQAaAB8AIgAiACIAIQAfAB4AHgAgACIAJQAmACYAJAAiACEAIQAh
ACQAJgAnACcAJwAmACUAIgAfAB8AHwAiACUAJgAmACMAIAAfAB8AHwAfACIAJAAlACUA
IwAgAB4AGAAXABcAGAAXABcAFgAWABEADwANAAwACwANAA4ADgAMAAoACQAGAAQABQAG
AAgACQAJAAkABwAEAAMAAgABAAAAAgADAAMAAQD///7//P/6//r/+//9////////////
+//5//j/+P/3//n//P/8//v/+f/4//b/9f/0//T/9f/5//n/+P/2//L/8P/v/+7/7//v
//D/7//t/+n/5v/h/9//3//h/+P/4//j/+P/4//d/9z/3P/c/9r/3f/e/+D/3v/c/9n/
1v/V/9X/1//Y/9f/2P/Y/9f/0//S/9D/0P/S/9X/2P/Y/9n/1//U/9H/0f/S/9b/2P/Y
/9j/1v/U/9T/0v/S/9P/1P/V/9b/1v/Y/9b/0//R/9P/1P/X/9n/2f/a/9r/1v/T/9P/
0//T/9P/1v/Z/9v/2f/W/9X/1P/T/9L/1P/U/9T/1P/V/9b/1//W/9X/1f/W/9j/2P/Z
/9n/2f/X/9X/1P/U/9b/1v/Z/9v/2f/Y/9j/2P/W/9b/1v/X/9n/2f/Z/9b/0//Q/83/
zP/M/83/zv/P/83/y//K/8j/xv/G/8b/x//J/8r/yv/K/8r/yf/I/8j/yf/M/8//0v/S
/9L/0P/P/9D/0P/Q/9D/0//W/9b/1f/S/8//zv/O/9H/1P/W/9f/1//T/8//zP/L/8v/
zf/R/9z/6f/3/wcAHAA1AEgAUgBaAF8AXgBLACgA/v/a/8L/rv+f/5f/lv+Y/5v/nv+o
/7P/u/+9/8D/wv/H/87/0f/T/9P/0//Q/9D/0v/S/9P/1f/X/9f/1//V/9L/0f/R/9H/
1f/W/9j/2P/W/9T/0//R/9P/1P/U/9b/1v/W/9T/0//R/9H/z//P/9D/1P/V/9b/1f/U
/9H/z//Q/9D/0P/S/9L/0v/S/9L/0f/O/8z/zP/O/9D/0f/T/9D/z//M/8n/y//M/83/
zf/M/87/0P/O/8v/yv/K/8v/zP/O/9H/0f/O/8v/yv/J/8v/zP/N/87/0f/S/9L/0P/O
/8z/y//L/83/0P/R/9L/0P/P/83/yv/L/83/z//S/9P/1P/U/9H/zf/L/8v/zP/N/9D/
0v/U/9P/0//R/9D/0v/T/9b/2P/d/+D/4f/h/+L/4v/h/9//4f/m/+v/7v/s/+z/6//p
/+r/6v/s/+7/8P/w/+//7P/o/+f/5//n/+r/7P/t/+3/7f/s/+v/6P/m/+f/6P/s/+3/
7v/u/+v/6v/p/+n/6f/p/+z/7v/v/+//7f/q/+j/5//p/+z/8P/z//P/8v/y//D/7//u
/+7/8f/z//T/9P/x/+7/7P/o/+j/6f/q/+z/7P/r/+r/5//k/+P/4v/h/+L/5P/l/+X/
5P/h/9//3P/d/97/4P/j/+H/4f/h/+H/3f/b/9r/2v/d/9//4v/i/+P/4f/g/97/3v/e
/9//4f/j/+P/4v/g/93/3P/c/9z/4P/h/+P/4//h/9//3v/b/93/3f/f/+H/4f/h/+H/
4f/b/9r/2v/a/93/4f/j/+b/4//g/9z/2P/a/9v/3v/g/9//4P/g/9//3f/c/9r/2v/c
/9//4v/i/+H/3//c/9n/2f/a/97/4P/i/+L/4P/e/9z/2v/a/9v/3f/f/+H/4v/g/97/
2//Z/9n/2v/d/9//4f/i/+L/3v/b/9v/2//b/9v/3v/h/+P/3//c/9v/2v/Z/9j/2v/c
/97/4P/g/+D/3v/d/93/3v/g/+L/5f/l/+X/5P/j/+P/5P/k/+X/6f/s/+3/6v/q/+r/
6v/q/+r/6//r/+v/6//o/+b/5v/k/+T/5P/j/+T/5f/l/+P/4v/g/97/4P/g/+H/4//k
/+T/5P/i/9//3v/e/97/4v/k/+b/5v/k/+L/4f/g/+P/5P/l/+f/6//s/+z/7P/n/+b/
5v/m/+z/7f/v/+//6//n/+T/4f/j/+f/7f/y//v/BwAVACYAPQBWAGYAbgB1AHgAcQBW
ACwABgDq/9b/w/+1/7D/sP+x/7L/uv/F/8v/0f/W/9r/3//m/+n/6//s/+v/5//m/+j/
6P/p/+v/7f/t/+3/6//o/+f/5//n/+v/7P/u/+7/7f/q/+j/5f/n/+j/6P/q/+j/6P/m
/+X/4f/h/9//3//g/+T/5f/m/+T/5P/i/+H/4P/g/+D/4v/i/+L/4v/i/+H/3v/c/9z/
3f/g/+L/5f/i/+H/3v/b/9v/3P/d/93/3v/g/+L/4P/d/9z/3P/d/97/4P/j/+P/4v/h
/+L/4//i/+L/4v/i/+X/5v/m/+T/5P/i/+H/4f/k/+b/5v/m/+b/5f/j/+D/4P/h/+L/
5P/j/+T/5P/h/9//3f/d/97/4P/i/+P/5P/i/+H/3v/c/97/3//i/+T/6f/s/+3/7f/s
/+z/6//p/+n/7v/z//b/+P/4//f/9f/1//b/+f/8//z//P/7//j/+P/3//f/9//6//z/
/f/9//3//P/7//j/+P/5//r//v///wAAAAD9//j/9//3//f/+P/8////AQD///v/9v/y
//H/8f/y//T/8//z//L/8v/w/+//7v/u/+3/7//w//D/8P/u/+3/6v/s/+3/7v/w/+//
7//v/+3/6//r/+v/6//u//D/8f/x/+//7f/s/+r/6f/o/+j/6f/p/+n/6f/p/+b/4//h
/+D/4//l/+j/6P/m/+P/4f/e/+D/4P/h/+P/4//j/+L/4P/f/97/3v/e/+D/4f/j/+P/
4f/f/97/2//d/93/3//h/+H/4f/h/+H/3P/a/9n/2P/Y/9v/3P/e/9z/2v/X/9T/1P/V
/9j/2v/Z/9r/2v/Z/9X/1P/S/9L/0v/V/9j/2P/X/9X/0v/P/83/zv/S/9T/1v/W/9T/
0v/R/9D/0f/T/9T/1f/W/9b/1v/U/9H/z//N/87/0f/T/9P/1P/U/9D/zf/N/83/zf/N
/9D/0//V/9P/0P/P/87/zf/M/87/zv/O/87/zv/O/87/zv/P/87/zv/P/9D/0v/U/9X/
1P/T/9H/z//Q/9L/0//U/9b/1//W/9T/1v/W/9b/1v/Y/9n/2f/Z/9b/0v/P/8z/zv/Q
/9L/1f/T/9P/0v/P/8//zv/N/87/zv/P/9H/0v/P/87/y//J/8r/zP/O/9L/0v/S/9D/
zv/N/83/zf/O/9D/0P/R/9T/0f/P/83/yf/M/87/0P/U/9X/0f/N/8n/x//G/8n/y//N
/9H/1v/Z/+H/7/8AABkANgBKAFQAWwBaAFMAOgAUAO7/0v/A/7H/o/+a/5b/lf+W/57/
q/+5/8P/yv/M/87/1P/W/9f/1//X/9T/1P/W/9j/2//f/97/3f/c/9n/2//b/9z/3f/f
/+D/4v/i/+L/4P/f/93/3v/g/+H/5P/h/+D/3f/b/9v/3f/d/9//3v/g/9//3v/d/9z/
2f/X/9n/2v/b/97/3v/c/9r/2P/Y/9b/1f/W/9X/1v/W/9f/1f/V/9P/0f/T/9b/2f/b
/9n/2P/X/9L/0v/S/9P/1f/U/9b/2f/Z/9f/1f/V/9X/1//Y/9n/2v/Y/9j/1//U/9T/
1P/V/9f/1v/Y/9j/2P/Y/9f/1f/S/9T/1//a/97/2v/Y/9X/z//P/8//0f/U/9H/0v/S
/9L/0v/R/87/zP/O/9H/1v/a/9v/3P/b/9n/3P/e/9//3//g/+T/6P/q/+n/6P/m/+P/
5v/o/+z/8P/w/+7/6//m/+f/5//o/+n/7P/u/+//7//v/+7/7f/q/+n/6//t//L/8//y
//D/6//s/+3/7//x//D/8v/z//P/8//x/+7/7P/u//H/9f/6//j/9//1//T/9f/1//X/
9v/1//f/+P/4//f/9P/y/+7/8f/z//X/+P/3//X/8//v/+//8f/z//X/+P/6//v/+//4
//X/8//w//L/9P/3//v/+P/3//b/9f/0//P/8//0//P/9f/4//j/9f/z//L/8P/y//T/
9//7//r/9//z/+7/8f/y//T/9v/3//f/+P/3//X/8//y/+//8P/x//T/9//3//X/8//x
//D/8P/x//L/8f/z//P/9P/y//D/7f/q/+z/7//0//j/9f/0//L/7//w//D/7//w//D/
8//2//b/8//x/+7/6//t/+7/8v/0//T/8v/u/+r/6v/q/+z/7//w//H/8v/y//H/7v/q
/+f/6v/s//D/8//y//L/8f/s/+r/6//s/+3/7P/u//D/8f/n/+b/5//o/+n/6v/r/+z/
7f/u/+7/7P/r/+v/7v/w//L/8//x//H/8P/v//L/9P/1//b/9v/3//b/9P/2//b/9v/2
//j/+f/5//n/9v/y/+//7P/s/+7/8P/z//L/8//z//H/7v/s/+r/6v/s/+3/7//w/+//
7v/r/+n/6f/q/+v/7v/t/+7/7f/s/+n/5//l/+T/5//o/+r/7v/r/+n/5//j/+P/5P/l
/+j/6f/n/+P/3//d/97/3f/d/+H/5f/q/+3/9f8BABYALwBIAFoAZgBxAHQAaQBIABoA
8P/W/8L/sf+l/6D/nP+b/5z/oP+p/7X/vf/C/8b/x//O/9H/0//U/9P/z//O/9H/0v/U
/9f/1//X/9f/1f/U/9P/0//T/9X/1v/Y/9j/1v/U/9P/0f/U/9b/1//a/9j/2P/W/9X/
1f/V/9P/0//W/9r/2//c/9r/2P/U/9H/1P/W/9j/3P/b/9r/2f/Y/9f/1P/S/9L/0//W
/9j/2//Y/9f/1P/R/9T/1v/Y/9n/2P/Y/9j/1P/V/9T/1P/V/9X/1v/Y/9f/0//R/9H/
0f/S/9T/1v/Y/9X/1P/S/87/zf/M/8z/zf/Q/9L/0v/S/8//zf/K/8b/x//J/8v/zv/N
/8z/yv/F/8L/wf/C/8T/w//E/8T/xP/C/8H/vv+8/7//wf/F/8j/yf/K/8n/x//G/8j/
zf/P/w==
         </WaveFormData>
      </LeadData>
      <LeadData>
         <LeadByteCountTotal>10000</LeadByteCountTotal>
         <LeadTimeOffset>0</LeadTimeOffset>
         <LeadSampleCountTotal>5000</LeadSampleCountTotal>
         <LeadAmplitudeUnitsPerBit>4.88</LeadAmplitudeUnitsPerBit>
         <LeadAmplitudeUnits>¦ÌV</LeadAmplitudeUnits>
         <LeadHighLimit>2147483647</LeadHighLimit>
         <LeadLowLimit>268435456</LeadLowLimit>
         <LeadID>V5</LeadID>
         <LeadOffsetFirstSample>0</LeadOffsetFirstSample>
         <FirstSampleBaseline>0</FirstSampleBaseline>
         <LeadSampleSize>2</LeadSampleSize>
         <LeadOff>FALSE</LeadOff>
         <BaselineSway>FALSE</BaselineSway>
         <ExcessiveACNoise>FALSE</ExcessiveACNoise>
         <MuscleNoise>FALSE</MuscleNoise>
         <LeadDataCRC32>3651762604</LeadDataCRC32>
         <WaveFormData>
FgAWABYAFgATABIAEQAQABMAFAAVABYAEwASABEAEAASABIAEgASABIAEgASABIADwAO
AA0ADAAQABIAFAAWABIAEAAOAAwADwAQABEAEgAUABQAEgARABAAEAARABIAFQAYABkA
GgAYABcAFAATABQAFwAbAB4AHgAdABwAGAAYABgAGgAcAB8AHwAfAB0AGQATABAADgAQ
ABIAEgAVABUAEwARAA4ADQALAAsADQAPAA8ADwAOAAsACAAHAAUACQALAA0AEAAOAA0A
CwAJAAgABwAHAAgADAAPAA8ADwALAAgABgAGAAYACQALAAsACgAJAAMA///8//z//v8C
AAoAEwAhADEARgBjAH8AlACnALgAvQCwAI0AWgAtAA0A+P/o/9z/2//Z/9f/2v/f/+j/
7v/y//b/+f/8////BAAFAAMAAgABAAAA/////wAAAwAGAAYABgAFAAAA///+//7/AQAD
AAUABgAFAAIA///8//7//v8CAAQAAgAAAP///v/7//r/+v/6//7/AQACAAIA///9//n/
9v/4//j/+f/8//7//v/9//r/9v/0//T/9f/5//3//v////3/+//5//f/9//4//n//P/8
//z/+//6//b/9f/1//b/+P/7//3//v/9//r/9//0//b/9v/4//n/+v/6//r/+P/2//T/
8f/w//P/9f/3//f/9P/y/+//7f/r/+v/7v/v/+//7//u/+3/6v/o/+j/6P/t/+//8P/w
/+7/7P/r/+j/6f/s/+//8//3//r/+v/5//f/+P/4//v/AAADAAUABwAGAAUAAwD/////
AAACAAQABAAEAAQAAwD///3//f/9////AgAEAAQAAQAAAPv/+P/5//n/+//+/wEAAgAC
AAAA/v/8//r//P8AAAMABAAEAAIAAAD+//3//v8AAAMABgAIAAgABwAHAAUAAwADAAMA
BwAJAAsACwAMAAsACAAHAAkACgAKAA0ADgAOAA4ADQAMAAsACwANABEAEgATABQAEgAQ
AA0ACwANAA0ADwARABEAEQAQAA0ADgALAAoACgANABAAEwATABIAEgAQAA0ADwAPABEA
EwAWABYAFQAQABAADwAPAA8AEwAUABUAFAASABEADQALAA0ADgAPABEAEQARABAADQAL
AAcABwAIAAwADgAQABEAEQANAAsACQALAAsADgAQAA8AEQARABAADQALAAkACQAPABAA
EwAUABIAEQANAAkACgAMAA8AEwATABUAFQAUABIAEAANAA0AEAATABUAFwAUABMAEAAL
AAwACwAPABQAFAAVABIAEAANAAsACwALAA8AEQAUABUAEgAOAAwADAAMAAwADgAQABIA
FAAUABMAEgASABEAEgAUABYAFAAUABMAEwARABEAEQATABYAGAAZABkAGQAWABQAFAAV
ABYAFgAVABYAFQAVABEADwAOAA4AEAAQABMAEwARABEADgANAAsACgALAAwACwALAAoA
CQAGAAMAAQADAAUACAAMAA0ADQALAAkACAAHAAYABgAHAAkACgALAAoACAAEAAQABAAH
AAkADQAOAA0ACQABAPr/+P/4//7/BgAPAB0ALQA+AFUAcQCGAJUApACvAKwAlwBsAD0A
FwD8/+j/2P/R/9H/0f/S/9f/4v/s//D/8v/x//b/+f/+///////+//3//P/5//n/+v/9
/wAAAAAAAP//+f/5//n/+v/7//v/+//6//z/+v/4//b/8//y//X/9v/5//j/+P/4//P/
8v/y//L/9P/3//j/+P/4//f/9P/y//L/8v/z//b/+P/4//f/9P/0//L/8v/z//P/9f/0
//P/9f/z//H/7//t/+7/7//y//T/9P/z//L/7v/t/+3/7v/v//H/8v/y//T/8v/w/+7/
7P/s/+7/7//x//L/8//y/+//7v/s/+z/7f/v//H/8f/x//D/7v/t/+v/6//u/+//7//v
/+7/7f/p/+b/5f/k/+X/5//o/+j/6v/o/+f/5P/k/+b/6P/r/+7/8v/z//P/8v/y//H/
8//2//n/+//9//3//f/8//n/+f/6//z//v8AAAAAAAD///r/9//2//X/9f/4//r/+v/6
//r/9v/0//P/8//1//j/+f/6//r/+P/0//L/8P/y//T/9//4//j/+P/2//T/8//z//T/
9v/4//r/+v/5//n/9f/z//P/8//1//f/+f/5//r/+f/2//X/9P/0//P/9f/2//b/9v/1
//D/7//v//H/8f/y//P/9P/2//T/8f/v/+//7//x//P/9P/1//X/8//y/+//7v/u/+3/
8P/z//P/9P/0//L/7//u/+3/7v/v//T/9P/z/+7/6v/p/+n/6f/s/+7/8P/w/+//7//s
/+v/6f/q/+v/7f/w//H/8f/v/+//6//r/+z/7f/u/+//7//w/+3/7P/r/+n/6f/s/+7/
8f/z//P/8v/v/+3/6//r/+3/7v/x//L/9P/z/+//6//r/+z/7v/x//L/8//y//D/7P/q
/+f/5//p/+v/7P/t/+//7//t/+n/6f/n/+r/7v/v//H/7//u/+n/5//n/+f/6//t//D/
8f/w/+z/6f/o/+f/5v/p/+r/6//s/+7/7v/v//D/7v/t/+z/7P/v//D/8f/x/+//7f/t
/+3/7f/w//L/8//0//X/8//y/+//8P/x//H/8//z//H/8P/s/+v/6//s/+z/7P/v/+//
7v/t/+v/6//n/+f/6f/r/+7/7//v/+//6v/p/+f/6f/p/+v/7v/u/+3/6//p/+j/5f/l
/+b/6P/t/+3/7f/r/+b/5P/k/+T/5//n/+f/6P/n/+P/3//a/9j/2v/i/+z/+f8LACMA
OgBTAG0AgACPAJgAmQCEAFsAKgABAOf/0v/A/7b/s/+x/7X/vv/H/9D/0v/U/9L/0//a
/93/4v/j/+X/5v/n/+j/5v/l/+X/5//q/+r/6v/p/+b/5//o/+r/6v/r/+z/7P/u/+z/
6v/o/+f/5v/p/+r/6//q/+r/6v/n/+b/5v/m/+j/6//s/+z/6//r/+n/6P/n/+b/5v/o
/+v/7P/s/+r/6P/m/+b/5//o/+v/6//r/+z/6//q/+n/5//o/+n/7P/t/+7/7v/u/+v/
6f/o/+j/6f/r/+z/7P/u/+z/6v/o/+b/5v/o/+n/6v/q/+r/6P/p/+j/5v/m/+f/6f/r
/+v/7P/q/+f/5f/k/+P/5f/l/+j/6f/p/+n/5P/i/+L/4v/l/+f/6P/o/+v/6v/q/+j/
6f/q/+v/7f/x//T/9P/z//H/8v/y//X/9v/5//v//f/+///////9//v//P/+/wAAAgAC
AAIAAQD///3//f/9//v//v8AAAAAAgACAP7//P/5//n/+//+/wEAAgACAAAA/v/8//r/
/P/+/wEAAgACAAMAAgABAAEAAAAAAAEAAgAFAAYABgAHAAMAAQABAAEAAwAFAAcABwAH
AAcABQAFAAQABAADAAUACAAIAAgABwAGAAUABQAHAAgACAAIAAgACQAIAAYABQADAAMA
BQAHAAkACwAMAAsACAAFAAQABAADAAYACQAJAAoACgAIAAUABAADAAQABQAIAAgABwAC
AAAA////////AgAEAAYABgAEAAMA///9//v//P/9////AgADAAMAAQD///v/+//8//z/
/v8AAAEAAwD///3/+//5//n//P/+////AQABAAAA/f/7//n/+f/7//z///8AAAEAAQD+
//v/+f/6//z///8BAAMAAwACAP7//P/5//n//f///wAAAQADAAMAAQD9//v/+f/8/wAA
AwAFAAMAAgD///3//f/9//3///8CAAMABgAEAAMAAgABAAAAAwAEAAUABgAHAAYABgAG
AAYABwAIAAoADQAOAA8ADwAOAAsACgAJAAsADgAQABEAEgATABEAEAAPABAAEQARABMA
EwARABAACQAHAAYABgAGAAYACQAJAAkABwAEAAMAAAD//wAAAQAEAAUABQAFAAAA///9
//////8BAAQABAAFAAMAAQAAAP////8AAAIABwAHAAcABQACAAAAAAAAAP//AQADAAQA
BQABAPv/9v/0//b/+v8CAA0AHQAvAEYAXQB1AIwAnwCoAK0ApgCHAFgAKwALAPj/6P/e
/9n/1f/V/9r/4f/s//T/+v/6//n//f///wMAAwAGAAYABgAGAAQAAwADAAUACAAIAAgA
BwADAAMAAwAEAAQABQAGAAYACAAGAAQAAgD///7/AQACAAQAAgABAAAA/f/8//z//P/8
////AAAAAP/////9//z/+v/6//v//v8CAAIAAQD+//r/+P/4//n/+P/7//v/+//7//n/
9//1//P/9P/1//j/+v/6//n/+P/0//P/8//0//P/9f/2//b/9//2//X/9P/x//D/8f/x
//P/9P/1//T/8//y//D/8P/x//P/9f/1//T/8v/v/+3/6//r/+7/7//x//H/8P/v/+z/
6v/q/+r/7P/t/+3/7P/t/+z/7P/q/+v/7v/x//X/+f/8//z/+//7//z//P///wAAAwAF
AAcACQAJAAgABQADAAQABgAIAAwADAAMAAsABwAFAAUABQAHAAoADAAMAA4ADgAKAAgA
BgAFAAYACAALAAwADAAKAAoACAAGAAgACAALAAwADAAMAAoACAAHAAYABgAHAAgACwAM
AAwADQALAAkACQAJAAsADQAPAA8ADgANAAoACQAJAAoACgANAA8AEAARABEAEAAPAA8A
EQATABQAFQAWABcAFgAUABMAEQARABMAFQAWABcAFwAVABQAEQAQABAAEQAUABcAFwAW
ABYAFAARAA8ADwARABMAFgAWABUAEAAOAA0ADQANABEAEgATABIAEgARAA0ACwAKAAoA
CgALAA4ADwAPAA0ADQAJAAkACgALAAwADQANABAADQAMAAsACAAHAAkACgAJAAsACwAK
AAkABwAFAAUACAAIAAoACgAMAAsABwADAAEAAgAEAAcACQALAAsACgAGAAQAAQABAAEA
AwAEAAUABgAHAAYAAwAAAP3///8CAAUABwAFAAQAAwABAAEAAQACAAMABQAFAAgABgAD
AAIAAQAAAAMABAAFAAYACQAIAAgACAAHAAcABwAIAAsADAANAA0ADwANAA0ADQANABAA
EgATABUAFQASABAADgAQABIAEwAUABUAFAAUAA0ACwAKAAoADAAMAA8ADwAPAA0ACgAJ
AAYABQAGAAcACQAJAAgABwAEAAMAAQADAAIAAwAFAAQABgAFAAQABAABAAEAAgAEAAcA
BwAHAAUAAgAAAAAAAAD//wEAAQAAAP3/+//3//L/8P/w//T/+P8BAA8AIQA4AFMAbQCA
AJEAngCjAJ4AhQBYACkABwDw/9r/yv/F/8X/x//M/9H/2P/g/+T/5P/l/+r/7f/y//P/
9f/0//P/8v/v/+//8P/z//T/9P/0//P/7//v/+//8P/w//H/8v/y//T/8v/w/+7/6//q
/+3/7v/v/+7/7v/u/+v/6v/q/+r/6f/r/+v/6v/p/+n/5//m/+X/5P/k/+b/6v/q/+n/
5v/k/+L/4v/j/+L/5f/l/+X/5v/l/+T/4//h/+L/4//m/+f/6P/o/+j/5P/j/+P/5P/j
/+X/5v/m/+f/5v/l/+T/4//i/+P/4//l/+b/5//m/+P/4v/g/+D/3//h/+P/4//l/+T/
4v/h/9//3//i/+P/5P/l/+X/5f/i/+D/4P/g/+H/4//k/+T/5f/k/+T/4v/i/+T/5v/p
/+z/8P/x//H/8//0//T/9//5//v//P/9//7///////3//P/8//3//v8BAAIAAwADAP//
/f/9//3//f8AAAIAAgAEAAQAAAD+//3//f///wIABQAGAAYABAAAAP7//P/+////AQAB
AAAAAQAAAP/////8//z//f/+/wEAAgACAAMAAQD///////8BAAMABQAFAAcABwAFAAUA
BAAEAAMABQAIAAgACAAHAAUABQAGAAkACAAIAAgACAAKAAgABQADAAIAAQACAAMABAAF
AAUAAwAEAAEAAAAAAP//AgAFAAUABQAGAAUAAwACAAEAAgADAAcACAAIAAQAAwADAAQA
BQAHAAgACQAIAAcABwAEAAMAAQACAAMABQAJAAsADAALAAsABwAHAAgACQAKAAsACwAM
AAkACAAHAAcABwAKAAwADQAPAA8ADgAOAA0ADAANAA8AEAATABQAFQAVABIADwAOAA4A
DwARABQAFwAYABgAFAASAA8ADwAPABEAEgATABMAEwARAA0ACwAJAAwAEAAPABEADwAO
AAwACwAMAA0ADAANAA8ADwAQABIAEAAOAAwACgAMAAwADAAMAA4ADgAMAAsACAAIAAkA
CgAMAA4ADgAOAAwACwAIAAcABQAHAAoADAALAAsACwAIAAYABgAIAAoADQANAA0ACwAK
AAUAAwACAAQABgAGAAkACwAJAAcABAACAP///v///wMAAwADAAIA///8//v/+f/9////
AQAEAAYABQADAAEA/v/9//3//v8CAAUABQAFAAMAAAD+//7/AAADAAUABQAGAAMA///7
//b/9P/2//r//v8HABUAJQA2AEsAZQB8AJEAoACrAKwAlwBsADsAFQD+/+r/2v/T/9H/
z//Q/9f/3v/i/+j/6v/r//D/8//4//n/+//6//n/+P/0//P/8//1//n/+v/7//v/9f/1
//X/9v/6//v//P/8//7//P/6//j/9v/2//r//P/9//z//P/8//n/+P/4//j/+P/7//z/
/P/6//n/9v/0//L/8v/z//b/+v/6//n/9v/2//T/9P/1//b/+f/5//n/9//1//P/8f/y
//T/9v/6//j/+P/3//b/8//x//D/8P/y//X/9//4//f/9P/x/+7/7v/u//D/8f/z//T/
9f/0//H/8P/u/+7/8f/z//X/9f/z//D/7P/p/+n/6f/s/+3/6v/p/+f/5f/g/97/3v/e
/+L/5f/n/+j/6P/m/+X/4v/j/+b/6f/t//H/9P/0//P/8//0//T/9//6//3///8BAAEA
AQAAAP3//f/+/wAAAgAGAAYABgAFAAMAAQABAAEAAQAEAAYABgAIAAgABAACAP////8B
AAQABwAIAAgABgACAAAA/v8AAAIABQAGAAYACAAGAAQAAwADAAQABgAIAAwADAALAAsA
CQAHAAcABwAJAAsADQANAAoACQAGAAUABQAGAAYACQAMAAwADAALAAYABQAFAAcACQAK
AAsADAAMAAoABwAFAAUABQAHAAkADAANAA0ACwAIAAUABAAEAAUACAALAAsACAAIAAYA
AwADAAMABQAHAAoACgAJAAQAAgABAAEAAQAGAAgACgAKAAoACQAFAAMAAQACAAMABQAG
AAcABwAFAAUAAQABAAIABAAGAAgACQALAAcABQADAAIAAQADAAQABwAJAAkACAAHAAUA
AwADAAUABgAJAAoACgAJAAUAAQD//wAAAgAFAAkACwALAAoABAACAP////8DAAUABgAH
AAUABQADAP///f/7//7/AgAFAAcABQAEAP///f/9//3/AQADAAYABwAIAAYABAACAAAA
/v8AAAIABAAGAAgABgAFAAQABAAFAAYACAALAAwADQANAAsACQAJAAkADQAQABIAEwAT
ABMAEAAOAA4AEAASABMAEwATABEAEAANAAsACgAKAAwADAAPAA8ADwANAAoACQAFAAUA
BwAJAAsACwAKAAkABgAFAAMABQAHAAkADAAMAAsACQAHAAYABAADAAMABAAJAAkACQAH
AAIAAAAAAAAAAwAHAAcABAD///3/+f/2//b/9P/4//7/BQATACcAPgBVAG0AggCVAKQA
rwCsAJMAZgA3ABUA/v/s/9z/1//V/9P/1v/d/+T/7P/y//T/8//2//n//v///wEAAAD/
//7//f/9//7/AQACAAIAAgABAPv/+//7//z/AAABAAIAAgAAAP7//P/6//j/+P/8//7/
AAD+//3//P/5//j/+P/4//r//f/+//7//v/9//r/+P/2//b/9//6//z//P/7//j/+P/2
//b/9//4//v/+//7//3/+//5//f/9f/2//f/+v/7//z//P/8//z/+//7//z//P/9//3/
/P/+//z/+v/4//f/9v/3//f/+f/6//v/+v/4//b/8//y//P/9f/3//f/9v/0//H/7//t
/+3/8P/x//L/8//z//P/7//s/+v/6v/r/+3/7v/u/+//7v/u/+z/7v/w//L/9f/4//z/
/f/9//v//P/8////AgAFAAcACQAJAAkACAAFAAQABAAFAAYACgAKAAoACQAFAAMAAwAD
AAUACAAKAAoACAAIAAQAAgAAAP//AAACAAQABgAHAAYAAgAAAP7/AAAEAAcACAAIAAoA
CAAGAAUABAAEAAUABgAKAAoACQAJAAQAAQAAAP//AwAFAAcABwAIAAcABAADAAMABAAE
AAcACQAKAAsACwAHAAUABAAFAAkACgALAAwADAAKAAcABQADAAMABQAHAAoACwALAAkA
CAAFAAQABAAFAAgACwALAAoACgAIAAUAAwADAAUABwALAAwADAAIAAQAAwADAAMACAAK
AAwADAAMAAsABwAFAAMABAAFAAcACgALAAsACQAHAAMAAwAEAAQABgAIAAkACwAHAAUA
AwABAAEABAAGAAcACQAJAAgABQADAAEAAQAHAAgACwAMAAwACwAHAAMAAwAEAAYACQAJ
AAsACwAKAAgABgADAAMABQAHAAgACQAJAAkABwADAAMAAQAEAAgACQALAAkACAADAAEA
AQABAAMABQAIAAkACgAGAAMAAgABAAAAAQACAAMABAAHAAgABwAHAAYABgAHAAgACAAK
AAoACgAIAAcABAADAAUABwAKAAwACwALAAsACAAGAAYACAAKAAsACwALAAkABgABAP//
/v/+/wAAAAADAAEA///9//r/+f/3//f/+f/9//3//f/8//n/9v/1//P/9//5//v//v/8
//v/+f/3//f/9//4//r//P/////////7//j/9v/2//f/+//+/////v/5//X/8f/u/+z/
7v/0//7/DQAdAC8ARgBhAHkAjgCfAKoArQCaAHEAPgATAPn/5v/Y/9D/z//P/8//0v/Z
/+D/5v/q/+r/6//y//X/+v/7//n/+P/3//b/9f/1//b/+f/6//r/+v/5//P/8//z//T/
9v/3//j/+P/4//b/9P/y//D/8P/0//b/9v/0//P/8v/v/+7/7v/u//L/9f/2//b/8v/x
/+7/7P/u/+7/7//y//L/8v/x/+7/7P/q/+r/6//u//H/8f/x/+//7f/r/+n/6//s/+3/
8P/w//D/7//u/+r/6f/p/+r/7f/v//D/8P/v/+z/6f/m/+j/6P/q/+v/7v/u/+7/7P/p
/+j/5v/m/+f/6f/r/+v/6P/m/+P/4f/j/+P/5v/n/+f/5//m/+X/4P/e/97/3v/i/+X/
5//o/+j/5v/l/+L/5f/o/+v/7//y//b/9//3//f/+P/4//v/AAADAAUABwAHAAcABgAD
AAMABAAGAAgACAAIAAgABwADAAEAAQABAAIABgAJAAoACgAKAAYABAAFAAUABwAKAAkA
CgAKAAgABgAEAAIABAAGAAkACgAKAAkABgADAAEAAwAEAAYACAAIAAgABwAHAAMAAQAB
AAEABQAHAAkACQAGAAUAAgABAAMABAAEAAcACAAIAAgABwAEAAMAAwAFAAkACgALAAwA
CgAIAAUAAwAEAAUACAALAAoACwALAAkABgADAAIAAgAEAAgADAANAAoACgAIAAUAAgAB
AAIAAwAFAAQAAgD8//r/+f/5//n//v8AAAIAAgACAAEA/f/7//3//v///wEAAgADAAMA
AQD+//n/+P/4//v//v8BAAMAAAD7//j/9f/1//X/+P/6//n/+//7//r/9f/z//H/8f/3
//j/+//8//v/+f/0/+//8f/y//T/9//3//n/+f/4//b/9P/x//H/9P/3//n/+//5//n/
9//z//b/9f/5//7///8BAP///v/5//f/9//3//v//f8AAAEA/P/4//f/9v/1//T/+P/6
//z//v/8//r/+f/4//b/9//4//r//v/+//7//f/7//n/+f/5//z/AAADAAUAAwADAAAA
/v/+/wAAAgADAAMAAwABAAAA/f/7//r/+v/6//r//f/9//n/9//0//P/8//z//X/9//3
//f/9v/1//L/8f/v//H/8//1//j/+P/2//P/8P/u/+7/7//x//T/+f/5//n/9//z//D/
7//u//P/9f/1//T/8f/t/+X/4v/k/+j/7P/y//v/BwAXACoARQBfAHgAiwCaAKMAngCB
AFIAIwABAOr/2P/K/8f/x//F/8T/y//U/9b/2v/e/+P/5v/p/+7/7//t/+z/6//q/+v/
6//s/+//8P/w//D/7//p/+n/6f/q/+7/7//w//D/7v/s/+r/6P/q/+r/7v/w//D/7v/t
/+z/6f/o/+j/6P/q/+3/7v/u/+z/6//o/+b/5v/m/+f/6v/u/+7/7f/q/+r/6P/o/+n/
7P/v/+//7//u/+v/6P/l/+T/5P/k/+b/6P/o/+f/5v/i/+H/4f/i/+P/5f/m/+b/6P/m
/+T/4v/g/+D/4v/j/+L/4v/i/+D/3//e/9z/3P/e/+H/5P/l/+T/4v/f/93/3f/d/+D/
4f/h/+H/4P/f/9z/2v/a/9r/3//h/+L/4v/h/97/3P/Y/9n/3P/f/+P/5//q/+r/6f/p
/+r/6v/t//D/8//1//f/9//3//b/8//z//T/9v/4//n/+P/3//X/8//x//H/8f/x//T/
9v/2//T/9P/w/+7/7//v//H/9P/z//T/9P/y/+7/7P/q/+z/8P/z//T/9P/z//D/7f/r
/+v/7P/u//D/8P/w/+//7//t/+v/6//r/+3/7//x//H/7v/t/+r/6f/n/+j/6P/r/+r/
6v/q/+n/5P/j/+P/5f/n/+j/6f/q/+r/6P/l/+P/5P/l/+j/6//q/+v/6//p/+j/5f/k
/+T/5f/o/+v/6//q/+r/6P/l/+f/5//p/+v/7P/s/+v/5v/m/+X/5f/l/+j/6v/s/+z/
6v/p/+X/4//k/+b/6P/r/+7/7//v/+3/6//n/+f/6P/q/+z/7v/v/+//6//p/+f/6f/p
/+z/7v/v//H/8f/w/+3/6//p/+n/6//s/+//8P/w/+//6//n/+n/6v/s/+//8f/z//P/
8v/v/+7/7P/t//H/8//0//X/8//z//H/7f/u/+3/8f/2//f/+f/3//b/8//x//H/8f/x
//P/9v/3//b/9P/z//L/8f/w//H/8v/z//T/9P/0//T/9P/1//X/9f/2//j/+v/9/wAA
/f/8//r/+f/5//v//f8BAAEAAgACAAEAAgAAAP//AAADAAYACAAJAAUAAQD+//f/+P/6
//3/AgD//wEAAAD9//7//P/8//v//P///wIAAwAAAP7//P/4//v/+////wMAAQACAAAA
/f/8//v/+//7//7/AAADAAcABQADAP//+v/7//7/AQAHAAcAAwAAAPv/+f/5//r//P/8
/wAABAAHAA8AHwAyAE0AbwCMAKEArgCzAKwAlQBqADsAFwAGAPb/6P/f/9v/1f/U/9f/
4v/u//b//P/9////AQAFAAUAAwACAAEAAAABAAMABgALAAoACAAGAAMAAQADAAUACAAI
AAkACgAKAAoACAAGAAQABwAIAA0AEAAMAAgABQACAAMABAAGAAgACAAJAAgABgAGAAUA
AgAAAAMABAAGAAoACgAIAAUAAAD///7///8BAAAAAQD///3//f/7//n/9//5//z///8E
AAAA/v/7//j/+P/5//v//v/9////AAAAAAAA/v/8//r//f/+/wEAAwAAAP7//P/4//n/
+v/6//z/+//9//////8AAP7/+//5//v//f8CAAUAAQD///z/+f/5//r//f8AAAIAAwAD
AAIAAAD+//3/+v/+/wIABgALAAsADAAKAAcACQAMAA4AEwAVABcAGAAZABcAFwAWABMA
FwAaAB4AIgAgAB4AHAAZABoAGQAaABsAGwAeACAAIAAeAB4AGgAYABkAGwAfACQAIgAg
AB0AGAAaABoAGgAeAB0AHwAfAB4AHgAcABoAGQAbAB4AIgAmACQAIgAfAB0AHgAdAB4A
HwAfACEAIwAjACEAHwAbABkAGgAcAB0AIQAgAB4AHAAZABkAGQAaAB0AHgAeAB4AHgAb
ABgAFAARABMAFQAZAB0AGgAZABcAEwATABEAEQASABMAFgAZABkAFQAUABEADQAPABEA
FQAZABcAFAAQAAgACQALAA4AEQAUABQAFAASAA4ADQAJAAcACgAMAA4AEQAQAA8ADQAJ
AAkABwAJAAwACwAMAA0ADQALAAcABQADAAUABwAMABAADQANAAsACAAJAAkACQALAA4A
DgAQABAADgANAAkABQAIAAoADQARAA8ADwANAAoACgAKAAkACwALAA0ADgAPAAwACwAI
AAMABwAHAAwAEgARABEADQAKAAoACQAKAAsADAANAA8ADwAGAAYACQAKAAsADAANAA4A
DwAQAA4ADQAMAAwADwAQABIAFAARABAADgANAA0ADwARABUAFgAWABUAEwAVABIAEAAQ
ABQAFgAXABcAFQARAA4ABwAHAAgACgAOAAsADQAMAAkABQACAAEA//8BAAMABQAFAAIA
AAD+//r//P/7//7/AQACAAQAAwABAP7/+//5//f/+v/8////AwAAAP///P/4//j/+v/8
/wEABQABAPz/+f/5//f/9v/4//r/AAAEAAkAEQAhADYAUwBxAIwAowC0ALsAtACTAGAA
LwAPAPz/7P/e/9v/2f/T/9L/1f/c/+T/7P/y//X/+f/7///////8//r/+P/2//f/+f/8
/wEAAAD+//z/+f/3//f/9//4//r/+//8//z/+//4//X/8v/z//T/+f/8//v/+P/2//T/
8//y//L/8v/0//f/+P/4//P/8f/t/+r/7P/u//H/9v/3//b/9P/w//D/7v/u/+//8v/1
//X/9f/0//H/7v/r/+7/8P/y//b/8//y//D/7v/t/+3/7v/w//H/8//0//T/8v/w/+7/
7P/v//D/8//1//T/8v/w/+z/7f/s/+r/6v/t/+//8f/x/+//7P/o/+X/6P/p/+3/7//u
/+3/6//p/+f/5v/n/+j/6f/r/+z/7P/q/+j/5//k/+n/7v/z//n/+P/6//n/9//5//r/
/v8DAA==
         </WaveFormData>
      </LeadData>
      <LeadData>
         <LeadByteCountTotal>10000</LeadByteCountTotal>
         <LeadTimeOffset>0</LeadTimeOffset>
         <LeadSampleCountTotal>5000</LeadSampleCountTotal>
         <LeadAmplitudeUnitsPerBit>4.88</LeadAmplitudeUnitsPerBit>
         <LeadAmplitudeUnits>¦ÌV</LeadAmplitudeUnits>
         <LeadHighLimit>2147483647</LeadHighLimit>
         <LeadLowLimit>268435456</LeadLowLimit>
         <LeadID>V6</LeadID>
         <LeadOffsetFirstSample>0</LeadOffsetFirstSample>
         <FirstSampleBaseline>0</FirstSampleBaseline>
         <LeadSampleSize>2</LeadSampleSize>
         <LeadOff>FALSE</LeadOff>
         <BaselineSway>FALSE</BaselineSway>
         <ExcessiveACNoise>FALSE</ExcessiveACNoise>
         <MuscleNoise>FALSE</MuscleNoise>
         <LeadDataCRC32>2589846370</LeadDataCRC32>
         <WaveFormData>
/v/+//7//v/9//z/+//6//v//P/9//7/+//6//n/+P/5//r/+//8//z//P/8//z/+f/4
//f/9v/5//r/+//8//n/+P/3//b/+f/6//v//P/9//7//f/9//z//P/9////AgAEAAUA
BQADAAIAAQABAAMABQAIAAoACAAIAAcABgAHAAcACAAKAAsACwALAAoABgADAAEA////
/wAAAAACAAMAAgABAAAA/P/7//v//P/+//7//v/9//n/9//1//X/+P/6//v//P/9//3/
+//4//r/+f/5//r//f///////v/7//n/9//3//r//P/+//7//f/8//f/8v/u/+//8f/0
//v/BAASACQAOABUAHMAjgCnALwAxAC5AJoAaAA6ABgAAwDz/+j/5//i/9z/3v/j/+f/
6//v//L/8//0//j/+f/8//v/+f/2//L/8//z//T/9v/5//n/+f/3//L/8f/x//L/9f/3
//j/+P/0//T/8f/w//L/8v/z//b/9P/0//P/8f/v/+7/7f/t//D/9P/2//f/8v/x/+3/
6//r/+z/7f/v//H/8f/v/+z/6f/n/+f/5//q/+3/7//w/+z/6//o/+f/5f/m/+j/6//r
/+r/6P/o/+X/5f/l/+b/6P/r/+z/7P/p/+j/5v/i/+T/5f/n/+f/6P/o/+f/5f/i/9//
3v/e/+L/4//m/+b/5f/j/+D/3v/a/97/4P/g/+P/4//j/+H/3//d/93/3f/i/+T/5//n
/+X/4//g/93/3f/i/+T/5v/r/+7/7v/u/+//7//w//L/9P/3//r/+//5//j/9//2//b/
9//7////AQABAAAA/v/8//r/+v/7//3///8BAAEA///9//v/+P/4//n/+//8//7/////
//7//f/7//v/+//9////AQABAAAA/f/6//f/+f/7//3/AAD////////9//v/+P/4//j/
+//+/wAAAQABAP///P/8//z/+v/8//7/AAAAAP///v/9//z//P/8////AAACAAIAAQD/
//z/+f/5//r//P/9//3//P/7//j/+f/2//b/9v/5//z//v/+//z/+//7//f/9//4//r/
/f/+//7//v/9//r/+P/4//n/+f/9///////8//v/+P/2//j/+f/6//7/AAD///7//P/9
//v/+v/6//3/AAADAAQAAgAAAP7//P/8//z///8AAAEAAgACAAEA/f/7//v/+//+/wEA
AwAEAAMAAAD+//r/+f/6//7/AQAAAAEAAQD///r/+P/4//n//f/+////AAD9//v/+P/2
//b/9//5//z//f/+//7/+//5//f/9//4//z//f8AAAAA/v/8//v/+v/5//j/+v/8//7/
AAAAAP///v/+//3///8AAAIAAQABAP///v/9//3//f///wIABAAEAAQABQAEAAMAAwAD
AAQABAADAAUABAABAP///P/7//v//P/8//7//v/8//z/+v/4//f/9v/2//f/9v/0//P/
8f/v/+v/6//s/+7/8f/y//P/8//x/+7/7v/t/+z/7P/u/+//8f/w/+//7f/q/+n/6f/q
/+z/8P/x//L/7f/m/+D/2//d/+L/6f/w//7/DgAgADYAUwBuAIUAmACmAKkAlABuADwA
FgD9/+n/1v/P/87/yv/K/83/0//b/93/3v/d/+L/5v/n/+r/6P/n/+X/4v/f/9//4P/i
/+T/5f/m/+X/4v/h/+H/4v/j/+X/5v/m/+X/5v/k/+T/4v/i/+P/5v/n/+j/6P/n/+T/
4v/g/9//4f/k/+X/5f/l/+X/4v/h/+H/4v/j/+X/6f/p/+f/5P/j/+H/4f/h/+H/4//k
/+T/4//j/+H/4f/f/+D/4v/l/+j/6P/n/+j/4//j/+P/5P/k/+f/6P/o/+j/6P/n/+T/
5P/l/+f/5//s/+z/6//p/+j/5f/k/+T/5v/n/+r/6v/r/+n/5v/k/+L/5v/o/+j/6f/p
/+n/5//l/+P/4//j/+T/5v/p/+n/6v/p/+f/5f/i/+b/5//o/+//8v/y//L/8P/v/+//
8P/0//f/+v/7//v/+v/5//j/9//3//r//f///////v/8//j/9v/2//f/+f/7//3//f/9
//v/+f/2//T/9f/3//j/+v/7//v/+v/3//X/9f/1//n/+//9//3//f/7//n/9//3//n/
+//+//////////3/+//4//j/+P/6//z//f/9/wAA///9//7//P/6//z//v8AAAAA///+
//v/+v/6//r//f/+/wAAAAACAAEA///9//v//P/+////AgACAAIAAAD///z//P/8//v/
/v8AAAAAAAD/////+//6//r/+//9/wIAAgACAAEA/P/6//r/+//9/wEAAwADAAQAAwAA
AP7/////////AgADAAMAAwACAAEA///+//7//v8AAAIAAgAEAAIAAAD+//3//P/+//7/
AAACAAMAAwD///3//f/9//z///8BAAIAAgAAAP///P/6//r//f///wAAAQABAP///P/6
//r/+//9//7///8AAAEAAQAAAAAA/f/9//7/AAADAAQABAABAP3/+//7//z///8BAAUA
BgAGAAIA///+//3//P///wAAAQACAAQABAAFAAYABAADAAMAAgAFAAcACAAHAAgABwAH
AAcACAAKAAsACgALAAsACwALAAoACgALAAsADAANAA0ACwAJAAgABwAHAAYABgAIAAgA
CAAGAAQAAgD/////AAACAAMABAAEAAMAAQD/////AAACAAMABAAFAAMAAQD+//7/+//7
//z///8CAAMAAwADAAEA/////wAAAAAAAAIAAwAAAP3/+P/0/+//8f/4/wEADgAgADgA
UABoAIcAoACzAMIAxgC3AJAAXgAyABgABQDz/+r/5f/g/+D/5v/t//H/8//z//D/8f/2
//r/+//+///////+//z/+v/5//n/+v/9//3//f/7//r/+f/5//r/+v/7//v/+v/4//j/
9f/0//L/8v/z//b/9//4//j/9//0//L/8P/v//H/9P/1//X/8//z//D/7//u/+7/7v/v
//L/8//y//D/7f/r/+v/6//r/+3/7v/u/+3/7f/r/+v/6f/q/+z/7//w//D/7//w/+z/
6//q/+r/6v/t/+7/7v/u/+7/7f/q/+r/6//t/+3/7v/u/+3/6//q/+f/5v/m/+b/5//q
/+r/6//p/+b/5P/h/+T/5f/k/+b/5//o/+f/4//h/+H/4f/j/+T/5v/l/+f/5//m/+X/
4//o/+r/7P/v//L/8v/y/+//7//w//L/9P/3//r/+//8//z//P/8//n/+f/8////////
//7//P/8//r/+v/7//n/+//9//3//v/9//z/+v/4//n/+//8/wAAAQABAAAA/f/7//v/
+//9////AQABAAQAAwACAAEA//8BAAMABgAIAAkACgAJAAgABAADAAIABgAIAAkACQAJ
AAcABAAEAAIAAAACAAQACAAIAAcABgAFAAQABAAEAAcACAAKAAoADAALAAkABwAGAAYA
BwAHAAkACgALAAoABwAEAAQABAAFAAgACgAKAAoACQAJAAUABAAEAAUABwAIAAgACAAH
AAQAAgACAAMABQAJAAsACwAKAAkABgAEAAEAAQABAAQACQAJAAkACAAFAAMAAgACAAIA
BAAGAAYABwAGAAUABAADAAIABAAEAAYACAAJAAkABwAFAAUABQAGAAkACwAMAAwACgAJ
AAYAAgACAAUABwAJAAsADAALAAYABAAEAAUACQAKAAsADAAOAA0ACwAKAAgABwAHAAgA
DQAOAA4ACwALAAkACQAKAAoACwAOAA4AEgAOAAwADAAMAAwADgAOAA4ADgAQAA4ADQAM
AAwADQAPABAAEwAVABYAFQASABEAEQARABEAFAAWABYAFwAXABcAFwAUABQAFQAVABcA
FwAWABMAEQAQAA8ADwAQABAAEgASABIAEAAOAAwACgAJAAkACgANAA4ADgANAAkABwAH
AAgADAANAA4ADwAPAA0ACgAKAAkACQAKAA0AEQARABAADwAPAA0ADQAOAAwADgAQABEA
EAANAAYABAABAAEABgANABYAJgA4AE4AZgCBAJ4AtQDEAMwAxwCsAHwATgAsABkABwD6
//P/7v/s/+z/8f/3////AQACAAEAAwAGAAYACAAKAAkABwAEAAEAAQACAAQABwAHAAcA
BQACAAEAAQACAAIAAwADAAIAAQACAAAAAAD///7//v8AAAAAAAD///3//f/8//v/+//7
//7///////3//f/6//n/+P/4//j/+f/9//3/+//4//b/8//y//H/8//1//b/9v/1//X/
8//z//L/8v/z//X/+P/4//f/+P/z//P/8//0//L/9f/2//b/9v/2//X/8v/x//H/8v/x
//T/9P/z//H/8v/v/+7/7v/u/+//8v/y//H/7//s/+r/5v/q/+z/7P/v/+//7//t/+n/
5//n/+f/6f/q/+z/6//r/+v/6v/p/+v/8P/y//T/+f/8//z//P/7//v//P/+/wAAAwAG
AAcACAAIAAgACAAHAAcACgANAA8ADwAOAAwACAAGAAYABwAFAAcACQAJAAsACQAHAAQA
AgADAAUABgAKAAsACwAKAAcABQAFAAUABwAJAAsACwANAAsACQAHAAQABQAGAAgACgAL
AAwACwALAAgACAAIAAgACgALAAsACwAJAAYABgAGAAQABgAIAAwADAALAAoABwAGAAYA
BgAHAAgACgAKAAwACwAJAAcABgAGAAcABwAIAAgACAAGAAUAAgACAAIAAwAGAAgACAAG
AAUABQABAP7//v///wEABAAEAAQAAwAAAP7//v///wEABQAHAAcABgAFAAIAAAD/////
//8CAAUABQAFAAQAAwABAAAAAAAAAAIABAAEAAUABAADAAIAAgACAAUABgAJAAoACgAJ
AAkABwAHAAcABgAJAAsADAAMAAoACQAGAAIAAgAFAAcACQALAAwACwAIAAYABgAHAAcA
CAAJAAoACwALAAoACgAIAAcABwAIAA0ADgAOAAsACQAHAAcACAAIAAkADAAMABAADgAL
AAoACQAIAAkACgALAAwADwAOAA4ADgANAA0ADgAOABIAEwATABEAEgARABEAEQARABQA
FgAWABgAFwAWABUAEgASABMAEwAWABcAFwAVABIAEAAOAA0AEAAQABIAEgASABAADgAM
AAkACQAKAAwADgAOAA0ACwAHAAUABQAGAAYABwAIAAkACgAJAAcACAAGAAUABQAHAAsA
CwAKAAkABQADAAMABAACAAYACAAFAAQAAQD8//j/9f/1//j/+/8EABIAJgA+AFoAcwCO
AKMAtgDCAL8AqAB8AEoAJgARAP3/7P/p/+b/5v/o/+v/7//z//f/+P/3//z/AAABAAQA
BgAFAAMAAAD/////AAACAAUABQAFAAMAAAD/////AAABAAMABAAEAAUABgAEAAQAAQAA
AAAAAgAEAAQAAwABAAAAAAAAAAEAAgAEAAQAAwAEAAUAAwADAAAAAAAAAAEABQAFAAMA
AAD///3//f/9//3///8AAAAA//////3//f/8//z//f///wAAAAD//wAA+//7//v//P/8
////AAAAAAEAAAD+//r/+//7//z/+//+//7//f/7//r/9//2//b/9v/3//r/+v/6//n/
9//2//P/9v/3//b/+f/5//n/9//z//H/8f/x//P/9P/2//X/9f/1//T/8//w//T/9f/2
//3/AAAAAAAA/////wAAAgACAAUACAAJAAsACgAJAAgABQAFAAgACwANAA0ADAAKAAYA
BAAEAAUABQAHAAkACQALAAkABwAEAAIAAwAFAAYACgALAAsACgAFAAMAAwADAAMABQAH
AAcACAAHAAYABQAEAAUABgAIAAsACwALAAkABwAEAAQABAAEAAYABwAHAAoACQAHAAgA
BgAEAAYACAAMAAwACwAKAAgACAAJAAoADAAMAA0ADAAOAA0ACwAJAAgACAAJAAkADAAM
AAwACgALAAgACAAIAAcACgAMAAwADQANAA4ACwAJAAgACAAJAA0ADgAPAA8ADAAKAAoA
CwAJAA0ADwAPABAADwAMAAoABwAHAAcACgAPAA8ADwAOAAsACQAIAAgACAAKAAwADAAN
AAwACwAKAAkACAAKAAoACwAMAAwACwAKAAkACgALAAoADQAPABAAEAAOAA0ACgAHAAYA
CAAJAAwADQANAAsACAAGAAYABwAIAAgACAAIAAoACQAHAAYAAwADAAQABgAJAAoACgAH
AAUAAwADAAQAAwADAAUABAAGAAgABgAEAAIAAAABAAIAAwAEAAUABgAFAAUABAAEAAUA
BwAKAAwADQANAAkACAAHAAcABwAJAAwADgAQABAADwAOAAsACwAMAA4ADwAPAA8ADgAJ
AAcABgAFAAcACAAIAAoADAAKAAgABgADAAEAAAAAAAIAAgACAAEA/f/7//n/+f/6//z/
/f/+///////9//r/+P/3//f/+P/7//3//f/8//n/9//1//X/9v/4//r/+v/5//b/8//u
/+j/5f/n/+r/7//2/wIAEgAkADoAVQBuAIkAoACuALEAngB0AEIAHAAFAPH/4P/Z/9j/
1P/S/9f/2f/d/+H/4v/j/+b/6v/r/+7/7v/t/+v/6P/l/+X/5v/o/+r/6//s/+v/5v/l
/+X/5v/n/+n/6v/q/+r/6v/n/+b/5P/k/+X/6P/p/+r/6v/p/+X/5P/j/+P/5//q/+v/
6//p/+n/5v/l/+P/5P/l/+f/6//r/+n/5v/n/+X/5f/l/+f/6f/q/+r/5v/l/+L/4f/h
/+L/5P/n/+f/5v/k/+T/3//f/9//4P/h/+X/5//o/+f/5v/k/+D/4P/h/+P/4//n/+j/
6P/n/+b/4//i/+L/5v/n/+r/6v/n/+X/4v/g/9//5P/n/+j/6f/p/+n/5//j/+H/4f/h
/+b/6P/r/+v/6P/n/+X/4//l/+r/7P/u//H/9P/0//T/8//z//T/9v/6//3/AAABAP//
/v/9//z/+//7//7/AQADAAMAAgAAAAAA/v/+//////8BAAMAAwADAAEA///8//z//f//
/wAABAAFAAUABAD///3//f/9////AQADAAMAAwABAP///f/7//3///8CAAUABQAFAAMA
AwAAAAAAAAACAAQABQAFAAMAAQD+//7/AAD+/wAAAgAGAAYABQAEAP///v/+//7/AwAE
AAYABgAIAAcABQADAAMABAAGAAcACQAKAAsACgAHAAQABAAEAAUACAAKAAoACgAJAAkA
BQAEAAQABQAHAAoACgAKAAkABAACAAIAAwAFAAkACwALAAgABwAEAAIAAQABAAEABAAJ
AAkACQAIAAUAAwACAAIABgAIAAoACgAKAAgABgAEAAEAAAACAAIABQAGAAYABQADAAEA
AQABAAIABQAHAAgACAAGAAUAAgAAAAAAAwAFAAYABwAHAAUAAAD+//7///8DAAQABQAG
AAYABQADAAIAAQABAAIABAAJAAoACgAHAAUAAwADAAQACAAJAAwADAAOAAoACQAIAAcA
BgAJAAoACwAMAAwACgAJAAgABgAHAAkACgAMAA0ADQALAAgABwAHAAcACQAMAA4ADgAQ
AA8ADgANAA0ADgAQABEAEwATABIADwALAAoACQAJAAoACgAMAAwADAAKAAgABgADAAMA
BAAGAAYABgAFAAMAAQD/////AAACAAMABAAFAAcABQACAAIA/////wAAAwAGAAcABwAH
AAUAAwADAAQABAAIAAoABQACAP//+v/4//X/9f/2//3/BAASACYAPgBUAG0AiAChALYA
xADDAKwAgABQACwAFwADAPT/7f/q/+j/6P/t/+//8//5//j/9//8/wAAAQAEAAMAAQD+
//r/+f/5//r//P/9//3//f/7//b/9f/1//b/+P/7//3//v/6//r/9//2//b/9v/3//r/
/P/8//v/+f/1//T/8//z//f/+v/7//v/+//7//j/9//2//b/9v/3//v/+//5//b/9f/z
//P/8//z//X/9v/2//T/8//w/+//7//w//L/9f/3//b/9P/0//P/8//z//T/8//1//X/
9P/1//T/8v/u/+7/7//x//H/9v/2//X/8//w/+3/7P/s/+z/7f/w//D/8f/v/+z/6v/o
/+z/7v/u/+//7//v/+3/5//l/+X/5f/m/+j/6//r/+z/6//p/+f/5//s/+7/8P/3//r/
+v/6//f/9//4//r//v8BAAQABQAHAAYABQAEAAEAAQAEAAcACwALAAoACAAEAAIAAgAD
AAMABQAHAAcABwAFAAMAAAD9//3//v/+/wIAAwADAAIA/f/7//v/+////wEAAwADAAMA
AQD///3//f///wEABAAHAAcABwAFAAMAAAAAAAAABAAGAAcABwAJAAcABAAEAAIAAAAC
AAQACAAIAAcABgABAAAAAAAAAAEAAgAEAAQAAwABAP7/+//5//r//P/9/wAAAAAAAP7/
+//4//j/+P/5//z//v/+//z/+//7//f/9P/0//X/9//8//z//P/7//f/9P/z//P/9f/5
//v/+//8//v/+P/2//X/9f/1//j/+//7//v/+v/3//X/9P/0//b/+P/6//r/+v/4//b/
9P/y//L/9f/2//f/+P/4//f/8//x//H/8f/0//f/+f/6//r/+P/3//T/8v/y//X/9//4
//n/+f/3//T/8v/y//P/8//0//X/9v/4//f/9f/0//P/8//0//b/+f/6//r/9//1//P/
8//0//b/9//6//r//P/6//n/+P/3//b/9//4//n/+v/9//7//f/9//z//P/9//////8A
AAAA///7//r/+f/5//r//f8BAAQABAAEAAMAAgABAAEAAgAEAAcABwAHAAYAAgD///3/
+//8//7///8CAAAA/v/8//r/+v/5//n/+v/9//7///////v/+f/3//f/+v/8//3//v/9
//3/+//4//r/+f/5//r//f///////v/7//n/9//3//r//P/+//7/+//4//P/7v/q/+f/
6f/u//f/BgAWACgAQABcAHcAkgCpALgAugCrAIIAUAAkAAgA9//l/97/3f/a/9j/2v/d
/+P/5//p/+j/6//u//L/8//2//X/8//w/+z/6//r/+z/7v/x//H/8f/v/+r/6f/p/+r/
7f/v//D/8P/w//D/7f/s/+z/7P/t//D/7v/u/+3/6//p/+j/5//n/+v/7v/v/+//7P/r
/+f/5f/n/+j/6f/r/+3/7f/r/+j/5//l/+X/5f/n/+n/6v/q/+b/5f/i/+H/4//k/+b/
6f/n/+b/5P/k/+H/4f/h/+L/4//n/+n/6v/n/+b/5P/g/+X/5//q/+v/7v/u/+3/6//s
/+n/6P/o/+z/7f/w//D/7//t/+r/6P/n/+z/7//w/+//7//v/+3/6P/l/+T/4//m/+j/
6//r/+z/6//p/+f/5//s/+7/8P/1//j/+P/4//f/9//4//r//v8BAAQABQAFAAQAAwAC
AAMAAwAGAAkACQAJAAgABgAEAAIAAgADAAUABwAJAAkACQAHAAUAAgAEAAUABwAIAAgA
CQAJAAgABQADAAMAAwAFAAcACQAJAAgABQACAP//AAADAAYACgAJAAkACQAHAAcABAAE
AAQACAAKAAsACwAJAAcABAAEAAUABAAHAAoADAAMAAsACgAHAAYABgAGAAkACgAMAAwA
CgAJAAcABQAHAAgACgALAAoACgAKAAgABwAEAAQABAAHAAoADAAMAAwACwALAAcACAAI
AAkACwAMAAwADAALAAgABgAGAAcACAANABAAEQAOAA0ACgAIAAkACQAJAAwADwAPAA8A
DgAKAAcABQAEAAkADAAPABAADwAMAAkABgAIAAgACwAMAA0ADgAOAA0ACgAHAAYABQAH
AAsADgAQAA4ADAALAAgACAAIAAsADQAOAA8ADwANAAoACAAIAAkADQAOAA8AEAAOAA0A
CwAKAAsACwAMAA4AEQASABIADwALAAkACQAKAA0ADwATABQAEAAMAAoACgAKAAoADQAQ
ABMAFgAUABIAEQAQABAAEQATABQAGAAZABkAFwAWABUAFQAVABkAHAAeAB4AHAAbABoA
GQAZABoAHAAdAB0AHQAcABkAFwAWABUAFQAWABYAGAAYABQAEgAQAA4ADQANAA4AEAAS
ABIAEQAPAA0ACwALAAwAEAARABIAEwAQAA0ACQAIAAkACQAKAA0AEQARABAADwALAAkA
CQAKAA4AEAASABEADAAHAAIA/v/9/wEABgALABIAHgAuAEIAXAB3AJQArwDCAM4AzQC0
AIYAVgAyAB0ACQD6//X/9P/w/+z/8f/3//n/+//+/wMABgAKAAsADgAMAAsACQAGAAUA
BQAGAAgACQAJAAkABwACAAEAAQACAAUABwAIAAgABQAEAAAA/v8AAAAAAQAEAAIAAgAB
AP//+//6//n/+f/8/wAAAgADAP/////8//v/+//8//3///8BAAEA///8//3/+//7//v/
/f///wAAAAD+//3/+v/5//f/+P/6//3////+//z//P/3//f/9//4//j/+//8//z//f/8
//r/9v/3//f/+P/3//j/+P/3//X/9P/x//D/8P/0//X/+P/4//f/9f/y//D/7P/w//L/
8v/z//P/8//x/+3/6//r/+v/8P/y//X/9f/y//H/7//t/+//9P/2//j//f8AAAAAAAD/
////AAACAAQABwAKAAsADQAMAAsACgAJAAkADAAPAA8ADwAOAAwACgAIAAgACQALAA0A
DwAPAA0ACwAJAAYABgAHAAkACgAMAA0ADQAMAAcABQAFAAUACQALAA0ADQANAAsACQAH
AAkACwANABAAEAAPAA4ACwANAAoACgAKAAwADgAPAA8ADwANAAoACgAMAAoADAAOABAA
EAAPAA4ACwAKAAoACgAPABAAEgASABAADwANAAsACwAMAA4ADwASABIAEgAQAA0ACgAK
AAoADQAQABIAEgAPAA0ADAAHAAgACAAJAAsADgAOAA4ADQAIAAYABgAHAAkADQAPAA8A
DQALAAcABAAGAAcACAAMAA8ADwAPAA4ADAAJAAcABgAKAAwADgAOAA0ACgAHAAQABgAG
AAkACgALAAwADAALAAcABQAFAAUABgAJAAsADAAMAAoACQAGAAQABAAHAAkACgALAAsA
CQAHAAYABwAJAAkACgALAAwACgAJAAcABgAHAAcACAAKAAsADAAMAAkABwAFAAUABgAI
AAkADAAMAAoACAAHAAYABQAEAAUABgAHAAgABgAGAAYABgAHAAcABwAIAAkACwAMAA4A
DQALAAcABAAFAAcACQANAA4ADgAMAAoACgAKAAoACwAOABAAEQARAA8ADAAHAAMABgAH
AAkADAAKAAoACAAEAAUABAADAAMAAwAEAAYABgADAAEA/v/7//v//f8AAAQAAwACAAEA
//////z//P/7//3//v8BAAMAAQD+//v/9//5//v//v8CAAAA/v/5//b/8//0//T/8//1
//j/+//+/wgAFgAqAEQAZQCGAKEAtAC+ALsApAB8AE4AKgAXAAcA+P/v/+j/4P/c/9//
5f/t//X/+P/5//n//P/8//7/+//5//b/8v/z//X/+P/8//r/+f/4//X/9f/1//b/+P/3
//n/+v/6//j/+P/1//T/9//4//r//v/6//j/9f/x//P/9P/1//f/9v/4//j/9//1//X/
8v/x//T/9v/4//v/+//5//X/8P/x//H/8//1//X/9f/0//L/8v/x/+7/7f/u//D/8//3
//P/8P/s/+r/6v/r/+z/7v/s/+//8P/w/+3/7P/q/+b/6f/r/+7/7//u/+z/6f/l/+b/
5f/m/+j/6P/p/+z/7P/p/+f/5P/i/+P/6P/r/+z/6v/n/+T/3//f/9//4f/j/+X/5v/o
/+f/5P/j/+H/3//h/+j/7P/w//P/9P/y//D/8//1//j//P/8////AgADAAEAAAD///7/
AAADAAkADwAOAAsABwACAAIAAgAEAAcABwAJAAsACwAJAAcABQACAAMABQAIAAoACAAH
AAUAAgADAAMABQAHAAYABwAIAAcABwAFAAMAAQADAAcACwAQAA8ADQALAAcACQAIAAoA
DAAOABAAEQARAA8ADQAKAAoADAAMABAAFAAVABIADgAKAAkACgAMAA4AEAAQABEAEAAO
AA0ACwAJAAoADAAPABEADwAOAA0ACgAMAAoACwAMAA0AEAASABIAEQAPAA4ACQAMAA4A
EQAVABMAEAANAAkACQAKAA0AEQAQABMAFAATABIAEQAOAAwADQAPABEAFgAXABUAEwAQ
ABEAEQASABQAFQAWABcAFgAUABIAEAAOABAAEgAXABoAFwAWABQAEQARABEAEwAVABQA
FwAZABoAGQAWABQAEAARABIAFgAZABgAFwAVABEAEgASABQAFwAYABgAGAAYABcAFQAS
ABAAEQATABYAGgAaABoAGQAVABQAEwAUABYAFgAXABoAGgASABQAFQAWABcAGAAZABoA
GwAcABoAGQAYABgAGgAdAB8AIgAiACEAHgAcAB4AHwAgACMAJQAmACUAJAAlACQAIwAj
ACYAKAApACkAJgAkACAAHQAeAB8AIQAkACIAJAAkACIAHgAcABoAGQAaABwAHwAgAB8A
HQAaABcAFwAZABwAIAAgACAAIAAfAB0AGgAaABkAHAAeACIAJQAiACAAHgAbABwAHQAf
ACIAJgAiAB0AGgAZABYAFgAVABkAHAAfACQALAA8AFIAbgCNAK4AyQDgAOwA6QDKAJoA
aABGADEAIQAUABEADgAGAAIAAQAHAA0AEwAWABsAHAAgACEAJAAjACEAHgAaAB0AHwAi
ACYAJAAjACIAHwAeAB0AHQAeAB8AIQAiACIAHgAeABsAGgAbABwAHgAiACAAIAAfAB0A
HQAcABsAGwAdACAAIQAhAB4AHQAZABcAGQAcAB8AIwAiACEAHgAaABsAGQAZABkAGwAd
AB4AHgAcABsAGAAXABoAHAAfACMAIAAeABsAGgAYABkAGgAcABwAHwAgACAAHwAeABwA
GAAcAB8AIwAlACQAIgAfABsAGwAZABkAGgAeAB8AIgAiACAAHQAZABYAFwAcAB8AIAAe
AB0AHAAZABYAFQAWABcAGQAaABwAGwAZABcAFAARABMAGgAeACIAJQAmACQAIgAhACMA
KAAsAA==
         </WaveFormData>
      </LeadData>
   </Waveform>
</RestingECG>
