# Supplementary material for: Detection of Left Atrial Enlargement Using a Convolutional Neural Network-Enabled Electrocardiogram
Source: Front Cardiovasc Med. 2020 Dec 17;7:609976. doi: 10.3389/fcvm.2020.609976 (PMC7773668; doi:10.3389/fcvm.2020.609976)
Supplement: Supplementary file 3 [file Data_Sheet_3.ZIP › normal2/1802017272_5129_0000000O.XML]

<?xml version="1.0" encoding="Windows-1252"?>
<!DOCTYPE RestingECG SYSTEM "restecg.dtd">
<RestingECG>
   <PatientDemographics>
      <PatientID>1802017272</PatientID>
      <PatientAge>65</PatientAge>
      <AgeUnits>Years</AgeUnits>
      <Gender>Male</Gender>
      <PatientLastName>zengyongyu</PatientLastName>
   </PatientDemographics>
   <TestDemographics>
      <DataType>Resting</DataType>
      <Site>1</Site>
      <AcquisitionDevice>MAC55</AcquisitionDevice>
      <Status>Unconfirmed</Status>
      <Priority>Normal</Priority>
      <AcquisitionTime>10:23:24</AcquisitionTime>
      <AcquisitionDate>03-13-2017</AcquisitionDate>
      <CartNumber>1</CartNumber>
      <AcquisitionSoftwareVersion>009C</AcquisitionSoftwareVersion>
      <XMLSourceVersion>MAC5000 v1.0</XMLSourceVersion>
   </TestDemographics>
   <RestingECGMeasurements>
      <VentricularRate>69</VentricularRate>
      <AtrialRate>69</AtrialRate>
      <PRInterval>170</PRInterval>
      <QRSDuration>82</QRSDuration>
      <QTInterval>400</QTInterval>
      <QTCorrected>428</QTCorrected>
      <PAxis>48</PAxis>
      <RAxis>47</RAxis>
      <TAxis>21</TAxis>
      <QRSCount>12</QRSCount>
      <QOnset>225</QOnset>
      <QOffset>266</QOffset>
      <POnset>140</POnset>
      <POffset>191</POffset>
      <TOffset>425</TOffset>
      <ECGSampleBase>500</ECGSampleBase>
      <ECGSampleExponent>0</ECGSampleExponent>
   </RestingECGMeasurements>
   <Diagnosis>
      <Modality>Resting</Modality>
         <StatementCount>2</StatementCount>
         <LabelText>12SL ��ϳ���</LabelText>
      <DiagnosisStatement>
         <StmtFlag>ENDSLINE</StmtFlag>
         <StmtText>�������</StmtText>
      </DiagnosisStatement>
      <DiagnosisStatement>
         <StmtFlag>ENDSLINE</StmtFlag>
         <StmtText>���� ECG</StmtText>
      </DiagnosisStatement>
   </Diagnosis>
   <Waveform>
      <WaveformType>Rhythm</WaveformType>
      <WaveformStartTime>0</WaveformStartTime>
      <NumberofLeads>8</NumberofLeads>
      <SampleType>CONTINUOUS_SAMPLES</SampleType>
      <SampleBase>500</SampleBase>
      <SampleExponent>0</SampleExponent>
      <HighPassFilter>16</HighPassFilter>
      <LowPassFilter>150</LowPassFilter>
      <ACFilter>NONE</ACFilter>
      <LeadData>
         <LeadByteCountTotal>10000</LeadByteCountTotal>
         <LeadTimeOffset>0</LeadTimeOffset>
         <LeadSampleCountTotal>5000</LeadSampleCountTotal>
         <LeadAmplitudeUnitsPerBit>4.88</LeadAmplitudeUnitsPerBit>
         <LeadAmplitudeUnits>��V</LeadAmplitudeUnits>
         <LeadHighLimit>2147483647</LeadHighLimit>
         <LeadLowLimit>268435456</LeadLowLimit>
         <LeadID>I</LeadID>
         <LeadOffsetFirstSample>0</LeadOffsetFirstSample>
         <FirstSampleBaseline>0</FirstSampleBaseline>
         <LeadSampleSize>2</LeadSampleSize>
         <LeadOff>FALSE</LeadOff>
         <BaselineSway>FALSE</BaselineSway>
         <ExcessiveACNoise>FALSE</ExcessiveACNoise>
         <MuscleNoise>FALSE</MuscleNoise>
         <LeadDataCRC32>500246337</LeadDataCRC32>
         <WaveFormData>
8v/y//L/8v/z//T/9f/2//X/9P/z//L/8v/y//L/8v/z//T/9f/2//X/9P/z//L/9P/0
//T/9P/y//L/8v/y//D/8P/w//D/8f/y//P/9P/z//L/8f/w//H/8v/z//T/8v/y//L/
8v/y//L/9P/0//b/9v/1//X/8//0//X/9f/3//f/9//5//j/+v/7//v/+//9//7//v//
/wAAAQACAAEAAgACAAQABAAEAAQABAACAAEAAAAAAP//+v/2/+//7f/t/+v/6v/m/+b/
5v/m/+n/6f/p/+n/5//m/+b/5f/l/+X/5f/l/+f/5//n/+X/4//i/+L/4v/j/+T/5f/m
/+T/4//j/+P/4//k/+T/5P/m/+b/5P/h/+L/4P/c/9X/0v/R/9f/3P/i/+n/9f8GACAA
OABNAGEAcwB9AH4AfgBxAFgAOgARAOf/1f/V/9n/3P/g/+T/5v/n/+n/6f/r/+f/6P/t
/+v/6f/n/+X/4//k/+T/5f/m/+X/5P/j/+L/5P/k/+X/5f/n/+f/5//n/+f/5v/l/+T/
5f/m/+j/6f/n/+f/5//n/+j/6P/o/+j/6v/r/+v/6//p/+r/6//r/+7/7v/u/+7/7P/s
/+z/7P/u/+7/7//v//L/8//z//P/8//z//P/9P/1//b/+P/6//j/+P/5//v/+v/7//z/
/f8BAAIAAwAEAAIABAAFAAcACwAMAA8AEAAPABAAEQARABMAFAAWABcAGgAcABwAHAAa
ABoAGgAbAB4AHgAfAB8AHQAdABwAGwAbABsAGwAaABsAGgAZABcAFAARAA8ADAANAAwA
CwAJAAYABAACAP//AAD+//z/+v/7//r/+P/2//T/8v/x/+7/7v/u/+7/7//u/+3/7f/t
/+v/6//r/+v/6//r/+r/6v/n/+b/5v/m/+n/6v/r/+z/6//r/+r/6v/p/+n/6v/q/+z/
7P/s/+z/6//q/+n/6f/q/+v/7P/t/+v/6//r/+r/6v/t/+3/7P/s/+7/7v/s/+r/6v/q
/+r/7P/s/+z/7P/t/+3/7f/t/+v/6v/q/+v/7f/t/+3/7P/q/+r/6f/o/+n/6v/r/+z/
6//r/+r/6v/q/+r/6v/q/+r/6v/q/+r/6v/o/+j/6f/r/+v/7P/s/+7/7v/t/+z/7P/t
/+3/7v/w//D/8f/x//H/8P/u/+z/7f/u//H/8v/x//H/8f/x//H/8f/x//D/8v/y//L/
8v/w//D/8P/x//H/8//0//T/9P/z//L/8f/w//D/8P/y//L/9P/0//P/8//x//L/8//z
//X/9f/1//f/9v/4//n/+f/7//3//v/+/wAAAAAAAAAAAAACAAMABgAGAAYABgAGAAMA
AwADAAQABgACAP//+f/1//X/8//y/+7/7v/u/+7/8P/x//L/8//x//D/8P/v//H/8f/x
//H/7//v/+//7f/s/+z/7f/u//D/8P/w//D/7//t/+z/6//t/+7/7v/u//D/7v/s/+v/
6v/q/+b/4f/c/9v/2//e/+T/7//9/xAALABKAGUAfQCPAJsAoACeAI8AdgBSACcAAQDv
/+3/8f/y//L/8P/y//f/+f/3//f/9f/0//P/8f/w/+//7v/t/+7/7v/v//D/7v/u/+7/
7v/u/+7/7//v//H/8f/x//H/8f/w/+//7v/v//D/8v/z//H/8f/x//H/9P/0//T/9P/0
//X/9f/1//T/9P/0//P/9f/2//f/+P/4//j/+P/4//r/+v/7//v//P/9//3//f/9//3/
/f/+/wEAAgAEAAYABQAEAAQABQAGAAcACAAJAA0ADgAPABAADgAQABEAEwAXABgAGwAc
ABsAHAAdAB0AIQAiACQAJQAmACgAKAAoACgAKAAoACkALAAsAC0ALQAsACsAKQAnACkA
KQApACgAJwAmACUAIwAfAB0AHAAaABoAGAAWABMAEgAQAA4ACwAMAAoACAAGAAUABAAC
AAAA/v/8//v/+P/4//j/+P/5//b/9f/1//X/9f/1//X/9f/1//X/9P/0//P/8v/y//L/
9v/2//b/9v/0//P/8f/w//D/8f/z//T/9P/0//T/9P/0//T/9P/1//P/8//z//P/9P/1
//b/9v/2//n/+f/4//b/+P/4//b/9P/0//T/9P/2//b/9v/2//P/8//z//P/8//y//L/
8//z//P/8//y//L/8v/x//D/8f/y//P/9P/0//P/8f/w//L/8v/y//L/8v/y//L/8v/w
/+7/7v/v//H/8f/y//L/8P/w/+//7v/w//H/8f/y//L/8v/z//P/8//y//D/7v/x//L/
9f/2//P/8//z//P/8//z//P/8v/0//T/9P/0//L/8v/y//P/9f/1//b/9v/0//T/9P/z
//P/9P/2//b/9v/2//X/9P/1//T/9v/2//X/9f/2//j/+v/7//j/9//2//f/+f/8//7/
//8AAAEAAQAAAAMABAAFAAYACAAKAAsADgALAAoACQAIAAgACQAKAAwACwAGAAIA+//5
//n/9//2//T/9P/0//T/9P/z//L/8f/y//L/8//z//H/8f/x//H/8//z//P/8f/w//D/
8f/y//H/8P/v/+7/7//v//D/8f/v//D/8P/w//D/8v/y//P/8P/u/+r/4f/a/9f/2//g
/+r/+f8NACQAQABcAHcAjQChALEAuAC4AKcAhgBaACkABQD1//X/+//8//z//P/+//3/
+//5//n/9//4//f/9//2//X/9P/z//P/8v/y//L/8//0//X/9v/1//T/9P/z//P/8//z
//P/9f/2//f/+P/3//b/9v/1//b/9//4//n/+f/4//f/9v/4//n/+f/5//n/+v/7//v/
+v/6//r/+v/7//z//f/+//7//v//////AAABAAEAAQAEAAUABgAIAAcABgAGAAYACQAK
AAwADwAPAA8ADwAPABEAEgATABQAFQAYABoAHQAcABwAHgAeACIAJAAmACcAJwAoACoA
KwAsAC4ALgAuADAAMAAwADEAMAAwADEAMQAyADMAMwAzADIAMQAwAC4ALQAsACsAKQAp
ACcAJgAkACAAHgAcABkAGgAYABYAEwARAA4ACwAIAAkACAAGAAQAAwACAAIAAAD9//z/
+//7//v/+//8//3//P/7//r/+f/5//n/+P/4//j/+P/5//r/+f/4//f/9v/4//n/+f/6
//f/9//4//j/+v/6//r/+v/6//r/+v/7//n/+f/5//n/+v/7//z//P/7//3//P/6//r/
/P/8//r//P/8//z//P/9//z/+//6//r/+//8//3/+//6//r/+//7//v/+//6//z//P/7
//r/+P/4//j/+P/6//v/+//8//v/+v/5//j/+v/6//r/+v/6//j/+P/5//j/9//3//b/
+f/6//r/+v/5//n/+P/4//j/+P/5//n/+v/6//n/+P/3//b/9//2//f/9//3//f/9//3
//f/9v/4//j/+P/4//j/+P/4//n/+P/3//f/9v/3//j/+f/5//f/9v/2//b/9v/2//f/
+P/7//z/+v/6//n/+f/5//r/+//7//v/+//7//3//v8AAAEAAQAFAAcACAAIAAYABgAG
AAYACQAMAA4AEgAOAA4ADgAOAAsACwALAAwADgAKAAcAAQD8//v/+P/2//b/9v/2//b/
9//3//f/9//1//T/9P/z//T/9f/2//f/9f/1//X/8//y//L/8//0//T/9P/0//T/8v/x
//H/8f/y//T/9f/2//L/8v/y//H/8P/u/+r/5f/g/9//4f/k/+z/+/8RACwASgBoAIEA
lwCnALEAtACuAJkAegBOAB0A+//z//X/9//4//j/+v/+////////////+//6//n/9//3
//f/9//3//f/9v/2//b/9P/0//T/9P/1//b/+P/5//j/9//2//X/+P/4//j/+P/4//j/
+f/5//n/+f/5//n//P/8//z//P/7//v/+v/5//v//P/9//3//v/+//7//v/8//z//P/8
////AAACAAMAAwADAAIAAQAEAAUABgAIAAoACgALAAwACgAKAAsADQAQABEAEgATABQA
FAAUABQAFQAYABoAHQAfACAAIwAkACMAJAAlACUAKQAqACwALQAvADAALwAuAC8AMAAx
ADMANgA2ADcANwA2ADUAMwAxADIAMwA0ADQAMAAuACwAKQApACcAJgAkACIAIAAeABsA
GgAYABYAEwAUABIAEAAOAAsACgAIAAYABwAGAAYABAABAAAA//////7//f/9//3/////
///////8//v/+f/4//n/+P/4//j/+P/4//j/+P/3//f/9v/2//f/9//4//j/9v/2//b/
9v/4//j/+P/5//f/9//3//f/9f/1//X/9P/2//n/+f/4//b/+P/4//b/+P/4//j/+P/4
//j/+P/4//X/9f/1//X/9v/2//f/+f/2//X/9P/y//P/9P/0//T/9v/2//b/9v/2//X/
8//y//P/9P/1//b/9f/0//P/8v/y//D/8P/x//P/8//0//T/8v/y//H/8P/x//P/9P/2
//X/9P/0//P/8v/y//H/8P/y//L/9P/0//H/8f/x//H/8f/x//H/8P/v/+7/7f/s/+v/
6v/p/+n/6//r/+z/7P/r/+r/6f/n/+v/7f/s/+r/6v/q/+r/6f/o/+n/6P/p/+r/6v/r
/+r/6v/q/+n/6//r/+v/7f/t/+7/7v/t/+3/7//w//D/8//0//X/9v/3//j/+P/6//r/
+v/6//r/9//3//f/+P/6//b/8//t/+v/6//p/+j/5P/k/+T/5P/n/+f/5//n/+f/5v/m
/+X/4//j/+P/4//l/+X/5f/j/+D/4P/h/+L/4//k/+X/5v/k/+P/4//j/+H/4v/i/+L/
5v/m/+T/5f/k/+D/3v/b/9b/1f/X/9r/3v/n//X/BAAaADYAUQBlAHUAgQCGAIYAfwBo
AEYAHQDx/9f/1//b/+D/5v/o/+r/6f/p/+v/7f/t/+7/7f/p/+j/5//m/+X/5v/m/+f/
6P/o/+j/6P/o/+b/5v/n/+f/6f/p/+n/6f/o/+j/6P/o/+n/6v/s/+3/6//r/+v/6//q
/+r/6v/q/+v/7f/u/+//7v/u/+7/7f/w//D/8P/w//L/8v/y//L/8v/y//P/8//2//f/
9//3//f/9//3//j/+P/4//n/+v/8//z//f//////////////AgAEAAYACAAIAAoACwAN
AA8AEAATABQAEwAUABUAFQAXABgAGgAbAB4AIAAgACAAIAAgACAAIQAkACQAJQAlACMA
IwAiACEAHwAfAB8AHgAeAB4AHgAdABkAFwAWABQAEwASABEADwAOAAwACgAHAAQAAgAA
AP7////+//z/+v/3//b/9v/0//X/9P/z//P/8v/x//H/8f/v/+//7//v/+7/7//v//D/
7f/s/+z/7P/u/+7/7v/u/+//7//u/+7/7f/t/+7/7v/w//D/8P/w/+7/7v/u/+//8f/x
//H/8f/x//H/8f/w/+7/8f/x//D/8v/0//T/8v/w//D/8P/w//L/8v/y//L/8//z//P/
8//x//D/8P/x//P/8//z//L/8P/w/+//7v/v//D/8f/y//H/8f/w//D/7v/u/+7/7v/w
//D/8P/w/+7/7P/s/+3/7//v//D/8P/w//D/7//u/+z/7f/t/+7/8P/w//H/8f/x//D/
7v/s/+z/7P/u/+7/7//v/+//7//t/+3/7f/s/+3/7v/v//D/7//u/+3/7f/v/+//8P/w
//D/8P/w/+//7f/t/+3/7P/u/+//7//v/+//7P/s/+z/7P/s/+7/7v/w//D/7v/u/+3/
7f/v//D/8f/x//H/8f/x//P/8v/0//X/9f/5//v//P/8//r/+v/6//r//v8AAAEABAAC
AAIAAgACAP///////wAAAgD+//v/9f/v/+//7f/s/+v/7P/t/+7/7f/t/+3/7f/r/+r/
6v/p/+r/6//s/+3/7P/r/+r/5//n/+j/6v/s/+r/6v/q/+r/6v/p/+n/6f/r/+z/7P/s
/+z/6P/k/+X/6P/o/+T/3//a/9f/1//a/+L/8f8DABwAOgBYAG0AfQCNAJkAmgCWAIUA
aABCABcA9f/p/+n/7f/u/+7/8P/y//P/9f/1//P/7//u/+3/7f/t/+3/7f/t/+3/7P/s
/+z/6v/q/+r/6v/r/+z/7v/v/+7/7f/s/+v/7v/u/+7/7v/u/+7/7//v/+3/7f/t/+3/
7//w//H/8v/x//H/8P/v//H/8v/z//P/9P/0//T/9P/0//T/9P/0//f/+P/6//v/+//7
//r/+f/8//3//v8AAP///v/+//7/AAAAAAEAAwAFAAcACQALAAwADAAMAAwADgAQABEA
EwATABQAFwAYABcAGAAZABkAHAAeACEAIwAlACYAJQAkACcAKAApACsAKgAqACsAKwAp
ACkAKAAnACkAKQApACgAJgAkACIAHwAeAB0AHQAcABoAGAAWABMAEQAOAAsABwAHAAYA
BQAEAAEAAAD+//z//f/8//z/+v/5//j/9//3//T/8//z//P/9f/1//X/9f/x//H/8P/w
//H/8P/w//D/8v/y//L/8v/x//H/8P/w//D/8f/z//T/8//y//H/8P/y//L/8v/z//P/
8//z//P/8f/x//H/8P/x//X/9v/2//b/+P/4//b/9//4//n/+v/6//r/+v/6//v/+//7
//v//f/8//z//f/7//v/+//6//z//P/7//r//P/8//z//P/8//v/+f/4//n/+v/7//z/
+f/4//f/9v/3//b/9//5//n/+f/6//r/+P/4//f/9v/3//n/+v/8//v/+v/6//n/+v/6
//n/+P/4//j/+v/6//j/9//2//X/9v/3//j/+P/2//b/9v/2//j/+P/4//n/9//3//j/
+P/3//b/9f/z//b/9//4//j/9f/1//T/8//1//b/+P/6//r/+f/4//f/9v/2//b/+P/4
//r/+v/5//n/9//4//n/+f/5//n/+f/7//z//v//////AQADAAQABAAGAAYABgAGAAcA
CAAIAAoACQAKAAsADAAJAAkACQAKAAwACAAFAP//+//7//n/+P/1//T/8//y//P/8//z
//P/8f/w//D/7//v/+//7//v//D/8f/y//H/7//u/+7/7v/w//D/8P/w//D/7//v/+//
7f/u/+7/7v/w//D/8P/v/+z/6v/k/93/2v/Z/9v/3v/k/+3/+/8QADAAUABpAIEAlQCn
AK4AsACjAIgAYgA3AA0A9f/z//f/+P/2//T/9v/3//n/9//3//f/+P/1//P/8P/v/+7/
7f/u/+7/7//w//D/8P/w//D/8P/w//H/8f/z//P/8//z//H/8P/v/+7/7//w//L/8//x
//H/8f/x//L/8v/y//L/9P/1//X/9f/1//b/9//3//j/+P/4//j/+P/4//j/+P/4//j/
+f/5//r/+//7//v/+v/7//z//v///wAAAgAEAAIAAgADAAUABgAHAAgACQANAA4ADwAQ
AA4AEAARABMAFgAYABwAHgAdAB4AHwAfACEAIgAkACUAKgAsACwALAArACoAKQApACwA
LAAtAC0ALQAtACwAKwArACsAKwAqACsAKgApACcAIwAhACAAHgAeABwAGgAXABQAEgAQ
AA0ACgAIAAYABAADAAIAAAD+//v/+v/6//j/+f/4//f/9//0//P/8//z//P/8//z//P/
8v/z//P/9P/y//D/7//u//L/8v/y//L/8//z//L/8v/x//H/8v/y//P/9P/1//b/9f/0
//P/8//0//X/9v/3//X/9f/1//T/8v/1//X/9P/1//j/+f/4//j/+P/4//j//f/+////
AAD9//v/+f/3//f/9v/2//f/+P/5//r/+v/3//b/9P/y//H/8P/v/+7/7//v/+7/7v/w
//D/8P/w//H/8v/z//T/8f/u/+3/7f/v//H/9P/2//T/9P/z//L/8P/x//H/8v/0//T/
9f/1//X/9P/y//D/8v/0//j/+v/5//n/+f/5//n/+f/5//j/+f/6//v//P/5//j/9//3
//j/+f/7//z/+v/6//r/+f/5//n/+f/4//j/+f/5//n/9//2//b/+P/6//n/+f/6//r/
+P/2//b/9v/2//f/+P/7//z/+//6//j/9//6//z//v///wAAAQACAAUAAwAEAAQAAwAH
AAkACgAKAAcABgAFAAQACgAOABEAFgAUABQAFAAUABEADwANAAwADQAKAAgAAwD9//3/
+//6//j/+P/4//j/+//7//v/+//6//j/9//1//b/9//4//n/9//3//f/9f/0//T/9f/2
//b/9v/2//b/9P/z//P/8//1//b/9v/2//b/9P/0//H/8P/w/+7/6f/k/+f/5//o//D/
//8RACoASABkAH8AkwCjALEAtACuAJ0AgABYACcAAQD1//X/+f/8//z//P/+//////8B
AAEA///+//n/9//4//n/+v/7//r/+P/3//b/+P/4//j/+P/5//r//P/9//r/+f/4//f/
9v/2//b/9v/3//j/+v/7//v/+//7//v//v/+//7//v/9//3//P/7//z//v8AAAEAAgAC
AAIAAgABAAAA///+/wIAAgADAAMAAgADAAMAAwAGAAcACAAKAAwADAANAA4ADAAMAA0A
DwARABMAFQAXABgAGAAYABgAFgAYABkAGwAfACAAIwAkACMAJAAlACUAKQAqACwALQAw
ADIAMgAyADIAMgAyADMANgA2ADcANwA0ADMAMQAvADAAMQAyADIALwAuAC0AKwArACkA
KAAmACQAIgAgAB0AGQAWABMADwAPAA4ADQAMAAkACAAGAAQAAAD+//3/+v/6//r/+v/7
//j/9//3//f/+f/5//n/+f/1//X/9P/0//H/8P/w//D/9P/0//T/9P/z//P/8v/y//P/
8//0//T/8v/y//L/8v/0//T/9P/1//f/9//3//f/9v/1//T/8v/y//X/9f/0//T/9v/2
//T/9f/2//f/+P/6//r/+v/6//f/9f/z//H/8//y//L/8//1//X/9f/0//b/9v/1//T/
9P/0//T/9P/0//P/8f/w//D/8P/w//D/8P/w//D/8P/y//D/8P/x//H/8f/y//L/8f/w
/+7/7P/s/+3/7f/u/+z/7P/t/+3/7v/u/+3/7P/v//D/8//0//D/7//u/+3/7//v/+//
7v/u/+7/7v/u/+z/7P/s/+3/7//v//D/8P/u/+7/7v/t/+3/7f/t/+z/7P/t/+3/7f/p
/+z/7v/w//D/8P/w/+//7v/v/+7/8P/w/+//7//v//D/8f/x/+//7//v//H/8v/0//X/
9f/2//f/9//2//f/+P/5//r//P/+////AgD+//7//v/+//7///8AAAIAAQD8//j/8f/u
/+//7v/u/+z/7P/s/+z/7f/t/+3/7f/w//D/8f/x/+//7f/r/+n/6//r/+v/6f/p/+r/
7P/u/+v/6v/p/+j/6f/p/+r/6//r/+z/7P/s/+r/6v/q/+v/6v/q/+j/4//e/9n/1//a
/+D/6f/3/wwAIgA6AFEAZQB1AIMAjACQAIsAeABeADcA///Z/9f/4//o/+z/8P/y//P/
8//x/+//7//w//H/8//y//H/8P/v/+7/7P/r/+r/7f/u/+//8P/u/+7/7//v//H/8f/x
//H/8v/y//L/8v/x//D/8P/v//D/8f/y//P/8v/y//L/8v/y//P/8//z//X/9v/3//f/
9//2//X/9P/3//j/+f/6//v/+v/6//n/+v/7//v/+//+////AAACAAAAAAABAAIABAAE
AAUABwAHAAcABwAHAAsADAANAA4ADAAOAA8AEQARABIAFQAWABgAGgAcAB0AHAAcAB0A
HQAhACQAJQAmACcAKAApACsAKQAoACgAJwAqACsAKwArACgAJwAmACQAJAAkACQAIwAj
ACEAIAAeABsAGAAVABEAEwASABEADwANAAoABwAEAAMAAgAAAP7//f/8//z/+v/3//b/
9f/1//b/9f/1//X/8//z//P/8//y//P/8//0//T/9P/1//b/9f/0//P/8v/0//X/9f/2
//X/9f/2//b/9P/0//T/9P/0//T/9P/1//T/8//y//H/8//z//P/8v/w//P/8//y//T/
9v/2//T/9P/0//T/9P/2//b/9v/2//b/9//4//n/9//2//b/9//3//f/9//2//b/9v/1
//T/8//y//H/8P/0//X/9f/2//X/9P/z//L/9P/0//T/9P/2//T/9P/1//P/8f/w/+7/
7//w//D/8P/w//H/8f/y//L/8v/z//P/9P/0//P/8v/x//D/8f/w//H/8f/x//H/8f/x
//H/8P/w//D/8P/w/+7/7v/u/+//7f/t/+7/7v/v//D/8f/x//P/8//z//L/8P/x//H/
8f/v/+7/7v/w/+7/6//t//D/8P/w//D/8P/w/+//7v/v/+7/8f/y//L/8//y//L/8v/x
//H/8f/x//P/9v/4//n/+f/5//v//P/8//v/+v/5//j/+P/6//v//v///wAAAQACAAIA
AwAEAAYABQAAAPz/9f/v/+//7f/s/+r/6v/q/+r/6v/p/+j/5//p/+r/7P/t/+z/6//q
/+n/6//r/+v/6f/m/+b/5//o/+j/6P/o/+j/6f/p/+r/6//o/+j/5//m/+j/7P/u/+3/
7P/o/+L/3f/W/9P/1f/c/+T/7/8DABoAMgBKAGMAeQCNAJkAngCcAI8AdABQACEA9//n
/+n/7//y//T/8v/y/+//7f/t/+//8f/y//P/8//x/+//7f/r/+3/7P/s/+z/7//w//H/
8v/w/+7/7f/r/+3/7f/t/+3/7v/u/+7/7v/s/+z/7f/t/+//7//v/+//7f/s/+v/6v/t
/+//8P/x//P/9P/1//X/9f/0//P/8v/0//T/9P/0//X/9P/0//P/9//7//7/AQAAAAEA
AgAEAAAA/v/9//z//f/+/wAAAwAGAAcACAAJAAsADAANAA4ADAAOAA8AEQATABQAFwAY
ABsAHAAdAB0AHgAeAB8AHwAkACYAJgAmACYAJgAmACcAKAAoACkAKQAqACsAKwArACkA
KQApACgAJwAmACUAIwAfAB0AHAAaABgAFgAUABEAEgAQAA4ACwAHAAQAAQD+/wAAAAD/
//7////+//7//P/5//j/9//3//j/9//3//f/9v/1//T/8//x//H/8P/w/+//7v/u/+7/
8P/w//D/8P/y//P/8//0//H/7//u/+z/7v/w//L/9P/y//L/8v/z//P/8//z//P/9f/1
//X/9P/x//P/8v/w//L/9P/0//L/9P/0//T/9P/2//b/9v/2//X/9f/1//X/8//y//L/
8//0//X/9v/2//b/9v/1//T/9P/0//T/9P/3//f/9v/2//X/9P/z//L/9P/0//T/9P/0
//L/8v/z//P/8//0//T/9P/0//P/8v/w//H/8f/y//P/9P/2//f/9v/0//H/7v/v//D/
8//0//X/9f/1//X/9P/z//L/8P/y//L/8v/y//T/9P/0//X/8//z//T/9P/2//b/9v/1
//T/8//y//D/8P/x//H/8f/z//L/8v/0//P/8f/w//D/8v/x//H/8v/y//H/8P/x//L/
8//0//b/9v/4//j/9f/0//L/8f/y//T/9v/3//X/9f/1//f/+f/8//7///8AAAEAAQAA
AP7//v/+//7/AgAGAAkADgALAAoACQAIAAkACQAJAAoADAAIAAUA///4//f/9P/y//P/
9P/1//b/9P/z//L/8f/v/+7/7v/t/+//7//v/+//7f/t/+3/6//s/+7/8f/0//P/8v/x
//D/8P/v/+//7//x//L/8v/y//T/8v/y//P/8P/w/+z/4//c/93/3//k/+7//f8NACYA
RgBgAHsAjwChAK8AuAC4AKsAjABiADMACwD1//X/+//6//r//P8CAAMA///7//3/+//4
//P/8f/z//X/9//5//f/9v/2//b/9v/2//b/9v/4//j/+f/5//f/9//3//f/+f/6//v/
/P/4//b/9f/z//b/9//4//n/+P/4//j/+P/2//f/9//3//n//P///wEA///+//3//P/8
//z//P/8/wEAAgAEAAUAAwADAAIAAQAEAAUABgAIAAcABgAGAAYACQAKAAwADwAOAA8A
EAARABIAEgASABIAFAAYABsAHwAdABwAHQAcAB4AIAAiACMAJgAoACsALQAwADIAMgAy
ADQANAA0ADUANQA0ADQAMwA1ADUANAAzADMAMwAzADIALwAuAC0AKwAsACsAKwAqACcA
JAAhAB0AGgAYABYAEwAUABIAEAAOAAsACgAIAAYABgAGAAcABgACAAAA/v/9//7//f/9
//3//v///wAAAQD8//v/+f/4//j/+P/5//r/+f/4//f/9v/5//n/+P/4//j/+f/7//z/
+v/6//r/+v/8//z//P/9//z/+//6//n/+//7//v/+v/6//3//f/8//v//P/7//j/+f/6
//v//P/7//r/+f/4//n/+//9////AQAAAAAAAQD+//3//P/6//v//P/8//z/+v/6//r/
+v/9//3//P/8//z//P/8//z/+v/6//r/+v/8//r/+v/7//v/+//8//z//v/+//3//P/7
//v/+v/6//n/+P/4//f/+v/6//n/+P/4//j/+v/6//n/+f/5//n/+f/5//n/+P/3//b/
9f/0//b/9v/2//f/9//3//j/+P/5//r/+//7//n/+f/5//j/9v/3//f/9//4//j/+f/8
//n/9//2//b/+P/3//f/+P/8//v/9f/0//b/9v/2//b/+f/6//3//v/9//z/+v/5//n/
+v/7//v//f/9//3///8AAAIAAwADAAYACQALAAwACwAKAAkACAAKAAwADQAQAA4ADgAO
AA4ADwAPAA8AEAAPAAoABgD///3//f/7//r/+P/4//j/+P/7//v/+//7//n/+P/4//f/
9//3//f/9//3//f/9//1//b/9v/3//j/9v/2//b/9v/0//P/8//z//T/9v/3//j/+v/6
//T/7f/w//T/7v/l/+L/5f/j/+b/8P8BABcANABQAG4AiQCdAK8AvwDCALoAowCAAFQA
JwAJAAMAAwADAAAAAAACAAQABQADAAMAAwD///7//f/7//v/+//7//v//f/8//z//P/6
//r/+v/6//j/+P/5//n/+//7//v/+//8//z//P/8//7//v///////f/9//3//f/+/wAA
AAD+/w==
         </WaveFormData>
      </LeadData>
      <LeadData>
         <LeadByteCountTotal>10000</LeadByteCountTotal>
         <LeadTimeOffset>0</LeadTimeOffset>
         <LeadSampleCountTotal>5000</LeadSampleCountTotal>
         <LeadAmplitudeUnitsPerBit>4.88</LeadAmplitudeUnitsPerBit>
         <LeadAmplitudeUnits>��V</LeadAmplitudeUnits>
         <LeadHighLimit>2147483647</LeadHighLimit>
         <LeadLowLimit>268435456</LeadLowLimit>
         <LeadID>II</LeadID>
         <LeadOffsetFirstSample>0</LeadOffsetFirstSample>
         <FirstSampleBaseline>0</FirstSampleBaseline>
         <LeadSampleSize>2</LeadSampleSize>
         <LeadOff>FALSE</LeadOff>
         <BaselineSway>FALSE</BaselineSway>
         <ExcessiveACNoise>FALSE</ExcessiveACNoise>
         <MuscleNoise>FALSE</MuscleNoise>
         <LeadDataCRC32>1540854290</LeadDataCRC32>
         <WaveFormData>
8v/y//L/8v/w//D/8P/w//D/8P/w//D/8v/y//L/8v/w//D/8P/w/+//7v/t/+z/7v/u
/+7/7v/v//D/8f/y/+//7v/t/+z/7v/u/+7/7v/v//D/8f/y/+//7v/t/+z/7f/u/+//
8P/w//D/8f/y//D/8//0//f/+v/9////AAD///7//v///wIABQAFAAUACQAJAAoACwAL
AAkACQAKAAkACgAMAAgAAAD6//f/9f/z//T/9f/1/+//7v/s/+r/6v/p/+j/5//k/+P/
4P/f/+H/4v/i/+D/4v/j/+P/4//h/9//3v/e/9z/3P/b/9v/3P/d/97/4P/e/93/3f/d
/93/3f/d/97/3//g/9//4P/c/97/3P/a/9j/1//S/8r/wv/C/8n/zf/N/9X/4f/0/xAA
LABEAF0AegCfAMEA0ADGAK8AkQB4AF0APQAdAAQA8f/l/9v/2f/Y/9T/1v/e/+D/3v/l
/+n/5v/l/+T/4f/d/9z/3P/d/9//4P/g/+H/3//d/93/3//d/93/3f/d/9//3//f/9//
3f/d/97/3v/f/9//4P/g/+H/4f/h/+L/4v/j/+P/4//l/+b/6P/p/+j/5//n/+b/5P/l
/+X/5f/n/+j/6f/q/+n/6//s/+3/7//v//D/8P/w//D/8f/y//P/9P/2//j/9//3//b/
9P/0//b/+v/6//r/+//7//v//v8AAAIAAwAFAAUABwAHAAUABQAFAAYABgAHAAcACQAJ
AAkACQAKAAgABwAHAAcACAAIAAgACAAKAAoACgAKAAkACAAGAAQABgAGAAcABwAEAAQA
//////3//f/7//r/+v/7//n/+P/4//n/+f/3//T/9P/0//T/8v/x//H/7v/t/+z/7P/s
/+v/6//r/+v/6f/q/+z/7f/s/+z/7f/w//D/8P/w//L/8P/v/+7/7v/v/+//7v/u/+//
7P/r/+r/7v/u/+z/7//y//P/8//0//H/8P/x//D/7v/u/+3/7f/v/+7/7v/x//P/8//y
//L/7//u/+3/6v/t/+7/8v/z/+7/7f/t/+7/7P/s/+z/7P/s/+r/6f/p/+v/6v/q/+v/
7P/t/+7/8f/v/+7/6f/o/+r/6f/p/+v/7v/u/+3/7f/s/+r/6P/n/+z/7f/s/+3/7//v
/+//7//t/+3/7f/u/+//7f/u//L/8P/v/+//7//y//L/8v/y//D/8P/v/+//8P/w/+//
7//v//D/8v/z//H/8v/0//T/9P/0//T/9P/0//L/8v/z//T/9v/5//r//f///wEAAgAC
AAEAAAAAAAEAAwAHAAgACQAJAAkACgALAA0ACwALAAwADgAQABMAEAAJAAIA/v/7//z/
/v8AAAEA+//6//j/9v/2//X/9P/z//T/8//w/+//7f/u/+7/7P/s/+3/7f/t/+7/7f/t
/+7/7v/u/+3/7f/r/+v/6//s/+z/6//r/+v/7f/t/+3/7v/s/+z/6v/q/+r/7P/s/+r/
6v/n/+T/3P/W/9b/3f/f/93/4f/v/wQAHAA6AFgAcQCMAK8A0wDiANIAtQCTAHoAXwA9
AB0ACgD7/+//7f/t//D/8P/w//L/8v/y//P/8//1//X/9f/z//H/8P/w//H/8P/w/+//
7//x/+//7//x//H/8f/x//H/8//z//P/8//y//H/8f/w//P/8//0//T/8//z//P/9P/0
//X/9f/1//j/+P/5//n/9//3//j/+P/6//v/+//7//r/+v/6//r/+//9//7////9//3/
/v/+////AAACAAQABgAGAAcACAAJAAkACAAGAAQABgAKAAoACwANAA4ADwAPABAAEQAR
ABMAEwAVABUAFwAXABcAGAAaABsAGwAdABkAGQAZABoAGAAXABcAFwAZABoAGwAcABsA
GgAZABgAGQAaABoAGgAYABYAFQATABIAEgANAA0ADQANAAsACgALAAsACAAGAAQAAwAB
AP3//f/+////AAD9//v/+v/2//f/+P/6//z//P/7//r/+f/4//j/+f/5//r/+v/7//7/
+v/6//r//P/6//n/+P/4//v/+//6//r//P/6//r/+v/8//z/+v/9//z/+//5//j/+//8
////AAD+//7//f/9//v/+v/6//3/+//7//r/+v/6//r/+v/4//r/+v/9//3/+v/5//n/
+v/5//j/9//2//n/+P/4//n/+P/2//X/9f/3//f/9//5//f/9v/x//D/8f/x//L/9f/2
//b/9f/1//X/9P/z//P/9//3//X/9f/2//X/9P/z//T/9f/2//j/9v/z//P/9v/3//f/
+P/5//r/+v/6//r/+P/4//f/9//6//r/+f/5//r/+v/7//v/+v/6//n/+P/5//r/+v/7
//v/9v/2//b/9v/2//j/+v/9/wAA//8BAAEAAwADAAUABgAGAAkACgAMAA8ADgAPAA0A
CwAOAA8AEQATABUAEwATABQAFQAWABgAFAAQAAoABwAFAAUABgAHAAcABQAEAAIAAAD+
//3//P/7//z/+//4//f/9f/2//b/9P/2//f/9//3//n/9//2//b/9f/0//L/8f/y//P/
9P/2//b/9f/1//X/9P/z//L/8v/1//b/9f/2//j/9P/y//D/6v/p/+7/7P/k/+L/5//n
/+f/8f8BABIAKABGAGIAfQCcAL8A3QDgAMoAqQCNAHYAWQA5ACEAGAANAPv/8f/x//j/
+v/6//z//v8AAP///f/7//v/+//5//j/+P/5//v/+//6//j/9//6//n/+v/9//r/+f/4
//f/+P/5//r/+//9//3//v/+//7//f/9//z//P/9//7/AAD+//////////7//v//////
AQABAAIAAgACAAMAAwADAAYABgAGAAYABQAHAAgACQAHAAcACAAIAAoACgALAAwADAAM
AA0ADgAQABEAEQAQAA4AEAAUABQAFAAVABUAFQAZABoAGwAbABwAGwAcABsAHAAdAB4A
IAAgACEAIQAjAB8AHwAfACAAIwAjACQAJQAjACIAIQAgACIAIgAiACIAIgAiACEAIAAd
ABwAHAAbABwAHAAXABcAFgAVABIAEAAQABEADwAOAA0ADQAMAAkABgAGAAYABgAHAAcA
CAAGAAMAAgACAAIAAwADAAMAAwAAAAAAAQABAAIAAgADAAYAAgACAAIABAACAAEAAAAA
AAMAAwACAAIABgAEAAQABAAEAAQAAgAFAAcABwAGAAYABQAEAAUABAAFAAYABgAHAAYA
BAADAAUABQAFAAQABAAFAAYABwAGAAQABAAHAAcABgAFAAUABgAEAAQABAAEAAQAAgAB
AAEAAwACAAIAAwADAAMAAwAFAAYABgACAAIABAADAAMABQAFAAQAAgABAAEAAAD/////
AgADAAIAAwADAAMAAwADAAMAAwADAAQABAABAAEABAACAAEAAQABAAAAAAAAAAAAAQAC
AAIAAwACAAIAAQABAAAAAAABAAEAAQACAAIAAgAAAAAA/////wUABAAEAAQABAAEAAMA
AgACAAIAAwAHAAkADQALAA0ADgAOAAwADAANAA8AEgAVABUAFQAXABcAGAAZABsAGQAZ
ABoAGgAcAB8AHAAUAA4ACwAJAAoADAAOAA8ACQAIAAYABAAGAAUABAADAAEA///7//n/
9//4//j/9v/6//3///8BAAAA/f/7//r//P/8//v/+//5//n/+f/6//z/+//7//v/+//7
//v//P/7//r/9//2//b/+P/4//j/+P/5//T/6v/k/+T/6f/r/+v/9f8HABwANABQAGwA
hwCoAM0A4wDeAMgAsQCZAHwAWwA/ACsAHAAPAAEA+//7//r/+P/4//z/AAACAAMAAwAB
AAEAAQD///3//P/8//3/AAAAAP/////8//n/+P/5//r/+//8//3//f/9//3//f/7//v/
/P/8//////8AAAAA/f/9//3//v8AAAEAAQABAAIAAgADAAMAAwADAAQABAACAAMAAwAD
AAQABAAEAAQABQAHAAgACQAHAAcACAAIAAkACgAMAA4ADgAOAA8AEAARABEAEAAOABAA
EgAWABYAFgAXABcAFwAZABoAGwAbAB0AHQAfAB8AHQAdAB0AHgAiACMAIwAlACUAJQAl
ACYAJAAjACMAIwAkACQAJAAkACMAIgAhACAAIQAiACIAIgAgAB4AHQAbABoAGgAVABUA
FwAXABUAFAATABMAEAAOAA4ADwAPAA0ACwAKAAkACAAGAAUABQACAAIAAgADAAQABQAF
AAUABQAAAAAAAQABAP3//P/8//7/+v/6//r//P/9//3//f/+///////+//7/AAD+//7/
/v/+//7//P///wEAAQAAAAAA/v/+/wAAAAD+//7//f/9/////v/+/wEA//////7//v8A
AAAAAAD+//3//P/+//3//P/7//v//P/8//z//P/8//v/+P/2//X/9v/2//f/+f/3//f/
9//5//j/+P/0//T/9v/1//X/9//4//j/9//3//X/9P/z//P/9//3//X/9f/1//X/9f/1
//f/9//3//j/9//z//L/9P/y//H/8f/x//X/9v/3//j/9f/0//L/8f/v/+7/7P/r/+j/
6P/p/+n/6f/q/+r/6v/s/+z/6//r/+P/6f/w/+//7v/t/+z/6//q/+r/6v/q/+3/7v/x
//P/9f/2//b/9v/2//f/+f/5//v/+v/5//3//f/+////AQD/////AAAAAAIABQACAPz/
9v/z//H/8//0//X/9f/v/+7/7P/q/+r/6f/o/+f/5//n/+X/5f/k/+T/4//g/+L/4//j
/+P/5f/j/+L/4v/h/+D/3v/d/97/3//g/+L/4f/f/97/3f/f/9//3//g/+L/4v/g/+D/
4P/Y/9b/3P/c/9v/2v/U/8z/yP/L/83/0f/V/9//7v8IACgASABhAHoAmQC7AM4AygCz
AJcAfgBjAEEAHQAGAPn/7f/h/93/3v/e/97/4v/i/+D/4//l/+X/5f/l/+P/4//i/+L/
4//k/+T/4//j/+P/4f/h/+P/4//j/+P/4//l/+X/5f/l/+T/4//j/+L/4//j/+T/5P/h
/+H/4f/i/+P/5f/m/+f/6P/o/+n/6f/n/+f/6P/o/+n/6//s/+3/7v/u/+7/7v/t/+//
8P/x//P/8//0//T/8v/y//P/9P/0//T/9f/2//r/+//7//r/+v/8/wAAAAD+////////
/wMABAAFAAUABgAFAAYABQAGAAcACAAKAAoACwALAA0ADQANAA0ADgAQAA8ADwAPAA4A
DgAOAA4ADgAOAA4ADgANAAwACgAIAAgACAAJAAkACgAKAAUABQADAAMAAQAAAP/////8
//r/+//7//r/9//0//T/9P/0//T/8//z//D/8f/w//D/8P/x//H/8f/x/+3/7P/s/+v/
7P/s/+3/8P/u/+7/7v/w//L/8f/w//D/7//v/+7/7v/w/+7/7v/u//L/8v/w//P/8v/x
/+//7v/w//D/8v/y//L/8v/x//H/8f/w//D/8//z//P/8v/y//L/8v/y//D/8P/w//P/
8//w/+//7//w/+7/7v/u/+7/8P/u/+3/7f/v/+7/7v/v/+7/7f/s/+3/8P/w/+z/7P/q
/+n/6f/r/+3/7v/u/+//7//u/+3/7f/t/+3/6//r/+//7//v/+//7f/t/+3/7v/u/+v/
6//u/+3/6//q/+n/7P/s/+z/7P/u/+7/7f/t/+z/7P/r/+v/6v/q/+v/6//p/+r/6v/q
/+z/7P/r/+v/6f/r/+j/6P/p/+v/7P/t/+z/7P/q/+r/6v/q/+v/7P/u//D/8v/1//b/
+f/4//n/+f/4//j/+P/5//v///8DAAQABQAFAAMAAgABAAQAAwAEAAYABgAIAAsACAAC
APz/+f/3//f/+P/5//n/9f/0//L/8P/u/+3/7P/r/+z/6//o/+f/6f/q/+r/6P/p/+n/
6P/n/+f/5f/k/+T/5f/m/+b/5//k/+P/4v/i/+P/4//k/+X/5//n/+f/6P/n/+b/4//i
/+T/5P/k/+L/4P/f/9r/1P/Q/9D/0//X/9v/4//z/wQAHgA+AFgAdQCYAL0A1wDWAL4A
oQCFAGwASwAnAA8ABgD7/+n/4//l/+T/5P/o/+r/6v/s/+//7//u/+3/7P/p/+f/5v/m
/+f/6P/o/+f/5//n/+X/5f/n/+n/6f/p/+n/5//n/+f/5//p/+n/6v/q/+v/6//s/+z/
6f/p/+n/6v/s/+3/7f/t/+z/7P/t/+3/7v/v//H/8v/w//H/8f/x//L/8v/y//L/9P/3
//n/+//5//f/9v/0//b/9v/3//j/+f/6//z//v///////v/8//3/AAAFAAYABgAHAAcA
BwAHAAgACQAJAAsACwANAA0ADwAPAA8AEAASABMAEwAVABEAEQARABIAEAAPAA8ADwAR
ABIAEwAUABQAFAAUABQAFAAUABMAEgAQAA4ADQALAAwADAAHAAcACAAJAAgACAAGAAUA
AQD+//3//f/8//n/+P/4//j/+P/4//f/9//0//P/8v/y//L/8//z//P/8//z//T/9v/3
//L/8P/v//D/8P/w//D/8v/z//P/8//0//T/8//x//D/8//y//P/9P/0//T/8v/1//f/
9//2//b/9P/0//b/9v/4//j/9//3//n/+P/4//v//f/9//z//P/8//z//P/6//v//P8A
AAEA/f/7//r/+v/9//7///8AAP///P/6//n//P/8//3////9//3//f///////v/5//j/
+P/3//f/+f/6//r/+f/5//n/+P/3//f/+v/7//r/+//7//v/+//7//r/+f/4//j/+f/3
//j//P/5//f/9v/1//j/+P/4//j/9v/2//X/9f/4//j/9//3//T/9P/1//X/9f/2//b/
9v/3//j/+P/5//f/+f/2//b/9P/1//X/9f/4//j/9//3//b/9v/2//b/9v/3//j/+v/8
//r//f/+/wEAAwAFAAYABgADAAIAAgADAAUACQAKAAsADQANAA4ADwAPAA0ADQAOABAA
EgAVABIADAAGAAMAAQD+//7//v/9//z//P/7//r/+//7//v/+//6//n/9v/1//L/8v/x
/+7/8P/x//H/8f/x/+//7v/u//D/8P/v/+//7f/t/+3/7v/u/+3/7f/t/+//7//v//D/
7//u/+v/6v/u/+7/7v/u/+7/5//g/9r/1v/Y/9v/3f/f/+X/7/8CABwAOABSAG0AiACr
AM0A3gDSALUAlQB6AF8APwAjABQADQD9/+//7//y//T/9v/4//b/8v/z//H/8//z//P/
8f/v/+7/7v/v//H/8v/y//P/8//x//H/8//y//H/8P/v/+3/7f/t/+3/7v/v//H/8v/0
//X/9//4//b/9f/0//T/9v/3//f/9//4//j/+f/5//f/9//4//j/9v/3//f/9//6//r/
+v/6//r/+//7//v//P/9////AAD+//7///8AAAIAAgADAAQABAAFAAUABAAEAAYACgAK
AAoACwALAAsADgAQABIAEwAVABUAFwAXABUAFQAVABYAFgAXABcAGQAYABkAGgAcABsA
GQAYABcAGgAaABoAGgAYABgAGAAYABgAGAAXABYAFwAWABYAFQASABIADQANAA8ADwAN
AAwACwALAAgABgAEAAMAAQD9////AAABAAIA/v/7//n/9P/1//b/+P/6//v/+//7//v/
+P/4//n/+f/4//j/+f/8//n/+P/3//j/+//7//v//P/7//v/+v/6//7//P/8//z//v/+
//z//////////v/+//z//P/+//7//v/+//3//f/9//z//P///wIAAwADAAQABAAEAAQA
AgD///7/AAD///7//f/9//7/AAAAAAAAAAAAAP7//f/9//n/9v/0//P/9v/3//j/+//7
//r/9f/0//b/9//5//3//f/8//r/+f/5//j/9//3//r/+//6//v/+//7//v/+//7//v/
+//8//3/+//8/wAAAAD///////8BAAIAAwAEAAIAAgABAAEAAgACAAEAAQACAAIAAwAD
AAEAAgACAAIAAAAAAP////8BAAMAAAAAAP7/////////AQACAAIAAwACAAEAAQAAAAEA
AAABAAIAAwAEAAIAAgADAAQAAgAFAAYACQAKAA0ADwAQABIAEgATABUAFgAZABkAGQAa
ABkAGQAZABcAFQAVABYAGgAeACMAIgAZABIADgALAAwADgAQABEADAAKAAcABAAEAAMA
AgABAAAA///8//v//f/+//7//P/8//3//f/9//3/+//6//r//P/8//v/+//9//3//f/+
//3/+//6//n/+f/5//n/+v/6//r/+P/4//L/9v/+//z/9P/z//T/7v/q/+z/7f/r/+//
+/8HABgANABOAGgAgwCkAMcA4QDkANIAtQCdAIIAYwBDACkAHgAVAAUA+//7//z/+v/+
/wIAAgD+//3/AwAFAAUABQADAP7//P/7//v//f/+//7///8BAP////8BAP//////////
/P/7//r/+f/6//v//f/+/wEAAQACAAIAAAD///7//v8AAAEAAQABAAQABAAFAAUABAAD
AAMAAgADAAUABgAHAAYABAACAAAAAgAFAAcACQAKAAsADQAOAAsACgAKAAoADAAOABEA
FAAUABUAFQAUABMAFAAXABYAGAAZABkAGQAaABoAGgAZAB4AHwAiACMAIgAhACAAIAAi
ACMAIwAlACMAIwAjACQAJgAlACUAJQAlACQAIwAiACQAJAAkACQAIgAiACEAIAAgACAA
IQAhAB4AHgAZABkAGQAZABcAFgAVABUAEgAQAAwACwAJAAUAAgACAAIAAgACAAEAAQD+
//7//v///wAAAAD///7//f/9//7/AAABAP7//P/7//z/+v/6//r//P/8//v/+v/6//v/
+//6//r//v/8//z//P8AAAAA/v8BAP/////+//7/AAAAAAIAAgABAAAA/v/9//v/+v/6
//3//v//////AAACAAIAAgAAAP3//P/+//3/+P/3//f/+P/5//r/+//8//7//P/7//v/
+f/4//j/+f/5//n/+f/7//r/+v/2//b/9v/1//X/9//2//b/9f/1//X/9P/z//P/9//3
//X/9f/1//P/8f/v//D/8f/y//T/9P/x//H/9P/2//X/9f/1//T/9P/0//T/8v/y//H/
8f/w//D/7//v/+//8P/y//P/8P/w/+//7v/x//L/8v/z//D/8f/t/+z/7f/v//D/8f/y
//D/7v/w//D/8P/w//D/8P/x//L/9P/3//j/+//5//v//P/8//3//v8AAAMAAwAFAAQA
AwAGAAcACQALAAoABwAGAAYACAAKAA0ACgAFAAAA/v/9//z//P/8//v/9//2//T/8v/w
/+//7v/t/+3/7f/r/+v/7P/u/+//7v/v/+//7v/t/+z/6f/n/+b/5//o/+j/6f/r/+v/
6//s/+z/6//r/+v/6v/p/+j/6P/p/+r/6f/q/+z/7P/o/+b/5v/l/+L/3v/W/9D/0//X
/9f/3f/p//z/FAAwAEwAZwCCAKEAxQDeANwAyQCxAJgAdQBPAC8AHAANAP3/7f/n/+r/
6P/m/+7/9P/w/+//7f/t/+3/7f/r/+v/6v/q/+v/6v/q/+n/6f/r/+v/7f/x/+//7//v
/+//7f/t/+3/7f/t/+3/7v/u/+7/7f/t/+z/7v/v//D/8v/w//H/8f/x//D/8P/x//H/
8v/z//X/9v/1//X/9P/z//X/9v/3//j/+f/7//z//f/+////AQACAAEAAAAAAAAA/f/8
//z//P///wEAAgACAAQABgAKAAoABwAHAAYABQAIAAoADAANAA8ADwARABEADwAPAA8A
EAAUABUAFQAXABYAFwAYABoAGAAXABcAFwAYABgAGAAYABYAFgAWABYAFgAWABUAFAAV
ABQAFAATABQAFAAPAA8ADgANAAoACAAHAAcABAACAAIAAwADAAEA///+//3//P/+//3/
/f/6//f/9v/2//b/+f/5//n/+f/0//T/9f/1//b/9v/3//r/9v/2//b/+P/4//f/9v/2
//r/+//7//z//P/4//b/9P/3//j/9//7//r/+f/3//b/9P/0//b/9v/3//j/+P/5//n/
+P/4//v/+f/5//j/+P/7//z//f/8//r/+v/9//3/+v/5//n/+v/6//r/+v/6//r/+P/3
//f/9f/0//T/9f/3//f/9//5//r/+v/2//b/9v/1//X/9//2//b/9f/1//f/9v/1//X/
9P/z//D/7//y//P/9P/1//P/8//z//T/9v/z//P/9v/2//X/9f/1//X/9P/z//L/9f/2
//b/9//3//b/9P/z//H/8P/w/+//8P/y//P/9P/0//T/8//z//T/9//1//b/9f/1//T/
8//x//D/7v/t//f/9f/2//b/8v/x//D/7//u//H/8v/0//b/9v/5//r//f/9////AAAA
AAIAAgADAAUABAAHAAcABwALAAsADAANAAwACQAIAAgACQAKAAwACAAEAAAA//////z/
/P/8//v/+f/4//b/9P/y//H/8P/v//D/7//s/+v/6f/q/+r/6P/s/+3/7f/t/+3/6//q
/+r/6f/o/+b/5f/l/+X/5f/m/+n/6f/q/+v/6f/p/+n/6v/o/+j/5v/m/+b/6P/q/+j/
5v/j/+D/2v/Y/9j/2//d/93/4//x/wgAIgA6AFYAdQCUALcA1wDeANAAswCVAHoAWQA3
ABsADAABAPP/5//n/+r/6v/s//L/8P/u//H/7//x//H/8f/v/+//7v/u/+//7v/u/+3/
7f/t/+v/6//t/+3/7f/t/+3/7f/t/+3/7f/v/+//8P/w//D/7//v/+7/7//v/+//8P/y
//P/8//z//L/8v/z//P/9P/1//f/+P/1//X/9P/z//b/9v/2//b/+f/7//z//f//////
AAAAAP///v/+//7//f/8//z//P8CAAUABwAIAAcACAALAAoACAAJAAkACQANAA4ADwAP
AA8ADwARABEAEgATABQAFgAYABkAGQAbABcAFwAXABgAGAAXABcAFwAaABoAGgAaABwA
HAAcABwAHAAcABsAGgAXABYAFgAVABIAEgANAA0ADQANAAsACgAHAAcABAACAAEAAQAA
AP3///8AAAEAAgAAAP/////8//v/+v/6//r/+v/5//j/9//y//L/8//z//T/9P/1//j/
+P/4//j/+v/5//f/9f/0//X/9f/0//T/9//2//f/+P/8//z/+v/9//3//f/8//z/+v/6
//z//P/6//r/+f/5//f/9v/2//n/+//7//r/+v/7//z//f/8//v/+v/8//v/+v/5//n/
+v/8//z//P/8//r/+P/3//f/+P/4//n/+//6//n/+P/5//r/+v/2//b/9v/1//X/9//3
//b/9P/z//T/9P/0//X/9//3//X/9f/3//f/9//3//X/9f/1//b/9f/x//D/8v/z//P/
9P/1//b/9v/2//b/9P/0//P/8//z//L/8P/v//H/8v/0//X/9f/2//b/9v/0//T/8//z
//T/9//1//b/9f/1//T/8//0//T/8//z//H/8f/y//L/8//x/+//7v/0//X/9P/0//T/
9P/0//X/9v/4//r/+P/7//z////9////AAAAAAIAAgADAAUACAALAAsACwAMAAsACwAL
AA0ACwALAAwADwASABYAFAAOAAgABQADAAIAAgACAAEAAAAAAP///v/9//v/+f/3//b/
9f/y//H/8v/0//X/9P/0//P/8f/v//H/7//u/+7/8P/w/+//7//x//H/8f/y//L/8f/x
//H/7//v/+//8P/z//T/8//0//j/9v/y/+7/7v/r/+T/3P/Y/9r/4//v//X/9f8BABIA
KABCAGQAgQCeAMcA5wDoANIAtwCZAHwAXwA7ACMAGAAPAP3/8//1//b/9P/4//r/+v/6
//v/+//9//3//f/7//z//P/9/////P/6//f/9f/3//X/9f/3//r/+//8//3//f/9//3/
/f/7//n/+P/2//f/9//4//j/+f/5//n/+v/6//v/+//7//3//v8AAAEA/////wAAAAAA
AAEAAQABAAQABAAEAAQABAAFAAUABQADAAMABAAEAAUABgAIAAoADAAMAA0ADgAOAA8A
DwAOAAwADgASABIAEwAVABYAFwAYABgAGAAXABgAFwAYABcAGgAbABwAHgAiACUAJwAr
ACUAIwAhACAAIQAhACIAIwAiACIAIgAiACAAIAAgACAAIgAiACEAIAAdABwAHAAbAB0A
HgAaABsAGAAXABQAEgARABEADgAMAAwADQANAAsACgAKAAoACgAIAAcABwAEAAUABAAE
AAQAAwADAAMAAwACAAIAAwADAP///v/+/wAAAAAAAAAAAgAAAP///v/+/wEAAQAAAAAA
AwACAAMABAADAAIA//8BAAIAAwADAAQABAAEAAYABgAGAAYABQAFAAUABAAEAAcABAAD
AAEAAAACAAIAAgAAAAMABAAIAAkABgAFAAUABgAIAAgACAAIAAYABAADAAMAAwACAAIA
AwACAAEAAAABAAMABAABAAIAAAD/////AQAAAAAA/////wIAAgACAAMABQAFAAMAAwAD
AAEA///9//7///8AAAIAAAD9//3/AAAAAP///////wAAAAAAAAAAAAAAAP////8CAAIA
AQABAP///v/+//3///8AAAAAAAABAAIAAgADAAIAAwD///7///8BAAIAAwACAAIAAQAB
AP////8AAAAAAAD///7//v/+//3//f/8////AAABAAIABAAEAAUABgAGAAkACgANAA0A
DwAQABAADwAOAA4ADwARABUAFgAXABcAFwAYABkAGgAZABoAHAAdAB4AIAAcABQADgAL
AAkACgAMAA4ADwAKAAgABQACAAQABQAGAAcAAwABAP3/+//8//7////+/wEAAwAEAAUA
AgD///3//P/9//7//v////3//f/9//7//P/7//v/+//7//v/+//8//z//P/6//r//v8A
AAAA+P/6////9P/m/+j/7v/x//H/9f///xEAJgA4AE4AcACRALIA2QDxAOgAzgCvAJEA
dgBbAEEAKwAcABEACQAFAAUABAACAAQACAAEAAIABQAHAAUABQAFAAMAAgACAAMABQAI
AAgABwAHAAUAAQD/////AAABAAIAAwADAAMAAwADAAUABQAGAAYABwAHAAgACAAFAAUA
BQAGAA==
         </WaveFormData>
      </LeadData>
      <LeadData>
         <LeadByteCountTotal>10000</LeadByteCountTotal>
         <LeadTimeOffset>0</LeadTimeOffset>
         <LeadSampleCountTotal>5000</LeadSampleCountTotal>
         <LeadAmplitudeUnitsPerBit>4.88</LeadAmplitudeUnitsPerBit>
         <LeadAmplitudeUnits>��V</LeadAmplitudeUnits>
         <LeadHighLimit>2147483647</LeadHighLimit>
         <LeadLowLimit>268435456</LeadLowLimit>
         <LeadID>V1</LeadID>
         <LeadOffsetFirstSample>0</LeadOffsetFirstSample>
         <FirstSampleBaseline>0</FirstSampleBaseline>
         <LeadSampleSize>2</LeadSampleSize>
         <LeadOff>FALSE</LeadOff>
         <BaselineSway>FALSE</BaselineSway>
         <ExcessiveACNoise>FALSE</ExcessiveACNoise>
         <MuscleNoise>FALSE</MuscleNoise>
         <LeadDataCRC32>353581503</LeadDataCRC32>
         <WaveFormData>
BAAEAAQABAAEAAQABAAEAAQABAAEAAQAAgACAAIAAgAEAAQABAAEAAQABAAEAAQABAAE
AAQABAACAAIAAgACAAQABAAEAAQAAgACAAIAAgACAAIAAgACAAQABAAEAAQAAgACAAIA
AgAFAAYABwAIAAgACAAJAAoACQAKAA0ADQASABIAEgAQAAsABQD///r/+v/4//b/9P/y
//L/7//v//H/8v/y//L/8f/x//H/8f/v//D/8f/y//X/9f/4//r//P/8//z//P/8//z/
/v////////////7//P/9//3//v8AAAAAAQABAAEAAQACAAIAAAAAAAAAAQADAAMAAwAD
AAMAAwADAAMAAQABAAEAAQADAAMABAAFAAcACgASACMANQBCAEkATwBVAFwAawB1AHkA
dQBvAGIASwAiAOv/sf93/0X/K/8m/y3/Nf9A/1L/a/+M/6r/w//W/+X/8P/2//r///8F
AAQABgAIAAoADAAOAA8AEQASABAAEAARABEAEwAUABQAFAAVABUAFQAVABQAFAAUABUA
FQAVABUAFQATABMAEgASABQAFAAUABQAEgASABEAEQARABEAEQARABMAEQARABEADwAP
AA4ADgANAA0ADQANAAwACwALAAsACQAJAAgACAAIAAYABgAFAAMAAwACAAEAAwACAAEA
AQAAAP///f/9//r/+f/4//f/9v/0//P/8//v/+7/7P/q/+v/6//q/+n/5v/l/+T/4v/f
/9//3v/d/93/3P/c/9v/2P/W/9b/1f/U/9T/1P/U/9T/1P/U/9T/1P/U/9b/1//Y/9n/
2//d/97/4P/h/+P/5f/m/+n/6v/q/+v/7P/u/+//8f/y//P/8//0//X/9v/4//n/+f/5
//r/+v/7//v/+f/5//n/+f/7//v/+//7//v//P/8//z/+v/8//z//P/+//7//v/+//7/
/v/+/////f/9//3//f/9//3//P/8//z//f/9//z//v/+//7//v/8//z//P/7//v/+//8
//3////+//3//f/7//r/+v/7//3//f/9//3//f/9//z/+v/8//3//f/9//3//f/9//z/
+v/6//r/+//9//3//f/9//3//f/8//z//P/8//z//f/////////+//7//v/+//7/AAAA
AAAAAAD+//7//////wAA/////wAAAAAAAAAAAAAAAAAAAAAAAAAAAAAAAAAAAAAAAAAA
AAD/////AAAAAAAAAQABAAEAAAAAAAAAAAAAAAQABAAEAAQABgAGAAcACAAJAAoADQAN
ABIAEgASABAADAAFAP7/+P/6//j/9v/0//L/8v/v/+//7//w//D/8P/x//H/8f/x//H/
8v/z//T/9//3//r//P/+//7//v/+//z//P/+////AQABAAEAAAAAAAEAAQACAAIAAgAD
AAMAAQABAAIAAgACAAIAAgADAAMAAwADAAMAAwADAAMAAwAFAAUABQAFAAMAAwAEAAUA
BwAMABYAJwA5AEQASQBPAFkAZgB1AH8AgQB5AGsAVgA7AAoAyf+J/0v/H/8N/wr/D/8f
/zD/Rv9p/5D/rP/B/9T/4//s//b/+v///wMABgAGAAgACgAMAAwADQAPABAAEAAQABEA
EQARABIAEgASABEAEQARABEAFAAUABQAFQAVABUAFQAVABUAFQAUABQAFAAUABQAFAAU
ABQAEwATABEAEQARABEAEwARABEAEQARABEAEAAQABEAEQARABEADgANAA0ADQANAA0A
DAAMAAwACgAKAAkACQAJAAgABwAHAAYABQAFAAQAAwABAAEAAAD///7//f/8//r/+f/5
//f/9v/0//L/8//z//L/8f/s/+v/6v/o/+n/6f/o/+f/5//m/+b/5f/i/+D/4P/f/+D/
4P/g/+D/3v/e/97/3v/g/+D/4v/j/+L/4//l/+f/6P/q/+v/7f/v//D/8//0//b/9//4
//r/+f/7//z//f///wAAAQACAAAAAQABAAEAAgACAAMAAwABAAEAAQABAAMAAwADAAMA
AwAEAAQABAACAAQABAAEAAQABAAEAAQAAgACAAIAAwAFAAUABQAFAAUABQAEAAQABAAF
AAUABAAEAAQABAAEAAIAAgACAAEAAwADAAQABQADAAIAAQABAAEAAAAAAAEAAQABAAEA
AQABAAEAAAD+/wAAAQABAAEAAQABAAEAAAAAAAAAAAABAAMAAwADAAMAAQABAAAAAAAA
AAAAAAABAAEAAQABAAAAAgACAAIAAgAEAAQABAAEAAIAAgADAAMABAADAAMABAACAAIA
AgACAAIAAgACAAIABAAEAAQABAADAAIAAQAAAAEAAQACAAIAAgADAAMAAwADAAIAAgAD
AAMABgAEAAQABAAEAAQABAAEAAQACAAIAAkACgALAAwADwAPABAAEAAQAA4ADQAHAAEA
/P/6//j/9v/0//T/9P/x//H/7//w//D/8P/x//H/8f/x//P/9P/1//b/9f/1//j/+v8A
AAAAAAAAAP7//v8AAAEAAQABAAEAAAAAAAEAAQACAAIAAgADAAMABQAFAAYABgAGAAYA
BgAHAAcABwAHAAcABwAHAAcABwAFAAUABQAFAAcACQAKAAsADQAQABwALQBBAEoAUQBZ
AGMAbgB9AIUAhQB7AG0AWAA3AAAAvf93/zX/Ef8F/wT/C/8f/zL/TP91/5z/tv/L/9r/
5f/y//r/AAADAAcACgAKAAwADgAQABAAEQATABQAFgAWABcAFwAVABYAFgAWABcAFwAX
ABcAGAAYABgAGQAXABcAFwAXABgAGQAZABoAGgAaABoAGgAaABoAGQAZABcAFwAXABcA
GQAXABcAFwAVABUAFAAUABMAEwATABMAFAATABMAEwARABEAEAAQABIAEAAQAA8ADwAP
AA4ADQALAAoACQAJAAoACQAHAAcABgAFAAQAAwACAAAA/////////v/8//r/9//3//b/
9f/0//P/8v/w/+//7//u/+3/6//q/+r/6f/o/+b/5v/l/+T/5P/k/+T/5P/k/+T/5P/m
/+b/6P/p/+r/6//t/+//8v/0//X/9//4//j/+v/6//z//f/+/wAA//8BAAIAAwABAAIA
AwAEAAYABwAHAAcABgAGAAcABwAJAAkACQAJAAkACQAJAAkACQAKAAoACgAKAAwADAAM
AAwADAAMAAwADAAMAAwADQANAA0ADQANAA0ADQAMAAwADAANAA0ADAAMAAwADAAMAAwA
DAAMAAsACwALAAwADQANAAwACwALAAsACgAKAAsACQAJAAkACQALAAsACgAIAAgACQAJ
AAkACwALAAsACgAKAAoACgALAAkACQAJAAkACwALAAoACgAIAAgACAAJAAsACwALAAoA
CAAIAAgACAAIAAgACAAIAAgACAAJAAkACAAHAAcACAAKAAoACgAKAAoACgAKAAoADAAM
AAwADAAMAAwADAAMAAsACwAMAAwADAANAA0ADQAPAA4ADgAPAAsADAAOAA4ADgAOABAA
EAAQABAAEgASABMAFAAVABYAGQAZABwAHAAcABoAFwARAAsABgAGAAQAAgAAAAAAAAD9
//3///8AAAAAAAABAAEAAQABAP//AAABAAIABQAFAAgACgAMAAwADAAMAAwADAAOAA8A
DwAPAA8ADgAOAA8ADwAQABAAEAARABEAEQARABIAEgAUABQAFAAVABQAEwASABEAEwAT
ABMAEwATABMAEwATABMAEwAWABcAFwAeACoAPQBPAFYAWwBjAGsAeACFAI0AiwCDAHUA
ZABBAA4Az/+J/0n/J/8d/yD/Kf83/0b/YP+J/6z/xv/b/+z/9/8CAAgADAAPABEAFAAW
ABgAGgAcABwAHQAfACAAIAAgACEAIQAiACQAJQAmACYAJQAkACMAJAAkACQAJQAlACUA
JQAlACcAJwAmACYAJgAmACYAJgAkACQAIwAjACUAJQAlACUAIwAhACEAIQAjACMAIgAi
ACEAIQAhACEAIAAfAB8AHwAhACEAIAAgAB4AHAAcABsAGwAbABoAGQAZABgAFwAXABQA
EwARABEAEAAPAA4ADQAMAAoACQAJAAcABgAEAAIAAQABAAAA///8//v/+v/4//n/+f/4
//f/9f/0//T/8//y//D/8P/v/+7/7v/u/+7/7P/s/+z/7P/u/+7/8P/x//L/8//1//f/
+P/6//v//f/9//7/AQACAAIAAwAEAAYACQALAAwADQALAAwADQAOAA4ADwAPAA8AEAAQ
ABEAEQARABEAEQARABEAEQARABEADwAQABAAEAAOABAAEAAQABAAEAAQABAADgAOAA4A
DwAPAA8ADwAPAA0ADQAMAAwADgAPAA8ADgAOAA4ADgAOAAwADAAMAAsADQANAA4ADwAO
AAwACgAJAAoACgALAA0ACwALAAsACwALAAsACgAIAAwADQANAA0ADAALAAoACAAKAAoA
CgALAAkACQAJAAkACQAJAAgACAAIAAgACAAJAAkACQAJAAgACAAIAAgACAAGAAYABgAG
AAYABgAHAAcABwAHAAgACgAIAAgACAAIAAYABgAGAAYABgAGAAYABgAGAAYABgAGAAUA
BQAGAAYABAAFAAUABQAFAAQABAAFAAcABQACAAQABAAEAAQACAAIAAgACAAIAAgACQAK
AAsADAAPAA8AEgASABIAEAAOAAkABAAAAP7//P/6//j/+P/4//X/9f/0//T/8//y//X/
9f/1//X/8//0//X/9v/5//n//P/+/wIAAgACAAIAAgACAAQABQAFAAUABQAEAAQABQAF
AAYABgAGAAcABwAHAAcACAAIAAgACAAIAAkACwALAAsACwAJAAkACQAJAAsACwALAAsA
CwANAAwACwANABAAFgAlADkARgBNAFMAWQBgAGsAewB/AHsAcwBmAE8ALAD3/7v/gf9P
/y//KP8t/zf/Qv9Q/2n/jP+s/8P/1v/l//L/+v8CAAcACQAKAAwADgAQABIAEgATABUA
FgAWABYAFwAXABkAGgAaABoAGQAZABkAGQAaABoAGgAbAB0AHQAdAB0AHAAbABkAGAAa
ABoAGgAaABoAGgAZABkAGQAZABkAGQAZABcAFwAXABUAFQAUABQAFQAVABUAFQAUABMA
EwATABMAEwASABIAFAASABIAEQARABEAEAAPAA0ADAALAAsACgAJAAcABwAIAAcABgAF
AAQAAgABAAEA/f/8//r/+P/3//f/9v/1//T/8//y//D/7f/t/+z/6//p/+j/6P/n/+b/
5P/k/+P/4v/i/+L/4v/i/+L/4v/i/+L/4v/k/+X/5v/n/+n/6//s/+7/7//x//P/9P/3
//j/+P/5//r//P///wEAAgADAAMABAAFAAYABAAFAAUABQAGAAYABwAHAAkACQAJAAkA
CQAJAAkACQAJAAoACgAKAAgACgAKAAoADAAMAAwADAAMAAwADAANAAsACwALAAsADQAN
AAwADAAKAAsACwAKAAoACgAKAAoACgAKAAoACQAHAAcACAAJAAkACAAHAAcABwAGAAYA
BwAHAAcABwAHAAcABwAGAAQABgAHAAcABwAHAAcABwAGAAgACAAIAAkABwAHAAcABwAH
AAcABgAGAAQABAAEAAUABwAHAAcABgAEAAQABAAEAAQABAAEAAQABAAEAAUABQAEAAMA
AwAEAAQABAAEAAQABAAEAAQABAAEAAQABAAEAAQABAAEAAQAAwADAAQABAAEAAUABQAF
AAMAAgACAAMABQAFAAUABAACAAIAAgADAAMAAgAEAAQABAAEAAYABgAGAAYACAAIAAkA
CgALAAwADwAPABIAEgASABAACwAFAP//+v/8//r/+P/2//L/8v/v/+//8f/y//L/8v/x
//H/8f/x//H/8v/z//T/9f/1//j/+v8AAAAAAAAAAAAAAAACAAMAAQABAAEAAAACAAMA
AwAEAAIAAgADAAMAAQABAAIAAgADAAQABQAHAAYABQAEAAMABQAFAAUABQAFAAUABQAF
AAUABQAGAAcACwASAB4ALwA/AEgATQBVAF8AagB5AIEAfwB1AGUATgApAPT/tf91/zv/
Gf8N/wz/F/8p/zj/UP93/57/uP/N/9z/5//w//j//v8DAAcABgAIAAoADAAOAA4ADwAR
ABIAEgASABMAEwATABQAFAAUABMAEwATABMAFgAWABYAFwAXABcAFwAXABcAFwAWABYA
FgAWABYAFgAUABQAEwATABUAFQAVABUAEwARABEAEQATABMAEgASABEAEQARABEADgAN
AA0ADQAPAA8ADgAOAA4ADAAMAAsACwALAAoACQAJAAgABwAHAAQAAwABAAEAAAD///7/
/f/8//r/+f/5//f/9v/0//L/7//v/+7/7f/s/+v/6v/o/+n/6f/o/+f/5f/k/+T/4//g
/97/3v/d/9z/3P/c/9z/3v/e/97/3v/e/97/4P/h/+D/4f/j/+X/5v/o/+n/6//t/+7/
8f/y//T/9f/2//j/+f/7//z//f/7//z//f/+/wAAAQABAAEAAAAAAAEAAQABAAEAAQAB
AAMAAwADAAMAAQACAAIAAgACAAQABAAEAAQABAAEAAQAAgACAAIAAwADAAMAAwADAAMA
AwACAAIAAgADAAMAAgACAAIAAgACAAQABAAEAAMAAwADAAQABQAFAAQAAwADAAUABAAE
AAUABQAFAAUABQADAAMAAgAAAAQABQAFAAUAAwADAAMAAgAEAAQABAAFAAMAAwADAAMA
AwADAAIAAgAEAAQABAAFAAUABQAFAAQAAgACAAIAAgACAAIAAgACAAIAAgADAAMAAgAB
AAEAAgACAAIAAgACAAIAAgACAAIAAgACAAIAAgAAAAAAAAAAAAEAAQACAAIAAAABAAEA
AQABAAAAAAABAAEAAQABAAAAAAAAAAAAAQABAAEAAQACAAAAAAAAAAAAAAACAAIAAgAC
AAQABAAFAAYABwAIAAsACwAQABAAEAAOAAsABQD///r/+P/2//T/8v/w//D/7f/t/+3/
7v/u/+7/8f/x//H/8f/v//D/8f/y//X/9f/4//r//v/+//7//v/8//z//v///wEAAQAB
AAAAAAABAAEAAgACAAIAAwADAAEAAQACAAIABAAEAAQABQAFAAUABQAFAAUABQAFAAUA
BwAHAAcABwAFAAUABgAFAAcADAAUACUAOQBGAEsAUwBbAGYAcwB/AIMAfQBxAF4AQwAW
ANn/lf9T/yH/C/8G/wv/G/8u/0D/Yf+K/6r/wf/U/+H/7P/2//7/AwAHAAgACAAKAAwA
DgAQABEAEwAUABIAEgATABMAFQAWABYAFgAXABcAFwAXABgAGAAYABkAGQAZABkAGQAX
ABcAFgAWABgAGAAYABgAGAAYABcAFwAXABcAFwAXABcAFQAVABUAFQAVABQAFAATABMA
EwATABIAEQARABEADwAPAA4ADgAQAA4ADgANAA0ADQAMAAsADQAMAAsACwAKAAkABwAH
AAYABQAEAAMAAgAAAP/////9//z/+v/4//f/9//2//X/9P/z//L/8P/t/+3/7P/r/+n/
6P/o/+f/5v/k/+T/4//k/+T/5P/k/+L/4v/i/+L/5P/k/+b/5//o/+n/6//t/+3/7v/u
/+//8f/y//X/9v/4//n/+v/8//v//f/+////AQACAAMABAACAAMAAwADAAYABgAHAAcA
BwAHAAcABwAHAAcABwAHAAkACgAKAAoABgAIAAgACAAIAAgACAAIAAgACAAIAAkACQAJ
AAkACQAJAAkACAAIAAgACQAJAAgACAAIAAgACAAKAAoACgAJAAkACQAKAAsADQAMAAsA
CwAJAAgACAAJAAkACQAJAAkACQAJAAgABgAGAAcABwAHAAUABQAFAAQABAAEAAQABQAH
AAcABwAHAAUABQAEAAQABAAEAAQABQAGAAcACAAIAAgACAAIAAgACAAIAAgACAAGAAYA
BwAHAAYABQAFAAYABwAIAAkACgAIAAgACAAIAAkACgALAAwACgAKAAoACgAJAAkACgAK
AAoACwALAAsACwAKAAoACwANAA0ADQAMAAwADAAMAA0ADQANAA0ADgAMAA0ADQAOAAwA
DgAOAA4ADgAOABAAEAAQABAAEAAQABEAEgAUABYAGgAbABwAHAAcABoAFwARAAsABgAG
AAQAAgAAAP3//P/4//f/+P/6//v//P/9//3//f/9//z//P/8//z//v///wMABgAKAAoA
CgAKAAgACAAKAAsACwALAAsACgAKAAsACwAMAAwADAANAA0ACwALAAwADAAMAAwADAAN
AAsACwALAAsADAANAA4ADwAPAA8ADwAPAA8ADQAMAA8AEQAUACAAMwBDAE4AVQBbAGEA
bAB9AIcAhQB9AHEAXgBBABAA1f+P/0//J/8Z/xr/I/8x/z7/VP95/57/uP/P/+D/6//0
//z/AgAFAAkACgAOABAAEgAUABIAEwAVABYAGAAYABkAGQAZABoAGgAaABoAGQAYABcA
GgAaABoAGwAZABkAGQAZABsAGwAaABoAGgAaABoAGgAYABgAFwAXABgAGQAaABsAGQAX
ABcAFwAVABUAFAAUABQAFQAWABcAFQATABIAEQASABMAEwAUABQAEgASABEADwAPAA4A
DQAPAA4ADQANAAoACQAHAAcABgAFAAQAAwACAAAA//////v/+v/4//b/9f/1//T/8//w
/+//7v/s/+v/6//q/+n/5f/k/+T/4//i/+D/4P/f/97/3v/e/97/3v/e/97/3v/e/97/
4P/h/+L/4//l/+f/6P/q/+v/7f/v//D/8//0//b/9//4//r/+v/7//v/+//9//7///8A
AP7/////////AgACAAMAAwABAAEAAQABAAMAAwADAAMAAQACAAIAAgACAAQABAAEAAQA
BAAEAAQAAgACAAIAAwAFAAUABQAFAAMAAwACAAIAAgADAAMAAgACAAIAAgACAAIAAgAC
AAEAAwADAAQABQAEAAIAAAD//////v/+/////////////////////v/8/wAAAQABAAEA
AAD///7//P/+//7//v////3//f/9//3//f/9//z//P/+//7//v////3//f/9//z//P/8
//z//P/8//z//P/8//r/+v/7//v/+//7//z//v/8//z//P/8//z//P/8//z//P/8//z/
/P/8//z//P/8//3//f/+//7//v/////////9//z//P/9//3//f/9//z//P/8//z//f/9
////AAD+//7//v/+//7//v/+//7/AgACAAMABAADAAQABwAHAAwADAAMAAoACQADAP3/
+P/2//T/8v/w//D/8P/t/+3/6//s/+z/7P/r/+v/6//r/+3/7v/v//D/7//v//L/9P/6
//r/+v/6//j/+P/6//v//f/9//3//P/+//////8AAAAAAAABAAEA/////wAAAAAAAAAA
AAABAAEAAQABAAEAAwADAAMAAwADAAMAAwADAAEAAQAGAAUABQAGAAwAGQArADoAQwBJ
AE8AVgBhAG8AcwBvAGsAYABPADAAAQDH/43/Vf8z/yj/J/8t/zr/Rv9b/3z/nv+5/8z/
3f/o//D/9v/9/wEABgAHAAgACQAKAAoACwANAA4AEAAQABEAEQAPABAAEAAQABMAEwAT
ABMAFAAUABQAFQATABMAEwATABMAEwASABIAEgASABIAEgAUABQAEwATABEAEQARABEA
EwARABEAEQATABMAEgASAA8ADwAPAA8ADgANAA0ADQALAAsACgAKAAsACgALAAsACwAL
AAoACQAHAAYABQAFAAYABQADAAMAAAD///7//f/+//z/+//7//n/+P/2//T/8v/x/+//
7f/r/+v/6//q/+f/5//m/+X/4//i/+L/4f/i/+D/4P/f/9z/3P/c/9z/2v/a/9r/2v/Y
/9j/2v/b/93/3//i/+X/5P/m/+f/6f/t/+7/8f/y//L/8//0//b/9f/3//j/+f/5//r/
+//8//3///8AAAEAAAAAAAEAAQACAAMABAAFAAUABQAFAAUABQAGAAYABgAEAAYABgAG
AAYABgAGAAYABgAGAAYABwAFAAUABQAFAAYABwAHAAgABwAHAAYABAAEAAQABAAEAAQA
BAAEAAMAAwADAAQABQAFAAQAAwADAAUABAAEAAUABQAFAAUABQAFAAUABAACAAIAAwAD
AAMABQAFAAUABAAEAAQABAAFAAMAAwADAAMABQAFAAQABAACAAIAAgADAAEAAQABAAAA
AgACAAIAAgACAAIAAgACAAQABAAFAAUAAgABAAEAAgACAAIAAgACAAIAAgACAAIAAgAC
AAIAAgACAAIAAgACAAEAAQACAAIAAgADAAMAAwADAAIAAgADAAMAAwADAAIABAAEAAQA
BQAEAAMAAgACAAAAAQADAAQABAAEAAQABAAEAAQABAAEAAQACAAIAAkACgAKAAoADAAL
ABAAEAAQAA4ACwAFAP//+v/6//j/9v/0//D/8P/t/+3/7f/u/+7/7v/w//H/8v/z//H/
8v/z//T/9f/1//j/+v/8//z//P/8//z//P/+/////////////v/+//////8AAAAAAAAB
AAEAAwADAAQABAACAAIAAgADAAUABQAFAAUABQAFAAUABQADAAMAAwADAAUABwAIAAcA
CQAOABgAKwA9AEYATQBVAF0AaAB3AH8AfQB3AGkAVAAzAAIAxf+F/0X/Hf8N/wr/E/8j
/zT/Sv9v/5L/rv/F/9T/4f/s//b//P8BAAUACAAJAAoACwAMAAwADQAPABAAEgASABMA
EwARABIAEgASABMAEwATABMAFAAUABQAFQATABMAEwATABUAFQAUABQAEgASABIAEgAU
ABQAEwATABMAEwATABMAEwARABEAEQARABEAEAAQAA0ADQANAA0ADwAPABAAEQAQAA8A
DQAMAAwACgAKAAkACQAJAAgABwAJAAgABwAHAAYABQADAAMAAAD///7//f/8//r/+f/5
//f/9v/0//L/8f/x//D/7//s/+v/6v/o/+b/5f/j/+H/4P/g/+H/4f/g/97/3v/d/9z/
3P/c/9z/2v/a/9r/2v/a/9r/3P/d/9//4f/k/+f/5//o/+j/6f/r/+z/7//w//H/8//1
//j/9//5//r/+//7//z//f/+//7/////////AAAAAAEAAQABAAEAAQABAAEAAQABAAEA
AwAEAAQABAAEAAYABgAGAAUABAADAAIABAAEAAQABQADAAMAAwADAAUABQAEAAQAAgAD
AAMAAgACAAIAAgACAAQABAAEAAMAAwADAAQABQAHAAYABQAFAAQAAgABAAEAAwADAAMA
AwAFAAUABAACAAIAAwADAAMAAwADAAMAAgACAAIAAgADAAEAAQABAAEAAQABAAAAAAAA
AAAAAAABAAMAAwADAAIAAAAAAAAAAAACAAIAAgACAAIAAgADAAMAAgABAAEAAgAEAAQA
BAAEAAIAAgACAAIAAAAAAAAAAAACAAIAAgACAAEAAQACAAIAAgADAAMAAwADAAIAAgAD
AAEAAQABAAAAAAAAAAAAAQABAAEAAQACAAAAAQABAAIAAgACAAIAAgAAAAAAAgAEAAQA
BAAEAAQABAAEAAQABgAGAAcACAAJAAoADQANAA4ADgAOAAwACwAFAP//+v/5//b/8//w
//D/8P/t/+3/7v/w//H/8v/y//H/8P/v//D/8v/0//b/9f/1//j/+v/+//7//v/+/wAA
AAACAAMAAgABAAAA/v8AAAEAAQACAAAAAAABAAEAAgADAAUABgAGAAYABgAHAAUABQAF
AAUABwAHAAcABwAFAAUABQAFAAcACQAMAA0ADQASAB4AMQBDAE4AVQBbAGMAcgCBAIkA
hwB/AG0AVgA3AAAAv/99/z//Ff8H/wb/D/8h/zT/TP9z/5r/tP/J/9z/5//w//z/AgAF
AAcACAAMAA4AEAASABIAEwAVABYAGAAYABkAGQAZABoAGgAaABsAGwAbABsAHAAcABwA
HQAbABsAGwAbABwAHQAdAB4AHAAcABwAHAAaABoAGQAZABsAGwAbABsAGwAZABkAGQAZ
ABkAGAAYABcAFwAXABcAFgAVABUAFQAVABUAFAAUABQAEgASABEAEQARABAADwAPAA4A
DQANAAwACwAJAAkACgAJAAgABwAFAAIAAAD//////v/8//r/9//3//b/9f/y//H/8P/u
/+//7//u/+3/6f/o/+j/5//m/+T/5P/j/+D/4P/g/+D/4v/i/+L/4v/k/+T/5v/n/+b/
5//p/+v/6v/s/+3/7//z//T/9//4//j/+f/6//z//f///wAAAQD//wAAAQACAAQABQAF
AAUABgAGAAcABwAHAAcABwAHAAcABwAHAAcABQAGAAYABgAFAAgACQAKAAgACAAIAAgA
CAAIAAgACQAJAAkACQAJAAcABwAGAAYABgAHAAcABgAGAAYABgAGAAgACAAIAAcABQAF
AAYABwAHAAYABQAFAAcABgAGAAcABwAHAAcABwAHAAcABgAEAAQABQAFAAUABwAHAAcA
BgAHAAgACQALAAgABwAGAAUABgAHAAcACAAIAAgACAAJAAcABwAHAAYABwAIAAkACgAJ
AAgABwAGAAYABgAHAAcACAAHAAcACAAIAAgACAAIAAgACAAIAAgABgAGAAYABgAGAAYA
BgAGAAcABwAIAAgABgAHAAcABwAJAAgACAAJAAkACQAJAAgACAAIAAgACQAHAAcABwAI
AAcABwAGAAYACAAIAAgACAAIAAgABgAEAAUABgAHAAgADAAMAAwADAAMAAwADQAOABEA
EgAVABUAFgAWABYAFAARAAsABQAAAAAA/v/8//r/9v/2//P/8//1//b/9v/2//X/9f/1
//X/9v/4//r//P/7//v//v8AAAQABAAEAAQABgAGAAgACQAHAAcABwAGAAgACQAJAAoA
CAAIAAkACQALAAsADAAMAAwADAAMAA0ACwALAAsACwALAAsACwALAA0ADQANAA0ADQAN
AAoADQARABoAKAA9AE0AVABZAGEAaQB4AIcAjQCLAH8AbQBUAC8A9P+t/2X/K/8R/wn/
DP8X/yn/Pv9c/4X/pv++/9X/5P/v//j/AAAGAAsADQAOABAAEgAUABYAFAAVABcAGAAY
ABgAGQAZABkAGgAaABoAGwAbABsAGwAeAB4AHgAfAB0AHQAdAB0AHwAfAB4AHgAeAB4A
HAAcAA==
         </WaveFormData>
      </LeadData>
      <LeadData>
         <LeadByteCountTotal>10000</LeadByteCountTotal>
         <LeadTimeOffset>0</LeadTimeOffset>
         <LeadSampleCountTotal>5000</LeadSampleCountTotal>
         <LeadAmplitudeUnitsPerBit>4.88</LeadAmplitudeUnitsPerBit>
         <LeadAmplitudeUnits>��V</LeadAmplitudeUnits>
         <LeadHighLimit>2147483647</LeadHighLimit>
         <LeadLowLimit>268435456</LeadLowLimit>
         <LeadID>V2</LeadID>
         <LeadOffsetFirstSample>0</LeadOffsetFirstSample>
         <FirstSampleBaseline>0</FirstSampleBaseline>
         <LeadSampleSize>2</LeadSampleSize>
         <LeadOff>FALSE</LeadOff>
         <BaselineSway>FALSE</BaselineSway>
         <ExcessiveACNoise>FALSE</ExcessiveACNoise>
         <MuscleNoise>FALSE</MuscleNoise>
         <LeadDataCRC32>260384990</LeadDataCRC32>
         <WaveFormData>
8v/y//L/8v/0//T/9P/0//L/8v/y//L/8P/w//D/8P/y//L/8v/y//L/8v/y//L/8v/y
//L/8v/w//D/8P/w//L/8v/y//L/8P/w//D/8P/w//D/8P/w//D/8P/w//D/7v/u/+7/
7v/w//H/8//0//L/8//0//T/8v/0//X/9f/3//j/+P/5//j/9//2//P/9f/1//P/8P/u
/+z/6f/p/+v/7f/v/+//7f/s/+z/6v/p/+n/6f/q/+r/6f/p/+r/6//r/+n/6P/n/+f/
5//n/+X/5f/m/+b/5f/l/+b/5v/n/+j/6f/q/+r/6//r/+v/6P/o/+n/6f/p/+n/6f/p
/+f/6P/o/+j/5v/m/+b/5v/q/+j/6P/p/+z/8P/3/wkAHgAwADgAPwBNAGQAhgCuANUA
6wDoANUAtACBAEgAEwDU/4//SP/u/qX+o/7K/vX+JP9W/3v/mf+y/8T/0//b/+H/5f/q
/+v/7P/v//H/8//2//f/+P/6//r/+v/7//r/+//7//3//v8AAAAAAAAAAAAAAQABAAEA
AwAFAAUABgAEAAQABAAGAAgACAAIAAkACQAKAAoACwAJAAsADAAMAA0ADQAOAA4ADgAO
AA8AEQASABIAEwAUABQAFAAWABcAFQAWABgAGQAaABsAHAAdAB4AHwAhACIAIwAmACYA
JwAqACsALAAtACwALQAwADIANAA1ADYANwA2ADcANwA3ADkAOgA8ADwAPAA7ADsAOgA4
ADcANwA2ADQAMwAyADEALAAqACoAJwAlACMAIQAeAB8AGwAYABcAFQATABAADgAPAA0A
CwAJAAkACAAGAAQABQADAAIAAgD///7//P/8//v/+v/5//j/+P/4//j/+f/4//j/+P/4
//n/+P/4//j/9v/2//X/9f/2//b/9v/2//b/9v/2//b/9v/3//f/+P/4//j/+P/5//v/
/P/8//z/+v/6//v/+//5//n/+f/6//r/+v/5//n//P/8//z//P/6//r/+v/6//j/+P/4
//j/+P/4//j/9//1//T/8//z//X/9f/1//T/8v/y//H/8f/x//H/8f/w//D/8P/v/+//
7f/u/+7/7P/u/+3/7f/u/+7/7f/t/+z/7P/r/+v/6//u/+7/7f/t/+z/7P/s/+z/7P/s
/+z/7P/u/+3/7f/t/+v/6//r/+v/6//r/+v/6//r/+r/6v/q/+r/6v/q/+r/6v/q/+r/
6v/q/+r/6v/q/+z/7P/s/+v/6v/o/+j/6P/o/+v/6//s/+z/7P/t/+7/7v/u//D/8f/x
//P/9P/0//X/9P/z//L/7//x//H/7//s/+r/6P/l/+X/5f/n/+n/6f/r/+r/6v/o/+X/
5f/l/+b/6P/n/+f/6P/p/+n/5//m/+P/4//j/+P/5f/l/+b/5v/l/+X/5v/m/+b/5v/m
/+b/5v/n/+f/5//m/+b/5//n/+f/5//n/+f/5f/m/+b/5v/o/+j/6P/o/+j/5v/m/+f/
7P/w//f/CQAeACwAMAA5AEkAZACMALgA2wDtAOYA0QCyAIUAUgAZANT/jf8+/9L+i/6d
/tD++/4s/2D/gf+b/7L/xP/R/93/4//n/+j/6f/q/+3/7//x//L/8//0//b/9//4//r/
+v/7//v//f/+//7//v/+//7/AAABAAEAAQABAAMAAwAEAAQABAAEAAYABgAGAAYABwAH
AAgACAAJAAcACQAKAAoADQANAA4ADgAOAA4ADwARABIAEgATABQAFAAUABYAFwAXABgA
GgAbABwAHQAeAB8AIAAhACMAJAAnACoAKgArACwALQAuAC8AMAAxADQANgA6ADsAPAA9
AD4APwA/AD8AQQBCAEQARABCAEEAQQBAAEAAPwA/AD4APgA9ADwAOwA2ADQANAAxADEA
LwAtACoAJwAjACAAHwAdABsAGAAWABcAFQATABEADQAMAAoACAAHAAUABAAEAAEAAAD+
//7/+//6//n/+P/5//j/9//3//T/9P/0//T/9f/0//T/9P/y//L/8f/x//L/8v/y//L/
9P/0//T/9P/0//X/9f/2//b/9v/2//f/9f/2//b/9v/2//b/9//3//f/9//3//j/+P/4
//f/9//6//r/+v/6//j/+P/4//j/+P/4//j/+P/4//j/+P/3//X/9P/z//P/8//z//P/
8v/y//L/8f/x/+//7//v/+7/7f/u/+7/7//t/+7/7v/s/+7/7f/t/+7/7P/r/+v/6v/q
/+n/6f/p/+r/6v/p/+n/6P/o/+j/6P/q/+r/6v/q/+r/6f/p/+n/6f/p/+n/6f/n/+f/
5//n/+f/5v/m/+b/6P/o/+j/6P/m/+b/5v/m/+j/6P/o/+j/6P/o/+j/5//n/+f/5//n
/+f/6P/o/+j/6P/o/+f/5//o/+j/6v/r/+z/7P/s/+7/7//v/+3/7v/u/+//7//v/+//
7f/t/+3/6//o/+j/5v/j/+P/4//l/+f/5//n/+b/5v/k/+P/4//j/+T/4v/h/+H/4v/l
/+X/4//i/+H/4f/h/+H/4f/h/+L/4v/h/+H/4v/i/+D/4P/g/+D/4v/j/+P/4//i/+L/
4//j/+P/4//j/+P/4//k/+T/5P/i/+L/4v/i/+L/5P/m/+f/6v/u//P/BQAaACYALgA5
AEsAaACWAMQA5wDxAOYAzwCuAIMAVAAdANT/i/8q/7b+gf6p/tz+B/84/2j/h/+h/7T/
wv/P/9v/3//j/+b/6f/o/+v/7f/v//D/8f/y//T/9f/2//j/+P/4//f/+P/4//n/+v/7
//z//P/9//3//f/9//////8AAAIAAgACAAQAAgACAAIAAwAEAAYABwAJAAcACQAKAAoA
CwALAAwADAAOAA4ADwARABAAEAARABIAFAAUABYAFwAVABYAGAAZABoAGwAcAB0AIAAh
ACMAJAAjACYAJgAnACwALQAuAC8AMAAxADQANgA4ADkAOgA7AD4APwA/AD8APwBAAEIA
QgBCAEEAQQBAAEAAPwA/AD4APAA7ADoAOQA4ADYANgAzAC8ALQArACgAKQAlACIAIQAd
ABsAGAAWABUAEwARAA8ADQAMAAoACAAGAAMAAQAAAP///v/8//z/+//6//n/+P/3//b/
9f/1//b/9v/2//b/8//y//L/8v/0//T/8//z//L/8v/y//L/9P/0//T/9P/0//X/9f/2
//T/9P/0//X/9//4//j/+P/4//j/+f/5//f/9//3//j/+v/6//n/+f/4//j/+P/4//r/
+v/6//r/+P/4//j/+P/4//j/+P/3//f/9v/1//X/9f/1//X/9P/2//b/9f/1//P/8//z
//L/8v/y//H/8f/x//L/8v/w/+7/7f/t/+7/7v/t/+3/7P/s/+v/6//r/+z/7P/r/+v/
7P/s/+z/7P/q/+r/6v/q/+z/6//r/+v/6//r/+v/6//r/+v/6//r/+v/6v/q/+r/6v/q
/+r/6v/q/+r/6v/q/+r/6v/q/+r/6v/q/+r/6f/r/+v/6//r/+n/6P/q/+r/6v/q/+3/
7f/u/+7/7v/v//D/8P/w//L/8//z//P/9P/0//X/9//3//f/9f/1//X/8//w/+7/7P/p
/+n/7f/v//H/8f/v/+7/7v/s/+v/6//r/+z/7P/r/+v/7P/t/+3/6//q/+v/6//r/+v/
6f/p/+r/6v/p/+n/6v/q/+r/6v/q/+r/6v/r/+v/6//s/+z/7f/t/+v/6//r/+v/6//s
/+z/7P/u/+7/7v/u/+z/7P/u/+//8v/2/wEAFQAoADQAPABHAFsAfgCsANgA9wD/AO4A
0wCqAHsATAATAMj/ff8U/6r+jf63/uT+D/9G/3L/kf+t/8D/zv/d/+X/5//r/+7/8f/y
//X/9//5//r/+//8//7///8AAAIAAgADAAMABQAGAAYABgAGAAYACAAJAAkACQAJAAsA
CwAMAAwADAAMAA4AEAAQABAAEQAPABAAEAARABMAFQAWABYAFQAVABYAFgAYABgAGQAb
ABwAHAAdAB4AHgAeACAAIQAjACQAJgAnACYAJwAoACkAKAApACsALAAvADIAMgAzADQA
NQA2ADcAOgA7AD4AQABAAEEAQgBDAEYARwBHAEcARwBIAEoASgBIAEcARwBGAEYARQBF
AEQARABDAEIAQQA+ADwAPAA5ADkANwA1ADIAMAArACcAJQAlACMAIAAeAB0AGwAZABcA
FwAWABQAEgAPAA0ADAAMAAkACAAGAAYABgAGAAYABgADAAIAAQABAAIAAgACAAIAAQAA
AAAAAAAAAAAA/////wAAAAAAAAAAAAAAAAAAAAAAAAEAAQACAAIAAgACAAMAAwAEAAQA
BAAGAAYABwAHAAYABQAEAAQABgAGAAUABQAGAAYABgAGAAQABAAEAAQABgAGAAYABgAE
AAQABAADAAUABAADAAMAAwADAAMAAgAAAAAA//////////////7//P/8//v/+//7//z/
/P/6//r/+f/5//r/+v/5//n/+P/4//f/9//3//j/+P/3//f/9v/2//b/9v/2//b/9v/2
//T/8//z//P/9P/1//b/9//1//X/9f/1//P/8v/y//L/9P/0//T/9P/y//L/8v/y//L/
8v/y//L/8v/y//L/8f/x//H/8f/x//P/8v/w//D/8P/w//D/8//z//T/9P/y//P/9P/0
//T/9v/3//f/9f/2//b/9//3//f/9//1//X/9f/z//D/7//u/+z/7f/u/+//8P/v/+//
7v/u/+z/6//r/+v/7P/s/+v/6//s/+7/7//u/+7/6//r/+v/6//r/+v/7P/s/+v/6//s
/+z/7P/s/+z/7P/s/+3/7f/t/+z/7P/t/+3/7//v/+//7//t/+7/7v/u/+z/7P/s/+z/
7v/w//D/7//y//b/+f8JACAAMgA+AEUATwBkAIYAtADbAPMA8gDfAL4AjwBYACMA5v+h
/1r/AP+t/qH+yP7x/h7/VP99/5n/sP/E/9X/4f/p/+3/8P/x//L/9f/3//n/+v/7//z/
/v/9//7/AAAAAAMAAwAFAAYABAAEAAQABAAIAAkACQAJAAsADQANAA4ADAAMAAwADgAO
AA4ADgAPAA8AEAAQABEADwARABIAEgAVABUAFgAWABQAFAAVABcAGAAYABkAGgAYABgA
GgAbAB0AHgAgACEAIAAhACIAIwAkACUAJwAoACcAKgAqACsALgAvADAAMQA0ADUAOAA6
ADoAOwA8AD0APgA/AD8APwA/AEAAQgBCAEQAQwBDAEIAQAA/AD8APgA8ADsAOgA5ADYA
NAA0ADEALwAtACsAKAAnACMAIAAfAB0AGwAYABYAFwAVABMAEQARABAADgAMAAsACQAI
AAgABQAEAAIAAgADAAIAAQAAAAEAAAD//////P/8//z//P/7//r/+v/6//z//P/7//v/
+v/6//r/+v/8//z//P/8//r/+//7//z//v/+//7//////wAAAAAAAP7//v//////AQAB
AAEAAgAAAAAA/////wAAAAAAAAAAAAAAAAAAAAAAAAAAAAAAAAAAAAAAAP/////+//3/
/f/9//3//f/8//z//P/7//v/+//7//v/+v/6//r/+f/5//f/+P/4//b/9v/1//X/9v/2
//X/9f/0//L/8f/x//H/9P/0//P/8//w//D/8P/w//D/8P/w//D/8v/x//H/8f/x//H/
8f/x//H/8f/x//H/8f/w//D/8P/w//D/8P/w//D/8P/w//D/8P/w//D/8P/w//D/8P/v
/+//7//v/+//7//w//D/7//t/+3/7f/t/+7/7P/u/+7/7v/u/+3/7f/u/+7/7v/v//D/
8P/y//T/9f/1//P/9P/0//X/8//z//P/8f/z//P/8f/u/+7/7P/p/+n/6//t/+//7//t
/+z/7P/q/+n/6f/p/+r/6v/p/+n/6v/t/+3/6//q/+n/6f/p/+n/6f/p/+r/6v/p/+n/
6v/q/+r/6v/q/+r/6P/p/+n/6f/q/+r/6//r/+n/6f/p/+n/6//s/+z/7P/s/+z/7P/s
/+r/6v/q/+v/8P/2/wEAEwAmADIAOgBDAFcAdgCiAM4A7QD1AOQAyQCkAHMAQAADALz/
c/8Y/7L+jf6z/uL+C/9A/27/j/+p/77/zP/Z/+H/5f/p/+z/7f/u//H/8//1//b/9//4
//r/+//8//7//v/9//3///8AAAIAAgACAAIABAAFAAUABQADAAUABQAGAAYABgAGAAgA
CgAKAAoACwALAAwADAANAA0ADwAQABAADwAPABAAEAASABIAEwAVABYAFgAXABgAGAAY
ABoAGwAdAB4AIAAhACEAIQAhACEAJAAlACcAKAApACwALAAtADAAMQAyADMANAA1ADgA
OgA6ADsAPAA9AEAAQQBBAEEAQQBCAEQARABEAEMAQwBCAEQAQwBDAEIAQAA/AD4APQA6
ADgAOAA1ADEALwAtACoAKQAlACIAIQAhAB8AHAAaABcAFQATABEADwAOAAwACgAJAAcA
BgAGAAMAAgAAAAAA///+//3//P/5//j/9//3//j/+P/4//j/9f/0//T/9P/y//L/8f/x
//P/9P/1//b/9P/0//T/9P/0//X/9f/2//j/+P/4//n/+P/4//f/9v/4//j/+f/5//f/
9//3//j/+P/4//f/9//4//j/+P/4//r/+v/6//r/+v/6//r/+v/6//r/+v/5//v/+v/5
//n/+f/5//n/+P/3//b/9P/z//X/9f/1//T/8v/y//H/8f/x//L/8v/w//L/8f/x//L/
8P/v/+//7v/w/+//7//v//D/8P/v/+//7P/s/+z/7P/s/+z/7P/s/+z/6//r/+v/6//r
/+v/6//r/+v/6//r/+v/6v/q/+r/6v/q/+r/6v/o/+j/6P/o/+n/6v/r/+z/6v/q/+r/
6f/p/+n/6f/p/+n/6v/q/+n/6f/p/+n/6f/o/+j/6v/q/+j/6P/o/+j/6P/p/+n/6v/q
/+r/6//s/+z/7P/u/+//7//x//L/8v/z//H/8f/x/+//7//v/+3/6v/q/+j/5f/l/+X/
5//p/+n/6//q/+r/6P/l/+X/5f/m/+b/5f/l/+b/5//n/+X/5P/j/+P/4//j/+X/5f/m
/+b/4//j/+T/5P/k/+T/5P/k/+L/4//j/+P/5P/k/+X/5f/l/+X/5f/l/+X/5v/m/+b/
5v/m/+b/5v/m/+T/5P/l/+j/7P/z/wEAFgAmAC4ANwBDAF4AhgC0AN0A8wDyANsAugCT
AGQALwDs/6P/Uv/m/o/+k/7K/vP+Iv9W/3n/l/+u/8D/zf/X/+H/5f/o/+n/6P/r/+3/
7//y//P/9P/2//X/9v/4//j/+f/5//v//P/+//7//v/+/wAAAQABAAEAAQADAAMABAAC
AAIAAgAEAAYABgAGAAcABwAIAAgACQAJAAsADAAMAA0ADQAOAA4ADgAOAA8AEQASABIA
EwAUABQAFAAWABcAFwAYABoAGwAcAB0AHgAfACAAIQAjACQAJQAoACgAKQAsAC0ALgAv
ADIAMwA2ADgAOgA7ADwAPQA+AD8APwA/AEEAQgBEAEQARgBFAEUARABEAEMAQwBCAEAA
PwA+AD0AOgA4ADgANQA1ADMAMQAuAC0AKQAmACUAIwAhAB4AHAAZABcAFQATAA8ADgAM
AAoACQAHAAYABgADAAIAAAAAAP3//P/7//r/+//6//n/+f/3//b/9f/0//X/9P/0//T/
9P/0//P/8//y//L/8v/y//T/9P/0//T/8v/z//P/9P/2//b/9v/3//f/+P/4//j/+P/4
//n/+f/5//n/+f/6//z//P/7//v//P/8//z//P/8//z//P/8//z//P/8//z//v/+//7/
/f/7//r/+f/5//n/+f/5//j/+v/6//n/+f/4//f/9v/0//L/8v/x//H/7//w//D/7v/w
/+//7//w/+7/7f/t/+z/7v/t/+3/7f/w//D/7//v/+7/7v/u/+7/7P/s/+z/7P/s/+v/
6//r/+v/6//r/+v/7f/t/+3/7f/t/+z/7P/s/+7/7v/u/+7/7P/s/+z/7P/s/+z/7P/s
/+7/7v/u/+3/6//r/+v/6//r/+z/7P/r/+v/6//r/+v/7P/s/+z/7P/q/+v/6//r/+v/
6v/q/+r/6v/q/+3/7f/u/+7/7v/v//D/8P/w//L/8//z//X/9v/2//f/9f/1//X/8//z
//P/8f/u/+r/6P/l/+X/6f/r/+3/7f/v/+7/7v/s/+r/6f/o/+j/6v/p/+n/6v/r/+v/
6f/o/+X/5f/l/+X/5//n/+j/6P/n/+f/6P/o/+j/6P/o/+j/5v/n/+f/5//o/+j/6f/p
/+f/5//n/+f/6f/q/+r/6v/q/+r/6v/q/+z/6v/o/+n/7P/w//v/DwAiADAAOABDAFMA
cgCgAM4A8QD7AO4A0wCsAH8AUAAZAND/h/8q/7z+i/6r/tr+Bf86/2j/h/+j/7r/yP/V
/9//4//p/+r/6//t//H/9P/3//f/9//3//j/+//8//7//v//////AQACAAAAAAAAAAAA
AgADAAMAAwABAAMAAwAEAAYABgAGAAgACgAKAAoACwAJAAoACgALAAwADwARABIAEQAR
ABIAEgASABIAEwAVABgAGAAZABoAGAAYABoAGwAbABwAHgAfACIAIwAkACUAJAAlACcA
KAApACwALAAtADAAMQAyADMANAA1ADgAOgA8AD0APgA/AEAAQQBBAEEAQwBEAEYARgBG
AEUARQBEAEQAQwBDAEIAPgA9ADwAOwA6ADgAOAA1ADMAMQAvACwAKwAnACQAIwAhAB8A
HAAaABcAFQATABEAEQAQAA4ADAAJAAcABgAGAAMAAgAAAAAA///+//3//P/9//z/+//7
//j/+P/4//j/+f/4//j/+P/2//b/9f/1//b/9v/2//b/9v/2//b/9v/4//n/+f/6//j/
+P/4//n/9//4//j/+P/6//r/+//7//v/+//7//z//P/8//v/+//8//z//P/8//z//P/8
//z//v/+//7//v/9//z/+//5//n/+P/3//f/+f/5//n/+P/4//j/9//3//n/+f/5//j/
9P/0//P/8//z//T/9P/y//L/8f/x//L/8v/x//H/8P/x//H/8v/z//P/8v/w/+//8P/w
//D/8P/u/+7/7v/u/+z/6//r/+v/7f/t/+3/7f/t/+3/7f/t/+3/7P/s/+z/7P/s/+z/
7P/s/+z/7P/s/+z/7P/s/+z/7v/u/+7/7f/r/+v/6//r/+v/7P/s/+v/6//r/+v/6//q
/+z/7P/q/+r/6v/q/+v/6//s/+z/7P/t/+7/7v/u//D/8f/x//H/8v/y//P/8//z//P/
8f/v/+//7f/q/+r/6P/l/+X/5f/n/+n/6f/p/+j/6P/m/+X/5f/l/+b/5v/l/+X/5v/o
/+n/6P/o/+X/5f/l/+X/5f/l/+b/5v/m/+f/6f/q/+j/6P/o/+j/5v/n/+f/5//m/+b/
5//n/+f/5//n/+f/6f/q/+r/6v/q/+r/6v/q/+j/6P/q/+v/6v/u//X/AwAWACoANgA9
AEkAWgB4AKYAzQDnAO4A3wDAAJMAXAApAOz/pf9k/xD/s/6R/rT+3/4I/z7/bf+L/6b/
vP/N/9f/3//l/+r/7//u//H/8//1//b/9//4//r/+//8//7//v/9//3///8AAAEAAgAD
AAQABAAFAAUABQAFAAcABwAIAAgACAAIAAoACAAIAAgACQALAAwADAANAAsADQAOAA4A
DwAPABAAEAASABIAEwAVABQAFAAVABYAFgAWABgAGQAZABoAHAAdAB4AHwAgACEAJAAl
ACcAKAAoACoAKQApACwALQAuAC8AMAAxADQANgA4ADkAOgA7ADwAPQA9AD0APQA+AEAA
QABAAD8APwA+AEAAPwA/AD4AOgA5ADgANwA2ADQANAAxAC8ALQArACgAJwAjACAAHwAd
ABsAGAAWABUAEwARAA8ADgAOAA0ADAAJAAcABgAGAAUABAACAAIA///+//3//P/7//r/
+f/5//r/+v/6//r/+f/4//j/+P/6//r/+f/5//r/+v/6//r/+v/6//r/+v/6//v/+//8
//z//P/8//3//f/+//7//v/9//z//P/7//3//f/9//7//v/+//3//f/+//7//v/+//7/
/v/+//7//v/+//7//v/+//7//v/9/////v/9//3//f/9//3//P/8//z/+//7//n/+f/5
//j/+P/4//f/9//3//j/+P/2//T/8//z//T/9v/1//X/9P/0//P/8//z//L/8v/x//H/
8v/y//L/8v/w//D/8P/w//L/8f/x//H/8f/x//H/8f/v/+//7//v//H/8P/w//D/7v/u
/+7/7v/u/+7/7v/u/+7/7v/u/+7/7v/u/+7/7f/v/+//7//v/+//8P/w/+//7//v/+//
7//v/+7/7f/s/+r/6//r/+3/7v/s/+z/7P/s/+v/6//s/+z/7f/v//H/8v/x//L/8v/x
//P/9P/0//X/8//z//P/8f/x//H/7//s/+j/5v/j/+P/5f/n/+n/6f/q/+r/6//q/+f/
5//n/+j/6P/n/+f/6P/n/+f/5f/k/+X/5f/l/+X/5f/l/+b/5v/l/+X/5v/m/+b/5v/m
/+b/5v/n/+f/5//k/+T/5f/l/+f/5//n/+f/5//o/+j/6P/m/+b/5v/m/+j/6P/o/+v/
7P/w//n/DQAgAC4ANgA/AFEAbgCYAMQA4wDzAOoAzQCsAH8ASgAPAMj/gf8y/8j+i/6j
/tb+Af80/2T/hf+f/7T/xP/T/93/4//p/+7/7//v//H/8v/z//b/9//4//r/+//8//7/
/v/9//3///8AAAAAAAAAAAAAAgADAAMAAwADAAUABQAGAAgACAAIAAoACAAIAAgACQAL
AAwADAANAA0ADwAQABAADwAPABAAEAASABIAEwAVABQAFAAVABYAGQAaAB0AHwAeAB4A
HwAfAB4AHwAgACEAJAAlACcAKAApACwALAAtADAAMQAyADMANAA1ADgAOgA+AD8AQABB
AEIAQwBDAEMAQwBEAEYARgBIAEcARwBGAEQAQwBDAEIAQQBBAEEAQQA+ADwAPAA5ADcA
NQAzADAALwArACgAJwAjACEAHgAcABsAGQAXABUAEwASABAADgANAAsACgAKAAkACAAG
AAYAAwACAAEAAAD///7//f/9//z//P/8//z/+//6//r/+v/4//j/9//3//b/9v/2//b/
9v/2//b/9v/4//n/+f/6//j/+P/4//n/+//8//z//P/6//r/+//7//3//f/9//7//v/+
//3//f/+//7//v/+/wAAAAAAAAAA/v/+//7//v8AAAAAAAD///3//P/7//v/+//7//v/
+v/8//z/+//7//v/+//7//r/+v/6//n/+f/3//j/+P/2//b/9f/1//b/9P/z//P/8v/0
//P/8//z//T/9P/z//P/8v/y//L/8v/w//D/8P/w//L/8f/x//H/7//v/+//7//v/+//
7//v/+//7v/u/+7/7v/u/+7/7v/w//D/8P/w/+7/7v/u/+7/7v/u/+7/7f/t/+3/7f/t
/+v/7P/s/+v/7f/t/+3/7f/s/+z/7P/s/+z/7f/t/+3/7f/u/+7/7v/s/+r/7P/u/+7/
7v/u/+3/7f/u/+7/7v/v//D/8P/w//L/8//z//P/9P/0//X/9//3//f/9f/0//P/8P/s
/+z/6v/n/+f/6//t/+//7//u/+z/6//o/+j/6f/q/+z/6v/p/+n/6v/r/+v/6f/o/+n/
6f/p/+n/6P/n/+f/5v/n/+f/6P/o/+b/5v/m/+b/6P/p/+n/6f/q/+r/6//r/+n/6f/p
/+n/6f/q/+r/6v/q/+r/6v/q/+z/7P/u/+//8P/2////EQAkADAAOABBAFUAdACgAMwA
8QD9APIA2QC6AI8AYAArAOT/mf88/8r+kf6x/uT+D/9A/27/j/+r/8D/zP/X/+P/6//t
/+7/7//y//X/9//5//j/+f/6//z///8AAAIAAgADAAMABQAGAAYABgAGAAYACAAJAAkA
CQAHAAkACQAKAAsADAANABAADwAOAA0ADQAPABAAEAARABMAFQAWABYAFQAVABYAFgAY
ABgAGQAbABwAHAAdAB4AIAAgACIAIwAjACQAJgAnACcAJwAnACcAKQArAC4AMAAxADQA
NAA1ADgAOQA6ADsAPQA/AEMARgBHAEcARwBHAEkASwBMAE0ATQBOAFAAUABSAFEAUQBQ
AFIAUQBRAFAATABLAEoASQBIAEYARgBDAEEAPwA9ADoAOQA1ADIAMQAxAC8ALAAqACgA
JQAiAB8AHQAcABoAGAAXABUAFAAUAA8ADgAMAAwACwAKAAkACAAFAAQAAwADAAIAAgAC
AAIAAQAAAAAAAAD+//7//f/9//z//P/8//z//P/8//z//P/9////AAACAAAAAAAAAAEA
AQACAAIAAgAEAAQABQAFAAMAAwADAAQABAAEAAMAAwAEAAQABAAEAAYABgAGAAYABgAG
AAYABgAEAAQABAADAAQABAAEAAUABQAFAAUABAACAAIAAQABAAEAAQABAAAAAAAAAP//
//8BAAIAAgAAAP///f/8//z//v/9//3//P/8//v/+//7//r/+v/5//n/+v/6//r/+v/4
//j/+P/4//j/9//3//f/9//3//f/9//3//f/9//3//f/9v/2//b/9P/0//T/9P/0//T/
9P/0//b/9v/2//b/9v/2//b/9f/3//f/9//3//X/9v/2//X/9f/1//X/9f/0//T/9P/0
//T/9f/1//X/9f/2//b/9v/2//T/9P/y//T/9P/0//T/9//3//j/+P/4//n/+v/6//j/
+v/7//v//f/+//7////9//3//f/7//v/+//5//b/9P/y/+//7//y//X/+P/5//j/9v/1
//L/8//z//P/9P/y//H/8f/y//P/8//x//D/8f/x//H/8f/x//H/8v/y//H/8f/y//L/
8v/y//L/8v/y//P/8//z//T/9P/1//X/8//z//P/8//z//T/9P/0//T/9P/0//T/9v/2
//T/9f/6/wAADQAfADAAOgBAAE0AYwCIALgA5gADAQUB8gDVALQAiQBcAB8A2P+N/yD/
tP6b/s3+/v4p/1r/hP+h/7v/zv/a/+X/7//1//f/+v/7//z///8BAAMABAAFAAYACAAH
AAgACgAKAAsACwANAA4AEAAQABAAEAAUABUAFQAVABMAFQAVABYAFgAWABYAGAAYABoA
GgAZAA==
         </WaveFormData>
      </LeadData>
      <LeadData>
         <LeadByteCountTotal>10000</LeadByteCountTotal>
         <LeadTimeOffset>0</LeadTimeOffset>
         <LeadSampleCountTotal>5000</LeadSampleCountTotal>
         <LeadAmplitudeUnitsPerBit>4.88</LeadAmplitudeUnitsPerBit>
         <LeadAmplitudeUnits>��V</LeadAmplitudeUnits>
         <LeadHighLimit>2147483647</LeadHighLimit>
         <LeadLowLimit>268435456</LeadLowLimit>
         <LeadID>V3</LeadID>
         <LeadOffsetFirstSample>0</LeadOffsetFirstSample>
         <FirstSampleBaseline>0</FirstSampleBaseline>
         <LeadSampleSize>2</LeadSampleSize>
         <LeadOff>FALSE</LeadOff>
         <BaselineSway>FALSE</BaselineSway>
         <ExcessiveACNoise>FALSE</ExcessiveACNoise>
         <MuscleNoise>FALSE</MuscleNoise>
         <LeadDataCRC32>3449549097</LeadDataCRC32>
         <WaveFormData>
3P/c/9z/3P/c/9z/3P/c/9r/2v/a/9r/2v/a/9r/2v/c/9z/3P/c/9r/2v/a/9r/3P/c
/9z/3P/b/9r/2f/Y/9r/2v/a/9r/2P/Y/9j/2P/Y/9j/2P/Y/9r/2v/a/9r/2P/Y/9j/
2P/Z/9r/3P/e/93/3f/f/+D/4v/j/+P/4//k/+b/5//n/+b/5v/l/+T/5v/l/+X/4v/h
/9//3v/e/+H/4//k/+T/4//i/+H/3//d/93/3v/e/93/3P/c/93/4P/g/9//3f/a/9r/
2v/a/9n/2f/Z/9n/2//b/9v/2//d/93/3f/e/97/3v/e/97/2//b/9v/3P/d/97/3//g
/+D/4P/g/+D/3v/e/9//3//i/+D/3//f/+L/4//n/+7/+f8EAA8AGQAjADQAVACAAK0A
0QDlAO4A8gDwAOQAygCRADwA2v9q/xT//v4O/yb/Rv9m/4D/mf+v/77/zv/Y/93/4f/l
/+b/5//o/+r/6v/t/+7/7//w/+7/7v/v//D/8//z//T/9P/2//b/9//3//f/9//3//f/
+f/6//v/+//7//v//P/9//3//f/9//7//v/+//7////+//7///8AAAEAAgADAAQABAAE
AAQABAAHAAgACAAKAAoACgALAAwACwAMAAwADAAPABAAEQASABAAEgATABQAFwAYABkA
GQAaABwAHQAdAB8AIAAhACMAJAAlACYAJgAlACYAJgAmACoAKgArACsAKwArACsAKwAo
ACcAJwAmACUAJAAjACIAHwAeAB0AHAAbABsAGAAXABUAFAATABEAEAAOAA0ADAANAAwA
DAALAAoACQAIAAcACAAHAAYABgAHAAYABQAEAAUABQAEAAMAAwADAAMAAQABAAEAAQAB
AAMAAwABAAAA//////3//f/+/wAAAAAAAAAAAAAAAP////8AAAEAAgADAAMAAwADAAMA
AwAEAAUAAwAEAAUABQAFAAUABAAEAAQABQAGAAYABgAFAAUABQAEAAUABQADAAMABAAF
AAUABQAFAAUABQADAAMAAgACAAMAAwACAAEAAwADAAIAAQAAAAAAAQABAAEA////////
/f/9//3//P/+//7//v/+//3//f/9//z//f/9//3//v8AAAAAAAD//wEA////////AQAB
AAEAAgADAAMAAgACAAAAAAD+//3///8AAAEAAQABAAAA////////AAAAAAAAAAAAAAAA
AAD+//3//f/9////AQD//wAAAAD+//7//v/+/wAAAAABAAIAAwADAAUABgAGAAcABwAH
AAgACgALAAsACQAKAAoACgAKAAkACQAGAAUAAwACAAIAAwAFAAYABgAHAAYABQADAAAA
//////7//v/+////AQAAAAAA///9//r/+v/6//r/+v/7//z//f/7//v/+//7//v/+//7
//z//P/8//z//P/7//v/+//8//z//P/8//z/+v/6//r/+v/8//z//f/9//r/+P/3//n/
/P/9/wMACgATABoAIQArADcATgBwAJoAxQDlAPcAAgEKAQoBAAHkAKUASgDi/27/Hv8W
/y7/RP9i/4b/oP+1/8v/2v/k/+7/9f/5//v//P/9//7/AAAAAAEAAgADAAQABAAEAAUA
BgAHAAcACAAIAAgACAAJAAkACQAJAAkACQALAAwADQANAAsACwAMAA0ADwAPAA8AEAAQ
ABAAEAARABAAEAARABIAEgASABIAEgAUABQAFAAUABcAGAAYABoAGQAYABgAGAAbABwA
HAAcAB0AHgAfACAAHgAgACEAIgAlACYAJwAnACYAKAApACkAKwAsAC0ALwAyADMANAA0
ADMANAA0ADQAOAA4ADkAOQA4ADcANgA1ADYANQA1ADQANQA0ADMAMgAwAC4ALAAqACgA
KQAnACcAJAAiACAAHQAeABwAGwAaABkAGAAYABcAFgAVABQAEwASABEAEAAQAA8ADgAN
AAwACQAJAAgABwAJAAkACQAHAAUABQAFAAUABQAFAAMAAgACAAMAAgADAAIABAAEAAQA
BAAEAAQAAwABAAIAAwAEAAUABQAFAAUABgAFAAUABQAFAAYABwAHAAkACQAIAAgACAAJ
AAoACgAMAAsACwALAAsACwAKAAcABwAIAAkACQAHAAcABwAHAAUABQAEAAQABQAFAAQA
AwAFAAUABAADAAAAAAABAAEAAAD//wAAAQD////////+//7//v/+//7/+//7//v/+v/7
//v/+//8//z//P/8//v/+//5//n/+f/6//v//P/+//7//f/7//r//P/8//r/+f/5//r/
+//7//v/+v/5//n/+f/6//r/+v/4//j/+P/4//r/+f/5//n/+//7//v//P/7//r/+f/4
//v//P/6//r/+v/6//j/+P/5//r//f/9////AAAAAAEAAQABAAAAAgADAAMABQAGAAYA
BgAEAAMAAwAAAP///f/8//z//f///wAAAAD9//z/+//5//j/+f/7//z/+v/4//f/9//6
//r/+f/3//T/9P/0//T/8//z//P/8//z//P/8//z//P/8//z//T/9P/0//T/9P/z//P/
8//0//T/9P/0//T/9P/0//T/9P/y//L/8//z//L/9P/1//X/9v/3//f//v8HABAAGwAn
ADUASgBuAJoAwQDbAOsA9gAAAf4A8gDOAIEAIAC2/07/Gv8k/zr/UP9w/47/pv+7/8n/
0v/g/+r/7f/v//P/9v/2//b/9//2//n/+v/7//z//P/8//3//v/9//3//v/+////AAAC
AAMABQAFAAUABQADAAQABQAFAAcABwAIAAkABwAHAAcACAAKAAoACgALAAoACgALAAwA
DAAMAAwADAAOAA4ADgAOAA8AEAAQABIAEgASABMAFAAVABYAFgAWABcAGAAZABoAGgAc
AB0AHgAdAB4AHwAfACIAJAAlACUAJQAmACcAKQAqACsALAAsAC8AMAAwADAAMgAyADMA
MwAxADEAMQAxADAALwAvAC4ALQAsACsAKgApACgAJwAmACMAIwAgAB8AHwAeAB0AGwAY
ABYAFQAUABMAEgASABEAEgARABAADwAMAAsACgAKAAsACgAJAAgABQAFAAQAAwABAAEA
AQD//wAAAQACAAMAAQABAP///v/+/////v////7/AAAAAAAAAAAAAAAA/////wAAAQAC
AAIAAQAAAP///////wAAAQABAAIAAwADAAMAAwACAAIABAAFAAYABgAEAAMAAwADAAQA
BQAFAAMAAwAEAAUABQADAAMAAwADAAMAAwACAAIAAQABAAAA//8BAAEAAAD///7//v//
///////9//3//f/9//3//f/8//r/+v/6//r/+//7//v/+v/5//n/+f/6//j/+P/4//f/
+f/3//f/9//1//X/9f/2//f/9//2//b/9v/2//T/8//1//b/9//3//f/9v/1//X/8//0
//T/9P/0//T/9P/0//L/8f/x//H/8//z//P/9P/2//b/9v/2//H/8P/y//L/8v/y//T/
9P/1//b/9f/1//f/+P/6//v/+//7//z//v///////f/+//7//v8AAP/////8//n/9//2
//b/9//5//r/+v/3//b/9f/z//H/8f/y//L/7//u/+7/7//w//D/7//t/+z/7P/s/+z/
6//r/+v/6//r/+v/6//r/+3/7f/t/+7/7P/s/+z/7P/r/+v/6//s/+r/6v/q/+r/7P/s
/+z/7P/u/+7/7//v/+z/7P/t/+3/7v/x//X//P8JABIAGwAlADMATgB0AKAAxQDfAOsA
8gD0AOwA3ACwAGEAAgCY/zr/Fv8i/zT/TP9u/4r/oP+3/8X/0v/e/+b/6f/r/+3/7v/x
//L/9P/0//P/9P/1//b/9v/2//f/+P/7//v//P/8//v/+v/6//n/+//7//v/+//9//7/
//////3//f/+////////////AAAAAAAAAAABAAIAAgADAAQABAAEAAQABAAEAAQABAAE
AAcACAAIAAoACgAKAAsADAANAA4ADgAOAA0ADgAPABAAEAASABMAFAAVABYAFwAXABYA
GAAZABkAHQAeAB8AIQAgACEAIgAiACMAJAAkACQAJgAmACcAJwAmACUAJAAjACQAIwAj
ACIAIQAgAB8AHgAbABoAGQAYABcAFwAUABMAEAAOAAwACQAKAAgABwAGAAUABAAEAAMA
AgABAAAA///+//3//P/8//v/+v/5//j/+P/5//n/+f/3//f/9//1//X/9f/1//X/9f/1
//P/8v/z//P/8f/x//T/9v/2//b/9f/0//P/8f/x//L/8//0//X/9f/1//X/9v/1//X/
9f/3//j/+f/5//f/9//2//b/9P/1//b/9v/4//f/9//3//b/9//3//X/9f/2//f/9//1
//X/9f/1//X/9f/0//T/8//z//L/8f/x//H/8P/v//D/8P/x//H/7//t/+3/7f/t/+3/
7f/s/+z/7P/s/+z/6//r/+v/6v/n/+f/5//o/+r/6v/q/+n/6//p/+n/6f/p/+n/6f/q
/+n/6f/o/+j/6f/q/+n/6f/r/+z/7f/t/+z/6v/o/+f/5//o/+j/6P/m/+b/5v/m/+b/
5f/l/+X/5f/l/+X/5v/k/+T/5P/k/+f/5//k/+T/5P/k/+T/5v/m/+f/6P/n/+f/6f/q
/+r/6//r/+v/6v/s/+3/7f/t/+7/7v/u/+z/6//r/+j/5//n/+j/6v/q/+v/6//q/+v/
6v/p/+f/4//j/+T/5P/j/+L/4v/j/+T/5P/j/+H/3f/c/9v/2v/Z/9n/2f/Z/9v/2//b
/9v/2//b/9v/3P/c/9z/3P/c/9v/2//b/9z/3v/e/97/3v/c/9z/3P/c/9z/3P/d/93/
3P/g/9//3f/e/9//4f/o//P/AAAJABMAGwAqAEoAdgCjAMcA2wDkAOgA6gDeAMgAlQBE
AOL/dP8W//b+BP8a/zb/Wv92/4//o/+0/8L/zv/X/9v/3f/e/9//4P/i/+L/5f/m/+f/
6P/m/+b/5//o/+v/6//s/+z/7P/s/+3/7f/t/+3/7f/t/+7/8P/y//P/8f/x//L/8//z
//P/8//0//T/9P/0//X/9P/0//X/9v/3//j/+f/6//v/+v/5//j/+v/8//3/AAAAAAAA
AQACAAEAAgACAAIABQAGAAcACAAIAAoACwAMAA0ADgAPAA8AEgAUABUAFQAXABgAGQAb
ABoAGwAcABwAHwAgACAAIAAiACIAIwAjACUAJQAlACUAIgAhACEAIAAfAB4AHQAcABsA
GgAZABgAFQAVABIAEQARABAADwANAAoACAAHAAYABwAGAAYABQAGAAUABAADAAQAAwAC
AAIA///+//3//P/9//3//P/7//v/+//7//n/+f/5//n/+f/5//n/9//2//j/+f/4//n/
+f/6//n/+P/5//r/+//7//n/+v/7//z//f/9//3//f/9//3//v////3//v//////AQAB
AAAAAAAAAAEAAgACAAIAAQABAAEAAgADAAMAAQD//wAAAQABAAEAAQABAAEAAAD///3/
/P///////v/9//3//f/8//v/+v/6//v/+//7//n/+f/5//n/+f/5//j/+P/4//j/+P/3
//f/9//2//P/8//z//T/9v/2//b/9f/1//P/8//z//P/8//z//T/9f/1//T/9P/2//b/
9P/z//P/9P/1//X/9f/0//P/8//z//T/9P/0//T/9P/0//T/8v/x//H/8f/z//P/8//0
//L/8v/y//L/8v/z//T/9P/y//L/8v/y//L/8v/0//T/9P/0//T/9P/1//b/9f/1//f/
+P/6//v/+//7//z//v///////f/+//7//v8AAP/////8//n/9//2//b/+f/7//z//P/6
//j/9v/z//P/8//0//T/8//y//L/8//0//T/8//x//L/8v/y//L/7//v/+//7//x//H/
8f/x//H/8f/x//L/8v/y//L/8v/z//P/8//0//L/8v/y//L/8v/y//L/8v/y//L/8//z
//L/8v/x//H/9P/3//3/AgALABYAHQAnADUAUAB4AKYAzwDpAPUA/AACAf4A8ADIAHsA
HACs/0D/DP8Y/y7/Rv9o/4b/oP+3/8f/1P/g/+r/7f/v//P/9P/1//b/+P/4//n/+v/7
//z//v/+////AAD/////AAAAAAAAAAABAAEABQAFAAUABQAFAAYABwAHAAUABQAGAAcA
BwAHAAcACAAIAAgACAAJAAoACgALAAwACgAKAAoACgAOAA4ADgAOAA8AEAAQABIAEAAQ
ABEAEgAUABYAFwAYABcAGAAZABoAGgAcAB0AHgAfACAAIQAhACIAJAAlACUAJwAoACkA
KwAsAC0ALgAuAC8AMAAwADAAMgAyADMAMwAzADMAMwAzADMAMwA0ADQAMQAwAC8ALgAr
ACoAKQAoACcAJwAkACMAHwAeAB0AGwAcABoAGQAYABUAFAAUABMAEgARABAADwAOAA0A
DAAMAA0ADAALAAoACQAJAAgABwAFAAUABQADAAMAAwADAAMAAwADAAEAAAD//////f/9
//7/AAAAAAAAAAAAAAAA/////wAAAQACAAMAAwADAAMAAAD///////8BAAIAAwADAAMA
AwACAAIAAgADAAQABAAEAAMAAwADAAQABQAFAAMAAwAEAAUABQADAAMAAwADAAUABQAE
AAQABQAFAAQAAwACAAEA///9//3//v8AAAEA///9//3//f/7//v/+//6//z//P/8//z/
+//7//v/+v/5//n/+f/6//j/+P/4//f/9//1//X/9f/3//f/9//4//f/9//2//b/9v/2
//T/8//z//T/9f/1//X/9P/z//P/8//0//T/9P/y//L/8v/y//P/8//0//X/8//z//P/
9P/y//L/8v/y//P/8//z//L/8P/w//D/8P/y//L/8v/z//T/8v/y//L/8v/y//L/8//0
//f/9//5//r/+P/5//n/+f/8//7///////3//v/+//7/AAD//////P/7//n/+P/4//j/
+f/5//j/+f/4//f/9f/x//H/8v/y//H/8P/w//H/9P/0//P/8f/u/+7/7v/u/+//7//v
/+//7f/t/+3/7f/v/+//7//w/+//7v/t/+z/7f/t/+3/7v/u/+7/7v/u/+7/7v/u/+7/
8P/w//H/8f/w/+7/7f/t/+7/8f/1//r/AwAMABUAHwApADoAWgCEALEA1QDpAPQA/AD8
APYA3gCjAEgA4v92/yT/Fv8s/z7/Wv96/5T/qf+9/8r/1v/i/+f/6//t//D/7//w//L/
8v/1//b/9//4//b/9v/3//j/+//7//z//P/+//7/////////////////AQACAAMAAwAC
AAEAAQABAAIAAwAEAAYABAAEAAQABQAGAAYABwAIAAoACgAKAAoACgAKAAoACgALAAwA
DAAOAAwADAANAA4ADQAOAA4ADgAQABIAFAAWABQAFgAXABgAGQAaABsAGwAcAB4AHwAf
ACEAIgAjACUAJgAnACgAKAApACoAKgAqAC4ALgAvAC8ALwAvAC8ALwAsACsAKwAqACsA
KgApACgAJQAkACMAIgAhACEAHgAdABsAGgAZABcAFgAUABMAEgARABAAEAAPAAwACwAK
AAkACAAHAAYABgAFAAQAAwACAP/////+//3//v///wAA///+//3//P/7//3//f/7//r/
+//7//n/+f/5//r/+f/4//r/+v/6//n/9//4//n/+v/7//v/+//7//v/+//8//3/+//8
//3//f/9//3//P/8//z//f/+//7/AAD///////8CAAMAAwABAP//AAABAAEAAwADAAMA
AwACAAEA///+///////+//3///////7//f/6//r/+//7//n/9//3//f/9f/1//X/9P/2
//b/9v/2//P/8//z//L/8f/x//H/8v/z//T/9f/1//X/8//z//P/8//z//P/9P/0//P/
8f/w//L/8v/w/+//8f/y//P/8//x//D/7//v//H/8v/y//L/8v/y//L/8v/w/+//7//v
//H/8f/x//L/8P/w//D/8P/x//H/8f/w//D/8P/w//D/7v/u/+7/7//v/+//7//w/+//
7v/u/+7/7v/u//D/8P/x//L/8f/x//P/9P/2//f/9//3//j/+v/7//v/+f/6//r/+v/6
//n/+f/2//H/7//u/+7/8f/z//T/9P/z//L/8f/v/+z/6//r/+r/6//q/+r/6//s/+z/
6//p/+j/6P/o/+j/5//n/+f/5//l/+X/5f/l/+f/5//n/+j/5//m/+X/5P/l/+X/5f/m
/+b/5v/m/+b/5P/k/+T/5P/k/+T/5f/l/+b/5P/h/+P/5P/l/+v/9P/9/wYADwAbACUA
PABiAI4AtwDRAOEA6ADuAOoA3AC4AG0AEACo/0T/Dv8U/yj/Pv9c/3r/kP+n/7f/xP/O
/9j/3f/h/+P/5P/n/+j/6v/q/+r/6v/q/+r/7P/s/+3/7v/x//H/8v/y//H/8P/w/+//
8f/x//H/8f/v//D/8f/x//P/8//0//X/9f/1//X/9v/0//T/9P/1//j/+P/5//r/+v/6
//r/+v/7//r/+f/4//r//P/9/wAA/v/+////AAADAAQABAAEAAUABgAHAAgABwAIAAgA
CAALAAwADQANAAwADgAPAA8ADwAQABEAEwAUABUAFgAWABcAGAAYABgAGgAaABsAGwAZ
ABkAGQAZABgAFwAXABYAFwAWABUAFAARABAADwAOAAsACwAIAAcABQAEAAMAAQAAAP7/
/f/8//n/+P/4//f/9v/1//T/8//y//H/8P/w/+3/7P/r/+r/6f/p/+j/5//p/+n/6f/n
/+f/5//n/+f/5//n/+X/5P/j/+P/4f/h/+L/5P/k/+T/4v/i/+L/4f/i/+T/5v/o/+j/
5//m/+X/5P/j/+P/4//l/+b/5//n/+n/6f/o/+j/5v/n/+j/6P/o/+f/5//n/+j/6f/p
/+f/5//o/+n/6f/o/+f/5v/l/+P/4//i/+L/5f/l/+T/4//j/+P/4v/h/+L/4v/j/+P/
4f/f/9//3//e/93/3P/a/9j/2P/Y/9j/1//X/9f/1v/Y/9n/2v/c/9n/2P/X/9X/1//V
/9X/1f/V/9X/1f/W/9X/1f/U/9T/1v/W/9T/0//V/9b/1//X/9f/1v/V/9X/1//Y/9j/
2P/Y/9j/2P/Y/9j/1//X/9f/2P/Z/9r/3P/b/9r/2f/Y/9f/1//X/9b/1v/W/9b/1v/W
/9j/2P/Y/9j/2P/Y/9j/2P/Z/9r/3f/d/9//4P/g/+H/4f/h/+D/4v/j/+P/5f/m/+b/
5v/k/+P/4//g/97/3f/d/97/4f/j/+T/5P/j/+L/4f/f/9v/2//c/9z/2//a/9r/2//d
/97/3v/d/9z/3P/c/9z/2//b/9v/2//c/93/3v/f/93/3f/d/97/3P/c/9z/3P/d/93/
3f/e/9z/3P/c/9z/3f/e/9//4P/g/+D/4f/h/97/3P/f/9//3v/f/+P/6v/x//z/AwAP
ABkAJgBCAGwAmwDBANsA5gDqAO4A5gDUAKkAWgD+/5L/Jv/y/vz+FP8s/1D/cP+J/6H/
tP/C/8z/0//b/9//5P/j/+T/5v/m/+f/6P/p/+r/7P/s/+3/7v/t/+3/7v/u//H/8v/0
//X/9//3//f/9//5//r/+//7//v/+//8//3/+//7//v//P/+//7//v////7//v///wAA
/v/+//7//v8BAAIAAwAEAAMABAAEAAYABgAGAAcACAAJAAoACgAKAAsADAANAA4AEAAS
ABMAFAATABQAFQAVABgAGgAbABsAGwAcAB0AHwAgACEAIgAiACUAJgAmACYAJgAmACcA
JwApACkAKQApACoAKQApACgAJQAkACMAIgAjACIAIQAgAB0AHQAaABkAGQAYABcAFQAS
ABAADwAOAA0ADAAMAAsACwALAAsACwAIAAcABgAGAAUABAADAAIAAQABAAAA////////
///9//////////////////3//P/+/////v//////AAD///7/AAAAAAAA/////wAAAQAC
AAEAAQABAAEAAQABAAIAAwABAAIAAwADAAUABQAEAAQABAAFAAYABgAGAAUABQAFAAYA
BwAHAAUAAwAEAAUABQAFAAUABQAFAAcABwAGAAYABwAHAAYABQAFAAUABAADAAAAAAAB
AAEAAQD///////8BAAEAAQAAAP7//v/+//7//////////v/9//3//f/+//z//P/8//v/
/f/7//v/+//7//v/+//8//3//f/8//z//P/8//r/+f/5//r/+//7//v/+v/5//n/+f/6
//r/+v/8//z//P/8//z/+//7//v/+f/5//n/+v/8//z//P/8//v/+//7//r/+v/6//r/
+v/4//j/+P/5//f/9//5//r//P/6//r/+v/6//j/+P/5//r//f/9////AAD+////////
/wIABAAFAAUABQAGAAYABgAEAAMAAwAAAP3/+//6//r/+//9//7//v////7//f/7//n/
+f/6//r/+f/4//j/+f/6//r/+f/3//T/9P/0//T/9f/1//X/9f/1//X/9f/1//X/9f/1
//b/9v/2//b/9v/1//X/9f/2//b/9v/2//b/+P/4//j/+P/2//b/9//3//j/+P/5//n/
+P/5////BgAPABgAIQApADcATgB2AKIAyQDpAPcAAAEIAQgB/ADcAJUAOgDQ/1z/Ev8S
/yj/Qv9i/4L/mv+x/8P/0P/e/+j/7//1//n/+v/6//r/+//6//3//v///wAAAgACAAMA
BAAEAAMAAwACAAQABAAFAAUABwAHAAcABwAHAAgACQAJAAkACQAKAAsACQAJAAkACgAM
AAwADAANAA4ADgAPABAAEAAQABAAEAASABIAEgASABMAFAAUABYAFwAYABoAHAAcABwA
GwAaABkAGgAbABwAHgAgACEAIgAjACQAJQAlACYAKAApACkAKQAqACsALQAvADEAMwA0
ADUANgA2ADYANgA2ADcANwA5ADkAOQA5ADYANQA1ADQANAA0ADQANAAxADAALwAuACsA
KwAoACcAJQAkACMAIQAfABwAGgAYABkAGAAYABcAFgAVABQAEwAQAA8ADgAOAA8ADgAN
AAwACQAJAAgABwAFAAUABQADAAMAAwADAAMAAwADAAEAAAABAAEA//////7/AAAAAAAA
AAAAAAAA//8BAAIAAwAEAAQAAwACAAEAAwADAAQABQADAAQABQAFAAUABQAEAAQABAAF
AAYABgAIAAcABwAHAAgACQAJAAcABQAGAAcABwAJAAkACQAJAAcABwAGAAYABwAHAAYA
BQAHAAcABgAFAAIAAgADAAMAAwABAAEAAQABAAEAAQAAAP7//v/+//7//f/9//3//P/7
//v/+//8//z//P/8//v/+//5//n/+f/7//v/+//8//3//f/8//z/+v/6//j/9//5//r/
+//7//v/+v/5//n/9//4//j/+P/6//r/+v/6//r/+f/5//n/+f/5//n/+v/6//r/+v/6
//f/9//3//b/+P/4//j/+P/4//j/+P/5//f/9//3//j/9//3//f/+P/2//X/+P/6//r/
+v/6//r/+v/7//z//P/7//z//P/+/////////wAAAgADAAMABQAGAAYABgAEAAMAAwAA
AP///f/8//z///8BAAIAAgD+//z/+v/3//b/9//5//r/9//2//b/9//2//b/9f/z//P/
9P/1//b/9P/z//L/8f/x//H/8f/x//H/8f/x//L/8v/y//L/8v/y//P/9P/2//X/9P/z
//L/9P/0//T/9P/0//T/9f/1//T/9P/3//f/9v/5//3/BAANABYAHwAnADUATgB0AKAA
xwDjAPMA/AAEAQIB+gDaAJMAMgDG/1j/Hv8g/zj/UP9u/4z/ov+5/83/1v/i/+z/8f/1
//X/9v/3//j/+v/6//n/+v/7//z//f/+/wAAAgADAAMABAAEAAQABAAFAAUABwAHAAcA
BwAFAAYABwAHAAgACQALAA0ACwALAAsADAAMAAwADAANAA4ADgAPABAADgAOAA4ADgAQ
ABAAEAAQABEAEgASABQAFgAWABcAGAAXABgAGAAYABcAGAAZABoAHAAeAB8AIAAhACIA
IwAjACQAJgAnACcAKwAsAC0ALwAvAC8ALwAuADAAMgAzADQANAA0ADUANQA3ADcANwA3
ADgANwA3ADYAMwAyADEAMAAvAC4ALQAsACsAKwAoACcAJQAkACMAIQAiACAAHwAeABwA
GgAZABcAFgAVABQAEwASABEAEAAQAA8ADgANAAwADQANAAwACwAKAAkACAAFAAcABwAH
AAcABwAHAAUABAAFAAUAAwADAAIABAAEAAQAAgACAAIAAQADAAQABQAGAAUABQAFAAUA
BgAFAAUABQAHAAgACQAJAAcABwAGAAYABgAHAAgACAAKAAkACQAJAAgACQAJAAcACQAK
AAsACwAKAAkACAAHAAgACQAJAAoACQAJAAgABwAFAAUABAADAAMABAAGAAcABQADAAMA
AwAFAAUABQAEAAMAAgABAAAAAQABAAEAAAD///////8AAP7//v/+//3//v/9//7////9
//3//f/+//3//f/8//z//f/+//3//f/7//z//f/9//3//P/7//v/+f/6//r/+v/6//r/
+v/6//z/+//7//v/+f/5//n/+v/8//z//P/8//v/+//7//r/+v/6//r/+v/4//j/+P/5
//f/9//3//j/+f/5//n/+v/6//n/+P/2//j/+P/4//j/+v/6//v//P/7//v//f/+//7/
////////AAACAAMAAwADAAQABAAEAAQAAwADAAAA+//5//j/+P/6//3///8AAP7//P/6
//f/9//3//j/+P/1//T/9P/1//b/9v/1//P/9P/0//T/9P/z//P/8//z//P/8//z//P/
8//z//P/9P/y//L/8v/y//P/8//z//T/8v/y//L/8v/y//L/8v/y//L/8v/z//P/9P/y
//H/7//y//X/+/8CAA0AFAAbACUANQBSAHwApgDLAOMA7QD2APwA+gDqALgAZQAGAJr/
Pv8e/zD/Rv9e/3z/lP+q/7//z//Y/+T/6v/v//H/8//y//X/9v/4//j/+f/6//v//P/8
//z//f/+//////8AAAAAAAAAAAEAAQADAAMAAwADAAMABAAFAAUABQAFAAYABwAHAAcA
BwAIAA==
         </WaveFormData>
      </LeadData>
      <LeadData>
         <LeadByteCountTotal>10000</LeadByteCountTotal>
         <LeadTimeOffset>0</LeadTimeOffset>
         <LeadSampleCountTotal>5000</LeadSampleCountTotal>
         <LeadAmplitudeUnitsPerBit>4.88</LeadAmplitudeUnitsPerBit>
         <LeadAmplitudeUnits>��V</LeadAmplitudeUnits>
         <LeadHighLimit>2147483647</LeadHighLimit>
         <LeadLowLimit>268435456</LeadLowLimit>
         <LeadID>V4</LeadID>
         <LeadOffsetFirstSample>0</LeadOffsetFirstSample>
         <FirstSampleBaseline>0</FirstSampleBaseline>
         <LeadSampleSize>2</LeadSampleSize>
         <LeadOff>FALSE</LeadOff>
         <BaselineSway>FALSE</BaselineSway>
         <ExcessiveACNoise>FALSE</ExcessiveACNoise>
         <MuscleNoise>FALSE</MuscleNoise>
         <LeadDataCRC32>3024415412</LeadDataCRC32>
         <WaveFormData>
+v/6//r/+v/7//z//f/+//3//P/7//r//P/8//z//P/6//r/+v/6//r/+v/6//r//P/8
//z//P/7//r/+f/4//n/+v/7//z//P/8//z//P/6//r/+v/6//r/+v/6//r/+f/4//f/
9v/4//n/+v/8//////////////8BAAMAAwAEAAUABgAIAAYABQAEAAMABQAGAAYABAAB
AP///f///wIAAwAEAAQAAgABAAAA/f/5//n/+v/6//n/+P/4//n/+//7//r/+f/2//X/
8//y//T/9f/1//T/8v/y//L/8v/0//T/9P/1//P/8v/y//H/7//v/+//7//w//L/8//0
//T/9P/0//T/8v/z//P/8//5//f/8//z//H/8f/x//H/9f/7/wcAEAAXACIAPABjAIsA
sQDPAOkAAwEcASkBHgHkAIsALADZ/6H/hv+E/4v/mv+l/7D/vv/N/9f/5P/t//D/8P/2
//b/9v/1//X/9f/3//j/+f/7//r/+v/5//n/+//7//z//P///////v/+//3//f/9//7/
/v8AAAAA///+//7///8AAP7//v/+////AgACAAIAAgAAAAAAAQABAAQABAAEAAQAAgAC
AAIAAwAFAAcABwAHAAgACQAJAAkABwAIAAoACgAMAA0ADwAPAA0ADQAPABAAEwATABMA
FgAXABcAFwAYABoAGwAcAB0AHwAhACIAIgAgACAAIAAhACQAJAAmACcAKQAnACcAJwAk
ACQAIwAjACMAIwAjACIAHgAeAB0AHAAbABoAGQAZABgAFwAXABUAEQAPAA8ADQANAA4A
DwAPAAsACwAKAAkABwAHAAYABgAIAAYABQAEAAMAAgACAAIAAgACAAEAAAD/////////
/wEAAQABAAEAAQD////////8//z//f/9////AAAAAAAA/v/+//////8BAAEAAgACAAQA
BAAEAAQAAwACAAIAAQADAAMAAwADAAQABAAEAAQAAgACAAIAAgADAAMAAwACAAIAAgAC
AAIAAwADAAMAAwABAAAA///////////////////+//3//P/6//r/+v/6//r/+//8//z/
+v/6//n/+P/4//n/+f/5//n/+f/5//f/9f/0//T/9f/3//j/+P/4//b/9v/1//X/+P/4
//j/+f/8//z/+v/5//f/9//3//f/9//4//j/+P/4//f/9//3//f/9//3//f/+v/6//j/
+P/2//b/9//3//f/9//3//n/+P/2//b/9v/2//j/+f/6//z//f/9//3//f/9////AQAB
AAMAAwADAAQAAwADAAMAAwADAAQABAACAAEA///9////AAABAAIAAgACAAEAAAD9//r/
+f/5//j/+P/4//n/+//5//n/+P/3//P/8//y//L/9P/1//X/9P/y//L/8v/y//T/9P/0
//X/9f/0//T/8//z//P/8//z//X/9v/2//b/9f/0//P/8v/0//X/9f/1//X/8f/x//H/
8f/x//X/9f/1//n/AQAKABMAJABAAGMAiQCtAMkA4QD/ABYBIQESAdYAdwAaAMv/l/+I
/4j/j/+c/6v/tP/C/8//2f/i/+v/8P/y//L/8v/z//P/9P/1//b/9v/2//f/9//4//j/
+f/5//n/+v/6//v/+//6//r/+f/5//n/+v/8//7//v/9//r/+v/7//z//v/+//7///8A
AAAAAAAAAP7//v//////AgACAAIAAgAAAAAAAAABAAIABQAGAAcABwAHAAYABQAFAAYA
CAAIAAoACwANAA0ACwALAA0ADgARABEAEQAUABcAFwAXABgAGQAZABkAGQAcAB8AIQAi
ACEAIAAfAB8AIgAiACQAJQAlACMAIwAjACQAJAAjACMAJQAlACUAJAAfAB4AHAAaABoA
GgAaABsAGAAXABcAFQAVABMAEwARABIAEgASABEADgANAAsACQAHAAcABgAGAAYABAAD
AAIA///+//7//v/9//7//v/+//v/+//7//v/+//7//v/+//9//v/+//7//n/+P/4//f/
+P/6//v//P/7//r/+v/5//v/+//8//z//P/8//z//P/8//z//f/9//3//f/9//3//v/+
//7//v8AAAAAAAAAAP////////7//v/+//7//v////////////7//P/6//n/+//7//v/
+//7//r/+f/4//b/9v/2//b/9v/3//j/+P/3//b/9P/y//T/9f/1//X/9f/1//X/8//z
//L/8v/z//P/9P/0//T/8P/w/+//7//x//L/8//1//T/9P/y//H/8f/x//H/8f/z//T/
9P/0//P/8f/w/+//8P/x//L/8//y//L/8P/w//D/8P/x//H/8//z//P/8//w/+//7v/r
//H/8v/y//L/8v/y//H/8f/x//L/9P/1//b/9//1//f/+f/5//f/9//3//j/+v/7//z/
/f/8//z/+//4//n/9//1//f/+P/5//r/+v/3//X/8//v//D/8f/z//T/8P/u/+3/7f/u
/+//7//v/+v/6//q/+r/6v/r/+v/6v/s/+z/7P/s/+v/6v/p/+n/6v/q/+v/6//p/+n/
6f/p/+f/6P/o/+j/6v/q/+r/6v/p/+n/6P/n/+f/6f/r/+n/6//p/+X/4//l/+3/9/8C
AA0AHgA6AF0AfQCbALMAzQDnAPwAAwHoAJ4AQQDs/6v/h/+A/4T/jf+c/6n/tv/C/8n/
zf/Y/9//4v/k/+j/6P/n/+f/6P/p/+j/6P/o/+n/6f/q/+r/6//q/+n/6f/o/+r/6//r
/+z/7f/t/+3/7v/t/+7/7f/r/+3/7v/w//L/7//u/+3/7f/w//D/8P/w//D/8P/x//H/
8P/w//D/8P/x//L/8//1//L/8//y//H/8//1//b/9//1//b/+P/4//b/9//5//n/+v/7
//7/AAD+//3//P/+/wAAAQACAAQABAAFAAYABwAIAAkACQAIAAsADAANAA8ADwAOAA8A
DwAPAA0ADQANAA4ADgANAA0ACwALAAsACgAKAAoACQAIAAYABAACAAEAAgABAAEA////
//3//f/7//j/+P/4//f/9v/3//f/9//0//P/8f/w//L/8P/v/+7/7//u/+7/7v/q/+r/
6f/o/+j/6f/q/+v/6v/p/+j/5//p/+f/5//n/+b/5v/n/+f/5f/m/+b/5v/o/+j/6f/p
/+j/5//n/+b/6P/o/+j/6P/q/+r/6//r/+n/6f/p/+n/7P/s/+z/7P/r/+r/6f/o/+v/
6//r/+r/6v/q/+r/6v/p/+n/6f/p/+r/6v/q/+v/6f/p/+n/6f/r/+r/6f/o/+j/6P/o
/+j/5f/l/+X/5P/l/+b/5v/m/+X/5f/k/+P/5f/l/+X/4//l/+T/5P/l/+T/5P/j/+L/
4//k/+T/5f/l/+T/4//j/+b/5v/k/+P/4//j/+P/4//h/+L/4v/i/+P/4//k/+X/4//j
/+P/4//k/+T/4v/i/+T/5P/l/+X/4//j/+P/4//m/+f/6P/n/+X/5P/k/+T/5P/k/+b/
5//o/+r/6v/p/+j/5//o/+v/7v/v/+//7//v//D/8f/x//H/8f/z//T/9P/y/+//7f/r
/+3/8P/x//L/8v/u/+3/7P/p/+f/5//o/+j/6f/o/+j/6f/p/+n/6P/n/+X/5f/k/+T/
5P/l/+X/5P/i/+L/4v/i/+P/5P/l/+f/5f/k/+T/4//l/+X/5f/l/+X/5v/m/+b/5P/k
/+T/5P/l/+f/6P/p/+f/5//n/+X/5f/l/+X/5//t//f///8GAA8AJABCAGUAiQCnAL0A
0wDpAPYA9QDSAIYALQDe/6f/jf+G/4b/j/+g/6v/tv/G/9H/2f/i/+n/6P/q/+r/6v/t
/+3/7v/v//L/8v/y//P/8v/y//H/8f/0//X/9//4//b/9f/z//L/9P/1//b/+P/4//r/
+v/5//j/+P/5//r//P/8//z//f/9//z/+//6//z//P/9//3//P/8//z//P/8//z//P/9
//7/AQACAAMAAgADAAMAAwAFAAYACAAIAAYABwAJAAkABwAHAAkACgAMAA0ADgASABIA
EQAQABAAFAAVABYAFwAXABkAGgAaABwAHAAcAB0AIAAgACIAIwAiAB8AHgAdAB0AHgAe
AB8AHwAfAB8AHgAcABwAGwAaABsAGgAZABkAFwAVABQAEQAQAA8AEAAPAA4ADgAOAA0A
CwALAAoACQAJAAkACAAIAAYABAADAAIAAwACAAIAAgAAAAAA///+//v/+//7//v//f/9
//3//f/7//n/+f/5//v//P/+/////v/+//3//P/6//r/+//7//z//f///wAA/f/8//v/
+v/7//z//v///////////////f/8//v/+v/8//7/AAACAAIAAQAAAP7//v/+//7//v//
/////////////v/9//3////////////+//z/+v/4//r/+v/6//r/+f/5//n/+P/4//j/
9//2//j/+f/5//n/+f/5//n/9//1//T/9P/1//f/+P/4//j/9P/0//P/8//2//b/9v/3
//f/9v/z//H/8v/z//T/9f/3//j/+P/4//X/8//y//H/8v/z//T/9f/z//L/7//u//D/
8P/x//H/8f/x//H/8f/v/+//7//t//H/8//y//D/8P/w//D/8P/x//L/9P/1//X/9f/1
//T/9f/2//X/9//3//f/+P/5//n/+f/5//j/+P/3//T/9f/1//X/+f/3//f/9//2//X/
9f/1//P/7//v//D/8P/x//D/8P/x//P/8//y//H/7v/t/+v/6v/q/+v/6//q/+r/6v/q
/+r/6v/q/+r/6//t/+z/7P/r/+n/6f/p/+n/6v/s/+3/7v/u/+7/7v/u/+z/7f/t/+3/
7//x/+3/6//r/+v/6f/p/+3/8////wgAEQAcADYAWwCBAKcAxQDdAPUAEgEhARwB7gCX
ADQA4f+j/4T/gP+H/5b/pf+w/7z/xf/R/9z/5f/q/+7/8P/w/+//7//w//H/8//0//X/
9//1//b/9v/3//f/9//4//j/+f/5//j/+P/5//n/+f/6//v//v///////f/8//z//P/+
//7//v///wAAAAAAAAAA///+//7//f///wAAAQACAAAAAAAAAAEA//8BAAEAAQADAAUA
BgAHAAQABAAFAAQABwAJAAwADQAPAA8AEQASABAADwAOABAAEgATABQAFgAWABcAGAAZ
ABkAGwAcABwAHgAeAB4AHwAeAB4AIAAhACUAIwAjACMAIAAgAB8AHwAfAB8AHwAeABwA
HAAbABoAGQAYABcAFwAWABUAFQATABEADwAPAA0ADAAMAAwACwALAAsACgAJAAcABwAG
AAYACAAGAAUABAACAAAA///+//7//v/9//z/+//7//v/+//7//v/+//7//z/+//8//3/
+//6//r/+f/8//7///8AAP3//P/8//v//f/9//7//v8AAAAAAAAAAP7//v//////AQAB
AAEAAQAAAAAAAAAAAP7//v/+//7/AAABAAIAAgAAAAAAAAAAAAMAAwADAAMAAgAAAP7/
/f/9//3//f/9//7//v/+//7//P/8//z//P/7//v/+//6//z//P/7//r/+f/5//j/9//4
//n/+v/5//j/9v/1//X/9//4//j/+P/2//b/9f/1//T/9P/0//X/+P/4//b/9f/z//P/
8//z//X/9v/2//b/9P/z//P/8//z//P/8//z//T/9P/y//L/8P/w//H/8f/y//P/9P/1
//P/8//z//H/8f/z//P/8//z//P/8//z//P/8P/y//L/8v/y//L/8//0//b/9v/1//T/
8//2//n//P/9//v/+//7//z/+//7//v/+//8//7////+//v/+f/3//n//P/9//7//v/6
//n/+P/1//P/8//0//T/9f/0//T/9f/z//P/8v/x//H/8f/w//D/8P/x//H/8P/w//D/
8P/w//L/8v/y//P/8f/w//D/7//x//H/8f/x/+//8P/w//D/7v/u/+7/7v/w//H/8f/x
/+//7f/t/+3/7//x//H/7//x//n/AQAIABEAKABKAHEAmQC3ANEA6QABARQBGQH8ALAA
TwD0/63/h/+C/4T/jf+c/6n/uP/I/9P/2//k/+n/6v/s/+7/7v/x//H/8v/z//T/9P/0
//X/9f/2//b/9//3//f/+P/4//f/9//2//b/+v/7//z//v/9//7//f/7//r/+v/7//z/
/v/+//7///////7//f/8//3//v8AAAEAAAAAAAAAAAAAAAAAAAABAAIABQAGAAcABQAF
AAQAAwAFAAgADAAOAAsACwAMAAsACwALAA0ADgAQABEAEgAWABYAFQAUABQAFwAZABsA
HQAeAB8AHwAeAB8AIAAhACMAJAAkACYAJwAoACUAJAAjACUAJgAmACcAJQAlACUAJAAi
ACIAIQAgAB8AHgAdAB0AGgAZABkAFwAWABUAFgAVABIAEgASABEADQANAAwACwALAAsA
CgAKAAkABgAEAAIAAwACAAIAAgAAAAAA///+//v/+//7//v/+//7//v/+//5//f/9//3
//f/+P/6//v/+f/6//r/+v/8//z//f/9//3//f/+//7/+//6//n/+P/5//r//P/9//v/
+//7//v//P/8//z//P/+//7//v/+//3//f/9//z//v/+//7//v///////////////v/9
//3//v///wAAAQD+//z/+v/4//v//P/9//7/+//7//v/+v/6//r/+f/4//r/+//7//v/
+v/5//j/9f/2//b/9//5//f/+P/4//j/9v/2//X/9f/2//b/9v/3//b/9v/0//P/9f/1
//X/9f/z//T/9P/0//b/9f/1//X/9f/1//X/9f/0//T/8v/y//T/9P/1//X/8//z//P/
8//x//H/8f/v//H/8//z//P/8f/x//H/8f/z//P/8//1//b/9P/0//T/9P/y//P/9P/2
//n/+f/5//n/+P/5//r/+f/6//v//P/+//3//f/9//3//f/+//7//P/9//v/+f/7//v/
+//7//r/+f/5//n/9//z//P/9P/0//P/8v/y//P/9f/1//T/8//v/+//7v/u//D/8f/x
//D/7v/u/+7/7v/u/+7/7v/v/+//7v/u/+3/7f/t/+3/7f/v//D/8P/w/+7/7v/u/+7/
8P/x//H/8f/v/+//7f/r/+v/6//t/+3/7//1//3/BgANABgAMABVAHsAnQC7ANMA7QAE
AREBBgHOAHUAGgDP/53/jP+O/5P/nv+r/7L/wP/L/9X/3P/l/+z/7v/w//D/7//v//D/
8f/0//T/9P/1//P/9P/0//X/9f/1//b/9v/4//n/+f/6//r/+f/4//j/+v/8//z/+//5
//j/+P/4//n/+v/7//3//P/8//z//P/6//r/+//7//3//v///wAA/v/+//7//////wEA
AQABAAIAAwADAAMAAgACAAMAAgAFAAcACgALAAoACQAKAAoADQANAA0AEAARABEAEQAS
ABIAEwAUABUAFwAZABoAGgAcABwAHAAdABwAHAAeAB8AIwAhACEAIQAeAB4AHQAdAB8A
HwAfAB4AHAAcABsAGgAZABgAFwAXABYAFQAVABMAEQAPAA8ADQAOAA4ADgANAAoACQAH
AAUABQAFAAQABAAEAAIAAQAAAP7//P/7//r/+//8//z//P/6//n/+P/3//f/9//3//f/
+f/3//f/9//0//T/9f/1//f/+P/4//j/9v/2//f/9//3//f/+P/4//r/+v/6//r/+P/4
//n/+f/7//v/+//7//r/+v/6//r//P/8//z//P/////////+//z//P/8//z//v///wAA
AQAAAP7//P/7//v/+//7//v//P/8//z//P/7//r/+f/4//f/9//3//b/9P/0//P/8v/0
//X/9f/1//X/9f/1//P/8f/w//D/8f/0//b/9//4//X/9P/y//H/9P/0//T/9f/0//T/
8v/x/+//7//v/+//8P/y//P/9P/y//H/8f/x//H/8f/x//H/9P/0//L/8v/w//D/8f/x
//P/8//z//P/8//z//P/8f/x//P/8//z//P/8//z//P/8v/x//D/7//y//L/8//z//H/
8P/u/+7/7v/u/+//8f/z//b/9f/1//X/9f/3//n/+//7//3//f/9//7//v/9//z/+//8
//7////+//r/9//0//X/9//5//v//P/6//n/+P/1//L/8f/x//D/8P/w//H/8//x//H/
8P/v/+3/7f/s/+z/7P/t/+3/7P/s/+z/7P/s/+7/7v/u/+//7f/s/+z/6//r/+v/6//r
/+3/7v/u/+7/7f/s/+v/6v/r/+3/7v/v/+//7f/p/+n/6//r/+3/7//z//f///8KABEA
IABAAGMAiQCpAMEA1wDvAAIBBQHoAKIARwD2/7n/lf+K/4z/lf+i/63/tv/E/8//1//i
/+n/7P/s/+r/7P/u/+//8f/z//P/8v/x//H/8f/y//L/8//0//X/9//4//j/9//1//T/
9//3//f/+P/4//r/+v/5//j/+P/5//r/+//8//3///////7//f/8//7//v//////AAAA
AAAAAAD///7//f/9/wAAAwAEAAUABQAFAAQAAwAFAAYACAAIAAoACwANAA0ADAALAAwA
DAAOAA8AEAAUABMAEwATABQAFgAXABgAGQAbAB0AHgAeABwAHAAcAB0AHwAgACMAJQAl
ACMAIwAjACIAIgAhACEAIQAhACEAIAAgACAAHwAeAB8AHgAdAB0AGwAZABgAFQAUABMA
FAATABIAEgASABEADwAPAA4ADQANAA0ADAAMAAsACAAGAAQABQAEAAQABAAEAAQAAwAC
AAEAAQABAAEAAwADAAMAAwACAP///v/9//3//v8AAAEA//8AAAAAAAD+//7//////wAA
AQADAAQAAwACAAEAAAACAAIAAwADAAUABQAFAAUABgAGAAYABgAGAAYABgAGAAcABwAH
AAYABgAGAAYABgAFAAUABQAFAAMAAgABAAEABAAFAAYABwAFAAQAAwACAAQABAAEAAQA
AwADAAMAAgABAAAA/v/8//7//////////v/9//z/+f/8//z//f////7//v/9//z//P/8
//v/+//+//7//v///////v/7//n/9//3//f/9//4//r/+//8//r/+f/5//n/+v/7//z/
/f/9//z/+f/4//n/+v/8//3//f/9//3//f/7//v/+//5//n/+//7//v/+f/5//n/+f/3
//n//P/8//z//P/8//n/+f/5//r//P/9//7//////wEAAwADAAIAAQAAAAAABAAFAAYA
BwAGAAYABQACAAIAAQAAAAMAAwADAAMAAgACAAEAAAD9//3//f/+//7/+v/4//f/9//6
//v/+//7//n/+f/4//j/9//3//b/9P/3//j/+f/6//j/+P/4//n/+f/4//j/9//5//n/
+f/5//j/+P/3//b/9//4//n/+v/4//n/+f/5//f/9f/5//v/+f/3//f/9//1//f///8M
ABUAIAA4AFsAgQCpAMsA4wD9ABgBLQEwAQ4BvQBaAAEAtf+K/4T/i/+W/6X/tP/C/9H/
3f/k/+n/8P/4//z//v/+//3//f/9//z//P/8//3//v8AAAEAAwAAAP/////+/wIAAwAD
AAQABwAHAAcACAAGAAgACAAHAAcACAAKAAwACQAIAAcABwAKAAoACgAKAAgACAAJAAkA
CAAIAAgACAALAAwADQAPAA4ADwAOAA0ADgAPAA8ADwARABIAFAAUABQAFQAXABcAGQAZ
ABsAHAAaABkAGAAaAB0AHQAdAB4AIAAhACIAIwAjACUAJgAmACcAKAApACsAKgAqACwA
LQAxAC8ALwAvADAAMAAvAC8ALQAtAC0ALAAsACwAKwAqACgAJgAkACMAIwAjACQAIwAf
AB0AHQAbABkAGAAXABUAFgAXABcAFwAUABMAEQAQABAADgANAAwADQAMAAwADAAJAAgA
BgAEAAQABQAGAAcABgAFAAQAAwAGAAUABgAHAAQABAAFAAUAAwAEAAQABAAGAAYABwAH
AAUABQAGAAYABgAGAAYABgAEAAQABQAFAAcABwAHAAcACAAIAAgACAAIAAgACAAIAAcA
BwAHAAYABgAGAAYABgAHAAcABwAHAAkACAAHAAcABwAHAAcABwAHAAYABQAEAAQABAAE
AAQAAQABAAEAAAABAAIAAgACAAEAAQAAAP//AAABAAIAAQABAAAAAAABAAAAAAD///7/
/f/+//7////+//7//v///wAAAAD+//3////////////+//7//f/8//7//f/9//3//f/9
//3//f/+//7//P/8//z//P/9//3//P/7//r/+f/6//v//P/7//n/+//7//v//f/9//3/
/f/7//v/+//7//j/+v/7//v//P/8//z//P/8//v/+//7//z////////////9////AQAB
AAMAAwADAAQABQAFAAUABQADAAQABAACAAEA///9////AAABAAIAAgACAAEAAAD9//3/
/f/+//7//P/6//n/+f/5//n/+P/3//P/8//y//L/8v/z//P/8v/z//T/9f/2//P/8v/x
//H/8v/y//P/8//x//H/8f/x//P/9P/0//T/9P/0//T/9P/x//H/8P/v//P/9f/1//P/
8f/v/+//7f/v//X///8KABMAJgBGAGsAjwCxAM0A5QADARwBJQEQAc4AbQAQAL//jf9+
/4D/i/+c/6n/sv/A/8v/0//c/+X/7P/y//T/8v/y//H/8f/x//L/8v/y//P/9f/2//b/
9//2//X/9f/0//f/9//2//b/9//3//f/+P/4//r/+v/5//r/+v/7//z/+//6//n/+f/8
//z//P/8//z//P/9//3//v/+//7//v8AAAAAAAABAP//AQABAAEABQAHAAgACQAHAAgA
CgAKAAcABwAIAAcACgALAA4AEAAPAA8ADwASABQAFQAWABgAGQAZABkAGQAbAB0AHgAe
AB8AIAAhACMAIgAiACQAJQApACcAJwAnACYAJgAlACUAJQAlACUAJAAkACQAIwAiAB8A
HgAdAB0AHAAbABsAGQAVABMAEwARABAAEAAQAA8ADQANAAwACwAHAAcABgAGAAgABgAF
AAQAAQAAAAAAAAD+//7//f/8//3//f/9//3/+//7//v/+//5//f/9//3//b/9v/3//f/
9//4//j/+P/5//r//P/9//r/+f/5//j/+f/6//v//P/6//r/+//7//v/+//7//v//v/+
//7//v/8//z//P/8//7///8AAAAA/v/+//7//v///////////////v/9//3/+//7//v/
+//8//z//P/8//z//P/8//z/+f/5//n/+P/6//r/+f/4//f/9//2//X/9//3//f/9f/z
//L/8v/z//H/8v/y//L/8v/y//H/8f/y//L/8v/z//b/9v/0//P/8f/x//H/8f/x//L/
8v/y//L/8f/x//H/7//v/+//7//x//L/8f/y//D/8P/x//H/8f/x//H/8f/z//P/8//x
//D/8f/w/+//8f/x//H/8f/x//H/8f/x//H/8P/w/+//8P/x//L/8//v/+7/7v/v//D/
8f/y//L/8//0//b/9v/1//T/8//0//f/+v/7//n/+f/5//r//f/9//3//f/9//7//v/8
//n/9//1//f/+f/7//3//v/5//f/9f/x//L/8//1//b/9f/0//T/9f/0//P/8f/v/+7/
7//v//D/7//v/+7/7P/u/+7/7v/u/+z/7P/s/+3/7f/s/+z/6//s/+3/7v/v/+3/7v/u
/+7/8P/w//D/8P/u/+//7//v/+3/7f/v/+//7//v/+//7//v//X//f8GABEAJgBEAGcA
jQCrAMMA2wD1AAoBEQH8ALgAWQAAALv/kf+G/4j/kf+e/63/uv/I/9P/2f/e/+f/6v/s
/+z/7P/v/+//8P/x//D/8P/w//H/8//0//T/9f/1//X/9v/2//X/9f/0//T/9v/3//j/
+v/3//j/9//1//X/9v/4//r/+P/4//j/+f/5//j/9//2//f/+P/6//v/+//6//n/+P/4
//j/+P/5//v//f/9//3//P/9//3//f///wAAAgACAP////8AAP//AAABAAQABgAHAAcA
BwAKAAkACQAJAAoADwARABMAFQAUABUAFQAUABUAFgAXABkAGAAYABoAGwAbABkAGQAZ
ABsAHAAcAB0AGgAZABgAFgAVABYAFgAWABUAFAATABMAEAAPAA8ADQAOAA0ADgANAAkA
CAAHAAUAAwADAAIAAQABAAEAAAAAAP///P/6//j/+P/4//n/+v/2//b/9f/0//X/9f/1
//X/8//z//P/8//x/+//7//v//D/8P/x//H/8P/w/+//7v/v//D/8v/z//P/8//0//T/
8v/y//L/8v/0//T/9f/1//P/8//z//P/9P/0//T/9P/2//b/9v/2//b/9f/0//L/8//0
//X/9v/2//X/9P/z//T/9P/0//X/9f/1//X/9f/0//L/8P/u/+//8P/x//L/7//v/+//
7v/v//D/8P/w/+//7//u/+3/7f/t/+3/6//t/+z/7P/t/+z/7P/r/+r/6//s/+z/7f/t
/+z/6//r/+v/6v/n/+X/6P/p/+r/6//q/+r/6f/o/+j/5//n/+f/5//n/+f/5//m/+b/
5P/k/+b/5v/n/+f/5f/l/+X/5f/n/+f/5//l/+X/5//n/+f/5v/l/+T/4//l/+X/5f/l
/+X/5P/k/+P/4//j/+P/4//n/+T/4f/g/+D/4P/g/+D/4v/j/+T/5v/l/+X/5f/l/+X/
5//p/+n/6f/p/+n/6v/r/+v/6//r/+3/7v/u/+z/6v/n/+T/5f/o/+n/6v/q/+b/5f/k
/+H/3//f/+D/4P/f/97/3v/f/93/3f/c/9v/2v/b/9v/3P/a/9v/2//a/9r/2v/a/9r/
2v/a/9r/2//Z/9j/2P/X/9n/2f/Z/9n/1//Y/9j/2P/W/9b/1v/W/9j/2f/Z/9n/2//X
/9P/0//T/9X/1f/X/93/4f/n/+7/+f8QADAAVQB5AJcArQDDANsA7ADpAL4AbAAVAMr/
k/95/3j/fv+F/5D/m/+m/7T/vf/F/8z/0//W/9j/2P/W/9n/2f/a/9v/2v/a/9r/2//Z
/9r/2v/b/93/3f/e/97/3f/d/9z/3P/f/9//3//g/97/4P/g/9//3v/e/9//4P/g/+L/
5P/h/w==
         </WaveFormData>
      </LeadData>
      <LeadData>
         <LeadByteCountTotal>10000</LeadByteCountTotal>
         <LeadTimeOffset>0</LeadTimeOffset>
         <LeadSampleCountTotal>5000</LeadSampleCountTotal>
         <LeadAmplitudeUnitsPerBit>4.88</LeadAmplitudeUnitsPerBit>
         <LeadAmplitudeUnits>��V</LeadAmplitudeUnits>
         <LeadHighLimit>2147483647</LeadHighLimit>
         <LeadLowLimit>268435456</LeadLowLimit>
         <LeadID>V5</LeadID>
         <LeadOffsetFirstSample>0</LeadOffsetFirstSample>
         <FirstSampleBaseline>0</FirstSampleBaseline>
         <LeadSampleSize>2</LeadSampleSize>
         <LeadOff>FALSE</LeadOff>
         <BaselineSway>FALSE</BaselineSway>
         <ExcessiveACNoise>FALSE</ExcessiveACNoise>
         <MuscleNoise>FALSE</MuscleNoise>
         <LeadDataCRC32>3325989804</LeadDataCRC32>
         <WaveFormData>
5v/m/+b/5v/o/+r/7P/u/+v/6v/p/+j/6v/q/+r/6v/p/+j/5//m/+T/5P/k/+T/5f/m
/+f/6P/l/+T/4//i/+X/5v/n/+j/6v/q/+r/6v/p/+j/5//m/+b/5v/m/+b/5f/k/+P/
4v/i/+L/4//l/+j/6f/s/+3/7P/s/+3/7P/v//D/8f/z//P/8//y//D/7v/v/+//7//t
/+z/7P/t//D/8f/x//L/8v/v/+z/6//p/+n/6f/p/+X/5f/l/+T/5f/m/+b/5f/i/97/
3f/c/9//4v/j/+T/4P/f/93/3P/f/+D/4P/g/+L/4f/g/9//3f/c/9z/3P/e/9//3//e
/9v/2//b/9z/3P/c/93/3f/l/+D/3P/a/9n/1//U/8//zf/R/9j/4P/l//D/BwApAFIA
fACiAMMA5wAOASgBJQHzAJ4ARQABANX/t/+n/6b/rP+s/6//uP/D/8n/0f/Z/9z/3P/d
/9v/2//b/9z/3f/e/+D/4f/h/+D/3//f/9//4f/i/+L/4v/i/+H/4f/i/+H/4v/h/+D/
4f/i/+P/5P/k/+T/5P/k/+X/5P/i/+D/4//l/+j/6v/p/+f/5v/m/+j/5//n/+f/5//o
/+n/6f/p/+v/7P/s/+3/7v/w//L/7//u/+//7v/v//D/8//1//P/8v/y//P/9v/4//j/
+v/8//z//P/8//z//v/+/wAAAgAFAAcACgAIAAkACQALAA4ADwAPABAAEQARABEADwAO
AA8AEAAQABIAEgARAA8ADQAMAAsACwAJAAkACQAJAAoACgAKAAgAAwADAAEA/f8AAP//
//8AAP3/+v/3//X/8//z//P/8//y//H/8P/s/+n/6f/p/+n/6//q/+n/6P/m/+b/5P/k
/+b/6P/o/+j/6P/n/+f/5f/h/+H/4f/h/+L/5P/n/+r/6//q/+f/4//l/+X/5f/l/+n/
6v/r/+v/6f/m/+X/5P/n/+j/6v/t/+z/6//q/+f/5f/l/+X/5//p/+n/6P/n/+X/5f/l
/+b/6f/q/+r/6//q/+f/4//g/+H/4//l/+j/5//n/+X/4//h/9//3//h/+P/4//j/+P/
4P/f/93/3P/c/97/3v/e/9//3//d/9z/2f/Z/9n/2//c/93/3//g/9z/2//Z/9j/2v/c
/9z/3//i/+L/4v/i/93/2//b/9v/3f/e/97/3v/c/9z/2//b/93/3v/g/+D/4P/h/+H/
3v/a/9r/2v/a/9z/3f/e/97/3v/b/9r/2f/Y/9n/2v/c/9//4f/h/+P/4//h/+L/5P/k
/+X/5v/n/+n/5//n/+b/5P/m/+f/5//n/+f/5v/m/+f/5v/n/+f/6P/p/+f/5f/l/+L/
4f/g/9//3//f/9//3v/e/97/3f/b/9r/1v/V/9T/1f/Y/9n/2v/Y/9f/1f/U/9b/2P/Z
/9r/2v/Z/9j/1//U/9T/1f/W/9j/2f/Z/9j/1v/V/9T/1P/W/9b/1//X/9X/0v/Q/87/
zf/L/8z/yf/F/8f/zP/U/9v/6P8BACEARgBuAJIAswDVAPgAEAELAdkAhAAxAPH/x/+x
/6X/ov+m/6j/p/+w/7n/wf/J/9H/1P/U/9P/0f/P/8//0P/R/9L/1P/V/9X/1P/T/9P/
0//T/9T/1P/U/9b/1f/V/9b/0//U/9P/0v/T/9T/1f/W/9b/1v/W/9b/2v/a/9n/2P/Y
/9n/2//c/9n/1//W/9b/2f/Z/9r/2//Y/9j/2P/X/9n/2//c/9z/3P/c/93/3v/c/9z/
3v/e/+D/4P/i/+P/4f/g/+D/4f/m/+j/6P/q/+z/7P/s/+z/7f/u/+3/7v/x//P/9P/2
//X/9f/0//X/+v/7//v//P/9//3//f/7//n/+//9//7///8AAAAA///8//r/+P/3//n/
+f/5//n/9//2//X/8v/t/+//7//t/+3/6//q/+r/5//k/+H/3//d/93/3f/d/9z/2//a
/9b/0v/R/9D/z//Q/9D/0P/Q/8//zv/L/8r/yv/M/8z/zP/M/8v/y//J/8f/x//H/8f/
yf/K/8z/zv/O/8z/yP/D/8X/x//J/8v/zP/M/8z/y//I/8b/xv/G/8f/yP/K/83/zP/L
/8r/x//G/8f/yP/L/8v/y//K/8n/x//H/8f/yP/L/8z/zP/N/8r/x//D/8D/w//F/8f/
yv/J/8n/x//F/8H/v/+//8H/wv/D/8T/xf/D/8H/vv+8/73/wP/B/8L/wf/B/7//vv+7
/7v/u/+9/73/vf++/77/vP+7/7n/uP+6/7z/vP+//8D/vv+8/7r/uf+3/7f/t/+4/7r/
u/+8/7n/uP+2/7X/t/+4/7r/uv+5/7n/uP+0/7L/sv+y/7L/s/+1/7f/uP+3/7T/sf+v
/7H/tP+2/7b/tv+2/7P/sv+y/7P/tP+1/7j/uf+3/7j/uv+6/7n/uP+3/7f/u/+9/77/
vv+7/7v/uv+5/7f/tv+2/7f/uv+7/7v/vP+5/7X/sf+v/7L/s/+0/7X/sf+v/63/qv+r
/6z/rP+r/6n/pv+m/6b/pf+m/6X/pP+k/6X/pf+m/6T/pP+j/6L/pf+l/6X/pf+k/6T/
pf+m/6P/o/+i/6D/oP+h/6L/pP+h/6D/oP+f/5//oP+g/6L/of+d/5T/jf+L/4//lv+g
/6v/vP/V//X/FgA2AFQAcQCVALQAyAC5AHsAJgDb/6X/hf9z/2//cP92/3r/gf+I/4n/
if+R/5X/lv+Y/5v/nf+c/5v/m/+b/5r/mv+Z/5f/mP+Z/5v/nf+b/5r/mP+W/5n/mf+a
/5z/nP+e/57/nv+b/5r/mf+Y/5v/nP+d/57/nv+c/5n/lv+X/5n/nP+e/5z/m/+b/5z/
mv+Z/5n/mf+b/5z/nf+d/5r/m/+b/5r/nP+c/53/nv+e/57/oP+g/5//nv+f/5//ov+i
/6P/pf+m/6b/pP+k/6j/qP+o/6j/qP+q/6r/rP+s/63/rf+u/6//sf+y/7X/tf+1/7T/
tP+3/7f/t/+1/7X/t/+5/7r/uP+2/7P/r/+v/7D/sf+z/7H/r/+t/6v/qv+q/6r/qP+l
/6f/p/+l/6L/n/+d/5z/m/+a/5n/mf+U/5P/kv+R/5D/j/+O/4r/iP+J/4r/i/+I/4b/
hP+C/4T/hv+G/4j/hv+G/4T/gv+D/4P/hP+D/4P/g/+D/4P/gv+C/4P/hP+I/4j/hv+D
/4P/g/+D/4P/hf+G/4f/h/+H/4b/h/+I/4f/hv+G/4f/iv+L/4z/i/+H/4f/h/+J/4r/
i/+L/4v/jf+N/43/jv+O/47/jf+N/4//j/+O/47/jf+N/43/jv+N/43/i/+J/4r/if+K
/43/i/+J/4f/hf+G/4f/h/+I/4b/hv+E/4L/g/+D/4H/gP+B/4H/gf+D/4D/f/9//37/
f/9//37/fv99/37/ff9//4L/gv+C/4L/gf+B/4P/hf+F/4b/hv+G/4n/iv+K/4v/i/+M
/47/jv+Q/5H/kf+O/4//kP+R/5L/kv+T/5T/lP+Y/5j/mP+Z/5n/mP+Y/5j/mP+Y/5v/
nv+i/6f/pf+l/6f/p/+q/6z/r/+w/7P/tP+1/7f/uP+5/7n/uP+8/7//wf/D/7//vv++
/7//wf/D/8T/xv/I/8X/wv/B/7//v/+//7//v//B/8P/xP/F/8b/xv/F/8b/xP/F/8b/
yP/K/8r/yv/H/8f/xv/G/8n/zP/O/9D/0P/P/87/zf/N/87/0P/S/9D/0f/R/9D/0f/R
/9H/0v/U/9b/2f/b/9v/2v/a/9j/1f/V/9T/0//V/9v/4P/m/+3/AAAdAEEAaACKAKYA
xQDjAP4ABgHtAKsAXAAbAPP/2//J/8H/wv/I/8r/0f/e/+X/6//z//f/+P/4//f/+f/6
//v//f///wEAAgACAAEA/////wAAAQADAAYACAAKAAgABwAHAAgACgAMAAwADAAPABAA
EQASABIAEgASABIAFwAYABgAGAAWABcAGQAaABsAGwAcAB4AIAAfAB8AHwAfACAAIQAh
ACMAJQAmACYAJQAkACQAJAAnACgAKwAsACwALAAuAC8ALQAsACwALQAyADYAOAA8ADwA
PAA8ADwAQQBEAEUASABJAEsATABOAFAAUQBRAFMAVwBZAFoAXABbAFsAWwBZAFoAXQBg
AGIAYgBiAGEAXwBdAFwAWwBbAF4AXwBgAGEAXgBcAFoAVgBVAFcAVwBVAFcAVQBUAFQA
UgBQAE4ATQBNAE0ATQBNAEoASQBIAEQARABFAEYARwBJAEgARwBGAEQARABCAEIARQBI
AEkASgBIAEcARwBFAEcASQBLAE0ATABMAE0ATgBPAE4ASwBHAEsATQBPAFEAUABOAEwA
SQBMAEwATgBQAE4ATgBPAFEAUQBPAE0ASQBKAE0AUABVAFIAUQBPAE0ATgBPAFAAUgBR
AFIAUgBTAFUAUwBQAE4ATwBRAFMAVgBVAFMATwBLAEoASQBKAE0ASwBLAEsASwBIAEcA
RQBEAEYASgBMAE4ATABLAEgARgBFAEUARQBHAEkASQBKAEoARwBFAEIAQABDAEYARwBL
AEkARgBDAEAAPgA9AD4APwBBAEQARgBIAEUARABCAEEAQwBEAEYARgBEAEMAQQA8ADwA
PAA8ADwAPgA/AEAAQAA/ADwAOQA3AD8AQgBAAD4APgA+AD4APAA8AD0APwA/AD8AQQBB
AEAAQABBAEAAQQBCAEMARQBEAEUARQBEAEEAQQBAAD8AQABAAEEAQwBBAEEAQABAAEIA
QQBAAEEAPgA9ADwAOwA7ADsAOwA6ADoAOgA5ADcANgAyADEAMAAwADIAMgAyADEAMQAw
ADAALwAwADAAMAAxADEAMQAxAC8ALgAuAC4AMAAxADEAMAAtAC0ALQAuAC0ALAAsACsA
LQAuACoAKAAlACUAIAAbABkAGwAkACwAMwA+AFMAcQCWAL4A4gAFASkBUAFwAXUBTQH6
AJ0AVQAjAAUA9//2//r//v8BAAQACwARABkAIQAmACoAKQApACgAJwAnACcAKAAqACsA
KwAqACkAKQApACcAKAAoACgAKQApACoALAArACwAKwAqAC0ALgAvADAALwAuAC0ALAAu
AC4ALQAsAC0ALwAyADQAMQAtACoAKAArACsALAAtACsALAAtAC0ALAAtAC0ALAAtAC4A
MAAyAC8ALgAvAC4AMAAyADYAOQA6ADoAOwA9ADwAPAA6ADoAPgA+AD4APgA+AEAAQABC
AEUARwBIAEoATABNAE0ATwBRAFEAUABQAFIAUwBUAFMAUgBTAFQAVABUAFQAUwBRAFEA
UABPAE8ATQBNAE0ATQBLAEoASQBGAEEAQwBDAEEAQwBBAEAAQAA/ADwAOQA3ADUANQA1
ADUANAAzADIALgApACkAKQApACsAKgApACgAKAAoACYAJgAlACYAJQAkACcAJwAoACcA
IwAjACMAIwAlACYAKAAqACkAKAAlACEAIgAjACQAJQAnACgAKQApACYAJAAkACQAJQAm
ACgAKwAqACkAKAAlACMAIwAjACUAJgAnACcAJwAlACUAJQAmACUAJgAmACcAJwAlACIA
IAAgACEAIgAkACcAJwAlACMAIQAfAB8AIQAjACMAIwAjACIAIQAfAB4AHQAeAB0AHAAe
AB8AHgAeABwAGwAaABsAHAAdAB8AIAAcABsAGQAYABYAGAAYABsAHgAeAB4AHgAdABsA
GwAbAB0AHgAeAB4AHQAcABoAGQAXABgAGgAaABoAGwAbABgAGAAYABgAGAAZABsAHQAe
ABwAGgAYABcAFwAYABkAGgAbAB0AHgAdABkAFgAYABgAGAAYABoAGgAbAB0AHAAbABwA
GwAcAB4AIQAiACAAIAAgACEAIAAhACEAIAAhACMAJAAlACEAIAAgACEAJAAlACUAJgAk
ACEAHgAdAB0AHQAdAB0AHQAdAB0AHAAaABoAGQAXABkAFgAWABYAFQAWABUAFAATABMA
EgASABQAFgAXABgAFQATABEADwARABIAFAAWABQAFQAVABQAEQARABEAEgATABQAFgAX
ABMAEAAOAA4ADwARAA4ABQADAAcADAASABkALgBNAHMAnADCAOIAAQEjAUABUAE9AfsA
ogBVAB8A+//p/9//4P/k/+j/7//6/wEABwAPABEAEAAQABEAEQATABMAFAAVABUAFgAW
ABUAFQAVABYAFwAZABoAGgAaABkAFwAWABYAFwAaABsAHAAaABoAGgAaABgAGAAYABgA
HAAcABsAGgAXABcAGAAYABsAGwAcAB4AHAAbABsAGwAZABoAGwAbAB4AIQAjACQAIgAg
AB8AHgAhACIAJQAmACUAJAAlACUAJwAmACYAJwArAC4ALwAyADEAMAAvAC4AMgA0ADQA
NgA3ADkAOgA8ADwAPQA9AD8ARABFAEUARgBGAEUARABBAEQARwBKAEwASgBKAEkARwBD
AEIAQQBBAEMAQwBDAEMAQAA+ADwAOAA2ADkAOgA5ADgANQAzADIALQAqACcAJQAmACcA
KAApACUAIwAhABwAHAAdAB4AHwAeABwAGgAYABYAFgAUABQAFgAYABgAGAAVABMAEgAP
AA8AEQATABUAEwAUABYAGAAZABgAFQARABQAFQAWABcAFQAUABMAEQASABIAFAAWABQA
FAAVABcAFgAVABQAEQARABMAFQAZABgAFwAVABMAFAAVABYAGAAXABgAGAAZABkAFwAU
ABIAFQAXABkAHAAZABcAEwAPABEAEQATABcAFgAVABQAEwASABEADwAOAA8AEgATABQA
EgARAA4ADAAOAA8AEAATABIAEQARABAADgANAAsACgALAA4ADwATABIAEAAOAAwADAAL
AAwADQALAAwADAAMAAwADAALAAsADQAOABAAEAAOAA0ACwAGAAgACgAMAA4ADQANAA0A
DAAMAAoACAAHAAgACgAMAA4ADQANAAwACQAHAAkADAANAA4ACwAKAAkACAAIAAgACQAL
AA0ADQAPAA8ADAAMAA0ADAAPABAAEQATABMAEwASABAAEQATABQAFQAVABQAFAAVABMA
EwASABIAEwARAA8ADwAOAA0ADAALAAsACwALAAoACwAMAAwACwAIAAQAAwACAAMABgAH
AAgABgAFAAMAAgADAAQABAAEAAYABQAEAAMAAAAAAAEAAgAEAAUABQAEAAEAAQABAAIA
AgACAAMAAwADAAIAAAD+//v/+//4//X/8//z//r/AgAJABIAJwBFAGoAkACyANUA9wAY
ATIBMQEDAbAAXwAjAPv/5//d/9j/1v/Y/9v/4P/p/+//9f/9/wIABAADAAMAAgABAAEA
AQADAAQABAADAAIAAQABAAEAAQACAAIAAgADAAMABAAGAAMABAADAAIAAwAEAAUABgAF
AAQAAwACAAYABgAFAAQABgAHAAkACgAJAAcABgAGAAcABwAIAAkACQAKAAsACwAJAAsA
DAAMAA4ADgAPABAADQAMAA0ADAANAA4AEQATABEAEAAQABEAEgAUABQAFgAZABoAGwAc
ABwAHgAeACAAIgAlACcAKgAoACkAKQArAC4ALwAvADAAMwAzADMAMQAwADEAMgAyADQA
NAAzADEAMQAwAC8ALwAvAC8ALwAvAC4ALgAuACwAJgAnACYAIwAkACMAIwAkAB8AHAAZ
ABcAEwATABMAEwAUABMAEgAOAAoACQAIAAcACAAIAAgACAAHAAYAAwACAAIABAAEAAQA
BgAFAAUAAwD//////////wEAAgAEAAYABgAEAAAA+//8//3//v///wEAAgADAAMAAAD+
//7//v///wAAAgAFAAQAAwACAP//////////AQACAAMAAwADAAAA///+//7/AgAEAAUA
BwAGAAMA///8//z//f/+/wAAAQABAP///f/7//n/+f/7//n/+f/5//n/+P/3//X/9P/0
//b/9v/2//f/9//1//T/8v/x//D/8f/0//X/9//4//T/8//x//D/8P/y//L/9f/3//b/
9f/0//H/7//v/+//8v/0//X/9v/1//T/8v/x//H/8v/0//T/9P/1//X/8v/w//D/8P/w
//L/8//0//T/9P/y//D/7//t/+7/7//w//H/8//0//P/8v/x/+//7f/t/+7/8P/x//H/
8P/v/+7/7f/s/+//8P/y//X/9P/z//T/8//0//b/+f/6//z//P/8//3/+//7//r/+P/6
//3///8BAPz/+v/5//n//f///wAAAgACAP///P/7//j/9//2//X/9v/3//j/+P/4//j/
9//1//f/9P/0//T/9P/2//b/9v/1//X/9P/0//b/+P/5//r/+f/3//X/8//y//L/8//0
//b/9//3//b/8//z//P/9P/1//b/+P/5//v/+P/0//T/9f/z//L/8f/v/+//9v/8/wMA
EAAtAE8AdgCcALwA2QD3ABYBJgERAdUAggA9AA0A7//Z/8//0P/S/9T/2//k/+3/8f/5
/////v/+//v/+//8//3///8BAP//AAAAAP//AQABAAIAAwAEAAYABwAIAAYABQAFAAYA
BAAGAAYABgAIAAgACAAIAAYABgAGAAYACwAMAAwADAALAAsADAAMAAwACwALAAwADQAN
AA4ADwAOAA4ADgANABAAEwAVABYAEwASABIAEgAUABQAFgAWABcAGAAbAB0AGwAaABoA
GwAgACIAIgAkACUAJAAjACIAJgAoACgAKgAsAC8AMQA0ADMAMwAyADMAOAA5ADkAOgA7
ADsAOwA5ADgAOQA6ADoAOgA6ADkANwA4ADgAOAA5ADsAOwA7ADsAOQA4ADcANAAxADMA
MwAxAC8ALQAsACwAKAAkACAAHQAcAB0AHgAfABwAGwAaABYAEwATABMAEwAUABQAFAAU
ABMAEgAPAA4ADwASABMAFAARAA8ADgALAAwADQAOAA8ADQAOABAAEgATABIADwALAA0A
DwARABMAEQAQAA8ADQAPAA4ADwAQABIAEgATABUAFAATABIADwAQABEAEgAVABMAEwAS
ABEAEwATABMAFAATABQAFAAVABQAEQANAAoADAAPABIAFgAWABUAEgAPAA8ADQANAA8A
DwAPAA8ADwAMAAsACQAIAAoADAAMAAwADAALAAgABgAGAAcACAALAAoACQAJAAgABgAF
AAMAAgAFAAgACQANAA4ADAAKAAgABQADAAMAAwAGAAgACQAKAAcABgAEAAMABQAGAAgA
CAAFAAUABAAAAAEAAgADAAQABgAHAAgACAAHAAQAAQD//wEAAgADAAQABAAFAAUAAwD7
////BAAEAAQABAAEAAIAAAD/////AQADAAcACQAHAAgACgAKAAcABgAFAAUACAALAA0A
DgALAAsACgAJAAkACAAIAAkACgALAAsADAAMAAkABgAFAAcABwAHAAcAAwABAP///P//
/wAAAAD//wEA/v/+//7//P/8//r/+P/7//3//v8AAP7//v/9//z/+v/5//j/9//3//j/
+v/8//v/+//6//j/+v/7//z//v/9//z//P/7//f/9v/4//r/+f/3//b/8f/p/+X/6v/y
//v/BgAdADsAYACIAK4AzwDzABgBPAFNATMB6gCLADsA/f/V/8P/wv/G/8z/0f/W/9//
5f/p/+3/8v/4//3////+//3//f/9//z//P/7//n//P/9////AQD///7//P/6//3//f/+
/wAAAgAEAAQABAACAAIAAgACAAUABgAHAAgACAAGAAMAAAACAAMABQAGAAQAAwADAAQA
BAADAAMAAwAFAAgACwANAAsACwAKAAgACgAKAAsADAAOAA4AEAAQAA4ADgAQABEAFAAU
ABUAFwAYABgAFgAWABoAGgAaABoAHgAgACAAIgAhACMAJAAmACcAKQAqAC0ALwAvAC4A
LgAyADMANAAzADMANQA3ADgANQA0ADIALwAvADAAMQAzADAALwAuAC0ALQAuAC8ALgAq
ACsAKgAnACQAIQAfAB4AHwAeAB0AHQAaABkAGAAXABUAEwARAAwADAANAA4ADwANAAoA
BwAEAAUABgAFAAYABAAGAAYABgAHAAcACAAHAAUABQAFAAUABAAEAAUABgAKAAoACAAF
AAUABQAFAAUABwAIAAkACQAIAAYABgAGAAgACAAJAAsACwALAAsACQAJAAkACQALAAsA
CwAKAAkACwALAAsADAAKAAoACQAJAAoACQAHAAYABgAHAAgACgALAAsACQAHAAYABQAG
AAkABgAFAAQAAwAFAAUABAAEAAIABAAEAAQABwAHAAUABAADAAMAAwAFAAIAAQABAAAA
AAABAAEAAgABAAIAAQADAAUABAADAAIAAAD//wAAAQD+//7//f/8//3//v/+/////v/+
/////v8AAAEAAQD+//7//v/+//7//f/9//3//P/+//7//v////7//v/+//7///8BAAIA
AQABAAEAAAD///r/+v/9//3/AAD+//7//v/+//3//P/8//3//v///wIAAwABAAIABAAE
AAQABAAEAAUACAAJAAkACAAHAAcABgAFAAUABAAEAAUABAAFAAUABgAIAAUAAgABAAIA
AwAEAAUAAgABAAAA/v8AAAAA///9//z/+P/3//b/9P/2//b/9v/3//n/+v/8//v/+v/4
//b/+f/5//n/+f/3//b/9v/2//j/+f/5//j/+P/5//r//P/6//j/9//1//n//P/+//z/
+f/1//D/6f/l/+f/7v/6/wMAFgAxAFMAdgCcAL4A3QAFASoBQgE5Af8ApgBRABEA5f/N
/8P/xv/O/9D/0//a/+H/5//t//P/+P/+/wEA///8//v/+//7//v//P/8//v//v///wEA
AwABAAAA/v/8//3//f/+/wAA/v8AAAAAAAAAAAAAAAAAAAEAAgADAAQAAwACAAAA/v//
/wEABAAGAAQAAwADAAQABAADAAMAAwAEAAYACAAJAAYABwAHAAYACAAKAA0AEAAPAA4A
DwAOAAwADAAOAA8AEAAQABEAEwAVABYAFQAWABsAHAAdAB4AHwAgAB8AIAAhACMAJAAm
ACcAKQAqAC0ALgAtACsAKgAtAC8AMQAxAC8AMQAzADQAMgAyADEALwAwADAAMAAxADAA
LwAuAC0ALAAsACwAKgAmACcAJgAjACEAHwAeAB4AHgAcABoAGQAUABMAEgARABIAEQAQ
AAwACQAJAAkACQAIAAYABAACAAMABAADAAQAAwAEAAMAAgACAAEAAQD///3//f/9//3/
/f/+/wAAAgAEAAQAAgD///3//f/9//3/AAACAAQABQACAAAAAAAAAAAAAAABAAMABwAH
AAcABQADAAMAAwAFAAYABwAHAAcABQAFAAUABgAFAAYABgAHAAgABwAFAAQAAgADAAQA
BgAJAAkABwAFAAUAAwADAAUABAADAAIAAQABAAEAAAAAAP//AAD///7/AQABAP///v/7
//v/+//9//v/+//8//z/+//7//r/+v/4//r/+v/9//7//v/+//7/+//5//n/+f/5//r/
+v/6//z//P/7//v/+v/6//v/+v/7//3//v/8//z//P/8//z/+v/7//z//P/9//z/+//7
//j/+P/4//j/+P/7//3//f/7//v/+v/5//j/+P/5//n//f/9//3//f/4//b/9v/3//j/
+f/6//r/+v/7//3/+//7//3//f///wAAAgACAAAAAAAAAAEAAwAFAAYABgAGAAcABwAH
AAQAAgABAAEABQAHAAgACgAHAAMA///9//7///8AAAEA/////////v/8//z/+//5//r/
+P/5//r/9//4//f/9v/2//f/9//4//f/+P/4//j/9v/1//T/8//1//b/+P/6//n/+f/4
//b/9v/3//j/+v/4//j/+f/5//f/9P/2//j/9//3//T/7//p/+v/8v/4/wMAFgAxAFMA
eACaALgA1QD3ABgBLgEhAekAkgBFAA0A6f/T/8v/yv/O/9L/2f/k/+v/7f/x//X/+P/4
//n/9//4//n/+//9//r/+v/5//f/+f/5//r/+//7//z//P/8//r/+f/5//r/+//+////
AAD9//z/+//6//3//v///wAAAAAAAP///v/9//3//v/+//////8AAAIAAQD///7//f//
/wAAAQABAAMABQAGAAYAAwACAAIAAgAFAAYACQAKAAgABgAGAAUACAAIAAkACwAMAA4A
DgAQABAAEAAQABAAFQAYABkAHAAbABsAGgAaABsAHQAeACEAIgAjACMAJAAlACUAJQAj
ACQAJwAqACwAKgAoACUAIQAhACIAIwAlACMAIwAjACMAHwAeAB0AGgAaAB0AHgAdABsA
FwAUABIAEQAOAAsACQAJAAkACQAJAAUAAwABAPz/+//9////AQD+//z/+v/4//r/+v/4
//j/9v/4//j/+P/1//P/8v/v/+//8f/z//X/8//y//L/8v/2//b/9P/x//L/8//0//X/
9f/0//P/8f/y//L/9P/2//X/9P/0//X/9f/1//X/8//0//X/9v/5//b/9f/z//H/8//1
//f/+v/5//j/9v/1//j/9//1//T/9v/3//j/+v/5//f/8//v//H/8f/z//f/9P/z//L/
8f/z//P/8v/y//D/8v/y//L/8f/x/+//7v/w//H/8v/1//L/8f/x//D/8f/x//D/8P/u
//D/8P/z//T/8v/w/+7/7f/t/+//8f/w//D/7//u/+7/7v/t/+3/7f/u//D/8P/t/+3/
7P/o/+j/6v/s/+7/7f/t/+3/7P/u/+z/6v/p/+v/7P/t/+7/7f/t/+z/6f/q/+v/6//r
/+j/6P/p/+n/6//r/+v/6//w/+7/6v/o/+j/6P/o/+j/6f/q/+z/7//u/+3/7v/t/+3/
7v/w//D/8v/y//L/8//z//P/8v/w//P/9f/2//f/8v/w/+//7//x//P/9P/2//T/8f/u
/+3/7f/t/+3/7f/s/+3/7v/u/+3/7P/q/+f/6P/m/+f/6P/o/+r/6v/q/+j/5//l/+T/
5v/o/+n/6v/o/+f/5v/l/+X/5v/o/+r/6P/p/+n/6P/l/+X/5f/m/+f/6P/q/+v/6//m
/+L/4P/f/+H/3v/b/9v/3//i/+j/8f8EACEARQBsAI4AqgDJAOkABAEMAesAowBUABcA
7f/T/8X/wf/C/8L/wv/J/9L/2f/f/+X/5//q/+r/5//l/+f/5//o/+n/6f/q/+r/6f/o
/+f/5//n/+n/6v/q/+r/6v/p/+n/6v/q/+z/7P/s/+z/7P/s/+z/7P/s/+z/7P/u//D/
8f/w/w==
         </WaveFormData>
      </LeadData>
      <LeadData>
         <LeadByteCountTotal>10000</LeadByteCountTotal>
         <LeadTimeOffset>0</LeadTimeOffset>
         <LeadSampleCountTotal>5000</LeadSampleCountTotal>
         <LeadAmplitudeUnitsPerBit>4.88</LeadAmplitudeUnitsPerBit>
         <LeadAmplitudeUnits>��V</LeadAmplitudeUnits>
         <LeadHighLimit>2147483647</LeadHighLimit>
         <LeadLowLimit>268435456</LeadLowLimit>
         <LeadID>V6</LeadID>
         <LeadOffsetFirstSample>0</LeadOffsetFirstSample>
         <FirstSampleBaseline>0</FirstSampleBaseline>
         <LeadSampleSize>2</LeadSampleSize>
         <LeadOff>FALSE</LeadOff>
         <BaselineSway>FALSE</BaselineSway>
         <ExcessiveACNoise>FALSE</ExcessiveACNoise>
         <MuscleNoise>FALSE</MuscleNoise>
         <LeadDataCRC32>2346342977</LeadDataCRC32>
         <WaveFormData>
8v/y//L/8v/0//T/9P/0//L/8v/y//L/8P/w//D/8P/w//D/8P/w/+7/7v/u/+7/7//w
//H/8v/x//D/7//u//H/8v/z//T/8v/y//L/8v/w//D/8P/w/+7/7v/u/+7/7P/s/+z/
7P/t/+3/7f/v//D/8f/0//X/9//5//n/+f/5//n/+v/7//z//P/8//z/+v/5//n/+P/2
//b/9v/3//r/+//9//7//P/7//r/+f/3//f/9//3//T/8v/w/+7/7v/v/+//7//s/+v/
6f/n/+n/6f/q/+r/6P/o/+j/6P/o/+j/6P/o/+n/6P/o/+n/6f/o/+f/5//n/+f/5v/m
/+b/5v/m/+f/5v/l/+T/4//m/+X/5f/n/+T/4v/c/9H/yv/K/9H/1v/a/+X/+P8WADoA
YgCFAKgAzQDzABABFgH5AL4AewBHABwA+f/i/9v/2P/S/9H/1v/a/97/4v/l/+X/5f/n
/+X/5f/k/+T/5P/l/+b/5v/n/+f/5v/m/+b/5//o/+r/6//p/+j/6P/n/+b/5v/m/+b/
5//o/+r/6//p/+n/6f/p/+f/6P/o/+j/6f/q/+v/7f/t/+3/7f/v/+//7//v/+//7//v
/+//8P/x//L/8v/y//T/9P/1//X/9f/0//T/9P/4//j/+P/4//j/+P/5//v//v///wAA
AAABAAEAAQACAAQABgAHAAkADQAOAA8AEQARABEAEwAUABcAGQAaABoAGwAcAB0AHQAd
AB0AHAAbAB4AHgAeAB4AHAAcABwAGwAZABkAGQAZABoAGgAZABoAFwAVABIADgAQAA8A
DwAQAAwACgAIAAcAAwACAAAAAAD+//z//P/6//r/+P/4//X/9P/0//T/8//y//L/8v/y
/+//7//v/+//8f/x//H/8f/x//D/8P/u//L/8v/y//P/8f/x//H/8f/x//H/8f/x//P/
8//0//T/9P/z//P/9P/y//P/8//y//L/8//0//T/9P/0//T/8//z//P/8//z//T/9P/0
//T/9v/2//b/9v/1//T/8//y//L/8v/y//H/8//z//L/8v/w//H/8f/x//L/8f/w//D/
7v/u/+7/7P/u/+//7//v/+//7//v/+7/7P/s/+v/6//t/+7/8P/x/+7/7f/t/+3/6//r
/+v/7P/t/+7/7//w/+//7//v/+7/7v/u/+//8P/w//D/8P/w//D/8P/w/+//8P/w//D/
8P/u/+7/7//v/+z/7v/u/+//7v/s/+z/7P/s/+3/7f/t/+//8P/x//T/9f/1//f/9//3
//f/9//4//n/+P/4//j/+P/7//v//P/8//r/+v/6//v//f/9//7//v/+//3//P/7//r/
+f/4//f/9//2//X/9P/x//H/8P/v/+v/6//q/+n/6v/r/+3/7v/s/+z/7P/s/+z/7P/s
/+z/7v/s/+v/6//s/+z/7P/t/+3/7f/s/+z/6v/q/+r/6//t/+3/7f/t/+z/6//p/+f/
6P/m/+L/2//U/9D/0//a/97/6/8AABwAPgBkAIcAqgDPAPMAEAEWAfUAugB7AEkAIgAF
APL/5//k/97/2//e/+T/6P/s/+//8f/x/+//7//v/+7/7v/u/+7/7v/t/+3/7f/s/+z/
7P/s/+z/7f/t/+7/7v/v/+//7//u/+3/7P/u/+7/7//v//H/8f/x//H/8f/y//L/8v/0
//T/9P/1//T/8//y//P/9f/1//X/9f/z//P/8//0//X/9v/2//b/+P/4//n/+f/6//r/
+//8//7//v/+//7//v/+////AQAEAAUABgAGAAgACQAKAAwACwAMAAwADQAPABAAEQAT
ABUAFQAXABgAGgAdAB8AIAAfACAAIQAhACIAIwAjACMAJAAkACQAJAAiACIAIgAhACMA
IwAjACMAIwAiACAAIAAeAB0AGwAYABcAFQAUABQAFAASABAADwALAAoACAAIAAgABgAG
AAQAAQD+//3/+f/7//z//f/9//z//P/8//z/+f/5//n/+f/5//n/+f/5//n/+P/4//b/
+v/6//r/+//5//n/+f/5//n/+f/5//n/+//7//z//P/8//v/+//8//r/+//7//r/+v/7
//z//P/+//7//v/9//3//f/9//3//P/8//z//P/8//z//P/8//r/+v/6//r//P/8//z/
+//9//3//P/8//v/+//6//n/+f/5//n/+v/4//j/+P/2//j/+f/5//n/9//3//f/9v/0
//T/8//z//b/9v/3//f/9v/1//X/9f/3//f/9//4//b/9v/2//b/9f/1//X/9P/2//b/
9//4//b/9v/2//b/+P/4//j/9//2//b/9v/2//b/9v/3//f/+P/4//j/+f/4//f/9v/1
//X/9v/4//j/+P/4//f/9//3//n/+//7//3//f/7//3//f/9//v/+//8//3/AAAAAAAA
AAABAAEAAgACAAAAAAAAAAEABQAFAAYABgACAAEAAAD//wAAAQACAAMAAAD+//z/+v/7
//v/+v/5//X/9f/0//P/9f/1//b/9v/2//b/9v/2//T/9P/0//T/9f/0//T/9f/0//T/
9P/1//X/9f/0//T/9v/2//b/9//2//X/9P/z//T/9f/z//P/8P/u/+b/3f/Y/9j/3//m
/+7/+f8QACwATgBwAJEAsgDTAPcAEgEMAeEApABrAEEAIAALAPr/8//u/+z/7f/y//L/
9P/2//n/+f/3//n/+f/3//b/9v/2//b/9v/1//X/9v/2//f/+P/3//b/9v/1//X/9v/4
//n/+v/6//r/+v/5//j/+P/3//n/+f/5//n/9//4//j/+P/5//r/+//9/////////wEA
//////////////////8AAP//AAAAAAAAAgACAAMAAwAEAAQABQAGAAYABgAGAAYACQAK
AAwADwAPAA8ADwAOABIAEwAUABYAFQAWABYAFwAZABoAGwAdACEAIQAjACQAJQAnACgA
KAAnACgAKQApACoAKwArACsAKgAqACoAKgAqACoAKgApACcAJwAnACcAKQAoACYAJgAm
ACUAIwAgAB0AGwAaABoAGQAYABcAFwATABIAEAAQAA4ADAAMAAoACgAIAAgABQACAAIA
AgABAAEAAgADAAQAAQABAAEAAQABAAEAAQABAAEAAAAAAP7/AAAAAAAAAQADAAMAAwAD
AAEAAQABAAEAAwADAAQABAAEAAMAAwAEAAIAAwADAAIABAAFAAYABgAEAAQABAADAAUA
BQAFAAUABgAGAAYABgAGAAYABgAGAAYABgAGAAYABAAEAAQAAwADAAMAAgACAAIAAwAD
AAMAAAD///7//v8BAAIAAwACAAEAAQAAAP//AQABAAEAAAAAAAAA/////////v/+//3/
/v/9//3//f/9//3//f/+//7//v/+//7/+//7//v/+v/4//j/+f/6//z//P/8//z/+//6
//n/9//4//j/+P/4//j/+P/5//n/+v/6//r/+//7//v/+//7//f/9v/4//j/+P/4//v/
+//7//3//P/7//z/+//7//3//f/9//////8AAAEAAgACAAIAAgAFAAUABgAGAAIAAgAC
AAMAAwADAAQABAAAAP///v/9//3//f/9//3//P/8//z//P/7//v/+v/5//X/9f/0//P/
8f/x//L/8v/0//T/9P/0//b/9v/2//b/9v/0//P/8//z//L/8f/x//D/7//t/+z/7v/u
/+7/7//y//P/9P/1//L/8f/v/+3/7P/o/+L/3f/a/97/4//m/+z/+/8UADIAVAB2AJUA
tADVAPUABgH6AMkAjABXADMAGAD//+7/5//m/+T/5//u//D/9P/4//n/+f/3//f/9//1
//T/9P/0//T/9P/z//P/8//y//L/8v/y//L/8//z//D/8P/x//H/9P/0//T/9P/2//b/
9//3//X/9f/1//X/9//4//j/+P/1//T/8//z//T/9f/2//n/+f/5//n/+f/3//f/9//4
//f/+P/4//j/+P/4//n/+f/9//7/AAACAAIAAgACAAIAAwACAAIAAwAFAAcACQAKAAoA
CwAMAA4ADwAQABAAEQARABIAEwAVABkAGQAbABwAHQAfACAAIAAhACIAIwAjACIAIwAj
ACMAJAAkACQAJAAmACYAJgAlACcAJwAnACcAJAAiAB8AHgAcABsAGQAWABYAFQAVABYA
FAASABAADwALAAoACAAIAAUAAgABAP7//f/8//3/+//4//j/+P/3//b/9v/2//b/9//3
//f/9//3//f/9//3//f/9v/2//T/9v/2//b/9//5//n/+f/5//f/9//3//f/9v/1//X/
9P/3//f/+P/6//f/9//2//T/8v/z//T/9P/2//b/9v/1//X/9f/1//X/+P/4//j/+P/2
//b/9v/2//j/+P/4//j/9v/2//b/9f/3//f/9v/2//X/9f/0//P/8v/x//D/8P/y//L/
8v/w//H/8//0//X/9P/z//L/8P/u/+7/7f/t//D/8P/x//H/8P/v/+//7//w//H/8v/0
//H/8P/v/+7/7f/t/+3/7P/t/+7/8P/y//H/8P/v/+7/7P/s/+z/6//r/+z/7f/u/+v/
6v/q/+n/6P/o/+j/6f/n/+f/5//n/+//7f/q/+r/6v/q/+r/6f/p/+n/6//t/+3/7//v
/+7/7//u/+3/7f/t/+7/7//y//L/8v/y//D/7//v/+7/7//w//H/8//z//P/9P/0//P/
8//z//P/8v/x//D/7//u/+7/7v/u/+3/7f/s/+v/6P/n/+X/4//j/+P/5P/k/+b/5v/m
/+b/6P/o/+j/6P/o/+b/5f/l/+T/5P/k/+X/5//n/+b/5v/k/+T/5P/l/+P/4//j/+P/
5P/l/+P/4f/g/97/3P/V/8z/yv/P/9T/2P/h//T/DgAwAFYAewCeAMMA6wAOARoBAwHK
AIUASwAgAP//6P/d/9j/1P/R/9T/1v/a/97/4//n/+v/6//p/+f/5v/m/+b/6P/o/+f/
5//l/+T/5P/k/+T/5P/l/+X/5v/m/+f/5//o/+j/6P/o/+r/6v/r/+v/6v/p/+j/5//o
/+r/6//s/+z/7P/s/+3/6//r/+v/7f/v/+//7//v/+3/7f/t/+7/7f/u/+7/7v/w//D/
8f/x//D/8P/x//L/9f/2//f/+P/6//r/+//9//3//f/9//z/AAABAAIABAAFAAYABgAH
AAsADAANAA8AEwATABUAFgAWABcAFwAWABcAGAAZABkAGgAbABsAGwAcABwAHAAcABwA
HAAcABsAGwAbABsAGwAZABgAFgAWABYAFQATABAAEQAPAA4ADgAOAAwACgAJAAYABAAB
AAAA/v/8//z/+v/4//b/9v/z//T/9P/0//P/8P/w//D/8P/v/+//7//v//H/8f/x//H/
7//u/+7/7P/w//D/8P/x//D/7//u/+3/7v/v//D/8f/x//H/8v/y//L/8f/x//L/8v/z
//P/8v/y//P/9P/0//L/8v/y//H/8//z//P/8//y//L/8v/y//L/8v/y//L/8v/y//L/
8v/0//T/9P/z//P/8//y//L/8v/z//P/8//0//P/8v/y//H/8P/v/+z/7P/t/+3/7f/v
/+//7//u/+z/7P/r/+v/7v/u/+//7//s/+v/6//r/+n/6f/p/+r/7P/s/+z/7P/s/+3/
7v/u/+z/7P/t/+7/7f/s/+v/6v/s/+z/7P/r/+z/7P/s/+z/6v/q/+v/6//r/+z/7f/v
/+3/7f/t/+3/7f/t/+3/7f/s/+3/7P/r/+v/6v/r/+z/7f/u/+3/7f/t/+//7f/t/+//
7//x//P/8//z//P/8//0//X/9P/0//T/9P/3//f/+P/4//b/9v/2//f/+//7//z//P/5
//f/9f/z//X/9f/1//X/8//y//H/8P/v/+//7v/t/+v/6//q/+n/6f/p/+r/6v/o/+j/
6P/o/+r/6v/q/+r/6v/o/+f/5//q/+r/6v/r/+v/6//q/+r/6P/o/+j/6f/r/+v/6//r
/+r/6f/n/+X/5v/k/9z/0//O/9D/0//Y/+D/7/8IACgATgByAJUAtgDbAP8AGAEOAeEA
oABlADUAFAD7/+z/5f/g/9z/3//k/+j/6v/u//H/8f/x/+//7//v/+7/7v/u/+7/7v/t
/+3/7f/s/+z/7P/u/+7/7//v/+z/7P/t/+3/8P/w//D/8P/u/+7/7//v/+3/7f/t/+3/
7v/w//H/8v/w//D/8P/x//L/8//0//f/9v/1//T/8//z//P/8//0//b/+P/5//r/+P/4
//n/+f/8//z//f/+//7//v/+//7/AAAAAAEAAwAGAAcACAAIAAkACQAJAAoACwAMAAwA
DQAQABIAFAAXABcAFwAZABoAHQAfACAAIAAfACAAIQAhACQAJQAlACUAJgAmACYAJgAk
ACQAJAAjACEAIQAhACEAIQAgAB4AHgAeAB0AGwAYABcAFQAUABQAEQAOAAsACQAIAAgA
BwAIAAYABAAEAAIAAgAAAAAA/f/6//r/+v/5//r/+v/6//r/9//3//f/9//2//X/9P/z
//b/9v/3//b/+P/4//j/+f/3//f/9//3//n/+f/5//n/+P/3//f/9v/4//f/9//4//j/
+f/5//j/9v/3//j/+P/6//r/+v/5//v/+//7//v/+v/6//r/+v/8//z//P/8//z//P/8
//z//P/8//z/+//5//n/+P/4//j/+f/5//n/+P/3//b/9v/4//j/+P/2//j/+f/5//n/
+f/5//n/+P/2//b/9f/1//T/9P/1//X/9P/z//P/8//1//X/9f/2//T/9P/0//T/8//z
//P/8v/0//T/9f/2//X/9P/z//L/9P/0//T/8//w//D/8P/w//H/8v/0//X/8v/y//L/
8//x//H/8f/x//D/8f/y//P/8v/z//L/8f/x//H/8f/y//L/8v/y//L/8v/x//H/8f/z
//X/9f/3//f/9f/3//f/9//5//n/+v/7//r/+v/6//r//f/9//7//v/8//z//P/9//3/
/f/+//7//f/9//3//f/7//v/+//7//n/+P/3//b/9f/1//T/8//x//H/8P/v/+//7//w
//D/7v/u/+7/7v/u/+7/7v/u/+7/7P/r/+v/7P/s/+z/7f/v/+//7v/u/+7/7v/u/+//
7//v/+//7//s/+3/7f/r/+r/6v/k/93/1v/S/9f/3P/g/+v//P8WADgAXgB/AKIAxQDn
AAgBEgH3AL4AgQBRACwAEQD8/+//6P/k/+H/5P/q/+z/7v/x//X/9f/1//P/8f/w//D/
8P/y//L/8f/x/+//7v/u/+7/8P/w//H/8f/y//L/8//z//P/8v/x//D/8v/y//P/8//y
//H/8P/v//D/8v/z//T/9P/0//T/9f/1//X/9f/3//f/9//3//f/9//3//f/+P/5//r/
+v/6//z//P/9//3//f/8//z//P///wAAAQACAAMAAgACAAMABgAHAAgACAAKAAsADAAO
AA8AEAAQABEAEwAUABUAFwAXABcAGQAaAB0AHwAgACAAIQAiACMAIwAiACMAIwAjACYA
JgAmACYAJgAmACYAJQAlACUAJQAlACcAJgAkACQAIgAhAB8AHAAbABkAGAAYABUAEgAP
AA0ACwAKAAgACAAIAAYABgAEAAAA/v/+//v/+//8//3//f/6//r/+v/6//n/+f/5//n/
+f/5//n/+f/3//b/9v/0//j/+P/4//n/9//3//f/9//3//f/9//3//n/+f/6//r/+P/3
//f/+P/6//v/+//6//r/+//8//z//P/8//z/+//9//3//f/9//z//P/8//z//f/+////
AAD///7//f/8//z//P/8//v//f/9//z//P/6//v/+//7//j/9//2//b/+P/4//j/9v/2
//f/9//3//X/9f/1//T/9P/0//P/8//1//b/+P/5//j/9//3//f/9f/1//X/9v/2//b/
9v/2//P/8//z//L/9f/2//j/+v/4//j/+P/4//j/+P/4//f/+P/4//j/+P/2//b/9//3
//b/9v/2//f/9//3//f/9//3//f/9//3//f/+f/5//n/+P/3//b/9v/4//f/9//4//T/
9P/z//L/8f/w//L/8//0//f/9f/1//f/9//4//v//P/9//v/+//8//3//f/8//v/+v/8
//3///8AAP3//P/7//v//v///wEAAgABAAEAAQABAP///f/7//n/+f/4//f/9v/1//X/
9P/z//H/8f/w/+//8f/x//L/8v/w//D/8P/w//D/8P/w//D/7v/s/+v/6//s/+z/7P/t
/+3/7f/s/+z/7v/u/+7/7//v/+//7//v/+7/7f/r/+v/6v/m/+L/2//U/9T/2f/e/+L/
7/8IACYASgBuAI8ArgDPAPMADAEGAdsAoABnADsAGgD///D/6f/m/+D/4//o/+z/7P/w
//H/8f/v/+//7f/v/+7/7v/u/+z/7P/r/+v/7v/u/+//8P/y//L/8//z//H/8P/w/+//
7v/u/+7/7v/u/+7/7//v//H/8f/x//H/8//0//T/9P/z//L/8f/x//H/8f/x//P/9f/1
//X/9f/z//P/8//0//j/+v/7//z/+//6//r/+f/8//z//f/+/wAAAAAAAAAAAAAAAAEA
AwAFAAcACQAKAAkACQAJAAoADQAOAA4ADwATABQAFQAXABgAFwAYABgAGwAdAB4AHgAh
ACIAIwAjACIAIwAjACMAJAAkACQAJAAkACQAJAAjACUAJQAlACUAJwAmACQAJAAhAB8A
HAAYABUAEwASABIADgAMAAoACQAIAAgABwAIAAgABgAGAAQAAAD+//7/+//8//z//P/7
//n/+P/3//b/9f/1//X/9f/z//P/8//z//X/9P/0//L/8v/y//L/8//0//X/9v/3//f/
9//3//f/9f/z//L/8P/x//H/8v/0//X/9//4//j/9v/3//j/+P/2//b/9v/1//f/9//3
//f/+v/6//r/+v/3//b/9f/0//P/8v/x//D/9P/2//j/+f/4//f/9f/0//L/8//z//P/
8//z//P/9P/0//T/9P/y/+//7//u/+3/7v/v//D/8P/x//L/8v/z//P/8v/y//H/7v/t
/+3/7f/u/+//8P/y//H/8P/v/+7/7//v/+//7v/u/+7/7//w//D/8P/w//D/8P/w//D/
7//w//D/8P/w/+7/7v/v/+//8f/y//P/9f/y//H/8P/v/+//7//v/+//7v/v/+7/7f/p
/+3/8P/w//D/8P/w/+7/7f/s/+3/8P/x//T/9f/1//f/9//3//X/9f/2//f/+v/6//r/
+v/4//f/9//2//X/9v/3//n//f/9//7//v/6//n/+P/3//n/+f/5//n/9f/0//P/8v/y
//P/8//z/+//7//u/+3/6//r/+z/7P/t/+7/7//w/+7/7v/u/+7/7f/q/+j/5//q/+r/
6v/r/+3/7f/s/+z/7P/s/+z/7f/v/+//7//v/+r/5//n/+f/5v/m/+b/3//U/8r/y//Q
/9T/3//y/w4AMABWAH0AogDDAOkADgEkARcB5AChAGUAMAAJAPD/5f/g/9z/2f/e/+L/
5v/m/+f/6f/t/+//8f/v/+7/7v/u/+z/7P/r/+v/7P/s/+3/7v/s/+z/7f/t/+7/7v/v
/+//8P/w//D/8P/u/+7/7//v//D/8f/y//P/8v/y//H/8P/w//D/8P/x/+//7//v//H/
8//z//P/8//2//f/+P/6//j/+P/3//b/9v/2//f/9//4//j/+f/6//z//P/8//z/AAAA
AAEAAwADAAMAAwACAAQABQAGAAgACwAMAAwADQAPABAAEQATABcAFwAZABoAGQAbABwA
HAAfACAAIQAhACQAJQAlACUAJQAkACMAIgAiACIAIgAhACMAIwAjACMAJAAkACMAJAAh
AB8AHAAYABUAEwASABIAEwASABEAEQANAAwACgAKAAUAAgABAP7//f/8//3/+//3//b/
9f/z//T/9P/0//T/9f/1//X/9f/3//f/9//3//X/9P/0//L/8//y//H/8f/y//P/9P/1
//X/9f/1//X/8//z//T/9P/0//P/8//0//b/9//3//b/9P/1//b/9v/4//j/+P/3//f/
9//3//f/+P/4//j/+P/2//b/9v/2//j/+P/4//j/9v/2//b/9f/1//X/9P/0//T/9f/1
//X/9P/z//L/8v/y//L/8v/w//D/8f/x//H/8v/z//T/9P/y//L/8f/x//H/8P/w/+//
7//v//D/8f/v/+//7//w//L/8v/y//L/7//v/+//7v/s/+z/7f/u/+7/7v/u/+7/8P/w
//D/7//w//D/8P/w//D/8P/x//H/7v/u/+7/7//v/+//7//v/+7/7//w//H/7//x//H/
8f/v/+//7//w/+z/7f/v//D/8v/w//D/8P/w/+//7//v//H/8f/x//P/8//z//X/9f/1
//X/9f/2//f/+P/4//j/+P/5//n/+v/6//b/9v/2//f/+f/5//r/+v/4//f/9v/1//f/
9//3//f/9f/0//P/8v/x//H/8P/v/+v/6//q/+n/6f/p/+r/6v/q/+r/6v/q/+j/6P/o
/+j/6f/o/+j/6f/p/+j/5//n/+n/6f/o/+j/6v/q/+r/6//q/+n/6P/n/+r/6//r/+n/
5v/k/97/0//K/8r/z//W/97/7f8GACIARgBsAJEAsgDXAP0AHAEcAfcAuAB7AEkAIAAB
AO7/5f/i/9z/2f/e/+L/5v/q/+3/7//z//P/8f/w/+7/7f/s/+7/7v/t/+3/7v/u/+//
8P/t/+z/7P/r/+z/7P/t/+3/7P/s/+z/7P/u/+7/7//v//H/8f/x//H/8P/w/+//7v/v
//D/8f/z//P/8//z//X/9P/z//L/8f/y//P/9P/2//X/9v/2//b/9//4//r/+//6//r/
+//8//z//P/8//z/AAAAAAEAAwACAAMABAAEAAYABwAIAAoACQAKAAoACwAQABIAFAAX
ABcAFwAZABoAGgAbABsAGgAcAB4AIAAhACAAIQAhACEAJAAkACQAJAAkACQAJAAjACMA
IwAjACMAIwAiACAAIAAeAB0AGwAYABcAFQAUABQAEAAOAAwACwAHAAYABAAEAAQAAgAC
AAAA/v/8//z/+f/2//b/9v/1//b/9v/2//b/9f/1//X/9f/z//P/8//z//P/8v/y//D/
9P/0//T/9f/z//P/8//z//H/8f/x//H/8v/z//X/9v/0//P/8//0//T/9f/1//T/9v/3
//j/+P/2//b/9v/1//f/9//3//f/9v/2//b/9v/4//j/+P/4//b/9v/2//b/9v/2//b/
9f/3//f/9v/2//b/9//3//f/9v/1//T/9P/2//b/9v/0//L/8//z//P/8//z//P/8v/y
//L/8f/x//D/8P/x//H/8P/v/+//7//v/+//7//w//L/8v/y//L/7//v/+//7v/u/+7/
7//w//D/8P/w//D/8P/w//D/7//v//D/8f/y//H/8P/w/+//7v/u/+7/7//x//H/8f/x
/+3/7f/t/+3/7//x//H/8f/x//H/8f/y//D/7//v//D/8P/w//D/8P/u/+z/7v/w//D/
8P/w/+//7//v//H/8f/x//P/8//1//f/9//3//X/9f/2//f/+v/6//r/+v/5//n/+v/6
//j/+P/4//n//P/9////AAD8//v/+v/5//n/+f/5//n/9f/0//P/8v/z//P/8v/x//D/
8f/x//H/7v/t/+3/7P/u/+7/7v/u/+z/7P/s/+z/7f/s/+z/7f/u/+7/7v/v/+3/7f/s
/+z/7P/s/+z/7f/t/+3/7f/t/+7/7f/v/+3/7P/q/+b/3f/U/9b/2//e/+L/8f8IACQA
SABsAI0ArgDTAPUAEgEQAekAqgBvAEMAIAAFAPT/7f/o/+L/4//o/+7/7v/u//P/9f/1
//P/8f/y//L/8//0//P/8v/w/+//8f/w//D/8P/w//D/8f/x//D/8P/x//H/9P/0//T/
9P/z//L/8v/x//L/8//0//X/8//0//T/9P/y//L/8v/z//T/9f/2//n/+P/3//b/9f/3
//f/9//4//n/+v/6//r/+v/6//v/+//+//7///8AAAEAAAD///7/AAAAAAEAAwAEAAUA
BgAGAAgACQAKAAwADwAQABAAEQASABIAEgATABYAFwAaABwAGwAdAB4AHgAfACAAIQAh
ACMAJQAmACcAJwAmACUAJAAmACYAJgAlACUAJQAlACUAIwAiACAAIAAfAB8AHgAcABoA
FwAVABQAEgAQAA4ADQANAAwACgAKAAYABAAEAAIAAQAAAAEA///8//z//P/7//j/+P/4
//j/+f/5//n/+f/3//f/9//3//n/+P/4//b/9v/2//b/9//5//n/+f/5//n/+f/5//n/
9//3//j/+P/5//n/+v/8//v/+//6//j/+v/7//z//P/6//r/+v/5//n/+f/5//n//P/8
//z//P/6//r/+v/6//z//P/8//z//P/8//z/+//5//n/+P/4//r/+//7//v/+v/5//j/
+P/5//r/+//6//j/+f/5//n/9//3//f/9v/4//j/9//3//f/9v/2//X/9f/1//b/9//3
//f/9//4//b/9v/2//b/9//3//f/9v/0//T/9f/2//b/9v/2//b/9P/0//T/8//y//L/
8v/y//T/9P/1//X/9P/0//T/9f/1//X/9f/1//X/9f/1//X/9P/1//T/8//z//P/8//0
//T/8//z//T/9v/2//b/9v/4//b/8v/y//T/9P/0//T/9f/1//X/9//1//X/9//3//f/
+f/5//n/+//7//z//f/+//7//v/+/wEAAQACAAIA/v/+//7///8DAAMABAAEAAAA///+
//3//f/9//3//f/5//j/9//2//f/9//2//X/9f/1//T/8//z//P/9P/0//L/8v/y//L/
8v/y//L/8v/y//D/7//v//L/8v/y//P/8f/x//D/8P/w//D/8P/x//P/8//z//P/9P/x
/+//6//q/+j/5P/d/9r/3P/h/+T/6P/5/xIAMgBWAHgAlwC2ANkA+wAKAfoAxwCMAFkA
NwAaAAcA+v/1/+z/5v/n/+z/8P/y//b/9//3//X/9f/1//X/9P/0//T/9P/0//P/8//z
//L/8v/y//L/8v/z//P/8v/y//P/8//2//b/9v/2//b/9v/3//f/9f/1//X/9f/3//j/
+P/4/w==
         </WaveFormData>
      </LeadData>
   </Waveform>
</RestingECG>
