# Supplementary material for: Detection of Left Atrial Enlargement Using a Convolutional Neural Network-Enabled Electrocardiogram
Source: Front Cardiovasc Med. 2020 Dec 17;7:609976. doi: 10.3389/fcvm.2020.609976 (PMC7773668; doi:10.3389/fcvm.2020.609976)
Supplement: Supplementary file 3 [file Data_Sheet_3.ZIP › normal2/1802017273_5138_0000000X.XML]

<?xml version="1.0" encoding="Windows-1252"?>
<!DOCTYPE RestingECG SYSTEM "restecg.dtd">
<RestingECG>
   <PatientDemographics>
      <PatientID>1802017273</PatientID>
      <PatientAge>88</PatientAge>
      <AgeUnits>Years</AgeUnits>
      <Gender>Female</Gender>
      <PatientLastName>meiaimei</PatientLastName>
   </PatientDemographics>
   <TestDemographics>
      <DataType>Resting</DataType>
      <Site>1</Site>
      <AcquisitionDevice>MAC55</AcquisitionDevice>
      <Status>Unconfirmed</Status>
      <Priority>Normal</Priority>
      <AcquisitionTime>11:02:36</AcquisitionTime>
      <AcquisitionDate>03-13-2017</AcquisitionDate>
      <CartNumber>1</CartNumber>
      <AcquisitionSoftwareVersion>009C</AcquisitionSoftwareVersion>
      <XMLSourceVersion>MAC5000 v1.0</XMLSourceVersion>
   </TestDemographics>
   <RestingECGMeasurements>
      <VentricularRate>96</VentricularRate>
      <AtrialRate>96</AtrialRate>
      <PRInterval>168</PRInterval>
      <QRSDuration>132</QRSDuration>
      <QTInterval>370</QTInterval>
      <QTCorrected>467</QTCorrected>
      <PAxis>66</PAxis>
      <RAxis>4</RAxis>
      <TAxis>-53</TAxis>
      <QRSCount>16</QRSCount>
      <QOnset>226</QOnset>
      <QOffset>292</QOffset>
      <POnset>142</POnset>
      <POffset>196</POffset>
      <TOffset>411</TOffset>
      <ECGSampleBase>500</ECGSampleBase>
      <ECGSampleExponent>0</ECGSampleExponent>
   </RestingECGMeasurements>
   <Diagnosis>
      <Modality>Resting</Modality>
         <StatementCount>5</StatementCount>
         <LabelText>12SL ��ϳ���</LabelText>
      <DiagnosisStatement>
         <StmtFlag>ENDSLINE</StmtFlag>
         <StmtText>�������</StmtText>
      </DiagnosisStatement>
      <DiagnosisStatement>
         <StmtFlag>ENDSLINE</StmtFlag>
         <StmtText>����֧��������</StmtText>
      </DiagnosisStatement>
      <DiagnosisStatement>
         <StmtText>�����ҷʴ�</StmtText>
      </DiagnosisStatement>
      <DiagnosisStatement>
         <StmtFlag>ENDSLINE</StmtFlag>
         <StmtText>�鸴�����쳣</StmtText>
      </DiagnosisStatement>
      <DiagnosisStatement>
         <StmtFlag>ENDSLINE</StmtFlag>
         <StmtText>�쳣 ECG</StmtText>
      </DiagnosisStatement>
   </Diagnosis>
   <Waveform>
      <WaveformType>Rhythm</WaveformType>
      <WaveformStartTime>0</WaveformStartTime>
      <NumberofLeads>8</NumberofLeads>
      <SampleType>CONTINUOUS_SAMPLES</SampleType>
      <SampleBase>500</SampleBase>
      <SampleExponent>0</SampleExponent>
      <HighPassFilter>16</HighPassFilter>
      <LowPassFilter>150</LowPassFilter>
      <ACFilter>NONE</ACFilter>
      <LeadData>
         <LeadByteCountTotal>10000</LeadByteCountTotal>
         <LeadTimeOffset>0</LeadTimeOffset>
         <LeadSampleCountTotal>5000</LeadSampleCountTotal>
         <LeadAmplitudeUnitsPerBit>4.88</LeadAmplitudeUnitsPerBit>
         <LeadAmplitudeUnits>��V</LeadAmplitudeUnits>
         <LeadHighLimit>2147483647</LeadHighLimit>
         <LeadLowLimit>268435456</LeadLowLimit>
         <LeadID>I</LeadID>
         <LeadOffsetFirstSample>0</LeadOffsetFirstSample>
         <FirstSampleBaseline>0</FirstSampleBaseline>
         <LeadSampleSize>2</LeadSampleSize>
         <LeadOff>FALSE</LeadOff>
         <BaselineSway>FALSE</BaselineSway>
         <ExcessiveACNoise>FALSE</ExcessiveACNoise>
         <MuscleNoise>FALSE</MuscleNoise>
         <LeadDataCRC32>3895027354</LeadDataCRC32>
         <WaveFormData>
HAAcABwAHAAaABoAGgAaABsAHAAdAB4AHAAcABwAHAAbABoAGQAYABYAFgAWABYAFAAS
ABAADgAOAA4ADgAOAAsACgAJAAgABwAGAAUABAACAAIAAgACAAIAAgACAAIAAAAAAAAA
AAD+//7//v/+//3//P/7//r//P/8//z//P/6//r/+v/6//z//P/8//z/+v/6//r/+v/8
//z//P/8//7//v/+//7//P/8//z//P/9//7///8AAAAAAAAAAAEAAQABAAIAAgAGAAYA
BQAFAAUABQAHAAcABgAGAAYABgAGAAgACQAJAAkACgAMAA0ADgAPABEAEQASABMAEwAU
ABcAFwAVABIAEQARABAADQAIAAUABAACAAIAAAD///7//P/7//v//P/+//7//v/9//3/
/f/7//v/+//6//n/+P/7//v//P/9//z/+//6//n/+P/4//j/+P/6//n/+P/4//n/9//0
//b/+v/9//7/BgAVACMAMQBKAG0AjgClALkAwwC7AKgAjwBtADYAAwDe/8X/v//H/8z/
y//J/8n/y//K/8X/wP/B/8D/wP+6/7r/uf+3/7T/s/+y/7L/sP+v/6//sf+w/7f/w//O
/9b/3//k/+f/6//t/+3/7v/z//P/9//6//j/9v/2//b/9v/3//f/+P/4//r/+v/6//r/
+P/4//j/+f/7//z//P/7//r/+f/4//j/+P/5//n/+f/7//v/+//7//r/+//6//n/+//9
//v/+//8//z//f/9//3//v/+////AAABAAIABAAEAAQABQAEAAYACAAJAAkACAAJAAoA
CgALAA0ADgAPABEAEQARABEAEQARABEAEQAUABQAFAAUABIAEAAPAA4ADgANAAwACwAK
AAkACAAHAAcABAADAAMABAADAAIAAQD///7//P/8//r/+v/5//j/9//2//X/9f/1//b/
9v/z//X/9v/2//X/8v/y//L/8v/0//X/9f/1//P/8//z//P/9P/0//T/9P/3//f/9v/2
//T/9P/0//X/9f/2//b/9v/4//r/+P/2//T/9v/2//b/9v/5//r/+//8//r/+v/7//v/
+//8//z//v8AAP////////3///////7/AAAAAAAAAAAAAAEAAQABAAQABgAHAAgACQAL
AAsADgANAA0ADgAPAA0ACwAIAAcABwAGAAMAAAD///7//P/8//z/+//6//r/9//3//j/
+P/6//r/+f/5//f/9f/1//b/9v/2//b/9v/1//X/9f/1//P/8//z//T/9v/2//b/9v/3
//L/8P/z//H/8P/y//b/+f/+/wYAEwAlAD8AXgB/AJYAqQC3ALMAowCSAHcASwAUAOf/
yv+//7//xf/I/8X/w//F/8X/wv+//77/u/+6/7r/uP+2/7X/s/+y/6//sP+w/7D/rf+t
/7P/uv/F/8//1v/e/+P/6P/r/+v/6f/t//T/9//1//X/+P/4//b/9v/2//b/9//3//j/
+P/4//j/+P/4//j/+P/4//n/9//4//j/9//3//f/9//4//j/+f/5//n/+//7//v/+//6
//v/+v/5//v//f/7//v//P/8//3//f/9//7//v///wAAAQACAAQABAAEAAUABAAFAAgA
CgALAAoACwAMAAwADQAPABAAEQATABMAEwATABMAEwATABMAFAAUABQAFAARABAAEAAQ
ABAADwAOAA0ADAALAAoACQAHAAQAAwADAAIAAQAAAP///f/8//r/+v/6//r/+f/4//f/
9v/1//X/8//0//T/8f/y//T/9f/1//P/8v/x//D/8v/z//P/8//z//P/8//z//D/8P/w
//D/8v/z//P/9P/z//L/8f/x//L/9P/1//b/9v/2//T/8v/0//T/9P/0//f/+P/5//r/
9//2//b/9f/3//j/+P/6//j/9//3//f/9//5//n/+P/4//j/+P/4//r/+//7//v//v8A
AAEAAgABAAMAAwAGAAUABQAGAAcACQAHAAQAAwABAAAA/f/6//j/+P/3//j/9f/z//H/
8P/v/+//8P/w//D/8P/v/+//7f/r/+v/7P/t/+7/7//w/+7/7f/s/+v/6//r/+v/7P/t
/+7/7//w/+3/6v/o/+v/7f/o/+L/5v/t/+7/7v/5/wkAGQAyAFMAdgCVAKkAtwC9ALIA
nwCDAFYAHwDu/8n/s/+t/7b/v/+9/7v/u/+6/7n/tv+x/67/rP+q/67/sf+r/6T/pf+m
/6b/pv+j/6X/pf+k/6v/u//I/87/0//W/9v/3//h/+X/6v/r/+3/7//y//D/7v/u/+7/
7v/x//H/8v/y//L/8v/y//L/8P/w//D/8f/z//T/9P/z//L/8f/w//D/8v/z//P/8//x
//H/8f/x//H/8//z//P/9f/3//X/9f/0//T/9f/1//X/9v/2//f/9//3//f/+P/5//r/
/P/8//7/AAABAAEAAAABAAIAAgAEAAUABQAFAAcABwAHAAcABwAHAAcABwAKAAoACgAK
AAgABgAFAAQABgAFAAQAAwACAAEAAAD///3/+v/5//n/+f/5//n/+f/2//T/8f/w//D/
8P/v/+7/7//u/+3/7f/r/+z/7P/p/+n/6v/q/+n/6P/o/+j/6P/p/+v/7P/t/+z/6//q
/+n/5v/m/+b/5v/o/+n/6f/q/+n/6P/n/+f/6f/q/+r/6v/s/+z/7P/s/+T/4v/r//D/
7v/u/+7/7v/r/+r/6f/o/+n/6v/s/+3/7//w//D/8v/x/+//7v/t/+3/7//v/+7/7v/u
/+7/7v/w//H/8f/x//L/9P/1//b/9f/3//f/+v/+////AQADAAIA///7//n/+v/6//j/
9v/z//L/8P/w/+z/6//q/+r/6//r/+z/7P/r/+r/6P/n/+n/5//n/+j/5v/m/+b/5v/l
/+X/5f/l/+f/5//n/+j/5v/m/+b/5v/p/+b/4v/l/+n/5P/e/9z/3//k/+r/8////xMA
LABFAGIAhQCfALEAuwC6AKkAjwBqADMA+P/L/7H/p/+u/7v/vf+5/7n/uP+x/6z/rf+o
/6D/ov+q/6f/pf+i/53/nP+e/57/n/+f/5v/nv+n/7H/uv/C/8n/zP/R/9f/3f/h/+T/
5//l/+P/5v/m/+f/6P/p/+r/6//r/+z/7P/q/+r/6v/q/+r/6v/q/+v/6//s/+z/6//t
/+3/7f/u/+z/7f/t/+3/7f/t/+3/7f/u//H/8v/z//L/8//w/+//7//w//L/8//z//T/
9P/1//X/9f/1//b/+//8//7//v/7//z//P/7//3///8BAAIAAgADAAMAAwAFAAUABQAF
AAcABwAHAAcABgAGAAYABgAGAAYABwAIAAYABQAEAAMAAAD///7//f/+//z//P/9//v/
+f/3//X/9f/0//L/8v/y//L/8f/w/+//7v/t/+3/7//w//D/7f/v//D/8P/v/+z/7P/s
/+z/7P/t/+3/7f/r/+v/6//r/+z/7P/s/+z/6//r/+r/6v/r/+z/7f/v/+3/7v/u/+7/
7P/s/+z/7P/w//b/8v/w//D/8P/w//L/8v/y//L/8v/y//P/8//y//L/8f/y//T/8//z
//P/8//1//X/9P/0//T/9P/0//j/+f/5//n/+f/6//r/+v/+/wEAAgAGAAUABQAGAAcA
BwAFAAIAAQABAAAA/f/6//X/9P/y//L/8v/x//D/8P/v/+//8P/w//D/8P/v/+//8f/v
/+//8P/u/+7/7v/u/+3/7f/t/+3/7f/t/+3/7v/s/+z/7P/s//H/8P/s/+3/7f/o/+T/
6v/v//D//P8JABUAKQBIAGcAhACfALMAwQDBAK4AkQB1AEYABQDY/8H/t/+5/8L/xf/F
/8X/xf/A/73/uv+5/7j/tP+0/7b/s/+v/6z/qf+m/6r/sP+v/63/q/+s/7P/v//K/9L/
2f/g/+X/6f/r/+//7v/v//H/8//0//b/+P/4//j/+P/4//f/9//2//f/+P/5//r/+P/4
//j/+f/5//r/+v/5//v/+//7//z/+v/7//v/+//9//3//f/9//v//f/9//3//f////3/
/f/9//7/AAABAAEAAgACAAMABAAFAAYACAAKAAoACwAKAAwADgAPAA8AEQATABUAFgAU
ABUAFQAVABkAGQAZABkAGwAbABsAGwAcABwAHAAcAB0AHAAcABwAGwAZABcAFQAVABUA
FQAVABMAEAAPAA8AEAAPAA4ADQAMAAwACwAMAAoACgAJAAgABwAGAAUABQADAAQABAAB
AAEAAgACAAEAAQACAAMABAADAAMAAgABAAMAAwADAAMAAAAAAAAAAAADAAMAAgACAAQA
BAAEAAUAAwAEAAQABAAEAAQABAAEAAYABgAFAAQABAAGAAYABgAGAAgACAAIAAgABgAG
AAcABwAJAAoACgAMAAkABwAGAAUABgAJAAoACgAKAAoACgAKAAwADQANAA0ADAAOAA8A
EAAPABEAEQAUABUAFQAWABcAFQATABAADwAPAA4ACwAIAAcABgAEAAQAAgABAAAAAAAB
AAEAAgACAAIAAgABAAEAAAD9//z//P/9//7///8AAP3//f/9//3//f/9//3//v/+//7/
/v/+//3//v/+//v/9//8//7//P8BABAAHAApAD8AWwB6AJUArAC5AL8AtQChAIwAaQAz
AAAA3//M/8X/zf/T/9L/z//R/9P/0f/O/8n/xv/D/8L/yP/G/77/u//B/8T/vf+4/7r/
uv+7/7//wf/G/9P/3//m/+r/7f/y//X/9//7//3//v///wEAAwAEAAQAAwACAAEAAAAC
AAMABQAGAAUABAADAAIAAgACAAIAAwAFAAYABgAFAAUABQAFAAYABgAHAAcABwAFAAUA
BQAFAAYACQAKAAsACwANAAsACwAJAAgACAAHAAoADAANAA8ADwAPAA8AEAATABQAFgAW
ABYAGAAZABkAHAAdAB4AHgAgACEAIQAhACIAIQAgAB8AIAAhACIAIwAiACIAIgAiACEA
IAAgACAAIAAfAB4AHQAaABkAGAAXABgAFgAWABcAFgAVABQAEwARABAADgAOAA8AEAAQ
ABAADQAMAAsACwALAAwADAAJAAsADAAMAAsACQAIAAcABgAHAAkACgALAAkACQAJAAkA
CgAKAAoACgALAAsACgAKAAoACgAKAAsACwAMAAwADAAMAA4ADAAKAAoACwAMAA0ADgAO
AA4ADgAOAAwADAANAA0ADgAQABEAFAATABEAEAAPABAAEwAUABQAEgASABIAEgAUABUA
FQAVABYAGAAZABoAGQAbABsAHgAgACEAIwAlACMAIQAeAB0AHwAeABsAGAAVABQAEgAS
ABAADwAOAA4ADwAPABAAEAAOAA4ADQANAA8ADQANAA4ADgAOAA4ADgANAA0ADQANAA0A
DQANAA4ADAAMAAwADAALAAoADAANAA0ADgAOAAwACwAQABoAJwA3AEsAagCLAKgAvwDP
ANEAywC8AKMAfwBGABEA8P/b/9X/2f/c/9//4//j/9//3v/b/9L/0f/U/9L/0P/Q/83/
y//O/83/yP/G/8j/x//H/8n/0P/d/+v/8P/w//P/+v///wMABwALAAwADwARAA8ADAAO
ABAAEAAQABAAEQARABIAEgASABIAEgASABQAFAAUABUAEwAUABQAEwAVABUAFQAWABQA
FQAVABUAEwATABMAEwAVABcAFwAXABcAGQAXABcAGAAYABkAGQAbABwAHAAdABwAGwAa
ABoAHgAgACMAJAAjACQAJAAjACYAJwAoACgAKQArACwALQAuAC0ALAArAC0ALQAtAC0A
LgAuAC4ALgAtACwALAAsAC4ALQAsACsAKQAnACUAIwAlACIAIQAhAB4AHQAcABsAGQAY
ABYAFgAYABgAFwAWABUAFAATABMAEwAUABQAEQARABIAEgARAA4ADgAOAA4AEAARABEA
EQAPAA8ADwAPABAAEAAQABAADwAPAA4ADgAOAA4ADgAPABEAEgASABIAEQAQAA8ADgAQ
ABQAEwAUABIAEgASABIAEAAQABAAEAARABIAFAAVABQAFAATABQAFAATABMAEwATABUA
FQAUABQAFAAUABQAFgAXABcAFwAWABgAGQAaAB0AHwAfACIAIwAjACQAJQAlACMAIAAf
ACEAIAAdABoAFQAUABIAEgASABEAEAAQAA4ADQANAAwADgAOAA0ADQAPAA0ADQAOAAwA
DAAMAAwACwALAAsACwANAA0ADQAOAAwADAAMAAwADwAOAA4ADQAJAAQABAAGAAcACgAO
ABUAIQAtAD4AWQB2AJUAtQDPANsA3gDTALkAmABpAC4A+//j/9n/1P/Z/+H/3f/X/9j/
1//W/9H/zP/O/9D/zv/L/8f/xP+//77/wP/C/8P/w//D/8L/wf/J/9j/5P/n/+z/9//9
//////8AAAEABQAJAAoACgAMAAwADAAMAAwACwALAAoADAAMAAwADAAMAAwADAANAAsA
DAAMAAsADAANAA4AEAAOAA8ADwAPAA4ADQAMAAsADQAPAA8ADwAPABEADwAPABAAEAAR
ABEAEgASABEAEQATABMAEwAUABYAFgAXABYAGAAaABsAGwAeAB8AIAAgACAAIQAhACEA
JQAlACUAJQAjACMAIwAjACQAJAAkACQAJQAkACQAJAAjACEAHwAdAB8AHwAfAB8AHgAa
ABgAFwAWABUAFAATABMAEgAQABAADgAOAA0ADAANAAwACwALAAsADAAMAAkACAAIAAcA
BQAGAAYABgAGAAUABQAEAAMABAAFAAYABwAEAAQABAAEAAMAAwACAAIAAwAEAAUABwAG
AAYABQAEAAUABgAHAAgABwAGAAYABgAGAAYABAAFAAYABwAIAAYABgAGAAYACAAIAAkA
CQAJAAoACgAMAAoACQAJAAkACwANAA0ADAAKAAoACgAKAAwADQANAA0AEAASABMAFAAT
ABUAFQAYABsAGwAcAB0AGwAZABYAFQAXABYAEwAQAA0ADAAKAAoABgAFAAQABAAFAAUA
BgAGAAMAAgAAAP//AAD//wAAAgACAAIAAgACAP//////////AQABAAEAAgD///7//f/8
//3//v/+//3/+//8//r/+P/5//r//v8LABcAJQBAAGMAggCdALkAzQDVANAAvQCjAIAA
RQAIAOP/yf+7/8T/0//T/83/z//S/8v/wv/B/77/vP++/8L/wf+7/7j/tf+y/7D/sv+1
/7P/sf+y/7v/x//Q/9b/2//g/+X/6//v//X/+v/5//f/+f/+//z/+v/6//r/+v/8//3/
//8AAP///v/9//z//f/+////AQAAAAAA///9/////////wAA/v////////8BAAEAAQAB
AAEAAwADAAMAAgADAAAA/////wAAAgADAAUABgAGAAcABQAFAAUABgALAAwADgAOAA0A
DgAOAA0AEAARABIAEgATABUAFgAXABgAFwAWABUAFgAXABgAGQAZABgAFwAWABcAFgAW
ABYAGAAXABYAFQATABEADwANAA8ADAALAAsACAAHAAYABQADAAIAAAAAAAIAAgABAAAA
/f/8//v/+//7//z//P/5//n/+v/6//n/+v/6//r/+v/4//n/+f/5//n/+f/5//n/+f/6
//v//P/8//v/+f/4//r/+v/6//v/+//8//z//P/7//r/+f/4//z//P/9//z/+v/6//r/
+v/6//r/+v/6//v//P/+/////v/+//3//v//////AAABAAAAAQAAAP7/AAAAAAAAAAAC
AAMAAwADAAIABAAFAAYACAALAAwAEAAPAA8AEAARABMAEQAOAA0ACwAKAAcABAD///7/
/P/8//v/+//7//z/+v/5//n/+P/6//r/+f/5//n/9//3//j/9//2//X/9P/2//f/+P/5
//j/9//2//b/+P/4//j/+P/7//j/+P/7//f/8v/y//T/+f/8/wAACQATAB8AOgBZAHQA
jwCrAL8AyQDCAK0AkwByADsAAgDd/8f/vf/E/83/z//N/8v/yv/L/8j/w//C/8L/wP++
/73/v/++/7n/tv+2/7j/t/+3/7P/tP+1/73/zP/a/9//4v/n/+v/7f/x//T/9f/3//n/
/P/+//7//v/+//7//v/9//3//P/9//7///8AAP7//v/+/////f/+//7//f////////8A
AP7/////////AQABAAEAAQD//wEAAQABAAMABQADAAMABAAEAAUABQAFAAYABgAHAAkA
CQAJAAoADAAMAA0ADAAOABAAEQARABIAEwAUABQAFAAVABUAFQAZABkAGQAZABcAFwAX
ABcAFgAWABYAFgAYABgAGQAaABkAFwAVABMAFAATABIAEQAPAAwACwALAAoACQAIAAcA
BwAGAAQABAACAAIAAQAAAAEAAAD//////v/+//3/+f/5//r/+v/5//r/+v/6//r/+P/5
//n/+f/5//n/+f/5//r/+v/6//r/+f/5//j/+P/4//j/+P/5//f/+P/4//j/+f/6//v/
/P/+//7//f/6//r//P/8//z//P/8//z//P/8//z//P/9//3///8AAAAAAgAAAP//////
/wAAAwAEAAQAAwACAAEAAAAAAAEAAQABAAMABgAIAAoACgALAAoADAAPAA8AEAARAA8A
DQAKAAkABwAGAAMAAAD9//z/+v/6//r/+f/4//j/+f/5//r/+v/5//j/9v/1//f/9f/1
//b/9v/2//b/9v/3//f/9//3//f/9//3//j/+P/4//j/+P/z//T/9v/3//X/9P/2//j/
9//+/woAFQAlAEEAYAB7AJQApwCzALUAqQCQAHUATQAWAOn/zv+//7//y//M/8f/yf/P
/8//yP/F/8L/v/+6/7r/vv/A/7//u/+4/7f/tv+y/7L/s/+x/7X/vv/H/9X/4P/i/+X/
6P/r/+3/7//1//j/+f/5//n/+v/6//r/+v/6//r//f/9//7//v/9//z/+//6//z//P/8
//3//f/+//7//f////////8AAAAAAQABAAEAAAD///7//f/+/wEAAgADAAMABQADAAMA
AAAAAAEAAQAFAAYABgAHAAcABwAHAAgACwAMAA4ADgAOABAAEQARABAAEQASABIAEwAV
ABYAFwAYABcAFgAVABcAFwAXABcAGAAYABgAGAAXABYAFgAWABgAFwAWABUAEQAPAA0A
CwAOAAwADAANAAsACQAHAAUAAwACAAAAAAACAAIAAQAAAP3//P/7//v//f/+//7/+//7
//z//P/7//r/+v/6//r//P/9//3//f/8//v/+v/5//r/+v/6//r/+//7//r/+v/6//r/
+v/7//v//P/8//z//P/8//z//P/+//7//v/+//7//v/+//7/AAAAAAEAAQABAAIAAgAE
AAMAAQAAAP//AAADAAQABAAEAAQABAAEAAQABQAFAAUACAAKAAsADAAMAA0ADAAOABIA
EwAVABcAFQATABAADwAPAA4ACwAIAAYABgAFAAYAAgD///z/+v/7//3/AAACAAEAAAD+
//3//f/7//v//P/+//7//v/+//v/+//7//v//v///wAAAgABAAAA///+//n//P/+//3/
/f/8//r/+P/5//z/BAANABkAJwA+AF8AfgCbALMAwQDJAMQAswCZAHIAOwAIAOP/yf+/
/8T/z//V/9X/0f/Q/83/yP/F/8T/wv/A/8D/wf+//77/u/+4/7b/tv+1/7X/tf+6/8P/
y//U/9z/4f/o/+3/8f/1//n/+v/9/////f8AAAQAAwACAAEAAAADAAMABAAEAAMAAgAB
AAAAAQACAAMABQADAAQABAADAAMAAwADAAQABgAHAAcABwAFAAUABQAFAAUABwAHAAcA
BwAJAAcABwAGAAYABwAHAAkACgAKAAsACwALAAsADAAPABAAEgASABIAFAAVABUAFgAX
ABgAGAAZABsAHAAdAB0AHQAdAB0AHwAfAB8AHwAeAB4AHgAeAB8AHgAeAB4AHgAdABwA
GwAYABcAFgAVABcAFAATABMAEAAPAA4ADQANAAwACgAKAAgACAAHAAYAAwACAAEAAQAD
AAQABAABAAEAAgACAAEAAAAAAAAAAAAAAAEAAQABAAEAAQABAAEAAAAAAAAAAAADAAMA
AgACAAAAAAAAAAEAAQACAAIAAgACAAIAAgACAAQABAAFAAYABgAEAAQABAAEAAYABgAG
AAYACAAIAAkACQAIAAgABwAIAAkACQAKAAsACgALAAoACAAJAAoACwAMAA4ADwAPAA8A
DgAQABEAEgAVABcAFwAaABsAGwAcAB0AHQAbABgAFwAXABYAEwAQAAsACgAIAAgABgAF
AAQABAAFAAUABgAGAAQABAADAAMABQADAAMABAADAAIAAQAAAAIAAwAEAAUAAwADAAMA
BAACAAIAAgACAAkABgACAAEAAwD+//z//v///wYAEAAZACcAPQBcAHsAnAC5AM0A1QDX
AMoArwCLAFgAHQDw/9f/yf/N/9b/2f/V/9X/0//Q/8v/yP/H/8j/yP/G/8b/w/+9/7r/
u/+4/7j/uv+7/7v/uf+8/8X/0f/a/+b/6//u//P/+f/5//v//v//////AQAAAAQABQAG
AAcACAAGAAUABQAEAAUABgAHAAgABgAGAAYABwAHAAgACAAHAAUABQAFAAYABAAFAAUA
BQAHAAcABwAHAAUABwAHAAcABwAJAAcABwAIAAgACQAJAAkACgAKAAsADAANAA4AEAAQ
ABAAEQAQABIAFAAVABUAFwAZABsAHAAaABsAGwAbAB4AHwAgACEAHwAfAB8AHwAgACAA
IAAgACEAIAAgACAAHwAdABsAGQAZABkAGQAZABcAFAATABMAEAAPAA4ADQALAAoACAAI
AAYABgAFAAQABQAEAAMAAwABAAIAAgD/////AAAAAP///v/+//7//v/8//3//f/9//7/
//8AAAEA///+//3//P///////v/+/wAAAAAAAAEAAAAAAP///v8AAAAAAAAAAAAA/v8C
AAAAAAAAAAAAAQACAAMABAACAAIAAwADAAQABgAHAAoACAAHAAcABwAHAAkACQAIAAgA
CAAIAAgACQAJAAgABwALAA4AEAASABEAEwATABYAFwAXABgAGQAaABkAFwAXABUAFAAR
AA4ACwAKAAgACAAGAAUABAAEAAEAAQACAAIABAAEAAMAAwACAP///v/+/wEAAgADAAQA
AQABAAEAAQD///////8AAAIAAgACAAIAAQAGAP7/+f/7//7/AAAAAP///v8EAA0AGQAp
AEIAYwCIAKcAwwDXAOMA3ADDAKsAigBPABQA6//T/8n/yv/R/9X/0//V/9j/1//Q/8v/
yP/I/8b/xP/F/8P/wP+//7z/vP+8/7v/u/+7/7r/v//L/9b/4P/n/+z/7f/v//X/+f/8
//////8BAAQABgAFAAQAAwACAAQABQAHAAgACAAIAAgACAAGAAYABgAHAAkACgAKAAkA
BwAHAAcACAAIAAkACQAJAAkACQAJAAkACQALAAsACwALAA0ACwALAAoACgALAAsADQAO
AA4ADwAPAA8ADwAQABEAEgAUABQAFgAYABkAGQAYABkAGgAaAB0AHwAgACEAIgAhACAA
HwAfAB8AHwAfACIAIgAiACIAIwAiACIAIgAgAB8AHgAdAB4AHQAcABsAGgAWABQAEwAU
ABMAEgARAA0ADAAKAAoADAAMAAsACgAJAAgABwAHAAcACAAIAAUAAwAEAAQAAwACAAIA
AgACAAIAAwADAAMABQAFAAUABQACAAIAAgACAAUABQAEAAQAAwACAAEAAQADAAQABAAE
AAYABgAGAAIAAAADAAQABQAGAAcACAAJAAoACAAIAAkACQALAAwADAAOAA0ACwAKAAkA
CwANAA0ADAAOAA4ADgAOAA8ADwAOAA0AEAASABMAFAATABUAFQAYABsAGwAcAB0AHQAb
ABgAFwAXABYAEwAQAA0ADAAKAAoABgAFAAQABAADAAMABAAEAAYABgAFAAUABQADAAMA
BAAFAAYABwAIAAUABQAFAAUAAwADAAMABAAEAAQABAAEAAMAAAAAAAMAAwAAAAAAAgAF
AAYADAAXACMAOQBYAHUAkgCrAL8AzQDNALwAowCHAFoAIQD0/9f/x//J/9T/2f/Z/9v/
2f/W/9X/0v/P/8r/yv/M/8r/x//H/8b/xf/C/8D/wP+//7v/vf/C/8n/0f/a/+b/7//w
//X/+/////3//v8FAAkABwAGAAgACAAIAAgACAAKAAsADQAOAAwADAAMAAwADAAMAAwA
DQANAA4ADgANAA0ADQANAA4AEAARABEAEQAPAA8ADwAPAA8AEQARABEAEwAVABMAEwAU
ABQAFQAVABcAGAAYABkAGQAZABkAGgAbABwAHgAeAB4AIAAhACEAIAAhACIAIgAkACcA
KQArACwAKwAqACkAKwArACsAKwAuAC4ALgAuACsAKgAqACoAKwArACsAKwAoACcAJgAl
ACUAIgAhACEAIgAhACAAHwAbABoAGAAYABoAGgAZABgAFwAWABUAFQATABQAFAARABIA
FAAVABUAFAAUABQAFAAUABUAFQAVABUAFQAVABUAFAAUABQAFAAXABcAFgAWABYAFgAW
ABcAFwAYABgAGAAYABgAGAAYABoAGgAaABoAHAAcABwAHAAeAB4AHwAfAB0AHgAeACAA
IAAfAB8AHwAhACMAIwAiACIAIgAiACIAIgAjACMAIwAlACgAKgAsACsALQAtADAAMQAx
ADIAMwAxAC8ALAArACsAKgAnACQAIgAiACEAIgAgAB8AHgAeABsAGwAcABwAHgAeAB0A
HQAdABsAGwAcABwAHAAcABwAHQAdAB0AHQAdAB0AHQAeAB4AHgAeAB4AHQAcABoAHQAd
ABwAIAAkACcAKAA0AEcAWQBvAIwAqQDEANMA2QDXAMkAsgCVAGUAMAAJAPL/5//t//f/
9v/1//X/9f/x//L/8f/y/+//6v/k/+b/5v/l/+P/4v/h/+L/4v/e/93/3f/d/+r/+/8F
AAoADgARABYAGQAXABsAIQAmACUAJwApACYAJgAmACYAJgAmACkAKQAqACoAKAAoACgA
KAAqACoAKgArAC0ALgAuAC0ALAArACoAKgAsAC0ALQAtAC0ALQAtAC0AKwAtAC0ALQAv
ADEALwAvAC4ALgAvAC8AMQAyADIAMwAzADMAMwA0ADcAOAA6ADoAPAA+AD8APwBAAD8A
PgBCAA==
         </WaveFormData>
      </LeadData>
      <LeadData>
         <LeadByteCountTotal>10000</LeadByteCountTotal>
         <LeadTimeOffset>0</LeadTimeOffset>
         <LeadSampleCountTotal>5000</LeadSampleCountTotal>
         <LeadAmplitudeUnitsPerBit>4.88</LeadAmplitudeUnitsPerBit>
         <LeadAmplitudeUnits>��V</LeadAmplitudeUnits>
         <LeadHighLimit>2147483647</LeadHighLimit>
         <LeadLowLimit>268435456</LeadLowLimit>
         <LeadID>II</LeadID>
         <LeadOffsetFirstSample>0</LeadOffsetFirstSample>
         <FirstSampleBaseline>0</FirstSampleBaseline>
         <LeadSampleSize>2</LeadSampleSize>
         <LeadOff>FALSE</LeadOff>
         <BaselineSway>FALSE</BaselineSway>
         <ExcessiveACNoise>FALSE</ExcessiveACNoise>
         <MuscleNoise>FALSE</MuscleNoise>
         <LeadDataCRC32>2220144928</LeadDataCRC32>
         <WaveFormData>
2P/Y/9j/2P/Z/9r/2//c/97/4P/i/+T/5f/m/+f/6P/r/+7/8f/0//b/9v/2//b/+f/6
//v//P/+//7//v/+/wAAAAAAAAAAAAAAAAAAAAD+//7//v/+////AAABAAIA///+//3/
/P/9//7///8AAP///v/9//z//v/+//7//v/+//7//v/+//7//v/+//7//v/+//7//v/+
//7//v/+//7//v/+//7//v/+//7//v8AAAAA//////3/AAABAAIABAAGAAgACgAMAA0A
DgARABMAFQAXABkAGQAaABsAGwAdAB8AIAAhACIAIwAjACMAJwArADAAMAAwACwAKgAm
ACUAJAAiAB8AGwAaABgAFQASAA8ADAAJAAMAAgACAAIAAQABAAEAAQABAAEA////////
/v/+/////f/8//z//P/9//7///8AAP///v/8//v/+//6//n/+f/6//r/+v/5//n//f8A
AP7//f/9////CwAaACMAJwAtAD0ATABaAGwAfAB/AG4APAAGAO7/5v/Z/9X/3P/a/9P/
1f/c/+T/8P/5//f/7//q/+f/6P/o/+b/5f/k/+D/3P/e/+L/3//c/97/4v/f/9n/2P/W
/9j/3//i/+H/4v/k/+T/5v/r/+r/7P/v/+7/7v/u/+7/7v/u/+7/7f/t/+7/7//w//H/
8//0//T/9P/z//H/8P/v/+//8f/v/+//8f/w/+//7//w//H/8v/z//H/7//v/+//7f/r
/+r/6P/n/+f/5//n/+X/5f/j/+P/5P/j/+H/4v/g/9//3v/c/9r/2P/X/9T/1f/V/9X/
1v/W/9b/1f/V/9f/2P/a/9r/2//c/93/3//g/+L/5f/n/+n/6v/r/+z/7v/x//T/9f/1
//b/+f/6//z//P/9/////f/+//7//v/+//7//v///wEAAQABAAEAAAAAAP///v///wAA
AAABAAEAAgACAAEAAQACAAIAAgACAAIAAgACAAAAAAAAAAEAAwACAAIAAgAAAAAAAAAB
AAMAAwADAAMAAwAEAAQAAgD+/wIAAwD//wIABAAEAAQABAAEAAMAAwADAAYABwAIAAkA
DAANAA4AEAARABIAFQAXABkAGwAdAB0AHgAfAB8AHwAiACQAJgAoACcAJwAnACsALwA0
ADQANAAvACwAJwAjACAAHgAbABkAGgAYABUAEgANAAoABwADAAMABAAFAAMAAwADAAMA
AwABAP///////wAAAAABAAEA/v/+//7//v/+//7//v/+//7//f/9//3/+//5//j/+P/+
//z/+f/7//3//P8AAAUABwANABsAKAAxADsARwBTAF4AbgCAAIYAdwBQABgA9v/q/+D/
2//d/9z/1v/V/9n/3v/q//T/9f/z/+//6P/l/+j/6P/m/+f/6P/m/+b/6v/m/+H/5P/o
/+j/5f/f/+D/5v/m/+H/4P/h/+b/6P/s//b/+f/2//b/9//2//b/9v/2//b/+v/6//n/
+f/5//n/+f/5//n/+v/6//r/+f/3//b/9f/2//n/+P/5//n/+P/3//f/9//3//f/9//3
//X/9f/1//b/9f/1//T/9f/1//X/9f/x/+//6//p/+r/6f/n/+j/5v/l/+T/4v/j/+L/
4v/g/+L/4f/g/+D/4v/i/+H/4f/j/+T/5v/m/+f/6P/p/+v/7v/w//P/9f/1//b/9//4
//z///8CAAMAAQACAAUABgAGAAYABwAJAAcACAAIAAgACgAKAAoACwAJAAkACQAJAAcA
CAAIAAgACgAKAAkACQAJAAoACgAJAAkACgAKAAoACAAIAAgACAAIAAgACAAJAAkACAAI
AAgACAAIAAgACQALAAsACwALAAoACgAJAAYACAAIAAkACgAKAAoACgAKAAoACQAJAAkA
DAANAA4ADwAPAA8ADwAQABMAFAAXABkAGwAdAB8AHwAiACMAIwAjACUAJgAnACgAJwAn
ACcAKwAxADYANgA2ADIAMAAsACkAJwAkACAAHQAeABwAGQAWABQAEgAQAA0ACwAKAAkA
BQAHAAcABwAHAAUAAwADAAMAAgACAAMAAwACAAIAAgACAAEAAAD///7/AQABAAIAAwAB
AP///v/+/wAAAAD9////AQAAAP7/AQAFAAcADQAaACcAMQA5AEEATABWAGQAdACDAHwA
VgAcAOz/3v/Z/9P/1v/U/83/0f/a/+D/5P/r//P/9//y/+3/7P/s/+z/7//u/+b/5P/o
/+z/5//k/+z/8P/p/+H/4v/g/+T/5f/m/+n/6v/s//D/9P/3//T/9P/7//z/+v/6//r/
+v/7//r/+P/3//j/+f/6//v/+//8//z//P/8//v/+//7//v//f/7//v/+f/4//f/9//3
//f/9//3//n/9//3//f/9P/z//P/8v/z//P/8//z/+//7//t/+3/7f/r/+j/6P/q/+n/
6P/m/+P/4v/i/+D/4v/h/+D/4P/i/+L/4f/h/+D/4P/h/+D/4f/i/+P/5f/m/+j/6//t
/+//8P/x//L/9P/3//r/+//7//z///8AAAAAAAABAAMAAwAEAAQABAAGAAYABgAHAAYA
BQAEAAMABAAGAAcACAAGAAYABQAFAAUABgAGAAUABQAGAAYABgAGAAYABgAGAAQABAAE
AAUABQAEAAQABAAEAAQABAAFAAMAAwADAAMABQAGAAYABAAGAAYABwAHAAUAAQAHAAwA
CwAKAAkACAAGAAUABQAFAAYABwAIAAkACwANAA8AEgAVABYAGQAbABwAHQAeAB0AHgAf
AB8AHwAfACAAIQAiACUAJQAlACkALwA0ADQANAAwAC4AKgAnACgAJgAjACEAIAAeABsA
GAAVABIADwALAAoACgAKAAcABwAHAAcABwAHAAUABQAFAAIAAgADAAMAAgACAAIAAgAA
AAAAAAAAAAAA/////////////wAAAgAAAPr/+//9/////v/+////BQANAA8AGAAlAC0A
NQA/AEYAUABcAG4AeQB2AFoAJADy/97/1//P/9D/1v/V/9H/1v/c/+D/6f/x//f/+v/1
/+r/6P/s/+v/6P/o/+b/6P/q/+f/5P/m/+T/4//h/+D/4P/i/+P/4v/l/+j/6P/o/+z/
8//y//L/9f/4//b/9v/2//b/+v/6//n/+f/3//f/9//3//X/9v/2//b/9//3//j/+f/3
//n/9//3//f/9v/1//X/9f/1//X/9f/3//X/9f/1//T/8//z//L/8P/v/+7/7f/s/+3/
7P/t/+//7f/q/+r/6P/n/+b/5P/j/+L/4v/g/+D/3//e/97/3v/e/93/3f/e/+D/4//k
/+L/4v/i/+P/5P/m/+n/6//v//D/8f/y//L/9f/4//n/+f/6//3//v/+//7///8BAAMA
BAAEAAQAAgACAAIAAwABAAEAAQABAAEAAgACAAIABAAEAAMAAwAEAAYABwAHAAQABAAD
AAIAAgACAAIAAgADAAQABQAHAAQAAgABAAAAAgACAAIAAwADAAMAAwADAAUABgAGAAQA
AwACAAIAAQAFAAkABAAEAAQABAAEAAYABQAFAAUABgAHAAgACQAIAAkACgAMAA0ADgAR
ABMAFwAZABsAGwAaABsAGwAbABsAHAAdAB4AIQAhACEAJQAnACwALAAsACgAJgAiAB8A
IAAeABsAGQAXABQAEAAMAAoACAAGAAMAAAAAAAAA/f///////////////f/9//3//P/8
//3//f/8//z//P/8//v/+v/5//j/+f/5//r/+//4//f/9//4//r/+v/3//X/9//2//b/
+////wEACwAYAB0AIQAtADsARABSAGIAcgB1AGIANgAEAOj/4P/X/9f/2v/U/8v/zf/U
/9j/5P/x//P/8f/u/+f/4P/a/9z/3//g/97/3P/Y/97/4f/e/+L/5P/b/9H/zv/S/9r/
3//c/9v/3v/g/+D/5P/n/+j/6v/t/+z/7P/s/+z/7P/s/+z/6//r/+v/6//r/+v/6f/q
/+r/6v/s/+v/6//r/+r/6//o/+f/6P/o/+j/6f/r/+v/6//r/+v/6f/p/+n/5v/l/+X/
5P/j/+P/4//j/+H/4f/f/9//3f/b/9j/2P/Y/9f/1v/U/9P/0v/S/9D/0v/R/9D/0P/Q
/9D/z//P/9H/0v/U/9T/1f/W/9f/2f/c/97/4f/j/+X/5v/n/+j/6v/t//D/8f/w//D/
8v/y//X/9v/4//v/+//8//z//P/8//z//P/9/////////////P/8//v/+v/8//z/+//7
//v//P/8//v/+f/6//r/+v/7//z//f/+//v/+v/5//n/+v/6//v//P/6//r/+v/7//v/
+//7//v//f/+//7//P/8//z//f/9//3//f////7/+v/6//r/+v/6//z//f///wEAAQAB
AAEAAQAEAAUABgAIAAcACAALAA0AEQATABUAFQAYABkAGQAZABgAGAAYABgAGgAbABwA
IQAlACoAKgAqACMAIAAbABcAFgAUABEADwAMAAoABwAEAP///P/5//X/9f/2//f/9f/1
//X/9f/1//X/8//z//P/8P/w//H/8f/w//D/8P/w//H/8v/z//T/8f/v/+7/7f/t/+3/
7v/w//D/8P/v/+n/6f/u//L/8f/5/wsAGQAiACUAKwA3AEUAUgBgAG4AcABdACoA9v/g
/9j/zv/N/9H/zP/I/8n/y//U/+L/5v/l/+f/4f/U/9X/3P/Y/9D/z//U/9j/1v/S/9T/
1f/Y/97/2P/N/8v/0P/U/9L/0//Y/9n/2v/c/97/4v/l/+L/4v/j/+b/5P/k/+T/5P/n
/+j/6P/p/+b/5f/k/+P/5f/m/+b/5v/o/+f/5//n/+X/5//l/+X/5f/k/+P/4//l/+X/
5f/l/+X/4//j/+P/4P/f/9//3v/d/93/3f/d/9v/2//Z/9n/2f/X/9T/1P/U/9P/0v/Q
/83/zP/M/8r/y//L/8v/zP/K/8r/yf/J/8r/zP/P/9D/0f/S/9P/1f/Y/9r/3f/f/9//
4P/h/+L/5P/n/+r/6//r/+z/7//w//H/8v/0//f/9f/2//b/9v/0//T/9P/1//f/9//3
//f/9//4//j/+P/4//j/9//3//b/9v/1//P/8//0//T/9P/2//b/9v/2//b/9v/2//f/
9//2//b/9v/2//b/9v/3//n/+f/5//n/9//4//j/9v/2//r/+//5//j/9v/2//b/9v/3
//f/+P/5//r/+//8//3/AAABAAIABAADAAQABwAJAAkACwANAA0AEAARABEAEQAUABYA
GAAaABkAGQAZAB0AIwAoACgAKAAiACAAHAAZABoAGAAVABMAEgAQAA0ACgAGAAIA/v/5
//v//P/9//v/+v/5//j/9//5//f/9//3//b/9v/3//f/9v/2//b/9v/2//b/9v/2//T/
8//z//P/9f/1//b/+P/0//D/8//z//X/+v/8//n/9/8BAA0AGAAjAC0ANwBBAE4AYAB0
AHoAdwBkACwA9v/g/9j/z//P/9b/0v/J/83/0v/Y/+b/7f/r/+n/5v/j/+L/4P/i/+H/
3v/g/+T/5v/i/93/3v/k/+T/2//Z/9z/3v/e/93/4P/j/+T/5P/o/+z/7f/u/+z/7f/w
//L/8v/y//L/8v/y//H/8f/x//H/8f/x//H/8v/y//L/9P/z//P/8//z//X/8//z//H/
8P/v/+//8P/x//L/8//z//H/8f/x//D/7//v/+7/6//r/+v/6//r/+v/6f/p/+n/5//k
/+T/4v/h/+D/3v/e/97/3//e/9z/2//a/9r/2v/a/9n/2f/Z/9r/3P/c/97/4P/i/+X/
5P/m/+n/6//v//D/8f/y//L/9f/4//n/+//8////AAD///7//v///wEAAgACAAIAAgAC
AAIAAwADAAMAAwADAAMABAAEAAQAAgACAAEAAQABAAIAAgABAAEAAgACAAIAAgACAAIA
AgAEAAQABAAFAAQAAgABAAAAAQACAAMABQADAAMAAwADAAMABAAEAAIABAAEAAUABQAD
AAEA//8AAAMABAAFAAYABgAFAAUABQAHAAcABwAHAAgACQAKAAwACwAMAA8AEQAVABcA
GQAZABoAGwAbABsAGwAcAB0AHgAfAB8AHwAjACUAKgAqACoAKQAoACUAIwAgAB4AGwAZ
ABYAFAARAA4ADQAKAAcAAwACAAIAAgD//////////////f/7//v/+//8//z//f/9//z/
/P/8//z/+v/6//r/+v/8//v/+//7//z/+//7//z/+v/6//3/+f/1//r//v///wEAAQAB
AAoAGwAlACsANQA8AEYAUgBmAHMAdABoAD4AAgDg/9n/0f/M/9L/0//J/8z/1v/Y/9//
6//z//L/7f/o/+r/6v/l/+D/4v/k/+T/5P/j/+D/4v/m/+f/4//c/9r/3P/f/+D/4//k
/+L/4v/m/+3/8v/2//X/8v/0//T/9P/0//b/9v/1//X/9f/1//X/9f/1//b/9v/2//b/
9f/1//X/9f/3//X/9f/3//b/9f/1//L/8f/w/+//8f/x//P/9f/0//P/8//y/+//7//v
/+//7f/t/+v/6//p/+f/5P/k/+T/4//i/+D/4f/g/+D/3v/e/93/3P/c/97/3v/d/93/
2//c/97/3v/f/+D/4f/j/+T/5v/p/+v/7P/s/+z/7P/w//P/9v/3//f/+P/7//z//P/8
//3///8BAAIAAgACAAAAAAAAAAEAAwADAAMAAwADAAQABAAEAAYABgAFAAUABQAGAAYA
BQADAAQABAAEAAYABgAGAAYABgAGAAYABwAHAAYABgAGAAQABAAEAAUABQAFAAUABQAF
AAYABgAEAAYABgAHAAcABQAFAAUABgAIAAoABgAGAAYABgAGAAYABQAFAAUACAAJAAoA
CwAMAA0ADgAQABEAEgAVABcAGQAbAB0AHQAeAB8AHwAfAB8AIAAhACIAIQAhACEAJQAq
ADAAMQAyAC4ALAAoACUAIgAgAB0AGwAcABoAFwAUABEADgALAAcACAAIAAgABQAFAAUA
BQAFAAUAAwADAAMAAAAAAAEAAQAAAAAAAAAAAAIAAgACAAIAAQD///7//f/+//3//f/+
//z//P/5//f/9//8/wIAAQABAAUADQAWAB0AIQArADcAPgBKAFoAagB1AHAAVAAeAO7/
1v/P/9H/1P/U/9H/0f/S/9b/3v/r//X/9//2//P/7v/q/+b/5f/m/+b/5v/k/+L/5f/m
/+L/5P/j/9//2v/a/97/4f/i/+P/5P/k/+b/6v/t/+7/8v/1//b/9P/y//D/7v/y//L/
8f/x//L/8//0//X/8//0//T/9P/0//P/8//z//X/9//1//X/9f/0//P/8//x//H/8f/x
//H/7//v/+//7v/t/+3/7P/r/+v/6//r/+r/6//q/+v/6f/n/+T/5P/i/+H/4P/e/9//
3v/e/9z/3P/b/9r/2v/a/9r/2f/Z/9n/2v/c/9z/2//c/93/3//i/+T/5//p/+v/7P/t
/+7/7v/x//T/9f/z//T/9//4//r/+v/7//3///8AAAAAAAD///7//f/9/wAAAQACAAMA
AQACAAIAAgACAAIAAQABAP//AAAAAP////8AAAAAAAACAAIAAgACAAMABAAFAAcABQAE
AAQABAAEAAQABAAFAAMAAwADAAMABQAGAAYABAAEAAQABQAFAAUABQAFAAQABgAGAAYA
BgAFAAMAAgABAAYABwAIAAkACgALAAwADgAPABAAEwAVABUAFwAZABkAGwAdAB4AHwAh
ACIAIwAkACMAIwAjACcAKwAwADAAMAAtACwAKQAnACYAJAAhAB8AHAAaABcAFAARAA4A
CwAHAAQABAAEAAEAAwADAAMAAwAFAAMAAwADAAEAAAAAAP///v/+//7//v/+//7//v/+
/wAA/////////v/9//3//v8AAPr/+//9//v/+P/8/wEAAQADAAkAFgAfACMALwA/AEQA
RgBUAGoAeQB6AGgANgACAO7/6f/h/+D/4v/d/9n/2v/c/+T/8f/5//v/+P/z/+z/6P/m
/+P/5P/o/+b/4v/m/+n/5P/g/+T/6f/j/97/4P/i/+X/5P/l/+b/6P/o/+r/8f/0//T/
9//4//X/9P/z//L/9f/2//b/9//1//X/9f/1//b/+P/5//r/+f/3//b/9f/1//f/9f/1
//f/9v/1//X/9v/3//j/+f/3//X/9f/1//T/8//z//L/8f/x//H/8f/v/+//7f/t/+//
7f/q/+r/7P/r/+r/6P/l/+T/5P/i/+D/3//e/97/3P/c/9v/2//b/9z/3v/e/9//4P/h
/+P/5v/o/+v/7f/t/+7/7//w//L/9f/4//n/+f/6//3//v8AAAAAAQADAAEAAgACAAIA
AgACAAIAAwAEAAUABgAHAAYABgAFAAQAAgACAAEAAQADAAQABAADAAMABAAEAAQABAAE
AAQABAAEAAQABAAFAAYABgAHAAgABwAGAAUABQAFAAUABQAFAAcACAAIAAYABAAEAAUA
BQAFAAUACQAKAAYABgAGAAYABgAIAAcABwAHAAgACQAKAAsADAANAA4AEAATABQAFwAZ
ABkAGwAdAB0AHgAfAB8AHwAjACQAJQAmACkAKQApAC0AMQA2ADYANgAxAC4AKQAlACIA
IAAdABsAHAAaABcAFAAPAAwACQAFAAUABgAHAAUAAwADAAMAAwADAAEAAQABAAIAAgAD
AAMAAQAAAP///v8AAAAAAAAAAAAA////////AAD/////AAD6//z///8BAAEAAAAAAAMA
BwARAB8AJgArADUAQwBNAFgAagB8AIYAfwBaACAA+v/u/+b/3//n/+r/3v/Z/9//5P/u
//j/+//5//f/7v/n/+j/7v/w/+3/6P/o/+r/7P/o/+P/5v/s/+7/5//j/+T/6v/q/+f/
5v/r/+7/7v/w//b/9//0//j//f/+//3//P/7//r//P/8//v/+//7//v/+//7//n/+v/6
//r//P/7//v/+//5//v/+f/5//n/+P/3//f/+f/5//n/+f/3//X/9f/1//X/9f/2//b/
9P/z//L/8f/v/+//7f/t/+7/7f/r/+z/6//p/+f/5P/k/+T/5f/k/+P/4f/f/97/4f/i
/+L/4//h/+L/5P/k/+X/5v/n/+n/6v/s/+//8f/1//b/9//4//r//f8AAAEAAAAAAAIA
AgAEAAQABQAHAAcACAAIAAgACQAKAAsADQAKAAkACAAHAAgACgALAAwACgAKAAkACQAL
AAwADAALAA0ADgAOAA4ADgAOAA4ADgAMAAwADAANAAsACgAKAAoADAAMAAwADQAPAA8A
DwAPAA0ADgAOAAwADAAOAA8AEAAOAA4ADgAOABAADwAPAA8AEAARABIAEwAUABUAFgAY
ABkAGgAdAB8AIQAjACUAJQAmACcAJwAnACsALAAtAC4ALwAvAC8AMwA3ADwAPAA8ADoA
OAA0ADEALgAsACkAJwAmACQAIQAeAB0AGgAXABMAEAAQABAADQANAA0ADQANAAsACQAJ
AAkACQAKAAwADQAMAAwADAAMAAwADAAMAAwACgAJAAkACQAKAAkACQAKAA4ACgAJAAkA
CwAKAAwADQAPABEAFQAiAC8ANwA/AEsAVgBgAG4AfgCHAIYAbgA0AP7/7v/r/+P/4v/m
/9//2//k/+z/8v/5////BQAEAAEA+v/0//L/8//y//T/9P/0//b/9f/w//D/9v/5//P/
6P/m/+7/8f/u//H/9v/2//b/+v/9//z//v8BAAQABAAEAAQABAAEAAQAAwADAAMAAwAD
AAMAAwAEAAQABAAGAAUABQAFAAcACQAHAAcABwAGAAUABQAFAAUABQAFAAUAAwADAAMA
AAD//////v/////////////////9//3//f/7//j/+P/4//f/9v/0//H/8P/w/+7/7v/t
/+z/7P/s/+z/6//r/+z/7v/x//L/8f/y//P/9f/0//b/+f/7//7/AAACAAQAAwAFAAcA
BwAJAAoADQAOABAAEAARABMAEwAUABQAFAAWABYAFgAXABUAFQAVABUAFQAWABYAFgAU
ABQAEwATABUAFgAWABUAFwAYABgAGAAXABYAFQAUABUAFgAXABkAGAAWABUAFAAVABYA
FwAZABgAFwAWABUAFQAWABYAFAAWABYAFwAXABsAFwAXABoAFgAYABgAGAAYABgAFwAX
ABcAGgAbABwAHQAeAB8AIAAiACUAJgApACsAKwAtAC8ALwAyADMAMwAzADMANAA1ADYA
NwA3ADcAOwA/AEQARABEAEAAPgA6ADcANAAyAC8ALQAuACwAKQAmACUAIgAfABsAGQAY
ABcAEwAWABcAGAAZABgAFQAUABMAEgASABMAEwASABIAEgASABIAEgASABIAEgARABEA
EQAQAA8ADwAQABIAEgAPAA8AEwAWABgAFwAVABsAJwAyADkARwBTAFcAXgBuAHwAiACN
AHoASAASAPT/6P/l/+f/6v/o/+H/4//q//T//P8FAAsADwAKAP//+v/6//z/+f/6//z/
/P/8//z/+f/2//r/+v/1//H/8P/y//z/+//y//P/+v/8//7/AgAHAAoABgABAAgACgAK
AAoACgAKAAoACQAJAAcABwAHAAcACQAKAAoACgAMAAsACwALAAoACwAIAAcACAAIAAgA
CQAGAAUABAADAAUAAwADAAMABAADAAMAAgD////////////////9//3/+//5//b/9v/4
//f/9v/0//P/8v/y//D/7v/t/+z/7P/u/+7/7f/t/+//8P/y//L/8//0//X/9//4//r/
/f//////AAABAAIAAgAFAAgACQAJAAoADQAOAA8AEAASABUAEwAUABQAFAATABIAEQAR
ABMAEwATABMAEQASABIAEgAUABQAEwATABMAFAAUABMAEgASABEAEAARABIAEwAUABIA
EgASABMAEQAQABAAEAARABIAEwAVABIAEQAQAA8AEAASABMAEgASABIAEwATABMAFQAY
ABYAFgAWABYAEwARABAADwATABUAFwAZABwAHQAeACAAIAAgACIAIwAmACkALAAtAC0A
LQAsACsALQAuAC8AMAAvAC8ALwAzADkAPgA+AD4AOgA4ADQAMQAwAC4AKwApACkAKAAm
ACQAIQAeABsAFwAUABQAFAARABEAEQARABEAEQAPAA8ADwAMAAwADQANAA0ADgAPABAA
DwAOAA0ADAANAA0ADgAPAAwACwALAAwADAAQAA0ACQALAA4AEAARABEAEQAZACgAMwA3
AD0ARQBOAFgAZAB2AIUAgABiACwA/P/k/+H/3//k/+z/5//d/+T/7v/4/wMACQAJAAgA
BQD+//j/9v/3//b/9P/y//D/9P/3//D/8P/2//f/8f/s/+j/6v/t/+7/7f/w//T/9P/4
//n/9v/4////BAABAAAA///+/wIAAgABAAEAAwADAAMAAwABAAIAAgACAAIAAQABAAEA
//8BAP/////9//z/+//7//z//f/+/////f/7//v/+//8//v/+//6//n/+f/5//n/9//3
//X/9f/1//P/8P/w/+7/7f/s/+r/6//q/+r/6P/o/+f/5v/m/+T/5P/j/+P/4f/i/+T/
5P/l/+b/5//p/+r/7P/v//H/9P/2//j/+v/6//3/AAABAP//AAADAAQABAAEAAUABwAH
AAgACAAIAAgACAAIAAkACQAJAAkACQAJAAoACgAKAAsADAAMAA0ACgAKAAkABwAIAAoA
CwAMAAsACgAJAAgACQAKAAsADQALAAoACgAKAAoACgAKAAsADQANAA0ADQALAAwADAAK
AAoACgANAA8ADgANAAwACwAKAAoACQAJAAkADgAPABAAEQASABMAFAAWABUAFgAZABsA
HQAfACEAIQAiACMAIwAjACYAKAAqACwAKgApACgAKwAvADQANAA0ADAALgAqACcAJwAm
ACQAIwAiACAAHQAaABUAEgAPAAsACAAIAAgABQAHAAcABwAHAAUAAwADAAMAAwAEAAYA
BwAGAAYABgAGAAUABAADAAIABAADAAMAAwABAP///v/+/wIAAAABAAMAAwAEAAYAAwAD
AAUADwAeACkAMQA5AD8ASABUAGYAeAB/AHYATAASAPT/7v/l/9//4v/k/9//2//i/+j/
8P/7////+//6//P/6v/u//D/6//q/+r/6v/q/+r/5//i/+b/7v/t/+f/4v/e/+T/7f/s
/+v/8P/y/+7/8P/z//b/9P/1//r//P/8//z//P/8//z/+//7//z//f/+/////v/+//3/
/P/6//n/+f/5//v//f/7//v//v/+//7////8//v/+v/5//n/9//3//f/9v/1//X/9P/0
//X/9v/3//T/8//w/+//8f/v/+z/7P/s/+v/6v/o/+X/5P/k/+L/4v/h/+D/4P/i/+L/
4f/h/9//4P/i/+L/5f/m/+f/6f/s/+7/8f/z//f/+P/5//r/+v/9/wAAAQADAAQABwAI
AAgACAAJAAsADQAOAA4ADgANAAwACwALAAkACQAJAAkACgAMAA0ADgAMAAwACwALAA0A
DgAOAA0ACwAMAAwADAAMAAwADAAMAAwADAAMAA0ADQAMAAwADAAOAA4ADgAPAA8ADwAP
AA8AEQASABIAEAAOAAwADQASABIAEgASABIAEgARABEAEQAWABcAGAAZABkAGQAZABoA
HAAeACIAJQAnACkAKwArACoAKwArACsAMAAyADQANgA2ADUANAA3ADsAQABAAEAAPAA6
ADYAMwAvACwAKAAlACUAJAAiACAAGwAYABUAEQARABIAEwARABEAEQARABEADwANAA0A
DQANAA4AEAARAA8ADgANAAwACgAKAAoACgAKAAkACQAJAAgABwAHAAgACgAKAAkACwAL
AAoADgARABMAGQAlADgAQwBFAEkAWQBuAH4AjACQAIMAVAAYAP7/+P/u/+n/7f/q/+b/
5//r//D/+P/+//////8BAPr/8//y//L/8v/x//L/7v/w//b/9v/v//D/9P/y//H/9f/y
/+7/8P/x//L/8//y//T//v8GAAMABAAGAAMABAAGAAYABgAGAAUABAACAAEAAwADAAMA
AwADAAQABAAEAAYABQAFAAUABQAHAAUABQACAAAA/v/9/wAAAQACAAMABQADAAMAAwD/
//3//P/6//v/+//7//v/+f/5//f/9//3//X/8v/y//T/8//y//D/7f/s/+z/6v/s/+v/
6v/q/w==
         </WaveFormData>
      </LeadData>
      <LeadData>
         <LeadByteCountTotal>10000</LeadByteCountTotal>
         <LeadTimeOffset>0</LeadTimeOffset>
         <LeadSampleCountTotal>5000</LeadSampleCountTotal>
         <LeadAmplitudeUnitsPerBit>4.88</LeadAmplitudeUnitsPerBit>
         <LeadAmplitudeUnits>��V</LeadAmplitudeUnits>
         <LeadHighLimit>2147483647</LeadHighLimit>
         <LeadLowLimit>268435456</LeadLowLimit>
         <LeadID>V1</LeadID>
         <LeadOffsetFirstSample>0</LeadOffsetFirstSample>
         <FirstSampleBaseline>0</FirstSampleBaseline>
         <LeadSampleSize>2</LeadSampleSize>
         <LeadOff>FALSE</LeadOff>
         <BaselineSway>FALSE</BaselineSway>
         <ExcessiveACNoise>FALSE</ExcessiveACNoise>
         <MuscleNoise>FALSE</MuscleNoise>
         <LeadDataCRC32>641676860</LeadDataCRC32>
         <WaveFormData>
uv+6/7r/uv+4/7j/uP+4/7v/vP+9/77/wP/C/8T/xv/I/8r/zP/O/9L/1P/W/9j/3P/e
/+D/4v/k/+b/6P/q/+3/7v/v//D/8v/0//b/+P/5//r/+//8//7//v/+//7///8AAAEA
AgACAAIAAgACAAAAAAAAAAAAAAAAAAAAAAACAAIAAgACAAIAAgACAAIAAAAAAAAAAAAA
AAAAAAAAAP7//v/+//7//P/8//z//P/+//7//f/8//r/+v/6//r/+v/6//r/+v/7//v/
+//9//7//v/+//7/AAABAAEAAQAAAPz/9v/z//H/7v/r/+n/6//q/+n/5//o/+j/6f/r
/+7/7//w//L/8//z//P/8//4//j/+f/6//z//f/9//3/+//7//v/+//9//3//f/9//3/
/f/9//3//f/9//3//f/9//z//P/8//r/+v/5//n//P/8//z/+//5//n/+f/5//v//v8E
AAoADQAOAAwABwADAP7/9v/s/+P/3P/T/8//y//U/+v/BgAcACcAMAA7AEIAQgA+AEUA
VQBhAGQAawB3AIEAgwCGAIoAjgCTAJoAoACoAK8AsgCzALoAwgDHAMkAvwCqAIwAXAAr
AA8ABQD6/+//6P/m/+n/7P/v//P/9f/0//D/7v/s/+r/6f/p/+n/6P/n/+f/5//n/+f/
6f/p/+n/6f/p/+n/6f/p/+v/6//q/+r/6v/q/+r/6f/p/+j/6P/o/+b/5f/l/+X/5P/k
/+T/4//i/+L/4f/g/+D/3//e/9z/2//a/9j/1//U/9P/0P/O/87/zf/M/8v/yv/I/8b/
xv/E/8P/wv/B/8L/wf/A/8D/wf/C/8L/wv/D/8T/x//J/8v/zf/P/9H/0//V/9j/2v/b
/93/4P/i/+X/5//r/+z/7P/u//D/8v/0//b/+P/6//r/+//9//3/AAABAAIAAgAAAAIA
AgACAAQABAAFAAUAAwADAAMAAwAEAAQABAADAAQABQAGAAcABQAGAAYABgAGAAYABQAF
AAMAAwADAAMABQAEAAQABAADAAMAAwACAAIAAAAAAAAAAAACAAEAAAAAAP7//v/+//7/
AAAAAAAAAQD/////AQACAAIAAgACAAIAAwADAAMAAgD9//b/8v/w//D/7v/t/+3/6v/p
/+f/5v/n/+n/7P/u/+//8P/y//T/8//0//X/+P/4//n/+v/8//v/+//7//v/+//7//v/
+//9//3//f/9//3//f/9//3//f/9//3//f/8//z//P/8//z/+//7//z//P/8//v/+//7
//v//f8BAAQADAAOAA8ADgAKAAMA///4//D/6P/f/9b/0f/N/9P/5v8DABwAKAAxADwA
RQBIAEQASABVAGUAaQBuAHsAhwCJAIsAjgCSAJgAnwCkAKwAsgCzALIAtQC6AMAAwQC3
AKEAhABWACgADQADAPn/8P/p/+b/6P/t//D/8f/z//P/8v/w/+3/7P/r/+v/7f/t/+z/
6//r/+v/6//r/+v/6//r/+v/6//r/+v/6//r/+v/6v/q/+z/7P/s/+v/6//q/+r/6v/q
/+n/6f/p/+j/6P/o/+f/5v/m/+X/5P/k/+P/4v/g/93/3P/a/9n/2P/X/9T/0v/T/9H/
z//N/8r/yP/G/8b/xv/F/8T/w//C/8H/wP/A/8H/wv/C/8L/w//E/8f/yf/N/8//0f/T
/9f/2f/c/97/3f/f/+L/5P/l/+f/6//s//D/8v/0//b/+P/6//z//v/+////AQABAAIA
AwAEAAQABAAGAAYABgAGAAYABwAHAAUABQAFAAUABgAGAAYABQAHAAcABwAHAAUABgAG
AAYACAAIAAcABwAHAAcABwAHAAcABgAGAAYABQAFAAMAAgACAAIAAgACAAQAAwACAAIA
AAAAAAAAAAAAAAAAAAABAAAA//8AAAAAAQACAAMABAAFAAUABQAEAAAA+v/3//b/8v/w
/+//7//u/+3/6//q/+j/6f/r/+z/7//w//L/9P/1//b/9//6//r/+//8//7/////////
/////////////wEAAQABAAEA//////////8BAAEAAQABAP7//v/+//7//v/9//3//v8A
AAAA/////////////wEABAAGAAwAEQASABIADwALAAYAAgD4/+//5v/f/9f/0f/W/+n/
BAAiADMAPABDAFAAVgBSAFEAXQBtAHYAewCFAI8AkwCWAJgAnAChAKYAsAC0ALkAugC3
ALoAvgDDAMUAuwCmAIgAXgAxABUACQAAAPf/8P/s/+//9P/3//n/+//4//b/9f/0//P/
8//z//P/8v/x//H/8f/x//H/7//v/+//7//x//H/8f/x//H/8f/w//D/8P/w//D/7//x
//D/8P/w/+7/7f/t/+3/7P/s/+z/6//q/+r/6f/o/+j/5//m/+T/4//i/+D/3//c/9v/
2P/W/9f/1f/T/9H/zv/M/8r/yv/K/8n/yP/H/8b/xf/E/8T/xf/G/8b/xv/G/8b/yP/J
/8v/zf/P/9H/1f/X/9r/3P/d/9//4v/k/+X/5//r/+z/8P/y//T/9v/4//r//P/+/wAA
AQADAAMABgAHAAgACAAIAAoACgAKAAoACgALAAsACwALAAsACwAMAAwADAALAAsACwAL
AAsACQAKAAoACgAMAAwACwALAAsACwALAAsADQAMAAwADAALAAsACwAKAAoACQAJAAoA
CAAIAAgACAAGAAUABAAEAAYABgAGAAYABgAGAAYABwAHAAcACQAKAAsADAANAA4ADQAN
AA0ADAAKAAQAAQAAAPz/+v/5//n/+P/3//X/9P/0//X/9//4//n/+v/8//7///8AAAEA
BAAEAAUABgAIAAkACQAJAAkACwALAAsACwAKAAkACAAHAAgACQAKAAsACwALAAsACwAK
AAoACgAKAAoACQAJAAoACAAIAAcABwAJAAkACQALAAwADgASABUAGgAcABkAFQAQAAwA
BAD5/+7/5//h/9v/3v/r/wYAJAA3AEAARwBUAF4AXABZAGMAdQCAAIMAiwCVAJkAnACe
AKAApwCsALIAuAC9AL4AvQDCAMQAxQDLAMkAugCeAHYARQAjABMACgABAPr/9v/3//r/
/f///wEAAAD+/////v/9//3//P/7//n/9//3//f/9//3//n/+f/5//n/9//3//f/9//5
//n/+P/4//b/9v/2//X/9f/0//T/9P/0//P/8//z//D/8P/w/+//7//w//D/8P/u/+3/
7P/q/+n/6P/m/+X/5v/l/+L/4P/f/93/2//Z/9j/1v/U/9T/0//R/8//zf/O/83/zP/M
/8v/zP/M/8z/zP/M/87/z//R/9P/1f/X/9n/2//e/+D/4f/j/+b/6P/t/+//8//0//b/
+P/6//z//v8AAAIABAAGAAcACQAJAAoACwAMAAwADAAOAA4ADgAOAA4ADwAPAA8ADwAP
AA8AEAAQABAADwAPAA8ADwAPABEAEgASABIAEAAQAA8ADwAPAA8ADwAPAA8ADgAOAA4A
DwAPAA8ADgAOAA0ADgAMAAwADAAMAA4ADQAMAAwACgAKAAoACgAKAAoACgALAA0ADQAP
ABAADgAOAA4ADgAPAA8ADwAOAAgAAgD///7/+v/4//f/9//3//f/9v/2//X/9f/2//b/
+P/6//3/AAD//wAAAQAEAAMAAwADAAQABgAHAAgACQAIAAcABgAFAAcABwAHAAcABQAF
AAUABQAFAAUABQAFAAQABAAEAAQAAgABAAEAAgAEAAQAAwADAAUABQADAAUACAAMABAA
EQAUABQADwAJAAgAAAD0/+n/4v/b/9X/0//c//P/EAAmADMAPABFAE4AUABMAE8AXwBv
AHQAdQB/AIsAjwCSAJYAmgCfAKYArACyALkAugC5AMAAxADHAMsAwwCyAJYAaAA3ABkA
DQAEAPn/8v/w//H/9P/3//n/+//6//j/9f/0//P/8//y//H/7//t/+3/7f/t/+3/7f/t
/+3/7f/r/+v/6//r/+3/7f/s/+z/6v/q/+r/6f/q/+r/6//s/+v/6f/o/+f/5v/m/+b/
5f/k/+T/4//i/+H/3//d/9r/2//a/9j/1//U/9P/0P/O/83/y//J/8f/xv/E/8L/wv/B
/7//vf+7/73/vf+9/77/vv++/73/vP++/77/wP/B/8H/w//F/8f/yf/L/87/0P/S/9X/
2f/c/93/3//j/+T/5P/m/+j/6v/s/+7/8P/y//P/8//0//P/9f/3//n/+v/6//z//P/8
//z//P/9//3//f/9//3//f/8//z//P/7//3//f/9//3/+//8//z//P/8//z/+//7//v/
+//7//v/+//6//r/+v/5//n/+f/4//j/9//1//X/9P/0//T/9P/0//T/8//y//L/8v/y
//L/8v/y//L/8v/z//P/8//1//b/+P/4//j/+P/3//f/9//2//L/7P/p/+j/5v/k/+P/
4//g/9//3f/c/93/3//i/+T/4//k/+b/6P/p/+r/6//u/+7/7//w//L/8f/x//H/8f/x
//H/8f/x//H/8f/x//H/8f/x//H/8f/v/+//7//v/+7/7v/u/+7/8P/v/+//8P/u/+7/
7f/t/+3/7//x//X//P8AAAIAAwAAAPr/8//t/+b/3v/U/83/xv+//7//y//i////FAAc
ACMALAAxADAALgA6AEsAVQBdAGYAcQB3AHcAdwB8AIIAigCPAJgAoACkAKUAqACvALYA
ugC5AKkAkwByAD4AFAD9//H/6f/i/9n/2P/e/+P/5P/j/+P/4//i/+D/3//e/93/3f/d
/93/3P/b/93/3f/d/93/3f/d/93/3f/f/9//3//f/93/3f/c/9z/3P/c/9z/2//Z/9j/
2P/Y/9r/2f/Z/9n/1v/W/9b/1f/U/9T/0//S/9L/0f/Q/87/y//K/8j/x//G/8X/wv/A
/7//vf+7/7n/uv+4/7b/tv+0/7P/sv+x/7L/sf+w/7D/s/+0/7T/tP+0/7T/tv+3/7v/
vf+//8H/w//F/8j/yv/J/8v/zv/Q/9P/1f/Z/9r/2v/c/97/4P/i/+T/5v/o/+r/6//t
/+3/7P/t/+7/7v/u//D/8P/w//D/8P/x//H/7//v/+//7//w//D/8P/v/+//7//v/+//
8f/y//L/8v/w//D/7//v/+//7//v/+//8f/w//D/8P/v/+3/7f/s/+z/7P/s/+z/7P/q
/+n/6P/o/+r/6v/q/+r/6P/o/+j/6f/p/+n/6//s/+7/7v/u/+7/7v/t/+z/6v/o/+L/
3//e/9z/2v/Z/9n/2P/X/9X/1P/U/9X/1//Y/9v/3P/e/+D/4//k/+X/6P/o/+n/6v/s
/+v/6//r/+v/7f/t/+3/7f/r/+v/6//r/+3/7f/t/+3/7f/t/+3/7f/s/+z/7P/s/+7/
7f/t/+7/7P/s/+v/6//r/+3/7f/t//L/9v/6//3//v/6//f/8//w/+j/3v/V/8r/w//B
/8H/zv/p/wYAGgAjACoANQA8ADgANgBBAFMAXwBmAG8AeQB9AH0AgACGAIwAkQCYAJ4A
pgCpAKgApwCqALIAtwCvAJ0AhgBgAC4ACQD5/+//5v/h/9z/3v/h/+T/5//p/+n/5v/m
/+X/5P/j/+P/5f/l/+T/4//h/+H/4f/h/+P/4//j/+P/4f/h/+H/4f/h/+H/4P/g/+L/
4v/i/+H/3//e/97/3v/g/9//3//f/9z/3P/c/9v/3P/c/9v/2v/Y/9f/1v/U/9P/0v/Q
/8//0P/P/8z/yv/I/8X/wv+//8D/vv+8/7z/uv+5/7j/t/+4/7f/tv+2/7f/uP+4/7j/
uv+6/7z/vf+//8H/w//F/8f/yf/M/87/0f/T/9b/2P/b/93/4f/i/+T/5v/o/+r/7P/u
//D/8v/y//P/9f/1//b/9//4//j/+v/8//z//P/6//r/+//7//v/+//7//v//P/8//z/
+//5//n/+f/5//v//P/8//z/+v/6//n/+f/7//v/+//7//v/+v/6//r/+f/5//n/+P/6
//n/+f/4//f/9v/1//T/9v/1//T/9P/2//b/9v/2//T/9P/0//X/9f/1//f/+P/4//j/
+P/4//v/+//7//r/+P/y/+//7v/q/+j/5//n/+f/5//m/+b/5f/l/+b/5v/n/+j/6v/s
/+3/7v/v//L/8P/x//L/9P/3//f/9//3//f/9//3//f/+f/5//n/+f/5//n/+f/5//f/
9//3//f/9//4//n/+v/4//f/9//4//j/+P/3//f/+//5//n/+//6//r/AAAHAAgADAAN
AAkABAD+//b/7f/i/9n/0f/N/8z/0//m/wQAHQAsADMAPABIAEwARwBLAF0AbABvAHMA
fwCJAI4AjgCOAJUAmgCgAKgArQCwAK8AsACyALcAuwC9ALAAmgB4AEsAIQAJAAAA+f/y
/+z/5//q/+3/7//x//L/8v/x//D/7//v/+7/7f/r/+n/6//r/+v/6//r/+v/6//r/+v/
6//r/+v/6//r/+r/6v/q/+r/6v/p/+n/6P/o/+j/6P/n/+f/5//o/+j/6P/n/+b/5v/l
/+T/4v/h/+D/3v/e/97/3f/d/9r/2f/W/9T/0//R/8//zf/O/8z/yv/K/8n/x//F/8P/
xP/D/8L/wv/C/8L/wf/A/8L/wv/E/8X/x//J/8v/zf/O/8//0f/S/9X/1//a/9z/3//h
/+X/5v/q/+z/7v/w//L/9P/2//j/+v/7//3//f8AAAEAAgACAAQABgAGAAYABgAGAAcA
BwAJAAkACQAJAAgACAAIAAcACQAJAAkACQAIAAgABwAGAAgACAAHAAcACQAJAAkACQAH
AAYABgAGAAcABwAHAAYABAADAAMAAwABAAEAAgAAAAAAAAAAAP7//f/8//z//v/+//7/
/v/+//7//v////////8BAAIAAwAEAAUABgAGAAUABAACAAAA+v/3//b/9P/y//H/8f/w
/+//7f/s/+z/7f/v//D/7//w//L/9P/3//j/+f/8//z//f/+/wAA//////////8BAAEA
AQABAP//////////AQABAAEAAQABAAEAAQABAP7//v/+//7/AAD/////AAD+//7//f/9
/////////wEAAgAEAAgADQAQABIADwALAAgAAgD6/+//5P/b/9X/0f/S/9//+v8aAC0A
NAA7AEYATgBMAEkAVQBpAHQAdwB9AIcAjQCOAI4AlACZAKAApgCsALEAsgCxALIAuAC7
AMEAvQCqAJAAagA5ABkACQAAAPX/8P/u/+//8v/1//X/9f/0//b/9f/0//P/8//y//H/
7//t/+3/7f/t/+3/7v/v//D/8f/v/+//7//v/+3/7f/s/+z/7P/s/+z/6//s/+z/7f/u
/+7/7f/t/+3/6v/q/+r/6f/o/+j/5//m/+b/5f/k/+L/4//i/+D/3//e/93/2v/Y/9X/
0//R/8//0P/O/8z/zP/K/8n/yP/H/8b/xf/E/8T/w//E/8T/xP/E/8T/xv/H/8f/yf/L
/83/0f/T/9b/2P/Z/9v/3v/g/+P/5f/p/+r/7P/u//D/8v/2//j/+v/8//z//f//////
AgADAAQABAAEAAYABgAGAAYABgAHAAcABwAHAAcABwAIAAgACAAHAAkACQAJAAkACQAK
AAoACgAIAAgABwAHAAkACQAJAAkABwAGAAYABgADAAMAAwACAAQAAwADAAQAAwACAAEA
AAACAAEAAAAAAAIAAgACAAIAAgACAAIAAwADAAMABQAGAAYABgAGAAYABwAHAAcABgAD
AP7//P/8//f/9P/y//H/8v/x/+//7v/s/+3/7//w//P/9P/2//j/9//4//n//P/+////
AAACAAMAAwADAAMAAgABAAAA//8BAAEAAQABAP//////////AQABAAEAAQACAAIAAgAC
AAAA/////wAAAAAAAP///////wEA//8BAAIABAAIAA0ADgAOAA0ABwACAP7/9v/r/+L/
2//T/8//0P/Z//D/DgAhACoAMQA8AEQARABDAEsAWwBoAG8AdQB/AIcAiACKAJAAlQCa
AKAAqACvALQAtQC2ALoAvwDDAMcAvACoAIYAVwArABMABgD9//T/7P/r/+7/8f/z//X/
9v/2//P/8v/x//H/8P/v/+3/6//t/+3/7f/t/+z/6//q/+n/6//r/+v/6//r/+v/6v/q
/+j/6P/o/+f/5//m/+b/5v/n/+f/6P/p/+j/6P/o/+f/5v/m/+X/5P/k/+P/4v/g/9//
3v/c/9v/2f/X/9P/0P/Q/8//zv/N/8r/yP/G/8b/xP/D/8L/wf/B/8H/wf/C/8L/wv/B
/8D/wf/C/8X/x//J/8v/zf/P/8//0f/U/9b/2f/b/97/4P/h/+P/5//o/+z/7v/w//L/
8v/0//b/+P/6//v//f/9//7///8AAAAAAgAEAAQABAAGAAYABwAHAAUABQAFAAUABgAG
AAYABQAHAAcABwAHAAUABgAGAAYABAAEAAMAAwAFAAUABQAFAAMAAgACAAIAAwADAAMA
AgAAAAMAAQD//wAAAAAAAAAAAAD+//3//P/8//z//P/8//z//v/+//7/////////AQAC
AAIAAgACAAIAAwADAAMAAgD8//b/8//y//L/8P/v/+//7P/r/+n/6P/p/+v/7v/w//H/
8v/0//b/9//4//n//P/8//3//v8AAAEAAQABAAEAAgADAAQABQADAAMAAwADAAMAAwAD
AAMAAwADAAMAAwAAAAAAAAAAAAEAAQACAAQAAgACAAEAAQADAAMAAwAFAAoADgASABEA
EAAKAAUAAQD+//T/6v/h/9r/0//P/9P/5v8BABwALAAzADoARQBIAEIARABTAGMAawBy
AH8AhwCJAIsAjgCSAJgAnwCmAK4AtgC5ALgAvQDCAMYAywDFALMAlgBsADoAGQAJAP//
9v/t/+z/8P/z//b/9//3//f/9P/0//H/8P/v/+//8f/x//D/7//v/+//7//v/+//7//v
/+//8f/x//H/8f/v/+//7v/u/+7/7v/u/+3/7f/s/+z/7P/s/+v/6//r/+j/6P/o/+f/
6P/o/+f/5v/k/+P/4v/g/9//3v/c/9v/3P/b/9j/1v/V/9P/0f/P/87/zP/K/8r/yv/J
/8j/x//E/8P/wv/C/8X/xv/G/8b/yP/I/8r/y//N/8//0f/T/9f/2f/c/97/3//h/+T/
5v/p/+v/7//w//D/8v/0//b/+P/6//z//v8AAAEAAwADAAIAAwAEAAQABAAGAAYABgAG
AAYABwAHAAUABQAFAAUABAAEAAQAAwAFAAUABQAFAAUABgAGAAYABAAEAAMAAwABAAEA
AQABAAMAAgACAAIAAQABAP//AAACAAIAAgACAAAA///+//7//P/8//z//P/8//z//P/9
//3//f///wAAAAAAAAAAAAADAAMAAwACAP7/+P/1//T/8v/w/+//7//s/+v/6f/o/+r/
6//t/+7/7//w//L/9P/1//b/9//6//z//f/+/wAA//////////8BAAEAAQABAAEAAQAB
AAEAAQABAAEAAQD///////////7//v/+//7/AAD/////AAAAAAAA//////////8BAAEA
AgAEAAoADwASABIAEQANAAgAAgD4/+//6P/f/9X/0f/U/+P//v8cAC8ANgA/AEoAUABM
AEsAVQBnAHIAdQB/AIkAjQCQAJIAlgCbAKQAqgCwALcAuAC1ALYAugC/AMEAvwCuAJIA
aAA5ABUABwAAAPf/8P/s/+3/8P/z//X/9f/0//L/8f/w/+//7//x//H/8P/v/+//7//v
/+//7//v/+//7//t/+3/7f/t/+3/7f/s/+z/7v/u/+7/7f/t/+z/7P/s/+7/7f/t/+3/
6v/q/+r/6f/o/+j/5//m/+b/5f/k/+L/4f/g/97/3f/e/93/2v/Y/9X/0//R/8//0P/O
/8z/zP/K/8n/yP/H/8b/xf/E/8T/w//E/8T/xP/E/8T/xv/H/8n/y//N/8//0f/T/9b/
2P/X/9n/3P/e/+P/5f/p/+r/7P/u//D/8v/0//b/+P/6//7///8BAAEAAAABAAIAAgAE
AAYABgAGAAQABAAFAAUABQAFAAUABQAIAAgACAAHAAUABQAFAAUABwAIAAgACAAGAAYA
BQAFAAUABQAFAAUABwAGAAYABgADAAMAAwACAAIAAwADAAEAAAD+//7//v/+//7//f/8
//z//P/8//z//P/8//z//P/9//7///8CAAQAAgACAAIAAgADAAMAAwACAPz/9v/z//L/
8P/u/+3/7f/u/+3/6//q/+r/6//t/+7/8f/y//T/9v/3//j/+f/8//z//f/+/wAAAQAB
AAEAAQABAAEAAQABAAEAAQABAAEA//////////////////////7//v/+//7//v/9//3/
/v/+//7//f/9////////////AAAEAAoADwAQAA4ACwAJAAQA+v/w/+f/4P/Z/9P/0//c
//X/FAAqADUAPgBJAFIAVABQAFcAaQB1AHgAfQCJAJEAkwCUAJgAnAChAKYArACyALUA
sgCzALYAugDBAL0ArQCWAHIAQgAdAA0ABQD8//P/7v/u/+//8v/1//X/9f/2//b/9f/0
//P/8//x//H/8P/v//H/8f/x//H/8P/v/+7/7f/t/+3/7f/t/+3/7f/s/+z/6v/q/+r/
6f/q/+r/6//s/+v/6f/o/+f/6P/o/+j/5//m/+b/5f/k/+L/4f/g/97/3v/e/93/3f/a
/9n/1v/U/9P/0f/P/83/zv/M/8r/yv/I/8f/xv/F/8b/xf/E/8T/w//E/8T/xP/G/8b/
yP/J/8n/y//N/8//z//R/9T/1v/Z/9v/3v/g/+H/4//n/+j/7P/u//D/8v/0//b/+P/6
//z//f//////AAABAAIAAgAEAAYABgAGAAYABgAHAAcABwAHAAcABwAGAAYABgAFAAcA
BwAHAAcABgAGAAUABAAGAAYABQAFAAUABQAFAAUAAwACAAIAAgADAAMAAwACAAAA//8A
AP7//v/+//7/AAD///7//v/+//7//v/+/wAAAAAAAAEA/////wEAAgACAAIAAgACAAUA
BQAFAAQA/v/4//X/9P/y//D/7//v/+7/7f/r/+r/6P/p/+v/7P/r/+z/7v/w/+//8P/x
//T/9f/3//n//P/7//v/+//7//v/+//7//v//f/9//3//f/7//v/+//7//v/+//7//v/
+v/6//r/+v/6//n/+f/6//r/+v/5//n/+f/5//n/+//8/wAABAAHAAoADAAJAAMAAAD8
//T/6f/g/9f/z//L/8r/1//w/xAAJwAyADsARABMAEoARQBNAGEAagBvAHUAgQCHAIoA
jACOAJMAmACgAKYArQCyALEAsgC0ALcAuwC/ALIAmAB2AEUAHwANAAIA9//u/+j/6f/u
//P/9f/1//T/8v/x//D/7//v/+3/7f/s/+v/6f/p/+n/6f/r/+v/6//r/+v/6//r/+v/
6f/p/+j/6P/q/+r/6v/p/+n/6P/o/+j/6P/n/+f/5//m/+b/5v/l/+T/5P/j/+L/4v/h
/+D/3v/d/9z/2v/Z/9j/1//U/9L/0//R/8//zf/L/8j/xf/E/8T/w//C/8H/wP+//77/
vv++/77/vf+8/7z/vP++/7//v//B/8P/xf/J/8v/zv/Q/9H/0//W/9j/2//d/+H/4v/k
/+b/6P/q/+z/7v/w//L/9P/1//f/9//4//n/+v/6//r//P/8//z//v/+////////////
/////wAAAAAAAP///////////////wAAAAAAAP7//v/9//3//f/9//3//f////7//v/+
//3//f/7//r/+P/6//r/+v/6//r/+f/4//j/+P/4//j/+P/2//b/9v/3//f/9//5//r/
+v/6//r/+v/5//n/+f/4//T/7v/r/+r/6P/m/+X/5f/k/+P/4f/g/+L/4//l/+b/5f/m
/+j/6v/q/+r/6v/s/+7/7//w//L/8//z//P/8//z//P/8//z//P/8//z//P/8//z//P/
8//x//H/8f/x/+7/7v/u/+7/8P/v/+//8P/w//D/7//v/+3/7f/v//H/9P/4//7/AQAE
AAIA/f/3//L/7P/i/9n/zv/H/8H/v//E/9f/9P8MABkAIgArADQAOAA0ADMAQQBRAFoA
XwBrAHUAeQB6AH4AggCFAIoAkACcAKMApgClAKgAsgC5AL0AtQCkAIwAZgAxAA0A/f/y
/+f/4P/c/93/4P/j/+f/6f/m/+T/4f/g/9//3//f/9//3v/d/93/3f/d/93/3//f/9//
3//f/9//3//f/9//3//e/97/3P/c/9z/2//b/9r/2v/a/9r/2f/Z/9n/2v/a/9r/2f/X
/9b/1P/S/9T/0//S/9D/z//O/8z/y//M/8v/yP/G/8X/w//B/7//vP+6/7j/uP+2/7X/
tP+z/7T/s/+y/7L/s/+0/7T/tP+0/7T/tv+3/7n/u/+9/7//w//F/8j/yv/K/8v/zf/O
/9H/0//X/9j/2v/c/97/4P/i/+T/5v/o/+r/6//t/+3/7P/t/+7/7v/w//L/8v/y//L/
8v/z//P/8f/x//H/8f/0//T/9P/z//H/8f/x//H/8f/y//L/8v/0//T/8//z//L/8f/w
/+//8P/w//H/8v/x//H/7//u/+7/7v/u/+7/7v/t/+z/7P/s/+z/7P/s/+z/7P/s/+3/
7f/t/+//8P/w//D/8P/w/+//7//v/+7/6P/i/9//3v/e/9z/2//b/9j/1//V/9T/1v/X
/9n/2v/c/97/4f/k/+P/5P/l/+j/6P/p/+r/7P/r/+v/6//r/+n/6f/p/+n/6//r/+v/
6//p/+n/6f/p/+v/6//r/+v/6v/q/+r/6v/s/+v/6//s/+r/6v/p/+n/6//p/+v/7//0
//j/+v/7//r/9v/x/+3/5P/c/9T/y//A/7v/uf/B/9b/8f8IABIAGQAiACsALAAoAC4A
QQBPAFMAXABrAHEAcwB1AHgAfACCAIkAkgCcAKIAowCmAKsAsAC2ALcArQCZAHwATAAY
AP3/8//p/+D/2//a/9r/3f/i/+H/4f/h/+D/3v/d/9z/2//b/93/3f/c/9v/2//b/9v/
2//b/9v/2//b/9v/2//b/9v/3f/d/9z/3P/a/9r/2v/Z/9f/1v/W/9b/1v/V/9X/1f/W
/9b/1v/V/9L/0v/R/9D/0P/P/87/zP/J/8j/xv/F/8T/w//A/77/vf+7/7n/t/+2/7b/
tv+0/w==
         </WaveFormData>
      </LeadData>
      <LeadData>
         <LeadByteCountTotal>10000</LeadByteCountTotal>
         <LeadTimeOffset>0</LeadTimeOffset>
         <LeadSampleCountTotal>5000</LeadSampleCountTotal>
         <LeadAmplitudeUnitsPerBit>4.88</LeadAmplitudeUnitsPerBit>
         <LeadAmplitudeUnits>��V</LeadAmplitudeUnits>
         <LeadHighLimit>2147483647</LeadHighLimit>
         <LeadLowLimit>268435456</LeadLowLimit>
         <LeadID>V2</LeadID>
         <LeadOffsetFirstSample>0</LeadOffsetFirstSample>
         <FirstSampleBaseline>0</FirstSampleBaseline>
         <LeadSampleSize>2</LeadSampleSize>
         <LeadOff>FALSE</LeadOff>
         <BaselineSway>FALSE</BaselineSway>
         <ExcessiveACNoise>FALSE</ExcessiveACNoise>
         <MuscleNoise>FALSE</MuscleNoise>
         <LeadDataCRC32>3616210690</LeadDataCRC32>
         <WaveFormData>
iv+K/4r/iv+K/4r/iv+K/43/kP+T/5b/m/+e/6H/pP+p/6z/r/+y/7j/vP/A/8T/x//K
/83/0P/T/9b/2f/c/9//4P/h/+L/4//k/+X/5v/o/+j/6P/o/+f/5v/l/+T/5v/m/+b/
5v/m/+b/5v/m/+b/5v/m/+b/5v/m/+b/5v/o/+j/6P/o/+r/6v/q/+r/6v/q/+r/6v/s
/+z/7P/s/+z/7P/s/+z/6//q/+n/6P/o/+j/6P/o/+b/5//n/+f/5//n/+f/6f/s/+z/
7P/s/+r/7f/t/+7/8P/w//D/7//u/+v/6f/n/+X/5f/k/+T/5f/m/+f/6P/o/+j/6P/p
/+v/6//r/+z/6v/r/+v/6//q/+r/6f/o/+r/6v/q/+r/5//n/+b/5v/p/+r/6//t/+//
7//v/+//7//v/+//7v/u/+7/7v/u//D/8P/w//H/8f/w//D/8P/u/+7/7v/u/+//8P/4
/wIADQATABUAGgAlADAAPABRAG4AigCgALMAwwDWAOoA8wDSAHIAGgABAP//9//5/w4A
LQBAAEQASgBRAEwAOgAlABUACgAFAAAA+P/u/+H/0v/D/73/v//D/8D/uf+v/7D/tP+y
/7P/u//B/8P/x//N/9X/2//i/+f/6v/u/+3/7P/r/+r/6f/t/+3/7v/u/+7/7v/v//D/
7v/u//D/8f/x//H/8f/v/+//7//t/+3/7//t/+z/6//t/+3/7P/q/+f/5//m/+X/5v/m
/+b/5P/j/+P/4v/h/9//3//c/9n/1//U/9L/0P/M/8r/x//E/8T/wv/A/7//vP+6/7j/
t/+4/7f/tf+0/7X/tP+z/7P/tv+2/7j/uv+9/8D/w//G/8n/zP/P/9X/2//e/+H/5f/o
/+v/7//x//P/+f/8////AQAFAAgACQAJAAsADAAPAA8ADgANAAwADgAOAA0ACwAJAAsA
CwAKAAwADAAMAAsACgAKAAoACwANAA0ADQANAA0ADQANAA0ADQANAA0ADQAOAA8AEAAQ
AA4ADgAOAA4ADQAOAA4ADgAPAA8ADQAMAAwACgAKAAoACgALAAwADQAOAA0ADQANAA0A
DwAPABEAEgASABIAEgASABUAFQAWABYAGAAYABcAFgARAA8ADQANAA8ADgAOAA4ADgAO
AA4ADgAOAA4ADwAPABEAEQASABIAEQARABEAEAAQAA8ADgAOAA4ADgAOAA0ADQAMAAwA
DAAOAA4ADwAPAA0ADQANAA0ADwAPAA4ADgAOAA4ADgAOAA4ADgAPAA8AEAAQABAAEAAO
AA4AEAARABYAIAAoADEANQA3AEAASwBYAGwAiQCoAMAA1gDnAPkADgEeAQ8BugBSACQA
HwAZABMAIQBAAFkAYABkAGwAbQBcAEQANQArACQAHwAWAAwA/P/r/9z/0//X/9v/2f/Q
/8f/yf/M/87/0P/X/9v/3//j/+f/7//3//3/AgAFAAYACAAHAAcABwAHAAcACQAJAAoA
CgAKAAoACwAMAAwADAAOAA8ADQANAA0ACwALAAsACQAJAAsACQAIAAcABwAHAAYABAAD
AAMAAgABAAAAAAAAAP7/+f/5//j/9//1//X/8v/v/+3/6v/o/+b/4v/g/93/2v/Z/9b/
0//R/87/zP/K/8n/yv/J/8f/xv/H/8b/xf/F/8j/yP/K/8z/zf/Q/9P/1v/Z/9z/3//l
/+v/7v/x//X/+P/7////AQAEAAkACwANABEAFQAYABkAGgAbABsAHQAdABwAGwAaABoA
GgAZABcAFQAXABcAFgAWABYAFgAVABQAFAAUABUAEwATABMAEwAVABUAFQAVABUAFQAV
ABUAFgAXABgAGAAWABYAFgAWABkAGgAaABoAFwAXABUAFAAUABQAFAAUABYAFgAWABYA
FgAVABQAEwATABMAFQAWABYAFgAWABYAFwAXABgAGAAaABoAGQAYABMAEQAPAA8ADwAO
AA4ADgAOAA4ADgAOAA4ADgAPAA8ADwAPABAAEAARABEAEQAQABAADwAOAA4ADgAOAA4A
DQANAAwADAAMAAwADAANAA0ACwALAAsACwANAA0ADAAMAAwADAAMAAwACgAKAAsACwAM
AAwADAAMAAwACgAKAAsADgAOABYAHwAnACsALgA3AEQAUgBjAIAAogDAANkA7QACARgB
LQEuAfAAfgA1ACkAJwAfACYAQQBcAGYAaABvAHAAYABLADcAKgAfABoAFAAIAPn/5v/T
/8n/y//P/87/xf+9/7z/wv/G/8n/z//V/9n/3f/j/+v/8//6//3/AgACAAEAAQABAAEA
AQADAAMABAAEAAYABgAHAAgABgAGAAgACQALAAsACwAJAAkACQAHAAcACQAHAAYABQAD
AAMAAgAAAP/////+//3//P/8//z/+v/1//X/9P/z//P/8//w/+3/7P/q/+n/6P/m/+T/
4f/e/93/2v/X/9X/0P/O/8z/y//I/8f/xf/E/8P/wv/B/8H/wv/C/8T/xv/I/8r/zP/O
/9H/1P/X/93/4v/m/+r/7//0//f/+//9////BQAIAAsADwATABYAFwAZABsAHAAfAB4A
HgAeAB4AIAAgAB8AHQAdAB8AHwAeAB4AHgAeAB0AHAAcABwAHQAfAB8AHwAfAB8AHwAf
AB8AHwAfAB8AHwAgACEAIgAiACIAIgAiACIAIwAkACQAJAAjACMAIQAgAB8AHwAhACAA
IAAgACAAIAAeAB4AHgAeACEAIQAhACEAIQAhACMAJAAiACIAIgAiACcAJwAoACgAJgAm
ACUAJAAjACEAHwAfAB4AHAAbABoAGgAaABoAGgAcABwAHQAdABwAGwAbABoAHQAdAB0A
HAAeAB0AHAAcABoAGgAaABkAGwAaABoAGgAZABgAGAAXABkAGQAZABkAFwAXABYAFgAW
ABYAFgAWABYAFgAXABcAFAAUABQAFAAWABYAFgAZABoAGgAcACMALQAzADgAPwBMAFoA
aQCAAJ4AvgDZAO8ABgEeATUBQgEeAbYAVwA9AD0AMwA0AE0AbgB+AH4AfwCCAHYAYQBJ
ADgAMQAqACQAHAANAPj/4//X/9H/0f/U/8//x//E/8b/xv/J/83/0//X/93/5f/r//P/
+P/9/wAAAgABAAMAAwADAAMAAwADAAQABAAEAAQABQAGAAYABgAIAAkABgAFAAQAAQAC
AAMAAgADAAUAAwACAAEA//////7//P/7//v/+v/5//b/9v/2//T/8//z//L/8f/w/+//
6//n/+X/4v/g/97/3P/a/9f/1P/Q/8z/yP/F/8L/wP++/73/u/+5/7b/tP+w/67/rP+r
/6r/qv+s/67/rP+u/7D/sv+1/7j/u//B/8X/yP/L/8//1v/Z/93/3//j/+n/7P/v//H/
9f/4//n//f///wAAAwAEAAQABAAEAAQABAADAAEAAQADAAMAAgACAAIAAgABAAIAAgAC
AAMAAwADAAMAAwABAAEAAQABAP///////////f/9//3//P/8//z//P/8//v//P/8//z/
+//7//n/+P/7//v/+v/4//j/+P/4//j/+P/4//j/9//3//f/9//1//X/9//4//r/+v/6
//r//P/7//v/+v/6//r/+f/4//f/9f/z//P/8v/w/+//7v/v//D/8f/y/+//7v/u/+3/
7v/v//H/8v/z//P/8//y//H/7//t/+z/7v/u/+7/7f/r/+r/6v/q/+r/6v/r/+v/6//r
/+v/6//r/+v/6v/q/+r/6v/q/+r/6P/o/+n/6f/q/+r/6v/q/+r/6v/o/+n/6v/u//b/
/f8FAAkADgAZACYANABFAGAAfACWAKsAvwDUAOoA+QDmAJIAMAAHAAUA/////w4ALQBG
AEwATABRAE4APgArABsADgAHAAIA+v/w/+H/zP+7/7H/sf+z/7D/p/+h/6L/pP+i/6P/
qf+v/7H/tf+7/8P/yf/O/9P/1v/Y/9n/2f/Z/9n/2f/Z/9n/2v/a/9r/2v/b/9z/3P/c
/97/3//e/93/3P/Z/9v/2//Z/9n/2f/X/9b/1f/V/9X/1P/S/8//z//O/83/zP/M/8z/
yv/H/8f/xv/F/8T/w/+//7v/uv+4/7f/tv+z/7D/rP+o/6b/pP+i/6H/of+g/5//n/+d
/5v/mP+W/5f/lv+V/5X/lP+U/5b/mP+a/5z/nv+g/6P/pv+p/6//s/+2/7n/vf/C/8X/
yf/L/83/0//W/9n/3P/f/+H/4f/j/+X/5v/p/+j/6P/o/+j/6f/q/+r/6f/p/+v/6//q
/+r/6v/q/+n/6v/q/+r/6//q/+n/6P/n/+j/6f/q/+v/6//r/+v/6//q/+v/7P/s/+7/
7v/u/+7/7//w//D/8P/v/+//7f/s/+3/7f/r/+v/7P/s/+z/7P/s/+z/7P/s/+z/6//r
/+v/6//t/+3/7//w//D/8P/w//D/8//z//T/9P/z//L/8P/u/+3/6//p/+n/6//q/+r/
6v/o/+j/6P/o/+j/6P/p/+n/6v/r/+3/7v/t/+3/7f/s/+z/6//q/+r/7P/s/+z/6//t
/+z/7P/s/+r/6v/r/+v/6//r/+v/6//t/+3/7P/s/+r/6v/q/+r/7P/s/+3/7f/s/+z/
7P/s/+z/7P/s/+//+P8EAAwADwATABkAIgAtAD4AVgBzAI4AogC0AMUA1QDoAO4AwQBa
AAoA+P/1/+3/8/8PACwAPQBEAEwAUgBHADAAGgANAAcAAgD9//T/7P/e/83/vv+7/7//
w/+9/7D/q/+t/67/rv+y/7f/vf/D/8X/yf/T/9v/3//i/+P/5P/k/+P/5f/l/+X/5f/p
/+n/6v/q/+r/6v/r/+z/6v/q/+z/7f/r/+v/6//p/+n/6f/n/+f/6f/n/+b/5f/l/+X/
5P/i/+P/4//i/+H/4P/g/+D/3v/d/93/3P/b/9n/2f/W/9P/0f/O/8z/yv/K/8j/xf/C
/8H/vv+7/7n/uP+2/7T/s/+0/7P/sf+w/7D/sP+w/7H/s/+0/7f/uv+7/77/wf/E/8j/
zP/Q/9f/2//e/+H/5f/p/+v/7v/v//P/+f/8////AQADAAQAAwADAAUABgAJAAgACAAI
AAgABgAGAAUAAwADAAUABQAEAAYABgAGAAUABAAEAAQABQAHAAcABwAHAAUABQAFAAUA
BgAHAAgACQAIAAkACgAKAAgACAAIAAgACQAKAAoACgAJAAcABQAGAAgACAAIAAgACAAH
AAYABQAEAAcABwAHAAcABwAHAAkACgAMAAwADAAMABEAEQASABIAEQAQAA4ADAALAAkA
BwAHAAcABgAGAAYABgAGAAYABgAGAAYABwAHAAkACQAKAAoADQANAA0ADAAKAAkACAAI
AAYABgAGAAUABgAGAAcACAAGAAYABwAHAAkACQAJAAkACwALAAoACgAIAAgACAAIAAoA
CgALAAsACAAIAAgACAAIAAoACgAJAA4AFAAaACUAKQArADQAQwBQAF4AdwCUALIAyADd
APEABAEWAR8B8ACCAC4AHQAZAA8AEQAsAEsAXABgAGYAbQBgAEgAMwAnAB4AGQAUAAoA
/P/t/9z/zf/J/9H/0//M/8P/w//G/8b/yP/L/8//1f/b/+H/6f/x//f//P8BAAIAAAAB
AAEAAQABAAEABQAFAAYABgAEAAQABQAGAAYABgAIAAkACAAHAAYAAwAFAAUAAwADAAUA
AwACAAEAAAD///3/+v/5//n/+P/3//T/9P/0//L/8f/x//D/7//t/+3/6v/n/+P/4P/e
/9z/3P/a/9f/1P/P/8z/yf/H/8T/wv/A/7//vv+9/7v/uv+5/7j/t/+3/7j/uP+6/7z/
vf/A/8P/xv/J/8z/z//V/9v/3v/h/+X/6P/r/+//8f/3//3/AAADAAYACQALAAsADQAP
ABAAEwASABIAEgASABIAEgARAA8ADwARABEAEAAQABAAEAAPAA4ADgAOAA8AEQARABEA
EQAPAA8ADwAPABIAEwAUABUAFAAVABYAFgAYABgAGAAYABcAGAAYABgAFQAVABMAEgAV
ABUAEwASABAAEAAQABAAEAAQABAAEAATABMAEwATABEAEQATABQAFAAUABQAFAAVABUA
FgAWABgAGAAXABYAFQATABEAEQAQAA4ADQAMAA0ADgAPABAADgAOAA8ADwANAA0ADgAO
ABEAEQARABAADgANAAwADAAOAA4ADgANAA0ADAAMAAwADAAMAA0ADQANAA0ADQANAAsA
CwAKAAoACwAMAA0ADgAMAAwADQANAAwADAAMAAwAEAAQABAADwAQABAAFAAbACcALwA2
ADkAQgBQAFsAbgCMAKwAyQDjAPoADgEjATQBKgHaAGsANQAxACsAJAAzAFYAbgBwAHEA
dgB0AGMASwA6AC8AKAAiABoADQD4/+f/1//P/9H/1P/P/8f/wP/C/8b/x//J/8//1//d
/+H/5f/t//T/+f/+/wIAAwAFAAUABQAFAAUABQAGAAYABwAIAAoADAAMAAwADgAPAA8A
DwAPAA0ADwAPAA0ADQANAAsACgAJAAkACQAIAAYABQAFAAQAAwAAAAAAAAD+//3//f/8
//v/+v/5//X/8f/w/+7/7f/s/+n/5v/i/97/2//Y/9X/0//Q/87/zP/L/8n/x//E/8L/
w//C/8H/wf/B/8D/wf/C/8L/xP/G/8j/y//O/9H/1//Z/9z/3//j/+n/7f/y//X/9//9
/wAAAwAJAA0AEAARABUAFwAYABsAGgAaABoAGgAbABwAHAAbABsAHQAdABwAGgAaABoA
GQAZABoAGwAdABwAGwAaABkAGwAbABsAGwAbABsAGwAbABwAHQAeAB4AIAAgACAAIAAg
ACAAHwAeAB4AHwAeAB4AGwAbABsAGwAcABwAHAAcABwAHAAcABsAGgAZABgAGgAbABwA
HQAbABsAHQAeAB4AHgAeAB4AIwAjACQAJAAjACIAIAAeAB0AGwAZABkAFwAWABYAFgAY
ABgAGAAYABgAGAAZABkAFwAXABgAGAAbABsAGwAaABgAFwAWABYAFgAWABYAFQAXABYA
FgAWABUAFAAUABMAFQAVABUAFQAVABUAFAAUABQAFAAUABQAFgAWABcAFwAVABQAEwAS
ABIAFAAUABUAFAAWABgAIQArADEAMgA7AEgAVgBlAIAAngC6ANcA7QACARgBMQE+ARYB
rgBTAD0AOwAzADQATwBwAIAAggCDAIQAeABjAE0APAAzAC4AKAAeAA0A9v/h/9P/z//R
/9T/zf/D/8D/xv/I/8n/zf/R/9f/3f/l/+3/8//6//3//v8AAAEAAwADAAMAAwAEAAMA
AwACAAIAAgADAAQABgAGAAgACQAGAAUABAABAAEAAQD/////AQD///7//f/9//3//P/6
//v/+//6//n/9v/2//b/9P/x//H/8P/v/+3/7f/q/+f/4//g/97/3P/a/9j/1f/S/83/
yP/D/7//u/+4/7X/s/+x/6//rP+q/6j/pv+k/6P/pP+k/6b/qP+m/6j/qv+s/6//sv+1
/7v/wf/E/8f/y//O/9H/1f/X/93/4//m/+n/6//v//L/8//3//n/+v/9/wAAAAAAAAAA
AAAAAP///f///wEAAQAAAAAAAAAAAP//AAAAAAAAAQD/////////////////////AQAB
AAEAAQAAAAEAAgACAAQABAAEAAQABQAGAAYABgAFAAUAAwACAAUABQADAAQAAgACAAIA
AgACAAIAAgACAAEAAQABAAEAAQABAAMABAAEAAQABAAEAAoACwANAA4ADgAOAA0ADAAL
AAkABwAHAAQAAgABAAAAAQACAAMABAADAAIAAgABAAEAAQACAAIAAwADAAMAAgAAAP//
/v/+/wAAAAAAAP///v/8//v/+v/8//z//f/9//v/+//7//v/+//7//r/+v/8//z//P/8
//v/+v/6//n/+v/6//r/+v/8//z/+v/5//r/+v8AAAkAEwAZABwAIQAsADgAQwBYAHQA
kACnALsAzgDgAPMAAAHgAIAAKwATAA8ACwAOACcARABYAFwAXwBiAF4ASwA3ACgAHwAY
ABIACgD//+7/2//J/7//w//I/8P/t/+w/7L/tP+1/7f/u//B/8X/x//N/9P/2v/f/+T/
5v/p/+n/6f/p/+n/6v/p/+n/6P/p/+r/7P/u/+3/7P/t/+3/7//v/+//7f/v/+//7f/t
/+v/6f/o/+f/5f/l/+T/4v/h/+H/4P/f/+D/4P/g/97/3f/d/9z/2//a/9n/1f/R/9H/
zv/M/8r/xv/E/8H/vv+9/7r/t/+1/7D/rv+s/6v/qP+n/6X/pP+l/6T/o/+j/6L/ov+k
/6b/pv+o/6r/rP+w/7T/uP+//8H/xP/H/8v/0P/T/9f/2f/b/+H/5P/n/+v/7//y//P/
9f/3//j/+//6//r/+v/6//v//P/8//v/+//9//3//P/6//r/+v/5//j/+P/4//n/+f/5
//n/+f/7//v/+//7//v/+//7//v//P/9//7//v/+//7//v/+//3//v/+//7///////3/
/P/7//3/+//5//r//P/8//z//P/6//r/+v/6//v/+//7//v//f/9////AAAAAAAAAAAA
AAMAAwAEAAQAAgACAAEAAAD7//n/9//3//j/+P/5//r/+P/4//j/+P/6//r/+//7//3/
/f/+//7//f/9//3//P/8//v/+v/6//r/+v/6//n/+v/6//v//P/6//r/+//7//v/+//7
//v//f/9//z//P/8//z//P/8//z//P/9//3//P/8//z//P/+//z//v///wQADAAWABsA
HwAhACoANQBCAFQAbwCKAKIAtADFANUA6AD4APEAqgBEABIADQAFAP//DwAuAEkAUgBY
AGIAYQBQADwAKQAdABgAFQAOAAQA+v/p/9b/y//L/83/z//I/7//vf/A/8L/wv/F/8n/
zf/R/9f/3//n/+3/8v/1//b/9P/1//f/9//3//f/+//7//z//P/6//r/+//8//r/+v/8
//3/+//7//v/+f/7//v/+f/5//n/9//2//X/8//z//L/8P/x//H/8P/v/+z/7P/s/+r/
5//n/+b/5f/j/+P/4P/d/9v/2P/W/9T/0v/Q/83/yv/J/8b/w//B/77/vP+6/7n/uv+5
/7f/tv+z/7L/sf+x/7P/tP+3/7r/u/++/8H/xP/J/8z/z//V/9n/3P/f/+P/5v/p/+3/
7//z//n//P///wIABQAHAAcABwAJAAoADQAOAA4ADgAOAAwADAALAAkACQALAAsACgAM
AAwADAALAAoACgAKAAsACwALAAsACwAJAAkACQAJAAoACwAMAA0ADAANAA4ADgAMAAwA
DAAMAA0ADgAOAA4ADwANAAsACgAMAAwADAAMAAoACgAKAAoACwALAAsACwALAAsADQAO
AA4ADgAOAA4AEQARABIAEgAUABQAEwASAA8ADQALAAsACwAKAAoACgAIAAgACAAIAAkA
CgAMAA0ACwALAAwADAANAA0ADQAMAA4ADQAMAAwACwAKAAkABwAJAAgACAAIAAYABgAH
AAcABwAHAAcABwAJAAkACAAIAAgACAAIAAgACgAKAAsACwAKAAoACgAKAAgACAAIAAkA
CgAMABIAGwAjACcALAAzAEAATABbAHQAlACyAMkA3wD0AAgBHQEmAfoAjAA3ACMAHwAV
ABgAMQBSAGIAYgBpAG4AYgBNADkAKgAhAB4AGAAMAP//7v/Z/8n/xf/L/8z/xf+//7z/
wP/C/8H/x//N/9H/1//d/+P/6//y//f/+v/6//n/+f/5//n/+f/7//v//P/8//z//P/9
//7//v/+/wAAAQD////////9///////9//3////9//z/+//7//v/+v/4//f/9//2//X/
8v/y//L/8P/v/+//7v/t/+3/7f/q/+f/5//k/+L/4P/e/9z/2f/W/9P/0P/N/8v/yP/G
/8T/w//C/8H/v/++/7v/uv+5/7n/uv+6/7z/vv++/8D/wv/E/8f/yv/N/9P/2f/c/9//
4//m/+n/7f/v//P/+f/8////AwAHAAoACwANAA8AEAATABYAFgAWABYAFAAUABMAEQAT
ABUAFQAUABIAEgASABEAEAAQABAAEQARABEAEQARABMAEwATABMAFgAXABgAGQAaABsA
HAAcABwAHAAcABwAHQAeAB4AHgAdAB0AGwAaAB0AHQAfAB0AHgAdABwAGwAaABwAHAAc
ABwAHQAdAB0AHQAdAB0AHwAgACIAIgAiACIAIwAjACQAJAAmACYAJQAkAB8AHQAbABsA
GQAYABgAGAAZABoAGwAcABoAGgAbABsAGwAbABwAHAAdAB0AHQAcABoAGQAYABgAGAAY
ABgAFwAXABYAFgAWABYAFgAXABcAFwAXABcAFwAXABcAFgAWABYAFgAWABYAFAAUABUA
FQAWABYAFgAWABgAFgAWABUAFgAaACIAKQAxADUAOgBJAFYAYgB1AJYAuADSAOkA/wAW
ASwBPQEoAdAAaAA/ADsANwA3AEoAawCAAIAAgACFAIAAagBVAEUAOgAxACoAIAASAP//
6v/Z/9H/0//X/9L/xf/B/8T/xv/I/83/1//b/9//5f/r//H/+f/+/wEABAAEAAUABQAF
AAUABQAGAAUABQAEAAUABgAIAAoACQAIAAkACQAHAAcABwAFAAcABwAFAAUAAwABAAAA
//8BAAEAAAD+//v/+//6//n/+P/4//j/9v/z//P/8v/x//D/7//r/+f/5//k/+L/4P/d
/9r/1v/S/8//zP/J/8f/xP/C/8D/v/+9/7v/uP+2/7f/tv+1/7X/tf+0/7X/tv+4/7r/
vP++/8P/xv/J/8//0f/U/9f/2//h/+X/6v/t/+//9f/4//v//f8BAAQABQAJAAsADAAP
ABAAEAAQABAAEgASABEADwANAA8ADwAOAA4ADgAOAA0ADQAOAA8AEQAPAA8ADwAPABEA
EQARABEAEQARABEAEQAQABEAEgASABQAFAAUABQAFAAUABMAEgASABMAEgASABEAEQAS
ABAAEAAQABAAEgASABIAEgARABEAEQARABMAEwAVABYAFAAUABQAFAAVABUAFgAWABgA
GAAXABYAEwARAA8ADwANAAwADAAMAAwADAAMAAwADAAMAA0ADQALAAsADAAMAA0ADQAN
AAwADgANAAwADAAKAAoACgAJAAcABgAGAAYACAAIAAkACQAHAAcABwAHAAkACQAIAAgA
BwAGAAUABAAEAAQABQAFAAIAAgACAAIAAgAAAAIAAwAEAAQABgALABUAGwAcACEALAA6
AEcAXgB+AJoAtQDLAOIA9gAPAR4BAgGmAEkAKQAnACEAIgA3AFgAagBsAG0AcABoAFUA
PwAuACEAGgAUAAwA///s/9X/w/+5/7f/uP+1/6v/pv+q/67/rf+x/7P/uf+7/7//x//R
/9r/3//g/+L/4//h/+H/4f/h/+P/4//k/+T/5P/k/+X/5v/m/+b/6P/p/+n/6f/p/+f/
5f/l/+P/4//k/+P/4//j/+H/4f/g/97/3f/d/9z/2//Y/9j/2P/W/9P/0//S/9H/z//P
/8z/yf/H/8T/wv/A/77/vP+5/7b/s/+w/63/q/+q/6j/pv+l/6b/pf+j/6L/n/+e/53/
nf+d/5z/nf+e/57/oP+i/6T/pv+o/6r/r/+z/7b/uf+9/8T/x//L/83/z//V/9j/2//f
/+P/5v/n/+n/6//s/+//8v/y//L/8v/0//T/8//x//H/8//z//L/8v/y//L/8f/w//D/
8P/x//P/8//z//P/8f/x//H/8f/x//H/8f/x//L/8//0//T/8v/y//L/8v/z//T/9P/0
//X/9f/z//D/7v/v//D/8f/y//L/8v/y//L/8v/x//D/7//x//H/8//0//L/8v/y//L/
8//z//T/9P/0//T/8//y/+//7f/r/+v/7f/s/+z/7P/s/+z/7P/s/+z/7P/t/+3/6//r
/+z/7P/r/+v/6//q/+r/6f/o/+j/6P/o/+j/5//n/+b/5v/m/+b/5v/n/+f/5v/l/+T/
4//l/+X/5P/k/+T/5P/k/+T/5P/k/+X/5f/k/+T/5P/k/+L/4v/k/+X/5v/q//L/+/8B
AAUACAARABwAKAA7AFQAcACIAJ0ArwDAANQA5QDcAJIALgD///v/9//x/wAAHwA6AEQA
RgBNAEwAPgAnABcACgADAPz/9v/w/+P/0v+9/6//r/+1/7b/q/+j/6L/pP+k/6X/qf+t
/7H/s/+3/7//xf/M/9P/1P/U/9X/1//X/9f/1//Z/9n/2v/a/9r/2v/b/9z/3v/e/+D/
4f/h/+H/4f/f/9//3//d/93/3f/b/9r/2f/Z/9n/2P/W/9X/1f/U/9P/0v/S/9L/0P/L
/8v/yv/J/8n/yf/G/8P/w//A/77/vP+6/7j/tf+y/6//rP+p/6f/ov+g/57/nf+e/53/
m/+a/5n/mP+X/5f/mv+a/5z/nv+g/6L/pP+m/6v/rv+x/7f/vf/A/8P/x//K/83/0f/T
/9X/2//e/+H/5P/n/+n/6f/r/+3/7v/x//L/8v/y//L/8P/w/+//7f/v//H/8f/w/+7/
7v/u/+3/7f/u/+//8f/x//H/8f/x//H/8f/x//H/8f/x//H/8f/y//P/9P/0//L/8v/y
//L/9f/2//b/9v/1//X/9f/0//T/9P/0//T/8v/y//L/8v/z//P/8//z//X/9f/3//j/
+v/6//r/+v/9//3//v/+//7//v/9//z/+f/3//X/9f/3//b/9v/2//b/9v/2//b/9v/2
//f/9//4//n/+//8//z/+//6//j/+P/3//b/9v/2//b/9v/1//X/9P/0//T/9f/2//j/
+f/4//f/9v/1//b/9//3//j/+P/4//j/+P/4//j/+f/5//j/+P/4//j/+P/2//j//f8C
AAwAFgAbAB8AIwAsADcAQgBWAHMAjgCkALYAxQDVAOYA9ADZAHwAIAAAAP3/9f/1/wsA
KgBDAEwAUgBaAFMAQAAsAB8AFQAQAAsABAD6/+7/3//Q/8v/z//T/9H/xv+9/7//wv++
/8D/xf/L/8//1f/b/9//5//v//T/9f/4//j/+f/3//f/9//3//v/+//8//z//P/8//3/
/v/8//z//v////3//f/9//v/+//7//n/+f/7//n/+P/3//X/9f/0//L/8v/z//P/8//0
//T/9P/y/+//7//u/+3/7f/t/+r/5//l/+L/4P/e/9z/2v/X/9T/0//Q/83/y//K/8r/
yP/H/w==
         </WaveFormData>
      </LeadData>
      <LeadData>
         <LeadByteCountTotal>10000</LeadByteCountTotal>
         <LeadTimeOffset>0</LeadTimeOffset>
         <LeadSampleCountTotal>5000</LeadSampleCountTotal>
         <LeadAmplitudeUnitsPerBit>4.88</LeadAmplitudeUnitsPerBit>
         <LeadAmplitudeUnits>��V</LeadAmplitudeUnits>
         <LeadHighLimit>2147483647</LeadHighLimit>
         <LeadLowLimit>268435456</LeadLowLimit>
         <LeadID>V3</LeadID>
         <LeadOffsetFirstSample>0</LeadOffsetFirstSample>
         <FirstSampleBaseline>0</FirstSampleBaseline>
         <LeadSampleSize>2</LeadSampleSize>
         <LeadOff>FALSE</LeadOff>
         <BaselineSway>FALSE</BaselineSway>
         <ExcessiveACNoise>FALSE</ExcessiveACNoise>
         <MuscleNoise>FALSE</MuscleNoise>
         <LeadDataCRC32>39534607</LeadDataCRC32>
         <WaveFormData>
hv+G/4b/hv+E/4T/hP+E/4b/iP+K/4z/j/+S/5X/mP+e/6L/pv+q/7D/tP+4/7z/wf/E
/8f/yv/P/9L/1f/Y/9z/3v/g/+L/5f/o/+v/7v/w//L/9P/2//f/+P/5//r//P/8//z/
/P/+//7//v/+/wAAAAAAAAAAAgACAAIAAgAEAAQABAAEAAQABAAEAAQABAAEAAQABAAG
AAYABgAGAAYABgAGAAYABAAEAAQABAAGAAYABgAGAAQABAAFAAYACAAIAAoACgAJAAoA
CwAMAA8AEAARABEAEgASABIAEgASABIAEAAQABEAEQAQABAAEwAWABYAFwAXABYAFAAR
ABMAEgASABMAEQARABAADgAMAAoACAAHAAUABAAEAAMAAgACAAIAAgABAAAAAAAAAAAA
AAAAAAAAAAAAAAAAAAACAAEAAQABAAEAAQABAAEAAQABAAEAAQD//////////wAA/v/8
//7/AgAGAAwAIAA9AFkAeQCmANoADgE+AWcBhgGZAZ8BlAFqAQ8BqgBsAEcAKAANAAgA
GgAsAC4AMAA2ADQAIQAMAP3/9P/t/+j/4P/X/87/xP+6/7j/uP+5/7n/t/+y/7T/uf+/
/8T/yv/P/9L/1f/b/+D/5v/u//L/9//4//j/9//4//j/+P/5//r/+v/6//r/+//7//r/
+v/6//r/+v/6//r/+v/6//n/+P/4//j/9//1//X/9f/0//P/8//y//D/7//u/+7/7P/q
/+j/5//j/+H/3//d/93/2//X/9T/z//K/8f/xP/B/73/uv+0/7D/rf+p/6X/pP+g/53/
mv+Y/5b/lf+U/5D/j/+O/4z/jf+P/5D/kv+V/5j/m/+e/6D/pP+p/6z/sf+1/7n/vf+/
/8P/x//L/8//0//X/9r/2//f/+T/5v/p/+z/7//y//T/9f/2//f/+f/6//3//f/8//7/
/////wIAAgACAAMAAwADAAMAAgAEAAQABAAEAAUABQAFAAYABgAGAAYABgAJAAkACgAK
AAoACQAHAAYACQAJAAkACQAHAAcACAAGAAgABgAGAAYABgAHAAgACQAKAAgACQAKAAoA
DAAOAA4ADwAOAA8AEAARABQAFQAVABYAFgAWABYAFgAWABQAFAAVABcAFgAWABkAGgAa
ABsAGwAYABYAEwATABQAFAAVABUAEwASABAADgAMAAoACQAHAAgACAAHAAYABAAEAAQA
AwAEAAQABAAEAAIAAgACAAIABAAEAAQABAABAAEAAQABAAMAAwADAAMAAwADAAMAAwAB
AAEAAwACAAAAAAACAAYADAAaADQAUwB3AKEA1gAQAUIBbgGVAawBtwGzAZABPAHPAIIA
VgA1ABQAAwAQACQAKAAqADIANAAmAA8A/P/z/+z/5//i/9b/y//A/7j/tP+2/7j/uf+3
/7P/tP+4/7//xf/M/9D/0//Y/93/4//q//L/9v/4//n/+v/6//n/+v/6//r//f/+//7/
/v/8//3//f/8//7//v/+//7//v/+//7//v/7//r/+v/6//v/+f/5//n/+P/3//f/9v/0
//P/8v/y/+7/7P/q/+n/5//l/+P/4f/f/93/2f/W/9L/zP/I/8T/wf+9/7r/tP+y/6//
q/+n/6T/oP+d/5r/mf+W/5T/kv+S/5H/kP+O/5D/kf+R/5L/lf+Y/5v/nv+i/6b/q/+u
/7P/t/+7/7//w//H/8v/z//R/9X/2f/c/9//4//o/+r/7f/w//P/9v/4//n/+v/7//v/
/P//////AAACAAMAAwAEAAQABAAFAAUABQAFAAQABgAGAAYABgAHAAcABwAIAAgACAAI
AAgACQAJAAoACgALAAsACgAKAAsACwALAAsACwALAAoACgAKAAoACgAKAAoACgAKAAoA
CgALAAwADAAMAA4ADgAPAA4ADwAQABEAFAAVABUAFgAWABYAFgAWABYAFAAUABUAFQAU
ABQAFwAaABoAGwAbABwAGgAXABcAFAAUABUAFQAXABYAFAASABAADgANAAsACgAKAAkA
CAAGAAYABgAFAAYABgAGAAYABgAGAAYABgAGAAYABgAGAAMAAwADAAMAAwADAAMAAwAF
AAUABQAFAAUAAwADAAQABAACAAAAAAAEAAgAFAAtAE0AawCQAMIA/AAyAWEBiAGlAa8B
qgGQAU0B5gCMAF0AQgAlABAAFgAsADQANAA6ADwAMQAcAAkA/P/x/+7/6v/f/9L/xv+8
/7j/uv+7/7v/uf+y/7L/uf/B/8b/zv/R/9T/2f/f/+T/7v/0//b/+f/6//r/+//8//z/
/P/9//7//v/+//7///////7//v/+//7//v/+//7//v/+//3//P/8//z/+//5//n/+f/4
//f/9//2//b/9f/0//T/8v/w/+7/7f/r/+n/5//l/+H/3//b/9j/1//S/8//zP/H/8P/
wP+6/7b/s/+v/6v/pv+i/5//nP+b/5j/lv+U/5L/kf+Q/47/jv+P/4//kP+Q/5L/lP+W
/5j/nP+h/6T/q/+v/7P/t/+7/7//w//H/83/0f/V/9j/2//f/+T/5v/p/+z/7//y//X/
9//5//v//f/+/wEAAQACAAQABQAFAAYABgAGAAcABgAHAAgACAAKAAoACgAKAAsACwAL
AAwADAAMAAwADAANAA0ADgAOAA8ADwAOAA4ADwAPAA8ADwARABEAEAAQAA4ADgAQABAA
EAAQABAAEAAQABAAEAAQABAAEQASABIAEgAUABQAFQAUABUAFgAXABoAGwAbABwAHAAc
ABwAHAAcABoAGgAbABsAGgAaAB0AHgAeAB8AHwAfAB4AHAAdABsAGgAaABkAGgAaABkA
GAAWABQAEwARABAAEAAPAA4ADgAOAA4ADQAKAAoACgAKAAwADAAMAAwACgAKAAoACgAL
AAsACwALAAkACQAJAAkACQAJAAkACQALAA0ACwAMAAwACgAGAAYACgAOABYAKwBJAGUA
iACyAOYAHAFLAXYBlwGnAaQBkAFfAQQBpABrAFAAOQAgACAAOABGAEYARgBKAEUANAAd
AAwAAwD8//b/7//i/9L/yP/E/8D/v//B/8P/vP+4/7v/wf/G/87/0//Y/93/4//o/+7/
9P/4//v//P/+////AAAAAAAA//8AAAAAAAAAAAEAAQAAAAIAAgACAAIAAAAAAAAAAAAB
AAAAAAAAAP///f/9//3//P/7//v/+v/6//n/+P/4//T/8v/w/+//7//t/+v/6f/n/+X/
4f/e/9v/1v/T/9D/y//H/8T/vv+4/7X/sf+t/6r/pv+j/6D/nf+a/5j/lv+S/5H/kP+O
/47/j/+P/5D/kf+S/5P/lP+W/5r/n/+i/6f/q/+v/7P/uf+9/8H/xf/J/83/0f/U/9f/
2//g/+L/5//q/+3/8P/z//X/9//5//v//P//////AgAEAAUABQAGAAYABgAHAAgACQAK
AAoACgAKAAoACgALAAsACwAMAA4ADgAOAA4ADgANAA0ADAAPAA8ADgAOAA0ADQANAA0A
DwAPAA4ADgAOAA4ADgAQABAAEAAQABAAEAAQABAADgAPABAAEAAOABAAEAARABIAEwAU
ABUAFgAXABcAGAAYABgAGAAYABgAFgAWABcAFQAUABQAFwAbABwAHgAfABsAGAAUABMA
EwAUABYAFwAXABYAFAASAA4ADAALAAkACgAKAAkACAAGAAYABgAFAAYABgAGAAYABgAG
AAYABgAEAAQABAAEAAUABQAFAAUAAwADAAMAAwADAAMAAwADAAUAAwABAAIAAgAAAAAA
AgAEAAoAGgA3AFUAcwCYAMgA/AAsAVUBeAGNAZMBhgFiARUBtABwAE0ANgAdABQAJgA6
AD4APABCAEQANQAeAA0AAgD7//T/7v/l/9j/yv++/7z/vP+7/7v/uf+0/7b/u/+//8T/
yv/P/9L/1f/b/+L/5v/s//L/9f/2//b/9f/2//b/9v/3//j/+P/4//j/+f/5//j/+P/4
//j/+P/2//b/9v/2//f/9v/2//b/9f/z//P/8//y//H/8f/w/+z/6//q/+r/6P/m/+T/
4//h/9//3f/b/9j/1f/Q/8z/yv/G/8T/wv+9/7n/tv+w/6z/qf+l/6H/nP+Y/5X/kv+R
/47/jP+K/4r/if+I/4b/hP+F/4X/hv+K/4z/jv+Q/5L/lv+b/57/o/+n/6v/r/+1/7n/
vf/B/8P/x//L/87/0f/V/9r/3P/d/+D/4//m/+n/6//t/+//7//w//P/8//0//b/9//3
//r/+v/6//v/+v/7//z//P/8//z//P/8/////////wAAAAAAAAAAAAD/////AAAAAAEA
AQAAAAAAAQABAAEAAQADAAMAAgACAAIAAgAAAP//AAAAAAAAAAAAAAAAAAAAAAAAAAAB
AAIAAgACAAQABAAFAAgACQAKAAsADAANAA0ADgANAAwACwAKAAwACgAKAAsADQAMAAwA
DwASABIAEwATABEADgAKAAkACQAKAAwADQALAAoACAAGAAIAAAD///3//f/+//7//v/8
//z//P/7//r/+v/6//r/+v/6//r/+v/8//z//P/8//n/+f/5//n/+//7//v/+//5//n/
+f/5//v/+//5//j/+P/6//z/AAAKACAAPgBbAH8ArwDmABwBSgFwAY8BngGbAY8BXAH2
AJUAWAA0ABMA+v/9/xQAIAAiACoAMAAmABAA+//s/+X/4v/d/9T/zP/D/7j/sP+w/7D/
sv+z/6//qf+q/7L/t/+9/8T/yv/P/9L/1f/d/+b/6v/s/+7/7//w//D/7//w//D/8P/x
//L/8v/y//L/8//z//L/8v/y//L/8v/y//L/8v/y//H/8P/w//D/7f/r/+v/6//q/+n/
6f/o/+j/5//m/+b/4v/g/97/3f/Z/9f/1f/T/9H/z//L/8j/w/++/7v/uP+1/7H/rv+o
/6T/of+d/5n/mP+U/5H/jv+N/4r/iP+G/4X/hf+F/4T/hv+H/4f/iP+M/47/kP+S/5X/
mv+g/6T/qf+t/7H/tf+3/7v/v//D/8f/y//P/9L/1P/X/9v/3P/f/+L/5f/o/+n/6//t
/+//8P/w//L/8f/w//L/8//z//b/9v/2//f/9//3//f/9v/4//j/+P/4//f/9//3//j/
+v/6//r/+v/5//n/+v/6//v/+//6//r/+//7//v/+//7//n/+v/6//z//P/8//z//P/6
//r/+v/6//r/+//8//z//v8AAAAAAQAAAAEAAgADAAUABwAIAAoACAAIAAgACAAKAAgA
CAAJAAcABgAGAAkADAAMAA0ADQAMAAoABwAHAAYABgAHAAcACQAIAAYABAACAAAA///9
//r/+v/5//j/+P/4//j/9//2//b/9v/2//j/+P/4//j/+P/4//j/+P/3//f/9//3//f/
9//3//f/9f/1//X/9f/3//n/9//2//T/8v/y//b/+P8CABwAOwBbAIEAsgDoAB4BUAF7
AZoBqwGpAZgBYAH3AJQAWAA1ABQA+//8/xIAIAAgACYALgAkAA0A+P/t/+b/3f/Y/9D/
xf+8/7T/rP+q/67/sf+t/6n/qP+s/7H/t/++/8L/x//O/9P/2f/e/+b/6v/s/+//7v/u
/+//8P/w//D/8//0//T/9P/y//P/8//y//T/9P/0//T/8v/y//L/8v/x//D/8P/w//H/
7//v/+//7P/r/+v/6v/q/+n/6P/o/+T/4v/g/9//3//d/9v/2f/X/9X/0f/O/8n/xP/B
/77/uv+3/7X/sP+q/6f/o/+f/57/mv+X/5T/kf+O/4z/iv+K/4n/iP+G/4b/h/+H/4j/
jP+O/5D/kv+U/5j/nf+g/6X/qf+t/7H/t/+7/7//w//H/8v/z//S/9P/1//c/97/4f/k
/+f/6v/r/+3/7//x//H/8v/1//X/9v/4//n/+f/6//r/+v/7//r/+//8//z//f/+////
AAAAAP///v/+/wAAAAAAAAAA/////wAAAAABAAEAAAAAAAEAAQABAAEAAQABAAAAAAAE
AAQABAAEAAIAAgACAAIAAgACAAIAAgAEAAUABgAGAAQABgAGAAcACAAJAAoACwAMAA0A
DQAOABAAEAAQABAAEAAOAA4ADwANAAwADAAPABIAEgATABMAFAASAA8ADwAMAAwADQAN
AA8ADgAMAAoACAAGAAUAAwACAAIAAQAAAAAAAAAAAP///v/+//7//v/+//7//v/+//z/
/P/8//z//P/9//7////9//3//f/9//3//f/9//3///////3//v/+//z/+v/6//z/AAAG
ABcAMQBPAG4AlgDIAP4AMQFgAYkBnwGkAZYBdQEqAcIAcwBOADUAGAAKABoALgAwADAA
NgA3ACwAEwD+//X/8P/o/+P/2P/I/77/uP+y/7P/tf+1/7D/rP+v/7X/uv/A/8f/zP/T
/9f/2v/g/+j/7v/z//T/9v/1//b/9v/2//f/+P/4//j/+P/5//n/+P/4//j/+P/4//j/
+P/4//j/+f/4//j/+P/3//X/9f/1//T/8//z//L/8P/v/+7/7v/u/+z/6v/p/+f/5f/j
/+H/3f/b/9f/1P/S/87/zP/K/8X/wf++/7j/tP+x/63/qf+k/6D/nf+a/5f/lP+S/5D/
jv+N/4z/iv+J/4n/iP+I/4j/iv+M/47/jv+S/5f/mv+d/6H/pf+p/67/s/+4/73/wf/F
/8n/zP/R/9X/2v/c/9//4v/l/+j/6//t/+//8f/1//b/+f/5//r//P/9//3/AAAAAAAA
AQAAAAEAAgACAAIAAgACAAIABQAFAAUABgAEAAQABAAEAAcABwAIAAgACQAJAAgACAAJ
AAkACQAJAAsACwAKAAoACAAIAAgACQAJAAkACgAIAAgACAAIAAYABgAGAAYABwAJAAsA
DAAKAAwADAANAA4ADwAQABEAFAAVABUAFgAUABQAFAAUABYAFAAUABUAEwASABIAFQAY
ABgAGQAZABoAGAAVABUAEgASABMAEwAVABQAEgAQAA4ADAALAAkACAAIAAcABgAGAAYA
BgAFAAIAAgACAAIAAwAEAAUABgAEAAQABAAEAAMAAwADAAMABQAFAAUABQADAAMAAwAD
AAMAAwAFAAQABAAAAP7//v8CAAYADgAjAEEAXQCAAKwA3gAQAUEBbAGLAZcBlAGAAU0B
8ACUAF8ARgAvABoAHAAyAEIAQgBEAEgAQwAwABkACAABAPr/9v/r/9z/zv/C/7r/uP+5
/7v/uf+0/7L/t/+9/8L/yP/N/9L/1//d/+T/6v/w//T/9//4//r/+//8//z//P/7//z/
/P/8//z//f/9//z//v/+//7//v/+//7//v/+//v/+v/6//r/+//5//n/+f/4//f/9//2
//b/9f/0//T/8P/u/+z/6//r/+n/5//l/+P/4f/d/9r/1//S/8//zP/J/8X/wv+8/7b/
s/+v/6v/qP+k/6H/nv+Z/5b/lP+S/5D/j/+O/4z/iv+L/4v/jP+N/47/j/+Q/5L/lv+b
/57/of+l/6n/rf+z/7f/u/+//8P/x//L/87/0f/V/9r/3P/h/+T/5//q/+//8f/z//X/
9//4//v/+//8//7//////wIAAgACAAMABAAFAAYABgAGAAYABgAGAAkACQAJAAoACgAK
AAoACgAJAAkACgAKAA0ADQAMAAwADQANAA0ADQANAA0ADAAMAA4ADgAMAA4ADAAMAAwA
DAAOAA4ADgAOAAwADQAOAA4AEAASABIAEwASABMAFAAVABYAFwAXABgAGgAaABoAGgAa
ABgAGAAZABcAFgAWABkAHgAeAB8AHwAeABwAGQAZABYAFgAXABcAFwAWABQAEgAQAA4A
DQALAAoACgAJAAgABgAGAAYABQAGAAYABgAGAAQABAAEAAQABgAGAAYABgAFAAUABQAF
AAMAAwADAAMABQAFAAUABQAFAAUAAwAEAAQAAgAAAAIABAAIABIAJQA/AFkAegCkANIA
BgEzAVoBewGLAYoBfgFRAfwAoABlAEYALwAYABYALAA8AD4AQABGAEMAMgAbAAwAAQD6
//T/7f/k/9j/yv++/7r/vf/B/7//uv+2/7X/u//C/8j/zf/S/9X/1//c/+T/6v/w//P/
9v/6//n/+v/6//r/+f/6//r/+v/6//v/+//6//r/+v/6//r/+v/6//r/+v/5//j/+P/4
//f/9f/1//X/9P/z//P/8v/y//H/8P/w/+7/7P/q/+n/5//l/+P/4f/h/9//2//Y/9X/
0P/N/8r/xf/B/77/uP+0/7H/rf+p/6T/oP+d/5r/l/+U/5L/kP+O/43/jP+K/4j/if+J
/4r/jP+O/5D/kv+W/5r/n/+i/6b/qf+s/6//s/+3/7v/v//D/8f/y//O/9P/1//c/97/
3//i/+X/6P/r/+3/7//x//P/9P/3//f/+P/6//v/+//+//7//v////7///8AAAAAAgAC
AAIAAgABAAEAAQACAAIAAgACAAIAAwADAAQABAAHAAcABgAGAAUABQAFAAUABQAFAAQA
BAAGAAYABgADAAYABgAGAAYABgAEAAQABAAEAAYABwAIAAgACAAKAAoACwAMAA0ADgAP
ABIAEwATABQAEgASABIAEgASABAAEAARABMAEgASABUAFgAWABcAFwAWABQAEQARABIA
EgATABMAEgAQAA0ACgAIAAYABQADAAQABAADAAIAAgACAAIAAQD+//7//v/+/wAAAAAA
AAAAAAAAAAAAAAD////////////////////////////////////////+//z//P/+/wAA
BgAUAC4ASwBtAJUAxgD8AC4BWAF7AZIBnQGXAYABNgHPAHwATgAvABAAAQAQACQAKgAs
ADQANAAmABEA/v/x/+z/6f/i/9j/z//G/7z/tP+0/7b/t/+1/7H/sP+2/7n/v//G/8r/
zf/S/9f/3//m/+r/8P/y//P/9P/0//X/9v/2//b/9//4//j/+P/4//n/+f/4//j/+P/4
//j/+P/4//j/+P/3//b/9v/2//X/8//z//P/8v/x//H/8P/u/+3/7P/s/+r/6P/m/+X/
4f/f/93/2//b/9n/1f/S/83/yP/F/8L/v/+7/7j/sv+u/6v/p/+j/6D/nP+Z/5b/lf+S
/5D/jv+M/4v/iv+I/4n/i/+M/47/kP+S/5T/lv+a/57/o/+m/6v/r/+z/7f/u/+//8P/
x//L/8//0//W/9n/3f/i/+T/5v/o/+r/7P/t/+//8f/z//X/9v/5//n/+v/8//3//f/+
//7//v////7///8AAAAAAAAAAAAAAAABAAEAAQACAAQABAAEAAQAAwADAAQABAAFAAUA
BAAEAAUABQAFAAUABQAFAAQABAAEAAQABAAEAAYABgAGAAYABgAHAAgACAAIAAoACgAL
AAwADQAOAA8AEgATABMAFAAUABQAFAAUABQAEgASABMAEwASABIAFQAWABYAFwAXABcA
FgAUABUAEgASABMAEwAVABQAEgAQAA4ADAALAAkABgAGAAUABAAGAAYABgAFAAQABAAE
AAQABAAEAAQABAACAAIAAgACAAMAAwADAAMAAwADAAMAAwADAAMAAwADAAMABQAFAAQA
BAACAAAAAAACAAYAEAAnAEUAZQCIALgA7gAkAVMBfgGdAa0BqgGWAV8B/ACaAGMAQgAj
AAoADAAkADAAMAA2ADwAMwAgAAsA/P/1//D/7P/h/9b/yv+8/7b/tv+5/7v/uf+2/7T/
uf+//8L/yv/R/9b/2//f/+b/7P/y//b/+f/6//r/+//8//z//P/9//7//v/+//7/////
//7/AAAAAAAAAAAAAAAAAAAAAP///v/+//7//f/7//v/+//6//n/+f/4//j/9//2//b/
9P/y//D/7//t/+v/6f/n/+X/4//f/9z/2//W/9P/0P/L/8f/xP++/7r/t/+z/6//rP+o
/6X/ov+f/5z/mv+Y/5b/lf+U/5L/kP+R/5H/kv+S/5T/lv+Y/5r/nv+j/6b/q/+v/7P/
t/+7/7//w//H/83/0f/V/9j/2//f/+T/5v/p/+z/7//y//f/+f/7//3//v/+/wAA//8B
AAQABgAHAAYABgAGAAcABgAHAAgACAAKAAoACgAKAAsACwALAAwADgAOAA4ADgAOAA0A
DQAMAA8ADwAOAA4AEQARABEAEQARABEAEAAQABAAEAAQAA8AEAAOAA4ADgAOABAAEAAQ
ABAAEAARABIAEgASABQAFAAVABYAFwAYABkAGAAZABkAGgAcABwAHAAcABoAGAAYABkA
GQAYABgAGwAgACAAIQAhAB4AHAAZABkAGgAaABsAGwAZABgAFgAUABQAEgARAA8ADgAO
AA0ADAAMAAwADAALAAoACgAKAAoACgAKAAoACgAKAAoACgAKAAkACQAJAAkABwAHAAcA
BwAJAAkACQAJAAsACQAHAAYABgAEAAQABgAIABAAIgBBAF8AewCkANgADgFAAWsBjAGf
AaEBkgFoARUBsgBwAE8AOAAhABoALgBAAEIAQgBIAEYANwAgAA8ABAD7//T/7v/j/9T/
yP++/7r/vP+9/73/t/+0/7j/u//B/8r/0v/X/9r/3//l/+z/8v/2//r//f/+/wAA//8A
AAAAAAABAAIAAgACAAIAAwADAAIAAAAAAAAAAAAAAAAAAAAAAP///v/+//7//f/7//v/
+//8//v/+//6//b/9f/0//T/9P/y//D/7//r/+n/5//l/+P/4f/d/9r/2f/U/9H/zv/J
/8X/wv+8/7b/s/+v/6v/qP+k/6H/nv+b/5j/lv+U/5T/k/+S/5D/jv+P/4//kP+Q/5L/
lP+W/5r/nv+j/6b/qf+t/7H/tf+6/7//xP/J/83/0f/V/9j/2f/d/+L/5P/p/+z/7//y
//f/+f/7//3//f/+/wEAAQACAAQABQAFAAgACAAIAAkACAAJAAoACgAKAAoACgAKAA0A
DQANAA4ADAAMAAwADAANAA0ADgAOABEAEQAQABAADwAPAA8ADwARABEAEAAQAA4ADgAS
ABAAEAAQABAAEgASABIAEgAQABEAEgASABIAFAAUABUAFAAVABYAFwAYABkAGQAaABoA
GgAaABoAGgAYABgAGQAbABoAGgAdAB4AHgAfAB8AHgAcABkAGQAWABYAFwAXABkAGAAW
ABQAFAASABEADwAMAAwACwAKAAoACgAKAAkACAAIAAgACAAGAAYABgAGAAgACAAIAAgA
BwAHAAcABwAJAAkACQAJAAcABwAHAAcABQAFAAcACAAIAAYABAACAAQACAAQACEAPwBb
AHgAogDUAAQBMQFcAXsBiQGIAXYBSQH4AJ4AZQBMADcAIgAkADoATABMAE4AUgBPAEIA
KwAYAAsABAD+//f/7P/c/8z/wv++/73/vf+//7z/tv+3/73/xP/K/8//1P/X/9n/4P/q
//L/9v/5//r/+v/7//z//P/8//3//v/+//7//P/9//3//P/+//7//v/+//7//v/+//7/
+//6//r/+v/7//n/+f/5//b/9f/1//T/9P/z//L/8v/w/+7/7P/r/+n/5//l/+P/4f/f
/9v/2P/V/9D/zf/K/8f/w//A/7r/tP+x/63/qf+k/6D/nf+a/5n/lv+U/5L/j/+N/4v/
iP+G/4f/h/+I/4j/iv+M/47/jv+S/5f/mv+f/6P/p/+r/6//s/+3/7v/v//D/8f/yv/N
/9H/1v/Y/93/4P/j/+b/6//t/+//8f/x//L/9f/1//j/+v/7//v//P/8//z//f/8//3/
/v/+////AAABAAIAAwADAAMABAACAAIAAgACAAMAAwAEAAQABQAFAAQABAAHAAcABwAH
AAcACQAIAAYABAAGAAYABgAGAAgACAAIAAgABgAHAAgACAAIAAoACgALAAoACwAMAA0A
DgAPAA8AEAAQABAAEAAQAA4ADAAMAA0ADQAMAAwADwAUABQAFQAVABQAEgAPAA8ADAAM
AA0ADQANAAwACgAIAAYABAADAAEAAAAAAP///v/8//z//P/7//z//P/8//z/+//6//n/
+P/6//r/+v/6//n/+f/5//n/+f/5//n/+f/7//v/+//7//n/9//5//j/+P/4//j/+P/6
/wAADgAnAEEAYQCIALYA6AAYAUEBZAF7AYMBfAFgARkBuABsAEUAKgAPAAIAEgAoADAA
MAA2ADgAKwAUAAEA9v/t/+j/4P/X/87/wv+2/67/rv+x/7P/s/+s/6j/q/+x/7j/wP/F
/8j/y//N/9L/2v/i/+j/6f/q/+r/6//s/+z/7P/t/+7/7v/u/+z/7f/t/+z/7P/s/+z/
7P/u/+7/7v/u/+v/6v/q/+r/6f/n/+f/5//m/+X/5f/k/+L/4f/g/+D/4P/e/9z/2//X
/9X/0//R/8//zf/J/8b/w/++/7v/uP+z/6//rP+m/6L/n/+b/5f/lP+Q/43/iv+J/4b/
hP+C/4D/f/9+/3z/fv9//3//gP+A/4L/hP+G/4r/jv+T/5b/mf+d/6H/pf+p/63/sf+1
/7n/vf/B/8T/xf/J/87/0P/R/9T/1//a/93/3//h/+P/4//k/+f/5//o/+r/6//r/+z/
7P/s/+3/7v/v//D/8P/w//D/8P/w//H/8f/x//L/8P/w//D/8P/x//H/8v/y//P/8//y
//L/8//z//P/8//1//P/9P/y//L/8v/y//L/8P/w//D/8P/y//P/9P/0//L/9P/0//X/
+P/5//r/+//8//3//f/+//7//v/+//7//v/8//z//f/9//z//P///wAAAAABAAEAAAD+
//v/+//7//z//v////z/+v/3//T/9P/y//H/7//u/+7/7f/s/+z/7P/s/+v/6v/q/+r/
6v/o/+j/6P/o/+j/6P/o/+j/6f/p/+n/6f/p/+n/6f/p/+f/5//n/+f/5f/l/+X/5v/k
/+b/6P/s//T/BgAiAEEAYQCPAMQA+gAsAVYBdwGIAY0BhwFiAQYBmQBQACYAAwDm/9//
8v8GAAoADgAWABIAAADp/9r/z//I/8X/wP+2/63/pP+e/5z/nv+e/53/l/+T/5b/nv+j
/6f/rv+y/7f/vP+//8X/zP/S/9b/2v/b/9r/2v/Z/9r/2v/a/93/3v/e/97/3f/d/9z/
2v/c/9z/3P/c/9z/3P/c/9z/2f/Y/9j/2P/Z/9f/1//X/9T/0//T/9L/0P/P/87/zv/M
/8r/yP/H/8P/wf+//73/uf+3/7P/sP+v/6r/p/+k/5//m/+Y/5L/jv+L/4f/g/+C/4D/
e/96/w==
         </WaveFormData>
      </LeadData>
      <LeadData>
         <LeadByteCountTotal>10000</LeadByteCountTotal>
         <LeadTimeOffset>0</LeadTimeOffset>
         <LeadSampleCountTotal>5000</LeadSampleCountTotal>
         <LeadAmplitudeUnitsPerBit>4.88</LeadAmplitudeUnitsPerBit>
         <LeadAmplitudeUnits>��V</LeadAmplitudeUnits>
         <LeadHighLimit>2147483647</LeadHighLimit>
         <LeadLowLimit>268435456</LeadLowLimit>
         <LeadID>V4</LeadID>
         <LeadOffsetFirstSample>0</LeadOffsetFirstSample>
         <FirstSampleBaseline>0</FirstSampleBaseline>
         <LeadSampleSize>2</LeadSampleSize>
         <LeadOff>FALSE</LeadOff>
         <BaselineSway>FALSE</BaselineSway>
         <ExcessiveACNoise>FALSE</ExcessiveACNoise>
         <MuscleNoise>FALSE</MuscleNoise>
         <LeadDataCRC32>4102707075</LeadDataCRC32>
         <WaveFormData>
uP+4/7j/uP+2/7b/tv+2/7n/vP+//8L/xv/I/8r/zP/R/9T/1//a/93/4P/j/+b/6v/s
/+7/8P/x//L/8//0//X/9v/3//j/+//8//3//v///wAAAQACAAIAAgACAAIABAAEAAQA
BAAEAAQABAAEAAYABgAGAAYACAAIAAgACAAKAAoACgAKAAoACgAKAAoACgAKAAoACgAL
AAwADQAOAA4ADgAOAA4ADgAOAA4ADgAPABAAEQASABIAEgAUABUAGAAYABkAGgAbABwA
HQAeAB8AIAAhACIAIwAjACQAJAAmACcAKAAoACYAJgAmACgAKgAtAC8AMAAyADEALwAt
AC0ALQAtAC0ALAArACoAJgAjACIAIQAdABwAGgAaABkAFwAWABYAFgAWABQAFAAUABYA
FgAVABUAEwATABMAEwAVABUAFAAUABYAFgAWABYAFgAVABQAEwATABMAEgASABIADgAJ
AAYABQALABcAMABUAH0ArwDtADIBfAG/AfMBEgIHAs0BeAEeAcAAWQD7/7j/mf+W/5z/
qv/A/8//2f/n/+3/4//X/9H/0P/P/87/yv/G/8L/vv+7/7v/vP+9/7//wP/B/8b/zv/V
/93/4v/m/+v/8P/1//X/+P/9/wIABgAJAAkACgAJAAgABwAJAAkACQAJAAcABwAHAAcA
BwAHAAcABwAJAAgACAAHAAUABQAEAAQABAACAAIAAgADAAMAAgABAAAA///+//7/+v/5
//j/9//2//T/8v/w/+//7f/r/+j/5P/i/97/3f/b/9n/1v/T/87/zP/K/8j/yP/G/8T/
wv/B/8D/wP/A/73/vf+9/73/v//B/8L/w//F/8f/y//O/8//0//W/9r/3f/f/+P/5v/n
/+n/7P/u//D/8//2//r/+f/7//z/+//9//7///8BAAAAAQACAAIAAwAEAAQABAAFAAYA
BgAGAAcABwAHAAgABgAGAAYABgAJAAkACQAJAAcACAAIAAgACAAJAAkACQALAAsACwAL
AAsADAAMAA0ACwALAAwADAAKAAwADAAMAA4ADAAMAAwADAANAA4ADwAQAA4AEAARABIA
FAAVABYAFwAWABcAGAAZABsAHQAfACEAIAAgAB8AHgAfACAAIAAgACIAIgAkACYAKQAr
ACwALAAqACcAJAAhACEAIQAhACEAIQAhAB4AGQAYABcAEwASABAAEAAPAA8ADgAOAA4A
DgAMAAwADAAMAAoACQAJAAkACwALAAsACwAJAAgACAAIAAoACgAKAAsACQAJAAkACQAJ
AAoACgAGAAIA///8////BwAbAD4AaACZANUAHQFqAbIB7QEZAh4C8wGfAUAB3ABuAAkA
uf+S/4f/iP+U/6r/uv/H/9P/2//X/8v/w//D/8L/w//C/7z/tP+w/7D/r/+x/7T/tf+1
/7b/u//C/8r/0f/Z/97/4P/l/+j/7f/z//b/+//8//z////9//3//f/9//3/AQABAAEA
AQD////////////////////////+//7//f/7//v/+v/6//r/+P/4//j/9//3//b/9f/0
//P/8v/y//D/7//u/+3/7P/q/+j/5v/l/+P/4f/e/9v/2P/T/9H/z//N/8r/x//G/8T/
wv/A/77/vP+6/7j/uP+2/7X/tP+z/7P/s/+z/7X/t/+4/7n/vP+9/8D/wv/F/8n/zP/Q
/9X/1//b/97/3v/h/+X/6P/n/+n/6//u/+7/8f/z//P/8//0//X/9//2//f/+P/4//n/
+v/6//r/+//8//z//P/9//3//f/+//z//P/8//z//f/9//3//f/9//7//v/+//7/////
////AQABAAEAAQD//wAAAAABAAMAAwAEAAQAAgACAAIAAgAEAAQABAAEAAYABgAGAAYA
BAAGAAcACAAIAAkACgALAAwADQAOAA8AEgATABQAFQATABQAFAAUABUAFgAWABYAGAAY
ABoAHAAdAB8AIAAgACEAHwAdABsAGQAZABkAGQAbABsAGAATABIAEQANAAwACAAIAAcA
BwAGAAYABgAGAAQABAAEAAQABAADAAMAAwAFAAUABQAFAAMAAgACAAIAAgACAAIAAwAD
AAMAAwADAAMAAgACAAIAAgD9//j/9f/3//v/DAAsAFMAfQCxAPIAPAGBAbsB5gH1AdEB
fgEcAcIAXwD9/7b/kf+G/4b/kv+m/7f/w//R/9n/1//N/8X/wP+//8D/wP+6/7T/sP+t
/63/sP+v/7H/sv+x/7L/vP/F/8v/0v/Y/9n/3P/h/+f/7v/x//T/+P/5//n/+f/5//n/
+f/7//v/+//7//v/+//7//v/+//7//v/+//7//r/+v/5//v/+//6//r/+v/4//j/+P/3
//f/9v/1//T/8//y//L/8P/v/+7/7f/s/+r/6P/m/+P/4f/f/9z/3P/a/9b/1f/R/8//
zP/J/8b/xP/C/8D/vP+6/7j/tv+2/7T/s/+y/7H/sf+x/7H/sf+z/7T/tf+2/7f/uv+8
/73/wf/E/8j/zf/P/9P/1v/a/93/4f/k/+P/5f/n/+r/7P/v//H/8f/z//T/9f/3//b/
9//4//j/+//8//z//P/9//7//v/+/////////wAAAAAAAAAAAAABAAEAAQABAAEAAgAC
AAIAAgADAAMAAwAFAAUABQAFAAMABAAEAAUABQAFAAYABgAIAAgACAAIAAgACAAKAAoA
CgAKAAoACgAKAAoACgAKAAoADAANAA4ADgAPABAAEQAQABEAEgATABUAFwAZABsAGQAa
ABoAGgAdAB4AHgAeABwAHAAeACAAIwAlACYAJgAmACUAJAAjACIAIQAgAB8AIAAhAB8A
GwAaABkAFQAUABIAEgARABEADgAOAA4ADgAMAAwADAAMAA4ADQANAA0ADQANAA0ADQAN
AAwADAAMAAoACgAKAAsACQAJAAkACQALAAwACgAMAAoABwAAAP3/AQAFABAALABRAHkA
pwDgAB4BYQGbAcwB5wHRAYoBKgHOAHEAFQDO/6f/mP+U/57/sP/F/9H/2//n/+v/4//X
/9D/z//O/8z/yP/E/7z/uf+7/7r/uf+7/77/vf+8/8D/x//P/9b/3P/h/+b/6f/t//L/
9//6//z//f///wEAAQABAAEAAQABAAEAAQABAAEAAQABAAEAAQABAAEA///+//7//f//
/////v/+//7//P/8//z/+//7//r/+f/4//f/9v/2//T/8//y//H/8v/w/+7/7P/r/+n/
5//k/+D/3v/a/9n/1//V/9L/z//K/8j/xv/E/8L/wP++/7z/uv+4/7f/tv+z/7P/s/+z
/7P/tf+2/7f/tv+3/7r/vP+//8P/xv/K/8//0f/V/9j/2v/d/+H/5P/l/+f/6f/s/+7/
8f/z//P/9//4//n/+//6//v//P/8//7/AAABAAIAAwAEAAQABAADAAMAAwAEAAYABgAG
AAYABQAFAAUABQAFAAYABgAGAAgACQAJAAkABwAHAAcABwAJAAoACgALAAoACQAJAAgA
CgAKAAoACgAKAAwADAAMAAwADAAMAA4ADgAOAA4ADgAQABEAEgASABMAFAAVABYAFwAY
ABkAGAAZABoAGwAdAB4AHgAeAB8AIAAgACAAHgAeACAAIgAmACkAKwAsACoAJwAkACEA
IwAjACMAIwAjACMAIAAbABgAFwATABIAEgASABEAEQAQABAAEAAQAA4ADgAOAA4AEAAP
AA8ADwANAA0ADQANAA0ADAAMAAwADAAMAAwADQALAAsACwALAA0ADAAMAAoACgAHAAQA
AQADAAsAIgBGAG0AmwDTABABVgGTAccB6AHjAasBUAH2AKAAQQDr/7T/nf+a/57/rv/G
/9P/3f/p/+//6f/b/9X/0v/P/9D/zv/K/8T/vv+5/7v/uv+7/7v/vP+//8T/yv/R/9f/
3P/i/+X/6P/t//H/9v/5//7/AgADAAUABgAFAAQAAwAFAAUABQAFAAUABQAFAAUAAwAD
AAMAAwADAAIAAgABAAMAAwACAAIAAgAAAAAAAAABAAEAAAD///3/+//5//j/+P/3//b/
9f/0//L/8P/u/+z/6f/m/+L/4v/g/9z/2//X/9X/0v/P/8z/yv/I/8b/wv/A/77/vP+8
/7r/uf+4/7n/uf+5/7n/uP+5/7n/uf+8/73/wP/C/8X/yf/M/9D/0//V/9n/3P/e/+H/
5f/o/+n/6//t//D/7v/x//P/8//0//T/9P/1//n/+//9//7//f/+//7//v/9//7//v/+
/////////wAAAAAAAAAAAAD//////////wAAAgADAAQAAgADAAMAAwADAAMAAwADAAEA
AgACAAMABQAFAAYABgAGAAYABgAGAAgACgAIAAQABgAIAAgACAAIAAoACgAKAAoACAAK
AAsADAAMAA0ADgAPABIAEwAUABUAGAAZABoAGwAYABgAFwAWABkAGgAaABoAGwAcAB8A
IgAjACUAJgAmACIAHwAcABkAGgAbABwAHQAcABsAFwARABAADwALAAoACQAKAAoACwAK
AAoACgAKAAgACAAIAAgABgAFAAUABQAGAAcACAAJAAgABgAFAAQABgAGAAYABwAFAAUA
BQAFAAcACAAGAAIA/v/7//r///8LACkAUgB+ALMA9QBBAY4BzgH/ARkCAgK7AWUBDgGo
ADoA3f+f/4j/g/+M/6D/tP/C/9H/2//b/8//w/+9/73/wP+//7r/tv+w/67/rP+t/63/
sP+z/7P/sv+3/8D/yP/P/9X/3P/i/+X/5v/r//H/9v/3//b/+P/7//v/+//7//v/+//7
//v/+//7//3//f/9//3//f/9//3//f/9//z//P/7//n/+f/4//j/+P/2//b/9v/1//X/
9P/z//T/8//y//L/7//t/+v/6f/o/+b/5P/i/9//3f/b/9j/1v/U/9D/z//N/8v/yP/F
/8L/wP++/7z/uv+4/7b/tP+0/7L/sf+w/7H/sf+x/7H/sv+1/7f/uf+6/7v/vv/A/8X/
yf/M/9D/0f/T/9f/2v/c/9//4//m/+f/6f/r/+7/7f/v//D/7//x//L/8//1//b/9//4
//j/9//4//j/+P/5//r/+v/6//v/+//7//z/+v/6//r/+v/7//v/+//7//n/+v/6//r/
/P/9//3//f/9//3//f/9//3//v/+/////////wAAAAD+//7//v8AAAIAAgACAAIAAgAA
AAAAAAAAAAIABAAFAAYACAAJAAoACwAMAA0ADgAPABEAEwAVABcAFgAWABUAFAAXABgA
GAAYABYAFgAYABoAHQAfACAAIAAfAB0AGwAZABcAFwAXABcAGQAZABYAEQAOAA0ACQAI
AAYABgAFAAUABAAEAAQABAAAAAAAAAAAAAEAAQACAAMAAQABAAEAAQABAAAAAAAAAAAA
AAAAAAEA/////////////wAAAAD+//r/9f/y//H/9f8DACIATAB5AK8A8QA4AYABwwH3
ARIC+wGzAVQB+ACSACUAzf+W/4H/fP+E/5j/rP+5/8f/0f/R/8X/vf+7/7r/uf+4/7T/
rv+u/6z/p/+n/6r/rf+t/67/sf+2/77/x//L/9D/1P/b/97/4//n/+7/8f/0//b/9f/1
//f/9//3//f/+f/5//n/+f/3//f/9//3//f/9//3//f/9//2//b/9f/1//X/9P/0//b/
9P/0//T/8f/x//D/7//u/+3/7P/s/+r/6f/o/+f/5v/k/+L/4P/f/93/2//Y/9T/0v/O
/83/yv/J/8f/xf/A/77/vP+6/7j/tv+0/7L/sv+w/6//rv+t/63/rf+t/63/r/+w/7H/
tP+1/7j/uv+7/7//wv/G/8n/y//P/9L/1P/X/9v/3v/f/+H/4//m/+T/5//p/+n/7f/u
/+//8f/w//H/8v/y//P/9P/0//T/9f/2//b/9v/3//f/9//4//b/9v/2//b/+f/5//n/
+f/3//j/+P/4//r/+//7//v/+//7//v/+//7//z//P/9//v/+//8//z//P/8//z//P8A
AAAA/v/+//7//v/+//7/AAAAAAAAAAAAAAIAAwAEAAQABQAGAAcABgAHAAgACQAKAAsA
DAANAA0ADgAOAA4ADwAQABAAEAAOAA4AEAASABUAFwAYABgAGQAXABUAEwARABEAEQAR
ABMAEwAQAAsACgAJAAUABAACAAIAAQABAP7//v/+//7//v/+//7//v/+//3//f/9//v/
+//7//v//P/8//3//v/8//z//P/9//3//f/9//3//f/+//z//v/8//n/9v/x//H/8//+
/xIAMwBZAIUAvAD8AEEBgQG6AeMB4wGwAVYB9gCdADsA4v+l/4r/gv+E/5T/qf+3/8H/
z//X/9X/yf++/7v/vP+6/7r/tP+s/6n/qf+o/6n/q/+s/6v/qv+u/7f/wf/G/8z/0//Y
/9v/2//g/+f/7P/w//H/8//z//P/8//z//X/9f/1//X/9f/1//X/9f/1//X/9f/1//f/
9v/2//X/8//z//L/8v/0//L/8v/y/+//7//u/+3/7P/r/+r/6v/q/+n/6P/n/+b/5P/i
/+D/3//d/9v/2P/W/9T/0P/P/8v/yf/G/8P/wP++/7z/uv+2/7T/sv+w/67/rP+r/6r/
qf+p/6n/qf+n/6n/qv+r/6r/q/+u/7D/s/+3/7r/vv/B/8P/x//K/87/0f/V/9j/2//d
/9//4v/i/+X/5//n/+v/7P/t/+//7v/v//D/8P/z//T/9P/0//f/+P/4//j/+f/5//n/
+v/6//r/+v/6//v/+//7//v/+//8//z//P/6//v/+//7//3//f/9//3//f/+//7/////
////AAAAAAAAAAAAAAAAAAAAAAAAAAABAAEAAgACAAIAAgACAAIAAgACAAIABAAGAAcA
CAAIAAkACgALAAwADQAOAA8AEAARABIAEwARABIAEgASABMAFAAUABQAFgAWABgAGgAd
AB8AIAAgAB8AHQAbABkAFwAXABcAFwAZABkAFgARABAADwALAAoACAAIAAcABwAGAAYA
BgAGAAIAAgACAAIAAwADAAQABQAFAAUABQAFAAMAAgACAAIAAgACAAIAAwADAAMAAwAD
AAMABAAEAAQAAgD///r/9//5//3/CgAkAEkAbwCdANYAFAFTAY8BvgHVAb0BcgEUAboA
XwAFAMD/nf+S/5D/mv+s/7//zf/Z/+P/5f/d/9H/yv/J/8r/yP/E/7z/tv+x/6//sv+x
/7P/tP+z/7T/vP/D/8v/0P/U/9n/4P/j/+f/7P/x//b/9v/3//n/+//7//v/+//7//v/
+//7//v/+//7//v//P/9//7////9//z//P/7//v/+//6//r/+v/4//j/+P/5//n/+P/3
//b/9f/0//T/8v/x//D/7//u/+z/6v/o/+n/5//l/+L/3v/c/9j/1//V/9P/0P/N/8j/
xv/E/8L/wP++/7z/uv+4/7b/tf+0/7H/sf+x/7H/sf+z/7T/tf+0/7X/uP+6/73/wf/E
/8j/y//N/9H/1P/Y/9v/3//i/+P/5f/n/+r/7P/v//H/8f/1//b/9//5//r/+//8//z/
//8AAAAAAAABAAIAAgACAAEAAQABAAIAAwAEAAUABgAFAAUABQAFAAcACAAIAAgACgAL
AAsACwAJAAkACQAJAAsADAAMAA0ADQANAA4ADgAOAA4ADgAOABAAEAAOAA4AEAAQABAA
EAASABIAEgASABIAFAAVABYAFgAXABgAGQAaABsAHAAdAB4AHwAgACEAIQAiACIAIgAl
ACYAJgAmACQAJAAmACgALQAvADAAMAAvAC0AKwApACkAKQApACkAKQApACYAIQAiACEA
HQAcABoAGgAZABkAFwAWABUAFAATABQAFQAWABQAEwATABMAFQAVABUAFQAVABQAFAAU
ABIAEgASABMAEwATABMAEwAVABQAEgASABIADwAMAAkACQANABwANABXAHsAqwDkACQB
ZwGlAdYB8wHhAZ4BRAHwAJkAOwDq/7X/pP+i/6j/uP/P/93/6f/z//f/7//h/9z/2//a
/9j/1v/S/87/x//B/8D/xf/H/8T/w//G/8r/0f/b/+T/6P/r/+7/8f/3//z///8CAAQA
BwALAA0ADQANAA0ADQANAA0ADQAPAA8ADwAPAA0ADQANAA0ADgAOAA8ADwANAA0ADAAM
AAwACgAKAAoABwAHAAYABQAGAAUABAAEAAQAAwACAAEA/v/8//r/+P/5//f/9f/y//D/
7v/q/+n/4//h/97/2//Y/9b/1P/S/87/zP/K/8j/xv/E/8P/wv/B/8H/wf/B/7//wf/C
/8P/wv/D/8b/yP/O/9P/1//c/9z/3f/g/+L/5P/n/+v/7v/x//P/9f/4//r//f//////
AAAAAAAAAQACAAMABAAEAAUABgAGAAYABwAIAAgACAAJAAkACQAKAAwADAAMAAwACwAL
AAsACwALAAwADAAMAAwADQANAA0ADQANAA0ADQAPABAAEAARAA8ADwAQABAADgAOAA4A
DgAQABIAEgAQABIAFAAUABQAFAAUABQAFAAUABQAFgAXABgAGgAbABwAHQAeAB8AIAAh
ACIAIwAkACUAIwAkACQAJAAjACQAJAAkACUAJgApACwALwAxADIAMgAvAC0AKwApACkA
KQApACkAKAAnACMAHQAaABkAFQAUABMAFAAUABUAFAAUABQAFAAQABAAEAAQABIAEQAR
ABEAEQARABEAEQARABAAEAAQABAAEAAQABEAEQARABEAEQARABAADgAMAAgAAwACAAMA
CQAfAEIAaACXANMAFwFkAaoB4QELAhQC6wGbAUYB6gCEABsAx/+a/4//kP+g/7T/wv/P
/9//5f/h/9f/zf/J/8r/y//I/8T/wP++/7r/t/+3/7j/uf+7/7z/v//I/9D/2f/f/+L/
5P/p/+7/8//5//7/AQAEAAQAAwAFAAUABQAFAAUABwAHAAcABwAJAAkACQAJAAcABwAH
AAcABQAEAAQAAwAFAAUABAAEAAYABAAEAAQAAQABAAAA///+//3//P/8//r/+f/4//f/
9v/0//L/8P/v/+3/6//o/+T/4v/e/93/2//Z/9b/0//Q/87/zP/K/8j/xv/E/8L/wP++
/73/vP+7/7v/u/+7/73/v//A/8H/w//F/8n/zP/N/9H/1P/Y/9v/3f/h/+T/6P/r/+//
8v/z//X/9//6//j/+//9//3//f/+////AQACAAMABAAEAAUABgAGAAYABwAIAAgACAAJ
AAkACQAKAAgACAAIAAgACQAJAAkACQAHAAgACAAIAAoACwALAAsACwALAAsACwALAAwA
DAANAA0ADQAOAA4ADAAMAAoADAAOAA4ADgAOABAAEAAQABAAEAASABMAFAAUABUAFgAX
ABgAGQAaABsAHAAdAB4AHwAfACAAIAAgACEAIgAiACIAIgAiACQAJgAnACkAKgAqACoA
KQAoACcAJgAlACQAIwAlACUAIgAdAB4AHQAZABgAFAAUABMAEwASABIAEgASABAAEAAQ
ABAAEAAPAA8ADwANAA0ADQANAA8ADgAOAA4AEAAQABAAEQAPAA8ADwAPAA8AEAAOAA4A
DgAJAAQAAQD//wMAEgAwAFcAfwCzAPAANgF9AbkB7AEFAu8BpAFEAeYAhQAjANL/n/+O
/4z/lv+s/7//y//Z/+X/4//Z/9H/yv/L/8r/yv/E/8D/uv+3/7X/tv+5/7f/uv+9/77/
xP/N/9X/3P/g/+P/6v/t//H/9v/7//7/AAABAAMAAwADAAMAAwAHAAcABwAHAAcABwAH
AAcABwAHAAcABwAHAAYABgAFAAUABQAEAAQABAACAAIAAgABAAEAAAD//wAA///+//7/
+v/5//j/9//2//T/8v/w//H/7//t/+r/6P/m/+L/4f/d/9v/2P/V/9L/0P/O/8z/yP/G
/8T/wv/C/8D/v/++/73/vf+9/73/u/+9/77/v//A/8H/xP/G/8f/y//O/9L/1//Z/93/
4P/g/+P/5//q/+3/7//x//T/9P/3//n/+f/9//7///8BAAIAAwAEAAQAAwAEAAQABAAH
AAgACAAIAAcABwAHAAgACAAIAAgACAAJAAkACQAJAAsADAAMAAwADAANAA0ADQALAAsA
CwALAA0ADgAOAA8ADwAPABAAEAAOAA4ADgAOABAAEAAQAA4AEAAQABAAEAAQABIAEgAS
ABIAEgAUABUAFgAWABcAGAAZABoAGwAcAB0AHgAfACAAIQAhACIAIgAiACEAIgAiACIA
IgAiACQAJgArAC0ALgAuACsAKQAnACUAJQAlACUAJQAjACMAIAAbABwAGwAXABYAFAAU
ABMAEwASABIAEgASABAAEAAQABAAEAAPAA8ADwAPAA8ADwAPAA8ADgAOAA4ADgAOAA4A
DwANAA0ADQANAA8ADgAOAAwACgAHAAIAAwAFAA0AJgBMAHEAmwDRABIBVgGRAcMB5AHb
AZ0BPgHiAIgAKQDb/6j/l/+U/5r/rv/C/8//2f/l/+v/5f/Z/9P/0P/N/8z/yv/G/8D/
vP+5/7f/uv+9/73/vP+9/8D/xv/P/9f/4P/i/+X/6v/v//P/+P/9/wAAAgADAAMAAwAD
AAMAAwAFAAUABQAFAAcABwAHAAcABgAFAAQAAwADAAIAAgABAAEAAQAAAAAAAAD+//7/
/v/9//3//P/7//r/+f/4//j/9v/1//T/8//y//D/7v/s/+v/6f/n/+T/5P/i/97/3f/X
/9X/0v/P/8z/yv/I/8b/xP/C/8D/vv++/7z/u/+6/7n/uf+5/7n/t/+5/7r/u/++/7//
wv/E/8X/yf/M/9D/1f/X/9v/3v/g/+P/5//q/+3/7//x//T/9P/3//n/+f/9//7///8B
AAIAAwAEAAQABQAGAAYABgAHAAgACAAIAAkACQAJAAoADAAMAAwADAANAA0ADQANAA0A
DgAOAA4ADAANAA0ADQAPAA8ADwAPABEAEgASABMAEQARABIAEgASABIAEgASABIAEgAU
ABQAFAAUABQAFQAWABcAGAAWABgAGQAaABoAGwAcAB0AHAAdAB4AHwAiACMAJAAlACMA
JAAkACQAIwAkACQAJAAmACYAKAAqAC0ALwAwADAALwAtACsAKQApACkAKQApACkAKQAm
ACEAIgAhAB0AHAAaABoAGQAZABYAFgAWABYAFgAWABYAFgAWABUAFQAVABUAFQAVABUA
FQAUABQAFAAWABYAFgAXABUAFQAVABUAEwASABQAFgAUABEADgALAA0AEQAcADIAVQB7
AKUA3AAaAVcBjwHAAdcBwQF6ARwBxABxAB0A2P+z/6r/qP+w/8b/2f/l//H/+/////v/
7f/k/+H/4P/e/9z/1v/O/8f/xf/G/8X/x//K/8v/yv/O/9f/3//k/+r/7//y//X/+f8A
AAUACgAKAA0ADwAPAA8ADwAPABEAEQARABEAEQARABEAEQATABMAEwATABEAEAAQAA8A
DwAPAA4ADgAPAA4ADwAQAA0ADQAMAAsACgAJAAgACAAGAAUABAADAAIAAAD+//z/+//5
//f/9P/0//L/7v/t/+v/6f/m/+P/3v/c/9r/2P/U/9L/0P/O/87/zP/L/8r/x//H/8f/
x//G/8f/x//H/8r/y//O/9D/0v/V/9f/2v/d/9//4//m/+r/7f/x//T/9//5//v//v/+
/wEAAwADAAYACAAKAA0ADgAPABAAEAAPABAAEAAQABMAFAAUABQAFQAVABUAFgAWABYA
FgAWABkAGQAZABkAGQAaABoAGgAYABkAGQAZABoAGwAcAB0AGwAcABwAHQAdAB0AHgAe
AB4AHgAgAB4AHgAfACAAIQAiACIAIgAiACIAIgAkACUAJgAmACcAKAApACgAKQAqACsA
LgAvADAAMQAzADQANAA0ADQANAAzADIANAA0ADYAOAA9AD8AQABAAD0AOwA5ADcANwA3
ADcANwA3ADcANAAvAC4ALQApACgAJgAmACUAJQAkACQAJAAkACQAJAAkACQAIwAhACAA
HwAhACEAIQAhACEAIAAgACAAIAAgACAAIQAjACMAIwAjACEAIAAgACAAHgAbABgAFQAZ
ACEANgBUAHkApQDdABwBYAGjAdkBAAIDAtUBgAEqAdIAcwAZANb/tf+s/67/vv/U/+X/
7//9/wUAAQDz/+3/6v/p/+b/4v/c/9j/1v/T/9H/0v/T/9X/2P/X/9b/2v/j/+3/9P/6
////BAAFAAkADgAVABgAGgAZABkAGwAbABsAGwAfAB8AHwAfAB0AHQAdAB0AHwAfAB8A
HwAhACAAIAAfAB0AHQAcABwAHAAaABoAGgAZABkAGAAXABYAFQAUABQAFAATABIAEQAQ
AA4ADAAKAAkABwAFAAIAAgAAAPz/+//2//P/7//r/+n/6P/n/+b/5P/i/+D/3v/a/9j/
1//W/9X/1f/V/9X/1//Z/9r/2//c/93/4P/i/+X/6f/s//D/8//1//n//P8AAAMABwAK
AAoACwAMAA4ADgARABMAEwAXABgAGQAbABoAGwAcABwAGwAcABwAHAAfACAAIAAgACEA
IQAhACIAJAAkACQAJAAjACMAIwAjACUAJgAmACYAJAAlACUAJQAlACUAJQAlACcAKAAo
ACkAKQApACoAKgAsACoAKgAqACwALAAsACwAKgAqACoAKgArAC4AMAAyADAAMQAyADMA
NgA3ADgAOQA8AD0APgA/AD0APgA+AD4AQQBCAEIAQgBCAEIARABGAEcASQBKAEoASQBH
AEUAQwBFAEUARQBFAEMAQwBAADsAOAA3ADMAMgAyADIAMQAxADIAMgAyADIAMAAwADAA
MAAvAC0ALAArAC0ALQAtAC0ALwAuAC4ALgAuAC4ALgAvAC0ALQAtAC0AKwAsACwAKgAm
ACMAIgAlADEASQBuAJoAzQAPAVcBpAHuASUCSQJCAgsCuQFiAQABjgAjANX/sv+r/7D/
wv/W/+b/8////wMA+f/v/+v/6f/o/+n/5v/i/97/3P/c/9//4f/e/9v/2//c/+X/8P/4
////BQAGAAoAEQAUABcAHQAiACUAKAAqACsAKwAsACsAKgApAC0ALQAtAC0ALQAtAC0A
LQAtAC0ALQAtAC8ALgAuAC0AKwArACoAKgAqACgAKAAoACcAJwAmACUAJgAlACQAJAAk
ACMAIgAhAB4AHAAaABgAFQATABEADgANAAwACQAJAAUAAwAAAP3/+P/2//T/8v/y//L/
8v/w/w==
         </WaveFormData>
      </LeadData>
      <LeadData>
         <LeadByteCountTotal>10000</LeadByteCountTotal>
         <LeadTimeOffset>0</LeadTimeOffset>
         <LeadSampleCountTotal>5000</LeadSampleCountTotal>
         <LeadAmplitudeUnitsPerBit>4.88</LeadAmplitudeUnitsPerBit>
         <LeadAmplitudeUnits>��V</LeadAmplitudeUnits>
         <LeadHighLimit>2147483647</LeadHighLimit>
         <LeadLowLimit>268435456</LeadLowLimit>
         <LeadID>V5</LeadID>
         <LeadOffsetFirstSample>0</LeadOffsetFirstSample>
         <FirstSampleBaseline>0</FirstSampleBaseline>
         <LeadSampleSize>2</LeadSampleSize>
         <LeadOff>FALSE</LeadOff>
         <BaselineSway>FALSE</BaselineSway>
         <ExcessiveACNoise>FALSE</ExcessiveACNoise>
         <MuscleNoise>FALSE</MuscleNoise>
         <LeadDataCRC32>3571586731</LeadDataCRC32>
         <WaveFormData>
1P/U/9T/1P/U/9T/1P/U/9f/2v/d/+D/5P/m/+j/6v/t/+7/7//w//L/9P/2//j/+v/6
//r/+v/4//j/+P/4//f/9v/1//T/9v/2//b/9v/2//b/9v/2//X/9P/z//L/8v/y//L/
8v/w//D/8P/w//D/8P/w//D/7v/u/+7/7v/v//D/8f/y//T/9P/0//T/9P/0//T/9P/2
//b/9v/2//j/+P/4//j/+P/4//j/+P/7//z//v////7/AAAAAAIAAAABAAIAAwAFAAcA
CQAKAAsADAANAA4AEAARABEAEQAPABAAEQARABIAEgASABQAFwAaABsAHQAbABsAGQAY
ABYAFgAXABgAFgAVABQAEwAOAAwACgAHAAUABAADAAIA///+//7//v////3//f/9//3/
/f/9//3//P/7//n/+P/5//r/+//8//3//f/9//7//f/8//r/+f/5//n/+f/5//n/8//u
/+n/6f/w////HQBIAHkAtgAAAVEBpAHuASMCPQIlAtQBYgHyAH4ACACh/1v/SP9W/2P/
bv9//4//m/+n/67/q/+m/6D/of+h/6P/of+h/6D/nv+e/5z/nv+e/6H/o/+m/63/uP+/
/8b/zf/S/9T/2f/d/97/4f/l/+n/7v/x//H/8f/w/+//7//w//D/7//v//D/8P/w//D/
8P/w//D/8P/w//D/8f/x//D/8P/v/+//7//u/+3/7f/u/+7/7v/t/+v/6v/q/+n/6f/o
/+f/5v/n/+b/5f/l/+T/4//h/+D/3P/b/9r/2f/a/9n/2P/X/9f/1v/U/9T/1P/T/9P/
0//V/9X/1P/U/9T/1P/U/9b/2P/a/93/3//i/+P/5f/o/+j/6v/t/+//7//x//P/9f/2
//X/9v/2//n/+v/8//3/+v/5//j/9//3//f/9//3//f/9v/1//T/9P/1//X/9P/0//T/
9P/z//P/8v/y//L/8f/w/+//7v/u/+//8P/x/+//7//v/+//7//v/+//8P/y//L/8v/z
//H/8f/x//L/8//0//T/9P/2//X/9f/3//r/+P/4//j/+P/7//3//v8AAAAAAAACAAIA
AwAEAAUABgAHAAgACAAJAAwADQAOAA4ADQANAA0ADQAOAA8ADwAQABIAEgAUABcAGgAb
AB0AHQAbABkAGAAVABQAFAAUABQAEwASABEADAAIAAYAAwABAAIAAQAAAP///v/+//7/
/f/7//v/+//7//v/+//7//v/+//6//r/+v/4//j/+P/3//n/+f/6//r/+v/5//n/+f/5
//v/+//3//H/7v/t/+//+P8RADkAaAChAOoAPAGRAeIBIgJLAkUCBwKcASYBrgAwAL7/
a/9J/1D/YP9t/3r/if+V/6P/q/+q/6f/ov+k/6f/p/+l/6P/n/+e/6D/oP+i/6b/qP+p
/6n/sP+5/8L/yf/Q/9X/2P/c/9//4//m/+v/7//v//L/8//z//L/8v/y//P/9v/2//X/
9f/0//T/9P/0//b/9v/2//b/9v/2//f/9//2//b/9f/1//f/9v/1//X/9P/0//T/8//x
//D/8P/v/+3/7P/r/+r/6//q/+n/6f/q/+n/5//m/+P/4f/f/93/3v/d/9z/2//d/9z/
2v/a/9r/2f/Z/9n/2//b/9r/2v/a/9r/2v/c/9//4P/i/+P/5v/n/+n/7P/s/+7/8f/z
//f/+f/7//3//v/9//7//v/+//7////////////////////////////9//z/+//6//r/
+//7//r/+P/4//j/9//3//b/9v/2//b/9v/2//b/9f/1//X/9f/1//X/9f/1//X/9f/1
//b/9v/2//b/9//3//f/9//4//v//P/8//z/+v/7//v//P/+//7//v/+/wAAAQABAAIA
AgACAAQABAAGAAgACgAMAA0ADgAOAA8AEgATABQAFAAVABUAFQAVABQAFQAVABYAGAAY
ABoAHQAeAB8AIQAhACMAIQAgAB0AHAAcABwAHAAdABwAGwAWABIAEAANAAsACgAJAAgA
BwAEAAQABAADAAMAAwADAAMAAwADAAMAAwADAAIAAgACAAAAAAAAAP///////wAAAAAC
AAEAAQABAAEAAQD//wEA///6//X/8//0//n/DQAyAF8AkgDSAB0BbgG+Af0BKwIzAv4B
kgEaAaoANgDJ/3n/VP9W/2X/dP+D/4//n/+t/7T/s/+w/67/q/+r/63/sf+t/6j/qP+o
/6r/rP+u/6//sf+w/7X/vv/J/9D/1f/a/9z/3//j/+j/7//z//X/9v/3//f/+P/4//j/
+f/6//r/+f/5//z//P/8//z/+v/6//r/+v/6//r/+//7//r/+v/5//n/+//6//n/+f/2
//b/9v/1//f/9v/2//X/9f/0//P/8v/v/+7/7f/t/+z/6//p/+j/6P/n/+b/5f/i/+H/
4P/f/9//3v/c/9z/3P/b/9v/2//b/9v/2v/a/9r/2v/a/9z/3//g/+L/4//i/+P/5f/o
/+r/7P/v//H/9f/3//n/+//9//3///8AAAAAAAABAAEAAwADAAMAAwADAAMAAwADAAMA
AgABAAAAAAABAAEAAAACAAIAAgABAAEAAAAAAAAAAAAAAAAAAAD/////////////////
////////////AAAAAAAAAAABAAEAAQABAAIAAwAEAAQABAAEAAUABQAFAAUABQAGAAYA
CAAIAAgACAAIAAkACQAKAAwADAAOAA4ADwAQABEAEgARABIAEgATABYAFwAYABgAFwAX
ABcAFwAaABsAGwAcABoAGgAcAB8AJAAlACcAJwApACcAJgAjACAAIAAgACAAIAAgACAA
HAAaABgAFQATABAADwAOAA0ADAAMAAwACwAJAAkACQAJAAkACQAJAAkACQAIAAgACAAI
AAgACAAHAAcABwAIAAgACAAHAAcABwAJAAkACQAJAAcABAD7//n/+v8BAA8ALgBXAIYA
wAADAU4BnAHdARMCJwIGAqQBLAG6AEwA3/+P/2T/Xv9p/3r/if+Z/6X/sf+8/8H/vv+4
/7X/tf+3/7f/t/+0/7D/sP+0/7T/sv+1/7n/uP+7/77/x//Q/9f/3P/i/+X/6f/s//H/
9f/3//r/+//9//7//v/+/////v/+//3//f/+//7//v/+//7//v/+//7//P/8//3//f/+
//7//f/9/////v/9//3//P/8//z/+//5//j/+P/3//f/9v/1//T/9f/0//P/8//w/+//
7f/s/+r/6f/o/+f/5P/j/+L/4f/h/+D/3v/e/97/3f/d/93/2//b/9r/2v/a/9r/2v/c
/9v/3P/e/9//4P/h/+P/5v/o/+r/7f/v//P/9f/3//n/+//7//3//v8AAAAAAQABAAEA
AQABAAEAAQABAAEAAQABAAAA///+/wAAAQABAAAA///+//3/+//9//z//P/8//7//v/+
//7/+//7//v/+//7//v/+//7//3//f/9//7//P/8//z//f/7//v/+//8//3//v/+//7/
AAABAAEAAQABAAMAAgAEAAQABAAEAAQABQAFAAYABgAGAAgACAAJAAoACwAMAA0ADgAO
AA8ADgAPABAAEAASABMAFAAVABQAFQAVABYAFAAUABYAGQAfACEAJAAlACIAHwAdABkA
GgAaABoAGgAZABgAFwASAA4ADAAJAAcACAAHAAYABQACAAIAAgABAAEAAQABAAEAAQAB
AAEAAQD///7//v/+//z//P/8//v/+//7//z//P/8//v/+//7//3//f/9//v/+f/0/+//
7f/y////GQBAAHEAqgDuADkBiAHQAQkCJwIVAsIBSgHYAGwA/P+b/13/Tv9a/2n/eP+J
/5f/o/+t/7T/sf+s/6r/qf+p/6n/qf+p/6b/pP+i/6L/pP+k/6X/qf+q/7H/uv/D/8r/
zf/S/9T/1//d/+L/5f/p/+3/7v/v//H/8P/w//D/8f/y//L/8f/x//L/8v/y//L/8P/w
//D/8P/v/+7/7v/t/+3/7v/u/+//7//u/+3/7f/u/+7/7v/t/+v/6v/q/+n/6f/o/+f/
5v/j/+L/4f/h/97/3f/b/9r/2v/Z/9j/1//W/9X/1P/T/9P/0v/Q/9D/zv/N/83/zf/P
/8//zv/O/9D/0P/Q/9L/0f/S/9T/1f/W/9f/2f/c/97/4P/j/+X/5//p/+v/7f/v/+//
8f/y//L/8v/z//P/8v/x//D/7//t/+3/7f/t//D/8P/w//D/7v/v/+//7v/s/+z/7P/r
/+v/6v/q/+r/6v/q/+r/6v/p/+n/6f/p/+v/6//r/+v/6f/p/+n/6v/s/+z/7P/t/+v/
6//r/+z/7//w//D/8P/y//P/8//z//X/9f/0//L/9v/2//b/9v/2//b/9//3//j/+P/4
//r/+v/7//z//f/+/wEAAgACAAMABgAHAAgACAAGAAUABAADAAYABwAHAAgACwAMAA8A
EwAVABUAFgAVABIADwANAAkACwAMAA0ADgALAAoACQAEAAEA/v/6//f/9//3//f/9//2
//b/9v/1//P/8//z//P/8v/x//D/7//y//L/8//0//P/8v/x/+//8f/x//L/8v/w/+//
7//v//P/8//x/+v/5f/k/+X/5//4/xsARwB6AL8ADgFkAbsBAgI0AkUCHQK/AUwB3gBm
AOz/hv9J/z//Tv9e/23/fv+N/5v/o/+l/57/mf+Y/5j/nf+d/5n/l/+V/5b/lv+Y/5j/
mP+e/5//of+m/7H/uP+//8b/zf/U/9b/1//b/+D/4f/j/+X/6P/p/+n/6P/o/+j/6f/o
/+j/5//n/+r/6v/q/+r/7P/s/+z/7P/q/+r/6//r/+r/6v/p/+n/5//m/+X/5f/m/+b/
5v/l/+X/5P/k/+P/4f/g/9//3v/d/9z/2//b/9r/2f/X/9b/1P/T/9L/0f/S/9H/0P/P
/9H/0P/O/87/zv/N/83/zf/N/83/zP/M/87/zv/O/9D/0v/U/9f/2f/Y/9n/2//e/+D/
4v/l/+f/6f/r/+3/7//x//H/8//0//P/8v/y//H/8P/v/+7/7f/v/+//7//v/+//7v/t
/+z/6v/r/+v/6v/q/+r/6v/p/+v/6v/q/+r/6P/o/+j/6P/n/+f/5//n/+f/5//n/+f/
5//n/+f/6P/o/+j/6P/p/+n/6f/p/+r/6//s/+z/7P/u/+3/6//t//D/8v/y//L/8v/w
//H/8f/y//b/9v/4//j/+//8//3//v///wAAAAABAAQABQAGAAYABQAFAAUABQAIAAkA
CQAKAAoACgAMAA8AEAARABMAEwAVABMAEgAPAA4ADgAOAA4ADQAMAAsABgAEAAIA///9
//z/+//6//n/9v/2//b/9f/z//P/8//z//X/9f/1//X/9f/0//T/9P/y//L/8v/x//H/
8f/y//L/9P/z//P/8//x//X/8//v/+v/5v/h/+P/6P/5/xsASgB9AMAADAFdAbAB+AEt
AkECGwK+AUoB2ABeAOb/hf9L/0L/UP9f/27/ff+L/5f/o/+k/5//nP+e/53/nf+f/53/
mf+a/5z/mv+a/57/oP+h/6P/qP+v/7j/v//E/8n/zv/U/9f/2//e/+P/5//r/+z/6//r
/+z/7P/s/+3/7v/u/+3/7f/s/+z/7P/s/+7/7v/u/+7/7v/u/+//7//u/+7/7f/t/+//
7v/t/+3/6v/q/+r/6f/p/+j/6P/n/+n/6P/n/+b/5//m/+X/5f/k/+P/4f/g/97/3f/c
/9v/3P/b/9r/2f/X/9b/1P/U/9b/1f/V/9X/1f/V/9T/1P/W/9b/1v/Y/9f/2P/a/9v/
3v/f/+H/5P/m/+j/6//t/+//8f/z//X/9//3//n/+v/6//r/+//7//v/+//7//v/+f/5
//n/+f/7//r/+f/4//j/+f/5//j/+P/4//j/9//1//T/9P/0//T/9P/0//T/9f/1//X/
9f/z//P/8//z//P/8//z//T/9P/0//T/9f/3//f/9//4//n/+v/6//r/+v/7//v/+///
/////v/+//7//v/+//7//v//////AAACAAIABAAEAAUABgAHAAgABwAIAAgACQAMAA0A
DgAOAA8ADwAPAA8AEAARABEAEgAQABAAEgAVABgAGQAbABsAHQAbABoAFwAWABYAFgAW
ABUAFAATAA4ADgAMAAkABwAEAAMAAgABAAAAAAAAAP////////////////////////3/
/P/8//z//f/+///////9//3//v/+//7//f/9//3///////3//f/9//r/9f/x//D/8//9
/xgAPQBqAJ4A4QAuAXwBxQEFAi0CJALcAWYB9ACGABMArf9s/1L/Wf9o/3f/h/+T/5//
rP+1/7T/sP+r/6v/rf+t/63/qP+m/6b/qP+o/6r/q/+r/67/r/+0/73/yP/N/9L/2P/d
/+H/4v/n/+v/7//0//X/9//2//b/9v/3//j/+P/3//f/+v/6//r/+v/6//r/+v/6//r/
+v/7//v/+P/4//f/9//5//j/9//3//b/9v/2//X/8//y//L/8f/z//L/8f/w/+//7v/t
/+3/6v/p/+f/5v/m/+X/5P/j/+D/3//e/93/3f/c/9r/2v/a/9n/2f/Z/9n/2f/Y/9j/
1v/W/9b/2P/X/9j/2v/b/97/3//h/+T/5P/m/+n/6//t/+//8f/z//b/9//6//z//v/+
//////8BAAEAAQABAAEAAQABAAEAAQAAAP///v/+///////+//7//v/+//3////+//7/
/v/8//z//P/8//v/+//7//v//f/9//3//f/7//v/+//8//z//P/8//3/////////AAD/
/wAAAAAAAAIAAwADAAMAAwADAAQABAADAAUABgAGAAYABgAGAAYABwAHAAgACgAKAAwA
DAANAA4ADwAQABEAEgASABMAFAAVABYAFgAVABUAFQAVABYAFwAXABgAGAAYABoAHQAi
ACMAJQAlACUAIwAiAB8AHAAcABwAHAAdABwAGwAWABQAEgAPAA0ADAALAAoACQAIAAgA
CAAHAAMAAwADAAMABAAFAAYABwAFAAQABAAEAAQABAAEAAMAAwADAAQABAAEAAMAAwAD
AAMAAwADAAMAAwD+//f/9f/4//3/CwAqAFMAggC8AAEBTAGWAdkBCwIdAvQBkgEYAagA
OgDR/4X/Xv9c/2n/eP+H/5f/o/+x/7r/vf+6/7T/sf+z/7X/tf+z/67/rP+o/6r/rP+u
/6//sf+w/7P/vP/H/87/0//Y/9z/4//n/+r/7//x//X/9v/3//n//P/8//z//f/8//z/
+//7//r/+v/6//r/+//8//3//v/8//z//f/9//r/+v/5//n/+f/4//f/9//3//j/+f/5
//f/9v/2//X/9f/0//P/8v/x//D/7//v/+7/7f/r/+r/5v/l/+T/4//i/+H/4P/f/93/
3P/a/9r/2v/Z/9n/2f/X/9f/1v/W/9j/2P/Y/9r/2f/a/9z/3f/c/93/3//i/+T/5v/p
/+v/7//x//P/9f/5//n/+//8//r/+v/7//v//f/9//3//f/+////AAABAP///v/9//z/
/v///////v/8//z//P/7//v/+v/6//r//P/8//z//P/5//n/+f/5//v/+//7//v//f/9
//3//v/9//z/+//7//3//f/9//7///8AAAAAAAACAAMAAwADAAMAAwACAAQABAAEAAQA
BAAEAAUABQAGAAgACAAKAAoACwAMAA0ADgAPABAAEAARABIAEwAUABQAFQAVABUAFQAY
ABkAGQAaABkAGAAZABsAIAAhACMAIwAlACMAIgAfABwAHAAcABwAGwAaABkAFAAUABIA
DwANAAwACwAKAAkABwAGAAUAAwADAAMAAwADAAEAAQABAAEAAwACAAIAAgAAAAAAAAD/
//3//f/+//7//////wAAAQADAAEA////////+v/1//H/8P/3/wcAJgBRAIAAugD/AEwB
nAHhARcCLQIMAq4BOAHIAFoA7f+T/1z/Uv9j/3L/f/+P/53/q/+0/7f/tP+w/6//r/+v
/7H/r/+s/6z/qP+k/6T/qv+t/6v/rP+v/7T/vf/K/9H/1P/a/93/3//i/+f/6f/r/+z/
7//z//X/9v/3//n/+P/4//f/9//6//r/+v/6//n/+P/3//b/9//4//r/+//6//r/+f/5
//f/9v/1//X/8v/y//L/8f/z//L/8v/x//P/8v/x//D/7f/s/+v/6//s/+v/6f/o/+b/
5f/k/+P/4P/f/97/3f/b/9r/2P/Y/9r/2f/Z/9n/1//X/9b/1v/W/9b/1v/Y/9n/2v/c
/93/3P/d/9//4v/n/+r/7v/x//D/8f/y//P/9f/1//f/+P/6//r/+//7//z//f/+////
/P/7//r/+f/5//j/9//2//T/9f/1//T/9v/2//b/9f/1//T/9P/0//T/9P/0//T/9f/1
//X/9f/0//P/8v/x//P/8//z//T/9f/2//f/+f/4//f/9v/2//f/+P/4//j/+P/5//n/
+f/9////AAD+/wAAAgACAAIAAgACAAMAAwAEAAQABAAGAAYACQAKAAsADAANAA4ADgAP
ABIAEwAUABQAEwATABMAEwASABMAEwAUABUAFgAZAB0AHgAfACEAIQAfAB0AHAAZABoA
GgAaABoAFgAUABIADAAKAAgABQADAAMAAwADAAMAAgACAAIAAQD+//3//P/7//3//f/9
//3//f/8//z//P/+//7//v/9//3//f/+//7//v/9//3//f/9//v/+f/3//H/7P/t/+//
+P8PADUAYgCfAOgAOAGNAd4BGgJDAkECAwKaASoBuAA+AMb/b/9H/07/Yv9x/37/i/+Z
/6f/rf+s/6f/pP+k/6f/qf+p/6X/pf+k/6L/ov+i/6T/pv+n/6v/sP+5/8L/yf/Q/9P/
1v/a/9//5f/o/+v/7//x//L/8f/x//T/9P/0//X/+P/4//f/9//2//b/9v/2//b/9v/2
//b/9P/0//X/9f/1//b/9v/3//f/9v/1//X/9P/0//T/8//x//D/8P/v/+//7v/t/+z/
7f/s/+v/6//o/+f/5f/k/+L/4f/g/9//4P/f/97/3f/d/9z/2v/a/9r/2f/Z/9n/2//b
/9r/2v/a/9r/2v/c/93/3v/g/+H/5P/l/+f/6v/q/+z/7//x//P/9f/3//n/+//7//3/
/v/+//7///////3//f/9//3/+//7//v/+//9//z/+//6//r/+//7//r/+v/6//r/+f/7
//r/+v/6//j/+P/4//j/9//3//f/9//3//f/9//3//n/+f/5//r/+P/4//j/+f/7//v/
+//8//v//P/8//z//v/9//3/AAACAAIAAgACAAIAAwADAAQABgAGAAgACAAJAAoACwAM
AA8AEAAQABEAFAAVABYAFgAVABUAFQAVABYAFwAXABgAGAAYABoAHQAgACEAIwAjACUA
IwAiAB8AHgAeAB4AHgAdABwAGwAWABYAFAARAA8ADQALAAkABwAHAAgACQAJAAcABwAH
AAcABQAFAAUABQAFAAQABAAEAAYABgAGAAUABQAFAAYABgAGAAUABQAFAAUABwAHAAUA
AwD+//n/9f/2//n/CwAuAFsAjADKABMBZAG0AfcBKQI9AhgCuAFAAc4AWgDp/43/Xv9Y
/2X/dv+F/5X/n/+t/7j/uf+0/7L/r/+x/7P/s/+x/7D/rv+s/6z/rv+w/7H/tf+4/7n/
wP/L/9L/2f/e/+L/5//r/+7/8//3//v//P/9//3//v/+//7///8CAAIAAQABAAIAAgAC
AAIAAgACAAIAAgAAAAAAAQABAAIAAgABAAEAAQAAAP////8AAAAAAAD//////v/+//3/
+//6//n/+P/5//j/9//3//T/8//x//D/7v/t/+z/6//q/+n/6P/n/+f/5v/k/+T/5P/j
/+P/4//j/+P/4v/i/+T/5P/k/+b/5v/m/+f/5//o/+n/6//u//L/9P/3//n/+//9////
AQADAAMABQAGAAgACAAJAAkACQAJAAkACQAJAAkACQAJAAsACgAJAAgABgAHAAcABgAI
AAgACAAHAAcABgAGAAYABgAGAAYABgAFAAUABQAFAAUABQAFAAUABwAHAAcACAAGAAYA
BgAHAAcABwAHAAgACQAKAAoACgAKAAsACwALAA0ADQAMAA4ADgAOAA4ADgAOABAAEQAR
ABIAFAAUABYAFgAXABgAGQAaABsAHAAcAB0AHAAdAB4AHgAhACEAIQAhACAAIQAhACIA
IgAiACQAJwAqACsALQAtAC0AKwAqACcAKAAoACgAKAAlACQAIwAeABwAGgAXABUAFAAT
ABIAEQAQABAAEAAPAA8ADwAPAA8ADQANAA0ADQANAAwADAAMAAwADAAMAAsACwALAAwA
DAAMAAsACwALAA0ADQALAAsACQAEAP///f8CAA0AKQBSAIEAtAD2AEMBkgHWAQsCKQIV
AsABSgHWAGoA/P+h/2v/Xv9q/3v/iv+Z/6X/sf+9/8T/wf+8/7r/u/+5/7n/uf+3/7T/
tP+y/7T/tv+4/7n/uf+8/8P/zP/T/9r/4//m/+j/7f/x//T/+f/9////AgABAAMAAgAC
AAIAAwAGAAYABQAFAAYABgAGAAYABAAEAAQABAAEAAQABQAFAAQABAADAAMAAwACAAEA
AQAAAAAAAAD///3//P/8//v/+//6//n/+P/3//b/9f/1//T/8//x//D/7v/t/+z/6//o
/+f/5v/l/+X/5P/i/+L/4v/h/+H/4f/h/+H/4P/g/+L/4v/i/+T/4//k/+b/5//o/+n/
6//u//D/8v/1//f/+f/7//3///8DAAMABQAGAAgACAAJAAkACQAJAAkACQAJAAkACQAJ
AAsACgAJAAgACAAJAAkACAAIAAgACAAHAAcABgAGAAYABgAGAAYABgAFAAUABQAFAAUA
BQAFAAUABQAFAAUABgAGAAYABgAHAAcABwAHAAgABwAIAAgACAAKAAsACwALAAsACwAO
AA4ADgAOAA4AEAARABEAEgATABIAEwASABMAFAAVABYAFwAYABgAGQAaABsAHAAcAB0A
HQAdAB0AHAAdAB0AHgAeAB4AIAAjACYAJwApACkAKwApACgAJQAiACIAIgAiACMAIgAh
ABwAHAAaABcAFQASABEAEAAPAA4ADgAOAA0ACwALAAsACwALAAsACwALAAsACgAKAAoA
CAAIAAgABwAJAAkACgAKAAgABwAHAAcABQAFAAcACQAJAAYA///7//z/AwARAC4AVwCE
ALoA/QBKAZIB0wEHAhkC9AGQARgBqAA+ANn/if9i/2D/bf9+/43/nf+r/7f/wv/F/8T/
vv+5/7n/uf+5/7n/tv+y/7D/sP+y/7L/s/+1/7b/uf/A/8n/0v/Z/97/4v/l/+f/7P/x
//f/+f/6//3//f/+//7//v///wAAAAD//////v/+//7//v8AAAAAAAAAAP7//v//////
/v/+//3//f////7//f/9//z//P/8//v/+//6//r/+f/3//b/9f/0//H/8P/v/+//7v/t
/+v/6v/q/+n/6P/n/+b/5f/k/+P/4v/g/93/3P/e/93/3f/d/93/3f/c/9z/2v/a/9r/
3P/d/97/4P/h/+L/4//l/+j/6P/q/+3/7//x//P/9f/3//v/+//9//7//v/+///////9
//3//f/9/wAAAQACAAMAAwACAAEAAAD+///////+//7//v/+//3//f/8//z//P/6//r/
+v/6//v/+//7//v/+//7//v/+//5//n/+f/6//z//P/8//3//f/9//3//v///wAAAAAA
AP7///8BAAEAAgADAAQABQAGAAYABwAHAAgACQAIAAkACAAJAAoACwAMAA0ADgAOAA8A
EgATABQAFAAVABUAFQAVABQAFQAVABYAGAAYABoAHQAiACMAJQAlACMAIQAgAB0AGgAa
ABoAGgAZABgAFwASABAADgALAAkACgAJAAgABwAFAAQAAwABAAEAAQABAAEAAAD///7/
/f////7//v/+//7//v/+//3/+//7//z//P/9//3//v////3/+//7//n/+f/2//H/8f/y
//3/FQA8AGcAngDkAC8BgAHMAQcCKwIhAtwBbAH4AIwAGgCz/2n/Tv9Y/2f/dP+F/5f/
of+t/7b/t/+w/67/rf+r/6v/qf+n/6b/pv+k/6L/pv+q/6n/qf+s/6//tv+//8j/0f/W
/9r/3f/h/+T/5//r/+//8P/v/+//8P/w//D/8f/z//T/9P/1//X/9P/z//L/8//0//X/
9v/2//b/9//3//T/9P/z//P/8f/w/+//7//w//D/8P/v/+//7v/u/+3/7f/s/+v/6v/p
/+j/5//n/+j/5//l/+T/4v/h/+D/3//c/9v/2v/Z/9n/2P/W/9b/2P/X/9f/1//V/9X/
1P/U/9T/1P/U/9b/2P/a/93/3//e/9//4f/k/+b/6P/r/+3/7//x//P/9f/3//f/+f/6
//r/+v/7//v/+f/5//n/+f/5//n/+f/5//f/9v/1//T/8//z//L/8P/y//L/8v/x//H/
8P/w//D/8v/y//L/8v/x//H/8f/x/+//7//v/+//7f/t/+3/7v/w//D/8P/x//P/8//z
//T/8//0//T/9P/4//f/9//4//r/+v/6//r/+f/5//j/+P/7//z///8AAP//AAABAAIA
BQAGAAYABwAJAAsADQAOAA0ADQANAA0AEAARABEAEgAQABAAEgAVABgAGQAbABsAGQAX
ABYAEwAUABQAFAAUABMAEgARAAwACAAGAAMAAQD+//3//P/7//v//P/9//3/+//7//v/
+//6//n/+P/3//n/+P/4//j/+v/6//r/+f/3//f/+P/4//b/9f/1//X/8//z//P/8//t
/+j/5//r//r/FwBBAHIAsQD8AFIBqwH4ATICUQI/AvMBhAEWAaAAIACs/1v/Qf9O/17/
bf98/4n/l/+j/6f/ov+f/57/nv+f/6H/of+d/5v/nP+c/6D/oP+g/57/n/+h/6z/uf/C
/8n/zv/R/9T/2v/d/93/4v/n/+v/7f/u/+//7//u/+7/7v/v//D/8P/v/+//8P/w//D/
8P/w//D/8P/w//L/8v/z//P/8P/w/+//7//v/+7/7f/t/+z/7P/s/+v/6//q/+r/6f/r
/+r/6f/o/+f/5v/l/+X/4//h/97/3P/b/9v/2//b/9z/2//a/9n/1//W/9T/1P/W/9f/
1//Z/w==
         </WaveFormData>
      </LeadData>
      <LeadData>
         <LeadByteCountTotal>10000</LeadByteCountTotal>
         <LeadTimeOffset>0</LeadTimeOffset>
         <LeadSampleCountTotal>5000</LeadSampleCountTotal>
         <LeadAmplitudeUnitsPerBit>4.88</LeadAmplitudeUnitsPerBit>
         <LeadAmplitudeUnits>��V</LeadAmplitudeUnits>
         <LeadHighLimit>2147483647</LeadHighLimit>
         <LeadLowLimit>268435456</LeadLowLimit>
         <LeadID>V6</LeadID>
         <LeadOffsetFirstSample>0</LeadOffsetFirstSample>
         <FirstSampleBaseline>0</FirstSampleBaseline>
         <LeadSampleSize>2</LeadSampleSize>
         <LeadOff>FALSE</LeadOff>
         <BaselineSway>FALSE</BaselineSway>
         <ExcessiveACNoise>FALSE</ExcessiveACNoise>
         <MuscleNoise>FALSE</MuscleNoise>
         <LeadDataCRC32>1132070527</LeadDataCRC32>
         <WaveFormData>
4v/i/+L/4v/i/+L/4v/i/+b/6P/q/+z/7//w//H/8v/z//T/9f/2//f/+P/5//r/+P/4
//j/+P/2//b/9v/2//T/8v/w/+7/8P/w//D/8P/w//D/8P/w/+//7v/t/+z/7P/s/+z/
7P/q/+r/6v/q/+r/6v/q/+r/6P/o/+j/6P/p/+r/6//s/+z/7P/s/+z/7v/u/+7/7v/v
//D/8f/y//T/9P/0//T/9P/0//T/9P/1//f/+P/5//n/+v/7//z/+//7//3//v8AAAEA
AwAFAAYABwAIAAkACQAJAAkACgALAAwADAAMAAoADAAMAA4AEwAVABgAGQAXABcAFQAU
ABIAEgATABQAEwASABIAEAAKAAcABgACAAMAAQABAP///P/7//r/+f/7//r/+v/6//r/
+v/5//n/9//3//f/9//5//n/+P/4//n/+v/7//z/+//6//j/9//3//f/9//3//n/9f/v
/+7/8P/1/wIAHABBAGcAmwDZABkBWwGUAbwBzwG7AXgBFgG0AFgAAQC0/4H/dP9//4f/
i/+S/5z/p/+x/7f/tf+x/63/q/+r/63/r/+w/7H/sf+x/7H/r/+w/7L/tf+4/73/xv/N
/9T/2v/c/9//4v/k/+X/6f/u//L/9v/4//j/9v/2//b/9//5//n/+f/5//z//P/8//z/
+//7//v/+//8//z//P/8//z/+//7//v/+//7//v/+//9//v/+//6//j/+P/4//j/9//3
//f/9//3//f/9v/2//b/9f/0//T/8v/x//H/8f/x//L/8//0//X/9f/1//X/9f/2//b/
9v/4//j/+P/4//j/+f/6//v///8BAAQABwAIAAkACgALAAwADgAQABEAEAARABIAEgAQ
ABEAEgASABQAFAAUABMAEAAPAA8ADgALAAoACgAKAAoACAAHAAYACAAIAAgABgAEAAUA
BQADAAMAAwACAAEA/v/+//////8BAAEAAQAAAP7//v//////AAAAAAAAAAACAAMAAwAD
AAEAAQACAAIAAgAEAAYABgAGAAYABgAFAAgACAAIAAgACAAMAA0ADgAPAA4ADwAQABEA
EQATABQAFQAVABYAFwAYABoAHAAeAB8AHQAdAB4AHwAgACAAIAAgACIAIgAkACcAKQAs
AC0ALQAqACcAJQAhACIAIgAiACEAIAAgAB4AGgAXABYAEgARAA0ADQALAAoACwAKAAkA
CQAGAAYABgAGAAQAAwADAAMABQAFAAUABQADAAIAAgACAAQABAAEAAQABAADAAMAAwAD
AAMAAwABAPv/+f/4//r/AwAaADoAYQCRAMsADQFPAY0BvgHcAdcBpQFMAeQAggAkAM//
kv99/4T/jf+R/5f/ov+s/7P/t/+3/7X/tf+1/7f/t/+3/7X/sv+z/7X/t/+3/7v/vP++
/7//wv/L/9T/2//g/+T/5P/n/+z/7v/x//X/+P/4//r//P/8//r/+v/6//v/////////
///+//7//v/+/////////////v/+//7//v/+//3//f/9//3//f/9//3//f/7//v/+v/4
//j/+P/4//f/9//3//f/9//3//b/9v/4//f/9v/2//X/8//y//H/8P/w//D/8P/w//H/
8v/z//P/9P/0//T/9v/2//b/9v/2//f/+P/5//z//f///wEAAgADAAQABQAEAAYACAAJ
AAoACwAMAAwACwALAAsACgAKAAoACgAJAAoACQAJAAgABwAGAAYABgAEAAIAAQAAAAAA
AAAAAP7//v///////f/9//3//P/7//r/+v/7//v/+//7//v/+v/6//r/+//7//z//P/8
//z/+v/7//v/+//7//v//P/8//7/AAACAAIAAAAAAAAAAAACAAIAAgACAAUABQAFAAUA
BAAFAAYABwAJAAsADAANAAsADAANAA4AEQASABMAEwATABMAFAAVABQAFAAUABQAGAAY
ABoAHQAdACAAIQAhACMAIQAgAB0AHAAcABwAGwAaABoAGAAUABEAEAAMAAsACQAJAAcA
BgAFAAQAAwADAAQABAAEAAQAAgABAAEAAQADAAMAAwADAAIAAAD///7//v/+//7//v8A
AP/////////////9/////f/5//b/9v/1//r/DAArAFEAewCvAOsAKwFmAZgBuQG9AZIB
OgHUAHYAHwDO/5H/dv93/4P/jf+S/5r/p/+x/7X/tf+1/7H/r/+v/7P/tf+0/7H/sf+z
/7X/tf+4/7j/u/+6/73/yP/R/9b/3P/g/+H/5P/m/+n/7//y//T/9v/4//b/+P/4//j/
+f/7//v/+//7//z//P/8//z/+//7//v/+//8//z//P/8//z/+//7//v/+//7//v/+//7
//n/+f/4//j/+P/4//j/9//3//f/9//1//X/9P/0//T/8//y//L/8v/x//H/8f/u/+7/
7v/u/+//7//v/+//7//w//D/8P/y//L/8v/y//L/8//0//X/9v/3//n/+//8//3//v//
/wAAAgAEAAUACAAJAAoACgAKAAsADAAMAAoACgAKAAkACgAJAAkACAAHAAYABgAGAAYA
BAADAAIAAgACAAIAAAAAAAEAAQD//wEAAQAAAP///P/8//3//f/9//3//f/8//z//P/9
//3//P/8//z//P/+//////////3//f/+//7//v8AAAIAAgACAAIAAgADAAAAAgAEAAQA
BgAGAAYABgAHAAcABwAHAAgACQAKAAsACwANAA4ADwANAA4ADwAQABMAFAAVABUAEwAT
ABQAFQAYABgAGAAYABgAGAAaAB0AHwAiACMAIwAkACMAIwAhAB8AHgAdABsAGwAcABsA
GAAVABQAEAAPAAsACwAJAAgACQAIAAcABwAEAAQABAAEAAYABQAFAAUAAwADAAMAAwAD
AAIAAgACAAIAAgACAAIAAgABAAEAAQADAAMAAQADAAEA/f/4//b/+f/+/wwAJwBJAG8A
nwDVAA0BSAF8AaUBswGYAUgB4gCAACkA2P+d/3z/ef+D/4//lv+e/6n/sf+5/73/vf+5
/7f/t/+5/7n/uP+3/7X/tf+5/7n/uP+6/73/vv+//8T/y//S/9j/3P/h/+b/6P/r/+//
8v/0//b/+P/4//j/+P/4//n/+f/5//n/+f/6//r/+v/6//v/+//7//v/+//6//n/+P/6
//n/+f/5//n/+f/5//n/+f/3//f/9v/2//b/9v/2//P/8//z//P/8//z//L/8v/y//H/
8P/w/+7/7f/t/+3/7P/s/+z/7P/q/+n/6P/n/+j/6v/r/+z/7P/s/+z/7P/q/+v/7P/t
/+7/7//x//P/9P/1//b/9//6//z//v////7///8AAAAAAgADAAQABAAEAAQABAADAAQA
AwADAAIAAQAAAAAAAAD+//z/+//6//r/+v/6//j/9v/3//f/9f/3//f/9v/1//X/9v/4
//n/9v/1//T/8v/y//L/8//z//P/9P/1//b/9f/1//T/8//x//H/8v/y//D/8v/0//T/
9v/2//b/9//4//r/+P/4//j/+P/4//v/+//7//v//P/9//7////9////AAABAAEAAgAD
AAQAAwAEAAUABQAGAAcACQALAAoACgAKAAoACwAKAAsADQARABYAGQAbABgAFQATAA8A
EAAQABAADwAOAA4ADAAIAAQAAgD9//v/+//7//n/+P/3//b/9f/1//b/9v/2//b/9v/1
//X/9f/z//P/8//z//H/8P/w//D/8P/w//D/8P/w/+//7//v//H/8f/x//H/7f/p/+T/
5P/p//T/DAAvAFcAhwC9APkANwFuAZwBswGjAV4B+ACUADoA5/+e/3H/Zv9x/3v/gf+K
/5b/nf+n/6v/qf+l/6X/o/+j/6X/p/+m/6f/pf+l/6X/pf+k/6j/q/+u/7X/vP/D/8j/
zv/S/9P/1P/a/93/3//g/+T/5v/o/+j/6P/o/+j/6f/r/+v/6//r/+r/6v/q/+r/6//r
/+v/6//q/+r/6v/q/+v/6//s/+3/7P/r/+r/6f/r/+n/6f/o/+j/6P/o/+j/5//n/+f/
5//l/+X/5P/k/+L/4f/g/+D/4P/f/9//3//e/97/3v/e/9//3//f/9//3//g/+D/4P/h
/+L/4//k/+b/5//o/+n/6f/p/+r/6//u/+//8P/x//L/9P/2//f/+P/5//r/+v/6//v/
/P/8//r/+v/6//n/9v/1//X/9P/z//L/8v/y//T/8v/x//D/8P/w//D/7v/s/+3/7f/r
/+3/7f/s/+v/6v/q/+v/6//r/+v/6//q/+z/7P/t/+3/6v/q/+r/6v/s/+3/7f/t/+v/
6//s/+z/7v/w//L/8v/0//T/9P/1//b/9v/0//T/9v/4//j/+P/4//n/+f/5//n/+P/5
//r/+//9////AAABAAIABAAGAAgACQAKAAsACwAJAAkACgALAAwADAAMAAwADwAQABMA
FwAYABoAGgAZABcAFQAUABEAEgASABIAEQAQABAADgAKAAYABAD///3/+//7//n/+P/4
//j/+P/5//b/9v/2//b/9f/z//L/8f/0//X/9v/3//b/9P/z//L/8//0//X/9v/0//P/
8//z//f/9//1//P/7//t/+7/8P///x4AQgBrAKMA5QApAW0BpwHMAdgBtQFlAQQBpABI
AO7/o/94/3H/fP+F/43/l/+i/6z/tf+z/6//q/+p/6n/rf+t/63/rf+s/6v/q/+r/6v/
rf+y/7L/tf+6/8P/yv/R/9b/3v/k/+X/5v/m/+n/7f/u//D/8v/0//T/9P/0//T/9f/2
//X/9P/z//T/9P/0//T/9P/1//b/9//2//b/9v/2//j/9//3//f/9f/1//X/9f/1//P/
8//y//T/9P/0//T/8f/x//H/8f/x//H/8P/w//D/7//u/+7/7P/r/+v/6//r/+z/7f/u
/+3/7f/t/+3/7f/u/+7/7v/w//D/8P/w//L/8//0//X/9//5//z////9//3//f/9//7/
AAACAAMABAAFAAYABgAGAAcACAAIAAcABgAFAAMAAAD//////v////7//v/+//7//P/7
//r/+f/4//f/9P/0//X/9f/z//X/9f/0//P/8v/y//P/8//z//P/8//y//D/8P/x//H/
8v/y//L/8v/y//P/8//z//H/8f/y//L/9P/2//j/+P/4//b/9P/1//j/+v/6//r/+v/5
//n/+f/5//v//f///wEAAQADAAQABQAFAAYABwAIAAsADAANAA0ACwALAAwADQAQABAA
EAAQABIAEgAUABcAGQAcAB0AHQAdABsAGgAXABQAFAAUABMAFAAUABIADgALAAoABgAF
AAEAAQD///7//f/8//v/+//6//r/+v/6//z/+//7//v/+f/5//n/+f/5//j/+P/4//j/
+P/4//j/9v/1//X/9f/1//f/9//z/+//6//o/+r/7f/8/xoAQQBtAKMA3wAdAV0BlAG+
AcsBrQFgAf4AngBAAOX/nv91/27/ef+B/4f/kv+c/6X/q/+r/6f/p/+p/6f/p/+p/6n/
qP+p/6v/qf+p/63/rv+w/7H/tv+7/8T/zf/Q/9T/2P/b/97/4P/j/+n/7P/u/+7/7v/u
/+7/7v/u/+//8//z//P/8//z//L/8f/w//D/8f/y//P/8v/y//L/8v/y//H/8f/x//H/
8f/x//H/8f/v/+//7v/s/+z/7P/s/+3/7f/t/+3/7f/t/+z/7P/q/+n/6P/o/+j/5//n
/+f/5//o/+n/6v/n/+f/5//n/+f/6P/o/+j/6v/q/+r/6v/q/+v/7P/t/+7/7//x//P/
9P/1//b/9//4//r//P/9//7///8AAAAAAAABAAIAAgACAAIAAgABAAAA//////7/+//6
//r/+v/6//j/9//2//j/+P/4//b/9v/3//f/9f/1//X/9P/z//L/8v/z//P/8//z//P/
8v/w//D/8f/x//L/8v/y//L/8P/x//H/8f/z//P/9P/0//L/9P/2//b/9v/2//b/9//6
//r/+v/6//r/+v/6//r//f/9//3//f/+////AAABAP//AQACAAMAAwAEAAUABgAHAAgA
CQAJAAkACQAKAAsADgAOAA4ADgAOAA4AEAATABMAFgAXABcAGAAXABcAFQAUABQAFAAT
ABIAEgAQAAwACQAIAAQAAwD//////f/8//3//P/7//v/+v/6//r/+v/6//n/+f/5//f/
9//3//f/+f/4//j/+P/4//j/+P/4//j/9//3//f/+f/3//f/9//1//P/8P/u/+3/8P/8
/xEAMQBVAIEAtwDxAC4BZgGXAbUBrAFyARABrABTAPz/s/+C/3H/df+D/4r/kP+Z/6H/
q/+x/7P/r/+r/63/rf+v/67/q/+r/63/rf+v/7D/sP+x/7T/t/+6/8P/yv/O/9T/2f/e
/+D/4f/l/+r/7P/u//D/8v/y//L/8v/z//T/8//y//H/9P/0//T/9P/z//P/8//z//T/
9P/0//T/9P/z//P/8//z//P/8//z//P/8f/x//D/8P/w//D/8P/v/+//7//v/+//7//u
/+7/7P/r/+r/6v/q/+n/6f/p/+b/5v/m/+b/5//n/+f/5//l/+b/5v/m/+j/6P/o/+j/
6P/p/+r/6//q/+v/7f/v//D/8f/y//P/9P/2//j/+f/6//v//P/8//3///8BAAIAAgAC
AAIAAQACAAEAAQAAAAEAAAAAAAAA/v/8//v/+v/8//z//P/6//r/+//7//n/+f/5//j/
9//2//b/9//3//X/9f/1//T/9v/2//f/9//0//T/9P/0//T/9f/1//X/9//3//j/+P/2
//j/+v/6//r/+v/6//v/+v/6//r/+v/7//3//v/+//7//v/+////////////AgADAAQA
BQADAAUABgAHAAkACgALAAwADQAOAA8ADwANAA0ADgAPABAAEAAQABAAEgASABQAFwAZ
ABwAHQAdAB8AHQAcABkAFgAWABYAFQAWABYAFAAQAA0ADAAIAAcAAwADAAEAAAAAAAAA
AAABAP///v/9//z//v/9//3//f/9//3//f/9//v/+v/6//r//P/8//z//P/8//v/+//7
//v/+//7//v/+f/3//L/8P/z//j/BAAhAEUAaQCXAM8ACQFCAXYBnQGnAYYBNAHOAHAA
FwDI/5H/dv9z/3//if+S/5r/pf+t/7P/tf+z/7H/sf+x/7P/tf+0/6//r/+t/6//sf+y
/7L/tf+0/7f/wP/J/87/1P/Y/9v/4P/k/+n/6//s/+7/7v/w//D/8f/y//P/9f/1//X/
9f/1//T/9P/0//T/9P/1//b/9//3//b/9f/0//T/8//z//P/8//z//P/8//0//P/9P/0
//L/8v/y//L/8f/x//H/8f/t/+3/7P/s/+z/6//q/+r/6P/n/+f/5//m/+b/5v/m/+P/
4//j/+P/4//k/+T/5P/m/+b/5v/m/+b/5//o/+n/6v/r/+3/7//v/+//7//v//L/9P/2
//f/+P/5//r/+v/8//3//v/+//z//P/8//v//P/7//v/+v/6//r/+//8//r/+P/3//b/
9P/0//T/8v/y//P/8//x//H/8f/w/+//8P/w//H/8f/w/+//7v/s/+7/7v/v/+//8P/w
//D/8P/u/+//7//v//H/8f/y//L/8P/y//T/9P/0//T/9P/1//b/9v/2//b/+P/4//j/
+P/3//f/9//3//r/+//8//3//f///wAAAQABAAIAAwAEAAMABAAFAAUABQAFAAYABwAK
AAoACgAKAAsACgALAA0AEAAUABYAFwAXABUAFAARABAAEAAQAA8ADgAOAAwACAAFAAQA
AAD////////9//z/+v/4//b/9f/0//T/9P/0//b/9f/1//X/9f/1//X/9f/z//L/8v/y
//D/8P/w//D/8f/x//L/8//1//P/8f/x//H/7//q/+b/5//s//z/GQA7AGMAkwDNAAkB
SAGAAakBtwGYAUoB5ACEACsA2v+X/3D/a/95/4P/iP+Q/53/pf+r/63/rf+r/6n/qf+p
/6n/qv+r/6v/p/+l/6X/qv+s/63/rv+v/7T/vf/I/9D/0v/X/9r/3P/d/9//4v/k/+T/
6P/s/+7/7v/u/+//7//v/+//7//y//L/8v/y//D/7//u/+3/8f/y//P/9P/y//H/8f/x
//H/8f/x//H/8P/t/+z/6v/r/+z/7f/u/+//7//v/+//6//r/+r/6v/s/+v/6v/q/+r/
6f/p/+n/6P/o/+j/6P/l/+X/5f/l/+f/6P/o/+j/6P/o/+j/6P/q/+v/7P/t/+7/7//x
//P/8v/z//T/9f/5//z///8BAAAA///+//z//f///wEAAgAAAAAAAAD//wAAAQADAAQA
AAD+//3//P/6//j/9//2//j/+P/4//b/9v/3//f/9f/0//P/8f/v/+//8P/y//P/8//z
//P/8v/w//D/8f/x//L/8v/y//L/9P/1//X/9f/z//P/9P/0//T/9v/4//j/+P/4//j/
+f/8//7//v/+//7///8AAAEAAgABAAEAAQABAAQABQAGAAcABwAJAAoACwAJAAoACwAM
ABAAEgAUABUAFAATABMAEwASABIAEgASABUAFgAZAB0AHwAiACMAIwAhAB8AHgAbABoA
GgAaABkAFwAWABMADgAJAAgABAADAAQABQAEAAQABQAEAAMAAwD///7//f/8//7//f/9
//3//f/9//3//f////7//v/+//7//v/+//7//v/9//3//f/9//v/+f/3//P/8f/w//L/
+/8QADAAVQCHAMUABQFHAYUBtAHSAc8BmwFCAeIAhAAmAM//jv9v/3b/hf+N/5P/nP+o
/7H/s/+x/63/q/+t/6//sf+x/6//sP+v/63/r/+v/7H/sv+0/7f/uv/D/8z/0//Y/9r/
3P/f/+T/6P/t/+//8v/0//T/9P/y//T/9P/0//X/9//3//f/9//4//j/+P/4//f/9//3
//f/+v/6//r/+v/6//n/+f/5//n/+f/5//n/+f/3//f/9v/0//T/9P/0//P/8//z//P/
8//z//L/8v/w/+//7v/u/+7/7f/t/+3/7v/u/+7/7v/t/+3/7f/t/+//8P/w//D/8v/y
//L/8v/w//H/8v/z//b/9//5//v//P/9//7///8AAAIABAAFAAQABQAGAAYACAAJAAoA
CgAKAAoACgAJAAYABQAFAAQAAQAAAAAAAAACAAAA///+//z//P/8//r/+v/7//v/+f/7
//v/+v/5//j/+P/5//n/9//3//f/9v/2//b/9//3//j/+P/4//j/+P/5//n/+f/5//n/
+v/6//r//P/+//7//v/8//z//v8AAAAAAAAAAAMAAwADAAMABAAFAAYABwAHAAkACgAL
AA0ADgAPABAAEQASABMAEwATABMAFAAVABYAFgAWABYAFgAWABgAGwAdACAAIQAhACQA
IwAjACEAHgAeAB4AHQAcABwAGgAWABMAEgAOAA0ACAAHAAQAAgAEAAQABAAFAAIAAgAC
AAIAAgABAAEAAQD//////////wEAAAAAAAAAAgACAAIAAgAAAP//////////AQABAAEA
///7//b/8v/z//b/BgAlAE0AdQCnAOEAHwFcAZABtQHDAaYBWAHyAJQAOQDk/6H/fP95
/4X/j/+W/6D/qf+z/7n/uf+3/7X/s/+1/7f/t/+2/7X/tf+1/7X/t/+4/7r/u/++/8H/
yP/R/9j/3v/g/+P/6P/s/+//8//2//j/+v/6//r/+v/6//r/+//9//3//f/9//7//v/+
//7///////////////7//f/8//7//f/9//3///////////////3//f/8//7//v/+//7/
+//7//v/+//7//v/+v/6//r/+f/4//j/9v/1//X/9f/2//b/9v/2//P/8//z//P/9f/2
//b/9v/4//j/+P/4//j/+f/6//v//P/9////AQAAAAEAAgADAAQABgAIAAkADAANAA4A
DgAOAA8AEAAQABAAEAAQAA8ADgANAA0ADAANAAwADAAMAAwACgAJAAgACAAIAAgABgAI
AAkACQAHAAUABQAEAAMAAgACAAMAAwADAAMAAwACAAIAAgADAAMAAgACAAIAAgACAAMA
AwADAAMAAwAEAAQABAAGAAgACAAGAAYABgAHAAgACAAIAAoACgAKAAoACgAKAA0ADQAN
AA0ADgAPABAAEQARABMAFAAVABcAGAAZABoAGgAaABoAGQAbABsAHAAdABwAHAAcABwA
HgAeACAAIwAnACoAKwArACoAJwAlACEAIgAiACIAIQAgACAAHgAaABcAFgASABEADwAP
AA0ADAALAAoACQAJAAoACgAKAAoACAAHAAcABwAHAAcABwAHAAcABgAGAAYABgAGAAYA
BgAGAAUABQAFAAkABwAFAAUAAwD9//r//P///woAIgBFAGkAkwDJAAUBQQF2AZ4BtQGj
AWAB+gCWAD4A7f+q/4H/ev+F/4//l/+g/6j/sf+7/7//v/+7/7v/u/+7/7v/u/+4/7f/
t/+3/7n/u/++/77/v//C/8f/zv/T/9z/4v/m/+n/7P/u//H/9f/4//r//P/8//7//v/+
//7//////////////wIAAgACAAIAAAD///7//f/+//7//v/+//7//f/9//3/+//7//v/
+//9//v/+//6//j/+P/4//j/9//3//f/9//3//f/9v/2//T/8//y//L/8v/x//H/8f/u
/+7/7v/u/+//7//v/+//7//w//D/8P/y//L/8v/y//L/8//0//X/9P/1//f/+f/4//n/
+v/7//7/AAACAAMABAAFAAYABgAIAAkACgAKAAgACAAIAAcACAAHAAcABgAHAAYABgAG
AAYABAADAAIAAgACAAIAAAAAAAEAAQD////////+//3//P/8//3//f/7//v/+//6//z/
/P/9//3/+v/6//r/+v/6//v/+//7//v/+//8//z/+v/8//7//v/+//7//v////7//v8A
AAIAAgACAAIABQAFAAUABQAEAAUABgAHAAUABwAIAAkACwAMAA0ADgANAA4ADwAPAA0A
DQAOAA8AEAAQABAAEAASABIAFAAXABkAHAAdAB0AHwAdABwAGQAYABgAGAAXABQAFAAS
AA4ADAAMAAkACQAGAAUAAgAAAP///v/9//3//v/+//7//v/+//3//f/9//3//f/9//3/
+//6//r/+v/6//r/+v/6//r/+f/5//n/9//3//n/+f/7//n/9P/y//P/+P8EAB0AQQBl
AJMAyQADAT4BcAGXAaMBggEyAcoAagAVAMj/jf9w/3H/e/+H/5D/mP+h/6v/sf+1/7f/
s/+v/63/r/+v/7D/r/+t/6n/q/+t/6z/rv+x/7D/s/+4/8P/zP/Q/9T/1//a/9z/3//j
/+b/6v/s/+z/7v/s/+z/7P/t/+3/7f/t/+3/7P/s/+z/7P/t/+3/7f/t/+z/7P/s/+z/
7P/r/+v/6//r/+v/6//r/+3/6//r/+r/6v/q/+r/6v/p/+n/6f/p/+b/5f/j/+L/4v/h
/+D/4P/g/9//3//f/+D/4P/g/+D/3v/d/9z/2//b/9z/3P/c/93/3v/f/+D/3//f/9//
3//i/+P/5f/n/+j/6f/q/+v/6v/s/+7/7//w//H/8v/y//P/9f/3//j/9v/2//b/9f/y
//H/8f/w//D/8P/x//L/8v/w/+//7v/s/+z/7P/q/+r/6//r/+n/6f/p/+j/5//k/+T/
5f/l/+f/5//n/+b/5P/k/+X/5f/k/+T/5P/k/+b/5//n/+f/5//n/+j/6P/o/+r/7P/s
/+j/6v/q/+n/7P/t/+7/7//w//H/8f/x//H/8P/x//L/8//z//X/9v/3//n/+v/7//z/
/f/+////////////AAABAAEAAAD///7/AQACAAUACQANABAAEQARABEADwAOAAsACQAI
AAcABQAEAAQAAgD+//v/+v/2//X/9f/1//P/8v/v/+7/7f/t/+7/7v/u/+7/7P/r/+v/
6//t/+3/7f/t/+3/7P/s/+z/6v/q/+r/6v/s/+v/6//r/+n/5f/l/+f/5//l/+T/5P/n
/+7/BAAlAEkAdwCxAO0ALQFoAZQBrwGnAW4BDgGqAE4A9/+q/3X/Yv9p/3X/ff+G/5D/
mf+j/6n/p/+l/6P/o/+j/6H/n/+e/5//n/+d/53/o/+m/6b/p/+q/63/sv+5/8L/yP/O
/9P/1v/Y/9v/3f/g/+T/5P/i/+D/4f/i/+P/5f/o/+n/6v/r/+v/6v/p/+j/6P/p/+r/
6//u/+7/7v/u/+3/6//q/+n/5//n/+f/5//p/+f/5//m/+j/6P/o/+j/5//n/+f/5//l
/+X/5P/k/+b/5f/k/+T/4v/h/+H/4f/g/+D/4P/g/+H/4f/h/+H/4//k/+T/5P/i/+L/
4v/i/+L/4//k/+X/6f/r/+7/8f/x//H/8f/x//T/9v/4//n//P/9//7//v/8//3//v/+
//z//P/8//v/+v/5//n/+P/3//b/9v/2//T/8v/x//D/7//u/+3/6v/s/+3/7f/r/+v/
6//q/+n/6v/q/+v/6//r/+v/6//q/+r/6v/r/+v/6P/o/+j/6P/p/+v/7P/t/+3/7f/u
/+7/7P/u//D/8P/w//D/8v/0//T/9P/0//T/9P/z//L/8f/z//X/9//5//f/+f/6//v/
/f/+////AAAEAAYACAAJAAcABwAIAAkADAAMAAwADAAOAA4AEAATABUAGAAZABkAFwAV
ABQAEQAQABAAEAAPAAwADAAKAAYABQAEAAAA///7//v/+f/4//j/+P/4//n/+P/4//j/
+P/3//X/9P/z//T/9f/2//f/+f/4//j/+P/2//b/9v/2//b/9f/1//X/8//x//P/8//v
/+3/7P/w//v/FgA4AGEAkwDRABMBVwGVAcIB2AHLAY0BMAHOAHAAEgC7/4D/b/94/4P/
if+P/5j/pP+r/63/q/+p/6n/p/+p/63/rf+r/6r/qf+r/63/rf+r/6z/rP+t/7b/xf/Q
/9X/2P/a/97/4f/k/+T/5//t/+7/8P/0//T/9P/y//L/8v/z//X/9f/1//X/9v/2//b/
9v/1//X/9f/1//j/+P/4//j/9//1//T/8//0//X/9v/3//X/8//z//L/8v/y//L/8v/x
//H/8f/x//H/8f/w//D/7//t/+v/6v/r/+v/7P/t/+7/7v/u/+7/6//r/+v/6//t//D/
8P/y/w==
         </WaveFormData>
      </LeadData>
   </Waveform>
</RestingECG>
