# Supplementary material for: Detection of Left Atrial Enlargement Using a Convolutional Neural Network-Enabled Electrocardiogram
Source: Front Cardiovasc Med. 2020 Dec 17;7:609976. doi: 10.3389/fcvm.2020.609976 (PMC7773668; doi:10.3389/fcvm.2020.609976)
Supplement: Supplementary file 3 [file Data_Sheet_3.ZIP › normal2/1802017277_5154_0000001D.XML]

<?xml version="1.0" encoding="Windows-1252"?>
<!DOCTYPE RestingECG SYSTEM "restecg.dtd">
<RestingECG>
   <PatientDemographics>
      <PatientID>1802017277</PatientID>
      <PatientAge>82</PatientAge>
      <AgeUnits>Years</AgeUnits>
      <Gender>Female</Gender>
      <PatientLastName>luojinxiao</PatientLastName>
   </PatientDemographics>
   <TestDemographics>
      <DataType>Resting</DataType>
      <Site>1</Site>
      <AcquisitionDevice>MAC55</AcquisitionDevice>
      <Status>Unconfirmed</Status>
      <Priority>Normal</Priority>
      <AcquisitionTime>09:35:52</AcquisitionTime>
      <AcquisitionDate>03-14-2017</AcquisitionDate>
      <CartNumber>1</CartNumber>
      <AcquisitionSoftwareVersion>009C</AcquisitionSoftwareVersion>
      <XMLSourceVersion>MAC5000 v1.0</XMLSourceVersion>
   </TestDemographics>
   <RestingECGMeasurements>
      <VentricularRate>97</VentricularRate>
      <AtrialRate>97</AtrialRate>
      <PRInterval>200</PRInterval>
      <QRSDuration>74</QRSDuration>
      <QTInterval>368</QTInterval>
      <QTCorrected>467</QTCorrected>
      <PAxis>37</PAxis>
      <RAxis>-52</RAxis>
      <TAxis>50</TAxis>
      <QRSCount>16</QRSCount>
      <QOnset>228</QOnset>
      <QOffset>265</QOffset>
      <POnset>128</POnset>
      <POffset>181</POffset>
      <TOffset>412</TOffset>
      <ECGSampleBase>500</ECGSampleBase>
      <ECGSampleExponent>0</ECGSampleExponent>
   </RestingECGMeasurements>
   <Diagnosis>
      <Modality>Resting</Modality>
         <StatementCount>3</StatementCount>
         <LabelText>12SL ��ϳ���</LabelText>
      <DiagnosisStatement>
         <StmtFlag>ENDSLINE</StmtFlag>
         <StmtText>�������</StmtText>
      </DiagnosisStatement>
      <DiagnosisStatement>
         <StmtFlag>ENDSLINE</StmtFlag>
         <StmtText>��ǰ��֧��������</StmtText>
      </DiagnosisStatement>
      <DiagnosisStatement>
         <StmtFlag>ENDSLINE</StmtFlag>
         <StmtText>�쳣 ECG</StmtText>
      </DiagnosisStatement>
   </Diagnosis>
   <Waveform>
      <WaveformType>Rhythm</WaveformType>
      <WaveformStartTime>0</WaveformStartTime>
      <NumberofLeads>8</NumberofLeads>
      <SampleType>CONTINUOUS_SAMPLES</SampleType>
      <SampleBase>500</SampleBase>
      <SampleExponent>0</SampleExponent>
      <HighPassFilter>16</HighPassFilter>
      <LowPassFilter>150</LowPassFilter>
      <ACFilter>NONE</ACFilter>
      <LeadData>
         <LeadByteCountTotal>10000</LeadByteCountTotal>
         <LeadTimeOffset>0</LeadTimeOffset>
         <LeadSampleCountTotal>5000</LeadSampleCountTotal>
         <LeadAmplitudeUnitsPerBit>4.88</LeadAmplitudeUnitsPerBit>
         <LeadAmplitudeUnits>��V</LeadAmplitudeUnits>
         <LeadHighLimit>2147483647</LeadHighLimit>
         <LeadLowLimit>268435456</LeadLowLimit>
         <LeadID>I</LeadID>
         <LeadOffsetFirstSample>0</LeadOffsetFirstSample>
         <FirstSampleBaseline>0</FirstSampleBaseline>
         <LeadSampleSize>2</LeadSampleSize>
         <LeadOff>FALSE</LeadOff>
         <BaselineSway>FALSE</BaselineSway>
         <ExcessiveACNoise>FALSE</ExcessiveACNoise>
         <MuscleNoise>FALSE</MuscleNoise>
         <LeadDataCRC32>209055020</LeadDataCRC32>
         <WaveFormData>
6//r/+r/6v/t/+//8P/y//D/7//v/+//8P/w//D/7//x//P/8//z//P/8v/x/+7/8f/y
//P/9P/1//T/9P/z//X/8v/0//X/8v/u/+r/6P/v//r//f8BAAsAFQAkADsATwBgAHAA
ewB9AHgAawBSADEAEQD3/+P/1//Z/+L/6P/o/+j/7P/t/+3/6P/m/+r/7P/u//D/8v/x
//D/7v/t//D/8//0//T/8//x//D/8P/u/+7/7v/u//P/9P/1//X/9f/2//b/9f/z//T/
9f/1//X/9P/0//X/9f/0//T/8//0//b/9v/6//j/9v/2//X/9//3//f/9//4//n/+v/7
//j/9//2//X/9v/3//j/+v/4//j/+P/6//v/9//1//P/9v/3//j/+f/6//r//P/8//7/
/v///////P/8//z////+//3//f/8//3//v///wAA/v8BAAEAAQABAAEAAgACAAIAAgAF
AAUABwAHAAcABwAJAAcABgAFAAMAAgABAAAAAQAAAAAA//////7//v/+//3//P/7//r/
+//8//3//v/9//r/+f/4//n/+f/6//r/+v/6//j/+v/5//f/9v/1//f/+v/8//3/+v/3
//j/9//7//v/+//5//n/+v/6//n/+P/4//f/9f/3//n//P////3//f/8//z//P/8//z/
/f/9//3//v/+////AAAAAAIAAwAGAAkACQAKAAsACwALAAsACwALAAwADQAOAA4ACgAG
AAMAAQD/////AAABAP3//f/9//z////9//v/+//4//j/+f/5//b/9P/y/+//8P/y//T/
9P/x//D/8f/x/+//7v/u/+//8f/w//D/8P/v/+//7//u/+//8P/w//H/8P/v/+7/7v/w
//L/8v/0//P/8v/x//L/8P/x//H/8f/w//b/8f/q/+r/6v/o/+X/6P/z//3/BwAVACIA
MQBDAFYAagB7AIEAegBxAF4APwAdAP3/6f/h/9v/2P/c/+D/5v/o/+P/5f/s/+7/8P/y
//L/8v/y//D/8P/v/+//7f/t/+v/6P/s/+3/7//y//H/8P/v/+7/8v/y//L/8f/v//D/
8P/v//H/8v/z//P/9f/0//T/9f/z//L/8v/x//H/8v/x//T/8v/y//T/9f/z//P/8//z
//P/9f/3//n/9f/z//H/7//y//P/9P/2//j/+P/4//r/+//5//n/+f/6//v//P/9//z/
+v/6//j/+v/6//v/+//7//z//f8BAP////8AAAAAAQACAAMABAADAAUABAADAAEAAQAC
AAIABAAEAAcABwAFAAUABQAFAAYABQAFAAUAAwACAAEAAAACAAIAAwADAAEAAAAAAAAA
/P/6//j/9v/4//r//P/+//z/+P/2//T/+P/5//v//P/8//z/+v/8//n/9//2//X/+P/6
//v/+//4//X/9v/1//n/+f/5//f/9f/2//b/9f/1//b/9v/1//v/+//2//X/9v/1//T/
8//y//X/9//5//z//f/9//3//P/9//3///8BAAUACAALAA0ACgAJAAgABwAKAAsADAAM
AAoABgADAAEA/v/9//3//f/7//v/+//6//j/9f/y//H/8//0//b/9//y//D/7v/r/+3/
7v/v/+7/8P/w//L/8//x//D/8P/x//H/8P/w//D/7f/r/+n/5v/p/+r/6v/r/+//7//v
//D/7f/s/+n/6P/s/+7/8P/0//D/7//t/+v/6P/o/+v/7P/u/+7/6v/n/+7/8//3/wUA
FQAiADcAUQBiAHAAfQCBAHgAaQBSADMAEQD1/93/zf/H/8r/1v/i/+z/7v/r/+X/4P/g
/+T/5f/m/+f/6P/s/+7/7//x/+//7//t/+r/7v/v//H/9P/y//D/7v/s/+7/7v/u/+3/
8P/y//P/8//x//D/7//t//H/8v/0//f/9P/y//H/7//x//L/8f/0//X/9v/5//v/9//1
//P/8f/x//P/9f/3//n/+f/5//n/+P/3//b/9v/0//T/9P/2//f/9f/1//X/+P/5//r/
+//7//r/+//6//z//P/9//3/AAACAAQACQAFAAMAAgAAAAAAAAAAAAAAAwAHAAgACQAJ
AAkACgAKAAoACgANAA0ACgAJAAgABwAIAAcABwAHAAUABAADAAIAAQAAAAAA//8BAAIA
BAAGAAMAAAD9//r/+f/4//f/9v/4//b/9v/2//X/9f/2//b/+f/6//n//P/6//f/9f/z
//b/+P/5//n/9//1//f/9//2//X/9P/x//P/9v/4//n/9//4//j/9//x//X/9v/4//j/
+P/4//j/+f/5//n/+v///wEAAwAEAAEA////////AQAEAAcACQAJAAkACQAJAAkACQAJ
AAgACQAGAAQAAwD///3//P/7//v/+//7//r/+f/1//H/7//v//D/8v/z//X/9v/3//f/
8//w/+3/6P/p/+r/7f/v//D/8P/x//P/9P/0//X/9v/z//H/7//s/+z/7P/r/+v/7//v
/+//8P/u/+7/7P/s/+//8P/x//T/8//z//L/8f/q/+r/6f/o/+j/6P/u//P/9P/z//v/
CQAZACYAPQBTAGIAagB1AHkAdgBlAEgAIwD//+P/1f/T/9X/3P/e/9z/4v/u/+3/6f/u
//T/9P/y//D/7v/s/+//8P/w//H/9v/5//r/+v/2//H/7f/q/+z/7v/w//L/8v/y//L/
8f/x//L/8v/x//T/9v/4//n/9//0//L/8f/z//T/9v/3//T/9P/y//T/9v/4//z////+
//3//P/7//f/9f/z//H/8//1//f/+f/4//f/9v/2//j/+P/4//r/+//5//n/+f/5//n/
+f/5//3//v8BAAIAAAAAAAEAAQACAAIAAgAFAAMAAwAEAAQABAAEAAQABAAEAAcABwAH
AAYABQAFAAQABQAGAAoACwAKAAkACAAHAAgABwAHAAcACAAKAAwADgAIAAQAAQD9//7/
/v///wAAAAAAAAAAAAD///7//f/8//7//P/8//z/+v/5//n/+P/5//r/+f/8//3//f/+
/////v/+//3/+//6//n//P/9//z/+//6//f/+P/6//v/+//9//7//v/9//f/9f/+/wUA
AgAEAAQABAAEAAEA///9//z/AAABAAIAAgADAAMABQAHAAgACgAMAA0ADQANAA0ADQAL
AAsACwAKAAsACgAKAAsABAABAP///f/5//n/+f/4//7///8AAAMA///+//7//f/6//r/
+v/5//b/9v/2//T/8//y//P/8//2//b/9//5//j/9v/1//T/8//z//P/8v/y//L/8f/x
//P/8//z//T/9f/2//X/9v/y//D/7v/u//D/8//1//f/9P/w//P/+P/w/+j/7v/z//T/
+f8JABkAJQAyAEcAWQBsAHwAfwB5AGwAVwA0AA8A9//p/93/2f/b/+T/6v/u/+7/6v/n
/+3/8P/w//T/9v/2//b/9v/0//L/7//t//T/+f/8//7/+v/3//X/9P/2//b/9v/2//j/
+P/4//f/9//4//j/9//3//j/+f/5//b/9P/z//P/9//4//r/+//4//j/9v/4//r/+v/8
//3//P/7//r/+f/7//3///8BAP3/+//5//f/+v/7//z//v/9//z/+//8/wIAAQACAAMA
AQD///3/+//6//r//P/8/wAAAgAFAAcABQAEAAMABQABAP///v/8//7/AAACAAQABQAJ
AAoACwAIAAcABwAGAAgACAALAAsACgAJAAgABwAHAAUABAADAAMABAAFAAYABwAGAAYA
BQADAAAA/v/8//3//v///wAA///+//3//P/+//z//P/8/wAAAQADAAQAAAD+//r/+v/7
//v//P/9//z//P/7//n/+v/5//z//f8CAAMABAADAP///P/4//P/9f/4//r/+//6//n/
+f/5//v//f/+////AAABAAIAAQD///3//P///wEAAwAEAAMAAwAFAAcACgAMAA4ADwAR
ABEAEQARABAADwAOAAwADQAKAAgABwAFAAUABgAHAAQAAwACAAAA///7//f/9f/1//b/
+P/5//r/+v/6//n/9v/2//b/9P/0//T/9v/3//n/+P/4//n/9//0//L/8P/z//X/9//4
//f/9v/0//P/9P/z//L/8v/z//T/8//0//T/9P/0//b/+P/7//3////4//j/9//y//D/
8P/u//H/+P/9/wUADwAXACIAOQBTAGgAegCHAIkAggBvAFIAMQAPAPH/4f/b/93/5P/q
//D/9P/y/+3/7//w//D/8v/z//T/9f/2//T/9P/z//P/9//5//n/+P/1//P/8v/y//P/
9P/1//b/+f/6//v/+//4//j/9//1//f/+P/5//n/+f/4//j/+f/4//j/+f/5//r/+v/4
//r/+//8////AQD///////////z/+//6//n/+f/5//n/+f/5//n/+f/6//z//P/8//7/
AQD////////9//v/+f/3//r//P8AAAIAAQAAAAAA///+//7//v8BAAEAAQACAAIAAgAC
AAIAAgAAAAMAAwADAAUABQAGAAYABAAEAAcABwALAA0ADwARAA4ACQAFAAEAAgACAAIA
AgAEAAQABQAFAAEA/v/8//r/+v/6//r/+v/9//7///8AAP3/+v/5//j//f///wIABAAA
APz/9v/0//b/9//5//v/+v/6//n/9//2//X/+P/5//n/+f/5//f/9//4//j/9//5//z/
/v////3/+//6//n/9//3//n//f8AAP///v/9//z//f/9//3//v8DAAUABwAIAAUAAwAD
AAMABgAIAAoACwAOAA8AEAARAA4ADQAMAAoACgAIAAcABwACAP///f/7//r/+//8//z/
/P/5//b/9f/0//T/9f/1//f/+P/5//n/9P/y//D/7P/u/+7/8P/x//P/9P/2//n/9v/0
//P/8v/z//P/8//y//D/8P/v/+//8//z//P/9P/0//T/8v/y//L/8v/y//T/9v/3//f/
9//4//r/+f/u/+T/4v/m/+///P8DAAcAEQAfADAAQwBbAHAAfACDAH8AcgBbAD4AHwD/
/+3/4//d/9//5v/o/+T/4v/q//H/8f/0//z//P/7//r/+f/4//P/8P/s/+n/7v/x//L/
8v/z//P/9P/2//j/+P/4//j/9//2//X/8//0//b/9//3//X/9P/z//H/8v/y//P/9f/5
//r//P/9//n/+P/1//b/9v/2//j/+f/5//n/+f/5//f/9//3//f/+f/5//n/+f/7//v/
+//8//r/+v/6//z//P/5//j/9//4//n/+v/7//7//v8AAAAA///+//7//f/9//7///8D
AAUABwAKAAwACAAEAAAA/P8AAAUABwAJAAgABwAHAAYACAAIAAsACwAKAAkACAAHAAcA
BQAEAAMAAwAEAAUABgAEAAIAAQD//wAAAAABAAIAAgACAAIAAgD///7//f/8//7//P/8
//z//////wAAAAD///7/+//8//3//f/+/////f/+//7//f/9//v//f/9//3//f/9//v/
+//8//z/+//5//r/+v/5//r/+//9////CQAJAAMAAQACAAAA/v/8//r//f///wEABAAE
AAUABgAGAAcABwAJAAsADgAQABIAEwARABEAEQARAA8ADwAPAA4ADAAIAAUAAwACAAEA
AQABAAIAAwAEAAQABAABAP7//f/5//j/+P/3//T/9P/0//P/9P/0//T/8v/1//b/+f/7
//r/+P/3//f/9P/y//H/8P/y//P/9P/0//T/9P/z//P/+P/5//r//P/3//T/7//s/+3/
7v/v//L/9P/1//X/9f/6//T/8f/u/+z/7v/u/+3/9P/7/wEADQAhADgATwBhAHIAggCJ
AIUAdABdAEYALQATAPn/4//T/9f/4P/g/+L/6P/w//P/8f/y//b/9P/x//D/7//u//D/
8v/z//X/9f/1//P/8P/x//H/8v/0//b/9v/2//b/9v/0//L/7//z//b/+P/5//f/9v/1
//P/8f/w//D/8f/1//j//P////3//P/5//r//P/8//7////8//v/+v/5//X/9f/1//X/
+P/5//r/+//6//n/+P/4//j/+P/4//r////9//3//f/9//3//f/9//7//v8AAAAA/f/8
//z/+//+/wAAAgAHAAcABwAIAAgABgAEAAIAAAABAAUABgAHAAkACQAKAAoACgAKAA0A
DQALAAkABwAFAAgABwAHAAcABAAEAAQABAADAAIAAgABAAQABAAFAAYABAACAAAA/v/8
//z//P/8/////v///wAA///9//z/+v/7//z/+//+//3/+//6//n/+//8//z/+//7//n/
+//7//r/+f/4//X/9//6//z//f/6//r/+f/3//j/+f/7//3/BQAAAP///v/9//z//f/9
//3//v8BAAMABQAGAAUABQAHAAkACwAOABEAEwAVABUAFQAVABEADwANAAoACgAIAAcA
BwACAAEAAQABAAEAAQABAAAAAgD///z/+//2//T/8//x//P/9P/1//X/9P/0//T/8v/0
//b/+v/9//r/9v/z//H/8f/w//D/8P/z//X/9//4//T/8v/v/+3/8f/x//H/8v/z//T/
8//0//T/9P/0//b/+P/5//n/+f/4//T/8//2//j/8v/q/+v/9P/7/wEACwAXACIAMQBH
AFwAdACDAIcAggB1AFwANwAPAPP/5f/d/9n/2P/c/+D/6P/0//n/7//o/+z/7v/w//D/
8P/w//L/8v/x//H/8f/z//P/8v/y//H/8f/y//P/9P/1//b/9v/0//L/7//z//b/+P/5
//b/9v/2//X/9//2//b/9//4//j/+f/5//j/+P/2//j/+P/4//r/+//8//3//v////v/
+f/3//X/9//5//v//f/6//n/+P/4//j/+P/4//r/+//5//n/+f/7//v/+//7//3//v8B
AAIAAgACAAMAAwAAAP7//P/9/wAAAQADAAQABgAGAAYABgAHAAsADAANAAwACwALAAoA
CgAKAA0ADQALAAsACwALAAsACQAIAAcACAAIAAgACAAIAAgACQAJAAQAAAD9//r//P/8
//z//P/8//z//P/8//3//P/9//7//f/7//r/+P/4//j/9v/4//r/+f/5//n/+P/4//f/
9f/2//f//P////////////3/+v/6//n/9//5//r/+v/5//v/+//8//3/AQAAAP///v/9
//z/////////AAAEAAUABgAGAAQAAwAEAAUACAAMABAAEwAQAA8ADgANAA0ADQANAAwA
CwAIAAYABQD///3//P/7//v//f///wAA/f/5//X/8//z//T/9v/3//f/+P/5//n/9//2
//X/8v/z//T/9//5//f/9v/2//f/9f/0//T/9P/2//n//P/+//r/+P/1//P/8//x/+//
7v/w//L/8v/0//H/8P/v//D/8f/z//T/9f/y//L/8f/w//L/8P/s/+//+P/9/wEAEwAl
ACwANwBPAGQAeACDAH0AdABpAE4AJQD9/+P/2f/Z/9v/3P/g/+b/6v/q/+3/8//2//b/
8v/v/+7/7f/s/+3/7v/u/+//8//3//n/+v/4//f/9//4//r/+v/6//r/9//0//H/7f/v
//L/9P/1//b/+P/6//v/+f/2//T/8//3//j/+v/7//n/+P/1//b/8//y//P/8//2//n/
/P////3//f/9//3//P/7//r/+f/5//n/+f/6//r/+v/6//z/AQD////////+//3//P/7
//7//v8AAAAAAAAAAAEAAQACAAIAAgAFAAYABwAJAAoABgAEAAIAAAADAAkADAAPAAwA
CwALAAoACAAGAAcABQAHAAcABwAHAAgABwAHAAcABAAEAAQABAADAAIAAgABAAIAAgAD
AAQAAQAAAP///v8BAAIAAwAEAAEA/v/9//z//P/7//v/+v/8//z/+v/8//3//f/+////
/P/8//v/+f/3//X/9//3//r/+//8//v/+v/6//n/9//4//r/+//7//v/+//8//3/+f//
/wEAAQAAAP7//P/6//j//P/9//7/AAABAAEAAQAAAAMAAwAFAAcACgAMAA4ADwAPAA8A
DwAPABEAEQARABAADgAKAAcABQAAAP////////7///8AAAAAAAD9//r/+f/6//r/+//7
//r/+v/6//n/9f/0//P/8P/x//L/9f/3//n/+P/4//n/9//2//b/9v/z//P/8//y//H/
8P/u/+3/8v/z//T/9v/4//j/9v/2//b/9v/2//j/9//3//b/9f/y//b/+f/6//T/8v/2
//f/9P/3/wMAEQAdACwAPwBXAGgAdgB/AH0AcgBfAEYAJwANAPn/5f/b/9n/2P/e/+j/
6v/s//P/+f/4//T/9P/y//L/8v/y//X/9v/2//f/9//3//X/8v/0//P/8//0//b/+P/6
//z/+//6//n/9//5//r/+v/5//v//P/9//3//P/6//n/+f/9//7/AAABAP///v/7//z/
+f/4//n/+f/6//v//P/9//n/+f/5//n/+v/7//z//f/6//n/+P/4//r//P/+/wIABAAB
AAAA//8BAAEAAQABAAIAAgAEAAQABAAEAAUABQABAAAA//8BAAEAAQACAAIABAAGAAgA
CgAGAAcABQADAAUABwAKAAwADgAOABEAEQARABEAEQARAA8ADQAMAAsACgAKAAoACgAG
AAQAAwABAAMABAAGAAgABwAGAAUABAAAAP7//P/6//3//v8BAAQAAgABAAEAAAACAAIA
AAACAAQAAwADAAMA///+//z/+f/5//n//f////////////3///8AAAAA/////wAAAAD/
//7//f/9//3/AAABAAQABQACAAgABgAGAAYABgAEAAMAAgACAAIAAwAEAAQACAAJAAwA
DwASABQAFgAXABQAEwASABEAEQARABEAEAANAAoACAAHAAUABQAGAAcAAgABAAAA/v//
//3/+//7//r/+v/7//v/+P/4//j/9//5//r/+//6//f/9v/3//f/9//2//b/9//7//z/
/v8AAP3/+//5//b/9//4//j/+f/5//n/+f/6//j/+P/2//b/9v/2//b/+P/4//n/+f/5
//r/+v/3//b/9P/y/+7/7//2/wEACwAXACcAPABRAGEAdACCAIkAgQByAGEASgApAAkA
8//p/+X/4//q/+z/7P/w//T/8f/v//L/9v/2//f/+P/5//r/+P/4//f/9//4//n/+P/2
//j/9//3//j/9f/0//P/8v/4//r//P/9////AAAAAP///v/+//7//f////7//v////3/
/P/8//v/+f/4//X/9v/5//z/AQAFAAEA///9//v/+f/5//n/+f/6//v//P/9//v/+//7
//z//P/8//z//v/+//v/+v/5//v//f///wEABQAGAAkACgAHAAQAAgD//wAAAAAAAAMA
BQAFAAYABgAHAAgACQAKAAcACQAIAAcACQAJAAoACgAJAAgACgAJAAoACwAMAA0ADwAN
AAwACwAHAAYABQAEAAUABAAEAAMABQAEAAQABAABAAAA///+/wAAAgAEAAYAAwAAAP//
/v8BAAEAAgACAAAAAAD+/wAA/v/9//3//f8AAAIAAwADAP7/+//8//v//f/9//3/+//8
//7/////////AAAAAP///v/9//3//f//////AQABAAAAAAAAAAMABAAFAAYABAADAAIA
AgABAAEAAQAAAAMABQAJAA0ADQAOAA8ADwAPAA8ADwAPABEAEwAVABYAEwAQAA4ADQAJ
AAcABgAFAAQABQAGAAYAAwD///v/+f/5//r//P/9//z//P/8//v/+f/4//f/9P/2//b/
+P/5//v/+v/6//v/+f/4//j/+P/3//f/9//2//j/+P/3//f/9//1//P/8v/1//b/9f/2
//T/9P/0//b/9//5//r/+//4//j/+//4//L/8P/0//n//P8DAAkADQAXACgAPQBVAGoA
fACHAIsAhgB3AFwAPQAbAP//7f/l/+P/6v/w//T/+P/2/+//7//0//T/9v/1//T/8//y
//P/9P/0//X/+f/7//v/+v/6//n/+f/6//n/+P/3//b/+f/6//v/+//6//r/+f/3//f/
+P/5//n/+v/6//v//f/7//r/+v/5//z/AAACAAgABAAAAP7/+//+////AAABAP7//f/8
//v/+//7//v/+//9//3//f/+//z//P/8//7/AgABAAIAAwACAAEAAAD//wIAAgAEAAQA
BAAEAAUABQAEAAQABAAHAAUABQAGAAYABgAGAAYABgAGAAkACQAJAAoACwANAA4ACwAK
AAwACwANAA8AEQATABIADwANAAsACwAMAA0ADgAPAA4ADgANAAoABgADAAAAAgAEAAYA
CAAGAAYABgAGAAYABAAEAAQAAwADAAQABAADAAIA//8AAAQABQAHAAkABgAGAAUAAwD+
//v//P/7/wAAAQACAAEAAAAAAP///f///wIABAAFAAIAAQABAAEA/f8BAAMACwAOAAsA
CgAJAAgABgAFAAQABAAIAAsADgAQABMAEwAVABcAEwASABEADwARABEAEQARABIAEwAU
ABQAFgAUABMAEwAPAA0ADAALAAwADQAOAA4ACQADAP3/+f/6//r/+//7//3//v//////
/P/8//z/+v/4//j/+v/7//r/+P/3//f/+v/6//v//P/9//3//f/8//r/+v/5//n//P/9
//7/AAD+//z/+P/2//j/+P/4//r/+v/7//v/+//+//r/+f/4//b/8v/0//n//P/9/wMA
DwAdACoAPwBXAG4AhACRAJEAigB/AGwASQAlAAcA8f/f/9v/4v/o/+r/6v/m/+n/7//y
//b/9v/3//j/+f/6//f/9v/0//P/+f/9////AAD9//v/+v/6//z//P/8//z//P/8//z/
+//6//r/+f/3//v//v8BAAMA///8//r/+f/8//7/AQADAAEAAAD9//7//P/8//7///8D
AAUABwAJAAQAAQD+//v//v///wAAAQABAAEAAQACAAEAAAD//wAABQADAAMAAwAFAAUA
BQAFAAgACAAKAAoABwAGAAYABQAGAAYABgAJAAsADQAQABIADwAMAAkABgAIAA0ADwAR
AA8ADwAQABAADwAOABAADwARABMAFQAXABUAEwASABEADgAOAA4ADgAMAAoACQAHAAsA
DAAOABAADAAKAAgABgACAAAA/v/8/wAAAAACAAQAAwADAAQABAAGAAYABAAGAAgABwAH
AAcABAAEAAMAAQACAAEABAAFAAUAAwABAP3///8CAAQABQADAAQABAADAP//AwAGAAUA
AgAFAAYABwAIAAgABwAGAAYACAAJAAoACgAMAA0AEAATABIAFAAWABcAGQAZABkAGQAW
ABUAFAASABEADgAMAAsACgALAA0ADwAKAAkACAAGAAgABwAGAAcABAACAAEA/////wAA
AQABAAEAAgADAAIAAAD+//7//f/+//7///8BAAAA/v/9//z//f/9//3//P/6//r/+f/5
//n/+f/5//r/+//8//v//P/5//j/9//4//v//f/+////AAAGAAUA/P/y/+z/8P/3//r/
//8JABcAIQAsAD0AUwBoAHwAgwCBAH4AewBmAEMAHQABAPH/5//j/+b/7P/0//b/9P/1
//v//v8AAP7//f/8//v/+v/4//j/9//3//z///8AAAAA///9//z//P/+//7//v/+/wIA
AgACAAEA//8AAAAA//8BAAIAAwADAAEAAAAAAAEABAAEAAUABQADAAIA//8AAAIAAgAE
AAUABwAJAAsADQAHAAUAAwABAAIAAwAEAAUABQAFAAUABgAGAAYABgAIAAwACwAMAA0A
DQANAA0ADQALAAgABwAEAAgACgANAA8ADgAOAA4AEQAUABUAFwAYABQAEgAQAA4ACwAN
AAwACwAPABEAFAAWABQAFAAXABcAGQAbAB0AHwAcABcAEwAPAA8AEAARABIAEwASABIA
EQAOAAwACwAKAAsACgAJAAgACwAMAA0ADgAMAAgABgAEAAYABwAJAAoACAAIAAYACAAJ
AAkACgALAAkACgAKAAkABQADAAUABQAJAAkACQAHAAUABgAGAAUABgAIAAkACQAJAAUA
CgAJAAQABQAGAAcACAALAAsACwAMAAwADQAOAA4AEAARABQAFwAXABgAGQAZABgAFwAW
ABUAGQAbAB0AHgAaABYAEwARABAAEQATABUAEgARABAADgAMAAkABgAFAAYACAALAA0A
CAAGAAQAAQADAAQABQAEAAQABAAGAAcABAACAAEAAQADAAIAAgACAAEAAQABAAAAAAAA
AP////8BAAEAAQACAAQABAACAAIABQAGAAcACgAIAAcABQADAAQABgAHAAQA/v/6//r/
AQAIAAkADQAbACsAQABVAGcAdgCGAJEAjQCAAG0AVgAzAA8A9//n/9//5f/y//b/+v8C
AAIA+f/7/wIABAACAAAAAAAAAAAAAgACAAEAAQABAAMAAwACAAYABwAJAAwACAAGAAQA
AgAGAAYABgAFAAMABAAEAAMAAwAEAAUABQAIAAoADQARAA8ADAAKAAcABwAIAAcACgAK
AAoADAANAAwACwAKAAkACgANABAAEwAPAAsABwADAAcACQALAA4ADAAMAAwADgAPAA0A
DQANABAAEQASABMAEwASABMAEgAQABAAEQARABIAEgASABUAFAATABMAEgAVABgAGwAe
ABwAHQAbABkAGQAZABoAGgAcABwAHwAfAB0AHQAdAB0AGwAZABgAFwAXABgAGQAaABoA
GgAbABsAGgAYABcAFgAVABQAEwASABMAFAAVABYAFAAQAA4ADAAPABEAFAAWABMAEgAP
ABAADwANAAwACwAOABAAEQARAA4ACwAMAAsAEQATABUAFQAVABYAFgAVABEAEAAOAAsA
DQANAA4ADwAQABEAFAAVABgAGAAWABYAFQAWABcAFgAYABoAGgAaABoAHQAgACMAIQAg
AB4AHQAjACcAKwAvACsAKAAjACAAIAAhACIAIAAhAB4AHQAdABsAGQAXABUAFgAUABUA
FAAWABUAFAAUABIAEQAQAA8AFAAQAA4ADgAOAA4AEAAQABAAEAARABIAEwAUABIAEAAO
AAwADgAOAA4ADgAPABAAEQASABAAEAAQABAAEQASABMAFAASABAADgAMAA4ADgAOAA4A
EQASAA==
         </WaveFormData>
      </LeadData>
      <LeadData>
         <LeadByteCountTotal>10000</LeadByteCountTotal>
         <LeadTimeOffset>0</LeadTimeOffset>
         <LeadSampleCountTotal>5000</LeadSampleCountTotal>
         <LeadAmplitudeUnitsPerBit>4.88</LeadAmplitudeUnitsPerBit>
         <LeadAmplitudeUnits>��V</LeadAmplitudeUnits>
         <LeadHighLimit>2147483647</LeadHighLimit>
         <LeadLowLimit>268435456</LeadLowLimit>
         <LeadID>II</LeadID>
         <LeadOffsetFirstSample>0</LeadOffsetFirstSample>
         <FirstSampleBaseline>0</FirstSampleBaseline>
         <LeadSampleSize>2</LeadSampleSize>
         <LeadOff>FALSE</LeadOff>
         <BaselineSway>FALSE</BaselineSway>
         <ExcessiveACNoise>FALSE</ExcessiveACNoise>
         <MuscleNoise>FALSE</MuscleNoise>
         <LeadDataCRC32>117218596</LeadDataCRC32>
         <WaveFormData>
7f/s/+z/7P/q/+r/6//t/+3/7v/w//L/8P/v/+7/7f/r/+v/7P/s/+//7//r/+v/7//x
//L/8v/0//L/8v/y//P/8f/0//f/+v8BAAMAAgAIABIAEwAPAAsABQABAAYADAAMAAYA
9f/V/7D/m/+d/6T/sf/O/+P/5f/l/+v/6v/g/9v/3v/g/9//4//p/+3/7v/v//P/8//y
//T/8v/v//f//P/+////+v/3//T/8f/y//H/8v/1//f/9//3//j/9//3//j/9f/4//n/
+v/7//f/9//1//P/9v/3//j/+f/6//v//P/9//r/+f/4//b/+P/7//3//f/9//7/////
/////f/9//7//P/8/wAAAQACAAIAAwADAAUABQAFAAcABgAHAAcABwAJAAsADwARABAA
DwANAAwADwASABIAEwASABQAFAAUABIAEQARABEAFgAXABgAGQAYABcAFgAVABYAFgAW
ABQAFwAXABYAFgAUABAADQAKAAkACAAIAAoABwAGAAMAAgD///7//v/+//3//f/8//3/
/f/9//z/+f/5//r//P/+//v//P/7//r/+f/4//f/9P/1//b/+P/5//r/+f/4//X/9v/2
//f/+f/3//f/9v/2//b/9v/2//b/+f/5//f/9//4//v/+v/6/wAACAAMAAoACAAGAAQA
BgALAAsACwAPABEADwAPAAsACQAJAAoACgAKAAgABwAGAAUABAABAPv/+P/3//b/9f/y
//X/+//+//3/+//5//n/9//1//b/9P/0//P/8P/u/+//7//r/+3/6//r/+r/6P/q/+r/
6v/o/+j/6//r/+j/6P/o/+j/5v/n/+n/5//q/+z/7v/v/+7/7f/s/+v/6//s/+z/7//w
/+3/7v/x//H/8P/u/+z/7f/u/+//8f/v//D/7f/s//H/+f8CAAQAAAD//wEABQADAPv/
/P8CAAYABAD3/93/tv+Z/5n/ov+t/8L/3f/r/+v/5f/e/97/4f/e/9T/1f/f/+f/7f/u
/+3/7//t//D/8v/w/+3/8P/y//H/7//v/+//7//v//H/8f/z//f/9P/z//L/8v/w//H/
8//x//P/9f/3//n/9f/1//P/8f/1//f/+f/7//n/9//1//P/8v/z//T/9P/2//n/+//7
//r/+v/6//n/+f/3//f/+P/2//b/+v/7//7//v//////AwADAAMABQAEAAUABQAFAAcA
BwAJAAkACAAJAAkACgANABAAEAARABQAFgAWABYAFAATABMAEwAVABUAFQAVABMAEwAT
ABMAFAAUABQAEgATABMAEgASAA8ADAAKAAgACAAGAAUABgAIAAgABgAGAAIAAAD///7/
+v/5//f/9//3//f/9v/z//L/8v/z//T/9v/4//j/+P/2//b/9v/0//T/9P/1//X/9f/1
//X/8//z//L/8v/z//L/8//z//T/8v/y//L/8v/1//f/9//5//3/+//3//b/+v/9//7/
//8AAAQACQAJAAkACwALAAcABQAFAAUABwAKAAkACAAFAAMAAgADAAQAAwD9//r/+f/4
//L/7v/w//X/+//7//r/+f/2//P/8P/w//D/8P/v/+z/6f/r/+z/6f/n/+X/5f/k/+b/
6v/s/+7/6f/o/+r/6f/q/+z/7v/w/+7/7f/t/+n/6P/o/+j/5//p/+n/6f/p/+f/6P/o
/+v/7f/p/+n/6//v//D/8P/w/+7/7v/u/+//8f/w//P/9P/z//P/9v/+/wQAAwABAAUA
AQD7//7/BAACAPz/8f/X/67/k/+V/6j/t//E/9X/4//j/+H/5v/s/+3/6P/e/9X/0//d
/+n/6v/r/+//7//v//D/7f/p/+//8v/y//H/8v/z//T/9f/z//H/8f/z//X/9f/1//b/
8//z//T/8f/y//P/9P/1//f/+f/5//n/9//1//P/8f/z//X/9//5//z//f/+//7/+//7
//r/9//3//j/+f/5//v/+//9/wAA/v/+/wIAAwD///z/+v/3//3///8BAAUABAAFAAUA
BQAFAAUABwAHAAsADQAOABAADwASABIAEwAWABgAGAAYABUAEwASABEAFAAVABYAFwAa
ABsAHAAdABsAGgAZABYAFgAVABMAEgAQAA4ADQAMAAkABgAEAAQABgAIAAgACgAIAAYA
BQAEAAMAAwACAAMA///9//r/9f/0//T/9f/2//j/+v/6//r/+P/4//j/9v/3//j/+v/7
//z/+//6//f/9v/2//f/+f/4//n/+f/6//v//P/9//7///////3//f///wUAAwAAAAEA
AgADAAQACgAPAA8ADwAQABEADgANAAgABwAIAAoACwAMAAsACwAJAAkACQAHAAIAAAAA
AAAA+f/0//X/+f///wEAAgADAP//+//3//b/8v/w/+3/6P/q/+//8//z//X/8//z//L/
8f/y//H/8P/s/+z/7//v/+z/7P/s/+z/7//z//j/+f/0//D/7P/n/+n/6//t/+//7v/u
/+3/7//t/+n/6f/r/+//8v/0//b/8v/w/+7/7f/v//j/9//4//3/+//+/wYABAD//wMA
CwANAA0AEgAWAA4A/P/n/83/rP+R/5v/uv/H/9D/5f/z//X/8//u/+z/7//w/+b/2//d
/+X/6f/u/+//8//z//b/+v/6//n//f8AAAAA///8//n/9v/z//X/8//z//X/+P/5//r/
/P/6//v//f/7//3//f/9//3/+//9//3//f/9//3//f/9//7///8AAAEABQAHAAkACgAI
AAcABQABAP//AAABAAEAAgABAAIABAACAAIABgAHAAgACAAJAAkACQAJAAkACwAPABEA
EgATABIAEQASABEAFQAXABgAGgAZABwAHAAdABsAHAAbABoAHgAfACEAIwAjACEAHwAd
AB0AHQAdAB0AIQAiACMAIgAgAB0AGQAWABoAGgAbABwAGgAYABcAGAAVABIADQAKAAoA
CgALAAwACgAJAAcABwAKAAsACwAJAAcABgAGAAYABQAGAAUABAAEAAQABAACAAQABAAF
AAUACAAJAAoACQAEAAIAAQABAAIAAwADAAQABQAGAAcACAAHAAcABQAFAAsADwAXABYA
DgAQABIAFAAWABgAHQAdAB0AGwAbABcAFQATABMAFQAYABoAHAAcAB0AFgATABAACwAJ
AAgACQAKAAgABgAKABEAEQAPAAwACQAGAAMAAAAAAP//AAAAAP7//P///wEA///9//v/
+//6//j/+v/6//r/+P/4//v/+//4//j/+P/4//n/+//+//3/+//6//n/9//1//X/9f/1
//f/+v/8/wEA/v/5//j/+f/5//r/+v/6//n/+v/7//3/+//8/wUAEAAPAAsADgAQAAwA
DwAZABsAFQAbACQAJAAiABYA7/+//6D/o/+z/8D/0//o//H/7f/r/+//7P/o/+v/6v/m
/+n/8f/z//H/9v/3//v/+//8//7//P/5/wAABAAFAAUABAADAAIAAQADAAEAAQADAAIA
AQAAAAAAAQADAAYABQADAAEA///9////AQABAAEABAAFAAYABwAFAAMAAQD//wMABQAH
AAgABgAFAAMA//8EAAgADAAPAAsABwAFAAQAAgACAAYABwAJAAoADAANABAAEQASABUA
FAATABEADwAPAA8AEQARABUAFwAYABoAHQAgACAAIQAdABoAFQAQABQAFwAbAB8AJAAl
ACYAJwAkACEAHgAbAB8AIAAhACAAHgAbABcAFAAWABQAEwASABIAEAAPABAADwAOAAsA
CgAJAAgACAAIAAQAAwABAAEAAAABAAEA/////wAAAgAEAAIABAAEAAQAAgACAAIAAAD9
//z//P/7//////////3//v/+////AQACAAMAAwAEAAEAAAD///7///////3//f///wMA
AwAEAAwADgAOAAwADAAMAAwAEgAXABcAFwAZABkAFQATABAADwAQABIAFwAaABsAHQAV
ABEADQAHAAYABAAEAAQA/v/6//z/AQAIAAkACQAJAAYAAwAAAAAA+v/4//X/8P/z//f/
+v/5//n/9//3//b/9f/2//X/9P/z//T/+P/5//f/9v/1//T/9P/1//f/9f/1//b/9//3
//X/9f/1//X/9f/2//b/+f/3//P/8//1//n/+v/6//r/+//8//3////t//T/AQAKAAkA
CQAOABAADgATABkAFwARAA0AGAAkACIAFgD//9//vv+l/6n/tP+7/87/5f/n/+P/4f/i
/+T/6//s/+b/5f/p/+v/7f/y//P/9//3//v//v/9//v//f/+//z/+f/7//v/+//7//v/
+f/5//v//f/9//3//v///wEABAADAAAA/f/6//f/+v/9//7////9//3//f/9//r/+f/4
//f//f8BAAUACAAFAAUABAABAP//AAABAAEAAwABAAEAAgD///7/AQABAAQABgAJAAsA
CgAJAAgACQAJAAkACAAHAAoADQASABUAEwATABIAEgAVABgAGAAZABgAGAAWABQAFQAV
ABYAFwAaABsAHAAdABsAGQAXABUAGQAaABsAGgAaABkAFwAWABMAEAAOAAwACgAIAAcA
CAAGAAYABAAEAAEAAAAAAAAA+v/5//f/9//6//3///////z/+v/5//j/+P/6//r/+v/4
//j/+P/2//T/9P/1//X/9//3//f/9f/0//T/9f/3//X/9f/0//T/9v/2//b/9v/5//n/
9//3//f/+f/3//b/AAAEAAEAAQAAAAEAAgADAAQACwARABIAEwARABEADQALAAgABwAI
AAoACQAIAAUAAwADAAMAAwABAP7//P/8//z/+P/0//b/+//9//3//P/7//f/8//v/+7/
7f/s/+r/5v/o/+3/8f/x/+//7f/t/+z/6//s/+v/6v/o/+j/6//r/+v/7P/t/+7/7v/v
//H/7//r/+r/6f/n/+r/6//s/+3/6//s/+z/7//t/+n/6f/r//D/8v/z//T/8f/w/+//
7//3//z/AwD+//X/9f/2//r/BAALAAsADQAPAA0ADAAMAAYA9P/f/8P/ov+Z/6H/qP+3
/87/1//Z/9n/3f/g/97/3//i/+L/3f/f/+n/7f/y//P/9//3//P/8v/t/+f/6f/s/+z/
6//w//P/9v/5//j/9f/0//X/9P/z//L/8v/z//X/+P/3//T/8f/u/+v/8P/1//j/+//4
//f/9v/1//P/8//z//P/9f/3//n/+v/5//n/+P/1//b/+P/6//v/+f/3//f/+P/7//z/
AQADAAQABAAFAAUABQADAAEAAQAFAAcACAAJAAgABwAIAAcACAAJAAkACgAMABAAEQAT
ABYAGAAYABgAFQATABIAEQAUABUAFgAXABUAFQAVABUAFwAYABkAGAAVABEADAAIAAsA
CgAKAAoABwAEAAIAAgACAAIAAAAAAAAAAAABAAIA/P/7//n/+f/6//v/+//5//X/9P/0
//T/9//6//v//P/6//r/+v/4//f/9v/2//X/+f/5//n/9//0//L/8f/x//P/9f/2//j/
+P/4//j/+P/3//X/8f/v//T/+//+/wIACAAKAAMA+//8////AgAFAAgADAARABEAEQAP
AA0ABwADAAUABwALABAACwAIAAMA///+////AAD///r/+P/4//j/9v/y//T/+f/7//v/
+v/5//r/9//0//T/9P/0//P/8P/s/+3/7f/p/+n/5//n/+b/6f/s/+3/7v/q/+r/7f/t
/+//8P/x//L/7//t/+z/5//p/+r/6//r/+z/7f/u/+//8f/y//L/9f/z/+3/6//r/+z/
7P/r/+r/6f/q/+v/7f/7//z/+//6//f/+f/6//z//v8FAAsACQAHAAsADAAGAAAA+P/j
/7//ov+d/6v/tv/D/9r/4f/Z/9n/3//e/+D/5f/k/9z/2f/h/+n/6//t/+3/8P/v//D/
8v/w/+3/7v/w/+//7f/w//H/8v/z//L/7//u/+//8f/x//H/8v/0//X/9//1//T/8//y
//H/8f/z//P/8//0//X/9v/3//n/+f/5//n/+P/5//r/+v/4//n/+f/3//X/9v/3//f/
9//1//X/9v/5//r///8BAAAA/v/9//v/AAABAAIABQAEAAUABQAFAAUABQAHAAcACgAL
AAsADAANABAAEAARABQAFgAWABYAFAATABMAEwAUABMAEgARABUAFwAZABsAGQAYABcA
FAATABEADgAMAA8ADgAOAA4ACgAGAAMAAgAEAAQAAgACAP///v/+//7/+f/3//T/8//3
//n/+v/5//f/9v/2//b/9v/4//j/+P/4//j/+P/2//X/9P/0//P/+P/5//r/+f/0//L/
8f/x//T/9//5//z/+v/6//r/+v/6//n/9v/1//n///8BAAQACAAEAAQABAAEAAQACgAP
AA8ADwANAA0ACQAHAAcABwAJAAwACgAKAAgABwAIAAkACgAJAAIA/v/8//r/9P/w//L/
9////wEAAgADAP7/+f/0//L/8//0//T/8v/v/+//7v/p/+r/6f/q/+r/7f/w//H/8v/y
//L/9f/1//L/8P/u/+z/7P/t/+//7f/v//D/8f/x//H/8f/x//H/7f/s/+r/6//u/+v/
7P/v//L/9P/1//b/8v/y//L/8//3//T/9/8AAAUA///2//j/AgADAAUADQALAAEA/P/8
/wIABAD1/9f/uP+f/5//sv+5/8D/2//t/+n/4//o/+7/7f/w//D/4f/V/9v/5f/r/+3/
8v/z//b/+P/2//P/9f/2//T/8f/z//X/9//5//b/8//y//P/8//z//P/9P/2//f/+f/3
//n/+f/5//n/+v/9//7////9//v/+f/3//r/+//8//3/+//7//v/+v/9////AAD///7/
/v/+//3//f/7//v//P/+//7/AgADAAIAAgADAAMABAADAAIAAwAIAAsADQAPAA0ACwAL
AAkADQAPABAAEgAQABAADQALAA0AEAARABIAFQAVABYAFwAZABkAGQAZABsAGwAbABsA
GgAaABoAGAAVABMAEAAOABEAEAAQABAADQAKAAgACAAKAAwADAAOAAgABAABAP7//P/7
//n/+f/8////AQABAP3//P/8//z/+v/8//z//P/6//r/+v/4//b/9v/3//f/+v/7//z/
+//5//j/+P/5//v//f/+/wAA/v/8//r/+P/3//f/9f/1//n///8BAAQABgAEAAYABgAG
AAYADgAVABcAGQAVABMADQAJAAkACQALAA4AEAASABIAEwANAAsACQAFAAMAAgADAAQA
///6//v///8BAAEAAAD//wAA/f/6//r/9P/y/+//6v/s//H/9f/1//P/8f/x//D/8P/y
//L/8v/u/+7/8f/x//L/8v/y//L/8//1//j/9//2//b/9v/1//P/8//z//P/8f/w/+7/
7//w/+3/7v/x//P/9P/0//T/8P/w//D/8f/x//T/+f8AAAUAAQAAAAYACgANAAsACwAR
AAsABAAMAAwAAgDv/8f/pP+f/7H/wP/F/9L/4//t/+3/6f/o/+r/6//q/+j/4//l/+n/
5//o/+n/7f/t//D/9P/0//P/+f/8//z/+//8//3//v////7/+//6//v/9//1//P/8v/1
//n//v////3/+//5//f/+v/9//7////8//v/+v/5//v/+//7//v/+v/7//z//P/+////
///9/wAAAgAEAAUAAgD///7//v/+//7/AgADAAYABgAHAAcABgAFAAQABQAHAAkACgAL
AAkACQALAAsADgAPAA8AEAARABQAFAAVABYAGAAYABgAFgAVABUAFQAZABkAGQAZABcA
FwAXABcAGAAYABgAFgATABEADgAMAA4ADgAPABAACwAIAAYABgAEAAQAAgACAAMABAAG
AAgAAgD///v/+f/+/wEAAwADAP3/+v/4//b/9f/2//X/9P/4//r//P/8//v/+v/6//n/
/P/9//7//f/4//b/9f/1//j/+f/5//r/+v/6//r/+v/4//f/9P/z//f//f///wIA/v8C
AAMABQAGAAUABAADAAIACgARABMAFQATABEACwAHAAcACQANABIADwAOAAsACQAJAAkA
CQAHAAQAAgACAAIA/P/2//b/+f8AAAEAAQABAP7/+f/0//L/8f/y//L/8P/u//H/8//x
//H/7//v/+7/7P/u/+7/7v/r/+r/7P/r/+7/8P/y//T/8//z//T/8f/t/+z/6//p/+r/
6//s/+3/7f/u/+7/8f/0//H/8v/1//T/9P/z//L/7f/s/+v/6//1//z/BQAIAAEA+/8A
AAQABAAJAA8ADwAPAAkACgAQABAABADt/8v/qP+d/6v/uP/F/9r/4f/b/9v/3f/g/+T/
3//e/+D/4f/f/+H/6f/u/+//8//z//L/9P/y/+//8v/0//P/8f/y//P/9P/1//X/8//z
//X/9//3//f/+P/1//X/9v/z//T/9f/2//f/+f/7//v/+//9//3//f/9//3//f/9//3/
+v/5//j/9v/4//n/+f/3//j/+v/8//3//f/7//v//P/6//r//v///wIAAgADAAMAAwAD
AAMABQAHAAkACgALAAoACQAKAAkADAAPABEAFAASABIADwANAAwADgAOAA4AEwAVABgA
GwAZABUAEQANABAAEwAWABkAGQAYABcAFAAWABUAEwASABQAEgARABAADAAIAAUABAAE
AAQAAgACAP///v/+//7//f/9//z//f/6//n/9//z//P/9P/2//j/9v/4//j/+P/4//j/
+P/2//f/+P/6//v/+v/5//j/9f/y//D/7//v//L/9f/3//r/+f/4//f/9v/3//f/9f/1
//X/+f/5//r//P/+/////////woADAAMAAwADAALAA0ACgAHAAkACwAJAAkABQAFAAcA
CgAJAAgABQADAAIAAwAEAAMA/f/4//X/8v/z//L/9////wAA///9//v/9//z/+//7v/v
//D/8P/u/+v/7f/u/+v/7f/r/+v/6v/q/+z/7P/s/+n/6P/q/+n/6f/q/+v/7P/q/+v/
7f/r/+v/7P/t/+3/6//r/+v/6//p/+r/6v/t/+7/6//s/+//7f/s/+r/6P/o/+r/7P/v
//X/9v/1//T/+/////7/AgAIAA0ADwALAAkACwAQAAwACAACAOv/wf+e/5n/o/+q/7n/
1P/l/+H/3//j/97/1v/V/9b/1v/Z/9//6f/v//H/8f/0//P/8v/y/+7/6f/u//L/8//z
//D/7//u/+3/7P/p/+j/6f/u//H/9P/4//b/9f/1//H/9P/1//b/9//2//f/9v/1//P/
8//z//P/8//z//P/8//1//f/+f/6//j/+f/5//f/9P/0//T/8//3//f/+f/8//r/+v/+
///////+//7//f8AAAEAAgAFAAQABQAFAAUACQALAA8AEQAPAA0ACgAIAAgACgAJAAkA
DQASABUAGAAVABMAEgARABMAEwATABMAFQAVABUAFQAUABIAEAAMABAAEQARABIAEQAO
AAwACgAFAAIAAAAAAAIAAgAAAAAA/f/8//z//P/6//v/+//9//z//f/9//v/9//2//b/
9v/4//r/+v/6//j/9v/0//D/8//0//b/9//3//f/9//1//H/8P/w//H/9P/1//X/9v/1
//T/8//y//f/+f/5//v/+f/5//X/8v/4//z///8BAAEAAwACAAQABAAEAAQACgAPAA8A
DwAOAA0ACAAFAAUABQAHAAoADAAMAAoACQAEAAEA/v/5//v//P///wIA/f/4//n//f/+
//3/+//5//r/+f/4//r/9P/w/+v/5P/o/+3/8f/x/+//7f/t/+z/6//s/+v/6v/q/+z/
8f/z/+//7v/t/+z/7//x//T/8//w/+7/7P/p/+v/6//r/+v/7P/u/+//8//y/+3/7P/t
//H/8v/y//L/8f/y//P/9f/v/+7/9//+/wEAAQAKAAwACgANAA8ACQADAAcADgAWABYA
CgD3/9n/uP+h/6H/qv+z/8r/4//t/+n/5f/o/+z/8//s/97/3//r/+n/5f/o/+n/7f/t
//L/9v/2//X/9v/4//f/9f/3//f/9//3//f/9f/1//f/9f/1//X/9v/4//v///////3/
+//5//f/+f/7//v/+//5//n/+f/5//v//f///wEA/////////v8AAAEAAQD///7//v/+
//3//v/9//7/AAD///7/AQABAAUABgAIAAkACQAJAAkACwAKAAsACwALAA4ADwASABMA
EwATABIAEgAUABgAGQAbABgAGAAWABQAFwAXABgAGQAdAB0AHQAdABsAGwAbABsAHAAc
ABwAGgAcABsAGQAYABcAFAASABAADwAOAA4AEAANAAwACQAIAAcABgAGAAYABAADAAEA
AQAAAAEAAQD/////AAACAAQAAAAAAP7//P/+//7//v/8////AAACAAMAAgABAAAA/f/5
//j/+P/5//j/+f/5//r//P/8//z//P///////f/9//7/AQAAAAAABAAIAAkACwAKAAoA
CgAKAAoADgATABMAEwAVABUAEQAPAA8AEQAVABoAFgASAAwABwAGAAUABAABAAEAAAAB
AAIA/P/4//r///8FAAUABAADAAQAAwACAAQA/f/4//L/6v/s//H/9f/1//T/8f/w/+7/
8f/0//X/9v/y//L/9f/1//P/8v/x//D/8f/z//b/9f/x//D/7//t//D/8//2//n/9//4
//j/+//4//P/8v/z//f/+P/4//j/8//y//H/8f/5//z///8EAAcAAwAEAAgACAAHAAsA
EQARAA8AEAAQAAwABgD3/9n/uP+l/6X/sP+9/8z/2//f/9//6f/y/+7/5f/i/+b/5f/l
/+f/6//v//H/9v/3//f/+P/1//H/+P/8//3//f/9//3//f/9//v/+f/5//v//f/9//3/
/v/7//v//P/5//v//f///wEA//////3/+//8//3//v///wEAAQABAAEAAQABAAEAAAAB
AAMABAADAAEAAgADAAMAAwABAAEAAgAAAAAABAAFAAgACAAJAAkACQAJAAkACwAOAA8A
DwAPAA8ADwARABEAEQARABAAEAASABYAFwAZABoAHAAcABwAGgAZABkAGQAbABsAGwAb
ABsAGwAbABsAHAAcABwAGgAdAB0AHAAcABwAGgAZABgAEgAOAAsACgAIAAgABgAGAAoA
DAAPABIACwAHAAIA//8AAAEAAQD///7//v///wAA/v8AAAAAAAABAAIAAwACAAAAAAAB
AAEAAwADAAMAAQD9//z//P/9//z//f/9//7/AQACAAMABAAEAAMAAAD//wMACQARAA4A
CAAKAAoACgAKAA8AFQAWABcAGQAZABUAEwARABEAEwAWABcAGAAXABcAEQAPAA0ACQAI
AAYABgAGAAAA/P/+/wMABwAHAAYABQAHAAUAAwAEAP///v/8//j/9v/5//v/+f/5//f/
9//2//b/+P/4//j/9v/2//n/+f/4//j/+P/4//r/+//9//v/+P/4//j/9//2//X/9P/z
//b/+P/5//3//P/3//b/9//2//b/9f/0//b/+P/6//3/+f8AAAUAAgD9////BgAIAAoA
CwALAA0ADQANABIAFAAWABYABQDf/7b/n/+d/6z/v//O/+f/9//3//X/9v/2//P/7P/s
//P/9f/z/+//8f/x//T/8//3//r/+f/3//z/AAABAAEAAAD///7//f/+//3//v8BAP//
/////wAAAgADAAUAAwABAAEAAQABAP//AQABAAEAAgADAAQABQADAAEA///9/wEABQAJ
AAwACgALAAsACQAGAAYABgAFAAYABQAGAAgABQAEAAcABwAKAAoACwALABAAEQASABUA
FQAVABQAEwASABEAEgARABMAFQAWABgAGgAeAB8AIQAgACIAIgAiAB4AGwAZABcAHAAd
AB4AHwAeAB0AHAAbACAAIgAkACQAJgAlACMAIgAfABwAGgAYABYAFAATABQAEQAQAA0A
DAAMAAwADQAOAAkABwAEAAMABgAJAAsACwAHAAYABgAGAAUABgAFAAQABgAIAAoACgAH
AAYABgAFAAcABwAHAAUABQAGAAgACwAKAAkABwAGAAgACAAIAAgACwALAAkACQAHAA0A
EQAQABAAEAAQABAAEAAVABsAHAAdACEAIwAhACEAHQAbABsAHAAdAB4AHQAdABkAFwAV
ABEAEAAQABIAFAANAAgACQANABEAEQAQAA8ADwANAAsADAAIAAYAAwD+/wAAAwAFAAMA
BQADAAMAAgABAAIAAQAAAAAAAAADAAMA///+//3//P/6//v//f/7//z//v8AAAEA///9
//v/+f/8//7///8DAAUAAQABAAMAAwAEAAQABAACAAIAAgADAAEAAAAHAAgACQANABIA
GAAcABkAGQAVABMAFQAcACAAJgAgAAkA3/+w/6H/s//G/83/3P/x//n/+f8BAAAA9v/x
//D/7P/t//X/+////wAA//8BAP//AQAEAAMAAQAFAAgACAAHAAcABwAHAAcABQADAAMA
BQAFAAUABQAGAAMAAwAEAAEAAwAFAAcACQALAA0ADQANAAsACwALAAsACgAJAAgABwAJ
AAsADQAOAA4ADwAPAA0ADgAQABIAEwAPAAsACQAIAAkACgAPABEAEQAQABAADwASABMA
FAAXABgAGQAZABkAGgAbAB4AHwAfAB8AHgAeAB8AIgAiACMAIgAkACQAJAAlACUAJgAn
ACkAKQApACkAKAAnACYAJQAmACYAJgAkACYAJQAjACIAHwAcABoAGAAYABgAGQAcABoA
GgAYABgAFQAUABQAFAARABEAEAARAA8ADwAOAAsACgAKAAsADAAMAA4ADgAOAA0ADAAL
AAgACgAKAAsACwALAAsACwAJAAoACgALAA0ADAANAA0ADgAPABAAEQASABEADwALAAkA
CAALAAoACgAQABQAFwAZABcAGQAdAB8AHgAgAB8AHQAiACMAJQAnACQAIQAfAB8AIAAg
AB8AHwAfACAAIgAkAB8AGQASAA8ADwAPABIAEgATABMAEwARAA8ADwAPAA8ACwAIAAgA
BwAKAAsACwALAAcABwAHAAcACQAGAAYABgAGAAYACQAKAAsADAAJAAgABwAGAAYABgAG
AAYABAAEAAQABAAFAAYABwAIAAkACgALAAwACwAKAAkACAAKAAoACgAKAAoACgAKAAoA
DQAOAA==
         </WaveFormData>
      </LeadData>
      <LeadData>
         <LeadByteCountTotal>10000</LeadByteCountTotal>
         <LeadTimeOffset>0</LeadTimeOffset>
         <LeadSampleCountTotal>5000</LeadSampleCountTotal>
         <LeadAmplitudeUnitsPerBit>4.88</LeadAmplitudeUnitsPerBit>
         <LeadAmplitudeUnits>��V</LeadAmplitudeUnits>
         <LeadHighLimit>2147483647</LeadHighLimit>
         <LeadLowLimit>268435456</LeadLowLimit>
         <LeadID>V1</LeadID>
         <LeadOffsetFirstSample>0</LeadOffsetFirstSample>
         <FirstSampleBaseline>0</FirstSampleBaseline>
         <LeadSampleSize>2</LeadSampleSize>
         <LeadOff>FALSE</LeadOff>
         <BaselineSway>FALSE</BaselineSway>
         <ExcessiveACNoise>FALSE</ExcessiveACNoise>
         <MuscleNoise>FALSE</MuscleNoise>
         <LeadDataCRC32>1830632148</LeadDataCRC32>
         <WaveFormData>
+//7//v/+//8//3//v/+//z//v/+//7/AAAAAP/////9//3//f/+/wAAAAABAAEAAAAA
AAAAAQAAAP///v/9/wEAAAACAAQABgAFAAYABwAJAAkACQAOABsALQA/AD8ALQAWAAUA
+f/y/+z/3f/E/6n/mf+T/5n/qf+1/7r/w//Q/9z/6P/z//r//v8DAAUABgAHAAcABwAF
AAUABQAFAAcACAAIAAgACAAIAAgACAAFAAUABQAFAAUABQAFAAYABgAGAAYABgAGAAcA
BwAHAAkACQAJAAkACAAIAAcABgAHAAkACgALAAsACwALAAsADAANAA0ADQAPAA8ADwAP
AA4ADQAPAA4ADwAPABAAEAARABEAEQASABAAEQARABEAFAAVABcAGAAYABcAFgAXABUA
FQAVABUAFAATABMAFAASABEAEQAPAA8ADwAQABAADgAOAA0ADQAOAA0ACwAKAAgACAAH
AAcABQAFAAUAAwADAAIAAgADAAEAAAAAAP///f/9//3//f////7//v/+//3//P/6//j/
+v/6//r/+v/8//v/+//8//r/+v/7//v/+P/4//j/+f/5//j/+P/4//n/+v/7//z/+//5
//j/9//6//r/+v/6//r/+v/5//n/+P/5//n/+f/6//z//f///wEA///+////AAABAAIA
BAADAAEAAQD///3/+//5//f/9P/x//D/7f/s/+r/6P/p/+j/5//n/+r/6//r/+3/6//r
/+z/7//w//L/8//0//L/8v/z//X/9//3//f/9//3//b/9v/3//f/9v/2//X/+P/5//r/
+//7//v/+//7//n/+f/5//n/+v/7//v//P/9//z/+//6//v/+//8//3/+//7//z//P/8
//3//f/8//7//v///////f/9//3//f8AAAAAAAAAAAEABAAFAAMABQAFAAgAEwAjADMA
OwAzACAACwD7//T/8P/n/9T/uf+j/5f/l/+j/7H/uv+//8r/1v/g/+v/8v/4//v///8C
AAMAAwADAAUABQAFAAUAAwAEAAQABAAGAAYABgAGAAMAAwADAAMAAwADAAMABAAEAAQA
BAAEAAQABQAFAAUABgAHAAgACQAIAAgABwAGAAcACQAKAAsACQAJAAkACQAKAAsACwAL
AA0ADQANAA0ADAALAA0ADAAMAA0ADwAQABEAEQARABIAEgATABMAEwAVABUAFgAWABYA
FQAUABUAEwATABMAEwATABMAFAAWABQAEwATABEAEQARABIAEgAQABAADwAPAA4ADQAL
AAoACgAKAAkACQAJAAkACQAHAAcABgAGAAcABQAEAAQAAwAFAAUABQAFAAMAAgACAAIA
AgACAAEAAAACAAIAAgACAAEA///+//7/AAAAAAEAAQACAAIAAgADAAEAAAAAAAAAAQAC
AAMABAADAAEAAAD//wEAAgADAAQABAAEAAMAAwAEAAUABQAFAAcACAAKAAkACgAIAAgA
CAAIAAkACQAIAAkABgAFAAQAAwABAP7/+//6//v/+v/4//b/9P/y//D/7//z//X/9v/5
//j/9//3//n/+f/6//r/+v/8//z//f//////////////AAAAAAEAAwADAAIAAgABAAEA
AQABAAEAAwAFAAcACQAHAAcABwAHAAcABwAGAAYABgAGAAYABgAGAAUABQAFAAYABwAJ
AAoACAAHAAUAAgAFAAYACAAJAAcABwAHAAcACgAIAAgACgANAA4ADwARABEADQAMABUA
JQA3AEUAQwA0ACEAEQAIAAYA///u/9v/zf+//7H/rf+1/8D/x//Q/9r/5v/v//r/AgAD
AAUABwAJAAoACwAOAA8AEAARABAAEAAPAA4AEAAQABAAEAANAA0ADQANAA8ADwAPABAA
EAAQABAAEAAOAA8ADwAPABAAEQASABMAEgASABEAEAASABMAEwATABEAEQARABEAEAAR
ABEAEQASABMAFAAVABcAFwAaABoAFgAVABUAFAAXABcAFwAYABgAGQAZABkAGwAbABwA
HAAbABsAGwAdABsAGwAbABsAGwAbABwAHgAdABsAGgAXABgAFwAXABYAFQAUABIAEQAQ
AA8ADQAMAAsADAAMAA0ACgAJAAgABQAIAAgACQALAAkACAAIAAcABwAHAAcABwAJAAoA
DAAOAAsACgAIAAYABAAEAAQABAAGAAUABQAGAAYABgAHAAcABwAIAAkACwAIAAYABQAE
AAcACAAJAAoACQAHAAYABQAEAAQABAAEAAcACAAIAAkACQAJAAgABwAFAAgACgAMAA4A
DgAOAA4ADAALAAkACQAKAAkACAAHAAEA/v/7//r/+//6//j/9v/1//T/8//z//T/9f/1
//f/+P/5//v////8//z/+//6//z//P/9////AwADAAMAAwABAAAAAAABAAMABAAGAAcA
BgAFAAQAAwAGAAcACAAJAAkACQAJAAkACQAJAAgACAAJAAgABwAGAAYABQAFAAUACAAJ
AAsADAAMAA0ADQAMAAwADAANAA0ACwALAAsACwAIAAgACgAMAA8AEgATABMAEQAPAA4A
FwApAD0ARQBBADAAGwAJAAYADAADAOr/0//F/7n/r/+v/7v/xv/L/9L/3P/k//H//P8C
AAkADQAMAA0ADQANAA8ADwAPAA8AEAASABMAFAARABAADwAOAA0ADQANAA0ADwAPAA8A
EAAQABAAEAAQABAAEQARABEADwAPAA8ADwARABIAEgASAA8ADwAOAA0AEAARABIAEwAT
ABMAEgARAA8ADwAPAA8AEQARABQAFAARABEAEgASABMAEwATABQAFAAVABUAFQAUABMA
EwASABUAFQAVABcAEwATABMAEwASABEAEQASABIAEQARAA8ADAALAAsACgAKAAoACQAJ
AAcABQACAAAA//8AAAAAAQADAAMAAwABAP///v/+////AAAAAAEAAQD+//3//P/7//z/
/P/9//7/AAAAAP///v/+//7//v/+/wAA/////wAA///+//7//f/8//z//P/9/////v/+
//7//P/8//z//P/8//v/+//7//z//P/8//z//v/+//3//f/+/////////wEAAgAAAAEA
AgAEAAQABAAEAAIAAQD//////v/9//z/+//3//T/8f/w/+//7v/s/+r/6//q/+n/6f/q
/+v/6//t/+//7//w//P/8//0//T/9P/z//L/8v/z//b/9//4//n/+f/4//j/+f/5//j/
+P/3//n/+f/5//n/+P/5//r/+//8//3//v////3//f/8//z/AAAAAAAAAAAAAP//////
//3//f/+//7//v///////v/8//z//f/9////////////AAAAAAQABgAFAAQABQADAP//
AQAOAB0ALwA7ADUAJQASAAMA/f/8//T/4f/K/7f/q/+j/6P/q/+3/77/w//M/9j/4P/p
//L/+v///wMABAAFAAUABQAEAAMAAgABAAMABgAIAAoABwAGAAUABAADAAMAAwADAAQA
BQAGAAgABgAGAAYABgAGAAcABwAHAAUABQAFAAUACAAKAAsADAALAAsACgAJAAcABwAH
AAcACgALAAsACwAMAA0ADgAPAAwACwANAAwADAANAA8AEAAPAA8ADwAQABEAEwAUABUA
EgARABEAEAAPAA8ADwARABIAEwAUABUAEgARABEAEgAQAA8ADwANAA4ADQANAAwADAAM
AAsACwAIAAcABQAEAAIAAgABAAEAAQABAAEA//8BAAAAAAABAAAA/v/9//v//P/9//7/
///9//z//P/8//7//v/9//z/+v/6//r/+v/8//v/+//8//3//v8AAAEA///+//3//f/9
//z//P/8//r/+v/6//r/+//7//z//f8AAAAAAAAAAP7//P/5//f/+f/7//z//f/9//7/
/v///wEAAQAAAAMABAAFAAYABQADAAAA//8AAP///v/9//n/9v/z//L/8//y//D/7v/s
/+r/6P/n/+j/6f/p/+v/7P/t/+//8//1//b/9v/2//X/9P/0//X/+f/5//n/+f/5//j/
+P/5//r/+v/7//v//f/9//3//f/9//3//f/9/////////////f/9//z//P8AAAAAAAAA
AAIAAQABAAEA/v/9//3//P/9////AAAAAAAAAAABAAEAAwADAAMAAwAEAAQABAAEAAMA
BAAHAAkACQAHAAwAGwArADkAOwAtABgACQD///r/9P/l/8r/r/+f/5X/l/+n/7P/uP+/
/87/3P/m//H/+P/+/wUABwAIAAkACQAJAAkACQAJAAkACQAKAAoACgAIAAgACAAIAAUA
BQAFAAUACAAJAAoADAAMAAwADAAMAAsACwAKAAkACQAJAAkACQAHAAgACAAIAAkACwAM
AA0ADwAPAA8ADwAOAA8ADwAPAA8ADwAPAA8ADwAPABIAEgATABMAFAAUABMAEwATABQA
FgAXABcAFwAVABUAFgAWABkAGQAZABsAGwAbABsAGwAZABcAFgAWABYAFQAVABMAFAAT
ABMAEgAQABAADwAPAA8ADwAOAA4ACwAKAAgABwAIAAkACgAJAAYABAADAAMAAwACAAIA
AQADAAMAAwADAAAA/v/9//z//f/+//7//v8AAAAAAAAAAP///f/8//z//v/+///////8
//z//P/9/////v/+//7//v/+//7//v/+//3//f/9/wAAAAAAAAAA///+//z/+//9////
AAABAP//AAAAAAEAAQADAAMAAwAEAAQABAAEAAQABAADAAEAAQACAAEAAAD///r/9v/y
//D/7//u/+z/6v/s/+z/7P/t/+7/7//v//H/8//z//T/9//2//b/9f/0//b/9v/3//n/
+f/5//n/+f/3//b/9v/3//v//P/+/////v/9//z/+//8//3//v///////////////f/9
//z//P/+//7//v/+//7//f/9//3//f/9//7//v/+///////+/wAAAAABAAEAAQABAAEA
AQACAAIAAgAAAAEABAAHAAkACQALABAAHwAzAEEAPQApABYABwD9//b/7P/T/7b/n/+V
/5P/n/+v/7n/vP/F/9L/3v/q//X/+v8AAAUACQAIAAkACQAJAAgABwAGAAUABQAGAAYA
BgAGAAYABgAGAAYABwAIAAkACAAHAAYABgAIAAgACAAIAAgACQAJAAkACQAJAAkACQAL
AAwADAAMAAsACwAKAAkACwALAAsACwAOAA8ADwAPAA4ADQAMAAsADQANABAAEAAPAA8A
EAAQABEAEQARABIAEgATABMAEwATABMAFAAUABUAFQAVABcAFQAVABUAFQAUABMAEwAU
ABUAFQAWABUAEwARABAADgAPABAAEAARAA4ADQALAAoABgAGAAUABQAFAAUABQADAAEA
AAAAAAEAAwACAAIAAQD///////////3//P/8//z//v/+//3//P/6//r/+v/6//r/+f/5
//r//P/8//3//f/6//r/+v/7//v/+v/6//r/+v/6//r/+v/8//v/+//7//z//P/8//z/
/P/8//v/+//6//v/+//7//v//P/8//3/BwAFAAMAAwAAAAAAAAAAAAAAAgABAP/////9
//v/+f/3//P/8P/t/+z/6//q/+j/5v/n/+b/5f/l/+n/6//s/+//7//v//D/8//y//L/
8f/w//P/9P/2//n/+v/5//j/9//1//T/9P/1//j/+P/5//n/+f/5//n/+f/6//v//P/9
//v/+//7//v/+f/5//j/+P/7//z//f/+//z/+//7//v//v///wEAAgD//////v/8//z/
/P/9//3///////////8AAAAAAAACAAUACAAJAAkABwAHAAwAHQAzAEEAOwAnABQAAwD3
//D/5v/R/7b/of+Z/5n/o/+v/7f/vP/F/9L/3v/u//n//P8AAAUABQAFAAUABAADAAQA
BQAGAAcABQAGAAYABgAGAAYABgAGAAcABwAHAAcABQAFAAUABgAHAAgACQAKAAkACQAI
AAcABwAHAAcABwAIAAoACwAMAAsACwAKAAkADAANAA4ADwANAA0ADAALAAkACQAJAAkA
CgALAA8AEAANAA0ADgAOABEAEQARABIAFAAVABUAFQAVABUAFgAWABcAFwAXABkAFQAV
ABUAFQAVABUAFgAYABgAFwAXABUAFAATABMAEgAUABQAEwATABAADwANAAwADAAMAAsA
CwAJAAkACQAHAAUABAAEAAUABQAEAAQAAwADAAMAAwADAAMAAgACAAIAAgACAAEAAAAA
AAAAAAAAAAEAAQACAAQAAQAAAAAA//8AAAAAAAABAAEAAAAAAAAAAAAAAAAAAAACAAEA
AQABAAEAAAD///7/AQACAAIAAwADAAMAAgABAAIABAAFAAcACwAMAAwADAAMAAwACwAJ
AAYABQAGAAUABAADAP3/+v/3//b/9//2//T/8v/z//L/8f/x//P/8//y//P/9f/1//b/
+f/3//j/+P/4//v//P/+/wEAAQABAAEAAQAAAP7//f/9/wAAAAABAAEAAQABAAEAAQAE
AAUABgAHAAQAAwACAAEAAgADAAMABAAHAAgACQAKAAcABQAEAAMABgAHAAkACgAJAAkA
CAAGAAYABgAHAAcACAAJAAoACwAIAAYACAAMAA0ADgARABEAEQANAAwAFQAjADUAQQBB
ADIAIQARAAgACAADAO7/0//D/7n/sf+t/7X/wP/F/8z/1v/k//P/+P/+/wMABwAKAAsA
CwALAA4ADwAQABEADwAQABAAEAAOAA4ADgAOAA8ADwAPAA8ADgANAAwADAANAA4ADwAQ
AA4ADwAPAA8ADQANAA0ADQAOABAAEQASABAAEQARABEAEQARABEAEQAUABUAFQAVABQA
EwASABEAEwATABYAFgAVABUAFgAWABcAFwAXABgAGAAZABkAGQAXABcAGAAYABoAGwAc
AB8AGgAZABgAFwAYABcAFwAYABgAFwAXABUAFAATABMAEgAQABAADwAPABAADwANAAwA
CgAKAAkACQAJAAkACQAHAAkACAAIAAkACQAIAAgABwAJAAkACQAJAAgABgAFAAQABQAG
AAYABgAEAAQABAAEAAYABQAFAAYABAAEAAUABQAGAAYABgAHAAcABgAGAAYABAAEAAQA
BAAFAAUABgAHAAgACAAIAAgABQAEAAIAAQAEAAUABQAFAAYACAAJAAsADQAKAAoACgAK
AAoACgAJAAcABwAGAAUABAADAAEA/v/7//r/+//6//j/9v/z//L/8f/x//T/9f/1//f/
9//3//j/+//6//r/+f/4//n/+v/8////AQABAAEAAQD///7//v///wAAAAABAAEAAQAB
AAEAAQACAAMABAAFAAUABQAFAAUAAwADAAIAAgAHAAgACQAKAAkABwAGAAUABQAFAAYA
BgAIAAkACQAIAAYABgAHAAcABwAHAAcABwAIAAgACgAKAAsACgANAA0ADQALAA4AGQAp
ADkAPwA1ACQAFQAHAAYACAD//+b/zf+7/7H/q/+t/7f/wv/H/8r/0P/e/+v/+v8CAAUA
CQAJAAkACAAHAAkACQAJAAkACwAMAAwADAAKAAoACgAKAAoACwAMAA0ACgAJAAgACAAI
AAgACAAIAAsADQAOAA8ADQALAAkABwAIAAoACwAMAAoACwALAAsACwALAAsACwAMAA0A
DQANAA0ADQANAA0ACwALAA4ADgAOAA8AEQASABIAEQAQABAAEAARABEAEQARABEAEgAS
ABMAEwATABUAEwATABMAEwAQAA8ADwAQABIAEQARAA8ADAALAAsACgAKAAoACQAJAAgA
BwAFAAQAAgACAAEAAQADAAMAAwABAP///v/+////AQAAAAAA/////////////wAAAAAB
AAIAAAAAAP///v8AAAAAAAAAAP7//f/9//7//P/8//3//f/8//z//P/9/wAAAAABAAIA
AQAAAP///v/+//3//f/9/wAAAAAAAAAA/v/+//3//f/+/////////wEAAgACAAMA//8B
AAUABQAEAAMAAgABAAAAAwADAAIAAwAAAP///v/9//f/9P/x//D/8f/w/+7/7P/r/+r/
6f/p/+z/7f/t/+//8f/x//L/9f/0//T/8//y//L/8v/z//X/+f/5//n/+f/3//b/9v/3
//r/+v/7//v/+v/5//j/9//5//v//f////3//f/9//3///////7//v/+//7//v/+//z/
+//7//v//f/9//7//v8AAAEAAQAAAP3//P/8//v//f/9//3//f/8//z//v8CAAUABgAH
AAcAAwD//wQAEwAlADcAOQArABgABQD5//j/+P/p/87/uf+t/6X/of+p/7P/uP+//8T/
zv/c/+n/+P/+/wEAAwADAAMAAgABAAIAAwAEAAUABQAGAAYABgAEAAQABAAEAAQABQAG
AAcABgAFAAQABAAEAAQABAAEAAYABwAHAAcABgAFAAQAAwAGAAgACQAKAAkACQAIAAcA
BwAHAAcABwAKAAsACwALAAoACQAIAAcACAAJAA0ADgALAAsADAAMAA8ADwAPABAAEAAR
ABEAEQARABEAEgASABUAFQAVABcAFAATABIAEQAQAA8ADwAQABIAEQARAA8AEAAPAA8A
DgANAAwACgAJAAYABQADAAIAAwAEAAQABQADAAMAAwABAP///v/+////AQAAAAAA///9
//3//f/9/////v/+//7/AAAAAP///v/9//z/+//6//v/+//8//7//f/8//z/+//8//z/
/P/9//7//v///wAA/f/8//v/+v/8//v/+//7//r/+v/6//r//P/8//v/+//8//3//f/9
//v//P/8//3/AQABAAEAAQAAAAIABAAEAAQABAACAAEA//////3/+//5//f/9P/y//D/
8P/v/+7/7P/q/+f/5v/l/+X/6v/r/+v/7f/t/+3/7v/x//H/8v/y//L/9P/0//X/9//3
//f/9//3//n/+P/4//n/+f/4//j/9//6//v//P/9//3//f/9//3//f/9//3//f/+////
//8AAP///v/9//z//v/9//3//f//////AAAAAP/////+//z//v/+////////////////
/wAAAAACAAQABQAGAAkABwADAAUAEAAlADkARQA9ACUAEAD///P/6v/i/8//tP+h/5f/
lf+h/63/s/+6/8X/0v/e/+z/+f/+/wAAAwAFAAYABwAHAAcABwAHAAcABwAGAAYABQAE
AAYABgAGAAYABgAHAAgACQAJAAkACQAKAAwADAAMAAwACwALAAoACQALAAsACwALAAkA
CgAKAAoACAAJAAkACQAMAA0ADgAPAA0ADQAMAAsADQANAA0ADQAPAA8AEgASABEAEQAS
ABIAFQAVABUAFgAUABUAFQAVABUAFQAWABYAGQAZABkAGwAYABcAFgAVABUAFQAWABgA
FgAVABUAEwATABMAFAAUABIAEgARABEAEAAPAA0ADAAKAAoACQAJAAcABwAHAAUABwAG
AAYABwAGAAQAAwABAAEAAQABAAEAAQAAAAAAAAAAAAAA///+////AAABAAIAAQD///7/
/v/+//7//////wAAAAAAAAEAAAD+//3//P/9//7///8AAP7//f/9//3//v/+//7//v8A
AAAA///////////+//3//f/+//7///8BAAEAAQABAAQAAgACAAMABAAFAAYABAADAAEA
AQAAAP///v/9//v/+P/1//T/8f/w/+7/7P/r/+r/6f/p/+r/6//r/+3/7f/t/+7/8f/z
//T/9P/0//T/9P/1//f/+f/5//n/+f/5//j/+P/5//r/+v/7//v/+//7//v/+//6//v/
/P/9/////////////f/9//z//P/+//7//v/+//7//f/9//3/+//7//z//P/9////AAAA
AP7//v///////f/9//3//f/+/wAA/v8AAAMABAAFAAcACQAJAAwAFwAlADUAPQAxABoA
CQD9//T/7v/h/8j/q/+X/4//l/+n/7f/vP/B/8z/2P/k/+3/9v/8/wEAAwACAAMAAwAD
AAMAAwADAAMABQAGAAYABgAGAAYABgAGAAMAAwADAAMABQAFAAUABgAGAAYABgAGAAgA
CQAJAAkABwAHAAcABwAHAAgACAAIAAkACwAMAA0ACgAJAAgABwAJAAsADAANAAsACwAL
AAsACwALAA4ADgAPAA8AEAAQAA8ADwAPABAAEgATABMAEwATABMAFAAUABMAEwATABUA
FQAVABUAFQAUABMAEwAUABQAEwATABEAEgARABEAEAAQABAADwAPABAADwANAAwACAAI
AAcABwAHAAcABwAFAAUABAAEAAUAAwACAAIAAQADAAMAAwADAAAA/v/9//z//f/+//7/
/v/+//7//v/+//z/+//7//z//P/8//3//f/8//z//P/9//7//v///wAA///+//3//P/8
//v/+//7//3//v///wAA/v/+//3//f/+////////////AAAAAAEA/////wEABQAIAAYA
BgAGAAYABgAFAAMAAwADAAMAAwADAP7/+v/2//T/8f/w/+7/7P/t/+z/6//r/+z/7f/t
/+//8f/x//L/9f/3//j/+P/4//n/+v/8///////9//v/+f/7//r/+v/7//7//v//////
//////////8AAAEAAgADAAMAAwADAAMAAgABAP///v8BAAIAAwAEAAQAAwADAAMABAAF
AAcACAAHAAcABgAEAAQABAAFAAUABwAHAAcABwAIAAYABAAGAAsADAANABMAFQAPAA4A
FwAjADMAPwA/ADAAHQANAAQABAD9/+j/0f+//7P/q/+t/7f/wv/H/8r/0v/e/+v/9v8A
AAkADQANAA0ADAALAA0ADQANAA0ADwAQABAAEAAPAA4ADQAMAA0ADQANAA0ADQANAA0A
DgAMAAwADAAMAA0ADwAQABEADwAPAA8ADwARABIAEgASABIAEwATABMAEQARABEAEQAT
ABUAFgAXABQAEwASABEAEwATABYAFgAYABkAGwAcABwAGwAaABoAHAAdAB0AHQAcABsA
GwAaAB0AHQAdAB8AGwAbABsAGwAYABcAFwAYABkAGQAaABkAFwAVABQAEgATABQAFAAV
ABYAFQATABIADgAOAA0ADQAPAA8ADwANAA0ADAAMAA0ACwAKAAoACQAHAAcABwAHAAgA
CAAJAAoACgAKAAkACAAGAAYABgAGAAgABwAHAAgABgAGAAcABwAEAAQABAAFAAYABgAH
AAgABgAGAAYABgAIAAcABwAHAAcABgAFAAQABgAGAAUABQAIAAkACQAJAAcACgAMAA0A
DAAOAA4ADgAOAAwACwAJAAkACgAJAAgABwAEAAIAAAAAAP7//P/5//b/9//2//X/9f/1
//X/9P/1//f/9//4//v//P/+////AAD///7//v///wMAAwADAAMAAQAAAAAAAQAEAAQA
BQAFAAUABQAFAAUABAAFAAYABwAHAAcABwAHAAcABwAGAAYACAAIAAgACAAKAAkACQAJ
AAgABwAHAAYABwAJAAoACgAJAAgACAAHAAkACQAJAAkADgAOAAwADgANAAoADQARABEA
DQAQABcAIQAvAD8AQQA4ACkAFwAKAAwADQD6/+H/0f/B/7X/r/+z/8D/y//Q/9T/3P/p
//T/AAAHAAkACwANAA4ADwAPAA8ADwAPAA8AEAAQABAAEgASABIAEgARABEAEQARABMA
EwATABQAEwASABEAEAARABMAFAAVABMAEwATABMAEwAUABQAFAAUABUAFQAVABUAFQAV
ABUAFAAVABUAFQAVABUAFQAVABMAEwAWABYAFgAXABkAGgAaABkAGAAYABgAGQAZABkA
GQAZABoAGgAaABkAGAAZABgAGQAaABsAGAAXABcAGAAaABkAGQAXABQAEwATABIAEQAQ
AA4ADQAPAA8ADgAOAAoACgAJAAkACwALAAsACQAHAAYABgAHAAkACAAIAAcABwAHAAcA
BwAHAAYABgAGAAYABgAFAAQABQAGAAcACAAHAAUABAAEAAQABAAFAAUABAAEAAQABQAG
AAYABwAIAAYABgAGAAYABQADAAIAAQAEAAQABAAEAAQABAADAAMABAAFAAUABQAJAAoA
CgAFAAQABQAGAAcACAAKAAkABwAHAAYABQAEAAMA///8//n/+P/1//T/8v/w/+7/7P/q
/+n/7v/v/+//8f/w/+//7//x//P/9v/4//r/9//2//b/9//3//f/9//3//r/+v/7//3/
+//6//r/+f/6//v//P/9//7///8AAAEAAAD///7//f/+//////8AAAAAAAAAAAAAAQAB
AAIAAwACAAEAAQAAAAIAAwADAAIABAAEAAUABQACAAEAAAD//wIAAgAEAAgABwAGAAkA
CwAHAAUACAATACcAOQA/ADMAHgALAAEAAgAEAPX/4P/L/7v/r/+p/6n/tf/A/8X/zP/a
/+L/6f/2//7/AQAFAAgACQAJAAkACQAJAAkACQAJAAoACgAKAAsADAANAA4ACgAJAAgA
BwAJAAkACQAKAAoACgAKAAoACgALAAsACwANAA0ADQANAAsADAAMAAwACgALAAsACwAL
AAsACwALAAoACwALAAsADQAPABEAEwASABEAEwASABEAEQASABIAEwATABMAFAATABMA
EgARABQAFQAXABgAGAAXABYAFwAXABcAFwAXABUAEwASABIAFAATABMAEQASABEAEQAQ
AA8ADgAMAAsACAAHAAUABAAEAAQAAwADAAMAAwADAAEAAwACAAIAAwABAAAAAAD//wAA
AQACAAMAAwACAAIAAgAAAAAA///+////AAABAAIA///9//z//P///wAAAgADAAIAAgAC
AAMAAgAAAP///v8BAAIAAwAEAAIAAQABAAEAAgACAAIAAgADAAQABAAFAAQAAwABAP//
//8AAAAAAQADAAMAAwADAAUABgAHAAgACAAHAAYABQAGAAUAAwABAAAA/v/8//v/+f/3
//T/8P/w//D/7v/w/+7/8P/w//D/8P/x//L/8//0//b/9//4//b/9v/2//X/+P/6//v/
/P/+//7//v/+//7//v/+//7/AgAEAAEAAAD///7/AAAAAAAAAAABAAIAAwAEAAMAAgAB
AAAAAgACAAIAAgAEAAQABAAEAAIAAgACAAIAAwAEAAUABgAEAAQABAAEAAIAAgACAAIA
BQAGAA==
         </WaveFormData>
      </LeadData>
      <LeadData>
         <LeadByteCountTotal>10000</LeadByteCountTotal>
         <LeadTimeOffset>0</LeadTimeOffset>
         <LeadSampleCountTotal>5000</LeadSampleCountTotal>
         <LeadAmplitudeUnitsPerBit>4.88</LeadAmplitudeUnitsPerBit>
         <LeadAmplitudeUnits>��V</LeadAmplitudeUnits>
         <LeadHighLimit>2147483647</LeadHighLimit>
         <LeadLowLimit>268435456</LeadLowLimit>
         <LeadID>V2</LeadID>
         <LeadOffsetFirstSample>0</LeadOffsetFirstSample>
         <FirstSampleBaseline>0</FirstSampleBaseline>
         <LeadSampleSize>2</LeadSampleSize>
         <LeadOff>FALSE</LeadOff>
         <BaselineSway>FALSE</BaselineSway>
         <ExcessiveACNoise>FALSE</ExcessiveACNoise>
         <MuscleNoise>FALSE</MuscleNoise>
         <LeadDataCRC32>1147673673</LeadDataCRC32>
         <WaveFormData>
6f/q/+r/6v/q/+v/7P/t/+3/7f/t/+3/7//v/+//7//t/+z/7P/s/+7/7v/u/+//7//u
/+7/7v/s/+z/7P/t/+//7f/v/+//6v/m/+T/6//5/wcAFQAyAGIAmQDQAAQBKgFIAV0B
XwFKAR8B2QCAADEA9P/I/6n/kP+B/4j/n/+w/77/y//Y/+H/5//t/+7/8P/x//H/8f/w
/+//7v/t/+//8f/y//P/8//z//P/9f/0//L/8f/y//T/9P/0//X/9v/2//b/9v/1//X/
9f/2//j/+f/6//r/+v/6//n/+P/8//3///8AAP//////////AAABAAEAAQADAAMABAAG
AAQABAAFAAUABwAJAAoACgALAAsADAANAA4ADwAQABEAEwATABMAEwATABIAEwASABEA
EQARABEAEQAQABAAEAAOAA4ADgAOABAAEAAPAA8ADgAOAA4ADwANAAwACwALAAoACgAJ
AAkACgAKAAgACAAIAAcABgAGAAUAAwABAP7//v/9//3/+//7//n/+P/3//b/9v/1//T/
9P/z//P/8//1//T/9P/0//T/9P/0//T/8v/x//D/7v/w//D/8P/v//H/8v/y//H/7v/u
/+7/7v/u/+7/7v/u/+7/7v/u/+3/7f/t/+3/7f/w//H/8v/y//X/9P/0//b/9v/2//b/
9//3//f/9//3//f/9//3//f/9v/1//T/8//z//L/8f/w/+7/7v/u/+//7//v/+7/7P/r
/+v/7f/u/+//8P/x/+3/7f/t/+3/7f/t/+z/6//p/+n/6v/r/+r/6f/o/+b/6f/q/+v/
7P/q/+r/6//r/+r/6v/q/+n/6//r/+v/6//p/+n/6f/p/+r/6//s/+z/6//r/+v/6v/q
/+r/6//r/+z/7P/s/+z/6v/q/+v/6//t/+3/6//o/+T/4v/l/+3/+/8LACAASAB9ALQA
6gAWATQBSwFTAUQBIQHnAJYAQwACAND/sf+Y/4P/gP+R/6b/sv+//87/1//f/+X/6v/s
/+3/7f/t/+3/7f/t/+3/7P/t/+3/7f/u/+//8P/z//H/8P/w//L/8v/y//L/8//0//T/
9P/0//X/9f/1//b/+P/5//r/+v/6//r/+f/4//z//f///wAA/v///wAAAQACAAMAAwAD
AAUABQAGAAgABwAGAAYABQAHAAkACgAKAAsACwAMAA0ADgAPABAAEQATABMAEwATABQA
FAAWABYAFwAXABcAFwAZABgAGAAYABYAFgAWABYAGAAYABcAFwAYABgAGAAZABcAFgAV
ABUAFgAWABUAFQAWABYAFAAUABIAEQAQABAADQALAAkABgAGAAUABQADAAEA///+//3/
/P/8//v/+v/4//f/9//3//X/9P/0//T/9v/2//b/9v/3//f/9//2//T/9P/0//P/9P/2
//f/9//1//T/8//y//T/9P/0//T/8v/y//L/8f/z//P/8//z//j/+f/4//b/+P/4//j/
+P/4//r/+//8//3//f/9//3//f/9//z/+//6//v/+//6//n/9//0//P/8v/0//X/9v/2
//X/8//y//P/8//z//P/8//z//P/8//z//H/8f/w/+//7v/v//H/8//w/+//7v/s/+7/
7v/u/+7/7v/u/+//7//w//D/8P/v/+//7//v/+//7//v/+//7//v/+//7//u//D/8f/y
//L/7//u/+7/7f/t/+7/7//w/+7/7v/v/+//8f/x//H/7v/q/+j/6f/z/wEADQAgAEYA
eQCyAOwAHAE4AU8BWQFKASUB6QCWAEEAAgDU/7H/kv97/3r/j/+i/7L/w//Q/9v/4//p
/+z/8P/x//H/8f/y//P/9P/1//T/9f/1//X/9v/3//j/+//4//b/9f/2//f/+P/5//v/
/P/8//z//P/7//v/+//8//7///8AAAAA//8AAAAAAAADAAMABAAEAAQABQAGAAcABgAH
AAcABwAIAAkACwAOAA4ADgAPAA8ADQAPABAAEAARABEAEgATABQAFQAWABcAGQAZABkA
GQAYABgAGgAaABoAGwAcAB0AHgAeAB8AIAAeAB4AHgAeACAAIAAfAB8AHAAcABwAHQAd
ABwAGwAbABoAGgAZABkAFwAWABMAEgARABEAEQASABEADwANAAoACAAHAAcABQAIAAcA
BwAHAAMAAgAAAP7//P/7//v/+//7//r/+v/6//r/+v/6//r/+//7//v/+v/5//j/9//1
//b/+P/5//n/9v/2//b/9v/2//b/9v/2//j/+P/4//f/9//3//f/9//4//v//P/8//3/
/v///wAA//////////8BAAEAAQABAP///v/9//z//f/9//z/+//6//j/+P/4//n/+f/5
//j/+P/3//f/+f/3//f/9//3//f/9//3//f/9//3//b/9f/z//P/9P/1//f/9//3//b/
9f/0//P/8v/z//T/9v/3//b/9v/2//X/9//3//f/9//2//X/9P/z//P/8//z//L/8//1
//f/+P/2//b/9//3//j/+P/4//j/+P/4//n/+f/1//X/9f/0//L/8v/1////CQAVACoA
VACJAMQA/AAoAUYBXQFhAVIBMQHzAJgAPQD8/87/rf+Q/3//hv+b/67/uv/H/9b/4//t
//X/+P/4//n/+f/5//v/+//7//v//v/////////+//3//P/9//3//P/8//7//P/8//z/
/f8AAAAAAAAAAAMAAwADAAQAAwADAAMAAgAFAAYABgAGAAYABQAFAAQABQAHAAkACwAK
AAsACwALAAoACQAJAAoACwAMAA4ADwAOAA8ADwAOABEAEQASABMAFAAVABYAFwAVABUA
FQAVABgAGAAaABoAGQAZABkAGQAZABgAGAAYABgAGAAYABgAFgAWABUAFQAWABYAFgAX
ABYAFAASABEAEgASABEAEQASABIAEAAQAAwACwAKAAoADAALAAoACAAFAAMAAgD//wEA
///+//3//v/+//3//P/6//n/+f/5//n/+P/4//j/9v/2//b/9v/1//X/9f/0//b/9v/2
//X/8//0//T/8//0//T/9P/0//P/8v/x//D/8f/y//P/8//z//P/8//z//T/9f/4//j/
+P/6//r/+v/6//n/+f/5//n/+//7//v/+//5//j/9//2//X/9f/0//P/9P/y//L/8v/z
//P/8//y//T/8//z//X/9P/z//L/8f/v/+//7//v//H/8f/w/+//7f/t/+7/7//t/+3/
7f/s/+z/7P/s/+z/7P/s/+3/7f/w//D/8P/v/+3/7f/t/+3/7f/t/+3/7f/t/+3/7f/s
/+z/7f/u/+7/7v/u/+//7//u/+7/7v/u/+7/7v/v/+//7f/r/+v/6v/m/+j/8//7/wMA
FwA+AHIAqQDiABABMAFMAV0BVQE0AfsAqQBKAAMA0v+s/5H/fP97/47/n/+s/7z/yf/S
/9//5//r/+7/8v/z//P/8//y//H/8P/v//P/9f/2//f/9v/1//T/9f/1//T/9P/2//b/
9v/2//f/9v/2//b/9v/5//n/+f/6//j/+f/6//r//P/+////AAD/////AAAAAP7///8A
AAEAAgADAAMAAwAEAAUABwAKAAcABgAGAAUABgAJAAsADAANAA0ADgAPABIAEwAUABUA
EgARABAADwAQABAAEgASABIAEwAUABUAEwASABIAEgAQABAAEAAQABAAEAAPAA8AEAAQ
ABAAEQAPAA4ADQANAAwADAALAAsACgAKAAgACAAGAAUABAAEAAMAAQD///z//f/9//7/
/f/9//v/+v/5//j/+P/3//b/9P/z//P/8//1//T/9P/0//b/9v/2//b/8//z//P/8v/0
//T/9P/z//L/8v/x/+//7//w//H/8v/0//T/9P/0//L/8P/u/+v/7P/t/+7/7//u/+//
8P/w//X/9v/2//f/+P/5//r/+v/5//j/9//5//n/+f/5//f/9v/1//T/9P/1//X/9f/z
//D/7//u/+//7//v/+7/8P/v/+//8f/x//H/8f/x/+3/7f/t/+3/7f/t/+z/6//r/+v/
7P/t/+3/7f/t/+z/7P/s/+z/7P/q/+r/6//r/+7/7v/u/+3/6//r/+v/6//t/+3/7f/t
/+//7//v/+7/6//r/+v/6v/r/+z/7v/v/+z/7P/s/+z/7v/u/+//7//v/+3/6//m/+T/
5P/p//f/BQARAC4AXgCRAMgA/gAkAUQBYQFjAVABKwHjAIgANQD0/8L/of+I/3v/hP+Z
/6z/uv/H/9b/3//l/+v/8P/x//H/8P/v/+//7//v/+//8v/z//P/8//x//H/8f/z//H/
8P/w//L/8//0//X/9//4//j/+P/4//f/9//3//j/+P/5//r/+v/5//r/+v/6//3//f/+
//7//v///wAAAQACAAMAAwADAAEAAQACAAQABgAGAAcABwAHAAkACgAKAAsACwAMAA0A
DAANAA4ADwANAA0ADQANABAAEAASABIAEwATABMAEwARABAAEAAQABAAEAAQABAADgAO
AA0ADQAMAAwADAANAA0ADAALAAsACAAIAAcABwALAAwACwAMAAcABQADAAIAAgABAAAA
/v8AAP/////9//r/9//1//P/8//0//T/9P/0//P/8//z//H/8P/w//D/8f/y//P/9P/y
//H/8P/u/+//8P/x//H/7//w//D/7//u/+7/7v/u//D/8P/w//D/7//u/+3/6//s/+3/
7v/v/+//7//v/+7/7//y//P/8//0//T/9P/0//T/9f/1//X/9f/2//f/+P/5//b/9P/y
//D/8f/x//D/7//w/+7/7v/u/+3/7f/t/+z/7v/t/+3/7//t/+3/7f/t/+v/6//r/+v/
6//r/+r/6f/n/+f/6P/p/+r/6//s/+z/6//q/+n/6P/q/+r/6//r/+z/7P/s/+v/6f/p
/+n/6f/r/+v/6//r/+r/6f/o/+b/6P/p/+r/6v/q/+r/6//r/+z/7P/s/+z/7P/s/+3/
7f/t/+3/6//k/+D/4v/r//v/CQAbAD4AcgCpAOQAFAE4AVQBYwFbATwBBwGzAFgAEQDe
/7b/mf+E/3//jP+h/67/vP/L/9j/3//n/+3/7v/u/+//7//v/+z/6//q/+n/7P/t/+3/
7f/t/+3/7f/v//D/8P/x//T/8v/y//L/8//0//T/9P/0//P/8//z//T/9P/1//b/9v/3
//j/+P/4//f/9//4//j/+v/7//z//f/+//////////3//f/+/wAAAgACAAMAAwADAAUA
BgAGAAcABwAIAAkACAAJAAoACwANAA0ADQANAAwADAAOAA4ADQANAA0ADQANAAwADAAM
AA0ADgAPABAADQAMAAoACQAJAAoACwANAAsACgAJAAkACAAIAAcABwAIAAgABgAGAAQA
AwACAAIAAwABAP///P/8//v/+//5//f/9f/0//P/9P/0//P/8v/w/+//7//v/+//7v/u
/+7/8P/w//D/8P/t/+3/7f/s/+7/7v/u/+3/6//s/+z/6//s/+z/7P/s/+z/7P/s/+z/
6//q/+n/5//p/+n/6f/p/+r/6//s/+z/9f/0//H/8f/w//D/8P/w//D/8//z//P/8//x
//H/8f/x//H/8P/v/+7/7f/t/+z/6//q/+j/6P/o/+n/6f/p/+j/6P/n/+f/6f/n/+f/
5//n/+b/5//o/+n/5//n/+b/5f/h/+H/4v/j/+X/5f/l/+T/5P/k/+T/5P/m/+b/5//n
/+b/5v/m/+X/4//j/+P/4//k/+X/5v/n/+X/5f/l/+T/5//p/+v/7P/p/+j/6P/n/+j/
6P/o/+j/6v/q/+v/6//p/+f/5f/g/+D/5P/t//v/CQAbAD4AdACvAOoAFgE2AU4BWQFJ
ASgB7wCdAEoACwDc/7r/m/+A/3n/iv+f/67/vP/N/9j/3//l/+n/6v/r/+v/6v/p/+r/
6//s/+3/7P/t/+3/7f/r/+v/6//t/+//7v/u//D/7v/u/+7/7//x//L/8//0//T/8//y
//L/8v/z//T/9P/2//j/+f/6//n/+f/6//r/+//9////AQABAAEAAAD///3//f/+/wAA
AQACAAQABQADAAUABgAGAAkACQAKAAsADAANAA4ADwARABEAEQARABIAEgAUABQAEQAR
ABEAEQATABQAFgAYABYAFgAWABYAFAAUABMAEwATABQAFQAXABUAFAATABMAEgASABEA
EQASABIAEAAQAAwACwAKAAoACQAHAAUAAgACAAEAAQD//////f/8//v/+P/4//f/9v/0
//P/8//z//X/9P/0//T/8//y//H/8P/w//H/8v/y//D/8P/w/+//7//w//D/7//w//D/
8P/w/+7/7v/u/+7/8P/w//D/7//t/+3/7f/t//D/8f/y//L/9//2//j/+P/4//j/9//3
//f/9//5//n/+f/5//f/9v/1//T/9f/1//T/8//0//L/8v/y//L/8f/w/+7/8P/v/+//
8f/x//H/8f/x//D/8f/y//P/8v/x/+//7f/p/+n/6v/r/+3/7f/t/+z/7P/s/+z/7P/t
/+7/8P/x/+//7v/t/+v/7f/t/+3/7f/u/+//8P/x/+7/7f/s/+r/6//t/+//8P/u/+7/
7//v/+7/7v/u/+7/7//w//L/8//x/+//7//u/+z/6v/t//P/AQANACAARgB5AK4A6gAa
ATYBUQFfAVABLQH3AKIARQACANb/tf+a/4H/ev+L/6D/sP/D/9T/2//j/+v/7v/w//H/
8f/x//L/8//0//X/9P/1//X/9f/1//X/9f/3//f/9v/2//j/+P/4//j/+f/7//z//f/+
//3//f/9//7//P/9//7//v///wAAAAAAAP////8AAAAAAgADAAQABQAIAAkACQAJAAgA
BwAHAAgACQAKAAwADQALAA0ADgAOABEAEQASABMAEgATABQAFQAVABUAFQAVABkAGgAd
AB4AHAAbABoAGQAbABoAGgAaABwAHAAcABwAGgAaABkAGQAZABoAGwAdABsAGgAZABkA
GgAaABkAGQAYABgAFgAWABIAEQAQABAAEQAPAA0ACgAKAAkACQAHAAYAAwABAP////8A
AAAAAAD///3//P/7//3//P/8//z/+v/6//r/+v/5//n/+f/4//r/+v/6//n/+P/4//f/
9f/1//b/9//4//r/+v/6//r/+f/4//f/9f/3//f/9//3//r/+//8//z///8AAP7//v/+
//7///////////8BAAEAAQABAP///v/9//z//v/////////8//r/+v/6//v/+//7//r/
+v/5//n/+//6//n/+P/3//f/9//3//f/9//3//b/9f/z//P/9P/1//f/9//3//b/9P/0
//T/9P/2//b/9//3//b/9v/2//X/9f/1//X/9f/4//n/+v/7//j/9//2//T/9P/1//b/
9v/4//j/+f/5//b/9v/2//b/9v/2//f/9//3//n/9//y/+7/7v/z//3/CQAVAC4AXgCR
AMoAAgEoAUQBWwFfAU4BKQHjAIQAKwDs/8L/o/+K/33/iv+f/6z/uP/H/9j/5//x//X/
9v/2//f/9//3//n/+f/5//n/+v/7//v/+//5//n/+f/7//z//P/9/wAA/f/8//v/+//8
//z//P/8/wAAAQACAAQAAgABAAAA/v8AAAIAAwAEAAMAAwAEAAQAAgADAAQABQAIAAkA
CQAJAAkACQAKAAwACgAKAAsACwANAA8AEAAQAA8ADwAQABEAEgATABQAFQAVABUAFQAV
ABgAGAAaABoAGQAZABkAGQAZABgAGAAYABkAGgAbABwAGgAaABkAGQAaABoAGgAbABkA
GAAXABcAFgAWABUAFQAWABYAFAAUABAADwAOAA4ADQALAAkABgAGAAUABQADAAUAAwAC
AAEA/v/+//3//P/+//3//f/9//v/+v/6//r/+f/4//f/9v/3//f/9//2//j/+P/4//f/
9f/2//b/9f/0//T/9P/0//T/9P/0//T/9P/0//T/8//1//X/9f/1//T/9f/2//b/9f/4
//v/+//6//j/+P/4//j//P/9//7////9//3//f/9//z/+v/4//b/9//3//b/9f/y//D/
8P/w//P/8//z//L/8v/x//H/8//z//P/8//z/+//7//v/+//8f/x//D/7//t/+3/7v/v
/+3/7f/t/+z/6v/q/+r/6v/t/+7/8P/x//H/8P/v/+3/7f/t/+3/7f/t/+3/7f/t/+v/
6//r/+r/7P/t/+7/7v/u/+7/7//v/+z/7P/s/+z/7P/s/+3/7f/r/+v/7f/q/+j/5v/t
//n/AwAPAC4AXgCVANIABAEqAUYBWwFZAUIBGQHNAG4AHwDm/7r/m/+E/3f/hP+b/6j/
tP/F/9b/4f/p/+3/7v/u/+//7//v//H/8f/x//H/8v/z//P/8//x//H/8f/z//T/9P/1
//j/9//2//X/9f/2//b/9v/2//n/+f/5//r/+P/5//r/+v/9//7//v/+//////8AAAAA
/v///wAAAQACAAMAAwADAAMAAwAEAAYACAAIAAkACQAHAAkACgAKAA0ADQAOAA8ADgAP
ABAAEQARABEAEQARABQAFAAWABYAEwATABMAEwATABIAEgASABIAEgASABIAEgASABEA
EQAOAA4ADgAPAA0ADAALAAsADQAOAA4ADwAOAA4ADAAMAAoACQAIAAgABwAFAAMAAAAA
AP/////9/////f/8//v//P/8//v/+v/5//f/9v/1//f/9v/2//b/9P/0//T/9P/1//X/
9f/0//T/9P/0//P/8f/y//L/8f/w//D/8P/w//D/8P/w//D/8P/w//D/7//v/+//7//v
/+7/7//w//D/8v/0//b/9//1//b/9//4//n/+v/7//v/+//7//r/+f/4//f/+f/4//f/
9v/1//X/9P/z//D/7v/u/+7/8f/x//H/8P/u/+3/7f/v//H/8f/x//H/7f/t/+3/7f/t
/+3/7P/r/+v/6//s/+3/7P/r/+r/6P/r/+z/7f/u/+3/7P/s/+v/7P/s/+z/6//t/+3/
7f/t/+v/6//r/+v/7f/t/+3/7P/s/+3/7v/u/+z/7P/t/+3/7v/u/+7/7v/u/+7/7//v
/+3/6//r/+j/5v/o//H/+/8JAB0ASACAALsA9AAgAUABXAFnAVkBOAH/AKsAWAAVAN7/
tv+Z/4D/ff+Q/6P/sP/C/9X/3v/l/+v/7f/u//D/8f/x//H/7//v/+//7//w//H/8f/x
//P/8//z//X/8//y//L/9P/2//b/9v/3//r/+v/6//r/+v/5//j/+P/6//v//P/8//z/
/P/7//r//f/9//7//v8AAAEAAgADAAMAAwACAAEAAwADAAQABgAIAAgACQAJAAcACQAK
AAoADQANAA4ADwAOAA8AEAARABEAEQARABEAFAAUABYAFgAUABMAEgARABMAEgASABIA
EgASABIAEgASABIAEQARABAAEAAQABEAEQAQAA8ADwAOAA4ADQANAAwADAAKAAoACQAJ
AAkACgAIAAUAAgD+/wAA//////3//f/7//r/+f/4//j/9//2//f/9//4//n/9v/0//P/
8v/0//T/9P/0//P/8//z//L/8f/w/+//7f/w//L/8//z//H/8P/v/+7/7v/u/+7/7v/w
//D/8P/v/+3/7f/t/+3/7P/t/+7/7v/v//D/8f/x//X/8//y//P/9P/1//b/9f/1//X/
9f/3//f/9//3//f/9v/1//T/8//z//L/8f/u/+z/7P/s/+3/7f/t/+z/7P/r/+v/7f/t
/+3/7f/t/+v/6//r/+v/6//r/+r/6f/n/+f/6P/p/+n/6f/p/+j/6P/o/+j/6P/m/+b/
5//n/+r/6v/q/+n/5//n/+f/5//n/+f/5//n/+n/6f/p/+j/5v/n/+j/6P/q/+r/6//r
/+j/6P/o/+j/6P/o/+n/6f/p/+n/5//k/+L/4v/l//P/AQAPACgAUgCHAMIA+gAiAT4B
VwFdAUoBJQHjAIwAOwD8/8z/rf+W/4P/hP+V/6j/tv/F/9L/2//j/+f/6v/q/+v/6//r
/+n/6f/p/+n/7P/t/+3/7f/t/+3/7f/v/+3/7P/s/+7/8P/w//D/8f/y//L/8v/y//X/
9f/1//b/9f/1//X/9P/3//j/+P/4//r/+//9//7//P/7//r/+f/9////AAABAAAA////
/wAAAgACAAMAAwAFAAcACAAIAAkACQAKAAsADAANAA4ADwANAA0ADQANAA4ADgAQABAA
EQARABEAEQARABAAEAAQABAAEAAQABAAEAAQAA8ADwAQABAAEAARABEAEAAPAA8ADQAM
AAoACQALAAwACwAMAAoACQAIAAgABwAFAAMAAAACAAEAAQD///z/+f/3//X/9f/2//b/
9v/0//P/8//z//P/8v/y//L/8v/y//L/8v/v/+//7//u//H/8v/z//P/8P/w/+//7f/s
/+z/7P/s/+3/7v/v//D/7v/u/+7/7f/v/+//7//v/+7/7//w//D/8f/y//P/9//6//j/
+P/4//j/+f/5//n/+f/6//v//P/9//v/+v/5//j/9v/1//P/8f/w/+7/7v/u//H/8f/x
//D/8P/v/+//8f/x//H/8f/x//D/8f/y//P/8P/v/+3/6//r/+v/7P/t/+3/7f/t/+z/
7P/s/+z/7P/u/+7/7//v//D/8P/w/+//7v/t/+z/6//s/+3/7v/v/+3/7f/t/+z/7f/v
//H/8v/v/+7/7v/t/+7/7v/u/+7/8P/w//H/8f/z/+//7f/s/+r/6P/r//f/BQAPACIA
SAB7ALIA7AAcAToBVQFfAU4BMQH5AKYATwAOAOD/vf+g/4X/fv+R/6L/rv+9/8z/1//l
//H/9P/1//X/9P/z//X/9f/1//X/9v/3//f/9//1//X/9f/3//n/+P/4//r/+v/6//r/
+//6//r/+v/6//z//f/+/wAA/////////v8BAAIAAgACAAMAAwAEAAQABAAFAAYABwAK
AAsACwALAAoACQAJAAoADAAMAA0ADQAOABEAEwAUABMAEwAUABUAFgAXABgAGQAYABcA
FgAVABkAGgAdAB4AHQAdAB0AHQAbABoAGgAaABsAHAAdAB4AHAAcABsAGwAcABwAHAAd
AB0AHAAbABsAGAAYABcAFwAYABgAFgAWABYAFQAUABQAEQAPAA0ACgAIAAcABwAFAAcA
BQAEAAMAAgACAAEAAAD///3//P/7//3//P/8//z//P/8//z//P/6//n/+P/2//f/+P/5
//n/9//4//j/9//4//j/+P/4//b/9v/2//b/9v/2//b/9f/3//f/9//3//b/+f/8//z/
/P/+//7//v/+//////////////////////8AAAAAAAAAAP/////+//3//P/6//r/+v/6
//n/+P/2//b/9f/1//f/+f/5//n/+f/3//f/9//3//n/+f/4//f/9P/z//P/8//0//X/
9v/2//b/9v/2//b/9f/0//T/8//1//b/9//3//X/9f/1//X/9f/1//X/9f/1//X/9f/0
//L/8//0//T/9f/2//j/+f/2//b/9v/2//j/+P/5//n/+//7//v/+P/w/+r/7f/5/wUA
DQAgAEIAbwCiAN4AFgE4AVUBZwFeAUUBFQHGAGkAHADk/73/oP+H/4D/kf+o/7L/v//O
/93/6f/z//j/+v/7//v/+//7//v/+//7//7/////////////////AQABAAAAAAACAAIA
AgACAAMAAgACAAIAAgAEAAUABgAIAAYABwAIAAgACQAKAAoACgANAA0ADgAOAAwADQAO
AA8AEAARABEAEQARABEAEgAUABIAEgATABMAFAAXABkAGgAZABkAGgAbAB4AHwAgACEA
HwAfAB8AHwAeAB4AIAAgACAAIQAiACMAIwAiACIAIgAjACQAJQAmACUAJAAiACEAHgAe
AB4AHwAiACIAIgAjACAAIAAfAB8AIAAgAB4AHgAaABkAGAAYABkAFwAVABIAEAAPAA8A
DQANAAsACgAJAAgACAAHAAYABgAFAAUABQADAAIAAgACAAIAAgACAAIAAQABAAEAAAAB
AAIAAwADAAIAAgABAP///P/8//z//P/+//7//v/+//z//P/8//v//P/9//7///8CAAMA
AgD+//7///8AAAEAAgAFAAUABQAFAAUABQAFAAUABQAEAAMAAgD//////v/9//r/+P/4
//j//P/9//7//v/7//n/+P/5//v//f///wEA/P/7//r/+f/3//f/9v/1//b/9//5//v/
+P/3//b/9P/1//b/9//4//j/+P/5//n/+f/4//f/9f/3//f/9//3//f/9//3//f/9//3
//f/9v/2//f/+P/4//r/+v/7//v/+v/6//r/+v/5//j/+P/3//v/9//1//L/7v/s//P/
AQALABcANABiAJkA0gAKAS4BSgFfAWEBTAEjAdsAfAApAOr/wv+j/4j/f/+O/6H/sP/C
/8//2P/l/+//8//2//r/+//7//v/+//7//v/+//8//3//f/9//7///8AAAMAAQD+//z/
/P/9//7///8BAAIAAgACAAIAAwADAAMABAAGAAcACAAIAAgACAAHAAYACQAJAAoACgAI
AAkACgALAAwADQANAA0ADgAPABEAFAARABAAEAAPABAAEwAVABYAFwAXABgAGQAZABkA
GQAZABwAHQAeAB8AHwAeAB8AHgAfAB8AHwAfAB0AHAAcABwAHgAeAB4AHgAcABwAGwAb
ABgAGAAYABkAFwAWABUAFQAVABYAFgAXABYAFgAUABQAFAATABIAEgAPAA0ACwAIAAkA
CQAKAAkACQAHAAYABQACAAIAAQAAAAIAAQABAAEA/v/8//v/+v/9//7///8AAP//////
//7//f/8//v/+f/6//z//f/9//r/+v/6//r//P/8//z//P/+//7//v/9//z/+//6//n/
+v/7//z//P/9//7//////wMAAwADAAMAAwAEAAQABAAGAAYABgAGAAUABQAFAAQAAQD/
//7//f////7//v/+//z//P/6//r/+v/6//r/+//////////9//v/+v/4//f/+P/5//v/
/P/7//n/+f/5//f/9//3//f/+//6//j/+P/4//j/+P/4//j/+P/6//r/+v/6//n/+P/3
//b/9v/2//b/9v/4//j/+P/4//j/+P/4//j/+f/6//v//P/6//r/+v/6//j/+P/4//j/
+v/6/w==
         </WaveFormData>
      </LeadData>
      <LeadData>
         <LeadByteCountTotal>10000</LeadByteCountTotal>
         <LeadTimeOffset>0</LeadTimeOffset>
         <LeadSampleCountTotal>5000</LeadSampleCountTotal>
         <LeadAmplitudeUnitsPerBit>4.88</LeadAmplitudeUnitsPerBit>
         <LeadAmplitudeUnits>��V</LeadAmplitudeUnits>
         <LeadHighLimit>2147483647</LeadHighLimit>
         <LeadLowLimit>268435456</LeadLowLimit>
         <LeadID>V3</LeadID>
         <LeadOffsetFirstSample>0</LeadOffsetFirstSample>
         <FirstSampleBaseline>0</FirstSampleBaseline>
         <LeadSampleSize>2</LeadSampleSize>
         <LeadOff>FALSE</LeadOff>
         <BaselineSway>FALSE</BaselineSway>
         <ExcessiveACNoise>FALSE</ExcessiveACNoise>
         <MuscleNoise>FALSE</MuscleNoise>
         <LeadDataCRC32>1170620485</LeadDataCRC32>
         <WaveFormData>
BAAEAAMAAgAHAAgACwANAAwACgAKAAgACwAJAAcACAAKAAgACwAOAAsACAAIAAEABwAH
AAsAEQAPAAwACgAHAAcACwASABYAFAANAAkADAAZACsAQgBlAJkAzwADATQBWgF1AYgB
ggFiAScB3ACOAE4AGADu/8//tf+l/6n/wP/R/97/6P/w//X/9//2//j///8CAAQAAgAE
AAYABgAGAAcABwAHAAUACAAIAAsAEAANAAoACAAEAAgACAAIAAoADAANAA0ADwAMAAoA
CgAGAAsADQARABcAEQAOAA0ACQAOABAAEQAQABMAFAAUABQAFAAVABAADQAPABMAFwAb
ABYAFAAUABIAFAAVABYAFgAXABcAGAAZABkAFwAUABEAFgAYABwAIAAZABUAFgAXABcA
FwAVABIAEQASABAAEwARAA8ADAALAA8ADgAQABIADgAKAA0ACwANAA4ADgAMAA4ADAAP
ABAADQAPAA0ACwAOABAAEgAVABEADgAKAAcACAAJAAwACAAIAAkACgALAAgABQABAP7/
AQADAAMABgACAAAAAAAAAAEAAgADAAAAAAD//wAAAQADAP7/+f/6//7//v8AAAQA///8
//v/+P/5//3//v/7//v//P/9//7//P/5//T/9f/8//z///8AAP7/9//0//b/+P/6//z/
/v///wQACQAEAAIA/v/6//7//v8AAAEA/v/9//3//f/8//j/9v/z//X/9v/5//3/9//1
//L/7//4//j/+//9//n/9//2//b/9P/0//P/8P/v//D/8//4//X/9P/v/+n/6//v//D/
8//x//H/8P/y/+//7f/r/+n/6v/t/+//9//z//H/7f/o/+n/6v/u//L/7P/t/+7/7v/t
/+//6v/p/+r/7f/y//f/8//w/+z/5//t//L/9v/0/+//6f/o/+//AQAWADUAYQCXAMkA
+AAiAUEBWAFeAUgBFwHQAIIAPgAGANr/vf+n/4//if+a/6//vP/G/87/0f/R/9T/2P/f
/+L/5P/i/+j/6v/q/+r/6P/n/+b/4//l/+b/6v/w/+z/6v/p/+b/6f/o/+f/6P/p/+v/
7P/v/+3/6v/p/+T/5//p/+3/8//v/+z/6//n/+z/7v/v/+7/8f/y//L/8v/y//P/7v/r
/+7/8f/0//f/8v/w//D/7v/y//P/9P/0//X/9f/2//f/9//1//L/7//y//T/+P/8//b/
8//1//f/9v/3//b/9P/0//b/9f/5//f/9f/y//H/9//2//j/+v/4//T/9//1//r//P/9
//z////+/wIABAADAAUAAwABAAUACAALAA8ACgAIAAUAAwAFAAcACwAIAAYABwAIAAkA
BwAFAAIAAAAFAAcABwAKAAQAAgACAAIABgAIAAoACAAKAAsADgARABIADgAKAAwAEgAS
ABQAGAAVABIAEQAOAA4AEwAVABMAEwAUABUAFgATABEADQAPABsAIAAgAB4AGgAYABYA
FAASABUAFwAdACMAIAAgAB4AHAAdABoAGQAXABkAGwAeACEAHQAWABEACwAOABAAFAAZ
ABYAFQATABEAFAAQAA8ADQAPABEAFAAYABQAEAALAAQABgAIAAwAEgAPABAADQAJAAcA
BwAEAAMABwALAA4AFAAQAAsABgABAAIABQAHAA8ADQANAAsACAAFAAIAAgACAAIABwAM
ABAACgAJAAEA/f///wMACQAPAA4ADgANAAsABwAKAAwAEgATABEAEgAdACkANgBNAHcA
rQDjAB4BTgFtAYQBhgFoATEB6ACcAF4AMAAKAOv/z/+x/6X/sP/D/9T/5P/0//3/AQAA
AP7/AgACAAEA/P8EAAoADgASABAADwAOAAsADAAMAA8AFAAUABQAFQAUABQAEAAMAAoA
DwATABYAGwAWABIAEAAKAA0ADQAPABMAFAAWABoAGwAZABgAFgASABgAHAAfACIAIAAh
ABwAGQAaAB0AIAAjACUAJgApACoAKQAnACUAIgAoACsALwAzADMAMQAuACsALgAuADAA
MgAxADEANgA7ADYAMwAuACgAKwAwADIAOQA2ADMALwAtAC8ALAAsACwALgAsADEAMQAv
ACwAKAAiACYAJgArAC4AKgApACQAHwAgACAAIAAhACIAIgAhACEAHQAZABcADgARABUA
GQAdABgAEwANAAgACAAHAAQABAAEAAQABgAIAAMAAAD9//b/+f/7////AwACAPz/9v/2
//j/9v/2//j/+P/4//r/+v/0//X/8//t//D/9P/4//z/+v/3//L/8//z//r/AAAEAAIA
AgACAAIA///7//v/+////wQABwAKAAUAAAD9//n/+//9/wAAAwADAAAA///9//n/9v/1
//X/+P/7//3////+//j/9f/x//L/8//1//j/+P/4//f/9P/v/+z/6//s//D/9v/4//n/
9P/x/+v/5//q/+3/7//0//T/8//y//H/7P/r/+n/7f/v//P/9f/2//D/7P/r/+r/6//v
//P/9v/2//n/9f/1//D/7//w//H/9f/4//r/+//1/+7/6v/o/+n/7f/4/wkAHQAsAEEA
aQCZAM8ACAE8AWcBhgGMAW4BMwHgAIgAQAAIAOL/x/+v/53/mf+k/6//tP++/8r/2f/n
//L/9v/2//T/8f/q/+z/7v/u/+7/9P/3//r/+//2//D/7f/s/+//8v/2//j/9//0//H/
8P/v/+//7v/v//L/9P/4//j/9P/v/+z/6//v//L/9//5//j/9v/z/+7/8f/y//L/8v/4
//3//P/9//j/9f/y/+//9P/4//7/AgAAAP3/+v/2//f/9//4//n/AQADAAQABQD///r/
9//0//b/+f8BAAkABQADAP//+v/6//r/9//5//3///8AAAMA///4//T/8P/1//b//v8B
AP///v/8//j/9//0//b/9v/5////AQADAP//+v/1//H/8//2//j/+//3//X/9f/u/+v/
6//r/+v/7v/v/+//8P/t/+n/4//g/+H/5P/p/+7/6v/o/+b/4P/h/9//3//f/+b/5v/m
/+z/6P/i/97/3P/f/+L/5//q/+b/5//l/9//4P/g/+D/4P/l/+f/5//t/+H/3v/e/+L/
5v/q/+z/7v/w/+3/6f/p/+n/7P/u/+7/7v/w/+7/7v/t/+r/5//l/+P/5v/m/+j/6f/m
/+L/4P/f/+D/4//l/+f/7P/o/+f/5f/f/93/3P/c/+H/5P/m/+b/3//c/9v/3P/c/+D/
4P/f/+D/4f/f/9//3P/b/9n/2v/d/9//4f/j/93/2//Y/9v/3v/h/+L/4v/j/+L/5P/m
/+D/4f/i/+L/5f/r/+r/7f/m/+X/5v/n/+r/7P/t/+3/8//w/+7/6P/h/+X/9v8JAB0A
OgBlAJcAyQD7ACgBTgFxAYYBfAFOAQUBrABYABQA4P+8/6P/j/+N/53/rP+z/7z/wv/G
/83/1f/g/+j/7P/u/+//7P/r/+r/5//k/+v/7//z//X/8v/u/+3/7v/s/+z/7f/s//P/
9P/1//j/8//x/+7/7f/y//T/+P/4//X/8//z//X/9P/0//b/9f/6//z//f/8//z/+v/3
//T/+f//////AQABAAEAAQABAP///v////7/AwAFAAcACAAEAAEA///9/wQABwAJAAsA
BwAEAAMAAgD+//3/AQAFAAcACQAJAAgAAwAAAPr/+f/9////AAADAAMA/v/8//r/+v/4
//3//f8AAAIAAwACAP//+v/6//j//f8DAAUABwAGAAQAAgABAP///v/8//v//v8BAAYA
BAD9//v/+f/3//v//f/+/wAA///9//n/+P/0//T/9v/4//z//v8AAP7/+f/1//P/8f/5
//j/9//8//v/9v/z//L/8P/w//L/8v/z//n//P/7//T/8P/s/+j/7f/v/+//9f/2//L/
8f/u/+r/7f/y//X/+P/7//7/+f/1//X/9f/4//r/+v/6//r/+P/4//f/9f/z//L/8f/z
//L/8//z/+//7P/r/+v/7f/v//D/8f/2//T/9f/1/+//7f/s/+z/7v/w//H/8P/r/+j/
5//o/+r/7v/u/+3/7f/v/+7/7//s/+v/6f/q/+7/7//w//H/6//p/+b/6f/q/+3/7v/u
/+//7v/w//L/7P/r/+r/6P/t//P/8v/1/+7/7f/u/+//8P/y//P/8//7//r/9P/s/+P/
4//s/wEAGwA0AFcAhQC1AOUAFgFAAWsBigGOAXIBOQHkAIoAPgAEANb/uf+j/5f/n/+w
/73/wv/K/9D/1//f/+j/8v/3//j/+P/0//X/9P/x/+7/8//3//v//f/5//b/9v/4//X/
9P/0//L/+P/6//z/AAD8//v/+f/5//v//P////7//f/7//v//f/6//r//P/7////AgAE
AAQAAwACAAAA/v8CAAcABgAHAAUABQAFAAUABAAEAAYABgALAA0ADwAQAAwACQAHAAUA
DQAPABAAEQAOAAwADAAMAAcABwAMABEAEQATABMAEgANAAoABAADAAkACwAMAA8ADQAI
AAYABAADAAAABAADAAcACgAMAAwABwACAAIAAAAGAA0AEAATABEADgALAAkABgAGAAUA
BQAIAAsAEAAOAAYAAwAAAP3/AQADAAQABgAGAAUAAgACAP///v///wAABAAGAAgABgAB
AP3/+//5/wAAAAAAAAYACAAEAAIAAgD///7////+////BQAIAAcAAwAAAP3/+v/+/wEA
AgAJAAoABgAFAAIA/P8BAAUACgAOAA4ADgAOAA4ACgAHAAgACQANABIAFQAYABMADgAL
AAcACQAJAAoACwAOAAwADAALAAgABAACAAEABQAJAAwADwAOAAgABQABAAAAAQADAAYA
CAAIAAcABAD9//r/+f/6////BgAJAAsABgADAP3/+f/6//3///8EAAYABQAEAAMA/f/7
//j/+//+/wMABgAIAAMA/v/8//r/+v/9/wAAAgAEAAcAAwADAPz/+//8//3/AAAEAAcA
CQAFAAAA+v/2//X/+/8MACMAOQBOAHEAmwDLAP8ANAFcAYMBlAGGAVQBCQGsAFgAHADy
/9b/w/+x/6n/sf++/8P/yP/S/9z/5f/x//z/AgABAAAA/v/4//j/+P/2//T/+v/9/wAA
AQD9//j/9v/2//n//P8AAAIAAwAAAP3//P/7//v/+v/7////AAADAAIA///7//n/+f/8
//7/AgADAAMAAgAAAPz//v/+//3//P8BAAcABwAJAAQAAQD+//v//f8AAAUACAAIAAcA
BgAEAAIAAQABAAEACQALAAwADQAJAAQAAQD+////AQAIAA8ACgAJAAYAAgAAAAAA/f//
/wQABwAJAA0ACAAAAPv/9v/7//z/BAAHAAcABgAEAAAA/f/6//z//P8BAAcACQALAAYA
AgD+//v//f8AAAIABQACAAEAAgD8//f/9//3//f/+//9//7/AAD9//n/8//w//L/9P/4
//z/+v/6//r/9v/z//H/8f/x//j/+P/4//7/+//0/+//7P/w//L/9v/4//T/9//3//P/
8f/w/+//7v/x//P/8//5//j/8v/v/+r/+P/7////AAAAAP3/+v/3//T/9f/1//n//f/+
/wAAAAAAAP3/+P/1//H/9P/3//v////7//b/8//v/+//7v/v//H/8v/1//f/+f/4//L/
7//r/+7/8f/1//r/9v/0//H/7P/p/+j/6f/s//D/9P/0//P/7//t/+j/5f/q/+//8//6
//f/8//v/+v/6f/p/+j/7f/x//X/9//4//H/7P/q/+j/6//x//f//P/4//f/7//r/+n/
6//v//P/9v/4//n/+f/t/+z/7P/s//H/+/8KABkAKQA6AFkAiQC/APkALAFWAXUBfAFg
ASgB2QCEADwADgDu/9r/w/+n/5n/of+q/7P/wP/S/+D/6f/z//b/9v/0//L/7//o/+//
9P/3//r/+//7//v/+f/1//L/8v/0//n//P8AAAIAAQD8//f/9P/3//v//v8DAAEAAAAB
AP7//P/5//j/+f/9/wAABQAHAAQAAAD7//T/+v/+/wEABAAFAAcAAwABAP3/+//5//f/
+//+/wMABgADAP//+//2//r/+//9////AgABAP///f/6//j/+P/4//n/+/8CAAkAAQD9
//f/8P/y//b/9//9//7//f/7//v/+P/y/+//7P/x//L/+v/9//v/+P/0/+7/8f/w//T/
9v/2//n/+P/3//P/8P/t/+v/7f/w//L/9f/v/+v/6f/g/+L/5f/o/+v/6P/n/+X/5P/i
/9//2v/Y/9v/3v/j/+j/5P/g/9z/1P/Y/9n/3P/f/+L/4P/e/+L/4f/c/9n/2P/b/97/
4//m/+H/4f/e/9f/2//e/+H/5P/k/+P/4P/j/+b/4v/h/97/8P/y//D/8P/w//D/7v/r
/+z/7f/y//b/+P/6//f/8v/v/+v/7f/v//L/9f/z//D/7//t/+n/5v/l/+X/5//r/+7/
8f/y/+z/6f/l/+b/6f/t//L/8f/w/+7/6v/j/+D/3//g/+T/6v/s/+3/6f/n/+L/3//j
/+f/6v/w/+3/6//p/+f/5P/j/+H/5f/q/+//8v/0/+z/5v/j/+D/4v/n/+z/8P/v//H/
7P/r/+X/5f/n/+n/7P/w//P/9f/t/+b/5P/k/+X/6//0/wMAEwAiADUAWQCHALkA9AAo
AU8BbgF6AWABJwHYAIIAOAAIAOb/0f+//6P/k/+a/6X/rv+8/87/2f/j/+z/8P/x//D/
7v/o/+7/8P/w//D/9f/3//n/+f/0/+7/6//q/+3/8P/0//b/9v/y/+7/7P/u/+//7//x
//T/9P/2//T/7//r/+n/6f/t//D/9f/3//T/8v/v/+r/7//w//D/8P/1//v/+//9//f/
9f/z//H/9v/6/wAABAABAP///f/6//v/+//8//3/BAAFAAUABQAAAPz/+v/4//n//f8G
AA8ACAAFAAAA+v/5//r/+P/7/wAAAQABAAMA///4//T/8P/1//b//v8BAAAA/v/7//b/
9v/0//f/+P/7//////////z/+P/0//H/9P/2//f/+f/3//X/9f/u/+v/6//r/+v/7f/v
//D/8v/t/+n/4//g/+P/5v/r//D/7f/q/+f/4P/g/9//4P/h/+n/6P/n/+z/5//g/9v/
2P/d/+D/5f/o/+P/5f/k/9//3P/c/9z/3P/h/+P/4//p/+r/5P/h/9z/5v/s/+z/7P/s
/+z/6f/l/+X/5f/o/+z/7v/w/+z/6P/m/+P/5P/l/+f/6f/q/+j/6P/n/+L/3v/c/9v/
3f/h/+T/5//o/+L/3//b/9n/2f/a/9z/3v/g/+H/4P/a/9b/1P/U/9j/3v/g/+H/3P/b
/9f/1f/V/9f/2P/c/93/3f/d/93/1v/T/8//0f/W/9v/3v/g/9r/1v/V/9T/0P/T/9b/
2P/b/9//3P/d/9f/1f/V/9X/2f/c/97/3//f/9z/1v/O/8v/z//c/+//AwAWADMAXQCL
AL8A9gAmAU0BbgFyAVIBFQHAAGQAGgDi/7r/o/+P/3//g/+S/5f/nP+m/7L/v//N/9b/
3v/e/97/3f/Y/9n/2v/Z/9j/3//j/+f/6f/j/97/3P/c/9//4v/m/+j/6f/m/+P/4v/g
/9//3f/d/+P/5v/r/+z/6P/j/+D/3//i/+T/6P/p/+z/7P/r/+j/5//m/+T/4v/n/+3/
7f/v/+r/6f/o/+f/6P/q/+7/8P/z//P/8//y/+//7f/s/+v/8v/1//f/+f/1//L/8f/w
//D/8f/3//3/+f/5//f/9P/w//D/7f/v//b/+f/7/////f/2//L/7v/y//L/+f/7//z/
/P/7//j/9f/y//T/9P/3//3///8BAP7/+v/2//P/9f/2//b/9//1//X/9//y/+3/7f/t
/+3/8P/x//H/8v/w/+3/6P/m/+X/5v/p/+z/6v/q/+r/5v/k/+H/4P/f/+j/6P/o/+7/
6v/k/+D/3v/f/+D/4//k/+P/5//o/+X/4v/g/97/3P/h/+P/4//p/+n/5P/i/97/4P/l
/+3/8P/w/+7/7P/q/+j/6v/p/+z/7//x//T/9f/2//L/7P/o/+P/5v/p/+3/8f/v/+r/
5//j/+T/4v/i/+P/5f/p/+z/7//v/+j/5P/f/+H/4//m/+r/6P/m/+P/3v/b/9r/2//e
/+L/5v/m/+X/3//d/9j/1f/a/9//4//q/+b/4//g/93/2//b/9r/3//i/+X/5v/m/9//
2v/Y/9b/1//d/+P/6P/l/+f/4v/h/93/3f/f/+H/4//m/+j/6f/f/9z/3P/e/+H/5//0
/wUAEwAiAD8AbQCjAN0AGAFIAW8BiAF+AVIBDwG2AGAAHgDw/87/tf+b/4f/if+Y/53/
pP+0/8b/0//f/+b/5v/m/+T/4f/a/+L/5v/o/+r/6//t/+//7//q/+b/5f/m/+z/8P/1
//j/9//y/+3/6v/t/+//8P/z//b/9v/4//b/8v/v/+7/7//y//b//P////3/+v/2//D/
9v/4//n/+v/9/wEA//////r/+f/4//f/+v/+/wQACAAEAAEA/v/6//7///8BAAMABgAH
AAcABwADAAAA///+/wAAAwALABMADQAJAAMA/P/+/wAA//8DAAQABQAFAAcABQAAAP7/
/P///wAACAALAAgABgADAP7/AgACAAcACgALAA8ADwAPAAwACAAEAAEABQAIAAoADQAI
AAUABAD8//v//f///wEAAwADAAIAAgD+//v/9v/0//b/+v8AAAYAAgD+//r/8v/0//X/
+P/7/wAA/v/8/wAA/P/2//L/8P/z//b/+//+//n/+f/2/+//8P/y//T/9v/3//f/9f/5
//j/8v/v/+r/8P/1//3//v/5//b/9v/2//b/9v/5//v/AQAHAAQAAgD+//r/+//6//v/
+//9//3//v////z/9v/y/+3/8f/y//X/+f/2//X/8//x//f/9P/0//P/8v/z//X/+P/1
//L/7v/o/+r/7P/w//b/8v/y/+7/6f/r/+3/7P/t/+//8f/y//b/8v/t/+j/4//l/+n/
7P/1//D/7//s/+j/5//m/+j/6v/p/+3/8f/0/+//7//o/+X/5f/p/+//9f/x//D/7v/r
/+f/6v/w//L/8//1//7/CQAXADAAXQCXANMADwFAAWQBfwGCAWYBMgHnAJYAVAAgAPT/
0v+z/5P/h/+T/6b/s//E/9b/4v/l/+f/5v/k/+n/6v/q/+b/7P/w//L/9P/z//H/7//r
/+3/7v/y//j/9v/2//f/9v/3//T/8f/w//X/+f/8/wEA/P/4//b/8P/0//X/+P/9//v/
+v/7//n/+f/4//b/8v/4//z///8CAAAA///4//P/9v/5//z////+//7/AAAAAP///f/7
//j//f///wIABQAGAAMA///7//7//v8AAAIA/f/9/wIABwACAP//+v/0//b/+v/7/wEA
/v/7//f/9f/6//j/+f/6//n/9v/6//n/+P/4//f/9P/4//j//f8AAP3//f/5//X/+v/8
//7/AQD9//z/+v/5//j/9//4//L/8v/1//j/+//2//P/7//s//H/8//z//b/8f/w//H/
8v/v/+7/7f/o/+z/7f/w//P/8v/s/+b/5v/q/+r/7P/w/+3/7P/t/+z/6f/r/+r/5f/p
/+z/7//y/+//6//l/+X/6//q/+z/7P/s/+3/8f/u/+n/6//u//H/9P/3//r/9v/z//T/
9f/2//j/+P/4//r/+P/4//f/8//x//D/7//x//D/8f/x/+//7P/r/+v/6f/r/+z/7f/y
//D/8f/x/+v/6f/o/+j/7P/u/+//7v/p/+b/5f/m/+b/6v/q/+n/6v/r/+n/6f/m/+X/
4//k/+f/6f/r/+3/6P/l/+H/4//j/+X/5f/k/+X/5P/m/+j/4f/h/+H/4P/j/+n/6P/r
/+X/4//j/+P/4v/k/+X/5f/t/+z/5v/g/9v/2f/g//P/CwAiAEEAawCXAMcA+gAkAUcB
ZgFsAVABGQHKAHIAKgDy/8z/tf+h/5H/k/+i/6//sv+6/8D/xf/N/9b/4P/j/+T/5P/g
/+H/4P/d/9r/4P/j/+b/5//n/+T/5P/m/+P/4v/i/+D/5//o/+n/7P/p/+f/5P/j/+b/
6P/s/+z/6f/n/+f/6f/n/+b/5//l/+v/7v/w//D/7//s/+j/5P/r//H/8f/z/+//7//v
/+//7P/s/+7/7v/z//X/9//4//b/8//x/+//9f/3//j/+f/4//b/9v/2//L/8f/1//n/
+f/7//v/+v/2//T/7//v//P/9f/2//n/+f/0//L/8P/w/+7/8//z//f/+v/8//z/9//y
//L/8P/z//n/+//9//v/+v/5//n/9//2//T/8//3//n//f/6//T/8f/u/+v/7//x//L/
9P/0//P/8P/w/+v/6v/r/+z/7v/w//L/8P/r/+f/5f/j/+z/7P/s//L/8P/s/+r/6v/o
/+b/5v/k/+X/6//u/+3/6P/m/+T/4v/l/+f/5//t/+7/6v/p/+b/4v/l/+n/8P/2//b/
9v/2//b/8//v/+//7//0//j/+v/8//n/9P/x/+3/7f/t/+7/7//w/+7/7v/t/+r/5v/k
/+P/5//r/+7/8f/y/+z/6f/l/+T/5f/n/+r/6P/o/+f/5P/d/9r/2f/a/97/5P/m/+f/
4v/h/93/2//b/93/3v/i/+P/4//j/+P/3P/Z/9X/1//c/+H/5P/m/+D/3P/b/9r/2f/d
/+H/5P/k/+f/4//j/9z/2//c/93/4P/k/+f/6f/p/+T/3v/a/9v/3f/m//n/DQAcAC8A
UQB7AKsA4AASATsBXAFoAVABHQHOAHYALAD6/9b/wf+v/5f/i/+S/5v/nv+o/7b/wf/R
/+L/6P/o/+b/4//c/9//4P/f/97/5P/p/+7/8f/t/+j/5v/m/+r/7P/v//D/9P/y//D/
8P/v/+//7v/v//X/+P/9//7/+//3//X/9f/4//z/AgAFAAgACAAHAAQABQAGAAYABgAN
ABUAFwAbABYAFQAUABMAFwAaAB8AIgAmACcAKAAoACgAJwAnACcALwAzADYAOQA0ADAA
LgAsACwALwA3AD8APAA7ADgANAAvAC4AKgArADIANQA3ADsANgAuACkAJAAnACgAMAAz
ADQANAAzADAALAAoACkAKAAuADUAOAA7ADgANAAwAC0ALgAwADEAMwAxADEAMwAuACoA
KQAoACcAKwAtAC4AMAAsACcAIAAcABwAHgAiACYAJAAkACQAIAAeABsAGgAZACAAIAAg
ACYAIwAcABcAFAAYABoAHgAgABwAHwAfABsAGAAYABgAGAAcAB8AIAAnAB0AHAAeAB4A
IAAjACYAKQAsACoAJwAoACkAKAAqACoAKgAsACwALgAvACwAKQAnACUAKQAoACkAKQAm
ACIAIAAfAB4AHwAfAB8AJgAkACUAJQAfAB0AHAAcAB4AIAAhACAAGQAWABUAFgAWABoA
GgAZABsAHQAcAB0AGQAXABQAFAAXABkAGwAdABcAFQASABUAFQAXABcAFgAWABYAGQAc
ABcAFwAXABYAGgAfAB0AHwAZABkAGwAdAB0AHgAeAB0AKwAqACgAIgAXAA8AFAAjADcA
TABlAIsAtQDhABYBSgFxAZYBrgGkAX0BOAHkAJAATgAYAPX/3//L/8P/0P/h/+b/7P/0
//v/BQAQABoAHwAiACQAIgAiACIAIAAeACMAJQAnACcAJgAkACUAKAAlACQAJAAiACcA
KAApACwAKAAnACUAJQAnACgAKwAqACsAKQApACsAKQAoACkAJwArAC4AMAAwAC8ALgAs
ACoALQAxAC8ALwAuAC8AMAAxAC0ALAAtACwAMgA1ADgAOgA2ADMAMQAvADcAOQA6ADsA
PAA6ADoAOgAzADEANAA3ADgAOwA8ADwAOQA4ADQANQA6ADsAOwA9AD8AOgA4ADYANAAw
ADMAMQA2ADoAPQA+ADkANAA0ADIANgA7ADwAPQA9ADwAOwA7ADgANgAzADEAMwA1ADkA
NgAxAC8ALQArAC0ALQAsACwALgAtACoAKgAmACQAJAAkACYAKAAqACgAJQAhAB8AHQAj
ACIAIQAmACgAJAAiACIAHwAcABsAGAAZAB8AIgAhAB4AHAAaABgAHAAdABwAIQApACgA
JAAcABgAHAAeACAAIgAkACUAKgAvACsAKgAnACQAKAAoACoAKwAoACcAJwAnACYAIgAg
AB0AIAAiACYAKwAlACMAIAAdACUAJgAqAC0AJwAlACQAJAAhACAAHgAaABwAHgAiACgA
IwAiAB0AFwAZAB0AHgAhAB4AHwAfACIAHwAdABsAGQAbAB0AHgAlACAAHwAcABgAGgAa
AB0AIAAbAB0AHwAgAB4AIQAdAB0AHAAfACQAKQAkACIAHwAbACUAKAAqACoAIwAfACQA
MwBBAFYAewCxAOkAIwFYAYABnQGyAbIBkAFVAQgBuAB0ADoAEADv/8//vf/H/9z/7f/8
/wYADAARABUAGAAaACEAJAAmACQAKgAsACwALAAsACsAKgAnACoALAAxADgANQAyADAA
LAAwADAAMAAyADUANwA4ADsAOQA2ADUAMAA0ADcAPABDAD4APAA8ADkAPgBAAEEAQABF
AEYARgBGAEUARwBDAEEARQBJAE0AUQBOAEwATABKAE4ATwBQAFAAUwBTAFQAVQBVAFMA
UABNAFEAVABZAF4AWABVAFcAWQBZAFkAVwBUAFQAVgBVAFkAVwBVAFIAUQBVAFQAVgBY
AFQAUABTAFEAUwBUAFQAUgBVAFQAWABaAFgAWQBWAFMAWABaAFwAXwBaAFgAVQBTAFQA
VQBYAFQAVABVAFYAVwBUAFEATQBKAE8AUQBRAFQATgBKAEgARgBIAEoATABKAEsASwBN
AE8ATgBIAEIAQgBIAEgASgBOAEsASABHAEQARABHAEcAQwBEAEYASABKAEYAQwA+AD8A
RQBEAEYARgBFAEUASABEAEkATQBOAE4AUQBPAFIAUwBQAE4ATABMAFIAUwBSAFcAUwBN
AEkARgBHAEwATwBOAE0ATABNAE4ASgBJAEgARABKAE4ATwBRAE0ASgBIAEYASQBKAEoA
SgBMAEwATQBMAEkARwBGAEUATQBSAE8ATgBNAEwASgBIAEYARABJAEwATwBSAE8ATABJ
AEYASQBKAEsATABNAE4ATwBQAE4ATABKAEgATQBQAFMAVgBSAFAATgBMAE0ATgBPAFAA
VABWAA==
         </WaveFormData>
      </LeadData>
      <LeadData>
         <LeadByteCountTotal>10000</LeadByteCountTotal>
         <LeadTimeOffset>0</LeadTimeOffset>
         <LeadSampleCountTotal>5000</LeadSampleCountTotal>
         <LeadAmplitudeUnitsPerBit>4.88</LeadAmplitudeUnitsPerBit>
         <LeadAmplitudeUnits>��V</LeadAmplitudeUnits>
         <LeadHighLimit>2147483647</LeadHighLimit>
         <LeadLowLimit>268435456</LeadLowLimit>
         <LeadID>V4</LeadID>
         <LeadOffsetFirstSample>0</LeadOffsetFirstSample>
         <FirstSampleBaseline>0</FirstSampleBaseline>
         <LeadSampleSize>2</LeadSampleSize>
         <LeadOff>FALSE</LeadOff>
         <BaselineSway>FALSE</BaselineSway>
         <ExcessiveACNoise>FALSE</ExcessiveACNoise>
         <MuscleNoise>FALSE</MuscleNoise>
         <LeadDataCRC32>3311018491</LeadDataCRC32>
         <WaveFormData>
+f/5//n/+f/7//v/+v/6//v/+//7//v/+//7//v/+//4//j/+f/6//3//f/8//z//P/9
//3//f/9//3//f/9//7//P/+//////8BAAQAEAAhADMARgBiAIQAowDEAOoACQEfASMB
DwHUAH4AKADu/87/u/+2/7f/rv+m/6z/uv/E/8r/0v/a/+D/6f/s/+7/8P/0//b/9v/1
//X/9f/2//j/+//7//v/+P/4//n/+f/3//f/9//3//n/+f/6//r/+v/7//v/+//9//z/
/P/8//z//P/8//3/+//7//v//P/+//////////3//f/9//3///8AAAAAAAAAAAAAAAAA
AAAAAAACAAIAAQABAAIAAwADAAMAAwADAAMAAwAEAAQABgAGAAYABQADAAMABQAFAAIA
AgACAAIAAQABAAEAAQD///7//v/+/wAAAAAAAAAAAAABAAEAAQD/////AAAAAAAAAQAD
AAMABAAFAAYABgAGAAYABwAHAAYABQAFAAQAAgACAAIAAAABAAEAAQABAP///f/9//z/
/P/8//z/+//9//3//v////3//f/8//z/+v/6//r/+v/6//r/+v/6//z//P/8//z/+v/6
//r/+v/4//j/+P/4//r/+v/6//r/+P/4//j/+P/7//3//v///wAAAAAAAAIAAgACAAIA
BAAFAAYABgAGAAYABgAGAAYABQAFAAUABQADAAMAAgABAAAAAAD+/////v/9//z/+f/5
//r//P/+//7//v/+//7/+//6//r/+v/6//j/9//1//T/8//z//P/8//z//P/9f/2//b/
9f/1//X/9//3//X/9f/1//X/9//2//b/9//3//f/9//3//f/9//3//b/9P/1//b/9//5
//j/+P/4//n/+f/5//n/+f/5//n/+v/6//r/+//7//v//v8EABEAIwA0AEwAaACJAKoA
ygDrAAUBEwELAeAAlAA8APb/0P+7/7L/tf+0/6r/qP+y/77/xv/M/9L/2v/f/+b/6P/q
/+7/8P/w//H/8f/x//L/8P/z//P/8//0//T/9f/1//X/9f/1//X/9f/1//b/9v/4//n/
+f/5//n/+P/4//j/+v/6//r/+//5//n/+f/6//r/+//7//v/+//7//v/+//9//7//v/+
//7//v/+//7//v/+/wAAAAD/////AAABAAEAAQABAAEAAQABAAIAAgACAAIAAgABAAEA
AQADAAMAAgACAAIAAgADAAMAAwADAAUABAAEAAQABAAEAAQABAAEAAUABQAFAAMAAwAE
AAQABgAHAAkACQAIAAkACgAKAAgACAAJAAkACgAJAAkACAAGAAYABgAEAAEAAQABAAEA
AgABAAIAAgABAAAA///9//r/+f/5//n/+//7//r/+v/8//z//P/8//r/+v/6//r/+v/6
//r/+v/2//b/9v/2//j/+P/4//j/9v/2//b/9v/2//b/9v/2//v//f/8//v//v/+//7/
/v/+/wAAAQACAAIABAAEAAQABAAEAAMAAwADAAMAAQABAAAA/f/8//z/+v/7//r/+f/4
//X/9f/2//j/+P/4//j/+P/3//X/9f/2//b/9v/0//P/8P/w//D/8f/x//H/8f/x//H/
8v/y//H/8f/x//P/8//1//X/9f/1//P/8v/y//P/9f/1//X/9f/0//P/8v/w//L/8//0
//X/9P/y//H/8P/y//P/9P/1//P/8//z//T/+P/4//f/9//1//T//P8NAB8ALgBCAGIA
hQCiAMYA6QD/AA8BCQHeAIwANAD0/9T/v/+w/63/rv+k/6D/qv+4/8D/yP/O/9L/2f/e
/+L/5P/o/+r/6v/s/+3/7v/w//D/8//z//P/8//0//b/9//2//X/9P/z//P/8//0//T/
+P/5//n/+f/3//b/9v/2//b/9v/2//f/9//3//f/+P/6//v/+//7//r/+f/4//f/+f/6
//r/+v/8//z//P/8//r/+v/8//z//f/9//7////9//3//f/9//////8AAAAAAAAAAAAA
///9//3//////wAAAAAAAAAAAAABAAIAAwABAAAAAAAAAAIAAgACAAIAAAABAAEAAQAD
AAMABAAEAAIAAwAFAAUABQAFAAUABAAEAAQABQAFAAUABQAGAAYABAAEAAQAAgACAAMA
BAAFAAMAAQABAAAA/v/8//r/9//3//f/+P/5//v/+//6//r//P/8//z//P/6//r/+v/6
//z//P/8//z/+f/4//f/9v/4//j/+P/4//j/+P/4//j/+v/6//r/+v/7/wEAAgAAAAIA
AgACAAIABAAFAAYABgAGAAYABgAGAAYABQAFAAUABwAFAAUABAAFAAQABAACAP///v/9
//z/+//7//z//v8BAAIAAwAEAAEA/f/7//r//P/8//r/+f/6//r/+v/7//n/+f/5//n/
9//4//j/9//4//n//P/9//v/+//7//v//P/8//3////9//v/+f/3//j/+f/6//r/+v/7
//z//f/9//z//P/8/////////////f/9//3//v8AAAAA//8BAAEAAgAKAB0AMQBEAF4A
hACrANAA+gAdATkBRwE5AQIBqABMAAwA6v/R/77/uf+0/6r/qP+0/8L/zP/S/9j/3v/l
/+z/8v/0//j/+v/6//v/+//7//z//v8BAAEAAQD+//7/////////////////AQABAAIA
AgADAAMAAgABAAMAAgACAAIABAAEAAQABQAFAAUABQAGAAUABQAEAAMABAAFAAYABwAF
AAYABgAGAAUABAADAAIAAwAEAAcACAAGAAUABQAFAAcABwAHAAcACQAJAAoACgAJAAgA
BwAFAAUABQAHAAcACAAIAAgACAAHAAcABwAHAAYABAADAAIABAAEAAQABAAEAAUABQAF
AAMAAwAEAAQABQAHAAoACwAKAAsADAAMAAoACgALAAsADQANAA4ADgALAAoACQAGAAYA
BwAIAAkABwAFAAUABAAGAAYABgAFAAIAAQABAAEAAQABAAAAAAAAAAAAAAAAAAAAAAAA
AAAAAAAAAAAAAAAAAAAAAAAAAP///v/9//z//f/+////AAAAAAAAAAAAAAEAAwAEAAUA
BgAIAAgACAAIAAgACQAKAAoACAAIAAgACAAJAAkACgALAAkABwAHAAYAAwACAAIAAAAA
AAAAAAAAAAEAAQACAAQABAAEAAQABAACAP///v/+//7//v/8//v/+v/6//r/+//5//n/
+f/5//f/+P/4//f/9//3//n/+f/7//v/+//7//v/+v/6//v/+//7//v/+//5//n/+f/4
//r/+//8//3/+//6//r/+v/7//v/+//7//n/+f/5//r/+P/4//3//////wgAGAApADkA
VgB8AKQAywDyABgBNwFNAU8BJwHQAGoAGgDs/9D/uf+w/63/oP+c/6j/tv+8/8b/zv/U
/9z/4//o/+z/7v/y//T/9P/1//X/9f/2//j/+//7//v/+f/4//j/9//5//n/+f/5//v/
+//8//z//P/9//3//f/9//z//P/8//z//P/8//3/////////AAD//////v/9//3//f/9
//3/+//8//z//P///wAAAQACAP///v////7//v///wEAAwABAAEAAQABAAMAAwAEAAQA
AwACAAEA///9//3//////wEAAgADAAQAAQABAAEAAQAAAP7//f/8//7//v/+//7//v//
///////9//3//v/+/wAAAQADAAMAAgADAAQABAAGAAYABwAHAAQAAwADAAIAAwAEAAUA
BAADAAMAAwADAAMAAQABAAAA/v/+//7//f/+//3//f/9///////+//7//v/+//7//v/8
//z//P/8//r/+v/6//r/+f/6//v//P/+//7//v/+//z/+v/4//b/9v/2//b/9v/5//v/
/P/9/wAAAgAAAAIAAgACAAIABAAFAAYABgAIAAgACAAIAAYABQAFAAUABgAFAAYABgAE
AAIAAQD+/////v/9//z/+//7//z//v8CAAIAAgACAP7/+//6//r/+P/4//b/9f/2//b/
9v/3//X/9f/1//X/9f/2//b/9f/1//X/9//3//f/9//3//f/9//2//b/9//3//f/9//3
//n/+f/5//j/9//3//f/9//5//j/+P/4//f/9//3//f/+f/5//n/+v/4//j/+//7//v/
AAAMAB8AMwBIAGQAjgCxANIA+gAdATUBQQEtAfIAmAA+APz/2P+//7D/q/+i/5r/oP+w
/7r/xP/M/9L/2v/h/+b/6v/r/+7/7//u//H/8f/x//L/8v/1//X/9f/0//T/9f/1//P/
8//z//P/9P/1//f/+P/6//v/+//7//r/+P/3//b/+P/4//j/+f/3//f/9//4//j/+f/5
//n/+v/7//z//f/8//z/+//6//z//P/8//z/+v/6//z//P/7//v//P/9////////////
/f/9//7//v/8//z//P/7//3//f///////P/8//z//P/7//v/+//7//n/+P/4//j/+v/6
//r/+v/6//v/+//7//v/+//8//z/+v/7//3//f8BAAMABQAGAAMAAgACAAEAAgABAAEA
AAACAAIAAgAAAP3//f/9//3//f/7//v/+v/8//z//P/7//r/+f/5//n/+//7//r/+v/4
//j/+P/4//j/+P/4//j/+P/4//j/+P/2//b/9v/2//b/9v/2//b/9P/0//T/9P/2//b/
9v/2//X/9//4//n/+P/8//v/+v/6//v//P/9//7/AgADAAQABAAEAAQABAAEAAMAAQAA
AP/////9//3//P/8//z//f/8//v/+v/5//j/9//3//j/+v/6//r/+v/6//j/9f/0//T/
9P/0//L/8f/w//D/8P/x//L/8//0//X/9P/0//P/8f/x//H/8//z//P/8//z//P/8//y
//L/8//x//H/8f/x//P/8//z//L/8v/z//T/9f/1//T/9P/0//f/9//3//f/9f/1//X/
9v/2//r//f/5//n/AAAOACEANQBKAGgAigCpAM4A9AANAR8BGwH5ALIAWAAGANb/vP+v
/6z/qf+e/5z/qP+0/7z/xP/O/9T/2v/f/+b/6P/q/+7/8P/w/+7/7f/s/+z/7P/v/+//
7//w//D/8f/x//P/8//z//P/8f/x//L/8v/y//P/8//z//H/8P/w//D/8//0//X/9//1
//X/9f/2//T/9f/1//X/9//3//f/9//3//j/+P/4//j/+P/4//j/9v/2//j/+P/5//n/
+v/7//v/+//7//v/+//7//z//P/8//z//P/7//n/+f/7//v/+v/6//r/+v/5//n/+f/5
//r/+v/7//z/+f/4//f/9v/3//n/+v/7//v/+//8//z//P/9///////+////AAAAAP7/
/v//////AAD//////v/+//7//v/8//v/+//7//v/+//5//n/+P/4//j/+P/3//b/9f/1
//X/9v/3//f/+P/3//b/9f/0//T/9P/0//T/9P/0//T/9P/y//L/8v/y//T/9P/0//T/
8v/y//L/8v/y//L/8v/y//P/9f/2//f//v/8//n/+v/4//r/+v/6//r//v///wAAAAD+
//7//v/+/wAA/////////f/7//v/+v/7//r/+v/4//f/9v/1//T/9f/1//b/+P/5//j/
9//2//b/8//y//L/8v/y//D/7//s/+z/7P/t/+3/7f/t/+3/7//w//D/7//v/+//8f/x
//H/8f/x//H/8P/u/+3/7f/u/+//8P/x//H/8f/x//D/8f/z//X/9//2//T/8//y//P/
8//z//P/8//z//P/9P/2//b/9f/1//f//v8MAB0ALwBGAGIAggClAMgA5gD/AA0BBwHf
AJgAQAD4/9D/uv+z/7T/r/+g/57/qv+2/7z/xv/Q/9b/2v/h/+b/6P/o/+z/7v/u/+//
7//v//D/7//x//D/7//w//D/8f/x//H/8f/x//H/8f/x//L/8v/0//X/9f/1//P/8v/y
//L/8//0//X/9//3//f/9//4//b/9//3//f/+P/5//r/+//6//r/+f/4//b/9v/2//b/
+P/4//r/+v/3//f/+P/5//n/+f/5//n/+//7//z//P/8//z//P/7//v/+//9//3/+v/6
//r/+v/6//v//P/9/////v/+//7//P/8//z//P/+/////////wEAAQACAAIAAQABAAIA
AQACAAMABAAEAAQABAAFAAUABAADAAMAAgAAAAAAAAD+/////////////f/7//v/+v/4
//j/+P/3//j/9//3//f/9//3//b/9v/0//T/9P/0//T/9P/0//T/9P/0//T/9P/y//L/
8v/y//L/8v/y//L/9P/0//T/9P/z//L/8f/w//L/9f/3//n/+v/6//v//P/9//7//v//
/wAAAAD+//7//v/+/wAA/////////f/7//v/+v/6//r/+//6//j/9v/0//L/8f/x//L/
9P/4//j/+P/4//j/9f/0//T/9P/0//L/8f/v/+7/7f/t/+//7//v/+//7//w//D/7//v
/+//8f/x/+//7//v/+//7f/s/+z/7f/x//P/9f/3//X/8//x/+7/8P/x//L/8//x//D/
8P/w//P/8//z//P/8//z//P/9P/0//T/9f/3//X/9v/8/wkAHQAwAEgAaACLAKoAzgDt
AAMBDwENAeQAmAA+APj/0v+7/7D/sf+y/6T/nP+m/7T/vv/K/9T/1P/X/97/5P/o/+z/
7v/u//D/8f/y//T/8//1//T/8//0//T/9f/1//X/9f/1//X/8//z//T/9P/4//n/+f/5
//n/+P/4//j/+P/4//j/+f/5//n/+f/6//j/+f/5//n/+//7//v/+//9//7//v/+//z/
/P/8//z//P/8//7//v//////AAABAAEAAQABAAEAAAD//////v///wAAAQABAAMAAwAF
AAUAAwACAAEAAAABAAEAAQABAAEAAAAAAAAAAgACAAIAAgACAAMAAwADAAQABQAHAAgA
BgAHAAkACQAIAAkACgAKAAoACgALAAsACgAJAAkACAAKAAoACgAIAAYABQAEAAMABAAD
AAQABAACAAIAAgABAAIAAQABAAEAAQABAAAAAAD+//7//v/+////AAABAAIAAQAAAP//
/v/8//z//P/8//3//v///wAA///+//3//P/9//7///8AAAEAAwAEAAUABgAGAAYABgAG
AAYACgALAAwADAAMAAwADAAMAAwACwALAAsADAALAAwADAALAAoACgAIAAcABgAFAAQA
AwADAAQABgAGAAYABgAGAAQAAQAAAAAAAAAAAP7//f/+//7//v///wEAAQABAAEAAAAA
AP///f//////AQABAAEAAQABAAEA///+//7///8AAAEAAgADAAMAAwADAAIAAQABAAEA
AQADAAIAAgACAAEAAQABAAEAAQABAAEAAgACAAYABQADAAMABAAOACEANQBIAGgAkAC1
ANwABgEpAUEBTQE7Af4ApABIAAgA5v/J/7r/t/+y/6j/rP+6/8T/yv/U/9z/5P/p/+z/
8v/0//j/+v/6//v/+//7//z//P/////////+//7//////wEAAQABAAEAAAD//////v8A
AAEAAQABAAIAAgADAAQAAwACAAEAAQADAAMAAwAEAAQABQAFAAUAAwADAAMAAwADAAQA
BAAEAAYABgAGAAYABQAEAAUABAAEAAUABwAJAAgABwAGAAUABwAHAAgACAAKAAoACgAJ
AAcABwAJAAkACAAIAAgACAAHAAcABwAHAAkACAAIAAgACAAIAAgACAAIAAkACQAJAAsA
CwAMAAwADAANAA8ADwAQABEAEgASABIAEgATABMAEAAPAA8ADgAOAA4ADgAMAA0ADQAN
AA0ACwAJAAkACAAKAAoACgAJAAYABQAFAAUAAwADAAIAAgAEAAQABAAEAAQABAAEAAQA
AgACAAIAAgAAAAAAAAAAAAIAAgACAAIAAAAAAAAAAAAAAAAAAAAAAAEAAwAEAAUABAAE
AAcABgAIAAgACAAIAAgADQAPABEAEgARABAADwAOAAwACwALAAsADQALAAsACgALAAoA
CgAIAAcABgAFAAQAAwADAAQABgAIAAgACAAIAAUAAQD///7///8AAP/////+//7//v//
//3//f/9//3/+//8//z/+//9//3///////3//f/9//3//f/8//z//f/9//3//f/9//3/
/f/9//z//P/9//7///8BAAAAAAAAAAAA///+//3/+//7//v//P/8/wAAAwAFAAMABAAQ
ACUAOQBOAG4AlgC5AOAACAEpAUEBSQEtAegAjAA2APr/2P+//7T/r/+m/57/pv+2/8D/
xP/O/9j/4P/l/+r/7v/u//L/9P/0//X/9f/1//b/+P/7//v/+//6//r/+//7//3//f/9
//3/+//7//z//P/9//3//P/7//z//P/9//7//P/8//z//f////////8AAP7/////////
/f/9//3//f///wAAAAAAAAAAAAAAAAAA/v/+/wAAAAD/////AAABAAEAAQABAAEAAQAB
AAIAAgACAAIAAgABAAEAAQADAAMAAgACAAIAAgD//////////wEAAAAAAAAAAAAAAAAA
AAD+//////////////8AAAAAAQADAAYABwAIAAkACgAKAAkACAAIAAcACAAHAAcABgAI
AAgACAAGAAMAAwADAAMABQADAAMAAgAAAAAAAAD///////8AAAEA//////7//v8AAAAA
AAAAAAAAAAAAAAAA/v/+//7//v/8//z//P/8//z//P/8//z//P/8//z//P/6//r/+v/6
//n/+//8//3///8AAAIABAABAAQABQAGAAcACAAIAAkACgAKAAoACgAKAAoACAAHAAcA
BwAHAAUABQAEAAMAAgACAAAA/f/8//v/+v/6//v//f8AAAAAAAAAAAAA/v/7//r/+v/6
//r/+P/3//b/9v/2//f/9//3//f/9//5//r/+v/5//f/9//5//n/+f/5//n/+f/7//r/
+v/7//n/+f/5//n/+f/5//n/+P/6//v//P/9//v/+v/6//r/+f/5//n/+f/7//v/+//8
//z//P/9////AQAIABgAKQA7AFQAeACcAL8A5AAIASEBMQErAf8AsABWAAoA3v/E/7X/
sv+v/6L/ov+u/7j/vv/G/9T/2v/g/+f/7P/w//H/9P/1//T/8//z//P/9P/y//X/9f/1
//b/9v/3//f/9//3//f/9//3//f/+P/4//r/+//7//v/+//6//r/+v/8//z//P/9//v/
+//7//z/+v/7//v/+//9//3//f/9//v//P/8//z//P/8//z//P/9//7/AQACAP////8A
AAEAAQABAAEAAQABAAEAAgACAAAAAAAAAP//AAABAAQABQABAAAA///+////////////
AQAAAAAAAAAAAAAAAAAAAP7/////////AQABAAIAAgAAAAEAAwADAAQABQAGAAYACAAI
AAkACQAGAAUABQAEAAYABgAGAAQAAwADAAMAAwADAAEAAQAAAAIAAgACAAEA/v/9//3/
/f/9//3//P/8//z//P/8//z/+v/6//r/+v/8//z//P/8//r/+v/6//r/+v/6//r/+v/6
//r/+v/6//r/+v/6//r/+v/7//v/+//+//7///8AAAEAAAD+////AAABAAIABgAHAAgA
CAAGAAYABgAGAAYABQAFAAUABQADAAMAAgAAAP7//f/6//r/+v/6//r/9//3//j/+v/+
//7//v/+//z/+f/4//j/9v/2//T/8//0//T/9P/1//X/9f/1//X/9f/2//b/9f/1//X/
9//3//f/9//3//f/9//2//b/9//1//X/9f/1//X/9f/1//T/9P/1//b/9//5//j/+P/4
//n/+f/5//n/9//3//f/+P/2//j/+f/7//3/AAAGABcAKQA6AFYAdgCVALYA3AD7AA8B
GwELAdgAjAA0APL/0P+9/7T/t/+y/6j/qv+2/77/xv/O/9b/2v/h/+b/6v/q/+7/8P/w
//H/8f/x//L/8v/1//X/9f/2//b/9//3//X/9f/1//X/9f/1//b/9v/4//n/+f/5//n/
+P/4//j/+P/4//j/+f/5//n/+f/6//z//f/9//3//P/7//r/+f/6//z//f/+//7//v/+
//7//v/+/wAAAAD/////AAABAAMAAwADAAMAAQABAAIAAgAAAAAAAAD//wEAAQADAAMA
AAAAAAAAAAABAAEAAQABAAEAAAAAAAAAAAAAAAAAAAD+/////////wEAAQACAAIAAAAB
AAMAAwAGAAcACAAIAAgACAAJAAkACAAHAAcABgAGAAYABgAEAAEAAQABAAEAAwABAAEA
AAAAAAAAAAD//wAA//////////////7//v/8//z//P/8//7//v/+//7//P/8//z//P/4
//j/+P/4//r/+v/6//r/+v/6//r/+v/8//z//P/8//v//f/+////AgAAAAEAAgAEAAQA
BAAEAAQACAAJAAoACgAKAAoACgAKAAoACQAJAAkABwAFAAUABAADAAIAAgAAAAEAAAD/
//7//f/9//7/AAAAAAAAAAAAAAEA/////wAA/v/8//j/9f/2//b/9v/3//f/9//3//f/
9//4//j/9//3//f/+f/5//n/+f/5//n/9//2//b/9//5//n/+f/5//f/9//3//b/+f/7
//3////+//z/+//6//n/+f/5//n/+//7//v//P/+//7//f///wEAAgAIABcAJwA2AEoA
bACLAKoAzADrAAEBEQENAeQAngBKAAAA2P/D/7j/uf+4/6z/qP+y/7z/wP/K/9L/2P/h
/+7/8v/z//b/9//2//X/9f/1//b/+P/7//v/+//6//r/+//7//n/+f/5//n/+v/7//3/
/v///////v/9/////v/+//7//v/+//7///8BAAEAAQACAAEAAQAAAP//AQABAAEAAQAC
AAQABQAGAAUABAADAAIAAAAAAAIAAgAEAAUABwAJAAgABwAGAAUABwAHAAgACAAGAAYA
BgAFAAcABwAJAAkABgAGAAYABgADAAMAAwADAAYABgAHAAgACAAIAAgACAAGAAcABwAH
AAkACQAKAAoACQAJAAoACQAMAA0ADgAOABAAEAARABEADgANAA0ADAAMAAwADAAKAAkA
CQAJAAkACQAHAAcABgAGAAYABgAFAAQAAwADAAMABQAFAAQABAACAAIAAgACAAIAAgAC
AAIAAgACAAIAAgAAAAAAAAAAAAIAAgACAAIAAgACAAIAAgACAAIAAgACAAMABQAIAAcA
BgAHAAgACQAKAA4ADwAQABAADgAOAA4ADgAPAA8AEAARABMAEQARABAADQAMAAwACgAH
AAYABQAEAAMAAwAEAAYACgAKAAoACgAKAAcABgAGAAgACAAGAAUAAwACAAEAAQADAAMA
AwADAAMABAAEAAMAAgABAAIAAQADAAMAAwADAAMAAgACAAMAAQABAAEAAQACAAMABAAE
AAQABQAGAAcABQAEAAQABAAHAAcABwAHAAkACQAJAAoADAAMAA0ADQAJAAYADgAfADEA
QABUAHYAlQC2AOAACQEnAT0BQQEcAdIAdgAoAP7/5f/M/8P/xP+8/7L/uP/G/87/1P/g
/+j/7//y//j//P8AAAIAAgAEAAUABgAIAAYACQAJAAkACgAKAAsACwALAAsACwALAAsA
CwAMAAwADAANAA0ADQAOAA4ADwAQABAAEAAQABEAEQARABEAEgASABMAEwATABUAFQAV
ABUAFAAUABMAEgATABQAFQAWABQAFAAWABYAFQAVABYAFwAXABcAFwAXABgAGQAbABwA
GQAYABcAFQAXABcAGQAZABgAGAAYABgAGAAZABoAGwAZABgAGAAYABgAGAAYABgAFwAX
ABYAFQAXABkAHAAeAB0AHQAeAB0AIAAhACIAIgAiACIAIwAjACIAIQAhACAAHgAeAB4A
HAAdAB0AHQAdAB0AGwAbABoAHAAcABwAGwAYABcAFwAXABkAGQAYABgAGAAYABgAGAAY
ABgAGAAYABgAGAAYABgAFgAWABYAFgAUABQAFAAUABYAFgAWABYAGAAYABgAGAAbAB8A
IAAbABgAGQAaABsAHAAgACEAIgAiACQAJAAkACQAIgAhACEAIQAjACEAIQAgAB0AHAAc
ABoAHAAcABwAHAAaABkAGQAaAB8AIAAhACIAHwAbABkAGAAWABYAFAATABQAFAAUABUA
EwATABMAEwATABQAFAATABQAFQAYABkAGAAXABYAFQAXABYAFgAXABcAFwAXABcAFQAV
ABUAFAAWABcAGAAZABkAGAAYABgAFwAXABcAFwAXABcAFwAYABwAGAAXABkAFwAaACgA
PwBRAGQAhACqAM8A9gAiAUMBWwFlAVEBDgGsAFIAGgD4/93/0P/N/8b/wP/G/9D/2P/i
/+r/8P/4/wEABAAIAAwAEAASABIAEQARABEAEgAUABcAFwAXABgAGAAZABkAGAAXABYA
FQAXABcAGAAYABoAGwAbABsAGwAaABoAGgAcABwAHAAdABsAGwAbABwAHAAdAB0AHQAd
AB0AHQAdAB0AHgAeAB4AIAAgACAAIAAeAB4AIAAgACEAIQAiACMAIQAhACEAIQAhACEA
IgAiACIAIgAiACEAIQAhACMAIwAgACAAIAAgAB8AHwAfAB8AIQAgACAAIAAgACAAIAAg
ACAAIQAhACEAIAAfAB8AHgAfACEAJAAlACYAJwAoACgAJgAmACcAJwAoACcAJwAmACgA
KAAoACYAJQAlACUAJQAlACMAIwAiACIAIgAiACEAHgAdAB0AHQAgACEAIQAiACAAIAAg
ACAAHwAeAB0AHAAdAB4AHwAgACAAIAAgACAAIAAgACAAIAAiACIAIgAiACEAIAAfAB4A
HQAfACAAIQAkACQAJQAmACkAKgArACsAKQArACwALAAsACwALQAuAC4ALgAtAC0AKwAq
ACkAKQAqACkAKAApACcAJgAlACQAIwAiACMAJAAnACcAJwAnACQAJAAjACIAIwAiACAA
IAAiACIAIQAhAB8AHwAfAB8AIwAiACAAIAAgACAAIgAiACIAIgAgACAAIAAgACIAIgAi
ACIAIAAgACAAIAAiACIAIgAiACQAJAAkACQAJAAkACQAJAAkACQAJAAkACQAJAAkACQA
JQAmAA==
         </WaveFormData>
      </LeadData>
      <LeadData>
         <LeadByteCountTotal>10000</LeadByteCountTotal>
         <LeadTimeOffset>0</LeadTimeOffset>
         <LeadSampleCountTotal>5000</LeadSampleCountTotal>
         <LeadAmplitudeUnitsPerBit>4.88</LeadAmplitudeUnitsPerBit>
         <LeadAmplitudeUnits>��V</LeadAmplitudeUnits>
         <LeadHighLimit>2147483647</LeadHighLimit>
         <LeadLowLimit>268435456</LeadLowLimit>
         <LeadID>V5</LeadID>
         <LeadOffsetFirstSample>0</LeadOffsetFirstSample>
         <FirstSampleBaseline>0</FirstSampleBaseline>
         <LeadSampleSize>2</LeadSampleSize>
         <LeadOff>FALSE</LeadOff>
         <BaselineSway>FALSE</BaselineSway>
         <ExcessiveACNoise>FALSE</ExcessiveACNoise>
         <MuscleNoise>FALSE</MuscleNoise>
         <LeadDataCRC32>3528973199</LeadDataCRC32>
         <WaveFormData>
+//7//r/+v/6//r/+v/6//z//P/8//z//P/8//z//P/6//r/+v/7//7//v/+//3//f/9
//7//v/8//z//f/9/////f8AAAAAAQABAAUADwAeAC0APABTAGwAgQCYALQAzQDfAOQA
1wCoAGMAHwDz/9n/xf++/8D/v/+7/8L/yv/R/9X/2v/e/+T/6P/t/+3/8f/y//X/9f/0
//T/9f/1//n/+v/6//r/+f/5//n/+v/4//j/+P/4//r/+v/7//v/+v/7//v/+//5//r/
+v/6//r/+v/7//z/+v/6//n/+f/6//v//P/+//z//P/8//z//v///////v/8//3//f/9
/////////////f/+////AAAAAAAAAAAAAAAAAAABAAEAAwADAAMAAwABAAEAAgACAAAA
AAAAAAAAAAAAAAAAAQABAAEAAQABAAIAAwADAAMABQAHAAcABgAEAAUABQAFAAUACAAJ
AAoACgALAAsACwALAAoACgAKAAoACAAHAAYABAAEAAMAAQABAAIAAwADAAEAAQD///7/
/v/+//7//v/9//7///8AAP7//v/9//3/+//6//r/+v/6//v/+//6//v//P/9//7//P/6
//r/+v/6//v/+//7//v/+//6//r/+P/4//j/+P/6//3//v/+/wEA//8AAAIAAgACAAIA
BQAGAAYABwAHAAUABwAHAAUABQAFAAUABgAGAAYABQAGAAUABQAEAAMAAgABAAAA/f/9
//7/AAAEAAQABAADAAEA/v/9//3//P/7//r/+f/2//b/9v/2//b/9//3//b/+P/4//f/
9//1//X/9v/3//b/9P/z//L/8//0//X/9v/2//b/9v/2//T/9P/0//T/9P/0//X/9v/2
//b/9f/1//X/9v/2//b/9v/3//f/9//3//j/+P/5//n/+/8BAAoAGQAoADsAVABtAIAA
mgC3AMsA1gDRALAAcQAnAPH/1f/B/7b/vP+//7n/uP/A/8n/y//Q/9T/2v/c/+H/5f/n
/+j/6//r/+z/7P/t/+3/7f/u/+7/7v/u/+//8P/y//L/8v/y//L/8v/y//P/8//y//P/
8//z//P/9P/0//T/9v/2//f/+P/2//b/9f/1//b/9//4//r/+v/6//r/+v/6//v/+//6
//j/+f/5//n/+f/5//n/+f/7//z//f/+//7//v/+//7//v/+////////////////////
//8AAAAAAAAAAAAAAAAAAAAAAAABAAEAAQABAAEABAAFAAUABQAFAAcABwAGAAYABwAH
AAcACQAMAA0ADgAOAA8ADwAPAA0ADAAMAAwADgAMAAsACgAJAAgABgADAAIAAgACAAEA
AwADAAEAAAAAAAAAAAAAAPz//P/8//z//v/+//3//f/9//z//P/8//r/+//7//r//P/8
//z//P/6//j/+P/4//r/+//7//v/+//7//r/+v/4//j/+P/4//z//f/+//z//v/+//7/
/v/+/wEAAgACAAMABQADAAUABQAFAAUABQAFAAYABgAGAAUAAgABAAEAAAD///7//f/8
//n/+f/6//z//v/+//7//f/9//r/+f/5//j/9//2//X/9v/2//b/9v/1//X/9P/y//L/
8v/x//H/8f/x//L/8//x//D/8P/w//L/8v/y//L/9P/0//T/9P/y//L/8v/y//T/9P/1
//b/9f/0//L/8f/x//L/8v/y//T/9f/1//X/+//6//j/+f/5//X/+/8KABsAKAA5AFQA
bQCCAJ4AuwDPANoA1wC0AG8AIQDv/9f/w/+0/7L/tf+x/7D/uv/F/8v/0P/S/9T/2P/b
/9//4v/k/+j/6f/r/+z/7v/v//H/8v/y//L/8//z//P/9P/x//D/7//u/+//8P/y//P/
9v/3//f/9//2//b/9f/0//T/9P/1//b/+P/4//f/9//5//n/+f/6//n/+P/3//b/+P/5
//n/+P/5//v//P/9//v/+//7//v/+//8//3//v/+//7//v/+//z//P/9//3/////////
///9//3//v/+/wAAAAAAAAAAAwAEAAUABwAGAAUABAADAAYABwAHAAcABwAJAAkACAAK
AAsACwALAAkADAANAA4ADQANAAwACwALAAoACgAKAAwACgAJAAgABgAGAAUAAwAEAAYA
CAAJAAgABwAEAAIA///+//3//P/8//z//P/8//7//v/9//3////+//7//v/9//3//P/6
//3//v///wAA///8//v/+v/4//n/+f/5//v/+//6//r/+//8//3//v/8////AAAAAAEA
AgADAAQABQAGAAYABwAJAAcACQAJAAcABwAHAAcACQAKAAsACwAKAAkACQAIAAUABAAD
AAIAAwADAAQABgAIAAgACAAHAAIA/v/8//v//f/9//3//f/+//7//v/+//z//f/9//z/
+v/6//n/+f/7//v//P/9//v/+v/6//r//P/8//z//P/6//r/+v/6//z//P/8//z//P/8
//3//v8AAAAA/////wEAAgACAAIAAQABAAAA///9//7/AAABAAMABQANABoAKwA8AFMA
cACNAKgAxgDpAP8ACAH/ANYAjQA9AAsA7//R/77/vP+9/7f/uv/G/8//1f/a/97/4P/k
/+v/7//z//T/9//3//j/+P/5//n/+//8//z//P/7//v/+//8//r/+v/6//r/+v/6//v/
+//+////////////AAAAAAAA/v/+////AAAAAAAA//////3//f/9//7///8AAAEAAgAA
AAEAAQAAAP7/////////AAABAAIAAwAAAAAAAAAAAAEAAgADAAQABgAGAAcABwAFAAUA
BQAFAAMAAwAEAAQABgAGAAYABgAGAAYABgAHAAUABQAFAAUACAAJAAkACQALAA0ADQAM
AAoACwALAAsADQAQABEAEgASABMAEwATABIAEAAPAA4AEQAQABAAEAAPAA4ADAAJAAoA
CgAKAAkABwAHAAUABAAGAAYABgAGAAIAAgACAAIAAgACAAEAAQD///7//v/+/wAAAQAB
AAAAAgACAAIAAgAAAP7//v/+//3//f/8//v//v//////AAAAAAAAAAAAAAIAAwAGAAYA
BAAGAAYABgAGAAcACAAIAAkACQAHAAkACQAJAAkACQAJAAkACAAHAAUABQAFAAYABgAH
AAYABQAEAAUABQAGAAgACAAIAAgABwADAAAA//////7//f/8//v//P/8//z//P/7//v/
+v/4//j/+P/3//f/9//3//j/+f/7//r/+v/6//j/+P/4//j/+P/4//j/+P/4//j/+P/4
//r/+v/7//z/+v/6//n/+f/5//r/+v/6//r/+//7//v/+f/6//7/AQABAAcAFQAiAC8A
RgBlAIIAnQC8ANwA8wAFAQYB6QCkAFEAEwDv/9P/vf+2/7j/s/+x/7r/wv/H/8//1P/W
/9z/4v/l/+v/7//w//P/8//z//L/8v/x//X/9v/2//b/8//z//P/9P/0//T/9P/0//X/
9v/4//n/+P/5//n/+f/5//r/+v/6//j/+P/5//r//P/8//v/+//7//v/+//8//r/+v/6
//r/+v/7//v/+v/7//3//v////7//f/8//v//f/+////AAD+//7//v/+/wAAAAABAAEA
AAD///7//f/9//3//v/+////AAABAAIAAAAAAAAAAQD//////////wAAAQABAAEABQAH
AAcABgAGAAcABwAHAAcACgALAAwACgALAAsACwALAAoACgAKAAoACAAHAAYACAAIAAcA
BQAEAAQABAADAAMAAwABAAAA/v/+//7//v/+//7//v/+/wAAAAD//////f/8//z//P/8
//3//f/8//r/+v/6//r/+//6//v//P/8//3//f/9//r/+f/3//b/9//4//n/+v/4//v/
/P/8/wEAAQAAAAEAAgADAAQABQAGAAYABwAFAAMABQAFAAMAAwADAAMABwAIAAkACQAH
AAUABAACAAEAAAD///7//////wAAAgAGAAYABgAFAAEA/v/9//3/+v/5//j/9//4//j/
+P/4//b/9//3//b/9v/2//X/9f/1//X/9v/3//n/+P/4//j/+P/4//j/+P/4//j/+P/4
//j/+P/4//j/9v/2//f/+P/6//r/+f/5//f/+P/4//j/+f/7//z//f/7//z//P/9//3/
AQAJABgAKQA6AFMAcACJAKAAvgDbAO8A+gDtAMAAewAzAP//4//J/7r/tv+z/6//tv/A
/8n/z//U/9j/3P/g/+f/6f/r/+z/7//v//D/8P/x//H/8//0//T/9P/z//P/8//0//T/
9P/0//T/9f/2//j/+f/6//v/+//7//j/+P/3//b/+P/4//n/+v/4//j/9//3//n/+f/5
//r//P/8//z//P/6//v/+//6//r/+//7//v/+//7//v/+//7//z//f/+//7//v/+//7/
/v/+///////9//3//f/9//////8AAAAA/v/+//7//v/+//7//v//////////////AAAB
AAEAAQABAAMAAwACAAQABQAFAAUABAAGAAYABgAJAAsADAANAAwACgAJAAgACgAIAAcA
BgAIAAgABwAFAAMAAgABAP//AAABAAAAAAAAAAAAAAAAAP7//v/+//7/AAAAAP/////+
//z/+//6//z//f/9//z//P/8//z//P/8//r/+v/6//r/+//7//v/+//7//r/+v/8//z/
/P/8//v//f/9//z//f///////v/+/wAAAAAAAAAAAwAEAAQABQAHAAUABwAHAAUABQAF
AAUABAAEAAQAAwADAAMABAAEAAEAAAD///7//////wAAAgACAAIAAgABAP///P/7//v/
+P/3//b/9f/2//b/9v/2//j/+f/5//j/9//2//T/8//z//P/9P/1//f/9v/2//b/9v/2
//b/9v/0//T/9P/0//T/9P/0//T/9P/0//X/9v/2//b/9f/1//f/+P/4//j/9v/3//f/
9//5//z//v/7//v/AQANABwALQA+AFUAbgCFAKAAvADRAN8A4ADDAIwAQwADAN3/yf+7
/7b/uP+z/7P/vP/E/8n/zf/U/9j/3P/i/+n/7f/v//D/8//z//D/7v/t/+v/7f/u/+7/
7v/u/+//8P/y//L/8v/y//L/8v/y//P/8//y//P/8//z//H/8v/y//L/8//0//b/+P/4
//j/9//3//X/9f/1//b/+P/4//j/+P/4//n/+f/4//b/9//3//f/9//3//f/9//3//j/
+f/6//r/+v/6//r/+v/6//v/+//7//v/+//7//n/+f/6//r//P/8//z//P/8//z//P/9
/////////////f/9//z/+////wEAAQAAAAIAAwADAAMAAQAEAAUABgAGAAcABwAHAAUA
BAAEAAQABgAEAAMAAgACAAIAAQD///7//v/+//3//f/9//v/+v/8//z//P/8//j/+P/4
//j/+f/6//r/+//5//j/+P/4//b/9//3//b/9v/2//b/9v/2//T/9P/0//b/9//3//f/
9f/1//T/9P/0//T/9P/0//b/+f/6//r/AQD///3//P/6//z//P/8//z///8AAAAAAQD/
//3//////wEAAQABAAEAAgACAAIAAQD+//3//f/8//v/+v/5//j/+f/5//r//P/9//z/
+//5//n/9v/1//X/9v/1//T/8//x//D/7//u//D/8f/x//D/8P/w/+//7//x//H/8v/z
//P/8v/y//L/8P/w//D/8P/y//L/8v/y//L/8v/y//L/9P/0//X/9v/1//T/8v/x//P/
9P/0//T/9P/1//X/9f/3//j/+P/3//n///8LABgAJwA4AE8AZgB/AJoAsgDFANEAzgCv
AHQALQDz/9P/w/+5/7r/uv+x/6//uv/C/8f/zf/U/9j/3P/i/+X/5//n/+j/6//r/+z/
7P/t/+3/7f/u/+7/7v/t/+3/7f/u//D/8P/w//D/8P/w//H/8f/y//P/8//z//L/8v/x
//D/8v/y//P/9P/0//T/8//z//X/9f/1//b/+P/4//j/+P/3//f/9v/0//T/9f/1//X/
9//3//f/9//1//b/9//4//j/+P/4//j/+v/6//v/+//9//3//f/9//v/+//8//z/+v/6
//r/+v/9//7///8BAAEAAQABAAEAAAABAAEAAQABAAMAAwACAAMABQAGAAcABgAIAAgA
CAAIAAkACQAJAAkACAAIAAgABgAEAAMAAgAEAAQAAwABAAIAAgACAAEAAAD///z/+v/6
//r/+v/6//r/+v/6//r/+f/4//b/9f/2//b/9//4//j/+f/5//j/9v/2//b/9v/4//b/
9v/2//T/9f/1//X/9f/1//T/9P/y//L/8v/y//P/9//5//r//f/8//z//P/8//z//f/+
//7///////3//////wEAAQABAAEAAAAAAAAA////////AAAAAP7//P/6//j/9//3//j/
+v/8//z//P/7//r/+P/4//n/9v/1//T/8//w//D/8P/w//D/8f/x//D/8v/y//H/8f/z
//P/9P/1//T/8v/x//D/8P/w//D/8P/z//T/9f/2//P/8v/x//D/8v/y//P/9P/y//L/
8f/x//P/9P/0//T/9v/3//f/9//3//T/9v/3//f/+f/9/wgAGQAoAD0AVgBxAIYAogC9
AM8A3ADdALwAeQAtAPP/1f/B/7T/tv+7/7P/rv+2/8H/x//S/9j/2P/Y/9//4//m/+j/
7P/t//D/8P/x//H/8v/y//H/8P/x//H/8f/y//L/8v/y//L/8v/y//P/8//1//f/+P/5
//j/+P/3//b/9v/2//f/+P/4//j/9//3//f/9//3//j/+P/4//j/+P/6//v/+//6//n/
+f/4//f/+f/5//n/+f/7//z//f/+//7//v/+//7//P/8//3//f///////////wEAAQAC
AAIAAAAAAAAAAAAAAAAAAAABAAEAAQABAAEAAgADAAMAAwADAAUABQAEAAcACQAKAAsA
CwAOAA8AEAAQABEAEQARABEAEAAQABAADgAMAAsACgAMAAwACwAJAAcABgAFAAMABQAF
AAMAAgAEAAQABAAEAAAAAAAAAAAA/v/+//3//f/9//z//P/8//7///////7//P/8//z/
/P/9//z//f/+/wAAAQABAAEA/v/9//v/+v/7//z//f/+////AwAFAAYAAwACAAIAAgAC
AAIABAAGAAcACQALAAkACwALAAsACwALAAsADQAOAA8ADwANAAsACgAIAAcABgAFAAQA
AwADAAQABgAIAAgACAAHAAUAAgABAAEAAgABAAAA///8//z//P/8//7///////7//P/8
//v/+//8//3///8BAAAA/v/9//z//P/8//z//P///wAAAQACAAAAAAAAAAAA///+//7/
/v8AAAAA////////AAAAAAAA/v////////8BAAQABAADAAEAAwALABoAKwA+AFcAeACV
ALAA0gDtAP8ACgH/ANAAgwA3AAUA5//L/7r/vP+7/7f/vP/I/83/0f/Y/97/5v/q/+3/
7//x//L/9f/1//b/9v/3//f/9//4//j/+P/4//n/+v/8//7//v/+//7/+//6//r/+f/6
//v/+//7//7/AAABAAIA///+//7//v8AAAAA/////////////wAA/v/+//7//v///wEA
AgACAAIAAwADAAMAAgABAAAA//8BAAIAAwAEAAIAAgACAAIAAgACAAMAAwAFAAUABQAF
AAUABQAGAAYABgAGAAYABgAGAAYABgAHAAcABwAHAAcACgALAAsACwANAA8ADwAOABAA
EQARABEAEQAUABUAFgAUABUAFQAVABUAFAAUABQAFAASABEAEAAOAA4ADQALAAwADAAM
AAsACQAJAAcABgAIAAgACAAIAAQABAAEAAQAAgACAAEAAQADAAIAAgACAAQABQAFAAQA
AgACAAIAAgAAAP7//v/+//7/////////AQABAAAAAAAAAAAAAAAAAP7/AQACAAIAAQAB
AAUABAAEAAQABAAEAAQACAAKAAsADQALAAkACwALAAkACQAJAAkACgAKAAoACQAKAAkA
CQAIAAcABgAFAAQAAwADAAQABgAIAAgACAAHAAQAAAD+//3//f/9//3//f/6//r/+v/6
//j/+f/5//j/+v/6//n/+f/7//v//P/9//v/+v/6//r/+v/6//r/+v/4//j/+P/4//j/
+P/4//j/+v/6//v//P/+//7//f/9//z//P/7//r/+P/5//n/+f/5//z/AAADAAMAAwAN
AB4ALQA+AFcAdgCRAKwAzADnAPkAAAHrALYAbQAnAPn/3f/F/7j/tv+z/6//tv/E/8v/
zf/S/9j/3v/k/+f/6//r/+z/7//v//L/8v/z//P/8//0//T/9P/1//X/9f/2//f/+P/5
//r/+P/4//n/+f/4//n/+f/5//v//P/8//z/+//6//r/+v/8//z/+//7//3//f/9//7/
/P/8//z//P/8//3//f/8//z//f/9//3//f/9//3//f/9//7///8AAP7//v/+//7//v/+
//////8BAAEAAQABAAEAAQACAAIAAgACAAIAAgAAAAAAAAABAAMAAwADAAMABAAFAAUA
BQAGAAcABgAEAAUABwAIAAkACQAMAA0ADgAOAA8ADwAPAA0ADAAMAAwADgAMAAsACgAK
AAoACQAHAAYABgAGAAUABwAHAAUABAADAAIAAQAAAP//AAABAAIAAAAAAP////8BAAAA
AAAAAAAAAQABAAAAAAAAAAAAAAD+//z//P/8//7///////////////7//v/8//z//P/8
//r//f/+//7/AQABAAEAAgABAAQABgAGAAYABgAHAAgACAAJAAkABwAJAAkACQAJAAkA
CQAKAAoACgAJAAgABwAHAAYAAwACAAEAAAAAAAEAAwAGAAYABgAGAAUAAwAAAP/////+
//3//P/7//r/+v/6//r/+v/7//v/+v/7//z//P/9//z/+//7//v/+f/4//j/+P/6//r/
+v/6//r/+v/6//r/+v/6//r/+v/8//z//f/+//z//P/7//v/+//8//z//P/8//3//f/9
/////v/+/wEAAwAJABUAIgAxAEgAYwB8AJcAsgDOAOMA7wDsAMsAjABDAAkA6f/T/8P/
wP/A/7f/t//C/8r/zf/T/9r/4P/k/+r/7f/x//H/8v/1//X/9P/0//X/9f/1//b/9v/2
//f/9//3//j/+P/4//j/+P/4//j/+f/5//z//f/9//3/+//8//z//P/+//7///8AAP//
/v/8//v/+//7//v//P/9//7///8AAP/////+//z//P/9//3//f////////////3//v//
/wAAAAAAAAAAAAACAAIAAwADAAEAAQABAAEAAwADAAQABAADAAIAAQAAAAIAAgACAAMA
BQAFAAUABQAGAAcABwAHAAgACQAIAAYACAAJAAkACQAHAAoACwAMAAwADQANAA0ADwAO
AA4ADgAMAAoACQAIAAoACgAJAAcABAAEAAQAAwAFAAUAAwACAAQABAAEAAQAAAAAAAAA
AAAAAAAA/////////v/+//7//P/9//3//P/+//7//v/+//7//P/8//z//P/9//3//f/9
//3//P/8//z//P/8//z/+//9//3//P////////8AAAMAAQAAAAEAAgADAAQABQAGAAYA
BwAHAAUABwAHAAcABwAHAAcACAAIAAgABwAEAAMAAwACAAMAAgABAAAA/f/9//7/AAAC
AAIAAgABAAEA/v/9//3/+v/5//j/9//2//b/9v/2//b/9//3//b/9P/0//P/8//1//X/
9v/3//f/9v/2//b/9v/2//b/9v/0//T/9P/0//T/9P/0//T/9P/0//X/9v/4//j/9//3
//X/9v/2//b/9v/3//f/9//3//j/+P/5//3///8FABIAHwAwAEUAXgBzAIwAqADBANMA
3gDTAKoAawAjAO//0//B/7r/wP+//7f/uv/E/8n/zf/U/9j/3P/g/+X/5//p/+r/7f/t
/+7/7v/v/+//7//w//D/8P/x//H/8f/y//L/8v/y//L/8v/y//P/8//2//f/9//3//X/
9v/2//b/9P/0//X/9v/2//b/9f/1//b/9//4//r/+f/4//f/9v/3//n/+v/6//j/+f/5
//n/+f/5//n/+f/5//r/+//8//z//P/8//z//P/8//3//f/9//3//f/9//3//f/+//7/
/v/+//7//v/+//7//v////3//f/9//3//v///////////wEAAQAAAAIAAwADAAMAAQAE
AAUABgAGAAcABwAHAAkACAAIAAgACgAIAAcABgAGAAYABQADAAAAAAAAAP//AQABAP//
/v/+//7//v/+//z//P/8//z//P/8//v/+//7//r/+v/6//v//f/+//7//f/8//v/+v/6
//j/+P/4//r/+//7//v/+//7//r/+v/8//z//P/8//v//f/9//z//f/9////AAACAAIA
AgACAAIABQAGAAYABwAJAAcACQAJAAcABwAHAAcABwAGAAUAAwAEAAMAAwACAAMAAgAB
AAAA/f/9//7/AAACAAIAAgABAAAA/v/+////+//5//f/9f/1//b/9//4//j/+f/5//j/
+P/4//f/9//3//f/+P/5//n/+P/4//j/9v/2//b/9v/4//j/+P/4//j/+P/4//j/+v/6
//v//P/7//r/+P/3//n/+v/6//r/+v/7//v/+//9//z//P/9////AQAFABIAIQAuAD8A
WgBxAIgAoAC7ANEA3gDZALgAfQAzAPf/2f/H/7r/vv/D/7v/uP/C/8n/y//Q/9b/2P/g
/+n/7f/t/+7/8f/x//T/9P/1//X/9//4//j/+P/1//X/9f/2//T/9P/0//T/9v/2//f/
9//2//f/9//3//j/+v/7//z/+v/6//v//P/+//7//f/9//3//f/9//7//P/8//z//P/+
///////+//z//f/9//3//f/9//3//f/+/wAAAgAEAAIAAgACAAIAAgACAAMAAwABAAEA
AQABAAIAAwAFAAYABAAEAAQABAADAAIAAQABAAMABQAHAAkACQAJAAgABwAJAAsACwAK
AAwADQANAA0ACwAOAA8AEAASABMAEwATABMAEgASABIAEAAOAA0ADAAMAAwACwAJAAoA
CgAKAAkACQAJAAcABgAEAAQABAAEAAIAAgACAAIAAgACAAEAAQABAAAAAAAAAAAAAQAB
AAAA/v/+//7//v////7///8AAAIAAwADAAMAAQABAAAAAAAAAAAAAAAAAAIAAwAEAAQA
BAAGAAYABgAGAAgACgALAA0ADQALAA0ADQAPAA8ADwAPABAAEAAQAA8ADgANAA0ADAAJ
AAgABwAGAAMAAwAEAAYACQAKAAsACwAJAAYABQAFAAIAAQAAAP///P/8//z//P/9////
AAAAAAAAAAD//////f/9//7///8BAAAAAAAAAAAAAAAAAAAA/v/+//7//v8AAAAAAAAA
AP7//v///wAAAgACAAEAAQADAAQABAAEAAQABQAFAAUABwAGAAYABwADAAEACQAWACUA
NABJAGQAfQCUALIA0wDtAPwA/wDiAKkAXQAZAPf/4//K/8D/x//D/77/xv/R/9X/1v/e
/+b/7P/x//P/9v/4//z//f/+//7/////////AAAAAAAAAAABAAIABAAEAAQABAAEAAMA
AgACAAEAAwAFAAYABwAHAAgACAAIAAgACAAJAAoACgAKAAkACQAJAAkACQAKAAoACgAK
AAoACAAJAAkACAAKAAsACwALAAsACwALAAsACwAMAA0ADgAMAAwADAAMAA0ADgAQABEA
DwAPAA8ADwAPAA8AEAAQAA4ADgAOAA4AEAAQABAAEQASABMAFAAVABQAFQAVABUAFAAV
ABQAEgAWABkAGwAdABoAHAAcABwAHQAfACAAIQAhACAAIAAgAB4AHAAbABoAGgAaABkA
FwAWABYAFgAVABUAFQATABIAEgASABIAEgAOAA4ADgAOAA4ADgANAA0ADQAMAAwADAAN
AA8AEAAQAA4ADgAOAA4ADAAKAAoACgAMAA0ADQANAA0ADQAMAAwADgAOAA4ADgAQABMA
FAAQAA4AEAAQABAAEAATABQAFAAVABYAFQAYABkAFwAXABcAFwAWABYAFgAVABYAFQAV
ABQAFAAUABQAFAASABEAEQASABUAFgAXABcAEwAQAA8ADwAMAAsACgAJAAoACgAKAAoA
CAAJAAkACAAKAAoACQAJAAkACQAKAAsACgAIAAcABgAIAAgACAAIAAgACAAIAAgACAAI
AAgACAAKAAoACwAMAAwADAALAAsACQAKAAoACgAIAAkACQAJAA0ACgAKAAsACQANABkA
LAA9AEwAZQCEAKEAvADeAPkACwESAQcB0gCBADkADQDx/9H/xP/G/8X/wf/K/9T/2f/h
/+b/6P/u//T/9//7//3//v8BAAEAAgACAAMAAwAFAAYABgAGAAYABwAIAAoABwAGAAUA
BAAGAAYABwAHAAgACQAJAAkACQAKAAoACgAMAAwADQAOAAwADAALAAsADQANAA0ADgAM
AAwADAAMAAwADQANAAwADgAPAA8ADwANAA0ADQANAA8AEAARABIAEgASABIAEgAQABAA
EQARABMAEwATABMAEwATABQAFAAUABQAFAAUABQAFAAUABUAFwAXABcAFwAYABkAGQAZ
ABoAGwAaABgAFgAXABcAFwAYABwAHgAgACAAIQAhACEAHwAeAB4AHgAeABwAGwAaABwA
HAAbABkAGgAaABoAGQAXABcAFQAUABQAFAAUABQAEAAQABAAEAARABIAEgATABMAEgAS
ABIAEQARABAADgAPABAAEQASABIAEAAQABAADgAPAA8ADwARABEAEAAQAA8ADgANAAwA
DAAPABAAEAATABMAEwAUABUAFwAXABgAGAAZABkAGQAcABwAHAAcABwAHAAdAB0AHQAc
ABwAHAAbABwAHAAcABsAGQAXABUAEwATABQAFQAXABkAGwAcABoAGAAWABQAFQAUABIA
EQARABEAEAAQAA4ADgAOAA4AEAAQAA8ADgANAAwADgAOAA4ADgAOAA4ADgAOAA4ADgAO
AA4ADAAMAAwADAAOAA4ADgAOABAAEAAQABAAEAAQABAAEAAQABAAEAAQABAAEAAQABAA
EQASAA==
         </WaveFormData>
      </LeadData>
      <LeadData>
         <LeadByteCountTotal>10000</LeadByteCountTotal>
         <LeadTimeOffset>0</LeadTimeOffset>
         <LeadSampleCountTotal>5000</LeadSampleCountTotal>
         <LeadAmplitudeUnitsPerBit>4.88</LeadAmplitudeUnitsPerBit>
         <LeadAmplitudeUnits>��V</LeadAmplitudeUnits>
         <LeadHighLimit>2147483647</LeadHighLimit>
         <LeadLowLimit>268435456</LeadLowLimit>
         <LeadID>V6</LeadID>
         <LeadOffsetFirstSample>0</LeadOffsetFirstSample>
         <FirstSampleBaseline>0</FirstSampleBaseline>
         <LeadSampleSize>2</LeadSampleSize>
         <LeadOff>FALSE</LeadOff>
         <BaselineSway>FALSE</BaselineSway>
         <ExcessiveACNoise>FALSE</ExcessiveACNoise>
         <MuscleNoise>FALSE</MuscleNoise>
         <LeadDataCRC32>3171666375</LeadDataCRC32>
         <WaveFormData>
/P/8//z//P/+//7//v/9//3//f/+//7/AAAAAP/////9//3//v///wEAAQABAAEAAQAB
AAIAAgABAAAA///+/wMAAQADAAQABQAGAAcADAAYACIALAA4AEcAUQBdAG4AfQCHAIoA
ggBiADQACADw/+H/1v/U/9j/2P/X/9r/4f/j/+X/5v/o/+v/8P/z//T/+f/6//v//P/9
//z/+//6//v//f/+/////////wAAAQAAAP7//f/+/wAA/////////v/+////AAD+//3/
/f/9/////////////v/+//////8AAAEAAgAEAAIAAgACAAIABAAEAAQABAAEAAUABQAH
AAUABQAFAAUABgAGAAYABwAHAAgACAAIAAgACAAJAAoACgALAAsACwAJAAkACwALAAsA
CwALAAsACgALAAsADAAMAAwADQANAA0ADgAOAA8AEAARABEAEQARABEAEwATABMAFAAU
ABQAEgASABMAEwATABMAEwASAA8ADgANAAwACQAJAAgABwAJAAcABwAHAAcABgAFAAQA
BAADAAMAAwADAAMABAAGAAUABQAEAAQAAwACAAIAAgACAAIAAgACAAQABAAEAAQAAgAB
AAEAAQABAAEAAQABAAEAAAAAAAAA//////////8CAAMAAwAEAAUABQAGAAYABgAGAAYA
CQAKAAsADAAMAAsACwAMAAwACwALAA0ADQANAA0ADQALAAsACgAKAAkACAAHAAYABAAE
AAQABwAJAAoACwAKAAgABgAEAAQAAwACAAAA///8//z//P/8//z//P/8//z//v/+//3/
/f/7//v//P/8//r/+v/6//r//P/8//v/+//7//z//P/8//z/+//7//v/+f/6//v/+//7
//v/+//7//3//v/+//7//P/8//z//f/9////AAD//wAAAQAEAAoAFAAeACoAOQBFAE0A
WgBtAHsAggB+AGYAPAAKAOr/3f/S/8z/1P/a/9X/1P/Z/9//4f/i/+T/4//m/+v/7v/x
//L/8//0//b/9v/2//b/9P/1//X/9f/2//f/+f/7//n/+P/4//r/+v/5//n/+f/6//r/
+//8//z/+//7//v//P/9//7////9//z//P/7//z//f/+/wAA/v/+//7//v8AAAAAAAAA
AP7//////wEA//////////8CAAIAAgADAAMABAAEAAQABAAEAAUABgAGAAcABwAHAAcA
BwAJAAkACQAJAAkACQAKAAsACwAMAAwADAANAA0ADQAOAA4ADwAOAA8ADwAPAA8ADwAR
ABEAEwAUABQAFAAUABQAFQAVABMAEwATABIADwAOAA0ADAAKAAkABwAFAAUAAwADAAMA
BQAEAAMAAgACAAEAAQABAP7//f/9//7/AQABAAAAAAABAAAAAAAAAP///v/9//z//v/+
//7//v/8//v/+//7//3//f/9//3//f/8//z//P/7//v/+//7//7/AQABAAAAAAAAAAAA
AAAAAAMABAAFAAYABgAFAAUABgAIAAcABwAJAAkACQAJAAkABQAFAAQABAAFAAQAAwAC
AAEAAAD//wEAAgACAAIAAAD///7//f/+//z/+v/3//X/9f/2//f/+P/1//T/8//y//L/
8v/x//H/8f/x//L/8v/w//D/8P/w//H/8v/y//P/8//0//T/9P/0//P/8//z//P/9P/1
//X/8v/x//D/7//x//L/8v/y//L/8v/y//P/9//3//j/+f/4//X/+P8EAA4AFAAgAC8A
OwBHAFYAaQB3AH4AfABiADIA/v/g/9f/zv/G/8j/zP/F/8T/y//R/9f/2P/a/9n/2v/b
/97/4v/k/+b/6P/r/+z/7f/u/+3/7f/s/+v/7f/t/+7/7//s/+r/6f/q/+3/7f/u/+//
8v/y//P/9P/z//H/8P/v/+//7//v/+//8P/w//H/8f/z//P/8//0//P/8v/x//D/8v/y
//L/8v/1//f/+P/7//j/9//2//X/9v/2//b/9//3//j/+P/4//b/9v/3//j/+v/7//v/
+//5//n/+//7//v/+//7//v///8BAAIABAADAAIAAgABAAMABAAEAAUABgAHAAcABwAJ
AAkACwALAAsADAAMAAwACQAIAAgABwAHAAcABwAGAAUABAADAAIAAQABAAAA//8CAAEA
AgADAAAA/v/8//r/+f/3//b/9f/2//X/9f/2//f/9//2//b/9//2//b/9v/0//T/9P/0
//X/9v/3//j/9v/1//X/9f/0//P/8v/x//L/8v/z//T/9//3//f/9//0//f/9//6//3/
/v///wAAAAAAAAAAAAACAAEAAQACAAAA/////wEAAgADAAQABQADAAMAAgACAAEAAAD/
//7//v/+//7/AQACAAIAAgAAAP3/+v/3//b/+P/4//f/9//2//b/9v/2//j/+P/4//j/
9//2//T/8//1//X/9v/2//b/9v/2//b/9v/2//X/9f/0//T/8//y//X/9f/2//f/9f/2
//f/9//5//n/+f/5//n/+v/6//r/+f/4//f/9//z//X/+v/7//z//f8CAAoAFAAeACoA
PwBNAF0AcgCJAJkAngCWAHoASAAWAPr/6//Y/8r/zP/O/8n/zP/R/9f/2f/c/97/3//i
/+f/6v/t/+7/7//w//L/8v/y//L/9P/1//X/9f/z//P/9P/1//X/9P/0//b/9P/z//P/
8//1//b/+P/6//r/+f/5//n/+f/5//n/+f/6//r/+//7//r/+f/4//j/+f/6//v//P/8
//z//P/8//v/+//6//v/+v/7//z//f/9//z/+//7//z//v///wAAAgACAAMABAADAAMA
AgABAP////8BAAEAAgADAAQABQAGAAcABwAIAAYABgAHAAcACQAKAAoACwAMAA0ADQAN
AA0ADQAPAA8ADwAQABAAEAASABIAEwATABAADwAOAAwADQAOAA8AEAAMAAsACQAHAAcA
BQAFAAUABQAEAAMAAgAEAAMAAwADAAAA/////wAA//////7//v/9//z//P/8//7//v/+
//7/AAAAAAAAAAD+//3//f/9//v/+//7//v//P/8//3//v///////////wAAAQADAAQA
BAAEAAQABAAEAAMABAAFAAYABgAFAAUABgAGAAUABQAHAAUABQAFAAUABAAFAAUABgAH
AAYABQAEAAYABgAGAAkACQAIAAcABAAAAP7//P/8//3//P/6//n/+v/6//r/+v/4//j/
+P/4//b/9v/1//X/9f/1//b/9v/3//j/+f/6//n/+P/2//X/9f/2//b/9v/4//f/9//3
//f/+P/5//n/+f/5//n/+f/3//j/+P/4//j/+P/4//n/9//3//z//f/+/wEADAASABoA
LABAAE8AXQBvAIQAlQCfAKAAjgBcACQAAADu/93/zv/M/87/yv/J/87/0//V/9f/2v/a
/9//5P/n/+z/7//w//H/8v/z//L/8f/w//P/9f/2//f/9v/1//X/9f/1//T/9P/2//j/
9//3//f/9v/2//f/+P/6//n/+f/5//f/9//3//f/+v/6//v/+//7//v/+//8//r/+v/6
//r/+v/6//r/+v/8//3//f////z/+//6//n/+//8//3////9//7//v/+/wAAAAABAAIA
AQABAAAA////////AQABAAQABQAGAAcABwAHAAYABgAEAAQABQAFAAcACAAIAAkADAAN
AA0ADQANAA0ADwAPAA0ADgAOAA4ADAAMAA0ADQALAAsACwAKAAkACAAHAAYABgAHAAcA
BwAFAAMAAwADAAUABAADAAIAAQD///7//f/+//3//f/+/wEAAQAAAAAA/f/8//z//P/8
//z//P/8//r/+v/6//r/+//7//z//f////////////3/+v/4//b/+f/5//n/+f/6//v/
+//8//////8AAAEAAgADAAQABQAGAAcACAAGAAUABQAGAAQAAwADAAUACAAJAAoACwAH
AAcABgAGAAMAAgABAAAAAgACAAIABQAIAAgACAAGAAIAAAD+//7/+//6//j/9//4//j/
+P/4//j/+P/4//j/+P/4//f/9//3//f/+P/4//j/+P/4//j/9v/2//X/9f/3//j/+P/4
//r/+f/5//n/+P/4//j/9//4//n/+v/7//n/+v/6//r/+//8//3////9//3//v/9//7/
AQAGABAAHAAoADYASQBTAF0AcACDAJEAmACQAHAAQgAUAPj/5//W/87/0P/O/8v/0P/V
/9n/3f/e/+D/4//o/+3/8P/y//L/8v/y//T/9P/0//T/9v/3//f/9//1//X/9v/3//X/
9P/0//b/+f/5//r/+//8//z//f/+//v/+f/4//f/+P/5//r/+//6//r/+//7//v/+//7
//z//f/+////AAD+//7//v/+//7//////wEAAQABAAEAAQAAAAAAAAABAAEAAgACAAIA
AgACAAMABAACAAMAAwADAAUABQAHAAcABwAHAAcABwAGAAcABwAIAAgACAAJAAkACQAK
AAoACwAMAA0ADQANAA0ADQAPAA8ADwAQABAAEAATABQAFgAXABIAEQAQAA4ADwAOAA0A
DAALAAsACgAJAAgABQAEAAMABQAEAAMAAgACAAEAAQABAAIAAQABAAIAAwADAAIAAgD/
//7//v/+/wAAAAAAAAAAAAAAAAAAAAD+//3//f/9//3//f/9//3//f/8//z//P//////
//////7//////wAAAQADAAQABAAEAAQABAAEAAQABwAIAAkACgAMAAsACwAMAAsACQAI
AAkACwALAAsACwALAAsACgAKAAcABgAFAAQABgAGAAYACQAJAAgABwAEAAQAAgAAAAAA
/f/8//r/+f/6//r/+v/6//v//P/9//7/+//6//j/9//5//n/+v/6//r/+v/6//r/+v/6
//n/+f/5//r/+v/6//r/+f/5//n/+f/6//v/+//7//v/+//7//v//P/8//z//P/8//z/
/f/9////AgABAAAABQAMABYAIgAsADoARQBPAF8AdACBAIkAigB2AE4AHgD2/+D/1//Q
/9L/1P/S/9H/1v/b/93/3//i/+T/5//q//H/9P/3//j/+f/6//r/+P/2//T/9v/3//f/
9//3//f/+P/5//v/+v/6//z/+v/5//n/+f/6//r/+//8//r/+f/5//n/+//7//v/+//8
//z//f/9//v/+//7//z//v/+//7//v/+//7//v/+//z//f/9//////////////8AAAAA
AAABAAEAAgACAAIAAgACAAMABAACAAMAAwADAAMAAwAFAAUABQAFAAUABQAGAAcABwAI
AAkACgAMAA0ACgAKAAkACQALAA0ADgAPAA0ADQAPAA8ADwAQABAAEAAQABAAEQARAA0A
DQANAAwADQAMAAsACgAJAAkACAAHAAcABQAFAAUABQAEAAMAAgACAAEAAQABAAAA////
/wAAAwADAAIAAgD///7//v/+//7//v/+//7//P/8//z//P/+//3//f/9////////////
/f/8//z//P/9//3//f/9//7//////wAACQAHAAQABAACAAIAAgACAAIABAAGAAgACgAI
AAcABwAIAAkACQAKAA0ACwALAAsACwAHAAcABgAGAAUABAADAAIABAAEAAQABwAHAAYA
BQACAAIAAAD+//7//f/8//r/+f/2//b/9v/2//j/+P/4//j/+P/4//f/9//5//n/+v/6
//j/+P/4//j/+P/4//f/9//5//r/+v/6//j/9//3//f/+v/8//7////8//v/+v/5//n/
+v/6//r/+v/6//r/+//9//3//v///wAABQAMABQAHAAoADQAQQBNAF0AbAB5AH8AfgBm
ADwADgDq/9j/0f/Q/9b/2P/Q/8//1P/Z/9v/3//k/+b/5//s/+//8v/0//T/9P/0//b/
9v/2//b/9P/1//X/9f/1//X/9v/3//n/+P/4//r/+P/3//f/9//6//r/+//8//v/+f/4
//f/+f/5//n/+f/8//z//f/9//v/+//7//z//v/+//7//v/8//z//P/8//r/+//7//3/
/P/9//7////+//7//v//////AAAAAAAAAgACAAMABAAEAAUABQAFAAUABQAHAAcABQAF
AAUABQAHAAkACgAMAAoACgALAAsACQAKAAoACwAOAA8ADwAPAA8ADwARABEADwAQABAA
EAAQABAAEQARAA8ADwAPAA4ACwAKAAkACAAJAAkACAAHAAkABwAHAAcABAACAAAA/v/+
//3//f/9//7//f/9//7//P/7//n/+P/6//r/+//8//z//P/8//z/+//6//n/+P/5//n/
+v/7//n/+f/5//n/+f/4//j/+P/4//f/9v/1//f/+f/6//z////+//7//v/+//7//f/+
////AAACAAEAAQACAAIAAQABAAMAAwADAAMAAwADAAMAAgACAAAA/v/8//r//P/8//z/
///+//7//v/8//z/+v/4//j/9//2//T/8//w//D/8P/w//D/8P/w//D/8v/y//H/8f/z
//P/9P/0//H/8P/v/+7/7v/u/+3/7f/u//D/8f/y/+//7f/s/+v/7v/w//L/8//w/+//
7v/t/+//8P/w//D/8f/y//P/9f/1//H/8P/z//T/9f/4/wAACgAUACAALwA9AEkAWABp
AHcAgACAAGoAOgAIAOb/1f/K/8T/yP/O/8f/wv/J/8//0//Y/9z/2//a/9//5P/n/+j/
6f/q/+7/7v/u/+7/7P/t/+3/7f/t/+3/7v/v/+//7v/u//D/8P/v/+//7//y//L/8//0
//L/8f/x//H/8f/x//H/8f/0//T/9f/1//P/8//z//T/9P/0//T/9P/1//b/9//4//b/
9f/z//P/9P/1//b/9//4//j/+P/5//n/+v/6//r/+f/4//j/+P/6//v/+//7//z//f8A
AAEA///////////+//////8AAAIAAgADAAMAAQACAAIAAwAEAAUABQAFAAcABwAJAAkA
CQAKAAoACgALAAwADgAPAAsACwALAAoABwAGAAUABAAFAAUABAADAAIA///+//3//v/+
//7//v/8//v/+//7//z/+//7//z//P/7//n/+P/3//b/9v/2//f/+P/5//r/+f/4//f/
9v/4//f/9//3//j/+f/6//v/+P/2//X/9P/3//f/9//3//v//f/+/wAA/f/8//r/+v/6
//r//P/+/wAAAgADAAMABAAGAAQAAwADAAUABgAHAAgACQAFAAUABAAEAAEAAAD///7/
AAAAAAAAAwAEAAQABAACAP7//P/6//r/+v/6//n/+f/2//b/9v/2//b/9v/2//b/9P/0
//P/8//0//X/9//4//b/9v/2//b/9v/2//X/9f/3//r//P/+//3/+//6//n/+P/4//j/
9//5//n/+f/5//f/+P/4//j/+P/4//j/+f/5//v//P/7//r/+/8AAAwAGAAkADIARQBV
AGUAegCNAJkAoACaAHoARgAUAPj/5//U/8j/zv/Q/8v/0P/V/9f/1//c/+D/5f/o/+n/
7P/v//D/8f/y//L/8v/y//L/9P/1//X/9f/1//X/9v/3//j/+P/5//z/+f/3//b/9f/2
//b/9//4//v/+//8//3/+v/5//j/9//6//r/+//7//n/+f/5//r/+v/6//r/+v/8//z/
/P/8//z//f/9////+//7//v/+//8//z//P/9//3//v/+//7/AAAAAAEAAgAAAAEAAQAB
AAEAAQADAAMABQAFAAUABQAEAAUABQAGAAgACAAJAAkACwAMAAwADQAQABEAEQARABEA
EQATABMAEwAUABQAFAAUABQAFQAVABEAEQARABAADQAMAAsACgAJAAkACAAHAAkABwAH
AAcABQAEAAMAAgAEAAMAAwADAAAA/////wAAAAD///3//P/8//z//f/+/wAAAAAAAAAA
/v/+//7//v/8//v/+//7//3//f/9//3//f/8//z//P/9//3//f/9//7//////wAA/f//
/wIAAgAAAAAAAAAAAAAAAgAEAAYACAAIAAcABwAIAAgABwAHAAkACQAJAAkACQAHAAcA
BgAGAAUABAADAAIAAgACAAIABQAGAAYABgAEAAAA/v/8//z//f/8//r/+f/4//j/+P/4
//b/9v/2//b/+P/4//f/9//5//n/+v/6//j/+P/4//j/+P/4//f/9//1//b/9v/2//T/
8//z//P/9f/2//f/9//5//n/+f/5//j/+P/3//b/9v/2//b/9//1//n//P///wAAAQAI
ABIAGgAkADQARQBVAGMAeACJAJUAmgCMAGYANgAKAPD/4f/S/8z/zv/O/8f/yv/V/9f/
2f/a/97/4//m/+n/6v/t/+7/7//w//L/8v/y//L/9P/1//X/9f/1//X/9v/3//n/+P/4
//r/+P/3//f/9//4//j/+f/6//r/+f/5//n/+f/5//n/+f/6//r/+//7//v/+//7//z/
/P/8//z//P/8//z//P/8//r/+//7//3//f/9//3//f/8//z//P/9//3//v/+//7//v/+
////AAACAAMAAwADAAMAAwAFAAUABQAFAAUABQAGAAcABwAIAAgACAAJAAkACwAMAAwA
DQANAA0ADAALAA0ADQAPAA8AEQASABIAEgASABIAEwATAA8ADwAPAA4ADQAMAAsACgAL
AAsACgAJAAkABwAHAAcABwAGAAUABAAEAAMAAwADAAQAAwADAAQABAADAAEAAAAAAAAA
AQACAAIAAgACAAIAAAAAAAAAAAAAAP//////////////////AQAAAAAAAAD/////////
//7//////wAAAgADAAUABgAEAAYACAAIAAgACAAJAAoACwAMAAoACQAJAAoADAALAAsA
DQAPAA8ADwAPAAsACwAKAAoACQAIAAcABgAIAAgACAALAAoACgAKAAgABgAEAAIAAgAB
AAAA/v/9//3//v///wAA/v/+//7//v8AAAAA//////7//f/9//z//P/8//z//P/+//7/
/f/9//v//P/8//z//v/9//3//f/9//7///////////////////8AAAAAAAAAAAAAAAAB
AAEAAQAEAAcACAALABIAGgAiADIAQgBRAF0AbwCAAI0AlQCSAHoAUAAgAPz/7P/h/9j/
2v/c/9T/0//a/93/3f/h/+b/6v/r//D/8//2//f/+P/5//r/+v/6//r/+v/6//v/+//7
//3//f/+/////f/8//z//v/+//3//f/9/wAAAAABAAIAAgABAAEAAQABAAEAAQABAAEA
AAAAAP//////////AAACAAIAAgACAAAAAAAAAAAAAgADAAMABQAFAAUABQAFAAQABAAE
AAUABQAGAAYABgAGAAYABwAIAAYABwAHAAcACAAJAAwADQAMAAsACgAJAAoACwALAAwA
DgAOAA8ADwARABIAEgATABMAEwASABEAEwATABUAFQATABQAFAAUABQAFAAVABUAFQAV
ABUAFAARABAADwAOAA8ADwAOAA0ACwAJAAkACQAJAAgABwAGAAcABwAIAAkABwAFAAQA
BAAFAAUABAAEAAUABAAEAAQAAwACAAEAAAACAAIAAgACAAAA////////AQABAAEAAQAD
AAIAAgACAAEAAQABAAEAAAABAAEAAgAFAAUABgAGAAgABwAGAAcACAAJAAoACwAMAA0A
DgAOAA0ADQAOAA4ADQANAA8ADwAPAA8ADwALAAsACgAKAAkACAAHAAYABAAEAAQABwAK
AAoACgAIAAYABAACAAIAAQAAAP7//f/8//z//P/8//z//P/8//z//P/8//v/+//5//n/
+v/6//z//P/8//z//P/8//v/+//7//z//P/8//z/+//7//v/+f/6//v/+//9//3//f/9
//v//P/8//z//P/8//z//f/9/////v///wIAAwAIABAAGgAkADAAPwBJAFMAZAB1AH8A
iACCAGQAOAAKAOj/2//S/9D/2P/c/9f/2P/d/9//4f/i/+T/5f/q/+3/8P/x//L/8//0
//b/9v/2//b/+P/5//n/+f/5//n/+v/7//n/+P/4//r//P/7//v/+//6//r/+//8//z/
+//7//v/+//7//v/+//6//r/+//7//7///8AAAIAAAD+//z/+v/8//7/AAACAAEAAQAA
AAEAAQABAAEAAQACAAIAAgADAAMABAAEAAQABAAEAAUABgAEAAUABQAFAAUABQAHAAcA
CQAJAAkACQAIAAkACQAKAAoACgALAAsACQAKAAoACwAMAA0ADQANAA8ADwARABEADwAQ
ABAAEAAQABAAEQARABEAEQARABAADwAOAA0ADAANAA0ADAALAAgABQAEAAMABgAGAAYA
BgAEAAMAAwADAAIAAQABAAIAAQABAAAAAAD///7//v/+////AAABAAIAAAAAAAAAAAD+
//3//f/9//7///8AAAEA///+//7//v8BAAEAAQABAAAAAQABAAIAAwADAAQABgAIAAgA
CAAIAAgACQAKAAsADAAOAA0ADQAOAAwACwALAA0ACwALAAsACwAKAAsACwAMAAsACgAJ
AAgABgAGAAYACQAKAAoACgAIAAcABgAFAAYAAgAAAP3/+//8//z//P/8//7//v/+//7/
/f/8//r/+f/7//v//P/8//z//P/8//z/+v/6//n/+f/7//z//P/8//r/+f/5//n/+//8
//3//f/8//v/+v/5//v//P/8//z/+v/6//r/+//7//v//P/9/wIAAwAEAA4AGAAcACYA
NQBDAE0AXABvAHsAggCAAGgAPgAOAOj/2//S/8z/1P/Y/9H/0P/X/9n/2f/a/97/3//k
/+3/8P/y//L/8v/y//T/9P/0//T/9f/3//j/+f/4//f/9//3//X/9P/0//b/9v/1//X/
9f/2//b/9//4//n/+f/6//v/+f/5//n/+f/8//z//f/9//v/+//7//z/+v/6//r/+v/8
//z//P/8//n/+f/4//n/+f/5//n/+f/9//7///8BAP//AAAAAAAA/v/+////AAD/////
/v/9/wAAAQAEAAUABQAFAAUABQADAAMAAgACAAUABgAIAAkACAAIAAcABwAKAAsACwAL
AAsACwANAA0ACwAMAAwADAANAA4AEAARAA8ADwAPAA4ACwAKAAkACAAHAAcABgAFAAUA
AwADAAMABQAEAAMAAgABAP///v/9//z/+//7//z//f/9//z//P/7//r/+v/6//r/+v/6
//r/+f/4//f/9v/5//n/+v/7//v/+//7//v/+f/4//j/+P/3//f/9//3//r/+//7//z/
+v/8//z//P/8////AAABAAIAAgABAAEAAgADAAMABAAHAAcABwAHAAcABQAFAAQABAAB
AAAA///+//z//P/8////AgACAAIAAAD///7//f/+//v/+v/4//f/8//y//H/8P/z//T/
9f/2//b/9v/1//X/8//z//T/9P/2//b/9v/2//T/9P/z//P/8//0//T/9P/0//P/8//z
//H/8v/z//P/9P/1//b/9//3//j/+P/4//j/+P/4//n/+f/5//r/+//4//f//P8IABIA
GgAoADkARQBRAGIAeQCJAJIAkgCAAFgAJgD8/+n/3v/O/8z/1P/R/87/0f/Z/9f/2P/c
/+H/5P/p/+z/7//w//H/8v/y//L/8v/y//T/9f/1//X/9v/3//n/+//5//j/+P/6//j/
9//3//f/+v/6//v//P/+//3//f/9//3//f/9//3//P/8//3//f/9//3//f/+//7//v/+
//7//v/+//7//v/+//////8BAP//////////AgACAAIAAwACAAIAAQAAAAEAAgAEAAYA
BAAFAAUABQAFAAUABwAHAAUABQAFAAUABgAHAAcACAAKAAwADwARABAAEAAPAA8ADQAN
AAwACwAOABEAFgAZABYAFgAVABQAFgAWABcAFwAVABUAFQAUABEAEAAPAA4ADwAPAA4A
DQALAAkACQAJAAkACAAHAAYABgAFAAUABQAEAAMAAwAEAAQAAwABAAAAAQAAAAAAAAAB
AAIAAwAEAAIAAgACAAIAAAD///////8BAAEAAQABAAEAAAAAAAAAAQABAAEAAQAGAAcA
BwAEAAIAAwAEAAUABgAHAAgACQAKAAsACwAMAA4ADAALAAsADQANAA0ADQANAA0ADQAM
AAwADQAMAAsACgAJAAgABwAJAA0ADgAPAA4ACwAIAAUABAABAAAA/v/9//3//v///wAA
///+//3//P/9//7//v////3//f/+//7//P/8//z//P/+//7//f/9//v//P/8//z//v/9
//3//f/9//7///////////////////8AAAAAAAD+//7//v///wEA///+/wEAAAABAAgA
FgAiACoAOABLAFsAbQCAAJMAnwCkAJwAeABCABQA/P/r/9j/0P/U/9D/zf/U/9v/3//j
/+T/5P/n/+z/7f/y//P/9P/1//b/+v/6//r/+v/6//v/+//7//3//f/+/////P/6//n/
+v/8//v/+//7//z//P/9//7//v/9//3//f////////////7//v//////AQABAAEAAgAB
AAAA///+/wAAAAAAAAAAAgADAAMABQACAAEAAAD//wEAAgADAAUABQAGAAYABgAEAAQA
BQAGAAYABwAHAAcACQAJAAsACwALAAsACwALAAoACwALAAwADgAOAA8ADwARABIAEgAT
ABMAEwASABEAEQARABMAEwAUABYAFwAYABgAGAAZABkAFQAVABUAFAATABIAEQAQABEA
EQAQAA8ADQALAAsACwALAAoACQAIAAgABwAHAAcABAADAAMABAAGAAcABwAIAAcABgAG
AAYABQAEAAMAAgADAAQABQAGAAQAAwADAAMABQAFAAUABQAHAAYABgAGAAQAAwACAAEA
AgADAAMABAAHAAcACAAIAAgACQAKAAsACgAMAAwADAAOAA4ADgAOABAAEAAQABEAEgAS
ABAAEAARABIAEQASAA8ADgANAAsACAAIAAkACgAMAA4ADwARAA0ACwAKAAcABwAHAAcA
BQAEAAMAAwADAAEAAQABAAEABQAEAAMAAgABAAAAAAAAAAAAAAACAAIAAgACAAAAAAAA
AAAAAAAAAAAAAAACAAIAAgACAAIAAgACAAIAAgACAAIAAgACAAIAAgACAAQABAAEAAQA
BQAGAA==
         </WaveFormData>
      </LeadData>
   </Waveform>
</RestingECG>
