# Supplementary material for: Detection of Left Atrial Enlargement Using a Convolutional Neural Network-Enabled Electrocardiogram
Source: Front Cardiovasc Med. 2020 Dec 17;7:609976. doi: 10.3389/fcvm.2020.609976 (PMC7773668; doi:10.3389/fcvm.2020.609976)
Supplement: Supplementary file 3 [file Data_Sheet_3.ZIP › normal2/1802017278_5145_00000014.XML]

<?xml version="1.0" encoding="Windows-1252"?>
<!DOCTYPE RestingECG SYSTEM "restecg.dtd">
<RestingECG>
   <PatientDemographics>
      <PatientID>1802017278</PatientID>
      <PatientAge>80</PatientAge>
      <AgeUnits>Years</AgeUnits>
      <Gender>Male</Gender>
      <PatientLastName>chenyuanzhen</PatientLastName>
   </PatientDemographics>
   <TestDemographics>
      <DataType>Resting</DataType>
      <Site>1</Site>
      <AcquisitionDevice>MAC55</AcquisitionDevice>
      <Status>Unconfirmed</Status>
      <Priority>Normal</Priority>
      <AcquisitionTime>09:01:37</AcquisitionTime>
      <AcquisitionDate>03-14-2017</AcquisitionDate>
      <CartNumber>1</CartNumber>
      <AcquisitionSoftwareVersion>009C</AcquisitionSoftwareVersion>
      <XMLSourceVersion>MAC5000 v1.0</XMLSourceVersion>
   </TestDemographics>
   <RestingECGMeasurements>
      <VentricularRate>63</VentricularRate>
      <AtrialRate>63</AtrialRate>
      <PRInterval>176</PRInterval>
      <QRSDuration>76</QRSDuration>
      <QTInterval>398</QTInterval>
      <QTCorrected>407</QTCorrected>
      <PAxis>76</PAxis>
      <RAxis>66</RAxis>
      <TAxis>66</TAxis>
      <QRSCount>10</QRSCount>
      <QOnset>223</QOnset>
      <QOffset>261</QOffset>
      <POnset>135</POnset>
      <POffset>187</POffset>
      <TOffset>422</TOffset>
      <ECGSampleBase>500</ECGSampleBase>
      <ECGSampleExponent>0</ECGSampleExponent>
   </RestingECGMeasurements>
   <Diagnosis>
      <Modality>Resting</Modality>
         <StatementCount>3</StatementCount>
         <LabelText>12SL ��ϳ���</LabelText>
      <DiagnosisStatement>
         <StmtText>�������</StmtText>
      </DiagnosisStatement>
      <DiagnosisStatement>
         <StmtFlag>ENDSLINE</StmtFlag>
         <StmtText>��������ɲ���</StmtText>
      </DiagnosisStatement>
      <DiagnosisStatement>
         <StmtFlag>ENDSLINE</StmtFlag>
         <StmtText>���� ECG</StmtText>
      </DiagnosisStatement>
   </Diagnosis>
   <Waveform>
      <WaveformType>Rhythm</WaveformType>
      <WaveformStartTime>0</WaveformStartTime>
      <NumberofLeads>8</NumberofLeads>
      <SampleType>CONTINUOUS_SAMPLES</SampleType>
      <SampleBase>500</SampleBase>
      <SampleExponent>0</SampleExponent>
      <HighPassFilter>16</HighPassFilter>
      <LowPassFilter>150</LowPassFilter>
      <ACFilter>NONE</ACFilter>
      <LeadData>
         <LeadByteCountTotal>10000</LeadByteCountTotal>
         <LeadTimeOffset>0</LeadTimeOffset>
         <LeadSampleCountTotal>5000</LeadSampleCountTotal>
         <LeadAmplitudeUnitsPerBit>4.88</LeadAmplitudeUnitsPerBit>
         <LeadAmplitudeUnits>��V</LeadAmplitudeUnits>
         <LeadHighLimit>2147483647</LeadHighLimit>
         <LeadLowLimit>268435456</LeadLowLimit>
         <LeadID>I</LeadID>
         <LeadOffsetFirstSample>0</LeadOffsetFirstSample>
         <FirstSampleBaseline>0</FirstSampleBaseline>
         <LeadSampleSize>2</LeadSampleSize>
         <LeadOff>FALSE</LeadOff>
         <BaselineSway>FALSE</BaselineSway>
         <ExcessiveACNoise>FALSE</ExcessiveACNoise>
         <MuscleNoise>FALSE</MuscleNoise>
         <LeadDataCRC32>2403254556</LeadDataCRC32>
         <WaveFormData>
BgAGAAYABgAGAAYABgAGAAcACAAJAAoACgAKAAoACgAIAAgACAAIAAoADAAOABAAEQAS
ABMAFAASABIAEgASABQAFgAYABoAGAAYABgAGAAZABoAGwAcABoAGgAaABoAHAAcABwA
HAAZABgAFwAWABUAFAATABIADwAOAA0ADAALAAoACQAIAAUABAADAAIABAAEAAQABAAD
AAIAAQAAAP7//v/+//7/AAAAAAAAAAACAAIAAgACAAAAAAAAAAAAAgACAAIAAgAEAAQA
BAAEAAIAAAD+//z/+v/6//r/+v/7//z//f/+//7//v/+//7//P/8//z//P///wAAAQAC
AAEAAAD///7/AAAAAAAAAAAAAAAAAAAAAAAAAAAAAAAAAAAAAAAAAAD+//7//v/+/wAA
AgAEAAYAAwACAAEAAAACAAIAAgACAAEAAAD///7/AQACAAMABAABAAAA///+//7//v/+
//7///8AAAEAAgAAAAAAAAAAAAIAAgACAAIA///+//3//P///wAAAQACAAMABAAFAAYA
BAAEAAQABAACAAIAAgACAAEAAAD///7/AAAAAAAAAAADAAQABQAGAAUABAADAAIAAwAE
AAUABgADAAIAAQAAAAIAAgACAAIABAAEAAQABAAGAAYABgAGAAQABAAEAAQABAAEAAQA
BAACAAIAAgACAAQABAAEAAQAAwACAAEAAAABAAIAAwAEAAMAAgABAAAAAgACAAIAAgAD
AAQABQAGAAUABAADAAIAAgACAAIAAgAEAAQABAAEAAIAAgACAAIAAwAEAAUABgAEAAQA
BAAEAAMAAgABAAAAAAAAAAAAAAAAAAAAAAAAAAAAAAAAAAAAAAAAAAAAAAAAAAAAAAAA
AP7//v/+//7///8AAAEAAgADAAQABQAGAAMAAgAAAP//AQAEAAUABQACAAEAAAD//wAA
AAAAAAIABAAEAAQABAADAAIAAwADAAQABQAHAAgABgAGAAcABwAJAAcABwAHAAYABgAH
AAgABAABAAAA/v/8//v/+//7/wAA/////wAA/v///wAAAQD///z/+v/9//3/+//7//v/
/f/7//3//v/+//7//P/6//r//P/+//7/AgAAAAAAAAAEAAIAAgADAPn/+//8//7//v/6
//r/+v/3//j/AwALABAAHgAuAD8ASwBNAE8AUgBPAEYAOQApABsAEQAOAAoA/P/r/+P/
5//r/+z/7//1//f/8//8/wMA//////7//P/6//v/+//7//7///8BAAQAAgD///3/////
////+v/6/wAAAQABAAIAAgACAAQABAACAAMAAwADAAEAAAAAAAIAAwADAAEAAQACAAIA
AgACAAIABQAFAAQAAwADAAEAAwAFAAgACAAHAAUAAwADAAUABgAHAAoABwAIAAoACwAN
AAwADgAMAAcACQAJAAkACQAMAA4ADgAOABAAEAAQABAAEQARABAADwAPAA8AEAASABYA
FgAWABcAGQAdAB0AHQAaABkAGQAbAB4AHQAdAB4AIAAgAB4AIQAiACEAIAAfAB4AHwAg
ACMAJQAjACIAHwAfAB4AHAAcAB0AGgAVABcAGgAWABMADwAPABAADwAMABIAEgARAA8A
EAAPAA8ADwAQAA8ACwAKAA8AEAAPABAADgAOABAAEAANAAsACgAJAAcACQALAAsADAAM
AAwADAAJAAkACQALAAwADgAOAAwADgAOAA8AEQAQAA4ADAALAAkACQAMAAwADwAOAA8A
EgAQAA8ADwAOAA4ACwALAAsADAANABAAEQANAA0ACwANAA8ADwAPAA8AEQANAA0ADgAS
ABIAEgARAA8ADwALAA4ADwAPABAAEgASABIAEwATABMAEgARAA8ADwAOABEAEgAPAA8A
DgAOAA4ADgAPABAADgAOAA4ADgAOAA0ACQAIAAwADwARABEAEgATAA4ADQAQAA8ACgAH
AAsADAAMAA4AEAAQABAADwAQABEAEQARAA8ADgAOAAwADQAOAA8AEAAQAA8ADQAMAAwA
CwAJAAwADAAMAAoACgANAA4ADQAQAA8ADAALAAoACgAKAAkACwAJAAkADAAOAAwAEQAO
AAwAEgAQABAAEAAQAA4ADQANAA4ADwAOAAwACwALAAsACwAMAA4ADgAQABAADgAOAA4A
DgAQABIAEwATABMAFAAUABIAEQARABAADwANAA0ADQALAAcABgAFAAMABAAFAAUABgAC
AAEAAAABAP3//P/8//z///8AAAEAAQD+//z///////3//f/9//3//f///wAAAAD+//z/
+v/6//r/+v/4//j/+f/6//v////9//3//v/9//f/9v/y/+7/7v/w//T/+f/+/wcAFQAi
ADAAPgBJAFEAUQBLAEAANQAqACEAEwAJAP3/6v/c/9j/2f/b/9//5//o/+P/5f/v//f/
9v/z//D/8f/x//D/7v/v/+//7//w/+//7//w//D/7//v//P/9P/z/+3/7P/v/+//7v/u
//H/8v/1//b/9P/z//H/7//w//D/8f/0//X/9f/z//P/8v/y//L/8v/w//P/8//y//D/
8f/w//P/9P/2//X/8//1//P/8//1//X/9f/3//P/9f/2//b/9//2//r/+v/3//j/+f/6
//v//f/+//3//P8AAAAAAAAAAAQABQAFAAUAAgABAAEAAgACAAIAAgADAAUACQAJAAkA
CQAJAAoADQAQAA8ADwAQABQAFAASABUAFgAVABQAEwASABMAFAAXABgAFQATAA8ADQAM
AAoACgAKAAgABAAHAA0ACgAIAAUAAwACAP//+v8AAAAA///9//z/+//7//v//f/9//r/
+v/9//7//f/+//7//v8AAAAA/v/9//3//f/9////AQABAP7//P/6//j/+f/7//3/AQAC
AAQABAACAP///v/+/////v/8//r/+f/8//3/AQACAP///P/7//z//v///wEAAgAFAAMA
BAAFAAIAAQACAAEAAAABAAAAAwADAAMAAwADAAUAAQABAAIABQAGAAcABwAGAAUAAAAC
AAIAAQABAAIAAgACAAMAAwAGAAYABgAFAAQAAgAEAAQAAQABAAAAAAACAAIAAwAEAAUA
BgAHAAgACAAHAAMAAgAEAAUABQADAAUABwADAAMABQAFAAEA/////wAAAAACAAUABgAH
AAcABwAHAAYABQACAAIAAwACAAMABAAFAAYABwAHAAYABgAFAAMAAAACAAMABAADAAQA
BgAGAAQABgAGAAgADAAMAAkABgADAAAAAgADAAUACAAKAAoACQAJAAkACQAJAAoACgAK
AAwADAAKAAoACgAKAAwADgAPAA8AEQASABIAEAAPAA8ADgANAAwADQAOAA0ADAAMAAwA
CwAHAAcABgAGAAUABQAFAAcABAACAAEAAAADAAYACQALAAcABAAGAAUAAQABAAEAAQAA
AAMABQAGAAUAAgD///7/AQAEAAUACAAGAAYABgAJAAYABQAFAAMABwAGAAgA/v/2//z/
BAABAAAACwAXACIAMgBIAFMAWwBjAF8AVgBRAEQAMwArACEADwACAPj/7P/n/+v/7//v
/+z/8/8BAAsACQAAAP///f///wAAAAABAAMABAAFAAIAAQABAAIABAADAAMABwAIAAcA
AQAAAAMAAwACAAIAAAAAAAIAAgAAAAEAAQABAAEAAgAEAAgACAAHAAQAAwAGAAYABgAG
AAQABQADAAAAAAABAAAAAwADAAYABgAFAAUAAwADAAUABwAHAAkABQAEAAQAAwADAAQA
CAAIAAUABwAHAAcABwAHAAgABwAGAAgACAAIAAgACwALAAoACQAKAAsADQAQABEAEAAP
AA8ADQARABEAEQAUABUAFwAbABsAGQAYABgAGQAYABUAFwAcAB0AHgAfABkAFwAVABUA
GgAZABkAFwAZABgAFgAWABEADAAFAAUACgAIAAcABQAGAAYABAAAAAQABAADAAEAAwAD
AAQABQAEAAMA///+/wAAAAD+//7//P/8//7//v//////AAABAAAAAwAGAAcAAwAAAP3/
+v/5//v//f8BAAAAAAD+//r//P/8//3///8AAAAAAAABAAAA//8BAAAAAgAAAAAAAgAB
AAEAAgACAAQAAQABAAEA/////wEAAQABAAEA//8BAP//////////AQD9//3//v/+//7/
/v/9////AQD//wQAAwABAAAAAAACAAIAAwADAAQABAAEAAMAAQD+/////v/9//3//P/8
////AAACAAQAAgACAAIAAgD5//3/AgACAAIAAgACAAEA///+//7/AgACAAEAAQADAAMA
AwAEAAIAAgAEAAQABgAGAAYABgAEAAYABwAHAAQABAADAAAAAwAFAAYABwADAAMAAwAB
AAEAAgADAAMA//////7//v/9//3//f////3//P/8//z/AAACAAQABQD///z//v/9//3/
/f/9//3/+v/7//v/+v/7//r/+f/6//7/AAAAAAIA/v/+//7/AQAAAP/////9//X//P8I
AAQA9v/s//L//f8KAAsACQAKABIAJgA1AD0ARwBRAFQAUQBKAD8AMQAjABkAEAAIAPj/
7f/t/+n/4f/k/+//8f/z//f/+P/5//f/+f/6//r/+//9//7////+//3//f/+//7//f/9
/wEAAwADAP7//v8BAAEAAAAAAAAAAAACAAIAAgADAAMAAwAAAP7//f/+/wEAAwADAAUA
BgAGAAYABgADAAUABAACAAEAAQD//wEABAAIAAkACQAHAAMAAQABAAIAAwAGAAMAAwAE
AAQABQAEAAgACAAFAAcABwAHAAcACgAMAAwADAANAAwACwAKAA4ADwAPAA8ADgANAA0A
DgATABQAFQAXABMAFQATABEAEgATABUAGQAbABkAGAAYABgAGAAWABkAHQAdAB0AHQAd
AB0AHQAfAB0AGQAWABEAEgASABEAEgATABAACwANAA8ADAAKAAcABgAGAAQAAAAEAAQA
AwABAP///f/8//v//v////3//v////7/+//6//z//P/+//7//P/7//v/+//7//3/////
//7//v/+//7/+//7//v//f/+/wAAAAD+//z/+v/5//n/+//6//n/+f/3//f/+v/6//z/
+v/6//z//f/9//7//v/8//n/+f/5//v/+//9//3//f/9//v//f/7//v/+//7//z/9//2
//b/+//8//3//f/7//v/9//6//z/+//7//z/+v/6//v/+//9//7///////z/+v/8//z/
/P/9//3//v////7//v/+////AAABAAIAAgABAP3//P/6//v/+//5//z////8//3/////
//v/+f/9//7//v8AAP///v/9//v/+f/5//j/9//5//z/AAACAAEAAAD///7//v/9//v/
+v/+//////8EAAEAAAD9//z/AAAAAP7/AAD///z/+//6//r/+v/5//v/+f/7/wAABAAC
AAEAAAAAAAAAAAAAAP///f///////v/8//z/+//7/wEACwAEAAIAAAD+//z///8AAAEA
AgAAAAAAAAAAAP///v/9//z//f/+////AAD+//7//v/+//7//v/+//7/AAAAAAAAAAD/
//7//f/8//z//P/8//z///8AAAEAAgACAAIAAgACAAEAAAD///7//v/+//7//v///wAA
AQACAP///v/9//z//v/+//7//v8BAAIAAwAEAAIAAAD+//z//v/+//7//v///wAAAQAC
AAMABAAFAAYAAwAAAP3/+v/9//7///8AAAIAAgACAAIAAQAAAP///v///wAAAQACAAMA
AwAEAAYABAADAAMAAwAFAAUABgAGAAQABgAGAAYABgAGAAYABgAJAAsADAANAAsACgAH
AAYACAAJAAoACQAHAAcABQAEAAQABAADAAEAAQAAAAAA//8BAAEAAwABAAIAAgACAAMA
AQABAAAA/P/7////AAD///////////3/AQACAAIAAgD///z/+//8//7//v8AAP7//P/8
/////P8BAP///f/9//z/+P/4//r/9v/0//3/BAADAAUAEAAeAC4APQBLAFkAXQBUAE8A
SgA/AC8AIQAZABAABAD2/+3/5//n/+v/7v/p/+n/9/8FAAYA/////wEAAgACAAAA///9
//v//P/9////AgD///3//P///wMAAwD+//7/AwADAAIAAgABAAAAAQAAAAMABQAGAAcA
AgAAAP//AAADAAMAAQABAAIAAgACAAIAAgAFAAUABAD//////f///wMABgAGAAUABwAF
AAUABwAHAAcACQAFAAMABAAEAAUABgAKAAoABwAHAAcABwAHAAwADgAOAA4ADwAOAA0A
DAAPAA8ADgANAA0ADQAOABAAEAAQABAAEQASABcAGAAZABgAFwAXABkAGQAXABYAFgAZ
ABoAGQAdAB0AHQAdAB0AHAAdAB4AIQAjACEAIAAdABwAGgAXABYAFQASAA0ADwAVABQA
FAATABIAEgAQAAwADQAMAAoABwAGAAUABQAFAAcABwAEAAQACAAIAAYABgAEAAQABgAG
AAIAAQABAAEA//8BAAMAAwAGAAgACgAMAAYABQAEAAUABgAIAAgABgAFAAQABAAFAAMA
AgABAAEAAwADAAYABgAIAAYABgAIAAkACQAKAAoACQAFAAQAAwAFAAUABwAHAAUABQAD
AAUABQAFAAUABQAHAAMAAwAEAAQABAAEAAMABQAFAAEABAACAAEAAQACAAIAAgADAAMA
AgACAAIAAQAAAP7/AAAAAP/////+//7/AAAAAAEAAgD///7//f/8///////8//z//v//
/////f///wEA/f/9/wIAAwAAAP///v/+//3//v///wAAAQABAP7//f/7//n/+//8//7/
/v8AAAAAAAAAAP/////+//7//v/9//v//v/7//r/9//2//r/+v/4//r//f/8//3//v/9
//z/+v/7//n/+f/8//7/////////AAD///7//f/7//v//f/9//z//v/+//3//f/7////
AAACAAIAAgACAP7//P/6//j/+//8//3//v/9//z/+//6//z//P/8//z//P/8//z//P/6
//r/+v/6//r/+v/6//r/+//8//3//v/9//z/+//6//j/+P/4//j//P/+/wAAAgAAAP7/
/P/6//r/+v/6//r//f/+////AAD9//z/+//6//v//P/9//7//f/8//v/+v/7//v//P/+
/////v/8//v//v///wAAAgAAAP7//v/8////AAABAAIAAgAEAAUABQAFAAYABgAEAAQA
BQAFAAUAAwADAAMAAQAAAAAAAAD///r/+f/3//b/+P/5//r//f/7//r/+v/6//v//P/9
//3/+v/4//v/+//3//f/9//3//X/9//4//j/+P/2//T/9P/4//r/+v/8//j/+P/4//v/
+P/3//f/9f/x//z//v/2//L/9v/6//3/AgAHABUAJAA0AEQAUQBXAFkAVwBOAEEAMgAn
AB0AEwAFAPr/7v/m/+X/3f/V/9//9v/7//P/8//5//r/+//6//v/+//6//z//f/9//3/
/v/9//3//v/7//n/+P/7//7////7//z//f/9//z//P/8//z//v/+//z//f/9//3//f/+
/wAABAADAAEA/f/7//z//P/8//z//v8DAAUABgABAP//+//7//7/AgADAAMABQADAAMA
BQAFAAUABwADAAEAAgACAAMABAAIAAgABQAGAAcACAAJAAoADAAMAAwADQAMAAsACgAN
AA0ADAALAA4ADwARABQAFAAUABQAFQAVABkAGQAZABcAFwAYABsAHAAZABcAFgAZABoA
GQAdACEAIQAhACEAHQAdAB0AHwAfAB0AHAAZABoAGgAZABoAFwAUAA8AEQAUABAADQAJ
AAsADgAPAA4ADwAOAAwACQAIAAcABwAHAAkACQAGAAYACAAIAAYABgAEAAQABgAGAAcA
BwAIAAkABAAFAAYABQAEAAQABAAEAAEAAQABAAMABAAGAAYABAAEAAQABQAHAAkACAAH
AAcABgAFAAcABgAHAAYABwAKAAgABwAHAAYACAAFAAUABQAGAAcACgALAAYABQACAAMA
BQAFAAUABQAKAAcACAAKAAoACgAKAAkACwALAAcACgAJAAcABgAGAAgACAAJAAkACAAI
AAgABwAIAAYACAAIAAgACQAJAAoACgAIAAcABgAIAAgACAAIAAcABwAEAAQABQAHAAgA
BwALAA0ACQAJAAsACQADAP//BQAIAAoADgAMAAwADAALAAoACQAHAAUABwAIAAoACgAJ
AAgABwAGAAgACQAJAAoACgAJAAcACgAKAAoACAAIAAoACgAIAAoADAAKAAoACgAMAAoA
CQAJAAgACQAKAAsADAAKAAkACQAKAAwADAALAAsACQAJAAkACgANAA4AEQASABAAEAAQ
ABAADgAQABEAEQASABQAFQAUABEAEQAQAA8ADwAPAA8ADQAKAAoACgAJAAkACwAMAA4A
CQAHAAUABQAEAAQABQAGAAYABgAGAAUAAgAAAAMAAwAEAAUABgAHAAUABwAIAAgABgAE
AAIAAgAEAAYABgAIAAYABgAGAAkABAADAAMAAQABAAYABAAAAAIABAACAAEABAANABkA
IAAmACwAOwBLAFcAWQBWAFMASAA9ADUAJwAXAAoA/P/y/+//5//n/+3/8P/z//n/9f/x
//j////9////AAAAAP7//////////v/9//3//v/+//3//f8BAAMAAwD+//7/AQABAAAA
AAD+//7/AAAAAAAAAQABAAEA///+//7/AAABAAEA/////wAAAAAAAAAA//8BAAAA/v/+
/////v8BAAAAAgABAP/////9//3///8BAAEAAwD//wEAAgACAAMAAQAEAAMA//8CAAMA
BAAFAAUABgAFAAQABAAEAAQABAAGAAcABwAHAAgACQALAA4ADQAMAAsACwALAA8ADwAP
AA0ADQAOABEAFQATABIAEgAWABYAFAAXABcAFwAXABcAFQAVABUAFwAcABsAGwAZABUA
EgAOAAwADQAMAAkADQAQAAwACQAFAAQABAACAP7////+//z/+f/5//n/+v/7//3//f/6
//r/+v/6//j/+P/4//j/+v/6//v/+//8//3/+P/3//b/8//2//j/+v/8//n/+f/5//v/
+f/6//n/9v/2//b/9//5//n/+P/3//f/9//3//r/+v/3//T/8//0//X/9f/2//b/9v/z
//P/8//x//H/8//z//T/9//4//3/+v/3//T/8f/2//P/9P/2//b/9v/2//X/9f/1//H/
9P/1//X/9v/4//b/9v/3//f/9v/2//b/9f/1//T/9//4//X/8//w/+7/8//0//b/+P/2
//b/9v/2//f/9//0//T/+P/3//H/7//y//T/9P/0//T/9v/1//X/9v/2//b/9f/1//f/
9//3//j/9v/2//j/+P/6//r/+v/6//r//P/9//3//P/8//v/+P/6//v/+//7//n/+f/5
//f/9f/0//P/8f/y//P/8//0//H/8f/x//P/7//u/+7/7v/v//D/8f/x//D/7v/x//H/
7//v/+//7//u//H/8//0//T/8v/w//D/8P/y//L/9P/v/+7/7f/v/+3/7f/u/+3/7f/s
/+7/7P/m/+T/6P/v//T/+f8BAAoAGAAoADUAQwBLAEkARAA/ADgALQAbAAcA+//2/+r/
3v/X/9P/0//V/9j/3f/p/+v/3//a/+X/6P/t//H/9P/x//H/8P/v/+7/7f/t/+7/7v/t
/+3/8f/x//H/7P/s/+//7//u/+7/8P/w//L/8v/y//P/8//z/+//7v/u//D/8//z//H/
8f/y//L/8v/y//T/9//3//b/8f/x/+//8f/x//T/9P/z//X/8//z//X/8//z//X/8f/x
//L/8v/z//T/+P/4//X/9f/1//X/9f/3//j/9//2//z//v8AAAIAAAD///3/+//8//3/
//8CAAMAAgABAAEAAwAHAAcABwAJAAkACgANAA0ACwAKAAoADAAMAAoADQAPAA8ADwAP
AA0ADQANAA8AEQAPAA4ACwAJAAgABgAGAAcABAD//wEAAwAAAP7/+//6//r/+P/0//j/
+P/3//X/8v/x//H/8f/1//f/9v/4//f/9v/z//L/8//0//f/+P/1//P/8v/x//L/9f/4
//n/+f/4//f/9v/x//H/8f/z//X/+P/5//j/9v/0//P/8//1//T/8//z//P/8//2//b/
9P/y//L/9P/3//f/+P/4//j/9f/1//X/9f/1//f/9//1//X/8//1//f/9//3//f//P/5
//r//P/6//j/9v/z//X/9f/x//T/9f/1//b/+P/4//j/+f/5//z//P/8//v/9v/y//L/
8P/y//P/8//0//f/+P/6//z/+v/6//r/+v/7//v/+P/4//j/+f/5//f/9//5//X/9f/8
//3/+v/5//j/+P/3//j/+P/4//j/9//1//X/9P/z//P/9P/2//b/9v/2//b/9v/5//n/
+P/4//j/9//1//j/+P/4//b/9v/5//r/+f/8//r/+P/4//j/+f/4//b/9//1//f//P8A
AP3/+//5//j/9v/2//b/9f/2//n/+v/6//n/+P/2//X/+f/1//j/+//8//3//v/7//r/
+f/4//r/+v/6//r//f/+////AAD8//r/+P/2//b/9v/2//b/9//4//n/+v/7//z//f/+
//3//P/7//r/+v/6//r/+v/8//z//P/8//r/+v/6//r//P/8//z//P/8//z//P/8//v/
+v/5//j/+//8//3//v/9//z/+//6//z//P/8//z//v/+//7//v/9//z/+//6//z//P/8
//z//P/8//z//P/8//z//P/8//v/+v/5//j/+//8//3//v/8//z//P/8//3//f/+/wAA
BAAEAAMAAwAAAP///v/+/wAAAAACAAIABQAGAAcACAAEAAQAAwABAAQABgAHAAYAAwAD
AAIAAQACAAMABAADAAIAAgACAAEA/v/9//v/+v/6//v//P////7//v///wAA/v/8//r/
9//4//j//f////z/+//6//n/+f/7//z//P/6//j/9v/2//b/+P/4//r/+v/6//r//f/4
//f/9//1//n//P8AAP7/+v/0//T/+f/8/wEAEQAiADYARABLAFMAWQBZAFIARQA6ACsA
GwATABUADgD2/+T/4f/j/+X/6f/s/+3/8f/3//n/9v/1//b/+f/7//z//P/9//3//f/7
//n/+P/4//r/+//9/wMAAwADAP7//v////3/+v/4//n/+v/9//7//v////////////7/
/v8AAP/////9//3//v/+//7//v/+/wEAAQAAAP/////9//////8CAAIAAQACAAEAAgAF
AAUABQAHAAMAAQACAAIAAwACAAYABgADAAAA///+//3/AwAIAAsADgANAAwACwAKAAwA
DQANAA0ADAALAAsADAARABIAEwAVABQAFwAWABUAFwAXABgAGwAaABcAFQAUABkAGgAZ
AB0AHwAfAB8AHwAaABkAGAAZAB0AHQAeAB0AGwAaABgAGAAaABgAFAAXABkAFAAQAAsA
CAAIAAYAAgAKAAwADQANAAsACQAIAAcACAAHAAMAAgAGAAYABAAEAAYABgAIAAgABQAD
AAIAAQAAAAMABgAHAAcABgAFAAQAAgADAAQABwAHAAgABwAEAAQABAAFAAcABwAGAAUA
BQAFAAUACAAIAAcABAADAAQABQAFAAYABgAIAAUABQAFAAUABQAHAAcABAADAAAAAQAE
AAUABgAHAAkABQAFAAYACAAIAAgABwAJAAkABQAIAAcABQAEAAQABwAIAAoACwAJAAgA
BwAFAAUABAAHAAgACQAJAAgACAAJAAgACAAIAAgACAAIAAgABwAHAAQABAAFAAcACAAH
AAkACwAHAAcACgAJAAQAAQAEAAYABwAKAAkACAAHAAUABgAHAAcABwAJAAoADAAMAAsA
CgAJAAgACwALAAoACgAHAAUAAgAEAAYACAAIAAoADAAMAAoADAALAAgABwAGAAgACAAH
AAkABwAHAAoADAAMAAsACgAKAAwADAAMAAsACQALAAsACgALAAwADAANAAUABwAKAAwA
DAAMAAwADAAMAAwADAALAAoACQAIAAsADAANAA4ACwAKAAkACAALAAwADQAOAA0ADQAO
ABAADwANAAwACwANAA0ADgAOABAAEgASABIAEgASABIAEgAUABUAFQAVABQAFAASABIA
FAAVABYAFQASABEADgAMAA8AEAAQAA8ADwAOAA4ADQALAAsADQALAAoACgAKAAsACgAL
AAsACAAIAAsACwAJAAkACQAJAAcACQAKAAoACgAJAAgACQAMAA0ADAANAAoACAAIAAsA
CAADAAMACwARABQAFAAUAAwA/v/+/wkADAALABUAIAAoADYARwBRAFsAYwBkAFkAUABH
ADsALwAlABwACgD2/+//+f/3//P/9v/7//3///8DAAQAAQADAAcACgAMAAsACwAKAAkA
BgAFAAUABgAKAAsADQATABIAEQALAAoADwAPAA4ADgAOAA4AEAAQAA4ADwAPAA8ADQAM
AAwADgARABEADwAPAA4ADgAOAA4AEAATABMAEgAQABEAEAATABIAFAATABEAFAATABQA
FwAVABUAFwATABMAFAAUABUAFgAaABoAFwAVABUAFQAVABoAHgAgACIAIgAgAB4AHAAc
ABsAGQAXABoAHQAhACYAJwAmACUAJQAnACsAKwArACkAKQAqAC0ALwAtACwALAAwADAA
LgAxADMAMwAzADMAMgAzADQANwA4ADUAMwAvADAAMAAvADAAMAAuACoALQAwACwAKQAl
ACQAJAAiAB4AIgAiACEAHwAfAB8AIAAhACIAIQAdABwAHwAgAB8AIAAeAB4AIAAgAB8A
HwAgACEAHQAfACEAIQAiACIAIgAiAB0AHQAdAB8AHwAgAB8AHAAdABwAHAAdACAAIAAg
ACEAHwAfACIAIgAiACAAIAAiACAAHwAfAB4AIgAhACMAJQAkACMAJAAjACMAJQAlACkA
JgAjACAAHQAkACEAIgAkACQAJAAkACMAIwAjAB8AIgAkACMAIwAkACIAIgAjACMAJgAm
ACYAJQAkACIAJAAkACUAJQAkACQAKAAoACkAKgApACgAJwAmACUAJQAiACIAJAAlACUA
IwAjAA==
         </WaveFormData>
      </LeadData>
      <LeadData>
         <LeadByteCountTotal>10000</LeadByteCountTotal>
         <LeadTimeOffset>0</LeadTimeOffset>
         <LeadSampleCountTotal>5000</LeadSampleCountTotal>
         <LeadAmplitudeUnitsPerBit>4.88</LeadAmplitudeUnitsPerBit>
         <LeadAmplitudeUnits>��V</LeadAmplitudeUnits>
         <LeadHighLimit>2147483647</LeadHighLimit>
         <LeadLowLimit>268435456</LeadLowLimit>
         <LeadID>II</LeadID>
         <LeadOffsetFirstSample>0</LeadOffsetFirstSample>
         <FirstSampleBaseline>0</FirstSampleBaseline>
         <LeadSampleSize>2</LeadSampleSize>
         <LeadOff>FALSE</LeadOff>
         <BaselineSway>FALSE</BaselineSway>
         <ExcessiveACNoise>FALSE</ExcessiveACNoise>
         <MuscleNoise>FALSE</MuscleNoise>
         <LeadDataCRC32>2440755732</LeadDataCRC32>
         <WaveFormData>
+v/6//r/+v/8//7/AAACAAMABAAFAAYACAAIAAgACAAMAA4AEAASABMAFAAVABYAGgAc
AB4AIAAiACQAJgAoACsALAAtAC4AMQA0ADcAOgA2ADQAMgAwADMANgA5ADwAPAA8ADwA
PAA4ADYANAAyADEAMAAvAC4AKAAkACAAHAAaABgAFgAUABAADgAMAAoABwAGAAUABAAG
AAYABgAGAAQAAgAAAP7/+//6//n/+P/5//r/+//8//r/+v/6//r/+//8//3//v/9//z/
+//6//j/+P/4//j/+v/6//r/+v/4//j/+P/4//v//P/9//7//P/6//j/9v/5//r/+//8
//7//v/+//7//P/6//j/9v/4//r//P/+//3//P/7//r//P/8//z//P/6//r/+v/6//j/
+P/4//j//P/+/wAAAgAAAP7//P/6//r/+v/6//r/+//8//3//v/9//z/+//6//r/+v/6
//r/+f/4//f/9v/5//r/+//8//7//v/+//7/+v/4//b/9P/2//j/+v/8//n/+P/3//b/
9v/2//b/9v/5//r/+//8//r/+P/2//T/9//4//n/+v/4//j/+P/4//v//P/9//7//P/8
//z//P/5//j/9//2//j/+v/8//7//P/6//j/9v/5//r/+//8//7//v/+//7//P/6//j/
9v/5//r/+//8//r/+P/2//T/9f/2//f/+P/7//z//f/+//n/9v/z//D/8//2//n//P/7
//r/+f/4//b/9v/2//b/9//4//n/+v/5//j/9//2//n/+v/7//z/+f/4//f/9v/2//b/
9v/2//f/+P/5//r/9//2//X/9P/1//b/9//4//X/9P/z//L/9P/2//j/+v/5//j/9//2
//P/8v/x//D/8v/0//b/+P/3//b/9f/0//f/+f/6//z/AgAEAAUABgAFAAQAAQD+/wEA
BwALABAADgALAAkACQAKAAsACwAJAAkACAAIAAgABQADAAIAAAADAAUABwAJAAgAAwAA
AP7/AAD///3/+f/6//r//P/4//b/9P/y//D/8v/x//L/9P/y/+3/6f/s/+3/6f/m/+j/
7P/t/+3/7f/s/+r/6f/n/+n/7f/s/+7/7P/s/+z/7P/t/+3/6//u/+3/7v/r/+T/4P/h
/+j/9f8AAAYAEwAjACYALABAAFMAYQBwAIAAjgCVAJEAjwCMAHcAUgAwACQAHwAXAA4A
DAAJAP//+P/6//r/9/8DAAgAAgD8//f/9P/v/+z/6v/o/+r/6//t//D/7v/s/+z/6v/p
/+j/5//m/+j/6f/r/+//7v/t/+z/6//r/+z/7v/w/+3/7P/s/+v/6v/q/+z/7P/w//H/
8v/z//D/8f/w/+7/8f/z//T/9v/3//b/9v/1//f/9v/2//j/+v/7//v//P/8//3//P/7
//3/AQADAAcABQABAAQABQAGAAYABwAHAAsADAANABEAEQAPABAADwARABYAGQAcAB8A
HwAgAB8AIgAmACYAJgArAC0ALgAvADEAMwAzADEANgA6AD4AQwBCAEAAPgBBAEQAQwBB
AD8AQwBGAEMARABEAEIAOgA4ADoAOAA3ADcAMQAtACsAKQAqACgAJAAfAB4AHgAeABsA
GQAXABIADAAPAA8ADwAQAA0ADgANAAwADAAKAAoADAAMAAwACgALAAkACgAIAAQABwAJ
AAoACwAKAAkACQAIAAoACwALAAsADAAMAAwACwAIAAcABwAGAAgACwAOABAADgAPAA0A
CwANAA0ADQAMAA0ADgAOAA8ADgANAAwADQAPAA4AEAATABMADQAOAA4ADgAOAAwADwAO
AA0ADgAQABAADwANAAoADAAOABAAEQAPAA8ADwASABMAEQANAAoACwAPABAAEgAOAAwA
CgAJAAwADQANABAADgAMAA0ADAALAAoACAAHAAkACgALAA0ADAALAAkABwAMAA0ADQAN
AAsACQAIAAcACQALAAsACwANAA0ADQAKAAUABgAGAAUACAAKAAoACwAKAAkACAAIAAgA
CAAIAAgACAAJAAkACQAIAAcABgAFAAYABQAKAAwACQAGAAkACgAGAAUABQAFAA8ADQAH
AAcACAAKAAoACgAKAA0ADwASABcAFgAWABYAGAAcABwAHAAcAB0AHgAgACAAHAAbABwA
GQAbABoAFwAVABMAEgARABEAEwAUABQAEwARAA8ADQALAAQAAQD///3//v/+//z//v/6
//r/9P/y//T/9P/0//T/8//y//L/8v/u/+v/7//x//D/7v/x//P/8f/u/+v/6f/r/+z/
7P/t/+3/6P/m/+T/5f/m/+f/6f/r/+v/8P/v/+D/2f/c/+D/5//y//3/BAAOABkAIwAy
AD4ATgBjAHUAfgCAAIAAgQB9AGsARgAjABoAFgAOAAcAAQD+//r/9//3//T/9P/4//3/
+//0/+7/6P/j/+D/3v/e/9//4P/i/+H/4f/i/+D/3v/e/9z/3f/e/9//4P/f/93/3P/d
/9//3//f/9//4P/g/+H/4v/h/+D/4P/f/9//4P/j/+T/5f/l/+X/5f/j/+X/5f/k/+f/
6f/q/+z/7P/q/+n/5//p/+r/7P/w/+7/7f/r/+r/7P/v//D/8f/y//X/9v/5//f/8//2
//f/+//8//7///////7//f///wQABQAJAAsADQAQABEAEgASABEAEQAPABUAHAAfACIA
JAAlACUAJQAnACsALQAtADAAMgA0ADcANwA2ADUAOQA8ADsAOQA3ADcAOAAzADIAMwAy
ACsAKgAsACgAJQAjAB0AGQAXABUAFQAUABEADQAJAAgABwADAAMAAwAAAPz//v///wAA
AgD+//7//P/6//z//P/+/wIA///+//v/+//7//7//v/8//3///8AAAEA/v/9//3//P/9
////AAABAP///v/9//v//f/9//7//v/+////AAAAAP3////+//3//v///wAAAAACAAIA
AQABAAEAAQABAAMABAACAAMABQAGAP/////+/wEAAgABAAUABQADAAMABAAFAAUABAAC
AAMABAAFAAUAAwABAP//AAAHAAcABQAEAAMABQAEAAQABAAEAAQABQAGAAUAAwAEAAMA
AgAEAAQABgAIAAkACwAIAAYABAADAAQABQAFAAUABwAHAAYABQAEAAMAAwADAAYACQAK
AAsACQAHAAUAAAAAAAIAAwADAAcACAAHAAcABQADAAEAAAADAAQABQAGAAMAAwACAAEA
AQABAAEAAQAKAA0ACgACAAIAAgACAAIABwALABAAFwAXABYAFQAWABYAFgAWABYAHAAe
ACEAIgAfAB0AHQAZABsAHAAbABsAFwAWABUAFQAWABgAGQAZABsAGwAbABsAFAARAA8A
DQANAAoABQAEAAQABgACAAIAAAAAAAAAAAABAAIABAAGAP//+//+///////+/wIABQAB
AP7/+//5//n/+v/6//v//v/8//3//v/6//j/9v/1//n/+f/+//3//v/5//b/9P/3/wAA
CwASABoAKQA5AEIASABWAGcAdwCCAIgAigCPAJEAiQByAE8ANgAwACwAIwAbABwAGAAP
AAUACAAOABAADQALAA4ACgAGAAMAAgD+//z/+//6//r/+f/5//r/9v/0//T/8v/0//b/
+P/6//n/9//2//f/9v/1//T/8//2//j/+//+//z/+v/5//f/+P/4//r/+v/7//v/+//7
//r/+//6//j/+//9//7/AAD///7//v/9/wAAAAABAAQAAgABAP///v/9/////////wEA
BQAHAAsACQAFAAgACQAIAAgACQAJAAwADgAQABUAFwAVABYAFQAYABwAHgAgACAAHwAf
AB0AIgAoACoALAAwADEAMQAxADIANQA2ADUAOAA6ADwAPwA/AD4APQBBAEEAPwA8ADkA
PgBCAEAAQgA/ADwAMwAwADAALAApACcAIQAdABsAGQAbABwAGwAZABUAFAATAA8ADgAN
AAkABAAFAAUABQAGAAIAAgAAAP7/AgACAAQACAADAAIA//////z//v/9//r//P///wEA
AwABAP///v/8//7///////////8AAAEAAQD+//3//f/8//3///8BAAIA//8BAAAA//8A
AAEAAgACAAAAAAD/////AAD///7///8CAAIABQAJAAkAAQAAAP7//v/+//z///////3/
/f/+/wIAAwADAAIAAQACAAMAAwAAAP3/+v/6//7//f/6//j/+f/9//7/AAD+//7//v//
/wIAAQD//wAA/f/8//7//v/2//z/BgAEAAQABAAEAAUABQAGAAkACgAKAAoADAAOAA4A
DgAOAA8AEAASABIAFQAXABsAGwAXABQADwALAA4AEAASABUAEgAQAA0ACQALAA0ADwAR
AA4ADQANAA0ACAACAPr/9v/3//r/9//4//b/9v/2//b/8f/w//D/8P/v/+//9v/7//T/
8P/x//H/8v/y//L/8//v/+7/7P/r/+7/7P/t/+7/7//w//H/8//x/+3/7v/p/+r/7//y
//D/6//s//H/8v/4/wUAEwAiADIAQgBPAFsAaAByAH4AiwCPAI8AlgCVAHIARAAwACcA
GwASAA4ADQARAA4ABAAAAAUAAQD6//r/+P/3//j/9P/y//H/8P/v/+3/7P/s/+3/7v/x
//L/8P/u/+z/6v/r/+v/7P/v/+3/7f/t/+3/7P/s/+3/7v/x//L/9P/1//D/7v/u/+z/
8P/x//L/8//z//X/9f/0//P/8//y//L/9v/4//v//f/7//j/9v/2//j/+f/5//r//f//
///////8//3//P/9/wAA//8FAAkABwAGAAYABQAIAAgACAALABEAEQAUABUAEgAUABQA
FAAbAB0AIAAhACMAJgAlACQAKgArACsAKwAvADMANQA1ADIAMgAyADMAOAA6ADwAQwBD
AD8AOgA1ADgAOgA2ADYAOgA6ADQANAAxACoAJAAfAB8AHQAdAB0AGgAWABAACQAKAAoA
CgAHAAkACQAGAAIAAQD///3//P/8//7//v/+//z/+P/2//b/9f/2//X/9//4//z//f/8
//j/9//1//P/9v/3//n/+v/5//n/+P/3//j/+P/4//f/9f/1//b/9v/1//X/9f/0//X/
+f/6//v/+P/3//b/9P/1//b/9v/3//n/+f/5//v/+P/0//P/8//6//f/+//+//v/+v/3
//n/+v/5//r//P/8//v/+f/2//T/9P/0//P/9f/3//n//v////v/9f/w//P/9//4//r/
+v/6//r/+//5//f/9P/0//f/+P/8//7//P/6//f/9f/2//b/9v/3//j/+f/5//n/+P/3
//X/8//3//n//P////r/+f/2//P/9P/1//b/9P/1//j/+v/7//r/+P/0//H/8v/z//T/
9v/2//b/9v/2//X/9f/0//P/9f/3//n/+//2//H/8v/w//H/8v/5//7/+v/3//X/8//2
//f/+P/5//n/+f/5//n/+f/4//b/9f/5//n/9//5//3/9//w//H/8v/z//T/9//4//n/
+v/4//b/9P/y//X/9v/3//j/9//2//X/9P/0//T/9P/0//b/9v/2//b/8//y//H/8P/x
//L/8//0//T/9P/0//T/9P/0//T/9P/1//b/9//4//P/8P/t/+r/7//y//X/+P/2//b/
9v/2//X/9P/z//L/9f/2//f/+P/0//L/8P/u//L/9P/2//j/9//2//X/9P/y//L/8v/y
//X/9v/3//j/9f/0//P/8v/z//T/9f/2//T/9P/0//T/8v/y//L/8v/1//j/+/////z/
/P/+//7/AAACAAYACgAJAAgABwAJAAkACgAJAAcACQANAA0ADwALAAcABAACAAMABAAG
AAcACAAIAAcABwAGAAUABAD//wEAAgADAAMA/f/1//H/7v/0//L/9P/2//X/9P/z/+//
7P/s/+z/6f/q//D/9P/x/+z/7P/r/+n/6//r/+z/7P/q/+n/6f/r/+b/5v/m/+b/5//o
/+r/6//n/+T/4//k/+X/6P/o/+n/7v/3//7/AAAFABEAIAAuAEQAWwBnAHAAeAB+AIMA
gwCBAIQAdwBSAC4AIgAZAA0ABgAGAAUABQAGAAgABAABAP//+P/2//L/7//u/+7/7v/v
//D/7f/p/+b/5P/n/+j/6//s/+v/6v/p/+j/6v/p/+n/6//t/+3/7f/t/+n/6P/o/+j/
6f/q/+z/7f/u/+7/8P/w/+7/7f/s/+v/7v/x//L/8v/u/+3/6//q//D/8v/1//f/9P/y
//H/8v/1//X/9P/0//f/+f/5//n/9v/3//b/9//4//f//f8BAAIAAgADAAMAAgACAAIA
BQALAAsADgAPAAwADgAOAA4AFAAXABsAHQAfACIAIQAgACMAIwAiACEAJgArAC4ALwAs
ACwALAAtADAAMgA0ADsAPQA7ADgANQA2ADgANAA0ADkAOgA1ADYAMwAuACoAJwAlACMA
IwAjACAAHgAaABUAEQAQAA8ACwAOAA8ADQAKAAYAAwAAAP7///8CAAMABAABAP7//f/+
//n/+P/1//X/+P/8//3//P/7//v/+v/5//r/+//9//7//f/9//z/+//5//j/9//1//n/
+//+/wAA/P/7//r/+P/5//3//v////7//f/8//r/+f/4//b/9f/6//v//P////z/+P/3
//f//f/5//z//v/7//r/9//5//X/8//z//T/+P/7//3//v/6//j/9v/z//X/9//5//7/
AAD9//j/9P/z//X/9P/0//X/9v/3//n/+P/1//H/8P/x//L/9v/4//f/9v/0//P/8f/w
/+//7//x//P/9P/1//X/8//w/+3/7v/v//H/8//x//P/8//z//D/7//u/+r/6f/s/+7/
7//v/+7/6//p/+z/7f/u//D/7//u/+3/7P/n/+f/5v/l/+f/6f/r/+3/7P/p/+z/7P/r
/+r/7//y/+7/7f/t/+3/7P/r/+r/6f/q/+v/7P/t/+3/7P/q/+n/7P/t/+z/7//v/+//
7v/t/+z/6//q/+v/7P/t/+7/7f/s/+v/6v/q/+r/6v/q/+v/7P/t/+7/6v/o/+b/5P/o
/+r/7P/u/+v/6v/p/+j/6P/o/+j/6P/p/+r/6//s/+v/6v/p/+j/6//s/+3/7v/s/+r/
6P/m/+j/6P/o/+j/6//s/+3/7v/q/+j/5v/k/+j/6v/s/+7/7P/s/+z/7P/v//H/9P/5
//j/+P/4//r/+//6//n/+P/+/wAAAwAEAAEA//////v/+f/4//X/8//z//T/9f/3//X/
9P/y/+//8v/1//j/+//1//P/8v/x/+//7P/n/+b/6f/s/+n/6v/o/+b/5P/i/+H/4v/k
/+b/4P/d/+H/4//g/97/4f/j/+X/5P/j/+P/3//e/9z/2//h/+D/4v/k/+P/4v/h/+H/
4P/d/9//2//Y/+H/5P/e/+H/7P/z//7/CgAXACUAMgA+AEoAVQBhAHQAegB2AHsAgQBx
AEwAKwAYAA4AAgD9/wMAAgD2//P/9//4//L/7v/v/+//7v/t/+r/6P/o/+L/4P/f/97/
4P/f/9//4P/g/+D/4v/i/+L/4v/i/+L/4v/h/+H/4//i/+H/4P/f/9//4P/i/+T/5f/m
/+j/6f/m/+T/5P/i/+b/5//o/+n/6P/p/+j/5v/k/+X/5f/m/+r/6v/r/+v/6f/o/+j/
6v/u/+//7//w/+3/7f/r/+n/6//v//H/9f/3//X/+v/9//v/+v/6//n//f/+////AwAE
AAEAAQD//wMACAALAA4AEAARABMAEwAUABgAGAAYAB8AIQAiACMAJAAnACgAJwAoACoA
LAAvAC8ALgAtADEAMwAxAC4AKwAxADQAMQAyADIAMAAoACYAKAAkACEAHwAbABcAFQAT
ABQAEgAOAAkACgAKAAoABwAEAAEA+//0//n/+//9/wAA/P/8//r/+P/3//T/8//0//b/
+P/4//v/+P/4//X/8P/z//X/9v/3//X/9f/2//b/8//z//L/8f/0//b/+P/5//b/9f/1
//T/9P/1//b/9v/2//n/+f/5//j/9//2//T/9//4//j/+f/3//X/8//z//f/9v/4//v/
/f/3//j/+P/2//b/9P/3//f/9//5//z/+v/5//f/9P/0//b/+P/5//f/9//3//r//P/5
//T/8P/z//f/+P/6//j/9v/0//P/9f/1//T/9v/1//T/9v/2//X/9P/y//H/9v/4//r/
/f/5//f/9P/x//H/8f/w/+//8f/z//b/+f/3//f/9f/z//b/9//4//b/8v/y//H/7//y
//T/9P/1//X/9f/1//b/9f/0//P/8v/z//X/9v/3//P/8f/v/+3/7//t//H/8v/+//j/
9P/0//D/8v/0//b/+P/7//v//P////3//P/7//z/AwAGAAkADAANAA4AEAAQABAAEQAU
ABMAEQAQAA0ACwAMAAwADAANAA4AEAARABEADwANAAsACQAHAAUABAADAAIAAAD8//z/
+f/6//X/9P/4//r//P/+//f/9P/y//D/7v/t//P/9//y/+7/7//v/+//7v/t/+3/7//w
//D/8f/y/+7/7f/s/+z/7P/s/+3/7f/r/+7/6//q/+X/4v/i/+n/9v/9/wIACAARABcA
HgAoADgASwBjAHYAggCIAIcAgwCBAIIAcwBSADYAKAAfABsADgAAAP3//f/4//r/AgAF
AAMAAgD8//b/8f/u/+z/7P/t/+7/6//p/+j/6P/l/+T/5f/k/+b/5v/m/+b/4//h/+D/
4f/i/+P/5P/l/+b/5v/n/+j/5//m/+b/5f/n/+j/6//s/+v/6f/n/+X/5v/p/+r/6v/s
/+3/7f/u/+7/7P/r/+n/7P/s/+3/8P/u/+3/6//q/+7/8f/y//P/8P/x//D/8f/y//H/
9//7//z//P/9//3/+//6//n/+/8BAAEABAAFAAUACAAJAAoACwALAAwACwARABYAFwAY
ABoAGQAXABUAGwAhACUAJwApACoAKwAtACwALAAsADEANgA1ADMAMQAyADIALAAqAC0A
LgApACoAKAAkACEAHwAZABUAEwARABMAEgAPAAsABQACAP//+f/8//3/+//4//j/9//2
//b/8f/y//H/8P/z//L/8//2//L/8P/s/+v/7P/w//H/8P/u/+//7//v/+z/6//r/+r/
7f/v//D/8f/t/+z/6//p/+z/7f/v//D/7f/t/+3/7P/r/+3/7P/r/+3/7//x//L/8f/w
/+7/7f/v/+//7//x/+//7P/s/+3/7//p/+r/6v/u//D/8P/1//D/7f/s/+z/8P/x//H/
8P/w//D/8P/v/+7/7f/s/+7/8//x/+3/6v/o/+v/6//s/+7/7v/u/+//8P/v/+3/7v/q
/+j/6f/o/+r/7P/t/+//7v/o/+T/4//o/+3/8P/z//b/9f/1//b/+f/4//j/+P/6////
AAABAAIAAQAAAAAA/v///wEABQAFAAIAAAD8//n/+v/8//7/AQABAAIAAgABAP///f/7
//n/9v/1//X/9f/y/+7/6P/m/+j/6v/m/+b/5P/k/+T/5P/g/97/3f/c/9z/3f/l/+v/
4//e/97/3f/f/97/3f/d/93/3v/e/9//3//a/9j/1v/a/9z/3v/h/9//2//c/9f/1P/T
/9b/2v/f/+b/6//u//T///8LABYAJgA4AE0AXQBoAGoAagBrAG8AcQBkAEcAKAAWAA4A
AwD5//L/7P/t//H/8P/2//r/8//r/+T/5P/g/93/3P/c/9z/3f/e/9r/1//V/9T/1v/Y
/9z/3v/i/+T/5v/o/+n/6f/q/+3/8P/x//L/8//v/+7/7v/u/+//8P/y//P/9f/2//n/
+v/9//3//f/9/wEABQAHAAgABQAFAAQABAAIAAgACQAJAAgABgAFAAYABgAFAAMAAgAF
AAcABwAHAAMABQAFAAcACQAHAAwADwAPAA4ADgANAA8AEAARABUAGwAbAB4AHwAdAB4A
HQAcACMAJQAoACkALAAwADAAMAA0ADUANQA1ADoAPwBCAEMAQQBAAD8APwBDAEYASQBR
AFIATwBLAEcASABKAEYARgBKAEoARABEAEIAPAA3ADMAMAAtACwAKwApACYAIQAbABkA
GAAXABMAFgAXABUAEgAQAA0ACgAIAAcACgALAAwADAAKAAoADAAIAAYAAgABAAMACAAK
AAoABwAFAAIA//8CAAMABQAGAAQABQAFAAUAAgACAAIAAQAEAAUABwAIAAQAAwACAAAA
AQAFAAYABwAJAAkACQAIAAcABgAEAAMABwAJAAsADwAMAAgABwAHAA0ACQAMAA4AEAAQ
AA4AEQANAAkABwAGAAkACwAMAAwACQAIAAcABQAIAAkACgAOABAADQAIAAQAAQADAAIA
AgAGAAgACgANAAoABwADAAIAAwAEAAgACgAIAAgABwAHAAYABAACAAEAAgADAAMAAwAF
AAUABAADAAMAAwAEAAUABQAHAAcABwAFAAMAAQD8//7/AgAFAAcABAACAP7/+//+/wEA
BAAIAAoACgAKAAoABQAFAAQAAwAGAAkADAAPAAwABwAIAAYABQAEAAkADAAJAAcABgAF
AAMAAwADAAMABAAFAAYABwAGAAYABQAFAAUABQADAAUACwADAAQAAgACAAIAAgAEAAQA
BAAEAAQABAAEAAQABAAEAAQABAAFAAYABwAIAAUAAgD///z//v8AAAIABAAGAAYABgAG
AAUABAADAAIABAAEAAQABAADAAIAAQAAAAEAAgADAAQAAwACAAEAAAACAAIAAgACAAQA
BAAEAAQAAgAAAP7//P8AAAIABAAGAAQAAgAAAP7/AAAAAAAAAAACAAIAAgACAP///v/9
//z///8AAAEAAgAAAP7//P/6//v//P/9//7/AAAAAAAAAAD+//7//v/+/wEAAwAGAAsA
CgAKAAoADAAOAA4ADgAOABIAFAAXABgAEwARABEADQAQABAADgANAAsACgAJAAkABwAI
AAgABwAJAAsADQAPAAoABwAFAAMABAACAP7//v/7//z/9//2//j/+P/4//j/9v/2//f/
+P/x/+3/8P/x//H/8P/0//f/9v/0//L/8f/u/+7/7f/t//D/7v/v//D/7f/s/+v/6//t
/+3/8v/x//L/7f/q/+7/8f/2/wMADgAWAB8AKQA4AEYAUABbAG8AfgCEAIoAjQCJAH8A
agBFACoAJgAgABMADwASAAwABQD9//z//P/+/wEAAwAAAP3/+P/0//L/7f/s/+z/7P/u
/+//8f/0//H/8P/x//D/7v/u/+7/7v/u/+3/7f/v/+z/6//q/+n/6//u//L/9v/y//D/
7//t/+3/7v/x//L/9f/1//X/9f/z//P/8f/u//L/9f/3//r/+P/2//X/8//1//b/+P/8
//z/+//5//j/9//5//n/+f/4//v//P////z/+f/9////AwAEAAYABwAJAAoACwAPABAA
DQANAAsADQASABUAGAAbABsAHAAbAB4AIgAiACIAKAApACkAKQAqAC0ALgAtAC8AMgA1
ADkAOAA2ADQANwA7ADkANgAzADgAPAA6ADwAOwA6ADMAMgAzADAALgAtACUAHwAbABcA
GQAYABUAEQATABQAFQATAA4ACwAFAP7/AQABAAEAAgD9//7//f/8/////v///wIA///+
//v/+//4//r/+f/2//j/+//9////+//5//j/9v/5//v//P/9//3//v///////f/7//r/
+P/4//n/+v/6//r//f/9//3//////////v/+//7//f/9//3/+//5//n//f/8//7/AQAB
APv//P/8//3//v/9/wEA///9//3//v/9//3//P/6//r//P/+/////P/5//b/9v/6//n/
9v/0//b/+//9/wAA/v/8//r/+f/6//n/9//4//f/9v/4//j/+v/6//n/+f/8//z//P/9
//r/+f/3//X/+P/5//n/+f/3//X/9P/z//X/9//3//f/+f/7//3//P/4//j/9//1//j/
+P/2//X/9//3//f/+P/4//j/+P/4//f/9//2//X/9//3//f/9//5//f/+//8//b/8v/0
//T/8//z//T/9f/2//f/+P/5//b/9f/0//P/9//4//j/+f/4//f/9P/1//X/9f/2//f/
+P/5//r/9//2//X/9P/2//b/9v/2//b/9v/2//b/8//y//H/8P/0//j//P8BAAAAAAAC
AAIABQAGAAkADAAJAAgABwAJAAkACgAJAAcACgAPABAAEwAPAAkABAAAAAMABAAGAAcA
CAAIAAcABwADAAEA///5//3/AAADAAUA/v/3//T/8v/2//T/9v/4//T/8v/w/+v/6v/q
/+r/5//n/+7/8//x/+z/7P/r/+n/6//r/+z/7P/r/+n/6P/p/+b/5v/m/+b/6P/o/+n/
6f/j/+b/5f/k/+f/5v/k/+n/7v/x//T/+v8DAA8AHgAyAEIAVQBpAHYAfgCCAH8AfwCH
AIwAfQBaADgAJgAfABUADAAGAAMA//8AAAAA+v/3//X/8v/z//D/7v/u/+3/7P/s/+z/
6P/l/+P/4v/j/+T/5//o/+b/5v/m/+b/5P/j/+P/5f/m/+f/6P/p/+b/5P/j/+L/5f/m
/+j/6f/q/+r/7P/s/+n/5//l/+P/5v/r/+7/8P/v/+//7v/u/+7/7v/v/+//7//u/+7/
8P/v/+//7v/u//H/9f/3//n/9P/1//T/9f/2//X/+/////7//v///////v/+//7/AQAG
AAcACwANAAoADAAMAAwAEQATABYAFwAYABwAHAAcACAAIQAhACEAKAAtADAAMQAuAC4A
LgAvADEAMgAzADkAOQA3ADQAMQA2ADgANAA0ADYANgAwADAAMAAsACkAJwAkACEAIAAf
ABsAGAATAA0ACQAIAAcAAwAGAAcABQACAP///f/7//r/+v/+/wAAAgD///z/+//8//j/
9v/y//H/8//4//r/+v/4//f/9f/z//X/9//6//z/+f/5//j/9//0//T/9P/z//b/9//5
//r/+P/3//b/9P/2//n/+f/5//f/9//3//b/+P/4//f/9//7//v/+//9//z/+P/3//f/
/f/5//z//v/8//z/+v/9//v/+f/5//r//v///////v/5//j/9//1//f/+f/7/wAAAgD/
//r/9v/4//v/+//8//z//P/8//3//P/5//X/9P/1//b/+v/8//r/+v/5//n/+//8//3/
//8IAA==
         </WaveFormData>
      </LeadData>
      <LeadData>
         <LeadByteCountTotal>10000</LeadByteCountTotal>
         <LeadTimeOffset>0</LeadTimeOffset>
         <LeadSampleCountTotal>5000</LeadSampleCountTotal>
         <LeadAmplitudeUnitsPerBit>4.88</LeadAmplitudeUnitsPerBit>
         <LeadAmplitudeUnits>��V</LeadAmplitudeUnits>
         <LeadHighLimit>2147483647</LeadHighLimit>
         <LeadLowLimit>268435456</LeadLowLimit>
         <LeadID>V1</LeadID>
         <LeadOffsetFirstSample>0</LeadOffsetFirstSample>
         <FirstSampleBaseline>0</FirstSampleBaseline>
         <LeadSampleSize>2</LeadSampleSize>
         <LeadOff>FALSE</LeadOff>
         <BaselineSway>FALSE</BaselineSway>
         <ExcessiveACNoise>FALSE</ExcessiveACNoise>
         <MuscleNoise>FALSE</MuscleNoise>
         <LeadDataCRC32>2857074312</LeadDataCRC32>
         <WaveFormData>
AAAAAAAAAAD+//7//v/+//z//P/8//z/+v/6//r/+v/4//j/+P/4//n/+v/7//z/+v/4
//b/9P/0//T/9P/0//L/8v/y//L/7//u/+3/7P/u/+7/7v/u/+v/6v/p/+j/6P/o/+j/
6P/r/+z/7f/u/+z/7P/s/+z/8f/0//f/+v/8//z//P/8//z//P/8//z//f/+////AAD/
//7//f/8////AAABAAIA///+//3//P/+//7//v/+//7//v/+//7//f/8//v/+v/7//z/
/f/+//z//P/8//z//P/8//z//P///wAAAQACAAEAAAD///7/AAACAAQABgADAAAA/f/6
//v//P/9//7///8AAAEAAgD///7//f/8//3//v///wAA///+//3//P/8//z//P/8//7/
/v/+//7//P/8//z//P/9//7///8AAP///v/9//z//P/8//z//P/+//7//v/+//3//P/7
//r/+//8//3//v/9//z/+//6//r/+v/6//r/+//8//3//v/7//r/+f/4//r/+v/6//r/
+v/6//r/+v/8//z//P/8//7//v/+//7//f/8//v/+v/6//r/+v/6//r/+v/6//r/+v/6
//r/+v/8//z//P/8//v/+v/5//j/+f/6//v//P/7//r/+f/4//j/+P/4//j/+f/6//v/
/P/7//r/+f/4//n/+v/7//z/+//6//n/+P/4//j/+P/4//n/+v/7//z/+v/6//r/+v/7
//z//f/+//3//P/7//r/+P/4//j/+P/5//r/+//8//v/+v/5//j/+f/6//v//P/7//r/
+f/4//r/+v/6//r//P/8//z//P/7//r/+f/4//n/+v/7//z/+v/6//r/+v/8//z//P/8
//z//P/8//z/+//6//n/+P/6//r/+v/6//z//P/9//3///////////8AAAEAAQAAAP//
/P/6//n/+f/5//n/+f/3//b/8//x/+3/7//v//D/9f/1//X/9v/1//X/9P/0//f/9//4
//j/+P/3//j/9//5//r/+//7//v//f/9//z/+//6//n/+f/8/////v////7////8//r/
+v/7//z//P/9//7///8AAPz/+//6//r//P/9//7////8//z//P/8////AQAFAAgACwAT
ABQAEAAOAA4ADQAPABIAEgALAAMA+f/u/+T/3v/h/+D/2f/X/+P/8f/v/+H/2f/g/+f/
6P/q//D/9f/3//f/9//4//f/+//+/wEAAgADAAQABgAHAAQAAwACAAEAAgAGAAQABQAF
AAUABQAFAAUABQAGAAYABAAEAAUABQAEAAMAAgAAAAMABAAGAAcABQAEAAUABAAEAAQA
BAAEAAUABgAHAAgABwAGAAMAAgADAAQABAAFAAYACQAJAAcABAAEAAQABAAGAAUABQAH
AAYABQAEAAMABgAHAAcABwAEAAQABAAEAAIAAwADAAMAAwADAAQABQAEAAMAAgD//wIA
BAAFAAUAAwACAAEAAAD+//7///////3//f/+//7/+//6//j/9v/4//n/+v/7//j/9//0
//P/8//0//X/9f/5//n/+f/5//n/+f/5//r//v/+//7//v/8//3//v/+////////////
AgAEAAQAAwACAP//AQAAAAMAAwABAAEAAwACAAEAAQACAAIAAgACAAUABQAEAAQAAQAB
AAAA//8CAAMABAAFAAEAAQABAAMAAwADAAMAAwAFAAUABQAFAAQAAwABAAAAAwADAAMA
AwADAAMAAwADAAMABAAEAAQABgAGAAUABQADAAEAAwAEAAUABAAFAAYABAADAAMAAgAC
AAIAAQABAAQABQAHAAkABgAEAAMAAwAFAAQABAADAAMAAwADAAQAAgACAAIAAQAEAAUA
BQAGAAQAAwACAAEAAgADAAQABAAEAAUABQAFAAUABAADAAEAAwAEAAQABAADAAIAAgAB
AAMABAAFAAQABAAEAAQAAwACAAEAAAAAAAIAAgAEAAYAAgABAAEAAAABAAIAAwAEAAIA
AgABAAEAAQABAAQABAADAAMAAwADAAEAAQACAAIAAwAEAAQABQADAAMAAwADAAAA/v8D
AAUABgAGAAYABgAGAAQABQAFAAcACAAJAAoACwAJAAgABgAGAAQAAwADAAEAAwADAAMA
AQD///v/+P/1//r/+//9/wEA/v/9//3//f/+//7///8BAAEAAgACAAMAAgADAAIAAgAF
AAYABgAHAAYABQADAAIAAgACAAMAAwAFAAMAAwADAAMAAQAAAAAAAgAEAAUABgAFAAQA
AwABAAMAAwAEAAUAAwADAAMAAgAAAAAAAAABAAsADwASABMAEQAQABAAEAASABEAEQAU
ABIACQABAPf/7v/q/+z/5f/e/+P/7//z/+v/3//f/+X/6v/p/+7/+P/+//3/+f/3//f/
+v///wMABgAJAAoACQAIAAgABwAFAAUABQAFAAcACgAHAAcABgAFAAQAAwAGAAcACQAK
AAUABAAEAAMABQAFAAUABAAFAAYACAAJAAYABAAEAAIAAwAEAAUABgAGAAYABgAGAAYA
BgAEAAQABwAIAAgACQAIAAkABwADAAUABgAHAAgABgAFAAUABwAHAAcABwAHAAkACQAI
AAcABAAEAAQABAAGAAcABwAHAAYABQAFAAUABQAFAAUAAwAFAAYABgAFAAEAAAD///7/
/f/+/wAAAQD8//v/+//6//r/+v/5//j/+P/5//r/+//4//f/9P/z//T/9v/4//n/+f/5
//n/+f/6//v//P/+/wEAAgADAAQAAwADAAMAAgAEAAUABgAHAAcACAAHAAUABQADAAYA
BgAHAAcABQAFAAUABAADAAMABgAGAAYABgAGAAUAAwACAAQABQAFAAUABgAHAAgACQAG
AAUABAAFAAYABwAIAAkABwAHAAcABwAFAAUABAAEAAgACQAKAAsACAAHAAYABQAGAAgA
CQAKAAoACgAJAAkABwAFAAcACAAKAAgACAAIAAUABQAGAAYABgAGAAUABQAFAAUABgAH
AAUABAAEAAUABwAGAAYABQADAAMAAwAEAAYABgAGAAUABQAFAAQABAAEAAMAAgABAAQA
BQAGAAYABQAFAAQAAwAGAAYABgAFAAMABAAEAAQAAgACAAMAAwAFAAYABwAGAAMAAgAB
AP//AgADAAQABgAGAAQABAAEAAMAAwAEAAQABgAGAAYABgAEAAQAAwADAAUABQAIAAgA
BQAFAAUABQABAAEAAAACAAYACAAKAAwACgAJAAcABwAIAAkACgALAAkACAAGAAYAAwAB
AAAA/f///wEAAwADAP//+//4//X/+f/7//7/AwABAAEAAgADAAIAAAD/////AAACAAMA
BQAEAAUABAAEAAYABgAFAAUABwAHAAYABgAFAAQABAADAAYABQAGAAcABgADAAEAAAAC
AAQABQAGAAQABAAEAAMABQAFAAYABwAJAAkACQAIAAUABAADAAMABQALABAAFQAXABYA
FAAWABYAFQAXABgAGAATAAkA/f/2//L/9P/1//D/5//t//3////z/+n/6f/s/+//8v/4
/wAAAQD9//f/9//8/wMABgAIAAoACgAIAAgACQAJAAUABQAFAAUABgAKAAgACQAGAAUA
BAADAAQABQAHAAgABgAGAAcABwAEAAMAAgAAAAMABAAGAAcABQAEAAUABAACAAIAAgAC
AAUABgAHAAgACAAGAAIAAAADAAQABAAFAAQABQADAP////8AAAEAAgAEAAMAAwAFAAIA
AQAAAP//AgADAAMAAwAAAAAAAAAAAAAAAQABAAEAAAD////////9//3//f/7//z//v//
////+//6//n/+P/0//T/9f/1//P/8//0//T/8v/y//H/8P/v/+//7//v/+3/7f/r/+v/
6//s/+3/7f/x//H/8f/x//D/8f/y//T/+P/6//z//v/9//3//f/8////////////AAAC
AAIAAQAAAP3////+///////9//3//f/8//v/+//8//z//P/8//3//f/8//z/+v/7//v/
+//8//3//v////z/+//6//v/+//7//v/+//8//3//v////7//f/7//r//v///wAAAQD+
//3//P/7//v//P/8//z//v/+//3//f/8//n/+v/6//v/+v/7//z/+f/5//r/+v/6//r/
+f/5//n/+f/6//v/+//6//r/+//+//7///////3/+//5//j/+v/6//r/+f/7//v/+v/6
//n/+f/5//n/+v/7//z//P/6//n/+P/5//r/+//8//3///8AAAMAAAD///7//f////7/
/P/8//z/+//7//n/9//3//f/9f/2//P/8f/v/+7/7f/t/+//8P/x//P/9f/z//L/8v/z
//P/9P/0//X/9//5//n/+v/4//j/9//3//v/+//6//r/+P/4//n/+f/6//f/9v/1//n/
+f/6//z//P/8//v/+v/7//z//f/9//z/+//7//v/+//7//v/+v/7//z//f////3/+//6
//3/BwAQABIADgAKAAcABwACAAIAAwD9//f/7v/m/97/3f/g/+H/1//T/+P/9//5//H/
7P/t//L/9P/y//P/9//3//X/+v/7//z//P/8//r//f/+/wAAAQD///////////3/AAD9
//3//v///wAAAQAAAP/////+//7//v///////////////v/+//7///////7//v8AAAAA
/f/8//v/+v/8//z//P/8////AAD//wAA/v/8//n/9//6////AQABAP3//P/7//r/+//7
//z////+//3//P/7//v/+//6//n/+f/6//v//P/7//v/+v/5//j/9//3//f/+P/5//r/
+f/1//T/8v/v//H/8v/z//T/8P/w//H/8f/u/+3/7f/s/+7/7v/t/+z/6P/n/+b/5f/l
/+f/5//p/+j/6P/o/+f/6f/p/+n/6f/t/+//8f/0//X/9P/z//L/9f/3//n/+v/4//f/
9v/1//f/+v/7//v/+//5//z//P/8//v/+P/3//n/+v/7//3/+//6//n/+P/5//n/+P/4
//n/+//8//3//P/7//r/+f/4//n/+v/9//z/+//6//n/+//7//v/+//9//3//P/8//z/
+//6//n/+v/7//z//f/8//z/+//6//r/+v/5//n/+v/5//z//v/7//j/9//2//f/+f/8
//7/+//6//j/9//5//n/+v/7//3//P/8//3/+v/4//f/9f/4//n/+v/8//r/+v/6//n/
+f/5//j/+P/7//v/+//7//r/+f/4//b/+f/7//z//f/7//r/+f/3//n/+v/6//r//P/8
//3//f/7//r/+f/2//j/+v/8//3//P/7//r/+v/6//j/+P/4//r/+//9//7//P/6//j/
9v/5//r/+v/7//n/+f/8//z/+//7//v/+//8//3///8AAPz/+v/3//X/+P/5//r/+//4
//j/+f/5//z//P/8//z//f/8//z//P/6//n/+P/3//z//P/+//z//P/8//z/+v/6//r/
+v/7//z//f/+//3//P/7//r/+//8//3//v/8//z//P/8//z//P/8//z//v/+//7//v/9
//z/+//6//v//P/9//7//P/8//z//P/7//r/+f/4//r//P/+/wAA/v/8//r/+P/5//r/
+//8//z//P/8//z/+//6//n/+P/7//z//f/+//v/+v/5//j/+f/6//v//P/6//r/+v/6
//n/+P/3//b/+P/6//z//v/8//r/+P/2//n/+v/7//z//P/8//z//P/6//r/+v/6//z/
/f8AAAEAAAD///7//f/9//z//f/8//3//f/7//v/+v/5//b/9P/y//H/8P/z//D/8P/y
//H/9P/2//j/+f/2//b/9//3//j/+P/5//n//P/9////AAD9//v/+v/7//z//P/9//7/
/v//////AQD+//3//P/9//7//v///wEA///+//3//P/+//7//f/9////AAABAAEA////
//7//v8CAAIAAQADAAUABAAHAA0AEAAUABYAGAAZABkAFgAQAAkAAwD7//L/7P/s/+3/
5v/Z/9X/3//p/+n/4//h/+T/6f/q/+r/8P/1//X/9//5//r///8AAAIABAAEAAQABAAF
AAUABgAHAAgACQAGAAgABAADAAQABQAGAAcABwAHAAgACAAEAAQABQAFAAcABwAHAAYA
BAAEAAUABQAHAAgACwAMAAoACgAKAAoACQAIAAcABgAKAAwADAAOAAoACAAFAAMABwAL
AAwACwAKAAoACgAKAAgABwAHAAkACwALAAsACwAKAAkABwAFAAcACAAJAAoACAAJAAkA
CQAGAAUABQAFAAgACQAKAAkACAAIAAcABQAFAAYABwAIAAYABgAHAAcAAgABAAEAAAAC
AAIAAQAAAP7//f/8//v//P/9//z//f/7//z//f/9//3//f/9//3/AQADAAUACAAGAAQA
AgAAAAMABQAHAAgABwAHAAcABwAHAAgABwAFAAgABwALAAwADAALAAgABwAIAAgACAAJ
AAoACgAKAAoACQAHAAQAAgADAAUABgAHAAcABwAHAAcABwAHAAcACQAHAAcABwAHAAcA
BwAHAAcACAAJAAkACgAKAAkACAAHAAkACQAJAAkABwAIAAgACAAGAAYABQAFAAYABQAI
AAoACQAGAAUABAAEAAUABwAIAAYABgAFAAUAAwADAAQABQAGAAYABwAJAAYABAADAAEA
AwADAAMABAAGAAYABgAFAAMAAwACAAIABQAFAAUABQADAAMAAwACAAQABQAFAAUABgAG
AAYABQACAAIAAQAAAAEAAgAEAAUABQAEAAMAAAADAAQABQAFAAMAAwADAAQABAACAAIA
AgACAAMABQAGAAMAAgABAAAAAQACAAIAAwABAAEABAAEAAEAAQABAAEAAwADAAQABAAC
AAIAAQABAAIAAwAEAAUAAgACAAMAAwABAAAA///+////AAACAAQAAgABAAAA//8AAAAA
AgACAAIAAgACAAEAAAD///7/AAAAAAAAAAAAAAAAAAAAAP7//v/+//7///8AAAEAAgAB
AAAA///+////AAABAAIAAAAAAAAAAAAAAAAAAAAAAAMABAAFAAYABAACAAAA/v///wAA
AQACAAAAAAAAAAAAAAAAAAAAAAABAAIAAwAEAAEAAAD///7/AAACAAQABgAEAAUABQAH
AAUABQAFAAUABwAGAAQABAABAP///v/7//z//f/+//3/+//3//T/8f/1//X/9v/5//r/
+//9/////P/6//n/+f/8//7///8BAAEAAwADAAQAAQAAAP7//f8AAAEAAQACAAEAAAAA
AP//AgABAAIAAwADAAEAAAAAAAMABAAEAAQABAAEAAQAAwACAAEAAQABAAMAAwADAAIA
BAAEAAQABQAFAA0AEgAVABkAGgAaABYAFAAVABMAEgAMAAUA///5//L/8P/w/+v/4v/j
/+//+//1/+n/5f/n/+b/5//u//j/+v/9/wEAAwADAAQABQAHAAgACQAIAAoACgALAAsA
BwAHAAcABwAJAAwACQAJAAsACwALAAsACAAHAAcABgAIAAoADQAPAAwACwAKAAgACgAK
AAsACwAKAAoADAAMAAgACAAIAAgACgAKAAoACgAMAAwACgAKAAoACgAJAAkACQALAAoA
BwAIAAgACAAIAAkACQAKAA0ADAALAAoACQAHAAcABgAFAAcACAAJAAoACQAJAAgABwAJ
AAkACgALAAkABwAFAAEAAgAEAAUABQAGAAYABgAGAAMAAgACAAEA/////wAAAAD///7/
/P/6//v/+//7//v/+f/5//f/9//2//b/9v/1//j/+f/6//v/+//7//v//P8AAAAAAAAA
AP7///8AAAAAAQABAAEAAQAEAAYABgAFAAIA//8BAAAAAgADAAIAAwAFAAQAAwADAAIA
AAD+//z///8BAAIABAABAAEAAAD//wEAAQABAAEA////////AQD//////////wAAAQAC
AAMAAAD///3//P/+////AAABAAMAAwADAAMAAgACAAEAAAABAAIAAgADAAAA/f/+//7/
///+////AAD/////AAAAAP7//v/9//3//////wAAAQAAAP7//f/9/////v/+//3//v//
/wAAAgD///7//f/7//z//f/9//7//f/9//3//f/+////AAAAAP/////+//3//P/8//z/
+//8//7///8AAP7//v/////////+//3/+v/7//z//f/9//3//f/9//7/AAD+//7//v/8
//v/+//6//z//P/8//z//v/+//3//f/8//v//f/8//z//f/+/////v/9//3//P/+/wAA
/////wAA///+//3//P/9////AAADAAUABQAFAAUAAgAAAP3//P/8//v/+//5//f/9//3
//X/9f/z//L/8f/1//X/9v/5//b/9f/1//X/9//2//b/9//1//b/9v/3//b/9//2//b/
+P/6//v//f/9//v/+P/2//n/+v/8//3////9//3//f/8//n/9//2//j/+v/7//z/+v/6
//r/+f/6//v//f////7//f/8//r//P/8//z//f///wMABgAHAAkACgAIAAYACgALAA0A
DAAKAAcA///x/+b/4v/g/+H/5P/j/9//4f/t//X/8f/p/+b/6f/w//D/8P/1//f/8//z
//b/+f/+/wAAAgACAAEAAAAAAP///v///wAAAQABAAQAAQABAP//////////AAABAAMA
BAABAAAAAAD///////////7//v/+///////9//z//f/8//3//v///wAA///+//3//P/+
//7//P/8//7//v/9//3/+//9//z/+f/6//z//v8AAP3/+//6//v//P/9//7///8BAAEA
AAD///z//P/8//z//v/////////9//v/+v/5//n/+f/5//f/+P/6//v/+//4//j/+P/4
//b/9v/3//f/8v/x//H/8P/y//L/8f/w//H/8f/x//H/7v/t/+r/6f/q/+z/7v/v/+//
7//v/+//8v/z//T/9v/4//j/+P/4//j/+f/6//r//f/9//3//f/+/wAAAAD//////f8A
AAAAAQABAP/////9//z/+//7//3//v///wAA//////7//v/+/////////wEAAQABAAEA
/f/9//3///8AAAEAAgADAAEAAQABAAEAAQABAAAAAAABAAEAAQABAP//////////AQAC
AAIAAgAAAAAA/////////f///wAAAQAAAAEAAgAAAP/////+////AAAAAAEA/////wAA
AQABAAAAAAABAAMAAgACAAEAAAD///7//v///wAAAQABAAEAAQAAAAAAAQABAAEAAQAD
AAMAAwACAAEAAQAAAP//AgACAAQAAwAEAAIAAgACAAIABQAHAAgACwAJAAkACQAJAAYA
BAABAAAAAAABAAMAAwABAP///f/5//v/+f/4//f/+f/5//r//f/8//v/+//7//7//v//
/wEAAAAAAP////8AAAMABAAGAAQABAADAAMABQAFAAQABAAFAAYACAAJAAgABQAEAAMA
CAAHAAcACAAHAAgACAAIAAoACgAKAAkACQAJAAoACwAJAAkACQAIAAkACgALAA0ADwAP
ABAAEwAXABoAGgAcAB4AHQAdABwAGAAVAA8ABwAAAPr/+P/5//D/4//l//X//f/z/+v/
7f/2//n/9v/6/wAAAQD//wEABQAKAA0ADwAQABEAEAAOAA4ADwAPABAAEQASABMAEAAS
AA4ADQAMAAsACgAJAAkACQAKAAoABgAGAAcABwAIAAkACgAKAAcABgAGAAUABgAGAAgA
CAAEAAQABAAEAAMAAgABAAAABQAGAAUABgAFAAQAAgABAAQABwAHAAUABgAGAAYABgAE
AAMAAwAFAAYABwAIAAkACAAHAAUAAwADAAQABQAGAAYABwAHAAcABAADAAMAAwAFAAUA
BQADAAIAAgABAP//AAAAAAAAAAD8//z//f/9//j/9//3//b/9//4//j/+P/0//P/8v/x
//H/8f/v/+//8P/y//T/9f/0//P/8v/x//X/9//5//z/+//6//n/+P/7//3///8AAAEA
AQABAAEAAQACAAEA//8BAP//AgACAAIAAQD+//3//v/+//7///8CAAIAAgACAAAA///9
//z//f///wAAAQABAAEAAQABAP///////wEAAgADAAQABQAEAAMAAgABAAIAAwADAAQA
AgABAAAA//8BAAEAAQABAAMABAAEAAQAAwACAAAA//8AAP//AgAEAAMAAAD///7/////
/wAAAAAAAAAA//////7//f/9//3////+//7///////7//v/9//3//f/9//7///8AAAEA
AQAAAP///f/8/////////////f/9//3//P/8//3//f/9/wAAAAAAAP///v/+//3//P/9
//7/AAABAAEAAAD///z//v/+//7//f/+////AAACAAEA/v/9//z//v///wEAAgABAAAA
///+//7//v/9//3/+//7//7//v/7//v/+//7//7///8BAAIA///+//z/+//8//3//v//
//7//v///////f/8//v/+v/7//z//v8AAP7//f/8//v/+v/8/wAAAAAAAAAAAAD9//z/
+//6//v//P/9//7//f/8//v/+v/8//z//P/8////AAABAAIAAAD+//z/+v/7//z//f/+
//7//v/+//7//P/8//z//P/+//7//v/+//z//P/8//z//v/+//7//v/+//7//v/+//7/
/v/+//7//v/+//7//v/+//7//v/+/wAAAAAAAAAA///+//3//P/+//7//v/+////AAAB
AAIA///+//3//P/9//7///8AAAAAAAAAAAAA///+//3//P/+/wAAAgAEAAMAAwACAAMA
BAAFAAYABwAFAAQAAgACAAAA//////3//f/9//3/+//4//X/8//x//P/8//0//f/+P/5
//v//f/8//r/+f/5//r//P/9/////v////7//v///wAAAAABAAEAAQAAAAAAAAAAAAEA
AQAFAAMAAwADAAMAAQAAAAAAAwAEAAQABAAEAAQABAADAAIAAQABAAEAAgADAAQABAAC
AAIAAgADAAcACQAQABcAFwAWABYAFAAQABMAFQAWABQADwAFAP3/9P/s/+z/6//k/+H/
6//5//n/6//f/+H/6P/p/+r/8P/8/wEA////////AAABAAUACAALAAwACgAKAAsACwAH
AAcABwAHAAkADAAJAAkABwAHAAcABwAJAAkACgAKAAoACgALAAsACQAJAAkACAAKAAoA
CwALAAgACAAKAAoACQAKAAsADAAMAAwADAAMAAsACgAHAAYACQAKAAoACwALAA0ADAAJ
AAoACgAKAAoADAALAAsADQAMAAsACgAJAAwADQANAA0ACQAIAAcABgAIAAkACQAJAAgA
BwAHAAcABQAFAAUAAwAGAAgACQAJAAcABgAFAAQAAAAAAAEAAQABAAEAAgACAAEAAAD+
//z//f/9//3//f/7//v/+f/5//f/+P/5//n/+f/5//n/+f/6//v//P/+/wEAAgADAAQA
AwADAAMAAgACAAEAAAD//wEABAAFAAUAAwABAAQABAAHAAcABQAFAAIAAAD+//3///8A
AAEAAgAFAAUABAAEAAEAAQAAAP//AAABAAIAAwAAAP///v//////////////AAABAAIA
AwAAAP///f/8//7///8AAAEAAQABAAEAAQD//wAAAAAAAAAAAAD//////f/7//3//v//
//7///8AAP3//f/+//7//v/+//3//f//////AAABAP///v/+////AQAAAAAA///9//3/
/f/+//z//P/8//v//f/9//z//P/9//3//f/9//////////7//f/9//z/+//+//7//v/9
//3//v/+//7//P/8//3//f8BAAIAAwACAP///v/9//v/+//7//v//P////7///8AAP7/
/f/9//z//v/+//7//v/+//7//f/9//v/+//+//7//f/9//3//f/7//v//P/8//7//v/9
//3/+//7//v/+//6//r/+//7//3//v///wAA/P/6//n/+P/6//v//P/9//7/+v/6//r/
+v/6//r/+//8//3//v/9//z/+//6//r/+v/6//r/+//8//3//v/8//z//P/8//7///8C
AAMAAAD///7//f/+//7/AAAAAP7//f/6//n/+P/3//T/8v/z//P/8//3//T/9P/2//X/
9f/2//f/9//4//j/+f/5//j/+P/5//n//v///wEAAgD///3//P/9//7//v///wAA/v//
////AQD///////8BAAIAAgADAAUAAwACAAEAAAABAAIAAgADAAMABAAFAAUAAwADAAIA
AgAGAAQAAwADAAcABgAFAA0AGAAYABYAGAAXABUAEAAMAAUA///3/+7/6P/m/+v/7P/l
/93/4f/x//3/+f/z//D/8f/2//j/+P/7///////9/wAABQAHAAgACQAIAAYABgAHAAcA
BwAJAAsADQALAAwABwAFAAgACQAKAAsACwALAAwADAAJAAgACAAHAAoACwAMAAwACQAI
AAgABwAHAAgACwAMAAoACgAKAAoACQAIAAcABgAKAAoACAAIAAYABgAFAAUACAALAAsA
CQAIAAgACAAIAAYABQAFAAcACQAJAAkACQAHAAcABgAFAAUABgAHAAgABgAHAAcABwAE
AAMAAwADAAYABwAIAAcABAAEAAMAAQABAAIAAwAEAAAAAAABAAEA/P/7//v/+v/7//z/
/P/8//j/9//2//X/9f/3//f/+f/2//b/9v/1//X/9f/1//X/9//5//v//v/9//z/+//6
//z///8CAAQAAwADAAMAAwACAAQABAADAAYABQAJAAoACAAHAAQAAwAEAAQABAAFAAgA
CAAIAAgACAAHAAUABAAFAAcACAAJAAgABwAGAAUABgAHAAgACwALAAsACwALAAgABwAG
AAUACAAJAAkACgAIAAcABgAFAAcACQALAA0ACgAKAAkACAAKAAoACQAJAAsACQALAAwA
CgAIAAgACAAJAAkACgAKAAoACgAJAAkACQAJAAoACwANAAwADAANAAwACgAJAAcACQAJ
AAkACgAKAAoACgAJAAcABwAGAAYACAAJAAoACwAIAAcABgAEAAcACQAKAAsACgAKAAoA
CQANAA==
         </WaveFormData>
      </LeadData>
      <LeadData>
         <LeadByteCountTotal>10000</LeadByteCountTotal>
         <LeadTimeOffset>0</LeadTimeOffset>
         <LeadSampleCountTotal>5000</LeadSampleCountTotal>
         <LeadAmplitudeUnitsPerBit>4.88</LeadAmplitudeUnitsPerBit>
         <LeadAmplitudeUnits>��V</LeadAmplitudeUnits>
         <LeadHighLimit>2147483647</LeadHighLimit>
         <LeadLowLimit>268435456</LeadLowLimit>
         <LeadID>V2</LeadID>
         <LeadOffsetFirstSample>0</LeadOffsetFirstSample>
         <FirstSampleBaseline>0</FirstSampleBaseline>
         <LeadSampleSize>2</LeadSampleSize>
         <LeadOff>FALSE</LeadOff>
         <BaselineSway>FALSE</BaselineSway>
         <ExcessiveACNoise>FALSE</ExcessiveACNoise>
         <MuscleNoise>FALSE</MuscleNoise>
         <LeadDataCRC32>910913197</LeadDataCRC32>
         <WaveFormData>
DgAOAA4ADgAMAAwADAAMAA0ADgAPABAAEwAUABUAFgAYABgAGAAYAB0AIAAjACYAJgAm
ACYAJgAoACoALAAuAC8AMAAxADIAMQAwAC8ALgAwADIANAA2ADMAMgAxADAALwAuAC0A
LAArACoAKQAoACUAIgAfABwAGgAYABYAFAAQAA4ADAAKAAgABgAEAAIAAgACAAIAAgAA
AP7//P/6//r/+v/6//r/+f/4//f/9v/2//b/9v/2//T/9P/0//T/8v/y//L/8v/z//T/
9f/2//X/9P/z//L/8v/y//L/8v/z//T/9f/2//X/9P/z//L/9P/2//j/+v/2//T/8v/w
//P/9P/1//b/+P/4//j/+P/1//T/8//y//X/9v/3//j/9f/0//P/8v/y//L/8v/y//T/
9P/0//T/8v/y//L/8v/0//T/9P/0//P/8v/x//D/8v/y//L/8v/y//L/8v/y//H/8P/v
/+7/7//w//H/8v/x//D/7//u/+7/7v/u/+7/7//w//H/8v/v/+7/7f/s/+3/7v/v//D/
7//u/+3/7P/t/+7/7//w//D/8P/w//D/7//u/+3/7P/t/+7/7//w/+//7v/t/+z/7v/u
/+7/7v/w//D/8P/w/+3/7P/r/+r/6//s/+3/7v/s/+z/7P/s/+z/7P/s/+z/7f/u/+//
8P/v/+7/7f/s/+3/7v/v//D/7//u/+3/7P/u/+7/7v/u//D/8P/w//D/7f/s/+v/6v/t
/+7/7//w/+//7v/t/+z/7P/s/+z/7P/u/+7/7v/u/+3/7P/r/+r/7f/u/+//8P/v/+7/
7f/s/+7/7v/u/+7/7//w//H/8v/v/+7/7f/s/+3/7v/v//D/7v/u/+7/7v/u/+7/7v/u
/+//8P/x//L/7//u/+3/7P/v//D/8f/y//D/8P/w//H/9P/0//X/9f/2//f/9//4//X/
9P/z//L/9P/0//T/9P/z//L/8f/w//D/8P/x//L/8//z//P/8//x//D/8P/w//D/8P/w
/+//7//v/+//8P/y//H/8f/u/+7/7v/u/+7/7P/r/+r/6f/q/+v/7P/t/+v/6//q/+r/
6//r/+v/7P/t/+3/7v/v/+7/7P/r/+v/7f/t/+3/7f/r/+v/6//q/+z/7v/1//r//f8C
AAMAAQADAAwAFAAiADkAUABtAIsAowCvAKUAjABvAFIAKgAIAPr/8f/X/7D/k/+E/4L/
jf+b/6z/vv/L/9T/1//b/93/5P/p/+3/8P/y//L/8v/y//H/8f/w/+//8v/0//X/9P/1
//T/8//z//X/9f/1//X/9//3//f/+P/3//f/9v/1//j/+f/7//z/+v/6//r/+//5//n/
+v/6//v//f/+/////f/+//3//P///wEAAgAEAAIAAwADAAQAAwAEAAQABAAHAAgACQAK
AAkACgALAAsADAAOABAAEQAQABAAEAASABIAFgAXABcAGQAbAB0AIAAfACEAIQAiACMA
JwAqACwALAAtAC0ALgAxADMAMwAzADQANgA3ADkAOQA5ADkAOAA6ADsAOQA6ADgAOAA4
ADUANwA2ADUAMgAzADIAMQAuACkAKAAmACQAJAAiACAAHwAbABgAFgATABAADwANAAsA
DAAMAAkABwAFAAQAAgABAAIAAgACAAMAAwABAAAAAAABAAEA//8BAAEAAQAAAP///f/8
//3//f8AAAEAAAAAAP/////+/////////////v/+//z///8CAAAA///+//3//v//////
/v/+/wAAAAAAAAAAAAAAAAEAAwADAAMAAwAAAP///////wAAAQACAAIA/////wAAAAD/
/////v/+////AAACAAMAAgAAAP7//f/+/wAAAQAAAP3//f/+//7//P/8//r//P/9//7/
//8AAP3//P/7//v//P/9//7///8BAP////8AAP7//P/6//j/+f/6//v//P/6//n/+P/6
//n/+v/7//z/+v/6//r/+v/4//j/9//3//r/+v/7//z/+v/5//j/9v/4//j/+f/6//j/
+f/5//n/+f/4//j/+P/5//n/+v/6//f/9//2//X/9//3//j/9//3//f/+f/7//X/8//4
//v/+v/6//r/+v/6//j/+P/5//r//f///wAAAQD///7//v/+//7//v/+//7/AAAAAAAA
///9//v/+f/4//v//f///wEA/v/9//z/+//6//r/+v/4//r/+v/5//n/+P/3//f/9v/2
//f/9f/2//X/9P/z//H/8//z//P/8//1//X/9f/1//L/8P/v/+//8P/x//P/9P/x//H/
8f/x//H/8v/0//f/9v/1//T/8//x//H/8P/w//z//f8AAP3/+v///wkAEwAgADYAUABv
AJQAswDJAM0AtwCZAHoAUwAmAAwA/P/m/8P/n/+E/3//iv+W/6f/u//M/9T/2f/e/9//
4f/p/+//8//2//j/9f/0//P/8v/y//P/8//z//T/9v/3//b/9//2//X/9f/4//n/+v/7
//j/9//2//b/+P/5//n/+f/6//v//f/+//v/+v/5//n//P/9////AAD+//////////7/
AAAAAAAAAQADAAQABgAFAAUABAAEAAYACAAJAAoACgAKAAoACgAKAAwADgAPABAAEgAU
ABUAEwAUABUAGAAZAB4AIAAhACAAIQAiACQAJgApACoALAAtADEANAA2ADQANQA1ADYA
PAA/AEAAQQBAAEAAPwA/AEAAQQBCAEIARQBFAEIAQgBBAEAAPwA7ADwAPAA8ADoANwA0
ADEALAApACgAJgAkACIAIAAeAB0AGgAWABMADwAPAA8ADgANAAoACgAHAAUABAAEAAMA
AwAEAAQABAAFAAQAAQD///7/AAABAAAAAwACAAEA///9//7//v8AAAEAAgADAAIAAgAB
AAEAAAABAAIAAwAEAAQAAwAAAAIABAADAAMAAwADAAYABwAHAAYABgAGAAQAAgADAAQA
BQAHAAYABQAEAAMAAQABAAIAAwAFAAUABQAEAAEAAQACAAIAAwADAAIAAgAAAAAAAQAB
AAMAAgABAAEAAwAEAAQAAgAAAP/////+/wEAAgABAAQAAwACAAEAAAD8//z//P/9//7/
//8AAAEAAAD9//z//P/9//7///8AAP///v/9//z/+//7//v//v/9//7///8AAP///v/9
//z//v/+//3//f/9//z//P/8//z//f/+//7////+//7//v/9//3//P/7//z//P/9//7/
/f/9//7//v/6//n/+//8//7/AAACAAQAAgAAAP///v8BAAMABAAFAAMAAgACAAIAAAAA
AAAAAAADAAQABQAFAAMAAQD///7/AQADAAUABwAFAAUABQAFAAMAAgABAP7///8AAAAA
AQAAAP/////+//3//f/6//r/+v/6//r/+f/3//f/9//3//r/+//8//3/+v/4//f/9//4
//n/+//8//n/+f/5//n/+P/4//n/+//7//v/+//7//r/+f/3//b//P8BAAQABwAIAAsA
EQAZACAAMABKAGcAigCrAMUA1QDTALsAmgB5AE4AJAAMAP7/5f/B/57/jf+M/5T/n/+v
/8L/0v/Z/97/4f/n/+3/8//3//r//P/8//z//P/8//v/+//6//n/+v/8//3//P/9//z/
+//7//3//f/9//3/////////AAD9//3//P/7//7///8BAAIAAQAAAP/////9//3//v/+
/wEAAwAEAAUABAAEAAIAAAACAAUABwAKAAkACQAIAAgACQAKAAoACgAOAA4ADgAOAA8A
EAARABEAEgAUABYAFwAUABQAFAAWABcAHAAeAB8AIAAhACIAJAAlACcAJwAoACkALQAw
ADIAMgAzADMANAA1ADcANwA3ADgAOgA7AD0AOwA7ADsAOgA7ADsAOAA4ADoAOgA6ADcA
NQA0ADMAMAAwAC4ALAAoACUAJAAiACAAHwAcABkAFwATABAADgALAAsACwAKAAkACgAK
AAcABQADAAIAAAD//wAAAAAAAAEA///9//z//P/9//3/+//9///////+//3/+//6//v/
+//8//3//P/8//n/+f/4//n/+f/5//n/+P/6//j/+//+//z/+//6//n//P/9//3//P/9
//7//f/8//z//P/8//3////////////8//v/+//7//z//f/+//7//f/9//7//v/+//3/
+//6//z//P/9//3/+v/4//b/9f/5//z//v/+//v/+f/4//b/+P/4//b/+P/4//j/+P/4
//T/9P/0//X/9v/3//j/+f/5//f/9P/0//T/9P/0//f/+P/6//z/+f/5//j/9//5//j/
+P/4//f/9v/1//T/9P/0//T/8//0//P/8v/y//H/8f/x//H/8v/z//T/9f/y//L/8v/w
//D/8P/v/+//8P/x//P/9P/y//H/7f/s/+7/7v/u/+3/7f/t/+3/7f/r/+v/6//r/+z/
7P/t/+//7v/t/+3/7P/u/+//8P/x/+7/7P/r/+v/6//r/+v/6//s/+3/7f/u/+7/7//u
//P/+v///wMABQAGAAoAFAAhADYAUwBvAIkAmwCfAJAAdQBWADQACADk/9v/1//C/6H/
iv+C/4f/j/+Y/6b/uf/G/9H/2f/f/+L/5f/n/+j/6v/s/+7/8P/w//H/8f/x//D/8P/v
/+z/8f/y//P/9f/y//H/8P/v//H/8f/x//L/9P/1//X/9f/0//P/8//y//X/9v/3//n/
9v/1//X/9P/1//f/+P/5//r//P/8//z/+v/5//f/9v/6//3///8CAAAAAAD///7/AgAC
AAIAAgACAAQABgAHAAQABAAEAAMABgAIAAoADgANABAAEAAPABAAEQASABQAGAAbABwA
HgAbAB0AHgAeACIAJQAnACoAKgArACoAKQAqACwALQAvADAAMQAyADIAMAAvACsAKgAt
AC4ALwAtACwAKgAoACQAJgAkACIAHgAbABoAGAAWABMAEAANAAsADAAKAAkABwAFAAMA
AAD9//3//v/8//v//P/8//v/+//5//j/9//3//j/9//3//j/+P/3//T/9f/1//X/9P/z
//P/9P/3//n/+P/3//T/8v/z//X/9v/5//b/9f/0//L/9P/y//X/+P/5//n/+f/5//j/
9//1//L/9f/4//n/+v/5//j/9//3//n/+f/5//n/+P/5//v//f/7//n/9//0//X/9//6
//z/+v/5//f/9v/4//j/+f/5//v/+v/5//n/9v/2//X/8v/0//X/9//4//f/9v/z//T/
9v/2//b/9v/2//b/9v/3//T/8//y//H/8//z//X/+P/1//T/8//y//T/9P/0//T/9f/1
//X/+P/z//L/8f/w//P/9P/1//b/9f/0//L/8f/z//L/8v/y//L/8//0//T/8v/w/+//
7v/x//P/9P/1//T/8v/x//D/8f/x//L/8v/0//X/9f/1//H/7//u/+v/7f/v//P/9//y
//H/8f/x//H/8f/x//H/8//z//P/8//v/+7/7v/u//T/9f/4//f/9v/1//T/8f/w/+//
7v/x//L/8//0//P/8v/x//D/8f/y//P/9P/y//L/8v/y//D/8P/w//D/8//0//X/9v/z
//L/8f/w//P/9P/1//b/9f/0//P/8v/w//D/8P/w//P/9P/1//b/8//y//H/8P/z//T/
9f/2//X/9P/z//L/8P/w//D/8P/x//L/8//0//P/8v/x//D/8//0//X/9v/0//T/9P/0
//P/8v/x//D/8v/0//b/+P/1//T/8//y//P/9P/1//b/9P/0//T/9P/0//T/9P/0//f/
+f/7//z/+//5//f/9f/1//b/9//4//r/+v/6//r/+f/4//b/9P/0//T/9f/2//b/9v/2
//X/+P/5//r/+v/4//j/9v/2//X/8//y//H/9P/2//f/9//0//D/7//u/+//8P/w//H/
8//z//P/8//w/+//7v/t/+7/8P/z//X/8v/y//H/7//w//H/8v/y//L/8//1//X/8//z
//P/8//3//j/9v/2//f/+P/5//z/AQAHAA8AGgAiADAAQwBaAHcAmQCzAMEAuQCkAIcA
ZAA0ABAAAAD1/93/vv+h/47/jP+V/5//rP++/8v/1v/f/+X/7f/w//P/9f/2//b/9v/2
//b/9//5//r/+//4//j/9//0//f/+P/5//v/+//7//v/+//5//n/+f/6//v//f/+////
/v/9//3//P/9//7///8BAAEAAQACAAIAAQABAAAA//8EAAgACgAMAAoACQAHAAYABwAJ
AAoADAAMAAwACwAKAAwADAAMAAwAEAASABQAFQASABIAEgARABQAFgAYABwAGgAeAB8A
HwAeAB8AIAAiACUAKQArAC4AKwAtAC4ALgAwADMANQA4ADsAPQA9AD0APQA+AD4APwBC
AEMARABEAEQAQwA/AD4APwBAAEEAPwBBAEAAPwA8ADoAOAA2ADIAMgA0ADUANgAvACoA
JQAhACIAIAAfAB0AGgAZABcAFQATABIADgALAA0ADgAOAA8ADQAKAAcABQAGAAUABQAG
AAcABwAFAAcABAADAAEA/////wAAAwAFAAMAAwABAAAAAQADAAQABwAGAAUABAACAAMA
AAACAAQABwAHAAcABwAFAAUABAACAAYACAAIAAgABgAGAAYABwAFAAUABQAFAAQABQAH
AAkABgAFAAQAAgACAAMABQAGAAUABQAEAAQAAgACAAMAAwAGAAYABgAHAAQABAADAAAA
AQABAAIAAgACAAIAAAACAAAAAAAAAAAA//8AAAEAAwAAAP///v/9//7//f/+/wAA/v/+
//7//v/9//z/+//6//r/+//8/wAA/f/8//v/+v/9//7///8AAP///v/8//v/+//6//r/
+v/7//3///8AAP7//P/7//r//P/9//3//f/7//r/+v/6//n/+f/6//r/+//9//7////7
//n/+P/1//f/+f/9/wEA/P/7//v/+//6//n/+P/3//r/+//8//3/+//6//r/+v/4//n/
/P/6//r/+v/6//j/+P/4//j/+f/6//v//P/6//r/+v/6//j/+P/4//j/+f/6//v//P/7
//r/+f/4//n/+v/7//z/+v/6//r/+v/4//j/+P/4//r//P/+/wAA/v/8//r/+P/7//z/
/f/+//3//P/7//r//P/8//z//P/+//7//v/+//3//P/7//r//f/+////AAD+//7///8A
AAAAAQABAAEAAwACAAIAAgAAAAAAAAAAAAEAAgADAAMAAQD///3//P/+////AAABAAIA
AwAEAAUAAAD+//z/+P/7//z//P/9//////8AAAAA/P/7//f/9v/5//r/+//7//r/+f/4
//f/+P/5//r/+//7//r/+v/7//r/+f/5//j/+P/5//r/+//5//j/+P/5//v/+//7//v/
+//7//r/+v/8/wEABgAHAAwAEwAZAB8ALAA+AFgAcwCWALsA1wDhAM8ArwCQAGUAOAAc
ABAA/v/d/7n/nP+P/5D/nP+t/7//yv/U/+P/7P/v//P/9f/4//v//f/+/wAAAAAAAAAA
//////7//f///wAAAAD+/wIAAgACAAMAAQABAAEAAQACAAMABAAGAAUABQAEAAMABQAF
AAYABgAGAAYABgAHAAcABwAIAAgACgALAAsACwAMAA4ADgAOAAwADQANAA4ADgAPAA8A
EAAPABAAEAAQABUAFgAXABgAFwAYABkAGQAbABwAHQAdAB8AIAAhACQAIwAmACYAJQAp
ACsALQAwADAAMQAwADAAMwA3ADoAPAA9AD8AQABCAEQARQBEAEMARgBIAEkASwBJAEkA
SQBIAEsASwBIAEgASABIAEgARQBEAEIAQAA8AD8APgA9ADoANAAyAC8ALAArACgAJQAj
ACAAHAAZABUAFAATABEADwAPABAADgANAAoACAAFAAMABgAGAAYABwAFAAMAAgACAAAA
///8//3/AAABAAEAAQD///7//////wEAAQD///7//v//////AQAAAP///v/8//3//P8A
AAQAAgABAAAA//8BAAEAAAD+/wAAAgACAAIAAQAAAP////8AAAEAAgADAAAA////////
AQABAAEAAAABAAEAAgACAAIAAQD///7/AAAAAAEAAQD+//z/+v/5//r//P/9//z//f/9
//7//v/9//z/+f/6//z//P/8//z/+P/4//j/+f/6//v//P/9//v/+f/5//r/+f/4//f/
9v/4//r//P/+//z/+//6//z/+f/4//f/9v/4//j/+P/4//j/+P/3//f/+P/4//n/+v/3
//f/9//2//f/9v/2//b/9v/3//f/9//1//T/9P/0//b/9//5//r/9//3//b/9f/1//f/
+P/3//b/9P/0//T/9P/1//b/+P/6//z//f/9//3/+v/4//f/9v/3//j/+f/6//j/+P/4
//f/9v/1//T/9P/1//f/+f/7//j/9//2//X/9v/2//b/9P/0//T/8//z//L/8f/x//D/
8v/z//H/8v/w/+7/7P/p/+z/7f/u/+//7//v/+//7//u/+z/6//r/+3/7f/u/+7/7P/r
/+r/6f/r/+z/7v/x//D/7//u/+3/7f/t/+z/7P/y//f/+P/5//r/+f/7/wMADgAYACQA
OQBSAG0AiQCZAKMAowCOAHEAUAAsAAYA7P/f/8//sv+V/4L/gP+J/5P/nv+s/7n/xP/P
/9X/3f/j/+f/6v/s/+z/7P/s/+z/7v/v/+//7//x//L/8v/w/+//7v/t/+3/8P/x//L/
8//w/+//7v/u/+//8f/y//P/8f/x//L/8v/w//D/8P/x//T/9f/3//j/9f/1//T/8//0
//b/9v/2//j/+f/5//r/+f/5//j/+P/6//z//f/+/////v/9//z/AAACAAQABQADAAQA
BQAFAAMABAAFAAgACgAOAA8ADwAOAA8AEAASABYAGQAaABwAHAAfACEAIgAhACMAJAAm
ACsALQAtAC0ALQAuAC4ALwAuAC8AMAAwADIAMwAxADIAMAAwADAALQAuAC4ALgAsACoA
KAAmACIAIQAgAB4AHAAbABgAFQATAA8ADAAKAAcABwAHAAYABQACAAIA///9//z//P/7
//v/+//6//n/+f/4//X/8//y//b/9//2//n/+f/5//j/9//0//T/9v/3//n/+f/3//b/
9f/1//T/9f/2//f/+P/4//X/8v/0//b/9//3//f/9//5//n/+P/2//b/+P/4//j/+v/6
//r/+//5//n/+f/5//n/+f/6//v//f/9//3//P/6//n/+f/4//r/+//7//z/+//6//r/
+f/7//r/+f/5//v//P/8//r/+P/3//f/9v/3//j/9//6//j/+P/4//j/9v/2//b/9//5
//n/+f/5//j/9f/0//T/+P/6//r/+v/6//n/+P/3//b/+f/6//z//v/9//3//P/7//n/
+P/4//j/+f/6//v//P/5//j/9//1//f/9//3//j/9v/3//j/+f/4//f/9v/1//b/+P/6
//r/+f/4//b/9f/2//f/+f/6//j/9//z//L/8v/y//L/8f/0//X/9v/3//T/8//y//H/
8v/y//P/9f/z//P/9P/0//P/8//z//P/9P/0//X/9//2//X/9P/z//b/9//3//j//P/7
//7//f8AAAEABwATABwAKAA6AFEAbACNAK8AyQDTAMUAqACJAF4ALgAOAAAA6//J/6r/
k/+M/5T/nf+r/7r/xv/R/9r/5f/v//P/9P/3//n/+v/5//j/9//2//n/+//8//3//P/8
//v/+P/6//r/+v/7//r/+f/4//f/9f/1//X/9v/3//n/+v/7//r/+f/5//j/+v/6//r/
+//7//v//P/8//n/+f/4//f/+//+////AAD//////v/+/wAAAQABAAIABQAGAAYABgAG
AAYABgAGAAkADAAPABEAEAAQABAADwAQABIAFAAYABYAGgAbABsAHAAdAB4AIAAkACcA
KAAqACgAKwAtAC4AMAAzADUAOAA5ADsAOwA7ADkAOgA6ADsAPwBBAEMARABCAEEAPQA8
AD4APgA+ADsAOQA4ADcANAAxAC4AKwAmACYAJgAlACQAIAAcABgAFQATABAADgALAAwA
CwAJAAcABAAEAAEA/////wAAAAABAP7//P/6//n//P/7//v//P/9//3/+//9//z/+//5
//f/+f/6//3////+//3/+v/4//j/+f/5//v//P/9//7//v/7//j/+v/8////////////
/v/9//v/+P/6//z//P/8//z//P/8//3//P/7//r/+f/6//v//f////z/+//6//j/+f/5
//r/+v/9//3//P/8//n/+P/4//f/+P/4//j/+f/3//j/+P/2//f/9//4//j/+f/6//n/
/P/7//r/+f/4//f/+P/5//v/+v/5//j/9//5//f/9//4//j/+P/4//j/9//2//X/9P/0
//X/9v/6//b/9v/2//b/9v/2//b/9v/3//j/+P/5//j/9v/1//T/9f/3//n/+v/4//b/
9f/0//b/9//3//f/9v/0//P/8v/v/+//8P/w//L/9f/3//n/9f/z//L/7//w//H/9P/3
//X/9f/2//f/9v/1//T/8//1//f/+f/7//f/9v/2//b/8v/z//b/9//4//n/+v/5//j/
9//2//j/+P/4//j/9//2//X/9P/1//b/9//4//n/+v/7//z/+v/4//b/9P/1//b/9//4
//j/+P/4//j/9v/2//b/9v/3//j/+f/6//f/9v/1//T/9f/2//f/+P/4//j/+P/4//j/
+P/4//j/+P/4//j/+P/4//j/+P/4//j/+P/4//j/9v/2//b/9v/4//j/+P/4//r/+v/6
//r/+f/4//f/9v/5//r/+//8//z//P/8//z/+//6//n/+P/6//z//v8AAP3//P/8//z/
/v////////8BAAAAAAAAAP7//v/+//7///8AAAEAAQD///3/+//6//z//f/+////////
///////8//z//P/6//z//P/7//v/+f/5//r/+v/7//v/+P/4//j/+P/4//f/9//3//f/
9//5//n/+f/5//j/9v/1//X/9v/3//n/+v/3//f/9//3//T/9P/1//f/+P/5//r/+//5
//n/+P/4//z/AQAGAAkACgANABMAFwAeADAASgBlAIoArQDLANkA0QC1AJYAdQBMACgA
FgAIAOv/w/+g/43/jP+U/5//rf/C/9L/3f/i/+f/6f/v//X/+f/8//7//v/+//7//v/7
//v/+v/5//z//v////7////+//3//f/+////AAABAAMAAwADAAQAAwADAAIAAQACAAMA
BQAGAAQABAAEAAUABwAHAAgACAAKAAsACwALAAkACgAJAAgACQALAAwADgAMAA0ADQAO
AA8AEAAQABAAFAAUABQAFAAVABYAFwAXABkAHAAfACEAHwAeAB0AHgAgACQAJQAlACgA
KQAqACwAKwAtAC0ALgAxADUAOAA6ADkAOwA8AD4APwBBAEEAQQBEAEYARwBJAEcARwBH
AEYASABJAEcASABIAEgASABFAEUARABDAEAAQgBAAD4AOgA1ADQAMgAwADAALgAsACsA
KAAkACEAHQAbABkAFgATABMAFAASABEADgAOAA0ADQAOAA4ADgAPAA0ACQAGAAQABQAF
AAMABQAGAAcABwAHAAUABAAFAAUACAAJAAgACAAHAAcABgAHAAUABQAFAAQABAACAAUA
CAAGAAUABAADAAYABwAHAAYABgAIAAgACAAGAAYABgAHAAkACQAJAAkABgAFAAUABQAH
AAcABwAGAAMAAwAEAAQABQAFAAQABAAGAAYABwAHAAUABAADAAMABQAGAAYABAADAAMA
BAAEAAIAAgAAAAIABAAEAAQABAABAAAA/////wAAAQACAAMAAgD///7//v8AAAAAAAAA
AAIAAgACAAIA////////AgADAAQABQAGAAUABAADAAIAAAAAAP////8CAAIAAwAEAAEA
AQABAAAAAAAAAAEAAgAAAAEAAQABAAEAAAAAAAAAAQABAAIAAgABAAEAAAD//wEAAQAC
AAEA/////wEAAwABAAEAAgADAAMAAwADAAMAAgABAAAA/////wAAAgAEAAQA///+//7/
/v/+//7/AAACAAQABgADAAIAAQAAAAAAAAAAAAAAAgACAAIAAgACAAIAAgACAAMABQAH
AAgABgAFAAQAAwAEAAYACAAKAAkACAAHAAYABQAEAAIAAAABAAIABAAGAAQABAAEAAMA
BAAFAAYABgAEAAQAAgACAAEA///+//3/AAACAAMAAwACAP7//f/8//3//v/+/////f/9
//3//f/7//v/+//7//3//v8AAAEAAAAAAP///f/+////AAAAAP7///8BAAEA////////
//8FAAIAAAAAAAMABAADAAoAEwAVABsAJgAwADwASwBaAHEAkQCtALsAtwCgAIUAZAA8
ABIA+v/x/+P/xv+r/5r/lv+Z/5//qv+6/8v/2P/h/+n/8f/z//f/+v/8//z//P/8//z/
//8BAAIAAwAAAAAA///8/wAAAAAAAAEAAQABAAEAAQD///////8AAAEAAwAEAAUAAgAB
AAEAAAABAAIAAwAFAAMAAwAEAAQAAgADAAMAAwAFAAgACQAKAAkACQAIAAgACwANAA4A
EAARABIAEgASABIAEgASABIAFQAYABsAHQAbABwAHQAdAB8AIAAhACQAIgAmACcAJwAm
ACcAKAAqAC0AMQAzADYANQA3ADgAOAA8AD8AQQBEAEQARQBEAEMAQwBEAEQARQBIAEkA
SgBKAEoASQBFAEQARgBIAEoASQBIAEYARABAAEAAPgA8ADgANgA2ADUANAAwACwAKAAl
ACYAJAAjACEAHwAdABoAFwAVABQAEAANAA4AEAARABMAEQAOAAsACQAKAAkACQAKAAkA
CQAHAAkABwAHAAYABQAGAAYACAAJAAcABwAFAAQABgAHAAcACQAJAAkACQAIAAUAAgAE
AAYACQAJAAkACQAHAAcABgAEAAkADAANAA4ADQAMAAsACwALAAsACwALAAwADQAPABEA
DwAPAA8ADgAPAA8AEAAQAA8ADwAOAA4ADgAOAA8ADwAQABAAEAARABAAEAAPAAwADAAN
AA8AEAAQABAADgAQAA4ADgAOAA4ADgAQABIAFQASABEAEAAPABEAEQATABYAFAAUABQA
FAASAA==
         </WaveFormData>
      </LeadData>
      <LeadData>
         <LeadByteCountTotal>10000</LeadByteCountTotal>
         <LeadTimeOffset>0</LeadTimeOffset>
         <LeadSampleCountTotal>5000</LeadSampleCountTotal>
         <LeadAmplitudeUnitsPerBit>4.88</LeadAmplitudeUnitsPerBit>
         <LeadAmplitudeUnits>��V</LeadAmplitudeUnits>
         <LeadHighLimit>2147483647</LeadHighLimit>
         <LeadLowLimit>268435456</LeadLowLimit>
         <LeadID>V3</LeadID>
         <LeadOffsetFirstSample>0</LeadOffsetFirstSample>
         <FirstSampleBaseline>0</FirstSampleBaseline>
         <LeadSampleSize>2</LeadSampleSize>
         <LeadOff>FALSE</LeadOff>
         <BaselineSway>FALSE</BaselineSway>
         <ExcessiveACNoise>FALSE</ExcessiveACNoise>
         <MuscleNoise>FALSE</MuscleNoise>
         <LeadDataCRC32>43569179</LeadDataCRC32>
         <WaveFormData>
DAAMAAwADAAKAAoACgAKAA0ADgAPABAAEwAWABkAHAAeAB4AHgAeACMAKAAtADIANAA0
ADQANAA4ADoAPAA+AEIARABGAEgARgBGAEYARgBLAE4AUQBUAFIAUABOAEwASwBKAEkA
SABGAEQAQgBAADoANAAuACgAJAAiACAAHgAYABQAEAAMAAgABAAAAPz/+v/6//r/+v/2
//L/7v/q/+v/7P/t/+7/6v/o/+b/5P/k/+T/5P/k/+T/5P/k/+T/4P/e/9z/2v/e/+D/
4v/k/+L/4P/e/9z/2v/a/9r/2v/d/97/3//g/9z/2v/Y/9b/2f/c/9//4v/f/9z/2f/W
/9n/2v/b/9z/3//g/+H/4v/f/9z/2f/W/9r/3P/e/+D/3P/a/9j/1v/Y/9j/2P/Y/9r/
2v/a/9r/1//W/9X/1P/W/9j/2v/c/9r/2P/W/9T/1P/U/9T/1P/V/9b/1//Y/9T/0v/Q
/87/0P/S/9T/1v/T/9L/0f/Q/9L/0v/S/9L/1f/W/9f/2P/V/9L/z//M/87/0P/S/9T/
0//S/9H/0P/R/9L/0//U/9b/1v/W/9b/1P/S/9D/zv/Q/9L/1P/W/9X/1P/T/9L/0v/S
/9L/0v/T/9T/1f/W/9T/0v/Q/87/0P/S/9T/1v/V/9T/0//S/9D/0P/Q/9D/0v/U/9b/
2P/W/9T/0v/Q/9T/1v/Y/9r/2P/W/9T/0v/U/9T/1P/U/9b/2P/a/9z/2P/W/9T/0v/U
/9b/2P/a/9n/2P/X/9b/1v/W/9b/1v/Z/9r/2//c/9r/2P/W/9T/1v/Y/9r/3P/Z/9j/
1//W/9j/2P/Y/9j/2//c/93/3v/c/9r/2P/W/9j/2v/c/97/2//a/9n/2P/Y/9j/2P/Y
/9v/3P/d/97/2v/Y/9b/1P/X/9r/3f/g/97/3P/e/+D/4f/i/+T/4v/k/+b/6P/q/+b/
5v/l/+T/5v/n/+n/6//q/+j/5P/k/+T/5f/k/+P/5//p/+f/5f/k/+P/4P/h/+P/4v/k
/+X/4//i/+L/4f/j/+P/4f/f/+D/3//f/97/2v/Z/9n/2P/a/97/3v/g/93/2v/Z/9j/
2P/Z/9n/2//d/9z/3f/f/93/2//a/9j/3P/e/9//3//e/93/2//a/9r/3f/k/+f/7P/x
//P/9P/7/woAGQA1AFsAgwCuAOAAEAEvATIBHgECAdcAowB6AGAAQwAVANv/qP+F/3v/
gv+L/5f/pf+z/77/wv/E/8j/0v/Z/9z/4P/h/+L/4v/i/+D/3//d/9v/4f/k/+P/5P/h
/+H/4v/i/+L/4v/j/+P/5P/k/+X/5//l/+T/4v/g/+L/5v/r/+v/6f/n/+r/6v/o/+j/
6f/p/+3/7v/x//L/8P/w/+7/7f/v//L/9//6//n/9//2//f/9//4//n/+v/9/wAAAQAA
AAMAAQAAAP7/AgAHAAkADQALAAwADAANAA0AEAATABYAGQAcACAAJAAjACYAJAAjACcA
LAAyADkAOQA4ADsAPQBAAEMARABIAEwATgBRAFQAVQBUAFIAUABTAFgAWwBeAFsAWQBY
AFcAVgBVAFUAUQBRAFAATgBOAEcAQQA+ADgAOwA3ADQAMQApACUAIwAiABwAGQAYABMA
EQARABIAEQALAAcABAAEAAcABgADAAEA//////3//f/9/////v8AAP///f/+/////P/7
//v/+v///wEAAQD///z/+//6//n/+//8//3//f/9//3///8DAAAA/f/6//z/AQD///z/
/f////////8BAP//AQAAAP7//////wMABQAAAP7///8AAAIAAgABAAIAAAAAAAIABAAF
AAMAAAD8//3/AAAHAAcABAACAAEA/v8AAP//AQADAAIAAAD//wAA//////7/+v/5//z/
AgADAP7//f/6//n//f/9//z//v/+//7//v8AAP///P/7//X/9v/1//j//v/3//X/9f/3
//v/+v/7//r/+f/5//r/+v/4//n/9//0//b/9v/5//3/+//6//f/8//1//X/9//6//n/
+f/5//j/9//3//f/9f/2//b/9//5//r/9//2//f/+f/6//r/+//7//j/9//3//D/8P/0
//v//P/8//z//P/8//f/+P/5//n//f8CAAMABgADAAIAAQAAAAIAAwAEAAQABAAFAAYA
BgACAPz/+v/5////AQADAAcABQABAP3/+//9//v//f/9//v//P/8//3/+P/2//P/8f/1
//X/9f/2//L/8f/v/+3/7f/u/+7/7v/y//D/8P/w/+v/6v/p/+j/6//t//H/8//v/+3/
7P/r/+z/7v/v//H/8P/w/+//7//s/+r/6f/o//X/+P/5//j/+f///wwAHQA2AFkAgwCz
AOkAHAFGAVgBTQEyAQoB1gChAHsAXAAyAP3/x/+b/4r/kf+b/6L/sf/B/8v/z//S/9b/
2v/i/+r/8f/0//j/9P/y/+//7P/s/+3/7f/t//L/9P/y//L/7v/t/+3/7P/w//L/9f/3
//X/8v/w/+//8f/y//L/8v/1//j//P/7//f/8//0//L/9f/4//z///////7////+//3/
/v/9//3///8CAAcACgAIAAUAAwADAAUACAALAA4ADQAOAA0ACgAPAA8AEAAQABQAGQAb
AB8AHAAcABsAGwAfACQAKQAuACwALgAxADQANQA6ADoAOwBBAEYATABTAFMAUABRAFEA
VQBbAF8AZgBkAGQAZQBmAGcAaABoAGgAawBuAG8AcABsAGkAZwBlAGcAZwBoAGUAXwBa
AFQAUABMAEcARQBAAEAAOwA3ADMAKgAlACIAIAAgAB8AIAAdABUAEwASAA8ACgAJAAkA
DAAPAA4ACwAJAAYABQACAAEAAwAHAAgADAAHAAMAAgABAP//AQAEAAYACAAJAAgABQAE
AAMAAgABAAYACAAKAAsACQAHAAcACQAGAAUABAAIAA4ADQALAA0ACQAHAAUABQAHAAsA
DAAMAAsACQALAAsABwAGAAgACgANAAwACgAKAAcABgAHAAgADQANAAwACgAGAAYACgAH
AAUABgAIAAgACwAJAAoACwAJAAYABAAEAAkACwAMAAoABgAGAAkABwAEAAUABAAFAAcA
BwAGAAgABAACAAAAAAAFAAYACQAHAAUAAQABAAQA/////wEABQAHAAYABwAGAAQAAwAD
AAIAAwAHAAgACAAHAAQABAAFAAQABgAGAAUABgAFAAYACAAGAAUABAACAAYABwAIAAcA
BgAEAAMAAwD9//3/AQAGAAoADAAOABAACgAKAAoACQAMABAAEAASABAAEAAQABAAEQAR
ABEAEAARABMAFQAWABIADAAKAAkADQAPABEAFQAVABMAEQARAA4ACwAMAAsADAAOAA8A
EQAMAAoABwAFAAYABQAEAAQAAQABAAAA///+//7//f/8/wIAAgAEAAYAAQD+//v/+P/7
//3/AQADAP7//f/9//3/+//8//z//f///wAAAAABAP///P/6//j//f8AAAMABgALABEA
GgAnADgAUwB7AKcA1wAKATYBWAFhAU4BLgECAcsAmwB2AFYALQD7/8n/pP+b/6H/pv+v
/73/y//T/9j/3P/i/+j/7//1//f/+v/6//r/+f/4//X/9f/0//P/9//6//n/+v/2//X/
9f/0//f/+P/6//v//f/8//z//f/5//j/9v/0//f/+v/+//3//P/5//v/+v/4//j/+f/5
//3//v8BAAIA/v/+//z/+////wIABwAKAAgABQADAAMABQAGAAcACAAMAA4ADgAMAA4A
DQANAAwAEQAVABYAGQAYABgAFwAXABoAHgAiACYAKAAqAC0AMAAxADQAMgAxADUAOgBA
AEcARgBEAEYARwBKAE0ATgBSAFQAVgBZAFwAWwBaAFgAVgBZAFwAXQBeAF0AWwBaAFkA
VwBVAFQATwBLAEgARABCADwANwA1ADAAMAArACcAIwAbABcAFQAUABEADwAPAAsABgAF
AAUAAwD+//v/+f/6//3//P/5//f/9v/1//L/8f/x//P/8v/0//T/8f/x//H/7f/t/+7/
7v/y//P/8v/v/+z/6//q/+n/6//s/+3/7f/r/+v/7f/x/+3/6//p/+z/8P/v/+3/7//u
/+3/7P/t/+v/7f/s/+r/6v/r//D/8//v/+z/7P/s/+7/7v/t/+7/7f/s/+3/7v/u/+3/
6//o/+b/6P/u/+3/6v/o/+f/5P/p/+n/7P/v/+z/6P/l/+T/5P/l/+X/4v/g/+L/5//n
/+P/4//h/+H/4//j/+L/5P/m/+L/3v/g/+D/4P/g/+D/5P/o/+v/6P/o/+T/4v/l/+b/
5//o/+n/6f/p/+j/5v/l/+T/4v/j/+D/4f/j/+L/3//c/9v/3//f/9//4f/g/93/3v/d
/9j/2P/X/9f/2f/a/9r/2//X/9P/z//M/87/z//P/8//zv/O/83/zP/N/8r/yf/I/8r/
zP/O/9D/zv/L/8r/x//I/8n/y//N/8v/yv/I/8f/yP/I/8f/x//J/8r/zP/O/8n/yP/F
/8r/0f/Z/+D/6f/w//v/DQAlAEcAcACeANAA+wAOAQYB6gDFAJEAVgAoAA8A+f/X/6b/
e/9n/2b/Z/9l/2//gf+S/6L/sP+2/7v/v/+//8D/wf/E/8b/yP/I/8n/yf/J/8r/yv/G
/8T/x//J/8z/zv/L/8r/yv/J/8v/yv/K/8v/zP/O/8//0P/O/87/z//L/83/zf/S/9T/
0f/Q/9D/z//S/9L/1P/U/9f/2v/b/93/2P/W/9b/1P/Y/9v/3//l/+P/4v/h/+D/5P/m
/+b/5P/p/+n/6v/q/+r/6//p/+n/7v/y//X/+f/4//r//P/+//7/AAADAAYACgAQABEA
EwARABIAFAAXAB4AIAAmACsAKwAtAC0AMAAzADQANgA4AD0APgA+AD4AOwA8ADsAOgA8
AD0APwBBADwAOQA3ADEALQAqACYAJAAjAB8AHgAaABcADwAIAAEAAAD//wAAAgD7//f/
9f/v/+z/6//r/+n/6P/n/+f/6v/n/+T/3//b/97/4f/i/+X/4//j/+D/4P/e/9v/2//b
/9z/3//j/+b/4//h/93/1//a/93/4P/j/+T/4v/g/93/2//b/93/4f/j/+P/4//o/+b/
4f/b/9n/3P/f/+L/5//k/+X/4//g/+D/3//i/+P/4//k/+j/7P/o/+T/3//c/9//4v/n
/+z/7P/p/+X/4P/e/+D/5v/l/+f/6P/q/+r/6P/j/+H/3//h/+L/5P/o/+b/5f/j/97/
3P/e/+P/4//l/+f/5//p/+X/4f/c/9r/3f/g/+P/6P/n/+T/4//d/93/2//d/+L/4P/h
/+T/6f/m/+D/3P/W/9v/3//k/+j/5f/l/+L/3v/c/9r/2//d/+H/5P/l/+X/4f/d/9v/
2v/c/9//4v/k/+P/4f/f/9v/2v/a/9v/3f/j/+P/5f/p/+b/4v/d/9n/4P/g/+L/5f/k
/+L/4P/b/9z/3P/e/+H/4v/k/+f/5//f/9z/2//Z/+X/5//q/+f/5v/l/+T/4f/g/9//
3v/i/+T/5v/o/+b/5P/i/+D/4//k/+X/5v/k/+T/5P/k/+P/4v/h/+D/4v/k/+b/6P/m
/+T/4v/g/+P/5P/l/+b/5P/k/+T/5P/j/+L/4f/g/+T/5v/o/+r/5v/k/+L/4P/i/+T/
5v/o/+j/6P/o/+j/5f/k/+P/4v/m/+j/6v/s/+j/5v/k/+L/5P/m/+j/6v/o/+j/6P/o
/+X/5P/j/+L/5f/o/+v/7v/q/+j/5v/k/+b/6P/q/+z/6v/q/+r/6v/o/+j/6P/m/+v/
8P/0//j/9//y/+//7P/u//D/8v/2//X/9v/2//X/8v/x/+//7P/s/+7/8f/1//H/7//v
/+//8f/x//P/9f/x//P/8//w/+//7f/s/+r/7v/v//H/8//u/+n/5f/h/+P/5P/l/+f/
6P/o/+j/6v/m/+T/4v/e/+H/5P/n/+v/6P/n/+T/3v/f/+H/4//l/+T/5P/l/+b/5f/j
/+L/4f/q/+7/7P/r/+j/5f/m/+n/7//8/w0AIAAzAEsAZwCJALQA6AAcAT8BSgE8ARwB
7QCvAH4AYgBDABkA6f++/53/k/+W/5f/m/+l/7P/wv/O/9b/4v/l/+n/6f/q/+b/5v/l
/+T/5v/p/+v/7f/t/+z/5//k/+f/6f/s/+7/7P/s/+3/7f/s/+r/6f/p/+v/7v/w//L/
7v/u/+//6//v/+//9P/2//b/9v/3//f/9f/0//X/9P/3//z///8DAP7//P/8//r//v//
/wEABQAEAAQABAAEAAUABgAFAAIACwANABAAEgAPAA8ADAALABAAFAAXABsAGwAeACEA
JAAhACIAJAAmACsAMgA0ADcANwA4ADoAPQBBAEIARwBLAE4AUQBSAFYAVgBWAFcAWABe
AGAAYQBiAF8AYABfAF4AYABhAGMAZQBkAGMAYwBfAFsAWABUAFIAUgBRAFMAUgBMAEMA
OwAzADAALwAwADIALAApACgAIwAaABcAFQARABIAEwAVABoAFQAQAAkAAwAFAAcABwAJ
AAcACQAIAAoABAD///3/+//9/wEABgAKAAcABQABAPv///8BAAMABQAGAAYABgAFAAMA
AQABAAMABgAHAAgADgAMAAcAAQD//wEAAwAFAAkACQALAAoACAADAAEAAwADAAQABgAL
ABAADQAIAAIA/v8CAAQACAAMAAwACwAJAAYAAAAAAAQAAQAFAAgADAAOAAoABQADAAEA
AgACAAMABgAHAAcABgACAP7//v8BAP//AgAFAAYACQAFAAEA/P/6//3//v///wIAAwAC
AAMA///7//f/9//6//n/+////wUAAwD+//v/9v/6//3/AQAEAAEAAwACAAAA+//4//j/
+f/8/wAAAgADAP//+//5//j/+//9////AAAAAP///v/7//r/+P/3//f//P/9/wAABQAD
AAAA/P/5/////v///wEAAQAAAP//+//6//j/+P/5//3/AAAEAAUA///8//v/+f/7//3/
AAAAAAAAAAAAAP7//P/6//j/+v/8//7/AAD+//7//v/+//z//P/8//z///8AAAEAAgD+
//z/+v/4//z//v8AAAIAAQAAAP///v/8//z//P/8/wAAAgAEAAYAAwAAAP3/+v/+/wAA
AgAEAAEAAAD///7/AAAAAAAAAAADAAQABQAGAAIAAAD+//z/AQAEAAcACgAHAAgACQAJ
AAgACgAIAAgACgAMAA4AEAAOAA0ADAAKAAsADQAPABAADQAIAAcABwAHAAcABwAJAA0A
DQANAA8ACwAHAAcABQAGAAgACQALAAgACAAHAAcABAABAP7//P///wEAAgADAP///v/8
//r////+////AAD+//7//v/+//3//f///////v///wEAAwD///7//P/7////AAAAAAEA
AQAAAAAAAAD9/wIABwAMABMAIQAuADkATABpAI8AuQDtACgBWgF0AW0BUgEoAfAAtwCR
AHgAVgAnAPX/yf+u/6f/q/+y/7v/x//X/+f/8v/0//j/+v/9/wEAAQACAAMABAAEAAQA
AgABAP///f8CAAQAAgACAAIAAwAFAAYAAwACAAIAAQAEAAYACQANAAkACAAGAAQABgAI
AAsACQALAAkADAAMAAkACAAIAAcACwAMAA8AEAAPABAADwAPABEAEgAVABYAFgAVABUA
FwAUABQAFAAUABoAHgAgACAAIQAfAB4AHAAgACMAIwAlACgAKgArAC0ALAAuADAAMgA0
ADgAPQBCAEIARABBAD8AQwBIAE4AVQBWAFYAWgBdAF0AXwBfAGIAZgBoAGsAbgBvAG4A
bABqAGsAbgBvAHAAcABvAG8AbwBsAGkAZwBhAGAAXgBbAFoAUwBNAEoARABFAD8AOgA1
AC8AKwApACgAIwAfAB0AFwATABMAFAATAA0ACQAGAAYABwAGAAMAAQADAAMAAQABAP3/
/f/6//r//P/7//3////6//n/+f/4//v/+//5//X/9v/3//j/+f/6//j/9v/z//T/9f/4
//3/+f/3//X/+P/8//n/9f/1//b/9//4//v/+P/5//f/9P/0//X/+v/9//n/9v/2//b/
9//2//T/9P/2//b/+P/6//r/9//z/+7/7f/w//f/9//0//L/8f/u//H/7//w//H/8f/w
//D/8v/x/+//7P/m/+X/6P/u/+//6//r/+n/6f/q/+n/5//o/+b/5v/m/+j/5v/k/+T/
3//h/+H/5f/s/+X/4//j/+X/5f/i/+H/3v/g/+H/4//k/+D/4f/f/9z/3P/c/9//4//i
/+L/4P/d/9//3f/d/97/3v/f/+D/4P/f/93/2//X/9n/2v/c/9//4P/d/9z/3f/Y/9z/
3f/f/+D/3f/c/9v/2v/Z/9z/3//h/+P/5v/l/+b/5P/i/+D/3v/j/+X/5//o/+X/5f/l
/+T/4P/c/9z/3f/i/+P/5P/n/+X/4f/d/9v/3v/d/+D/4f/c/9z/2//b/9j/2P/X/9f/
2v/Z/9j/2P/T/9H/zv/L/8//0v/U/9b/1//U/9P/0v/P/87/zf/M/87/z//S/9P/zf/L
/8r/yf/L/87/0P/T/9H/0P/O/83/zf/M/8z/zP/V/9j/1//W/9P/0//c/+n//P8RACsA
TQBxAJoAxgDuAAsBFgEKAeoAwQCNAFwANgAVAPP/xf+W/3X/b/90/3f/d/+B/4v/mP+k
/67/uP/C/8n/zP/Q/8v/yv/I/8b/yf/L/8z/zf/Q/9L/0P/Q/83/y//K/8j/y//O/9L/
1f/R/87/zP/L/8z/zv/P/9D/0P/S/9X/0//Q/83/z//O/9L/1P/X/9n/2P/W/9b/1P/W
/9j/2P/Z/9v/3P/f/+D/3f/b/9r/2//f/+L/5f/o/+f/5v/j/97/5f/n/+r/7P/u//H/
8f/z//H/8v/y//P/9f/6////BAACAAIAAwAEAAgADgAPABEAFQAYABwAIQAiACAAIgAj
ACgALQAwADYANAA0ADUANgA7ADwAPAA8AD8AQgBDAEQAQQA/AD4APQA+AD8AQQA/ADgA
NAAvACwAKwAnACYAIgAhABsAFgARAAoABQACAAAA/v/9//7/+//z//H/8P/t/+z/6//r
/+7/7v/s/+j/5f/j/+P/4f/h/+T/5//n/+r/5//j/+L/4f/f/+H/5P/m/+f/5//l/+H/
3//f/9//3//k/+b/6P/p/+P/4f/h/+P/4//j/+P/6P/s/+n/5f/l/+P/4//j/+X/5//r
/+z/7P/n/+X/5//n/+b/5v/p/+z/7f/s/+r/6v/n/+b/5//o/+7/7//v/+7/6f/o/+v/
5//o/+r/7f/u//D/7f/t/+3/6//o/+b/5v/r/+3/7v/s/+b/5v/p/+f/5f/n/+f/6f/q
/+n/5//o/+X/5P/j/+T/6v/u//D/7f/s/+v/6v/p/+j/6v/u//L/9f/z//T/8f/w/+7/
7v/u/+7/8//1//f/+P/z//H/7//s/+3/7P/v//P/8v/x//D/8f/y/+//7P/r/+//7//z
//X/7//u/+z/6//t/+7/7v/v/+z/6f/m/+T/5f/l/+T/4//l/+j/6v/s/+v/5v/j/+D/
4v/k/+b/6P/o/+f/6P/n/+T/4//j/+P/5v/o/+n/6//q/+j/5f/j/+X/5v/o/+r/7f/s
/+n/6P/p//H//v8RACQAOwBZAHsAowDSAAoBOgFVAVYBQAEYAd8AoQB0AFQAKwD3/8n/
pP+T/5X/mv+d/6P/rf+5/8b/1P/g/+b/6f/t/+3/7v/p/+j/5v/k/+j/6//t/+//7v/u
/+r/6P/p/+n/6v/q/+r/6v/r/+v/6P/m/+X/5f/p/+z/7v/w/+z/7P/t/+n/6v/p/+3/
7v/w//D/8f/x/+//7P/r/+j/7f/y//X/+f/1//T/9f/0//X/9f/2//n//P/+/wAAAgAC
AAIAAAD8/wUABwAKAAwADAANAAsACwAPABIAFAAXABkAHAAfACIAHwAgACIAJAAqADAA
MQAzADQANgA5AD0AQQBCAEcASwBNAFEAUwBYAFYAVgBXAFgAXQBgAGIAZABiAGIAYABe
AGAAXwBfAF8AXABbAFsAVwBPAEoARABAAD8APQA+ADwAOAAvACcAHwAcABkAGAAYABcA
FQAVABEACgAHAAUAAQAAAAEAAwAIAAQAAAD6//X/9//5//n/+//8//////8CAPz/9//1
//P/9f/5//7/AgABAP//+//1//b/9//4//n//f/+///////6//f/9v/3//n/+//9/wQA
AgD9//f/9f/4//n/+v/9//z///////7/+f/3//n/+f/7//z/AAAEAAIA/v/5//b/9//4
//v//v///////v/8//f/9v/5//X/+P/6//3//v/7//f/9v/1//b/9v/3//r//v//////
/P/3//b/+P/1//b/+f/6//3//P/5//X/9P/1//b/9//6//z//P/+//v/9f/x//H/9P/z
//X/+f////3/+P/1//D/8f/z//b/+P/4//v/+//6//b/8v/x//H/9v/6//z//f/5//X/
8//y//T/9f/2//b/9//3//f/9f/w/+7/7f/t//P/9f/5/////f/6//b/8//4//b/9v/3
//r/+v/6//f/9f/y//H/8f/3//r//v////n/9v/1//P/7//z//j/+f/6//v//P/6//j/
9v/0//f/+P/5//r/+f/4//f/9v/2//b/9v/2//j/+v/8//7/+//4//X/8v/0//b/+P/6
//r/+v/6//r/+f/4//f/9v/4//r//P/+//z/+v/4//b/+f/6//v//P/6//r/+v/6//r/
+v/6//r/+//8//3//v/9//z/+//6//v//P/9//7//P/8//z//P/6//r/+v/6//z//v8A
AAIA/v/8//r/+P/8//7/AAACAAAAAAAAAAAA/f/8//v/+v/9/wAAAwAGAAEAAgADAAMA
BQAIAAcACAAKAAoACgAKAAkACQAJAAgACQALAA0ADgALAAYABQAFAAkACQAJAAsADQAL
AAkACQAGAAMABAADAAIABAAFAAcAAwACAAAA//8AAP///v/+//3//f/8//v/+f/6//r/
+v/9//z//f/+//n/+P/3//b/+v/7//7////8//v/+//7//j/+P/3//f/+v/8//3////9
//r/+P/2//v/AAAFAAoACwATAB4AJwA2AFMAewClANcADgFAAWIBYwFOAS4BAAHLAKEA
hgBoADsAAwDP/6z/of+l/6j/r/+//9H/2//i/+b/6P/s//X/+//9/wAAAAAAAP///v/6
//n/9//1//v//v/9//7//P/7//v/+v/8//z//f/9/wAAAAABAAMAAQAAAP7//P/+/wIA
BwAHAAQAAQADAAIABAAEAAUABQAIAAoADgAQAA0ADAAJAAcACgAMABAAEgARAA8ADgAP
AA8AEAARABIAFQAYABkAGAAbABkAGAAWABwAIQAjACcAJQAkACIAIQAiACYAKgAuADAA
MgA1ADgAOAA6ADcANQA6AEAARwBPAE4ATABOAE8AUgBVAFYAWgBeAGAAYwBmAGYAZABh
AF4AYABkAGYAaABnAGUAZABjAGAAXwBfAFsAWgBYAFUAVABOAEkARwBCAEQAPwA7ADcA
MAArACgAJgAhAB0AGwAVABEAEQASABEADAAJAAcACAALAAoABwAFAAIA///6//f/9//5
//j/+v/5//f/+P/5//b/9f/1//T/+P/5//j/9f/0//P/8v/x//L/8v/y//H/7//v//H/
9f/x/+//7f/w//X/8//w//H/8P/v/+7/7//t/+//7v/s/+v/6//v//H/7f/q/+r/6v/t
/+z/6v/q/+f/5v/n/+j/6v/p/+f/5P/i/+T/6v/p/+f/5v/m/+T/5//l/+b/5//m/+T/
4//k/+P/4//i/97/3P/e/+P/4//f/9//3f/d/9//3//e/+D/3v/c/9r/2v/c/9z/3v/b
/9n/1//Z/97/2P/X/9j/2//d/9z/3f/c/9r/2f/Z/9j/1f/X/9b/1P/W/9b/2f/d/9r/
2v/Y/9X/2P/X/9j/2v/X/9f/1//W/9X/1f/V/9P/1P/U/9X/1//Y/9X/1P/V/9f/2P/Y
/9n/2v/W/9T/0//U/9T/1P/R/9T/1P/W/9n/1v/U/9P/z//P/9D/0//V/9f/0f/M/87/
zv/O/87/0f/U/9f/2v/W/9T/0v/Q/9H/0v/T/9T/1P/U/9T/1P/U/9T/1P/S/9b/2v/d
/+D/3v/a/9j/1v/Z/9z/3//k/+L/4v/h/9//3P/b/9n/1v/X/9r/3v/j/97/2//a/9n/
2v/Z/9r/2//Z/9v/2//Y/9X/0//S/9D/0//V/9j/2//V/9H/zv/L/83/zv/P/9H/0f/Q
/8//0P/N/8z/y//I/8z/zv/Q/9P/0f/R/8//yv/M/83/zv/P/87/zv/P/9D/z//N/8z/
y//U/9T/0P/P/9D/zf/K/9P/3//q//f/CgAbADEASwBnAIoAvgDwABMBHAEOAfAAxQCJ
AFIALgATAPP/zf+i/4P/df92/3P/df9//43/nP+s/7j/wP/G/8v/zP/O/8z/zP/L/8r/
zf/R/9T/1//V/9T/z//M/8//0f/U/9b/1P/U/9X/1f/T/9L/0v/T/9X/2P/a/9z/2P/Y
/9n/1f/Y/9f/2//c/9z/3P/d/93/3f/c/93/3P/e/+L/5P/n/+X/5P/l/+T/5//n/+j/
6//t/+7/7//w//D/8P/u/+r/8f/z//b/+P/4//n/9//3//n//P/+/wEAAwAGAAkADAAJ
AAoADAAOABQAGgAbAB0AHAAeACEAJQArACwAMQA1ADgAOwA8AEAAQABAAEEAQgBIAEoA
SwBMAEoASgBIAEYASgBLAE0ATwBNAEsASgBFAEIAPgA5ADYANgAzADMAMAArACMAHAAV
ABIAEQASABQADwALAAkAAwD7//n/+P/1//b/9//5//7/+//2/+//6f/s/+3/7P/t/+3/
7//u//D/7f/p/+j/5//o/+v/7//y/+//7f/p/+P/5//p/+v/7f/w//D/8P/v/+n/5//n
/+n/6//t/+//9v/1/+//6P/l/+j/6//u//P/8v/z//H/7v/t/+v/7f/t/+//8P/0//j/
9f/y/+7/7P/v//D/8//2//j/9//1//L/7v/u//L/7//y//T/9//4//b/8f/v/+3/7v/u
/+//8v/y//P/8//w/+r/6v/t/+v/7f/x//P/9//z/+//6v/o/+r/7P/u//L/9P/0//b/
8//v/w==
         </WaveFormData>
      </LeadData>
      <LeadData>
         <LeadByteCountTotal>10000</LeadByteCountTotal>
         <LeadTimeOffset>0</LeadTimeOffset>
         <LeadSampleCountTotal>5000</LeadSampleCountTotal>
         <LeadAmplitudeUnitsPerBit>4.88</LeadAmplitudeUnitsPerBit>
         <LeadAmplitudeUnits>��V</LeadAmplitudeUnits>
         <LeadHighLimit>2147483647</LeadHighLimit>
         <LeadLowLimit>268435456</LeadLowLimit>
         <LeadID>V4</LeadID>
         <LeadOffsetFirstSample>0</LeadOffsetFirstSample>
         <FirstSampleBaseline>0</FirstSampleBaseline>
         <LeadSampleSize>2</LeadSampleSize>
         <LeadOff>FALSE</LeadOff>
         <BaselineSway>FALSE</BaselineSway>
         <ExcessiveACNoise>FALSE</ExcessiveACNoise>
         <MuscleNoise>FALSE</MuscleNoise>
         <LeadDataCRC32>2686917616</LeadDataCRC32>
         <WaveFormData>
DgAOAA4ADgARABIAEwAUABYAGAAaABwAHQAeAB8AIAAkACYAKAAqADAANAA4ADwAQABC
AEQARgBLAE4AUQBUAFcAWgBdAGAAYwBkAGUAZgBpAGwAbwByAHAAbgBsAGoAbABsAGwA
bABpAGYAYwBgAFsAVgBRAEwARQBAADsANgAzADAALQAqACYAIgAeABoAGAAWABQAEgAO
AAwACgAIAAYABgAGAAYABAACAAAA/v8AAAAAAAAAAAAAAAAAAAAA/f/8//v/+v/9//7/
//8AAP///v/9//z/+v/6//r/+v/8//z//P/8//r/+v/6//r//f/+////AAD9//z/+//6
//v//P/9//7///8AAAEAAgAAAP7//P/6//3//v///wAA///+//3//P/8//z//P/8//r/
+v/6//r//P/8//z//P/+//7//v/+//3//P/7//r/+v/6//r/+v/6//r/+v/6//n/+P/3
//b/+P/4//j/+P/3//b/9f/0//X/9v/3//j/+P/4//j/+P/2//T/8v/w//D/8P/w//D/
8P/w//D/8P/x//L/8//0//P/8v/x//D/8P/w//D/8P/y//L/8v/y//L/8v/y//L/8P/w
//D/8P/y//L/8v/y//H/8P/v/+7/7v/u/+7/7v/u/+7/7v/u/+7/7v/u/+7/8P/w//D/
8P/v/+7/7f/s/+3/7v/v//D/7v/u/+7/7v/u/+7/7v/u/+7/7v/u/+7/7v/u/+7/7v/w
//D/8P/w/+7/7v/u/+7/7P/s/+z/7P/u/+7/7v/u/+z/7P/s/+z/7P/s/+z/7P/u/+7/
7v/u/+7/7v/u/+7/8P/w//D/8P/u/+7/7v/u//D/8P/w//D/7//u/+3/7P/s/+z/7P/s
/+7/7v/u/+7/7P/s/+z/7P/u/+7/7v/u/+//8P/z//X/9f/2//b/9v/3//n/+f/6//r/
+//7//v/+//7//v/+v/8//v/+P/3//X/9f/2//f/+P/6//f/9//4//f/9//3//X/9f/1
//T/8//y//L/8f/x//H/8f/x/+3/7f/s/+z/6v/p/+j/5v/o/+n/6f/o/+b/5f/k/+T/
5f/l/+b/5v/o/+f/5//n/+X/5P/k/+T/5v/n/+f/5//l/+X/5f/l/+f/6f/r/+r/6v/v
//T/+f8EABcAMABPAHsAqgDaABQBUAGBAZQBjAFyAT8BAQHPAKYAdwA+AAkA4f/G/7z/
vP+5/7f/uv/F/87/1f/X/9n/3//i/+P/4//l/+X/5P/k/+T/5P/k/+P/4//j/+P/5P/i
/+L/4v/i/+P/5P/n/+j/5v/m/+b/5v/m/+b/5v/n/+n/6f/q/+r/6//r/+v/7P/q/+r/
6//s/+//7//w//D/7v/v/+//8P/z//T/9v/3//f/+f/5//n/+//7//3////9//3//v//
//7/AAADAAMABwAHAAgACgALAAsACwAOAA8AEgAUABcAHAAeAB8AIQAkACcAKQArAC0A
MQA1ADgAOQA8AEAAQgBHAEoATQBQAFEAUwBVAFcAWQBbAF0AXwBhAGIAYgBjAGYAZgBl
AGQAZQBlAGIAYQBjAF8AWwBYAFUATwBLAEcARQBBAD0AOQAzAC8AKwAnACIAIAAdABgA
FgAUABQAEgANAAoACAAIAAgACAAHAAYABgAFAAMAAgACAAIAAgACAAMAAwACAAEA/f//
//////8BAAIAAwAEAAMAAAD///7/AQABAAEAAQABAAEAAQACAAAA////////////////
AAADAAMAAgACAAIAAgACAAMAAwAEAAQABAABAAAAAAABAAMAAwADAAMAAQABAAIAAgAA
AP///////wAAAgADAAQAAgABAAEAAAAAAAEAAQABAP////8AAAAA//////////8BAAEA
AQABAAAA///9//z//v/+//7//v//////AAABAP///v/8//r//P/8//v/+//5//n/+v/8
//v/+//7//v//P/8//z/+//6//n/+v/6//v/+v/6//v/+f/5//f/9//5//n/+v/7//3/
/P/8//r/+P/6//v/+//7//v/+v/4//j/+P/4//j/+f/6//v//P/7//v/+//7//j/9v/5
//v/+v/7//z//f/+//z//v//////AwAEAAUABwAJAAkACgAKAAkACQAJAAkACwALAAoA
CgAIAAQAAgABAAIABAAGAAgACQAFAAQAAgABAAEAAQABAP/////+//3/+//6//j/9P/0
//T/9P/z//P/8v/y//H/7//v/+7/7v/x//H/8P/w/+3/7P/s/+3/7f/u/+7/7v/t/+3/
7f/t/+7/7v/u/+7/7f/t/+3/7f/r/+v/6//r/+//6//q/+z/8f/+/xEAJgBDAGoAlQDH
AP4AOAFsAYoBiwF2AUoBDgHVAKsAewBEABUA8P/R/8H/wv/C/8D/wf/J/9L/1//a/93/
4f/n/+z/7v/u/+3/7P/r/+n/6P/o/+j/6P/n/+n/6f/p/+r/6P/o/+j/6P/p/+r/7f/u
/+v/6v/p/+j/6v/q/+r/6//t/+3/7v/u/+3/7f/t/+7/7//w//L/9P/z//P/9P/0//T/
9f/1//b/+f/6//z//f/8//3//P/7//z//f8AAAMAAQABAAIAAwAGAAgACwALAA8ADwAQ
ABIAEwATABMAFgAZABwAHgAhACYAKAApACsAMAAzADUANwA7AD8AQwBGAEgASgBNAE4A
UgBWAFoAXgBdAF8AYQBjAGUAZwBpAGsAawBsAGwAbQBtAGwAagBoAGkAaQBmAGUAYgBd
AFgAVABNAEcAQwA/ADsANwAzAC8AKQAlACEAHQAbABoAGAAUABAADgAOAAwACwAIAAYA
BgAIAAgABwAGAAQAAwABAAAAAQACAAMABAAEAAMAAQD///7/AQACAAMABAAEAAQABAAC
AAAAAAAAAAMAAwADAAMAAwADAAMABAACAAEAAQABAAIAAwAEAAYABAADAAEAAAABAAIA
AwAFAAUABgAGAAYAAwACAAIAAwADAAMAAwADAAMAAwAEAAQABAADAAMAAwABAAIAAgAC
AAQAAwADAAIAAgADAAMAAwABAAEAAgACAAMAAwADAAMAAwADAAMAAwACAAEA///+/wAA
AAAAAAAA/v/9//3//f/9//7//v/+//7//v/9//3/+//7//z//v8BAAEAAQABAP7//v/+
//3//f/9////AAAAAP7//f/9//3//f/7//v/+//7//z//f/9//z//P/6//z//v//////
/f/9//z/+v/4//j/+v/8////AAABAAIAAgAEAAUABQAGAAYABgAHAAkACQAKAAoACQAJ
AAkACQAMAA0ADQAOAAoABgAEAAMABAAGAAgACgAOAAsACwAKAAgABwAGAAUABwAHAAYA
BQADAAIAAAD8//3//P/7//n/9//2//b/9f/1//X/9P/0//b/9//3//j/9v/0//P/8//1
//b/9v/2//P/8//z//P/8v/y//L/8v/1//X/9f/1//P/8//z//P/8//z//D/8P/1/wAA
DwAiADkAWACBAK8A4AAWAUoBdAGJAYABYAEuAfUAwwCVAGQANwASAPH/1f/K/87/zP/H
/8n/0P/X/9r/3//l/+v/7v/w//D/7//v/+//7v/u/+7/7v/u/+3/7//v/+//8P/w//D/
8P/w//D/8P/y//L/9P/0//T/9P/y//L/8v/z//P/8//0//T/9f/1//X/9v/0//T/9f/2
//j/+f/7//z/+//7//r/+v/8//7/AQADAAEAAwADAAMAAwADAAUABwAHAAcACAAJAAoA
DAAPAA8AEQARABIAFAAWABUAFAAWABgAHAAfACMAKAAqACsALQAyADUANwA5ADsAPwBD
AEYARwBKAE4AUABRAFQAVwBaAF0AXwBhAGMAYwBlAGcAaQBnAGgAaABpAG0AbgBuAG4A
agBpAGUAYwBiAF0AWABUAFEASwBHAEMAPQA5ADUAMQAtACkAJQAhAB8AHgAcABgAFAAS
ABIAEAANAAoACAAIAAkACgAKAAoACgAJAAcABgAEAAQABAAEAAUABQAEAAMA//8BAAEA
AQAEAAQABAAEAAMAAAD///7/AAABAAIAAwADAAMAAwAEAAIAAQABAAEAAgADAAQABgAH
AAcABgAGAAUABAADAAMABAAGAAcACAAFAAQABAAFAAcABwAHAAcABQAFAAYABgAGAAUA
BQAFAAYACAAJAAoABgADAAEA/v8AAAMABQAHAAQAAwADAAIA//////////8AAAEAAgAD
AAEAAQAAAAAAAAAAAAAAAAAEAAUAAgAAAAAAAAAAAAMABgAIAAkACgAKAAoACwAMAAsA
CwAKAAsACwALAAsADQANAAwADAAKAAYABAADAAUABgAHAAgACgAHAAcABgAHAAcABwAH
AAYABQADAAEAAgACAAEA/v/7//r/+f/3//j/+P/5//n/+P/3//X/9P/z//P/8v/y//T/
9P/1//f/9P/0//P/8v/y//P/9P/1//P/8v/x//D/8f/x//H/8f/z//P/8//z//P/8f/w
//D/8//4/wEADAAXACwARwBpAJQAxgD6ADQBawGMAZABgAFXARsB2wCoAH0AUgAnAPv/
1v/G/8b/w/+5/7b/u//G/8//2//h/+j/6v/q/+n/7P/t/+3/7v/u/+7/7v/t/+v/6//r
/+z/7P/s/+z/7P/s/+z/7v/u/+7/7v/u/+7/7v/u/+7/7//v/+//8P/w/+//7//v//D/
8v/y//P/9P/1//X/9v/2//j/+f/5//r/9//2//b/9f/3//v//f////3//f///wEAAwAD
AAQABQAEAAYACQAJAAoACQAJAAoADwAPAA8AEgAVABgAGgAdAB8AIAAgACEAKAArAC0A
LwAwADMANgA4AD0AQgBIAEwATgBQAFIAVABWAFkAXABfAF8AYQBjAGUAZABkAGMAYwBm
AGYAZQBkAGEAYQBeAF0AXABXAFIATgBHAEEAPQA5ADQALwAqACUAIgAfABwAGQAUABIA
DwAKAAoACAAIAAYAAwAAAP7//v/+//7//f/8//3//f/8//z/+f/4//f/9v/3//f/9v/1
//T/9//4//n/+P/4//j/+P/6//j/+P/4//j/9//2//X/9//3//f/+P/4//f/9//3//b/
9f/0//T/9//3//b/9v/4//j/+P/5//f/+P/4//j/+f/4//j/+f/4//f/9v/1//b/9//5
//r/+P/3//f/9//3//j/+P/4//r/+f/5//j/9v/3//f/9//1//X/9v/2//X/9f/1//X/
9f/1//X/9f/3//f/9v/2//X/9P/z//L/8//z//T/9f/0//T/8//y//T/9P/z//P/9f/1
//b/+P/3//X/8//x//P/9P/1//X/9P/z//T/9P/0//L/8f/x//P/8//x//H/7//v//D/
8f/z//L/8v/w/+7/8P/x//H/8P/x//H/8P/x//L/8//0//P/8v/x//D/8P/x//L/8//x
//D/8P/x//P/8//z//T/8//y//P/8v/w/+3/7v/u//L/8f/y//L/8v/y//L/8P/w//D/
8P/x//L/8//0//P/8v/x//D/8v/y//L/8v/y//L/8v/y//D/8P/w//D/8v/y//L/8v/w
//D/8P/w//L/8v/y//L/8P/w//D/8P/w//D/8P/w//L/8v/y//L/8P/w//D/8P/w//D/
8P/w//D/8P/w//D/7v/u/+7/7v/v//D/8f/y//D/8P/w//D/8v/y//L/8v/w//D/8P/w
/+7/7v/u/+7/8f/y//P/9P/z//L/8f/w//L/8v/y//L/8v/y//L/8v/z//T/9f/2//r/
+//7//z/+//6//r/+//9//7//v///wEAAQABAAEA///+//7//f/8//v/+//7//v/+//7
//z/+v/7//v/+//7//v/+//7//v/+v/5//j/+f/5//f/9//1//P/8P/v//D/8P/v/+//
7//u/+7/7//u/+z/6//p/+n/6v/s/+3/7f/s/+v/6f/r/+v/6//q/+z/7P/s/+3/6//r
/+v/6//t/+3/7f/t/+v/6v/o/+v/8P///xAAIwA6AF0AgwCsANwAFgFQAX0BkAGKAW4B
OQH7AMsApABzADwAEQDv/9L/yP/I/8P/vf/A/8n/1v/b/9//5//q/+z/7P/r/+v/6//q
/+r/6v/q/+r/6f/n/+f/5//o/+r/6v/q/+r/6v/q/+z/7P/s/+z/7P/s/+z/7P/s/+3/
6//r/+z/7P/u/+//8P/y//T/9P/1//b/9P/z//P/8v/0//f/+f/8//v/+v/6//n/+v/9
//7////9//3///8BAAEAAQACAAMABgAIAAsACwAKAAkACQAKABAAEQASABYAFwAaABwA
HwAfACAAIAAhACcAKwAuADEAMQA1ADkAPABBAEQASABKAEsATgBRAFQAVQBXAFkAWwBd
AF8AYQBjAGMAZABkAGUAaABoAGcAZgBmAGcAZQBlAGUAYQBdAFoAWABVAFQAUwBMAEcA
QgA9ADsANwAzAC8AKgAoACUAIAAdABoAGQAWABYAFAATABQAEgAQAA0ACgAKAAkABwAG
AAYABgAGAAYABgAFAAMAAQABAAMAAwADAAIAAgACAAIABAACAAIAAgADAAMAAwADAAUA
BQAFAAYACAAHAAcABwAFAAUABQAGAAUABQAEAAQABgAGAAYABwAFAAYABgAGAAcABgAG
AAcABQAFAAUABQAHAAcACAAIAAYABQAFAAUAAwAEAAQABAAFAAUABgAGAAUABQAEAAMA
AwADAAQABAADAAMAAwADAAEAAQABAAEAAwADAAIAAgAAAAAAAAAAAAAA////////AQAC
AAIAAgD///7//P/7//3//f/+/wAAAAD///7//f/9//7///////3//f///wAA/v/8//v/
+//8//3//P/9//z/+//7//v//P/8//3//P/7//z//P/7//v/+//6//j/+f/6//v//P/6
//r/+v/6//r/+//8//3/+v/6//v//f/8//v/+v/6//z//P/+//7/+//5//v//P/6//v/
/P/6//r/+v/6//r/+v/6//r/+v/6//r/+v/8//z//P/8//r/+v/6//r//P/8//z//P/7
//r/+f/4//n/+v/7//z//P/8//z//P/6//r/+v/6//3//v///wAA/f/8//v/+v/7//z/
/f/+//z//P/8//z//P/8//z//P/+//7//v/+//z//P/8//z///8AAAEAAgACAAQABQAF
AAYABgAGAAcACwALAAwADAAMAAsACgAJAAoACwALAAwACQAGAAUABQAFAAYABwAIAAsA
CQAKAAoACAAHAAYABQAHAAcABgAFAAQABAADAAAA/v/8//r/9//6//r/+//7//r/+f/3
//b/+f/5//j/+P/4//j/+f/7//r/+v/5//j/+P/5//r/+//5//j/9//2//n/+f/5//n/
9//3//f/9//1//n/+P/6/wMAEgAjADQAUQB2AJ0AywD+ADgBbgGQAZMBgAFYASAB5wC9
AJEAXgAvAAoA7f/b/9b/2P/U/8//zf/W/+X/7v/z//f/+f/8//z/+v/3//f/9//2//b/
9v/2//b/9f/3//f/9//4//b/9v/2//b/9v/2//j/+P/7//z//f/+//3//P/7//v//f/9
//7//v/9//3//f/+/wAAAAABAAIAAQABAAIAAgAEAAUABQAGAAYABgAHAAcABwAJAAkA
CQAJAAkACwANAA8ADwAQABEAEgAUABcAFwAXABcAGAAaAB8AHwAfACIAIQAkACYAKQAs
AC4ALwAxADQANwA5ADsAPgBDAEgATABNAFAAVABWAFcAWgBdAGAAYwBlAGcAaQBqAGsA
bABtAG8AcABwAHEAcgByAHEAcABvAG8AbABrAGsAZwBjAGAAWwBVAFEATQBKAEcARABB
ADwANwAyAC0AKAAmACMAHgAcABoAGgAYABMAEAAOAA4ADgAOAA0ADAAMAAsACQAIAAYA
BgAGAAYACQAJAAgABwADAAUABQAFAAgACAAIAAgACAAGAAYABgAFAAUABQAFAAcABwAH
AAgABgAFAAUABQADAAMAAwAEAAcABwAGAAYABAAEAAQABQAFAAYABgAGAAMAAgACAAMA
BQAFAAUABQAGAAcACQAKAAcABQAEAAMABQAGAAYABgADAAEAAAD+////AQACAAMAAwAD
AAQABAABAAEAAQABAAEAAQABAAEAAQABAAAAAAACAAIAAgACAAAA/////////f/+//7/
/v///wAAAAABAP////8AAAIAAgABAAAA///+//7//v/9//v/+//9//7/AAD+//3//f//
/////f/9//3//f/+/////f/8//z/+v/6//z//f/9//z//f/9//z/+v/6//r/+v/8/wAA
/v/8//z//v/+//7//v///wIABAAFAAYABgAGAAcACwALAAwADAALAAsACwALAAsACwAK
AAoACAAEAAIAAQAEAAYACAAKAAoABwAHAAYAAwADAAMAAwADAAMAAgABAAAAAAD///z/
+//6//n/9//2//T/8//x//P/8//y//L/9f/1//T/9P/w/+7/7f/t/+//8P/w//D/7f/t
/+3/7f/v//D/8f/y//D/7//u/+3/7//v/+//7//x//P/8P/u/+3/8P/9/xAAIwA4AFkA
gwCwAOIAGgFOAXkBjgGGAWQBMQH5AMkAngBvAEIAFQDt/9D/xP/E/73/tf+2/73/yP/T
/9n/3//n/+r/6//r/+n/6f/o/+j/6v/q/+r/6f/r/+v/6//s/+v/6v/p/+j/6P/o/+r/
6v/o/+j/6P/o/+r/6v/q/+v/6//r/+z/7P/r/+v/6//s/+7/7v/v//D/7//v//D/8P/x
//P/9P/2//b/9v/3//f/9f/3//f/9//4//n//P////7//f/9//3///8CAAYABwAHAAcA
CAAKAAsACwALAA4AEAAUABcAGwAcAB4AHwAhACgAKwAtAC8AMQA1ADkAPAA9AEAARABG
AEsATgBRAFQAVwBZAFsAXQBdAF8AYQBjAGUAZgBmAGcAagBqAGkAaABpAGkAZgBlAGMA
XwBbAFgAVQBPAEsARwBCAD0AOAAzAC0AKQAlACEAHgAcABkAFAASABAAEAAOAAkABgAE
AAQAAgACAAEAAAD+//3/+//6//z//P/8//z///////7//f/6//v/+v/5//z//P/8//z/
+v/4//j/+P/7//v/+//7//r/+f/4//j/+P/3//f/9//3//f/9//4//v/+//6//r//P/8
//z//f/7//z//P/8//3//P/8//3//f/9//3//f/7//v//P/8//7//f/9//3/+//8//z/
/P/9//3//v/+//z//f/9//3/+f/5//r/+v/7//v/+//7//v/+//7//v/+//7//r/+v/6
//r/+v/6//n/9//2//X/+f/6//r/+v/8//z//P/8//z//f8AAAIAAwACAAIAAgADAAMA
AwAEAAQABwAHAAcABwAGAAUAAwACAAIAAAAAAAEA//8AAAEAAgADAP///v/8//7///8A
AAEA//////7//f/8//z/+//4//X/9P/z//H/8f/w//D/7//y//P/8//0//T/8//x//D/
8f/w//D/8f/v//D/8P/w//H/8f/x//H/7v/u/+7/7v/v/+//7//v//H/8f/x//H/8f/v
/+7/7P/v//j/BQAWAC0ASABtAJkAyAAAAToBcgGXAZ4BigFeASEB4wC1AIgAUQAeAPn/
3f/M/8z/yv/D/8P/yP/R/9r/4//t/+//8f/y//H/7//v/+//7v/u//D/8P/w/+//7f/t
/+3/7v/t/+z/6//q/+j/6P/q/+r/6v/q/+r/6v/r/+z/7f/v/+3/7f/u/+7/7//v/+//
8P/u/+7/7//w/+7/7f/t/+z/7//x//L/9P/0//T/9f/1//f/+f/5//n/+//7//3////9
//3//v///wIABAAHAAcACQAJAAoADAARABEAEQAUABUAGAAaAB0AHgAgACEAIwAqAC0A
LwAxADMANwA7AD4AQgBGAEsATgBRAFQAVwBaAFkAWwBdAF8AYQBjAGUAZwBlAGYAZgBn
AGgAaABnAGYAZABjAF8AXQBaAFUAUABMAEoARQBCAD8AOQAzAC0AJwAlACEAHQAZABYA
FAARAAwACgAIAAgABgAEAAIAAQACAAAAAAD///7/AAD///3//P/+//7//v/+//7//f/7
//n/+P/7//z//f/+//7//v/+//z/+v/6//r//f/9//3//f/7//v/+//8//7//f/9//3/
+//7//v//P/9//3//P/8//r/+v/6//v/+f/6//r/+v/6//r/+//9//v/+//7//v/+//7
//z//P/+//3//f/9//z//P/7//r/+v/5//n/+P/4//n/+f/5//f/9//4//j/+P/5//r/
+//5//n/+f/5//n/+f/4//j/+v/6//r/+v/8//v/+//7//n/+v/6//r/+P/4//f/9//3
//f/+P/6//r/+f/4//f/+P/4//j/9//3//f/+f/6//j/9v/1//X/9v/3//b/9//1//X/
9v/3//f/9v/2//T/8v/0//X/9f/z//P/8v/w//L/9P/2//j/9v/2//b/9v/3//f/9//3
//j/+P/5//v/+P/3//b/9v/4//j/+v/6//f/9f/3//j/9P/1//j/+P/4//j/+P/4//j/
+P/4//r/+v/6//r/+f/4//f/9v/4//j/+P/4//r/+v/6//r/+f/4//f/9v/4//j/+P/4
//j/+P/4//j/+P/4//j/+P/6//r/+v/6//j/+P/4//j/+P/4//j/+P/6//r/+v/6//r/
+v/6//r/+v/6//r/+v/6//r/+v/6//r/+v/6//r/+P/4//j/+P/5//r/+//8//z//P/8
//z/+v/6//r/+v/8//z//P/8//z//P/8//z/+v/6//r/+v/9//7///8AAP7/AAABAAEA
AwAEAAUABwAHAAcACAAIAAkACQAJAAkACQAJAAgACAAJAAYABQAFAAUABgAHAAgACgAH
AAcABgAFAAUABQAFAAUABQAEAAMAAAAAAP///P/8//z//P/7//v/+v/6//n/+f/5//j/
+P/5//n/+P/4//f/9v/2//f/9//4//j/+P/3//f/9//3//b/9v/2//b/+f/5//n/+f/3
//f/9//3//f/9//2//j//f8IABcAKAA9AF4AhwCzAOYAHgFWAYABjwGEAWYBNAH7AM8A
qQB4AEUAGgD5/+H/2P/W/9D/yf/L/9b/3//o/+v/7//z//b/+P/4//f/9//3//b/9v/1
//T/8//x//H/8f/x//L/8v/y//L/8v/z//T/9//4//j/+P/4//j/+v/6//r/+//5//n/
+v/6//v/+//7//z//P/8//3//v8BAAEAAgACAAAAAQABAAIAAQACAAQABQAFAAcABwAH
AAcABwAJAAsADQANAA4ADwAOABAAEwATABYAFwAZABwAHAAbABoAHAAfACIAJAAnACgA
KgArAC0AMAAzADUANwA6AD8ARABIAEoATABPAFAAUQBUAFcAWgBeAGEAZABnAGkAawBt
AG8AbQBuAG4AbwBwAHAAbwBuAG8AbwBsAGsAbgBrAGgAZgBfAFkAVQBRAFAATQBKAEcA
QgA9ADgAMwAuACwAKQAkACQAIgAiACAAHwAcABoAGgAaABoAGQAYABYAFQATABIAEQAQ
AA8ADgAPAA8ADgANAA0ADwAPAA8AEgASABIAEgASABAAEAAQABAADwAOAA0ADwAPAA8A
EAAQAA8ADwAPABAAEQASABQAFAATABEAEAAQABAAEAARABMAFAAUABQAEQAQABAAEQAQ
AA8ADgANAA4ADwARABIAEgARABEAEQASABQAFQAWABUAEwASABAAEAARABEAEQARABEA
EgASAA8ADwAPAA8AEQARABEAEQAPAA8ADgAOABAAEAAQABAADwANAAwACwANAA4ADgAO
AAwADAALAAsACQAJAAoADAAPAA8ADwAPAA0ADAALAAkACwALAA0ADgAQAA4ADQANAAsA
CwAJAAkACgALAA0ADwANAAwADAAKAAgACgALAAsACgALAAsACgAKAAoACgAKAAsADAAN
AA4ADAALAAoACQAJAAoADAAPAA8ADwAPABAADgAMAAwACgAKAAkADAAOAA4ACwAKAAoA
CgAKAAoADAAOABAAEgAPAA4ADQAMAA0ADgAPABAADgAOAA4ADgAPABAAEQASABQAFQAV
ABYAFAAUABUAFwAaABwAHQAfAB8AHwAfAB8AIQAgACAAHwAaABkAGQAZABkAGQAZABoA
GQAZABgAFwAZABkAGQAZABcAFgAVABQAFwAXABUAFQATABEADgANAA4ADgANAA0ADQAM
AAwADQALAAoACgAJAAsADAAOAA8ADwAOAA0ACwALAAsACwAKAAoACgAKAAsADQANAA0A
DQAPAAsACQAJAAsACAAEAAsAGAAhAC4AQQBaAH0AowDIAPgAMgFuAZkBqgGiAYYBUwEV
Ad8AsgCHAFwANQATAPb/6v/m/9//1//W/9//7P/z//v/AwAKAAwADAALAAoACQAHAAYA
CQAKAAsACwAJAAkACQAKAAwADAAMAAwADAAMAA4ADgAMAAwADAAMAA0ADgAPABEADwAP
ABAAEAATABMAEwAUABQAFAAVABYAFwAXABgAGAAaABsAGwAcABwAHAAdAB0AHwAhACEA
IQAjACMAJQAnACUAJQAmACcAKAAqAC0ALQAxADEAMgA0ADUANQA1ADgAOwA+AEAAQwBE
AEYARwBJAE4AUQBTAFUAWQBdAGEAZABpAGwAcAByAHUAeAB7AH4AfwCBAIMAhQCJAIsA
jQCPAI8AkACQAJEAlQCWAJYAlgCUAJMAjwCNAI0AiQCFAIIAfgB5AHYAcwBtAGkAZQBh
AF8AWwBXAFMATABKAEcAQgA+ADwAPAA6ADoAOAA3ADgANQA0ADIAMAAwAC8ALQAsACwA
LAAsACwALQAtACwAKwApACsAKwArACoAKgAqACoAKwAqACsALAAtAC0ALQAtACwAKwAq
ACoAKwArACwALQAtAC0ALQAuADEAMQAwADAALgAuAC4ALwAvADAAMAAwADAAMAAxADMA
NQA1ADUANQAzADMANAA0ADYANQA1ADUANQA2ADYANgA4ADcANwA2ADQANQA1ADUANAA1
ADcAOAA3ADcANwA3ADUANQA1ADUANgA3ADcAOAA3ADYANQA0ADUANQA2ADcAOQA6ADoA
OgA8AA==
         </WaveFormData>
      </LeadData>
      <LeadData>
         <LeadByteCountTotal>10000</LeadByteCountTotal>
         <LeadTimeOffset>0</LeadTimeOffset>
         <LeadSampleCountTotal>5000</LeadSampleCountTotal>
         <LeadAmplitudeUnitsPerBit>4.88</LeadAmplitudeUnitsPerBit>
         <LeadAmplitudeUnits>��V</LeadAmplitudeUnits>
         <LeadHighLimit>2147483647</LeadHighLimit>
         <LeadLowLimit>268435456</LeadLowLimit>
         <LeadID>V5</LeadID>
         <LeadOffsetFirstSample>0</LeadOffsetFirstSample>
         <FirstSampleBaseline>0</FirstSampleBaseline>
         <LeadSampleSize>2</LeadSampleSize>
         <LeadOff>FALSE</LeadOff>
         <BaselineSway>FALSE</BaselineSway>
         <ExcessiveACNoise>FALSE</ExcessiveACNoise>
         <MuscleNoise>FALSE</MuscleNoise>
         <LeadDataCRC32>2993328461</LeadDataCRC32>
         <WaveFormData>
wv/C/8L/wv/B/8D/v/++/8D/wP/A/8D/wf/C/8P/xP/B/8D/v/++/8b/zP/S/9j/1//W
/9X/1P/Y/9r/3P/e/+P/5v/p/+z/6f/o/+f/5v/s//L/+P/+//v/+P/1//L/8f/w/+//
7v/r/+r/6f/o/+D/2P/Q/8j/w//A/73/uv+z/67/qf+k/5//mv+V/5D/jv+O/47/jv+H
/4L/ff94/3r/fP9+/4D/fP94/3T/cP9y/3L/cv9y/3P/dP91/3b/cv9u/2r/Zv9q/27/
cv92/3T/cv9w/27/bf9s/2v/av9u/3D/cv90/3H/bv9r/2j/b/90/3n/fv94/3T/cP9s
/27/cP9y/3T/ef98/3//gv99/3j/c/9u/3T/eP98/4D/fP96/3j/dv93/3j/ef96/3z/
fv+A/4L/gP9+/3z/ev9+/4L/hv+K/4j/hv+E/4L/gv+C/4L/gv+E/4b/iP+K/4f/hP+B
/37/g/+G/4n/jP+K/4j/hv+E/4f/iP+J/4r/jP+O/5D/kv+M/4j/hP+A/4T/iP+M/5D/
jf+M/4v/iv+L/4z/jf+O/5D/kv+U/5b/k/+Q/43/iv+O/5L/lv+a/5f/lv+V/5T/lP+U
/5T/lP+X/5r/nf+g/5v/mP+V/5L/lv+a/57/ov+f/57/nf+c/57/nv+e/57/o/+m/6n/
rP+p/6b/o/+g/6b/qv+u/7L/sP+u/6z/qv+s/6z/rP+s/6//sv+1/7j/tP+w/6z/qP+u
/7L/tv+6/7j/tv+0/7L/sP+w/7D/sP+1/7j/u/++/7n/tv+z/7D/tf+4/7v/vv+9/7z/
u/+6/7z/vP+8/7z/vv/A/8L/xP/A/77/vP+6/77/wv/G/8r/yP/G/8T/wv/E/8T/xP/E
/8f/yv/N/9D/y//I/8X/wv/G/8r/zv/S/9H/zv/Q/9H/0//T/9L/zv/V/9j/2f/g/9z/
3P/d/9r/3P/d/97/4f/h/97/2//d/97/3//e/9z/3//i/+T/5P/h/9//3P/c/+D/4f/k
/+f/4//i/+L/4P/h/+H/4P/d/+D/4P/h/+H/2//Y/9X/0//Y/97/3v/h/9z/3P/b/9v/
2f/b/9v/3//g/+L/5P/n/+P/4P/d/9r/4f/k/+b/5//k/+T/5v/l/9//4v/o/+z/7v/y
//H/7//x////FAA2AGQAmQDMAAMBOAFjAXcBdAFjAUIBGQHzAMwAlgBaACAA9//a/8r/
zP/S/9T/2P/e/+H/3//c/9r/3v/h/+T/5v/o/+r/7P/u/+v/6P/l/+L/5v/p/+v/7f/r
/+r/6f/p/+j/6v/r/+v/6v/r//D/9v/z/+//6//o/+3/8f/0//L/8f/y//P/8v/y//L/
8v/x//X/9v/2//3/+//5//X/8v/3//r//f/+//z//v8AAAIAAgACAAMAAgAGAAgACwAP
AA4ADAAKAAgADwAUABcAGAATABcAGgAbAB0AIgAgAB4AJAAoAC0AMQAwADEANQA2ADsA
PgBDAEcASgBJAE0AUwBZAFgAVgBbAF4AYQBkAGgAZwBsAGwAaQBrAHQAegB7AHcAdAB1
AHkAeQB4AHQAbQBvAG0AbgBvAGoAZQBgAFkAWQBTAFAAUABJAEMAQgBCAD4AOgAzACsA
KAAnACkALQAoACcAIgAcAB4AHQAbABsAGAAXABoAHgAdAB0AFwATABQAFAAXAB4AGgAc
ABgAEwAYABgAGQAZABUAFwAZABwAHgAbABcAEQATABYAGgAiAB4AGQATAAsADQAOAA4A
EgAQABAAEgAVABMAFAAQAAkACgANABEAFwAVABUAEAAKAAwACQAMABEADgAOABEAFQAV
ABMADgAHAAgADAASABkAFQAUABIADQAQABEAEQARABAAEAASABcAGQAWAA8ACQAJAA0A
EwAbABcAFQAQAAsAEQAPAA4AEQAPAA8AFAAaABkAFQAPAAcACQAJAAwADwAMAAkABgAJ
ABAAFQASABEADwAMAAwADQALAAsADgAQABIAEgASABAACgAIAAcABwANABAAEQARABAA
DQAMAAwACgAKAA4ADgAQAA8ADAAMAAgABwAHAAYADAASABEAEgAQABAAEgAUAAQABAAL
ABQAFgAUABQAFAAUAA4ADwAPABEAFwAaABoAIAAfABwAHwAfACQAKAAoACcAJwAnACkA
KwAkAB8AHwAhACgAKwAtADAAKwAnACEAHgAgACEAJQAmACQAJAAkACMAHwAcABcAEwAX
ABoAGwAfABoAGAAVABIAFAAUABUAFQAYABUAFQASAA4ACwAJAAcADQAPABUAEwAOAAsA
CQAIAAsADAANABAAEgARAA8ADwALAAsACAADABAAEAAOAAoACgAPABkAKwBHAHAAngDS
AAUBOAFjAXwBgQF1AVoBMwEKAeMArwByAEAAGAD4/+f/5v/s//D/9P/8//7//P/5//X/
9v/8/wEABQAJAAwACAAGAAQAAgABAAAA///+/wIABQAHAAkABQACAP///f8BAAYACgAN
AAYAAwAEAAYABgAFAAQABAAHAAsADgAMAAcABgAFAAIABgAKAA4AEQAQAA4ACwAPABEA
EQAPAA4AEwAWABkAGgAXABYAFQAUABkAHAAgACIAIAAeAB0AHQAeACAAIgAkACgALAAu
AC4AJwApACoAKQAwADgAOQA6AD4APgA/AD8AQABDAEkATABPAFIAVwBbAFwAWQBbAF8A
aQBsAG4AdwB1AHUAdQB2AHcAfgCAAH8AgACIAI0AjQCFAIAAfwCBAIcAiACGAIEAfAB1
AHEAbQBpAGUAYQBbAFgAUQBNAEwARQA9ADoAOAA6ADoANwAzAC4AKQAnACcAJQAnACUA
IgAkACMAIQAhAB4AGwAcAB4AHwAhAB0AGwAXABIAEAASABIAFgAUABEAFgAUABMAEQAO
AA8AEAASABgAFwAVABEADwAOAA4AEgAUABMAEQANAA4AEAARABYAEwAQAA8ADwAUABgA
FwATABMAEwAUABcAFgAZABcAFAAWABMAFgAbABcAFAAUABUAGwAbABgAEwAQABAAEgAV
ABYAGAAZABcAGQAZABgAFwATABIAEwAXAB8AIAAdABsAGAAXABgAGwAbABsAGAAVABkA
FwAWABkAFQATABYAGgAgACEAIAAdABoAFQATABEAEwATABMAGQAiACcAJAAjAB0AGAAW
ABUAFwAbACIAKAAkACAAHAAWABYAFgAXABkAHgAgACAAHwAZABUAEwASABUAGAAfACIA
HQAZABMAEAAHAAcADgAWABgAGgAcAB4AGAAXABUAFQAZABoAGAAcABwAGgAeAB8AHQAe
ABsAFwAZABsAHwAjABoAEwARABEAFQAXABgAGgAaABkAFgAWABIADwAPAAwADAAOABAA
EQAMAAgAAgD9/wAAAAD+////+//6//j/9v/z//L/8v/x//f/9//6//r/9v/x/+3/6f/t
/+//9f/z//D/7f/r/+r/6f/o/+f/6P/r/+3/7v/x/+7/7f/p/+P/5v/q/+r/6P/o/+v/
8f///xEAMABcAI4AwwD2ACcBTgFfAVsBRAEhAfYAzQCfAGoANgAOAO7/0//E/8b/yP/K
/87/1P/W/9P/z//M/8z/z//R/9P/1P/V/9b/1//Y/9T/0v/Q/87/0//V/9b/1//T/9D/
zf/L/83/0P/S/9P/0f/R/9X/2v/V/9H/zf/K/8//0//W/9T/0f/Q/8//zP/L/8r/yf/H
/8v/zP/M/9P/0v/P/8r/xv/L/87/0f/S/8//zv/N/8z/y//M/87/zv/Q/9D/0f/T/9L/
0P/O/8z/0f/U/9X/1P/O/8//z//N/9P/2v/a/9r/3v/g/+P/5f/k/+X/6f/q/+3/8P/1
//n/+v/3//n//f8DAAIAAAAFAAcACQALAA4ADQAQAA4ACQAKABAAEwARAA4ADAAOABMA
EwAQAAoAAQD///v/+v/5//T/7//q/+P/3//X/9L/0P/J/8P/wv/C/8H/vv+4/7H/r/+t
/67/sf+q/6n/pP+e/6H/of+g/6H/n/+d/5//ov+i/6P/nv+b/5v/mv+c/6L/n/+g/5v/
lf+a/5r/m/+b/5b/l/+Y/5r/n/+d/5r/lf+X/5r/nv+m/6T/of+d/5f/mf+c/57/pP+j
/6L/o/+l/6X/pv+i/5v/nv+h/6X/q/+q/6v/p/+i/6b/o/+m/6v/qf+o/6r/rf+t/6v/
pv+f/6D/pP+q/7H/rf+s/6r/pf+r/63/rv+v/6v/qP+n/6n/q/+o/6H/m/+a/53/ov+p
/6b/pf+h/53/ov+f/53/n/+l/5//mP+a/5r/mv+a/5v/of+m/63/qP+k/53/nP+e/57/
pP+n/6j/qv+o/6X/of+f/5//n/+f/53/oP+l/6L/n/+b/5j/nP+f/6D/pP+h/5//oP+e
/5n/lv+T/4//k/+W/5f/mf+U/5D/iv+H/4r/jP+N/47/jf+M/4z/i/+M/4f/hf+A/4T/
h/+L/4//i/+H/4f/f/+C/4X/if+O/4z/iv+I/4j/hv+F/4P/g/+I/43/j/+P/4j/hP9+
/3z/hP+L/5X/n/+n/7T/zP/s/xcASgCDAMAA/QAlATABIwECAdEAmQBmADgACADc/7P/
lP+A/3r/dP9s/2r/dP9//4v/lP+Y/5f/l/+X/5b/mP+Y/5j/mP+b/5z/nf+e/5r/l/+T
/4//k/+Y/53/o/+h/6D/nv+b/5n/mf+d/6L/pP+l/6b/qP+k/6P/of+a/57/pP+q/67/
q/+q/6n/p/+o/6j/p/+t/7T/t/+4/7r/tf+w/6v/pP+q/7L/uv/C/8D/vv+9/7r/u/+8
/77/wf/F/8j/y//O/8v/yv/H/8L/xv/P/9f/3f/e/+L/3//c/9//4P/i/+P/6v/x//v/
AgD+//r/+P/1////BQAQAB0AIQAeABoAHQAeACEAJAAoAC4ANgA5ADkANAA2ADUALwAx
ADQAOwBFAEQAQAA5AC8ALgApACcAJQAkACMAIgAfABUACQAAAPr//P/7////BAD+//j/
7//l/+P/4f/i/+X/5P/p/+r/6v/l/9//2P/T/9j/3f/m//D/7P/p/+D/2f/Y/9b/1//c
/+H/6P/p/+n/5//g/9r/0//Y/9//5v/u/+3/5//g/9f/2P/a/93/5P/p/+v/7P/r/+P/
3v/Y/9b/3f/i/+n/8f/v/+7/6P/f/9//4f/k/+n/7P/x//H/8P/q/+H/3v/d/+P/6P/w
//n/9//z/+z/4//j/+T/5//r/+7/8v/1//X/8P/r/+X/3//j/+j/7//5//j/9P/s/+X/
5P/l/+j/7f/x//X/9v/3//X/7f/m/+P/6P/r//P//P/5//X/7//n/+b/5f/n/+n/7v/x
//T//f/7//n/7//n/+z/7v/z//n/9v/1//f/+P/1//L/7//q/+z/8P/1//v/+P/2//L/
7f/w//H/9P/4//X/9P/3//b/9//1//H/8P/0//f/+//+//3//P/0/+7/8f/2//3/BAD+
//r/9//4//z/+f/4//f/+v/6//v//f/8//r/9f/t//z/AQAGAAQAAgAAAP7/+v/4//b/
9P/4//z/AAAEAP///P/5//b/+v/8//7/AAD///7//f/8//r/+P/2//T/+P/8/wAABAAA
APz/+P/0//f/+v/9/wAA/v/+//7//v/8//r/+P/2//r//v8CAAYAAgD+//r/9v/5//z/
//8CAAIAAgACAAIA///+//3//P8BAAQABwAKAAUAAgD///z/AAACAAQABgAEAAQABAAE
AAIAAAD+//z/AQAEAAcACgAFAAIA///8/wAAAgAEAAYABAAEAAQABAACAAIAAgAAAAYA
CwASABUADwAIAAcABAAEAAoADQASABQAFAATABEADAALAAoABgAGAAsAEgAXABIADgAL
AAgACwAKAAwADwAPABIAEgAPAAwACwAJAAgADQAOABAAEwAMAAUAAQD8/wAAAQACAAQA
AgADAAMABgABAP//+v/4//v///8DAAkABQAFAP3/+P/7//3/AAACAAAAAAACAAIA/v/7
//r/+v8HAAsACQAGAP7/9v/u/+7/9f8FABkAKwBAAF4AfgCjAM4ABQE+AW8BiwGSAX8B
VgEhAfEAwgCOAFgAMgAZAAIA9P/w/+j/4P/e/+T/7f/1//7/BgADAAMAAwACAP///P/5
//b/+f/8////AgD///v/9v/x//X/+P/7/////v8AAAEAAQD7//n/+//+/wIAAwAEAAYA
AQD///z/9P/3//z/AQAEAAUABgAHAAcABAAAAPv//f8EAAkADAAQAAwACAAEAP7/AwAI
AA0AEgASABIAEwASAA4ADAALAAsAEgAWABoAHgAaABgAFAAOAA8AFwAeACMAJAAqACkA
KAAoACYAJQAjACsAMwA+AEYAQwBAAD8APQBFAEcATgBXAFwAXABbAGEAXgBdAFwAXABk
AG4AcwB1AG4AcABvAGkAawBsAHEAeQB6AHoAdwBxAG0AZwBkAGEAZgBpAGwAbQBjAFUA
SgBCAEEAPwBCAEYAQgA+ADcALwAmACEAHwAfACMAKQArACwAJwAfABYADwARABMAGQAg
ACEAIQAbABcADwAKAAgACgAOABYAGAAZABYAEAALAAUABwANABMAGgAaABcAEwANAAsA
CgAKAA4AFgAZABsAGwAUABAACwAKAA4AEAAUABkAGQAaABYADwAOAA0ADQAPABUAGwAc
ABwAFgANAAoACQANABAAFgAdAB8AHQAYABEADgAMAAwADQASABgAHQAfABsAFQAOAAcA
CwAOABMAGwAeABwAFgARAAsACQAJAAsAEgAXABkAGwAZABEACgAHAAkACwASABoAGgAZ
ABYAEQANAAcABAABAAYACwAQABsAGwAZAA8ABwAJAAoADgATABEAEwAYABwAFwASAA0A
BgAJAA4AFAAbABcAFAAPAAkACgALAA4AEgARABIAFwAYABQADwAIAAQACQANABIAFgAW
ABYADwAKAA0AEAAVABoAFgAUABMAFgAVAA8ACwAHAA0AEAAUABkAFwAWABIACwAMAA8A
FAAWABYAFgAWABIAEAAOAAwADwASABUAGAAVABQAEwASABEAEAAPAA4AEgAUABYAGAAV
ABIADwAMAA8AEgAVABgAFQAUABMAEgAQABAAEAAQABMAFgAZABwAGAAUABAADAAQABQA
GAAcABgAFgAUABIAEgASABIAEgAUABYAGAAaABUAEgAPAAwAEgAWABoAHgAaABsAGwAd
AB0AHAAYABoAHQAeACUAKQAlACQAHwAZAB0AHwAjACcAIgAdAB0AHwAgAB8AHQAcACEA
IwAjACYAIgAfAB8AHAAdACAAIwAlACIAIAAcABkAFgAUABAADwATABYAGAAaABUAEgAQ
AA0AEwATABYAFgAWABUAFQAVABUAEwAVAA8AEQATABYAGgAWABIADgAMABEAEwAUABcA
FQAXABYAEwAIAAwADgASABwAKQAzAD0AUwBwAJgAxAD7ADYBbQGSAZkBiwFqATsBDAHj
ALUAhgBaADwAIAAHAPj/9v/4//b/+P8CAA4AFQAVABIADgALAAsACwAKAA4AEAASABQA
EAAMAAgABAAIAAkACQAJAAgACAAIAAkABgAEAAEA/f8AAAMACgASAA0ACQAFAAIABQAH
AAgABAAGAAgACgAKAAYABAACAP//AwAEAAQACwALAAkABQACAAQABAAEAAIABAAGAAgA
CgAGAAQAAwAAAAUACAAMABEADgAMAAoACAAMAA4ADgAMAAwAEQAVABcAFwAaABYAEgAZ
ABwAIAAjACIAIwAnACgAKwAsAC8AMQA3ADcAPABDAEUAQgA+AEEARABHAEoATgBMAFAA
TwBLAEwAUgBVAFMAUgBQAFIAVwBUAFAASQA/AEAAPwBBAEMAPQA3ADEAKQAmAB8AGwAa
ABgAEwATABQADgAIAP//9f/z//P/9v/7//X/8//t/+b/5//l/+L/4f/f/9//4//o/+X/
4f/X/8//0v/U/9n/4v/f/+D/2//V/9r/2P/X/9X/1//b/9//5P/h/9v/1P/L/83/0v/Y
/+L/4f/f/9z/1//V/9T/0v/U/9b/2P/c/+H/3//e/9j/z//T/9f/3P/j/9//3//a/9T/
1//T/9X/2f/c/97/4//p/+j/4//b/9H/1P/Y/97/5f/g/97/2//V/9f/1//W/9X/1//a
/9//5//m/+D/1v/N/8//0//Z/+H/4P/f/9v/1//a/9f/1f/X/9X/1f/a/+D/3f/Z/9P/
y//N/8//1P/Z/9b/1f/U/9n/3P/d/9b/0f/R/9D/0v/V/9H/0f/U/9b/2P/Y/9j/1v/S
/9L/0//V/9b/2P/Y/9f/2P/X/9j/2v/W/9T/1v/U/9j/2f/Y/9r/1f/T/9L/0P/O/9T/
2f/a/9z/2f/Y/9f/1v/U/9f/2f/d/+D/4P/d/+D/3f/Y/9n/1//c/+L/5P/l/+H/3//f
/9//2P/T/9P/1f/b/93/3v/g/9z/2f/U/9L/1P/V/9n/2v/X/9b/1f/T/9D/0P/O/83/
z//Q/8//0f/K/8b/wf+8/8D/xP/J/83/z//L/8r/xv/E/8H/v/+9/8L/xf/M/8v/x//D
/8D/vv/A/8L/xP/I/8X/w//A/7//vv/B/8H/v//M/8z/xv++/7T/rf+z/8X/3f/4/x4A
SgB5AKYA1QAEAS0BSwFQAT8BGgHrAL8AigBMABIA5P/B/6r/pP+q/6r/ov+e/5z/nf+j
/6r/sv+3/7v/v//C/77/uv+2/7L/tf+2/7f/uP+7/7v/uv+5/7T/sv+w/6//s/+4/7z/
v/+5/7X/tf+2/7n/uf+5/7r/u/+9/77/uv+4/7j/uP+2/7z/wP/E/8f/w//A/7z/v//F
/8f/x//I/8n/yv/L/8r/xv/G/8b/xv/M/9D/1f/Y/9T/0P/N/8v/0P/U/9j/3P/g/+L/
4v/g/9z/3//h/+H/6f/y//T/9v/1//T/9P/z//n///8IAA4ADwAQABMAFQAXABUAGAAd
ACkALAAuADcANQA1ADUANgA6AEIARQBFAEYATABPAE0ASQBGAEcASwBRAFIAUABLAEgA
QQA9ADkAOAA3ADYAMwAtACMAHAAYABIACwAJAAgACwAKAAYAAQD6//X/8//z//P/9//3
//b/9v/z/+//7f/p/+f/6f/s//D/8//w/+//6//o/+j/7P/s//L/8v/x//X/8v/w/+3/
6v/r/+z/7v/1//X/9P/x/+z/6v/p/+z/8f/z//T/8//z//L/8P/y//H/8P/x//P/9//8
//z/+f/0//P/8//1//j//f/9//z//v/5//r//f/6//j/+f/7/wMABQAEAAEA/P/6//r/
+//8/wAAAwADAAQAAwABAP///P/6//r//f8FAAYAAwABAP7//f/+/wEAAwAFAAQAAwAH
AAMAAAABAP7/+//9/wAABQALAA0ACwAIAAYABAACAAAAAQAHAAwAEwASABAACwAMAAoA
CAAMAA0AEwAYABkAGQAUAA8ADAAJAAoACwARABkAFwAVABIAEAAOAA0ACgAKAA8AEwAa
AB4AFgASAA4ACQAMAA4ADgAPAAwACgAGAAUAAgACAAEAAAAFAAgADAAPAA4ABwADAPz/
//8BAAQABwAIAAcACgAFAAMAAQAAAAAABAAGAAgADAAIAAUAAQD//wQACQALAAsADgAI
AP7/+P/2//3/CwAfADUAUAByAJgAwQDwACUBWgGDAZUBkgF3AUYBEwHfAKgAagA4ABwA
CQD8//r/9v/w/+z/6v/u//X/AQAKABAADQANAA0ADAAHAAQAAQD+/wIABgAKAA4ACwAJ
AAYAAwACAAIAAgADAAIABAAFAAUA/v/7//z//v8EAAcACgAOAAsACQAGAP7/AQAEAAcA
CAAJAAoACwALAAcAAgD8//3/BgALAA4AEgAOAAwACgAGAAkADAAPABIAFQAWABgAGAAU
ABIAEQARABcAHAAhACYAJQAkACEAHAAdACMAKAArAC0ANAA0ADQAMwAyADIAMQA4AD8A
SQBQAE0ATABNAE0AVQBXAF4AZwBuAG4AbQBzAG4AbQBsAGwAdAB+AIMAhQCAAIIAgQB7
AHsAegB9AIMAhQCEAIAAeQBxAGkAZABfAGIAYwBkAGMAWABLAEEAOgA4ADUANwA6ADgA
NgAxACsAJAAfAB0AHQAfACUAJwAoACMAHQAWABEAFAAVABoAIAAiACMAHgAbABUAEAAO
ABAAFgAeACAAIQAfABoAFgARABEAFQAZAB4AIwAhAB4AGQATABIAEgAWABwAHwAhACEA
GwAYABQAFAAXABgAGwAfAB4AIAAdABcAFAATABMAFQAaACEAIwAkACAAFwAUABMAEwAU
ABgAHQAhACEAHgAZABIAEAAQABEAFQAaAB4AHwAbABcAEgANABAAEgAWAB0AIAAgABwA
GQARAA8ADwARABYAGwAdAB8AHgAXABEADwAQABEAFwAeAB8AHwAdABkAFQAPAAwACQAN
ABEAFQAfACAAHwAWAA8ADwAOABAAEwAUABcAHQAiABwAFgAQAAgADQASABgAHwAeABwA
GAATABIAEQASABQAEgAUABoAHAAWABEACgAGAAsAEQAYAB4AHgAeABcAEgAUABYAGgAe
ABwAHAAdACIAHgAXABIADQASABYAGwAhAB8AHgAaABMAEAATABwAHwAgACEAIgAdABoA
FwAUABgAGgAcAB4AHQAcABsAGgAZABgAFwAWABsAHgAhACQAIAAcABgAFAAXABoAHQAg
AB4AHgAeAB4AHQAcABsAGgAdACAAIwAmACEAHgAbABgAHAAeACAAIgAgACAAIAAgAB8A
HgAdABwAHwAiACUAKAAlACIAHwAcAB8AIAAhACIAIgAiACIAIgAhACAAHwAeACIAJAAm
ACgAJQAiAB8AHAAfACIAJQAoACcAJgAlACQAIgAgAB4AHAAiACYAKgAuACcAJwAmACcA
KwAsACoALgAsACoALgAvAC4AMAAuACsALQAvADMANwAwACsAKwAtADIAMwAzADQANgA1
ADIAMgAxAC8AMAAuADAAMgA0ADUALwAsACcAIwAmACgAKAArACgAKAAnACYAIwAiACIA
IQAnACcAKgAqACcAIwAgAB0AIQAjACkAJwAmACUAJQAmACQAIgAgACAAJQAnACgAKwAn
ACcAJAAfACAAJgAoACgAKgAvADUAPwBPAHAAngDOAAMBOgFtAZQBoQGZAYQBYQE4ARUB
7wC8AIYAWAA2ABsADgAOAA4ADgAUABwAIgAjACEAHgAeACAAIwAmACgAKAAoACgAKAAj
ACAAHQAaAB4AIQAjACUAIQAgAB8AHwAiACQAJQAlACQAJQAqADAALQApACUAIgAlACkA
LAAqACcAKAApACgAKAAoACgAJwArACwALAAzADIALwAqACYAKgAsAC4ALgAsACwALAAs
ACsALAAuAC4ALwAwADIANQAzADIAMQAwADQAOAA6ADoANAA1ADUAMwA1ADwAPAA8AD8A
QABCAEMAQwBDAEYARgBKAE4AVABZAFgAVQBXAFsAXwBeAFwAYQBkAGcAagBuAG0AcABu
AGkAaQBwAHQAcwBuAGoAagBtAGwAagBlAF0AXABZAFkAWQBTAE0ARwA/AD4ANwAzADIA
KgAhAB0AGgAWABAABwD9//v/+f/6//3/+P/3//L/7P/s/+n/5f/j/97/2f/Y/9j/1f/T
/8v/xf/D/8L/xP/K/8f/yv/H/8P/yf/I/8j/x//E/8X/xv/I/8n/xf/A/7n/uf+8/8D/
yP/H/8X/wv+9/8D/wv/D/8j/xf/E/8X/x//G/8j/xf+//8H/xf/K/9H/zf/N/8j/wv/E
/8H/xP/J/8b/xv/J/83/z//N/8j/wf/B/8T/yf/P/8z/zP/L/8f/zP/N/83/zf/L/8r/
y//P/9D/zv/I/8P/wv/F/8r/0f/O/83/yf/F/8v/yf/I/8v/xv/D/8X/yP/K/8n/xv/B
/8D/v//B/8P/wv/B/8D/xf/N/9P/0f/R/8z/xv/D/8H/v//B/8b/yv/N/87/z//O/8r/
yP/H/8f/y//O/8//z//N/8v/y//M/8n/yv/P/9D/0f/P/8v/yv/G/8X/xf/E/8z/0v/R
/9L/zf/M/83/zv/L/8r/yv/O/9L/0f/S/9P/zv/K/8f/xf/N/9L/1P/T/9b/zf/E/8b/
xv/G/8b/zf/S/9f/3P/Y/9T/0P/M/87/0P/S/9T/0v/S/9L/0v/Q/9D/0P/O/9T/1//c
/93/2P/S/9L/0P/S/9r/3//m/+j/5v/j/9//2v/Z/9j/1P/U/9n/4P/l/+H/3P/Y/9T/
1f/U/9b/2f/Z/9z/3P/Z/9f/1f/S/9D/1f/W/9j/2//V/8//zP/I/83/z//R/9T/0//T
/9L/1P/P/83/yP/G/8v/z//T/9n/1f/V/83/yP/J/8v/zv/Q/9D/0P/S/9L/zv/L/8r/
yv/X/9f/1f/U/9D/xv++/8L/z//b/+3/AQAYADQAVAB5AKYA3QAaAU0BaQFuAV0BMgH5
AMUAkABcACwABgDr/9b/yv/E/77/tP+y/7r/xf/P/9j/4P/f/9//3//e/9v/2P/V/9L/
2P/c/+D/5P/g/93/2f/V/9f/2v/d/+H/4P/i/+P/4//e/9v/3P/e/+L/5f/o/+z/6f/n
/+T/3P/g/+T/6P/q/+v/7P/t/+3/7P/q/+f/6//z//f/+f/8//n/9v/z/+7/8f/2//v/
AAABAAIABAAEAAAA/v/9//3/AwAIAA0AEgAQABAADgAKAAoAEQAXABsAHAAiACEAIAAh
ACAAIAAfACcALwA6AEIAPgA8ADwAOwBEAEcATwBZAF4AXgBdAGMAXwBfAF8AYABoAHIA
dwB5AHQAdgB1AG8AcgB0AHoAgwCCAIAAewBzAG8AaQBmAGMAZgBnAGgAZwBeAFEARwBA
AEEAPwBCAEYAQgA+ADcALwAqACUAIwAjACUAKwAtAC4AKAAhABkAEwAVABcAHQAkACYA
JwAiAB8AHAAYABcAGgAfACYAJwAnACQAHgAZABMAFwAdACMAKgAsACkAJQAfABkAGAAY
ABwAIwAnACoAKwAmACIAHQAcAB8AIgAnAC0AKwAsACgAIQAgACEAIwAnAC0AMwA0ADQA
LwAnACUAJQAoACoALwA1ADgANwAzAC0AKQAoACkAKwAxADYAOgA7ADgAMwAtACcAKwAu
ADMAOwA9ADwANwAzAC8ALQAtAC8ANQA7AD4AQQA9ADUALgArAC0ALwA2AD4AQAA/ADwA
NwA0AA==
         </WaveFormData>
      </LeadData>
      <LeadData>
         <LeadByteCountTotal>10000</LeadByteCountTotal>
         <LeadTimeOffset>0</LeadTimeOffset>
         <LeadSampleCountTotal>5000</LeadSampleCountTotal>
         <LeadAmplitudeUnitsPerBit>4.88</LeadAmplitudeUnitsPerBit>
         <LeadAmplitudeUnits>��V</LeadAmplitudeUnits>
         <LeadHighLimit>2147483647</LeadHighLimit>
         <LeadLowLimit>268435456</LeadLowLimit>
         <LeadID>V6</LeadID>
         <LeadOffsetFirstSample>0</LeadOffsetFirstSample>
         <FirstSampleBaseline>0</FirstSampleBaseline>
         <LeadSampleSize>2</LeadSampleSize>
         <LeadOff>FALSE</LeadOff>
         <BaselineSway>FALSE</BaselineSway>
         <ExcessiveACNoise>FALSE</ExcessiveACNoise>
         <MuscleNoise>FALSE</MuscleNoise>
         <LeadDataCRC32>728225135</LeadDataCRC32>
         <WaveFormData>
AAAAAAAAAAAAAAAAAAAAAAIAAgACAAIABgAKAA4AEgAQAA4ADAAKABEAGAAfACYAJgAm
ACYAJgAqACwALgAwADYAOgA+AEIAPwA+AD0APABDAEoAUQBYAFQAUgBQAE4ATABKAEgA
RgBEAEQARABEAD4AOAAyACwAKQAoACcAJgAhAB4AGwAYABQAEAAMAAgACAAIAAgACAAD
AP7/+f/0//j/+v/8//7/+//4//X/8v/w//D/8P/w//L/9P/2//j/8v/u/+r/5v/q/+7/
8v/2//X/9P/z//L/7//u/+3/7P/w//L/9P/2//L/7v/q/+b/7P/y//j//v/5//T/7//q
/+v/7P/t/+7/8v/2//r//v/5//T/7//q/+7/8v/2//r/9v/0//L/8P/u/+7/7v/u//D/
8v/0//b/8//w/+3/6v/v//L/9f/4//b/9P/y//D/7f/s/+v/6v/s/+7/8P/y/+7/7P/q
/+j/7P/u//D/8v/w/+7/7P/q/+r/6v/q/+r/7v/w//L/9P/u/+r/5v/i/+b/6P/q/+z/
6//q/+n/6P/q/+r/6v/q/+z/7v/w//L/7v/q/+b/4v/l/+j/6//u/+v/6v/p/+j/5v/m
/+b/5v/q/+z/7v/w/+v/6P/l/+L/5f/o/+v/7v/s/+r/6P/m/+b/5v/m/+b/6f/s/+//
8v/v/+z/6f/m/+z/8P/0//j/9v/0//L/8P/v/+7/7f/s//D/8v/0//b/8f/u/+v/6P/t
//D/8//2//P/8v/x//D/7f/s/+v/6v/u//L/9v/6//b/8v/u/+r/7v/w//L/9P/x//D/
7//u/+z/7P/s/+z/7//y//X/+P/0//D/7P/o/+3/8P/z//b/8//y//H/8P/u/+7/7v/u
//H/9P/3//r/9v/y/+7/6v/t//D/8//2//T/8v/w//P/8v/2//b/9v/6//z//v8AAPz/
+f/4//n/+f/7//3///8AAP3/+//7//n/+//7//z//v8AAAIAAAD7//n/9//3//v//f//
/wAA+//5//n/9//2//X/9P/x//L/8v/z//X/7//s/+f/5//q/+7/8f/0/+7/7P/p/+j/
5f/m/+b/5v/r/+7/7v/w/+n/5v/l/+P/5//r/+v/7P/o/+j/6P/o/+D/4v/n/+n/6//t
/+3/6f/p//L///8ZAD4AZQCNALYA3QD7AAgBBwH8AO4A2wDMALEAiQBZACwACQDv/9//
3f/g/+L/5//p/+r/5//i/9z/3//i/+P/5P/m/+n/6v/t/+f/4v/h/97/4v/n/+n/5v/j
/+P/4//k/+H/4//m/+L/5f/n/+r/7P/o/+X/4f/e/+P/5//q/+3/7P/q/+n/6P/m/+X/
5f/k/+j/7P/v//L/7v/q/+f/5P/n/+r/7v/y//D/8P/x//H/7//w//D/8v/1//j/+//+
//v/+f/1//P/+P/8////AgD+//3//v////7/AAACAAAABAAKAA4AEgAQABEAEQAQABUA
FwAdACMAIgAjACMAKgApACwAKwAsADAANgA5ADsAOAA6ADoAOgA9AEMARgBLAEoASABF
AEIARABDAEEAPwBBAEIAQgBCADgAMwAvACkAKQAsACsAKgAjAB8AGgAYABIADQAKAAgA
CQALAAoACgAAAPz/+f/2//j//f/8//z/+v/4//X/8//y//H/8v/1//f/+v/6//v/9//0
//D/7f/y//f/9//6//j/9P/z//L/8f/0//P/8v/1//f/9//5//T/8f/u/+z/8f/2//X/
9//3//X/9P/0//L/8v/y//P/9f/3//f/+f/0//P/8P/u//L/9f/5//z/+P/2//X/9f/y
//D/7//0//X/+P/7//3/9//0//H/7v/y//j/9//4//X/9P/0//T/8//y//H/9P/2//n/
+v/9//n/9f/x/+3/8f/z//T/9v/4//X/9f/2//P/8v/x/+//8v/1//f/+v/0//H/7v/s
//L/9P/3//n/9f/1//P/8//x//D/7//v//T/9v/4//v/9f/x/+3/6v/u//H/8//0//X/
9f/0//P/8P/v//D/7//x//T/9v/4//T/8f/u/+v/8P/z//X/9//3//b/9f/0/+n/5//u
//X/+v/4//j/+P/4//L/7v/v/+7/9v/6//7/AgD+//z/+v/5//n/+/////3//v///wAA
AAD5//X/8//y//j//P8BAAQAAQD+//f/8//1//X/9//3//r/+//7//n/9P/x/+z/6f/u
//H/8v/0/+7/6//p/+b/6P/m/+n/6f/s/+z/7P/p/+T/4P/e/9z/4//n/+v/7v/s/+f/
5P/g/+P/5v/o/+v/7//t/+z/6v/l/+L/3//c/+b/5//l/+X/4//j/+n/8/8IACcATQB2
AJ8AwQDgAPEA8wDuAOMA0gC+AKUAgABRACkACQDs/9v/1//b/9//5P/o/+v/5//g/9v/
2v/e/+H/5v/p/+z/6P/n/+T/4//h/97/3//e/+L/5//p/+b/4f/f/93/3P/g/+X/6//q
/+f/5f/k/+L/3//f/97/3v/j/+f/6v/t/+n/5P/g/9z/4v/l/+n/7P/r/+z/7P/s/+j/
5v/l/+T/6f/s//D/9P/w/+z/6f/l/+n/7v/y//j/9v/2//b/9v/1//f/9//5////AgAE
AAYAAgD///7//f8CAAgADgAQAA4AEAAQABAADwATABYAGAAcAB8AJgAtACkAJwAkACgA
LQA0ADcAPAA5ADwAPAA7ADsAPgA/AEAARABJAEsATwBKAEYAQQA8AEMARQBGAEcAQgA+
ADkANAArACcAJAAfAB8AIgAhACAAGAARAAkABAAFAAUABwAKAAQAAwD///z/9v/0//P/
8v/1//v/+//8//j/9P/v/+v/7//x//X/+//2//b/8//x//D/8P/v/+//8//3//b/+P/1
//D/7v/s//D/9v/4//r/9//3//X/9f/z//H/7//u//T/+v/6//3/+P/z/+//7P/w//T/
+P/9//n/+f/3//f/8v/z//L/8v/3//n//P/+//j/9P/x/+//8v/y//P/+v/0//T/9P/z
//D/8P/w//D/9P/6//n/+v/2//L/7//s//D/8v/0//r/9v/1//L/8f/w/+//7v/t//H/
8//0//b/8f/r/+j/5v/r/+7/8f/z//D/7//t/+z/6v/p/+j/6P/t//D/9P/3//L/7//q
/+f/6//u//H/9f/0//L/8P/v/+z/6//q/+r/7v/x//P/9P/v/+3/6v/n/+v/7f/x//P/
8f/w/+7/7P/f/9//5f/u//L/9P/2//j/8f/s/+z/6v/y//T/9v/4//r/+v/6//v/+P/3
//j/8//4//v//v8AAPj/8//w/+7/9f/4//z//v8AAAAA/P/7//f/9f/1//P/9//5//r/
+f/z//H/7f/r/+3/7//v//D/7P/r/+v/6v/m/+L/4//h/+X/6P/r/+v/5//i/9//3P/g
/+P/5v/o/+j/5f/k/+L/3//g/+D/4f/m/+f/6f/q/+f/5P/h/97/3v/h/+H/4f/h/+X/
6f/x//7/EwA1AFwAhQCrANAA6wD3APYA7QDaAMYArwCMAGEAOwAdAAYA7//h/93/3//i
/+b/6//t/+r/4//g/97/4P/i/+L/4v/j/+X/5f/n/+T/4v/k/+T/5v/r/+3/6v/l/+P/
4f/g/+L/5//t/+z/7v/v//H/8v/t/+v/6P/m/+n/7f/w//P/8f/u/+z/6v/n/+X/5P/i
/+n/7v/y//b/8v/w/+//7v/z//b/+v/+//r/+P/3//X/9P/2//f/+v/+/wAAAgAEAAEA
///7//n/AAAEAAcACgAFAAMAAwADAAUACgAPABAAFAAYABoAHAAbAB0AHgAeACIAJQAs
ADMAMAAvAC0AMgAzADgAOQA8AD4ARABHAEkARABEAEIAQABDAEkATABRAE8ATgBMAEoA
TABLAEkARwBHAEYARABCADoANQAxACsAKgAqACYAIgAaABUADwAMAAkABwAHAAgABwAJ
AAgACAAAAPz/+f/2//v/AQABAAIA///8//j/9f/3//f/+f/9//z//v/9//3/+f/2//L/
7//0//n/+f/8//n/9P/y//D/8v/2//b/9v/5//v/+//9//j/9f/y//D/9v/8//z////+
//v/+f/4//X/9v/3//n/+//9//3////5//n/9//2//z///8DAAYAAwAAAP7//f/7//j/
9v/6//r//P/+/////P/6//j/9v/7/wIAAgAEAP///P/6//j/9//2//X/+P/5//v/+//9
//n/9//1//P/+f/7//z//v8CAP3/9v/4//j/+P/4//v//P8CAAYABAAAAPz/+P/7//7/
AQAFAAQABQAIAAUAAgABAAAA/v///wEABQAKAAkABgAEAAAAAwAGAAUABwAGAAUABgAF
AAEA///8//f/+f/9////AwD+//v/9v/y//P/8//0//T/9v/0//f/9//0//L/8P/r/+7/
8P/0//j/9P/x/+7/6v/t/+3/7//w/+//8P/w//H/8P/t/+v/6P/r/+7/8f/0//D/6f/j
/+H/4//r//H/9//8/wcAFwAuAE0AdwCiAM8A+wAaASUBIAEOAfMA1ACxAIkAYwBAAB8A
AwDx/+n/4v/Y/9X/2//k/+3/9v/4//X/9P/x/+7/7//v/+3/7f/v/+7/8f/y/+7/7f/p
/+D/5f/p/+3/8v/v/+//8P/q/+r/6f/p/+j/7P/v//H/9P/x/+//7P/p/+z/7v/x//T/
8//x//D/7v/v//D/8P/w//P/9v/6//7/9//y/+7/6v/v//T/+v////z//P/7//z/+v/6
//r/+v/9/wEAAwAHAAMAAAD8//j//f8BAAcADQALAA4AEQAQAA4AEAAQABAAFgAdACMA
KAAjAB8AHwAfACUAKwAwADwAOgA8ADoAOgA7AEAAQgBDAEcATABPAFIATgBNAEkARwBN
AFAAUgBUAFQAUQBNAEkARQBCAD4AOgA3ADUANAAxACoAJgAeABYAFwAXABYAGAASAA0A
CgAIAAMAAwAAAP7//f/+/wAAAgD+//3/9v/w//b/+P/5//v/+v/3//b/9//y//L/7//t
//L/9v/5//3/+f/3//D/7P/w//D/8//2//L/9P/y//D/8f/x/+//7//y//X/+P/8//b/
9P/s/+f/7f/v//L/9v/0//T/9P/1//P/8//x//H/8//3//n//P/3//P/8P/s//H/9P/4
//3/+v/2//P/9v/0//T/9P/z//b/+P/6//z/+P/4//H/7P/v//L/9v/6//j/9v/0//b/
8f/x/+//7//y//X/+P/7//n/9f/w/+z/8f/x//T/+P/2//T/8v/v//D/7//t/+z/7v/x
//T/+P/1//D/7P/n/+r/7//y//f/8v/w/+7/7f/r/+r/6f/p/+7/8f/0//j/9P/x/+3/
6P/s/+//8f/z//H/7//v/+3/7P/s/+v/6v/u//H/9P/3//H/7f/o/+P/5//q/+3/8P/s
/+v/6//r/+n/6//r/+v/7f/u//D/8v/t/+n/6P/l/+//9f/6//f/9v/1//T/7//s/+n/
5v/q/+7/8v/2//P/8P/t/+r/7f/u/+//8P/w//D/8P/w/+z/6v/o/+b/6v/u//L/9v/x
/+7/6//o/+r/7P/u//D/8P/w//D/8P/t/+r/5//k/+j/7P/w//T/8P/s/+j/5P/m/+j/
6v/s/+7/7v/u/+7/6v/o/+b/5P/o/+z/8P/0/+//7P/p/+b/6P/q/+z/7v/w//D/8P/w
/+3/6v/n/+T/6v/u//L/9v/y/+7/6v/m/+j/6v/s/+7/7P/s/+z/7P/r/+r/6f/m/+r/
8f/2//7/+P/0//D/7P/u//D/8//1//n//f/7//v/9//1//L/7f/v//P/+P////z/+v/2
//L/9P/y//P/9f/2//n/+v/7//f/9P/v/+v/8f/z//f/+//2/+//6f/i/+T/5//p/+z/
7P/v/+//8P/t/+r/5P/g/+T/6P/s//L/7f/q/+b/4v/j/+T/5P/m/+j/6f/r/+3/6f/m
/+L/4P/u//L/8v/u/+f/3f/V/9P/2f/l//X/BgAXACsAQgBdAH0AoADJAO0ABgEPAQoB
9ADVALgAlQBpAD8AJAARAP//8//r/+T/3P/X/9n/3v/j/+r/8v/w//D/7v/s/+f/5f/h
/9//4//k/+n/7P/o/+f/4//a/9z/3//i/+b/5P/n/+v/6P/m/+P/4f/e/+H/5f/o/+z/
5//l/+L/3//j/+T/5v/o/+r/6//t/+7/6v/o/+X/4v/o/+z/8f/2//D/7P/p/+b/6v/s
/+//8f/y//T/9f/4//b/9P/y//D/9P/5//z/AQD///z/+P/0//j/+/8AAAUABAAIAAwA
DAAIAAgABgAEAAkAEQAYAB4AGgAXABgAGQAcAB8AIQAqACsAMAAxADQAMQAyADAALQAy
ADoAQABGAEEAQQA+AD0AQQBCAEIAQgBIAEkASQBJAEQAQAA7ADYANwA5ADwAPQA0ADAA
KAAgAB8AHQAaABoAFgATABIAEgAKAAcAAQD8//3/AAAEAAgAAgABAPr/9P/4//j/9//3
//v/+//9/wEA+v/2/+//6f/u//L/9f/5//j/9//x/+7/8P/w//P/9v/0//j/+P/4//P/
8f/t/+v/8f/1//n//v/7//r/8//v//H/8f/y//T/9v/4//r//f/4//X/8P/t/+//9f/5
//7/+//3//T/8P/z//T/9v/5//n/+P/4//7/9v/0//L/7//0//j//P8AAPz//P/1//D/
8f/y//T/9v/4//j/+P/8//b/8//u/+v/7//z//f/+//3//P/7v/q/+7/7f/v//L/9f/2
//f/9//y/+//6//o/+3/8f/1//r/+P/0//H/7f/t/+//7//x//L/9P/2//n/9v/y/+7/
6//w//P/9v/6//b/8//v/+r/7f/v//D/8f/z//P/9f/1//H/7v/q/+b/6//v//P/9//1
//P/8P/t/+//8P/x//L/8f/x//L/8//w/+//7P/p/+z/8P/1//r/9//z//L/7//p/+3/
9P/2//b/9v/2//L/8P/u/+z/7//y//X/+P/3//b/9f/0//H/8P/v/+7/8f/0//f/+v/2
//L/7v/q/+3/8P/z//b/9f/0//P/8v/v/+7/7f/s//D/9P/4//z/9v/y/+7/6v/v//L/
9f/4//b/9P/y//D/7v/u/+7/7v/y//T/9v/4//P/8P/t/+r/7v/y//b/+v/2//T/9//4
//r/+P/2//T/9//6//3/AQD9//v/+//1//j/+//+/wAA+//5//n/+v/7//r/+v/4//3/
AAD//wEA/P/5//j/9f/4//v//f/9//r/+f/2//X/8//x/+3/6v/s/+//8//2//L/7P/r
/+f/7P/u//D/7//u/+z/7P/s/+z/6//q/+j/6//r/+3/7v/o/+b/4//h/+b/5//p/+r/
6v/q/+r/6v/c/93/3//j/+3/+f///wUAFAAnAEEAYgCLALcA4AD/AAcBAAHtANQAugCf
AH4AWQA5ACMADAD1/+P/3//f/9z/3v/l//H/+P/3//T/7v/q/+r/6P/m/+r/7f/u//H/
6//m/+X/4v/j/+f/6P/k/+b/6f/s//D/6//p/+j/4P/m/+n/7f/w/+z/6//p/+j/6v/r
/+v/6//u/+7/7//w/+3/6//q/+j/7P/w//P/9v/z//L/8v/y//L/8v/z//T/9v/2//f/
9//1//T/8v/y//f//P8BAAYAAgABAP7//f///wAAAAAAAAEAAwAHAAsACQAKAAsACAAM
ABIAFgAaABcAGQAaABoAHAAdACIAJwArAC0ALgA2ADMANgA1ADYAOgBAAEMARQBCAEQA
RABEAEYASQBJAEsATABMAEsASgBJAEcARABBAEIARABFAEYAOwA1ADAAKQAoACgAJAAg
AB0AGwAYABgAEgANAAoACAAIAAkABwAGAP///P/6//j/+f/9//v/+v/7//r/+P/3//T/
7//s/+v/7f/y//T/9//z//L/8P/v//L/9f/z//T/9v/0//X/9v/w//D/7P/o/+3/8f/z
//f/9f/z//H/8P/v//L/7//v//H/8f/y//T/8f/w/+//7//y//X/9v/5//P/8//x//D/
8//z//T/9P/1//b/+P/7//b/8v/v//L/8//2//n/+//1//L/7//s//D/9P/x//D/8v/0
//f/+v/0//D/7P/s/+3/8f/z//f/8//x/+//7f/y//P/8//0//b/8//z//T/8P/u/+z/
6f/t//H/9P/4//X/8//x//D/7v/s/+v/6f/r/+3/7f/v/+3/7P/r/+v/7v/w//L/9f/z
//H/7//u/+7/7//v/+7/7//x//L/8//w/+3/7P/p/+3/8P/y//T/7//t/+v/6f/k/+v/
8f/1//j/9f/0//P/8v/w/+7/8f/y//n/+v/7//z/9v/y/+7/6//v//X//f////3//f/9
//z/9v/z//L/8v/5//z/AAACAP///P/1//H/9f/3//v//f/6//n/9//z//D/7//s/+v/
8P/z//T/9v/w/+v/5//i/+X/5v/s/+//7v/u/+7/6//o/+T/4v/g/+X/6f/t//D/7f/n
/+P/3v/i/+b/6f/t/+z/6f/n/+T/4v/i/+L/4v/w//H/7f/l/9v/0//V/+H/9P8LACkA
TgBzAJUAtgDVAPMACAERAQwB/ADpANAApwBzAEEAGgD9/+n/4//p/+z/5v/f/9v/2v/d
/97/5P/n/+z/7//y/+3/6//n/+X/5f/k/+f/6P/p/+3/7v/q/+X/4//h/+D/4//p//D/
8P/s/+n/5//k/+b/5//n/+j/6f/r/+z/7f/q/+b/4//g/+f/6//w//T/8v/w/+3/6v/s
/+z/7f/u//H/8v/0//b/8f/u/+z/6f/u//T/+f8AAPv/+P/1//L/9v/5//r//f8AAAIA
AwAEAAEA////////AgAIAA4AEAANAA4ADQAMABEAFwAcACAAIwAjACcAKwApACcAJAAo
ACwANAA4AD4APQBAAEAAPwBCAEYASABKAEsATwBQAFMATwBMAEgARABKAE0ATwBRAEwA
SABDAD4AOgA3ADUAMQAwADAALAAoACAAGQARAAwADQANAA8AEgAMAAkAAwD+//r/+v/7
//z//f8BAP///v/7//b/8P/r//H/8//3//3/+P/4//X/8//z//T/9P/1//j/+//5//r/
9//y//D/7v/x//j/+//+//r/9//y/+//8P/x//L/9P/2//r/+P/5//f/8//w/+7/8f/2
//v/AQD7//n/9f/z//P/9f/1//b/+v/7//3//v/6//b/8//x//X/+P/8/wYAAAD+//z/
+f/7//z//f/+/wIABgADAAIA/f/6//j/9v/5//z///8GAAEA///7//n/+//7//v/+//+
//////8AAP3/9//0//L/+f8CAAUAAwAAAPz/+v/4//b/+P/6/wEABgAIAAYABAACAP//
/v/9//3/AAAFAAwADQAJAAUAAQD8//3///8DAAgABwAGAAYABAABAAAA+//5////AwAJ
AA0ACQAFAAAA+f/6//3//v8BAP///f/5//b/8//x//D/7v/y//T/+/////z/+P/0/+3/
8f/y//X/+P/5//n/+f/4//X/8f/v/+z/7//0//j//f/6//X/8f/s/+//8v/1//j//P/3
/+3/4//f/+P/8f8BABIAJwA/AFoAeQCZALwA4QD/ABQBFwEOAfYA2QC2AIcAVQAvABgA
CQD///v/9//y/+z/5//n/+r/8//8/wAA/v/+//z/+v/2//P/7v/r//D/8v/4//z/+f/5
//b/7v/t/+3/7f/u/+7/8f/1//L/7v/r/+n/5v/q/+//8//4//P/8f/u/+v/7f/s/+z/
7P/w//H/8//0/+//7P/o/+T/6v/u//P/+P/0//L/8f/w//L/8v/z//P/9//6//z/AAD8
//r/+P/2//z/AQAEAAkABwAGAAQAAgACAAMABgAJAAsAEAAVABYAEwASAA8ADAATABsA
IgAoACUAIwAlACcAKgAtAC8AOAA7AEAAQQBEAEEAQgBAAD0AQgBKAFAAVgBRAFEATgBN
AE8ATgBMAEoATQBNAEwASwBDAD4AOAAyADIAMwA1ADUALgAqACIAGgAWABMADwAOAA0A
DQAPABIACgAHAAEA/P/7//7/AgAGAAEAAQD7//b/+P/4//f/9//6//v//v8DAPv/+P/y
/+3/8f/2//r////+//3/9//0//X/8v/y//L/9P/6//z//v/4//X/8P/t//L/9f/4//z/
+f/6//X/8//1//P/8v/y//P/9v/5//3/+P/1//D/7f/x//f/+/8AAP7/+//5//b/9f/0
//T/9f/3//j/+v8CAPn/9v/z/+//8//2//n//P/7//z/9v/y//L/8v/z//T/+P/6//z/
AgD6//f/8v/v//L/9f/4//v/+//5//b/9P/1//P/9P/2//j/+v/8//3/9//z/+7/6v/t
//H/9f/6//j/9v/1//P/8//z//H/8f/0//b/+P/7//f/8v/t/+n/7//z//f//P/4//f/
9f/y//P/8//y//H/8v/z//b/9//x/+7/6v/m/+z/8f/2//v/+f/3//T/8f/z//L/8f/w
//P/9f/4//v/9f/z/+//6//v//L/9v/6//j/9f/1//P/6f/t//T/9//4//n/+v/3//T/
8f/u//L/9P/2//j/9f/0//P/8v/w//D/8P/w//X/+P/7//7/+v/2//L/7v/w//L/9P/2
//b/9v/2//b/8//y//H/8P/1//j/+//+//n/9v/z//D/8//0//X/9v/0//T/9P/0//P/
8v/x//D/8//2//n//P/4//b/9P/y//P/9P/1//b/9v/2//b/9v/z//L/8f/w//X/+P/7
//7/+f/2//P/8P/z//b/+f/8//r/+v/6//r/9v/0//L/8P/2//r//v8CAPz/+P/5//j/
//8AAAEAAgACAAIAAgADAP////8BAP3/AgAFAAgACgAFAAEA///+/wIABAAHAAgACgAK
AAYABQADAAEAAQD//wQABwAJAAkABAABAPz/+f/8//3//P/8//r/+f/5//j/9f/y//T/
8//3//r//f/9//j/9P/y//D/9f/3//n/+v/8//n/+P/2//L/8v/x//H/9v/3//n/+v/2
//T/8v/w/+7/8//1//X/9//7////AQAKACMARwBuAJUAvwDkAP8ABwEEAfkA6gDYAMcA
rACDAFkANQAYAAEA8f/t/+3/7v/0//v////+//n/8v/y//P/9v/3//j/+v/7//r/+//2
//D/7v/q/+//9f/4//b/8v/x//D/8P/w//P/9//0//f/+f/8//7/+f/3//T/8v/1//n/
/P////3/+v/4//b/9f/1//b/9v/7//7/AAACAP3/+v/4//b/+f/8/wAABAABAAAAAAD/
//7/AAABAAQABwAKAA0AEAAMAAsACAAHAA0AEAASABQAEQAPAA8ADwAQABQAGAAYABoA
HgAgACIAHgAfAB8AHgAjACcALwA3ADQAMwAxADYANgA6ADoAPABCAEoATwBTAE8AUABP
AE4AUQBXAFoAXwBeAFwAWQBWAFgAVwBVAFMAVABUAFMAUgBLAEcARAA/AD8AQgBBAEAA
NwAxACoAJgAhAB0AGwAaABoAHQAdAB4AFgAUABMAEgAVABkAFwAWABMADgAIAAMABAAD
AAQABwAHAAoACgALAAcABgAEAAMACAANAA0AEAAMAAgABwAGAAQACAAIAAgACQALAAsA
DQAKAAcABAACAAUACgAJAAsACgAHAAUABAAEAAYACAALAAwADwAQABMADQALAAcABAAJ
AAsADgAQAA4ADAALAAsACAAGAAUACgAKAAwADgAPAAoACAAGAAQACgAQAA8AEAAPAA4A
DgAOAAoACAAGAAgACgANAA4AEQAMAAkABgADAAgACwANABAADAAHAAUABAAFAAYABwAH
AAoACwALAAwABwAFAAMAAgAJAAwAEAATAAwACQAEAAEA//8AAAEAAwAHAAoADQARAAwA
CQAGAAQABgAJAAsADAALAAsACgAJAAcABwAJAAkACQAKAAoACgAFAAMAAQD//wMABwAK
AA0ADAAKAAgABgAFAAUABgAHAAkADQAPABEACgAGAAMAAAAGAAkADwATABMACQACAAAA
AAAAAAAABwAMABEAFgARAA4ACwAIAAkACgALAAwADgAOAA4ADgAMAAoACAAEAAUACwAP
ABYAEQAOAAsACAAOABIAFwAbABwAHwAcABsAGAAVABEACwAQABUAGwAjAB8AHAAXABIA
FAASABMAFQAWABkAGgAbABcAFAAPAAsADwARABUAGQAVAA8ACgAEAAcACwAOABIADwAR
ABAAEAANAAoABAAAAAUACgAPABYAEwAQAAwACAAIAAgABwAIAAoACwANAA8ACgAGAAEA
/v8OABIAEgAOAAkA///1//n/AwANABkAKgA7AFEAaACBAJ8AyADzABkBMgE7ATYBIgEB
AeAAuQCLAGMARAAvAB8AEwANAAYA/P/3//n/AAAHAA4AFgATABQAEwASAAwACQAEAAEA
BQAIAA8AFAAQAA8ACwACAAUABwAJAAwADAAPABMAEAAOAAsACQAGAAoADwATABgAEwAR
AA4ACwAOAA4ADwAQABIAEwAVABYAFAASAA8ADAAQABQAGQAeABkAFgAUABIAFAAWABkA
GwAcAB4AHwAiAB8AHAAZABYAGwAhACUAKwAqACgAJQAiACQAJQAoACsALgAyADYANgA0
ADQAMgAwADcAPwBGAEwASgBHAEgASQBOAFEAUwBcAF8AZABlAGgAZABmAGUAYwBpAHAA
dQB6AHYAdQBxAG8AdAB2AHcAeAB9AH0AfAB7AHUAcABqAGQAYgBjAGUAZQBeAFoAUgBK
AEkARwBEAEQAQQA/AD8AQAA6ADcAMQAsACwALgAxADQALgAtACYAIAAkACQAIwAjACYA
JwAqAC8AKAAmACEAHQAgACQAJwArACgAJwAhAB4AIQAgACIAJAAmACoAKgAqACUAIwAf
AB0AIQAlACkALgArACoAIwAfACIAIwAlACgAJgAoACoALQApACcAIwAhACQAKQAsADAA
LAApACcAJAAlACYAKAArAC0ALAAsADIAKgAoACYAIwAmACoALgAyAC8AMAAqACYAJwAo
ACoALAAuAC4ALgAyACwAKQAkACEAJwArAC8AMwAxAC0AKAAkACgAJwApACwALwAwADEA
MQAoAA==
         </WaveFormData>
      </LeadData>
   </Waveform>
</RestingECG>
