# Supplementary material for: Detection of Left Atrial Enlargement Using a Convolutional Neural Network-Enabled Electrocardiogram
Source: Front Cardiovasc Med. 2020 Dec 17;7:609976. doi: 10.3389/fcvm.2020.609976 (PMC7773668; doi:10.3389/fcvm.2020.609976)
Supplement: Supplementary file 3 [file Data_Sheet_3.ZIP › normal2/1802017279_5156_0000001F.XML]

<?xml version="1.0" encoding="Windows-1252"?>
<!DOCTYPE RestingECG SYSTEM "restecg.dtd">
<RestingECG>
   <PatientDemographics>
      <PatientID>1802017279</PatientID>
      <PatientAge>74</PatientAge>
      <AgeUnits>Years</AgeUnits>
      <Gender>Female</Gender>
      <PatientLastName>linxie</PatientLastName>
   </PatientDemographics>
   <TestDemographics>
      <DataType>Resting</DataType>
      <Site>1</Site>
      <AcquisitionDevice>MAC55</AcquisitionDevice>
      <Status>Unconfirmed</Status>
      <Priority>Normal</Priority>
      <AcquisitionTime>09:42:50</AcquisitionTime>
      <AcquisitionDate>03-14-2017</AcquisitionDate>
      <CartNumber>1</CartNumber>
      <AcquisitionSoftwareVersion>009C</AcquisitionSoftwareVersion>
      <XMLSourceVersion>MAC5000 v1.0</XMLSourceVersion>
   </TestDemographics>
   <RestingECGMeasurements>
      <VentricularRate>62</VentricularRate>
      <AtrialRate>62</AtrialRate>
      <PRInterval>166</PRInterval>
      <QRSDuration>74</QRSDuration>
      <QTInterval>414</QTInterval>
      <QTCorrected>420</QTCorrected>
      <PAxis>45</PAxis>
      <RAxis>-8</RAxis>
      <TAxis>35</TAxis>
      <QRSCount>10</QRSCount>
      <QOnset>229</QOnset>
      <QOffset>266</QOffset>
      <POnset>146</POnset>
      <POffset>205</POffset>
      <TOffset>436</TOffset>
      <ECGSampleBase>500</ECGSampleBase>
      <ECGSampleExponent>0</ECGSampleExponent>
   </RestingECGMeasurements>
   <Diagnosis>
      <Modality>Resting</Modality>
         <StatementCount>2</StatementCount>
         <LabelText>12SL ��ϳ���</LabelText>
      <DiagnosisStatement>
         <StmtFlag>ENDSLINE</StmtFlag>
         <StmtText>�������</StmtText>
      </DiagnosisStatement>
      <DiagnosisStatement>
         <StmtFlag>ENDSLINE</StmtFlag>
         <StmtText>���� ECG</StmtText>
      </DiagnosisStatement>
   </Diagnosis>
   <Waveform>
      <WaveformType>Rhythm</WaveformType>
      <WaveformStartTime>0</WaveformStartTime>
      <NumberofLeads>8</NumberofLeads>
      <SampleType>CONTINUOUS_SAMPLES</SampleType>
      <SampleBase>500</SampleBase>
      <SampleExponent>0</SampleExponent>
      <HighPassFilter>16</HighPassFilter>
      <LowPassFilter>150</LowPassFilter>
      <ACFilter>NONE</ACFilter>
      <LeadData>
         <LeadByteCountTotal>10000</LeadByteCountTotal>
         <LeadTimeOffset>0</LeadTimeOffset>
         <LeadSampleCountTotal>5000</LeadSampleCountTotal>
         <LeadAmplitudeUnitsPerBit>4.88</LeadAmplitudeUnitsPerBit>
         <LeadAmplitudeUnits>��V</LeadAmplitudeUnits>
         <LeadHighLimit>2147483647</LeadHighLimit>
         <LeadLowLimit>268435456</LeadLowLimit>
         <LeadID>I</LeadID>
         <LeadOffsetFirstSample>0</LeadOffsetFirstSample>
         <FirstSampleBaseline>0</FirstSampleBaseline>
         <LeadSampleSize>2</LeadSampleSize>
         <LeadOff>FALSE</LeadOff>
         <BaselineSway>FALSE</BaselineSway>
         <ExcessiveACNoise>FALSE</ExcessiveACNoise>
         <MuscleNoise>TRUE</MuscleNoise>
         <LeadDataCRC32>3423295563</LeadDataCRC32>
         <WaveFormData>
/P/8//z//P8AAAQACAAMAAkACAAHAAYABgAGAAYABgACAAAA/v/8//7//v/+//7//P/6
//j/9v/9/wIABwAMAAoACAAGAAQACQAMAA8AEgAMAAgABAAAAAUACAALAA4AEAASABQA
FgAWABYAFgAWABYAFgAWABYAGQAaABsAHAAaABoAGgAaABcAFAARAA4AEgAWABoAHgAa
ABgAFgAUABIAEAAOAAwACAAGAAQAAgAGAAgACgAMAAkACAAHAAYAAgAAAP7//P8BAAQA
BwAKAAcABgAFAAQAAgACAAIAAgD///z/+f/2//v//v8BAAQABAAEAAQABAADAAIAAQAA
AAQABgAIAAoACAAGAAQAAgAAAAAAAAAAAAEAAgADAAQAAgAAAP7//P///wIABQAIAAcA
BgAFAAQAAAD+//z/+v/9/wAAAwAGAAMAAgABAAAAAgAEAAYACAAEAAIAAAD+////AAAB
AAIAAwAEAAUABgAFAAQAAwACAAIAAgACAAIABAAEAAQABAADAAIAAQAAAAMABgAJAAwA
CgAKAAoACgAIAAYABAACAAUABgAHAAgABgAEAAIAAAAFAAgACwAOAAoACAAGAAQABAAE
AAQABAADAAIAAQAAAAIABAAGAAgACgAKAAoACgAJAAgABwAGAAQAAgAAAP7/AQACAAMA
BAAEAAQABAAEAAYACAAKAAwACAAEAAAA/P///wAAAQACAAIAAgACAAIABAAGAAgACgAH
AAYABQAEAAEAAAD///7/AQACAAMABAAGAAYABgAGAAQAAgAAAP7///8AAAEAAgACAAIA
AgACAAMABAAFAAYABgAGAAYABgAEAAQABAAEAAkADAAPABIAEAAQABAAEAASABIAEgAS
ABIAEgASABIADgAMAAoACAAFAAQAAwACAAAA/v/8//r//P/8//z//P/6//r/+v/6//j/
+P/4//j/+f/6//v//P/5//b/8//w//D/8P/w//D/9v/6//z/AAACAAAAAgAKABAAGgAw
AEYAUgBgAHIAggCSAKYAsACgAIYAcgBSADIAHgAKAPb/7P/s/+r/6P/q/+7/7P/m/+r/
9P/0//L/8v/0//T/9P/0//b/9v/2//b/8P/s/+j/5P/n/+r/7f/w//T/9v/4//r/+P/4
//j/+P/3//b/9f/0//L/8P/u/+z/6v/q/+r/6v/t//D/8//2//b/9v/2//b/9v/2//b/
9v/0//T/9P/0//D/7v/s/+r/6//s/+3/7v/y//T/9v/4//T/8v/w/+7/7//w//H/8v/t
/+j/4//e/+T/6P/s//D/8//2//n//P/5//j/9//2//L/8P/u/+z/7//w//H/8v/4//z/
AAAEAAQABAAEAAQAAwACAAEAAAACAAIAAgACAAIAAgACAAIABgAIAAoADAAMAAwADAAM
AA8AEAARABIADAAIAAQAAAAFAAgACwAOAAgABAAAAPz//v8AAAIABAADAAIAAQAAAP7/
/v/+//7/+v/4//b/9P/4//r//P/+//z//P/8//z/9//0//H/7v/y//b/+v/+//7//v/+
//7//P/8//z//P/7//r/+f/4//n/+v/7//z/+v/6//r/+v/4//b/9P/y//f/+v/9/wAA
/v/+//7//v/8//r/+P/2//n/+v/7//z//P/8//z//P/5//j/9//2//n//P///wIAAAD+
//z/+v/7//z//f/+//v/+P/1//L/9//6//3/AAAAAAAAAAAAAPz/+P/0//D/9//8/wEA
BgACAAAA/v/8//z//P/8//z///8AAAEAAgABAAAA///+//z//P/8//z/+v/6//r/+v/9
/wAAAwAGAAEA/v/7//j//P/+/wAAAgABAAAA///+/wAAAAAAAAAAAAAAAAAAAAD9//z/
+//6//3//v///wAAAAAAAAAAAAD9//z/+//6//z//v8AAAIAAAD+//z/+v/7//z//f/+
//v/+v/5//j//P/+/wAAAgACAAIAAgACAP///v/9//z//v/+//7//v8BAAAAAAABAP//
+f/2//b/9v/5//7/AAD/////BAAEAAIAAQD///3//f/9//v/+//9//3//P/9////AQAI
AA8ADQALAAsACgALAAsACwAPAAwACAAEAAAAAwAFAAcACgATABoAHAAcABUADAAHAAQA
AQACAAEAAgAAAPz/8P/p//D/7v/s/+z/9P/4//7/BQADAP///v/+//z//f////z//P/7
//v//P/8//n/8f/s/+f/5//l/+f/8f/4/wIABAAAAAwAJAA5AEQATgBYAGgAdAB6AH4A
gABsAFMAPwAlAAIA6P/V/83/x//H/8//2P/V/8//1v/l/+z/8P/6//z/9P/2//j/+v/8
//z//P/7//n/9v/4//r/+f/4//j//v////7/+//6//v//v/9//z//f///wEA/v/9//3/
/f/3//f/+v/8//3/AAD+//z/+//5//n/+v/9/wMAAwADAAUABQADAAIAAQADAAIAAwAE
AAIA/v/+/////v///wUABAAAAAIAAAD9//v//f////3///8FAAYABAABAAQAAwAIAAgA
BwAKAA0ADwALAAUABAAEAAgABgADAAMACQAOABYAHQAYABMAEAAQABQAEgAPAA8AEAAP
AA8ADwATABYAGQAdABsAHgAhAB4AHQAdAB4AHgAdAB0AHwAfABkAFAAQAAoADQARABQA
GAAVABMAEgATABAACgAGAAIA///8//z/+//6//r/+//6//v//v8BAP//+v/3//P/8f/z
//T/9//4//X/9f/0//D/8P/x//D/8//9/wEA+v/w//L/8v/w//L/8v/x//D/8//y/+//
7f/r/+//8f/w//H/8//0//P/8//y//X//P8EAPv/7v/q/+r/7P/u//D/8P/u//P/+P/2
//H/8v/0//P/8//z//H/8P/v/+r/7P/y//H/9v/5//v/9v/z//D/7v/o/+r/6v/n/+j/
6f/t/+7/8P/x//j/+P/y//P//P/9//H/7//0//b/8//u/+b/4//r/+z/8v/t//L/+P/4
//n/9//y/+3/9P/y//D/7v/x//L/8//1//f/9f/0//H/7P/w/+7/6v/r/+v/7//x//H/
8v/3//j/8v/s/+7/8f/0//b/7//u/+7/8P/y//P/8v/w//D/7f/t//T/9v/0//T/8//x
//D/9P/3//P/8f/t/+r/6v/r/+v/7//z//T/9P/x//D/6//q/+f/6v/r/+r/8v/y//L/
8v/y//L/9f/2//f/+P/2//T/8v/w/+z/6v/o/+b/6f/s/+//8v/0//T/9P/0//L/8P/u
/+z/7//w//H/8v/y//L/8v/y//L/8//1//X/7v/q/+n/5v/l/+j/6P/j/+j/8v/3//z/
/P/7//r/+f/4//X/9P/y/+7/6//q/+r/7f/1//3///8AAAMABQAHAAQAAwAGAAYACQAK
AAsADAAJAAYABAAHAAgABgACAP7/8v/q/+T/3v/m/+z/9P/8/wAA/P/9/wYAAQD8//n/
+P/2//b/9//1//P/8v/y//P/8v/0//H/7f/v//D/8v/3//P/7P/o/+X/2//Z/9n/2//k
/+j/7v8CAB4AMgAzADoATgBaAF4AbgB8AHwAegByAF8ASQAzABwACAD5/+f/1f/H/8H/
xv/N/9X/3P/j/+j/7v/w//D/7v/s/+z/7P/s/+f/5v/k/+H/5f/s//P/9//2//j/AAAD
AP7/+f/2//X/8f/t/+n/5//x//n//P8BAPr/9//u/+v/8v/2//n//v/9//z//P/7//P/
7v/r/+v/8v/3//7/AwD+//r/9v/1//f/+////wAA+//6//r/+P/4//3/+//2//j/+P/3
//f/9//3//P/8//9/wAAAAD///z/+f/8//r/+v/8//7///8CAAEABQAKAAoABgABAP//
AgAGAA0AEwARAA0ACwAMABUAFgAWABkAGAAXABcAFwAWABYAFgAXABwAIgAoACgAIwAj
ACQAJAAhACEAIwAjACEAIAAgAB4AGgAXABMAEAATABUAGAAdABkAFAARAA4ACgAGAAUA
AwABAAIABAAEAAIABAAGAAMAAQABAAAAAQD9//z//f/8//3//f/8//j/8//z//H/8/8A
AAcAAwD8//7/AAAAAAQAAwABAP//AQAAAP3/+//5//z//f/7//v/9f/w/+n/4//o/+//
+v8GAAgAAgAFAAwACgAIAAYAAgD8/wEABgAEAAAAAAABAP///v/9//r/+P/4//T/9//+
//v//v//////+v/5//j/+P/y//L/8P/r/+3/7f/w//D/+P///wwAEgAIAAcADgANAAUA
AwAIAAoABwACAPr/9//3//T/9v/t/+7/8v/w/+//9f/2//f/BAAFAAQAAwAHAAYABQAF
AAUABgAGAAQAAAAFAAIA/f/9////AwAFAAUAAwAFAAMA+v/3//r//v8CAAUA/////wAA
/v/+//3/+v/9//7//P/9/wEAAgD///7//P/7//v/AAACAP3/+v/1//b/+P/7//3//f8B
AAIAAgD5//T/6//m/+v/9P/7/wAA/v8CAAUABgAHAAgABgAEAAIAAAAAAAAAAAAAAAAA
AAAAAAAA+//2//H/7P/p/+b/4//g/+z/+P8EABAADQAMAAsACgAGAAQAAgAAAP///v/9
//z//f/+////AAD9//z/+//6//z//P/8//z//P/8//z//P/8//z//P/8//7/AAACAAQA
///8//n/9v8AAAgAEAAYABoAHAAeACAAHAAaABgAFgAWABYAFgAWABQAEgAQAA4ACgAG
AAIA/v/8//z//P/8//7/AAACAAQAAwACAAEAAAAAAAAAAAAAAPz/+v/4//b/+f/6//v/
/P/+//7//v/+/wAABAAGAAAABAAOAA4ADAAMABIAIAA0AEgAWgBqAHoAjACeALQAxgDC
AKwAlgB6AE4ALAAWAAgA9v/q/+z/6P/i/+b/+v8GAAAA9P/6/wYAAgD+/wAAAAAAAAAA
///+//3//P/5//j/9//2//j/+v/8//7//f/8//v/+v/8//z//P/8//7//v/+//7/AAAA
AAAAAAD8//r/+P/2//r//v8CAAYAAgAAAP7//P/4//b/9P/y//f/+v/9/wAA/v/8//r/
+P/7//7/AQAEAAMAAgABAAAAAAAAAAAAAAD///7//f/8//r/+v/6//r//P/8//z//P/+
/wAAAgAEAAQABAAEAAQAAwACAAEAAAD///7//f/8/wIACAAOABQAEgAQAA4ADAAOAA4A
DgAOABAAEgAUABYAEwASABEAEAARABIAEwAUABMAEgARABAAFQAYABsAHgAbABgAFQAS
AA0ACAADAP7/BAAKABAAFgAUABIAEAAOAAoACAAGAAQAAwACAAEAAAD+//7//v/+/wEA
AgADAAQAAgAAAP7//P/+//7//v/+//z/+v/4//b/+f/6//v//P/9//7///8AAP7//P/6
//j/+P/4//j/+P/4//j/+P/4//b/9P/y//D/9v/6//7/AgD///7//f/8//r/+v/6//r/
+v/6//r/+v/5//j/9//2//v//v8BAAQAAAD+//z/+v/4//j/+P/4//X/9P/z//L/9P/2
//j/+v/2//T/8v/w//T/+P/8/wAA/f/8//v/+v/8//z//P/8//j/9P/w/+z/9f/8/wMA
CgADAP7/+f/0//f/+P/5//r/+v/6//r/+v/8//z//P/8//r/+P/2//T/9v/2//b/9v/3
//j/+f/6//r/+v/6//r/9//2//X/9P/z//L/8f/w//L/9P/2//j/9v/2//b/9v/5//r/
+//8//v/+v/5//j/9P/y//D/7v/w//D/8P/w//T/+P/8/wAA///+//3//P/7//r/+f/4
//f/9v/1//T/8P/s/+j/5P/r//D/9f/6//v//P/9//7/+v/4//b/9P/2//j/+v/8//T/
7v/o/+L/6P/u//T/+v/9//7///8AAP7//v/+//7/AAAAAAAAAAD8//r/+P/2//r//P/+
/wAABgAKAA4AEgAQAA4ADAAKAAoACgAKAAoABgAEAAIAAAD5//L/6//k/+j/7P/w//T/
+P/6//z//v/7//r/+f/4//T/8v/w/+7/7v/u/+7/7v/w//D/8P/w//H/8v/z//T//P/+
//z/8v/u//T//P8AAA4AIAA0AEYAWABqAH4AiACSAKAAogCaAIgAbABQAC4ACADw/+r/
6P/o/+b/4P/k/+7/7v/q/+r/7v/y//T/8v/0//T/9P/0//L/8v/y//L/8P/w//D/8P/y
//L/8v/y/+//7v/t/+z/7f/u/+//8P/y//L/8v/y//D/8P/w//D/8v/0//b/+P/2//T/
8v/w//P/9P/1//b/8//y//H/8P/x//L/8//0//b/+P/6//z/+P/0//D/7P/v//L/9f/4
//r/+v/6//r/9f/y/+//7P/v//L/9f/4//n/+v/7//z/+//6//n/+P/7//z//f/+//3/
/P/7//r//f/+////AAD///7//f/8/wEABAAHAAoACAAIAAgACAAHAAYABQAEAAMAAgAB
AAAABQAKAA8AFAAWABYAFgAWABUAFAATABIADAAIAAQAAAADAAYACQAMAAsACgAJAAgA
BwAGAAUABAD///z/+f/2//n/+v/7//z/+//6//n/+P/7//z//f/+//7//v/+//7//P/6
//j/9v/z//D/7f/q/+7/8v/2//r//P/+/wAAAgABAAAA///+//v/+v/5//j/9f/0//P/
8v/0//T/9P/0//n//P///wIAAAAAAAAAAAD8//r/+P/2//L/7v/q/+b/7P/y//j//v8B
AAIAAwAEAAMAAgABAAAA+//4//X/8v/w//D/8P/w//T/+P/8/wAAAwAEAAUABgADAAAA
/f/6//v//P/9//7/+f/2//P/8P/1//r///8EAAMAAgABAAAA/f/8//v/+v/2//T/8v/w
//L/9P/2//j/+f/6//v//P///wAAAQACAAAA/v/8//r/+P/4//j/+P/5//r/+//8//v/
+v/5//j/+v/6//r/+v/9//7///8AAPz/+P/0//D/8f/y//P/9P/5//z///8CAAAA/v/8
//r//P/8//z//P/7//r/+f/4//f/9v/1//T/9//6//3/AAD9//r/9//0//b/9v/2//b/
+P/4//j/+P/2//T/8v/w//T/9v/4//r/+f/5//r/+f/1//T/9v/2//j//P/9//n/+f/+
//7//v/8//v/+v/5//n/9//3//b/8//x//H/8v/1//v/AQABAP7/////////BAAHAA4A
EgAUABQAFAAUABAADgANABEAEAAMAAYAAAD+//7/AAACAAEA/v/9//z/+v/y/+//9P/1
//b/+f/+//v/+v/6//f/8f/w//D/8f/2//r/+f/3//T/8v/x//P/9v/y//H/8f////v/
9f/z//T/9P/w//L/BAAUABkAKABCAFQAYABqAHAAdgB8AHoAbQBPAC0AFAAAAO3/2//P
/8v/0f/a/9v/4f/s/+v/6v/q/+7/9v/2//T/8v/w/+7/7//y//T/9f/2//r//v////n/
+P/9//3//f/7//v//f/7//f/8//x//f/+//6//v/+//7//X/9f/3//j/+P/6//3//v8A
AAEA/f/6//n/+//4//f/+P/3//X/9P/z//X/+P/9/wIABAABAAIABAAEAAIABQABAPr/
/f/8//r/+f/5//n/9f/1////BAAGAAcABAD//wAA/P/6//z//v///wMAAwAIAA4ADwAM
AAgABwAFAAYACgANABIAEwAWABwAHQAYABIADwAVABcAGgAdAB4AHgAeAB8AHwAiACUA
IgAfAB8AIAAgAB4AHQAeAB0AHgAgACMAJAAfABsAFgASABUAFQAWABkAGAAUABIAEAAO
AAoACQAHAAUABAAEAAIA/v8AAAIA///8//v/+f/5//v//P///wAAAAABAAEA/v/7//v/
+f/7/wIABQD9//L/8P/w/+7/8P/2//n//P8DAAUAAwACAAEAAAD///v/+f/8//z/+v/5
//P/8//3//z/+//0//b//P/6//r/+v/4//L/9//8//r/+//+/wIAAwAAAP3/+P/0//b/
8v/1//z/9//4//f/9f/1//f/+f/8//v//v////3//P/7//3//P/5//n////+//b/9/8A
AAEA9//1//r//P8CAAIA//8BAAQAAgAFAP3//v8AAPz/+f/1/+z/4//m//L/+v8CAA8A
CQAHAAYABQADAAIA///6//r/9P/s/+n/7v/1//r//f/+/wMABAD+//z/AAAFAAoACQAB
AP///v/8//z/+//4//T/8v/t/+v/8//4//n//P//////AAAGAAgAAwAAAPv/+f/4//j/
9//3//v//P/8//n/+P/z//L/9//+/wMABgACAAAA+v/2//L/7v/2//z/AgAIAAQAAAD8
//j/+f/6//v//P/+//7//v/+//z//P/8//z///8AAAEAAgD9//r/9//0//n//P///wIA
AwADAAQAAwD5//L/7v/o//H//P8EAAcABAAGAAMAAAD+//3//P/7//7//f/+//7//f/7
//v//P///wUACwALAAkACwAMAA0ACwALAA8AEAASABIAEgASABMAEgASABcAGAAWABIA
DgAIAAQAAgAAAAAAAAACAAQABgAAAP//BgD///j/8//w//L/9v/7//3//P/+/wEABQAF
AAYAAgD9//n/9v/0//X/+v/6//3/AQD9//3/+//7//z/AAAGAAoADAAcADEAOgBIAGIA
cgB+AIgAjgCIAHoAaQBTADMACgDs/9v/4f/p/9//1//i/+X/4f/u//3/+P/2//z/AAD+
////AAABAAIA/f/8//r/9//0//T/9P/x//L/9v8AAAUACAAHAAgACwAMAAsACgALAAsA
CwAGAAMABAAFAAAAAQABAAAA/v/+//v/+v/6//n/9//2//f/+//4//f/+P/3//r//P/+
/wMABgALABAAEgAIAAQAAQD8/wAACQALAAoADAAKAAcABQADAAMA/////wkADAAMAAsA
CgAHAAoACAAEAAYACAAJAAYAAwAFAAgADwAQABAAEwASABIAFQAXABcAFQAVABgAHgAc
ABkAGQAdAB0AHgAfACEAIgAjACUAJgAqAC4ALAApACkAKgAqACcAJwApACkAIwAgAB4A
GgAeACEAIwAmACMAIQAgACEAHgAYABQAEAAMAAgABwAFAAMAAgACAAAABAAKABAAEQAM
AAsACQAJAAcABgAHAAYABAADAAEA/P/1//P/7//v/wAACwALAAgABgAGAAQABgAFAAMA
AQADAAQAAwADAAMAAQD///r/9//0//L/7v/r//P//f8LABoAEgAGAAMABAAGAAYABgAE
AP7/AQAEAAAA/P/+/wEAAQD9//n/8//u/+n/4v/i/+b/8P8AAA4AGwATAA8ACwAIAAYA
CAAIAAUAAwADAAYABgADAAEABQACAPr/+/8EAAUA+P/1//n/+v/4//L/6f/l//L/+P8D
AAMACAAOAA4ADwAMAAYAAAAGAAYABAACAAUA///9//z/+////wIAAwACAAYABAAAAAEA
/f///////f/8/////v/2//T/+P/9/wIAAQD5//f/9v/5//z//v/+////AAD+////AgAC
AP7//P/8//v/+/8AAAQAAQAAAP3/+v/6//v/+//+/wMABQAGAAAA/P/0//D/7//0//f/
+P/0//T/+P/8/wAABAAGAAYABgAGAAUABAADAAIA///+//3//P/6//r/+v/6//f/9v/1
//T/+P/6//z//v/8//z//P/8//3//v///wAA/f/8//v/+v/3//T/8f/u//X//P8DAAoA
BwAGAAUABAAGAAgACgAMAA8AEAARABIAEAAOAAwACgANAA4ADwAQAA4ADAAKAAgABQAC
AP///P/7//r/+f/4//j/+P/4//j/+P/4//j/+P/3//b/9f/0//X/9v/3//j/+f/6//v/
/P/4//b/9P/y//T/+v/4//j/+v/4//j//v/8//r/DgAkADAAQABWAGQAdgCOAKQAsACy
AKYAlAB6AF4AQAAgAAIA7v/i/+T/6v/s//L/9v/y//D/8P/w//T/9v/0//j/+v/8//7/
+f/2//P/8P/y//L/8v/y//P/9P/1//b/+f/6//v//P/5//j/9//2//T/9P/0//T/9P/0
//T/9P/y//L/8v/y//T/9v/4//r/+P/4//j/+P/5//r/+//8//v/+v/5//j/9//2//X/
9P/1//b/9//4//r//P/+/wAA+//4//X/8v/v/+7/7f/s//L/+P/+/wQAAgAAAP7//P/8
//z//P/8//r/+v/6//r//P/8//z//P/9//7///8AAAEAAgADAAQABQAGAAcACAALAAwA
DQAOAAoACAAGAAQACAAKAAwADgAOAA4ADgAOABEAFAAXABoAGAAWABQAEgAQABAAEAAQ
AA0ACgAHAAQABwAKAA0AEAAOAAwACgAIAAcABgAFAAQAAwACAAEAAAD8//r/+P/2//n/
+v/7//z//v8AAAIABAACAAAA/v/8//r/+v/6//r/+//8//3//v/7//r/+f/4//b/9v/2
//b/+f/8////AgABAAAA///+//n/9v/z//D/8//2//n//P/+//7//v/+//3//P/7//r/
+//8//3//v/7//r/+f/4//j/+P/4//j/+v/6//r/+v/8//z//P/8//r/+P/2//T/9v/2
//b/9v/5//z///8CAAAAAAAAAAAA/f/8//v/+v/3//b/9f/0//X/9v/3//j/+//8//3/
/v8AAAAAAAAAAP7//v/+//7//P/8//z//P/8//z//P/8//r/+v/6//r//v8AAAIABAAC
AAAA/v/8//z//P/8//z//v/+//7//v/8//z//P/8//r/+P/2//T/9//6//3/AAD9//z/
+//6//z//v8AAAIAAQAAAP///v/9//z/+//6//v//P/9//7/AAAAAAAAAAD+//7//v/+
//v/+v/5//j//f8AAAMABgACAAAA/v/8//7/AAACAAQAAgACAAIAAgAAAP7//P/6//z/
/v8AAAIAAgACAAIAAgAAAP7//P/6//z//P/8//z//f/+////AAAFAAgACwAOAAwADAAM
AAwADgAOAA4ADgAQABIAFAAWABYAFgAWABYAFQAUABMAEgAOAAwACgAIAAMAAAD9//r/
+v/6//r/+v/9//7///8AAAIAAgACAAIA/P/4//T/8P/1//r///8EAAQABAAEAAQAAAD+
//z/+v8CAAYACgAKAAYAAgAEABIAJAAuADwAWgByAIAAkgCmAKwApgCaAI4AggBwAFIA
LgAcABQACAD4//L/9P/0//L/9P/2//D/8v/6//7//P/8////AgAFAAgABAACAAAA/v8A
AAAAAAAAAP7//v/+//7/AQACAAMABAACAAAA/v/8////AAABAAIAAAAAAAAAAAACAAQA
BgAIAAUAAgD///z/+f/4//f/9v/8/wAABAAIAAYABgAGAAYABQAEAAMAAgD///z/+f/2
//v/AAAFAAoABwAEAAEA/v8CAAQABgAIAAYABgAGAAYAAwACAAEAAAD///7//f/8////
AgAFAAgACgAKAAoACgAMAAwADAAMAAwADAAMAAwADgAQABIAFAATABIAEQAQABQAFgAY
ABoAGAAYABgAGAAYABgAGAAYABkAGgAbABwAGwAaABkAGAAbABwAHQAeABsAGgAZABgA
FQAUABMAEgAQABAAEAAQAA4ADAAKAAgACAAIAAgACAAKAAoACgAKAAYABAACAAAAAAAA
AAAAAAACAAIAAgACAAQABAAEAAQACQAMAA8AEgAPAAwACQAGAAQAAgAAAP7/AAAAAAAA
AAACAAQABgAIAAgACAAIAAgACgAKAAoACgAHAAYABQAEAAEAAAD///7/AAAAAAAAAAAC
AAQABgAIAAcABgAFAAQABAAEAAQABAAFAAYABwAIAAYABgAGAAYABgAGAAYABgADAAIA
AQAAAAQABgAIAAoABgAEAAIAAAABAAIAAwAEAAUABgAHAAgABgAGAAYABgAJAAoACwAM
AAkABgADAAAAAQACAAMABAACAAIAAgACAAYACgAOABIAEAAOAAwACgAJAAgABwAGAAMA
AgABAAAA///+//3//P8BAAYACwAQABIAEgASABIAEAAOAAwACgAJAAgABwAGAP//+v/1
//D/+f8AAAcADgARABIAEwAUABEADgALAAgABgAGAAYABgADAAIAAQAAAAIABAAGAAgA
CgAKAAoACgAKAAoACgAKAAkACAAHAAYABgAGAAYABgAHAAgACQAKAAgACAAIAAgACAAG
AAUABQAHAAMAAgAEAAEAAwAHAAgA///7//z/+P/+/wUACwARABEAEQAPAA8AEAAPAA0A
DQALAAkADAAPABEAEwAXABoAGgAZABgAGwAeACAAIgAkACIAHwAcABoAIQAkACIAHgAc
ABQAEAAOAAwADgAOABAADwAOAAUAAQAHAAYABQAGAAkACgANABEADQAHAAQAAgAFAAkA
DgAOAAkABwAGAAYACQAJAAQAAgALAAkABwAJAA0AEgAUABIAFAAaACYAPwBaAGYAZgBq
AHwAjgCYAJQAhgBzAF0AQwAsABQABQD5/+3/5f/d/9z/4//p/+z/9/8EAAgACgAOABgA
FwAWABUAFAATABQAFAATABIAFAAWABUADQAIAAkABQAIAAkADAARABQAEwASABMAFwAZ
ABYAFQAWABcAEgATABMAEgAQABAAFAAWABkAGwAXABQAEwAVABMAEwAVABUAFwAYABkA
HQAcAB0AHgAcABkAGAAYABYAEwAVABAACAARABYAGgAfAB0AHQAZABkAIAAiACEAHwAe
ABsAHgAcABkAGgAbABsAHAAbAB8AJAApACgAJgAnACUAJgAqAC0AMAAvADAANAA3ADQA
MAAvADEAMQAyADMANQA2ADcAOQA8AEAARABCAD8APwBAAEAAQABBAEQARQBAAD4APQA6
ADsAOwA6ADoANwA1ADQANQA1ADIAMQAwACoAJAAhAB0AIQAmACwAMAAqACgAJgAfAB8A
HwAeAB8AHAAcAB4AHgAdAB0AHAAYABgAGQAYABsAJQArACYAHgAbABoAFwAYABsAGwAb
AB8AIgAhACEAIQAfAB8AHAAbAB4AHgAcABsAFgAXABwAIgAiABoAGwAgACIAIgAiACAA
IAAlAA==
         </WaveFormData>
      </LeadData>
      <LeadData>
         <LeadByteCountTotal>10000</LeadByteCountTotal>
         <LeadTimeOffset>0</LeadTimeOffset>
         <LeadSampleCountTotal>5000</LeadSampleCountTotal>
         <LeadAmplitudeUnitsPerBit>4.88</LeadAmplitudeUnitsPerBit>
         <LeadAmplitudeUnits>��V</LeadAmplitudeUnits>
         <LeadHighLimit>2147483647</LeadHighLimit>
         <LeadLowLimit>268435456</LeadLowLimit>
         <LeadID>II</LeadID>
         <LeadOffsetFirstSample>0</LeadOffsetFirstSample>
         <FirstSampleBaseline>0</FirstSampleBaseline>
         <LeadSampleSize>2</LeadSampleSize>
         <LeadOff>FALSE</LeadOff>
         <BaselineSway>FALSE</BaselineSway>
         <ExcessiveACNoise>FALSE</ExcessiveACNoise>
         <MuscleNoise>TRUE</MuscleNoise>
         <LeadDataCRC32>1802697050</LeadDataCRC32>
         <WaveFormData>
8v/y//L/8v/6/wAABgAMAAkABgADAAAAAgACAAIAAgD///7//f/8//r/+P/2//T/9v/2
//b/9v/8/wAABAAIAAYABAACAAAABAAIAAwAEAAKAAQA/v/4////BAAJAA4ADwAQABEA
EgASABIAEgASABQAFgAYABoAGQAYABcAFgAYABoAHAAeABgAFAAQAAwAEgAWABoAHgAd
ABwAGwAaABYAEgAOAAoACAAIAAgACAALAAwADQAOAAwACgAIAAYABQAEAAMAAgAEAAYA
CAAKAAgACAAIAAgABgAEAAIAAAD+//z/+v/4//z/AAAEAAgABgAEAAIAAAABAAIAAwAE
AAcACAAJAAoABgAEAAIAAAABAAIAAwAEAAIAAgACAAIAAgACAAIAAgAFAAYABwAIAAcA
BgAFAAQAAQAAAP///v///wAAAQACAAMABAAFAAYABgAGAAYABgACAAAA/v/8/wAAAgAE
AAYABQAEAAMAAgADAAQABQAGAAMAAgABAAAAAAAAAAAAAAABAAIAAwAEAAUABgAHAAgA
CQAKAAsADAAHAAQAAQD+////AAABAAIAAgACAAIAAgAFAAYABwAIAAYABAACAAAAAAAA
AAAAAAD///7//f/8////AgAFAAgABgAEAAIAAAACAAQABgAIAAQAAAD8//j//P/+/wAA
AgACAAIAAgACAAIAAgACAAIAAAD+//z/+v/9//7///8AAP///v/9//z///8CAAUACAAF
AAIA///8//z//P/8//z//f/+////AAACAAIAAgACAAQABAAEAAQAAgACAAIAAgAFAAgA
CwAOABAAEAAQABAAEQASABMAFAAWABYAFgAWABgAGAAYABgAFgAWABYAFgAVABQAEwAS
AA8ADgANAAwACgAIAAYABAACAAAA/v/8//n/+P/3//b/9v/2//b/9v/0//T/9P/0//X/
9v/3//j/9//2//X/9P/x//D/7//u/+7/7v/u/+7/8v/y//r/AAAIAAwAEgAYABgAGAAe
ACoAOABKAFgAXABYAFQAQgAmABIADAAAAPz//v/4//T/+v8EAAoADAAUABoAGAAQAA4A
DAAEAP7/9v/2//b/9v/2//j/+v/8//7/9//w/+n/4v/o/+z/8P/0//f/+P/5//r/+v/6
//r/+v/5//j/9//2//H/7v/r/+j/6//s/+3/7v/y//T/9v/4//b/9v/2//b/9//4//n/
+v/4//b/9P/y//D/8P/w//D/7v/u/+7/7v/y//T/9v/4//j/+P/4//j/9v/0//L/8P/t
/+r/5//k/+f/6v/t//D/9f/4//v//v8AAAAAAAAAAPv/+P/1//L/9v/4//r//P///wIA
BQAIAAoACgAKAAoACwAMAA0ADgAMAAoACAAGAAoADAAOABAAEgAUABYAGAAWABYAFgAW
ABkAHAAfACIAHAAWABAACgAQABYAHAAiABsAFgARAAwADQAOAA8AEAASABIAEgASAA8A
DAAJAAYABAAEAAQABAAHAAgACQAKAAgACAAIAAgABQACAP///P8AAAIABAAGAAkACgAL
AAwACwAKAAkACAAEAAIAAAD+/wMABgAJAAwACAAGAAQAAgACAAIAAgACAAQABgAIAAoA
CAAIAAgACAAGAAYABgAGAAUABAADAAIABgAIAAoADAAHAAQAAQD+/wMABgAJAAwACgAK
AAoACgAJAAgABwAGAAMAAgABAAAAAgAEAAYACAAKAAoACgAKAAcABAABAP7/AwAGAAkA
DAAKAAoACgAKAAcABgAFAAQABgAIAAoADAAOAA4ADgAOAAkABgADAAAAAgAEAAYACAAK
AAwADgAQAAsACAAFAAIABwAKAA0AEAANAAoABwAEAAgACgAMAA4ADAAMAAwADAAJAAYA
AwAAAAQACAAMABAADgAMAAoACAAKAAoACgAKAAoACgAKAAoABwAGAAUABAAIAAoADAAO
AAsACAAFAAIABgAKAA4AEgARABAADwAOAAsACgAJAAgACQAKAAsADAAMAAkACQALAAwA
CgAIAAkABgAIAA4ADgAOABEAFgAXABgAHAAZABkAFwAVABQAEwAYABYAFgAWABsAHwAn
AC8AKwAqACoAKQArACoAJwAnACIAGgASAAsAEQAVABcAGQAdACEAIQAhABsAEwARABQA
DgAMAA8ADwAJAAMA+f/w//b/9//z//T/+f/+/wUAEAAPAAkABwAGAAoACgAKAAgAAgAA
AAAABAAHAAUA/f/3//T/8f/p/+n/+P8IABsAIwAiACYAMwA4ADcAOgBFAFAATAA/ADAA
HgAJAPf/6f/h/9f/z//J/87/3v/u//f/+//2//D/9/8EAAYACQARAA0AAgAAAAAAAAAA
AP7/AQABAP3/+//8//3//f/5//z//////wEAAQAAAAAA///9//3//v8AAAUAAwD/////
/f/2//X//P/9////AQD///7//v/+//3//f///wMAAQACAAMAAwAAAAAAAQABAP//AAAD
AAAA/v///wEAAgD///////////7/AQD+//z//f/9//j/+f/+/wEA///9////AwAHAAoA
BgAGAAcABwAEAAIAAwADAAMABAAEAAIABAAIAA8AFwAWABIADgASABIADgAKAAkADwAQ
ABEAEQAVABgAGgAcABsAIAAjAB0AHQAhACIAIQAgAB0AHgAeABoAGAAUABEAFgAZABsA
IQAeABsAGwAbABcAEQAPAA0ABgABAAAA///9/wAAAQABAAMABQAFAAMA+f/2//P/8//3
//j/+v/+//r/+P/3//T/8P/w//H/8//+/wUA/P/y/+//7//u//D/9P/0//X/9f/y/+//
7f/s//H/8v/v/+7/9P/1//b/+P/z//X//P8DAP3/8v/t/+r/7//w//D/7v/w//T/+P/4
//j/+P/4//P/8v/w/+3/7f/w//D/7//2//X/9f/4//r/+v/1//L/8//v/+3/6f/n/+n/
6v/q/+7/+f/7//7//P/4//j/+P/2//X/9f/3//n/+P/z/+r/5f/m/+n/6//s//P/+v/9
//7/+f/v/+3/8P/x//L/8//w//H/8//3//n/+//3//L/7v/y/+//7v/v/+v/7v/y/+//
8f/1//X/8v/u//L/8//z//D/7P/p/+3/9v/4//b/7v/s/+//6P/o/+//9f/9//n/9v/1
//P/8v/y//L/7P/t/+//7v/s/+v/7v/v//H/9v/5//P/7f/q/+r/7P/s/+r/7//w//L/
8v/y//L/9f/2//f/+P/0//L/8P/u/+3/7P/r/+r/7P/u//D/8v/0//T/9P/0//P/8v/x
//D/7v/u/+7/7v/w//L/9P/2//P/8//1//P/7f/p/+j/5P/l/+r/6f/o/+//+P/9/wQA
CAAFAAUABQABAAAA//8AAPn/9v/z//X//P8FAA4AEQAQABIAEwATABIADwAPABEADwAN
AAwADQAKAAcABAADAAEA/f/5//X/6P/h/9//1P/d/+n/8v/7/////f/8/wEA/v/2//P/
8P/u/+7/8v/w/+n/6P/o/+z/7f/u/+3/6v/q/+r/7v/z/+//5//h/97/3f/Z/9X/1P/c
/+X/9f8OACYAMwAuACkAMAA1ADIAOAA5ACgACgD5//P/5f/T/83/zf/N/8z/0P/U/93/
4//q//T/9f/w//D/9f/1//P/8v/t/+z/6//q/+P/4//g/9n/4f/o/+//9f/z//j//f//
//r/9f/v/+r/5v/j/+L/4v/s//X/9//3//X/8f/o/+X/7P/v//P/9//2//T/8//y/+z/
6f/o/+n/7P/w//T/9//1//T/9P/z//P/9v/7//r/9P/z//P/8v/y//P/9P/1//H/8//v
/+z/8P/x/+3/7//1//n/+P/3//f/9//3//b/9v/2//f/9//3//j//P////7//v/9//r/
/P/+/wMACQAKAAYAAgAGAA0ADgAPABMAEgAQAA4ACwAPABAAEAAQABMAHAAjACEAHgAh
ACEAHwAhAB8AIQAiACEAIAAdABsAFwAVABIAEwAUABUAGQAdABoAFQAUABMADgAJAAgA
BwAFAAYABQADAAYABwAGAAMA/v/+//7/AQD+//z/+//8//v/+v/6//j/7//s/+r/6f/5
/wUAAQD8//7//////wIAAgAAAP///f/9//v/+v/6//v/+v/1//L/7//p/+P/3v/i/+n/
9f8BAAMA/v///wIAAgACAAEA/v/6//z//v/8//v//P/9//n/+P/2//P/8//0//T/8//6
//r/+f/7//z//v/5//b/9//w/+3/6P/l/+P/5P/k/+j/+P///wcACgAHAAgACQAIAAIA
AQACAAMABQABAPn/9f/y/+//6//m/+b/6v/q/+j/8P/v//b/AgABAAAA///6//n/+///
/wEAAwABAP7//P8AAPv/+P/3//f//P8CAAEA/f/9//n/8v/y//j/+//9//z/+P/1//n/
/P/8//j/7v/x//f/8//2//j/+f/8//P/9v/3//f/+P/3//b/7//v//P/9P/0//X/9f/1
//b/+v/2/+v/4P/Y/+L/7P/0//r/+//8//r/+v/6//r//P/8//z//P/7//r/+f/4//b/
9v/2//b/8P/s/+j/5P/d/9j/0//O/97/7v/+/w4ACgAGAAIA/v/7//r/+f/4//j/+P/4
//j/9v/2//b/9v/3//j/+f/6//r/+v/6//r//P/8//z//P/9//7///8AAAEAAgADAAQA
AQD+//v/+P8AAAYADAASABQAFgAYABoAFgASAA4ACgAHAAQAAQD+//z//P/8//z/9//0
//H/7v/r/+r/6f/o/+v/7v/x//T/7//s/+n/5v/q/+z/7v/w/+z/6P/k/+D/4v/k/+b/
6P/q/+z/7v/w/+z/7v/y/+7/8v8AAAgACAAMAA4ADgAUABoAJgA6AEgATABKAEQAOAAk
ABYACgD4/+z/5v/g/+D/4v/o//L/9v/y//j/DgAYAA4A/v/+/wAA9P/q/+3/7v/v//D/
8P/w//D/8P/s/+j/5P/g/+b/6v/u//L/7v/s/+r/6P/p/+r/6//s/+7/7v/u/+7/6//q
/+n/6P/q/+r/6v/q/+z/7v/w//L/8P/u/+z/6v/n/+b/5f/k/+X/5v/n/+j/6v/q/+r/
6v/r/+z/7f/u/+7/7v/u/+7/8P/w//D/8P/u/+z/6v/o/+n/6v/r/+z/6//q/+n/6P/s
/+7/8P/y//P/9P/1//b/8//w/+3/6v/s/+z/7P/s//P/+P/9/wIAAAD+//z/+v/8//7/
AAACAAIAAgACAAIAAwAEAAUABgAEAAQABAAEAAIAAgACAAIACAAMABAAFAAOAAoABgAC
AP///P/5//b//v8EAAoAEAANAAoABwAEAAIAAgACAAIA/f/6//f/9P/1//b/9//4//r/
+v/6//r/+P/2//T/8v/1//b/9//4//T/8P/s/+j/7P/w//T/+P/3//b/9f/0//H/8P/v
/+7/7//w//H/8v/v/+7/7f/s/+r/6v/q/+r/7f/w//P/9v/0//T/9P/0//T/9P/0//T/
8//y//H/8P/x//L/8//0//f/+P/5//r/9v/0//L/8P/x//L/8//0//H/7v/r/+j/6//u
//H/9P/v/+z/6f/m/+r/7v/y//b/9P/0//T/9P/z//L/8f/w/+3/7P/r/+r/8P/0//j/
/P/2//L/7v/q/+7/8P/y//T/8v/w/+7/7P/u//D/8v/0/+//7P/p/+b/6v/s/+7/8P/y
//L/8v/y//D/7v/s/+r/6//s/+3/7v/s/+r/6P/m/+j/6v/s/+7/8P/w//D/8P/v/+7/
7f/s/+3/7v/v//D/7P/o/+T/4P/h/+L/4//k/+r/7v/y//b/8v/w/+7/7P/t/+7/7//w
/+7/7P/q/+j/4v/e/9r/1v/e/+T/6v/w/+7/7v/u/+7/7P/s/+z/7P/u/+7/7v/u/+n/
5P/f/9r/5P/s//T//P/+//7//v/+/wAAAgAEAAYABQAEAAMAAgAAAP7//P/6//z//v8A
AAIAAgACAAIAAgD///7//f/8//r/+P/2//T/8f/w/+//7v/m/+D/2v/U/9n/3P/f/+L/
5//q/+3/8P/s/+r/6P/m/+L/4P/e/9z/3//g/+H/4v/g/97/3P/a/9//4v/l/+j/8P/w
/+z/4v/g/+z/+v8CAAgAEAAYAB4AKAA4AEIAPgA2ACwAIAAWAA4A/v/w/+r/4P/U/+D/
9v8CAAAA/v8CAAQA/v/2//L/8v/0//D/6v/o/+j/6P/o/+b/5v/m/+b/5P/k/+T/5P/j
/+L/4f/g/+L/4v/i/+L/4P/g/+D/4P/i/+L/4v/i/+L/4v/i/+L/4//k/+X/5v/l/+T/
4//i/+P/5P/l/+b/4//i/+H/4P/j/+T/5f/m/+j/6P/o/+j/5P/i/+D/3v/h/+L/4//k
/+X/5v/n/+j/5P/i/+D/3v/h/+L/4//k/+j/6v/s/+7/7P/q/+j/5v/p/+r/6//s/+z/
7P/s/+z/7P/s/+z/7P/v//D/8f/y//T/9v/4//r//P/8//z//P/6//r/+v/6//b/9P/y
//D/9//+/wUADAAOAA4ADgAOAAsACgAJAAgABAAAAPz/+P/8//7/AAACAAMABAAFAAYA
AgAAAP7//P/4//T/8P/s//H/9P/3//r/9//0//H/7v/z//b/+f/8//n/+P/3//b/8v/w
/+7/7P/q/+j/5v/k/+f/6v/t//D/9P/2//j/+v/5//j/9//2//P/8v/x//D/7//u/+3/
7P/r/+r/6f/o/+3/8v/3//z/+f/4//f/9v/y//D/7v/s/+j/5v/k/+L/6P/s//D/9P/3
//r//f8AAP7//P/6//j/9P/w/+z/6P/q/+r/6v/q/+3/8P/z//b/+f/8////AgD8//j/
9P/w//H/8v/z//T/8P/u/+z/6v/v//L/9f/4//n/+v/7//z/+v/4//b/9P/w/+7/7P/q
/+3/8P/z//b/8//y//H/8P/1//j/+//+//v/+P/1//L/8P/w//D/8P/z//b/+f/8//f/
9P/x/+7/8P/y//T/9v/4//j/+P/4//P/8P/t/+r/7f/u/+//8P/z//T/9f/2//b/9v/2
//b/9P/0//T/9P/z//L/8f/w//H/8v/z//T/9P/0//T/9P/z//L/8f/w//L/8v/y//L/
8v/y//L/8v/w//D/8P/w/+7/7v/u/+7/7//z//n/+//2//P/8//w//D/9v/2//b/+/8A
AAEABAAGAAEA///9/wAAAgAEAAgAAQD+//v//f8BAAcADQANAA0ADgAOAA0ADgANAA8A
EwAUABMAEwAVABAACwAGAAMAAgD9//j/8//y//f/AQACAPr/+f/1//H/8v/v/+3/8f/0
//D/8f/y//D/8P/0//L/7f/s/+z/8P/w//D/7v/q/+n/6v/v//X/8//t/+n/6P/v/+//
7f/w//b/9//5/wAADAAPAAYACwAgADUAQABAADMAIAAKAPv/8f/f/8//z//T/8v/wP/E
/9L/5f/x//T/+v8DAAIA/P/5//n/9//u/+j/6P/o/+j/6//x//T/8//x//L/8//z//D/
9P/4//n/9v/1//P/8v/v/+v/6f/o//D/+f/7//v/+P/z/+n/5f/u//H/9f/5//f/9v/2
//b/8//x//H/8//x//L/8//z/+//7P/q/+f/7f/0//3/AAD7//v//P/8//n/9//1//P/
9f/5//f/9v/0//H/6f/n//P/+//+/wEA/P/5//b/8v/z//T/9v/3//v//v8EAAkABgAE
AAEA/P/8//7/AwAJAA4ADgAOABYAFQAQAAsACQAQABIAFAAVABYAFgAVABQAFAAcACIA
HwAcAB8AHwAdABwAGQAaABoAIAAkACYAKQAjAB0AFgATABYAGQAfACUAHwAZABcAFQAR
AA0ADQANAAsADAALAAkABwAFAAEA+//5//r/+////////v/+/wAAAQAAAAAA/v/7//r/
+v/7/wEABQD5/+z/7f/v//D/9P/6//z///8BAAMAAQAAAAAAAgACAP7//P/8//n/9v/0
//H/8//6/wEA///4//f/+P/4//j/9//0//T/+P/8//z//P/8//z/9//2//b/9f/3//X/
9P/y//j/9v/z//P/8v/7//v//f8DAP///f/5//f/+f/8//7/BAAGAAMAAQD6//b/+P/6
//r/+f/5//v//f8CAAEA/P/7//z///8BAAIA/v/+//r/9P/w/+X/4v/k//P//v8JABAA
CAADAAAA+////////v/+//n/7//n/+H/5P/u//n//f///wMAAwAAAPz/AAABAAEA///8
//r///8CAAAA+v/u/+r/7f/m/+b/7v/1//7/+//9//3//P/8//7/AAD8/////P/4//P/
7//x//H/8v/2//v/9//z//L/9P/4//r/+v/7//r/9f/y/+//7P/y//b/+v/+//z/+v/4
//b/+P/4//j/+P/4//j/+P/4//n/+v/7//z/+f/4//f/9v/1//T/8//y//X/+P/7//7/
+f/5//v/+f/y/+3/6//m/+//+v///wQABQAIAAcACAAKAAUAAwABAAIABAAGAAoABwAG
AAUACQAKAA8AFAATABQAFgAXABcAFQARABAAEQAOAAsACQAJAAwACwAKAAsACQADAP3/
9//1//f//v/8//f/+f/4//f/+v/3//X/+f/0/+z/6f/m/+f/6v/x//L/8v/0//f//v/8
//r/9v/w/+r/6P/q/+3/8//z//X/+v/x//H/8f/u//L/AQAPABQAEgAXABoAEwAeADcA
RABEAD0ALAASAPv/6//b/8n/vf+x/7H/zv/o/+r/7f/5//j/8v/7/wgABgADAAUAAwD8
//j/+P/4//j/8//1//T/7//q/+j/5v/j/+T/7P/0//n//f///wAAAgAAAP3//P/8//7/
AwABAP3//v/7//P/8f/y//H/8f/x//H/8P/w//D/7f/r/+v/7f/s/+z/7P/r/+3/8P/0
//f/+f/+/wUABgD8//n/9//0//f/+f/7//3/+v/9//r/+P/6//n/8//z//z/AQABAAEA
AQABAAEAAAD7//r/+v/5//j/+P/7//3/AAAEAAcACAAGAAYACQANABEADgALABAAEAAM
AAgABwAPABIAFQAXABcAGAAYABgAGgAiACgAJQAkACcAJwAlACMAHwAfAB4AHgAeABwA
GwAdAB8AIAAlACIAIQAjACUAHwAZABcAFQANAAcABQADAAEABAAFAAUACgANAA4ADQAG
AAYABgAJAAkACAAIAAoABAAAAP3/+P/w/+7/7f/t////CwAHAAIAAAABAAEABAAFAAQA
BAADAAEA///+//7////+//n/9v/z/+//6//o//D/+/8LABsAFQAKAAUAAgADAAIAAAD8
//r//v8CAAIAAAAAAAAA+//2//L/7f/r/+n/5v/i/+b/8//9/woAFgAWABEADgAPAAoA
BwACAP////8AAAAABAAIAAcABwACAPz//P/8//r/9//3//n/+//4//H/5v/f/+v/9f/+
/wYACgAQABIAEgAOAAMAAAACAAMABAAFAAIA+//5//n/9/8BAAMABAAGAAkAAwD///3/
+P/6//3/+f/3//v/+//4//b/+v/7//v/9v/y/+//8//9/wAA///4//n//f/3//j/+//9
/wEA+f/3//f/9v/2//v//v/7/////f/8//r/+f/7//v//P8AAP7/9//w/+z/7f/w//H/
8P/p/+r/8v/4//7/BAACAAIAAgACAP///v/9//z/+v/6//r/+v/3//b/9f/0//T/9P/0
//T/9//4//n/+v/6//r/+v/6/wAABAAIAAwACQAGAAMAAAD+//z/+v/4/wAACAAQABgA
FQAUABMAEgAWABgAGgAcABoAGAAWABQAEgAQAA4ADAALAAoACQAIAAQAAgAAAP7//f/8
//v/+v/2//T/8v/w//H/8v/z//T/8//y//H/8P/t/+z/6//q/+//8v/1//j/9//2//X/
9P/z//L/8f/w//L/9P/y//T/9P/s/+7//P8EAAoAGAAgABwAHgAsAD4ATABYAGAAVAA+
ACgAGAAGAPr/9P/u/+T/4v/u/wAAEAAUABAAEAASABAABAACAAgA/v/y//P/9P/1//b/
9P/y//D/7v/s/+z/7P/s/+3/7v/v//D/8//2//n//P/4//T/8P/s/+//8P/x//L/7//u
/+3/7P/q/+r/6v/q/+3/8P/z//b/8v/w/+7/7P/w//L/9P/2//P/8v/x//D/7f/s/+v/
6v/u//D/8v/0//b/9v/2//b/8v/w/+7/7P/q/+j/5v/k/+r/8P/2//z/+v/6//r/+v/4
//b/9P/y//P/9P/1//b/9v/2//b/9v/2//b/9v/2//n//P///wIAAAAAAAAAAAAFAAgA
CwAOAAsACAAFAAIABgAIAAoADAAPABAAEQASABMAFAAVABYAGAAYABgAGAAVABQAEwAS
AA8ADAAJAAYACwAQABUAGgAWABIADgAKAAoACgAKAAoABwAGAAUABAAAAP7//P/6//z/
/v8AAAIABAAEAAQABAACAAAA/v/8//z//P/8//z//v/+//7//v8AAAAAAAAAAPz/+v/4
//b//P8AAAQACAAGAAQAAgAAAPz/+P/0//D/9v/6//7/AgD///7//f/8//3//v///wAA
AAAAAAAAAAD///7//f/8////AAABAAIAAAD+//z/+v/+/wAAAgAEAAAA/P/4//T/9v/2
//b/9v/8/wIACAAOAAsACAAFAAIAAQAAAP///v/8//r/+P/2//f/+P/5//r//f8AAAMA
BgADAAIAAQAAAAIAAgACAAIAAAAAAAAAAAD9//z/+//6//3//v///wAAAgACAAIAAgAC
AAIAAgACAAAAAAAAAAAA/v/+//7//v///wAAAQACAP3/+v/3//T/+v/+/wIABgAEAAIA
AAD+/wAAAAAAAAAAAQACAAMABAACAAAA/v/8////AAABAAIABAAEAAQABAABAAAA///+
//7//v/+//7/AAACAAQABgAEAAQABAAEAAYABgAGAAYABAAEAAQABAADAAIAAQAAAAMA
BAAFAAYACAAKAAwADgANAAwACwAKAAoACgAKAAoADQAQABMAFgAZABwAHwAiACMAJAAl
ACYAIgAgAB4AHAAaABoAGgAaABoAGgAaABoAFgAUABIAEAAPAA4ADQAMAAcABAABAP7/
/f/8//v/+v/9/wAAAwAGAAQAAgAAAP7/+//4//X/8v/5//7/AwAIAAUABAADAAIAAAAA
AAAAAAAGAAYABgAIAAwAEgAcACYALgAsACoAPABaAGgAagBmAFoAPAAkABoAFgAQAAoA
AgD8//7/AgAKABIAGAAWABQAFgASAAgACgAQAAwABAAAAAIABAAGAAgABQAEAAMAAgAA
AAAAAAAAAAAAAAAAAAAAAgAEAAYACAAEAAAA/P/4//3/AAADAAYAAwACAAEAAAADAAQA
BQAGAAMAAgABAAAA+//4//X/8v/6/wAABgAMAAoACgAKAAoACAAGAAQAAgD///7//f/8
/wEABAAHAAoACAAGAAQAAgAEAAYACAAKAAcABgAFAAQABgAGAAYABgACAAAA/v/8/wEA
BgALABAADgAOAA4ADgAOAA4ADgAOAA8AEAARABIAFAAUABQAFAAVABYAFwAYABwAHgAg
ACIAIQAgAB8AHgAhACIAIwAkACIAIgAiACIAIwAkACUAJgAoACgAKAAoACcAJgAlACQA
JAAkACQAJAAhAB4AGwAYABgAGAAYABgAFgAWABYAFgAWABYAFgAWABQAEgAQAA4ADQAM
AAsACgALAAwADQAOAA4ADgAOAA4AEQAUABcAGgAXABYAFQAUABEADgALAAgACwAMAA0A
DgARABIAEwAUABMAEgARABAAEwAWABkAHAAZABYAEwAQAA4ADgAOAA4ADgAOAA4ADgAR
ABIAEwAUABYAFgAWABYAFAASABAADgARABQAFwAaABcAFgAVABQAFQAWABcAGAAXABYA
FQAUABYAFgAWABYAFQAUABMAEgASABIAEgASABQAFAAUABQAFwAYABkAGgAYABgAGAAY
ABcAFgAVABQAFAAUABQAFAASABAADgAMABQAGgAgACYAIQAeABsAGAAYABgAGAAYABYA
FAASABAADgAMAAoACAAQABYAHAAiACEAIAAfAB4AHAAcABwAHAAbABoAGQAYABAACgAE
AP7/CQASABsAJAAjACIAIQAgAB4AHgAeAB4AHAAaABgAFgAUABIAEAAOABQAGAAcACAA
HAAaABgAFgAaABwAHgAgABwAGgAYABYAFgAWABYAFgAaABwAHgAgAB0AHAAbABoAHAAZ
ABkAGwAbABoAGQAbABcAGAAdABwAGAAXABgAFQAeACYAJwArAC4ALwAxADMANgAyADAA
LgAtACsALQAvADMAOAA+AEMAQAA+ADoAOQA+ADwAOgA5ADYANQAyAC8AMQAxAC0AKQAn
ACEAIQAmACAAHAAdABsAHAAdABoAGAAdAB0AGAAYABgAGAAaACAAHgAZABgAGAAcABwA
HAAaABgAGAAaACAAIwAhABkAEwAYABkAFwAfACoAMAA1ADUAOAA0ADMAQgBXAF4AXwBg
AGIAWwBKADAAHwAVAA0ACQALAAcAAwAEAAYACgANABEAHAAiAB0AJgA2ADEAJQAlACgA
JwAoACkAKgArAC8AMAAtACkAKAAnACUAHgAgACIAIQAkACUAJQAmACUAIwAjACQAKAAv
AC8ALQAuACsAIwAhACYAJwApACsALgAuAC8AMAAsACkAKAApACkAKgArACsAKwAsAC4A
LwAvADIANwA2AC4ALQAtACwAKQAnACUAIwApADMANwA8ADgANQAtACsANQA7ADwAPQA4
ADcANgA0ADIAMgAzADMANgA4AD0AQQBBAEIAQgBAAEAAQgBHAE0ATgBKAEYASgBQAE4A
TABNAE8AUABRAFEAUgBSAFEAUABVAF4AZQBjAF8AYQBgAF0AYQBhAGUAaABmAGYAZABj
AGEAXwBcAF0AXQBdAGAAYwBhAFsAWQBXAE8ASQBHAEUATABUAFoAXwBZAFMASwBBAD8A
QgBFAEsARwBEAEIAQgBBAEAAQAA+ADwAPgBBAEUATwBVAEsAQABCAEMAQwBGAEcARgBG
AEUASABHAEcASABMAEwASABGAEgARQBCAEAAPgBBAEkAUQBOAEYARABEAEkASgBKAEgA
UgBYAA==
         </WaveFormData>
      </LeadData>
      <LeadData>
         <LeadByteCountTotal>10000</LeadByteCountTotal>
         <LeadTimeOffset>0</LeadTimeOffset>
         <LeadSampleCountTotal>5000</LeadSampleCountTotal>
         <LeadAmplitudeUnitsPerBit>4.88</LeadAmplitudeUnitsPerBit>
         <LeadAmplitudeUnits>��V</LeadAmplitudeUnits>
         <LeadHighLimit>2147483647</LeadHighLimit>
         <LeadLowLimit>268435456</LeadLowLimit>
         <LeadID>V1</LeadID>
         <LeadOffsetFirstSample>0</LeadOffsetFirstSample>
         <FirstSampleBaseline>0</FirstSampleBaseline>
         <LeadSampleSize>2</LeadSampleSize>
         <LeadOff>FALSE</LeadOff>
         <BaselineSway>FALSE</BaselineSway>
         <ExcessiveACNoise>FALSE</ExcessiveACNoise>
         <MuscleNoise>TRUE</MuscleNoise>
         <LeadDataCRC32>2674217637</LeadDataCRC32>
         <WaveFormData>
FgAWABYAFgAXABgAGQAaABoAGgAaABoAGAAYABgAGAAVABQAEwASABQAFAAUABQAEwAS
ABEAEAATABQAFQAWABgAGAAYABgAFgAWABYAFgATABIAEQAQABIAEgASABIAEgASABIA
EgASABIAEgASABAADgAMAAoADQAOAA8AEAANAAwACwAKAAgABgAEAAIABAAGAAgACgAI
AAgACAAIAAkACgALAAwADAAMAAwADAAOAA4ADgAOAA8AEAARABIAEAAOAAwACgAMAA4A
EAASABEAEAAPAA4ADgAOAA4ADgALAAoACQAIAAkACgALAAwADgAOAA4ADgANAAwACwAK
AAwADgAQABIAEQAQAA8ADgAMAAwADAAMAA0ADgAPABAADwAOAA0ADAANAA4ADwAQABAA
EAAQABAADQAMAAsACgALAAwADQAOABAAEAAQABAAEgASABIAEgAPAA4ADQAMAA4ADgAO
AA4ADgAOAA4ADgAOAA4ADgAOABAAEAAQABAADgAOAA4ADgALAAoACQAIAAoADAAOABAA
EAAQABAAEAANAAwACwAKAAsADAANAA4ADQAMAAsACgAMAA4AEAASABEAEAAPAA4ADQAM
AAsACgAKAAoACgAKAAsADAANAA4AEAAQABAAEAAOAA4ADgAOAAwACgAIAAYACQAMAA8A
EgAPAA4ADQAMAA4AEAASABQAEAAOAAwACgAKAAoACgAKAAsADAANAA4AEAAQABAAEAAQ
ABAAEAAQAA8ADgANAAwADwAQABEAEgAQABAAEAAQAA4ADgAOAA4AEgAUABYAGAAbABwA
HQAeAB0AHAAbABoAGAAWABQAEgAPAAwACQAGAAgACAAIAAgABgAEAAIAAAD+//7//v/+
/wEAAgADAAQABwAIAAkACgAMAA4AEAASAA8ADgANAAwADgAOAA4ADgAQABAAEAAQABEA
EgATABQAEgASABIAEgARABAADwAOAAwADAAMAAwAEAAQAAwADAAMAA4ADgAMAAIA+v/y
/+j/3v/Y/87/wv++/8j/2P/g/+j/8P/6//7/9v/g/8j/wv/Q/+D/5P/m/+j/7P/y//j/
/v8CAAYACAAJAAoACwAMAA8AEAARABIAEAAQABAAEAANAAwACwAKAA4AEgAWABoAGgAa
ABoAGgAYABgAGAAYABcAFgAVABQAEwASABEAEAATABQAFQAWABcAGAAZABoAGgAaABoA
GgAaABoAGgAaABYAFAASABAAEAAQABAAEAAUABYAGAAaABkAGAAXABYAFgAWABYAFgAS
AA4ACgAGAAkADAAPABIAFQAWABcAGAAWABYAFgAWABUAFAATABIAEAAQABAAEAASABIA
EgASABMAFAAVABYAFQAUABMAEgARABAADwAOAAsACgAJAAgACQAKAAsADAAOAA4ADgAO
AA0ADAALAAoABwAGAAUABAAFAAYABwAIAAgACAAIAAgACQAKAAsADAAOAA4ADgAOAA8A
EAARABIAEAAQABAAEAASABIAEgASABAAEAAQABAADgAMAAoACAALAA4AEQAUABMAEgAR
ABAADgAOAA4ADgAQABAAEAAQABAAEAAQABAAEAAQABAAEAANAAwACwAKAA4AEAASABQA
FAAUABQAFAARABAADwAOABAAEAAQABAAEgASABIAEgARABAADwAOAA8AEAARABIAEQAQ
AA8ADgAQABAAEAAQAA8ADgANAAwADgAOAA4ADgARABIAEwAUABIAEAAOAAwADwAQABEA
EgAQABAAEAAQAA4ADgAOAA4AEAAQABAAEAAOAA4ADgAOAAwADAAMAAwADAAMAAwADAAP
ABAAEQASAA8ADgANAAwADgAOAA4ADgAQABAAEAAQAA4ADgAOAA4ADgAOAA4ADgAMAAwA
DAAMAAwADAAMAAwADQAOAA8AEAAPAA4ADQAMAA4ADgAOAA4ADAAMAAwADAAOAA4ADgAO
AAwADAAMAAwADQAOAA8AEAAOAA4ADgAOAAwADAAMAAwACgAKAAoACgANAA0ADgAQABIA
EAAPAA4ADgAPABAAEQATABYAGAAZABoAGQAXABUAGQAaABsAHQAdABsAFgAVABUAEgAO
AA0ACwALAAoACQAGAAUAAwACAP7//P/6//f/+P/3//f/9v/9/wEABQAKAAoACwAMAA8A
DgAOAA8AEAAOAA0ACgAIAAQAAQD+//3/BQAIAAwAEAARABAAEAARAA8AEAAQABAAEAAP
AA8ADwAOAA0ACwAIAAYABgAGAAgACQAHAAYABgAGAAYACQALAA0AFQAeACEAIwAoADMA
PwBGAEcATgBRADsADQDi/83/1P/e/9z/1f/Q/87/0f/Z/+L/7//+/wYACQAJAAsACwAK
AAoACgAJAAkABwAHAAcABQAGAAcACQAKAAkACQAJAAkACgALAAwADQAMAAwADAAMAAoA
CQAGAAUABwAIAAgACQAGAAYABwAIAAkACgAMAA0ACwAMAAwADAAKAAoACgAJAAkACgAM
AAwACgAJAAkACQALAAsACgAJAAcACAAIAAcACAAIAAgACAAFAAQABAADAAIAAwADAAMA
AwAEAAYACAAFAAQAAwABAAAA///+//z//f///wIABQACAP3//P/8//r/+v/5//b/9P/0
//P/8//0//X/9P/1//X/9P/2//L/8//y//L/8f/w//D/8P/x/+7/7v/t/+z/8P/x//H/
8f/2//f/+v/+/wAAAAAAAP////////////8CAAQAAQADAAQABAAHAAcABQACAAIAAgAA
AAEAAwADAAYABgAEAAMAAQAAAAAAAQAFAAUABQADAAEAAAAAAAAAAQABAAIAAwAEAAMA
AgD//wEAAwAEAAMABAACAAMABAAFAAgACgANAAsABgAEAAIABgAGAAUABAAEAAQABAAE
AAUABwAHAAcACAAIAAQABAAGAAUABQAGAAcACAAIAAcABgAEAAMAAgACAAIAAwACAAIA
AgADAAQAAgACAAUABwAGAAcACgAIAAQAAQAEAAcABgAFAAMAAgAEAAUABQADAAUABQAF
AAUAAwAAAAAAAgABAAAABAADAAQABAAEAAcABwAEAAMAAgADAAMAAgABAAEAAQADAAMA
BAADAAMABAAEAAUABAADAAUABAABAAEAAAADAP////8DAAMAAgACAAIAAwAEAAUAAwAE
AAQAAwADAAQABQAGAAIAAQABAAQABgAGAAUABQAHAAYAAQD+//z///8BAAEABwAIAAYA
BAACAAAAAQACAAMABAAEAAQABAAEAAEAAAD///7/AQACAAMABAAGAAYABgAGAAUABAAD
AAIABAAEAAQABAAEAAQABAAEAAUABQAGAAYAAQD///3//P/7//z//f/9/wQACAALABAA
DwAPAA8AEgAQABAAEQARAA8ACgAJAAkABAAAAP////8AAAAAAAAAAP3/+//6//j/9//2
//T/9//1//b/9v/5//b/9f/1//b/8//y//P/8f/2//z/AgAHAAkACQAKAAsACAAFAAQA
BwAFAAYABwAGAAYABQAFAAUABAAEAAQABAAEAAUABgAJAAcABAAAAPz/9P/y//T/9//9
/wAACAAQABQAEQALAAcADQAUABkAHQAiACkAMwA8AD8AQABHAEMAJQD4/9X/0P/Y/9r/
1f/Q/9L/2f/j/+z/8f/2//r/+//8//3//P/6//j/+P/3//f//P8BAAYACQAJAAkACgAK
AAcABwAHAAcABQAFAAUABQAGAAgACgAMAAsACQAFAAMABwAIAAgACQAKAAoACwAMAAkA
BgAEAAEABAAIAAsADgALAAoACQAHAAgACgANAA4ADAALAAsACwAJAAkACAAHAAkACgAK
AAkABgAGAAYABgAEAAQABQAFAAUABQAEAAMAAQAAAAAAAAACAAQABgAHAAUAAwABAP7/
/f/9//7///////v/+//8//7//v/9//r/+v/6//n/+f/3//X/8f/v//H/8v/2//T/9f/0
//T/8//0//T/9P/1//f/+P/4//j/9v/1//P/8f/1//X/9//6//7/AAACAAMAAQABAAEA
AQACAAQAAQADAAYABgAJAAkACQAGAAYABgAGAAcACQAJAAcABgADAAEAAAAAAAEAAwAH
AAcABwAFAAYABgAHAAgACQAJAAoACwALAAkABwADAAQABQAFAAMA///6//j/9v/7//7/
AAADAAgACAALAA4ADgAMAAkABgAFAAYABwAIAAcABwAFAAMABgAGAAIAAgAEAAMAAwAE
AAMABAAEAAMAAwACAAIAAgD9//r/+P/0//f/+P/6//z/AAAEAAsAEQAMAAsADAAIAAUA
AwAHAAsACQAHAAQAAgACAAEA///7//v/+//7//v//f/8//7/AgAGAAYACwALAAkACAAH
AAkACQAGAAUABAAEAAUABQAFAAQAAwAEAAMAAwADAAQABgAFAAUAAwABAAQABAACAAMA
AQADAP7//f8AAAEAAQACAAQABQAGAAcABgAGAAUAAwACAAIAAgACAAEAAQACAAYABAAE
AAMAAwAFAAQA///8//v//f/+//3//f8EAAcACAAJAAoACQAIAAcABgAGAAYABgAGAAYA
BgAGAAYAAwAAAP3/+v/3//b/9f/0//v/AAAFAAoACgAKAAoACgAIAAgACAAIAAYABgAG
AAYABgAGAAYABgAGAAYABgAGAAoADAAOABAADwAOAA0ADAALAAoACQAIAAUABAADAAIA
AQAAAP///v/+//7//v/+//z//P/8//z/+f/4//f/9v/5//r/+//8//z//P/8//z//f/+
////AAD9//z/+//6//z//v8AAAIAAgACAAIAAgADAAQABQAGAAUABAADAAIABAAEAAQA
BAACAAIAAgACAAIACAAMAAgABgAEAP7//P/+//j/7v/o/+L/2v/W/8z/vP+y/7r/yv/W
/+D/5P/o/+z/5P/K/7L/sP/C/87/0v/O/9L/3v/o/+z/8v/6//7/AAACAAQABAAEAAQA
BgAGAAYABgAFAAQAAwACAAQABAAEAAQABQAGAAcACAAIAAgACAAIAAkACgALAAwADAAM
AAwADAAKAAoACgAKAA0ADgAPABAADgAOAA4ADgANAAwACwAKAAoACgAKAAoADAAMAAwA
DAAOAA4ADgAOABAAEAAQABAADwAOAA0ADAAOAA4ADgAOAAsACgAJAAgACAAIAAgACAAJ
AAoACwAMAAwADAAMAAwADAAMAAwADAAKAAoACgAKAA0ADgAPABAADgAOAA4ADgANAAwA
CwAKAAoACgAKAAoACAAIAAgACAAFAAQAAwACAAEAAAD///7///8AAAEAAgACAAIAAgAC
AAAA/v/8//r///8CAAUACAAIAAgACAAIAAgACAAIAAgACAAIAAgACAAGAAYABgAGAAcA
CAAJAAoACQAIAAcABgAGAAYABgAGAAMAAgABAAAABAAGAAgACgAMAAwADAAMAAoACAAG
AAQABgAGAAYABgAHAAgACQAKAAgABgAEAAIABQAGAAcACAAKAAoACgAKAAcABgAFAAQA
BgAIAAoADAAJAAgABwAGAAkACgALAAwACgAKAAoACgAKAAoACgAKAAgACAAIAAgACgAK
AAoACgAJAAgABwAGAAcACAAJAAoACQAIAAcABgAHAAgACQAKAAcABgAFAAQABgAIAAoA
DAALAAoACQAIAAgACAAIAAgACAAIAAgACAAKAAoACgAKAAgACAAIAAgACAAIAAgACAAI
AAgACAAIAAgACAAIAAgABgAGAAYABgAIAAgACAAIAAYABgAGAAYABAAEAAQABAAIAAoA
DAAOAAwACgAIAAYABAAEAAQABAAEAAQABAAEAAUABgAHAAgACwAMAA0ADgANAAwACwAK
AAgACAAIAAgABQACAP///P///wIABQAIAAsADAANAA4ACwAKAAkACAAJAAoACwAMAAsA
CgAJAAgADAAOABAAEgAUABYAGAAaABkAGAAXABYAEgAQAA4ADAAJAAYAAwAAAPz/+v/4
//b/+f/6//v//P/+//7//v/+/wAAAAAAAAAAAwAEAAUABgADAAIAAQAAAAMABAAFAAYA
BwAIAAkACgAKAAoACgAKAAgACAAIAAgABwAGAAUABAAHAAgACQAKAAcABgAFAAQADgAQ
AA4ACgAEAAIAAAD6//D/6P/g/9b/0P/M/8T/vP+8/8b/1P/e/+j/7v/0//b/6P/M/7z/
xP/S/9b/1P/Y/97/5v/q//D/9P/8/wAAAAABAAIAAwAEAAUABgAHAAgABgAGAAYABgAJ
AAoACwAMAAoACgAKAAoADAAMAAwADAAMAAwADAAMAAoACgAKAAoADQAOAA8AEAANAAwA
CwAKAAwADAAMAAwACgAKAAoACgAMAAwADAAMAA8AEAARABIAEAAOAAwACgAMAAwADAAM
AA4ADgAOAA4ACwAKAAkACAAIAAgACAAIAAkACgALAAwADAAMAAwADAAKAAoACgAKAAgA
CAAIAAgACgAKAAoACgAJAAgABwAGAAcACAAJAAoACAAIAAgACAAFAAQAAwACAAEAAAD/
//7///8AAAEAAgAEAAQABAAEAAEAAAD///7//P/6//j/9v/5//r/+//8//3//v///wAA
AQACAAMABAADAAIAAQAAAAAAAAAAAAAAAgACAAIAAgADAAQABQAGAAgACAAIAAgABwAG
AAUABAABAP7/+//4//3/AAADAAYACAAIAAgACAAGAAYABgAGAAQABAAEAAQAAQAAAP//
/v8AAAAAAAAAAAEAAgADAAQABQAGAAcACAAHAAYABQAEAAAA/v/8//r//f8AAAMABgAI
AAgACAAIAAYABgAGAAYABQAEAAMAAgABAAAA///+/wEAAgADAAQABQAGAAcACAAFAAQA
AwACAAMABAAFAAYAAgAAAP7//P///wIABQAIAAYABgAGAAYABQAEAAMAAgABAAAA///+
/wAAAAAAAAAAAwAEAAUABgAGAAYABgAGAAUABAADAAIAAgACAAIAAgACAAIAAgACAAAA
AAAAAAAAAQACAAMABAAGAAYABgAGAAQAAgAAAP7//P/8//z//P/+/wAAAgAEAAQABAAE
AAQAAgACAAIAAgAAAAAAAAAAAAAAAAAAAAAAAQACAAMABAADAAIAAQAAAAIAAgACAAIA
AAAAAAAAAAACAAIAAgACAAAAAAAAAAAAAQABAAIAAgABAAEAAQACAAEAAgADAAMABgAI
AAkADAANAA0ADQAQAA4ADgAPAA8ADwAKAAkACQAFAAAA/v/9//v/+v/5//j/+P/3//f/
9v/1//T/8v/1//X/9v/2//n/9//1//T/9P/3//r///8BAAAAAgAEAAUABAABAP///f/8
//v//P8BAAEAAgADAAIA///9//z/+//+/wAAAgAEAAIAAQAAAAEABAAEAAMAAgACAAAA
AAABAAMAAgACAAIAAAD///n/9f/7/wQADwAVABgAHwAtADwAQQBCAEUAPwAhAPD/zf/K
/9T/3P/b/9b/1v/Z/+H/6P/t//D/9v/5//v//f/9//z//v/+//3//f///wEAAwADAAEA
AQACAAIAAgADAAQABQADAAMAAwADAAAAAAAAAAAAAgADAAIAAwAEAAQAAwADAAIAAgAD
AAQABQAGAAgACQAGAAYABQAEAAQABAAEAAMAAwAEAAYABgAHAAcACAAJAAgABwAFAAMA
AQACAAIAAQABAAIAAwAEAAMAAgACAAEA//////7//f/+//7///8AAP7//v/+//3/////
/////v/6//n/+f/5//v/+f/7//7//P/8//v/+P/0//T/8//z//X/9f/z//P/8//y//T/
8P/v/+7/7v/t/+v/6v/p/+n/7f/w//L/9P/1//X/9P/z//P/8//1//j//P/+/wAAAQD/
/////////wAAAgD//wEAAgACAAUABQADAP7//P/6//z///8DAAUABwAIAAcABwAEAAIA
AQABAAMAAwADAAEAAAD+//3//P8AAAEAAwAFAAkACQAJAAcABgAFAAMA//8CAAAAAQAC
AAMABAAEAAUAAwAAAAAAAAADAAQABAAEAAEAAAD///7/AgAFAAYABwAHAAYAAQAAAAAA
/////wAAAQACAAIAAQACAAIAAwAEAAQABAAFAAQAAgACAAMABAADAAIABAAFAAMAAwAF
AAIA/f/5//v//f8BAAMABAAGAAcABwAGAAMAAQABAAEAAQD///r/+P/4//7/AAAHAAkA
CAAIAAgACwAKAAYABAACAP/////+//3//////wEAAQACAAEAAQACAAQABwAIAAkABwAG
AAMAAwACAAUAAQABAAIAAQD///7/+//7//v/+/8AAAQABwAJAAcABgAFAAQAAAD/////
AgACAAIAAQABAAEAAAD7//j/+////wIAAwAJAAgABAACAAAA/v8AAAIABAAGAAMAAgAB
AAAA/v/+//7//v8BAAIAAwAEAAMAAgABAAAAAQACAAMABAACAAAA/v/8//7/AAACAAQA
AwADAAQABAD///3/+//6//3/AAADAAUABwAIAAgACgALAAsACwAOAA4ADgAPAA8ADAAG
AAQAAwACAAAAAQADAAMAAgABAAAA/P/5//f/9P/y//D/7f/v/+//8P/w//P/9P/1//f/
+v/5//r//f/9//3//v//////AAD////////6//f/9v/5//3/AAADAAQABAADAAMAAwAC
AAIAAgACAAAA///+////AgACAAEAAAACAAQABAABAAEAAAACAAAA+v/5//v/+f///woA
EwAVABgAIwAvADoAPQBAAEMAMwALANz/x//Q/9r/1v/R/87/0P/b/+f/7P/t//T/+v/7
////AQABAAAA/f/8//r/+f/4//n/+v/5//v//f8AAAIAAgADAAQABQAGAAcACAAJAAcA
BgAFAAQABQAFAAMAAwACAAIAAQABAP7//P/7//r//P/+/wEAAwABAAIAAgACAAMABAAF
AAUABwAIAAoACgAFAAMAAgABAAQABQAFAAUAAwAEAAQAAwABAAAA///+/wAAAgAFAAcA
BAADAAEA//8AAAAAAQACAAEAAAD///3//v///wAAAAD7//v//P/9//v/9//3//j/+P/4
//f/9P/z//T/9P/1//T/8//w/+//8//0//j/9v/z//L/8v/x/+7/7v/u/+//7v/u/+3/
7P/w//P/9f/3//n/+f/7//7////+//3/+//8//3//v////3//v/6//v///8AAAQABQAH
AAYACAAKAAgABwAHAAUABgAGAAQAAwAAAP7//f/9/wIAAwAEAAMABQAEAAQABAAFAAUA
BgAHAAcABwAHAAUABAADAAEA/f/6//b/9f/0//z/BAALABMAEQAMAAoACAAMAAwACwAK
AAcABgAFAAQABgAHAAYABQAEAAIA/P/6//j/9//3//j/AAAGAAsADwAMAAoACQAIAAkA
CAAIAAYABwAIAAoADAAIAAYABwAHAAMAAwAFAAIA+//3//n/+////////v/+/wQABwAJ
AAkACwALAAsACwALAAgACAAKAAgABgAJAAcABQAEAAMABQAIAAYABgAGAAUABQAEAAMA
BQAFAAcABwADAAEAAAAAAAEAAwADAAMAAQAAAP3//f8AAAUAAwAFAAkACQAIAAgABAAD
AAIAAQAAAAIAAwADAAMABAAFAAYABAADAAMABgAHAAgACAAJAAgABgAAAPz//P///wEA
AQD9//7/AAACAAQABgAIAAgACAAIAAgACAAIAAgABgAGAAYABgAGAAYABgAGAAMAAgAB
AAAAAQACAAMABAAHAAgACQAKAAsADAANAA4AEAAQABAAEAAPAA4ADQAMAA0ADgAPABAA
CwAIAAUAAgACAAIAAgACAP///v/9//z/+v/4//b/9P/3//j/+f/6//v//P/9//7/AQAC
AAMABAAGAAYABgAGAAYABgAGAAYABgAGAAYABgAGAAYABgAGAAYABgAGAAYACQAKAAsA
DAAKAAgABgAEAAwADgAMAAoADAAGAP7//v/+//z/+P/0/+r/4v/e/9b/yP++/77/xP/M
/9b/3v/o//b//P/y/9b/uv+0/8b/1v/a/9b/2v/i/+r/8P/4//z//v8CAAUABgAHAAgA
CAAIAAgACAAIAAgACAAIAAkACgALAAwADQAOAA8AEAAQABAAEAAQAA4ADgAOAA4AEAAQ
ABAAEAAOAA4ADgAOABEAEgATABQAEgASABIAEgAQABAAEAAQABAAEAAQABAADgAOAA4A
DgAQABAAEAAQABIAEgASABIADwAOAA0ADAAOAA4ADgAOAA8AEAARABIAEAAQABAAEAAQ
ABAAEAAQAA8ADgANAAwACgAKAAoACgANAA4ADwAQAA8ADgANAAwADgAOAA4ADgAQABAA
EAAQAA4ADAAKAAgABgAGAAYABgAIAAgACAAIAAgACAAIAAgABQAEAAMAAgAAAAAAAAAA
AP7//v/+//7/AAACAAQABgAIAAgACAAIAAgACAAIAAgACAAIAAgACAAHAAYABQAEAAYA
BgAGAAYACAAKAAwADgALAAoACQAIAAYABgAGAAYACQAKAAsADAALAAoACQAIAAYABgAG
AAYACAAIAAgACAAKAAoACgAKAAkACAAHAAYABAAEAAQABAAHAAgACQAKAAoACgAKAAoA
CAAIAAgACAAKAAoACgAKAAgACAAIAAgACQAKAAsADAAJAAgABwAGAAUABAADAAIABQAG
AAcACAAJAAoACwAMAAoACgAKAAoACQAIAAcABgAFAAQAAwACAAMABAAFAAYACAAIAAgA
CAAIAAgACAAIAAYABgAGAAYABgAGAAYABgAGAAYABgAGAAQABAAEAAQABwAIAAkACgAI
AAgACAAIAAcABgAFAAQABAAEAAQABAAFAAYABwAIAAYABgAGAAYABAAEAAQABAAGAAYA
BgAGAAYABgAGAAYABgAGAAYABgAEAAQABAAEAAYABgAGAAYACAAIAAgACAAGAAYABgAG
AAMAAgABAAAABAAGAAgACgAJAAgABwAGAAgACAAIAAgACQAKAAsADAAKAAgABgAEAAcA
CAAJAAoADQAOAA8AEAASABIAEgASABAAEAAQABAADwAOAA0ADAAKAAoACgAKAAYABAAC
AAAA///+//3//P/7//r/+f/4//r/+v/6//r/+//8//3//v///wAAAQACAAMABAAFAAYA
BgAGAAYABgAEAAQABAAEAAYABgAGAAYABQAEAAMAAgAFAAYABwAIAAkACgALAAwACwAK
AAkACAAMAAwACgAGAAAA/v/8//j/8v/o/97/3v/i/9j/yv/C/8j/0P/Y/97/6v/2//j/
7P/O/7L/sP/C/8z/zP/S/9r/5P/q/+z/8v/4//r//v8EAAgACgAMAA4ADQAMAAsACgAM
AAwADAAMAA0ADgAPABAADwAOAA0ADAAMAAwADAAMAA0ADgAPABAAEgASABIAEgATABQA
FQAWABUAFAATABIAEQAQAA8ADgAPABAAEQASABMAFAAVABYAFAAUABQAFAASABAADgAM
AA4AEAASABQAEgASABIAEgAUABQAFAAUABMAEgARABAADgAOAA4ADgAOAA4ADgAOAA8A
EAARABIAFAAUABQAFAAWABYAFgAWABUAFAATABIAFAAUABQAFAARABAADwAOABAAEAAQ
ABAAEAAQABAAEAAPAA4ADQAMAAwADAAMAAwACQAIAAcABgAGAAYABgAGAAcACAAJAAoA
DAAMAAwADAAOAA4ADgAOAAwADAAMAAwADQAOAA8AEAARABIAEwAUABIAEAAOAAwADQAO
AA8AEAAOAAwACgAIAAoADAAOABAAEwAUABUAFgATABIAEQAQABAAEAAQABAADQAMAAsA
CgANAA4ADwAQABMAFAAVABYAFAAUABQAFAASABIAEgASABAAEAAQABAADgAOAA4ADgAR
ABIAEwAUABYAFgAWABYAFgAWABYAFgAVABQAEwASABMAFAAVABYAGAAYABgAGAAWABQA
EgAQABMAFAAVABYAEwASABEAEAARABIAEwAUABQAFAAUABQAFAAUABQAFAAVABYAFwAY
ABUAFAATABIAFAAUABQAFAAUABQAFAAUABYAFgAWABYAFgAWABYAFgAVABQAEwASABIA
EgASABIAEAAQABAAEAAQABAAEAAQABMAFgAZABwAGQAYABcAFgAWABYAFgAWABMAEAAN
AAoADAAOABAAEgAWABgAGgAcABsAGgAZABgAFQAUABMAEgASABIAEgASABQAFAAUABQA
FQAWABcAGAAXABYAFQAUABQAFAAUABQAFAAUABQAFAAUABQAFAAUABYAFgAWABYAFQAT
ABIAEgAVABQAFAAUABYAFwAYABkAFwAYABgAFwAdAB8AIAAhACQAJAAkACUAJwAlACAA
HwAeABoAFQATABMAEwASABEAEQARABAAEAAMAAoACAAFAAcABwAIAAgACwALAAsADAAQ
ABEAEgAVABUAFgAYABoAGQAZABcAFgAWABUAFAAVABkAGgAcAB4AHQAaABgAFwAXABgA
GAAYABgAFwAXABcAGwAbABoAGAAeAB4AHAAeAB0AHQAgACQAHgAWABMAFwAbAB8AIgAl
ACkAMAA9AE0AVgBbAGAAYQBNACMA+v/p/+7/+P/2/+3/7P/u//H/+f8EAAUABgAQABcA
GwAdAB0AHAAdAB4AHgAfAB8AIQAjACMAIAAdABsAGAAbAB0AHwAhACMAIwAjACMAIAAg
ACAAIAAjACUAJQAnACYAJAAhAB8AIAAiACUAKAAlACQAJAAjACEAIgAiACIAJAAmACgA
KQAmACYAJwAmACQAIwAjACMAIQAhACAAHwAgACIAIwAjACIAIgAiACIAJAAkACUAJQAh
ACEAIAAfABwAHAAdAB4AIAAgACAAHwAhACEAIQAgABsAGwAcAB0AGwAXABcAGAAZABoA
GgAYABMAEgAQAA8AEgATABIAEwAUABQAFwAUABEAEAAQAA8ADwAQABEAEwATABQAFAAU
ABYAFwAXABcAFgAVABYAGAAeACAAIgAjACEAIQAhACEAJAAmACMAJQAmACYAKQApACcA
JAAkACQAJQAnACoAKwArACoAJwAlACQAJAAlACcALQAtAC0AKwAqACgAJwAmACUAJQAm
ACcAKwArACsAKQArACsAKgAnACoAKAApACoAKQAqACoAKwAsACoAKwAsAC4ALgAtACwA
KgAqAA==
         </WaveFormData>
      </LeadData>
      <LeadData>
         <LeadByteCountTotal>10000</LeadByteCountTotal>
         <LeadTimeOffset>0</LeadTimeOffset>
         <LeadSampleCountTotal>5000</LeadSampleCountTotal>
         <LeadAmplitudeUnitsPerBit>4.88</LeadAmplitudeUnitsPerBit>
         <LeadAmplitudeUnits>��V</LeadAmplitudeUnits>
         <LeadHighLimit>2147483647</LeadHighLimit>
         <LeadLowLimit>268435456</LeadLowLimit>
         <LeadID>V2</LeadID>
         <LeadOffsetFirstSample>0</LeadOffsetFirstSample>
         <FirstSampleBaseline>0</FirstSampleBaseline>
         <LeadSampleSize>2</LeadSampleSize>
         <LeadOff>FALSE</LeadOff>
         <BaselineSway>FALSE</BaselineSway>
         <ExcessiveACNoise>FALSE</ExcessiveACNoise>
         <MuscleNoise>TRUE</MuscleNoise>
         <LeadDataCRC32>4121199945</LeadDataCRC32>
         <WaveFormData>
GgAaABoAGgAbABwAHQAeACAAIAAgACAAIAAgACAAIAAeAB4AHgAeAB8AIAAhACIAIgAi
ACIAIgAmACgAKgAsAC0ALgAvADAAMgA0ADYAOAA4ADgAOAA4ADsAPAA9AD4APwBAAEEA
QgBEAEQARABEAEIAQgBCAEIAQgBCAEIAQgA+ADwAOgA4ADUAMgAvACwAKwAqACkAKAAk
ACIAIAAeABoAGAAWABQAEQAQAA8ADgAMAAwADAAMAAoACgAKAAoABwAGAAUABAAHAAgA
CQAKAAcABgAFAAQABAAEAAQABAADAAIAAQAAAAEAAgADAAQABAAEAAQABAADAAIAAQAA
AAMABAAFAAYABQAEAAMAAgACAAIAAgACAAQABAAEAAQAAgACAAIAAgADAAQABQAGAAYA
BgAGAAYABQAEAAMAAgAFAAYABwAIAAYABgAGAAYACAAIAAgACAAIAAgACAAIAAYABgAG
AAYACAAIAAgACAAGAAYABgAGAAYABgAGAAYABgAGAAYABgAFAAQAAwACAAUABgAHAAgA
BgAGAAYABgAEAAQABAAEAAQABAAEAAQAAwACAAEAAAADAAQABQAGAAUABAADAAIAAAAA
AAAAAAAAAAAAAAAAAAIAAgACAAIABAAEAAQABAADAAIAAQAAAP7//v/+//7///8AAAEA
AgAAAAAAAAAAAAEAAgADAAQAAgAAAP7//P/+//7//v/+/wAAAAAAAAAAAgACAAIAAgAC
AAIAAgACAAEAAAD///7///8AAAEAAgACAAIAAgACAAIAAgACAAIAAwAEAAUABgAGAAYA
BgAGAAcACAAJAAoACQAIAAcABgAEAAIAAAD+////AAABAAIAAAAAAAAAAAACAAIAAgAC
AAQABAAEAAQABAAEAAQABAAEAAQABAAEAAMAAgABAAAAAAAAAAAAAAAAAAAAAAAAAAAA
AAAAAAAAAgACAAIAAgABAAAA///+//7//v/+//7/AgACAAIABgAKAAoADgAOAA4AFgAg
AC4APgBMAFAAUgBcAGoAcABcAD4AGgDm/6b/bP88/xr/GP88/2b/hP+c/7L/wv/Q/97/
6P/w//b//P///wAAAQACAAQABgAIAAoACQAIAAcABgAJAAoACwAMAA0ADgAPABAAEAAQ
ABAAEAAQABAAEAAQABAAEAAQABAADgAOAA4ADgAPABAAEQASABQAFAAUABQAFAAUABQA
FAAWABYAFgAWABQAFAAUABQAFAAUABQAFAAXABgAGQAaABgAGAAYABgAGgAaABoAGgAX
ABYAFQAUABgAGgAcAB4AIQAiACMAJAAmACYAJgAmACQAJAAkACQAJgAoACoALAAwADIA
NAA2ADcAOAA5ADoAPAA8ADwAPAA+AD4APgA+AEAAQABAAEAAQQBCAEMARABBAEAAPwA+
ADwAOgA4ADYAMgAwAC4ALAApACgAJwAmACMAIAAdABoAFwAWABUAFAARABAADwAOAAwA
DAAMAAwACwAKAAkACAAKAAoACgAKAAgACAAIAAgABQAEAAMAAgADAAQABQAGAAQABAAE
AAQABgAGAAYABgAEAAQABAAEAAQABAAEAAQABAAEAAQABAACAAIAAgACAAMABAAFAAYA
CAAIAAgACAAHAAYABQAEAAUABgAHAAgABgAGAAYABgAEAAQABAAEAAcACAAJAAoACAAI
AAgACAAKAAoACgAKAAgACAAIAAgACgAKAAoACgAMAAwADAAMAAoACAAGAAQABgAIAAoA
DAALAAoACQAIAAYABgAGAAYACAAIAAgACAAGAAYABgAGAAQABAAEAAQABgAGAAYABgAI
AAgACAAIAAcABgAFAAQABAAEAAQABAAGAAYABgAGAAQABAAEAAQABAAEAAQABAAEAAQA
BAAEAAQABAAEAAQABgAGAAYABgAFAAQAAwACAAQABAAEAAQAAgACAAIAAgACAAIAAgAC
AAQABAAEAAQABAAEAAQABAAEAAQABAAEAAIAAgACAAIAAgACAAIAAgAEAAQABAAEAAQA
AgACAAIAAAACAAMABAAGAAYABwAHAAgACAAIAAcACQAKAAoACgAJAAkABwAGAAgACAAJ
AAkABwAGAAQAAgAEAAMAAgABAAEAAAD/////AQADAAMAAQAGAAcABwAIAAYABgAHAAgA
BwAEAAMAAgAAAAAA///+//7/+//6//r//P///wAAAgAEAAMAAgABAAAAAQAAAP//AQD+
//7/AAAAAP///P/7//f/+f/7/wIACgAOABMAFQAWAB8AMgBJAGMAgwCcALAAvQDCAMYA
wACgAHMAQAD//6//Yf8i/wT/F/89/1j/bf+B/5b/rP/F/9X/3v/p//X/+f/9////AQAC
AAQABQAFAAUABQAGAAYABQAHAAcACQAJAAcACAAJAAkACQAJAAoACgAIAAkACgAKAAoA
CgAJAAkACwAMAAwADQAMAAsACgAKAA0ADgAPABAAEAAQABEAEQAPABAAEQARABAAEAAR
ABIAEgARABEAEgASABIAEgASABAAEQARABEAEwATABMAFQAWABcAGAAYABgAGQAZABkA
HAAcABwAHQAcABwAHQAdAB8AIAAgACAAIwAlACgAKwAqACkAKAAqACwALQAtAC0ALQAv
AC8ALwAxADIAMwAzADQANgA3ADcANQA0ADQAMwAzADEAMQAwAC0ALAApACYAJgAnACQA
JAAiACAAHQAdABkAFQATABIAEAAMAAsACgAKAAoACQAIAAYABgAFAAUAAAD///7//v/9
//3//f/9//z//f/+//7//P/8//n/+//9/////P/8//7//f/8//z//P/7//r/+f/8//z/
/P/7//v/+v/5//n/+v/7//z//f/7//3//v////z/+f/4//j/+v/7//z/+//9//3//f/9
//7//v/+//7/AAAAAP7//P/9//3//f/9////AQABAAIAAwACAAAA/v8AAP///f/9////
/////wAAAQABAAMAAwACAAIABAAEAAIA///////////+//z/+//9/wAAAAD//wEAAgAD
AAMAAgD///7//v/+//3//f/8//r/+//8//7////+//z/+//9//3/+v/4//r//P/8//z/
/P/8//z/+v/5//n/+v/8//7//P/6//n/9//3//n/+f/5//n/+P/2//n/+v/6//v/+v/6
//r/+//7//v/+//4//j/9//3//n/+//7//v//P/8//r/9//3//b/9v/3//j/+//8//r/
+v/6//r/+v/6//r/+v/6//r/+v/6//n/+P/3//b/9//4//n/+v/6//r/+v/6//j/+P/4
//j/+P/4//j/+P/4//j/+P/4//n/+v/7//r/9v/2//b/9v/3//f/9//2//j/+//9/wEA
AQABAAAA//8AAAAAAAABAP///f/8//z//v///////f/9//z/+/////3//f/9//3//v/9
//3//f/9//3/+//9//z/+v/5//j/9v/3//j/+P/5//r/+//8/////////wAA+v/4//f/
9//3//f/+P/4//j/+P/4//n/+v/5//j/9//1//b/+f/7//r/9//2//X/8//x//b//P8C
AAUACwASABsAKgA7AE8AbwCOAKQAtwDAAMIAwACuAIMAUgAXAM//g/86/wj/A/8j/0b/
W/9t/4T/nP+1/8v/2v/l/+3/8//1//f/+f/6//z//f/9//3/AAACAAMAAwAGAAcACgAL
AAkACAAHAAUAAwADAAQABAAGAAkADAAOAAsACgAIAAcACgAMAA0ADwANAA0ADQAOAA0A
DAALAAoADAAOABEAEwASABIAEgARABIAEgATABQAEgARABEAEgASABIAEgASABMAFQAW
ABcAFgAVABQAFQAYABkAGgAaABoAGwAbABsAGgAaABoAGwAcAB4AIQAjACIAIgAhACAA
IQAjACYAKQApACkAKQAsADAAMQAxADEAMQAzADMAMwAxADIAMwAzADQANgA3ADcAOAA4
ADkAOQA3ADUANQA0ADUANgA1ADQALwAtACcAJAAlACQAIgAjACEAHQAbABoAFgASABEA
EAAQABAADwAOAAoACgAJAAkABwAHAAcACAAFAAUABQAFAAEAAQABAAAA/v/+//v//f8B
AAMAAAAAAAIAAQAAAAAA///////////+//7//v/9//7//v/+/////f/7//n/9//4//v/
/f///wAA//8AAAIAAgABAAAA/f/+////AAABAAEAAAD///7/AgACAAAA/v/+////AAAB
AAMAAwABAAAABAAEAAMAAgABAP///P/7//3//f/9//7/AQADAAcACQAHAAYABwAGAAUA
AwAEAAUAAwACAAAA///8//7//f/7//v//P/9//3/AAD//wAAAgABAAEAAgACAAEAAQAB
AAIAAgACAAEAAQADAAMAAAD+////AAD///7//v/+//7//P/7//v//P/+/////v/9//3/
+//7//3//f/9//3//P/6//v//P/8//3/+//8//3////+//3//P/4//n/+f/6//3/+//7
//v//P/6//j/9f/1//f/+P/6//z//f/+/wAAAAAAAAAA/f/8//v/+v/8//z//P/8//7/
/v/+//7//P/6//j/9v/1//T/8//y//b/+v/+/wIAAQAAAP///v/8//z//P/8//r/+v/6
//r//P/8//z//P/8//z//P/8////AAABAAIAAAAAAAAAAAACAAIAAgACAAIAAgACAAIA
///8//n/9v/6//z//v8AAAAAAAAAAAAA///+//3//P/8//z//P/8//z//P/8//z//P/8
//z//P/7//r/+f/4//j/+P/4//j/9v/2//b/9v/4//j/+P/4//b/9v/2//b/+P/4//j/
+P/4//j/+P/4//j//P/+//7/AAAEAAQABgAKAAwAEgAeACwAPgBSAFwAXABgAGgAZgBQ
ACwAAgDK/4b/TP8a//r++v4i/1T/dP+M/6D/tv/I/9L/3P/o//D/9v/6//v//P/9//7/
//8AAAEAAgACAAIAAgACAAUABgAHAAgACAAIAAgACAAKAAoACgAKAAoACgAKAAoADAAM
AAwADAAKAAoACgAKAA0ADgAPABAAEAAQABAAEAAPAA4ADQAMAA0ADgAPABAAEgASABIA
EgAUABQAFAAUABYAFgAWABYAFgAWABYAFgAXABgAGQAaABkAGAAXABYAFwAYABkAGgAd
AB4AHwAgACIAIgAiACIAJAAkACQAJAAlACYAJwAoAC0AMAAzADYANgA2ADYANgA4ADgA
OAA4ADsAPAA9AD4APAA8ADwAPAA+AD4APgA+ADsAOgA5ADgANwA2ADUANAAwAC4ALAAq
ACQAIAAcABgAGgAaABoAGgAYABYAFAASABAADgAMAAoABwAGAAUABAADAAIAAQAAAAEA
AgADAAQAAwACAAEAAAAAAAAAAAAAAP7//v/+//7//v/+//7//v8AAAAAAAAAAP7//v/+
//7//v/+//7//v8AAAAAAAAAAP///v/9//z///8AAAEAAgACAAIAAgACAAAAAAAAAAAA
AgACAAIAAgACAAIAAgACAAMABAAFAAYABAAEAAQABAACAAIAAgACAAIAAgACAAIABAAE
AAQABAACAAIAAgACAAMABAAFAAYABAAEAAQABAAEAAQABAAEAAMAAgABAAAAAgAEAAYA
CAAFAAQAAwACAAIAAgACAAIAAgACAAIAAgAAAAAAAAAAAAAAAAAAAAAAAAAAAAAAAAD+
//7//v/+/wAAAAAAAAAA/v/+//7//v/+//7//v/+/wAAAAAAAAAA/v/+//7//v///wAA
AQACAP///v/9//z/+v/6//r/+v/7//z//f/+/wAAAAAAAAAAAAAAAAAAAAD+//7//v/+
//7//v/+//7/+//6//n/+P/7//z//f/+/wAAAAAAAAAA///+//3//P/9//7///8AAP3/
/P/7//r//P/+/wAAAgAFAAYABwAIAAYABgAGAAYABQAEAAMAAgABAAAA///+//7//v/+
//7///8AAAEAAgAAAAAAAAAAAP7//v/+//7///8AAAEAAgD+//z/+v/4//v//P/9//7/
/P/8//z//P/8//z//P/8//r/+v/6//r/+v/6//r/+v/6//r/+v/6//r/+v/6//r//P8A
AAYABgAEAAYADAAMAA4AGAAkADQARABOAFQAWABeAGQAXABCACAA8v+y/3j/Rv8a/wr/
JP9Q/3D/iv+i/7b/xv/U/97/5P/s//b/+P/6//z//v8AAAEAAgADAAQABAAEAAQABAAF
AAYABwAIAAYABgAGAAYACAAIAAgACAAKAAoACgAKAAoACgAKAAoACwAMAA0ADgANAAwA
CwAKAA0ADgAPABAADgAOAA4ADgAOAA4ADgAOAA8AEAARABIAEQAQAA8ADgAPABAAEQAS
ABQAFAAUABQAEgASABIAEgAVABYAFwAYABoAGgAaABoAHAAcABwAHAAdAB4AHwAgACIA
IgAiACIAJAAmACgAKgAsACwALAAsAC4AMAAyADQANQA2ADcAOAA2ADYANgA2ADgAOAA4
ADgAOQA6ADsAPAA6ADoAOgA6ADYANAAyADAALAAoACQAIAAfAB4AHQAcABoAGAAWABQA
EgAQAA4ADAAKAAgABgAEAAIAAgACAAIAAAAAAAAAAAD+//7//v/+/wAAAAAAAAAA///+
//3//P/7//r/+f/4//n/+v/7//z//P/8//z//P/8//z//P/8//r/+v/6//r/+P/4//j/
+P/6//r/+v/6//v//P/9//7//v/+//7//v/9//z/+//6//j/+P/4//j/+v/8//7/AAAC
AAIAAgACAAIAAgACAAIAAQAAAP///v/8//z//P/8//7/AAACAAQABAAEAAQABAADAAIA
AQAAAAIAAgACAAIA///+//3//P///wAAAQACAAEAAAD///7//v/+//7//v/8//z//P/8
//z//P/8//z//P/8//z//P/8//z//P/8//z//P/8//z/+v/6//r/+v/8//z//P/8//r/
+v/6//r/+P/4//j/+P/5//r/+//8//v/+v/5//j/9v/2//b/9v/5//r/+//8//v/+v/5
//j/+P/4//j/+P/2//b/9v/2//j/+P/4//j/+v/6//r/+v/3//b/9f/0//X/9v/3//j/
+P/4//j/+P/2//b/9v/2//j/+P/4//j/+P/4//j/9v/2//b/9v/2//j/+f/6//r/+v/7
//v//f8AAAEAAQABAAEAAAD////////9//z//P/8//3//f/7//j/9v/0//f/+P/5//r/
+//8//v/+//7//3//f/7//3/+v/4//f/9v/5//v//f/+//r/+v/6//r/+P/3//b/9v/0
//T/9f/3//j/9//3//b/9f/0//P/8//1//X/9f/1//T/9P/2//f/9//1//X/9f/3//f/
+v/+/wAAAQAFAAoAEwAiADEARwBpAIgAnACvALgAugC8ALAAiQBWABkA0/+F/zj/Bv8D
/yX/Sv9h/3H/hP+a/7P/x//U/9//6//x//X/9//5//r//P/9//3//f8AAAIAAwADAAIA
AQACAAEAAwAEAAUABQADAAMABAAEAAQABQAGAAYACAAIAAcABwAHAAgACAAJAAkACQAJ
AAoACgAKAAoACgAIAAgACQAJAAkACgALAAsADAAMAA0ADgAPAA8AEAASABEAEAAPAA4A
DgAPAA8ADwAPAA8ADwARABAAEQASABIAFAAVABUAFQAYABgAGAAZABkAGgAcAB0AHwAg
ACAAIAAeAB8AIQAjACYAJwAoACwALAAtAC0ALQAtAC8ALwAvADEAMgAzADMAMQAyADIA
MQAxADIANAA1ADMAMQAxADAALwAwAC8ALgArACsAJwAmACQAIgAfAB8AHwAbABkAGAAW
ABIAEQAQAAwADAALAAoACAAIAAcABwACAAEAAAAAAAEAAQABAAEAAQABAAEAAAD8//z/
+f/7//3////8//z/+v/5//j/+P/8//3//v///wAAAAAAAP///f/8//v/+//9//3//f/9
//z//f/9//3////9//3//v/////////9//v/+//7//v//f/+////AAAAAAAA/v/8//z/
/f/+////AAABAAAAAAAEAAQAAwACAAQAAwABAAEAAQABAAEAAgABAAEAAwADAAIAAgAE
AAQAAgD///////8CAAIAAQABAP//AgACAAEAAAAAAAAA///+//v/+v/6//3///8CAAQA
////////AAABAAAA/v/9//3//f/6//j//f8AAAEAAgD///7//f/6//r/+//9/wAA/v/8
//r/+f/7//v//f/9//7//f/7//j/+v/6//n/+f/6//z//v8BAP7//f/8//j/+P/3//f/
+f/5//n/+f/6//v/+v/4//n//P/8//3//v/7//r/9//2//X/9P/4//r//P/+//z/+v/4
//b/9//4//n/+v/6//r/+v/6//n/+P/3//b/9//4//n/+v/5//j/9//2//f/+P/5//r/
/P/8//z/+v/1//T/8//y//j/+//+/wAA/f/9//z//f/8//3//f/9////AAABAAMAAQD/
//7//v/+///////9//7//P/6//3/+//7//v/+//4//f/9//3//v/+//5//v/+f/4//j/
+P/6//v//P/8//j/+P/4//j/+v/5//j/+P/0//L/8f/x//X/9f/2//b/9//2//X/9f/3
//f/9//3//L/8v/0//X/9//1//X/9f/3//n//P/+/wAABQALAAwAEQAiADkATwBvAJAA
pgC1ALoAvgC8AKQAdwBCAAEAs/9h/xz//P4J/yv/Rv9d/3P/iP+g/7n/x//W/+P/6//x
//f/+f/7//z/+v/7//v/+//7//z//P/7//z//f8AAAEAAwAEAAUABQAHAAcACAAIAAcA
BwAHAAYACAAIAAcABwAFAAYABgAHAAUABQAFAAYABgAGAAYABgAEAAQABQAFAAYACAAK
AAsADQAOABAAEgAQAA0ACwAKAAwADgAQABIAEQARABAADwAPAA8ADwARABIAEwAUABQA
FAAVABUAFQAWABYAFgAXABUAFgAYABkAHAAeAB8AIAAeAB8AIQAjACMAIwAjACYAKgAr
ACsAKwArAC0ALQAtAC0ALgAvAC8AMgA0ADUANQAyADIAMwAzADMAMQAxADAALAAsACoA
KAAoACkAJgAmACQAIgAfAB8AHAAXABQAEgASAA4ADQAMAAkACAAGAAQAAwAEAAQABQAE
AAMAAgACAP///////////f/9//3//P/4//j/9f/3//z////9//7//v/9//z//P/8//v/
+v/5//v//P/9//3//P/6//j/9//1//X/9f/1//n//f8AAAMAAQD9//v/+v/8//3//v/9
//v/+//7//v//P/8//z//P/+//7//P/6//b/9f/0//P/+////wEABAAFAAQAAgAAAAEA
AQAAAAEAAQABAAEAAgACAAEAAgABAAAAAAACAAIA/v/7//v/+//5//j/9v/1//n//v8A
AAEAAQACAAMAAwADAAEAAQACAAAA//////7/+//7//v//P/+//7//f/9///////8//r/
+v/8//z//P/8//z//P/6//n/+f/6//z//P/6//j/9//3//f/+f/5//v/+//6//j/+P/4
//f/9//3//j/+f/7//3//f/9//r/+P/3//f/+f/6//v//P/+//3/+v/2//X/9v/2//f/
+P/3//b/9//4//n/+v/6//r/+v/6//r/+v/6//r/+P/4//j/+P/6//r/+v/6//n/+P/3
//b/9//4//n/+v/6//r/+v/6//v//P/9//7//v/+//7//v/8//z//P/8//7/AAACAAQA
AgAAAP7//P/8//z//P/8//z//P/8//z/+v/6//r/+v/6//r/+v/6//z//P/8//z/+v/6
//r/+v/6//r/+v/6//n/+P/3//b/9P/0//T/9P/0//T/9P/0//X/9v/3//j/+v/6//r/
+v/4//j/+P/4//b/+P/2//j//v/+//z/AAAEAAYACAAQABoAKAA+AEoATgBSAFwAYgBg
AEwALgAKANL/kv9W/yT/Av8E/yz/XP96/5T/qP+6/8j/1P/e/+b/7P/y//b/+P/6//z/
/v/+//7//v8AAAAAAAAAAAEAAgADAAQABgAGAAYABgAIAAgACAAIAAgACAAIAAgACAAI
AAgACAAKAAoACgAKAAwADAAMAAwADAAMAAwADAAMAAwADAAMAAwADAAMAAwADAAMAAwA
DAAOAA4ADgAOABEAEgATABQAEwASABEAEAAOAA4ADgAOABIAFAAWABgAFgAWABYAFgAX
ABgAGQAaABwAHAAcABwAHQAeAB8AIAAjACQAJQAmACcAKAApACoALAAuADAAMgA0ADQA
NAA0ADYANgA2ADYANwA4ADkAOgA4ADgAOAA4ADkAOgA7ADwAOAA2ADQAMgAvACwAKQAm
ACIAIAAeABwAGgAYABYAFAARABAADwAOAAsACgAJAAgABwAGAAUABAADAAIAAQAAAP7/
/v/+//7/AAAAAAAAAAD9//z/+//6//z//P/8//z//v/+//7//v/9//z/+//6//j/+P/4
//j/+f/6//v//P/8//z//P/8//v/+v/5//j/+v/6//r/+v/8//z//P/8//z//P/8//z/
/v/+//7//v/+//7//v/+//z//P/8//z//f/+////AAD+//7//v/+//z//P/8//z//v/+
//7//v///wAAAQACAAIAAgACAAIAAQAAAP///v/8//z//P/8//7//v/+//7//v/+//7/
/v/+//7//v/+//z//P/8//z//P/8//z//P/6//r/+v/6//j/+P/4//j/+//8//3//v/9
//z/+//6//r/+v/6//r/+P/4//j/+P/4//j/+P/4//j/+P/4//j/+P/4//j/+P/4//j/
+P/4//r/+v/6//r/+P/4//j/+P/6//r/+v/6//j/+P/4//j/+v/6//r/+v/4//j/+P/4
//f/9v/1//T/9v/4//r//P/7//r/+f/4//j/+P/4//j/+v/6//r/+v/5//j/9//2//f/
+P/5//r//P/8//z//P/8//z//P/8//7//v/+//7//v/+//7//v/8//z//P/8//v/+v/5
//j/+P/4//j/+P/6//r/+v/6//r/+v/6//r/+//8//3//v/9//z/+//6//n/+P/3//b/
9v/2//b/9v/2//b/9v/2//j/+P/4//j/9f/0//P/8v/1//b/9//4//b/9v/2//b/9P/0
//T/9P/4//7/BAAEAAQABAAGAAgAEgAcACoARABYAFwAWgBcAGIAXgBEACIAAgDO/4z/
VP8k/wT/DP80/17/ev+U/6j/uP/G/9L/3P/k/+r/8P/2//r//P/+/wAAAAAAAAAAAAAB
AAIAAwAEAAUABgAHAAgACAAIAAgACAAGAAYABgAGAAcACAAJAAoACgAKAAoACgALAAwA
DQAOAA0ADAALAAoACgAKAAoACgANAA4ADwAQABAAEAAQABAAEgASABIAEgARABAADwAO
ABIAFAAWABgAFQAUABMAEgAVABYAFwAYABoAGgAaABoAGAAYABgAGAAbABwAHQAeAB8A
IAAhACIAJAAmACgAKgArACwALQAuADAAMAAwADAANAA2ADgAOgA6ADoAOgA6AD0APgA/
AEAAQgBCAEIAQgBAAEAAQABAAEAAQABAAEAAPAA6ADgANgAzADAALQAqACgAJgAkACIA
HgAcABoAGAAVABQAEwASAA4ADAAKAAgABgAGAAYABgAGAAYABgAGAAQAAgAAAP7///8A
AAEAAgD///7//f/8//z//P/8//z///8AAAEAAgABAAAA///+//7//v/+//7//P/8//z/
/P/+//7//v/+/wAAAAAAAAAAAAAAAAAAAAAAAAAAAAAAAAAAAAAAAAAAAAAAAAAAAAAD
AAQABQAGAAUABAADAAIABAAEAAQABAAEAAQABAAEAAQABAAEAAQABQAGAAcACAAFAAQA
AwACAAMABAAFAAYABAAEAAQABAAEAAQABAAEAAUABgAHAAgABwAGAAUABAAGAAYABgAG
AAUABAADAAIABAAEAAQABAAEAAQABAAEAAYABgAGAAYABQAEAAMAAgACAAIAAgACAAAA
AAAAAAAA/v/+//7//v///wAAAQACAAMABAAFAAYAAwACAAEAAAAAAAAAAAAAAP3//P/7
//r//P/+/wAAAgAEAAQABAAEAAIAAgACAAIAAAAAAAAAAAD+//7//v/+/wAAAAAAAAAA
AAAAAAAAAAAAAAAAAAAAAAAAAAAAAAAAAgACAAIAAgAAAAAAAAAAAAIAAgACAAIAAQAA
AP///v/9//z//f/+//7/AAABAAIA///+//7//f8DAAYACQALAAoACgAJAAgACwALAAkA
CAAHAAYABgAFAAUABAACAAAABAAFAAYABwAGAAQAAgABAAEAAwADAAEABQAFAAQABAAE
AAQABQAGAAgABgAGAAYABQAEAAIAAAACAP///v/+/wEAAwADAAQAAgABAAAA/////wEA
AQABAAEA/v/+/wAA//////3//f8DAAMAAwAIABAAEgAVABsAHAAfADAASQBnAIUAnACu
AL8AxgDKAMYAqgB9AEoACQC5/2v/LP8O/xn/Pf9c/23/gf+W/6r/xf/d/+r/7//7/wMA
BQAHAAkACgAMAA0ADQANAA4AEAARABEADwANAA0ACwAOABAAEgATABUAFQAWABYAFAAV
ABYAFgAYABgAFwAXABYAFgAVABUAGAAZABoAHAAbABoAGQAYABgAGAAZABkAGgAcAB4A
HwAfAB4AHgAeACAAHwAfACAAHwAeAB0AHAAfACEAIgAjACMAIwAjACUAJAAlACYAJgAm
ACcAJwAnACgAKAAoACkAKQAqACwALQAxADIAMgAyADAAMQAzADUAOQA5ADkAPAA+AD8A
PwA/AD0APwA/AD8AQQBCAEMAQwBCAEQARQBFAEYARgBHAEcASQBHAEcARgBCAEIAQAA+
AD8APwA7ADoANgA0ADEAMQAwAC0ALAAsACkAJAAiACAAHwAgACAAIAAdABwAGgAZABgA
FwAWABYAFQAVABUAFQATABMAEwASABIAEgAPABEAEwAVABIAEgAQAA8ADgAOABEAEQAR
ABEAEgASABIAEQARABAADwAPABEAEQARABEADgAPAA8ADwAQAA8AEAASABMAEwATABEA
EQARAA==
         </WaveFormData>
      </LeadData>
      <LeadData>
         <LeadByteCountTotal>10000</LeadByteCountTotal>
         <LeadTimeOffset>0</LeadTimeOffset>
         <LeadSampleCountTotal>5000</LeadSampleCountTotal>
         <LeadAmplitudeUnitsPerBit>4.88</LeadAmplitudeUnitsPerBit>
         <LeadAmplitudeUnits>��V</LeadAmplitudeUnits>
         <LeadHighLimit>2147483647</LeadHighLimit>
         <LeadLowLimit>268435456</LeadLowLimit>
         <LeadID>V3</LeadID>
         <LeadOffsetFirstSample>0</LeadOffsetFirstSample>
         <FirstSampleBaseline>0</FirstSampleBaseline>
         <LeadSampleSize>2</LeadSampleSize>
         <LeadOff>FALSE</LeadOff>
         <BaselineSway>FALSE</BaselineSway>
         <ExcessiveACNoise>FALSE</ExcessiveACNoise>
         <MuscleNoise>TRUE</MuscleNoise>
         <LeadDataCRC32>454395137</LeadDataCRC32>
         <WaveFormData>
DAAMAAwADAANAA4ADwAQABIAEgASABIAEgASABIAEgAQABAAEAAQABIAEgASABIAEgAS
ABIAEgAVABgAGwAeACAAIAAgACAAIgAkACYAKAAoACgAKAAoACsALAAtAC4AMQAyADMA
NAA1ADYANwA4ADgAOAA4ADgAOwA8AD0APgA7ADoAOQA4ADYANAAyADAALgAuAC4ALgAq
ACgAJgAkACEAHgAbABgAFAASABAADgAOAA4ADgAOAA0ADAALAAoACAAGAAQAAgAFAAYA
BwAIAAUABAADAAIAAgACAAIAAgABAAAA///+////AAABAAIAAgACAAIAAgABAAAA///+
/wEAAgADAAQAAwACAAEAAAAAAAAAAAAAAAIAAgACAAIAAQAAAP///v8BAAIAAwAEAAQA
BAAEAAQAAwACAAEAAAADAAQABQAGAAUABAADAAIAAwAEAAUABgAEAAQABAAEAAQABAAE
AAQABgAGAAYABgAFAAQAAwACAAQABAAEAAQABAAEAAQABAADAAIAAQAAAAEAAgADAAQA
AgACAAIAAgAAAAAAAAAAAAAAAAAAAAAA///+//3//P/9//7///8AAP///v/9//z//P/8
//z//P/8//z//P/8//z//P/8//z//v/+//7//v/8//z//P/8//r/+v/6//r//P/8//z/
/P/6//r/+v/6//v//P/9//7//P/6//j/9v/3//j/+f/6//j/+P/4//j/+f/6//v//P/8
//z//P/8//v/+v/5//j/+f/6//v//P/8//z//P/8//z//P/8//z//f/+////AAAAAAAA
AAAAAAEAAgADAAQABAAEAAQABAADAAIAAQAAAAEAAgADAAQAAwACAAEAAAACAAIAAgAC
AAIAAgACAAIAAAAAAAAAAAD+//7//v/+//v/+v/5//j/+P/4//j/+P/2//b/9v/2//b/
9v/2//b/+P/4//j/+P/3//b/9f/0//T/9P/0//T/9v/6//z/AAAIABIAGgAkAC4AQgBa
AHgAmAC0AMoA1gDaANIAtACIAFwALADq/6T/ZP8q/wD/Av8s/1b/dv+S/6z/uv/I/9b/
4P/m/+z/8v/z//T/9f/2//n/+v/7//z/+//6//n/+P/7//z//f/+////AAABAAIAAgAC
AAIAAgAAAAAAAAAAAAIAAgACAAIAAAAAAAAAAAABAAIAAwAEAAQABAAEAAQABAAEAAQA
BAAGAAYABgAGAAQABAAEAAQABAAEAAQABAAFAAYABwAIAAYABgAGAAYACAAIAAgACAAF
AAQAAwACAAYACAAKAAwADwAQABEAEgAUABQAFAAUABQAFAAUABQAFgAYABoAHAAgACIA
JAAmACkAKgArACwALgAuAC4ALgAxADIAMwA0ADUANgA3ADgAOQA6ADsAPAA8ADwAPAA8
ADoAOgA6ADoANgA0ADIAMAAvAC4ALQAsACcAJAAhAB4AGwAaABkAGAAVABQAEwASAA8A
DgANAAwACQAIAAcABgAIAAgACAAIAAcABgAFAAQAAwACAAEAAAABAAIAAwAEAAIAAgAC
AAIABAAEAAQABAACAAIAAgACAAIAAgACAAIABAAEAAQABAADAAIAAQAAAAEAAgADAAQA
BAAEAAQABAACAAIAAgACAAMABAAFAAYABgAGAAYABgAEAAQABAAEAAcACAAJAAoACQAI
AAcABgAIAAgACAAIAAYABgAGAAYACAAIAAgACAAKAAoACgAKAAgABgAEAAIABgAIAAoA
DAALAAoACQAIAAYABgAGAAYACAAIAAgACAAGAAYABgAGAAQABAAEAAQABAAEAAQABAAG
AAYABgAGAAUABAADAAIABAAEAAQABAAEAAQABAAEAAQABAAEAAQABAAEAAQABAACAAIA
AgACAAQABAAEAAQABgAGAAYABgADAAIAAQAAAAIAAgACAAIAAgACAAIAAgACAAIAAgAC
AAQABAAEAAQABAAEAAQABAACAAIAAgACAAIAAgACAAIAAAAAAAAAAAABAAEAAgADAAIA
AQAAAAAAAAABAAMABAAGAAYABwAIAAkACQAJAAgACgALAAsACwAMAAwACwALAA0ADgAQ
ABAADwAOAAwACwALAAsADAAMAAoACQAIAAcACQAKAAoACAANAA4ADAAMAAoACgALAAsA
CQAHAAUAAwACAAAA///9//v/+f/3//f/+//+////AQABAP////////3//v/+//7/AAD9
//3//v/+//3/+//6//X/9//5/wEACwATAB4AJwAvAEEAXwB9AJ4AxADkAPkAAQHzANYA
rwCAAE0AEwDQ/4j/Q/8D/+f+/f4o/0f/YP98/5T/rP/D/9P/2//m//H/9v/6//3///8A
AAAAAQABAAEA//8BAAIAAgAEAAQABgAGAAQABAAFAAYACAAIAAgACAAIAAgABwAGAAYA
BgAFAAUABgAIAAoACwAKAAkACQAIAAsADAANAA0ACwALAAwADAAKAAsACwAMAAsACwAM
AAwACwALAAwADAAOAA4ADwAPAA0ADgAOAA4ADgAOAA4ADgASABMAFQAWABYAFgAWABYA
GQAZABoAGwAaABoAGwAcAB0AHgAeAB8AJAAmACoALQAsACsAKgAtADAAMAAyADMANAA1
ADcAOAA6ADwAPwBAAEIARQBHAEcARQBFAEcARwBHAEcARwBGAEQAQwBBAD4APwA/AD0A
PAA4ADUAMgAwACsAJwAlACMAHwAbABkAFQATABIAEQAPABAADgANAAwACQAGAAQAAwAE
AAIAAgACAAMAAwADAAIAAAD+//z//v8AAAMAAQD+/wAAAAAAAP///f/9//3//v//////
///+//7//f/7//v/+//8//3//v/9//3/AAABAP7/+//6//r//P/9//3//f/9//3//f/9
////AAAAAAAAAQABAP///v/+//7//v/+////BAAEAAUABwAEAAEA///////////+/wAA
AQACAAIAAgACAAQABAAGAAYABwAHAAMAAgABAAEAAQAAAP7//P//////AgD//wAAAgAD
AAUABAABAAAAAAD+//3//f///////////////f/9//z/+//9//3//P/8//z//f//////
/f/9//v/+v/6//z//f/9/////v/9//z/+v/5//j/+f/6//r/+v/4//n/+//8//3/+v/5
//r/+//7//v/+//6//j/9v/2//n//P/8//z//P/9//v/+P/4//f/9//4//f/+//+//3/
/P/7//r//P/8//z//P/8//z//P/8//n/+P/3//b/+f/6//v//P/6//r/+v/6//j/+P/4
//j/+v/6//r/+v/6//r/+v/6//r/+//8//z/+f/4//j/+P/4//n/+f/4//r//f8AAAQA
AgACAAEAAAADAAMAAwAEAAIAAQABAAEAAwAGAAcACAAIAAcABwAHAAUABgAGAAYABwAG
AAUABQAEAAQAAgAEAAIA///+//7//f/9//z/+v/8//z//P/9//7/AAABAAEA/P/5//j/
+P/5//j/+P/3//b/9//4//n/+f/4//f/9v/2//f/+f/7//r/+P/3//X/8f/x//X//f8D
AAwAFwAnADkAUQBpAIQAqgDOAOUA9wD3AOIAuwCMAFsAIwDk/6L/Yf8j//P+7/4Q/zf/
UP9o/4L/nv+3/8v/2f/k/+3/8v/0//f/+f/6//r/+//7//v//f///wAAAAADAAQABwAI
AAUABAAEAAQAAwACAAEAAAADAAYACAAKAAkACAAGAAUABgAIAAoACwAJAAkACgAKAAkA
CAAHAAUABwAJAAwADgANAA0ADAAMAA0ADQAOAA4ACwALAAwADAAMAAwADQANAA8AEAAQ
ABAADgAOAA4ADgASABMAFQAWABYAFgAWABYAFQAVABYAFwAYABoAHQAgAB4AHgAdAB0A
IQAiACUAJwApACkAKQAtADAAMAAyADMANgA3ADkAOgA6ADoAOwA6AD4AQQBDAEMAQwBD
AEUARQBHAEcARwBGAEYARwBHAEYARABBADwAOAA5ADcANQA0ADEALQArACkAIwAfAB0A
GQAYABgAGAAXABUAEgAQAA4ADgAMAAsACwAKAAgACAAIAAUABQAFAAQAAgAAAP7/AAAG
AAkABwAEAAYABgAGAAUAAwADAAMABAAEAAMAAgAAAAEAAQAAAAEA/f/8//v/+v/9//3/
AAABAAIAAQACAAQAAwADAAIAAQADAAMAAwADAAIAAgABAAAAAwADAAEAAAACAAIAAgAC
AAAABAADAAMACAAGAAQAAwACAAEAAAD+/wAAAQACAAIABAAGAAoADAALAAoACgAJAAgA
CAAIAAkABwAGAAQAAgACAAEAAwD///3//v/+////AgABAAIABAAEAAMAAwAFAAMAAwAD
AAMABQAFAAQAAwADAAMAAgACAAEAAQACAAEAAQABAP///v/8//7//////wEAAAD///7/
/f/9//3////+//7//v/8//7/////////+//7//3////9//3//f/8//v/+v/7///////+
//3//P/9//v/+P/4//n/+//+//////8AAAAAAAAAAAAA///+//3//P/+//7//v/+//7/
/v/+//7//P/6//j/9v/0//T/9P/0//n//P///wIAAQAAAP///v/8//z//P/8//z//P/8
//z//v/+//7//v/8//z//P/8////AAABAAIAAgACAAIAAgAEAAQABAAEAAYABgAGAAYA
BAACAAAA/v8CAAQABgAIAAgACAAIAAgABQAEAAMAAgACAAIAAgACAAEAAAD///7//v/+
//7//v/7//r/+f/4//j/+P/4//j/9v/2//b/9v/4//j/+P/4//f/9v/1//T/9v/2//b/
9v/2//b/9v/2//b/+v/+//7/AgAKABAAGgAkADAAQABYAHIAkgC0AMoA1gDWAMwArAB6
AEgAEgDQ/4z/Uv8g//r+/P4k/1T/dv+Q/6b/vP/M/9b/3P/m//D/9v/2//n/+v/7//z/
/v/+//7//v/+//7//v/+/wAAAAAAAAAAAgACAAIAAgAEAAQABAAEAAQABAAEAAQABgAG
AAYABgAFAAQAAwACAAUABgAHAAgACAAIAAgACAAHAAYABQAEAAUABgAHAAgACAAIAAgA
CAAKAAoACgAKAAoACgAKAAoADAAMAAwADAAOAA4ADgAOAA0ADAALAAoADAAMAAwADAAP
ABAAEQASABQAFAAUABQAFQAWABcAGAAaABoAGgAaAB8AIgAlACgAKgAqACoAKgAsACwA
LAAsAC4AMAAyADQANAA0ADQANAA3ADgAOQA6ADkAOAA3ADYAOAA4ADgAOAA2ADQAMgAw
ACwAKAAkACAAIgAiACIAIgAeABwAGgAYABYAFAASABAADQAMAAsACgAHAAYABQAEAAYA
BgAGAAYABQAEAAMAAgAAAAAAAAAAAAAAAAAAAAAAAAAAAAAAAAACAAIAAgACAAAAAAAA
AAAA/v/+//7//v8AAAAAAAAAAP7//v/+//7/AQACAAMABAACAAIAAgACAAIAAgACAAIA
AgACAAIAAgACAAIAAgACAAUABgAHAAgABwAGAAUABAAEAAQABAAEAAIAAgACAAIABAAE
AAQABAACAAIAAgACAAMABAAFAAYABAAEAAQABAACAAIAAgACAAEAAAD///7/AAACAAQA
BgADAAIAAQAAAAIAAgACAAIAAAAAAAAAAAD+//7//v/+//7//v/+//7//v/+//7//v/+
//7//v/+//7//v/+//7//f/8//v/+v/8//z//P/8//7//v/+//7//P/8//z//P/9//7/
//8AAP3//P/7//r/+f/4//f/9v/3//j/+f/6//v//P/9//7//P/8//z//P/6//r/+v/6
//r/+v/6//r/9//2//X/9P/3//j/+f/6//z//P/8//z/+//6//n/+P/5//r/+//8//n/
+P/3//b/+v/8//7/AAABAAIAAwAEAAQABAAEAAQABAAEAAQABAADAAIAAQAAAAAAAAAA
AAAAAQACAAMABAADAAIAAQAAAP///v/9//z//v/+//7//v/7//j/9f/y//X/9v/3//j/
9//2//X/9P/0//T/9P/0//L/8v/y//L/8P/w//D/8P/w//D/8P/w//L/8v/y//L/9P/4
/wAABAAIABIAHAAmADQATABkAIQApgDAANAA1gDMALYAkABiADYA+v+0/3T/PP8K//j+
GP9E/2T/gP+c/7L/wv/Q/9j/3P/k/+z/7v/w//L/9P/2//j/+P/4//j/+P/4//j/+P/5
//r/+//8//r/+v/6//r/+//8//3//v/+//7//v/+//z//P/8//z//f/+////AAD///7/
/f/8////AAABAAIAAAAAAAAAAAD+//7//v/+/wEAAgADAAQAAQAAAP///v8BAAIAAwAE
AAYABgAGAAYABAAEAAQABAAHAAgACQAKAAoACgAKAAoACwAMAA0ADgAPABAAEQASABQA
FAAUABQAFgAYABoAHAAdAB4AHwAgACIAJAAmACgAKwAsAC0ALgAuAC4ALgAuAC8AMAAx
ADIANQA2ADcAOAA6ADoAOgA6ADkAOAA3ADYAMwAwAC0AKgApACgAJwAmACIAIAAeABwA
GAAWABQAEgAOAAwACgAIAAYABgAGAAYABQAEAAMAAgAAAAAAAAAAAAIAAgACAAIAAQAA
AP///v/9//z/+//6//v//P/9//7//v/+//7//v8AAAAAAAAAAP///v/9//z/+v/6//r/
+v/8//z//P/8//3//v///wAAAAAAAAAAAAD///7//f/8//v/+v/5//j//P/+/wAAAgAE
AAQABAAEAAQABAAEAAQAAwACAAEAAAD+//7//v/+/wAAAgAEAAYABgAGAAYABgAFAAQA
AwACAAQABAAEAAQAAQAAAP///v8BAAIAAwAEAAMAAgABAAAAAAAAAAAAAAD+//7//v/+
//7//v/+//7//v/+//7//v/+//7//v/+//7//v/+//7//P/8//z//P/+//7//v/+//z/
/P/8//z/+v/6//r/+v/8//z//P/8//v/+v/5//j/+P/4//j/+P/7//z//f/+//3//P/7
//r/+v/6//r/+v/4//j/+P/4//j/+P/4//j/+f/6//v//P/5//j/9//2//f/+P/5//r/
+v/6//r/+v/4//j/+P/4//r/+v/6//r/+f/5//n/+P/5//j/+P/4//n/+//8//z//P/9
//7/AAADAAQABAAEAAQAAwACAAIAAgABAAEAAQAEAAYABgAGAAUAAwACAAEAAgAEAAUA
BgAFAAQAAwADAAYABgAEAAYAAwD///3//P///wEAAgACAP///v/9//3/+v/6//n/9//3
//X/9f/2//b/9v/3//f/8//z//P/8//2//b/9v/2//P/8//0//X/9//2//b/9f/3//n/
+/8BAAUACgAVACMAMwBJAGEAfgCoAMoA5QD1APUA3gC9AJQAZwAtAOr/qP9j/x//7/7v
/hT/O/9W/2z/gv+a/7P/yf/X/+L/7f/y//T/9//5//r//P/9//3//f///wEAAgACAAAA
AAACAAIAAgACAAMABAACAAIAAgACAAMABAAEAAQABgAGAAUABQAFAAYABwAHAAcABwAI
AAgACgAKAAoACQAIAAcABwAGAAYABwAHAAgACQAJAAoACgAMAA0ADwAQAA8ADgAOAA0A
CwAMAAwADAAOAA4ADgAOAA4ADwARABIAEgASABIAEgAVABUAFgAXABcAGAAaABwAHwAg
ACAAIQAiACIAJAAlACoAKwAsADEAMwAyADMAMwA2ADcAOQA6ADsAPAA+AD4APwBBAEIA
QQBCAEMARgBHAEcARwBHAEYARgBHAEcARgBFAEMAPwA8ADoANwA0ADIAMQAtACsAKQAl
ACEAHwAbABcAFgAVABMAEgAQAA8ADgAKAAgABwAHAAcABgAHAAgABQAFAAUABAACAAAA
/v8AAAIABQADAAAA/v/+//7//f8AAAEAAgAEAAMAAwADAAIAAAD///3//f/9//7///8A
AP7//f//////AQD/////AAABAAEAAAD///3//f/9//3//v8AAAEAAgABAAEA///+/wAA
AAAAAAAAAAAEAAMAAwAIAAYABAADAAUABQAFAAQABAAFAAYABgAEAAQABgAGAAYABgAH
AAcABQAEAAMAAwAGAAYABQAEAAYABQAHAAMAAQACAAIAAwAAAP3//P/8/wAAAQADAAcA
AwADAAMAAwACAAEA///9//v/+//6//r//P///wMABQACAAEA/v/8//7/AAABAAEA///+
//3//P/7//v/+//9//3//P/7//j/+f/7//z//f/8//3/AAADAAEA///9//r/+v/4//j/
+//6//r/+v/6//z/+//5//r//P/9///////9//r/+f/4//f/9v/4//r//P/+//v/+v/5
//j/+v/6//r/+v/8//z//P/8//v/+v/5//j/+f/6//v//P/7//r/+f/4//r/+v/6//r/
+v/7//z//P/5//b/9P/y//f/+//+/wAA/f/9//3//v///wAAAAAAAAMAAwADAAQAAgAB
AAEAAQACAAQABAAEAAQAAwADAAMAAQACAAIAAgADAAIAAQABAAIAAgAAAAIAAgD///7/
/v8AAAEAAQAAAP7//P/6//n/+f/6//r/+f/0//H/8P/w//T/9P/1//X/8//z//P/8//2
//b/9v/2//L/8f/x//H/9P/0//X/9f/1//n/+//9/wMADAAZACMAMQBJAGUAggCoAMwA
5QDxAOsA0gCtAH4ASwAPAMr/hv9D/wf/5/73/hz/O/9W/3D/iP+i/7n/yf/V/+L/6f/u
//T/9//5//r/+f/5//j/9//1//f/+P/4//n/+v/9//7/AAAAAAEAAgAEAAQABAAEAAQA
BAADAAIAAgACAAEAAQABAAIAAwADAAIAAQABAAAAAgACAAIAAQAAAP/////+////AQAC
AAQABgAHAAkACgAGAAUABQAEAAcACAAKAAsACgAKAAkACAAKAAoACgAKAAoACwANAA4A
DgAOAA4ADgARABEAEgATABIAEgATABQAFgAYABkAGwAbABwAHwAhACEAIQAhACUAKAAo
ACoAKwAsAC0ALwAwADEAMgA0ADQAOAA7AD0APQA7ADsAPQA9AD8APwA/AD4AOwA7ADoA
OAA7ADsAOQA4ADYAMwAwAC4AKgAlACIAHwAdABkAFwATABAADgAMAAkACwAKAAoACgAG
AAQAAwADAAAA/v/+//7//f/9//3//P/4//b/9P/2//3/AQAAAP7//v/+//7//f/8//v/
+v/6//3//f/9//z/+//5//b/9f/0//T/9P/0//n/+/8AAAMAAQD9//v/+v/9//3//P/7
//n/+f/5//n/+f/6//r/+v/7//v/+f/4//X/9P/z//L/9v/+/wEABQAHAAQAAQD//wEA
AQABAAAAAAABAAIAAgABAAAAAQAAAAAAAAABAAEA/f/8//v/+//5//j/9v/0//n/+/8A
AP//AQACAAIAAwABAP////8AAP3/+//6//v/+f/5//n/+f/6//v/+//7//v/+//6//r/
+P/5//v/+//7//v/+f/4//j/+v/7//v/+f/4//f/9v/3//f/9//5//z//P/8//r/9//3
//b/9f/0//X/+P/7//v/+//7//r/+P/2//b/+f/6//r/+v/6//f/9f/y//L/8v/z//X/
9f/1//T/9f/2//f/+P/4//j/+P/4//r/+v/6//r/+f/4//f/9v/4//j/+P/4//f/9v/1
//T/9f/2//f/+P/4//j/+P/4//n/+v/7//z//v/+//7//v/9//z/+//6//3/AAADAAYA
BQAEAAMAAgACAAIAAgACAAIAAgACAAIAAAAAAAAAAAD+//7//v/+//7//v/+//7//f/8
//v/+v/6//r/+v/6//f/9v/1//T/8//y//H/8P/w//D/8P/w//L/8v/y//L/8//0//X/
9v/1//T/8//y//L/8v/y//b//P/+/wIADAAWAB4ALABAAFgAdACaALYAxgDUANgAyACm
AHoATgAcANr/lP9W/yD/+P78/ij/Vv92/5L/qv+8/8j/0v/a/+L/6v/u//L/9P/2//j/
+P/4//j/+P/6//r/+v/6//z//P/8//z//v/+//7//v/+//7//v/+//7//v/+//7//v/+
//7//v8AAAAAAAAAAAIAAgACAAIAAgACAAIAAgAAAAAAAAAAAAIAAgACAAIAAgACAAIA
AgACAAIAAgACAAUABgAHAAgABwAGAAUABAACAAIAAgACAAYACAAKAAwACgAKAAoACgAL
AAwADQAOABAAEAAQABAAEQASABMAFAAVABYAFwAYABsAHAAdAB4AIAAiACQAJgApACoA
KwAsAC4ALgAuAC4AMQAyADMANAA2ADYANgA2ADkAOgA7ADwAOgA4ADYANAAxADAALwAu
ACoAKAAmACQAIgAgAB4AHAAaABgAFgAUABAADgAMAAoACQAIAAcABgADAAIAAQAAAP7/
/v/+//7/AAAAAAAAAAD9//z/+//6//r/+v/6//r/+//8//3//v/9//z/+//6//j/+P/4
//j/+f/6//v//P/6//r/+v/6//j/+P/4//j/+v/6//r/+v/6//r/+v/6//r/+v/6//r/
/P/8//z//P/8//z//P/8//r/+v/6//r/+//8//3//v/8//z//P/8//r/+v/6//r//P/8
//z//P/9//7///8AAAAAAAAAAAAA///+//3//P/6//r/+v/6//z//P/8//z//P/8//z/
/P/8//z//P/8//r/+v/6//r//P/8//z//P/6//r/+v/6//j/+P/4//j/+//8//3//v/9
//z/+//6//r/+v/6//r/+v/6//r/+v/6//r/+v/6//j/+P/4//j/+v/6//r/+v/6//r/
+v/6//r/+v/6//r/+P/4//j/+P/6//r/+v/6//j/+P/4//j/+f/6//v//P/6//r/+v/6
//j/+P/4//j/+//8//3//v/8//z//P/8//z//P/8//z//v/+//7//v/9//z/+//6//3/
/v///wAAAgACAAIAAgACAAIAAgACAAMABAAFAAYABgAGAAYABgAIAAgACAAIAAYABgAG
AAYABgAGAAYABgAGAAYABgAGAAYABgAGAAYABgAGAAYABgAEAAQABAAEAAEAAAD///7/
/P/8//z//P/6//r/+v/6//z//P/8//z/+v/4//b/9P/2//j/+v/8//r/+v/6//r/+P/4
//j/+P/8/wQADAASABgAIAAoADYASgBiAH4ApADKANwA5ADiANIArAB6AE4AIADi/57/
Yv8q/wT/CP82/2L/gP+a/7L/wv/O/9r/5P/s//D/9P/6//7/AAACAAQABAAEAAQABAAF
AAYABwAIAAoACgAKAAoACAAIAAgACAAIAAgACAAIAAoACgAKAAoACgAKAAoACgALAAwA
DQAOAA0ADAALAAoACgAKAAoACgANAA4ADwAQABAAEAAQABAAEAAQABAAEAAPAA4ADQAM
ABAAEgAUABYAEwASABEAEAATABQAFQAWABYAFgAWABYAFgAWABYAFgAXABgAGQAaAB0A
HgAfACAAIQAiACMAJAAnACgAKQAqACwALAAsACwAMAAyADQANgA4ADgAOAA4ADoAPAA+
AEAAQQBCAEMARABGAEYARgBGAEcASABJAEoARwBGAEUARABCAEAAPgA8ADkAOAA3ADYA
MwAwAC0AKgAoACYAJAAiAB4AHAAaABgAFwAWABUAFAAUABQAFAAUABIAEAAOAAwADgAO
AA4ADgANAAwACwAKAAoACgAKAAoADQAOAA8AEAAPAA4ADQAMAAwADAAMAAwADAAMAAwA
DAAOAA4ADgAOAA4ADgAOAA4ADgAOAA4ADgAOAA4ADgAOAAwADAAMAAwADgAOAA4ADgAP
ABAAEQASABAAEAAQABAAEgASABIAEgAUABQAFAAUABQAFAAUABQAFgAWABYAFgAVABQA
EwASABUAFgAXABgAFwAWABUAFAAUABQAFAAUABYAFgAWABYAFAAUABQAFAAWABYAFgAW
ABUAFAATABIAFAAUABQAFAAUABQAFAAUABYAFgAWABYAFQAUABMAEgAQABAAEAAQABAA
EAAQABAAEAAQABAAEAARABIAEwAUABYAFgAWABYAEwASABEAEAASABIAEgASAA8ADgAN
AAwADgAQABIAFAAUABQAFAAUABIAEgASABIAEgASABIAEgARABAADwAOAA8AEAARABIA
EgASABIAEgASABIAEgASABIAEgASABIAFAAUABQAFAASABIAEgASABIAEgASABIAEAAP
AA8ADwAPAA8ADwAQABAAEQATABQAEwASABIAEgAWABkAHAAeAB0AHQAcABsAHgAeAB0A
HQAbABwAHgAeACAAIAAfAB8AIAAhACMAJAAjACEAHwAdAB0AHgAeABwAHgAeABsAGgAa
ABoAGwAbABwAGwAaABkAGAAWABUAEwASABEAEAARABIAFAAUABUAEwARABEAEQATABQA
FAAUABIADwAPABAAEQARABAAEAATABMAFQAbACMAJwAwAD0ARQBRAGsAiwCuANIA7gAD
AQ8BCQHuAMcAmABnACsA6P+k/2H/Kf8L/xn/Qv9h/3b/kv+q/77/2f/x//3/BAANABYA
GQAbABwAHAAeAB8AHwAfAB8AIQAiACIAIAAeAB4AHAAfACAAIgAkACQAJAAkACQAJQAm
ACYAJgAoACgAJwAnACYAJgAmACUAKAApACsALAArACoAKQAnACcAJwAoACgAKQArACwA
LgAuAC0ALQAsAC0ALQAuAC4ALQAsACwAKwAuADAAMQAyADIAMgAyADIAMgAzADUANgA4
ADgAOAA4ADcANwA4ADkAOwA8AD4AQABBAEIAQgBDAEMARABHAEkATQBNAE0AUQBUAFQA
VgBXAFYAVwBZAFoAXQBeAGAAYABiAGUAZwBnAGkAaQBrAGsAbQBtAG0AbABrAGsAagBo
AGoAaQBmAGQAYABdAFoAWABXAFMAUQBPAEkARQBDAD8APgA+AD4APQA6ADgANwA2ADQA
MgAxADEAMAAuAC4ALgAtAC0ALQAsACwAKgAoACoALgAxAC8ALAAqACoAKgApACsAKwAr
ACwALQAtAC0ALAAsACsAKQApACkAKgArACwAKgApACsAKwAsACsALAAuAC8ALwAuAC0A
LQAtAA==
         </WaveFormData>
      </LeadData>
      <LeadData>
         <LeadByteCountTotal>10000</LeadByteCountTotal>
         <LeadTimeOffset>0</LeadTimeOffset>
         <LeadSampleCountTotal>5000</LeadSampleCountTotal>
         <LeadAmplitudeUnitsPerBit>4.88</LeadAmplitudeUnitsPerBit>
         <LeadAmplitudeUnits>��V</LeadAmplitudeUnits>
         <LeadHighLimit>2147483647</LeadHighLimit>
         <LeadLowLimit>268435456</LeadLowLimit>
         <LeadID>V4</LeadID>
         <LeadOffsetFirstSample>0</LeadOffsetFirstSample>
         <FirstSampleBaseline>0</FirstSampleBaseline>
         <LeadSampleSize>2</LeadSampleSize>
         <LeadOff>FALSE</LeadOff>
         <BaselineSway>FALSE</BaselineSway>
         <ExcessiveACNoise>FALSE</ExcessiveACNoise>
         <MuscleNoise>TRUE</MuscleNoise>
         <LeadDataCRC32>57070282</LeadDataCRC32>
         <WaveFormData>
BAAEAAQABAAHAAgACQAKAAoACgAKAAoACgAKAAoACgAJAAgABwAGAAYABgAGAAYABAAE
AAQABAAIAAoADAAOAA4ADgAOAA4AEQASABMAFAASABIAEgASABMAFAAVABYAGAAaABwA
HgAfACAAIQAiACQAJAAkACQAJwAoACkAKgAqACoAKgAqACkAKAAnACYAKQAqACsALAAp
ACgAJwAmACIAIAAeABwAGgAYABYAFAAUABQAFAAUABMAEgARABAADQAMAAsACgALAAwA
DQAOAA0ADAALAAoACgAKAAoACgAHAAYABQAEAAcACAAJAAoACgAKAAoACgAJAAgABwAG
AAkACgALAAwACwAKAAkACAAIAAgACAAIAAgACAAIAAgABwAGAAUABAAHAAgACQAKAAoA
CgAKAAoABwAGAAUABAAHAAgACQAKAAkACAAHAAYACAAIAAgACAAGAAYABgAGAAgACAAI
AAgACgAKAAoACgAIAAgACAAIAAgACAAIAAgACAAIAAgACAAGAAYABgAGAAkACgALAAwA
CwAKAAkACAAGAAYABgAGAAgACAAIAAgABwAGAAUABAAFAAYABwAIAAUABAADAAIABAAE
AAQABAAEAAQABAAEAAYABgAGAAYABgAGAAYABgAEAAQABAAEAAIAAgACAAIABAAEAAQA
BAAEAAQABAAEAAYABgAGAAYAAwACAAEAAAABAAIAAwAEAAIAAgACAAIAAwAEAAUABgAE
AAQABAAEAAMAAgABAAAAAgAEAAYACAAGAAYABgAGAAgACAAIAAgACgAKAAoACgAMAAwA
DAAMAA0ADgAPABAAEgASABIAEgAQABAAEAAQABIAEgASABIAEAAQABAAEAAQABAAEAAQ
ABAAEAAQABAADwAOAA0ADAAKAAoACgAKAAcABgAFAAQAAgACAAIAAgAAAAAAAAAAAAAA
AAAAAAAAAgACAAIAAgABAAAA///+//7//v/+//7/AgAEAAYADAAWACIAMABAAFQAcACO
ALQA3gAGASQBNgEuAQwB0gCQAGAANgAEANT/pP90/1D/Uv9s/4j/nv+0/8j/1P/c/+b/
8P/0//b/+P/5//r/+//8////AAABAAIA///+//3//P/9//7///8AAAEAAgADAAQABAAE
AAQABAACAAIAAgACAAIAAgACAAIAAAAAAAAAAAABAAIAAwAEAAQABAAEAAQABAAEAAQA
BAAGAAYABgAGAAUABAADAAIAAgACAAIAAgADAAQABQAGAAUABAADAAIABAAEAAQABAAC
AAAA/v/8/wAAAgAEAAYACAAIAAgACAAIAAgACAAIAAYABgAGAAYACQAKAAsADAAOABAA
EgAUABYAFgAWABYAFwAYABkAGgAcABwAHAAcAB0AHgAfACAAIgAkACYAKAAoACgAKAAo
ACkAKgArACwAKwAqACkAKAAoACgAKAAoACQAIgAgAB4AHQAcABsAGgAXABYAFQAUABEA
EAAPAA4ACwAKAAkACAAKAAoACgAKAAgACAAIAAgABQAEAAMAAgADAAQABQAGAAQABAAE
AAQABgAGAAYABgAFAAQAAwACAAQABAAEAAQABAAEAAQABAADAAIAAQAAAAEAAgADAAQA
BAAEAAQABAACAAIAAgACAAQABAAEAAQABAAEAAQABAADAAIAAQAAAAMABAAFAAYABQAE
AAMAAgAEAAQABAAEAAIAAgACAAIABAAEAAQABAAGAAYABgAGAAMAAgABAAAAAgAEAAYA
CAAHAAYABQAEAAIAAgACAAIAAwAEAAUABgAEAAQABAAEAAIAAgACAAIAAgACAAIAAgAD
AAQABQAGAAUABAADAAIAAgACAAIAAgACAAIAAgACAAIAAgACAAIAAgACAAIAAgABAAAA
///+////AAABAAIABAAEAAQABAADAAIAAQAAAAIAAgACAAIAAAAAAAAAAAAAAAAAAAAA
AAIAAgACAAIAAgACAAIAAgACAAIAAgACAAAAAAAAAAAA/v/+//7//v//////AAABAAEA
AAD///7//v///wIAAwADAAQABQAHAAUABwAHAAcACQAKAAoACgAIAAgACAAIAAoADAAQ
ABIAEQAQAA8ADgAOAA4ADgAOAA8ADgAKAAgACgAKAAkACQALAA0ADAANAAwACwAKAAkA
BwADAAIAAQD+//3//f/8//n/+P/2//b/+v/8//3/AAAAAAAA/v/+//3//f/9//3//P/7
//v//P/7//r/+f/3//X/9//3//3/BgATACIAMQA+AFQAcQCTALQA2gD6AA8BEQH0ALoA
eQBEABcA6v+//5L/ZP82/yD/Lv9O/2j/fv+U/6f/uf/M/9r/4f/o/+7/8v/1//f/+P/5
//r/+v/6//r/+P/5//v/+//5//v//f/9//v/+//7//z//v/9//3//v/9//7//v/9//3/
/f/8//z//v///wAAAAD///7//f/7//7///8AAAEA//8AAAAAAQD/////AQABAP////8A
AAAA////////AAACAAIAAQABAAAAAAAAAAAAAQABAAAAAAAAAAMAAwAFAAcABwAHAAcA
CQAJAAoACwAKAAkACgALAAwADAAMAA0AEAASABYAGgAYABcAFgAXABoAGwAcABwAHAAf
ACEAIQAkACYAKAApACkALAAuAC4ALQAvADAAMQAzADQANAA1ADIAMgAxAC8AMAAxADAA
MQAwAC4AKgAoACMAIAAeAB0AGQAWABQAEQARABEADwAOAAwACwALAAgABQACAAIAAgAB
AAEAAQAAAAEAAAAAAP///v/8//z//f8BAAMA///8//7//v/8//z//P/8//v/+//9//3/
/P/8//r/+v/3//f/+v/6//r/+//7//3//v8AAPv/9//2//f/+v/7//v/+//7//z//P/8
//v//f/9//3////+//z/+v/6//r/+v/6//7//////wEAAgABAP///v/8//z/+//7//3/
/P/8//////8AAAMAAwACAAQABAAEAAAA///+//7//v/9//z/+f/7//7//v/9//7/AAAB
AAMAAgD+//3//v/9//z//f/8//r/+//9/////f/7//r/+f/6//r/+//8//v//P////z/
/P/8//z/+P/4//v//f/9//3/+//6//n/9//3//j/+P/5//n/9//3//j/+v/7//z/+//7
//v/+//8//z/+v/3//f/9v/2//j/+v/6//r/+v/6//r/9//3//f/9//3//f/+v/8//r/
+v/6//r/+v/6//r/+v/6//r/+v/6//n/+P/3//b/9//4//n/+v/4//j/+P/4//b/9v/2
//b/+P/4//j/+P/4//j/+P/4//j/+f/6//v/+P/3//b/9v/2//j/+P/3//v//f8AAAEA
AQABAAEAAQACAAIAAgACAAAAAAAAAAEAAwAHAAkACgAKAAoACgAKAAgACAAIAAoADAAJ
AAgACAAGAAUABQAFAAMAAAD//////v/9//z/+v/5//v//f/+/wAAAQABAP//+//4//f/
9//3//b/9//2//j/9v/2//f/9f/1//X/9P/0//X/9//4//f/9v/0//P/8f/x//P/+v8D
AA4AHQAyAEgAYQB7AJYAugDeAPUAAwH6ANAAjQBQACEA9P/H/6D/fP9Q/yz/KP9A/1z/
cP+G/5v/sf/E/9T/3//m/+z/8P/y//P/8//z//T/9P/0//T/9//5//z//f/8////AgAD
AAEA///9//z/+v/5//n/+v/9/wAAAgADAAAA///9//z///8BAAMABAACAAIAAgABAAAA
///+//3/AAACAAMABQAEAAMABAADAAMAAwAEAAQAAwADAAMABAAEAAQAAwADAAQABAAE
AAQAAwADAAIAAgADAAcACAALAAkACQAJAAkABwAHAAgACQAKAAsADgARABEAEAAPAA8A
EQASABUAGAAXABcAFwAZABwAHQAeAB4AIAAjACUAJQAmACYAJgAlACgALAAvADAALwAx
ADIAMwAzADQANAA1ADcAOAA4ADcANAAzADAALwAyADIAMAAwAC0AKgAoACcAIQAeABwA
GQAZABkAFwAWABIAEQARAA4ADwAMAAwADAAJAAkACQAIAAcABgAGAAUAAgAAAAAAAQAG
AAkABgAEAAUABgAFAAYABwAGAAQAAwADAAMAAgACAAQABAABAAEA/v/8//r/+f/8////
AQAEAAMAAQACAAUAAwADAAIAAQABAAIAAgACAAIAAwACAAEAAwACAAAA/v///wAAAQAC
AAMAAwACAAMABQAFAAQABAABAAAA/v/9/////v/+/wEABAAGAAoACwAGAAgACAAIAAcA
BwAHAAgACAAHAAYAAwADAAQAAgD///3//v/+////AQAAAAIABgAEAAQABgAGAAMAAwAE
AAUABQADAAIAAQACAAIAAwAEAAMABAAHAAQAAgACAAIA/v/+/wEAAwADAAIAAQABAAEA
/////wAAAAABAAEA/////wEAAgACAAIAAQABAAEAAQACAAIAAAD9//7//v///wIAAAAA
AAAAAAD+//7/+//7//7///8AAAEAAgAEAAQABAAEAAQAAwACAAEAAAACAAIAAgACAAIA
AgACAAIAAAD+//z/+v/5//j/9//2//z/AAAEAAgABwAGAAUABAACAAIAAgACAAAAAAAA
AAAAAgACAAIAAgACAAIAAgACAAUABgAHAAgABgAGAAYABgAHAAgACQAKAAwADAAMAAwA
CQAIAAcABgAKAAwADgAQABIAEgASABIADwAOAA0ADAAKAAoACgAKAAkACAAHAAYABAAE
AAQABAABAAAA///+//7//v/+//7//P/8//z//P/+//7//v/+//3//P/7//r//P/8//z/
/P/8//z//P/8//z/AAACAAIACAASABwAKAA4AEgAXAB2AJQAuADgAPwADAEIAewAtAB0
AEIAFADi/7T/kP9q/0z/Sv9m/4T/mv+w/8L/0v/e/+L/6P/w//T/9v/2//n/+v/7//z/
/v/+//7//v/9//z/+//6//v//P/9//7//v/+//7//v8AAAAAAAAAAAAAAAAAAAAAAAAA
AAAAAAD+//7//v/+////AAABAAIAAAAAAAAAAAD///7//f/8//3//v///wAAAAAAAAAA
AAACAAIAAgACAAIAAgACAAIAAgACAAIAAgAEAAQABAAEAAMAAgABAAAAAAAAAAAAAAAD
AAQABQAGAAgACAAIAAgABgAGAAYABgAIAAgACAAIAAsADgARABQAEgASABIAEgAUABQA
FAAUABYAGAAaABwAHgAeAB4AHgAgACAAIAAgACAAIAAgACAAIgAkACYAKAAnACYAJQAk
ACIAIAAeABwAHwAgACEAIgAfAB4AHQAcABoAGAAWABQAEQAQAA8ADgANAAwACwAKAAwA
DAAMAAwACQAIAAcABgAGAAYABgAGAAQABAAEAAQABAAEAAQABAAGAAYABgAGAAUABAAD
AAIAAgACAAIAAgACAAIAAgACAAIAAgACAAIAAwAEAAUABgAGAAYABgAGAAYABgAGAAYA
BgAGAAYABgAEAAQABAAEAAYACAAKAAwACQAIAAcABgAEAAQABAAEAAYABgAGAAYACAAI
AAgACAAHAAYABQAEAAcACAAJAAoACAAIAAgACAAGAAYABgAGAAUABAADAAIABAAGAAgA
CgAHAAYABQAEAAYABgAGAAYABAAEAAQABAAEAAQABAAEAAIAAgACAAIABAAEAAQABAAE
AAQABAAEAAQABAAEAAQAAwACAAEAAAAAAAAAAAAAAAEAAgADAAQABAAEAAQABAAGAAYA
BgAGAAMAAgABAAAA/v/+//7//v///wAAAQACAAMABAAFAAYABAAEAAQABAACAAIAAgAC
AAIAAgACAAIA///+//3//P///wAAAQACAAQABAAEAAQAAgACAAIAAgAEAAQABAAEAAEA
AAD///7/AgAEAAYACAALAAwADQAOAA4ADgAOAA4ADgAOAA4ADgAOAA4ADgAOAA4ADgAO
AA4ADwAQABEAEgAPAA4ADQAMAAsACgAJAAgACgAKAAoACgAFAAIA///8////AAABAAIA
AQAAAP///v/+//7//v/+//3//P/7//r//P/8//z//P/8//z//P/8//7//v/+//7//v8C
AAoAEAAWACQANgBIAFwAeACaAMAA6gAOASYBKAEMAdgAmgBmAD4ADADc/7L/hP9Y/0r/
YP98/5D/pP++/87/2P/i/+b/6P/u//T/9v/3//j/+f/6//z//P/8//z//P/8//z//P/+
//7//v/+//z//P/8//z//v/+//7//v/+//7//v/+//z//P/8//z//f/+////AAD///7/
/f/8//3//v///wAA/v/+//7//v/+//7//v/+////AAABAAIA///+//3//P/9//7///8A
AAAAAAAAAAAA///+//3//P///wAAAQACAAIAAgACAAIAAgACAAIAAgAEAAQABAAEAAQA
BAAEAAQABwAIAAkACgAMAAwADAAMAA4AEAASABQAFgAWABYAFgAWABYAFgAWABcAGAAZ
ABoAHAAeACAAIgAjACQAJQAmACYAJgAmACYAJAAiACAAHgAfACAAIQAiAB8AHgAdABwA
GQAYABcAFgATABAADQAKAAgACAAIAAgABwAGAAUABAAEAAQABAAEAAQABAAEAAQAAwAC
AAEAAAD+//7//v/+/wAAAAAAAAAAAgACAAIAAgAAAAAAAAAAAAAAAAAAAAAA/v/+//7/
/v/+//7//v/+////AAABAAIAAgACAAIAAgD///7//f/8//r/+v/6//r//P/+/wAAAgAE
AAQABAAEAAQABAAEAAQAAQAAAP///v/+//7//v/+/wEAAgADAAQABAAEAAQABAACAAIA
AgACAAQABAAEAAQAAQAAAP///v8BAAIAAwAEAAIAAgACAAIAAAAAAAAAAAD+//7//v/+
/wAAAAAAAAAA/v/+//7//v8AAAAAAAAAAP7//v/+//7//P/8//z//P/9//7///8AAP7/
/v/+//7//P/8//z//P/9//7///8AAP3//P/7//r//P/8//z//P/9//7///8AAP///v/9
//z//P/8//z//P/6//r/+v/6//z//P/8//z//v/+//7//v/7//r/+f/4//n/+v/7//z/
/P/8//z//P/8//z//P/8//z//P/8//z/+//7//v/+//8//v/+v/6//v//v///////v//
/wEAAQADAAMAAwADAAIAAgACAAIAAgACAAIAAwAEAAcACAAIAAYABgAGAAYACQAKAAsA
DgAOAAsACgAKAAoACQAJAAkABgACAAAA//8CAAMABAAEAP////////7/+//7//r/9//4
//b/9v/3//b/9v/4//j/9v/0//T/9f/3//f/9//2//P/8//0//T/9v/2//X/9f/3//f/
+f/+/wMADAAbAC4ARgBdAHUAlAC8AOAA+wAHAfwA0ACRAFgALQD+/8v/pP98/0z/Jv8m
/0D/Xv90/4j/m/+v/8L/0P/b/+T/6v/u//H/8//0//X/+P/4//j/+P/6//v//f/9//r/
+//8//v/+//7//v//P/8//v/+//8//v//P/8//v//f/9//z//P/8//3//v/+/wAAAAAA
AP/////////////+//7//f/9//3//f//////AQABAAIAAgACAAMABAAGAAUABAACAAEA
AgACAAIAAgADAAMAAgACAAIABQAFAAcABwAHAAcABwAHAAcACAAJAAsACwANAA8AEAAQ
ABAAEQAQABAAEgAUABgAGQAaAB0AHgAfACAAIAAgACMAJQAlACcAKAApACkAKQAsAC4A
LgAxADMANAA1ADMANAA0ADUANgA4ADkAOQA4ADcANAAzADMAMgAvAC4ALAAqACkAKQAl
ACIAIAAdABoAGQAWABQAFAATABMAEAAOAAoACQAIAAkACQAJAAgACQAIAAgABwACAAAA
AAABAAQABwAEAAIAAAAAAP7//v8BAAIAAgADAAUABQAEAAQAAgACAP////8AAAAAAAAB
AAAAAQABAAIAAQD//wAAAwABAAEAAAD///3//v/+//7/AQADAAMAAwADAAIAAAD+/wAA
AAAAAAAAAQABAAAAAQAFAAUABAAEAAMABAAEAAUABQAEAAQABwAGAAYACAAHAAQABgAG
AAYABgAFAAQABAAFAAUABQADAAQABgAFAAMAAQACAAIAAwAAAPz/+//8/wAAAgAGAAgA
AwADAAQABQADAAEAAAD///7//P/7//r//P8AAAYABgAFAAQAAwD+/wAAAwAFAAUAAwAB
AAAA///9//3//v/+//3//f/7//v//P/+////AAACAAMABAAFAAUABAABAP3//f/8//z/
/v/+//7//v/+/wAAAAD9//3/AAABAAIAAwAAAP7//f/8//v/+v/9//7///8AAP3//P/7
//r/+//8//3//v/+//7//v/+//z//P/8//z//v/+//7//v/9//z/+//6//v//P/9//7/
///////////8//n/9v/0//j//v8CAAUABAADAAMAAQADAAMAAwADAAYABgAGAAYABAAE
AAQABQAGAAkACgAKAAoACgAKAAoACgAKAAoADAAKAAcABgAGAAgABwAHAAcABwAEAAMA
AwADAAMAAwACAP////////7///////7/+//3//T/8//z//b/9v/4//j/+v/4//j/+f/7
//v/+//6//j/9//3//b/+f/6//r/+//7//3///8AAAcAFAAlADQARgBfAH0AmAC8AN4A
9wD9AOwAvAB9AEQAFwDo/7f/jv9m/zz/Jv80/07/ZP96/5L/o/+5/8z/1v/f/+r/8P/y
//f/+f/6//v/+f/4//f/9v/2//f/+f/5//j/+//+////AQABAAEAAgAEAAMAAwAEAAQA
BAADAAEAAQABAAAAAAD+////AAAAAP7//v/+//3////////////+//7//f/9//7///8C
AAMABAAFAAcACAAEAAMAAgACAAUABgAGAAcABwAGAAUABAAFAAUABAAEAAQABwAHAAkA
CQAJAAkACQAHAAcACAAJAAcABwAJAAsADQAOAA8AEQAPABAAEwAWABcAFwAXABkAHAAd
AB4AHgAeACEAIwAjACMAJAAlACUAKAAsAC8AMAAvADEAMgAzADMANAA0ADUANAA0ADMA
MQA0ADUANAA1ADUANAAxADAALAAoACUAIwAhAB4AHAAZABYAFQASABAAEAARABMAEgAP
AAwADAAMAAkACQAJAAgABwAGAAYABQACAAAAAAABAAgACwAIAAYABgAGAAQABAAFAAQA
AgABAAMAAwACAAIAAQAAAPz/+//7//r/+f/5//z/AQAFAAoABwADAAIAAwADAAMAAgAB
AP//AAAAAAAA//8BAAEAAQABAAAA/v/8//v/+v/5//j///8DAAYACwAKAAkABwAGAAUA
BgAGAAcABwAGAAYACQAGAAYACAAHAAYACAAIAAgABAADAAIAAgAAAP///v/7/wEABgAI
AAkACQAKAAoACwALAAgACAAKAAgABgAGAAQAAQABAAIAAwAEAAMAAwADAAMAAgACAAIA
AAACAAYABAACAAIAAgD+//7/AQADAAMAAQD///7//f//////AAAAAAMAAwABAAEA//8A
AAAAAAAAAAEAAgADAAYABgAEAAEAAQAAAAAAAgAEAAQABAAEAAEAAAD8//v//P/9//7/
///+//7///8AAAEAAgACAAIAAgACAAIAAgACAAIAAAAAAAAAAAAAAAAAAAAAAP///v/9
//z///8AAAEAAgACAAIAAgACAAMABAAFAAYABgAGAAYABgAGAAYABgAGAAsADgARABQA
EwASABEAEAASABIAEgASABIAEgASABIAEQAQAA8ADgAMAAwADAAMAAoACgAKAAoACQAI
AAcABgAFAAQAAwACAAEAAAD///7//P/8//z//P/6//r/+v/6//v//P/9//7/AAAAAAAA
AAD+//7//v/+//z//v/+/wAABAAIAA4AHgAsADoATgBoAIQAqADSAPgAEgEkAR4B+AC4
AHoATgAkAPT/xP+Y/2r/Sv9O/2r/iP+e/7T/yP/U/9z/4v/m/+z/8v/2//n/+v/7//z/
+v/6//r/+v/8//z//P/8//7//v/+//7/AQACAAMABAADAAIAAQAAAAAAAAAAAAAAAgAC
AAIAAgAAAAAAAAAAAAEAAgADAAQAAgACAAIAAgAAAAAAAAAAAAIAAgACAAIAAAAAAAAA
AAACAAIAAgACAAMABAAFAAYABQAEAAMAAgABAAAA///+/wIABAAGAAgABwAGAAUABAAG
AAYABgAGAAYABgAGAAYABwAIAAkACgAMAAwADAAMAA4ADgAOAA4AEAASABQAFgAXABgA
GQAaABwAHAAcABwAHwAgACEAIgAkACQAJAAkACcAKAApACoAKgAqACoAKgAqACoAKgAq
ACgAKAAoACgAJwAmACUAJAAiACAAHgAcABoAGAAWABQAEQAQAA8ADgANAAwACwAKAAgA
CAAIAAgACgAKAAoACgAHAAYABQAEAAQABAAEAAQABgAGAAYABgAEAAQABAAEAAIAAgAC
AAIABQAGAAcACAAHAAYABQAEAAMAAgABAAAAAQACAAMABAAEAAQABAAEAAQABAAEAAQA
BgAGAAYABgAGAAYABgAGAAYABgAGAAYACAAIAAgACAAGAAYABgAGAAUABAADAAIABAAE
AAQABAAHAAgACQAKAAgACAAIAAgABwAGAAUABAAEAAQABAAEAAQABAAEAAQABgAGAAYA
BgAGAAYABgAGAAQABAAEAAQABAAEAAQABAACAAIAAgACAAIAAgACAAIAAwAEAAUABgAE
AAQABAAEAAQABAAEAAQAAgACAAIAAgAEAAQABAAEAAMAAgABAAAAAQACAAMABAACAAIA
AgACAAQABAAEAAQAAgACAAIAAgAEAAQABAAEAAIAAgACAAIABAAEAAQABAACAAIAAgAC
AAAAAAAAAAAAAwAEAAUABgAEAAQABAAEAAQABAAEAAQABAAEAAQABAACAAIAAgACAAMA
BAAFAAYACAAIAAgACAAIAAgACAAIAAkACgALAAwADgAOAA4ADgARABIAEwAUABIAEgAS
ABIAEgASABIAEgASABIAEgASABAAEAAQABAADgAOAA4ADgANAAwACwAKAAcABgAFAAQA
AgACAAIAAgAAAAAAAAAAAAIAAgACAAIAAAD+//z/+v/+/wAAAgAEAAMAAgABAAAA/v/+
//7//v8EAAoAEgAaACQAMAA+AFIAbgCMAKwA2AAEASABLgEmAf4AvAB8AFAAKAD6/87/
ov9y/1D/Uv9u/4z/ov+6/87/2v/g/+b/7P/y//T/+P/8//7/AAACAAQABAAEAAQABAAG
AAYABgAGAAgACAAIAAgACAAIAAgACAAGAAYABgAGAAgACAAIAAgACAAIAAgACAAJAAoA
CwAMAAsACgAJAAgABgAGAAYABgAHAAgACQAKAAwADAAMAAwACgAKAAoACgAJAAgABwAG
AAoADAAOABAADQAMAAsACgALAAwADQAOAAwADAAMAAwACgAKAAoACgALAAwADQAOAA8A
EAARABIAFAAUABQAFAAVABYAFwAYABoAGgAaABoAHQAeAB8AIAAgACAAIAAgACIAJAAm
ACgAKQAqACsALAAtAC4ALwAwADEAMgAzADQANAA0ADQANAA0ADQANAA0ADQANAA0ADQA
MQAwAC8ALgArACoAKQAoACQAIgAgAB4AHAAcABwAHAAaABoAGgAaABcAFgAVABQAFQAW
ABcAGAAXABYAFQAUABQAFAAUABQAFQAWABcAGAAWABYAFgAWABQAFAAUABQAFgAWABYA
FgAWABYAFgAWABgAGAAYABgAGAAYABgAGAAWABYAFgAWABYAFgAWABYAFgAWABYAFgAX
ABgAGQAaABgAGAAYABgAGAAYABgAGAAaABoAGgAaABoAGgAaABoAHAAcABwAHAAbABoA
GQAYABkAGgAbABwAGgAaABoAGgAaABoAGgAaABsAHAAdAB4AHQAcABsAGgAcABwAHAAc
ABoAGgAaABoAGgAaABoAGgAaABoAGgAaABsAHAAdAB4AHAAcABwAHAAaABoAGgAaABgA
GAAYABgAGAAYABgAGAAbABwAHQAeACAAIAAgACAAHQAcABsAGgAcABwAHAAcABoAGAAW
ABQAGAAaABwAHgAgACAAIAAgAB4AHgAeAB4AHAAcABwAHAAaABoAGgAaABsAHAAdAB4A
HgAeAB4AHgAeAB4AHgAeAB4AHgAeAB4AIAAgACAAIAAeAB4AHgAeAB4AHgAeAB4AHgAd
AB0AHQAeAB4AHgAeAB4AHwAiACMAIQAgAB8AHwAhACUAJwApACkAKgAqACoALAAsACwA
LAAsACwALgAuAC8AMAAxADIANAA0ADQANAA0ADQAMQAwAC4ALgAtAC0ALwAvACwAKwAr
ACsAKwArACwAKQApACkAJwAlACQAIgAgACAAHwAgACMAJAAkACYAJQAkACEAIAAjACMA
IwAjACIAIQAhACIAIgAiACIAIQAlACcAJwAtADQAOwBIAFcAZgB2AI8ArwDSAPYAEgEl
AS0BGgHmAKUAbgBDABQA6f/A/5j/cv9c/2T/gP+Y/6r/wP/V/+P/+P8OABcAGAAeACYA
JwApACoAKwAuAC4ALgAuAC4ALwAxADEALAAtAC4ALQAwADEAMgA0ADQAMwAzADQAMwA0
ADQAMwA1ADUANAA0ADIAMwA0ADQANwA4ADkAOQA4ADcANgA1ADUANgA2ADcAOQA5ADsA
OwA5ADkAOgA6ADsAOwA7ADwAOwA6ADgANwA7ADwAPQA+AD8APwA+AD4APgBBAEEAQwBD
AEMAQwBDAEEAQQBCAEMARQBFAEcASQBMAEwATABNAEwATABOAFAAUgBTAFQAVwBaAFsA
XABcAFoAXQBfAF8AYwBkAGUAZQBnAGoAbABsAG0AbwBwAHEAcwB0AHQAdQB1AHYAdgB1
AHcAdwB1AHUAcwByAG8AbgBtAGoAaABnAGMAYABeAFsAWgBbAFoAWgBXAFUAVABQAFEA
TgBOAE4ASwBLAEsASgBLAEoASgBJAEcARgBHAEkATABPAEwASgBKAEoASABIAEoASgBJ
AEkASwBLAEoASgBKAEoARwBHAEgASABIAEkASABJAEkASgBJAEcASABLAE0ATQBMAEsA
SwBKAA==
         </WaveFormData>
      </LeadData>
      <LeadData>
         <LeadByteCountTotal>10000</LeadByteCountTotal>
         <LeadTimeOffset>0</LeadTimeOffset>
         <LeadSampleCountTotal>5000</LeadSampleCountTotal>
         <LeadAmplitudeUnitsPerBit>4.88</LeadAmplitudeUnitsPerBit>
         <LeadAmplitudeUnits>��V</LeadAmplitudeUnits>
         <LeadHighLimit>2147483647</LeadHighLimit>
         <LeadLowLimit>268435456</LeadLowLimit>
         <LeadID>V5</LeadID>
         <LeadOffsetFirstSample>0</LeadOffsetFirstSample>
         <FirstSampleBaseline>0</FirstSampleBaseline>
         <LeadSampleSize>2</LeadSampleSize>
         <LeadOff>FALSE</LeadOff>
         <BaselineSway>FALSE</BaselineSway>
         <ExcessiveACNoise>FALSE</ExcessiveACNoise>
         <MuscleNoise>TRUE</MuscleNoise>
         <LeadDataCRC32>4136317148</LeadDataCRC32>
         <WaveFormData>
AAAAAAAAAAABAAIAAwAEAAYABgAGAAYABAAEAAQABAADAAIAAQAAAAAAAAAAAAAA/v/+
//7//v8BAAQABwAKAAoACgAKAAoACwAMAA0ADgAMAAwADAAMAA8AEAARABIAFAAWABgA
GgAbABwAHQAeACAAIAAgACAAIgAkACYAKAAoACgAKAAoACYAJgAmACYAJwAoACkAKgAo
ACYAJAAiAB4AHAAaABgAFgAUABIAEAAQABAAEAAQAA8ADgANAAwACgAIAAYABAAGAAgA
CgAMAAkACAAHAAYABgAGAAYABgADAAIAAQAAAAEAAgADAAQABgAGAAYABgAFAAQAAwAC
AAUABgAHAAgABwAGAAUABAACAAIAAgACAAQABAAEAAQAAwACAAEAAAABAAIAAwAEAAQA
BAAEAAQAAQAAAP///v8BAAIAAwAEAAIAAgACAAIAAwAEAAUABgAEAAQABAAEAAYABgAG
AAYACAAIAAgACAAHAAYABQAEAAYABgAGAAYABgAGAAYABgAFAAQAAwACAAMABAAFAAYA
BgAGAAYABgAEAAQABAAEAAQABAAEAAQAAgACAAIAAgADAAQABQAGAAQABAAEAAQAAgAC
AAIAAgACAAIAAgACAAQABAAEAAQABgAGAAYABgAFAAQAAwACAAAAAAAAAAAAAQACAAMA
BAACAAIAAgACAAMABAAFAAYABAACAAAA/v///wAAAQACAAIAAgACAAIAAwAEAAUABgAE
AAQABAAEAAMAAgABAAAAAgAEAAYACAAGAAYABgAGAAQABAAEAAQABwAIAAkACgAKAAoA
CgAKAAsADAANAA4AEAAQABAAEAAOAA4ADgAOABEAEgATABQAEgASABIAEgASABIAEgAS
ABAAEAAQABAADgAOAA4ADgAMAAwADAAMAAoACAAGAAQAAgACAAIAAgACAAIAAgACAAAA
AAAAAAAAAAAAAAAAAAD+//7//v/+//7//v/+//7/AgAEAAYACgAWACIAMABGAGAAhACs
ANoACgE6AWIBfAGAAWABHAHOAI4AWAAiAPD/xP+a/3z/eP+O/6L/tP/G/9b/3v/k/+z/
9P/4//j/+v/8//z//P/8////AAABAAIAAAD+//z/+v/9//7///8AAAEAAgADAAQABAAE
AAQABAACAAIAAgACAAAAAAAAAAAAAAAAAAAAAAABAAIAAwAEAAQABAAEAAQABAAEAAQA
BAAEAAQABAAEAAMAAgABAAAAAgACAAIAAgADAAQABQAGAAUABAADAAIAAgACAAIAAgD/
//7//f/8//7/AAACAAQABQAGAAcACAAIAAgACAAIAAYABgAGAAYABwAIAAkACgAOABAA
EgAUABUAFgAXABgAGgAaABoAGgAbABwAHQAeACEAIgAjACQAJwAoACkAKgArACwALQAu
ADAAMAAwADAALwAuAC0ALAAuAC4ALgAuACkAJgAjACAAHQAcABsAGgAZABgAFwAWABMA
EgARABAADQAMAAsACgAMAAwADAAMAAsACgAJAAgABQAEAAMAAgAFAAYABwAIAAYABgAG
AAYABgAGAAYABgAEAAQABAAEAAYABgAGAAYABAAEAAQABAACAAIAAgACAAMABAAFAAYA
BgAGAAYABgAFAAQAAwACAAQABAAEAAQABAAEAAQABAADAAIAAQAAAAIABAAGAAgABwAG
AAUABAAGAAYABgAGAAUABAADAAIAAwAEAAUABgAHAAgACQAKAAgABgAEAAIABAAGAAgA
CgAJAAgABwAGAAYABgAGAAYACAAIAAgACAAGAAYABgAGAAQABAAEAAQABAAEAAQABAAF
AAYABwAIAAcABgAFAAQABAAEAAQABAAEAAQABAAEAAQABAAEAAQABAAEAAQABAACAAIA
AgACAAQABAAEAAQABgAGAAYABgAFAAQAAwACAAQABAAEAAQABAAEAAQABAAEAAQABAAE
AAQABAAEAAQABAAEAAQABAAEAAQABAAEAAQABAAEAAQAAgACAAIAAgADAAIAAwAEAAQA
AwACAAEAAQADAAUABgAIAAgACAAJAAoACgAJAAkACwALAAsACwAKAAoACQAJAAwADgAP
ABIAEAARABEADwARABIAEgASABMAFAAQAA0ADgAOAA4ADgASABMAEgARAA8ADgANAA0A
CwAIAAcABQADAAEAAAD8//v/+v/4//j//P/9//7/AgACAAAA//////7//v/+//7////+
//7////+//3/+//5//n/+P/5////BgARACIAMABEAGEAhACrANMA+wAhAToBRAEtAfEA
pQBiAC4A/P/O/6T/fP9Y/0T/Uf9s/4D/kf+l/7T/xP/W/+H/5v/r//P/9v/4//n/+f/6
//z//v/+//7//f/+//3//P/8//z//v/+//z//P/8//3//v/+////AQAAAAAAAAAAAP7/
/v/9//3//////wAAAAD9//z//P/7//z//v8AAAIA/////wAAAQD/////AAAAAP////8A
AAAA/////wAAAAACAAIAAgACAAAAAgACAAAAAgACAAEAAQADAAMABQAFAAUABQAFAAUA
BgAHAAkACwAJAAgACQAKAAsADAAMAAwADgARABQAGAAYABcAFgAYABsAHAAdAB4AIAAj
ACMAJAAlACoALAAuAC0AMQAzADMAMgAzADQANAA3ADcAOAA5ADYANQAzADEAMQAyADEA
MQAvACwAKwApACQAIQAeABwAGQAWABMAEAAOAA0ACwALAAkACQAIAAcAAgD+//7//v/9
//z//P/8//z//P/9//3/+//5//n/+v/9/////P/4//r/+v/5//n/+P/4//f/9//5//n/
+f/5//j/+P/3//b/+P/4//f/+f/6//r//P/+//n/9f/0//T/9v/3//f/+P/6//r/+v/6
//v/+//6//n/+//7//j/9v/2//b/9v/3//n/+//8//3/+//7//v/+f/5//r/+v/6//r/
+//7//v/+//7//////8AAAAAAQABAP///v/+//7//P/7//n/9//5//v//v/7//z//f/+
/wEA///8//z//f/6//n//f/8//r/+//8//3//P/7//r/+f/7//v/+//6//n/+v////z/
+//6//r/+f/5//v//P/8//3/+//7//v/+P/4//j/+P/5//n/+P/4//v/+//7//3//P/7
//v/+v/9//3//v/9//r/+f/5//v//v/+//3//f/9//z/+v/3//b/+v/7//v//f/8//r/
+v/6//r//P/8//z//P/8//z//P/8//n/+P/3//b/+f/6//v//P/8//z//P/8//r/+v/6
//r/+v/6//r/+v/8//z//P/8//v//P/9//7//P/6//j/9//4//n/+f/4//r//P///wMA
AwACAAIAAQABAAEAAQACAAAA/////wAAAwAFAAkACgANAA0ACwANAA0ADAALAAwAEAAN
AAsACgAIAAgACAAJAAcABQADAAMAAQD///7//P/8//7///8AAAIAAwABAAEA/f/6//n/
+f/3//f/+v/6//r/+f/5//r/+P/4//j/9//4//j/+f/5//f/9v/1//X/8v/x//P/+P8B
AAwAHAA0AFEAcgCPALEA3QADASABMgEvAQcBvwB0ADgABgDW/67/jv9s/07/Sf9c/3T/
h/+Z/6z/vv/O/9v/5P/r/+//8v/y//P/8//0//T/9v/2//b/9//6//v//P///wAAAwAE
AAIAAAD+//3/+//6//r/+//+/wAAAgAEAAEAAAD+//3/AAABAAMABAACAAIAAwADAAEA
AAD///7/AAABAAMABQAEAAMAAwACAAMAAwAEAAQAAwADAAQABAAEAAQABAAEAAYACAAI
AAYABwAGAAQAAwAHAAcACQAJAAkACQAJAAkABwAHAAgACQALAAwADwASABIAEgARABAA
EwAVABcAGgAZABkAGQAcACEAIgAjACQAJgApACkAKgApACwALAAsAC4AMwA2ADcANgA3
ADgAOAA5ADkAOgA7ADwAPQA9AD0AOgA4ADQAMQAyADAAMAAvAC4AKwAoACYAIQAeABsA
GAAYABcAFQAVABEAEQAQAA8ADgAKAAoACgAHAAYABgAGAAUABAAEAAMAAQD/////AAAE
AAcABQACAAQABAADAAMAAgACAAEAAQABAAEAAQABAAAAAAD///7//f/6//b/9f/5//r/
/f8AAAEA//8AAAIAAgABAP///v8AAAAAAAAAAP/////+//3//v////3//P/+//7//v//
//7/////////AQABAAEA///8//z/+//6//z//f/9//3///8BAAcACQAGAAYABwAHAAYA
BgAHAAgABgAFAAMAAQABAAEAAgD9//3//f/9////AgAAAAEAAwABAAEABgAGAAMAAwAD
AAMABAADAAIAAQADAAMAAwACAP//AAAFAAIAAQAAAAAA///+///////+//7//f/+////
/v/+//7//v/9//3//P/8/////////wEAAAD//////v/+//3//f/7//v/+//8/////v/+
//3//f/7//r/+P/1//f//P/+/////f8AAAAAAAAAAAAA/v/+//7//v/+//7//v/+//7/
/v/+//7//P/6//j/9v/1//T/8//y//j//P8AAAQAAwACAAEAAAD+//7//v/+//z//P/8
//z//f/+////AAD+//7//v/+////AAABAAIAAAAAAAAAAAACAAIAAgACAAUABgAHAAgA
BgAEAAIAAAADAAYACQAMAA0ADgAPABAADQAMAAsACgAIAAgACAAIAAcABgAFAAQAAQAA
AP///v/9//z/+//6//r/+v/6//r/+f/4//f/9v/4//j/+P/4//f/9v/1//T/9f/2//f/
+P/4//j/+P/4//j//P/+//7/BAAOABYAJAA2AE4AagCMALQA4AAMATQBTAFQATYB+gCu
AHAAOgACANT/rv+K/27/bP+A/5r/rP+6/8r/1v/g/+T/6P/u//T/9P/0//b/9v/2//b/
9v/2//b/9v/2//b/9v/2//f/+P/5//r/+P/4//j/+P/6//r/+v/6//r/+v/6//r/+v/6
//r/+v/5//j/9//2//n/+v/7//z//P/8//z//P/5//j/9//2//n/+v/7//z/+v/6//r/
+v/8//z//P/8//z//P/8//z//P/8//z//P/8//z//P/8//v/+v/5//j/+P/4//j/+P/7
//z//f/+//7//v/+//7/AAAAAAAAAAAAAAAAAAAAAAMABgAJAAwADAAMAAwADAANAA4A
DwAQABMAFAAVABYAFgAWABYAFgAXABgAGQAaABwAHAAcABwAHgAgACIAJAAiACIAIgAi
AB8AHAAZABYAGAAaABwAHgAcABoAGAAWABIAEAAOAAwACQAIAAcABgAEAAQABAAEAAQA
BAAEAAQAAwACAAEAAAD+//7//v/+//7//v/+//7//v/+//7//v8AAAAAAAAAAP7//v/+
//7//v/+//7//v/+//7//v/+//z//P/8//z///8AAAEAAgABAAAA///+//7//v/+//7/
/v/+//7//v/+//7//v/+/wEAAgADAAQAAQAAAP///v8AAAAAAAAAAAAAAAAAAAAAAAAA
AAAAAAAAAAAAAAAAAAEAAgADAAQAAgACAAIAAgACAAIAAgACAP///v/9//z/AAACAAQA
BgADAAIAAQAAAAEAAgADAAQAAwACAAEAAAAAAAAAAAAAAAAAAAAAAAAAAAAAAAAAAAAA
AAAAAAAAAAAAAAAAAAAA/v/+//7//v/8//z//P/8//3//v///wAA/v/+//7//v///wAA
AQACAP///v/9//z/+//6//n/+P/7//z//f/+////AAABAAIAAgACAAIAAgABAAAA///+
//7//v/+//7/+//6//n/+P/7//z//f/+/wAAAAAAAAAA/v/+//7//v///wAAAQACAAAA
/v/8//r//v8AAAIABAAFAAYABwAIAAgACAAIAAgACQAKAAsADAAMAAwADAAMAA4ADgAO
AA4ADwAQABEAEgARABAADwAOAA0ADAALAAoACgAKAAoACgAFAAIA///8//3//v///wAA
/v/+//7//v/+//7//v/+//3//P/7//r/+v/6//r/+v/6//r/+v/6//z//P/8//z//v8A
AAgADgAWACQAOABOAGwAkgC6AOwAGgFGAWgBdAFgASoB3gCaAGQALgD8/9D/pP9+/3L/
gv+Y/6j/tv/K/9j/4v/o/+z/7v/y//b/+P/6//r/+v/6//z//P/8//z//P/8//z//P/+
//7//v/+//z//P/8//z//v/+//7//v/8//z//P/8//z//P/8//z//f/+////AAD///7/
/f/8//3//v///wAA/v/+//7//v/8//z//P/8//3//v///wAA/f/8//v/+v/7//z//f/+
/wAAAAAAAAAA/v/+//7//v///wAAAQACAAIAAgACAAIAAgACAAIAAgAEAAQABAAEAAQA
BAAEAAQABwAIAAkACgAMAAwADAAMAA4AEAASABQAFgAWABYAFgAYABgAGAAYABoAGgAa
ABoAHgAgACIAJAAnACgAKQAqACgAKAAoACgAJQAkACMAIgAkACQAJAAkACEAIAAfAB4A
HAAaABgAFgATABAADQAKAAoACgAKAAoACQAIAAcABgAEAAQABAAEAAYABgAGAAYABQAE
AAMAAgABAAAA///+////AAABAAIAAgACAAIAAgACAAIAAgACAAAAAAAAAAAA/v/+//7/
/v/+//7//v/+////AAABAAIAAgACAAIAAgD///7//f/8//v/+v/5//j//P/+/wAAAgAC
AAIAAgACAAIAAgACAAIAAQAAAP///v/8//z//P/8//7/AAACAAQABAAEAAQABAACAAIA
AgACAAQABAAEAAQAAQAAAP///v8AAAIABAAGAAUABAADAAIAAAAAAAAAAAD+//7//v/+
//7//v/+//7//v/+//7//v8AAAAAAAAAAP7//v/+//7//P/8//z//P/+//7//v/+//7/
/v/+//7//P/8//z//P/9//7///8AAP3//P/7//r/+v/6//r/+v/9//7///8AAP///v/9
//z//P/8//z//P/6//r/+v/6//z//P/8//z//v/+//7//v/7//r/+f/4//n/+v/7//z/
/P/8//z//P/6//r/+v/6//z//P/8//z/+v/6//r/+v/6//r/+v/7//v//f/+//7//v/+
////AQACAAIAAwADAAEAAQABAAIAAgABAAEAAgAEAAUACAAIAAcABwAFAAcACQAKAAsA
DgASAA8ADQAMAAwADAAMAA0ADAAJAAYABQAFAAUABgAGAAIAAgABAAAA/f/9//r/+f/6
//j/+P/5//f/9//6//r/9v/1//X/9v/3//j/+f/5//b/9v/3//f/+f/4//f/9//6//v/
+//+/wMADAAaADAATQBsAIkArwDbAAMBIgE2AS8BBwHDAHwARAAOANr/sv+O/2T/Rv9F
/17/eP+J/5n/rP+8/8z/2f/i/+n/7//y//T/9f/1//b/+P/6//r/+v/6//z//P/8//r/
+v/8//z//P/8//z//f/7//r/+v/7//z//P/8//z//v/+//3//f/9//3//v/+//7//v//
/////v/+//7//v/7//v//P/9//v/+//8//z//////wAAAAAAAAEAAwAEAAMAAgABAAAA
AAACAAIAAAACAAIAAQABAAMAAwAFAAUABQAFAAUABQAHAAcACAAJAAoACgAMAA4ADwAQ
ABAAEAAQABEAEgAUABcAGQAbACAAIgAiACIAIgAkACcAJwAoACgALAAtAC4ALgAxADIA
MQAzADUANwA4ADcANwA4ADkAOgA7ADsAOwA5ADgANQAzADUAMgAxAC8ALgArACgAJgAh
AB4AGwAYABQAEwARABEADQANAAwACwAIAAQABAAEAAQABAAFAAYABQAEAAQAAwD///3/
/f/+/wAAAwABAP7//P/8//v/+//9//7//v///////////////v/+//3//P/+//z/+f/5
//v/+v/7//z/+//5//r//P/7//v/+v/6//j/+P/4//j//P/9//3//f/9//3/+v/4//r/
+v/6//v/+v/7//v/+//8//3//v/9////AAAAAAAA/v//////////////AwADAAAAAAAB
AAEA///+//7//v8AAAEAAQABAAIAAwAFAAEAAAD///7////+//r/+f/5//v//f8EAAYA
AQABAAEAAQAAAP///v/9//z/+//6//j/+//+/wUABAAAAP7//f/7//3///8AAAAA///9
//3//f/8//z//P/8//v/+//6//r//f/9//3///8BAAEAAgACAAEA///+//v/+v/5//n/
+//8//z/+//7//z//P/7//n/+/8AAAIAAwD///z/+//6//n/+P/6//z//v8AAP3//P/7
//r//P/8//z//P/8//z//P/8//r/+v/6//r//P/8//z//P/7//r/+f/4//v//P/9//7/
/v/+//7//v/6//j/9v/1//n//f8AAAIAAQAAAAAAAQAAAAAAAQABAAMAAwADAAQABAAD
AAMABAAGAAcACgAKAAsACwAJAAsACgAKAAoADAAMAAkABwAGAAgACAAIAAkACQAHAAUA
BQAEAAMAAwACAAAAAAD///7///////z/+//3//T/8//z//T/9f/5//r/+P/3//f/+P/6
//r/+v/5//f/9v/2//X/+P/4//j/+f/6//v/+//+/wMAEAAiADQATQBsAJEAswDZAAEB
IAEqAR8B8QCnAGAAKAD2/8T/mv90/1T/Qv9N/2T/eP+L/5//sP/C/9L/2f/i/+3/7//y
//T/9f/1//b/9f/2//X/9P/y//T/9P/0//X/9v/5//r//P/8//z//f/+//7///8BAAEA
AAD///7//P/8//v/+//7//v//P/8//v/+v/6//n/+v/6//r/+v/3//f/+P/5//r/+//9
//7/AAABAAMABAABAP///v/8////AAABAAIAAQACAAEA/v8AAAAA/////wMAAwAFAAUA
BQAFAAUABQAFAAUABgAHAAcABgAHAAgACgAMAA0ADgANAA8AEQAUABUAFQAVABgAHQAe
AB8AIAAgACMAIwAkACQAKAApACoALQAxADMAMwAyADMANAA0ADUANQA2ADcANgA1ADMA
MQAyADQANAA1ADMAMAAvAC0AKAAlACIAIAAdABoAFwAUABEADwAMAAsADAANAA0ADQAM
AAgACAAIAAUABAAEAAQAAQAAAAAA///7//n/+f/6/wEABQAEAAIAAgACAAEAAQABAAAA
/v/9/////////////f/8//r/+P/4//b/8//z//v//v8DAAgABAD///3//P///////v/+
//3//P/7//r//P/9//3//f/7//v/+P/2//X/9P/z//P/+v///wMABwAEAAMAAgD//wEA
AgACAAIAAAABAAEAAQD/////AwADAAIAAgADAAMA///+//7//v/8//v/+f/3//v///8E
AAMABQAFAAUABwAHAAQABAAFAAIAAQAFAAQA//////////////////////////////7/
/P/+/wQAAgABAAAAAAD///3///8AAAAA///9//3//f/8//z//P/8/wAAAQABAAIAAgAB
AAAAAQD/////AAAAAAEAAQACAAEAAAD/////AQACAAIAAQABAAAA/v/7//f/9//8//7/
///9//z//f/+////AAACAAIAAgACAAIAAgACAAIAAQAAAP///v/+//7//v/+//z//P/8
//z//f/+////AAAAAAAAAAAAAAIAAgACAAIABAAEAAQABAACAAIAAgACAAUACAALAA4A
DAAMAAwADAAOAA4ADgAOABAAEAAQABAADwAOAA0ADAAMAAwADAAMAAoACgAKAAoABwAG
AAUABAADAAIAAQAAAP///v/9//z/+v/6//r/+v/4//j/+P/4//r/+v/6//r/+//8//3/
/v/8//z//P/8//r//P/8//7/AgAEAAwAGgAqADwAWAB8AKAAzAD+ACwBTgFqAW4BSgEE
AbgAfABIABQA4v+2/4z/cv9y/4j/oP+y/8T/0v/e/+T/6P/s//L/9P/2//n/+v/7//z/
+v/6//r/+v/6//r/+v/6//z//P/8//z//f/+////AAD///7//f/8//7//v/+//7//v/+
//7//v/+//7//v/+/wAAAAAAAAAAAAAAAAAAAAD+//7//v/+//7//v/+//7/AAAAAAAA
AAD+//7//v/+////AAABAAIAAQAAAP///v/8//z//P/8/wAAAgAEAAYABQAEAAMAAgAE
AAQABAAEAAQABAAEAAQABgAGAAYABgAHAAgACQAKAAwADAAMAAwADgAQABIAFAAVABYA
FwAYABoAGgAaABoAHAAeACAAIgAkACQAJAAkACYAKAAqACwALAAsACwALAAsACwALAAs
ACsAKgApACgAJwAmACUAJAAiACAAHgAcABoAGAAWABQAEQAQAA8ADgANAAwACwAKAAgA
CAAIAAgACgAKAAoACgAHAAYABQAEAAYABgAGAAYACAAIAAgACAAGAAYABgAGAAQABAAE
AAQABQAGAAcACAAGAAYABgAGAAQABAAEAAQABgAGAAYABgAEAAQABAAEAAQABAAEAAQA
BgAGAAYABgAEAAQABAAEAAQABAAEAAQABgAGAAYABgAGAAYABgAGAAQABAAEAAQABAAE
AAQABAAHAAgACQAKAAwADAAMAAwACwAKAAkACAAGAAYABgAGAAgACAAIAAgACgAKAAoA
CgAKAAoACgAKAAgACAAIAAgACAAIAAgACAAGAAYABgAGAAYABgAGAAYABwAIAAkACgAI
AAgACAAIAAYABgAGAAYABgAGAAYABgAGAAYABgAGAAQABAAEAAQABQAGAAcACAAGAAYA
BgAGAAgACAAIAAgABgAGAAYABgAIAAgACAAIAAYABgAGAAYABwAIAAkACgAJAAgABwAG
AAQABAAEAAQABgAIAAoADAALAAoACQAIAAgACAAIAAgACgAKAAoACgAJAAgABwAGAAcA
CAAJAAoACwAMAA0ADgAMAAwADAAMAA4ADgAOAA4AEAAQABAAEAATABQAFQAWABYAFgAW
ABYAGAAYABgAGAAaABoAGgAaABgAGAAYABgAFgAWABYAFgATABIAEQAQAA0ADAALAAoA
CAAIAAgACAAGAAYABgAGAAgACAAIAAgABQAEAAMAAgAEAAYACAAKAAgACAAIAAgABwAG
AAUABAAIAA4AFgAeACgANABEAGAAhACoANIABgE2AVwBdgF4AVQBDAHAAIYAWAAmAPb/
zP+i/4L/gP+Y/67/vv/Q/97/6P/u//L/+P/8//7/AAACAAQABgAIAAoACAAIAAgACAAK
AAoACgAKAAwADAAMAAwADAAMAAwADAAKAAoACgAKAAwADAAMAAwADAAMAAwADAANAA4A
DwAQAA0ADAALAAoACgAKAAoACgALAAwADQAOAA4ADgAOAA4ADAAMAAwADAAKAAoACgAK
AA4AEAASABQAEgAQAA4ADAANAA4ADwAQABAAEAAQABAADgAOAA4ADgAQABAAEAAQABEA
EgATABQAFQAWABcAGAAaABoAGgAaABoAGgAaABoAHAAeACAAIgAkACQAJAAkACYAKAAq
ACwALQAuAC8AMAAyADIAMgAyADQANgA4ADoAOgA6ADoAOgA4ADgAOAA4ADYANgA2ADYA
NAAyADAALgAtACwAKwAqACYAJAAiACAAHgAeAB4AHgAcABwAHAAcABkAGAAXABYAGAAY
ABgAGAAXABYAFQAUABQAFAAUABQAFwAYABkAGgAZABgAFwAWABQAFAAUABQAFgAWABYA
FgAYABgAGAAYABgAGAAYABgAGAAYABgAGAAYABgAGAAYABYAFgAWABYAFgAWABYAFgAX
ABgAGQAaABgAGAAYABgAGgAaABoAGgAaABoAGgAaABoAGgAaABoAHAAcABwAHAAbABoA
GQAYABsAHAAdAB4AHQAcABsAGgAcABwAHAAcAB0AHgAfACAAHwAeAB0AHAAeAB4AHgAe
ABwAHAAcABwAHgAeAB4AHgAeAB4AHgAeACAAIAAgACAAHgAeAB4AHgAcABwAHAAcABwA
HAAcABwAGgAaABoAGgAdAB4AHwAgACIAIgAiACIAIQAgAB8AHgAeAB4AHgAeABsAGgAZ
ABgAHAAeACAAIgAiACIAIgAiACAAIAAgACAAIAAgACAAIAAfAB4AHQAcAB0AHgAfACAA
IgAiACIAIgAiACIAIgAiACIAIgAiACIAJAAkACQAJAAiACIAIgAiACQAJAAkACQAIgAg
ACAAIAAhACEAIQAhACMAJQAnACgAJQAkACMAIwAnACoALAAvAC4ALQAsACsALQAuAC4A
LwAvADAAMAAyADQANQA1ADMANgA4ADkAOgA6ADwAOQA3ADQANAA0ADQANwA3ADUAMwAz
ADIAMQAxADIAMAAwAC8ALQArACoAJgAmACYAJQAmACcAJwAnACoAKAAmACUAJQAoACgA
KAAoACcAJgAmACcAJwAnACYAJQArACwAKwAvADQAPQBIAFoAbACDAKIAyQDzABsBOQFU
AWABUQEfAdUAkABcACoA+v/S/67/kP9+/4X/nv+w/7//0//m//L/AgAVAB4AHwAlACoA
LgAvAC8AMAAwADIAMgAyADAAMgAyADIALwAuAC8ALgAxADIAMwA1ADcANgA2ADcANgA2
ADYANgA4ADgANwA3ADUANQA2ADYAOQA6ADwAPQA7ADoAOQA4ADcANwA4ADkAOwA7ADwA
PAA7ADsAPAA8AD0APQA+AD4APQA8ADsAOgA9AEAAQQBAAEIAQgBBAEEAQQBBAEMAQwBF
AEUARQBFAEUARQBGAEcASABIAEoATABPAFAAUABQAE8AUQBTAFYAWQBZAFkAXABfAGAA
YQBiAGIAZQBlAGYAaABsAG0AbgBvAHMAdQB1AHYAdwB4AHgAegB7AH0AfwB9AH0AfAB7
AHwAfAB6AHkAdwB0AHMAcQBvAG0AawBqAGYAYgBeAFoAWwBbAFoAWwBYAFcAVQBTAFAA
TABMAEwATQBMAEwATABLAEoASgBJAEkARwBHAEgASgBNAEsASABIAEgARwBHAEoASgBJ
AEkASwBLAEsASwBIAEgARwBGAEkASABGAEcASQBIAEkASgBJAEcASABKAEsASwBKAEoA
SgBKAA==
         </WaveFormData>
      </LeadData>
      <LeadData>
         <LeadByteCountTotal>10000</LeadByteCountTotal>
         <LeadTimeOffset>0</LeadTimeOffset>
         <LeadSampleCountTotal>5000</LeadSampleCountTotal>
         <LeadAmplitudeUnitsPerBit>4.88</LeadAmplitudeUnitsPerBit>
         <LeadAmplitudeUnits>��V</LeadAmplitudeUnits>
         <LeadHighLimit>2147483647</LeadHighLimit>
         <LeadLowLimit>268435456</LeadLowLimit>
         <LeadID>V6</LeadID>
         <LeadOffsetFirstSample>0</LeadOffsetFirstSample>
         <FirstSampleBaseline>0</FirstSampleBaseline>
         <LeadSampleSize>2</LeadSampleSize>
         <LeadOff>FALSE</LeadOff>
         <BaselineSway>FALSE</BaselineSway>
         <ExcessiveACNoise>FALSE</ExcessiveACNoise>
         <MuscleNoise>TRUE</MuscleNoise>
         <LeadDataCRC32>1276856470</LeadDataCRC32>
         <WaveFormData>
/v/+//7//v///wAAAQACAAIAAgACAAIABAAEAAQABAACAAAA/v/8//7//v/+//7//P/8
//z//P///wIABQAIAAgACAAIAAgACQAKAAsADAAKAAoACgAKAA0ADgAPABAAEwAUABUA
FgAXABgAGQAaABoAGgAaABoAHgAgACIAJAAiACIAIgAiACEAIAAfAB4AIAAiACQAJgAi
ACAAHgAcABoAGAAWABQAEgAQAA4ADAAOAA4ADgAOAA0ADAALAAoACAAGAAQAAgAEAAYA
CAAKAAkACAAHAAYABAAEAAQABAABAAAA///+/wEAAgADAAQABgAGAAYABgAFAAQAAwAC
AAUABgAHAAgABwAGAAUABAACAAIAAgACAAQABAAEAAQAAwACAAEAAAABAAIAAwAEAAIA
AgACAAIA///+//3//P/+/wAAAgAEAAMAAgABAAAAAQACAAMABAADAAIAAQAAAAIAAgAC
AAIABAAEAAQABAADAAIAAQAAAAEAAgADAAQABAAEAAQABAADAAIAAQAAAAEAAgADAAQA
BAAEAAQABAACAAIAAgACAAIAAgACAAIAAQAAAP///v///wAAAQACAAIAAgACAAIAAAAA
AAAAAAD+//7//v/+/wAAAAAAAAAAAQACAAMABAADAAIAAQAAAP7//v/+//7/AAAAAAAA
AAAAAAAAAAAAAAMABAAFAAYAAgAAAP7//P/+//7//v/+//7//v/+//7///8AAAEAAgAA
AAAAAAAAAP7//v/+//7/AQACAAMABAACAAIAAgACAAAAAAAAAAAAAQACAAMABAAEAAQA
BAAEAAUABgAHAAgACQAKAAsADAAKAAoACgAKAAwADgAQABIAEAAQABAAEAAQABAAEAAQ
AA8ADgANAAwACgAKAAoACgAIAAgACAAIAAQAAgAAAP7//v/+//7//v/8//z//P/8//z/
/P/8//z//v/+//7//v/8//z//P/8//z//P/8//z//v8AAAAABAAMABYAIAAwAEgAYgCA
AKQAyADqAAwBIgEmARAB4ACgAG4ARgAgAAAA6P/Q/8D/vP/E/9D/2P/i/+r/8P/y//b/
+v/8//z//P/8//z//P/8//7//v/+//7/+//6//n/+P/5//r/+//8//3//v///wAAAAAA
AAAAAAD+//7//v/+//z//P/8//z//P/8//z//P/9//7///8AAAAAAAAAAAAAAAAAAAAA
AAAAAAAAAAAAAP///v/9//z//v/+//7//v///wAAAQACAAEAAAD///7/AAAAAAAAAAD8
//r/+P/2//r//P/+/wAAAQACAAMABAAEAAQABAAEAAIAAgACAAIAAwAEAAUABgAKAAwA
DgAQABIAEgASABIAFAAUABQAFAAVABYAFwAYABkAGgAbABwAHwAgACEAIgAkACQAJAAk
ACUAJgAnACgAJwAmACUAJAAkACQAJAAkACAAHgAcABoAGQAYABcAFgATABIAEQAQAA8A
DgANAAwACwAKAAkACAAKAAoACgAKAAgACAAIAAgABQAEAAMAAgAFAAYABwAIAAYABgAG
AAYABgAGAAYABgAEAAQABAAEAAYABgAGAAYABgAGAAYABgAFAAQAAwACAAMABAAFAAYA
BgAGAAYABgAFAAQAAwACAAQABAAEAAQABAAEAAQABAACAAIAAgACAAUABgAHAAgABQAE
AAMAAgADAAQABQAGAAQABAAEAAQABQAGAAcACAAKAAoACgAKAAgABgAEAAIABgAIAAoA
DAAJAAgABwAGAAYABgAGAAYABwAIAAkACgAJAAgABwAGAAYABgAGAAYABgAGAAYABgAH
AAgACQAKAAcABgAFAAQABgAGAAYABgAGAAYABgAGAAYABgAGAAYABgAGAAYABgAEAAQA
BAAEAAYABgAGAAYACAAIAAgACAAHAAYABQAEAAYABgAGAAYABAAEAAQABAAGAAYABgAG
AAYABgAGAAYABgAGAAYABgAGAAYABgAGAAYABgAGAAYABAAEAAQABAAGAAYABgAGAAUA
BAADAAMAAwAEAAYABwAJAAkACQAKAAoACwALAAsADAAMAAwADAAMAAwACwALAA0AEAAU
ABYAFQAVABUAFQAVABQAFAAUABIAEwATABAAEgASABIAEgAWABcAFQAUABEAEQAQAA8A
DgAKAAgABwAFAAQAAgABAP///P/7//v//v8AAAMABwAHAAUABAAEAAQAAwACAAEAAgAB
AAEAAQABAAAA/v/9//v/+//7/wAABgAQABwAKAA1AEkAYwCAAJ4AuwDWAOsA8ADdALMA
eABEABsA+f/c/8T/r/+d/5H/lv+l/7L/vf/K/9T/3f/p/+//8f/3//r//P/9//3//f/9
////AAAAAP///v/+/////v/9//3///////3//f/9//7//////wAAAQD//wAAAAAAAP7/
/f/9//3//////wAAAAD+//3//f/8////AAABAAIAAAAAAAAAAAAAAAEAAgACAAAAAQAB
AAEAAAAAAAAAAQABAAEAAAAAAP7/////////AQABAAEAAQACAAMAAwAFAAUABQAFAAUA
BwAIAAgACAAHAAcACAAIAAoACwALAAsADgAQABQAGAAXABYAFQAXABgAGAAaABoAHAAf
ACAAIQAkACYAJwApACoALQAvAC8ALQAuAC8AMAAxADEAMQAxADAALwAtACoAKwAsACwA
KwApACcAJgAkAB8AHAAaABkAFwATABAADgANAAsACgAKAAkACAAHAAYAAgAAAAAA//8A
AAAA/////wAAAAD+//3//v/8//z//P8AAAEA/P/7//7//v/8//z//P/7//v//P/7//v/
+//6//v/+//6//j/+f/6//r/+v/6//3/AAABAP//+f/3//f/+P/5//n/+v/7//v/+//7
//z//f/9//3////+//z/+//6//n/+f/7//3//v8AAAAA//8AAP3/+//9//3//P/8////
/////wAA/v///wIAAgACAAIABAAEAAEAAQABAAAA/v/9//v/+//8//7/AAD9/wAAAgAD
AAQAAwABAAAAAAD9//z//v/9//v//P/+////AAAAAP7//f/+//7//v/+//z//v//////
///+//3//P/6//v//v/+/////v/9//3/+//7//v//P/7//v/+v/6//v//P/+/////v/9
//7//v8AAAAA/v/7//j/+P/4//r//P/8//z//P/+//z/+//5//j/+//7//v//v8AAP//
/v/9//z//v/+//7//v/+//7//v/+//v/+v/5//j/+//8//3//v/8//z//P/8//r/+v/6
//r//P/8//z//P/8//z//P/8//3//v///////f/7//r/+f/5//r/+v/5//3///8CAAYA
BgAFAAQABAAEAAQABAAEAAIAAQABAAIABgAJAAoACwAMAA0ADgAQAA8ADwAPAA4AEAAR
AA8AEAAPAA4ADQANAAwACAAFAAMAAgAAAP7//f/+////AQADAAUABAAEAAUA///9//z/
/P/6//v//f/9//3//P/8//3/+//7//v/+v/7//v/+//8//r/+f/5//n/8//z//T/+P8A
AAoAFgApAEEAWQBsAIQApQDAANUA5ADhAMMAjABSACMA/f/c/8T/tf+l/5X/kP+b/6r/
s/++/8r/1//j/+3/8f/z//b/+P/3//f/9//3//f/+P/4//f/+P/6//3//v/+////AgAD
AAAA///+//7//P/7//v/+//9/wAAAgAEAAEA///+//3//v///wEAAgABAAEAAgACAP//
/v/9//z//v8AAAIABAABAAEAAQAAAAIAAwADAAMAAgACAAIAAwABAAEAAAAAAAEAAwAE
AAUABAADAAIAAQAEAAUABQAHAAcABwAHAAcABQAGAAYABgAJAAsADgAQABAADwANAAsA
DAAOABIAFgAUABQAFAAXABwAHAAeAB4AIAAjACQAJQAlACYAJgAnACoALQAvAC8ALwAw
ADEAMgAzADMAMwAzADUANQA0ADIALwAuACwAKQAqACkAKQAoACcAJAAiACEAHQAZABYA
FAAVABMAEgASAA8ADgANAAwACgAIAAgABwAGAAYABQAFAAQABAACAAEAAAD+//7//v8D
AAUAAQABAAMABAADAAQAAgABAAEAAgACAAEAAAD+/wAAAQABAAAA/P/6//f/9P/1//n/
/f///wIA//8AAAMAAgABAP///v/////////////////+//3//v/+//3//f/+//3//f//
//7//v////7/AAACAAAA///8//v/+f/4//v/+//7//z//v8BAAYACAAEAAQABgAGAAQA
BQAGAAYABAADAAEAAQAAAAAAAAD7//v//P/8//z//////wAAAgAAAAAAAwADAAIAAgAD
AAMABAAEAAIAAQACAAIAAgACAAEAAgACAAEAAQAAAP///v/8//3/AAAAAAIAAAD+//3/
/f/9//3//v///////v/+/wAAAAABAAEAAAD//wAAAAAAAAAA/v/7//v//P/9/wAA/v/+
//7//v/8//r/+f/3//n//f/+/////v8AAAIAAgACAAIAAQAAAP///v8AAAAAAAAAAAAA
AAAAAAAA/P/6//j/9v/0//T/9P/0//r//v8CAAYABQAEAAMAAgABAAAA///+//7//v/+
//7/AAAAAAAAAAD+//7//v/+/wEAAgADAAQAAgACAAIAAgAEAAQABAAEAAUABgAHAAgA
BQAEAAMAAgAFAAgACwAOAA8AEAARABIADwAOAA0ADAAMAAwADAAMAAkACAAHAAYABQAE
AAMAAgD///7//f/8//z//P/8//z/+v/6//r/+v/8//z//P/8//n/+P/3//b/9//4//n/
+v/6//r/+v/6//r//v8AAAAABAAMABIAHAAqADwAUgBsAIoAqgDOAOwA/gAEAfIAyACO
AFwANAAMAOz/1v/C/7L/sP+6/8j/0v/a/+L/7P/y//L/8v/2//r/+P/4//r/+v/6//r/
+P/4//j/+P/4//j/+P/4//r/+v/6//r/+P/4//j/+P/6//r/+v/6//r/+v/6//r/+v/6
//r/+v/5//j/9//2//n/+v/7//z/+v/6//r/+v/3//b/9f/0//f/+P/5//r/+v/6//r/
+v/4//j/+P/4//r/+v/6//r/+v/6//r/+v/8//z//P/8//n/+P/3//b/+P/4//j/+P/7
//z//f/+//z//P/8//z//v/+//7//v/8//z//P/8/wEABAAHAAoACAAIAAgACAAKAAoA
CgAKAAwADgAQABIAEgASABIAEgATABQAFQAWABgAGAAYABgAGwAcAB0AHgAcABwAHAAc
ABkAFgATABAAEgAUABYAGAAVABQAEwASABAADgAMAAoABwAGAAUABAACAAIAAgACAAIA
AgACAAIAAAAAAAAAAAD///7//f/8//7//v/+//7//v/+//7//v/+//7//v/+//z//P/8
//z//P/8//z//P/+//7//v/+//3//P/7//r//f/+////AAD+//7//v/+//z//P/8//z/
/v/+//7//v/9//z/+//6//3//v///wAA///+//3//P/8//z//P/8//z//P/8//z//P/8
//z//P/8//z//P/8////AAABAAIAAQAAAP///v8AAAAAAAAAAP3//P/7//r//P/+/wAA
AgD///7//f/8//3//v///wAAAAAAAAAAAAD///7//f/8//z//P/8//z//v/+//7//v/+
//7//v/+//7//v/+//7//P/8//z//P/6//r/+v/6//z//P/8//z/+v/6//r/+v/9//7/
//8AAP3//P/7//r/+f/4//f/9v/3//j/+f/6//3//v///wAAAAAAAAAAAAD9//z/+//6
//z//P/8//z/+f/4//f/9v/5//r/+//8//7//v/+//7//P/8//z//P/9//7///8AAP7/
/P/6//j/+v/8//7/AAADAAQABQAGAAYABgAGAAYACAAIAAgACAAIAAgACAAIAAoACgAK
AAoACwAMAA0ADgAMAAwADAAMAAoACgAKAAoACAAIAAgACAADAAAA/f/6//v//P/9//7/
/P/8//z//P/6//r/+v/6//j/+P/4//j/9v/2//b/9v/4//j/+P/4//j/+P/4//j/+v/8
/wAABgAMABYAJgA6AFAAagCKAK4A1AD4ABQBHgEOAeYArgB4AE4AKAAGAOz/1P++/7b/
vP/I/87/1P/g/+r/7v/w//L/8v/0//b/9v/4//j/+P/4//r/+v/6//r/+f/4//f/9v/3
//j/+f/6//n/+P/3//b/+P/4//j/+P/4//j/+P/4//b/9v/2//b/+f/6//v//P/7//r/
+f/4//n/+v/7//z/+v/6//r/+v/4//j/+P/4//n/+v/7//z/+f/4//f/9v/3//j/+f/6
//r/+v/6//r/+f/4//f/9v/5//r/+//8//z//P/8//z//v/+//7//v/+//7//v/+//7/
/v/+//7/AQACAAMABAAEAAQABAAEAAYACAAKAAwADQAOAA8AEAAQABAAEAAQABIAEgAS
ABIAFAAWABgAGgAdAB4AHwAgACAAIAAgACAAHgAcABoAGAAZABoAGwAcABkAGAAXABYA
EwASABEAEAAMAAoACAAGAAYABgAGAAYAAwACAAEAAAAAAAAAAAAAAAIAAgACAAIAAAAA
AAAAAAD9//z/+//6//3//v///wAAAAAAAAAAAAAAAAAAAAAAAP7//v/+//7//P/8//z/
/P/8//z//P/8//3//v///wAA/v/+//7//v/9//z/+//6//n/+P/3//b/+v/8//7/AAAA
AAAAAAAAAAAAAAAAAAAA///+//3//P/6//r/+v/6//z//v8AAAIAAgACAAIAAgAAAAAA
AAAAAAIAAgACAAIAAAD+//z/+v/+/wAAAgAEAAMAAgABAAAAAAAAAAAAAAD+//7//v/+
//7//v/+//7//v/+//7//v/+//7//v/+//7//v/+//7//P/8//z//P/+//7//v/+//7/
/v/+//7//P/8//z//P/+//7//v/+//3//P/7//r/+v/6//r/+v/9//7///8AAP7//v/+
//7//v/+//7//v/8//z//P/8//z//P/8//z//f/+////AAD9//z/+//6//z//P/8//z/
/P/8//z//P/8//z//P/8//7//v/+//7//P/8//z/+//7//v//P/9//7/AAABAAEA////
/wAAAgAFAAUABQAGAAUABAADAAIAAgABAAEAAgAGAAkACgALAAoACQAIAAgACwANAA8A
EAARABEADgAOAA4ADgAOAA8ADQAKAAgABwAIAAgACAAJAAQAAwADAAMAAQD+//z/+//5
//n/+v/8//r/+//9//3/+f/4//j/+f/6//v//P/8//n/+f/5//r//P/7//v/+//9//3/
/P/+/wIACAASACMAOwBRAGYAgACjAL4A1QDkAN8AwQCOAFYAKwADAN7/xv+1/5//j/+O
/5v/rP+5/8L/zv/Z/+H/6f/t//P/9v/4//n/+f/5//n/+f/6//r/+f/6//z///8AAP7/
/f/+//3//f/9//3//v/8//v/+//7//v//P/8//z//v/9//3//f/9//3//v/+//////8A
AAAAAAAAAAAAAAD///7//f/8//z//f/+//7/AAABAAEAAQABAAIAAwAFAAQAAwABAAAA
/v////////8BAAEAAQABAAIAAwADAAUAAwADAAMAAwAFAAYABgAGAAYABwAJAAoADgAP
AA8ADwAOAA4AEAASABQAFgAYAB0AHwAeAB8AHgAeACEAIgAjACQAJgAnACkAKQArACwA
KwAtAC4ALwAwAC8ALwAvAC8AMgAzADMAMgAxADAALgArACsAKQAoACYAJQAiACAAHwAd
ABkAFgAUABEADwAOAA4ADQAMAAsACgAGAAQABAADAAMABAAEAAUABgAGAAQAAwAAAP7/
/v/+/wEAAwD//////v/+//z//P//////AAACAAMAAwADAAIA//////7//P/9//7//v/+
//v//f//////AQD9//3//////////v/+//v/+//7//v//f///wAAAQD///7//P/7//v/
+//8///////+//7//P/9/wAA/////wAAAQABAAIAAQABAAEAAgAAAAEABAAEAAIAAgAE
AAQAAQABAAEAAAADAAMAAgADAAMABAAFAAEA//8AAAAAAAD9//v/+v/6//7/AAAFAAcA
AgACAAMAAwADAAIA///9//r/+v/6//r//P8AAAMABQACAAAA/v/8//3///8DAAQAAgAA
AP7//f/9//3//f/+//7//f/7//r//P/8//3//f/+////AgAEAAMAAgD///v/+v/6//r/
/P/8//z//P/8//7//P/7//n//f8BAAIAAwAAAPz/+f/4//f/9v/6//z//v8AAP3//P/7
//r//P/8//z//P/8//z//P/8//r/+v/6//r//P/8//z//P/7//r/+f/4//v//P/9//7/
/v/+//7//f/5//f/9v/1//r//v8BAAMAAAD/////AAD///////8AAAIAAgACAAIAAgAB
AAEAAgAEAAcACAAJAAcABwAHAAgACAAJAAoACgAJAAkABgAGAAgACAAIAAkACQAGAAQA
AwADAAIAAQABAP7//f/9//3//v/8//v/+//3//X/9P/0//T/9f/3//f/9//2//b/9//5
//n/+f/4//b/9f/0//T/9f/1//b/9//5//n/+P/4//7/CAAWACUANwBPAGoAggCdALwA
0QDYAM8AqwB0AD4AEwDv/8r/sv+f/4//h/+Q/53/qP+1/8L/zP/Z/+X/5f/r//H/8v/y
//T/9f/2//f/9v/2//X/8//x//L/9P/0//T/9f/4//n/+f/5//n/+v/7//v//P/9//z/
/P/7//r/+v/5//n/+f/3//f/+P/4//X/9f/2//b/+P/4//j/+P/2//b/9v/2//f/+f/7
//z//f///wAAAQD+//z/+v/5//z//f/9//7//P/9//3//f/9//3//f/9/wAAAQABAAMA
AQABAAEAAQABAAIAAgACAAAAAQADAAQACAAJAAkACQAIAAgACgAMAAwADAAMAA8AFAAU
ABYAFgAWABkAGgAbABoAHAAdAB8AIQAlACgAKQAoACgAKAAoACsAKwArACsAKQApACgA
JgApACoAKgApACcAJQAkACIAHQAaABgAFwAXABMAEAAOAAoABwAFAAQABQAGAAcACAAG
AAQABAADAAEAAAD+//3//v/+//z/+//4//b/9v/2//7/AQD+////AAAAAP7//v/9//v/
+v/6//3//f/9//z/+v/5//f/9P/y//L/8f/w//P/+f///wMAAAD7//r/+//9//3//P/8
//r/+f/4//f/+P/5//n/+f/3//b/9P/z//D/7//v//H/9v/6////AgABAAIA///9////
///+//7/////////AAD9//3////+//z//P/+//7/+f/5//n/+P/2//X/8//z//j//P8A
AP////8AAAAAAAACAAEAAQACAAAA/v////3/+v/6//v/+//+//7//P/7//r/+v/6//r/
+P/6//v/+//7//r/+f/4//j/+f/8//z//P/6//j/9//3//f/9//4//r/+//7//z//P/8
//3//f/8//v//P/8//3//v/9//v/+v/6//r//P/+//7//v/+//3/+v/4//X/9f/5//r/
+//6//r//P/8//z//P/8//z//P/8//7//v/+//7//f/8//v/+v/8//z//P/8//n/+P/3
//b/+f/6//v//P/6//r/+v/6//v//P/9//7//v/+//7//v/8//z//P/8////AgAFAAgA
CAAIAAgACAAKAAoACgAKAAsADAANAA4ACwAKAAkACAAIAAgACAAIAAYABgAGAAYAAwAC
AAEAAAD///7//f/8//v/+v/5//j/9v/2//b/9v/2//b/9v/2//b/9v/2//b/9//4//n/
+v/4//j/+P/4//j/+P/6//r//v/+/wIADgAaACYAPgBYAHQAlgC8AN4A/AASARYB/ADI
AI4AYAA4ABQA9v/a/8L/sv+w/7z/yP/U/97/5v/s/+7/7v/w//L/8v/0//X/9v/3//j/
9//2//X/9P/y//L/8v/y//P/9P/1//b/+P/4//j/+P/2//b/9v/2//T/9P/0//T/9P/0
//T/9P/2//b/9v/2//j/+P/4//j/+P/4//j/+P/3//b/9f/0//b/9v/2//b/9v/2//b/
9v/2//b/9v/2//j/+P/4//j/9//2//X/9P/y//L/8v/y//b/+P/6//z/+//6//n/+P/6
//r/+v/6//r/+v/6//r//P/8//z//P/+//7//v/+/wAAAAAAAAAAAgAEAAYACAAJAAoA
CwAMAAwADAAMAAwADgAQABIAFAAWABYAFgAWABkAGgAbABwAHAAcABwAHAAaABoAGgAa
ABgAGAAYABgAFwAWABUAFAARABAADwAOAAsACgAJAAgABwAGAAUABAABAAAA///+//z/
/P/8//z//f/+////AAD9//z/+//6//z//P/8//z//v/+//7//v/9//z/+//6//r/+v/6
//r/+//8//3//v/8//z//P/8//v/+v/5//j/+v/6//r/+v/8//z//P/8//r/+v/6//r/
/P/8//z//P/6//r/+v/6//r/+v/6//r//P/8//z//P/8//z//P/8//v/+v/5//j/+f/6
//v//P/9//7///8AAAAAAAAAAAAA///+//3//P/6//r/+v/6//z//P/8//z//v/+//7/
/v/+//7//v/+//z//P/8//z//P/8//z//P/6//r/+v/6//j/+P/4//j/+//8//3//v/9
//z/+//6//r/+v/6//r/+v/6//r/+v/6//r/+v/6//j/+P/4//j/+f/6//v//P/6//r/
+v/6//z//P/8//z/+v/6//r/+v/6//r/+v/6//r/+v/6//r/+//8//3//v/8//z//P/8
//v/+v/5//j/+v/8//7/AAD///7//f/8//z//P/8//z//v/+//7//v/9//z/+//6//3/
/v///wAAAgACAAIAAgAAAAAAAAAAAAIAAgACAAIABAAEAAQABAAHAAgACQAKAAoACgAK
AAoADAAMAAwADAAOAA4ADgAOAA0ADAALAAoACgAKAAoACgAHAAYABQAEAAIAAAD+//z/
+v/6//r/+v/6//r/+v/6//r/+v/6//r/9//2//X/9P/2//j/+v/8//z//P/8//z/+//6
//n/+P/8/wAABgAMABQAHAAoAD4AWAByAJIAugDiAAABFAEWAfoAxACKAF4APAAcAP7/
5v/O/7z/tv/A/87/1v/g/+j/7v/w//D/9P/0//T/9v/4//v//P/9//7//f/8//v/+v/8
//z//P/8//7//v/+//7//P/8//z//P/8//z//P/8//z//P/8//z//P/8//z//P/9//7/
//8AAP3//P/7//r/+v/6//r/+v/7//z//f/+//7//v/+//7//P/8//z//P/7//r/+f/4
//z//v8AAAIA///+//3//P/9//7///8AAP7//v/+//7//P/8//z//P/+//7//v/+/wEA
AgADAAQABgAGAAYABgAIAAgACAAIAAgACAAIAAgACgAMAA4AEAAQABAAEAAQABMAFAAV
ABYAFwAYABkAGgAbABwAHQAeACEAIgAjACQAIgAiACIAIgAiACIAIgAiACAAIAAgACAA
HgAcABoAGAAXABYAFQAUABIAEAAOAAwACgAKAAoACgAKAAoACgAKAAgABgAEAAIAAwAE
AAUABgAFAAQAAwACAAQABAAEAAQABwAIAAkACgAHAAYABQAEAAIAAgACAAIABAAEAAQA
BAAEAAQABAAEAAYABgAGAAYABgAGAAYABgAEAAQABAAEAAIAAgACAAIAAgACAAIAAgAD
AAQABQAGAAQABAAEAAQABAAEAAQABAAGAAYABgAGAAYABgAGAAYACAAIAAgACAAFAAQA
AwACAAQABgAIAAoACQAIAAcABgAGAAYABgAGAAcACAAJAAoACAAIAAgACAAKAAoACgAK
AAkACAAHAAYACAAIAAgACAAIAAgACAAIAAoACgAKAAoACAAIAAgACAAGAAYABgAGAAYA
BgAGAAYABAAEAAQABAAHAAgACQAKAAwADAAMAAwACQAIAAcABgAGAAYABgAGAAUABAAD
AAIABAAGAAgACgAMAAwADAAMAAoACgAKAAoACAAIAAgACAAHAAYABQAEAAUABgAHAAgA
CAAIAAgACAAIAAgACAAIAAgACAAIAAgACgAKAAoACgAIAAgACAAIAAoACgAKAAoACAAI
AAgACAAIAAgACAAJAAkACgAMAA0ACwAJAAcABgAMAA8AEQATABMAEgARABAAEgASABEA
EQAQABIAFQAWABcAFwAXABcAGQAaABwAHgAcAB0AHQAaABgAGAAYABgAGwAbABgAFgAT
ABMAEgARABIAEAAQABEAEAAOAAsACQALAAgABwAHAAoACgALAA0ADAAJAAcABgAJAAkA
CQAJAAgABwAHAAcACAAIAAcABwALAAsACwAOABIAFgAgAC4AOwBNAGMAgACgALsA0ADj
AOwA4wC9AIQATgAnAAMA4v/M/7v/rf+j/6b/s//A/8f/1P/g/+X/8f8BAAUAAwAIAAwA
DQANAA0ADQAPABAAEAAPAA0ADgAQABAADAALAAwACwAMAA0ADgAQABIAEQARABEADwAQ
ABAAEAARABEAEgATABAADwAPAA4AEAARABMAFAATABIAEQAQABIAEgASABIAFAAVABYA
FgAVABUAFAATABMAFAAVABcAFAATABEAEAATABUAFgAXABkAGQAZABkAGAAZABkAGwAZ
ABkAGQAZABkAGgAaABoAHAAdAB8AIAAkACUAJQAlACQAJAAmACgAKgAqACoALQAyADIA
NAA0ADMANQA1ADUANwA6ADwAPwA+AEEAQwBDAEUARgBHAEgASQBJAEkASQBJAEkASABG
AEgASABHAEUARABBAD8APAA6ADgANwA3ADMALwAsACoAKgApACkAKgAoACYAJAAiACAA
HgAeAB0AHgAeAB0AHQAeAB4AHAAbABwAGgAaABoAHwAhAB0AHQAcABwAGgAaABwAGwAb
ABwAGwAbABsAGgAbABsAGgAYABkAGgAaABoAGAAZABoAGQAaABcAGAAbABsAGwAaABoA
GQAZAA==
         </WaveFormData>
      </LeadData>
   </Waveform>
</RestingECG>
