# Supplementary material for: Detection of Left Atrial Enlargement Using a Convolutional Neural Network-Enabled Electrocardiogram
Source: Front Cardiovasc Med. 2020 Dec 17;7:609976. doi: 10.3389/fcvm.2020.609976 (PMC7773668; doi:10.3389/fcvm.2020.609976)
Supplement: Supplementary file 3 [file Data_Sheet_3.ZIP › normal2/1802017281_5143_00000012.XML]

<?xml version="1.0" encoding="Windows-1252"?>
<!DOCTYPE RestingECG SYSTEM "restecg.dtd">
<RestingECG>
   <PatientDemographics>
      <PatientID>1802017281</PatientID>
      <PatientAge>70</PatientAge>
      <AgeUnits>Years</AgeUnits>
      <Gender>Male</Gender>
      <PatientLastName>fuaipu</PatientLastName>
   </PatientDemographics>
   <TestDemographics>
      <DataType>Resting</DataType>
      <Site>1</Site>
      <AcquisitionDevice>MAC55</AcquisitionDevice>
      <Status>Unconfirmed</Status>
      <Priority>Normal</Priority>
      <AcquisitionTime>08:52:26</AcquisitionTime>
      <AcquisitionDate>03-14-2017</AcquisitionDate>
      <CartNumber>1</CartNumber>
      <AcquisitionSoftwareVersion>009C</AcquisitionSoftwareVersion>
      <XMLSourceVersion>MAC5000 v1.0</XMLSourceVersion>
   </TestDemographics>
   <RestingECGMeasurements>
      <VentricularRate>72</VentricularRate>
      <AtrialRate>72</AtrialRate>
      <PRInterval>164</PRInterval>
      <QRSDuration>86</QRSDuration>
      <QTInterval>386</QTInterval>
      <QTCorrected>422</QTCorrected>
      <PAxis>65</PAxis>
      <RAxis>28</RAxis>
      <TAxis>52</TAxis>
      <QRSCount>12</QRSCount>
      <QOnset>221</QOnset>
      <QOffset>264</QOffset>
      <POnset>139</POnset>
      <POffset>196</POffset>
      <TOffset>414</TOffset>
      <ECGSampleBase>500</ECGSampleBase>
      <ECGSampleExponent>0</ECGSampleExponent>
   </RestingECGMeasurements>
   <Diagnosis>
      <Modality>Resting</Modality>
         <StatementCount>2</StatementCount>
         <LabelText>12SL ��ϳ���</LabelText>
      <DiagnosisStatement>
         <StmtFlag>ENDSLINE</StmtFlag>
         <StmtText>�������</StmtText>
      </DiagnosisStatement>
      <DiagnosisStatement>
         <StmtFlag>ENDSLINE</StmtFlag>
         <StmtText>���� ECG</StmtText>
      </DiagnosisStatement>
   </Diagnosis>
   <Waveform>
      <WaveformType>Rhythm</WaveformType>
      <WaveformStartTime>0</WaveformStartTime>
      <NumberofLeads>8</NumberofLeads>
      <SampleType>CONTINUOUS_SAMPLES</SampleType>
      <SampleBase>500</SampleBase>
      <SampleExponent>0</SampleExponent>
      <HighPassFilter>16</HighPassFilter>
      <LowPassFilter>150</LowPassFilter>
      <ACFilter>NONE</ACFilter>
      <LeadData>
         <LeadByteCountTotal>10000</LeadByteCountTotal>
         <LeadTimeOffset>0</LeadTimeOffset>
         <LeadSampleCountTotal>5000</LeadSampleCountTotal>
         <LeadAmplitudeUnitsPerBit>4.88</LeadAmplitudeUnitsPerBit>
         <LeadAmplitudeUnits>��V</LeadAmplitudeUnits>
         <LeadHighLimit>2147483647</LeadHighLimit>
         <LeadLowLimit>268435456</LeadLowLimit>
         <LeadID>I</LeadID>
         <LeadOffsetFirstSample>0</LeadOffsetFirstSample>
         <FirstSampleBaseline>0</FirstSampleBaseline>
         <LeadSampleSize>2</LeadSampleSize>
         <LeadOff>FALSE</LeadOff>
         <BaselineSway>FALSE</BaselineSway>
         <ExcessiveACNoise>FALSE</ExcessiveACNoise>
         <MuscleNoise>FALSE</MuscleNoise>
         <LeadDataCRC32>443591871</LeadDataCRC32>
         <WaveFormData>
+P/4//j/+v/6//r/+f/4//j/+P/4//j/+v/7//v/+//5//n/+f/5//r/+//8//3//f/8
//3//f/+////AQACAAIAAgACAAMAAwAFAAUABAAGAAYABgAHAAcABwAFAAQAAQD9//v/
+v/8//z//P/8//v/+//6//j/+v/6//n/+f/3//f/9//3//n/+f/4//j/9//3//f/9//1
//X/9f/1//f/9v/2//b/9v/1//L/7f/q/+j/5//m/+b/6f/w//n/BgAVACkAPABVAHEA
jQCkALMAuQC7AL0AtACaAH0AbQBiAEsALgAcABUAEQAKAAYAAgD+//z/+//7//j/9v/2
//f/+f/4//j/+P/3//f/9v/2//T/9P/0//T/9v/1//X/9v/1//X/9f/1//X/9f/1//X/
9//2//b/9//2//b/9v/2//b/9v/2//b/9f/1//T/9P/3//f/9//3//X/9f/1//f/9f/1
//X/9P/1//f/+P/5//j/9//3//b/+P/4//j/+f/3//f/+P/4//j/+P/4//f/+v/7//z/
/v/8//v/+v/5//z//f/9//3//f////////8AAAAA///9//7///8AAAIAAQACAAEAAAAD
AAMAAwABAAMAAwACAAIAAQABAAEAAAACAAEAAAAAAP///v/9//v/+//6//v/+//6//n/
+f/5//X/9f/0//T/9f/0//P/8//y//H/7//u//D/7//v/+//8P/w/+//7//u/+7/7f/r
/+v/7P/u/+//7v/t/+z/6//t/+3/7P/s/+r/6v/q/+v/6//r/+v/6//t/+z/6v/s/+v/
6v/p/+j/6//r/+r/6f/p/+n/6v/q/+j/6P/o/+j/6f/p/+n/6f/n/+f/5//n/+n/6f/p
/+n/6f/p/+n/6v/o/+j/6P/o/+j/6f/r/+z/6//q/+n/6P/r/+v/6v/q/+r/6v/q/+v/
6//r/+r/6v/q/+r/6v/q/+j/6f/p/+n/6//r/+v/6v/s/+z/7P/t/+z/6//q/+n/6f/p
/+r/6//o/+n/6f/o/+j/6f/p/+r/6P/o/+j/6P/q/+r/6v/q/+r/6v/q/+v/6v/q/+n/
6P/p/+v/6v/q/+r/6P/o/+j/6P/q/+v/7P/s/+z/7P/s/+z/6v/q/+v/6//t/+3/7f/t
/+v/6//r/+v/7f/u/+7/8P/v/+//7//w/+7/7v/u/+7/8f/z//X/9f/0//T/9P/0//X/
9f/1//P/9P/x/+3/6//o/+j/6P/o/+r/6v/r/+v/6v/q/+r/6f/n/+f/5//n/+n/6f/p
/+j/5v/l/+X/5f/n/+f/5//n/+X/5f/k/+T/5v/k/+X/5v/j/9z/1v/T/9L/1P/b/+b/
7//8/wsAHQAwAEcAYwB7AJAAowCrAKsAqwCeAIAAZQBXAEgAMQAcAA4ACwAFAP7/+P/y
/+7/7v/t/+3/7P/u/+7/7f/r/+r/6v/q/+n/6f/o/+j/6v/q/+r/6v/o/+f/5//o/+r/
6//s/+3/7P/r/+r/6f/r/+r/6v/r/+z/7P/s/+z/6v/q/+r/6v/t/+3/7P/s/+3/7f/t
/+3/7f/t/+3/7//v/+//7//u/+7/7//v/+//8f/x//L/8v/y//L/8v/z//H/8f/y//L/
9v/2//b/9f/1//X/9f/2//n/+f/5//n/+P/5//n/+f/7//3//f/9////AAAAAP//////
////AAAAAAIAAgACAAMAAwADAAEAAwADAAIAAgADAAMAAwACAAIAAQAAAAAAAAAAAAAA
///+//z//P/7//r/+f/5//n/+f/5//j/+P/1//T/8//z//X/9f/0//T/8v/x//H/8f/w
//D/7//v//H/8v/y//H/7v/u/+//7//x//H/8f/x//H/8f/w//D/8v/y//L/8//x//H/
8f/x//H/8P/u//D/8P/w//D/8P/x//H/8P/v/+//7//w//D/8P/w//D/8P/t/+3/7f/t
/+7/7//w//H/7//v/+//7//x//H/8f/y//H/8P/v/+7/7f/t/+7/7v/w//D/8P/w/+//
7//u/+7/8P/w//D/8f/x//H/8P/w/+7/7v/u/+7/8P/x//H/8f/v/+//7//u//D/8P/w
//H/7//v/+//7//u/+3/7f/t/+//8f/y//L/7//v/+7/7v/w//D/8P/w//D/8P/w//D/
7//u/+3/7f/v//D/8P/w//H/8f/u/+z/7P/v//D/8f/y//H/8f/x//D/8P/w//D/8P/x
//L/9P/1//P/8//z//P/8//z//P/8//z//T/9P/2//f/9//3//j/+v/6//r/+v/5//v/
/f/9//z//P/8//z//f/9//3/+//5//X/8P/t/+//8P/x//L/8f/w//D/7//v//D/8f/x
//H/8f/x//H/7//v/+//7v/w/+//7//v/+7/7f/s/+v/7f/t/+z/7P/w/+7/6//o/+P/
3v/a/9n/2v/e/+X/7v/3/wIAEwApAEAAWwB3AI8AqAC3ALkAuwC3AKYAiABxAGUAVAA7
ACIAGAAVAA0ABAD+//z/+v/4//X/8//y//L/7v/v//H/8P/w//D/7//v/+7/7v/u/+7/
7v/u/+//7//w//L/8v/x//D/7//x//H/8f/x//P/8v/y//P/8v/y//L/8v/0//T/9P/0
//P/8//y//L/9f/1//X/9f/1//X/9f/3//X/9f/1//T/9f/3//j/+f/3//f/+P/4//r/
+v/6//v/+//7//z//P/9//z/+//5//z//f/+/wAA//////////8CAAMAAwADAAEAAwAD
AAMAAwAEAAQAAwAGAAcACAAKAAcACAAHAAYACQAJAAkABwALAAsACgAKAAkACQAJAAgA
CgAJAAgACAAGAAYABgAFAAYABAAEAAMAAgABAAEAAQD9//3//P/8//3//P/7//v/+f/5
//j/+P/6//n/+f/5//j/+P/3//f/9v/2//X/8//1//b/+P/5//j/9//2//X/9//3//b/
9v/2//b/9v/3//X/9f/1//X/9v/2//X/+P/3//b/9f/0//f/9//2//X/9f/1//b/9v/0
//T/9P/0//T/9f/2//f/9v/1//T/8//1//X/9f/1//X/9f/1//b/9P/0//T/9P/1//X/
9v/2//T/9P/0//T/9//3//b/9v/0//T/9P/1//X/9f/0//T/9f/2//f/+P/3//f/9v/1
//f/9//3//b/9v/2//b/9//1//X/9f/1//X/9f/2//f/9v/3//f/9v/3//f/9v/2//b/
9v/2//b/9v/2//b/9v/2//b/9v/3//b/9v/1//T/9P/1//X/9v/2//b/9v/3//b/9v/2
//j/+P/4//j/+P/5//n/+f/4//j/+P/4//j/+v/6//v/+//6//n/+P/3//j/+f/6//v/
+f/6//r//P////////8AAAAAAAAAAAAA//8BAAMAAwAEAAQABAAEAAMAAwADAAEAAAD9
//n/9//4//j/+P/4//b/9v/3//f/+P/4//j/9//2//X/9P/z//X/9f/1//T/9P/z//P/
8//x//H/8f/x//L/8//z//T/8v/y//H/7v/r/+b/4v/h/+L/4P/h/+r/9/8CABEAJwA8
AFcAcwCRAKgAuQC/AMMAxQC6AJ4AgQBxAGQASwAwAB4AGQATAAwACAAGAAAA/P/5//X/
9P/2//b/9//3//b/9v/2//X/9f/0//T/8v/y//L/8v/0//P/8//0//T/8//y//H/8v/z
//T/9f/z//L/8v/z//T/9P/0//T/9P/0//T/9P/1//X/9P/0//f/9//3//f/9f/1//X/
9//3//f/9//2//j/+f/5//n/+P/3//f/9v/3//j/+f/7//n/+f/6//r//P/8//z/+//7
//v/+//8//v/+//7//v//f///wAAAQD//wEAAQABAAEAAgACAAEAAwADAAMABAACAAQA
BAAEAAcABwAHAAUABQAFAAQABAAFAAUABQAEAAYABQAEAAQAAgACAAIAAQACAAAAAAD/
//z/+//7//v/+f/5//j/+P/5//j/9//3//b/9f/z//L/9P/z//P/8//w//D/7//v//H/
8v/y//H/8P/w//H/8f/x//H/8f/x//P/8//y//L/8P/w//D/8f/z//P/8//z//P/8v/w
//L/8f/w/+//7v/x//H/8P/v/+//7//w//D/7v/u/+7/7v/v/+//7//v/+3/7f/t/+3/
7v/v//D/8f/w/+//7v/u/+7/7v/u/+7/7//v//D/8P/u/+7/7v/u/+//7//u/+7/7v/u
/+7/7//v/+//7v/u//D/8P/w//D/7v/v/+//7//x//H/8f/w/+7/7v/u/+//7//v/+//
7//w/+//7//v/+7/7//v/+7/7v/v/+//8P/u/+7/7v/u/+7/7v/u/+7/7v/u/+7/7//u
/+7/7f/s/+//8P/u/+7/7v/u/+//7//v/+7/7//w//H/8v/w//D/8f/x//H/8f/x//H/
8f/x//H/8f/v//D/8P/y//X/9f/1//b/9P/0//T/9P/3//n/+//7//r/+v/6//r/+f/5
//n/9//3//X/8v/x/+//7v/t/+z/7v/u/+//7//u/+7/7v/t/+v/6//r/+v/7f/t/+3/
7P/q/+n/6f/p/+v/6//r/+v/6//r/+r/6v/o/+j/6//o/+P/3v/c/9v/2P/W/9n/5P/v
//r/CwAfADIASQBjAH0AlAClAK8AswC1AK4AkgBzAGEAVAA9ACIAEgANAAkABAD+//j/
9P/w/+3/6//s/+7/7v/v/+3/7P/s/+z/6//r/+r/6v/s/+z/7P/s/+v/6f/o/+j/6//r
/+v/6//t/+3/7f/t/+z/6v/p/+n/6//s/+3/7v/s/+z/7P/s/+3/7f/s/+z/7//v/+//
7//t/+3/7f/v//H/8f/x//D/7//v/+7/7f/v/+//8P/w//D/8P/w//H/7//v//D/8P/0
//T/9P/z//P/8//z//T/9f/1//X/9f/2//f/9//3//f/+f/5//n//f/+//7//f/7//v/
+//8//7/AAAAAAAAAQABAAEA//8BAAEAAAAAAAEAAQABAAAAAAD///7//v/+//7//v/9
//z/+v/6//n/+P/3//f/9//1//X/9P/0//H/8P/v/+//8f/x//D/8P/w/+//7//v/+z/
7P/r/+v/7P/u/+//7//t/+z/7P/r/+3/7f/t/+3/7f/t/+z/7P/q/+r/6v/r/+3/7f/t
/+3/6//q/+j/6v/s/+z/7P/s/+3/7f/s/+v/6f/p/+r/6v/s/+z/7P/s/+n/6f/p/+n/
6//r/+v/6//r/+v/6//r/+v/6//r/+z/7P/s/+z/7P/r/+v/7P/s/+z/7P/s/+z/7f/t
/+z/7P/s/+z/7P/t/+//7//u/+7/7v/u/+7/7v/s/+3/7f/t/+3/7f/t/+z/7P/s/+z/
7f/v/+//7//v/+7/7f/t/+3/6//t/+7/7v/t/+3/7P/s/+z/7P/s/+z/7v/u/+7/7v/t
/+z/6//r/+v/7P/s/+z/7f/t/+z/7P/q/+r/6v/r/+7/8P/u/+7/7f/s/+v/6v/s/+3/
7v/u/+7/7v/u/+7/7P/s/+3/7f/v/+//7//v/+//7//v/+//7//w//D/8v/x//H/8f/y
//D/8P/w//D/8//1//f/9//0//T/9P/0//f/9//3//X/9v/z/+//7f/q/+r/6v/q/+z/
7P/t/+3/7P/s/+z/6//t/+3/7f/t/+v/6//r/+r/6P/n/+f/5//o/+n/6v/r/+r/6f/n
/+b/5v/o/+n/6P/l/+T/3v/b/9j/1v/X/+D/6//0/wMAEwAgADEASQBjAHoAjwCdAKMA
owCgAI4AcQBbAE4APQAmABAACwAJAAAA+P/0//D/7P/t/+3/7P/u/+7/7f/r/+r/6v/q
/+v/6//q/+r/6v/q/+r/6v/q/+n/6f/q/+3/7f/t/+3/7P/r/+r/6f/r/+r/6v/r/+z/
7P/s/+z/7P/s/+z/7P/v/+//7v/u/+3/7f/t/+3/7f/t/+3/7//v/+//7//u/+7/7//v
/+//8f/x//L/8v/w//D/8P/x//H/8f/y//L/9v/2//b/9f/z//P/8//0//b/9//4//n/
+f/5//j/9//3//n/+f/5//v//P/8//v//f/9//3//v8AAAIAAgACAAEAAQABAP//AQAB
AAAAAAADAAMAAwACAAAA///+//7/AAAAAAAA///8//r/+v/5//r/+f/5//n/+f/5//j/
+P/1//T/8//z//X/9f/0//T/9P/z//P/8//y//L/8f/x//H/8v/y//H/8P/w//H/8f/y
//P/9P/1//T/8//x//D/8P/w//D/8f/z//P/8//z//P/8v/w//L/8v/y//L/8v/z//P/
8v/x//P/8//0//T/9P/0//T/9P/x//H/8f/x//L/8//0//X/9P/z//L/8f/x//H/8f/y
//T/9P/0//T/8//z//T/9P/0//T/9P/0//P/8//y//L/8v/y//L/8//1//X/9P/0//L/
8v/y//L/8//1//b/9//1//X/9f/0//b/9v/2//f/9//3//f/9//0//P/8//z//X/9//4
//j/9f/1//T/9P/0//T/9P/0//b/9v/2//b/9P/0//T/9f/1//b/9v/2//X/9f/0//T/
9v/2//b/9//6//r/9//2//X/9P/2//f/+P/4//r/+v/6//r/9//2//b/9f/2//f/+P/5
//f/9//3//f/9//4//j/+v/7//v/+//8//v/+v/5//j/+v/9/wAAAQD///7//f/8////
//////3//P/5//X/8//w//D/8P/w//L/8v/z//P/8f/w/+//7f/t/+3/7f/t/+//7//v
/+7/7f/r/+r/6f/r/+v/6//r/+r/6f/n/+b/5v/m/+f/5v/h/9r/1v/R/9D/0P/X/+L/
7f/6/wkAGwAsAEMAXQB1AIoAmwCjAKMAoQCWAH4AZwBZAEwANQAcAAwACQAHAAAA9v/w
/+z/5v/n/+n/6P/m/+b/5f/l/+T/5P/k/+P/4//i/+L/5P/k/+T/5P/j/+H/4P/g/+H/
4f/h/+H/4f/h/+H/4f/h/+D/4P/h/+L/4v/i/+L/4P/g/+D/4P/i/+P/4//k/+P/4//j
/+P/5f/l/+X/5//n/+f/5//m/+T/5f/l/+X/5v/n/+n/6v/o/+j/6P/p/+n/6f/q/+r/
7v/u/+7/7f/r/+v/6//s/+7/7//w//H/8f/x//D/7//x//P/8//z//X/9v/2//X/9//3
//f/+P/4//r/+v/6//v/+//7//n//f/9//z//P/////////+//z/+//6//r/+v/6//r/
+f/4//b/9v/1//b/9f/1//X/8//z//L/8v/x//D/7//v//H/8f/w//D/7v/t/+3/7f/u
/+7/7f/t/+3/7v/u/+3/7P/s/+3/7f/v/+//7//v/+3/7f/s/+z/7v/u/+7/7//v/+//
7//v/+//7v/s/+7/8P/w//D/8P/v/+//7v/t/+//7//w//D/8P/w//D/8P/t/+3/7f/t
/+//7//v/+//7//v/+//7//v/+//7//w//D/8P/w//D/7//v//D/8P/y//L/8v/y//H/
8f/w//D/8P/w//D/8f/z//P/8v/y//D/8P/w//D/8P/x//H/8f/z//P/8//y//L/8v/y
//P/9f/1//X/9f/y//H/8f/x//P/9f/2//b/9f/1//T/9P/0//T/9P/0//T/9P/0//T/
8v/y//L/8//1//b/9v/2//X/9f/0//T/9P/0//T/9f/2//b/9v/2//b/9P/0//T/9P/2
//f/+P/4//b/9v/2//b/+P/4//n/+f/5//n/+f/5//n/+f/5//n/+v/8//3/AAD/////
//8AAAAAAAAAAAAAAQADAAUABQAEAAQABAAEAAUABQAFAAMAAQD9//j/9f/3//j/+f/6
//j/+P/5//n/9v/2//b/9f/3//f/9//3//b/9f/0//L/8//z//T/9f/1//X/9f/1//P/
8//y//L/9v/2//X/8P/p/+T/4v/f/97/5P/t//r/BQAQAB8AMwBKAGUAgQCbALIAuwC9
AL0AuQCmAIoAdwBrAFgAQQAsACAAHQATAAwABgACAP7//v/9//3//P/8//r/+f/3//b/
9v/2//b/9//3//j/9//2//X/9P/1//X/9v/4//f/9//3//f/9f/1//X/9f/2//b/9//5
//n/+P/3//b/+P/4//j/+P/3//f/9v/2//f/9//3//f/+P/5//r//f/8//v/+v/4//r/
+//7//v/+//7//z//P/8//z//P/9//////8AAAAAAQAAAP///f/+////AAACAAMAAwAD
AAMAAgADAAMAAwAFAAcABwAHAAcACAAIAAcACAAJAAoADAAOABAAEAAQABAADwAOAAsA
DgAPAA8AEAAQAA8ADgAMAA4ADQAMAAwADAAMAAwACwAIAAYABgAFAAYABQAFAAUAAQAB
AAAAAAD///7//f/9//3//f/8//z/+v/5//n/+f/5//r/+v/7//r/+v/5//f/+P/4//n/
+f/5//n/+f/5//n/+f/4//j/+v/6//r/+//6//n/+P/3//j/+P/3//r/+v/6//r/+v/6
//n/9//1//b/9//5//r/+P/4//j/+P/3//f/9//3//X/9f/1//X/9f/1//X/9f/3//f/
9//4//f/9v/1//T/9f/1//b/9v/4//j/+P/4//f/9//2//b/9v/2//b/9//3//f/9v/2
//j/+P/4//j/9v/3//f/9//3//f/9//2//j/+P/4//n/+P/3//b/9f/1//X/9v/3//X/
9//4//j/9f/1//T/9P/1//b/9//4//f/9v/1//T/9f/2//f/+f/3//j/+P/4//X/9f/0
//T/9f/2//f/+f/3//b/9f/0//X/9f/2//f/+P/4//f/9v/1//T/9v/3//j/+P/4//j/
+P/4//j/+P/5//n/+f/5//n/+f/5//n/+f/5//n/+v/6//z//f/9//3//v/8//z//P/8
//7/AQAEAAUAAgACAAIAAgAFAAUABQADAAIA///7//n/9v/2//b/9v/4//j/+f/5//f/
9v/1//P/9P/1//b/9//1//X/9f/0//T/8//z//P/9f/1//X/9f/z//P/8v/y//L/8v/z
//T/8f/s/+b/4f/c/9r/4f/q//X/AAAPACEANABLAGcAgwCeALcAwwDHAMsAxgCwAI8A
dwBoAFcAPgAmABsAGwAUAAwABgAAAPz/+f/7//z//P/8//n/9//2//b/9v/3//f/9v/2
//j/+P/4//j/9v/1//X/9v/3//f/9//3//X/9f/1//X/9v/2//f/+f/4//j/+P/4//j/
+P/4//j/+//7//r/+v/5//n/+f/5//v/+//7//3//f/9//3//P/6//v/+//7//3//f/+
//7//P/8//z//f//////AAAAAAIAAgACAAEA////////AAACAAMABAAFAAUABQAEAAMA
BQAHAAcABwAJAAoACgAJAAcABwAHAAgACQAMAA0ADgAOAA0ADAAJAA0ADQAMAAwADQAN
AA0ADAAMAAsACgAKAAwADAAMAAsACAAGAAYABQAEAAMAAwADAAMAAwACAAIAAAD+//z/
+//9//3//P/8//r/+f/5//n/+v/6//n/+f/5//r/+v/5//f/9v/2//X/9v/3//j/+f/4
//f/9f/0//b/9v/2//f/9//3//f/9//1//T/8v/0//X/9v/3//j/9v/1//P/8f/y//P/
9f/2//b/9v/2//b/8//z//P/8//1//X/9f/1//P/8//z//P/9f/1//X/9v/0//T/9P/0
//P/8//0//T/9f/2//f/+P/2//X/8//y//P/9P/1//f/9f/1//T/9P/y//L/8v/y//P/
9f/2//f/9v/1//T/8v/z//T/9f/3//X/9f/1//X/9P/z//P/8//1//f/+P/4//b/9f/z
//L/9P/0//T/9P/y//L/8v/y//L/8v/y//P/9f/2//b/9v/z//P/8v/y//T/9v/0//T/
9P/0//T/9f/1//X/9P/2//b/9v/2//T/9P/1//X/9f/1//X/9f/3//f/9//3//X/9v/2
//j/+v/7//z//v/8//z//P/8//3///8BAAEAAQACAAMABAAEAAMAAgD///7/+//3//X/
9P/0//T/9P/y//L/8//z//P/9P/1//X/9P/z//L/8f/z//P/8//y//L/8f/x//H/8f/x
//H/8f/z//P/8v/y//D/8P/v/+z/6f/i/97/3f/e/+L/5//w//v/CAAbADEASABjAH8A
lwCuALsAvwDDAMMArgCOAHcAawBaAD8AJAAYABMADQAIAAQAAAD6//j/9//1//T/8v/0
//X/9//2//b/9v/0//P/8f/w//L/8v/y//L/9P/z//P/9P/0//P/8v/x//P/8//z//P/
8f/w//D/8f/0//T/9P/0//T/9P/0//T/9f/1//T/9P/1//X/9f/1//P/8//z//X/9//3
//f/9v/2//f/9//3//X/9f/2//b/9//4//n/+//5//n/+v/6//z//P/8//v/+//7//v/
/P/9//3//f/9/wAAAQABAAEA//8BAAEAAQAFAAYABgAFAAMAAwADAAQABAAGAAYABgAJ
AAkACQAHAAgABwAFAAQABwAHAAcABgAEAAMAAgACAAIAAgACAAEAAgAAAAAA///9//v/
+v/5//n/+f/4//j/9f/0//P/8//z//P/8v/y//T/8//z//P/8P/w/+//7//x//L/8v/x
//D/8P/x//H/7//v/+//7//v/+//7v/u/+7/7v/u/+//7//v/+//7//v/+7/7P/u/+z/
7P/s/+z/7//v/+7/7f/r/+v/7P/s/+z/7P/s/+z/6//r/+v/6//p/+n/6f/p/+r/6//s
/+3/7P/r/+r/6v/s/+z/7P/s/+n/6f/q/+r/6v/q/+r/6v/r/+v/6v/q/+r/6v/q/+v/
7f/t/+z/7P/q/+r/6v/q/+j/6f/p/+n/6//r/+v/6v/o/+j/6P/p/+v/6//r/+v/6v/p
/+n/6f/n/+n/6v/q/+v/6//q/+r/6P/o/+j/6P/o/+j/6P/o/+j/6P/o/+n/5//o/+j/
6P/p/+r/6P/o/+j/6P/p/+n/6f/o/+r/6v/q/+r/6f/o/+j/5//p/+n/6f/p/+n/6f/p
/+n/5//o/+j/6v/s/+3/7v/w/+//7v/t/+z/7f/v//H/8f/y//L/8v/y//H/8f/x/+//
8P/t/+n/5//k/+T/5P/k/+b/5v/n/+f/5v/m/+b/5f/j/+P/4//j/+X/5f/l/+T/4v/h
/+H/4f/j/+P/4//j/+P/4//i/+L/4P/g/+H/5P/j/97/2P/T/9D/0P/T/9r/4//u//v/
DQAgADMASwBlAHwAjQCZAKEApQCiAJAAcQBZAEoAOQAgAAwAAwABAPz/9v/w/+z/6P/n
/+X/5v/m/+j/6f/n/+b/5v/m/+f/5//m/+b/5P/k/+T/5P/k/+P/4//k/+f/5//n/+f/
5v/l/+T/4//k/+T/5f/n/+b/5v/m/+b/5P/k/+T/5P/n/+f/5v/m/+f/5//n/+f/5f/l
/+X/5//p/+n/6f/o/+b/5//n/+f/6f/p/+r/6v/q/+r/6v/r/+n/6f/q/+r/7v/u/+7/
7f/r/+v/6//s/+//7//v/+//8P/x//H/8f/v//H/8f/x//P/9P/0//P/8//z//P/9P/2
//j/+P/4//f/9//3//X/9//3//b/9v/5//n/+f/4//f/9f/z//L/8v/y//L/8f/y//D/
8P/v/+7/7f/t/+3/7f/t/+z/7P/p/+j/5//n/+f/5//m/+b/5v/l/+X/5f/i/+L/4f/h
/+P/5P/k/+P/4P/g/+H/4f/j/+P/4//j/+P/4//i/+L/4P/g/+D/4f/h/+H/4f/h/+H/
4P/e/+D/4P/g/+D/4P/h/+H/4P/f/9//3//g/+D/4v/i/+L/4v/f/9//3//f/9//3//f
/9//4f/h/+H/4f/f/9//3//g/+L/4v/i/+L/3//f/+D/4P/g/+D/4P/g/+P/4//i/+L/
4v/i/+L/4//j/+P/4v/i/+D/4P/g/+D/4v/j/+P/4//j/+P/4//i/+L/4v/i/+P/4//j
/+P/4//g/9//3//f/+H/4//k/+T/4//j/+L/4v/g/+D/4P/g/+L/4v/i/+L/4P/g/+D/
4f/h/+L/4v/i/+X/4//g/97/3v/e/97/3v/i/+P/5P/k/+P/4v/h/+D/4v/i/+P/4//j
/+P/4//j/+P/4//j/+P/5f/m/+b/6P/n/+f/5//o/+j/6P/o/+j/5//p/+v/6//q/+r/
6v/q/+z/7f/u/+3/6//n/+L/3//f/+D/4f/i/+D/4P/h/+H/4P/g/+D/3//h/+H/4f/h
/9//3//f/97/4P/f/9//3//f/9//3//f/93/3f/c/9z/4P/i/9//2v/V/9D/zP/L/8r/
zv/V/+D/6//0/wMAFwAqAEEAXQB3AI4AmwCfAJ8AnwCQAHIAWwBRAEIALQAWAAYAAQD7
//L/7v/q/+j/5v/n/+X/5P/k/+T/4f/h/+D/4P/g/+H/4f/g/+D/4P/g/+D/4P/g/9//
3//g/9//3//f/9//3//f/9//3//h/+D/4P/h/+D/4P/g/+D/4P/g/+D/4P/h/+H/4P/g
/9//3//f/9//4P/h/+L/5f/k/+P/4v/g/+L/4//j/+P/5f/l/+b/5v/k/+T/5P/l/+f/
5//o/+j/5//m/+X/4//k/+X/5v/o/+n/6f/p/+n/6v/r/+v/6//t/+//7//v//D/8P/v
/+3/7//v/+//8P/w//L/8v/y//H/8f/x/+//8v/z//P/9P/z//P/8//y//L/8f/w//D/
8P/w//D/7//u/+z/7P/r/+r/6f/p/+n/5f/l/+T/5P/l/+T/4//j/+P/4//i/+L/4P/f
/9//3//g/+D/3//f/93/3v/e/93/3v/e/9//3//f/9//3//f/93/3f/c/9z/3v/e/97/
3//e/93/3P/b/9z/3P/b/97/3v/e/97/3v/d/93/3P/b/93/3f/e/97/2//a/9n/2P/a
/9v/3P/d/9v/2//b/9v/2f/Z/9n/2f/b/9v/2//c/9r/2v/a/9r/2//b/9z/3P/a/9r/
2v/a/9v/2//a/9r/2v/a/9r/2//Z/9n/2P/Y/9n/2v/b/9z/2//b/9r/2f/Z/9n/2f/Y
/9r/2v/a/9v/2f/Z/9n/2f/Z/9n/2v/b/9n/2//c/9z/2f/Z/9j/2P/Z/9r/2//c/9r/
2P/Y/w==
         </WaveFormData>
      </LeadData>
      <LeadData>
         <LeadByteCountTotal>10000</LeadByteCountTotal>
         <LeadTimeOffset>0</LeadTimeOffset>
         <LeadSampleCountTotal>5000</LeadSampleCountTotal>
         <LeadAmplitudeUnitsPerBit>4.88</LeadAmplitudeUnitsPerBit>
         <LeadAmplitudeUnits>��V</LeadAmplitudeUnits>
         <LeadHighLimit>2147483647</LeadHighLimit>
         <LeadLowLimit>268435456</LeadLowLimit>
         <LeadID>II</LeadID>
         <LeadOffsetFirstSample>0</LeadOffsetFirstSample>
         <FirstSampleBaseline>0</FirstSampleBaseline>
         <LeadSampleSize>2</LeadSampleSize>
         <LeadOff>FALSE</LeadOff>
         <BaselineSway>FALSE</BaselineSway>
         <ExcessiveACNoise>FALSE</ExcessiveACNoise>
         <MuscleNoise>FALSE</MuscleNoise>
         <LeadDataCRC32>410524628</LeadDataCRC32>
         <WaveFormData>
IAAgACAAIQAmACsALgAxADIAMwA2ADYANwA5ADkAOAA5ADsAPgBBAD4APQA+AD4AQQBB
AEIAQwBGAEcASABIAEUARQBFAEYARwBHAEcARwBBADwAOgA4ADsAOgA4ADkAOQA6ADoA
OgA4ADYANgAyADQANQA3ADgANQA1ADQAMwA1ADUANgA4ADcANgA1ADUANAAzADIALwAx
ADIAMwA0ADEAMQAxADAAMgAwADIANgA4ADQAMQAvAC0ALgAzADkAQgBSAGIAcgCFAJkA
swDNAOcAAgEMAfUAwgCSAHoAbgBiAFQASgBEAEAAPwA/ADoANAAyADAALgAvAC4ALgAr
ACcAIwAhAB8AHQAeAB0AHQAbAB0AHAAcAB0AGgAZABgAFwAaABkAGgAbABoAGQAXABYA
GAAYABcAFgAXABcAGAAaABcAFwAVABMAFAAVABYAFwAUABMAEwAUABQAFAAUABQAFAAU
ABQAFAASABMAEgASABUAFgAXABgAFgAVABUAFgAXABcAFwAXABkAGQAZABsAGgAbABoA
GAAbAB0AHgAfAB4AIQAhACIAIgAjACQAJQAnACgAKQAsAC0ALQAuACwALwAwADIAMwAw
ADEAMgAzADUANQAzADMANQA1ADUANQAyADEAMAAtAC4ALAAsACoAKAAnACYAJQAkACEA
HgAcABsAGgAbABwAGAAWABQAEAAPABAADwARAA8ADQALAAsACwAJAAgABwAHAAcABwAI
AAgABwAFAAMAAwAEAAQABgADAAQABQAFAAUABAACAAEAAAABAAIABAADAAIAAAD8//3/
/v///wEAAAD///7//f///////P/6//v//P/+/wAA/v/+//z/+v/6//r/+v/8//n/+//7
//v//f/9//z/+f/7//z//f////3//v/8//r/+f/6//z//v/7//z//P/9/////v/7//n/
+v/8//3/AAD///7//P/5//n/+v/8//7//f/8//3//f/+//7/+//5//v//P/8//z/+//7
//n/9//3//n/+P/6//r/+f/5//r/+//7//n/+P/4//n/+v/7//v/+//5//f/9//4//r/
/P/8//j/9//2//b/9//4//n/+v/9//3///////3/AAABAAQABQAHAAoACwAHAAUABAAE
AAcABwAHAAkACgAKAAkACQAHAAoACwAMAA0ADQAOAA8ADwAOAAwACgAJAAYAAgABAAAA
AAD+//v/+f/5//r/+v/7//z/+//8//f/9P/y//H/8f/y//T/9f/z//P/8f/w//D/8P/w
//D/8//z//P/8//w/+7/7f/s/+3/7v/w//L/9P/y//D/7v/u/+7/8v/1//f/9f/2//n/
+/8EABQAJgA6AFMAbQCJAKMAuwDSANYAuwCGAFoASABAADAAIAASAAYAAgAFAAUAAgAE
AAYABAACAP3/+v/2//H/7f/s/+3/7v/v/+7/7f/t/+v/6f/o/+j/6f/r/+v/6//r/+n/
5//n/+f/6v/r/+v/7P/s/+z/6//q/+n/6f/q/+z/7f/v/+//7//s/+v/6v/p/+r/6//t
//D/8P/w//D/8P/u/+7/7v/u//D/8//0//b/9f/0//P/8v/0//X/9//6//n/+f/5//n/
+f/5//n/+//+/wEAAgACAAAAAQABAAEAAwAHAAgACgAKAAsADAANAA4ADgAOABAAFQAX
ABoAGgAZABgAGAAXABgAGwAeACEAHwAfAB0AHQAbABsAGwAbAB0AHQAdABsAFwAUABMA
EAAQABEAEgATABAADQAKAAgABgAEAAQABAAGAAYABgAEAP///v/7//v//f/9//3/////
//3//P/7//f/9//3//j//P/9//3//f/5//j/9v/2//j/+v/8//3/+//6//j/9//1//X/
9f/2//n/+v/6//j/9f/0//P/8//2//f/+P/5//f/9//0//L/8P/w//H/8v/2//j/+P/4
//T/8v/w//D/8v/1//b/9//1//X/9P/x//D/8P/w//H/9f/4//j/+P/z//L/8v/y//T/
9v/3//n/9//2//P/8f/x//L/8v/0//f/+P/4//f/8//y//L/8v/0//T/9v/3//b/9v/z
//H/8f/y//L/8v/1//f/9//3//T/8//v/+7/8P/x//P/9v/2//X/8v/w/+//7//v/+//
8f/z//P/8//v/+7/7v/u//D/8v/z//T/9P/y//L/8v/y//X/9f/3//f/+P/8//7/AgAA
AP/////9//////8AAAIAAgABAAAAAQACAAIAAQABAAIABgAIAAoABwAFAAQAAwAHAAgA
CAAIAAQAAAD7//n/+v/6//j/9f/2//f/+f/6//f/9v/z//L/8f/w//D/8f/v/+7/7v/t
/+3/7f/r/+r/6//s/+3/7v/s/+v/6v/p/+r/6v/r/+z/6v/q/+v/7P/o/+r/7v/y//T/
9P/0//H/7f/r/+7/8//7/wgAGgAqAD4AUQBnAIEAmwCzAMoA0ACxAHgATAA4ACgAEgAG
AAAAAAAEAAkABwACAAAA/P/2//b/9f/0//T/8f/x/+3/6//p/+f/6P/n/+f/5f/m/+b/
5//p/+b/5f/k/+P/5f/l/+f/6f/n/+f/5v/m/+b/5v/l/+T/5v/n/+n/7P/r/+v/6f/n
/+n/6//t/+//7f/t/+7/8P/w//D/8P/w//H/8v/z//T/8v/z//L/8v/0//b/+P/6//n/
+f/6//z///////////8AAAEAAgAFAAMABQAFAAQABgAJAAsADQAMAA8ADwAQABIAEwAU
ABUAGQAaABsAHgAfAB8AIAAeACAAIgAlACcAJgAnACgAKQAnACcAJQAlACYAJwAoACkA
JwAlACMAHwAhACAAIQAgAB4AHQAcABsAGAAVABIAEAAPAA4ADwAQAA4ADAAKAAYABQAG
AAUABwAGAAUABAAFAAUAAwACAAEAAgADAAQABgAEAAMAAQD/////AAAAAAIAAQACAAMA
AwABAAAA/v/9//3///8BAAQAAQAAAP7/+v/7//z//f////////////////////z/+v/7
//z//v8AAP7//v/8//r//P/8//z//v/7//3//f/9//v/+//6//f/+f/6//v//f/7//z/
+v/4//n/+v/8//7/+//8//z//f/9//z/+f/3//r//P/9/wAA///+//z/+f/5//r//P/+
//3//P/9//3//v/+//v/+f/8//7///8AAP/////9//v/+//9//z//v/+//3//f/+//3/
/f/7//r//P/9//7////9//3/+//5//n/+v/8//7//P/8//3//v/+//3//P/6/wAAAAAA
AP7//f/8//v/+v/9////AwAFAAQABgAGAAgACAAJAAsACwALAAsADAAOAA0ACwAJAAkA
DQAOAA4ADwAPABIAEwAUABIAEQARABEAEwAUABQAFAAQAAwABwAFAAcACAAHAAUAAwAD
AAQABAADAAIA///+//3//P/8//3/+f/4//j/9//4//n/+P/4//j/+P/4//j/+P/3//b/
9f/2//b/9//4//X/9P/0//T/9v/6//r//P/+//z/+P/5//n/+f/6/wEABwAQAB4ALAA8
AE8AZQB/AJsAtQDOANgAwwCQAFoAQAAyACQAFgASAA4ADAANAA0ACAAEAAIAAAAAAAEA
AgD+//v/9//0//P/8v/x//H/8f/y//H/7//u/+7/7//v/+//7//v//L/8f/y//P/8v/x
/+//7v/x//L/8v/y//H/8f/y//T/9P/1//T/8//0//X/9v/3//T/8//z//T/9//4//n/
+v/4//j/+P/4//f/+f/5//r/+//8//3//v/+//3//f/+/wEAAQABAAEAAQABAAEAAwAD
AAUABQAEAAcACQAKAAsACAALAAsADAAQABEAEgATABQAFAAUABYAGAAZABsAGgAdAB4A
IAAhAB4AHwAgACEAIgAjACIAIwAhACEAIQAhACAAHwAeABsAHAAaABoAGAAUABMAEgAR
ABEADwANAAwACgAIAAgACAAHAAYABQACAAIAAgAAAAEA/v/9//z//f/+//3//f/9//n/
+f/5//r/+//7//r/+f/6//r/+f/6//f/+P/5//n/+//6//j/9//3//f/9//4//j/+P/3
//T/9f/2//f/+f/4//f/9v/1//f/9//0//L/8v/y//P/9P/z//T/8//y//L/8v/y//T/
8f/z//P/8//0//X/9f/z//T/9P/0//X/9f/2//T/8v/y//L/8//0//H/8v/y//P/9v/2
//T/8//z//T/9P/2//b/9v/1//P/8//0//b/+P/2//T/9P/z//X/9v/0//P/8//0//T/
9P/0//X/9P/z//T/9f/z//T/8v/x//H/8v/0//X/9P/0//P/8//z//P/9P/1//T/8//0
//T/9f/2//L/8P/y//L/8v/y//b/9//6//v/+P/6//r//P/9////AgADAAIAAQABAAIA
AQABAAEAAwAGAAYABQAFAAQABgAGAAYABwAHAAgACQAIAAgABwAGAAUAAgD+//3//v/+
//z/+f/4//f/9//2//j/+P/2//b/8v/w/+//7//s/+z/7f/t/+7/7//u/+7/6//q/+n/
6P/q/+v/7P/t/+v/6v/q/+r/6f/o/+j/6P/s/+7/7v/s/+z/7P/s/+3/7//v//D/8//3
//z/CAAYACwAQQBZAHUAkQCrAMQAzAC1AIAAUAA6ADAAJgAaAA4ABAD+//v/+//4//b/
+P/4//j/9//2//D/6//n/+P/4//j/+P/5f/l/+b/5f/k/+L/4f/h/+P/4//j/+P/4f/f
/9//3//g/+H/4f/i/+P/5P/k/+T/4v/h/+H/4v/j/+X/5f/l/+P/4//j/+P/4//j/+T/
5v/o/+j/6P/o/+f/5v/l/+T/5//p/+n/6v/o/+j/6P/o/+n/6f/q/+z/7//v/+//7//t
/+3/7f/v//L/9f/2//b/9v/3//f/9//1//n/+v/8////AQADAAUABQAEAAMABAAJAAsA
DgAOAA4ADgAPAA8ADQAPABEAEwAVABUAEwATABIAEQAQAA8AEQARABEADwANAAoACQAG
AAMAAwADAAMAAwABAP///v/7//j/9//2//j/+P/4//b/8//y/+//7//t/+3/7f/v//H/
7//u/+3/6f/p/+n/6v/s/+3/7f/t/+3/7P/q/+r/6f/q/+v/6//s/+z/6//r/+f/5//n
/+j/6//s/+z/6v/r/+r/6f/p/+n/6f/p/+n/6//r/+j/5v/i/+L/4//k/+b/6P/o/+j/
5//m/+X/5v/k/+f/6P/p/+v/6//q/+f/5P/k/+T/5f/p/+z/7P/s/+v/6v/q/+r/5//o
/+j/6f/q/+r/6P/n/+X/5v/m/+j/6//s/+z/6//p/+j/6P/o/+b/5v/o/+n/6//s/+r/
6f/o/+j/5//m/+f/6f/p/+n/6f/p/+b/5v/l/+X/5v/o/+v/6//p/+j/5f/l/+X/5f/n
/+n/6f/p/+n/6P/o/+j/5//m/+b/5v/o/+n/6v/q/+b/5P/k/+b/5//o/+n/6v/q/+n/
6v/p/+v/7v/v//L/8//1//j/+f/3//X/9P/0//f/9//3//n/+P/4//f/9//5//z//f/+
//////8AAAEA///+//z/+v/8//r/9//3//X/9P/x/+3/6//r/+z/7P/t/+7/7f/u/+n/
5v/k/+P/5P/k/+X/5f/l/+X/4//i/+D/4P/g/+D/4//j/+P/4//g/97/3f/c/97/3v/f
/+D/4v/g/97/3v/e/+D/4v/l/+f/5f/k/+X/5//s//j/CAAaAC8ASQBjAH8AlwCwAMYA
xQCiAGwASAA+ADIAHgAMAAAA9v/z//f/+P/2//b/9v/y/+//7P/o/+P/4f/h/+H/4f/h
/97/3f/d/9v/2f/Y/9j/2f/a/9v/3P/d/9z/2f/Y/9f/2f/b/9z/3v/c/9z/2//a/9n/
2f/a/9z/3//h/+H/4f/g/9//3v/d/9//3//g/+L/4v/i/+L/4v/g/+D/4P/g/+L/5f/m
/+j/5f/k/+P/4v/k/+X/5//q/+n/6f/p/+n/6f/p/+n/6//u//H/8v/y//D/8f/x//H/
8v/3//n//P/9//3//f/9/wAAAAAAAAIABgAJAA0ADgANAAwADAALAAwADwASABUAEwAT
ABEAEQARABEAEQARABIAEwAUABMAEAAMAAoABgAGAAcACAAJAAYAAwAAAP7//P/6//r/
+v/6//r/+v/4//P/8v/v/+//8P/x//L/9f/z//H/8P/v/+3/7f/t/+7/8P/x//H/8f/t
/+z/6v/q/+z/7v/w//H/8f/w/+7/7f/t/+3/7f/u//H/8v/y//D/7f/s/+v/6//s/+3/
7v/v/+3/7f/q/+j/6P/o/+n/6v/s/+7/7v/u/+z/6v/o/+j/6P/r/+z/7f/t/+3/7P/p
/+r/6v/q/+v/7f/w//D/8P/r/+r/6v/q/+z/7v/v//H/8f/w/+3/6//r/+z/7P/u//H/
8v/y//H/7f/s/+z/7P/u/+7/8P/x//D/8P/t/+v/6//s/+z/7P/v//H/8f/x/+//7//s
/+z/7v/v//H/9P/0//P/8P/u/+3/7f/t/+3/7//x//H/8f/t/+z/7P/s/+7/7v/v//D/
7//v/+//7v/s/+z/7f/u/+//8P/x//H/8//z//P/9v/3//r//P/9///////9//v/+v/6
//3//f/9/////v/+//3//f/9/wAAAQACAAMAAwAEAAUABQAEAAIAAAABAP7/+v/5//b/
9v/0//H/7//v//D/8P/y//L/8P/w/+r/6P/n/+f/6P/o/+n/6f/n/+f/5f/k/+L/4v/i
/+L/5f/l/+X/5f/h/+D/4P/g/+D/4P/h/+L/4v/i/+D/3v/e/97/4P/l/+X/5f/m/+n/
6//0/wIAFAAoAEEAWQB1AI8ApQC6AMAAqQB4AEoANgAqABYABAD4//D/8P/z//P/8P/y
//L/7v/s/+n/5P/e/9v/2f/Z/9n/2f/Z/9j/1//X/9X/1f/U/9T/1f/W/9f/2P/Z/9f/
1f/V/9X/2P/Z/9n/2v/a/9r/2f/Y/9f/1//Y/9r/3f/f/9//3//e/93/3P/b/9z/3f/f
/+L/4P/g/+D/4P/g/+D/4P/g/+L/5f/m/+j/5f/k/+P/4v/k/+X/5//q/+v/6//r/+v/
6f/p/+n/6//t//H/8//0//P/8//y//H/8v/3//n//P/8//3//v///wAAAAAAAAIABgAJ
AA0ADgANAAwADAALAAwADwASABUAEwATABEAEQARABEAEQARABMAEwATABEADQAKAAkA
BgAHAAcABwAHAAQAAQD+//z/+v/4//j/+P/6//r/+v/4//P/8v/v/+//8f/x//H/8//x
/+//7v/t/+3/7f/t/+7/8P/x//H/8f/t/+z/6v/q/+z/7v/w//H/8f/w/+7/7f/r/+v/
6//s/+//8P/w/+7/6//q/+n/6f/s/+3/7v/v/+//7//s/+r/6P/o/+n/6v/s/+7/7v/u
/+r/6P/m/+b/6P/r/+z/7f/r/+v/6v/n/+j/6P/o/+n/6f/s/+z/7P/p/+j/6P/o/+r/
7P/t/+//7//u/+v/6f/p/+r/6v/s/+//8P/w/+//6//q/+r/6v/s/+z/7v/v//D/8P/t
/+v/6//s/+z/7P/v//H/8f/x/+3/7f/q/+r/7P/t/+//8v/x//H/7//u/+v/6//r/+v/
7//x//H/8f/u/+z/6//q/+v/7P/u//D/8P/v/+7/7P/q/+r/6v/u//D/8P/w//D/8P/w
/+//8P/v//L/9v/4//z/+//7//z/+//6//n/+f/6//z//f/+/wEA///+//z/+//9/wIA
BQAIAAUAAwACAAEABAAEAAMAAgABAP7/+v/5//b/9v/0//H/8v/z//X/9v/1//T/8f/w
/+7/7P/r/+v/7f/u//D/8f/u/+3/6v/o/+r/7P/u//D/8P/v/+7/7f/t/+z/7P/s/+3/
7v/w//L/7P/s/+z/8P/0//j/+v/7//n/9//6//3/BQASACYAOgBOAGMAewCTAKkAwQDQ
AMoApwB2AFQARAAwABwAEAAMAAoAEAAVABUAFAASAA4ACAAGAAUA/v/8//3//f/7//v/
+//7//n/9//2//P/9v/2//f/+f/4//f/9v/1//f/9f/1//X/9//5//r//P/6//r/+f/4
//n/+//+/wIAAAABAAAA/////////////wAAAQADAAYAAwACAAEAAAADAAQABQAGAAYA
BwAGAAYACAAIAAgACAALAAsADAAOAAwACwAKAAkADAANAA4AEQAPABEAEQAQABIAEwAT
ABMAFQAZABoAHAAbABsAGwAbAB4AIAAiACYAJgAnACkAKAAoACgAKQApACoALQAwADMA
MAAvACwAKwAuAC8AMAAxAC4ALQAsACkAKQAmACUAIgAjACMAIwAjAB8AGwAXABQAFQAU
ABUAFgATABIAEQAOAA0ADAAJAAkACwALAAsADQALAAcABAABAAEAAwAFAAgABgAFAAMA
AQAAAAAA//8AAAIABAAGAAcABQACAP7/+//7//3///8CAAAAAAD///z//P/8//z//f/+
////AAABAP7//f/5//b/9v/4//v//v/+//7//P/6//n/+P/3//j/+v/9//7////8//v/
+f/1//b/+P/6//3//f/+//z/+v/5//j/+P/4//r//P/9/////v/8//j/9f/4//r/+//+
//z//P/7//n/+P/4//n/+v/7//z///8BAAEAAAD8//n//P/+////AAD+/////v/9//z/
/f/7//z//////wAAAgAAAP///P/6//z//f/+/////v////7//f/9//z//P/8//7//v//
/wAA///9//v/+P/5//r/+//+///////+//v/9//4//n/+v/7//z/+//7//3//f///wIA
AwAGAAgACQALAAsACQAHAAYABgAIAAkACgANAA0ADAAKAAkACwAOAA8AEAAQAA8ADwAP
AA4ADgANAAwADAAKAAcABwAFAAQAAQD9//3//f/+//7/AAAAAP7//v/4//b/9f/1//b/
9v/3//f/9f/1//P/8v/y//L/8v/y//X/9f/1//X/8v/w/+//7v/v//D/8v/0//T/9P/w
//D/8v/0//b/+f/7//n/+P/3//n//v8MAB4AMABHAF0AdQCPAKcAvgDQAMsApgBwAE4A
PgAwABwAEAAGAAIAAwAHAAgACAAIAAYAAgD///r/9v/z//H/8f/x//H/8f/u/+3/7f/r
/+v/6v/q/+v/7f/t/+3/7f/s/+n/6P/n/+r/6//r/+z/6v/q/+n/6P/p/+n/6v/s/+//
8//1//f/9//3//f/9//6//v//f8AAP7//v/+//7/AAAAAAAAAAACAAUABgAIAAcABgAF
AAQABgAHAAkADAAMAAsACgAJAAsACwALAA0AEAATABQAFAATABMAEgARABIAFwAZABwA
HQAdAB0AHQAgACAAIAAiACUAJwAqACoAKAAoACkAKQAqAC0AMAAzADIAMQAuAC0ALQAt
AC0ALQAvAC8ALwAtACkAJgAlACIAIgAjACQAJQAiAB8AHAAaABoAGAAYABgAFgAWABYA
FAARABAADQANAA8ADwAPABEAEAANAAsACQAJAAkACQAKAAwADQANAA0ACgAIAAUABAAF
AAgACwANAAwACgAHAAUABQAFAAUABgAHAAgACAAGAAMAAgABAAEAAwAFAAcACQAIAAcA
AwAAAP//AAACAAQABAAGAAYABgACAAAA/v/+////AwAFAAcABgAFAAMA/////wAAAQAD
AAMABgAGAAYAAwACAAIAAgAEAAYABwAJAAcABgADAAEAAwAEAAQABgAHAAgACAAHAAMA
AgACAAIAAwAEAAcACQAJAAgABAABAAMABAAEAAQABQAHAAcABwAEAAMA///+/wAAAQAD
AAYABgAFAAIAAAABAAEAAQABAAMABQAFAAUAAQAAAAAAAAABAAIABAAGAAUAAwAAAAAA
AAAAAAAAAwAFAAkACwAIAAoACgAMAA4ADwARABEAEgARABEAEgASABEAEAARABMAFAAU
ABUAFAAWABYAFgAWABUAFQAVABgAGAAXABYAFAAQAAsACQALAAwACwAJAAcABwAIAAgA
BgAGAAQABAACAAAA//////3//P/8//v//v////7//v/9//z/+//6//v/+//7//v/+v/6
//v//P/5//j/+P/4//z//P/8//7//v/8//z//f/9//3/AgAHAA0AGAAoADgASABdAHUA
kwCtAMcA3ADYALEAeABQAEAAMgAmABwAFgAQAA4ADwANAAgABgAGAAYACAAJAAYAAAD9
//n/9f/1//X/9f/3//f/+P/3//b/9P/z//P/9f/1//X/9f/3//X/9f/1//X/9f/0//T/
9f/2//b/9v/z//P/9P/2//X/9//3//f/+f/5//n/+f/2//X/9f/2//n/+v/7//z/+//6
//n/+P/7//3//f/+//7//v/+//7//f/9//7/AAACAAMABAAFAAMAAwADAAUABAAHAAgA
CAAKAAsACwALAAoADQANAA4AEQATABUAFwAWABYAFgAYABkAGwAeAB4AIAAgACEAIQAg
ACEAIgAjACQAJQAkACUAJAAjACIAIQAhACEAIQAfAB4AHAAcABoAFgAVABQAEwATABEA
DwAOAAoACAAIAAgABwAGAAUAAgABAAIAAQADAAAA///+////AQD///7//f/7//v/+//8
//z//f/9//3//P/8//v//P/6//r/+v/5//z//P/7//v/9//3//f/+P/3//j/+P/2//b/
9v/2//f/9v/1//T/8//2//f/9f/0//L/8v/z//T/9f/2//X/9P/1//T/8//0//H/8//z
//P/9P/1//X/8//w//D/8P/x//H/9P/0//T/9P/0//X/9v/y//L/8f/x//P/9P/z//P/
8f/y//L/9P/z//T/9P/z//L/8v/z//T/8f/w//H/8f/z//T/8v/x/+//8P/w//D/7//x
//H/8f/w//H/7//w/+7/7f/t/+7/8P/x//D/8P/t/+3/7f/t/+3/7//v/+//7//u/+7/
7v/q/+r/7P/s/+z/7P/u/+//8v/z//L/9P/0//b/9//5//z//f/6//n/+f/6//v/+//7
//3//v/+//3//f/7//7///8AAAMAAwAEAAUABQAEAAIAAAABAP7/+v/5//j/+P/2//P/
8v/x//H/8P/x//L/8f/y/+z/6v/p/+n/6P/o/+n/6f/p/+n/5//m/+T/5P/k/+T/5v/n
/+j/6f/m/+T/4//i/+T/5P/l/+b/6v/o/+b/5v/k/+T/5v/n/+n/6//s/+//8f/0//7/
DgAgADcATwBrAIkAoQC6AM4AywCiAGwASAA+ADIAJAAYAAoA/v/5//v/+v/6//z//P/6
//f/9P/w/+v/5f/k/+X/5v/n/+b/5f/l/+P/4v/g/9//3//h/+H/4f/h/9//3f/d/93/
3v/f/9//4P/i/+L/4f/g/97/3f/d/97/4f/j/+P/4//i/+H/4P/f/9//3//g/+L/5P/k
/+T/5P/j/+L/4f/g/+T/5//o/+r/6f/o/+f/5v/n/+f/6P/q/+3/7f/t/+3/7P/r/+r/
6//v//P/9f/2//X/9f/0//P/9f/5//r//P/+////AAABAAAAAAAAAAIABwAJAAwADAAK
AAoACwALAAsADQAPABEAEQARAA8ADwANAA0ADQANAA4ADwAQAA8ACwAIAAcABAAFAAUA
BQAFAAYAAwAAAP7/+v/4//j/+P/4//j/+P/2//H/8P/t/+3/7f/t/+3/7//x/+//7v/t
/+n/6f/p/+r/7P/t/+3/7f/r/+r/6P/o/+j/6v/s/+3/7f/s/+r/6f/l/+X/5f/m/+j/
6v/r/+r/5//m/+X/5f/k/+X/5v/n/+f/5//k/+L/4P/g/+H/4v/m/+j/6P/o/+b/5P/i
/+L/4v/l/+b/5//p/+n/6P/l/+L/4v/i/+P/5//q/+r/6v/l/+T/5P/k/+T/5v/n/+n/
6v/q/+j/5//m/+b/5f/m/+n/6v/q/+n/6f/o/+j/6P/o/+j/6v/r/+z/7P/p/+f/5f/m
/+b/5v/p/+v/6//r/+n/6f/m/+b/5//n/+j/6v/r/+v/6f/o/+X/5f/l/+X/6f/r/+v/
6//n/+b/5v/m/+T/5v/n/+r/6v/q/+r/6v/q/+n/6v/p/+v/8P/z//j/9f/1//b/9f/2
//X/9f/2//n/+f/5//v/+f/4//b/9f/3//z///8CAP///f/8//v//f/+//7//v/9//r/
9v/1//P/8v/v/+v/7v/v//H/8v/v/+7/6//q/+j/5v/l/+X/5v/m/+f/5//m/+X/4v/g
/+P/5P/l/+b/5v/l/+T/4//j/+L/4v/i/+L/4v/j/+T/4P/g/+D/4v/m/+r/7P/r/+n/
5//m/+v/7//8/xAAIgA2AEsAYwB9AJUArQDGAM4AtwCAAFIAQAAwABoACAD8//b/9v/9
/////v/+//r/9P/w/+3/7P/q/+f/5//j/+P/4//j/+D/3//f/93/4P/g/+H/4//i/+H/
4P/f/+H/3//f/9//4v/j/+P/5P/h/+D/3v/c/9//4f/k/+j/5//n/+X/4//j/+P/4//j
/+X/5f/m/+j/5//m/+X/5P/n/+j/6f/q/+j/6f/o/+j/6v/q/+r/6v/s/+3/7//y//L/
8f/w/+//8f/z//X/+f/3//n/+f/4//r/+//7//v//v8DAAUACAAHAAcABwAHAAsADAAN
ABAAEAARABMAEgATABQAFgAXABkAGwAdAB8AHgAdABoAGQAaABsAHAAdABwAGwAaABcA
FwAUABMAEAARABEAEQARAA0ACQAFAAIABAAEAAYACAAGAAQAAgD+//z//P/6//v/+//7
//v//f/6//f/9f/z//P/9f/3//r/+v/5//f/9f/0//T/8//0//b/+P/6//v/+P/2//P/
8f/x//P/9f/4//b/9v/1//L/8v/y//L/8//0//X/9v/3//T/8//v/+z/7P/u//H/9P/0
//T/8v/w/+//7v/t/+7/8P/z//T/9f/y//H/7//r/+z/7v/w//P/8//0//L/8P/w//D/
8f/y//T/9v/3//n/9v/0//D/7f/v//L/9P/4//f/9v/0//H/8P/w//H/8v/0//T/9v/3
//X/9P/w/+3/8P/y//P/9P/y//P/8v/x//H/8f/u/+7/8P/x//P/9v/0//P/8P/u//H/
8//1/w==
         </WaveFormData>
      </LeadData>
      <LeadData>
         <LeadByteCountTotal>10000</LeadByteCountTotal>
         <LeadTimeOffset>0</LeadTimeOffset>
         <LeadSampleCountTotal>5000</LeadSampleCountTotal>
         <LeadAmplitudeUnitsPerBit>4.88</LeadAmplitudeUnitsPerBit>
         <LeadAmplitudeUnits>��V</LeadAmplitudeUnits>
         <LeadHighLimit>2147483647</LeadHighLimit>
         <LeadLowLimit>268435456</LeadLowLimit>
         <LeadID>V1</LeadID>
         <LeadOffsetFirstSample>0</LeadOffsetFirstSample>
         <FirstSampleBaseline>0</FirstSampleBaseline>
         <LeadSampleSize>2</LeadSampleSize>
         <LeadOff>FALSE</LeadOff>
         <BaselineSway>FALSE</BaselineSway>
         <ExcessiveACNoise>FALSE</ExcessiveACNoise>
         <MuscleNoise>FALSE</MuscleNoise>
         <LeadDataCRC32>474740816</LeadDataCRC32>
         <WaveFormData>
AgACAAIAAgABAAAAAAD+////AQACAAIABAAEAAQABQAEAAQABAADAAYABgAEAAMA/v/6
//f/9v/0//P/8v/z//P/8//z//P/8//y//H/8P/z//L/8//0//D/7//v/+//9f/6////
/v/+//3//f/+//3//v/7//r/+//8//3////+//7//v/9////////////AQACAAMAAwAD
AAIAAQAAAAQABQAFAAYABgAGAAkAEAAbACUALwA6AEAAQAA2ACwAIAASAAYA+v/r/9j/
xP+z/6D/jv99/3L/cP9v/2n/Wv9U/2T/ef+M/5b/nf+s/7//zf/b/+b/7f/z//j//f8D
AAgADAAPABEAEwAWABYAGAAaABsAGwAaABoAGwAcAB0AHwAcABsAGwAaAB0AHQAeAB8A
HQAdAB0AHQAdAB0AGwAbAB0AHQAfACEAIAAgAB8AHQAfACEAIAAiACIAIgAjACUAJQAl
ACUAJAAmACcAKAAoACUAJQAlACQAJwAnACcAKAAoACcAJwApACkAKAAmACQAJwAnACgA
KAAlACcAJgAlACgAJgAnACgAJAAkACQAJgAlACMAIgAfACIAIgAiACIAIAAgACAAHwAh
ACEAIAAhAB4AHQAcABwAHAAbABoAGgAbABwAHQAdABsAGgAZABcAGAAZABoAGgAYABkA
GQAZABoAGgAbABsAGwAcAB0AHwAeAB0AHQAcAB0AHgAdAB4AHQAfAB8AIAAeAB4AHQAd
AB0AHgAfACEAHgAfAB4AHAAfACAAHwAfAB8AIQAiACIAIgAiACIAIAAhACIAIwAlACQA
JQAlACQAJwAnACUAJgAmACcAKAApACoAKQAoACYAJwAnACkALAAqACoALAArACwAKgAr
ACsAKwAsAC4ALgAuAC0AKwAoACoAKwAsAC4ALgAtACwAKgArACoAKQAqACoAKwAsAC0A
LAAsACsAKgArACsALAAuAC0ALQArACkALAAqACoAKgAoACkAKgArACoAKgAqACgAKQAp
ACoALQAtAC0AKwAoACsAKQAoACkAKQApACsALQAsACsAKgApACoAKwAsAC0AKgAqACkA
KAAoACsALQAvAC4ALQAsACsAKgAqACsALAAuADAAMAAxADEALwAuAC0ALAAuAC8AMQAz
ADEAMQAwAC0AKwApACYAJAAmACMAIQAfAB0AHQAdAB0AHwAgACAAIAAeAB4AHAAcABwA
GwAbABwAHgAiACcALAApACgAJgAlACcAKAArACoAKQAoACcAJgApACkAKgArACsAKwAr
ACsAKQApACoAKwAsAC4ALwAwAC8ALwAuACwALAAwADIAOQBAAEkAUQBVAFwAYgBeAFgA
UABIADoALAAcAAkA8v/e/83/vv+u/5//kv+K/4X/d/9o/2r/gP+b/7D/uv/D/9D/3//p
//P//v8FAA0AFgAfACUAKAApACsALAAtAC4ALgAwADIANQA1ADQANAAzADIAMQAxADIA
MwA1ADYANAAzADMAMwA1ADUANQA1ADcANwA1ADUAMwAxADEAMQA0ADYANwA3ADUANQAy
ADIANAA0ADUANwA3ADcANwA2ADQAMwAyADAAMQAzADUANgA1ADMAMQAwADIAMQAxADMA
NAA0ADMAMgAwAC8ALwAuAC8AMwA0ADUANAAwAC8ALgAuAC4ALgAwADIAMQAxAC8ALgAs
ACoAKAApACoAKwArACkAJwAkACMAJAAjACIAIgAiACEAIAAgABwAHAAcABsAHAAeACAA
IQAgAB8AHgAcAB4AHwAfAB8AIAAgACEAIQAeAB4AHgAfACMAIwAkACQAIgAiACAAIAAf
ACEAIQAiACQAJAAjACMAIAAgACAAIQAjACUAJQAkACIAIgAgAB8AHwAhACIAIgAkACQA
JAAiAB4AHgAeAB8AIQAjACQAJAAkACMAIAAgACIAIwAkACUAJQAlACUAJAAjACEAIQAi
ACMAJAAnACcAJQAiACIAIQAhACIAJAAkACcAJwAmACQAIQAhACEAIgAmACcAKAAoACcA
JAAhACAAIgAjACQAJQAkACQAIwAiACAAHwAfACAAIQAjACMAIwAhAB4AHQAcAB4AHwAg
ACEAIgAiACIAIAAcABsAGwAdAB0AHwAfAB4AHgAbABkAGQAbABsAHQAfAB0AHQAdAB0A
GgAZABgAFwAZABoAGgAaABgAFwAVABMAFgAYABgAGAAYABgAGQAaABwAGwAaABoAGQAZ
ABoAGwAcABoAGQAZABkAGgAbABsAGQAWABMADwAMAAwACQAHAAUABgAHAAgACQAGAAYA
BQAEAAYABgAEAAQAAgABAAEAAgADAAYACgAOAA4ADgANAA0ACwAKAAsACAAJAAoACwAM
AAsACwAMAA0ACwALAAsACwAOAA8AEQATABEAEAAOAAwADgAPAA8ADgASABAAEgAVABwA
JQAvADkAQgBGAEAANgAsACAAEAAEAPj/5//U/8T/s/+i/47/df9k/17/V/9J/0T/UP9o
/3//jP+S/5v/rv+//8v/2f/m/+3/8//4//3/AQAEAAkACwAMAA0ADgAOABAAEgASABEA
DwAOAA8AEAARABMAEgARABEAEAARABEAEgATABMAEwATABMAEwATABEAEQAUABMAFAAV
ABMAEgAQAA0AEAARAA8AEAAOAA4ADwARAA4ADQAMAAoADAANAA4ADgAMAAsACgAIAAkA
CQAJAAoACAAHAAcACQAJAAgABgAEAAUABQAGAAYAAwAFAAQAAwAEAAIAAwAEAAIAAgAC
AAQAAwABAAAA/f/+//7//v/+//v/+v/5//f/9//3//b/9//2//X/9P/0//P/8f/v/+7/
7//w//H/8f/u/+7/7v/t/+7/7//w//D/8v/z//P/8//z//L/8v/x//H/8v/z//X/9P/z
//P/8v/z//T/8//0//X/9//3//j/9//2//T/8//1//b/9//5//b/9//2//T/9f/2//X/
9f/1//f/+P/4//f/9v/1//L/9P/2//j/+//7//v/+v/4//n/+f/3//j/+P/5//r/+//8
//v/+v/4//n/+f/7//7//f/8//3/+//+//z//f/9//3//v8AAAAAAAD///3/+v/7//3/
//8CAAIAAQAAAP7////+//3//v/+////AAABAAEAAAD+//z//f/9//7/AAD//////f/7
//7//P/8//z/+v/7//z//f/9//z/+//4//n/+f/6//3/+//7//n/9v/5//f/9v/3//X/
9f/3//n/9v/1//T/8//0//X/9v/3//T/9P/z//L/8//z//T/9f/z//P/8//1//H/8f/z
//T/9v/2//b/9v/1//X/9f/2//j/+P/5//n/+v/6//r/+v/6//n/+f/5//r/+//7//n/
9P/x/+3/6v/t/+v/6v/p/+n/6f/p/+n/6P/o/+f/5v/o/+r/6v/s/+n/5//m/+b/6f/s
//D/9P/0//T/8//z//P/8v/z//D/8//0//X/9v/2//X/9f/1//f/9//3//f/9//3//j/
+f/3//j/+P/4//n/+//8//z/+v/4//j//f8EABEAHQAlACwAMAAuACQAGAAOAAQA+P/s
/93/xv+y/5//jv96/2n/Wv9Q/0//Rf82/zb/SP9f/3L/fP+D/5b/p/+1/8P/zv/V/9n/
3v/l/+v/8v/3//n/+v/7//v/+v/7//z///////7//v8AAAAAAAABAP////8AAAAAAgAB
AAEAAQAAAP///v/9/wEAAQD/////AQD////////+//7//f/7//7////9//7//f/8//z/
/f/////////+//////////7//f/9//3//P////////8AAP3/+//6//v//v/+//3//P/+
//3//f/8//v//f/8//v//v/8//3//v/7//r/+f/6//z/+//7//n/+f/4//f/9v/0//T/
9P/z//P/8//y//P/8P/v/+7/7v/u/+3/7P/s/+r/6v/q/+n/5//o/+n/6f/q/+v/7P/s
/+r/6//r/+v/7v/u/+//7//w//D/8P/x//H/8f/y//L/9f/2//X/9v/0//X/9P/0//X/
9v/2//f/+P/4//j/+f/4//n/+P/2//n/+v/5//n/+P/5//n/+P/4//j/+P/2//X/9v/3
//n/+P/5//n/+P/6//v/+v/8//v/+//7//v//////////v/+//3//v8AAAAAAAACAAEA
BAACAAMAAwACAAIAAwACAAMAAwACAAAAAAABAAIABAAEAAMAAgAAAAIAAgACAAQAAQAB
AAEAAQACAAIAAQAAAAAA/////wAA/v////7//f/+//z//P/8//r/+//8//3//v/+//7/
/P/9//3//v8BAAEAAQD///z//v/9//3////+//3//v//////////////AQABAAEAAQD+
//7//f/8/wAAAgABAAAA///+//z//f/+/wAAAQACAAQABQACAAIAAgACAAUABQAGAAcA
CQAJAAgABQABAP///P/6//3/+//6//n/+P/3//b/9f/3//j/+P/4//n/+v/5//r/+P/3
//f/+P/6//7/AwAIAAQABAADAAMABgAGAAgABgAIAAgACAAIAAcABwAIAAkADAANAA4A
DwAOAA0ADQANAA8AEAAQABAAEAARABEAEAAOAA4AEgAXACAALQA3ADsAQABGAEQAPAA0
ACwAIgAUAAYA9//g/8j/tf+k/5L/g/96/3b/df9r/1r/Uv9g/3v/kP+c/6X/tP/F/9H/
2//k/+3/8//6/wMACwAQABMAFQAWABcAFwAWABcAGAAcAB0AHQAeABwAHAAcAB0AHwAf
ACAAIAAhACEAIgAjACEAIQAhACEAJAAlACQAJQAlACMAIwAjACcAKAAoACcAKQApACYA
JgAkACQAJQAnACkAKQApACgAJgAlACQAIgAkACUAJgAmACcAJwAnACgAJwAlACQAJQAn
ACgAKAAoACYAJQAlACQAJAAnACcAJwAnACQAJAAkACIAIgAiACQAJgAlACUAIwAhACAA
HwAeAB4AHgAeAB0AHgAdABsAGwAZABcAFQAUABcAFwAXABgAFQAUABMAEQARABIAEwAT
ABUAFQAVABQAEgATABMAEwAVABYAGAAZABYAFgAWABcAGQAZABoAGgAcABwAGgAaABkA
GwAbABwAHQAeAB4AHwAcABwAHAAdABsAHQAdABwAHQAeAB0AHQAbAB0AHgAeAB8AIAAh
ACAAHgAeAB4AHwAfACEAIgAiACMAIwAhACIAIAAhACIAIwAnACcAJwAmACcAJQAlACYA
JQAmACkAKQArACgAKAAnACYAJgAnACYAKAApACkAKAAlACUAJQAmACYAJwAoACgAKgAo
ACYAJgAlACUAJQAlACgAKAAnACYAJAAjACMAJAAlACcAJwAnACgAJgAmACYAJQAlACUA
JQAoACgAKAAmACYAJQAlACcAJwApACkAKAAqACcAJQAlACMAIwAlACcAKAApACoAKwAq
ACkAKAAnACkAKgAqACoALAArACsAKwAqACkAKAApACsALQAtACwAKgAqACoAKgAsAC0A
LgAwADAAMAAxADEALgAuAC4ALgAxADEAMgAzADEAMQAwAC0ALAArACkAKAAoACUAIwAh
AB8AHwAfAB8AIQAiACIAIgAiACIAIAAgACAAHwAfACAAHwAiACYAKgAqACoAKQApACsA
LAAvAC4ALQAsACsAKgAtAC0ALgAvADEAMQAxADEAMAAvAC8ALwAwADIAMwA0ADMAMwAy
ADAAMgA0ADYAOwBAAEcATQBVAFwAZABoAGYAXgBWAEwAPgAuAB8ACgD0/+H/0v/A/6//
nv+U/5H/jf98/3L/fP+X/7L/wP/J/9L/3//p//P//v8JABMAGgAjACkALgAvADEAMgAz
ADYANgA4ADoAPQA9ADwAPAA6ADoAOgA7ADwAPQA/AEAAPgA9AD0APQA/AD8APwA/AEEA
QQA/AD8APQA7ADsAOwA+AEAAQQBBAEEAQQA+AD4AQABAAEEAQwBBAEEAQQBAAD8APwA/
AD4AQABBAEIAQgBAAD8APgA+AEAAPwA/AEEAQABAAD8APgA+AD0APQA8AD4AQQBBAEEA
QAA8ADsAOgA6ADoAOgA8ADoAOQA5ADcANgA0ADIAMAAyADIAMgAxAC8ALQAqACkAKgAp
ACgAKAAoACcAJgAmACIAIgAiACEAIgAkACYAJwAmACUAJAAiACQAJQAlACUAJgAmACcA
JwAkACQAJAAlACkAKQAqACoAKAAoACYAJgAnACkAKQAqACwALAArACsAKAAoACgAKQAp
ACsAKwAqACgAKAAmACUAJwApACoAKgAqACoAKgAoACYAJgAmACcAKwAtAC4ALgAtACsA
JwAmACgAKQAqACsALQAtAC0ALAArACkAKQAqACsALAAvAC8ALQAqACoAKQArACwALgAu
AC8ALwAuACwAKwArACsALAAuAC8AMAAwADAALgAsACwALAAtAC4ALwAwADAALwAuACwA
KwArACwALQAvAC8ALwAtACoAKQAoACoAKwAsAC0ALgAuAC4ALAAqACkAKQArAC0ALwAv
AC4ALAApACcAJwApACkAKwAtAC0ALQAtAC0ALAArACoAKQAqACwALQAuAC0AKwAqACkA
KQApACkAKwAtACwAKwAqACkAKAAqACsALAAuAC4ALgAvAC8ALQAsACsAKgAtAC0ALgAv
AC0ALQAsACkAJwAlACIAIAAiAB8AHQAbABoAGQAYABcAGQAaABoAGgAYABgAFgAWABYA
FQAVABYAFwAaAB4AIgAfAB4AHAAbAB0AHgAhACAAHwAeAB0AHAAdAB0AHgAfAB8AHwAf
AB8AHQAdAB4AHwAhACIAIgAiACEAIQAgAB4AHgAgACIAJwAwADkAPwBFAEwAUgBQAEgA
QAA2ACwAHAAOAP3/6P/U/8f/vv+y/6P/kP+E/3f/Zf9W/1z/cv+N/6L/pv+v/77/zf/X
/+H/7v/1//3/CAARABcAGgAcAB0AHQAdAB4AHgAgACIAIwAjACIAIgAgACAAIAAhACMA
IwAkACQAIwAhACAAHwAhACEAIQAhACMAIwAhACEAIQAfAB8AHwAhACIAIgAhAB8AHwAc
ABwAHgAeAB8AIQAhACEAIQAgAB0AHQAdABwAHQAfACEAIgAhAB8AHQAcAB4AHQAdAB8A
IAAgAB8AHgAeAB0AHQAcAB4AIQAhACEAHwAcABwAHAAcABwAHAAeAB4AHQAdABsAGgAY
ABYAFAAWABYAFgAVABIAEQAPAA8ADgANAAwADAAOAA0ADAAMAAgACAAIAAcACAAKAAwA
DQAMAAsACgAIAAoACwALAAsADgAOAA8ADwANAAwACwALAA8ADwAQABAADgAOAAwADAAN
AA8ADwAQABIAEgARABEADgAOAA4ADwAQABMAFAAUABIAEgAQAA8ADwARABIAEgAUABQA
FAASABAAEAAQABEAEwAVABYAFgAWABUAEgASABQAFQAWABcAGQAZABkAGAAXABUAFQAW
ABkAGgAdAB0AGwAYABgAFwAZABoAHAAcAB0AHQAcABoAFwAXABcAGAAcAB0AHgAeABwA
GgAYABgAGgAbABwAHQAcABwAGwAaABgAFwAXABgAGQAbABsAGwAbABgAFwAWABYAFwAY
ABkAGgAaABoAGAAWABUAFQAXABkAGwAbABoAGgAXABUAFQAVABUAFwAZABkAGQAZABkA
GAAXABYAFQAXABgAGAAYABgAFwAXABcAFwAXABcAGQAZABkAGQAVABQAFAAUABQAFAAV
ABcAGQAcABkAGAAYABcAGQAaABsAHAAbABsAHAAdABwAGwAZABUAFQATABAADgANAAkA
BgADAAQABQAGAAcABQAGAAYABgAEAAQAAgACAAMAAwAEAAYABQAIAAwAEAAOAA4ADQAN
AA4ADgAQAA4ADQAMAAsACgAMAA0ADwARAA4ADQAMAAsADAANAA8AEQAPABAAEAAQAA4A
DwAPAA4AFAAWABgAGwAiACkALwA3AEAAQgA+ADYALAAgABAAAgDy/9//zv/A/7X/rP+e
/4n/dv9o/1n/R/9G/1b/bv+F/5L/lP+f/7D/u//H/9f/4v/r//P//P///wEAAgAFAAcA
CAAJAAwADAAOABAAEAAPAA0ADAANAA4ADwARAA8ADwAQABAADgANAA0ADQAPAA8ADwAP
AA4ADQAKAAkADAALAAwADQANAA4ADgANAAsACwAIAAgACQAKAAwADwAMAAsACgAIAAoA
CwAMAAwADAANAA4ADgAMAAsACgAKAAsACwAMAA8ADQAMAAoACAALAAsADAAMAAoADQAN
AA0ACwAIAAgACAAJAAoACwAOAAsACQAIAAUABgAGAAYABgAEAAQABAADAAAA///9//3/
/f/9//3//v/8//n/9v/0//P/9P/1//X/9f/2//f/9//1//X/9f/0//X/9//4//n/+f/4
//j/9//3//j/+f/7//3//f/+//7//v/+//z//P///wEAAQACAAEAAAD+//3//f/+////
AQAAAAEAAAD+//z//P/6//n//P///wEAAgABAAAA///8//z//v8AAAMAAgADAAMAAgAC
AAEA/v/+/wEAAwAFAAcABwAFAAMAAAABAAEAAwAGAAYABgAIAAcABQACAAIAAQAEAAYA
CQAKAAgABwAFAAIAAgADAAQABgAHAAcABwAGAAYABAACAAIAAwAFAAcACQAHAAYABAAC
AAMAAwAEAAYABgAHAAYABQADAAAA///+////AQADAAUAAwACAAEA/v//////AAADAAIA
AwACAAAAAAD9//v/+//9//3///8BAP7//f/8//v//f/9//3//f/9//7//v/+//z/+//7
//v//P/9//7/AQD+//3//P/7//3//f/9//7/AgAAAP///v/9//z//f///wEABAAEAAQA
BQAFAAIAAgACAAIABQAFAAYABwAFAAUABAABAAEA///8//r/+v/3//X/8//y//H/8P/v
//H/8v/y//L/8f/w/+3/7P/u/+3/7f/u/+//8v/2//r/+P/4//f/9//5//r//f/8//v/
+v/5//j/+v/7//3///////////////3//f/+////AAACAAMABAADAAMAAgAAAAIABAAG
AAkADgAVAB0AIwAqADAANAAwACgAIAAUAAYA9v/l/9D/uv+p/5z/jv99/2j/Wv9V/0v/
Ov8y/0D/Wf90/4T/if+U/6P/sf+7/8j/0//d/+T/7f/1//j/+f/7//z//f///wAAAwAG
AAkACQAIAAgABgAGAAYABwAIAAkACwAMAAsACQAIAAcACQAJAAkACQAJAAkABwAHAAUA
AwADAAMABwAIAAgABwAGAAUAAQAAAAIAAgADAAUAAwADAAMAAgD////////+/wAAAQAC
AAIAAQD///3//P/9//3//v8BAAAAAAD///7//v/9//3//P/9/wEAAgADAAEA/v/+//7/
/f/+////AgAAAP/////9//v/+v/5//j/+v/6//r/+f/2//X/8//z//T/8//y//L/8v/x
//D/8P/s/+z/7P/r/+3/7v/v/+//7P/r/+r/6P/q/+v/6//r/+z/7P/t/+3/6//q/+n/
6f/t/+3/7v/u/+z/7P/q/+r/7f/v/+//8P/w//D/7//v/+7/7v/u/+//8f/z//P/8v/x
//D/7f/r/+3/7//w//D/8P/w//D/7v/u/+7/7v/v/+//8f/y//L/8P/v/+z/7P/u/+//
8P/x//H/8f/x//D/8f/v/+//8P/z//T/9//3//X/8v/y//H/8//0//b/9v/1//X/9P/y
//H/8f/x//L/9P/1//b/9v/1//L/7//u/+//8f/z//X/9P/0//P/8v/w/+//7//w//P/
9f/1//X/9f/y//H/8P/y//P/9P/1//T/9P/0//L/8P/v/+//8f/z//X/9f/0//T/8f/v
/+//8P/x//T/9//1//X/9f/1//P/8//z//P/9f/2//b/9v/0//P/8//z//P/9f/2//f/
+P/5//r/+f/5//n/+v/7//z//v////7//v/+//7//f/9//7///8BAAEAAAD9//r/9//z
//D/8f/v/+7/7f/r/+v/6//r/+v/7P/s/+z/7f/u/+3/7v/r/+n/6P/o/+z/8P/1//r/
9v/2//X/9f/0//T/9v/0//b/9v/2//b/9v/1//X/9f/2//f/+P/5//f/9//4//n/9//4
//j/+P/5//v//P/8//z/+v/+/wMADgAZACUAKwAyADIAKgAgABYADgACAPT/5v/V/77/
qv+X/4b/dP9l/17/XP9Z/0v/Pv9E/1j/b/9+/4b/k/+k/7P/wf/N/9b/2//h/+j/8f/1
//r///8BAAIAAwADAAIAAwAEAAkACQAIAAgABgAGAAYABwAHAAcACAAIAAkACQAKAAsA
CQAJAAkACQANAA0ACwALAA0ACwALAAsACwAMAAwACwANAA8ADgAQAA0ADAAMAA0ADgAP
ABAAEAAPAA8ADwAOAA0ADQANAAwADgANAAwADAALAAkACAAJAA0ADgAOAA4ADgANAA0A
DAAMAA8ADwAPABAADgAPABAADAAMAAwADgAQAA8ADwANAA8ADgANAAwADAAMAAwACwAM
AAsACQAJAAYABQAEAAQABQAFAAUABgACAAIAAgABAAAAAAAAAP//AAABAAIAAgABAAEA
AAD//wEAAgAEAAUABgAGAAYABwAHAAcACAAIAAkACgAJAAoACgALAAoACgAMAAwACwAL
AAgACAAIAAkABwAJAAkACAAJAAoACQAJAAgACQAJAAgACwAMAA0ADAAMAAwADAANAA4A
DwAPAA4ADwAPAA0ADgAMAA0ADgAPABMAEwATABIAEwARABEAEgASABIAFAATABUAEgAS
ABEAEAAQABEAEAATABMAEgAQABEAEQARABIAEwATABMAEgAVABQAEwAUABEAEQARABEA
FAAUABMAEgASABEAEQASABAAEQAQAA8AEgAQABAAEAAPAA8ADwAPABIAEgASABAAEAAP
AA8AEQASABMAEgAQABMAEQAQABEAEAAPABAAEQATABMAEwATABEAEQARABEADwAQABAA
EAAUABYAFQAUABMAEgAQABEAEgAUABUAFgAYABkAFgAWABYAFgAZABkAGgAbABkAGQAY
ABUAEwARAA4ADAAOAAsACQAHAAYABQAEAAMABQAGAAYABgAEAAQAAgACAAIAAQABAAIA
AwAGAAoADgAMAAwACwALAA4ADgAQAA4ADgAOAA4ADgANAA0ADgAPABEAEQARABEAEAAP
AA8ADwAQABIAEwAUABIAEwATABIAEAASABYAGQAeACkAMQA5AD4ARABIAEQAPgA2ACwA
HgAQAP//6v/S/73/rv+e/4//gP96/3n/df9m/1r/YP93/5D/oP+p/7L/wf/N/9f/4P/r
//P//P8FAA0AEgATABUAFgAXABgAGAAaABwAHwAfAB4AHgAcABwAHAAdAB4AHwAhACIA
IAAfAB8AHwAdAB0AHQAdACEAIQAfAB8AHwAdAB0AHQAhACIAIgAhACEAIQAeAB4AHgAe
AB8AIQAjACMAIwAiACAAHwAeABwAHQAfACEAIgAgAB8AHgAeAB4AHQAdAB8AIQAiACIA
IgAhAB8AHgAcAB0AIQAiACMAIwAgACAAIAAeAB4AHgAgACIAIQAhAB8AHgAcABoAGAAa
ABoAGgAZABgAFwAVABUAEgARABAAEAARABEAEQASAA8ADgANAAsADQAOAA8ADwAPAA8A
DwAOAAwADQANAA0ADwAQABIAEwARABAADwAPABMAEwAUABQAFAAUABIAEgARABMAEwAU
ABUAFgAWABcAFQAUABMAEwAVABcAFwAWABYAFgAUABMAEQATABQAFAAXABgAGQAYABYA
FgAWABcAGQAbABwAHAAcABsAGAAYABYAFwAYABkAHQAdAB0AHAAZABcAFwAYABsAHAAf
AB8AHwAcABwAGwAaABoAGwAaABwAHQAdABwAGQAZABkAGgAaABsAHAAcABwAGgAYABgA
FwAXABcAFwAZABoAGgAaABYAFQAVABYAFwAZABkAGQAZABYAFQAUABIAEwAUABUAFwAY
ABkAGAAUABMAEwAVABUAFwAXABYAGAAVABMAEwATABMAFQAXABcAFwAXABcAFgAVABQA
EwAVABYAFgAWABgAFwAVABQAFAAUABQAFAAWABcAGAAaABkAGAAYABcAGQAaABsAHAAc
ABsAGwAbABsAGwAaABcAFwAVABIAEAAPAAsACAAFAAYABwAIAAkABwAIAAgACAAKAAoA
CAAIAAoACQAJAAoACgAMAA8AEgARABIAEgATABIAEgAUABIAEAAQABAAEAASABMAFQAX
ABQAEwASABEAFAAVABcAGQAYABgAFwAWABYAFwAXABYAGgAaABwAHwAkAC0ANQA9AEYA
TABKAEAANgAsAB4ADAD+/+3/2P/G/7f/qP+W/4H/bv9o/2H/U/9K/1b/bv+H/5r/oP+n
/7T/w//P/9v/6v/z//n/AgAJAAsADAAPABEAEgATABUAFgAZABwAHQAbABgAFgAXABgA
GQAbABkAGQAaABoAGAAXABcAFwAYABkAGgAbABoAGQAWABUAGAAXABgAGQAaABoAGQAX
ABcAFwAUABQAFQAWABgAGwAYABcAFgAUABQAFQAWABYAFQAVABUAFAASABEAEAAQABEA
EQASABUAFAASAA8ADAANAA0ADgAOAAwADwAPAA8ADQAKAAoACgAJAAoACwAOAAwACQAH
AAMABAAEAAQABAACAAIAAgABAP7//f/7//v/+//7//v//P/5//f/9f/0//P/9P/1//X/
9P/0//T/8//x//H/8f/w//H/8//0//X/9f/0//T/8//0//T/9P/1//b/9f/1//T/9P/0
//L/8v/1//f/9//4//f/9v/0//P/8//0//X/9//2//f/9v/0//T/9P/y//H/8v/1//f/
+P/1//T/8//w//H/8v/z//X/9v/3//f/9v/2//X/8v/y//P/9f/3//n/+P/3//b/9P/2
//X/9v/4//j/+P/6//n/9//0//T/8//2//j/+//8//r/+f/3//T/9v/3//j/+v/7//v/
+//6//j/9v/0//T/9f/3//n/+//6//j/9f/y//P/8//0//b/9v/3//b/9f/1//L/8f/w
//H/8//1//f/9f/0//P/8P/x//H/8v/1//T/9f/0//L/9P/x/+//7//x//H/8//1/+//
7//t/w==
         </WaveFormData>
      </LeadData>
      <LeadData>
         <LeadByteCountTotal>10000</LeadByteCountTotal>
         <LeadTimeOffset>0</LeadTimeOffset>
         <LeadSampleCountTotal>5000</LeadSampleCountTotal>
         <LeadAmplitudeUnitsPerBit>4.88</LeadAmplitudeUnitsPerBit>
         <LeadAmplitudeUnits>��V</LeadAmplitudeUnits>
         <LeadHighLimit>2147483647</LeadHighLimit>
         <LeadLowLimit>268435456</LeadLowLimit>
         <LeadID>V2</LeadID>
         <LeadOffsetFirstSample>0</LeadOffsetFirstSample>
         <FirstSampleBaseline>0</FirstSampleBaseline>
         <LeadSampleSize>2</LeadSampleSize>
         <LeadOff>FALSE</LeadOff>
         <BaselineSway>FALSE</BaselineSway>
         <ExcessiveACNoise>FALSE</ExcessiveACNoise>
         <MuscleNoise>FALSE</MuscleNoise>
         <LeadDataCRC32>2278503973</LeadDataCRC32>
         <WaveFormData>
6v/q/+r/6v/n/+b/5P/j/+T/5v/n/+f/6f/p/+n/6f/m/+b/5v/l/+b/6P/p/+r/5//j
/+D/3//h/+L/4f/h/+L/4v/j/+T/4v/h/+D/3v/f/+D/4f/i/9//3v/c/9v/4f/k/+b/
5P/l/+T/5P/k/+H/4//g/97/4P/h/+P/5f/i/+P/4//j/+X/5P/k/+T/5v/m/+b/6P/n
/+f/5v/k/+b/6P/r/+3/6//s/+7/8//7/wUAEAAfADEAOQA4ADYANwA8AEUATwBcAGYA
bQB4AHsAZAA+ABwA9f+u/2D/Pv9B/0f/S/9N/1H/ZP9+/5b/qf+7/87/1//c/+D/5v/t
//H/9f/4//r//f/9//3/////////////////AgAEAAUABgAFAAUABQADAAQABAAIAAsA
CQAJAAkACwANAAoACQAIAAsADAANAA8ADAAMAA0ADAAPABAAEQASABIAFAAUABQAFAAU
ABUAFgAaABsAHQAeAB0AHAAcABoAHgAiACMAJAAkACQAJQAnACkAKAAnACoALQAuADEA
MwAxADIAMwAzADUAOAA6ADsAOQA5ADwAPQA9ADwAOwA7AD4APgA+AD8AOwA6ADgANQA0
ADUANQA0ADEAMAAuACwAKAAkACAAHgAdABsAGgAbABgAFQAQAAoACwALAAcABQABAAEA
AAD///7/+//3//X/9P/0//X/9//2//T/8v/w//H/8f/x//L/7//v//L/8//y//H/7//t
/+7/7//w//L/8v/x//H/7//y//D/8P/x//H/7//x//P/8//y//H/7//w//L/9P/2//T/
9P/1//P/9f/1//X/9v/2//T/9//5//j/9//2//X/9//5//v//f/7//v/+//5//n/+v/9
//v//P/8//z//f/9//z/+//6//z//f/9/////f/8//3//P8AAAAA///9//7//v/+//7/
/v/9//z/+//7//v/+//9//v/+//7//n/+f/6//r/+f/3//f/+P/6//v/+P/3//b/+P/3
//f/9//3//f/9v/0//f/+P/3//b/9v/0//b/+P/3//b/9f/0//X/9f/1//b/8//1//b/
9f/z//b/+f/7//r/+P/2//T/8v/z//X/9//4//n/+f/6//r/+P/3//b/9f/4//n/+//9
//r/+P/3//X/9v/2//P/8f/z//T/9P/y//D/7v/t/+3/7//x//L/8//w/+//7v/t/+z/
7P/s/+v/7f/x//T/9v/z//H/7//u//H/8v/2//X/8//y//D/7//x//H/8//0//f/9//2
//b/9f/0//P/8v/1//b/+P/5//f/9v/1//X/8//3//r/AAAHAA8AFQAaACkANwA/AEAA
RABLAFIAWwBhAGgAbgB3AIYAiQBwAEoAJgDz/6T/Wv9C/03/Vf9Z/2H/b/+E/5r/qv+3
/8f/1P/d/+j/8v/8/wMABQAGAAYABQAFAAcABwAJAAkACwALAAsACwAJAAoACgAKAA0A
DwARABEADgAMAA4ADwARABEAEQATABYAFAAUABQAEgASABIAEwAWABgAGwAcABsAGgAZ
ABgAGgAcABwAHAAgACAAIQAiACIAIQAhACAAIgAkACcAKAAoACoAKQAoACwALAAtAC8A
NAA0ADQAOAA3ADYANwA3ADsAPgBBAEMAQQBCAEIAQQBDAEMARgBHAEoASgBKAEsASABG
AEQAQwBEAEYARwBHAEIAQQA/ADwAPAA8ADsAOgA5ADYAMwAyACwAJwAjACEAIQAhAB8A
HAAZABcAEQANAA0ADQAMAAsACwAJAAYABQAAAP7//f/9/wAAAAAAAAAA/f/7//n/+P/5
//n//P/9//3//f/8//v/+f/3//X/9P/3//n//P/9//z/+P/2//X/9//1//f/+f/+//7/
/v/9//j/+P/4//j//P/+/wEAAQD///3/+//6//v/+v/+/wEAAwADAAMAAwACAAEAAAD/
/wAAAwAGAAcABQAEAAUAAQACAAIAAgADAAYABgAGAAYABQADAAAA//8DAAQABwAIAAgA
BgADAP////8AAAEAAgAFAAUABQAFAAEA///9//3//v8BAAQABQABAAAA/v/7//r/+//9
/wAAAgAAAAAAAAD8//n/9//1//r//f///wAA/f/8//n/9v/3//b/+f/8//z//P/8//z/
+f/3//X/9P/1//n//P/9//v/+P/1//P/9P/1//b/9//4//j/+f/6//r/+v/5//n/+P/6
//v//P/9//v/+f/4//f/+P/4//n/+f/2//b/8//x//D/8P/v/+z/7f/u//D/8//y//H/
7//t/+3/7f/t/+3/7P/s/+z/6//p/+3/8P/y//H/8f/x//L/7//u//D/7f/v//D/8P/x
/+//7//x//L/8v/x/+//7v/w//L/9P/2//b/9P/z//H/8//0//X/9//5//n/+P/6////
BwARAB4ALwA9AEEAQAA+AEEASgBTAF8AcACAAJMApACfAHoASAAYANf/fP9A/z7/S/9P
/1P/Wf9n/3z/lP+m/7n/zf/c/+X/6v/w//T/9//5//3/AAACAAUABQAFAAcABwAIAAcA
BgAFAAgACgALAAwACwALAAsACQAJAAgACwANAA0ADQANAA8ADwAMAAsACgAMAA4AEAAT
ABEAEAAQAA4ADwAQABEAEgASABQAFAAUABUAFAAUABQAGAAZABsAHAAbABoAGgAYABoA
HgAfACAAIgAiACMAJQAnACYAJQAoACsALAAvADEALwAwADEAMQAzADYAOAA5ADcANwA6
ADsAOwA6ADkAOQA8ADwAPAA9ADkAOAA2ADMAMwAzADIAMAAsACwAKwAqACYAIgAeABwA
GwAZABgAGQAUABEADAAGAAUABQABAP///f/9//z/+//4//X/8f/v/+7/7v/v//H/7v/s
/+r/6P/o/+f/5v/m/+X/5f/o/+n/6P/n/+X/4//k/+X/5v/o/+b/5f/l/+P/5v/k/+T/
5f/n/+X/5//p/+r/6P/m/+P/5P/m/+j/6v/o/+j/6f/n/+f/5//n/+j/6P/m/+n/6//q
/+n/6P/n/+r/6//s/+3/6v/r/+z/6//r/+z/7//t/+z/7P/s/+3/7f/s/+v/6v/s/+3/
7f/v/+3/7P/t/+z/8P/w/+//7f/u/+7/7v/u/+//7f/r/+n/6f/p/+n/6//o/+n/6v/p
/+r/6v/p/+f/5v/n/+n/7P/q/+b/5P/i/+P/4//k/+X/5f/l/+T/4v/j/+T/4//i/+H/
4P/j/+b/5v/k/+L/4P/j/+P/4//k/+L/4//j/+H/4v/i/+L/4f/h/+H/4f/j/9z/3P/e
/+D/4f/i/+P/5P/h/+H/4f/g/+L/4//l/+b/5f/l/+X/5f/k/+P/4//j/+b/5v/n/+f/
4//i/97/2//c/97/3//e/93/3P/c/93/2//b/9r/2f/b/9v/2//b/9f/1v/V/9P/1f/Z
/9z/3v/e/93/3P/c/9v/2v/c/9n/2//c/9z/3f/a/9n/2v/a/93/3f/c/9z/3v/e/97/
3v/f/97/3v/d/97/4P/i/+X/4f/f/+D/4v/p//P///8IABUAIwApACgAJgApADIAPQBJ
AFoAZgBvAH4AgwBqAD4AFADj/5D/QP8m/y3/M/8z/zn/R/9e/3j/jv+h/7P/wv/J/87/
1v/e/+X/6f/u//D/8f/z//D/7//w/+//8//z//P/8//1//b/9v/2//b/9//4//f/+P/4
//z////8//v/+v/7/wAA/v/+//7//v/+//7////+//7////+/wEAAgADAAQAAwAEAAMA
AgAGAAYABwAIAAkACQAKAAoACQAKAAwADAAOABIAEwAUABUAFAAUABUAGgAaABoAHgAe
AB4AIAAhACEAIgAjACMAJwAqACwALQAqACkAKwArAC0ALgAvADEAMQAwAC8ALwAsACwA
KwApACgAKQApACgAIwAiACAAHgAcABoAGAAYABcAEwAQAA8ADAAJAAQA/v//////+//5
//T/8//x/+//8f/v/+z/6//q/+j/5//n/+b/5P/i/+D/4//j/+P/5P/g/9//4f/h/+H/
4f/g/9//4f/h/+H/4v/i/+H/4f/f/+H/4P/h/+P/4v/f/+D/4f/i/+L/4v/h/+H/4v/j
/+T/5P/k/+X/4//k/+X/5v/o/+f/5P/m/+f/6f/p/+n/6f/q/+v/7P/t/+r/6//s/+v/
7P/u//L/8f/u/+7/7v/v//L/8v/y//L/9P/z//H/8f/x//D/8f/w//X/9v/2//X/8v/y
//L/8v/1//X/9f/1//T/8//y//P/8v/z//T/8//1//b/9v/1//L/8f/x//L/9P/y//L/
8v/z//H/8P/v//D/8f/x//D/8//0//P/8v/u/+z/7v/w//D/8P/w//D/8v/x//D/8P/v
//H/8v/x//P/9v/0//T/9P/0//H/8f/x//D/9P/1//f/+P/0//P/8v/x//L/8//1//f/
+f/4//j/9//z//L/7v/r/+7/8P/x//D/7f/s/+z/7f/u/+//7//v//D/7//u/+3/6//q
/+n/5//o/+3/8f/0//D/7//u/+7/8P/w//P/8f/y//L/8f/x//D/7//w//D/9P/1//X/
9v/1//T/8//y//T/9P/1//X/9f/2//f/+f/z//P/9v/6/wMADQAVABwAJwA1AD0APABA
AEUAUABZAGEAbAByAHcAggCHAHQAUAAwAAkAwP9s/0T/Rf9N/1P/V/9h/3b/kP+m/7X/
w//S/9v/4v/q//b///8FAAcACAAIAAkACAAHAAgABwAMAA0ADgAPAAwADAALAAoADQAP
ABEAEQARABAAEwAVABIAEQAQABEAFwAWABcAGAAXABYAFQAVABcAGAAaABoAHAAcABwA
HAAbABwAGwAaAB8AIAAiACQAJAAjACMAIgAlACYAKAAoACsALgAuAC4ALwAuAC4ALwAz
ADQANQA6ADkAOAA5ADkAPAA+AEAAQQBCAEQARQBFAEQAQwBFAEUARwBIAEkASwBKAEgA
RgBFAEUARgBGAEUARABDAEEAPgA5ADgANgA0ADQAMgAwADAAKwAnACQAIwAgAB8AHAAY
ABcAFwATABEADAALAAkABwAKAAkABwAHAAIAAAD//////v/+//7//v/+//3//P/8//r/
+f/7//v//P/9//3//f/8//v/+v/6//r/+//9//3//v/8//z//f/8//n/+v/7/wAAAAAA
AP//+v/6//r/+v/6//z//////////////wAA///8//7///8DAAMAAwADAAIAAQAAAP//
AQADAAUABQAEAAQABgADAAAAAAAAAAEABQAGAAcACAAHAAUAAgABAAQABAAGAAYABgAG
AAUAAwACAAIAAgACAAcABwAHAAcAAwABAP///////wEAAwADAAQABAADAAEA/v/9//3/
/v8CAAAAAAAAAP7/+//5//f/+f/7//z//P/8//z/+v/4//b/9P/2//j//P/8//z//P/5
//f/9f/0//T/9//5//n/+//6//n/9//z//P/8//1//j/+v/6//r/9//2//X/9P/2//f/
+P/4//v/+//8//z/+v/5//j/9//6//v//f////z/+v/5//f/9//4//b/9f/1//b/9v/0
//D/7v/t/+3/8f/z//T/9f/z//H/7//t/+7/7v/u/+3/7f/x//T/9v/y//H/8P/w//H/
8v/2//X/8v/y//H/8f/x//H/8//0//X/9f/0//T/8//y//H/8P/z//T/9v/3//X/9P/z
//P/8//1//j//v8DAAcADQASABkAKQA5AEAARABJAEwAUQBXAFoAYgBnAHAAfQB4AFYA
LgALANj/iv9K/z//T/9b/2H/Z/90/4j/mv+n/7X/xP/T/97/6P/y//v//////wAAAAAB
AAMAAwAFAAUACQAJAAkACQAGAAYABQAEAAgACwAOAA8ADQAKAAsACwANAA0ADQAPABIA
EAAQABAADQAMAAsACwAOABAAEwAUABMAEgARABAAEgAUABQAFAAWABYAFwAYABcAFwAY
ABgAHAAeACEAIgAgACIAIQAgACIAIgAjACUAKgAqACoALgAtACwALQAtAC8AMgA1ADcA
NwA4ADgANwA5ADkAPAA9AD4APgA+AD8APAA6ADgANwA6ADwAPQA9ADkANwA0ADAAMAAw
AC8ALgAtACoAJwAmACIAHQAZABcAGQAZABcAFAARAA8ACQAFAAUABQAEAAMABQADAAAA
///6//j/9//3//n/+v/7//z/+v/3//T/8v/z//P/9v/3//n/+f/4//f/9P/z//L/8v/2
//f/+f/5//j/9P/y//H/8v/x//T/9//4//j/+P/3//L/8v/y//L/9f/4//z//f/7//n/
9//2//f/9v/6//3//f/9//3//f/8//v/+v/5//r//f8AAAEA///+////+//7//z//f//
/wIAAgACAAIAAQD///z/+////wAAAwAEAAMAAgAAAP3//f/+////AAABAAEAAQABAP//
/f/7//v//P///wIAAwD///7//P/5//j/+f/7//7//v/8//z//P/6//f/9f/z//b/+f/7
//z/+f/4//X/8v/x//D/8//2//b/9v/2//b/8//x/+//7v/v//P/9v/3//b/9P/y/+//
7v/v//D/8//2//b/8//y//H/8P/y//P/9P/0//f/9//4//j/9f/z//H/7//y//P/9f/3
//b/9P/z//H/8P/w/+3/6//t/+7/7v/s/+r/6P/n/+f/6f/r/+z/7f/r/+n/5//l/+b/
5v/m/+X/5f/p/+z/7v/r/+n/5//m/+f/6P/s/+v/6f/o/+b/5f/l/+X/5//o/+v/6//q
/+r/6f/o/+f/5v/p/+r/7P/t/+v/6v/p/+n/5//r/+7/8v/5//3/AwAKABUAIwArAC4A
MgA5AEAASQBTAGAAagB3AI4AnQCMAGgAQgAPAMD/ev9g/2P/af9p/2v/cf98/47/nv+r
/7n/xv/P/9j/5P/u//P/8//0//T/8//z//H/8f/z//P/9//3//f/9//0//T/8//y//T/
9//6//v/+f/2//f/9//5//n/+f/7//7//P/8//z/+//6//n/+f/8//7/AQACAAEAAAD/
//7/AAACAAIAAgAGAAYABwAIAAgABwAHAAYACgAMAA8AEAAOABAADwAOABIAEgATABUA
GgAaABoAHgAbABoAGwAbAB0AIAAjACUAJQAmACYAJQAnACcAKgArAC4ALgAuAC8ALAAq
ACgAJwAqACwALQAtACkAJwAkACAAHgAeAB0AHAAbABgAFQAUABAACwAHAAUABwAHAAUA
AgD///3/9//z//P/8//y//H/8v/x/+//7//r/+j/5v/l/+f/6P/p/+r/5//l/+P/4v/j
/+P/5v/n/+f/5//m/+X/4v/h/+D/4P/k/+X/5//n/+X/4v/h/+H/4v/h/+T/5//o/+j/
6P/n/+T/5P/k/+T/5v/o/+v/6//q/+n/6P/o/+r/6P/r/+3/7//v/+//7//u/+3/7P/r
/+z/7//y//P/8f/w//H/7f/t/+7/7//x//b/9v/2//b/9f/z//D/7//z//T/9//4//f/
9v/0//H/8f/y//P/9P/3//f/9//3//P/8f/v/+//8P/z//b/9//1//T/8v/v/+//7//w
//L/9P/y//L/8v/u/+v/6f/n/+z/7//x//L/7//u/+v/6P/n/+b/6f/s/+7/7v/u/+7/
7P/p/+b/5P/l/+n/7P/t/+z/6v/o/+X/5P/l/+b/6f/u/+7/7P/o/+b/5v/m/+b/5v/p
/+v/7f/u/+3/6//q/+j/6v/r/+z/7f/t/+3/7v/v/+7/7P/r/+n/6f/q/+j/5//k/+T/
4//g/+L/4v/j/+X/5v/n/+f/5//j/+H/3//d/9//4P/h/+H/3v/h/+P/5P/j/+P/4//k
/+L/4v/l/+P/4f/g/97/3f/g/+H/5P/m/+X/4//g/97/4f/i/+P/5P/k/+T/5f/l/+P/
4v/h/+H/5//p/+z/7v/z//f//f8IABkAJwAtAC4AMAA1ADwARQBPAF4AbACDAJoAmwB8
AFIAIADZ/4T/Uv9Q/1f/W/9f/1//Y/90/4b/lv+l/7f/xv/R/9z/5P/m/+f/5//p/+r/
6v/r/+z/7f/w//H/8f/v/+3/6//s/+7/7//w/+//8f/z//P/8f/u/+//7//y//P/9P/3
//j/9P/y//D/8//0//X/9//1//b/+P/4//b/9v/2//b/+f/8//3//v/+//z/+//6//z/
/f///wAAAQACAAQABAAEAAYABQAEAAgACgANABEAEQAQAA8AEgAUABQAFgAXABgAGgAc
AB0AHQAeAB4AHQAgACEAJQAnACYAJAAiACEAIgAiACIAIwAiACIAIQAfABwAGwAZABYA
FQAWABYAFgAQAAwACAAGAAQAAQD//////P/7//j/9P/y//H/7P/p/+r/6//r/+v/6P/l
/+H/3//e/97/3//h/+H/4P/f/97/3f/b/9n/2P/Y/9n/3f/f/93/2//Y/9X/1//X/9f/
2P/Y/9n/2//b/9n/1v/V/9X/1//X/9v/3//e/9z/2v/X/9b/2P/a/9z/3f/e/+D/3//d
/9v/2f/Y/9r/2v/f/+P/4f/f/93/2//c/93/3v/f/9//4f/j/+P/3//e/9//2//e/+D/
4v/l/+T/4v/g/97/4f/h/+D/4f/i/+L/5P/k/+P/4v/g/93/4P/i/+T/5v/l/+P/4f/f
/9//3//f/+H/3//h/+P/4//h/+D/3v/b/9v/3f/g/+T/4v/e/9z/2v/a/9n/2f/Z/9n/
2//c/9z/2v/a/9j/1v/W/9b/2v/e/9z/2v/Y/9b/2P/X/9b/1v/U/9f/2f/Z/9j/1v/U
/9H/0f/T/9X/2f/Y/9b/1P/S/9L/0f/R/9L/1//W/9P/0v/R/9D/0v/T/9T/1P/V/9X/
1v/W/9P/0//T/9P/1P/V/9f/2f/Y/9b/1f/T/9P/1P/S/9H/z//Q/9D/zv/L/8r/yv/L
/83/z//Q/9H/zf/L/8n/x//H/8j/yf/J/8f/y//O/9D/zv/N/8z/zP/N/87/0v/R/83/
zP/K/8n/yv/L/87/0P/R/9H/0P/Q/8//zv/N/8z/z//Q/9L/0//R/9D/z//P/8//0f/U
/9j/3f/j/+f/7v/3/wcAFQAYABwAHwAmAC0AMwA8AEYAUQBkAHUAbgBKAB4A7/+o/0r/
Dv8N/xn/H/8p/zX/Rv9c/3L/gf+R/6L/r/+6/8T/0P/X/9v/2//c/9z/3f/f/9//4f/h
/+P/4//j/+P/4f/i/+L/4v/m/+n/7P/t/+n/5v/n/+f/6P/p/+r/7f/u/+z/7P/s/+v/
6v/p/+n/7P/u//H/8v/v/+7/7f/s/+3/8P/x//L/8v/y//P/9P/z//P/9P/0//b/+P/7
//z/+v/8//v/+v/+//7///8BAAQABAAEAAgABgAGAAgACQAMABAAFAAXABUAFgAWABUA
FgAXABsAHQAeAB4AHgAfAB0AHAAbABsAHgAgACEAIQAdABsAGAAUABMAFAAUABQAEQAO
AAsACgAFAAEA/v/9//3//f/7//j/9f/z/+3/6f/p/+n/6P/n/+f/5f/i/+H/3f/a/9j/
1//a/9r/2v/a/9j/1f/S/9D/0f/R/9T/1f/T/9P/0v/R/87/zf/M/8z/0P/R/9P/0//S
/87/zP/L/8z/y//O/9H/0//S/9H/z//M/8z/zP/M/9D/0v/V/9X/0v/R/9D/0P/R/9D/
1P/X/9f/1//X/9f/1f/V/9X/1f/W/9n/3P/d/9v/2v/b/9f/2f/a/9v/3f/e/97/3v/e
/9z/2//Z/9n/3f/e/+H/4v/i/+D/3f/Z/9v/3P/d/97/4f/h/+H/4f/d/9v/2f/Z/9r/
3f/g/+H/3f/c/9r/1//Y/9n/2//e/9//3P/b/9r/2P/V/9P/0f/U/9f/2f/a/9f/1v/T
/9D/z//O/9H/1P/V/9T/0//S/9H/z//N/8z/zv/R/9P/0//Q/87/zP/J/8n/y//O/9D/
0P/Q/9D/zf/N/83/zP/O/8//0f/S/8//z//P/8//zf/N/87/z//Q/9D/0f/R/83/zP/I
/8X/yP/K/8v/yv/J/8j/yP/J/8j/yf/J/8n/yf/J/8n/yf/F/8T/w//B/8L/x//L/87/
yv/J/8j/yP/H/8b/yP/F/8X/xv/G/8f/xP/D/8T/xP/I/8n/yf/K/8j/yP/I/8j/yf/I
/8j/x//J/8r/y//N/8n/x//K/9D/2f/j/+//+v8HABEAEwASABQAGwAmAC8AOQBIAFIA
XQBoAF8APgAWAPL/t/9e/yL/Fv8d/x//I/8p/zn/VP9u/4L/k/+l/7T/uf++/8j/0P/X
/9v/4P/i/+P/5f/i/+H/4v/h/+T/5f/m/+f/5//o/+j/6P/o/+n/6v/p/+n/6P/r/+3/
6v/p/+j/6f/v/+7/7//w//D/8P/w//H/7//w//L/8v/0//b/+P/6//f/+P/3//b/+f/6
//z//v/9//3//v/+//3//v8AAAAAAgAGAAcACAAHAAYABgAHAA0ADgAPABQAFAAUABYA
FwAYABoAHAAdACEAJAAmACcAJQAlACgAKQAuADAAMgA1ADMAMgAxADEALwAwADAALwAv
AC8ALgAsACcAJgAkACIAIgAgAB4AHgAdABkAFgAVABIAEQAOAAoACwANAAsACwAIAAcA
BQADAAQAAwABAAEA///+//7////+//7//v/+/////////wAA/v/9//////8BAAEAAAD/
/wAA///+//7//////wAA//8BAAAAAQADAAIA//8AAAEABAAEAAQAAwADAAQABQAGAAUA
BgAIAAcACQAJAAkACgAHAAQABgAHAAoACwAMAA0ADQANAA0ADQALAA0ADwAPABAAEgAW
ABUAEwASABEAEQAWABYAFgAWABgAFwAVABUAFAAUABYAFgAaABoAGQAXABQAFAAUABQA
GQAZABkAGQAXABUAEwATABIAEwAUABMAFQAWABYAFQASABEAEQASABYAFAAUABQAEwAR
ABAADwAPABEAEgASABUAFgAVABQAEAAOABAAEgAUABQAFAAUABQAEwASABIAEQATABQA
EwAXABgAFQAUABMAEgAQABEAEgASABQAFQAXABgAFgAVABQAEwAWABcAGQAbABkAGAAY
ABcAFgAWABMAEQATABQAFAASAA8ADgAOAA8AEQATABQAFQAUABMAEgARAA4ADgAOAA0A
DwATABYAGAAUABMAEgASABMAFAAYABcAFgAWABUAFQATABMAFQAWABgAGQAZABoAGAAY
ABgAGAAbABwAHgAfAB4AHgAeAB8AGwAdACAAIgApADEAOQBAAEcAVQBjAGgAbABvAHYA
fwCDAIoAkACTAJoApQCgAH4AWgA9AAoAuP96/23/d/9//4f/jf+a/7L/xv/T/+H/8P//
/woAEgAaACUAKwArACwALAAtACsAKwAtAC0AMAAxADIAMwAyADIAMQAwADMANQA3ADcA
NgA0ADYANwA1ADUANQA3AD0APAA9AD4APAA8ADwAPQA+AEAAQwBEAEQARABEAEQAQgBE
AEQARABJAEoATABOAEwASwBLAEoATABOAFEAUgBSAFQAUwBSAFIAUgBTAFUAWQBaAFsA
YABdAFwAXQBdAGEAZABnAGkAaABqAGsAawBpAGkAbABtAHEAcgBzAHUAcgBwAG4AbQBu
AHAAcQBxAG4AbQBrAGgAZABkAGMAYgBiAGAAXgBeAFoAVQBRAE8AUABPAEwASABGAEUA
QAA9ADsAOwA6ADkAOwA5ADYANQAwAC4ALQAtADAAMAAwADAAMQAvAC0ALAApACkALAAt
AC8ALwAuAC0AKgApACgAKAAsAC0ALwAvAC8ALAArACsAKwApACsALQAyADIAMgAxACwA
LAAsACwAMAAyADUANQA2ADUANAA0ADIAMAAzADUAOQA5ADkAOQA4ADcANgA1ADYAOQA8
AD0APAA8AD4AOwA6ADoAOgA7AEAAQABAAEAAPgA9ADsAOwA9AD4AQQBCAEMAQgBAAD0A
PAA8ADwAPABBAEEAQQBBAD0AOwA5ADkAOgA9AEAAQQA+AD4APQA7ADkAOQA6ADwAQAA+
AD4APgA8ADkANwA1ADcAOQA6ADoAOgA6ADgANgA0ADIANAA2ADoAOgA6ADoANwA1ADMA
MgA0ADcAOQA5ADkAOAA1ADQANAA0ADQANAA3ADkAOwA8ADsAOQA4ADYANgA3ADgAOQA5
ADkAOgA7ADkAOAA4ADcANwA4ADYANQAyADIAMQAuADAAMAAxADMAMgAzADMAMwAwAC8A
LgAtAC4AMAAyADMAMAAzADUANgA3ADcANwA4ADcANgA4ADUANAA0ADMAMwA2ADcAOgA8
ADsAOQA2ADQANwA4ADkAOgA6ADoAOwA7ADoAOgA6ADsAQQBDAEQASABJAE8AVQBeAG8A
gQCLAIwAjACPAJYAmQCjALAAvgDNAOAA4QDAAJIAaAAvANr/lv+M/53/pf+p/6//u//O
/+D/8P///xEAIgAtADYAPgBGAEcARQBGAEgASQBLAE0ATwBTAFUAVQBTAFEATwBQAFIA
UwBUAFMAVQBXAFcAVABSAFQAVQBYAFkAWgBdAF4AWgBYAFYAWQBaAFsAXQBbAFwAXgBe
AFwAXABcAFwAXwBiAGMAZABjAGIAYgBiAGQAZQBnAGgAaQBqAGwAbABrAG4AbgBuAHMA
dAB2AHkAeQB4AHcAegB9AH4AgQCDAIIAhACGAIcAhwCIAIgAhwCJAIsAkACTAJIAkACO
AI0AkACQAJAAkQCPAJAAkACPAIsAiQCGAIIAggCEAIUAhgCAAHwAeAB2AHYAcwBxAHEA
bwBtAGkAZABgAF8AWgBXAFcAWQBaAFsAWQBVAFAATQBMAEwATQBPAE4ATgBOAE4ATQBL
AEkASABKAEsATwBRAE4ATQBLAEkASgBLAEwATgBOAE8AUQBRAE8ATABLAEsATQBNAFEA
VQBWAFQAUgBPAE4AUABSAFQAVQBWAFgAVwBUAFMAUgBSAFQAVABZAF0AXQBbAFkAVwBa
AFsAXABdAF0AXwBhAGEAXwBeAF8AWwBeAGAAYgBlAGQAYgBgAF4AYABhAGEAYwBiAGIA
ZABkAGUAZABiAF8AYABiAGQAZgBnAGUAYwBhAGEAYQBhAGMAYQBjAGUAZQBjAGIAYABd
AF0AXwBiAGYAZgBiAGAAXgBeAF0AXQBdAF0AXwBgAGAAXgBeAFwAWgBcAFwAYABkAF4A
XABcAA==
         </WaveFormData>
      </LeadData>
      <LeadData>
         <LeadByteCountTotal>10000</LeadByteCountTotal>
         <LeadTimeOffset>0</LeadTimeOffset>
         <LeadSampleCountTotal>5000</LeadSampleCountTotal>
         <LeadAmplitudeUnitsPerBit>4.88</LeadAmplitudeUnitsPerBit>
         <LeadAmplitudeUnits>��V</LeadAmplitudeUnits>
         <LeadHighLimit>2147483647</LeadHighLimit>
         <LeadLowLimit>268435456</LeadLowLimit>
         <LeadID>V3</LeadID>
         <LeadOffsetFirstSample>0</LeadOffsetFirstSample>
         <FirstSampleBaseline>0</FirstSampleBaseline>
         <LeadSampleSize>2</LeadSampleSize>
         <LeadOff>FALSE</LeadOff>
         <BaselineSway>FALSE</BaselineSway>
         <ExcessiveACNoise>FALSE</ExcessiveACNoise>
         <MuscleNoise>FALSE</MuscleNoise>
         <LeadDataCRC32>1656830818</LeadDataCRC32>
         <WaveFormData>
1P/U/9T/1P/U/9L/0f/R/9T/1f/W/9f/1//X/9f/1//X/9f/1v/V/9b/1//Y/9n/1v/T
/9L/0v/T/9T/0//U/9b/1v/W/9b/1//W/9T/0f/S/9H/0f/R/87/zP/K/8n/zf/R/9L/
0//U/9P/0//T/9D/z//N/8v/zv/O/87/z//P/8//z//O/9D/0P/P/8//0P/R/9L/1f/U
/9P/0//S/9T/1f/W/9f/1v/Y/9n/3f/j/+r/8//8/wcAEQAYAB0AKgBAAFgAcgCPAKwA
zwDyAAUB9QDVAKwAaQD7/4//W/9T/0v/QP82/zT/RP9h/3f/if+e/7D/u//D/8r/0f/X
/9v/4P/i/+X/5//l/+b/6P/p/+n/6v/q/+r/7f/v//H/8v/w/+//7//w//P/9P/1//b/
9P/2//f/9//2//b/9v/2//f/+P/6//3//P/8//z/+//8//3///8AAP//AAAAAAAAAQAC
AAMAAwAEAAUACAAKAAkACQAKAAgACwANAA8AEAARABMAFAAXABkAGQAZABgAGwAdACAA
IgAjACQAJAAkACcAKQArACwALAAuADAAMQAzADIAMQAvADEAMgAzADUANQAzADEALwAw
AC8ALQAuACwAKgApACYAIwAhAB8AHAAZABgAGAAZABcAEQAOAAsACgAIAAYABAACAAEA
AAD+//v/+f/5//b/9f/0//X/9//0//L/8f/w//L/8//x//D/7v/v/+//7//t/+3/7P/s
/+3/7v/v//D/7//u/+7/7f/u/+//8P/w//D/8f/x//H/7//w//D/8P/y//P/9P/1//P/
8v/z//L/9P/1//X/9v/1//X/9f/2//X/9f/1//X/+P/5//r//P/6//j/9//1//j/+f/5
//r/+v/5//n/+P/3//f/9//3//r/+//8//3/+//6//n/+P/5//r/+v/7//r/+v/6//r/
+//7//v/+//6//v//P/+//v/+v/5//j/+P/4//n/+f/3//f/+P/4//b/9v/1//T/9v/3
//j/+v/3//b/9f/z//T/9P/0//X/8//z//T/9P/y//L/8f/w//P/8//0//X/9f/0//P/
8v/y//X/9f/2//b/9f/0//P/8v/0//b/9v/3//v/+//7//v/+v/5//j/9//4//r//P/9
//v/+f/5//n/+f/5//f/9//6//r/+v/4//f/9v/1//T/9f/4//n/+f/1//P/8f/w//H/
8f/w/+//8f/0//f/9//2//T/8v/x//L/8//0//T/8v/x/+//7f/v//D/8f/y//T/9P/0
//P/8v/x//D/7//y//P/9P/2//T/8//z//P/8//2//r//f8DAAcACgAPABgAIwArADYA
QQBSAGwAhACcALcA1gD7ACABMQEhAf0AzgB7AAEAlf9r/2f/Yf9W/1T/XP9w/4f/l/+n
/7j/xv/R/93/5v/v//f/+f/6//r/+//7//3//v8AAAEAAwAEAAQABAADAAMAAwACAAQA
BQAHAAoACAAIAAgACAAIAAoACwALAA0ADgAPABAADwAOAA4ADwAQABIAFAAVABMAEwAU
ABQAFAAWABcAGAAbABwAHQAdABsAGwAdAB4AIAAjACcAKAAmACcAKAAoACkAKwAsAC8A
MgAzADQANAA0ADUANwA4AD0AQABCAEQAQgBDAEQARABFAEgASwBNAFAAUABQAE8ATgBO
AE4ATwBTAFMAUwBTAE8ATQBKAEoASwBKAEoASABFAEMAQQA+ADkANgA0ADMAMwAvAC4A
LQAoACQAIAAcABwAGwAaABgAFwAVABUAEgAPAAwACwALAAoACgALAAwACgAJAAUAAgAE
AAUABQAFAAcABwAGAAYABQAEAAMAAgADAAQABgAHAAYABQAEAAIABAAFAAUABQAHAAgA
CAAIAAYABQAEAAMABQAGAAkACgAIAAcABQAEAAcABwAHAAgACwALAAsACwAKAAkACAAI
AAkACgAMAA0ACwALAAoACgALAAsADAAMAA8ADwAPAA8ADgANAAwACwANAA4ADwAQAA4A
DgANAA0ADgAOAA4ADgAPAA8ADwAPAAwACwAKAAoACwAMAA0ADgALAAoACgAJAAkACQAK
AAoADAAMAAsACgAIAAcABgAGAAcACAAJAAkABwAGAAUABQAFAAUABgAGAAgACAAHAAYA
BAADAAMAAwAGAAYABgAGAAYAAwABAAAAAAABAAIAAwAEAAQABgAGAAcACAAHAAYABQAI
AAkACgALAAgACAAIAAcACAAHAAgACQAHAAcABQAFAAQABAAEAAIABQAGAAcACAAFAAYA
BQADAAIAAQAAAAAA/f/9//z/+//7//7/AQABAAMAAgABAAEA/v/9//z/+v/6//v/+//7
//v//P/9//7//f/8//v/+f/8//3//v////7//f/8//z//f/9//7///8BAAAAAAADAAUA
DQASABsAJgAxADkAPgBFAFYAcACKAKYAyQDsABUBOgFDASUB+wDAAF0A4f+J/3P/c/9n
/17/Xv9q/4L/l/+n/7n/zP/a/+X/7f/y//f/+////wIABAAHAAkABwAIAAoACwAKAAoA
CQAIAAsADQAPABAADgANAA0ADgAPABAAEQASABAAEgATABMAEgASABIAEgATABQAFgAZ
ABYAFgAWABUAFgAXABkAGgAaABwAHQAeAB4AHgAeAB0AIAAhACQAJgAkACUAJwAmACgA
KQAqACoAKwAtAC4AMQAzADMAMwAyADUANwA6ADwAPAA+AD8AQABBAEMARQBGAEcASgBN
AE8ATwBOAE0ASwBMAE4AUABTAFMAUQBPAE0ATgBNAEsATABJAEgASABGAEQAQQA+ADoA
NwA2ADYANwAzAC0AKgAnACYAIgAeABoAGgAZABgAFgAUABEAEAAMAAwACgAKAAsABgAE
AAMAAgACAAMAAQAAAAAAAQABAAEA//////7//v///wAAAQACAAEAAAAAAP//AQABAAEA
AAACAAMAAwADAAAAAAD///7/AAABAAIAAwABAAAAAQAAAAAAAQABAAIAAQABAAEAAgAC
AAEAAAD//wIAAwAEAAYAAwACAAIAAQACAAMAAwAEAAUABQAGAAYABQAFAAUABQAGAAcA
CAAJAAcABgAFAAQABQAGAAYABwAIAAgACAAIAAgABwAGAAUABgAHAAgACgAHAAYABQAE
AAQABAAFAAUABQAFAAYABgAFAAQAAgAAAAIAAwAEAAYAAwACAAEA//8AAAAAAAABAAEA
AQACAAIAAQAAAP7//P//////AAABAP///v/9//z//f/9//7//v/8//3//f/+//r/+v/8
//7/AAAAAAAAAAD9//7//f/9/wAAAQACAAMAAwADAAMAAwABAAIAAwADAAQAAwAEAAUA
BAADAAAA//8CAAIAAgAAAAAAAAAAAAAA/v8AAAAA///+//3//P/8//r/+f/3//X/9//6
//3//f/9//z/+//7//r/+f/4//b/9v/3//f/9//2//b/9v/2//f/+P/5//n/+f/5//n/
+f/4//f/9v/2//n/+f/6//v/+f/4//j/+////wcADgAVABwAJwAvADQAOQBIAGAAegCU
ALMA0gDzABgBKwEbAfcAzAB/AAsAn/9x/2v/Yf9U/1D/WP9s/4X/mf+r/77/zP/V/93/
5v/t//P/9//7//z//v////7//v//////AQACAAIAAgACAAMABAAEAAMAAwAEAAYABwAI
AAkACgAJAAoACgAJAAwADAAMAAwADAAMAA0ADwAOAA4ADgANABAAEQATABQAEwAUABQA
FAAVABYAFwAXABkAGQAbABwAHAAdAB8AHgAfACEAIwAkACQAJQAlACcAKgArACwALAAt
AC8AMgA0ADQANgA3ADgAOwA9AD8AQAA+AEAAQgBDAEYARgBGAEUARQBGAEcASQBIAEcA
RgBFAEYARQBDAEQAQAA+AD0AOgA5ADcANQAyAC4ALAArACsAJwAhAB4AGwAbABgAFQAS
AA8ADQALAAgACQAHAAcABAADAAAA//////z/+v/5//j/+P/5//f/9v/1//X/9P/z//X/
9f/0//T/9P/0//T/9P/y//L/8//z//T/9f/2//b/9f/1//T/8//z//T/9P/0//P/8//z
//P/8//y//P/8v/0//X/9f/2//b/9f/0//T/9f/1//X/9f/1//X/9f/2//T/9P/1//X/
9v/3//f/+P/4//f/9//2//f/9//3//f/+f/5//n/+f/5//j/9//2//n/+v/6//v/+f/4
//f/9v/5//n/+f/5//n/+f/5//r/+f/4//f/9v/4//j/+f/5//j/9//3//b/9v/2//X/
9P/1//X/9f/2//X/9P/z//H/9P/0//T/9f/y//H/8f/w//H/8v/y//L/8v/x//H/8f/w
//D/8P/w//L/8v/w//D/8P/w/+//8P/v/+//8v/z//T/9f/z//P/8//z//P/9P/1//X/
9//1//X/9f/0//P/8P/v//H/8v/z//L/8P/w//D/8P/w//L/8v/x/+//7f/r/+r/6P/n
/+X/4//k/+j/7P/t/+v/6v/p/+n/6f/p/+n/6P/p/+n/6P/n/+X/5v/n/+j/6v/q/+r/
6f/n/+f/5//n/+n/6f/p/+r/7P/r/+v/6//p/+r/7P/v//f//f8CAAcADAAVAB0AJAAt
ADwAVABuAIYAoQC+AN0AAAEXAQsB7QDGAIEAEwCf/2P/V/9R/0j/Qv9E/1b/cf+F/5P/
pP+y/7//yf/S/9n/4f/n/+f/6P/q/+v/6f/q/+z/7f/u//D/8f/y//H/8f/x//D/8//z
//T/9v/4//j/+P/4//b/+P/5//n/+//8//3//v/7//r/+v/7//3//v///////////wAA
AAD+/wAAAQACAAUABgAHAAcABQAFAAcACAAHAAkADAAMAA4ADwAQABAAEAARABEAEwAY
ABkAGgAaABoAGwAdAB4AIQAkACYAKAAqACsALAAsACwALgAwADEANgA2ADYANQAyADIA
MgAzADMAMwAzADMAMgAxAC8AMAAsACoAKQAmACYAJQAkACIAHQAaABgAFwAVABEAEAAP
AA4ACgAGAAIA/v/9//z/+v/6//n/+v/4//P/8P/v/+//7//u/+7/7v/v/+//7P/q/+n/
6f/o/+f/6P/p/+n/6v/o/+j/6P/o/+r/6v/r/+v/7f/t/+3/7P/q/+v/6//r/+z/7v/v
//D/7v/t/+z/6//s/+z/7v/u/+//7//u/+7/7f/t/+3/7v/x//H/8f/x/+//7//v//D/
8v/y//P/8//1//X/9P/0//L/8f/x//D/8v/z//T/9f/z//P/8//z//T/9P/0//T/9f/2
//b/9//3//b/9f/0//b/9//4//n/9v/1//T/9P/2//b/9v/2//f/9v/2//X/9P/z//P/
8v/z//T/9P/0//H/8f/x//L/8v/y//L/8f/z//L/8f/x/+//7//w//D/8f/y//L/8v/w
/+//7//v//D/8P/w//D/8v/x//H/8P/v/+//7v/u//D/8P/w//D/7//u/+3/7P/u//D/
8P/x//P/8//z//P/8f/x//H/8f/y//T/9v/3//b/8//y//H/8//z//H/8f/y//L/8v/w
/+7/7v/u/+7/8P/y//L/8f/t/+v/6f/o/+n/6f/o/+f/5f/o/+v/6//r/+r/6f/p/+v/
6//r/+r/5//n/+b/5f/n/+j/6f/q/+r/6v/q/+n/5//n/+f/5//q/+v/7P/u/+3/6//q
/+n/6f/s/+7/8//1//n//P///wYAEQAdACgAMwBAAFIAagCAAJkAtgDVAPwAHwEnAQsB
4gCrAFEA0/9x/1P/Vf9S/0r/RP9Q/2n/ff+J/5r/rP+7/8n/1P/d/+X/6//r/+z/7v/v
//H/8v/0//X/9//4//j/+P/2//f/+P/4//r/+//9/wAA///+//3//P/+/wAAAQABAAIA
AgACAAIAAQAAAAAAAQACAAQABgAHAAUABQAGAAYACAAKAAsADAALAAwADQANAA0ADQAP
ABAAEwAVABgAGAAWABcAGAAYABkAGwAcAB8AIgAjACQAJAAkACUAJwAoAC0AMAAyADQA
MgAzADQANAA1ADgAOwA9AEAAQABAAD8APgA+AD4APwBBAEEAQQBBAD8APQA6ADoAOQA4
ADgANgA1ADMAMQAuACkAJgAkACMAJQAhACAAHwAaABYAEgAOAAwACwAKAAgABwAFAAUA
AgD///z/+//7//r/+v/7//z/+v/5//X/8v/0//X/9f/1//f/9//2//b/9f/0//P/8v/z
//T/9v/3//b/9f/0//L/9P/1//X/9f/1//b/9v/2//X/9f/1//X/9//4//v//P/6//n/
9//2//n/+f/5//r//f/9//3//f/8//v/+v/6//v//P/+/////v/9//v/+v/9//3//v/+
/////////////f/9//3//f///wAAAQACAAEAAAD+//3/AAAAAAAAAAABAAEAAQABAP3/
/f/9//7///8AAAEAAgD///7//v/9//3//f/+//7//v/+//3//P/5//n/+f/6//v//P/9
//3//P/6//j/9//5//n/+v/6//z//P/7//r/+P/3//f/9//6//r/+v/6//j/9//3//b/
9v/3//f/+P/6//r/+f/4//f/9v/4//r/+v/7//3//f/9//3/+//7//v/+//9//7/////
//3/+//7//v/+//7//n/+f/8//z//P/6//n/+P/3//b/9//6//v/+//3//X/8//y//H/
8f/w/+//7//y//X/9f/0//L/8P/v//D/8f/y//L/7//v/+7/7f/t/+7/7//w//D/8P/w
/+//7f/t/+3/7f/x//H/8f/y//H/7//u/+3/7f/w//T/9//7////AgAFAAwAFwAhACwA
NwBIAGIAfgCYALUA2AABASwBRQE3AREB4ACNABcAq/99/3f/cf9o/2T/Zv90/4f/l/+l
/7T/wv/P/9n/5P/t//P/9f/2//b/9//3//f/+P/6//v//f/+//7//v/9//3//f/8//7/
//8BAAQAAwACAAEAAAAAAAIAAwADAAYABgAGAAYABAAEAAUABwAJAAoACwALAAsACwAM
AAwADAAOAA8AEAATABQAFQAVABMAEwAVABYAGQAbAB4AHgAcAB0AHgAeACEAIwAkACcA
KgArACwALAAqACsALQAuADMANgA4ADoAOgA7ADwAPAA9AEAAQwBFAEgASABIAEcARgBG
AEYARwBLAEsASwBLAEcARQBCAEIAQwBCAEIAQAA9ADsAOQA2ADMAMAAuAC0ALQApACgA
JwAiAB4AGgAWABYAFQAUABIAEQAPAA8ADAAHAAQAAwADAAQABAAFAAYABAADAP///P/+
///////////////+//7//P/8//z//P/9//7/AAABAAAA///+//z//P/9//3//f///wAA
AAAAAP7//f/8//v//f/+/wEAAgD//////v/+/wEAAQABAAIAAwADAAMAAwABAAEAAQAC
AAMABAAGAAcABQAFAAQABAAFAAUABgAGAAkACQAJAAkACAAHAAYABQAHAAgACQAKAAkA
CAAGAAUACAAIAAgACAAJAAkACQAJAAUABQAFAAYACAAIAAgACAAHAAYABgAFAAUABQAG
AAYACAAIAAcABgAEAAMAAgACAAMABAAFAAUAAwACAAEAAQABAAEAAgACAAQABAADAAIA
AQD///7//f///wAAAQACAAAA//////7//v//////AAACAAIAAgAAAP7//v/+//7//v//
/wIAAwAFAAYABQAEAAMABAAFAAYABwAHAAgACQAJAAcABQAFAAUABwAHAAUABQAFAAQA
AwAAAAEAAgADAAQAAgAEAAQAAwD///3/+//6//r/+//7//v/+f/8//////8BAAAA////
//3//f/9//z/+f/5//j/9//4//r//P/+//v/+v/5//f/+P/5//r/+//8//v/+v/6//r/
+f/5//n//f8AAAAAAwAFAAcADAATAB4AKQAzADoAQwBYAHQAigCkAMMA6gATATgBOwEd
AfEAsABHANP/i/97/3f/b/9q/2j/bv+A/5P/of+x/8T/0v/f/+n/8P/z//X/9//5//r/
/P/9////AAACAAMAAAAAAP///v8AAAEAAgACAAEAAQACAAQAAgACAAIAAgAEAAYABwAH
AAUABAADAAIAAwAEAAYACQAHAAgACQAJAAcABwAIAAgACQAMAA4AEAAQABAAEAAPABAA
EQAUABYAFQAXABoAGgAaABsAHAAcAB4AIQAjACcAJwAnACcAJgApACsALgAwADIANAA1
ADYANgA3ADgAOAA6AD4AQgBFAEUARABDAEEAQQBCAEMARQBFAEUARQBFAEEAPwA8ADwA
PAA8AD0APAA4ADUAMgAuACwAKgApACkAKAAjACEAHwAaABYAEgAOAA8ADwAPAA4ACgAH
AAYAAgACAAAAAAABAP///v/+//7/+//7//j/9v/3//n/+v/7//j/9//1//T/9f/2//f/
+P/4//j/+f/5//f/9//3//b/9//5//r/+//4//j/9//2//j/+f/6//v/+v/6//z//P/5
//n/+P/4//r/+//8//7//v/9//z/+//9//3//f/+//7//v///////f/9//z//P8AAAEA
AwAEAAIAAQAAAP//AAABAAIAAwACAAIAAgACAAAAAAD/////AQACAAMABAACAAEAAAD/
/wAAAQACAAQAAgACAAIAAgAAAP7//f/7//z//f///wAA///+//z/+v/6//v//P/+//3/
/P/7//n/+f/4//f/9//5//n/+v/6//n/+P/2//T/9f/1//b/9//4//j/+P/4//b/9f/1
//T/9v/3//f/+P/3//b/9f/0//T/9P/1//X/+f/4//f/9v/1//T/9P/2//b/9//7//v/
+//7//n/+f/5//n/+v/8//7////9//v/+//7//3//f/7//v//P/8//z/+v/4//j/+P/4
//n//P/9//3/+v/3//T/8v/y//P/8//z//H/9P/3//f/9//2//X/9f/1//X/9f/0//H/
8f/w/+//8f/y//P/9P/0//T/9P/z//H/8f/x//H/9f/1//X/9v/0//P/8//z//X/9v/4
//v///8BAAQACQAQABkAIwAsADUAQABUAG4AhACbALoA2wACASUBKQENAeQApwBBAMX/
df9h/13/Vv9S/1T/Yv95/43/m/+q/7z/y//X/+L/6//x//X/9v/2//f/9//5//r//P/9
//3//v/+//7//P/9//7//v8AAAEAAwAGAAUABAADAAIABAAGAAcABwAIAAgACAAIAAcA
BgAGAAcABwAIAAkACQAHAAcACAAIAAgACgALAAwACwAMAA0ADQALAAsADQAOABEAEwAW
ABYAFQAVABUAFAAWABkAGwAfACAAIQAiACIAIgAjACUAJgArAC4AMAAyADAAMQAyADIA
NQA4ADsAPQA+AD4APgA9AD4APgA+AD8AQwBDAEMAQwA/AD0AOgA6ADsAOgA6ADgANQAz
ADEALgApACYAJAAjACUAIQAgAB8AGwAWABEADAALAAsACwAKAAcABQAFAAIA///8//v/
+//7//r/+v/6//j/9//z//D/8v/z//P/8//z//P/8v/y//H/8P/v/+7/8P/w//H/8f/u
/+3/7P/q/+z/7f/t/+3/7f/u/+7/7v/r/+v/6//r/+3/7v/x//L/8P/v/+3/7P/v/+//
7//w//H/8f/x//H/7//v/+//8P/y//L/8//z//L/8f/v/+7/8P/x//P/9P/z//P/8//z
//H/8f/x//H/8//0//X/9v/1//T/8v/x//T/9P/0//T/9f/1//X/9f/y//H/8P/w//H/
8v/z//T/8f/w//D/7//v/+//8P/w//D/8P/v/+7/6//r/+v/7P/t/+7/7//v/+7/7P/q
/+n/6//r/+z/7P/s/+z/6//q/+j/5//n/+f/6v/q/+r/6v/p/+f/5v/k/+T/5f/o/+j/
6P/o/+j/5f/m/+X/5f/o/+n/6v/r/+v/6//r/+v/6v/q/+r/6f/q/+n/6v/r/+r/6f/m
/+X/5//o/+n/6P/m/+b/5v/m/+b/6P/o/+f/5//l/+P/4v/e/93/2//Z/9z/4P/k/+X/
4//i/+H/4f/g/9//3v/c/9z/3f/d/93/3P/c/9z/3P/d/97/3//f/93/3f/d/93/3f/d
/93/3v/f/9//4P/h/9//3v/g/+P/6//z//r/AQAKABMAGQAeACcAPABWAG4AigCpAMYA
6wAKAQ0B8wDPAJwAPwDJ/3X/W/9V/0n/QP8+/0j/Yv97/43/nf+u/7z/xf/N/9T/3f/j
/+f/6//s/+7/7//u/+7/7//v//H/8v/y//L/8P/x//L/8v/x//H/8v/0//b/9v/2//b/
9P/2//f/9//5//r/+//8//z//P/9/////v/+//7//f8AAAEAAwAEAAMABAAEAAQABgAI
AAoACwALAAsADQAOAA4ADwARABAAEQATABUAFgAVABcAGAAbACAAIQAiACIAJAAlACcA
KAApACwALgAwADMANQA3ADgANgA4ADoAOwA+AD4APgA9AD4APgA+AD8APwA/AD8APwA/
AD0AOgA6ADgANgA1ADIAMQAvAC0AKgAlACIAIAAfAB4AGQAXABUAEwAQAA0ACgAHAAUA
AwAAAAEA//////z/+f/2//X/9f/x//D/8P/w/+//7//s/+r/6f/p/+j/5//o/+n/6f/q
/+j/6P/o/+j/6P/o/+n/6f/p/+n/6f/o/+X/5f/k/+P/5f/m/+b/5v/l/+X/5f/l/+T/
5P/m/+b/5v/n/+f/6P/m/+X/5P/k/+b/5//o/+n/5//n/+f/6P/m/+b/5//n/+j/6f/p
/+r/6v/p/+n/6P/q/+v/7P/t/+v/6//r/+v/7P/s/+z/7P/t/+7/7v/v/+//7v/t/+z/
7v/v//D/8f/t/+3/7f/u/+z/7P/s/+z/7P/s/+3/7f/s/+v/6//q/+z/7P/r/+r/6f/p
/+n/6v/p/+j/5//l/+b/5v/m/+f/5v/l/+X/5P/l/+b/5v/m/+T/4//j/+P/4v/i/+L/
4v/m/+b/5f/k/+P/4v/i/+T/5P/l/+n/6f/p/+n/5//n/+f/5//p/+r/6//r/+n/5//n
/+f/5//n/+X/5f/o/+j/6P/m/+T/5P/k/+T/5v/o/+j/5//l/+P/4f/g/9//3//e/93/
3//i/+X/5f/j/+L/4f/h/+L/4//k/+T/4//j/+L/4f/f/+D/4f/i/+P/5P/l/+X/5P/j
/+L/4f/l/+X/5f/m/+T/4//j/+P/4//k/+b/6f/t//P/+P/9/wQADQAXACAAKwA2AEoA
YgB6AJEArgDLAOwADwETAfkA1ACjAEkAz/9x/1X/U/9M/0T/QP9I/2H/d/+H/5j/qP+3
/8X/0P/Z/+H/5//p/+r/7P/t/+3/7v/w//H/8v/0//X/9v/0//X/9v/2//n/+f/6//z/
/P/8//z//P/8//7//////wEAAgADAAQAAwACAAIAAwAEAAYACAAJAAkACQAKAAoACAAK
AAsADAAOABAAEgATABEAEQATABQAFwAZABwAHAAaABsAHAAcAB0AHwAgACMAJgAnACgA
KAAoACkAKwAsAC8AMgA0ADYAOAA5ADoAOgA5ADwAPwBBAEYARgBGAEUARABEAEQARQBH
AEcARwBHAEcARQBCAEIAQAA+AD0AOgA6ADkAOAA2AC8ALAAqACkAKwAnACYAJQAiAB4A
GgAWABIAEQAQAA4ADwANAA0ACgAHAAQAAwADAAIAAgADAAQAAwADAAAA/v/+////////
/wEAAQAAAAAA///+//3//P/9//7/AAABAAEAAQABAAAA/v////////8AAAIAAwAEAAEA
AQABAAEABAAEAAYABgAHAAcABgAGAAUABQAFAAYACQAJAAkACQAHAAcABwAIAAkACgAM
AA0ADQANAAwADAALAAsADAAMAA4ADwAQABEAEAAPAA4ADQAPABAAEQASABIAEgARABEA
EAAQABAAEAATABMAEwATABAADwAOAA4AEAAQABAAEAAPAA4ADgANAAsACwAMAAwADgAO
AA0ADAAJAAkACQAKAAwADAAMAAsACwAKAAkACQAHAAcACAAIAAkACgAKAAoACQAHAAYA
BQAHAAgACQAKAAoACQAHAAYACAAIAAgACAAKAAwADAANAA4ADQAMAAsADAANAA4ADwAP
ABAAEQARABEADwAPAA8AEQARAA8ADwANAAwACwAIAAkACgALAAwADAAOAA4ADQALAAkA
BwAGAAYABwAHAAcABgAIAAoACQAKAAoACgALAAkACQAJAAgABwAHAAYABQAGAAgACgAM
AAkACAAHAAUACAAJAAoACwALAAsACwAMAAoACQAJAAkADwAQABAAEwAVABcAHAAjAC4A
OwBFAE4AVwBoAIAAmACwANMA+AAhAUoBWwFDARkB5ACHAAkAo/+B/4P/e/9y/3D/ev+O
/6H/sf/B/9T/5v/z//3/BAALAA0ADwATABQAFgAXABgAGgAdAB8AHgAeAB0AHAAdAB8A
IQAiACEAIQAiACQAIgAiACIAIgAjACYAKAApACkAKAAnACYAJwAoACoALQArACwALQAt
ACsAKwAsACwALwAyADQANgA0ADQANAAzADYANwA6ADwAOwA9AEAAQAA+AD8AQABAAEQA
RwBJAE0ATQBNAE0ATABNAE8AUgBUAFUAWABaAFwAXABdAF4AXgBgAGQAaABrAGsAagBp
AGcAaQBqAGsAbQBuAG0AbABrAGsAaQBmAGYAZwBmAGYAZABgAF0AWgBWAFMAUgBSAFMA
UABLAEkARwBEAEAAPAA4ADcANwA3ADYANAAxADAALAAsACoAKgArACkAKAAoACgAJgAl
ACEAHgAhACMAJAAlACIAIQAfAB4AHwAgACEAIgAiACIAIwAjACIAIQAgAB4AHwAhACIA
IwAiACIAIQAgACAAIQAiACMAIgAiACQAJAAjACMAIgAiACQAJQAmACgAKAAnACYAJQAm
ACcAKAAqACoAKgArACsAKQApACgAKAAqACsALQAuAC4ALQAsACsALAAtAC4ALwAuAC4A
LgAuAC4ALgAtAC0ALwAwADEAMgAwAC8ALgAtACwALQAuADAAMAAwADAAMAAtACwALAAr
AC4ALwAxADIAMQAwAC4ALAAsAC0ALgAwAC4ALgAuAC0ALQAsACsAKwAsAC0ALwAwACwA
KgArAA==
         </WaveFormData>
      </LeadData>
      <LeadData>
         <LeadByteCountTotal>10000</LeadByteCountTotal>
         <LeadTimeOffset>0</LeadTimeOffset>
         <LeadSampleCountTotal>5000</LeadSampleCountTotal>
         <LeadAmplitudeUnitsPerBit>4.88</LeadAmplitudeUnitsPerBit>
         <LeadAmplitudeUnits>��V</LeadAmplitudeUnits>
         <LeadHighLimit>2147483647</LeadHighLimit>
         <LeadLowLimit>268435456</LeadLowLimit>
         <LeadID>V4</LeadID>
         <LeadOffsetFirstSample>0</LeadOffsetFirstSample>
         <FirstSampleBaseline>0</FirstSampleBaseline>
         <LeadSampleSize>2</LeadSampleSize>
         <LeadOff>FALSE</LeadOff>
         <BaselineSway>FALSE</BaselineSway>
         <ExcessiveACNoise>FALSE</ExcessiveACNoise>
         <MuscleNoise>FALSE</MuscleNoise>
         <LeadDataCRC32>825124480</LeadDataCRC32>
         <WaveFormData>
7P/s/+z/7f/s/+v/6//r/+z/7f/u/+//7//v//H/8f/w/+//7v/t//D/7//w//L/8f/w
//D/8P/w//D/8P/v//H/8f/x//P/8//y//D/7f/t/+z/7P/s/+r/6P/l/+P/5v/q/+v/
7P/p/+f/5//n/+X/5P/h/9//4P/h/+L/5P/i/+L/4v/h/+H/4f/f/97/3//g/+L/4//g
/+H/4P/e/+D/4v/j/+X/5P/k/+P/5P/m/+n/7v/z//b//v8HABAAIAA9AF4AgACmANEA
/wApAT8BOAEdAewAowBIAP3/0v++/6z/mv+I/3//g/+R/53/qP+0/7//x//N/9D/1f/Y
/9r/3v/g/+L/4//i/+L/5P/k/+T/5P/k/+P/5v/n/+n/7P/p/+j/6f/p/+z/7P/s/+3/
6//r/+z/7f/t/+3/7f/r/+7/7//w//H/8P/w/+//7//x//L/8v/z//L/8f/y//H/9P/0
//P/8//2//j/+f/7//r/+v/4//j/+//8//3////9//7/AAABAAIAAQABAAEABAAFAAcA
CAAHAAkACwALAA8AEAASABMAFAAUABUAFQAVABYAFwAXABoAHAAdAB4AHQAcAB0AHAAd
AB0AHQAdABoAGQAZABoAGAAXABUAEwAVABQAEwATABIADwAOAAwACgAKAAkACAAEAAQA
AwACAAEAAAD///3//v/9//7//v/7//n/9//0//b/9//1//b/9v/2//b/9v/0//T/8//z
//X/9f/1//X/9P/0//P/8v/y//L/8//0//L/8v/y//L/8v/x//D/7//x//L/8//0//H/
8P/v/+7/8f/x//L/8//y//H/8P/v/+3/7f/t/+3/8P/w//H/8v/w/+//7v/t//D/8f/y
//H/8f/x//H/8f/v//D/8P/w//L/8v/0//f/9v/0//P/8f/0//X/9P/1//T/9P/1//X/
9P/0//T/9P/0//T/9f/3//T/8//z//L/8//0//T/9f/z//P/8//z//H/8f/w/+//8v/z
//T/9v/1//T/8//y//L/8//z//T/8v/y//T/9P/x//H/8f/x//L/8//z//T/8//y//H/
8P/y//T/9v/2//b/9f/0//P/8v/z//T/9f/3//v/+//7//v/+v/5//j/+f/6//v//P/9
//v/+//5//n/+v/6//r/+//+//7//v/+//v/+//7//v//v8AAAEAAQD+//r/9//1//b/
9v/2//X/9//3//r/+v/5//f/9P/z//T/9v/3//b/8//y//H/8P/w//H/8v/z//X/9f/1
//P/8P/w//D/8f/y//P/9v/3//X/9P/z//H/8f/2//j/+//8//7///8AAAEABAAMABcA
JgA+AF8AgACgAMgA9QAjAVEBZwFeAUMBEAG9AFgABwDe/8r/tv+k/5j/l/+h/6v/s/+6
/8T/z//X/9//5v/t//D/8v/y//L/8v/x//T/9P/2//b/+P/4//j/9//1//X/9v/4//n/
+v/9/////f/8//v/+//9//3//v///wEAAQABAP///f/9//3//f8BAAIAAgADAAMAAgAA
AP//AQABAAMAAwAIAAgABwAHAAYABgAFAAUACQAMAA0AEAAPAA4ADQANAA8AEAASABMA
FQAVABYAFwAVABUAFgAWABkAHQAhACMAIwAiACIAIQAlACYAKAApAC0ALgAvAC8ALgAu
AC0ALAAvADAAMwA0ADIAMQAwAC8AMAAvAC8AMAAwAC8ALQArACgAJgAkACMAJQAjACMA
IgAeABwAGQAWABQAFAATABIAEwASABEADwANAAsACwAKAAoACwAMAAwACgAJAAUABAAE
AAQABAAEAAYABgAFAAUAAwADAAMAAwAFAAYABgAGAAMAAgACAAIABAAEAAQABAAFAAUA
BQAFAAIAAgACAAIAAwAEAAUABgAFAAMAAgABAAMAAwADAAMABQAFAAUABQAEAAIAAQAA
AAIAAwAEAAUABAADAAIA//8BAAEAAQABAAIABAAFAAYAAwAAAP////8BAAIABAAFAAQA
AwAAAP//AgACAAMAAwAEAAQABAAEAAIAAAD/////AgADAAUABgADAAIAAAD/////////
////AAABAAEAAQAAAP///v/+////AAABAAIAAAD///3//P/+//7/AAAAAAEAAQABAAEA
/v/9//v/+v/9//7///8AAAAA/P/8//r/+v/7//z//f/+//3//v///wEAAQABAAEAAQAC
AAMABAAHAAQAAwACAAEABAAFAAQABQAEAAQABAAFAAQABAAEAAQABAAFAAYABwAGAAYA
BQADAAIAAAD//////v/+//7//f/7//v//v/+///////+/////P/8//v/+P/4//j/+P/4
//j/+f/6//v/+f/5//n/9//5//r/+//9//r/+f/6//n/+f/6//v/+//9//z//P/7//z/
/v8DAAgACwAQABgAIQAqAEAAXwB+AKIAzAD7ACkBTQFXAUQBIQHmAI8ANAD3/9j/xP+w
/6D/mv+d/6X/r/+5/8b/0v/b/+P/6f/q/+v/7v/w//L/9P/2//f/9v/2//j/+P/5//j/
9//1//b/9//5//z/+f/4//n/+f/6//r/+v/7//v/+//8//3//v/9//z/+f/8//3//v//
/////v/8//v//f/+//7/////////AQABAAIAAgABAAEABAAGAAcACQAIAAgABgAGAAcA
CAAJAAsACwAMAA4ADwAQAA8ADwAPABIAEwAVABYAFQAXABkAGQAbABwAHgAfAB8AIAAi
ACMAIwAkACUAJQAmACgAKQAqACkAKAApACgAKQApACkAKQAmACUAJQAmACMAIQAeABsA
HQAcABsAGwAYABUAFAASABEAEAAOAAwACgAKAAkACAAGAAQAAgD///7//f/+//7/+v/5
//j/9v/2//f/9f/2//b/9v/2//b/9P/0//P/8//0//X/9v/3//T/9P/z//L/9P/0//X/
9v/0//T/9P/0//T/8//y//H/8//0//X/9v/z//L/8f/w//H/8f/y//P/8//z//P/8//y
//H/8P/v//L/8v/z//T/8v/x//D/7//w//H/8v/x//H/8f/x//H/7//w//D/8P/x//D/
8f/z//H/8P/w/+//8f/x/+//7//w//D/8f/x//H/8P/v/+7/7v/u/+//8f/u/+3/7f/s
/+3/7v/u/+//7//v/+//7//t/+3/7P/r/+z/7f/u//D/7f/s/+v/6v/s/+3/7f/u/+z/
7P/u/+7/7P/r/+r/6f/r/+3/7v/w//D/7v/s/+r/6//s/+3/7P/s/+3/7f/u/+v/6//t
/+7/8P/w//D/8P/u/+7/7v/v//L/8//0//X/9f/1//X/9//2//X/9P/z//b/9//2//f/
9//2//X/9f/4//j/+P/4//f/9//3//f/+P/4//f/9f/2//T/8//z/+//7v/t/+v/7f/t
//D/8P/w/+//7f/t/+z/7P/r/+j/6v/q/+r/6v/p/+n/6f/p/+v/6//r/+n/6P/o/+j/
6f/o/+f/6P/n/+f/6P/p/+n/6f/m/+b/5//s//D/8//4//v//v8CAAsAEgAkAEMAZACC
AKgAzwD5AB8BNQEsAREB4gCZAD4A9f/O/7j/pP+S/4b/hf+P/5v/pf+w/7z/w//J/8//
1P/X/9z/4P/j/+T/5f/l/+P/4v/j/+L/5v/m/+b/5f/l/+X/5v/o/+f/5v/n/+f/6P/o
/+j/6f/n/+f/6P/p/+3/7f/t/+v/7f/t/+3/7f/s/+z/6//r/+//8P/w//H/8P/v//D/
7//0//T/8//z//X/9v/2//f/9//4//f/+P/7//z//f////z//P/9//3/AQABAAIAAwAE
AAUABwAIAAcACQALAAsADQAOABAAEQAQABAAEQARABUAFgAXABcAGQAaABoAGgAbABoA
GwAaABsAGwAbABsAGQAXABYAFgAWABUAEwARABIAEAAOAA0ADAAJAAgABgAGAAYABQAE
AAEAAAD+//z//f/8//v/+f/3//X/9f/0//H/8f/x//D/8P/x/+//8P/v/+7/7f/s/+7/
7v/t/+3/7//v/+//7//u/+7/7f/s/+7/7v/v//D/7//u/+3/7P/v/+//7//v/+7/7v/u
/+7/7f/s/+v/6v/r/+v/7P/t/+z/6//q/+n/6v/r/+z/7f/t/+z/7P/s/+z/6//q/+n/
7P/t/+7/7f/s/+v/6v/p/+v/7P/s/+z/7v/s/+z/7f/r/+r/6v/p/+v/7f/t/+//7//u
/+7/7f/w//D/8P/w//H/8P/w//H/8P/v/+//7v/x//L/8v/z//L/8f/w/+//8f/x//D/
7//v/+//7//w/+//7v/t/+z/7v/v/+//8P/v/+7/7//u/+//7//v/+//8f/x//D/8P/v
/+7/7f/s//D/8P/u/+7/7v/u/+3/7v/v//H/9P/1//b/9//2//X/9P/1//f/9//3//f/
9//3//X/9f/0//T/9P/1//f/+P/5//r/+P/3//b/9f/5//r/+v/5//f/9P/y//H/7//u
/+3/6//s/+3/8f/y//D/7//t/+3/7f/u/+7/7P/t/+z/6//q/+n/6f/p/+n/7P/t/+7/
7f/r/+r/6f/p/+f/5//p/+n/6v/q/+r/6f/n/+j/6v/t//D/9P/1//j/9//6//7/BwAU
ACgARwBqAIoArgDXAAMBLQFHAUYBLQH+ALUAWAAFANT/vP+q/5b/iP+F/4v/mf+j/6z/
tv+9/8X/zf/U/9v/4P/k/+P/5P/l/+X/5f/k/+X/5P/n/+j/6f/p/+j/5//n/+j/6v/q
/+z/7f/t/+z/6//r/+n/6f/q/+v/7//v/+//7f/r/+v/6//r/+//8P/w//H/8v/y//H/
8f/v/+//8f/x//b/9v/1//X/8//0//T/9f/4//r/+v/8//7//v/+/////f/+/wAAAQAF
AAUABgAHAAUABQAGAAYACgANABAAEQASABIAEwATABQAFAAVABUAGQAaABsAGwAbABwA
HAAcAB4AHgAgACAAIAAfAB4AHQAbABkAGAAYABkAGQAYABcAFgAUABIAEQAPAA0ADQAM
AAsACgAIAAYAAwACAAAA/v8AAAAAAAD///r/9//2//T/9f/1//X/9P/0//X/8//0//H/
8P/v/+7/7//w//D/8f/v/+//7//v/+//8P/w//D/8f/w//D/8P/u/+7/7v/u//H/8f/x
//H/7v/u/+7/7v/u/+7/7v/u/+z/6//r/+v/6f/p/+n/6f/r/+v/6//r/+n/6P/o/+j/
6//r/+v/6//t/+3/7f/r/+r/6f/o/+f/6v/s/+3/7v/u/+z/7P/t/+z/7P/t/+3/7//v
/+3/7f/s/+z/7f/t/+//8P/x//L/7//u/+7/7//x//H/8v/y//L/8v/x//H/8P/v/+7/
7f/u/+//7//v/+3/7f/t/+7/8P/w//D/8P/v/+//7v/u/+v/6v/r/+r/6v/r/+z/7f/s
/+v/6f/o/+z/7P/s/+z/7v/u/+7/7P/r/+v/6v/q/+v/7f/t/+z/6//q/+n/6P/r/+z/
7f/v//P/8//z//P/8f/x//H/8//1//X/9f/1//T/8//w/+//8v/y//L/8//0//T/9P/0
//L/8f/w/+//8v/0//X/9f/z//D/7v/t/+z/7P/s/+v/6//r/+7/7v/s/+v/6f/p/+v/
7P/s/+r/5//m/+X/5P/m/+f/6P/p/+n/6f/p/+f/5P/k/+T/5f/m/+f/6v/r/+n/6P/n
/+X/5f/m/+r/7f/w/+7/7f/u/+//8v/4/wMAEgAmAD0AXgCAAKQAzwABATcBYwFyAWEB
PAH/AKAANwDo/8L/sP+g/4z/g/+F/4//mf+g/6r/tf+//8v/1P/b/+D/4v/i/+L/4v/h
/+P/5P/n/+j/6v/q/+r/6f/n/+f/6P/q/+v/7P/v//H/8P/u/+z/6//t/+3/7v/v//H/
8f/x/+//7f/t/+3/7f/w//L/8//1//X/9P/y//H/8v/z//b/9//6//r/+f/5//f/+P/4
//n/+//+////AgABAAAA/////wAAAgAFAAcABwAHAAgACQAJAAkACgAKAA4AEQAUABUA
FAAUABUAFQAZABoAHAAdACEAIgAjACMAIQAiACIAIgAlACYAKQAqACgAJwAmACUAJgAl
ACUAJgAmACUAIwAhAB8AHAAZABcAGQAZABsAHAAYABYAEwAQAA4ADgANAAwACwAKAAkA
BwADAAEAAQAAAAAAAQACAAIAAAD///v/+v/8//z//P/8//7//v/9//3//P/7//r/+f/6
//z//f/+//3//P/8//z//v/+//7//v////////////3//P/7//r//f/+////AAD///3/
/P/7//3//f/9//3////////////+//z/+//6//7///8AAAEAAAD///7/+//9//3//f/9
////AAAAAAAA/v/8//z//f///wAAAgADAAIAAQD+//3//v/+//////8CAAIAAgACAAEA
AAAAAAEAAwADAAQABAACAAIAAQABAAEAAQABAAEAAwADAAIAAQD///////8AAAIAAgAC
AAIA//////7//v/+//7/AAAAAAEAAQABAAEAAAD///3//P///wAAAQACAAEAAAD///z/
/P/9//3//v8BAAIAAQAAAP///v/9//7///8BAAUABQAFAAUAAwADAAMABQAHAAcABwAH
AAUABQADAAMABAAEAAQABQAGAAYABgAGAAMAAwADAAMABgAIAAkACQAFAAIAAAD///7/
/v/+//3//////wIAAgABAP///P/7//3//v/+//z/+//6//n/+P/4//n/+v/7//v/+//7
//n/+P/4//j/+f/7//v//f/9//v/+v/5//f/9//6//z///8CAAAAAQACAAMABgAOABkA
KgBAAGMAhgCoANAA/QAvAV0BdQFqAUsBHAHLAGoAFwDq/9D/vv+s/6L/o/+r/7P/uf/C
/8r/0//b/+P/6v/x//b/9v/2//b/9v/1//b/9v/4//j//P/8//z/+//6//n/+f/6//v/
/P///wEAAAD+//z/+//9//3//v///wEAAQABAP///f/9//3//f8BAAIAAgADAAMAAgAA
AP//AAABAAQABQAIAAgABwAHAAUABgAGAAcACQAMAA0AEAAOAA4ADgAPAA8AEAASABMA
FwAXABgAGQAXABcAGAAYABsAHwAjACUAJAAkACUAJQApACoALAAtADEAMgAzADMAMQAy
ADIAMgA1ADYAOQA6ADgANwA2ADUANgA1ADUANgA4ADcANQAzADAALgAsACsALQArACsA
KgAmACQAIQAeABwAHAAbABoAGwAaABkAFwAUABEAEAAOAA8ADwAPAA4ACwALAAgACAAK
AAoACgAKAAwADAALAAsACgAJAAgABwAIAAoACwAMAAkACAAIAAgACgAKAAoACgALAAsA
CwALAAkACAAHAAYACQAKAAsADAAKAAkACQAJAAkACQAJAAkACwALAAsACwAKAAgABwAG
AAgACQAKAAsACQAJAAkABwAJAAkACQAJAAkACgAKAAoACAAGAAYABwAJAAoADAANAAwA
CwAIAAcACAAIAAkACQAKAAoACgAKAAcABgAGAAcACAAJAAsADAALAAoACAAHAAkACQAJ
AAkACwALAAoACQAIAAcABgAGAAcACAAJAAoABwAHAAYABgAGAAYACAAIAAcABwAHAAcA
BgAFAAMAAgAGAAYABgAGAAQABAAEAAIABAAFAAUABgAJAAcABwAFAAIABAAEAAQABAAG
AAgACgANAAwACwAKAAkACgALAAwADwAPAA8ADwAPAA0ADQALAAsADQAOAA8AEQARABAA
DwAOAA4ADwAQABEAEQASABIAEQANAAoACAAHAAcACAAJAAkACAAHAAkACAAJAAkACAAJ
AAgACAAHAAQAAQAAAP///v///wEAAwAFAAIAAQAAAP3///8AAAEAAwACAAEAAgABAP7/
/v/+//3/AwAGAAQABQAGAAQABQAKAA0AFAAeACkANgBQAG8AjgCuANgABQEzAVUBVwFA
ARcB1gB9ACYA7//U/8T/tv+o/6L/p/+t/7P/u//G/9D/2//l/+3/8P/z//T/8v/z//T/
9f/1//f/+P/7//z/+//6//n/9//4//n/+//+//z//P/+/////v/8//r/+f/8//3///8B
AAEA///9//n//P/9//7//////wAAAAABAAAAAAD/////AgADAAYABwAHAAYABAADAAYA
CAAJAAsACgAMAAwADgAMAAwADAANABAAEgAVABcAGAAXABcAFwAaABsAHQAeAB8AIQAj
ACMAIgAiACMAIwAoACoALQAvADAAMAAwAC8AMAAyADMANAA0ADQANgA2ADQAMwAyADEA
MQAxADIANAAxAC8ALAApACkAKAAnACcAJQAjACMAIgAdABwAGgAYABcAGAAYABgAFAAS
ABAADQAOAA0ADgAOAAwACwAKAAgABQAFAAIAAgADAAQABQAGAAMAAgAAAP//AQABAAEA
AQD//wAAAAAAAP///v/+//7///8AAAEAAgAAAP///v/9//3//v///wAA/v/+//7//v/8
//v/+//7//z//f/+/////v/9//z/+//9//z//P/8//3//f/9//3/+//7//v/+f/8//3/
/v////z//P/7//r/+//6//v//f/8//z//f/9//v/+//5//n/+//8//7////9//z/+//6
//z//P/9/////f/9//7//v/9//z/+v/5//r/+//8//3/+v/5//f/9f/2//f/+P/6//j/
+P/4//j/9//3//b/9v/3//j/+//8//j/9//2//X/9v/3//f/+P/4//j/+P/4//b/9v/2
//T/9f/3//j/+v/5//f/9f/z//X/9f/2//b/+P/2//X/9P/z//L/9P/2//j/+//9//3/
/f/9//v/+//7//3//v///wAAAQAAAP///P/7//3//v///wEAAgACAAIAAgD/////////
/wMABAAEAAMA///8//r/+f/5//r/+//7//n/+f/8//z//P/7//n/+f/7//z//P/6//f/
9v/1//T/9v/3//j/+f/3//f/9//1//T/9P/0//X/9//3//n/+f/2//b/9v/1//f/+P/6
//v//v/+////AAADAAYADAAVACAALgBHAGYAggCiAMUA7wAdAT8BSAE3ARIB0wB4AB8A
5P/K/7j/qP+e/5f/nf+n/6//tv++/8n/0//d/+T/6f/u/+7/7f/u/+//7//y//L/9P/0
//T/9P/0//P/8//z//T/9v/4//j/+v/7//r/+P/2//X/9v/3//n/+//7//v/+//5//f/
9//3//f/+f/6//r/+//5//j/9v/1//j/+f/8//3//v/+//3//f/7//z//P/9/wAAAgAC
AAQAAwACAAEAAQACAAQABwAJAAkACQAKAAsADQANAA4ADgAQABMAFgAXABcAFgAWABUA
GQAaABwAHQAdAB4AHwAfACEAIgAiACIAJgAmACgAKAAnACUAIwAhACEAIQAiACQAIgAh
AB8AHQAcABoAGAAXABkAFwAXABYAEgAQAA0ACgAKAAoACQAIAAcABgAFAAMAAQD/////
/v/////////+//z/+//3//b/+P/4//j/+P/4//j/9//3//X/9f/1//X/9//4//j/+P/1
//T/9P/0//b/9v/2//b/9//3//f/9//1//T/8//y//X/9v/3//j/9f/z//L/8f/y//P/
9P/1//P/8//z//P/8f/w//D/8P/z//P/8//z//L/8f/w/+3/8P/x//L/8//x//L/8v/y
//D/7v/u/+//8v/y//P/8//x//H/7//v//H/8v/0//X/9P/0//T/9P/x//D/8P/x//L/
8//1//b/9f/0//L/8f/y//P/9P/1//X/9f/0//P/8f/x//H/8v/0//T/9P/0//H/8f/w
//D/8P/w//L/8v/x//H/8f/x/+//7//u/+7/8v/y//L/8v/x//D/7//s/+7/8f/y//T/
9P/0//T/8v/y//L/8//2//f/+P/5//n/+f/5//v/+f/5//n/+f/6//v/+v/7//v/+v/5
//n//f/+////AAD9//3//f/9//3//v/+//3//f/6//j/9//1//T/8//x//T/9f/5//r/
+v/5//f/9//2//b/9f/y//T/9P/0//T/8//z//P/8//0//X/9v/1//T/9P/0//X/8//z
//X/9f/2//b/9v/1//X/9P/2//n//P8AAAUACAALAA4AFAAbACgAQgBhAIIApADKAPMA
GwE9AUUBNAETAdoAhQAuAPP/1P/A/6z/nP+U/5X/of+v/7n/xP/O/9X/2//f/+b/6//u
//L/9f/2//f/9//1//T/9f/0//j/+P/4//f/9//3//j/+v/4//j/+v/7//3//P/7//v/
+f/5//r/+//////////9//////////////8AAAAAAQACAAIAAQABAP////8BAAEABgAG
AAUABQADAAQABAAFAAQABgAGAAgACgAKAAoACwAIAAgACQAJAAwADQAPABEAEQARABIA
EgASABUAGAAZABwAHAAdAB0AHAAcAB0AHQAgACIAJAAlACUAJgAmACYAJgAmACgAKAAq
ACkAKAAnACQAIwAjACQAJAAjACEAHwAeABwAGgAZABcAFQAVABQAEgASABEAEAANAAwA
CgAIAAgACAAIAAcABQADAAMAAgD////////+//7////9//7/+//6//n/+P/6//r/+f/5
//f/9//3//f/9f/2//b/9v/4//j/+f/6//f/9v/1//T/9//3//f/9//2//b/9v/2//T/
9P/0//T/9f/1//b/9//2//X/9P/z//X/9f/1//X/9f/0//T/9P/z//P/8//z//T/9f/2
//X/9v/1//T/8//1//b/9v/2//j/9v/2//f/9v/2//f/9//4//n/+P/5//n/+P/4//f/
+v/6//r/+v/5//j/+P/5//f/9//4//j/+v/6//n/+f/4//f/9v/1//b/9//3//f/9f/1
//X/9v/0//T/9P/0//T/9f/1//b/9f/0//X/9P/1//X/9f/1//X/9f/0//T/9f/0//P/
8v/2//j/9//2//X/9P/0//T/9P/1//n/+f/5//n/+P/3//b/9//4//n/+v/7//v/+//5
//n/+v/6//r/+//8//z//P/8//n/+f/5//n//f/+//7//f/7//j/9v/1//L/8v/y//H/
8//z//b/9v/0//P/8f/x//L/9P/1//T/8f/w/+//7v/s/+3/7v/v//H/8f/x/+//7P/s
/+z/7f/u/+//8v/z//D/8P/w/+//6//s/+7/7//y//T/9//4//n/+v8AAAsAGAAoAEMA
ZACEAKYA0QD9AC0BVQFiAVMBLgHxAJYANQDs/8j/uP+m/5T/if+J/5P/n/+o/7D/uf/D
/83/1v/f/+T/5v/n/+j/6f/p/+r/6v/s/+z/8P/w//D/7//u/+3/7f/u/+//8P/z//X/
8//y//H/8f/x//H/8v/z//b/9//4//f/9f/1//X/9f/5//r/+v/7//z//P/7//v/+f/5
//v/+/8AAAAA//////3//v/+////AgAEAAQABgAGAAYABgAHAAUABgAIAAkADQANAA4A
DwAOAA0ADQAMAA8AEwAXABkAGAAYABkAGQAbABwAHgAfACIAJAAmACcAJgAmACUAJAAo
ACgAKgAqACgAJwAmACUAJAAjACMAJAAmACUAIwAhAB4AHAAaABkAGwAZABkAGAAVABQA
EgAQAAwADAALAAoACwAKAAkABwADAAEAAQAAAAAAAQACAAIA//////z//P/8//z//P/8
//7//v/9//3//P/7//r/+f/7//z//P/8//v/+v/6//r/+v/6//r/+v/9//3//f/9//v/
+v/5//j/+f/6//v//P/6//n/+f/5//f/9//3//f/+v/7//z//f/8//r/+f/4//r/+//8
//3//f/9//3/+//9//3//f/9//7/AAABAAIAAAD+//7///8CAAIAAwADAAMAAwABAAEA
AAAAAAEAAQADAAQABQAGAAQAAgABAAEAAgADAAUABgAEAAQAAwADAAEAAQABAAEABAAF
AAUABQAEAAMAAgACAAQABAAEAAQAAwADAAIAAgABAAAAAQAAAAAAAQACAAMAAgABAP//
/v8BAAIAAwAEAAQAAgACAAAAAgACAAIAAgAFAAYABwAJAAgABwAGAAUACAAJAAoADQAL
AAsACwALAAsACwAJAAkADAAMAAwADQANAAwACwAKAAoACwAMAA0ADQAOAA4ADQALAAgA
BgAFAAUABgAHAAcABgAFAAcABgAHAAcABgAHAAUABgAGAAQAAQAAAP///v///wEAAwAF
AAIAAQAAAP3///8AAAEAAwABAAEAAwADAAIAAgACAAEABQAGAAgABwAGAAYABwAKAA8A
FgAgACsANgBOAG0AjACwANwADwFBAW8BgwF2AVUBHgHFAF4AEQDs/9r/xv+y/6j/qf+x
/7f/v//K/9b/4//r//X/+v/7//z//P///wAAAQABAAMABAAHAAgABwAGAAUAAwAGAAcA
CQAMAAsACgALAAsACwAKAAkACQAKAAsADQAPAA4ADQAMAAkACwANAA8AEQARABIAEgAT
ABMAEgAQAA8AEgATABYAFwAXABYAFAATABYAGAAZABsAGgAcABwAHgAeAB4AHgAfACEA
IgAkACUAJgAlACUAJQAnACkALAAuAC8AMQAzADMAMgAyADMAMwA4ADoAPQA/AD4APgA+
AD0AQABCAEMARABEAEQARgBGAEYARQBEAEMARQBFAEYASABGAEMAPwA7AD0APAA7ADsA
OgA3ADYANAAxADAALgAsACsALAAsACwAKAAmACQAIQAiACEAIgAiAB8AHwAfAB4AGwAb
ABgAGAAbABwAHQAeABwAGgAXABUAGAAZABoAGwAZABoAGgAaABkAGAAYABgAGgAaABoA
GgAaABkAGAAXABcAGAAZABoAGgAaABoAGgAYABcAFwAXABgAGQAaABsAGgAZABgAFwAY
ABgAGQAaABkAGQAZABkAFwAXABcAFQAYABkAGgAbABgAGAAXABYAGQAYABkAGwAbABoA
GgAZABcAFwAVABUAGQAaABwAHQAbABoAGQAYABoAGgAbAB0AGwAbABwAHAAaABoAGQAZ
ABoAGwAcAB0AHAAbABkAFwAYABkAGgAcABoAGgAaABoAFwAXABYAFgAXABgAGwAcABkA
FwAXAA==
         </WaveFormData>
      </LeadData>
      <LeadData>
         <LeadByteCountTotal>10000</LeadByteCountTotal>
         <LeadTimeOffset>0</LeadTimeOffset>
         <LeadSampleCountTotal>5000</LeadSampleCountTotal>
         <LeadAmplitudeUnitsPerBit>4.88</LeadAmplitudeUnitsPerBit>
         <LeadAmplitudeUnits>��V</LeadAmplitudeUnits>
         <LeadHighLimit>2147483647</LeadHighLimit>
         <LeadLowLimit>268435456</LeadLowLimit>
         <LeadID>V5</LeadID>
         <LeadOffsetFirstSample>0</LeadOffsetFirstSample>
         <FirstSampleBaseline>0</FirstSampleBaseline>
         <LeadSampleSize>2</LeadSampleSize>
         <LeadOff>FALSE</LeadOff>
         <BaselineSway>FALSE</BaselineSway>
         <ExcessiveACNoise>FALSE</ExcessiveACNoise>
         <MuscleNoise>FALSE</MuscleNoise>
         <LeadDataCRC32>4267204384</LeadDataCRC32>
         <WaveFormData>
8P/w//D/8P/w//D/7v/t//D/8f/x//D/8v/y//P/8//x//H/8P/v//D/8f/0//X/9P/z
//P/8v/1//X/9f/1//T/9P/1//f/9f/0//P/7//w/+//7//w/+//7f/r/+r/7P/t/+7/
7//u/+3/7P/s/+n/6P/l/+P/5f/m/+f/6f/n/+b/5v/l/+X/5f/j/+P/5f/l/+X/5v/k
/+T/5P/j/+T/5f/l/+b/5v/k/+T/4v/h/+H/4v/j/+P/5//y//3/DQAqAE8AdgCjANYA
CwE6AVcBYAFWATIB8wCnAGYAPAAgAAcA6v/W/8r/xv/E/8b/y//P/9T/2P/b/9z/3v/f
/+H/4v/k/+X/5v/m/+b/5v/m/+f/5//n/+X/5//o/+n/7P/r/+n/6P/m/+r/6v/q/+z/
7P/r/+v/7P/s/+z/6//r/+r/6//u/+//7P/t/+3/7P/t/+7/7v/v/+3/7f/u/+7/7//v
/+//7//y//T/9f/3//f/9//1//P/9P/2//n/+//6//3//v/9//3//P/8//3//v8AAAIA
AwACAAIAAQAAAAMABQAHAAoACwANAA0ADAAPAA8AEAARABQAFQAWABcAFQAWABUAFQAW
ABcAFwAYABgAFwAWABUAEwATABIAEQARABAAEQARABAADgAMAAoACQAIAAcABgAEAAMA
AgABAAIAAQAAAP7//f/9//3//f/7//r/+f/3//j/+P/3//b/+P/4//j/+f/4//j/9//2
//X/9P/3//n/9//3//b/9f/4//f/9//4//j/+P/3//f/9v/1//T/8v/z//T/9v/4//X/
9P/0//P/9P/1//T/9f/z//P/8//0//X/9P/y//H/8f/x//P/9v/z//L/8v/y//X/9f/0
//T/9P/1//b/9v/1//X/9f/1//b/9//4//n/+f/4//j/9v/5//j/+f/6//j/+P/5//v/
+//6//n/+P/6//r/+//8//r/+f/5//f/+v/5//n/+v/3//f/+P/4//j/+f/4//b/9v/1
//b/9//0//T/9P/z//b/9v/2//b/9v/2//f/+P/5//j/9//2//X/9f/2//j/9//3//f/
+P/4//r/+//7//z/+f/4//f/9v/4//r//P/8//3//v///////f/8//v/+//8//7/AAAB
AAAA/f/8//3/////////AAAAAAEAAQABAAEAAAAAAAEABAAGAAcACAAEAAEA/v/8//3/
/v/+//7//v/////////9//z/+//6//v//P/9//z/+v/5//f/9f/1//b/9v/3//n/+f/5
//f/9f/1//X/9f/3//j/+f/6//j/9//2//T/9v/4//r/+v/6//X/8f/w/+3/7f/1/wIA
EQApAEoAbQCUAMEA9AApAVoBdwGAAXgBVAELAbkAdABIACwADwD2/+b/4P/e/9r/1v/Z
/9n/3v/k/+n/7v/y//X/9f/y//L/8f/w//H/8v/z//T/9f/1//X/8//w//D/8P/y//X/
9f/2//b/9v/0//L/8v/0//X/9//6//j/+P/3//f/9f/1//f/9//5//v//P/8//v/+v/4
//f/+v/7//3//v////////////7//v/9//3/AQADAAMAAwAAAAAAAQABAAEABQAHAAcA
CQAIAAgACQAJAAoACwALAA4AEAARABIAEQARABEAEgAUABcAGAAYABoAGwAdAB8AHwAf
AB8AHwAhACQAJQAnACYAJQAjACIAJQAlACUAJQAlACUAJAAjACEAHgAdABsAHAAcABwA
HAAZABYAEwAQABIAEQAQAA8ADgANAAwACgAGAAUABAADAAQABAAEAAMAAgAAAP3/+v/8
//z//P/9//7//v/9//z/+P/2//j/+f/8//3//f/9//z/+f/3//b/9//4//j/+f/5//n/
+f/4//X/9P/0//T/9v/2//f/9//z//P/8f/x//P/8//z//T/9P/0//P/8//x/+//7//w
//H/8v/0//b/9f/z//D/7v/w//H/8v/y//H/8f/x//H/7f/t/+3/7f/v//D/8v/y//H/
7v/t/+z/7P/s/+3/7//u/+7/7v/u/+v/6v/q/+r/7P/t/+//7//u/+v/6f/o/+j/6f/r
/+z/6//t/+3/7P/p/+f/5//n/+j/6v/s/+3/7P/q/+j/5v/o/+j/6f/q/+v/6v/p/+j/
5//l/+T/5P/o/+n/6v/s/+j/5v/j/+P/5P/l/+b/5//o/+b/6P/q/+r/6v/q/+r/6f/r
/+z/7f/v/+z/7P/s/+v/7f/r/+v/7f/s/+v/6v/q/+r/6//r/+v/7P/s/+3/7//u/+7/
7f/s/+r/6f/o/+j/5v/m/+X/5P/i/+P/4//j/+T/5P/k/+T/4//i/+H/3v/e/9//3//f
/93/3v/e/9//3f/d/93/2//c/93/3v/f/9//3v/d/9z/3P/d/97/3v/e/9z/2v/a/9b/
1f/V/9j/2f/b/+H/6v/1/wsAKgBPAHYApwDcAA0BNAFFAUYBNAEIAb8AcwA+ABwAAADl
/87/wv+8/7r/tv+4/7//w//I/87/z//O/8z/zf/P/9D/0v/T/9T/0v/S/9L/0v/S/9H/
0P/N/8//0P/R/9T/0//R/9D/zv/Q/9D/0P/S/9H/0f/S/9T/0v/S/9H/0f/S/9P/1v/X
/9T/1f/V/9T/1f/W/9b/1//V/9X/1v/W/9X/1f/V/9X/1v/Y/9n/2//b/9v/2f/X/9n/
2v/c/93/3P/f/+D/3//f/97/3v/f/+L/5P/m/+f/5v/m/+X/5P/o/+n/6v/s/+//8f/x
//D/7//v//D/8f/z//X/9//5//f/+P/3//f/+v/7//v//P/7//v/+//7//n/+f/4//f/
9//2//f/9//0//L/8P/u/+3/7P/r/+r/6P/n/+b/5f/i/+H/4P/e/93/3f/d/93/2f/Y
/9f/1f/W/9b/1f/U/9b/1v/W/9f/1//W/9T/0v/S/9L/1v/Z/9j/1//V/9P/1P/T/9P/
1P/T/9T/1P/V/9T/0//S/9D/0P/S/9X/2P/W/9T/0//R/9L/0//S/9P/0//T/9P/1P/V
/9T/0v/R/9H/0f/T/9b/0//S/9L/0v/T/9P/0v/S/9D/0f/S/9L/0f/R/9H/0f/Q/9H/
0v/T/9P/0v/S/9D/0f/Q/9H/0v/Q/9D/0f/T/9H/0P/P/87/0P/Q/9H/0v/P/8//0P/P
/9L/0f/R/9L/0//T/9T/1P/S/9P/0v/Q/9D/0f/U/9f/1P/U/9T/0//U/9T/1P/U/9b/
1v/X/9j/1//W/9X/1P/V/9X/1v/Y/9j/1//W/9b/1//Y/9j/1//Y/9b/2P/a/9X/1v/Y
/9r/3P/c/9z/3P/Z/9r/2//a/9z/3v/g/+H/4v/i/+L/4//i/+L/4v/h/+T/4//k/+f/
5f/j/+H/4P/j/+X/5v/n/+X/5P/k/+X/5f/m/+b/5v/k/+P/4v/i/9//3v/c/9r/3P/d
/93/3f/f/97/3f/c/9v/2v/Z/9b/2P/Z/9n/2f/W/9b/1f/V/9b/1//Y/9f/1//X/9f/
1//W/9b/1v/W/9b/1//Y/9j/1v/U/9T/1P/U/9X/1//Y/9X/1f/b/+L/6////x4AQwBo
AJEAwADvABgBMwE8ATIBEgHRAIUASAAgAAIA5//O/77/uP+4/7j/uP+7/8H/xP/G/8f/
yv/M/8//0//V/9b/1v/W/9X/1P/T/9L/1//X/9f/1f/W/9b/1v/Y/9b/1f/V/9T/1//W
/9X/1v/W/9X/1f/W/9j/2P/X/9f/1f/V/9f/1//W/9f/1//W/9n/2v/a/9v/2v/Z/9n/
2P/a/9v/3P/d/9v/3P/c/93/3v/f/97/3f/f/+D/4v/j/+D/4//k/+P/5v/m/+f/6f/o
/+r/7P/t/+3/7v/u/+7/8v/z//T/9v/4//n/+P/2//r/+//9////AgADAAQABQAFAAYA
BQAFAAgACQAJAAoACAAHAAYABQAGAAcABwAHAAgABgAGAAUABAACAAAA/v/+//7//v/+
//3/+//5//f/9//3//f/9v/0//P/8v/x/+7/7v/u/+3/8P/w/+//7v/t/+z/6//r/+3/
7v/u/+7/7f/s/+//8f/v/+//7v/t//D/7//v//D/8P/w/+//7//x//H/8f/w/+7/7v/v
//D/7v/u/+//7//v//H/8f/z//H/8f/x//L/9v/2//X/9f/2//X/9v/4//X/9P/0//T/
9//3//b/9v/1//X/9f/0//X/9f/1//X/9f/1//X/9f/2//b/9//2//n/+P/5//r/+f/4
//j/+f/8//z//P/8//3//P/8//z/+v/7//3//f8AAP////8AAP7//f/9//z//f//////
/v/8//v//P/9//v//P/9//3//v/+//7//v/8//z//f/+/wAAAAAAAAAAAAD/////AAAB
AAEAAQACAAQABAACAAIAAgACAAAAAgAEAAQABgAIAAoACwAIAAgACAAJAAsADAANAA0A
DQALAAsADQALAAsACwAMAA8AEQASABMAEQAQABAAEQAUABYAFwAYABUAEwARABAADwAO
AAwACgALAA0ADgAPAA4ADAAKAAgACAAIAAgABgAHAAcABgAFAAQABAADAAMABAAFAAYA
BQAEAAMAAgABAAQABAAEAAQABQAFAAUABAACAAIABAAEAAYABQADAAAA/f/5//3/CAAV
ACkASABtAJIAvQDuAB8BTgFxAX4BeAFaARsByQCEAFQANgAbAAAA7v/m/+T/4P/g/+H/
4//m/+r/7//0//j//f/9//v//P/8//z//P/8//z//P8BAAEAAQD///z//P/8//7/AQAB
AAIAAgACAAAA/v/+//////8AAAIABAAEAAMAAwD/////AQABAAMABQAGAAYACAAIAAcA
BwAFAAUABgAGAAgACQAKAAsACgAKAAkACQANAA8ADwAPAA8AEAASABMAEAATABQAEwAU
ABQAFQAXABcAGAAZABkAHQAeAB4AHgAhACEAIQAiACMAJQAlACQAJgAnACkAKwApACkA
KQApACwALgAuAC8ALwAvAC4ALgAuAC0ALAArAC4ALwAvAC8ALAAqACoAKQAnACYAJQAk
ACMAIgAhACAAHwAdABsAGQAZABkAGQAYABUAEwARAA8AEAAQABAADwARABAADgAMAAsA
CgAJAAkACwAMAAwADAAKAAgACgALAAwADQANAA0ADwANAAwADAAMAAwACwALAAwADQAO
AA4ACgAKAAsADAAMAAwADQANAAkACQAHAAcABQAFAAUABgAKAAoACQAJAAcABQAFAAYA
BgAGAAcACAAKAAkABwAGAAUABQAFAAQACAAJAAoACwAJAAkACQAJAAsADAAOAA4ADgAM
AAwADAAKAAoACwANAA4ADgAOAA4ADQAMAAwADAAKAAsADQANAA0ACwAKAAoABwAHAAgA
CAALAA0ADQAMAAsACQAJAAkACwAMAA0ADQALAAoACQAIAAcABgAGAAYACAAIAAgACAAH
AAUABAAEAAYABwAIAAoACgAKAAkABwAEAAIABAAGAAcACAAIAAYABQAEAAMAAgAEAAYA
CAAIAAkACgALAAsACAAIAAgACQAKAAwADgAPAA4ACwAKAAsADQANAA0ADgAMAA0ADQAN
AAsACgAKAAsADgAQABEAEgAPAA0ACwAKAAoACgAJAAgACAAJAAkACQAHAAYABQAEAAYA
BgAGAAQAAwADAAIAAQABAAIAAgADAAMAAwADAAEA//////////8DAAQABQAGAAQAAwAC
AAAAAAACAAQACAAGAAEA/f/6//f/9f/5/wQAFQAnAEAAYQCGALEA4gAbAVYBhQGgAaQB
kAFhAREBuAB0AEoAKwAQAPb/6P/k/+D/3P/b/93/4v/o/+//9P/4//v/+//6//r/+f/4
//n/+v/7//z//f/9//3/+//4//j/+P/6//z//f///wAA/v/8//r/+v/8//3///8CAAAA
AAD//////f/9//////8BAAMABAAEAAMAAgAAAP//AAABAAMABAAFAAUABQAFAAQABAAD
AAMABwAJAAkACQAIAAgACQAJAAkADQAPAA8AEQAQABAAEQARABIAEwATABcAGAAYABgA
GQAZABkAGgAcAB8AIAAgACMAIwAkACUAJAAlACYAJwApACwALQAvAC4ALQArACoALQAt
AC0ALQAtAC0ALAArACgAJgAmACUAKAAoACgAKAAkACIAIAAeAB4AHQAcABsAGAAXABYA
FAASABEAEAAPAA8AEAARABEADgAMAAkABgAHAAgACQALAAwADAALAAoABgAEAAYABwAI
AAkACQAJAAcABQAEAAQABwAIAAgACQAHAAcABwAGAAIAAgADAAQABQAGAAgACQAGAAUA
AgABAAMAAwADAAQABAAEAAMAAwABAP////8AAAEAAgAEAAYABQADAAAA/v8AAAEAAgAC
AAEAAQABAAEA/f/9//3//f8BAAIABAAEAAMAAAD///7//v/+////AQAAAAAAAAAAAP//
/v/+//7/AAABAAMAAwABAP///v/+//7///8BAAIAAQADAAMAAgD///3//f/9////AAAB
AAEAAAD+//z/+v/8//z//f/+/////v/9//z/+//5//j/+P/8//3//v8AAP3//P/6//f/
9//2//n//P/9//7//f/8//v/+v/6//z//v/+////AAABAAEAAAAAAAAAAQADAAQABQAF
AAQAAQAAAAEAAQABAAEAAgACAAMAAwADAAEAAAAAAAEABAAGAAcACAADAAEA///+//7/
/v/9//z//P/9//3//f/7//r/+f/4//r/+v/6//j/9f/1//T/8//z//T/9P/1//X/9f/1
//P/8f/x//H/8f/0//T/9P/0//L/8f/w/+7/7v/w//L/8v/y/+3/6f/m/+P/4//r//j/
BwAdAD4AYwCIALMA5gAbAUwBawFwAWYBRgEFAbUAcABCACIABwDu/97/2v/Y/9L/zv/N
/8//0v/Y/93/4P/k/+f/5//k/+T/4//i/+T/5P/k/+T/5v/l/+T/4f/g/+D/4P/i/+X/
5f/m/+b/5P/i/+D/4P/j/+P/5P/m/+b/5v/l/+X/4//j/+X/5f/n/+n/6v/q/+n/6P/m
/+X/5v/n/+n/6v/p/+n/6f/p/+f/6P/o/+n/6//t/+3/7f/q/+r/6//r/+v/7//x//H/
8v/y//P/9f/1//b/9//3//r//P/9//7//f/9//3//v8CAAUABgAGAAkACQAKAAsACgAL
AAwADQAPABIAEwAVABMAEwASABIAFQAVABUAFQAVABUAFAATABAADgAOAA0ADgAOAA4A
DgALAAgABQACAAIAAQAAAP///v/9//z/+v/2//X/9P/z//T/9P/0//P/8P/u/+v/6P/q
/+r/6v/r/+z/7P/r/+r/6P/m/+j/6f/s/+3/7f/t/+v/6f/o/+j/6f/q/+r/6//p/+n/
6f/o/+T/5P/l/+b/5//o/+r/6//n/+f/5f/l/+f/5//n/+j/6P/o/+f/5//l/+P/4//k
/+b/5v/n/+j/5v/l/+P/4v/k/+X/5v/m/+X/5f/l/+X/4f/h/+H/4f/j/+T/5v/m/+X/
4v/h/+D/4P/g/+H/4//i/+L/4v/i/9//3v/e/97/4P/h/+P/4//i/9//3f/c/9z/3f/f
/+D/4f/j/+P/4v/f/93/3f/d/97/4P/i/+P/4v/g/97/3P/d/97/4P/i/+L/4v/i/+L/
3//d/9z/3P/e/9//4P/i/+D/4P/f/93/3f/c/9//4v/j/+L/4P/e/9z/3v/e/97/3v/g
/+L/5P/k/+T/5P/k/+P/4//k/+X/5//m/+b/5v/l/+P/4f/h/+P/5P/l/+b/6P/m/+f/
5//n/+n/6P/o/+n/6f/q/+r/6v/l/+P/4f/g/+H/4v/i/+L/4f/h/+D/3//g/+D/4P/g
/9//3v/d/9r/2f/Z/9j/1//Z/9r/2v/b/9r/2f/Y/9X/1v/X/9j/2f/Y/9j/2P/Y/9X/
1f/V/9T/2P/a/9r/1v/U/8//z//Q/8//0//d/+j/9/8PAC4AUQB2AKMA1gAJAS4BPQE4
AR4B7ACfAFcAJgAGAO7/1//G/7z/uP+0/67/rv+x/7f/vv/E/8n/yv/K/8f/xf/H/8j/
yP/I/8n/yv/L/8z/zf/L/8n/xf/H/8j/yf/M/8r/yf/J/8j/yv/I/8b/xv/I/8n/y//O
/8v/yv/I/8f/yP/J/8z/zf/M/83/zf/M/8z/zP/L/8v/zv/P/9H/0v/S/9H/0P/P/9L/
1P/V/9f/2P/Z/9j/1//W/9b/1//X/9n/3f/f/9//3f/c/9z/3f/g/+L/5P/l/+X/5v/m
/+b/5//n/+f/6P/s/+//8P/w/+//7//w//H/9f/3//n/+//6//z//P/9//3//f/8//z/
///////////+//3/+//5//n/+P/5//n/+P/2//T/8v/u/+z/6v/o/+r/6f/o/+f/5P/j
/+L/4P/f/9//3//f/9z/3P/c/9v/2f/Y/9b/1P/X/9j/2f/b/9r/2P/V/9L/0v/S/9b/
2f/Y/9n/2f/Z/9v/2f/Y/9j/2v/c/93/3//d/93/3f/c/9z/3v/h/+T/4v/i/+P/4//j
/+P/4f/h/+T/5f/m/+j/5//m/+T/4//j/+P/5f/o/+j/6P/p/+r/6P/n/+X/5P/m/+n/
7P/u/+7/7f/s/+v/6//t/+//8f/x//L/9P/0//L/8P/w//D/8v/0//f/+//5//j/9//2
//f/+P/6//z//P/9///////9//v/+v/6//v//f8AAAIAAAABAAAA/v/+//3//v//////
AAABAAEA///+//3//P/+//7///8AAAAA/v/8//r/+f/5//r//P/9//3//f/+//z//P/7
//n/+//6//3/AAD+//7//f/8//v//P/9////AQD+//z//P/8//z//v8AAAIAAgABAAIA
AwADAAIAAgACAAMABQAGAAcABwAHAAUABQAHAAgACQAKAAwACgALAAsACwAJAAgACAAJ
AA0ADgAOAA4ACgAHAAQAAgAEAAQAAwACAAAAAQABAAEAAQAAAP///v8AAAAAAAD+//v/
+//6//n/+v/8//3////9//3//f/7//n/+f/5//n//P/8//z//P/4//f/9v/0//b/+P/4
//j/9v/1//P/8P/v/+//8//8/wkAGQAyAFEAcACVAMIA8wAmAU0BYgFiAU4BGQHLAH4A
SgAqABMA/P/s/+T/4P/e/9j/1//b/97/5P/r/+7/8v/z//X/8//0//T/9P/1//b/9//4
//n/+f/5//f/9P/0//T/9v/3//f/+P/4//b/9P/y//L/9f/1//b/+P/2//b/9f/1//L/
8f/y//H/8//1//b/9v/1//T/8v/x//T/9f/3//j/+f/5//n/+f/5//r/+v/7////AQAB
AAEA/v/+//////8AAAUACAAJAAkACAAIAAkACAAKAAwADQAQABIAEwAUABUAFQAVABYA
HAAfACAAIAAiACMAJQAnACoAKwAsAC0AMAAyADIAMwAyADEALwAuADAAMQAyADMAMwAz
ADIAMQAyADAAMAAvADIAMgAyADIALQAqACcAJAAlACUAJQAlACQAIwAiACAAHgAdABwA
GwAcABwAHAAbABoAGAAVABIAFQAWABcAGQAZABgAFgAUABIAEAASABMAFAAVABUAFQAU
ABEADwAOABEAEgASABMAEwATABMAEgAQABAAEQASABIAEgATABMADwAPAA0ADQAOAA8A
EAASABIAEgARABEAEQAPAA8AEAARABIAFAAWABUAEwAQAA4ADwARABMAFAAVABUAFQAV
ABMAEwATABMAFwAYABoAGgAYABYAFgAWABgAGAAZABsAGwAaABkAGAAVABQAFAAUABUA
FwAaABsAGQAXABYAFgAYABkAGwAcABsAHQAdABwAGwAZABkAGQAaABwAHgAfAB4AHAAa
ABgAGQAaABwAHgAfAB4AHQAcABsAGQAYABgAHAAdAB4AIAAfAB4AHAAZABwAHgAgACAA
IAAgACAAHQAeAB8AHgAgACIAJAAlACIAIgAiACMAIwAkACUAJQAnACUAJQAnACUAJQAl
ACYAJwApACoAKwApACgAKAApACkAKgAqACoAKQAnACUAJAAjACIAIAAeACEAIwAkACUA
IwAiACEAIAAeAB4AHgAcABwAHQAdAB0AHAAcABsAGwAcAB0AHgAdABsAGwAbABsAHAAc
ABwAHAAdAB0AHQAcABoAGgAaABoAHAAdAB0AHAAZABkAHwAqADkAUwB0AJcAvgDrABwB
SQFuAYMBggFyAUIB9wCvAHgAVgA6AB0ACAD8//j/+P/4//j/+////wIABgAJAAoADgAR
ABMAEwAUABQAFAATABIAEQAQABUAFQAVABMAEAAQABAAEgARABEAEgASABMAEgARABIA
EgARABEAEgATABQAFAAVABMAEwAVABUAEwAVABYAFgAXABgAGAAZABYAFQAVABQAFgAX
ABgAGQAXABgAGAAZABoAGwAaABkAGQAaABwAHQAaAB0AHgAdAB8AIAAiACUAJAAmACgA
KQApACoAKgAqAC4ALwAwADIANAA1ADQAMgA0ADUANwA5ADoAOwA8AD0APgBAAEAAQQBD
AEMAQgBCAEAAPwA+AD0APwA/AD4APQA6ADgAOAA3ADUANAAzADIAMQAwAC8ALgAtACsA
KQAnACgAJwAmACQAIgAhACAAHwAeAB4AHgAdAB8AHgAcABoAGAAYABgAGQAcABwAGwAa
ABgAFgAYABkAGAAZABkAGQAbABkAGAAYABYAFgAVABUAFgAXABgAGAAWABYAFwAYABYA
FgAXABcAFgAXABYAFwAUABMAEgASABYAFgAVABUAEwARABEAEgAQABAAEQASABMAEwAS
ABIAEAARABIAEgAVABUAFQAVABMAEwATABMAFAAUABUAFAAXABYAFwAYABUAFAAUABUA
GAAYABgAGAAVABQAFAAUABIAEwAVABUAFwAVABQAFAARABEAEgASABEAEwATABIAEQAP
AA8ADwANAA4ADwAPABEAEAAPAA4ADAAMAA0ADgAOAA4ADgAOAA0ACwAKAAoACwALAAsA
DAAOAA4ADQAMAAsACgAIAAoADAAMAA8AEAARABEADgAOAA4ADwAQABIAFAAVABMAEQAR
ABMAFQAVABUAFgAWABcAFwAXABYAFAATABMAFwAYABgAGAAXABUAEwASABAAEAAPAA4A
DwARABIAEwASABAADgAMAA0ADgAPAA4ACwALAAoACQAHAAgACAAJAAoACwAMAAsACgAJ
AAgABwAKAAoACgAKAAcABwAHAAYABgAGAAYACAAKAAcABQACAP///f///woAFwApAEIA
ZQCIALEA4gAXAUwBewGUAZgBhgFVAQUBsgBwAEgALQAQAPj/6v/m/+L/4P/f/+H/5P/q
//H/+P/+/wEAAQD//wAAAAAAAP7//v/+//7/AQABAAEA///+//7//v8AAAMAAwAEAAQA
BgAEAAIAAgABAAEAAgAEAAYABgAFAAUAAQABAAMAAwAFAAcACAAIAAYABgAFAAUABQAF
AAYABgAHAAcABwAHAAUABgAGAAcACQALAAsACwAKAAoACwALAAkADQAPAA8AEAAQABEA
EwARABIAEwATABcAGAAYABgAGwAbABsAHAAeACEAIgAiACQAJQAnACkAKQApACkAKQAr
AC4ALwAxADEAMQAwADAALwAvAC8ALwAwADEAMQAxAC8ALAArACkAKgAqACoAKgAmACQA
IgAgACAAHwAeAB0AHAAbABoAGAAUABMAEgARABEAEgATABMAEQAQAA4ADAAMAAwADAAN
ABAAEAAPAA4ACgAIAAoACwAMAA0ADQANAA0ACwAKAAoACQAKAAoACwAMAA0ADgAOAAsA
CgAKAAoADAAMAA0ADQALAAsACQAJAAcABwAHAAgACgAKAAkACQAFAAMAAwAEAAUABgAI
AAoACgAJAAcABgAGAAcACAAIAAsACwALAAsACQAJAAkACQALAAwADgAOAA4ADAAMAAwA
DAAMAA0ADwAQABAAEAAQAA8ADgAOAA4ADgAPABEAEQARAA8ADgAOAA0ADQAOAA4ADwAR
ABEAEAALAAkACQAJAAsADAANAA0ADQAMAAsACgAKAAoACwAMAA4ADgAOAA4ACwAJAAgA
CAAMAA0ADgAQAAwADAALAAoACgAKAAoACgAMAA4AEAAQAA4ADgAOAA0ADgAQABIAFQAT
ABQAFQAVABMAEQARABMAFAAVABYAGAAVABUAFAATABQAFAAVABcAFwAYABgAGAAXABUA
EwASABQAFAATABIAEQARABAADwAQABAAEAAQAA4ADgAOAAwACwALAAoACQAMAA4ADwAR
AA4ADQAMAAkACgALAAwADQAMAAwADAAMAAsACwALAAoADgAQAA4ADAAIAAMAAQACAAEA
BQAPABoAJwA9AFwAfwCmANkAEAFJAXgBkwGYAYwBYgEXAcMAggBcAEAAJQAKAPr/9P/w
/+r/6P/r//H/+P/+/wMABAAGAAMAAwAFAAYABgAGAAcACAAJAAoACwAJAAcAAwAFAAYA
BwAKAAoACQAJAAgACgAIAAYABgAIAAkACwAOAA0ADAAKAAkACgALAA4ADwAOAA8ADwAO
AAwADAALAAsADAANAA8AEAAOAA0ADAALAAwADgAPABEAEAARABAADwAQABAAEQARABEA
FQAXABcAFQAUABQAFQAYABoAHAAdAB4AHgAdABwAHwAfAB8AIAAmACkAKgAqACoAKQAp
ACkAKwAtAC8AMQAwADIAMgAzADMAMwAyADIANQA1ADUANQA0ADMAMQAvAC8ALgAvAC8A
LgAsACoAKAAmACQAIgAgACIAIQAgAB8AHQAbABkAFgAVABUAFQAVABIAEgASABEADwAO
AAwACgALAAwADQAPAA0ADAAKAAgACQAIAAsADQALAAsACgAJAAkABwAGAAYACQAKAAoA
CwAKAAkACAAGAAcACAAKAAwACwAKAAoACQAJAAkABwAHAAgACQAKAAwADAAKAAcABQAF
AAUABwAKAAgACAAJAAoACAAHAAUABAAHAAkACwAMAAsACQAHAAUABgAHAAgACQAKAAoA
CwAKAAoACAAIAAgACQAKAAwADwAOAAwACgAIAAgACAAJAAoACAAJAAsACwALAAkACAAI
AAgACQALAAwACgALAAoACAAHAAcACQALAAkACgALAAsACQAIAAcABgAHAAgACgAMAAYA
BgAGAA==
         </WaveFormData>
      </LeadData>
      <LeadData>
         <LeadByteCountTotal>10000</LeadByteCountTotal>
         <LeadTimeOffset>0</LeadTimeOffset>
         <LeadSampleCountTotal>5000</LeadSampleCountTotal>
         <LeadAmplitudeUnitsPerBit>4.88</LeadAmplitudeUnitsPerBit>
         <LeadAmplitudeUnits>��V</LeadAmplitudeUnits>
         <LeadHighLimit>2147483647</LeadHighLimit>
         <LeadLowLimit>268435456</LeadLowLimit>
         <LeadID>V6</LeadID>
         <LeadOffsetFirstSample>0</LeadOffsetFirstSample>
         <FirstSampleBaseline>0</FirstSampleBaseline>
         <LeadSampleSize>2</LeadSampleSize>
         <LeadOff>FALSE</LeadOff>
         <BaselineSway>FALSE</BaselineSway>
         <ExcessiveACNoise>FALSE</ExcessiveACNoise>
         <MuscleNoise>FALSE</MuscleNoise>
         <LeadDataCRC32>2059179940</LeadDataCRC32>
         <WaveFormData>
8P/w//D/8P/v/+//7//v//H/8f/y//L/8v/y//L/8//x//H/8f/x//P/8v/y//P/8f/y
//L/8v/0//X/9f/1//X/9f/1//f/9v/2//b/9P/0//T/9P/1//T/8f/v/+7/8P/w//D/
8P/v/+7/7f/t/+z/6v/p/+j/5//o/+n/6v/p/+j/5//m/+j/6P/n/+f/5//n/+f/5//n
/+f/5//n/+b/5v/m/+b/5v/m/+T/4v/e/9v/2v/Y/9j/3P/n//L/AwAcAD0AYQCKALwA
7QAbATwBUAFSATsBCgHLAJcAcgBWADkAHQAHAPr/7//n/+D/4P/g/+D/4f/i/+P/5P/l
/+X/5//n/+f/5//n/+f/5//n/+f/5//n/+f/5//o/+n/6//q/+n/6f/o/+r/6v/q/+r/
6v/q/+r/6v/r/+v/6//r/+3/7f/t/+3/6//r/+z/7P/u/+//7//v/+3/7v/v//D/8P/w
//H/8f/z//P/8//z//L/9P/0//T/9f/2//f/+f/3//f/+f/5//f/+P/5//n/+v/6//z/
/f/7//z//f///wAAAgADAAYABQAGAAcACQAKAAsADAANABAAEQASABMAEwAUABQAEwAV
ABYAFgAWABQAFQAVABUAEwAUABQAEwATABMAFAAUABEAEQAQAA8ADwANAAsACgAIAAcA
BgAEAAUABAADAAIAAAAAAP7//f/8//r/+f/3//n/+f/5//n/9//3//f/9//3//f/9//2
//b/9v/2//b/9v/2//f/9//5//n/+P/4//X/9f/2//b/9P/0//T/9P/2//X/9f/1//P/
9P/0//T/8//0//T/9f/0//P/8v/x//L/8v/y//H/8//y//L/8v/x//H/8f/x//P/8v/y
//H/8//z//P/9P/y//L/8v/y//L/8//0//X/8//0//T/9P/3//f/9v/2//T/9P/1//X/
9f/2//b/9v/3//f/9//3//X/9f/1//X/9f/1//X/9f/z//T/9P/0//T/9P/0//T/8//0
//T/9f/0//P/8v/y//T/9P/0//T/9P/z//P/8//0//T/9P/0//b/9v/2//b/9P/z//P/
8v/z//X/9v/2//b/9f/0//P/8v/y//T/9f/2//n/+f/5//r/+P/4//j/+P/7//v/+//7
//n/+f/4//j/+//7//z//P/8//7///////3//f/9//3/AQACAAIAAgD+//3//P/7//v/
+//5//j/+P/4//j/+P/4//f/9v/1//f/9//2//b/9P/y//L/8v/y//L/8v/y//T/9P/0
//P/8f/x//H/8f/z//P/8//z//H/8P/w//D/8P/y//T/8v/w/+z/5//k/+D/4P/m//H/
/v8TADIAUQB1AKAA1AAFATEBUgFiAWYBTwEYAdUAnwB6AFwAPQAhAA8ABgD///P/6v/o
/+b/5v/p/+z/7f/w//H/8f/v/+//7//v/+//7//v/+//7//v/+//7//s/+z/7P/t/+//
7//w//D/7v/u/+7/7v/w//D/8P/w//H/8f/x//H/7//v/+//7//w//H/8//0//L/8//z
//P/9f/2//f/+P/4//j/+f/5//f/9//3//f/+f/8//3//v/8//z//P/9//////8BAAEA
AQACAAMAAwACAAIABAAFAAcACAAJAAsACQAKAAoADAANAA4ADwARABIAEwAUABUAFAAV
ABYAFwAaABwAHQAdABsAHAAcABwAHgAfAB8AHwAdAB4AHgAdABwAGwAbABoAGQAZABgA
FwAVABMAEQAQABAADwAOAAwACwAKAAkACAAGAAYABAADAAMAAgACAAEA/v/9//z/+//9
//3//f/9//3//f/9//z/+v/6//r/+v/8//z//f/9//v/+//6//r/+//7//z//P/8//z/
/P/8//r/+f/5//n/+//8//z//P/4//j/9//3//n/+f/5//n/+v/6//r/+f/3//b/9v/2
//n/+f/5//n/9//2//b/9f/1//X/9f/2//b/9v/2//b/9f/1//X/9f/3//j/+P/4//j/
9//1//T/9v/2//f/9//1//b/9v/2//X/9f/1//X/9//3//f/9//1//X/9f/1//X/9v/2
//b/9v/2//b/9v/0//T/8//z//X/9f/1//b/9f/0//P/8v/0//P/8//z//T/9P/0//T/
8v/y//L/8v/z//P/9P/0//P/8//y//L/8v/0//T/9P/0//T/9v/3//j/9//3//f/+P/6
//r/+v/6//n/+f/5//n/+//7//r/+v/5//n/+v/6//r//P/9//3//f/9//3//f/9//7/
/v/+//7//f/8//v/+//7//n/+P/4//j/+P/4//r/+f/4//f/9v/1//P/8v/0//L/8v/y
//L/8v/y//L/8v/y//L/8f/z//P/8//z//H/8f/x//H/8//y//L/8v/y//L/8P/u/+r/
6P/n/+b/5P/m/+z/9f8AABUAMgBRAHcApADUAAMBKQFCAU4BSgErAe4AsQCFAGQASAAr
ABMABQD+//f/7f/o/+j/6P/q/+v/7P/r/+z/7f/t/+3/7f/t/+3/7f/t/+3/7f/r/+v/
6//r/+z/7P/s/+3/7P/r/+v/6v/s/+z/7P/s/+z/7P/s/+z/7f/t/+3/7f/v/+//7//v
/+3/7f/u/+7/7v/v/+//7//v//D/8f/y//D/8P/x//H/8v/z//T/9f/1//b/9f/0//b/
9v/2//f/9f/1//f/9//3//j/+f/5//z//P/+/////f/+////AQADAAQABAAGAAUABgAH
AAkACgALAAwADQAQABEAEgATABMAFAAUABMAFQAWABYAFgAWABcAFwAXABUAFgAWABUA
FgAVABUAFAASABEADwANAA0ACwAJAAgACAAHAAYABAABAAAA///+//7//v/8//v/+f/4
//j/9//4//f/9v/1//X/9f/1//X/9f/1//X/9P/2//b/9v/2//T/9P/1//X/9//3//b/
9v/1//X/9v/2//b/9v/2//b/9v/1//X/9f/z//T/9P/0//P/9P/0//X/8//z//P/8//y
//L/8v/x//L/8v/z//T/9P/z//L/8f/y//L/8//z//H/8f/x//L/8P/w//D/8P/w//H/
8v/z//L/8v/x//D/8//z//L/8v/w//D/8f/x//H/8v/y//L/8//z//P/8//x//H/8f/x
//P/8//z//P/8f/y//L/8v/w//D/8P/w/+//8P/w//H/7//v/+//8P/y//L/8v/y//L/
8f/x//H/8v/y//L/8v/0//T/9P/0//H/8f/y//L/8//z//T/9P/0//T/9P/0//L/8//z
//T/9P/0//T/9P/y//T/9f/2//n/+f/5//r/+v/6//r/+v/5//n/+f/5//r/+//7//z/
+//7//z//P/+/wAAAQABAP//////////AQACAAIAAgACAAEAAAD///3//f/7//r/+v/6
//r/+v/6//n/+P/3//X/9f/0//T/9f/0//X/9v/0//T/9P/0//b/9v/2//X/8//z//P/
8//z//P/8//z//X/9P/0//T/8v/y//L/8P/w/+7/7f/s/+j/6P/s//P//v8PACoASQBt
AJQAwADvABcBNgFIAUoBNQECAcUAkQBsAFAANQAZAAcAAAD7//P/7P/q/+r/6v/r/+z/
7f/u//H/8f/x//H/8f/x/+//7//v/+//7//v/+//7//w//D/8P/x/+//7//w//D/8v/y
//L/8v/w//D/8P/w//P/8//z//P/8//z//P/8//x//H/8v/y//T/9f/1//X/8//0//X/
9v/4//j/+f/5//n/+f/5//n/+v/8//z//P/+//7//v////3//f////////8AAAEAAQAC
AAIABAAFAAUABgAHAAkACQAKAAoADAAMAAwADAANABAAEQASABMAFAAVABYAFwAWABgA
GQAZABsAHAAcABwAGgAbABsAGwAbABwAHAAbABoAGQAZABgAFQAVABQAEwAUABMAEgAS
ABEADwANAAoACwAKAAkACAAEAAQAAgABAP///v/+//3//f/9//3//f/7//v/+//7//v/
+//7//r//P/8//z//P/6//r/+//7//3//f/8//z/+f/5//r/+v/8//z//P/8//r/+f/5
//n/9//4//j/+P/4//j/9//3//X/9f/1//X/9v/2//b/9f/3//b/9v/2//X/9f/1//X/
9//2//b/9f/z//P/8//0//T/9P/0//T/9f/1//X/9f/1//b/9v/2//n/+f/4//j/9v/2
//f/9//3//j/+P/4//f/9//3//f/9//3//f/9//5//n/+f/5//j/+P/3//b/+P/4//j/
+P/4//j/9//3//X/9f/1//b/+P/4//j/+P/2//X/9f/1//j/+P/4//j/+P/4//j/+P/3
//f/+P/4//n/+v/4//j/+P/4//b/+P/5//r//f/9//3//v/8//z//P/8////////////
/f/9//z//P/9//3//v/+/wAAAgADAAMAAQABAAEAAQAFAAYABgAGAAQAAwACAAEA////
//3//P/8//z//P/8//z/+//6//n/+f/5//j/+P/6//j/+P/4//b/9v/2//b/9v/2//b/
9f/z//P/8//z//X/9f/1//X/9f/0//T/9P/0//T/9P/0//T/8v/t/+r/5v/k/+b/7//8
/w8AKgBLAG8AmADGAPcAJQFIAV4BZAFRAR4B3wCnAH4AXgBDACcAEQAGAP//8//s/+r/
6P/m/+n/7P/t//D/8f/x//H/8f/x//H/8f/x//H/8f/x//H/8f/x//D/8P/w//H/8f/x
//L/8v/y//L/8v/y//L/8v/y//L/8//z//P/8//x//H/8f/x//P/8//0//T/9P/1//X/
9f/1//b/9//4//j/+P/5//n/9//3//f/9//4//r/+v/6//z//P/8//3/+//7//3//f//
/wAAAQABAAAAAAACAAMAAwAEAAUABwAHAAgACAAKAAsADAANAA8AEAARABIAEwAUABUA
FgAXABgAGgAbABsAGwAcABwAHAAaABsAGwAbABwAHgAfAB8AHAAbABsAGgAXABcAFgAV
ABUAEwARABAADgANAAwACgALAAoACQAIAAQABAACAAEAAQAAAAAA//8AAP///v/9//v/
+//7//v/+//7//v/+v/6//r/+v/6//r/+v/7//v/+//7//r/+v/3//f/+P/4//r/+v/6
//r/+v/5//n/+f/5//r/+v/6//j/+P/3//f/9f/1//X/9f/0//T/9P/z//H/8P/w//D/
8f/x//H/8f/z//L/8v/x/+//7//v//D/8f/y//P/9P/1//X/9f/1//X/9v/2//b/9f/1
//T/9P/0//T/9f/1//X/9v/2//b/9f/1//X/9f/1//X/9f/1//X/9f/1//X/9P/0//P/
8v/0//T/9P/0//T/9P/z//P/9f/1//X/9v/0//T/9P/0//L/8f/x//H/9P/0//T/9P/z
//L/8f/w/+//7//w//D/8f/x//L/8v/w//D/8P/w//L/8f/x//D/7v/u/+7/7v/w//L/
8//0//X/9f/1//b/9v/2//b/9v/5//n/+f/5//j/9//1//T/9//3//j/+P/2//j/+f/5
//f/9//3//f/+//8//z//P/8//v/+v/5//n/+f/3//b/9P/0//T/9P/0//P/8v/x//H/
8f/w//D/8P/u/+7/7v/w//D/8P/w/+7/7v/u/+3/7f/t/+3/7f/v/+//7//v/+3/7P/s
/+z/7P/s/+7/7v/u/+j/4//e/9z/2P/a/+P/8v8BABgANQBZAIAArgDjABkBRgFkAXIB
bwFOAREBzwCYAHAAUQAxABUABAD7//H/5v/e/9z/3P/f/+L/5f/o/+n/6f/p/+n/6f/p
/+n/6f/p/+n/6f/p/+n/6f/m/+b/5v/n/+n/6f/q/+r/6P/o/+j/6P/q/+r/6v/q/+n/
6f/p/+n/6f/p/+n/6f/r/+v/7P/s/+r/6//r/+v/6//s/+3/7v/s/+z/7f/t/+3/7f/t
/+3/8P/y//L/8v/w//D/8P/x//P/8//1//X/9f/2//f/9//2//b/+P/5//v//P/9////
/f/+//7/AAABAAIAAwAFAAgACQAKAAsACgALAAwADQAQABIAEwATABMAFAAUABQAFAAV
ABUAFQATABQAFAATABIAEQARABAAEAARABEAEQAPAA0ACwAKAAoACQAIAAYABQAEAAMA
AgAAAAAA/v/9/////v/+//3/+//5//f/9f/3//f/9//3//f/9//3//b/9P/0//T/9P/0
//T/9f/1//X/9f/0//T/9P/1//f/+P/2//b/9v/2//b/9f/1//X/9//4//j/+P/0//T/
8//z//X/9f/1//X/9P/0//T/8//z//L/8v/y//X/9f/1//X/9P/y//H/7//x//H/8f/y
//L/8v/y//L/8f/x//H/8f/z//T/9P/0//P/8//y//L/8v/y//P/8//z//T/9P/0//P/
8//z//P/9f/1//X/9f/z//P/8//z//X/9v/2//b/9P/0//T/9P/0//T/8//z//X/9f/1
//b/9f/0//P/8v/0//P/8//z//T/9P/0//T/9P/0//T/9P/1//X/9v/2//T/8//z//L/
9P/0//T/9P/0//T/8v/y//L/8v/y//T/9f/2//n/+f/5//r/+P/4//j/+P/7//v/+//7
//n/+f/4//j/+f/5//r/+v/6//z//f/9//3//f/9//3///8AAAAAAAD8//v/+v/5//v/
+//5//j/9v/2//b/9v/2//X/9P/z//X/9f/0//T/8//w/+//7v/w//D/8P/w//D/8P/w
/+//7f/t/+3/7f/v/+//7//v/+3/7P/s/+z/7P/u/+7/7P/q/+T/4f/e/9r/2v/g/+v/
+P8NACgASwBvAJgAxgD5ACUBRAFSAVQBQQEQAdEAnQB2AFgAOwAfAA0ABgD9//H/6P/k
/+L/4v/j/+T/5//q/+v/6//q/+n/6P/n/+f/5//n/+f/5//n/+f/5//m/+b/5v/n/+f/
5//o/+j/5v/m/+b/5v/o/+j/6P/o/+f/5//n/+f/5//n/+f/5//p/+n/6v/q/+j/6f/p
/+n/6f/q/+v/7P/s/+z/7f/t/+3/7f/t/+3/8P/y//L/8v/w//D/8P/x//P/8//1//X/
9f/2//f/9//2//b/+P/5//v//P/9/////f/+//7/AAADAAQABQAHAAgACQAKAAsADAAN
AA4ADwASABQAFQAVABMAFAAUABQAFQAXABgAGQAXABgAGAAXABYAFQAVABQAFQAVABQA
EwAPAA0ACwAKAAoACQAIAAYABQAEAAMAAgD+//7//P/7//3//P/8//v/+P/3//b/9f/3
//f/9//3//f/9//3//b/9P/0//T/9P/2//b/9//3//X/9f/0//T/9f/1//b/9v/2//b/
9v/2//T/8//z//P/9P/2//f/+P/2//b/9f/1//X/9f/1//X/9v/2//b/9f/z//L/8v/y
//X/9f/1//X/8//y//L/8f/x//H/8f/y//L/8v/y//L/7//v/+//7//x//L/8v/y//H/
8f/w//D/8P/w//H/8f/x//L/8v/y//H/8f/x//H/8//z//P/8//x//H/8f/x/+//8P/w
//D/8v/y//L/8v/w//D/7//v//H/8f/x//L/8P/w//D/8P/y//H/8f/x//L/8v/y//L/
8P/w//D/8P/x//H/8v/y/+//7//w//D/8v/y//L/8v/0//P/8f/x//D/8P/w//D/8P/x
//T/9v/4//j/9//2//b/9//4//n/+v/5//n/+f/5//n/+f/4//j/+//7//z//P/6//z/
/f/9////////////AQACAAIAAgD+//3//P/7//3//f/7//r/+P/4//j/+P/6//n/+P/3
//X/9f/0//T/8v/w//D/8P/y//L/8v/y//D/8P/w/+//8f/x//H/8f/v/+//7//v/+//
7v/u/+7/8v/y//L/8P/s/+b/5f/i/+L/4v/s//f/BAAbADgAWQB9AKgA2AAFASkBPgFG
ATwBFQHaAJ8AdwBYAD4AIwAPAAUA/v/z/+f/5P/i/+L/5v/p/+z/6//q/+v/6f/p/+n/
6f/p/+v/6//r/+v/6f/p/+n/6f/o/+j/6P/p/+n/6f/q/+r/6P/o/+j/6P/q/+r/6v/q
/+n/6f/p/+n/6//r/+v/6//p/+n/6v/q/+r/6//r/+v/7P/u//D/8v/x//D/8P/v//D/
8f/y//P/8v/0//T/9P/2//b/9v/3//n/+f/7//v/+f/6//v/+//+//7/AAABAAEAAgAD
AAUABQAGAAYACAALAAwADQAPAA4ADwAQABEAFAAVABYAFwAWABgAGQAZABkAGgAaABoA
GwAdAB4AHwAeAB4AHQAbABwAGwAbABoAFwAXABYAFQATABEADwAOAA4ADQAMAAoACQAI
AAcABgAGAAYABAADAAEAAAAAAP///v/9//z/+//9//3//f/9//v/+//7//r//P/8//z/
/P/6//r/+//7//v/+//6//r/+//7//z//P/6//r/+v/6//z/+//7//v/+f/6//r/+v/6
//r/+f/5//v/+//7//v/+v/6//r/+f/7//r/+v/6//v/+//7//v/+f/4//j/9//4//n/
+v/8//v/+v/5//j/+P/5//r/+//5//r/+v/6//n/+f/4//j/+f/6//z//f/8//z/+//6
//r/+//8//3//f/9//3//f/7//v/+//7//v//P/8//z/+v/6//r/+v/6//r/+f/5//n/
+f/5//r/+P/4//j/+P/5//n/+v/7//v/+v/5//j/+v/6//r/+v/5//n/+v/6//n/+f/6
//r/+v/6//r/+v/4//n/+f/5//n/+v/6//r/+//8//r/+v/6//r//P/+////AAD/////
//8AAAAAAAAAAAAAAwADAAMAAwADAAMAAgACAAUABQAGAAYABAAGAAcABwAHAAcABwAH
AAsADAAMAAwACgAJAAgABwAJAAkABwAGAAQABAAEAAQABAADAAIAAQADAAMAAgACAAEA
/v/9//z//v/+//7//v/+//7//v/9//3//f/9//3////////////9//z//P/8//z//v/+
//7//P/4//P/8v/y/+7/8P/3/wIAEQAoAEcAZQCIALIA4QAPATYBUAFaAVEBLAHrAK0A
ggBkAEkALwAbABAACQD///b/8P/w//D/8//2//f/+P/7//v/+f/5//n/+f/5//n/+f/5
//n/+f/5//n/+P/4//j/+f/7//v//P/8//r/+v/6//r//P/8//z//P/9//3//f/9//v/
+//7//v/+//7//z//P/6//v/+//7//v//P/9//7//P/8//3//f///////////wAAAgAC
AAIAAAAAAAAAAQACAAMABgAHAAUABgAHAAcABgAGAAgACQALAAwADQAPAA0ADgAOABAA
EQASABMAFQAWABcAGAAZABwAHQAeAB8AIAAiACMAIwAhACIAIgAiACQAJQAlACUAJQAm
ACYAJQAiACEAIQAgACEAIQAgAB8AHQAbABkAGAAaABkAGAAWABMAEgARABAADAAMAAoA
CQALAAoACgAJAAYABQAEAAMABQAFAAUABQADAAMAAwACAAIAAgACAAIAAgACAAMAAwAB
AAEAAAAAAAEAAQACAAIAAgACAAIAAgACAAEAAQABAAEAAgACAAIAAAAAAP////8BAAEA
AQABAAEAAAD///3////+//7//v///////////////v/+//3//f/9//3//v/+//7//v/+
//3//f/9//3//f/+//7//v///////v/+/wAAAAABAAEA//8AAAAAAAD//////////wEA
AQABAAEA/////////////wAAAAAAAP7//v/+//7//v/+//3//f////////8AAP7//v/+
//7//v/9//3//f/+//7//v/+//z//P/8//z//f/9//7//v/7//v//P/8//7//v8AAAAA
AAAAAAAA/v8AAAEAAgAFAAUABQAGAAQABAAEAAQABQAFAAUABQAHAAcABgAGAAUABQAG
AAYABwAKAAwADQAMAAsACgAJAA0ADgAOAA4ADAALAAoACQAHAAcABQAEAAUABgAHAAgA
BgAFAAQAAwABAAEAAAAAAAIAAAAAAAAA/v/+//7//v///wAAAQABAP//////////////
//////8BAAAAAAAAAP7//v/+//7//P/6//n/+P/0//L/+v8DABAAJwBGAGcAiwC2AOQA
EwE5AVIBXgFWATMB9gC7AI8AbgBSADUAHwARAAoAAwD7//b/9P/0//T/9//4//v//P/9
//3//f/9//3//f/7//v/+//7//3//f/9//3//P/8//z//f/9//3//v/+//7//v/+//7/
/P/8//z//P/+////AAABAP//////////AQABAAIAAgACAAMAAwADAAEAAgADAAQABgAG
AAcABwAHAAcABwAHAAYACAAIAAgACgAKAAoACwAJAAkACwALAA0ADgAPAA8AEAAQABIA
EwARABIAEwAVABcAGAAYABoAGgAaABoAGwAdAB8AIQAjACQAJQAmACcAJgAoACkAKQAr
ACwALAAsACoAKwArACsAKwAsACwAKwAoACcAJwAmACUAJQAkACMAIgAhACAAIAAfAB0A
GwAYABkAGAAXABYAFAAUABIAEQARABAAEAAPAA4ADQAMAAsACQAJAAkACQALAAsACwAK
AAgACAAIAAgACAAIAAkACQAJAAkACAAIAAUABQAGAAYABwAIAAkACgAIAAcABwAHAAUA
BgAGAAYABQAGAAYABwAGAAUABAADAAQABAAEAAMAAwACAAIAAgADAAMAAwADAAUABAAE
AAMAAwADAAMABAAEAAQABAAEAAMAAwADAAMAAwAEAAQABAAHAAcABgAGAAQABAAFAAUA
BQAGAAYABgAHAAcABwAHAAUABQAFAAUABwAHAAcABwAFAAYABgAGAAYABgAGAAYABAAE
AAMAAwADAAMAAwAEAAQABAAEAAQABAADAAMAAwAEAAQABAAEAAIAAgACAAIAAQABAAIA
AgAFAAYABAAEAAQABAACAAQABQAGAAcABwAHAAgABgAGAAYABgAJAAkACQAJAAkACQAI
AAgACQAJAAoACgAKAAwADQANAAsACwALAAsADwAQABAAEAAOAA0ADAALAAsACwAJAAgA
CAAIAAgACAAGAAUABAADAAUABQAEAAQABAACAAIAAgACAAIAAgACAAIAAgACAAEA////
//////8AAAEAAgADAAEAAAAAAAAA/v8AAAAAAAAAAPz/+f/2//L/7v/u//f/BAAVACoA
SQBrAJIAwADzACUBUgFwAX4BewFYARkB1wCkAH4AXwBBACUAFgANAAMA+v/0//L/8v/z
//b/+//+///////9//3//f/9//v/+//7//v//P/9//7////8//z//P/9//////8AAAAA
/v/+//7//v/+//7//v/+/wEAAQABAAEAAQABAAEAAQADAAMABAAEAAIAAwADAAMAAwAE
AAUABgAGAAYABwAHAAUABQAFAAUABgAIAAgACAAIAAgACAAJAAkACQALAAsADQAOAA8A
DwAPAA4ADwAPABEAEgATABUAFQAWABYAGAAZABoAGwAdACAAIQAiACMAIgAjACQAJQAm
ACgAKQApACkAKgAqACoAKgArACsAKwAtAC4ALgAtACoAKQApACgAKQApACgAJwAlACMA
IQAgACAAHwAeABwAGwAaABkAGAAUABQAEgARABMAEgASABEAEAAPAA4ADQANAA0ADQAN
AA0ADQANAAwACgAKAAoACgAMAAwADQANAAsACwAKAAoACwALAAwADAAMAAwADAAMAAoA
CQAJAAkACQAKAAoACgAIAAgABwAHAAcABwAHAAcACgAKAAoACQAHAAYABgAGAAkACQAJ
AAkACQAIAAgABwAHAAcABwAIAAoACgAKAAoACwALAAsACwALAAwADAAMAAsACwAKAAoA
CgAKAAsACwALAAwADAAMAAsACwALAAsADQANAA0ADQANAA0ADQANAAsADAAMAAwADgAO
AA4ADgAMAAwACwALAAsACwALAAwADAAMAAwADAAMAAsACwALAA4ADgAOAA4ADAAMAAwA
DAANAA0ADgAOAA0ACwAMAAwADAAMAAwADAAMAA4ADwAQAA8ADwAPABAAEgASABIAEgAT
ABMAEwATABMAEwASABIAFQAVABYAFgAUABYAFwAXABkAGQAZABkAGQAaABoAGgAYABcA
FgAVABYAFwAWABYAFQAUABMAEgAUABMAEgARABEAEQAQABAAEAAOAA4ADgAQABAAEAAQ
AA4ADgAOAA0ADgAPABAAEQARABEAEQARABEAEAAQABAAEgASABIAEAAKAAYAAwACAAAA
AAAIABMAIAA1AFIAcQCXAMQA9gApAVUBdgGEAYQBawEwAe0AuQCYAHoAWwA9AC0AJgAd
AA8ACgAIAAgACgANABAAEQAQABEADwAPAA8ADwAPABEAEQARABEADwAPAA8ADwAQABAA
EAARABEAEQASABIAEgASABIAEgASABIAEgASABEAEQARABEAEgATABQAFQATABMAFAAU
ABQAFQAVABUAFwAYABkAGgAYABgAGQAZABoAGwAcAB0AHQAeAB0AHAAeAB4AHgAfACEA
IQAjACMAIQAiACMAIwAkACQAJgAnACcAKAApACsAKwAsACwALgAxADIAMwA1ADQANQA2
ADcAOgA7ADwAPQA8AD4APwA/AEEAQgBCAEIARABFAEUARQBDAEQARABDAEMAQwBEAEQA
QQBBAEAAPwA9ADsAOQA4ADoAOQA4ADYANQA0ADMAMgAyADIAMAAvAC0ALAAsACsAKgAp
ACgAJwApACkAKQApACcAJwAnACYAJwAoACkAKgAoACgAKQApACcAJwAmACYAJgAnACkA
KgAoACgAKAAoACoAKQApACkAKQAqACoAKgAoACgAJwAnACkAKQApACkAKAAoACgAJwAp
ACgAKAAoACcAJwAnACcAJwAmACYAJQAmACcAKAAqACgAKAAoACgAKQApACkAKQApACoA
KgAqACkAKQAoACgAKgAqACsAKwApACoAKgAqACsAKwArACsALQAtAC0ALQAtAC0ALQAt
AC0ALgAuAC4ALAAsACwALAArACwALAAtAC0ALQAtAC4ALgAuAC4ALgAvAC8AMAAxAC4A
LgAuAA==
         </WaveFormData>
      </LeadData>
   </Waveform>
</RestingECG>
