# Supplementary material for: Detection of Left Atrial Enlargement Using a Convolutional Neural Network-Enabled Electrocardiogram
Source: Front Cardiovasc Med. 2020 Dec 17;7:609976. doi: 10.3389/fcvm.2020.609976 (PMC7773668; doi:10.3389/fcvm.2020.609976)
Supplement: Supplementary file 3 [file Data_Sheet_3.ZIP › normal2/1802017283_5147_00000016.XML]

<?xml version="1.0" encoding="Windows-1252"?>
<!DOCTYPE RestingECG SYSTEM "restecg.dtd">
<RestingECG>
   <PatientDemographics>
      <PatientID>1802017283</PatientID>
      <PatientAge>69</PatientAge>
      <AgeUnits>Years</AgeUnits>
      <Gender>Male</Gender>
      <PatientLastName>jiangquanbing</PatientLastName>
   </PatientDemographics>
   <TestDemographics>
      <DataType>Resting</DataType>
      <Site>1</Site>
      <AcquisitionDevice>MAC55</AcquisitionDevice>
      <Status>Unconfirmed</Status>
      <Priority>Normal</Priority>
      <AcquisitionTime>09:07:35</AcquisitionTime>
      <AcquisitionDate>03-14-2017</AcquisitionDate>
      <CartNumber>1</CartNumber>
      <AcquisitionSoftwareVersion>009C</AcquisitionSoftwareVersion>
      <XMLSourceVersion>MAC5000 v1.0</XMLSourceVersion>
   </TestDemographics>
   <RestingECGMeasurements>
      <VentricularRate>64</VentricularRate>
      <AtrialRate>64</AtrialRate>
      <PRInterval>154</PRInterval>
      <QRSDuration>92</QRSDuration>
      <QTInterval>424</QTInterval>
      <QTCorrected>437</QTCorrected>
      <PAxis>60</PAxis>
      <RAxis>-28</RAxis>
      <TAxis>37</TAxis>
      <QRSCount>10</QRSCount>
      <QOnset>210</QOnset>
      <QOffset>256</QOffset>
      <POnset>133</POnset>
      <POffset>180</POffset>
      <TOffset>422</TOffset>
      <ECGSampleBase>500</ECGSampleBase>
      <ECGSampleExponent>0</ECGSampleExponent>
   </RestingECGMeasurements>
   <Diagnosis>
      <Modality>Resting</Modality>
         <StatementCount>2</StatementCount>
         <LabelText>12SL ��ϳ���</LabelText>
      <DiagnosisStatement>
         <StmtFlag>ENDSLINE</StmtFlag>
         <StmtText>�������</StmtText>
      </DiagnosisStatement>
      <DiagnosisStatement>
         <StmtFlag>ENDSLINE</StmtFlag>
         <StmtText>���� ECG</StmtText>
      </DiagnosisStatement>
   </Diagnosis>
   <Waveform>
      <WaveformType>Rhythm</WaveformType>
      <WaveformStartTime>0</WaveformStartTime>
      <NumberofLeads>8</NumberofLeads>
      <SampleType>CONTINUOUS_SAMPLES</SampleType>
      <SampleBase>500</SampleBase>
      <SampleExponent>0</SampleExponent>
      <HighPassFilter>16</HighPassFilter>
      <LowPassFilter>150</LowPassFilter>
      <ACFilter>NONE</ACFilter>
      <LeadData>
         <LeadByteCountTotal>10000</LeadByteCountTotal>
         <LeadTimeOffset>0</LeadTimeOffset>
         <LeadSampleCountTotal>5000</LeadSampleCountTotal>
         <LeadAmplitudeUnitsPerBit>4.88</LeadAmplitudeUnitsPerBit>
         <LeadAmplitudeUnits>��V</LeadAmplitudeUnits>
         <LeadHighLimit>2147483647</LeadHighLimit>
         <LeadLowLimit>268435456</LeadLowLimit>
         <LeadID>I</LeadID>
         <LeadOffsetFirstSample>0</LeadOffsetFirstSample>
         <FirstSampleBaseline>0</FirstSampleBaseline>
         <LeadSampleSize>2</LeadSampleSize>
         <LeadOff>FALSE</LeadOff>
         <BaselineSway>FALSE</BaselineSway>
         <ExcessiveACNoise>FALSE</ExcessiveACNoise>
         <MuscleNoise>FALSE</MuscleNoise>
         <LeadDataCRC32>4007531727</LeadDataCRC32>
         <WaveFormData>
/P/8//z//P/z/+z/5f/e/9r/2P/W/9T/7f8EABsAMgBQAG4AjACqAKcApgClAKQAhgBq
AE4AMgAcAAgA9P/g/9H/xP+3/6r/tP++/8j/0v/a/+D/5v/s//D/9P/4//z//f/+////
AAD///7//f/8//3//v///wAA/v/+//7//v/9//z/+//6//7/AAACAAQAAgAAAP7//P/9
//7///8AAP7//v/+//7//P/8//z//P/+/wAAAgAEAAMAAgABAAAAAgACAAIAAgAAAAAA
AAAAAAAAAAAAAAAAAwAEAAUABgADAAIAAQAAAAMABAAFAAYABgAGAAYABgAGAAYABgAG
AAoADAAOABAADwAOAA0ADAAOABAAEgAUABMAEgARABAAEwAUABUAFgAZABoAGwAcABsA
GgAZABgAGgAcAB4AIAAfAB4AHQAcABwAHAAcABwAHAAcABwAHAAYABYAFAASABQAFAAU
ABQAEgAQAA4ADAALAAoACQAIAAoACgAKAAoACAAGAAQAAgAEAAQABAAEAAIAAgACAAIA
AAAAAAAAAAABAAIAAwAEAAEAAAD///7/AQACAAMABAACAAAA/v/8//3//v///wAAAgAC
AAIAAgD+//z/+v/4//r//P/+/wAA///+//3//P/6//r/+v/6//z//v8AAAIA/v/8//r/
+P/8//7/AAACAAEAAAD///7//f/8//v/+v/8//7/AAACAAAA/v/8//r//f/+////AAD+
//7//v/+//z//P/8//z//f/+////AAD9//z/+//6//v//P/9//7//v/+//7//v/8//z/
/P/8//3//v///wAA/v/8//r/+P/6//z//v8AAP///v/9//z/+//6//n/+P/7//z//f/+
//3//P/7//r//f/+////AAD///7//f/8//v/+v/5//j/+v/8//7/AAD8//r/+P/2//j/
+v/8//7//P/8//z//P/6//r/+v/6//z///8AAAEA///+//z/+P/4//n//P////7//v8A
AAEAAgABAAAA/v8AAAMABwAKAAoACQAGAAQABwAHAAUABgAGAAQABAABAPr/+P/4//b/
+P/5//r/+//6//n/9//1//X/9f/4//j/9//2//X/8v/0//X/9f/1//f/9f/3//j/9//1
//H/7//0//b/+v/7//j/8//t/+P/1P/H/8T/yP/M/9P/4f/6/xUALgBGAGQAfACMAJYA
mACVAIIAZwBKACcADgAFAPn/4//R/77/rP+i/6P/q/+3/8L/zP/a/+b/6v/r/+//7//t
/+7/7//w//H/8//z//X/9v/0//P/8v/x//L/9P/3//n/+P/2//L/7//y//P/9f/2//b/
9v/3//f/9P/y/+//7f/w//L/9P/2//T/8//x//D/8v/y//L/8//2//f/+v/7//f/8//x
/+//8//1//j/+//5//j/9v/z//T/9f/2//j/+//7//z//f/6//j/9//2//j/+f/7//7/
/f/9//z/+v/9//3//v8BAAEAAwADAAYAAwAAAP////8DAAcACQAMAAoACwAJAAcACAAJ
AAoACwAPABAAEAASABAADgANAAsADAAOABAAEwASABEAEAANAA8ADgANAAwACgAKAAgA
CAAFAAQAAwD+//7/AAABAAIAAAD+//v/+f/8//v/+v/7//3//f/9//3/+v/5//j/8//0
//X/9v/3//T/8//y//H/9P/y//L/8//0//T/9f/2//X/9P/y//D/8f/y//T/9//2//b/
9f/0//L/8v/y//L/8//1//f/+P/2//T/8v/w//D/8v/2//j/9f/z//L/8P/x//H/8P/x
//T/9v/2//b/8v/x//H/8P/y//T/9//6//f/9//2//P/8//z//P/9P/2//b/9v/3//X/
8v/w/+3/7//y//b/+v/3//b/9P/y//H/8f/y//P/9P/1//b/+P/1//L/8P/v//L/9P/4
//r/9//1//P/8f/z//L/8v/2//f/9v/1//X/9P/y//H/7//y//T/9f/0//H/8f/w//D/
8//z//T/9v/3//f/9f/3//T/8//x/+//8P/y//b/+P/1//X/9P/z//P/8f/y//X/9v/1
//T/8//x//D/8P/w//L/8//1//j/9f/0//L/8f/u//D/8f/y//P/9P/1//f/+v/7//n/
+f/6//r/+v/5//n/+//7//r/+P/4//z///8AAAEA///+//7///8CAAUABQADAAMABAAE
AAIA/v/8//j/9v/1//L/8v/0//H/8P/w//D/8v/z//T/9P/0//P/9P/4//T/8v/w/+7/
8P/y//X/9//0//P/8P/x//L/8//z//H/+f/4//b/8v/t/+j/4f/Z/9P/yv/D/8L/yv/W
/+H/+f8aAD0AYAB+AJYAogCiAJwAkgB/AGIAQwAkABUAEAD9/93/w/+3/6r/ov+k/6//
vf/N/9z/4P/g/+D/5v/v//P/8f/x//P/8//z//P/8P/v//D/8P/0//X/9v/3//P/8v/y
//H/8//0//P/8//1//X/9v/2//X/9P/0//P/9v/2//X/9f/y//L/8v/y//X/9f/0//T/
9v/2//b/9//2//X/9v/1//j/9//4//n/9//3//j/+f/4//j/9//1//j/+f/6//z/+//5
//j/9//5//r//P/+//z/+//7//z//P/9//3//P//////AAADAAIAAwACAAQABwAGAAcA
CQAJAAsACwAMAA0ADwAOAA0AEAARABIAEwATABIAEAAQABMAFAAWABcAFQAUABMAEwAT
ABMAEwARABMAEgARABAADwAOAAsACgALAAwADQAKAAcABgAEAAIAAgACAAEAAQADAAEA
//////7//f/8//v//v///wAA/f/8//v/+v/5//f/9//3//f//P/6//r/+//5//j/+P/4
//v//P/8//z/+v/4//f/9//3//j/+P/4//n/+v/7//z/+v/5//j/9v/3//j/+f/6//T/
9P/2//b/9//3//j/+P/7//v/+v/7//n/+P/1//L/8//1//j/+v/3//b/9v/2//b/9//3
//X/9v/3//j/+v/5//j/9//3//j/+P/5//n/+P/4//n/+v/5//r/+v/6//j/+f/7//3/
+//5//f/9v/5//j/+P/5//j/+P/6//r/+f/5//n/+f/6//j/9//6//n/+P/3//f/+v/6
//v/+//6//r/+f/2//b/9//3//j/+f/5//r//P/6//n/9v/3//r/+//7//v/+P/4//r/
+v/5//n/+P/3//n/9//4//v/+v/5//j/9//4//j/+f/6//z/+//7//z/+f/4//b/9f/4
//r/+v/8//n/+P/6//j/+P/5//r/+//8//n/+P/3//b/+P/6//z//v/8//z//P/8//n/
+P/3//b/+P/6//z//v/9//z/+//6//z//P/8//z//f/+////AAAAAAAAAAAAAAMABgAJ
AAwACAAGAAQAAgAGAAgACgAMAAsACgAJAAgAAwAAAP3/+v/6//r/+v/6//j/+P/4//j/
+P/4//j/+P/4//j/+P/4//f/9v/1//T/9//4//n/+v/5//j/9//2//b/9v/2//b/+v/2
//T/7v/i/9z/1v/O/8j/zP/O/9T/6v8IACQAQgBmAIoAqgDGAMwAwgC0AJgAbABIACIA
+P/o/+T/1P+8/7L/sP+w/7b/wv/O/9b/3v/k/+j/6v/s/+7/7//w//H/8v/0//T/9P/0
//T/9P/0//T/9//4//n/+v/3//b/9f/0//b/9v/2//b/+f/6//v//P/5//j/9//2//n/
+v/7//z/+v/4//b/9P/2//b/9v/2//f/+P/5//r/9//2//X/9P/2//j/+v/8//r/+v/6
//r/+f/4//f/9v/4//r//P/+//3//P/7//r/+//8//3//v8AAAAAAAAAAP7//v/+//7/
AQACAAMABAACAAIAAgACAAUACAALAA4ADAAMAAwADAAMAAwADAAMABAAEgAUABYAFQAU
ABMAEgATABQAFQAWABQAFAAUABQAFAAUABQAFAAUABQAFAAUABAADgAMAAoACwAMAA0A
DgAMAAoACAAGAAQABAAEAAQABAAEAAQABAACAAAA/v/8//7/AAACAAQAAQAAAP///v/8
//z//P/8//3//v///wAA/v/+//7//v8AAAAAAAAAAP7//v/+//7//P/8//z//P/+//7/
/v/+//3//P/7//r//f/+////AAD+//7//v/+//3//P/7//r/+//8//3//v/7//r/+f/4
//n/+v/7//z//P/8//z//P/8//z//P/8//3//v///wAA/f/8//v/+v/9//7///8AAP//
/v/9//z//P/8//z//P/9//7///8AAP3//P/7//r/+//8//3//v/8//z//P/8//7//v/+
//7///8AAAEAAgD///z/+f/2//v//v8BAAQAAgAAAP7//P/8//z//P/8//3//v///wAA
/f/8//v/+v/9//7///8AAP///v/9//z//P/8//z//P///wAAAQACAP///v/9//z//f/+
////AAD///7//f/8//z//P/8//z//f/+////AAD///7//f/8//7//v/+//7//v/+//7/
/v8AAAAAAAAAAAIAAgACAAIAAAD+//z/+v/9//7///8AAP7//v/+//7/AAAAAAAAAAAC
AAIAAwAFAAIAAQAAAAAAAgACAAMABQAEAAUABQAEAAgACQALAAsADAAMAA0ADwAPAA4A
DwANAA8AEAASABMADAAKAAgABAAEAAEA/P/6//z//P/+/wEA///9//r/9//6//v/+//9
//7//v/+//7//P/6//r/+//+////AAD///7//v/+//3//f/9//z//P/8//f/8P/n/93/
0//M/8n/yP/S/+L/9/8RADQAWQB8AJoAsgC+AMAAtACgAIkAbABDAB4AEQAKAPf/2//F
/7X/qP+i/6b/sf/D/9X/5P/u//D/8P/0//n//f/5//X/9//5//v//f/6//n/+v/6//r/
+f/4//f/+v/8////AQABAAAA/f/7//z//f///wAA/f/8//z/+//9//7//v////z//P/8
//z//f/9//z//P/9//7///8BAP7//f/+//3////9//3//f8AAAEAAwAFAAMAAgAAAP3/
AAABAAIABAACAAEAAQABAAMAAgACAAIABAAFAAcACgAHAAcABgAEAAYABwAJAA0ADAAN
AAwADgAQAA4ADgAPABEAEwATABQAEgATABEADwATABUAFwAZABkAGgAaABwAGwAaABoA
GQAZABoAGwAdABoAGQAYABUAFwAYABkAGgAXABYAEwASABIAEgASAA4ADQAOAA4ADgAK
AAgABQADAAYABQAEAAUABAADAAIAAQADAAMAAwD//wAAAQACAAMAAgABAAAA//8DAAAA
/////////v/+//7//v/+//3//P/+//7///8BAP///v/8//r/+v/8//7/AAD9//3//f/8
//3//v///wAA/v/+/wAAAAD///3//P/6//z//f/9/////v/+//z/+v/8//3///8AAP7/
/v///wAA/f/9//z/+f/8//3//v8AAP///v/9//3//f/8//z/+//9//7/AAACAP///v/8
//r/+//9/wAAAwAAAP///v/+/wAA/v/9//3//f/+/wEAAgD///3/+//5//v/+v/6//7/
/f/8//v/+//8//z//f/9////AAAAAP7/+//7//r/+v/9//3//v8AAAAA///8//3//f/9
//z/+//9//7/AQACAP7//f/7//n/+v/5//v////9//v/+f/3//j/+P/5//r//f/9//7/
AAD8//r/9//1//r//P/8//7//f/8//z/+v/7//v/+f/3/wEA/v////7//f/8//v/+v/8
//3///////7//f/9//z//P/7//v//f8BAAIAAgAEAAMAAwABAP//AgAEAAcACwAKAAsA
CQAFAAUABgAGAAQABgAGAAQABAAAAPr/9//2//f/+v/+/wIA///7//f/8v/y//H/8v/2
//f/+P/5//r/9//2//b/9f/3//n/+f/9//v/+f/2//H/8f/4//r/+P/7//z/9//v/+X/
3P/T/8r/xv/G/8//3f/w/w0ALABMAGYAfgCSAJ4AoACZAIoAcQBSAC8AFgANAP//6f/V
/8D/rv+k/6P/qf+z/8L/0v/c/+T/6P/r/+//8f/v//L/8//0//X/9//3//n/+v/3//X/
8//x//P/9v/6//3/+v/4//T/8f/0//X/9//4//j/+P/5//n/+f/4//b/9f/1//b/9//4
//b/9f/z//L/8//0//X/9//3//f/+f/5//f/9f/1//X/9v/3//n/+//4//j/9//1//b/
9//4//r//f/9//7////8//r/+f/4//r/+//9/wAA//////7//P/9//3//v8BAAEAAwAD
AAYABQACAAEAAQAEAAcACAAKAAoACwAJAAcACgALAAwADQANAA4ADgAQAA0ADAAMAAsA
DgAQABIAFQASABEAEAANAA4ADgAOAA4ADgAOAAwADAAHAAYABQAAAAEAAgACAAIAAQAA
AP7//f/9//v/+f/5//r/+//8//3/+v/5//j/8//0//X/9v/3//X/9f/1//X/+f/2//X/
9f/0//T/9f/2//X/9P/y//D/8f/y//T/9//1//T/8v/w/+//8P/x//L/9P/1//b/9v/0
//L/8P/u/+3/8P/1//j/9f/z//L/8P/x//H/8P/x//T/9v/2//b/8v/x//H/8P/x//L/
9P/2//P/8//y/+//8P/x//L/9P/y//L/8v/z//H/8P/w/+//8P/y//X/+P/2//T/8f/u
/+7/7//x//P/9P/1//b/+P/0//D/7f/r/+7/8P/0//b/9P/z//L/8f/x/+7/7P/u//H/
8v/z//X/8v/w/+//7f/v//L/9P/0//L/8f/v/+7/7//v//D/8v/1//X/8//1//L/8f/v
/+3/7//w//P/9P/x//H/8P/v//H/7//w//P/9f/1//X/9f/z//D/7v/s//D/8f/z//b/
8//y//D/7//y//L/8P/w//P/9P/2//b/8v/x/+7/6//x//L/9P/2//b/9v/2//X/9f/2
//X/9f/1//b/9v/z//H/8P/x//X/9v/2//j//P///wAAAQD9//z//P/9////AwAEAAMA
AQAAAP7/+v/8//z/+v/6//f/8v/w//D/7v/u/+//8P/z//P/8//y//D/7f/s/+7/7v/u
/+7/7v/t/+7/8P/x/+7/7f/q/+v/7v/x//P/8//x//D/7v/q/+n/7P/t/+X/2//O/8H/
vP/A/8j/1//1/xgAOwBYAGwAfgCKAJAAkACKAHkAaABPACoAEQAGAPH/1f/D/7X/rP+m
/6z/sf+5/8H/yP/S/9r/3v/g/+3/8//v//H/8f/x//H/8f/v/+//8f/y//L/8f/w/+//
7v/u/+//7//y//T/9P/1//L/8f/x//D/8v/y//P/8//0//T/8//z//D/8P/w//D/8f/x
//D/8P/u/+7/7v/v//D/8f/0//X/9//1//X/9f/y//H/8f/x//T/9v/3//f/9f/1//X/
9v/5//n/+v/7//v/+v/6//r/+P/3//f/+P/7//3//v/+//z/+f/3//f//P8BAAQACgAJ
AAYABQAFAAIAAwACAAIABgALAA0ADwAOAA0ADAALAA0ADgAOABAAEAAQABEAEQAOAA4A
DgAPABEAEwAVABUAEwAQAA0ACgALAAwACwAMAAkACAAHAAIAAgACAAEAAAADAAQABAAF
AAMA///7//n/+v/7//z//f/9//3//f/5//f/9//3//f/+v/7//z//f/9//j/9f/z//f/
+P/6//z/+//6//j/9v/0//L/8f/x//P/9v/4//r/9//2//X/9P/2//f/+P/4//r/+v/6
//r/9f/0//X/9P/4//n/+//8//r/9//z//H/9f/4//n/+v/5//n/+v/6//X/9P/0//T/
9v/5//v/+//5//f/9f/0//X/9v/3//n/+v/6//v/+//3//b/9v/2//r//P/9//7/+f/3
//b/9f/2//f/+P/6//v/+v/6//v/+f/4//n/+P/7//v/+//7//j/9P/x//L/9//4//n/
+//7//r/+v/5//f/+P/4//b/9//5//r//P/7//n/+P/4//v/+//5//v/+//7//r/+f/3
//b/9//2//j/+//9/////P/3//X/9f/5//n/+f/5//r/+v/7//z/+//5//j/+P/8/wAA
AAD///7//f/8//r/+//9//3//////wAAAAD8//v/+//9/wIABAAFAAgABwAJAAkACQAH
AAYABgAHAAkADQAOAA0ACgAIAAUAAAACAAIAAAAAAP3/+P/2//b/9P/0//X/9v/4//n/
+v/6//j/9f/0//b/+f/6//v//P/3//b/9v/1//X/9f/z//X/+f/7//z/+//3//T/8v/w
/+//7P/r/+P/1f/K/8H/vv/K/97/+f8ZADwAXwB+AJQAqACyAK4ApgCaAIUAbABFACAA
EwAIAOf/yf+5/7H/rP+s/7D/uf/F/8//1v/g/+b/6v/0//3/+//3//f/9P/z//L/8f/0
//X/+P/6//r/+f/4//f/9f/2//j/+f/7//z/+//7//r/+f/5//j/+f/6//z//f/9//z/
+v/5//r/+v/6//r/+//7//r/+v/4//j/+P/5//v/+//9//3/+//5//n/+f/3//f/+P/5
//v//v8AAAEA///9//v/+v/+////AQADAAIAAAD///7//////wAAAgAEAAcACQAKAAgA
BQADAAMACAALAAwAEAAOAAwADAANAAwADQAMAAwADwATABQAFQAUABMAEgARABQAFgAX
ABoAGAAYABkAGQAaABoAGgAbABkAGQAZABcAFwAWABUAFAASABIAEAAQABAAEAAQAAwA
CgAKAAkACAAIAAgABwAHAAYAAwAAAP//AgADAAQABQADAAMAAwD///3//f/9//3//v//
/wAAAQACAP7//P/7////AAACAAQAAwACAAAA/v/9//z//P/9////AAAAAAAA/f/8//v/
+v/9////AQACAAEAAAD///7/+f/4//n/+P/7//3/AAACAP///f/6//n//f8AAAEAAgD+
//3//f/8//z//P/9//7//v///////f/7//v/+//8//3//v///wEA///+//7//f/7//r/
+v/6//7/AAABAAIA/f/9//7///8BAAEAAQACAAAA/v/9//3/+v/6//z//P/+////AAAB
AAAA/P/5//r//f/+////AQAAAP7//f/7//v//P/8//r//P/9//3//v/8//v/+//8//7/
///+/wEAAAD///3/+//6//r//P/8////AQACAAMAAQD9//z//f8AAAEAAgADAAAA/v/9
//z/+v/5//n/+v/9//7//v///////v/7//r//v8AAAMABAAAAP///P/5//v//P///wAA
AQACAAMABAD6//f/+f/8////AAABAAIA///+//3//P/+//7//v/+/wEAAgADAAQAAQAA
AP////8DAAMAAwADAAMAAgD///3///8BAAMABAAHAAoADAAPAA4ADQALAAoADQAPABAA
EwASAA8ADQAMAA0ACgAKAAoACAAIAAUAAAD8//z/+v/6//v//P/9//3////+//3/+//5
//z//P/8//7//v/8//z/+//7//v/+//6//3///8BAAAA/f/8//r/8P/y//f/+P/z/+f/
1//G/8H/yP/U/+T/AwArAFIAdQCQAKYAugC+ALQAqACYAIEAYAA1ABgADwD6/9n/wf+z
/6n/qP+w/7j/w//T/93/4v/m/+r/8P/6/////////////f/7//n/9//6//v//v8AAP//
/f/7//n/+f/6//z//f///wAA//////z/+//7//r//f/+/wAAAQABAAAA/v/9//v/+v/5
//j//f///wAAAgAAAP7//P/7//7///8CAAMAAQD////////9//3//v///wEAAgACAAEA
AQABAAEAAgAFAAUABgAHAAUABAAEAAQABQAFAAYACAAKAAsACwAKAAcABQAEAAUACQAN
AA8AFAAUABIAEgATABAAEQAQABAAFQAZABoAGwAaABkAGAAXABsAHAAcAB4AHAAcAB0A
HQAeAB4AHgAfACAAIQAiACEAHwAcABkAFgAZABoAGQAaABUAFAATAA4ADgAOAA0ADAAN
AA4ADgAPAA0ACwAJAAkACQAJAAkACQAJAAkACQAFAAMAAwADAAMABAAFAAYABwAHAAQA
AwADAAUABgAIAAoACQAIAAYABAABAAAAAAABAAQABgAHAAgABQAEAAMAAgAEAAUABgAG
AAUABAADAAIAAAAAAAIAAgAFAAUABgAGAAUAAwAAAP//AwAGAAcACAAFAAMAAgAAAP//
AAACAAQABQAHAAgABwAEAAMAAgACAAUABgAHAAkABwAGAAYABQADAAIAAgACAAYACAAJ
AAoABAADAAMAAwAGAAcACAAKAAkABgAEAAMAAAAAAAIAAgAGAAcACAAJAAgABAABAAIA
BQAGAAcACQAIAAYABQADAAEAAgACAAAAAgADAAMABAACAAEAAQACAAYABwAGAAkACAAH
AAUAAwACAAIABAAEAAYABwAHAAcAAwD///7///8DAAUABwAJAAcABgAGAAYABQADAAIA
AgAFAAYABgAHAAcABgADAAIABQAGAAgACAAFAAUAAwABAAEAAgAFAAYACAAIAAgACAD8
//v/AQAEAAUABgAHAAgABQAEAAMAAgAEAAQABAAEAAUABgAHAAgABgAEAAIAAAABAAIA
AwAEAAYABgAGAAYABAAEAAQABAAFAAYABwAIAAQAAgAAAP7/AgAEAAYACAAGAAYABgAG
AAUABQAGAAUACAAJAAsADAAKAAkACQALAAsADAAMAA4ADgAPAA4ADQAOAA4ADwARABQA
FwAXABUAEwASABAADAAPABAADwAQAAwABgADAAIAAgACAAMABAAFAAUABQAEAAEA////
/wIABAAEAAQABAAAAAAAAQABAP/////9////AwAFAAYABQABAAAAAAACAAUAAAD9//v/
7//g/9X/yv/I/9D/4f/7/xwAQQBiAH4AlACkAKoAqgCmAJ0AhgBnAEQAKQAcAAsA7//V
/8X/uv+2/7b/vf/F/8v/0v/g/+r/8v/4////BQAFAAEAAQABAAEAAQABAAEAAwAEAAQA
AwACAAEAAAAAAAEAAQAFAAYABQAFAAMAAQAAAP7/AAAAAAEAAQAFAAYABgAHAAUABAAD
AAIABAAFAAUABgAFAAQAAwADAAUABQAHAAcABwAFAAUABQACAAEAAQABAAUACAAKAAsA
CQAHAAUABAAGAAcACQALAAsACgAKAAoACQAJAAoADAANAA8AEAAQAA8ADQAMAA0ADQAP
AA8AEgASABAAEAARABEAEwATABQAGQAdAB4AHwAcABsAGgAZAB0AHgAeACAAIAAgACEA
IQAeAB4AHgAfACIAIwAkACMAIQAeABsAGAAbABwAGwAcABwAHAAcABgAFAAUABMAEgAS
ABIAEQARAA8ADQALAAsADQANAA0ADQANAA0ADQAJAAcABwAHAAcACAAJAAoACwAKAAYA
BAADAAYABgAHAAgACgAKAAkACAAGAAQAAwADAAQABgAHAAgABAAEAAQABAAFAAcACQAK
AAgACAAIAAgAAQAAAAEAAAADAAUACAAKAAcABQACAAEAAwAGAAcACAAJAAkACgAKAAUA
BAAEAAQABQAHAAgABwAHAAcABwAIAAgACAAIAAkABwAGAAYABQAEAAQABQAGAAgACgAL
AAwABgAFAAUABQAHAAcABwAIAAkACAAIAAkABQAEAAUABAAIAAkACgALAAgABAABAAIA
BwAIAAkACwAJAAgACAAHAAYABgAFAAIAAwAFAAYACAAGAAUABQAGAAYABQACAAMABgAH
AAcABwAFAAQABQAEAAUABwAIAAkABQABAAAAAQAEAAUABgAHAAkACAAIAAgABgADAAEA
AAADAAYACAALAAoACAAEAAIAAwAEAAYABgAGAAcABgAFAAEABAAFAAYACAAGAAYABgAG
AAUABQAGAAUACAAJAAsADAAIAAUAAwADAAcACAAIAAoADgARABIAEwAPAA4ADgAPABIA
FQAVABMAFAAUABMAEAAQABAADgAOAAwACAAHAAgAAwAAAP7//P8CAAUACAAKAAUAAQD/
/wAAAQACAAMABAACAAIAAwADAAIAAQD+////AgAFAAcABwAFAAIA/v/8//v//P/7//n/
8//q/93/1v/U/9j/4f/z/w4AMQBQAGoAfgCMAJwAogCgAJsAigBvAFIAMwAiABMA+f/f
/83/vv+2/7j/xf/P/9H/1v/g/+j/8P/6/wEABQAJAAsACAAFAAIA////////AQACAAMA
AwADAAMAAAAAAAEAAQAEAAQAAgABAAIAAwAFAAYABgAGAAcABwAIAAgABwAHAAUABAAD
AAIABgAHAAcACAAHAAYABQAFAAUABQAHAAcACQAHAAcABwAFAAUABgAHAAkACgAKAAkA
CAAHAAYABgAFAAUABgAHAAsADAAOABAADgANAA0ADgAQABEAEQAQABAADwAPABEAEQAT
ABMAFgAXABYAFwAZABYAFwAWABYAGgAfACEAIwAgAB8AHgAdAB8AIAAgACIAJAAkACUA
JQAiACIAIgAjACQAJQAmACUAIwAiACEAIAAiACIAIAAgACAAIAAgABwAFwAWABQAEgAV
ABYAFgAXABQAEQAOAA0ADQANAA0ADQAPAA8ADwALAAsACwALAAsADQANAA0ADQANAAoA
CQAJAAoACgALAAwADQAOAA4ADgAMAAoACQAJAAwADgAPABAACwAKAAkACAAIAAkACgAK
AAoACgAKAAoACAAIAAoACgANAA0ADgAOAAwACwAJAAkACAAKAAoACgALAA0AEAASAA4A
DgAPABAADgAPAA8ADQALAAsACwAMAAwADAAMAA0ADgAOAA8ADwALAAoACgAKAA0AEAAS
ABQAEAAPAA8ADwARABEAEQASABQAEgARABEADQAMAA0ADAAQABEAEgATABMAEAAOABAA
EAAQABAAEQASABIAEwATABIAEgARAA4AEQATABQAFgATABEAEAAQAA8ADwANAA8AEgAT
ABMAEwAQAA4ADgAMAA4AEQATABUAEgAPAA8AEQAVABUAFQAVABcAFgAWABYAEwARABAA
EAAWAA==
         </WaveFormData>
      </LeadData>
      <LeadData>
         <LeadByteCountTotal>10000</LeadByteCountTotal>
         <LeadTimeOffset>0</LeadTimeOffset>
         <LeadSampleCountTotal>5000</LeadSampleCountTotal>
         <LeadAmplitudeUnitsPerBit>4.88</LeadAmplitudeUnitsPerBit>
         <LeadAmplitudeUnits>��V</LeadAmplitudeUnits>
         <LeadHighLimit>2147483647</LeadHighLimit>
         <LeadLowLimit>268435456</LeadLowLimit>
         <LeadID>II</LeadID>
         <LeadOffsetFirstSample>0</LeadOffsetFirstSample>
         <FirstSampleBaseline>0</FirstSampleBaseline>
         <LeadSampleSize>2</LeadSampleSize>
         <LeadOff>FALSE</LeadOff>
         <BaselineSway>FALSE</BaselineSway>
         <ExcessiveACNoise>FALSE</ExcessiveACNoise>
         <MuscleNoise>FALSE</MuscleNoise>
         <LeadDataCRC32>1245637297</LeadDataCRC32>
         <WaveFormData>
/v/+//7//v8GAAwAEgAYAB8AJAApAC4APQBKAFcAZABiAGIAYgBiADoAFADu/8j/tv+k
/5L/gP+F/4r/j/+U/5f/mP+Z/5r/nv+i/6b/qv+1/77/x//Q/9n/4v/r//T/8v/y//L/
8v/1//j/+//+//v/+v/5//j/+f/6//v//P/+//7//v/+//z//P/8//z///8AAAEAAgD/
//7//f/8//z//P/8//z//v/+//7//v/+//7//v/+/wAAAgAEAAYAAgAAAP7//P/9//7/
//8AAAMABAAFAAYABQAEAAMAAgAFAAYABwAIAAcABgAFAAQABQAGAAcACAALAAwADQAO
AA4ADgAOAA4AEQAUABcAGgAaABoAGgAaABoAGgAaABoAHgAgACIAJAAiACIAIgAiACYA
KAAqACwAKgAoACYAJAAiACIAIgAiACMAJAAlACYAIQAeABsAGAAZABoAGwAcABkAFgAT
ABAADwAOAA0ADAAMAAwADAAMAAkABgADAAAAAQACAAMABAABAAAA///+//7//v/+//7/
AAAAAAAAAAD8//r/+P/2//n/+v/7//z/+v/6//r/+v/5//j/9//2//r//P/+/wAA/f/8
//v/+v/7//z//f/+//3//P/7//r/+//8//3//v8AAAAAAAAAAP7//v/+//7///8AAAEA
AgACAAIAAgACAAQABAAEAAQABAAEAAQABAADAAIAAQAAAAIABAAGAAgABQAEAAMAAgAE
AAQABAAEAAUABgAHAAgABAACAAAA/v8AAAIABAAGAAMAAgABAAAAAAAAAAAAAAABAAIA
AwAEAAEAAAD///7/AAACAAQABgADAAIAAQAAAAAAAAAAAAAAAQACAAMABAACAAAA/v/8
//7/AAACAAQAAwACAAEAAAAAAAAAAAAAAAEAAgADAAQAAQAAAP///v8BAAIAAwAEAAMA
AgABAAAAAAAAAAAAAAACAAQABgAKAAsADAAMAAoADgAQABUAGAAVABUAEwARABIAFAAW
ABsAGgAcABwAHAAaABkAGAAYAB4AIgAhACIAHgAXABEADQANAAwACAAGAAQAAwACAAEA
/v/8//j/9//6//z//v8AAP7//f/7//v/+P/2//b/9v/4//v//f/+//n/9//1//H/9f/5
//v//v/4//b/+P/2//b//f8GAAsAEAAWACAALwAzADMAPgBQAF8AagB5AIkAgQBQAA4A
3f+//6f/l/+M/4L/ff+E/5L/n/+k/6X/oP+a/57/pf+r/6n/qf+w/7v/xP/R/+H/6//w
//L/9f/3//f/+P/4//j/+P/6//3//v8AAP3/+//4//X/+P/5//n/+v/+////AAAAAPz/
/P/7//v//P/8//3////8//n/9//2//r/+v/8/wAAAAD///7//f/+//7//v///wMAAwAD
AAQAAAD+//z/+f/7//3///8CAAEAAQADAAUAAQD+//7/AAADAAQABgAJAAcABgAEAAEA
AwAFAAcACQALAA0ADQAOAA8AEAAPAA8AEQAVABYAGAAXABkAGQAZABsAHQAgACAAIgAj
ACMAIwAhACAAIAAhACIAIwAlACYAJAAiAB8AGwAdAB0AHwAhACEAIQAfAB4AGgAWABEA
DgAPABEAEwAUAA4ADAAJAAQABAAEAAQABQAFAAUAAwACAP///f/6//n//P/+/wAAAQD9
//r/+P/y//P/9P/1//f/9v/2//X/9f/1//T/8P/v//P/9P/1//f/9f/z//D/7v/v//P/
9f/4//X/9v/1//T/8//z//L/8f/0//f/+f/6//j/9v/1//P/9f/2//f/+//7//v//P/8
//v/+v/5//j/+//8////AQD///3/+//5//j/+v/+/wAA//8AAAAAAAD9//n/9//2//j/
+f/6//3/+//7//v/+v/7//v/+//7//r//P/8//v/+v/5//f/9f/3//n/+//+//v/+v/5
//f/9v/3//j/+v/8//3//f/9//r/+P/2//X/9v/4//7/AAD8//r/+P/y//T/9f/3//r/
+v/7//v//P/6//j/9v/2//r//P/9//7//P/6//j/9v/3//j/+v/7//n/+f/6//r/+P/3
//b/9P/3//n/+/8AAP7/+//4//X/9v/3//f/+P/8//r/+P/4//j/+P///wUACQAMAAwA
DgAOABEAEAAPAA8ADQAPABAAEgAUABMAEgASABAAEgARABEAEQATABYAFwATAA0ACwAG
AAIAAwACAAIA///6//f/9f/z//X/9f/0//H/9P/0//X/9v/z//L/8v/x//b/8v/x//L/
7//v//D/8P/y//H/8f/x//D/8f/0//X/7v/u//D/8v/2//7/AwAGAA0AFAAaACYAMwA9
AEcAVABgAG0AgACLAHUAPQACAOD/x/+p/4//gf92/3T/f/+K/47/lf+a/5X/kP+S/5b/
mf+j/63/tf++/83/3v/r/+//6//k/+b/6f/r/+v/7f/w//P/9v/0//X/9P/0//T/9f/1
//X/+P/5//n/+v/4//f/9v/0//b/+P/5//v/+P/2//X/9f/2//X/9f/2//n/+P/5//z/
/P/5//b/8//2//j/+v/9//v/+f/3//b/+P/6//z//f/9//3//f/+//3/+//7//v//f/8
//7/AgABAAAAAAABAAMABAAEAAMABAAFAAYABwAGAAcABgAGAAwAEAASABUAEgATABEA
EAAVABkAGwAdABsAHQAgACAAHwAfAB4AHQAfACAAIgAlACIAIQAhACAAIgAiACEAHwAf
AB0AHQAdABkAFwATABAAEQASABIAFAAOAA0ADAAKAAgACAAHAAQABAAEAAQABQADAAEA
/f/6//v//f/+/wEA///8//n/9f/4//j/+f/2//b/9v/2//f/9f/0//L/8f/0//b/9f/3
//b/9P/y//H/8//z//L/8v/w//P/9P/2//T/9P/y//D/8//1//b/9//1//X/9P/y//T/
9P/1//X/9f/2//f/+//4//f/9//2//f/+P/5//r/+f/4//n/+f/5//n/+f/5//f/+P/7
//z/+//6//j/9v/7//v//f8AAP7/+//4//f/+P/5//r/+v/7//v/+//7//f/+P/3//X/
9//5//r/+//4//f/9v/2//n/+v/7//v/+//7//v//P/6//n/9//1//n/+v/7//3/+v/4
//r/+P/6//r/+v/2//j/+f/7//7/+v/5//f/9v/6//r/+v/8//r/+v/5//j/+f/6//v/
/P/4//j/+f/5//f/9f/0//L/9//5//v//P/5//f/9f/2//j/+f/6//v/+f/5//j/+P/6
//n/9//0//7/AAADAP//9v/0//T/9P/0//f/+P/5//r//P/8//z//P/7//r/+f/4//r/
/P/+/wAA/v/+//7//v8CAAYACgAOAAwADAAMAAwADgAOAA4ADgARABIAEwAUABMAEgAR
ABAAEwAUABUAFgAUABIAEAAOAAoACAAGAAQAAwACAAEAAAD7//j/9f/y//b/+P/6//z/
+P/2//T/8v/y//L/8v/y//P/9P/1//b/8v/w/+7/7P/w//L/9P/2//P/8v/x//D/7v/u
//T/+P/+/wgAEgAYAB4AKAAoAB4AIAAuADgARgBaAGwAaABGABIA9P/m/9b/wP+2/7j/
yv/i//T/9v/w/+T/0P/C/77/vP+4/7j/vP/A/8j/1v/k/+7/8P/w//D/8P/t/+z/6//q
/+//8v/1//j/9f/0//P/8v/y//L/8v/y//X/9v/3//j/9f/0//P/8v/2//j/+v/8//n/
+P/3//b/9v/2//b/9v/3//j/+f/6//j/9v/0//L/9P/2//j/+v/3//b/9f/0//f/+P/5
//r/+P/4//j/+P/2//b/9v/2//j/+v/8//7/+v/4//b/9P/4//r//P/+/wAAAAAAAAAA
///+//3//P///wIABQAIAAYABgAGAAYABwAIAAkACgAMAAwADAAMAAoACgAKAAoADgAQ
ABIAFAARABAADwAOABAAEAAQABAAEQASABMAFAASABAADgAMAA0ADgAPABAADAAKAAgA
BgAEAAQABAAEAAIAAgACAAIAAAD+//z/+v/9//7///8AAP3//P/7//r/+v/6//r/+v/6
//r/+v/6//n/+P/3//b/+v/8//7/AAD8//r/+P/2//n/+v/7//z//P/8//z//P/4//b/
9P/y//X/+P/7//7//P/6//j/9v/3//j/+f/6//r/+v/6//r/9//2//X/9P/4//r//P/+
//z/+v/4//b/+P/6//z//v8AAAAAAAAAAP3//P/7//r//P/+/wAAAgD///7//f/8//z/
/P/8//z//f/+////AAD+//z/+v/4//z//v8AAAIAAAD+//z/+v/7//z//f/+////AAAB
AAIA///+//3//P/8//z//P/8//7//v/+//7//P/8//z//P/9//7///8AAP7//P/6//j/
/P/+/wAAAgAAAP7//P/6//z//P/8//z//f/+////AAD///7//f/8////AAABAAIA///+
//3//P/8//z//P/8//3//v///wAA/P/6//j/9v/6//z//v8AAP7//P/6//j/+//8//3/
/v///wAAAQACAAAA/v/8//r//f/+////AAD9//z/+//6//v//P/9//7/AAACAAQABgAF
AAYACAAIAAsADAARABQAFQAUABMAEwATABMAEgASABUAGQAbAB4AGgAYABUAEwAXABoA
HgAgABkAFAARAAsACAAHAAQAAgAAAP7//v////3/+//5//b/9v/3//f/+P/3//b/9f/1
//b/+f/1//T/9f/2//j/+//6//j/9f/z//b/9//6/////P/6//f/9P/y//b/AAAJABIA
GwAkACoALAAxADsASQBWAGIAcwCGAIsAZwArAPz/2P+3/6H/kf+F/37/gv+L/47/kP+T
/5D/jf+W/57/ov+n/6v/sf+5/8b/0f/g/+//9//z/+7/8P/x//H/7//y//T/9v/4//b/
9//2//b/9P/1//X/9f/5//v//P/+//3/+//5//b/9v/4//n/+//8//z//f////3/+f/2
//T/+f/6//3/AgAAAP3/+v/3//n/+v/7//3//v/9//z//P/+//7//v/9/wAAAQACAAQA
AAD9//z/+//9//z//v8CAAMAAgACAAMAAwAEAAQAAwAHAAkACwANAAwACwAIAAYACgAO
ABAAEwAUABcAFwAYABYAFwAWABUAFgAZAB0AHgAeAB0AGwAZAB4AIAAjACcAIwAhACAA
HgAfAB4AHAAZABsAGwAdAB8AHAAZABQAEAARABIAEgAUAA8ADwAPAA4ACQAIAAYAAgAB
AAIAAwAFAAQAAQD8//j/+f/7//z///////7//f/7//n/+P/4//T/9f/4//v////8//j/
8//v//T/9v/1//f/9//2//X/9f/z//P/8v/y//L/9f/2//j/9P/0//L/8P/x//P/9P/1
//f/+f/6//r/9//2//b/9f/2//j/+v////z/+f/3//T/9v/4//r//P/8//z//v////z/
+//6//n/+f/8/wEABAACAAAA/f/6//z/+//8//7//v/9//z//f/9//3//f/8////////
/////f/+//3/+//9//3//P/7//3//f/9//7//P/8//z/+//6//v//P/+//v/+//6//n/
+v/6//r/+//6//r//v/+//v/+v/5//T/9f/3//r//v/6//n/9//2//r/+v/6//z//P/8
//v/+v/4//j/+P/4//n/+v/8//3/+f/3//b/9P/3//f/9//2//j/+f/6//7//f/7//n/
9//6//v/+//8//3/+//4//T/9v/4//v//f/6//n/+P/5//T/9P/6/wAAAQACAAMABAAE
AAUABAACAAIABgAIAA0ADAANAA8ADwANAAwADAAMABIAFAAXABgAFgATABEADwAUABgA
GgAXABIAEQANAAoACAAEAAEA+//7//v//P/9//v/+//6//f/9v/0//P/8v/x//D/8P/v
//P/7v/s/+z/7//x//T/9v/z//H/8P/v/+//7//x//H/8v/0//L/7P/s//D/8//4/wEA
DAAUAB4AIQAjACkAMAA8AEsAYABzAIMAgQBeAB4A6f/F/6n/k/+E/3r/df98/4b/kf+Y
/53/mP+S/5b/n/+h/6H/p/+q/6//uP/H/9n/4//q/+3/7//w/+//7f/s/+v/6v/v//P/
9f/4//X/9f/0//P/9f/1//T/9P/2//f/+P/4//X/9P/y//H/9v/4//v////8//f/8//w
//P/8v/z//b/+f/5//n/+f/4//b/9P/z//n/+//9/wAA/P/6//j/9f/2//f/+P/6//v/
+//9/////f/6//r//P///wAAAgAFAAMAAgAAAP3///8BAAMABQAGAAcABgAGAAcACAAH
AAcACgAPABEAFAASABMAEgARABIAFQAZABoAHAAdAB0AHQAcABoAGQAZABsAHQAgACIA
IgAgAB0AGQAZABkAGwAdABsAGwAZABgAFQASAA4ADAAMAA0ADgAOAAgABgADAP7//v8A
AAIABQAEAAMAAAD+//r/+f/3//f/+//8//3//f/6//b/8//s/+3/8P/z//f/9v/2//X/
9f/y//D/6//p/+//8v/1//n/9f/z//D/7v/t/+//7//w//L/9P/0//T/8f/x//D/7//w
//P/9f/2//X/9P/0//P/8v/y//L/9f/2//f/+f/6//f/9v/1//T/9//4//v//f/5//f/
9f/z//T/9v/6//z/+//8//z//P/5//X/8//y//f/+f/7/////f/7//n/9v/4//f/9v/1
//X/+P/5//n/+f/5//j/9//3//f/9//4//f/9v/1//P/8//1//f/+v/3//f/9v/1//P/
8v/x//H/8//0//n/+v/3//b/9f/w//D/8f/z//b/9v/3//f/+P/3//T/8f/w//P/9v/4
//r/9v/0//L/8P/x//L/9P/1//f/9//4//j/9//1//P/8P/x//P/9f/6//j/9f/y/+//
8v/z//P/9P/2//f/9//2//X/9P/0//P/9P/1//b/+f/0//D/8P/z//b/+f/8/wAABQAI
AAoABAAEAAIAAwAGAAkADQAPAA4ADAALAAoADgAQABMAFAAUABMAEwATABMAFAATAA0A
DAALAAcABAABAP7//P/3//T/8//z//P/9v/3//f/9f/x/+7/7P/q/+3/7v/w//H/8v/s
/+n/6P/p/+v/7v/w//D/7//v/+//7P/r/+z/6//s//L/9v/0//L/9P/3//r/AwAQABoA
KgAzADcAOwBIAFQAYwB0AIEAeQBLAA4A4v/B/5//if97/3D/cP9//4z/lP+d/6D/lf+I
/4r/kv+X/53/p/+z/77/xf/K/9f/3//h/+b/7P/x//X/9//0//L/8P/u/+//8f/x//L/
8//1//b/9//2//X/8//y//X/9//5//r/9//2//T/8//0//T/9f/3//r/+f/5//r/9//y
/+//7v/1//f/+f/7//v/+v/5//n/+v/5//j/+P/5//r/+//7//j/9//2//b/+f/7////
AwD///z//P/+//7//v///wEAAwAEAAQAAwACAAEAAAD//wMABQAFAAYACwAOAA8AEQAP
ABEAEAAQABIAFQAWABcAFgAXABkAGAAdAB8AIAAhACAAHgAdAB0AHQAdAB4AHgAhACIA
IgAhAB4AGwAaABkAGQAZABcAFgASABAADQAMAAcABwAHAAYABwAIAAgABgABAAAA////
/wEAAQD///7//P/7//n/+f/4//j/+P/3//j/+P/5//b/8//y//H/8f/y//L/8f/x//P/
9P/y//P/8//y//H/8f/z//P/8v/y/+7/7//u/+7/8f/0//X/9v/0//P/8f/v//H/8//0
//T/9v/2//f/9//z//L/8f/z//T/9f/3//j/9v/2//b/9v/2//b/+P/5//v/+//7//v/
9v/2//j/+P/7//z//P/8//r/9//2//b/+f/5//n/+//7//v/+//6//j/9//2//X/9//6
//v/+//7//v/+v/5//v/+//7//z//v/+//7//f/4//f/9v/2//j/+f/5//n/+//6//n/
+f/2//b/+v/6//v//P/9//r/+P/3//f/+P/5//v//P/+//z/+v/4//j/9//4//j/+P/5
//r/+//8//j/+P/5//n/+//7//z//P/7//v/+//6//n/+f/5//z////////////5//n/
/P///wIABQAIAAwADwAQABAACwAMAAsADQARABMAFgAXABYAFAATABIAFQAWABgAGAAY
ABcAFwAXABYAFgAUAA0ADAANAAsACgAHAAIA/v/3//j/+f/7//3/+//7//r/9//2//T/
8//y//T/9v/5//v/+//2//T/9P/y//P/9f/2//b/9f/1//X/8//z//X/9f/6//z//P/6
//j/+P8BAAwAFwAiAC4AOAA/AEcATQBWAF4AbwCGAIcAZwAvAAQA4P+5/5f/hf95/3T/
gv+R/5T/lP+X/5L/i/+O/5b/nP+n/7H/u//H/9L/2f/g/+v/6//r//D/8v/1//f/9//1
//T/8//y//b/+f/6//z/+v/7//v/+//7//v/+v/6//3///8BAAIA/f/8//r/+f/8//z/
/f///wAA/////wAA/f/6//n/+v///wEAAwAFAAEA/v/7//n//P/9//7/AAAAAAAAAAD/
/////////wAAAwADAAUABwADAAAAAAACAAQABAAFAAcACwAMAAwACwALAAsACwALAA8A
EQARABIAEwAUABMAEwAVABkAGgAcABsAHQAdAB0AHAAdAB8AHgAiACUAJwApACYAJAAj
ACMAJQAlACYAJgAqACoAKQAnACEAHQAbABkAHAAfACAAIgAcABgAEwAQABAAEQASABIA
EAAQAA8ADAAGAAQAAgABAAYABwAGAAYAAwABAP7//f///wAAAQABAP///v/+//r/9v/2
//b/9//7//z//P/9//v/+v/2//X/9//4//n/+//7//v/+v/6//b/9//2//b/+f/8//3/
/v/8//v/+f/3//j/+//9//7/+//6//r/+f/6//r/+v/9/wAAAQADAAQAAwACAAEAAAD+
//7/AAABAAIAAwAEAAUAAAD+//7//P8BAAQABgAIAAUAAQD///7/AQABAAEAAwABAAEA
AQAAAP7//f/8//v///8EAAcACQAFAAMAAAD9/////////wAAAgACAAIAAQD9//3//f/+
/wEAAwAEAAUAAgAAAP7//f/+//7/AgACAAQABAAEAAAA/P/7//v//P/+/wEAAwAGAAMA
AAD9//z///8AAAAAAAAAAAAAAAAAAP7//v//////AgADAAUABgAFAAMAAQD+////////
/wIAAAD///7//f/7//v/+v/6/wEAAwAEAAQAAwACAAIAAQD///////8BAAIAAgACAAUA
AgABAAEAAAABAAIABAAEAAIAAgACAAIAAQAAAP///v8BAAIAAwAEAAQABAAEAAQABwAK
AA8AFQATABIADwAQABAAEwAUABUAGQAZABkAGAAXABYAGAAYAB0AHgAfAB8AHQAbABoA
GgAYABMAEAAPAA0ADAANAAwABwABAP3/+////wEAAwAFAAAA+//5//b/+f/6//v//P/9
//3////6//X/9P/z//P/+P/8////AQD9//v/9//1//n/+f/6//r/+P/8/wQADAAPABYA
HQAmADIAPgBFAEsAUwBeAGoAewCIAH0AVQAhAPr/1v+1/5n/hf95/3z/iP+R/5b/nP+Z
/47/j/+Y/5z/ov+x/73/xf/P/9j/3//o/+3/7//z//b/+P/7//3//f/6//r/+v/6//n/
+//7//z//f///wAAAQAAAP///f/8/wAAAQACAAIAAAAAAP/////+//7///8BAAEA///+
//7/AAD+//7/AAADAAMAAwADAAMAAgABAAEAAwADAAMABAAEAAQABAADAAAA///+//7/
AwAFAAkADQAIAAQAAwAEAAYABgAHAAkADQAOAA4ADQAKAAkACAAHAAwADwAQABIAEgAU
ABQAFQAYABsAGwAcABsAHQAdAB0AGwAdACAAIAAlACcAKAApACcAJAAiACEAIgAjACUA
JgAqACoAKQAnACQAIQAgAB8AIAAhACAAIAAdABoAFgAUABEAEQARABAADwAQABAADgAI
AAYABAADAAkACwALAAwABwAFAAIAAQAEAAQABAADAAMAAgACAP7/+//6//n/+f/+/wAA
AQADAAEAAAD8//v//P/8//z//f/9//3//P/8//f/+f/5//r//f8AAAEAAgD+//3/+//5
//v//f/+//7///8AAAIAAwAAAP7//P/9////AQAEAAYABAAEAAQABAACAAAAAAD//wMA
BQAHAAkABQAEAAUABAAHAAgACAAIAAcAAwABAAAAAwADAAMABQAHAAcABwAGAAUAAwAB
AP//AgAGAAgACQAGAAUAAwABAAEAAQABAAIABAAEAAQAAwD///////8AAAMABQAGAAcA
BQAEAAMAAwABAAAAAwACAAQABAAEAAAA/f/7//r/+v/9/wEABAAIAAcABAABAAAAAAAA
AP///v8BAAIAAwAEAP///v/+//3//v///wEAAgADAAMAAwACAAEAAQABAAQABAADAAIA
AQAAAP///f/8/wMABQAGAAYABAACAAEA//////////8BAAQABAAEAAcAAwABAAAA/v/5
//7/BgAKAAgABgAEAAIAAQAAAP///v8CAAQABgAIAAQAAgAAAP7/AQACAAMABAADAAIA
AQAAAAEAAgADAAQABgAGAAYABgAEAAIAAAD+////AAABAAIAAgACAAIAAgADAAQABQAG
AAkADQAPABAADQAOAA0ADwATABcAHAAfABsAGAAWABQAFgAWABcAFgAaABsAHQAfAB4A
IAAgABsAGgAZABUAEgARAA4ADAAHAAMAAQAAAP//AQADAAQAAwD///z/+v/4//z//v8B
AAMABAD+//v/+v/5//n/+v/6//v/+//8//3/+f/5//v/+//+/wIAAgAEAAQAAAD//wYA
DwAYACQAMAA3AD0AQQBKAFYAYQB0AIkAjwBxADYABgDj/8H/of+L/4D/gv+P/57/qv+t
/67/p/+c/5r/ov+n/6n/sf+9/8j/0f/a/+H/6f/v//T/+////wIAAwAAAP7//P/6//3/
/////wAAAQADAAQABQADAAEA/v/8////AQADAAQAAAAAAP////8DAAQABgAJAAkABwAG
AAYABAAAAP7//v8FAAcACQALAAgABgAEAAMABQAFAAUABgAIAAgACAAHAAUABQAFAAYA
CAAJAAwADwAKAAYABQAGAAoACgALAA0AEAASABMAEwARAA8ADQALAA8AEwAVABgAGAAY
ABYAFQAUABcAFwAYABsAHwAhACMAIgAjACUAJAAoACkAKQApACgAJgAlACUAKAApACsA
LAAuAC4ALQArACgAJQAkACMAJgAnACYAJgAjACAAHAAaABgAGQAaABoAGAAYABcAFAAO
AAwACgAJAA8AEQARABIADgALAAcABQAIAAgACAAHAAgACAAJAAYAAQAAAP////8DAAQA
BAAFAAMAAgD+//3///8AAAEAAwADAAMAAgACAP7////+//7/AgAGAAgACgAGAAUAAwAB
AP//AQACAAIAAwAEAAYABwAEAAQABAAHAAkACQAKAAoACAAIAAgACAAJAAoADQAPAA0A
DQANAA0ABwAGAAcABgALAA4AEAASABEADQALAAoACQAJAAkACwANAA8AEQASABAADQAK
AAcACAAMAA4ADwAMAAsACQAHAAgACQAKAAwACgAKAAoACQAFAAUABQAGAAkACwAMAA0A
CwAKAAkACQAIAAgADAAMAAwADAAMAAgABgAFAAUABgAKAA0ADwASAA8ACgAFAAIABQAI
AAoADAAMAAwADAAMAAcABgAGAAUABgAHAAkACgAKAAkACAAGAAcABwAHAAoADAALAAoA
CQAHAAcABgAGAAoACwALAAoACQAIAAgABwAGAAcACAALAA4ADgAMAAkABgAIAAgACAAI
AA0AEwAXABoAFQAWABUAFwAYABkAGwAbAB4AHgAfACAAIQAiACQAJAAlACUAJgAnACcA
KAAnACEAIAAfABsAGAAYABYAFQARAAwACQAHAAUABQAFAAQAAQACAAIAAwAEAAMAAgAC
AAEABAAAAP//AAD+//3//f/8//////8AAAEA/////wEAAQAAAAAABAAEAAIAAAABAAoA
EwAYACIAMgBBAEcASwBQAFgAYwBuAH8AhwBzAEIADADl/8n/q/+V/4j/gP+B/5D/oP+t
/7T/r/+e/5r/ov+p/6n/rf+3/8T/0f/e/+f/6//x//T/+P/7//3//f/8//z//P/8//r/
+//6//r//P///wEAAwD///3/+v/4//7/AQAEAAYABgAGAAUABQADAAIAAgADAAYABQAF
AAYABQACAAEAAgAFAAUABQAFAAcABgAFAAUABQADAAEAAAADAAYACQALAAcABQADAAIA
BQAFAAcACQAJAAYABgAIAAgACAAJAAsAEAASABMAEwARAA8ADQALABAAEwAUABYAFgAY
ABgAGQAZABsAGgAaAB4AIQAiACMAIQAjACYAJgAoACkAKQApACsAKgAqACsAKgApACkA
KAAsAC4ALwAvACsAJwAlACMAJAAlACQAJAAkACIAHwAeABgAFwAWABQAFQAWABYAFAAQ
AA4ADAALAAsACwAJAAgACAAHAAUABQADAAIAAQD//wMABAAGAAQAAAD+//z/+//9//7/
/v///wAAAAD9//3//f/8//v/+//+//////8AAPz//f/8//z//P/+//7//v/+////////
//v/+//6//j/+//+/wIABQAAAP7//P/9//7///8BAAIABAAEAAQABAACAAIABAAFAAgA
CQAKAAsABgAEAAQAAgAFAAYABgAGAAgABQAEAAQAAgABAAAAAQAEAAUABgAGAAQAAwAC
AAEAAwAGAAcABwAJAAkACAAHAAQAAwACAAIABQAGAAcABwAEAAMAAgACAAQABQAFAAUA
BwAGAAUABQABAAAAAwACAAUABgAHAAQAAQABAAIABAACAAMAAwAEAAYABAACAAIAAAAA
AP///v8BAAIAAwAEAAAAAAABAAEAAwADAAQABAAGAAcACAAIAAUAAwABAAIABQAFAAUA
BQAFAA==
         </WaveFormData>
      </LeadData>
      <LeadData>
         <LeadByteCountTotal>10000</LeadByteCountTotal>
         <LeadTimeOffset>0</LeadTimeOffset>
         <LeadSampleCountTotal>5000</LeadSampleCountTotal>
         <LeadAmplitudeUnitsPerBit>4.88</LeadAmplitudeUnitsPerBit>
         <LeadAmplitudeUnits>��V</LeadAmplitudeUnits>
         <LeadHighLimit>2147483647</LeadHighLimit>
         <LeadLowLimit>268435456</LeadLowLimit>
         <LeadID>V1</LeadID>
         <LeadOffsetFirstSample>0</LeadOffsetFirstSample>
         <FirstSampleBaseline>0</FirstSampleBaseline>
         <LeadSampleSize>2</LeadSampleSize>
         <LeadOff>FALSE</LeadOff>
         <BaselineSway>FALSE</BaselineSway>
         <ExcessiveACNoise>FALSE</ExcessiveACNoise>
         <MuscleNoise>FALSE</MuscleNoise>
         <LeadDataCRC32>2465338083</LeadDataCRC32>
         <WaveFormData>
CAAIAAgACAAWACIALgA6AEcAVABhAG4AYwBYAE0AQgAwAB4ADAD6/+b/1P/C/7D/tv+8
/8L/yP/S/9r/4v/q//P//P8FAA4AEwAWABkAHAAXABQAEQAOABIAFAAWABgAGgAaABoA
GgAaABoAGgAaABwAHAAcABwAGgAaABoAGgAYABgAGAAYABkAGgAbABwAGgAaABoAGgAc
ABwAHAAcABwAHAAcABwAHAAcABwAHAAeAB4AHgAeABwAHAAcABwAHgAeAB4AHgAcABwA
HAAcABwAHAAcABwAHQAeAB8AIAAdABwAGwAaABwAHAAcABwAGgAaABoAGgAZABgAFwAW
ABgAGAAYABgAFwAWABUAFAASABIAEgASABEAEAAPAA4ADgAOAA4ADgAOAA4ADgAOAAsA
CgAJAAgABgAGAAYABgAEAAQABAAEAAYABgAGAAYACAAIAAgACAAHAAYABQAEAAUABgAH
AAgACAAIAAgACAAGAAYABgAGAAcACAAJAAoABwAGAAUABAAGAAYABgAGAAQABAAEAAQA
BAAEAAQABAAFAAYABwAIAAcABgAFAAQABQAGAAcACAAGAAYABgAGAAgACAAIAAgACgAK
AAoACgAIAAgACAAIAAkACgALAAwACgAKAAoACgAKAAoACgAKAAwADAAMAAwACwAKAAkA
CAAKAAoACgAKAAgACAAIAAgABgAGAAYABgAGAAYABgAGAAQABAAEAAQAAgACAAIAAgAC
AAIAAgACAAAAAAAAAAAAAgACAAIAAgAAAAAAAAAAAAAAAAAAAAAA///+//3//P/8//z/
/P/8//z//P/8//z//P/8//z//P/9//7///8AAP7//v/+//7//f/8//v/+v/7//z//f/+
//7//v/+//7//v/+//7//v/9//z/+//6//r/+v/6//r//P/8//z//P/7//r/+f/4//n/
+v/7//z/+v/6//r/+v/6//r/+v/7////AAABAAIAAQACAAQAAgAEAAIAAQAAAP7/+//6
//f/9P/y/+//7f/u/+z/7P/s/+r/6v/q/+r/7P/s/+7/7//u//D/8f/y//P/9f/4//b/
+P/4//j/+P/3//b/9f/0//b/9v/2//b/9f/2//b/9f/3//f/+P/4//n/+v/7//z//P/7
//r/+f/9//7//v////7/AwAMABcAJgA6AFEAYABoAGcAYABVAEUANAAjAA8A/f/u/+D/
zv+5/67/p/+t/8X/5v/3/+//8P/8/wEABAAOABoAKAAsACQAFwAOAAgACAANABIAEgAR
ABEAEQARABIAEgARABEAEQARABEADwARABMAEwATABMAEwATABMAEwASABIAEwATABEA
EwATABMAEgASABIAEgATABQAFQAWABQAFAAUABUAFQAVABUAFgAWABYAFwAXABcAFwAX
ABcAGQAZABoAGgAZABgAFwAXABkAGQAXABkAGwAbABsAGwAaABkAGAAYABgAGAAYABcA
FQAWABYAFgAXABYAFgAWABYAFQAVABQAEgARABEAEAAQABAAEQASAA8ADgAOAA4ADAAL
AAsACwAJAAgABwAFAAMAAgACAAIABAADAAMAAQACAAEAAgADAAQABAAEAAQABQAFAAUA
BQAGAAcACAAJAAoACgAJAAkACQAJAAgACAAIAAkACQAIAAoACgAKAAoACgAJAAgABwAH
AAgACAAHAAcACAAIAAgACQAJAAkACQALAAsACwALAAoACgAKAAoACwALAAwADAAKAAoA
CgAKAAkACQAKAAoACgAKAAsACwAJAAkABwAHAAgACQAKAAwACgAKAAoACgAKAAoACgAK
AAoACgAKAAsACgAJAAgABwAHAAgACQALAAkACQAHAAYACAAIAAcABwAIAAgACAAHAAUA
BAAEAAQABQAGAAcACAAIAAgACAAIAAYABgAGAAcABwAHAAcACAAGAAUABAADAAQABQAH
AAgABwAGAAUABAAGAAYABAAEAAUABQAFAAUAAwADAAMAAwADAAMAAwADAAMAAgAAAP//
AQABAAEAAQADAAMAAwAEAAEAAQABAAAAAgACAAIAAgACAAIAAQD+//3//f/+/////v//
/wAAAAAAAP///v/9//3//f/+/wAAAAD///7//P/6//z//v/+//7//v8AAAMABQAHAAYA
BwAIAAoABgAFAAIAAAD9//j/9P/y//H/7//u/+z/6//q/+j/6P/o/+j/6P/o/+r/6v/q
/+z/7P/s/+3/7f/w//H/8//2//L/8v/y//L/8v/y//L/8v/z//T/9f/2//X/9f/1//T/
9f/1//X/9v/2//b/9v/2//T/9f/1//X/9//3//b/9v/3//7/BwAWACkAPgBSAF8AYgBe
AFMARAA1ACUAFgAHAPX/5f/U/77/qv+b/5T/n//B/9v/2v/T/9f/3P/i/+3//v8QABoA
GAASAAgA/f/4/wAABAAHAAgACgAJAAkACQAJAAoACgAJAAkACQALAAsACQALAAkACQAJ
AAkACQAJAAkACQAKAAoACwALAAcACQAJAAkACgAKAAoACgAIAAgACAAIAAYABgAGAAcA
CQAJAAkACgAIAAgACQAJAAsACwALAAsACQAJAAoACgAIAAgACAAJAAoACwAKAA0ACwAL
AAsACwALAAsACwAMAAoACgAKAAkABwAIAAgACAAHAAYABgAGAAQAAwADAAIAAgABAAEA
AAD///7//v/+//v/+v/6//r/+v/5//n/+f/1//T/8//x//H/8P/w//D/8P/v/+//7f/v
/+3/7f/t/+7/7v/u/+7/7f/t/+3/7f/v/+//7//v/+//7v/s/+v/6//r/+r/6v/q/+v/
6//q/+j/6P/o/+j/6v/p/+j/5//n/+j/6P/n/+X/5v/m/+b/6f/p/+n/6f/n/+f/5//n
/+r/6v/q/+r/5//n/+j/6P/q/+r/6v/q/+v/6//s/+z/6//q/+r/6f/q/+v/6v/r/+v/
6//r/+z/6v/q/+r/6v/s/+z/7P/s/+v/6v/p/+n/6//r/+v/6//o/+j/6P/p/+v/6//p
/+j/6f/q/+r/6//q/+r/6v/p/+n/6P/o/+j/6P/o/+j/6P/m/+b/5v/m/+b/5v/m/+f/
5v/l/+T/5P/l/+X/5f/l/+X/5f/m/+b/5P/k/+T/5P/m/+b/5P/k/+P/4//j/+P/5f/l
/+X/5f/n/+f/5//n/+b/5v/l/+X/5//n/+f/5//l/+X/5f/m/+b/5//o/+j/6P/o/+j/
6P/o/+j/5//k/+X/5f/m/+f/5f/l/+X/5P/l/+X/5f/l/+X/5f/m/+j/6P/n/+b/5P/k
/+b/5//n/+b/5P/l/+X/5P/m/+b/5v/m/+T/5P/k/+T/5v/m/+b/5v/m/+b/5v/m/+b/
5v/m/+b/6f/q/+v/7P/t/+7/7//w//H/8v/z//T/8f/w/+//7v/r/+j/5f/i/+H/4P/f
/97/3f/c/9v/2v/c/9z/3P/c/9z/3P/c/9z/3f/e/9//4P/j/+T/5f/m/+b/5v/m/+b/
5v/m/+b/5v/m/+b/5v/m/+T/5P/k/+T/5v/m/+b/5v/m/+b/5v/m/+b/5v/m/+b/6v/q
/+z/7v/0/wIAFgAsAEIAVABcAFwAUgBEADQAJgAWAAYA7v/U/77/rP+a/4z/iv+Y/8L/
8v8AAP7/BAAIAAQABAAKABAAFgAWABIACAAAAP7/AgAGAAQABAAEAAQABAAGAAYABgAG
AAYABgAGAAYACAAIAAgACAAGAAYABgAGAAgACAAIAAgACgAKAAoACgAKAAoACgAKAAsA
DAANAA4ADgAOAA4ADgAQABAAEAAQABEAEgATABQAFAAUABQAFAAVABYAFwAYABYAFgAW
ABYAFgAWABYAFgAYABgAGAAYABgAGAAYABgAFgAWABYAFgAWABYAFgAWABQAFAAUABQA
FgAWABYAFgAVABQAEwASABIAEgASABIAEQAQAA8ADgANAAwACwAKAAoACgAKAAoACQAI
AAcABgAEAAQABAAEAAIAAgACAAIABAAEAAQABAAGAAYABgAGAAYABgAGAAYABgAGAAYA
BgAGAAYABgAGAAQABAAEAAQABgAGAAYABgAEAAQABAAEAAYABgAGAAYABgAGAAYABgAE
AAQABAAEAAYABgAGAAYABgAGAAYABgAIAAgACAAIAAgACAAIAAgACAAIAAgACAAIAAgA
CAAIAAYABgAGAAYACAAIAAgACAAIAAgACAAIAAYABgAGAAYACAAIAAgACAAGAAYABgAG
AAYABgAGAAYABAAEAAQABAAEAAQABAAEAAIAAgACAAIAAAAAAAAAAAAAAAAAAAAAAP7/
/v/+//7//v/+//7//v/+//7//v/+//z//P/8//z//v/+//7//v/+//7//v/+//z//P/8
//z//v/+//7//v/9//z/+//6//z//P/8//z/+v/6//r/+v/6//r/+v/6//r/+v/6//r/
+P/4//j/+P/6//r/+v/6//j/+P/4//j/+v/6//r/+v/8//z//P/8//r/+v/6//r//P/8
//z//P/8//z//P/8//r/+v/6//r//P/8//z//P/6//r/+v/6//r/+v/6//r/+v/6//r/
+v/8//z//P/8//7//v/+//7//f/8//v/+v/6//r/+v/6//z//P/8//z//f/+////AAAC
AAMABQAGAAUABgAHAAgACAAGAAUAAgD+//z/+P/1//T/8f/v/+7/7P/r/+r/6P/o/+j/
6P/o/+r/6v/q/+r/6v/r/+z/7v/x//L/8//1//j/9v/2//b/9P/0//T/9P/2//b/9v/2
//b/9v/3//j/+P/3//f/9//4//j/+P/4//j/+P/5//n/+f/5//n/+v/8//3/BAAPAB4A
MQBIAFwAZQBkAGAAUwBCADEAIQAQAP//6//V/8D/qv+W/4n/jP+j/8X/1f/Q/9H/2//e
/+T/8/8GABQAGAAUAA4AAgD7/wAABgAIAAkADAAMAA0ADwAPAA8AEAAOAA0ADQANAA0A
DQALAA0ADQANAA0ADQANAA0ADQANAA4ADgAPAA8ACwANAA0ADQAOAA4ADgAOAA4ADgAO
AA4ADgAOAA4ADwARABEAEQASABAAEAARABEAEQARABEAEQARABEAEgASABIAEgASABMA
FQAVABMAFQATABMAEwATABMAEwATABQAFgAWABYAFQATABQAFAAUABUAFAAUABQAEgAR
ABEAEAASABEAEQAQAA8ADgAOAA4ADAAKAAkACAAHAAcACAAJAAYABgAGAAUAAwACAAIA
AgACAAEAAQD//////f/9//3//v/+//7//v/9//3//f/9////////////AAAAAP/////9
//3//P/8//7///////7//v/+//7//v/+//3//P/7//3//v/+//3//f/+//7//v//////
////////////////AgACAAIAAgADAAMABAAEAAIAAgACAAIAAwADAAQABAACAAIAAwAD
AAUABQADAAMAAwADAAMABAAEAAQABAAEAAQABAAEAAQAAgACAAIAAwAFAAUABQAFAAMA
AgABAAEAAwADAAEAAAACAAIAAQABAAAAAAAAAP//AQAAAAAAAAACAAIAAgACAAEAAAD/
//7///8AAAEAAwACAAEAAAAAAAIAAQAAAP//AQABAAIAAgAAAAAAAAAAAAAAAAD+//7/
//////////8BAAEAAQABAAEAAQABAAEABAAEAAMAAwADAAMAAwADAAEAAQABAAIAAQAB
AAEAAAACAAIAAgACAAEAAgACAAAAAQABAAIAAwABAAEAAQAAAP//////////AQABAAIA
BAACAAEAAAD+//3/AAACAAMAAAAAAAEAAQAAAP//////////AAABAAIAAgACAAIAAgAE
AAcACQALAAwADQAOABAADwAPAA0ADAALAAgABgAGAAIA///9//r/+v/6//n/+v/3//b/
9f/0//f/+P/5//z///8AAAIAAwABAAEAAgAEAAQABgAIAAoACQAIAAcABgAEAAQABAAE
AAYABwAIAAgABQAFAAUABgAIAAgACAAIAAcABwAGAAUABwALAAoACAAJAAwAEQAWACEA
MgBGAF0AbAB0AHcAcABjAFMARAAzACEADQD8/+r/2P/D/7b/r/+x/8X/5v/9//n/+P8E
AAsADgAYACQAMAA0ADAAJQAYABAADgATABgAGAAXABgAGQAaABwAHAAbABsAGwAaABkA
FgAXABkAGQAZABkAGQAZABkAGQAYABgAGQAZABUAFwAXABcAFgAWABYAFgAWABYAFgAW
ABYAFgAWABcAGQAZABkAGgAcABwAHQAdABwAGwAaABkAGwAbABwAHAAaABoAGgAbABsA
GwAZABsAGwAbABsAGwAaABkAGAAYABkAGgAbABsAGgAaABkAGAAZABgAGAAYABoAGQAZ
ABgAGAAXABcAFgAVABQAFAAUABIAEAAPAA4ADgANAA0ADQAMAAwADAALAAkACAAIAAgA
CQAJAAoACQAJAAcABwAHAAgACAAIAAgACQAJAAkACQAJAAkACQAJAAwADAALAAsACwAL
AAoACgAIAAkACQAIAAkACgALAAwACgAJAAgABwAJAAoACgAJAAkACgAKAAoACQAJAAkA
CQAJAAkACQAJAAoACgAKAAoACwALAAwADAAMAAwADAAMAAsACwAMAAwADAAMAA0ADQAL
AAsACQAJAAsACwALAAwADAAMAAwADAAMAAwADAAMAAwADAAMAA0ADQANAA0ADQAMAAwA
DAANAA0ADQALAAoADAAMAAsACwAKAAoACgAJAAkACAAIAAgACQAKAAsADAALAAoACQAI
AAcACAAJAAsACQAJAAkACgAIAAcABgAFAAcABwAIAAgACAAIAAgACAAIAAgABgAGAAcA
BwAHAAcABwAHAAcABwAJAAkACQAJAAgACAAHAAcABwAHAAcABwAIAAkACgAMAAoACwAM
AAwADAAMAAwADAANAA4ADgAMAAsACwAMAA0ADAANAA4ADgANAA0ADQANAAwACwALAAwA
DQANAA0ADAAKAAwADQANAAwADAANAA0ACgAJAAkACQALAAwADAANAA4ADwAQABEAEwAU
ABUAFgAXABgAGgAYABcAFAASAA4ACgAHAAYAAwABAAAA/v/7//r/+P/4//n/+v/7//z/
+v/6//r//P/9//7/AAABAAQABQAHAAoABgAGAAYABgAGAAYABgAGAAUABAADAAIABAAF
AAYABgAFAAUABQAGAAYABgAGAAYACAAJAAkACQAJAAkACgAKAAsAEgAbACgAOQBOAGAA
bwB0AHIAaQBeAFMARQA0ACEADwD9/+z/2P/C/7P/sP+5/9P/8//6/+3/7f/2//z/BwAW
ACYANAA2ACwAHgATABAAEgAWABsAHgAgACEAHwAfAB8AIAAeAB0AHQAdAB0AHQAbAB0A
HQAdAB0AHQAdAB0AHQAdABsAGgAaABkAFwAZABkAGQAYABgAGAAYABYAFgAWABYAFgAW
ABYAFwAVABUAFQAWABgAGAAZABkAGQAZABkAGQAXABcAGAAYABoAGgAaABsAGQAZABcA
GQAZABkAGQAZABkAGQAZABoAGAAYABgAFwAXABgAGAAYABUAFAAUABQAFQAVABYAFgAW
ABUAFQAUABEAEAAQABAAEAAQABEAEgAOAA0ADQANAAoACgAKAAkACQAIAAgACAAGAAUA
BQADAAYABQAGAAcABwAGAAUABAAFAAUABQAFAAUABQAFAAUABgAGAAUABQAHAAcABgAG
AAQABQAFAAQABgAGAAYABgAGAAUABAADAAMABAAEAAMABQAGAAYABgAHAAcABwAHAAcA
BwAHAAcACAAIAAgACAAHAAcACAAIAAoACgAKAAoABwAHAAgACAAIAAgACQAJAAkACQAH
AAcABwAHAAcACAAIAAgACAAIAAcABgAFAAQABAAEAAQABQAEAAMAAgABAP7//v/+////
AQABAP///v/8//z/+//7//r/+v/6//n/+v/6//v//P/7//r/+f/4//r/+v/6//r/9v/2
//b/9//3//f/9//4//j/9//2//X/8//z//T/9P/0//T/9P/0//L/8v/w//D/8//z//P/
8//x//H/8f/x/+//7//v/+//8P/w/+//7//t/+3/7f/t/+v/6//r/+z/6v/r/+z/7P/q
/+r/6v/q/+v/7P/s/+r/6P/n/+f/5//m/+f/6P/o/+f/5//n/+f/5v/l/+X/5v/p/+v/
7P/q/+r/6v/q/+v/7f/u/+//7v/v//D/8v/t/+v/5//k/+T/4P/d/9z/2f/X/9b/1P/T
/9L/0P/Q/9H/0v/T/9T/0v/S/9L/1P/X/9j/2v/b/9z/3f/f/+L/3v/e/97/3v/e/97/
3v/e/97/3v/e/97/4P/h/+L/4v/h/+H/4f/i/+D/4P/g/+D/4f/j/+T/5f/l/+P/5P/k
/+n/8v///xIAJQA6AEgATwBQAEoAPQAuAB8ADwD+/+v/1//F/7T/nv+M/3//gv+b/73/
x/+8/7v/wf/G/9D/4f/2/wYACAAAAPT/6P/l/+z/8P/y//X/+P/2//X/9P/z//L/8v/0
//P/8//z//X/9f/z//X/8//z//P/8//0//X/9v/3//T/9P/1//X/9P/3//j/+f/4//j/
+P/4//j/+P/4//j/+P/4//j/+f/5//n/+f/6//j/+P/5//n/+f/5//n/+f/5//n/+v/6
//z//P/8//3/+//7//n/+//9//3//f/9//3//f/9//7//v/+//7//f/9//7//v/+//v/
+v/6//r//P/7//v/+v/6//n/+f/4//X/9P/0//T/9f/0//T/9P/w/+//7//v//D/8P/w
/+//7//u/+7/7v/u/+3/7f/r/+3/6//r/+v/7P/s/+z/7P/t/+3/7f/t/+3/7f/t/+3/
7v/u/+3/7f/t/+3/7P/s/+r/6//r/+r/7P/s/+z/7P/u/+3/7P/r/+v/7P/s/+v/6//s
/+z/7P/r/+v/6//r/+3/7f/t/+3/7v/u/+7/7v/t/+3/7v/u/+7/7v/u/+7/7f/t/+7/
7v/w//D/8f/x/+//7//t/+3/7f/t/+3/7v/w//D/8P/w/+7/7v/u/+7/8P/w//D/8f/w
/+//7v/t/+7/7v/u/+//7//v/+3/7P/u/+7/7f/t/+7/7v/u/+3/7f/s/+z/7P/q/+r/
6v/q/+v/7P/t/+7/7P/s/+z/7f/t/+3/7f/u/+7/7f/s/+v/6//r/+z/7P/u/+7/7v/u
/+7/7v/s/+z/7f/t/+3/7f/t/+3/7f/t/+3/7f/t/+3/7v/u/+3/7f/t/+3/7f/t/+3/
7f/t/+7/7P/t/+7/7v/s/+z/7P/s/+//8P/w/+7/7v/t/+3/7f/w//H/8v/y//L/8f/w
/+//8P/v/+//8P/x//H/8f/w/+z/7v/v/+//8P/w//H/8f/y//H/8f/x/+//8P/x//H/
8v/z//T/8v/z//L/8v/0//b/9v/2//b/9P/0//T/9P/0//T/9P/0//X/9v/3//j/+v/6
//v//f8AAAEAAgADAAMABAABAP///P/6//j/9P/z//L/7//t/+z/6v/p/+j/6P/o/+j/
6P/m/+b/5v/m/+j/6v/r/+z/8P/x//L/8//z//b/9P/0//T/9P/0//T/9P/0//T/9P/2
//b/9v/3//j/+P/3//f/+f/6//r/+v/6//r/+v/7//v/+//7//v/+P/8/wUADgAdAC4A
QwBWAGQAZwBkAFwATQA+ADEAHwAMAPf/4//N/7j/pP+U/4//nP+//9n/1//O/9X/2f/c
/+r/AQAUAB4AHAAUAAgA/P/9/wQACAAKAAsADgAQAA8ADQANAA0ADgAQAA8ADwAPAA0A
DQALAA0ADQANAA0ADQAPAA8ADwAPAAwADAANAA0ADQAPAA8ADwAOAA4ADgAOAA4ADgAO
AA4ADwAQABEAEwATABMAEwAUABYAFgAXABcAFwAXABcAFwAVABUAFgAWABgAGAAYABkA
FwAXABUAFwAZABkAGQAZABcAFwAXABgAFgAWABYAFQAVABYAFgAWABUAFAAUABQAFQAV
ABYAFgAUABMAEwASAA8ADgAOAA4ADwAOAA4ADgAMAAsACwALAAgACAAIAAcABwAGAAYA
BgAEAAMAAwABAAIAAQACAAMAAgACAAIAAgADAAMAAwADAAEAAQABAAEAAgACAAEAAQAB
AAEAAAAAAP7///////7//v/+//7//v/+//3//P/7//v//P/8//v/+//8//z//P/9//3/
/f/9//3//f/9//3//P/8//z//P/9//3//v/+//7//v/+//7//f/9//7//v/+//7/////
//3//f/7//v/+//7//v//P/+//7//v/+//z//P/8//z//f/+////AQD//////////wAA
AAAAAAEAAQABAP///v/8//z/+//7//z//P/8//v/+//6//r/+v/4//j/+P/4//r/+v/6
//r/9v/2//b/9//5//n/+f/6//r/+f/4//f/9f/1//b/9v/4//j/+P/4//b/9v/0//T/
9f/1//X/9f/z//P/8//z//P/8//z//P/8v/y//H/8f/z//P/8//z//X/9f/1//b/9P/1
//b/9v/2//b/9v/2//X/9v/2//T/9P/z//P/8//2//f/+P/4//f/9//3//f/9P/z//P/
9P/3//f/9//2//L/9P/1//X/9v/2//f/9//2//X/9f/1//P/9P/1//X/9//3//f/9P/1
//T/9v/2//j/+P/4//j/9//2//X/9P/2//b/9v/2//j/+P/4//j/9//2//X/9P/2//b/
9v/2//f/+P/5//r/+P/4//j/+P/4//j/+P/4//b/9v/2//b/+P/4//j/+P/5//r/+//8
//3///8AAAEAAwAFAAcACgAJAAkABwAGAAQAAAD9//z/+P/1//P/8P/v/+7/7P/s/+7/
7v/u/+7/7f/s/+v/7P/t/+7/8P/x//L/8//1//j/+P/4//j/+P/2//b/9v/2//T/9P/0
//T/9v/3//j/+P/3//f/9//4//b/9v/2//b/+P/5//n/+f/5//n/+v/6//3/AAAJABQA
IwA4AEwAXQBiAGIAXQBSAEUANwAmABUAAQDp/9L/vv+q/53/mP+b/7P/2f/s/+X/5f/s
//L/+f8EABIAHgAiABwAEAAFAP7//v8EAAkADAAOAA8ADwAPAA8AEAAQAA8ADwAPABEA
EQAPABEADwAPAA8ADwARABEAEQARAA4ADgAPAA8ADwARABEAEQAUABQAFAAUABQAFAAU
ABQAFAAUABQAFQAVABUAFQAWABYAFgAXABcAGQAZABkAGQAXABcAGAAYABgAGAAYABkA
FwAXABUAFwAZABkAGQAZABcAFwAXABgAGgAaABoAGQAZABoAGgAaABcAFgAWABYAGAAX
ABcAFgAWABUAFQAUABMAEgASABIAEQAQABAAEAAOAA0ADQANAAoACgAKAAkABwAGAAYA
BgAEAAMAAwABAAMAAQABAAEAAQAAAP///v///////////wEAAQABAAEAAAAAAP//////
/////v/+//7///////7//P/8//z//P/8//v/+v/5//f/+P/4//f/+f/6//r/+v/5//n/
+f/5//n/+f/5//n/+v/6//r/+v/3//f/+P/4//j/+P/4//j/9f/1//b/9v/4//j/+f/5
//n/+f/3//f/9f/1//X/9v/2//b/9v/2//b/9v/2//b/+P/4//j/+f/3//f/9//3//b/
9v/2//f/+P/5//j/+P/2//b/9f/1//b/9v/2//X/9f/0//T/9P/y//L/8v/y//P/9P/1
//b/9P/0//T/9f/z//P/8//0//X/9f/1//X/9P/z//P/8v/z//T/9f/2//T/9P/y//L/
9f/1//X/9f/1//X/9f/1//X/9f/1//X/9v/2//X/9f/3//f/9//3//f/9//3//j/+P/5
//r/+v/4//j/+P/4//v//P/8//r/9v/1//X/9f/4//n/+v/6//v/+//7//v/+P/3//f/
+P/6//v//P/8//r//P/9//3/+v/6//v/+//7//v//P/9//n//P/9//3//P/+//7//v/+
////AQACAAMABQAHAAkADAAKAAkABgAEAAQAAAD9//z/+//5//j/9v/0//L/7//u/+7/
7v/u/+7/8P/w//D/8v/y//L/8//z//b/9//5//z/+v/6//r/+v/8//z//P/8//r/+v/6
//r/+v/7//z//P/7//v/+//8//z//P/8//z/+v/7//v/+//7//v//P/8//v//v8DAA4A
HwAyAEgAWQBkAGYAYQBWAEsAPQAsABkABwD1/+b/1P++/6v/ov+j/7H/0f/s/+v/4f/m
/+7/8//+/w4AIAAqACYAGAALAAIA/P8CAAkADAAOAA8ADQANAA0ADgAMAAsACwALAA0A
DQALAA0ACwALAAsACwALAAsACwALAAwADAANAA0ACwANAA0ADQAOAA4ADgAOAA4ADgAO
AA4ADwAQABEAEwARABEAEQASABQAFAAVABUAFwAXABcAFwAXABcAGAAYABgAGAAYABkA
FwAXABUAFwAXABcAFwAXABkAGQAZABoAGAAYABgAFwAZABoAGgAaABkAGAAYABgAGAAX
ABcAFgAYABcAFwAWABMAEgASABIAEgASABMAFAAQAA8ADwAPAAwADAAMAAsACwAKAAoA
CgAKAAkACQAHAAkABwAHAAcACgAKAAoACgALAAsACwALAA0ADQANAA0ADQAMAAoACQAL
AAsACgAKAAoACwALAAoACAAIAAgACAAIAAcABgAFAAcACAAIAAcABwAIAAgACAAHAAcA
BwAHAAcABwAHAAcACAAIAAgACAAHAAcACAAIAAoACgAKAAoABwAHAAgACAAIAAgACQAJ
AAkACQAHAAcABwAHAAcACAAIAAgACAAIAAYABgAGAAYABgAGAAYABwAHAAcABwAHAAQA
BAAEAAUABwAHAAUABAAEAAQAAwADAAIAAgACAAEAAwACAAIAAgAAAAAAAAAAAAIAAgAC
AAIAAAAAAAAAAQABAAEAAQACAAIAAQAAAP///////wAAAAAAAAAAAAAAAAAAAAD+//7/
/////////////////////wEAAQABAAEAAgACAAEAAQD//////////////////wAAAAAB
AAIAAgABAAAA///+////AAAAAP7//v/9//3//f/+////AAAAAP///////////v/9//3/
/v///w==
         </WaveFormData>
      </LeadData>
      <LeadData>
         <LeadByteCountTotal>10000</LeadByteCountTotal>
         <LeadTimeOffset>0</LeadTimeOffset>
         <LeadSampleCountTotal>5000</LeadSampleCountTotal>
         <LeadAmplitudeUnitsPerBit>4.88</LeadAmplitudeUnitsPerBit>
         <LeadAmplitudeUnits>��V</LeadAmplitudeUnits>
         <LeadHighLimit>2147483647</LeadHighLimit>
         <LeadLowLimit>268435456</LeadLowLimit>
         <LeadID>V2</LeadID>
         <LeadOffsetFirstSample>0</LeadOffsetFirstSample>
         <FirstSampleBaseline>0</FirstSampleBaseline>
         <LeadSampleSize>2</LeadSampleSize>
         <LeadOff>FALSE</LeadOff>
         <BaselineSway>FALSE</BaselineSway>
         <ExcessiveACNoise>FALSE</ExcessiveACNoise>
         <MuscleNoise>FALSE</MuscleNoise>
         <LeadDataCRC32>3714179682</LeadDataCRC32>
         <WaveFormData>
AgACAAIAAgAQABwAKAA0AEgAWgBsAH4AkQCkALcAygDQANYA3ADiAJ0AWgAXANT/qf9+
/1P/KP8c/xD/BP/4/g//JP85/07/av+G/6L/vv/L/9j/5f/y//v/BAANABYAGQAaABsA
HAAdAB4AHwAgACIAIgAiACIAJAAkACQAJAAkACQAJAAkACUAJgAnACgAKAAoACgAKAAq
ACoAKgAqACsALAAtAC4ALgAuAC4ALgAxADIAMwA0ADQANAA0ADQANQA2ADcAOAA6ADoA
OgA6ADsAPAA9AD4AQQBCAEMARABGAEYARgBGAEkASgBLAEwATQBOAE8AUABRAFIAUwBU
AFYAWABaAFwAXgBeAF4AXgBfAGAAYQBiAGIAYgBiAGIAZABkAGQAZABkAGQAZABkAGEA
YABfAF4AXgBeAF4AXgBcAFoAWABWAFMAUgBRAFAATQBMAEsASgBHAEQAQQA+ADwAOgA4
ADYAMgAwAC4ALAAoACYAJAAiACEAIAAfAB4AHAAaABgAFgAUABQAFAAUABIAEgASABIA
EAAQABAAEAASABIAEgASABAAEAAQABAAEgASABIAEgAQABAAEAAQABIAEgASABIAFAAU
ABQAFAAUABQAFAAUABYAFgAWABYAFgAWABYAFgAWABYAFgAWABgAGAAYABgAFwAWABUA
FAAWABYAFgAWABQAFAAUABQAEgASABIAEgASABIAEgASABEAEAAPAA4ADgAOAA4ADgAN
AAwACwAKAAgACAAIAAgACgAKAAoACgAIAAgACAAIAAgACAAIAAgABgAGAAYABgAGAAYA
BgAGAAYABgAGAAYABgAGAAYABgAIAAgACAAIAAYABgAGAAYABQAEAAMAAgAEAAQABAAE
AAQABAAEAAQABgAGAAYABgAFAAQAAwACAAAAAAAAAAAAAQACAAMABAABAAAA///+/wAA
AAAAAAAA/v/+//7//v8AAAAAAAAAAAAAAgADAAQAAwADAAQABAADAAIAAQAAAP///v/9
//3//P/7//r/+P/4//j/+P/5//n/+f/4//T/8//z//P/9P/z//L/8f/w/+7/8P/x//H/
8v/x//L/8f/v/+//7//u/+7/7//x//H/7//v/+//7//x//L/8//z//P/8//z//T/8//z
//L/8f/1//X/9f/2//b/+P/+/wcAFAArAEMAWABkAHAAfgCOAKYAwADSANkAzwC7AJAA
UAAFALX/cf9L/0P/Sf9F/yn/Fv8Y/x3/Lv9N/3P/mf+0/8D/yP/R/93/5P/v/wAACgAK
AAwADgAOAA8ADgAPABAAEQARABEAEQASABQAFQAWABYAFwAWABUAFAAWABYAFwAXABgA
GAAZABoAGAAYABgAGQAbABwAHAAeABwAHAAdAB4AHgAeAB8AIAAhACEAIwAkACIAIgAi
ACMAJwAnACgAKQAnACkAKgArAC4ALgAuADAAMgAzADQANQA1ADUANQA1ADkAOgA7AD0A
PAA+AD8AQABDAEQARQBHAEgASQBLAEwASwBLAEwATABOAE8AUQBSAFEAUQBQAE8ATgBO
AE0ATABOAE4ATQBMAEsASABFAEQARABCAEMAQwA/AD0AOwA6ADoAOAA2ADMAMAAuACsA
KAAmACMAIAAdABwAGgAZABcAEwAQAA8ADQANAAsACQAIAAgACAAHAAQAAgACAAEA/v8A
AAAAAAAAAP7//v/9//3//f/9//3//f////////////7//v/+//7/AAABAAEAAQAAAAAA
AAAAAAAAAAABAAIAAgACAAMAAwADAAIAAQAAAAAAAQACAAQAAgADAAMAAwADAAMAAgAC
AAIAAgADAAMA//////////8BAAEAAQABAP////////7/AAD+//7//v/+//3//f/9//v/
+f/4//b/9//4//n/+v/5//j/9v/0//b/9v/2//b/9v/2//b/9v/1//X/9P/0//b/9v/2
//b/9P/0//T/9P/z//L/8v/z//P/8//z//P/8f/w/+//7//w//D/7//u/+z/7P/s/+3/
7f/t/+3/7f/v/+//7v/u/+3/7f/r/+v/7f/t/+3/7v/s/+z/7P/s/+z/7P/s/+z/7f/t
/+3/7f/s/+v/6v/p/+r/6v/r/+3/7P/r/+r/6f/n/+j/6f/q/+v/7P/u/+7/8P/x//L/
8//z//T/9P/x//D/7//t/+v/6f/n/+j/6f/q/+v/6P/l/+T/4//j/+T/5f/l/+T/4v/h
/+D/3//e/93/3P/d/97/4f/j/+H/4f/f/9//3f/d/93/3f/e/97/3//h/+D/3//e/93/
3//f/+D/4f/h/+H/4f/h/+D/4P/h/+H/5f/l/+X/5f/k/+b/7P/4/wkAJAA7AEsAVgBk
AG4AggCiAMIA2gDkAOEAxwCJADIA1v97/zf/Gf8Z/xv/Cf/z/un+6P72/hX/PP9n/4v/
n/+s/7j/wv/L/9f/5v/z//j/+v/6//z//v/+//////////////8AAAEAAgAEAAIAAwAE
AAQABgAGAAYABgAIAAgACQAJAAgACAAJAAoADAAMAAwADQANAA4ADgAQABAAEAARABIA
EgASABMAFAATABMAFQAWABgAGAAYABkAGwAbABwAHQAbAB0AHgAfACIAIgAiACQAJQAl
ACUAJQAnACkAKwAtAC0ALgAvADEAMgA0ADUANgA5ADoAOwA9ADwAPQA/AEAAQwBDAEQA
RABFAEUARgBGAEQARQBFAEUARgBGAEUARABDAEIAQAA+AEAAPgA8ADwAOQA2ADYANQAz
ADEALwAuACwAKgAoACUAIwAgABwAGAAYABUAEgAPAAsACAAGAAMAAQD+//3/+//7//n/
9//2//P/8v/w/+z/7f/u/+7/7P/q/+r/6v/q/+j/6P/n/+f/6f/p/+n/6f/p/+n/6f/p
/+z/7P/s/+z/6v/r/+v/6//s/+z/7P/s/+7/7v/v//D/7v/u/+//7//y//L/8v/y//H/
8f/x//L/8v/z//P/8//1//X/9P/0//P/8v/y//H/8f/x//H/8f/v/+//7//v/+//7//v
/+7/8P/u/+7/7v/s/+v/6//r/+z/6//r/+r/6P/o/+j/6P/m/+b/5f/k/+b/5v/m/+b/
5f/k/+P/4v/j/+P/4v/i/+L/4v/i/+L/4P/g/+D/4P/h/+D/4P/h/+D/3//e/93/3//e
/93/3f/e/97/3f/c/9z/3P/c/93/3f/d/93/3f/b/9v/2v/a/9z/3f/c/93/3f/d/93/
3v/d/9z/2//a/9n/2v/b/9z/2//b/9v/2//b/9v/2//b/93/3P/c/93/2//b/9v/2//b
/9v/2//b/93/2v/c/9v/2v/a/9r/2v/a/9j/2P/Y/9j/2f/a/9v/3P/a/9r/2v/a/9r/
2v/a/9r/3f/e/9//4P/i/+L/4v/i/+T/5P/k/+T/4//i/+H/4P/f/97/3f/c/97/3v/e
/97/2v/Y/9b/1P/W/9b/1v/W/9X/1P/T/9L/0P/Q/9D/0P/T/9T/1f/W/9X/1P/T/9L/
0P/Q/9D/0P/S/9L/0v/S/9L/0v/S/9L/1P/U/9T/1P/U/9T/1P/U/9T/1P/U/9T/2P/W
/9b/2P/c/+b/+v8UAC4ARgBUAGAAcACGAKIAwADcAPAA8ADSAJIANADQ/2z/HP8C/xL/
Iv8g/yD/Jv8q/zL/Rv9e/3T/kP+k/7L/uv/E/9D/2v/m//D/8v/y//L/8v/0//T/9P/0
//b/9v/2//b/9//4//n/+v/6//r/+v/6//v//P/9//7///8AAAEAAgACAAIAAgACAAMA
BAAFAAYABgAGAAYABgAHAAgACQAKAAsADAANAA4ADgAOAA4ADgARABIAEwAUABUAFgAX
ABgAGgAaABoAGgAdAB4AHwAgACIAIgAiACIAJQAmACcAKAArACwALQAuADAAMAAwADAA
MgA0ADYAOAA4ADgAOAA4ADkAOgA7ADwAPAA8ADwAPAA6ADoAOgA6ADoAOgA6ADoANwA2
ADUANAAyADIAMgAyADEAMAAvAC4ALAAsACwALAApACgAJwAmACIAIAAeABwAGwAaABkA
GAAUABIAEAAOAAwACgAIAAYABQAEAAMAAgAAAP7//P/6//z//P/8//z/+v/6//r/+v/4
//j/+P/4//n/+v/7//z/+v/6//r/+v/8//z//P/8//7//v/+//7//v/+//7//v8AAAAA
AAAAAP7//v/+//7///8AAAEAAgACAAIAAgACAAAAAAAAAAAAAAAAAAAAAAD+//7//v/+
//7//v/+//7//P/8//z//P/6//r/+v/6//r/+v/6//r/+f/4//f/9v/4//j/+P/4//b/
9v/2//b/9P/0//T/9P/0//T/9P/0//L/8v/y//L/9P/0//T/9P/y//L/8v/y//L/8v/y
//L/8//0//X/9v/z//L/8f/w//H/8v/z//T/8v/y//L/8v/w//D/8P/w//L/8v/y//L/
8v/y//L/8v/y//L/8v/y//D/8P/w//D/8P/w//D/8P/x//L/8//0//L/8v/y//L/8v/y
//L/8v/y//L/8v/y//D/8P/w//D/8f/y//P/9P/z//L/8f/w//L/8v/y//L/8v/y//L/
8v/y//L/8v/y//T/9P/0//T/8//y//H/8P/y//L/8v/y//L/8v/y//L/9P/0//T/9P/1
//b/9//6//n/+v/7//v//P/8//n/+P/1//T/8//y//P/8//z//P/8//y/+//7v/t/+3/
7v/v/+//7P/q/+n/5//m/+X/5P/m/+b/5v/o/+n/6f/p/+f/5v/j/+L/4f/i/+L/4//l
/+X/5f/l/+X/5f/l/+X/5v/p/+n/6f/p/+f/6P/o/+n/6//r/+v/6//t/+z/8v/6/woA
HwA8AFUAYQBsAHgAhgCeAL4A2gDwAPYA4wCzAF8A/v+e/0X/E/8J/wv//f7j/tf+2f7g
/vj+Hf9G/2//j/+l/7T/wP/O/9v/5//2/wEABAAEAAYACAAKAAoACwAMAA0ADgAPAA8A
DwAPABAAEgATABQAFAAUABQAFAAUABUAFgAYABkAGAAYABkAGgAcABwAHAAdAB0AHgAe
ACAAIAAgACEAIgAkACQAJQAmACUAJQAnACgAKAAoACgAKQAtAC0ALgAvAC0ALwAwADEA
MwA0ADUAOAA5ADkAOQA5ADwAPQA+AD8AQwBEAEUARwBGAEgASQBKAE0ATgBPAFEAUABR
AFMAVABVAFUAVgBWAFgAWQBbAFwAWwBbAFoAWQBaAFoAWQBYAFoAWgBZAFgAVgBUAFIA
UgBRAE4ATgBNAEkARwBFAEQAQwBCAEEAPwA9ADoANgAyADAALQAqACcAJQAiACAAHQAZ
ABYAFQATABMAEQAPAA4ACgAKAAkABgAGAAYABQACAAQABAAEAAQAAwACAAAA//8BAAEA
AQABAAEAAQABAAEAAgACAAIAAgAEAAUABQAFAAUABAADAAIAAwAEAAYACAAGAAYABwAH
AAgACAAIAAgACQAJAAkACgAJAAkACAAHAAgACQAJAAoACAAIAAkACQAJAAkACQAJAAcA
BwAHAAcABQAFAAUABAAFAAQABQAGAAQAAwADAAMAAgABAAEAAAACAAIAAgACAAAAAAD/
//7///8AAAEAAgAAAAAAAAAAAP/////+//7/AAAAAAAAAAD///7//f/8//3//P/8//3/
+//7//v/+//9//z/+//7//z//P/7//r/+v/6//r/+//7//v/+//7//n/+f/4//j/+f/5
//f/9//5//n/+f/6//j/+P/4//j/9//4//n/+v/4//f/9v/1//X/9f/1//X/9//2//b/
9//1//X/9f/1//f/9//3//f/9f/2//b/9//3//b/9v/2//f/9//2//j/9v/2//b/9v/3
//j/+//9//z//f/9//7/AAD9//z/+//8//v/+v/5//j/9//2//X/9//1//X/9f/z//L/
8f/v/+//7v/u/+7/7P/s/+z/7P/r/+r/6//r/+3/7//v//H/7v/t/+z/6//q/+r/6//t
/+//7//v/+//7f/t/+7/7//w//H/8v/z//H/8P/w/+//8f/z//X/9f/0//b/+P/8/wUA
EgAnAEEAVgBkAHAAfACKAKIAvADSANsA0wDBAJoAWgAPAMH/ef9J/z3/Q/9D/yv/FP8U
/xn/Jv9D/2n/jf+s/7r/xP/N/9f/4P/t//z/BgAKAAwADgAOAA8AEAARABIAEwARABEA
EQASABQAFQAWABYAFwAWABUAFAAUABQAFQAVABgAGAAZABoAGQAYABcAFwAZABoAGgAc
ABsAGgAaABoAHAAcAB0AHgAfAB8AIQAiACAAIAAgACEAIwAjACQAJQAjACUAJgAnACgA
KAAoACoALAAtAC4ALwAuAC8AMAAxADMANAA1ADcANgA4ADkAOgA9AD4APwBBAEIAQwBF
AEYARQBFAEYARgBJAEkASgBKAEgASQBJAEkASgBKAEkASABIAEgARwBGAEQAQgBAAEAA
QAA+AD8APwA9ADsAOQA4ADYANAAyAC8AMAAuACsAKAAmACMAIAAdAB0AGgAYABUAEQAO
AA0ACwAJAAcABQAEAAQABAADAAAA///+//z/+P/6//r/+v/6//j/+P/3//f/9//3//f/
9//3//f/9//3//b/9v/2//b/+P/5//n/+f/4//j/+P/4//j/+P/5//r//P/8//3//f/9
//z/+//6//r/+//8//7//f/9//z/+//9//3//P/8//z//P/9//3/+f/5//n/+f/7//v/
+//7//n/+f/5//j/+v/4//j/+P/4//f/9//3//T/8//z//L/9P/0//T/9P/z//L/8P/u
//D/8P/w//D/8P/w//D/8P/t/+3/7P/s/+7/7v/u/+7/7v/u/+7/7v/t/+z/7P/t/+3/
7f/t/+3/7f/s/+v/6//u/+7/7f/s/+r/6v/q/+v/6//r/+v/6//s/+3/7f/u/+7/7f/q
/+n/6//r/+v/7P/q/+r/6v/q/+n/6v/r/+z/7f/t/+3/7f/r/+v/6//r/+v/6v/q/+v/
6//r/+v/6//r/+v/6//r/+v/7P/s/+3/6//q/+r/6v/r/+v/7v/u/+7/7v/u/+7/7v/w
//H/8v/z//P/9P/y/+//7v/t/+z/6//q/+n/6//r/+v/6//o/+X/5P/j/+X/5v/n/+f/
5P/i/+H/4P/g/+D/4P/g/+L/4v/k/+X/4//j/+H/4f/f/9//3//f/97/3v/f/+H/3//f
/9//3//h/+H/4v/j/+L/4f/g/9//4v/i/+P/4//j/+P/4//j/+L/6P/w//r/CQAeADUA
RwBSAFwAagB8AJwAvADSANgA1QDDAJMARgDw/5n/Vf8z/yv/Lf8f/wP/8/70/gD/G/9A
/2n/kf+p/7L/uP/C/83/1f/i//X//v8AAAIAAAACAAIAAwACAAMABAAFAAUABQAFAAYA
BAAFAAYABgAIAAgACAAIAAgACAAJAAkACgAKAAsADAAMAAwADAANAAsADAAMAA4ADgAO
AA8AEAAQABAAEQASABMAEwAVABYAGAAYABgAGQAaABkAGQAZABoAHQAfACEAIAAgACAA
IgAkACUAJgAnACgAKQAqACsAKwAsAC0ALwAyADQANQA2ADUANgA3ADkAOwA9AEAAQgBB
AEEAQgBCAEEAQQBCAEIARABFAEUARQBCAEIAQQBAAEAAQAA/AD4APgA8ADoAOgA5ADYA
NgA1ADUAMwAxADAALgAsACoAJwAmACQAIQAeABwAGQAWABMAEQAOAAwACQAJAAYABQAD
AP///f/7//r/+P/4//f/9P/0//T/8//w/+7/7v/u/+7/8P/w/+//7//v/+//7//v/+//
7//v/+//8P/w//D/8P/u/+//7//v//L/8v/y//L/8v/y//P/9P/0//T/9f/1//j/+P/4
//j/9f/1//X/9v/4//n/+f/5//f/9//2//b/9v/2//f/9//3//f/9//3//b/9f/0//P/
9f/1//X/9P/z//D/7//u//D/7//v/+//8P/v/+//7v/s/+z/7P/s/+7/7v/t/+z/6//q
/+n/6P/o/+j/6P/o/+f/5//m/+b/5v/m/+b/5v/m/+b/5v/m/+P/4v/i/+P/5f/l/+X/
5f/l/+T/4//j/+L/4v/h/+D/4f/i/+P/5f/k/+P/4v/h/+P/4//i/+L/4//j/+H/4f/f
/9//3//g/+L/4v/i/+L/3v/e/97/3v/f/9//3//f/9//3//f/9//3//e/97/3//f/+H/
4v/i/+L/4v/i/+L/4v/k/+X/5v/n/+f/6P/m/+P/4v/h/+L/4f/g/9//3//f/9//3//d
/9n/1//V/9f/2P/Z/9n/0//Q/87/zP/P/9D/0f/S/9L/0v/U/9X/1P/T/9D/z//O/8//
0P/R/87/zv/P/9H/0//T/9P/0//R/9H/0v/T/9P/0//T/9P/1P/U/9X/1f/X/9X/1f/V
/9b/2v/m//b/DQAmADsARQBQAF4AcACMALIA0ADiAOYA1QClAFEA8P+M/zX/B////gH/
8f7X/sf+xf7O/ur+Ef8+/2f/g/+V/6D/rP+6/8f/1f/m/+//8P/w//L/8P/y//L/8//2
//f/+P/5//n/+f/5//r/+v/7//z//P8AAAAAAAAAAP7//v//////AgACAAMABAAEAAQA
BAAFAAUABgAGAAgACAAIAAkACgAKAAoACwAMAA0ADQAPABAAEAAQABAAEQARABEAEgAT
ABQAFwAZABsAGgAaABoAHAAgACEAIgAjACQAJQAmACcAKQAqACsALQAwADIAMwA0ADUA
NgA3ADkAPAA9AD8AQABBAEEAQgBCAEEAQQBCAEIAQgBDAEMAQwBAAEAAPwA+AD4APgA9
ADwAOgA4ADYANgA1ADIAMgAxAC0AKwApACgAJgAkACIAHwAdABoAFgASAA4ACwAIAAUA
AwAAAP7/+//5//b/9f/z//H/7//t/+z/7P/s/+v/6P/o/+j/5//k/+T/5P/k/+T/5P/k
/+P/4//h/+H/4f/h/+L/4//k/+X/5v/m/+b/5v/m/+f/5//n/+r/6v/q/+r/6P/o/+n/
6v/s/+z/7f/t/+7/7v/u/+7/6//r/+v/7P/t/+//8P/x/+//7//u/+7/7v/u/+//7//r
/+v/6//r/+3/7f/t/+3/7f/t/+3/7P/s/+r/6v/q/+r/6f/p/+n/6P/n/+f/5v/k/+T/
5P/k/+b/5v/l/+T/5P/k/+T/5P/k/+T/5P/k/+P/4//i/+L/4P/g/+D/4P/h/+L/4//k
/+H/4P/g/+H/4f/h/+H/4f/h/+D/3//f/+D/4P/f/97/3//g/+H/4//h/+H/4f/h/+H/
4f/g/+D/4f/h/9//3//f/9//3//g/+L/4v/i/+L/4P/g/+D/4P/h/+H/4f/h/+H/4f/h
/+H/4f/g/+D/4f/h/+H/4f/h/9//3//f/9//4f/i/+L/4//i/+D/3//e/93/3f/e/97/
3//g/+H/4v/f/93/3f/e/9//4P/h/+L/4f/g/9//3v/e/97/3v/e/9//4P/h/+L/5P/k
/+T/5P/o/+n/6v/r/+r/6v/p/+X/5v/l/+T/4//j/+P/5P/l/+P/4//i/9//4P/f/9//
4P/f/9//3P/a/9n/2P/Y/9j/2f/a/9v/3P/c/93/3f/d/9v/2//Z/9n/2//b/9r/2v/Z
/9v/2//b/93/3f/d/93/3v/f/9//3//f/9//4P/g/+H/4f/h/+H/3f/h/+b/8P/8/xAA
KQBCAFMAXQBoAHQAiACoAMoA4gDsAOQAwwB9AB8Avv9g/xn/A/8H/wH/5/7R/sn+zf7e
/gD/K/9Y/33/lf+l/7L/vP/K/9f/5f/0//v//v8AAAAA/v8AAAAAAQAEAAUABgAHAAcA
BwAHAAgACAAJAAoACgAOAA4ADgAOAAwADAANAA0AEAAQABEAEgASABIAEgATABMAFAAU
ABYAFwAYABoAHAAaABoAGwAcAB8AHwAhACIAIgAiACIAIwAlACUAJgAnACcAKQAqACsA
LAAsACwALgAyADMANAA1ADYANwA4ADkAOwA8AD0APwBCAEQARQBGAEUARgBHAEkATABN
AE8AUABTAFMAVABUAFQAUwBTAFIAVABVAFUAVQBSAFIAUQBQAFAAUABPAE4ATgBMAEoA
SgBHAEQARABDAEMAQQA/AD4AOgA4ADYAMwAyADAALQAqACYAIwAgAB0AGwAYABYAEwAR
AA4ADQALAAkABwAFAAQAAgACAAEA/v/+//7//f/6//r/+v/6//r/+v/6//n/+f/5//n/
+f/5//v/+//7//v/+v/6//r/+v/6//v/+//7//7//v/+//7//P/8//3//v/+//7/////
/wAAAAAAAAAA////////AAAAAAEAAQABAP/////+//7///8AAAIAAwABAAEAAQABAAEA
AQABAAEA/////////v/+//z//P/8//7//f/9//3//P/7//v/+v/6//r/+v/6//z//P/7
//r/+f/4//f/9v/4//j/+P/4//f/9//2//b/9v/2//b/9v/4//j/+P/4//X/9P/0//X/
9f/1//X/9f/3//b/9f/1//T/9P/z//L/8v/y//L/8//x//H/8f/x//P/8//y//L/8//z
//H/8f/x//H/8f/y//L/8v/y//L/7v/u/+7/7v/w//H/8v/z//P/8//z//P/8f/w//D/
8f/x//H/8f/x/+//7//v/+//7//w//D/8f/x//D/8P/w/+3/7f/u/+7/7//w//H/8v/t
/+3/7//w//D/8P/w//D/8P/w//D/8P/w//D/8P/w//D/8P/w//D/7v/u/+7/7v/u/+7/
7v/u//D/8P/w//D/7v/u/+7/7v/w//D/8P/w/+//7v/t/+z/7f/u/+//8P/y//L/8v/y
//D/8P/y//P/9v/3//f/+P/5//f/9//3//b/9f/0//P/8f/x//H/8f/y/+//7v/t/+3/
7v/v/+//6//o/+b/5P/m/+b/5v/m/+T/5P/m/+f/6v/r/+r/6//n/+f/5//n/+b/5v/n
/+n/6f/p/+n/6f/p/+n/6v/r/+v/6//r/+v/7v/u/+//7//t/+3/7f/t//D/8v/4/wIA
EwAqAEMAVQBiAG4AegCIAKAAwADYAOIA3QDDAJEASAD6/6v/X/81/y//Nf8t/w//+/74
/v7+Ef80/1v/gf+b/6r/tP++/8v/1//k//P/AgAIAAgABgAIAAgACQAKAAsADAANAA8A
DwAPABAADgAPABAAEAAUABQAFAAUABIAEgATABMAFAAUABUAFgAYABgAGAAZABkAGgAa
ABwAHAAcAB0AHgAeAB4AHwAgACEAIQAjACQAJgAmACYAJwAoACcAJwAnACkAKwAsAC0A
LgAuAC4AMAAyADMANAA1ADYANwA4ADkAOQA6ADsAPQBAAEIAQwBEAEQARABEAEUASABJ
AEsATABNAE0ATgBOAE0ATQBOAE4ATwBRAFIAUwBQAFAATwBOAFAAUABPAE4ATgBMAEoA
SgBJAEYARgBFAEUAQwBBAEAAPAA6ADgANQA1ADQAMgAwADAALQAqACcAJQAiACAAHQAb
ABgAFwAVABMAEQAPAA4ADAAMAAsACAAIAAgABwAEAAQABAAEAAQABgAGAAUABQAEAAMA
AgABAAMAAwADAAMABAAEAAQABAACAAMAAwADAAYABgAGAAYABAAEAAUABgAIAAgACQAJ
AAoACgAKAAoACAAHAAYABgAIAAkACQAJAAkACQAIAAgACAAIAAkACQAJAAkACQAJAAgA
BwAGAAUABwAHAAcABgAGAAQABAAEAAYABQAFAAUABAADAAMAAgAAAAAAAAAAAAEAAgAC
AAIAAgACAAIAAgAAAAAAAAAAAAAAAQABAAIAAQAAAP///v///wAAAQACAP///v/+////
//////////8BAAAA//////7//v/9//z//P/8//z//f/9//3//f/9//v/+//6//r//f/9
//v/+//7//v/+//8//7//v/+//7/+v/6//r/+v/7//v/+//7//v/+//7//v/+v/4//f/
9//4//n/+v/7//n/+f/5//n/+f/6//r/+//7//r/+v/6//n/+f/6//r//P/8//z//P/8
//z//P/+////AgADAAMABAACAP///v/9//7//f/8//v/+f/5//n/+f/4//X/9P/z//P/
9P/1//X/9f/0//T/9P/z//L/8f/w//D/8P/y//P/8//z//H/8f/x//H/8f/x/+7/7v/v
//H/8//z//P/8//z//P/9P/1//P/8//z//P/9v/2//f/9//3//f/9//1//T/9v/8/wQA
EQAkADsAUQBiAG4AegCGAJwAugDUAOIA4QDVALkAggA2AOX/lf9d/0f/S/9R/zv/Hf8U
/xj/I/9A/2n/k/+3/8j/zv/U/9v/5f/y/wEAEAAWABgAFgAYABgAGQAZABkAGQAZABoA
GwAcAB4AHAAdAB4AHgAgACAAIAAgACIAIgAjACMAIgAiACMAJAAmACYAJgAnACUAJgAm
ACgAKgAqACsALAAqACoAKwAsAC0ALQAvADAAMgAyADIAMwAzADMANAA1ADUANwA4ADkA
OgA6ADoAPAA8AD0APgA/AEEAQwBFAEcARwBIAEkASwBMAE4ATwBQAFMAVABVAFcAVgBX
AFkAWgBcAF0AXwBgAGAAXwBfAF4AYQBjAGQAZQBiAGIAYQBgAGAAYABfAF4AYABeAFwA
XABbAFgAWABXAFcAVQBTAFIAUABOAEwASQBIAEYAQwBAAD8APQA7ADkANQAyADAALQAt
ACoAKQAnACMAIQAfAB4AGgAaABkAFgAWABYAFQASABIAEgASABIAEgASABEAEQARABEA
EQARABEAEQARABEAEgASABIAEgASABMAEwATABYAFgAWABYAFgAWABcAGAAYABgAGQAZ
ABgAGAAYABgAGQAZABkAGgAaABsAGwAbABsAGwAaABoAGgAaABsAGwAbABsAGwAbABsA
GwAbABsAHQAdAB0AHAAcABoAGgAaABgAFwAXABcAFwAXABgAGAAXABYAFQAUABUAFgAW
ABYAFAAUABQAFAAUABQAFAAUABUAFQAUABQAEwASABEAEAARABIAEwAUABMAEgASABMA
EwATABMAEwAVABQAEwATABIAEgARABAAEgASABIAEwARABEAEQARABEAEQAQABAAEwAT
ABEAEQAPAA8ADwAQABIAEgASABIAEAAQABAAEAARABEAEQARABEAEQARABEADwAOAA4A
DwARAA==
         </WaveFormData>
      </LeadData>
      <LeadData>
         <LeadByteCountTotal>10000</LeadByteCountTotal>
         <LeadTimeOffset>0</LeadTimeOffset>
         <LeadSampleCountTotal>5000</LeadSampleCountTotal>
         <LeadAmplitudeUnitsPerBit>4.88</LeadAmplitudeUnitsPerBit>
         <LeadAmplitudeUnits>��V</LeadAmplitudeUnits>
         <LeadHighLimit>2147483647</LeadHighLimit>
         <LeadLowLimit>268435456</LeadLowLimit>
         <LeadID>V3</LeadID>
         <LeadOffsetFirstSample>0</LeadOffsetFirstSample>
         <FirstSampleBaseline>0</FirstSampleBaseline>
         <LeadSampleSize>2</LeadSampleSize>
         <LeadOff>FALSE</LeadOff>
         <BaselineSway>FALSE</BaselineSway>
         <ExcessiveACNoise>FALSE</ExcessiveACNoise>
         <MuscleNoise>FALSE</MuscleNoise>
         <LeadDataCRC32>1394552781</LeadDataCRC32>
         <WaveFormData>
3v/e/97/3v/p//T///8KAB0ALgA/AFAAagCCAJoAsgC0ALYAuAC6AGoAHADO/4D/Xv88
/xr/+P72/vT+8v7w/vz+CP8U/yD/Nf9K/1//dP+F/5T/o/+y/73/yP/T/97/4v/k/+b/
6P/q/+r/6v/q/+v/7P/t/+7/8P/w//D/8P/u/+7/7v/u/+//8P/x//L/8P/w//D/8P/x
//L/8//0//b/9v/2//b/9P/0//T/9P/3//j/+f/6//j/+P/4//j/+v/6//r/+v/8//z/
/P/8//7//v/+//7/AQACAAMABAAEAAQABAAEAAcACAAJAAoADAAMAAwADAAOAA4ADgAO
ABAAEgAUABYAFgAWABYAFgAYABoAHAAeAB4AHgAeAB4AHgAeAB4AHgAgACAAIAAgAB8A
HgAdABwAHgAeAB4AHgAbABoAGQAYABYAFgAWABYAFAAUABQAFAAQAA4ADAAKAAkACAAH
AAYABAACAAAA/v/8//r/+P/2//T/9P/0//T/8P/u/+z/6v/q/+r/6v/q/+j/6P/o/+j/
5v/m/+b/5v/o/+j/6P/o/+b/5v/m/+b/6P/o/+j/6P/m/+b/5v/m/+j/6P/o/+j/6f/q
/+v/7P/q/+r/6v/q/+z/7P/s/+z/6v/q/+r/6v/s/+z/7P/s/+3/7v/v//D/7//u/+3/
7P/t/+7/7//w/+7/7v/u/+7/7P/s/+z/7P/u/+7/7v/u/+3/7P/r/+r/6v/q/+r/6v/q
/+r/6v/q/+j/6P/o/+j/6v/q/+r/6v/p/+j/5//m/+b/5v/m/+b/5v/m/+b/5v/k/+T/
5P/k/+b/5v/m/+b/5f/k/+P/4v/j/+T/5f/m/+T/5P/k/+T/4v/i/+L/4v/i/+L/4v/i
/+D/4P/g/+D/4f/i/+P/5P/j/+L/4f/g/97/3v/e/97/3//g/+H/4v/h/+D/3//e/+H/
4v/j/+T/4v/i/+L/4v/k/+T/5P/k/+f/6f/s/+//7v/t/+z/6//r/+z/7f/u/+7/7f/t
/+3/7f/t/+3/6//s/+v/7P/u/+7/7f/q/+b/5f/k/+T/5f/j/+P/4v/h/9//4P/h/+H/
5P/k/+T/5P/h/+D/3v/c/93/3v/g/+L/4v/i/+L/4v/i/+P/4//j/+X/5f/l/+b/5f/k
/+P/4v/m/+j/6f/r/+z/7f/x//r/CQAeADUASABWAGUAfACcAMMA5gAEARQB/wDBAGEA
AACx/2X/Jv8D//X++P4B//3++P7+/gf/E/8m/0D/XP90/4P/jf+c/7H/wf/R/+H/8P/2
//v//f/+////AQACAAQABQAGAAYABgAHAAgACgALAA0ACwAMAA0ADQANAA0ADQANABEA
EwAUABYAFAAUABQAFQAWABcAGQAcABoAGgAaABsAHQAeAB4AHwAhACMAIwAkACQAIwAi
ACEAJAAmACcAKgApACkAKgAqACwALAAtAC8AMwAzADQANAA0ADMAMwA0ADYANwA6ADwA
OwA8AD0APgBAAEEAQgBEAEYARwBJAEoASQBJAEoASgBOAE8AUABTAFEAUQBRAFEAUQBR
AFEAUQBTAFMAUwBRAE4ATgBNAEwATABNAE0ATgBMAEsASQBHAEgARQBEAEQAQQBAAD4A
PAA6ADcANQAzADMAMQAvAC4AKgAoACYAJAAlACMAIQAgAB8AHQAdABwAGgAZABgAFgAX
ABgAGQAZABcAFwAXABcAFwAVABUAFQAYABgAFwAXABgAGAAYABgAGQAZABoAGwAZABkA
GgAaABoAGgAaABoAHAAcAB0AHwAeAB0AHAAZABsAHAAeAB8AHgAeAB4AHgAcABwAHAAc
AB0AHQAeAB8AHQAdAB4AHgAeAB8AHgAfAB8AHwAeAB0AHwAeAB4AHQAfAB0AHQAeAB0A
GwAaABkAGwAbABwAHAAaABkAFgAWABkAGQAZABkAHAAcABwAGwAZABcAFgAVABYAFwAZ
ABoAGAAWABYAFgAXABcAGAAZABcAFgAWABUAFAAUABQAFQAWABYAFgAUABQAFAAUABQA
FAAUABUAFQAXABUAFQAUABIAEwATABMAFQAVABUAFQASABEAEQASABIAEgATABMAEwAT
ABIAEQAPAA8AEAARABMAEwATABMAEgARABAAEAAOAA4AEQASABMAFAAWABgAGQAbABsA
GwAbABsAHQAcABwAHAAbABoAGAAXABkAGwAbABsAFwAVABMAEwAUABUAFQATABIAEAAO
AA0ADAAJAAgABgAIAAkACwANAAwACwAJAAcABgAGAAYABQAFAAYABwAJAAcABgAFAAQA
BQAGAAgACQAHAAcABwAHAAgACAAIAAgADAAMAAwACwALAA4AFQAfADAARwBcAGsAeACI
AJ8AwgDsABUBOgFIAS4B5wB/ABkAwP9t/zH/Fv8N/xH/EP8L/wX/CP8W/yn/P/9g/4D/
lP+i/7P/w//S/+H/8/8DAA0AEAASABUAFwAYABkAGgAaABsAGwAdAB4AHwAhAB8AIAAg
ACEAIQAiACMAIwAjACMAIwAjACIAIwAjACQAJAAkACQAJQAjACMAJAAmACYAJgAmACcA
KQAqACoAKwAqACsAKgAqACsAKwArACsALQAuAC4AMAAwAC8ALwAuAC8AMAAyADUANAAz
ADMAMgA1ADUANgA4ADcANwA5ADoAOQA6ADsAPAA+AD8AQABCAEMAQwBEAEQARwBHAEgA
SABHAEcARwBJAEcARwBHAEcASQBJAEkASQBIAEcARgBDAEQARABDAEIAPwA/AD4APgA9
AD0APAA7ADwAOQA4ADgANgA0ADEALgAwAC0AKwApACYAIwAgAB4AHAAaABgAFgAXABUA
EwASAA8ADQANAAwADgANAAwACgAIAAgACAAHAAUABQAFAAUABwAFAAUABQAEAAQAAwAD
AAYABgAGAAYAAwADAAQABQAFAAUABgAGAAYABgAGAAYABAAEAAUABwAJAAkACQAHAAYA
BgAHAAcABwAIAAkACgAKAAoACgAKAAkABwAGAAUABwAHAAgACAAHAAcABQAFAAQABQAF
AAUABQAEAAQAAwADAAEAAQACAAIAAQABAAEA/////wAAAAAAAP///P/8//3//f/9//3/
/f/8//v/+f/5//n/+v/7//n/+f/6//r/+P/2//b/9v/3//f/+P/5//j/9v/1//P/8//0
//X/9//2//b/9v/0//L/8v/y//L/9P/0//X/9f/z//H/8f/w//L/8//z//P/8f/x//H/
8f/y//H/8f/y//L/8v/z//P/8f/x//D/7//u/+//8f/z//H/8f/x//H/7//v/+//8P/x
//H/8P/v/+//7//v/+//7v/w//D/8P/w/+//7v/t/+z/7f/u/+//8P/u/+7/7v/u/+z/
7P/s/+z/7v/w//L/9P/0//T/9P/0//X/9v/3//j/9v/2//b/9v/1//T/8//y//X/9v/3
//j/9v/0//L/8P/u/+7/7v/u/+v/6v/p/+j/5f/k/+P/4v/j/+T/5f/m/+X/5P/j/+L/
4P/g/+D/4P/i/+L/4v/i/+H/4P/f/97/3//g/+H/4v/g/+D/4P/g/+L/4v/i/+L/5P/i
/+L/5P/o//L/BAAaADAAQgBMAFAAXAB2AJoAvgDiAPwA8gC6AFoA+P+q/2T/Lv8a/yb/
Qv9a/2T/ZP9g/1z/Wv9c/2j/eP+G/5L/nv+q/7r/xv/U/+D/4//k/+X/5v/p/+r/6//s
/+7/7v/u/+7/7//w//H/8v/w//D/8P/w//L/8v/y//L/9P/0//T/9P/0//T/9P/0//X/
9v/3//j/9v/2//b/9v/2//b/9v/2//f/+P/5//r/+P/4//j/+P/5//r/+//8//z//P/8
//z//P/8//z//P/9//7///8AAP7//v/+//7///8AAAEAAgAEAAQABAAEAAYABgAGAAYA
CAAIAAgACAAIAAgACAAIAAkACgALAAwACgAKAAoACgAIAAgACAAIAAoACgAKAAoABwAG
AAUABAAEAAQABAAEAAQABAAEAAQABAAEAAQABAAGAAYABgAGAAUABAADAAIAAAAAAAAA
AAD9//z/+//6//f/9v/1//T/8v/y//L/8v/v/+7/7f/s/+7/7v/u/+7/7f/s/+v/6v/o
/+j/6P/o/+r/6v/q/+r/6P/o/+j/6P/p/+r/6//s/+z/7P/s/+z/7P/s/+z/7P/s/+z/
7P/s/+r/6v/q/+r/6//s/+3/7v/u/+7/7v/u/+z/7P/s/+z/7v/u/+7/7v/t/+z/6//q
/+r/6v/q/+r/6v/q/+r/6v/q/+r/6v/q/+r/6v/q/+r/6f/o/+f/5v/o/+j/6P/o/+b/
5v/m/+b/5v/m/+b/5v/m/+b/5v/m/+X/5P/j/+L/4v/i/+L/4v/i/+L/4v/i/+L/4v/i
/+L/5P/k/+T/5P/h/+D/3//e/9//4P/h/+L/4P/g/+D/4P/i/+L/4v/i/+L/4v/i/+L/
4f/g/9//3v/g/+D/4P/g/97/3v/e/97/3v/e/97/3v/g/+D/4P/g/97/3v/e/97/4P/g
/+D/4P/e/97/3v/e/97/3v/e/97/4P/g/+D/4P/e/97/3v/e/97/3v/e/97/3v/e/97/
3v/c/9z/3P/c/93/3v/f/+D/3//e/93/3P/e/97/3v/e/97/3v/e/97/4P/g/+D/4P/j
/+T/5//p/+j/6f/o/+f/6P/p/+n/6v/o/+j/6P/n/+f/5//p/+n/6f/n/+X/4//h/+L/
4//j/+H/3v/c/9r/1//X/9X/1f/W/9X/1f/W/9j/2f/a/9r/1v/U/9P/0v/S/9L/0//U
/9X/1v/W/9b/1P/U/9T/1f/X/9f/1//X/9X/1v/W/9b/2P/Y/9j/2P/b/9v/4P/p//f/
DAAjADgARQBQAGAAdwCWALgA2wD2APYAyABxAAsAr/9i/yH/+/7u/u/+8/7w/un+5/7s
/vj+B/8j/0D/WP9o/3j/h/+Z/6r/uf/H/9P/2//c/97/4//l/+b/5//n/+j/6v/r/+r/
6v/q/+v/7f/u/+7/7//t/+7/7//v//H/8f/x//H/8f/x//D/8P/x//L/8//1//P/8//0
//b/9v/2//b/9//5//r/+v/7//n/+//7//z//f/9//3//f///wAAAAACAAEAAQACAAIA
BAAEAAUABwAIAAcABwAGAAcABwAIAAoADQANAA8AEAAPABAAEQASABQAFQAWABgAGQAZ
ABoAGgAbABsAHAAcAB8AHwAfACEAIAAfAB4AHQAfAB8AHwAfAB8AHwAfAB0AGgAaABkA
GAAZABkAGAAYABYAFQATABEAEQAPAA8AEAAPAA4ADAAKAAoABwAFAAMAAwABAP///v/7
//j/9f/y//L/8f/w//D/7f/r/+v/6v/q/+n/6P/m/+f/6P/p/+n/5//n/+f/5//p/+f/
5//n/+j/6P/n/+f/5v/m/+b/5v/m/+f/6f/r/+r/6f/p/+j/6f/q/+v/7P/q/+r/6//t
/+//7//v/+3/7v/u/+//7//u/+7/7v/u//D/8P/w//D/7v/t/+3/7f/v/+//8P/w/+//
7//t/+3/7P/t/+3/7f/v/+7/7v/t/+3/6//r/+z/7P/r/+v/6//t/+3/7v/u/+z/6//o
/+j/6v/r/+z/7f/s/+z/7P/r/+r/6f/p/+n/6f/p/+r/6v/o/+b/5v/m/+f/5//o/+n/
5//m/+b/5f/m/+b/5v/n/+j/6P/o/+b/5P/k/+T/5P/m/+b/5//n/+X/4//j/+L/5P/l
/+X/5f/l/+X/5f/l/+L/4f/h/+L/5P/k/+X/5f/j/+P/4v/h/+H/4f/i/+P/4//j/+P/
4//i/+H/4P/g/+T/5f/l/+X/4//j/+P/4f/h/+H/4f/i/+T/5f/l/+b/5P/k/+T/5P/l
/+j/6v/t/+3/7f/t/+3/7v/u/+//8P/y//L/8f/x/+7/7//u/+3/7f/t/+3/7//t/+3/
7P/p/+f/5v/l/+X/5f/j/+P/4v/e/93/3f/d/9//4f/i/+P/4f/g/9//3f/c/9z/3P/d
/+D/4P/g/+D/3v/e/9//3//g/+H/4v/j/+P/4v/h/+D/4P/i/+T/5f/n/+j/6//v//b/
BQAYAC0AQABOAF0AcgCOALEA1gD4AAwB/QDLAHUAFAC//3X/MP8H//n++v4B///++v7+
/gX/D/8e/zT/VP9s/3n/hf+U/6P/tf/F/9X/5P/s//H/8//0//X/+f/6//z//f/9//z/
+//7//7/AAABAAMAAgACAAIAAQADAAMAAwADAAYABwAHAAgABgAGAAYABwAIAAkACwAO
AAwADAAMAA0ADwAQABAAEQARABMAEwAUABMAEwATABMAFAAWABcAGgAaABkAGQAYABoA
GgAbAB0AIQAhACIAIgAhACEAIgAkACcAJwApACoAKQAqACsALAAuAC8AMAAyADQANQA3
ADgAOQA5ADoAOgA8AD0APgBBAD8APwA/AD8AQQBBAEEAQQBDAEMAQwBBAD4APgA9ADwA
PgA/AD8AQAA9AD0APAA7ADwAOQA4ADgANwA2ADQAMgAyAC8ALQArACoAKQAoACgAJAAi
ACAAHgAbABkAFwAWABYAFQAWABYAFAATABIAEAAQABAAEAAPAA0ADQANAA0ADwANAA0A
DQAOAA4ADQANAAwADAAMAAwADQANAA4ADwANAA0ADgAOABAAEAAQABAAEgASABMAFQAT
ABMAEwARABIAFAAXABkAGAAYABgAGAAYABgAGAAYABkAGQAaABsAGQAZABoAGgAaABsA
GgAbABsAGwAaABkAGwAaABoAGQAbABkAGQAaABkAFwAWABUAFwAXABgAGAAXABUAEQAQ
ABMAEwATABMAFgAWABYAFQASABEAEQARABIAEwAVABYAFgAUABQAFAARABEAEgATABQA
FAAVABUAEgASABIAEwAVABYAFwAWABUAFAATABIAEgASABMAEwAUABMAFAAUABIAEwAT
ABMAFQAVABUAFQASABEAEQASABIAEgATABMAFQAVABQAEwARABEAEgATABMAEwATABMA
EQARABEAEgASABMAEwATABUAFQAVABMAEwATABMAFAAUABMAFAAWABYAFgAWABgAGgAb
AB0AHwAfAB8AHwAfAB4AHgAeAB0AHAAaABkAGwAdAB0AHQAZABcAFQAVABcAGQAaABkA
FAASABAADwANAAsACwAKAAsACwAMAA0ACwALAAoACQAKAAoACgAJAAgACAAIAAkACAAI
AAgACAAKAAoACwALAAkACQAJAAkACwAMAA0ADgAOAAwADAALAA0AEgAZACMAMgBHAFoA
aQB0AIIAmQC+AOwAFwE6AUoBNgH3AJUAKwDS/4H/Qf8g/xX/F/8Y/w3/Bf8M/xz/Lf9D
/2L/hP+Y/6T/r/+//9D/3//x/wUAFQAaABwAHgAfAB8AHwAfACAAIgAjACYAJgAmACcA
JQAmACYAJwApACoAKwArACkAKQApACkAKgArACsALAAsACwALAAtACsAKwAsAC4ALgAu
AC4ALwAtAC4ALgAvAC8AMQAxADIANQA1ADUANQAzADQANAA2ADkAOQA6ADoAOgA6ADsA
PQA/AD8AQABAAEEAQQBCAEQAQwBDAEUARgBHAEgASQBKAEkASQBJAEoATQBPAFIAVABT
AFMAVABUAFQAUwBSAFMAVABVAFYAVwBVAFUAVQBVAFUAVQBVAFMAUgBSAFEAUABNAE0A
TABMAEwATQBNAE0ASwBHAEUARABFAEQAQgBAAD4AOwA5ADcANQAzADEAMAAvAC4ALQAs
ACoAJwAkACIAIwAhACEAIAAeAB0AHAAaABgAGAAYABcAGQAZABkAGQAZABcAFwAXABgA
GAAXABcAGAAYABgAGAAVABUAFgAXABkAGQAaABoAGAAYABgAGAAaABoAGwAdAB0AHQAd
ABsAGgAaABsAGwAdAB4AHwAgAB8AHgAdABwAHgAdAB0AHQAdAB0AHgAeABwAGwAYABcA
GQAbABwAHQAaABgAFwAVABYAFQAWABgAFgAVABUAFQAUABMAEwASABUAFQATABQAEgAR
ABAADwAQABAAEAAPABAADwAPAA8ADgANAA0ADAAOAAwADAAMAAoACQAJAAkACwAKAAoA
CQAKAAoACgALAAsACgAJAAYACAAIAAgACAAHAAYABgAFAAcABQAFAAQABAAFAAUABQAD
AAMAAwADAAQAAwADAAQAAwACAAIAAQABAAEAAAD///////8AAAEAAAD///7//f///wMA
BgAEAAQABAAEAAQABgAHAAkACQAJAAkACQAHAAYABgAGAAgACAAHAAcABQAHAAcABwAD
AAEA//////7///////3/+f/2//P/8f/0//P/9P/0//X/9f/2//f/9P/z//H/7//w//D/
8P/v/+7/7v/u/+//8v/y//L/8v/x//D/8P/v/+//7//v/+//8v/y//L/8v/y//D/8P/x
//P/+P8DABMAJgA9AE4AVwBkAHgAkwC6AOAABQEgARoB5gCLACUAyf94/zP/C/8A///+
Af/6/u/+6/72/gb/Hf89/1z/dP+E/5D/nf+v/8L/0f/j//H/9f/2//b/+P/5//n/+f/9
//7/AAABAAAAAAAAAAEA//8AAAAAAQACAAQABgAHAAYABQAEAAMABgAHAAcACAAGAAYA
BgAHAAUABQAGAAgACgAKAAoACwAJAAoACgALAAsADQANAA4ADwAPAA8ADwANAA4ADgAQ
ABMAEwAUABQAEgASABMAFQAXABcAGAAYABkAGQAaABwAGwAbAB0AHgAhACIAIwAkACMA
IwAjACQAJgAnACkAKgArACsALAAsACsAKwArAC0ALQAtAC0ALQArACsAKwArAC0ALQAt
ACsAKAAoACcAJgAlACUAJAAkACMAIwAiACEAHgAbABoAGgAXABYAFAASABAADQALAAkA
CQAHAAUABAACAAAA/v/8//n/9//1//T/9P/z//T/9P/y//H/8P/u/+7/7v/u/+3/7//v
/+//7//t/+v/6//r/+7/7v/t/+3/7v/u/+7/7v/r/+v/7P/t/+//7//w//D/7v/u/+7/
7v/w//D/8f/z//H/8f/x/+//7v/u/+//7//x//L/8//0//P/8v/x//D/8f/x//L/8//y
//H/8f/w//H/8f/v/+//8P/x//H/8f/v/+7/7v/t/+//7f/t/+7/7v/t/+3/7f/s/+v/
6//q/+v/6//p/+r/6f/p/+n/6f/q/+r/6v/p/+j/5//n/+f/5f/l/+b/5v/n/+b/5//o
/+b/5f/l/+X/5//m/+b/5f/k/+T/5P/l/+T/5P/k/+L/5P/k/+T/5P/j/+L/4v/h/+L/
4f/i/+L/4P/h/+H/4f/h/+H/4f/h/+L/4f/h/+L/4f/g/+D/3//h/+H/4P/f/9//3//g
/+H/4P/f/97/3f/f/9//3//g/9//3//e/93/3v/f/+D/3//d/93/3f/e/93/3f/c/93/
3P/d/97/4f/d/93/3P/e/+D/4P/g/+D/3//e/93/3P/e/97/3v/e/9//4P/h/+L/4v/i
/+L/5P/n/+n/6//r/+n/6f/p/+j/6P/o/+j/6P/p/+n/6f/r/+r/6f/m/+P/4//j/+T/
5f/k/+H/3f/a/9r/2f/Z/9f/2P/Y/9j/2f/Y/9n/2f/Z/9b/1f/U/9T/1v/V/9T/1P/U
/9X/1v/W/9j/2P/Y/9j/1//X/9f/1//X/9f/2P/Y/9r/2v/a/9r/1v/Z/+H/6v/1/wkA
HgAzAEAASQBYAGoAiQCuANIA8wD+AOYAngA5ANX/hf8+/wn/8/7y/vX+8/7m/t/+4f7s
/vz+F/85/1T/aP92/4L/kf+h/7L/w//T/93/4f/i/+T/5v/n/+f/5//r/+z/7v/v/+7/
7v/u/+//7//w//D/8f/x//L/8//z//H/8f/x//H/9P/1//X/9v/0//T/9P/1//P/8//0
//b/9//4//n/+//6//r/+f/5//v//f/9//7//f/9//3//f/9//7//v8AAAMAAwAEAAQA
AgACAAMABQAHAAcACAAIAAkACQAKAAwACwALAA0ADgAPABAAEQASABEAEQARABIAFQAX
ABoAHAAbABsAHAAcABwAGwAaABsAHAAdAB4AHwAdAB0AHQAdAB0AHQAdABsAGgAaABkA
GAAXABcAFgAWABcAFwAWABUAEgAPAA4ADgAPAA4ADAAKAAgABQADAAEAAQD///3//P/6
//j/9v/0//X/8//x//D/7//t/+3/7P/s/+v/6v/o/+b/5v/m/+X/5//n/+f/5//n/+X/
5f/l/+j/6P/n/+f/5v/m/+b/5v/l/+X/5v/n/+j/6f/r/+z/6v/q/+r/6v/s/+z/7f/v
/+3/7f/t/+v/6v/q/+v/6//t/+7/7//w/+//7v/t/+z/7f/t/+7/7//t/+3/7v/u/+//
7//t/+3/7v/v/+//7//u/+z/6//p/+r/6f/q/+z/6v/p/+n/6f/n/+f/6P/o/+n/6f/n
/+j/6P/n/+b/5f/m/+b/5v/l/+b/5f/l/+X/5P/j/+P/4v/j/+L/4//k/+H/4f/i/+P/
4//i/+L/4f/i/+L/4v/j/+L/4v/i/+D/4v/i/+L/4v/g/+D/4f/h/+L/4f/i/+L/4P/h
/+H/4f/f/9//3//f/+D/3//f/+D/3//e/97/3f/e/9//3//f/9//3//g/+H/3v/d/9z/
2//d/93/3f/e/93/3f/c/9v/3f/d/93/2//b/9v/2//c/9v/2//a/9v/2v/b/9z/3//Z
/9f/2P/a/9z/3P/c/9z/3P/c/9z/3P/a/9r/2v/a/9z/3P/c/9z/2//a/9n/2P/a/9r/
2v/a/9z/3P/c/9z/2v/a/9r/2v/c/9z/3P/c/9r/2v/a/9r/3P/c/9z/3P/e/97/3v/e
/97/4P/h/+P/5f/l/+X/5f/n/+b/5v/m/+b/5v/l/+X/4//l/+X/5f/l/+P/4f/h/+L/
4//j/+H/3f/a/9f/1f/X/9X/1f/U/9H/0f/S/9P/1f/V/9T/0//S/9L/0v/R/87/zv/O
/8//0P/Q/9D/0P/Q/9D/0f/R/8//z//P/8//0v/S/9L/0v/S/9L/0P/R/9P/1v/b/+X/
9P8JAB4ALwA8AEgAWwB2AJwAwQDiAPYA7AC1AFcA8/+g/1v/Hf/4/vH+8/74/vH+6f7m
/u7++/4N/yT/RP9Y/2T/b/99/47/of+x/8P/1f/c/97/3//h/+L/4//l/+b/6P/p/+r/
6v/q/+v/6//s/+z/7f/v//D/8f/x//D/7//u/+3/7//x//L/9P/2//b/9v/3//X/9f/2
//j/+v/6//r/+//5//r/+v/7//v//f/9//7/AQABAAEAAQD//wAAAAACAAUABQAGAAYA
BgAGAAcACQANAA0ADgAOAA8ADwAQABIAEwATABUAFgAZABoAGwAcABsAGwAbABwAHgAf
ACEAIgAjACMAJAAkACUAJQAlACcAKQApACkAKQApACkAKQApACkAKQApACcAJgAmACUA
JAAhACEAIAAgACEAIQAgAB8AHAAZABgAGAAYABgAFwAWABYAEwARAA8ADQALAAkACAAI
AAYABAACAAEA///9//z/+f/3//f/9v/4//f/9v/0//P/8v/x/+//8f/x//H/8f/x/+//
7//v//D/8P/v/+//8P/w//D/8P/v/+//8P/x//P/8//0//T/8v/y//L/8v/z//T/9v/5
//n/+f/5//f/9v/2//f/9//4//r//P/+//z//P/8//z//v/9//3//f//////AAAAAP//
///9//3///8BAAIAAwACAAAA///9/////f/9//7/AAD////////+//3//f/8///////9
//7//f/9//3//f/8//z//P/7//3//f/+/////v/9//3//P////7///8AAP7//f/9//3/
///+//7//f/+//7//v///////v/9//r/+//8//3//v/+//7//////////f/9//z//v//
///////9//3//f/9//3//f/+/wAA/v/+//////8BAAEAAAD///////8AAAEAAAD///7/
/f/+////AAACAAMAAwACAAEAAQABAAEA//8BAAEAAQACAAAA//8BAAEABAAEAAQABAAE
AAQABgAHAAkADQANAA0ADQANAAwADAAMAA4ADgANAA0ADQAPAA8ADwAPAA0ACwALAAwA
DQANAAsACwAKAAkACQAIAAUABAACAAEAAQACAAMAAQABAAAA//8AAAAAAAD///z//P/8
//3/AAAAAAAAAAAAAAAAAQABAP//////////AgACAAIAAgAEAAIAAgABAAEAAgAHABEA
HgAvAEQAWQBoAHQAgwCeAMYA8QAYATYBNgEPAb8AVQD0/6X/Wf8k/xH/Df8U/xH/Bf8G
/w7/Gf8r/0b/aP+E/5T/nf+p/7j/yf/b/+//AQAMABIAEwAVABYAFwAYABgAGQAZABsA
HAAdAB8AHQAeAB4AHwAfACAAIQAhACMAIwAjACMAIgAjACMAJAAmACYAJgAnACUAJQAm
ACgAKgAqACoAKwApACoAKgArACsALQAtAC4AMQAxADEAMQAxADIAMgA0ADUANQA2ADYA
NAA0ADUANwA5ADkAOgA6AD0APQA+AEAAQQBBAEMARABFAEYARwBIAEsASwBLAEwATABN
AE8AUABTAFMAVABUAFMAUwBTAFUAVgBXAFgAWQBXAFcAVwBXAFcAVwBXAFUAVgBWAFUA
VABRAFEAUABQAE8ATwBOAE0ATABJAEgASABHAEYARABCAEIAPwA9ADsANwA1ADMAMgAy
ADAALgAsACkAJwAlACQAIwAhACEAIAAeAB0AHAAaABgAGAAYABcAFwAXABcAFwAXABUA
FQAVABYAFgAVABUAGAAYABgAGAAVABUAFgAXABkAGQAaABoAGAAYABgAGAAYABgAGQAb
ABsAGwAbABkAGAAYABkAGQAZABoAGwAcABoAGgAaABoAGgAZABkAGQAbABsAHAAcABsA
GwAZABkAHAAdAB0AHQAcABoAGQAXABkAFwAXABgAGAAXABcAFwAWABUAFQAUABYAFQAS
ABIAEQARABEAEQASABIAEgARABIAEQARABEAEAAPAA8ADgAPAA4ADwAQAA8ADwAQABEA
DwAOAA4ADQAOAA4ADgAPAA4ADgAOAAwADgAOAA4ADgANAAwADAALAAsACQAJAAgACgAL
AAsACwAJAAkACQAJAAkACQAKAAwACwAKAAoACQAJAAkACAAHAAYABwAJAAsACAAHAAYA
BQAHAA==
         </WaveFormData>
      </LeadData>
      <LeadData>
         <LeadByteCountTotal>10000</LeadByteCountTotal>
         <LeadTimeOffset>0</LeadTimeOffset>
         <LeadSampleCountTotal>5000</LeadSampleCountTotal>
         <LeadAmplitudeUnitsPerBit>4.88</LeadAmplitudeUnitsPerBit>
         <LeadAmplitudeUnits>��V</LeadAmplitudeUnits>
         <LeadHighLimit>2147483647</LeadHighLimit>
         <LeadLowLimit>268435456</LeadLowLimit>
         <LeadID>V4</LeadID>
         <LeadOffsetFirstSample>0</LeadOffsetFirstSample>
         <FirstSampleBaseline>0</FirstSampleBaseline>
         <LeadSampleSize>2</LeadSampleSize>
         <LeadOff>FALSE</LeadOff>
         <BaselineSway>FALSE</BaselineSway>
         <ExcessiveACNoise>FALSE</ExcessiveACNoise>
         <MuscleNoise>FALSE</MuscleNoise>
         <LeadDataCRC32>1724880748</LeadDataCRC32>
         <WaveFormData>
/P/8//z//P8FAA4AFwAgAC4APABKAFgAbACAAJQAqACmAKQAogCgAF8AHgDd/5z/g/9s
/1X/Pv9F/0z/U/9a/1//Yv9l/2j/df+C/4//nP+q/7b/wv/O/9f/4P/p//L/9v/4//r/
/P/8//z//P/8//3//v///wAAAAAAAAAAAAAAAAAAAAAAAAMABAAFAAYABQAEAAMAAgAE
AAQABAAEAAQABAAEAAQABAAEAAQABAAHAAgACQAKAAgACAAIAAgABgAGAAYABgAIAAgA
CAAIAAoACgAKAAoACwAMAA0ADgAOAA4ADgAOAA8AEAARABIAEgASABIAEgAUABQAFAAU
ABYAGAAaABwAHAAcABwAHAAfACAAIQAiACIAIgAiACIAIwAkACUAJgAnACgAKQAqACkA
KAAnACYAJwAoACkAKgAoACYAJAAiACIAIgAiACIAJAAkACQAJAAiACAAHgAcABsAGgAZ
ABgAFgAUABIAEAAPAA4ADQAMAAwADAAMAAwACgAIAAYABAAEAAQABAAEAAMAAgABAAAA
/v/+//7//v/+//7//v/+//z//P/8//z//f/+////AAD///7//f/8//7//v/+//7///8A
AAEAAgABAAAA///+/wEAAgADAAQAAwACAAEAAAAAAAAAAAAAAAIABAAGAAgABQAEAAMA
AgAFAAYABwAIAAcABgAFAAQABAAEAAQABAAFAAYABwAIAAUABAADAAIAAwAEAAUABgAF
AAQAAwACAAIAAgACAAIABAAEAAQABAADAAIAAQAAAAEAAgADAAQAAwACAAEAAAAAAAAA
AAAAAAIAAgACAAIAAQAAAP///v///wAAAQACAAAAAAAAAAAAAAAAAAAAAAAAAAAAAAAA
AP7//v/+//7///8AAAEAAgABAAAA///+//7//v/+//7/AAAAAAAAAAD///7//f/8//3/
/v///wAA/v/+//7//v8AAAAAAAACAAQABwAJAAoACQAIAAgABwAHAAgACgALAAsACgAJ
AAkACQAKAAoACAAJAAkACgAMAAoACgAJAAcABAABAAAAAAD+//3/+//5//f/+P/4//j/
+v/7//r/+//5//f/8//x//L/8//0//b/9P/0//T/9P/0//T/9P/y//T/9f/3//f/9v/1
//T/8//1//X/9f/5//v//P///wYADwAaAC4AQABOAFsAcwCQAK8AzwDrAPkA4QCYADYA
5f+o/3D/QP8k/xr/If81/0f/T/9T/1H/Uv9X/1//cf+A/4z/k/+e/7L/w//O/9z/6P/u
//L/9f/3//j/+v/8//z//f/8//v/+v/5//v//P///wAA/v////////////////8AAAMA
BQAHAAgABAACAP///f///wIABAAHAAQAAwACAAEAAgADAAQABgAHAAcABwAHAAYABQAE
AAQABQAGAAcACgAIAAcABwAIAAoACgAKAAsADwAPAA8ADwAPAA4ADQANABAAEQASABMA
FAAUABQAFQAYABgAGAAaABsAHgAeAB8AHwAeAB8AHgAhACMAJQAoACYAJgAnACcAJgAm
ACgAKAAsACoAKgAqACkAJwAlACQAJQAmACcAJgAlACQAIwAhACMAIQAgAB8AHwAeAB0A
HAAbABkAFQARABEAEgASABIADwAOAAsACQAHAAcABgAHAAYABQAFAAUAAwABAP///P/9
//7//v/+//z//P/8//z/+f/4//j/+P/6//r/+f/5//j/+P/4//f/+P/6//v//P/8//v/
+v/5//v/+//7//v//f/+//7////8//v/+v/5//v//P/+/wAAAAD///7//f/9//z//P/9
//7///8BAAIAAQAAAP///v8AAAAAAAAAAP7//v/+//3/////////AAAAAP////////z/
/P/7//v//f/9//7//v/8//z//P/7//z/+//7//v//P/8//3//f/7//n/+f/5//n/+v/8
//3//P/7//r/+P/5//n/+v/8//z//P/9//3//P/6//n/+P/5//r/+//8//v/+v/4//f/
+P/5//v//P/8//v/+//8//r/+v/6//n/+v/6//v//P/6//r/+v/6//z/+//6//r/+v/7
//v/+//7//r/+f/2//f/+P/5//v/+v/5//f/9v/2//j/+//8//3//v8AAAEAAwAEAAQA
BAAEAAUABgAGAAcACQAGAAYABQAEAAgACQALAAwACQAIAAYABQAGAAYABgAFAAUAAAD9
//z/+//6//j/9f/2//f/+f/6//n/9//2//P/8//z//P/8f/y//P/9P/1//P/8v/x//D/
8f/y//P/9P/w//D/8f/z//P/8//z//P/9//3//f/9f/1//f//v8FABQAJQA2AEQAUABg
AHUAkQC0ANcA9QABAd8AjwAuAOD/n/9i/zb/Iv8e/yr/Pf9D/z3/P/9F/0f/UP9h/3f/
h/+U/6L/rf+6/8j/1//k/+z/8P/y//X/9//4//j/+f/6//n/+f/6//v//P/9//z//P/+
//7//v////////////////8AAP7///8AAAAAAgACAAEAAQD//wAAAAABAAEAAQABAAEA
AwADAAMABAAEAAMAAgABAAIAAwAEAAYABgAGAAYACAAGAAUABQAGAAcACAAJAAsADAAL
AAoACQALAAwADQAPAA8ADwAPAA8AEAAQABAAEQATABQAFQAYABgAGgAZABkAGwAcAB8A
IAAeAB8AIAAiACIAIgAjACMAJAAkACYAJgAlACIAIQAgACMAIwAjACQAIgAiACIAIAAe
AB4AHgAdAB0AGwAaABkAFwAWABUAFAAVABUAEwARAA4ADgANAAwACQAIAAUAAwADAAMA
AgADAAEA///+//3//f/9//3//P/6//r/+f/4//b/9v/2//b/9v/2//f/+P/2//b/9f/1
//j/+P/4//f/9f/2//b/9v/1//X/9f/1//f/9//3//f/9f/2//b/9//5//n/+f/5//j/
+P/5//r/+f/5//n/+f/8//z//f////z/+//7//r//P/8//z//P/6//r/+v/6//z//P/8
//v//f/9//3//v/8//v/+//7//z//P/7//v/+f/5//r/+v/6//r/+v/5//n/+f/6//v/
+f/4//j/9//4//f/+P/5//j/+P/5//n/9//3//f/9v/3//f/+P/6//n/+P/4//f/+f/4
//j/+P/2//b/9v/2//b/9v/1//X/9//3//j/+P/2//X/9f/2//j/+P/4//f/9v/2//f/
+P/2//b/9v/2//f/9//3//j/9//3//b/9f/4//j/+P/2//j/+P/4//n/9//3//b/9v/4
//j/+P/5//b/9f/1//X/9P/1//b/9//4//f/9v/1//T/9f/2//f/+P/4//j/+P/4//b/
9v/2//b/+P/6//z//v8AAAAAAAAAAAIAAgACAAIABAAEAAQABAADAAIAAQAAAAMABAAF
AAYAAwACAAEAAAD+//7//v/+//v/+v/5//j/9f/0//P/8v/z//T/9f/2//P/8v/x//D/
8P/w//D/8P/y//L/8v/y//H/8P/v/+7/7//w//H/8v/w//D/8P/w//D/8P/w//D/9P/0
//T/9P/2/wAAEAAgADIAQgBIAEgATABcAHYAlACwAMYAugCAACwA6P+4/4z/Zv9a/2T/
iP+w/8T/wv+6/6z/mv+Q/5T/mv+i/6r/sv++/8j/1P/e/+j/6//s/+3/7v/x//L/8//0
//T/9P/0//T/9f/2//f/+P/2//b/9v/2//j/+P/4//j/+v/6//r/+v/4//j/+P/4//n/
+v/7//z//P/8//z//P/8//z//P/8//7//v/+//7//f/8//v/+v/9//7///8AAP7//v/+
//7//P/8//z//P/9//7///8AAP7//v/+//7///8AAAEAAgACAAIAAgACAAIAAgACAAIA
AwAEAAUABgAEAAQABAAEAAcACAAJAAoACgAKAAoACgAKAAoACgAKAAsADAANAA4ADQAM
AAsACgAMAAwADAAMAAwADAAMAAwADgAOAA4ADgAQABAAEAAQAA8ADgANAAwADAAMAAwA
DAALAAoACQAIAAUABAADAAIAAgACAAIAAgD///7//f/8//3//v///wAA///+//3//P/6
//r/+v/6//z//P/8//z/+//6//n/+P/6//r/+v/6//r/+v/6//r/+v/6//r/+v/6//r/
+v/6//j/+P/4//j/+f/6//v//P/8//z//P/8//r/+v/6//r//P/8//z//P/7//r/+f/4
//n/+v/7//z/+v/6//r/+v/6//r/+v/6//z//P/8//z/+//6//n/+P/5//r/+//8//v/
+v/5//j/+v/6//r/+v/8//z//P/8//v/+v/5//j/+v/6//r/+v/6//r/+v/6//j/+P/4
//j/+f/6//v//P/5//j/9//2//f/+P/5//r/+f/4//f/9v/4//j/+P/4//j/+P/4//j/
9v/2//b/9v/4//j/+P/4//b/9v/2//b/9v/2//b/9v/3//j/+f/6//n/+P/3//b/9//4
//n/+v/5//j/9//2//j/+P/4//j/+v/6//r/+v/5//j/9//2//j/+P/4//j/+P/4//j/
+P/2//b/9v/2//f/+P/5//r/+f/4//f/9v/4//j/+P/4//j/+P/4//j/+v/6//r/+v/9
/wAAAgAFAAUABAADAAIABQAFAAQABAADAAMABAAEAAQABQAFAAYABgAEAAQAAwABAAIA
AgACAAMAAQD8//n/9//2//X/8//z//H/8f/y//P/9P/0//X/8P/v/+7/7f/s/+3/7v/v
/+//8P/w//D/7v/u/+7/7v/x//D/8f/z//L/8f/w/+//8f/x//H/8f/z//X/+f8AAAsA
GgAtAD4ATABWAGQAdwCNAKYAvwDVANMAoQBLAPj/uv+D/1L/Nv8u/zT/RP9R/1H/T/9R
/0//U/9g/3P/gf+N/5r/pv+1/8L/zv/b/+b/6v/q/+z/8f/z//T/9P/1//b/9f/1//f/
9//3//f/+v/6//z//P/6//v/+//7//z//f/+/wAA/f/9//3//P/9//7//v//////AAAA
AAEA//////////8AAAEAAgAEAAIAAQAAAP//AQABAAEAAgADAAQABQAIAAcABQAEAAQA
BQAGAAcACQAIAAcABgAFAAgACAAIAAkADAANAA4ADwAOAA4ADgAPABEAEgATABYAFgAY
ABcAFwAaABoAHAAcABwAHQAeACAAHgAeAB8AHwAgACAAIgAiACQAIgAiACIAIAAfAB4A
HgAfACAAIQAgAB8AHgAdABsAHAAbABsAGwAbABoAGQAYABgAFwAUABEAEgASABEAEAAL
AAoABwAFAAQABQAFAAcABAADAAMAAwAEAAMAAgAAAAIAAgABAAAA/v/+//7//v////7/
/v/+//z//P/7//v//P/8//z/+//8//7///8AAP7//f/8//v//P/9//7////9//7//v//
/wEAAQABAAEAAgACAAMABAAEAAMAAgABAAQABAAFAAcABgAFAAUABAAGAAYABgAGAAYA
BgAGAAYABAAEAAQAAwAFAAUABQAGAAQAAwADAAMABAAEAAMAAwAEAAUABwAIAAcABgAF
AAMAAwADAAQABQAFAAQABAADAAMAAQABAAEAAQACAAQABQACAAEAAAD+/wEAAQACAAQA
AwACAAIAAQABAAAAAAAAAAEAAgADAAQAAwACAAAA//8AAAEAAwAEAAMAAQAAAAAAAgAC
AAIAAQABAAIABAAGAAMAAgABAAAAAQABAAEAAgABAAEAAAD//wIAAgACAAAAAgACAAIA
AwAAAP///f/8////AAABAAMAAwADAAQAAwADAAEAAAAAAAIAAgADAAIAAgACAAIAAgAF
AAcACgAMAAwADAAMAA0ADwAOAA4ADwANAA4ADgAOAA0ADQAOAA4ADwAQABAAEQARABAA
DwANAA0ACAAFAAQABAAEAAMAAQD9//3//v/+/wEAAQACAAEA///9//v/9//5//n/+f/5
//z//P/8//z/+v/6//r/+v/5//r//P////7//f/8//v/9//5//3//////wEAAgAFAAoA
EwAiADQARABSAF8AcQCKAKcAxQDjAPUA6QC0AFoAAwDC/4j/Uv8y/yj/Lf9B/1H/W/9f
/2H/Xv9f/2n/e/+I/5D/nf+q/7j/xf/S/+D/7P/y//b/+f/7//z/AAACAAIAAwABAAEA
AQABAAMABAAHAAgABwAHAAYABQAFAAUABQAGAAYABwAIAAgACAAIAAcABwAHAAgACAAJ
AAcABwAHAAcACQAJAAkACgALAAsACwALAAsACwALAAwADAAMAAwADgAOAA0ADQAOAA4A
DgAOAA8AEQARABEAEQAQABAAEAARABMAFQAXABkAGAAYABgAGQAaABoAGgAcAB0AIAAg
ACEAIAAgACIAIgAlACcAKQAsACkAKAAoACcAKAAoACoAKgAsACoAKgAqACoAKQAoACgA
KAAoACgAJgAmACYAJgAlACYAJQAlACUAIwAiACEAIAAeAB0AGgAXABcAGAAYABgAFQAU
ABEADwAKAAkABwAHAAkACQAKAAsACQAHAAUAAgACAAIAAQAAAP7//v/+//7////+//7/
/v/+//7//f/9//z//P/8//v//P/+////AAAAAP///v/9//3//f/9//3//f/+//7////9
//3//f/9////AAACAAQABAADAAIAAQADAAIAAgADAAMAAwAEAAQAAgACAAIAAgAEAAQA
BAAEAAIAAgACAAEAAwADAAMABAAGAAUABQAFAAMAAgAAAP//AAABAAMABAABAAAA///9
//7//f/9//3/AAAAAAEAAQD+//v/+v/5//v//P/+/////f/9//3//P/6//n/+f/6//v/
/P/+/////P/6//n/+P/7//z//f/+//3//P/6//n/+//7//z//P/+//3//f/+//3//P/7
//n/+f/6//z//v/9//z/+//6//r/+f/4//j/+v/7//v/+//7//r/+f/2//n/+v/7//3/
/P/7//n/+P/4//j/+P/5//j/+f/7//v/+f/3//b/9v/4//r/+v/7//z//f/+//7///8B
AAIABAAEAAQABQAFAAQABAAFAAMABAAEAAQABwAHAAgACAAEAAQAAwADAAUABgAHAAcA
BAD+//r/+P/6//r/+f/3//X/9f/2//b/9P/z//P/8f/z//P/8//x/+//7//v/+//8v/y
//L/8v/w//D/8P/w/+7/7v/v//H/8//z//P/8//z//P/8//z//P/+f8AAAcAEgAhAC4A
OgBGAFQAawCNALQA1wD3AAMB6wChAD4A6P+p/2z/PP8i/xr/JP81/zv/Of87/0P/Sf9Q
/2H/df+D/4z/lP+h/7L/wP/P/+D/7P/y//T/9P/1//X/9P/2//j/+P/5//v/+//7//v/
+v/6//z//P/+//////////3//f/9//7//v///wAAAAACAAIAAQABAP//AAAAAAEAAwAD
AAMAAwABAAEAAQACAAUABQAFAAUABwAHAAcACAAFAAQAAwAEAAcABwAIAAoACAAIAAgA
CQALAAsACwALAA4ADgAOAA8ADwAPAA8ADwARABIAEwAVABMAEgARABIAFgAaABsAHQAc
ABwAHgAeABwAHQAeACAAIQAiACQAJQAiACIAJAAkACYAJAAkACQAJAAjACIAIgAgACAA
IAAeAB8AIAAhACEAIAAdABsAGQAbABoAGQAYABYAFQASAA8ADAAMAAsACgAJAAoACQAJ
AAUAAwAAAP//AAD////////+//3//P/6//j/+P/3//b/+P/4//j/+P/3//b/9v/2//b/
9v/1//X/9v/2//b/9f/0//T/8//y//T/9f/2//f/9f/1//X/9f/3//j/+P/5//n/+f/5
//n/9v/2//f/+P/7//v/+//7//n/+P/4//n/+//7//z//P/8//z//P/8//v/+v/5//j/
+f/6//v/+//5//n/+f/6//r/+f/5//n/+f/6//r/+//4//f/9//2//n/+v/7//v/+f/3
//b/9f/4//j/+f/5//n/9//3//f/9P/0//X/9f/3//f/9//2//T/8//z//T/9v/2//f/
9//3//b/9v/2//T/9P/0//T/9v/2//X/9f/z//P/9P/0//b/9f/1//b/9v/2//b/9f/y
//L/8//0//b/9v/2//b/9P/z//L/8v/0//X/9f/1//b/9v/2//T/9P/0//T/9f/3//n/
+v/6//r/+v/6//z//f///wAAAAAAAAAAAQABAAAAAAABAAMABAAEAAQAAwADAAQABAAA
AAAA//////7//v/+//3/+f/0//H/8P/x//L/8v/x//H/8f/y//L/8f/v/+7/6//t/+3/
7f/r/+v/6//r/+v/7f/u/+//8P/v/+7/7f/s/+z/7P/t/+//7//v/+//7//v/+//7f/v
//H/9/8CAA0AHAAtADoARgBSAGIAeQCXALQA0QDnAN0AoQBHAPb/uP99/0z/MP8o/y7/
PP9F/z//O/9B/0X/Tf9e/3P/g/+N/5b/ov+x/8D/zv/d/+r/7P/s/+z/7v/v/+//7v/y
//T/9P/1//f/9//3//f/9//2//f/9v/3//n/+v/7//n/+f/5//r//P/9//7//v/8//z/
+//7//v//P/8//3//f/9//3//f/7//v/+//8////////////////////AAD+//7//v8A
AAEAAQACAAQAAwACAAEAAQAEAAUABgAHAAYABgAGAAcACAAJAAoACwAOAA4ADgAPAA4A
DgAOABAAEwAWABYAFwAWABYAGAAYABgAGQAaABwAHgAeAB8AHwAcABwAHgAeACIAIAAg
ACAAHgAdABwAHAAcABwAHAAaABoAGgAaABkAFwAVABQAEwAVABQAEwASABAADwAMAAkA
CAAIAAcABgAEAAQAAgABAP7//f/7//v/+//7//z//f/6//n/+P/2//b/9v/1//T/9v/2
//b/9v/z//L/8v/y//T/9P/z//P/9P/0//T/8//x//L/8v/y//X/9f/1//X/8//z//P/
8//0//b/9//5//f/9//3//f/9f/0//T/9P/2//f/+P/5//f/9v/2//f/+f/5//r/+v/4
//j/+P/4//j/+P/4//j/+v/6//r/+f/5//n/+f/6//r/+f/5//n/+P/4//f/9//1//X/
9v/2//f/+P/5//n/9v/1//X/9f/2//b/9//3//f/9f/1//X/9P/0//X/9f/3//f/9//2
//T/8//z//T/9v/2//f/9//1//T/9P/0//T/9P/0//T/9v/2//X/9f/z//P/9P/0//b/
9f/1//b/9v/2//b/9f/y//L/8//0//b/9v/2//b/9P/z//L/8v/0//X/9f/1//T/9P/0
//L/8v/y//L/8//1//X/9P/0//L/8v/y//P/9P/1//f/9//1//P/8v/y//D/8P/x//P/
9//3//f/9v/0//L/8v/y//P/9P/1//b/9f/0//P/8v/y//L/8v/y//X/9v/3//j/+P/4
//r/+////wAAAAAAAP7///////7//P/9//3//v///wAAAgADAAMAAgD///7//////wAA
AAD///3/+v/0//P/8v/y//L/8v/x//D/8f/y//L/8v/x/+//7f/t/+3/7//t/+3/7f/r
/+v/7P/s/+z/7P/s/+z/7v/u/+z/7P/t/+//7//v/+//7//v/+//6//t//X//f8IABcA
JgA1AEAASgBWAGYAfwCdALgA0QDbAL8AdQAZANL/mv9n/0D/Mv8w/zz/TP9N/0X/Rf9H
/0v/Wf9s/33/if+V/57/qP+1/8T/0v/h/+r/7v/u/+7/8P/x//H/8P/y//T/9P/1//X/
9f/1//X/9P/0//b/9v/3//n/+v/7//r/+f/4//j/+f/7//3//v/8//z/+//7//n/+v/6
//v//P/9//7////+//3//P/8//7///8AAAEA////////AAAAAAAAAAACAAQAAwADAAQA
AgACAAIAAwAFAAUABQAFAAYABgAGAAcABgAHAAgACQAMAAwADAANAA0ADAALAAwAEAAU
ABUAFwAYABgAGgAaABcAFwAXABgAGQAaABwAHQAaABoAHAAcAB4AHAAcABwAHgAdABwA
HAAaABoAGgAYABoAGgAaABkAFwAVABQAEwAVABQAEwASABAADwAMAAkACgAKAAkACAAI
AAgABgAFAAIAAQD//////v/9//3//f/8//v/+v/4//j/+P/3//b/+P/4//j/+P/3//b/
9v/2//j/+P/3//f/9v/2//b/9f/1//b/9v/2//f/9//3//f/9f/1//X/9f/3//j/+P/5
//n/+f/5//n/+P/4//n/+v/9//3//f/9//v/+v/6//v//f/9//7//v/9//z/+//6//v/
/P/9//7//v/+//7//f/7//v/+//8//7//f/9//3//P/8//v/+//5//n/+v/6//z//P/8
//v/+P/3//f/9//6//r/+//7//v/+f/5//n/9v/2//f/9//4//n/+v/6//j/9//3//j/
+v/6//v/+//5//j/+P/4//b/9v/2//b/9//4//j/+f/3//f/+P/4//r/+f/5//r/+P/4
//j/9//2//b/9//4//r/+v/6//r/+f/3//X/9P/3//n/+v/7//r/+v/6//j/+P/4//j/
+f/5//n/+P/4//b/9v/2//f/+P/5//v/+//7//n/+P/4//b/9v/3//n/+//7//v/+v/4
//b/9v/4//r/+v/6//r/+v/6//r/+v/4//j/+P/4//r/+v/6//r/+f/4//f/9v/3//j/
+f/6//r/+v/6//r/+P/4//j/+P/6//r/+v/6//j/+P/4//j/+f/6//v//P/8//z//P/8
//7///8BAAIABAAEAAQABQAHAAYABgAHAAcACAAIAAgABwAHAAgACAAGAAYABQAFAAgA
CAAIAAcAAwD+//v/+v/7//z//P/7//j/9//3//b/+P/3//f/9f/1//X/9f/z//H/8f/x
//H/9P/0//T/9P/0//T/9P/0//L/8v/z//X/9//3//f/9//3//f/8//z//X/+f/+/wUA
EAAfAC4APABIAFQAZwB/AJ4AuwDXAOsA4QCnAEgA8v+3/4L/Uv82/y7/NP9H/1X/Vf9T
/1f/Wf9c/2f/ef+F/4z/lP+f/67/vv/L/9r/6P/u//D/8//1//b/9v/2//j/+P/5//n/
+f/5//n/+v/6//z//P/9////AAABAP7//f/8//z//P/9//7//v///wAAAAABAAAAAAD/
////AAABAAIAAwACAAEAAAAAAAEAAQABAAEAAwADAAMABAADAAIAAQACAAQAAwADAAQA
BAAEAAQABQAHAAcABwAHAAoACgAKAAsACwALAAsACwAOAA4ADgAPAA4ADgAOABAADwAS
ABIAEwAUABQAFgAWABYAFwAYABoAHAAcAB0AHQAaABoAHAAcACAAHgAeAB4AHgAdABwA
HAAaABoAGgAYABkAGgAbABsAGgAXABUAEwAWABYAFgAWABQAEwAQAA0ADAAMAAsACgAK
AAoACAAHAAQAAwABAAEA/v/9//3//f/8//v/+v/4//j/+P/3//b/+P/4//j/+P/1//T/
9P/0//T/9P/z//P/9P/0//T/8//y//L/8f/w//P/8//z//P/8//z//P/8//z//T/9P/1
//X/9f/1//X/8v/y//P/9P/2//f/+P/5//f/9v/2//f/9v/1//X/9P/1//b/9//4//f/
9v/1//T/9f/2//f/9//2//X/9P/0//T/8//z//P/9P/0//P/8//z//P/9P/0//L/8v/y
//H/8P/v/+//7//u/+7/7//v//D/7//w//H/7//u/+7/7f/u/+//8P/w/+//7f/s/+z/
7P/s/+3/7f/t/+z/7P/s/+z/7P/s/+z/7P/s/+v/6//t/+3/7v/u/+z/6//r/+z/6v/q
/+r/6f/o/+j/6f/q/+z/7P/s/+z/6v/p/+j/6P/q/+v/6//r/+v/6v/p/+b/5v/m/+b/
5//q/+v/6//s/+n/6P/n/+f/6P/p/+v/6//p/+f/5v/m/+T/4v/l/+f/6v/o/+j/6P/o
/+r/6//t/+7/7//w//H/8//x//D/8P/x//H/8v/y//L/8//z//T/9P/w//D/7//v//D/
8P/w/+//7v/q/+j/6P/m/+b/5f/j/9//3//g/+D/3v/d/93/2//c/93/3v/d/9r/2f/Y
/9f/2f/a/9v/3P/c/9z/3P/c/9j/2P/Z/9v/3f/d/93/3f/d/93/2f/X/9f/2//e/+f/
8v///wwAHAAqADYAQwBdAIIAqQDNAOUA5QC3AFwA9v+r/3D/OP8Q/wD/Av8R/yH/J/8p
/yv/K/8w/zv/T/9h/2r/cv97/4j/mP+r/7r/yv/U/9j/2v/b/9v/2v/a/9z/3P/d/97/
3//g/+H/4P/g/+L/4v/i/+P/4//j/+X/5f/l/+b/5P/l/+b/5v/o/+j/5//n/+b/5v/l
/+X/5//n/+f/5//n/+f/5//o/+f/5//n/+f/6f/p/+n/6v/o/+j/6P/q/+z/6//r/+z/
6v/q/+r/6//t/+3/7f/t//D/8P/w//H/8P/x//L/8//2//b/9v/3//j/+P/4//r/+v/8
//v/+//9//7/AQACAAAAAQACAAQABQAGAAgACQAHAAYABwAGAAoACAAIAAgACgAJAAgA
CAAGAAYABgAEAAQABAAEAAMAAwABAAAA//////7//f/8//7//f/6//f/9f/0//L/8P/w
//D/7v/t/+r/6f/n/+f/5P/j/+P/4//i/+H/4P/e/9z/3P/b/9r/3P/c/9z/3P/b/9r/
2v/a/9j/2P/X/9f/2v/a/9r/2f/X/9j/2P/Y/9v/2//b/9v/2f/Z/9n/2f/Z/9r/2v/b
/93/3f/d/93/2v/a/9v/3P/d/93/3f/d/93/3P/c/93/2//b/9z/3P/e/97/3v/e/9z/
3P/c/9z/3v/e/97/3f/b/9v/2//c/9r/2f/Z/9n/2v/a/9n/2f/X/9f/2P/Y/9r/2v/a
/9n/1v/V/9X/1f/W/9b/1//X/9n/1//X/9f/1f/U/9T/0//U/9X/1v/W/9T/0//T/9T/
0v/S/9P/0//V/9T/1P/U/9L/0v/S/9L/1P/U/9P/0//S/9H/0f/Q/9D/z//P/9D/0v/S
/9L/0f/O/87/z//Q/9D/0P/Q/9D/zv/N/8z/zP/O/8//z//P/9D/0P/Q/87/zP/M/8z/
zf/P/w==
         </WaveFormData>
      </LeadData>
      <LeadData>
         <LeadByteCountTotal>10000</LeadByteCountTotal>
         <LeadTimeOffset>0</LeadTimeOffset>
         <LeadSampleCountTotal>5000</LeadSampleCountTotal>
         <LeadAmplitudeUnitsPerBit>4.88</LeadAmplitudeUnitsPerBit>
         <LeadAmplitudeUnits>��V</LeadAmplitudeUnits>
         <LeadHighLimit>2147483647</LeadHighLimit>
         <LeadLowLimit>268435456</LeadLowLimit>
         <LeadID>V5</LeadID>
         <LeadOffsetFirstSample>0</LeadOffsetFirstSample>
         <FirstSampleBaseline>0</FirstSampleBaseline>
         <LeadSampleSize>2</LeadSampleSize>
         <LeadOff>FALSE</LeadOff>
         <BaselineSway>FALSE</BaselineSway>
         <ExcessiveACNoise>FALSE</ExcessiveACNoise>
         <MuscleNoise>FALSE</MuscleNoise>
         <LeadDataCRC32>2687420096</LeadDataCRC32>
         <WaveFormData>
BAAEAAQABAAIAAwAEAAUAB8AKgA1AEAAWABwAIgAoACnAKwAsQC2AHoAQAAGAMz/rP+M
/2z/TP9R/1b/W/9g/2X/av9v/3T/gf+O/5v/qP+z/77/yf/U/97/5v/u//b/+P/6//z/
/v/+//7//v/+/wEAAgADAAQABAAEAAQABAACAAIAAgACAAMABAAFAAYABQAEAAMAAgAE
AAQABAAEAAQABAAEAAQAAgACAAIAAgAFAAYABwAIAAUABAADAAIAAgACAAIAAgAEAAQA
BAAEAAIAAgACAAIABQAGAAcACAAGAAYABgAGAAcACAAJAAoADAAMAAwADAAMAAwADAAM
AA4AEAASABQAFAAUABQAFAAXABgAGQAaABwAHAAcABwAHgAeAB4AHgAhACIAIwAkACMA
IgAhACAAIwAkACUAJgAjACIAIQAgAB4AHgAeAB4AIAAgACAAIAAcABoAGAAWABQAFAAU
ABQAEQAQAA8ADgAMAAoACAAGAAgACAAIAAgABAACAAAA/v8AAAAAAAAAAP///v/9//z/
+//6//n/+P/6//r/+v/6//n/+P/3//b/+P/4//j/+P/3//b/9f/0//b/9v/2//b/9//4
//n/+v/3//b/9f/0//f/+P/5//r/+f/4//f/9v/0//T/9P/0//j/+v/8//7//P/6//j/
9v/5//r/+//8//r/+v/6//r/+P/4//j/+P/7//z//f/+//z/+v/4//b/9//4//n/+v/4
//j/+P/4//b/9v/2//b/9//4//n/+v/5//j/9//2//j/+P/4//j/+P/4//j/+P/3//b/
9f/0//X/9v/3//j/9f/0//P/8v/z//T/9f/2//T/9P/0//T/9P/0//T/9P/0//T/9P/0
//L/8v/y//L/9f/2//f/+P/3//b/9f/0//L/8v/y//L/8//0//X/9v/0//L/8P/u/+//
8P/x//L/8v/y//L/8v/0//T/9P/0//b/+v/8//7/+//6//n/+P/6//r/+v/7//n/+f/6
//z//P/8//z//P/8//3///8AAAEAAAD9//n/+P/3//X/9f/y//H/7//t/+v/6//r/+v/
7v/u/+7/7v/r/+n/5f/j/+T/5f/n/+n/5//n/+f/5//n/+b/5v/l/+f/6P/o/+n/5//l
/+P/4f/k/+b/6P/p/+z/6//q/+v/7f/y//n/BwAUACUAQABhAIkArgDPAOYA2gCgAEwA
BQDQ/5T/W/8x/xT/Ev8j/zP/PP9C/0X/R/9L/1f/ZP9x/3z/hv+T/6X/s/++/8v/1P/W
/9n/3P/e/9//4//l/+b/5v/j/+L/4f/h/+T/5v/n/+n/5//n/+b/5f/l/+X/5v/m/+f/
6P/q/+z/6f/n/+b/5P/n/+j/6f/t/+r/6f/o/+f/6f/p/+n/6v/o/+n/6f/q/+f/5f/k
/+T/5v/o/+r/7f/t/+z/6//p/+v/7P/t/+3/7v/u//D/8f/v/+3/6//p/+v/7f/w//H/
8v/z//T/9f/1//b/9v/4//r/+//+///////+//7//f8BAAIAAwAHAAgACAAIAAgACAAI
AAgACAALAA4ADwAQAA0ADAAKAAgACQALAA0AEAAPAA4ACwAJAAoACQAIAAcABwAHAAcA
CAAFAAEA/v/6//r/+//7//z/+P/3//X/8//0//P/8v/z//H/8f/x//H/8P/u/+z/6P/p
/+r/7P/t/+v/6v/p/+f/5//m/+X/5P/l/+b/6P/r/+n/6P/o/+f/5v/n/+j/6f/o/+f/
5v/k/+T/5f/n/+j/6v/q/+z/7P/q/+n/6P/n/+r/6f/s/+3/7P/t/+3/7P/s/+z/7P/s
/+7/8P/w//D/7f/t/+3/7f/u/+//8f/0//L/8v/x/+//7//v//H/8f/x//H/8v/y/+//
7f/t/+z/7f/v//L/9f/x//H/8f/v//H/8f/x//H/8f/z//T/9P/w/+7/7v/v//L/8//1
//f/9v/1//P/8P/w//H/8f/y//L/9P/0//P/7//v/+//7//y//P/8//z//D/8P/v/+//
8f/x//L/9P/3//f/9v/1//P/8f/w//D/8f/y//f/+P/4//f/9P/y//L/8//z//T/9v/2
//b/9f/y//L/8v/z//P/9f/1//b/9f/0//P/8v/u//D/8v/0//b/+P/5//v///8BAAAA
AAAAAAAAAgACAAIAAgACAAEAAAAAAAUABgAHAAgABwAFAAQABAAEAAYABgAEAAMAAAD/
//3/+v/4//b/8//0//X/9v/3//X/9f/0//P/8v/x//H/7//w//H/8v/0//L/8f/w/+//
8v/z//P/9P/y//H/8f/w//H/8f/x//H/9//4//b/9P/z//L/9f/4////BwAQABsAKQA6
AFMAdgCdAMUA7AD/AOQAoABOAAoAz/+S/2D/O/8p/zD/Pv9F/0P/SP9O/1H/V/9p/33/
iv+X/6T/sP+7/8X/0//e/+X/6P/q/+7/8P/x//H/8P/x//H/8P/z//T/9f/3//X/9v/2
//f/9v/3//f/9//2//f/+f/6//f/9v/2//b/9//3//j/+P/2//b/9v/5//f/9//3//f/
+P/5//r//P/7//v/+v/6//v/+//8//7//P/8//z//f/8//z//P/7//7/AAACAAMAAQAA
AAEAAQACAAMABAAFAAYABwAJAAkACAAJAAoACwANAA4ADgAQAA4ADwASABMAFQAWABgA
GQAaABoAGgAdAB4AHgAeAB4AIQAiACMAJAAjACQAIwAiACMAJAAkACQAIwAjACMAJAAi
ACIAIAAfACAAHwAeAB0AGwAZABcAFgAXABUAFAASAA8ADwAOAA4ACQAJAAgABwAGAAUA
BAAFAAIAAQAAAP//AAAAAAAA/v/8//z//f/9//3//P/7//n/+v/6//r/+v/3//b/9v/3
//j/+P/5//n/9//3//f/9//3//f/9//2//f/9//4//j/9//2//f/9v/2//f/+P/5//j/
9f/2//X/9v/3//f/9v/5//r/+//8//r/+v/4//b/+P/5//r/+//6//n/+f/6//r/+v/5
//f/+P/5//z//f/8//v/+//6//r/+f/6//r/+P/5//v//f/7//v/+//5//r/+//8//3/
+v/7//v/+v/7//r/+//9//v/+//8//3/+//7//r/+P/6//v/+//8//n/+v/5//f/+P/5
//r/+//7//v/+v/5//j/+P/3//f/+P/5//v//v/9//v/+P/1//f/9//4//r/+P/4//z/
/P/8//v/+P/2//j/+f/5//r/+//6//n/9//3//j/+f/7//n/+//7//z/+//6//n/+P/5
//r/+//8//n/+P/4//j/+P/5//r/+//8//v/+v/5//j/+v/6//r/+v/6//r/+v/6//r/
+v/6//r//P/+/wAAAgAAAAAAAAAAAAEAAgADAAQABgAGAAYABgAEAAQABAAEAAYACAAK
AAwACQAIAAcABgAGAAYABgAGAAMAAgABAAAA/v/8//r/+P/5//r/+//8//n/+P/3//b/
9v/2//b/9v/2//b/9v/2//X/9P/z//L/8//0//X/9v/0//T/9P/0//L/8v/y//L/9v/2
//b/9P/0//j/AgAMABYAIAAmACgAMABGAGQAhgCqAMYAwgCUAEwAEADm/7j/jv92/3D/
hv+q/77/vv+4/67/oP+Y/5z/oP+o/7D/uv/E/87/1v/e/+b/6P/q/+z/7v/x//L/8//0
//T/9P/0//T/9f/2//f/+P/2//b/9v/2//j/+P/4//j/+f/6//v//P/7//r/+f/4//n/
+v/7//z/+v/6//r/+v/6//r/+v/6//v//P/9//7//f/8//v/+v/9//7///8AAP7//v/+
//7//P/8//z//P///wAAAQACAP///v/9//z//f/+////AAACAAIAAgACAAIAAgACAAIA
BQAGAAcACAAGAAYABgAGAAkACgALAAwADAAMAAwADAAOAA4ADgAOAA8AEAARABIAEAAQ
ABAAEAARABIAEwAUABQAFAAUABQAFgAWABYAFgAXABgAGQAaABgAFgAUABIAFAAUABQA
FAATABIAEQAQAA8ADgANAAwADgAOAA4ADgAMAAoACAAGAAcACAAJAAoACQAIAAcABgAE
AAQABAAEAAUABgAHAAgABwAGAAUABAAGAAYABgAGAAYABgAGAAYABAAEAAQABAAEAAQA
BAAEAAIAAgACAAIABAAEAAQABAAEAAQABAAEAAIAAgACAAIABAAEAAQABAACAAIAAgAC
AAQABAAEAAQABAAEAAQABAACAAIAAgACAAMABAAFAAYABAAEAAQABAAFAAYABwAIAAYA
BgAGAAYABgAGAAYABgAIAAgACAAIAAcABgAFAAQABgAGAAYABgAGAAYABgAGAAQABAAE
AAQABwAIAAkACgAHAAYABQAEAAUABgAHAAgABgAGAAYABgAGAAYABgAGAAgACAAIAAgA
BgAGAAYABgAIAAgACAAIAAYABgAGAAYABgAGAAYABgAHAAgACQAKAAkACAAHAAYACAAI
AAgACAAGAAYABgAGAAYABgAGAAYACAAIAAgACAAHAAYABQAEAAUABgAHAAgABgAGAAYA
BgAGAAYABgAGAAcACAAJAAoABwAGAAUABAAFAAYABwAIAAgACAAIAAgACAAIAAgACAAK
AAwADwAUABIAEgARABAAEgASABIAEgASABMAEwATABIAFAAUABQAFgAWABUAFQAUABQA
FgAWABYAEwAQAA8ACwALAAoACQAHAAUABQAFAAYABwAIAAgABAACAAAA//8AAAEAAgAD
AAIAAwADAAMAAQABAAEAAAABAAEAAgAEAAEAAQAAAP//AAABAAEAAgAEAAMABgAJAAwA
EwAfAC4AOQBFAFYAbQCKAKkAxwDiAOcAwAB0ACoA9P+//4z/Zv9N/0X/Uv9e/2H/Yf9o
/2r/bf95/4f/lf+i/6//uv/I/9X/3//p//L/9f/4//j/+//+/wAAAQACAAMAAwACAAIA
AgACAAMABAAGAAcACQAJAAkACAAHAAYABwAJAAoACQAIAAgACAAKAAkACQAIAAgACAAI
AAsACgAJAAgABwAKAAsADAAOAA0ADQAMAAwADAALAAsADAANAA4ADwARAA8ADgANAAsA
DgAQABIAEwARABAAEQARABEAEQARABEAFAAVABcAFwAXABcAFwAXABgAGgAbAB4AGwAb
AB0AHQAeAB4AHwAfACEAIgAjACcAJgAmACYAJgAnACgAKQAqACoALAAsACwAKgAqACkA
KAAoACkAKgAsACkAKAAlACMAJQAlACUAJQAkACMAIgAiACIAHwAdABoAGwAbABoAGgAU
ABMAEQAPABAADwAOAA8ADgANAAwACwAJAAgABwAEAAUABgAIAAkABwAGAAUAAwAFAAQA
AwACAAIAAgADAAUAAwACAAIAAQACAAMABAAFAAUAAwABAP7/AAABAAMABAADAAIAAwAC
AAMAAwADAAMABQADAAUABQAFAAUABAACAAUABgAHAAgABwAIAAcABgAFAAUABQAFAAUA
BQAGAAgABwAGAAQAAQAEAAUACAAJAAgABwAHAAYABwAFAAUABAAGAAcACQALAAYABQAE
AAEABAAFAAYABwAGAAcABwAGAAYABAAEAAUABwAHAAgACQAHAAUAAgD+/wEAAwAEAAYA
AwAEAAMAAQAAAAEAAgADAAQABQAFAAUAAwACAAAA//8AAAEAAwAGAAYABQADAAEAAwAB
AAAAAAACAAIABgAGAAQAAwAAAP7/AAABAAEAAgAEAAIAAAD9//v//P/9//////8BAAEA
AgAAAP7//P/6//3//v///wAAAAAAAP///v/8//z//P/8/wAAAAAAAP7//P/8//z//P//
/wEABQAHAAYABgAGAAYABgAGAAYABgAJAAkACQAKAAoACAAGAAQACAAJAAsADgALAAwA
CwAIAAcABAADAAEAAQAAAP///f/4//f/9v/1//f/+f/6//v/9//1//T/8f/x//H/8f/y
//P/8//z//P/8f/x//D/8P/w//H/8//0//L/8f/w/+//7f/w//L/8v/1//b/9f/0//P/
9f/6/wMADQAaACsAQABfAIMAqgDNAOYA4gC4AGoAHwDk/6r/cf9F/yb/IP8v/z3/RP9O
/1P/U/9T/13/bv95/4T/kP+d/6n/t//C/83/1v/c/9//4v/k/+X/6f/r/+z/7P/r/+r/
6f/p/+z/7v/v//H/7//v/+7/7f/s/+3/7//w/+7/7v/v//D/7v/t/+3/7P/t/+7/7//z
//D/7//u/+3/7f/t/+3/7v/w//H/8f/y//H/7//u/+7/8P/w//D/8f/w//D/8P/v/+//
8P/x//H/8f/y//X/9//2//X/9P/z//b/9//5//n/+P/5//r/+//7//z//P/+//7///8C
AAMAAwACAAIAAQAFAAYABwALAAoACgAKAAoACwAMAA0ADgAOABAAEAAQAA4ADgANAAwA
DAANAA4AEAAQABAADgANAA4ADQAMAAsACgAJAAgACAAIAAUAAwAAAAAAAQABAAIA/P/7
//n/9//z//H/7//v//L/8//0//X/8v/w/+7/6v/q/+r/6//r/+v/6v/p/+f/6P/o/+j/
6P/o/+j/6f/r/+r/6P/n/+X/5//p/+v/7f/s/+v/6v/o/+f/5//o/+j/6v/q/+z/7P/q
/+n/6P/n/+n/6f/t/+//7v/v/+//7v/u/+7/7v/u/+//8v/z//T/8//z//P/8//1//X/
9v/4//b/9v/1//P/9P/1//j/+f/7//v//P/8//n/9//3//b/9//5//z////6//n/+P/1
//b/9//4//n/+//9//7//v/5//b/9f/1//j/+f/7//3/+//7//r/+P/2//f/9//4//n/
/P/9//3/+v/5//j/9//5//v//P/9//r/+v/5//n/+//7//z//v/9//3//P/7//v/+f/4
//j/+v/6//7//v/9//3/+//6//v/+//6//r//P/8//z/+//4//j/+P/5//r//f/+/wAA
/f/8//v/+v/6//r/+v/6//v//P/8//z/+v/6//r/+v/8//z/AAAAAAAAAAAAAP7///8C
AAMABAAEAAQABAAEAAQABAAEAAMAAwADAAQACQAKAAsADAAJAAcABgAGAAcACgALAAoA
BQACAAEA//8BAAAA///9//3//f/9//3//P/7//n/9//3//f/+P/3//X/9f/1//b/+f/5
//n/+f/5//n/+P/4//b/9f/1//T/9v/3//j/+f/7//j/+P/2//f//P///wIABwANABIA
GQAjADQATwB2AKMAzwD0AAkB+AC8AGYAHADj/6j/cv9L/zP/MP8+/0P/Q/9K/1T/Wf9h
/3H/g/+Q/5n/ov+s/7n/x//T/+T/7//y//b/9//4//j/9//5//v//P/8//7//v/+////
/f/+//7///8BAAMABAAFAAEAAQACAAIAAgACAAMABAAGAAUABQAEAAIAAgACAAUABwAH
AAcABwAFAAUABQAGAAcACQAKAAwADgANAA0ADgAMAAwADAANAA8AEAARABEADwAQABEA
EQARABIAFQAXABUAFQAVABUAFgAXABkAGQAcAB0AHgAfAB4AHgAdAB4AIQAjACcAKQAo
ACgAKQApACgAKAAoACsAMAAyADQANgA1ADQAMwAyADQANgA2ADYANgA2ADUANAAzADMA
MwA0ADUANgA1ADUAMgAxADAALwAwAC8ALgAuAC4AKwApACYAIwAjACIAIgAgACEAIQAh
AB0AGwAZABkAGQAZABkAGQAZABgAFwAUABAAEAARABEAFAAUABQAEwARABAADwAOAA4A
DgAPABEADwAOAA4ADQALAAsACwALAA8ADwAPAA4ACwALAAwADAAMAAwADgAOAA8ADwAP
AA8ADQALAA0ADQAQABEAEQAQAA8ADgANAAwADgAQABAAEAAPAA8ADwAPAA4ADQANAA4A
DwAQABAADwAOAA0ADgANAA0ADQAOAA4ADgANAA4ADgALAAsADAANAAwADQAOAA0ADAAL
AAoACQAJAAsADAAMAAwACgAKAAsACgAJAAkACQALAAsACgAIAAYABwAHAAgACAAKAAoA
CQAJAAkACQAJAAkACQAIAAcACQAKAAoACwAIAAcABwAIAAkACQAIAAcACAAHAAcACAAH
AAYACQAIAAsACwAJAAgABQAFAAQABAAIAAgACAAHAAUABgAHAAkABgAHAAYABgAKAA4A
EAAOAA4ADgAOAA4ADwASABMAFAAUABQAFAASABIAEgASABQAFQAWABgAGAAYABgAGAAW
ABUAFQAWABYAGAAYABYAEgAOAAwACQAMAAwADAALAAsACwALAAsACgAJAAcABQAGAAUA
BQADAAEAAQABAAIABQAFAAUABQADAAMAAgACAAEAAQACAAIABAAFAAYABwAFAAQABAAE
AAUACgAPABYAHQAlACwANQBDAFgAcwCYALsA3QD4APMAwAByACoA9P+9/4r/Zv9L/0X/
Uv9a/1f/V/9e/2b/bf97/43/m/+m/6//uP/G/9P/4f/v//r//f/8//z//P/+//////8D
AAUABgAGAAYABgAGAAcABQAGAAYABwAKAAsACwALAAgABwAHAAYABwAIAAoADAAKAAkA
CQAIAAgACAAIAAsADQANAA0ADQALAAsACwAMAA4ADwAPABAADgANAA0ADgAMAAwADAAN
AA8AEAARABEADgAOAA4ADQAPABAAEwAVABMAEwATABMAEgATABUAFQAYABkAGgAbABgA
GAAXABgAGgAdACIAJQAmACYAJwAnACYAJgAmACkALQAuAC8AMAAuAC4ALgAuADIANAA0
ADQANAA0ADMAMgAvAC8ALwAwADAAMAAuAC0ALAArACoAKQAqACkAKAAoACYAIwAhAB4A
HQAdABwAHAAbABsAGgAZABUAEwARABEAEwATABMAEwARABAADwAMAAoACgALAAsADgAO
AA4ADQAMAAoACAAGAAcACAAKAA0ADAAKAAkABwAHAAcABwAHAAsACwALAAoACAAHAAcA
BgAIAAgACgAKAAkACQAJAAkACAAFAAYABQAJAAsADAAMAAsACgAJAAgACgAMAAwADAAL
AAsACwALAAkACQAKAAwADgAOAA0ACwAJAAkACwALAAsACwAMAAwADQALAAsACgAHAAcA
CAAJAAgACQAKAAkACAAHAAYABQAHAAkACgAKAAgABgAGAAcABgAFAAUABQAGAAcABwAG
AAQABQAFAAYACAAKAAoACQAHAAcABwAHAAYABwAHAAcABwAIAAgACQAIAAcABwAIAAkA
CQAIAAcACQAHAAYABgAFAAQABwAGAAkACQAHAAYABQAFAAQABAAIAAgACAAHAAYABgAG
AAcABAAFAAQABAAGAAYABgAGAAUABAADAAIABQAGAAYABgAFAAQAAwACAAIAAgACAAEA
AwAEAAYACQADAAIAAQAEAAYABgAGAAYABAAEAAQABAACAAIAAgACAAQABgAIAAoACgAK
AAoACwAOAA8AEAAQAA4ADgAOAA4ADgAOAA8ADwAQABIAFQAWABUAFAATABEAEgAUABUA
GAAVABIADgAKAAsACQAJAAgACQAHAAUABQADAAMAAwADAAIAAQAAAP//AQD////////9
//7//////wEAAQABAAEA/v/+//3//f8AAAAAAQABAAEAAQABAAAA/P/+/wMACAAPABYA
HwAnAC4AOQBHAFwAewCeAL8A3wDwANkAmABIAAgA1P+h/3b/WP9J/03/WP9a/1f/W/9g
/2T/c/+F/5P/n/+q/7P/vP/I/9P/4f/v//b/+//8//z/+//8//z/+//+/wEAAwAEAAIA
AgACAAMAAQACAAIAAwAGAAcABwAHAAQAAwADAAIAAwAEAAYACAAGAAUABQAEAAIAAgAC
AAUABgAHAAgACQAIAAcABgAGAAcACQAKAAwADAALAAsADAAKAAoACgALAA4ADgAOAA0A
DAAMAAwACwALAAwADwARABEAEQARABEAEAARABMAEwAWABcAGAAZABgAGAAXABgAGQAb
AB8AIQAiACIAIwAjACIAIgAiACUAKQAqACsALAArACoAKQAoACoALAAsACwALAAsACsA
KgApACkAKQAqACwALAAqACkAJgAlACQAIwAkACMAIgAiACIAHwAdABoAGQAZABgAGAAX
ABcAFgAVABEADwANAA0ADQANAA0ADQANAAwACwAIAAgACAAJAAkACgAKAAoACQAHAAYA
BQAEAAYABgAHAAkACQAIAAgABwAFAAUABQAFAAkACQAJAAgABgAFAAUABAAFAAYACQAK
AAcABwAHAAcABwAFAAcABwAKAAsACwAKAAgACAAIAAgACgAMAAwADAAJAAkACQAJAAkA
CQAKAAwADAAMAAsACQAHAAcACQAJAAsACwAMAAwACwAJAAkACAAHAAcACAAJAAgACQAK
AAkACAAHAAYABQAFAAcACAAIAAYABAAEAAUABAADAAMAAwAEAAUABQAEAAMAAwACAAIA
AgAEAAQAAwADAAMAAwADAAMAAwACAAEAAQACAAIAAwABAAEAAgAEAAUABQAEAAMAAwAB
AAAAAAD+//7/AgACAAMAAwABAAAA//////7//v8EAAQABAADAAIAAgACAAMAAAABAAAA
AAACAAIAAgACAAEAAAD///7///8AAAAAAAAAAAAAAAAAAP7//v/+//3//f/+/wAAAwD9
//z//f/+/wAAAAAAAAAAAAAAAAAAAAD+//7//v/+/wAAAAAAAAAA///+//3//P/+//7/
/v/+//7//v/+//7//f/8//v/+v/7//z//f/+//3//P/7//r/+//8//3//v/+//7//v/+
//z//f8AAAEABAAEAAQABAAEAAQABAAEAAcABwAHAAgACQAIAAcABgAIAAcABwAIAAoA
DAAMAAoABQACAAEA//8BAAAA///9//n/+f/5//n/9//3//b/9f/2//X/9f/z//H/8f/x
//L/9f/1//X/9f/1//X/9P/0//P/8//0//T/9v/3//j/+f/3//b/9P/0//X/9v/5//z/
AQAHAA4AFQAfAC4ARQBkAIkArQDQAOsA6AC4AGgAHADl/7D/fP9T/zv/NP9A/0v/Tf9Q
/1j/W/9f/2v/e/+I/4//lv+i/6//vf/J/9b/4//o/+r/6v/s/+3/7f/v//H/8v/y//D/
8P/w//H/8f/y//L/8//1//f/+P/5//T/8//z//L/8v/y//P/9P/2//X/9f/0//L/8v/y
//X/9//3//f/9//0//P/8v/y//L/8//z//T/9v/1//X/9v/1//T/8//z//b/9v/2//X/
8//0//X/9f/2//b/+P/5//n/+f/5//n/+P/5//v/+//+////AAABAP7//v/9//7/AAAB
AAQABQAGAAYABwAHAAYABgAGAAkADQAOAA8AEAAQABAAEAAQABIAFAAUABQAFAAUABMA
EgAQAA8ADgAOABEAEgARABEADgANAAwACwAMAA0ADgAQAA4ACwAJAAYAAwADAAIAAgAB
AAEAAAD///3/+//5//n/9//3//f/9//3//b/9f/y//D/8P/x//H/9P/0//T/8//y//D/
7v/s/+7/7v/v//H/8f/w//D/7//r/+v/6//r/+//7//v/+7/6//r/+z/7P/u/+7/8P/w
/+//7//v/+//7f/r/+3/7f/x//P/9P/0//P/8v/x//D/7v/w//D/8P/w//H/8v/z//L/
8f/x//L/8//0//T/8//y//H/8v/x/+//7//w//D/8P/v//D/8P/v/+//8P/x//H/8f/x
/+//7f/t/+3/7f/r/+3/7v/u/+//7v/v//H/8P/v/+//7//x//H/8P/u/+z/7f/t/+7/
7v/w//D/7//v/+//7//v/+7/7//v/+//7//w//D/8f/x//H/8v/0//T/8//x/+//8P/v
/+//8P/u/+7/8v/y//X/9f/z//L/8//z//L/8v/0//T/9P/z//H/8v/z//X/8v/z//L/
8v/1//b/9//4//b/9P/y//D/8//0//T/9P/0//T/9P/0//L/8P/y//X/9v/4//j/+P/4
//j/+f/8//3/AQACAAMABAADAAIAAQAAAAEAAQABAAIABQAGAAcACAAFAAMAAgACAAUA
CAAJAAgABgAEAAQAAwACAAAA/v/7//n/+f/5//n/9//3//b/9f/1//X/9v/1//T/8//y
//L/9P/1//b/9//5//n/+P/4//b/9f/1//T/9v/3//j/+f/5//j/9v/0//P/9v/5//7/
AwAHAA4AFQAfACwAPQBcAIkAtwDgAAEBCAHoAJwARAABAMz/kv9h/z//Mv86/0f/S/9O
/1T/Wf9d/2n/ff+O/5n/oP+q/7X/xf/V/+T/8f/6//7///8AAAAA/////wEAAgACAAQA
BgAIAAsACgAKAAkACQAMAA0ADQANAA4ADwARABIAEAAQABEAEgATABMAFAAUABIAEgAS
ABUAGAAZABoAGwAdAB0AHQAeAB4AHwAfACAAIgAhACEAIgAiACIAIgAjACYAJgAmACUA
IwAkACUAJQAmACYAKAApACoAKwAsAC0ALQAtAC4ALQAwADEAMgAzADMANAA0ADYANAA1
ADgAOQA9AD4AQABBAEAAQABAAEMARgBIAEoATABKAEoASgBKAEwATgBOAE4ATwBQAFAA
UABNAE0ATQBOAE8AUABPAE8ATgBNAEwASwBKAEkASABIAEoARwBFAEIAQAA/AD0APAA7
ADsAOgA5ADcANQAzADMAMgAxADAALwAvAC4ALQAqACgAKAApACkALAAsACwAKwApACgA
JwAmACQAJAAlACcAKQAoACgAJwAlACUAJQAlACkAKQApACgAJQAlACYAJgAmACYAKAAo
ACgAKQAqACsAKQAnACkAKQArAC0ALgAuAC4ALgAuAC4ALgAwADAAMAAyADMANAA1ADQA
MwAzADQANgA2ADUAMwAxADEAMwAzADMAMwA0ADQANAAzADQANAAxADEAMgAzADIAMwA0
ADMAMQAxADEAMQAvADEAMgAyADEAMAAxADMAMAAvAC8ALwAyADMAMwAyADAAMQAxADIA
MAAyADIAMQAwADEAMgAzADMAMwAyADEAMQAyADIAMwAxADEAMgA0ADQAMwAxAC8AMgAx
ADEAMgAvAC4AMQAwADIAMwAyADIAMQAxADAAMAAyADIAMgAxADEAMgAzADUAMwAzADEA
MAAyAA==
         </WaveFormData>
      </LeadData>
      <LeadData>
         <LeadByteCountTotal>10000</LeadByteCountTotal>
         <LeadTimeOffset>0</LeadTimeOffset>
         <LeadSampleCountTotal>5000</LeadSampleCountTotal>
         <LeadAmplitudeUnitsPerBit>4.88</LeadAmplitudeUnitsPerBit>
         <LeadAmplitudeUnits>��V</LeadAmplitudeUnits>
         <LeadHighLimit>2147483647</LeadHighLimit>
         <LeadLowLimit>268435456</LeadLowLimit>
         <LeadID>V6</LeadID>
         <LeadOffsetFirstSample>0</LeadOffsetFirstSample>
         <FirstSampleBaseline>0</FirstSampleBaseline>
         <LeadSampleSize>2</LeadSampleSize>
         <LeadOff>FALSE</LeadOff>
         <BaselineSway>FALSE</BaselineSway>
         <ExcessiveACNoise>FALSE</ExcessiveACNoise>
         <MuscleNoise>FALSE</MuscleNoise>
         <LeadDataCRC32>1295859703</LeadDataCRC32>
         <WaveFormData>
GAAYABgAGAAbABwAHQAeACYALgA2AD4AVQBsAIMAmgCmALAAugDEAJcAagA9ABAA7P/K
/6j/hv+H/4j/if+K/47/kv+W/5r/pf+w/7v/xv/R/9r/4//s//X//P8DAAoADQAOAA8A
EAAQABAAEAAQABEAEgATABQAFAAUABQAFAASABIAEgASABMAFAAVABYAFQAUABMAEgAS
ABIAEgASABQAFAAUABQAEgASABIAEgAUABQAFAAUABMAEgARABAAEAAQABAAEAARABIA
EwAUABQAFAAUABQAFgAWABYAFgAWABYAFgAWABYAFgAWABYAFwAYABkAGgAcABwAHAAc
AB8AIAAhACIAIgAiACIAIgAlACYAJwAoACoAKgAqACoALAAsACwALAAvADAAMQAyADIA
MgAyADIAMwA0ADUANgAzADIAMQAwADAAMAAwADAAMAAwADAAMAAuACwAKgAoACcAJgAl
ACQAIwAiACEAIAAdABwAGwAaABwAHAAcABwAGAAWABQAEgASABIAEgASABEAEAAPAA4A
DAAMAAwADAAOAA4ADgAOAAsACgAJAAgACAAIAAgACAAHAAYABQAEAAYABgAGAAYACAAI
AAgACAAHAAYABQAEAAYABgAGAAYABQAEAAMAAgACAAIAAgACAAUABgAHAAgABQAEAAMA
AgADAAQABQAGAAQABAAEAAQAAwACAAEAAAABAAIAAwAEAAEAAAD///7///8AAAEAAgAC
AAIAAgACAAAAAAAAAAAAAgACAAIAAgABAAAA///+/wAAAAAAAAAAAAAAAAAAAAD+//7/
/v/+/wAAAAAAAAAA///+//3//P/9//7///8AAP///v/9//z//P/8//z//P/6//r/+v/6
//r/+v/6//r/+//8//3//v/9//z/+//6//n/+P/3//b/+f/6//v//P/7//r/+f/4//r/
+v/6//r/+v/6//r/+v/8//z//P/8//7/AQADAAQAAQABAAAA//8BAAEAAQABAP//AAAB
AAIAAwADAAQABAADAAQABgAJAAkACAAHAAIAAgAAAP///f/8//v/+f/1//P/8//z//P/
9P/1//b/+P/1//P/7//t/+7/7v/v//D/7v/u/+7/7v/r/+v/6v/q/+v/6//s/+3/6v/p
/+j/5v/q/+v/7f/x//P/8f/v/+z/7P/r/+3/9f///w4AJQBGAG0AjwCxAMkAyACiAGQA
MQAKANz/pv93/1H/SP9V/1z/YP9l/2f/Zv9o/3D/ff+H/4//mv+o/7b/wv/K/9T/3P/c
/9//4f/i/+P/5f/n/+j/6f/o/+f/5v/m/+f/6P/p/+v/6v/q/+n/6P/o/+j/6P/o/+r/
6v/r/+v/6f/p/+j/6P/r/+v/6//r/+n/6P/n/+b/5v/l/+X/5v/o/+j/6f/p/+j/5v/j
/+H/5P/m/+n/7P/p/+j/5v/l/+n/6v/r/+3/7P/s/+z/7P/s/+v/6v/p/+v/7P/u/+//
8P/x//H/8f/z//T/9P/2//f/+f/6//z/+//6//r/+v/7//3///8CAAMAAwAEAAUAAwAE
AAUABQAIAAkACwAMAAsACQAIAAcACQAKAA0ADgALAAoACQAGAAUABAADAAIABAAEAAMA
AgAAAP3/+v/4//f/+P/3//j/9f/0//H/8P/v/+7/7f/s/+3/7f/t/+z/6f/p/+j/5v/o
/+j/6P/o/+f/5v/j/+L/4v/h/+D/4P/i/+L/4v/j/+P/4v/h/+H/4v/i/+P/4//i/+H/
4P/f/9//3//f/9//4P/i/+P/5P/j/+H/4P/f/9//4P/j/+T/5P/j/+P/4v/f/9//4P/g
/+H/4v/k/+X/5P/j/+L/4f/i/+P/5P/m/+X/5f/k/+P/4//j/+P/4//j/+T/5f/l/+T/
4//h/+D/4P/g/+D/4f/g/+H/4f/g/+H/4f/g/+D/4P/h/+L/4v/h/9//3v/c/93/3//h
/+P/4v/h/9//3f/e/9z/3P/c/9r/3P/c/9z/2v/a/9n/2P/Z/9r/2//c/9v/2//a/9n/
2v/Z/9j/2f/b/9v/3f/e/93/3P/b/9r/2v/a/9v/3f/c/9z/3f/e/+D/3f/b/9v/3P/e
/97/3//e/93/3P/b/93/3f/c/+D/3f/c/9v/2v/X/9j/2//c/93/3v/f/+H/5P/m/+T/
5P/l/+X/5//n/+f/5//k/+P/4//j/+X/5//o/+r/6P/m/+b/5//n/+j/6P/o/+X/5P/j
/+P/3v/d/9z/2v/Y/9f/2P/Z/9f/1v/V/9T/1P/T/9P/0f/S/9L/0//V/9P/0v/R/9D/
0//T/9T/1P/S/9H/0f/S/9P/0//T/9P/2P/Y/9f/1f/T/9H/0f/R/9L/1v/Z/+H/7f/9
/xQAMwBYAH8AowC5AKsAegA+AAwA4f+w/4D/Vv85/zf/RP9F/0L/Rv9L/0v/UP9c/2z/
ef+D/4//nP+k/6z/uP/C/8j/yv/M/9D/0f/R/9H/0v/T/9P/0//U/9X/1v/Y/9j/2P/Y
/9n/1//Y/9j/2P/a/9r/2v/a/9j/2P/Z/9n/2v/b/9v/3P/d/93/3f/d/97/3v/e/97/
4P/f/9//4P/g/+D/4f/h/+L/4v/h/+H/4v/i/+P/5P/k/+T/4//j/+X/5v/n/+n/6P/o
/+j/6P/q/+v/7P/t/+3/7v/w//H/8v/z//P/8//0//b/9//6//n/+//8//7///8AAAIA
BAAGAAcACAAKAAwACwALAAsADAAOABAAEQASABEAEQAQABIAEwAVABcAFAAUABYAFgAV
ABQAEwAQABEAEAAPAA4ADQAMAAoACAAIAAcABgAGAAQABAACAAIAAAAAAP7//v////7/
/f/8//v/+//7//r/+v/7//v/+v/6//r/+v/6//j/+P/2//b/9//3//f/+P/3//b/9f/1
//b/9v/2//f/9v/2//f/9//3//f/9//3//n/+f/5//n/9//4//j/+P/5//n/+v/7//r/
+v/8//z/+//7//z//P/+////AQACAP///v/+//3/AAABAAIAAwABAAEAAQACAAIAAwAD
AAMAAgADAAQABQAEAAQABAADAAUABQAEAAQAAwAEAAUABwAGAAcABwAGAAcABwAGAAYA
BAAFAAYABgAIAAcABwAGAAcABwAHAAcABwAHAAYABQAHAAYABwAIAAcACAAHAAYABwAI
AAgACAAIAAgACAAIAAkACQAIAAcACgAJAAgACQAIAAcACAAIAAoACgAKAAoACQAIAAgA
CQAJAAgACAAIAAkABwAGAAcABwAIAAcABwAJAAkACQAJAAoACQAHAAoACQAIAAcABgAI
AAgACAAIAAgABgAGAAYABgAIAAgACAAIAAcABgAFAAQABQAGAAcACAAIAAgACAAIAAYA
BgAGAAYACAAKAAwADgAOAA4ADgAOAA8AEAARABIAFAAUABQAFAASABIAEgASABQAFgAY
ABoAGQAYABcAFgAUABQAFAAUABEAEAAPAA4ADAAKAAgABgAIAAgACAAIAAcABgAFAAQA
AgACAAIAAgACAAIAAgACAAEAAAD///7///8AAAEAAgACAAIAAgACAAIAAgACAAIABgAG
AAQABAACAAQACgAOABQAHAAgACIALABCAGAAggCmAMIAxgCmAHIASAAoAAQA3P+8/6r/
uP/U/+D/3P/W/87/wP+6/77/wv/G/87/1v/e/+b/7v/0//z///8AAAEAAgADAAQABQAG
AAYABgAGAAYABwAIAAkACgAIAAgACAAIAAYABgAGAAYABwAIAAkACgAJAAgABwAGAAgA
CAAIAAgACAAIAAgACAAKAAoACgAKAA0ADgAPABAADgAOAA4ADgARABIAEwAUABQAFAAU
ABQAEgASABIAEgATABQAFQAWABQAFAAUABQAFgAWABYAFgAYABgAGAAYABoAGgAaABoA
HQAeAB8AIAAgACAAIAAgACIAJAAmACgAKgAqACoAKgAsACwALAAsAC8AMAAxADIAMgAy
ADIAMgA0ADQANAA0ADYANgA2ADYAOAA4ADgAOAA6ADoAOgA6ADkAOAA3ADYAOAA4ADgA
OAA3ADYANQA0ADIAMgAyADIANAA0ADQANAAyADAALgAsAC0ALgAvADAALgAuAC4ALgAs
ACwALAAsAC0ALgAvADAALgAuAC4ALgAwADAAMAAwADAAMAAwADAALgAuAC4ALgAuAC4A
LgAuAC0ALAArACoALAAsACwALAAsACwALAAsACoAKgAqACoALAAsACwALAArACoAKQAo
ACoAKgAqACoAKgAqACoAKgAqACoAKgAqACwALAAsACwAKwAqACkAKAAqACoAKgAqACoA
KgAqACoAKAAoACgAKAAqACoAKgAqACkAKAAnACYAJgAmACYAJgAkACQAJAAkACIAIgAi
ACIAJAAkACQAJAAhACAAHwAeACAAIAAgACAAIAAgACAAIAAgACAAIAAgACAAIAAgACAA
HgAeAB4AHgAgACAAIAAgAB4AHgAeAB4AHgAeAB4AHgAgACAAIAAgAB8AHgAdABwAHAAc
ABwAHAAaABoAGgAaABgAGAAYABgAGgAaABoAGgAZABgAFwAWABgAGAAYABgAGAAYABgA
GAAYABgAGAAYABgAGAAYABgAFgAWABYAFgAYABgAGAAYABgAGAAYABgAGgAaABoAGgAb
ABwAHgAhACEAIAAfAB8AIQAhACEAIQAhACEAIQAiACMAJAAlACUAKAAoACYAJgAmACcA
JwAmACgAJAAiACAAIQAfAB8AHwAcABkAFwAXABoAGwAbABsAFwAWABQAEwAUABUAFQAW
ABcAGAAYABgAGAAYABcAFwAXABgAGAAZABkAGQAYABcAGQAYABgAFwAbABsAGQAbAB0A
IAAmAC0ANwBBAFMAagCFAKIAwwDhAOkAzQCSAFoALgADANT/rP+K/3n/f/+K/4n/iv+Q
/5H/k/+e/6r/tP+9/8n/0//e/+r/8v/6/wIABgAGAAgACwANAA4ADwAQABEAEQARABEA
EQARABIAFAAUABQAFQAUABQAEwASABQAFAAUABQAEwASABIAEQATABMAEgASABEAEQAR
ABEAEAAQABAAEAARABEAEgAUABIAEgATABMAFAAUABMAEwAVABYAGAAaABgAGAAXABcA
GQAaABsAHQAdABwAGwAaABsAGwAbABsAHQAeACAAIQAgACEAIQAhACQAJgAnACoAKQAp
ACgAKAAqACoAKwAsAC4ALwAwADIAMwAxADAALwAwADIANAA1ADUANQA2ADYANAAzADMA
MwA0ADQANgA2ADQAMgAwACwALgAuAC4ALgAtACwAKgAoACcAJQAjACIAIgAiACAAIAAd
ABwAGQAYABgAGAAYABgAFgAVABQAEgAPAA8ADgAMAA0ADgAPABAADgAOAAwADAAMAAsA
CgAKAAoACgAKAAsACQAIAAcABwAHAAgACgALAAgABwAGAAUABgAHAAgACQAHAAgACAAI
AAoACQAJAAkACAAIAAoACgAIAAcABwAGAAYABwAJAAoACQAIAAgABwAHAAcABwAHAAkA
CQAJAAoACQAJAAgABwAIAAkACgALAAkACgALAAsACgAJAAcABgAHAAgACQALAAoACQAH
AAQABgAHAAcACAAHAAcABwAGAAQAAwADAAIABAAFAAYABwAFAAUABAADAAMAAgADAAQA
AgAEAAQABAAEAAQAAwACAAMABAAFAAYABQAFAAQAAwAGAAUABAAFAAQAAwAEAAQABAAE
AAQABAAEAAQABQAHAAUABAAEAAQABwAFAAQABQADAAQAAwADAAUABQAFAAUABQAFAAQA
CAAFAAQAAwACAAUABgAHAAgABwAIAAcABgAIAAgABgAEAAoACgAKAAgACAAIAAgACAAK
AAsADQAOAA4ADgAPAA8ADwAPAA8ADwARABEAEgATABEAEQAQABAAEgASABQAFwAYABgA
FwAWABQAEgAQAA8ADwAPAA8ADgAIAAUABAADAAUABgAHAAgABQADAAIA//////7//v//
/wIAAgACAAIAAAD//////v8AAP////8AAP7//f/8//v/+v/8/////////wEAAQD///z/
+v/7//v/AQALABoALwBMAG8AlQC5ANEA1AC6AIIASwAgAPT/wv+R/2n/WP9h/2r/bv9z
/3n/eP92/3z/i/+X/5//qv+0/8D/zv/W/+D/6P/s/+//8f/y//P/9//5//r/+//6//n/
+P/4//n/+v/7//3//P/8//v/+v/8//z//P/8//7//v///////v/9//v/+v/9//3//f/9
//3//P/7//r/+v/5//n/+v/8//z//f/9//v/+v/4//f/+v/6//v//P/6//r/+f/5//j/
+P/4//n/+//8//3//v/+//3//P/7//v//P/+////AAABAAEAAQADAAQABAAGAAYABwAH
AAgABgAGAAcACAAJAAsADQAQABAADwAPAA8AEQASABMAEwAVABUAFgAWABUAEwASABEA
EQASABUAFgAWABYAFgAUABMAEgARABAAEAAQAA8ADgAPAA0ACwAKAAoACgAIAAgABQAE
AAEAAAD+//z/+v/4//r/+//8//z/+v/5//f/9P/z//L/8f/w//D/8P/u/+7/8P/v/+7/
7v/s/+z/7P/t/+v/6v/p/+n/6v/s/+//8f/u/+3/7P/r/+n/6f/p/+n/6//s/+z/7P/r
/+n/6P/n/+j/6v/u//D/8P/v/+//7v/t/+3/7v/u//D/8P/x//H/7//v/+//7//t/+3/
7f/u/+7/7//v/+//7//v/+//7//t/+7/7//v/+7/7f/r/+r/6f/q/+v/7f/r/+v/6v/o
/+f/5//m/+b/5//p/+v/7P/r/+n/6P/m/+b/5//o/+n/6P/p/+n/6f/m/+T/5P/k/+X/
6P/p/+r/6f/o/+b/5P/l/+b/5//o/+n/6f/o/+f/6f/n/+X/5f/n/+f/6f/q/+n/6P/n
/+b/5v/m/+f/6f/p/+j/6P/o/+r/5//l/+X/5v/o/+j/6f/o/+f/5v/l/+f/5//m/+r/
6f/o/+f/5v/n/+b/5f/k/+b/6P/o/+j/6P/o/+b/5P/k/+b/6v/o/+j/6P/o/+b/5//p
/+r/7P/s/+3/7f/s/+v/6v/p/+n/6f/q/+v/7f/v//D/8v/x/+7/7f/t//H/8v/y//L/
7v/s/+r/6f/n/+f/5//m/+H/3//f/9//3f/c/9v/2v/a/9n/2f/X/9n/2P/Y/9n/2P/Y
/9j/2P/a/9n/2f/Y/9b/1f/V/9b/2f/Z/9n/2f/Y/9b/1//X/9f/2f/b/9n/2v/a/9n/
3//n//X/DAAvAFoAgwCpAL8AuQCOAFAAHADz/8T/lP9o/0P/Of9A/0H/QP9E/0v/T/9S
/2D/bv93/3//if+U/57/qP+y/77/yP/K/87/zv/P/8//z//P/9H/0v/T/9X/1f/V/9b/
1P/U/9T/1f/X/9j/2P/Y/9f/1v/V/9T/1P/U/9X/1f/X/9f/1v/W/9b/1f/U/9P/1v/W
/9b/1v/V/9P/0v/S/9P/1P/W/9f/2P/Y/9f/1//X/9b/1v/W/9f/2P/Y/9n/2P/Y/9j/
2f/a/9r/2v/a/93/3f/d/93/3f/e/+D/4f/k/+X/5f/l/+T/5P/j/+T/6P/r/+3/8P/w
//D/8f/y//D/8f/y//T/+P/5//v//f/7//z//f/9//////8AAAAAAQABAAIAAwAAAAAA
AgACAAQABAAEAAIA///+//3//P/8//z/+//6//n/9//1//T/8P/w/+7/7v/t/+7/7f/u
/+v/6v/p/+j/5//n/+f/5v/n/+f/5v/k/+L/4v/i/+L/5P/k/+L/4v/k/+P/4v/i/+D/
4P/g/+H/4f/g/9//3//d/9z/3P/b/9z/3f/e/9//3f/d/93/3f/d/97/3v/e/9//3//g
/+H/3v/e/+D/4P/j/+P/5P/k/+H/4f/i/+L/4v/i/+P/4//l/+X/5f/l/+T/4//i/+L/
4//l/+b/5//k/+P/4v/h/+P/5P/l/+X/5f/l/+T/5P/g/+D/4P/h/+T/5f/l/+T/4f/h
/+D/4P/i/+P/5P/k/+T/4//j/+L/3//f/9//3//g/+H/4f/h/+D/3v/e/97/4P/i/+L/
4v/i/+L/4f/g/97/3v/e/97/4v/j/+P/4//h/9//3f/d/9//3//h/+L/4P/g/+D/4P/f
/97/3v/f/+L/4v/j/+T/4v/f/93/3f/g/+L/4v/j/+H/4f/h/+H/4P/f/93/4P/i/+b/
6P/o/+j/6P/o/+b/5//p/+r/7P/s/+3/7f/r/+v/6//r/+z/7f/v//H/8P/x//H/8v/y
//D/8P/x//P/9P/0//T/7v/s/+r/6f/p/+n/6f/o/+f/5f/l/+X/5f/k/+P/4v/j/+P/
5P/j/+P/4v/i/+P/5P/k/+T/5P/k/+P/4//i/+L/4f/h/+L/5P/l/+b/5//m/+b/5f/l
/+f/6f/t/+//8v/2//n/AwAPACEAPABdAIAAowC/AMEAnQBiACwABADX/6j/gv9i/1P/
W/9g/1v/XP9i/2f/bf94/4j/lP+d/6X/rf+4/8T/0P/c/+b/6P/o/+r/6//r/+r/6f/t
/+//8P/x//H/8f/x//L/8P/w//D/8f/y//T/9f/2//T/9P/0//T/9v/2//f/9//3//f/
9v/2//n/+f/5//n//P/8//z//P/8//v/+//8//7//v//////AgACAAEAAQACAAIAAwAE
AAUABgAGAAcABwAGAAUABQAIAAgACAAIAAcABwAHAAcABwAIAAoACwAMAA0ADQANAAsA
DAAMAA4AEAATABUAGAAYABgAGQAaABoAGwAcAB4AIwAjACQAJQAlACYAJwAnACsAKwAs
ACwAKgApACkAKQAoACgAKgAqACgAKAAoACYAJQAkACMAIgAiACIAIQAgACEAHwAdABwA
GgAaABgAGAAYABgAFgAWABQAEgAQAA4ADgAPABAAEAARABEAEAAOAA4ADgAOAA4ADgAO
AAwADAAMAAsACgAKAAoACgAKAAsACwAKAAkACQAGAAYABwAHAAgACQAKAAsACgAJAAgA
BwAJAAoACgAKAAoACQAJAAkABgAGAAgACAAKAAsADQAOAAsACwAMAAwADQAOABAAEQAR
ABEAEQARABEAEQARABIAFAAVABUAFQATABMAEwATABUAFgAXABcAGQAZABgAGAAWABYA
FgAXABgAGQAZABgAFQAVABQAFAAWABcAGAAYABYAFQAVABQAEwATABMAEwAVABcAGAAZ
ABgAFgAWABYAFgAYABgAGAAYABgAFwAWABgAGAAYABgAGgAbABsAGwAbABkAFwAXABgA
GQAcAB4AHAAcABwAHAAbABoAGgAbABwAHAAdAB4AHAAZABcAFwAaABwAHAAdABsAGwAb
ABsAGgAZABcAGgAcABwAHAAcABsAGgAZABgAGQAcAB0AHgAeAB4AHAAaABwAHAAcAB4A
IQAiACIAIQAfABwAHAAeAB8AIAAhACIAHwAeAB0AHAAcABwAHAAcAB0AHgAfACAAIAAg
ACAAIQAjACQAJAAkACUAJQAlACUAJQAlACUAJQAnACkAKwAtACsALAAsACoAKgArAC0A
LgArACoAJQAiACIAIQAfAB8AHwAeABsAGQAZABkAGQAYABUAFAAUABMAFQATABMAEgAQ
ABEAEgASABIAEgASABEAEQAQABAADwAPABAAEQARABEAEQAQABAACwALAA8AEwAXABkA
HAAgACUALQA7AE8AbACPALAA0QDjANkAqQBsADoAEgDl/7z/mP9+/3v/hf+E/4H/hP+I
/4v/l/+m/7L/vP/H/8//2f/k/+7/+v8GAAwADgAQABAAEAARABEAEQAVABcAGAAZABcA
FwAXABgAFgAWABYAFwAYABoAGwAcABsAGgAZABgAGQAaABwAHQAbABsAGgAaABsAGwAb
ABsAHQAeAB8AIAAeAB0AHQAeAB8AIAAiACMAJAAkACMAIwAiACIAIwAkACYAJgAlACUA
JQAkACMAIwAmACYAJgAmACcAJwAnACcAJwAoACoAKwAsAC0ALQAtACsALAAsAC4AMAAz
ADUAOAA4ADgAOQA6ADgAOQA6ADwAPwA/AEAAQQA/AEAAQQBBAEUARQBGAEYARgBFAEUA
RQBCAEIARABEAEYARgBGAEQAQQBAAD8APgBAAEAAPwA+AD0AOwA5ADgANgA2ADQANAA0
ADQAMgAyADAALgAsACoAKwArACsAKgApACkAKAAmACYAJgAmACYAJwAoACcAKAAmACUA
JAAkACYAJgAmACcAJwAmACUAJQAiACIAIwAjACUAJQAlACUAJAAjACIAIQAhACIAIgAi
ACAAHwAfAB8AHAAcAB4AHgAfAB8AIAAgABwAGwAbABoAHAAcAB0AHQAbABsAGwAbABsA
GwAbABwAHgAfAB8AHwAbABsAGwAbAB0AHgAfAB8AHQAdABwAHAAaABoAGgAbAB4AHwAf
AB4AGwAbABoAGgAaABsAHAAcABoAGQAZABgAFwAXABcAFwAaABsAGwAbABkAFgAVABQA
FgAYABgAGAAaABoAGQAYABYAFgAWABYAGAAZABkAGQAZABcAFQAVABUAFQAXABgAFgAW
ABYAFgAVABQAFAAVABYAFgAXABgAFgATABEAEQATABYAFwAZABcAFwAXABcAFgAVABMA
FgAYABgAGAAYABUAFAATABIAFAAWABYAFgAWABYAFAASABIAEgASABQAFQAWABYAFQAT
ABIAEgASABMAFAAVABYAFgAWABYAFgAUABQAFAAUABYAFgAWABYAFAAUABQAFAAUABQA
FAAUABYAFgAWABYAFAAUABQAFAAVABYAFwAYABcAFgAVABQAFQAWABcAGAAYABgAGAAY
ABcAFwAYABgAGgAaABsAGwAdAB0AHQAdAB0AHQAeAB8AHgAfAB8AIAAgAB4AHgAfACMA
JAAkACQAHgAcABoAGQAYABkAGgAaABUAEwATABMAEwASABEAEAASABEAEQAPAA4ADAAL
AAsADgAOAA4ADgAOAA0ADQAMAAwACwALAAwADwAPAA8ADwAMAA4ACwALAAsACwALAA0A
DgAQABEAEwAZACcAPABbAH4AowDHAOEA5QDGAIoAVAArAAAA0P+k/3//b/90/3v/ev98
/4H/hf+G/5D/nv+p/7H/uf/E/9D/2v/k//D//P8CAAIAAwADAAIAAQADAAUABgAHAAcA
BwAHAAgACAAIAAgACQAKAAwADQAOAA0ADAALAAoACgAKAAsACwANAA0ADAAMAAwACwAK
AAkADAAMAAwADAALAAkACAAIAAoACgALAAsADAAMAAsACwALAAoACgAKAAwADAALAAsA
CwAKAAkACQAMAAwADAAMAAsACwALAAsACwAMAA4ADwAQABEAEQARAA8AEAAQABIAEwAV
ABYAGAAaABoAGwAcABsAGwAbABwAIQAhACIAIwAkACYAKAApACkAKQAqACoAKgApACkA
KQAmACYAKAAoACkAKgArACoAJwAmACUAJAAnACgAKAAoACUAIwAhACAAHQAcABkAGAAY
ABgAFgAWABMAEgARABAAEQARABEAEAAPAA8ADgAMAAoACgAKAAoACwAMAAsADAAJAAcA
BQAEAAYABgAGAAcACQAIAAcABwAFAAQABAADAAUABQAFAAUAAwADAAMAAwAEAAYABwAI
AAoACQAJAAkABQAEAAUABAAIAAkACwAMAAkACQAKAAoACAAIAAkACQALAAsACwALAAsA
CwALAAwADAANAA0ADQAJAAkACQAJAAcACAAJAAkACwALAAoACgAIAAgACAAJAAwADQAN
AAwACQAJAAgACAAIAAkACgAKAA0ADQAOAA4ADAALAAoACQAKAAsACwALAAwACgAKAAoA
CgAMAAwADAAKAAoACQAIAAoACgAKAAoACgALAAsACwAMAAsACgALAAoACQAKAAoACgAK
AAoACgALAAoACgALAAsACgAKAAoACwAJAAgACQAKAAwADAANAAsACwALAAsABwAFAAIA
BAAGAAgACgAMAAsACgAJAAgACAAKAAoACgAIAAgABgAEAAQABAAGAAYABgAGAAYABgAG
AAYABwAJAAoADQAOABAAEQAOAA0ADAALAA0ADQAOAA8AEgATABMAFAARAA4ADQANABAA
EgATABQAEwASABEAEQAOAA0ADAAKAAUAAwADAAMAAwACAAEAAAAAAP/////9//z/+v/5
//n/+//8//3//v/+//3//f/8//z/+//7//z//f/9//3//f/8//r/+f/5//f/9//5//v/
/P/+////AQAHABEAIAA9AGQAjwC1ANcA5QDQAJwAXgAxAAoA2P+o/3//Zf9m/23/bP9s
/2//c/90/3z/jP+d/6X/q/+0/77/zP/Y/+T/7v/2//r/+v/7//v/+//7//3//v///wAA
AQACAAQAAgACAAIAAwADAAQABAAEAAUABgAHAAgABgAGAAcABwAHAAcABgAGAAUABQAF
AAUABwAIAAkACgAKAAkACQAKAAgACAAJAAkADAAMAAsACwAKAAoACwAMAA4ADgANAA0A
DAAMAAwADQAOAA4ADgAOABEAEQARABEADwAQABIAEwASABMAEwATABMAFAAUABYAFQAX
ABgAGgAbABwAHgAgAB8AHwAfACAAJQAlACYAJwAlACYAJwAnACsAKwAsACwALAArACsA
KwAqACoALAAsAC4ALgAuACwAKQAoACcAJgAmACYAJQAkACQAIwAiACIAHwAeABsAGgAa
ABoAGAAYABUAFAATABIADwAPAA8ADgAPAA8ADgAMAAwADAAMAAwADAAMAAoACgAKAAkA
CAAIAAYABgAGAAcACQAIAAcABwAGAAYABwAHAAkACQAJAAkACQAJAAkACQAHAAgACAAI
AAsACwAMAA0ACgAKAAwADAAPAA8AEAAQAA8ADwAQABAADgAOAA8ADwASABMAFAAVABMA
EwATABQAFAAVABUAFQAVABUAFQAVABUAFgAXABcAFwAXABYAFgAWABYAFgAXABgAGQAZ
ABgAFwAXABYAFgAYABkAGgAaABoAGQAZABgAFwAXABcAFwAaABsAGwAbABwAGgAaABoA
GAAaABoAGgAcABwAGwAaABoAGgAaABoAGgAbABsAGwAdABsAGQAZABkAGQAbABwAHAAc
ABwAHAAbABoAGgAbABwAHAAdAB4AIAAdABsAGwAcAB4AHgAfAB8AHwAfAB8AHgAdABsA
HgAeAA==
         </WaveFormData>
      </LeadData>
   </Waveform>
</RestingECG>
