# Supplementary material for: Detection of Left Atrial Enlargement Using a Convolutional Neural Network-Enabled Electrocardiogram
Source: Front Cardiovasc Med. 2020 Dec 17;7:609976. doi: 10.3389/fcvm.2020.609976 (PMC7773668; doi:10.3389/fcvm.2020.609976)
Supplement: Supplementary file 3 [file Data_Sheet_3.ZIP › normal2/1802017291_5161_0000001K.XML]

<?xml version="1.0" encoding="Windows-1252"?>
<!DOCTYPE RestingECG SYSTEM "restecg.dtd">
<RestingECG>
   <PatientDemographics>
      <PatientID>1802017291</PatientID>
      <PatientAge>68</PatientAge>
      <AgeUnits>Years</AgeUnits>
      <Gender>Male</Gender>
      <PatientLastName>heweibing</PatientLastName>
   </PatientDemographics>
   <TestDemographics>
      <DataType>Resting</DataType>
      <Site>1</Site>
      <AcquisitionDevice>MAC55</AcquisitionDevice>
      <Status>Unconfirmed</Status>
      <Priority>Normal</Priority>
      <AcquisitionTime>10:01:31</AcquisitionTime>
      <AcquisitionDate>03-14-2017</AcquisitionDate>
      <CartNumber>1</CartNumber>
      <AcquisitionSoftwareVersion>009C</AcquisitionSoftwareVersion>
      <XMLSourceVersion>MAC5000 v1.0</XMLSourceVersion>
   </TestDemographics>
   <RestingECGMeasurements>
      <VentricularRate>93</VentricularRate>
      <AtrialRate>93</AtrialRate>
      <PRInterval>152</PRInterval>
      <QRSDuration>88</QRSDuration>
      <QTInterval>378</QTInterval>
      <QTCorrected>469</QTCorrected>
      <PAxis>45</PAxis>
      <RAxis>59</RAxis>
      <TAxis>39</TAxis>
      <QRSCount>15</QRSCount>
      <QOnset>217</QOnset>
      <QOffset>261</QOffset>
      <POnset>141</POnset>
      <POffset>186</POffset>
      <TOffset>406</TOffset>
      <ECGSampleBase>500</ECGSampleBase>
      <ECGSampleExponent>0</ECGSampleExponent>
   </RestingECGMeasurements>
   <Diagnosis>
      <Modality>Resting</Modality>
         <StatementCount>2</StatementCount>
         <LabelText>12SL ��ϳ���</LabelText>
      <DiagnosisStatement>
         <StmtFlag>ENDSLINE</StmtFlag>
         <StmtText>�������</StmtText>
      </DiagnosisStatement>
      <DiagnosisStatement>
         <StmtFlag>ENDSLINE</StmtFlag>
         <StmtText>���� ECG</StmtText>
      </DiagnosisStatement>
   </Diagnosis>
   <Waveform>
      <WaveformType>Rhythm</WaveformType>
      <WaveformStartTime>0</WaveformStartTime>
      <NumberofLeads>8</NumberofLeads>
      <SampleType>CONTINUOUS_SAMPLES</SampleType>
      <SampleBase>500</SampleBase>
      <SampleExponent>0</SampleExponent>
      <HighPassFilter>16</HighPassFilter>
      <LowPassFilter>150</LowPassFilter>
      <ACFilter>NONE</ACFilter>
      <LeadData>
         <LeadByteCountTotal>10000</LeadByteCountTotal>
         <LeadTimeOffset>0</LeadTimeOffset>
         <LeadSampleCountTotal>5000</LeadSampleCountTotal>
         <LeadAmplitudeUnitsPerBit>4.88</LeadAmplitudeUnitsPerBit>
         <LeadAmplitudeUnits>��V</LeadAmplitudeUnits>
         <LeadHighLimit>2147483647</LeadHighLimit>
         <LeadLowLimit>268435456</LeadLowLimit>
         <LeadID>I</LeadID>
         <LeadOffsetFirstSample>0</LeadOffsetFirstSample>
         <FirstSampleBaseline>0</FirstSampleBaseline>
         <LeadSampleSize>2</LeadSampleSize>
         <LeadOff>FALSE</LeadOff>
         <BaselineSway>FALSE</BaselineSway>
         <ExcessiveACNoise>FALSE</ExcessiveACNoise>
         <MuscleNoise>FALSE</MuscleNoise>
         <LeadDataCRC32>3814401835</LeadDataCRC32>
         <WaveFormData>
9P/0//T/9P/2//j/+v/8//j/9v/0//L/9f/2//f/+P/2//b/9v/2//T/8v/w/+7/8f/0
//f/+v/4//b/9P/y//P/9P/1//b/+P/4//j/+P/0//L/8P/u//H/9P/3//r/9//0//H/
7v/w//L/9P/2//j/+P/4//j/9f/0//P/8v/z//T/9f/2//P/8f/w//D/8v/0//f/+v/4
//f/9//3//T/8//z//P/+P/6//3////8//r/+P/1//n/+/8AAAUABwAHAAUABQAEAAMA
AQD//wEAAwAEAAMA/P/5//X/8//x/+//8v/z//L/8f/w/+3/7f/r/+j/6v/u/+//8P/0
//H/6//p/+j/7P/u/+//8f/w//D/7//s/+j/5//n/+j/8//1//P/8f/u/+n/5P/o/+r/
6//z//z/+f/2//z/BAAKAA4AGQAnADIAOwBGAEsASwBIADsAJwASAAUA///y/+D/1//Q
/8z/zf/X/+X/6//u//X/9//y/+3/6v/l/+X/6f/s/+//8f/w/+//7v/t/+v/6v/q/+n/
7P/v//H/8//u/+z/6v/m/+r/7f/x//T/9v/z//D/7v/s/+v/6f/n/+v/8P/y//T/8v/x
/+//7v/x//P/8//0//P/8//x//H/7//u/+7/7//y//X/+P/6//j/9P/y//H/9v/3//r/
/P/8//z/+//6//n/+P/3//b/+v/9/wIABAABAAAA/f/8//7/AgAGAAkACgAKAAoACAAF
AAQAAwACAAcACgANAA8ADQAJAAUAAwAIAAoACwAPAA0ADQALAAsABQAFAAUABQAIAAkA
CgAJAAQAAwAAAP3//f/9//7//v/6//n/9//1//X/9f/1//b/9//4//n/+f/4//b/8//y
//T/9f/1//b/9f/1//T/8//x//D/8P/w//T/9//4//n/+P/1//L/8f/z//T/9f/2//f/
+//5//X/8v/y//H/8f/1//j/9//3//b/9P/y//H/9f/3//n/+v/8//z//P/6/+r/7v/w
//L/9P/2//T/8//z//L/8//1//f/9P/2//n//P////v/+v/5//r/+v/7//v/+////wEA
AgAFAAIABAAGAAUABgAFAAYABwAGAAQAAgABAAQABAACAP/////8//v/+P/y//H/7v/r
/+7/8f/y//X/8v/u/+//7//v/+//8v/y/+//7v/u/+//7v/s/+v/6f/t//D/8f/y/+//
7f/s/+v/7f/v/+//9P/3//L/7v/w/+//7f/u//X//v8IABQAGAAYACEAJwAwAD8ATgBb
AGMAZABVADsAHgAJAP//8v/k/93/2v/Y/9//5f/j/+H/6P/z//X/8v/3//z/9//z/+//
7v/t/+v/7//x//P/9f/y//L/8//z//H/8f/w/+//8v/0//b/9v/z//H/8P/u//X/9f/1
//b/9P/1//X/9f/0//b/9f/0//f/+f/6//z/+P/3//T/8v/3//n/+f/7//n/+P/4//n/
+P/5//r/+v/8//z//v8BAAAA/f/8//r//f8AAAIABAACAAIAAgACAAMAAwAFAAQABgAI
AAgACgAHAAgACQAJAAwADgAQABAADgAOAA4ADgAPABAAEQARABQAEwASABMAEgAQAA0A
DQAPABEAEQATAA0ADQANAA0ACwALAAsACQALAA0ADQANAAgABQADAAAAAAABAAEAAQD+
//3//P/8//z//P/8//v//f/+//7/AAD9//v/+P/2//v//f/+/////P/6//n/+P/7//3/
/f/9/wAA///+/////f/6//f/9P/4//3//P/5//r/+v/5//n/+f/6//f/9f/6//z//v8B
AP3/+//5//b/+P/6//z//P/4//j/+P/4//P/9P/4//r//P/+//z/+//7//r/+f/7//3/
+v/9////AQADAP///v/9//7///8BAAIAAwAGAAcABwAJAAgACgAMAAsADgAPABIAFQAQ
AAwACAAFAAYABgAEAAEA///8//v/+P/1//f/9//3//n/+f/3//f/8//u/+7/7f/v//H/
9v/4//H/8P/w//H/8P/w//H/8f/1//b/9f/0/+//7f/s/+v/7//1//n/+P/z/+7/7P/q
/+v/7//0//v/AgAOABgAHAAgACkAMwBAAE8AZAB1AHcAbgBdAEcALAAXAAUA9P/o/+H/
3v/Y/9v/4f/j/+f/7P/z//f/+v/5//b/9f/t/+//8P/x//H/9P/1//b/9//0//L/8f/v
//D/8f/x//H/8//0//X/9P/y//H/8f/w//b/9//4//r/9v/1//P/8f/x//T/9P/0//X/
9//4//r/+P/3//T/8v/4//v//P////v/+P/2//X/+P/5//r/+v/9//z//f////7/+//6
//j//f8CAAYACgAHAAQAAQD+//7///8CAAIABgAIAAgACgAHAAgACQAJAA4AEAASABIA
EQAQAA8ADgAPABAAEQARABQAEwASABMAEwASABAAEQATABUAFQAXABIAEQAQAA8AEQAR
ABEADwANAA0ACwAJAAQAAwADAAIAAwADAAIAAQD9//3//f/+//z//P/8//v//f/+//7/
AAD8//v/+f/4//v//f/+////+//4//b/9P/4//v//P/9//7//f/8//3/+v/4//b/9P/7
/wEAAQD///3//P/6//n//P/+//z/+//+//7//v////z/+//6//j//P/+/wAAAAD7//r/
+f/4//X//f////7//P/8//z//P/4//f/9//2//z/AQAGAAYAAgABAAAA//8BAAIAAwAG
AAgACQAJAAkABwAHAAYABwALABAAFQAXABUAEQAPAA0ADQAMAAsACwAJAAgABQABAP3/
+v/5//b/9//7//3////8//n/9P/x//D/7v/x//P/8//z//b/9v/v/+7/7v/v//T/9v/5
//v/+P/2//L/7v/v/+//8P/x//X/8f/1//D/6f/o//D/+P/9//3/AAADAAwAEAAUAB4A
LAA5AEcAVABjAHIAcwBrAF4ARQArABgACwD///D/3v/T/8z/zP/V/+P/7//z//j////9
//j/8//w/+3/7//w//L/9P/1//T/8//y//H/8P/w//H/8f/2//n/+//9//n/9v/z/+7/
8P/z//f/+v/8//n/9v/0//L/8//z//P/9P/4//n/+v/4//f/9f/0//f/+//9/wAA/v/9
//r/+f/5//j/+P/5//z//f/+//7//f/6//n/+f/9////AwAGAAYABgAFAAQAAgACAAIA
AgAFAAcACwAMAAkACAAFAAQABwAMABEAFQATABIAEQAOABAAEAAQABAAFQAWABcAFwAW
ABMAEAAPABMAFgAYAB0AGwAZABUAEwAPAA8ADwAPABAAEQASABEADQALAAcAAwADAAUA
CAAKAAcABQACAP//+//7//v//P/+/wAAAgADAAEA/v/6//j/+//9//7/AAD//////v/9
//n/+P/4//j//v8BAAIAAwD///v/9//1//n//P///wIAAwAFAAEA+//6//r/+f/5//3/
AAD//////P/6//j/9//5//v//f/+//z//P/8//r/+P/4//j/+P8DAAQAAQD+//v/+P/5
//n/+v/6//7/AQAEAAIAAAD///7//f/+/wAAAgAGAAUABQAEAAMABAAFAAUABwAKAA4A
EgATABEADQALAAkACgAKAAoACwAIAAYAAgD9//z/+v/6//j/+P/7//z//f/5//f/8//x
//L/8P/z//X/8//z//b/9v/v/+7/7v/v//P/9P/2//f/9v/0//D/7P/v//H/9P/3//n/
9f/1//L/7f/s/+7/9v/9//3//P///wIABgAQABoAIAArADkARABLAE4AUQBTAEwAOwAp
ABwAEQD//+7/3v/T/8r/yv/Z/+n/7f/z/wAAAQD3//L/8//0//H/8f/z//b/+f/7//f/
9f/z//H/8v/y//P/8//2//f/9//3//T/8v/w/+z/7//z//j//P/9//n/9f/y//P/9f/2
//f/+P/8//3//v/5//f/9P/y//f/+//9/wAA///9//n/9//5//j/+P/5//v//f///wAA
/v/6//j/9//7//3/AQAEAAMAAgAAAP7/AQACAAMABAAIAAkADAAMAAoACAAEAAIABwAM
ABEAFQARAA4ACwAGAAgACgAMAA4AEwAUABUAFQATAA8ACwAJAA4AEAARABUAEgARAA4A
DQALAAsACwALAA0ADwARABEACwAJAAUAAQACAAMABQAGAAEA///8//n/+P/5//r//P/+
//7//v/9//v/+P/0//L/9v/5//v//v/9//v/+P/1//T/9P/1//b/+f/7//v/+//5//f/
9f/1//j/+v/8//7//v////r/8//0//b/9//5//r//P/6//n/9v/0//L/8f/2//n//P/+
//v/+v/5//b/9v/2//b/9v/9/wEA+f/z//T/9P/0//T/9P/1//f/+v/8//n/+f/5//T/
9v/5//z////+//7//v8AAP7//f/7//n///8DAAYACwAGAAYABgADAAQAAwAEAAUACAAI
AAgACQAHAAQA///5//v/+v/7//r/8//z//H/7//z//X/9f/3//T/8P/x//H/7//v//L/
8v/x//L/9P/3//P/8P/u/+v/7v/w//D/8P/v/+//8P/x/+n/6f/t//L/8//2//r/+v/3
/+3/7P/1//7/CAAWACIAJgAvADMANAA5AEQATQBRAFAAPwAnABQAAwDv/97/1P/V/9b/
3v/p/+//7f/x//T/7//p//D/+f/4//n/+//4//b/9P/x/+//7//v/+//8f/y//T/9f/y
//H/7//t/+//8v/1//b/9P/z//P/8v/z//H/7//u//H/9f/4//v/+P/4//X/8v/0//f/
+f/8//n/+f/3//b/9f/1//P/8//3//j/+v/9//r/9//0//D/9P/2//r///////3//f/8
//3//v/+//7/AAACAAQABgADAAEAAQD+/wIABgAIAAwACQAKAAsACwAMAAwADAAKAA4A
EAASABQAFAASABAADQARABEAEQATABIAEgARABMAEQARAA8ADwAPABEAEwAVABAADQAK
AAUABgAJAAoACwAIAAcABwAGAAIAAQD///3//P/9//7/AAD8//r/+P/1//r//P/9/wAA
/f/9//z//P/7//v/+v/5//r/+v/7//z//P/7//j/9f/4//n/+v/9//v/+v/5//j/+f/9
//v/9//5//z//v8BAAEAAAD7//f/+f/6//v//f/7//v/+//6//z//P/8//r/+v/8//7/
AAD+//3/+v/3//n///8BAAIA/v/8//r/+P/4//n/+//8//7/AQAEAAIA/v/9//z/+///
/wIABQAKAAYABQADAAEABAAFAAUABwAIAAwAEAARAA0ACQAHAAUACAAKAAwADwANAAoA
BQD///v/+P/3//T/8//3//n/+//5//f/8//x//P/8v/2//n/9//1//b/9P/v/+7/7v/v
//H/8v/0//X/8//y/+//7P/u//H/9f/5//v/9f/t/+z/7f/s/+7/+P/9//n/+P/7//z/
/v8IABgAIgAvAD0ASABNAFIAVQBZAFQASQA3ACgAHQALAPL/5P/b/9L/0P/d/+v/9//7
//r/+//5//T/7//s/+v/7//w//L/9P/1//P/8f/v/+3/8P/y//X/9//2//f/9//3//X/
9P/z//D/8v/1//n//P/8//f/8v/u//D/8//1//f/9//6//r/+v/4//f/9f/0//f/+//9
/wAA/v/7//b/8//3//j/+v/9//3//f/9//z//P/6//r/+////wEABQAIAAYABAABAP7/
AAACAAQABgAHAAcACQAIAAcABgADAAIABwAMABEAFQARAA4ACwAGAAgACgAMAA4AEQAS
ABMAEwAQAA0ACgAJAA0AEAASABcAFAARAAwACQAIAAsADgARAA4ADQAMAAkABgAFAAIA
//8BAAMABgAIAAIA///7//f/+f/7//3/AAD+//7//v/9//v/+v/4//j/+v/9////AgAA
AP3/+f/1//T/9P/1//b/+//9//3//f/6//f/9P/z//n//P///wIAAQADAP//+f/4//j/
9//3//3/AAD/////+//4//X/8//4//v//v8AAP7//P/6//b/9f/2//f/+P/5//v/+//7
//f/9//3//f/AAD8//v//v/8//r/+P/2//b/9//5//r/+v/9/wAA/v/8//v/+v/5//3/
AAADAAgABQADAAAA/f8BAAUACAANAA0AEAATABMAEAALAAgABQAJAAoACwANAAkABgAB
APv//f/8//3//P/4//n/+P/3//T/8//w/+//8P/w//X/+f/2//P/8//w/+//8P/y//X/
9f/0//T/8//x//D/7f/q/+7/8f/1//n/8f/t/+n/5v/r//L/9v/4//v/+f/0//P/+P8A
ABAAJAAyAD0ASQBUAF8AaABpAGsAYgBRAD0ALAAbAAUA7v/e/9P/zv/S/+P/8//5//v/
+v/1/+//7v/v//T/9//1//X/9v/3//f/9f/z//H/7//w//L/9f/3//b/9f/z//H/8v/y
//L/8P/0//f/+//+//z/9//y/+7/8//3//r//f/5//r/+P/2//X/9f/0//T/+P/7//z/
/v/9//v/9//1//j/+v/9/wEAAAD///7//P/6//j/+P/5//7///8CAAQAAwACAAAA/v8B
AAQABwAKAAgABwAIAAYABgAGAAQABAAIAAwAEAATABEAEAAPAAwADQAOAA8AEAAQABAA
EAAPABEADwANAA0AEQAUABYAGwAXABUAEQAPAAwADQAOAA8ADgANAAwACQAIAAkACAAH
AAgACQALAAwABgABAPv/9f/4//v//v8CAP///v/9//v/+f/4//b/9v/5//v//P/+//v/
+f/2//P/9v/4//v//v///////f/7//n/9//1//X/+P/6//z//v/+////+v/z//b/+P/5
//v/+//8//n/9//5//j/9//3//r//f8AAAIA/v/6//b/8P/z//b/+f/8//3/+//5//P/
7v/x//T/9//6//n/+f/6//r/+P/5//r/9v/5//v//f////3//P/7//z///8BAAIAAwAF
AAcACAALAAgACAAIAAUACgALAA4AEQAPAAwACQAHAAcABgADAP/////+/////v/3//f/
9f/z//b/9//2//f/8v/u/+//7//x//H/9P/0//L/8v/z//X/9P/y//H/7//y//T/9P/0
/+//7f/s/+v/7f/x//X/9v/3//b/8v/u/+3/7f/y//n//v8MABwAIgAkACkALwA8AEUA
SgBXAGMAXgBLADUAIAAJAPP/4v/a/9X/1P/a/+P/5f/l/+f/6P/t//X/+v/3//T/9f/5
//X/8v/v/+v/7//x//P/9f/z//L/8v/x//H/8f/w/+//8f/0//f/+P/1//P/8v/w//f/
9//3//j/9//3//b/9f/0//b/9f/0//b/9//3//j/9f/1//P/8v/3//n/+f/7//n/+P/4
//n/+P/5//r/+v/9//z//f////7/+//6//j//f8AAAIABAACAAIAAgACAAMAAwAFAAQA
CAAKAAoADAAKAAoACgAJAAwADgAQABAADgAOAA4ADgAPABAAEQARABQAEwASABMAEwAS
ABAAEQAUABUAFAAVAA8ADwAPAA8ADgANAAwACQAKAAsACgAJAAMAAQAAAP7/AAABAAEA
AQD///////8AAP3//P/7//n//P/8//v//P/4//f/9f/0//f/+f/6//v/+f/4//j/+P/6
//v/+v/5//v/+//7//3/+v/4//b/9P/5///////9//v/+v/4//f/+P/6//j/9//5//r/
+//9//v/+f/3//T/9//6//3//v/7//r/+f/4//H/9f/7//7//v/+//7//v/5//f/9v/0
//f/+/////7/+//7//v/+//5//r/+//+/wAAAwAFAAcABAADAAEAAQADAAgADQAPAAwA
CQAIAAcACQAIAAcABwAKAAoACAAFAAAA/P/6//b/9v/5//r/+//6//n/9v/1//H/7v/w
//H/9P/1//n/+v/z//D/7v/t/+//8P/y//P/8//y/+//7P/u/+//8f/z//v/+f/3//L/
7f/o/+j/7P/z//X/+P/9//z//P8EABAAFgAdACsAPABJAFIAVQBXAFIAQwAvACIAFwAJ
APz/7v/f/9j/0P/P/9P/2//r//7/BQD9//T/8f/y//P/8f/x//L/8//z//T/9f/2//f/
9f/0//T/8//3//n/+v/7//j/9v/0//D/8v/z//X/9v/7//n/9//2//X/9f/0//P/9f/4
//j/+P/2//X/8//y//X/9//3//j/+v/7//r/+//4//b/9f/1//n/+//9//7//P/4//b/
9f/4//n//P/+/wEAAgACAAIA///+//3//P8AAAMACAAKAAgABgACAAAABAAIAAwADwAS
ABIAEgAQAA0ADAALAAoADwAQABEAEQAPAA0ACwALABAAEgATABcAFQAVABMAEwAMAAsA
CgAJAA0ADwARABEADQALAAcAAwADAAMABAAEAAMAAwACAAEA/P/7//r/+v/9//7/////
//v/+P/0//L/8//1//b/+P/7//v/+v/5//T/8v/x//D/9v/7//7/AQD+//n/9P/x//P/
9P/1//b/+v////7/+//3//b/9P/z//j//P/8//3/+//4//X/8//2//f/+P/4//r/+v/6
//j/9v/2//b/9v/7//7//f/8//v/+v/2//X/9f/0//f/+/////7/+v/5//j/9//6//z/
/v8CAAIAAwADAAMAAgADAAMABQAIAAwAEAARAA8ACwAJAAcACAAIAAgACQALAAoABwAD
AP7/+v/4//T/9f/5//v//f/5//f/8//x//D/7v/x//P/9P/1//n/+v/z//D/7v/t//D/
8v/1//f/9f/0//H/7v/t/+3/7v/v//v/+f/1//D/6//q/+7/8P/3//3//v/7//7/AgAI
ABAAGgAnADMAQABNAFYAYQBnAGIATwA9ACwAHQARAAAA7v/h/9b/0P/T/93/5//1/wAA
///3//T/9f/w/+f/5//s//D/9P/3//T/8//y//H/8P/w//H/8f/1//f/+P/5//b/9P/y
/+7/7//x//T/9v/4//X/8v/w//L/8//z//P/9v/6//v//P/4//X/8f/u//P/9//5//z/
/P/7//j/9//3//b/9v/3//n/+//9//7//P/4//b/9f/5//v///8CAAIAAgABAAAA///+
//3//P8BAAMABwAIAAYABAAAAP7/AgAIAA4AEwAQAA4ADAAIAAgACAAIAAgADwASABUA
FwAUAA8ACgAHAAsADgAQABUAEgARAA4ADQAJAAkACQAJAAoACwAMAAsACAAHAAQAAQAC
AAMABQAGAAIAAQD///3/+f/5//n/+v/9//7///////z/+v/3//b/9//5//r//P/7//v/
+v/5//X/9P/0//T/+P/7//z//f/7//f/8//x//b/+P/6//z//v8BAP7/+f/4//j/9//3
//v//v/9//3/+//4//X/8//3//n/+//8//n/+P/3//T/9P/0//T/9//4//n/+v/4//f/
9//2//r//f8AAP7//f/9//3//f/7//r/+f/6//7/AQADAAUAAwADAAIAAwABAAQABwAH
AAoACQAKAAsACgAIAAYABQAGAAYABAABAP7/+v/4//T/8f/z//P/8//0//X/9P/1//H/
7P/s/+v/7f/v//T/9v/u/+z/6//r/+z/7P/t/+3/8P/y//L/8v/v/+3/7P/r/+3/9f/5
//b/8f/s/+r/6v/n/+n/8v/7/wIACAAQABYAGgAjAC8ANgBFAFgAXQBbAFgASQArABQA
AwD5/+7/4v/Z/9T/0v/V/93/4f/p/+7/7//z//r/9//y/+//6f/r/+z/7f/t/+7/7//w
//H/7f/s/+z/6//u/+//7//v/+//8P/x//D/7v/v//H/8v/3//X/8//y/+//7//u/+3/
8P/0//X/9v/z//P/8v/y//P/9f/1//b/+P/5//j/+f/1//L/8P/v//P/9f/3//j/+P/2
//b/9//4//f/+P/4//r//P/9//7//f/8//v/+v///wEABQAGAAQABAACAAIAAAACAAQA
BQAJAAwADwAQAA4ADAAKAAgADAAOABAAEQAPAA0ACwALAA0ADgAOABEAEwAVABUAFwAR
AA8ADQALAA0ADQANAAsABwAHAAUAAwD/////AAAAAAAAAQABAAEA+//5//f/9v/4//r/
/P/9//v/+v/4//j/9f/1//T/9P/5//v//P/9//n/9v/0//L/9v/5//r/+//7//n/9//3
//f/9v/1//T/+f///////f/5//j/9v/1//r//P/6//n/9//2//X/9f/0//X/9v/2//r/
/P/+//7/+v/4//b/9P/z//j/+v/6//r/+v/3//X/9P/y//f/+/////7//P/7//r/+f/7
//z//f8AAAMABQAGAAcABAADAAEAAQADAAgADQAPAA4ACwAKAAkACAAGAAQAAwAHAAgA
BwAFAAAA+v/2//D/8P/z//T/9f/3//f/9f/1//D/7P/t/+3/7//x//b/+P/w/+z/6f/n
/+v/7v/y//X/9f/0//H/7v/r/+n/6P/n/+//9//3//T/8//y/+7/7P/t//H/9P/3//7/
BgAMABIAGAAhAC8AQABRAGAAYwBhAFwARwAtACAAEQD//+7/4v/Z/9D/yv/R/9v/4f/p
//L/9//5//r/9//w/+3/6//t/+7/7//v//D/8f/y//P/8P/u/+3/6//w//P/9f/3//P/
8v/x/+7/7//x//T/9v/5//f/9f/0//H/8f/w/+//8f/2//j/+v/2//X/8//y//P/9f/1
//b/+f/7//v//f/5//b/9P/z//f/+f/7//z/+v/4//j/+f/7//v//f/+/wAAAgADAAQA
AQD+//v/+P///wMACQAMAAoACAAEAAIAAwAGAAkACwAOAA4ADgAMAAsACgAJAAgADgAQ
ABIAEwASAA8ADAALAA0ADgAOABEAFAAVABQAFQAPAA0ACwAJAA0ADwARABEADAALAAgA
BQADAAMABAAEAAQAAwABAP///P/7//r/+v/8//7/AAABAP///P/4//b/+P/5//n/+v/+
//////////r/9v/z//D/9f/5//v//f/7//n/9//3//j/+P/4//j//f8BAP//+//3//b/
9P/z//n//P/7//v/+v/4//b/9f/4//n/+v/6//v//P/9//z/9v/w//D/8v/0//b/+P/3
//f/+P/4//j/+f/6//b/+f/7//3////8//z//P/+////AQACAAMABAAFAAUABwAGAAgA
CgAJAAwACwAMAA0ACgAIAAYABQAHAAgABwAFAAEA/v/9//r/8//z//H/7//y//X/9v/5
//X/8P/w/+//7//v//L/8v/u/+7/7//x/+//7v/u/+3/8v/0//T/9P/v/+3/7P/r//H/
8//x//b/+f/0//D/7P/r/+v/7P/v//r/CAAQABYAGgAdACcAMgA3AEIAUwBjAGQAUwA7
ACYAEwD9/+z/4v/d/9r/1v/X/93/3//h/+j/8//3//j/+//6//n/9f/y//D/7v/r/+3/
7//x//P/8P/w//H/8f/0//X/9f/1//X/9v/3//b/8//x//D/7v/1//X/9f/2//T/8//x
/+//8P/0//X/9v/2//f/9//4//b/9//2//b/+v/9//7/AQD+//r/9//1//f/+f/7//z/
/v/+/wAAAwAAAP3//P/6////AgAEAAYAAwACAAEAAAAEAAUACAAIAAoADAAMAA4ACwAK
AAkABwAMAA4AEAAQABAAEAAQABAAEAAQABAADwASABMAFAAXABYAFAARABEAEwAVABUA
FwARABEAEQARAA8ADwAPAA0ADgAPAA4ADQAIAAUAAwAAAAEAAwAEAAUAAgABAAAAAAD/
//7//f/7//7//v/9//7//P/7//n/+P/7//3//v////r/+P/3//b/+f/7//v/+//+//3/
/P/9//r/+P/2//T/+v8BAAIAAQD9//z/+v/5//r//P/6//n/+//8//3////8//v/+v/4
//z//v8AAAAA/P/0//L/8v/y//L/9f/5//7/AgABAAEAAQD8//3//f/9//3/AAACAAQA
CAAEAAEA/f/5/wAABQAJAA8ACwAMAA0ACwALAAkACQAJAAoACgAKAAsABwAEAP//+f/8
//z//v/+//n/+f/3//X/9v/3//b/9//4//b/+f/7//X/8f/w/+z/6//u//L/9//3//b/
9v/1//X/9P/x/+7/7//x//T/9//p/+n/6//s//H/9P/0//j/+//3//L/8f/2/wAAEAAe
ACYALQAzADwAQQBCAEUATwBWAFMAQQAsABkABwDu/9j/0f/W/9j/2//l/+//8f/s/+3/
7//q/+v/9P/5//v/+f/4//f/9f/0//P/8v/x//L/9P/3//n/9//1//L/7//x//L/8//y
//T/9f/3//j/+P/1//L/8P/0//f/+f/7//j/+P/1//L/9f/3//j/+v/6//v/+v/6//j/
9//0//P/+P/6//3/AQD9//v/+f/2//j/+P/6//3//////wEAAgAAAP7/+//4//z/AAAE
AAgABQADAAMAAAADAAYABwAKAAoADAAOAA8ADQAMAAsACAAMAA4AEAASABEAEAAPAA0A
EAARABIAFQAVABQAEgATABEADwALAAkACgAPABQAGQATAA8ACwAFAAUABwAHAAcACAAJ
AAsADAAIAAUAAQD9//3///8BAAQAAQD+//v/9//4//j/9//4//n/+//8//7//f/7//j/
9f/4//r//f8AAP///f/5//X/9//3//f/+f/5//j/9//2//v////9//n//P/+////AQD/
//7/+f/1//j/+P/4//n/+v/7//z//P/6//j/9v/y//X/+P/7//7//P/7//j/9f/3//n/
+//9//z//P/9/////f/7//n/9//8////AgAFAAQAAgD+//v///8DAAgADQAKAAoADAAN
AAoACgAJAAYACQALAA0ADwAJAAYAAgD9//v/+v/5//n/9v/2//f/9//y//P/9f/0//b/
9v/2//b/9v/y//D/7v/s/+7/8P/y//T/8f/w/+//7v/w//D/8P/w//H/8v/z//T/7//s
/+n/5v/p/+z/7//y//b/+P/6//z/BAAKABAAFgAjAC4AOQBEAEgASgBMAE4AQAA0ACgA
HAASAA==
         </WaveFormData>
      </LeadData>
      <LeadData>
         <LeadByteCountTotal>10000</LeadByteCountTotal>
         <LeadTimeOffset>0</LeadTimeOffset>
         <LeadSampleCountTotal>5000</LeadSampleCountTotal>
         <LeadAmplitudeUnitsPerBit>4.88</LeadAmplitudeUnitsPerBit>
         <LeadAmplitudeUnits>��V</LeadAmplitudeUnits>
         <LeadHighLimit>2147483647</LeadHighLimit>
         <LeadLowLimit>268435456</LeadLowLimit>
         <LeadID>II</LeadID>
         <LeadOffsetFirstSample>0</LeadOffsetFirstSample>
         <FirstSampleBaseline>0</FirstSampleBaseline>
         <LeadSampleSize>2</LeadSampleSize>
         <LeadOff>FALSE</LeadOff>
         <BaselineSway>FALSE</BaselineSway>
         <ExcessiveACNoise>FALSE</ExcessiveACNoise>
         <MuscleNoise>FALSE</MuscleNoise>
         <LeadDataCRC32>1624376416</LeadDataCRC32>
         <WaveFormData>
BgAGAAYABgAEAAIAAAD+/wEAAgADAAQAAQAAAP///v/+//7//v/+//7//v/+//7//f/8
//v/+v/+/wAAAgAEAAAA/v/8//r//f/+////AAAAAAAAAAAAAPz/+v/4//b/+f/8////
AgD///7//f/8//r/+v/6//r//P/8//z//P/5//j/9//2//n//f///wIA//8AAAEAAQAD
AAMABQAHAAsACwALAAkABwAFAAUACwARABYAGAAaABgAFgASAA8ADQALAAsADQAQABEA
DgAKAAQA///8//r//f/+//7/+//6//j/9v/y//H/8P/w//H/8f/v/+//7//u/+3/7f/u
//H/8f/y//T/7//u/+3/6//r/+v/6//r/+3/7v/v//D/7f/o/+b/6v/u/+3/7P/o/+X/
4f/l/+3/8f/2/wYAFwAhACsAPgBUAGUAgQChALYAwwDFALcAowCJAGkARAAiAAwA+f/k
/9f/0//P/8j/yP/L/87/1P/f/+f/7f/v/+//7f/s/+n/5//k/+P/5P/k/+b/5v/n/+f/
5f/j/+L/4f/l/+f/6P/p/+f/5//p/+b/5P/l/+b/5v/o/+j/6P/o/+f/5v/m/+X/6P/q
/+3/7v/r/+r/5//m/+n/6v/r/+3/8P/w//D/7f/s/+3/7f/s/+7/8P/y//L/8P/w//D/
8P/x//H/8v/y//b/9//5//f/9v/0//P/8//2//n/+//9//z/+//6//r//v////////8C
AAIABAAEAAAAAgACAAIABAAHAAoACwAJAAkACQAJAAwADAANAA8AEgASABIAEQAPAA4A
DAALAA0ADwATABMAEAAOAAsACgAHAAUABQAFAAYABwAFAAYAAQD///3//P8AAAEAAQAC
AP///////////v/+//7///8BAP////////7//f/8//v//v///wAAAAD9//z/+//6//3/
/v/+////AAABAAAAAQD9//v/+P/2//r//f///wEAAAD///3/+//7//v//P/8//z//v/9
//z/+//6//z//P/9//z/AQAEAAYACQAHAAcABwAJAAsADQANAA0ACgAJAA4AEgAWABcA
GAAYABgAFgAVABUAEAANAAwACQALAAkABgAEAAMAAgACAAIA///9//j/9//4//f/9P/z
//H/8P/w/+//7//x//P/9P/w/+//7//v/+7/7v/v/+r/7f/u/+7/7//u/+3/7P/s/+//
8P/x//H/8P/q/+j/6v/p/+T/5v/p/+n/7f/1//f/+P8IABkAHwApAEAAWgBvAIkApQC6
AMEAuwClAJMAhQBpAEIAIgAEAOX/zv/F/8H/wf/I/8z/1f/e/+L/5f/n/+n/7//z//P/
8v/v/+3/6v/p/+r/6v/s/+z/7f/t/+z/6//r/+v/6//r/+r/6f/s/+3/8P/u/+z/7f/u
/+7/8P/w//D/8P/w//D/8f/x/+7/7v/v/+7/8f/y//H/8v/z//L/8f/x//T/9P/0//H/
8//1//b/9v/1//b/9//2//n/+v/7//z/+//5//j/9v/7//3/AAD//////v/+////AAAB
AAEAAQADAAUABwAKAAkACQAIAAcACwAMAA8AEAAOABAAEAAQAA4ADwAQAA8AEQATABUA
FwAVABQAFAAVABcAGAAZABkAFgAWABUAFQAUABMAFAARABAAEAAPABAACgAHAAYABQAF
AAUAAgACAAEAAQABAAIAAgABAP///v/+////AAABAP3//P/7//v//f/9////AQAAAP//
/v/9//7//f/8//r/+v/8//7/AAD9//z/+v/5//r/+//6//v//P/9//3//v/7//v/+v/5
//z//f/9//3/+//5//j/9v/5//r/+//6//z//P/5//j/9//2//n/+v/8//z///8CAAQA
BwAGAAcACAALAA0ADQALAAkABQAFAAsAEAASABMAFAAUABIADgALAAkABgAFAAYABQAG
AAMA///8//j/9v/1//T/9f/1//L/8//z//P/8f/x/+z/6v/p/+f/5//p/+v/7P/p/+n/
6v/r/+3/7v/w/+z/7P/s/+v/6//o/+f/5v/m/+j/6v/s/+3/6v/m/+T/4v/h/+T/5v/j
/+H/6//x//H/9P8CABEAGwApADwAUgBnAH8AmQCqAK0AmwCJAHsAawBNACoADADw/9X/
yv/F/8H/xf/O/9L/2f/e/+D/3//l/+n/6//v/+3/7P/p/+f/5P/j/+T/5P/l/+b/6P/p
/+X/4//i/+H/5P/l/+X/5f/l/+X/5//k/+P/4//j/+L/5P/m/+j/6v/p/+j/6P/n/+f/
6P/q/+r/6//s/+v/7P/r/+r/6f/p/+3/7v/v/+3/6//t/+7/7v/s/+7/8P/w//P/9P/1
//b/9f/z//L/8P/z//X/+P/3//n/+P/4//n/+v/7//v/+//9////AQAEAAMAAwACAAEA
BQAGAAkACgAIAAoACgAKAAkACwANAA0ADgAPABAAEQAOAAwACwALAA8AEAARABEADgAO
AA0ADQAKAAkACgAHAAYABgAFAAYAAAD9//z/+//+/////f/+//z/+//6//r/+f/5//j/
+P/5//n/+f/5//f/9v/1//X/+P/3//j/+f/3//f/9//3//j/9//2//T/9f/2//f/+P/2
//b/9f/1//b/9//2//f/9f/1//T/9P/0//X/9f/1//j/+f/5//n/9//1//T/8v/1//b/
9//2//b/9f/0/+7/7//w//H/8v/3//j/+v/6//n/+v/6//v///8DAAcADQALAAkABQAB
AAIAAwAKABAAEgATABQAFAAQAAoABQABAAEAAwAHAAkABwABAPr/9P/y//L/8//0//T/
8//v/+//7v/t/+r/6f/r/+z/7v/v/+z/6//q/+j/5//n/+j/6f/r/+z/7v/q/+r/6v/p
/+n/6//r/+v/7P/q/+r/6v/p/+L/4P/k/+j/5//m/+L/4f/l/+3/8f/5/wYAEgAbACcA
NQBEAFYAawCLAKEApgChAJEAfQBpAFEALwASAPz/6P/Z/87/y//N/83/zv/O/9H/2v/i
/+f/7f/z//P/7f/q/+j/5P/h/+D/4f/k/+b/6P/o/+n/6f/m/+X/5f/l/+j/6f/p/+n/
5v/l/+b/4v/j/+X/5//o/+r/6v/q/+r/6f/o/+j/5//o/+r/7f/u/+z/7P/q/+r/7P/s
/+z/7f/w//D/8P/t/+z/7f/t/+z/7v/y//b/+P/1//T/8//y//X/9f/2//b/+P/5//v/
+f/4//b/9f/1//n//f8AAAMAAAD///7//v8CAAMAAwADAAYABgAIAAgABAAGAAYABgAK
AA0AEAARABAADwAOAA0AEAAQABEAEwASABIAEgARAA8ADgAMAAsADgAPABIAEQAMAAoA
BwAGAAUAAwADAAMABQAFAAIAAgD9//v/+f/4//3///8AAAIA///9//v/+f/5//r/+//9
//3/+//7//v/+f/5//n/+f/8//3//v/+//n/+P/3//b/+P/6//v//f/9//3/+//7//r/
+f/3//b/+P/7//3////9//v/+P/1//b/9//5//r//P/8//z/+v/0//T/9v/2//b/9v/7
//z//v/+//3//v/+////AQAFAAkADwALAAkABQABAAEAAwALABIAFQAVABUAFAAQAAwA
CQAHAAcACQANAA8ADAAHAAEA/P/8//z//f/+//3/+//2//X/8//x/+3/6//s/+7/8f/z
/+7/7f/s/+r/6v/r/+3/7//v//D/8v/u/+3/7P/q/+n/7P/t/+7/8P/t/+z/6//p/+j/
6P/u//L/7//q/+L/3//h/+X/7f/3/wQAFAAhACkAMQBCAFoAcwCPAKcAugDBALMAmQCH
AHUAUQAsABoACADz/+L/2//X/83/xv/I/9H/2P/g/+n/7//1//X/8//x/+7/6f/l/+f/
6f/t//D/7f/s/+z/6//p/+f/5v/l/+n/6//s/+3/6v/p/+r/5v/o/+v/7v/w/+//7v/t
/+z/6v/q/+v/6//r/+z/7v/u/+z/7P/q/+r/7f/u/+//8f/w//D/8P/t/+v/7f/u/+7/
8f/0//f/+P/2//T/8v/w//T/9f/3//j/+v/7//3/+//4//b/9f/1//r//f///wEA///9
//v/+v/+/wEAAwAFAAUABAAFAAQAAgAEAAQABAAGAAkADAANAAsACQAHAAUACQAKAAwA
DwAQABAAEAAPABAAEAAPAA8AEQARABMAEQAMAAoABwAGAAUABQAHAAkACAAHAAMAAgAA
AP///v/+/wEAAQAAAAAA/P/7//r/+f/7//z//f////7/+//6//n/9//3//f/9//7//3/
//8AAPz/+v/4//b/+P/6//v//f/9//3/+//7//v/+//6//r//P/9//3//f/8//v/+f/3
//j/+f/7//z/+v/6//r/+P/y//P/+P/6//r/+v/6//r/+v/7//r/+v/4//3/AAACAAUA
BAAFAAYACQAJAAkABwAFAAYABwAOABQAFgAVABQAEgARAA4ADAALAAYABQAGAAUACAAF
AAEA/v/8//z//f/+//z/+f/z//H/8v/z//L/8//w/+7/7f/r/+v/6//r/+r/7P/t/+//
8f/t/+z/7P/m/+n/6v/q/+v/6f/p/+n/6v/q/+r/6v/p//D/8P/s/+T/3//c/9r/3f/l
/+//9f/7/wYAEgAbACMAMwBKAGIAfwChAL0AxgDDALMAnQCJAHUAUQAyABoABADr/9j/
yf/D/8P/wv/K/9f/3v/i/+f/5//l/+X/5//r/+z/6//r/+j/5//o/+j/5v/m/+f/5//n
/+f/6P/p/+n/6f/o/+f/6P/p/+z/6v/q/+v/7P/s/+r/6v/q/+r/7f/u//D/8f/t/+z/
7P/q/+3/7v/t/+7/7v/u/+7/7//u/+7/7v/r/+3/8f/0//b/9P/0//T/8v/z//T/9f/2
//f/9//4//j/9//3//j/9f/3//j/+v/9//3//f/8//v//f///wEABAAFAAUABAADAAMA
AgADAAIABAAIAAoADAALAAsACwAJAAwADQAOAA8ADwAOAA4ADwAOAA4ADgANAA4AEAAR
ABMAEQAPAA8ACwALAAwADAAOAAkABwAHAAcABgAFAAEAAAABAAEAAQACAAEA///8//r/
+//9////AQAAAAAAAAABAP7/+//6//n/+//9////AQABAP///f/6//v//P/9//7//f/+
//7////9//3/+//7//7//////wAA/v/9//v/+f/8//3//f/9//v/+//8//z/+//6//n/
9v/4//n/+v/8//X/8//2//j/+v/6//r/+v/7//r/+v/4//v//v8AAAMABgAJAAwAEQAN
AAsABwADAAMABQANABQAFgAXABgAGAAVABAADAAJAAoACwAOAA8ADQAHAAAA+v/6//r/
+//8//v/+f/0//P/9P/z//D/7//u/+7/7//v/+r/6f/o/+b/5//p/+z/7//s/+z/7f/o
/+j/6P/n/+f/6f/r/+3/8P/s/+r/6P/l/+z/6v/o/+r/5//k/+D/2//b/+P/7f/5/wYA
EgAbACUALwA+AFQAbQCNAK8AxgDHALcAoQCNAHMAUQAsAA4A9v/f/87/xf+//7v/vP/C
/8n/1v/i/+n/6//p/+n/6f/o/+b/4v/f/+H/4//n/+r/5//m/+b/5f/l/+X/5v/n/+j/
6f/p/+n/6P/n/+j/5P/n/+n/6//s/+n/6P/n/+b/6P/o/+n/6f/r/+z/7v/u/+z/7P/q
/+r/7f/u/+//8f/x//D/7//r/+3/7//w//D/8f/0//f/+P/1//T/8//y//b/9//5//r/
+//7//z/+f/6//r/+//9////AQACAAMAAQABAAEAAgAHAAkACgALAAwACgAKAAgABwAK
AAsADAANAA8AEQARAA8ADQALAAkADAAOABEAFQATABIAEQAPABAAEAAPAA8AEQARABMA
EQAMAAoABwAGAAUABQAHAAkABgAFAAEAAAD///////8AAAIAAwADAAQA///9//v/+f/8
//7/AAADAP//+//5//f/+v/7//z//f8BAAEAAQAAAP7//v/+//7/AgAEAAUABwAEAAEA
/P/5//v//f/+/wAA/v/////////8//v/+f/3//n/+//+/wAA/f/8//v/+P/4//f/9v/2
//n//f/+//7/9P/0//T/8v/2//j/+v/8//3//P/8//r//v8AAAEAAwAGAAkADAARAA4A
CwAGAAEABAAHABAAGAAYABcAFgAUABQAEAANAAsACQAJAAsACwAHAAEA+v/0//X/9v/4
//r/+v/5//X/9f/y//H/7v/t/+3/7v/w//H/7P/r/+r/6P/r/+3/8P/z//D/8P/x/+z/
7v/u/+3/7f/v/+//7//w/+7/7P/q/+f/8v/2//T/7v/p/+b/5P/f/+P/7f/5/wEACAAQ
ABkAJQAzAEYAXgB5AJcAswDAALcAnQCDAG8AVQAxABIA/v/s/9f/zv/J/8H/wf/K/9L/
2f/k/+r/7f/x//H/7//p/+v/6v/n/+X/5f/n/+v/7v/r/+r/6v/p/+n/6f/q/+v/7P/t
/+3/7f/r/+v/7f/q/+v/7f/v//D/7v/s/+r/6P/q/+z/7//x//D/8P/x//D/7f/s/+n/
6P/u//D/8v/1//X/9P/z/+//8v/1//f/+P/2//b/9v/0//L/8v/y//L/9//5//z//v/+
//3//f/5//v//P/+/wEAAQADAAQABQAEAAMAAgACAAgACwANAA8ADwAMAAsACAAIAAwA
DgAQAA8AEQATABMAEAAPAA4ADQAQABIAFQAZABcAFAARAA0ADwAQABAAEQAPAA8AEQAP
AAsACgAIAAgABQADAAMAAwACAAEA/f/8//v/+//7//z/+//7//r/+v/5//n/+f/5//n/
+v/7//3/+v/3//b/9f/4//n/+v/7//v/+//7//r/9v/2//b/9v/4//r/+//9//n/9//z
//H/8//1//b/+P/4//n/+f/5//j/9//1//P/9P/1//f/+P/2//T/8v/u//L/9f/4//j/
+P/1//T/8//y//P/9P/2//b/+v/8//3////+////AAADAAQABQAEAAMA/////wUACgAM
AA0ADgAOAA8ADAAKAAkABgAFAAYABQAFAAEA/P/4//X/9P/0//T/8v/x/+3/7f/t/+3/
6//r/+j/5v/l/+P/5f/n/+n/6v/o/+f/5//n/+X/5v/o/+T/5//o/+j/6f/m/+X/5P/k
/+b/5v/m/+X/4v/i/+T/4v/f/97/4P/h/+P/5f/r//H/9P/8/wkAFwAnAEAAWgBvAIMA
mwCuALMApwCRAIEAbwBPACwAEAD4/93/yv/B/8H/xf/I/8j/z//W/9r/3f/h/+X/5f/l
/+f/6P/n/+f/4//j/+X/5v/p/+r/7P/t/+v/6f/o/+f/5//n/+b/5f/n/+n/7f/s/+n/
6f/p/+j/6f/q/+v/7P/s/+z/7f/t/+r/6v/r/+r/7f/u/+3/7v/t/+z/6//r/+//8P/x
/+//8f/z//T/9P/x//L/8//y//X/9v/3//j/9//1//T/8v/1//f/+v/5//v/+v/6//v/
/P/9//3//f8AAAEAAgAEAAQAAwABAP//AwAEAAcACAAIAAoACgAKAAkACQAJAAcACQAL
AA0ADwAPAA4ADgAPABEAEgATABMAEgASABEAEQAQAA8AEAANAA0ADgAOABAACwAJAAkA
CQAKAAsACQAKAAgABwAGAAYABQADAAAA/v///wEAAwAFAAIAAAD+//3//////wEAAwAD
AAMAAwADAAMAAQD///z//v8AAAIABAADAAIAAAD//wAAAQAAAAEAAQABAAAAAAD9//3/
/P/7//3///8AAAEAAAD//////v/+//7//v/8//7/+//8//j/+P/4//j/+P/8//7/AQAC
AAEAAgACAAMABAAHAAoADwAPAA8ADQALAAYABQAKAA4AFAAXABoAHAAYABQAEQAPAA0A
DQAPAA8AEQANAAgABAAAAP7//f/8///////8//3/+v/3//L/7//x//L/9P/1//P/8//z
//L/7v/t/+3/7f/w//L/9f/y/+//7v/s/+v/7f/t/+3/7v/w//D/8P/v/+r/6v/q/+r/
6//s/+j/5//j/+H/4//v//z/BAATACMALQA8AFAAZQB7AJcAsAC9AMEAswCdAI0AcwBI
ACAACAD3/+T/0//N/8n/xv/M/9H/0v/Y/93/4//v//f/9f/0//L/7v/r/+n/6f/r/+z/
7f/u//D/8f/t/+v/6v/p/+v/7f/u/+//7v/t/+7/6v/q/+v/7P/s/+3/7v/v//D/7v/s
/+v/6f/r/+7/8v/0//P/8v/v/+7/8P/w//D/8f/z//T/9f/z//D/8f/x//D/8f/0//f/
+P/3//b/9f/0//f/9//4//j/+//9/wAA///+//z/+//7////AQACAAMAAwADAAMABAAE
AAUABQAFAAoACgAMAAwABwAIAAcABgAKAA0AEAARABEAEQARABEAEAAQABEAEwAVABYA
FwAXABQAFAATABMAFgAXABoAGQAUABIADwAOAAwACwAMAA0ADgAPAA0ADgAJAAcABQAE
AAYABwAHAAgABgAFAAQAAwACAAIAAgADAAUAAwADAAMAAgABAAAA//8CAAMABAAEAAIA
AgACAAIAAwAEAAQABQAGAAcABgAHAAQAAwABAAAAAQADAAQABQAEAAMAAQD///////8A
AAAAAwAEAAUABAAAAPz//P/8//z//P8AAAIABQAGAAYABgAFAAUACQANABEAFwAVABUA
EwARAA0ADQATABgAHQAfACEAIgAfABoAFgATABIAEwAWABcAFQARAAwACAADAAIAAgAC
AAQAAwD//////P/7//j/9//2//b/9//3//X/9f/1//T/8//z//T/9f/3//j/+v/2//X/
9P/y//H/8//1//f/+v/3//b/9f/z//T/9v/0//j/+f/2//T/7//p/+v/8//7/wYAFAAj
AC0ANwBEAFQAaQCFAKUAwgDRAMkAswChAI0AZQA2AB4ADADx/97/1//R/8//0v/S/9f/
4v/q/+//9//9//3/+f/3//b/8//x//D/8f/0//b/9v/2//f/9//1//P/8v/x//X/9//4
//n/9f/z//P/7v/v//H/8//0//b/9v/2//b/9f/0//T/8//0//b/+f/6//f/9v/z//L/
9//4//n/+//6//r/+v/3//T/9f/1//T/9//6//3//v/9//z/+//6//7///8BAAIAAwAD
AAQAAQD///7//v///wQABwAJAAsACgAJAAgACAAMAA0ADQANAA8ADgAPAA4ADAAOAA4A
DgAQABMAFgAXABQAEwASABEAEwAUABYAGQAYABgAGAAXABUAFAASABEAEwAVABkAGQAV
ABIADgAMAAoACQAKAAsACwALAAgACAADAAEA///+/wMABQAGAAgABAADAAIAAQAAAAAA
AAABAAEA/////////f/9//3//f8CAAMABAAEAP///v/9//z//v8AAAEAAwADAAMAAQAB
AP7//f/7//r//P///wEAAwABAP///P/5//r/+//9//7/AgAAAPr/+P/4//j/+P/+/wAA
AwAEAAYACAAJAAsACAAJAAoADQAQABEAEAAPAAwACwAQABQAGgAbABwAHAAYABQAEQAP
AA0ADQAPAA8AEgAPAAsACAABAP7//P/6//3//f/6//v/+P/3//T/8//w//D/8f/x//L/
8//0//T/8P/v/+//7//w//L/9f/y/+//7v/s/+v/7f/t/+3/7v/v//D/8f/x/+z/6v/q
/+r/6//s/+r/5f/j/+n/8//5//z/BgAXACcANwBKAF4AbQCFAKEAtAC5ALEAnwCNAHkA
VQAsABAA8v/Z/8z/yf/H/8f/yv/Q/9P/1P/c/+P/4//l/+3/8//y//D/7P/p/+b/5f/m
/+b/5//o/+r/6//p/+f/5v/l/+b/5//n/+f/6P/p/+z/6v/n/+f/5//m/+n/6v/r/+z/
6f/o/+j/5//o/+r/7f/u//D/8P/u/+7/7P/q/+j/5//q/+z/7v/t/+v/7f/u/+7/7P/u
//D/8P/x//L/8//0//L/8f/x//D/9f/3//r/+f/3//b/9v/3//f/+f/6//v/+//7//v/
/P/8//3//f/9/wEAAgAFAAYAAwAEAAMAAgAFAAcACQAJAAoACwAMAA0ADAAMAA0ADwAS
ABIAEgARAA8ADgAMAAsACwALAA0ACwAKAAoACQAKAAYAAwACAAEAAgADAAEAAgD+//3/
/P/8//v/+//6//r/+//7//v/+//4//j/+P/5//z/+//8//3/+v/5//j/9//5//n/+f/4
//f/+P/5//r/+v/6//n/+f/6//v/+v/7//r/+f/3//b/9P/1//X/9f/2//f/9//3//b/
9f/1//T/9v/4//r/+v/2//D/7v/u/+7/7v/0//b/+f/6//r//P/9/////f///wEABQAG
AAcABgAFAAIAAQAGAAoAEQATABUAFgARAAwACAAFAAQABQAIAAkABgABAPv/9v/1//T/
9P/0//b/9f/x//H/7f/r/+f/5f/l/+b/6P/p/+n/6f/p/+j/5v/l/+X/5f/n/+j/6v/m
/+T/5P/j/+P/5f/l/+X/5v/l/+T/4//h/+D/6P/k/97/4//q/+j/3//b/9//5f/n/+7/
/v8PABsAKQA6AEwAYwB7AJMAqgCxAKcAlQB/AGsARwAcAP7/6v/T/8T/vf+5/7n/wP/C
/8P/zP/Q/9X/3//l/+v/7//t/+r/5f/h/93/3f/f/+D/4v/i/+P/4//g/9//3//f/+H/
4//k/+X/5f/l/+f/5P/i/+P/5P/k/+b/5v/m/+b/4//i/+L/4f/k/+b/6f/q/+j/6P/m
/+b/6P/o/+j/6f/r/+z/7f/r/+f/5//m/+T/6P/s//D/8v/w//D/8P/w/+//7//w//D/
9P/1//f/9f/z//L/8v/z//f/+f/6//v/+v/5//j/+P/8//3//f/9/wEAAgAFAAYAAgAC
AAAA/v8BAAUACQALAA0ADQANAA0ACwAKAAoACwAOABAAEgATAA8ADgAMAAsADgAPABIA
EQAMAAoABwAGAAUAAwADAAMABgAHAAUABgACAP///P/6//v/+//6//r/+v/7//z//f/7
//r/+f/5//v/+f/5//n/+P/3//b/9f/7//3///8AAPz/+v/4//b/9//4//j/+f/6//v/
+v/7//r/+f/3//b/9//5//r/+//7//v/+v/5//f/9//4//j/AAAAAPz/+f/4//f/9v/3
//j/+v/6//3/AAACAAUABAAFAAYACQANAA8ADwAPAAsACQANABAAFgAXABgAGAAZABYA
FAATAA0ACwALAAkADQALAAgABgACAAAA///+/wAA///7//v/+P/3//T/8//x//D/8P/v
//D/8f/y//L/7v/t/+3/7f/t/+7/8P/s/+//8P/w//H/7//t/+v/6v/s/+7/8P/x/+7/
6v/o/+j/5//k/+b/6f/l/+X/6//v//T//v8NABkAJQA6AFAAYwB3AI8ApgC3ALsArQCd
AIsAbwBKACgADgDt/9b/yf/D/8P/yv/I/8n/0v/Y/9v/4f/l/+n/7f/u/+7/7P/r/+X/
4//j/+L/5f/m/+j/6f/p/+n/6v/r/+j/5//l/+P/5f/n/+v/6v/n/+f/5//m/+f/6P/p
/+r/7P/s/+3/7f/q/+r/6//q/+z/7v/u//D/7//u/+3/7f/w//D/8P/t/+3/7//w//D/
7v/w//L/8v/z//T/9f/2//T/8//z//L/9P/1//f/9f/4//j/+f/7//r/+//7//v//P/9
//7/AAD//////v/9/wIABAAIAAoABwAIAAcABgAGAAcACAAHAAsADQAPABEADwAOAA4A
DwASABIAEgARABIAEgARABEADgANAA4ACwALAAwADAAOAAoABwAGAAUABQAFAAIAAgAA
AP///v/+//z/+//5//j/+f/7//3////8//r/+P/3//j/9//4//n/+//7//v/+//8//v/
+v/4//f/+P/5//r/+P/4//f/9//4//n/+P/5//n/+f/4//j/9f/1//T/8//3//n/+v/7
//j/9//3//b/7v/y//X/9v/3//j/+P/4//n/+P/9/wAAAgAFAAUABwAJAA0ACwALAAkA
BwAFAAUACwAQABIAEwAUABQAFQASABAADwAKAAkACgAJAAkABQAAAPz//f/+/wAAAgD+
//v/9f/z//T/9f/0//X/8v/y//P/8//u/+3/7P/q/+z/7f/v//H/7//u/+7/6P/r/+7/
8P/z//H/7//t/+z/6v/q/+r/6f/w//L/8P/u/+v/6P/k/+H/3//l//H/+/8EAA4AFwAd
ACcAOgBUAGsAhwChALQAwQC5AKEAjwB9AGEAQAAkAAgA7//e/8//v/+7/8D/xP/J/9T/
4P/l/+f/6//t/+v/7v/u/+z/6//r/+v/7f/u/+z/6v/p/+f/6v/r/+3/7//u/+3/6//p
/+v/6//t/+r/6//t/+//8P/s/+r/6P/m/+r/7P/v//H/8P/w//H/8P/w//D/7v/u//H/
8v/z//X/8//y//H/7f/v//P/9v/4//b/9v/2//T/9f/2//f/+P/3//f/+P/4//j/+f/7
//n//P/8//3///8AAAEAAQABAAEAAQABAAIABQAHAAgACQAIAAYABgAEAAYACgAMAA4A
DAANAA4ADQAPAA8ADwAPABEAEgAUABcAFgAWABYAFQAWABYAFQAVABMAEwAVABMAEgAS
ABEAEgAPAA0ADQANAAsACQAEAAIABAAFAAYACAAFAAMAAAD+//7///8AAAEAAgACAAIA
AwACAP///v/9////AQADAAUAAwABAP///P/6//r/+v/6////AgAEAAcABQADAP///f/+
//////8AAP/////+//3///////7//f/+////AQACAP///P/5//T/+P/7//7/AgAAAAMA
AwACAAAAAgACAAIABgAMABEAEwARABAADQAKAA4AEAATABcAFgAaABwAHAAZABgAFAAR
ABAAEAAQAA8ADAAIAAMA/v/+/wAA//8BAP3//P/6//b/9//2//T/8f/4//f/8f/v//D/
8P/w//D/8P/x//L/8//0//D/7v/s/+r/7f/u/+//8P/v/+7/7f/s/+v/6v/p/+j/6v/q
/+r/6v/n/+T/4f/e/+j/8P/4/wAADAAWACAAKgA+AFIAZgB6AIsAmgCpALgAogCMAHYA
YABNAA==
         </WaveFormData>
      </LeadData>
      <LeadData>
         <LeadByteCountTotal>10000</LeadByteCountTotal>
         <LeadTimeOffset>0</LeadTimeOffset>
         <LeadSampleCountTotal>5000</LeadSampleCountTotal>
         <LeadAmplitudeUnitsPerBit>4.88</LeadAmplitudeUnitsPerBit>
         <LeadAmplitudeUnits>��V</LeadAmplitudeUnits>
         <LeadHighLimit>2147483647</LeadHighLimit>
         <LeadLowLimit>268435456</LeadLowLimit>
         <LeadID>V1</LeadID>
         <LeadOffsetFirstSample>0</LeadOffsetFirstSample>
         <FirstSampleBaseline>0</FirstSampleBaseline>
         <LeadSampleSize>2</LeadSampleSize>
         <LeadOff>FALSE</LeadOff>
         <BaselineSway>FALSE</BaselineSway>
         <ExcessiveACNoise>FALSE</ExcessiveACNoise>
         <MuscleNoise>FALSE</MuscleNoise>
         <LeadDataCRC32>2371747978</LeadDataCRC32>
         <WaveFormData>
BAAEAAQABAACAAIAAgACAAIAAgACAAIABAAEAAQABAACAAIAAgACAAIAAgACAAIAAgAC
AAIAAgACAAIAAgACAAQABAAEAAQAAwACAAEAAAACAAIAAgACAAQABAAEAAQAAwACAAEA
AAACAAIAAgACAAAAAAAAAAAAAAAAAAAAAAAAAAAAAAAAAAAAAAAAAAAABAAFAAYABgAG
AAYABgAGAAcACAAJAAoADAAMAAwADQANAAwACwAIAAcAAQD9//n/9v/z//L/8v/z//T/
9v/4//r/+v/6//v//f/9//3//f///wAAAAAAAP///v/+/wAAAAABAAEAAQABAAEAAgAC
AAIAAgACAAIABQAFAAUABQAFAAUABAAEAAQABAAEAAQABAAFAAUABQADAAYACQALAA8A
EQATABUAGwAeAB4AFAALAAQA7//T/7r/n/94/1P/Nf8h/yH/Kf81/z3/S/9k/3v/gf+E
/4z/k/+a/6T/sv/C/9H/3v/r//L/9//5//z//f/+/wIAAwAFAAUABQAFAAUABQAGAAYA
BwAHAAcABwAHAAcACAAIAAkACgAKAAkACwALAAsACwAJAAsADAANAA0ADQAMAAwACwAL
AAoACgAMAA0ADgAOAA0ADQANAAwADAANAA0ADQANAAwADAAMAAoACgALAAsACgAKAAsA
CwALAAsACwALAAgACAAJAAkACwAKAAoACgAJAAgABwAHAAcABwAGAAYACAAIAAgACAAI
AAgACAAIAAgABwAGAAYABQAFAAYABgAGAAYABgAGAAUABQAHAAQAAgACAAIAAgAFAAYA
BgAFAAUABQAFAAUABQAGAAcACAAIAAkACQAJAAsACwALAAoADAAMAAwADAAKAAoACgAK
AAwADAAMAAwACgAKAAsACwALAAsACwALAAwADAAMAAwACgALAAsACgAMAAwADAAMAAwA
CwAKAAkACQAJAAkACAAJAAkACgAKAAkACAAHAAUABgAHAAcACAAIAAcABgAEAAYABAAG
AAYABgAGAAgACAAIAAoACQAKAAoACgAMAAwADAANAA4ADwAQABAAEgASABMAEwAQAA8A
DAAJAAMA///7//n/9//3//j/+f/6//z//v/+//7//v///wMAAwADAAMABQAGAAYABgAF
AAQABAAGAAYABQAFAAUABQAFAAYABgAGAAYABgAGAAcABwAHAAcABwAHAAYABgAGAAQA
BAAEAAQAAwADAAUABwAIAAkACwAPABEAFQAbACEAJgAkABoAFQAMAPP/0/+4/5v/bv9B
/yH/F/8d/yX/Jf8l/zP/Sv9b/2X/cP96/4P/kv+m/7j/yP/V/+T/8f/4//n/+f/8/wEA
AgAGAAcABwAHAAcABwAHAAcACAAIAAkACQAJAAkACQAJAAoACgAJAAoACgAJAAsACwAL
AAsABwAJAAoACwALAAsACgAKAA0ADQAMAAwACwALAAsACgALAAsACwAKAAoACwALAAsA
DQAMAAwADAAMAAwADQANAAwADAANAA0ADgAPABAAEQAOAA4ADwAPABEAEAAQABAAEAAQ
ABAAEQAPAA8ADgAOABAAEAAQABAAEgASABIAEgAUABMAEgASABMAEwAUABQAEwASABEA
EAAPAA8AEQAOAA4ADgAOAA4ADgAOAA0ACwALAAsACwALAAgACAAIAAgACgALAAsACwAJ
AAkACQAIAAgACAAIAAgACAAIAAgACAAIAAgACAAIAAoACgALAAsACQAJAAkACQAIAAgA
CAAIAAgACQAJAAgACAAIAAgACAALAAsACwALAAkACQAJAAgACQAJAAoACgAIAAgACAAH
AAcABwAGAAYACQAJAAkACAAKAAkACQAKAAYABgAIAAgACAAIAAgACAAIAAoACwAMAAwA
DAAMAAwADAANAA4ADwAQABAAEAAQABEAEQAOAA0ACgAHAP//+//3//X/9f/1//b/9//4
//r//P/8//z//P/9/wEA////////AQAEAAQABAADAAQABAAGAAYABQAFAAUABQAHAAgA
CAAIAAgACAAIAAkACQAJAAkACQAJAAgACAAIAAgACAAIAAgACQAJAAsACwAMAA0ADwAT
ABUAGQAdACUALAAqACYAHwAUAPv/2//A/5//cP9B/yX/H/8n/y3/Lf8t/zf/SP9V/13/
aP92/4X/mP+q/77/0P/d/+r/9//6//n//f8CAAUABgAKAAsADwAPAA8ADwANAA0ADgAO
ABEAEQARABEAEQARABIAEgARABIAEgARABEAEQARABEADwARABIAEwATABMAEgASABEA
EQAQABAAEQARABEAEAARABEAEQAQABAAEQARABEAEQAQABAAEAAQABAAEQARABAAEAAR
ABEAEQARABEAEQAQABAAEQARABIAEgATABQAEgASABIAEwAVABUAFAAUABYAFgAWABYA
FQAUABMAEgAUABMAEgASABMAEwAUABQAEgASABIAEgARABEAEwAQABAAEAAQABAADwAQ
ABAADwANAA0ADQANAAwADAAMAAwADAANAA0ADQALAAsACwAKAAoACgAKAAoACgAKAAoA
CgAMAAwADAAMAAwADAANAA0ACwALAAsACwAMAAwADAAMAAwADQANAAwADgAOAA4ADgAN
AA0ADQANAAsACwALAAoACwALAAwADAAMAAwADAALAAsACwAKAAoADQANAA0ADAAMAAsA
CwAMAAwADAAMAA4ADgAOAA4ADgAOAA4ADgAQABEAEgASABIAEgASABIAEwAWABcAGAAY
ABgAGAAZABkAFQATAA8ACwAFAAEA/f/7//z//f///wEAAAACAAQABAAGAAYABwALAAsA
CwALAA0ADgAOAA4ADQAMAAwADgAOABEAEQARABEAEQASABIAEgASABIAEgATABEAEQAR
ABEADwAOAA4ADgAQABAAEAAQABMAFwAVABMAFgAZABkAHQAhACUAKwAxADIAKgAmACMA
EADz/9n/vv+X/2r/R/85/z3/Sf9P/1H/Wf9p/3j/ff+B/4j/kP+d/6z/vv/Q/97/6//6
/wEABAAFAAkADAARABIAFgAXABcAFwAXABcAGQAZABoAGgAbABsAGwAbABoAGQAZABgA
GQAaABoAGQAbABsAGwAbABkAGwAcAB0AHQAdABwAHAAbABsAGgAaABsAGwAbABoAGwAb
ABsAGgAaABsAGwAbABsAGgAaABoAGAAYABkAGQAYABgAGQAZABkAGQAZABkAGAAYABkA
GQAZABgAGAAYABgAGAAYABkAGQAZABgAGAAYABgAGAAYABoAGgAaABoAGgAZABgAGAAX
ABcAGAAYABgAGAAYABgAFQAVABcAFAAWABYAFgAWABUAFgAWABUAFQAVABUAFQAWABYA
FgAWABYAFwAXABcAFwAXABcAFgAWABYAFgAWABQAFAAUABQAFAAUABQAFAAWABYAFwAX
ABcAFwAXABcAFwAYABkAGgAZABkAGAAWABYAFgAWABYAFQAVABUAFQAXABcAFwAWABUA
FQAWABYAFQAUABMAEQATABMAEgASABEAEQARABAAEAAPAA8AEAASABQAEgASABIAEgAS
ABIAEgAUABUAFgAWABYAFAAUABQAFQAWABcAGAAYABgAGAAZABkAGAAXABQAEQAJAAUA
AQD///////8AAAEAAwAGAAkACgAIAAgACQANAA0ADQANAA8AEAAQABAADwAQABAAEgAS
ABMAEwATABMAEQASABIAEgASABIAEgATABUAFQAVABUAEwASABIAEgAUABQAFAAUABMA
FQATABMAFAAZAB0AIQAjACcAKwAvADAALAAiABsAEAD5/93/xP+n/37/X/9H/z3/Rf9P
/1X/X/9v/4b/lf+X/5r/oP+h/6r/uv/K/9b/4//y//v/AgAFAAcACgANAA4AEgATABMA
EwATABMAFQAVABYAFgAVABUAFQAVABUAFQAWABYAFwAYABgAFwAVABUAFQAVABMAFQAW
ABcAFgAVABMAEgAVABUAFAAUABUAFQAVABQAEwATABMAEgASABMAEwATABMAEgASABIA
EgASABMAEwAQABAAEQARABEAEQARABEADgAOAA8ADwAPAA4ADgAOAA0ADAALAAsACwAL
AAoACgAKAAoACgAKAAgACAAIAAgACAAHAAYABgAFAAUABgAGAAYABgAGAAYAAwADAAUA
AgAEAAQABAAEAAMABAAEAAMABQAFAAUABQAGAAgACgAMAAoACwALAAsADQANAA0ADAAO
AA4ADgAOAA4ADgAOAA4ADgAOAA4ADgAMAAwADQANAA0ADQANAA0ADQAOAA8AEAAOAA8A
DwAOAA4ADgAOAA4ADQANAA0ADQALAAsACwAKAAsACwAMAAwACgAKAAoACQAKAAsACwAM
AAsACwALAAoADAALAAsADAAOAAwADAALAAoACgAKAAoACgANAA4ADwASABEAEgASABIA
EgASABIAEwASABMAFAAUABQAFAAVABUAFAATABAADQAJAAUAAQD///////8AAAEAAgAE
AAYABgAGAAYABwALAAsACwALAA0ADgAOAA4ADQAOAA4AEAAQABEAEQARABEADwAQABAA
EAAQABAAEAARABAADwAOAA0ADgAOAA8AEAAQABAAEAAQAA8ADwARABEAFAAVABUAFwAZ
AB8AIwAnACgAIgAYAA8A/v/h/8f/sP+L/2T/Rf8z/y3/Nf89/0P/T/9l/3z/i/+P/5b/
nP+f/6r/uP/G/9T/4//y//n//v8DAAcABgAIAAgACwALAA8ADwAPAA8ADwAPABAAEAAP
AA8ADwAPAA8ADwAQABAADwAQABAADwARABEAEQARAA8AEQASABMAEgARAA8ADgARABEA
EAAQAA8ADwAPAA4ADwAPAA8ADgAOAA8ADwAPAA8ADgAOAA4ADgAOAA8ADwAMAAwADQAN
AA0ADQANAA0ADAAMAA0ADQALAAoACgAKAAoACgAKAAsACQAJAAgACAAGAAYABgAGAAYA
BgAGAAYABAADAAIAAgACAAMABQAGAAMAAgABAAAAAQABAAMAAAACAAIAAgACAAEAAgAC
AAEAAgADAAQABQAEAAQABAAEAAQABQAFAAUABwAHAAcABgAGAAYABgAGAAgACAAIAAgA
BgAGAAYABgAGAAYABwAHAAUABQAFAAUABgAGAAYABgAGAAcABwAGAAQABAAEAAQABQAF
AAUABQAFAAUABQAEAAMAAwAEAAQABgAGAAYABQAFAAUABAAEAAMAAwADAAIABAADAAMA
BAACAAIAAgADAAMAAwADAAQABAAEAAQABAAGAAYABgAIAAcACAAIAAgABgAGAAYABwAK
AAsADAAMAAoACgALAAsADAALAAgABQD///v/9//1//H/8f/y//P/9f/4//v//P/6//r/
+////wEAAQABAAMAAgACAAIAAQAAAAAAAgACAAMAAwADAAMAAQACAAIAAgAEAAQABAAF
AAMAAwADAAMAAQAAAAAAAAACAAIAAgACAAEA//8BAAEABAAHAAkACwAPABEAFQAZABwA
GgAQAAkA+v/f/8H/pv+B/1D/J/8P/w3/F/8b/xn/Hf8t/0T/Uf9b/2j/dv+D/5L/pv+4
/8r/1//k/+3/8v/1//f/+P/9//7/AgADAAMAAwADAAMABQAFAAYABgAFAAUABQAFAAUA
BQAGAAYABwAIAAgABwAFAAUABQAFAAMABQAGAAcABwAHAAYABgAHAAcABgAGAAcABwAH
AAYABQAFAAUABAAGAAcABwAHAAcABgAGAAYABgAGAAcABwAGAAYABwAHAAUABQAFAAUA
BQAGAAgACQAHAAYABgAGAAgACAAIAAkACQAJAAgACAAIAAgACAAIAAoACgAKAAoACgAJ
AAgACAAJAAkACgAKAAoACgAKAAoACQAJAAsACAAIAAgACAAIAAgACAAHAAUABQAFAAUA
BQAEAAQABAAEAAIAAwADAAMAAwADAAMAAgACAAIAAgACAAAAAAAAAAAAAAAAAAAAAAD+
//7//////wEAAQABAAEAAAAAAAAAAAAAAAEAAQAAAAAAAAAAAAAA//////////8AAAEA
AgACAAEAAQACAAIAAgACAAIAAQADAAMAAgACAAMAAwADAAIAAgABAAEAAgAAAAAAAAAB
AAEAAQABAAEAAgACAAAA/v/+//7//v/+////AAABAAQAAwAEAAQABAAEAAQABAAFAAYA
BwAIAAgABgAGAAcABwAEAAMAAAD9//f/8//v/+3/7v/v//H/8//0//b/+P/4//b/9v/3
//v//f/9//3////+//7//v/9//z//P/+//7/AQABAAEAAQAAAAAA///+/wAAAAAAAAEA
//////////////7//v/+//7//v/+//7///8BAAEAAQACAAUABQAJAA0AEQAVABsAIAAa
ABIADQD6/9v/vf+g/3P/QP8d/xH/F/8h/yP/H/8j/zX/RP9J/1f/aP92/4X/mv+w/8D/
zP/b/+b/7f/w//H/9f/8//3//v8CAAMAAwADAAMAAwAFAAUABgAGAAUABQAFAAUABwAH
AAgACAAHAAgACAAHAAkACQAJAAkABwAJAAoACwAJAAkACAAIAAsACwAKAAoADQANAA0A
DAAJAAkACQAIAAoACwALAAsACQAIAAgACAAKAAoACwALAAoACgALAAsACQAJAAkACQAK
AAoACwALAAsACgAKAAoADAAMAAwADQANAA0ADAAMAA4ADgAOAA4AEAAQABAAEAAQAA8A
DgAOAA0ADQAOAA4ADgAOAA4ADgALAAsADQAKAAoACgAKAAoACgAKAAkABwAHAAcABwAH
AAYABgAGAAYABAAFAAUABQAHAAcABwAGAAQABAAEAAQABAAEAAQABAAEAAQABAAEAAQA
BAAFAAUABQAFAAUABQAEAAQABAAEAAQABQAFAAQABAAEAAQABAAFAAUABQAFAAUABQAF
AAQAAwADAAQABAAEAAQABAADAAEAAQAAAAAAAQABAAEAAAACAAEAAQACAAAAAAACAAMA
BAAEAAQABAAEAAQABAAEAAYABQAGAAYABgAHAAgACQALAAoACwAMAAwADAAMAA0ADQAK
AAkABgADAP3/+f/1//P/8//z//T/9f/2//j/+v/6//z//P/9/wEA////////AQACAAIA
AgABAAIAAgAEAAQAAwADAAMAAwAFAAYABgAGAAQABAAEAAUABQAFAAUABQAHAAYABgAG
AAQABAAEAAQABwAHAAUABQAGAAkACwAPABEAFQAZAB8AJgAiABoAFQAKAPP/1f+8/53/
ev9X/zn/Lf81/z3/Qf9F/1f/bv99/4P/iP+M/43/mP+q/7r/yP/X/+b/8f/2//v//f/+
////AAAEAAUABwAHAAcABwAHAAcACAAIAAsACwALAAsACwALAAwADAAMAAwACwAJAAsA
CwALAAsABwAJAAoACwALAAsACgAKAAkACQAIAAgACQAJAAkACAAJAAkACQAIAAgACQAJ
AAkACQAIAAgACAAIAAgACQAJAAoACgALAAsACQAJAAkACQAGAAYABwAHAAcABgAGAAYA
BgAGAAYABwAFAAUABAAEAAQABAAEAAQAAwACAAEAAAABAAEAAQACAAEAAQACAAIAAQAA
AP///v//////AQD+/wAAAAAAAAAAAQACAAIAAQABAAEAAQABAAIAAgACAAIAAgADAAMA
AwADAAMAAwACAAQABAAEAAQABAAEAAQABAACAAIAAgACAAQABAAFAAUAAwADAAMAAwAE
AAQABAAEAAQABQAFAAQABgAGAAYABgAFAAUABQAFAAUABQAFAAQABQAFAAYABgAGAAYA
BgAFAAUABQAEAAQAAwADAAMAAgAEAAMAAwAEAAYABAACAAQABAAEAAQABAACAAIAAgAE
AAUABgAGAAYABAAEAAQABQAIAAkACgAKAAoACgALAAsADAALAAgABQABAP3/+f/3//T/
8//z//P/9P/2//j/+P/4//j/+f/9//3//f/9////AAAAAAAA///8//z//v/+/wEAAQAB
AAEA//8AAAAAAAAAAAAAAAABAAEAAQABAAEAAQAAAAAAAAAAAAAAAAAAAAMAAwABAP//
AAADAAUACQANABEAFQAXABwAHgAYAA8ABgD3/9v/vv+j/4D/Wf81/yH/G/8l/yv/M/8/
/1L/Z/9x/3L/fP+D/4z/mv+q/7r/yf/W/+P/7P/z//X/9v/7//z/AAABAAUABQAFAAUA
AwADAAQABAAHAAcABwAHAAcABwAIAAgACQAKAAoACQAJAAkACQAJAAcACQAKAAsACwAL
AAoACgALAAsACgAKAAsACwALAAoACwALAAsACgAKAAsACwALAAsACgAKAAoACgAKAAsA
CwAKAAoACwALAAsACwALAAsACgAKAAsACwANAAwADAAMAAoACgAKAAsADQANAAwADAAM
AAwADAAMAAwADAAMAAwADgANAAwADAALAAsADAAMAAwADAAMAAwADQANAA8ADAAKAAoA
CgAKAAsADAAMAAsACQAJAAkACQALAAwADQAOAAwADQANAA0ADwAPAA8ADgAQABAAEAAQ
ABAAEAAQABAAEAAQABAAEAAOAA4ADwAPAA8ADwAPAA8ADgAOAA4ADgAMAA0ADQAMAA4A
DgAOAA4ADQANAA0ADQANAA0ADQAMAA0ADQAOAA4ADAAMAAwACwANAA0ADAAMAAsACwAL
AAoACgAJAAkACgAIAAoACgAKAAoACgAIAAgACAAKAAsADAAMAAwADgAOAA4ADwAQABEA
EgASABIAEgATABMAEgARAA4ACwAFAAEA/f/7//f/9//4//n/+//+/wEAAgABAAAAAAAD
AAEAAQABAAMABAAEAAQAAwABAAAAAQAAAAMAAwADAAMAAwAEAAQABAAGAAYABgAHAAcA
BwAHAAcACQAIAAgACAAJAAoACwAMAAsACwALAAsADAAPABMAFwAbAB0AIQApAC4ALAAk
ABsAEgD9/93/wv+j/3b/Rf8j/xn/H/8n/yX/Jf8z/0j/V/9d/2r/ev+J/5b/qP+6/8z/
2//q//X/+v/7//v/AAAFAAYACgALAAwACwAKAAkACQAJAAoACgALAAsACwALAAkACQAK
AAoADQAOAA4ADQANAA0ADQANAAsADQAOAA8AEQARABAAEAAPAA8ADgAOAA8ADwAPAA4A
DQANAA0ADAAOAA8ADwAPAA0ADAAMAAwACgAKAAsACwAKAAoACwALAAkACQAJAAkACgAK
AAsACwANAAwADAAMAAwADAAMAA0ADwAPAA4ADgAMAAwADAAMAAwADAAMAAwADAALAAoA
CgAJAAkACgAKAAoACgAKAAoABwAHAAkABgAGAAYABgAGAAcACAAIAAcABQAFAAUABQAE
AAQABAAEAAQABQAFAAUABQAFAAUABAAEAAQABAAEAAIAAgACAAIABAAEAAQABAADAAIA
AgABAAEAAQABAAEAAAAAAAAAAAD//////v/8//7//v/+//7//f/9//3//f/////////+
//v/+//8//z//P/8//z/+//8//3//f/+//3//f/9//z//P/7//z//P/8//z//P/+//7/
/v8AAAEAAgACAAIAAgACAAIAAwAEAAUABgAGAAYABgAHAAcACAAHAAQAAQD7//f/8//x
/+//7//w//H/8v/0//b/9v/2//b/9//7//v/+//7//3/AAAAAAAA///8//z//v/+////
////////AQACAAIAAgAAAAAAAAABAAEAAQABAAEAAwACAAIAAgACAAIAAgACAAMAAwAD
AAMABAAHAAsADwAVABkAHQAjACgAJAAaABMACgDz/9X/vP+d/3L/R/8r/yP/Kf8z/zX/
Of9J/2D/bf9x/3b/gP+L/5j/qP+8/8z/2f/o//P/+v/9//3/AAADAAQACAAJAAsACwAL
AAsACwALAAwADAALAAsACwALAAsACwAMAAwADQAOAA4ADQAPAA8ADwAPAAsADQAOAA8A
EQARABAAEAAPAA8ADgAOAA8ADwAPAA4ADwAPAA8ADgAMAA0ADQANAA8ADgAOAA4ADAAM
AA0ADQAMAAwADQANAA8ADwAPAA8ADAAMAA0ADQAPAA4ADgAOAAwADAAMAA0ADQANAAwA
DAAOAA4ADgAOAAwADAAMAAwADgANAAwADAAJAAkACgAKAAgACAAIAAgACQAJAAsACAAG
AAYABgAGAAkACgAKAAkABwAHAAcABwAHAAgACQAKAAgACQAJAAkABwAHAAcABgAHAAgA
CQAKAAgACAAIAAgACAAIAAgACAAKAAoACwALAAkACQAJAAkACgAKAAoACgAJAAkACAAG
AAgACAAIAAgACQAJAAkACQAHAAcABwAGAAcABwAIAAgACAAIAAgABwAHAAcABgAGAAcA
BwAHAAYABgAFAAUABgAGAAgACAAIAAgACAAIAAgACAAKAA0ADgAOAA4ADgAOAA4ADwAQ
ABEAEgASABIAEgATABMAEAAPAAwACQADAP//+//5//f/9//4//n//P/+/wAAAAD+//7/
//8DAAMAAwADAAUABwAIAAkACQAGAAYACAAIAAgABwAGAAUAAwAEAAQABAACAAIAAgAD
AAMAAwADAAMAAwACAAIAAgAAAAAAAAAAAAMABQADAAEAAgADAAUACQANABMAFwAfACQA
IAAYABMACADv/9P/vP+Z/2z/Q/8l/xv/If8r/yv/Mf9B/1b/Yf9l/27/ev+F/5L/pv+4
/8b/1f/k/+//9P/3//f/+P/9//7/AgADAAMAAwADAAMAAwADAAQABAAFAAUABQAFAAUA
BQAGAAYABQAGAAYABQAHAAcABwAHAAMABQAGAAcACQAJAAgACAAHAAcABgAGAAcABwAH
AAYABQAFAAUABAAEAAUABQAFAAUABAAEAAQABAAEAAUABQAEAAQABQAFAAUABQAFAAUA
BAAEAAUABQAHAAYABgAGAAQABAAEAAUABQAFAAQABAAEAAQABAAEAAIAAgACAAIABAAD
AAIAAgD/////AAAAAAAAAAAAAAAA/////wEA/v/8//z//P/8////AAAAAP///f/9//3/
/f/9//7///8AAAAAAQABAAEA/////////v///wAAAQACAAIAAgACAAIAAAAAAAAAAAAC
AAIAAwADAAEAAQABAAEAAAAAAAAAAAD+///////+////AAABAAIAAgABAAAA////////
///+//////8AAAAA/v/+//7//f///////v/+//////////7//v/9//z//v/+//7//v/+
//7//v8AAAEAAgACAAIAAgACAAIAAwADAAMAAwACAAMABAAGAAcACAAHAAQAAQD5//X/
8f/v/+v/6//s/+3/7P/u//D/8P/w//D/8f/1//f/9//3//n/+v/6//r/+f/2//b/+P/4
//n/+f/5//n/+//8//z//P/6//r/+v/7//3//f/9//3//f/8//z//P/8//z//P/8//3/
/f/7//v//v//////AQAFAAsAEQAVABoAHgAYAA0ABAD3/93/wv+r/4r/Yf85/x//G/8j
/yn/Lf85/07/Zf9x/3T/ev+B/4r/lP+k/7T/w//S/+H/6v/t//H/8v/1//b/+v/7////
/////////////wAAAAABAAEAAQABAAEAAQACAAIAAwAEAAQAAwAEAAUABgAHAAQABQAF
AAUABQAFAAQABAAHAAcABgAGAAUABQAFAAQABAAFAAYABgAFAAUABAADAAUABAAEAAQA
AgACAAMAAwAAAAAAAQABAAIAAwAEAAUAAwACAAIAAQABAAAAAAAAAAAAAAAAAAEAAQAB
AAAAAAD+//7//v/+//7//v/+//7/AAD///7//v/9//3//v/+//7//v/+//7/+//7//3/
+v/6//r/+v/6//z//v/////////////////+//7//v/+////AQACAAMAAQABAAEAAAAB
AAIAAwAEAAQABAAEAAQABAAEAAQABAAGAAYABwAHAAYABQAEAAMAAwAEAAUABgAEAAUA
BQAEAAYABgAGAAYABgAFAAQAAwADAAMAAwACAAMAAwAEAAQABgAGAAYABQAFAAUABAAE
AAUABQAFAAQABAAGAAQABAAEAAQABAAEAAQABgAFAAYABgAGAAcACAAJAAsADAANAA4A
DgANAAwADAALAAwACwAIAAUA///7//f/9f/x//H/8v/z//b/+P/6//r/+v/6//v///8B
AAEAAQADAAIAAgACAAEAAgACAAQABAAFAAUABQAFAAMABAAEAAQABgAGAAYABwAFAAUA
BQAFAAcABgAGAAYABAAEAAQABAAFAAMABQAHAAgACwANAA0ADwAVABkAHQAiACIAGgAT
AAwA9//X/77/o/98/1H/Mf8h/x//J/8v/zP/P/9W/2v/cf92/4D/jf+W/6L/sv/G/9P/
4P/t//T/9//7//z///8AAAQABQAJAAkACQAJAAkACQAKAAoACwALAAsACwANAA0ADgAO
AA0ADgAOAA0ADQANAA0ADQANAA8AEAARABAADwANAAwADwAPAA4ADgANAA0ADQAMAAsA
CwALAAoACgALAAsACwALAAoACgAKAAoACgALAAsACgAKAAsACwANAA0ADQANAAwADAAN
AA0ACwAKAAoACgAKAAoACgALAAsACwAKAAoACgAKAAoACgAKAAoACgAKAAgABwAGAAYA
BwAHAAgACAAIAAgACAAIAAUABQAHAAQABgAGAAYABgAFAAYABgAFAAYABwAIAAkACAAI
AAgACAAGAAcABwAHAAkACQAJAAgACgAKAAoACgAKAAoACgAKAAgACAAIAAgACAAIAAkA
CQAHAAcABwAHAAgACAAIAAgACAAJAAkACAAIAAgACAAIAAkACQAJAAkACQAJAAkACAAH
AAcACAAIAAgACAAIAAcACQAJAAgACAAHAAcABwAGAAYABQAFAAYABgAGAAYABwAJAAkA
CQAJAAoACgAKAAwADAAMAAwADAAKAAsACwANAA0ADgAOAA4ADQAKAAgABgABAP3/9//y
//P/8v/z//H/8//2//j/+//5//r/+//7//z//v8BAAMAAwACAAEAAAAAAAQABAAEAAQA
BAAEAAQABAACAAIAAgACAAQABAAEAAQABAAEAAQABAAEAAQABAAEAAMAAgABAAAAAQAC
AAMABAAHAAoADQAQABQAFgAYABoAEgAMAAYAAADl/8z/s/+a/3r/XP8+/yD/I/8m/yn/
LP82/w==
         </WaveFormData>
      </LeadData>
      <LeadData>
         <LeadByteCountTotal>10000</LeadByteCountTotal>
         <LeadTimeOffset>0</LeadTimeOffset>
         <LeadSampleCountTotal>5000</LeadSampleCountTotal>
         <LeadAmplitudeUnitsPerBit>4.88</LeadAmplitudeUnitsPerBit>
         <LeadAmplitudeUnits>��V</LeadAmplitudeUnits>
         <LeadHighLimit>2147483647</LeadHighLimit>
         <LeadLowLimit>268435456</LeadLowLimit>
         <LeadID>V2</LeadID>
         <LeadOffsetFirstSample>0</LeadOffsetFirstSample>
         <FirstSampleBaseline>0</FirstSampleBaseline>
         <LeadSampleSize>2</LeadSampleSize>
         <LeadOff>FALSE</LeadOff>
         <BaselineSway>FALSE</BaselineSway>
         <ExcessiveACNoise>FALSE</ExcessiveACNoise>
         <MuscleNoise>FALSE</MuscleNoise>
         <LeadDataCRC32>2508089329</LeadDataCRC32>
         <WaveFormData>
CgAKAAoACgAIAAYABAACAAEAAAD///7//v/+//7//v/8//z//P/8//z//P/8//z//v/+
//7//v/+//7//v/+//7//v/+//7//P/8//z//P/8//z//P/8//7//v/+//7//f/8//v/
+v/6//r/+v/6//j/+P/4//j/9v/2//b/9v/0//T/9P/0//T/8v/y//L/9f/2//b/9v/2
//b/9v/3//f/+P/4//n/+//6//r//P/9//7//v/+/////P/7//n/9f/0//P/8//z//T/
9P/z//T/8v/x//H/8P/v/+3/6v/r/+v/6//q/+n/6P/n/+f/6P/p/+r/7P/t/+7/7v/v
/+//7//u/+7/8P/w//D/8P/u/+7/7v/u/+3/7f/t/+3/7f/v//H/7//t/+//9P/4////
CAAOABgAJwA7AEsAUgBNADwAJQAPAP3/4P+5/5r/f/9g/zP/Av/i/tL+2v7t/gL/Df8Z
/yz/S/9w/5H/rv/L/+D/7v/3//r/+v/6//j/9f/2//b/9v/4//j/+P/6//r/+v/7//z/
/f/9//3//f/8//3//f/+/////////wAAAAAAAAEAAgACAAIAAwAFAAMABAAFAAYABAAE
AAUABQAHAAgACwANAA4ADgAOAA0ADQANABAAEgASABQAFAAVABUAFgAXABkAHAAeAB8A
IgAkACYAKAAqACoALAAuADIANAA3ADoAPAA9AEAAQQBEAEgASgBMAE4ATwBRAFIAUwBU
AFYAVwBYAFgAWABZAFkAVwBYAFgAVwBXAFkAVwBUAFMAUgBRAE4ASwBJAEUAQgBCAEAA
PAA5ADcAMwAvACoAJgAlACEAHwAdABsAFwAUABMAEAAOAAwACwAJAAkACAAGAAYABAAD
AAUABQAGAAYAAwADAAIAAgACAAIAAgACAAQABQAFAAUAAgACAAIAAgAEAAQABAAEAAIA
AgACAAIAAgACAAIAAQACAAMABAAFAAIAAQAAAP7/AAAAAP////////7//f/9//7//P/8
//z//P/8//r/+v/6//v//P/8//z//v8AAAAAAQADAAIAAgADAAMAAgACAAQABwAIAAgA
CAAIAAQAAgD///z//P/8//3//f/+//7//f/7//r/+P/3//f/9//2//T/8//x//H/8P/v
/+7/7f/t/+3/6//r/+z/7P/u/+3/7f/t/+3/7P/s/+z/7P/s/+z/7P/s/+z/7P/r/+n/
6f/p/+n/6f/p/+v/6//t//D/9P/5/wAACgAWACcAPQBNAFQAUwBGAC0AFQABAOT/vf+W
/33/ZP85/wT/1v6+/rz+zf7g/vH++f4G/y3/YP+L/6z/xf/Y/+T/7//y/+7/7P/s/+7/
8P/x//L/9P/0//T/9v/2//b/9//4//n/+f/5//n//P/9//3//v/9//3//f/+/wAAAAAB
AAIAAAAAAAEAAwADAAQABQAGAAgACAAJAAkACAAIAAoACwAPABAAEQARABEAEQAUABYA
FgAYABgAGQAdAB4AHwAhACIAJAAlACgALAAuADAAMgA2ADgAOgA+AEIARQBIAEoATgBS
AFQAWABYAFoAXABeAGMAZQBmAGcAaABqAGsAbABqAGoAawBrAG0AbgBuAG0AbABtAGoA
ZgBlAGQAYwBgAF0AWwBXAFQATwBMAEcAQwA/ADsANwAyAC0AKwAmACMAHwAdABkAFgAV
ABIAEAAOAAsACQAJAAgACAAIAAYABQADAAMABAAEAAUABQAEAAQABAAEAAQABAACAAMA
AwADAAQABAAEAAQAAgACAAIAAgADAAQABQAGAAQABAAEAAMAAwADAAMAAwABAAEAAQAA
AP7//v/9//3////+//3//f/8//v/+//7//n/+P/6//r/+v/6//j/+P/4//n/+v/6//r/
/P/+//7///8BAAAAAAABAAEAAgACAAQABwAIAAgACAAIAAIAAAD9//r//P/8//3//f/9
//z/+v/3//T/8v/x//H/8f/w/+7/7f/t/+3/7P/r/+z/6//r/+v/6f/p/+r/6v/s/+v/
6//r/+n/6P/o/+j/6P/o/+j/6P/q/+r/6v/p/+f/5//n/+f/6f/p/+n/6//r/+7/8P/1
//z/BgAWAC0ARQBZAGIAZQBYAD8ALQAbAAAA2f+2/6H/hP9T/xr/6v7Q/sj+y/7Y/t/+
3/72/in/Xv+F/6b/wf/S/9z/5f/m/+L/4v/m/+j/6v/r/+z/7//w//H/9P/y//L/8//0
//f/9//3//f/+P/5//n/+v/7//v/+//8//z//P/9//7//v/+////AQADAAQABQAGAAQA
BAAFAAUACAAIAAoACwANAA4ADwAPAA8ADwASABQAFgAYABgAGQAbABwAHQAfACQAJgAn
ACoALgAwADIANAA4ADoAPABAAEQARwBKAEwAUABUAFYAWgBcAF4AYABiAGcAaQBqAGsA
bABuAG8AcABwAHAAcQBxAHEAcgByAHEAbwBxAG8AbABrAGoAaQBmAGQAYQBcAFgAVQBS
AE0ASQBGAEEAPAA2AC8ALQAoACUAIQAfABsAGAAWABIADwAMAAsACQAJAAgACAAIAAYA
BQAFAAUABgAGAAcABwAGAAYABAAEAAQABAAGAAcABwAHAAgACAAIAAgACAAIAAgACAAG
AAYABgAGAAQABAAEAAMABQAFAAUABQAFAAUABQAEAAIAAgABAAEAAwACAAEAAQD+//3/
/f/9/////////wAA/v/+//7//v/+//7//v///wIAAgACAAQABAAEAAUABwAIAAgACQAJ
AAkACgANABEADwAOAA0ADAAIAAYAAwAAAAIAAgADAAMAAwACAAAA/f/8//r/+f/5//f/
9v/0//P/8//z//L/8f/w/+//7//v/+//7//w//D/8P/v/+//7//t/+z/7P/s/+7/7v/u
/+7/7f/s/+v/6f/r/+v/6//r/+3/7f/t/+v/7//0//j/AQAOABwALgBHAF8AbQByAG0A
WgBHADsAIwD+/9v/xP+r/4L/S/8Y//T+5v7k/uX+7P7v/vv+IP9P/3T/lf+2/83/3P/o
/+3/7P/s/+7/8P/y//T/9f/2//b/9v/2//j/+P/4//n/+v/9//3//f/9//z//f/9//7/
AQABAAEAAgAEAAQABQAGAAQABAAFAAcACQAKAAsADAAKAAoACwALAA0ADgARABMAFAAU
ABQAEwAVABUAGAAaABwAHgAeAB8AIQAiACMAJQAoACoAKwAuAC4AMAAyADQAOAA6ADwA
QABCAEUASABKAEwAUABSAFYAWABaAFwAXgBfAGEAYgBjAGYAaABpAGoAagBqAGsAawBp
AGoAagBpAGkAawBpAGYAYwBiAGEAXgBdAFsAVwBUAFEATgBJAEUAQgA9ADgAMgAvAC0A
KAAlACEAHwAbABgAFwAUABIAEAAPAA0ADQAMAAoACgAIAAcABwAHAAgACAAJAAkACAAI
AAoACgAKAAoACgALAAsACwAJAAgABwAGAAgACAAIAAgABgAGAAYABgAIAAgACAAHAAUA
BQAFAAUAAQABAAEAAAACAAIAAQABAP///v/9//3//v/9//3//f///wAA///+//3//P/6
//r/+v/7//7//v/+/wAA///+//7///8AAAAAAQABAAIAAgAEAAcACAAIAAgACAACAAAA
/f/6//r/+v/7//v//P/8//v/+f/2//T/8//z//X/9P/y//H/8f/x//D/7//u/+3/7f/t
/+//7//w//D/7v/t/+3/7f/t/+z/7P/s/+z/7P/s/+z/6v/q/+r/6f/r/+v/6//r/+v/
6//r/+n/6//u//b///8IABQAIAAvAEMAUwBYAFMAQAApABkABwDk/7v/ov+P/27/Pf8Q
//D+5P7u/vv+BP8L/xf/Lv9P/3D/k/+w/8f/2v/m/+v/7v/w//D/7v/s/+7/7//w//D/
8P/w//L/9P/0//X/9v/1//X/9f/1//b/9//3//j/+f/5//n/+v/6//r/+//8//z//P/9
/////f/+////AAAAAAAAAQABAAIAAgAEAAUABQAGAAcABwAHAAcACgAMAAwADgAOAA8A
EQASABMAFQAWABgAGQAcABwAHgAgACIAJAAmACgALAAsAC8AMgA0ADQAOAA6AD4AQABC
AEQARgBHAEkASgBLAEoATABNAE4ATgBOAE8ATwBOAE4ATQBLAEwATwBOAEwASgBIAEYA
QgBDAEEAPQA6ADgANgAyAC8ALQApACUAIAAeAB0AGQAXABUAEwAPAAwADQAKAAgABgAF
AAMAAwACAAAAAAD+//3//f/9//7//v/7//v/+v/6//v//P/9//7//v/////////8//z/
/P/8//z//P/8//z//v/+//7//v/8//z//P/7//3//f/9//3/+f/5//n/+P/6//r/+f/5
//f/9v/1//X/9v/1//X/9f/3//X/9f/0//L/8P/w//D/8P/x//L/8//1//T/9P/0//b/
9v/2//f/+f/4//j/+f/5//b/9v/4//v//v/+//7//v/4//b/8//w//L/8v/z//P/9v/2
//X/8//y//D/7//v/+//7v/s/+v/6//r/+r/6f/q/+n/6f/p/+f/5//o/+j/6P/n/+f/
5//p/+j/6P/o/+b/5v/m/+b/6P/o/+j/5//n/+f/5//n/+X/5//n/+n/7f/w//T/+f8A
AAwAGgAtAD8ASQBKAD0AKAARAAEA6//G/6H/iv9z/0r/Gf/u/tT+1P7i/vf+Bv8T/yH/
Ov9f/4L/n/+4/83/4P/s//H/8P/y//L/7v/r/+z/7P/s//D/8P/w//L/8v/y//P/9P/0
//P/8v/x//T/9f/1//b/9f/1//X/9v/2//b/9//4//j/+P/5//v/+v/6//r/+v/7//z/
/v////7//v8AAAEAAQACAAMAAwAFAAUACAAKAAgACgAKAAsADQAOAA8AEQAUABYAFwAa
ABwAHgAgACIAJAAmACgALAAsAC8AMgA0ADYAOgA8AEAAQABCAEQARgBJAEsATABNAEwA
TgBPAFAATgBOAE8ATwBRAFIAUgBRAFAAUQBOAEoASwBKAEkARgBFAEMAPwA8ADsAOAAz
AC8ALgArACgAJAAhAB8AGgAXABUAEwAPAAwADQAKAAgABgADAAEAAQAAAAAAAAD+//3/
+//7//z//P/9//3//P/8//z//P/8//z//P/9//3//f/+//7//v/+//7//v/+//7//v/+
//7//v/+//7//v/9//v/+//7//v/+v/7//z//P/6//r/+f/5//v/+v/5//n/+P/3//f/
9//1//X/9f/0//b/9P/y//L/8v/y//L/8v/y//L/8v/z//T/9P/0//b/9P/0//X/9//4
//j/+f/5//b/9v/4//v//v/+//7//v/6//j/9f/y//D/8P/x//H/8//0//T/8//w/+7/
7f/t/+3/7P/q/+n/5//n/+b/5f/k/+P/4//j/+P/4//k/+T/4v/h/+H/4f/j/+L/4v/i
/+L/4v/i/+L/4P/g/+D/3//g/+H/4v/j/+H/3//f/9//4//o/+z/8//8/wQAEAAhADcA
RQBKAEUANAAdAAsA9f/Q/6f/hv9v/1L/If/q/sD+sP62/sf+3P7r/vX+DP87/2r/j/+u
/8f/1v/g/+X/5v/m/+b/5P/m/+j/6f/q/+r/6v/q/+z/7v/u/+//8P/x//H/8f/x//L/
8//z//T/9f/1//X/9v/0//T/9f/2//j/+P/5//v/+//8//3//v/+//7//////wAAAAAC
AAMAAwAEAAUABQAGAAcACwAOAAwADgAOAA8AEQASABMAFQAaABwAHQAgACIAJAAmACgA
KwAuADEANgA4ADsAPgBAAEMASABLAFAAUgBUAFYAWABZAFsAXABdAF8AYgBkAGYAZABk
AGUAZQBlAGYAZgBlAGMAZQBjAGAAXwBeAF0AWgBYAFUAUABMAEkARgBBAD0AOQA1ADEA
LAAnACUAIAAdABcAFQARAA4ADQAKAAgABgAFAAMAAwACAP7//v/8//v/+//7//z//P/7
//v/+v/6//z//P/8//z/+v/7//v/+//6//r/+v/6//z//P/8//z/+v/6//r/+v/6//r/
+v/5//n/+f/5//n/9//3//f/9v/4//j/9//3//f/9v/1//X/9v/1//X/9f/z//P/8//y
//L/8v/y//P/8//1//P/8P/u/+7/7v/u/+3/7v/v//H/9P/0//T/9v/2//b/9//5//z/
/P/9//3//P/8//7/AQACAAIAAgACAPz/+v/3//T/9f/2//j/+f/5//j/9v/z//L/8P/v
/+//7//u/+z/6//p/+n/6P/n/+j/5//n/+f/6f/p/+r/6v/o/+f/5//n/+n/6P/o/+j/
5v/m/+b/5v/m/+b/5v/l/+X/5f/l/+X/5f/l/+X/5//p/+7/8v/5/wQADgAeADcATwBd
AGIAXwBOADkAJwAPAOj/v/+m/4//av81//7+1v7E/sT+zf7Y/t3+5/4S/0v/ev+d/7r/
zf/a/+T/6f/o/+b/6P/q/+z/7v/v//D/8P/w//D/8v/0//T/9f/2//X/9f/1//X/+P/5
//n/+v/7//v/+//8//7//v///wAAAAAAAAEAAwABAAIAAwAEAAYABgAHAAcACgAKAAwA
DQANAA4ADwAPABAAEQAVABgAGAAaABoAGwAfACAAIQAjACYAKAApACwALgAwADIANAA3
ADoAPQBCAEIARQBIAEoATQBSAFUAWgBeAGAAYgBkAGUAZwBoAGkAbABuAG8AcABwAHAA
cQBxAHEAcgByAHEAcQBzAHEAbgBsAGoAaABkAGEAXwBbAFgAUwBQAEsARwBDAD8AOwA2
AC8ALQAoACUAHwAdABkAFgAVABIAEAAOAA0ACwALAAoACAAIAAYABQAFAAUABgAGAAUA
BQAEAAQABgAGAAYABgAFAAUABAADAAQABAAEAAQABAAEAAQABAAEAAQABAAEAAQABAAE
AAMAAQABAAEAAQABAAEAAQAAAP7//v/9//3////+//3//f/8//v/+//7//v/+f/5//r/
+v/6//r/+v/6//r/+v/6//v//P/8//z//v/+//7///8BAAAAAAABAAEAAgACAAQABwAG
AAYABgAGAAIAAAD9//r//P/8//3//f/9//z/+v/3//b/9P/z//P/8//y//D/7//v/+//
7v/t/+7/7f/t/+3/7P/r/+v/6v/s/+v/6//r/+v/6v/q/+r/6v/q/+r/6v/s/+z/7P/r
/+n/6f/p/+n/6//r/+f/5//r/+7/8v/5/wAADAAaAC8ARwBZAGAAXQBMADUAIwAPAO7/
yf+q/5P/cv9B/w7/5v7U/tb+4/7w/vv+Bf8a/z3/ZP+H/6b/v//S/+L/6f/s/+7/7v/s
/+r/7P/t/+7/8P/w//D/8v/y//L/8//0//X/9f/1//X/+P/5//n/+v/5//n/+f/6//z/
/P/9//7//P/8//3////9//7///8AAAAAAAABAAEAAAAAAAIAAwAHAAgACQAJAAcABwAK
AAwADAAOAA4ADwATABQAFQAXABgAGgAbAB4AHgAgACIAJAAmACgAKgAuAC4AMQA0ADYA
OAA8AD4AQgBCAEQARgBIAEsATQBOAE8ATgBQAFEAUgBUAFQAVQBVAFcAWABYAFcAVgBX
AFQAUABQAFAAUABOAEsASQBFAEIAQQA+ADkANQA1ADEALQAoACUAIwAeABsAGQAXABMA
EAANAAoACAAGAAcABQAFAAQAAgACAAAA///9//3//v/+///////+//7//v/+//7//v/8
//3//f/9//z//P/8//z//v/+//7//v/+//7//v/+//z//P/8//v/+f/5//n/+f/4//n/
+v/6//j/+P/3//f/+f/4//f/9//2//X/9f/1//f/9f/z//b/9P/0//T/9P/w//D/8P/x
//P/9P/1//j/9//2//b/9//6//r/+//7//r/+v/8////AAAAAAAAAAD9//z/+v/4//f/
9v/2//X/9v/2//X/8//x//D/8P/x/+//7v/s/+v/7f/t/+z/6//o/+f/5//n/+f/5//o
/+j/6v/p/+n/6f/n/+b/5v/m/+j/6P/o/+j/6P/o/+j/5//l/+X/5f/l/+n/6f/n/+X/
5f/o/+7/9f/+/wgAEgAfADEARQBSAFMARgAvAB0ADQDy/83/qP+N/3L/R/8S/+T+yv7I
/tP+4v7v/vn+CP8l/07/df+W/7X/yv/a/+H/5v/o/+r/6P/m/+j/6f/q/+7/7v/u//D/
7v/u/+//8P/z//P/8//z//L/8//z//T/9f/1//X/9v/2//b/9//4//b/9v/3//n/+f/6
//v//P/8//z//f/9//7//v8AAAEAAQACAAMAAwADAAMABgAIAAgACgAKAAsADQAOAA8A
EQAUABYAFwAaABoAHAAeACAAIgAkACYAKgAsAC8AMgA0ADQAOAA6AD4AQgBEAEYASABL
AE0ATgBPAFAAUgBTAFQAVgBWAFcAVwBVAFYAVgBVAFUAVwBVAFIAUgBSAFIAUABNAEsA
RwBEAEIAQAA8ADkANQAxAC0AKAAkACMAHwAdABgAFQAQAAwACwAIAAYABAADAAEAAQAA
AP7//v/8//v/+f/5//r/+v/7//v/+v/6//j/+P/4//j/+v/7//v/+//4//j/+P/4//r/
+v/6//r/+v/6//r/+v/6//r/+v/5//n/+f/5//n/9//3//f/9v/2//b/9f/1//X/9P/z
//P/9P/z//P/8//x//L/8v/y//L/8v/w//D/8P/x//L/8v/y//T/9P/0//X/9//6//r/
+//7//r/+v/8/////v/+//7//v/7//r/+P/2//X/9P/0//P/9f/2//b/9f/w/+7/7f/t
/+3/7P/q/+n/6f/p/+j/5//l/+P/4v/h/+P/4//k/+T/5P/j/+P/4//j/+L/4v/i/+L/
4v/i/+L/4P/g/+D/3//h/+H/4f/h/+H/4f/h/+H/4f/m/+r/8f/6/wIAEAAjADcASQBQ
AE8ARAAvABsABwDs/8P/nP+D/2j/Pf8G/9L+tP62/sH+0v7d/uX++P4j/1j/gf+g/7v/
0P/e/+P/5P/i/+D/4v/j/+b/6P/q/+r/6v/q/+z/7v/u/+//8P/x//H/8f/x//D/8f/x
//L/9f/1//X/9v/0//T/9f/2//b/9v/3//n/+//8//3//v/8//z//f/9/wAAAAACAAMA
BQAGAAcABwAJAAkADAAOAA4AEAAQABEAFQAWABcAGQAcAB4AHwAiACIAJAAmACgALAAu
ADAANAA3ADsAPwBCAEIARgBIAEwATwBSAFUAWABZAFsAXABdAGAAYgBjAGQAZABkAGUA
ZQBjAGQAZABjAGMAZQBjAGAAXwBeAF0AWgBYAFUAUABMAEsASABDAD8APAA3ADIALAAn
ACUAIAAdABcAFQARAA4ADQAKAAgABgAFAAMAAwACAP7//v/8//v/+//7//z//P/7//v/
+v/6//r/+v/6//r/+v/7//v/+//4//j/+P/4//r/+v/6//r/+P/4//j/+P/6//r/+v/5
//n/+f/5//n/9//3//f/9v/3//j/+P/5//f/9v/1//X/8v/z//L/8v/y//L/8v/y//L/
8v/z//T/9P/0//b/9P/0//X/9//4//j/+f/5//r/+v/8////AAAAAAAAAAD8//r/9//0
//T/9P/1//X/9P/0//P/8f/w/+7/7f/t/+v/6v/o/+f/5//n/+b/5f/k/+P/4//j/+H/
4f/i/+L/5P/j/+P/4//h/+D/4P/g/+D/4P/g/+D/4P/g/+D/3//h/+H/4f/h/+H/4f/f
/9//4f/k/+j/7//6/wYAEgAlAD0ATwBUAE8APgAnABMA/f/c/7X/lP97/1r/J//0/s7+
uv6+/s3+3P7l/u3+Av8t/1r/ff+e/7n/zP/Y/+H/5P/k/+L/4v/i/+T/5f/m/+r/6v/q
/+z/6v/q/+v/7P/t/+3/7f/t/+7/7//v//D/8//z//P/9P/2//b/9//4//f/9v/2//f/
+f/6//v//P/8//z//f/9//7//v8AAAEAAwAEAAUABQADAAMABgAIAAkADAANAA8ADwAQ
ABEAEwAWABgAGQAcAB4AIAAiACQAJgAoACoALgAyADUAOAA6ADoAPgBAAEQARgBIAEoA
TABRAFMAVABVAFQAVgBXAFgAWgBaAFsAWwBdAF4AXgBdAFsAXQBbAFgAWABYAFgAVgBU
AFEATABIAEcARAA/ADsANwAzAC8AKgAlACMAHgAbABcAFQARAA4ACwAIAAYABAAFAAMA
AwACAP7//v/8//v/+//7//z//P/9//3//P/8//z//P/8//z//P/9//3//f/6//r/+v/6
//z//P/8//z//P/8//z//P/8//z//P/7//n/+f/5//n/+f/5//n/+P/4//j/9//3//f/
9v/1//X/9P/z//P/8//x//T/8v/y//L/8v/y//L/8v/z//b/9v/2//j/+P/4//n/+//+
//7///////7//v8AAAMAAgACAAIAAgAAAP7/+//4//j/+P/5//n/+P/4//f/9f/y//D/
7//v/+3/7P/q/+n/6//r/+r/6f/m/+X/5f/l/+f/5//o/+j/6P/n/+f/5//l/+T/5P/k
/+b/5v/m/+b/5P/k/+T/4//j/+P/4//j/+f/6f/n/+X/5f/o/+z/8//+/wgAFAApAEEA
TwBWAFMARAArABsACQDo/7v/nP+D/2D/L//6/s7+vP7A/s3+3P7n/uv+Av8v/17/g/+k
/7//0P/e/+X/6P/o/+T/5P/l/+j/6v/s/+z/7P/s/+7/7v/u/+//8P/y//P/9P/1//T/
9f/1//b/9//3//f/+P/6//r/+//8//r/+v/7//3//f/+////AAD+//7//////wEAAgAF
AAcABwAIAAkACQAJAAkADAAOAA4AEAAQABEAFQAWABcAGQAaABwAHQAgACIAJAAmACgA
KgAsAC4AMgA2ADkAPAA+AD4AQgBEAEgASgBMAE4AUABVAFcAWABZAFoAXABdAF4AXgBe
AF8AXwBdAF4AXgBdAF8AYQBfAFwAXQBcAFsAWABWAFMATgBKAEgARgBCAD8APAA3ADIA
LAApACcAIgAfABsAGQAVABIADwAMAAoACAAJAAcABwAGAAQABAACAAEAAQABAAIAAgAB
AAEAAAAAAAAAAAAAAAAA/v/////////+//7//v/+/wAAAAAAAAAA/v/+//7//v/8//z/
/P/7//v/+//7//v/+f/5//n/+P/4//j/9//3//f/9v/1//X/9v/z//L/9P/0//T/9P/y
//L/8v/z//T/9P/0//b/9v/2//f/+f/6//r/+//7//r/+v/8////AQACAAMABAAAAP7/
+//4//j/+P/5//n/+f/4//b/8//y//D/7//v//H/8P/u/+3/6//r/+r/6f/o/+f/5//n
/+f/5//o/+j/6P/n/+f/5//l/+T/5P/k/+T/5P/k/+T/5v/m/+b/5f/j/+P/4//j/+P/
5f/l/+X/5//o/+j/7f/2/wAACgAZAC0AQwBSAFEASAAzABsACwD2/9X/rv+P/3T/T/8Y
/+b+xv7C/s3+3P7t/vn+Bv8j/0r/cf+Q/6//yP/a/+f/6v/q/+z/6P/m/+j/6f/q/+z/
7P/s/+7/7v/u/+//8P/x//H/8f/x//D/8f/x//L/8//z//P/9P/1//b/+P/6//n/+P/4
//n/+f/6//v//P/8//z//f/9//7//v8AAAEABQAGAAcABwAFAAUACAAKAAwADgAOAA8A
EQASABMAFQAXABgAGAAaAB4AIAAiACQAJQAmACcAKgAsAC8AMgA0ADYAOgA8AEAAQABC
AEQARgBJAEsATABNAE4AUABRAFIAVABUAFUAVQBVAFYAVgBVAFUAVwBVAFIAUwBSAFEA
TgBNAEsARwBEAEQAQgA+ADsAOQA1ADEALAAlACMAHgAbABoAGQAWABQAEgAOAAsACAAJ
AAcABwAGAAQABAACAAEA/////wAAAAABAAEAAAAAAP7//v/+//7/AAABAAEAAQAAAAAA
AAAAAAAAAAAAAAAA/v/+//7//v/+//7//v/9//3//f/9//3/+//7//v/+v/4//j/9//3
//n/+P/3//f/+P/4//f/9v/1//T/9P/0//T/9f/0//T/9P/2//j/+P/5//v//P/8//3/
/f/7//r/+//9////AAABAAIA/v/8//n/9v/2//b/9//3//j/+P/3//X/8v/w/+//7//v
/+7/7P/r/+v/6//q/+n/6P/n/+f/5//n/+f/6P/o/+b/5f/l/+X/5//m/+b/5v/k/+T/
5P/k/+b/5v/m/+X/4//j/+P/4//h/+H/4f/l/+f/6v/w//X/+v8EABAAHwAzAEcATgBN
AEIAKQATAAMA6P+9/5b/f/9i/zP//P7S/rz+vP7L/t7+7f75/gz/M/9e/4H/oP+9/9L/
3v/n/+r/6v/s/+j/6P/q/+v/7P/u/+7/7v/w//D/8P/x//L/8f/x//H/8f/0//X/9f/2
//f/9//3//j/9v/2//f/+P/6//r/+//9//z//P/8//z//f/+/wAAAQAAAAAAAgADAAUA
BgAHAAcACQAJAAwADgAMAA4ADgAPABMAFAAVABcAGgAcAB0AIAAgACIAJAAmACoALAAu
ADIAMwA1ADcAOAA8AEAAQgBGAEgASgBMAE4ATwBRAFIAUwBWAFgAWQBaAFgAWABZAFkA
WwBcAFwAWwBbAF0AWwBYAFcAVgBVAFIAUwBRAE0ASgBFAEIAPQA5ADkANQAxACwAJwAl
ACAAHQAXABUAEQAOAA0ACgAIAAYABQADAAMAAgAAAAAA/v/9//v/+//8//z//f/9//z/
/P/6//r/+v/6//j/+f/5//n/+f/6//v//P/6//r/+v/6//r/+v/6//r/+v/6//r/+f/5
//n/+f/5//f/9//3//b/9v/2//X/9f/1//T/8//z//L/8f/x//H/8f/x//H/8P/y//L/
8v/z//X/9f/1//b/9v/2//j/+f/5//n/+f/6//v//P/9//7//v8AAAAA///8//n/9v/0
//b/9P/0//T/9v/1//T/8v/x/+//7f/r/+r/6v/q/+r/6P/n/+X/4//k/+f/5//o/+b/
5v/m/+b/5v/j/+L/4f/g/+L/4v/i/+L/4P/g/+D/4P/i/+L/4v/i/+H/4P/f/97/3//g
/+H/4v/o/+7/9P/6/wYAEgAeACoALwAyADUAOAAjAA4A+f/k/8H/oP9//17/N/8S/+3+
yP7J/g==
         </WaveFormData>
      </LeadData>
      <LeadData>
         <LeadByteCountTotal>10000</LeadByteCountTotal>
         <LeadTimeOffset>0</LeadTimeOffset>
         <LeadSampleCountTotal>5000</LeadSampleCountTotal>
         <LeadAmplitudeUnitsPerBit>4.88</LeadAmplitudeUnitsPerBit>
         <LeadAmplitudeUnits>��V</LeadAmplitudeUnits>
         <LeadHighLimit>2147483647</LeadHighLimit>
         <LeadLowLimit>268435456</LeadLowLimit>
         <LeadID>V3</LeadID>
         <LeadOffsetFirstSample>0</LeadOffsetFirstSample>
         <FirstSampleBaseline>0</FirstSampleBaseline>
         <LeadSampleSize>2</LeadSampleSize>
         <LeadOff>FALSE</LeadOff>
         <BaselineSway>FALSE</BaselineSway>
         <ExcessiveACNoise>FALSE</ExcessiveACNoise>
         <MuscleNoise>FALSE</MuscleNoise>
         <LeadDataCRC32>1650302007</LeadDataCRC32>
         <WaveFormData>
DgAOAA4ADgALAAoACQAIAAUABAADAAIAAAAAAAAAAAAAAAAAAAAAAP7//v/+//7/AAAA
AAAAAAAAAAAAAAAAAAAAAAAAAAAA/v/+//7//v/8//z//P/8//7//v/+//7//f/8//v/
+v/8//z//P/8//v/+v/5//j/9//2//X/9P/0//T/9P/0//L/8v/y//L/9P/2//f/+P/2
//b/9v/3//f/9//3//j/+P/3//f/+f/8//3//v/+/wAA/v/7//n/9f/0//T/9P/2//b/
9P/z//H/8P/u/+//7v/s/+r/5v/l/+b/5//n/+b/5f/k/+P/4f/h/+H/4f/j/+P/4//i
/+D/4P/g/9//4f/h/+H/4f/h/+D/4P/g/97/3v/d/93/3//h/+P/4f/f/9//4f/i/+j/
8P/4/wMAGQA0AFEAaQB2AHQAdAB6AIYAiQCDAHcAawBUACUA7v+//5f/c/9X/z7/G//7
/vX+Ff8//1v/df+Q/6f/tv/E/8r/z//U/9j/2f/c/93/3//g/+H/4v/j/+T/5P/l/+X/
6P/o/+n/6f/o/+j/6f/q/+v/7f/u//H/8P/x//H/8f/y//L/9P/1//P/9f/2//f/9v/2
//b/9//6//r//f/+//3//////wAAAQADAAQABgAHAAkACgALAAwADgAOABAAEwAVABcA
GQAcAB4AIAAjACUAKAArAC4AMwA1ADkAPAA9AD8AQABDAEcASgBNAE4AUABSAFIAVABU
AFUAVgBWAFgAWABZAFkAWQBYAFYAVQBXAFcAVwBVAFQAVABSAFAATABJAEYARABFAEMA
PgA6ADcANAAvACkAKQAlACEAHQAaABcAEgAQAA0ACgAIAAcABwAFAAQABAD///7//v/9
///////////////+//7//v/+//7//v/+//7//v///////f/9//7//v/+//7//v/+//7/
/v/9//3//f/8//v/+//+//7//v/9//v/+v/5//j/9//3//j/+f/3//f/9v/1//b/9P/0
//T/9P/0//L/8v/y//L/8v/z//T/9P/2//b/9//5//f/9//4//j/9//3//n//v///wAA
AAAAAAAA/f/7//n/+P/4//j/+P/4//b/9f/y//L/7//v/+//7v/t/+r/6P/m/+b/5f/k
/+P/4v/h/+H/3//f/9//3//h/+H/4P/g/+D/4P/f/9//3f/d/93/3f/e/97/3v/e/97/
3f/d/93/2//b/93/3//d/9//4P/g/+b/8P///xUAMgBTAG0AfgCEAIQAjgCeAKcAowCd
AJUAhABbACYA8f/B/5H/Zf9C/x3/8/7l/gX/N/9d/3f/kv+l/7j/xv/M/8//0v/U/9f/
2v/b/93/3v/f/+D/4f/g/+D/4f/h/+T/5P/l/+X/6P/o/+n/6v/o/+n/6f/r/+z/7f/t
/+3/7P/s/+7/7//x//P/9P/1//j/+P/4//n/+P/4//v//P///wEAAQACAAEAAwAEAAYA
BwAJAAoACwAQABIAEgAUABUAFwAZABsAHwAiACUAKQApACwALwAyADcAOQA9AEAAQgBF
AEcASwBMAE4AUABQAFMAVgBXAFoAWwBbAFsAWgBYAFgAWQBZAFoAWgBZAFkAWABXAFYA
UwBSAFIAUABOAEwASQBGAEQAQQA/ADoANgA1ADIALQAnACMAHwAbABcAFQATAA8ADgAL
AAgABgAFAAMAAQAAAAAA/v/+///////9//3//f/9/////v/+//7//v/+//7//v/8//z/
/f/9//3//f/+//7//P/8//z//P/9//7//v////3//P/7//v//P/8//z/+//6//r/+v/6
//b/9f/1//X/9//3//b/9f/0//T/8//y//L/8v/y//L/8v/y//L/8v/y//L/9P/1//b/
9v/3//j/+v/9//v/+//8//z/+//7//3/AgABAAIAAgACAP7/+//5//f/+P/4//j/+P/2
//T/8//w//D/7f/t/+3/6v/p/+b/5P/k/+T/4//i/+P/4v/h/+H/3//f/9//3//h/+H/
4P/g/97/3v/d/93/3f/d/93/3f/e/97/3v/e/9z/2//b/9v/2//b/93/3f/d/93/3P/e
/+T/7v///xkAOABbAHsAkACaAKIAtADIANMA1wDTAM8AugCRAGIALwD5/7n/f/9M/xX/
5/7l/hP/Q/9h/33/mP+r/7j/xP/I/8n/zv/S/9P/1v/X/9n/2v/b/9z/3f/d/9z/3P/b
/97/3v/f/9//4v/i/+P/5P/i/+P/4//l/+b/5//n/+f/6P/o/+r/6//t/+//8P/x//L/
8v/y//P/9P/0//f/+P/5//v/+//8//3///8AAAIAAwAFAAYABwAKAAwADAAOABEAEwAV
ABcAHAAeACAAIwAjACYAKQAsAC8AMQA1ADgAOgA9AD8AQwBDAEYASQBKAE4AUABQAFIA
UwBTAFMAUgBSAFIAUwBTAFQAVABTAFMAUQBRAFEATwBQAFAATgBMAEoARwBEAEIAQQA/
ADoANgA1ADIALQAnACMAHwAbABcAFQATAA8ADgAJAAYABAADAAMAAQAAAAAA///+//7/
/f/9//3//f/9//3//P/8//z/+//6//n/+P/6//r/+//7//v/+//8//z//P/8//z//P/8
//z/+//7//v/+v/5//n/+v/6//r/+f/4//j/+P/4//b/9f/1//X/9//3//b/9f/y//L/
8f/w//L/9P/0//T/8v/y//L/8v/w//D/8P/w//T/9f/2//b/+P/4//n/+//7//v//P/8
//z//f8AAAYABgAGAAUABAACAP///f/7//r/+v/6//r/+f/2//T/8P/w/+3/7f/t/+7/
7f/q/+j/6P/o/+f/5v/j/+L/4f/h/+L/4//k/+X/4//j/+L/4v/i/+L/4f/h/+H/4f/h
/+H/3v/e/97/3v/f/9//4P/h/+H/4f/f/9//3//h/+T/6v/4/wgAHwA9AF4AfwCbAKgA
rgC8ANIA4ADfANsA2QDLAKoAewBIABEA1f+V/1n/JP/1/uf+Cf83/1f/cf+N/6L/tf/C
/8r/zP/P/9T/2P/b/97/3//h/+H/4f/h/+H/4v/i/+P/4//m/+b/5//n/+b/5v/n/+j/
6v/r/+v/7f/u/+//7//v/+7/7v/w//H/8//1//b/9//4//j/+P/5//r/+v/9//7///8B
AAEAAgADAAUABgAIAAoADQAPABEAEwAUABMAFAAYABsAHgAhACIAJAAmACkALQAwADMA
NgA5ADsAPwBCAEQARwBJAE0ATQBQAFMAVABWAFgAWABaAF4AXwBgAGAAYgBiAGMAYwBi
AGIAYQBhAGMAYwBjAGEAXgBeAFwAWgBaAFcAVABSAE8ATQBIAEQAQAA8ADYALwAvACsA
JwAjACAAHQAYABYAFQASABAADwALAAkACAAIAAUABAAEAAMABQAFAAUABQADAAIAAgAC
AAQABAAEAAQABgAGAAcABwAEAAMAAwACAAQABAAEAAQAAgACAAEAAQACAAIAAgADAAIA
AgACAAEA///+//3//P/7//v//P/9//z/+//5//f/+P/4//f/9v/6//r/+f/4//f/9v/0
//T/9P/0//b/9//4//j/9v/2//f/+f/5//n/+v/6//v/+//9/wIAAwAEAAQABAABAP3/
+v/3//b/9v/2//b/9//2//b/9P/w/+3/7f/t/+z/6//o/+b/6P/o/+f/5v/l/+T/4//j
/+P/4//j/+P/4f/h/+D/4P/i/+L/4f/h/+H/4f/h/+H/4P/g/+D/4P/i/+H/4f/h/9//
3//f/93/3f/h/+b/7P/0/wIAEwApAEYAZwB/AIwAjgCQAKAArgCtAKMAmwCTAHoATQAa
AOn/u/+R/2n/Pv8R//v+Cf8v/0//a/+F/5z/rf+8/8T/yv/P/9b/2v/d/+D/4f/j/+L/
4//k/+X/6P/o/+n/6f/q/+r/6//r/+z/7P/t/+7/7v/v/+//8f/w//H/8f/x//T/9P/2
//f/9f/3//j/+f/6//r/+v/7//7//v8BAAIAAQADAAMABAAFAAcACAAKAA0ADwAQABEA
EgAUABQAFgAZABsAHQAfACAAIgAkACcAKQAsAC8AMgA3ADkAPQBAAEAAQwBFAEkATQBQ
AFMAVABUAFYAVgBYAFgAWQBaAFoAWgBaAFsAWwBaAFoAWQBZAFoAWwBcAFsAWQBYAFUA
UgBSAE8ATABKAEcARQBAADwAOwA4ADMALQAtACkAJQAhAB4AGwAWABQAEQAOAAwACwAJ
AAcABgAGAAMAAgACAAEAAwADAAMAAwABAAAAAAAAAAIAAgACAAIAAgACAAMAAwD/////
AAAAAAIAAgACAAIAAgACAAEAAQABAAAA/////wAAAAAAAP///P/8//z//P/7//v//P/9
//v/+//6//n/+v/6//n/+P/8//j/+P/2//L/9P/0//T/9P/1//b/9//4//n/+f/5//j/
+v/6//v//f/7//v//P/8//r/+f/6//7/AAACAAMABAABAP3/+v/3//b/9v/2//b/9//2
//b/9P/0//H/8f/x//D/7//s/+r/6P/o/+f/5v/n/+b/5f/l/+X/5f/l/+X/4//j/+L/
4v/k/+T/4//j/+H/4f/h/+H/4f/i/+P/5P/k/+P/4//j/+H/4f/j/+P/5f/n/+j/7P/y
/wAAFQAvAEwAaQB7AIAAfgCEAJQAngCXAI8AhwB5AFQAHQDo/7n/j/9t/0//MP8N//3+
Ef85/1n/cf+H/57/sf/C/8z/0P/X/9z/3v/e/+D/4P/h/+L/4//k/+X/5v/m/+f/5//o
/+j/6f/p/+r/6v/r/+z/7P/t/+3/7//u/+//7//v//D/8P/y//P/8f/z//T/9f/3//j/
+f/7//r/+v/9//7///8BAAEAAgADAAUABgAIAAcACQAKAAsADgAQABAAEgAVABcAGQAb
AB4AIAAiACUAKQAsAC8AMgAzADUAOQA8AEAAQwBFAEkASQBMAE8AUABUAFYAVgBYAFgA
WQBaAFoAWABYAFkAWQBcAFwAWwBbAFgAVwBWAFMAVABUAFIAUABOAEsASABGAEMAQQA8
ADgANgA0ADAAKwAnACMAHwAbABoAFwASABAADwAMAAoACQAFAAMAAgACAAAAAAABAAEA
AAD///7//f/9//z//P/8//7//v/+//7//v/+////////////AAAAAP7//v/+//7/AAAA
AP////////7//f/9//z//P/8//v/+//8//3//v/6//n/+f/5//n/+f/4//f/+P/4//f/
9v/1//T/8//y//L/8v/y//L/8P/w//D/8P/w//D/8P/w//L/8//0//T/9P/0//X/9//5
//n/+v/6//j/9//4//z///8AAAAAAAD+//v/+f/3//X/9P/z//L/9f/0//T/8v/u/+v/
6//r/+r/6f/m/+T/5P/k/+P/4v/h/+D/3//f/9//3//f/9//3f/d/9z/3P/c/9z/2//b
/93/3f/d/93/2v/a/9r/2v/c/9v/2//b/9v/1//X/9n/2//d/+D/5P/q//T/AwAbADgA
WQBxAH4AhACMAJ4ArACvAKkAowCbAIAATwAUAN3/rf97/1H/Lv8D/+H+6f4V/0P/Yf99
/5b/p/+0/77/xP/J/87/0P/T/9b/1//Z/9n/2f/Z/9n/3P/c/93/3f/c/9z/3f/d/97/
3v/f/+D/4P/h/+H/4//i/+P/4//j/+b/5v/o/+n/6f/r/+z/7f/s/+z/7P/t//D/8P/z
//T/9P/1//T/9P/2//n/+//+////AQACAAMABAAGAAYACAANAA8AEQATABQAFgAYABsA
HgAiACYAKgArAC0AMQA0ADgAOwA9AEEAQQBEAEcASABIAEoASgBMAFAAUQBSAFIAUABQ
AFEAUQBQAFAATwBPAE0ATQBNAEsASQBIAEUAQgBAAD0AOgA4ADcANQAwACwAKQAmACEA
GwAbABcAEwAPAAoABwACAAAA///8//r/+f/3//X/9P/0//H/8P/w/+//7//v/+//7//t
/+z/7P/s/+3/7v/v//D/7v/u/+//7//v/+//8P/w//D/8P/w//D/7v/u/+3/7f/v/+7/
7f/t/+7/7v/u/+3/6v/q/+r/6v/p/+n/6v/r/+v/6//q/+n/6P/o/+f/5v/k/+T/5P/k
/+T/5P/k/+T/5P/n/+X/4v/g/+D/4P/g/+L/4v/i/+L/5P/l/+b/5v/o/+j/6f/r/+3/
7f/u/+7/7f/t/+//9P/1//b/9v/2//L/7//t/+v/7P/s/+z/7P/r/+j/5v/i/+D/3f/d
/93/3v/d/9r/2P/W/9b/1f/U/9X/1P/T/9P/1f/V/9X/1f/U/9P/0f/Q/9H/0v/S/9P/
0f/R/9H/0f/Q/9D/0P/Q/9L/0f/R/9H/0f/R/8//z//R/9P/1P/Y/+L/8P8DACEARABl
AIEAkgCcAKoAvgDOANEAzwDNAMMApAB1AEQADQDP/43/Vf8i/+v+0/7z/if/Uf9t/4f/
mv+r/7j/wP/E/8f/zP/Q/8//0v/T/9X/1f/V/9X/1f/X/9j/2v/b/9r/2v/b/9v/3P/c
/93/3v/e/9//3//h/+L/4//j/+P/5v/m/+j/6f/n/+n/6v/r/+3/7v/v//H/8v/y//X/
9v/1//f/9//4//r//f///wIAAQADAAQABQAKAAwADAAOABMAFQAXABkAHAAeACAAIwAn
ACoALQAwADEAMwA3ADoAPgBBAEMARwBLAE4AUQBSAFQAVgBWAFgAWgBbAFwAXABcAFwA
XQBdAFwAXABbAFsAXQBdAF0AWwBYAFgAVgBUAFIATwBMAEoASABFAD8AOgA5ADYAMQAr
ACcAIwAfABsAFgATAA4ADAALAAgABgAFAAMAAQAAAAAA/f/8//z/+//7//v/+//7//v/
+v/6//r/+v/6//r/+v/4//j/+f/5//n/+f/6//r/+v/6//r/+v/4//j/9//3//n/+P/3
//f/9v/2//b/9f/0//T/9P/0//T/8//z//P/8//z//L/8f/y//L/8f/w//D/7v/u/+7/
7v/u/+7/7v/u/+7/7v/u/+7/7v/v//D/8P/x//L/9P/3//X/9f/2//b/9//3//n//v//
/wAAAAAAAPz/+f/3//X/9f/2//f/+P/3//T/8v/u/+z/6f/p/+n/6P/n/+T/4v/i/+L/
4f/g/+H/4P/f/9//3v/d/9z/2//d/93/3P/c/9z/3P/b/9v/2f/Z/9n/2f/Z/9r/2//c
/9r/2f/Z/9n/2//b/9n/1//Z/9n/3P/g/+j/9P8FAB8AQABjAH0AjACQAJQAoACuALMA
rwCrAKMAjABdACgA8f+9/4v/X/80/wf/6f7z/hv/Qf9d/3f/kP+l/7b/wv/K/8//1P/W
/9X/2P/Z/9v/3v/f/+D/4f/h/+D/4P/f/+H/4v/k/+X/5v/m/+f/6P/m/+f/5//p/+v/
7f/u/+//7v/u//D/8f/v//H/8v/z//b/9v/2//f/9v/2//n/+v/9//////8AAP//AQAC
AAQABQAHAAgACQAMAA4ADgAQABEAEwAVABcAHAAeACAAIwAjACYAKQAsAC8AMQA1ADgA
PAA/AEEARQBFAEgASwBMAFAAUgBSAFQAVABVAFYAVgBYAFgAWQBZAFwAXABbAFsAWgBZ
AFgAVQBVAFYAVQBUAFIATwBMAEoASABFAD8AOgA5ADYAMQArACcAIwAfABsAGAAVABAA
DgAJAAYABAADAAMAAQAAAAAA/f/8//z/+//6//n/+P/3//j/+P/5//r/+P/4//j/+P/4
//j/+f/5//n/+f/6//r/+P/4//j/+P/4//j/9//3//f/9v/1//X/9P/0//T/8//0//T/
9P/0//L/8f/x//H/8f/x//D/7//u/+7/7f/s/+z/7P/q/+z/6v/q/+r/6v/o/+j/6P/o
/+z/7f/u/+7/7P/s/+3/7//x//H/8v/y/+//7//x//b/9//4//j/+P/3//X/9P/z//H/
8P/v/+7/8P/u/+3/6v/q/+f/5//n/+b/5f/i/+D/4P/g/9//3v/c/9r/2P/X/9n/2f/Z
/9n/2f/Z/9j/2P/W/9b/1f/V/9f/1//X/9f/1P/U/9T/1P/W/9X/1f/V/9f/1//V/9P/
0//T/9b/2v/g/+r/9/8JACIAQQBhAHQAegB8AIYAmAChAJ8AlwCPAH4AWQAiAO3/u/+P
/2f/Pv8T/+v+3f71/iP/Rf9h/37/lf+m/7L/uP+//8T/yv/L/87/z//R/9L/0//U/9X/
1v/W/9f/1//Z/9r/3P/d/93/3P/c/9z/3v/f/9//4f/i/+P/4//j/+L/4v/k/+X/5//p
/+r/6//q/+r/6v/r/+7/7v/x//L/8//1//X/9v/1//f/+P/6//v//f/+////AgAEAAQA
BgAJAAsADQAPABAAEgAUABcAGQAcAB8AIgAnACkALQAwADEAMwA0ADcAOgA+AEIARABG
AEgASABKAEwATQBOAE4AUABQAFEAUQBQAFAATwBPAFAAUQBSAFEAUABQAE4ATABKAEcA
RABCAEEAPwA6ADYAMwAwACsAJQAkACEAHgAbABcAEwANAAoABwAEAAIAAQD9//v/+v/6
//f/9v/2//X/8//z//P/8//1//T/9P/0//T/9P/0//T/9v/2//f/9//z//P/9P/0//T/
9P/0//T/9P/0//P/8//z//L/8f/x//L/8v/y//H/7v/u/+7/7v/u/+3/7f/t/+3/7f/s
/+v/6v/q/+n/6P/o/+r/6v/q/+r/6v/p/+j/5//m/+r/6//s/+z/7P/s/+3/7//w//H/
8//0//L/8f/y//b/9//4//j/+P/3//X/9P/z//H/8P/v/+7/7//u/+7/7P/p/+X/5P/j
/+L/4f/e/9z/3P/c/9v/2v/X/9b/1f/V/9X/1f/V/9X/1f/V/9T/1P/W/9b/1f/V/9P/
0//T/9P/0v/S/9L/0v/S/9H/0f/R/9P/0//T/9H/0f/T/9b/2v/g/+r/+f8PACoASQBl
AHoAhACKAJYAqACzALMArQClAJQAawA2AP//y/+Z/2f/Ov8L/9/+1/79/i//U/9t/4j/
nf+u/7r/vv/B/8T/yv/M/9D/0v/V/9X/1f/V/9X/2P/Y/9n/2f/c/9z/3f/d/93/3P/c
/9z/3f/f/+D/4//i/+P/4//j/+b/5v/o/+n/6f/r/+z/7f/s/+z/7P/t/+//8P/0//b/
9f/3//f/+P/7//3//v8AAP//AQACAAMACAAKAAoADAARABMAFQAXABgAGgAcAB8AIwAm
ACkALAAxADMANwA6ADwAPwBBAEUASQBMAE8AUABQAFIAUgBUAFgAWQBaAFoAXABcAF0A
XQBcAFwAWwBbAFsAWwBbAFkAWABYAFYAVABQAE0ASgBIAEcARQBAADwANwA0AC8AKQAn
ACMAHwAbABYAEwAOAAwACwAIAAYABQABAP///v/+//n/+P/4//f/+f/5//n/+f/3//b/
9v/2//j/+P/4//j/+P/4//n/+f/1//X/9v/2//j/+P/4//j/+P/4//f/9//3//b/9f/1
//T/9P/0//P/8P/w//D/8P/v/+//8P/x//H/8f/w/+//7P/s/+z/7P/s/+z/7P/q/+r/
6v/q/+z/7f/u/+7/7v/u/+//8f/x//H/8v/y//P/8//1//r/+f/6//r/+v/4//X/8//x
//L/8v/y//L/8f/u/+z/6P/m/+P/4//j/+L/4f/e/9z/3P/c/9v/2v/Z/9j/1//X/9X/
1f/V/9X/1//X/9b/1v/U/9T/0//T/9P/0//T/9P/0v/S/9L/0v/U/9P/0//T/9P/0//R
/9H/0f/T/9T/2P/g/+7//f8XADYAVwBxAH4AggCGAJQAogClAKEAmwCRAHgASQAWAOP/
r/9//1P/Jv/5/tf+3/4L/zP/Uf9t/4j/nf+u/7r/wP/D/8b/yv/L/87/z//R/9T/1f/W
/9f/1//W/9b/1f/Y/9j/2f/Z/9j/2P/Z/9r/2//d/97/4f/i/+P/4//j/+P/4v/j/+P/
5f/n/+j/6f/q/+r/6v/r/+z/7P/v//D/8f/z//P/9P/z//X/9v/4//v//f/+////AgAE
AAQABgAJAAsADQAPABIAFAAWABkAGQAcAB8AIgAnACkALQAwADAAMwA1ADkAOwA+AEEA
QgBGAEgASABKAEoASwBMAEwATQBOAFAAUQBSAFIAUQBRAE8ATwBPAE0ATwBQAE8ATgBK
AEcARABCAEEAPwA6ADYAMwAwACsAJQAjAB8AGwAXABYAEwAOAAwABwAEAAIAAQABAP//
/v/+//n/+P/4//f/9//3//f/9//5//j/+P/4//j/+P/4//j/+P/4//n/+f/1//X/9v/2
//b/9v/2//b/+P/4//f/9//3//b/9f/1//T/9P/0//P/8v/y//L/8v/w/+//7//v/+//
7//u/+3/7P/s/+v/6v/o/+z/6v/q/+r/6v/o/+j/6P/o/+z/7f/u/+7/7v/u/+//8f/z
//P/9P/0//P/8//1//r/+f/6//r/+v/6//f/9f/z//L/8v/y//L/8v/w/+//7P/q/+f/
5//n/+X/4//f/9z/3v/e/93/3P/b/9r/2f/Z/9n/2f/Z/9n/2f/Z/9j/2P/Y/9j/1//X
/9n/2f/Z/9n/2P/Y/9j/2P/W/9X/1f/V/9n/2//Z/9f/1//X/9j/3P/m//L/AQAbADoA
WQBzAIIAiACOAJ4AsAC1AK0ApwCfAIQAVwAiAOv/uf+J/1n/Lv/9/tn+4f4P/zf/V/91
/47/of+0/8D/xv/J/8z/0P/R/9T/1f/X/9b/1//Y/9n/2v/a/9v/2//d/97/4P/h/+D/
4P/h/+L/4v/j/+P/5f/m/+f/5//n/+j/6P/q/+v/7f/v//D/8f/w//D/8P/x//T/9P/3
//j/+f/7//v//P/7//3//v8AAAMABQAGAAcACgAMAAwADgARABMAFQAXABoAHAAeACEA
IQAkACcAKgAuADEANgA6ADoAPQA/AEMARQBIAEsATABOAFAAUABSAFQAVQBWAFYAVwBY
AFoAWwBbAFoAWABXAFgAWQBaAFkAWgBaAFgAVgBSAE8ATABKAEoASQBFAEIAPgA6ADQA
LQAtACkAJQAhABwAGQAUABIADwAMAAoACQAJAAcABgAGAAEAAAAAAP///f/9//3//f//
//7//v/+//3//P/7//r//P/8//3//f/5//n/+v/6//z//P/8//z//P/8//v/+//5//j/
9//3//j/+P/4//f/9v/2//b/9v/2//X/9f/1//P/8//y//H/8P/w/+z/7v/u/+7/7v/s
/+z/7P/s/+7/7//w//D/8P/w//H/8//z//P/9P/0//P/8//1//r//f/+//7//v/+//v/
+f/3//b/9v/2//b/9P/y//H/7v/s/+n/6f/p/+r/6f/m/+T/5P/k/+P/4v/f/97/3f/d
/9v/2//b/9v/3P/d/93/3v/d/9z/2v/Z/9n/2f/Z/9n/2f/a/9v/3P/a/9n/2f/Z/9n/
2f/Z/9v/3f/b/9r/2v/i/+r/+f8LACQARwBnAHwAggCCAIYAlAChAKUAnQCRAIQAYQAs
APH/vf+P/2X/Pv8Z//P+4f77/iP/Rf9h/37/lf+q/7z/xv/J/87/0P/T/9b/1//Z/9r/
2//c/93/3v/e/9//3//i/+L/4//j/+T/5P/l/+b/5v/n/+f/6f/s/+3/7f/t/+3/7P/t
/+3/7//x//L/8//0//T/9P/1//T/9P/3//j/+v/9//7/AAAAAAEAAQACAAUABwAIAAkA
DAAOAA4AEAASABMAFAAVABsAHgAhACUAJAAmACgAKgAtAC8AMwA2ADoAPQA/AEMAQwBG
AEkASgBOAFAAUABSAFQAVQBWAFYAVwBYAFoAWwBcAFwAWwBbAFsAWwBbAFkAWgBaAFgA
VgBUAFEATgBMAE0ASwBGAEIAPQA6ADUALwArACcAIwAfAB0AGwAXABYAEgAOAAsACQAH
AAUABAAEAAEAAAAAAP///f/9//3//f////7//v/+//z//P/8//z//P/8//3//f/7//v/
/P/8//7//v/+//7//P/8//v/+//7//r/+f/5//r/+v/6//n/+P/4//j/+P/2//X/9f/1
//X/9f/0//P/9P/0//P/8v/x//D/8P/w//D/8P/w//H/8v/y//T/9P/1//f/9//3//j/
+P/0//P/9P/4//r//P/9//7//P/5//f/9f/0//T/9P/0//T/8v/x/+7/7P/p/+n/6f/q
/+n/5v/k/+P/4v/g/97/3//e/93/3f/b/9v/2//b/9n/2f/Y/9j/2v/a/9n/2f/X/9f/
1//X/9j/2P/Y/9j/1v/V/9X/1f/T/9P/0//V/9f/2f/c/97/4v/s//n/DQAoAEsAZwB4
AH4AfgCGAJYAnwCXAI0AhwB2AEkAEADb/6v/e/9T/zD/Cf/j/t/+A/8x/0//af+G/5v/
rP+6/8D/xf/M/87/z//S/9P/1f/Y/9n/2v/b/9z/3P/d/93/3P/c/93/3f/f/+D/4v/k
/+T/5f/l/+f/5//n/+b/5f/n/+j/6//t/+z/7f/t/+3/8P/w//D/8f/y//L/9f/2//X/
9//3//j/+v/9////AgACAAMAAwADAAgACgAKAAwADwARABMAFQAWABgAGgAdACAAJAAo
ACwALgAvADIANAA2ADkAOwA/AEMARgBJAEoATABOAE4AUABUAFUAVgBWAFQAVABVAFUA
WABYAFcAVwBXAFcAVwBVAFMAUgBPAEwASwBJAEcARgBEAEEAOwA2ADQAMgAuACkAJQAh
AB0AGQAUABEADAAKAAkABgAEAAMA///9//z//P/7//r/+v/5//j/9//2//X/9f/0//T/
9P/0//T/9P/0//L/8v/z//P/9P/1//f/+P/3//b/9f/0//T/9P/z//P/8//y//H/8f/w
//D/8P/v//D/8P/w//D/7v/t/+3/7f/s/+v/6f/n/+j/6P/n/+b/5v/m/+b/5v/n/+j/
6f/q/+r/6//r/+z/7f/t/+7/7v/u/+//7//v//T/9P/1//b/+P/5//n/+P/1//T/8//w
/+//7v/t/+z/7v/t/+z/6//l/+P/4v/e/97/3v/e/97/3P/a/9j/1v/X/9r/2v/b/9r/
2P/Y/9j/2P/V/9T/0//S/9T/1P/U/9T/0v/S/9L/0v/U/9T/1P/U/9P/0v/R/9D/0v/S
/9L/0v/W/9r/3v/i//T/BAAUACQAOgBOAGIAdgCAAIgAkACYAI0AggB3AGwAPQAOAN//
sP+T/w==
         </WaveFormData>
      </LeadData>
      <LeadData>
         <LeadByteCountTotal>10000</LeadByteCountTotal>
         <LeadTimeOffset>0</LeadTimeOffset>
         <LeadSampleCountTotal>5000</LeadSampleCountTotal>
         <LeadAmplitudeUnitsPerBit>4.88</LeadAmplitudeUnitsPerBit>
         <LeadAmplitudeUnits>��V</LeadAmplitudeUnits>
         <LeadHighLimit>2147483647</LeadHighLimit>
         <LeadLowLimit>268435456</LeadLowLimit>
         <LeadID>V4</LeadID>
         <LeadOffsetFirstSample>0</LeadOffsetFirstSample>
         <FirstSampleBaseline>0</FirstSampleBaseline>
         <LeadSampleSize>2</LeadSampleSize>
         <LeadOff>FALSE</LeadOff>
         <BaselineSway>FALSE</BaselineSway>
         <ExcessiveACNoise>FALSE</ExcessiveACNoise>
         <MuscleNoise>FALSE</MuscleNoise>
         <LeadDataCRC32>1074770701</LeadDataCRC32>
         <WaveFormData>
AgACAAIAAgABAAAA///+//v/+v/5//j/+P/4//j/+P/4//j/+P/4//j/+P/4//j/+v/6
//r/+v/4//j/+P/4//j/+P/4//j/+P/4//j/+P/2//b/9v/2//j/+P/4//j/9//2//X/
9P/2//b/9v/2//T/9P/0//T/8//y//H/8P/u/+7/7v/u/+7/7v/t/+3/8P/y//P/8//y
//P/8//0//T/9P/0//T/9v/1//X/9//6//v//P/9//7//v/8//v/+P/3//f/9//5//f/
9//0//T/8//y//L/7//t/+n/5//p/+j/5//m/+b/5f/k/+P/4P/g/+H/4f/j/+P/4//i
/+L/4f/h/+H/4f/g/+D/4P/g/+D/4P/g/97/3v/c/9z/3//h/+H/3//d/9z/3P/a/9z/
3//k/+7/AgAcADoAXQB9AJYArwDVAPoAHAE8AVQBXwFZAT8BHgH4AMEAeAArAOH/mf9d
/0L/UP9q/3j/hf+W/6X/sv++/8T/yP/N/9D/1P/U/9X/1f/V/9b/1v/W/9f/1//X/9n/
2//b/9v/3P/a/9r/2//d/9//3//f/+D/3v/f/+D/4f/h/+H/4f/i/+T/5P/m/+b/5v/l
/+T/4//n/+j/6//t/+3/7P/s/+v/7v/u/+//8f/w//H/8v/y//T/9f/2//f/+f/6//z/
/v///wAAAgADAAYABwAJAAwADgAQABAAEgATABQAFQAVABcAGQAbAB4AHwAfACAAIAAf
AB8AIQAhACAAIQAhACEAIQAhACEAIQAiACMAIwAjACMAIwAjACMAIwAjACMAIgAkACMA
IQAgAB8AHAAZABQAFQAVABMAEAAQAA4ACwAJAAcABgAEAAQAAQAAAAAAAAAAAP///f/9
//3//f/9//3//f/9//3//f/7//v/+//7//3//v/+//3//f/9//3//f//////////////
///+//7//P/8//z/+//9//3//f/9//r/+f/4//b/+P/4//j/+P/6//r/+P/3//f/9v/2
//b/9v/2//b/9f/1//b/9v/3//f/+P/6//v//f8AAP7//v/+//7//f/9////BAAFAAYA
BwAHAAYAAwABAAAA///////////9//3/+v/5//f/9f/0//T/9f/y//H/8f/u/+3/7P/q
/+v/6v/p/+j/5v/n/+f/5//n/+f/5v/m/+X/5f/l/+X/5P/k/+T/5P/m/+b/5v/m/+T/
4v/i/+P/4f/h/+P/5f/k/+L/4P/e/9//5v/y/wYAIABAAGUAhwCiAL8A5QAQATgBXAF4
AYcBgwFrAUwBIgHnAJgAQwDz/6f/Zf9E/07/av+A/43/nP+t/7z/yv/Q/9L/0//W/9j/
2P/Z/9n/2f/a/9r/2v/b/9v/2//d/93/3f/d/97/4P/g/+H/4//h/+H/4f/i/+T/5f/m
/+f/5v/l/+T/5P/k/+T/5v/m/+n/6f/p/+n/6P/o/+r/6//u/+7/7//v/+7/7v/v//H/
9P/1//b/9v/4//n/+v/7//n/+v/8//7/AQACAAQABQAGAAcACQAMAA4AEAAQABIAFAAW
ABgAGQAZABkAGQAaABwAHQAfACAAHwAfACEAIQAhACEAIAAfACEAIQAhACEAHwAfAB4A
HQAeAB8AIAAhAB8AHwAfAB4AHgAdABsAGgAaABgAFgASABEAEQAPAAwACwAKAAgABwAF
AAQAAgACAP///v/+//7//f/9//z//f/7//v/+//7//3//f/9//3//f/9//3//f/7//z/
/P/7//3//f/9//3//f/9//3//f///////v/+//z//P/8//v/+//7//v/+//7//v/+//6
//n/+P/3//b/9//4//f/9//3//b/9v/1//X/9P/2//b/9v/2//T/8//z//T/+P/5//n/
+v/7//v//P/+//z//P/8//z//P/9/wAABgAFAAYABwAHAAQAAQD///7////////////8
//v/9//1//P/8f/w//D/7//s/+v/6//s/+v/6v/o/+f/5v/l/+T/5P/l/+X/5f/l/+X/
5P/k/+P/4//j/+P/4v/i/+L/4v/i/+L/4v/i/+L/4P/g/+H/4f/j/+P/4//i/+D/3P/c
/93/5P/0/woAJABIAG8AkQCqAM0A9wAgAUgBbAGEAYsBfQFhAUQBGgHZAIQAKwDb/5P/
W/9I/1z/dv+E/5P/qP+3/8T/zP/S/9L/0//W/9b/1v/X/9f/2f/a/9r/2v/a/9n/2P/Z
/9v/2//b/9z/3v/e/9//4f/f/9//3//g/97/3//g/+H/4f/h/+H/4v/j/+T/5//o/+f/
5//n/+f/6P/o/+r/6//s/+z/7f/t/+7/7v/v//H/8v/z//T/9P/2//f/+P/5//f/+P/6
//z//v8AAAMABQAFAAUABgAIAAwADgAOABAAEgAUABYAFwAWABcAGAAaAB0AHQAeAB4A
HgAdAB4AHQAcAB0AHQAdAB8AHwAfAB8AHgAfAB8AHwAhACEAIQAhAB8AHwAfAB4AIAAf
AB0AHAAeABwAGgAWABQAEwAQAAwADQAMAAoACQAFAAQAAgACAAEAAAAAAAAA/v/9//v/
+//9//3//f/9//3//f/9//3/+//7//v/+//7//z//P/7//z//f/+/////f/9//3//f/9
//3//P/8//z//P/8//v/+//7//v/+//7//v/+//6//j/+P/4//j/+v/6//j/9//1//T/
9P/z//X/9//4//j/9//2//X/9P/2//X/9f/2//j/+f/5//r/+//7//z//v/+//7//v/+
//7///8CAAgACAAIAAgABwAGAAMAAQAAAP///////////P/7//f/9f/1//P/8v/y//H/
7v/t/+3/7v/t/+z/6v/n/+b/5f/k/+b/5//n/+f/5//n/+b/5v/j/+P/4//j/+T/5P/k
/+T/4//i/+H/4P/j/+L/4//l/+X/4//h/9//3v/e/97/4P/p//j/DAAkAEIAaACNAKsA
yADrABMBOgFaAXIBgAF5AWMBRwEiAeYAlQA4AOP/m/9l/03/WP9y/4D/jP+f/67/u//G
/8r/zv/S/9X/2P/c/9z/3f/d/9z/3P/b/9r/2//b/9v/3f/f/9//3//g/9//3v/e/9//
4f/h/+H/4v/i/+P/5P/l/+P/4//j/+T/5//o/+v/7P/s/+v/6v/p/+z/7P/u/+//7v/u
/+//7//w//D/8f/z//T/9f/2//b/9v/3//j/+f/8//7/AQAEAAQABAAFAAUABgAHAAkA
DAAQABIAEgAUABUAFgAXABcAGgAbABwAHgAfAB8AIAAgACMAIwAlACUAJgAnACcAJwAn
ACcAJwAnACoAKwArACsAKwArACsAKwArACsAKwAqACoAKQAnACYAIwAgAB0AGAAZABkA
FwAUABIAEAANAAsACwAKAAgACAAFAAQABAAEAAIAAQD////////////////9//3//f/9
////////////AQACAAIAAQAAAP///v/9/////////////f/9//z//P/9//7/////////
/////////P/7//r/+P/6//r/+v/6//n/+P/1//P/9f/0//T/8//3//b/9P/0//T/9P/y
//H/8f/y//T/9f/1//b/9f/1//b/+P/4//j/+P/4//n/+f/7/wAAAwAEAAUABQADAP//
/P/6//n/+f/5//n/+P/5//f/9//0//H/7//u/+//7P/r/+v/6v/p/+j/5v/l/+T/4//i
/+L/4//j/+P/4//j/+L/4v/h/+H/4f/h/+D/4P/g/+D/4P/g/+D/4P/h/+D/4f/j/93/
3f/f/9v/2P/Y/9r/3P/h/+7//P8SACwAUABzAJEArADLAPEAGAE4AVIBYgFpAWEBRwEi
AfAArQBcAAkAuf95/1H/Tv9k/3b/gv+R/57/q/+2/7r/vv/E/8n/0P/T/9T/1v/X/9f/
2P/Y/9j/1//X/9f/2f/b/9v/2//c/9v/2v/a/9v/3P/d/97/4P/e/9//4P/h/+H/4f/h
/+L/5P/k/+b/5v/l/+X/5f/l/+f/6P/r/+3/7f/s/+z/6//s/+z/7f/v//L/8//0//T/
9v/3//j/+f/5//r//P/+//3//v8AAAEABAAFAAcACgAMAA4ADgAQABAAEgAUABUAGQAb
AB0AIAAeAB0AHQAcAB4AHwAiACMAIgAjACMAIwAhACEAIQAhACMAJQAmACcAJQAlACUA
JQAlACUAJQAkACQAIwAhACAAHgAcABoAFgAXABcAFQASAA4ADAAJAAcABwAGAAQABAAB
AAAAAAAAAPz/+//5//n/+v/7//z//f/9//3//f/9//3//f/9//3///8AAAAA///+//3/
/P/7//z//f/+//////////7//v/+//7//v/9////////////+v/5//j/9v/5//r/+//8
//r/+v/4//f/+f/4//j/9//7//f/9v/0//D/8f/y//P/9P/1//X/9v/4//n/+f/4//j/
+f/5//r//P/8//z//P/8//n/+f/7/wAAAgAEAAYABwAFAAEA/v/8//v/+//7//v//P/9
//v/+//5//f/9v/2//X/8v/x//H/7//t/+v/6P/o/+j/6P/o/+j/6f/p/+n/5//n/+b/
5v/l/+X/5f/l/+T/5P/k/+T/5v/m/+b/5v/m/+T/5P/l/+P/4//l/+P/4v/g/+D/4P/j
/+7/AAAYADYAWgB9AJcAsgDVAP0AJgFGAWIBcgF3AWUBRQEeAeoAoQBSAAMAu/95/1H/
Uv9s/37/hv+T/6L/sf/A/8b/yv/Q/9X/2P/Y/9j/2f/Z/9v/3P/c/9z/3f/d/93/3//d
/93/3f/e/+D/4P/h/+P/4f/h/+H/4v/k/+X/5v/n/+X/5f/l/+b/5P/k/+b/5v/o/+n/
6v/r/+r/6v/s/+3/8P/w//H/8f/y//L/8//1//T/9f/2//b/+P/5//r/+//9//7/AAAC
AAMABAAGAAcACQALAA4AEgATABQAEwAUABYAGAAaABsAHAAdAB4AIAAjACMAJAAkACUA
JQAnACcAJwAnACYAJQAmACcAKAApACcAJwAmACUAJwAnACcAJwAlACUAJQAkACIAIQAf
AB4AIAAeABwAGAAXABcAFQASABAADgALAAkACQAIAAYABgAEAAIAAQAAAP/////+////
/f/9//3//f/9//3//f/9//3//f/9//3//f/+//7//f////////////3//f/9//3/////
//7//v/+//7//v/9//v/+//7//v/+v/7//z//P/7//r/+f/4//j/+P/2//X/9//2//b/
9f/z//P/9P/0//T/9f/z//T/8v/y//L/8v/0//P/8//0//T/9f/1//b/9//3//j/+v/6
//r/+v/6//f/9//5//7/AQACAAMAAwAAAP3/+//6//f/9//3//f/+P/5//f/9//0//H/
7//u/+//7P/r/+v/6v/p/+j/5v/l/+T/4//i/+L/4//j/+P/4v/h/9//3v/f/9//3//f
/+D/4P/g/+D/3v/e/97/3v/f/97/3//h/9//2//b/9v/3P/c/9z/3P/d/+b/9P8IACQA
SABvAI8ArgDTAP0AKAFQAXIBjgGVAYkBbQFIARoB1QB+ACcA1f+H/03/Pv9U/27/fv+P
/57/rf+4/8L/xv/M/9H/0v/U/9T/1f/V/9P/1P/U/9T/1f/V/9X/1//X/9f/1//Y/9j/
2P/Z/9v/2//b/9v/3P/b/9v/2//b/9z/3f/e/+D/4P/g/+L/4v/h/+H/4f/h/+T/5P/m
/+f/5//m/+b/5f/n/+j/6v/t/+z/7f/u/+7/8P/x//L/8//z//T/9v/4//f/+P/6//v/
/f///wIABgAGAAgACAAKAAwADgAQABEAFAAVABYAGAAYABcAFwAWABkAGQAbABsAGQAZ
ABgAFwAXABcAFwAXABgAGQAZABkAGAAXABYAFQAVABUAFQAUABQAEwARABAAEgAQAA4A
CgAJAAkABwAEAAIAAAD9//v/+//6//j/+P/3//b/9v/2//T/8//x//H/8//z//P/8//y
//H/8P/v//D/8f/y//P/8f/y//L/8f/x//H/8f/x//L/8//0//X/8//z//L/8v/y//L/
8v/x/+//7//v/+//7//v/+//7v/w//D/8P/w//D/8P/u/+3/7//u/+7/7f/r/+v/7P/s
/+r/6f/p/+n/7P/s/+v/6P/m/+b/5v/m/+f/5//o/+r/7P/t/+3/7v/v/+//8P/y//T/
9P/0//T/8//z//X/+v/5//r/+//7//r/9//1//T/8//z//P/8//v/+//7P/r/+n/5//m
/+b/5//k/+P/4//g/9//3v/c/9v/2v/Z/9j/2f/b/9z/3f/b/9v/2v/a/9v/2//b/9v/
2f/Y/9f/1v/Y/9j/2P/Y/9r/2P/Y/9n/1//X/9X/1f/W/9T/0v/U/9v/5v/2/wwALgBW
AHsAmwDAAOcAEQE2AVwBegGOAYsBdwFdATwBBgGxAFQA+f+n/2P/P/9E/2L/eP+G/5X/
pP+z/7z/wv/G/8j/zf/Q/9H/0P/Q/8//zv/O/83/zP/Q/9H/0v/V/9P/0//T/9T/1P/U
/9X/1//V/9X/1f/W/9b/1//Y/9n/2//b/9v/3P/a/9r/3P/c/97/3//g/+H/4v/i/+T/
5f/l/+T/5P/j/+X/5v/o/+v/6v/r/+z/7P/u/+//8P/x//L/9P/3//r/+v/6//v/+//9
////AgAGAAcACAAHAAgADAAOABAAEQAUABUAFgAYABcAFwAYABgAGQAZABsAGwAcAB0A
HQAdAB0AHQAdAB0AHgAfAB8AHwAfAB8AHwAfAB8AHwAfAB4AHAAbABkAGAAaABgAFgAS
AA8ADwANAAoABgAEAAEA//////7//P/8//v/+v/6//r/+v/5//f/9//5//n/+f/5//j/
9//2//X/9//3//f/9//3//j/+P/3//f/9//3//f/9//3//f/9//1//X/9P/0//X/9v/3
//f/9f/1//X/9f/z//P/8//y//T/9P/0//T/8v/y//D/7//x//D/8P/v/+3/7f/s/+z/
7v/w//D/8P/w/+7/7f/t/+7/7v/v/+//8P/y//P/9f/4//j/+P/4//j/9//3//n//v//
/wAAAQABAP7/+//5//j/+f/5//n/+f/1//X/8v/x/+3/6//q/+r/6//o/+f/5//m/+X/
5P/i/+P/4v/h/+D/3v/f/9//3//f/9//3v/e/93/3f/d/93/3P/c/9z/3P/e/97/3v/e
/9z/2v/a/9v/3//f/9v/2f/Y/9b/1P/U/9n/5P/0/woAKABMAHEAjwCqAMkA7QAUATgB
WAFuAXcBbQFTATAB/gC1AGIACwC7/3f/Tf9E/1j/bP96/4f/lv+l/7T/wP/G/8r/z//S
/9P/0v/S/9H/0v/U/9X/1v/W/9X/1P/V/9f/1//X/9j/2v/a/9v/3f/c/9v/2v/a/9v/
3f/f/+H/3//f/9//4P/g/+D/4v/i/+X/5f/l/+X/5f/k/+X/5f/o/+j/6f/p/+j/6P/p
/+v/7v/v//D/8P/y//P/9P/1//X/9v/4//r//f/+/wAAAQAAAAEAAwAGAAgACgAKAAwA
EAASABQAFQAUABUAFgAYABsAGwAcABwAGwAbAB0AHQAgACEAIQAhACIAIwAkACUAJAAl
ACUAJQAmACcAKAApACcAJwAnACYAJAAjACEAIAAgAB4AHAAYABUAFQATABAADgAMAAkA
BwAFAAQAAgACAAEAAAAAAAAA/v/9//v/+//5//n/+f/5//v/+//7//v/+//7//v/+//7
//z//P/7//v/+//7//v/+//7//v/+//7//v/+v/6//j/+P/4//f/9//3//f/9//2//f/
+P/4//f/9v/1//T/9P/0//L/8f/z//L/8v/x//H/7//w//D/8P/w//D/8P/u/+3/7f/u
//L/8//z//T/8//z//T/9v/4//j/+P/4//X/9f/3//z//f/+//////////3//P/8//r/
+f/4//f/9//3//T/8//z//H/8P/w/+//7P/r/+v/6v/p/+j/5v/j/+L/4f/g/+D/4f/h
/+H/4f/h/+D/4P/d/93/3f/d/93/3v/f/+D/3v/e/97/3v/e/9z/3P/d/9//3//f/9v/
2v/Y/9j/2P/b/+D/7P/8/xIAMABXAHkAkgCvANUAAAEmAUoBZAFzAXUBXwFAARgB4wCY
AEMA7/+h/1//QP9G/2D/cv9//5L/of+u/7r/wP/C/8n/zP/Q/9D/0f/R/9P/1P/U/9T/
0//T/9P/1f/X/9f/1//Y/9j/2P/Z/9v/2//b/9v/3P/a/9v/3P/d/93/3f/d/97/4P/g
/+L/4v/h/+H/4f/h/+L/4v/k/+X/6P/o/+n/6f/o/+j/6f/r/+z/7f/u/+7/7v/v//D/
8f/z//T/9v/4//f/+P/6//v//P/9////AgAEAAYABgAIAAkACgALAAsADwARABMAFgAX
ABcAGAAYABkAGQAbABsAHAAdAB0AHQAdAB0AHQAdAB4AHwAfAB8AIQAhACEAIQAfAB8A
HwAeACAAHwAdABwAHAAaABgAFAAVABUAEwAQAAwACgAHAAUAAwACAAAAAAD///7//v/+
//z/+//5//n/9//3//f/9//5//n/+f/5//f/9//3//f/+P/6//v/+//6//n/+P/3//f/
9//3//f/9//3//b/9v/2//b/9v/1//f/9//3//f/8//z//P/8v/y//L/8v/y//L/8v/w
/+//7//u/+7/7f/t//D/7v/u/+7/7v/s/+v/6//s//D/8f/x//L/8f/x//L/9P/1//b/
9//4//b/9f/2//r/+//8//3//f/9//v/+v/6//j/9//2//X/9P/1//P/8//w/+3/6//q
/+n/5v/l/+X/5P/j/+L/4P/d/9z/2//a/9z/3f/d/93/3f/d/9z/3P/Z/9n/2f/Z/9r/
2v/a/9r/2P/Y/9j/2P/a/9j/2P/Z/9n/2f/Z/9f/1P/W/9T/1P/X/9z/6v/8/xQAMgBZ
AHsAmgC7AOMADAE0AVoBeAGFAYEBaQFMASIB5wCUAD0A5/+V/1X/OP9G/2L/dP+D/5T/
pf+y/7r/wP/C/8X/yv/O/87/z//P/83/zv/O/87/zf/N/83/z//R/9H/0f/S/9H/0P/Q
/9H/0v/T/9T/1v/U/9X/1v/X/9f/1//X/9j/2v/a/9z/3P/b/9v/2//b/97/3v/g/+H/
4P/g/+H/4f/k/+T/5f/n/+b/5//o/+j/6v/r/+z/7f/v//D/8v/0//P/9P/2//f/+v/7
//3/AAAEAAYABgAIAAkACgALAAsADQAPABEAFAATABMAFAAUABcAFwAZABkAGgAbABsA
GwAaABkAGAAXABoAGwAbABsAGwAbABsAGwAZABkAGQAYABoAGQAXABYAFAASABAADAAL
AAsACQAGAAYABAABAP///f/8//r/+v/5//j/+P/4//T/8//x//H/8v/z//T/9f/0//P/
8v/x//P/8//z//P/8//0//T/8//x//H/8f/x//P/8//z//P/8f/x//D/8P/w//D/8P/v
/+//7//v/+//7f/t/+3/7P/u/+7/7v/u/+7/7v/s/+v/6f/o/+b/6P/o/+j/6P/o/+f/
5//o/+r/6//r/+z/7f/t/+7/8P/u/+7/7v/u/+7/7//y//j/9//4//n/+f/6//f/9f/0
//P/8//z//P/8P/v/+v/6f/p/+f/5v/m/+P/4P/f/9//4P/f/97/3P/b/9r/2f/Y/9f/
1//W/9X/1v/X/9f/2P/V/9X/1f/V/9T/1P/U/9T/1v/W/9b/1v/U/9L/0v/T/9X/1f/V
/9P/0v/Q/87/zP/R/9r/6v8AABwAQABlAIEAnAC9AOMACgEuAU4BZAFtAWMBRwEoAfwA
tQBiAA0Au/9x/z//Nv9M/2L/cP+B/5L/n/+u/7j/vv/C/8X/yP/I/8j/yf/J/8v/zP/M
/8z/y//L/8v/zf/N/83/zf/O/9D/0P/R/9P/0//T/9P/1P/U/9X/1v/X/9b/1f/U/9T/
1f/W/9n/2v/b/9v/2//b/9r/2v/c/93/4P/g/+H/4f/g/+D/4f/j/+X/5//p/+r/6v/r
/+z/7f/t/+7/8P/y//X/9v/4//n/+f/5//r//P8AAAIAAgAEAAUABgAHAAcACgALAAwA
DgAQABEAEwAUABQAEwAUABMAFgAXABcAFwAZABkAGQAZABgAGQAZABkAGgAbABwAHQAb
ABsAGwAaABwAGwAZABgAFgAUABIADgANAA0ACwAIAAcABgAEAAMA///+//z//P/9//z/
/P/8//r/+f/3//f/9f/1//X/9f/2//f/+P/5//f/9//3//f/9//4//j/9//1//X/9f/1
//X/9f/1//X/9//3//b/9v/0//T/9P/z//X/9f/1//X/8//z//P/8v/w//D/8P/w//L/
8v/w/+//7//u/+7/7f/r/+7/7P/s/+z/7P/s/+v/6//s//D/8f/x//L/8f/x//L/9P/1
//b/9//4//X/9f/3//z//f/+//////8AAP3/+//6//f/9//3//f/9f/1//L/8f/t/+v/
6v/q/+f/5P/j/+P/5P/j/+L/4P/d/9z/2//a/9z/3f/d/93/3//f/97/3v/b/9v/2//b
/9z/3P/c/9z/2v/a/9r/2v/a/9j/2P/Z/9//3//b/9n/2P/W/9T/1P/X/+D/7v8GACIA
QgBnAIcAogDDAO0AFgE6AVgBcAF5AWsBTwEuAQIBvwBsABUAw/95/0X/Ov9Q/2j/eP+J
/5j/p/+2/8D/xv/I/8v/zv/Q/9D/0f/R/8//0P/Q/9D/0f/R/9H/0//U/9X/1v/Y/9f/
1v/W/9f/1//X/9f/2P/a/9v/3P/d/9v/2//b/9z/3f/e/+H/4v/i/+H/4P/f/+H/4v/l
/+f/5v/m/+f/5//o/+j/6f/r/+z/7f/u/+7/7v/v//D/8f/x//L/9P/2//f/+P/6//v/
/P/9////AgAEAAYABgAIAAoADAAOAA8AEAARABIAFAAVABUAFgAWABcAFwAZABkAHAAd
AB0AHQAcABsAGgAZABsAHQAeAB8AIAAhACIAIwAiACEAIAAeAB8AHwAeAB4AGwAYABUA
EAARABEADwAMAAwACgAHAAUAAQAAAP7//v/+//7///8AAPz/+//5//n/+f/5//n/+f/7
//v/+//7//r/+f/4//f/9//4//j/9//1//X/9f/1//f/9//3//f/9//3//b/9v/0//T/
9P/z//X/9f/1//X/8//z//P/8v/y//L/8v/y//D/8P/u/+3/7f/q/+r/7P/s/+z/7P/s
/+v/6//s/+z/7f/t/+7/7//v//D/8v/y//L/8v/y//P/8//1//r//f/+///////+//v/
+f/4//f/9//3//f/8//z//D/7//t/+v/6v/q/+n/5v/l/+X/5P/j/+L/4P/f/97/3f/c
/9r/2//b/9v/2//b/9r/2v/X/9f/1//X/9j/2P/Y/9j/2v/a/9r/2v/a/9j/2P/Z/9n/
2f/Z/9n/2P/W/9L/0P/T/9r/5v/2/woAKgBRAHMAjgCnAMcA7AAUAToBWAFnAWsBWwE6
ARIB3QCUAD8A7f+j/2P/QP9C/1j/av93/4j/mf+o/7j/wP/E/8f/yv/M/8z/zf/N/8//
0P/Q/9D/0f/R/9H/0//T/9P/0//U/9L/0v/T/9X/1//X/9f/2P/a/9v/3P/d/9z/2//a
/9r/3P/c/97/3v/f/9//3//f/97/3v/g/+H/4//k/+b/5//n/+b/5v/n/+r/6//s/+z/
7v/v//D/8f/w//D/8f/y//b/+P/7//3//f/9//7/AAACAAQABAAGAAgACgAMAA0ADgAP
ABAAEgAVABUAFgAWABkAGQAbABsAHAAdAB0AHQAdAB0AHQAdAB4AHwAfAB8AIAAhACIA
IwAhACEAIQAgACIAIQAfAB4AHgAcABoAFgAUABMAEAAMAAwACgAHAAUAAgAAAP3//P/7
//r/+v/6//r/+f/3//f/9f/1//X/9f/3//f/9//3//b/9f/0//P/9f/2//b/9f/z//P/
8//z//X/9f/1//X/9f/1//T/9P/y//L/8v/x//P/8//z//P/8f/x//H/8P/w//D/8P/w
//L/8v/w/+//7f/u/+z/7P/s/+z/7P/r/+v/7P/s/+3/7f/u//H/8f/y//T/9P/0//T/
9P/w/+//8P/0//b/+P/6//v/+v/3//X/9P/1//X/9f/1//P/8//w/+//6//p/+j/6P/p
/+b/5f/l/+P/4f/f/9z/3f/c/9v/2v/Y/9n/2f/Z/9f/1//W/9b/1//X/9f/1//U/9T/
1P/U/9T/1P/U/9T/1v/U/9T/1f/T/9H/0f/R/9L/0v/U/9L/0//a/+b/9P8MAC4AVQB3
AJIArQDRAPoAIAFCAVwBawFrAVMBMAEIAcsAegAnANX/if9L/zL/RP9e/2r/ef+K/5v/
qP+y/7j/vv/F/8j/yP/I/8n/yf/L/8z/zP/M/8v/y//L/83/y//L/8v/zP/N/87/0P/T
/9P/0//T/9T/0v/T/9T/1f/W/9f/2P/a/9n/2P/Z/9j/2//b/9v/2//a/9r/3P/d/97/
3v/f/9//4f/i/+T/5//n/+f/5//m/+j/6f/q/+v/7f/u//D/8v/x//L/9P/1//f/+f/8
/wAA//8AAP//AAAEAAYACAAJAAwADQAOABAAEAAPAA8ADgARABEAEwATABIAEwATABMA
FAAVABYAFwAYABkAGQAZABcAFwAXABcAGQAZABkAGAAWABUAEwASABMAEgARAA4ACwAL
AAkABgADAAAA/P/5//n/+P/2//b/9f/0//T/9P/z//P/8v/z//D/7//u/+3/7//v/+//
7//t/+3/7f/t/+v/7P/s/+v/7P/t/+7/7//t/+3/7f/t/+v/6//q/+r/7P/s/+z/6//p
/+n/6f/p/+j/6f/q/+r/6v/q/+r/6v/p/+j/5f/j/+X/5P/k/+P/4f/h/+L/4v/l/+X/
5v/n/+j/6P/p/+n/6v/q/+z/7P/r/+v/6//r/+//7//y//L/8//0//X/9v/0//T/8v/x
/+//7//t/+3/7v/t/+v/6//m/+P/3//c/93/3P/c/9z/2//Z/9b/1P/V/9j/2P/a/9j/
1v/W/9b/1v/T/9L/0f/Q/9L/0v/S/9L/0P/Q/9D/0P/S/9L/0v/S/8//zv/N/8z/zP/M
/8z/zP/N/87/z//Q/97/7P/6/wgAKABIAGgAiACsANAA9AAYASoBPAFOAWABOAESAewA
xgCUAA==
         </WaveFormData>
      </LeadData>
      <LeadData>
         <LeadByteCountTotal>10000</LeadByteCountTotal>
         <LeadTimeOffset>0</LeadTimeOffset>
         <LeadSampleCountTotal>5000</LeadSampleCountTotal>
         <LeadAmplitudeUnitsPerBit>4.88</LeadAmplitudeUnitsPerBit>
         <LeadAmplitudeUnits>��V</LeadAmplitudeUnits>
         <LeadHighLimit>2147483647</LeadHighLimit>
         <LeadLowLimit>268435456</LeadLowLimit>
         <LeadID>V5</LeadID>
         <LeadOffsetFirstSample>0</LeadOffsetFirstSample>
         <FirstSampleBaseline>0</FirstSampleBaseline>
         <LeadSampleSize>2</LeadSampleSize>
         <LeadOff>FALSE</LeadOff>
         <BaselineSway>FALSE</BaselineSway>
         <ExcessiveACNoise>FALSE</ExcessiveACNoise>
         <MuscleNoise>FALSE</MuscleNoise>
         <LeadDataCRC32>2975602114</LeadDataCRC32>
         <WaveFormData>
DAAMAAwADAAJAAgABwAGAAMAAgABAAAAAAAAAAAAAAACAAIAAgACAAAAAAAAAAAAAgAC
AAIAAgAEAAQABAAEAAQABAAEAAQAAgACAAIAAgAAAAAAAAAAAAEAAgADAAQAAgAAAP7/
/P/+//7//v/+//z//P/8//z/+v/6//r/+v/4//j/+P/4//j/+P/3//f/+P/7//z//f/8
//3//f/+////AAABAAEAAQABAAMABQAIAAkACAAHAAoACwALAAwACgAHAAUABAAHAAUA
BQAFAAUABAADAAMAAAD+//v/+f/6//n/+P/3//f/9//2//f/9P/z//P/8//1//X/9f/1
//X/9P/0//P/8//z//P/8//x//H/8f/x/+//7//u/+7/7//x//L/7//u/+3/7P/p/+n/
7f/w//b/BQAXADAAUgBwAIoAqADMAPIAFQE7AVoBaQFoAVQBOAETAd8AlwBPAAsAzP+d
/4r/kf+j/6z/sv++/8n/0P/W/9v/3P/g/+P/5v/m/+f/5//p/+n/6f/p/+v/6//s/+z/
7//w//D/8P/u/+7/7v/w//D/8f/y//P/9f/1//X/9f/2//b/9v/3//j/+P/4//n/9//3
//X/9f/4//n/+//9//3//P/7//r//P/8//z//v/9//3//f/9/wIAAgACAAIABAAFAAYA
BwAGAAgACAAIAAsADQANAA4AEQASABMAEwAUABQAFAAUABkAGgAaABoAGwAcABwAHAAb
ABwAHQAdAB0AHgAeAB4AHgAeAB8AHwAdAB8AIAAiACEAIQAhACEAIQAhACEAIQAiACIA
IAAgAB4AHAAZABgAFgAVABQAFAARAA4ACwALAAoABwAGAAUABgAFAAQAAwADAAMAAwAC
AAIAAgACAAIAAgABAAAA//8BAAEAAQABAAMABAAEAAQAAgACAAMAAwACAAIAAwADAAMA
AwACAAEAAQABAAEAAQADAAMAAwADAAAA///+//3///////////8CAAIAAAAAAAIAAAAC
AAIAAgACAAIAAQABAAEAAQABAAEAAgAEAAUABwAJAAkACQAIAAUABQAHAAkADQARABEA
EQARABAADgANAAsACwAKAAoADAAHAAYABQAEAAIAAAD//////v/8//v/+v/3//b/9f/0
//P/8f/x//D/7//v/+//7//v/+//7//v/+z/7P/r/+v/7f/t/+3/7f/v/+//7//v/+3/
7P/s/+3/7f/s/+3/7v/t/+z/6f/n/+f/7P/2/wUAFwAyAFIAdACSAK4A1gAAASsBUwF0
AYUBggFuAVIBKwHxAKUAWwAVANb/pf+K/4//pf+y/7r/xP/R/9z/5v/r/+r/6v/t/+z/
7P/t/+3/7f/t/+3/7f/t/+3/7v/u/+3/7v/u/+7/7v/u/+7/8P/u/+//8P/x//P/8//z
//P/8v/y//L/8//0//T/9P/1//f/9//1//X/9f/1//b/9//2//b/9v/2//T/9P/0//b/
9f/1//X/9f/4//j/+P/4//j/+f/6//v//P/+//7//v/9//////8AAAEAAgADAAMABQAG
AAcACAAIAAgABwAGAAoADAANAA4ADgAOAA4ADQAPABAAEAAQABAAEAARABEADwARABIA
FAAVABUAFQAVABUAFQAVABUAFgAWABQAFAATABIAEAAQABAADwAOAA4ADwAMAAkACQAK
AAcABgAFAAQAAwACAAEAAQABAAEAAAAAAAAAAAAAAAEAAQABAAEAAQABAAEAAQD//wAA
AAAAAP//AAACAAMAAgACAAMAAwABAAEAAAD/////////////AQABAAEAAQABAAEAAQAB
AP7//f/8//v//v/+//z//P/8//v/+v/6//r/+v/6//r/+v/6//r/+f/5//n//P/9//7/
AAABAAEAAgADAAEAAQAAAP3/+//9////AwADAAMAAwADAAUABAAEAAMAAwACAAIABAAA
AP7//P/6//j/9v/1//X/8v/w/+//7v/v/+7/7f/s/+3/6//r/+r/5//n/+f/5//p/+n/
6f/p/+j/6P/n/+f/5f/l/+X/5f/n/+f/5//n/+b/5P/j/+P/4//i/+P/5P/j/+D/3f/b
/9v/4P/s//3/DwAqAEwAagCEAKYA0AD8ACUBTwFqAXMBZgFOATABBQHHAHsALQDp/7D/
hf92/4P/lf+c/6b/tP/B/8j/zv/R/9L/0v/V/9b/1v/X/9f/2f/Z/9n/2f/X/9f/2P/Y
/9n/2v/a/9r/3P/c/9z/3v/d/93/3f/d/9v/2//b/9v/2v/a/9r/2//d/97/3//h/9//
3//d/93/4f/h/+L/4//m/+b/5v/m/+b/5v/m/+j/6//r/+v/6//u/+7/7v/u/+7/7//w
//H/9P/2//b/9v/1//f/9//4//n/+v/7//v//f/+////AAABAAIAAgACAAQABgAHAAgA
CAAIAAgABwAJAAoACgAKAAsADAAOAA8ADgAPAA8AEAATABMAEwATABEAEQARABEAFAAU
ABIAEgASABAADQAMAAsACQAHAAYABgAEAAIAAwAAAP3//P/7//r/+f/4//f/9//3//f/
9v/4//j/+P/4//v/+//7//v/+v/5//j/9//5//r/+v/6//v//P/+/////v/+////////
/////v/9///////////////////////9//3//f/9//v/+//7//v//f/+//3//v/7//n/
9//2//b/+P/6//r/+P/4//j/+P/6//n/+f/5//3//f/9//7//f/9//7///8CAAMAAwAB
AAIABQAIAA0ADQANAA0ADQANAAwADAALAAcABgAGAAgABAACAAAA/v/9//z//P/9//z/
+v/5//j/9//2//X/9P/y/+//7v/s/+z/7f/u/+//7f/t/+3/7f/q/+r/6f/p/+n/6f/p
/+n/6P/n/+b/5f/o/+j/6f/r/+v/6v/p/+b/5f/k/+H/4f/p//L/AAATAC0ATABuAIwA
qgDQAPoAIgFHAWMBcAFrAVYBPgEaAd0AkwBBAPX/vf+W/4P/iv+Z/6P/qv+2/8L/y//S
/9T/1f/W/9r/3f/c/9z/3f/d/9v/2//b/9v/2//b/9z/3P/f/+D/4P/g/97/3v/e/+D/
4v/j/+T/5f/n/+f/5//n/+T/5P/k/+X/6f/q/+v/7f/r/+v/6f/p/+3/7f/u/+//8P/w
//D/8P/y//L/8v/0//f/9//3//f/+f/4//f/9v/5//v//f////3//v/9//z//f//////
AAABAAIAAwADAAUABgAHAAgADAAOAA8AEAAPABAAEAAQABIAFAAWABcAFwAYABgAGAAY
ABgAGQAZABkAGwAcAB4AHwAfAB8AHwAfAB8AHwAfAB4AHgAcABwAGQAWABIAEAAQAA8A
DgAOAAsACAAFAAUABgADAAIAAQAAAP///v/9//v/+//7//r//P/8//z//P/8//v/+v/5
//r/+//8//3//f/+//7//v/7//r/+v/5//r/+v/7//v/+f/5//j/9//6//v//P/9//v/
+//7//v/9//3//f/9//4//n/+v/7//v/+v/3//b/+P/3//b/9v/4//j/+P/4//j/+P/4
//f/9//3//n/+f/5//r/+//7//z//f8AAAEAAQD///3///8BAAUACAAJAAoACwAKAAgA
BwAFAAMAAgACAAQAAwACAAEAAAD8//r/+f/5//b/9P/z//L/8//y//H/8P/v/+3/7f/s
/+n/6f/p/+n/6f/p/+n/6f/o/+j/5//n/+f/5//n/+f/5//n/+f/5//q/+r/6//t/+f/
5v/l/+L/4f/g/+H/4f/j/+z/+P8HAB0AOgBaAHgAlAC0ANwAAgEnAUcBWgFjAV4BRgEk
AfMAsQBnABsA2f+m/4n/hv+T/5//qP+u/7b/v//G/8j/yf/O/9T/2//e/97/3//f/93/
3f/d/93/3f/d/97/3v/f/+D/4P/g/9//3v/d/97/3//h/+P/5f/k/+P/4v/h/+D/4P/g
/+H/5P/k/+T/5f/j/+P/4f/h/+X/5f/m/+f/5v/m/+b/5v/m/+b/5v/o/+r/6//s/+3/
8P/w//D/8P/w//H/8v/z//P/9P/z//L/9P/3//j/+v/9//7//////wEAAgADAAQABwAI
AAgACAAHAAgACAAIAAsADAANAA0ADwAQABAAEAAPAA4ADgANABAAEwAVABgAFgAVABQA
EwATABMAEwATABQAFAASABIAEAAOAAsACgAKAAkACAAIAAYAAgD+//3//v/7//r/+f/6
//n/+P/3//X/9f/1//T/9//4//n/+v/5//n/+f/5//v/+//7//v/+//8//z//P/5//j/
+P/3//v//P/+//////////7//f/7//v/+//7//3//f/9//3/+v/5//j/9//4//n/+v/7
//z//P/6//r/+//7//v//P8AAP7//P/6//b/9//4//n/+v/9//3//v///////////wAA
AQABAAIAAwAEAAUABQADAAEAAwAFAAkADAANAA4ADwANAAwADAALAAsACgAKAAwADAAM
AAwADAAIAAYABQAFAAQAAgABAAAA///+//3//P/9//v/+//6//n/+f/5//n/9//3//f/
9//3//j/+P/5//f/9//3//f/+f/5//n/+f/5//j/+P/5//f/+P/3//b/9f/y/+//7f/v
//b/AgATAC0ATABuAIwAqgDKAPIAGgFBAWEBdgF7AWwBUAEsAfsAtwBrACMA5f+0/5X/
kv+j/6//tP+6/8T/zf/Y/9z/3//i/+b/5//m/+b/5//n/+f/5//n/+f/6f/p/+r/6v/r
/+z/7P/s/+z/7P/s/+7/7P/t/+7/7//t/+3/7f/t/+7/7v/u/+//7v/u/+7/7//y//P/
8v/z//T/8//z//P/9P/0//T/9P/y//L/8v/0//P/8//z//P/9P/0//T/9P/0//X/9v/3
//j/+v/6//r//P///wAAAgABAAIAAwADAAUABgAHAAgACgAKAAkACAALAAwADAAMAAwA
DAAMAAsACwAMAAwADAANAA4AEAARAA8ADwAOAA4AEQARABEAEQARABEAEQARAA8ADgAL
AAoACQAIAAYABgAEAAMAAgACAAEA/v/7//v//P/5//j/9//2//X/9P/z//P/8//z//L/
7//u/+3/7P/s/+v/6v/p/+v/6//r/+v/6f/q/+r/6v/q/+r/6//r/+v/6v/q/+n/6//r
/+r/6f/r/+v/6//r/+n/6f/p/+n/6P/p/+r/6//o/+f/5v/l/+b/5v/k/+T/5v/l/+T/
5P/l/+T/4//i/+X/5//l/+b/5P/k/+T/5P/k/+P/4//j/+f/5//n/+j/6f/p/+r/6//t
/+//8P/v/+7/7//w//P/9f/1//X/9f/1//T/9P/z//D/7v/t/+7/7f/u/+//8P/t/+r/
6P/n/+b/5P/j/+L/3//e/93/3P/b/9n/2f/Y/9n/2f/Z/9n/2P/X/9b/1f/W/9b/1f/V
/9P/0//T/9P/0//T/9P/0//U/9T/1f/X/9P/0v/R/9D/z//O/8v/y//N/9L/3P/p//3/
HABAAGAAgACkAM4A+AAfAUsBaAFvAWYBUAEuAQEBvwBxACMA2/+c/3P/ZP9v/4H/jP+W
/6L/qf+w/7b/u/++/8L/w//C/8L/w//D/8H/wf/B/8H/wf/B/8L/wv/B/8L/wv/C/8L/
wv/C/8T/xP/F/8b/x//E/8P/wv/B/8P/xP/F/8f/yP/I/8j/yf/I/8f/xP/D/8f/x//I
/8n/yv/K/8r/yv/M/8z/zP/O/87/zf/M/8v/zf/M/8v/yv/M/83/zv/P/8//0P/P/87/
0P/T/9T/1v/V/9b/1//X/9v/3P/d/97/4P/g/9//3v/e/97/3f/c/9//4P/h/+H/4v/i
/+H/4P/i/+L/4//j/+P/5f/m/+j/5//n/+f/5//o/+n/6v/r/+r/6v/o/+j/5//m/+T/
5P/k/+P/4v/i/+H/3v/b/9v/2//Z/9n/2f/Z/9n/2f/Z/9f/1//X/9b/1v/W/9b/1v/W
/9X/1P/T/9b/1//Y/9n/1//Y/9j/2P/Y/9j/2f/Z/9r/2v/b/9v/2f/Z/9j/1//Z/9n/
2f/Z/9n/2f/Z/9n/1//X/9f/1//X/9f/1//X/9j/2P/W/9b/1//X/9f/2P/X/9b/1f/U
/9T/1f/W/9f/1//Z/9b/0v/Q/9D/0P/Q/9H/0f/S/9P/1f/V/9X/1v/X/9f/2P/Z/9r/
2//b/9n/2P/Z/9r/3f/h/+H/4f/h/9//3v/e/93/3P/c/93/4P/b/9r/2f/Y/9j/1v/V
/9X/1v/U/9P/0v/R/9D/z//O/83/y//L/8r/zP/N/87/z//O/83/zP/L/8z/zP/L/8v/
yf/J/8n/yf/J/8n/yf/J/8v/yv/K/8v/x//G/8X/xP/F/8T/wf/B/8f/0P/a/+v/BQAm
AEgAagCOALYA3gAGAS0BUQFoAWUBUgE6ARgB4QCXAEUA9f+z/4L/Z/9q/33/i/+U/6D/
qv+z/7r/vP+//8L/xP/H/8b/xv/H/8f/xv/F/8T/w//F/8f/yv/M/8z/zP/L/8r/zP/M
/8z/zv/N/83/zf/N/83/zf/N/83/z//Q/9H/0//U/9T/1P/V/9b/1//W/9f/1//X/9j/
2f/X/9b/1f/U/9f/2P/Z/9z/2//b/9v/2//c/9z/3P/c/93/3//h/+P/4f/i/+H/4P/i
/+X/5v/o/+v/7P/t/+3/7//w//H/8v/2//j/+f/6//3//v/+//7/AQACAAMAAwAFAAYA
BgAGAAgACAAJAAkACgANAA8AEgASABEAEAAPABAAEQASABMAEgASABAAEAAQAA4ACwAK
AAwACwAKAAoACQAGAAMAAwAFAAMAAwADAAMAAwADAAMABQAFAAUABAAEAAQABAAEAAMA
AwADAAMABQAFAAUABQACAAIAAQAAAP7//v/////////+//7//f/8//v/+f/3//r/+//8
//3/+//7//v/+//3//f/9//3//f/9//3//f/+P/4//b/9v/4//f/9v/2//T/9P/y//L/
9P/0//T/9P/0//L/8f/x//H/8//z//P/9P/4//n/+//9//7///////3/+//9////AwAF
AAUABQAFAAMAAgACAAEAAAAAAAEABAABAAAA///+//r/+P/3//f/9v/0//P/8v/z//L/
8f/w//D/7//w//D/7//v/+//7//x//H/8f/x/+7/7v/t/+3/7//v/+//7//w//H/8v/z
//L/8P/v/+//8//y/+//7P/p/+b/5f/l/+n/8P/+/w8AJwBEAGQAhACgAMAA5AAKATEB
WQFyAX0BdAFgAUABDwHLAH0AMQDt/7j/l/+O/5v/qf+w/7j/wv/N/9b/3v/j/+j/7P/t
/+3/7P/s/+v/6//r/+v/6//q/+n/6f/o/+r/7P/t/+7/7v/u/+7/8P/u/+//8P/x//T/
9f/2//f/9v/2//b/9//2//b/9v/3//n/+f/3//f/9//3//j/+f/8//z//P/8//z//P/8
//7/AQABAAEAAQACAAIAAgACAAAAAQACAAMABwAKAAsADAALAA0ADQAOAA8AEAARABEA
FAAWABgAGgAbABwAHAAcAB0AHgAeAB4AHQAeAB8AHwAjACQAJAAkACcAKAAqACsAKQAr
ACwALgAxADEAMQAxAC8ALwAvAC8ALwAuACsAKgApACgAJgAmACUAIwAhACAAHQAaABcA
FwAWABMAEgARABIAEQAQAA8ADQANAA0ADAAMAAwADAAMAAsACwALAAsACwALAAsACwAL
AAwADAAMAAwADAANAA0ADAAMAA0ADQANAA0ADAALAA0ADQANAA0ACwALAAsACwAKAAsA
DAANAAwACwAKAAkADAAMAAoACgAMAAsACgAKAAgACAAIAAoACgAKAAoACgAKAAkACQAJ
AAkACQAJAAoACQAJAAoACwAMAA0ADQALAAoACwAMAA8ADwAPAA8ADwAQABAAEQARAAwA
CgAJAAoACAAIAAgACAAGAAQAAwADAAAA/v/9//z/+//6//n/+P/2//P/8v/w/+3/7f/t
/+3/7f/t/+3/7f/q/+r/6f/p/+n/6f/p/+n/6f/p/+n/6f/p/+j/6P/p/+v/6v/p/+b/
4f/g/9//3//h/+T/7P/5/wcAHgBAAGAAfACYAL4A6AAPATcBWAFrAW4BXgFCAR0B6wCn
AFsADwDM/5v/gP+D/5X/ov+s/7b/wf/K/87/0//Y/9r/2//e/97/3//f/+D/4f/i/+P/
4//j/+T/5P/n/+j/6P/o/+r/6v/q/+z/7P/t/+7/7//v/+//7//v/+z/7P/s/+3/7v/u
/+7/7//v/+//7f/t/+//7//w//H/9P/0//T/9P/0//T/9P/2//f/9//3//f/+P/4//j/
+P/4//n/+v/7//r//P/8//z/+//9//3//v8BAAIAAwADAAQABAAEAAQACAAKAAsADAAN
AA4ADgAOAA0ADgAPAA8AEQASABIAEgASABIAEwATABUAFwAYABoAHQAdAB0AHQAbABsA
GwAbAB4AHgAcABwAGAAWABMAEgAUABMAEgASAA8ADAAJAAkACAAFAAQAAwAEAAMAAgAB
AAAA///+//z/+v/6//r/+v/9//3//f/9//v/+//7//v//P/+////AAD8//z//f/9//7/
/v//////AQABAAAA//////////////3//f/9//3/+v/5//j/9//3//f/9//3//j/+P/2
//b/9P/z//L/8v/y//L/8v/y//L/8v/w/+//7//v//L/8//0//b/9f/1//b/9//6//v/
+//5//f/+f/7////AQABAAEAAQABAAAAAAD///z/+v/5//r/+v/6//r/+v/3//T/8v/x
/+7/7P/r/+r/6//q/+n/6P/l/+P/4//i/+P/4//j/+P/4//j/+P/4//g/+D/3//f/9//
3//f/9//3f/d/93/3f/f/97/3v/f/9//4P/h/97/3f/c/9v/2//b/97/6P/1/wUAHAA+
AGAAfgCgAMgA8AAZAUUBZgF1AXIBYAFEAR8B4wCbAE0AAQC+/43/ev+D/5f/pP+q/7b/
wf/K/9L/1f/U/9b/2//c/9z/3f/d/9v/2//b/9v/2//b/9z/3P/f/+D/4P/g/9//3v/d
/97/4P/h/+L/4//h/+H/4f/h/+L/4v/i/+P/4//i/+H/4f/h/+H/3//f/+P/4//k/+X/
5v/m/+b/5v/m/+b/5v/o/+n/6f/p/+n/7v/u/+7/7v/v//H/8//1//T/9v/2//b/9//5
//n/+v/8//7/AAABAAEAAgADAAQABwAIAAgACAAHAAgACAAIAAoADAAOAA8ADwAQABAA
EAAPAA4ADgANAA0ADwAQABIAFQAVABUAFQAVABUAFQAVABgAGAAWABYAFQAUABIAEgAS
ABEAEAAQAA0ACgAHAAcABwAFAAUABQAEAAMAAgABAP///f/7//j/+v/6//r/+v/6//n/
+P/3//f/9//3//f/9//4//j/+P/0//T/9f/1//b/9v/3//f/9//3//b/9f/3//f/9//3
//n/+f/5//n/+f/5//n/+f/6//v//P/9/wAAAAD+//7//P/7//r/+v/6//r/+v/4//f/
9//3//n/+f/5//r/+v/5//n/+f/4//n/+f/3//n/+//9/wEAAQABAAEAAQABAAAAAAD/
/////v/+/wAA+//6//n/+P/0//L/8f/x/+7/7P/r/+r/6//q/+n/6P/n/+X/5f/k/+L/
4f/g/9//4P/h/+L/4//g/+D/3//f/+H/4f/h/+H/4//j/+P/4//j/+L/4v/j/+f/5v/l
/+T/4//g/93/2//d/+T/7P/9/xUAMgBUAHIAjgCwANgA/gAlAUkBZAFvAWgBUgE2AQsB
ywB9ADMA7f+y/4v/gv+R/5//qP+y/77/yf/U/9r/3f/e/+D/4//k/+T/5f/l/+f/5//n
/+f/5f/l/+b/5v/n/+j/6P/o/+j/6P/o/+r/7P/t/+7/7//x//H/8f/x/+7/7v/u/+//
8v/y//L/8//z//P/8f/x//D/7//v/+//8v/y//L/8v/y//L/8v/0//b/9//4//n/+v/6
//r/+v/6//v//P/9//7/AAAAAAAAAAABAAAAAAADAAQABQAFAAYABgAGAAYACQAKAAoA
CgAOABAAEQASABIAEgASABEAFAAWABcAGAAWABYAFwAXABcAGQAaABwAHwAfAB8AHwAe
AB0AHAAbAB0AHgAdAB4AHAAaABcAFgAUABMAEgASABIAEAAOAA8ADAAJAAgABwAIAAcA
BgAFAAMAAwADAAIAAAAAAAAAAAADAAMAAwADAAIAAQAAAP////8AAAAAAAD8//z//f/9
//z//P/9//3//f/9//z/+//7//v/+//7//v/+//7//v/+//7//v/+//5//n/+f/5//v/
/P/7//z//P/7//r/+v/6//z//P/8//z//P/8//v/+//7/////////wAA/////wAAAQAC
AAMAAwABAP//AQADAAcACQAJAAkACQAJAAgACAAHAAUABAAEAAYAAwACAAEAAAAAAP7/
/f/9//r/+P/3//b/9//2//X/9P/x/+//7//u/+7/7//w//H/8v/z//T/9f/y//L/8f/x
//H/8f/x//H/8f/x//H/8f/v/+7/7v/v//X/9v/z/+7/7f/q/+n/5//r/+7/+P8HABsA
NgBYAHgAlgC4AOIADAEzAVcBcgF9AXIBWgE8AQ8B0QCFADcA8f+2/4//hv+T/6P/rv+4
/8T/zf/W/97/4f/i/+T/5f/o/+j/6f/p/+f/5//n/+f/6f/p/+r/6v/t/+7/7v/u/+z/
7P/s/+7/7P/t/+7/7//x//H/8f/x/+7/7v/u/+//7v/u/+7/7//t/+3/6//r/+3/7f/u
/+//7v/u/+7/7v/s/+z/7P/u/+//7//v/+//8f/w/+//7v/w//H/8v/z//L/9P/0//T/
8//1//X/9v/5//r/+//7//3//v///wAAAgACAAEAAAADAAQABAAEAAUABgAHAAcACwAM
AAwADAALAAoACgAJAAoADQAPABIAEwATABMAEwATABMAEwATABUAFgAVABYAEwAQAAwA
CgAMAAsACgAKAAkABgADAAMAAAD9//z/+//8//3//v////7//f/8//r//P/8//z//P/7
//v/+//7//r/+f/4//f/9//4//j/+P/0//T/9f/1//f/+P/6//v/+//7//r/+f/3//f/
9//3//n/+f/5//n/9//3//f/9//3//f/9//3//f/9v/z//L/8P/v/+7/8P/w//D/8P/w
/+//7//v//H/8f/x//L/8f/x//L/8//2//f/9//1//f/+f/7////AwADAAMAAwABAAAA
AAD//////v/+/wAA+v/4//b/9P/0//L/8f/x//L/8P/v/+7/7f/s/+v/6v/p/+f/5//m
/+P/4//j/+P/4//j/+P/4//g/+D/3//f/93/3f/d/93/3v/f/+D/4f/f/97/3v/f/9//
4P/f/97/3f/c/9f/1f/V/9r/4v/t//3/FAA2AFYAcACMAKwA0gD5ACMBSAFbAV4BUgE4
ARMB4wCfAFEABwDI/5f/ev93/4X/kP+Y/6T/sf+8/8b/zf/O/87/z//S/9L/0//T/9X/
1f/V/9X/0//T/9T/1P/X/9j/2P/Y/9j/2P/Y/9r/2v/b/9z/3f/e/9//4P/h/9//3v/d
/93/3v/e/97/3//g/+H/4P/h/+L/4f/h/+H/4//k/+X/5v/k/+T/5P/m/+n/6f/p/+n/
7v/u/+7/7v/t/+3/7f/t//D/9P/2//j/+P/5//j/+P/5//r/+//7//7/AAACAAQABQAG
AAYABgAJAAoACgAKAAwADgAQABEAEQASABIAEgAUABQAFQAVABMAFQAWABgAGgAbABwA
HQAfAB8AHwAfACEAIgAhACIAIgAgAB0AHAAZABcAFQAUABQAEgAQABEADwALAAkABwAH
AAcABwAHAAkACQAJAAgABwAGAAUABAAHAAcABwAHAAUABQAFAAUAAwAEAAQABAAEAAQA
BQAFAAYABgAHAAcACQAJAAgABwAFAAUABQAFAAUABQAFAAUABQAFAAUABQADAAMAAwAD
AAQABAACAAIAAgAEAAMAAgABAAAAAQABAAIAAwAEAAMAAgACAAUABQAGAAcACAAJAAkA
BwAGAAcACAALAA4ADwAQABEAEwASABIAEQARABAAEAASAA8ADgANAAwACgAIAAcABwAI
AAYABQAEAAIAAAD+//z//f/7//v/+v/7//v/+//7//n/+f/5//n/+P/4//f/9//6//v/
/P/9///////////////+//7////9//z/+f/6//v//P/9//v/+f/+/wYADwAhAD4AXgCA
AJ4AugDeAAYBLQFTAXIBhQGGAXIBVAEvAfUAqwBdABcA2P+p/5T/n/+v/7j/wP/M/9f/
4P/o/+n/7P/y//P/9P/0//X/9f/1//X/9f/1//P/8//0//T/8//0//T/9P/3//j/+f/8
//z//f/+/////v/9//z/+//9//7///8BAAAA/v/8//v//v////7///8BAAEAAgADAAQA
BAAEAAQABgAGAAYACAAIAAcABgAFAAoACgAKAAoADAANAA4ADwAOABAAEAAQABMAFQAV
ABYAFQAUABMAEQAVABYAFwAYAB0AHgAeAB4AHgAeAB0AHAAfACAAIQAhACIAIgAhACAA
IwAkACYAJwAnACkAKgAsACsAKwArACsALAAtAC4ALwAwADAALgAuAC8ALgAsACwAKgAp
ACgAKAAlACIAHwAfAB8AHQAdAB0AHAAbABoAGQAZABkAGQAYABcAFgAVABQAEwATABMA
EwATABMAEwATABEAEgASABIAEwAUABYAFwAVABQAFAATABIAEQAPAA0ADwAPAA8ADwAO
AA0ADAALAAoACwAMAA0ADQANAA0ADQANAAwACQAIAAoACQAIAAgACgAKAAoACgAMAA0A
DgAPAA0ADwAQABEAEQARABAADgAMAAsACwAMAA8AEAASABUAFQATABUAFgAXABcAFgAU
ABMAEwASABEAEgARAA8ADwANAAoABwADAAMABAAEAAMA///+//3//f/9////AAD///7/
/v/+//7//v/7//r/+f/4//r/+v/6//r/+v/6//r/+v/8//z//P/8//v/+v/5//j/9v/2
//b/9v/4//j/+P/4/wMADAAVAB4APABYAHQAkAC1ANoA/wAkAToBTgFiAXYBVAE0ARQB
9ADFAA==
         </WaveFormData>
      </LeadData>
      <LeadData>
         <LeadByteCountTotal>10000</LeadByteCountTotal>
         <LeadTimeOffset>0</LeadTimeOffset>
         <LeadSampleCountTotal>5000</LeadSampleCountTotal>
         <LeadAmplitudeUnitsPerBit>4.88</LeadAmplitudeUnitsPerBit>
         <LeadAmplitudeUnits>��V</LeadAmplitudeUnits>
         <LeadHighLimit>2147483647</LeadHighLimit>
         <LeadLowLimit>268435456</LeadLowLimit>
         <LeadID>V6</LeadID>
         <LeadOffsetFirstSample>0</LeadOffsetFirstSample>
         <FirstSampleBaseline>0</FirstSampleBaseline>
         <LeadSampleSize>2</LeadSampleSize>
         <LeadOff>FALSE</LeadOff>
         <BaselineSway>FALSE</BaselineSway>
         <ExcessiveACNoise>FALSE</ExcessiveACNoise>
         <MuscleNoise>FALSE</MuscleNoise>
         <LeadDataCRC32>2917723734</LeadDataCRC32>
         <WaveFormData>
/v/+//7//v/7//r/+f/4//b/9v/2//b/9P/0//T/9P/0//T/9P/0//L/8v/y//L/8//0
//X/9v/2//b/9v/2//T/9P/0//T/9P/0//T/9P/y//L/8v/y//P/9P/1//b/9f/0//P/
8v/0//T/9P/0//T/9P/0//T/8//y//H/8P/y//L/8v/y//H/8P/v/+7/8P/w//D/8f/x
//L/8v/z//P/8//0//T/9P/z//P/9f/4//r/+v/7//z//f/+//3/+//5//j/+P/5//n/
+f/5//n/+P/2//P/8f/w/+//7v/u/+3/7f/s/+3/7P/r/+r/6P/m/+X/5P/l/+b/5//o
/+b/5v/m/+b/5f/l/+X/5f/l/+X/5f/l/+T/4//i/+H/4//k/+T/5P/i/+H/4P/f/93/
3v/g/+T/8P/6/w0AJgA9AFEAaACDAJ8AvADaAPUA/wAAAfIA2wC+AJUAXQAnAPn/0P+x
/6H/pv+z/7r/vv/H/83/0//Y/9v/3P/e/97/3//g/+H/4v/i/+P/4//j/+L/4v/j/+P/
4//k/+T/5P/i/+L/4//j/+P/5P/k/+b/6P/o/+j/5//n/+f/6P/o/+n/6f/p/+r/6f/o
/+f/5v/o/+n/6//u/+z/7P/s/+z/7f/t/+7/8P/w//D/8P/w//T/9P/0//X/9//4//j/
+P/7//z//f/9//3//v8AAAEAAQACAAIAAwADAAMABAAFAAcACAAKAA0ADQANAA4ADgAP
AA8AEQARABAAEAARABEAEgASABIAEwASABMAFQAWABYAFgAXABcAFgAWABYAFgAZABoA
GgAaABgAFgASABAADwAPAA4ADAANAAwACwAJAAgABgAGAAUABQAFAAUAAwAEAAMAAwAC
AAQABQAFAAUABAAEAAMAAQABAAIAAgACAAMAAwADAAMAAQABAAEAAQADAAQABAAEAAQA
AwADAAMAAwADAAQABAADAAQABAAFAAIAAQAAAP//AQABAAEAAQABAAEAAQABAAQAAgAC
AAIAAgACAAAAAAAAAAAAAgACAAMAAwAEAAQABQAHAAcACAAIAAgACQAJAAsADgAQABAA
EQARABAADwAMAAoACgALAA0ADgALAAoACQAJAAQA/v/3//P/7//t/+v/6P/l/+X/5P/j
/+L/4f/g/9//3P/c/9z/3P/c/9z/3P/c/9r/2v/a/9n/2f/Z/9n/2f/b/9v/2//b/9r/
2f/Y/9f/1v/W/9j/2P/X/9T/0//P/87/0v/a/+L/7v/9/xgAMwBHAF4AewCdALwA3gD3
AAMB/gDwANsAvACRAFkAIQDx/8j/p/+T/5b/o/+s/7L/t/+//8f/zv/R/9D/0P/S/9T/
1P/U/9T/0v/T/9P/0//T/9T/1v/X/9f/2P/Y/9j/2P/Y/9n/2f/Z/9r/2v/c/97/3v/e
/93/3P/b/9v/2v/c/93/3v/g/+D/4P/g/+D/3//f/+D/4v/i/+L/4v/i/+H/4f/i/+T/
5P/k/+T/5P/o/+j/6P/p/+n/6v/q/+r/6//s/+3/7f/t/+7/8P/x//H/8v/y//P/9P/1
//f/+f/4//j/+f/7//3//f/+//7/AAD//wAA//8CAAIAAwADAAQABAAEAAUABQAFAAYA
BgAIAAgACQAJAAYABgAGAAYABgAGAAUABAAFAAQAAQAAAP3//f/8//r/+v/6//r/+f/4
//b/9v/1//P/8//z//H/8f/x//L/8v/w//H/8f/x//P/9P/0//P/8f/y//L/8v/x//H/
8f/x//P/8//z//P/8//0//T/9P/y//H/8f/x//P/8//0//T/8v/y//H/8f/x//H/8f/x
/+//7//v/+//8f/x//H/8f/w/+//7//v/+3/7v/u/+7/7v/u/+7/7v/u/+7/8P/w//H/
8f/0//T/9f/3//f/+P/4//j/9f/1//f/+v/8//z//f/9//3//f/7//r/+f/5//r/+v/5
//j/9//3//X/8v/u/+3/7f/t/+3/7P/r/+v/6v/p/+r/6f/o/+f/5v/m/+b/5v/o/+j/
6P/o/+j/6P/o/+f/5//n/+f/5//n/+f/5//n/+X/5f/l/+X/5v/o/+j/6P/n/+T/4f/f
/+D/4v/s//b/BAAVAC4AQwBZAHYAlwC3ANgA+gARARkBDgH6AN8AvgCRAFsAJQD1/87/
sf+n/7D/u//A/8j/0f/X/93/4P/j/+T/5P/o/+b/5v/m/+b/5v/n/+f/5//m/+b/5//n
/+X/5v/m/+b/6P/o/+n/6f/p/+r/6v/s/+r/6v/q/+n/6f/p/+r/6v/t/+3/7f/u/+7/
7v/u/+7/7f/t/+7/8P/w//D/8P/w/+//7//w//L/8v/y//L/8v/0//T/9P/1//X/9v/2
//b/+P/6//z//f/8//z//f/9////AAAAAAEAAQABAAIAAwAEAAQABQAHAAgACQALAAwA
DAALAAwACwAMAAwADQANAA0ADgAPABEAEAARABMAFAAWABYAFwAXABQAFAAUABQAFgAW
ABUAFAATABIADwAOAAsACwAKAAgACQAIAAcABQACAAAAAAD///3//f/9//v/+//7//z/
/P/+////////////AAAAAP///v/+//3//P/7//v/+//7//z//f/+//////8AAAAAAAD+
//3//f/9//3//f/+//7//P/8//v/+//7//v/+//7//v/+//7//v//P/9//7////9//v/
+v/5//n/+//9//z/+v/6//r/+v/4//j/+P/4//j/+P/5//n/+v/6//v//f/7//z//P/8
//z//f8AAAQABAAEAAUABQAHAAcABQAEAAIAAQABAAAA/f/8//v/+//8//r/9//3//j/
9//2//T/8//z//L/8f/u/+3/7P/r/+v/7P/t/+7/7v/u/+7/7v/s/+z/7P/r/+v/6//r
/+v/6f/p/+n/6f/r/+v/6//r/+z/6v/o/+j/6f/o/+f/5f/q//D/+P8CABQAKQBEAF0A
cwCSALEA0QDwAAgBFQERAQAB7ADPAKIAawAzAPv/1/+8/6//sf+8/8P/yv/Q/9X/2f/d
/+D/4f/k/+b/6v/q/+r/6v/q/+j/6f/p/+n/6P/o/+n/6f/r/+z/7P/s/+v/6v/q/+n/
6f/q/+r/7P/t/+7/7//v/+7/7f/t/+z/7v/v//D/8v/x//D/7//u/+//7//w//L/8P/w
//D/8P/v/+//8P/y//T/9P/0//T/9P/0//T/9f/2//j/+f/6//n/+v/7//v/+//8//7/
//8BAAIAAgADAAUABQAGAAcABgAGAAcACQAHAAcACAAIAAwADQAQABEAEAAQABEAEQAS
ABIAEgATABQAFQAXABgAFgAWABcAFwAYABgAGAAYABgAGAAXABYAFAASAA4ADAALAAsA
CgAIAAUABAADAAEAAgAAAAAA///////////9//r/+f/5//j/+P/5//n/+f/5//r/+v/5
//v//P/8//z/+f/5//n/+f/5//n/+f/5//n/+v/6//r/+v/5//n/+f/6//v//f/+//r/
+v/5//n/+P/3//b/9f/2//f/+P/5//j/9//2//X/9v/1//X/9f/1//b/9P/0//T/9P/0
//T/9P/0//T/9P/1//X/9v/2//f/+f/3//j/+P/4//f/9//5//z//v/+////////////
/f/8//v/+//8//z//f/8//v/+//4//b/8//z//T/8//y//D/8f/x//D/7//s/+v/6v/p
/+j/6P/o/+j/5v/m/+b/5v/o/+j/6P/n/+f/5//n/+f/5//n/+f/5//p/+n/6f/p/+T/
5v/m/+L/3//g/9//3//k/+j/8P/4/wYAGwAyAEcAXwB4AJUAtQDSAOoA/QAFAQAB7ADR
AKoAdwBBAAsA3f+8/6n/pf+s/7X/vP/E/8f/zf/T/9L/0//Y/9z/4P/g/+D/4P/g/9//
3//e/93/3v/e/9//3//f/+D/4P/g/9//3v/e/93/3f/e/97/4P/e/97/3v/d/97/3//h
/+L/4//j/+P/5P/i/+L/4v/i/+H/4f/i/+T/5P/k/+T/5P/h/+H/4v/k/+X/5v/n/+j/
6P/o/+j/6f/p/+r/6v/q/+n/6v/r/+v/7f/u//D/8f/x//L/8v/z//b/9//5//v/+v/6
//v//f/7//v//P/8//////8BAAEAAAAAAAEAAQD+//7//v///wEAAwAGAAgABwAGAAYA
BQAGAAYABgAGAAQABAADAAIAAQAAAP3//P/9//3//P/6//f/9v/1//P/9P/y//L/8f/u
/+3/7P/p/+r/6f/p/+j/6v/r/+v/6//r/+z/7P/r/+v/7P/s/+z/7f/t/+3/7f/q/+n/
6P/n/+n/6v/q/+r/6//r/+z/7f/s/+v/6//q/+n/6v/q/+v/6P/n/+b/5f/m/+f/6P/p
/+f/5//n/+f/5//n/+j/6f/r/+n/5//j/+D/4//k/+X/5v/o/+j/6P/o/+j/6P/p/+n/
6v/q/+v/7f/r/+z/7P/s/+n/6f/r/+7/8f/y//T/9f/1//X/8//y//H/8f/y//L/8f/w
/+//7//u/+z/6f/p/+r/6f/o/+b/5P/j/+H/3//g/9//3v/d/9z/3P/c/9z/3P/c/9z/
3P/e/97/3v/d/9v/2//b/9v/2//b/9v/2//b/9v/2//b/9r/3P/c/9r/2f/W/9P/z//Q
/9j/4v/u//7/FQAwAEcAXwB4AJUAtQDUAOwA/QADAfgA4ADFAJ4AaQAzAAMA2/+6/6X/
o/+u/7X/uv++/8X/zf/V/9j/1//c/97/3v/c/9z/3P/c/97/3//f/9//4P/g/+H/4f/j
/+T/5P/k/+b/5v/n/+f/5v/m/+X/5v/m/+b/5v/l/+X/5f/m/+b/5//n/+f/6P/q/+r/
6v/q/+r/6f/p/+r/6v/q/+r/6v/r/+v/7P/u/+7/7v/u/+7/8P/w//D/8f/y//T/9f/2
//f/+P/5//n/+f/6//z//f/9//7//v///wEAAQACAAMABgAGAAcACQAJAAkACgAKAAwA
CwAMAAsADAAMAA0ADQAPABAAEQATABEAEQASABIAFAAUABUAFQAWABYAFgAWABQAFAAT
ABIAEwASAA8ADgANAA0ADAAKAAkACAAHAAUABgAEAAQAAwADAAMAAwABAAIAAQABAAAA
/v/////////9//7//v/9//3//v/+//7///////////8BAAEAAQABAP//AAAAAAAAAgAB
AAEAAQABAAEAAgACAAAAAAD/////AAABAAIAAwAAAP///v/9/////////////v/9//3/
/f/9//3//f/9///////9//7//P/8//z//P/+//7//v/+//7//v//////AgACAAMABQAF
AAYABgAGAAMAAwAFAAgACgAKAAsACwANAA0ACwAKAAcABwAIAAgACAAIAAgACQAGAAQA
AQABAAIAAQAAAP7//f/9//z/+//6//n/+P/3//b/9v/2//b/9v/2//b/9v/2//b/9v/1
//P/8//z//P/9f/1//X/9f/3//f/9//3//T/8v/y//L/8f/w/+//6//s//L/+P8AAAwA
IwA8AFUAbQCIAKkAxwDoAAoBIQElAR4BDAHzANAAnwBnADEA///W/7v/sf+4/8H/yP/Q
/9f/3f/h/+b/6//u//D/7v/w//D/8P/w/+7/7//v/+//8P/w//H/8f/v//D/8P/w//L/
8v/z//P/8f/y//L/9P/y//L/8v/x//L/8//1//b/9//3//f/+P/3//b/9f/0//f/9//4
//r/+v/6//r/+v/7//v//P/+//7//v/+//7////+//3//f///wAAAAAAAP//AAABAAEA
AgAEAAcACQAIAAgABwAHAAgACQALAA0ADgAOAA8AEQAPAA8AEAAQABEAEQATABMAEgAS
ABMAEwATABQAFQAXABYAFwAZABoAGAAYABkAGQAaABoAGgAaABoAGgAZABgAGQAYABUA
FAATABMAEgAQAA0ADAALAAkACgAIAAgABwAJAAkACQAHAAgABwAHAAYABAAFAAUABQAE
AAQAAwABAAIABAAFAAYABQAFAAUABQAFAAUABQAFAAUABgAGAAYABgAFAAUABQADAAMA
BAAEAAQABAADAAMAAwADAAMAAwAFAAUABQAFAAMAAwADAAMABAADAAMAAwABAAEAAQAB
AAEAAQABAAEAAwADAAEAAAD+//7//v/+/wAAAAAAAAAAAQACAAQABQAGAAYABwAJAAkA
CgAKAAoACQAJAAsADgAQABAAEQARABEAEQAPAA4ADQANAA4ADgAMAAoACAAHAAYABAAB
AAEAAgABAAAA/v/7//v/+v/5//r/+f/4//f/9//4//n/+v/6//r/+v/6//r/+v/6//n/
+P/3//b/9f/3//f/9//3//f/9//3//f/9v/4//j/9v/1//T/7//v//T/+P/+/woAHAAz
AEoAYwB/AJwAuwDZAPoAFgEpAScBFgEEAesAwACJAE8AGQDt/8z/u/+7/8b/z//W/9z/
4//n/+n/7P/x//L/8v/0//L/8v/y//L/8f/x//D/7//x//L/9P/1//X/9v/2//b/9P/0
//X/9f/1//b/9v/4//j/+P/4//f/+f/5//r/+v/6//n/+P/4//r/+v/6//r/+//7//z/
/v/9//z/+//6//r/+//9/wAA/v/+//7//v8AAAAAAAABAAMABAAEAAQAAwAEAAUABQAH
AAgACgALAAoACgAJAAkACgALAA0ADwASABIAEwAVABUAFQAWABYAGAAXABgAFwAYABgA
GQAZABoAGgAaABsAHgAfACEAIgAgACAAIQAhACAAIAAgACAAHgAeAB0AHAAdABwAGQAY
ABkAGQAYABYAFAASABAADQANAAwADQANAAsACwALAAkACgAJAAkACAAGAAcABwAHAAcA
CAAIAAcACQAKAAoACgAHAAcABwAHAAcABwAHAAcABQAGAAYABgAIAAcABwAHAAkACQAK
AAoABgAGAAUABQAFAAUABQAFAAMAAwADAAMABQAFAAUABQAEAAMAAwADAAEAAQABAAMA
BAACAAIAAgACAAAAAAAAAAAAAgACAAMAAwAGAAYABwAJAAkACgAKAAoACAAHAAgACgAO
AA4ADwAPAA0ADQALAAoACQAJAAoACgALAAoACQAJAAcABAAAAP//AAD///7//P/7//v/
+v/5//j/9//2//X/8v/y//L/8v/0//T/9P/0//L/8v/y//H/8//z//P/8//z//P/8//z
//L/8f/w/+//8v/w/+z/7P/r/+j/5f/l/+b/6v/y//7/DgAjADwAUwBnAIAAnQC5ANgA
+gANARUBDgH+AOMAvgCLAFEAGwDt/8z/tf+t/7L/u//A/8b/zf/V/9v/4P/j/+b/6P/q
/+j/6P/o/+j/5v/n/+f/5//k/+T/5f/l/+b/6P/p/+r/6v/q/+v/6//q/+r/6f/q/+z/
7P/s/+v/6f/p/+r/6v/r/+v/6//s/+z/7P/s/+z/6//r/+z/7v/w//D/8P/w/+3/7f/u
//D/8P/w//D/8P/y//L/8v/z//H/8v/y//L/9f/2//f/9//1//b/+P/5//n/+v/6//v/
/P/9////AQACAAIAAwAFAAQAAwADAAIABQAFAAcABwAIAAgACQAJAAkACgALAA0ADQAN
AA4ADgAQABAAEQARABIAEgASABIAEQAQAA4ADAANAAwACQAIAAUABQAEAAIAAQAAAP//
/f/6//j/+P/3//n/+f/5//f/9P/z//P/8v/y//P/8//z//P/9P/0//P/8f/y//L/8v/z
//P/8//z//L/8f/w/+//8f/y//L/8v/y//H/8f/x//H/8f/y//L/8P/w/+//7//x//H/
8f/x/+//7//v/+//7f/t/+3/7f/u/+3/7f/t/+v/6//r/+z/7P/s/+z/7P/q/+r/6v/q
/+v/7P/u/+//7v/u/+//8f/x//L/8v/y/+//7//x//T/9P/0//X/9f/z//P/8f/w/+//
7//w//D/8f/w/+//7//w/+7/6//r/+r/6f/o/+b/5f/l/+T/4//g/9//3v/d/9z/3P/c
/9z/3v/e/97/3v/b/9r/2f/X/9n/2f/Z/9n/2//b/9v/2//b/9v/2//b/9z/3P/a/9j/
1//U/9P/0//U/9b/3P/i/+z/+/8UAC8AQwBaAHcAlQC0ANQA7QD7AP4A8gDbAMAAmQBl
ACsA8//G/6f/m/+c/6X/rP+y/7n/v//F/8r/zf/S/9L/1P/U/9T/1P/U/9b/1//X/9f/
1P/U/9X/1f/X/9j/2P/Y/9r/2v/b/9v/2//c/9z/3v/c/9z/3P/b/9v/2//c/9z/3//f
/9//4P/e/97/3v/e/9//3//g/+L/5P/k/+T/5P/h/+H/4v/k/+b/5v/m/+b/5v/m/+b/
5//n/+j/6P/o/+n/6v/r/+v/6//s/+7/7//x//L/8v/z//H/8f/y//P/9//4//r//f/9
//3//v/+//////8BAAEAAgACAAMAAwAEAAQABAAFAAQABQAHAAgACQAKAAwADQAMAAwA
DAAMAAoACgAJAAgABwAGAAMAAgACAAMAAwACAP///v/9//v//P/6//r/+f/3//f/9//1
//T/8//z//L/8P/x//H/8f/z//T/9P/z//H/8v/y//L/8v/z//T/9f/0//P/8v/x//P/
9P/0//T/9P/z//P/8//z//P/9P/0//L/8v/x//H/8f/x//H/8f/x//H/8f/x//H/8f/x
//H/8P/v/+//7//t/+7/7v/u/+7/7v/s/+z/7P/s/+3/7v/w//H/8v/y//P/9f/1//b/
9v/2//P/8//1//j/+v/6//v/+//9//3/+//6//f/9//4//j/+P/4//j/+f/3//T/8P/v
/+7/7f/s/+r/5//n/+b/5f/k/+P/4v/h/+L/4v/i/+L/4v/i/+L/4v/i/+L/4v/h/+H/
4f/h/+H/3//f/9//3//h/+H/4f/h/+L/4v/i/+D/3//e/93/3f/c/97/4v/s//b/BQAe
ADcATQBoAIcApQDGAOoABQERAQ4B/gDpAMoAnQBnAC8A+//O/63/n/+k/6//tv+8/8P/
y//R/9b/1//Y/9r/3P/e/97/3v/e/9z/3f/d/93/3P/c/93/3f/d/97/3v/e/9z/3P/d
/93/3//g/+D/4v/i/+L/4v/h/+H/4f/i/+L/4//j/+P/5P/k/+T/5P/k/+P/4//k/+b/
6P/o/+j/6P/p/+n/6v/s/+z/7P/s/+z/7P/s/+z/7f/v//D/8P/w/+//8P/x//H/8f/y
//T/9f/3//j/+P/5//n/+f/6//v//v/+////AQD/////AAAAAAMAAwAFAAUABgAGAAcA
BwAEAAQABAAFAAYABwAJAAoACgAKAAsACwAKAAoACgAKAAwADAALAAoACwAKAAcABgAD
AAMAAgAAAAEAAAD///3//P/6//r/+f/5//n/+f/3//T/8//z//L/9P/1//X/9f/z//T/
9P/z//P/9P/0//T/9f/1//X/9f/z//P/8//z//P/9P/0//T/8v/x//H/8f/z//P/9P/0
//D/8P/v/+//7//v/+//7//v/+//7//v//H/8f/x//H/7v/v/+7/7v/u/+7/7v/u/+7/
7v/u/+//8P/y//P/8//y//L/8//z//T/9P/0//X/9f/3//r/+v/6//v/+//9//3/+//6
//n/+f/6//r/9//2//X/9f/0//L/7//v/+z/6//q/+j/6f/p/+j/5//m/+X/5P/j/+L/
4v/i/+L/5P/k/+T/5P/i/+L/4v/h/+H/4f/h/+H/4f/h/+H/4f/h/+H/4f/h/+D/4P/g
/+D/3//c/9n/1//a/97/5P/s//z/EQAqAD8AVQBuAIsAqQDGAOYA/QAFAf4A7ADVALYA
hQBNABUA4/+8/6X/of+o/6//tv+8/8P/yf/R/9b/2f/a/9z/3v/e/97/3v/e/97/3//f
/9//3v/e/9//3//d/97/3v/e/+D/4P/h/+H/4f/i/+L/5P/i/+L/4v/h/9//3//g/+D/
4v/j/+T/5v/m/+b/5v/m/+X/5f/m/+j/6v/q/+r/6v/n/+f/6P/q/+z/7P/s/+z/7P/s
/+z/7f/t/+7/7v/u//D/8v/0//X/8//0//b/9//5//r/+v/7//n/+f/6//v//P/8//3/
//8BAAEAAgACAAMAAwAFAAUACAAIAAkACQAIAAgACAAJAAwADQAPABAAEgASABMAEwAQ
ABAAEAAQABIAEgARABAADQAMAAkACAAHAAcABgAEAAMAAgABAP///v/8//z/+//7//v/
+//5//j/9//3//b/9P/1//X/9f/2//j/+f/5//j/+P/3//b/9v/3//j/+f/3//f/9//3
//X/9v/2//b/+P/3//f/9//3//f/+P/4//j/+P/3//f/9f/1//X/9f/z//P/8//z//X/
9f/1//X/9P/z//P/8//x//T/8v/y//L/8v/y//L/8v/y//L/8v/z//P/9v/2//f/+f/5
//r/+v/6//n/+f/7//7/AAAAAAEAAQADAAMAAQAAAP////8AAAAA///+//3//f/8//r/
9//3//T/8//y//D/7//v/+7/7f/s/+v/6v/p/+r/6v/q/+r/6v/q/+r/6v/q/+r/6v/p
/+v/6//r/+v/6f/p/+n/6f/n/+f/5//n/+z/7P/q/+j/5//k/+P/4f/k/+b/6v/2/wQA
FQAuAEcAXQB4AJsAuQDYAPQADQETAQoB+ADfAL4AjQBVAB0A7f/G/6v/pf+w/7f/vv/G
/8v/0f/Z/9z/3//i/+T/5v/m/+b/5v/m/+T/5f/l/+X/5P/k/+X/5f/n/+j/6P/o/+b/
5v/n/+f/5f/m/+b/6P/q/+r/6v/p/+n/6f/q/+r/6//r/+v/7P/s/+z/7P/s/+3/7f/u
//D/7v/u/+7/7v/t/+3/7v/w//L/8v/y//L/8//y//H/8f/x//L/8v/y//X/9v/3//f/
9//4//r/+//7//z//P/9//////8AAAEAAgACAAMABQAFAAUABgAGAAcABwAJAAkACwAM
AA4ADwANAAwACwALAA0ADwASABQAFQAWABgAGQAXABYAFQAUABQAFAATABIAEAAOAAoA
CAAJAAkACAAGAAUABAADAAEA/v/8//z/+//9//3//f/7//r/+f/5//j/9v/3//f/9//4
//r/+//7//n/+v/6//r/9//3//f/9//1//X/9f/1//b/+P/5//r/+v/5//n/+f/3//f/
+P/4//b/9v/1//X/9//3//f/9//3//f/9//3//X/9f/1//X/9P/z//D/8P/w//D/8P/w
//D/8P/w//L/8v/z//P/8v/y//P/9f/1//b/9v/2//f/9//5//z/AAAAAAEAAQABAAEA
///+//3//f/+//7//P/6//j/9//4//b/8//z//T/8//y//D/8f/x//D/7//s/+v/6v/p
/+b/5v/m/+b/6P/o/+j/6P/n/+b/5f/j/+X/5f/l/+X/5//n/+f/5//m/+X/5P/j/+T/
4v/i/+T/5f/i/93/2//c/97/4v/q//T/BQAeADUASQBeAHcAlQCyANIA7wD9AAIB+ADl
AMgAoQBvADUAAQDW/7X/o/+g/6X/rP+0/73/xf/N/9T/1//W/9b/2P/Z/9r/2//c/9r/
2//b/9v/2v/a/9v/2//b/9z/3P/c/9z/3P/d/93/2//c/9z/3v/g/+D/4P/f/93/3f/e
/97/3//f/9//4P/e/97/3v/e/9//3//g/+L/5P/k/+T/5P/j/+P/5P/m/+T/5P/k/+T/
6P/o/+j/6f/o/+j/5//m/+r/7P/u/+//7P/s/+3/7f/v//D/8P/x//T/9f/3//n/+f/4
//j/+f/5//n/+v/6//v/+//9//3//v/+//////8AAAAAAAABAAEAAQACAAIABQAGAAgA
CQAKAAoACgAKAAsADAAMAAwACgAIAAQAAgD//////v/8//3//P/7//n/9//0//P/8f/z
//P/8//x//D/7//v/+7/7v/v/+//7//v//D/8P/v/+3/7v/u/+7/7//v/+//7//t/+3/
7f/t/+7/8P/x//L/8v/x//H/8f/u/+3/7f/s/+v/7P/s/+3/7f/t/+3/7f/t/+3/7f/t
/+3/7f/t/+3/7P/u/+3/7P/r/+r/6v/q/+r/6v/q/+r/6//r/+7/7v/v//H/8P/w/+//
7v/r/+v/7f/w//T/9P/1//X/9//3//X/9P/1//X/9v/2//P/8v/x//H/8v/w/+3/7f/s
/+v/6v/o/+b/5f/j/+H/4//j/+P/4//g/+D/4P/g/97/3v/e/97/3v/e/97/3f/d/93/
3f/d/97/3//g/+H/3//f/9//3//e/9z/3P/c/93/3v/d/9v/2P/c/+L/5v/y/wcAHgA5
AE0AYAB7AJsAvADcAPUABQEGAfQA2wC8AJEAWwAnAPX/yP+p/53/pP+t/7L/uP+//8f/
zf/U/9X/1P/Y/9r/2v/a/9r/2v/a/9v/2//b/9r/2v/b/9v/2f/a/9r/2v/d/97/4P/h
/+H/4v/i/+T/4//i/+H/3//i/+P/5f/m/+X/4//h/+D/4//k/+X/5v/l/+X/5v/o/+j/
6P/o/+j/6f/p/+r/7P/r/+r/6f/o/+z/7P/s/+3/7f/u/+7/7v/x//L/8//z//X/9v/4
//n/+P/4//f/9//5//n/+v/7//7//v///wEAAQABAAIAAgADAAMABQAFAAQABAAFAAUA
BwAIAAkACwAKAAsADQAOAA0ADAAMAAsADQAOAA8AEAAOAA4ADQAMAA4ADgAMAAwACgAJ
AAcABAABAAAA///9//7//P/8//v/+//7//v/+f/4//f/9//2//X/9f/0//P/9f/2//b/
9f/z//T/9P/0//P/8//z//P/9P/1//b/9//1//b/9v/2//b/9f/1//X/9f/1//b/9v/0
//T/8//z//P/8//z//P/8//z//P/8//x//H/8f/x//D/7//v/+//7//v/+//7//x//H/
8f/x//L/8//0//b/9P/0//X/9f/0//T/9P/1//X/9v/4//n/+f/5//r//P/+//z//P/8
//z//P/7//v/+v/5//j/+P/2//P/8f/v/+//7//u/+3/6//p/+f/5P/o/+r/6f/p/+j/
5v/m/+b/5v/l/+T/4//i/+P/5P/l/+b/5f/k/+P/4v/k/+T/5P/k/+P/4v/h/+D/3v/e
/97/3v/e/97/3v/e/+X/6v/v//T/CQAeADMASABkAIAAnAC4AMkA2gDrAPwA4wDKALEA
mAB1AA==
         </WaveFormData>
      </LeadData>
   </Waveform>
</RestingECG>
