# Supplementary material for: Detection of Left Atrial Enlargement Using a Convolutional Neural Network-Enabled Electrocardiogram
Source: Front Cardiovasc Med. 2020 Dec 17;7:609976. doi: 10.3389/fcvm.2020.609976 (PMC7773668; doi:10.3389/fcvm.2020.609976)
Supplement: Supplementary file 3 [file Data_Sheet_3.ZIP › normal2/1802017300_5178_0000001Z.XML]

<?xml version="1.0" encoding="Windows-1252"?>
<!DOCTYPE RestingECG SYSTEM "restecg.dtd">
<RestingECG>
   <PatientDemographics>
      <PatientID>1802017300</PatientID>
      <PatientAge>80</PatientAge>
      <AgeUnits>Years</AgeUnits>
      <Gender>Male</Gender>
      <PatientLastName>laiguiming</PatientLastName>
   </PatientDemographics>
   <TestDemographics>
      <DataType>Resting</DataType>
      <Site>1</Site>
      <AcquisitionDevice>MAC55</AcquisitionDevice>
      <Status>Unconfirmed</Status>
      <Priority>Normal</Priority>
      <AcquisitionTime>09:54:04</AcquisitionTime>
      <AcquisitionDate>03-15-2017</AcquisitionDate>
      <CartNumber>1</CartNumber>
      <AcquisitionSoftwareVersion>009C</AcquisitionSoftwareVersion>
      <XMLSourceVersion>MAC5000 v1.0</XMLSourceVersion>
   </TestDemographics>
   <RestingECGMeasurements>
      <VentricularRate>58</VentricularRate>
      <AtrialRate>58</AtrialRate>
      <PRInterval>132</PRInterval>
      <QRSDuration>74</QRSDuration>
      <QTInterval>462</QTInterval>
      <QTCorrected>453</QTCorrected>
      <PAxis>9</PAxis>
      <RAxis>-23</RAxis>
      <TAxis>11</TAxis>
      <QRSCount>10</QRSCount>
      <QOnset>219</QOnset>
      <QOffset>256</QOffset>
      <POnset>153</POnset>
      <POffset>180</POffset>
      <TOffset>450</TOffset>
      <ECGSampleBase>500</ECGSampleBase>
      <ECGSampleExponent>0</ECGSampleExponent>
   </RestingECGMeasurements>
   <Diagnosis>
      <Modality>Resting</Modality>
         <StatementCount>4</StatementCount>
         <LabelText>12SL ��ϳ���</LabelText>
      <DiagnosisStatement>
         <StmtFlag>ENDSLINE</StmtFlag>
         <StmtText>����Ķ�����</StmtText>
      </DiagnosisStatement>
      <DiagnosisStatement>
         <StmtText>�º���ļ�����</StmtText>
      </DiagnosisStatement>
      <DiagnosisStatement>
         <StmtFlag>ENDSLINE</StmtFlag>
         <StmtText>�����䲻ȷ��</StmtText>
      </DiagnosisStatement>
      <DiagnosisStatement>
         <StmtFlag>ENDSLINE</StmtFlag>
         <StmtText>�쳣 ECG</StmtText>
      </DiagnosisStatement>
   </Diagnosis>
   <Waveform>
      <WaveformType>Rhythm</WaveformType>
      <WaveformStartTime>0</WaveformStartTime>
      <NumberofLeads>8</NumberofLeads>
      <SampleType>CONTINUOUS_SAMPLES</SampleType>
      <SampleBase>500</SampleBase>
      <SampleExponent>0</SampleExponent>
      <HighPassFilter>16</HighPassFilter>
      <LowPassFilter>150</LowPassFilter>
      <ACFilter>NONE</ACFilter>
      <LeadData>
         <LeadByteCountTotal>10000</LeadByteCountTotal>
         <LeadTimeOffset>0</LeadTimeOffset>
         <LeadSampleCountTotal>5000</LeadSampleCountTotal>
         <LeadAmplitudeUnitsPerBit>4.88</LeadAmplitudeUnitsPerBit>
         <LeadAmplitudeUnits>��V</LeadAmplitudeUnits>
         <LeadHighLimit>2147483647</LeadHighLimit>
         <LeadLowLimit>268435456</LeadLowLimit>
         <LeadID>I</LeadID>
         <LeadOffsetFirstSample>0</LeadOffsetFirstSample>
         <FirstSampleBaseline>0</FirstSampleBaseline>
         <LeadSampleSize>2</LeadSampleSize>
         <LeadOff>FALSE</LeadOff>
         <BaselineSway>FALSE</BaselineSway>
         <ExcessiveACNoise>FALSE</ExcessiveACNoise>
         <MuscleNoise>FALSE</MuscleNoise>
         <LeadDataCRC32>3287807887</LeadDataCRC32>
         <WaveFormData>
+P/4//j/+P/6//r/+v/6//j/+P/4//j/+f/6//v//P/6//r/+v/6//r/+v/6//r/+v/6
//r/+v/3//b/9f/0//b/+P/6//z/+v/6//r/+v/3//b/9f/0//f/+P/5//r/+f/4//f/
9v/3//j/+f/6//j/+P/4//j/9v/2//b/9v/2//b/9v/2//b/9v/2//b/+f/6//v//P/7
//r/+f/4//r/+v/6//r/+P/4//j/+P/6//r/+v/6//r/+v/6//r//P/8//z//P/6//j/
9v/0//b/+P/6//z/+//6//n/+P/4//j/+P/4//r/+v/6//r/+P/4//j/+P/4//j/+P/4
//b/9v/2//f/+P/6//v///////7//f/8//7//f/9//7//////wAAAgAEAAQAAQABAAIA
AwAFAAUABAADAAMABAADAAAA///+/wAABAAKAAwABgADAAIA///5//f/9v/2//b/+f/5
//f/9f/2//b/9//4//f/9P/1//f/9f/0//P/9f/1//X/9f/0//T/8//x/+//7v/u/+7/
8P/x//L/8//1//X/8//2//T/8//z//D/8v/v/+n/6//7/wYAEwAtAEoAZACDAKcAwADL
ANIA0ADGAKoAhABdADoAGwAIAAAA+v/8//7//f/7//r/9P/x//H/7f/p/+v/7v/w/+7/
8P/v/+3/7P/r/+v/6//s/+z/7P/t/+3/6//r/+z/7P/q/+z/7f/u/+7/7f/t/+z/6v/o
/+j/6//r/+3/7v/u/+7/7v/u/+3/6//r/+3/7v/v/+//7//w//D/7//v/+//7//u/+z/
6//t//D/8f/y//H/7//x//L/8//x//H/8P/u//L/8//z//T/9P/0//X/9f/z//P/8//0
//b/9v/2//f/9//3//j/+P/2//f/+P/4//j/+f/5//v/+//7//v/+v/9//7/AAABAP//
AAACAAMAAQABAAEAAQACAAMABQAHAAcABgAIAAcABwAHAAgACQAHAAgACAAIAAgACQAL
AA4ADgAOAA4AEAAPAA0ADAAKAA0ADgAPABEADwAOAAwACgAJAAkACQAIAAkACQAKAAsA
CgAKAAcABQADAAMAAwADAAIAAQAAAAAAAgADAAEAAAD///7//f/9/wAAAAAAAP7/+//6
//n/+P/7//7/AAABAP7/+//4//T/+P/6//z/AAD9//z/+f/3//f/+P/5//z/+v/6//n/
+f/4//j/9v/2//f/9//4//j/+f/5//X/9f/3//f/+P/4//r/+v/5//n/+v/8//r/+f/4
//j/+f/4//j/9v/2//b/+P/4//j/+P/5//r/+//8//z/+//2//X/9//2//T/8//2//f/
9v/3//f/9v/2//j/+v/4//j/9//0//T/9v/2//j/+P/5//n/+P/1//T/8//1//b/9//3
//X/9//1//X/+v/6//b/9P/3//f/9//4//X/8v/x//D/8//0//b/9//5//j/+P/5//j/
9//1//T/9f/1//X/9f/1//T/9P/1//X/9f/2//b/9v/2//b/9//1//L/8v/y//T/9//4
//n/9//7//f/8P/x//L/8//0//L/8v/y//L/9f/2//f/+P/3//b/9f/0//b/9v/2//b/
9v/2//b/9v/0//L/8P/u//L/9P/2//j/+P/4//j/+P/1//T/8//y//P/9P/1//b/9f/0
//P/8v/0//b/+P/6//f/9v/1//T/9v/2//f/9//6//r//f/+//z//P/8//z/+//7//z/
/////wAAAgACAAIA/////wAAAwAFAAUABAACAAEAAQAAAP7//v/+//7/AwAIAAkABwAE
AAMAAAD5//f/9v/2//T/9//3//X/8v/w/+//7//x//P/8f/z//X/8f/w/+//7//v/+//
7//v//L/8v/x//H/7//u/+3/7f/v/+//7//v//P/8f/u/+7/8f/1//L/7v/x//X/8//1
/wIAFQAvAFIAdACRALMA1gDnAOQA3ADMAKYAdgBRADQAFwACAPz/+v/2//r/AQD///T/
9P/3//T/7//q/+v/6v/q/+b/5v/p/+n/6v/r/+r/6f/p/+j/6P/p/+n/5//n/+j/6P/m
/+b/5//o/+j/5//n/+b/5P/k/+b/6//t/+v/7P/s/+z/6v/o/+X/4f/l/+n/7P/v/+z/
6//r/+r/6v/r/+z/7f/t/+z/7P/v/+3/7f/t/+v/6f/r/+z/7f/u/+//7//u/+//7//u
/+7/7//w//L/8//y//H/8P/w//L/8v/y//P/8//z//T/9P/0//X/9v/2//j/+f/5//v/
+f/5//n/+P/6//r/+//7//v//P/+//////////////8AAAEAAwAFAAUABAAGAAUAAwAD
AAQABQAHAAgACAAIAAcABwAIAAoACQAIAAcACAAKAAkACQAIAAgACAAIAAkACgAKAAkA
CAAJAAkACQAIAAgABwAHAAcABgAGAAMAAQADAAMAAwADAAAA///+//7///////z/+v/6
//r/+v/7//n/+P/3//T/9f/2//f/+P/4//j/9//1//f/9//3//b/+P/4//j/+v/4//j/
9v/1//P/8v/x//L/9f/2//b/9//6//r/+P/4//n/+f/6//r/+f/3//H/7//z//X/+P/6
//f/9v/0//P/9f/4//f/9//3//j/+v/6//j/9v/2//b/9v/2//b/9v/1//T/8//y//b/
9//0//X/+P/4//f/9//3//f/9f/1//f/9v/2//j//P/6//r/+f/2//b/+P/4//j/+P/5
//n/+P/1//T/8//2//j/+v/7//r/+//4//f/+P/4//T/8v/3//f/9//4//b/9P/0//T/
9v/2//f/9//5//j/+P/5//j/9//1//T/9//3//f/9//1//T/9P/1//f/9//4//j/+P/4
//j/+f/3//T/9P/0//f/+f/5//n/+//7//f/9P/2//b/9v/2//j/+P/4//j/9v/2//b/
9v/4//j/+P/4//f/9v/1//T/9P/0//T/9P/1//b/9//4//b/9v/2//b/+P/4//j/+P/3
//b/9f/0//b/9v/2//b/9//4//n/+v/5//j/9//2//j/+P/4//n/+P/4//f/+f/6//r/
+v/6//v/+//8//7//v/9//3//v///wAA/v///wAAAQADAAMABAADAAMABAAEAAIAAgAC
AAEAAgAFAAQAAgABAAIAAQD9//v/+v/6//X/9//2//P/8v/0//X/9//3//f/9f/3//f/
9f/0//P/8//z//P/8//x//L/8v/x//H/8P/w//D/8v/z//T/9f/x//H/8//0//L/8f/v
/+7/9v/3//P/+f8DAAgACwAdADoAWAB9AJsAsgDHANIAzgC8AKAAgABfADwAHQAKAAIA
/P/6//j/9f/7/wAA/P/5//j/8//u/+//8f/y/+//8P/v/+3/7P/r/+3/7f/u/+7/8P/x
//H/7//t/+7/7v/s/+z/7f/u/+7/7v/v/+//7v/u/+7/8f/x/+3/7P/q/+j/7P/u/+//
7//v//H/8v/z//H/8f/y//L/8f/x//H/8f/v/+7/7v/x//L/8//0//P/8f/z//T/9f/z
//P/8v/w//X/9//4//r/9//2//b/9f/1//X/9f/2//j/+P/4//n/9//3//j/+P/6//v/
/P/8//7//////wEAAwADAAMAAgD///7//v/9//7/AAADAAUABwAHAAcABwAEAAMAAwAD
AAcACAAMAA0ACQAJAAoACwANAA4ADgAOAAsACwAMAA4AEAAQABAAEgAQAA8ADwAOAAwA
DAAMAA0ADAAMAAsACgAMAA8AEgAUABAACwAHAAMACAAKAAkACQAHAAcABwAHAAYABQAE
AAQABQAFAAIAAAAAAAAAAAABAAEAAAD///z//v/+//7//v/+//7//f/7//v/+//7//r/
+f/4//f/+P/7//z/+//7//r/+v/6//z//P/8//v/+//+//7//P/8//v/+f/4//b/+//9
//v//f/+//3//f/8//z//P/7//v/+v/8//r/+f/7//z//v/+//z/+v/6//r//P/8//z/
/P/6//r/+v/6//v/+//3//f//P/8//v/+//9//3/+//7//r/+P/3//j/+v/4//j/9//4
//j/+v/6//z//P/9//3//P/5//j/9//6//r/+v/5//f/+f/3//f//f/+//v/+v/8//v/
+v/6//j/9v/2//b/+P/4//n/+f/5//j/+P/5//v/+//6//r/+f/5//n/+f/3//b/9v/3
//n/+f/6//r/+P/4//j/+f/7//j/+P/4//n/+//7//v/9f/5//3//P/7//r/+f/4//b/
9v/2//b/9//4//n/+v/4//j/+P/4//n/+v/7//z/+f/4//f/9v/5//r/+//8//r/+v/6
//r/+v/6//r/+v/6//r/+v/6//n/+P/3//b/+f/6//v//P/6//r/+v/6//n/+f/6//r/
//8AAAAAAAD///7//P/7//z//////wAAAwAEAAUAAwABAAIAAwAFAAcABgAFAAUABQAE
AAEAAAACAAIABAAIAAgABQADAAMABAD///7//v/8//r//f/9//n/9v/2//X/9v/5//r/
+f/4//n/9v/0//P/8//z//P/9f/1//b/9v/1//X/9P/0//T/9f/1//X/8//x//P/9f/6
//z/9f/x//L/8v/x//P/+f/9/wYAGQAzAEwAZgCBAKEAvgDNANYA1gDAAJoAdgBXADQA
FQAEAAIAAgAAAAAA///9//z//P/7//j/8//u/+//8P/w/+z/7P/v/+//8P/x/+//7//w
//D/7v/v/+//7f/r/+z/7P/q/+z/7f/u/+7/8P/x//H/8P/s/+z/7//v/+3/7v/u/+7/
7v/u/+3/6//t/+//8P/x//P/8//0//T/8f/x//H/8f/v/+7/7v/x//P/8//z//H/8P/x
//H/8f/z//X/9v/2//f/9//2//b/9v/2//f/9//3//f/9//4//b/9v/2//f/9f/1//b/
9v/3//n/+//8//7//////wEAAAD///7//P/+//7//////wAAAgAFAAcABgAFAAQAAwAE
AAUABwAJAAkACAAKAAkABwAHAAgACQALAAwADAAMAAkACQAKAAwADgAOAA4AEAAOAA0A
DQAMAAwADAAMAA0AEAAQAA8ADgALAAsACwAKAAoACQAJAAkADAAMAAkABwAHAAcABwAH
AAQAAwACAAIABQAFAAIAAAD+//7//v///////v/9//r//P/8//z//P/9//7//v/9//v/
+//7//r//P/8//z//v/8//z/+v/5//j/+P/4//r//P/8//v/+//5//j/9f/0//n/+//+
/wAAAAD///r/+f/5//n/+v/6//z//P/7//v//P/+//z/+//7//z//v/+//7//P/8//z/
+//6//n/+P/7//z//f/+//3//f/5//n/+v/6//n/+f/9//3/+//7//3//P/8//7//v/8
//z/+//6//r//P/8//z//P/9//3/+//5//n/+f/8//z//P/7//n/+//5//n//P/8//j/
9v/7//v/+//8//7//P/8//z/+//6//r/+f/6//r/+//9//z/+//5//j/+//7//v/+//7
//r/+v/7//r/+f/5//j/+//8//3////8//j/9//2//n/+//7//v//f////v/+P/6//r/
+v/6//r/+v/6//r/+P/4//j/+P/5//r/+//8//r/+v/6//r/+v/6//r/+v/8//z//P/8
//v/+v/5//j/+v/6//r/+v/8//z//P/8//v/+v/5//j/+v/6//r/+v/4//j/+P/4//j/
+P/4//j/+v/6//r/+//4//j/9//5//z//v8AAAIAAAD/////AAAAAP////8AAAMABAAC
AAMAAgADAAUABQAEAAMAAwAEAAYABAAEAAQABAAGAAoACgAFAAMAAwABAPz/+//7//z/
+f/7//r/9//0//T/8//z//f/9//1//f/9v/z//H/7//x//H/8f/x//P/9P/0//P/9f/0
//T/9P/z//P/8//z//H/9f/1//D/8P/v/+3/7v/w/+//7//x//n/AAAJAB8APgBcAIEA
pwDGANcA3gDgANQAtACMAGkARAAlAA4AAgD8//r/+v/9/////P/6//f/9v/x/+z/7f/u
/+7/6v/q/+j/5//n/+f/6P/p/+v/7P/q/+v/6//p/+v/7P/s/+r/6P/p/+r/6v/s/+3/
7f/s/+f/5v/o/+f/6f/s/+7/8P/v/+7/7P/p/+f/6f/q/+v/6//r/+z/7P/p/+n/6f/p
/+r/6v/r/+//7v/t/+z/6f/s/+//8f/z//L/8f/v/+z/7P/t/+3/7v/w//D/8f/x//P/
8//z//T/9P/0//T/9f/3//f/+P/4//b/9f/0//L/9f/3//j/+//7//v/+//6//z//P/9
//3//f/+/wAAAQADAAMAAwADAAEAAQACAAMAAgACAAUABQADAAMABAAFAAUABgAGAAYA
BwAHAAgACgAJAAgABwAIAAkACQAKAAoACgAKAAoACwANAA4ADgAOAAsACQAHAAQABgAH
AAkACwALAAoABgADAAUABQAFAAUAAwABAP///v8BAAEA/v/8//3//v///wEAAAD+//z/
+P/2//b/9v/2//r//P/9//3/+//7//v/+v/4//j/+P/6//j/+P/2//X/9f/2//f/+v/4
//j/9//3//f/9v/z//L/9f/1//b/9v/4//n/9v/3//f/9//4//j/+f/6//r/+//5//r/
9//1//f/+P/6//r/+v/4//j/+P/6//r/+v/6//r/+v/6//r/+//7//f/9//6//r/+f/5
//n/+f/3//f/+f/4//j/+v/6//j/+P/3//j/+P/6//r/+f/4//j/9//4//f/+P/5//j/
+P/4//f/9//5//f/9//6//r/9v/0//X/9f/1//b/+f/4//n/+v/5//j/+P/3//f/9v/2
//f/+f/5//j/+P/5//n/+f/5//f/9v/2//f/+f/5//r/+v/6//r/+v/7//r/9v/1//T/
9v/5//r/+//9//v/+f/2//b/9v/2//b/9//4//n/+v/6//r/+v/6//j/+P/4//j/+v/6
//r/+v/5//j/9//2//T/9P/0//T/9//4//n/+v/6//r/+v/6//n/+P/3//b/9//4//n/
+v/4//j/+P/4//j/+P/4//j/+P/4//j/+P/7//v//P/8//3//v/+//7//v/+//3//f/8
//////8AAAMABAAFAAMAAgACAAIAAwAFAAQAAwADAAQABAACAAIABAAEAAYACgAKAAcA
BQAFAAEA+//5//j/+P/2//n/+f/5//b/9v/1//P/9f/1//P/9f/3//X/9P/0//X/9v/3
//b/9f/1//T/8//z//L/8v/0//X/9f/1//H/9f/z//H/8v/y//H/8//6//j/7//n/+v/
9/8KABcAJQA+AF4AfQCfAMAA1QDcAN4AzACuAIwAYQA2ABcACgAGAAAA9v/4//v/+//8
//r/9f/1//H/7f/v//D/8P/s/+z/7v/t/+3/7f/v/+//8P/w/+3/7f/s/+n/6v/s/+3/
7P/t/+//8f/y/+7/7f/r/+j/6f/q/+7/7//x//L/8v/y//L/8v/x/+//7f/v//D/8f/x
//H/8v/y//P/8//z//P/7//s/+r/6//v//H/8//z//H/8//0//X/8//z//L/8P/z//X/
9v/4//b/9v/3//f/9//3//f/+P/6//r/+v/7//v/+//8//z/+//7//v/+v/4//n/+f/7
//7///8AAAAAAAAAAAEAAQADAAQABgAHAAcABwAHAAcABQAFAAYABwAIAAgACwALAAkA
CQAKAAsADQAOAA4ADgAPAA8AEAASAA8ADgANAA4ADwAPABAAEAAOAA4ADgAPABAAEAAP
AA4ADQANAA0ADAAKAAkACQAJAAwADAAJAAcABwAHAAcABwAIAAcABgAGAAcABwAEAAIA
AQAAAP////8BAAAA///8//r/+v/6//r//P/+///////9//3//f/8//v/+v/5//r//f/+
//3//f/6//r/+v/8//7//v/9//3//P/8//r/+v/5//n/+v/6//3//f/5//n/+//7//z/
/P/6//r/+f/5//v//v/9//3//P/8//3//P/+//z//P/8//z//P/8//z//P/8//z//P//
////+//7//3//P/6//n//f/9//v/+//6//j/9//4//3//P/9//3/+v/6//z//P/8//z/
/f/9//3/+//7//v//P/8//z/+//7//3/+//7//7//v/6//j/+//7//v//P/8//r/+v/6
//r/+v/7//v/+v/4//f/9//5//v//P/+//z/+//6//n//P/8//3////8//v/+//6//z/
/P/8//3//f/6//r/+v/6//v/+v/5//3/+//7//7//P/8//z//P/8//z//P/8//3//v//
/wAA///+//3//P/8//z//P/8//v/+v/5//j/+f/6//v//P/+//7//v/+//v/+v/5//j/
+f/6//v//P/8//z//P/8//z//P/8//z//P/8//3//f/9//z//v/+/wAAAAAAAAAA/v/9
//3///8CAAQABwAIAAYAAwADAAQABAAFAAQAAgACAAMABQAGAAQABAAEAAQABAAIAAgA
BQAFAAUAAwD9//v/+v/6//j//f/9//v/+P/3//X/9P/1//b/9f/4//v/9//2//X/9f/3
//f/9//3//j/+P/3//f/9P/0//T/9f/1//X/9f/1//P/9f/0//D/8//5//r/9P/x//X/
+/8HABIAFQApAEgAXgB3AJ0AvADLAM4AygC4AJoAdABPAC4AEQACAAAA+v/2//j/+//9
//7/+v/3//n/9f/x//P/8//y/+3/7P/s/+v/6//r/+v/6//s/+z/7f/v//D/7//t/+7/
7v/s/+7/7//w//D/7v/v/+//7v/u/+7/8f/x/+7/7v/t/+z/7//w//D/7//u/+//7//v
//D/8f/z//T/8f/x//H/8f/v/+7/7v/x//H/8f/x/+//8P/z//X/9//1//X/9P/y//P/
8//y//L/8//0//b/9//3//f/9//4//b/9v/2//f/+P/5//v//P/6//v//P/8//r/+//7
//3//v///wAAAAD+//7/////////AAACAAMABAAFAAYABwAGAAUABQAFAAgACAALAAsA
CQAJAAoACwALAAwADAAMAAoACQAJAAoACwAMAA0AEAAQAA8ADwAOAA4ADgAOAA8AEAAQ
AA8ADgAMAAsACgAIAAkACQAKAAsACwAKAAYAAwADAAMAAwADAAMAAwADAAQAAwADAAAA
/v/8//z//P/9/////v/9//r//P/8//z//P/8//z/+//5//v/+//7//r/+f/4//f/+P/7
//z/+//7//j/+P/4//r/+v/6//n/+f/8//z/+v/6//v/+//8//z//f/9//n/+f/6//n/
+f/4//r/+v/5//n/+v/8//r/+f/5//r//P/8//z/+v/6//r/+v/6//r/+v/6//r/+v/6
//v/+//3//f/+v/6//n/+f/7//v/+f/5//f/9v/2//j/+v/4//j/9//3//j/+//8//v/
+v/6//n/+v/5//r/+//7//r/+f/3//f/+f/3//f/+//8//n/+P/6//n/+P/4//j/9v/2
//b/+P/4//n/+f/3//b/9v/3//r/+//7//z/+v/5//j/9//5//j/+P/5//v/+//8//z/
+//6//n/+f/6//j/+f/6//n/+//7//v/8f/7/wMA/P/5//j/9//2//j/+P/4//j/+P/4
//j/+P/6//r/+v/6//r/+v/6//r/+f/4//f/9v/2//b/9v/2//n/+v/7//z/+//6//n/
+P/6//r/+v/6//j/+P/4//j/+v/6//r/+v/4//j/+P/4//j/+P/4//j/+v/6//r/+v/6
//v/+//8//7/AQACAAIAAgACAAIAAQAAAAAAAgABAAQABgAGAAYAAQABAAIAAwAFAAUA
BAADAAUABgAGAAQABAAEAAQABgAHAAYAAgD//wIAAQD8//v/+v/6//j/+//6//f/8//y
//T/9f/4//n/9v/3//j/9f/0//P/8//z//T/9f/2//j/9v/1//X/9P/x//D/8P/v//L/
8//0//X/8//0//b/9f/1//D/6P/n//X///8DAAwAGwAvAFAAcgCTALMAzADZAN4A1gC+
AJoAdgBVADYAFwAIAAYAAgD8//j/+f/7//z/+P/z//X/8f/t/+//8P/w/+z/7P/s/+v/
6//r/+v/6//s/+z/6v/r/+v/6f/q/+z/7f/s/+v/6//r/+r/6//t/+7/7v/q/+r/7f/t
/+3/7v/u/+7/7P/s/+v/6f/r/+3/7v/v/+//7//w//D/7f/t/+3/7f/w//D/8f/1//P/
8f/v/+v/7P/v//H/8//z//P/8v/w//L/8//z//T/8v/y//P/8//x//H/8f/y//T/9P/0
//X/9v/3//n/+v/4//n/+v/6//j/+f/5//v/+v/5//j/9v/5//z/AAADAAIAAgADAAMA
AQABAAEAAQADAAMABAAFAAYABgAJAAkABwAHAAgACQAJAAoACgAKAAcABwAIAAoADAAM
AAwADgAMAAsACwAKAAwADAAMAA0AEAAQAA8ADgALAAsACwAKAAoACQAJAAkADAAMAAkA
BwAGAAUABAADAAMAAwADAAQABAADAP///P///wAAAQADAAIAAAD+//r/+v/6//r/+v/7
//z//P/7//3//f/9//z//P/8//z//v/8//z/+v/5//j/+P/4//r/+//8//z//f/7//r/
9//2//n/+f/6//r/+f/5//X/9f/5//n/+v/6//z//P/7//v/+v/8//r/+f/5//r//P/8
//7//P/8//z//P/8//z//P/+//7//v/+//7//f/4//f//P/8//v/+//7//v/+f/5//v/
+v/6//z//f/6//n/9//2//b/+P/4//n/+v/8//3/+//5//n/+f/6//r/+v/5//n/+//5
//n//v/+//r/+P/9//3//f/+//7//P/8//z/+v/6//v/+//7//r/+v/7//n/+f/4//j/
+//7//v/+//8//z//f////z/+//7//r/+v/6//r/+//+//z//f/+//z//f/8//v/AwAB
AP3//P/8//z//P/8//r/+v/6//r//P/8//z//P/+//7//v/+//z//P/8//z/+v/6//r/
+v/9//7///8AAP///v/9//z//v/+//7//v/9//z/+//6//v//P/9//7//v/+//7//v/8
//z//P/8//3//v///wAA/v/+//////8CAAIABQAGAAgACAAIAAgABgAFAAUABwAHAAgA
CgAKAAoABwAHAAgACwANAA0ADAAJAAkACgAKAAoACgAKAAoACgAOAA4ACwAJAAkABwAB
AP///v/+//z///////3/+v/3//X/9P/1//f/9//7/////f/8//v/+//6//n/+P/3//r/
+v/5//n/+P/4//j/+f/6//v//P/9//n/+f/8//j/9f/3//z//P/5//f/+/8HABIAHwA5
AFoAegCbAL8A3ADpAOwA7ADWAK4AggBdAD4AIQAQAAgAAgACAAQAAQD9//z//P/9////
+//3//n/+P/4//T/9P/0//P/8//z//P/8//0//T/9P/1//X/8//1//b/9v/0//L/8//0
//T/9v/3//f/9v/y//L/9f/1//X/9v/2//b/9//4//j/9//0//X/9f/1//b/9//5//r/
+//7//v/+//6//j/9//5//v/+//7//n/+//9//7////9//3//P/6//r/+//7//z//v/+
//////8BAAEAAQACAAAAAAAAAAEAAgADAAUABgADAAMAAwACAAQABQAFAAcACQAJAAkA
CAAIAAgACQAJAAsADAAOAA8ADQANAA0ADQAPAA8AEAARABIAEgAVABUAEwATABQAFQAV
ABYAFgAWABUAFQAWABgAGAAYABgAGgAaABkAGQAYABoAGgAaABsAHAAcABsAGgAZABkA
GQAYABgAFwAXABcAGgAaABcAFQATABMAEwATABIAEQAQABAADwAPAAwACgAMAAwADAAN
AA0ADAALAAgACQAKAAsADAAMAAwACwAJAAsACwALAAoACAAIAAgACgANAA4ADQANAAoA
CAAGAAYABQAEAAIAAQAGAAgACAAKAAkACQAKAAoADQANAAkACQAKAAkACQAIAAgACAAH
AAcACgAMAAoACQAHAAgACgAKAAoACAAIAAgACAAIAAgACAAKAAoACgAKAAsACwAHAAcA
DAAMAAsACwALAAsACQAJAAoACgALAA4ADgAMAAwACwAIAAgACgAKAAoACgALAAsADQAL
AAsACwALAAoACQAHAAgACwAKAAsAEAAQAAwACgAMAAsACgAKAAwACgAKAAoACgAKAAsA
CwAJAAgACAAJAAkACQAIAAgACwALAAsACwANAAwADAANAAoACQAJAAgACwAMAA0ADwAN
AAoACgAKAAsADQANAA0ACwAPAA8ADgANAAwACwAKAAsADAANAA4ADQAMAAsACgAMAAwA
DAAMAA4ADgAOAA4ADAAMAAwADAAMAAwADAAMAAwADAAMAAwADAAMAAwADAAOAA4ADgAO
AAwADAAMAAwADQAOAA8AEAAQABAAEQARAA8ADgAQABAAEgASABIAEgATABMAFAAXABcA
GAAaABoAFwATABIAEgAXABsAHQAeABoAGQAZABgAGAAYABgAGAAaAB4AHgAbABcAFwAV
AA8ACwAKAAoACAAOAA8ADgAMAAoACQAJAAsACwAJAAsADQAJAAgABwAHAAgACQAKAAsA
CgAKAAkACQAIAAgACAAJAAsACwALAAsADQALAAYACgANAAsADAAKAAUABwALABUAIgAt
AD8AXAB4AJEArwDOAOEA6ADmANgArgCEAGsATAAnABYAEAAOABAAEAAPABEAFAAQAAsA
DQAJAAUABwAKAAoABgAGAAYABQAFAAUAAwADAAQABAAEAAUABQADAAQABgAHAAYABQAF
AAUABAAGAAkACwAMAAYABAAFAAMABAAGAAcACAAKAAoACQAHAAUABwAIAAkACwALAAwA
DAALAAsACwALAAkACAAIAAsACwALAAsACQAIAAkACQAJAAsADQAOAA4ADQANAAwADAAP
ABAAEgATABIAEQAQABAAEAAQABAAEQAUABUAFwAYABUAFQAVABQAFgAXABcAGQAZAB0A
GwAWAA==
         </WaveFormData>
      </LeadData>
      <LeadData>
         <LeadByteCountTotal>10000</LeadByteCountTotal>
         <LeadTimeOffset>0</LeadTimeOffset>
         <LeadSampleCountTotal>5000</LeadSampleCountTotal>
         <LeadAmplitudeUnitsPerBit>4.88</LeadAmplitudeUnitsPerBit>
         <LeadAmplitudeUnits>��V</LeadAmplitudeUnits>
         <LeadHighLimit>2147483647</LeadHighLimit>
         <LeadLowLimit>268435456</LeadLowLimit>
         <LeadID>II</LeadID>
         <LeadOffsetFirstSample>0</LeadOffsetFirstSample>
         <FirstSampleBaseline>0</FirstSampleBaseline>
         <LeadSampleSize>2</LeadSampleSize>
         <LeadOff>FALSE</LeadOff>
         <BaselineSway>FALSE</BaselineSway>
         <ExcessiveACNoise>FALSE</ExcessiveACNoise>
         <MuscleNoise>FALSE</MuscleNoise>
         <LeadDataCRC32>2112950110</LeadDataCRC32>
         <WaveFormData>
BAAEAAQABAABAP7/+//4//z//v8AAAIAAgACAAIAAgAAAAAAAAAAAAEAAgADAAQAAgAC
AAIAAgAAAAAAAAAAAAIAAgACAAIAAAAAAAAAAAABAAIAAwAEAAMAAgABAAAAAQACAAMA
BAAEAAQABAAEAAMAAgABAAAAAQACAAMABAACAAAA/v/8//7/AAACAAQABAAEAAQABAAB
AAAA///+/wAAAgAEAAYAAgAAAP7//P8AAAIABAAGAAQABAAEAAQAAgACAAIAAgACAAIA
AgACAAAAAAAAAAAAAgACAAIAAgAAAAAAAAAAAAIAAgACAAIABAAEAAQABAABAAAA///+
////AAAEAAcACAAIAAcABgAHAAcABQAFAAgACQALABEADwAPAA8ADwARABAAEQATABMA
FgAVABIADQAIAAQABAAEAAUABgAGAAUABQAFAAMAAgADAAgACQAFAAQAAgD+//v/+v/7
//v/+//8////AQD+//n/9f/v//P/9//7/wEAAQAAAP3/+f/4//f/9v/3//j/+//9/wAA
///6//f/9f/5////AgABAPv/9f/v/+H/1//Q/8b/wv+8/7X/uP/E/83/4f/7/xQAIgAs
ADAANwBAADMAHQAZACEAJQAeABIADwAeACMAHAAVABQAEAAOAAsADAALAAoACwAKAAUA
/v/7//f/9//3//r//v8DAAQAAAD8//n/9f/3//n//v8BAAIAAAD///3/+v/5//n/9//5
//z///8AAAAA///9//j/+v/+/wAABQABAAEA///9/////P/6//r//f8AAAMABAABAPz/
9v/y//X/+v8AAAMAAgAAAP7//P/7//r/+P/5//r/AAAFAAcAAwD+//r/9//4//r//P8D
AAMAAgD///7////+//3/+/8AAAIABAAEAAEA///6//b/+//9/wAABgAIAAgABgACAAAA
/v/+//7/AgACAAQABQACAP7//P/7//z//f///wIAAQAAAP///f/8//r/+f/5//3/AAAD
AAUAAQD7//f/9P/1//f/+f/9//z//P/6//r/+f/3//X/9P/4//n//P/+//v/+P/2//X/
+f/6//v//f/+//7//P/6//j/9v/2//b/+/8AAAIABAAAAP3/+P/1//n//P///wIAAQD/
//3/+v/9//7//v/+//z//v8AAAAA/v/8//z//P/8//z//f///wAA///+//3//P/6//n/
+f/8//7//v8AAP7/+v/4//X/9//5//z//v///////v/7//v/+f/3//f/+////wAAAAD9
//r/9//z//X/9v/5/////v/+//z/+P/6//v/+v/5//3//////wAA/f/8//b/8v/0//j/
/P8DAAAA/v/8//v//f/6//n/+f/5//7/AAAAAP3//P/4//b/+f/6//v//v/8//z/+//4
//n/+f/3//j//f8AAAEAAQD///3/+//4//n/+f/6//7//v/+//7//f/7//r/+//9/wEA
AQABAAIA///9//n/9v/2//n//v8DAAMAAQD///z//P/5//n/+f/7//z//f/+///////+
//r//v8DAAMAAAD///7//f/8//v/+v/5//j//P/+/wAAAgD+//z/+v/4//r//P/+/wAA
/v/+//7//v/8//r/+P/2//r//v8CAAYAAgAAAP7//P/9//7///8AAP///v/9//z//P/8
//z//P8AAAIABAAGAAMAAAD9//r//P8BAAUACwAKAAgABgADAAMAAQABAAIABAAHAA4A
EAAQABAAEAAPAA8ADwAQABQAFQAUABEACwAGAAIAAgACAAQABgAHAAcABgAFAAIA/f/+
/wMABAAFAAMAAgD///r/+v/6//n/9v/4//r/+//9//n/+P/1//X/+P/5//z/AAAAAP7/
+//3//j/9//4//r//P/9/////v/5//b/9P/z//3//P/7//v/+f/x/+H/0//Q/8r/vv+0
/7P/tv/C/9X/6//9/xAAIAAqAC4AMQAwACMAGQAfACkAJQASAAwAEwAcAB8AIgAfABgA
FAAQAAwADAAKAAgACAAGAAAA+P/6//f/+P/5//v//v8CAAIA///8//r/9//2//f/+//9
//7//v//////+f/3//b/8//4//7/BAAIAAYAAwD///j/+P/6//r//f///wEAAQABAP7/
+v/3//b//P8AAAQABgAEAAAA+//4//n//P8AAAEAAAAAAAAAAAD+//z/+f/5//r/AAAF
AAcABQAAAPz/+f/5//r/+/8BAAQABAACAAIAAAD+//z/+f///wIABQAGAAQAAwD///z/
/////wAABAAHAAgABwAEAAEA/v/9//z/AAACAAYACQAGAAIAAAD///////8AAAIA///+
//3/+//5//j/+P/5//z//v8AAAEA/f/3//P/8P/x//P/9f/5//r/+v/4//j/9//1//P/
8v/3//n//f8AAP7/+v/3//X/9//4//n/+//8//7//v/+//j/9v/2//b/+//+//7//v/8
//v/+P/3//n/+v/7//z//////////v/8//r/9//0//j//P8AAAIA///8//v/+v/6//r/
+//9//z/+//6//n/9//2//b/9//5//z//f8AAP7/+v/4//X/9f/1//b/9v/8//3//f/7
//b/8//w/+//9v/7//3//v/6//j/9v/z//T/9P/2//v/+v/8//z/+v/3//X/8f/t//L/
9//6//7//P/8//f/9P/z//T/9f/5//j/+P/4//n/+f/2//X/9f/0//r//f/+//z/+v/1
//L/8//0//X/+P/6//z//f/8//n/9//z//L/9//6//v/+//6//n/+P/2//b/9f/1//j/
9//4//n/+f/2//T/9P/1//n/+f/5//r/+P/3//T/8v/x//P/9//7//3//f/9//z/+//3
//b/9f/5//r/+//8//z/+//5//T/9v/3//f/+P/4//j/+P/4//b/9v/2//b/+P/4//j/
+P/1//T/8//y//P/9P/1//b/+P/4//j/+P/3//b/9f/0//b/+P/6//z/+v/4//b/9P/1
//b/9//4//j/+P/4//j/9//2//X/9P/3//j/+f/6//j/9v/3//f/+f/6//r/+v/6//v/
+v/7//v/+//8/wEABAAFAAYABwAHAAQAAwADAAYACgAKAAgABwAEAAIABAAAAP///v/8
//7///8AAP//+P/3//r/+f/8//7////+//v/+v/7//v/9v/0//T/8//2//X/9f/z//L/
8f/w//H/8v/0//T/8//y//H/8P/x/+7/7//v//D/9f/0//X/9//v/+//8v/t/+v/6f/n
/+P/3//Y/8r/vP+w/6X/nv+o/7//4f///xYAIgAqAC4AMwA4ADMAJQAjACkAJwAeAA4A
AQAEAAsADAANABgAHAAUAAoABgAAAPr//f/+//v/9v/3//P/8//z//H/8v/0//L/8//0
//b/9//z//H/8v/x//L/8v/z//P/8v/z//X/9f/z//T/9f/0//X/9f/0//D/8P/y//L/
9f/1//f/9//3//r/+P/3//j/9v/2//b/9P/3//b/9P/0//L/9P/3//f/9v/2//b/9v/1
//T/8v/z//L/9v/5//n//P/6//n/+f/3//b/9f/5//z//P/6//r/+//6//n/9//3//j/
+f/4//3////+//7//f/7//r//P/+//7//P/4//r/+v/8//7//v/8//z/+//8//r/+v/7
//f/9//4//r/+v/6//r/+f/6//r/+//9//v/+v/5//f/+f/3//f/+P/2//X/9P/1//b/
9v/0//T/9v/1//T/9P/z//P/9f/2//j/9v/1//X/9v/2//b/9//4//r/+v/6//f/9v/3
//j/+P/6//n/+P/7//3//f////v/+v/5//j/+//7//v/+v/7//z//P/8//r/+v/6//j/
+//6//v//P/5//j/+P/5//v/+//7//v/+//6//r/+//5//r/+f/6//z/+v/6//n/9//3
//j/+P/8//3//f/7//r/+f/4//n/+P/5//f/9P/4//r//P/9//r/9v/0//X/9//6//v/
+v/5//n/9//1//T/9f/0//T/+P/8//v//P/5//j/9//5//j/+P/4//n/+v/4//j/+f/0
//j/+f/4//v//v/+/wAA/P/6//j/+P/6//z//f/8//3//f/7//z//v/+//z/+f/7//3/
//8AAPz/+f/3//j/+v/8//7////+//z//P/9//z/+//6//r//v////7//v/4//f/+P/5
//z//f/+//7/AAD9//3//f/7//r/+f/4//z///8BAAAA/P/7//3/+v/8//z//P/8//7/
/v/+//7//f/8//v/+v/8//7/AAACAAEAAAD///7//v/+//7//v///wAAAQACAP///v/9
//z//v8AAAIABAACAAAA/v/8//7//v/+//7/AQACAAMABAACAAAA/v///wMABwAIAAgA
BwAFAAQAAQADAAQABQAHAAwADAAMAAwAEAARAA8ADwAPABIAFgAWABIADQAIAAQABAAE
AAUABgAIAAcABwAHAAIA/f/8////AQADAAYACAAFAAAA/f/8//3/+v/6//z///8BAP//
/v/4//f/9v/1//j//P///wAA/f/7//n/9//5//r//f///wEAAAD7//j/9f/1//X/+P8B
AAEA9//x/+f/1//M/8b/vv+2/7H/uv/K/93/7/8BABQAJgAuADgARwBIADUAJwApACcA
HwAUAAoADQAeACUAHgAbABoAGAASAA0ADAAJAAYACAAIAAQA/v/9//n/+f/5//3/AAAE
AAQA///8//r/9//3//f/+v/7/wAAAAABAAEA+//5//j/9f/4//z/AAACAAAA///9//j/
+P/6//r//f/+/wEAAgADAAEA/v/8//z/AAACAAQABAABAP7/+v/4//n//P8AAAEAAAAA
AAAAAAD+//z/+f/5//v/AAAEAAUABAAAAP3/+//7//z//f8DAAYABgAEAAQAAAD+//z/
+f///wIABQAGAAUABQACAAAAAAD/////AgAGAAgACAAGAAIAAAAAAAAABAAEAAYABwAG
AAIAAAD///////8AAAIABAAEAAQAAwD///z/+v/5//z//v8AAAEAAQD9//v/+v/5//n/
+f/7//z//P/6//r/+P/3//b/9v/5//n/+//8//z/+v/5//n//P/8//z//f8AAAIAAgAC
AP3/+v/5//j//v8CAAMABAACAAEA/v/9//7//v/+//7/AwADAAMAAgABAAAA/v/8//3/
AAADAAQAAgAAAAAAAAD9//z//P/9/wEAAQABAAEA/f/6//j/9//6//z//P/+/wAA/v/+
//3/+f/5//r/+v/+///////9//n/9//1//X/+f/9//7//v/8//z//P/7//r/+P/4//v/
/P/+//7//P/5//n/9//1//r//f/+/wAA/f/+//r/+P/4//j/+P/7//3//v///wEA///6
//f/9f/0//r//f/+//z//P/5//j/9v/2//b/+P/8//7////+//v/+f/1//T/+f/8//3/
/f/7//v/+//6//j/9//3//r/+//8//3//f/4//b/9v/3//r/+//8//7//f/9//v/+v/3
//f/+f/7//3//f/9//z/+v/3//f/9//6//r/+v/6//r/+//7//j/+P/7//3//P/+//7/
/v/+//v/+v/5//j/+v/8//7/AAD///7//f/8//r/+v/6//r//f/+////AAD+//z/+v/4
//v//P/9//7//v/+//7//v/8//z//P/8//3//v///wAA/f/8//v/+v/9//7///8AAP//
/v/9//z//P/8////AQAEAAQAAwACAAMAAwABAAEABAAFAAcADQAMAAsACgAJAAsACgAL
AA0ADwASABEADgAJAAQAAAAAAAMABQAHAAgABQAFAAUAAwD9//3/AQABAAMABAAEAAIA
+//4//f/9f/1//b/+f/7//v/+f/4//X/8//z//P/9f/4//r/+v/5//f/9f/z//P/9f/5
//z/AAD///r/9//1//P/+f/6//n/9//1/+3/4//Z/9L/xv++/7b/r/+w/7r/yf/Z/+//
CAAYABwAIgApAC4AJwAZABcAHwAjAB4AEAAJABYAIQAgAB0AGgAYABIADAAMAAoACAAI
AAgABAD+//r/9f/0//P/+P/8/wEAAgD///z/+v/3//f/9//6//v//v/+///////4//f/
9//1//f/+v/9//7/AQABAAAA/P/4//r/+v/9////AQABAAEAAAD8//n/+P/8//7/AAAA
AAIAAAD9//z/+//8//7//f8BAAIAAwAEAAEA/v/6//n/+/8AAAQABQADAAAA/v/9//3/
/v///wUACAAIAAYABgAEAAIAAAD9/wIABAAGAAYABQAFAAIAAAACAAEAAQAEAAgACgAK
AAgABQACAAEAAAAFAAYACQALAAgABAACAAEAAQABAAIABAAGAAYABgAFAP///P/6//n/
/f8AAAMABQACAP3/+v/4//r/+//8////AAAAAP7//v/9//v/+f/4//v/+//9//7/AAD+
//3//f/9//z/+//7////AgADAAQA/v/6//j/9v/9/wIABAAGAAYABQACAAEAAAAAAAAA
AAADAAMAAwACAAQABAADAAIAAwAGAAkACgAHAAQAAwACAAEAAAAAAAEABgAHAAgACQAF
AAIAAAD//wIABAAEAAYABQACAAEA///+////AQACAAYABwAHAAUAAwABAP////8CAAUA
BQAEAAMAAgABAP//AAD+//7/AQAEAAYABgAEAAIAAQD+//v///8DAAUACAAFAAYAAgAA
AP7//v/+/wEAAwAEAAUABwAGAAIAAAD///7/BAAHAAgABQAEAAAA/v///wAAAQAEAAcA
CAAIAAYAAwABAP3//P8BAAQABQAFAAQAAwACAAAAAQABAAIABgAFAAYABwAHAAMAAAD/
////AgADAAQABgAFAAUAAwACAP////8BAAMABgAHAAgACAAFAAEAAAD//wEAAgADAAQA
BgAHAAcABAAEAAMAAwAIAAgACAAIAAgABwAGAAUABAAGAAYABgAGAAQABAAEAAQABgAG
AAYABgAIAAgACAAIAAQAAgAAAP7/AgAEAAYACAAGAAYABgAGAAQAAgAAAP7/AQAEAAcA
CgAIAAYABAACAAMABAAFAAYAAwACAAEAAwAEAAcABwAGAAgACQALAAsACQAIAAcABwAP
ABAAEQASABYAFwAVABUAEgASABMAEAATABEADwAOAAoACAAHAAYABwAHAAgACQAJAAUA
BQAJAAYABQAFAAQAAwAAAP//AAD8//j/9//4//z////+//7//f/9//3//f/8//7////+
/wAA///+//3/+f/4//n/+f/+/wAA/v/+/wEA///5//T/9//5//X/9f/z/+n/3P/K/7r/
sP+x/7D/tP/J/+X//f8WACoAMAAuADcAQAA3ACsAKQArAC0AKgAeAA8ADgAZABwAGwAg
ACIAHAATABAACwAGAAcABgABAPr/+//5//v//f/9//7/AAD+/////v/+//3/+f/5//z/
/f8CAAIAAwADAPz/+//7//n/+P/6//z//P8BAAMABAACAP//AAD//wEAAAABAAAA//8C
AAAA//8AAAAAAAAAAP7////+//z//P/+/wAAAwADAAQABAAEAAQAAAD+//v/+//6//7/
AQABAAMAAgACAAMA///+//3/AQAGAAYABAAEAAQABAAEAAMAAgACAAIAAAAEAAUAAwAC
AAAA/////wIABAAGAAYABAAFAAQABQAGAAQAAgACAAEAAwACAAMABQACAAEAAQACAAAA
AAAAAP///v/+////AQD//wAAAQABAAIA///+//7/+//7//v//f/9//z/+f/4//v/+//7
//z/+v/5//r/+v/8//z//f////7//P/6//n//v8AAAAAAAD///7///8AAP//AAD+//z/
//8BAAEAAwAAAAAAAAAAAAIAAQAAAP7/AAACAAMABAAAAAAAAAD+/wEAAAABAAIA///+
//7///8BAAEAAQABAP///v/+/////v/+//z//P/+//7/AAABAP3/+//6//j//v//////
/f/8//v/+v/7//v//f/8//r//v8AAAIAAwD///z/+//9//z//v/+//z//f//////////
/////f/8////AgAAAAAA/P/8//z////9//z/+//7//7//v8AAAMA/v8AAP///P/+/wAA
//8AAP///v/9//7///8AAAAA/v8AAP///P/8//7/AAAAAP//AAABAAIAAgD///3//P/+
////AAABAAEAAAD+//7///////////8AAAMAAwABAAAA/////wEAAwACAAEAAAD+/wAA
//8BAAMAAQAAAP///v8BAAMABAACAAQA///9//7///8AAAEAAgAEAAQABAAEAAIAAgAC
AAIABQAGAAcACAAEAAIAAAD+//7//v/+//7/AAACAAQABgADAAIAAQAAAAEAAgADAAQA
AQAAAP///v8AAAIABAAGAAYABgAGAAYAAwADAAIAAwAFAAYABwAHAAUAAwADAAQABAAF
AAoACgAPABIAFQAXABAADQALAAwAEwAUABMADwALAAgACQAKAAkACgAKAAkABwAHAAUA
AQD//wMAAwADAAUABgAFAAIAAAAAAP///P/7//z//P/9//z//P/6//v/+v/5//r//P//
/wAAAAD///v/+f/5//r/+//9/wAAAAD///7//v////n//P/5//P/8//3//H/4f/U/8z/
wP+4/7P/tP/C/9v/7f///x4ANAA6ADoAQwBMAEUANQAvADEALQAkABQABwAMABkAHgAf
ACIAIgAWAA0ADAAJAAYACAAIAAQA/v8AAP3//v////7//v////z///8AAAIAAwD+//v/
+//5////AAACAAMAAAD//////f/7//7/AQACAAUABQAEAAAA/f/+//3///8BAAMAAwAD
AAQAAgABAAIAAQACAAMAAgAFAAQAAgACAP7//v////3/AAACAAQABgAEAAIA//////3/
AAACAAEABAAEAAUABwAEAAIAAAADAAYABgAEAAQABAAEAAQAAwAFAAYABwAGAAgACQAH
AAYABQADAAIABAAIAAoACgAIAAYABAAEAAQABgAGAAgACQALAAgABwAHAAMAAwAEAAYA
CAAIAAgABwAEAAIAAQABAAEAAgADAAMABQADAAMABAABAP///f/9/wEAAgABAAIAAgAB
AAAAAAD+//3//v/+/wIAAgADAAUABAACAAAA//8CAAQABAAEAAEAAAABAAIABAAGAAUA
BAAGAAcABgAHAAMAAgABAAAABAAFAAYABgAGAAYABQAEAAIABAAGAAYACAAGAAYABgAF
AAQABAAFAAkACQAJAAkABgAEAAMAAwADAAQAAwAEAAcABgAHAAcABAADAAMAAgAEAAUA
BQADAAMAAQD///////8BAAAA/v8AAAIABAAFAAEA/v/9////AQAEAAUABAABAAEA///9
//7////+//7/AAAEAAMABAD///7//f///wIAAgACAAMAAQD+//3//f/5//7/AAAAAAEA
AgAAAAAA/v/+//7/AAADAAQABAACAAAA///8//z//v8AAAAA//8AAAEAAgACAP///f/8
//7///8AAAEAAQD+//z//P/9/////////wAAAwADAAEAAAD8//v//P/9/wIAAwAEAAQA
AgD////////+//7//v/+/wEAAwAEAAIA+P/9/////v///wAAAQACAAEAAAD///7//v/+
//7//v8BAAIAAwAEAAEAAAD///7///8AAAEAAgAAAAAAAAAAAAAAAAAAAAAAAQACAAMA
BAABAAAA///+/wEAAgADAAQAAgACAAIAAgAAAAAAAAAAAAMABAAFAAYABAACAAAA/v8D
AAUACQAKAAoACgAJAAkACQAJAAoACwANABMAFAAVABQAFQAVABIADwAPABIAFgAVABIA
DAAGAAUABgAHAAkACgAKAAkACQAGAAMA/v/9/wMABQAHAAoACQAGAAEA/v/8//v/+P/4
//3///8CAAEA/v/5//f/9f/3//v/AAAEAAMAAQD+//v/+f/5//r//f/+/wAA///6//r/
+f/5//n/+v/9/wEA/f/z/+P/0//M/8r/xv+6/7f/vP/I/93/8f8HABgAIAAqADIAMwAw
ACUAIQAnACkAJQAcABIAFQAgACEAHgAfACAAGgAQAAoACgAIAAYACgAKAAYAAAD+//n/
+P/3//r//v8DAAQAAAD+//3/+//7//v//v///wIAAgADAAMA/P/7//v/+f/7//7/AQAC
AAMAAwACAP7/+v/8//z///8AAAMABAAFAAIA/v/7//r//v8AAAIAAgAEAAIA///+//v/
/P/+//3/AQACAAMABAABAP7/+v/5//r/AAAFAAcABQACAAAA///8//z//P8BAAYABgAE
AAQAAQAAAP///f8BAAQABwAIAAgABwADAAAA/v/9//3/AAAHAAoACwAKAAUAAgABAAAA
BAAEAAYABwAFAAIAAQABAP////8AAAIAAwAEAAUABQABAP7//P/7//z//v8AAAEAAwD/
//3//P/6//n/+P/5//v//P/7//z/+//5//f/9v/4//n//P/+//z/+v/5//n/+v/6//r/
+//8//7//v/+//r/+P/4//j/+//+//7//v8BAAEA//////z//P/8//z/AAABAAIAAgD/
//7//P/6//z/AAAEAAYABQACAAEAAAD///7//v///wMAAwADAAMAAAD+//3//f/+/wAA
AAACAAAA/v/+//3/+f/5//r/+v///wEAAgABAP3/+//5//n//f8BAAIAAgACAAIAAgAB
AAAA/v/+/wEABAAGAAYABAABAAEA///9/wEAAwADAAQAAgAEAAEAAAD+//7//v8BAAQA
BAAEAAUAAwD+//v/+f/7/wIABgAIAAYABgADAAIAAQAAAP//AAACAAQABQAEAAEA///7
//r/AgAGAAgACQAHAAcABwAGAAIAAQABAAQABQAGAAcABwADAAAA/////wIAAwAEAAYA
BgAFAAIAAAD+////AgAFAAkACQAJAAgABQABAAAA//8CAAQABgAIAAkACQAIAAQABAAF
AAUABgAHAAgACQAKAAcABAABAP7/AgAEAAYACAAGAAYABgAGAAUABAADAAIABQAGAAcA
CAAHAAYABQAEAAUABgAHAAgACAAIAAgACAAHAAYABQAEAAYACAAKAAwACgAIAAYABAAF
AAYABwAIAAgACAAIAAgABQAHAAgACwAPABAAEQARAA8ADQANAA4AEAATABoAHAAbABwA
HQAdABkAFwAWABgAHgAeABwAFwARAAwACwAKAA0ADgAOAA0ADgAPAA4ACwAJAA0ADQAN
AA4ADgAMAAgABAAEAAMAAAD+/wAAAQADAAQABAACAAMAAgABAAIABAAHAAgACAAHAAQA
AQAAAAAABQAHAAoACgAHAAYABgAHAAEAAgAHAAUA///5//P/6//i/9L/xv++/73/wP/Q
/+f/+/8NACAAKAAqAC4ANwA8ADEAKQAxADcAMwAmABoAGwAoAC0AKAArACoAIgAgABkA
GAAVABIAFAAUABAACgAJAAUABQAFAAcACgAOAA4ADQAMAAwACwAIAAcACQAJAA4ADgAP
AA8ADAALAAsACQAHAAgACQAIAAsADQAOAAwACAAKAAoADQAPABEAEQARAA8ADAAKAAoA
DgAQABIAEgASABAADQAMAAoADAAPAA8AEQASABMAFAAQAA4ACwALAAkADgASABMAFQAS
ABAADwAPABAAEQAXABoAGgAYABgAFwAWABUAEwAVABYAFwAWABkAGQAWABQAEwARABAA
EgAXABoAGwAaABYAFAAUABQAFAAUABYAFwAYABYAFgAXABQAEwATABQAFwAYABkAGQAV
ABIAEAAPABIAFAAWABcAGQAVABMAEgAOAA0ADAANABEAEgARABIAEQAPAA0ADAAPAA8A
EQASABIAEAAPAA8ADgAOAA4ADwAUABYAFgAWABIAEAAQABAAEgAUABMAEgAWABcAFgAX
ABMAEgARABAAFgAXABgAGAAXABYAFAASABQAFgAYABgAFwAUABMAEgARABAAEAARABUA
FQAVABUAEAAMAAkABwAMABAAEgAWABcAFgAXABcAEwATABQAFAAZABsAHAAbABUAEQAN
AAsAEAATABMAEgAUABQAFAATABAADgAOABEAEwAWABcAFgAUABMAEAANABEAEwATABQA
FwAaABgAGAASABAADgAPABQAFgAYABsAGgAWABQAEwARABYAGAAYABoAGgAXABYAFQAU
ABMAFAAXABgAGAAWABcAFwAVABYAGAAaABoAGQAXABcAFwAWABQAEwATABYAGAAaABwA
HQAZABYAFQAVABcAFwAXABgAGgAbABoAGgAWABUAFgAXABkAGQAZABgAGgAXABcAFwAY
ABgAGAAYABwAHQAdABoAFAAVABcAGAAbABwAHQAeAB0AHAAbABoAGQAYABcAFgAXABgA
GQAaABkAGAAXABYAGQAaABsAHAAaABoAGgAaABoAGgAaABoAHAAcABwAHAAbABoAGQAY
ABoAHAAeACAAHwAeAB0AHAAaAB0AHwAjACMAIgAhAB8AHwAdAB0AHgAiACUALAAuAC4A
LgAuAC0AKQAnACYAKAAuADAAMAAtACcAIgAhACAAIgAkACUAJQAkACMAIAAbABwAIQAi
ACMAIQAgAB0AGAAXABgAGAAWABcAGgAcAB8AGgAYABQAEwAVABUAFwAaAB0AHgAeAB0A
GQAXABcAGAAdAB8AIgAiABwAGgAZABkAGQAcABkAGwAdABcACwD7/+z/5P/c/9j/1//a
/+T/9/8NAB8ANgBMAFYAYgBxAHoAawBVAFMAUQBJAEQAOAAvADgAQwBEAEMAQgA8ADIA
LAAsACoAKAArACwAKQAkACEAHQAdAB0AIQAkACgAKAAmACQAIwAhAB8AHwAiACMAJgAm
ACcAJwAjACMAJAAjACAAIgAkACQAJwAnACYAIgAgACIAIgAlACcAKQApACkAJwAkACIA
IgAlACgAKwAsACoAKAAlACQAJAAmACkAKQAqACoAKgAqACsAKgAoACkAJwAsADAAMQAz
ADAALgAtACsAKgApAC0AMgAyADAAMAAvAC4ALQArADAAMgA0ADQANQA1ADIAMAAqAC0A
LwAwAA==
         </WaveFormData>
      </LeadData>
      <LeadData>
         <LeadByteCountTotal>10000</LeadByteCountTotal>
         <LeadTimeOffset>0</LeadTimeOffset>
         <LeadSampleCountTotal>5000</LeadSampleCountTotal>
         <LeadAmplitudeUnitsPerBit>4.88</LeadAmplitudeUnitsPerBit>
         <LeadAmplitudeUnits>��V</LeadAmplitudeUnits>
         <LeadHighLimit>2147483647</LeadHighLimit>
         <LeadLowLimit>268435456</LeadLowLimit>
         <LeadID>V1</LeadID>
         <LeadOffsetFirstSample>0</LeadOffsetFirstSample>
         <FirstSampleBaseline>0</FirstSampleBaseline>
         <LeadSampleSize>2</LeadSampleSize>
         <LeadOff>FALSE</LeadOff>
         <BaselineSway>FALSE</BaselineSway>
         <ExcessiveACNoise>FALSE</ExcessiveACNoise>
         <MuscleNoise>FALSE</MuscleNoise>
         <LeadDataCRC32>3876101227</LeadDataCRC32>
         <WaveFormData>
9v/2//b/9v/4//j/+P/4//b/9v/2//b/9v/2//b/9v/4//j/+P/4//b/9P/y//D/9P/2
//j/+v/4//b/9P/y//T/9P/0//T/9v/2//b/9v/z//L/8f/w//P/9P/1//b/9f/0//P/
8v/0//T/9P/0//X/9v/3//j/9v/0//L/8P/z//T/9f/2//T/9P/0//T/9P/0//T/9P/2
//b/9v/2//X/9P/z//L/8//0//X/9v/0//T/9P/0//T/9P/0//T/9f/2//f/+P/1//T/
8//y//T/9v/4//r/9//2//X/9P/0//T/9P/0//X/9v/3//j/9f/0//P/8v/0//b/+P/6
//n/+P/3//T/9f/1//b/+f/8//7//v////3/+//3//T/+P/8/wEABQADAPz/9//x//D/
7v/t/+3/7f/t/+z/6//p/+f/5P/j/+X/6f/w//L/8f/w//H/8P/w//H/8v/1//b/9//4
//j/9v/z/+//7v/w//H/9P/2//b/9f/0//L/8P/x//L/9f/0//b/9//3//b/8//v/+7/
8v/1//f//P/4//b/9P/0//X/+/8CAAwAGgAoADUARABTAFoAWgBQADMAEADq/7b/fP9Z
/0v/QP8z/y7/K/8w/z7/Tf9d/3T/if+Y/6X/tv+//8f/1//s//L/8//1//f/+/8AAAYA
CgAJAAoADAAMAAkABwAGAAYACAAJAA0AEAANAAwACwAIAAgACQALABAADgAOABAAEQAQ
AAsACQAHAAsADgATABcAFQAUABIADgAOAA4ADwASABIAFQAVABYAFAASABEAEQASABQA
FQAZABkAGAAXABUAFQAWABcAGgAbAB4AHwAfABwAGwAaABkAGgAeACEAJgAjACIAHwAd
AB8AHwAgACUAJwAoACkAKQAnACYAJQAlACcAKgAtADEAMQAyAC4ALQAvAC4ALgAxADUA
NgA3ADcANQAzADEALwAxADQAOAA7ADkANwAzAC8ALwAvADAAMgA0ADQANAAzAC8ALgAs
ACsALAAtAC8AMAAtACwAKAAkACQAIgAhACIAIQAhACAAHwAcABkAFwAVABcAFgAXABkA
FQASABAACwAKAAoACQAKAAsADAAMAAwACQAIAAUABQAEAAUACAAKAAoACQAHAAUABgAG
AAYABgAJAAoACgAKAAcABgAFAAQABgAJAAwAEAAOAA0ADAAKAAsACgAKAAoADgAPABAA
EAAPAAwACgAJAAoACwAOABAADwAOAA0ACwANAAwADQAPAA0ADgAQABAADgAMAAoACQAI
AAsADgAPAA0ADAAKAAgACAAIAAgACQALAAsADAAMAAsACQAFAAMABAAGAAkACgAIAAgA
BwAHAAYABQADAAUABAAGAAcABwADAAMAAAD//wAAAQADAAYABAADAAEA//////////8A
AAEAAgADAAMAAQABAP3//P/9////AQAEAAEAAAD///z//v/+////AAABAAMAAwADAAIA
AAD9//z//f/+/wAAAwACAAIAAQAAAP///////wAAAAACAAMAAwABAAAA/f/8//7/AgAF
AAcAAwAAAP7//P/9//7///8AAAEAAgADAAQAAQAAAP///v8BAAIAAwAEAAMAAgABAAAA
AgACAAIAAgACAAIAAgACAAAAAAAAAAAAAQACAAMABAADAAIAAQAAAAAAAAAAAAAAAQAC
AAMABAABAAAA///+/wAAAgAEAAYABQAEAAEA/v8AAAEABAAIAAkACAAIAAcACQAHAAYA
BgAKAA0ADwAPAAgABQABAP7//P/7//v/+//5//j/9//2//X/8//z//P/9v/8//3//v/9
//7//f/7//z//f8AAAIAAQACAAIAAQD9//r/+v/7//7/AQADAAUAAgABAP//+//9//3/
//8AAAIAAwADAAMA///8//z//P/+////AwAGAAQAAgAAAAMABQAOABwALAA6AEkAXgBp
AGgAXgBIACcAAgDW/57/cP9d/0//PP8t/yz/L/84/0z/Yf9z/4z/nf+o/7n/xv/N/9n/
6//6/wEAAwAGAAkACgAOABMAFgAXABgAGgAaABcAFQAUABQAFwAXABoAHAAbABoAGQAW
ABYAFQAVABgAGQAaAB0AHwAfABsAGgAZABoAHAAgACMAIgAiACEAHgAdABwAHAAeACIA
JQAlACYAJAAiACEAIQAhACIAIgAlACcAJgAlACMAIQAiACMAJgAnACoAKwArACkAJwAl
ACMAJgAqAC0AMgAxADAALQArACwAKwArAC8AMwA0ADUANQA1ADQAMwAzADYAOAA6AD0A
OwA8ADgANwA5ADgAOAA7AD0APgA/AD8APAA7ADoAOQA6ADwAPwBBAEIAQQA+ADsAOgA5
ADkAOgA8ADwAPAA7ADcANgA0ADMANQA1ADYANgA0ADQAMQAuACsAKAAmACYAJwAnACYA
JQAgAB0AGwAZABoAGAAYABkAGAAWABUAEQARABAADgAOABEAEgASABIADgAMAAgABwAH
AAkADQAQAA8ADwAOAA0ACgAKAAoACgAPABAAEAAQAA4ADAAKAAgACQALAA0AEAAQAA8A
DgAMAAsACgAKAAoADgAPABAAEAANAAoACAAHAAoACwAOABAADwAOAA0ACwAMAAoACgAL
AA0ADgAQABAADwAMAAkABwAGAAkADAANAA0ADAAKAAgABwAGAAUABQAJAAkACgAKAAgA
BwAEAAMAAwAEAAYABgAGAAYABQAFAAIAAQD//wEABAAGAAcABwAEAAMA///9//7///8B
AAQAAwADAAIAAQAAAP///v/+/wEAAgADAAMAAAD///r/+P/7//3///8CAAAAAAAAAP7/
+//6//r/+v/8////AAABAAAA/v/7//r//f/+/wAAAwAAAP7/+//4//b/9//4//r//P/+
///////8//r/9v/0//f/+v/8//3////+//r/+P/2//b/9v/2//n/+v/7//z/+v/4//b/
9P/2//j/+v/8//r/+v/6//r/+f/4//f/9v/4//r//P/+//v/+v/5//j/+v/6//r/+v/6
//r/+v/6//f/9v/1//T/9//4//n/+v/3//b/9f/0//f/+P/5//j/+P/3//f/+f/6//r/
+P/3//r/+//6//r/9//4//r/+//8//j/9v/z//L/8P/v/+//7P/r/+n/5//n/+f/5v/n
/+T/5f/p/+j/6f/q/+3/7v/t/+3/7f/v/+//7//v/+7/8P/v/+3/7v/t/+v/6//q/+3/
7f/t/+z/6v/r/+z/7//t/+7/7v/t//D/7//t/+7/6//r/+r/7P/q/+z/8v/y//H/8f/y
//j/BgAUAB8AMABHAFQAVgBMADUAFgD0/8z/mP9v/1//WP9N/0T/Pf86/zz/Rf9R/2b/
g/+S/5v/qP+x/7f/xf/S/93/4f/m/+v/7//0//r//v/9//z//P/6//z/+//7//z//P/7
//3//v8AAAAAAAD+//7//f/9/wAA/v/+/wAAAQADAAEAAgADAAEAAAABAAEAAQACAAIA
AAAAAAAAAQAEAAQABQADAAIABQAEAAQABQAEAAQAAwAFAAgACAAIAAcABgAGAAYACAAG
AAgACAAHAAoACwAMAA0ACQAKAAoADAANAA4ADQANAA4ADQANABEAEwASABEADwATABQA
FQAXABYAFgAWABcAGAAaABcAFwAYABgAGQAdABwAHAAcABsAHQAdAB0AHQAaABoAGwAb
AB0AHQAbABkAFwAXABgAGgAaABgAFgATABUAFgAWABcAEwARABAADgARABIAEAAOAA0A
CgAIAAgABgAFAAMAAQACAAEAAQABAP7/+v/4//f/+P/4//n/9//3//b/9P/0//P/8v/w
/+7/7//w/+//8f/u/+3/7v/u//H/8f/w/+//7//w//H/8v/z//L/8P/u//D/8P/w//D/
7f/t/+3/7v/w//H/8v/y//P/8v/y//L/8f/x//H/8P/y//L/8//1//P/8f/x//D/8//0
//X/9f/2//T/9P/1//L/8v/z//L/8//y//H/8f/u/+//8P/v//L/8v/x//D/8f/w/+//
7//u/+3/7f/s/+7/7//u/+//7v/u/+//7v/u/+7/7f/t/+v/6//q/+3/6//s/+z/6//s
/+3/6//r/+r/6f/p/+r/6//r/+r/6f/q/+n/6P/o/+f/6P/p/+n/6v/r/+j/6P/n/+f/
5//o/+j/6P/o/+b/6P/o/+n/6v/o/+n/6P/n/+r/6v/p/+r/5//m/+b/5//q/+r/6f/o
/+f/5//n/+j/5//o/+j/5//q/+r/6P/o/+X/5v/m/+X/5f/m/+z/7P/r/+r/6f/o/+f/
5v/l/+T/5//o/+n/6v/n/+b/5f/k/+X/5v/n/+j/5v/m/+b/5v/m/+b/5v/m/+f/6P/p
/+r/5//m/+X/5P/l/+b/5//o/+b/5v/m/+b/5v/m/+b/5v/p/+r/6//s/+r/6P/n/+f/
6f/s/+7/7v/t/+3/7f/r/+r/6v/s/+//8v/z/+//7f/n/+T/4v/h/+H/4f/h/+D/3//e
/93/2//b/9v/3f/i/+T/5P/k/+b/5f/j/+L/4f/k/+b/6P/q/+n/5//k/+D/4v/j/+P/
5f/m/+f/5//n/+T/4f/h/+H/5P/m/+n/6//p/+n/5//k/+L/4v/j/+P/6v/q/+j/6P/q
/+n/6f/w//z/CgAaACsAPgBPAFIASgA8AB0A+v/U/6L/cv9X/0v/PP8t/yT/I/8m/zL/
Rf9Z/3L/h/+S/5//qv+v/7n/zf/c/+X/5//q/+3/7P/w//X/+P/7//z//v/+//3/+//6
//r/+//7//7/AAACAAIAAgAAAP7//f/9/wAA//8AAAMABQAFAAEAAAD//wEAAgAFAAcA
BwAIAAgABgADAAIAAgAEAAcACwAMAA4ADQAKAAgABwAJAAoACgANABAAEAAQAA8ADAAM
AAwADgAPABIAEwATABAADwAOAA0ADwASABQAGAAaABoAGAAXABYAFQAVABkAHQAeAB8A
HwAfAB4AHQAdAB4AIAAiACUAKAAqACcAJwAnACYAJgApAC0ALgAvAC8ALAArACoAKQAr
ACwALgAvAC8ALwAtACsAKgApACkAKgAuAC4ALgAtACoAKAAlACMAJQAlACYAJgAmACYA
IwAgABsAGAAWABYAGAAZABkAGQAUABEADwANAAwACgAKAAsADQAMAAwACQAFAAQAAgAC
AAUABgAGAAYAAwACAP//////////AQACAAMAAwACAAEA/v/+//7//v8CAAQABQAGAAQA
AgAAAP7///8BAAMABgAHAAcABwAGAAMAAgACAAIABQAHAAkACgAJAAYABAADAAQABQAI
AAoACAAIAAgABwAGAAQABAAFAAYACAALAAwACwAIAAUAAwAEAAcACgALAAwADAALAAoA
CAAGAAQAAwAGAAcACQAKAAgABwAEAAMABQAGAAgACAAIAAgABwAHAAQAAwABAAMABgAI
AAkACQAGAAUAAQD//wAAAQADAAYABQAFAAQAAwAAAP///v/+/wIABAAGAAcABAADAP7/
/P///wEAAwAGAAQABAAEAAIA///+//7//v8AAAMABAAFAAMAAgAAAAAAAgACAAMABQAI
AAgABwAGAAIAAQAAAAAAAQAEAAYABwAFAAQAAQAAAAAAAgADAAMACQAIAAYAAAD+//7/
/v/+/wAAAgAEAAYABQAEAAMAAgACAAIAAgACAAMABAAFAAYAAwACAAEAAAADAAQABQAG
AAUABAADAAIAAgACAAIAAgAEAAQABAAEAAIAAgACAAIABQAGAAcACAAGAAQAAgAAAAIA
AgACAAIAAwAEAAUABAACAAEAAQADAAgACgAKAAsACQAJAAcABgAIAAoADQAPABEADAAJ
AAUAAQD+//z/+//9//3//P/7//n/9//0//P/9P/3//3//v/8//z//v/+//3//f/9////
AgADAAQABAABAP///P/8//////8BAAIAAwADAAMAAgD9//3//f///wIABAAFAAUAAwAB
AP7//v///wEAAgAGAAgACAAGAAQA//8BAAgAEgAiADIAQQBQAGEAagBoAFwAQwAeAPr/
zv+W/23/W/9O/z3/Mv8z/zb/RP9V/2f/fv+X/6b/r//A/8v/0f/f//T//v8BAAUACQAI
AAwAEQAUABcAGAAaABoAFwAVABQAFAAXABcAGgAcABwAHAAcABoAGAAXABcAGgAdAB4A
IQAjACAAGwAZABcAGgAcACAAIwAhACIAIgAgAB0AHAAcAB4AIQAlACYAKAAlACIAIAAf
ACIAJAAlACkAKwAqACkAJwAkACQAJAAmACkALAAtAC0AKgApACgAJwAnACoALAAwADAA
MAAuAC0ALAArACsALwAzADQANQA1ADUANAAzADMANAA2ADgAOwA8AD4AOwA7ADsAOgA6
AD0AQQBCAEMAQwBAAD8APgA9AD8AQABCAEMAQwBDAEEAPwA8ADsAOwA8AEAAQABAAD8A
OwA6ADgANwA3ADcAOAA4ADoAOgA3ADQAMQAuACwALAAvAC8ALgAtACkAJQAiAB8AIAAe
AB4AHwAfAB4AHgAbABcAFgAUABQAFwAYABgAGAAVABQAEQARABEAEQATABQAEwATABIA
EQAPAA4ADQAMABIAFAAVABYAEwASABEAEAAQABEAEgAUABUAFQAVABQAEQAQABAAEAAU
ABUAFgAWABQAEgARABEAEwATABUAFgAYABgAGAAXABUAEgARABEAEwAUABYAFgAVABIA
DwANAA0ADwARABEAEgASABEAEAAPAA4ADQANABEAEQASABIAEAAPAAwACwALAAwADgAO
AAwADAALAAsACAAHAAUABwAKAAwADQANAAoACQAFAAMABQAFAAYACAALAAsACgAJAAYA
BQAEAAQABwAIAAkACQAIAAcAAgAAAAIAAwAEAAYACAAIAAgABgACAAAA///+/wIABQAG
AAcABAACAP///v8AAAAAAQADAAQABAADAAIA////////AAACAAQABQAFAAQAAgD+//z/
/f8AAAIAAwAHAAYABAAAAP///v/9//z//v8AAAIABAABAAAA///+//7//v/+//7///8A
AAEAAgAAAP7//P/6//3//v///wAA/v/+//7//v/+//7//v/+//7//v/+//7//f/8//v/
+v/9//7///8AAP///v/9//z//P/8//z//P/8//z//f////3//v/+//z/AAABAAIAAQD+
//7/AAADAAMAAwD+//v/+v/4//f/9//1//P/8f/u/+7/7v/u/+3/7P/r/+z/8P/w//D/
8P/y//T/9f/3//n/9v/0//L/8P/0//X/9f/0//L/8//z//X/9P/1//X/9f/3//X/9v/3
//f/9v/2//X/9//3//X/8v/y//L/8//z//L/9P/2//j/+v/7//v//P/+/wgAGAAnADgA
TwBgAGAAVAA/AB4A+v/Q/5r/bf9Z/1L/S/9C/z3/Ov8+/0n/V/9s/4f/mP+j/7L/u/+/
/8n/2v/m/+v/8f/3//r//v8DAAYABAAEAAUABAAFAAUABgAIAAYABQAHAAgACgAKAAoA
CAAIAAcABwAKAAkACAAJAAkACwAJAAoACwAIAAgACgALAA0ADgAOAAwACgAKAAsADgAN
AA8ADgAOAA8ADgAOAA8ADAAMAAsADQASABIAEgARAA4ADgAOABAAEAASABIAEQASABMA
FAAVABEAEgASABQAFQAWABUAFQAWABUAFQAZABsAGgAZABcAGwAcAB0AHwAeAB4AHgAf
ACIAJAAhACEAIwAiACIAJQAkACQAJAAjACQAJQAmACcAJQAkACQAIwAlACUAIwAhAB8A
HwAgACIAIgAgAB4AGwAcAB4AHwAhAB8AHQAcABoAGgAaABcAFAASABAADwAQABAADwAN
AAsACgAJAAkACQAGAAIAAAD//wAAAAABAP///f/8//r/+v/6//r/+f/4//n/+v/5//v/
9v/1//b/9v/5//n/+P/3//b/9v/2//b/+P/4//f/9v/3//j/+f/6//j/9//2//b/+P/5
//r/+v/5//j/+P/4//j/+f/6//r//f/8//z//f/6//n/+v/6//z//P/8//v/+P/2//b/
9//0//T/9f/0//b/9v/2//f/9P/1//b/9f/4//j/9//2//f/9v/1//X/9v/1//X/9P/2
//X/8v/x//D/8P/x//D/8f/y//L/8//w/+//7f/v/+//8P/w/+//8P/x/+//7//s/+v/
6//s/+//7//u/+3/7P/r/+r/6v/p/+r/6//r/+z/7f/q/+r/5//n/+f/6P/q/+r/6v/o
/+n/6P/o/+j/6P/p/+j/5//q/+r/6f/q/+f/5v/m/+f/6v/q/+n/6P/l/+X/5f/m/+X/
5v/m/+X/5//o/+f/6P/m/+b/5f/j/+P/5v/q/+j/5//m/+X/5P/i/+L/4v/i/+T/5v/o
/+r/6P/m/+T/4v/j/+T/5f/m/+T/5P/k/+T/5P/k/+T/5P/l/+b/5//o/+X/5P/j/+L/
4//k/+X/5v/m/+b/5v/m/+T/5P/k/+T/5v/o/+j/6P/m/+X/5v/o/+r/6v/r/+v/6//p
/+j/6P/o/+v/7f/t/+v/6f/m/+T/3//d/9z/2//d/9z/2//a/9r/2f/a/9v/2//e/9z/
2v/d/+D/4f/h/9//3//h/+L/4//k/+T/4//i/+D/4f/j/+D/4f/h/+H/4v/j/+P/4f/f
/9//4f/i/+b/5//n/+f/5//k/+T/5P/k/+P/5f/m/+j/7P/q/+f/5//s//b/AgAQAB8A
NABHAFAATgBCACkABADe/7b/hP9l/1f/TP9F/z7/Of80/zz/R/9V/2r/f/+O/5n/pv+t
/7X/xf/S/93/4f/m/+v/7P/w//X/+P/5//r//P/8//3/+//6//r/+v/5//v//P/+//7/
/v/8//z/+//7//7//f/+/wEAAwAFAAEAAAD///7//v8AAAEAAwAEAAQAAgAAAAAAAQAE
AAMABQAEAAQABwAGAAYABwAEAAQAAwAFAAoACgAKAAkABgAGAAYACAAJAAwADQANAA4A
DQAMAAsACgAMAA0AEAARABIAEQARABIAEQARABUAFwAYABkAGQAbABoAGQAZABcAGAAZ
ABsAHwAiACAAIQAfAB4AHgAhACEAIgAjACMAJQAlACUAJQAjACIAIgAhACYAJwAmACUA
IAAfAB8AIAAgACAAIAAfACAAIAAfAB8AHAAbABsAGgAbABwAGgAYABUAEgAQABAAEQAR
ABAADwAOAAsACQAHAAUAAgABAAEABAAEAAUAAwD///7//P/8//v//P/8//z//P/8//r/
+//4//f/+P/4//v/+//6//n/+v/6//r/+v/8//z/+//6//r/+v/6//r/9//3//f/+P/8
//3//v/+//v/+v/6//r/+v/7//z//P////7//v////z/+//8//z//f/+///////+//z/
/P/9//v//P/+//7////+//3//f/4//n/+v/5//v//P/8//z/+//6//n/+f/5//n/+v/6
//v/+//5//n/+P/4//n/+P/5//r/+v/7//j/9//1//f/+P/6//v/+//6//v/+f/5//b/
9f/1//b/+P/5//n/+f/4//f/9v/2//X/9v/3//f/+P/5//b/9v/z//P/8//0//X/9v/3
//b/9f/0//T/9P/z//X/9f/1//b/9v/1//b/8//y//L/8//1//b/9v/2//P/8//z//T/
8v/0//X/9f/4//j/9v/2//P/9P/0//P/9f/4//j/9v/0//T/9P/0//b/9v/2//b/9P/0
//T/9P/z//L/8f/w//P/9P/1//b/9f/0//P/8v/0//T/9P/0//X/9v/3//j/9v/0//L/
8P/y//T/9v/4//X/9P/z//L/8//0//X/9v/2//b/9v/2//X/9P/z//L/9P/2//j/+v/4
//b/9P/z//X/9//6//z//v/////////7//r/+v/8////AQABAPz/9//z//D/7v/t/+3/
7f/t/+7/7f/s/+v/6f/p/+n/6//w//D/8P/w//L/8v/x//H/8f/z//T/9f/2//b/9f/z
//D/8P/x//H/9f/2//f/9//1//T/8f/x//H/8//0//b/+f/5//n/9//z//L/8f/x//L/
9v/5//r/+P/4//f/+f/+/wgAGgAuAD0AUABdAF4AVgBCACEA/P/U/57/bv9Z/03/Ov8p
/yj/Kf8w/0D/U/9p/4T/lf+g/6v/uP+//8v/3f/u//f/+f/8/////v8CAAcACgAJAAoA
DAAMAA0ACwAKAAoACwALAA4AEAAQABAAEAAOAAoACQAJAAwADwAQABMAFQATAA8ADgAN
AA8AEAATABUAFQAWABYAFAAPAA4ADgAQABQAFwAXABgAFgAUABMAEwAUABYAFwAbABwA
HAAcABsAFgAWABYAGAAbAB4AHwAfAB4AHQAcABsAGwAeACAAJAAkACQAIgAhACAAHwAf
ACMAKQAqACsAKwApACgAJwAnACoALAAuADEAMgA0ADEAMQAxADAAMAAzADcAOAA5ADkA
OAA3ADYANQA1ADYAOAA5ADkAOQA3ADUANAAzADMANAA4ADgAOAA3ADMAMgAwAC8AMQAx
ADIAMgAyADIALwAsACcAJAAiACIAJQAlACQAIwAgAB0AGwAZABgAFgAWABcAFwAWABYA
EwAPAA4ADAAMAA8AEAAQABAADQAMAAkACQAIAAkADAAOAA0ADQAMAAsACAAIAAgACAAN
AA4ADgAOAA0ADAALAAoACgALAAwADgAPAA8ADwAOAAsACgAKAAoADgAPABAAEAAQAA4A
DQANAA0ADQAPABAAEAAQABAADwAMAAoACgALAAwADgARABIAEAAOAAwACwAJAAsADQAN
ABAAEAAPAA4ACwAKAAkACQANAA0ADgAOAAwACwAIAAcACQAKAAwADAAMAAwACwALAAgA
BwAFAAcACgAMAA0ADQAJAAkABgAFAAUABQAGAAgACwALAAoACQAHAAUAAwACAAQABgAI
AAkABwAHAAMAAgAEAAUABgAIAAoACgAKAAgABgAEAAMAAgAFAAcABwAHAAcABgAEAAQA
BgAGAAcACQAMAAwACwAKAAYABQAEAAQABQAIAAoACwAJAAgABQAEAAQABgAHAAcACwAM
AAoACAAFAAQAAwACAAQABgAIAAoACQAIAAcABgAGAAYABgAGAAgACAAIAAgABwAGAAUA
BAAGAAgACgAMAAkACAAHAAYABgAGAAYABgAHAAgACQAKAAcABgAFAAQABwAIAAkACgAI
AAgACAAIAAgACAAIAAgACwAMAAsACgAIAAcACAAKAA4ADgAPAA8ADwANAAwADAANAA8A
EAAPAAwACQAFAAIA/v/9//3//f////7//f/8//3/+//7//v//f8CAAIAAgAEAAYABgAF
AAQAAwAEAAQABwAIAAgABwAHAAQABAAFAAMABQAGAAcACQAJAAgABQADAAMABQAGAAgA
CQAJAAkABwAEAAQABAAFAAUACAAKAAwADgAMAAsACwAOABgAKgA8AEsAYABxAHIAagBY
ADcAEADo/7T/gP9l/1v/TP89/zj/Of8+/0z/Yf91/5D/p/+w/73/yv/R/9n/6f/+/wgA
CwAPABMAEwAWABoAHAAbABwAHgAeAB8AHQAcABwAHAAbAB0AHgAfACAAIQAgABwAGwAb
AB4AHwAgACMAJQAlACEAIAAfAB0AHgAhACMAJQAmACYAJAAhACAAIAAiACQAJwAnACgA
KAAmACUAJQAkACQAIwAlACkAKgArACsAJwAmACUAJgAnACoAKwArACsAKwArACsAKAAq
ACsALgAxADIAMQAxAC4ALQAtADEAMwA0ADUANQA3ADYANQA1ADUANgA3ADkAOwA+ADwA
PQA8ADoAOQA7AD8AQABBAEEAQgBBAEAAPwA+AD4APwA/AEMAQwBBAD8AOgA5ADkAOgA8
ADwAPAA7ADoAOgA5ADkAOAA3ADcANgA2ADYAMwAwAC0AKgAoACgAKwArACoAKQAkACEA
HwAdABoAGAAYABkAHAAcAB0AGwAWABQAEQAQABIAFAAVABYAFQAUABEAEQAOAA0ADgAO
ABEAEQAQAA8ADgAOAA4ADgAPABAAEAAQABEAEAAPAA4ADAANAA4AEAATABMAEwASABAA
DgANAAwAEAARABIAEgAQAA4ADQANAAsACwANAA4AEQASABMAEwAPAAwACwALAAwADgAR
ABIAEgAQAA4ADQAIAAkACgAJAAsADAAMAAwACQAIAAcABwAJAAkACgAKAAoACQAGAAUA
AwAEAAYABgAHAAgACAAJAAUAAwAAAAEAAgAEAAUABQAFAAUAAgABAAAA/////wAAAgAD
AAMAAwAAAP///v/+////AAABAAEAAwADAP///v/9//3//f/+/wAAAAAAAP7//P/6//n/
+P/7//3//f/9//3//P/6//r/+P/4//n/+//9//7//v/+//r/+f/4//j/+P/6//v/+//9
//z/+f/4//f/+P/4//f/+//+//z/+v/5//j/9//2//f/+P/5//r/+v/6//r/+v/5//j/
9//2//n/+v/7//z/+f/4//f/9v/4//j/+P/4//j/+P/4//j/9//2//X/9P/3//j/+f/6
//n/+P/3//b/9//4//n/+v/6//r/+P/2//X/9f/3//r//P/8//3//f/7//n/+P/4//r/
/f//////+P/1//H/7v/s/+v/6//r/+z/7P/s/+z/6f/n/+f/5//r//D/8P/w//H/9P/1
//X/9P/z//T/9P/3//j/+P/3//T/8P/v/+//8f/z//T/9f/1//X/9P/x//H/8f/z//T/
+P/5//n/+f/1//L/8v/y//P/8//2//j//P/6//j/9f/3//r/BAASACAALQA+AE8AWgBY
AFAAPQAeAPz/1v+k/3n/Z/9e/1X/UP9N/0z/Uv9d/2f/ev+R/5z/o/+u/7v/xf/T/+L/
7f/x//b/+//6//7/AwAGAAgACgANAA4ACwAJAAgACAAJAAkADAAOAA4ADgAOAAwACAAH
AAcACgAMAA4AEgAVABQADwANAAsADQAOABEAEwATABQAFAASAA8ADgAOABAAEgAVABUA
FgAWABQAEwATABMAFAAUABcAGgAaABoAGQAUABQAFAAWABkAHAAdAB0AGgAZABgAFwAZ
ABwAHgAiACIAIgAgAB8AHAAbABsAHwAlACYAJwAnACcAJgAlACUAJgAoACoALQAuADAA
MQAvAA==
         </WaveFormData>
      </LeadData>
      <LeadData>
         <LeadByteCountTotal>10000</LeadByteCountTotal>
         <LeadTimeOffset>0</LeadTimeOffset>
         <LeadSampleCountTotal>5000</LeadSampleCountTotal>
         <LeadAmplitudeUnitsPerBit>4.88</LeadAmplitudeUnitsPerBit>
         <LeadAmplitudeUnits>��V</LeadAmplitudeUnits>
         <LeadHighLimit>2147483647</LeadHighLimit>
         <LeadLowLimit>268435456</LeadLowLimit>
         <LeadID>V2</LeadID>
         <LeadOffsetFirstSample>0</LeadOffsetFirstSample>
         <FirstSampleBaseline>0</FirstSampleBaseline>
         <LeadSampleSize>2</LeadSampleSize>
         <LeadOff>FALSE</LeadOff>
         <BaselineSway>FALSE</BaselineSway>
         <ExcessiveACNoise>FALSE</ExcessiveACNoise>
         <MuscleNoise>FALSE</MuscleNoise>
         <LeadDataCRC32>2813540656</LeadDataCRC32>
         <WaveFormData>
7v/u/+7/7v/w//D/8P/w/+7/7v/u/+7/7v/u/+7/7v/t/+z/6//q/+j/6P/o/+j/6//s
/+3/7v/s/+r/6P/m/+j/6P/o/+j/6v/q/+r/6v/p/+j/5//m/+j/6P/o/+j/5//m/+X/
5P/m/+b/5v/m/+j/6P/o/+j/5//m/+X/5P/l/+b/5//o/+b/5v/m/+b/6P/o/+j/6P/m
/+b/5v/m/+T/5P/k/+T/5v/m/+b/5v/k/+T/5P/k/+T/5P/k/+T/5f/m/+f/6P/l/+T/
4//i/+X/5v/n/+j/5//m/+X/5P/k/+T/5P/k/+b/5v/m/+b/5f/k/+P/4v/l/+b/5//o
/+b/5v/m/+b/5v/n/+j/6v/r/+7/7v/u/+3/7P/r/+r/7f/y//P/9//0//D/7f/s/+3/
6//r/+r/5//m/+T/4//e/93/3f/e/9//4v/n/+b/4//j/+P/4v/j/+L/4v/i/+H/4f/h
/+D/3v/c/9v/2//c/93/3//i/+H/4P/f/93/3v/d/93/3//e/9//3//f/93/2//a/9n/
3P/e/+H/4v/g/+D/3//d/93/4v/o//D//P8LAB8AOgBZAG0AggCZAKsAvQDSAOAA6wD7
AAkBCwH+ANMAiAA9AP//u/+H/4D/if+U/6P/tP+8/8D/yv/Z/9v/2v/a/93/3//k/+j/
6v/o/+j/6P/o/+j/5v/l/+X/5//n/+r/6//q/+n/6P/n/+j/6f/r/+7/7P/s/+v/7P/u
/+7/7P/s/+7/7//x//P/8//z//P/8v/z//P/9P/1//f/+P/4//n/+f/5//n/+f/7//z/
/v8AAAAAAAAAAP//AAABAAIABAAHAAgACgAKAAgACQAJAAoADAAPABMAFgAXABYAFQAW
ABkAGgAaAB0AIgAiACUAJgAmACgAKQAqAC0AMQA0ADkAOAA5ADcANgA6AD0APwBDAEYA
SABLAE4ATABNAE4ATwBSAFUAVwBbAFkAWgBZAFgAWABZAFsAXABdAF0AXQBdAFsAWwBa
AFkAWgBaAFoAWQBYAFcAVABSAFEATwBNAE0ASgBJAEgARABAADwANwAyADAALwAtAC0A
KgAmACIAHgAbABkAFwAVABMAEQAQAA4ADAAKAAkABAACAAEAAQABAP///f/7//n/+f/5
//n/+f/3//j/+P/2//f/9//2//X/+P/6//v//f/7//r/+f/4//j/9v/2//b/+f/7//v/
+//4//f/9//3//j/+f/9//7//f/8//v/+v/6//v//P/9//3//P/8//v/+//6//n/+P/6
//v//P/8//v/+//6//j/+v/6//n/+f/4//n/+f/4//b/9f/y//L/8v/z//b/9//1//X/
9f/z//P/8//y//L/9P/0//T/9P/x//D/7v/s/+3/7v/w//L/8f/w/+3/6//r/+z/7f/u
/+7/7//v/+//7f/t/+v/6//r/+z/7f/w/+3/7P/p/+j/6f/p/+r/6//s/+z/7P/t/+z/
6//o/+f/6P/p/+r/7P/r/+z/6//p/+n/6P/o/+n/6f/q/+r/6//r/+n/6f/p/+j/6//s
/+3/6P/p/+b/5v/o/+j/6P/o/+r/6v/q/+r/6f/o/+f/5v/n/+j/6f/q/+n/6P/n/+b/
6P/o/+j/6P/o/+j/6P/o/+j/6P/o/+j/6v/q/+r/6v/p/+j/5//m/+b/5v/m/+b/5//o
/+n/6v/p/+j/5//m/+f/6P/p/+r/6P/o/+j/5//o/+n/6//t/+7/7v/u/+7/7v/u/+7/
7v/0//T/9//3//T/8v/y//H/7//v/+7/6//p/+b/5P/g/9//3//g/+D/4//o/+f/5//k
/+P/4f/f/+H/4v/j/+X/5P/j/+H/3v/a/9n/2f/Z/9r/3P/f/+D/3v/e/93/3P/b/9v/
3f/e/9//3//f/9//3f/c/9v/2//e/+D/4P/i/+L/4f/f/9//4v/m/+z//P8PACcASABl
AHMAggCXAKsAvwDWAOYA+QANARcBDQHyALkAagAjAOP/n/+B/4j/j/+W/6v/uP++/8T/
0P/X/9r/2v/b/9//4P/k/+f/6P/o/+j/6P/o/+j/5v/l/+X/5//n/+r/6//q/+n/6P/n
/+f/5//o/+r/6//s/+z/7v/w//D/7v/u//D/8f/z//X/9v/1//T/8v/z//P/9P/1//f/
+P/4//n/+f/5//n/+f/6//z///8CAAIAAgACAAEAAgADAAQABgAIAAgACQAIAAcABwAG
AAYACQANABIAFgAWABYAFgAYABkAGgAaAB0AIgAiACUAJgAmACgAKQAqAC4AMQAzADcA
NwA5ADgAOAA6AD0APwBDAEQARgBJAEwASgBLAEwATQBQAFMAVQBZAFkAWgBZAFgAVwBX
AFgAWABaAFsAXABdAFwAWwBZAFcAWABYAFgAVwBVAFUAUwBSAFAATQBKAEkARwBFAEMA
PgA7ADgANAAwAC8ALQAqACkAJQAiAB8AHAAXABUAEwARABEADwAOAAwACQAGAAQA/v/9
//3//v////3/+//5//f/9f/1//X/9f/3//j/+P/2//P/8//y//H/8v/0//X/9//3//b/
9f/0//b/9P/0//T/9//5//n/+f/1//P/8v/x//L/8//3//j/9f/0//P/8v/y//P/9P/1
//j/+P/5//n/9//2//X/9P/2//f/+P/4//j/9//1//L/9P/0//P/8//0//X/9f/0//T/
8//w//D/8f/x//P/8//x//H/8f/v/+//7//u/+7/8P/w//D/8P/s/+z/6//q/+v/7P/u
//D/7f/s/+n/5//o/+j/6P/o/+r/6//r/+v/6P/n/+T/4//l/+b/5//q/+j/6P/m/+b/
6P/n/+f/5//o/+j/6P/p/+j/5//k/+P/5P/l/+b/6P/n/+j/5//l/+X/5P/k/+X/5//o
/+j/6f/o/+X/5P/j/+L/5f/m/+f/5v/j/+L/4v/k/+T/5P/k/+b/5v/m/+b/5f/k/+P/
4v/j/+T/5f/m/+T/5P/k/+T/4v/i/+L/4v/l/+b/5//o/+f/5v/l/+T/5v/m/+b/5v/k
/+T/5P/k/+L/4v/i/+L/4//k/+X/5v/l/+T/4//i/+P/5P/l/+b/5f/l/+X/5v/n/+r/
6v/q/+r/6v/q/+r/6P/s/+z/7//x/+7/7P/s/+3/6//r/+r/5//m/+T/4//g/9//3//g
/93/3v/h/97/3v/f/+D/4P/h/+D/4P/g/9//3//f/97/3f/c/9z/3f/a/9n/2f/a/9z/
3P/c/9v/3P/b/9v/3f/d/93/3P/b/9z/2//b/9v/2v/a/9v/2v/a/9z/3//h/9//4P/i
/+b/8P///xEALgBTAG8AgACTAKcAtQDGANoA4wDvAAEBDQECAdkAmABHAP//vf+F/3j/
hf+Q/5v/rP+2/77/yP/R/9b/1v/X/9v/3//k/+j/6v/p/+j/5//m/+b/5P/j/+P/4f/h
/+T/5f/n/+f/5//n/+f/5//o/+r/6P/o/+f/6P/r/+z/6//s/+v/6//s/+3/7//v/+//
7v/v/+//8P/x//T/9P/z//P/9P/1//b/9//2//b/9//4//r//P/+/////f/9//3//v8B
AAIABAAEAAcACQAKAAwACwALAAwADAAQABAAEAASABMAFAAUABcAGQAYABoAGgAcACAA
IwAmACcAKQAqAC0AMAAzADMANAA1ADcAOAA7ADwAPgBBAEQARQBHAEkASwBKAEsASwBN
AE4AUABQAFAAUABRAFMAVABTAFEATwBNAE4ATwBPAE8ATABMAEwASwBJAEkARwBGAEUA
QwBBAEEAPgA9ADwAOAA3ADYANAAyACwAKQAlACMAIwAgAB0AGgAXABUAEwARAA4ACwAJ
AAYABQAEAAQAAAD8//v/+//7//z/+//6//n/9//3//f/9//0//T/8//w//D/8f/x//H/
7//w//D/8f/0//T/9P/0//b/9P/0//T/9P/1//T/8//0//X/9//5//f/9f/2//T/9v/4
//r//P/7//v/+//7//v/+v/6//n/+//6//n/+P/3//f/9//2//n/+f/4//b/+P/4//f/
9//3//f/9v/0//b/9f/y//L/7//v//H/8f/z//P/8//x/+//7//u/+7/7v/u/+7/7v/t
/+7/7v/u/+3/7P/s/+z/7P/s/+r/6f/o/+j/6P/o/+j/6f/p/+n/6//r/+n/6f/n/+b/
5f/m/+j/6P/m/+b/6P/n/+f/5//m/+b/5v/n/+n/6f/n/+f/5v/l/+T/5P/m/+j/6P/n
/+f/5v/m/+f/5v/m/+X/5f/m/+X/5v/n/+X/5//n/+f/4v/h/+T/6P/n/+b/5f/k/+T/
5P/k/+T/5v/m/+b/5v/k/+T/5P/k/+b/5v/m/+b/5P/k/+T/5P/k/+T/5P/k/+b/5v/m
/+b/5P/k/+T/5P/m/+b/5v/m/+T/5P/k/+T/5P/k/+T/5P/l/+b/5//o/+b/5f/l/+X/
6P/p/+z/7P/q/+r/6v/q/+z/7P/w//D/9f/1//L/8P/u/+3/6//r/+z/6f/o/+b/4//g
/9//3//i/+L/5P/o/+b/5f/l/+X/4v/h/+D/4P/h/+P/5P/l/+P/4P/d/9v/3f/d/93/
3v/g/+D/4P/g/93/3P/b/9v/3//g/+H/4f/f/9//3f/c/93/3f/e/+D/4v/i/97/2//h
/+P/4P/m//D/+v8NACUAQgBjAHcAiACdALEAxQDcAPIABQEZASUBIwEIAdEAgAAzAO//
rf+F/4b/kf+a/6v/uP+8/8T/0P/b/93/3P/c/9//3v/i/+X/5v/n/+j/6f/q/+r/6P/n
/+f/5f/l/+j/6f/r/+v/6//r/+j/5//n/+j/7P/u/+//8v/x//D/7f/s/+z/7f/v//H/
9f/1//X/9P/z//P/9P/1//n/+v/6//v/+f/5//n/+f/7//z//v8AAAMABAAFAAUAAwAD
AAMABAAHAAgACgAKAAgACQAJAAoACwANABAAEgAWABYAFgAYABkAGgAaAB0AIgAiACUA
JgAmACgAKQAqACwALwAxADUAOAA7ADsAPAA7AD0APgBBAEUASABMAFAATwBPAE8ATwBR
AFMAVABXAFgAWgBaAFoAVwBXAFgAWABaAFsAXABdAFwAWwBZAFcAWABYAFgAVwBVAFUA
UwBSAFAATQBKAEkASABHAEYAQgA/ADwAOAA0ADEALwAsACsAKQAmACMAIAAbABkAFwAV
ABUAEwASABAADQAKAAgAAgAAAP///////wEA///9//v/9//3//f/9//4//r/+//6//b/
9f/z//H/9P/2//f/+f/4//j/+P/4//j/9v/2//b/9//5//n/+f/2//X/9f/1//f/9//6
//r/+P/4//j/+P/3//f/9//3//r/+v/7//v/+f/4//f/9v/3//n/+//8//v/+//6//j/
9v/2//X/9f/3//n/+v/6//j/9//0//T/8//z//X/9f/1//X/9f/z//H/8f/w//D/8v/y
//L/8v/u/+7/7f/s/+3/7v/w//L/8P/w/+7/7f/q/+r/6v/q/+v/7f/u/+//7v/t/+r/
6f/p/+r/6//u/+7/7v/s/+z/6v/p/+n/6f/q/+r/6v/r/+v/6//p/+n/6//r/+v/7P/s
/+7/7v/t/+n/6P/o/+n/6f/q/+r/6//p/+f/5//n/+f/6f/p/+n/7v/t/+r/5v/m/+b/
5v/m/+f/6P/p/+r/6P/o/+j/6P/o/+j/6P/o/+r/6v/q/+r/6f/o/+f/5v/n/+j/6f/q
/+j/6P/o/+j/6v/q/+r/6v/o/+j/6P/o/+j/6P/o/+j/6v/q/+r/6v/o/+b/5P/i/+X/
5v/n/+j/6f/q/+v/7P/p/+n/6f/q/+3/8P/w//D/8P/w//D/8P/w//T/9P/3//n/9v/0
//T/8v/v/+7/7P/r/+r/6P/n/+L/4f/h/+L/5P/m/+r/6P/n/+f/5//m/+X/5P/k/+T/
4//j/+P/4v/g/97/3f/d/9//3//g/+L/4P/g/+D/3//e/93/3f/f/+L/4//j/+P/4v/f
/93/2//c/97/4f/i/+b/5v/j/+H/2//c/+T/6v/0/wUAGQA0AFMAawB6AIsAnQCzAMgA
3ADrAPsADwEXAQgB4QCeAE8ADQDN/5P/gP+L/5T/o/+0/77/wv/M/9f/3P/c/93/4f/i
/+b/6f/q/+z/7P/s/+z/6//o/+b/5f/n/+f/6v/r/+v/6//r/+v/6f/p/+r/7P/u//D/
8f/0//P/8v/v/+7/8P/x//P/9f/1//X/9f/0//P/8//0//X/+f/6//r/+//5//n/+f/5
//z//v8BAAQAAgACAAIAAQABAAEAAQACAAcACAAKAAoACgALAAsADAAPABEAFAAWABYA
FgAWABgAGQAaABoAHQAkACQAJwAoACcAKAAoACgALAAvADEANQA2ADkAOQA6AD0APwBA
AEMARgBIAEsATgBNAE0ATQBNAE4AUQBTAFcAVgBYAFgAWABXAFcAWABYAFsAWwBbAFsA
WQBZAFgAVwBYAFgAWABXAFkAWQBXAFYAUgBPAEwASwBMAEsASgBGAEIAPgA5ADQAMgAx
AC8ALwArACgAJQAiAB0AGwAZABcAFQATABIAEAAMAAoACQAEAAIAAQABAAEAAQD///3/
+//3//f/9//3//j/+v/7//r/9//3//b/9f/z//T/9P/1//T/9P/0//T/9P/y//L/8v/1
//f/9//3//T/8//z//P/8//z//b/9v/2//b/9v/2//X/9f/1//X/+P/4//n/+f/3//b/
9f/0//T/9f/2//b/9//3//b/9P/0//T/8//z//b/9//3//b/9P/z//D/8P/x//H/8//z
//H/8f/x/+//7f/t/+z/7P/u/+7/7v/u/+z/7P/r/+r/6v/q/+v/7P/u/+7/7P/r/+j/
6P/o/+j/6P/p/+n/6f/n/+f/5f/l/+b/5v/m/+j/6v/q/+j/6P/n/+X/5P/j/+X/5v/n
/+n/6P/n/+T/4//l/+X/5f/m/+b/6P/o/+f/5f/k/+T/5f/n/+j/6P/p/+j/5f/k/+P/
4v/l/+b/5//o/+v/6v/m/+X/5P/j/+L/5f/m/+f/6P/l/+T/4//i/+T/5P/k/+T/5f/m
/+f/6P/l/+T/4//i/+T/5P/k/+T/5P/k/+T/5P/m/+b/5v/m/+b/5v/m/+b/5f/k/+P/
4v/j/+T/5f/m/+T/5P/k/+T/5v/m/+b/5v/n/+f/6P/p/+n/6f/r/+r/6//s/+3/7v/r
/+r/7f/s//H/8f/u/+z/7f/t/+z/7f/r/+f/5f/i/+P/4P/f/9//3v/e/+D/5P/g/9//
3//f/+D/4f/i/+T/4P/f/93/2//d/9z/2//b/9v/2//b/9z/3v/e/97/3v/f/97/3f/d
/9z/3P/c/9v/3v/f/97/3v/b/9v/3P/e/9z/3v/e/9//4f/j/+L/5P/o//D///8RACoA
TwBxAIIAkwCnALUAxADWAOEA7QD7AAMB+gDTAI4APQD5/7f/gf9y/33/hv+V/6r/tv+6
/8T/z//V/9b/2P/d/+D/5P/n/+j/5//m/+X/5P/m/+b/5//p/+j/5//p/+n/6f/p/+n/
6f/p/+n/6v/s/+z/7P/r/+z/7//w/+//8P/t/+3/7v/v//P/8//z//L/8//z//T/9f/2
//b/9f/1//j/+f/6//v/+P/4//n/+v/8//7/AAABAP///////wAAAgACAAMAAgAEAAcA
CQAMAAoACwANAA4AEQASABMAFgAVABYAFgAZAB0AHAAeAB4AIAAkACcAKgArAC0ALgAx
ADAAMwAzADQANwA5ADoAPQA/AEAAQgBEAEUARwBJAEsASgBLAEsATQBQAFIAUgBSAFEA
UQBSAFIAUQBRAFEAUQBSAFMAUwBTAFEAUABPAE0ATwBPAE0ATABKAEcARABDAEAAPwA+
ADoAOgA4ADUAMgAtACsAKAAnACcAJAAhAB4AFwAVABMAEQAPAA0ADAAKAAoACAAHAAIA
/v/9//3//f////3/+//5//X/9f/1//X/9f/2//b/9P/0//X/9f/1//L/8v/x//H/8//0
//X/9v/4//b/9v/2//b/9//2//X/9v/3//n/+//6//n/+//6//j/+P/4//j/9//3//f/
9//2//b/9//3//r/+v/6//r/+f/5//n/+P/5//n/+P/2//j/+P/3//f/9//3//b/9P/2
//X/8v/y/+//7//x//H/8//z//P/8f/t/+3/7P/s/+7/7v/u/+7/7f/u/+7/7v/t/+z/
7P/s/+3/7v/t/+3/6v/q/+r/6v/p/+n/6P/n/+j/6f/o/+n/5//m/+X/5v/p/+r/6f/q
/+j/5//n/+f/5//m/+X/5f/o/+n/6P/p/+b/5f/k/+T/5f/o/+n/6f/l/+T/5P/l/+P/
5P/k/+X/5v/l/+b/5//j/+X/5f/l/+b/5//o/+j/5v/m/+b/5v/m/+b/5v/m/+j/6P/o
/+j/5//m/+X/5P/m/+b/5v/m/+b/5v/m/+b/5P/k/+T/5P/l/+b/5//o/+X/5P/j/+L/
4//k/+X/5v/o/+j/6P/o/+f/5v/l/+T/5f/m/+f/5//l/+X/5v/n/+z/7P/s/+z/6v/q
/+r/6v/u/+7/8f/x//D/7v/u/+3/6f/p/+j/5f/l/+T/5P/i/+D/3//f/97/3v/i/+D/
3//g/+H/4f/h/97/3v/e/9//4f/h/+D/3v/a/9n/2f/Z/9f/2P/a/9r/2//c/9z/3P/Z
/9n/2//c/93/3f/d/93/3f/c/9v/2//a/9z/3P/e/+D/4//j/9//3v/i/+z/+P8HAB0A
PgBhAHkAigCfALMAuwDKANoA6wD7AA0BDQH4AMkAfAArAOf/qf99/3j/g/+Q/6H/sv+6
/8L/zP/T/9r/2v/b/9//4P/k/+f/6P/o/+j/6P/o/+b/5P/j/+P/5f/l/+j/6f/n/+f/
5//n/+f/5//o/+r/6//s/+z/7v/w//D/7v/u/+3/7f/u/+//8v/z//T/9P/x//H/8v/z
//X/9v/2//f/+f/5//n/+f/3//j/+v/8//3//v//////////////AAADAAQABgAGAAYA
BwAHAAgABwAJAAwADgARABIAEwAWABUAFgAWABkAHgAeACEAIgAkACYAJwAoACkAKwAs
AC8AMwA3ADgAOgA5ADsAPAA/AEAAQgBFAEgASQBLAE0ATwBOAE8ATwBRAFMAVgBXAFgA
VQBVAFYAVgBVAFUAVQBVAFcAVwBWAFUAUwBSAFEATwBQAFEAUABQAEwASQBGAEUARgBF
AEQAQAA9ADoANgAyAC0AKwAoACcAJwAkACEAHgAXABUAEwARAA8ADQAMAAoACgAIAAcA
AgD///3//P/7//z/+//6//n/+f/5//n/+f/3//j/+P/2//P/8//y//H/7//w//D/8f/z
//T/9f/2//b/9P/0//T/8//1//X/9f/1//X/9v/3//X/9f/4//j/+v/6//r/+v/3//f/
9//3//j/+P/5//n/+//6//n/+P/3//f/9//2//n/+f/4//b/+P/4//f/9//3//f/9v/0
//b/9f/y//L/8f/x//P/8//z//P/8//x/+//7//u/+7/8v/y//L/8v/w//D/7//u/+v/
6v/q/+r/7f/u/+3/7f/q/+r/6v/q/+r/6//r/+v/7f/t/+v/6//o/+j/6P/q/+z/7P/q
/+r/6v/p/+n/6f/o/+j/6P/p/+v/6//p/+n/5//n/+f/6P/o/+r/6v/p/+n/6P/o/+n/
5//o/+j/6f/r/+n/6f/p/+X/5//n/+f/6P/r/+r/6v/o/+j/6P/o/+n/6v/r/+z/6//q
/+n/6P/n/+b/5f/k/+X/5v/n/+j/5v/m/+b/5v/o/+j/6P/o/+j/6P/o/+j/5//m/+X/
5P/l/+b/5//o/+f/5v/l/+T/5f/m/+f/6P/o/+j/6P/o/+f/5v/l/+T/5f/m/+f/6P/o
/+j/5//n/+n/6v/r/+7/8P/w//D/8P/u/+7/7v/y//L/9f/1//L/7//u/+z/6f/r/+r/
5//m/+b/5f/i/+H/4f/i/+L/5P/m/+T/4//j/+X/5P/j/+L/4P/g/+H/4f/j/+L/4P/e
/9v/2//b/9v/3v/g/+D/4P/e/93/3P/b/9v/3f/e/9//4f/h/+H/3//c/9v/2//c/97/
3v/g/+D/3//f/+H/4v/m/+7//P8PACcASABlAHUAggCVAKcAuwDQAOIA9QAHARMBDQHy
ALsAbgApAOf/pf+D/4j/kf+Y/6n/tv+8/8T/0P/b/9//3v/e/+H/4v/m/+n/6v/o/+j/
6P/o/+j/5v/l/+X/5//n/+r/6//r/+v/6//r/+f/5//o/+r/7f/u/+7/8P/u/+7/7P/s
/+7/7//x//P/9//3//f/9v/z//P/9P/1//n/+v/6//v/+f/5//n/+f/6//z///8CAAEA
AgADAAMAAwADAAMABAAJAAoADAAMAAoACwALAAwADQAPABIAFAAWABYAFgAYABkAGgAa
AB0AJAAkACcAKAAoACoAKwAsADAAMwA1ADkAOAA7ADsAPAA7AD0APgBBAEUASABMAFAA
TgBPAFAAUQBRAFMAVABXAFoAXABcAFwAWQBZAFoAWgBcAF0AXgBfAF4AXQBbAFkAWQBa
AFsAWwBaAFkAVgBUAFIATwBMAEsATABLAEoARgBBAD4AOgA2ADUAMwAwAC8ALQAqACcA
JAAdABsAGQAXABcAFQAUABIADwAMAAoABAAFAAUABgAHAAYAAwAAAP3/+//7//v/+//9
//7//v/8//n/+f/4//f/9//4//j/+f/6//r/+v/6//j/9v/2//b/+f/7//v/+//6//n/
+f/5//f/9//6//r/+v/6//r/+v/5//n/+f/5//z//P/9//3/+//6//n/+P/4//n/+v/6
//v/+//6//j/+P/4//f/9//6//v/+//6//j/9//0//T/9f/1//f/9//3//f/9//1//H/
8f/w//D/8v/y//L/8v/y//L/8f/w//D/8P/x//L/8v/y//D/7//s/+z/7P/s/+7/7//v
/+//7f/t/+v/6//s/+z/7P/u/+7/7v/s/+z/6v/p/+n/6f/s/+z/7P/t/+v/6//p/+n/
6//r/+v/7P/s/+7/7v/t/+n/6P/o/+n/6//s/+z/7f/r/+n/6f/p/+n/6//r/+v/7v/v
/+7/7P/r/+r/6f/o/+r/6v/q/+r/6P/o/+j/6P/q/+r/6v/q/+r/6v/q/+r/6P/o/+j/
6P/r/+z/7f/u/+v/6v/p/+j/6v/q/+r/6v/o/+j/6P/o/+j/6P/o/+j/6f/q/+v/7P/r
/+r/6f/o/+r/6v/q/+r/7P/s/+z/6//r/+v/7P/t//H/8v/z//T/9P/0//T/9P/3//b/
+P/3//b/9P/0//P/7//v/+7/6//q/+j/5//k/+P/4//k/+T/5v/q/+j/5//p/+n/6P/n
/+T/5P/k/+X/5f/l/+T/4v/g/9//3//f/9//4P/i/+L/4v/i/+H/4P/f/9//4f/i/+P/
4//j/+P/4f/g/9//3//g/+L/4v/k/+b/5//n/+X/5P/m/+7//P8RACcASABnAHkAiACZ
AKkAuQDMANwA7QD/AA0BCwH0AL8AcAAnAOn/p/9//4L/i/+S/6f/tv+8/8D/zP/b/+D/
4P/h/+X/5P/o/+v/7P/q/+r/6v/q/+z/6v/p/+n/6f/p/+z/7f/v/+//7//v/+v/6//s
/+7/7//w//D/8v/y//L/8P/w//D/8f/z//X/+f/5//n/+P/1//X/9v/3//v//P/8//3/
/f/9//3//f/9//7/AAACAAUABgAHAAcABgAFAAQABAAJAAoADAAMAA4ADwAPABAAEAAR
ABMAFAAWABYAFgAYABkAGgAaAB0AJAAkACcAKAAoACoAKwAsACwALwAxADUANwA7ADwA
PgA9AD8AQABDAEYASABLAE4AUABRAFIAUwBSAFMAUwBVAFcAWgBbAFwAWgBZAFkAWABa
AFsAXABdAF8AXwBeAF0AWwBaAFkAVwBZAFkAVwBWAFMATwBLAEkASQBJAEkARgBBAD4A
OgA2ADMAMQAuAC0ALQAqACcAJAAdABsAGQAXABcAFQAUABIAEAAOAA0ACAAEAAMAAwAD
AAUAAwABAP///f/9//3//f/9//7//v/8//3//f/8//v/+f/6//r/+//+//7//v/+//z/
+v/6//r/+//9//3//f/8//v/+//7//n/+f/8//z//f/+////AAD+//3//P/7//7//v//
////AQAAAP///v/9//3//f/8///////+//z/+v/6//n/+f/8//3//f/8//r/+f/2//b/
9//3//n/+f/5//n/+f/3//X/9f/0//T/9v/2//b/9v/0//T/8//y//D/8P/x//L/8//0
//P/8//w//D/8P/w//D/8f/x//H/8f/x/+//7//s/+z/7P/u/+//8P/v//D/7//t/+z/
6//u/+7/7v/v/+//7//t/+3/7f/t/+3/7v/u//D/8P/v/+v/6v/q/+v/7f/u/+7/7//v
/+3/7f/t/+n/6//r/+v/7v/x//L/8P/v/+7/7f/s/+3/7v/v//D/7v/u/+7/7v/s/+z/
7P/s/+3/7v/v//D/7//u/+3/7P/t/+7/7//w/+//7v/t/+z/6v/q/+r/6v/r/+z/7f/u
/+z/7P/s/+z/7f/u/+//8P/u/+7/7v/t/+//7//w//H/9P/0//T/9P/0//T/9P/0//j/
+P/7//v/9v/0//T/8//x//H/8P/t/+7/7P/r/+j/5//n/+j/6P/q/+7/7P/r/+z/7f/t
/+3/6//q/+n/6f/r/+v/6v/o/+T/4//j/+P/5f/m/+j/6P/m/+b/5f/k/+X/5f/n/+j/
6f/p/+n/6f/n/+b/5f/l/+b/6P/o/+r/7P/r/+n/6f/s//D/9v8CABEAJQBCAGcAgQCQ
AKMAtwDDANAA4gDtAPUA/wAFAfQAywCIADkA9f+3/4f/fP+J/5b/pf+2/8L/0P/a/+P/
5f/k/+T/5//q/+7/8f/y//P/9P/1//b/9P/y//H/8f/z//P/9v/3//f/9//3//f/8//z
//T/9v/5//r/+v/8//v/+v/3//b/9//5//z////////////+//v/+//8//3/AwAEAAQA
BQADAAMAAwADAAUABgAIAAoACwAMAA0ADQALAAsACwAMABAAEgAVABYAFAAVABUAFgAZ
ABsAHgAgACAAIAAgACIAIgAiACEAIwApACoALgAwAC4AMAAxADIANgA5ADsAPwBAAEMA
RQBEAA==
         </WaveFormData>
      </LeadData>
      <LeadData>
         <LeadByteCountTotal>10000</LeadByteCountTotal>
         <LeadTimeOffset>0</LeadTimeOffset>
         <LeadSampleCountTotal>5000</LeadSampleCountTotal>
         <LeadAmplitudeUnitsPerBit>4.88</LeadAmplitudeUnitsPerBit>
         <LeadAmplitudeUnits>��V</LeadAmplitudeUnits>
         <LeadHighLimit>2147483647</LeadHighLimit>
         <LeadLowLimit>268435456</LeadLowLimit>
         <LeadID>V3</LeadID>
         <LeadOffsetFirstSample>0</LeadOffsetFirstSample>
         <FirstSampleBaseline>0</FirstSampleBaseline>
         <LeadSampleSize>2</LeadSampleSize>
         <LeadOff>FALSE</LeadOff>
         <BaselineSway>FALSE</BaselineSway>
         <ExcessiveACNoise>FALSE</ExcessiveACNoise>
         <MuscleNoise>FALSE</MuscleNoise>
         <LeadDataCRC32>3204476458</LeadDataCRC32>
         <WaveFormData>
7v/u/+7/7v/w//D/8P/w/+7/7v/u/+7/7v/u/+7/7v/w//D/8P/w/+3/7P/r/+r/7P/u
//D/8v/w/+7/7P/q/+z/7P/s/+z/7v/u/+7/7v/t/+z/6//q/+3/7v/v//D/7f/s/+v/
6v/s/+z/7P/s/+3/7v/v//D/7v/s/+r/6P/q/+z/7v/w/+//7v/t/+z/7v/u/+7/7v/u
/+7/7v/u/+z/7P/s/+z/7f/u/+//8P/v/+7/7f/s/+7/7v/u/+7/7//w//H/8v/w/+7/
7P/q/+z/7v/w//L/8f/w/+//7v/u/+7/7v/u//D/8P/w//D/7f/s/+v/6v/s/+7/8P/y
//H/8P/u/+z/7v/v//L/8//1//j/+f/5//b/8//y//H/9P/6////AwAAAP7/+v/4//n/
+f/5//r/9//1//T/8f/v/+3/7P/s/+//8f/z//P/8f/w/+//7f/t/+3/7v/u/+z/7P/s
/+z/6f/n/+X/5f/m/+f/6v/s/+z/6//p/+f/5v/m/+b/6f/o/+n/6f/p/+f/5f/j/+P/
5f/n/+v/8P/r/+v/6v/l/+L/5P/m/+b/5//t//j/CQAfADIATgB3AKQA1wAIATYBYwGQ
AbgB2AHjAbkBVQHvAJsANgDa/67/oP+i/67/uv/C/8r/0//e/9//3f/b/9v/3v/j/+f/
6f/o/+f/5//m/+L/4v/f/9//4P/i/+X/6P/l/+T/4//i/+H/4P/j/+X/5f/l/+f/5v/l
/+X/4f/h/+T/5v/p/+z/6//r/+v/6f/q/+r/6//s/+3/7v/u//D/8P/v/+3/7P/t/+//
8//3//b/9v/1//L/8v/z//X/9v/3//r/+//7//j/+P/4//j/+v/9////AwACAAIAAQAA
AAEAAQACAAcACgALAAsADgAMAAwADQANABAAEwAXABwAHAAdABwAHAAfACAAJAAkACYA
KQAsAC0ALAArACoAKgAtADIANQA5ADkANwA1ADMAMwA0ADcAOAA4ADsAOwA7ADgANwA2
ADUANgA3ADgAOgA4ADcANAAxADMANAAyADMAMQAyADIAMAAsACYAJAAgACAAIQAiACMA
IQAeABoAFAASABEAEQARABAADgANAAoACAAHAAMAAAABAAIAAwAFAAIAAQD9//r/+v/5
//j/+//8//z//P/7//j/+P/3//X/+P/5//v//f/7//r/9//1//f/9v/2//b/+P/7//v/
+//3//X/8//x//T/9f/4//r/9//2//X/9P/0//T/9f/2//T/9v/3//f/9f/0//L/7//y
//P/9v/5//j/9//1//H/8//z//P/8//3//j/+P/4//f/9f/w/+//8P/y//X/+P/3//X/
9P/y//H/8P/x//T/9f/2//b/9v/x/+//7f/r/+//8v/0//f/9v/0//H/7v/u/+7/7//x
//H/8//z//P/8f/x/+//7f/w//H/8//2//X/8//w/+7/7v/u/+//8P/y//P/9P/0//P/
8v/u/+3/7//w//H/9P/0//P/8v/v/+//7//v//D/8P/y//P/8//y/+//7P/r/+//8f/1
//j/8//y/+//7P/v//D/8f/y//T/9P/0//T/8f/w/+//7v/x//L/8//0//P/8v/x//D/
8v/y//L/8v/y//L/8v/y//L/8v/y//L/9P/0//T/9P/z//L/8f/w//L/8v/y//L/9P/0
//T/9P/x//D/7//u//H/8v/z//T/9P/z//L/8f/y//X/9v/5//r/+//7//v/+f/5//n/
+v///wMABgAHAAUAAQD///7////+//7//f/5//j/9f/z//H/8P/w//H/9P/3//j/+P/2
//T/8f/u//D/8f/x//L/8P/w//D/7f/q/+f/5v/l/+b/6f/r/+3/7P/q/+j/5P/m/+b/
6f/q/+v/6//r/+v/5//l/+X/5f/m/+n/7f/v/+3/6v/l/+L/5P/m/+T/5//x/wAAEwAl
ADgAUgB5AKoA2wAKAToBawGWAbYByAG5AXMBDQG3AGcACgDE/6z/pP+m/7T/wP/G/9D/
2f/g/+L/4f/g/+H/5P/n/+n/6f/n/+f/6P/o/+X/5P/g/9//4v/k/+f/6v/n/+b/5f/k
/+P/4v/l/+f/6P/p/+z/7P/r/+v/5//n/+n/6v/s/+7/7v/t/+z/6f/p/+r/7P/u/+//
8P/w//L/8v/x/+//7v/v//H/9f/5//b/9v/1//L/8v/z//X/9v/3//r/+//7//n/+P/3
//b/+v/9////AwACAAIAAQAAAAIAAQABAAUACgALAAsADgAMAAwADQANABAAEwAXABwA
GwAbABkAGAAZABoAHgAeACIAJQAoACkAKAAnACYAJgAoACwALgAxADIAMQAwAC8ALgAu
ADAAMAAxADUANgA3ADMAMQAvAC0AMAAxADIANAA0ADMAMAAtACwALAApACkAKQAqACoA
KAAlACAAHwAcABsAGwAbABsAGgAYABUAEAANAAsACgAJAAoACgALAAoABQADAP7/+v/7
//z//f/////////8//r/+f/3//X/9//6//r/+v/5//f/9v/0//H/9P/1//f/+f/3//b/
8//x//H/8P/w//D/8//3//j/+f/2//P/8P/t/+7/7//y//T/8//y//H/8P/x//D/8P/w
//L/9P/1//X/8v/y//H/7//x//H/8//1//P/8//y/+//7f/t/+3/7f/w//L/8//0//L/
8f/t/+3/7//w//L/9P/y//H/8f/w//D/7v/u//D/8//0//T/9P/x/+//7f/r/+7/8P/x
//P/8f/w/+7/7P/t/+z/7P/t/+3/7//v/+//7v/t/+r/5//q/+v/7f/w/+//7//u/+7/
7f/s/+z/7P/u/+//8P/w/+3/7P/o/+f/6//s/+3/8P/w/+//7v/r/+n/6f/p/+r/7P/u
/+//7//u/+v/6P/n/+r/6//u//D/7//u/+v/6P/q/+r/6v/q/+v/7P/t/+7/6//q/+n/
6P/p/+r/6//s/+r/6v/q/+r/6f/o/+f/5v/o/+r/7P/u/+3/7P/r/+r/6//s/+3/7v/t
/+z/6//q/+j/6P/o/+j/6f/q/+v/7P/r/+r/6f/o/+n/6v/q/+r/6f/p/+v/6//s/+7/
7v/t//D/7//w//H/7//y//T/9f/4//j/9v/2//j/9//2//b/9P/x/+//6//q/+n/6f/q
/+j/6f/q/+n/6v/q/+r/6f/p/+n/6v/q/+f/5v/l/+T/5P/j/+L/4//g/9//4P/g/+P/
4//i/+H/3//g/+H/5f/k/+P/4f/f/+P/4//j/+X/4v/h/+L/5P/f/+P/5v/n/+T/4v/g
/9z/2//h/+z///8ZADIASABrAJgAxQD0ACQBVwGMAboB4AHvAdMBfQEPAacAQADe/6r/
nv+a/6L/sP+2/7z/yf/Q/9X/1f/V/9f/2f/d/+D/4f/g/9//3//e/93/3v/c/93/2v/a
/9v/3P/d/97/3//g/+D/3v/g/+H/3//f/+H/4P/i/+P/4P/h/+H/4P/g/+D/4v/j/+T/
4//k/+T/5f/m/+b/5v/l/+b/6f/p/+j/6P/l/+X/5//p/+r/7P/t/+z/6//r/+z/7P/u
//D/8P/v//L/9P/2//j/9//3//b/9//7//z//P/8//z/+//7////AQABAAAAAgAEAAYA
CQALAAoACwANABAAEwAVABUAFgAXABgAHAAcAB0AHwAhACEAIwAlACcAKgAoACoAKgAr
AC0ALQAtAC0ALgAuADAAMAAtAC8ALgAtAC4ALwAwADEALgAtACwALAAvAC8ALQArACoA
KgAnACcAJQAmACYAJAAlACIAIwAiAB4AGwAYABUAFwAWABQAEAANAAsACgAJAAYABAAD
AAAAAAABAP///v/5//j/9//3//n/+f/2//T/9f/z//H/8//x//D/7//t/+3/7v/u/+3/
7P/r/+v/6//t/+7/7f/t/+7/7v/v//D/7v/v/+3/6//t/+3/7f/t/+r/6f/q/+r/7P/u
//D/8v/v/+7/7v/u/+z/7v/v/+//7//w//D/7//u/+3/7v/v//H/8f/w/+3/7//v/+//
7//u/+7/7f/s/+//7//s/+3/6v/q/+v/7P/u/+3/7f/s/+z/6v/q/+z/6v/q/+n/6P/p
/+n/6f/p/+j/6P/n/+f/6P/o/+f/5v/n/+b/5v/n/+b/5//m/+X/5v/n/+b/5f/j/+P/
5P/m/+f/5//m/+b/5v/m/+f/6P/l/+X/5f/k/+f/6P/m/+f/5f/k/+P/5P/n/+f/5//l
/+T/5f/m/+j/5f/m/+b/5f/o/+f/5v/n/+b/5f/m/+b/5f/m/+v/7P/r/+r/6f/o/+f/
5v/l/+T/5f/m/+f/6P/n/+b/5f/k/+f/6P/p/+r/6P/o/+j/6P/m/+b/5v/m/+f/6P/p
/+r/5//m/+X/5P/l/+b/5//o/+b/5v/m/+b/5v/m/+b/5v/p/+r/6//r/+n/5//m/+f/
6P/r/+//8f/w/+//7P/r/+v/7P/w//P/+P/5//n/9//1//T/8v/w//H/8f/w//D/7P/p
/+b/5P/m/+f/6f/r/+v/6v/q/+r/6P/m/+T/4//k/+b/6P/q/+f/4//g/93/3//f/9//
4f/i/+P/4//i/9//3P/c/9z/4f/i/+P/4//h/+H/3//d/93/3f/d/9//5P/l/+P/4v/j
/+D/3P/c/9z/2//l//T/CQAhADYAUAB5AKoA3QASAUgBfQGuAdgB9AHxAbMBRQHdAH8A
FgDE/6b/nP+e/6z/tP+4/8L/z//W/9j/1//W/9f/1v/Z/9v/2//e/9//4f/i/+D/4P/d
/93/2//c/97/4P/g/+D/4P/g/9z/2v/c/93/3//h/+X/5v/j/+P/3//f/+H/4v/k/+b/
5//n/+f/5f/i/+L/4//k/+j/6v/r/+7/7f/r/+j/5v/o/+n/7P/v//H/8v/y//D/7f/t
/+7/7v/z//b/9//3//T/9P/0//T/9//5//r//f///wAAAAAAAP7//f/9/wEACAAJAAkA
DAAKAAoACwALAAwADwATABgAFwAZABkAGgAZABoAHgAeACIAJQAoACkAKAAnACYAJgAo
ACwALgAxADMAMwAzADMAMAAwADIAMgAzADcAOAA5ADcANQAzADEAMgAzADQANgA1ADUA
MwAxAC8ALgAqACkAKgAsAC0ALAAqACQAIgAeAB4AHQAcABsAHQAcABoAFgASAA8ADQAL
AA0ADAAMAAoABgAFAAEA/v/8//z//P/9//3//f/6//j/9f/z//H/8//1//b/9//3//X/
9P/y/+//8v/z//X/9//3//b/8//x//H/8P/w//D/8v/1//X/9f/z//H/7//t/+7/7//y
//T/8v/y//L/8v/v/+7/7v/u/+//8v/0//X/8//y//D/7f/u/+//8v/1//P/8//y/+//
7f/t/+3/7f/x//L/8v/y//D/7//r/+v/7f/u//D/8v/y//H/8f/w/+7/7P/s/+7/7//w
//D/8P/t/+v/6f/n/+r/7P/t/+//8P/w/+//7v/r/+r/6v/r/+3/7//v/+//7v/t/+r/
5//o/+n/6//u/+//7//u/+7/7P/q/+n/6P/p/+v/7f/u/+z/7P/p/+n/7P/s/+z/7v/v
/+//7//t/+r/6f/o/+j/6f/s/+7/7//u/+v/6P/n/+n/6f/r/+z/7//w/+3/6P/o/+j/
6P/o/+v/7P/t/+7/6//q/+n/6P/q/+r/6v/q/+z/7P/s/+z/6//q/+n/6P/p/+r/6//s
/+v/6v/p/+j/6v/q/+r/6v/q/+r/6v/q/+n/6P/n/+b/6f/q/+v/7P/p/+j/5//m/+f/
6P/p/+r/7P/s/+v/6v/n/+f/6f/p/+z/8P/y//P/8v/v/+7/7f/w//T/9//5//v/+v/3
//b/9f/z//H/8P/y//H/8f/v/+r/5//l/+T/5//p/+v/6//q/+r/6v/p/+j/5//n/+b/
6P/o/+j/6P/j/+H/3//f/+H/4f/j/+T/5f/l/+T/4//g/+D/4P/j/+b/5//n/+f/5f/j
/+H/4f/j/+P/5f/o/+v/6//q/+X/3v/c/97/3v/d/+X/8P8BABMAJgA8AFkAggCzAOYA
FgFHAXYBnAG4AcMBowFLAecAlwBCAOb/sv+g/57/pv+2/7z/wv/N/9b/2f/Z/9n/2//c
/9//4f/h/+L/4//l/+b/4//i/97/3f/f/+D/4v/k/+T/5P/k/+T/4P/e/+D/4f/j/+X/
6f/q/+j/5//i/+H/5f/m/+j/6v/r/+v/6//p/+b/5v/n/+j/7P/u/+//8v/x/+//7P/q
/+v/7f/x//X/8//0//T/8v/x//H/8v/y//X/+P/5//n/+P/4//j/+P/5//v//P///wEA
AgACAAIAAAD/////AwAIAAkACQAMAAoACgALAAsADQAPABIAFgAXABkAGQAaABoAGgAd
ABwAIAAjACYAJwAlACUAJQAmACkALAAtAC8AMQAxADEAMQAvAC4ALwAuAC8AMwA0ADUA
MgAxADAALwAvAC8ALwAwADMAMwAxAC8ALAAsACkAKQAqACwALQAsACgAIgAgABwAHQAd
AB0AHQAbABoAGAAUABEADwAOAA0ADwAOAA4ADAAKAAkABQACAAIAAgACAAMAAQABAP7/
/P/7//n/9//5//v//P/9//3/+v/6//n/9//3//f/+P/5//j/+P/2//X/9f/0//T/9P/2
//n/+f/5//b/9f/0//P/8//z//X/9v/2//b/9v/2//P/8v/y//L/8//2//j/+f/2//b/
9f/z//X/9f/3//n/+f/5//j/9f/z//P/8//z//b/+P/5//r/+f/3//L/8f/x//L/9P/2
//b/9f/1//T/8P/u/+7/8P/y//T/9f/2//L/8f/w/+//7f/u/+7/7//x//L/8v/y/+//
7v/u/+//7//x//H/8f/w/+//7P/p/+v/6//s/+7/8f/x//D/8P/u/+z/6//q/+v/7f/v
//D/7v/u/+v/6//s/+z/7P/u/+//7//v/+3/6//r/+v/7P/u//D/8f/x//D/7f/q/+n/
6v/r/+7/8P/z//T/8//w/+3/7P/r/+r/7f/u/+//8P/t/+z/6//q/+z/7P/s/+z/7f/u
/+//8P/t/+z/6//q/+v/7P/t/+7/7v/u/+7/7v/u/+7/7v/u/+7/7v/u/+7/7P/s/+z/
7P/v//D/8f/y/+//7v/t/+z/7v/u/+7/7f/v/+//8P/z//H/8f/y//H/8//1//X/9//0
//T/9//5//v/+//6//f/9//4//j/+P/1//P/8P/u/+7/7f/s/+z/6v/r/+3/7//t/+z/
7P/s/+7/7v/u/+//6v/o/+b/5P/m/+X/5f/l/+P/4//j/+X/5v/n/+f/5v/o/+b/5//o
/+f/5v/l/+P/5f/n/+f/5//l/+X/5f/n/+b/5//n/+j/6//q/+j/5P/g/93/4//u//3/
GQA0AEgAZQCOAL0A6AAWAUUBdAGeAcIB0QGtAVcB7wCTADgA3v+s/5z/mv+m/7T/uv/A
/8v/1P/a/9v/3P/f/+L/5f/n/+f/5v/l/+X/5P/m/+j/5//p/+b/5v/n/+j/6P/o/+j/
6P/o/+b/6P/p/+f/5//p/+j/6//t/+v/7f/t/+z/7P/s/+7/7//w/+//8P/w//H/8v/z
//L/8P/w//P/8//y//L/8P/x//T/9//5//r/+v/4//f/9//4//j/+P/6//r/+f/8//7/
AAACAAEAAQAAAAEABQAGAAYABgAIAAcABwALAA0ADQAMAA4AEQASABQAFQAUABUAFwAa
AB0AHwAfACAAHwAgACQAJAAlACcAKQApACwALQAuADAALgAwADAAMQA0ADUANgA3ADgA
OAA6ADoANwA5ADgANwA5ADkAOQA5ADgANwA2ADYAOQA5ADcANQA2ADYAMwAzADIAMgAx
AC4AMAAsACwAKgAnACUAIwAhACEAIAAeABoAGAAXABcAFwAUABIAEQAOAA0ADQAKAAgA
BQAEAAMAAwAFAAUAAgAAAP///f/7//3//f/8//v/+f/7//z//P/7//j/9//3//f/+v/6
//j/9//5//j/+P/4//b/+f/5//n/+//7//v/+//6//n/+v/6//r/+v/6//r/+f/4//j/
+P/3//j/+P/3//n/+v/6//n/+P/3//j/+f/7//v/+v/3//n/+f/5//n/+v/6//n/+P/5
//n/9v/3//T/9P/1//b/9//3//j/+P/1//L/8f/y//H/8v/y//L/8v/z//T/9f/y//L/
8f/x//L/8v/x//D/8f/w//D/8f/u/+//7v/t//D/8f/w/+//7v/t/+3/7v/v/+//7v/u
/+//7v/u/+7/7f/t/+3/7P/v//D/7v/v/+7/7P/q/+r/7v/v//D/7//t/+3/7f/u/+z/
7v/v/+//8P/v/+7/7//s/+v/7P/s/+v/7v/x//L/7//u/+3/7P/s/+z/7P/s/+//8P/x
//L/7//u/+3/7P/t/+7/7//w/+7/7v/u/+7/7P/s/+z/7P/t/+7/7//w/+3/7P/r/+r/
6//s/+3/7v/w//D/8P/w/+//7v/t/+z/7//v/+//7//u/+//7v/v//T/9f/1//X/8//z
//P/9P/3//n/+v/5//v/+f/5//r/+P/2//X/8//z//L/7//t/+v/6v/q/+v/7P/t/+z/
6v/t/+7/7v/u/+z/6//p/+j/6v/q/+r/5//l/+P/4//j/+L/4//j/+P/5v/m/+b/5P/j
/+L/5P/k/+f/5//n/+f/5f/j/+P/4//i/+P/5f/l/+n/7P/r/+T/4P/g/+D/3//l//T/
CwAlAD4AWAB7AKoA2QAEATYBbwGkAdAB8AH1AcUBXQHtAIkAIgDK/6L/mP+a/6j/tP+4
/8L/z//U/9j/2f/a/93/3v/h/+P/4//j/+P/5P/k/+L/4v/f/9//3//g/+L/5P/k/+T/
5P/k/+L/4P/i/+P/4v/j/+b/5v/o/+n/5v/n/+f/5v/m/+b/6P/p/+r/6f/o/+j/6f/q
/+v/7P/s/+7/7//v/+7/7v/t/+3/7//x//P/9P/0//L/8//z//T/9P/2//j/+P/3//j/
+P/4//j/9//5//r//f8AAAIAAwAEAAIAAQABAAUACAAJAAkADAAOAA4ADwAPAA4ADwAR
ABQAGAAbABwAHgAeAB4AIQAgACAAIwAmACcAKgArACwALgAsAC4ALgAvADQANQA2ADcA
NQA0ADUANAA0ADcANwA3ADgANwA2ADUANAAzADIAMgA0ADUANAAzADEAMAAsACsALQAu
AC4ALAArACYAJQAiAB4AHQAcABsAHQAcABoAFgARAA8ADgANAAsACgAKAAgACAAHAAMA
AAD9//z/+//7//z//f/7//r/+//5//f/+f/4//j/+P/3//j/+P/3//X/8v/x//H/8f/1
//b/9f/1//P/8v/y//L/8v/1//X/9f/2//X/9P/z//L/8f/y//L/8//0//X/9v/z//L/
8v/y//T/9v/3//f/+P/4//f/9f/y//H/8v/z//b/9//3//X/8//z//P/8//z//T/9P/0
//X/9f/y//P/8f/y//T/9v/4//f/9//2//L/8P/w//L/8//0//T/9P/0//P/8v/x/+7/
7v/t/+3/8f/y//L/8v/v/+7/7v/v/+3/7//v/+//8P/x//D/7//u/+3/7f/u//D/8f/x
//L/7//u/+7/7v/s/+3/7v/u/+//8P/u/+//7//u/+3/7v/x//H/8f/v/+3/7f/t/+7/
7v/w//H/8f/y//H/8P/x/+7/7f/u/+7/8f/0//X/9P/z//L/8f/w//L/8v/y//L/8v/y
//L/8v/x//D/7//u/+//8P/x//L/8P/w//D/8P/y//L/8v/y//L/8v/y//L/7//u/+3/
7P/u//D/8v/0//L/8P/u/+z/7f/u/+//8P/y//L/8v/y/+//7v/t/+z/7//w//H/8v/x
//D/7//v//P/8//1//j/+f/5//n/9//1//X/9v/6////AQABAAAA/P/6//n/9//4//j/
9//1//T/8f/v/+3/7P/s/+3/7//x//H/8P/w//D/7//u/+3/7f/s/+z/7P/u/+7/6//p
/+X/5f/l/+X/6f/q/+v/6//o/+f/5P/k/+T/5//o/+n/6//r/+v/6f/m/+X/5P/j/+b/
6v/s/+3/6v/n/+T/4v/g/97/4//v//7/FQApADoAUAB3AKYA1wAIAToBawGYAbwB0gHH
AYUBIQHFAHEAEgDM/67/pP+m/7L/vP/C/8z/1//e/9//3//f/+H/4P/j/+X/5f/l/+X/
5v/m/+T/5P/h/+H/4f/i/+T/5v/m/+b/5v/m/+T/4v/k/+X/6P/p/+z/7P/p/+n/5f/l
/+n/6v/s/+7/8f/x//H/7//t/+z/7P/s//D/8v/z//b/9f/z//D/7v/v//H/9f/5//n/
+v/6//j/9//3//j/+P/9/wAAAQABAP7//v/+//7///8BAAIABQAFAAYABgAGAAgABwAH
AAsAEAARABEAFAASABIAEwATABMAFQAYABwAHQAfAB8AIAAfACAAJAAkACgAKwAuAC8A
LQAtAC0ALgAvADIAMwA1ADcANwA3ADcANAA0ADYANgA3ADsAPAA9ADsAOQA3ADUANgA3
ADgAOgA5ADkANwA1ADIAMgAvAC8AMAAyADMAMgAvACoAKQAmACQAIwAiACEAIQAgAB4A
GgAXABUAFAATABUAFAAUABIADwANAAgABAADAAQABQAHAAUABQACAAAA///9//v//f8A
AAAAAAD///z//P/7//n/+//7//z//f/+//7//P/7//n/+P/4//j/+f/9//7////9//v/
+f/3//n/+f/7//z//P/8//z//P/5//j/+P/4//r//P/9//3/+v/6//n/9//5//n/+//9
//3//f/8//n/9//3//f/9//7//z//P/8//r/+f/1//X/9//4//r//P/8//v/+//6//b/
9P/0//b/+f/6//r/+v/6//n/+P/3//f/+P/4//n//P/8//v/+v/3//b/9v/3//j/+//8
//3/+//7//n/9//5//n/+v/8//3//f/8//z/+v/4//f/9v/3//n/+//8//r/+v/3//f/
+P/4//j/+v/9//3//f/7//f/9//3//j/+v/8//3//f/7//n/9//3//n/+f/7//z///8A
AP3/+v/5//j/9//2//f/+P/5//r/+P/4//j/+P/4//j/+P/4//r/+v/6//r/+f/4//f/
9v/5//r/+//8//v/+v/5//j/+v/6//r/+v/6//r/+v/6//j/+P/4//j/+f/6//v//P/7
//r/+f/4//r/+v/6//r//f/9//3//f/7//3//f///wQABQAFAAUAAwADAAMABAAFAAcA
CAAHAAcABQAFAAYABAACAAEA///9//z/+f/3//f/9v/2//f/+f/7//v/+v/8//z/+//6
//j/9//1//T/9v/2//b/8//x/+//7//v/+3/7//w//H/8v/y//L/8P/u/+7/8f/y//X/
9f/1//X/8f/v/+//7//v//H/9P/1//f/9v/1//D/7P/q/+b/6//1/wQAGQAvAEIAWAB5
AKYA0wD+ACwBXQGKAa4BxgG9AX0BGQHBAHMAGADO/7L/qP+s/7j/wP/G/87/1//i/+f/
5//n/+n/6f/r/+z/6//r/+v/7P/s/+z/7P/p/+n/5//o/+r/7P/u/+7/7v/u/+r/6P/q
/+v/7v/v//L/8v/v/+//6//r/+v/7P/u//D/8v/z//T/8//x//D/8P/w//X/9v/2//j/
+v/5//f/9v/1//X/9//5//r//P/9//z/+v/5//n/+P/9/wAAAQABAAIAAgACAAIAAQAB
AAAAAQAEAAYABwAIAAgABwAHAAsAEAARABEAFAASABIAEwATABEAEwAWABoAHAAfACAA
IgAiACIAJQAkACYAKQAsAC0ALwAvAC8AMAAuADAAMAAxADYANwA4ADkANwA2ADcANgA4
ADsAOwA7ADwAOwA6ADkAOAA3ADYANgA4ADkAOAA3ADQANAAxADEAMQAyADIAMAAxACwA
KwAoACQAIwAiACEAIgAiACEAHgAaABcAFQATABUAFAAUABIAEQARAA4ADAAIAAgACAAJ
AAsACwAIAAYABQADAAEAAwACAAIAAgABAAIAAgABAP///f/9//7///8CAAIAAAD///7/
/P/7//r/+v/9//3//f/+//3//P/7//n/+f/7//z//f/+////AAD8//r/+f/4//v//v8A
AAEAAAAAAP///f/8//v//P/9///////+//v/+f/5//n/+f/8//7///8AAP7//f/5//n/
+f/6//z//v/+//3//f/8//r/+P/4//r/+//8//z//P/8//v/+v/5//j/+P/3//f/+v/6
//n/+P/1//T/9P/1//f/+f/5//n/+f/5//f/9f/z//P/9P/2//n/+f/4//j/9f/0//T/
9P/2//f/+P/4//j/+P/1//X/9P/0//T/9v/5//n/+f/3//P/8//z//T/9v/4//n/+f/5
//f/9f/1//P/8//1//b/9//6//3/+P/1//T/8//y//X/9v/3//j/+P/4//j/+P/3//b/
9f/0//b/+P/6//z/+v/4//b/9P/1//b/9//4//j/+P/4//j/9//2//X/9P/3//j/+f/6
//f/9v/1//T/9f/2//f/+P/6//n/+P/3//X/9//3//n//v/////////7//v/+//8/wIA
BQAHAAcABgADAAIAAgD///7//v/9//v/+v/3//X/8//y//L/8//3//n/+f/4//r/+v/5
//j/9v/1//P/8v/0//T/9P/x/+3/6//r/+v/7P/v//H/8//x//D/7//s/+z/7P/v//D/
8//z//P/8//w/+3/7P/r/+3/7//y//P/9f/0/+//7P/s/+z/7P/t//P/AAAVAC8ARABa
AH0ArADXAAYBOAFpAZYBwgHkAe0BxQFpAfsAmwA2ANz/rv+g/57/qP+2/8D/zP/Z/+L/
4//j/+P/5f/m/+n/6//r/+z/7f/v//D/7P/s/+n/6f/p/+r/7P/u//D/8P/w//D/7P/q
/+z/7f/w//H/9P/0//H/8f/t/+3/8f/y//T/9v/3//f/9//1//P/8v/y//L/9//4//j/
+v/6//n/9//2//b/9//6//3//f/+//7//P/5//n/+v/6/wAABAAGAAcABQAEAAMAAgAF
AAcACAALAAsADAAMAAwADAALAAsADwAWABcAFwAaABgAGAAZABkAGwAdACAAJAAnACkA
KQAoAA==
         </WaveFormData>
      </LeadData>
      <LeadData>
         <LeadByteCountTotal>10000</LeadByteCountTotal>
         <LeadTimeOffset>0</LeadTimeOffset>
         <LeadSampleCountTotal>5000</LeadSampleCountTotal>
         <LeadAmplitudeUnitsPerBit>4.88</LeadAmplitudeUnitsPerBit>
         <LeadAmplitudeUnits>��V</LeadAmplitudeUnits>
         <LeadHighLimit>2147483647</LeadHighLimit>
         <LeadLowLimit>268435456</LeadLowLimit>
         <LeadID>V4</LeadID>
         <LeadOffsetFirstSample>0</LeadOffsetFirstSample>
         <FirstSampleBaseline>0</FirstSampleBaseline>
         <LeadSampleSize>2</LeadSampleSize>
         <LeadOff>FALSE</LeadOff>
         <BaselineSway>FALSE</BaselineSway>
         <ExcessiveACNoise>FALSE</ExcessiveACNoise>
         <MuscleNoise>FALSE</MuscleNoise>
         <LeadDataCRC32>462464122</LeadDataCRC32>
         <WaveFormData>
7P/s/+z/7P/u//D/8v/0//H/8P/v/+7/8P/w//D/8P/x//L/8//0//L/8P/u/+z/7v/w
//L/9P/x//D/7//u//D/8P/w//D/8f/y//P/9P/x//D/7//u//D/8v/0//b/8//y//H/
8P/y//L/8v/y//P/9P/1//b/8v/w/+7/7P/w//L/9P/2//X/9P/z//L/9P/0//T/9P/1
//b/9//4//b/9P/y//D/8v/0//b/+P/3//b/9f/0//T/9P/0//T/9//4//n/+v/2//T/
8v/w//P/9v/5//z/+f/4//f/9v/2//b/9v/2//f/+P/5//r/+f/4//f/9v/3//j/+f/6
//n/+P/3//b/9f/0//j/+//+/wEAAgACAP//+v/5//j/+/8CAAkADwALAAkABQABAAAA
AQABAAIAAAAAAAAA/v/6//f/9P/y//T/+P/8//7/+//6//n/+P/5//f/9//4//n/+f/7
//v/9f/z/+7/6//t/+//9f/6//n/9//z/+7/7//v//D/8//1//b/9//2//P/8P/t/+3/
8P/z//j//v/0//L/8//v/+r/7P/u/+r/4//f/9//5P/q//H/CAAsAFcAigC8AOkAEQE1
AVQBbwF+AVsBBwGzAHIAMQD0/87/v//D/83/0v/Z/+H/6f/u/+7/7P/o/+T/6P/s/+//
8f/y//T/9P/z/+//7f/r/+r/6//s//L/9f/z//D/7f/q/+n/6f/r/+//8f/z//X/8v/w
/+7/6f/m/+z/8P/2//r/+v/4//L/7v/t/+7/7//y//X/9//6//j/9v/0//D/7//y//P/
9v/8//r/+f/2//X/9f/z//T/9v/6//3////9//n/9//1//T/9v/5//3/BAAEAAAA/P/5
//v/+v/7/wAAAgADAAQABgABAAEA///+/wEABQAJAA8ADQANAAYAAwAEAAUABwAKAA4A
EQASABIAEAAOAAwACgAMAA8AFAAZABYAFAARAAwADAANAA8AEQASABUAFQATABEAEAAN
AAsADQAQABQAFwAVABMAEAANAA8ADgAOAA8AEQATABMAEQANAAoABwAFAAgACgAPABQA
EgAPAAwACAAHAAYABwAIAAkACgALAAsACAAGAAIA/////wMABwAMAAsACQAFAP////8A
AP//AgAFAAYABgAGAAQAAgD///3/AQAEAAcACwAHAAUAAgD+/////////wAAAwAGAAgA
BgACAAAA///6//z///8DAAgABgAEAAIA/v/+//7///8BAP//AwADAAMAAQD///z/+v/8
//3/AQAEAAMAAgD///v//f/+////AQADAAYABgAFAAMAAAD7//j/+v/8/wEABQADAAIA
AQD//////v/9/wAABAAFAAUABQACAAAA/f/6//7/AAACAAkABQACAP7/+v/9//z//f//
/wMABQAFAAUAAgAAAP3/+v/+/wEABQAIAAYABAABAP7//v///wAAAgABAAQABQAGAAMA
AAD8//r//v8BAAQACAAIAAYAAgD///3//f/+////AgAFAAYABgADAAEA/f/6//3/AgAH
AAwABgACAP7//P///wAAAQACAAMABAAFAAYAAwACAAEAAAACAAQABgAIAAYABAACAAAA
AgACAAIAAgADAAQABQAGAAUABAADAAIABQAGAAcACAAFAAQAAwACAAQABAAEAAQABQAG
AAcACAAGAAQAAgAAAAIABAAGAAgABwAGAAUAAAABAAUACAAMAA0ADgAOAA4ACgAKAAoA
CgAQABQAFwAXABQAEQAOAAsADgAOAA8AEAAOAA4ADAAJAAUAAwACAAIABwAKAAsADAAJ
AAgABwAEAAIAAgADAAUAAwAFAAUAAgAAAPv/+P/3//n///8EAAcABQABAPz/+P/4//n/
/P8AAAAAAgACAAEA/v/7//v/+//8////AwAGAAQA/f/3//T/9P/y/+7/6f/r//H/9P/4
/wEAFgA2AGMAlADAAOkAEQEzAUoBVwFMARUByQCJAFQAGwDw/9r/0f/T/9v/4P/p//H/
9//4//n/+P/1//L/8//2//j/+f/7//7///////z/+f/2//T/9f/2//z////+//z/+v/4
//f/9f/1//f/+v/9/wAA/v/9//z/+P/2//r//P8AAAIAAwACAP3/+v/5//r/+//+////
AQAEAAIA///+//v/+//8//3/AAAGAAYABQACAAEA///9//7/AAAGAAkACwAJAAMAAQD/
//7/AQADAAYADAANAAoABwAFAAYABAAEAAgACgALAAwADgAJAAkABwAGAAkADQARABcA
EwATAAwACQAJAAkACgAMABEAFQAXABgAFAASABAADgARABMAFwAbABsAGgAYABQAEgAR
ABEAEQAVABkAGgAZABcAFAAPAAsADgAQABMAFQATABMAEgARABAADgANAA0AEgAVABYA
FQARAA4ACwAJAAsADAAQABQAEQAPAA0ACgAKAAgACAAIAAsADAANAA0ACwAIAAMA//8B
AAUACQAOAA4ADQAKAAUABAAEAAIABAAJAAoACgAKAAYABAABAP//AgAEAAYACQAHAAcA
BgAEAAAA///+//7/AgAGAAkACAAFAAIAAAD6//z///8DAAgABQAEAAMAAAD9//z//P/9
/wAABQAGAAcABAABAP3/+v/7//3/AgAGAAUABAABAP3/+v/6//r/+/8AAAQABQAFAAIA
AAD8//r//P/+/wMABwAFAAQAAwABAAAA/v/8//7/BAAFAAUABQABAAAA/v/8//7/AAAC
AAkABgAEAAEA/v8AAP7//v///wMABQAFAAUAAwACAAAA/v/+////AQACAAIAAgABAAAA
AAD///7//v8BAAQABQAGAAQAAAD7//j//P///wIABgAHAAYAAwABAAAA////////AgAF
AAYABgADAAEA/f/6//z/AAAEAAgABgAGAAIA/P/+//7//v/+/wIABAAGAAgAAwAAAP3/
+v/8//7/AAACAAIAAgACAAIA///+//3//P/+/wAAAgAEAAEAAAD///7/AQACAAMABAAD
AAIAAQAAAP7//v/+//7/AAACAAQABgACAAAA/v/8////AAABAAIA/v/8////AQABAAMA
AwACAAYABAAGAAgABQAGAAcABwAJAAsACwALAAkACQAIAAgABQAEAAMAAAABAAEAAQAC
AP7//v/+//z//v/+//7//v////3//f/+//3/+//7//n/+P/5//f/9//z//H/8//0//X/
9f/z//D/8f/x//L/9f/1//T/8//w//L/8v/y//X/8v/x//L/9P/y//L/9//3//T/8P/q
/+D/1//V/9n/4v/u//v/CgAmAE8AfgCuAOEAEQFBAW4BkQGgAYUBNwHTAHgALQDw/87/
v/+9/8f/zv/N/9H/1//a/+D/4P/e/9z/3v/i/+X/5//l/+b/5f/j/+X/5f/l/+b/4v/g
/+P/4//m/+b/5v/m/+P/4f/h/+P/4//l/+f/5P/l/+b/5P/k/+L/4v/k/+T/6P/o/+T/
4v/h/+L/4//m/+f/5//o/+T/5f/m/+X/5//j/+H/4f/k/+f/6f/p/+v/5v/j/+P/5P/n
/+f/5v/h/+T/5//q/+7/6//p/+j/6v/t/+z/6//r/+z/6v/q/+7/7//t/+v/6v/t//H/
8//2//H/8f/x//P/9P/3//P/8//1//X/9v/4//n/+//7//r//f/+////AAD8//v//P/9
////AAAAAP7//v/9//3//f/+/////f/5//z//v/+/////P/6//n/9//4//n/+f/5//r/
+P/3//f/+f/5//f/8//3//j/+f/7//f/9P/0//T/9f/1//X/9P/0//L/8v/y//H/8P/v
/+3/8f/y//H/8f/t/+3/7f/u/+3/7f/r/+f/5//o/+f/6v/r/+r/6P/m/+j/6P/n/+f/
5f/k/+P/4//k/+X/5f/k/+X/5f/l/+b/5f/m/+b/4v/j/+T/5v/k/+L/4f/h/+L/5f/m
/+f/5v/l/+T/5P/l/+P/5f/j/+H/4v/j/+P/5P/g/9//4f/i/+X/5v/l/+P/5P/k/+T/
5f/l/+b/5P/h/+X/5v/l/+b/5P/i/+P/4//m/+b/5v/l/+P/4v/h/+T/5v/l/+P/4f/k
/+b/5//o/+T/4v/g/+P/5P/k/+P/4v/j/+L/4//l/+P/4//h/9//4f/i/+L/4v/h/+H/
4v/i/+b/5v/l/+T/4//j/+P/5P/j/+T/4//i/+b/5v/l/+b/4v/h/+D/4P/l/+b/5f/l
/+P/4//k/+X/4//l/+X/5P/n/+f/5f/k/+H/4v/j/+T/4P/k/+r/7P/p/+j/5//m/+X/
5P/j/+L/5f/m/+f/6P/l/+T/4//i/+T/5v/o/+r/6f/o/+f/5v/m/+b/5v/m/+n/6v/r
/+z/6P/m/+T/4v/k/+b/6P/q/+j/6P/o/+j/5v/m/+b/5v/o/+r/7P/u/+v/5v/j/+X/
6v/u//L/9P/z//L/7f/s/+r/6v/u//L/9//5//v/+//2//P/8v/w//P/9P/1//b/8//v
/+z/6f/q/+r/7P/u//D/8P/w//D/7//s/+j/5v/p/+v/7P/v/+z/6P/m/+H/4f/h/+H/
5f/o/+n/6f/n/+P/4P/e/93/4v/m/+n/7P/q/+n/5v/j/+H/4f/h/+P/6v/q/+r/5//l
/+D/2v/W/9L/zf/P/9X/3v/m/+//BAAoAFkAjgDAAPEAHwFJAWwBhwGGAU8B8wCdAFQA
EQDg/8T/uf+7/8P/xP/J/9P/2//g/+P/4v/f/9z/2//c/9z/2//g/+T/5v/n/+P/4f/f
/97/3v/e/+P/5f/l/+T/4//i/93/2//b/93/4v/l/+j/5v/l/+T/4P/e/+L/5P/o/+r/
7P/s/+j/5v/k/+T/5P/m/+v/7f/w/+7/6//q/+f/5//p/+n/6//w//H/8f/v/+//7P/p
/+n/6v/w//P/9f/z//D/7//u/+7/7v/v//H/9v/6//j/9v/1//L/8P/w//T/+v/7//z/
/v/7//v/+f/4//j/+//+/wMAAwAFAAAA//8AAP////8AAAYACQAKAAoABwAGAAUABAAG
AAcACgANAA8AEAAQAA4ACQAHAAYABQAJAA0ADgANAAwACgAGAAMABgAIAAsADQANAA0A
DAALAAcABAACAAEACAALAAwACwAIAAYABAADAAIAAgAFAAgACgAJAAgABgADAAAA///+
/wIABAAGAAcABAACAP7/+//7//3///8CAAMAAwABAP3/+v/6//j/+v/+/wAAAQACAP7/
/P/5//f/+P/6//z///8BAAEAAAD+//v/+f/3//b/+v/+/wEAAAD8//r/+f/0//f/+f/8
/wAA/v/+//7//P/3//b/9v/3//j//f/+/////f/7//j/9v/4//n//f8AAAAAAAD+//v/
+f/4//f/9//6//7///////3//P/5//j/+v/6//3///8CAAIAAgABAPz/+v/4//r/AAAB
AAEAAQD9//z/+v/4//n/+v/7/wEAAwACAAAA/v/9//r/+f/5//7/AQACAAMAAAD+//v/
+P/5//v//v8AAAIAAgABAAAA/P/7//r/+v/8/wAAAgAEAAMAAAD8//r/+//9////AgAE
AAQAAgABAPz/+//7//v///8DAAUABgADAAEA/f/6//z//v8AAAIACAAIAAQAAAD///7/
/f/8//7/AAACAAQAAQAAAP///v8AAAAAAAAAAAEAAgADAAQAAQAAAP///v8AAAIABAAG
AAMAAgABAAAAAgACAAIAAgAEAAQABAAEAAEAAAD///7/AAACAAQABgADAAIAAQAAAAIA
AgACAAIAAwAEAAUABgABAP7/AAABAAcACwANAA4ADAAGAAQAAgAEAAgADAAPABEAEQAP
AA0ACQAJAAgACAAJAAoACwAKAAQAAQD+//z//v8CAAYACAAFAAQAAwACAAAA/f/8//z/
/v///wIAAwD///3/+P/1//f/9//7//7//f/9//v/+P/2//X/9f/3//z//v8AAAAA/f/6
//f/9//5//n/+//+/wIABAABAPv/8v/u/+z/6v/n/+n/6//s/+7/8/8AABoAPwBuAJ4A
zQD3ABsBNgFNAVgBOwH3AKsAcAA9AAoA5P/R/83/0//a/9//5f/t//T/9v/2//T/8v/w
//L/8//z//f/+v/7//v/9//1//P/8v/y//L/9//5//n/+P/3//b/8//x//H/8//4//v/
/v/8//r/+P/z//D/8//2//v//v////7/+f/2//T/9P/0//b/+v/9/wEAAAD8//r/9v/1
//j/+f/8/wIAAQABAP/////8//n/+f/6/wAAAwAFAAMAAAD///7//v/+////AQAGAAgA
BgAEAAMAAAD+//7/AgAIAAkACgAMAAcABwAFAAQABAAHAAoADwARABMADgANAAoACQAJ
AAoADwATABUAFgAUABIAEAAOAA8AEQAVABkAGgAaABkAFgATABEAEAAPABMAFwAYABcA
FgAUABAADQAPABAAEgATABUAFQAUABMAEQAOAAwACwAQABMAFAATABEADgALAAkACQAK
AA4AEgASABEAEAAOAAoACAAIAAgADAAOABAAEQAQAA4ACgAHAAcACQALAA4ADQANAAsA
BwAEAAQAAgAEAAoADAANAA4ADAAKAAcABQAFAAYABwAJAAsACwAKAAgABAADAAIAAgAH
AAoADAAKAAgABgAFAAAAAgADAAUACAAKAAoACgAIAAMAAgACAAMABgALAAwADQAKAAcA
AwAAAAEAAQAEAAYACAAIAAYAAwAAAAAAAAABAAYACgALAAsACAAGAAIAAAACAAIABQAH
AAoACgAKAAkABQACAP//AAAHAAkACgALAAgABgADAAAAAAAAAAAABQAIAAgABwAGAAUA
AgABAAEABQAHAAcABwAFAAQAAgAAAAAAAQADAAQABwAIAAgACAADAAEA///+/wIABgAI
AAoABwAEAAAA/v///wEAAwAGAAkACAAFAAMAAAD///////8DAAcACQAKAAgABQAAAPz/
/f8AAAMABgAKAAwACgAGAAMAAgABAAAAAgAEAAYACAAGAAQAAgAAAAEAAgADAAQABgAG
AAYABgAEAAIAAAD+/wAAAgAEAAYABQAEAAMAAgAEAAQABAAEAAQABAAEAAQAAwACAAEA
AAACAAQABgAIAAYABAACAAAAAgACAAIAAgAFAAIAAQAFAAMABAAFAAQACAAKAAgACgAJ
AAgACwAOAA8ADwAPAA0ADQANAA8AEAAMAAoACAAGAAcABQAEAAMAAQAAAAEAAgACAAIA
AgACAAYABgAFAAYAAwABAP7//f8AAP7//v/7//f/9//3//v//P/9//3/+//8//z//f//
//z//P/7//r//v////7//f/7//v/+//9//j/+v/+////AQAAAPz/8v/o/9//3f/h/+j/
9P8BABAAKABLAHYAoADNAPsAKQFOAW8BgAFfAREBuQBuAC0A/P/g/83/y//T/9r/2f/f
/+X/6P/v//D/7//u/+//8v/0//X/8//0//P/8f/y//P/9P/2//P/8v/2//f/+P/4//j/
+P/3//X/9f/3//X/9f/1//D/9P/2//X/9v/0//T/9v/2//n/+v/3//b/9//4//n//P/8
//v/+//2//n/+v/5//v/+f/3//f/+v/8//3//P/9//r/9//3//j/+//7//r/9f/2//n/
/P8AAPz/+//7//7/AQAAAP////////7///8EAAQAAwACAAIAAQADAAMABAACAAMABAAH
AAoADQAJAAkACAAHAAcACAAKAAsACgAIAAoADAAOABAADAALAAwADQAPABAAEAAOAA8A
DwAQABEAEQARAA4ACQANAA4ADQANAAsACgAKAAkACwALAAoACQAJAAgACAAJAAkACQAH
AAMABgAGAAYABwADAAIABAAGAAYABQAEAAIAAQAAAAEAAgD///7//f/7//3//v/9//3/
+v/7//z//v8BAAEA///7//r/+v/4//r/+//6//j/9v/5//r/+v/7//n/+P/3//f/9//3
//b/9P/z//P/8//0//X/9v/2//L/9f/2//j/9v/0//P/8//0//b/9v/2//T/8//y//L/
8//x//P/8f/v//L/8//z//T/8f/v//D/8P/z//T/8//x//L/8v/y//P/8v/0//P/8f/y
//L/8P/w/+3/7P/u/+//8v/0//b/9//x/+7/6//s/+//7//u/+3/8P/y//P/9P/w/+7/
7P/v//D/8P/v/+7/8P/u/+7/7//u/+//7v/t//D/8P/v/+7/6//r/+z/7P/w//D/7//u
/+7/7f/s/+z/6v/s/+z/7P/u/+7/7f/u/+z/6//q/+r/8P/w/+7/7f/r/+v/7P/t/+v/
7f/t/+z/7//v/+3/7P/q/+r/6v/q/+z/7v/0//T/8v/w/+7/7P/r/+r/6f/o/+z/7v/w
//L/7v/s/+r/6P/r/+z/7f/u/+3/7P/r/+r/6P/o/+j/6P/q/+z/7v/w/+z/6v/o/+b/
6f/q/+v/7P/s/+z/7P/s/+v/6v/p/+j/7P/u//D/7v/q/+v/6//s//H/8v/y//L/7v/u
/+7/7v/w//T/9//3//r/+f/4//f/9P/y//H/8P/z//T/8//x/+//7f/s/+z/6//s/+v/
6v/r/+z/7f/s/+f/5v/m/+f/6f/r/+v/6P/n/+P/4f/h/+D/4//l/+X/5v/l/+P/4v/g
/9//4P/i/+T/5v/m/+X/5f/j/+T/5f/j/+P/5P/k/+r/7//r/+T/3v/Y/9D/y//J/8//
2v/o//f/CgAoAFMAggCyAOUAHQFNAXYBlQGcAW0BEQGvAFwAFQDg/8D/sf+z/73/wP/B
/8f/0f/U/9v/3P/b/9r/2v/c/93/3f/d/+D/4f/h/+H/3//d/9z/2v/Y/9v/2//e/97/
3v/e/9v/2f/Z/9v/3f/f/+H/3v/f/+D/3v/e/9z/3P/e/97/4//k/+H/4P/e/97/3v/g
/+L/4//l/+L/4//k/+P/5f/j/+H/4f/k/+f/5//l/+X/5P/h/+H/4v/n/+n/6v/n/+f/
5//n/+j/5f/l/+b/6v/v/+7/7f/t/+z/6v/q/+7/8f/x//H/8v/x//P/8//0//L/8//0
//f/+v/9//n/+f/6//n/+f/6//3///////7///8AAAEAAgD/////AQADAAUABgAGAAQA
AgABAAEAAQACAAUABQADAAYABgAEAAMAAQAAAAAA//8DAAUABgAHAAMAAAD+//3/AQAD
AAMAAQABAAAA//////v/+v/8//7/AQABAAEAAAD9//r/+f/4//n/+v/7//v//P/8//r/
+f/1//X/9f/2//j/+f/4//X/9P/0//L/9P/1//b/9v/2//b/9v/1//X/8//y//H/8f/0
//X/9f/0//L/8f/w//D/8v/0//X/8v/0//T/9f/y/+//7//w//L/9f/2//f/9v/x//D/
8P/x/+//8//z//P/9f/1//T/9P/w/+//8f/y//X/9v/1//P/8v/y//L/8//z//b/9v/1
//f/9v/z//L/8f/w//L/8//1//b/9//3//T/8v/w//L/9P/1//X/9f/3//j/+P/4//b/
9P/y//X/9//4//j/+P/2//T/9P/1//f/+f/5//n/+//6//j/9v/z//P/9P/0//n/+v/6
//r/9v/1//T/9P/z//b/9//4//v/+v/4//j/9f/1//X/9v/8//z/+v/5//j/9//3//f/
9v/5//r/+v/9//3/+//6//f/+P/5//r//P8CAAIA/v/8//r/+P/2//f/+P/5//r/+//8
//3//v/7//r/+f/4//v//P/9//7/+//6//n/+P/5//r/+//8//3//v///wAA/P/6//j/
9v/4//r//P/+//z/+v/4//b/9//4//n/+v/7//z//f/+//v/+v/5//j/+v/8//7/AAD/
//7/+f/2//v//f8AAAMABgAGAAYAAgAAAAAAAAAEAAkADQAOAA8ACwAHAAMAAQADAAQA
BQAGAAQAAgD///3/+//6//r//P8AAAAAAAAAAP7//v/8//n/+v/6//v/+//7//v/+P/3
//P/8f/x//H/9//6//v/+//3//T/8v/x//P/9f/4//r//P/8//v/+P/z//P/8//z//f/
+v/8//z/+f/1//L/7v/o/+D/3f/h/+n/7v/0//3/EAAwAFsAjAC8AO0AFwE7AVgBaQFg
ASkB1wCRAFYAHQDw/9b/y//N/9P/1v/b/+P/7f/y//X/9P/x/+7/7P/u/+//7//x//T/
9f/1//P/8f/v/+7/7v/u//P/9f/3//b/9f/0/+//7f/t/+//8v/1//j/9v/1//T/8P/u
//L/9P/4//r//P/8//j/9v/z//L/8f/y//f/+f/8//r/9//2//P/8//0//X/+P/+////
///9//3/+v/3//f/+P8AAAMABQADAP///f/7//r//P/9////BAAEAAIAAAD///7//P/8
/wAABgAHAAgACgAHAAcABQAEAAIABQAIAA0ADQAPAAoACQAKAAkACQAKABAAEwAUABQA
EgAQAA4ADAAOAA8AEgAVABYAFgAVABIADgANAA0ADQARABUAFgAVABQAEgAOAAsADAAO
ABEAEwATABMAEgARAA8ADAAKAAkAEAATABQAEwAPAAwACQAHAAgACAALAA4AEAAPAA4A
DAAJAAYABQAEAAgACgAMAA0ACwAKAAcABQADAAUABwAKAAsACwAJAAUAAgACAAAAAgAH
AAgACAAIAAUABAACAAEAAQACAAMABQAHAAcABgAEAAAA///+//7/AgAGAAkACAAGAAQA
AwD+////AQAEAAgABwAGAAUAAgD///7//v///wAABQAGAAcABQADAAAA/v//////AgAE
AAgACAAGAAMAAAAAAAAAAQAFAAgACAAHAAUABAABAAAAAAAAAAMABQAIAAgACAAHAAMA
AAD9//7/AwAFAAYABwAEAAQAAwACAAIAAgACAAcACQAIAAYABAAEAAIAAgADAAUABwAH
AAcABQAEAAIAAAACAAMABQAGAAgACAAHAAYAAgABAAAAAAACAAYACAAKAAkABgACAAAA
AQADAAUACAAMAAwACgAJAAUAAwACAAEAAwAHAAkACgAIAAcABAACAAIABAAGAAgADAAM
AAwACAAFAAQAAwACAAQABgAIAAoACQAIAAcABgAGAAYABgAGAAkACgALAAwACAAGAAQA
AgAGAAgACgAMAAkACAAHAAYACAAIAAgACAAKAAoACgAKAAcABgAFAAQABgAIAAoADAAJ
AAgABwAGAAcACAAJAAoADAAMAAwACAAEAAcACQAMABAAEgATABQAEAAQABAAEAATABYA
GAAXABgAFwAWABUAFAASABEAEAAQABAADgALAAoACQAJAAoACwAMAAsACgALAAwADQAM
AAYABAADAAMABgAJAAoACAAFAAEA//////3/AQAEAAUACAAHAAUABAAAAP//AAACAAYA
CAAIAAcAAgD//////////wEABAAGAAoACQAHAAQA/P/y/+j/5//t//H/+P8AAAkAGAA0
AFsAiACyAN0ABwErAUYBWwFUAR8B0QCNAFYAIQD4/+L/2f/b/+H/4v/l/+v/8f/4//7/
/v/8//r/+P/6//v/+//7//7///////7//f/8//z/+f/4//z//f/+//7//v/+//n/9//3
//n//f8BAAUABAABAAAA/P/6//v//P///wAABQAGAAMAAgD///7//f/+/wEAAwAGAAQA
BQAEAAEAAQD+//3//v8CAAUABwAHAAkABQABAAAAAAAFAAcACAAFAAUABQAFAAYAAgAB
AAEABAAIAAgACAAJAAgABgAGAAoADAANAA4AEAAPAA8ADQAMAAoACwAMAA8AEgAVABEA
EQAOAA0ADQAOABIAFQAWABYAFwAWABUAFAARABEAEwAVABgAGgAbABoAFwAVABQAEwAU
ABcAFwAVABgAGAAWABUAEgASABMAEwAUABUAFQAVABIAEAAPAA8AEQATABMAEQARABAA
DwAPAAsACgAMAA4AEgATABQAFAAPAAwACwAKAA0ADgAPAA8AEQAQAA0ACwAIAAkACgAM
ABAAEQAQAA0ABwAGAAMABAAJAAoACgAKAAsACgAIAAcABgAGAAYABwAKAAsACwAKAAUA
AwABAAAABQAIAAoACAAIAAgACQAGAAMAAwAEAAYACQAKAAsACgAEAAIAAQABAAQACQAK
AAsACgAJAAcABgAEAAMABQAGAAoACgAIAAUAAwACAAEAAQAFAAgACAAHAAkACAAFAAQA
AwACAAQABQAIAAgACAAHAAIAAAD+/wAABgAHAAcABwAIAAgABwAGAAUABAADAAcACQAI
AAYABAACAAAAAAABAAQABwAIAAkABwAGAAQAAgAAAAEAAwAEAAcACAAIAAgABAADAAIA
AgABAAQABQAGAAgABgADAAIAAAABAAIABAAKAAoACAAHAAMAAQAAAP//AQAFAAcACAAK
AAkABgAEAAEAAgADAAQACAAMAAwACAAGAAQAAgAAAAIABAAGAAgABgAGAAYABgADAAIA
AQAAAAMABgAJAAwACQAGAAMAAAABAAIAAwAEAAYABgAGAAYABQAEAAMAAgAFAAYABwAI
AAUABAADAAIABQAGAAcACAAGAAYABgACAP7/AQADAAYACwAMAAwADAAIAAgACAAIAA4A
EgAVABUAFAARAA4ACwALAAoACgAKAAoACgAIAAUAAwABAAAAAAADAAYABwAIAAgACAAI
AAYAAgAAAP////8BAAMAAwAAAP3/+f/3//f/+f/9/wAAAQD///3/+v/4//f/9//5//z/
AAACAAIAAQD9//n/+P/3//j/+////wIABAABAPv/9v/y//D/7P/n/+X/6//y//z/BwAY
ADYAXwCSAMIA+QArAVUBegGZAaIBfwEtAc8AfgA1AP7/3P/J/8X/zf/U/9n/4//t//L/
9P/0//L/8P/u//D/8f/x//T/+P/6//v/+P/1//L/8P/y//L/9//5//r/+v/6//r/9v/z
//L/8//3//v////+//z/+v/1//L/9P/2//r//P8AAAAA/P/6//b/9v/2//j//f///wIA
AAAAAAAA/v////z/+//8/wAAAwADAAEAAQD8//n/+f/6/wEABQAIAAcAAwABAP///v8A
AAEAAwAIAAwACgAIAAcABQACAAEABAAJAAsADQAQAA0ADQALAAoACgANABAAFQAXABcA
GAAVAA==
         </WaveFormData>
      </LeadData>
      <LeadData>
         <LeadByteCountTotal>10000</LeadByteCountTotal>
         <LeadTimeOffset>0</LeadTimeOffset>
         <LeadSampleCountTotal>5000</LeadSampleCountTotal>
         <LeadAmplitudeUnitsPerBit>4.88</LeadAmplitudeUnitsPerBit>
         <LeadAmplitudeUnits>��V</LeadAmplitudeUnits>
         <LeadHighLimit>2147483647</LeadHighLimit>
         <LeadLowLimit>268435456</LeadLowLimit>
         <LeadID>V5</LeadID>
         <LeadOffsetFirstSample>0</LeadOffsetFirstSample>
         <FirstSampleBaseline>0</FirstSampleBaseline>
         <LeadSampleSize>2</LeadSampleSize>
         <LeadOff>FALSE</LeadOff>
         <BaselineSway>FALSE</BaselineSway>
         <ExcessiveACNoise>FALSE</ExcessiveACNoise>
         <MuscleNoise>FALSE</MuscleNoise>
         <LeadDataCRC32>1718166532</LeadDataCRC32>
         <WaveFormData>
9P/0//T/9P/2//j/+v/8//n/+P/3//b/9//4//n/+v/9//7///8AAP3/+v/3//T/+P/6
//z//v/8//r/+P/2//j/+P/4//j/+v/8//7/AAD8//r/+P/2//r//P/+/wAA/v/8//r/
+P/5//r/+//8//3//v///wAA/f/6//f/9P/4//r//P/+//3//P/7//r/+v/6//r/+v/9
//7///8AAP7//P/6//j/+v/8//7/AAD///7//f/8//z//P/8//z///8AAAEAAgD///z/
+f/2//v//v8BAAQAAgAAAP7//P/8//z//P/8////AAABAAIAAAD+//z/+v/9//7///8A
AP///v/9//j/+P/4//3/AAADAAYACgAKAAUA///8//f//f8FAAsAEgARAA0ACQADAAQA
BQAGAAcABwAIAAgABgACAP3/+f/1//j//f8DAAcAAwADAP///f/7//v/+v/+//7///8A
AAAA+v/2//H/7//z//X/+v8AAP3/+//4//P/8v/w//P/9v/4//z////9//n/9v/y//H/
9v/5//3/BAD8//j/9v/x/+3/7//x/+r/5P/d/9n/1f/R/9T/5f8CACcAVQCCAKsAyQDh
APMACAETAfsAwwCQAGgAOwAQAPL/4v/i/+j/6v/v//b/+v/6//n/9P/x/+v/6//v//L/
9P/z//b/+f/5//X/8P/t/+r/7P/v//X/+f/2//T/8P/s/+7/7P/u//D/8//2//f/9//z
/+//6//n/+z/8v/3//3//v/7//X/7v/u/+7/7//x//X/+P/7//v/9//z//D/7f/w//L/
9//9//7//P/5//T/8f/x//L/8//1//n//P/8//X/8v/y//D/9P/3//z/AwACAP//+f/1
//T/9P/0//r//v///wIAAgD9//v/9//1//f/+//+/wUAAwABAP7/+f/4//n/+//+/wEA
BQAHAAoABQACAP7/+v/9////AwAJAAgABwAEAP3/+//8//7/AAADAAYABwAHAAMAAQD+
//v//v8AAAQACQAIAAUAAgD9//////8AAAIABAAGAAcACAAEAAAA/f/7//7/AAAFAAoA
CgAKAAMA/f/9//3///8BAAIABgAIAAoABgACAP3/+P/6////AwAHAAgABgABAPz//f/8
//z//f8CAAMABQAHAAAA/f/6//j//f8BAAUACgAIAAcAAQD6//z/+//7//z/AAADAAUA
BQADAP7/+v/2//n/+/8BAAYAAwABAP7/+f/6//n/+v/8//z/AAACAAIAAAD7//j/9f/3
//r///8DAAEAAQD7//j/+f/6//r//v8CAAQABAAEAAEA/P/3//P/9//7/wEABQADAAEA
/f/6//r/+P/5//7///8CAAUABgABAP7/+v/3//j//f8DAAgABwAEAP7/+v/7//r/+//9
/wIABgAGAAYAAwD///v/9f/4//z/BAAJAAgABQAAAPz//f/8//7/AAABAAMAAwAEAAEA
/v/5//f/+v/9/wQACwALAAgAAQD9//z//P/9////AgADAAcACQAEAAAA/P/4//v///8G
AAwACAACAPz/+v/9//7///8AAAMABAAFAAYAAgAAAP7//P8AAAIABAAGAAQAAgAAAP7/
AAAAAAAAAAABAAIAAwAEAAEAAAD///7/AAACAAQABgADAAIAAQAAAAIAAgACAAIAAwAE
AAUABgACAAAA/v/8/wAAAgAEAAYABAAEAAAA/v/9/wEAAwAHAAgADAAMAAkABwAGAAMA
BgANABAAFAAXABIADwAKAAcACgALAAwADwAOAA4ADAAKAAYAAwAAAP//BAAIAAoACwAK
AAcABgABAAAA/v8BAAQAAwAEAAQAAQD9//j/9v/1//f//P8CAAUAAgAAAPz/9//1//j/
+//+/wIABQADAAIA///7//r/+f/8//7/AwAIAAQA/P/1//P/8f/t/+r/5P/j/+P/3//b
/9z/6f8GAC0AWQCCAKcAxQDbAOkA8gDpAMUAlwByAFAAKwAMAPj/7v/u/+7/8v/5//7/
AAAAAAEA/P/5//P/8f/z//T/9P/2//r//v////v/9v/z//D/8//1//r//f/7//r/9//0
//T/8P/w//D/9//6//v/+//4//X/8v/v//L/9v/5//3//v/9//n/9P/0//T/9f/3//v/
/v8BAAEA/f/5//b/8//0//b/+/8BAAIAAAD9//j/9f/1//b/9//7////AgACAPz/+P/3
//T/9//5//3/AwAEAAMA///9//v/+v/5//7/AAABAAQABAABAP//+//5//z///8BAAcA
BwAFAAIA/f/7//v//P/+/wIABwAKAA4ABwAEAAAA/P/9////AwAJAAoACwAKAAUAAQAA
AAAAAAADAAgACwANAAgABQABAP3///8AAAMABwAHAAUAAwD///7//f/9//7/BAAIAAsA
DgAIAAQAAQD//wAAAgAHAAwACwAMAAYAAQABAP///////wMACAALAA4ACAAEAP//+v/8
/wEABQAJAAsACgAGAAIAAgAAAP////8GAAcACQALAAQAAQD+//z/AAADAAYACgAKAAsA
BwACAAAA/f/7//r///8DAAYABwAEAAAA/f/6//3///8FAAoACQAHAAQA///9//v/+//8
/wEABgAJAAoABQD///v/9//7//7/AwAHAAcABwABAP7/+//6//j/+v8BAAQABQAGAAIA
/v/6//f/+v/9/wIABQAGAAUAAgAAAP3/+v/6//7///8CAAUABgACAAAA/f/7//v///8E
AAgABwAGAAIAAAD8//r/+v/7/wEABgAHAAgABgADAAAA+//8//7/BAAHAAgABwAEAAIA
AQD+//7//v8BAAMAAwAEAAEA/v/5//f/+v/9/wQACwAMAAoABAABAP///v/+////AAAB
AAUABwADAAAA/f/6//z///8FAAoACgAIAAQA/v/+//7//v/+/wIABAAGAAgAAwAAAP3/
+v/9/wAAAwAGAAQABAAEAAQAAgAAAP7//P/+/wAAAgAEAAEAAAD///7/AAACAAQABgAF
AAQAAwACAP///v/9//z///8CAAUACAAEAAIAAAD+/wEAAgADAAAAAAD+/wEAAgABAAIA
BAACAAMAAwAGAAcABQAHAAcACAAOAA0ADAAJAAgACQAKAAsACwAKAAgABAAFAAUABgAH
AAMAAwAEAAMAAwAFAAMAAwACAAEA//8CAAIAAQAAAP7////+//z//f/5//f/+P/6//3/
/f/8//n/9//2//r//v/7//z//P/3//n/+v/6//3/+//5//j/+v/2//r//v////3/+f/x
/+T/2v/V/9P/1//f/+j/8/8IACcATwB8AKkA0wD5ABkBNAE9ASkB7wCqAGoALwAKAPT/
5v/m/+z/7P/p/+z/7v/u//L/7v/s/+f/6f/t//D/8v/v//D/8f/v//H/8P/x//L/7//t
/+7/7f/x//L/8f/w//D/7P/s/+z/7//w/+//7f/v/+//7//v/+v/7P/s/+3/8v/z//H/
7v/v/+7/7v/v//D/8P/w/+3/7//v//D/8f/s/+r/6//t//P/9P/0//L/8P/v/+//7//u
/+//7//s/+z/7v/z//b/8f/v/+//8f/0//X/8//z//H/8P/v//T/9f/z//P/8P/y//X/
9v/5//X/9f/0//f/+f/5//j/9f/1//X/9v/4//b/+f/6//z//v8AAAEAAgD+//v/+v/7
//3///////v/+f/6//z//v/7//z/+//5//z//f/9//3/+v/4//j/+f/9//3//f/7//r/
+f/5//r/+f/6//r/+v/7//z//v8BAPv/+P/4//j//f8AAPz/+f/4//f/+P/5//f/+P/3
//b/+P/6//v//P/2//f/9//3//r/+v/3//T/9P/0//X/9//5//f/9v/1//X/9f/1//b/
9P/z//L/8v/3//n/9v/y//T/8//z//T/8//z//L/7//z//L/8v/y/+//7f/v//D/9P/1
//X/8//z//H/8f/y//H/8v/x/+7/8v/x//L/8//v/+7/7//v//P/9f/x//D/8P/w/+//
8v/z//L/7//s//H/8v/z//X/8v/x//L/8f/1//X/8//y//L/8P/x//b/9P/0//T/8v/1
//b/9v/3//H/8f/y//L/9v/2//P/8v/z//L/8//1//P/9P/x/+7/8P/x//L/8f/u/+7/
8v/z//X/9f/z//L/9P/y//P/9P/z//P/8f/w//X/9v/1//f/9P/x//L/8//4//j/9P/z
//P/8v/y//P/8v/x//P/8//z//T/9f/2//T/8//1//b/8v/0//r//P/6//j/9v/0//P/
8v/x//D/9P/2//j/+v/2//T/8v/w//L/9P/2//j/9v/2//b/9v/1//T/8//y//b/+P/6
//z/+f/2//P/8P/y//T/9v/4//b/9v/2//b/9f/0//P/8v/0//b/+P/6//T/8v/w//P/
9//7////BAADAP//+v/4//X/+P/9/wAABQAJAAgABwACAP///v/9//7/AQADAAQAAQD+
//r/9//3//f/+f/8//////8BAP///v/5//b/8v/3//r//P/+//3/+f/1//D/8f/x//H/
9P/2//f/9//2//H/7f/q/+z/8P/y//b/+f/1//T/8v/v/+3/7f/t/+7/+P/8//j/9v/z
/+3/5f/h/9z/1v/V/9X/1//X/9j/5f8CACsAWwCKALMA2QD1AAsBHgEbAfUAuQCEAFQA
KQAIAPD/5P/k/+b/4v/l/+7/8v/0//T/8P/u/+n/5v/n/+f/5v/q/+7/8v/z//H/7P/p
/+b/6P/p/+3/7//w//D/7v/s/+j/5P/k/+T/6//u/+//7//r/+n/5//l/+f/6v/s/+//
8//z//D/7P/p/+j/6P/p/+7/8v/2//f/8v/v/+3/6//q/+r/7f/x//b/9v/1//L/7P/r
/+v/6//x//X/+P/4//H/7v/u/+z/7v/v//L/9//3//f/9P/z//D/7v/s//D/9f/3//v/
/P/4//f/9P/z//P/9f/2//v//f/9//z/+f/2//X/9f/2//j//f8AAAQAAAD+//v/+P/4
//n//P8BAAMABQAFAAEA+v/4//f/9v/5//7/AQADAAAA/f/5//X/9//4//v/////////
///9//r/9//1//T/+v/+/wEABAAAAPz/+f/3//j/+P/7//7/AQAEAAAA/f/5//f/9//3
//v/AAADAAYAAQD+//r/9v/1//n//P///wIAAgD///z/+P/2//X/9f/9////AgAFAP7/
+//4//b/9//5//v//v8DAAUAAgD+//r/9//1//T/+P/9/wEAAwABAPz/+P/0//b/9//8
/wAA//////7/+//3//X/9f/2//n//v8BAAIAAAD7//j/9f/2//j//P///wEAAwD///7/
+v/4//X/9v/+/wAAAAAAAP3/+v/3//X/9v/5//7/AQADAAMAAQAAAPz/+P/3//r//f8A
AAMABAAAAP7/+//5//j/+////wIABAAEAAEAAAD9//r/+f/5////BAAFAAYABAABAP7/
+f/7//z/AQADAAcABwAFAAQAAAD8//v/+v8AAAMABAAGAAUAAgD9//v//P/9/wIABwAI
AAgABAADAP7//P/7//v/AQADAAgACwAFAAIA///8//7///8DAAYACgAMAAgAAgD///7/
/f/8/wAAAgAEAAYAAwACAAEAAAACAAIAAgACAAMABAAFAAYABAACAAAA/v8AAAIABAAG
AAMAAgABAAAAAQACAAMABAAEAAQABAAEAAEAAAD///7/AgAEAAYACAAGAAQAAgAAAAIA
AgACAAIABQAGAAcABAABAP7/AAAAAAUACgAQABIADQAHAAQA//8CAAcACgAOABIAEQAQ
AA0ACgAJAAgABwAMAA4ADwAOAAkABQACAP//AgAFAAkACwAKAAsACAAHAAIA///7//z/
AQADAAUABgACAP7/+f/3//n/+f/8/wAAAQABAAAA/f/3//T/9v/4//v/AAAEAAMAAQD+
//r/+f/7//v//P8AAAQABgACAPv/8//t/+v/5v/i/+P/4f/d/9f/1P/b/+7/DQA1AGIA
jwCxAMkA2wDqAPEA3QCxAIQAYgA/AB4ABADw/+z/7v/u/+//9v/8/wAAAAD8//r/9f/y
//P/8//y//T/+P/8//3/+//2//P/8P/y//P/9//5//j/+P/2//T/8v/u/+7/7v/0//j/
+v/7//b/8//w/+3/8P/0//f/+//+//3/+f/0//H/8P/w//H/9v/6//7////7//f/9P/x
//P/9P/4//3//v/+//3/+v/0//P/8//z//n//f8AAAAA+//4//j/9v/2//f/+v//////
///8//v/+P/2//T/+P/8//3/AAAAAPz/+//4//f/+f/7//z/AQAFAAUABAABAP3/+//6
//r//v8DAAYACgAEAAIA///8//7///8CAAcABwAJAAkABQAAAP7//f/8/wAABAAGAAcA
AwABAP7/+//8//z//v8BAAUABQAFAAMAAAD9//v/+v8AAAQABwAKAAQAAAD9//v//f/+
/wIABgAHAAoABgADAP///f/9//3///8EAAcACgAHAAQAAAD8//v///8CAAUACAAIAAUA
AgD+//z/+//7/wMABQAIAAsABQADAAEAAAD+////AAACAAUABwAEAAAA///9//z//P//
/wMABgAHAAYAAgD///z//f/9/wEABAAFAAUABAABAP3/+//7//z/AAAGAAoADAAJAAMA
///7//v//P///wEAAwAFAAEAAAD9//z/+v/8/wMABgAHAAgABQACAP///f/9////AwAF
AAcABwAFAAQA///8//z/AAADAAYACQAKAAYABAABAP////8BAAQABgAKAAoABwAGAAMA
AAD/////BAAIAAgACAAFAAMAAQD9////AAAFAAcACgALAAoACgAGAAIAAQAAAAYACQAK
AAwACQAGAAEA////////AwAHAAwADAAIAAcABAACAAEAAQAFAAcADAAPAAgABAAAAPz/
/f///wQACAAOAA4ACgAIAAYABAACAAAABAAGAAgACgAIAAYABAACAAQABAAEAAQABQAG
AAcACAAEAAIAAAD+/wIABAAGAAgABwAGAAUABAAEAAQABAAEAAUABgAHAAgABgAEAAIA
AAAEAAYACAAKAAgABgAEAAIAAwAEAAUABgAGAAYABgALAAgABwAGAAYACQAJAAgACgAE
AAYACgAMAA8AEQAOAAsADAANABAAEwAQAA8ADQAKAAsACgAIAAcAAgABAAIABAADAAMA
BQADAAgABwAIAAgABQAEAAIAAAACAAEAAAD+//v/+//7//7///////7//P/+//3//f8C
AAAA/v/+//3///8AAAAA///9//3//f/+//j//P8AAAIAAwABAPv/8//m/9z/1f/V/9f/
3//o//H/AgAdAEMAaACRALkA3QD7ABQBIQEHAc8AlABcADEAFAAAAPD/7v/0//L/7f/u
//D/8P/1//T/9f/z//L/9f/3//j/9v/2//b/8//2//b/+P/6//j/9//5//n//P/8//r/
+P/3//T/9f/2//b/9v/0//H/8//1//f/+f/0//T/8//z//j/+f/3//T/9f/2//j/+//6
//r/+v/3//f/9//4//n/9v/0//X/9//7//z//P/6//T/8//z//P/8//1//b/9P/0//b/
+//+//n/9//3//n//P/9//v/+//7//r/+f/+//3/+//7//j/+v/7//r/+//6//v/+///
/wIAAwADAAEAAAD/////AAD9//////8AAAIABAAFAAYAAQD/////AQADAAUABQABAP//
AAACAAQAAAAAAP7/+////wEAAgADAP///v///wEAAwADAAMAAQAAAP////8AAP//AAAA
AAAAAQAAAAAAAQD9//z//v8AAAMABgACAP///v/9//7////8//7//v/+////AAAAAAAA
+v/7//v/+/8BAAIAAAD+//3//P/8//3////9//z/+//6//v//P/+//v/+//7//z//f//
//z/+P/7//v//P/+//z//f/9//v////+//7//v/5//f/+f/6//z//f/9//v/+//5//n/
+v/5//r/+f/2//r/+f/6//v/+f/4//n/+f/9////+//6//r/+v/5//z//v/+//z/+v/9
//z/+//7//f/9//5//n//P/9//z//P/7//j/+P/8//r/+v/6//j//P/+////AQD8//v/
+//6//3//v/8//z/+//6//v//f/8//7//P/6//3//f/9//v/+f/4//v/+////////f/8
//7//P/9//7//v/9//r/+P/7//z/+//9//n/9//5//v//v/+//r/+f/4//j/+f/7//z/
+//9//3//P/8//z//P/4//f/+f/6//r//v8EAAYAAgAAAP7//P/5//j/9//2//n//P//
/wIA///8//n/9v/5//r/+//8//z//P/8//z/+//6//n/+P/6//z//v8AAP3/+v/3//T/
9//4//n/+v/6//r/+v/6//n/+P/3//b/+f/8//v//P/4//n/+P/5//7/AgACAP///v/+
//z/AAACAAIAAwADAAQABQAEAAUAAwABAP////8CAAIAAAD+//z/+//6//v/+//8//v/
+f/+//3//v/7//j/9P/1//b/+f/6//r/9//2//L/8f/x/+7/8P/z//P/9f/2//X/8//v
//D/8f/y//b/+f/3//b/9v/z//P/8//v/+7/8P/y//r//P/5//H/6//l/9r/0v/P/9H/
1//d/+T/8f8KAC0AUwB8AK0A2wABAR8BNAE3ARUB1QCUAFoAJwAGAPD/4P/g/+b/4v/h
/+T/6P/o/+3/7P/t/+v/5//p/+r/6v/q/+z/7v/t/+//7P/r/+r/5v/l/+f/5//r/+z/
6//q/+r/5v/m/+b/6v/s/+z/6//t/+3/7f/t/+r/6v/p/+n/8P/x/+//7P/r/+r/6v/r
/+z/7v/w/+//7v/t/+3/7f/q/+j/6f/r//D/8P/v/+z/6f/p/+r/6//s/+//8f/w/+7/
7P/t/+z/6f/p/+v/7//0//X/8//z//D/7v/s//D/8//z//X/9P/0//X/9P/1//H/8f/w
//P/9//5//r/+f/2//X/9f/2//b/+f/6//z/+//8//z//P/5//f/9//5//z///8AAP3/
+f/4//j/+P/3//r/+//7//3//f/8//v/+P/2//b/9//8//3//v/9//n/9//2//b/9//6
//z//v/+//z/+//7//j/9v/3//j//v8CAP///f/5//f/9//3//f/+v/7//z//P/8//v/
+v/2//f/9//3////AAD+//z/+v/4//f/9//7//v//P/9//v/+//7//z/+P/3//b/9v/8
/////f/6//n/9//2//b/9v/5//v/+//+//z/+//6//f/9f/3//j//P/9//3/+//3//X/
9f/2//X/+P/5//j/+//5//n/+f/3//b/9//3//z////8//z/+f/4//b/+P/9//7//f/8
//7//P/6//n/9v/3//r/+//+/////v/+//n/9v/2//r/+P/6//z//P///wAAAAABAPz/
+//7//r//v8AAP//AAD+//z//P/9//7/AgACAAIAAgABAAAA/f/7//r//f/9/wIAAwAC
AAIA///8//z//P/9//////8AAAIAAgAAAAEA/f/7//3///8DAAQAAQABAP///v/+////
/////wIAAwACAAIAAgACAAAA//8BAAIABAAKAAwACAAEAAIAAAD+/wAAAAAAAAAAAwAE
AAUABgAEAAIAAAD+/wIABAAGAAgABgAEAAIAAAACAAIAAgACAAUABgAHAAgABQACAP//
/P8AAAIABAAGAAQAAgAAAP7///8AAAEAAgADAAQABQAGAAQAAgAAAP7/AgAEAAYACAAG
AAIAAAD+/wMABAAHAAoAEAAQAA0ACQAGAAMABgALAA8AFAAYABcAEgANAAoACQALAAsA
DQAOAA4ADAAKAAcAAwABAAEAAwAIAAkACQALAAcABwADAAEAAAACAAQABQAGAAYAAwAA
APr/+f/5//n//f8CAAQABQACAP//+//4//z//v8AAAQABwAFAAQAAgD+//3//P/7//3/
AgAHAAYAAgD///n/8//t/+b/4v/j/+X/5f/l/+b/8f8KAC8AWwCIALEA0wDtAP8ACgEB
AdsAqQCAAFgAMwAWAAAA9P/0//T/8v/1//z/AAACAAQAAAD+//n/9v/3//f/9v/5//z/
//////z/+P/2//T/9v/3//v//f8AAAAA/v/8//n/9P/z//L/+f/8//3//f/5//f/9f/z
//X/+P/6//3/AwADAAAA/P/6//j/9//3//3/AAADAAMA/v/7//n/9//3//j//P8BAAQA
BAADAAAA+v/5//n/+f///wMABgAGAAAA/P/7//j/+v/7//7/AwADAAMAAAD///z/+v/4
//z/AQADAAcACAAFAAMA///9//3///8AAAUABwAHAAYAAwACAAEAAQACAAUACQALAA4A
CgAIAAUAAgADAAMABQAJAAsADQANAAkABAACAAEAAAAEAAgACgALAAcABQACAP//AQAC
AAUACQALAAsACwAJAAYAAwABAAAABAAIAAsADgAIAAQAAQD//wAAAAADAAYACQAMAAgA
BQADAAEAAQABAAMACAALAA4ACwAIAAQAAAAAAAMABQAHAAwADAAJAAYABAACAAEAAQAI
AAkACwANAAcABQADAAIABAAFAAYACAALAA0ACgAGAAMAAQAAAAAABQAJAAwADQAMAAgA
BQACAAMAAwAHAAoACQAJAAgABQABAP////8AAAMACAALAAwACgAFAAIA//8BAAIABQAH
AAsADQAJAAgAAwACAAAAAgAIAAoACgAKAAsACAAFAAMAAgADAAYABwALAAsACQAIAAQA
AAD//wIABQAIAAsADAAJAAgABgAFAAMABQAIAAoADQAOAAwADAAIAAYABgAHAAgADAAM
AAwACwAJAAcAAwADAAQACQALAA8ADwANAAwACAAEAAMAAgAHAAsADQAQAA8ADAAHAAUA
BQAFAAkADQARABIADwAPAAkABgAEAAMABwAJAA4AEQAMAAoACAAGAAYABwALAA4AEgAS
ABAADAAJAAgABwAGAAoADAAOABAADQAMAAsACgAKAAoACgAKAAwADgAQABIADwAMAAkA
BgAKAAwADgAQAA8ADgANAAwADAAMAAwADAANAA4ADwAQAA4ADAAKAAgADAAOABAAEgAQ
AA4ADAAKAAsADAANAA4AEQASAA8ADgALAA0ADQAPABMAGAAZABcAFQAUABEAFAAWABgA
GwAdAB4AHQAaABkAFwAVABMAEwAVABYAFQAUABMAEQAPAA8AEAASABIAEQAVABMAEwAP
AAoABgAHAAgADAAOAA8ADQAKAAYABQAFAAMABgAKAAsADgAOAAwACQADAAQABQAGAAwA
DwANAAwACgAHAAcABwAFAAYACgAOABIAEgAPAAkAAQD3/+z/6P/p/+v/7f/t//L/+/8Q
AC8AVQB8AKUAxwDfAPUAAgH/ANkAowB4AFYANQAcAAgAAAACAAIA/P///wIAAgAIAAsA
CAAHAAMAAAABAAEAAAABAAQABwAHAAcABAADAAIA/////wIAAwAFAAYABQAEAAAA/P/8
//z/AgAGAAgACQAFAAMAAQD///7/AAABAAMACQALAAoACAAGAAQAAwADAAUACAALAAsA
CQAHAAYABQADAAIABAAHAA0ADgAOAAwABQADAAIAAQADAAcACgAKAAgABgAHAAYAAgAB
AAIABQAJAAsACgALAAYABAACAAYACgALAA4ADgAOAA0ACgAJAAYABwAHAAsAEAARABEA
DwAKAAkACQAKAAkADQAPABIAEAAQAA8ADgAKAAkACgANABIAFQAWABMADQAMAAwADAAL
AA4ADwAPAA8ADwAOAA0ACwAKAAsADQAQABEAEgARAA0ACwAKAAoACwAOABAAEgAPAAwA
CgAJAAcABgAIAAoAEQAWABQAEwAOAAsACgAJAAkADAANAA4ADgAOAA0ADAAJAAsADAAN
ABMAFAASABAACwAIAAYABQAMAA0ADwARAA8ADQALAAoACQAJAAkACgAQABMAEQAOAAsA
BwAEAAIABQAJAAwADQAOAAwACwAKAAYABQAIAAoADgAPAA8ADQAIAAUABAAEAAcADAAP
ABAAEAANAAwACwAJAAgACQAJAAwADwAMAAwABwAGAAQABgAKAAwADAAMAA4ADAAKAAkA
BgAHAAoACwAOAA8ADgAOAAkABgAGAAoACgAMAA4ADgAOAA4ADQANAAgACQALAAwAEAAQ
AA0ADAAIAAYABgAHAAsAEAARABIAEwARAA8ACwAJAAgACwALAA8AEQARABIADwAMAAwA
DAANAA8ADwAQABIAEAAMAAsACgAJAAwADwAVABYAEwATAA8ADAAKAAkADAANABEAEwAT
ABIAEQAQAA4ADQAPABAAFgAYABoAFgATABAADQAKAA0ADgAPABAAEQASABMAFAAQAA4A
DAAKAA4AEgAWABoAFwAUABEADgAQABAAEAAQABEAEgATABQAEgAQAA4ADAAOABAAEgAU
ABIAEAAOAAwADgAQABIAFAAWABYAEgAQAAwADwAQABMAGAAcABwAGQATABIADwASABkA
HAAgACMAHwAdABkAFwAXABcAFwAZABwAHAAaABgAFQATABEAEQATABYAFwAXABkAFwAX
ABMAEAAMAA0ADgASABQAFQATAA8ACgAIAAcACQAMABAAEQARABAADQAJAAYACAAKAAwA
EgAVABMAEgANAAkACAAHAAgACgAPABQAFgAUAA0ABQABAP3/+P/y/+//7//z//X/+P8B
ABgAOwBpAJYAyQD1ABUBLwFEAUcBKwHxALYAfABJACYADAD4//L/9P/2//n/AAAGAAoA
DAAIAAYAAQD9////AAAAAAIABgAKAAsACQAEAAEA/v8AAAEABQAHAAkACgAJAAgABQAA
AP///v8EAAgACgALAAcABQADAAEAAwAGAAgACwAPAA8ADAAIAAYABAADAAMACQAMAA8A
DwANAAsACgAJAAcABgAIAAsADgAOAA0ACgAFAAMAAgABAAcADQASABQADgAKAAkABgAG
AAcACgAPABMAEwAQAA8ACwAIAAUACAAOABEAFgAYABQAEwAQAA8ADwARABIAFwAbAB0A
HAAZAA==
         </WaveFormData>
      </LeadData>
      <LeadData>
         <LeadByteCountTotal>10000</LeadByteCountTotal>
         <LeadTimeOffset>0</LeadTimeOffset>
         <LeadSampleCountTotal>5000</LeadSampleCountTotal>
         <LeadAmplitudeUnitsPerBit>4.88</LeadAmplitudeUnitsPerBit>
         <LeadAmplitudeUnits>��V</LeadAmplitudeUnits>
         <LeadHighLimit>2147483647</LeadHighLimit>
         <LeadLowLimit>268435456</LeadLowLimit>
         <LeadID>V6</LeadID>
         <LeadOffsetFirstSample>0</LeadOffsetFirstSample>
         <FirstSampleBaseline>0</FirstSampleBaseline>
         <LeadSampleSize>2</LeadSampleSize>
         <LeadOff>FALSE</LeadOff>
         <BaselineSway>FALSE</BaselineSway>
         <ExcessiveACNoise>FALSE</ExcessiveACNoise>
         <MuscleNoise>FALSE</MuscleNoise>
         <LeadDataCRC32>733259421</LeadDataCRC32>
         <WaveFormData>
EAAQABAAEAARABIAEwAUABIAEgASABIAEwAUABUAFgAYABgAGAAYABUAFAATABIAFQAW
ABcAGAAXABYAFQAUABQAFAAUABQAFQAWABcAGAAWABYAFgAWABcAGAAZABoAGAAYABgA
GAAaABoAGgAaABoAGgAaABoAGQAYABcAFgAXABgAGQAaABoAGgAaABoAGgAaABoAGgAa
ABoAGgAaABoAGgAaABoAHAAcABwAHAAaABoAGgAaABoAGgAaABoAHQAeAB8AIAAdABwA
GwAaAB0AHgAfACAAHgAeAB4AHgAeAB4AHgAeACAAIAAgACAAHwAeAB0AHAAeAB4AHgAe
ABwAHAAbABkAGwAcAB8AIgAhACIAJAAkAB8AHgAeAB4AIQAlACgALAAqACoAKAAlACcA
KAApACkAKAAnACYAIwAeAB4AHQAcAB0AIAAiACUAIAAgACAAHwAgAB4AHgAeAB4AHgAe
AB0AGQAXABUAFQAXABgAGgAbABoAGQAXABQAFAAVABcAGQAXABkAGQAYABYAFAATABMA
FwAYABoAHQAWABYAFgATAA4ADwANAAYA/v/0/+7/6f/l/+H/7f8EAB8AQABkAIUAnACt
ALsAyQDVAMUAowCJAHQAWQA9ACgAGgAaABwAGQAbACAAHgAaABYAFAAQAAwADQAPAA8A
EQARABAADwAOAAwACgAJAAkACwAMAA0ADgANAAwACwAIAAkACgAMAA4ADQAOAA4ADgAN
AAoACAAGAAgADAARABMAEQAQAA4ADQAMAAwADQAOABAAEAAPAA8ADwAPAA0ADQAPAA8A
EAARAA8ADwAPAA8AEAAPAA8AEQASABMAEwASAA8ADwAPAA8ADwAQABEAFQAVABQAEgAR
ABAAEAARABQAFQAVABYAFgATABMAEgASABUAFQAVABcAFwAWABUAEgASABIAFAAXABYA
FwAYABgAFgAVABUAFAAXABkAGgAdABsAGgAZABYAFwAYABkAGwAaABoAGgAYABYAFgAW
ABYAGQAZABoAGwAZABgAFgAVABgAFwAXABgAGAAaABoAGgAXABYAFQAVABYAFwAaABwA
HAAbABoAFwAZABkAGQAZABcAGQAaABoAGgAaABgAFwAZABoAGgAcABwAGwAYABcAFwAX
ABgAGQAZABoAGgAaABYAFgAVABQAFwAaABsAHQAaABkAFwAVABYAFgAWABYAFgAZABkA
GQAVABUAFAATABQAFQAYABoAGQAYABcAFgAWABYAFgAWABYAFgAYABgAFgAVABQAEwAU
ABUAFwAaABgAFwAWABUAFgAXABcAGAAZABsAGwAaABkAFwAUABMAFgAWABkAGgAYABgA
GAAYABcAFwAVABoAGwAbABsAGwAaABkAFwAWABcAGAAaABsAGwAaABcAFgAYABcAFwAX
ABoAGwAbABwAGgAZABcAFwAYABkAGwAeABsAGgAZABcAFwAYABkAGgAaABoAGwAbABoA
GQAVABQAFgAYABkAHAAcABsAGgAXABgAGAAYABgAGQAZABoAGgAYABcAFgAVABgAGgAd
AB8AHAAbABgAFgAXABgAGQAaABwAHAAcABwAGwAaABkAGAAZABoAGwAcABoAGgAaABoA
GgAaABoAGgAaABoAGgAaABoAGgAaABoAGwAcAB0AHgAdABwAGwAaABoAGgAaABoAHAAc
ABwAHAAbABoAGQAYABkAGgAbABwAHgAdABsAGgAcAB4AIAAhACAAIgAiAB8AIAAgACAA
IgAlACcAKgAqACgAJgAjACMAJgAnACcAJwAlACUAIwAgACAAHwAeAB4AIgAjACUAIgAg
ACAAHwAeAB4AHgAeAB4AHAAcABsAGQAXABUAFQAVABgAGgAbABsAGgAYABUAEwAVABYA
FwAXABkAGQAYABgAFgAVABUAFgAWABcAGQAaABoAFgARABAADQALAAQA/P/4//L/7f/n
/+X/7/8GACUASABoAIMAlgCnALEAuQC3AKEAiQB5AGoAUwA7ACgAIgAiACAAIQAnACgA
JAAeABsAGgAXABQAEwATABEAEQAUABQAFAAUABIAEAAPAA8AEQASABMAFAASABIAEgAQ
AA4ADgAPABAADwAQABAAEAASABAADwAOAA4AEAATABMAEgAQAA0ACwAMAAwADQAOABAA
EAAPAA8ADwAPAA0ADQAPAA8AEAARAA8ADwAPAA8ADgANAA0ADwAOAA8ADwAOAAsACwAL
AAsACwAMAA0AEQAQABAADwAPAA8ADgAOABAAEQARABIAEgAPAA8ADgAOAA8ADwAPABEA
EQAQAA8ADAALAAoACwANABAAEQASABIADwANAAwACgALAA0ADgARABIAEgASABAADgAO
AA4ADwARABIAEwASAA4ADgAOAA4ADwAPABAAEQAPAA4ADAALAAsACQAIAAgACwAOAA8A
EAAPAA4ADQANAA8ADwARABIAEAAPAA4ACwALAAsACwALAAwADwARABIAEQAQAA0ACwAN
AA4ADgAQABAADwAMAAsACwALAAwADQAPABAAEAAQAAwADAALAAoACwAOAA8AEQAOAA0A
CwAJAAYABgAGAAYACAALAAsACwAHAAcABgAFAAcABwAJAAoABwAGAAUABAADAAQABQAG
AAgACAAKAAoACQAHAAUAAwAEAAUABwAKAAkABwAFAAMAAwADAAIAAgAFAAcABwAGAAUA
AwAAAP//AgACAAUABgAEAAQABAAEAAQAAwAAAAQAAwADAAMAAwABAAEAAAAAAAEAAgAE
AAUABQAEAAEAAAD///3//P/7//3///8AAAIAAQD///z/+//8//3///8CAAEAAAD///3/
/P/8//z//P/6//r/+//7//v/+//4//j//P/+////AgAAAP///v/7//z//P/8//z/+//7
//z//P/+//3//P/7//3//v8AAAEAAAD///z/+P/6//r/+v/6//z//P/8//z/+f/4//f/
9v/6//z//v8AAP///v/9//z/+f/4//f/9v/5//r/+//8//v/+v/5//j/+P/4//j/+P/6
//r/+v/6//n/+P/3//b/+f/6//v//P/7//r/+f/4//n/+v/6//n/9v/2//j/+v/4//j/
+f/4//f/+P/6//z/+v/7//v//P/+/wAAAAD/////AAABAAEA/////////f/7//z//P/8
//r/+v/5//n/+P/4//j/9//2//T/9P/0//T/9P/0//P/8f/v/+3/7f/t/+7/8P/x/+//
7//u/+z/7f/t/+7/7//u/+//7v/s/+7/7P/r/+v/7P/s/+3/7//s/+z/8P/v/+r/5f/f
/9T/zP/G/8D/v//B/8P/y//c//X/FgA8AF8AgACZAK8AvwDFALkAlQBxAFAALQATAAAA
8P/q/+z/6f/p/+z/7v/q/+j/5v/i/97/4P/h/+D/4f/f/97/3f/c/9//3v/e/9//3v/e
/97/3v/g/+D/4P/e/9z/3P/d/97/3f/e/97/3v/e/9z/2//a/9j/2v/d/93/4P/g/9//
3//d/9z/3P/c/9z/3P/b/9v/3v/f/97/3//c/9v/2//b/9z/3f/e/9//3v/d/93/3//e
/9//3//e/97/3//g/+H/3f/c/9v/3f/f/+D/4P/h/93/3P/c/97/3f/d/97/3v/f/+H/
4v/k/+P/4f/f/9//4v/i/+L/4P/g/97/3v/f/+D/4f/i/+L/5f/l/+b/5v/j/+P/4v/j
/+T/5P/k/+L/4//k/+X/5//n/+b/5f/i/+P/5P/l/+b/5P/j/+P/4//m/+b/5f/l/+X/
4//i/+L/4//k/+P/4v/l/+b/5//p/+f/5f/l/+T/5f/l/+X/4//k/+X/5v/n/+T/5f/l
/+T/5v/o/+j/6f/o/+j/5//o/+v/6//p/+n/6v/p/+n/6f/q/+r/6f/o/+f/6P/o/+j/
5//o/+f/5//o/+n/6f/p/+r/6v/q/+r/6f/r/+r/6f/o/+n/6f/p/+f/5//p/+r/6//s
/+3/7v/q/+r/6v/q/+j/6P/q/+r/7f/t/+3/7f/s/+v/6//s/+3/7f/t/+3/7//v/+7/
7v/t/+//7//u//D/8f/x//P/8f/w//L/8v/0//T/9P/0//L/8f/u//L/8f/x//H/8f/y
//P/8//0//P/8v/y//H/8//0//P/9P/2//X/9f/1//T/9f/1//b/9//3//b/9//2//X/
9f/2//j/+P/4//f/+P/4//j/+P/2//b/9//3//r/+//5//r/+P/4//f/+P/7//v/+//5
//r/+v/6//r/+f/5//r/+v/7//v/+//7//n/+v/8//3/+v/9/wAAAAD9//z/+//6//z/
/P/8//z//f/+////AAD///7//f/8//3//v///wAA/v/+//7//v8AAAAAAAAAAAEAAgAD
AAQAAQAAAP///v///wAAAQACAAIAAgACAAIAAAAAAAAAAAABAAIAAwADAP///v/+/wAA
BAAFAAYACAAIAAUABAAEAAQABgAJAAsAEAAQABAADgAJAAkACgALAAwADQAOAA8ADAAI
AAcABQAFAAYACQALAA0ACgAKAAoABwAGAAQABAAFAAYABwAIAAYAAwAAAP3//////wAA
AgACAAEAAAD+//7//f/9//7/AQABAAMAAwAAAAAA/v/9//3//v/+////AwAEAAIAAAAB
APz/9f/z/+7/5P/e/9z/1//V/9P/3f/0/xMAOABcAH0AmACrALsAyQDLALMAkQB3AFwA
QwArABYACgAMAAoABwAJAAwACgAIAAYABAAAAPz/+f/5//f/9//5//r/+//8//z/+v/5
//n/+f/6//v//P/6//r/+v/4//T/9P/1//b/9//4//j/+P/4//b/9f/0//L/9P/3//f/
9//2//T/8//w//D/8f/y//b/9v/1//X/9P/z//D/7//x//H/8v/z//P/8//z//P/8P/v
/+//8f/0//X/9f/0//H/8f/x//H/8P/w//D/8//0//T/8//z//H/8P/w//L/9f/1//b/
9v/z//P/8v/y//X/9f/1//f/9v/2//b/9P/z//L/8//1//j/+f/6//r/+P/3//f/9v/3
//n/+v/9//z//P/8//r/9v/2//b/9//5//r/+//6//j/+P/4//j/+f/5//r/+//8//z/
+//7//r/9//1//T/9//6//v//P/7//r/+f/5//n/+f/7//z//////////f/7//v/+//7
//z///8BAAIAAQAAAP3/+//7//z//P/+///////9//3//v/9//3//f///wAAAAAAAPz/
/P/7//r//P/+//7///8BAAEAAAD///3//P/7//r/+////wAAAQD+//3/+//5//r/+//+
/wAA/v/+//7//v/8//z//P/8//3//v8BAAIAAQD///3/+//+////AQAEAAIAAQAAAP//
/f/9//z//P/+/wEAAgACAAIAAQD/////AAAAAAMABAAEAAQABAAEAAIAAQD+/wIABQAF
AAUABQADAAMAAgACAAMABAAGAAcACAAIAAYABgAEAAMAAwADAAUABwAIAAoACAAHAAUA
BQAFAAUABgAIAAoACgAKAAkABgAGAAYABgAIAAgACQAJAAkACQAGAAYABwAIAAgACgAJ
AAkACQAHAAYABgAGAAYACAAJAAsADAALAAkABwAFAAYACAALAA0AEAAPAA4ACgAIAAgA
CAAIAAkACgALAAwACgAKAAoACgAMAAwADAAMAAwADAAMAAwACwAKAAkACAAJAAoACwAM
AAoACgAKAAoADAAMAAwADAAMAAwADAAMAAoACgAKAAoACwAMAA0ADgANAAwACwAKAAwA
DAAMAAwADgAOAA0ACwAIAAgACgAMAA4AEAATABQADwAOAA4ADgAOABEAEwAWABcAGAAX
ABUAFAAUABQAEwAVABUAFQATAA4ADgANAAwADgAQABEAEwAOAA4ADgANAAwACgAKAAoA
DAAMAAwACwAHAAUAAwADAAUABgAIAAkABwAHAAYABAABAAEAAgADAAUABwAHAAYABgAE
AAMAAwAGAAYABwAJAAoACgAIAAUA/v/7//n/8v/s/+j/5P/d/9X/0f/T/+L/+f8aAD4A
XwB6AIkAlQChAKkAnwCFAG8AYABPADkAIgASABAAEAANAA0AEAASAA4ADAAKAAYAAgD/
/////f/9/wAAAAAAAAAA/v/8//v/+//9//7///8AAAAAAAAAAP7/+v/6//v//P/+/wAA
AQACAAEA/v/8//r/+//+/wIAAwABAAAA/v/9//z//P/9//7/AgACAAEAAQD//////f/9
//7///8BAAMAAQABAAEAAQAAAP////8BAAIAAwADAAIAAQABAAEAAQACAAIAAgAFAAQA
BAADAAMAAQAAAAAAAgAFAAUABgAGAAMAAwACAAIABQAFAAUABwAGAAYABgAEAAIAAAAA
AAEAAwAFAAcACAAHAAUABAACAAQABQAFAAcABgAGAAYABAACAAIAAgADAAQABAAEAAIA
AAAAAAAAAAABAAEAAgADAAQABAADAAMAAwABAAAAAAACAAQABAAEAAEAAAD/////AAAB
AAQABgAFAAUABQADAAMAAwADAAMABQAHAAgACAAGAAYABAADAAUABgAGAAgABwAHAAUA
BQAEAAMAAwADAAYACAAJAAoABgAGAAUABAAEAAYABgAHAAUABQAEAAMAAgACAAIAAgAE
AAcABwAHAAMAAwACAAEAAwADAAUABgAGAAYABgAGAAQABAAEAAQABQAGAAkACgAHAAUA
AwABAAEAAQACAAQABAADAAIAAQADAAMAAgACAAQABwAIAAgABwAFAAIAAQACAAIABQAG
AAQABAAEAAQAAgABAP7/AgAEAAUABgAHAAYABQADAAIABAAEAAUABQAGAAYABAAEAAIA
AQABAAEAAgADAAMABAACAAEA/////wEAAQACAAQABAAEAAQAAwAAAAAAAAAAAAEAAgAE
AAUABAADAP///v///wAAAAACAAEAAQABAP//AAAAAAAAAAABAAEAAgACAP///f/7//n/
+v/8////AQACAAEAAAAAAP///v/9//z///8AAAEAAgABAAAA///+//z//P/8//z//v/+
//7//v/9//z/+//6//v//P/9//7//P/8//z//P/8//z//P/8//7//v/+//7//f/8//v/
+v/8//z//P/8//z//P/8//z//P/8//z/+//6//r/+//+//7//f/8//z////9//3//v/9
//7/AAABAAQABAAEAAIAAgADAAUABwAGAAUABAADAAEA/v/+//3/+v/6//z//f8BAP7/
/v/+//7//v/9//7//P/6//j/9v/4//f/9v/1//T/8//z//T/8//z//P/8v/z//P/9P/2
//T/8//0//P/8//0//P/8//z//T/9P/1//P/9P/0//T/9f/0/+3/5//e/9T/zv/K/8f/
x//J/83/2P/x/xIAMgBTAHIAhwCZAK8AuQCnAIcAaQBOADMAHwAOAPz/+P/6//f/8//0
//T/8P/w//D/7v/s/+3/7f/r/+v/6//q/+n/6P/r/+r/6v/r/+n/6v/r/+z/7P/s/+z/
6v/q/+r/6//s/+r/6v/p/+j/6//q/+r/6v/o/+j/6f/n/+j/6P/n/+f/5//o/+r/7P/t
/+z/6v/p/+z/7f/s/+3/6v/p/+n/6f/q/+v/7P/t/+r/5//l/+X/6P/p/+n/6P/p/+v/
7f/v/+z/6v/o/+n/6//s/+z/7f/p/+j/6P/q/+r/6f/p/+j/6P/p/+n/6v/r/+v/6//t
/+//8P/x//D/8P/u/+7/7//t/+3/7f/s/+7/7//x//L/7//v/+7/7//w//D/8P/u/+3/
7v/v//H/7//u/+3/6v/r/+z/7f/u/+3/7f/u/+//8P/w/+//7//x/+//7v/u/+//8P/v
/+7/7//u/+3/7f/s/+v/7P/s/+3/7f/t/+v/7f/t/+3/7f/r/+3/7v/u//D/8P/u/+3/
6v/q/+n/6v/u/+//7v/v/+z/6//r/+v/7P/s/+v/6v/p/+r/6v/q/+n/6v/p/+n/5//n
/+b/5f/o/+r/7P/u/+v/7f/s/+v/6//r/+r/6f/o/+f/6P/o/+r/6v/q/+r/5v/m/+b/
5v/k/+T/5v/m/+n/6f/p/+n/5//n/+j/6v/s/+v/6v/p/+n/6f/o/+j/5//p/+n/6P/q
/+n/5//n/+b/5v/p/+r/6v/q/+r/6v/o/+f/5P/o/+b/5f/k/+P/5v/n/+f/6P/n/+b/
5v/l/+j/6P/m/+b/5v/l/+X/5f/k/+X/5f/m/+f/5//m/+f/5P/j/+P/5P/k/+T/5P/j
/+T/5P/k/+T/4v/i/+P/4//m/+f/5f/m/+X/5P/i/+L/4//j/+P/4f/h/+L/4//k/+X/
5f/m/+b/6P/n/+b/5f/i/+L/4//j/+b/6f/q/+r/6f/o/+f/5v/k/+T/5P/k/+f/6P/p
/+r/6f/o/+f/5v/n/+j/6f/q/+j/6P/o/+j/6P/o/+j/6P/p/+r/6//s/+v/6v/p/+j/
6v/q/+r/6v/q/+r/6v/q/+j/6P/o/+j/7P/t/+3/7v/t/+7/7//v//D/8v/y/+//7//w
//H/9P/1//f/+v/6//v/+v/4//n/+f/5//j/9//5//n/9//0//X/9f/1//b/9f/1//b/
8v/z//T/9P/0//L/8v/y//L/9P/0//P/8f/v/+3/7f/t/+z/7v/v/+//8P/w/+//7//t
/+7/7//v//P/8//y//L/8v/x//H/8v/v/+//8P/w//T/9v/z/+z/6f/l/97/1v/Q/8z/
y//L/8v/0//m/wMAJABGAG8AkgCrAL8AzQDTAL8AlwB1AFYANwAhAAoA+v/4//r/9//3
//j/+v/2//j/+P/2//T/8v/x/+7/7f/u/+7/7v/u//D/7v/t/+3/6//s/+3/7v/u/+7/
7v/s/+v/7P/u//D/8f/y//L/8v/z//L/8v/y/+//8P/y//H/8v/y//H/8f/w//D/8f/y
//T/9P/z//P/9f/1//P/8//y//H/8f/x//P/8//z//P/9P/z//P/9f/2//f/9//2//P/
8//z//P/9P/0//T/9//5//r/+v/7//f/9v/2//j/+f/5//r/+v/7//v/+v/6//n/+f/5
//v//f/+/////v/+//z//P/9//7///8AAAAAAgABAAEAAAD//////v///wEAAgADAAIA
AAAAAAAAAQAEAAQABAACAAEAAgADAAQABAADAAMAAwAGAAYABQAFAAMAAQAAAAAABAAG
AAYABgAHAAYABQAFAAQAAwAEAAQABwAHAAcABQADAAMAAwADAAMABQAGAAYABwAIAAcA
BwAGAAYABQAGAAgACQAIAAkACAAHAAcABwAJAAoACgAKAAoACgAJAAgABQAGAAUABQAI
AAkACQAJAAYABgAGAAYABgAJAAkACQAIAAkACQAJAAgABwAIAAgACQAKAAsADAAJAAgA
BwAGAAYABgAIAAgACQAJAAkACQAHAAcACAAKAAsACwALAAsACQAJAAgACAALAA0ADQAM
AA4ADQALAAsACgAKAA0ADgAQABAAEAAQAAwACwAIAAwADQANAA0ADQAQABEAEQASAA8A
DgAOAA0AEQASABEAEgAQAA8ADwAPABAAEQARABIAFAATABEAEQAQAA8ADwAQABEAEgAT
ABMAEgASABIAEgASABIAEwATABQAFQATABQAFAAUABMAFAAXABcAFwAVABQAFAAUABQA
FQAVABYAFgAYABcAFgAVABQAFAAVABUAFAAXABgAFgAVABQAEwASABQAFAAUABQAFAAU
ABQAFAATABIAEQAQABMAFAAVABYAFQAUABMAEgAUABQAFAAUABQAFAAUABQAEwASABEA
EAARABIAEwAUABMAEgARABAAEgASABIAEgAUABQAFAAUABMAEgARABAAEwAUABUAFgAV
ABMAEgASABYAGAAZABoAHAAcABkAGAAWABYAGAAbAB8AIgAiACIAHwAbABoAGgAdAB0A
HQAdAB0AGwAYABgAFwAWABYAGAAZABsAGAAYABgAFwAWABQAFAAUABQAFAASABEADwAN
AAsACwALAAwAEAARABEAEQAQAA4ADQANAA4ADwAPABEAEwASABIAEAAOAA0ADQAMAA8A
EQASABIADgANAAoABQD///j/8v/u/+r/5//j/+H/6//+/xsAPgBiAIEAmACrALkAwQC9
AKcAiwB5AGYATwA5ACYAHAAaABgAFQAZABwAGAAWABMAEgAPAAwACgAJAAYABQAHAAgA
CQAKAAgABgAFAAUABwAIAAkACgAKAAoACgAIAAQABAAFAAYACQAKAAoACgAIAAYABQAE
AAYACAALAAsADQAMAAoACQAGAAYABwAIAAwADAALAAsACQAJAAcABwAJAAkACgALAAsA
CwALAAsACAAHAAcACQALAA0ADgAOAAwACwAKAAkACgAKAAoADQAMAAwACwALAAkACAAI
AAoADQANAA4ADgALAAsACgAKAAsACwALAA0ADgAOAA4ADAALAAoACwANABAAEQASABIA
EQAPAA4ADAAOAA8ADwARABIAEgASABAADAAMAAwADQAQABAAEAAOAAwADAAMAAwADQAN
AA4ADwAOAA4ADQANAA0ACwAKAAoADgAQABAAEAANAAwACwALAAsACwANAA4ADwAPAA8A
DQANAA0ADQANAA8AEQASABIAEAAQAA4ADQAPABAAEAASABMAEwARABEAEAAPAA8ADwAR
ABIAEgASABAAEAAPAA4ADgAQABAAEQATABMAEgARAA4ADgAOAA4AEAATABMAEwAPAA8A
DgANAA8ADwARABIAEAAQABAAEAAMAAwADAAMAA0ADgARABIADwANAAsACQAHAAcACAAK
AAgABwAGAAUAAwADAAIAAgADAAUABQAEAAIAAQD//////v/+/wEAAgACAAIAAgACAAAA
///8/wAAAQABAAEAAQADAAMAAgACAAAAAAABAAEABAAEAAIAAgACAAEAAQABAAAAAQAB
AAIAAgABAP////8BAAEAAgAEAAQABAAEAAMAAQAAAP///v///wAAAgADAAEAAQD+//7/
AQACAAIABAAFAAUABQADAAAAAAAAAAAAAQABAAIAAgACAAEAAAD/////AAACAAMABgAF
AAQAAgAAAAAAAAAAAAEAAgADAAQAAgACAAIAAgACAAIAAgACAAQABAAEAAQAAwACAAEA
AAABAAIAAwAEAAIAAgACAAIAAgACAAIAAgACAAIAAgACAAAAAAAAAAAAAQACAAMABAAD
AAIAAQAAAAIAAgACAAIABAADAAEAAAAAAAIABAAFAAgACgAKAAcABgAGAAYACAAJAAsA
DgAOAA4ADAAJAAkACAAJAAkACQAJAAkABwAEAAYABQAEAAQABAAFAAcABAAGAAYABQAE
AAEAAAD///7/AAAAAP///f/7//n/+f/5//r//P/9//3////+//z/+//6//r/+v/5//3/
/f/8//z/+v/5//n/+v/6//v//f/+//7//v/7//b/8f/r/+L/3P/Y/9b/0f/N/83/1f/k
////HgA+AF0AdACFAJEAnQCfAIcAawBXAEYAMwAfAAwABAAEAAIA/f///wAA/P/8//3/
/P/5//b/8v/x/+7/7f/v//D/8f/y//L/8P/v/+//7f/u/+//8P/w//D/8P/u/+r/6v/r
/+z/7v/w//H/8v/y//D/7//u/+3/7v/w/+//8P/w/+//7//s/+z/7f/u//D/8P/v/+//
7f/t/+v/6//p/+n/6v/r/+7/7//w//H/7f/r/+r/6//s/+3/7f/s/+3/7f/t/+3/6//q
/+n/6//t/+7/7v/v/+v/6v/q/+z/7//v//D/8P/t/+3/7P/s/+v/6//r/+3/8P/w//D/
7v/s/+r/6v/r/+z/7f/u/+7/8P/v/+//7v/s/+3/7f/v//L/8v/y//D/7P/s/+z/7f/u
/+7/7v/s/+r/6v/q/+r/6f/p/+r/6//u/+7/7f/t/+z/6f/n/+b/6P/q/+r/6v/p/+j/
5//n/+X/5f/n/+j/7P/t/+7/7f/r/+n/5//l/+f/6f/q/+r/6v/q/+j/5//n/+j/6P/q
/+3/7f/r/+v/6f/n/+b/5f/n/+j/6P/o/+b/5v/l/+T/5v/o/+j/6f/r/+v/6v/p/+X/
5P/j/+L/4v/l/+X/5f/l/+X/5P/j/+L/4f/i/+L/5P/k/+T/5P/h/+D/3//e/9//4P/j
/+T/5P/j/+L/4f/g/9//3//g/+D/3//e/93/3f/d/9z/3P/f/+H/4f/g/97/3f/b/9v/
3v/e/+H/4v/g/+D/4P/g/9z/2//Y/9z/3f/d/93/3f/f/9//3v/e/9z/3P/d/93/3P/c
/9r/2v/c/9v/2//b/93/3//g/+L/4P/f/93/3f/c/9v/2//c/93/3v/f/9//3P/c/9z/
3P/e/97/3//f/93/3f/a/9r/2f/a/9r/3P/g/+H/4v/h/97/3P/a/9j/2//b/9z/3P/e
/93/3P/b/9r/2v/b/9v/3v/h/+D/4P/e/9z/2v/Y/9r/2v/a/9r/3P/c/9z/3P/Z/9j/
1//W/9r/3P/e/+D/3v/c/9r/2P/W/9b/1v/W/9n/2v/b/9z/2f/Y/9f/1v/X/9j/2f/a
/9j/2P/Y/9j/2f/a/9v/3P/a/9n/1//W/9j/2v/c/93/4P/i/+L/3//d/9z/2//c/+D/
4//n/+j/5//k/+D/3//i/+P/4//j/+X/5f/j/+D/3v/d/9z/3P/g/+H/4//g/+D/4P/f
/97/2//a/9n/2P/Z/9r/2v/Z/9X/0//T/9P/1v/Y/9n/2f/Z/9j/1v/V/9P/1P/V/9X/
2f/Z/9j/2P/W/9X/1f/W/9j/2f/b/9z/2v/Y/9P/0P/P/8v/xP+8/7b/sv+x/6//sf+3
/8j/5f8IACwAVQB2AIsAnQCxALUAoQB/AF0APAAbAAUA7v/c/9b/2P/X/9v/3v/c/9r/
2f/Y/9X/0v/T/9P/0f/R/9L/0v/S/9L/0P/O/83/zf/P/9D/0f/S/9L/0v/S/9D/zP/M
/83/zv/Q/9L/0//U/9P/0P/O/8z/zv/Q/9P/0//V/9T/0v/R/87/zv/P/9D/0//U/9T/
1f/V/9X/0//T/9H/0f/S/9P/1f/V/9X/1f/T/9H/0P/R/9X/1//Y/9j/1v/V/9T/0//S
/9L/0v/V/9j/2P/X/9f/1P/S/9H/0v/W/9f/2f/a/9n/2f/Y/9j/2f/Z/9n/2//e/97/
3v/c/w==
         </WaveFormData>
      </LeadData>
   </Waveform>
</RestingECG>
