# Supplementary material for: Detection of Left Atrial Enlargement Using a Convolutional Neural Network-Enabled Electrocardiogram
Source: Front Cardiovasc Med. 2020 Dec 17;7:609976. doi: 10.3389/fcvm.2020.609976 (PMC7773668; doi:10.3389/fcvm.2020.609976)
Supplement: Supplementary file 3 [file Data_Sheet_3.ZIP › normal2/1802017302_5173_0000001U.XML]

<?xml version="1.0" encoding="Windows-1252"?>
<!DOCTYPE RestingECG SYSTEM "restecg.dtd">
<RestingECG>
   <PatientDemographics>
      <PatientID>1802017302</PatientID>
      <PatientAge>72</PatientAge>
      <AgeUnits>Years</AgeUnits>
      <Gender>Male</Gender>
      <PatientLastName>chenyuanhan</PatientLastName>
   </PatientDemographics>
   <TestDemographics>
      <DataType>Resting</DataType>
      <Site>1</Site>
      <AcquisitionDevice>MAC55</AcquisitionDevice>
      <Status>Unconfirmed</Status>
      <Priority>Normal</Priority>
      <AcquisitionTime>09:30:54</AcquisitionTime>
      <AcquisitionDate>03-15-2017</AcquisitionDate>
      <CartNumber>1</CartNumber>
      <AcquisitionSoftwareVersion>009C</AcquisitionSoftwareVersion>
      <XMLSourceVersion>MAC5000 v1.0</XMLSourceVersion>
   </TestDemographics>
   <RestingECGMeasurements>
      <VentricularRate>66</VentricularRate>
      <AtrialRate>66</AtrialRate>
      <PRInterval>140</PRInterval>
      <QRSDuration>94</QRSDuration>
      <QTInterval>396</QTInterval>
      <QTCorrected>415</QTCorrected>
      <PAxis>53</PAxis>
      <RAxis>49</RAxis>
      <TAxis>35</TAxis>
      <QRSCount>11</QRSCount>
      <QOnset>216</QOnset>
      <QOffset>263</QOffset>
      <POnset>146</POnset>
      <POffset>196</POffset>
      <TOffset>414</TOffset>
      <ECGSampleBase>500</ECGSampleBase>
      <ECGSampleExponent>0</ECGSampleExponent>
   </RestingECGMeasurements>
   <Diagnosis>
      <Modality>Resting</Modality>
         <StatementCount>3</StatementCount>
         <LabelText>12SL ��ϳ���</LabelText>
      <DiagnosisStatement>
         <StmtFlag>ENDSLINE</StmtFlag>
         <StmtText>�������</StmtText>
      </DiagnosisStatement>
      <DiagnosisStatement>
         <StmtFlag>ENDSLINE</StmtFlag>
         <StmtText>�������� T ���쳣</StmtText>
      </DiagnosisStatement>
      <DiagnosisStatement>
         <StmtFlag>ENDSLINE</StmtFlag>
         <StmtText>�쳣 ECG</StmtText>
      </DiagnosisStatement>
   </Diagnosis>
   <Waveform>
      <WaveformType>Rhythm</WaveformType>
      <WaveformStartTime>0</WaveformStartTime>
      <NumberofLeads>8</NumberofLeads>
      <SampleType>CONTINUOUS_SAMPLES</SampleType>
      <SampleBase>500</SampleBase>
      <SampleExponent>0</SampleExponent>
      <HighPassFilter>16</HighPassFilter>
      <LowPassFilter>150</LowPassFilter>
      <ACFilter>NONE</ACFilter>
      <LeadData>
         <LeadByteCountTotal>10000</LeadByteCountTotal>
         <LeadTimeOffset>0</LeadTimeOffset>
         <LeadSampleCountTotal>5000</LeadSampleCountTotal>
         <LeadAmplitudeUnitsPerBit>4.88</LeadAmplitudeUnitsPerBit>
         <LeadAmplitudeUnits>��V</LeadAmplitudeUnits>
         <LeadHighLimit>2147483647</LeadHighLimit>
         <LeadLowLimit>268435456</LeadLowLimit>
         <LeadID>I</LeadID>
         <LeadOffsetFirstSample>0</LeadOffsetFirstSample>
         <FirstSampleBaseline>0</FirstSampleBaseline>
         <LeadSampleSize>2</LeadSampleSize>
         <LeadOff>FALSE</LeadOff>
         <BaselineSway>FALSE</BaselineSway>
         <ExcessiveACNoise>FALSE</ExcessiveACNoise>
         <MuscleNoise>FALSE</MuscleNoise>
         <LeadDataCRC32>3779349845</LeadDataCRC32>
         <WaveFormData>
+v/6//r/+v/6//r/+v/6//j/+P/4//j/+P/4//j/+P/2//b/9v/2//X/9P/z//L/9P/0
//T/9P/0//T/9P/0//P/8v/x//D/8v/y//L/8v/w//D/8P/w//D/8P/w//D/8v/y//L/
8v/x//D/7//u/+//8P/x//L/8P/w//D/8P/y//L/8v/y//L/8v/y//L/8P/w//D/8P/w
//D/8P/w//D/8P/w//D/8v/y//L/8v/y//L/8v/y//D/8P/w//D/8f/y//P/9P/y//L/
8v/y//L/8v/y//L/8P/w//D/8P/y//L/8v/y//P/9P/1//b/8//y//H/8P/y//L/8v/y
//T/9P/0//T/8v/y//L/8v/0//T/9P/0//L/8v/y//L/8P/w//D/8P/x//L/8//0//L/
8v/y//L/8v/y//L/8v/x//D/7//u/+//8P/x//L/8v/y//L/8v/y//L/8v/y//L/8v/y
//L/8P/w//D/8P/w//D/8P/w//D/8P/w//D/8P/w//D/8P/w//D/8P/w//L/8v/y//L/
8v/y//L/8v/y//L/8v/y//D/8P/x//H/8v/y//L/8v/w//D/8P/w//L/8//z//T/9P/0
//b/9//3//n/+f/5//j/+P/4//j/+P/5//n/+f/7//z//f8AAP///f/8//v/+//7//n/
+f/4//f/9P/z//L/8P/u/+7/8P/w//D/8P/y//L/8v/y/+//7//v/+//7//v/+//7//v
/+7/7v/u/+z/7v/v/+//7P/r/+v/6//q/+3/8v/5/wQADgAVAB4AKwA5AEMATwBaAF8A
XwBcAFAAPgAqABQA/f/0//L/9P/z//H/7f/s/+3/7f/r/+n/6v/q/+7/8f/z//H/7f/r
/+3/7//v/+//8P/w//H/8f/x/+//7f/t/+7/8P/w//D/8f/x//D/7v/t/+//7//v/+//
8P/x//H/8f/u/+7/7v/u//D/8P/x//H/8v/y//L/8f/z//H/8//z//L/8v/z//P/8f/w
//D/8P/y//P/9P/0//L/8v/y//L/9P/0//T/9f/2//b/9v/2//b/9v/2//b/9//3//n/
+f/5//n/+f/5//f/+P/4//n/+//7//v/+v/6//v/+//7//7//v/////////////////9
//3//f/+/wAAAAAAAAAA/f/9//3//P/+//////////3//P/7//r/+v/6//n/+f/5//n/
+f/5//f/9v/0//T/9v/3//j/+P/2//T/9P/y//L/8//z//P/8//z//P/8//z//L/8f/x
//L/8v/y//T/9P/z//H/8f/z//P/8//0//X/9f/2//b/8f/x//H/8f/x//L/9P/0//P/
8f/x//H/8f/y//P/8//z//P/8//z//P/8v/y//P/8//z//P/9P/0//P/8//z//H/8f/x
//H/8//z//P/8//z//L/8v/y//L/8//z//P/8//z//P/8//z//P/8//z//P/9P/0//T/
8//z//T/9P/0//T/9f/1//P/9f/1//T/8//y//L/8//z//T/9P/0//T/9P/0//P/8//z
//T/9P/x//H/8f/x//P/8//z//T/9v/2//b/9v/1//H/8P/v//L/8v/0//T/8f/x//H/
8P/y//L/8v/y//X/9v/2//b/8v/y//L/8v/0//T/9v/2//T/9P/z//P/8//z//T/9P/y
//T/9P/z//L/8v/y//H/8f/z//j/9v/2//b/9v/1//T/8//y//P/9P/2//f/9//2//X/
9P/1//b/9//4//b/9//3//j/9v/2//j/+f/6//3//v////7//v/+//7/AAABAAEAAQAC
AAIAAgAEAAMAAQAAAP//AgADAAIAAwD///3/+f/3//f/9v/1//b/9P/0//T/9P/y//L/
8v/y//L/8//0//X/9P/z//L/8f/y//L/8//0//L/8P/x//H/7P/r/+v/7f/w//f//P8B
AAgADgAXACQANQBHAFUAYwBwAHUAcQBoAF4ATAA0AB4ACwACAPz/+P/1//X/9f/0//H/
8f/x//P/8v/w/+7/7f/t/+//8f/x//H/7//v/+//8P/u/+//7//v//D/7//w//L/8P/w
//D/8f/w//D/7//v//D/8f/y//P/8//z//L/8f/x//L/8//0//L/8v/z//P/8//y//H/
7//y//H/9P/1//P/8v/y//H/8v/y//P/9P/y//P/9P/0//b/9v/2//b/+P/4//j/+f/3
//b/9f/0//X/9v/3//j/+f/5//v/+//5//n/+f/5//r//P/9/////v/9//z/+v/7//3/
/v///wAAAAABAAEAAQABAAEAAQADAAMAAwAEAAMAAgABAAAAAQABAAEAAAD+////////
/////v/9//z//P/8//v/+//5//n/+f/5//j/+P/3//j/9v/3//j/+P/4//b/9v/0//b/
9//3//f/9v/1//T/8//0//T/9P/1//b/9v/2//j/9v/1//P/8//0//X/9v/4//j/9//3
//b/9P/1//b/9//1//b/+P/4//f/9f/1//X/9//4//n/+f/4//f/9v/1//b/9v/3//n/
9//3//f/+P/4//f/9//3//n/+f/5//n/9//3//f/9//5//j/+P/4//b/9//3//f/9f/1
//X/9f/2//f/+P/5//b/9v/1//T/9P/1//f/+P/3//b/9v/1//X/9//3//b/9//2//b/
9//2//b/9f/0//b/9v/2//X/8//z//T/9P/z//P/8//z//X/9f/1//b/8//y//H/8P/x
/+//8P/x//D/8P/y//L/7//v/+//7v/v//D/8f/y//D/8P/v/+7/7f/u/+//8P/u/+7/
8P/w/+7/7v/t/+3/7P/t/+//8P/t/+7/7f/r/+v/7P/t/+3/7f/t/+//7//u/+3/6//p
/+r/6//s/+7/6//r/+z/7P/s/+z/7P/u/+7/7v/u/+z/7P/t/+3/7v/u/+7/7v/u/+7/
7v/u/+7/7//v//D/8P/w//L/8//z//X/9f/1//b/9v/2//b/9v/3//f/9//4//j/+P/6
//r/+f/5//n/+f/5//f/9//4//f/9P/z//H/7v/r/+r/7P/s/+z/7P/s/+z/7P/s/+n/
6f/p/+n/6//r/+v/6//p/+j/6P/o/+r/6v/p/+n/6v/n/+X/4//k/+n/7v/z//z/CAAR
ABwAKwA5AEkAWQBkAG0AbwBoAF4AUAA4AB4ABwD4//L/8P/v/+//8f/w/+3/6//p/+f/
6P/q/+z/7f/t/+v/6//r/+n/6f/p/+n/6v/s/+3/7f/t/+v/6f/p/+r/7P/s/+z/7f/s
/+z/6//r/+3/7f/t/+3/7P/t/+3/7f/s/+z/7P/s/+z/7P/t/+3/7v/u/+7/7f/v/+3/
7//v//D/8P/x//H/7//u/+7/7v/v//H/8//0//P/8v/x//D/8P/w//D/8f/0//T/9P/0
//T/9P/0//T/9f/1//f/9//3//f/9//3//f/+P/4//n//f/9//3//P/8//3//f/9/wAA
AAABAAEAAAD///7//f////////8AAAAAAAAAAAAA/f/9//3//P/8//3//f/9//3//P/7
//r/+v/6//n/+f/5//n/+f/5//f/9v/0//T/9P/1//b/9v/0//L/8v/w//D/8f/x//H/
8//z//P/8//x//D/7//v//L/8v/y//T/8v/x/+//7//v/+//7//w//P/8//0//T/7//v
/+//7//v//D/8v/y/+//7f/t/+3/7//w//H/8f/x//H/8f/x/+//7v/u/+//8f/x//H/
8v/w/+//7//v//H/8f/x//H/8f/x//H/8f/v/+7/7v/u/+7/7//v/+//7//v/+//7//t
/+3/7f/t/+7/8P/x//L/8P/v/+//7v/v//D/8v/z/+//8f/x//D/7//u/+7/7//x//L/
8v/y//H/8P/v/+3/7//v//D/8P/v/+//7//v/+//7//v//D/8v/y//L/8v/w/+3/7f/t
//D/8P/y//L/8f/x//H/8P/u/+7/7v/u/+//8P/w//D/7v/u/+7/7v/v//D/8//0//P/
8v/w/+//7f/t/+7/7v/w//L/8v/x/+7/7v/u/+3/7//v//H/8f/v/+//7v/t/+3/7f/t
/+7/8f/y//D/8P/w//D/7v/u/+7/7v/v//D/8v/z//H/8P/v/+7/8P/w//D/8P/w//H/
8f/y//L/8v/0//X/9//5//n/+f/5//j/9//2//j/+f/5//n/+v/6//r//P/8//v/+//7
//v/+//5//n/9v/1//L/8f/w/+7/7P/s/+7/7v/u/+7/7P/s/+z/7P/t/+3/7f/t/+v/
6//r/+v/7f/s/+z/7P/u/+z/6f/p/+j/5f/j/+f/7P/v//D/9f/8/wIACwAWACMANwBH
AFMAXABjAGUAXgBSAEAALgAYAAMA9v/y//D/7f/r/+n/7P/v/+3/6f/p/+r/6P/o/+f/
5//l/+f/6//t/+v/6//r/+z/6v/r/+v/6//r/+n/6f/q/+r/6v/q/+v/7P/s/+v/6//r
/+v/6//r/+r/6//r/+v/6//s/+3/7v/t/+z/7P/r/+z/7P/s/+v/7f/r/+3/7f/s/+z/
7f/t/+7/7v/v//D/7//v/+//7v/u/+7/7v/u/+//8P/x//P/8f/w/+//7v/x//L/8//0
//P/8//1//X/8//z//P/8//0//b/9//5//j/9//2//T/9//5//r/+//6//r/+//7//3/
/f/9//3//f/9//3//v/8//z//P/8//3//f/9//z/+//7//r/+f/7//r/+f/4//r/+v/5
//n/+P/3//b/9f/2//b/9f/2//P/8//z//L/9P/y//L/8P/w//H/8f/x/+//7//v/+//
8v/y//L/8//x//D/7//w//L/8f/v/+//7//v/+//8P/v/+//8P/w/+//7//v/+//7f/u
//D/8P/x/+//7//v/+3/7v/v/+//7//v/+//7//x//D/8P/x/+//7//v//D/8P/v/+//
7//w//H/8v/z//L/8f/w/+//8P/w//H/8v/x//H/8P/v//H/8f/x//H/8f/x//H/8f/v
//D/8P/w//H/8f/y//L/8f/w//D/7//u//H/8v/y//H/8P/w//H/7//w//D/8P/y//L/
8v/x/+//7//w//D/7//v/+//7//x//H/8f/y//H/8P/v/+7/7//t/+7/7//v/+7/7//u
/+7/7//w//D/8P/w//D/8P/u/+7/7f/s/+3/7v/v//D/7//u/+//7v/u/+7/7f/t/+3/
7f/u/+7/7f/u/+3/6//t/+7/7//v/+3/7f/t/+v/6v/s/+z/7P/s/+z/7P/s/+z/7P/s
/+3/7f/u/+7/7v/u/+7/7v/u/+7/8P/x//H/8v/x//D/8f/x//H/8//z//P/9v/2//b/
9v/0//X/9f/1//j/+P/4//r/+P/3//f/9//5//n/9//3//j/9//0//P/8P/u/+z/7P/u
/+7/7v/u/+z/7P/s/+z/6//r/+v/6//t/+3/7f/t/+v/6v/q/+r/6v/q/+v/7f/s/+n/
5//j/+b/7//2//f//P8EAA0AGAAjAC8AOwBHAFIAVwBbAFQASAA6ACYADgD5/+7/7P/u
/+3/6//r/+z/6//l/+X/5//q/+j/6P/p/+n/6f/p/+n/6f/p/+n/6f/q/+z/7f/t/+3/
6//p/+n/6v/s/+z/7P/t/+3/7P/q/+n/6//r/+v/6//s/+3/7f/t/+z/7P/s/+z/7v/u
/+//7//u/+7/7v/t/+3/6//t/+3/7v/u/+//7//t/+z/7P/s/+3/7//x//L/8P/w//D/
8P/w//D/8P/x//L/8v/y//L/8v/y//L/8v/z//P/9f/1//P/8//z//P/9f/2//b/9//5
//n/+f/4//b/9//3//f/+v/6//v/+//5//n/+f/5//n/+f/5//r//P/8//z//P/5//n/
+f/4//r/+//7//v/+f/4//f/9v/2//b/9f/1//f/9//3//f/8//y//D/8P/y//P/9P/0
//T/8v/y//D/7v/v/+//7//v/+//7//v/+//7v/t/+3/8P/w//D/8v/w/+//7f/t/+3/
7f/t/+7/8f/x//L/8v/v/+//7//v/+//8P/y//L/7//t/+3/7f/t/+7/7//v/+//7//v
/+//7//u/+7/7//v/+//7//w//D/7//v/+//8f/x//H/8f/v/+//7//v/+//7v/u/+7/
8P/x//H/8f/z//P/8//z//D/7//u/+3/7v/w//H/8v/x//H/8v/y//L/8v/z//P/7//x
//H/8P/x//D/8P/x//H/8v/y//L/8P/w//D/7//x//H/8v/y//H/8f/x//H/7//v/+//
8P/y//L/8v/y//L/7//v/+//8P/w//L/8v/v/+//7//u//D/8P/w//D/8f/y//L/8v/u
/+7/7v/u//D/8P/y//L/8P/w/+//7//v/+//8P/w//D/8v/y//H/7v/u/+7/7f/t/+3/
7//v//X/8v/x//D/7//u//D/8P/w//D/8P/w//H/8f/x//D/7//u/+//8P/x//L/8P/x
//H/8v/y//L/9P/1//X/9//3//f/9v/2//b/9v/3//n/+v/7//n/+P/3//j/+f/5//r/
+//7//v/+f/5//j/9//0//P/8v/w/+7/7v/u/+7/7v/u/+7/7v/u/+7/6//r/+v/6//r
/+v/6//r/+v/6v/q/+r/6v/q/+f/6//u/+n/5//n/+j/6//w//f//v8EAAsAFgAhADEA
QQBTAGQAZQBfAFwAVABGADQAHAAFAPr/9P/w/+//7//v//D/7//v/+v/6//s/+z/7P/r
/+n/5//r//H/8//w/+//7v/u/+z/7f/t/+3/7//t/+3/7v/s/+z/7P/t/+//8P/w//H/
7//v/+//7//u/+//7//v/+//8P/x//L/8f/w//D/7//y//L/8v/x/+//7f/v/+//8v/y
//P/8//x//D/8P/w//L/8//0//T/9P/0//T/9P/0//T/9P/1//b/9v/2//b/+P/4//j/
+P/4//f/+P/3//j/+f/6//v/+//8//z//f/9//3//f/8//7//////////v/+//////8A
AAEAAgADAAIAAQAAAAAAAAAAAAAAAAABAAEAAQAAAP/////+//3//v/+//7//v/8//z/
+//7//v/+//7//v/+//6//j/+P/2//f/+P/4//r/+P/4//b/9P/1//X/9f/1//X/9f/1
//f/9v/1//X/9P/0//T/9v/4//f/9f/1//X/9f/1//b/9f/1//b/9v/0//X/9v/3//b/
9v/3//b/+P/3//j/+f/4//j/+P/3//f/9//3//f/+f/4//j/+f/4//f/9v/2//j/9//3
//f/9f/1//X/9f/3//f/9//3//n/+P/4//j/9//3//b/9f/3//f/9//3//X/9f/1//X/
9//4//j/+P/3//f/+P/4//b/9v/3//f/9//5//n/+P/3//b/9v/3//X/9v/2//b/+P/4
//j/9//1//X/9v/2//f/9//3//f/9f/1//X/9v/2//b/9v/2//j/9f/1//X/9P/0//b/
9v/3//f/9//2//X/9P/z//L/8//0//T/9P/z//T/9f/2//T/9P/2//b/+P/4//f/9//1
//X/9v/2//T/9v/2//X/9f/2//f/9//2//X/9v/1//f/9//2//X/8//z//P/9P/1//X/
9f/1//f/9//2//b/8v/z//P/9f/2//b/9v/2//b/9f/0//P/8v/z//T/9f/2//T/9P/0
//T/8v/z//P/9P/0//T/9P/0//T/9P/0//T/9//3//j/+P/4//r/+//7//3//f/9//7/
AAAAAAAAAAD///////8AAAAAAAACAAIAAQABAAEAAQD///3//f/8//3/+v/5//j/9P/y
//L/8v/0//T/9P/0//T/9P/0//P/8f/x//H/8f/z//P/8//z//D/8P/w//D/8P/x//H/
8P/v/+3/7f/u//P/+P8BAAoAFAAdACwAPQBNAFsAZwBwAHUAcQBqAFwASAAuABYAAwD6
//j/9v/3//n/9//0//H/8f/v/+3/7v/w//L/8//1//H/7f/r//H/8f/x//H/8v/y//P/
8//z//H/7//v//D/8v/y//L/8//y//L/8f/x//H/8f/x//H/8v/z//P/8//y//L/8v/y
//T/9P/1//X/9P/0//T/8//z//H/8//z//b/9v/3//f/9f/0//T/9P/0//X/9v/2//b/
9v/2//b/9v/2//b/9//4//j/+P/4//b/9v/2//b/9//3//n/+f/7//v/+//7//v//P/8
//3//f/9//3//P/8//3//f/9/wAAAAABAAEA//////////////////8AAAIAAgACAAIA
AAD///7//P/+//////////3//P/7//r//P/8//v/+//5//n/+f/5//n/+P/2//b/+P/5
//r/+v/4//b/9v/0//T/9f/1//X/9//3//f/9//1//T/8//z//T/9P/0//b/9v/1//P/
8//z//P/8//0//X/9f/2//b/8//z//P/8//z//T/9v/2//X/8//z//P/8f/y//P/8//1
//X/9f/1//P/8v/y//P/9f/1//X/9v/2//X/9f/1//P/8//z//P/9f/1//X/9f/1//T/
9P/0//T/9f/1//X/9f/1//X/9f/z//P/8//z//X/9v/2//b/8//z//T/9P/0//T/9f/1
//P/9f/1//T/8//y//L/8//1//b/9v/2//T/9P/0//P/9f/1//b/9v/z//P/8//z//H/
8f/x//L/8//0//X/9v/0//H/8f/x//T/9P/2//b/9f/1//X/9P/y//L/8v/y//P/9P/0
//T/8v/y//L/8v/0//T/9v/2//b/9v/1//X/9f/1//b/9v/1//b/9f/z//L/8v/y//H/
8//z//X/9f/1//X/9P/z//H/8f/x//L/9f/1//X/9f/z//P/8v/y//L/8//1//X/9P/y
//L/8v/y//L/8v/y//L/8v/y//L/8v/w//D/8P/w//H/8v/z//T/8//y//L/8f/y//L/
8v/y//T/9P/0//T/8v/z//P/9P/1//b/+f/7//n/+//7//v//v/+//7//v/+////////
//7//v/+/wAAAgABAAEAAQD//////f/9//z/+//4//f/+P/2//T/9P/y//L/8v/y//T/
9P/0//T/8v/x//D/7//x//H/8f/x//H/8P/w//D/8P/s/+v/7f/u/+//7f/t/+7/8f/0
//f/AAAKABMAHgArAD0ATQBbAGYAbQBvAGwAYgBSAD4AKAANAPz/9v/0//P/8//z//T/
9f/x/+v/6//s/+r/6v/t/+3/7//v/+//7//v/+//7//w/+7/7//v/+//7//t/+3/7v/u
/+7/7v/v//L/8v/x//H/8P/v/+7/7f/w//H/8f/x//L/8v/y//L/8f/w//D/7//y//L/
8v/x//H/7//x//H/8v/y//P/8//z//L/8v/y//D/8f/y//L/9P/0//T/9P/y//L/8v/z
//T/9P/0//T/9P/0//T/9P/1//X/9//3//n/+f/5//n/9//4//j/+f/9//3//f/8//z/
/f/9//3//P/8//3//f///////////////////wAA/v/+//7//v/9//3//f/8//r/+//7
//v//f/8//v/+v/4//j/9//3//n/+f/5//n/9//2//T/9P/y//P/9P/0//b/9P/0//L/
8P/x//H/8f/z//P/8//z//P/8v/x//H/8P/w//D/8v/0//P/8f/x//H/8f/x//L/8//z
//T/9P/z//P/8//z//L/8v/z//L/8//x//H/8f/v//D/8f/x//P/8//z//P/9f/0//T/
9f/0//P/8v/y//T/8//z//P/8f/x//H/8f/z//P/8//z//X/9P/0//T/8v/z//P/8//z
//P/8//z//P/8//z//P/8//0//T/9P/z//P/9P/0//L/8v/z//P/8//1//X/9P/z//L/
8v/z//P/9P/0//T/9P/0//T/8//x//H/8v/y//P/8//z//P/8f/x//H/8v/0//T/9P/0
//b/8//z//P/8v/y//T/9P/1//X/9f/0//L/8v/y//L/8//0//T/9P/z//T/9f/2//P/
8v/z//L/8//0//T/9f/y//H/8f/w//H/9P/1//X/9P/0//T/8//z//P/9f/1//X/9f/0
//P/8//z//P/9P/z//T/9v/2//b/9v/0//T/9P/0//T/9P/1//X/9v/2//b/9v/2//b/
9v/2//j/+f/5//r/+f/4//n/+f/6//3//v///wAAAAAAAAAA/v////////8CAAIAAgAE
AAIAAQABAAEAAQABAP////8AAP///P/7//j/9v/0//T/9f/2//f/+P/3//b/9f/0//X/
9f/1//X/8//z//P/8//z//L/8v/y//T/9v/1//P/8P/v/+3/7f/w//X//P8DAAwAEgAb
ACYANQBHAFcAYwBwAHUAcwBqAFwASgA0ABoABwD+//7//P/7//n/+f/0//H/8f/x//P/
8v/0//T/9f/1//P/8//z//P/9f/1//X/9v/1//X/9P/z//X/8//z//T/9P/0//T/9f/0
//T/8//z//b/9//4//n/+f/5//j/9//2//b/9v/2//j/+P/5//n/+P/4//j/9//5//f/
+f/5//j/+P/5//n/+//6//r/+v/6//v//P/8//r/+v/6//r/+//8//3////+//7//v/+
//7//v/+//7//////wEAAQD//////////wAAAgADAAUABgAFAAQAAgAEAAUABQAFAAgA
CAAJAAkACAAHAAYABQAHAAcABwAIAAYABgAGAAYABQAFAAUABAAEAAUABQAFAAUABAAD
AAIAAgACAAEAAQABAAEAAQABAP///v/8//z//P/9//7//v/8//r/+v/4//r/+//7//v/
+f/5//n/+f/7//r/+f/5//r/+v/6//z/+v/5//f/9//4//n/+v/8//v/+//8//z/+f/5
//n/+f/5//r//P/8//v/+f/5//n/+f/6//v/+//5//n/+f/5//n/+P/4//n/+//7//v/
/P/6//n/+f/5//v/+//7//v/+//7//v/+//7//r/+v/6//r/+//7//v/+f/5//n/+f/7
//v/+//7//n/+v/6//r/+f/5//r/+v/8//z//f/9//n/+//7//r/+v/6//v//f/8//z/
+//6//r/+v/6//n/+//7//z//P/5//n/+f/5//r/+//8//7//f/8//v/+v/8//n/+f/5
//r/+v/8//z/+//7//v/+v/8//z//P/8//z//P/7//r/+v/6//r/+v/8//z//v/+//z/
/P/7//v/+v/7//3//v/9//7//f/7//r/+v/6//n/+//7//3//f/7//v/+v/5//r/+//8
//7//f/7//v//P/8//z//P/8//7//v/+//7//f/8//z/+//+//7//v/+/wAAAAAAAAAA
//////7//v8AAAAAAgADAAMABQAFAAUACAAIAAgACAAGAAcABwAHAAgACAAIAAoADAAL
AAsACwAJAAkABwAHAAgABwAEAAMAAAD+//z//P/8//z//P/8//7//v/+//7/+//7//v/
+//9//3//f/9//v/+v/6//r/+v/6//v/+f/6//n/9//1//j/+/8AAAcAEAAaACcANABD
AFMAYwBtAHgAfQB7AHIAaABWAD4AJAAPAAQAAAD+//////////7/+//5//f/9//2//b/
+P/7//v/+//7//v/+f/5//n/+f/6//r/+//7//v/+//5//n/+v/6//r/+v/7//z//P/7
//v/+//7//v/+//8//3//f/9//z//P/8//z//P/8//3//f/+//7//v/9//3/+//9//3/
AAAAAAEAAQD///7//v/+/wAAAQACAAIAAgACAAIAAgAAAAAAAAABAAQABAAEAAQAAgAC
AAIAAgADAAMABQAFAAcABwAHAAcABwAIAAgACQALAAsACwAKAAgACQAJAAkADAAMAA0A
DQANAA0ADQANAAsACwALAAwADAAMAAwADAALAAsACwAKAAgACQAJAAkACgAKAAoACgAH
AAYABAADAAYABwAIAAkABQAEAAIAAgACAAMABAAEAAQAAgACAAAA/v////////8CAAMA
BAAFAAQAAgAAAP//AAAAAAAAAgACAAEA//////3//f/9//7/AQABAAIAAgD/////////
////AAACAAIAAAD9//z/+//+/wAAAgADAAUABQAFAAUAAwACAAIAAwADAAMAAwAEAAQA
AwADAAMAAQABAAEAAQADAAMAAwADAAEAAAAAAAAAAQADAAQABQAFAAUABQAFAAMAAwAD
AAMABQAGAAYABgADAAMABAAEAAQABAAFAAUABQAHAAcABgAEAAIAAQABAAMABAAEAAQA
BQAGAAcABwAFAAUABgAGAAcABwAHAAcABgAFAAQABAAGAAYABgAGAAYAAwADAAMABAAE
AAYABgAHAAcABwAGAAQABAAEAAQABQAGAAYABgAEAAQABAAEAAQABAAGAAYABgAGAAUA
BQADAAMABAAEAAYACAAIAAcABgAGAAYABQAFAAUABwAHAAkABwAGAAYABAAEAAQABAAF
AAYABwAIAAYABgAHAAcACAAIAAgACAAKAAoACgAKAAkACQAIAAgACQAKAA0ADwAPABEA
EQARABIAEgASABIAEgATABMAEwASABIAEgAUABUAFQAWABcAFQAVABMAEwASABEADgAN
AAwACgAIAAgABgAGAAYABgAHAAgACQAKAAcABwAHAAcABwAHAAcABwAHAAYABgAGAAYA
BAADAAMAAgADAAMAAQAEAAkADAARABwAJgAvADwATQBdAGsAdwCAAIMAfwB4AGoAWABC
ACgAEwAKAAoACAAHAAcABwAIAAcABQADAAEAAAAAAAIABQAFAAcABwAHAAUAAwADAAMA
BAAGAAcABwAHAAcABQAFAAYABgAGAAYABwAKAAoACQAJAAcABwAHAAcACAAJAAkACQAK
AAoACgAKAAgACAAJAAkACgAKAAoACQAJAAcACQAJAAoACgALAAsACwAKAAoACgAIAAkA
CgAKAAsADAANAA4ADAAMAAwADQAQABAAEAAQABAAEAAQABAADwAPABEAEQATABMAEwAT
ABEAEgASABMAFwAXABcAFgAWABcAFwAXABYAFgAXABcAGQAZABkAGQAZABkAGQAaABgA
GgAcAA==
         </WaveFormData>
      </LeadData>
      <LeadData>
         <LeadByteCountTotal>10000</LeadByteCountTotal>
         <LeadTimeOffset>0</LeadTimeOffset>
         <LeadSampleCountTotal>5000</LeadSampleCountTotal>
         <LeadAmplitudeUnitsPerBit>4.88</LeadAmplitudeUnitsPerBit>
         <LeadAmplitudeUnits>��V</LeadAmplitudeUnits>
         <LeadHighLimit>2147483647</LeadHighLimit>
         <LeadLowLimit>268435456</LeadLowLimit>
         <LeadID>II</LeadID>
         <LeadOffsetFirstSample>0</LeadOffsetFirstSample>
         <FirstSampleBaseline>0</FirstSampleBaseline>
         <LeadSampleSize>2</LeadSampleSize>
         <LeadOff>FALSE</LeadOff>
         <BaselineSway>FALSE</BaselineSway>
         <ExcessiveACNoise>FALSE</ExcessiveACNoise>
         <MuscleNoise>FALSE</MuscleNoise>
         <LeadDataCRC32>3866484773</LeadDataCRC32>
         <WaveFormData>
EAAQABAAEAAOAA4ADgAOAA4ADgAOAA4AEAAQABAAEAAPAA4ADQAMAAwADAAMAAwACgAI
AAYABAAGAAYABgAGAAYABgAGAAYAAwACAAEAAAABAAIAAwAEAAEAAAD///7/AAAAAAAA
AAD+//7//v/+//7//v/+//7///8AAAEAAgABAAAA///+/wAAAAAAAAAAAAAAAAAAAAD/
//7//f/8////AAABAAIAAAD+//z/+v/7//z//f/+/wAAAAAAAAAA///+//3//P/9//7/
//8AAAAAAAAAAAAA/v/+//7//v8AAAAAAAAAAP///v/9//z///8AAAEAAgD///7//f/8
//3//v///wAAAAAAAAAAAAD+//z/+v/4//v//P/9//7/+//6//n/+P/5//r/+//8//7/
/v/+//7//P/6//j/9v/3//j/+f/6//j/+P/4//j/+f/6//v//P/+//7//v/+//z/+v/4
//b/+f/6//v//P/7//r/+f/4//f/9v/1//T/9//4//n/+v/3//b/9f/0//b/+P/6//z/
+//6//n/+P/3//f/9//4//n/+f/5//j/9//2//X/9f/7////AgAGAAcABgAEAAEAAgAA
AAAAAgACAAMABgAHAAUABgAIAAsADgAPABEADwANAAoABwAGAAQAAAD///7////+//3/
/f/7//n/9v/0//X/9v/2//b/8//x/+//7v/x//L/9P/1//P/8//0//T/8v/y//H/8f/z
//P/9P/0//L/7//s/+z/5//o/+n/6//r/+//8v/y//P/9v/7/wIAEAAlADkAUQBpAHwA
iQCPAIQAcQBkAFwAXABeAF8AVQBIADsAMwAzADYANAAxACwAIwAZABEACwAHAAUA/v/8
/////P/6//j/9//0//T/8//z//X/9v/3//f/8//z//L/8f/z//T/9P/0//f/9//3//b/
8v/w/+//7//x//L/9f/2//T/8v/v/+7/8P/x//P/9f/z//P/8//z//L/8v/y//L/8//0
//b/9//1//T/8f/w//L/8//2//j/9v/2//b/9v/0//T/9P/0//b/9//6//v/+f/1//P/
8v/z//X/9//6//r/+v/5//f/9//3//f/9//5//z///8CAAAAAAAAAAAAAgAEAAYACAAH
AAYABAADAAYABwAHAAcACgAMAA0ADQAKAAoADAAJAA0ADQANAA4ADAAMAAwACgAIAAYA
CAAIAAwADAAJAAYABgAFAAQAAwABAAEAAQABAAIAAAABAP///f/8//3//v///wAAAAAB
AAAA+//6//v//P/9//7///////3//P/8//z//P/+//7/AAAAAAAAAAD+//7//f/9//3/
/v8AAAAA///+//7//P/6//r//P/9//7///8BAAIAAQAAAP3//P/9////AAADAAEAAAAA
AAAA/P/7//v//P/+/wEAAgACAAAA///9//3/AAABAAMAAwABAAAAAAAAAP7//v///wAA
AgADAAQABAACAAEA///+/wAAAgADAAMAAgAAAP7//f/8//v/+//8////AQACAAIA///9
//z//P/8//7//v/+/wAAAAD9//z/+f/5//v//P/9//3//v////3//P/5//j//P/9//3/
/f/+//7//f/6//r/+v/8//z//P/9//7//v/5//j/+P/5//v//P/9//7//f/9//v/+v/4
//j/+f/7//3//f/9//z/+P/4//z//P/8//z//P/5//n/+f/6//r/+f/4//b/+f/6//v/
/f///wEAAgAEAAYABgAFAAMABAACAAIABAAFAAUABwAHAAoADAAPABMAEQARABIADwAL
AAgABQAEAAUAAgACAAIAAQD+//v/+f/6//v/+//8//r/+P/1//L/8P/v/+7/7v/x//L/
9P/1//P/8f/w/+7/7//w//D/8f/v/+//8P/w/+r/6//s/+z/6f/o/+X/5f/n/+v/8P/y
//X//P8BAAgAFgArADsATQBnAH4AiQCJAHwAawBYAEoARABIAEsARQA6ADMALwArACQA
IAAdABYADQADAP3/+//9//v/9v/y/+//6//q/+n/6f/p/+r/6v/r/+j/6P/o/+f/5//n
/+b/5f/n/+j/6P/o/+j/5//m/+T/5v/m/+f/6f/o/+b/5v/k/+T/5P/j/+T/5f/l/+b/
5//m/+X/5P/j/+P/5P/l/+b/5f/k/+T/4//m/+b/5P/k/+X/5f/n/+j/5//m/+X/5P/l
/+b/5//o/+j/5//o/+f/6P/n/+j/6v/o/+n/6v/s/+v/7P/s/+v/7v/v//D/8f/v//D/
8f/y//T/9P/0//T/9//4//n/+v/7//r/+P/3//r/+//7//v//P/8//v/+f/6//r//P/5
//3//f/9//7/+//6//n/9v/4//j//P/+//z/+v/1//D/8//z//P/8//z//P/8//z//P/
8P/w/+3/7f/u//H/9P/y//D/7f/r/+7/6//s/+//7f/t/+3/7f/t/+v/6v/q/+3/7v/x
//L/8P/u/+z/6v/t/+7/7v/v/+7/7v/v/+7/7//u/+7/7P/t/+7/8f/z//D/7//v/+7/
8P/w/+7/7v/w//H/8f/z//D/7v/t/+z/7P/t/+//8v/w//H/8P/u/+//7//u/+//7v/v
//H/8f/w/+7/7f/s/+3/7v/w//L/8v/x//D/7v/u/+//7//w/+7/8P/x//H/7v/s/+r/
6f/s/+3/7//y//H/8f/w/+7/7//t/+z/7P/u//D/8P/w//H/8P/s/+r/6v/r/+7/8P/t
/+v/6v/p/+n/6v/p/+r/6v/r/+v/6//q/+r/6f/m/+n/6v/t/+7/7P/r/+r/6P/o/+j/
6f/r/+v/6v/p/+j/5//n/+X/5P/l/+b/6P/r/+j/5//m/+T/5f/m/+f/6f/n/+j/6P/p
/+j/5//l/+P/6f/q/+j/5//m/+X/5P/j/+P/4//k/+b/5//o/+j/5//m/+X/5f/q/+3/
7//y//T/9P/z//H/8v/w//D/8v/2//f/+v/7//r/+v/7//3//v///wEA///6//b/8v/w
//D/7v/v//D/8P/u/+z/6//o/+f/5f/k/+b/5v/l/+T/4v/h/+D/4P/i/+L/4//j/+X/
5f/m/+b/4//i/+D/3//g/+H/4//k/+L/3//c/9z/2f/Y/9f/2f/d/+H/5v/m/+n/7P/v
//T/AAAVAC8ARQBZAGwAeQB5AHAAXwBOAEIAPgBCAEUAQQAwACEAHQAbABwAHAAZABQA
CwADAP3/+f/z//H/7v/s/+v/5//m/+X/5f/k/+T/4//j/+P/5P/l/+X/4//j/+L/4f/h
/+L/4v/i/+X/5f/l/+T/4v/g/9//3//h/+L/5f/m/+T/4v/f/97/4v/j/+X/5//l/+X/
5f/l/+P/4v/h/+D/4//k/+b/5//n/+b/4//i/+L/4//m/+j/5v/m/+b/5v/l/+T/4//i
/+b/5//q/+v/6f/n/+f/6P/o/+n/6v/s/+3/7v/u/+3/6//r/+v/6//t//D/8//2//T/
9P/0//T/8//0//X/9v/5//r/+v/7//v/+//6//n//v8AAAEAAQD///7////7//3//f/9
//7/AAAAAAAA/v/6//j/+v/6//3//v/8//r/+f/3//X/8//x//H/8f/x//L/8P/x/+//
7P/s/+7/8P/u/+7/7f/t/+3/6f/p/+v/6//r/+v/6//t/+v/6v/q/+r/6v/s/+z/7f/u
/+//8P/v/+7/7P/r/+n/6v/s/+z/7P/s/+3/7P/q/+r/7P/t/+//7//w//D/7//u/+v/
6v/q/+v/6//t/+//7v/u/+7/6v/p/+n/6v/r/+3/7f/s/+r/6f/n/+f/6P/p/+v/6//s
/+z/7f/u/+v/6v/q/+r/7P/t/+7/7v/r/+v/6v/q/+z/7v/v/+//7//u/+3/7f/q/+n/
6f/q/+7/7//v/+7/7P/p/+f/5v/m/+j/6P/o/+z/7P/p/+j/5f/l/+f/6P/q/+n/6f/p
/+j/6P/m/+b/6P/p/+n/6f/q/+r/6f/m/+T/5P/m/+b/5//p/+v/7P/n/+b/5v/n/+b/
5v/m/+b/6f/p/+f/5v/l/+T/5P/l/+b/5//o/+j/5v/m/+b/5//l/+b/5v/n/+f/5//m
/+X/5f/i/+X/5v/n/+j/6f/p/+n/6v/o/+f/5v/k/+b/5v/m/+f/6f/r/+z/7v/y//L/
8f/v/+//7v/v//L/8v/x//L/8f/1//j//P8BAAEAAQACAP//+//4//X/9P/0//L/8//0
//L/7v/q/+f/6f/p/+j/6P/n/+b/5P/i/+T/4//i/+L/5P/k/+X/5f/i/+H/4f/g/+H/
4v/i/+P/4f/h/+L/4v/i/+H/4P/k/+P/3P/X/9n/2f/Z/9z/4v/p/+z/7f/y//z/DQAh
ADUASwBmAHkAgQB4AGcAVgBIAEQASgBLAEUAOgAzAC0AKQAqACIAGQASAA0ABwADAP//
/f/3//L/8P/r/+f/5v/l/+X/5f/m/+b/5//k/+T/5P/j/+L/4//j/+P/4//k/+T/5P/k
/+P/4v/g/+P/5P/m/+n/5v/k/+T/4v/j/+T/5P/m/+b/5f/l/+X/4//j/+P/4//l/+b/
5//o/+X/5P/k/+P/5//o/+f/6P/m/+X/5v/m/+b/5v/m/+b/6P/o/+j/6P/m/+X/5v/l
/+f/5//p/+z/6f/p/+n/6v/r/+z/7P/r/+z/7f/u/+//7v/u/+7/7v/x//L/8//0//X/
9v/3//j/+f/4//b/9f/5//v//P/9//z//P/7//n/+f/6//3/+//9//3//f/+//z//P/8
//r/+//6//3//v/+//z/9//y//X/9f/1//X/9f/1//X/9f/z/+7/7P/n/+j/6v/u//L/
8P/w/+//7//x/+3/7f/v/+3/7f/t/+3/7f/r/+r/6v/r/+z/7//w/+7/7P/q/+j/6v/s
/+3/7//t/+7/8P/w/+z/6v/p/+b/6v/s//D/8//w/+//7//u/+7/7v/s/+z/7v/v/+//
8f/v/+7/7v/u/+//7//w//L/8v/z//L/8P/x//H/8P/x//L/8//1//X/8v/w/+//7v/u
//D/8//2//P/8f/v/+z/7v/v/+//8P/y//T/9f/1//T/8v/w/+//8P/x//P/9v/0//P/
8f/u//H/8f/y//T/8v/0//T/9P/0//T/8f/w//D/8f/0//b/9P/z//P/8//z//T/8//0
//X/9f/0//P/9P/0//P/8P/y//L/9P/0//P/8//z//L/8P/w//H/8//y//L/8v/y//D/
7//s/+r/7P/u//H/9f/0//P/8v/w//D/8v/0//P/8v/w//D/8P/w/+//7//v//D/7//v
/+//7v/u/+7/7v/v//P/9//6//7////+//z/+f/2//T/9P/2//n/+////wEAAAAAAAEA
AwAHAAkADAALAAYAAgD+//z//f/6//r/+v/6//j/9v/1//L/8f/v/+7/7//w//D/8P/v
/+3/6//q/+r/6v/r/+v/7f/t/+7/7v/q/+r/6f/p/+n/6f/q/+r/6v/n/+b/5v/l/+T/
4//j/+X/6f/u/+z/7f/w//P/+v8IAB0AMwBHAF8AcgB/AIUAegBrAFwAVABWAFoAWwBP
AEAAMQArAC0ALAAoACUAIAAZAA0AAwD9//v/+f/4//j/9f/x//D/7//v/+z/7P/r/+v/
6//s/+3/7f/q/+n/5//l/+f/6P/o/+j/6f/p/+n/6P/n/+b/5v/n/+r/6v/s/+z/6v/o
/+X/5P/m/+f/6f/r/+n/6f/p/+n/6P/o/+j/6P/p/+r/7P/t/+z/7P/q/+r/5//n/+n/
6v/q/+r/6v/q/+j/6P/o/+j/6v/r/+7/7//u/+v/6v/q/+z/7f/u//D/8f/y//L/8f/v
/+//7//v//H/9P/3//r/9//2//X/9P/3//j/+f/6//7//v/9//3//P/9//3//f8AAAIA
AwADAAAAAAACAP//AQABAAEAAgAEAAQABAACAP7//P/+//7/AQACAAAA/v/9//v/+f/3
//j/+f/6//v/+//4//j/9f/y//L/9P/2//f/+P/4//n/+P/z//L/8//0//X/9v/3//v/
+f/4//j/9//2//f/9v/4//j/+P/4//f/9v/0//P/9f/2//j/+P/3//b/9v/0//L/8v/0
//X/+P/5//v//P/7//r/9//2//b/9//3//n/+//6//r/+v/2//X/9f/2//n/+//7//r/
+v/5//f/9//6//v//f/9//z/+v/5//j/+P/4//n/+v/8//3//v/+//z/+//5//j/+v/8
//3//f/9//z/+//7//j/9//3//j//P/9//3//P/7//n/+P/4//r//P/8//z//P/8//n/
+P/2//X/9v/2//f/9//4//n/+P/4//b/9v/4//n/+f/5//r/+v/5//b/9P/0//b/9v/4
//n/+v/6//b/9P/z//P/9v/2//b/9v/5//n/9//2//T/9P/1//f/+P/5//r/+v/3//b/
9f/1//n/+v/6//r/+v/6//b/9f/0//T/9//3//f/9v/4//j/+P/5//v//f/+/wAAAwAE
AAQAAwAAAP7//v8AAAIAAwAGAAcACQAKAAwADwAQABEAEwARABAADgAMAAwACAAEAAMA
AgAEAAIAAAD///7//f/7//r/+f/4//b/9P/3//f/9//4//f/9v/2//X/9f/1//b/9v/2
//b/9f/1//L/8f/x//D/9v/z//T/9v/z/+z/6f/n/+f/7//6/wAAAQAEAAcACgAUACcA
PQBVAG8AhACTAJcAigB1AGIAUABOAFYAXQBZAEoAPwA3ADEALgAqACcAJgAjABsAFQAP
AAUA/f/6//7//f/7//r/+f/5//T/9P/z//P/8//0//X/9f/0//X/9f/1//T/9P/z//L/
9P/1//b/9v/z//L/8v/z//L/8v/0//T/9P/0//P/9P/0//P/8//z//X/9f/1//X/9P/0
//T/9P/y//L/8//z//f/+P/3//j/9P/z//T/9P/1//b/9//4//b/9v/2//b/9//3//n/
+f/7//n/+f/6//j/+f/6//z///8AAAAA//////////////7/AAACAAQABwAIAAkACgAK
AAoACgAKAA4ADgANAA0ADAANAA0ADQAPABAAEAAPAA8AEAATABEAEAAPAA4ADgARABIA
EwASAA4ADAAOAA4ADwAOAAoABgAIAAkACgALAAkABwAFAAMABAACAAMAAQACAAIABAAG
AAUABAACAAEAAgD//wAAAwACAAEAAAD//wQAAwADAAQAAwACAAMAAgAAAAAAAAAAAAEA
AgACAAMAAgACAAMAAgACAAIAAwACAAAAAAACAAMAAQABAAIAAgAFAAYABQAGAAQAAwAB
AAEAAgACAAMABAAEAAMAAwAEAAQABQAEAAIABQAFAAQABQADAAMABAADAAQABAAFAAYA
BAAEAAUABgAGAAUABAACAAQABQAFAAYABAAEAAMAAQAEAAQABAAFAAQAAwADAAQABQAF
AAQAAgAEAAMAAwAEAAEAAgABAAAAAwAEAAIAAgD/////AQACAAAA////////AQACAAEA
AgABAAEAAAD//wIAAgABAP7//v/+/wAAAAD+////AAAAAAAAAAABAAMAAQAAAP///v8A
AAEAAAAAAAAAAAABAAMAAQABAAEAAAABAAIAAwAFAAMAAgAAAP//AgADAAMAAwABAAAA
AAACAAMAAgABAAAABAAFAAQAAgAAAP7//v/+//7///8AAAEAAgAAAAAAAAD//wEAAQAC
AAMAAwADAAIAAgAAAAAAAQAEAAkACwAOABAADgANAAsACgAKAAoADAAOABEAFAAVABUA
FAAWABkAGgAbAB0AGwAXABMADwANAAsACgAKAAoACgAIAAYABQAEAAMAAQAAAAAAAAD/
//7//v/7//r/+v/6//z//f/9//3//f/+//7//P/6//n/+f/5//r//P/9//7/+//4//T/
8f/y//P/9f/5////BAAGAAcACAALABYAKgBFAFsAcQCHAJYAmwCTAIAAawBaAFIAVgBe
AF8AUQBCADkANQAxAC4ALgAtACYAHQAVAA8ADQAJAAMA/P/8/wEA///+//3//f/4//j/
9//3//r//P/+/////P/7//n/9//4//r/+//8//3//f/9//z/+//6//r/+//+//7/AAAA
AP3//P/6//r/+f/5//r/+//9//3//f/9//r/+v/6//r/+//8//7////9//z/+f/4//r/
+//+/wAA/v/+//7//v/+//7//v/+/wAAAQAEAAUAAgD///7//v///wEAAwAGAAUABgAG
AAUABQAFAAUABQAHAAoADQAQAA8ADgANAAwADwAQABEAEgAWABYAFQAVABUAFQAUABMA
FgAYABkAGQAWABYAGAAVABcAFwAXABgAGgAaABoAGAAVABIAEwASABUAFgAUABIAEgAR
ABAADwANAA0ADQANAA8ADAAMAAkABgAGAAgACgAKAAoACQAJAAkABQAFAAcABwAHAAcA
BwALAAkACAAIAAcABgAHAAYACQAKAAsADAALAAoACAAHAAcACAAKAAoACgAKAAsACgAJ
AAgACQAJAAkACQAKAAoACAAIAAYABgAIAAkACQALAAsACgAKAAoABgAFAAUABgAIAAsA
DAAMAAsACQAGAAUACAAJAAsACwALAAoACgAKAAYABgAHAAgACgALAAwADAAJAAkACAAI
AAgACgALAAsADQAMAAsACwAJAAcABgAGAAgACQAJAAgABwAFAAQABAAGAAgACAAIAAoA
CgAHAAYABQAFAAcACAAKAAkACQAJAAYABgAEAAQABgAHAAcABwAKAAoACQAGAAQABAAG
AAYACAAJAAoACgAHAAYABgAHAAgACAAIAAgACwALAAkACAAHAAYABgAHAAkACQAJAAgA
BAAEAAQABQAFAAYABgAHAAkACQAIAAcABQAEAAQABgAIAAgACAAIAAgABQAEAAQAAgAF
AAYABwAIAAYABgAGAAYABAAEAAQABAAFAAYABwAIAAUABQAFAAYACQAJAAkACAAKAAoA
CgALAAwADQANAA4AEgAUABUAFQATABAADwAQABQAFQAYABkAGQAaABwAHwAfAB8AIAAd
ABsAGgAZABoAGAAUABMAEgAUABIAEAAPAAwACwAJAAgACAAIAAcABgAHAAcABwAIAAcA
BgAGAAUABgAHAAkACgAKAAoACQAJAAYABQAFAAQACAAFAAQAAgABAPz/+f/5//v/AQAI
AAwADQAQABEAFAAcAC8ARwBfAHcAjgCdAKMAmACFAHIAZABeAGQAawBrAGAAUQBHAEMA
QAA8ADkAOgA3ADEAKQAhABsAFQAQAAwACwAMAAwADAANAAkACAAGAAUAAwAEAAUABQAE
AAUABQAFAAMABAAEAAQABQAFAAUABAAFAAQABAAFAAQABAAGAAYABwAGAAQABAAEAAMA
AwADAAYABwAIAAkABwAGAAUABAAEAAQABQAFAAgACAAGAAYAAwADAAUABgAIAAgACAAI
AAYABgAGAAYABQAFAAcABwAKAAkACgAMAAkACQAJAAoADAAOAA8ADwANAA0ADQANAA4A
EAASABQAFQAWABcAGAAYABgAGAAYABsAHAAcAB0AHAAdAB0AHQAeAB4AHQAbABsAHAAf
AB0AHgAdABwAHAAdAB4AHwAeABoAGAAaABoAGgAaABcAFAAVABUAFQAVABIAEQAQAA8A
DwAMAAwACQAGAAQABAAEAAAA/v/7//n/+f/1//X/9//1//P/8f/v//P/8f/w//D/7f/s
/+3/7P/s/+z/7P/s/+r/6v/p/+n/5//m/+b/5P/m/+b/5//m/+X/5P/l/+X/4//j/+T/
5P/m/+b/5P/k/+P/4//i/+P/5f/k/+T/5P/i/+H/4f/i/+H/4//j/+L/4//j/+L/4//h
/+H/4v/h/+T/5P/l/+b/4//i/+L/4v/h/+H/4f/g/+D/4f/h/+L/3//g/+D/3//h/+L/
4//l/+P/4f/g/+D/4f/h/+D/3v/g/9//3//g/93/3v/d/9z/3//g/97/3v/b/9v/3f/e
/97/3f/d/93/3f/e/93/3v/d/93/3P/b/93/3v/e/9z/3P/c/97/3v/e/9//4P/g/9//
3v/e/9//3f/c/9v/2v/c/93/3P/c/9z/3P/d/9//3f/d/93/3P/d/97/3//h/97/3v/d
/93/3v/f/9//3//h/97/3P/c/9z/3P/c/93/3v/g/+D/3//e/9z/3v/e/97/3//k/+f/
6f/s/+v/6v/o/+X/5//m/+f/6v/r/+v/7f/t/+//8P/y//X/9v/3//n/9//y/+7/6v/o
/+r/6P/p/+r/5//k/+H/3//f/9//3v/e/+D/4P/f/97/2//Z/9f/1v/Y/9r/3f/f/97/
3f/d/9z/2v/a/9n/2f/a/9v/3f/e/9j/1//W/9b/1f/U/9P/0//T/9X/2P/c/9//5P/p
//D//v8TACkAOwBPAGQAcQBzAGgAWQBIAD4APABAAEEANwAoAB8AGwAbABgAFgATAAoA
AQD3//H/7//v/+3/6v/m/+P/3//e/93/3f/b/9z/3P/d/9v/3P/d/93/2f/Z/9j/1//Y
/9r/2//c/9r/2f/Y/9b/2P/Y/9n/2//a/9r/3P/c/9r/2P/V/9T/2P/Z/9v/3f/b/9n/
1//V/9f/2P/Z/9r/2P/Y/9n/2f/Y/9j/1v/W/9j/2f/c/97/3P/a/9j/1v/X/9j/2f/a
/9v/2//d/93/2//Z/9n/2v/b/93/3//i/+D/4P/f/93/4P/h/+L/4//i/+T/5v/o/+f/
5v/l/+T/6P/q/+z/7v/t/+z/6v/p/+3/7//w//H/8f/y//L/8f/u/+7/8P/t//L/8//0
//b/8//y//H/7v/v/+7/8f/y//P/8v/u/+r/6v/p/+j/5//o/+n/6v/r/+r/5v/l/+H/
4f/i/+X/6P/n/+b/5P/j/+P/3//f/+H/4v/j/+T/5f/k/+H/3//e/9//4P/j/+T/4v/i
/+L/4v/g/+D/3//f/+D/4v/l/+b/5P/i/+H/3v/f/+D/4//l/+P/4//k/+T/4v/i/+D/
4P/j/+X/5v/p/+b/5P/j/+L/4//j/+T/5v/m/+f/5v/k/+T/4//h/+H/4//l/+j/6f/m
/+T/4//i/+H/4v/k/+b/5f/l/+X/5P/j/+P/4v/i/+T/5v/n/+f/5v/k/+L/4f/h/+H/
4v/k/+T/5f/l/+T/4//h/+D/4P/h/+T/5f/m/+X/5P/g/97/3v/f/+L/5P/k/+P/4//j
/+D/4P/e/97/4f/j/+T/5f/j/+L/4P/c/9//4P/j/+T/4//j/+P/4v/f/97/3v/f/+H/
4v/j/+T/5P/j/+D/3v/f/+D/4v/l/+P/4//j/+L/4P/g/+D/4f/j/+T/5P/l/+T/4//h
/9//3//i/+T/5v/m/+b/5v/m/+L/4f/g/+D/4v/j/+T/5P/i/+L/4v/j/+b/6f/r/+7/
8P/w/+//7f/q/+j/6P/q/+//8f/1//f/9v/2//f/+f/6//v//f/7//f/9P/x//D/7f/q
/+r/6v/r/+r/6f/p/+b/5f/j/+L/5P/k/+P/4v/i/+H/4P/g/9//3v/e/93/3v/f/+H/
4v/e/97/3f/d/9//3//g/+D/4v/h/97/2v/X/9T/0//V/9n/3//k/+j/6f/q/+3/9P8E
ABsANQBJAF8AcgB7AHUAZABRAEQAOgA8AEIAQwA5ACoAHQAXABUAEgASABMADgAHAP3/
9//x/+v/5//m/+T/5f/j/+L/4f/h/9z/3P/b/9v/3P/e/+D/4f/d/93/3P/b/9v/3P/c
/9z/3//f/9//3v/b/9r/2v/b/97/3v/g/+D/3f/c/9r/2v/b/9v/3P/d/93/3f/d/93/
2//a/9n/2P/b/9z/3v/f/97/3v/c/9z/2//b/93/3v/g/+D/4P/g/9//3v/d/9z/3v/f
/+L/4//h/9//3//g/97/3//g/+L/5P/m/+f/5//m/+X/5P/j/+X/6P/r/+7/7f/s/+v/
6v/r/+z/7f/u//L/8v/x//H/8f/x//D/7//0//b/9//3//b/9v/4//X/9f/1//X/9v/4
//j/+P/2//L/8P/y//L/9P/0//H/7v/u/+3/7P/r/+n/6f/p/+n/6v/o/+n/5//l/+T/
5f/m/+j/6P/n/+f/5//j/+P/5f/j/+P/4//j/+b/5f/l/+b/5f/k/+X/5P/l/+b/5//o
/+b/5v/l/+X/4//k/+b/5v/m/+b/5//m/+X/5P/l/+X/5v/n/+n/6v/o/+j/5v/m/+T/
5f/l/+f/6P/o/+n/6v/m/+X/5f/m/+n/6//r/+r/6P/n/+X/5f/k/+X/5//n/+r/6v/r
/+z/5//m/+b/5v/p/+n/6f/o/+n/6f/o/+j/5//o/+j/5//p/+j/5//n/+b/5f/l/+b/
5v/n/+f/5v/n/+X/5P/k/+L/5P/k/+T/5//o/+b/5v/k/+P/5P/k/+b/5f/l/+X/5v/m
/+T/5P/l/+X/5P/j/+X/5v/m/+T/4//i/+P/4v/k/+X/5v/m/+P/4v/i/+P/4v/i/+L/
4v/k/+X/5P/k/+P/4v/i/+P/5f/l/+X/5P/i/+L/4v/j/+H/4v/k/+b/5v/m/+b/5v/i
/+H/4P/g/+L/4//k/+T/4v/i/+L/4//m/+n/6//u//H/8v/y//H/7f/q/+n/6v/u/+//
8v/z//P/9P/2//n/+P/5//v/+f/4//b/9P/0//D/7P/r/+r/7P/q/+j/5//m/+X/4//i
/+D/4P/f/97/4f/h/+H/4v/g/97/3f/b/9z/3f/f/+D/3v/e/93/3f/b/9v/3P/c/+L/
3//e/9r/1f/S/8//z//T/9v/4v/k/+f/6P/p/+7//P8RACkAQQBZAGwAdwBzAGIATwBA
ADgAOgBEAEcAPQAwACUAHQAZABYAFAATAA4ABwD///n/9f/t/+f/5P/i/+H/4P/g/+D/
4f/c/9z/2//b/9n/2v/b/9v/2v/b/9v/2//a/9r/2f/Y/9v/2//b/9r/1//W/9b/1//a
/9r/3P/c/9v/2v/Y/9j/2P/X/9f/1//a/9v/3P/d/9v/2v/Z/9j/2P/Y/9n/2f/a/9r/
2P/Y/9b/1f/W/9b/1//Y/9n/2v/Y/9j/2P/Y/9n/2f/b/9v/3f/b/9v/3P/b/9v/2//c
/97/4P/h/+H/3//f/9//3//g/+L/5P/m/+b/5v/m/+b/5v/m/+b/5v/q/+z/7f/v/+z/
6//r/w==
         </WaveFormData>
      </LeadData>
      <LeadData>
         <LeadByteCountTotal>10000</LeadByteCountTotal>
         <LeadTimeOffset>0</LeadTimeOffset>
         <LeadSampleCountTotal>5000</LeadSampleCountTotal>
         <LeadAmplitudeUnitsPerBit>4.88</LeadAmplitudeUnitsPerBit>
         <LeadAmplitudeUnits>��V</LeadAmplitudeUnits>
         <LeadHighLimit>2147483647</LeadHighLimit>
         <LeadLowLimit>268435456</LeadLowLimit>
         <LeadID>V1</LeadID>
         <LeadOffsetFirstSample>0</LeadOffsetFirstSample>
         <FirstSampleBaseline>0</FirstSampleBaseline>
         <LeadSampleSize>2</LeadSampleSize>
         <LeadOff>FALSE</LeadOff>
         <BaselineSway>FALSE</BaselineSway>
         <ExcessiveACNoise>FALSE</ExcessiveACNoise>
         <MuscleNoise>FALSE</MuscleNoise>
         <LeadDataCRC32>2018450904</LeadDataCRC32>
         <WaveFormData>
+v/6//r/+v/8//z//P/8//z//P/8//z/+//6//n/+P/7//z//f/+//z/+v/4//b/+f/6
//v//P/6//r/+v/6//n/+P/3//b/+f/6//v//P/5//j/9//2//f/+P/5//r/+v/6//r/
+v/5//j/9//2//f/+P/5//r/+f/4//f/9v/4//j/+P/4//r/+v/6//r/+f/4//f/9v/5
//r/+//8//n/+P/3//b/9//4//n/+v/6//r/+v/6//n/+P/3//b/+f/6//v//P/5//j/
9//2//j/+P/4//j/+P/4//j/+P/2//b/9v/2//n/+v/7//z/+v/4//b/9P/3//j/+f/6
//j/+P/4//j/9//2//X/9P/3//j/+f/6//f/9v/1//T/9v/2//b/9v/2//b/9v/2//T/
9P/0//T/9//4//n/+v/4//b/9P/y//P/9P/1//b/9v/2//b/9v/1//T/8//y//X/9v/3
//j/9f/0//P/8v/0//T/9P/0//b/9v/2//b/9f/0//P/8v/1//b/9//4//b/9P/y//D/
8f/y//P/9P/1//X/9P/0//H/8f/x//H/9P/2//j/+f/2//X/9P/z//P/9P/1//b/9P/z
//L/8f/x//D/7//v/+//7//u/+z/6v/p/+f/5v/o/+n/6//s/+r/6f/p/+n/6P/n/+f/
6P/s//D/9P/2//f/9v/1//T/9P/1//b/+P/4//j/+P/2//X/9f/1//b/+P/5//r/+//5
//n/9//3//j/+//+/wEABQAJAA0ADwANAAcAAgAAAAAABQAKAAYA8//U/7P/mP96/17/
Qf8v/yz/Mv85/0T/VP9f/2f/dv+F/5L/nv+n/6//tP+7/8P/zf/X/97/5P/q/+3/7//x
//T/9//4//v//P///wIAAgABAP7//v/+//7/AAACAAUACAAHAAYABAABAAMAAwAEAAQA
CAAKAAoACgAFAAUABAAEAAYACQALAA0ADAALAAgABgAIAAgACQAJAAsADAAMAAwACQAH
AAYABQAIAAoADQAPAA0ADQAKAAoACQAJAAoACwAMAA4ADgANAAsACQAJAAkACgAMAA4A
EQAQAA4ACwAKAAsACwAMAA0ADwARAA4ADgAMAAoACQAIAAkACgAMABAADQAJAAgABgAH
AAYABgAGAAkACwAJAAcAAwADAAEAAQADAAQABQAGAAQAAQD///7//v/+////AAACAAQA
BAAEAP///v/+//7/AQACAAUABwAGAAQAAQAAAAIAAgACAAIABAAFAAUAAgAAAP///v/9
/wAAAQACAAYABgAFAAEAAAD+//7//v/+////AgAFAAQAAAD///7//v8BAAEAAgACAAIA
AAD+//7//f///wAAAAABAAIAAwADAAAA///+//7/AgADAAIABgAEAAIAAAD/////AgAC
AAIAAgAEAAQABAAAAP7//v8AAAEAAgAEAAYABAACAAEAAAD+/wAAAQABAAIABAAFAAYA
AgABAAEAAwAFAAUABQAHAAUABQACAAIAAAABAAIAAgAFAAYABwAGAAMAAgABAAAAAgAD
AAQABwAFAAQAAQABAAAAAAABAAIAAwAEAAUABQABAAAAAAABAAIAAwAEAAcABwAEAAMA
AwACAAMAAwADAAQABwAIAAcAAwACAAIAAwAFAAUABQAGAAYABAACAAIAAQACAAIAAwAF
AAYABgAFAAEAAQABAAIAAwAFAAgABgAGAAYABgAGAAUAAwACAAQABQAGAAcABQAEAAMA
AQACAAMABAAFAAYABgAGAAYAAwABAP///f///wAAAQADAAAA/f/5//T/9P/1//X/9v/4
//n/+//8//r/9//1//P/9v/3//n//P/9//7////+/wEAAgADAAQABQAFAAUABgAFAAQA
AwAAAAEAAwAFAAgABgAFAAQAAwAEAAUABAAFAAoACwAKAAkACwARABkAHwAfAB0AGAAS
ABIAEQAQAAgA8//U/7n/nv+A/2D/Q/8v/yz/Mv8//1D/ZP9x/33/iP+V/6D/rP+1/8H/
zP/X/9//5//t//L/9P/2//v///8FAAwADQAOABEAEgATABQAEgAPABAAEgAUABYAFQAW
ABgAGgAZABgAFgATABUAFwAaABwAHAAcABoAGAAXABkAGgAcABwAHQAdAB0AGwAbABkA
GAAbABwAHgAfAB0AHAAaABgAGAAZABsAHQAbABwAHgAfAB4AHQAZABgAGQAbAB4AIQAe
AB4AHAAZAB0AHQAfACEAIAAgACAAIQAfAB4AHAAcAB0AHwAiACUAJQAlACAAHgAfACAA
IgAkACMAIgAiACQAIgAfAB8AHgAgACAAIQAiACEAIQAdABkAGQAbABsAHQAcABwAHAAc
ABoAFwAVABQAFAAWABkAHAAYABgAFgAUABQAFAAVABYAFAAUABYAFwAVABQAEgASABMA
FAAVABYAFgAVABMADgAPABEAEwAVABQAEwASABQAEwATABAAEAARABIAEwAUABIAEgAS
AA4ADgAPABAAEgARABEAEgASABIAEAAOAA4AEQATABQAFAARABAADwANAA4ADwAQABIA
EwATABEAFAASABAADgANABAAFAAVABYAFAAUABIAEAAQABAAEgAWABMAEgASABIAEgAQ
AA8ADgAPABIAFAAVABMAEgAQAA4ADgAPABEAFQAUABMAEgATABEAEQAOAA4ADwARABMA
FAATABIAEQAOABEAEgATABQAEwATABMAFQATABIADwAPABEAEgAUABYAEwASABEADwAO
ABAAEwAXABYAFQAUABUAEwAQAA8ADwATABUAFgAXABUAFQATAA8AEQASABQAFwAVABUA
FQAWABYAFAASABIAFgAYABkAGwAaABgAFQARABMAFQAXABoAGgAZABgAFwAXABUAEwAT
ABcAGgAbABwAGAAVABQAFQAWABcAGAAbABsAGgAaABgAFwAWABUAGAAaABwAHQAbABsA
GwAbABoAGgAaABoAHAAbABoAGQAXABYAFQAVABUAFQAUABIADwAPAA4ADgAQABEAEwAU
ABYAFQAVABUAEgARABEAEgAXABoAHQAeAB4AHgAeAB4AHwAfAB8AIAAkACQAJAAiACAA
HwAeAB4AIQAjACUAJwAkACMAIAAfACIAJQAoACsALwA1ADkAOwA5ADUALgAqACwAMQA0
ADAAGwD4/9X/uv+c/37/Zf9T/07/Uv9X/2T/dP99/4n/mv+r/7z/yv/T/9v/4v/n/+3/
8//9/wgADAASABcAGQAbABwAHQAeACEAIgAnACoAKgApACcAJgAlACQAJgAoACsALgAs
ACwAKwApACkAKQAqACoALgAwADAAMAArACsAKgAqAC0ALwAwADEAMQAxAC8ALgAsACwA
LQAtADEAMgAyADIALwAtACwAKwAsAC4AMQAzADEAMQAuAC4ALQAtAC4ALwAyADQANAAz
ADIALwAuAC0ALgAwADIANQAzADIAMAAwAC0ALQAuAC8AMwA1ADIAMgAvAC4ALgAuADAA
MAAxADQAMAAtAC0ALAArACoAKgAqAC0ALwAtACsAKAAnACQAIwAkACYAKAAqACoAJwAl
ACQAIgAiACMAJAAmACgAKAAoACQAIgAhACAAIQAiACUAJwAnACYAJAAkACIAIgAiACIA
KAApACkAJgAkACMAIgAhACIAIwAkACgAJwAnACQAJAAiACIAIgAiACMAJgApACgAJAAj
ACIAIgAlACUAJgAmACYAJAAiACIAIQAjACQAJAAlACYAJwAnACQAIwAiACIAJwAnACUA
KAAqACgAJgAlACQAJgAlACQAJQAoACkAKgAmACQAJAAmACgAKAApACoAKgAoACcAJgAk
ACYAJwAnACkAKgAqACoAJwAlACQAJQAmACcAKAArACsAKwAoACgAJQAlACUAJAAnACgA
KQAoACcAJgAlACQAJwAnACcAKQApACgAJQAlACQAJAAlACYAJwAoACkAKQAlACQAJAAl
ACUAJQAlACcAJwAkACMAIwAjACMAIgAhACIAJQAmACUAIQAgACAAIQAjACMAIwAkACQA
IgAgACAAIAAgAB8AHwAhACIAIgAhAB0AHQAdAB4AIQAhACEAIQAjACEAHwAfAB0AHgAd
ABwAIgAkACEAIAAfAB4AHgAdABsAGgAbAB0AHwAhAB8AHgAdABsAHAAdAB4AHwAeAB4A
HgAeAB0AGwAZABcAGgAaABoAGwAYABUAEQAMAAwADQANAA4ADAANAA8AEAAPAA0ADAAL
AAwADQAPABIAEwAUABUAFAAXABgAGQAaABkAGQAZABoAGQAYABcAFAAVABcAGQAcABoA
GQAYABcAGAAZABgAGQAeAB0AGgAZABsAHwAnAC8AMwAvACgAJAAgAB8AIAAgABEA9v/b
/8L/pP+C/2H/R/8+/0T/Tf9c/27/ff+F/5D/nf+m/7D/uf/D/9D/2//j/+v/8//2//b/
+P/9/wUACwAQABEAEgAVABYAFwAYABYAEwAUABYAGAAaABgAGAAZABoAGgAaABkAFwAY
ABkAGwAcABwAHAAaABgAFwAZABoAHAAbABsAGgAZABkAGQAXABYAGQAaABwAHQAdABwA
GgAYABkAGQAaABsAGAAYABkAGQAZABkAFgAWABgAGQAbAB0AHAAcABoAFwAaABkAGgAb
ABoAGgAaABsAGQAYABYAFgAWABcAGQAbABsAGwAWABQAFQAWABgAGgAYABYAFQAWABYA
EwATABIAEgASABMAFAATABMADwALAAsADQANAA8ADAAMAAwADAAMAAkABwAGAAYACAAL
AA4ACgAKAAgABgAHAAgACgAMAAkACAAJAAkACQAIAAYABgAJAAoACwAMAA0ACwAIAAIA
BQAHAAkACwAKAAkACAAKAAkACQAGAAYABwAIAAkACgAIAAgACAAEAAMABQAHAAoACAAH
AAcABgAGAAQAAgACAAUABwAIAAgABQAEAAMAAQABAAMABQAIAAkABwADAAQABAACAAAA
//8CAAYABwAIAAQABAACAAAAAAAAAAIABgADAAIAAgACAAIAAAD///7///8CAAQABQAD
AAIAAAD+//7///8BAAUAAgABAAAAAQABAAEA/v/+/wAAAQACAAIA///+//3/+v/9//7/
//8AAP7//f/8//3//f/8//n/+f/8//z//f/+//v/+v/5//f/9//4//r//f/6//n/+P/5
//v/+P/3//f/+v/7//v/+//4//n/+P/1//f/+P/6//3/+//5//f/9v/4//b/9P/0//b/
+P/5//v/+P/2//P/7//x//P/9f/4//f/8//v/+//8v/z//T/9f/2//X/9f/0//T/8f/x
//H/8f/z//T/9f/1//T/8//y//H/8f/y//P/9P/0//P/8v/x//H/8P/v/+//8P/v/+3/
6v/m/+X/4//i/+T/5f/n/+j/6P/n/+f/5//k/+P/4//k/+j/7P/w//L/8f/w/+//7v/u
/+//8P/y//L/8v/y//D/7f/t/+3/7v/v//H/8//1//T/8//w/+//8v/z//b/+////wMA
BQAHAAMA/f/6//r//P///wIA/P/p/8r/q/+Q/3T/VP83/yf/JP8s/zH/Pv9M/1f/Yf9w
/3//jP+Y/6H/qf+u/7P/uf/D/83/1v/a/+D/5f/n/+f/6P/r/+z/7//w//X/+P/4//f/
9f/0//P/8v/0//b/+f/8//v/+v/4//X/9f/1//b/9v/6//z//P/8//j/9//1//T/9v/5
//v//f/7//v/+f/4//j/+P/5//n/+//8//z//P/4//f/9//3//j/+v/9/////v/9//n/
+P/3//f/+P/5//z//v/+//3//P/5//j/9//4//r//P////3//P/6//r/+f/5//r/+///
/wEA/v/+//v/+v/6//r//P/8//3/AAD8//n/+f/4//f/9v/2//b/+f/7//n/9//z//P/
8f/x//P/9P/1//b/9v/z//H/8P/u/+7/7//w//H/9P/1//b/8v/w/+//7v/x//L/9f/3
//X/9P/y//L/8v/y//L/8v/2//f/9//0//L/8f/w/+//8v/z//T/+P/4//f/8//y//L/
8v/y//L/8//2//n/+P/z//P/8//0//X/9f/2//b/9v/0//L/8v/x//P/9P/0//X/9v/3
//f/9P/z//L/8v/3//f/9f/4//b/9P/y//H/8f/0//T/9P/2//j/+P/4//T/8v/y//T/
9v/2//f/+P/4//b/9f/0//L/9P/1//X/9v/4//n/+v/3//X/9P/1//b/9//4//v/+f/5
//b/9v/0//X/9v/2//f/+P/5//j/9//2//X/9P/2//f/+P/7//v/+v/3//f/9//2//b/
9v/5//r/+//7//f/9v/2//f/+P/5//r//f/7//j/9//3//b/9//3//f/+P/7//z/+//5
//j/+P/5//v/+//7//z//P/6//j/+P/3//j/+P/5//v//P/8//v/9//3//f/+P/9//3/
/f/9//3/+v/5//j/9//2//r/+//7//z/+f/5//n/+f/4//j/+P/3//r/+//8//3/+f/4
//f/9v/4//f/9v/1//f/9v/1//X/8//x/+7/6v/q/+v/6//s/+v/6//s/+z/7f/t/+7/
7//u/+3/7f/u//D/8v/0//T/+f/6//v//P/6//n/+P/4//z//P/8//r/+//7//v//P/6
//v//P/9//7////+/////P/7//r//f8DAAsAEwAZABkAEwAKAAQAAgAFAAoACAD5/9z/
vf+e/3r/WP89/yn/JP8u/zn/Sv9c/2X/bf94/4X/lP+g/63/u//G/8v/z//V/9v/4P/k
/+r/7//3//3/AAD+//7/AAAAAAEABAAEAAMABQAGAAcACAAGAAYABwAIAAsADAAMAAsA
CQAJAAoACgAMAA4ADgAOAAwADQANAA4ADAANAA0ADQAQABEAEAAQAA8ADgAOAA0ADwAQ
ABAAEAAPAA8AEAARAA4ADgAPAA8AEgATABEAEgAPAA8AEAARABAAEgASABEAFAATABQA
FQASABIAEgATABYAFgAVABYAEwATABQAFQAVABcAFAAUABQAFAAVABYAEwASABIAFAAV
ABMAFAAUABEAEAAQABAAEgATABAADQAOAA8ADgAPAA0ADAALAAoADQALAAoACgAHAAYA
BgAGAAYACAAIAAgABgAGAAcACAAGAAQABAADAAYABgAFAAYABQAEAAMAAgAEAAUABQAC
AAQABQAGAAcABAADAAIABAAGAAcABQAGAAUABAADAAIAAAACAAQAAgACAAMABAAGAAUA
AwACAAAAAgACAAIABAACAAMAAwACAAQABAAEAAMAAgADAAQABgAFAAMA//8AAAIAAgAC
AAMAAgAEAAMAAgACAAQABAAEAAMAAgADAAYABAACAAEAAAACAAIAAwAEAAMABAAEAAMA
AwAEAAQABAADAAMABAAHAAQAAwACAAMABgAHAAUABgAFAAUABQAEAAYABgAGAAQABQAG
AAcACAAHAAUAAwADAAUABgAFAAcABQAEAAQABAAEAAQABAADAAMABAAGAAkABwAFAAMA
AwAFAAQABQAHAAUABQAEAAMAAwAFAAUAAwADAAQABgAJAAYABQAEAAQABgAGAAYACAAG
AAYABQAFAAYABgAFAAMAAwAFAAcACgAJAAcABQADAAUABQAFAAcABQAGAAUABAAGAAcA
BwAFAAUABQAGAAkABAACAAMABQAGAAgACAAIAAgABQAEAAMAAgADAAQABQAHAAcABgAG
AAUAAwADAAMAAwAGAAcABwAHAAYABQAEAAIAAwAEAAUABgADAAIAAQABAP7//f/9//z/
/P/7//n/+f/4//b/9f/0//b/+f/7//z/+//7//v/+v/5//n/+v/9/wIABQAGAAgABwAG
AAUAAwAFAAUABgAIAAgACAAGAAUAAwADAAQABAAGAAgACgALAAoABwAGAAYABwAMAA8A
FQAbACEAIQAbABMADgAOABIAFQAUAAYA6f/E/6f/iP9m/0r/N/8t/zD/OP9F/1b/YP9p
/3n/iv+b/6j/tP+9/8f/zP/P/9X/3//n//D/9v/8////AQABAAQAAwAEAAcACAANABAA
EAAPAAwADAAMAAwADwAQABIAFAASABIAEQAPAA8ADwAQABAAFAAWABYAFgASABEADwAO
ABAAEwAVABcAFQAVABMAEgASABIAEwATABcAGAAYABgAFQATABIAEQASABQAFwAZABcA
FwAUABQAEwATABQAFQAYABoAGgAZABgAFQAUABMAFQAWABcAGQAbABoAGAAYABUAFQAW
ABcAGgAdABsAHAAaABgAFwAWABgAGAAZABwAGgAXABcAFgATABIAEgASABcAGQAXABUA
EQARAA8ADwAPABAAEQASABIADwANAAwACgAKAAsADAAMAA4ADgAOAAkACAAIAAgACgAK
AAwADQALAAoACAAIAAYABgAGAAYADAANAA0ACgAHAAcABwAHAAgACQAKAA4ADgANAAkA
CAAIAAgACAAIAAoADAAOAAwACAAHAAYABgAHAAcACAAIAAoACAAGAAYABgAHAAcABgAH
AAgACQAJAAUABQAFAAYACQAJAAcACgAMAAoACAAHAAYACAAHAAYABwAKAAsADAAIAAYA
BgAIAAoACgALAAwADAAKAAkACAAHAAgACAAHAAgACgALAAwACQAHAAYABwAHAAcABwAJ
AAkACQAGAAYABAAFAAYABgAJAAoACwAKAAkACAAHAAYACQAJAAkACwALAAoABwAHAAcA
BgAGAAYABwAIAAkACQAFAAQABAAFAAUABQAFAAcACQAGAAUABQAFAAUABAADAAQABwAI
AAcABQAEAAQABQAFAAUABQAGAAgABgAEAAQAAgACAAEAAQAFAAYABgAFAAEAAQABAAIA
BQAFAAUABQAHAAUAAwADAAMABAADAAIAAwAFAAYABQACAAEAAQADAAIABAAHAAcACAAF
AAQAAwACAAQABAAEAAQABgAGAAYABgADAAIAAQAAAAIAAwADAAQAAQABAAEAAQD//wAA
AQABAAIAAwAEAAUAAwACAAEAAAABAAEAAQABAP///v/9//3//P/7//n/9v/3//f/9v/2
//P/8//0//T/9f/1//b/9//0//P/8//0//b/+P/6//r//f/+////AAD+//3//P/8////
AAABAAAA/v/9//z//P/6//v//P/9/wAAAQAAAAEA/v/9//7/AQAFAA0AFQAbABsAFQAM
AAYABAAHAAwADgABAOT/w/+i/4L/YP9F/y//KP8s/zf/Qv9S/13/Y/9w/33/jP+c/6n/
tf++/8X/yf/P/9X/3P/i/+r/8f/3//v//P/8//z//v/+/wEABAAEAAMAAwAEAAUABgAE
AAQABQAGAAkACgAKAAkACAAHAAcABgAIAAoACgAKAAkACQAIAAgACAAJAAkACQAKAAsA
CgAKAAkACAAIAAcACwAMAAwADAAMAAsACwALAAgACAAJAAkADAANAAsADAAKAAkACQAJ
AAoADAAMAAsADAALAAwADQAKAAoACgALAA4ADgANAA4ADAALAAsACwANAA8ADAAMAA0A
DAAMAAwACQAIAAgACgALAAkACgAKAAgABgAFAAQABQAHAAUAAwACAAMAAgADAAAAAAAA
AAAAAwABAAAAAAD8//z//f/+//z//v/+//7//P/8//3//v/9//z//f/9/wAAAAD//wAA
/v/+//7//v8CAAMAAwAAAAIAAwAEAAUAAwADAAMABgAIAAkABwAIAAcABgAFAAQABgAI
AAoACAAGAAcACAAKAAgABwAHAAYACAAIAAgACgAIAAkACQAIAAoACgAKAAkACAAJAAoA
DAANAAsABwAIAAsACgAJAAkACAAKAAkACAAIAAoACgAKAAkACAAJAAwACwAKAAoACgAN
AAwADAAMAAkACgAKAAkACQAKAAoACgAJAAkACgANAAoACQAIAAkADAANAAsADAAJAAkA
CQAIAAoACgAKAAgACQAKAAsADAAKAAkACAAJAAsADAALAA0ACwAKAAoACgAMAAwADAAL
AAkACgAMAA8ADAALAAoACwAOAAwADAANAAsACwAKAAkACwANAA0ACwAMAAwADQAPAA0A
CwAJAAgADAAMAAwADgANAAwACgAJAAsADAAMAAsACgALAAwADgAPAA0ACwAJAAsACwAL
AA0ADAAMAAoACAAIAAoACwAMAA0ADgAMAAsACQAIAAgACQAKAAsACwAMAA0ADQAMAAsA
CgAJAAsADAANAA4ADAAJAAYAAwAGAAYABgAHAAYABQADAAAA/v/9//v/+v/9////AgAE
AAIA///9//v//f/9//7/AAABAAQABwAIAAkACAAHAAYABwAJAAsADgAOAAwACgAGAAgA
CQAKAAwACgALAAwADQAKAAkABgAFAAwADwASABEAFQAZAB0AIQAfABsAGAAWABYAFwAW
AAwA9f/W/7n/nv+C/2T/S/83/zL/Nv8//07/YP9r/3n/iv+X/6L/rv+1/73/xv/P/9f/
4f/r//D/9P/2//n/+//9/wIABgAIAAwADgAOABAADwANAA0ADgAPABAAEwAUABYAGAAV
ABQAEgAPABIAEwAVABYAFQAWABUAFAASABMAEwAUABcAGQAaABsAGgAZABYAFAAXABgA
GgAbABoAGgAZABgAGAAXABcAFwAYABoAHQAfABwAGwAXABYAFwAZABwAHwAdAB4AHQAb
ABsAGQAZABkAGgAcAB4AIQAeABwAGQAYABkAGwAeACEAIAAhAB0AHAAcABwAHQAeACAA
IAAhACQAHwAbABoAGAAZABoAHAAeAB4AHwAcABkAGQAZABcAFwAXABgAGQAaABkAFQAS
ABAAEAASABUAGAAVABYAFQAUABMAEgASABIAEwAUABcAGQAXABQAEAAOABEAEgATABQA
FwAXABYAEgATABMAEwATABQAFQAWABoAFwAVABAADgAQABIAFAAWABMAFAAVABIAEQAR
ABEAEgAVABUAFgAWABUAEgAPAA4AEAATABUAFgAVABQAEwARABEAEQARABIAFwAXABUA
GAAVABIADwANABAAFAAVABYAFQAWABUAFAASABAAEAASABMAFAAWABgAFwAUABIAEAAR
ABQAFgAXABYAFgAVABQAFAATABMAFQAWABcAGAAbABgAFwATABIAEwAVABcAGAAWABYA
FgAUABQAFAAUABQAFwAXABcAGQAYABYAEgARABMAFAAWABgAFwAWABUAEwASABIAEwAV
ABcAFwAXABkAGAAUABIAEQAVABcAGAAZABgAGQAYABUAFAAUABUAFwAZABkAGQAaABkA
FgATABIAFAAWABcAGQAZABgAFgATABMAEwATABQAFwAXABcAFwAVABMAEQARABMAFgAX
ABgAGgAXABUAFAASABIAEgASABYAFwAXABgAFgAVABQAEwAUABYAGAAZABgAFwAWABUA
FAAUABQAFAAVABUAFQAVABQAEgAQAA8AEAAPAA0ACgAJAAkACAAIAAgACQALAAwADQAN
AA4ADwAMAAsACwAMABEAFAAXABgAGAAYABgAGAAVABUAFQAWABkAGgAbABoAGAAXABYA
FgAXABkAGwAdABsAGwAZABkAGAAZABwAIQAnADEANQA3ADEAKQAiACAAIgAnACgAIAAH
AOb/x/+o/4j/av9T/0f/SP9O/1f/aP90/33/if+Y/6f/uP/G/8//2//i/+X/6f/x//n/
AgAIAA4AFQAXABkAGAAXABgAGwAcACAAJAAlACUAIgAiACIAIgAlACYAKAAqACoAKgAp
ACcAJwAnACgAKAAsAC4ALgAuACkAKQAoACgAKQArACwALQAvAC8ALQAsACsAKgAqACkA
LAAuAC8AMAAsACsAKwArACsALAAuAC8AMQAxAC4ALgArACsALAAtADAAMgAyADEALwAt
AC0ALQAtAC4ALwAxADMAMgAwADAALgAtAC0ALQAwADMAMQAyAC8ALgAuAC4ALgAuAC8A
MgAyAC8ALwAuACsAKgAqACoALwAxAC8ALQApACkAJwAnACcAKAApACoALAApACcAJgAi
ACIAIwAkACYAKAAoACgAIwAiACIAIgAiACIAJAAlACYAJgAlACYAJQAkACMAIgAmACcA
JwAkACMAIwAjACMAIwAjACMAJgAnACcAJAAkACIAIgAiACIAIwAmACkAKAAkACMAIgAi
ACMAIwAkACQAJgAmACYAKAAlACUAJAAiACUAJgAnACcAIwAjACMAJAAnACcAJQAoACkA
KAAnACcAJAAmACUAJAAlACgAKQAqACgAJgAmACgAJgAmACcAKAApACgAKAAoACUAJgAm
ACUAJwAoACgAKAAmACUAJQAnACUAJQAlACcAKQApACYAJgAlACUAJQAkACcAKAApACgA
JwAmACUAJAAlACUAJQAnACgAKAAmACcAJQAkACQAJAAlACYAJwAnACQAJAAlACcAJgAl
ACQAJQAmACQAJAAlACUAJQAkACMAJAAnACgAJwAkACQAJQAnACcAJwAnACgAKQAoACcA
KAAmACYAJQAlACcAKAAoACcAJwAnACcAKAAqACkAKAAnAC0AKwApACgAJgAmACYAJgAq
ACsAKwAsACoAKQAoACcAJwAoACkAKQArACsAKwArACkAKAAnACYAKQApACkAKQAnACYA
JQAlACIAIQAfABwAHAAdAB0AHgAdAB0AHgAeAB8AHwAgACEAHgAdAB0AHgAhACQAJwAo
ACsALAAtAC4AKgApACgAKAArACwALQAsACsAKwArACwAKgArACwALQAuAC8ALgAvACwA
KwAuADEANwBBAEkASwBHAD0ANAAyADIANwA6ADYAIQAAAN//wv+g/4L/Z/9Z/1z/Zv9x
/4D/jv+V/53/qP+3/8b/1P/f/+v/9P/5////BQALABAAFgAeACUAKwAtAC4ALgAuADAA
MAAzADYANgA1ADYANgA2ADYANgA2ADcAOAA5ADoAOgA5ADcANwA4ADgAOgA8ADwAPAA6
ADsAOwA8ADoAOwA7ADsAPgA/AD4APgA9ADwAPAA7AD8AQABAAEAAQAA/AD8APwA+AD4A
PwA/AEIAQwBBAEIAPwA/AEAAQQBCAEQARABDAEUAQwBDAEMAQgBCAEIAQwBGAEYARQBG
AEIAQQBBAEEARQBHAEQARABFAEQARABEAEEAQABAAEIAQgBBAEMARABCAEAAPwA+AD0A
PwBDAA==
         </WaveFormData>
      </LeadData>
      <LeadData>
         <LeadByteCountTotal>10000</LeadByteCountTotal>
         <LeadTimeOffset>0</LeadTimeOffset>
         <LeadSampleCountTotal>5000</LeadSampleCountTotal>
         <LeadAmplitudeUnitsPerBit>4.88</LeadAmplitudeUnitsPerBit>
         <LeadAmplitudeUnits>��V</LeadAmplitudeUnits>
         <LeadHighLimit>2147483647</LeadHighLimit>
         <LeadLowLimit>268435456</LeadLowLimit>
         <LeadID>V2</LeadID>
         <LeadOffsetFirstSample>0</LeadOffsetFirstSample>
         <FirstSampleBaseline>0</FirstSampleBaseline>
         <LeadSampleSize>2</LeadSampleSize>
         <LeadOff>FALSE</LeadOff>
         <BaselineSway>FALSE</BaselineSway>
         <ExcessiveACNoise>FALSE</ExcessiveACNoise>
         <MuscleNoise>FALSE</MuscleNoise>
         <LeadDataCRC32>2280421368</LeadDataCRC32>
         <WaveFormData>
HAAcABwAHAAaABoAGgAaABgAFgAUABIAEAAOAAwACgAIAAgACAAIAAUAAgD///z//v/+
//7//v/7//r/+f/4//X/9P/z//L/9f/2//f/+P/2//T/8v/w//L/8v/y//L/8v/y//L/
8v/x//D/7//u/+//8P/x//L/7//u/+3/7P/t/+7/7//w//L/8v/y//L/7//u/+3/7P/u
//D/8v/0//H/8P/v/+7/8f/y//P/9P/0//T/9P/0//L/8v/y//L/9P/2//j/+v/3//b/
9f/0//X/9v/3//j/+P/4//j/+P/2//b/9v/2//n/+v/7//z/+v/4//b/9P/1//b/9//4
//j/+P/4//j/9//2//X/9P/3//j/+f/6//j/9v/0//L/8//0//X/9v/2//b/9v/2//X/
9P/z//L/9f/2//f/+P/2//T/8v/w//H/8v/z//T/9P/0//T/9P/z//L/8f/w//P/9P/1
//b/8//y//H/8P/y//L/8v/y//T/9P/0//T/8//y//H/8P/z//T/9f/2//P/8v/x//D/
8v/y//L/8v/0//T/9P/y//D/7//u/+3/8P/y//b/+P/2//T/8v/v//L/8//0//X/8//z
//P/8//0//T/9P/0//f/9//2//X/8f/w/+//7v/x//L/9f/3//X/9f/1//P/8f/u/+3/
7f/w//P/9P/2//T/8v/x//D/8v/y//L/8//0//T/9v/z//L/8f/x//H/9P/2//f/9//1
//P/8v/y//P/9//6//z///8EAAsAEAARABIAEwAcAC0AQgBYAGgAcABtAGUAWwBMADEA
CQDZ/7P/kf9s/z7/Gf8U/yn/RP9Z/23/g/+S/5//p/+u/7j/xP/P/9n/4v/o/+v/7P/w
//L/8//3//r//v8AAAMAAwADAAIAAQABAAAAAwAGAAkADAALAAoACQAGAAYABwAHAAgA
CwANAA4ADwAMAAoACQAIAAsADgARABIAEQARABAADgAOAA4ADwAQABYAGAAWABYAFAAT
ABIAEgAVABgAGwAdABwAGwAaABkAFwAYABgAGgAgACAAIAAhAB8AHwAgACAAIwAnACwA
LwAuAC0ALQAsAC8ALwAxADMAOAA7ADsAOwA6ADkAOQA4ADoAPQBAAEEAPwA8ADwAOwA7
ADgAOAA4ADsAPQA6ADcANQAvACsAKQAqACkAKgArACcAJAAhAB4AHQAbABgAGgAcABwA
GAAVABIADgAMAAkADAANAA4ADwANAAgABgAEAAUABQAFAAUABQAGAAYABAACAAAA/v/9
/wAAAgAFAAQAAgABAP/////9//7///8CAAAAAQACAAIA///9//z//f8AAAIAAAAAAAAA
/v/9//3/+//9//7///8AAAEAAQACAAAA///+//7/AgAEAAQABAAEAAMAAQABAAEAAwAE
AAUABwAIAAgABwAFAAQAAwAEAAcACAAKAAsACgAJAAYABQAFAAcACAAIAAkACgALAAsA
CQAIAAgABwALAAsACwALAAgACAAGAAYABgAGAAcABwAJAAkACQAHAAYABAADAAMABwAH
AAYABgAGAAQAAwADAAIAAwACAAEAAgAGAAUABAABAAAA/////wQABQAEAAUABAADAAIA
AgABAAMAAwACAAQABQAEAAQAAQAAAAEAAgAEAAQAAgACAAEAAQD/////AAABAAEAAAAB
AAEAAgADAAAA/////wAAAAACAAYABQAEAAMAAgABAAAA///8////AQADAAUABAACAAIA
AAABAAIAAwADAAMAAwADAAMAAAD///7//f8CAAQABgAIAAUAAwAAAP3/+//8//3//v8B
AAIABQAHAAUAAwABAP3/AQAAAAEAAwABAAEA///+/wEAAAAAAAAAAAAAAAAAAQD///7/
///7//z//f///wEAAAAAAP///f8AAP////8AAAMAAwACAAAAAQAIABEAGgAhACQAJQAu
AD0AVABoAHoAiACPAJUAkQCAAGEAMQD5/8//p/98/0j/H/8Y/y//Rv9b/3H/hf+U/6P/
s/++/8j/0v/b/+H/5P/o/+v/8v/6/wAAAQAFAAgADAAKAAsACQAHAAkACwAOABAADgAQ
ABIAFAATABIAEQAOABAAEwAVABgAGAAXABUAEwAWABYAFwAYABcAGAAZABgAGAAZABkA
GAAbABwAHgAgACAAIAAcABoAGwAdAB8AIgAgACIAJAAlACMAIwAjACMAJgAoACkALAAs
ACoAKAAnACsALQAwADIAMwA1ADgAOQA5ADkAOgA6AD4APwBCAEUARgBHAEUAQwBHAEkA
TABOAE4ATwBQAE8ATQBKAEoASQBLAEoATABOAEwASwBFAD8AQgA/AD4APwA+ADsAOgA5
ADQAMAAsACgAKAAnACUAKAAkACIAHAAXABcAFgAXABcAFgAVABQAEwAQAAwACwAKAAwA
DQAOAA8ADQAMAAoABgAIAAgACAAJAAoACgALAAgACAAHAAUABQAHAAgACQAMAAcABQAD
AAAAAgADAAUACQAHAAgABQAEAAYABAADAAMABQAHAAgACQAGAAUAAwACAAQABQAGAAgA
CQAKAAkACAAIAAcABQAFAAgACwANAA8ACwAKAAgABQAGAAgACgAOAA0ADAAMAAsACQAJ
AAcABwAKAA0ADwAQAA4ADAAKAAcACAAKAA0ADwAOAA0ADAALAAoACgAIAAgACwAMAA4A
DwANAAsACQAFAAgACAAJAAsACwALAAoACgAIAAYABQAFAAgACwAMAA0ACQAKAAYAAgAE
AAYACAALAAwACwAIAAcABAADAAIAAgAFAAkACwAMAAgABwAEAAIAAwAEAAcACgAIAAgA
BgAGAAUABQADAAMABgAJAAsADAAIAAUAAwABAAQABQAHAAoACwAKAAYABQAEAAMAAwAD
AAcACAAIAAgABAACAAIABAAEAAQABAAHAAgACQAIAAYABQAEAAMABQAGAAkACgAJAAgA
BwAFAAcABwAHAAcACQAJAAkACQAIAAgACAAIAAsACwAKAAkABAAEAAQABAAHAAgACwAN
AA0ADQANAAsACgAGAAQAAwAIAAsADAAOAAsACAAGAAQABgAGAAYABwAIAAgACgAHAAQA
AwADAAMABQAIAAoACwAKAAcABQAEAAUACQAMAA4ADwAWAB0AIAAhACIAJQAqAD8AXAB0
AIoAlACXAJcAlQCIAG0ARwAVAOf/wf+U/1r/I/8M/x//PP9V/3P/jf+e/6n/s/+6/8L/
zP/X/+P/7P/y//n//P/+/wAAAgAFAAcACgANABEAEgATABIAEQARABAAEgAUABYAGAAY
ABgAGAAWABQAFQAVABYAGQAbABwAHQAcABoAGQAYABkAHAAfACAAHgAfAB8AHgAcABwA
HQAeACMAJgAlACYAJAAjACIAIgAkACYAKAApACkAKQApACkAJwAoACgAKgAvADAAMQAz
ADIAMQAxADAAMwA3ADwAPwA9AD0APgA+AD8APwBBAEMASgBNAE0ATQBKAEkASQBIAEoA
TQBQAFEAUQBOAE4ATQBLAEgASABIAEoATQBLAEkARQA/ADsAOQA6ADkAOgA7ADcANAAx
AC4AKQAnACQAJgAoACgAJAAhAB4AGgAYABUAFwAXABcAFwAWABIAEQAQAA0ADQANAA0A
DgAQABEAEAAOAAwACgAJAAsADAAOAAwADgANAAsACwAIAAgACAAKAAkACwANAA4ACQAH
AAYABwAKAAwACgAKAAwACgAJAAkABgAHAAcABwAKAAsACwAMAAoACQAIAAgADAAOAA4A
DgAQAA8ADQANAAwADQANAA0AEAASABMAEwAPAA4ADQAOAA8AEAASABMAEwATABEAEQAQ
ABEAEQAQABEAEgATABMAEQAQABAADwATABMAEwATABQAFAASABIADwAOAA4ADQAQABEA
EgARABAADgANAA0AEQARABAAEAASABAADwAPAAwADQAMAAsACwAQABAAEAANAAwACwAL
AA0ADQALAAsADAALAAoACgAHAAkACQAIAAoACwAKAAoABwAGAAcACAAJAAoACQAKAAkA
CQAHAAcABgAHAAcABgAHAAcACAAJAAYABQAFAAYACgAKAAcABwAIAAcABwAHAAYABgAF
AAQACgAKAAkACAAHAAYABwAGAAUAAgADAAUABwAJAAgABgAGAAQABQAGAAcABwAHAAcA
BwAHAAYABQAEAAMABgAIAAoADAAJAAcABAABAAEAAgADAAQABgAGAAgACQAGAAUABAAB
AAUABAAFAAcABQAFAAMAAgAFAAQABAAEAAQABAAEAAUAAwACAAMA//8AAAEAAwAFAAQA
BAADAAEAAgABAAEAAgAHAAUAAgAAAAEACAAVAB4AIwAmACUAKAA1AEgAWgBsAHwAgwCF
AIEAcgBXAC0A9//J/6X/gv9W/yv/HP8t/0j/Wf9n/3v/jP+d/6//uv/E/87/1//d/+D/
5P/p//D/+v8AAAAAAwAFAAgACAAJAAcABQAIAAkACwAMAAkACgALAAwADAAMAAwACgAN
AA8AEAASABAADwANAAsADwAQABIAFAASABIAEgAQABIAEwATABIAEwAUABYAGAAYABgA
FAASABMAFQAXABoAFwAYABkAGQAZABkAGQAZABoAHAAdACAAIAAeABwAGwAfACEAJAAm
ACYAJwApACkAKQApACoAKgAsAC0AMAAzADQANQAzADEANQA3ADoAPAA6ADsAPAA7ADsA
OAA4ADcAOgA4ADkAOgA3ADcAMgAtADAALQAsAC0AKgAnACYAJQAjACAAHQAaABkAGQAY
ABwAGAAWABAACwANAAwADQANAAoACQAIAAcABgACAAEAAAACAAMABAAFAAEAAAD+//r/
/f/+////AQAAAAAAAQD+//7//f/7//v//f/+////AgD8//v/+v/4//r/+//9/wEAAAAA
APz/+v/8//r/+f/5//v//f/+/////P/7//n/+P/5//v//f8AAAAAAAD+//z//v/9//v/
+//8////AQADAAEAAAD+//v//P/+/wAABAABAAAAAAD////////9//3//v8BAAMABAAC
AAAA/v/7//z//v8BAAMAAgABAAAA//8AAAAA/v/+////AAACAAMAAQD///3/+f/7//z/
/v8BAAEA///8//r//P/6//n/+f/6//3//v////v//P/4//T/9//4//n/+//8//v/+P/3
//j/9//2//b/+P/7//z//P/4//f/9P/y//X/9v/5//z/+f/4//X/9P/1//X/8//z//f/
+f/6//r/+P/1//P/8f/0//X/9//6//j/9P/x//H/8v/z//T/9f/2//b/9v/2//T/8f/x
//H/8f/z//T/9//4//f/9v/1//P/9f/1//X/9f/1//X/9f/1//T/9P/0//T/9v/3//f/
9//x//D/7//u//H/8v/1//f/9//3//f/9f/z//D/7//v//L/9f/2//j/9//0//L/8P/x
//L/8//1//T/9P/2//P/8P/v/+//7//x//T/9v/3//X/8//y//L/8f/1//r//P///wQA
CQAMAA0ADAAPABoALQBCAFYAZABsAGcAYQBZAEgAKwABANP/sf+T/27/QP8d/xb/Lf9I
/1v/b/+D/5T/n/+n/6z/tv/C/83/1//c/+L/5//q/+r/7P/u//H/8//2//r//f/9//3/
+v/5//n/+P/7//7/AQAEAAMAAgABAP7//v//////AAAEAAUABQAFAAQAAgABAAAAAwAG
AAkACgAJAAkACAAGAAYABgAHAAgADAAOAAwADAAKAAkACAAIAAkADAAPABEAEAAPAA4A
DQANAA4ADgAQABYAFgAWABcAFgAVABUAFAAXABsAIAAjACEAIQAiACIAIwAjACUAJwAu
ADEAMQAxADAALwAvAC4AMAAzADYANwA1ADIAMgAxADEALgAuAC4AMQAzADAALQAqACUA
IgAhACIAIQAiACMAHwAcABkAFgAVABMAEAASABQAFAAQAA0ACQAGAAUAAwAEAAUABgAH
AAYAAgABAAAA/f/9//3//f/+/wAAAQAAAPz/+v/4//f/+v/8/////v/8//v/+f/5//f/
+P/5//z//P/9//7//v/7//n/+P/5//z//v/8//z//P/6//n/+f/3//n/+v/7//z//f/9
//7//P/7//r/+v/+/wAAAAAAAP7//f/7//v/+//9//7///8AAAIAAwADAAEAAAD//wAA
AQACAAQABQADAAMAAQABAP//AQACAAIABQAGAAcABwADAAIAAgABAAUABQAFAAUABAAE
AAIAAgAAAAAAAQABAAQABQAGAAUAAgAAAP////8CAAMAAwAEAAQAAgABAAEAAAABAAAA
//8AAAQAAwACAP///v/9//3/AAABAAAAAQAAAP///v/+//3///////7///8BAAEAAgAA
AP7//v/+/wEAAgABAAIA//////3//f/+///////+//////8AAAEA/v/9//3//v8CAAIA
/////wIAAAD///7//f/8////AAABAAAA//////////////7////+/wEAAgADAAMAAAD/
//7//f///////////wIAAgACAAIAAAD///3/+//7//z//f/+//3//P/9//3//v///wAA
//8BAP7//f/9//z//f/8//z//v/+////AAD+//z/+v/5//v//P////3//v/9//3//f/7
//z//P/7//3//f/+/wAA+//5//r/+v///woAFQAcAB8AHgAbAB4ALQBGAF4AdACEAIkA
iQCBAGwATwAlAPX/y/+v/4r/XP8t/xz/Kf8+/1P/bf+F/5b/p/+1/7z/wP/I/8//1//c
/+L/6f/y//r//P/7//3//v8AAAAAAwADAAMABAAFAAcACAAFAAYABwAIAAsADAANAAwA
CgALAAsADAAMAA0ADQANAA4ADgAPABAADQAOAA8ADgARABMAFAAUABMAEgASABIAFAAW
ABQAFAAWABcAGAAaABcAGAAZABkAHAAdAB4AHwAeAB4AHQAeACIAIgAiACMAJAAlACcA
KAAoACkAKwArAC0ALwAyADQANAAzADQANQA4ADsAOwA7AD4APwBBAEIAQQBBAEEAPwBB
AEAAQgBDAEIAPgA9ADwAOwA9ADoANwA5ADUAMwAzADEALQArACkAKAAmACQAIgAeABsA
FwAYABYAFgASAA8ADgAMAAwACwAJAAcABQADAAQAAgADAAQAAAD///7//f/9//7//v/8
//z//P/8//3//f/8//z/+P/7//v/+v/7//n/+P/3//j/9//3//f/9v/1//X/9v/5//j/
+P/0//L/9v/2//f/+f/2//f/9//3//n/+f/4//j/+P/5//r//P/6//r/+P/2//r/+//7
//3/+v/7//v/+//7//z//P/7//v//P/9/wAA/v/8//v/+f/7//3//f////7///////7/
/v/+//7//f/9//7/AAABAAEA///9//v//P/+//7/AAD///7//v/9//3//f/9//v//P/8
//3///////3/+v/4//r/+v/7//3/+v/7//r/+f/5//z/+v/4//r/+v/6//v/+//5//X/
8//2//f/+P/6//j/+f/4//b/9//3//X/9P/2//b/+P/6//f/9v/z//L/9f/3//f/+f/3
//f/9v/0//T/8//z//P/9P/1//f/+v/6//j/8//x//T/9f/3//n/+f/4//b/9P/z//T/
9P/0//b/9v/3//j/8v/y//L/8//2//j/+P/4//j/9f/0//P/8v/z//T/9f/4//j/+P/2
//X/8//z//P/9P/1//j/+f/6//n/+P/2//X/9v/3//j/+f/3//f/9//4//b/9v/2//f/
+P/4//j/9v/1//T/8//0//X/+P/6//v/+f/5//f/9//0//P/8//1//n/+f/6//r/9//1
//P/8v/z//T/9v/4//b/+P/1//T/8//z//P/9P/4//n/+f/5//b/9P/z//P/9f/4//z/
AQAKAA8AEgARABIAFQAkAD0AWgByAIQAiACJAIsAfwBmAEMAFQDp/8P/mf9m/yr/B/8M
/yX/QP9b/3f/i/+Y/6X/q/+w/7b/wv/N/9f/4P/m/+v/7v/u//D/8v/1//f/+v/+/wEA
AQABAAAA//////7///8CAAUACAAGAAYABgAEAAIAAwADAAQABwAJAAoACwAKAAgABwAG
AAkADAAPABAADgAPAA8ADgAOAA4ADwAQABQAFgAUABQAEQARABEAEgATABYAGQAbABkA
GQAZABkAGQAaABoAHAAiACIAIgAjACIAIQAhACAAJAAnACsALQAvAC8AMAAwAC8ALwAx
ADMAOgA9AD0APQA8ADsAOwA6ADwAPwBCAEMAQQA+AD4APQA7ADgAOAA4ADsAPQA6ADcA
NQAvACsAKQArACkAKQApACMAIAAdABoAFQATABAAEgAUABQAEAANAAkABgAFAAMABQAF
AAUABQAEAAAA///+//v/+//7//v//P/+/////v/6//j/9v/1//n/+v/8//r/+v/5//f/
9//2//b/9v/4//b/9//4//j/9P/z//P/9f/2//j/9v/2//j/9v/1//X/9P/1//X/9f/4
//n/+f/6//j/9//2//b/+v/8//z//P/+//3/+//7//r/+//7//v//P/+///////9//z/
+//8//3//v8AAAEAAQABAP/////+///////+/wEAAgADAAMA///+//7//f8BAAEAAQAB
AAAAAAD+//7//P/8//3//f/+////AAD///7//P/7//v///////7//v/+//z/+//7//j/
+f/4//f/9//8//z//P/6//j/9v/1//n/+f/3//f/+P/3//b/9v/z//X/9f/0//X/9//3
//j/9f/0//X/9v/4//j/9v/2//f/9//1//X/9f/1//T/8v/1//X/9v/3//T/8//z//T/
+P/4//X/9f/2//X/9f/1//T/9P/z//L/8v/0//X/9v/z//L/8v/y//D/9P/4//n/+P/1
//T/8//y//L/8v/y//L/8//0//X/9v/z//L/8f/w//P/9P/1//T/8f/x//H/8f/y//L/
9P/0//b/9v/2//X/8v/x//D/7//y//P/9P/1//T/9P/0//T/8//z//L/8f/v//D/8f/y
//H/8P/x//H/9P/1//b/9f/1//L/8f/x//L/8//y//L/8//y//L/8v/v/+7/7f/t/+//
8P/z//H/7v/t/+3/7f/t/+7/7v/t/+//7//w//L/7//t/+7/8P/z//z/BwAOABEAEAAP
ABIAHwA4AFIAaAB4AH8AfwB7AGwAUQArAPv/zf+n/4D/Tv8Z//7+B/8i/zn/Uf9r/4D/
kf+d/6b/rP+0/73/xf/M/9T/3//m/+r/7v/t/+//8P/y//T/9//3//f/+P/5//v//P/5
//r/+//8////AAABAAAA/f/9//z//P8AAAEAAQABAAMAAgACAAIAAQACAAMAAgAFAAcA
CAAIAAUABAAEAAQACgAMAAoACgALAAsACwAMAAkACgALAAsADgAPABAAEQAOAA4ADQAO
ABQAFAAUABUAFwAXABgAGAAXABkAHAAdACAAIQAjACQAJAAjACQAJQAoACsAKwArACwA
LQAvADAALgAvADAALwAxADAAMgAzADAALAArACoAKwAtACoAJwAnACMAIQAhAB4AGwAa
ABkAFwAWABUAFAAPAA0ACgAMAAoACgAGAAMAAgAAAAAA///+//3//P/7//z/+v/7//z/
+v/5//j/9//5//r/+v/4//r/+v/6//v/+v/6//v/+P/6//v/+//9//r/+v/6//z/+v/7
//z//P/7//v//P////7//v/6//j//P/8//3////8//3//f/9///////+//7//v///wAA
AgACAAIAAAD+/wIAAwADAAUAAgADAAMAAwAFAAYABgAFAAYABgAGAAgABwAGAAYABQAH
AAkACQALAAkACQAIAAYACAAIAAgABwAIAAgACQAJAAgABwAGAAUABwAIAAcACAAFAAQA
BAADAAQABQAGAAUABwAGAAYABwAGAAUAAwACAAQABAAFAAcABQAFAAMAAQAAAAQAAwAC
AAIAAgACAAMAAgABAP7//f8AAAEAAgAEAAAAAQAAAP7/AAABAAAAAAAAAAAAAgAEAAEA
AAD9//z///8BAAEAAwABAAEAAAD+/wAA/////////////wAAAgABAAAA/P/7//z//f//
/wEAAQAAAP7//P/8//7///8AAAEAAgACAAAA/v/6//z//f/+////AAAAAAIAAgABAAAA
///9/wAAAQACAAMAAAD///7//f///wAAAQACAAEAAQAAAP//+v/6//r/+v///wAAAwAF
AAMAAQD///v//v/8//z//f/9//////8AAP///P/6//j/+v/8//7/AQD+//z//P/3//j/
+f/7//3//f/+//7//f/7//n/+P/4/wEAAwAEAAIAAwAIAA8AFgAZABwAIQAsAD8AVABo
AHgAgACDAIUAgQBwAFEAIwDt/7//l/9q/zT/C/8M/yn/RP9Z/23/gf+O/5v/p/+y/7z/
yP/V/93/4v/m/+n/7P/y//b/+P/9/wEABgAFAAcABgAFAAcABwAIAAgACQAMAA8AEgAQ
AA4ADAAIAAoADQAPABIAEQARABAADwARABAAEAAQABEAFAAXABgAFQAVABQAEgAUABYA
GQAcAB4AHgAaABgAGQAZABkAGgAbAB4AIQAjACAAHwAeAB0AHwAiACQAKAApACgAJwAn
ACkAKQAqACoALgAxADUANwA0ADMAMwAyADcAOQA9AEEARABFAEMAQQBDAEMARABEAEcA
SQBLAEsASABEAEMAQQBDAEIARABGAEUARQBAADsAOwA3ADUANQA1ADMAMwAzAC4AKgAm
ACIAIQAhACAAJAAiACAAGgAVABUAEgARAA8AEQARABEAEQANAAgABgAEAAYABwAIAAkA
BwAIAAgABgAFAAQAAwADAAcACAAKAAgABwAFAAIAAQACAAQABgAKAAYABQAEAAIAAAD/
////AQADAAYABQAGAAMAAAD+//3/AAADAAUABwAFAAUABAAEAAMAAwADAAQACAAKAAoA
CgAJAAcABAADAAYACQALAA0ADAAMAAsACQAIAAgACAAKAAsADAAOAA8ADAALAAgABwAK
AA0ADwAQAA8ADgANAAsADAAMAA0ADQARABEAEQARAA0ADAAJAAgACwAMAA4ADwANAA0A
DQALAAsACgAKAAsADwAPAA4ADgANAAoACAAHAAgACwAMAA0ACQAMAAoACAAGAAYABgAH
AAoACwAKAAsACQAHAAUABAAFAAkACwAMAAkACQAHAAYABAAEAAYACAAJAAoACQAKAAgA
BwAEAAMABwAJAAoACgAJAAcABgAFAAMAAwAEAAYACQAKAAgACQAHAAUABAADAAcACAAI
AAgACgAIAAUAAgACAAIAAgACAAcACAAJAAgABgAFAAQAAwAFAAYACQAKAAgACAAIAAcA
BwAHAAcABwAIAAkACgALAAkACAAHAAYACAAJAAkACQAEAAQABAAEAAQABAAGAAcACAAJ
AAoACQAIAAQAAgABAAQABwAIAAoACAAGAAUABAACAAIAAgADAAUABgAJAAcABQADAAIA
AQAEAAYABwAHAAcABQAEAAQAAQADAAYACgAPABgAHwAiACMAIgAjAC4ARQBgAHgAjACW
AJkAmQCPAHgAVQApAPf/z/+p/3b/PP8R/xD/K/9E/13/ef+P/6D/r/+3/7z/xP/M/9f/
4f/q//L/+f/+/wAAAAAAAAMABQAIAAsADwAQABEADwAPABAAEAASABQAFgAYABoAGgAa
ABgAFQAVABQAFAAZABsAHAAdABwAGgAZABgAGgAcAB4AHgAgACEAIQAgAB8AHgAeAB4A
IwAmACUAJgAjACMAIwAkACYAKAAqACsALQAtAC0ALQArACwALAAuADQANAA0ADUAMwAz
ADQANAA2ADkAPQA/AEAAQQBDAEQARABDAEQARQBLAE8AUABRAFAATwBPAE4ATwBRAFMA
UwBUAFIAUwBTAFIATgBNAEwATwBRAE4ASwBIAEMAQAA/AD8APQA9AD0AOwA4ADUAMgAt
ACsAKAAqACwALAAoACUAIQAeAB0AGwAbABsAGwAbABsAGAAYABgAFAATABIAEQASABQA
FQAUABEAEAAPAA8ADwAQABIAEAATABMAEgATABAAEAAQABIAEAARABIAEgAOAA0ADQAP
AA4AEAAOAA4AEAAQABEAEwAPAA8ADgANABAAEQARABIADwAPAA8AEAASABQAFAAUABUA
FQAUABUAFAAVABUAFQAWABgAGQAZABYAFgAWABgAGAAYABkAGQAaABsAGgAbABkAGQAY
ABYAGQAaABsAGwAZABgAGAAXABkAGQAZABkAGQAaABkAGgAXABYAFgAVABcAGQAbABsA
GAAWABUAFQAXABcAFgAWABcAFgAWABcAFQAVABMAEQARABYAFgAWABUAFAATABMAEwAT
ABEAEQATABMAEwAUABIAEwASABAAEQATABMAFAARABAAEQASABQAFAASABIAEgATABIA
EwATABMAEgAQABEAEQASABMAEgARABEAEgAUABQAEQARABYAFQATABIAEQAQAA8ADgAR
ABIAEwASABEAEQARABEAEgASABQAFAAWABYAFgAVABIAEQAQAA8AEgATABQAFQAUABQA
FAAUABMAEwASABEAEQASABMAFAATABIAEwATABQAFQAWABUAEwAQAA8ADwAPABEAEQAS
ABUAFAAUABQAEQAQAA8ADwATABQAFwAVABIAEQARABEAEAASABMAEwAUABMAEwAUABEA
EQASABQAGwAmADEANgA3ADQAMwA8AFEAagCCAJYAoAChAJ0AkwB6AFkAKQD3/9P/rf+A
/0z/J/8o/0H/WP9t/4X/nf+u/73/yf/Q/9j/4P/n/+//+P8CAAsAEgAWABYAFQAXABgA
GgAcAB8AHwAfACEAIQAiACIAIQAiACMAJAAlACYAJwAmACUAJQAkACQAJwApACoAKwAr
ACoAKgAqACkAKgArACoALAAvADEAMgAvAC4ALgAuADIANAAyADIAMwAzADMANAAzADQA
NQA1ADgAOQA6ADsAOAA4ADcAOAA9AD4APwBBAEMAQwBEAEQARQBHAEoASwBOAE8AUQBS
AFIAUQBSAFMAWABbAFsAWwBbAFsAXABcAFwAXQBeAF0AYABeAF8AXwBeAFoAWQBYAFcA
WQBaAA==
         </WaveFormData>
      </LeadData>
      <LeadData>
         <LeadByteCountTotal>10000</LeadByteCountTotal>
         <LeadTimeOffset>0</LeadTimeOffset>
         <LeadSampleCountTotal>5000</LeadSampleCountTotal>
         <LeadAmplitudeUnitsPerBit>4.88</LeadAmplitudeUnitsPerBit>
         <LeadAmplitudeUnits>��V</LeadAmplitudeUnits>
         <LeadHighLimit>2147483647</LeadHighLimit>
         <LeadLowLimit>268435456</LeadLowLimit>
         <LeadID>V3</LeadID>
         <LeadOffsetFirstSample>0</LeadOffsetFirstSample>
         <FirstSampleBaseline>0</FirstSampleBaseline>
         <LeadSampleSize>2</LeadSampleSize>
         <LeadOff>FALSE</LeadOff>
         <BaselineSway>FALSE</BaselineSway>
         <ExcessiveACNoise>FALSE</ExcessiveACNoise>
         <MuscleNoise>FALSE</MuscleNoise>
         <LeadDataCRC32>373077526</LeadDataCRC32>
         <WaveFormData>
EAAQABAAEAANAAwACwAKAAYABAACAAAA/P/6//j/9v/2//b/9v/2//T/8v/w/+7/7//w
//H/8v/w//D/8P/w/+//7v/t/+z/7//w//H/8v/w/+7/7P/q/+v/7P/t/+7/7v/u/+7/
7v/t/+z/6//q/+v/7P/t/+7/6//q/+n/6P/q/+r/6v/q/+r/6v/q/+r/6P/o/+j/6P/r
/+z/7f/u/+3/7P/r/+r/6//s/+3/7v/w//D/8P/w/+//7v/t/+z/7v/w//L/9P/z//L/
8f/w//H/8v/z//T/9P/0//T/9P/0//T/9P/0//f/+P/5//r/+P/2//T/8v/1//b/9//4
//b/9v/2//b/9f/0//P/8v/z//T/9f/2//P/8v/x//D/8v/y//L/8v/y//L/8v/y/+//
7v/t/+z/7f/u/+//8P/u/+z/6v/o/+v/7P/t/+7/7P/s/+z/7P/s/+z/7P/s/+//8P/x
//L/8f/w/+//7v/x//L/8//0//T/9P/0//T/9v/2//b/9v/5//r/+//8//r/+v/6//r/
+//8//3//v/////////+//3//P/8//3/AQACAAUABgAGAAUABAAEAAcACAAKAAsACQAI
AAgACQAIAAgACAALAAwADgAPAA4ACgAKAAoACgANAA8ADwAPAA4ADAAMAAwACgAHAAUA
BQAIAAoADQAMAAsACQAHAAQABQAFAAYABgAIAAgACAAHAAUABQAFAAUABgAJAAsADAAJ
AAkACAAIAAgACwANAA8AEgAYACAAJgAwADwARwBdAIQAsgDdAAQBKgFQAXMBhwGFAWsB
LgHbAI4ARQDo/3X/Fv/9/h7/Pf9P/2H/dv+I/5b/ov+s/7X/w//S/97/5//w//b/+v/9
/wIABgAIAA0ADgATABUAFgAWABUAFQAUABQAGAAZABsAHgAdABwAHAAbAB0AHQAdAB4A
HwAiACMAJQAiACEAIAAfACMAJAAnACgAJwAoACcAJQAlACYAJwAnACwALAAsAC0ALAAr
ACoAKQAsAC4AMAA0ADIAMgAzADMAMwA0ADYANwA7AD0APQA+ADwAPQA9AD4AQgBEAEgA
SwBLAEsATABMAE0ATwBRAFMAWABaAFoAWwBaAFkAWQBYAFwAXQBfAGAAXwBdAFsAWABW
AFQAVABSAFIAUgBPAEwARwBBAD0AOgA6ADkANwA3ADQALwAsACcAJQAiACIAIgAkACQA
IgAgAB0AGwAbABkAGwAcAB0AHQAaABUAEgAOAAsACwAMAAwADAAKAAkACQAGAAQAAgAB
AAQABQAGAAYAAgACAAIAAgD/////AAABAAMAAwABAAEA/v/8//v/+v/9//7//v/+//z/
/P/8//v/+f/6//r//P/9//7//f/9//z/+//6//v//f///wEAAgAAAP///f////3/////
/wIAAgACAAIAAAD+////AAABAAMAAwAFAAUAAwABAAEAAQACAAMABAAFAAcABwAHAAUA
BAADAAIAAwAFAAUABQAFAAMAAgACAAEAAQABAAEAAgAEAAQAAwACAAEA///+//3//v//
/wAAAQD///7//P/6//r/+v/6//r/+//8//3//f/5//j/9//2//j/+f/7//z/+v/4//j/
9//3//f/9//3//v/+//6//r/9v/2//b/9//5//n/+f/7//b/9v/2//X/9f/2//f/9//5
//j/+P/3//T/9P/0//T/9f/3//j/9v/2//b/9v/1//X/9f/0//b/9v/3//n/9//2//f/
9v/4//n/+v/8//z//P/9//3//P/6//n/+f/9//7///8DAAEAAAD+//r/+//8//3//v//
/wEAAQABAP///P/7//r//f/7//r/+//4//j/+f/2//n/+f/5//j/9//3//j/+P/1//T/
8//x//T/9f/2//f/9f/1//T/8v/y//P/8//0//j/+f/3//X/9P/8/wYAEAAcACwAOwBT
AHoAqgDbAAgBOgFwAZ8BtwG3AZkBUAHvAJYARQDe/2P/AP/r/gz/Kf85/0//Zv94/4b/
lP+g/63/uf/E/8z/0f/W/9z/5P/r//D/9P/2//v//P/8//3//f/8////AQACAAQABgAF
AAUABgAEAAQABQAFAAgACQAKAAwACQAKAAkACQAMAA0ADgAPAA4ADgAQABAADgAQABAA
DwASABQAFgAXABcAFgAVABUAGAAZABoAGwAcABwAHAAeAB4AHgAfAB8AIAAiACUAJwAm
ACcAJgAmACgAKwAtADAAMgAyADQANQA1ADUANgA2ADoAPQBAAEMARABEAEIAQQBDAEUA
SABKAEoASQBJAEgARgBFAEQAQgBDAEIAQwBCAD4APAA3ADIAMwAvAC0ALAAoACUAIQAf
ABsAFwAVABEAEgAQABEAEgAQAA4ACgAGAAgABwAIAAcABQAGAAcABwAFAAMAAwACAAIA
AwAFAAYABQACAAAA//8CAAIAAgADAAMAAwADAAIAAAAAAAAAAAAAAAEAAwAFAAMAAQD9
//v//v/+////AAAAAAAA///+//7//v/+//3///8AAAAAAgD///7/+//5//z//f/+/wEA
AQABAAEAAAD+//3/+//9//7/AQACAAYAAwACAAEA/v8BAAMABQAHAAYABQAGAAUABQAD
AAMAAwAFAAcACQALAAkABwAFAAEABAAFAAYACQAIAAcABgAFAAUABAAEAAMABAAFAAYA
CAAFAAQAAgAAAAEAAQACAAMAAQABAAEAAQD+//7//f/8////AAABAAIAAAD+//z/+f/7
//z//f/+//v/+//8//z/+v/4//j/9//6//v//P/9//3/+//4//b/9//4//n/+//5//n/
+f/7//b/9v/2//X/9v/4//r/+//4//b/9f/z//X/9v/3//j/+P/3//b/9f/1//T/9P/z
//T/9//4//n/8//x//L/9P/0//T/9P/3//f/9//2//P/8v/y//P/9f/2//n/+v/6//n/
+P/4//r/+v/7//v/+//6//r/+//7//r/+f/7//z//v////7/+//6//n/+P/7//3//f/9
//z/+v/6//r/+f/1//L/8f/y//T/9//2//X/8//x/+7/7//v//D/8P/y//L/8v/x//D/
7//u/+3/7//x//L/8v/w/+//7f/s/+7/8f/z//P/9P/6/wAABAAKABgAKQA/AGQAnADR
APwAKAFWAYUBpQGrAZcBXgEHAawAWQD2/3n/Bv/X/vD+Ff8r/0X/YP90/37/iP+S/5n/
pf+y/8D/y//S/9r/3v/h/+T/5v/o/+3/7v/y//X/9//4//f/9//2//b/+//7//z//v/+
//7///////3//f/9//7///8CAAMABQACAAEAAAD//wMABAAHAAgABgAIAAgABwAHAAgA
CQAJAA4ADgAOAA8ADgANAAwACwAOABAAEgAWABUAFAAUABMAEwAUABYAFwAaAB0AHgAg
AB8AHwAeAB4AIgAkACgAKwArACsALAAsAC0ALwAxADMANgA4ADgAOQA3ADcAOAA4ADoA
OwA9AD4APAA7ADoAOAA2ADQANAAyADIAMgAvACwAKQAjAB8AHAAbABkAFgAVABMADwAN
AAkABwAEAAQABAAGAAYABAACAAAA/f/8//n/+v/8//7////9//v/+//6//f/9//4//j/
+//6//r/+//5//j/9//3//r/+//8//z/+v/6//r/+v/3//f/+P/5//r/+//6//v/+v/4
//f/9v/5//r/+v/6//b/9v/2//X/9f/2//b/+P/5//r/+f/5//j/9//2//f/+v/7//z/
/P/8//v/+f/7//n/+//7//7///8AAAEAAAD//////////wAAAQAEAAUABQADAAMAAwAD
AAMAAwADAAQABQAGAAUAAwADAAMABQAGAAcACAAJAAkACAAIAAcABQAFAAUABgAHAAgA
CAAIAAUAAwACAAEAAgADAAQABQAEAAQAAwACAAAAAAAAAAAAAQACAAMAAwABAAAA///+
//////8AAAAAAAD+//7//f/7//v/+//7///////+//7/+v/6//r/+//9//3//f////z/
/P/8//v/+v/6//r/+f/6//r/+//7//j/+P/4//j/+//7//v/+//5//j/+P/3//X/9//3
//f/+//8//v/+v/5//j/+P/3//b/9P/2//b/9//5//j/9v/2//T/+P/5//r//P/6//r/
+//7//n/+P/4//n//f/+////AwABAAAA/v/6//n/+v/7//z//f/////////9//r/+f/4
//v/+f/4//n/9v/2//f/9P/1//X/9f/0//P/8//0//T/8//y//H/7//w//H/8v/z//H/
8f/w/+7/7v/v/+//8P/0//P/7//t/+7/9v8AAAwAGAAiAC8APwBeAIgAswDcAAgBNgFh
AYEBhQFtATQB3wCKAD8A6P97/xD/4/78/h//Lf85/07/YP90/4T/kP+b/6n/tP+6/8H/
yP/O/9j/4//o/+j/6v/v//D/8v/z//P/8v/z//X/9v/4//r/+f/5//r/+v/6//v/+//8
//3//v8AAP3//v/9//3/AAABAAIAAwABAAAAAQAAAAAAAgACAAEAAgAEAAYABwAIAAYA
BAADAAYABwAIAAkACAAIAAgACgAMAAwADQANAA4AEAATABUAFAAVABQAFAAWABkAGwAe
AB8AHgAfAB8AIQAhACIAIgAmACkALAAvADAAMAAuAC0ALwAxADQANgA2ADUANQA0ADQA
MwAyADAAMAAuAC4ALAApACgAJAAgACEAHQAbABoAFAARAA0ACwALAAcABQABAAAA/v//
/wAA/v/8//j/9P/1//X/9//3//T/9P/0//P/8f/v/+//7v/w//H/8//0//T/8P/t/+v/
7v/u/+7/7//v/+//7//u/+z/7P/s/+z/6//r/+z/7f/s/+v/6P/n/+r/6v/r/+z/6v/q
/+n/6P/o/+j/6P/n/+n/6v/q/+z/6f/o/+X/4//m/+f/6P/r/+v/6//r/+r/7P/r/+n/
6//t/+//7//y/+//7v/t/+r/7f/v//H/8//w/+//8P/v//H/7//v/+//8P/x//L/8//y
//H/8P/t//D/8f/y//X/9P/z//L/8f/x//D/8P/v//H/8f/x//L/8P/u/+v/6P/q/+v/
7f/v/+z/6//q/+n/6P/o/+f/5v/n/+j/6f/q/+j/5v/k/+H/4//k/+X/5v/k/+P/4//i
/+L/4P/g/9//4P/h/+L/4//j/+H/3v/c/9z/3v/g/+P/4P/f/97/3//e/97/3v/d/9//
4P/h/+H/3v/c/9v/2f/b/9z/3f/e/9//2//Z/9f/2P/Z/9r/2//c/93/3f/d/9z/2f/Y
/9j/2f/c/9z/3v/e/97/3f/c/9z/3v/e/9//3//f/97/3v/f/97/3v/e/+H/4v/k/+X/
5P/h/+D/3//e/+D/4//k/+X/4v/g/+D/4P/e/9v/2f/Z/9r/3P/f/97/3f/b/9n/1v/W
/9f/2f/a/9z/3P/c/9v/2f/Z/9n/2f/b/93/3v/e/9v/2//a/9r/3P/f/+P/4//o//D/
9v/6/wIADAAbADMAWgCIALMA2gACASYBRwFbAVsBPwEAAa0AYgAbAL7/R//o/tH+9P4V
/yX/N/9Q/2L/cP94/4D/jf+b/6j/sv+9/8b/zv/S/9X/2P/a/9z/4f/i/+b/6f/r/+z/
6//r/+r/6v/v/+//8P/y//L/8v/z//P/8//z//P/9P/2//j/+P/5//j/9//2//X/9//4
//v//P/6//z//P/7//v//P/9//3/AAAAAAAAAQAAAP///v/9/wAAAgAEAAgABwAGAAYA
BQAHAAgACgALAA8AEQARABIAEAARABEAEgAXABgAGwAdAB8AHwAgACAAIQAjACUAJwAr
AC4ALwAxADAALwAvAC4AMgAzADUANgA0ADMAMgAwADAALgAuACwAKwAsACoAKAAlAB8A
GwAYABYAFQATABMADwALAAkABQAFAAIAAgACAAQABAACAAAA/v/7//r/9//5//r/+//7
//n/9//3//b/8//z//T/9P/4//b/9f/1//T/8v/w/+//8f/z//X/9v/y//L/8v/y//P/
8//0//X/9//3//X/9f/z//L/8v/y//X/9v/2//b/9v/2//b/9f/0//T/8//0//f/+P/3
//f/9v/1//T/9f/4//n/+v/6//r/+f/3//n/9//5//n//P/9//7////+//3//f/9//3/
/v///wIAAwABAP///////wAAAQACAAMABQAFAAUAAwABAAEAAQADAAUABQAFAAUAAwAC
AAIAAQABAAEAAQACAAQABAADAAIA///9//z/+//+////AAABAP7//v/9//z/+v/6//r/
+v/7//z//f/9//n/+P/3//b/+P/5//v//P/6//j/+P/3//f/9//3//f/+//7//r/+v/3
//b/9f/1//b/9//4//v/9v/2//b/9f/1//b/9//3//n/+P/4//f/9f/0//P/8v/0//X/
9v/3//f/9P/z//L/8f/w//T/9f/2//b/9f/0//T/9f/0//T/9v/2//n/+//9/wAA///+
//7//f/+//7///8BAAIAAgACAAUAAwAEAAQAAgABAAIAAwAEAAQABQAEAAMAAwACAAMA
BAAEAAEA//////3//v8AAP7/AQABAAEAAAD8//v/+//6//v//P/9//3/+//7//v/+//5
//v//P/8//z//f/9//7//P/7//v/+//+/wgAEgAaACQALAA3AEkAbACgANUABAE0AWYB
lQGtAa0BlQFaAQEBrgBhAAYAjf8e//H+CP8n/zn/T/9q/37/jv+c/6T/rf+1/8D/yv/T
/9z/5P/s//P/+P/5//r//v/+/wEAAwAEAAQABgAHAAcACAAIAAcABwAIAAsADAAOAA8A
DgANAAwADAAMAA4ADgAPABEAEQARABEAEQAQABEAEAATABYAFwAXABYAFgAWABUAGAAY
ABgAGQAaABsAHAAdABwAHAAcAB4AHwAgACIAIwAhACIAJAAlACUAJwAnACgAKwAtAC4A
MAAwADAAMgAzADYANwA5ADoAOQA7AD0APwBAAEIAQgBDAEQARQBHAEgASABHAEcARgBH
AEcARwBGAEMAQAA/ADwAOgA6ADcANAA0AC8ALAAqACQAIQAdABsAHAAZABgAFQASAA4A
DQAMAAwADAAKAAgACAAHAAgABwAEAAQABAADAAYABQAGAAYABAADAAMAAgAEAAIAAQAB
AAIAAgACAAMAAQABAAEAAAABAAIAAwAEAAIAAQABAAEAAQABAP////8BAAAAAAAAAP7/
/v/9//z//P/+/wAAAQD+//7//f/+/wAAAAD+//3/////////AQD////////+/wEAAQAA
AAMAAgADAAIABAAEAAQABAACAAMABQAHAAkABwAFAAUAAwAFAAUABwAJAAkACQAJAAkA
CQAJAAkABwAIAAkACgANAAoACQAIAAcACQAKAAwADQAMAAsACgAKAAoACgAJAAgACQAJ
AAoACwAIAAcABgAFAAcACAAIAAgABwAGAAUABAAGAAYABgAFAAYABgAGAAYABAADAAMA
AgAEAAQABgAHAAQAAwACAAEAAwADAAIAAgABAAIAAwAFAAIAAQAAAAEAAAACAAQABQAE
AAQABAADAAMAAgACAAEAAgACAAIAAgACAAEAAAD//wIAAgADAAMAAAABAAAA//8BAAEA
AQABAAAAAQACAAMAAAD+/wAAAQAEAAYABgAGAAYABQAEAAMAAgADAAQABQAHAAYABQAD
AAEA///+//7//v/+/wAAAAABAP///f/8//r/+v/7//v/+//4//j/+f/6//j/+P/7//v/
/v/+//z/+v/5//j/9//3//v/+//7//r/+P/4//j/+P/z//H/8f/x//T/9v/0//T/8v/w
/+3/6//t/+7/7v/u/+7/7v/t/+3/6//r/+v/6//v//D/8P/v/+7/7P/r/+r/7f/t/+//
9P/8/wQACAASACAAMwBTAIYAvgDvAB4BUAGAAacBtQGpAX0BLgHRAH4AIQCq/yv/3P7h
/gj/If85/1X/bP96/4b/jP+S/53/qf+2/8D/y//U/9j/2v/d/+D/4v/k/+n/6v/v//H/
8v/y//H/8f/w//D/9f/1//b/+P/2//b/9//3//f/9//3//j/+f/8//3////8//v/+v/5
//v//P///wAAAAACAAIAAQD//wAAAQABAAUABgAHAAkACAAHAAYABQAJAAoACwAOAA4A
DgAPAA8ADQAOABAAEQAUABcAGAAaABkAGQAYABgAHQAeACEAIwAlACUAJgAmACUAJwAp
ACsAMAAyADIAMwAxADEAMgAyADUANQA2ADYANAAzADIAMAAsACoAKgAoACgAKAAlACIA
HQAXABMAEAAPAA0ACgAJAAUAAQD///v/+f/2//b/9v/4//j/9v/0//P/8f/x/+//8P/y
//T/9f/1//P/8//y/+//7//w//D/9f/0//T/9f/y//D/7v/t/+//8f/z//T/8v/y//L/
8v/w/+//7//v//D/8f/w//H/8P/u/+3/7P/v//D/8P/w//D/8P/w/+//7f/u/+7/8P/x
//L/8f/x/+//7//v//H/9P/1//b/9v/2//X/8//1//T/9f/0//b/9//4//n/+P/2//f/
+P/5//v/+//9//3//f/7//v/+//7//v/+//7//7///8AAP///v/9//z//f//////////
/////v/+//3//P/7//r/+v/7//z//P/8//v/+f/4//f/+f/5//n/+f/6//r/+f/4//f/
9v/1//T/9f/2//f/9//1//T/8//y//P/8//0//T/9P/y//L/8f/v/+//7//v//L/8//z
//T/8f/w/+//7//x//H/8f/z//D/8P/w/+//7f/u/+//7//w//D/8f/x/+//7v/t/+z/
7//v/+//7//v/+7/7v/t/+v/7f/t/+3/7v/v//D/8f/u/+3/7P/r/+7/8P/y//P/8v/v
/+7/7f/s/+7/7v/u/+7/7v/u/+7/7v/t/+z/6//q/+7/7//w//D/7f/s/+z/7f/s/+z/
7v/u//D/8f/y//T/8f/w//D/7//w//D/8f/z//P/8v/x//P/9f/2//b/9P/z//T/9f/2
//T/9f/0//P/8//y//P/9P/0//H/7//v/+3/7v/w/+7/7//v/+//7v/q/+n/6f/o/+n/
6v/r/+v/6v/p/+j/5//l/+f/6P/o/+r/6//r/+z/6P/n/+n/5//q//T//v8GAA4AFgAj
ADMAVACEALcA5AAQAT4BawGNAZMBgQFQAf0ApgBXAAAAi/8W/9v+7P4P/yP/Nf9Q/2b/
dv+C/4z/k/+d/6j/sv+7/8b/0P/Y/9//4v/h/+L/5v/m/+v/7f/u/+7/8P/x//H/8v/y
//H/8f/y//X/9v/4//n/+P/3//b/9v/4//r/+v/7//v/+//7//v/+v/6//z//P/9/wAA
AQABAAAAAAAAAP//BAAEAAQABQAFAAUABQAFAAYABgAGAAgACwAMAA4ADwAMAAwADQAN
ABEAEwATABQAFgAXABcAGAAaABoAHAAdACAAIQAjACQAJAAlACYAJwAsAC4ALgAvADEA
MQAyADIAMgAxADEAMAAxADEAMQAwAC0AKgApACYAJgAmACMAIAAgABsAGAAWABIADwAL
AAkACAAFAAQAAQD+//r/+f/4//j/+P/2//T/9P/z//T/8//x//L/8//z//b/9f/2//b/
8//z//T/9P/5//j/+P/5//v/+v/5//n/+P/5//r/+v/6//z//v8AAP7//f/9//3/////
//3//f////7//v/+//z//P/7//r/+v/8//7////8//z/+//8//3//v/9//3//v///wAA
AwABAAEAAQAAAAIAAwADAAcABAAFAAQABgAHAAgACQAIAAgACQAKAAsACgAJAAoACQAM
AAsADAANAAsACwALAAsADQANAA0ACwANAA0ADQAPAA4ADQAMAAsADgAOAA8ADwAOAA0A
DAAMAAwADAALAAoACwALAAwADQAMAAsACgAJAAkACgAKAAoACQAIAAcABgAIAAgACAAH
AAYABgAGAAYABAADAAMAAgAFAAQABQAFAAIAAQAAAP//AwADAAIAAgACAAIAAgADAAAA
///+/////v8AAAIAAwABAAAA///9//7//v//////AAAAAAAAAAAAAP///v/9/wAAAAAB
AAEA/v////7//f/9//7/AAAAAAAAAAD+//3//P/6//z//P/9/////v/+/wAAAAD/////
//8AAAMABAAGAAcABQACAAAA//8DAAQABQAJAAcACAAIAAYAAgACAAIAAgAEAAcACAAJ
AAcABAADAAIAAwABAAAAAQABAAIABAACAAEA///9//r//P/9////AAD///7//f/7//3/
/f/9//3/+//9//7//v/7//v/+v/6/wAAAQABAP//AgAGAA4AGAAkADAAQQBbAIIAtADf
AAoBNAFkAY8BpQGjAYMBOgHbAIYANQDK/0//+P7v/hj/Nf9D/1f/bP96/4j/lP+g/63/
u//G/9L/2f/g/+T/6P/t//L/9f/4//7/AAACAAMAAwACAAQABQAFAAYACgALAA0AEAAN
AAwADAALAA4ADwAQABIAEQASABEAEQARABEAEQARABMAFAAXABgAFQAWABUAEwAWABgA
GgAbAB0AHAAbABsAGwAbABsAGwAfACAAIQAkACMAIgAiACEAIgAkACcAKQAqACsAKgAq
ACoAKwArACwAMAAyADYAOQA4ADcANwA2ADkAPQBBAEUARgBGAEQAQwBFAEUARgBGAEkA
SQBKAEoARwBFAEMAQABBAEAAQQBAAD0APAA4ADQAMAArACgAJgAlACMAIAAfABoAFQAS
AA0ADgAMAA0ADgANAAwACQAGAAcABQAFAAMABAAGAAgACQAIAAUABAACAAQABQAHAAgA
CAAGAAUABQAFAAQAAwADAAYABwAIAAgABQAEAAMAAgACAAMABQAHAAUABQADAAMAAwAC
AAIAAgAFAAYABgAGAAMAAgABAP//AgAEAAUACAAHAAYAAwABAAMAAwADAAUACAAJAAoA
CgAJAAcABAAFAAYACQAKAA4ADQAMAAsACAAKAAsADAANAA8ADwARABEAEAANAAwACwAN
AA8AEQATABEAEQARAA8ADwAPAA8AEQATABMAEwATABIAEAAPAA0ADgAPABAAEgARABAA
DgAMAAwACwALAAsADAANAA4ADwANAAwACgAIAAkACgALAAwACwAKAAkABwAIAAgACAAI
AAkACQAKAAoACQAGAAUAAwAEAAUABgAHAAgABwAFAAQABAAEAAQABQAHAAcABwAJAAUA
BAADAAEAAgAEAAYABwAFAAQABAADAAIAAgACAAIABQAFAAUABQAEAAIAAQD//wAAAwAE
AAUABQADAAEAAAAAAAAAAAAAAAQABQAGAAYABAACAAEAAQADAAQABwAIAAkACQAJAAoA
CAAIAAkACQALAAoACgALAAsACgAJAAsADAAOAA8ADgAKAAoACgAKAAkACwALAAsACwAK
AAsADAALAAcABAADAAQABgAJAAgABgAFAAQAAgD/////AAAAAAEAAgADAAMAAgABAAAA
//8BAAMABAAEAAMAAwACAAIAAAABAAMABQAKABIAGgAgACoANgBFAGEAjgDCAPMAIgFQ
AYABqQG5AbEBjQFEAekAlgBBANL/Vf/8/vf+HP83/0v/Zf9+/47/nP+k/6z/tf+//8z/
2P/j/+z/9P/4//v//P/8//7/AwAEAAgACwANAA4ADAANAA0ADgARABEAEgAUABYAFgAX
ABcAFgAVABQAFAAXABoAGwAdABwAGwAaABkAHAAcAB4AHgAeACAAIAAfAB0AHgAfAB8A
IwAkACUAJwAmACUAJAAjACcAKAApACwALAAsAC0ALQArACwALgAvADIANQA2ADgANgA3
ADcAOAA7ADwAPwBBAEUARQBGAEYARgBHAEgASQBOAFAAUABRAE8ATwBQAFAAUQBRAFIA
UgBUAFMAUgBQAE0ASgBJAEYARgBGAEMAQAA9ADcAMwAwAC8ALQAqACkAJwAjACEAHQAZ
ABYAFgAWABgAGAAWABQAEwARABEADwARABIAEwATABUAEwATABIAEAAPAA8ADgARABAA
EAARAA8ADgANAA0AEAARABIAEgASABIAEgASABAADwAPAA8AEAARABAAEQAQAA4ADQAM
AA0ADgAOAA4ADwAQABEAEQAPAA4ADAAMAA8AEAAPAA8ADwAPAA8AEQAQABEAEgASABMA
EwASABUAFAAVABQAFgAXABgAGQAYABYAFwAYABkAGQAZABsAGwAcABsAHAAdABwAGwAa
ABkAHAAdAB4AHQAbABsAGwAdAB0AHQAdAB0AHwAeAB4AHQAcABsAGgAaAB0AHgAeAB4A
HQAbABoAGQAZABkAGQAZABkAGgAaABoAFwAWABUAFAAXABgAGQAZABcAFgAVABQAFQAV
ABYAFgAYABYAFgAVABIAEQAQAA8AEgATABMAFAASABIAEgATABMAEwATABUAFAAUABQA
EwASABIAEgARABIAEgATABMAEAAQABAAEAARABEAEQARABUAFAAUABIAEAAQABAAEAAS
ABMAFAAUABIAEAAPAA8AEAAQABIAEgAVABUAFQAWABUAFAAUABMAFAAUABUAFwAYABgA
GAAbABkAGgAaABgAFwAYABkAGgAaABsAGgAZABkAGAAZABoAGQAVABIAEQARABIAFAAS
ABMAEwATABIADgANAA0ADAAPABAAEQARAA8ADwAPAA8ADwARABIAEgATABMAEgASAA4A
DwAPABEAFgAiACwANAA8AEgAVQBtAJoAzAD5ACYBVAGAAaUBswGnAX8BNAHbAI4APwDU
/1v/DP8J/y7/R/9V/23/hP+W/6T/sP+6/8H/zf/Y/+L/6//2/wAACAALAAwADQAOABIA
EgAXABkAGgAaABwAHQAdAB4AIAAfAB8AIAAjACQAJgAnACYAJQAkACQAJgAoACgAKQAr
ACsAKwArACsAKgArACoAKwAuAC8ALwAuAC4ALgAtADIAMgAyADMANQA1ADUANQA2ADYA
NgA4ADsAPAA+AD8APgA+AD8APwBBAEMAQwBEAEUARwBIAEoATABMAE4ATwBSAFMAVQBW
AFUAVwBZAFsAYABiAGIAYwBjAGMAZABkAGMAYwBkAGQAZgBlAGQAYgBfAFwAWwBYAFYA
VgBVAA==
         </WaveFormData>
      </LeadData>
      <LeadData>
         <LeadByteCountTotal>10000</LeadByteCountTotal>
         <LeadTimeOffset>0</LeadTimeOffset>
         <LeadSampleCountTotal>5000</LeadSampleCountTotal>
         <LeadAmplitudeUnitsPerBit>4.88</LeadAmplitudeUnitsPerBit>
         <LeadAmplitudeUnits>��V</LeadAmplitudeUnits>
         <LeadHighLimit>2147483647</LeadHighLimit>
         <LeadLowLimit>268435456</LeadLowLimit>
         <LeadID>V4</LeadID>
         <LeadOffsetFirstSample>0</LeadOffsetFirstSample>
         <FirstSampleBaseline>0</FirstSampleBaseline>
         <LeadSampleSize>2</LeadSampleSize>
         <LeadOff>FALSE</LeadOff>
         <BaselineSway>FALSE</BaselineSway>
         <ExcessiveACNoise>FALSE</ExcessiveACNoise>
         <MuscleNoise>FALSE</MuscleNoise>
         <LeadDataCRC32>4177917336</LeadDataCRC32>
         <WaveFormData>
+v/6//r/+v/5//j/9//2//P/8v/x//D/7//u/+3/7P/t/+7/7//w/+7/7v/u/+7/8P/y
//T/9v/4//j/+P/4//b/9v/2//b/+P/6//z//v/7//r/+f/4//v//P/9//7//P/8//z/
/P/7//r/+f/4//n/+v/7//z/+f/4//f/9v/3//j/+f/6//r/+v/6//r/+P/4//j/+P/5
//r/+//8//n/+P/3//b/+f/6//v//P/+//7//v/+//3//P/7//r//P/+/wAAAgABAAAA
///+////AAABAAIAAAAAAAAAAAAAAAAAAAAAAAMABAAFAAYABAACAAAA/v8BAAIAAwAE
AAIAAgACAAIAAQAAAP///v8AAAIABAAGAAQAAgAAAP7///8AAAEAAgACAAIAAgACAP//
/v/9//z///8AAAEAAgD+//z/+v/4//n/+v/7//z/+v/6//r/+v/5//j/9//2//j/+v/8
//7/+v/4//b/9P/3//j/+f/6//j/+P/4//j/9//2//X/9P/1//b/9//4//f/9v/1//T/
9v/2//b/9v/4//j/9//3//T/8//y//H/8//2//j/+v/3//b/9f/0//j/+v/8/////P/7
//r/+f/5//n/+//8////AgADAAQA///9//z/+//8//3///8AAAAA//////3/+//4//X/
8v/3//n/+v/6//f/8//x/+7/7f/u//H/8v/y//L/8P/v/+7/7v/u/+7/8P/y//L/8v/w
/+7/7f/s/+z/7f/x//P/8v/z//P/+P8DABcAMQBPAH0AtgDsACABXgGfAd8BDQIgAgcC
ugFQAekAjQAlALb/Z/9d/3f/if+N/5f/nv+j/6X/pf+m/6v/tP+//8f/0P/W/9n/2P/a
/93/4f/j/+b/6P/s/+7/7v/u/+3/7P/r/+z/7f/v//P/9f/0//L/8f/v//H/8v/z//P/
9P/3//j/+f/1//P/8v/y//b/+P/6//z/+//6//j/9//3//n/+f/5//3//v/+//7/+//6
//r/+v/7//z///8BAP////8AAAAAAAAAAAEAAQAFAAcABwAHAAYABQAEAAMACAAJAAwA
EAAPAA8ADgANAA8ADwAQABIAFQAVABUAFQAUABIAEQARABUAFgAXABkAGAAUABMAEAAO
AA0ADAALAA0ADAAKAAgABAD///v/+P/6//n/+P/4//b/8v/u/+z/6//r/+v/7P/u//D/
8P/w/+3/7P/s/+7/8f/0//b/+f/3//b/9v/2//f/9//4//n//P/9//3/+//5//f/9v/3
//r/+//9//7//P/7//j/9//1//f/+P/6//v//P/9//z/+v/3//b/9v/4//v//P/9//r/
+v/3//b/9v/3//f/+v/8//z//P/7//b/9f/1//b/+v/9//3//v/8//z/+v/5//n/+v/8
//3///8AAAAAAAD+//3//P/8//7/AAABAAQAAgACAP///////wAAAQACAAQABQAFAAQA
AgABAAAAAAABAAMABAAGAAUAAwABAAAAAAAAAAAAAQAEAAUABQADAAAA///+//3/AAAB
AAIAAgAAAP7//v/9//z//P//////AAABAAEAAQD9//z/+f/6//7///8AAAEA/v/8//z/
/f/7//v//P/9//7//v/+//3//P/7//r/+v/8//3//f////3/+//7//v/+f/5//r/+//8
//3//f/9//r/+f/4//f/+f/8/wAA///+//3//P/7//r/+P/3//f/+f/7//3//P/8//v/
+v/9//7///8AAAEAAgADAAUAAAD///7//f8BAAMABwAKAAgACAAGAAQABQAFAAYABwAH
AAcACAAIAAYAAwABAP3/AAAAAAAAAAAAAP///f/6//3/+//7//r/+P/4//r/+v/7//r/
9//1//b/+P/6//z/+v/6//j/9v/2//b/9//4//r/+f/3//P/8P/x//X//P8LACEAOQBV
AHsAqgDeABIBUgGZAdcBAQIQAvMBngEwAckAbwARALT/d/93/43/l/+Z/5//qP+r/6//
tf+6/8H/yP/N/9H/1P/W/9n/3v/k/+n/6//t//D/8v/y//L/8P/u//H/8v/z//b/9f/1
//f/9//1//T/9P/z//b/+P/6//v/+P/5//j/9//4//n/+//+//z//P/8//z/+v/6//n/
+f/8////AAABAAEAAAD+//z//P/+/wEABAADAAIAAwADAAEAAQACAAIABQAGAAgACQAH
AAcABQADAAUABwAJAAsADAALAAwADgAMAA0ADQANABAAEQATABYAFgAVABQAEwAVABYA
GAAbABkAGAAXABcAFwAUABQAEgATABMAEwATAA8ADAAIAAQABAADAAMABAABAP///f/8
//n/9v/z//L/9P/1//b/+P/0//T/8v/w//P/9P/2//r/+f/6//r/+//5//j/+P/4//z/
/f///wEAAAD///3/+f/6//v//f8BAAIAAQABAAAAAAD///z/+//+/wEAAwAGAAIAAAD+
//r//f/9////AgAAAAEAAAD///7//v/7//r//f///wAABAACAAAA/v/7//z//f///wIA
AgADAAEAAAAAAAAA/v/9/wAAAgAFAAcABQAEAAIAAAACAAMABAAGAAYABgAFAAYABAAE
AAEAAQADAAYACQAMAAgABwAFAAIABQAHAAkADAALAAsACgAKAAgABwAGAAYABwAIAAkA
CwAKAAkABwADAAUABwAJAAsACgAJAAgABgAGAAQABAADAAUABgAKAAsACQAHAAQAAQAC
AAQABAAIAAgABwAGAAUAAgAAAAAAAQAEAAUABwAJAAcABAABAP3///8BAAMABgADAAMA
AgADAAEA////////AgADAAUABwAFAAMAAAD9////AQADAAUABAAEAAMAAwABAP//////
/wIAAwAFAAYAAAD+//z//f/+////AAABAAIAAgADAAAA///+//3///8CAAQABgAEAAQA
BAAEAAcACAAJAAsACQAJAAkACQAHAAcACQAKAA0AEAARABIADwANAAwACwANAA0ADgAO
AA4ADQANAAsACAAGAAQAAgAFAAcACAAIAAUAAQD///z/+//8////AAACAAIAAAD///3/
/P/7//r//f8AAAEAAgAAAP7//f/8//r//f///wEAAAD///3//v8FABcALQBJAHEApADY
AAgBPgF5AbcB5QH6Ae8BsgFSAesAjwAzAND/g/9x/4f/l/+h/6v/uP+9/7v/u/+8/7//
xv/P/9n/4P/m/+n/6v/q/+v/7f/v//L/9P/3//r/+//8//v/+v/5//r//P/9/wAAAQD/
//7//v/9//3//v//////AAADAAQABQABAP///v/+/wAAAgAEAAYABAAEAAMAAwABAAMA
AwADAAYACAAJAAoABwAGAAYABgAHAAgACwANAAwACwALAAoACgAKAAsACwAOABEAEgAT
ABAADwAOAA0AEgATABYAGgAYABkAGQAZABcAFwAYABoAHgAfACAAIQAgAB4AHQAdAB8A
IAAhACMAIQAeAB4AHAAaABkAGAAXABkAGAAWABQAEQANAAoACAAIAAcABgAGAAUAAgD/
//7/+//7//v//P/9/wAAAQACAP7//P/7//z/AAACAAMABQADAAIAAgACAAIAAQABAAEA
BQAHAAgABwAFAAMAAgADAAcABwAIAAgACAAHAAQAAwACAAMAAwAEAAUABgAHAAYAAwAB
AAEAAgAFAAcABwAHAAQABAABAAAA/v//////AgADAAQABQAFAAEA///+//7/AgAFAAUA
BgAGAAYABAADAAEAAgAEAAUABwAIAAgACAAGAAUABAAEAAYACAAJAAwACgAKAAcABwAF
AAYABwAIAAkACwAMAAwACgAJAAgACAALAA0ADgAQAA4ADQAMAAwACwAKAAkACQAMAA0A
DQALAAoACQAIAAcACwALAAsACgAKAAgACAAHAAUABAAGAAUACAAJAAkACQAFAAQAAQAC
AAQABQAGAAcABgAEAAQABQAEAAMAAwADAAYABgAGAAUAAgABAAAAAAADAAUABgAJAAYA
AwACAAEA/////wAAAQACAAMAAwADAAIAAQAAAP//AQACAAIAAwADAAEAAQABAAAA////
//7/BAAGAAUABAADAAIAAQAAAP7//f/9////AQADAAIAAgABAAAAAwAEAAUABgAGAAYA
BgAHAAMAAwADAAMABQAHAAsADgANAAwACQAGAAYABwAJAAsACQAJAAoACgAHAAUABAAB
AAQABAAEAAQAAgABAP///P////3//f/8//r/+v/8//z/+//6//f/9f/4//r//P/+//r/
+v/4//b/+P/4//n/+v/+//v/9//z//L/8//5/wIADwAhADUATQBxAJ4A0AACAT4BgQHH
Af0BFAIDAsABVgHtAJMAOQDW/4n/cf+H/5f/mf+b/6D/p/+t/7H/tv+9/8T/yf/N/87/
0P/V/97/5v/r/+v/7f/w//L/8f/y//H/8P/z//T/9f/4//b/9f/2//X/9//2//b/9f/4
//r//P/9//v/+//5//f/+P/5//v//v/8//z//P/8//z//P/7//v//P///wAAAQABAAAA
/v/8//z//v8BAAQAAwACAAMAAwAFAAUABgAGAAcACAAKAAsACwALAAkABwAJAAsADQAP
AA4ADQAOABAADgAPAA8ADwARABMAFgAaABsAGQAXABUAFwAYABoAHQAdABwAGwAbABkA
FgAWABQAEwATABMAEwARAA4ACgAGAAYABQAFAAYAAwD///v/+P/5//b/8//y//L/8//0
//b/9P/0//L/8P/x//L/9P/4//j/+P/3//f/+f/4//j/+P/8//3///8BAP7//f/7//f/
+v/7//3/AQAAAP/////+//7//f/6//n/+//9//7/AAD9//z/+//4//v/+//9/wAA////
//3/+//8//z/+f/4//r/+//7//7/+//6//n/9//4//n/+//+//7////9//z//P/8//r/
+f/6//z///8BAP///v/8//r//f///wEABAACAAIAAQACAAIAAgD/////AAACAAQABgAE
AAMAAQD+////AQADAAYABQAFAAQABAAEAAMAAgACAAMABAAFAAcAAwABAP7/+f/9////
AQADAAMAAQD///z//v/8//z/+//7//z/AAABAP3/+//4//X/9v/4//j//P/6//n/+P/3
//f/9v/3//n/+f/5//r/+//5//b/8//v//P/9f/3//r/9//3//b/9//1//P/8//z//T/
9f/3//n/9v/1//P/8f/0//X/9v/3//f/8v/w/+//8P/x//L/8//0//b/9v/1//X/8v/x
//D/7//x//T/9v/4//X/9P/z//L/9f/2//f/+f/3//f/9//3//b/9f/2//b/+f/8//3/
/v/7//n/+P/3//r/+//9//7//f/7//r/9//2//T/8v/w//P/9f/2//b/8//v/+3/6v/p
/+r/7f/u/+7/7v/s/+v/6f/o/+f/5v/n/+r/6//s/+r/6P/n/+b/5v/p/+3/7f/w/+//
7f/w//3/DwApAEsAeQC0AO4AKAFmAakB6wEdAjACFQLCAVQB6QCJAB8AqP9V/0n/Zf97
/4H/if+S/5n/l/+V/5j/n/+o/7P/u//C/8j/zf/O/87/z//T/9X/2P/a/93/4P/h/+L/
3//e/93/3v/f/+H/5f/n/+X/5P/k/+P/4//k/+X/5f/m/+n/6v/r/+n/5//m/+b/6P/q
/+z/7v/t/+z/6v/p/+v/7f/t/+3/8f/y//L/8v/u/+7/7//w//H/8v/1//f/9v/1//X/
9P/2//b/9//3//v//f/9//3//P/7//r/+f/+////AgAGAAQABQAFAAUABQAFAAYACAAM
AA0ADgAPAA4ADAALAAsADQAOAA8AEQAQAAwACwAIAAYABQAEAAMAAwACAAAA/v/5//X/
8v/w//H/7//t/+z/6f/m/+P/4v/h/+H/4f/i/+P/5v/n/+j/5v/k/+P/5P/p/+z/7v/x
/+//7v/u/+7/7//v//D/8f/z//X/9v/1//H/7//u/+//8v/z//X/9v/0//P/8P/v/+//
8f/y//T/9f/2//f/9v/0//H/8P/w//P/9f/1//X/9P/0//H/8P/w//H/8f/0//b/9v/2
//X/8P/v/+//8P/y//X/9f/2//b/9v/0//P/8//0//b/9//4//r/+//8//r/+f/4//j/
+v/8//3/AAD+//7/+//7//v//P/9//7///8BAAIAAgAAAP///v/+////AQACAAQAAwAB
AP///v/+//7//v///wAAAQABAP///v/9//z/+//+////AAAAAAAA/v/+//3/+v/6//3/
/f/+//////////v/+v/3//j/+v/7//z//f/6//j/+P/5//n/+f/6//v//P/8//z/+//4
//f/9v/2//n/+//8////+//5//n/+f/3//f/+P/5//r/+//7//v/+v/5//j/9//4//r/
+//9//3/+v/5//j/9//2//j/+v/7//3/+f/5//n/+f/5//r/+v/6//z//v8AAAIAAQAA
AP///////////////wEAAQADAAQAAwAEAAMAAgACAAMABQAHAAQAAwADAAIAAwADAAQA
AwACAAAA/v/8//z//f/9//z////9//3//P/3//b/9//2//r/+v/4//f/9v/2//b/9v/0
//b/9v/2//j/+P/5//r/9v/z//H/8f/0//f/+/8AAAsAGwAvAEkAcQCoAOQAIAFkAa0B
8QEfAjACGwLSAWIB+QCdAD0A1P+B/2v/e/+L/4//mf+m/63/s/+3/7j/u/++/8X/y//Q
/9b/3f/k/+r/7f/t/+3/7v/u//D/8v/y//L/9P/0//T/9v/z//P/9f/1//f/+P/6//v/
+P/4//j/9//5//v/+//7//z/+//7//z/+//6//n/+P/6//z//f////7////+//3///8A
AAAAAAD//wAAAgAEAAEAAAABAAEABAAFAAcACAAFAAQABAADAAcACQAJAAkACwALAAsA
CwAKAAkACgAMAA8AEQASABMAEgARABEAEgAVABUAFQAVABYAFgAXABkAGAAWABQAEwAV
ABQAFgAWABMAEQAPAA0ACwAKAAgABgAGAAMAAQAAAP3/+f/1//L/8//y//H/8v/w/+//
7v/u//D/8v/y//L/8//y//L/9P/0//T/8//z//X/9v/4//r/+P/3//f/9//4//n/+f/3
//f/9//4//v/+//5//j/9v/4//n/+P/5//b/9//3//j/9v/2//b/9P/2//X/9v/4//f/
9//1//P/9P/2//X/9v/z//P/8v/0//T/9P/0//P/8v/z//X/+P/2//f/9f/0//f/+P/3
//f/9v/2//f/9//3//j/+P/4//n/+f/5//r/+f/4//b/9v/4//r/+f/7//r/+v/6//r/
+P/5//n/+P/6//v//P/+//z/+//5//j/+v/7//z//v/7//r/+f/5//v/+//6//f/+P/5
//r/+//7//n/9//0//b/9v/4//n/9f/0//b/9f/1//X/9P/z//P/9P/z//b/9P/z//L/
8f/0//T/9v/5//X/8//y//H/8//y//H/7//w//H/8v/0//H/8f/w//H/8f/x//P/9f/y
//H/8f/x//H/8f/w/+//8P/x//L/8//x//D/7v/t//H/8f/z//X/8v/x//H/8P/y//L/
8f/x//L/8//0//X/7v/t/+//8P/0//b/9v/2//b/9P/y//D/7v/v//D/8f/y//L/8f/x
/+//7//v/+//8P/z//X/9//4//f/9v/1//X/+P/5//v/+f/5//n/+f/5//f/+f/6//z/
//8AAAEAAAD8//v/+v/5//r//P/9//7/+//7//n/+P/2//T/8v/0//b/9//3//j/9P/y
/+//7P/u//D/8P/y//D/7v/t/+z/7P/s/+z/7P/w//D/8P/v/+3/7P/r/+r/6//r/+3/
7v/v/+//9P8BABUALwBRAIMAuADuACYBZAGjAdcB9QH0AcUBagECAaMARwDj/4j/Yf9r
/4H/i/+V/6H/qP+r/6v/q/+s/7H/uP/B/8v/0v/W/9n/2P/Y/9v/2//d/+D/4v/l/+j/
6f/q/+f/5v/l/+b/5//p/+3/7//t/+z/7P/r/+n/6v/r/+v/7v/x//L/8//v/+3/7P/s
/+//8P/x//L/8v/y//H/8f/v//H/8f/x//T/9v/3//j/9f/0//T/9P/1//b/+f/7//n/
+f/6//r/+P/4//n/+f/8////AAABAP7//f/8//v//v///wIABgAGAAcABwAHAAUABQAG
AAgADAANAA4ADwAOAAwACwALAA4ADgAOAA8ADwAMAAwACgAGAAUABAADAAQABAADAAIA
/f/5//b/9P/0//P/8v/y/+//7P/p/+j/5f/l/+X/5v/n/+r/6//s/+n/6P/o/+r/7P/u
/+//8f/x//D/8P/w/+//7//w//H/8//1//b/9f/z//H/8P/x//X/9f/2//b/9v/1//L/
8f/v//H/8v/0//X/9v/3//b/9P/x//D/8P/z//X/9f/1//T/9P/x//D/7v/v/+//8v/z
//T/9f/1//D/7//v//D/9P/3//f/+P/2//b/9P/z//H/8v/0//X/9v/4//n/+v/4//f/
9v/2//n/+v/6//z//v/+//v/+//6//r/+v/6//3///8AAAAA/f/7//n/+P/6//v/+//8
//z/+//6//r/+f/4//f/9//6//v/+//5//b/9f/0//P/9v/3//j/+P/4//b/9v/1//L/
8v/1//X/9v/3//f/9//1//T/8f/y//P/8//z//P/9P/y//L/8//y//H/8f/x//P/9P/1
//X/8v/x//D/8P/w//H/8f/z//P/8f/x//H/8P/v/+//7//y//P/8//z//D/7//u/+3/
8P/y//P/9f/1//P/8//z//D/7//v/+7/8P/y//P/9f/z//H/7//t//D/8//1//b/9v/0
//L/8P/u//D/8P/w//D/8v/y//L/8v/v/+7/7f/s/+7/8P/x//P/7//v/+//7//u//D/
8f/y//P/9P/1//b/9P/0//T/9f/2//f/+P/5//j/9//4//j/+v/8//z//P/9//3//v//
//z/+//7//r//f/9//7//f/6//j/9v/0//T/9f/1//T/9//1//X/9P/v/+7/7//u//H/
8v/x//H/7v/u/+7/7v/s/+7/7v/u//D/8P/x//L/6v/p/+n/6f/s//H/9f/4////CwAf
ADcAVwCIALwA7gAmAWMBnwHPAeYB3QGoAU4B7QCVAD0A3v+J/2v/e/+L/5H/l/+i/6v/
r/+v/67/sf+0/7v/w//K/9D/2f/e/+L/4f/g/+H/4//k/+j/6v/q/+r/7P/s/+z/7v/r
/+v/7f/t/+//8P/y//P/8f/w/+//7f/u//H/8v/z//T/8//z//T/9P/0//T/9P/3//j/
+P/5//b/9//2//X/9//4//j/+P/4//j/+f/6//n/+P/5//n//P/9////AAD9//z//P/7
////AQABAAEAAwADAAMAAwACAAEAAgAEAAcACQAKAAsACAAHAAcACAAMAA0ADgAPABEA
EAAQABEADwAOAA0ADQAQAA4ADwAOAAoACQAIAAcABwAGAAQAAgACAP///f/8//j/9f/y
//D/8v/w/+7/7v/q/+n/6P/o/+j/6v/q/+r/6v/q/+v/7v/v//D/8P/x//P/9P/2//j/
+P/3//f/9//7//3//v/9//////8AAAMAAgABAAEAAAACAAMAAgADAAIAAwADAAQABgAG
AAYABAAEAAMABAAGAAYABwAGAAUABwAIAAYABgAFAAUABAAGAAgACAAIAAcABQAFAAYA
CAAIAAkABwAGAAgACgAKAAsACAAIAAkACQAKAAwADQAOAA8ADwAPABAADgAOAA0ADgAQ
ABIAEQATABAAEAAQABAAEgATABMAEgATABMAEwAUABEAEQAQABAAEgATABQAFgAUABIA
EAAPABAAEQARAA8AEAARABIAEwATABEADwAMABAAEAASABMAEAAOAA8ADQAPAA8ADgAN
AA4ADgAMAA4ADAALAAoACQAKAAoADAAPAA0ACwAKAAkACgAKAAoACQALAAsACwAMAAkA
CQAIAAkACgAJAAoACwAIAAcABwAHAAgACQAJAAkACwALAAsACwAIAAgABwAHAAkACQAL
AA0ACgAJAAkACAAGAAgACQAKAAsADAAJAAgABgAFAAUABwAJAAsACwAMAAwADAAKAAoA
CgAKAA4AEAASABUAEQAPAA0ACwAOAA8AEgAUABYAGAAYABgAFQATABIAEQAUABUAFwAY
ABYAEwARAA0ADQAMAAsACgAMAA0ADQAMAAsABwAFAAIAAgAEAAgACgAKAAgABAABAAMA
BAAFAAYABAAGAAYABgADAAIAAgACAAgACQAJAAUAAgABAAMACAAXACsAQwBhAIkAugDo
ABgBUAGRAc0B9wECAuUBlgEsAcsAcwATALb/gf+H/5//q/+v/7X/uv+7/7v/u//A/8f/
0v/Z/+H/5P/m/+n/6v/u//H/9P/3//v//v///wAA///+/wAAAAAAAAIABAAFAAgACQAG
AAQAAwABAAMABgAJAAsACAAJAAgABwAIAAcABwAIAAsADAANAA4ACwAKAAgABwAJAA0A
DwARABAAEAAPAA4ADAAMAA0ADgAPABAAEwAVABIAEQARABAAEgAUABcAGQAYABkAGAAX
ABcAFwAXABcAGgAbAB4AIgAfAB8AHgAdACAAIQAjACYAJgAlACQAIwAlACQAJAAlACgA
KAAoACkAJgAiACEAHgAeAB8AIAAhACAAHgAbABgAFgATABEAEAARAA8ADQAMAAgABAAA
AP7/AAABAAIABAABAAIAAQAAAAEAAAAAAAIABgAIAAkACwAIAAYABQAEAAgACQALAA0A
DQANAAwACQAKAAkACQALAA0ADQAOAA4ADQALAAcABQAIAAsADQAQAA8ADgANAAoACQAH
AAcACAALAA0ADQANAAkACAAEAAIABAAHAAkADgALAAoACQAHAAUABQAGAAgACgANAA0A
DgALAAoABwAFAAgACgANAA8ADgAOAA0ADAALAAsACwAMAA8AEAAQABIADwAOAAoACQAM
AA4AEAASABEAEQAQAA4ADQANAA0ADgAQABEAEQASAA8ADQALAAoADAAOABAAEwASABEA
DwALAA0ADQANAA0AEQARABEAEAANAAoACQAHAAkACgAOAA8ADgANAAsACQAKAAoACAAK
AA0ADQANAA0ACwAIAAcABwAIAAkACwANAAwACgAIAAUABwAHAAcACAAKAAsACwANAAgA
BQAEAAMABgAHAAkACwAKAAkABwAFAAMAAwADAAMABAAGAAcACQAGAAMAAgABAAQABQAH
AAgACAAGAAMAAgACAAIAAgACAAUABgAGAAcABAADAAIAAQADAAYACAAKAAgACAAIAAgA
CQAKAAsADQAMAA0ADgAPAA4ADQAOAA4AEgAUABQAFAAQAA8ADwAPAA0ADQAOAA4ADwAP
ABAADwALAAgABQACAAcACQAKAAoACAAFAAQAAgD+//7/AAAAAAMABAADAAMAAQAAAP//
/v8BAAQABQAGAAMAAgACAAIA/v///wEAAwAEAAUABwAKABUAJQA9AFsAhQC4AOoAHgFY
AZUByQHpAe4BzQGCASABwwBtABEAtP+B/4f/nf+l/63/uf/A/8X/xf/F/8b/yf/O/9f/
4f/o/+7/8//0//T/8//z//X/+P/6//3/AAABAAIAAQAAAP//AAACAAMABgAHAAkACAAI
AAcABQAGAAcABwAIAAsADAANAAsACQAIAAgACwAMAA0ADgAQABAADwAPAAwADQAMAAsA
DgAQABEAEgAOAA4ADwAQABIAEgAUABUAFQAVABYAFgAUABQAFQAVABgAGwAcAB0AHAAb
ABoAGQAbABsAHQAgACEAIwAkACUAJAAjACMAJAAoACkAKgArACoAKAAnACcAKgAqACoA
KwAtACoAKgAoACUAIwAhAB8AIgAiACEAIAAbABcAFAASABMAEQAPAA4ADwAMAAkACAAG
AAUABAAEAAUACAAJAAoABwAGAAYACAAKAAwADQAPABAAEAARABIAEAAPAA8ADwARABMA
FAATABAADwAPABEAEwATABQAFAAWABUAEgARAA8AEQASABQAFgAWABYAFAARAA8ADwAQ
ABEAEwATABMAFQAWABQAFAASABEADwAQABMAFAAVABUAEgARABEAEgASABUAFQAWABgA
GAAWABUAFAAUABUAFQAWABgAGQAaABcAFwAXABgAGQAaABoAHAAdAB4AHAAdABoAGgAa
ABoAGwAdAB4AHgAdAB0AHQAeAB4AHwAfACAAIgAhACAAIAAdABwAGwAbAB8AIQAiACEA
HgAdABwAGwAdAB0AHQAcAB0AHAAdAB0AGwAaABwAGwAcAB0AHQAdABoAGgAYABoAGwAb
ABsAGwAcABoAGgAbABgAFwAXABcAGgAaABoAGQAYABcAFgAWABgAGQAZABsAGwAZABkA
GQAYABcAFwAXABoAGwAbABsAGgAZABgAFwAZABoAGgAbABsAGwAbABgAGAAYABgAGAAb
ABwAHAAdABoAGQAYABcAGAAaABsAHAAdAB4AHwAgAB4AHgAeAB8AHgAfACAAIQAhACEA
IwAkACYAKAAoACgAJwAnACgAKQAmACUAJQAkACUAJQAmACUAIgAgAB4AHAAeAB8AHwAe
AB8AHQAdABwAGQAYABkAGAAdAB4AHQAdABoAGgAaABoAGgAcABwAHAAdABwAHAAcABoA
FwAVABcAGgAfACEAKAA1AEcAWwB5AKUA2AAKAT4BfAG7AfEBDwISAukBlAEwAdkAhQAn
AM7/nf+h/7f/vf/D/8v/1P/b/93/3f/g/+P/5v/t//X//v8GAA0AEgAUABMAEgATABUA
FgAaABwAHAAcABwAHAAcAB4AHQAdAB8AHwAiACIAIwAjACIAIgAiACEAIgAlACYAJwAo
ACcAJwAoACYAJgAmACYAKAAqACsALQAqACsAKgApACwALgAvADAALgAuAC8AMAAvAC4A
LwAvADIAMwA1ADYANQA0ADQAMwA3ADkAOQA5ADsAOwA7ADsAOwA7AD0AQABBAEMARABF
AEQAQwBDAEQASABJAEoASwBLAEoASgBLAEsASgBJAEkATABKAEsASgBFAEMAQQA/AD8A
QABAAA==
         </WaveFormData>
      </LeadData>
      <LeadData>
         <LeadByteCountTotal>10000</LeadByteCountTotal>
         <LeadTimeOffset>0</LeadTimeOffset>
         <LeadSampleCountTotal>5000</LeadSampleCountTotal>
         <LeadAmplitudeUnitsPerBit>4.88</LeadAmplitudeUnitsPerBit>
         <LeadAmplitudeUnits>��V</LeadAmplitudeUnits>
         <LeadHighLimit>2147483647</LeadHighLimit>
         <LeadLowLimit>268435456</LeadLowLimit>
         <LeadID>V5</LeadID>
         <LeadOffsetFirstSample>0</LeadOffsetFirstSample>
         <FirstSampleBaseline>0</FirstSampleBaseline>
         <LeadSampleSize>2</LeadSampleSize>
         <LeadOff>FALSE</LeadOff>
         <BaselineSway>FALSE</BaselineSway>
         <ExcessiveACNoise>FALSE</ExcessiveACNoise>
         <MuscleNoise>FALSE</MuscleNoise>
         <LeadDataCRC32>1052666922</LeadDataCRC32>
         <WaveFormData>
AgACAAIAAgACAAIAAgACAAAAAAAAAAAA/f/8//v/+v/6//r/+v/6//n/+P/3//b/9//4
//n/+v/4//j/+P/4//b/9v/2//b/9//4//n/+v/4//b/9P/y//X/9v/3//j/+P/4//j/
+P/3//b/9f/0//b/9v/2//b/9f/0//P/8v/z//T/9f/2//T/9P/0//T/8v/y//L/8v/z
//T/9f/2//X/9P/z//L/8//0//X/9v/2//b/9v/2//X/9P/z//L/9f/2//f/+P/3//b/
9f/0//X/9v/3//j/9//2//X/9P/2//b/9v/2//f/+P/5//r/9//2//X/9P/1//b/9//4
//b/9v/2//b/9v/2//b/9v/3//j/+f/6//n/+P/3//b/9//4//n/+v/4//j/+P/4//f/
9v/1//T/9f/2//f/+P/2//T/8v/w//H/8v/z//T/8//y//H/8P/w//D/8P/w//L/8v/y
//L/7//u/+3/7P/t/+7/7//w/+//7v/t/+z/6v/q/+r/6v/r/+z/7f/u/+3/7P/r/+r/
6//s/+3/7v/u/+7/7v/s/+n/6f/q/+r/7P/u/+//8f/w/+//7v/u//D/8f/z//T/9P/z
//H/8P/w//H/8//z//f/+f/5//n/9v/2//b/9v/4//j/+P/4//j/9//2//X/8//y/+//
7//z//P/8v/y/+7/6//o/+b/6P/o/+n/6f/q/+r/6v/o/+f/5//n/+f/6P/q/+r/6v/o
/+b/5f/l/+X/6P/q/+n/5f/i/+D/4v/r//v/DwAlAEIAZgCLALAA3QAOAUABZgGAAX0B
WAEbAdIAiQA9APT/w/+//87/1f/W/9j/2P/T/83/yf/H/8n/zP/R/9f/2//f/9//3f/e
/9//4f/j/+T/5v/p/+r/6v/q/+j/5v/m/+f/6v/r/+3/7f/q/+r/6v/q/+3/7f/u/+//
8f/x//H/8P/v/+7/7f/t//H/8v/0//X/9P/z//H/7//x//L/8v/0//T/9P/0//T/8v/x
//L/8f/y//X/9v/3//X/9f/1//T/9v/3//f/+P/6//r/+v/6//j/+f/5//n//P///wEA
AwACAAIAAQAAAAIAAgADAAUABgAHAAcACAAHAAYABQAFAAkACgAMAA4ADQALAAkACAAI
AAgACAAIAAoACQAIAAcAAwACAAEAAAABAAEAAAAAAP3/+//4//j/+P/5//n/+P/6//r/
+f/4//b/9f/1//b/+P/7//r/+//5//f/9//3//n/+//7//v//f/9//v/+//5//j/+P/7
//7//v/9//3/+//6//r/+v/8//z//f/9/////////////P/7//r/+f/7//z//f/+//3/
/P/8//z//P/8//z//f/////////9//z//P/7//z//f/+////AQD///7//v/+/wEAAQAB
AAEAAQABAAIAAgD/////AAAAAAEAAgADAAQAAgACAAIAAgAEAAQABAAEAAYABgAGAAYA
BAAEAAQABAAGAAYABgAGAAQABAADAAMABQAFAAUABQAHAAgACAAIAAUABAACAAEABAAF
AAYABwAGAAYABQADAAQABAAEAAQABwAHAAcACAAFAAQAAgD//wIABAAHAAkACAAIAAcA
BQAGAAYABQAFAAgACAAJAAkACAAHAAYABAAGAAcACQAKAAkACQAIAAcACAAHAAYABgAL
AAkACQAKAAgACAAGAAUABwAJAAwACwAKAAkACAAIAAgACAAGAAgACQALAAwACgAKAAkA
CQAKAAsADAAOAA8ADwAQABAAEAAPAA0ADAAOABEAFQAXABYAFwAWABUAFgAWABYAFgAW
ABYAFgAWABUAEwARAA8AEQASABEAEwATABEADgAMAAwACwAKAAoACQAIAAgABwAGAAYA
BgAEAAYABwAIAAkABgAGAAQAAgAFAAQABAAFAAcABgAEAAEA/f/8//z//v8JABsALQBB
AFoAeACZAL4A6wAgAVABcgGIAYUBXAEfAdoAlwBTABQA7f/t//r/+//2//b/9v/z/+//
7//x//P/9P/1//X/9//3//n/+//+/wEAAQADAAQABgAEAAQAAwACAAUABAAFAAcABQAF
AAYABQAEAAQABAAEAAYABwAJAAsACAAHAAYABAAHAAgACQALAAkACAAIAAcACQAJAAgA
BwAIAAoACwAOAAsACgAJAAgACgALAA4ADwAMAA0ADAALAAsACwALAAoACwANAA4AEAAP
AA4ADQAMAA8AEQASABMAEQATABQAFQATABQAFAAUABUAFgAYABsAGQAZABgAGAAaABwA
HgAhACEAIAAgACAAIAAfAB4AHgAfACAAIQAiAB8AHQAbABkAGwAcAB0AHgAbABkAFgAU
ABUAEwAQABAAEgATABMAEgARABAADgAMAA8ADwAQABIAEgATABAADwAPAA0ADQANAA0A
DwAPAA8ADQANAAsACwAOAA4ADwATABEAEAAOAA0ADwAOAA4ADgAQABAAEQARABAADwAO
AA0ADgAPABAAEQARABAADwAOAA4ADgAPABAAEAAQABAAEQAOAA0ADAAJAAwADgAPABIA
EQAQAA8ADwAPAA4ADgAOABEAEQARABEAEAAPAA8ADgAQABEAEwAUABMAEgARABAAEAAQ
ABAAEAARABIAEwAUABMAEgARABAAEQASABMAFAASABIAEgASABIAEgARABEAEwATABMA
EwAQABAADwAOAA8AEAAQABEADwAPAA8ADwANAA4ADgANAA0ADgAPABAADwANAAsACgAN
AA4ADgANAAoACgALAAsADAAMAAsACQALAAwADAANAAwACgAJAAcACAAJAAoACgAHAAcA
CAAIAAgACQAJAAkACQAJAAkACgAKAAcABgAGAAkACgAJAAkABwAJAAoACgAHAAcABwAH
AAYABwAJAAsABwAFAAQABQAGAAcACAAIAAgACAAGAAMAAwAEAAQABgAIAAkACwAKAAkA
CAAIAAsACwAMAAwADwAPAA4ADgAMAA0ADwAPABMAFQAVABUAEgASABIAEgAUABQAFAAU
ABQAEwASABEADwAOAAsACwAPAA8ADgAOAAkABwAFAAQABgAGAAcABwAIAAgACAAGAAMA
AwADAAMABgAIAAgACAAHAAQAAgABAAMABgAGAAcABQAAAPz/+v///w0AIQA3AFAAcgCR
ALIA2QAGATQBWgF0AXsBZAExAfIAqwBjABwA6//f/+z/9f/2//j/+v/3//H/6//p/+v/
7P/x//f/+//9//3//f/+//3//f///wAAAgAFAAYABgAGAAQAAgACAAMABQAHAAoACwAI
AAgACAAIAAcABwAIAAkACgALAAwADAALAAoACQAJAAsADAAOAA8ADQANAAwACwALAAwA
DAAOAA8AEAARABIAEAAPABAADwARABMAEwATABEAEQARABAAEgATABMAFAAWABYAFgAW
ABUAFQAUABMAFgAZABsAHQAbABwAHAAcABwAHAAdAB8AIgAjACMAJAAjACIAIQAhACMA
JAAmACgAJwAlACMAIgAkACQAJAAkACUAJQAlACUAIQAgAB8AHgAhACEAIAAgACEAHwAc
ABwAGwAbABoAGAAZABoAGgAaABcAFQAUABQAFwAZABcAFwAVABMAEwATABIAEwASABEA
EgATABIAEwAQAA4ADQAPABEAEgASABMAEQAQABAAEAAOAA4ADwAPABAAEQASABMAEAAP
AA4ADQAQABAAEAAQAA0ADAAMAAwADAAMAAwADQAPAA8ADwANAAsACgAIAAgACgAKAAoA
CwAJAAgACAAIAAgABwAGAAUABgAHAAkACgAIAAcABwAGAAcACAAJAAoACAAIAAgACAAH
AAYABQAEAAUABgAHAAgABwAGAAUABAAHAAgACQAKAAgACAAHAAcABQAFAAUABQAGAAgA
CQAKAAcABgAEAAMABgAHAAgACQAIAAgABwAFAAQABAAEAAQABwAHAAcACAAHAAYABAAB
AAMABAAGAAcABgAGAAUAAwAEAAQAAwADAAYABgAHAAcABQADAAEA/v8BAAMABgAIAAYA
BQADAAEAAAD///7//v8CAAEAAgAEAAEAAAD9//v//f///wAAAAD9//3//f/9//v/+//8
//3///8AAP3//P/7//r/+P/4//j/9v/4//n/+//8//v/+v/4//f/+v/7//z//v/9//3/
/v/+//7//f/7//r//f///wIAAwADAAMAAQD//wEAAgADAAQAAwACAAEAAAD+//3//P/7
//7//v/8//3//f/7//j/9v/0//P/8v/y//D/8P/x//H/8v/y//L/8P/y//P/9P/1//T/
9P/y//D/8f/w//D/8f/z//D/7P/r/+n/6P/o/+z/9f8DABMAJwA+AFoAeQCcAMkA/AAw
AVoBdAF3AVgBHwHcAJUATQAIANX/yf/W/9//3P/Y/9j/1//X/9X/1f/X/9j/2f/Z/9n/
2//d/+P/6P/p/+f/6f/q/+z/7P/s/+v/6v/r/+r/6//t/+v/6//s/+v/7P/s/+z/7P/v
/+//8P/x/+7/7f/s/+r/7f/u/+//8f/w/+7/7f/r/+z/7f/t/+3/7f/u/+7/8P/t/+z/
6//q/+z/7f/w//H/7v/v/+7/7f/v/+//7//u/+//8f/y//T/8//y//H/8P/y//X/9//5
//X/9f/0//P/9f/2//b/9v/3//j/+v/9//z//f/9//7/AQACAAMABQAFAAQABAAEAAQA
AwACAAIAAgACAAIAAgD///3/+//5//n/+v/7//z/+f/3//T/8v/y//H/7//w//D/8f/x
//D/7//u/+z/6v/t/+3/7v/w/+//7//r/+n/6v/p/+r/6//s/+//8P/x/+7/7f/q/+n/
7P/s/+3/8f/x//D/7v/t/+3/7P/s/+z/6v/q/+v/6//p/+n/6f/p/+r/6//s/+3/7f/s
/+v/6v/p/+j/6P/o/+r/6v/q/+v/6v/p/+j/5f/n/+j/6P/q/+n/6P/n/+f/6f/o/+j/
6P/r/+v/6//r/+j/5//n/+b/6P/p/+v/7P/r/+r/6f/o/+r/6v/q/+r/7P/s/+z/7P/s
/+z/7P/s/+3/7v/v//D/7v/u/+7/7v/w//D/7//v//H/8f/x//H/7//u/+z/6v/t/+7/
7v/v/+z/6//q/+n/6f/q/+r/6f/p/+r/6//s/+v/6f/n/+b/5//o/+j/5//m/+b/5//n
/+n/6v/q/+n/6P/o/+f/5//n/+b/5v/l/+b/5//o/+j/5f/l/+b/5v/m/+f/5//n/+f/
5//n/+j/6P/l/+T/5P/l/+b/5f/l/+f/5f/k/+L/5P/l/+b/5//o/+b/5v/m/+T/4//j
/+T/5P/n/+j/6P/p/+f/5//n/+j/6v/r/+3/7v/u/+3/6//q/+j/6f/r/+v/7//x//H/
8f/v/+7/7f/s/+7/8P/y//T/8//x/+//7f/v/+7/6//r/+3/7f/s/+z/5//l/+P/4v/k
/+T/5f/l/+T/5P/k/+L/4f/h/+H/4f/j/+b/5//o/+f/5P/i/+H/4//m/+b/5f/l/+D/
3P/c/+P/8/8JAB8APgBkAIkAsgDfABQBRAFsAYQBgQFaARsB0gCJADsA7v+7/7f/xv/P
/87/0P/S/8//x//B/7//wf/G/83/0f/V/9f/2f/X/9b/1//Y/9v/3f/g/+P/5P/k/+T/
4//g/9//3//h/+P/5v/n/+b/5v/m/+b/5//n/+j/6f/p/+n/6f/o/+b/5v/m/+f/6f/q
/+z/7f/q/+n/5//l/+f/6P/o/+r/7P/s/+z/7P/p/+n/6//r/+z/7//w//H/8P/v/+7/
7P/s/+3/7f/u//L/8v/y//L/8f/x//D/7//y//X/9//5//j/+P/3//b/9v/2//f/+f/7
//3//v8AAP///v/9//3///8AAAIABAADAAEA///+//7//v/+//7//v/9//z/+//5//j/
9//2//j/9//1//T/8//x/+7/7v/s/+3/7f/s/+3/7v/u/+7/7f/r/+r/6v/s/+//7v/v
/+//7f/t/+3/6//t/+3/7f/u/+//7v/v/+z/6v/p/+v/7f/u/+7/7//t/+z/7P/s/+z/
7P/t/+3/7v/v//D/8f/v/+//7//v//L/8v/y//L/8f/w//D/8P/w//D/8P/x//P/8//z
//H/7v/u/+3/7v/v//D/8f/z//P/8v/y//L/8//z//P/8//0//X/9//4//b/9f/1//T/
9//4//n/+v/5//j/9//2//f/+P/5//r//P/8//z//P/7//r/+f/4//n/+v/7//z/+//6
//j/9//5//n/+f/5//n/+v/6//r/+f/4//b/9f/2//f/+P/5//j/+P/3//X/9v/2//b/
9v/3//f/9//4//f/9v/0//H/8f/y//T/9f/0//T/8//x//L/8v/x//H/9P/0//X/9f/y
//H/8P/u/+//8f/0//b/8//z//L/8f/y//H/8P/w//X/8//z//T/8//y/+//7f/u//H/
8//0//P/8P/v/+7/7f/s/+7/8P/y//L/7//v//D/8P/w//D/7//v//D/8f/y//T/9P/z
//P/8v/z//P/8v/y//L/8//1//X/9f/3//f/9//3//j/+f/6//n/+P/3//b/9//3//f/
9//1//T/8f/x//H/8f/w//D/8P/v/+7/7v/r/+r/6v/p/+z/7P/s/+r/6f/p/+n/6f/q
/+z/7P/s/+7/7P/r/+v/5//m/+b/5f/j/+T/5P/m/+3/+f8HABsANABYAH8ApgDXAAwB
PgFgAXQBdwFWAR0B2gCXAE8ABgDT/8n/0v/V/9T/1v/Y/9f/1f/T/8//zf/O/8//0f/V
/9f/2f/f/+L/4f/g/+H/4f/i/+P/5P/k/+T/5v/k/+T/5f/l/+X/5v/l/+f/6P/p/+r/
6P/n/+f/5//o/+n/6v/q/+z/7P/s/+3/7f/s/+z/6//u/+//7//v/+7/7v/t/+7/8P/w
//D/8P/v/+//8f/x/+7/7//u/+3/7//x//P/9P/z//P/8v/y//b/9v/2//b/+P/5//n/
+f/2//f/9//3//j/+v/7//z/+v/6//v//f8AAAEAAQACAAQABAAEAAUABQAEAAQABAAH
AAcABwAIAAcABgAFAAQABQAFAAUABQACAAIAAgACAP///f/6//j/+f/5//j/+v/4//f/
9f/y//P/9P/0//T/9v/1//X/9v/0//X/8v/x//P/8//1//f/9P/1//T/8//1//X/8//z
//X/9P/0//f/9f/0//L/8f/0//T/9f/2//X/9P/0//P/8//z//P/8//z//P/8//z//P/
8v/x//D/8v/y//P/9P/z//L/8f/x//L/8//0//P/9f/2//b/+P/1//T/8//z//b/9v/3
//j/9v/1//T/8//0//X/9//4//X/9f/2//b/9f/0//P/8v/z//T/9f/2//T/9P/0//T/
9v/2//b/9v/2//b/9v/2//X/9P/z//L/9f/2//b/9//2//X/9P/z//X/9v/2//b/9v/2
//X/9f/z//P/8//z//T/9v/3//f/9f/0//P/8v/z//P/8//0//b/9v/1//P/8v/y//P/
8//3//j/+P/3//X/9P/y//H/9P/0//X/9f/1//X/9f/0//H/8f/y//L/8//1//b/9//1
//P/8f/w//P/8f/x//L/9P/0//L/8f/w//H/8f/w//D/8f/y//P/8P/v/+//7//x//H/
8f/x//L/8v/x//H/7v/t/+7/7//y//T/9P/0//T/8f/w/+//7v/v//D/8f/y//D/8P/u
/+3/7//w//D/8f/0//T/9f/1//P/8//0//X/9v/4//n/+//5//j/+P/4//n/+//7//3/
AQABAAEAAAD///7//f/8//7//v/+//7/+//6//n/+f/6//f/9//5//v/+v/6//f/8//x
//D/8P/x//P/9P/2//X/9P/x/+//8f/x//H/8v/0//T/9P/0//D/7//v/+//8P/w//H/
7//s/+j/7P/3/wcAGwAzAFIAdACXALwA6QAYAUABXAFsAV0BMgH1ALIAaQAhAOb/zf/V
/97/4f/i/+T/5P/h/9v/1//V/9X/2P/b/+H/5f/n/+f/5f/k/+X/5//p/+r/7P/t/+7/
7v/u/+3/6v/p/+n/7P/t/+//7//s/+z/7P/s/+v/6//s/+3/7//v/+//7v/t/+z/6//r
/+7/7v/v/+//7//v/+7/7f/t/+7/7v/w//L/8v/y//L/8P/v//D/7//w//P/9P/1//X/
9f/1//T/9P/1//X/9v/6//r/+v/6//n/+f/4//f/+P/7//3////9//7//v/+//7//v//
/wEABAAFAAUABgAFAAQAAwADAAYABgAHAAgABgAFAAQABAAEAAQABAAEAAYABQAEAAMA
///+//3//P/+//3/+//6//n/9//0//T/8//z//L/8P/y//L/8f/w/+//7f/s/+z/7//x
/+//7//t/+v/6//r/+n/6//r/+v/7f/t/+v/6//o/+b/5f/n/+n/6v/q/+v/6//q/+r/
6v/o/+j/6f/p/+r/6//s/+3/7P/r/+r/6f/s/+z/7P/s/+v/6v/q/+r/6P/o/+j/6f/r
/+v/6//p/+f/6P/o/+r/7f/u/+//8f/v/+7/7v/u/+3/7f/t/+3/7v/v//H/8v/w/+//
7//u/+//8P/x//L/8P/w//D/8P/w//D/8P/w//L/8v/y//L/7//u/+3/7P/v//D/8f/y
//D/8P/v/+//7//v/+//7//x//L/8v/y/+//7v/s/+v/7P/t/+7/7//t/+7/7v/t/+z/
7P/s/+z/7v/v//D/8v/x//D/7v/r/+3/7v/w//H/8P/w/+//7f/s/+z/6//r/+7/7v/v
/+//7v/t/+z/6v/s/+3/7//w/+7/7//v/+//8P/v/+7/7v/0//P/9P/2//X/9P/x/+//
8P/z//X/9v/z//P/8//z/+//7//w//H/8//z//P/8//w//D/7//v//D/8//0//P/9P/x
//D/7//u//D/8P/w//D/8P/w//D/8P/v/+7/7f/s/+//8P/x//D/7f/t/+7/7v/t/+7/
7v/v/+//7//v//D/8P/v/+//7v/x//H/8P/w/+//7//w/+//8f/z//P/8//z//T/9f/2
//X/9P/z//L/8//z//P/8//x//D/7f/t/+3/7f/s/+z/6v/p/+j/6P/l/+T/5P/j/+X/
5v/n/+b/5f/l/+X/5f/k/+b/5v/m/+f/5v/m/+f/4//g/+D/4f/f/+D/4P/e/+P/7//9
/xEAKABGAGkAigCxAOAADgEyAUwBVQFCARUB2gCXAFEADADV/8H/zP/V/9b/1v/Y/9v/
1//T/8//zf/O/8//0f/V/9v/3f/h/+L/4f/g/+H/4f/i/+T/5v/n/+j/6P/m/+b/5//m
/+f/6f/p/+n/6v/r/+z/6v/p/+n/6f/s/+3/7v/u/+7/7v/u/+//7v/u/+//7//w//H/
8f/x/+7/7v/t/+7/7v/u/+7/7v/t/+3/7//v/+3/7//v/+//8P/x//L/8v/x//H/8P/w
//T/9P/0//T/9P/1//X/9f/z//X/9v/3//j/+v/7//z/+f/4//j/+f/8//3//f/+//z/
/P/8//3/+//6//r/+v/9//3//f/+//v/+v/5//j/+P/3//b/9f/0//T/9P/0//L/8f/v
/+7/7v/t/+v/7P/p/+n/6P/m/+f/6P/o/+j/6P/n/+f/6P/o/+n/5v/l/+j/5//o/+n/
5v/n/+b/5f/n/+n/6f/r/+v/6v/q/+3/7f/s/+r/6f/s/+z/7f/u/+3/7P/s/+v/7f/t
/+3/7f/v/+//7//v/+7/7v/u/+7/7v/u/+//8P/v/+7/7f/t/+7/7//w/+//7//w//D/
8v/x//D/7//v//D/8P/x//L/8v/x//D/7//w//H/8//0//P/8//0//T/8v/y//L/8v/z
//T/9f/2//T/8v/w/+7/7//w//H/8v/w//D/8P/w/+7/7v/u/+7/8f/y//L/8//w/+//
7v/t/+7/8P/x//L/9P/0//P/8//x//H/8f/x//P/9P/0//P/8f/w/+//7v/x//H/8f/y
//D/8P/v/+3/7v/u/+//7//z//T/9P/z//H/8P/u/+3/7//w//L/8//z//P/8//y/+//
7//w//D/8v/z//P/8//w/+//7v/u//L/8f/y//T/9P/0//L/8f/v//H/8v/y//L/8//0
//X/8v/x//H/8f/z//T/9v/2//b/9v/1//T/8//w//H/8//2//j/9//4//j/+f/5//n/
+f/6//3//f/+//7//P/7//n/+P/6//3/AQADAAQABQAEAAMAAgACAAIAAgADAAQABQAG
AAMAAQD///3//v/+//z//f/9//3//P/8//n/9//1//T/9f/2//j/+f/3//b/9f/y//T/
9f/2//f/9//4//f/9v/4//b/9f/1//v/+v/6//f/8//u/+r/7v/7/w0AHwAzAE4AbACJ
AKwA1QAGATQBWAFsAWcBQgEHAcQAfQA3APr/2f/d/+z/7//s/+r/6P/j/93/2//d/+H/
5P/l/+f/6f/n/+f/5//q/+v/7P/v//H/9P/0//T/8//y//T/8v/y//P/9P/1//f/9//1
//T/8//y//T/9f/3//n/+P/3//b/9P/2//b/9v/3//j/+P/5//n/9//3//b/9f/2//j/
+f/8//v/+v/5//j/9//3//n/+f/7//3//f/9//r/+f/4//b/+f/7//z//v////7//f/8
//7/////////AQADAAQABQAEAAQAAwACAAUABgAIAAsACwALAAoACgAKAAoACgALAA4A
DgAPABAADwANAAsACgANAA4ADwAQAA4ADQAMAAsACAAIAAgACAAIAAcABQAEAAEA///8
//z//f///wAAAAD///7//P/6//z/+//7//z//f////3//f/7//n/+f/5//r//f/+////
/f/9//v/+//9//z//P////7//v/9//3/+//6//r/+v/7//z//v////7//f/8//v//f/9
//3//f8AAAAAAAAAAP7//P/7//r//f/+////AQD////////9//3//v/+/wAAAgACAAIA
AwACAAAA///+/wIAAwAEAAUABAADAAMAAgADAAMABAAEAAYABgAGAAYABQAEAAMAAgAF
AAYABwAIAAcABgAFAAQABAAEAAQABAAGAAYABgAGAAUABAACAAEAAgADAAQABQAEAAQA
AwACAAQABAADAAMABAAFAAYABwAEAAQAAwABAAMABAAFAAYABgAFAAQABAAEAAQAAwAB
AAMABAAGAAcABwAGAAQAAQACAAQABQAHAAcABgAGAAUABQAFAAUABAAEAAUABwAIAAUA
BQAEAAMABAAFAAYACAAIAAUABAAEAAYABgAEAAMABQAHAAgACAAGAAUABAADAAQABQAH
AAkABwAHAAUABAAEAAQABAAEAAUABgAHAAYAAwADAAQABAAGAAgACQALAAkACQAJAAoA
CwALAAwADAAPAA8ADgAOAAwADQAPAA8AEwAVABUAFQATABIAEQAQABAAEAAQABAAEgAR
ABAADwANAAwACQAJAA0ADQAMAAwACQAHAAUABAAEAAQABQAFAAYABgAGAAQAAQABAAEA
AQAEAAYABgAGAAYABAADAAMAAQACAAIAAwABAP7//P/+/wUAEwAnAD0AWgB6AJsAvgDp
ABgBQAFeAW4BaQFGAQ8BzgCJAEUABgDl/+n/9v/3//b/+P/4//X/7//r/+n/5//q/+3/
8//3//v//f/9//z/+f/5//v//P/+/wAAAgADAAQAAgAAAAAAAQAEAAUABwAHAAYABgAG
AAYABQAFAAYABwAIAAkACgAKAAgACAAIAAkACgAKAAsACwALAAsACgAJAAcACAAIAAoA
DQAOAA8AEAAOAA0ADgANAA0ADwAPAA8ADwAPAA8ADgAOAA8ADwAQABMAFAAVABYAFQAV
ABQAEwAVABcAGAAZABkAGgAaABoAGAAYABkAGwAdAB8AIAAiACAAIAAgACEAJAAkACUA
JgAmACUAJAAkACMAIgAhACAAIQAhACEAIQAdABwAGwAaABwAGwAZABgAGgAZABcAGAAX
ABcAFgAUABcAGAAYABgAFwAVABQAFAAXABkAFwAXABgAFwAYABkAGAAZABgAFwAYABkA
GAAZABgAFgAVABcAGAAYABcAFwAZABgAGAAYABYAFgAXABcAGQAZABkAGQAWABUAFAAT
ABcAGAAZABoAGgAaABsAHAAaABgAFgAVABYAFwAYABcAFgAWABUAFgAYABgAGAAZABcA
FgAWABYAFQAVABUAFQAXABcAGAAYABUAFQAWABYAGAAYABgAGAAaABoAGgAaABkAGAAX
ABYAGQAaABsAHAAbABoAGQAYABoAGgAaABoAGgAaABkAGQAYABcAFgAVABYAGAAZABoA
FwAWABQAEwAVABUAFQAVABUAFgAWABUAEwASABEAEAASABMAFAAWABUAFAASAA8ADwAQ
ABIAEwAUABQAEwARAA4ADgANAA0ADwAQABIAEwASABEAEAAOAA4ADwARABIAEgATABMA
EwAQAA8ADgAOABIAEQASABQAEgASABAADwAQABMAFQAWABUAFQATABIAFAAUABQAFAAX
ABgAGQAYABYAFQAVABQAFQAWABYAFwAZABkAGQAaABoAGQAZABgAGgAbABsAHAAaABsA
HQAdACAAIwAkACUAJgAmACYAJgAlACQAIwAiACMAIwAjACMAIgAgABwAGwAfAB8AHgAe
ABwAGwAaABoAGQAYABgAFwAZABoAGwAaABcAFwAXABcAGAAaABoAGgAcABoAGQAZABUA
FAAUABMAEwASABIAFAAfAC0APQBTAHIAkgCzANoABQE0AV4BegGIAX0BVAEbAdwAlwBT
ABYA9f/5/wYABwAGAAgACAAHAAUAAQD///3//v///wUACwAPABEAEwAUABMAEAARABEA
EgAVABYAFgAWABgAFgAWABcAFwAXABgAFwAZABoAGwAcABwAGwAbABsAHgAfACAAIAAg
ACAAIAAhACEAIAAgAB8AIAAhACEAIQAgACAAHwAgACEAIgAjACQAIQAhACMAIwAhACMA
IwAjACYAJwAoACgAJwAnACYAJgAqACoAKgAqACoAKwArACsAKQArACwALQAuADAAMQAy
ADEAMAAwADEANAA1ADUANgA2ADYANgA3ADYANgA3ADgAOQA5ADkAOgA3ADYANQA0ADYA
NwA6AA==
         </WaveFormData>
      </LeadData>
      <LeadData>
         <LeadByteCountTotal>10000</LeadByteCountTotal>
         <LeadTimeOffset>0</LeadTimeOffset>
         <LeadSampleCountTotal>5000</LeadSampleCountTotal>
         <LeadAmplitudeUnitsPerBit>4.88</LeadAmplitudeUnitsPerBit>
         <LeadAmplitudeUnits>��V</LeadAmplitudeUnits>
         <LeadHighLimit>2147483647</LeadHighLimit>
         <LeadLowLimit>268435456</LeadLowLimit>
         <LeadID>V6</LeadID>
         <LeadOffsetFirstSample>0</LeadOffsetFirstSample>
         <FirstSampleBaseline>0</FirstSampleBaseline>
         <LeadSampleSize>2</LeadSampleSize>
         <LeadOff>FALSE</LeadOff>
         <BaselineSway>FALSE</BaselineSway>
         <ExcessiveACNoise>FALSE</ExcessiveACNoise>
         <MuscleNoise>FALSE</MuscleNoise>
         <LeadDataCRC32>1842465813</LeadDataCRC32>
         <WaveFormData>
AgACAAIAAgAAAAAAAAAAAAAAAAAAAAAA/v/+//7//v/9//z/+//6//f/9v/1//T/9v/2
//b/9v/0//T/9P/0//L/8v/y//L/8v/y//L/8v/x//D/7//u/+//8P/x//L/8P/w//D/
8P/w//D/8P/w//L/8v/y//L/8P/w//D/8P/w//D/8P/w//D/8P/w//D/7v/u/+7/7v/w
//D/8P/w/+7/7v/u/+7/7//w//H/8v/w//D/8P/w//D/8P/w//D/8f/y//P/9P/z//L/
8f/w//H/8v/z//T/8//y//H/8P/y//L/8v/y//T/9P/0//T/8f/w/+//7v/w//D/8P/w
//D/8P/w//D/8v/y//L/8v/0//T/9P/0//P/8v/x//D/8P/w//D/8P/w//D/8P/w/+7/
7v/u/+7/8P/w//D/8P/v/+7/7f/s/+7/7v/u/+7/7P/s/+z/7P/u/+7/7v/u/+7/7v/u
/+7/7f/s/+v/6v/s/+z/7P/s/+r/6v/q/+r/7P/s/+z/7P/s/+z/7P/s/+r/6v/q/+r/
6v/q/+r/6v/q/+r/6f/n/+n/6v/q/+r/7f/u/+7/7//u/+3/7P/s/+7/8P/x//P/8v/x
/+//7v/v/+//8P/x//X/9f/2//b/9P/0//T/9P/2//b/9//3//f/9f/1//T/9P/z//P/
8v/y//L/8f/w/+3/6//q/+n/5//n/+f/6P/o/+j/5//n/+f/5//m/+b/5//n/+f/5//n
/+X/5f/k/+b/5v/o/+X/4v/d/9n/2f/g/+7/+v8JABkALQBDAF0AfACgAMIA4wD8AAgB
/wDmAL8AjwBdAC8AEQALAA4ADQAHAAEA/P/0/+r/4//f/9//3//h/+P/4//l/+P/4P/g
/+L/4v/j/+T/5v/m/+b/5v/l/+X/5f/l/+X/5//o/+n/6v/p/+j/5v/l/+f/5//o/+n/
6f/q/+r/6P/o/+j/6P/o/+v/7P/s/+z/6v/q/+r/6f/p/+n/6v/r/+z/7f/t/+z/6//r
/+v/6//t/+3/7//v/+7/7v/t/+3/7//v//D/8f/w//H/8f/w//H/8f/x//H/9P/2//j/
+f/5//j/+P/4//j/+f/7//7//f/+//7//f//////AAACAAMABQAGAAcABQAEAAQABAAF
AAUABgAHAAkACQAJAAkABgAGAAUABQAGAAcABwAHAAQAAwACAAEAAgABAAEAAQAAAAAA
/v/8//z/+f/4//j/+//8//z/+//7//r/+f/4//j/+P/4//j/+P/4//j/9//3//b/9v/2
//b/9//4//j/9v/1//X/8//1//b/9//3//j/+P/3//X/9f/2//b/9v/3//j/+f/6//j/
+P/4//f/+f/5//n/+v/6//r/+v/4//j/+P/3//f/+P/6//z//f/8//z/+//5//v/+v/6
//v/+f/5//n/+f/7//v/+//7//3//f/+//7//f/9//z//P/9//3//f/+//7//v/+//7/
/v/+//7//f/9//7//v/+//z//P/8//v//f/9//3//f/+//7//v/+//z/+//6//n/+//8
//z//f/7//r/+P/4//r/+//7//v//f/+//7//v/9//v/+P/3//r//P/9///////+//v/
+f/7//v/+//7//v//P/8//z/+f/5//n/+f/6//v//f////3//P/6//r//P/8//z//f/+
///////9//r/+v/6//v//f/9//7//P/8//z//P/+//7//f/7//z//v///wAAAAAAAP//
//8AAAEAAgAEAAMABAAEAAUABQAFAAQABAAGAAcACQALAAwACwALAAoACwAMAA0ADgAM
AAwADQANAA0ACwALAAoADAALAAsACgAIAAgABwAGAAQAAwADAAMAAQABAAEAAgACAAIA
AQABAAMAAwACAAIAAgABAAAA//8AAP//AAAAAAIAAAD+//v/+P/1//P/9f/8/wgAFgAj
ADMARQBXAG8AkAC2ANgA9QAMARgBDQHyAM0AoQBzAEsAMQAvADAAKwAhABsAGAAQAAoA
BQAFAAEA///9//3//f/9//3//v/+/wAA/v///wAAAgAAAAAAAAD//wAAAQACAAMAAgAC
AAIAAgACAAIAAQABAAMAAwAEAAUAAwAEAAQAAgADAAQABQAGAAYABgAFAAQABAAEAAQA
AwAEAAUABwAJAAcABwAGAAQABgAHAAgACQAKAAkACgAJAAoACgAJAAkACQAJAAoACwAL
AAsACgAIAAoACwAMAA0ADQAOAA8ADwAQABAAEQASABIAEwAVABgAGAAYABcAFQAYABkA
GwAeABwAHQAdAB0AHgAeAB8AIAAhACEAIgAjACEAIQAhACEAIQAiACIAIwAjACMAIgAh
ACAAHwAeAB0AHgAdAB0AHQAdABwAGQAWABYAFQAWABgAFgAWABUAEwASABIAEgASABIA
EgASABIAEAAQABAADwARABAAEAAQAA4ADwAQABAAEgARABEADwAPABAAEQARABEAEAAO
AAsADAAOAA8AEAAOAA4ADgAOABAAEAAQAA8ADwAPAA8AEAAQABAAEAAOABIAEgARABEA
DwAQABEAEQAPABAAEAAPABAAEAARABMAEgARABAADwAQABEAEgATABIAEQARABAAEwAT
ABIAEgATABMAEwAUABMAEgARABAAEQASABMAEwARABIAEgASABIAEgASABEAEwATABMA
EwASABIAEgASABMAEwATABMAEQASABIAEwATABIAEAAQABIAEwATABMAEgASABEAEAAT
ABMAEgATABEAEgASABMAEgASABAADwARABEAEQARAA8AEAAQABAAEQARABEAEQAPAA8A
EAARABMAEgAQABAAEgASABIAEwARABEAEAANAA8AEAARABMAEgARABAADwAQABAADwAP
ABEAEAAQABEADwANAA4AEAAQABAAEAASABIAEQAPAA8AEAAQABAAEQASABIAEwARABEA
EQASABUAFgAWABcAFQAVABQAFAAXABcAGAAZABsAGwAcABwAHAAcABwAHAAcABwAHQAd
AB0AGwAbABoAGgAZABkAGAAYABgAFwAWABEADwAOAA0ADwAPAA8AEAAOAA4ADQANAA0A
DQAMAAwADwAPAA8ADwANAAsACwAKAA4AEAAQAA8ADAAFAAEA//8CAAwAGgApADkATQBh
AHUAjgCwANQA8wAOASABHQEKAecAuQCJAF0APQAzADgANwAvACkAJgAgABYAEQALAAsA
CQAJAAsACwALAAsACgAIAAgACAAJAAoADAAMAAwADAALAAsACwALAAsACwAMAA0ADgAO
AA4ADQANAA0ADQAOAA8ADwAQABAADgAOAA4ADgAOABEAEgASABIAEAAQABAADwAPAA8A
EAARABIAEwATABIAEQARABEAEQATABMAFQAVABQAFAATABMAEwATABQAFQAWABcAFwAW
ABMAEwATABMAFQAYABsAHQAbABoAGgAaABwAHQAfACIAIQAiACIAIQAhACEAIgAkACUA
JwAoACkAKQAoACgAKAApACkAKgArAC0ALQAtAC0AKgAqACkAKQAqACsAKwArACoAKQAo
ACcAJgAlACUAJQAmACYAJAAiAB4AGwAaABoAHQAeAB4AHQAbABoAGQAYABgAGAAYABgA
FgAWABYAFQATABIAEgASABMAFQAXABgAFgAVABUAEwATABQAFQAVABYAFgAVABMAEQAS
ABIAEgAUABQAFAAUABMAEgARAA8AEAARABIAFAAUABQAFAASABMAEgAQAA8AEQASABMA
EwARABIAEgARABEAEAAQABEAEwATABMAEwARABEAEQARABMAEwAUABQAEwATABIAEgAR
ABEAEQASABIAEgASABIAEAAQABAADwAQABIAEwAUABMAEgARAA8AEQARABEAEQASABIA
EgASABAADwAOAA0ADgAQABEAEwARABAADgAOABAAEQARABEADwAQABAAEAAOAA0ACwAL
AAwADgAPABEAEQAQAA0ACwANAA0ADQANAAsADAAMAAwACwALAAsACwAOAA8AEQATABEA
DgAKAAgACgAKAAoACwAMAA0ADQALAAoACgAKAAsADQANAA0ADQANAAwACgAJAAsACgAK
AAsADQAMAAsACgAJAAgACAAIAAcABQAIAAoACwAMAAwADAALAAsADQANAA0ADgAOAA4A
DQANAA0ADQAMAAwADgAPABEAEwASABEAEQAQABIAEgASABIAEAAQABEAEQARAA8ADwAO
ABAADwAPAA4ADAAMAAsACgAHAAUABAADAAEAAQABAAIABAAEAAMAAwAFAAUABAAEAAQA
AwACAAEAAwABAAEAAAD+//z/+v/5//j/9f/z//P/+P8CAA4AGwApADsATQBjAIIAqADM
AOsABAEUAQ8B+gDVAKkAeQBJACcAHQAgACEAGQATAAwACAAEAP//+//5//f/9f/z//P/
8//z//b/+P/4//b/9//4//r/+P/4//j/9//3//f/9//3//b/9v/2//b/9//4//j/+f/5
//n/+v/7//r/+v/5//b/9//4//n/+v/6//r/+f/4//j/+P/4//f/9//3//j/+f/3//f/
9v/0//b/9//4//n/+P/3//j/9//3//j/+P/5//v/+//8//3//f/9//z/+v/6//v//P/9
//v//P/9//3//f/8//z//P/+////AQAEAAUABgAGAAUABgAHAAkADAAKAAsACwALAAsA
CgAKAAoACQAJAAoACwALAAsACwALAAsADAAMAA0ADQANAAwACwAKAAkACAAHAAgABwAH
AAcABQAEAAEA/v/+//3//v8AAP///v/8//n/+v/6//r/+v/8//z//P/8//n/+P/3//X/
9v/2//f/+P/2//f/+P/4//j/9//3//X/8//0//X/9f/2//b/9f/z//T/9v/3//j/9v/2
//b/9v/2//b/9v/1//f/9//3//j/9v/2//b/9P/2//b/9f/1//X/9v/3//f/9f/2//b/
9f/3//b/9v/3//X/9f/1//X/9//3//f/9//2//X/9f/0//X/9f/0//T/9f/1//X/9v/0
//T/9P/0//b/9v/2//X/8//0//T/9P/2//b/9v/1//X/9f/1//X/8//y//H/8P/y//P/
9P/1//L/8v/x//H/8//y//D/8P/w//H/8f/x//D/8P/v/+7/8P/v/+3/7f/t/+7/7v/v
//D/8P/u/+3/7//v/+//7//u/+7/7f/s/+z/7f/u/+//7v/t/+3/7f/v/+7/7P/s/+7/
7v/u/+//7f/t/+z/6f/p/+r/6//t/+3/6//r/+v/7P/u/+7/7v/u/+z/7P/r/+n/6f/q
/+r/6v/r/+z/7P/t/+3/7f/t/+7/8f/y//L/8//x//H/8P/w/+//7//w//H/8//z//T/
9P/y//L/8v/y//P/9P/2//f/9f/z//P/8v/0//P/8//y//T/9P/z//L/7f/r/+r/6f/p
/+n/6f/q/+n/6P/m/+X/5//n/+b/5v/p/+n/6f/p/+f/5f/l/+T/5v/o/+j/5//k/93/
2f/X/9z/6v/4/wcAGQAvAEUAXQB8AKAAxgDnAAABCgEBAeYAvwCRAF8ALwAPAAcACgAL
AAMA/f/6//L/6P/h/93/3f/f/9//4f/h/+H/3//c/9z/3v/g/+H/4v/k/+b/5v/m/+X/
5P/j/+L/4f/h/+L/4//k/+T/5P/j/+P/5f/l/+b/5//l/+b/5v/k/+T/5P/k/+T/5f/m
/+b/5v/k/+T/5P/j/+T/5f/n/+n/6P/p/+n/6P/n/+f/5//n/+v/6//t/+3/6v/q/+n/
6f/r/+v/7P/t/+z/7f/t/+z/7f/t/+3/7f/u//D/8v/z//H/8P/w//D/8P/x//P/9v/3
//j/+P/3//f/9//4//r/+//9//7////9//z//P/8//3//f/+///////////////8//z/
+//7//z//f/9//3/+v/5//j/9//2//X/9f/1//b/9v/0//L/8f/v/+//8P/x//L/8v/x
/+//7v/t/+z/7v/u/+7/7v/u/+7/7v/t/+v/6v/q/+r/7P/t/+7/7v/t/+v/6v/n/+j/
6v/s/+3/7v/u/+3/6//r/+z/7P/s/+z/7P/s/+z/6v/q/+r/6f/r/+v/6//s/+7/7v/u
/+z/7f/s/+r/6f/r/+z/7f/t/+3/7v/u/+3/7//u/+7/7//v/+//7//v/+3/7f/t/+3/
7//v//D/8P/v/+//7v/u/+7/7//w//L/8v/y//L/8v/w//D/8P/v//H/8v/y//L/8P/w
//D/7//x//H/8f/x//D/8P/w//D/7//v/+//7//x//L/8v/z//H/8P/u/+7/8P/x//H/
8f/v//D/8P/w//D/7//t/+3/7//w//D/8f/x//D/7f/r/+z/7f/u/+//7f/u/+7/7v/t
/+3/7f/t/+7/7//x//P/8f/w/+7/7v/w//D/8P/x//D/8f/x/+//7v/u/+7/7//w//H/
8v/z//D/8P/w//D/8P/w//H/8v/y//H/7//w//D/8P/v//D/8P/x//L/8//0//b/9v/2
//X/9f/1//X/9P/0//X/9f/2//f/+f/5//r/+v/8//z//P/8//r/+v/7//v//f/7//v/
+v/6//n/+f/4//j/+P/3//b/9f/z//L/8f/w/+//7v/u/+//8P/w//H/8f/x//D/8P/x
//H/8f/x//P/8f/x//D/7P/s/+7/6//q/+n/5//l/+r/9P8AAAsAGwAxAEcAYQCCAKYA
ygDnAPwADAEHAfAAzQChAHUARwAnAB0AHgAbABMADwAKAAIA/P/1//H/7f/r/+n/6f/r
/+v/6//s/+7/7v/s/+3/7v/w/+7/7v/u/+3/7//v/+//7//t/+7/7//w//L/8v/x//H/
7//v//D/8f/x//L/8v/w//L/8v/y//L/8f/y//L/8v/0//T/9P/z//H/8f/y//P/9v/3
//f/9v/3//f/9//3//j/9//4//f/9//4//j/+f/3//f/+P/5//r/+//7//r/+v/7//z/
/f/9//7//////wEAAAAAAAAA/v///wEABAAFAAYABgAFAAcABwAIAAoACgALAAsACwAM
AAwADQAOAA0ADQAOAA8AEQARABEAEQAQABAADwAPAA8ADwAOAA0ADQANAA0ADQALAAkA
CAAHAAoACgAIAAYABQADAAMABAAEAAQAAwABAAAAAAAAAAAA/v/+//7//v/+//7//v/9
//3//P/8//z/+v/7//z//P/+//3//f/7//n/+v/7//v//v/+//3/+//9//7//v/+//z/
/P/8//z//v/+//7//f/7//v/+//8//7//v/+//z//v/+//3//f/7//z//f/9//3//v/+
//3//f/8//z//f///////////////////////f/9//7//v8BAAEAAAAAAP///////wAA
/v/+//7//v8AAAAAAAD///3//v/+//7///8AAAEAAQD//////////wAAAAAAAAAA////
///////9//7//v///wEAAAD+//7//P/9//3//f/9//7//v/+/wAA///9//3//f/+//7/
//8CAAIAAAD///3//f/9//3///8AAAAAAAD///////////3//f/+////AQAAAP7//v/8
//z//P/9//7///////3//v/+//7////9//3//f/9/wAAAAD//////f/8//z//f//////
/////wEAAAAAAAAA/v////////8AAAAAAAAAAAAA///+//3//P/9//7///8AAAAA///9
//3//v/+//7///8CAAIAAwADAAEAAQACAAMABAAEAAUABQAFAAQABAAFAAUABgAHAAkA
CwAMAAwADAALAAoACQAIAAoACwALAAsACQAJAAgACAAHAAcABgAGAAYABQAEAAEA///+
//3//f//////AAAAAP///f/8//v//f/8//z//f/9//3//f/9//v/+//6//r//P/6//n/
9v/x/+//7//4/wQAFAAjADUASQBdAHcAmAC8ANoA9QAMARABAQHkALsAiQBbADUAJQAl
ACYAIQAbABcAEAAKAAIA+//5//f/9//3//f/+f/5//f/9P/0//b/9v/3//j/+v/6//r/
+v/5//f/9//3//f/+f/6//v//P/6//r/+f/5//n/+f/6//v/+//8//z/+v/6//r/+v/6
//3//v/+//7//P/8//z/+//9//3//v///wAAAQABAAAA/f/9//3//f8BAAEAAwADAAAA
AAD/////AQABAAIAAwAEAAUABQAEAAMAAwADAAMABAAGAAgACQAJAAgACAAIAAgACQAL
AA4ADwAQABAADwAPAA8AEAASABMAFQAWABcAFQAUABQAFAAVABUAFgAXABcAFwAXABcA
GAAYABcAFwAWABcAFwAXABYAFQAUABMAEgARABEAEQAQABAADgAMAAwACQAIAAgACQAK
AAoACQAHAAYABQAEAAYABgAGAAYABgAGAAYABQADAAIAAgACAAQABQAGAAYABgAFAAUA
AwADAAQABQAFAAYABgAFAAMAAQACAAIAAgAEAAQABAAEAAIAAgACAAEAAQABAAEAAgAC
AAIAAgAAAAAAAAD/////AAACAAQABQAEAAQAAwABAAMAAgACAAMABQAFAAUABQADAAMA
AwADAAUABQAGAAYABgAFAAMAAgADAAMAAwAEAAQABAAEAAQAAgACAAIAAQADAAQABAAE
AAQABAAEAAMAAwADAAMAAwAEAAQABAAEAAEAAQABAAEAAwAEAAQABQADAAIAAAAAAP7/
////////AQACAAIAAgACAAEA////////AAAAAAEAAAAAAP7//f//////////////AAAA
AAAA/v/9//z/+//9//3//v///////v/8//z//P/8//z//f/+///////9//r/+v/6//v/
/P/9//7///////7//P/7//v/+v/6//v/+//7//v/+//7//r/+v/6//z////9//3//P/6
//r/+v/6//z//P/8//z//P/8//z//P/6//r/+v/6//v//P/8//v/+v/6//n/+P/7//z/
/P/9//3//f/9//7//f/+//7///8BAAEAAAAAAP////8AAAEAAwADAAQABAAGAAYABgAG
AAQABAAFAAUABwAFAAUABAACAAEAAQAAAAAAAAD///7//f/7//r/+f/4//f/9v/2//f/
+P/4//n/+P/3//X/9P/1//X/9f/1//b/9f/2//b/9P/0//T/8//w/+3/6//p/+r/9P8A
AA0AHQAvAEMAVwByAJQAuADVAO4AAAEDAfIA1QCpAHkASwAnABkAGgAZABUADwAMAAgA
AAD3//H/7f/r/+n/6//t/+3/7//w//D/7v/t/+3/7f/u//D/8P/w/+//7//v/+//7//v
//D/8f/y//L/8v/x//H/8P/v/+//7//x//L/8v/w//D/8P/w//D/8f/y//L/8v/y//L/
8v/x/+//7//w//H/8v/z//P/8v/z//P/8//z//P/8//1//X/9v/2//X/9f/0//P/8//z
//b/9//3//b/9f/1//X/9f/0//b/+P/5//v/+v/6//r/+P/5//v//v///wAAAAD/////
//8AAAIAAQADAAQABQAGAAYABwAIAAgABwAHAAcABwAHAAcABwAIAAgABwAHAAYABwAH
AAcACAAHAAYABQACAAEAAQABAAIAAgAAAP7//f/7//v//P/7//z//P/7//r/+v/6//r/
+P/4//j/+P/6//r/+v/5//v/+v/6//r/+P/5//r/+v/7//v//P/7//n/+v/7//v//v/+
//3/+//9//7//v/+//z//P/8//z//v/+//7//f/7//v/+//8//z//P/8//r//v/+//3/
/f/7//z//f/9////AAAAAP///f/8//z//f/+////AAABAP///////////////wAAAAAB
AAEAAAAAAP///////wAAAAAAAAAAAAAAAAAAAAD/////AAAAAAAAAgACAAIAAQD/////
/////wAAAAAAAAAAAQABAAEAAQD//wAAAAABAAMAAgAAAAAA/v///////////wAAAAAA
AAIAAQD//////f/+//7///8AAAAA/v/9//v/+//7//v//f/+//7//v/9//3//f/9//3/
/f/+////AQAAAP7//v/8//z//P/9/wAAAQABAP///v/+//7////9//3//f/9//7//v/9
//3/+//6//r/+//9//7//v/+//7//v/8//z/+//5//r//P/9//7//f/+//7///8BAAEA
AQACAAMABAAEAAUABAADAAEAAAAEAAUABwAJAAkACQAKAAoACgAKAAoACgAMAAwADQAN
AAwACQAIAAYABwAHAAgACAAHAAYABAACAAAA////////AQABAAEAAgABAAAA/v/9////
///+//7//f/9//3//f////3//f/8/wAAAAD+//n/9v/x/+3/7//2/wIAEgAfAC8AQQBT
AGkAiACuANAA7QAEAQ4BAwHqAMEAkwBlAD8AKQAnACoAJQAdABcAEAAIAAAA/f/7//n/
+f/3//f/9//3//X/9v/2//j/+v/7//z//v/9//z/+//5//v/+//7//v/+//8//3//v/+
//7//f/9//////8AAAEA//8AAAAA/v8AAAAAAAAAAAEAAgACAAIAAAAAAAAA//8AAAEA
AwAFAAUABQAEAAIAAgADAAQABQAFAAUABwAHAAYABgAFAAUABwAHAAgACQAJAAkACAAG
AAgACQAKAAsACgAMAA4ADwANAAwADAAMAA4ADwARABQAFAAUABMAEQASABMAFQAYABcA
GQAaABsAGQAYABgAGAAaABsAHQAfAB0AHQAdAB0AHgAeAB0AHQAcAB0AHQAdABoAGQAY
ABcAFwAXABgAGQAZABgAFQASABMAEQARABIAEgASABEADwANAAwACwAKAAsADAANAA4A
DQAMAAsACQALAAoACgAKAAoACwAMAAwADAALAAsACQALAAwADQANAAwADAALAAkACQAK
AAoACgAMAAwADAAMAAsACgAJAAcACAAJAAoADAAKAAoACgAIAAoACgAJAAkACQAKAAsA
CwAKAAoACQAHAAoACgALAA0ADAALAAoACQALAAsACwALAAsACwAMAAwACwALAAoACgAK
AAsADAAOAAwADAAMAAwADAAMAAwACwALAAwADAAMAAoACgAKAAkACgALAAwADQANAAwA
CwAKAAsACwALAAsACwAMAAwADQALAAoACAAIAAkACwAMAA0ACgAKAAkACAAJAAkACAAJ
AAkACgAKAAsACgAKAAgABwAIAAkACgALAAoACgAJAAgACQAJAAkACQAJAAkACgALAAsA
CgAIAAgACgAKAAoACwALAAsACgAHAAgACAAIAAkACQAJAAkACQAIAAgABwAHAAgACAAJ
AAsACQAJAAkACAAIAAgACAAIAAoACgAJAAcABwAIAAgACAALAAwADAANAA0ADQANAA4A
DwAQABAAEQARABEAEAAQABEAEQASABMAFwAXABgAGAAWABYAFgAWABYAFgAXABcAFwAV
ABUAFAASABEAEQAQABIAEgARABAACwAJAAgABwAHAAcABwAIAAgACAAHAAcABwAHAAYA
BgAJAAkACQAJAAcABQAFAAQABAAEAAQABQACAP3/+f/5//7/CgAaACkAOwBNAGEAeQCY
ALoA2gD1AAwBFAELAfIAywCdAG0ARQAvAC0AMAArACUAIQAeABYADgAHAAMAAwABAP//
AQADAAUAAwAEAAIAAgAAAAEAAgAEAAYABgAGAAUAAwADAAMAAwAFAAYABwAIAAYABgAF
AAUABQAFAAYABwAJAAoACgAIAAYABgAGAAYACQAKAAoACgAIAAgACAAHAAcABwAIAAkA
DAANAA0ADAAJAAkACQAJAAsACwANAA0ADgAOAA0ADQANAA0ADgAPABAAEQARABAADwAP
AA8ADwAQABIAFAAVABUAFAAUABQAFAAVABcAGgAbABwAHAAbABsAGwAcAB4AHwAhACIA
IwAjACIAIgAiACEAIQAiACMAIwAjACMAIwAiACIAIQAhACQAJQAlACUAJAAjACIAIQAg
AB8AHwAfAB4AHgAcABoAGQAXABcAGAAXABgAGAAXABcAFgAVABQAEgASABIAEgASABIA
EgARABEAEAAQABAAEgATABQAFAAUABMAEwARAA8AEAARABEAFAAUABMAEQAPABAAEAAQ
ABAAEAAQABAAEgASABIAEQAQAA8ADgAOABAAEAAQAA4ADgAOAA0ADQAPABAAEQARAA8A
EAAQAA8AEQAQABAAEQARABEAEQARAA8ADwAPAA8AEQARABIAEgATABMAEgASAA8ADwAP
ABAAEgASABIAEgAQABAAEAAPABEAEgASABIAEAAQABAADwAPAA8ADwAPABIAEgASABIA
DwAPAA8ADwAPABAAEAARABEAEAAOAA4ADgAPAA8ADwARABIAEgASABAADwANAA0ADQAO
AA4ADwAQABAADgANAA0ADQANAA0ADwAQABAAEAANAA0ADQANAA8ADwAQABEADwAOAAwA
DAAMAAwADAANAA4ADwAPAA0ADAAMAAwADQAPAA8ADwAPAA4ADgALAAoADAAMAAwADAAN
AA4ADgANAAwADAALAAoADQAOAA4ADwAPAA8ADwAQAA8AEAAQABEAEgATABMAFAATABMA
FAAVABkAGQAaABoAGgAaABoAGgAYABgAGQAZABsAGQAZABgAFgAVABUAFAAUABQAEwAS
AA8ADQAMAAsACQAJAAkACgALAAwADAANAAsACwAKAAoADQANAA0ADQAPAA0ADQAMAAoA
CAAIAAcABgABAP//AQAGABIAHgAtAD8AUwBnAIEAoADEAOQA/QASARgBDQHyAM0AnQBt
AEUAMQAxADIALQAlACEAHgAYABAACwAHAAUAAQABAAMABQAHAAkACAAIAAYABAAFAAYA
CAAKAAoACgAJAAcABwAHAAcABwAIAAkACgAMAAwACwALAAkACQAKAAsADQAOAA4ADAAM
AAwADAAMAAsADAAMAAwADgAOAA4ADQALAAsADAANAA4ADwAPAA4ADQANAA0ADQAPAA8A
EQARABIAEgARABEAEQARABIAEwAUABUAFQAUABUAFQAVABUAFQAWABcAFwAYABgAGQAa
ABgAGQAbAB4AHwAgACAAHwAfAB8AIAAiACEAIwAkACUAJgAmACcAKAAoACcAJwAnACcA
KQArAA==
         </WaveFormData>
      </LeadData>
   </Waveform>
</RestingECG>
