# Supplementary material for: Detection of Left Atrial Enlargement Using a Convolutional Neural Network-Enabled Electrocardiogram
Source: Front Cardiovasc Med. 2020 Dec 17;7:609976. doi: 10.3389/fcvm.2020.609976 (PMC7773668; doi:10.3389/fcvm.2020.609976)
Supplement: Supplementary file 3 [file Data_Sheet_3.ZIP › normal2/1802017303_5172_0000001T.XML]

<?xml version="1.0" encoding="Windows-1252"?>
<!DOCTYPE RestingECG SYSTEM "restecg.dtd">
<RestingECG>
   <PatientDemographics>
      <PatientID>1802017303</PatientID>
      <PatientAge>66</PatientAge>
      <AgeUnits>Years</AgeUnits>
      <Gender>Female</Gender>
      <PatientLastName>zhuhao</PatientLastName>
   </PatientDemographics>
   <TestDemographics>
      <DataType>Resting</DataType>
      <Site>1</Site>
      <AcquisitionDevice>MAC55</AcquisitionDevice>
      <Status>Unconfirmed</Status>
      <Priority>Normal</Priority>
      <AcquisitionTime>09:27:18</AcquisitionTime>
      <AcquisitionDate>03-15-2017</AcquisitionDate>
      <CartNumber>1</CartNumber>
      <AcquisitionSoftwareVersion>009C</AcquisitionSoftwareVersion>
      <XMLSourceVersion>MAC5000 v1.0</XMLSourceVersion>
   </TestDemographics>
   <RestingECGMeasurements>
      <VentricularRate>59</VentricularRate>
      <AtrialRate>59</AtrialRate>
      <PRInterval>156</PRInterval>
      <QRSDuration>104</QRSDuration>
      <QTInterval>440</QTInterval>
      <QTCorrected>435</QTCorrected>
      <PAxis>59</PAxis>
      <RAxis>51</RAxis>
      <TAxis>41</TAxis>
      <QRSCount>9</QRSCount>
      <QOnset>212</QOnset>
      <QOffset>264</QOffset>
      <POnset>134</POnset>
      <POffset>186</POffset>
      <TOffset>432</TOffset>
      <ECGSampleBase>500</ECGSampleBase>
      <ECGSampleExponent>0</ECGSampleExponent>
   </RestingECGMeasurements>
   <Diagnosis>
      <Modality>Resting</Modality>
         <StatementCount>4</StatementCount>
         <LabelText>12SL Õï¶Ï³ÂÊö</LabelText>
      <DiagnosisStatement>
         <StmtFlag>ENDSLINE</StmtFlag>
         <StmtText>ñ¼ÐÔÐÄ¶¯¹ý»º</StmtText>
      </DiagnosisStatement>
      <DiagnosisStatement>
         <StmtFlag>ENDSLINE</StmtFlag>
         <StmtText>µçÑ¹·ûºÏ×óÐÄÊÒÖÐ¶È·Ê´óµÄ±ê×¼£¬²»³ýÍâÊÇÕý³£±äÒì</StmtText>
      </DiagnosisStatement>
      <DiagnosisStatement>
         <StmtFlag>ENDSLINE</StmtFlag>
         <StmtText>ST ¶ÎÒì³££¬²»³ýÍâÑóµØ»Æ×÷ÓÃ</StmtText>
      </DiagnosisStatement>
      <DiagnosisStatement>
         <StmtFlag>ENDSLINE</StmtFlag>
         <StmtText>Òì³£ ECG</StmtText>
      </DiagnosisStatement>
   </Diagnosis>
   <Waveform>
      <WaveformType>Rhythm</WaveformType>
      <WaveformStartTime>0</WaveformStartTime>
      <NumberofLeads>8</NumberofLeads>
      <SampleType>CONTINUOUS_SAMPLES</SampleType>
      <SampleBase>500</SampleBase>
      <SampleExponent>0</SampleExponent>
      <HighPassFilter>16</HighPassFilter>
      <LowPassFilter>150</LowPassFilter>
      <ACFilter>NONE</ACFilter>
      <LeadData>
         <LeadByteCountTotal>10000</LeadByteCountTotal>
         <LeadTimeOffset>0</LeadTimeOffset>
         <LeadSampleCountTotal>5000</LeadSampleCountTotal>
         <LeadAmplitudeUnitsPerBit>4.88</LeadAmplitudeUnitsPerBit>
         <LeadAmplitudeUnits>¦ÌV</LeadAmplitudeUnits>
         <LeadHighLimit>2147483647</LeadHighLimit>
         <LeadLowLimit>268435456</LeadLowLimit>
         <LeadID>I</LeadID>
         <LeadOffsetFirstSample>0</LeadOffsetFirstSample>
         <FirstSampleBaseline>0</FirstSampleBaseline>
         <LeadSampleSize>2</LeadSampleSize>
         <LeadOff>FALSE</LeadOff>
         <BaselineSway>FALSE</BaselineSway>
         <ExcessiveACNoise>FALSE</ExcessiveACNoise>
         <MuscleNoise>FALSE</MuscleNoise>
         <LeadDataCRC32>4113717139</LeadDataCRC32>
         <WaveFormData>
/v/+//7//v/8//z//P/8//3//v///wAA/v/+//7//v/9//z/+//6//v//P/9//7///8A
AAEAAgACAAIAAgACAAEAAAD///7/AgAEAAYACAAGAAYABgAGAAYABgAGAAYACgAMAA4A
EAARABIAEwAUABUAFgAXABgAGwAcAB0AHgAgACAAIAAgACMAJAAlACYAKAAoACgAKAAq
ACwALgAwADIAMgAyADIAMAAwADAAMAAuAC4ALgAuACsAKgApACgAJQAiAB8AHAAaABoA
GgAaABgAFgAUABIAEQAQAA8ADgAMAAwADAAMAAwADAAMAAwACgAKAAoACgAIAAgACAAI
AAgACAAIAAgABgAGAAYABgAEAAQABAAEAAcACAAJAAoACAAIAAgACAAFAAQAAwACAAQA
BAAEAAQAAgACAAIAAgACAAIAAgACAAQABAAEAAQABQAGAAcACAAFAAQAAwACAAIAAgAC
AAIABAAEAAQABAACAAIAAgACAAMABAAFAAYABQAEAAMAAgADAAQABQAGAAQABAAEAAQA
AgACAAIAAgAFAAYABwAIAAUABAADAAIAAQAAAP///v8BAAQABwAKAAgABgAEAAIAAAAA
AAAAAAACAAIAAgACAAAAAAAAAAAAAwAEAAUABgACAAAA/v/8////AAABAAIAAgACAAIA
AgACAAIAAgACAAIAAgACAAIAAQAAAP///v///wAAAQACAAEAAAD///7//P/8//z//P/9
//7///8AAP7//v/+//7//v/+//7//v///wAAAQACAAEAAAD///7//P/8//z//P/+//7/
/v/+/wAAAAAAAAAAAAAAAAAAAAD+//7//v/+//7//v/+//7//P/8//z//P/8//z//P/8
//7//v/+/wAAAwADAAMAAwACAAIAAwADAAUABwAHAAcACAAMABAAEgARAA4ADAAKAAkA
CQAJAAkACQAKAAwADAAJAAgABgAGAAgACAAHAAQA//////7//v/9//3/+f/5//r/+//7
//r/+v/5//n/+f/8//z//P/7//z//P/9//7/+//8//v/+P/5//r/+f/6//3//P/+//3/
9//1//v/CAAPAAUA//8HAAsABwAFAAUADgAgADUARwBaAHMAiwCdALMA0gDjAOMA3wDY
AM8AwACvAJ0AjgB+AGcATgA7ACsAHgAUAAsABgAGAAYAAgD6//b/+P/2//T/8v/0//T/
9P/0//L/8v/0//X/9v/3//b/9f/1//T/9f/1//L/8v/y//L/8f/w//P/9P/1//b/9P/z
//P/8//z//P/8//0//X/9v/3//j/9//2//X/9P/3//b/9v/3//X/9v/3//f/9f/1//X/
9f/2//f/+f/6//f/9v/1//T/+P/5//n/+v/4//j/+f/5//v/+//7//v//v/+////AAD/
//3//P/+/wAAAQADAAYABAADAAQABAAFAAYACQAMAA0ADgARABMAEgASABQAFQAYABkA
GgAaABoAHgAhACEAJAAnACkAKgAqACsALgAuAC4ALAAuAC8AMgAyADAALwAvAC8ALwAw
ADAALwAuAC0AKQAnACUAIwAiACAAHAAbABoAGQAYABkAGQAWABUAEwATABMAEwASAA8A
DwAPAA8ADwANAAoACQALAA0AEAATABMAEgASABIAFAAUABMAEwAUABQAEgAQABAAEQAT
ABMAFgAYABsAHQAZABcAFgAWABcAGAAZABwAHQAdABwAHQAdAB0AHAAbABsAGwAbABkA
GgAcAB8AIAAkACUAJQAmACUAJAAjACIAJAAmACcAKAAnACUAJAAjACcAKgAsACwALAAr
ACoAJQApACkAKgAqAC0ALgAvADAAMgAyADIAMgA0ADQANAA0ADMAMgAwAC4AMAAxADIA
NAAxADEAMAAuADAAMgAzADUANQA2ADcANwA2ADUANAAyADIAMgAyADIANAA0ADQANQAz
ADEALwAxADAAMAAvAC4AMgA0ADUANgAxAC4ALAApAC0ALQAtACwAKgApACYAJgAoACgA
JwAnACkAKAAoACkAKgAqACoAKQAqACsALAAtACkAJwAkACIAIQAhACEAIQAjACMAIwAj
ACUAKAAmACIAIAAgACAAIAAiACIAIgAiACEAIAAfAB4AHgAeAB4AHgAcABwAHAAcABsA
GgAZABgAGgAcAB4AIAAfAB4AHQAcABoAGgAaABoAGgAaABoAGgAaABoAGgAaABoAGgAc
AB0AHAAbABoAGgAcAB0AHQAdAB8AHwAfAB8AIgAlACYAJgAkACMAIgAhACEAIQAhACEA
IAAiACIAIQAgAB4AHgAdABsAGAATAA8ADwAOAA4ADwAOAAkACAAIAAoACwALAAwACQAJ
AAkACgAIAAYAAwABAAEAAgADAAQACAAIAAYABgADAAAA/////wIACAAFAP////8BAAAA
AwAHAAkACwALAAkABwAJABQAKAA9AFEAZACBAJ0AswDDANQA2wDfAOcA5ADRALoAqQCf
AJYAhgBlAEYAMQAjABoAFgAPAAoABgD+//b/8v/y//b/+v/6//r/+v/4//X/9P/x//D/
7//v/+//7//w//H/8//0//P/8//w//D/8f/y//L/8v/w//D/8P/w/+3/7f/u/+//8f/x
//H/8v/w//D/8P/w//L/8v/y//L/9P/y//H/8f/y//T/9v/3//b/9f/0//P/9P/1//f/
+P/5//r/+//8//v/+//6//r/+v/6//v/+//9//3//f/9/wEAAgAEAAYACAAHAAcACgAJ
AAkACgAMAA8AEQAVABgAFwAWABcAGAAaABwAIAAjACQAJAAmACcAKwAtAC8AMAAyADgA
PQA/AD4APwA/AD4AQQBDAEcASABJAEgASwBNAE4ATgBMAEsASgBLAEwATgBOAE0ATABL
AEcARQBDAEEAQgBAADwAOwA7ADkANwA3ADkANgA1ADMAMgAxADAALgAtAC0ALQAtAC4A
LQArACsAKQApACoAKwAsACwALQAuAC0ALAAqACkALAAsACoAKAApACsALgAvAC0ALAAs
ACsAKgApACkAKgAqACoAKgAsACwAKwApACkALAAtAC0ALQArACsAKwApACsALAAuAC4A
LQAtACwALAAtAC4ALwAwADAAMAAvAC4AMQAxADIAMwAxADIAMgAwADIAMQAwACsALwAx
ADQANgA0ADQANAA0ADMAMgAxADAANQA2ADcAOAA2ADYANQA0ADAALwAuAC4AMgA1ADcA
OAA2ADQAMQAvADAAMgA0ADUANAAzADIAMAAuAC4ALgAuACsAKgApACkAKQAnACUAJwAo
ACoAKwAsACsAKgAoACYAJAAkACUAJQAkACMAIgAgAB4AHQAaABoAGgAaABkAGQAYABYA
FQAVABgAGAAYABcAFQATABEADwARABEAEAAQAA8ADwAPAA8ADQALAAkABwAJAAgACAAI
AAcABgAFAAQAAQAAAP///v8AAAAAAAAAAP7//v/+//7//f/8//v/+v/5//j/9//2//P/
8v/x//D/8f/y//P/9P/x//D/7//u/+z/7P/s/+z/6v/q/+r/6v/q/+r/6v/s/+v/6f/n
/+X/6f/q/+z/7f/s/+3/7P/r/+j/6v/s/+z/7P/q/+n/6P/m/+X/5P/j/+T/5v/p/+r/
5//m/+T/5P/i/+D/3f/Y/9T/0//R/9D/0//T/8//z//Q/9H/0f/Q/87/zf/N/83/zv/O
/87/zf/P/87/zv/O/8v/zP/L/8j/y//M/8v/zP/F/8j/zv/T/9X/0//V/9L/0//X/9v/
2//b/9v/2f/h//L/CgAdAC8ARABhAH0AkwChAKoArwCrAKUAmACFAHYAZwBTAEIAMgAd
AAYA7//l/97/1v/P/8z/yP/I/8b/xv/G/8D/uv+8/8L/wv/C/8P/xP/D/8T/xP/D/8L/
wf+//7//wP/A/7//v/+8/7z/vv/A/8H/wv/C/8L/wv/C/77/vf+9/73/v/+//7//wP/A
/8D/wP/A/77/vv++/77/wv/A/7//v//B/8L/w//D/8D/v/++/73/vv+//8H/wv/E/8T/
xP/E/8X/xf/E/8T/xP/E/8X/xf/H/8f/x//H/8b/xv/H/8j/y//L/8z/0P/R/9H/0v/U
/9T/0//U/9T/1f/W/9n/3P/f/+D/4//l/+T/5P/m/+f/7P/t/+7/7v/v//T/+P/5//n/
+//8//z//v///wIAAgACAAAAAgADAAYABgAEAAMAAQABAAEAAgACAAEAAAD//////f/7
//n/9v/0//D/7//t/+v/6f/p/+j/5P/i/9//4f/j/+X/5v/j/+P/4//j/+H/3//c/9v/
3f/d/97/3//d/9z/3P/c/93/3v/e/9//4v/i/+D/3v/g/+H/4//j/+D/4P/h/+H/4P/f
/9//4P/i/+L/4v/k/+L/4f/f/9//4v/j/+P/4//k/+X/5v/l/+T/5P/l/+T/4//j/+L/
4v/k/+T/5P/k/+f/6P/o/+j/6P/n/+f/5//m/+b/5f/i/+j/6f/q/+f/5//n/+j/6P/n
/+b/5f/k/+X/5v/n/+j/6v/q/+r/6v/q/+r/6f/o/+X/5f/l/+b/5P/l/+X/5P/n/+j/
6P/p/+j/6P/o/+f/5//n/+f/5v/o/+j/6P/o/+v/7P/t/+//7v/r/+j/6f/q/+z/7f/u
/+z/7P/r/+r/6P/o/+n/6f/u/+//8P/w//L/8f/u/+7/7//u/+z/6//t/+z/7P/t/+z/
7P/s/+v/6v/p/+j/5//p/+v/7P/u//H/8f/x//H/8v/z//T/9f/z//L/8P/w//L/8v/y
//L/9f/2//f/+P/2//T/8v/w//H/8v/z//T/8v/y//L/8v/y//L/8v/y//D/8P/w//D/
8//0//X/9v/2//b/9v/2//b/9v/2//b/9v/2//b/9v/3//j/+f/6//j/+P/6//v/+//7
//v//P/8//3//f/9/wEAAQABAAEABgAJAAoACgAFAAMAAQD//wEAAwAFAAcABwAIAAcA
BQAFAAQABQAFAAYABAAAAP3//v/+////AQD///n/9//2//j/+f/5//r/+//7//v//P/6
//r/+f/5//r/+v/6//r//P/8//r/+v/7//r/+//9//7//P/9//3//f///wAA////////
/f8BAAcACQANABgAJAAzAEUAWAB1AJMApQCxAMYA0wDPAMcAvgCzAKYAmwCTAIQAcABb
AEIAKwAZABAACgAHAAQAAAAAAPz/9v/4//z//v/8//z//P/+//7//v/8//z/+//7//v/
+//9//3//v/+//v/+//4//j//P/+////AAAAAAAAAAAAAP////8AAAEAAAD///7//v//
/wAAAQACAAAAAAAAAAAAAAD+//3//f/7//z//f/9/////////////v/9//3//P/6//r/
+v/6//v/+//6//r/+P/4//n/+f/+////AAABAP7//P/7//r//f/9//7/AgACAAEAAQAC
AAEAAQADAAQAAgACAAQABgAJAAoADQAPAA8ADgAPAA8AFAAVABYAFgAUABgAGwAbABsA
HQAeAB4AHwAfACEAIAAeABwAHgAfACUAJgAlACUAIwAjACMAJAAiACEAIAAfAB0AGwAZ
ABcAEwAQAAsACQAKAAkACAAJAAYAAgAAAP3//f/9//3//P/9//3//f/9//z/+f/1//P/
9P/1//f/+f/2//T/8//y//T/9P/z//P/9P/0//L/8P/u/+//8f/x/+7/7v/v/+//7f/r
/+r/6v/q/+r/6v/s/+3/7f/s/+3/7f/t/+z/6//t/+3/7f/r/+v/7P/u/+7/7v/t/+v/
6v/q/+r/6v/q/+3/7v/u/+7/7v/t/+3/7f/q/+r/6f/m/+v/6//r/+f/5//n/+j/6P/m
/+b/5v/m/+T/5P/k/+T/5v/m/+b/5v/m/+b/5f/k/+H/4f/h/+L/4//l/+b/5v/m/+b/
5f/l/+P/5P/l/+X/5//n/+f/5v/m/+b/5v/m/+b/5v/m/+f/6f/n/+X/5//n/+j/6P/o
/+b/5v/l/+T/5f/m/+j/6f/p/+n/6f/o/+r/6f/m/+b/6P/o/+f/5//p/+j/6P/p/+z/
7P/s/+v/6f/p/+n/6f/p/+n/6P/o/+r/6//s/+3/7v/v//D/8f/z//L/7v/q/+v/7P/t
/+7/7P/s/+z/7P/t/+7/7//w//D/8P/w//D/7v/u/+7/7v/w//D/8P/w/+7/7v/u/+7/
8P/w//D/8P/w//D/8P/w//L/8v/y//L/9P/0//T/9P/0//T/9v/3//X/9f/1//b/+P/5
//n/+f/5//n/+f/5//z///8AAAAAAAD///7//f/8//v/+v/5//z//v/+//3//v/8//z/
+//6//j/9P/x/+7/7P/r/+v/7f/r/+3/8P/w/+//7f/s/+v/6//r/+z/7v/u/+3/7f/q
/+r/6v/q/+z/7P/q/+r/6//q/+v/7f/w/+7/6f/p/+3/8f/y//H/8f/x//H/9f/9/wEA
+//8/wgAGQAtAEIAXQBvAIEAkwCoALcAwQDDAL4AuQCqAJUAgwB6AG4AXQBGACsAFwAM
AAQAAQD8//b/8P/u/+z/7P/o/+b/6P/s/+j/5v/p/+r/6f/q/+j/5//m/+X/5v/n/+n/
6v/r/+v/6P/o/+j/6P/n/+b/6P/o/+j/6P/l/+X/5v/n/+j/6f/q/+z/6v/q/+r/6v/q
/+r/6v/q/+z/6v/p/+n/6v/s/+7/7//r/+n/5//l/+f/6f/s/+7/7P/s/+z/7P/t/+3/
7P/s/+r/6v/r/+v/7v/v//D/8f/y//L/8//0//P/8f/w//L/8f/x//L/9P/3//f/+f/6
//z//P/+/wAAAQACAAUABwAGAAYACAAJAAoACwAMAAwADAAQABMAEwAVABcAGAAYABwA
HQAgACAAHgAcAB4AHwAgAB4AGgAXABkAGwAdACAAHgAdABwAGwAbABkAFwAVABMAEAAL
AAkABgADAAAA//8BAAAAAQABAP7//f/8//r/+//7//v/+//7//n/9v/1//T/8//z//P/
9P/0//X/9v/1//T/8v/x//T/9P/y//D/8P/x//P/8//y//L/8//z//T/8//z//T/8v/y
//L/9P/2//X/8//z//H/8f/w/+//8v/z//T/8//w//D/8f/w//L/8//z//T/9v/2//b/
9v/0//T/8//y//D/7//v/+//8P/y//P/8v/3//f/9//z//T/8//z//L/9P/0//T/9P/2
//b/9v/2//f/9v/1//T/9v/2//X/9P/x//H/8f/y//P/9f/2//b/9P/0//P/8//x//L/
8//z//H/8f/x//D/8v/y//L/8v/w//D/8P/x//P/8f/v//H/8//0//T/9P/0//T/8//y
//L/8v/z//P/9f/1//X/9P/y//H/7v/u//D/8P/v/+//8f/w//D/8f/0//T/9P/z//L/
8f/w/+//7f/t/+z/7P/w//H/8v/z//H/7//t/+v/6//q/+r/7P/s/+z/7P/s/+7/7v/u
/+7/7v/u/+7/7v/s/+r/6P/m/+n/6v/r/+z/7v/u/+7/7v/s/+z/7P/s/+z/7P/s/+z/
6v/q/+r/6v/o/+j/6P/o/+j/6P/o/+r/7f/t/+3/7f/u/+7/7//v/+//8f/x//H/8P/y
//T/9P/3//b/9v/2//P/8//z//P/9f/2//j/+P/2//T/8f/w/+//7v/s/+j/5//p/+r/
7P/s/+v/5v/l/+b/5//n/+b/5P/j/+P/4//i/+L/4v/h/9//3v/e/97/4f/m/+n/6v/n
/+b/4//i/93/2v/e/+f/7f/v/+v/6P/p/+3/8f/5//n/9f/3//v//P8IAB0ALwBCAFkA
bwCFAJsAsADHANMAzwDEALkAqgCVAIkAggByAFsARAAtABcADAAIAAMA/P/6//L/7P/s
/+r/6P/o/+j/6P/q/+r/6v/q/+j/6P/p/+n/6f/p/+n/6f/q/+r/6//r/+j/6P/r/+z/
7P/s/+z/7P/s/+z/6v/p/+n/6f/r/+3/7//y/+//7v/t/+z/6v/q/+r/6v/t/+z/7P/t
/+v/7P/t/+3/7//v/+//7//v/+//8P/w/+7/7v/u/+7/7f/t/+z/7P/v//D/8v/z//P/
8//z//P/8v/y//P/9P/2//X/9f/4//j/9//3//j/+//7//3//v8AAAAAAgAEAAQABAAG
AAcACgAKAAwADQASABMAFAAUABMAFgAYABcAGgAdAB8AIAAhACEAIwAiACMAIgAlACcA
KgAqACgAJwAjACMAIwAkACYAJQAkACMAHwAdABsAGQAYABYAEgARABAADwAOAA8ADgAK
AAgABQAGAAcACAAIAAYABQAEAAMAAQD///z/+//+////AQADAAEAAAAAAAAA///+//z/
+////wAA///+//z//f///////v/+////////////AAACAAAA/v/8//z///////7////+
//////////////////3/+//8//7//v///////v/+////AAABAAIAAgACAAEAAAAAAP//
//////3//v/+//z//f/9//3/+f/+////AQACAAQABAAEAAQAAgACAAIAAgACAAAA/v/8
//7/AAABAAIAAwADAAMABAADAAMAAgAAAAAAAAD///////8AAAEAAQADAAMAAwACAAQA
BAAEAAQABAAEAAQABQAHAAUAAwAFAAIAAgABAAAAAAAAAP///v8BAAIABAAFAAkACQAJ
AAgACAAHAAQABAAGAAYABQAFAAMAAgACAAMABQAGAAcABwAFAAUABQAFAAcABwAGAAYA
BgAFAAQAAwAFAAUABQAFAAsACgAEAP7/AQACAAMABAAGAAgACgAMAAkACAAHAAYABgAG
AAYABgAIAAgACAAIAAYABgAGAAYABgAGAAYABgAEAAQABAAEAAQABAAEAAQABAAEAAQA
BAACAAIAAgACAAMABAAFAAYAAwACAAEAAAAAAAEAAQABAAQABgAHAAkABwAHAAkACQAJ
AAkADAAPAA0ADAAJAAcABwAHAAgACQAJAAkACgAMAAwACwAKAAgACQAJAAkACAABAP3/
/P/6//z//f/9//n/+//8//3//f/8//z/+//7//n/+v/6//r/+//7//r/+v/4//j/+v/6
//b/9v/2//T/+P/5//r/+v/5//X/+f8BAAAA+//3//v/AQAHAAsACwALABIAKAA/AFUA
agCDAJkAqwDBANgA4QDbANEAzADDAK4AmQCNAIAAbgBVADoAJwAbABQACgAFAAQAAgD6
//b/8v/w//T/8v/w//b/9v/y//L/8v/w//D/7//v/+//7//w//H/8//0//H/8f/u/+7/
8f/y//L/8v/y//L/8v/y//D/7//v/+//8f/x//H/8v/y//L/8v/y//L/8v/y//L/8v/w
/+//7//x//L/8//z//b/9//4//n/+P/3//f/9v/z//L/8f/w//L/8//z//T/8//y//L/
8f/2//f/+P/5//n/+P/4//j/9v/z//H/8v/4//v///8EAAMAAQABAAAA/v/+/wAAAgAF
AAYACQALAAwADAAOAA8AFQAXABkAGgAWABgAGQAXABoAHQAfACAAIAAhACQAJAAmACQA
JgAnACoAKgAoACcAJQAlACUAJgAkACMAIgAhAB4AGwAYABUAFwAWABMAEwAPAA0ACwAL
AAkABgAFAAMAAgABAAAA/v///////////wAA///9//3//P/7//v/+//7//r/+v/6//z/
/P/7//v//f/8//n/9v/4//n/+//7//j/+P/5//n/+P/3//f/+P/5//r/+//+//3/+//4
//f/+P/5//n/+f/2//X/9P/x//T/9v/5//r//f/9//z//P/5//j/9//2//X/9v/2//b/
+P/3//f/9//5//r/+v/4//v/+//7//f/+P/3//f/9v/1//T/8//y//P/9P/1//b/+v/6
//r/+v/8//z/+//6//j/9//2//b/9v/3//f/9v/4//j/9//3//T/9P/0//P/9v/3//j/
+P/4//j/+P/4//j/+P/4//n/9//1//P/9f/1//b/9v/2//T/9P/z//L/9P/0//X/9f/5
//n/+f/4//r/+f/2//b/9//2//T/8//2//b/9//5//b/9P/y/+//8//1//f/+f/5//n/
+P/4//j/9//2//X/9f/1//X/9f/z//j//P/2//T/9P/0//T/9v/2//b/9v/0//T/9P/0
//b/9v/2//b/9P/0//T/9P/2//b/9v/2//j/+P/4//j/9v/2//b/9v/2//b/9v/2//T/
9P/0//T/9f/2//f/+P/4//j/+P/4//j/+P/4//j/+P/6//v/+//9//3//v/+//z/+//6
//v//P/9//7/AgADAAQABAACAAMAAgABAAEA////////AAAFAAYABgAGAAEAAAD+//z/
+v/2//P/8//1//b/+P/5//T/8//z//P/9P/0//X/9f/3//f/+P/4//T/8f/v/+z/8P/y
//T/+P/4//b/9v/2//P/8v/y//L/8v/x//P/9//5//z/////////AwAHAAkABwAHABAA
JgA5AEkAYAB7AI0AnwCzAMQAywDLAMcAugClAJgAjwB/AGYAUAA7ACQAEQAHAPz/9P/1
//z/9P/q/+r/7P/u//D/8P/w//D/7v/s/+r/6v/o/+j/7P/t/+7/7//v/+//8P/w/+z/
6//n/+b/6f/q/+r/6v/q/+r/6v/q/+v/7f/w//P/8P/v/+7/7v/s/+z/7P/s/+7/7v/u
/+7/7//s/+r/6f/p/+r/6//r/+7/7//w//H/8P/v/+//7v/u/+7/7v/u/+//7//u/+7/
8P/w//H/8f/x/+//7f/r/+3/7v/w//L/9P/z//P/9v/2//X/9f/2//r/+//+/wAA/v/+
/wAAAgADAAQABwAJAAgACAAKAAsADgAPABAAEAAQABQAFwAXABkAGwAcABwAHAAdACAA
IAAiACAAIgAjACUAJAAhAB8AHgAfACAAIgAeABsAGAAVABQAEwASABEADwAMAAcABQAE
AAMAAgADAAUABAAFAAUAAgABAAAA/v/7//v/+//7//3/+//4//f/9v/1//X/9f/2//b/
9//4//j/+P/3//f/+v/6//j/9v/1//X/9v/1//T/9P/1//X/9f/1//b/+P/2//b/9v/4
//f/9f/y//H/9f/3//j/+f/2//X/9P/x//L/9P/3//j/+v/7//v//P/5//j/9//2//n/
+v/6//r/+P/3//f/9//4//r/+//6//v/+//7//f/+P/3//f/9v/4//j/+P/4//j/+P/4
//j//P/8//z//P/6//r/+f/4//f/9//3//j/+P/5//n/+P/3//b/9P/z//b/+P/6//v/
+//7//v/+v/4//j/+P/4//j/+P/4//n/+v/5//j/+//6//r/+f/4//j/+P/3//b/+P/4
//n/+f/8//3//v/+//7//f/6//r/+v/6//n/+f/3//b/9v/3//n/+v/7//v/+//7//v/
+//5//n/+P/4//r/+//8//3/+//7//v/+/////7/AAACAP///v/9//z//P/8//z//P/7
//r/+f/4//r/+v/6//r//P/8//z//P/8//z//P/8//z//P/8//z//v/+//7//v/8//z/
/P/8//v/+v/5//j/+v/8/wAAAwABAP///f/8//3///8AAAEAAwADAAMAAwAGAAkACgAK
AAoACQAIAAcABgAFAAQAAwAGAAgACAAHAAgABgAGAAUABgAEAAAA/f/9//z//P/9//3/
+f/5//r/+f/5//j/+P/4//n/+v/8//v/+v/4//f/9//4//n/+v/7//r/9//2//b/9P/0
//X/+P/4//f/+f/9//v//P8BAP//+////wcACQAJAAcADgAiADkASQBWAGkAgQCVAKMA
sgDBAMMAwQDAALUAogCNAH0AcgBmAFUAPgApABcACgAGAP//+P/2//b/9P/2//b/+P/4
//L/8v/0//L/8//0//P/9P/1//X/9f/1//P/8//0//T/9f/1//L/8v/y//L/8f/w//H/
8v/z//T/9f/1//b/9//2//X/9P/0//b/9v/2//b/9v/2//b/9v/6//j/9//3//f/+P/5
//n/+P/3//b/9f/3//f/+P/4//r/+v/6//r/+v/5//f/9v/5//r//P/9//z/+//6//n/
+//8//7/AAD///3//P/+/wEAAQACAAQAAwADAAUABgAHAAgACwAOAAwADAAOAA8AEwAU
ABcAGQAaABsAHAAcABwAIAAjACMAJAAlACUAJAAoACkALAAsACoAKAAqACsALgAuACwA
KwAoACcAJgAmACgAJwAmACUAJAAjACIAIQAhACAAHQAdABgAFQASABEADwAMAAsACQAJ
AAkACQAIAAkACQAJAAkACQAHAAQAAwADAAMABAAFAAQAAgABAAAAAAAAAP////8DAAQA
AwACAAAAAQADAAMAAgACAAMAAwACAAEAAQACAAQABAAEAAYAAwABAP7//f8AAAMABQAH
AAcABwAHAAUABAAEAAUABAADAAMAAgACAAMABAAFAAYABQAGAAYABgAGAAUABQAFAAUA
BgAGAAQABQAFAAUAAQAEAAUABwAIAAYABgAGAAYABAACAAAA/v8CAAQABgAIAAYABgAF
AAQABgAHAAgACgAHAAcABgAEAAIAAgABAAEABAAGAAgACQAHAAcABwAGAAYABgAGAAYA
BgAGAAYABwAGAAMAAAABAAQABgAHAAgABgAGAAUABAAFAAYACAAJAAoACQAIAAYABgAF
AAIAAgAGAAYABQAFAAUABAAEAAUABwAIAAkACQAHAAcABwAHAAkACQAIAAgABwAHAAcA
BwAJAAkACQAJAAcADgAOAAwACQAIAAcABgAIAAgACAAIAAYABgAGAAYABgAGAAYABgAH
AAgACQAKAAgACAAIAAgACAAIAAgACAAJAAoACwAMAAsACgAJAAgACgAKAAoACgANAA4A
DwAQAA8ADgANAAwADgAQABIAFAAUABQAFAAUABYAFgAWABYAFAAUABQAFAATABIAEQAQ
ABMAFAAVABYAEQAOAAsACAAGAAYABgAGAAcACAAJAAoACAAGAAQAAgAEAAYACAAKAAkA
CAAHAAYABgAGAAYABgAGAAYABgAGAAUABAADAAIABAAGAAgACgAMAAwADAAMAA4AEAAS
ABQAFwAaAB0AIAAyAEIAUgBiAHYAigCeALIAvADEAMwA1ADHALwAsQCmAJUAhgB3AGgA
WwBOAA==
         </WaveFormData>
      </LeadData>
      <LeadData>
         <LeadByteCountTotal>10000</LeadByteCountTotal>
         <LeadTimeOffset>0</LeadTimeOffset>
         <LeadSampleCountTotal>5000</LeadSampleCountTotal>
         <LeadAmplitudeUnitsPerBit>4.88</LeadAmplitudeUnitsPerBit>
         <LeadAmplitudeUnits>¦ÌV</LeadAmplitudeUnits>
         <LeadHighLimit>2147483647</LeadHighLimit>
         <LeadLowLimit>268435456</LeadLowLimit>
         <LeadID>II</LeadID>
         <LeadOffsetFirstSample>0</LeadOffsetFirstSample>
         <FirstSampleBaseline>0</FirstSampleBaseline>
         <LeadSampleSize>2</LeadSampleSize>
         <LeadOff>FALSE</LeadOff>
         <BaselineSway>FALSE</BaselineSway>
         <ExcessiveACNoise>FALSE</ExcessiveACNoise>
         <MuscleNoise>FALSE</MuscleNoise>
         <LeadDataCRC32>1856374154</LeadDataCRC32>
         <WaveFormData>
8P/w//D/8P/y//L/8v/y//L/8v/y//L/8P/w//D/8P/y//L/8v/y//D/8P/w//D/9P/2
//j/+v/4//b/9P/y//P/9P/1//b/+v/8//7/AAD///7//f/8////AAABAAIABQAGAAcA
CAAKAAoACgAKAA8AEgAVABgAFgAWABYAFgAaABwAHgAgACEAIgAjACQAJQAmACcAKAAr
AC4AMQA0ADIAMAAuACwALgAwADIANAAxADAALwAuACsAKgApACgAJgAkACIAIAAeABwA
GgAYABgAGAAYABgAFgAUABIAEAANAAwACwAKAAsADAANAA4ACgAIAAYABAAHAAgACQAK
AAcABgAFAAQABAAEAAQABAAGAAYABgAGAAMAAgABAAAAAQACAAMABAACAAIAAgACAAMA
BAAFAAYABgAGAAYABgADAAIAAQAAAAMABAAFAAYACAAIAAgACAAFAAQAAwACAAUABgAH
AAgABwAGAAUABAAFAAYABwAIAAgACAAIAAgABQAEAAMAAgAFAAYABwAIAAQAAgAAAP7/
AAAAAAAAAAADAAQABQAGAAMAAgABAAAA///+//3//P/9//7///8AAAAAAAAAAAAA/v/+
//7//v/8//z//P/8//z//P/8//z//P/8//z//P/8//z//P/8//r/+v/6//r//P/8//z/
/P/6//r/+v/6//r/+v/6//r/+P/4//j/+P/6//r/+v/6//j/+P/4//j/+P/4//j/+P/3
//b/9f/0//X/9v/3//j/9//2//X/9P/1//b/9//4//r/+v/6//r/+P/2//T/8v/0//b/
+P/6//j/+P/4//j/+P/4//j/+P/4//j/+P/4//X/9P/z//L/9f/2//f/+P/3//b/9f/0
//b/+P/6//z/AwAFAAYABwAGAAYABgAFAAcABwAIAAkADQAQABIAEgAOAAwACQAIAAsA
CwAJAAcAAQD///3/+//9//z/+//8//3/+v/5//f/9P/y//D/7//v/+7/7P/t/+v/6v/o
/+j/6//p/+n/6P/p/+z/7f/u/+z/7P/s/+z/7//v/+//7//u/+z/6v/p/+3/7//0//L/
7P/p/+v/9f/7//T/7f/v//H/6//t//j/AwAOACAANgBPAHAAkgCtAMgA4wD7AA4BHwEu
ATkBNQEaAfQAzgCkAHoAWABIAD8ANAAmAB8AHQAYABAABwABAP3/+f/4//f/9//0//P/
7v/s/+n/5v/n/+j/5//n/+n/6v/q/+r/5v/m/+X/5f/o/+j/6P/o/+j/5//m/+b/5f/n
/+f/5//o/+f/5//n/+X/5v/n/+f/6f/o/+j/6P/o/+f/5//n/+f/6P/p/+n/6//q/+r/
6//q/+r/6//r/+r/6f/p/+r/7P/r/+v/7f/r/+v/6//s/+7/7//v//D/7v/w//H/8f/z
//P/8//1//f/9//3//n/+f/4//n/+P/8////AgAGAAUABQAHAAYACgAMABAAEwAUABUA
FAAVABYAGAAbAB4AIwAlACYAJwAmACcAKAApACwALQAuADIAMQAwAC8ALQAuAC4ALgAu
AC8ALgAtACsAJgAjACAAHgAfAB8AHgAeABoAGQAZABkAGQAVABQAEwAUABQAEwAQAA0A
DAALAAoACgALAAsADQAMAAwADQANAA4ADwAPAA8AEQAQABAAEQAPAA4ADAAKAAwADgAR
ABMAFAAUABYAFgAYABgAGAAYABgAGAAYABkAGwAZABkAGQAbAB0AHgAfAB0AHQAdAB0A
HgAhACMAJAAmACYAJAAkACQAJQAmACYAKQAqACoAKwAqACgAJAAkACgAKgArAC0ALgAu
AC4ALAArACsAKgAqAC4ALwAxADIALwAtACwALAAvAC8ALwAvADEAMAAvAC4AKwArACwA
LQAwADAAMAAuADAAMAAvAC8AMQA0ADQANAAzADAAMAAwAC8ALQArACkALgAwADIANAAx
AC4ALQAsACsALAAsACsALgAuAC8ALQArACsAKgAoACsAKwAqACkAJQAkACIAIAAhACQA
IwAjACUAJQAlACcAJQAkACMAIgAhACIAJAAlACMAIgAhACAAIAAgAB8AHgAeAB8AHwAg
AB8AHwAdABwAHQAeAB8AIAAdABwAGwAaABoAGgAaABoAGgAaABoAGgAYABgAGAAYABgA
GAAYABgAGAAYABgAGAAYABgAGAAYABgAGAAYABgAFwAWABUAFAAWABgAGgAcABwAHAAc
ACAAHwAfAB8AHwAgACEAIQAjACIAIgAiACMAKQAsAC0ALQApACYAJQAjACEAHQAZABcA
GAAZABoAGgAVABIAEQAPAA0ADQAMAAsACQAHAAYABAABAP3//P/7////AAADAAQA/v/8
//n/+P/6//r/+v/6//n/+P/3//f/+f/5//n/+f/4//f/9//3//f/+P/4//j/+//9////
///+//f/7//r/+//8//8/wsAHAA0AEoAXwB6AJoAtQDOAOsABQEkATkBRAFDATEBEgHu
AMgApACAAGQAUABFADgALAAhABsAFAAOAAsABwADAP//+v/1//P/8v/x//D/8P/v/+7/
6//q/+f/5f/m/+j/6f/q/+n/6v/q/+v/6v/o/+b/5P/l/+X/5f/m/+b/5//m/+X/5//n
/+j/6f/o/+j/6P/n/+X/5P/k/+T/5v/n/+n/6//q/+r/6v/p/+f/5v/m/+f/6//s/+7/
7//u/+3/7f/u/+//7//w//P/8v/x//D/8P/y//P/8//0//f/+v/8//3/+//7//v//f8B
AAEAAQADAAcACAALAAwADgAPABAAEgAVABcAGwAcABwAHAAeAB8AJQApACsALwAwADIA
NQA4ADgAOQA5ADkAPgBBAEQARwBEAEMAQgBEAEgASgBMAE0ASwBKAEkASABJAEgARwBF
AEQAQwBCAEIAQAA9ADkANgA2ADcAOQA7ADoANQAzADEAMAAwAC8ALAAuAC4ALgAuACwA
KwApACkAKAAoACkAKQAqACsAKwArACoAKAAnACcAKQAqACoAKgApACgAKAAnACgAKAAq
ACoAKAAoACgAKAAqACoAKgArACsAKQApACkAKAApACkAKQArAC0ALwAxADAAMQAxADAA
LgAuACwALAAvADEAMwA0ADIAMAAtACsAMAAyADIANgAzADIAMAAvAC4ALgAuACwALgAx
ADMANgA1ADMAMgAwADAALwAvADAAMQAxADEAMQAxADAALwAuACwAKwArACsALwAwADEA
MAAwADAALwAvAC4AMAAvAC4ALQAqACoAKgApACkAKQApACYAJAAiACAAIwAiACMAJAAl
ACYAJgAlACIAIAAfABsAHQAfACAAIAAdABsAGAAVABcAGAAYABgAFAAUABAADQANAA0A
DQAPABEAEgATABQADQAKAAgABQAHAAgACQAKAAgABgADAAAA//////7//v8HAAcABQAC
AP7//P/6//j/9v/2//b/9v/2//b/9v/2//T/9P/0//T/8v/y//L/8v/u/+z/6v/o/+n/
6v/r/+z/6//q/+n/6P/n/+b/5f/k/+b/5v/m/+b/4//i/+H/4P/k/+b/6P/q/+v/6f/m
/+P/5P/m/+j/6f/r/+v/7P/t/+3/7v/u/+z/7f/s/+r/6v/l/+H/2//V/9X/1//Z/9v/
2f/W/9P/0v/P/8z/y//J/8n/yP/H/8f/w//A/7z/u/+9/77/vv/A/8D/vf+8/7r/t/+4
/7f/tv+6/7z/vv/A/73/u/+5/7f/uv+6/7r/u/+3/7n/vv/A/77/u/+//8H/wf/E/8H/
u/+7/73/v//E/9P/7P8IACIAPwBkAIQAnQCwAMsA6QD+AAsBFgEPAe0AwgCUAGYAQgAq
ABYADAAHAAAA9P/r/+H/1P/M/8n/yf/J/8f/wv+9/73/uP+z/7P/tP+0/7T/tP+0/7L/
sf+v/67/rP+q/6r/qv+p/6n/rP+u/7D/sv+x/6//rf+s/6v/rf+t/63/qf+n/6b/pf+o
/6r/rP+t/6z/qv+p/6j/qv+p/6n/qf+s/67/sP+x/63/qv+o/6f/q/+s/67/r/+w/6//
r/+w/7D/r/+v/7H/sv+z/7T/tv+0/7P/sf+w/7H/tP+2/7f/uf+5/7n/u/+7/7v/u/+9
/8H/wv/F/8b/x//H/8f/yP/L/83/0f/S/9P/1P/X/9n/2v/b/9r/2//e/+L/5//s/+v/
6//q/+n/7f/v//H/8//1//X/9f/4//f/9v/1//P/8//0//X/9v/0//L/8P/t/+z/7f/u
//D/7//t/+r/6P/l/+P/4v/h/+P/3//e/93/3v/e/93/2v/c/9z/3P/c/9r/2f/X/9f/
1P/U/9X/1f/W/9f/1//X/9X/1P/U/9X/2P/Y/9f/1v/X/9j/2v/b/9f/1v/X/9b/1//Y
/9n/2v/Y/9j/2P/Z/9z/2//c/93/3P/d/93/3f/d/93/3f/d/9//4f/i/+L/3//e/9v/
2v/d/9//4f/i/+L/4v/h/+H/4f/g/93/3v/e/97/3f/d/9//4P/h/+D/3v/f/9//4P/e
/93/3f/c/9z/2//b/9z/4P/h/+L/4//g/97/3P/a/9r/2//d/9//3f/c/9v/2P/b/9z/
3P/d/9//4v/i/+L/3//a/9j/1v/Y/9n/2v/b/97/4P/i/+T/4v/e/9z/2v/e/+D/4f/h
/9//3v/e/9v/3f/f/+D/4P/h/+H/4P/f/97/3v/d/9z/3f/g/9//3//d/93/3f/f/+D/
4P/g/+D/3v/e/9//3//c/9z/3P/c/+D/4v/j/+T/4v/j/+P/5P/j/+X/4//m/+T/5P/k
/+T/5P/k/+T/5P/n/+j/6f/q/+j/5v/k/+L/5P/k/+T/5P/m/+b/5v/m/+P/4v/h/+D/
5P/m/+j/6v/p/+j/5//m/+f/6P/p/+r/7P/s/+z/7P/s/+z/7P/s//D/8v/0//r/+P/3
//b/9f/0//X/9f/3//j/+v/8////BAAGAAYABQAEAAIAAgABAP//+//3//X/9f/1//X/
9P/1//T/9f/1//H/7//s/+n/6//r/+z/7P/n/+P/4v/h/+X/5v/p/+r/6f/o/+b/5v/l
/+T/4//i/+P/5P/l/+f/5v/l/+T/4//m/+f/6f/r/+3/7P/s/+j/5//p/+3/7//w/+3/
4//b/93/5//y//3/CgAiAD4AWQB+AKYAuwDMAOcABwEgAS8BOgFDATcBEgHqAL4AjgBo
AFAAQgA9ADgAMAAnAB8AFgAOAAUAAQD//////v/7//f/8v/v/+7/7v/t/+z/7f/u/+3/
7f/q/+r/6f/o/+T/5P/j/+P/5//o/+n/6v/q/+n/6P/o/+z/7//w//H/7f/p/+b/4//l
/+j/6//t/+//7v/u/+7/7P/p/+f/5f/o/+r/7P/t/+r/6P/n/+f/5//m/+b/5f/m/+X/
5f/m/+X/4//i/+P/5P/l/+b/6P/n/+f/5v/m/+T/5v/n/+f/6v/r/+z/7//v/+3/6//r
/+//8P/z//T/8//z//P/9P/2//n//v8AAP//AAADAAUABAAFAAQABQAJAAwAEAAUABQA
EwARAA8AEgAVABgAGwAaABkAGAAaABsAHAAdAB0AHgAeAB4AHgAcABoAGAAVABQAEwAS
ABIADwANAAoACAAEAAMAAwADAAUAAQAAAP///f/8//r/9v/4//j/+P/4//T/8//x//H/
7v/u/+//7//v/+//7v/t/+v/6v/q/+v/7P/s/+v/6v/r/+z/7v/v/+z/6v/q/+j/6v/q
/+r/6v/n/+b/5f/l/+r/6f/q/+v/6//r/+r/6f/n/+f/5//n/+r/7f/v//D/7f/s/+n/
6P/o/+n/6v/q/+r/6v/p/+n/6P/o/+b/6P/q/+r/6f/p/+n/6P/n/+T/5v/n/+f/6P/n
/+X/5P/i/+D/3//f/+D/5P/l/+b/5//k/+L/4P/e/93/3f/e/9//4f/i/+P/4v/f/97/
3P/b/93/4v/k/+b/4v/e/93/3P/e/9//4P/h/+T/5P/k/+T/4v/g/+D/4P/i/+T/5f/l
/+T/4v/h/93/3//h/+L/4v/k/+X/5f/l/+L/4v/h/+D/4//m/+X/5f/k/+P/4v/j/+T/
5P/k/+T/4//k/+b/5//j/+L/4f/g/+T/5v/n/+j/5v/n/+f/6P/n/+n/6//u/+3/7P/r
/+r/5//m/+X/5P/o/+r/7P/u/+z/6v/o/+b/5//o/+n/6v/q/+r/6v/q/+j/6P/o/+j/
6//s/+3/7v/t/+z/6//q/+v/7P/t/+7/7//w//H/8v/y//L/8v/2//n/+//9/////f/9
//z//f///wAAAQADAAgACgAKAAkABwAEAAMAAQACAP///P/7//j/9//2//T/9P/y//L/
8f/w/+//7f/r/+j/5f/j/+D/4f/h/+T/5//l/+L/4f/e/9z/3P/b/9z/4f/i/+P/5P/i
/+D/3v/d/+D/4f/i/+P/3//d/9z/2//f/+L/5P/m/+f/5//p/+f/4v/f/9v/2f/f/+X/
6v/x//z/DgAmAEEAXAB8AJsAugDTAOcABAEdASgBLwEzARwB9gDWALAAhABcAEIANwAu
ACIAGwAXABIADAAHAAEA+//z/+z/7f/v/+7/6//o/+j/5//m/+L/4P/c/9n/3P/g/+P/
5v/h/+D/3v/d/+D/4P/g/+D/4v/h/+D/4P/e/9//3v/d/97/3//h/+P/4P/g/+D/3//g
/+D/4f/i/+L/4f/h/+H/4P/g/+D/3//g/+D/4f/j/+L/4v/j/+P/4P/f/9//4P/h/+H/
4v/l/+P/4f/f/97/4//n/+r/7v/r/+z/7P/r/+r/6f/o/+n/7P/t/+7/8f/z//L/8//y
//f/+f/7//7//v///wIAAgADAAQABwAJAA0ADwAPABEADwAQABIAFAAZABsAHAAdAB0A
HwAhACMAIwAjACMAJgAjACIAIQAfACEAIgAjACQAJgAmACYAJQAgAB0AGgAYABUAEwAQ
AA4ACwAJAAgABwAKAAcABwAHAAYABgAFAAIA///+//3//P/8//v/+f/5//n/+v/8//3/
+//5//b/8//2//b/9//5//f/9v/0//L/8v/y//P/8//1//b/+f/6//f/9v/1//T/9v/4
//r//f/9//n/9//1//j/+f/5//n/+v/7//z//f/5//n/+P/2//j/+v/6//z/+v/7//z/
/P/6//r/+f/5//r/+v/4//r/+P/4//f/9//7//z//f/8//n/+f/4//j/+//7//z//P/+
//3//f/+//v/+f/3//X/9//4//n/+v/3//f/+P/5//j/+P/4//b/9//4//j/+f/1//b/
9P/y//X/9P/2//j/9v/1//T/8//0//T/9P/0//X/9P/1//b/9v/2//X/8//2//b/9//1
//L/8//z//L/8f/x//D/7//x//L/8v/y//H/8v/v/+3/8P/x//L/9f/1//T/8//y//D/
8P/x//H/8v/y//L/8v/w//D/7//u/+7/7//v//D/7f/p/+f/5v/p/+r/6//s/+3/7v/v
//D/7f/s/+v/6v/q/+r/6v/q/+r/6v/q/+r/7P/s/+z/7P/s/+z/7P/s/+n/6P/n/+b/
6P/q/+z/7v/r/+r/6f/o/+v/7P/t/+7/8//1//b/9//2//b/9v/1//j/+f/7//3/+//8
//z/+v/9//7//v8AAAAA///8//n/9f/z//H/7//v/+7/7f/u/+z/6P/m/+P/5P/k/+T/
5f/k/+L/3//f/97/3v/d/97/4P/d/9z/2v/X/9j/1//W/9b/1v/W/9b/3P/f/+L/5f/h
/97/2//Z/9X/1f/c/+b/6v/n/9//3f/f/+L/5f/l/+H/3//l/+z/8//+/xQALgBHAGIA
ggCfALgAzwDrAAoBIwEuATMBMwEYAfYA0gCmAHgAUgA+ADcAMgAqACEAGQASAAgA///9
//v/9f/0//P/7//q/+n/5v/m/+X/5P/l/+b/5f/l/+X/5v/m/+b/4v/i/+H/4f/l/+b/
5//o/+T/4f/e/9z/4P/j/+T/5f/l/+X/5v/n/+T/5P/k/+P/5P/k/+X/5v/k/+P/4//j
/+X/5v/n/+f/6f/o/+j/6f/n/+b/5v/l/+b/5//p/+z/6v/n/+X/5f/o/+n/6v/s/+r/
6//r/+z/6v/s/+3/7f/w//H/8v/1//P/8f/v/+//9f/2//n/+v/6//v//P/+//3///8D
AAQACAAKAA4AEQAQABEAEAARABQAFgAZABwAIQAjACQAJQAkACUAJgAnACoAKwAsADAA
LwAuAC0AKwAqACoAKgAqACkAKAAnACUAIQAfAB0AHAAcABsAGQAYABQAEwATABMAEwAP
AA4ADQAOAA4ADQAKAAkACAAHAAYABgAFAAMAAwABAAAAAAD//wAAAQABAAEAAQAAAAAA
AQAAAAAA///+/wAAAAABAAEA///+/////v///wAAAQACAAEAAAD/////AwABAAEAAQAD
AAUABgAHAAQAAwACAAEAAQADAAQABAAGAAYABAAEAAIAAwAEAAQABwAIAAgACQAHAAYA
AwAEAAYABgAFAAUABQAEAAMAAAABAAMABAAGAAkACQAKAAoABwAFAAQABAACAAEAAAD/
/wEAAgADAAQAAwADAAQABQAGAAYABgAEAAMAAgAAAP//AQAEAAQABAAFAAIAAgACAAEA
AQABAAEABQAGAAcACAAGAAQABAAEAAMABAAEAAMAAwACAAIA//8BAAMABAAEAAcACQAK
AAsACAAGAAMAAAADAAYABQAFAAcABwAHAAkACQAIAAcABgAHAAgACgALAAcABgAFAAQA
BgAGAAUABAAFAAcACAAKAAcABwAFAAIABQAGAAcACAAKAAoACgAKAAgACAAIAAgACAAI
AAgACAAIAAgACAAIAAkACgALAAwACgAIAAYABAAGAAYABgAGAAYABgAGAAYABQAEAAMA
AgAEAAYACAAKAAkACAAHAAYACQAKAAsADAAKAA4ADwAPAA8ADwAQABEAEgAVABYAGAAY
ABkAGwAcABoAGQAYABYAGAAXABUAEQALAAkACQAJAAoACgAJAAgABwAFAAEA///7//n/
+P/3//j/+P/3//X/8//z//T/9P/3//j/9v/2//P/8v/z//L/9P/0//T/9P/y//P/8//z
//P/8//y//H/+f/7//v/+v/4//T/8//7//3//f/8//f/8//1//n//f8EAA8AIgA8AFgA
cQCOAKwAxQDgAPsAFQEqATkBRgFLATMBCgHiALgAjgBoAFAASABFADoALAAlACEAGAAM
AAUABQAFAAcABgABAP3/+v/z//D/8P/v/+7/8f/y//H/8f/w//D/7//u/+7/7v/t/+3/
7//w//H/8v/x/+//7f/s/+//8f/x//H/7//t/+z/6//t/+7/7//v//H/8P/w//D/7f/r
/+r/6f/q/+z/7v/v/+//7v/u/+//8v/y//P/8//x/+//7v/u/+3/6//q/+v/7P/t/+7/
8P/w//H/8f/y//D/8v/z//P/8P/v/+7/7//1//f/+f/9//7//v8AAAAAAAD///7//v8A
AAMACAAKAAkACgANAA8AEwAVABUAFwAWABgAGwAeAB8AHwAeAB0AIgAlACgAKwApACkA
KQAsACoAKgAqACkAKQAqACsALAAoACYAJAAhABwAGwAaABoAHAAbABkAGAAVABMAEgAR
ABMADwAOAA0ACwAKAAgABAAGAAYABgAGAAYABQADAAMA///+//7//f8AAAEAAQABAAAA
/v/9//3//P/8//v/+v/9//7/AAABAP7//P/8//r//P/8//z//P/8//z//P/9//3/+//7
//v//v/////////9//v/+f/3//v///8CAAQAAwACAP///v/+////AAAAAP7//v/9//3/
/v/+//z//v8BAAIAAgADAAEAAAD///z//P/9//3//v/8//v/+//6//j/9//3//j/+v/7
//z//f/7//r/+f/4//f/9//4//n//P/8//z/+v/3//b/9P/z//X/+P/4//j/+f/2//b/
9v/1//X/9f/1//j/+P/4//j/9//0//P/8v/0//b/9//3//T/8v/x/+3/8P/z//X/9v/5
//n/+P/3//X/9P/y//D/8f/0//P/8//z//P/8//1//L/8P/u/+z/7f/w//T/9//0//T/
9P/0//b/9v/1//T/8f/x//D/8P/v//P/9f/2//T/9P/0//T/8//y//H/8P/y//L/8v/y
//L/8v/y//L/8P/w//D/8P/w//D/8P/w//L/8v/y//L/8//0//X/9v/0//L/8P/u//D/
8P/w//D/8//0//X/9v/0//T/9P/0//j/+v/8//7//f/8//////8AAAEAAgAEAAQAAwAE
AAMAAgADAAUACAANAA4ADgAOAAsACgAIAAUAAQD9//v/+//+///////+//r/+P/1//D/
8v/x//D/8P/t/+3/7P/q/+n/6f/p/+r/6v/s/+z/6f/o/+b/5v/o/+b/5v/m/+b/5//o
/+r/6//r/+v/6//q/+n/6f/p/+n/4v/i/+j/7f/1//n/+//4/+//6f/n/+v/8f/4/wcA
IAA6AFAAawCOAKoAvwDaAPkAHwE4AUMBSgFDASUB+ADIAJoAcgBUAEYAPgAzACQAGAAX
ABcAEAAGAAMABQABAPv//P/1/+v/5v/n/+f/6P/o/+j/6P/o/+b/5f/l/+b/5v/m/+T/
5P/j/+P/4v/g/97/3P/e/9//4P/i/+X/5//n/+f/5f/j/+L/4f/j/+T/5f/l/+T/4v/h
/+D/4f/h/+L/4//g/+D/4P/f/+L/4v/j/+X/5v/m/+f/5//j/+H/4P/g/+P/4//k/+f/
5f/l/+X/5v/j/+P/4v/i/+X/6P/q/+v/6v/p/+j/6f/t/+3/7f/v//X/9v/5//r/+f/5
//n/+v/8////BAAGAAUABAAFAAUACgANAA4AEQAQABIAFQAYABgAGQAZABkAGwAdAB8A
IQAfAB8AHwAiACMAJAAlACUAIgAiACIAIgAfABwAGQAVABYAFwAYABoAFgARAAsABgAG
AAcACQALAA0ACQAIAAcABgAGAAUAAgAEAAQABAAEAP///f/6//n/+v/6//v/+//7//v/
+v/5//f/9v/2//f/+f/6//r/+v/3//b/9v/1//X/9v/5//r/+P/4//j/+P/6//r/+v/7
//3/+//7//v/+v/7//v/+//5//n/+f/5//v//f/+//7/AAAAAP7//v/9//3//f/8//r/
+v/5//n/+//8//v//v///wAAAAABAP///v/9//r/+v/7//v//P/6//n/+f/4//v/+//8
//7//f/9//3//f/7//r/+f/4//n/+f/6//v/+v/6//r/+P/2//b/9f/1//b/+v/7//z/
+f/2//b/9v/6//v//P/9//r/+P/2//T/+P/4//r//P/6//r/+f/3//f/9v/2//P/9P/3
//n/+v/7//v/+v/5//n/+v/6//r/+f/6//f/9f/1//X/9f/3//n/+v/7//z/+f/4//j/
9//4//j/+P/4//n/+v/6//r/9//3//b/9v/9////AQD+//z/+v/4//b/9//4//n/+v/5
//j/9//2//b/9v/2//b/+P/6//z//v/6//j/9v/0//f/+P/5//r/+v/6//r/+v/8//z/
/P/8//3//v///wAAAQACAAMACAAIAAcABgAFAAcACQAKAA0ACwAMAA0ADwAVABgAGQAZ
ABYAEgAQAA0ADAAJAAYABQADAAMAAwACAAAA/v/+//3//f/9//z/+//3//X/9P/y//H/
7//w//H/8f/w//H/8P/v/+7/7P/s/+//8P/x//L/8f/w/+//7//x//H/8f/x/+7/7f/t
/+3/7f/u//D/8v/3//n/+//9//b/7f/r/+v/8f/3//7/BwAcADYATABhAHwAngC7ANQA
7wAPASoBOQFAAUMBNQEOAeYAwACcAHYAXABMAD8AMgAoACMAHQAaABQADwALAAcAAwD+
//v/9f/0//f/9v/2//X/9P/x//D/7f/r/+7/8P/x//L/7//u/+z/6//r/+r/6f/o/+r/
6//s/+7/7P/t/+z/6//t/+3/7v/v/+3/7v/v/+//7v/s/+v/6v/s/+3/7//x/+//7v/t
/+v/7v/u/+//8f/x//D/8P/v//D/7//v//D/8v/x//H/8//x//H/8f/y//D/8f/x//L/
8//2//j/+f/4//f/9v/3//v//f///wMAAgAAAAAA/v8CAAUACAAMAAoACwAOAA4ADwAQ
ABMAFQAYABsAHAAfAB4AIAAjACYAKgArACsAKwArAC0ALwAxADEAMQAxADQANQA2ADcA
NwAxAC4AKwAoACsALAAtAC0AKwArACsALAAqACcAIwAgACAAHwAfAB8AHAAVABEADQAO
ABAAEQAQABAAEAAQABAADQALAAgABwAJAAoADAANAAkABwAEAAEAAgACAAMABQAHAAgA
CAAIAAYABAADAAEAAgAEAAgACgAHAAYABQAEAAUABgAHAAkACgAHAAYABQAIAAkACQAJ
AAwADQAOAA8ADQANAAwACgAKAAoACAAIAAkACwANAA4ADAAMAAsACwAOAA4ADAAOAAsA
CgAIAAcACwAMAA0ADAAMAA0ADQAOAA0ACwAKAAgACAAHAAcACAALAAsACwALAAkACAAH
AAYACAAJAAsADQAKAAgABgACAAUABgAGAAcABQAIAAgACAAIAAYABwAIAAkACQAJAAkA
CAAGAAQAAgAFAAQABQAGAAUABgAGAAUABgAGAAcABQAHAAkACgAKAAkABwAEAAEAAwAE
AAQABAAEAAYABAADAAUABQAFAAcACAAIAAgACAAEAAQABQAFAAcACAAJAAoABwAGAAQA
AgADAAUABgAIAA8ADwANAAgABgAGAAYABgAHAAgACQAKAAcABgAFAAQABQAGAAcACAAI
AAgACAAIAAYABgAGAAYACQAKAAsADAAOAA4ADgAOABAAEAAQABAAEgASABIAEgAVABYA
FwAYABkAGgAbABwAHgAeAB4AHgAgACIAJAAmACUAJAAjACIAHQAaABcAFAATABIAEQAQ
AA4ADgAOAA4ADQAMAAsACgAHAAYABQAEAAEAAAD///7///8AAAEAAgABAAAA///+////
AAABAAIAAAAAAAAAAAD+//7//v/+/wAAAAAAAAAAAAAAAAAAAAAEAAYACAAKAAgABgAE
AAIACQAOABMAGAAuAEQAWgBwAI0AqADDAN4A+QASASsBRAE8ATYBMAEqAQMB3AC1AI4A
fwByAA==
         </WaveFormData>
      </LeadData>
      <LeadData>
         <LeadByteCountTotal>10000</LeadByteCountTotal>
         <LeadTimeOffset>0</LeadTimeOffset>
         <LeadSampleCountTotal>5000</LeadSampleCountTotal>
         <LeadAmplitudeUnitsPerBit>4.88</LeadAmplitudeUnitsPerBit>
         <LeadAmplitudeUnits>¦ÌV</LeadAmplitudeUnits>
         <LeadHighLimit>2147483647</LeadHighLimit>
         <LeadLowLimit>268435456</LeadLowLimit>
         <LeadID>V1</LeadID>
         <LeadOffsetFirstSample>0</LeadOffsetFirstSample>
         <FirstSampleBaseline>0</FirstSampleBaseline>
         <LeadSampleSize>2</LeadSampleSize>
         <LeadOff>FALSE</LeadOff>
         <BaselineSway>FALSE</BaselineSway>
         <ExcessiveACNoise>FALSE</ExcessiveACNoise>
         <MuscleNoise>FALSE</MuscleNoise>
         <LeadDataCRC32>3959795604</LeadDataCRC32>
         <WaveFormData>
DAAMAAwADAAJAAgABwAGAAkACgALAAwADgAOAA4ADgANAAwACwAKAAwADgAQABIADwAO
AA0ADAAMAAwADAAMAA4ADgAOAA4ADAAKAAgABgAIAAoADAAOAAwACgAIAAYABgAGAAYA
BgAGAAYABgAGAAQAAgAAAP7///8AAAEAAgD+//z/+v/4//b/9v/2//b/9P/0//T/9P/w
/+7/7P/q/+z/7P/s/+z/6v/q/+r/6v/t/+7/7//w//T/9v/4//r/+P/4//j/+P/9/wAA
AwAGAAUABAADAAIAAwAEAAUABgAIAAgACAAIAAcABgAFAAQABQAGAAcACAAHAAYABQAE
AAQABAAEAAQABgAGAAYABgAEAAQABAAEAAcACAAJAAoABwAGAAUABAAFAAYABwAIAAsA
DAANAA4ACgAIAAYABAAHAAgACQAKAAcABgAFAAQABQAGAAcACAAJAAoACwAMAAkACAAH
AAYACAAKAAwADgAMAAoACAAGAAgACAAIAAgACgAKAAoACgAHAAYABQAEAAcACAAJAAoA
CAAGAAQAAgAFAAYABwAIAAgACAAIAAgABAACAAAA/v8CAAQABgAIAAcABgAFAAQABAAE
AAQABAAFAAYABwAIAAYABAACAAAAAgAEAAYACAAHAAYABQAEAAQABAAEAAQABQAGAAcA
CAAGAAQAAgAAAAQABgAIAAoABgAEAAIAAAABAAIAAwAEAAUABgAHAAgABgAEAAIAAAAC
AAQABgAIAAUABAADAAIABAAEAAQABAAHAAgACQAKAAYABAACAAAAAwAEAAUABgAFAAQA
AwACAAIAAgACAAIAAwAEAAUABgADAAIAAQAAAAIABAAGAAgABwAGAAUABAAGAAYABgAG
AAgACwAOABAADgAPAA4ADQATABUAFgAXABIADwAMAAkACgAIAAYABQADAP///P/6//j/
9v/1//X/+P/6//z////+//3//f/9//3//f/+////AAABAAAAAQD///z/+v/5//z//f/+
/////f/8//r/+f/8//3//f/+/wAA/v/+//7//P/7//v/+//+//////8AAAAAAAD///3/
/v8AAAQABgAKAAoABwAHAA4AFQAkADYAPgA7AC4AHQAEAOr/1//J/7v/rf+e/4f/e/94
/3b/dv+A/4v/jf+Q/5r/o/+p/67/sv+z/7H/tv+8/8X/0v/g/+j/7P/u/+7/7P/u//L/
9f/5//z//f/+//7//v/+////AQD/////AgAEAAUABgAEAAIAAAD+/wEAAQACAAQAAwAD
AAIAAQD/////AAAAAAIABQAHAAkABwAFAAQAAwAFAAUABgAGAAcABwAHAAcABgAGAAYA
BgAJAAoADAANAAkABwAGAAQABwAIAAoADAAKAAkACQAJAAgABwAGAAUABwAHAAgACAAD
AAIAAgABAAIAAgACAAMAAQAAAAAAAAD//wAAAAD9//7//v//////+//6//v/+P/6//n/
+f/5//j/9v/0//T/8f/v/+3/6//t/+z/7f/u/+n/5//m/+X/5f/m/+b/5//m/+b/5//o
/+b/5//n/+f/6v/s//D/9P/z//P/8//1//j/+v/8////AAAAAAAAAAAAAP///v/9/wAA
AQACAAMA///+/////v/+////AQACAAIAAgACAAIAAQAAAAAA//8CAAMABAAFAAIAAgAB
AAAAAwAEAAYABwAKAAoACgAKAAYABQAEAAMABgAIAAkACwAIAAYABQAFAAcABwAHAAcA
CAAKAAsACwAKAAkACQAIAAwADgARABMAEQAPAA0ACwAMAA0ADQAOABAAEQARABEAEAAN
AAwACwANAA4AEAASAA4ADQANAA0ADgAOAA0AEAASABIAEwATABAADwAOAA0ADgAPABAA
EgAQABAAEAAPABIAEgATABMAEwAUABQAFAASABIAEwATABQAFAAUABQAEgATABMAFAAV
ABYAFQAWABYAFgAXABcAFAATABIAEQAUABgAGwAeABkAFwAVABMAFAAVABYAFgAWABcA
GQAbABgAFwAWABUAFwAYABoAHAAaABgAFwAVABgAGQAaABsAGgAaABkAGQAXABYAFQAU
ABsAHQAcABgAFwAWABUAFAAWABYAFgAWABQAFAAUABQAEwASABEAEAASABQAFgAYABQA
EgAQAA4ADwAQABEAEgASABIAEgASABEAEAAPAA4AEAASABQAFgATABIAEQAQABMAFgAY
ABsAHQAdAB0AIAAeAB0AHAAZABkAGQAZABoAFgASAA8ACwAIAAYABQAFAAIAAgADAAQA
AgACAAMAAwAGAAgACgALAAgACAAIAAcACAAHAAgACQAGAAYABwAHAAYABQAEAAIABAAF
AAcACgAJAAcABgAEAAMABAAFAAcABwAIAAkACQAGAAQAAwACAAgACQALAAwACgAGAAQA
BgAIAA0AEwAeACsAOAA+ADwAMQAiABMAAgDu/9//0//D/6//mP+F/3v/eP96/4b/mP+f
/5v/nP+i/6X/p/+u/7r/w//J/8r/yv/P/9r/4v/o/+z/8v/4//7/AgACAAEAAwAEAAMA
BQAGAAcACAAJAAsACQAJAAcACAAIAAgACwAMAA0ADgAMAAkABwAGAAkACwAMAA0ADQAN
AA4ADgAMAAsACQAHAAsADQAQABMAEQAPAA4ADAAOAA8AEAARABIAEgASABIAEQAQABAA
DwARABMAFgAYABUAEgAQAA4AEAARABMAFQATABMAEwATABEADwAOAAwADgAQABMAFQAS
AA4ACgAHAAoACgALAAwADQAOAA4ACwAIAAYABQADAAUABgAJAAgABgADAAEA//////7/
/f/+/////////////v/6//j/9v/2//f/+f/7//j/9v/z//H/8//0//b/+P/6//3///8B
AAEAAAABAAIABwAJAAsADwAPAA4ADQANAA8AEAARABIAFQAVABUAFQASABEAEAAPABIA
FAAYABoAFwAVABQAEgATABQAFQAWABYAFgAXABcAFAATABIAEQAVABgAGgAcABkAFgAU
ABEAFQAWABcAGAAZABkAGQAZABcAFgAUABMAFQAWABgAGwAYABcAFgAVABYAGAAZABkA
FwAXABgAGAAXABYAFgAVABgAGQAaABsAGgAZABcAFgAWABcAFwAXABcAFQAVABUAEwAS
ABIAEgAUABUAFwAZABcAFAAQABAAEQASABQAFQAXABcAFwAXABQAEQAOAAwADwASABUA
FwAVABIAEAANAA4AEAARABIAFAAUABUAFQASABAADgAMAA4AEQATABYAFAASAA4ADAAN
AA4AEAARABMAEwATABMAEQAQAA4ADAANAA8AEQATABEADwANAAoACwALAAwADQALAAsA
CwALAAoACAAHAAYACAAKAA0ADwANAAsACQAHAAkACgAKAAsACgAKAAoACgAFAAUABgAI
AAkACgALAAwACQAIAAcABgAHAAgACQAKAAwADAAMAAwACwAKAAkACAAKAAwADgAQAA4A
DAAKAAgACQAKAAsADAAOAA4ADgAOAAwACgAIAAYACgAMAA4AEAAOAA8AEAAQABMAFQAV
ABUAGAAZABkAGQAWABMAEAANAA8ADgANAA0ACAADAP///P/7//r/+v/7//3//v///wEA
/v/9//3//f8AAAEAAwAFAAIAAQD+//3//f/8//z//f////////////z//P/7//v///8B
AAIABAADAAAA///+//////8AAAEAAwADAAIAAgD4//z///8DAAgACgAKAAoACAAGAAUA
CQAUACcANgA8ADYAKQAYAAUA7P/Y/83/wf+1/6X/lv+F/3v/fP+C/47/nv+r/6//uP/A
/8H/wf/E/8b/x//L/87/0v/X/+L/6v/s/+z/7v/u//D/9v/6//3/AQAEAAUAAgAAAP7/
/P8BAAMAAQABAAEAAgACAAIAAgACAAIAAgADAAMABAAGAAQAAwABAP//AgADAAUABgAF
AAUABAADAAEAAQACAAMABgAHAAkACgAJAAcABQADAAcACAAJAAoACQAIAAgABwAFAAUA
BgAGAAYABgAHAAgABwAFAAQAAwAEAAUABgAHAAUAAwACAAAA/P/8//3//f8AAAAAAAAB
AP7//P/7//r//f/+//7/+//5//j/+P/3//b/9v/4//b/+P/3//f/9//z//D/7f/s/+//
7//v/+//7v/q/+j/5v/k/+P/4//j/+P/5P/k/+X/4f/g/+D/4P/k/+f/6f/r/+r/6v/s
/+7/7v/v//D/8//2//j/+v/9//z/+v/4//b//P/9//7////9//3//f/9//r/+v/8//z/
/f///wIABAABAAAA///+/wEAAgAEAAUABAADAAIAAQABAAIAAgACAAMABAAGAAcABAAC
AAAA/v8AAAEAAgADAAIAAgABAAEA///+//7///8BAAMABQAHAAUABAACAP//AgADAAUA
BgAEAAQABQAFAAIAAQAAAP//AQADAAQABgACAAEA///9/wEAAQADAAUAAwACAAIAAgD/
////AAABAAMABAAEAAgABAACAAEA//8CAAMABAAFAAQAAwACAAIAAgACAAIAAQAEAAQA
BQAFAAIAAgABAAAAAQACAAQABQADAAIAAQAAAP7//////wAAAQACAAEAAgD///7//v/9
/wAAAQACAAMAAQACAAIAAgAAAP///v/9/wEAAwAFAAYAAwABAAAA//8CAAMABAAFAAQA
AgABAAAA/v/+//////8CAAMABAAFAAEAAAD+//3/AQACAAMABAAFAAMAAAD+//7//v/+
//7///8AAAEAAgABAAAA///+////AAABAAIAAgACAAIAAgABAAAA///+////AAABAAIA
AAD+//z/+v/+/wAAAgAEAAEAAAD///7//P/8//z//P///wIABQAIAAgACAAHAAcACgAL
AAwAEAAPAA8ADwANAAkABwAFAAQABAAEAAUABQD///r/9v/z//P/9P/2//j/9//2//b/
9f/3//j/+f/5//r//P/+/////P/5//j/9//5//r//P/9//v/+//7//r/+P/3//f/+P/8
//3///8AAPv/+v/5//n/+v/8//7///8BAAAAAAAAAPz//f8BAAQABgAGAAYABgAEAAEA
AwAKABcALgA+AEIAOQAoABMAAADs/9v/z//F/7n/qP+T/4H/fP98/4b/mP+p/7P/uP++
/7//vf/A/8T/x//L/9D/1v/Z/+L/6v/w//D/8P/y//T/+P/8////AwAGAAcABwAGAAUA
BAAJAAsACQAJAAcACAAIAAgABgAGAAYABgAIAAkACwAOAAsACwAKAAkACgALAA0ADgAO
AA8ADwAPAA0ADQAOAA8AEAARABMAFAATABEADwANABEAEgATABQAEgASABMAEwAQAA8A
DwAOABEAEgAUABYAEgAPAA0ACwAMAA0ADgAPAA4ADQANAAwACgAKAAsACwANAAwACwAL
AAkABgAEAAIABgAIAAkABwAHAAYABgAFAAEAAAABAP7/AAD////////7//j/9f/0//b/
9f/0//P/8v/u/+z/6v/n/+X/5P/j/+T/5v/n/+n/5P/i/+H/4P/i/+X/5//p/+r/6v/s
/+7/7v/v//D/8//2//j/+v/9//z/+v/4//b//P/9//7///////////////3//P/9//z/
//8BAAQABgACAAAA/v/8////AAACAAMABQAFAAUABQADAAQABAAEAAUABgAIAAkABwAG
AAUABAAEAAUABgAHAAgACAAHAAcABgAEAAMAAwAGAAcACAAJAAYABgAFAAMABAAFAAcA
CAAGAAYABwAHAAYABQAEAAMABgAHAAcACAAGAAUAAwABAAIAAQACAAMABQAEAAQABAAA
AP///////wEAAgACAAYABAACAAEA//8AAAEAAgADAAIAAQAAAAAA/v/+//7//f8AAAAA
AQABAP7//v/9//z//v/+//////////7//f/8//r/+//7//z///8AAP//AAD9//r/+P/1
//j/+f/6//v//P/+////AAD8//v/+v/5//z//f/+//7/+v/5//n/+f/7//v/+//7//v/
+v/6//r/+P/4//n/+f/8//3//v////v/+v/4//f/+f/6//v//P////3/+v/6//r/+v/6
//r//f/+////AAD9//z/+//6//z//P/8//z//v/+//7//v/7//r/+f/4//r//P/+/wAA
/f/8//v/+v/9//7///8AAAAAAAAAAAAA/v/+//7//v8BAAQABgAJAAgABwAGAAgACgAL
AAwACwALAAkABwAGAAEA/v/8//n/9//2//b/9//0//L/8f/w//L/8v/z//P/9f/2//f/
9//0//T/9P/z//f/9//5//v/+f/4//j/9//5//n/+f/4//b/9f/1//b/9v/1//X/9P/2
//j/+v/9//n/+P/3//X/9v/2//f/+P/+//3/+//6//b/9v/4//z/AAABAAUACgARABoA
KAAwAC8AJgAZAAgA8v/d/83/vf+r/5j/h/93/3L/cv90/37/i/+R/5L/lv+f/6f/rP+0
/7v/vf+8/7z/v//E/9D/3P/k/+z/7v/w/+7/7v/w//P/9f/1//n/+v/7//z//v////z/
+//8//7///8AAP7//v/+//7//P/7//v//P/+/wEAAwAFAAEA///+//z//f///wAAAQAD
AAMABAAFAAQAAwADAAIABgAHAAgACQAHAAYABQAEAAUABgAIAAkACQAJAAoACgAIAAYA
BQAEAAcABwAIAAkACAAHAAYABQAHAAcACAAIAAQABAAFAAUAAgAAAP7//f///wAAAgAE
AAMAAgAAAPv//v/+///////8//z//v/8//n/9//2//X/9//2//X/9v/z//H/7//t/+7/
7P/s/+z/6v/p/+n/6f/l/+T/4v/h/+T/5v/p/+z/6//r/+r/6f/r/+z/7//y//T/9f/2
//n/9//2//X/9f/5//z///8CAAMAAQD///3//v///wAAAQAAAAAAAgACAAAA//////7/
AQACAAMABAABAAAAAAD//wAAAQACAAMAAQACAAIAAgABAAAAAAD//wIABAAGAAgABAAD
AAIAAQAEAAQAAwADAAQABAAFAAcABQADAAEA//8AAAIAAwADAAAA//////7/AQACAAQA
BQAFAAUABQAFAAIAAQD///7/AAADAAUABwAEAAEAAAD//wEAAAAAAAAAAAABAAMABQAD
AAAA/P/8////AAACAAMAAAD///7//f/9//3//f/+/wEAAgADAAMAAgAAAP///f8AAAIA
AwAEAAEAAAAAAP//AAAAAAAAAAD+//////8AAP7//v/8//z//v8AAAMABQADAAEA///9
////AAAAAAAAAQABAAEAAQAAAP///v/8//3///8CAAUAAwABAP///f8AAAAAAQACAAAA
AAABAAEAAAD///7//f8AAAIAAwAFAAIAAAD+//z/+////wIAAgAAAAAAAAAAAP///v/9
//z///8AAAEAAgD///7//f/8//3//v///wAA/v/+//7//v/8//z//P/8////AAABAAIA
///+//3//P/9//7///8AAAEAAwAFAAYABgAHAAYABQAMAA8AEQATAA8ACwAHAAMABAAC
AAAA///+//v/+f/4//b/9P/z//P/9//4//n/+//5//f/9v/1//f/9//4//n/+//7//n/
+f/4//b/9f/1//j/+f/6//v/+P/2//P/8f/0//X/9f/2//j/9v/2//b/9v/1//X/9f/4
//n/+f/6//b/8v/x//X/+P/6//7/AAACAAAA/////wYADwAeACwANgA1ACgAFwAAAOb/
0f/D/7X/qf+c/4n/ef9w/2z/av90/4P/if+M/5b/n/+j/6b/qv+t/6//sP+0/73/zP/Y
/+D/5P/k/+L/4P/i/+j/7v/z//f/+f/4//j/+P/4//r/+//4//f/+f/8//7/AAD+//z/
+v/4//n/+f/6//z//P/9//3//f/7//v//P/8////AQACAAMAAQD///7//f///wEABAAG
AAUABQAFAAUABgAGAAYABgAHAAgACgALAAgABwAHAAYACAAIAAkACgAKAAkACQAJAAgA
BwAGAAUABgAHAAkACgAGAAQAAwABAAQABAAEAAUABQAEAAQABAACAAIAAQD9/wEAAgAE
AAUAAAD+//7/+v/8//v/+//7//j/9v/0//T/9P/z//L/8f/0//L/8v/y/+7/6//p/+f/
5//o/+j/6f/o/+j/6f/q/+r/6//r/+v/7//w//P/9v/2//X/9P/1//n//P///wMAAwAC
AAEAAAACAAEAAAD//wEAAwAFAAcABAACAAIAAAAAAAEAAwAEAAIAAgACAAIAAAAAAAEA
AQACAAMABAAFAAIAAgABAAAAAwAEAAYABwAIAAgACAAIAAYABQAEAAMABgAIAAkACwAJ
AAYABAADAAQABQAGAAcABgAGAAUAAwADAAMABAAEAAcACAAKAAsACAAHAAYABQAGAAcA
BwAIAAcABwAGAAUABAABAAAA//8CAAQABwAKAAcABQAEAAMABgAGAAUACAAFAAQABAAD
AAMAAwADAAMABAAFAAYACAAFAAQAAwABAAMABAAGAAcABQAGAAYABgAFAAQABAADAAYA
BgAGAAYAAwADAAIAAgAFAAYABQAGAAUABAAEAAMAAgABAAAA//8BAAQABgAIAAQAAwAC
AAEAAwADAAMAAgABAAEAAgADAAIAAQAAAP//AQACAAQABgAEAAIAAQD//wEAAQABAAEA
AAAAAP////8AAAAAAAAAAAcABwAGAAIA///+//3//P/+/wAAAgAEAAIAAgACAAIAAQAA
AP///v8AAAIABAAGAAMAAgABAAAAAwAEAAUABgAFAAQAAwACAAAAAAAAAAAAAwAEAAUA
BgAFAAQAAwACAAUABgAHAAgACgAKAAsADAALAAsADAALAA0AEgAVABcAFQARAA0ACQAK
AAoACQAIAAYAAwD+//r/+P/3//b/9v/6//z//f/+//3/+//5//j/+//9////AgACAAEA
AAD9//z/+//5//j/+v/7//z//f/8//r/+f/3//j/+v/8//3//P/8//r/+v/4//n/+f/6
//7///8AAAAA/v/6//j/+f/9/wIABgAIAAgABgAEAAEABwASACEAMgA+AD4AMwAgAAkA
8P/Y/8v/wf+3/6n/lP+B/3n/dv9y/3r/iv+V/5n/ov+q/63/r/+y/7b/uf+9/8L/yP/R
/9z/5P/o/+r/7P/u//L/+P/8//7/AQADAAMAAQAAAP///v8CAAUABAAFAAMABAAEAAQA
BgAGAAYABgAIAAcABwAIAAYABQADAAEABAAFAAcACAAGAAcABwAHAAUABQAGAAcACgAL
AA0ADgAMAAsACgAJAAwADgAQABIAEAAQABEAEQAOAA0ADQAMAA0ADgAQABIAEAANAAsA
CQALAA0ADwARAA8ADQAMAAoABgAGAAcABwAJAAoACwANAAsACAAGAAQABwAIAAgABQAF
AAQABAADAAAAAAACAAAAAQABAAIAAwD///z/+f/4//n/+f/5//n/+f/2//X/9P/w/+//
7//v/+//8P/w//H/7f/s/+z/7P/w//P/9f/3//f/9v/3//j/+v/7//z///8CAAQABgAJ
AAcABgAFAAQACAAJAAoACwAJAAkACQAJAAYABgAIAAgACgALAA0ADgAMAAoACAAGAAkA
CgAMAA0ADAALAAoACQAJAAoACgAKAAsADAAOAA8ADgAMAAoACAAKAAsADAANAA4ADgAN
AA0ACwAKAAoACwANAA0ADQANAAoACgAJAAcACgALAA0ADgAMAAwADQANAAsACwALAAsA
DgAPAA8AEAANAA0ADAALAA4ADQAOAA8ADgAMAAsACgAIAAcABwAHAAsADAAMABAADgAM
AAsACQAKAAsADAANAAsACQAHAAYABwAIAAkACQAKAAoACwALAAkACAAGAAQABwAIAAoA
CwALAAoACQAIAAcABwAGAAYACAAKAAoADAAJAAgACAAHAAkACQAJAAkABwAIAAgACAAH
AAcABwAHAAoACwAMAAwACQAHAAYABQAHAAkACwANAAoACAAHAAYABgAGAAcABwAKAAsA
DAANAAsACgAIAAcACQAKAAsADAAPAAsACAAEAAQABAAEAAQABgAIAAoADAAJAAgABwAG
AAcACAAJAAoACgAKAAoACgAHAAYABQAEAAYACAAKAAwACQAIAAcABgAHAAgACQAKAAgA
CAAIAAgABgAGAAYABgAKAAwADgAQAA8ADgANAA0AEQASABQAFwAVABUAGAAZABgAFwAU
ABEAEAAPAA8ADgAJAAcABAD///7//v///wAA/////////v/8//3//f/9/wEAAwAEAAUA
BAADAAEA/////wEAAwAEAAIAAwADAAMAAQABAAAAAAABAAMABgAJAAcABgAEAAAAAwAE
AAYABwAGAAcABwAHAAQABAAEAAQACwANAA4ADAAKAAgABgAIAA0AFQAgAC8APgBCADoA
KwAaAAsA+P/o/9v/z/+//63/mP+F/3v/fP+I/5r/rv+5/7v/vP+8/7v/v//E/8r/z//V
/9j/3P/f/+T/6v/s/+7/9v/8/wAABAAGAAYABwAHAAUACAAIAAgACAALAA0ACwALAAgA
CAAHAAYACQAKAAsADAALAAkACAAIAAkACwAMAA0ADgAPABEAEgAQAA8ADQALAA0ADwAS
ABUAEgARABEAEAAPAA8ADwAPABEAEgATABQAEQAQABAADwASABMAFQAWABIAEAAPAA4A
EAAPAA8ADwARABEAEQARAA0ACwAKAAgACQAKAAwADQALAAoACQAJAAsACgAKAAoADQAO
AA4ACwAJAAYABAABAAIABAAIAAgABAABAP///f/+//z/+v/6//z/+//6//n/9//y/+//
7P/s/+3/7//x/+//7v/s/+v/6v/q/+v/7P/v//H/8v/z//P/8v/z//T/+f/7//3/AQAB
AAIAAwAFAAYABgAGAAYACgALAAwADQAKAAkACAAHAAkACgANAA4ADAALAAsACgAMAAwA
DAAMAA4ADgAPAA8ADAALAAoACQAMAA4ADwAQAA8ADgAOAA0AEAAQABAAEAARABEAEQAR
AA4ADAAJAAcACQAKAAwADwAMAAsACgAJAAkACgAKAAkACwANABAAEgAOAAwACwAJAAsA
DQAPABEAEAAPAA0ADAAMAA0ADQANABAADwAQABEADwAMAAoACAAKAAsADQAPAA4ADAAJ
AAoACgAKAAsACwAMAA0ADgAPAAsACQAHAAYACQAMAA8AEQAOAAwACwAJAAsADAAMAAwA
DgAOAA8ADwAMAAoACAAGAAkACwAMAA4ADAAMAAoACgAIAAgACQAJAAsACwALAAsACAAI
AAcABgAJAAsADQAPAAwACwAKAAgABwAHAAgACQAKAAsADAANAAwACgAJAAgACwAMAA4A
DwAMAAsACgAJAAgACAAHAAcACQAKAAsADAAHAAcABgAIAAkACgALAAwACgAKAAoACgAK
AAoACgAKAAsADAANAA4ACwAKAAkACAALAAwADQAOAA0ADAALAAoACgAKAAoACgANAA4A
DwAQAA0ADAALAAoADwASABQAFwAWABUAFAAWABcAFwAXABUAFgAVABQAFAAQAAwACQAF
AAUABAAEAAUAAgAAAP///v8AAAAAAQABAAQABgAIAAkABwAGAAUAAwAGAAUABgAHAAUA
BAAEAAMAAQABAAEAAAACAAMABQAIAAUAAwACAAAAAgAEAAYACQAGAAYABgAFAAUABAAE
AAQADAANAA0ACAAGAAYACAAMAA4AEwAZACAAKwA2ADoAOgA1ACoAHQAOAPz/5//Z/8f/
s/+e/4v/ff96/4D/iv+c/6f/qf+o/6z/sf+z/7r/xP/N/9H/1P/U/9P/2P/i/+r/8v/8
/wAAAgACAAIAAwAFAAYABQAJAAoACwAMAAwADQAKAAkACQAKAAoACgANAA4ADwAQAA4A
CwAJAAgACgANAA8AEQAPAA8AEAAQAA4ADwAPAA8AEAARABMAFQASABEAEQAQABQAFQAW
ABcAFQAUABMAEgASABIAEwATABYAFwAZABoAFwAUABIAEAAUABUAFwAZABcAFQATABEA
EAAPAA8ADgAPABAAEgATABAADgAMAAsADQAOABAAEgAQABAADwALAA0ADAAMAAsADAAM
AA4ADAAJAAUAAgD//wAAAAAAAAIAAAD///7//f/7//j/9//2//f/9//4//n/9P/y/+//
7f/v//D/8v/0//P/9f/2//f/+P/4//r//P///wEAAwAHAAYABgAGAAcACwAMAA0ADgAQ
AA8ADgANAA0ADQANAA0ADwAQABMAFAAPAA0ADAAKAAwADgAQABIAEQAQABAADwAPAA8A
DwAPABAAEgATABQAEwASABIAEQAVABYAFwAYABYAFQAUABMAEgASABEAEQAUABQAFQAX
ABUAEwARAA8AEgAUABUAFQASABEAEQAQAA4ADgAPAA8AEQATABUAFwAVABMAEAAOAA8A
EQASABMAEQAPAA8ADwAPAA4ADgAOAA8AEQAUABcAFQASAA4ADgARABIAFAAVABIAEQAQ
AA8ADwAPAA8AEAATABQAFQAVABIAEAAPAA0ADwASABQAFgAUABIAEQAPABEAEAAPAA4A
EAARABEAEgAPAA4ACwAKAAwADgARABMAEgARABAADwARABIAEgASABIAEwAUABUAEwAR
AA8ADAAOAA8AEQATABIAEQAQAA8ADwAOAA4ADgAQABIAFQAXABMAEQAPAA0ADwAQABAA
EQAQABAAEAAQABEAEQAUABQAFAAUABQAFAASABAADgAMAA4AEAASABQAEgASABIAEgAR
ABAADwAOABAAEgAUABYAFAASABAADgAQABIAFAAWABYAFgAWABYAGAAYABgAGAAbAB4A
IQAkACAAHgAcABoAGAAYABgAGAAWABQAEgAQAA0ADAALAAoACwAMAA0ADgAMAAoACAAG
AAoADAAOABAAEAAQABAAEAAPAA4ADQAMAA0ADgAPABAADgAMAAoACAAKAAwADgAQAA4A
DgAOAA4ADAAMAAwADAAPABAAEQASAA8ADgANAAwAEAASABQAFgAWABYAFgAWABsAHgAh
ACQALwA4AEEASgA6ACwAHgAQAP//8P/h/9L/wf+w/5//jv+R/5L/k/+U/53/pv+v/7j/
uf+6/w==
         </WaveFormData>
      </LeadData>
      <LeadData>
         <LeadByteCountTotal>10000</LeadByteCountTotal>
         <LeadTimeOffset>0</LeadTimeOffset>
         <LeadSampleCountTotal>5000</LeadSampleCountTotal>
         <LeadAmplitudeUnitsPerBit>4.88</LeadAmplitudeUnitsPerBit>
         <LeadAmplitudeUnits>¦ÌV</LeadAmplitudeUnits>
         <LeadHighLimit>2147483647</LeadHighLimit>
         <LeadLowLimit>268435456</LeadLowLimit>
         <LeadID>V2</LeadID>
         <LeadOffsetFirstSample>0</LeadOffsetFirstSample>
         <FirstSampleBaseline>0</FirstSampleBaseline>
         <LeadSampleSize>2</LeadSampleSize>
         <LeadOff>FALSE</LeadOff>
         <BaselineSway>FALSE</BaselineSway>
         <ExcessiveACNoise>FALSE</ExcessiveACNoise>
         <MuscleNoise>FALSE</MuscleNoise>
         <LeadDataCRC32>1689990295</LeadDataCRC32>
         <WaveFormData>
+v/6//r/+v/3//b/9f/0//j/+v/8//7/AQAEAAcACgAKAAoACgAKABAAFAAYABwAGgAa
ABoAGgAcABwAHAAcAB4AHgAeAB4AGgAYABYAFAAWABgAGgAcABgAFgAUABIAFQAWABcA
GAAaABwAHgAgAB4AHgAeAB4AJAAoACwAMAAwADAAMAAwADEAMgAzADQANgA4ADoAPAA3
ADQAMQAuAC8AMAAxADIALwAsACkAJgAjACIAIQAgAB4AHgAeAB4AGgAWABIADgARABIA
EwAUABEADgALAAgABwAGAAUABAAFAAYABwAIAAQAAgAAAP7/AQACAAMABAAAAP7//P/6
//r/+v/6//r//P/+/wAAAgAAAP7//P/6//7/AAACAAQAAwACAAEAAAACAAIAAgACAAMA
BAAFAAYAAwAAAP3/+v/+/wAAAgAEAAEAAAD///7/AAAAAAAAAAADAAQABQAGAAIAAAD+
//z///8CAAUACAAGAAQAAgAAAAIAAgACAAIAAwAEAAUABgACAAAA/v/8////AAABAAIA
/v/8//r/+P/5//r/+//8//3//v///wAA+//4//X/8v/1//j/+//+//z/+v/4//b/+P/4
//j/+P/7//z//f/+//v/+P/1//L/9f/4//v//v/8//r/+P/2//b/9v/2//b/+f/6//v/
/P/5//b/8//w//X/+P/7//7/+v/4//b/9P/0//T/9P/0//f/+P/5//r/+P/2//T/8v/2
//j/+v/8//r/+P/2//T/9P/0//T/9P/4//r//P/+//v/+P/1//L/9v/4//r//P/6//j/
9v/0//T/9P/0//T/9//4//n/+v/3//T/8f/u//H/9P/3//r/+f/4//f/9v/2//b/9v/2
//r//f8AAAIA/v/8//z/+/8AAAQACAALAAgACAAHAAYACAAHAAcABQADAAAA/f/9//r/
+P/2//X/+v/9//7////8//r/+f/4//r/+f/5//n/+//7//n/+f/1//L/7//t//L/9P/2
//f/9P/z//L/8f/x//H/8v/0//T/9f/1//b/8v/x/+//7f/y//b/9f/3//f/8//y/+//
8f/3//7/BAALABAAEgAZACcAOwBUAGkAeACHAIcAbQBKADAAIwAZABcAHgAcAAIA6f/h
/9f/z//T/9H/xP+z/6H/jP92/2f/Xf9Y/13/a/98/47/of+0/8H/yf/L/83/y//L/8//
1v/b/+D/4v/l/+n/7f/w//D/8//1//X/+P/6//3////9//v/+f/3//n/+f/7//z/+v/4
//f/9v/y/+//7f/r/+//8P/y//P/8P/u/+3/6//t//D/8//2//f/+P/6//v/+//8//3/
/f8FAAkADQATABEADwAOAA0AEQAUABgAGwAaABsAGwAbABgAFwAUABMAFQAXABkAGwAU
ABAADQAKAA0ADAANAA8ADQAMAA4ADgAOABAADwAPABUAGgAeACAAIAAhACMAIgAkACsA
LwAxADQANQA2ADgANwA2ADQAMgA2ADgAOAA6ADUAMQAvACwALQAuACoAKQAoACYAJAAj
AB4AGgAXABUAFQAVABUAGAAUABAADAAKAAsADAANAAwACwAIAAgACAAEAAIA/v/8/wEA
AwAEAAYAAgD+//7//P/+//7//v/+//3//f/9//3/+f/4//b/9f/7//7/AAADAAEA///9
//z///8AAAIAAwAFAAUABgAJAAMAAQAAAP7/AQADAAYACQAHAAUAAwABAAIAAwADAAQA
BwAHAAgACAAEAAMAAgAAAAQACAALAA8ADAAKAAkABwAJAAoADAANABAADwAPABAADQAM
AAwACwAOAA8ADwARAA4ACwAJAAcACAAIAAgACQAKAAkACQAJAAgABgABAP//AwAGAAYA
CwAHAAcABAABAAEAAwAGAAgABgAJAAsADQALAAcABQADAAgACgAKAAwACQAJAAgABwAK
AAsADAAMAAwADAAMAAwACgAIAAYABAAKAA0ADwASAA8ADQALAAkACwAMAA0ADQAMAA0A
DgAQAA8ADQALAAkADAANABAAEwAQAA0ACwAIAAsADAANAA0ADQANAAwACwAHAAUABAAD
AA8AEgAQAAwACAAGAAQAAgAFAAYABwAIAAoACgAKAAoACAAGAAQAAgAHAAoADQAQAA0A
CgAHAAQABwAIAAkACgAKAAoACgAKAAgABgAEAAIABQAIAAsADgAKAAgABgAEAAcACgAM
AA4ADAAOAA8AEQAPAA8ADgANABIAFAAWABgAEwARAA0ABwAHAAUABgAGAAQABAAFAAcA
BwAFAAMAAQAEAAYACAAKAAUAAwABAP7/AAD+//7////8//v/+//8//r/+v/5//n//P//
/wIABQACAAAA///5//v//P/+/wAAAQABAAEAAgACAP3/+//5/wMACAAJAAkABwACAAAA
BQAKABQAIwA7AFUAaABxAHgAfQB1AF0ARAA0ACsAJwAnACgAHAD6/+P/3f/d/+P/7//r
/9T/vf+h/4L/av9f/2H/bv97/4n/lv+i/63/uP/B/8n/0f/b/+P/5//n/+j/6f/q/+j/
7P/x//b/+v/8////AQABAAEAAAAAAP//AwAFAAcACQAEAP///P/4//r/+v/7//z//P/7
//v/+//5//b/9P/x//T/+P/9/wEA/f/8//v/+v/+/wAAAwAFAAoADAAOAA8ADwAPAA8A
EQAWABkAHQAhAB4AHAAbABkAGwAdAB4AHwAhACEAHwAfABkAFwAVABMAFQAWABgAGgAX
ABIADwANABAAEgAXABoAHAAgACEAIwAjACQAJAAiACkALwA2ADoANwA7ADwAOwA9AD8A
QQBEAEcASABIAEgARABCAD4APAA+AD0APgA+ADoAOAAxAC0ALQAsACsAKwAqACgAJwAn
ACEAHQAZABgAGwAcAB0AIAAdABoAFwASABMAEgAUABYAGAAYABYAFgAUABEADQAKAA0A
DgATABYAEQAOAAsACAAKAAsADAANAA0ADgAOAA8ADgAMAAkABwAMAA8AEgAWABMAEAAO
AAsADQANAA4AEQARABEAEgASAA4ACwAJAAcADAAPABIAFQARAA8ADAAKAA4ADwARABIA
FAAVABYAFgATABIAEAAPABQAFgAZABsAGAAWABUAEwAUABMAEwAUABQAFAAVABUAEAAN
AAkABwAKAAsADQAPAAkABgADAAEAAwADAAQABQAIAAgABQAFAAIAAAD7//v///8FAAgA
CwAFAAMAAgAAAP7/AQADAAUACQAHAAcABwAEAAIA/v/8/wAAAwAFAAcAAwABAP///P/9
//7///8AAAAAAAAAAAAA///9//r/+P/6//3/AAADAAEA/v/7//f/+P/5//r//P//////
//////z/+f/4//f/+f/7//7/AAD+//z/+v/3//j/+f/5//n/9//3//j/+f/z//L/8v/0
//b/+P/6//z/+P/2//T/8v/z//T/9f/2//f/+P/5//r/9//2//X/9P/4//r//P/+//r/
+P/2//T/9f/2//f/+P/6//r/+v/6//j/9v/0//L/9f/4//v//v/8//v/+v/4//r/+v/8
//3/AAACAAQABQADAAIAAAD+/wAAAQADAAMA/P/4//T/8//y//L/8v/z//j/+//8//3/
+v/2//P/8P/z//X/+P/7//j/9f/w/+3/7//u/+3/7f/v//D/8f/x/+//7f/r/+n/6//t
//D/9P/u/+3/6//q/+r/6//r/+v/7f/w/+7/7//n/+f/6v/x//f/+//+/wIAAwAEAAoA
GQAxAE8AZgBzAH4AfQBrAEsALAAcABcAFwAZABoADADs/9X/zf/P/9f/1//N/77/rf+V
/3j/YP9Z/1f/XP9p/3v/jv+g/7H/uv+//7//vf+//8f/zf/T/9j/3f/i/+T/4//j/+P/
4v/m/+n/6//r/+v/6v/q/+n/6P/n/+b/5f/o/+f/6P/o/+P/4P/e/9z/3P/d/9//4f/i
/+L/4//j/+P/5P/m/+f/6//w//X/+v/4//j/+f/5////AgAFAAcABwAHAAcACQAGAAUA
BQAFAAkACgAMAA0ABwADAP7/+f/6//v/+v/7//f/9f/z//H/7v/s/+v/6v/w//D/8v/1
//P/8v/0//T/+v8AAAMABwAMABAAEwAUABcAGwAgACIAJwAvADQANwA1ADMAMQAwADQA
NgA3ADgANQA0ADEAMAAtACkAJwAkACMAJAAgAB8AFwASAA0ACQAKAAgABwAHAAIA///8
//z/+P/2//T/9P/3//j/+f/4//X/8P/u/+z/8P/y//L/9P/z//P/8v/y//D/7v/w//D/
9P/2//j/+v/2//X/9P/z//f/+v/8/////f/8//r/+f/4//f/9v/2//n/+v/8//3/9//z
//D/7//v//H/9P/2//T/8//z//P/8P/v/+7/7f/y//X/9//6//f/9f/0//L/9v/5//z/
/v/9//7//v////7//v//////AwAEAAYABwAEAP//+//4//z//v8BAAMA///9//r/+f/3
//X/9P/z//P/9P/1//f/8//v/+z/6f/u//D/7//x//L/8v/v//H/7v/v/+3/6//u//H/
9f/4//P/8//y//H/9v/1//b/9//4//j/9v/2//X/9f/0//P/9f/3//n/+v/4//b/9P/y
//X/9v/3//j/+f/5//j/+P/1//P/8f/v//T/9v/4//n/8//x/+//7v/x//P/9f/3//b/
8//y//H/7v/t/+3/7P/v//L/9f/3//X/8//w/+3/8P/x//P/9f/3//b/8P/s/+z/7P/s
/+z/8P/y//T/9v/z//L/8f/w//H/8v/z//T/9v/2//b/9v/0//L/8P/u//L/9P/2//j/
9P/y//D/7v/y//T/9v/4//f/9v/1//T/8f/w/+//7v/x//T/9//6//n/+P/2//T/9//6
//z////+//////////3//P/7//r//v8BAAIAAQD6//X/8//w//T/9v/5//3//f/9//3/
/f/7//r/+f/4//n/+//9//7/+f/0//H/7//y//P/9f/4//b/9v/1//X/8v/x//D/7//x
//T/+P/3//P/8P/u/+z/7//x//P/9v/6//f/9//3//H/8v/5////AwAIAAwADQAOAA4A
GQArAEsAbAB/AIgAjQCFAGkASAAyACkAJQAjACgAJAAGAOP/0//P/9X/3//h/9r/zf+7
/57/fv9n/1//Yv9r/33/kP+i/7P/wv/J/83/z//P/9P/2f/f/+b/6//w//L/8v/z//T/
9P/5//3/AAABAAAAAAABAAEAAAD///7//f8BAAEAAwAEAAEA/v/8//r/+v/7//3///8C
AAIAAwADAAIAAgADAAMACAAMABAAFAASABAADwANABMAFgAZABsAGwAbABsAHQAaABkA
GQAZAB0AHgAgACEAGgAXABMADwASABMAEgATABAADwAOAA0ACgAIAAcABgAKAAoADAAP
AA0ADAAOAA4AFAAaAB0AIQAnACwAMAAyADQANwA7ADwAPwBHAEwATwBMAEsASgBKAEwA
TgBPAFAATQBMAEkASABCAD0AOgA2ADYAOAA1ADUALQAmAB8AGQAYABYAFQAVABAADQAK
AAoABwAEAAEAAAACAAQABgAGAAMA/v/8//r//v8AAAAAAgAFAAUABAAEAAEA/v////7/
AQAEAAcACgAGAAMAAAD9////AgAEAAcABgAGAAUABQADAAEA///+/wAAAgAFAAcABAAB
AP////8AAAEAAwAEAAYABQAFAAUAAgABAAAA//8CAAUABwAKAAcABQAEAAIABAAHAAoA
DAALAAwADAANAAsACgAKAAkADgAQABMAFQASAA0ACQAGAAgACAAJAAkACgAJAAcABwAC
AP///f/7//z//v8AAAMA///7//j/9f/5//r/+P/5//n/+v/4//v/+P/5//f/9f/1//f/
+v/8//b/9//3//f/+//5//n/+f/8//z/+v/6//j/9//1//P/9//5//v//P/5//b/8//w
//T/9v/4//r/+//7//r/+v/3//X/8//x//X/+P/7//3/+P/1//L/8P/0//X/9v/3//f/
9f/1//X/8v/x//H/8P/y//T/9v/3//P/8f/u/+v/7v/v//H/8//3//b/9P/w/+//7v/t
/+z/8P/y//T/9v/0//L/8P/u/+//8P/x//L/9f/2//f/+P/0//L/8P/u//P/9v/5//z/
+f/2//P/8P/z//T/9f/2//j/+P/4//j/9v/0//L/8P/1//j/+v/8//r/+v/5//n/+//9
//7///8CAAIAAgACAP7//f/6//X/9f/1//j/+v/1//L/8P/v//T/9f/2//f/+f/6//v/
/P/3//X/8//w//L/8v/0//f/8v/v/+3/7P/t/+7/7v/v//H/8f/x//H/7f/s/+z/5//s
/+7/8f/0//D/7f/q/+j/6//p/+r/6//1//T/8//v/+3/7v/y//v/BgAOABUAIwA5AEwA
XwBoAHEAeQBtAFIAOAAnABkADwAMAAoA+v/d/83/yf/H/83/0//K/7n/qf+U/3z/a/9j
/2D/Y/9r/3b/gP+P/6D/sf+//8v/z//R/9H/z//R/9X/2f/a/+H/5//t//L/8v/z//P/
8f/1//b/+P/5//n/+f/5//n/9f/x/+//7P/u//D/8//2//D/7f/r/+n/7P/s/+3/7f/u
//D/8//1//T/9P/0//T/+f/8/wAAAwACAAIAAgABAAcACQALAA8AEAARABMAFQAVABQA
FAATABQAFwAZABsAGQAZABcAFwAVABUAFQAVABEAEAAQABAADgAKAAgABwAKAAwAEQAU
ABMAFAASABEAFgAaAB0AHgAhACUAKgAsACsALwAwAC8ANQA5AD0AQgBBAEAAPgA8AD8A
QAA/AEAAPwA9AD0APAA2ADQALQApACsALAAtAC8AKgAkAB8AGwAaABcAFAAUABIAEAAO
AA4ACwAIAAUAAAAEAAQABwAKAAYAAgD8//j/+v/7//v//P/9//z///8AAP7//P/6//j/
+//9////AQD///7//P/7//3//v/+////////////AAD9//z//P/7//3///8CAAcAAwAB
AAAA/v8AAP///////wIAAwAEAAUAAgD///v/+P/9////AgAEAAAA///+//z///8AAAAA
AQAEAAQABQAFAAQAAgABAP//AwADAAQABgAEAAIAAQD////////+////AQABAAIAAwD9
//r/9//1//f/+f/8/////P/6//X/8//0//b/9f/5//j/+//7//v/9v/1//X/9P/z//f/
+v/9//v/9//1//P/9v/2//T/9P/1//f/+P/5//f/9f/z//D/8//2//n//P/5//b/8//w
//T/9f/1//b/9//3//f/9//2//T/8v/v//L/9f/4//z/+P/1//L/7//x//H/8//1//f/
9//4//j/9P/y//D/7f/w//P/9f/3//X/8//y//H/7//y//b/+v/5//j/9//2//T/8v/w
/+7/8v/0//b/+P/2//T/8v/w//H/8v/z//T/9v/2//b/9v/y//D/7v/s/+//8v/1//j/
9P/y//D/7v/v//D/8f/y//X/9//5//r/+P/2//b/9f/6//7/AgAFAAIAAAD9//r/+//7
//z/+//5//j/9//5//T/8v/w/+//9f/5//v//f/7//j/9v/0//T/8//z//P/9f/1//P/
8//x/+7/6//p/+7/8P/y//P/7//t/+v/6f/r/+v/7P/u/+3/7f/s/+z/6f/p/+j/5//q
/+7/7f/v/+v/5f/k/+f/6//v//T/+v8BAAYACAALABkAMQBMAGMAcgB/AIEAawBGACgA
FwANAAkAEAAWAAQA5//Z/8//x//J/83/xP+3/6v/lP96/2f/W/9U/1f/Yf9y/4T/mf+s
/7n/v//B/7//v//B/8f/zv/V/9z/4P/i/+X/6P/q/+v/7f/u/+3/8v/0//f/+f/3//X/
8//x//T/8//0//T/8f/w//D/8P/r/+n/6P/n/+z/7v/x//P/7v/s/+v/6f/t//D/8//2
//X/9v/4//n/+//8//3//f8DAAcACwARAA4ADQANAA0AEgAUABcAGQAZABkAGAAXABcA
FwAVABUAFQAXABkAGwAWABIADwAMABEAEAARABMAEwASABQAFAAVABYAFAATABoAIAAl
ACgAJgAnACkAKAArADMAOAA7ADsAOwA7ADwAPQA+AD4APgBAAEIAQgBEAEAAOwA4ADQA
NAA2ADMAMwAxAC4AKwApACYAIgAfAB0AHAAbABoAHAAWABIADgAMAA8AEAARABAADgAK
AAkACAAFAAQAAQAAAAUABwAIAAoABgAAAP7/+v/9//7///8AAP3//f/9//3//P/8//v/
+/8AAAIAAwAFAAEA///9//z/AAACAAUABwAGAAUABQAHAAMAAwAEAAQABgAHAAkACwAI
AAUAAgD//wIAAwADAAQABAADAAMAAgAAAAEAAgACAAYACAAJAAsABwAEAAIA//8EAAYA
CQALAAkABwAGAAYABQAEAAQAAwAFAAcACAALAAYAAwABAP//AAACAAQABwAFAAMAAgAB
AAEAAAD8//v//f8AAAAABQACAAEA/f/5//v//f8AAAIA/f///wAAAQABAP3/+//5//7/
AAAAAAIA///9//r/9//5//v//f/+//z//P/8//z/+f/4//f/9v/6//3///8CAP3/+//5
//f/+//8//3//f/7//v/+//8//r/+f/4//f/+//7//3////7//n/+P/2//f/+P/5//n/
9//3//b/9f/z//P/9P/1////AAD+//r/9v/0//L/8P/z//b/+f/8//z//P/8//z/+f/4
//f/9v/5//z///8CAP3/+v/3//T/9v/4//r//P/7//r/+f/4//f/9v/1//T/9v/4//r/
/P/6//j/9v/0//b/+P/6//z//f/+/wAAAgD///7//f/+/wMABwAKAA0ACgAHAAUAAgAF
AAYABgAHAAMA///8//n/+P/2//X/9P/5//3/AQADAAAA/f/5//b/+P/6//v//f/8//r/
+P/0//L/8f/v/+3/7//y//T/9v/x/+//7f/r/+3/7//x//T/9P/x//H/8P/t/+z/7P/r
/+//8v/2//X/7//r/+n/7P/x//f//f8AAAQABQAGAAoAFQArAEsAZgB1AIIAhwB1AFEA
MAAeABUAEwAbACIAFAD0/93/0//L/8//1f/P/8L/s/+d/4D/aP9X/1H/Vv9h/3X/iv+a
/6v/uv/B/8H/w//F/8f/zf/V/9v/3//j/+T/4//l/+f/6P/t//H/9P/1//T/9P/1//X/
9P/z//L/8f/z//P/9f/2//D/7P/p/+b/5v/n/+n/6//q/+r/6//r/+n/6v/s/+3/8v/2
//r//v/7//r/+v/5/wAABAAIAAsADAANAA4AEQAOAA0ADQANABAAEgAVABcAEQAPAAwA
CQAKAAsACgALAAcABQADAAEA/P/6//n/+P/+//7/AAADAAIAAAABAAAABwAMAA4AEQAW
ABoAHQAeACAAIwAnACgALAA1ADsAPwA8ADsAOgA6AD0AQABCAEQAQQBAAD0APAA3ADMA
MQAuADAAMgAvAC8AJwAiAB0AGQAaABgAFwAXABIADwAMAAwACAAGAAQABAAGAAgACgAK
AAUAAAD+//z///8AAP//AAD//////v/+//3/+v/7//r//v8AAAIABAD///3/+//5//v/
/v8AAAMAAgACAAEAAQD///////8AAAQABgAJAAsABwADAAAA//8AAAEAAwAEAAQAAwAD
AAMAAQD///3/+//9////AAACAAAA/f/7//j//P///wIABAADAAQABAAFAAMAAgACAAEA
BgAIAAsADQAKAAcABQAEAAcACAAKAAsACAAHAAUABQACAP///f/7//3//v///wEA/P/5
//f/9f/5//r/+P/5//j/+P/1//f/9v/3//X/8//0//f/+//+//f/9//2//X/+v/5//r/
+//8//z/+v/6//f/9//2//X/+f/7//3//v/6//j/9v/0//f/+P/5//r/+//7//r/+v/2
//X/9P/z//j/+v/8//3/+f/3//X/9P/4//n/+v/7//n/9//3//f/9P/z//P/8v/2//j/
+v/7//f/9f/y/+//8f/z//b/+f////r/9P/w//D/8P/w//D/8//2//n//P/5//b/8//w
//L/9P/2//j/+P/4//j/+P/1//T/8//y//b/+P/6//z/+f/2//P/8P/y//T/9v/4//b/
9v/2//b/9f/0//P/8v/2//j/+v/8//r/+P/2//X/+P/6//z//v/+////AQACAAIAAQAA
AAAAAgAEAAYABwADAP//+f/0//P/9f/2//j/+P/5//v//f/6//n/+P/2//r//P/+////
+v/3//P/7//u/+//8f/y//H/8f/y//L/8P/t/+v/6f/s/+//8v/1//L/8v/t/+v/7v/w
//L/9f/z//P/9P/2//L/8f/w/+//+v///wEAAQAAAAIABQAKABQAJwBBAGEAdgB9AIIA
fwBpAEsAOAAwAC0AJwAjAB4ABgDg/8v/x//P/9//5//f/9D/uf+Z/3j/YP9X/1v/Zv93
/4n/mv+m/7H/uP+//8H/x//P/9f/3//j/+T/5f/m/+T/5P/n/+r/7P/v//P/9v/3//T/
8v/x/+//8f/z//X/9//0//H/8P/u/+7/7v/v//D/8v/z//X/9//0//L/8f/v//T/+P/9
/wEAAAAAAAAAAAABAAIABAAFAAsADgARABMAEwARAA8ADwASABMAFQAXABMAEAAOAAsA
CwALAAoACQALAAsACQAJAAIA///8//n/+v/8////AgADAAAA/////wIABAAJAAwAEgAY
ABsAHwAgACIAIwAiACgALwA3ADwAOgA/AEEAQQBCAEMARABGAEcASABIAEgARABAADoA
NgA2ADUANgA2ADIAMAApACUAHwAcABkAFwAWABQAEwATAA4ACQAEAAIABAAEAAQABgAF
AAQAAwAAAAEA/v/+//7/AgAEAAQABgADAAEA/v/8////AAAFAAgABQAEAAMAAgD/////
/////wMABgAIAAsACQAGAAIA//8BAAMABQAIAAYABAADAAEA/v/9//3///8AAAEAAwAE
AAAA/f/7//n//f///wEAAwAAAP///f/8//////8AAAAABAAHAAoADAAJAAgABgAFAAkA
DAAQABMAEQAQABAADwARAA8ADgAOAA8AEAASABMADgALAAcABQAHAAcACAAJAAQAAgAA
AP///v/9//3//f8AAAAA/f/9//r/+P/z//P/9//9/wAAAwD+//3//f/8//v//f/+////
AwADAAUABwAFAAQAAQAAAAQABwAJAAsACQAJAAkACAAGAAYABgAGAAkACgALAAwACgAH
AAMAAAADAAUABwAJAAYABAACAP///f/9//3//v8CAAMABAAFAAEA/f/7//n//P///wMA
BgAEAAIAAAD9//7/////////AgADAAUABwD///z//P8AAAQABgAIAAoABwAGAAUABAAC
AAIAAgACAAQABgAIAAoABgAEAAIAAAADAAQABQAGAAUABAADAAIAAQAAAP///v8BAAQA
BwAKAAcABAABAP7/BAAIAAsADgAKAAoACQAJAAoACwALAAsADgAQABIAFAAQAA0ACAAB
AAEAAQAEAAYAAwACAAIAAwAFAAUABQAFAAYACAAKAAwABwAFAAMAAAACAAIABAAHAAQA
AQD///7//P/8//v/+//9////AQADAAAA/v/9//f/+v/8////AgABAP///f/8//z/+f/5
//n/BQAIAAcAAQD///7/BAALABAAHAAvAEUAXQByAHcAeACBAH8AawBSAEIANwAtACMA
HgAUAPb/1//P/9H/1//l/+n/3P/J/7P/lP96/2n/Z/9w/3v/h/+S/5r/pf+y/8H/zf/X
/+H/5f/l/+f/6f/r/+3/7P/y//f//P8AAP//AQACAAEAAAAAAAEAAQADAAUABwAJAAUA
AQD///z//v8AAAMABgACAAEAAQABAAEAAAAAAP//AwAGAAoADQALAAoACQAIAAsADgAS
ABUAFQAWABcAFwAZABkAGQAbAB0AHwAiACUAIQAeABwAGQAaAB0AHwAhAB0AGwAXABUA
EwATABMAEwATABQAFgAYABYAEgAQAA8AFAAWABsAHgAgACQAJQAnACoALgAxADIAOQA/
AEYASgBIAEsASwBJAE0AUQBVAFoAWQBYAFYAVABRAFAATQBMAEwASwBMAEwARQBCADoA
NQAzADIAMQAxAC4AKgAnACUAIAAdABoAGgAZABgAFwAYABMAEAANAAgACwAKAAwADgAM
AAwACgAKAAoACQAHAAYACQAKAA8AEgAOAAwACgAIAAoADQAQABMAEAAQAA8ADwAOAA4A
DQANABAAEQASABQAEQAOAAwACQAMAA0ADwATAA4ADQANAAwADAALAAsACwAOAA8AEAAR
AA0ACwAIAAYACwANABAAEgAPAA8ADwAOAA0ADgAOAA8AFAAWABkAGwAZABYAFAARABUA
FQAWABgAFwAWABYAFQASABEADwAPABAAEQATABUAEAAMAAgABQAIAAkACwANAAsACgAG
AAUABAAEAAEAAwAFAAkACgALAAcABQAEAAIAAwAHAAoADQAMAAkACAAHAAgACAAGAAYA
CAALAA0ADwALAAkABwAEAAgACgAMAA4ACwAKAAkACAAIAAcABQAEAAUABwAJAAsACQAG
AAMA//8BAAMABQAIAAgABwAGAAUAAwABAAEAAQAFAAcACgAMAAkABgADAP//AgAFAAcA
CQAGAAUABQAFAAEAAgAGAAoACwAMAA0ADgAJAAYAAwAAAAIABAAGAAgABgAGAAYABgAF
AAQAAwACAAYACAAKAAwACAAGAAQAAgAFAAgACwAOAAsACgAJAAgACAAIAAgACAAMABAA
FAAYABQAEgAQAA4AEgAUABYAGAAUABIAEAAOAAwACgAIAAYACgAMAA4AEAAMAAoACAAG
AAoADAAOABAADwAOAA0ADAAKAAgABgAEAAYACAAKAAwACQAGAAMAAAAEAAYACAAKAAkA
CAAHAAYAAwACAAEAAAAEAAYACAAKAAYABAACAAAABQAIAAsADgASABQAFgAYACQALgA4
AEIAVwBqAH0AkACCAHQAZgBYAE8ARgA9ADQAJAAUAAQA9P/t/+j/4//e/9f/0P/J/8L/
sP+g/w==
         </WaveFormData>
      </LeadData>
      <LeadData>
         <LeadByteCountTotal>10000</LeadByteCountTotal>
         <LeadTimeOffset>0</LeadTimeOffset>
         <LeadSampleCountTotal>5000</LeadSampleCountTotal>
         <LeadAmplitudeUnitsPerBit>4.88</LeadAmplitudeUnitsPerBit>
         <LeadAmplitudeUnits>¦ÌV</LeadAmplitudeUnits>
         <LeadHighLimit>2147483647</LeadHighLimit>
         <LeadLowLimit>268435456</LeadLowLimit>
         <LeadID>V3</LeadID>
         <LeadOffsetFirstSample>0</LeadOffsetFirstSample>
         <FirstSampleBaseline>0</FirstSampleBaseline>
         <LeadSampleSize>2</LeadSampleSize>
         <LeadOff>FALSE</LeadOff>
         <BaselineSway>FALSE</BaselineSway>
         <ExcessiveACNoise>FALSE</ExcessiveACNoise>
         <MuscleNoise>FALSE</MuscleNoise>
         <LeadDataCRC32>1303541255</LeadDataCRC32>
         <WaveFormData>
7P/s/+z/7P/p/+j/5//m/+f/6P/p/+r/7P/s/+z/7P/s/+z/7P/s/+7/7v/u/+7/8P/w
//D/8P/y//L/8v/y//P/9P/1//b/9v/2//b/9v/6//z//v8AAAAAAAAAAAAAAwAEAAUA
BgAHAAgACQAKAAwADAAMAAwADQAOAA8AEAAQABAAEAAQABIAEgASABIAEgASABIAEgAR
ABAADwAOAAwADAAMAAwACwAKAAkACAAGAAYABgAGAAgACAAIAAgABQAEAAMAAgADAAQA
BQAGAAMAAgABAAAAAAAAAAAAAAAAAAAAAAAAAP7//v/+//7/AAAAAAAAAAD+//z/+v/4
//j/+P/4//j/+f/6//v//P/6//r/+v/6//z//P/8//z/+//6//n/+P/7//z//f/+//7/
/v/+//7//f/8//v/+v/9//7///8AAP///v/9//z//f/+////AAACAAIAAgACAAEAAAD/
//7///8AAAEAAgD///7//f/8//7//v/+//7//v/+//7//v/9//z/+//6//z//P/8//z/
+f/4//f/9v/3//j/+f/6//j/+P/4//j/9f/0//P/8v/z//T/9f/2//X/9P/z//L/8v/y
//L/8v/0//T/9P/0//P/8v/x//D/8f/y//P/9P/z//L/8f/w/+7/7v/u/+7/7//w//H/
8v/v/+7/7f/s/+//8P/x//L/7//u/+3/7P/t/+7/7//w//D/8P/w//D/7v/u/+7/7v/w
//D/8P/w/+7/7v/u/+7/7v/u/+7/7v/v//D/8f/y/+//7v/t/+z/7f/u/+//8P/v/+7/
7f/s/+z/7P/s/+z/7f/u/+//8P/t/+z/6//q/+3/7v/v//D/7v/u/+7/7v/w//D/8P/w
//L/9P/0//X/8//0//T/9P/6//v//P/+//7//P/6//r//f/+///////6//f/9v/0//T/
8//x//H/8f/y//P/8//y//H/8f/x//L/8v/w//D/7P/q/+n/6f/m/+X/4//j/+T/5f/m
/+b/5P/k/+P/4//l/+f/5//n/+b/5v/k/+b/5P/k/+X/5f/o/+j/5//n/+X/5//m/+f/
6P/s//L/9v/6//v/9//4//3/AwARACEALQA3AD8AQQBAAEsAYQB2AI8ArQDFAMwA0wDi
APQAAwEFAfAAxACWAGIAKgD+/+D/xP+v/6b/rP+1/7z/xf/Q/9j/2//c/9v/2//a/97/
3//g/+H/4f/f/9//3//g/+D/4v/i/+L/5P/k/+T/5P/j/+L/4f/g/+H/4//k/+b/5P/k
/+T/5P/k/+T/5P/k/+f/5//o/+j/5//n/+f/6P/q/+r/6v/q/+r/6v/q/+r/6f/p/+n/
6f/q/+z/7v/v/+v/6v/q/+n/7P/v//D/8f/w//D/8f/x//D/8f/y//L/9P/2//j/+f/4
//n/+f/4//z//f/+//7///////////8DAAQABgAHAAYABwAIAAgABgAHAAkACwANAA4A
DwAQAA4ADgAPAA8ADwANAA0ADAANAA0ADgAPAAsACwAKAAkACwAKAAkACQAJAAkACQAI
AAcABQAEAAMAAwADAAQABQADAAMAAwADAAUABQAGAAYABAACAAIAAgACAAIAAgABAAEA
AgACAAMAAAAAAAAA//8BAAEAAwAAAAEAAQACAAIAAQAAAP///v/+////AAABAAAAAAAA
AAAAAwADAAMAAwAFAAUABQAGAAUABAAEAAMABQAGAAcACAAHAAcABwAHAAgACAAIAAgA
CQAKAAwADQAMAAwACwAJAAsADgAQABEADgAOAA0ADAANAA4ADgAPABEAEAAPAA4ADAAN
AA0ADQANAA0ADgAOAAwACwALAAsACwAKAAoACgAMAAwADAAMAAoACAAIAAgACQAIAAkA
CgAKAAkACAAHAAgACAAIAAcACAAIAAgACAAGAAYABgAGAAgACAAIAAcABwAHAAcABwAH
AAcABgAGAAQABAAEAAQAAQABAAEAAQADAAQABQAGAAQAAwACAAEAAwADAAMAAgABAAEA
AQACAAAAAAAAAAAAAQABAAIAAwAAAP///v/+/wEAAAABAAMAAQAAAAAAAAD+//7//v/+
/wMAAwAAAAAA///+//3//P/+//7//v/+//z//P/8//z/+v/6//r/+v/7//z//f/+//v/
+v/5//j/+f/6//v//P/8//z//P/8//z//P/8//z//P/8//z//P/8//z//P/8////AAAC
AAMAAgACAAIABQADAAMABAAGAAcACAALAAwACwAKAAgABAADAAIAAAAAAP3/+//7//v/
/P/9//3//P/9//3//f/8//v/+P/3//T/8//z//T/9P/y/+//7v/t/+//7//u/+7/8P/v
/+//7//w/+//7v/s/+7/7P/u/+7/7P/t/+3/7v/s/+v/6//r//H/8v/z//T/9P/0//b/
+v/7////AgAJABUAHwAlAC0AOQBBAEMASgBXAGsAgACdALkAzwDWANsA6gAAAREBDwHw
AL4AigBUABwA8v/W/8T/t/+0/7j/vf/E/83/1P/a/93/4P/h/+X/5v/k/+T/5P/k/+P/
5f/l/+X/5v/k/+b/5v/m/+b/5v/m/+b/6P/o/+j/6P/n/+f/5v/m/+f/6P/p/+r/6v/q
/+r/6v/p/+n/6v/q/+3/7f/t/+7/7f/s/+v/6v/r/+z/7f/u/+3/7f/t/+3/7f/u/+//
7//x//L/9P/1//L/8//y//H/8//0//b/9//2//f/+P/4//f/+P/5//n/+v/9////AAD/
///////+/wEAAwAFAAcACQAKAAwADQANAA0ADQAMAA0ADwASABUAFQAUABMAEgATABQA
FgAXABcAFQAVABQAFAATABMAEwASABMAEwATABMAEgARABEAEAARABIAEgAQAA8ADwAP
AA4ADQANAA0ADgAPABAAEQAQAA8ADwAOAA8ADgAPABAAEAAQABAADwAOAA4ADQANAA0A
DgAPAA8ADAALAAwACAAKAAsADQAOAAwADAAMAAwACwALAAsACwAOAA4ADgAOAAwACwAK
AAkADAANAA4AEAAQABAAEQARABEAEAAPAA4AEAARABIAEwATABIAEQAQABIAEgATABMA
EQASABIAEQARABIAEgARABMAFAAUABQAFAAUABMAEwATABIAEQAQABAAEQARABEADgAN
AA0ADAANAA0ADgAPAA4ADAALAAoACwAMAA0ADgAOAAwADAAMAAsACAAHAAYACAAJAAoA
CwAIAAgACAAHAAYABgAGAAYACAAIAAgACAAGAAQAAgD//wIAAwAEAAUABAADAAEAAAAB
AAIAAwAEAAEAAQABAAEAAQAAAP///v////////////7//f/8//r/+//7//v//P/6//r/
+v/6//r/+f/5//n/+f/5//n/+v/4//b/9v/3//f/9v/2//b/9P/0//T/9P/3//f/9v/2
//b/9v/2//b/9P/0//T/9P/2//b/9v/2//T/9P/0//T/8v/y//L/8v/0//T/9P/0//H/
8P/v/+7/7//w//H/8v/y//L/8v/y//D/8P/w//D/8v/y//L/8v/y//T/9P/1//P/9P/0
//T/+f/5//n/+v/7//r/+f/6//v//P/9//3/9//z//H/7v/u/+3/6//r/+z/7v/w//H/
7//t/+z/6//s/+z/6v/q/+b/5P/j/+P/4P/f/93/3f/e/9//4P/g/97/3v/d/93/3//h
/+H/4f/e/97/3P/e/9z/3P/d/93/4P/g/9//3//d/93/4P/l/+j/6v/u//D/8v/x/+//
8v/9/w0AGQAhACsANQA7AD0ARgBbAHMAigCnAMUA1wDYAN0A9AAMAQ8B9wDMAJoAZgAu
APz/2P/C/7T/qf+o/7D/tf+6/8X/zP/Q/8//zv/N/9H/0v/U/9f/2P/Z/9n/1//X/9f/
2P/Y/9r/2v/a/9n/2P/X/9b/1//Y/9n/2v/a/9v/2//c/9v/2v/Z/9j/2v/a/9r/2v/b
/9v/3P/c/9z/2//a/9r/2//c/93/3v/c/9z/3P/c/9//3//f/9//3f/e/9//3//c/9z/
3f/d/97/4f/i/+P/4v/i/+P/4//k/+X/5v/m/+f/6P/p/+n/5//p/+r/6v/t/+//8f/y
//L/8//0//X/9//4//r/+//6//v//P/8//7///8BAAMABAAEAAQABAABAAAAAAD//wIA
AQACAAIAAQD///7//f/9//3//P/7//v/+v/5//n/9f/1//X/9P/1//X/9v/3//b/9f/1
//X/9v/3//j/+f/5//n/+v/6//r/+P/4//j/+f/6//v/+//4//j/9//3//T/9P/0//P/
9v/3//r/+P/1//X/9v/2//j/+P/4//j/9f/1//X/9f/2//b/9v/2//j/+f/6//v/+f/5
//n/+v/8//z//f/9//7//v/+//7//f/9//3//f///wAAAQACAAEAAAAAAP//AAACAAMA
AwABAAIAAgABAP//AAAAAAAAAgACAAEAAQAAAP7//P/6//v//f/+/////P/7//v/+v/8
//v/+//7//3//P/8//z/+//6//n/+P/5//j/+f/6//r/+P/4//j/+P/3//b/9f/3//j/
+f/5//b/9v/2//b/+P/4//j/+P/2//b/9v/1//X/9f/1//X/9//3//b/9v/0//T/9P/0
//T/9f/2//f/9v/2//b/9v/z//P/8//z//b/9//4//j/9v/1//T/9P/2//b/9v/2//T/
8//z//P/8//z//P/9P/1//T/9f/3//X/9P/0//T/9v/2//b/9v/3//X/8v/y//T/9P/0
//T/9P/0//T/9P/2//b/9v/2//b/9v/2//b/9v/2//b/9v/0//T/9P/0//T/9P/0//T/
9P/0//T/9P/1//b/9//4//b/9v/2//b/9v/2//b/9v/3//j/+f/6//z//P/9//3/AAAA
AAAAAwACAAEAAQACAAIAAgAEAAQABgAIAAkACAAEAAIA///+/////f/9//3//P/9//3/
/P/9//3//f/8//r/+P/4//b/8v/x//H/8P/w/+//8P/x//H/8f/w//D/8P/v/+//7//x
//H/8f/w/+7/7P/u/+7/7//x//L/9P/0//P/8//z//P/9v/5//r//P/+/wAAAgABAAEA
AgAHABcAKQA1AD0ARwBPAE8AUgBjAH0AlACtAMsA6QDyAO8A+gASASkBLQESAegAtgB6
ADoABgDi/8r/uf+y/7j/w//I/9H/3P/i/+P/5P/l/+X/6P/q/+3/7v/v/+//7v/t/+z/
7P/t//D/8f/y//H/8P/v/+7/8P/w//D/8P/x//P/9P/2//X/9P/z//L/8v/y//L/8v/z
//P/9P/0//X/9f/1//b/+P/4//j/+P/3//b/9f/0//b/9//4//n/+P/4//j/9//2//b/
9//3//n/+//7//v/+//6//r/+f/8//3//v/+////AAABAAEAAQADAAQABAAGAAcACAAI
AAgACQAKAAsADwAQABIAEwAUABUAFgAWABQAFQAXABkAGgAaABoAGgAYABgAGQAZAB0A
GwAbABoAGAAXABcAFwATABMAEgARABIAEgASABMADgANAAwACgAKAAkACQAJAAgABwAH
AAcABwAHAAcABwAJAAkACgAKAAkABgAFAAQABgAGAAYABQAEAAQAAwADAAAAAAAAAP//
AQABAAMAAAD+//3//f/8//3//v///wAA//////////////7//f/8/////////////f/9
//3//v8AAAAAAQABAAIAAgACAAIAAQABAAEAAQADAAQABQAGAAUABAAEAAMAAwAEAAQA
AwAFAAYABgAFAAQABAADAAIABAAEAAMAAwABAAAA///+//7//////////v/9//3//P/6
//n/+f/5//v/+v/6//r/+f/4//f/9v/4//b/9v/2//b/9P/0//T/8//z//P/8//y//L/
8v/x//D/8P/w//D/8P/w//D/8P/w//D/8P/v/+//7//v/+//8f/x//D/8P/v/+7/7f/s
/+z/7f/u/+//7v/u/+7/7v/t/+3/7f/t/+7/7//w//D/7v/t/+z/7P/u/+7/7v/u/+7/
7f/t/+3/7//v/+//8P/w/+7/7v/v/+3/7P/s/+z/7v/u/+7/7v/v/+//7v/u/+z/7P/s
/+z/7f/u/+//8P/v/+7/7f/s/+7/7v/u/+7/7v/u/+7/7v/t/+z/6//q/+3/7v/v//D/
7//u/+3/7P/t/+7/7//w//D/8P/w//D/8P/w//D/8P/y//L/8//z//T/9P/0//f/+f/5
//r//P/6//r//P/8//z//P/7//j/9v/2//X/9v/0//H/8P/v//L/8//z//L/8f/x//H/
8P/w/+7/7v/s/+z/6//r/+r/5//l/+X/5f/l/+X/5P/k/+T/4//j/+P/5P/j/+L/4P/j
/+L/5f/m/+X/5f/k/+T/5P/j/+P/4//n/+j/6f/o/+r/6v/u//T/9//5//r//f8FABEA
GwAlAC8AOwBDAEQATQBdAHQAiQCjAL8A0ADXAOAA9AALARkBEAHuAMAAjgBUABoA8v/S
/7f/qv+o/63/tP+9/8b/0P/X/9r/2//b/9z/2v/b/9z/3f/d/97/3//g/+L/4P/i/+L/
4v/k/+T/5P/k/+T/5P/k/+T/4//j/+L/4v/l/+b/5//o/+f/5v/l/+T/5f/l/+b/5v/p
/+n/6f/q/+n/6P/n/+b/5//o/+n/6v/q/+n/6P/n/+n/6v/r/+v/6v/q/+v/6//r/+3/
7f/t//D/8P/x//H/8v/z//T/9P/1//b/9//3//f/+f/6//r/+v/7//z//P///wEAAwAF
AAUABgAIAAkADAANAA4ADgAOAA8AEQATABMAEgARABAAEwAUABYAFwAYABUAFAASABMA
EwAUABUAEwATABIAEQAOAAwACgAJAAkACwANAA4ADQALAAoACQAGAAUABQAFAAMAAwAD
AAMAAgABAAEAAAACAAIABAAGAAQAAgAAAP3//v/+//3//f/8//z//P/7//n/+f/7//j/
+f/5//r/+v/5//j/9//2//b/9//4//n/+P/4//j/+P/5//n/+f/5//v/+//7//z/+v/6
//v/+//6//r/+v/6//z//f/+///////+//3//P/+//7/////////AAAAAP///f/+//7/
/f///wAAAAAAAP7//v/9//3//v/+//7//v/9//3//P/7//z/+//7//r//P/7//v/+//4
//b/9f/0//X/9v/3//j/9//0//P/8v/1//T/9f/2//b/9f/0//P/8v/y//L/8f/y//L/
8v/y//D/8P/w//D/8v/y//L/8f/v/+//7//v/+3/7f/s/+z/7//w//H/8v/v/+//7//v
/+7/7v/u/+7/7f/t/+3/7f/r/+v/6//q/+z/7f/u//D/7f/s/+v/6v/s/+v/6//r/+v/
6//r/+z/6v/o/+j/6f/q/+r/6//s/+r/6v/q/+r/6f/p/+r/6v/q/+r/6v/q/+j/6P/o
/+j/6v/q/+r/6v/p/+j/5//m/+f/6P/p/+r/6v/q/+r/6v/p/+j/5//m/+f/6P/p/+r/
6P/o/+j/6P/o/+j/6P/o/+n/7P/t/+//7f/u/+7/7v/y//P/9P/2//X/9P/z//T/9P/0
//T/8//z//H/8f/w/+7/7f/r/+v/6//s/+3/7f/q/+n/6f/p/+r/6v/o/+j/5v/k/+P/
4//g/9//3f/d/97/3//g/+D/3f/c/9r/2f/Z/9v/2//b/9z/3P/a/9z/3v/e/9//3//g
/+D/3//f/93/2//c/+H/5P/m/+j/7P/w//H/8f/y//X///8NABkAIwAtADkAPQA6AEEA
VQBqAIMAoQC/AM4A0wDeAPAAAwELAfwA1gCoAHQAOgAGAOT/yP+v/6L/ov+r/7T/v//K
/9D/0//U/9P/0f/S/9b/2P/a/9z/3f/b/9v/2//c/9z/3v/e/97/4P/g/+D/4P/f/97/
3f/c/9z/3f/d/97/4P/g/+D/4P/g/+D/4P/g/+L/4//l/+b/5P/j/+L/4v/j/+T/5f/m
/+b/5v/m/+b/5//n/+f/5//p/+r/6//r/+j/6P/p/+n/6//t/+3/7f/s/+z/7f/t/+7/
7//w//D/8v/0//b/9//0//X/9f/0//j/+f/6//r//P/9//7//////wAAAgADAAcACQAL
AAwACQAJAAoACwANAA4ADwAQABAAEAARABEAFQATABMAEgAUABMAEwATABAADwANAAsA
DAAMAAwADQAJAAkACQAIAAYABQAFAAUABAADAAMAAwACAAEAAAD//wAAAQADAAQAAgAA
AAAAAAD+//7//v/9////AAAAAAEA/f/8//v/+f/7//v//f/6//f/9//4//j/+v/6//r/
+v/7//v/+//7//v/+v/5//j/+//7//v/+//7//v/+//8//r/+v/7//v//v/+//7//v/+
//3//P/7//3//v///wAA/v/+/////////wAAAAD//wAAAgADAAMAAgACAAEAAAAAAAAA
/////////v/9//z/+v/7//v/+//9//3//v/+//3/+//6//n/+v/6//v//P/5//j/9//2
//j/9v/2//b/9//2//f/+P/2//X/9P/z//P/9P/1//X/9P/0//T/9P/y//L/8v/y//T/
9P/0//P/8f/x//H/8f/z//P/8v/y//D/8P/w//D/8f/x//H/8f/0//T/9P/0//H/8f/x
//H/8//z//P/8v/v/+//7//w//D/8P/w//D/8f/x//L/8//y//H/8P/w//L/8P/w//H/
7//u/+7/7v/w//D/8P/w//X/9f/0//L/8f/w/+//7v/v//D/8f/y//H/8P/v/+7/7v/u
/+7/7v/v//D/8f/y//H/8P/v/+7/8P/w//D/8P/u/+7/7v/u/+7/7v/u/+7/7v/u/+7/
7v/s/+z/7P/s/+//8P/x//L/8v/y//T/9P/1//X/9v/2//j/+//7//v/+//8//v/+v/+
//7//v/+//z/+P/0//L/8P/w/+//7f/u/+//8f/z//L/8P/u/+3/7//u/+7/7P/q/+j/
5v/l/+f/5v/l/+P/4//j/+P/4//g/+D/4P/f/+H/4f/j/+P/4f/g/+D/3v/g/+D/4P/h
/+L/5P/l/+X/4//h/+P/5P/l/+j/7P/u//D/8v/z//H/9P///w0AGwAlADEAOwA/AD0A
QABTAGkAhACjAL8AzwDUANsA7gACAQ0BAwHgALAAfgBEAA4A6P/M/7L/pf+m/7D/t/+8
/8f/0P/S/9X/1v/X/9f/2P/a/9v/3P/d/93/3f/d/93/3v/e/+D/4P/g/97/3v/e/97/
4P/g/+D/4P/g/+H/4f/i/+H/4P/f/97/3//g/+H/4v/h/+H/4v/i/+H/4f/h/+L/5P/k
/+T/5P/i/+L/4v/i/+b/5//o/+n/6P/o/+j/5//k/+T/5f/l/+b/6f/q/+v/6//q/+r/
6f/r/+3/7//w//D/8P/w/+//7f/v//D/8P/1//f/+f/6//n/+f/5//n//f/+/wAAAQAC
AAMABAAEAAQABQAHAAkACwAMAA0ADgANAAwADAALAA8ADQANAAwADAALAAsACwAIAAcA
BQADAAUABAADAAMA/////////v//////AAABAP///f/8//v//f/9//3//f/+////AQAC
AP///P/7//r/+//8//3//f/6//r/+f/5//j/+P/4//f/+P/5//z/+v/4//f/9//2//j/
+P/4//j/9f/1//X/9f/2//b/9v/2//f/9//3//f/9v/1//T/9P/1//b/+P/5//j/+P/4
//j/9//3//f/9//6//r/+v/6//j/+P/5//n/+v/8//3//f/8//z/+//5//n/+v/6//r/
+//8//z//f/8//r/+P/2//f/+f/6//v/+P/3//f/9v/2//X/9f/1//f/9v/2//b/9P/0
//T/9P/0//L/8v/y//L/8P/w//D/8f/x//H/8f/y//L/8v/x/+//7v/t/+z/7f/u/+//
8P/u/+7/7v/t/+3/7f/t/+3/7v/v/+//8P/v/+7/7f/s/+3/7f/t/+3/7P/s/+z/7P/t
/+3/7f/t/+7/7//w//D/7P/r/+r/6v/r/+z/7f/u/+3/6//q/+n/6//r/+v/7P/t/+z/
7f/v/+7/7P/r/+r/7P/s/+z/7P/v/+3/6v/o/+r/6v/q/+r/7P/s/+z/7P/q/+r/6v/q
/+z/7P/s/+z/7P/s/+z/7P/r/+r/6f/o/+n/6v/r/+z/6//q/+n/6P/q/+r/6v/q/+r/
6v/q/+r/7P/s/+z/7P/t/+7/7//w/+7/7v/u//D/8v/z//P/9P/y//L/9f/1//f/+P/6
//r/+v/8//z//P/6//n/9v/z//T/8v/y//H/7//v/+//8P/v/+//7v/t/+7/7//v//D/
6//q/+f/5P/k/+X/5f/l/+P/4//j/+P/4f/g/+D/4P/i/+P/5P/n/+T/4//h/+D/4f/k
/+X/5v/l/+X/5v/m/+X/5f/l/+X/6v/r/+7/7v/w//T/+P/5//v//v8JABcAIwApADMA
PQBBAEMAUABrAIMAmACzANEA4QDgAOUA/AAWASMBEQHoALQAfAA8AAQA3v/C/7D/p/+o
/7L/uf/A/8n/0P/U/9X/2P/Z/9n/3P/e/93/3v/f/9//4f/h/+H/4v/i/+T/5P/k/+L/
4v/i/+L/4//k/+X/5v/k/+X/5f/m/+f/6P/p/+r/6v/q/+r/6v/q/+n/6f/o/+r/6//s
/+7/7f/s/+v/6v/s/+z/7P/s/+//7//v/+//7f/u/+//7//v//D/8v/z//L/8//y//H/
9P/0//X/9f/2//f/+P/4//f/+P/5//n/+v/9////AAABAAEAAQAAAAUABwAJAAsADQAO
ABAAEQARABEAEQAQABMAFQAYABsAGwAaABkAGAAYABgAGQAZABkAFwAXABYAFAATABMA
EwAUABUAFQAVABQAEgAQAA8ADwAPAA8ADgAOAA0ADQANAAoACQAJAAkACwALAAsACwAL
AAsADAAMAAwACgAKAAoADAAMAAwACwAJAAgABgAFAAUABgAHAAcABQAFAAcABAADAAMA
BAAEAAYABgAGAAYAAwADAAMAAwAFAAYABwAIAAgABwAGAAUABwAHAAcACAAJAAoADAAN
AA0ADAALAAoADAANAA4ADwANAAwACwAKAAsADAAOAA8AEQASABIAEQAOAA4ADQALAAwA
DgAPABAADgAOAA0ADQANAAwACwAKAAwADQANAA0ACwAJAAgABgAIAAcABwAHAAUABAAE
AAQABgAGAAYABgAEAAIAAgACAAEA/v/9//z///8BAAMABQABAAAA///9//7//v/+//7/
AAAAAAAAAAD+//7//v/9//3//f/9//3//f/9//z//P/8//z//P/8//3//f/9//3//f/8
//v/+v/8//3//v////z/+//6//j/+f/5//n/+v/8//z//P/8//v/+f/4//f/+v/7//z/
/v/9//r/+f/5//v/+v/6//r/+v/6//r/+v/3//f/+P/4//r/+v/6//r/+f/4//f/9v/2
//b/9v/2//j/+P/4//j/9v/2//b/9v/2//b/9v/2//T/9P/0//T/9P/0//T/9P/3//j/
+f/6//n/+P/3//b/+//8//7////9//z/+//9//////8AAAIABAAEAAYABgAEAAQAAwAA
AP///v/8//z/+f/3//f/9//4//n/+f/4//n/+f/5//j/9//0//P/8P/x//H/8v/y/+7/
6//q/+n/6f/p/+j/6P/p/+n/6v/r/+z/6//q/+j/6f/o/+v/7P/r/+v/6v/q/+r/6f/p
/+n/7//y//H/8P/w//L/+P/8//3///8EAAkAFwAjACkALQA7AEsATQBQAGEAeQCOAKMA
vwDXAN4A3wDsAAQBGwEhAQoB3gCsAHQANgAAANj/vP+t/6r/rv+1/7j/v//K/9L/2f/e
/+H/3//e/+D/3//g/+H/4f/i/+P/5P/m/+X/5v/l/+T/5v/m/+b/5v/o/+j/6P/o/+X/
5f/k/+T/5f/m/+f/6P/o/+j/6P/o/+n/6f/q/+r/6//r/+v/7P/q/+r/6v/q/+v/7P/t
/+7/7v/t/+z/6//r/+z/7f/t/+3/7v/w//H/7v/v/+7/7f/w//L/9f/3//X/9f/1//T/
9v/4//r/+//9////AAAAAAAAAQACAAIABgAHAAgACQAJAAoADAANAA4ADwAQABAAEQAT
ABYAGQAZABgAFwAWABcAGAAaABsAGwAZABkAGAAYABcAFwAXABcAFwAWABUAFAASABAA
DwANAA0ADQAMAAoACQAJAAkACgAJAAkACQAIAAcABgAFAAQAAwADAAIABAACAAIAAgAA
AAAAAAD///7//v/9//3//v/+//7//f/7//n/+f/0//b/9//5//r/+f/4//f/9v/3//f/
9//3//j/+P/4//j/+P/3//b/9f/2//f/+P/6//j/+P/5//n/+v/6//r/+v/7//v/+//7
//r/+v/6//r//f/+/wAAAQD///7//P/5//r//P/9//3///8AAAAAAAD///7//P/7//v/
+v/5//j/+v/7//v/+//6//n/+f/4//j/9//3//f/9v/0//P/8v/z//T/9f/2//X/8v/x
//D/8v/w//D/8P/v/+//7//v/+z/7P/s/+v/7f/u/+//8P/v/+7/7f/s/+z/7P/s/+v/
7f/t/+3/7f/s/+v/6f/o/+n/6v/r/+z/6v/p/+j/5//q/+r/6v/q/+v/6//r/+v/6v/p
/+j/5v/m/+f/6P/q/+j/6P/o/+j/6P/n/+f/5//p/+n/6f/q/+f/5P/j/+P/5v/m/+f/
6P/n/+b/5f/k/+X/5//o/+j/6v/q/+r/6v/o/+b/5P/i/+P/5P/l/+b/5f/k/+P/4v/i
/+L/4v/i/+X/5v/n/+j/5f/k/+P/4v/l/+b/5//o/+b/5v/m/+b/5//o/+n/6v/t/+7/
7//w/+7/7v/u/+7/8f/y//P/9P/z//L/8f/w/+7/7P/q/+j/6P/o/+j/6P/n/+b/5f/k
/+b/5v/m/+b/5f/k/+P/4v/f/97/3f/c/9r/2v/a/9r/2f/Y/9f/1v/X/9j/2f/a/9j/
2P/Y/9j/1//W/9X/1P/V/9b/1//Y/9j/2P/Y/9j/2//c/93/3v/i/+T/5v/o/+3/8P/z
//b/AgAMABYAIAAoAC4ANAA6AE4AYgB2AIoAnACsALwAzADXAOIA7QD4ANMAsACNAGoA
RwAkAA==
         </WaveFormData>
      </LeadData>
      <LeadData>
         <LeadByteCountTotal>10000</LeadByteCountTotal>
         <LeadTimeOffset>0</LeadTimeOffset>
         <LeadSampleCountTotal>5000</LeadSampleCountTotal>
         <LeadAmplitudeUnitsPerBit>4.88</LeadAmplitudeUnitsPerBit>
         <LeadAmplitudeUnits>¦ÌV</LeadAmplitudeUnits>
         <LeadHighLimit>2147483647</LeadHighLimit>
         <LeadLowLimit>268435456</LeadLowLimit>
         <LeadID>V4</LeadID>
         <LeadOffsetFirstSample>0</LeadOffsetFirstSample>
         <FirstSampleBaseline>0</FirstSampleBaseline>
         <LeadSampleSize>2</LeadSampleSize>
         <LeadOff>FALSE</LeadOff>
         <BaselineSway>FALSE</BaselineSway>
         <ExcessiveACNoise>FALSE</ExcessiveACNoise>
         <MuscleNoise>FALSE</MuscleNoise>
         <LeadDataCRC32>4028825883</LeadDataCRC32>
         <WaveFormData>
6P/o/+j/6P/l/+T/4//i/+T/5P/k/+T/5v/m/+b/5v/l/+T/4//i/+b/6P/q/+z/6//q
/+n/6P/o/+j/6P/o/+v/7P/t/+7/7v/u/+7/7v/y//T/9v/4//b/9v/2//b/+P/6//z/
/v///wAAAQACAAQABAAEAAQACAAKAAwADgAOAA4ADgAOAA8AEAARABIAEwAUABUAFgAU
ABQAFAAUABYAFgAWABYAFQAUABMAEgAQABAAEAAQABAAEAAQABAADgAMAAoACAAJAAoA
CwAMAAkACAAHAAYABgAGAAYABgAEAAQABAAEAAMAAgABAAAAAQACAAMABAACAAAA/v/8
//z//P/8//z//v/+//7//v/8//z//P/8//3//v///wAA/f/8//v/+v/9//7///8AAAIA
AgACAAIA///+//3//P/+/wAAAgAEAAMAAgABAAAAAQACAAMABAAEAAQABAAEAAIAAgAC
AAIABQAGAAcACAAGAAQAAgAAAAEAAgADAAQABAAEAAQABAABAAAA///+/wAAAAAAAAAA
/v/8//r/+P/7//z//f/+//7//v/+//7/+v/4//b/9P/2//j/+v/8//n/+P/3//b/+P/4
//j/+P/4//j/+P/4//X/9P/z//L/9f/2//f/+P/1//T/8//y//T/9P/0//T/9v/2//b/
9v/0//L/8P/u//D/8v/0//b/8//y//H/8P/x//L/8//0//T/9P/0//T/8//y//H/8P/x
//L/8//0//P/8v/x//D/8P/w//D/8P/z//T/9f/2//P/8v/x//D/8f/y//P/9P/z//L/
8f/w//D/8P/w//D/8f/y//P/9P/y//D/7v/s/+//8P/x//L/8f/w/+//7v/v//D/8f/y
//P/9v/4//n/9v/3//b/9f/3//r//P////3//f/9//3/AAACAAIAAAAAAP///f/8//r/
+f/4//b/+P/5//r/+v/4//b/9f/z//X/9P/z//L/8P/v/+3/7f/r/+f/5v/l/+b/5//n
/+j/5f/l/+T/5P/l/+f/6P/p/+n/6P/n/+f/5v/m/+b/5f/m/+f/6P/p/+n/5//n/+X/
6P/r/+//9P/5//n/8f/s/+r/6P/s//b/AQARACIANQBFAGAAhwCuANYABQE0AVwBfgGa
AbcBzQHKAZ8BWwERAcQAewBKACkACADr/9z/2v/b/9v/4P/n/+v/6v/o/+b/4v/g/+D/
4f/i/+L/4//h/+D/4P/g/+D/4f/h/+H/4v/j/+T/4//g/+H/4P/f/+T/4//k/+X/5P/k
/+P/4//j/+L/4f/h/+L/5P/l/+X/4v/i/+L/4f/k/+T/5P/l/+P/4//j/+X/5P/j/+L/
4f/k/+b/5//o/+X/5P/j/+P/5//o/+n/6//r/+v/6//s/+v/7P/r/+v/7f/u//D/8f/v
//D/7//u//P/9P/3//j/+P/3//f/+P/5//r//P/9/wAAAQADAAMAAQADAAUABwAJAA0A
DgAPAA4ADgARABIAEAAQABEAEgATABQAFQAXABYAFQAUABQAFQAUABUAFQAUABQAFAAU
ABIAEAAPAA0ADgAOAA8ADwAOAA0ACwAJAAoACwAMAAwACwALAAoACgAIAAgABwAGAAkA
CQAJAAkABAADAAMAAgACAAMABQAGAAcABwAHAAcAAwADAAMAAwAEAAUABgAHAAcABgAF
AAQABgAHAAgACQAKAAoACwALAAgABwAHAAYACQALAA0ADwANAAwACwAKAAwADQAOAA8A
DwAPAA8ADwAOAA4ADQAMAA4AEQATABUAEgAQAA8ADwAQABEAEQASABQAEwATABMAEQAR
ABEAEQAUABMAFAAUABMAEQAQAA8AEQAQABAAEAAQAA8ADwAPAA0ADAALAAsADgAOAA8A
EAANAAwACwAKAAsADgAPAA8ADQANAA0ADQAKAAoACQAJAAwADAAMAAsACQAJAAkACQAL
AAsACwALAAkACAAIAAgABgAFAAQABAAIAAkACwAMAAgABgAFAAMABAAFAAYABwAFAAUA
BQAGAAUABAADAAIABAAGAAcACQAHAAUABAACAAQABQAEAAgABgAGAAYABQADAAMAAwAC
AAoACgAHAAYABQAEAAMAAgAEAAQABAAEAAQABAAEAAQAAwACAAEAAAADAAQABQAGAAQA
AgAAAP7///8AAAEAAgACAAIAAgACAAAAAAAAAAAAAwAEAAUABgADAAIAAQAAAAUABwAI
AAkACQAJAAkACQAIAAgACQAKAA4AEAASABQAEwASAA8ADAAMAAsACwAMAAkACAAGAAYA
BQAGAAYABQAHAAgACAAJAAYAAwAAAPz//v/9//7//v/6//n/+P/3//f/9v/2//X/+P/4
//n/+v/4//f/9v/1//X/9f/2//f/9//3//b/9f/0//P/8v/z//v/+//7//z/+//5//r/
+//9//3//P/+/wAAAAACAAkAFwAsAEEAWQB6AKEAxgDuABcBQgFqAYYBogHBAdcBygGV
AUsB/wCyAG0AQgAlAAwA+//0/+7/6f/n/+j/6//t//D/8v/y//T/9P/y/+//7v/s/+v/
7P/s/+3/7v/s/+3/7f/t/+v/6//r/+n/6v/t/+7/7//u/+v/6v/p/+z/7v/v//H/8f/w
/+//7//s/+z/6//p/+v/7v/x//P/8P/u/+z/6//s/+3/7v/x//D/7//u/+3/7f/u/+7/
7v/x//L/8//1//T/8v/w/+//8v/z//T/9v/2//j/+P/5//j/+P/5//n//f8AAAEAAgAC
AAAAAAD+/wIAAwAFAAgACQAKAAwADQANAA0ADgANABAAEwAWABkAFwAZABgAFwAZABoA
HgAgACAAIAAhACIAIAAgACAAIQAiACMAJAAmACUAIgAhAB8AIQAiACMAJAAjACIAIgAh
AB4AHAAbABkAGwAdAB4AHwAeAB0AHAAaABoAGwAbABwAHAAcABsAGgAYABcAFgAVABUA
FwAaABwAFwAVABQAEgATABUAFwAZABcAFwAXABcAFgAVABQAEwAXABgAGQAaABcAFQAT
ABEAEwAUABYAFwAZABkAGgAaABgAFwAWABUAGQAaABsAHAAaABkAGAAXABgAGQAaABsA
GwAcABwAHAAbABsAGgAZABwAHAAdAB8AHAAbABkAGAAZABkAGgAbABkAGQAZABkAFwAV
ABUAFAAWABcAGQAbABkAFgAUABIAEwATABQAFQAXABYAFQAVABIAEAAPAA4AEAASABQA
FgARABIAEQAPABEAEQARABEAEAAQAA8ADwAOAAwACgAHAAkACwANAA8ADgANAAwACwAM
AAwADQAOAA0ACwAJAAgACAAHAAcABgAHAAgACgALAAkABwAFAAMAAwADAAMABAAEAAQA
BAAEAAIAAgABAAEAAwADAAQABAABAP//+//8//7//v/+//3/+//7//v/+v/8//z/+//8
//z//P/8//z/+f/4//f/9v/3//j/+f/6//r/+v/6//r/+f/4//f/9v/3//j/+f/6//j/
9v/0//L/8//0//X/9v/0//T/9P/0//P/8v/x//D/8//0//X/9v/z//T/9P/z//P/9f/1
//X/9//4//j/+f/5//n/+f/5//3/AAABAAAA/P/5//X/8v/0//P/8v/w//L/8//0//T/
8P/u/+3/6//s/+z/7P/s/+n/5//k/+P/5P/h/+H/4f/j/+P/4v/i/+D/3//d/9z/3f/f
/+D/4f/g/97/3P/b/9v/3P/d/93/3//f/9//3//b/9v/3//j/+b/6f/r/+7/7f/p/+P/
4P/i/+j/7v/0/wEAEQAmADkAVQB+AKkA0gAAATEBYgGCAZgBugHXAdMBqAFhAREBxQB4
AEEAHAABAOr/2f/S/9L/0f/P/9T/2f/Z/9j/1P/S/9L/1P/W/9j/2P/X/9f/1P/S/9H/
0P/R/9P/1P/V/9L/0f/Q/83/z//R/9H/0f/V/9P/0//T/9D/0P/P/8//0P/Q/9D/0f/P
/9D/0P/P/83/zv/P/8//0v/S/9L/0//S/9H/0P/R/9P/0//T/9P/0f/S/9L/0v/S/9L/
0v/T/9X/1v/X/9n/1v/V/9T/1P/V/9j/2f/b/9r/2v/b/9v/2v/c/9z/3P/h/+L/5f/m
/+b/5f/l/+b/6//s/+7/7//v/+//8P/v/+//8f/z//X/+P/7//v/+//6//j/+f/4//v/
/P/+/wAA///+//3//f/7//v/+//8//7//P/8//v/+f/4//f/9v/3//j/+v/7//f/9v/2
//X/9v/3//f/9//4//n/+v/6//b/9f/z//L/9P/2//f/+P/3//X/8//x/+7/7f/t/+z/
7v/v//H/8v/w/+//7v/t/+3/7//x//P/8v/x//D/7//y//L/8v/y//X/9f/1//X/8//y
//L/8f/y//P/9f/2//X/9f/1//X/9P/0//T/9P/2//f/+P/5//j/9//2//X/+P/6//v/
/P/6//v/+//7//r/+P/3//f/+P/5//n/+v/3//X/9P/z//X/9//5//v/+f/3//f/9v/0
//P/8//z//b/9v/3//j/9v/z//H/7//w//D/8P/x//H/8P/w//D/7//u/+3/7P/s//D/
8v/z//D/7//u/+3/7//w//D/8f/w//D/8P/v/+//7//v/+//8f/x//H/8f/u/+z/6//q
/+z/7f/u//D/7//v//D/8P/s/+z/7f/t/+7/7//w//H/7v/t/+z/7P/t/+7/7//w/+//
7v/s/+v/6//r/+z/7P/v/+//7f/w/+//7v/t/+v/7v/v//D/8P/y/+7/6//o/+n/6v/r
/+z/7f/u/+//8P/u/+7/7v/u//D/8P/w//D/7v/u/+7/7v/s/+z/7P/s/+3/7v/v//D/
7//u/+3/7P/u/+7/7v/u/+7/7v/u/+7/7P/s/+z/7P/u//D/8v/0//X/9f/0//P/9v/3
//j/+f/5//j/+P/4//f/+P/5//r/AAACAAIAAgD+//v/+f/4//j/+P/3//j/+P/4//f/
9f/0//T/8//z//P/8//z//L/7v/r/+r/6P/o/+n/6v/r/+v/6v/q/+n/5//m/+b/5v/o
/+n/6v/r/+j/5f/j/+H/5f/n/+j/6f/r/+v/6//t/+n/6//t//D/8//1//b/9//1/+//
6v/m/+r/8v/6/wEADwAkADcATQB0AKUA0AD6AC0BZAGQAawByAHrAQkCAgLPAYEBLwHY
AIUASgAhAAAA6//e/9z/2//b/+D/5f/n/+T/4v/g/+D/4v/k/+b/5v/l/+X/4v/g/9//
3v/f/+H/4v/j/+H/4f/h/9//3//h/+H/4f/k/+P/5P/l/+T/5P/j/+P/5f/k/+P/4//j
/+T/5P/j/+H/4v/j/+P/5v/m/+b/5//k/+P/4v/j/+T/5f/m/+f/5v/m/+X/5P/i/+L/
4v/j/+f/6P/p/+v/6P/n/+b/5v/o/+r/6v/r/+z/7P/t/+3/7v/w//D/8P/0//T/9v/2
//T/8//z//T/+f/6//z//f8AAAEAAwADAAMABQAHAAkACgANAA0ADQANAAwADgAOAA8A
EAASABQAEgASABIAEwAQAA8ADgAOABAAEAASABMAEAAOAAwACgAKAAoACwALAAcABgAG
AAUAAwADAAIAAQACAAMABAAEAAAA///9//z//v/+//3//P/+//3//P/7//j/9//3//b/
9v/3//n/+v/3//X/8//x//P/9f/3//n/+P/3//b/9f/0//T/9P/0//f/9//3//f/9f/0
//T/8//2//f/+f/6//v/+//7//v/+//6//n/+P/6//v//P/9//z/+//6//n/+//8//z/
/P/8//3//f/9//v/+v/6//v//f/9//z//P/5//f/9v/1//f/9//3//f/9//1//X/9P/z
//H/8P/v//H/8v/0//b/8//x//D/7//x//D/7//v/+//7v/u/+7/7P/s/+z/7P/s/+7/
7v/t/+z/6//q/+n/6v/q/+n/6f/q/+r/6v/p/+f/5//n/+f/6v/r/+z/7f/r/+j/5v/k
/+f/5//n/+j/5//n/+j/6P/m/+b/5//n/+r/6//s/+3/6P/n/+b/5v/o/+j/6P/o/+j/
6P/n/+f/5//n/+j/6P/r/+v/6f/s/+v/6v/p/+f/6P/p/+r/6v/s/+r/6//o/+j/6P/o
/+j/6//s/+3/7v/t/+z/6//q/+z/7P/s/+z/7P/s/+z/7P/r/+r/6f/o/+v/7P/t/+7/
7f/s/+v/6v/r/+z/7f/u/+7/7v/u/+7/7P/s/+z/7P/v//H/8v/z//T/8//y//H/8//0
//b/+P/3//j/+f/6//z//P/6//j/+v/5//n/+v/2//T/8f/w//P/9P/0//P/9P/0//P/
8//x/+//7f/q/+z/6//s/+z/5v/l/+T/4//l/+T/5P/j/+P/4v/i/+L/4f/h/+H/4f/j
/+P/5P/l/+P/4//i/+H/4//j/+P/5f/n/+f/5//m/+X/5//q/+//8//z//D/7P/q/+j/
6P/v//v/EAArAEEAWgB/AKgA0AD5ACgBXAGGAaYByQHtAfwB4wGjAVMBAgGtAGYAOwAY
APf/4v/Y/9P/0f/S/9f/3f/i/+T/5P/i/97/2v/a/9r/2f/Z/9z/3P/d/97/3f/d/9z/
2//c/93/3v/d/9v/3f/d/93/3v/b/9r/2f/d/+D/4v/l/+P/4P/d/9v/3P/e/9//3//f
/+D/4f/h/9//3v/d/93/4P/h/+L/5f/j/+H/3//d/97/4P/h/+L/4P/g/+D/4f/g/+D/
4P/h/+L/4//k/+b/5v/o/+j/6f/s/+z/7f/t/+3/7v/t/+z/7v/u//D/8P/0//X/9//6
//v/+v/6//n//f///wIAAwADAAUABwAJAAkACwAKAAkADQAOABIAFAARABAAEAAQABEA
EgATABUAFQAVABUAFgAVABIAEQAPABIAFAAWABgAFQASABAADQAMAAwADQANAAwACwAJ
AAcABAADAAIAAAADAAUABgAIAAQAAgD///z//f/9//3//f/7//v//P/8//n/+f/6//r/
+//7//v/+//4//f/9v/1//b/9//4//n/+P/4//j/+P/3//f/9//3//f/+P/6//v/+v/5
//n/+P/5//n/+f/5//v//P/9//7//f/9//3//f////////////7//v/9//z//v//////
//8BAAAAAAABAP/////+//7//////wAAAQD+//3//P/7//z/+//8//z//f/9//7////9
//r/+P/2//n/+f/6//v/+P/2//T/8//2//b/9//4//b/9v/2//b/8//0//P/8f/y//P/
9P/1//L/8v/x//H/8v/y//L/8f/x//H/8f/x//D/7//u/+3/7//w//L/9P/x/+//7f/s
/+//7//w//D/7v/u/+//7//u/+3/7P/r/+v/7f/v//L/8P/u/+z/6v/t/+7/7v/v/+3/
7f/u/+7/7P/r/+j/6v/r/+z/7f/t/+z/6//q/+j/6P/q/+3/7v/s/+z/7P/s/+v/6v/p
/+j/6f/q/+v/7P/p/+j/5//m/+f/6P/p/+r/6v/q/+r/6v/p/+j/5//m/+n/6v/r/+z/
6f/o/+f/5v/n/+j/6f/q/+z/7v/v/+//7f/v/+//7//x//T/9v/5//j/9//2//X/9v/4
//j/9v/3//f/9v/2//X/8//x/+7/7//x//P/9P/y//D/7//t/+//7v/t/+z/7P/r/+n/
6f/n/+P/4v/h/+T/5f/l/+b/4v/h/9//3v/g/+H/4f/h/+P/4v/h/+H/4f/i/+P/4//k
/+X/5v/n/+P/3//f/+P/6P/p/+v/7v/x//H/7//o/+T/6P/s//L/+f8HABoALwA/AFgA
fwCoANAA/wAwAWABhgGgAb0B2wHeAb0BfQExAeIAkQBUAC8ADgDv/9z/1v/X/9f/3P/h
/+X/5P/i/97/2v/Y/9z/3v/g/+H/4//h/+D/4P/g/97/3//f/9//4P/h/+L/4f/e/9//
3v/d/+H/3//f/9//3//g/+D/4f/h/+D/3//f/+D/4v/j/+P/4P/g/+D/3//i/+L/4v/j
/+H/4f/h/+P/4f/h/+H/4f/i/+T/5f/m/+X/5P/j/+P/5f/m/+f/6f/n/+f/5//o/+j/
6v/q/+v/7f/u//D/8f/v//D/7//u//L/9P/4//r/+f/5//r//P/+//7//////wMABQAI
AAkACAAJAAoACwAOABEAEQARABIAEgAVABYAGAAYABkAGgAbABwAHQAfABwAGwAaABoA
GwAaABsAGwAaABoAGgAaABcAFgAWABUAFQAUABQAEwAQAA8ADQALAA4ADwAQABAADgAN
AAsACgAJAAgABgAEAAYABwAIAAkABAADAAMAAgACAAMABQAGAAQAAwACAAEAAQABAAEA
AQACAAMABAAFAAQAAgAAAP7/AgADAAQABQACAAIAAwADAAEAAQACAAIABAAFAAYABwAF
AAQAAwACAAQABQAGAAcABQAFAAUABQAFAAYABgAGAAgACQAJAAkACAAGAAUABQAGAAcA
BwAIAAcABQAEAAMAAQABAAEAAQAEAAMABAAEAAMAAQAAAP//AgACAAMABAABAP///v/9
//3//P/7//v//v/+////AAD+//z/+v/4//j//P/+/////v/9//z/+//6//r/+f/5//v/
/P/9//3/+v/5//j/9//6//v//P/9//z/+v/5//j/+P/3//b/9v/4//n/+//8//n/+P/4
//f/+P/5//r/+//3//f/9//4//b/9v/2//b/+f/6//r/+//6//n/+f/4//n/+f/3//r/
+P/4//j/9//3//f/9//2//z//P/7//j/9//2//X/9P/2//j/+v/8//n/+P/3//b/9P/0
//T/9P/2//j/+v/8//r/+P/2//T/9f/2//f/+P/2//b/9v/2//b/9v/2//b/+P/4//j/
+P/3//b/9f/0//f/+P/5//r/+v/6//z//f/8//v//P/7//7///8BAAIAAQAAAP///v8C
AAQABwAIAAUAAgAAAP3/+v/6//n/+P/3//j/+v/8//v/+f/3//b/9v/3//f/9//1//L/
8P/t/+3/7P/p/+n/6v/r/+z/7P/r/+n/6P/m/+f/6P/q/+v/6f/p/+j/5//l/+X/5v/n
/+n/6//t/+//6//p/+v/6//t//D/8//1//b/9//z/+3/6P/s//D/+P8AAAsAGwAuAD0A
VQB4AKMAzAD6ACsBWAF6AZYBtAHTAd8BxgGJAT0B8QCiAF0ANgAVAPb/4//c/97/3f/d
/+D/5f/l/+T/5P/i/+D/4v/k/+T/5P/j/+P/4v/g/9//3v/g/+H/4f/h/9//3//f/93/
3//h/+H/4f/l/+P/4//j/+H/4P/e/93/4P/g/+D/4f/f/+D/4P/f/9//4P/h/+H/4//i
/+H/4f/e/93/3P/d/+D/4f/i/+P/4f/i/+L/4v/i/+L/4v/j/+f/6P/p/+v/6f/n/+X/
5P/l/+j/6f/r/+v/6v/q/+n/6v/s/+z/7P/x//L/9f/2//X/8//y//L/9//4//r/+//8
//3///////3///8BAAMABwALAAwADQAMAAoACwAKAAsADAAOABAAEAAQABAAEQAQAA8A
DgAOAA8ADgAPAA8ACwAKAAkACAAJAAoADAANAAoACAAHAAUABQAFAAQAAwAGAAcACAAI
AAUAAwAAAP7///8AAAAAAAD+//3//P/7//v/+//8//z//f/9//7//v/6//n/+P/3//j/
+f/6//v/+v/5//j/9//4//j/+P/4//r/+//8//3/+f/4//j/9//4//n/+//8//z/+//6
//n/+P/4//j/+P/6//v//P/9//r/+f/4//f/+f/8//7/AAD//////v/9//v/+v/6//v/
/v//////AAD9//v/+v/5//z//f/+/////v/7//r/+P/2//X/9f/1//j/+P/5//r/9//1
//T/8//0//T/9P/1//P/8v/y//L/9P/0//T/9P/0//b/9v/1//L/8f/w/+//8f/y//L/
8//z//L/8f/v/+3/7f/t/+3/7v/v//D/8f/w/+7/7f/s/+3/7f/t/+7/7f/t/+7/7v/s
/+z/7f/t//D/8f/y//P/7v/t/+z/7P/t/+7/7//w/+3/7P/q/+n/6//r/+z/7P/v/+//
7f/w/+3/7P/r/+n/7P/t/+7/7v/w/+7/6//o/+n/6v/r/+z/7f/u/+//8P/u/+z/6v/o
/+v/7P/t/+7/6//q/+n/6P/m/+b/5v/m/+n/6v/r/+z/6f/o/+f/5v/p/+r/6//s/+v/
6v/p/+j/5v/m/+b/5v/o/+r/7P/u/+v/6v/p/+r/7v/v//D/8//y//H/8P/w//D/8f/y
//P/9f/3//n//P/5//b/8//x//D/8P/x//H/8P/u/+7/7//u/+7/7f/s/+//7//w//D/
7f/q/+b/4//i/+P/4//h/9//3//f/9//3v/e/93/3f/d/97/3//h/97/3f/c/9r/3P/d
/97/4P/g/9//3v/d/93/3f/f/9//4//l/+j/5//n/+j/6f/p/+X/5P/o/+r/7P/u//n/
DQAgADcAWwCMALkA4gAMAUEBcAGUAa4B1AH5AQEC2gGRAT8B5wCMAEkAHgD9/+T/1//S
/9T/0//P/9D/0//T/9L/1v/Y/9b/1P/W/9X/1P/S/9H/0v/S/9P/1P/S/9P/0//T/9H/
0f/R/8//0P/T/9T/1f/W/9P/0v/R/9L/1P/V/9f/1//W/9X/1f/S/9L/0f/P/9H/1P/X
/9n/1v/U/9L/0f/T/9P/0//V/9f/1//X/9f/1v/W/9X/1P/V/9b/1//Z/9n/2P/X/9f/
2P/Z/9r/3P/c/97/3v/f/93/3P/c/9v/3v/i/+T/5v/m/+T/5P/i/+X/5//q/+7/7//w
//L/8//y//P/9f/1//f/+f/7//3//P////////8CAAIABQAGAAQABAAFAAYABQAEAAMA
AwAFAAcACQAMAAkABgAFAAMAAgACAAIAAgABAAAAAAD///v/+v/6//n/+v/7//v/+//4
//f/9v/0//T/9f/1//b/9//4//j/+P/2//P/8P/t/+z/7f/v//D/7f/t/+7/7v/t/+3/
7f/t/+v/6//r/+v/6f/p/+n/6f/r/+z/7f/u/+7/7f/s/+v/7P/s/+3/7f/u/+//8f/y
//D/7//u/+3/8f/y//P/9P/y//H/8P/v//D/8f/y//P/9P/2//f/+P/0//P/8f/v//H/
8v/0//f/9v/1//P/8v/0//P/8//z//X/9f/1//X/8//v/+3/6v/t/+3/7v/v/+7/7P/r
/+r/6//r/+z/7f/t/+z/6//r/+n/5v/k/+L/5v/o/+r/7P/o/+j/5v/j/+T/5f/m/+f/
5//o/+j/6f/n/+b/5f/j/+T/5f/m/+f/5f/l/+X/5f/n/+b/5v/m/+f/5//n/+j/5//l
/+T/4v/i/+T/5//p/+f/5f/j/+H/4f/h/+H/4v/j/+T/5f/m/+P/4v/g/9//4f/j/+b/
6P/l/+P/3//g/+L/4v/i/+H/4//j/+P/4v/e/97/3//i/+P/5P/l/+b/4//i/+H/4P/g
/+D/4P/g/+H/4v/j/+T/4f/g/9//3v/f/+D/4f/i/+H/4P/f/97/4P/g/+D/4P/h/+L/
4//k/+P/4v/h/+D/5f/n/+j/6f/o/+f/5v/l/+f/6P/q/+z/7//w//H/8v/z//L/7//s
/+z/6//r/+z/6v/o/+X/5P/l/+b/5v/l/+f/6P/o/+n/5f/j/+H/3v/g/9//4P/g/9z/
2//a/9n/1//W/9b/1f/W/9b/1//Y/9b/1f/U/9P/1P/V/9f/2f/X/9f/1v/V/9X/1f/V
/9f/3//f/93/2v/X/9n/3v/j/+P/4f/g/+D/4P/g/97/4f/z/w4AJwBBAGgAlwDAAOoA
FwFKAXYBmAG6AeMBAwIAAs8BfwEpAdAAewA8AA8A7P/X/8z/yP/D/7//vP/B/8f/zP/S
/9L/0P/O/87/y//K/8j/x//K/8r/y//M/8v/y//K/8n/yf/J/8n/x//K/83/zv/P/83/
yf/H/8X/x//K/8z/z//O/8z/yv/J/8n/yv/K/8n/yv/M/87/z//M/8r/yP/H/8n/y//N
/9H/zv/N/8z/y//N/87/zv/O/9D/0P/Q/9H/z//O/83/zf/P/9H/0//W/9T/1P/S/9H/
1f/W/9j/2f/a/9z/3P/c/93/3P/d/9z/4P/h/+P/5v/o/+j/6f/p/+z/7f/v/+//8v/1
//j/+//6//v/+f/3//r//P8BAAQAAgACAAMABAAEAAQABAAFAAcABwAHAAgABQACAAEA
//8BAAIAAwAEAAIAAAD///3//f/8//z/+//5//n/+P/3//T/8//y//D/8P/x//H/8v/x
//D/7v/s/+r/6f/o/+f/5v/n/+n/6v/n/+X/5P/i/+P/5f/n/+n/5v/l/+T/4//j/+P/
4//j/+T/5P/k/+T/5P/j/+L/4f/j/+T/5v/n/+b/5f/l/+T/5f/l/+X/5f/o/+j/6P/o
/+b/5f/k/+P/5f/n/+n/6//o/+j/5//m/+b/5//n/+f/6v/q/+v/7f/r/+n/5v/k/+f/
5//o/+n/5//n/+f/5//n/+X/5f/k/+b/5f/l/+X/4//g/97/3P/e/9//4f/j/+L/4P/e
/93/2//a/9r/2v/c/9z/3P/c/9n/2v/Z/9f/2P/Z/9r/2//Z/9j/1v/V/9b/1v/W/9X/
1//X/9f/1//U/9P/0v/R/9P/1P/W/9j/1//V/9P/0v/T/9P/1P/U/9T/1P/V/9X/1P/T
/9L/0f/R/9P/1f/Y/9b/1P/S/9D/0v/S/9H/0f/T/9P/1P/U/9H/z//L/8z/zv/Q/9L/
0//Q/8//zv/M/8z/zv/R/9L/1P/U/9T/1P/S/9D/zv/M/83/zv/P/9D/zv/O/87/zv/N
/8z/y//K/8z/zv/Q/9L/z//O/83/zP/O/9D/0v/U/9P/0v/R/9D/0v/S/9L/0v/U/9b/
2P/a/9j/1v/U/9L/1f/Y/9v/3v/c/9z/3P/c/9r/2P/W/9T/1P/U/9T/1P/R/9D/z//O
/8//0P/R/9L/z//O/83/zP/J/8j/x//G/8T/xP/E/8T/w//C/8H/wP/B/8L/w//E/8L/
wv/C/8L/wf/A/7//vv/B/8L/w//E/8P/wv/B/8D/wv/E/8b/yP/J/8r/y//M/8v/yv/J
/8j/zv/S/9b/2v/u/wAAEgAkAE8AeAChAMoA9QAgAUsBdgGMAaABtAHIAYgBSgEMAc4A
oAByAA==
         </WaveFormData>
      </LeadData>
      <LeadData>
         <LeadByteCountTotal>10000</LeadByteCountTotal>
         <LeadTimeOffset>0</LeadTimeOffset>
         <LeadSampleCountTotal>5000</LeadSampleCountTotal>
         <LeadAmplitudeUnitsPerBit>4.88</LeadAmplitudeUnitsPerBit>
         <LeadAmplitudeUnits>¦ÌV</LeadAmplitudeUnits>
         <LeadHighLimit>2147483647</LeadHighLimit>
         <LeadLowLimit>268435456</LeadLowLimit>
         <LeadID>V5</LeadID>
         <LeadOffsetFirstSample>0</LeadOffsetFirstSample>
         <FirstSampleBaseline>0</FirstSampleBaseline>
         <LeadSampleSize>2</LeadSampleSize>
         <LeadOff>FALSE</LeadOff>
         <BaselineSway>FALSE</BaselineSway>
         <ExcessiveACNoise>FALSE</ExcessiveACNoise>
         <MuscleNoise>FALSE</MuscleNoise>
         <LeadDataCRC32>1132052258</LeadDataCRC32>
         <WaveFormData>
6P/o/+j/6P/n/+b/5f/k/+b/5v/m/+b/5v/m/+b/5v/k/+T/5P/k/+f/6P/p/+r/6P/o
/+j/6P/o/+j/6P/o/+v/7P/t/+7/7v/u/+7/7v/y//T/9v/4//j/+P/4//j/+v/8//7/
AAABAAIAAwAEAAYACAAKAAwADwASABUAGAAZABoAGwAcAB4AIAAiACQAJwAoACkAKgAs
ACwALAAsAC4ALgAuAC4ALgAuAC4ALgAtACwAKwAqACkAKAAnACYAIQAeABsAGAAWABYA
FgAWABIAEAAOAAwACwAKAAkACAAGAAYABgAGAAMAAgABAAAAAgACAAIAAgABAAAA///+
//z//P/8//z//v/+//7//v/8//z//P/8//3//v///wAA///+//3//P/+//7//v/+////
AAABAAIA///+//3//P/9//7///8AAP///v/9//z//f/+////AAAAAAAAAAAAAP7//v/+
//7///8AAAEAAgABAAAA///+/wAAAAAAAAAAAAAAAAAAAAD+//7//v/+//7//v/+//7/
/f/8//v/+v/7//z//f/+//7//v/+//7//P/6//j/9v/3//j/+f/6//n/+P/3//b/+P/4
//j/+P/4//j/+P/4//f/9v/1//T/9f/2//f/+P/2//b/9v/2//b/9v/2//b/+P/4//j/
+P/2//T/8v/w//L/9P/2//j/9//2//X/9P/2//b/9v/2//b/9v/2//b/9f/0//P/8v/z
//T/9f/2//X/9P/z//L/8P/w//D/8P/x//L/8//0//L/8v/y//L/9P/0//T/9P/y//L/
8v/y//T/9P/0//T/9v/2//b/9v/z//L/8f/w//H/8v/z//T/8v/y//L/8v/0//T/9P/0
//X/9//4//n/+f/4//j/9//4//r/+//8//z/+//8//z///8BAAEAAQD///3//f/8//z/
+//7//r//P/8//3//f/6//n/+f/5//v/+f/3//X/9P/0//L/8f/u/+z/6//r/+7/7v/t
/+3/6//r/+n/6f/q/+z/7f/u/+7/7f/t/+3/7P/r/+r/6f/q/+v/7P/u/+7/7f/r/+v/
7P/v//L/9f/5//n/8v/s/+b/3//d/+H/6f/3/xAAKgBFAGkAmgDLAPsALgFnAZ8BygHq
AQgCGwITAuYBogFYAQgBvgCIAGYAQwAnABkADwAGAP//+f/6//v/+f/3//P/7//s/+3/
7f/s/+v/6v/q/+n/6P/o/+j/6P/m/+X/5//o/+j/6P/o/+f/5P/j/+X/5v/n/+b/5v/m
/+f/5//m/+X/4//i/+T/5f/m/+f/5f/k/+P/4v/k/+X/5v/n/+f/5//n/+b/5P/k/+T/
5f/m/+f/6f/q/+j/5v/k/+P/5//o/+r/7P/q/+n/6f/q/+r/6f/o/+j/6v/r/+3/7//s
/+z/7f/t/+//8f/z//T/9f/2//b/9//5//v//f/+/wIAAwAFAAYABgAIAAwADwATABUA
FgAYABgAGQAcAB0AHQAeAB8AIgAlACYAKAAqACkAKgAqACkAKwArACwALAAsACsAKwAr
ACcAJQAkACIAIAAeAB0AHgAaABgAFgAUABYAEwARABAADgAMAAoACQAIAAgABwAFAAgA
CQAHAAcAAwADAAMAAgABAAEAAQABAAIAAgACAAEA//8AAAAAAAADAAQABQAEAAMAAwAC
AAIAAwADAAQABQAGAAYABgAHAAQABAADAAMABAAFAAYABwAFAAYABgAGAAcACAAIAAkA
CwAMAAwADAALAAoACQAIAAsADQAOAA8ADgANAAwACwANAA0ADQANAA4ADgAOAA8ADgAN
AA0ADAALAAwADQANAA0ADQANAA0ADgAOAA4ADgANAA0ADQAMAAoACQAJAAkADAANAA0A
DgAMAAsACgAJAAoACwAMAAsACwALAAwADAAIAAgACAAJAAsACQAJAAkABwAHAAcABwAJ
AAoACgAJAAcABgAGAAcABQAFAAQABAAGAAgACgALAAoACQAIAAcACQAJAAkACAAFAAUA
BgAGAAQABAAEAAUABgAGAAcACAAFAAQAAwACAAUABgAHAAgACAAHAAcABwAGAAQAAwAD
AAcABwAGAAQAAgACAAIAAgAEAAQABAAEAAIAAgACAAIAAQAAAP///v8BAAIAAwAEAAEA
AAD///7/AAAAAAAAAAAAAAAAAAAAAP7//v/+//7///8AAAEAAgABAAAA///+/wAAAQAC
AAQAAgADAAMAAwAEAAQABAAFAAYACQALAA0ADQANAA0ACwALAAsACgAKAAcABwAGAAYA
BgAHAAcABgAGAAcACAAJAAQAAQD+//z//v/8//v/+v/2//X/9f/2//b/9f/1//X/9v/1
//b/9//1//T/8//y//P/8//z//P/8//z//P/8//z//P/9P/0//n/+//7//r/+f/4//n/
+f/5//j/8v/w/+//6f/n/+3//f8YADYAVQB/ALAA2wALATwBdQGrAdAB7gEMAhsCCQLU
AYgBPAHyAKwAfgBcAEMAMQAlABkADAAFAP///P/5//v/+//5//n/+P/1//L/8P/u/+z/
7f/t/+3/7v/s/+z/6v/p/+v/7P/s/+z/7//v/+3/7f/r/+r/6f/m/+v/7P/u/+//7//v
/+7/7v/u/+3/7P/r/+3/7v/v//D/8P/v/+7/7f/u/+//8P/w/+7/7v/u/+//7//v//D/
8P/z//T/9f/3//X/9P/0//T/9f/1//b/+P/7//v/+//8//z/+//7//v//P/+/wEAAwAB
AAEAAQAAAAUACAAKAA0ADwARABMAFAAVABUAFgAWABkAHAAhACUAJgAnACcAKAAsAC0A
MAAxADMANAA1ADgAOAA4ADkAOgA8AD4APwA/AD8APwBAAEAAQAA/AD8APwA9ADsAOgA4
ADUAMgAwADAALwAuAC0ALAAsACkAJwAmACUAJAAjACMAIgAiACEAHwAeAB0AGQAXABcA
GQAbABwAGAAXABYAFQAXABgAGQAZABcAGAAYABgAFgAWABYAFAAXABkAGgAcABkAFwAW
ABUAFQAWABcAGQAbABwAHAAdABoAGQAYABcAGgAcAB0AHgAbABoAGAAXABUAFgAWABYA
FAAUABQAFAASABMAEwATABUAFQAVABUAEwATABMAEwAVABQAEwATABEAEQASABIADgAO
AA4ADQAQABEAEgATAA8ADgANAAwADgAPABAAEAAQAA8ADwAPAA4ADQALAAoADAANAA4A
DwAOAA0ADAAJAAsACwAMAAwACgAKAAoACwAKAAcABgAFAAgACQAKAAsACAAIAAcABQAG
AAYABwAJAAgABwAFAAQAAgACAAIAAQACAAMABAAFAAQAAwACAAAA/////wAAAAAAAAAA
AAABAP///v/+//7//v/+//7//v/9//z/+//6//z/+//7//v/+f/4//j/+f/5//n/+P/4
//j/+P/4//j/9//2//X/9P/2//b/9v/2//b/9v/2//b/9f/0//P/8v/0//T/9P/0//P/
8v/x//D/8f/y//P/9P/y//L/8v/y//H/8P/v/+7/7//w//H/8v/w//H/8f/x//L/8v/z
//P/8//0//T/9P/z//P/9f/2//j/+//8//3/+v/3//b/9P/y//H/8f/w//L/8v/z//P/
8f/v/+7/7f/u/+3/7P/r/+n/6P/l/+P/5P/i/+H/4f/i/+L/4f/h/9//3//d/93/3v/g
/+H/4v/h/9//3v/d/9v/2//b/9v/3f/d/93/3v/c/93/3//h/+L/5f/m/+f/5//j/9z/
1v/S/9H/z//R/9//9/8UADIAWQCLAL4A8QAlAWIBoQHPAewBCgIiAhkC6QGgAU4B/ACu
AHQATgAwABcABwD7//P/7P/l/+X/5P/j/+H/3f/b/9v/3P/b/93/3P/b/9r/2f/X/9X/
1P/W/9b/1P/T/9H/0v/S/9L/0//T/9H/0f/U/9T/1P/S/9L/0v/T/9P/1f/V/9T/1P/V
/9X/1f/V/9T/1P/U/9T/1v/X/9j/2f/X/9f/1//W/9j/2P/Y/9n/1//X/9j/2P/a/9r/
2v/b/97/3v/f/+D/3//d/9z/3P/f/9//3//g/+H/4f/i/+P/5f/m/+j/6f/s/+3/7v/u
/+//8P/w//H/9P/3//r//P/8//3///8AAAIABAAIAAsADwARABIAFAATABMAFQAVABkA
GgAbAB4AHwAeAB4AHgAeACAAIQAhACIAIwAlACYAIwAhACAAHwAfAB0AHAAaABcAFAAS
ABIAEgAQAA4ADAAOAAsACQAIAAQAAgAAAP//AQACAAIAAQD//////P/7//f/9//3//b/
+P/5//r/+//3//b/9f/z//T/9v/3//j/9v/2//b/9P/2//f/9//4//j/9//3//f/9P/0
//T/9f/2//j/+f/7//v/+//7//v/+f/6//r/+v/7//z//P/9//z//P/7//r/+//8//3/
/v/+//////////7//f/8//v//P/9//7////8//r/+P/3//n/+//+/wAA/P/8//z/+//6
//n/+P/3//n/+v/7//z/+P/3//b/9P/1//X/9v/3//f/9//2//b/9v/1//T/8//0//X/
9v/1//T/8//z//L/8f/y//P/9f/z//H/8f/x//P/8//z//P/9f/2//b/9f/0//L/8f/x
//P/8//y//L/9P/0//T/8//x//H/8f/x//L/8//0//T/8v/x//H/8P/z//T/9f/3//b/
9P/z//L/8P/w//D/8P/y//L/8v/y//L/8f/x//H/8//y//L/8//1//P/8v/w//D/8P/w
//D/8f/y//P/9P/0//T/9P/0//L/8v/y//L/8v/y//L/8v/y//L/8v/y//T/9P/0//T/
8//y//H/8P/x//L/8//0//L/8v/y//L/8v/y//L/8v/1//b/9//4//f/9//3//j/+v/7
//v/+//5//j/9//3//n/+//8//3/AQADAAUABQACAAEA///+///////+//7//f/9//z/
+v/3//f/9//3//j/9//2//b/9f/y//D/7v/v/+//8P/y//D/7//v/+//7//t/+3/7f/w
//D/8P/w/+7/7f/s/+v/7f/t/+3/7f/u/+//8f/y//H/8f/z//b/9//4//n/+f/3//D/
6v/i/9//3//h/+f/9/8SACwATQB9ALYA6wAdAVQBlwHTAfoBFgI0AkcCNQICArYBZAEM
AboAfABSAC8AGQALAAEA+v/z//H/7v/t/+3/6f/l/+P/5P/l/+b/5v/m/+b/5f/j/+H/
4P/h/+L/4f/h/+D/4P/f/97/3//f/93/3f/h/+L/4//i/+P/4v/i/+H/4f/h/+D/4P/j
/+P/4//j/+T/5P/k/+T/5f/l/+X/5f/k/+P/4v/g/+H/4v/j/+X/4//j/+T/5P/k/+T/
5P/l/+b/5v/n/+j/5v/l/+X/5v/o/+n/6v/s/+3/7f/u/+//7//w//L/8//0//X/9v/2
//f/+P/4//n//f///wEAAgAFAAcACgAMAA0ADgARABMAFwAZABoAHAAdAB0AHwAfACIA
JAAmACoAKgAqACsALAAqACwALQAtAC4ALwAxADIALwAtACwAKwArACkAKAAmACEAHgAc
ABwAGgAYABYAFAAUABEADwAOAAsACAAFAAMABAAEAAMAAQABAAEA/v/9//n/+f/5//j/
+f/5//n/+f/1//T/8//x//T/9v/3//j/9//2//X/8v/y//P/8//0//T/8//z//P/8P/w
//D/8f/y//T/9f/3//n/+f/5//n/9v/2//X/9P/1//b/9v/3//X/9v/2//b/+P/4//j/
+P/4//n/+f/5//n/+f/5//n/+f/5//n/+f/4//b/9P/z//X/9f/2//b/9v/2//b/9f/0
//P/8v/x//P/9P/1//b/8//x/+//7P/t/+3/7v/v/+//7//u/+7/7f/t/+3/7f/t/+3/
7f/r/+n/6f/q/+r/6v/q/+r/6//t/+v/6//r/+r/6f/o/+f/6v/s/+3/7f/s/+r/6f/p
/+v/6//q/+r/6v/q/+r/6f/n/+f/5//n/+r/6//s/+z/6v/p/+n/6P/o/+j/6P/p/+n/
6P/o/+j/6P/o/+j/6P/q/+r/6v/q/+r/6f/p/+n/6//q/+r/6//r/+n/6v/o/+b/5v/m
/+b/5//o/+n/6v/o/+j/6P/o/+j/6P/o/+j/6v/q/+r/6v/p/+j/5//m/+f/6P/p/+r/
6f/o/+f/5v/n/+j/6f/q/+z/7P/s/+z/6v/q/+r/6v/t/+3/7f/u/+z/7f/t/+3/8P/w
//D/8f/x//P/9P/1//X/9f/1//P/9P/1//X/9v/0//P/8f/w//L/8//z//L/8f/x//H/
8f/t/+v/6f/o/+n/6P/o/+j/5f/j/+L/4v/i/+H/4f/h/+P/4f/h/+H/4v/i/+L/4v/j
/+P/4//j/+D/3//e/93/3//f/+D/4P/l/+X/4//i/+H/4v/j/+f/6f/o/+T/3P/X/9H/
zf/P/9v/9P8UADMAVwCEALkA6QAaAU8BkQHKAe4BEAIvAjUCFgLYAYwBOgHkAJwAbgBJ
ACsAFwAJAPz/8f/r/+j/6f/r/+v/6f/l/+D/3f/d/9z/2//a/9z/2//a/9r/2v/a/9j/
1//Z/9r/2v/a/9n/2f/X/9f/1v/W/9b/1P/Z/9r/3P/d/9r/2f/X/9b/2P/Z/9r/2//c
/9z/3P/c/9v/2//b/9v/3P/d/97/3v/c/9z/3P/d/93/3f/e/97/3v/e/97/3//f/97/
3v/e/9//3//g/+L/4//j/+P/5P/n/+f/6P/p/+f/6P/q/+v/6//r/+v/6v/v//L/9P/3
//j/+f/6//r//f///wIABAAEAAYACgANAA0ADwAQABIAFwAZAB0AHwAfACAAIQAkACYA
JgAnACgAKAAqACsAKwAqACkAKQAoACgAKQArAC0AKgAnACUAIgAhAB4AHAAcABkAFgAT
ABAADQAJAAYABAAGAAYABgAHAAMAAgAAAP3///////z/+//5//n/+f/4//X/9f/1//X/
9v/2//b/9f/0//T/8//y//T/9P/0//L/8P/x//H/8v/w/+//7//v/+//8P/x//P/8v/y
//H/8f/x//H/8f/x//P/9P/0//T/9P/0//P/8//z//T/9P/0//L/8v/y//L/8//1//b/
9//5//n/+f/5//j/9//2//X/9v/2//b/9//0//P/8//y//P/9P/1//X/9//3//f/9//z
//L/8f/w//D/8f/y//L/8f/v/+7/7f/u/+//7//w//D/7//u/+3/7f/t/+3/6//t/+3/
7v/u/+z/7P/s/+3/7f/r/+v/6//r/+v/6//r/+n/6v/q/+n/7P/s/+3/7//s/+v/6f/o
/+n/6v/r/+v/6//r/+v/6//q/+n/6P/m/+j/6f/r/+z/6f/o/+f/5//o/+j/6f/q/+r/
6v/q/+r/6f/o/+f/5v/n/+f/6P/p/+f/5v/m/+f/5f/n/+j/6v/p/+j/5//m/+b/5v/m
/+b/5//o/+n/6v/n/+b/5f/k/+X/5v/n/+j/5v/m/+b/5v/k/+T/5P/k/+X/5v/n/+j/
5//m/+X/5P/l/+b/5//o/+r/6//r/+v/6v/q/+v/6//u//D/8f/y//D/7//w//D/8f/z
//P/8//y//H/8v/y//D/7//v/+7/8P/w//H/8f/u/+3/7f/t/+//7f/r/+n/6P/o/+b/
5f/i/+D/3//f/+H/4v/i/+P/4v/h/97/3f/f/+D/4P/g/+D/3//f/9//4f/h/+H/4f/j
/+P/4//k/+L/3//f/+P/5v/l/+b/6f/r/+v/6P/g/9r/1//T/9P/2f/n/wAAHgA3AFkA
iAC7AOsAIAFZAZkBzAHsAQoCIQIfAvoBugFuARwBzACMAGQAQQAjABMABwD8//X/8//w
/+//7f/r/+X/4//g/+H/5P/k/+T/5P/i/+H/4P/g/9//3v/b/9n/2f/a/9r/2v/Y/9f/
1P/T/9b/1v/W/9T/2P/Y/9n/2f/X/9f/1v/W/9j/2f/a/9v/2f/Y/9f/1v/Y/9n/2v/b
/9n/2f/Z/9j/2P/Y/9j/2f/b/9v/3P/c/9r/2v/a/9v/3v/e/9//4P/e/93/3f/e/9//
3//f/+D/4//j/+T/5f/j/+T/5v/n/+r/6//s/+z/7v/w//H/8//0//X/9v/2//v//f8A
AAIAAQACAAUABwALAA0ADgAQABIAEwAWABcAGwAcAB0AIAAkACQAJQAmACUAJgAmACUA
KAApACsALAAqACkAKQApACYAIwAhAB4AHAAaABkAGgAWABQAEgAQABEADwAOAA4ACwAI
AAUAAwAAAAAA///9//7////9//3/+f/5//n/+P/4//n/+v/7//j/+P/4//f/9f/2//b/
9v/4//j/+P/2//X/9f/0//T/9f/1//b/9//0//T/9P/1//P/9P/0//X/9v/3//j/+f/4
//j/9//2//j/+P/3//f/9f/2//b/9v/4//j/+P/4//r/+//7//v/+v/5//j/9//6//v/
/P/9//z/+v/4//f/9f/1//b/9v/3//j/+f/5//j/9//2//X/9v/2//b/9v/0//P/8v/w
//H/8f/y//P/9f/1//T/9P/y//H/8P/v//L/8//0//P/8f/x//L/8v/u/+7/7v/v//D/
7//w//H/7//v/+//7//x//L/8v/x/+//7v/u/+//7f/t/+z/7P/t/+7/7//v/+3/7f/t
/+3/7//v/+//7v/v/+//8P/w/+//7v/t/+3/7v/u/+//8P/u/+7/7v/u//D/8P/w//D/
8P/v/+//7//v/+7/7v/v//P/8//w/+7/7P/s/+z/7P/t/+7/7//w/+7/7v/u/+7/7P/s
/+z/7P/t/+7/7//w/+//7v/t/+z/7f/u/+//8P/v/+7/7f/s/+z/7P/s/+z/7v/u/+7/
7v/s/+z/7P/s/+7/7v/u/+7/7//w//L/8//y//L/8f/x//L/8//1//b/8//z//L/8//1
//f/+v/7//n/9//1//X/8v/y//H/8f/y//L/8v/z//H/8P/v/+//8f/x/+//7f/p/+j/
6P/m/+f/5v/k/+P/5f/m/+b/5f/i/+H/4P/d/+D/4f/j/+T/4v/i/+H/4f/f/9//3//f
/+L/4//k/+X/4v/i/+H/4//j/+b/5//q/+n/6f/n/+D/2v/W/9X/0//Z/+P/+f8SACwA
TQB7AK4A4QAVAU4BiQG7AdwB+gEWAhsC/QHAAXYBKgHWAJAAZABEACUAEQAFAP//9v/v
/+3/7P/r/+n/5//l/+P/4v/j/+P/4v/h/+D/3//d/9v/2v/c/9z/2v/Z/9f/2P/Y/9j/
2//b/9n/2f/c/9z/3P/a/9n/2P/Y/9f/2P/Z/9n/2v/b/9v/2//b/9z/3P/c/9z/3f/d
/93/3f/c/9v/2v/Y/9v/3P/d/9//3f/d/97/3v/c/9z/3P/d/9//4P/i/+T/4//h/+D/
4P/j/+P/4//k/+P/4//k/+X/5f/m/+j/6f/t/+//8f/y//H/8v/y//P/9f/3//n/+v/8
//3///8AAAAAAgAGAAkADAAPABEAFAATABMAFQAVABgAGgAcACAAIgAiACMAJAAiACQA
JQAlACcAJwAoACgAJQAjACIAIQAgAB8AHwAeABkAFgAUABQAFAASABAADgAQAA0ACwAK
AAcABAABAP//AAAAAP///f/9//3/+v/5//X/9f/1//T/9P/1//b/9//0//T/9P/z//P/
9P/0//T/8//y//H/7v/v//H/8v/0//b/9f/1//X/8v/y//L/8//z//T/9P/1//P/8//z
//P/8f/y//L/8v/z//T/9P/1//T/9P/z//L/8//0//X/9v/0//X/9f/1//P/8//z//P/
9P/1//b/9//2//T/8v/x//P/8//0//T/8v/y//L/8f/u/+3/7P/r/+3/7v/v//D/7f/t
/+3/7P/u/+3/7f/t/+v/6//q/+r/6//r/+v/6//s/+3/7v/t/+r/6f/p/+j/6f/q/+v/
7f/s/+n/6P/n/+f/5//n/+f/6f/q/+r/6f/n/+b/5v/n/+n/6f/o/+j/5v/m/+b/5f/j
/+P/4//j/+b/5//o/+j/5v/l/+X/5P/l/+b/5//p/+b/5P/j/+L/4//k/+X/5v/o/+j/
6P/o/+f/5f/k/+P/5P/k/+X/5//p/+f/5v/k/+b/5v/m/+b/6P/o/+j/6P/l/+T/4//i
/+P/5P/l/+b/5f/k/+P/4v/g/+D/4P/g/+P/5P/l/+b/4//i/+H/4P/h/+L/4//k/+L/
4v/i/+L/4P/g/+D/4P/j/+T/5f/m/+X/5P/j/+P/5v/n/+n/6v/p/+n/6f/q/+r/6v/r
/+v/7//w//H/8//y//H/7v/r/+3/7P/s/+v/6//q/+r/6v/r/+v/6v/p/+r/6//s/+v/
5v/j/+H/4P/f/9//3//e/9v/2//c/9z/2f/Z/9n/2f/Y/9n/2v/c/9n/2P/X/9X/1v/X
/9j/2f/Z/9n/2f/Z/9n/2v/a/9v/3f/f/+D/4//i/+P/4//h/9r/1P/S/8//yf/L/9n/
8f8QAC4AWQCTAMoA+QAtAWwBqwHbAfwBHgI6AjkCDwLGAXIBGAG+AHwATgAqABEAAwD5
//H/6v/h/93/3P/Z/9n/2f/Z/9X/1v/V/9P/0v/R/9D/0v/R/9D/0P/Q/9D/zv/N/8v/
zP/M/8z/z//P/83/zf/O/87/zv/M/87/zv/P/8//0f/R/9D/0P/Q/8//zv/N/8//0P/R
/9L/0P/P/87/zf/N/83/zf/M/83/zv/P/9H/0P/P/8//zv/Q/9D/0P/R/9D/0P/R/9L/
0//T/9T/1v/X/9f/1//Y/9j/1//X/9f/2P/a/93/3//d/93/3f/c/+H/5P/m/+n/7f/v
//H/8v/z//P/9P/0//j/+v/+/wEAAQADAAQABgAIAAkADAANAA8AEAARABQAFAAUABUA
FgAYABwAHwAhAB8AHQAcABoAGAAXABcAFwAXABUAFAASAA4ACgAHAAYABAACAAAA/v/+
//v/+f/4//b/9P/y//H/8v/y//H/7//u/+3/6f/n/+f/5//n/+b/4//j/+P/4//i/+L/
4v/h/+H/4v/i/+L/4P/g/+D/3v/g/+H/4f/i/+D/3//f/9//3v/e/97/3//g/+L/4//l
/+T/4//i/+H/4v/k/+X/5v/l/+T/4v/h/+P/5P/k/+T/5f/m/+f/6P/m/+X/4//h/+T/
5f/m/+f/5f/l/+X/5f/n/+b/5f/l/+X/5f/m/+b/4f/g/9//3f/e/9//4P/h/97/3v/e
/97/3//f/9//3v/e/93/3f/d/9r/2f/X/9b/2v/b/9z/3f/a/9n/2P/V/9f/1//Y/9j/
2P/Y/9j/2f/X/9X/1f/V/9f/1//X/9f/1f/W/9b/1f/X/9b/1v/X/9f/1//W/9b/0//S
/9H/z//S/9P/1P/V/9L/0f/Q/87/z//P/9D/0P/R/9L/0//V/9T/0v/R/9D/0f/S/9P/
1P/T/9L/0f/Q/9D/z//P/8//z//O/87/z//N/83/zv/O/9D/0P/Q/9D/zv/O/87/zv/M
/8z/zP/M/87/zv/O/87/zv/O/87/zv/O/87/zv/O/8z/zP/M/8z/yv/K/8r/yv/N/87/
z//Q/87/zv/O/87/0P/R/9L/1P/T/9P/0v/R/9T/1P/U/9X/1//Z/9r/2//c/9v/2v/X
/9b/1//X/9j/1v/V/9P/0v/S/9P/0//S/9L/0//U/9X/0f/P/83/zP/N/8z/zP/M/8n/
x//G/8b/xf/D/8L/wf/C/8H/wv/D/8P/wv/B/8D/wP/B/8L/w//B/8H/wf/B/7//v//A
/8D/x//J/8f/xP/D/8T/x//L/8n/xv/C/77/u/+z/63/sf/F/+T/BgArAFsAkADDAPUA
KgFpAacB0gHyARQCKQIbAuoBngFIAfIAnABeAC4ACQD1/+n/3f/Q/8f/wf+8/7//wf/D
/8P/wf++/73/vP+6/7j/tv+4/7f/tv+2/7b/tv+0/7P/s/+0/7T/tP+4/7n/uP+5/7f/
tv+1/7L/tf+2/7j/uf+4/7f/tf+0/7X/tf+1/7X/uP+4/7j/uP+4/7f/tv+1/7j/uf+6
/7r/uf+4/7f/t/+3/7f/uP+4/7n/uv+7/73/u/+6/7r/uv+9/73/vv/A/8D/v/++/77/
wP/B/8P/xf/F/8b/yP/J/8j/yf/K/8r/zP/O/8//0f/R/9P/1f/W/9n/2//e/+D/5P/m
/+r/7f/s/+3/7f/u//L/9f/6//3//f/+////AgAEAAQABQAGAAgACgALAAsACQAJAAoA
CgAKAAkACQAJAAUAAwACAAAA/f/6//j/+P/2//T/8v/w/+7/6f/l/+L/4P/e/9z/2//Y
/9j/1//V/9P/0//Q/8//zv/P/9D/0P/M/8v/yv/J/8n/yv/L/8v/yv/K/8n/yP/K/8r/
yv/I/8j/yf/J/8r/yf/H/8b/xf/F/8b/x//J/8j/yP/H/8f/yf/J/8n/yf/L/8z/zP/M
/8v/yv/I/8f/yP/K/8v/zP/L/8r/yf/I/8r/y//L/8v/zf/N/83/zf/K/8n/yP/H/8j/
yP/I/8n/x//H/8j/yP/G/8b/xv/F/8b/x//I/8n/xv/E/8L/wP/B/8P/xf/G/8P/wf/A
/7//v/+//77/vv+//7//v/+//77/vf+8/7n/vP+9/7//wP+8/7z/vP+9/7v/uf+5/7n/
u/+7/7v/u/+6/7r/uf+3/7n/uP+4/7n/t/+3/7b/tv+4/7j/uP+3/7f/t/+3/7f/tP+z
/7L/sP+x/7P/tv+4/7f/tv+1/7X/tf+0/7T/tP+2/7b/tv+2/7P/sv+x/7D/s/+z/7T/
tf+0/7L/sf+x/7H/sf+y/7L/tP+0/7T/tP+x/7D/r/+u/6//sP+x/7L/sP+w/7D/sP+u
/67/rv+u/7H/sv+z/7T/s/+y/7H/sP+x/7L/s/+0/7L/sv+y/7L/sP+w/7D/sP+y/7T/
tv+4/7f/tv+1/7T/tv+4/7r/vP+6/7r/uv+6/7n/uP+3/7b/tP+0/7T/tP+z/7L/sf+w
/7H/sv+z/7T/sv+w/67/rP+p/6j/p/+m/6T/pP+k/6T/o/+i/6H/oP+i/6L/ov+i/6L/
ov+i/6L/of+g/5//nv+f/6D/of+i/6H/oP+f/57/of+i/6P/pP+l/6b/p/+o/6P/oP+d
/5r/mv+a/5r/mv+0/8z/5P/8/y4AYACSAMQA+QAuAWMBmAGrAbwBzQHeAZ8BYAEhAeIA
tACGAA==
         </WaveFormData>
      </LeadData>
      <LeadData>
         <LeadByteCountTotal>10000</LeadByteCountTotal>
         <LeadTimeOffset>0</LeadTimeOffset>
         <LeadSampleCountTotal>5000</LeadSampleCountTotal>
         <LeadAmplitudeUnitsPerBit>4.88</LeadAmplitudeUnitsPerBit>
         <LeadAmplitudeUnits>¦ÌV</LeadAmplitudeUnits>
         <LeadHighLimit>2147483647</LeadHighLimit>
         <LeadLowLimit>268435456</LeadLowLimit>
         <LeadID>V6</LeadID>
         <LeadOffsetFirstSample>0</LeadOffsetFirstSample>
         <FirstSampleBaseline>0</FirstSampleBaseline>
         <LeadSampleSize>2</LeadSampleSize>
         <LeadOff>FALSE</LeadOff>
         <BaselineSway>FALSE</BaselineSway>
         <ExcessiveACNoise>FALSE</ExcessiveACNoise>
         <MuscleNoise>FALSE</MuscleNoise>
         <LeadDataCRC32>1821779942</LeadDataCRC32>
         <WaveFormData>
4P/g/+D/4P/f/97/3f/c/97/3v/e/97/3P/c/9z/3P/a/9r/2v/a/93/3v/f/+D/3//e
/93/3P/c/9z/3P/c/93/3v/f/+D/4v/i/+L/4v/k/+b/6P/q/+r/6v/q/+r/7P/u//D/
8v/1//b/9//4//v//P/9//7/AwAGAAkADAANAA4ADwAQABMAFAAVABYAGAAaABwAHgAg
ACAAIAAgACEAIgAjACQAIgAiACIAIgAhACAAHwAeABwAGgAYABYAEgAQAA4ADAAJAAgA
BwAGAAQAAgAAAP7//f/8//v/+v/5//j/9//2//X/9P/z//L/9P/0//T/9P/y//L/8v/y
//L/8v/y//L/8v/y//L/8v/x//D/7//u/+//8P/x//L/7//u/+3/7P/v//D/8f/y//T/
9P/0//T/8v/w/+7/7P/v//D/8f/y//D/8P/w//D/8f/y//P/9P/y//L/8v/y//L/8v/y
//L/8//0//X/9v/1//T/8//y//T/9P/0//T/8v/y//L/8v/w//D/8P/w//L/8v/y//L/
8f/w/+//7v/v//D/8f/y//L/8v/y//L/8P/u/+z/6v/t/+7/7//w/+//7v/t/+z/7v/u
/+7/7v/w//D/8P/w/+//7v/t/+z/7f/u/+//8P/t/+z/6//q/+z/7P/s/+z/7f/u/+//
8P/u/+z/6v/o/+v/7P/t/+7/7f/s/+v/6v/r/+z/7f/u/+7/7v/u/+7/7f/s/+v/6v/r
/+z/7f/u/+3/7P/r/+r/6v/q/+r/6v/s/+z/7P/s/+r/6v/q/+r/6//s/+3/7v/s/+z/
7P/s/+7/7v/u/+7/7v/u/+7/7v/t/+z/6//q/+v/7P/t/+7/7f/s/+v/6v/r/+z/7f/u
/+//8f/y//P/8v/y//H/8f/z//T/9f/3//b/9f/1//b/9//5//r/+v/6//j/9//3//n/
+f/4//b/9v/2//f/9//0//T/8//z//T/8//x/+//7//t/+z/7P/q/+f/5//n/+j/6f/q
/+r/6f/o/+f/5f/m/+j/6f/q/+z/6v/q/+v/6P/n/+f/5v/l/+b/6P/p/+n/6P/o/+X/
5//q/+7/8v/0//T/7f/l/9//1//U/9r/4v/u/wYAHwA2AFYAgACoANEA+gAqAVgBfAGW
Aa0BuAGrAYcBWQEjAesAtgCOAHIAVwA+AC8AIgAXAA0ABQACAP7//P/6//b/8//u/+3/
7v/u/+3/6//q/+n/6P/o/+b/5v/l/+X/5f/m/+j/6f/n/+b/5f/k/+X/5v/n/+j/5v/m
/+f/6P/o/+j/5v/m/+j/6v/r/+z/6v/r/+v/7P/u/+7/7P/u//D/8P/w//D/7//u/+3/
7P/t/+//8P/w/+3/7f/s/+z/7//v//D/8f/w/+//7//u/+z/7f/u/+7/8f/y//T/9f/z
//L/8//y//j/+f/5//r/+//7//v//P8AAAIABAAGAAkACwAOABAADwARABMAFAAXABoA
HgAfAB8AIQAhACUAJwAnACkAKwAvAC8AMAAxADAAMAAyADMANAA1ADUAMwAzADEAMQAx
AC4ALAAsACsAKQAmACQAJAAiACAAHgAcABoAGgAaABkAFgAUABIAEAAPAA8ADgALAAwA
DQAMAA0ACQAIAAgABwAJAAkACQAIAAkACQAJAAgABgAHAAcABgAJAAoACwALAAoACQAJ
AAgABwAIAAkACgAMAAwADAANAAoACQAHAAUACAAKAA0ADwAPAA4ADQAMAA4ADgAOAA4A
DgAOAA4ADwANAA0ADAAMAA8AEQATABQAEwASABEAEAAQABAADwAPABAAEQARABIADwAP
AA8AEAASABAAEAAQABAAEAAQABEAEgAQABEAEgAQABAAEAAPAA8AEAAQAA0ADwARABEA
EgARABAADwAOAA8AEAAQABAAEgASABIAEgAQAA8ADgAOABAAEAAPAA8ADwAPAA8ADwAP
AA8ADwAPAA4ADQANAA0ADAAMAAoACgAOAA8AEQASAA0ADAAMAAsACwANAA0ACwALAAsA
CwALAAoACgAKAAoACwAMAA0ADAAJAAkACAAHAAoACwAMAA0ACwALAAoACgAHAAcACAAI
AAwADAAMAAoACQAIAAcABgAIAAgACAAIAAgACAAIAAgABQAEAAMAAgAEAAYACAAKAAcA
BgAFAAQABQAGAAcACAAGAAYABgAGAAYABgAGAAYACAAIAAgACAAGAAYABgAGAAgACQAK
AAsACgAKAAsADAAKAAoACwALAAwADgARABMAFAAUABMAEAAPAA8AEAARABAADgALAAoA
CgALAAsACgANAA0ADgAOAAoABwAEAAMAAwACAAIAAgD9//3//f/9//v/+//6//r/+//8
//z//f/9//z/+//6//r/+v/7//v/+f/6//r/+P/4//n/+f/5//7/AAD//////v/+//7/
/v/8//v/9f/z/+//7P/o/+7//v8WADEAUAB0AJwAwgDnABABPgFuAY4BpAG7AcIBsQGJ
AVMBGQHjALIAkAB4AGMAUABBADAAIQAXAA8ACgAIAAYABgAGAAUAAAD9//n/+P/2//P/
9f/1//X/9v/0//T/8//z//T/9P/1//X/9P/0//T/9P/x//D/7//u//H/8v/0//b/9v/2
//T/9P/0//T/8//y//P/9f/2//j/9//2//P/9P/1//b/9//4//b/9v/2//b/9v/3//f/
9v/3//n/+v/8//v/+f/4//f/+P/5//v//P/8//3//v/+//7//v//////AQACAAUABgAI
AAcABQAEAAgACwAOABIAEgAUABYAGAAZABkAGgAaAB8AIwAnACoAKwAsAC4ALQAxADMA
MwA3ADkAOQA7AD0APQA9AD4APwBCAEIARABFAEUARQBEAEEAQgBBAEIAQwBAAD4APgA9
ADwAOAA1ADQAMwAyADEAMAAtACwAKwApACoAKAAmACQAIwAjACIAHwAdAB0AGwAbABsA
HAAeAB8AHAAbABoAGAAaABsAHAAcABoAGwAbABoAGAAYABgAFwAYABkAGwAcABkAGAAX
ABYAFwAYABkAGwAbABsAGgAZABgAGAAZABkAHQAeAB8AIAAdABwAGwAaABwAHAAcAB0A
HwAfAB4AHgAcAB0AHgAeAB4AHgAeAB4AHAAcABsAGwAcAB0AHQAeABsAGwAbABwAGgAY
ABgAGAAZABoAGwAdABwAGAAXABYAGQAaABsAGwAbABwAHAAZABgAGQAYABgAGQAaABsA
HAAbABoAGAAWABgAGAAYABgAFwAXABcAGAAXABYAFAATABQAFQAWABcAFAATABIAEQAR
ABEAEgATABIAEgAQABAAEAAPAA8ADgANAA4AEAARAA4ADwAOAAsACwALAAsACwAKAAoA
CgAKAAoACgAKAAgABgAHAAcABwAFAAUABQAFAAcABwAGAAYABAADAAMAAgAEAAIAAgAE
AAQABAAEAAQAAQAAAP///v8AAAAAAAAAAP7//v/+//7//P/8//z//P/+//7//v/+//z/
/P/8//z//v/+//7//v/9//z/+//6//j/+P/4//j/+//8//3//v/8//3//f/9//v//P/8
//3//v/+//7/////////AAACAAMABQAGAAYAAwAAAP7//f///////v/8//z//P/9//3/
+f/4//b/9f/3//f/9v/1//T/8f/v/+7/7v/r/+v/6//t/+3/7f/s/+r/6v/q/+n/6//s
/+z/7P/q/+j/6P/p/+f/5//o/+j/5//o/+r/6//n/+j/6v/t/+//8P/y//L/8P/q/+P/
3f/b/9n/2v/c/+j//v8aADcAWACEALAA2AAFATYBbAGSAagBwAHLAbwBlwFhASUB6wCz
AIgAagBQAD0ALAAfABIACQD///n/9v/2//L/7P/q/+n/6v/n/+f/6P/o/+f/5P/j/+L/
4v/i/+L/4f/h/97/3v/f/9//4P/g/+D/4P/i/+L/4v/i/+H/4P/g/+D/3v/e/9z/3P/d
/97/3v/e/9v/2//a/9r/3P/c/9r/3P/a/9r/2v/a/9r/2v/a/9r/2P/Z/9n/2P/Y/9n/
2f/a/9v/2//c/93/2//b/9z/3P/a/9v/3P/c/9z/3P/d/93/3//g/+P/5P/o/+n/6f/q
/+v/6//r/+z/7//y//X/+P/4//n/+//8//7/AQAEAAYACgAMAA8ADwAOAA8ADgARABUA
FQAXABkAGQAZABoAGwAcABwAHgAfACIAIwAjACEAIQAfAB8AHwAcABoAGgAZABYAEgAP
AA4ADgAMAAoACAAFAAQAAwABAP7//P/6//j/+v/7//v/+f/3//f/9f/1//P/8v/y//H/
9P/1//b/9v/y//H/8P/u//D/8f/x//D/7v/u/+7/7f/v/+//8P/w//D/8P/w//D/7//u
/+3/7f/v//H/8v/z//H/8v/0//X/9f/0//P/8v/z//T/9f/2//X/9P/z//P/9f/1//T/
9P/0//X/9v/2//X/9P/z//L/8//0//T/9f/y//H/7//u//D/8f/y//T/8v/w//D/8P/u
/+7/7v/v//D/7v/v//D/7v/u/+7/7f/v//D/8P/t/+v/7f/t/+7/7P/s/+z/7P/t/+7/
7v/u/+v/6v/p/+j/6f/p/+n/6v/o/+j/5//n/+f/5//n/+f/6f/p/+n/6f/o/+f/5//n
/+n/6v/p/+r/6//r/+z/7P/o/+j/6f/p/+n/6//r/+n/6P/n/+b/5f/n/+j/6f/q/+j/
6P/o/+b/5P/l/+X/5f/n/+f/5//n/+f/5//m/+b/5v/n/+n/6v/o/+j/5v/m/+b/5v/m
/+b/5//o/+n/6v/p/+j/5//m/+b/5v/m/+b/5P/k/+T/5P/m/+b/5v/m/+j/6P/o/+j/
5//m/+X/5P/l/+b/5//o/+j/6P/o/+j/5v/m/+b/5v/n/+j/6f/q/+v/6//r/+v/7v/u
/+//8P/t/+z/7P/r/+z/7v/x//P/9v/4//n/+P/1//P/8v/x//P/8v/w//D/7v/v/+//
7v/u/+3/7f/s/+z/6//q/+v/6P/m/+X/5P/i/+P/5P/l/+P/4//i/+L/4v/i/+H/4f/i
/+L/4v/i/97/3v/f/9//4f/i/+L/4P/i/+P/4//j/+T/4v/l/+f/6P/o/+r/6v/m/+H/
2f/R/8//0P/S/9j/5v8AABsAOgBkAJQAwADpABgBTAF+AZ4BtAHJAdABvQGVAV8BIQHj
AKgAfgBgAEUAMAAfABIABwD///n/9P/w/+7/7P/o/+f/5v/n/+j/6P/n/+X/4//h/9//
3v/f/+D/4P/h/9//3v/e/93/3P/c/9z/3P/f/+D/4f/i/+D/4P/h/+L/4v/i/+D/4P/h
/+L/4v/i/+L/4//j/+T/5v/m/+T/5v/l/+T/4//i/+T/5P/k/+T/4//j/+L/4P/i/+P/
4//k/+T/4//j/+P/4f/h/+L/4v/k/+X/5v/m/+b/5v/n/+f/6P/o/+r/6v/u/+//7//w
//D/8f/y//T/+P/6//z//v8AAAEAAwAEAAYACQAMAA4ADgAQABMAEwAVABcAFwAbAB8A
HwAhACMAIwAjACQAJQAmACYAKAApACwALQAtACsAKQAnACcAJwAoACYAJgAlACAAHAAZ
ABgAFAASABAADgANAAwACwAJAAYABAACAAAA//////7/+//7//v/+f/5//X/9P/0//P/
8//z//P/8v/w/+//7v/s/+3/7//w//D/8P/w//D/7//t/+3/7v/u/+7/7v/u/+7/7f/s
/+v/6//s/+3/7f/t/+//8P/y//P/8v/w/+7/7P/t/+7/7//w//D/8P/w//H/8v/z//P/
9P/y//P/9P/0//P/8v/x//D/8f/y//L/8//x//H/8P/w/+//7//v//D/7v/s/+z/7P/s
/+z/7P/t/+7/7P/t/+7/6//q/+n/5//n/+j/6P/l/+f/6f/p/+r/6P/o/+j/6P/o/+j/
5//m/+b/5v/m/+b/5f/l/+X/5v/o/+j/5//n/+b/5f/k/+P/5v/n/+j/6f/l/+P/4v/h
/+X/5v/l/+b/5v/l/+X/5P/i/+L/4//j/+L/5f/m/+X/5P/j/+L/4f/i/+L/4v/i/+L/
4v/i/+D/4v/j/+P/4//l/+X/5f/l/+X/5f/k/+T/5f/l/+b/5v/m/+b/5v/m/+X/5P/j
/+L/4//k/+X/5v/k/+T/5P/k/+T/5P/k/+T/5v/m/+b/5v/l/+T/4//i/+P/5P/l/+b/
4//i/+H/4P/h/+L/4//k/+b/5v/m/+b/5P/k/+T/5P/m/+f/6P/p/+j/6P/p/+r/6//s
/+7/7//t/+7/8P/x//H/8v/y//D/8f/x//L/8//x//D/7v/u/+z/7f/t/+z/7v/t/+3/
7P/p/+f/5f/l/+X/5P/k/+T/3//f/9//3//h/+H/4P/g/+D/4P/f/9//3v/e/97/3v/e
/97/3//f/97/3v/d/9r/3P/d/93/3f/e/97/3//d/97/3v/g/+T/5P/j/93/1//T/8z/
yP/M/9b/7v8NACoASABwAJoAwwDqABYBTAF8AZoBswHIAcMBpQF1AT0BAQHGAJQAdgBZ
AEAALQAcAA0AAQD3//D/7P/u/+z/6v/p/+b/4f/g/+D/3//d/9z/2//a/9r/2P/Y/9f/
1//X/9j/2v/b/9j/2P/Y/9j/1v/W/9b/1v/X/9j/2v/c/9n/2P/V/9T/1v/Y/9n/2v/c
/93/3f/e/9z/3P/a/9z/3f/e/9//4P/f/97/3f/c/97/3//f/97/3P/d/93/3v/e/93/
3f/d/9//3//g/+D/4P/h/+L/4v/k/+T/5f/l/+T/5P/m/+b/5//n/+b/5v/p/+v/7f/w
//D/8v/0//b/+f/7//7/AAAAAAMABgAIAAoADAAPAA8AEgAVABYAGwAbABsAHQAfACMA
IwAkACUAJgAmACgAKQApACkAKAAlACcAJwApACsAJwAkACMAIQAgABwAGQAYABQAEgAQ
AA4ACQAIAAcABQAFAAQAAwACAAAA///9//n/+f/5//f/9//1//T/9P/z//H/8f/x//D/
8f/x//H/8P/u/+//7//u/+//8P/x//H/8P/v/+//7v/s/+z/7P/s/+7/7v/u/+//7f/t
/+z/6//r/+z/7v/v//D/8P/w//D/8P/w//D/8P/w//D/8P/x/+//7//u/+7/7//x//P/
9P/2//b/9v/2//X/9P/y//H/8//z//L/8v/v/+//7//w//H/8P/x//L/8v/y//L/8//y
/+7/7f/s/+3/7v/v/+//7v/u/+3/6f/q/+3/7v/w/+7/7v/u/+7/7P/s/+v/6v/s/+z/
7P/s/+n/6f/p/+r/7P/s/+v/6//r/+v/6//r/+n/6f/p/+n/6//r/+z/7f/s/+r/5v/k
/+b/5//p/+r/5v/m/+f/5//l/+f/5//l/+j/6f/q/+v/6v/o/+b/5P/n/+j/6f/o/+j/
6f/p/+n/6P/n/+b/5f/m/+f/5//o/+b/5f/l/+T/5P/m/+j/6P/m/+b/5v/m/+T/5P/k
/+T/5f/m/+f/6P/l/+T/4//i/+P/5P/l/+b/5v/m/+b/5v/k/+T/5P/k/+X/5v/n/+j/
5//m/+X/5P/l/+b/5//o/+r/6//r/+v/6f/q/+r/6//t/+7/7//x//D/7//v//D/8f/z
//T/9P/z//L/8v/z//H/8f/w/+7/8P/w//H/8f/v/+7/7P/r/+z/6//p/+f/6f/n/+b/
5v/k/+H/4f/h/+L/4//k/+T/4//i/+H/3//f/+D/4P/g/+L/4P/g/+H/4//j/+T/5P/k
/+T/5f/l/+H/4P/g/+P/5f/m/+j/6v/s/+r/5//f/9f/1f/S/9T/2P/k//z/FwAwAE4A
dgCgAMcA8gAiAVYBggGcAbEBwAG5AZkBawE1AfkAvgCQAHQAWQBAAC8AIAAVAAsAAwD8
//j/9v/0/+7/6//o/+n/6//s/+z/6//p/+f/5f/k/+T/5P/j/+P/5P/k/+X/5f/j/+L/
4f/g/+D/4P/g/+D/4v/i/+P/5P/k/+T/4v/i/+T/5v/n/+j/5//n/+b/5v/n/+j/5//q
/+n/6P/n/+b/6P/o/+j/6P/q/+v/6//q/+j/6f/p/+r/7P/r/+v/6//r/+v/7P/s/+v/
6//r/+r/6//s/+7/7//v/+7/7//u//T/9f/1//b/+P/5//r//P/8//7/AAACAAcACQAM
AA4ADQAPABEAEgAWABgAGwAbAB0AHwAfACMAJwAnACkAKwAvAC8AMAAxADEAMAAxADEA
MwA1ADYANQA1ADMAMwAzADEALgAtACsAKQAmACQAJAAiACAAHgAcABsAGgAZABcAFAAS
ABAADgANAA0ADAAJAAoACwAKAAsACAAGAAUAAwAEAAUABgAGAAMAAwADAAIAAAABAAEA
AAABAAIAAwADAAAA//////7//f/+////AAAAAAAAAAABAP/////+//3//v8AAAMABQAD
AAIAAQAAAAIAAgACAAIAAAAAAAAAAQADAAMAAgACAAQABQAGAAYABQAEAAMAAgADAAQA
BAAFAAMAAwACAAIA////////AAADAAIAAwAEAAEAAAD/////AAD+////AAD///7//f/7
//z//v////3///8BAAEAAgD///7//f/8////AAAAAAAA/v/+//7//v/7//v/+//8//3/
/v/+/////v/9//z/+//8//3//v////z/+//7//v/+v/6//j/+P/7//v//P/8//r/+v/7
//v/+v/9//7//f/7//v/+//7//z//P/8//z//f/+/////v/9//3//P/7//3//f/9//3/
//////7//v/9//3//v/+/wAAAAD+//z/+//6//n/+P/7//z//f/+//z//P/8//z/+v/6
//r/+v/7//z//f/+//3//P/7//r/+//8//3//v/9//z/+//6//r/+v/6//r/+v/6//r/
+v/6//r/+v/6//z//P/8//z//v/+///////9//3//v/+/wEAAgACAAIAAgABAAAAAAAD
AAUACAAKAAgABgAEAAMAAQABAAEAAAD//wAAAQADAAIAAAD///3////+//3/+//3//f/
9f/0//b/9v/z//P/9f/1//X/9f/y//L/8v/y//P/8//0//T/9P/0//L/8v/x//H/8f/y
//P/8v/z//X/7//v/+7/8P/x//P/9v/4//j/+P/0/+3/5//l/+P/5P/o//L/BAAeADUA
UAB2AKIAzgD5ACYBWAGAAZwBtAHHAcQBqQF9AUkBDwHTAKIAgABmAE8AOgAtACIAGQAN
AAcAAgAAAAAA/v/6//f/+P/3//b/9v/1//P/8P/v/+7/7v/w//D/7//v/+z/7P/t/+3/
7v/u/+7/7v/w//D/8P/w/+3/7P/s/+z/7f/u/+3/7v/v//D/8P/w/+7/7//v//D/8v/y
//D/8v/x//D/7//u/+//8P/x//L/8P/x//H/8P/w//H/8f/y//P/8//0//X/9P/z//P/
8v/0//X/9v/2//T/9P/1//X/9v/2//j/+P/9////AAACAAMAAwADAAQABgAIAAoADAAO
AA8AEQASABMAFQAXABgAGwAeACIAIwAkACUAJAAnACsAKwAtAC8AMwAzADQANQA1ADQA
NQA1ADYANwA3ADUANQAzADMAMwA0ADIAMgAxACwAKAAlACQAJAAiACAAHgAdABwAGwAZ
ABcAFAARAA4ADwAPAA4ACwALAAsACQAJAAUABAAEAAMABQAFAAUABAABAAEAAQAAAAIA
AwADAAIAAQAAAP///f/+////AQACAAIAAgACAAIAAQAAAP////8BAAEAAAD///3//v8A
AAEAAQAAAP///v///wAAAQACAAEAAAD/////AgADAAMABAADAAMAAwACAAAAAAAAAAAA
AQACAAIAAwACAAEA///+/////////wAA/v/8//z//P/6//r/+v/7//7//P/9//7//f/8
//v/+f/7//z//P/5//f/+f/5//r/+v/6//r/+v/8//z/+//6//f/9v/1//T/9P/1//b/
+P/2//b/9f/1//X/9f/1//X/9//3//f/9//0//P/8//z//b/9v/0//T/8//z//T/9P/w
//D/8f/x//L/9f/2//X/9P/z//L/8f/0//T/9P/0//P/8v/x/+7/8P/x//H/8f/y//P/
9P/1//T/8//x//D/8P/x//P/9P/2//T/8v/w//L/8v/y//L/9P/0//T/9P/z//L/8f/w
//L/8v/y//L/8P/w//D/8P/v/+7/7f/s/+7/8P/y//T/8f/w/+//7v/v//D/8f/y//L/
8v/y//L/8P/w//D/8P/y//L/8v/y//L/8v/y//P/9f/1//X/9v/0//X/9v/2//b/9//3
//f/+v/8//3////+//7//P/6//n/+f/5//n/+P/2//b/9v/3//f/9v/2//f/9//2//X/
8f/v/+//7f/u/+7/7v/r/+n/6f/p/+n/6f/o/+j/6P/q/+n/6f/q/+f/5v/l/+L/4//l
/+b/5//m/+b/5P/k/+f/5//n/+j/6v/r/+v/7P/u/+7/7v/q/+X/3//b/9n/1v/Y/+b/
/P8YADUAWgCIALYA3gAHAToBcAGYAbIBygHZAdIBrwF5ATkB9wC3AIoAagBOADcAKAAd
ABIACQD9//X/8P/u/+z/7P/q/+n/6P/p/+f/5v/k/+H/4v/h/+D/4P/g/+D/3//f/9z/
3P/d/93/3f/e/9//4P/e/97/3v/e/97/3v/f/+D/4v/i/+D/4P/g/+D/3//e/9//4f/i
/+T/4//i/9//4P/e/97/3v/e/9//4P/h/+L/4f/h/+D/3v/e/9//3//g/+D/3//f/9//
4P/h/+P/5P/k/+X/5v/m/+T/5P/l/+X/6P/o/+r/6v/t/+3/7P/s//H/8//1//j/+v/8
//7/AAABAAEAAgACAAYACQAMAA4ADwAQABIAEQAVABcAFwAbABwAGwAcAB0AIQAhACIA
IwAnACgAKwAtACwAKwApACUAJwAlACUAJQAiACAAIAAfABoAFgATABIAEgAQAA4ADAAJ
AAgABwAFAAQAAgAAAP7//f/9//z/+f/4//f/9P/z//P/8v/y//H/8P/v/+7/7P/r/+v/
6//q/+v/7f/u/+7/7f/s/+v/6f/r/+v/7P/s/+r/6v/q/+r/6P/o/+j/6f/s/+3/7f/t
/+z/7P/t/+3/8P/w//D/8P/u/+z/6v/o/+n/6v/r/+3/7v/v/+//8P/t/+3/7f/s/+3/
7v/v//D/7//u/+z/6//s/+3/7f/u/+v/6//r/+z/6//o/+f/5v/n/+j/6f/r/+n/5v/m
/+b/5//o/+n/6f/p/+r/6v/n/+X/5f/j/+L/5f/m/+f/6P/l/+T/4v/g/+L/4v/i/+L/
4v/j/+T/5v/l/+T/4v/h/+P/4//j/+P/4f/h/+H/4f/i/+H/4f/h/+L/4v/g/+D/3v/d
/93/3P/c/97/4f/j/+D/4f/g/93/3f/d/93/3f/g/+D/4P/g/97/3v/e/9z/3v/h/+P/
5f/i/+H/4P/f/+H/4f/g/+D/3f/d/97/3v/e/+D/4v/i/+D/4P/g/+D/3v/e/97/3v/g
/+D/4P/g/+D/4P/g/+D/4P/g/+D/4P/i/+L/4v/i/+H/4P/f/97/3v/e/97/3v/f/+D/
4f/i/+D/4P/g/+D/5P/l/+b/5//n/+b/5v/m/+j/6P/p/+n/6//s/+7/7//w//D/7//s
/+v/6//s/+3/6//q/+j/6P/o/+n/6f/o/+n/6f/q/+r/6P/l/+L/4f/g/+D/4f/i/97/
3f/c/9v/2f/Z/9j/2P/Z/9r/2v/b/9v/2v/Z/9j/1//Y/9r/2//Z/9r/2v/Y/9j/2f/Z
/9n/3P/e/9//3f/c/97/4P/i/+D/3f/b/9X/0//M/8b/yv/e//z/GwA6AGIAjgC6AOEA
DAFAAXQBmAGyAckB0gG9AZUBWwEdAd0ApAB8AFwAQQAuAB8AEAABAPX/6//k/+T/5v/m
/+j/5f/i/9//3f/c/9r/1//X/9f/1//Y/9b/1v/V/9X/1P/U/9X/1f/V/9b/1//Y/9f/
1v/V/9T/1v/W/9f/2P/W/9b/1P/U/9f/2P/Y/9j/2P/Z/9n/2v/Z/9j/1f/W/9f/2P/Z
/9r/2P/Y/9j/2P/a/9v/2//a/9z/3f/d/97/2//Z/9j/1//a/9v/3f/e/9v/2//b/9r/
2//c/97/3//i/+L/5P/k/+f/5//m/+b/6v/r/+z/7v/w//L/9P/2//r/+//9//7/AgAF
AAgACgAJAAoADAALABAAEwAUABkAGQAZABsAHQAfAB8AIAAhACMAJAAnACkAKQApACgA
JQAmACUAJgAnACQAIgAiACEAIAAcABkAGAAWABQAEgAQAAwACgAIAAUABAACAAAA/v/7
//v/+v/3//X/9f/z//P/8//y//L/8f/w/+//7v/s/+z/7f/u/+7/7f/t/+z/6v/s/+z/
7P/r/+v/6//s/+z/6P/o/+j/6P/q/+r/6v/r/+n/6f/o/+f/6f/q/+z/7f/w//D/8P/w
/+//7v/t/+z/7f/u/+//8f/w/+//7f/s/+7/7//w//D/8v/y//L/8v/x//D/7v/t/+7/
7//v//D/7//v/+//8P/u/+z/7P/s/+3/7v/v//H/7v/q/+n/6P/r/+z/7f/t/+z/7P/r
/+f/5//p/+n/6v/s/+z/7P/s/+v/6v/o/+b/6f/q/+v/7P/q/+n/6P/o/+j/6P/n/+f/
6f/p/+n/6f/n/+f/5//n/+j/5//n/+f/6P/o/+b/5v/n/+f/6P/o/+b/5v/n/+f/4//l
/+X/4//m/+f/6P/p/+n/6P/n/+b/5v/m/+b/5P/l/+f/6P/p/+b/5f/k/+P/5P/l/+X/
5v/j/+P/5P/k/+b/5v/m/+b/6P/o/+j/6P/l/+T/4//i/+X/5v/n/+j/5v/m/+b/5v/l
/+T/4//i/+X/5v/n/+j/5v/m/+b/5v/n/+j/6f/q/+n/6P/n/+b/6P/o/+j/6P/q/+z/
7v/w/+//7v/t/+z/7//w//H/8v/y//L/8v/y//H/8P/v/+7/7v/u/+7/7v/r/+r/6f/o
/+n/6v/r/+z/6f/o/+f/5v/l/+T/4//i/+D/4P/g/+D/3//e/93/3P/e/97/3v/e/9z/
3P/c/9z/3P/c/9z/3P/e/97/3v/e/93/3P/b/9r/3f/e/9//4P/h/+L/4//k/9//3P/Z
/9b/2P/Y/9j/2P/w/wYAHAAyAFwAhgCwANoABwEyAV0BiAGUAZ4BqAGyAYEBUgEjAfQA
0gCyAA==
         </WaveFormData>
      </LeadData>
   </Waveform>
</RestingECG>
