# Supplementary material for: Detection of Left Atrial Enlargement Using a Convolutional Neural Network-Enabled Electrocardiogram
Source: Front Cardiovasc Med. 2020 Dec 17;7:609976. doi: 10.3389/fcvm.2020.609976 (PMC7773668; doi:10.3389/fcvm.2020.609976)
Supplement: Supplementary file 3 [file Data_Sheet_3.ZIP › normal2/1802017306_5177_0000001Y.XML]

<?xml version="1.0" encoding="Windows-1252"?>
<!DOCTYPE RestingECG SYSTEM "restecg.dtd">
<RestingECG>
   <PatientDemographics>
      <PatientID>1802017306</PatientID>
      <PatientAge>75</PatientAge>
      <AgeUnits>Years</AgeUnits>
      <Gender>Male</Gender>
      <PatientLastName>liguanfeng</PatientLastName>
   </PatientDemographics>
   <TestDemographics>
      <DataType>Resting</DataType>
      <Site>1</Site>
      <AcquisitionDevice>MAC55</AcquisitionDevice>
      <Status>Unconfirmed</Status>
      <Priority>Normal</Priority>
      <AcquisitionTime>09:49:11</AcquisitionTime>
      <AcquisitionDate>03-15-2017</AcquisitionDate>
      <CartNumber>1</CartNumber>
      <AcquisitionSoftwareVersion>009C</AcquisitionSoftwareVersion>
      <XMLSourceVersion>MAC5000 v1.0</XMLSourceVersion>
   </TestDemographics>
   <RestingECGMeasurements>
      <VentricularRate>101</VentricularRate>
      <AtrialRate>101</AtrialRate>
      <PRInterval>168</PRInterval>
      <QRSDuration>76</QRSDuration>
      <QTInterval>344</QTInterval>
      <QTCorrected>446</QTCorrected>
      <PAxis>70</PAxis>
      <RAxis>62</RAxis>
      <TAxis>76</TAxis>
      <QRSCount>17</QRSCount>
      <QOnset>227</QOnset>
      <QOffset>265</QOffset>
      <POnset>143</POnset>
      <POffset>190</POffset>
      <TOffset>399</TOffset>
      <ECGSampleBase>500</ECGSampleBase>
      <ECGSampleExponent>0</ECGSampleExponent>
   </RestingECGMeasurements>
   <Diagnosis>
      <Modality>Resting</Modality>
         <StatementCount>2</StatementCount>
         <LabelText>12SL ��ϳ���</LabelText>
      <DiagnosisStatement>
         <StmtFlag>ENDSLINE</StmtFlag>
         <StmtText>����Ķ�����</StmtText>
      </DiagnosisStatement>
      <DiagnosisStatement>
         <StmtFlag>ENDSLINE</StmtFlag>
         <StmtText>�ٽ� ECG</StmtText>
      </DiagnosisStatement>
   </Diagnosis>
   <Waveform>
      <WaveformType>Rhythm</WaveformType>
      <WaveformStartTime>0</WaveformStartTime>
      <NumberofLeads>8</NumberofLeads>
      <SampleType>CONTINUOUS_SAMPLES</SampleType>
      <SampleBase>500</SampleBase>
      <SampleExponent>0</SampleExponent>
      <HighPassFilter>16</HighPassFilter>
      <LowPassFilter>150</LowPassFilter>
      <ACFilter>NONE</ACFilter>
      <LeadData>
         <LeadByteCountTotal>10000</LeadByteCountTotal>
         <LeadTimeOffset>0</LeadTimeOffset>
         <LeadSampleCountTotal>5000</LeadSampleCountTotal>
         <LeadAmplitudeUnitsPerBit>4.88</LeadAmplitudeUnitsPerBit>
         <LeadAmplitudeUnits>��V</LeadAmplitudeUnits>
         <LeadHighLimit>2147483647</LeadHighLimit>
         <LeadLowLimit>268435456</LeadLowLimit>
         <LeadID>I</LeadID>
         <LeadOffsetFirstSample>0</LeadOffsetFirstSample>
         <FirstSampleBaseline>0</FirstSampleBaseline>
         <LeadSampleSize>2</LeadSampleSize>
         <LeadOff>FALSE</LeadOff>
         <BaselineSway>FALSE</BaselineSway>
         <ExcessiveACNoise>FALSE</ExcessiveACNoise>
         <MuscleNoise>FALSE</MuscleNoise>
         <LeadDataCRC32>1804736902</LeadDataCRC32>
         <WaveFormData>
/v/+//7//v/7//r/+f/4//r//P/+/wAA/v/+//7//v/9//z/+v/5//v//f/+/wAAAQAC
AAIAAwABAAEAAgADAAMABgAGAAUAAwAFAAUABAAFAAcACwAJAAYABgAGAAYACgALAAsA
CwAJAAYAAwAAAAAAAAD+//7//v/+//7//f/+////AAABAP///////////P/8//3//f/9
//3//f/9/////v/+//7//P/8//v/+//8//z//P/8//n/+P/3//b/9//4//j/+f8FAAQA
AAD+//z/+v/+/wMABwAQAB4AJwAwADgAPgBDAE4AWQBcAFoAWABOAEIANgAlABEAAQD4
//H/7P/p/+j/5v/o/+z/6//u//L/+f8AAAIAAAD+//3//P/6//r/+v/6//v/+//7//v/
/P/6//r/+v/6//z//P/8//z/+v/7//v/+v/5//n/+//7//3//f/9//3/+//5//f/9//5
//v//v8AAAEAAQABAAEA//////7//v////////8AAP7//v/+//7/AAABAAMABQAEAAMA
AgABAAMAAwADAAQABQAEAAMAAgAFAAYABwAIAAgACgAKAAoACwANAA0ACwALAAsADAAM
AA0ADQANAA0ADQANAA0ADAAKAAoACAAIAAkACQAJAAgABQAEAAQABAAFAAYABgAGAAMA
AQD///3//v8AAAIABAAEAAIAAAD+/wEAAgADAAQAAwADAAMAAwAAAP///v/9////////
/////v/9//r/+f/7//v/+//7//7//v/+//7//v/+//7//v/+//7//v////7//P/7//r/
+v/8//3//v///wAA/f/8//v/+f/8//7/AAABAAIAAgACAAEA/v/9//z//P/+/wEABQAG
AAUABQAHAAcABgAGAAcACgAFAAQABAAEAAIABAAFAAUACAAIAAcABgADAAIAAQD+//z/
/P/8//z//P/7//z//f/7//v/+//7//v/+v/6//v/+//7//v/+//9//3//P/8//r/+v/6
//n/9//4//j/+P/7//z//f/+//3//P/7//n/9//3//j/+P/8//r//P/+////AwAMAB4A
KwAwADgARgBNAFAAUwBYAFYAUgBMAEIANAAjABEA///w/+v/6P/j/97/4v/s//T/9f/2
//j/9//4//r/9P/4//n/+v/6//z//P/8//3/+//7//v//P/7//r/+f/4//j/+P/4//j/
+//9//7//v/6//n/+v/5//v/+//7//v//f/9//3////9//3//v/+/wEAAQABAAEAAAD/
//3//P////////8AAP///v/9//z/+//7//z//f8AAAEAAgADAAEAAQABAAIABAAEAAQA
BAAIAAgACAAIAAUABgAFAAQABgAJAAoACQAHAAcACAAIAAoACwAMAA0ADQANAA0ADAAM
AAwACgAKAAsACwALAAoABwAGAAYABgABAAAA/v/8//3///8BAAMAAQAAAP///v////7/
/f/8//z//P/8//z//f/9//3//f/9//3//f/9//3//f/9//3//f/9//v/+//5//n/+f/5
//3//v///wAA/f/8//v/+v/6//r/+v/7/wEA/v/8//7//v/+//7//v/9//z/+//5//r/
/P/+///////+//3/+////wEAAwAGAAMAAwAEAAIAAgADAAYABwADAAIAAgAEAAQABAAF
AAYABwAKAAwADQAKAAgABQACAAAAAAAAAP7/AAAAAAAAAAD+//v/+v/5//v/+//7//v/
+//6//r/+//7//v/+//7//v/+//6//r/+f/4//f/9f/5//z//v8AAP3//P/7//r/+v/6
//r/+f/7//v//P/8//b//P/8//7/AwAFAAgAEgAdACwAOAA+AEkAVABXAFgAVgBWAFAA
RAA0ACMAEQADAP7/+f/w/+X/3v/e/+T/7v/x//L/+P/7//j/+P/4//f/9//3//b/9v/2
//b/9//5//n/+f/6//n/+P/3//b/9//4//n/+v/6//v/+//6//n/+f/7//v/+v/5//j/
9//4//n/+v/9//z//f///wAAAAD///7//f///////v/+//z/+//6//r//P/8//z//P/9
//3//v///wEAAQABAAEA////////AAAFAAYABwAIAAcABgAFAAQABwAKAAsADAAMAA0A
DAAJAAcABwAIAAgACwALAAsACwAKAAkACAAGAAkACgAJAAoACAAHAAYABAAGAAYABwAI
AAYABgAFAAQAAQABAAEAAQACAAIAAgACAAAA/v/8//r//P/8//z//P////////////3/
/f/9//3/+//7//v/+//9//3/+//7//3//f/9//3//f/8//v/+v/4//j/+P/4//r//P/+
/wEA9f/0//j//P/+//7//v/+//7/+//6//n/9//4//r//P/9/wAAAAAAAP///v/9//z/
/P/9////AgACAAEAAQADAAMAAAAAAAEABAACAAIAAwAEAAIABAAFAAUABwAIAAgACAAD
AAIAAQD+/wAAAAAAAAAA/v/7//r/+f/5//n/+f/5//v//P/+/wEA/f/7//n/9//3//f/
9v/2//j/+v/8//3/+v/6//n/+P/6//r/+v/6//j/+P/4//f/9f/1//b/9v/6//r//P/+
/////f8CABAAHwAqADQAPABDAEgASwBOAE4ATgBQAEoAPAAvAB8ADQD8/+//6v/n/+j/
6P/q/+z/6//q/+z/7f/u//D/8v/1//f/+f/6//f/9v/1//X/9v/3//j/+v/6//r/+v/6
//j/+P/4//j/+P/5//n/+P/5//n/+//7//v/+//7//v/+f/5//n/+//5//n/+v/6//3/
/f/9//3///////7//v8BAAEAAQACAP///v/9//z//f/9//7///8BAAEAAQABAAMAAwAD
AAQACAAIAAgACAAHAAYABQAEAAYACAAIAAgACwANAA0ACwAKAAkACQAIAAwADQAOAA8A
DQALAAkABgAIAAgABgAGAAgACQAKAAoABgAEAAMAAgABAAIAAgACAAMAAwADAAMAAAAA
AAAAAAACAAAA/v/8//v/+v/5//j/+v/7//z//f/9//3//f/9//z/+//6//n/+//7//n/
+f/4//f/9v/1//j/+v/8//7//f/8//v/+v/6//r/+v/7////AAACAP7/+P/6//r/+v/6
//z//P/8//v/+f/6//v/+//6//r/+v/5//v/+//7//z///8BAAQABAABAAEAAwADAAQA
BAAFAAgABQAEAAQABAADAAQABAADAAMAAgAAAP7//v8AAAIAAgAAAP7//P/6//v/+f/5
//n/9//3//f/9//5//j/+P/5//v/+//7//v/+v/5//f/9v/3//j/+f/5//f/+P/4//j/
9//2//X/9P/2//j/+v/7//r/+f/5//j//v/6//j/AAAFAAMABAAMABMAHAAmAC4AMwA8
AEkAUABUAFAARgBAADwANQAlABUABgD5//D/5//i/+L/4v/k/+f/6v/s//H/+P/8//j/
9//3//f/9v/3//j/+f/7//j/9//2//b/+P/6//z//v/6//j/9v/0//f/+f/6//r/+//7
//3//f/8//v/+v/5//v/+//7//3/+f/5//r/+v/6//n/+P/3//v//f/+/wAA/v/9//z/
/P/6//r/+v/6//3//f/+//////////////////////8AAAAA/v/8//r/AAAEAAgADAAJ
AAoACQAIAAgACQAIAAUACAAJAAsADAALAAkABwAFAAgACQAKAAoADAAMAAoACgAJAAcA
BQACAAIAAgADAAQAAAAAAP///v8BAAMABQAHAAMAAgABAAAA///8//n/9v/7//z//f/+
//3/+//5//f/9//5//v//f/6//n/+P/3//n/+f/3//f/+v/7//z//f/9//z/+//6//z/
/P/8//z/+//6//n/+f/3//b/9v/2//r/+v/6//r/+v/6//r/+v/6//n/9//4//n/+f/7
//z//f/9//3//f/9//7//v///wEAAAD+//3//v/9//7/AAADAAgAAgAAAP///v8AAAIA
AwADAAQABAADAAIA/v/+//7//P/7//r/+f/4//f/9f/1//X/+P/5//r/+//9//z//P/9
//r/+f/4//f/9f/1//T/9P/1//b/9//3//f/+P/4//j/9v/2//b/9v/3//j/+f/5//n/
+f/6//r/8v/0//j//P/9/wEADAAWABsAIAAmADAAOwBGAEsATgBSAFQATABCADYAKQAf
ABEABAD3//L/6f/i/+L/5P/m/+f/6v/u//H/9v/4//r/+v/5//j/9v/2//b/9v/3//X/
9f/1//b/9v/2//b/9v/4//j/+P/4//f/9//2//T/9v/3//r/+//9//3//f/9//v/+f/3
//f/+P/5//v//P/7//v/+//7//n/+f/4//j/+f/5//n/+v/8//z//P/8//////8AAAEA
///9//v/+f/7//v/+//8////AAABAAIAAgACAAIAAgADAAYABwAIAAgACQAIAAUABQAF
AAYABgAHAAcABwAHAAcABwAHAAYACQAKAAkACgAJAAkACQAIAAYABAADAAIAAQACAAIA
AgD+//3//P/7//z//P/8//z//P/6//j/9v/6//z//v8AAP7//f/8//v/9//3//f/9//4
//n/+v/7//3//f/7//v/+//7//v/+//6//r/+v/6//n/+P/3//b/9v/2//b/9//9//7/
/v/6//j/+P/4//j/9v/2//b/9f/2//j/+v/7//z//P/8//v/+//7//v//P/9////AgAC
AP////8BAAEAAAAAAAEABAADAAIAAgACAAAAAgADAAMAAQAAAP7//P/9//7////+//7/
/v/+//7////9//3//f/6//n/+P/3//X/9P/0//X/9//5//v//f/7//n/9v/0//f/+P/5
//n/+P/4//f/9v/2//b/9v/2//n/+v/7//v/+v/5//n/+P/4//z//v8AAAMABQAIAA4A
FwAgACwAOgBDAEwAUwBSAE4ATgBMAEYAQAA1ACEADQAEAPv/8P/n/+b/5v/k/+j/7//0
//T/7//u//T/+v/6//n/+P/2//f/+P/5//v/+v/5//j/+P/4//j/+P/4//j/+P/4//j/
+f/7//z//P/5//n/+//7//r/+f/4//f/+P/5//r//f/4//f/9//2//n/+//9////AQAB
AAAAAAD+//3//P/8//3//v///wAA/v/9//3//f8AAAEAAgADAAAA///+//7/AAAAAAAA
AAAEAAYACAAKAAgACAAGAAQACAALAAwACwAJAAkACgAKAAoACQAIAAcABwAHAAcABgAI
AAgABgAGAAgACQAKAAoACAAGAAUABAACAAIAAQAAAAAAAQACAAMAAQAAAP///v8AAP7/
/P/6//7//v/+//7//v/9//z/+//8//3//v////7//f/8//v//f/9//v/+//7//v/+//7
//z//P/8//z//v/+//7//v/7//r/+f/5////AAACAAAA+v/6//r/+v/6//z//P/8//v/
+//8//3//f/+//7//v/9//7///8AAAIA/////wAA/v8BAAMABwAJAAUABAAEAAYAAwAC
AAIAAgAFAAgACgALAAgABgADAAAAAAAAAAAA/v/+//7//v/+//v/+f/5//n/+f/5//n/
+f/7//r/+v/7//3//f/9//3///////7//v/9//z/+//5//v//P/8//z/+//6//n/+P/7
//z//f/9//z/+//7//r/9P/0//z/AgAHAA0AFAAgACkAMAA4AEAARQBOAFMAWABaAFgA
TgBGADoAJwATAAMA+P/z/+7/6//m/+j/7P/w//P/9P/0//f//v/8//j/+//7//v/+v/4
//j/+P/5//n/+f/5//r/+v/6//r/+v/8//z//P/8//r/+f/3//T/9//5//3////+//3/
/P/7//n/+f/5//v//P/9////AAAAAP///v/9//7//////wAA/v/9//z//P/8//z//P/8
////AQAEAAcABQADAAEA//8BAAEAAQACAAIAAgACAAIABgAGAAYABgAGAAgACAAIAAgA
CQAIAAUABwAJAAwADgAOAA0ADAALAAsACwALAAoACgAKAAgACAAIAAcABgAEAAYABgAH
AAgABQAEAAIAAAABAAEAAQABAAEAAgADAAQAAgAAAP7//P///wAAAQACAAEAAQABAAEA
/f/9//3//f/////////////////9//3//f/9//3//f/8//z//P/8//3//v///wAA///+
//3//f8BAAAA/v/+//7//f/8//v/+v/7//z//f/9//7/AAACAAMAAwACAAEA///9//3/
/f/+/wIABQAJAAoACAAHAAgABwAIAAgACQAMAAgABgAFAAQAAgAEAAUABQAIAAgABwAG
AAIAAgACAAAAAAAAAAAAAAABAP////////3/+//5//f/+//8//7/AQD///3/+//5//z/
/f/9//7//f/8//v/+f/3//j/+P/4//z//v8AAAIA///+//3/+//6//n/+f/4//z/AAAE
AAYABQAHAA4AGAAjAC4AOABCAEsAUgBTAFQAVABYAFoATgA+AC0AHQALAPr/7//q/+f/
6P/q/+z/7v/x//T/9P/z//b/+P/8//7///8AAAAA/v/8//r/+f/5//n/+f/6//r/+v/6
//r/+P/4//j/+P/6//3///8AAP7//f/+//3//f/9//3//f/8//v/+v/7//r/+//9//7/
AQABAAEAAQD+//3/+//6//3///8BAAQAAAD+//z/+v/9////AgAFAAcABwAHAAcABQAD
AAEAAAAEAAQABAAEAAcACAAJAAoABwAIAAcABgAJAA0ADwAPAA0ADQAOAA4ADwAPAA8A
DwAOAA0ADAAKAAoACgAIAAgACgALAAwADAAKAAgABwAGAAUABgAGAAYAAwABAP///f//
/wAAAQACAAMAAgABAAAAAAAAAAAAAAADAAMAAwADAP//////////AAABAAIAAwAEAAUA
BAAFAAEA///9//v/+v/6//r/+v/9//7///8AAP///v/9//3///8AAAIABAD+//7/AAAA
AAAAAAAAAAAAAAD///z//P/8//v///8AAAEAAQABAAEAAQACAAEAAwAGAAYABQAFAAcA
BwAGAAYABwAKAAkACAAIAAgACgAMAA0ADQALAAoACAAGAAYABgAGAAQAAgAAAP7//P/9
//3///8BAP7//f/8//v//f/8//z//f8AAAEAAgADAAEA///8//r/+P/4//j/9//6//z/
/f/+/wAAAAAAAAAAAgACAAIAAQD9//v/+v/4//z/AAAGAAYABQAHABAAGAAhACgAMgA8
AEkAUgBXAFoAWgBUAEwARgBCADkAJQARAAIA9f/s/+n/6P/q/+7/9P/5//z//v/9//b/
9v/4//v/+//7//r//P/8//z//f/6//n/+P/4//v//P/9//7//P/8//z//P/+///////+
//v/+//9//3//P/7//r/+f/7//3///8DAP////8AAAAAAAD///7//f/9//3//P/8//7/
//8AAAIABAAEAAQABAAEAAMAAwADAAEAAQABAAEAAgADAAQABgAFAAQAAwACAAUABgAH
AAgACwAOAA8AEAAOAA8ADgALAAsACwAMAAwADQANAA0ADQAOAA8AEAAQAA0ADAAJAAgA
CwALAAsACgALAAoACgAKAAYABgAFAAQAAwADAAMAAwABAAAA///+/wIAAgACAAIAAgAC
AAIAAgABAAEAAQABAAIAAwAEAAUAAgABAAAA//8BAAEA/////////////////f/8//v/
+v/8//7/AAACAAEAAAD///////8CAAgACAAEAAMAAgABAAAAAgACAAIAAQAAAAAAAAD/
/wIAAgACAAEAAQABAAEAAgAAAAEAAwACAAMABQAJAAsACAAIAAkADAAKAAoACwAMAAwA
DgAPAA8ADQAMAAoACAAEAAQABAACAAIAAgACAAIAAQD///////////////////7//P/7
//v//f/9//3//f///////v/+//v/+v/5//f//P8AAAMABgACAAAA/v/8//3//v//////
/////wAAAAD8//z/+v/8////BwAUABwAHwAmADQARABPAFQAUQBUAFgAWABUAFAAQgAx
ACMAEwAEAPn/+P/1/+7/7P/u/+7/8f/2//j/+//8//z/+v/7//v/+//6//j/+P/4//n/
+//9////AgABAAAA///+/wAAAAAAAAAAAwAFAAYABgACAAEAAgABAP//////////////
////AQACAAMABQAGAAQAAwACAAEAAAD///3//P8AAAEAAgAEAAYABgAGAAYABgAFAAUA
BQAIAAkACgALAAkACQAJAAoACgAKAAoACgALAAoACQAIAAoADgAQABIAEAARABAADQAM
AAsACwAKAA8AEQATABUAEgARABAADgAMAAwACgAKAA4ADwAQABAADQAMAAwADAAIAAgA
BwAGAAMAAwADAAMAAwAEAAUABgAFAAIA///8//7//v/+//7/AgADAAQABQACAAEAAAD/
/wEAAQABAAEAAQABAP///////////////wAAAAAAAAAA/v/+//7//v///wAAAQADAPn/
+P/2//r/AgABAAAA///+/wEAAgADAAMAAwAEAAUABQAEAAQABAADAAEAAQABAAIAAgAD
AAUABAADAAMABQAFAAYACAALABAACwAKAAoACgAIAAoACwALAAsACgAIAAYAAwACAAEA
/v8AAAAAAAAAAAAA//8AAAEA/v/9//z/+//8//z//f///wEAAQABAAEA//////7//v8A
AAAAAAD///7//v/9//z//f/+////AAD///7//f/7//3//f/+//7/AgAGAAYABAADAAEA
BgAOABkAIgAsADQAQQBOAFkAWABUAFIATABEAEIAOwApABUAAgD1/+z/6//s/+z/7P/w
/+//7v/w//H/8v/4//7//////////v/8//r/+P/3//j/+f/6//z//P/8//z//P/6//r/
+v/6//v//f/+//7/+//5//n/9//4//n/+v/7//3//f/9////+v/5//n/+P/6//v//P/9
///////+//7//f/9//3//v8BAAIAAwAEAAMAAQAAAP//AgADAAQABQACAAEAAAAAAAAA
AAAAAAAABgAIAAoADAAKAAoACAAGAAsADwARABEADQALAAoACAAMAA0ADgAPAA4ADQAM
AAoACQAIAAUABAAHAAkACwAMAAgABgAFAAQAAwAEAAQABAADAAMAAwADAAEAAAD///7/
///+//3//P/8//z//P/8//7///8AAAEA/v/9//z/+//8//3//v////3//f/7//v/+f/5
//n/+f/8//z//P/8//v/+v/5//j/9v/0//L/8f/1//r//P/8//z//P/8//v/+v/5//f/
9//4//n/+f/4//j/+P/3//f/9//3//j/+P/5//v/+v/7//v//f/9//7//v///wIA/v/8
//v/+v/7//7/AAABAAAA/v/7//j/9//4//n/+P/4//j/+P/4//X/8//z//P/9v/3//j/
+f/3//T/8v/x//P/8//z//P/9v/3//f/+P/2//T/8v/v//H/9P/2//j/9v/0//L/8P/x
//L/8//z//P/8//0//T/8P/u/+r/7v/1//v//P8AAAcAEAAWAB4AKQA2AEEARgBGAEYA
RAA+ADYAMQAlABEAAAD5//T/7f/m/+L/3v/c/93/4v/m/+f/7P/u/+z/7//v/+//7v/u
/+7/7v/v//H/8f/x//L/9P/0//T/9P/0//T/9P/0//P/8//y//D/7f/t/+//7//w//H/
8v/z//H/8f/x//P/8//z//T/9P/1//X/9f/1//f/9//2//b/+f/5//n/+v/3//b/9f/0
//f/9//4//n/9v/1//T/8//1//f/+f/8//7//v/+//7//f/8//v/+v/7//7///8AAAAA
AQAAAP3///8BAAQABgAGAAUABAADAAEAAQABAAAAAQACAAEAAgABAP///f/6//v//P/+
/wAA/v/+//3//P/4//f/9v/1//X/9v/3//j/+v/4//b/9P/1//T/8//y//b/9//4//n/
9//3//f/9//2//X/9P/z//T/9f/0//X/8//z//P/8//y//D/7v/s/+//8v/1//j/+P/4
//j/+f/1//T/8v/0//b/9v/2//b/9v/0//T/9P/z//P/9P/1//X/9f/0//P/8f/z//P/
8//0//j/+////wAA/////wEAAQD+//z/+//8//3//v8AAAIAAAAAAP///f/9//z/+v/4
//T/9P/0//L/9f/2//f/+P/3//X/9f/1//f/9//3//f/9v/0//P/8//z//P/8//z//X/
9f/0//T/9P/0//T/8//w//D/7//u//H/8v/z//T/9v/2//b/9f/z//P/9P/0//L/9P/4
//r/9//1//r/AAAJABYAIgAmAC0ANAA5AD4ASABMAEgAQAA6ADcAKQAVAAIA9f/s/+P/
3P/e/+D/4v/n/+j/6P/n/+r/8P/0//P/8//z//L/8P/w//D/8f/w/+//7v/u//L/9P/2
//j/9f/0//P/8v/y//P/8//y//H/8f/z//P/9f/1//X/9f/z//P/8//1//L/8f/x//D/
9P/1//b/9//3//f/9v/2//f/9//3//j/+f/6//v//P/7//n/+P/3//j/+f/6//v/+f/5
//n/+v/8//z//P/8//7//v/+//7//v8AAAAAAAACAAUABgAFAAQAAwADAAIAAwADAAMA
AwAEAAUABgAGAAUABAABAAAAAQABAAEAAAD///7//v/+//3//v/+//7//f/9//3//f/5
//j/9//2//j/9v/0//L/9f/2//f/+P/3//f/9//3//X/9f/1//X/9f/1//X/9f/4//n/
+P/5//f/9f/z//H/9f/2//f/+P/2//b/9v/2//j/+P/4//n/9f/0//T/9P/0//L/8v/y
//L/8//0//X/9f/z//T/9f/1//b/9v/2//X/9f/1//X/9v/3//n//P/8//z//f8AAAEA
///+//7/AAD7//r/+v/6//3/AAACAAMAAAD+//v/+P/3//j/+f/4//j/+P/4//j/9//1
//X/9f/z//P/8//z//X/9P/0//X/9//3//f/9//2//X/8//y//D/8P/w/+//8v/0//X/
9v/0//T/9P/0//P/8v/x/+//7//v//D/8P/u//L/9v/4//n/+f/+/wYADwAaACIAKgAz
ADwARQBMAFAAUABKAEAAPAA3AC0AGwAGAPX/7v/p/+T/3v/e/9z/3//o//D/8//y//L/
8P/v/+//7//u/+//8P/x//P/8v/x//D/8P/y//L/8v/y//X/9v/3//j/9v/1//P/8P/y
//P/9v/3//X/9f/1//X/8//z//P/9f/0//X/9//4//f/9f/z//H/8v/z//P/9P/0//P/
8v/y//T/9v/4//r/+f/5//r/+//6//n/+P/3//r/+//8//7//v/+//7//v8AAAAAAAAA
AAIABAAEAAQABAAFAAQAAQABAAEAAgACAAIAAQAAAP//AAABAAIAAgAEAAQAAgACAAMA
AwADAAIAAgACAAMABAABAAAA/v/8//v/+//7//v/+v/6//r/+v/6//j/9v/0//j/+P/4
//j/9//3//f/9//3//f/9//3//f/9//3//f/9f/1//P/8//3//n/+//9//n/9v/z//D/
8//0//X/9v/0//T/9P/1//X/9P/0//T/9v/4//b/9v/2//b/9f/0//P/8f/z//b/+f/7
//v/+v/5//f/9//3//f/+P/6//3/AQACAP////8BAAEA/v/+////AgD9//z//P/8//3/
AAACAAMAAQAAAP7//P/6//r/+v/4//v//P/9//7/+v/3//b/9f/1//X/9f/1//f/9v/2
//f/9f/1//X/9f/2//f/9//4//X/9P/z//H/8//0//T/9P/2//b/9v/2//X/9P/z//H/
8//1//j/+v/4//T/9v/6/wMACQAOABIAGwAmADAAOAA9AEYATQBUAFYAVgBQAEgAPgAt
ABkACQD8//H/7P/p/+j/6P/o/+7/8f/y//T/8f/w//b/+P/4//f/9v/0//T/9P/0//X/
9//5//v//v/6//j/9v/0//f/+P/5//r//P/9//3//P/6//n/+v/5//r/+//8//3/+v/5
//j/+f/4//n/+//8//z/+//6//n/+v/7//v//P/9//3//f/+//v/+v/5//j//P///wMA
BwAFAAMAAQD//////////wAABQAGAAcACAAGAAQAAgAAAAEABAAFAAYABgAHAAYAAwAG
AAcACQAKAAkACQAJAAkACQAJAAkACAAKAAoACAAIAAkACQAJAAgABAACAAEAAAAAAAAA
///+//3//f/9//3///8AAAEAAgAEAAIAAAD+//3//P/7//r//f/9//3//f/5//n/+f/5
//z//f/+/////f/7//f/9f/3//f/9//3//j/+P/4//j/9//2//X/9P/4//r//P///wEA
AgD+//r/9v/2//b/9v/2//j/+v/8//3/+//6//n/9//5//r/+//7//r/+f/4//j/+v/9
/wEAAgADAAMABQAFAAQABAAFAAgABQAEAAQABAABAAIAAgABAAQABAADAAIAAAAAAAAA
/v/9//z/+//6//r/+f/6//v/+f/5//n/+f/2//T/8//z//X/9//5//v/+f/5//j/+P/6
//r/+v/5//j/+P/3//b/9f/0//P/8v/z//T/9f/1//X/9f/2//b/9P/0//j//P8FAAsA
CAAMABkAJgAuADgAQwBOAFUAVgBUAFIATgBEADwAMQAfAAsA/v/z/+j/4//g/+D/4v/o
/+//9P/6//v/+P/2//T/9f/1//X/9P/2//b/9v/3//f/9//3//j/+v/6//r/+v/4//j/
+P/4//b/9//3//b/9v/3//r/+//5//n/+f/5//f/9//3//n/+f/5//r/+v/9//3//f/9
//z/+//5//j//P/9//7/AAAAAAAAAAAAAAAA//////////////////8AAAEAAgAEAAMA
AgABAAAAAwAEAAUABgAEAAQAAgAAAAMABwAJAAkACgALAA0ADgAMAAsACgAJAAoACwAM
AAwACgAIAAQAAgAGAAcACAAIAAcABgAGAAYAAwACAAAA/v/9//3//f/9////AAABAAIA
/v/8/w==
         </WaveFormData>
      </LeadData>
      <LeadData>
         <LeadByteCountTotal>10000</LeadByteCountTotal>
         <LeadTimeOffset>0</LeadTimeOffset>
         <LeadSampleCountTotal>5000</LeadSampleCountTotal>
         <LeadAmplitudeUnitsPerBit>4.88</LeadAmplitudeUnitsPerBit>
         <LeadAmplitudeUnits>��V</LeadAmplitudeUnits>
         <LeadHighLimit>2147483647</LeadHighLimit>
         <LeadLowLimit>268435456</LeadLowLimit>
         <LeadID>II</LeadID>
         <LeadOffsetFirstSample>0</LeadOffsetFirstSample>
         <FirstSampleBaseline>0</FirstSampleBaseline>
         <LeadSampleSize>2</LeadSampleSize>
         <LeadOff>FALSE</LeadOff>
         <BaselineSway>FALSE</BaselineSway>
         <ExcessiveACNoise>FALSE</ExcessiveACNoise>
         <MuscleNoise>FALSE</MuscleNoise>
         <LeadDataCRC32>2973072622</LeadDataCRC32>
         <WaveFormData>
6v/q/+r/6v/o/+j/6P/o/+r/6v/q/+r/6//s/+3/7v/t/+v/6f/p/+v/7f/x//T/+f/8
////AQD9//v/+f/6//7/BAAGAAgACQALAAwACwALAAwADAALAAsACQAHAAYAAgD///7/
/f/6//b/9P/x/+//7f/q/+j/5v/k/+P/4f/k/+f/6f/q/+j/5v/k/+H/4v/i/+H/4f/i
/+L/4v/i/97/3f/d/93/3//g/+L/4//g/9//3v/b/9v/2//b/9z/3v/e/97/3f/i/+H/
3f/d/9v/2f/e/+X/6P/u//X/+v8BABMALABFAGAAdwCEAJAAnwCeAIQAXQAyAAEA2f/F
/7v/tf+5/77/xf/P/9n/4f/k/+b/5v/o/+j/5f/k/+T/5P/i/+L/4v/i/+L/4P/h/+L/
4v/k/+X/5f/l/+b/5v/m/+b/6f/q/+r/6P/m/+f/6P/o/+f/5//o/+j/6P/o/+r/6//t
/+3/7f/u//H/8v/z//b/9P/0//T/9f/z//T/9v/3//j/+f/8/////f/9/wAAAwADAAMA
BAAGAAgACgANAA8ADAANAA4ADQAUABgAGwAeAB8AHwAgAB8AIgAkACQAIwAlACMAJQAm
ACUAJAAjACEAIgAhACEAHwAaABcAFQATABIAEwARABAADgAKAAYABQADAAIAAAD///z/
+f/3//b/9P/z//L/8v/y//H/8P/x//H/8v/z//T/8f/w//H/7v/v//D/8P/x/+7/7P/r
/+z/7P/s/+r/6v/s/+z/7f/t/+3/7P/s/+z/7v/w//H/8v/v/+z/7v/t/+3/7//v/+//
8f/y//D/8P/w//D/7v/v/+//7//0//b/+P/8//3//f/9//3/+//7//v/+//+/wEABgAH
AAgACgANAA8AEQARABIAEgAOAAsACAAFAAYAAwABAAEAAQD+//r/+P/3//X/8//w//D/
8P/u/+3/6f/p/+n/6P/n/+j/6f/q/+j/5v/l/+P/5f/m/+b/5v/n/+b/5v/n/+T/4v/h
/+H/4//j/+P/4//j/+P/4//j/+T/5P/k/+T/5f/k/+P/4//d/9n/2//i/+X/6v/2/wEA
BgALAB0AOABRAGQAeQCQAKIAqwCiAIIAVQAmAPn/1//F/8P/wf/B/8D/x//V/+H/5//q
/+7/7v/s/+r/4//k/+T/5P/i/+T/5v/o/+r/6P/p/+r/6v/n/+f/5v/l/+f/6P/p/+r/
6//s/+z/6v/q/+v/7P/s/+3/7f/u/+7/7v/u//D/8f/y//P/9P/2//f/9v/1//b/+P/4
//j/+f/5//r//P/9//z/+//8//3//////wIABQAFAAUABgAIAAoADAAPABEAFAAXABoA
GwAeACAAIQAiACMAIwAkACMAIwAkACMAIQAiACEAJAAmACgAKAAoACcAJwAlACQAIQAf
AB0AHAAbABgAFwATABAAEAAOAAwADQAGAAIA/f/5//n/+f/6//z/+v/5//j/+P/1//P/
8f/x//H/8v/z//T/8//y//P/8P/w//D/7//v//L/8v/z//b/8//y/+//7v/v//D/8v/z
//T/9P/1//b/9f/0//L/8P/y//L/9//5//f/8//x//b/9//4//n/+v/3//f/9v/1//n/
+v/7//7//v///wAAAQACAAMABAAFAAcACQANAA0AEAASABUAFwAUABMAEwASABUAFQAV
ABUAEwAPAAwACwALAAgABAACAP3/+//5//b/9f/2//X/9f/x//H/8f/w/+3/7P/r/+r/
7f/u//D/8f/u/+7/7f/s/+r/6P/n/+f/6f/o/+j/6f/r/+v/6//r/+n/6f/p/+n/6P/o
/+j/6P/p/+j/5//n/+X/5//n/+j/6f/o/+r/8//+/w8AIwA4AFEAaAB7AIgAlgCpALAA
mgBzAEYAFQDr/9X/zf/B/73/wv/J/9X/5f/r/+7/8v/y/+7/7v/v//D/8P/w/+7/6//q
/+n/6P/p/+v/7f/u/+z/7f/t/+3/7v/u/+7/7v/y//T/9f/0//H/8f/x//D/8f/x//L/
8v/z//T/9//5//f/9//3//j/+//8//3/AAD9//z/+//7//v//P/+////AQABAAMABQAF
AAUACAALAA4ADwARABQAEQAQABAADwATABkAHwAjACMAJAAkACQAKAApACsAKwAuADAA
MAAvACwAKQAqACoAKwAsAC0ALQArACkAKAAlACMAIQAgAB8AHwAfABwAGgAZABYAEwAT
ABAADgALAAkABQADAAIAAgAAAP///v/+//7//f/8//3/+f/4//f/9v/4//r//v/+//7/
/v/9//3/+v/4//f/+P/5//r/+f/6//j/+P/5//n/+//6//r/+v/6//r/+f/4//v/+v/+
////+f/9/wEAAQAAAP7//v/+//7//P/9//3//f///wAAAQAEAAYABwAIAAkACwALAAsA
CwALAA0AEQARABUAGAAcAB8AHgAdAB0AHAAdABsAGQAXABkAFwAWABcAFwAUABAADgAJ
AAcABQACAAAAAAD+//3/+f/5//n/+P/4//j/+P/4//j/+P/5//n/9v/2//X/9P/y//D/
7//v//H/8v/0//f/9v/1//T/8//w/+//7v/t/+//8P/x//L/7//u/+3/7f/p/+v/7//0
//f/9v/4/wMADAARABsAMgBNAGQAeQCKAJgAqwC4AK4AiQBeADUACQDn/9P/yf/H/87/
0f/V/93/5f/u//L/9P/0//T/8f/z//T/9f/0//X/9v/3//j/9//3//f/9v/3//n/+v/7
//r/+v/6//r/+P/4//f/9P/4//v//v8AAAAA//////7//v/+/wAAAQD///////8AAAIA
AgACAAQABwAIAAkACwAIAAgACQAJAAcABwAJAAsADQANABAAEwATABMAFAAWABoAHAAf
ACEAIAAjACYAJwAoACoAKwAsAC4ALwAxADEAMAAyADIAMQAxAC8AMQAyADIAMgAyADEA
LwAtACwAKQApACcAJgAlACQAJQAjACIAIAAcABgAFwAUABIADwANAA4ADQANAA4ACgAJ
AAgACAAFAAMAAQABAAAAAAAAAAAAAAAAAAIAAAACAAIAAQABAP///v/+/wAA///+//v/
+v/7//z//v///wAAAAABAAIAAgACAAEAAAACAAAAAwADAAMAAwAFAAcABgAGAAYABgAG
AAMAAwACAAEABAAGAAgADAALAAsACwALAA0ADQANAA0AEwAXAB0AHwAcABwAHQAdACEA
IwAmACgAJwAlACMAIQAeABsAGQAZABsAGAAUABIAEQAPAA0ACgAHAAYAAwABAP7//f/8
//r/+P/4//j/+P/5//r//P/9//v/+v/4//b/9v/0//P/8//0//T/9f/3//b/9f/0//P/
8//z//P/8//z//L/8f/w//L/8v/y//P/+f/x/+v/7P/x//T/+P8BAAoAEQAXACQANwBQ
AGsAggCUAKMArgCwAJ0AdgBHABcA7f/R/8X/xf/K/8//0f/V/9v/5P/q/+7/+P/+//v/
+f/4//f/9P/0//T/9P/0//T/9f/2//b/9v/3//f/9//3//b/9f/0//j/+v/7//r/+P/5
//r/+v/9//3//v/+//3//P/9//3//v///wAAAgABAAAA//8AAAMABAAFAAcABwAIAAoA
CwAIAAcACAAJAAsACwAOABEAFAAVABcAGgAYABYAFQATABUAGQAdAB8AJAAoACsALgAv
AC8AMAAvAC8AMAAvAC0ALwAtAC8AMAAuAC4ALgAtAC0AKwAqACcAJwAnACgAKQAkACMA
HwAcABsAGAAVABUAFAASAA8ADQAMAAsACwAMAAgABwAGAAYABAABAP7//f/+//7//v/+
//3//P/9//r/+//8//z//f/8//r/+f/6//z//P/6//r/+v/6//v/+//+//7///8AAP7/
/v/9//z//P/6//3//f/8//3//P/7//n/+P/6//z//v8AAAAAAQABAAEAAgACAAIABAAI
AAsADgARABAADwAOAA0AEAATABgAGQAZABoAHAAdAB8AHwAgACAAHwAdABsAGQAWABMA
EQARABMAEgAQABAADQALAAkABgAAAP7/+v/3//b/9//4//j/9P/0//T/9P/2//b/9//3
//b/9v/1//T/8f/u/+z/6//v//D/8v/1//P/8f/v/+3/7f/t/+3/7f/w//D/8P/w/+7/
7P/q/+n/5//r/+//7v/v//L//P8FAAoADQAXAC4ASQBiAHMAgACQAKEAqgCeAH8AVgAr
AAEA2//H/8H/v//E/83/1f/f/+X/6P/s/+7/8P/w//H/8v/y//L/8P/w//D/8P/w/+//
7//v/+7/8f/z//T/9f/z//L/8f/w//H/8v/y//D/8//1//f/+P/5//n/+v/6//n/+P/5
//n/+f/5//n/+v/9//7///8CAP///v/9//3///8AAAIAAwAEAAUACAALAAkACQAMAA8A
EAAPAA8AEAARABIAFAAVABcAGwAfACEAIgAkACUAJgAmACcAKQApACsALgAvAC8ALgAr
ACwALAAuAC4ALgAtAC8ALQAsACkAJwAlACQAIwAiACMAIQAgAB0AGAATABEAEAAOAAsA
CQAHAAUABAAEAAEA///9//z//f/7//n/+f/7//z//f/+//v/+v/7//j/+P/4//f/9//1
//T/9P/2//n/+v/5//r/+P/4//n/+f/5//j/+P/4//n/+v/6//r/9//0//b/9f/7//3/
AQD+//z/+v/4//b/+P/5//n/+f/+/wAAAgAGAAcABwAHAAcACgALAAwADQAPABEAFQAV
ABQAFgAZABsAHQAdAB4AHgAaABcAFAARABMAEQAQABEAEAAMAAcABAADAAEA///8//3/
/v/9//3/+f/3//X/8v/x//L/8//0//L/8P/v/+3/7v/w//H/8v/w/+7/7f/t/+3/7P/s
/+3/7f/t/+3/7f/p/+n/6f/p/+z/7P/s/+z/7f/s/+v/6//l/+P/5f/o/+//9v/6//3/
AgAHABUALABHAF4AdQCGAJIAnwCqAJ4AfwBSAB8A8f/T/8n/xf/D/8b/y//P/9n/5f/u
//D/7P/s/+7/8f/w/+7/7P/o/+z/7v/w//L/8f/x//H/8P/u/+//7//v//D/8P/w//D/
8f/y//L/8P/y//P/9P/0//T/8//z//L/8P/w//L/8//0//X/9v/4//r/+v/6//z//f/+
////AQD+//7///////////8BAAMABAAFAAkADQANAA0ADgAQAA8AEAASABMAFAAXABoA
GwAgACIAIwAkACQAJQAnACcAKgAsACwAKwAtACsALQAuACwALAAsACsAKAAlACMAHwAf
AB8AIAAhAB4AHQAZABYAFQASAA8ADwAOAAwACQAHAAUAAwACAAIAAAD///7//v/6//f/
9P/z//X/9v/3//j/9//2//f/9P/y//L/8f/x//T/9P/1//j/9f/0//H/8P/x//L/9P/1
//f/9v/2//b/9v/2//X/9P/2//T/9//3//f/9f/5//f/9P/3//j/+f/6//j/+f/5//n/
+//8//3/AAADAAUABwAJAAYABQAEAAMABAAHAAwADQAQABQAGQAdABoAGQAZABgAGQAX
ABUAEwARAA0ACgAJAAsACAAEAAIA/v/7//j/9P/0//T/8v/x//D/8f/y//L/7f/s/+v/
6v/q/+r/6//r/+3/7v/u/+7/7v/s/+v/6//r/+r/6v/r/+j/5//m/+X/5v/n/+j/6f/q
/+r/6v/q/+b/5P/i/+H/3//f/+X/6v/t//D/+P8DAAoAFQAnAD4AVQBqAH0AigCcAKkA
pgCOAGMAMAD//9f/v/+7/7v/vf/E/8//3f/n/+3/7P/o/+j/6v/o/+n/6//s/+3/7P/p
/+j/5//m/+f/6f/r/+z/7P/t/+3/7f/s/+z/7P/s/+v/7P/s/+r/7f/v//H/8v/x//H/
8v/y//T/9P/2//f/9v/1//T/9P/5//r/+//+//3//P/7//v/+v/6//v/+//8//3/AAAD
AAQABQAJAA0ADwAPABAAEgAQABAAEQARABMAFwAbAB0AIgAkACUAJgAnACcAKAAnACgA
KgAqACkAKgApACwALgAtACwAKwApACsAKQAoACUAIAAdABsAGQAZABkAFgAUABEADgAL
AAsACAAGAAMAAQD///3//P/8//v/+//7//z//f/7//n/+f/1//T/8//y//L/8v/0//L/
8v/y//H/8f/z//L/8v/0//b/9v/0//T/8f/w//D/7//w//D/8f/y//X/9v/2//b/9P/w
//H/7//7//v/+f/5//b/9P/y//D/7v/y//X/9//5//v//P/9/wAAAQABAAEAAQABAAEA
AQABAAYACQAOAA8AEgAUABcAGQAXABcAGAAYABQAEQAOAAsACAAFAAMAAwAFAAIA/v/8
//r/+f/4//b/8v/y//D/7//v/+//7//u/+v/6v/p/+j/6f/o/+j/5//l/+b/5v/m/+f/
5v/m/+f/5v/k/+P/4//j/+P/4//j/+P/5f/n/+n/6P/o/+j/6P/l/+L/3//d/93/4//n
/+r/6//u//L/9//+/wkAGwA0AFMAagB7AIgAmACpAKwAkgBlADYACwDl/8v/v/+7/73/
xv/N/9P/3f/n/+7/7v/o/+T/5v/p/+z/7P/s/+r/6v/q/+r/6v/p/+n/6f/o/+r/6//r
/+v/7P/s/+z/7P/v//D/8P/u//D/8f/y//L/8v/x//H/8P/u/+7/8P/x//L/8//0//b/
9v/2//b/+P/4//j/+P/5//v//P/+/////P/7//z//f8BAAMACAANAA4ADQANAA4ADwAQ
ABIAEwAUABcAGgAbAB8AIgAkACYAJgAlACUAIwAlACgAKQApACoAKQAsAC4AKwAqACkA
JwAlACMAIgAfAB0AGwAaABkAFwAXABQAEgARAA4ACwALAAYABAABAP//+//5//j/+P/3
//f/9//4//f/9f/z//P/9P/0//T/9P/y//L/9P/y//L/8v/x//H/8v/y//P/9v/0//T/
8v/y//D/8P/x//H/7v/s/+v/6v/t//D/8v/0//L/8P/z//P/8//1//X/9f/1//j/9v/2
//b/9v/2//f/9//3//f/+P/5//z//P/9//7///8BAAEAAQABAAIABQAKAAsACgAMAA8A
EQAUABUAFwAYABUAEQANAAkACQAHAAYABwAJAAYAAgAAAPv/+f/3//T/8v/y//D/7//t
/+3/7f/s/+r/6v/q/+r/6//q/+r/6f/p/+r/6v/q/+n/5v/k/+P/4v/g/9//3//j/+X/
5//p/+n/6f/p/+n/6f/o/+f/5v/k/+L/4P/f/9//4f/j/+L/4//o//L/+/8AAAUADwAm
AEEAWABtAIIAkgChAKgAlgBzAEgAGQDp/8v/v/+9/8H/xv/N/9X/3f/l/+j/7v/s/+b/
5P/n/+b/5v/m/+T/5v/m/+b/5v/k/+X/5v/m/+T/5f/l/+X/5//o/+n/6v/r/+z/7P/q
/+j/6f/q/+r/7f/t/+7/7v/w//D/8v/z//X/9f/1//b/9v/0//L/8v/y//L/8v/z//X/
+P/8/////v/9//7///8BAAEABAAHAAgABwAHAAgACwAMAA4ADwAQABMAFgAXABkAGgAa
ABoAIAAjACcAKQAoACgAJgAjACUAIwAlACYAKAAoACgAJwAlACMAIgAfABsAGQAYABcA
FwAXABQAEgATABAADQANAAoACAAFAAMA/v/7//n/+P/4//f/9v/2//b/9f/0//X/8//y
//H/8P/z//T/9//2//P/8v/w/+//8f/w//D/8v/w//D/7v/u//D/8P/x//H/7//u/+7/
7v/v//D/8P/w//H/8P/0//X/9f/1//n/+f/0//b/9v/2//b/+P/5//n/+f/5//j/9//4
//z///8CAAUAAwABAP///f/+/wEABgAHAAoADgATABcAFAATABMAEgAUABUAFgAXABIA
DQAJAAcACAAGAAMAAgD9//v/+f/2//L/8v/w/+//8P/x//L/8v/u/+7/7v/u/+v/6v/q
/+n/6f/q/+r/6v/q/+j/5//n/+X/5P/k/+X/5//p/+v/7f/p/+n/6f/p/+z/7P/s/+z/
6P/m/+T/4//j/+P/4//i/+P/5v/w//n//P8DABUAMgBPAGAAawB6AIoAnwCsAKQAgwBY
ACsA///Z/8f/w//D/8b/yf/R/93/5f/s/+z/6v/o/+b/6f/s/+z/7P/q/+n/6P/n/+b/
5//p/+v/7P/u/+//7//v/+//7v/t/+z/8f/0//b/9v/0//P/8v/w//H/8f/y//L/9P/0
//b/9//1//X/9f/2//r/+v/6//z/+v/4//b/9f/4//r//f///wIAAwAGAAkABwAFAAYA
BwALAA0AEAAUABIAEgATABMAFAAXABoAGwAcAB4AHwAgACQAJQAnACcAJgAoACgAJwAk
ACEAIgAiACQAJgAoACkAJwAlACQAIQAcABkAFwAVABgAGwAbABwAGgAWABIAEQANAAoA
BgADAAIAAQABAAIA///9//v/+v/7//n/9//3//T/9P/0//T/9v/2//j/9v/4//j/9//3
//b/9P/z//T/9v/4//j/+v/5//j/+P/3//f/9v/2//b/9f/2//b/9v/2//T/9//3//P/
8f/z//f//P/5//j/9//2//j/+//9//////8AAAEABAADAAMAAwADAAYABwAIAAkACQAJ
AAsACQANABAAFAAXABsAHQAgACIAHgAbABgAFQAVABMAEgATABIADgAJAAYAAwABAP//
/P/6//r/+P/3//P/8//z//L/8f/y//P/9P/y//D/7//t//D/8v/z//T/8v/w/+//7//v
/+7/7v/v/+//7//v/+//7P/r/+r/6f/s/+z/7P/s/+v/6v/p/+n/6f/r/+n/7P/v//L/
9P/5//z/AQALAB4APQBeAHcAiACUAKEAqgCiAIkAZAA5AAsA4//N/8P/w//I/8v/y//V
/93/4v/m/+j/7P/y//P/8f/w/+//7P/s/+z/7P/s/+7/7//w//D/8v/z//P/8//2//b/
9v/2//T/9P/z//D/7v/v//D/8P/z//P/9P/0//b/9v/4//n/+P/3//b/9v/3//b/9f/2
//r//P/+/wEA/v/+//////8CAAMABgAJAAcABwAKAA0ADgANAA0ADgAPABAAEgATABMA
FQAXABcAHAAgACMAJgAnACcAKAAnACoALAAsACsAKQAnACkAKgAqACoAKgApACkAJwAm
ACMAIwAhACAAHwAdAB0AGgAYABcAFAARABEAEAAOAAsACQAHAAUABAAEAAIAAQAAAAAA
/v/7//j/9//3//j/+f/6//r/+v/8//r/+f/4//b/9f/5//r//P8AAP7//P/4//b/+P/4
//n/+f/5//j/+P/4//j/+P/3//b/9f/y//T/8//z//X/9v/5//r/+//8//z//f/9//3/
/P/8//z//v8CAAMABAAFAAQAAwACAAEAAgAFAAoACwANABAAFAAXABcAFwAYABgAGAAX
ABYAFQAWABMAEQARAA8ADAAIAAYAAwABAP///P/3//b/8//x//L/8//0//T/8P/w//D/
8P/t/+z/7P/r/+n/6v/q/+r/6v/o/+f/5//l/+T/5P/l/+f/5//n/+f/4//j/+P/4//l
/+b/5//o/+X/5P/j/+P/4//h/93/3v/h/+T/5v/n//D/+/8DAA4AIQA6AFMAZgB0AH8A
kACeAJsAhABXACUA9//R/7//uf+4/73/w//H/83/1P/c/+D/4v/i/9//4f/i/+P/4v/i
/+L/4v/i/+T/5f/m/+b/5//p/+r/6//p/+j/5//m/+n/6v/q/+j/5f/l/+X/5P/m/+f/
6f/q/+z/7P/u/+//7v/t/+z/7P/x//L/8//2//P/8v/x//H/8v/0//f/+f/3//f/+f/7
//r/+f/7//3//////wAAAgAEAAYACQALAAwADwASABMAFQAWABYAFgAYABkAGwAbAB4A
IAAgAB8AIAAfACIAJAAjACIAIQAfACIAIQAhAB8AGwAZABgAFwASABEADQAKAAsACgAJ
AAsACgAIAAUAAwD///3//P/8//n/9//1//T/9f/1//X/9//0//L/8P/u//H/8v/1//T/
9P/0//P/8//x/+7/7P/s//D/8v/y//T/8f/w//D/7//t/+r/6P/m/+v/8P/0//j/9f/y
//T/8//z//X/+f/7//r/9//2//X/9P/2//f/9//3//n/+v/7//7//v/9//z/+//9////
AQADAAgACwAQABEAEwAWABoAHQAcABsAGwAaABoAGQAYABcAFAARAA8ADwAMAAgAAwAA
AP///f/7//j/9//4//f/9//0//P/8v/w//H/8v/z//T/8P/s/+n/5f/o/+r/6//s/+//
7v/u/+//7f/q/+j/5//n/+f/5//n/+f/5//n/+f/6v/q/+r/6v/n/+b/5f/l/+H/4f/l
/+T/5f/q/+7/8//4////BwASACcAQgBZAG4AggCTAJwAnACLAGgAOwALAOH/xf+7/7f/
tP+5/8P/y//V/97/5P/o/+r/7P/r/+v/6v/p/+b/6P/o/+j/6P/m/+X/5P/i/+b/6f/r
/+3/7P/s/+z/7P/q/+r/6f/m/+j/6//u//D/8P/v/+//7v/t/+z/7f/t/+v/6//r/+z/
7//w//H/9P/1//b/9//5//n/+v/8//3//////wEAAwAAAP//AQADAAUABQAGAAgACgAM
AA8AEQAQABMAFgAXABgAGgAbABwAHwAhACQAJQAlACYAJQAjACQAIwAmACgAJgAmACYA
JQAmACUAJQAjACEAHwAeAB0AGgAZABUAEgASABAADgAPAA4ADAAJAAcAAwABAAAAAAD9
//v/+f/4//b/8//w/+//8f/0//f/+v/4//b/9v/y//L/8v/x//H/8//y//L/9P/0//T/
8v/y//D/8P/x//H/8v/y//P/9P/z//T/9P/0//b/9P/3//f/8//z//P/9f/6//r/+v/6
//r/+f/5//j/9//7//z//f8AAAMABQAHAAkABwAFAAMAAQAHAAsAEQATABIAFAAXABkA
GwAbABwAHAAZABcAFQATABMAEQAQABEAEQAOAAoACAACAP///P/4//f/+P/3//f/9f/1
//X/9P/v/+7/7f/s/+3/7v/w//H/7v/u/+3/7P/t/+z/7P/t/+v/6v/q/+v/6//r/+v/
6//s/+3/7v/v/+v/6P/l/+L/5P/k/+T/5f/n/+f/5//m/+X/5v/w//n/AgALABEAHgAz
AE4AYwB2AIgAmQCkAKgAlwByAEEADwDf/8H/uf+9/8L/x//N/9H/1//g/+z/8P/u/+7/
7//u/+7/7v/s/+r/6v/q/+r/6//t/+//8P/w//H/8f/x//T/9P/0//T/9P/0//P/8P/w
//H/8v/y//b/9//5//r/9//2//f/9//5//n/+f/6//r/+v/6//z/+v/6//r/+//9//7/
AAABAAIAAwAGAAkABwAHAAoADQARABEAEgAUABMAFAAWABcAGQAdACEAIwAlACYAJgAm
ACgAKQArACsALgAwADAALwAsACkAKgAqACsALAAtAC0ALQArACoAJwAmACUAJQAlACMA
IwAgAB4AGwAYABUAFQAUABIADwANAAkABwAGAAYABAADAAIAAgADAAEA//////3//P/7
//r/+v/6//z/+v/6//r/+f/5//f/9v/2//j/+v/6//j/+P/5//r//P/9//z/+v/5//j/
+f/6//r/+v/6//j/+//7//n/+//7//v/+//8//7//v/+//7//P/9//3//f8BAAIAAwAG
AAkACwANAA8ADAALAAoACQANABEAFwAZABoAHAAfACEAHgAdAB0AHAAdABsAGQAXABYA
EwARABEADwAMAAgABgAEAAMAAgAAAP7//v/8//v/+//7//v/+v/3//b/9f/0//P/8v/y
//H/8v/0//X/9v/0//L/8f/x//H/8P/w//H/7//v/+//7//t/+3/7f/t/+7/7v/u/+7/
7v/u/+7/7//v/+v/7f/y//n//v8CAAUACgATACUAOgBRAGgAfQCOAJoApwCwAKYAhQBW
ACUA9//X/8n/xf/F/8z/0//f/+3/9//8//z/9v/w//L/8//1//b/9//2//T/9P/0//T/
9f/3//n/+v/4//n/+f/5//j/+P/4//j//P/+/////v/9//3//f/8//3//f/+//7/AAAA
AAIAAwACAAEAAAAAAAIAAgACAAQABQAGAAcACQAGAAYABwAHAAkACQALAA0ADwARABYA
GwAaABkAGQAaAB0AHgAgACEAJAAnACoAKwAtAC4ALgAuADAAMQAzADMANAA2ADYANQA3
ADcAOwA+ADsAOgA5ADcAOgA5ADkANwAyAC8ALQArACkAKQAmACQAIQAeABsAGwAYABYA
EwARABAADwAPABAADAALAAoACgAKAAkACAAJAAcABgAFAAQAAgACAAQAAgAEAAQAAwAD
AAEAAAAAAAIAAgACAAAAAAACAAIAAwADAAEAAAAAAAAAAQACAAIAAgAFAAQACAAJAA0A
DQALAAkACAAGAAYABgAGAAcACQAKAAsACwAMAA0AEAARABEAEQARABMAEwATABMAFgAZ
AB4AHwAhACQAKAArAC0ALQAuAC4AKwAnACMAHwAeABsAGQAZABoAGAAVABQAEQAPAA0A
CgAKAAoACAAHAAQAAwACAAAAAQACAAMABAAAAP7//f/7//z//v///wAAAgAAAP/////9
//z//P/9//3//f/9//3/+P/3//b/9f/3//j/+f/6//z//P/8//3/8//x//P/+v8HAA4A
DgANABQAHQApADwAWQB2AI8AoACuAL8AwgCwAI0AYAAvAAMA5//b/9f/1//c/9//5f/x
//v/BAAMAA4ACAAEAAMAAwACAAEA/v8BAAIAAwAEAAQABQAGAAYABQAFAAQAAwAHAAgA
CQAKAAkACAAGAAIABQAHAAkACgAJAAkACgAKAAkACAAJAAkADAANAA4AEAAQABAAEAAS
ABIAEgASABMAFQAYABwAHwAcABsAHAAdAB8AHwAiACUAJAAjACMAJAAoACoALQAvADAA
MwA2ADcAOAA6ADsAPAA8AD0APwA/AEIARABEAEMARQBFAEkATABLAEoASQBHAEUAQwBC
AD8AOwA5ADgANwA1ADUAMgAwADEALgArACsAJwAkACAAHQAbABkAGAAYABoAGwAcAB4A
FQARAA==
         </WaveFormData>
      </LeadData>
      <LeadData>
         <LeadByteCountTotal>10000</LeadByteCountTotal>
         <LeadTimeOffset>0</LeadTimeOffset>
         <LeadSampleCountTotal>5000</LeadSampleCountTotal>
         <LeadAmplitudeUnitsPerBit>4.88</LeadAmplitudeUnitsPerBit>
         <LeadAmplitudeUnits>��V</LeadAmplitudeUnits>
         <LeadHighLimit>2147483647</LeadHighLimit>
         <LeadLowLimit>268435456</LeadLowLimit>
         <LeadID>V1</LeadID>
         <LeadOffsetFirstSample>0</LeadOffsetFirstSample>
         <FirstSampleBaseline>0</FirstSampleBaseline>
         <LeadSampleSize>2</LeadSampleSize>
         <LeadOff>FALSE</LeadOff>
         <BaselineSway>FALSE</BaselineSway>
         <ExcessiveACNoise>FALSE</ExcessiveACNoise>
         <MuscleNoise>FALSE</MuscleNoise>
         <LeadDataCRC32>2133109689</LeadDataCRC32>
         <WaveFormData>
EAAQABAAEAAPAA4ADQAMAA8AEAARABIAEQAQAA8ADgANAA0ADQANAA8AEQAVABYAFgAW
ABYAFgAYABkAGQAYABcAFgAWABUAFQAUABMAEwATABMAEQAOAAgABgAFAAEAAwAEAAYA
CQAIAAYABQAFAAUABQAFAAUABwAHAAcABwADAAMAAwADAAQABQAGAAgABwAFAAQABAAG
AAYABgAGAAgACAAIAAgABwAFAAQAAwAGAAgACQAKAAcABgAFAAQABgAGAAUABQALAAsA
CQAGAAMAAAACAAIA/v/z/+L/zv+4/5//hf9p/1L/Rf85/yn/G/8U/xD/EP8W/yL/Mf9E
/1j/aP95/4//pP+3/8f/1//l//L//v8IAAwADQAMAA4ADgANABAAEAAQABEAEwAVABUA
FgATABIAEgARABMAFAAVABYAFQAVABUAFQAXABcAFwAYABoAGgAaABsAGAAXABYAFgAZ
ABoAHAAdABwAHAAcAB0AHwAgACEAIgAjACMAJAAkACMAIwAlACYAKAArAC0AMAAuAC4A
LwAvADIANAA1ADcAOQA6ADoAOQA3ADgAOAA5ADoAPAA9AD4APgA+AD0APAA7ADoAOgA6
ADoAOgA5ADcANAAzADIAMQAwAC4ALgAtACsAKQAnACQAIwAhACAAHwAdAB4AHgAbABYA
FQAUABEAEgARABIAEwAQAA4ADAAMAA4ADgANAA0ADwAPAA4ADQAMAAoACQAJAAsADAAM
AAwACgAKAAoACgALAAsADAAMAA4ADgAOAA4ADAAMAAwADQAPABAAEAATABEAEAAQABAA
DQAOABAAEAAQABAADwAPAA4ADQAPABAAEQAUABYAGAAYABgAFwAWABYAFQAVABYAFwAZ
ABgAFQATABEAEwATABMAEQAOAAoACAAHAAEAAAAAAAEABgAHAAcACAAHAAcABwAHAAUA
BQAFAAUABwAFAAUABQAEAAMAAgABAAQABAADAAMABAAEAAQABAAEAAQABAAEAAQABAAD
AAMAAgABAAEAAAADAAQABQAGAAUABAADAAEAAQABAAEAAQACAAEAAAD+//z/9P/n/9r/
yv+0/53/g/9n/1D/Qf8z/yH/Ff8S/xD/Fv8g/yr/N/9I/1j/Zv95/4//qP+//9H/3f/r
//b//v8CAAYABwAIAAwADgAPABAAEAAQABEAEwAVABUAFgAVABQAFAATABIAEgASABIA
FAAVABYAFwAWABUAFAAUABUAFgAXABkAGQAZABkAGgAaABoAGwAbAB0AHgAfACEAIAAg
ACAAIAAjACMAJAAkACUAJQAnACgAKAApACkAKgAsAC4AMQAzADMANAA0ADUAOQA6ADoA
OQA7ADwAPAA9ADwAPAA7ADoAOwA8ADwAPAA6ADgANwA2ADcAOAA4ADcANgA1ADQAMwAx
AC4ALQArAC0AKwApACYAJQAjACIAIQAeAB4AHQAZABgAGQAaABkAGAAVABQAEwATABIA
EQASAA8ADgAMAAsADQANAAwACwAMAAwADQAPAA4ADgANAAwADQAOAA8AEAAOAA0ADQAM
AA0ADgAPABAAEAAQABAAEQAQABAADwARABMAFAAUABIAEAAQABAAEAAQABEAEQARABEA
EgATABYAFAAWABYAFgAZABoAHAAdABoAGAAWABUAFgAVABUAFQAVABUAFQATABAADAAK
AAkABgAGAAcACQAIAAcABQAEAAcABwAHAAcACQAJAAkACQAIAAUABAADAAQABQAGAAcA
BgAGAAUABQAIAAgACAAIAAgACAAIAAgABwAGAAQAAwAGAAcACQAKAAkACAAHAAYACAAI
AAgABwAJAAkACQAJAAIAAQACAAQABgAEAPn/5v/U/8D/qf+R/3n/Yv9R/0f/Of8l/xz/
Gv8Y/x7/Lv89/1L/Zv9y/3v/i/+e/7X/x//X/+X/9P8AAAgACgALAAkADAANAA0ADwAQ
ABEAEwARABMAEwAUABIAEgATABMAFQAWABcAGAAYABcAFgAVABcAFwAXABgAFgAWABYA
FwAXABcAFwAYABkAGgAcAB0AHQAcABsAGwAdAB4AHwAgAB8AHwAgACAAIQAhACMAJAAl
ACcAKAAqACoAKgArACsALgAwADEAMwAzADQANAAzADEAMgAyADMANAA2ADcAOAA3ADYA
NAAyADIAMgAzADQAMQAwAC4AKwAsACsAKgApACoAKAAoACcAJgAjACAAHAAfAB8AIAAh
AB0AHAAaABUAFQAVABUAEwAVABMAEwATAA4ADAAKAAoACwAMAAwADQALAAsACgAJAAsA
CgAKAAsADQAOAA4ADgANAAwACwAKAA0ADQAOAA4ADgAOAA4ADgAOAA4ADgAPABEAEgAS
ABUADQAKAAwAEAAQABAAEAAQABAADwAPAA4ADQAPABAAEQAUABQAFgAWABYAFAAUABUA
FQAWABYAFgAXABUAEwASABEADwAPAA8ADQANAAoACQAJAAQAAgABAAEABAAFAAUABgAE
AAMAAgABAAMAAwADAAMAAwABAAEAAQD//////////wMABAAEAAUAAwACAAEAAAACAAIA
AgACAAQABAADAAMAAgABAAEAAAACAAIAAgACAAEAAAD///3//v///wAAAQACAAEA/v/8
//r/+P/z/+r/3P/M/7f/of+J/3D/W/9N/0H/M/8q/yz/Lv80/0L/T/9c/2z/dv9//4v/
nv+v/73/xf/P/97/7P/2//7/AwAFAAgACQAJAAkACAAHAAcACgANAA4AEAAPAA4ADgAN
AA4ADgAOAA4AEQARABEAEQAQAA8ADgAOABAAEAAQABEADwAPAA8AEAAQABAAEQARABIA
EgASABMAEQASABMAFAAWABcAGQAaABgAFwAYABgAFwAZABoAHAAeAB4AHwAfAB8AIAAg
ACEAIwAkACQAIwAhACIAIgAjACMAJAAkACQAJQAmACYAJgAiACAAHwAeACAAIAAfAB0A
GwAZABcAFQAWABQAFAATABQAEwASABAADwANAAwACwALAAwADAAJAAcABwAHAAUABgAF
AAYABwAGAAQAAgACAAEAAAD+//3/AAABAAEAAQABAAAAAAABAP//AAAAAAAAAgACAAIA
AgAAAP/////+/wEAAgADAAQAAwACAAEAAQABAAIAAgAFAAcACAAGAAQAAgAAAAAAAAAA
AAEAAwAEAAUABAAEAAQABgAEAAYABgAGAAcACAAKAAsACgAKAAoACwANAAsACgAJAAcA
BwAHAAUAAwAAAP/////5//j/+P/5//j/9//1//T/9//5//v//f/8//v/+v/5//v/+f/5
//n/9//3//f/9//2//b/9f/1//f/+P/5//r/+f/4//f/9v/3//j/+P/5//f/9//4//j/
9//2//X/9P/3//j/+f/5//j/9//2//X/+P/3//j/+P/4//T/7//i/87/vP+t/5v/hf9y
/13/Tf9B/zH/Iv8c/yL/LP86/0v/WP9k/3D/d/97/4r/m/+t/73/yf/U/+L/7v/2//n/
+//+//////8BAAIAAwAFAAQABQAEAAQABwAIAAoACwAJAAgABwAGAAkACQAJAAkACwAL
AAsADAALAAoACQAJAAsACwALAAwACgAKAAsACwAKAAoACgALAAwADgAQABIAEAAPAA8A
DgAQABEAFAAWABUAFwAYABoAGgAaABsAGwAaABwAHQAfAB4AHgAdABsAHwAiACQAJwAk
ACQAIwAiACEAIAAeABwAHgAeAB8AIAAeABwAGQAVABcAFwAXABcAFgAUABQAEwARAA8A
DQAKAAsACwAMAA0ACAAIAAcAAwADAAUABwAHAAYAAwACAAEAAAD+//z//P/9//7//v//
//z/+//5//f/+v/6//v//f/8//z/+//6//z//P/8//z//v///wEAAgD///7//f/8////
AAABAAMAAgACAAEAAwABAAAAAAAAAAUAAgACAAIAAgACAAAAAQABAAEAAwAEAAUACAAG
AAgACAAIAAkACgAMAA0ACgAKAAoACwALAAkACAAHAAgACQAKAAkAAwD+//v/+f/2//b/
9//5//n/+f/4//j/+//7//v/+//7//v/+//7//r/9//2//X/9v/3//j/+f/4//j/9//3
//b/9v/2//b/+P/4//j/+P/2//b/9f/1//b/9//5//r/+P/4//j/+P/4//j/+P/3//j/
+f/6//v/9v/x//D/8v/y//L/6//c/8b/sP+Z/4H/a/9U/0H/Nf8p/xn/DP8K/wz/Fv8m
/zn/Sv9c/2r/c/9//5D/o/+x/7//zf/e/+z/9v/+/wEAAAACAAIAAQAEAAQABAAFAAUA
BwAHAAgABgAGAAcABwAKAAoACgAKAAgABwAGAAUACAAJAAoADAAMAAwADAANAAsACwAL
AAwADQAOABAAEQAQABAAEAARAA8AEAARABIAEwATABQAFAATABMAFQAWABgAGwAdACAA
HQAcABwAGwAdACAAIgAlACcAKAAoACcAJgAmACUAJQAnACgAKAAoACgAKAAnACYAJQAk
ACQAJAAkACQAIwAhAB4AHQAcABsAHAAaABoAGQAXABUAEwAQABIAEQARABEADgAOAA0A
CQAHAAcABwAFAAcABQAFAAUAAAD+//z//P/9//7//v////3//f/8//v/+f/4//j/+f/6
//z//f/+//3//P/7//r//P/9////AAD+//7//v/+//z//P/8//3///8AAAAAAwABAAAA
/v/+////AAABAAIAAAABAAEAAQD//wAAAQAEAAcACgALAAwACwAKAAoACQAKAAoACgAL
AAsACQAIAAcABQAFAAUAAwABAP7//f/9//b/9P/z//P/9//3//b/9v/5//n/+f/5//f/
9//3//f/+P/3//j/+f/4//f/9v/1//j/+P/3//f/+P/4//j/+P/2//b/9v/2//f/+P/4
//n/+P/3//f/9v/4//j/+P/4//r/+v/6//n/+P/3//b/9f/2//f/9v/2//b/8v/n/9T/
wv+y/53/h/9v/1T/Pf8t/x3/C/8E/wL/Bv8O/xz/K/86/0z/WP9l/3X/jP+j/7X/xf/V
/+L/6v/w//b/+//9/wAAAQABAAIAAgACAAMAAwAFAAUABgAIAAgACQAJAAkACAAHAAYA
CgALAAwADQAMAAsACgAKAAoACgAKAAsADAANAA4AEAANAAwADAALAA8AEAARABMAEQAS
ABMAFAATABMAFAAUABYAFwAaABwAHAAdAB0AHgAhACIAJAAlACUAJgAmACcAJwAoACgA
JwApACwALgAxAC4ALgAtACwALwAwADAAMAAtACwALAAsACoAKgApACcAJgAlACQAIwAg
AB4AHgAdAB4AHQAcABoAGQAXABYAFQASABIAEQANAA4ADwAQAA8ADAAJAAgABwAHAAYA
BQAGAAYABgAFAAUAAwADAAIAAQAEAAQABQAHAAYABgAFAAQABgAGAAYABgAFAAUABgAG
AAgACAAIAAgACQAKAAsADQAKAAoACQALAAsADgAQAA4ADgANAAwACwAKAAwADQANAA0A
DQAOAA8AEgASABQAFAAUABYAFgAXABcAEwASABEAEQASABEAEQARAA8ADwAPAA0ACQAE
AAEA///+//7///8BAAIAAQD///7/AQABAAEAAQABAAEAAQABAP///f/9//3/////////
///+//7//f/9////AAABAAIAAgACAAIAAgAAAAAA/////wEAAQACAAIAAQAAAP///v8A
AAAAAAD/////////////+P/5//r//v/+//j/6f/U/8D/pv+L/3H/V/9A/zP/J/8V/wf/
Av8A/wT/Dv8c/y3/Qv9W/2T/df+J/6D/s//D/9X/5f/y//z/AgAEAAUAAwAGAAcABwAJ
AAoACwANAAsADQANAA4ADgAOAA8ADwARABIAEwAUABIAEQAQAA8AEgATABQAFgAUABQA
FAAVABUAFQAVABYAFwAYABoAGwAaABoAGgAbAB0AHgAfACAAIAAfAB8AHgAhACEAIwAk
ACYAKQArAC4ALQAsACwAKwAtADAAMgA1ADUANgA2ADUANgA4ADkAOwA7ADwAPAA8ADsA
OgA4ADYAOAA4ADkAOgA5ADgANgAzADAALwAuAC0ALAAqACoAKQAoACUAIgAeACAAHwAf
AB8AGwAaABgAEwARABEAEQAPABEADwAPAA8ADAAKAAgACAAJAAoACgALAAkACQAIAAcA
BwAGAAYABwAJAAoACgAKAAcABgAFAAQABgAHAAkACgAKAAoACgAKAAwADAAMAA0ACwAM
AAwADwALAAwADAAMAAwADAAMAAwADAAKAAsACwALAAwADgAQABQAEgAUABQAFAASABIA
EwATABMAFAAVABcAFgATABEADwARABEAEQAPAAoABgAEAAMA/f/8//z//f8CAAMAAwAE
AAQAAwACAAEAAwADAAMAAwADAAEAAQABAAAA///+//3/AQACAAIAAwADAAIAAQAAAAEA
AgADAAQAAgACAAEAAQAAAP/////+/wEAAgADAAQAAgACAAIAAQABAAEAAQABAAIAAQAA
AP7//P/2/+v/2P/I/7L/mf9//2P/SP81/yn/F/8L/wr/CP8I/xD/Hv8r/zz/TP9e/3H/
if+i/7n/yf/X/+X/7v/2//7/BAAJAAkADAANAA0ACwAKAAkACQAKAA0ADgAQAA4ADgAP
AA8AEAAQABAAEAASABMAFAAVABIAEQAQABAAEQASABMAFQAUABMAEgASABQAFAAVABUA
GQAaABsAHQAbABoAGQAYABwAHQAfACAAHwAfACEAIgAlACcAKAAqACsALAAuAC8ALQAu
AC4ALwAyADQANQA1ADcAOAA4ADkANwA4ADgAOAA5ADoAOgA6ADgANgA1ADQANQA2ADYA
NQAzADEALwAtACwAKgAqACkAKwApACcAJAAhAB8AHgAdABsAHAAcABkAFgAVABQAEQAR
AA8ADwAPAA8ADgANAA4ACwAKAAgABwAIAAkACQAJAAkACAAIAAkABwAIAAgACAAJAAoA
CwAMAAoACQAJAAgACgAKAAoACgAMAAwADAANAAsADAAMAA8ADgAOAA8AEAANAAwADgAO
AA4ADgAQABEAEQARAA4ADgAOABAAEQAUABUAFgAWABYAFwAXABYAFgAWABcAFwAVABQA
EwASABEAEAANAAsACAAHAAcAAwACAAIAAwAFAAUABAAEAAUABQAFAAUABAADAAIAAQAE
AAMABAAFAAQAAwACAAEAAgACAAEAAQAFAAYABwAIAAYABAACAAAAAQACAAIAAwAFAAUA
BgAGAAQABAAEAAQABQAGAAcABwAEAAMAAgABAAIABQAGAAYAAgAAAPX/4v/O/7z/pf+P
/3f/Xv9J/zv/Kf8X/w7/DP8O/xb/IP8t/z7/Tv9c/2v/f/+Y/7H/yf/b/+v/9P/8/wAA
BAAHAAgADAAOAA8AEAAQABAAEQAQABEAEAAQABEAEgAUABUAFQAUABMAEgAUABUAFgAX
ABUAFQAVABYAFAAUABQAFQAYABkAGgAcABsAGgAaABkAHAAcABwAHQAbABwAHQAeAB8A
HwAgACAAIgAjACYAKAAoACkAKQAqACsALAAuAC8AMAAyADMANQA1ADYANgA1ADcAOgA8
AD8APQA+AD4APgBAAEAAPwA+ADsAOgA6ADoAOQA4ADYAMwA0ADUANgA3ADQAMAAuACsA
LQArACkAJgAmACUAJQAlACEAIAAeABkAGQAZABkAFwAUABEAEAAPAA4ADgAOABAADgAO
AA0ADQANAA0ADAALAAwADAANAA8ADAAMAAsACgALAAwADQAOAA0ADQAOAA4ADQAMAAsA
CgANAA4ADwARAA4ADgANAA8AEQASABQAFAAUABEAEAAPAA4ADgAPAA8ADwAPABAAEQAU
ABQAFgAWABYAGAAYABkAGQAVABQAEwATABQAEwATABMAEQARABEADwAOAAoACAAHAAQA
BAAFAAcABwAHAAYABgAFAAUABQAFAAcABwAHAAcABgADAAIAAQACAAMABAAFAAUABAAC
AAEAAgACAAIAAgAEAAQABAAEAAMAAgAAAP//AQADAAYACAAHAAYABQAEAAQABAAEAAMA
BQAFAAUABQACAP///v/+/wAAAAD5/+z/2P/E/6//mf+D/2r/V/9L/z3/Lf8g/x7/IP8k
/zL/Qf9S/2T/cv9//4v/nP+v/7//zf/b/+z/+P8CAAgACQAHAAoACwALAA4ADgAOAA8A
EQATABMAFAASABIAEwATABYAFgAWABYAFQAVABUAFQAXABcAFwAYABYAFgAWABcAFQAV
ABUAFgAZABoAHAAdABsAGgAZABkAGQAaABsAHAAfAB8AIAAgACEAIQAjACQAJQAnACgA
KgAoACgAKQApACwALgAvADEAMQAyADIAMQAvADAAMAAxADIANAA1ADYANQA0ADIAMAAx
ADAAMAAwADAAMAAvAC0AKwApACcAJQAnACYAJwAnACUAIwAhAB4AIAAfAB8AHwAcABwA
GwAXABUAFQAVABMAFAATABQAFQASABAADgAOABAAEAAPAA8ADQANAAwACwALAAoACgAL
AA0ADgAOAA4ADAAMAAwADAAPAA8AEAAQABAAEAAQABAADgAOAA4ADwARABIAEgAVABEA
DgAOABAAEAASABIAEgASABAAEQARABEAEQASABMAFgAYABoAGgAaABkAGAAYABcAFwAY
ABkAGwAaABcAFQATABQAFQAWABUAFAAQAA4ADQAIAAYABQAFAAkACQAIAAgABwAHAAcA
BwAHAAcABwAHAAkABwAHAAcABgAFAAQAAwAFAAYABgAHAAgACAAIAAgABgAGAAYABgAI
AAgABwAHAAYABQAFAAQABwAIAAkACgAJAAgABwAFAAUABQAFAAUACgAJAAYABAACAAAA
+//u/97/zv+9/6n/k/+A/2v/Wf9N/z//Mv8u/zb/QP9K/1f/ZP9y/4D/if+V/6T/tf/D
/83/1//i/+7//P8EAAkACgAOABAAEQARABAADwAPABAAEwAUABYAFAAUABUAFQAUABQA
FAAUABcAFwAXABcAFAATABIAEgASABIAEgATABUAFQAVABYAFAAUABUAFQAWABYAFgAX
ABUAFgAXABgAGQAZABoAGgAbABsAHQAeABwAHQAdAB4AHwAgACIAIwAiACIAIQAhACMA
JAAkACMAJAAmACcAKQAmACYAJQAkACUAJgAmACYAIgAgAB8AHgAgACAAHwAdABwAGwAa
ABkAFgAUABQAEwAWABUAFAASABAADwAPAA8ADQAOAA4ACwAKAAsADAALAAgABQAEAAMA
AgACAAIABAADAAIAAAD//wIAAwADAAMAAQAAAAAAAQD//wAAAAAAAAEAAgADAAQAAgAB
AAEAAAADAAQABQAGAAQABAAEAAUAAwACAAAAAQADAAYABgAEAAQABAAEAAIAAwADAAMA
AwAEAAUACAAGAAgACAAIAAsADAAOAA8ACwAKAAkACQAKAAkACQAJAAkACQAJAAcAAgD+
//z/+//4//j/+f/7//r/+f/3//b/+f/5//n/+f/7//v/+//7//r/9//2//X/+P/5//r/
+//7//r/+P/3//j/+P/4//j/+f/6//v//P/6//j/9f/z//X/9//6//z/+//6//n/+P/6
//r/+v/5//n/+f/5//n/9P/z//L/8v/y//T/9f/u/+D/zv+7/6X/kf+C/2//Xf9P/0P/
Mv8k/yL/Jv8w/z//UP9i/3T/gf+H/47/mf+l/7P/wf/M/9z/6v/0//v/+//+//////8B
AAIAAwAFAAUABwAHAAgABgAGAAcABwAKAAoACgAKAAoACQAIAAcACQAJAAkACgAIAAgA
CAAJAAcABwAHAAgACQAKAAwADQANAAwACwALAA0ADgAPABAAEQARABIAEgASABEAEgAS
ABMAFQAWABgAFwAWABYAFQAYABoAGwAdAB0AHgAeAB0AHQAeAB4AHwAhACIAIgAiACEA
IAAeABwAHgAeAB8AIAAeAB4AHQAbABgAFwAWABUAFQAUABUAFQASAA8ADAAIAAsACwAM
AA0ADAAMAAsABwADAAMAAwABAAMAAwAFAAcAAgAAAP7//v/+//7//f/9//7/////////
/f/8//z//f///wAAAAAAAP7//v/+//7//////wAAAAD+//7//v/+//7//v/+////AAAC
AAMABwADAAIAAAACAAIABAAEAAQABAACAAMAAwADAAEAAgADAAYABgAIAAgACAAGAAYA
BwAHAAgACgAMAA8ADQALAAoACQAHAAcABwAFAAMAAAD/////+P/2//X/9f/3//f/9v/2
//f/9//3//f/+f/5//n/+f/7//n/+f/5//f/9//3//f/+v/6//n/+f/4//j/+P/4//j/
+P/4//j/+v/6//n/+f/4//f/9//2//f/+P/5//r/+v/6//r/+f/3//f/9//3//j/+f/4
//T/8P/u/+v/4P/Q/8L/sf+Z/4P/bP9T/0H/Nf8p/xr/Fv8c/yL/LP89/0z/XP9s/3X/
e/+K/53/r/+9/8X/0v/e/+r/9P/7//z/AAACAAMAAgACAAIAAwADAAUABQAGAAcACAAK
AAsACQAIAAcABgAJAAkACQAJAAkACQAJAAoADAAMAAwADQALAAsACwAMAAsACgAKAAkA
DQAOAA8AEQAQABAAEAAQABMAEwAUABQAFQAVABcAGAAWABcAFwAYABkAGgAcAB0AHQAe
AB4AHwAhACIAIgAhACMAJAAkACUAJAAkACMAIgAjACQAJAAkACIAIAAfAB4AIAAgAB8A
HQAcABsAGgAZABYAFAAUABMAFAATABIAEAAOAA0ADQANAAsADAAMAAkACQAJAAkABwAG
AAMAAgABAP///v/9//7//v/+//3//f///////v/9//3//P/8//3//P/8//v/+v/7//z/
/f/+//7//f/9//z//f/+////AAAAAAAAAAABAP//AAAAAAMAAwACAAIABAACAAAAAAAA
AAAAAQADAAQABQADAAQABQAIAAoADAAMAAwADgAOAA8ADwANAAwACwALAAwACwALAAsA
CQAJAAkABwACAP7//P/7//j/+P/5//v/+v/5//f/9v/4//n/+v/7//n/+f/5//n/+f/3
//f/9//5//n/+f/5//n/+P/2//X/+f/6//v//P/5//j/9//2//j/+P/3//f/+P/5//v/
/P/5//j/9//2//j/+P/4//f/9f/1//X/9f/0//X/9v/2//b/9P/v/+D/zv+8/6f/jf93
/2D/R/81/yv/Gf8E//z+/v4E/xT/Jf82/0j/Vv9j/2//fv+T/6f/uf/J/9z/6P/y//j/
+//7//7//////wMABAAFAAcABgAHAAYABgAGAAYABwAHAAoACgAKAAoACgAJAAgABwAK
AAsADAAOAA0ADAALAAsADQANAA0ADgAOAA4ADwAPAA8ADgANAA0ADgAQABIAFAAUABMA
EwASABQAFQAYABoAGwAdAB4AIAAfAB4AHgAdACEAJAAmACkAKgAqACkAJwAqACwALQAv
AC8AMAAwADAALgAuAC0ALAAsACwALQAuACsAKgAoACUAJQAlACUAJQAkACIAIgAhAB8A
HQAbABgAGgAZABkAGQATABIAEAALAAsACwALAAkACQAHAAcABwAEAAIAAAAAAAIAAgAB
AAEAAAD///3/+//9//z//P/9//3//v/+//7//P/8//z//P/+////AQACAP///v/9//z/
/f/+////AQABAAIAAgAFAAEAAAAAAAAAAwAGAAQABAAEAAQAAwADAAIAAQAEAAYACAAM
AAoADAAMAAwADgAOAA8ADwAQABAAEAARABAADQALAAkACQAJAAkABwADAP7/+//5//b/
9v/3//n/+//7//r/+v/5//n/+f/5//r/+//8//3//P/5//j/9//5//n/+f/5//r/+v/5
//n/+v/6//r/+v/8//z//P/8//n/+P/2//X/9v/3//n/+v/6//r/+v/6//j/+P/4//f/
+P/5//r/+//4//X/9P/2//j/+P/v/97/zP+2/5v/ff9h/0b/Mf8n/xn/B//8/vj+9P74
/gT/Ff8o/z7/Uv9h/3X/jP+h/7X/xf/T/+L/7P/4//7/AQD//wIAAwADAAQABAAEAAUA
CAALAAwADgALAAoACgAJAAsADAANAA4ADQANAA0ADQANAA0ADQAOAA8AEAARABMAEgAR
ABAAEAARABIAFAAVABQAFAAUABUAFwAYABkAGgAbABsAHAAcABwAGwAcABwAHwAjACYA
KgAoACgAKQApACwALgAvADEANAA2ADcANwA1ADYANgA3ADgAOgA7ADwAOwA6ADgANgA2
ADYANwA4ADYANgA1ADMANAAzADIAMQAuACwALAArACkAJwAlACIAIAAfAB8AHwAcABwA
GwAXABMAEwATABEAEQAPAA8ADwAMAAoACAAIAAgACAAHAAcACQAJAAgABwAGAAQAAwAD
AAQABgAHAAgABwAGAAUABAADAAMABAAEAAUABgAHAAgABgAGAAYABwAIAAoACwAPAA0A
DAAKAAgACAAKAAoACgAKAAwADQANAA0ADAAMAAwADgAPABIAEwAUABMAEgASABEAEQAS
ABMAFQAVABMAEgARABAADwAOAAsACAAEAAIAAQD7//r/+v/7//7//////wAAAQABAAEA
AQAAAP///v/9/wAA//8AAAEA/v/9//z/+//+//7//f/9//7//v/+//7//P/8//z//P//
/wAAAAABAP7//f/9//z//P/8//z//P/9//7///////3//f/9//3//v/9//7//v8AAPz/
7//c/8r/uP+f/4X/bf9S/z3/L/8d/wn/AP8A/wD/CP8U/yH/NP9E/1L/Y/93/5L/q/+/
/9H/4f/u//b//P8AAAMABAAIAAoACwAKAAoACgALAAsADQANAA4AEAAQABEAEQAQABAA
EAAQABEAEQARABEAEQARABEAEgASABIAEgATABUAFQAVABYAFQAUABQAEwAXABgAGQAb
ABoAGgAaABoAHQAdAB4AHgAhACEAIwAkACQAJQAlACYAJwAoACoAKwAsAC4ALwAxADMA
NAA0ADMANgA4ADkAOwA4ADgANwA2ADkAOgA6ADoAOQA4ADgAOAA2ADYANQAzADMAMwAz
ADMALwAsACsAKQArACkAJwAkACMAIQAgAB8AGgAaABkAFQAUABUAFgAVABQAEQAQAA8A
DAAMAA==
         </WaveFormData>
      </LeadData>
      <LeadData>
         <LeadByteCountTotal>10000</LeadByteCountTotal>
         <LeadTimeOffset>0</LeadTimeOffset>
         <LeadSampleCountTotal>5000</LeadSampleCountTotal>
         <LeadAmplitudeUnitsPerBit>4.88</LeadAmplitudeUnitsPerBit>
         <LeadAmplitudeUnits>��V</LeadAmplitudeUnits>
         <LeadHighLimit>2147483647</LeadHighLimit>
         <LeadLowLimit>268435456</LeadLowLimit>
         <LeadID>V2</LeadID>
         <LeadOffsetFirstSample>0</LeadOffsetFirstSample>
         <FirstSampleBaseline>0</FirstSampleBaseline>
         <LeadSampleSize>2</LeadSampleSize>
         <LeadOff>FALSE</LeadOff>
         <BaselineSway>FALSE</BaselineSway>
         <ExcessiveACNoise>FALSE</ExcessiveACNoise>
         <MuscleNoise>FALSE</MuscleNoise>
         <LeadDataCRC32>3623942083</LeadDataCRC32>
         <WaveFormData>
9v/2//b/9v/0//T/9P/0//j/+v/8//7//f/8//v/+v/5//n/+f/6//v///8BAAIAAAAA
AAEAAQADAAMAAwADAAIAAwADAAMAAQABAAAA//8BAAEAAAD+//n/+P/3//b/9//6//v/
/P/7//n/9//2//P/8//y//H/8v/x//H/8f/w//D/7//v//D/8f/y//P/8P/v/+7/7f/v
/+//7//v//H/8f/w//D/7//u/+3/6//s/+7/7//v/+7/7f/s/+v/7f/t/+3/7f/z//P/
9f/1//j//f8HABIAIQA1AEoAWQBhAGMAYQBXAE8ATQA+ABcA5/+0/33/Sf8Y//D+2f7d
/uf+8v4E/yj/Sf9q/4j/n/+0/8b/1v/j/+n/6v/r/+3/7v/v//P/9P/1//b/+v/8//z/
/v/9//z/+//5//z///8BAAMAAQABAAIAAwAFAAUABQAHAAsACwALAAwACgAJAAoACgAO
ABAAEgAWABQAFQAWABgAGwAdAB8AIQAjACYAKAAqACoALAAvADIANgA6AD4AQgBDAEcA
SgBNAFIAVQBaAF4AYgBlAGkAbABtAHAAcwB0AHoAewB7AH0AewB7AHsAewB6AHgAdwB2
AHUAcgBwAGwAZwBkAGAAXQBbAFcAUwBOAEgAQwA+ADgAMQAsACgAIwAgAB0AGQAWAA8A
CwAHAAQAAgAAAAAA/v/7//n/9//2//b/9v/0//L/8//z//P/9P/x/+//7P/r/+z/7P/t
/+//7f/t/+3/7f/t/+3/7f/v//H/8f/x//H/8P/w//H/8v/z//X/+P/5//j/+P/3//b/
9v/2//n/+v/7//z/+//7//r/+f/8//z///8AAAIAAgACAAMAAAD///7//f/+/wAAAgAD
AAEA//////7//f/9//3//P/8//n/+P/3//X/9P/1//T/9//4//j/+P/3//X/9P/y//H/
8P/v/+//8P/w//H/8f/u/+3/7P/r/+3/7f/t/+3/7f/t/+3/7f/t/+3/7f/s/+7/7v/u
/+7/7P/r/+v/6v/s/+3/7v/v/+7/7f/s/+v/6//r/+v/7f/1//r///8HABAAHQAvAEYA
WQBhAGMAXwBVAE0ARwAuAAEA0/+i/23/Pf8Q/+r+1/7Z/uH+7P4E/yj/Tf9y/5D/p/+4
/8b/0v/b/+H/5P/o/+v/7f/v/+//8P/x//L/9v/4//j/+v/5//r/+//7//n/+//8//3/
/v///wEAAwABAAEAAQADAAcABwAHAAgACwALAA0ADgANAA4ADwASABUAFwAZABwAGgAb
ABwAHQAgACQAJwAqACoALAAvADIAMwA2ADkAPABCAEcASwBPAFIAVQBaAF4AZABnAGsA
bgBvAHIAdQB2AHkAeQB4AHkAegB7AHwAfQB5AHYAdAByAHIAcABvAGwAaQBmAGIAXwBa
AFUAUABKAEgAQwA+ADgAMgAsACcAIQAfABsAFgASABAADQAKAAgABAAAAP7/+v/6//n/
+P/4//b/9P/w/+z/7f/t/+3/7v/u/+3/6//r/+n/6P/o/+n/6v/r/+z/7f/s/+v/6v/r
/+z/7f/u/+//7v/u/+//8P/u/+//8f/x//f/+P/4//j/9v/2//b/9v/2//f/9//3//j/
+P/7//z/+//6//n/+f/8//3//v////z//P/8//v//P/7//z//P/5//n/+f/4//b/8//y
//H/8f/y//X/9v/1//T/8v/w//L/8f/x//D/7//u/+3/7f/s/+r/6f/n/+j/6f/q/+v/
6f/p/+n/6f/r/+v/6//r/+v/6//r/+r/6P/o/+j/6P/q/+v/7f/u/+r/6f/o/+f/6f/p
/+n/6f/r/+v/6//t/+v/8P/3/wMADgAdAC0APgBNAFcAWQBXAE8ARQA/ADIADQDb/6r/
d/9B/xL/7v7X/tf+4/7q/vr+Fv85/1r/fP+X/67/xP/U/9//4//m/+b/6f/r/+3/8f/y
//P/9P/0//b/9v/4//f/+P/5//n/+v/9////AQD/////AAABAAMAAwADAAUABQAFAAUA
BgAJAAkACwAMAA8AEAARABQAEgATABQAFgAZABsAHQAfAB8AIgAkACYAKAAqAC0AMAA0
ADgAPABAAEIARQBHAEkATwBTAFkAXgBgAGMAZwBqAGsAbgBxAHIAdwB5AHoAfQB8AHsA
egB5AHoAeAB3AHYAcgBuAGsAZgBlAGIAXgBbAFkAVQBRAEwARQA/ADkAMgAvACwAKgAn
ACIAHQAXABIADgALAAgABgAFAAIAAQD+//n/9//1//T/9v/2//T/8v/w/+//7v/u/+7/
7f/r/+v/7P/s/+3/7//u/+3/7P/r/+z/7f/u//H/7//v/+//7//w//D/8f/y//X/9//6
//v/8//y//b/+P/6//r/+v/6//r/+f/5//j/9//6//r//f/+//7//v/+/////f/9//3/
/f/+/wAAAgADAAIA///+//z/+//7//v/+v/6//f/9v/1//P/8v/z//L/9f/2//b/9v/z
//H/8P/u/+//7v/t/+3/6//q/+r/6f/p/+n/6f/p/+z/7f/u/+//7P/r/+r/6f/r/+v/
6//q/+z/7P/s/+z/6v/p/+n/6P/o/+n/6v/r/+j/5//m/+X/5//n/+f/6f/v//L/9//9
/wQADQAdADAAQQBLAEsARQA5ACcAFwAKAO//v/+S/2n/Pf8U//L+1/7L/tP+4P7w/gj/
K/9K/2j/gf+W/6z/wP/P/9n/4v/l/+n/7P/v//D/8P/w//D/8//2//f/+v/5//r/+//7
//v//f/+////AQABAAIAAwACAAEAAAABAAUABQAFAAYABgAFAAYABgAJAAoACwAOAA4A
DwAQABIAEQATABUAFwAaAB4AIQAkACUAJgAoACoALQAwADMANgA6AD8AQwBHAEkASwBP
AFIAVwBbAGAAZABmAGgAagBqAHAAcQBxAHMAdQB1AHUAdQByAG4AawBoAGoAaABnAGQA
YABcAFcAUwBPAEsARwBCAD8AOwA3ADIALAAmACEAGwAZABcAFAASAA0ACQAFAAIAAQD+
//3/+v/5//f/9f/0//H/8P/t/+r/7f/t/+3/7v/s/+v/6f/p/+n/6P/o/+n/6v/r/+z/
7f/r/+v/6//t//D/8f/y//P/8//y//L/8v/y//P/9f/1//n/+v/6//j/9v/0//T/9P/0
//X/9//4//n/+f/4//r/+v/6//r/+v/7//3//f/9//3/+//8//3//f/+//3//v/+//r/
+f/4//b/9f/z//P/8//w//D/8v/y//D/8P/v/+7/8f/x//L/8v/u/+z/6v/p/+v/6v/q
/+n/6f/p/+n/6f/n/+f/5//n/+j/6f/q/+v/6v/p/+j/5v/n/+j/6f/q/+f/5//o/+j/
5v/l/+T/4//m/+f/6P/p/+j/5//m/+f/6//u//P//f8EAAsAEwAeACcALwAzADEAJwAV
AAMA9v/j/7v/iP9d/zf/FP/2/t3+zf7N/tr+5P70/hH/NP9U/3X/kv+m/7z/zf/X/9z/
4f/l/+j/6//u//D/8v/0//P/9P/z//T/9//6//3////9//3//P/7//3//f/+////AQAB
AAEAAwACAAEAAAAAAAIAAwAGAAgABwAIAAkADAAKAAsADAAOABAAEwAWABkAGQAaABoA
GgAdACAAJAAoACsALgAxADQANwA7AD4AQQBGAEkATgBSAFMAVQBYAFoAYQBmAGsAbgBv
AG8AbgBvAG0AbQBtAG0AbQBsAGwAbABpAGQAYABaAFoAWABVAFMATwBLAEcAQgA+ADkA
NAAuACoAJgAjAB8AGQAVABAADAALAAkABwAGAAAA/P/6//b/8//x/+//7v/w//D/7v/s
/+v/6f/n/+b/5//n/+b/5//l/+T/5P/l/+P/4//j/+P/5v/n/+j/6//o/+f/5v/l/+n/
6v/s/+7/7f/t/+7/7f/v//D/8P/w//T/9P/y//L/8v/y//L/8//z//P/9v/2//n/+v/4
//j/+P/5//v/+//7//v/+f/6//v/+//7//n/+f/4//j/+f/6//r/9f/x/+//7f/t/+7/
8f/y//D/8P/v/+7/8P/v/+//7v/t/+z/6//r/+r/6P/n/+X/6P/p/+r/6//q/+n/6P/n
/+f/5//n/+f/6f/p/+n/6P/n/+b/5f/k/+T/5f/n/+j/5f/l/+X/5f/l/+X/5f/l/+f/
5//n/+n/5//q//H/+/8EABEAIQAwADkAPQA5ADMAKQAZAA0ABADr/7v/iv9b/y//CP/q
/tP+zf7X/uj+8v4G/yf/Sv9o/4P/nP+0/8j/1//h/+b/5//p/+r/6//u//D/8v/0//T/
9v/2//j/9//4//n/+f/6//3///8BAAAA////////AgADAAQABwAHAAcABwAIAAgABwAI
AAgACgAMAA4AEgASABMAFAAWABUAFwAZABsAHQAgACIAJAAmACgAKwAuADIANgA6AD4A
PgBBAEMARQBLAE8AVQBaAF4AYQBlAGgAaQBsAG8AcAB1AHcAeAB7AHoAeQB4AHcAeAB2
AHUAdABzAHAAbgBqAGUAYgBeAFsAWABVAFIATgBIAEMAPgA4ADUAMAAsACcAIQAdABgA
FAAPAAsABwAEAAIAAAAAAP7/+v/3//T/8v/z//T/8//y//L/8f/w//D/7//t/+r/6f/s
/+z/7f/v/+7/7f/s/+v/7f/t/+3/7//t/+3/7f/t/+3/7P/s/+z/7f/v//L/8//z//L/
8v/y//T/9P/0//T/9P/1//X/9f/0//T/9//4//n/+v/7//3//P/7//r/+f/6//z//v//
/////f/9//z/+v/5//j/9v/1//P/8//z//H/8P/x//D/8v/y//H/8P/y//H/8f/w/+3/
7P/r/+v/7P/s/+3/7f/q/+n/6P/n/+n/6f/p/+n/6f/p/+n/6f/n/+f/5//m/+f/6P/p
/+r/6P/n/+f/5v/n/+f/5//n/+f/5//n/+f/5f/l/+X/5//t//L/9//9/wYAEQAfAC4A
PQBHAEsASwBBADMAJwAaAP3/z/+g/3P/Rf8c//b+2f7P/tf+4P7q/gT/Kf9O/3D/jf+k
/7b/xP/R/9v/4P/j/+f/6v/t/+3/7v/v//D/8v/0//T/9v/5//r/+//7//r/+//7//v/
/v///wEAAwACAAEAAAABAAEAAQABAAIABAAFAAgACgAKAAoACgAMAA8AEQATABYAFQAX
ABkAGwAbAB4AIAAiACYAKAArAC4AMAAyADQANgA8AEEARQBJAE0ATwBTAFYAWgBdAGEA
ZABqAG4AcgB0AHUAdQB0AHUAeAB5AHoAewB5AHYAdAByAHMAcABuAGoAZwBkAGAAXQBX
AFMATwBKAEcAQwA/ADoANAAuACkAIwAfABsAFgASABAADQAKAAgAAgD+//z/+P/4//f/
9v/2//X/9P/x/+7/7v/t/+z/7P/u/+3/6//r/+n/6P/o/+n/6f/p/+n/6f/n/+f/5//p
/+v/6//r/+v/7v/u/+//8P/t/+3/7v/t/+//8P/y//L/8v/w//D/8P/w//H/8//0//X/
9P/0//f/+P/4//j/+P/5//r/+//8//3/+v/6//r/+f/8//v//P/8//n/+f/5//j/9P/x
//D/7//x//L/9f/2//P/8v/w/+7/7v/t/+3/7P/t/+z/6//r/+n/6P/o/+f/6f/p/+n/
6f/p/+n/6f/p/+r/6//s/+3/6//r/+v/6v/o/+j/6P/o/+j/6f/r/+z/6v/p/+j/5//p
/+n/6f/p/+n/6f/p/+v/6//w//v/BwAUACMANQBGAFMAVwBXAFUASwBDAD8ALgAFANH/
nP9l/zP/Cv/o/tf+3f7n/vD+BP8m/0n/av+I/6H/tv/I/9b/3//j/+T/5P/n/+n/6//u
//D/8v/0//X/9v/1//b/9//4//n/+f/6//3///8BAP7//f/9//3/AAABAAIABQAGAAUA
BAAEAAUABQAHAAgACgAMAA4AEgARABEAEQASABQAFwAaAB0AHQAgACIAJAAmACgAKwAu
ADIANgA6AD4AQABDAEUARwBNAFEAVwBcAF4AYQBlAGgAbQBwAHMAdAB4AHkAeQB7AHoA
eQB4AHcAdwB2AHYAdgB0AHAAbQBoAGcAZABgAF0AWQBVAFEATABHAEEAOwA0ADAALAAp
ACUAHgAZABMADgAKAAcABAACAAAA/v/+//z/9//1//P/8v/z//T/8//y//H/7//t/+z/
7v/t/+v/6//t/+z/7P/t/+z/6//q/+n/6//r/+v/7f/r/+v/6//r/+7/7v/v//D/7v/v
//H/8f/x//L/8v/y//L/9P/0//T/9P/0//X/9f/1//f/+P/8//7//P/8//z//f/9//3/
/f/9//7/AAACAAMAAgD///7//P/8//3//v/+//v/9//1//P/8v/y//T/9P/3//j/+P/4
//X/8//y//D/8f/w/+//7//v/+7/7v/t/+v/6//r/+v/7P/t/+7/7//u/+3/7P/r/+3/
7f/t/+z/7P/s/+z/7P/q/+n/6f/o/+r/6//s/+3/7P/r/+r/6f/r/+v/6//t//P/+P//
/wUADAAbAC0AQgBTAF0AYQBfAFUASwBDADQADQDf/7D/ff9H/xj/8v7b/tn+4f7o/vz+
IP9L/2z/iv+h/7T/wv/O/9n/4//o/+r/7f/v//H/8P/w//D/8P/0//b/9v/4//f/+P/5
//n/+f/7//z//f/+////AQADAAIAAQAAAAEABAAFAAYACAAHAAcACQAKAA0ADgAPABIA
EwAVABcAGgAZABkAGQAZAB4AIgAlACgAJwAoACoALAAwADQAOAA8AEAARQBJAE0ATwBR
AFUAWABdAGEAZgBqAGsAbgBxAHIAdAB1AHUAdwB4AHkAegB7AHkAdgB0AHIAcgBwAG8A
bABoAGQAXwBbAFcAUwBPAEoASABDAD4AOAAyACwAJwAhAB4AGwAXABQADQAJAAUAAgAB
AP7//f/6//j/9//2//b/8//y/+//7P/v/+//7//w/+//7f/q/+n/6//q/+r/6//r/+v/
6//r/+j/5//m/+f/6P/p/+r/6//s/+z/7f/u/+z/7f/v/+//8P/y//P/9P/y//D/8f/y
//P/9P/2//f/9//3//X/9P/2//b/+f/6//v//f/7//v/+//7//v//P/9//3//f/7//v/
+v/3//f/9//2//X/8//z//P/8P/w//L/8v/0//T/8//y//L/8f/x//D/7v/s/+r/6f/s
/+z/7f/t/+z/6//q/+n/6f/p/+n/6f/q/+v/7P/t/+r/6f/o/+b/5//o/+n/6v/p/+n/
6v/q/+n/6f/p/+n/6//r/+v/6//o/+f/5v/n/+3/9v///wUADAAXACcAOABHAFMAWwBd
AFcATQBHADoAGQDn/7j/h/9V/yb//v7f/tn+3/7i/vD+EP83/1z/gP+d/7T/xP/S/9n/
3f/i/+X/6f/s/+//8f/y//P/9P/1//b/9f/2//j/+v/8//3//P/9//3//f/+////AQAD
AAMAAwADAAUABgAFAAQABAAIAAkADAAOAA0ADgAPABIAEgATABQAFgAXABkAGwAdAB0A
IAAiACQAJwAqAC4AMgA0ADYAOAA6AD4AQwBHAEsAUABTAFgAXABfAGEAZABmAGwAcAB0
AHYAeAB5AHkAewB9AH0AfQB9AHoAeAB3AHYAcwBwAG4AagBqAGgAZQBjAFwAVwBSAEwA
SQBFAEEAPAA3ADIALgApACQAHwAZABQAEgAPAAwACgAGAAIAAAD8//z/+//6//r/+f/4
//X/8v/y//H/8P/w//H/8f/w//H/8P/u/+3/7f/v/+//7//v/+//7//v//H/8P/v/+7/
7f/x//L/9P/2//X/9f/2//X/9//4//z//P/8//v/+v/5//j/+v/7//v/+//8//z///8A
AP7//v/+////AQABAAEAAQAAAAAAAAD//wAA//8AAAAA/////////v/6//f/9v/1//X/
9v/5//r/+v/6//n/+P/2//X/9f/0//X/9P/z//P/8P/u/+3/6//u/+//8P/x//D/7//u
/+3/7f/t/+3/7f/v/+//7//u/+3/7P/r/+r/6//t//D/8v/w/+//7v/t/+//7//v/+//
8f/x//H/8//x//L/+f8BAAwAGwAtADwASQBRAFUAVQBNAD8ANQAsAA8A3/+s/33/S/8e
//b+2/7T/t3+6v74/hD/L/9Q/27/i/+k/7r/zv/d/+X/5v/m/+n/6//t//H/8v/z//T/
+P/6//r//P/7//z//f/9//7/AQADAAUAAwADAAQABQAHAAcABwAJAAkACQAJAAoACgAJ
AAoACgAMAA4AEAAUABMAEwATABQAFQAXABkAGwAfACIAJAAmACgAKgAtADAANQA4ADsA
PgA/AEMARgBJAFAAUwBYAFwAXgBhAGUAaABrAG4AcQByAHcAeQB6AH0AegB5AHgAdwB2
AHQAcwByAHMAcABuAGoAZgBiAF0AWQBWAFMAUABMAEgAQwA+ADgANQAwACwAJwAjAB8A
GgAWABEADQAJAAYABAACAAIAAAD8//n/9v/0//b/9v/0//L/8P/v/+7/7v/u/+3/6//r
/+3/7P/s/+3/6//r/+v/6//s/+3/7v/x//H/8f/x//H/8P/w//H/8v/z//X/+P/5//X/
9P/0//b/+P/4//j/+P/4//j/+f/5//n/+v/6//3//v8AAAAAAAABAP7//f/8//v//f/+
///////9//v/+//6//v/+//7//r/+v/3//b/9f/z//L/8//y//P/9P/0//T/8//x//D/
7v/t/+z/6//r/+z/7P/t/+3/7P/r/+r/6f/q/+v/7P/t/+v/6//r/+v/6//r/+v/6v/s
/+z/7P/s/+j/5//n/+b/6P/p/+r/6//q/+n/6P/n/+f/5//n/+n/8f/0//f//f8EAA0A
GQAoADMAPQBBAD0AMQAdAAsA/v/j/7n/iP9f/zn/FP/0/tf+yf7P/tz+6v4C/yH/QP9g
/33/kv+k/7j/yf/X/97/4f/l/+j/6//s/+z/7P/s/+//8v/z//b/9//4//n/+f/5//v/
/P/9//////8AAAEA/v/9//z//f8BAAEAAQACAAMAAwAFAAYABgAGAAYACAAJAAsADQAQ
ABAAEQASABMAFwAaABwAHgAiACQAJwAqACwALgAwADIAOAA9AEEARQBIAEkATABOAFQA
VwBbAF4AYwBmAGkAagBrAGsAagBrAG4AbwBwAHEAbgBqAGcAZABlAGIAYABcAFkAVgBS
AE8ASwBHAEMAPgA9ADkANQAwACkAJAAgABsAGAAVABEADgAMAAkABgAEAP7/+v/4//T/
9P/z//L/8v/v/+7/6//o/+n/6f/p/+r/6P/n/+X/5f/l/+T/5P/l/+b/5//o/+n/6P/n
/+b/5//q/+v/7P/t/+z/7P/t/+7/6//r/+z/6//v//L/8v/w//D/8P/w//D/8f/x//H/
8v/y//X/9v/0//T/9P/1//b/9//4//n/+P/4//j/9//5//f/9//2//X/9f/1//T/8f/t
/+v/6f/q/+r/7P/s/+v/6v/o/+b/6P/n/+f/5v/n/+b/5f/l/+T/4v/h/9//4v/j/+T/
5f/i/+H/4P/f/+H/4f/h/+H/4v/j/+T/5P/i/+D/3v/c/93/3//i/+T/4P/f/97/3f/f
/9//3//f/+H/4f/h/+P/3f/e/+H/5//w//3/BwAQABsAIQAjAB8AFwALAPn/5v/X/7v/
jv9b/zH/Dv/u/tX+wf69/sz+3P7q/vv+Fv80/1P/dP+O/6T/u//L/9b/2v/d/9//4f/l
/+b/5//o/+z/7v/u//D/7//w//H/8f/y//X/9//5//j/9//3//f/9//3//f/+f/7//v/
+//8//v/+//9//7/AQACAAMABgAEAAUABgAIAAoADQAQABMAFQAYABoAHAAcAB4AIQAk
ACcAKgAtADAAMQA1ADgAOwBCAEUASgBOAFAAUwBXAFoAWwBeAGEAYgBnAGkAagBtAGwA
awBqAGkAaQBoAGgAaABlAGIAYABcAFkAVgBSAE8ATgBLAEgARAA9ADcAMQAqACgAJAAh
AB0AGwAXABIADgAJAAUAAQD+//7//P/8//r/9v/z//D/7v/u/+7/7P/q/+z/6//q/+r/
6f/n/+T/4//k/+T/5f/n/+b/5f/k/+P/5f/l/+X/5//l/+X/5f/l/+b/5v/n/+j/6f/r
/+7/7//t/+r/6v/s/+7/8P/w//D/8P/u/+//7//v//D/8P/z//T/9v/2//b/9//2//X/
9P/z//X/+P/7//3/+//5//n/+P/1//X/9f/0//P/8f/x//H/7v/s/+z/6v/r/+z/7P/s
/+r/6f/p/+j/6f/o/+f/5//p/+j/6P/n/+X/5f/l/+X/5f/l/+X/5f/j/+P/4//j/+X/
5f/l/+T/5P/k/+T/5P/h/+H/4v/i/+L/4//k/+X/5f/l/+X/5f/k/+P/4v/j/+f/6v/v
//P/+P8BAAsAGAAjAC0AMwArAB0ADQD3/+b/1/+3/4j/Xf83/xL/8P7V/sP+xf7S/uL+
8P4L/y7/UP9v/4b/nP+w/8H/0f/c/9//4//m/+n/6f/q/+v/7P/u//D/8P/y//T/9v/4
//n/9v/3//f/9//4//n/+//9//z/+//6//v/////////AAABAAEAAwAEAAQABAAEAAYA
CQALAA0AEAAQABEAEgATABcAGgAcAB4AIAAiACUAKAAqACwALgAwADQAOQA9AEEAQwBF
AEkATABSAFUAWQBcAF8AYgBlAGYAaABpAGkAawBuAG8AcABxAG0AagBoAGYAZgBkAGMA
YABfAFwAWABVAE8ASwBHAEIAPwA7ADcAMgArACYAIgAdABsAFwASAA4ACgAHAAQAAgD+
//r/+P/0//P/8f/v/+7/7v/u/+z/6v/s/+v/6v/q/+j/5//l/+X/4//i/+L/4//k/+X/
5v/n/+T/4//i/+P/5P/l/+b/5//o/+j/6f/q/+f/5//o/+f/6//s/+z/7P/s/+r/6v/q
/+r/7f/v//D/8f/w//D/8//0//b/9v/2//f/9//3//f/9//1//b/9//3//j/9//4//j/
9f/1//X/9P/w/+3/7P/r/+v/7P/v//D/7f/s/+r/6P/p/+n/6v/q/+j/5v/k/+P/5f/k
/+T/4//j/+P/4//j/+L/4f/g/9//4v/j/+T/5f/k/+P/4v/g/+D/4P/g/+D/4P/h/+P/
5P/i/+H/4P/f/+D/4f/i/+P/4v/h/+D/4f/f/+b/7f/1//7/BwARACAALwA7AEEAQwA/
ADUAKQAgABEA6/+2/4P/U/8o/wT/5/7R/s/+3P7m/vD+C/8u/1L/c/+Q/6j/vP/L/9X/
2v/a/93/3//h/+b/6P/q/+z/7f/u/+3/7v/x//L/8//z//T/9//5//v/+v/5//n/+f/6
//v//P///wAA///+//7/AQABAAMABAAFAAYABwAKAAkACQAJAAoADAAPABIAFQAVABYA
FgAWABsAHgAiACYAJwAqAC0AMAAxADUAOAA7AEEARQBLAFAAUwBVAFgAWgBeAGIAZgBo
AGwAbQBtAG8AbwBvAG8AbwBvAG4AbgBuAGwAaABlAGAAYABeAFsAWQBXAFMATwBKAEQA
PwA6ADQAMAAsACkAJQAeABkAEwAOAAoABwAEAAIA///8//v/+P/z//H/7//u//D/8P/u
/+z/6//p/+f/5v/o/+f/5f/l/+X/5P/k/+X/5P/j/+L/4f/i/+P/5P/n/+T/4//i/+H/
4//k/+b/6P/m/+f/6f/p/+f/6P/o/+j/7P/u/+z/7P/s/+z/6v/r/+v/6//v//D/9P/2
//X/9P/z//P/9f/1//X/9f/2//j/+v/7//r/9//2//T/9f/1//X/9P/x/+3/6//p/+n/
6v/t/+7/7P/s/+v/6v/o/+f/5//m/+j/6P/o/+n/6P/m/+X/4//j/+P/4//j/+X/5f/l
/+X/4//j/+P/4//k/+X/5v/m/+P/4v/h/+D/4f/h/+L/4v/j/+P/4//j/+L/4f/g/9//
4P/h/+L/5f/l/+j/7f/3/wQAEQAhADQARwBTAFcAVQBPAEUAQQA8ACUA9//E/4//V/8k
//r+3f7T/tn+5P7u/gb/K/9O/27/if+g/7L/wv/R/9v/4P/f/+H/4v/j/+X/5v/n/+j/
6//u/+//8v/w//D/8P/v//L/9f/3//n/9//3//j/+f/5//n/+f/7/////////wAAAAD/
/wAAAAACAAQABgAKAAgACQAKAAwADwARABMAFQAXABoAHAAeAB0AHgAgACIAJwAsADEA
NgA4ADsAPQA/AEQARwBMAFAAVQBZAF4AYgBkAGYAaABoAG8AcQByAHUAcwBzAHMAcwB0
AHIAcQBwAHEAbgBsAGgAZQBiAF4AWwBZAFUAUQBMAEYAQQA8ADYALwAqACYAIQAfABsA
FgASAA0ACQAFAAIAAAD+//7//P/3//X/8//y//D/8P/u/+z/7v/t/+z/7P/q/+n/5//n
/+j/6P/p/+v/6P/n/+b/5f/l/+X/5f/n/+n/6f/p/+n/5//m/+b/5v/n/+n/7P/t/+//
7v/s/+j/6v/r/+z/7f/u//D/8f/x//H/8f/w//L/8v/z//T/9f/3//b/9f/0//P/9v/4
//r/+//5//f/9//2//P/8//z//L/8v/v/+7/7f/r/+r/6//q/+3/7v/u/+7/7P/r/+v/
6v/n/+b/5f/l/+f/5v/m/+X/5P/j/+L/4f/j/+P/4//j/+X/5f/l/+X/4//j/+P/4v/j
/+T/5f/m/+T/4//j/+L/4//j/+P/4//j/+P/4//j/+P/4//j/+X/6f/u//X///8IABMA
IQA0AEkAVwBfAGEAXQBVAFEARgApAPf/xP+R/13/LP8A/9/+1f7b/uD+6v4I/zH/VP92
/5X/qv+6/8b/z//X/9z/4P/j/+X/5//p/+r/6//s/+z/7v/u//D/8v/0//b/9//0//X/
9f/1//b/9//5//v/+//7//v//f////////8AAAMAAwAFAAYABAAEAAQABgAJAAsADQAQ
AA8AEQATABUAFwAaABwAHgAiACQAJwAqACoALAAuADAANAA5AD0AQQBEAEcATABQAFIA
VQBZAFwAYABkAGgAagBrAGsAagBrAG0AbwBxAHMAcABuAG0AbABpAGYAZABgAGAAXgBb
AFkAUwBNAEcAQAA/ADsANwAyACwAJgAhABsAFQARAAwACAAFAAMAAQAAAPz/+P/2//L/
8f/v/w==
         </WaveFormData>
      </LeadData>
      <LeadData>
         <LeadByteCountTotal>10000</LeadByteCountTotal>
         <LeadTimeOffset>0</LeadTimeOffset>
         <LeadSampleCountTotal>5000</LeadSampleCountTotal>
         <LeadAmplitudeUnitsPerBit>4.88</LeadAmplitudeUnitsPerBit>
         <LeadAmplitudeUnits>��V</LeadAmplitudeUnits>
         <LeadHighLimit>2147483647</LeadHighLimit>
         <LeadLowLimit>268435456</LeadLowLimit>
         <LeadID>V3</LeadID>
         <LeadOffsetFirstSample>0</LeadOffsetFirstSample>
         <FirstSampleBaseline>0</FirstSampleBaseline>
         <LeadSampleSize>2</LeadSampleSize>
         <LeadOff>FALSE</LeadOff>
         <BaselineSway>FALSE</BaselineSway>
         <ExcessiveACNoise>FALSE</ExcessiveACNoise>
         <MuscleNoise>FALSE</MuscleNoise>
         <LeadDataCRC32>2343303409</LeadDataCRC32>
         <WaveFormData>
7v/u/+7/7v/t/+z/6//q/+7/8P/y//T/8v/y//L/8v/x//H/8v/z//b/9//5//r/+v/6
//r/+v/8//3//v/+//3///8BAAEAAQABAAEAAQAEAAUABQADAAAA/P/6//n//P/+////
AAD///3/+//4//j/9v/0//T/9f/0//P/8//w/+//7//u/+//8f/y//P/8P/v/+3/7P/t
/+7/7//w//D/8P/v/+//7f/s/+r/6P/r/+7/7//w/+7/7P/r/+v/6//q/+r/6//x//H/
8f/w//H/9f/+/w0AIAA9AGEAggCpANQABAEyAWABjAGiAaMBlQFwASoBxABPAN//iP9P
/yz/Ff8e/z7/Wf9y/43/o/+x/8D/z//Z/97/4f/f/+D/4f/g/+L/4//k/+b/6v/q/+v/
7P/q/+n/6P/p/+r/7P/t/+//7//v/+//7//y//P/9P/0//b/9v/2//b/9//2//X/9//8
//7///8BAAEAAQABAAEABQAGAAcACQAMAA4ADwAQABEAFAAVABkAHAAfACQAKAAoACoA
LAAuADEANQA4ADsAPwBCAEUASABKAEwATgBPAFEAVABWAFgAWABXAFYAVABUAFMAUgBR
AE8ATgBNAEwASQBGAEMAQAA+ADoAOAA1ADAALAAoACMAHwAcABkAFQASABAADQAKAAQA
AQD9//r/+//6//n/+P/2//T/8v/u/+//7//v/+7/7//v/+7/7v/s/+r/6f/p/+v/6//r
/+v/6f/p/+j/6P/p/+n/6v/q/+r/6v/r/+v/6v/p/+j/5//o/+z/7v/w/+//7v/t/+z/
7P/u/+//8P/x//L/8P/x//H/8v/z//T/9f/3//r//P/8//z/+f/4//j/+P/7//3/AAAD
AAIAAQAAAP//AQACAAMAAwABAP///P/7//n/+f/6//r/+//8//z//P/5//j/9f/y//L/
8f/w/+//8f/w/+//7//t/+z/7P/r/+z/7f/u/+7/7v/u/+7/7v/u/+7/7v/t/+//7v/u
/+3/6//q/+v/6v/t/+3/7f/u/+7/7f/r/+r/6//r/+v/6//y//X/+f8AAAsAIAA9AGMA
igCzAOAAEgE+AWoBjgGcAZkBhwFcARABqAA3AMn/dv9B/x7/Df8g/0L/Yf9+/5v/rf+5
/8b/0f/X/9z/3f/f/+L/5f/m/+f/5//n/+j/7P/s/+3/7v/t/+3/7f/v/+3/7v/u/+//
9P/1//b/9//3//f/9//2//r/+v/6//r//P/8//z///8AAAAA/////wMABQAHAAkACAAI
AAgACQAOABAAEQASABMAFgAXABsAGwAdACEAJAAmACoALgAyADQANwA5ADsAQABEAEgA
TABNAFAAUwBVAFMAVABUAFQAVgBXAFgAWABVAFMAUQBPAE8ATgBNAEwASABGAEQAQgA9
ADgANQAxADAALAAoACMAHQAaABcAEwAPAAwACAAEAAMAAQD+//z/+P/2//T/8v/y//L/
8v/w/+z/6//q/+j/6P/p/+n/6v/q/+j/5//n/+f/5//n/+f/6f/p/+j/6P/l/+X/5v/m
/+j/6P/p/+n/5//n/+f/5//l/+j/6f/q/+7/8P/w//D/7//u/+3/7P/u/+//7//w//H/
8v/z//X/9f/2//X/9P/3//j/+v/8//n/+f/6//v//P/9//7////9//7///////3/+//4
//f/+P/5//v//P/5//j/9v/0//P/9P/z//L/9P/z//L/8f/w/+7/7P/r/+3/7v/w//H/
8P/v/+7/7P/u/+7/7v/u/+z/7P/s/+v/6f/o/+j/5//p/+r/7f/u/+3/6//p/+j/6//r
/+r/6v/r/+v/6//r/+r/7//z//z/CwAcADUAUwB0AJkAxgD0ACQBUAF6AZQBlQGHAWQB
IgHAAFEA4f+I/0//Kv8P/w7/Kv9H/2L/gf+Z/63/vv/N/9X/2P/Z/9j/2v/c/9z/3//h
/+P/5v/n/+b/5v/m/+f/5//n/+n/6//s/+z/7f/u/+3/7P/r/+7/7//w//D/8P/w//D/
8P/0//T/9P/3//v//P/8//3//P/9//7///8CAAQABgAJAAsADAAMAAwADQAQABEAFQAZ
ABsAHwAiACIAJAAmACgALgAzADcAOwA+AEAAQgBEAEUASABLAE0ATwBSAFQAVgBWAFUA
VABSAFIAUQBQAE8ASwBIAEUAQgBAAD4APAA6ADgANAAyAC8AKwAmACEAGwAZABgAFwAV
ABAADAAHAAIA///9//r/+P/4//b/9P/y/+7/7P/q/+b/5v/n/+j/6P/m/+X/4//i/+T/
4v/h/+H/4//j/+P/4//i/+H/3//e/97/3//h/+L/4f/g/+D/3//h/+H/4f/h/+P/5v/n
/+j/4v/g/+L/5P/o/+j/6P/o/+j/5//n/+b/5v/o/+r/7P/v/+7/8P/w//D/7v/u/+//
8P/z//X/+P/7//j/9//2//X/8//0//X/9f/0//P/8f/x/+//7//w//D/8//0//T/9P/w
/+7/6v/m/+f/5//n/+f/5f/k/+P/4//g/+D/4f/h/+P/5f/n/+j/5v/k/+L/4P/i/+L/
4v/h/+P/4v/i/+H/3//e/9//3v/f/9//3//g/+D/3//d/9z/3//f/9//3//k/+f/6f/u
//X/AgAZADsAYACFAKwA1gD8ACQBSgFqAXMBZwFOASAB0gBtAP3/lv9L/xz///7y/gr/
Kf9C/13/df+J/5z/rf+7/8T/y//N/9D/0//U/9P/0//T/9T/1//Y/9r/3P/c/9v/2v/b
/9v/3P/c/93/4f/h/+H/4f/h/+H/4f/g/+P/5P/l/+b/5//m/+X/5//p/+r/6v/r/+3/
7//x//P/8//0//X/9//7//7/AAACAAIABAAEAAcACQALAA8AEgAUABgAHAAgACEAJQAo
ACsAMQA0ADcAOgA8AD4AQABBAEMARgBIAEoASwBLAEsASgBHAEUAQwBBAEAAPgA8ADoA
NQAyAC8ALAApACQAIQAdABsAGAAVABEACgAGAAIA/f/8//r/9//0//D/7f/p/+b/5P/i
/+D/3v/f/97/3f/a/9b/1f/U/9L/0v/T/9P/1P/S/9D/z//P/83/zf/N/83/zv/P/8//
0P/N/83/zv/O/8//0P/S/9P/0v/R/9D/z//P/9L/0//U/9j/2P/Y/9j/1P/W/9b/1v/W
/9f/2f/a/9z/3P/c/9z/3f/e/+D/4P/g/+L/4v/j/+T/4v/j/+X/5//o/+n/6v/r/+r/
6v/q/+n/6f/n/+T/4//i/+H/4f/g/97/3v/d/9z/3f/e/93/3P/a/9f/1P/R/9L/0v/S
/9P/0v/S/9P/0//R/9H/0f/Q/9L/0v/S/9L/0f/Q/8//zf/Q/9D/0f/R/87/zv/Q/9D/
z//N/8v/yv/O/8//z//Q/87/zf/M/8v/0P/T/9n/4P/p//T/AwAbADgAWwCAAKgA0gD8
ACIBRgFbAVUBPAEYAd4AiQAjALz/Yf8i//3+4v7g/v/+Hv87/1v/df+I/5v/qf+y/7f/
u/++/8H/wv/F/8f/yf/M/8v/yv/K/8r/zv/P/9D/0//Q/9D/z//P/9P/0//T/9P/1v/X
/9j/2P/Z/9j/1//W/9n/2v/b/9//4P/g/9//3//g/+H/4v/j/+b/6P/q/+3/7v/u/+3/
7P/u//L/9P/5//v//f8BAAQABwAKAA0AEAAVABkAHAAfACIAJAAmACgALQAyADcAOwA6
ADwAPQA+AD0APQA9ADwAPgA9ADwAOwA1ADIALwAsACwAKgAoACYAJQAgAB0AGQAUABAA
DAAHAAUAAgD///v/9v/y/+3/6P/n/+f/5v/m/+L/3v/a/9b/0//S/9H/zv/O/8//0P/Q
/83/y//I/8b/yP/I/8n/y//K/8n/yP/H/8f/x//G/8b/yP/J/8v/zP/J/8j/yP/H/8r/
y//M/83/zP/O/87/zv/Q/9D/0P/Q/9b/1v/U/9T/1P/U/9b/1//X/9j/2//c/93/3//e
/+D/4P/g/+H/4v/k/+b/5f/l/+b/5//p/+n/6f/p/+v/7P/t/+3/6v/n/+P/4f/j/+P/
5P/k/+L/4v/h/+D/4P/g/97/3P/c/9v/2v/Z/9f/1v/V/9X/1f/W/9j/2f/Y/9f/1v/U
/9T/1P/U/9T/1v/W/9b/1f/T/9L/0v/R/9H/0v/V/9b/1f/T/9H/0P/T/9P/0v/S/9X/
1f/V/9X/1P/X/9v/5P/x/wIAHQA7AFgAeQCeAMgA9gAiAUwBcAF7AW8BVAEiAdQAcQAD
AJ7/Uf8k/wP/8P7+/h//Pv9X/3P/if+e/63/u//E/8f/xv/I/8r/yv/O/8//0P/S/9L/
0v/T/9T/1//X/9f/2f/Z/9r/2v/b/9r/2f/Y/9f/2//d/9//4P/i/+L/4v/i/+P/4v/h
/+P/5//o/+j/6f/o/+n/6v/r/+//8P/x//P/9v/4//n/+v/7//7///8DAAYACQAOABIA
EAASABQAFgAaAB8AIwAnAC0AMAAzADYAOAA6ADwAPQBBAEQARgBIAEgARwBGAEQARgBF
AEQAQwBAAD4APAA6ADcANAAxAC4ALgAqACgAJQAhABwAFwARAA8ADAAJAAUAAQD+//r/
9v/y/+//6//o/+f/5v/l/+T/4P/e/9z/2P/a/9v/3P/c/9n/2f/Y/9j/1v/U/9P/0//U
/9X/1v/X/9b/1f/T/9L/0v/T/9X/1v/V/9T/1P/T/9P/0//T/9P/1f/Y/9n/2v/a/9j/
2v/Y/9n/2v/b/9z/3v/f/9//4P/f/+D/4f/j/+f/6v/r/+z/6f/o/+j/6P/p/+v/7v/x
//H/8f/x//H/7//w//H/8f/x/+//7P/r/+r/6f/p/+j/6f/q/+r/6v/o/+j/5v/k/+L/
4f/g/9//4P/g/+D/4f/d/9z/3P/b/93/3f/d/9z/3P/c/9z/3P/a/9r/2v/Z/9z/3P/d
/93/2f/Y/9n/2P/Z/9n/2f/a/93/3f/c/9z/3P/b/9r/2f/e/+P/5//u//f/BgAbADkA
XACDAK4A3AAKATgBYAF+AYcBfwFoAToB7ACFABMAqP9b/yz/Bf/0/gj/Lf9M/2n/hf+Z
/6j/sf+7/8T/yf/L/87/0f/S/9L/0//U/9b/1v/W/9f/2P/a/9v/3P/f/93/3v/e/9//
4v/j/+T/5f/l/+X/5f/k/+b/5v/m/+b/6f/q/+v/7//u/+7/7f/t//D/8//2//n/+f/6
//v//f///wAAAAAAAAIABgAIAA0ADgAPABIAFAAYABwAIAAkACQAJwApACsAMQA0ADcA
OgA+AEIARgBJAEkASgBKAEoATgBPAFAAUABPAE0ASwBJAEgARgBEAEIAQAA+ADwAOgA1
ADAALQApACgAJgAkACEAGgAWABIADQAJAAYAAgD+//3/+//4//b/8//w/+3/6v/r/+r/
6f/m/+P/4//j/+L/4f/h/+D/4P/i/+D/3//f/93/3f/d/93/3//f/97/3v/b/9v/3P/c
/97/3v/f/9//4f/h/+H/4f/e/+D/4P/g/+T/5v/o/+j/5v/k/+T/5P/k/+f/6f/q/+z/
6//s/+3/7//w//L/8v/y//T/9P/1//b/9f/1//b/9//4//n/+v/7//n/+v/7//v/9//1
//L/8f/0//X/9//4//X/9P/y//D/8P/w/+7/7P/s/+v/6v/p/+f/5v/l/+X/5v/m/+f/
5//m/+X/5P/i/+X/5v/n/+j/6P/o/+j/5//m/+T/4//h/+H/4v/l/+b/5f/j/+H/4P/i
/+P/4//k/+X/5f/l/+X/5P/p//P//v8NACIAQQBhAIQAqQDWAAYBOAFmAZABpAGhAY8B
ZAEYAbIAQQDT/37/Sf8k/wv/FP80/1H/bP+H/53/r/++/8v/0f/U/9P/0v/U/9b/1v/Z
/9v/3f/g/9//3v/e/97/4f/h/+H/4//l/+b/5v/n/+b/5f/k/+P/5//p/+v/7P/t/+z/
6//q/+7/7v/u//H/9f/2//b/9//3//f/9//3//z//v8AAAMAAwAEAAQABAAFAAgACQAN
ABIAFQAaAB4AHgAgACIAJAApAC0AMAAzADUAOAA7AD4AQwBGAEkASwBOAFAAUQBSAFAA
TwBOAEwATQBNAE0ATQBIAEYARABCAEAAPgA8ADoAOQA0ADEALQAoACQAIAAbABgAFgAU
ABEACgAGAAEA/P/7//n/9v/0//P/8v/x//D/7f/s/+v/6P/o/+n/6v/q/+j/5//l/+T/
5P/i/+H/4f/i/+P/5P/l/+L/4f/f/97/4P/h/+P/5P/j/+L/4v/h/+P/4//j/+P/4f/k
/+X/5v/k/+b/6P/o/+j/6v/q/+r/6v/o/+n/6f/q/+7/8P/y//X/9f/2//X/9P/0//T/
9f/2//n/+//+/wEA/v/9//z/+//9//7///////v/+f/2//X/8//z//T/9P/1//b/9v/2
//L/8v/w/+7/8P/v/+7/7f/t/+z/6//r/+j/6P/p/+n/6v/r/+z/7P/r/+r/6f/o/+n/
6v/r/+v/6f/o/+j/5//l/+T/5f/k/+b/5//o/+r/6v/p/+f/5v/p/+n/6f/p/+7/8//3
//z/BwAaADcAWwCAAKkA1gAIATYBZAGKAaABoQGVAXQBLgHKAFcA5/+O/0//Jv8N/xT/
OP9Z/3T/jf+j/7H/vP/H/9H/2P/d/9z/3v/g/+D/3//f/9//4P/k/+T/5f/m/+X/5f/l
/+f/5//o/+j/6f/s/+3/7v/v/+//7//v/+7/8f/y//P/9P/z//L/8f/z//f/+P/4//n/
+//9////AQAAAAAAAAABAAcACgAMAA4ADgAQABAAEwAXABkAHQAgACIAJgAqAC4ALwAx
ADIAMwA4ADwAQABEAEUASABLAE0ATABOAE8AUABSAFMAVABUAFMAUQBPAE0ATQBMAEsA
SgBGAEIAPgA6ADkANAAxAC0AKwAoACUAIQAaABYAEgANAAwACgAHAAQAAAD9//n/9v/2
//T/8v/w//H/8P/v/+z/6v/p/+j/5v/o/+n/6f/q/+n/5v/k/+P/5f/l/+X/5f/l/+X/
5P/k/+L/4f/h/+D/4f/i/+T/5f/j/+P/4//j/+H/5P/l/+b/5//o/+n/6v/o/+j/6f/q
/+v/7P/u/+//7//w/+7/7v/u/+//8f/0//X/9v/0//T/9f/2//b/9//5//v//f/9//3/
/f/6//r/+v/5//j/9//1//X/9f/1//b/9v/4//j/9//2//T/9P/y//D/7//t/+v/6f/s
/+z/7P/t/+v/6v/q/+n/6//r/+v/6v/r/+z/7f/u/+z/6v/o/+X/5//o/+r/6//q/+r/
7P/s/+z/6//q/+r/7f/t/+z/7P/r/+n/5//l/+z/8//5//7/BQAUACsASwBuAJMAvgDw
ACIBUAF6AZYBmQGNAXQBPgHmAHkABwCk/2H/Mv8P/wr/KP9L/2j/h/+j/7X/wv/L/8//
1P/X/9n/3P/f/+D/4v/j/+T/5v/n/+b/5v/m/+j/6f/q/+3/7P/s/+v/6//u/+//8P/x
//D/8f/y//L/8v/y//L/8v/3//j/+f/9//z//P/7//v//f///wEAAwADAAQABQAHAAgA
CgALAAwADgASABQAGQAYABkAHAAeACEAJAAnACoALQAxADQANwA6ADwAPgBAAEQASABM
AE8ATgBQAFEAUgBVAFUAVQBUAFIAUQBQAE8ATABKAEgARgBFAEQAQwBCAD4AOAA0AC8A
LwAsACkAJQAhAB4AGwAXABEADgAKAAYABQADAAAA/v/7//j/9f/y//L/8v/y//D/7f/t
/+3/7P/r/+v/6v/q/+3/7P/s/+3/6v/p/+j/5//p/+n/6P/o/+f/5//o/+j/5//m/+b/
5f/n/+n/6//t/+r/7P/s/+z/7P/w//L/9P/y//H/8P/v/+7/8P/x//H/8v/z//T/9f/3
//b/+P/4//j/+f/6//z//v/7//v//P/9//////////////8AAAEAAQD///3/+v/5//v/
+//8//z//P/8//v/+v/2//b/9P/y//T/8//y//H/8P/u/+z/6//r/+z/7v/v/+7/7f/s
/+r/6v/q/+r/6v/s/+z/7P/r/+r/6P/n/+X/5v/o/+z/7v/r/+n/5//m/+n/6f/o/+j/
6//r/+v/6//q/+v/7f/0/wEAEgArAEkAaACJALIA4AAOAToBZAGEAYsBgQFmATIB3ABx
AAEAnv9X/y7/Ef8K/yD/Pf9W/2//if+f/7T/xf/R/9j/1f/W/9j/2v/a/93/3//h/+T/
5v/m/+f/6P/n/+f/5//p/+r/7P/t/+//8P/v/+7/7f/w//H/8v/y//L/8v/y//L/9P/0
//T/9//7//z//P/9//z//f/+////AQACAAMABQAIAAoACwAMAA0AEAARABUAGQAbAB8A
IgAiACQAJgAoAC0AMQA0ADcAOwA+AEEARABGAEgASgBLAE8AUgBUAFYAVQBTAFEATgBO
AE0ATABLAEoASABGAEQAQQA+ADsAOAA2ADIAMAAtACgAJAAgABsAGAAWABQAEQALAAgA
BAAAAPz/+f/1//L/8f/w/+//7v/s/+r/6P/k/+T/5f/m/+b/5P/j/+H/4P/i/+D/3//f
/+D/4f/i/+P/4v/h/9//3v/e/9//4f/i/+L/4v/j/+P/4f/h/+H/4f/i/+b/6P/q/+T/
4v/k/+b/6P/q/+r/6v/q/+r/6//r/+z/6//s/+3/7//y//T/9P/0//H/8P/w//D/8f/z
//b/+f/3//f/9//3//f/+P/5//n/+f/3//T/8//y//H/8f/w//H/8v/y//L/7//u/+v/
6P/m/+X/5P/j/+b/5v/m/+f/5f/k/+T/4//l/+X/5f/k/+L/4v/i/+L/4v/i/+L/4f/i
/+L/4//j/9//3v/f/97/3//f/9//4P/g/9//3f/c/9//3//f/9//5P/p/+v/8P/3/wQA
GQA1AFYAeQCgAMwA9gAcAUIBYAFtAWEBSgEiAeAAhQAXAKr/V/8k/wP/8P4A/yH/PP9X
/3P/h/+Y/6f/uf/G/83/z//S/9X/1v/V/9X/1f/W/9r/2v/b/9z/3//f/9//4f/f/+D/
4P/h/+T/5f/m/+f/5f/l/+X/5P/n/+j/6f/q/+z/7P/s/+//7v/u/+3/7f/v//H/8//1
//X/9v/3//n//P/+////AAADAAYABwALAAsADQARABQAGAAcACAAJAAmACkAKwAtADMA
NgA5ADwAQQBEAEcASQBJAEoASgBKAE4ATwBQAFAATgBLAEgARQBDAEIAQQBAAD0AOgA3
ADQAMQAsACkAJQAjACAAHQAZABMADgAJAAMAAAD+//v/+P/1//P/8P/u/+v/6P/l/+L/
4//i/+H/3v/c/9v/2v/Y/9j/2f/Z/9r/2P/W/9X/1f/V/9X/1f/V/9f/1//W/9b/0//T
/9T/1P/X/9j/2v/b/9n/2f/Z/9n/1v/Y/9j/2P/c/97/3v/e/97/3v/e/97/3//f/+D/
4f/i/+P/5f/l/+b/5f/k/+b/6P/r/+7/7P/r/+v/6//s/+3/7v/v/+//8P/x//H/7f/r
/+j/5//o/+n/6//s/+n/6P/m/+T/5P/k/+L/4P/g/9//3v/d/9z/2v/Y/9f/2f/a/9z/
3f/a/9n/2P/W/9b/1v/W/9b/1//Y/9n/2f/X/9T/0v/P/9H/0v/V/9b/1f/T/9H/0P/R
/9H/0P/Q/9P/0//T/9P/0P/R/9P/2P/h//D///8TADAATQBsAIwAtADeAAQBJgFDAU0B
PAEcAe4AqwBRAOz/i/9A/xP/+P7i/un+Bv8l/z//X/96/5H/o/+y/7v/vf/A/8P/xP/H
/8n/y//O/9D/0P/R/9L/0//T/9P/1f/W/9j/2f/b/9r/2f/Y/9f/2f/b/93/3v/g/+D/
4P/g/+D/4P/g/+P/5//o/+j/6f/o/+n/6v/r/+//8P/x//P/+P/6//v//P/7//7///8D
AAcACQANABAAEQAUABcAGgAeACMAJwArAC8AMgA1ADgAOQA8AD8AQQBFAEgASgBMAEwA
SwBKAEgASQBJAEkASQBEAEIAQAA+ADkANgAzADAALgAqACgAJQAfABoAFQAPAAwACgAI
AAUAAQD+//r/9v/w/+3/6f/m/+X/5P/j/+L/3v/c/9r/1v/V/9X/1f/U/9X/1f/U/9T/
0v/Q/8//z//R/9H/0f/R/9D/z//N/8z/zP/N/8//0P/P/87/zv/N/8//z//P/8//0v/W
/9j/2v/Y/9b/1P/W/9j/2f/a/9v/3P/c/93/3f/e/93/3v/f/+H/4v/k/+T/5P/i/+L/
4//k/+b/6f/t//H/7//v/+//7//t/+7/7//v//D/7//t/+3/6//p/+j/5v/o/+j/5//m
/+L/4v/g/97/4P/f/97/3f/f/97/3f/d/9r/2v/b/9v/3f/d/93/3P/a/9r/2v/a/9z/
3P/c/9v/2//a/9r/2f/X/9b/1//W/9n/2f/Z/9r/2f/Z/9j/2P/X/9f/1//X/9z/3//l
/+j/7//6/w0AKQBIAGsAjgC0ANgAAAEkAUYBXwFhAUwBKgH2AKUAPwDU/3X/NP8P//L+
6v4B/yb/R/9h/3v/jv+f/6//vP/H/8v/zv/R/9L/0v/T/9T/1v/Y/9j/2f/a/9z/3f/e
/+H/4P/g/9//3//i/+P/5P/l/+P/4//j/+L/5f/m/+f/6P/o/+j/6P/r/+r/6v/p/+n/
7f/v//H/8//0//T/9P/1//n//P/+/wAAAQAEAAUACQAKAAsADgAQABQAGAAcACAAIgAl
ACcAKQAvADIANQA4ADsAPgBBAEMARABGAEcASABKAEsATABMAEkARwBFAEMAQwBCAEEA
QAA8ADoAOAA2ADEALAApACUAJQAiAB8AGwAUABAADAAHAAUAAgD+//r/9f/z//D/7v/r
/+j/5f/i/+P/4v/h/97/2//b/9v/2v/Z/9n/2P/Y/9b/1P/T/9P/0//T/9P/0//U/9X/
1f/W/9L/0f/R/9D/0f/S/9T/1f/V/9X/1f/V/9T/1v/W/9b/2v/a/9r/2v/a/9r/2v/a
/9r/3f/f/+D/4v/i/+L/4v/j/+b/6P/o/+j/6v/q/+v/7P/r/+v/7P/t/+//8f/z//X/
8v/y//L/8f/x/+//7P/r/+z/7f/v//D/7f/s/+r/6P/n/+j/5//m/+X/4//h/9//4f/g
/9//3//e/97/3//f/97/3f/c/9r/2//c/93/3v/c/9z/3P/b/9v/2v/a/9n/2f/a/93/
3v/b/9n/1//W/9n/2f/Y/9j/2f/Z/9n/2f/Y/9v/4//q//P//v8PACkATABvAJQAvgDw
ACABSgFyAY0BiwF4AVQBGAHDAFkA7P+N/0r/H/8A//j+Ef80/1H/bf+J/57/r/+7/8L/
xf/I/8r/zP/M/9H/0//V/9j/1//W/9b/1v/Y/9n/2v/d/9//4P/g/+H/4v/h/+D/3//h
/+P/5f/m/+b/5v/m/+b/6v/q/+r/7f/t/+7/7v/v/+//7//v/+//9P/2//j/+//8//z/
+//6//7/AgAEAAkACwANABEAFAAUABYAGAAaAB4AIwAnACsALgAwADIANAA4ADwAQABD
AEQARgBHAEgARwBHAEcARgBJAEkASQBJAEQAQgBAAD4APgA8ADoAOAA3ADIALwArACgA
JAAgABsAGAAWABQAEQAKAAYAAQD8//v/+f/2//T/8v/w/+7/7P/q/+j/5v/i/+L/4//k
/+T/4v/h/9//3v/g/97/3f/d/9v/2//b/9v/2f/Z/9j/2P/a/9v/3f/e/9z/2v/Z/9f/
2P/Z/9r/2//b/97/3//g/9//3v/d/9z/4v/k/+L/4v/i/+L/4P/h/+H/4v/l/+j/6//v
/+//8P/v/+7/8P/w//H/8v/0//X/9//5//j/9//2//X/9//4//n/+f/2//P/7//t/+7/
7//x//L/8P/w/+//7v/s/+z/6v/o/+n/6f/p/+n/5//m/+X/5f/m/+b/5//n/+X/5f/l
/+T/5P/k/+T/5P/l/+b/5//n/+T/4v/h/9//3//g/+P/5P/k/+P/4v/i/+L/4f/f/97/
4P/h/+L/4//i/+P/5f/w//3/DgAnAEcAagCPALgA5gAWAUYBdgGaAacBoQGIAVYBAAGV
ACEAuP9t/zz/F/8I/xj/O/9Y/3H/i/+f/7D/vf/J/9D/0//T/9T/1f/U/9b/1//Y/9r/
3f/e/+D/4v/g/9//3v/f/+D/4v/j/+X/5f/l/+X/5f/m/+f/6P/o/+v/7P/t/+7/7//u
/+3/7//y//T/9f/3//b/9//4//n/+//8//3///8CAAQABQAGAAYACAAIAAsAEAATABgA
HAAcAB4AIAAiACUAKQAsAC8ANQA4ADsAPgA+AEAAQgBDAEYASgBNAFAAUABPAE4ATABO
AE0ATABLAEoASABGAEQAQgBAAD4APAA7ADYAMwAvACoAJgAiAB0AGQAWABMADwANAAoA
BgACAP7/+//3//T/8//y//H/8P/t/+z/6//o/+X/5f/l/+T/5f/l/+T/5P/i/+D/3//f
/+D/4f/i/+P/4P/f/93/3P/d/93/3v/e/+D/4P/h/+H/4P/f/97/3f/f/+L/4//k/+T/
5P/i/+D/4P/j/+T/5f/m/+f/6f/q/+z/7P/s/+z/7f/v//L/8//0//P/8v/y//L/8//1
//j/+//7//v/+//7//r/+v/6//n/+P/3//X/9f/0//P/8//y//X/9v/2//b/9P/0//L/
8P/v/+3/6//p/+r/6v/q/+v/6f/o/+j/5//n/+f/5//m/+j/6P/o/+j/5v/m/+b/5f/o
/+j/6f/p/+f/5v/n/+b/5v/l/+T/5P/l/+X/5P/k/+X/5f/l/+X/6P/t//H/+P8FABIA
KQBJAG4AlwDEAPYAKAFYAYQBogGrAaEBhgFOAfgAiwAVAK7/Z/82/xP/Cv8k/0X/Yv+B
/5v/rf+6/8X/y//Q/9P/1f/Y/9v/3P/c/93/3v/g/+L/4v/j/+T/5//n/+f/6f/n/+j/
6P/p/+3/7f/t/+3/7P/t/+7/7v/w//D/8P/w//P/9P/1//n/+P/4//f/9//7//3///8B
AAIAAgACAAMACAAKAAsADAAPABIAEwAXABYAFwAaABwAHgAiACYAKgAsAC8AMQAzADkA
PAA/AEIARwBKAE0ATwBNAE4ATgBOAFIAUwBUAFQAUgBRAFAATwBOAEwASgBIAEgARgBE
AEIAPAA2ADIALQAtACoAJwAjAB0AGgAXABMADwAMAAgABAACAAEA///+//v/+P/1//L/
8//w/w==
         </WaveFormData>
      </LeadData>
      <LeadData>
         <LeadByteCountTotal>10000</LeadByteCountTotal>
         <LeadTimeOffset>0</LeadTimeOffset>
         <LeadSampleCountTotal>5000</LeadSampleCountTotal>
         <LeadAmplitudeUnitsPerBit>4.88</LeadAmplitudeUnitsPerBit>
         <LeadAmplitudeUnits>��V</LeadAmplitudeUnits>
         <LeadHighLimit>2147483647</LeadHighLimit>
         <LeadLowLimit>268435456</LeadLowLimit>
         <LeadID>V4</LeadID>
         <LeadOffsetFirstSample>0</LeadOffsetFirstSample>
         <FirstSampleBaseline>0</FirstSampleBaseline>
         <LeadSampleSize>2</LeadSampleSize>
         <LeadOff>FALSE</LeadOff>
         <BaselineSway>FALSE</BaselineSway>
         <ExcessiveACNoise>FALSE</ExcessiveACNoise>
         <MuscleNoise>FALSE</MuscleNoise>
         <LeadDataCRC32>2948715809</LeadDataCRC32>
         <WaveFormData>
6P/o/+j/6P/l/+T/4//i/+T/5v/o/+r/6f/o/+f/5//n/+f/5//p/+v/7v/x//L/8v/y
//H/8f/y//P/9f/4//n/+f/5//n/+f/7//v/+//8//7///////z/+f/2//P/9P/2//n/
+//4//X/8v/v/+7/7P/r/+v/6//r/+v/6//p/+j/6P/n/+r/6//t/+7/6v/p/+j/5//m
/+b/5//n/+n/6f/p/+n/5P/j/+L/4f/j/+b/6P/p/+b/5f/k/+P/5f/l/+X/5f/t/+3/
6f/n/+P/5P/q//f/BwAgADwAVwB4AJ8AzAD9ACgBSwFgAWwBcAFaARgBuQBMAOf/mv9t
/1b/S/9R/2T/dv+K/5z/qf+3/8T/z//Z/97/3v/e/93/2//Z/9z/3f/f/9//4f/j/+T/
5v/k/+L/4P/f/+P/5f/o/+r/6P/n/+f/5v/o/+n/6//r/+3/7f/t/+7/7P/q/+j/6P/q
/+3/7//y//H/8f/w//D/8v/z//X/9//5//r/+//7//v/+v/8//7/AAADAAUACgAIAAkA
CgANAA8AEwAWABcAGQAbAB4AIAAhACEAIQAjACcAKwAtADEAMQAwAC8ALgAuAC4ALgAt
AC0ALQAuACwAKgAmACQAIgAiACIAIQAfABsAFgATAA8ACwAJAAgABgAGAAUAAwABAP3/
+P/1//H/9P/0//P/9P/x/+7/6//q/+r/6v/r/+z/7//t/+3/7f/p/+j/5//m/+f/6f/r
/+z/6P/n/+X/5f/l/+b/6P/o/+j/6f/q/+v/6P/m/+X/5v/o/+r/7f/v/+z/6//q/+r/
5v/q/+3/7v/v//D/7v/t/+z/6//v//D/8v/0//X/9//5//r/9//1//P/8v/4//z///8C
AAEA//////3//v///wEAAgADAAIAAQAAAP3/+v/4//f/+f/7//v/+//4//b/8//x//H/
8P/v/+7/7v/v/+//8P/t/+v/6f/o/+v/6//s/+3/6//q/+r/6//r/+v/6//r/+z/6//s
/+3/6//p/+j/5v/p/+v/7f/v/+z/6//q/+n/6f/p/+n/6f/v/+//8P/0//n/BwAgAD4A
YQCGALMA4gARATgBUQFeAWYBZAFIAQQBpQA8ANv/kv9n/1D/R/9T/2r/gP+Y/67/uf/D
/8z/0//X/9r/3P/h/+P/5P/l/+P/4//k/+P/5f/n/+j/6v/o/+j/6P/p/+r/6f/p/+j/
7f/v//L/9P/y//H/8f/v//D/8f/y//T/9P/0//T/9v/1//X/9P/0//b/+f/7//7//P/7
//v/+//8//7/AAABAAIAAgAFAAgABgAHAAcACgAMAA8AEgAXABQAFwAZABkAHgAhACUA
KAAqACsALAAvAC8ALwAtAC0AMAAyADQANgA0ADIAMAAtAC4ALwAxADAALwAsACsAKgAn
ACQAIAAbAB0AGgAZABcAEAANAAsACAAHAAUAAgD//////P/7//n/9v/0//H/8P/x//D/
7//w/+7/7P/r/+r/7f/r/+v/6//q/+r/6v/q/+n/6f/p/+j/6P/p/+n/6//n/+b/5v/k
/+b/5//o/+n/5//m/+b/6P/m/+b/5//n/+//7//x/+7/7f/s/+v/6v/t/+3/7f/t/+3/
7v/w//L/8f/x//H/8P/1//f/+f/8//r/+v/5//j//P/9/wAAAQD/////AAAAAP7//P/6
//j/+f/6//z////9//v/9//z//L/8v/x//H/8f/w/+//7v/s/+v/6f/o/+r/6//s/+7/
6//p/+j/5//o/+j/6f/r/+v/6//r/+v/6v/n/+b/5f/n/+n/7P/u/+v/6f/n/+X/5v/n
/+j/6f/n/+f/5//n/+P/5f/o//L//f8LAB4ANABNAGoAkwDCAPUAJAFJAV4BaAFsAVgB
HAG/AFgA8/+k/3X/XP9L/0v/Wv9s/37/lv+p/7n/yP/V/9n/2v/Y/9j/2f/Z/9n/3P/f
/+P/5f/j/+P/4v/i/+L/4v/i/+P/5v/n/+n/6v/o/+f/5//m/+n/6//u/+//7P/r/+r/
6v/s/+z/7P/u//H/8//0//b/9P/z//H/8P/z//X/+P/7//j/+P/4//f/+v/6//3/AAAC
AAUABwAMAAkACQAJAAsADQATABgAGwAbAB0AIAAiACIAIwAkACcAKwAtAC0ALwAvAC4A
LQAsAC0ALgAvAC8AKwApACgAJAAlACIAIQAgACAAIAAfAB0AGgAUABAACwALAAsADAAM
AAYAAwD///v/+//4//f/9f/3//b/9P/0//D/7P/o/+b/6P/q/+3/8P/t/+n/5//l/+X/
5v/n/+j/5v/n/+j/6P/k/+P/4f/h/+L/5P/n/+j/5v/l/+T/4//l/+T/5P/m/+j/6P/p
/+n/4//j/+P/5v/q/+v/7P/t/+7/7f/r/+n/5//q/+z/7//y//D/8f/y//L/8v/x//D/
8P/2//r//f8AAP3/+//7//n/+v/7//3//v/9//z/+//6//j/9v/1//X/+f/7//v/+//2
//T/8f/v//D/8P/w//D/7f/t/+z/7P/q/+n/6P/o/+r/6//t/+//7f/q/+j/5//o/+n/
6v/r/+3/6//r/+v/6P/n/+f/5v/o/+n/6v/r/+n/5//l/+P/5P/l/+b/5//r/+n/6P/o
/+3/9/8KACgASQBoAI8AvADpABgBQQFeAWgBcAFuAUwBAQGaACsAxv97/1D/O/85/0r/
YP9w/4L/lf+j/7D/u//H/87/1v/Z/9v/3P/d/9z/2//b/9n/3v/h/+P/5v/l/+T/4//j
/+P/4//k/+T/6P/p/+v/7P/q/+n/6f/n/+n/6//t//D/7f/s/+v/7P/s/+3/7f/u/+//
8f/y//T/8f/x//L/8//1//j/+//9//v/+v/8//7//f///wAABAAHAAkACwAPAAwADwAR
ABEAFgAZAB0AIAAhACEAIQAjACUAJwAnACkALAAsACwALAApACgAJwAlACYAJwApACgA
JQAgAB0AGgAZABgAFgATABQAEgASABEACwAHAAQAAAD//////v/9//r/9v/0//H/8f/w
/+7/7v/w/+7/7P/s/+r/6P/n/+b/6f/n/+f/5//k/+T/5P/k/+T/5f/m/+b/5f/l/+T/
5f/i/+L/4//i/+X/5//p/+v/6f/m/+T/5P/m/+b/5//n/+3/7//r/+r/6P/o/+j/6P/o
/+r/6//s/+3/7P/s/+3/7v/v//H/8//0//X/9f/1//b/9v/4//n/+v/9////AwAFAAMA
AQAAAP7/AAAAAAAAAAD9//z//P/9//z/+//4//X/9v/4//n/+//4//T/8P/s/+z/7f/t
/+7/7f/t/+3/7v/t/+v/6v/p/+v/7P/u//H/7f/r/+n/5//p/+n/6//t/+z/6//r/+r/
5//n/+f/5//p/+v/7f/v/+3/6//p/+f/6//t//D/9v/7/wEADAAgADkAWAB9AKoA3wAW
AUcBbAGCAYgBhgF2AUMB6gB9ABIAtf90/03/M/80/0j/Xv90/4//pf+0/7//yf/O/9D/
1P/X/9n/2//f/+H/5P/l/+T/4//h/+D/5P/m/+j/6//r/+n/6P/m/+n/6f/q/+r/6//t
//D/8f/u/+3/7P/s//D/8v/0//j/9v/1//P/8v/y//P/8//0//X/9//6//3/+//6//n/
9//6//z/AQAGAAYABwAHAAoADAANAA4AEQARABUAGAAZABkAGQAaABoAIQAlACkALwAt
AC0AKwArACwALAAsACwALQAuAC8ALwArACcAJAAeACEAIAAhACIAHwAeABwAGQAYABQA
EgAPAAwACwALAAoABQABAPz/9//4//j/+v/7//f/9P/w/+7/7//s/+n/6P/p/+r/7P/u
/+z/5//k/+H/5P/m/+j/6v/o/+f/5v/k/+P/4//i/+P/5f/m/+j/6P/k/+P/4v/h/+P/
5P/m/+r/5//m/+b/5f/m/+f/6P/q/+7/7v/t/+z/6//q/+3/7f/t/+3/7//w//L/9P/z
//P/8//y//f/+f/7//7//v/+//3//P/9//3//////wIAAwAFAAYAAwAAAP3/+v/8//z/
/f////7//f/6//f/9v/2//X/9f/1//T/8//y/+7/7f/r/+r/6//t/+//8v/v/+3/7P/r
/+v/6v/q/+v/7f/t/+3/7f/q/+f/5v/l/+f/6f/s/+7/7P/r/+r/6f/p/+n/6f/p/+r/
6//s/+3/5//n/+j/7v/5/wkAIAA6AFEAbgCRALwA8QAoAVUBeAGKAZABiAFiARcBqgA7
ANj/kf9k/0v/P/9I/1z/cP+C/5f/q/+8/8n/1f/c/97/3f/d/9z/2//d/9//4v/j/+T/
5f/l/+b/5P/k/+T/5f/o/+n/6//s/+v/6f/o/+b/6P/r/+//8f/v/+//7//w/+//7v/t
/+7/8f/z//T/9v/z//P/8v/y//P/9f/4//v/+f/6//v/+//6//r//f8AAAIABQAHAAwA
CQAJAAkACwAOABMAFwAZABsAHQAgACIAIwAjACMAJQAqAC0ALgAxAC8ALgAtACwALQAu
AC8ALwAuAC0ALQAqACcAJAAjACIAIgAiACEAHwAdABgAFQARAA4ADQANAAwABwAFAAIA
///7//j/9//1//j/+P/3//j/8//u/+n/5v/p/+r/7P/u/+7/6//q/+n/5//m/+X/5P/l
/+f/6f/q/+b/5f/j/+P/5P/m/+n/6v/o/+f/5v/l/+P/4v/i/+T/5//o/+r/6//n/+f/
5f/m/+n/6v/r/+z/6//r/+v/6//s/+z/7f/u//L/9f/4//r/+f/3//X/9P/3//r//P/+
//////8BAAEAAAD//////v8AAAAAAAAAAP3/+v/4//f/+v/7//r/+f/5//j/9v/1//L/
8P/u/+z/7f/v//D/8v/v/+3/6//q/+v/6//s/+3/7f/s/+z/7f/q/+n/6P/n/+n/6f/r
/+3/6v/p/+n/6P/o/+n/6v/r/+v/6//r/+v/6v/p/+j/5//t/+//8P/0//n/AwASACwA
SQBsAJcAxgD7ACoBUQFoAXIBfAF6AVgBDQGmADcA1P+L/2D/Rf87/0r/ZP96/5L/qf+3
/8D/xf/L/9L/1v/a/93/3//h/+H/4f/i/+H/4v/j/+P/5P/l/+b/5//p/+n/5//m/+T/
6f/r/+7/8P/t/+3/7v/t/+3/7f/t/+7/7//w//H/9P/y//H/7//u//L/9f/3//r/9//3
//j/+f/5//r/+//7////AAAEAAgABQAFAAQABgAKAA0AEAAVABIAFQAXABcAGQAbAB4A
IAAlACcAKQAtAC0ALQArACsALgAwADIANAAxADAALwAtAC4ALQAtACoAKgAoACgAKAAl
ACIAHgAZABoAGAAYABcAEgAPAA0ACgAHAAUAAgD///7//P/8//v/+f/2//L/8P/x//D/
7//w/+3/7P/s/+z/7v/r/+r/6f/p/+r/6//s/+r/6f/o/+b/5v/n/+f/6f/m/+b/5//m
/+f/5//n/+f/6P/o/+n/7P/q/+j/5//l/+n/7f/v/+7/7P/r/+r/6f/o/+r/6//s/+3/
7//w//L/9P/y//P/9P/0//j/+f/6//z/+v/6//n/+P/7//3/AQADAAEAAQACAAIA/v/8
//r/+P/7//z//v8BAP3/+//3//P/9P/0//P/8//x//D/7//u/+v/6//q/+r/7P/t/+7/
8P/t/+v/6v/p/+z/7P/t/+//7f/t/+3/7f/r/+n/6f/p/+z/7f/v//D/7f/r/+n/5//o
/+n/6v/r/+v/6//r/+v/5f/n/+7/+P8HABcALgBIAGMAhACtAOAAEwFCAWUBeAGCAX4B
XgEaAbUASgDp/57/cf9a/03/Uf9k/3b/iv+g/7P/wf/Q/9n/2//c/9z/3f/d/9z/2//e
/+H/5f/n/+X/5f/k/+T/5v/m/+b/5//r/+v/7P/s/+v/6f/o/+b/6P/r/+//8f/v/+3/
6//q/+z/7P/s/+7/7//x//L/9P/x//H/8P/w//L/9f/5//3/+//6//n/9//6//r//f8A
AAIABQAHAAwACQAJAAkACwAOABMAFwAZABoAGwAdAB4AIgAjACQAJwArAC0ALQAvAC4A
LAAqACgAKgAsAC4ALwArACkAKAAkACQAIgAiACIAIQAgAB4AGwAXABIADwALAAoACQAJ
AAgAAgD///v/9//1//L/8f/v//D/8P/v//D/7v/q/+b/5P/m/+j/6//u/+v/5//l/+P/
5P/k/+T/5P/m/+f/6P/o/+P/4f/e/93/3//i/+b/6P/k/+P/4v/h/+L/4v/j/+b/5v/m
/+f/5//j/+P/4//k/+b/5//o/+n/6v/o/+f/5v/l/+r/7P/v//L/8P/x//L/8v/y//H/
8P/w//T/+P/7//7//P/7//z/+//8//3///8AAP7//P/6//j/9v/0//P/8//1//f/9//3
//L/8P/t/+v/7P/s/+z/7P/r/+v/6v/q/+j/5//m/+b/6P/p/+v/7f/r/+j/5v/l/+j/
6f/q/+v/6f/n/+f/5//k/+P/4//i/+X/5//p/+v/6P/n/+b/5f/m/+f/6P/p/+3/7f/s
/+7/9f8DABwAOgBZAHwApQDWAAUBMAFPAWABbAFyAWABJgHDAFgA8/+g/2v/UP9D/0v/
Yv96/47/ov+x/7v/wv/J/8//2P/c/97/3//f/9//3f/d/97/3f/h/+P/5P/m/+P/4v/h
/+H/5f/l/+b/5v/o/+n/6//s/+r/6f/p/+f/6v/r/+z/7v/r/+r/6f/q/+z/7f/t/+7/
7//x//L/9P/w/+//7//v//P/9v/5//v/+//6//z//v///wEAAgAGAAkACwANABEADwAR
ABIAEQAWABkAHQAgACAAIQAiACUAJQAnACcAKQArACwALQAuACsAKgApACcAKAApACsA
KgAmACIAIAAeABsAGgAYABUAFwAUABMAEQAKAAcABQACAAIAAQD///3/+P/0//L/7//x
//D/7v/u/+7/7P/q/+r/5//m/+b/5v/o/+f/6P/p/+f/5v/l/+T/5P/l/+b/5v/l/+X/
5P/l/+P/4v/i/+D/4v/j/+T/5f/j/+L/4v/k/+L/4v/j/+P/5P/l/+b/6P/i/+L/4//k
/+X/5v/q/+v/7P/t/+v/6v/q/+r/7v/x//T/9v/0//P/8v/y//T/9v/3//j/+v/7//7/
///8//v/+//6//r/+v/6//r/9//2//b/9//3//f/9f/z//L/8v/x//H/7//s/+n/5v/n
/+n/6v/s/+j/5//m/+b/5v/l/+X/5f/n/+j/6v/t/+n/5//l/+P/5f/l/+f/6f/n/+f/
6P/o/+f/5//n/+f/6f/p/+n/6f/n/+X/4//h/+f/7f/w//T/9////xAAKABDAGIAjwDA
APMAIgFFAVYBYAFkAVgBLgHdAHoAFQC8/3//XP9F/0P/Vv9u/4b/nv+1/8H/yv/P/9H/
0v/W/9v/3f/e/9//3v/f/+H/4f/h/+H/4P/g/+T/5v/o/+v/6f/n/+b/5P/o/+n/6//s
/+r/6//t/+3/6//r/+v/7P/v//D/8f/0//H/8f/w//D/8f/z//T/9v/2//f/+f/7//r/
+v/6//n//P/+/wMACAAHAAcABgAIAAkACwANABEAEQAVABgAGQAaABsAHQAeACIAJQAo
AC0ALgAvAC4ALwAxADIAMwA0ADMAMgAxAC8ALAArACsAKAArACoAKwAsACcAJAAgABsA
HQAaABkAFwATABEAEAAOAAgABQABAP3//v/8//z/+//5//b/8v/w//H/8P/v//D/7v/u
/+//8P/u/+v/6v/p/+r/7P/u//D/7P/r/+r/6P/o/+n/6f/r/+n/6v/s/+z/6v/p/+j/
5//p/+r/7P/w/+7/7P/r/+n/7f/v//P/9v/0//H/8P/v/+7/8P/x//L/8//z//T/9v/4
//b/9//4//j/+v/7//z//v/+//7//f/8//7///8CAAMABQAFAAYABgAEAAIAAAD+/wAA
AAABAAMAAgABAP7/+//5//j/9v/1//b/9v/2//b/8v/x/+//7v/w//H/8v/0//H/7//u
/+3/7f/s/+z/7f/w//H/8v/z//H/7f/r/+n/7P/v//P/9v/x/+//7f/r/+z/7f/u/+//
8P/x//L/8//r/+n/6v/w//v/CQAeADYASwBmAIsAuADrABwBRQFgAWwBcAFqAT4B6wCE
ABsAwv+D/2T/Uf9P/1z/av96/47/of+z/8T/0f/b/+D/3v/e/9//3//f/+P/5f/o/+n/
6P/p/+n/6v/o/+j/6P/p/+z/7f/v//D/8P/v/+//7v/w//H/8//z//P/8//z//T/8v/y
//L/9P/3//n/+v/8//j/9//1//T/9f/3//r//f///wAAAQABAAAAAAADAAYACQALAAwA
EAAPAA8ADwARABIAFwAbAB0AHwAhACQAJgAnACcAJwApAC4AMQAyADUAMgAwAC4ALAAt
AC4ALwAvAC4ALQAtACoAJwAkACMAIgAkACQAIwAhAB8AGgAXABMAEAAPAA8ADgAJAAcA
BAABAP7/+v/4//X/+P/4//f/+P/0//D/7P/q/+3/7v/w//L/8P/t/+z/6//q/+r/6v/q
/+z/7f/u/+7/6//p/+b/5f/m/+j/6//s/+v/6//r/+v/6f/o/+j/6v/t/+7/8P/x/+3/
5//n/+r/7P/t/+7/7//w/+//7//v/+//8f/y//T/9v/5//v//f/+//v/+f/3//b/+//+
/wAAAgABAAEAAwADAAMAAwAEAAQABgAGAAYABgADAAAA/v/9/wAAAQAAAP///P/6//f/
9f/z//L/8f/w//D/8f/x//L/8P/v/+7/7v/x//H/8v/z//L/8P/v/+//7f/t/+3/7f/w
/+//8P/x/+//7f/s/+r/7P/t/+7/7//u/+3/7P/r/+v/6//r/+v/8//1//T/8v/3////
DgAoAEcAZgCJALYA6wAeAUcBZgF0AXoBfAFiASMBxgBVAOb/kf9c/0H/N/9E/1z/bv+A
/5X/pf+u/7n/x//S/9z/4P/h/+H/4f/f/9//4P/f/+H/4//k/+b/5v/m/+b/5//m/+X/
5f/k/+n/6//u//D/7P/r/+v/6f/s/+3/7v/w//D/8P/w//L/8f/x//D/8P/y//X/9//6
//b/9f/1//X/9//4//n/+f/7//z/AAAEAAIAAwADAAYACgANABAAFQATABUAFgAVABkA
GwAeACAAIgAjACQAJwAmACcAJgAnACoALAAuADAALAAqACgAJQAnACcAKAAmACUAIgAh
ACAAHgAcABkAFQAXABQAEwARAAsABwAEAAAA//////7//f/9//r/+f/3//X/8v/u/+z/
7//u/+3/7v/q/+j/5//m/+r/6f/q/+v/6f/o/+f/5v/k/+X/5v/m/+f/5//m/+f/5f/k
/+T/4v/j/+X/5//p/+f/5v/m/+j/5v/k/+P/4f/p/+3/7v/t/+z/6//q/+n/6f/p/+n/
7P/u//H/9P/y//H/8P/u//L/9f/4//z/+v/6//n/+P/6//v//v///wAAAQADAAQAAAD+
//z/+v/7//z//v8BAP///f/5//X/9v/2//X/9f/1//T/8//y/+//7f/q/+j/6//t/+//
8v/v/+3/7P/r/+v/6v/q/+v/7P/t/+7/7//r/+f/5f/j/+f/6f/s/+7/6//p/+f/5f/m
/+f/6P/p/+v/6//r/+v/5f/j/+T/5v/v//v/CAAYADEATABnAIoAtwDuACcBWAF8AZIB
mAGQAW8BMAHNAFwA8/+e/2f/Rf8w/zL/Rv9a/2//if+g/7X/xf/Q/9T/1P/V/9X/1f/Z
/9v/3v/f/+L/4//j/+T/4v/i/+L/4//m/+f/6f/q/+j/5//n/+b/5//p/+z/7f/t/+3/
7f/u/+7/7v/u//D/8f/z//T/9v/0//X/9f/2//f/+f/8//////8AAAEAAQABAAAAAgAE
AAcACQAKAA4ADQANAA0ADwARABUAGAAZABkAGwAeACAAIAAhACIAJQAqAC0ALgAxAC8A
LgAtACwALwAwADEAMQAuAC0ALQAqACgAJAAiACAAIAAgAB8AHQAZABQAEQANAAsACwAM
AAwACQAHAAQAAQD8//j/9v/z//b/9v/1//b/8//w/+3/7P/q/+r/6//s/+7/6//q/+n/
5v/m/+b/5v/n/+n/6//s/+f/5f/i/+H/4v/k/+f/6P/m/+X/5P/j/+P/4v/i/+T/6P/q
/+3/7//r/+n/5f/m/+z/7//w//H/8v/w/+//7v/t/+//8P/y//T/9v/3//j/+P/2//X/
9P/0//r//v8BAAQAAwADAAUABQADAAMABAAEAAYABgAGAAYAAwAAAP7//f/+/////v/9
//r/+P/1//P/9P/0//T/9P/1//X/9P/0//D/7//u/+7/7//v//D/8f/w/+7/7f/t/+//
7//v/+//8f/v/+//7//t/+v/6v/o/+n/6//t/+//7v/t/+z/6//r/+v/6//r/+//7//y
//L/8//7/wwAJABBAGIAhwCwAN0AEgFBAWgBhgGWAZoBjgFjARABnQAoAMP/fv9T/zf/
MP9G/2D/dv+J/5v/qP+1/8H/zP/W/9r/3f/f/+H/3//f/+D/3//h/+P/5P/m/+j/6P/o
/+n/6P/n/+f/5v/q/+v/7f/u/+z/6//r/+n/7P/t/+7/8P/w//D/8P/y//D/7//t/+z/
7v/x//P/9v/0//P/8//z//b/+P/6//v/+v/6//3/AAD+//////8CAAUABwAJAA0ACgAN
AA8ADwASABUAGQAcAB4AHwAgACMAJAAlACQAJQAoACoALAAuACoAKAAmACMAJQAlACYA
JAAjACAAHwAeABwAGgAXABMAFAASABIAEQAKAAcABQACAAIAAQD///3/+//4//f/9f/z
//D/7P/q/+v/6v/p/+r/5//m/+b/5v/n/+X/5f/l/+b/5v/m/+b/4//j/+P/4v/k/+X/
5f/n/+P/4v/i/+D/4v/j/+T/5f/l/+T/5P/m/+X/5P/k/+P/6f/p/+n/6P/m/+T/5P/k
/+T/5//p/+v/7f/s/+z/7f/u/+//8f/z//T/9//3//f/+P/4//j/9//2//v//f8BAAMA
AAD//////v/9//z/+//6//z//P/9////+//5//X/8f/x//L/8v/z//D/7v/s/+r/6//r
/+r/6v/q/+v/7P/u/+z/6f/n/+X/5//o/+r/7f/q/+n/6P/n/+f/5f/l/+X/5v/n/+n/
6v/m/+X/5P/j/+b/5//o/+n/6P/n/+b/5f/h/+X/6v/u//X//f8KACAAOQBWAHkApADZ
ABIBRQFsAYIBjAGKAXYBRQHuAIMAGAC9/3z/V/8//zj/Rv9e/3b/j/+l/7j/xf/N/9D/
0P/S/9P/0//T/9j/2//f/+H/4P/f/93/3P/f/+D/4f/j/+P/4//k/+T/5P/j/+P/4v/k
/+f/6//t/+v/6f/n/+b/6f/q/+v/7v/s/+3/7f/u/+3/7f/s/+z/7v/x//X/+f/1//T/
8//x//T/9v/7/wAA//8BAAIABgADAAMAAwAFAAcADQASABUAFQAVABYAFgAbAB0AHwAj
ACUAJwAnACkAKQAoACcAJgApACoAKwArACcAJQAkACAAIQAgACEAIgAfAB4AHAAZABYA
EgAQAA0ACwALAAwADAAFAAEA/P/3//j/9v/2//X/8//y//D/8P/v/+z/6f/o/+v/7P/u
//D/7v/p/+b/4//l/+b/5//o/+f/5//n/+b/4v/h/9//3//h/+T/6P/q/+X/4//h/9//
4v/i/+P/5v/k/+T/5f/l/+P/4//j/+T/6v/u/+3/7P/r/+r/6v/p/+j/5//r/+7/8v/2
//T/8//y//D/8v/z//T/9v/6//z//f/+//7//f/+//3//v///wEAAgD///z/+f/2//j/
+P/5//v/+//7//n/9//z//L/8P/v//H/8v/z//T/8P/v/+3/7P/s/+3/7v/w//D/7//v
/+//7v/s/+v/6//u/+//8P/x/+//6//p/+f/6v/r/+3/7v/t/+3/7f/t/+z/6//q/+n/
6//t/+//8f/r/+n/6v/w//v/CQAeADoAVQByAJcAxAD1ACYBUwFyAYIBjAGGAV4BDQGg
ADEA1P+R/2r/V/9P/1r/cP+C/5b/qf+3/8T/z//Z/+D/4v/h/+H/4P/f/+L/4//l/+X/
5//p/+r/7P/q/+j/5v/l/+n/6//u//D/8P/v/+//7v/u/+//8f/x//L/8//0//b/9P/y
//D/8P/y//X/9//6//f/9//2//b/9v/3//n/+//8//7/AAABAAAA/v///wAABQAJAAwA
EgAPAA8ADwARABMAFwAaABsAIAAjACcAKgAqACkAKAApAC0AMQAzADcANgA0ADIAMAAx
ADIAMwAzADMAMwA0ADIAMAAsACoAKAAoACgAJwAlACMAHgAbABcAEwARABAADgANAAsA
CAAFAAIA/v/8//n//P/8//v//P/6//b/8v/w//D/8P/x//L/8//x//H/8f/t/+z/6//q
/+3/7//x//L/7f/r/+j/5//n/+j/6v/q/+r/6//s/+3/6v/o/+f/6P/q/+z/7//x//P/
8f/t/+r/6v/s/+7/8P/y//X/9f/1//X/9P/0//X/9v/5//v//f/+//z/+//6//r///8C
AAQABgAHAAcACQAJAAYABQAFAAQABAAEAAQABAAAAP7//f/9/wAAAQAAAP///f/8//r/
+f/4//b/9P/y//T/9f/1//b/8//x/+//7v/v/+//8P/x//P/8v/y//P/8f/x//H/8f/z
//P/9f/3//P/8f/w/+7/7//v/+//7//v/+//7//v/+3/7f/t/+3/8//1//b/+v8BAAsA
HAA0AFEAdACfAM4AAwEyAVcBbAF2AXwBdAFMAfsAlAApAM7/jf9o/1H/Tf9e/3b/jv+m
/7n/xf/Q/9X/1//c/+D/5f/n/+j/6f/n/+f/6P/n/+j/6f/p/+r/7f/u/+//8f/x/+//
7v/s//D/8f/z//T/8//z//T/8//z//P/8//0//X/9v/3//r/9//3//b/9v/4//v//f8A
AP3//f/+////AQACAAMAAwAFAAYACgAOAA0ADQAMAA4AEQATABUAGQAYABsAHQAdAB8A
IQAkACYAKwAtAC8AMwAxADEALwAvADQANgA4ADoAOQA4ADcANQA0ADMAMwAwADEAMAAx
ADIALgAqACUAHwAgAB4AHgAdABYAEwARAA4ACwAJAAYAAwAEAAIAAgABAP7//P/5//j/
+f/6/w==
         </WaveFormData>
      </LeadData>
      <LeadData>
         <LeadByteCountTotal>10000</LeadByteCountTotal>
         <LeadTimeOffset>0</LeadTimeOffset>
         <LeadSampleCountTotal>5000</LeadSampleCountTotal>
         <LeadAmplitudeUnitsPerBit>4.88</LeadAmplitudeUnitsPerBit>
         <LeadAmplitudeUnits>��V</LeadAmplitudeUnits>
         <LeadHighLimit>2147483647</LeadHighLimit>
         <LeadLowLimit>268435456</LeadLowLimit>
         <LeadID>V5</LeadID>
         <LeadOffsetFirstSample>0</LeadOffsetFirstSample>
         <FirstSampleBaseline>0</FirstSampleBaseline>
         <LeadSampleSize>2</LeadSampleSize>
         <LeadOff>FALSE</LeadOff>
         <BaselineSway>FALSE</BaselineSway>
         <ExcessiveACNoise>FALSE</ExcessiveACNoise>
         <MuscleNoise>FALSE</MuscleNoise>
         <LeadDataCRC32>117224996</LeadDataCRC32>
         <WaveFormData>
7P/s/+z/7P/p/+j/5//m/+r/7P/u//D/7//u/+3/7P/s/+z/7f/t//D/8//1//f/9v/1
//X/9f/4//n/+v/9//v//P/9//z//v///wAAAAACAAQABQAFAAIAAAD+//r/+//9////
AQD///z/9//1//T/8//x//H/8f/y//H/8f/v/+//7v/t//D/8v/z//P/8P/u/+3/7P/u
/+//7//v/+//7//v/+//7P/r/+n/6P/r/+3/7//x/+3/7P/q/+n/7P/s/+z/7P/0//L/
8P/s/+j/5//s//T/BAAZAC4AQwBeAH4ApQDPAPUAFQEoATgBRAE5AQ0BwwBwACAA4f+7
/6f/nP+a/6D/p/+w/7z/xf/N/9j/4P/o/+r/6f/o/+f/5f/j/+X/5v/m/+f/6P/r/+z/
7f/r/+r/6P/m/+r/7P/u/+//7v/t/+z/6//t/+3/7f/u//D/8P/v/+//7v/s/+r/6f/r
/+3/8P/y//D/7//v/+7/8P/x//P/9f/4//n/+f/6//n/+P/4//r//v8AAAQABwAEAAQA
BAAGAAgADAAOABAAEwAVABcAGQAYABgAGAAbAB0AIAAkACcAJwAnACYAJQAmACYAJgAm
ACcAJwAmACUAIQAfAB0AGwAcABwAGwAaABYAEwAPAAoACAAFAAMAAgADAAEA///+//v/
9//0//D/8P/x//P/9P/z/+//6//p/+r/6//r/+z/7v/u/+7/7f/q/+n/6P/m/+n/6//s
/+3/6//p/+j/5//p/+n/6f/q/+z/7P/s/+z/6f/m/+f/5v/o/+r/7P/v/+7/7v/t/+z/
5//q/+z/7v/w//L/8f/w/+//7//x//P/9f/2//j/+f/6//z/+//5//f/9f/5//z/AAAE
AAIAAAD///7///8BAAMABAAFAAQABAAEAAAA/f/7//n/+//9//7//f/6//b/9P/x//P/
8v/y//D/8P/x//L/8v/u/+3/7f/s/+7/7//v//D/7//u/+7/7f/v/+//7//v//H/7//v
/+7/6//r/+r/6f/r/+z/7v/v/+z/7P/r/+r/6v/q/+r/6v/w//D/7//y//T//v8TACwA
RwBkAIwAtQDdAP8AFQEiATABOgErAf0AswBiABYA1/+x/5v/kv+U/57/qf+6/8j/0f/V
/9r/3P/g/+L/4//n/+n/6v/r/+j/6P/n/+f/6P/r/+z/7f/r/+z/7P/s/+z/7P/s/+v/
7f/v//H/8//x/+//7f/s/+//8P/w//H/8P/w//D/8f/w/+//7//u//H/8//2//j/9//1
//T/8//1//f/+P/6//r/+v/7//7//v/+/wAAAQADAAYACQAOAAwADgAOAA4AFAAXABoA
HQAdAB4AHwAjACIAIgAjACMAJQAnACgAKQAoACYAJAAiACMAJQAmACcAJgAlACQAIwAe
ABwAGQAWABYAFQATABAACwAHAAQAAgABAP///f/8//v/+f/4//b/8v/x//H/8P/z//H/
7//v/+z/6//p/+j/6f/q/+v/6//r/+v/6//q/+j/6f/p/+n/6//r/+z/7f/q/+n/6P/o
/+v/7P/t/+7/7P/q/+z/7P/q/+r/6v/r//P/8v/y//L/7//u/+3/7P/t/+7/7//x//H/
8//1//b/9P/z//L/8v/3//n/+//9//3//P/8//z///8AAAIABAADAAMAAwACAP///v/+
//7//v///wEAAwD///3/+v/1//b/9P/0//P/8//y//L/8P/u/+3/7P/q/+v/7f/w//L/
7v/t/+v/6v/r/+z/7v/v/+3/7f/t/+3/7P/p/+j/5v/q/+3/7//x/+3/6v/o/+X/5v/o
/+n/6v/q/+r/6v/q/+b/5v/r//L/+v8GABMAJgA5AFAAcACbAMkA8wAVASgBNgFCATkB
EQHLAHoALADr/8H/q/+a/5L/lP+Z/6T/tP/D/9H/3P/k/+b/5v/j/+P/4//i/+H/5P/m
/+f/6f/o/+n/6P/n/+f/6P/o/+j/6v/s/+7/7//s/+v/6v/p/+r/6//s/+7/6//q/+j/
5//p/+r/6//t//D/8f/z//T/8//x//D/7v/y//P/9f/3//X/9f/0//T/9v/2//f/+v/9
//7/AQADAAIAAgACAAQACAAMAA4AEAARABMAFQAXABcAGAAZAB0AHgAgACMAJQAlACUA
JAAjACUAJgAnACgAJAAjACEAHwAeAB0AHAAbABoAGgAZABgAFAARAA0ACAAKAAkACQAK
AAYAAQD8//j/+f/3//b/9P/z//P/9P/0//H/7f/p/+f/6f/r/+z/7v/r/+r/6f/n/+n/
6f/p/+j/6v/r/+v/6//p/+f/5v/l/+b/5//o/+r/6f/o/+f/5v/m/+T/5v/m/+n/6v/r
/+3/5f/m/+b/6v/u//D/8P/w//D/7v/s/+r/6f/s/+//8v/0//P/8//z//T/9P/z//L/
8f/1//j//P8AAP7//P/7//r//P/9//7//v/9//z//P/8//j/9//3//f/+//9//7//f/7
//b/8//v//L/8v/z//L/7v/t/+z/6v/o/+f/5//m/+j/6//t//D/7P/q/+n/5//q/+v/
7P/t/+3/6//r/+r/6P/n/+X/4//m/+b/5//n/+b/5v/l/+T/5f/m/+f/6P/s/+r/5//m
/+j/8P///xYAMwBMAGwAkwC9AOcACwEkATIBQAFJATUB/QCsAFQAAwDH/6P/kP+I/47/
mf+e/6j/sf+7/8L/yv/S/9j/3f/f/+H/4v/j/+H/4P/e/93/4f/l/+f/6f/o/+j/5//m
/+f/6P/p/+n/7P/t/+7/7//t/+v/6f/o/+v/7P/s/+3/6//q/+n/6f/q/+v/7f/u//H/
8f/y//L/8v/x//H/8f/2//n/+//+//z/+v/5//r/+//8////AQACAAQABgAKAAgACgAK
AAoADgARABQAFwAYABgAGAAbABwAHgAhACMAJgAnACcAJwAlACQAIwAiACUAJwAoACkA
JQAhAB0AGQAZABgAFgAUABQAEwARAA4ACQAFAAIAAAACAAEAAAAAAPz/+f/3//T/8v/x
//H/8P/x/+//7f/t/+r/6f/n/+b/6P/q/+z/7f/q/+n/6P/m/+j/6f/p/+n/6f/p/+r/
6//p/+f/5f/k/+b/6P/q/+z/6f/m/+f/5v/o/+j/6P/p/+//8P/u/+7/6v/s/+z/7P/s
/+//8P/x//P/8f/x//H/8P/y//P/9P/2//f/9//3//f/9//4//r//P/+/wAAAwAGAAQA
AwACAAAAAAAAAAEAAgAAAP////////7//f/7//f/+//6//v/+//4//T/8f/s/+3/7//x
//L/7//v//D/8P/u/+3/6//q/+z/7v/x//P/8P/t/+r/5//p/+n/6//s/+z/7f/t/+3/
7P/q/+n/5//r/+7/8P/y/+7/7P/q/+j/7P/u/+//9P/2//r/AQAQACUAPgBeAIMAsQDj
AA0BLgFCAUoBUQFNASsB6gCYAEUA+//D/6D/iP+C/4n/kv+g/7H/wf/M/9L/2P/a/9v/
3f/f/+D/4f/k/+b/5//p/+f/5//l/+P/5//q/+z/7v/r/+r/6f/n/+r/6//s/+3/7v/v
//D/8v/w/+7/6//p/+7/8P/y//X/8v/x//H/8P/x//H/8v/y//b/9//5//v/+P/3//X/
9P/2//j/+/8AAAAAAAACAAMABQAGAAcACgAJAAwADQAOAA8ADwAPAA8AFgAaAB4AJQAi
ACIAIwAjACIAIwAjACMAJQAmACcAKAAjACEAHgAbAB4AHwAgACEAHwAeABwAGgAXABUA
EgAOAA0ACwAKAAoABgABAPz/+P/7//v//P/8//j/9f/z//D/8v/v/+z/6//s/+3/7f/u
/+v/6v/p/+f/6f/r/+3/7v/s/+v/6f/n/+j/5//n/+f/6P/p/+r/7P/p/+j/5//m/+j/
6P/s/+7/6//q/+n/6f/q/+z/7f/u//P/8v/x//D/7//u/+7/7v/u/+//8P/z//b/+P/3
//f/9//4//z//f/+///////+//7//v8AAAAAAQACAAUABwAJAAoABwAEAAIAAAABAAEA
AgADAAIAAQD///v//f/6//n/9//3//b/9v/0//L/8f/w/+7/7//x//T/9v/y//H/7//u
/+7/7v/v/+//7//v/+//7//u/+v/6v/o/+z/7//x//P/8P/u/+3/6//r/+z/7P/s/+3/
7v/v//D/6v/o/+n/7v/2/wIAFQAoADkATgBqAJEAvwDvABcBMgFEAVABUQE7AQMBtABg
ABUA2/+3/6L/kv+O/5X/nP+o/7X/wf/O/9j/4P/k/+X/4//j/+L/4f/i/+T/5f/n/+X/
5//n/+f/5f/m/+b/5v/o/+r/7P/t/+v/6f/n/+X/6f/r/+3/8P/u/+7/7f/t/+v/6v/p
/+n/7P/t/+//8P/u/+3/7f/s/+//7//w//H/8v/z//P/9P/y//L/8//2//j/+v/+/wEA
/v/+//7/AAACAAYACAAKAAsADQAPABEAEQASABMAFwAZABwAIAAjACEAIQAgAB8AIgAi
ACIAIgAhACEAIAAfABwAGwAaABkAGgAaABkAGAAUABEADQAIAAcABQAEAAQAAAD9//r/
+P/1//P/8v/w//H/8f/y//L/8P/r/+b/4//l/+f/6P/q/+r/6v/q/+n/5v/l/+T/4v/l
/+f/6P/p/+f/5f/k/+P/5v/n/+j/6v/p/+j/5//m/+T/4v/k/+T/5f/m/+f/6f/n/+b/
5P/k/+f/6P/p/+r/6v/q/+r/6//p/+v/7f/u//H/8//1//j/9//1//P/8f/2//j/+//+
//7//v///wAA/////////v8AAAAAAQACAP7/+//5//f/+P/5//n/9//5//b/9f/z//L/
8P/v/+z/7v/v//D/8P/t/+v/6v/o/+r/6//r/+z/7P/s/+3/7f/q/+n/6P/n/+n/6f/r
/+z/6v/p/+f/5f/o/+j/6f/p/+n/6v/q/+r/6f/o/+f/5v/q/+z/7f/u//D/+P8FABgA
LwBKAG4AlwDFAO8ADwEiAS4BPAFDATMB/wCyAFwADwDR/63/lP+K/4z/l/+k/7T/w//N
/9L/1P/W/9r/3//j/+X/5v/n/+b/5v/l/+X/4//l/+X/5f/m/+j/6f/q/+j/6P/o/+f/
6//t/+//8f/u/+3/7P/s/+7/7v/t/+3/8P/w//D/8f/v/+3/7P/q/+3/7//y//T/9P/z
//P/8//0//X/9f/2//n/+v/8/wAA/f/8//3//f///wIABQAKAAgACgAKAAoADwARABMA
FQAaABwAHgAjACEAIAAgAB8AIgAlACcAKQAnACYAJQAkACUAJQAkACMAJAAjACIAIQAc
ABoAFwAUABUAFQAUABIADQAJAAYABAAEAAEA/v/8//z/+//7//r/9v/z//H/7v/w/+//
7v/v/+3/7f/s/+z/7P/s/+z/6//s/+3/7v/u/+v/6//q/+n/6//r/+z/7f/s/+v/6v/q
/+z/7P/s/+z/7f/s/+//8P/u/+z/6v/p/+//8v/0//L/8P/t/+z/6//q/+z/7v/w//P/
8f/z//X/9v/3//f/9//4//r/+//8//3//f/8//z//P/+/wAAAwAGAAQABQAGAAYABAAC
AAEAAAAAAAEAAwAFAAEA///8//f/+P/2//b/9f/1//T/9P/y/+//7//v/+7/7v/v//H/
8v/w/+//7f/s/+//8P/y//P/8f/x//H/8f/w/+3/7P/q/+3/7//w//H/7v/s/+v/6f/s
/+7/7//w/+7/7v/u/+7/5v/o/+3/9v8AAA4AHwAyAEcAYACEAK8A2wAFASMBNAFCAUgB
NwEFAb0AagAeAOP/v/+n/5r/lv+c/6P/rv+8/8n/1f/e/+T/5v/m/+P/4//j/+L/4f/j
/+b/6P/r/+n/6f/n/+X/5//o/+j/6P/q/+z/7v/v/+3/6//p/+f/6f/r/+3/8P/t/+z/
6v/p/+r/6v/q/+v/7P/t/+//8P/u/+3/7f/s//D/8f/z//X/8//z//L/8v/z//T/9v/6
//z//v8CAAUAAgACAAIABAAIAAwADgAQABAAEQASABMAFgAYABoAHwAhACIAJAAlACQA
IwAhAB8AIgAkACYAKAAkACMAIQAfACAAHwAeAB0AHQAcABoAGAAVABEADAAGAAYABQAF
AAYAAgD9//j/9P/1//P/8v/w//H/8f/y//L/8f/t/+n/5//p/+v/7P/u/+z/6v/o/+X/
5//n/+f/5v/n/+n/6v/r/+f/5f/k/+P/5f/n/+n/7P/p/+j/5//m/+f/5v/p/+r/6v/q
/+r/6//n/+j/6P/q/+z/7v/u/+7/7v/t/+z/6//r/+7/8f/0//b/9f/1//X/9v/2//X/
9P/z//f/+v/+/wIA///+//7//v///wEAAwAEAAIAAAD///7/+//5//j/9//7//3//v/9
//v/9v/z/+//8P/w//H/8P/v/+//7//u/+z/6//r/+r/6//t/+7/8P/u/+z/6//p/+z/
7f/u/+//7f/r/+v/6v/p/+n/6P/n/+n/6v/s/+3/6v/q/+n/6P/p/+r/6//s/+7/7P/r
/+z/8P/6/w8AJgBBAF4AgACpANMA9wARASABMAE+ATkBEQHJAHQAJgDj/7f/n/+U/5L/
nP+p/7T/vv/J/8//1P/Y/9z/4v/l/+b/5//n/+f/5f/k/+L/4f/j/+f/6f/r/+j/6P/n
/+b/5//o/+n/6f/q/+v/7P/t/+v/6f/n/+b/6P/q/+v/7f/s/+r/6P/n/+j/6f/r/+z/
7//v//D/8P/v/+3/7P/r//D/8//1//j/9f/0//T/9v/5//r//f///wAAAgAEAAgABwAI
AAcABgALAA8AEwAXABgAGAAYABsAHQAeACAAIQAkACUAJQAlACMAIgAhACAAIQAjACQA
JQAiAB8AHAAZABcAFgAUABIAFAATABEADgAKAAUAAQD+//7//f/8//z/+f/1//L/7v/t
/+3/7v/u//H/7//t/+3/6v/p/+f/5v/o/+r/7P/t/+r/6f/o/+b/6P/p/+n/6f/p/+n/
6v/r/+n/5//l/+T/5//o/+n/6v/o/+b/6P/o/+j/6P/o/+n/7P/u/+//8P/p/+j/6//s
/+3/7v/v//D/8f/z//H/8f/x//D/8//1//f/+v/4//f/9v/1//n/+v/8//7/AAAAAAEA
AgD////////+/wAAAAABAAIA///9//z/+//9//3//P/5//v/+P/3//X/8//w/+7/6v/t
/+//8f/y/+7/7f/t/+z/7f/t/+z/7P/v//D/8v/z/+//7f/r/+n/6//r/+3/7v/t/+3/
7P/r/+3/7P/s/+v/7f/u/+7/7v/s/+r/6P/m/+z/8P/z//T/9v/6/wcAGgAxAEoAbgCZ
AMcA7QANARwBKAE0ATUBGQHhAJQARgD//8v/q/+W/47/lP+h/67/wP/R/9n/3v/g/97/
3v/f/+P/5f/m/+f/5f/m/+b/5//m/+f/5v/l/+f/6v/s/+7/7f/s/+v/6f/s/+3/7v/v
/+3/7f/t/+7/7f/s/+r/6f/t/+7/7//x/+7/7f/t/+z/7v/v//H/8v/x//H/8v/z//L/
8//z//T/9v/4//v/AAD///7//////wAAAgAEAAgACQAMAA0ADgAQABEAEgATABgAGgAc
ACEAIAAgACEAIQAjACUAJgAnACcAJgAlACQAIQAhACAAHwAgACEAIgAjAB8AHAAYABQA
FAATABEADgAMAAkABwAGAAMA///7//j/+P/3//f/9v/y/+//7f/q/+7/7f/s/+3/7f/t
/+z/7P/r/+r/6f/n/+r/6//s/+z/6v/p/+f/5f/m/+f/6f/r/+n/6f/p/+r/6f/o/+f/
5v/o/+j/7P/u/+z/6v/o/+f/6f/s//L/9P/y/+//7v/t/+z/7f/u/+//8f/x//P/9f/2
//b/9f/0//T/+P/5//r/+//5//j/+P/4//v//P/+/wAAAgADAAQABAAAAP7//f/8//z/
/f///wEA/v/9//v/9//5//b/9f/z//X/9P/0//L/8P/v/+7/7P/u/+//8f/y/+7/7f/r
/+r/6v/q/+v/6//u/+//8P/x/+//6//p/+b/6v/t/+//8f/u/+z/6//p/+n/6v/q/+r/
6//s/+3/7v/o/+b/5f/q//L//v8PACIAMwBGAGYAjQC7AOcADQEkATQBQAFDASkB6wCa
AEgAAQDL/6//nv+W/5b/mf+e/6r/uf/F/9L/3P/i/+b/4//j/+P/4v/h/+T/5v/n/+n/
6f/r/+v/6//q/+r/6f/o/+z/7v/w//H/8P/v/+7/7f/u/+//8P/y//D/8P/v/+//7v/u
/+7/7//y//P/9f/2//X/8//y//D/8v/z//X/9//4//n/+f/6//j/+P/5//z//v8AAAQA
BwAGAAYABgAIAAoADgAQABIAEwAVABcAGQAZABoAGwAfACIAJAAnACkAJgAlACMAIQAj
ACQAJQAmACcAJwAmACUAIwAhAB8AHQAeAB4AHQAcABgAFQARAAwADQALAAoACgAIAAUA
AgAAAPz/+f/3//T/9f/1//b/9v/1//H/7f/r/+7/7//v//D/7v/u/+7/7f/r/+v/6//q
/+v/7f/u/+//6//p/+j/5//q/+v/7P/u/+z/7P/s/+z/6v/o/+r/6v/t/+7/7//x/+v/
6P/o/+r/7P/t/+7/7//w/+7/7v/u/+//8f/z//X/9v/4//n/+v/8//n/9//1//P/+P/6
//3/AAD+//7///8AAAAAAQACAAIAAgACAAMABAD///3//P/7//7///////3/+//2//P/
7//v/+7/7v/s/+7/7//w//D/7v/t/+3/7P/t/+//8P/y//D/7v/t/+v/6//r/+v/6//s
/+v/7P/s/+j/5//l/+P/5//o/+r/6//q/+r/6f/o/+r/6v/q/+r/8P/y/+//7P/u//T/
/f8SACsARgBkAI0AuwDpAA8BKAE0AUIBTQFBARUBzAB2AB8A2f+r/5L/hv+K/5P/nP+o
/7P/u//C/8r/0v/a/+H/5P/l/+X/5f/j/+L/4P/f/+D/4//k/+X/5f/m/+b/5v/m/+b/
5v/l/+f/6f/r/+3/6//p/+f/5v/q/+z/7f/v//D/8P/w//H/7v/t/+3/7P/v//H/9P/2
//P/8f/w/+//8f/z//T/9v/4//j/+f/8//3//v8BAAMABgAIAAoADgANAA4ADQAMABEA
EwAVABcAGwAcAB0AIQAeAB4AHwAfACIAJQAnACkAJgAkACIAIAAiACMAIwAjACIAIQAg
AB8AGwAaABgAFgAXABcAFgAUABAACwAHAAQABQADAAEAAAD///3//P/6//f/9f/0//L/
9P/z//L/8//x/+//7P/q/+z/7v/w//H/7v/t/+z/6v/q/+v/6//r/+3/7f/u/+//7f/r
/+n/6P/r/+z/7f/u/+z/6v/s/+z/6f/o/+f/5//t//D/8P/u/+7/7v/u//D/8P/w//H/
8//1//f/+P/2//X/9P/0//f/+f/7//3//f/8//z//P///wAAAgAEAAQABQAGAAYABAAC
AAEAAAAAAAEAAwAFAAMAAQD+//n//P/6//r/+f/3//b/9v/0//H/7//t/+r/6//t//D/
8v/w/+//7f/s/+z/7P/t/+3/8P/x//L/8//w/+v/6P/k/+f/6//u//H/7//s/+r/5//p
/+r/6v/q/+z/7P/s/+z/5v/k/+X/5v/s//b///8MAB8ANABKAGcAkQDBAPUAHgE8AU4B
VwFbAUsBIAHWAH8ALwDr/7r/nP+G/3//hP+K/5n/q/++/8z/2P/g/+H/3//f/97/3f/e
/+D/4f/j/+X/5//n/+f/5v/m/+X/5P/o/+r/7P/t/+r/6f/o/+f/6v/r/+z/7v/u/+7/
7f/t/+7/7v/u/+//8P/x//P/9P/z//P/9P/0//f/9//4//n//P/9//3//v/7//r/+v/8
////AAADAAUAAgACAAIABAAIAAwADgAQABEAEwAVABcAFwAYABkAHQAgACIAJQAnACUA
JQAkACMAJwAoACkAKgAnACcAJgAlACEAHwAdABsAGwAcABwAHAAYABUAEQAMAA0ACwAK
AAoACgAHAAQAAgD///v/+P/0//b/9//5//r/+f/1//H/7//x//H/8P/w//D/8P/w/+//
7v/t/+z/6v/t/+//8P/x/+7/6//p/+f/6f/p/+n/6v/o/+j/6P/o/+r/6P/q/+r/7P/u
//D/8//t/+r/5v/q/+7/8f/y//P/9P/z//L/8f/x//H/8//1//b/9//3//f/+P/4//f/
9v/1//v//v8CAAYABQAEAAQABAAEAAUABgAGAAgACAAJAAoABAABAP///f8AAAEAAQD/
//z/+P/2//P/9P/0//X/9P/1//X/9f/0//L/8f/x//D/8f/x//D/8P/v/+7/7v/t/+7/
7//w//H/8//x//H/8P/u/+3/6//p/+v/7P/u/+//7v/u/+3/7P/u/+7/7v/u//L/9P/z
//L/8P/2/wEAFAAtAEgAZACFAK0A2wAFASYBQAFSAV0BXQFFAQYBsABVAAUAy/+o/5L/
iP+P/5r/pP+x/73/xP/M/9T/3P/j/+f/6f/q/+v/6P/o/+f/5//p/+v/6//r/+3/7v/u
/+7/7P/s/+z/6//t/+//8f/z/+//7f/r/+r/7f/u/+7/7//y//L/8v/z//D/7//v/+7/
8v/z//X/9v/1//P/8v/x//P/9f/2//j/9v/2//f/+v/6//r//P/9/wAAAgAEAAgABgAI
AAgACAANAA8AEQATABMAFAAVABkAFwAYABoAGwAeACEAIwAlACIAIAAeABwAHQAfACAA
IQAeAB0AHAAbABcAFgAUABIAFAATABEADgAJAAUAAgAAAAEA///9//z/+//5//j/9v/z
//H/8P/u//H/7//t/+3/6v/p/+f/5v/n/+j/6f/p/+n/6f/p/+j/5v/n/+f/5//o/+n/
6//t/+r/5//k/+L/5P/m/+j/6v/q/+j/6v/q/+n/6P/n/+f/7f/u/+z/7P/q/+j/6P/o
/+j/6v/s/+7/8f/v/+//7//u//D/8f/y//T/9//3//f/9//2//b/9//4//r//P///wIA
AQABAAEAAAD9//z//P/8//3//f/+/////f/7//j/8//2//T/9P/z//L/8P/v/+z/7f/t
/+3/7P/t/+3/7v/u/+r/6f/n/+b/6P/q/+3/7//s/+v/6v/p/+n/5//n/+b/5//p/+r/
6//o/+b/5f/j/+b/6P/p/+r/6f/o/+f/5v/i/+T/6f/s//L/9v///xAAIwA4AFQAeQCn
ANcAAQEgATQBPgFDAT8BHQHiAJQAQwD7/8f/pv+S/4b/h/+S/6D/sf/B/87/2P/c/9z/
2//c/93/3f/d/9//4v/k/+f/4//j/+H/3//i/+T/5f/m/+n/6v/r/+v/6v/p/+j/5//q
/+v/7P/u/+v/6v/o/+f/6f/q/+v/7f/r/+v/7P/s/+z/6//r/+r/7f/v//L/9f/y//H/
7//u//D/8v/1//r/+f/6//3////+//7//v8AAAQACAAKAAwADAANAA4ADwASABQAFgAb
ABsAHAAeAB8AHwAfAB4AHQAgACIAJAAmACIAIQAfAB0AHwAfAB8AHwAdABwAGgAYABUA
EwAQAAwADAALAAsADAAGAAEA/P/4//j/9//3//b/9P/z//P/8v/w/+3/6v/p/+z/7f/t
/+7/7P/q/+j/5f/o/+n/6v/q/+j/6f/p/+n/5//l/+T/4//l/+f/6f/s/+j/5v/k/+L/
5f/k/+f/6P/o/+j/6P/p/+j/6P/n/+b/7f/w/+//7v/t/+z/6//q/+n/6f/r/+//8//2
//T/8//y//L/9P/1//b/9//7//z//v8AAP3//P/8//z///8BAAMABAD///z/+v/4//n/
+f/6//v/+//7//r/9//2//L/8P/t/+//8P/y//L/7//t/+v/6P/o/+n/6//s/+v/6//q
/+r/6P/o/+n/6f/s/+3/7v/v/+v/5//l/+L/5f/n/+j/6f/r/+r/6v/p/+j/6P/n/+b/
6f/q/+v/7P/m/+T/4//o//D//P8NACIANwBMAGgAiwC3AOEABwEgATIBQAFDASsB8QCg
AEwAAwDP/6//nv+U/5T/m/+k/7D/vf/H/9D/1v/e/+L/4//i/+H/3//d/9//4P/g/+H/
4v/l/+b/5//k/+T/4//i/+b/6P/q/+v/6P/n/+b/5f/n/+f/5//o/+r/6v/p/+n/5//m
/+X/5f/o/+n/6//s/+r/6f/p/+j/6f/p/+r/6//t/+//8P/y//D/7v/t/+7/8//2//v/
///9//z/+//8//3/AAABAAIACAALAA4AEQARABAADwARABMAFgAaAB0AGwAbABoAGQAb
ABwAHQAeAB8AHwAeAB0AGwAZABcAFQAUABQAEwASABAADQAJAAQAAgD///3//P/7//n/
9//2//L/7//t/+r/6//r/+z/7P/q/+f/5P/j/+X/5f/k/+T/5f/m/+f/5//l/+P/4f/e
/+H/4//k/+X/4f/f/97/3f/f/9//3//g/+H/4v/j/+T/4f/e/9//3v/g/+L/5P/n/+f/
5v/i/97/4P/j/+T/5f/m/+j/6P/o/+n/6P/p/+r/6v/t/+//8f/0//P/8f/v/+3/8v/0
//f/+v/6//r/+//8//v/+//7//r/+v/6//v//P/4//X/8//x//P/9f/2//X/8//w/+//
7f/s/+r/6f/m/+f/6f/r/+z/6f/n/+b/5P/k/+X/5f/m/+b/5v/n/+f/5v/l/+T/4//l
/+X/5//o/+T/4//h/9//4P/g/+H/4f/h/+L/4v/i/+D/4P/g/+D/5P/m/+f/6P/s//L/
//8SACsARgBoAJEAvQDjAAMBFgEiAS4BLwEXAd8AlABCAPn/w/+h/47/hv+K/5X/pP+0
/8P/y//Q/9L/0v/U/9X/2f/b/9z/3f/c/9z/2//b/9v/3f/d/93/3v/g/+H/4v/h/+D/
3//d/+D/4f/i/+P/4v/h/+D/4P/g/+D/3//f/+L/4v/i/+P/4P/f/9//3v/i/+P/5f/m
/+b/5f/l/+X/5v/n/+f/6P/r/+z/7v/y//H/8P/x//H/9P/2//j//P/6//z//P/8/wEA
AwAFAAcACgAMAA4AEwAPAA4ADgANABIAFQAXABkAGAAYABgAGAAVABUAFAATABUAFQAV
ABUADwAMAAgABAAFAAUABAACAP//+//4//b/8v/v/+z/6v/s/+v/6//q/+f/5f/k/+L/
4v/j/w==
         </WaveFormData>
      </LeadData>
      <LeadData>
         <LeadByteCountTotal>10000</LeadByteCountTotal>
         <LeadTimeOffset>0</LeadTimeOffset>
         <LeadSampleCountTotal>5000</LeadSampleCountTotal>
         <LeadAmplitudeUnitsPerBit>4.88</LeadAmplitudeUnitsPerBit>
         <LeadAmplitudeUnits>��V</LeadAmplitudeUnits>
         <LeadHighLimit>2147483647</LeadHighLimit>
         <LeadLowLimit>268435456</LeadLowLimit>
         <LeadID>V6</LeadID>
         <LeadOffsetFirstSample>0</LeadOffsetFirstSample>
         <FirstSampleBaseline>0</FirstSampleBaseline>
         <LeadSampleSize>2</LeadSampleSize>
         <LeadOff>FALSE</LeadOff>
         <BaselineSway>FALSE</BaselineSway>
         <ExcessiveACNoise>FALSE</ExcessiveACNoise>
         <MuscleNoise>FALSE</MuscleNoise>
         <LeadDataCRC32>964081699</LeadDataCRC32>
         <WaveFormData>
9P/0//T/9P/x//D/7//u//L/9P/2//j/9//2//X/9P/1//X/9f/1//j/+f/8//3/+//7
//z//P/+//7//v//////AAACAAMABAAEAAQABAAHAAkACQAIAAYABAADAAEAAQACAAMA
BAABAP///f/9//r/+P/3//f/+P/2//b/9f/0//P/8//z//X/9f/1//T/8//x//D/7v/u
/+//8P/w//D/8P/v/+//7f/s/+v/6v/s/+7/8P/y/+//7f/s/+v/7f/t/+3/7v/0//L/
8P/t/+n/5//t//X//P8MAB4ALAA/AFkAeACZALkA0gDkAPQAAwECAeMArwBxADQAAwDk
/9P/yP/D/8H/wf/H/87/1f/b/+P/5//s/+//7v/t/+z/6//q/+r/6v/r/+v/7f/t/+7/
7v/r/+v/6v/q/+3/7v/v//H/8P/v/+7/7f/w//D/8f/x//T/9P/1//X/9P/z//P/8//2
//j/+f/7//n/+P/3//b/+P/5//r//P/9//////////3//f/9//7/AQAFAAYACAAJAAkA
CQAJAAsADQAQABIAEwAVABYAGAAZABoAGQAbABwAHwAhACMAJAAkACMAIwAjACQAJAAl
ACUAJQAkACMAIAAfAB8AHgAeAB0AHQAcABkAFwAUAA8ACwAKAAgABgAHAAYABgADAP7/
/P/6//j/+//6//r/+//4//b/9P/z//X/9f/2//b/+P/4//f/9v/0//P/8v/x//T/9P/1
//X/8//w/+//7f/v//L/8P/w//T/9P/z//P/8v/x//D/7//y//P/9P/3//b/9f/0//P/
8f/0//X/9v/3//j/9v/3//f/9//5//r/+//+/wEAAQABAAIA///+//3//P///wMABgAK
AAgACAAHAAYACAAJAAsACwAKAAkACAAIAAQAAgABAAAAAwADAAIAAQAAAPz/+f/3//f/
9v/0//T/9v/2//b/9//0//P/8v/x//P/9P/0//X/8v/y//P/9P/0//T/9P/z//P/8v/y
//L/8f/w/+//7v/w//L/8//1//L/8f/w/+//8P/w//D/8P/z//P/8//z//f//v8OACAA
NABJAGcAigCpAMMA2ADmAPYAAQH8AN0ApwBrADAA///g/83/wv+9/7//xf/R/9z/4f/l
/+f/6f/q/+v/7P/t/+7/7//w/+3/7P/s/+v/7P/t/+//8P/u/+//7//w//D/8P/w//H/
9P/1//b/9//1//T/9P/z//X/9v/4//n/9//3//j/+f/3//j/+P/5//3//v///wAA/v/9
//z//P///wEAAQABAAMAAwADAAQABQAHAAYABgAJAAsADQAPAA4ADwARABIAFgAZABsA
HgAeACAAIAAjACEAIwAkACUAKgAqACkAKQAmACYAJQAlACgAKQApACkAKAAnACcAJgAi
AB8AHQAaABoAGQAXABMAEAAOAAsACAAIAAYABQABAAEAAAD///7//f/6//j/9//5//j/
9//3//X/8//y//D/8f/y//L/8v/x//H/8f/x//D/8P/x//H/8f/w//H/8f/w//L/7//u
//H/8v/y//P/8f/x//H/8f/v/+//7//x//f/9//3//b/9f/0//P/8v/0//X/9f/1//f/
+P/5//z/+v/5//j/+P/7//z//f/+//7//////wAAAgAEAAUABgAFAAUABgAFAAQAAwAC
AAIAAgACAAMABAACAP//+//3//j/9v/1//X/9f/0//L/8v/v/+7/7f/t//D/8f/y//P/
8f/w/+7/7f/s/+z/7f/u/+z/7P/s/+v/6//q/+r/6v/t/+7/7//w/+7/7P/p/+f/6P/p
/+r/6//s/+z/7P/s/+f/5//p/+//9//8/wYAFAAiADUATQBwAJMAtwDSAOQA9AABAQIB
5wC1AHkAPgANAOz/1//G/7v/t/+3/73/yP/T/9v/4//p/+r/6f/q/+j/6P/o/+j/6v/q
/+v/6//q/+n/6f/o/+j/6f/p/+r/6//s/+3/7//u/+3/7P/r/+3/7v/w//H/7//u/+7/
7f/w//H/8//1//j/+v/7//3/+//6//n/+P/7//v/+//8//r/+//6//n/+//7//v//P8A
AAMAAwAEAAQABQAGAAcACwANABAAEgAUABUAFQAWABYAGAAYABsAHAAfACEAIwAlACQA
IgAhACQAJgAnACkAJwAlACIAHwAeAB0AHQAcABwAGwAbABoAFgAVABMADwAPABAAEAAQ
AAwACAAFAP/////+//3//P/+//z/+//7//n/9v/z//H/9P/1//f/+P/3//b/9P/y//H/
8f/x//H/8v/y//P/8//y//D/8P/v//H/9P/y//L/8//y//D/7//v/+//7//v//L/8//0
//f/7//v//H/8//0//T/9P/0//T/8v/z//P/8//0//b/+P/8//v/+//7//z/+//6//n/
+P/7////AgAGAAQABAADAAIAAAABAAMAAwACAAEAAAAAAP3//P/8//z/AAABAAEAAQAA
APz/+f/3//n/+P/2//b/8v/w/+7/7f/r/+v/6//r/+3/8P/y//X/8f/w//D/8P/y//L/
8v/x//P/8v/y//L/7//u/+3/7P/t/+7/7v/v/+7/7f/s/+v/7v/u/+7/7v/x/+3/6//r
/+3/8v/+/xIAJgA3AE8AbACPAK8AzADgAPAAAQEMAQMB2wChAGIAJQD2/9n/yv/B/8H/
v//B/8T/yf/R/9f/3f/i/+f/6v/r/+z/7f/u/+v/6v/q/+n/7P/t/+//8P/v/+//7v/u
/+7/7v/u/+//8v/z//T/9f/0//L/8f/v//P/9P/2//f/9v/1//X/9f/1//b/9v/3//n/
+v/7//z/+v/5//j/+P/8////AAABAP7//f/8//z///8DAAQABgAIAAkACgALAAsACwAM
AAwAEQATABQAFgAWABgAGAAbAB0AHwAgACEAJgAmACUAJQAjACQAJAAlACcAKQAqACsA
KAAlACMAIAAfAB0AHAAaABoAGQAXABMADgAMAAkABgAHAAYABgADAP///v/9//z//P/6
//n/+f/5//j/9//3//T/8//z//L/9f/2//b/9v/0//P/8v/x//L/8v/z//P/9P/y//L/
8f/u//D/7f/s//H/8v/y//P/8v/x//D/7//x//H/8f/z//X/9f/1//X/9P/0//T/9P/0
//X/9//4//n/9v/2//b/+P/5//n/+f/6//z//P/8//z//f///wAAAgAFAAYABgAGAAUA
BQAGAAUABgAFAAQABAADAAIAAgACAAIAAQD///3/AAD+//3//f/5//b/8v/w//L/8v/y
//P/8v/x//D/7//u/+7/7f/t/+//8P/y//T/8P/u/+z/6f/s/+z/7f/u/+z/7P/s/+z/
6//q/+j/5//q/+v/7P/t/+v/6v/p/+j/6//r/+3/7//z//T/+v8GABQAJQA7AFgAfQCh
AMQA3gDuAPkABAEHAfEAxQCKAE0AFgDr/87/uf+x/6//sf+4/8X/0f/Z/9//4v/j/+L/
4//k/+X/5v/o/+j/6f/p/+j/5//n/+b/6P/r/+3/8P/s/+r/6P/n/+j/6f/q/+v/7f/u
//D/8f/v/+7/7v/t//D/8f/z//X/9P/0//P/8//0//T/9P/0//b/9//4//r/9//3//X/
8//2//f/+P/6//r//f/9//7/AgADAAQABQAGAAcACQAKAAsACwAKAAoADwAUABcAHQAa
ABsAGwAbAB4AHgAdAB0AHgAgACEAIwAhAB8AHAAZABoAGwAdAB4AHQAbABoAGAAUABMA
EQANAAwADAALAAoABgACAP//+f/7//z//f/+//z/+P/1//P/9P/y//D/7//v/+//8P/w
/+//7v/s/+r/7P/t/+7/7//t/+z/7P/r/+v/6v/r/+v/7P/w/+//8P/v/+7/7P/r/+z/
7f/u/+//7P/r/+r/6//t/+3/7f/t//P/8v/w//D/8P/w/+7/7//v/+//8P/y//T/+P/4
//f/9v/2//n/+v/7//z/+v/7//v//P/9//7//v/+/wEAAwAGAAcAAwABAP///v////7/
/v/+//7//f/7//n/+//4//b/9f/z//L/8P/w/+3/7P/r/+v/7P/t/+7/7//t/+z/6v/p
/+r/6v/r/+z/7P/s/+z/6//q/+j/5//m/+n/6v/r/+z/6//q/+j/5//n/+f/5//n/+n/
6v/r/+z/5f/l/+X/6f/t//j/BgAUACAALwBDAGAAhQCrAMgA4ADwAP8ABgH7ANUAnQBg
ACkA/P/f/8z/vf+3/7X/t/++/8f/z//X/93/4v/l/+b/5f/k/+P/4v/k/+T/5f/l/+X/
5f/m/+b/5v/n/+f/6P/q/+r/6v/r/+j/5//m/+X/6f/q/+z/7f/u/+7/7//v/+7/7f/t
/+3/7v/w//H/8//z//L/8f/w//P/8//z//T/8//1//X/9f/1//X/9f/2//n//f/+/wAA
AAD///7//f///wEABAAGAAkACwAMAA4ADgAQABAAEwAWABkAGwAdAB4AHgAdAB0AHwAg
ACAAIQAfAB8AHgAdABoAGQAZABgAGAAXABcAFgASABEADwALAAkACAAGAAQAAgAAAP//
+//3//b/9f/0//f/9v/2//f/8//w/+3/6//u/+//8f/y//H/8P/u/+z/6f/p/+n/6f/r
/+z/7v/v/+z/6v/q/+n/6v/u/+3/7v/v/+7/7P/r/+n/6f/p/+n/6v/r/+z/7//r/+v/
6f/q/+3/7v/v//D/7v/v/+//7//t/+7/7//y//T/9f/2//j/9//2//X/9P/2//n/+//+
//3//v/+//7//P/9//////////////8AAPz/+v/5//j/+f/5//j/9//3//T/8v/x/+//
7v/s/+z/7P/s/+z/7f/q/+n/6P/n/+n/6v/q/+v/6v/q/+v/7P/p/+j/5//l/+j/6P/p
/+r/6f/o/+f/5v/n/+j/6P/p/+n/6f/p/+n/6f/o/+f/5v/p/+v/6f/p/+3/8v/8/woA
GgAtAEkAagCNAK0AyADYAOQA9QAAAfcA1QCfAGAAIwD2/9n/xP+5/7X/uf+9/8j/0//Z
/93/3f/g/+H/5P/n/+j/6f/q/+n/6P/o/+f/5f/l/+b/5v/n/+n/6v/s/+v/6v/p/+n/
7P/t/+7/7//v/+7/7v/t/+z/7P/t/+3/7v/v//H/8//w//D/7//v//L/9P/2//j/9//3
//f/+P/3//n/+f/5//r/+//8//7//f////7//v8DAAUABwAJAAcABwAIAAgADQAPABAA
EgAVABgAGQAdABoAGwAbABsAIQAiACIAIwAiACIAIQAhACMAIwAiACEAIgAhACEAIAAe
ABsAGQAWABcAFwAWABMADgAMAAkABgAEAAIAAQD9//7//v/+//7//P/4//X/8//1//T/
8//z//H/8f/y//L/8v/y//H/8P/w//H/8v/z//L/8P/v/+3/7//u/+//7//t//D/7v/u
//D/8P/v/+//8f/x//H/8f/u/+3/7P/t/+//8f/z//P/8P/u/+7/7v/u//H/8//0//X/
9f/2//f/+v/5//n/+f/6//v//P/9//7//f/9//z//P///wIABAAGAAQABQAHAAcABQAD
AAEAAAACAAIAAwAEAAEA///8//n/+//4//b/9f/1//T/8v/y/+//7v/t/+3/7//v/+//
7//s/+z/6//r/+3/7v/w//L/8P/w//D/7//t/+z/7P/s/+3/7v/v//D/7f/s/+r/6f/q
/+v/7P/t/+z/7P/s/+z/5f/n/+v/8f/5/wIAEAAeACwAPwBbAH4AnwC/ANoA6gD6AAUB
/ADbAKcAawAyAAMA5v/T/8b/vf+7/7//xf/O/9n/4f/n/+n/7P/r/+j/5//m/+X/5P/n
/+j/6v/r/+r/6f/p/+j/6v/r/+v/7P/u/+7/7v/v/+z/6//q/+n/7f/u//D/8f/v/+7/
7v/t/+//7//w//H/8v/0//X/9//1//T/8//y//b/9//4//r/+P/5//j/9//5//n/+f/6
//3/AQACAAQAAwADAAMAAwAFAAcACgAMAA4ADwAPABAAFAAWABYAGQAbAB0AHgAfAB8A
HgAcABsAHgAgACEAIwAgAB8AHQAbABwAGwAbABoAGQAXABYAFAARAA8ADAAHAAYABgAF
AAQAAQD+//z/9//1//T/8//y//P/8v/y//P/8P/u/+z/6//s/+3/7//w/+3/7P/q/+j/
6f/p/+n/6f/s/+z/7f/t/+v/6P/n/+X/6P/s/+v/7P/r/+r/6P/n/+j/6f/q/+v/6f/p
/+n/6//p/+n/6//r/+z/7v/u/+7/7v/t/+3/7P/r/+7/8P/y//b/9v/1//T/9P/y//L/
8v/y//b/+f/7//7//v/+//3//P/9////AgADAAEA///9//z/+v/4//f/9v/4//n/+f/5
//b/8v/v/+3/7v/u/+3/7v/v/+7/7f/t/+r/6f/o/+f/6f/q/+r/6//p/+j/6P/o/+r/
6v/q/+n/5//m/+b/5v/k/+T/5P/k/+b/6P/p/+v/6P/n/+b/5f/o/+j/6P/o/+n/6f/n
/+f/6f/y/wAAEgAkADkAVQB0AJcAswDIANgA6AD7APwA4wCvAHEANAABAN7/yf+8/7f/
u/+//8X/zP/T/9n/2//d/+D/4//o/+b/5v/m/+b/4//i/+L/4f/k/+X/5//o/+f/5//m
/+b/5v/m/+b/5//o/+n/6v/r/+n/6P/o/+f/6//s/+7/7//s/+v/6//r/+3/7v/u/+//
8f/y//P/9P/y//H/8P/w//T/9//4//n/+P/3//b/9v/6//3//f/+/wIAAwAEAAUABQAF
AAYABgAKAA0ADwASABIAFAAUABcAFwAZABoAGwAgACAAHwAfAB4AHgAdAB0AHgAfAB8A
HwAbABkAGAAWABUAEwASABAADwAPAA4ACwAIAAYAAwAAAP///v/+//v/+P/2//T/8v/0
//L/8f/x//L/8P/u/+3/7P/r/+v/6v/r/+z/7P/s/+n/6f/p/+n/6v/q/+v/6//r/+r/
6//r/+j/6v/n/+b/6f/q/+r/6//p/+n/6f/p/+n/6f/p/+v/7P/t/+7/7//r/+r/6//s
/+3/7v/w//H/8f/x/+7/7v/u//D/8//1//f/+v/5//j/9//2//f/+f/6//z///8AAAAA
AAD/////AAD//wEAAQABAAIAAAD+//3//P/+//3/+//5//v/+P/2//X/8v/w/+3/7P/t
/+7/7//x/+7/7f/s/+v/7P/s/+v/6//r/+z/7v/w/+7/7P/q/+f/6v/q/+v/7P/s/+z/
7P/s/+7/7v/t/+3/7//v/+//7//u/+z/6v/o/+v/7f/x//H/8f/2/wAADgAeADEATQBu
AJMAsQDMANoA6AD3AP4A7wDHAJEAVAAdAPT/2f/G/7v/u/+9/8X/0v/f/+X/5//p/+j/
5f/o/+n/6v/r/+z/7P/s/+3/7f/q/+n/6f/o/+v/7f/u//D/7f/s/+v/6//s/+3/7v/v
/+7/7v/v/+//7v/u/+//7//y//P/9f/3//b/9v/1//X/9//4//n/+v/7//v/+//8//z/
/f/8//v//v///wAAAgACAAMAAQAAAAMABQAHAAkADAANAA8AEAARABMAFAAWABkAHAAd
ACEAIAAhACEAIQAmACYAJQAlACUAJgAmACcAJgAlACMAIQAiACMAJQAmACIAHwAdABoA
GQAZABgAFQATABIAEAAOAAsACAAGAAEAAAAAAAAAAAD+//r/9//1//b/9v/2//f/9f/1
//b/9v/0//T/8//y//T/9f/2//f/9v/0//P/8f/z//L/8//z//P/9v/0//T/9P/y/+//
7f/v//H/8//1//T/8//y//P/9f/3//v/+//4//f/9v/1//T/9f/3//j/+f/5//r/+//+
//7//f/8//z//f/+////AAD+//////8AAAIABAAFAAYACAAJAAsACwAJAAcABQAEAAQA
BAAFAAYABQADAAAA/f/9//r/+P/3//n/+P/2//b/8//y//H/8f/y//P/9P/1//H/8P/u
/+3/7v/u/+//8P/x//L/8//z//H/7v/s/+r/7v/w//L/9P/x//D/7v/t/+//7//v/+//
8P/w//D/8P/r/+n/6f/t//P/+v8IABQAIAAvAEcAZgCLAK8AzADiAPAAAQEIAfkAzwCT
AFYAIQD2/93/zv/D/73/u/+9/8T/zf/Z/+H/5f/o/+n/5v/m/+b/5v/m/+n/6v/s/+3/
7f/t/+7/7v/s/+3/7f/u/+//8P/x//P/8v/x//D/7//w//D/8f/x//T/9P/1//X/8//z
//T/9f/2//j/+f/7//v/+v/5//j/+//7//v//P/9/////////////////wAABAAHAAcA
CAAJAAkACQAJAA0ADwASABQAFgAXABcAGAAaABwAHAAfACAAIwAlACcAKAAmACMAIQAi
ACQAJQAnACkAKQAoACcAJQAjACIAIAAgAB8AHwAeABsAGQAWABEAEgASABEAEAAMAAoA
CQAFAAEAAAD///7/AQAAAAAAAQD///z/+f/3//n/+f/6//r/+P/4//f/9v/1//X/9f/1
//j/+P/5//n/9v/0//T/8//0//j/9//4//n/+P/2//X/8//z//P/8//0//X/9v/5//P/
8f/v//P/9P/1//b/9//4//j/+f/5//n/+//8//3/AAADAAMAAwAEAAIAAAD+//z///8B
AAIABAAGAAgACQAKAAgACQALAAsADAALAAoACgAHAAYABgAGAAgABwAFAAMAAAD8//n/
9//3//b/9P/0//b/9v/2//f/9f/1//X/9f/3//j/+P/5//f/9v/2//b/9P/0//T/8//1
//T/9P/0//H/8P/v/+7/8f/y//L/8//x//H/8f/x//L/8v/y//L/+//7//f/9f/3//r/
AAAOACAAMwBLAGgAjQCxAM4A4ADuAP8ADAEHAe8AvQB8ADsACADj/87/wf+//8H/w//K
/9P/1//b/9//5P/r/+7/7v/u/+7/7v/r/+r/6v/p/+r/6//t/+7/8P/x//H/8v/w//D/
8P/x//L/8//0//X/8//y//L/8f/z//T/9v/3//f/9//4//n/9//2//T/8//3//j/+f/6
//r/+f/4//j/+f/7//v/+//8//3//v8AAAEAAwACAAIABgAJAAwADwAOAA0ADQAMAA8A
EQASABQAFwAaABsAHwAeAB8AHwAfACMAJAAkACUAIgAiACEAIQAjACMAIgAhACIAIQAh
ACAAIQAfAB4AHAAbABsAGgAXABEADgAKAAYABgAGAAcABQADAAIAAQAAAP///P/6//n/
+f/4//f/9//1//P/8v/w//P/9P/0//T/8v/x//D/7//w//D/8f/x//P/8v/z//P/8P/y
/+//7v/y//L/8f/x/+//7//v/+//7P/r/+r/6//r/+3/7v/w//D/8P/w//L/8//z//P/
8f/y//P/9v/1//X/9f/2//n/+v/7//z/+//7//r/+v/9//7//v/+/wAAAQADAAMAAgAB
AAAAAAABAAAAAAAAAP///f/6//f/+v/4//f/9//3//b/9P/0//D/7v/s/+v/7v/v//D/
8f/u/+z/6f/n/+j/6P/p/+r/7f/u/+//7//r/+j/5v/k/+b/6P/q/+z/6//q/+j/5//n
/+f/5//n/+j/6P/o/+j/4f/h/+H/4f/n/+7/9P/8/wwAHQAtAEIAXwCHAKwAzADkAPEA
/gAFAf8A4wCyAHUAOAAHAOT/zf+5/63/qf+q/7H/v//N/9f/4P/j/+T/4//i/+H/4P/i
/+L/4//j/+X/5f/m/+b/5P/l/+X/5v/n/+j/6f/r/+r/6f/o/+f/6v/q/+v/6//q/+r/
6//r/+v/6//s/+3/7v/w//H/8//z//L/8f/w//P/8//z//T/9f/3//f/9//1//X/9f/2
//b/+f/5//r/+v/7//z//f///wEABAAGAAcACQAKAAwADgAQABAAEwAUABcAGQAbAB0A
HAAaABkAHAAeAB8AIQAfAB8AHgAdABsAGQAYABYAGAAXABcAFgATABEADgAJAAoACgAJ
AAgABgAEAAMA///8//r/+P/2//n/+P/4//n/9f/y/+//7f/v/+//8P/w//D/8P/v/+7/
6//r/+v/6//u/+7/7//v/+3/6v/p/+f/6f/s/+r/6v/q/+r/6f/p/+r/6//s/+3/7//v
/+//8f/t/+n/6f/r/+7/7//w//H/8v/x//H/8P/v/+//8P/x//T/9f/1//X/9v/0//T/
9P/0//f/+//+/wIAAgACAAEAAAAAAAEAAwADAAUABQAFAAYAAwAAAP7//P/9//3//P/7
//n/9v/0//P/9f/0//L/8v/x//D/7//v/+3/7f/t/+3/7P/s/+v/6//p/+j/6P/o/+n/
6v/r/+v/7f/s/+z/7P/p/+j/5//m/+f/6P/o/+n/6f/p/+n/6f/q/+r/6v/q/+3/7f/t
/+v/6//u//b/BAAWACsAQQBYAHUAlwC4ANQA6AD5AAYBDQH/ANcAnABbACAA8//W/8X/
uf+1/7n/vv/F/83/0//X/9z/3//k/+f/6P/p/+r/6P/o/+n/6f/r/+v/7P/s/+r/6//r
/+z/6v/q/+r/6//u/+//8P/x/+//7v/u/+3/7//w//L/8//x//H/8v/z//L/8v/x//H/
9P/2//j/+v/4//f/9v/2//j/+//8//3/+//7//v//P/9/////v/+/wMABQAHAAkACQAJ
AAoACgAPABEAEgAUABQAFgAWABkAGQAbABwAHQAhACIAIgAjACAAIAAfAB8AIAAhACEA
IQAiACEAIQAgAB0AGwAaABgAGAAXABUAEQANAAwACgAIAAcABgAGAAMA///+//3//P/7
//j/9v/1//X/9P/z//P/8f/x//L/8v/0//T/8//y//H/8f/x//H/8f/w//D/7//w//D/
8v/z//H/8v/u/+z/7//w//D/8f/x//H/8f/x//D/7//u/+//8//z//P/8//w//D/8P/w
//D/8//1//b/9//2//b/9v/4//n/+f/5//r//P/8//z//P/8//3//f/+/wIABAAFAAYA
BQAFAAYABQAEAAMAAgACAAIAAgADAAQAAQD///z/+f/6//j/9//3//b/9P/x//D/8P/w
//D/8f/x//H/8f/x/+7/7v/t/+3/7f/u//D/8v/v/+7/7f/r/+3/7P/s/+z/7v/u/+7/
7v/t/+z/6v/p/+r/6//s/+3/7f/s/+v/6v/n/+n/7f/v//H/9P/8/wgAFgAnADsAVgB5
AJ0AvgDYAOgA8wD8AP8A6wDBAIoATwAYAPH/2P/F/7n/tf+3/77/yf/V/9//5f/o/+f/
5v/m/+b/5v/m/+n/6v/s/+3/6//p/+j/5v/n/+n/6v/s/+7/7v/u/+//7v/t/+z/6//t
/+7/8P/x//H/8P/w/+//8f/x//L/8//x//L/8v/z//P/8v/x//D/9P/1//b/+P/3//f/
9f/z//b/9//4//r/+v/9//3//v///////////wMABQAIAAoACwALAAoACgANABAAEQAV
ABcAGQAaABsAHQAcABoAGQAcAB4AHwAhAB4AHQAbABkAGwAbABwAHAAbABkAGAAWABQA
EwARAA0ADAAMAAsACgAFAAIAAAD7//r/+v/6//r/+v/4//f/9//0//L/8P/v//D/8f/z
//T/8f/w/+7/7P/s/+3/7v/v/+//7v/u/+3/6v/o/+j/5//p/+7/7v/w/+7/7P/p/+f/
6v/r/+z/7f/t/+3/7f/v/+z/6//q/+n/7//y//H/8P/v/+7/7f/t/+z/6//t//D/8//4
//b/9f/0//T/9f/2//f/+P/7//3//v8AAAAAAAD///7/AAABAAMAAwD///3/+//6//r/
+v/7//z//P/7//n/9//1//L/8P/v//L/8v/x//L/7v/s/+r/6f/r/+v/6//r/+z/7P/r
/+v/6P/o/+n/6v/s/+z/7P/r/+j/5v/l/+T/5//o/+n/6v/q/+r/6f/p/+f/5//n/+f/
6f/q/+v/7P/p/+f/5f/p/+//+P8EABQAIgAxAEcAZACDAKUAwgDYAOoA+QAAAfMAywCR
AFIAGwD0/9v/zP/B/73/v//D/8r/0//Z/9//4//o/+v/7P/p/+j/5//m/+j/6P/p/+n/
6v/r/+3/7v/s/+v/6f/o/+v/7P/t/+//7v/t/+z/6//u/+7/7//v//H/8v/0//X/8v/x
//H/8f/y//T/9f/3//f/9v/1//T/9//3//f/+P/7//3//f/9//z/+//6//r///8DAAQA
BgAFAAUABQAFAAgACQALAAwAEAATABUAGAAXABgAFwAZABwAHwAhACMAIwAiACAAHwAg
ACIAIwAlACcAJwAmACUAIgAhACEAIAAhAB8AHgAcABgAFwAVABEADwAOAAwACgAIAAYA
BQABAP3//P/7//r/+//6//r/+//4//b/9P/z//P/8//0//T/9v/2//X/9P/y//H/8P/v
//L/8v/z//P/8f/u/+3/6//t//D/7v/u//L/8v/x//H/7v/t/+z/6//t/+//8f/1//X/
8//x/+3/7v/x//L/8//0//b/9//3//f/9v/2//b/+P/6//v//P/+//v/+v/5//j//P//
/wEABAAFAAYABgAGAAUABQAGAAUABQAFAAUABgAEAAIAAQAAAAMAAwACAAEA///8//r/
+f/3//b/9P/0//T/9P/0//X/8v/x//D/7//v//D/8P/x//L/8v/z//T/8//y//H/7//y
//L/8//0//L/8P/u/+z/7v/u/+3/7f/v/+//7//v/+7/7v/u/+7/8f/x//H/8//3//z/
BAASACIANwBRAHAAkwCzAMwA3ADqAPkAAAHxAMsAkwBYAB8A9v/b/8j/v/+//8P/yf/U
/9//5f/p/+n/6P/p/+r/6//s/+3/7v/s/+z/7f/t/+3/7f/u/+7/8P/x//H/8v/x//D/
7//v//H/8f/x//H/8P/w//H/8f/y//L/8//z//T/9f/3//n/9v/2//X/9f/5//r/+//8
//z/+//6//r//f////////8AAAEAAgAEAAMABQAEAAQABwAJAAsADQAMAA0ADwAQABMA
FQAWABgAHAAeAB4AIQAeAB8AHwAfACUAJgAmACcAJQAmACYAJwAlACUAJAAjACUAJQAm
ACYAIwAfABwAGAAZABkAGAAVABIAEAANAAoACAAGAAUAAQAAAAAAAAAAAP///P/6//n/
+v/4/w==
         </WaveFormData>
      </LeadData>
   </Waveform>
</RestingECG>
