# Supplementary material for: Detection of Left Atrial Enlargement Using a Convolutional Neural Network-Enabled Electrocardiogram
Source: Front Cardiovasc Med. 2020 Dec 17;7:609976. doi: 10.3389/fcvm.2020.609976 (PMC7773668; doi:10.3389/fcvm.2020.609976)
Supplement: Supplementary file 3 [file Data_Sheet_3.ZIP › normal2/1802017307_5180_00000021.XML]

<?xml version="1.0" encoding="Windows-1252"?>
<!DOCTYPE RestingECG SYSTEM "restecg.dtd">
<RestingECG>
   <PatientDemographics>
      <PatientID>1802017307</PatientID>
      <PatientAge>73</PatientAge>
      <AgeUnits>Years</AgeUnits>
      <Gender>Female</Gender>
      <PatientLastName>xieshuxiang</PatientLastName>
   </PatientDemographics>
   <TestDemographics>
      <DataType>Resting</DataType>
      <Site>1</Site>
      <AcquisitionDevice>MAC55</AcquisitionDevice>
      <Status>Unconfirmed</Status>
      <Priority>Normal</Priority>
      <AcquisitionTime>10:00:19</AcquisitionTime>
      <AcquisitionDate>03-15-2017</AcquisitionDate>
      <CartNumber>1</CartNumber>
      <AcquisitionSoftwareVersion>009C</AcquisitionSoftwareVersion>
      <XMLSourceVersion>MAC5000 v1.0</XMLSourceVersion>
   </TestDemographics>
   <RestingECGMeasurements>
      <VentricularRate>101</VentricularRate>
      <AtrialRate>101</AtrialRate>
      <PRInterval>200</PRInterval>
      <QRSDuration>70</QRSDuration>
      <QTInterval>366</QTInterval>
      <QTCorrected>474</QTCorrected>
      <PAxis>50</PAxis>
      <TAxis>2</TAxis>
      <QRSCount>16</QRSCount>
      <QOnset>214</QOnset>
      <QOffset>249</QOffset>
      <POnset>114</POnset>
      <POffset>172</POffset>
      <TOffset>397</TOffset>
      <ECGSampleBase>500</ECGSampleBase>
      <ECGSampleExponent>0</ECGSampleExponent>
   </RestingECGMeasurements>
   <Diagnosis>
      <Modality>Resting</Modality>
         <StatementCount>6</StatementCount>
         <LabelText>12SL Õï¶Ï³ÂÊö</LabelText>
      <DiagnosisStatement>
         <StmtFlag>ENDSLINE</StmtFlag>
         <StmtText>ñ¼ÐÔÐÄ¶¯¹ýËÙ</StmtText>
      </DiagnosisStatement>
      <DiagnosisStatement>
         <StmtFlag>ENDSLINE</StmtFlag>
         <StmtText>µçÖáÖØ¶ÈÓÒÆ«</StmtText>
      </DiagnosisStatement>
      <DiagnosisStatement>
         <StmtFlag>ENDSLINE</StmtFlag>
         <StmtText>ÓÒÐÄÊÒ·Ê´ó</StmtText>
      </DiagnosisStatement>
      <DiagnosisStatement>
         <StmtText>ÏÂ±ÚÐÄ¼¡¹£ËÀ</StmtText>
      </DiagnosisStatement>
      <DiagnosisStatement>
         <StmtFlag>ENDSLINE</StmtFlag>
         <StmtText>£¬ÄêÁä²»È·¶¨</StmtText>
      </DiagnosisStatement>
      <DiagnosisStatement>
         <StmtFlag>ENDSLINE</StmtFlag>
         <StmtText>Òì³£ ECG</StmtText>
      </DiagnosisStatement>
   </Diagnosis>
   <Waveform>
      <WaveformType>Rhythm</WaveformType>
      <WaveformStartTime>0</WaveformStartTime>
      <NumberofLeads>8</NumberofLeads>
      <SampleType>CONTINUOUS_SAMPLES</SampleType>
      <SampleBase>500</SampleBase>
      <SampleExponent>0</SampleExponent>
      <HighPassFilter>16</HighPassFilter>
      <LowPassFilter>150</LowPassFilter>
      <ACFilter>NONE</ACFilter>
      <LeadData>
         <LeadByteCountTotal>10000</LeadByteCountTotal>
         <LeadTimeOffset>0</LeadTimeOffset>
         <LeadSampleCountTotal>5000</LeadSampleCountTotal>
         <LeadAmplitudeUnitsPerBit>4.88</LeadAmplitudeUnitsPerBit>
         <LeadAmplitudeUnits>¦ÌV</LeadAmplitudeUnits>
         <LeadHighLimit>2147483647</LeadHighLimit>
         <LeadLowLimit>268435456</LeadLowLimit>
         <LeadID>I</LeadID>
         <LeadOffsetFirstSample>0</LeadOffsetFirstSample>
         <FirstSampleBaseline>0</FirstSampleBaseline>
         <LeadSampleSize>2</LeadSampleSize>
         <LeadOff>FALSE</LeadOff>
         <BaselineSway>TRUE</BaselineSway>
         <ExcessiveACNoise>TRUE</ExcessiveACNoise>
         <MuscleNoise>FALSE</MuscleNoise>
         <LeadDataCRC32>3486636386</LeadDataCRC32>
         <WaveFormData>
7v/u/+7/7v/z//b/+f/8//v/+v/5//j/+f/6//v//P/5//j/9//2//n/+v/7//z//f/+
////AAD///7//f/8//7/AAACAAQABAAEAAQABAABAAAA///+/wEABAAHAAoACQAIAAcA
BgAEAAQABAAEAAcACAAJAAoADgAQABIAFAASABIAEgASABQAFAAUABQAFgAYABoAHAAa
ABoAGgAaABoAGgAaABoAHQAeAB8AIAAdABwAGwAaABwAHAAcABwAHAAcABwAHAAZABgA
FwAWABMAEgARABAADgAOAA4ADgAQABAAEAAQAA4ADgAOAA4ADAAKAAgABgAIAAgACAAI
AAUAAgD///z//v/+//7//v/9//z/+//6//v//P/9//7/AAAAAAAAAAD///7//f/8//z/
/P/8//z//v/+//7//v8AAAAAAAAAAAMABAAFAAYABAAEAAQABAAGAAYABgAGAAkACgAL
AAwACgAIAAoADQAPAA8AEwATABEAEQARABEADgAOAAwACgASABIADwAMAAoACAAAAP7/
AQAEAAIABQADAAIA/f/9//z//P/9//3/+//8//3//f/4//f/9v/1//f/+P/4//n/+f/5
//X/9f/3//j/+f/2//f/9v/2//X/9f/0//T/8//z//b/9//3//T/8f/t//D//v/4//T/
9f/1//n/+f/z//f/AwAHAA8AGQAlADEAOQA9ADQAJAAPAPn/4P/C/63/pP+c/5X/mP+o
/77/zv/O/87/2f/l/+n/6v/w/+//8P/w//H/+P/6//j/8//x//P/9f/4//r/+v/8//z/
+f/9//3//P/8//v/+//7//v/+f/5//z////8//v/+//7//7/AAAFAAkABwADAAAA/v//
//3/BQAKAAYABQAFAAUABAADAAIAAgAEAAUACAAIAAYABQADAP7/AwAKAA8AEwATABQA
GAAWABMAEgARABAAFAAXABgAFwAcABkAGAAXABkAGgAbAB4AHgAdABoAGQAbABsAHgAa
AB0AIQAiACAAGwAcABwAGwAaABsAHAAcABkAGwAbABkAFwAWABYAEwAUABQAEwARABEA
EQAMAAoACAALAAwADwAPAA8ACgAJAAUAAgD///////////z//P/+//3/AgADAAEA/f/7
//3/AgACAAIAAQD9//r/+v/6//////8AAAAA+v/3//P/7v/0//v/BAAFAP7/AQABAAEA
AAAAAPv///8DAAQACgAKAAgABAACAAIACAALAAwADQAOAA4ADAAOABEADgANABAADwAP
AA8ADwAPAA8AEAAPAA4AEQAQAAwACAALAAwABwAIAAQAAgD7//n/+//8//n/+//6//z/
//8BAP7//P/6//f/9f/3//n/+//6//j/9f/z//f/+f/3//n/+//8//3/+v/4//b/9f/z
//T/9P/1//X/8//2//f/9//1//P/8P/0/+7/8v/0//H/9/8DAAMA/f8BAAsAFQAdACcA
MwA7ADsAMwAuACgAFQD1/9b/uP+f/5L/kv+d/6z/uP/A/8r/0v/W/+X/+f/1/+7/9v//
//r/9v/z//b//f/+//z//f/8//v/+//6//r/+v/4//P/+f/7//z//v/9//v/+f/3//j/
+f/9/wEA/////wAAAQAAAP7//////wMAAwAEAAYAAwD9/wEAAgD/////AAABAAMAAwAD
AAQAAgADAAYABgAHAAkACgAIAAUACAAJAAkADgAQABUAFAAQABAAEAAQABMAFQAVABMA
HQAbABsAGwAaABoAGgAcAB8AHwAdAB0AHgAfACMAIAAgACEAHwAaABgAHAAfACEAHAAZ
ABYAEgATABcAGQAZABkAGAAYABUAFAAUABMAEQARABEADAAKAAgACwAMAA8ADgANAAcA
BQAGAAQAAgADAAMAAwAAAAAA/v/7//7//f/+//v/+v/9//7//P/6//f/9//2//j/+v/8
//v/+//6//3///8AAAAA+//7//3/9//3//3/AAADAAQABAD//wMABQAEAAgABgAAAAQA
EAASAA0ACgAHAAQABAAEAAgADQAPAA8AEwATAA8ADwAPAA8AEQASABEAEAAUABIADQAI
AA8AEgAPABIAEAAOAAcABQADAAIA/f/9//v//P/+////+//6//n/9//1//f/+f/7//r/
+v/5//n/+f/5//X/9f/4//j/+P/0//n/+v/8//3/+//4//b/8//0//j/+v/7//n/9f/w
//L/9v/2//j///////n/+f/7//v///8DAAUADQATABMAGwAxAEAAPgA1AC0AJAAUAPX/
0P+0/6P/kv+M/57/vv/S/9L/1f/h/+X/4v/m//H/8v/y//P/+v/9//z/+P/3//f/9//4
//j//f8AAAEA///9//v/+P/2//r//f8AAAMAAgABAAMABQACAAEAAQABAAIAAgAFAAcA
BQABAP7//P////3/BQAKAAQAAwADAAMAAQABAAEAAgADAAUACQAKAAoACwALAAgACgAO
ABAAEQASABIAFQASAA0ADAALAAoADwATABUAFQAZABUAEwARABQAGAAcACIAIgAhAB4A
HQAeAB8AIwAgACAAIwAjACAAHgAgACEAIQAfAB8AHwAeABoAGwAaABcAGQAYABgAFQAa
ABwAHQAdABkAFQAMAAYABwANABEAFwAWABUADwANAAsACAAFAAUABwAHAAQABAACAP//
AgABAAIA///+/wEABAAEAAQAAwD///z//P/8//3//f/+//7//v///////v///wMACQAH
AP/////8//n/+v/8//n///8CAAIABwAGAAYABgAGAAQABAAIAAwACgAEAAwADQAOAA8A
EAAPAA4AEQAVABQAEwAWABUAEwATABMAEwAUABQAEgAQABYAFgATABAAFAAUAA4ADgAL
AAoABAADAAUABAD//////f/+/wAAAQD+//7//v/9//r/+//8//3/AAAAAP////////3/
9//1//r//P/+//z//f/8//z/+//8//z//f/9//j/+v/6//n/+//5//b/+v8CAP7/AgAF
APf/8/8BAAMA/f8JABcAEwANACEAOwBFAD0AMAAuACcADwDw/9D/rf+a/57/o/+m/7b/
0P/g/+b/7P/v/+v/6f/w//b/9//4//j/+f8AAAEAAAD8//v//P/9////AAACAAQABAAB
AAEAAQAAAAAABAAFAAYABwAGAAUABwAJAAYABQAFAAUABAAEAAcACQALAAkACAAIAAkA
BwAPABQADQALAAoACQAMAA0ADgAQABIAEwAWABYAEgAPAAsABAAHAA4AEwAXABcAFgAY
ABQAFAAWABgAGgAbAB0AHQAbAB8AGwAZABcAGgAeACIAKAAlACMAHwAdACAAIQAlACIA
JAAnACcAJAAfACAAIAAfABsAGwAbABoAGQAdAB8AHwAcABoAGQAVABcAGAAYABcAFQAT
AAwACAAIAA0AEAAVABIAEQALAAkACAAGAAQABQAJAAkABgAGAAMAAQAFAAUABwADAAEA
AwAEAAIAAAD9//z//P///wIAAwABAAAA/v8AAAEAAQAAAAAAAwAIAAUA/v8BAAEAAQAA
AAAA+////wEAAgAIAAgABAAEAAQAAgAGAAgABgAAAAIABAAGAAgACAAGAAgACwAIAAcA
CgAJAAkACQAJAAkACQAKAAkACAAKAAYA///4//z//v/6//z//P/8//f/9//z//D/6f/n
/+f/6P/q/+v/6f/q/+v/6//n/+f/5//n/+j/6P/n/+f/6f/p/+X/5f/m/+b/5v/i/+L/
4P/f/93/4f/i/+T/5f/i/+T/5P/j/9//2//W/9j/4P/m/+b/4f/h/+H/3f/f/+f/5//p
//X/AQANABkAHQAVAA4ACAD///H/0P+o/5H/hv96/3f/iv+i/6T/oP+0/8z/z//F/8X/
yv/O/83/0P/S/9X/3v/f/97/2v/Z/9n/2f/a/9r/3v/g/+D/3f/d/93/3P/c/+D/4f/i
/+P/4//j/+b/6f/l/+P/4v/h/+P/5P/o/+v/6f/l/+L/4P/i/9//5v/q/+P/4f/g/9//
4//n/+v/8P/t/+v/6//o/+r/6//r/+j/6v/u//D/8f/x//L/9v/0/+//7v/t/+z/8//3
//n/+f////v/+f/3//v//v8BAAYABQADAP///f/+////AwAAAAIABQAFAAIA+//8//z/
+//7//3///8AAPr/+//6//f/9//2//b/8//4//r/+//7//X/8f/o/+L/5v/t//L/+f/2
//P/6//n/+j/5v/k/+X/5f/l/+L/4v/d/9n/2//Z/97/3f/e/+P/5P/i/+D/3f/a/9j/
2f/a/97/3//h/+L/3v/d/9v/2P/a/93/4v/f/97/4//l/+f/4v/g/9n/2//j/+b/7v/w
/+r/6P/m/+L/7v/s/+r/6//s/+3/7v/s/+r/7P/v/+//7//z//P/7v/t/+z/6//s/+7/
7v/u//b/9v/z//D/8P/u/+b/5P/p/+z/6v/t/+r/5v/e/9v/3P/e/+H/4//f/97/3f/b
/9X/1f/V/9X/1//Y/9j/2f/b/9v/1//X/9b/1v/W/9L/1v/Y/9v/3f/a/9j/1//V/9P/
1v/X/9f/2f/X/9T/2P/k/97/2v/d/9n/0//b/93/2f/d/+n/6//t//f/DwAdABkAEgAK
AP//7//a/8L/p/+M/3j/c/9+/4j/kv+k/7b/vv/H/8//0f/O/8r/z//Q/9D/0f/Y/9//
4P/e/9//4f/h/+L/4v/j/+T/4//f/+P/4//i/+L/4v/h/+D/3//i/+P/5//r/+X/4//i
/+H/4//k/+j/6//r/+n/6P/o/+f/4//p/+z/5v/l/+X/5f/p/+v/7f/w//L/8//2//b/
8v/x/+//6v/r//D/8//1//n/+v/+//z/+v/6//r/+v/9///////9/wYABQAGAAcABQAG
AAcACgANAA8ADwARAA4ADQAPAAoADQARABIAEAAOABAAEQARAA8ADwAPAA4ADwATABUA
FQAUABIAEQANAAwADAALAAkACwALAAYABAADAAcACQANAAoACQADAAEAAgAAAP7////+
//3/+f/4//n/9//7//v/+P/z//D/8f/2//j/+v/7//j/9v/3//j/+P/3//f/9v/0//X/
9f/0//L/9f/6//f/9v/9/wEABQABAAAA+v/9////AAAGAAYABgAGAAYABAD4/wYAFAAT
ABIAEQAQAA8ADgARABUAFwAXABsAGwAXABcAFwAXABYAFgAUABIAGgAaABcAFAAWABYA
EAAQAA8ADgAIAAcACQAIAAMAAwD+//7/////////AAABAAEA//////////8CAAIAAQAB
AAUABQABAAEAAgACAAIA/v8CAAIAAwADAAAA/v/9//v/+v/+/wAAAQACAAEA//8EAAIA
/P/y//3/DQANAAUA//8DAAsADQAPAA8AEwAlADkARwBGADwAMwAjAAwA7P/J/7T/qv+h
/6D/qv+0/8L/zv/Y/+X/6//p//L/BAAFAAIA/v/7//7/BAAEAAEAAQAEAAUABwAIAAkA
CgAJAAUABwAHAAYABgAFAAUABQAFAAcACQAOABMADwANAAwACwAMAAwADwARABMAEQAQ
ABAADQAJAA8AEgAQABEAEwAVABIAEQAQABAAEQATABcAGAAWABcAFwAUABUAGgAdAB8A
HgAeACEAHgAeACAAIgAkACQAJQAkACEAKQAnACcAJwAlACYAJwAqAC0ALwAvADEAMAAv
ADEALAArAC0ALAAoACcALAAwADMAMAAvAC4ALAApACsAKwApACcAJgAmACMAJwAoACgA
JwApACkAJAAiAB4AHwAeAB8AIQAhABwAGwAXABQAEQARABMAEwAQABAAEAAPABQAFQAT
AA0ACQAJAA4ADgAOAA0ABwAEAAQABAAJAAkACgAKAAwADQANAAwACgANABIADwAIAAsA
CwALAAkACAACAAUADAAOABUAFgAXABgAGQAYABYADAAEAAgADAAQABQAFQAWABsAIQAc
ABcAFgARABMAFwAbAB8AGwAaABcAFAAYABYAEQAMABQAGAAWABoAFwAUAAwACQAMAAwA
CAAJAAIAAAD///3/AAACAAQABQACAAMABAAFAAMAAAD8//n//f////3///8CAAIAAgD+
/wIAAgADAAMAAAD+//3/+//5//z//f/9//7//f/7/wAABgAEAAQAAwD9//v/AQAHAA0A
DQATABsAHwAfACsAPwBJAEYANgAlABkA/v/O/6//pP+W/5X/rP+6/8D/yP/W/+L/7f/x
//P/+P8AAAEAAQAAAAAABgAHAAQA/v/7//7/AQAFAAgABgAGAAQA//8EAAcACQAMAAsA
CQAHAAUABgAHAAsADwAOAA0ADQANAAsACgAMAA0ADgANAA0ADgAMAAkAEAAUAA4ADQAN
AA0AEAARABIAFAARABEAEwASABQAFwAZABgAFQAWABUAEwAYABoAHwAeAB0AHgAfACAA
IgAjACIAHwApACcAJwAnACUAJgAnACoALAAtACwALQAvAC8AMgAuAC0ALQAqACQAJAAo
ACsALQApACkAKQAoACcAKQApACcAJQAiACAAGwAeACAAIQAhACQAJQAhACAAHQAfAB8A
IQAdABsAFAARABMAFAAVABkAFwATAAwACAALAAsAEQATAA8ACQAFAAUACwAMAA0ADQAL
AAgACAAIAAoACQAJAAgACwANAA4ADgALAA0AEQANAAsADwAQABEAEgASAA0AEQAUABQA
GQAYABoAEAAUABwAIgAfABwAGQAWABYAFgAaAB8AHQAbAB0AGwAaABsAHAAdAB8AIgAj
ACQAJQAiABwAFgAbABwAFwAYABgAGAATABMAEQAQAAsACwAKAAwADwARAA4ADAAKAAcA
BQAHAAkACwALAAoACAAHAAcABwADAAMABgAIAAoACAAHAAYABgAFAAgACAAJAAkABwAK
AAsACwAKAAcAAwAGAAgACAAKAAMA9/8BABkAFQALABUAIwAlACsANwBDAEUARQBEADoA
KwATAPD/1v/D/7D/oP+f/7L/0P/m/+L/3v/o//X//f/9//z//v8DAAYABgAHAA4AEAAO
AAkABwAKAAsADQAOAA4AEAAQAA0ADQANAAwADAAOAA8AEAARAA0ACwAMAA0ADgARABUA
GQAWABIAEQAPABEADwAOAA4ADwANABUAGgAVABMAEgARABMAEwATABQAFQAXABsAHAAZ
ABkAGAAUABgAHgAiACUAJAAiACMAHgAdAB4AHwAgACYAKQAqACkALgArACoAKQAqACwA
LgAyADMAMwAxADEALwAvADIALgAyADUANQAyAC4AMAAxADEAMQAxADEAMAArACsAKQAl
ACUAJAAkACEAJAAmACcAJwAkACMAHQAaABoAHwAiACcAJAAhABkAFQAXABYAFQAXABsA
GwAYABgAFgATABYAFQAYABUAFAAXABUAEgAPAAsACgAIAAkACgAOAA8AEQASABAAEQAR
ABAADgARABYAEwALAA0ADAALABAAFAATABsAHQAcACAAHgAbABoAGQAWABgAHgAsACsA
KgApACgAJAAgACAAIQAkACUAKgArACYAJQAkACMAJAAkACIAIAAnACgAJgAkACkAKgAl
ACYAJAAiABsAGQAXABQADQALAAsADgASABUAFQAWABcAFwASABEAEAAPABQAFgAXABkA
GQAXABEADwASABIAEgAOAA4ADAALAAkACwAMAA4ADwAPABQAFwAZABYAEwAPABIAHAAY
ABoAGQANAAkAFwAhABsAFwAjAC8APQBLAFUAWwBhAF4ARgAtACMACgDi/8//yv+8/6n/
tP/S/97/6P/+/wwACQAHAAsAEAAUABcAFwAWABYAHAAfAB4AGgAZABcAFwAYABgAGwAe
AB8AHQAfAB8AHgAeACEAIwAlACcAJQAlACgAKwAjAB8AHAAZAB0AHgAiACUAJgAlACUA
JgAoACUALAAwACwAKwArACsALQAtAC0ALgAtAC0ALwAuACwALQAtACoALQA0ADkAPQA9
ADwAPgA6ADkAOgA7ADwAPQA/AD8APQBEAEEAQAA/AEIARABGAEoATQBNAEsASwBKAEkA
SwBGAEsATwBQAE4ARgBGAEUAQwBDAEUARwBIAEYASQBKAEkASABGAEUAQQBBAEIAQgBB
AEEAQQA8ADoANgA5ADoAPQA5ADcAMAAtADAAMAAwADMANwA3ADQANAAwAC0AMAAvADEA
LQArAC0AMgAyADIAMQAsACgAJwAmACwALwAzADYAMAAtACkAJAApAC8ANwA3AC8AMQAw
AC8AMQAyAC4AMwA0ADQAOQA4ADcAOAA5ADgANAA0ADgAOgA8AD4APwBAAEUASwBKAEkA
TABLAEsASwBLAEsARwBGAEMAQABIAEgARQBCAEMAQgA7ADoAPAA8ADcANwA6ADwAOgA9
ADcANAAyAC8AMgA0ADYANwA1ADUANQA1ADIAMAAtACsALwAvACsAKwAwADIANAAyADQA
NAA1ADUANAAyADEALwArAC4ALwAvADQANQA1ADwAMAAqACwANQA3ADUAOQBBAEEAPwBJ
AEsASwBfAHUAeQB1AHQAcABbADUAGgAKAOv/zv/S/+X/7P/2/wQAEAAcACAAIQApADUA
NAAwAC0ALQAsACwAMgA4ADoAOQA7ADsAOwA8ADwAOwA8ADsANwA9AD8AQABCAEEAQQBB
AEEAPgA9AD8AQQBAAD8APwA/AEIAQgBFAEcASABHAEcASABGAEEARgBIAEgASQBLAE0A
SgBJAEgASABKAEsATgBOAFAAUwBVAFQAUgBUAFQAUwBVAFYAWgBYAFYAVgBWAFYAWgBd
AF4AXQBlAGMAYwBjAGMAZABlAGgAbABtAGwAbQBsAGsAbQBoAGcAaQBoAGQAYwBoAGwA
bwBrAGsAawBqAGcAaQBpAGcAZQBkAGQAYQBiAGIAYQBfAGAAYQBdAFwAWABbAFwAXwBh
AGEAXABbAFsAWABVAFUAVQBVAFIAUgBTAFEAVQBVAFcAUwBRAFMAUwBSAFEATwBOAEwA
TQBOAE8ATwBQAFAAUwBVAFYAVgBRAFEAUwBNAEsAUQBUAFcAWABaAFcAXQBgAGAAZQBk
AGIAYgBiAGAAWABcAF4AYgBlAGYAZwBoAGYAZABmAGkAagBrAHAAcQBzAHUAdwB5AHUA
cgBtAGgAcAByAHEAcABvAG4AZwBmAGgAaABjAGMAYQBgAFsAWwBWAFYAVwBXAFwAYABk
AGcAYQBhAGEAYQBhAGAAXgBdAGIAYwBgAGEAYABeAFwAVgBbAFwAXgBfAF8AXgBeAF0A
XABgAGIAYwBlAGMAYABkAFIAUgBgAGsAaQBlAGcAbwB7AIEAeQB5AIkAjwCRAKkAswCs
AKYAkwB3AFwAQAAnABQADgAPABIAJAA+AEAAQgBSAF8AWQBZAHQAggBxAG4AbABrAHAA
eAB6AHkAewB7AHsAfAB8AHwAfAB6AHUAfAB/AIEAhACGAIcAiACJAIQAgQCBAIEAggCD
AIUAhwCKAIoAjQCPAJAAjwCPAJAAjQCJAI8AkgCRAJMAlgCZAJkAmQCZAJoAlwCXAJkA
mACcAJ8AoQCgAJ4AogCkAKUAowCiAKQAoACgAKAAoACgAKMApQClAKMArQCrAKsAqwCo
AKgAqACqAK0ArQCrAKsAqACnAKkApACmAKkAqQCmAKMApgCoAKkApgClAKQAogCcAJ0A
nACZAJwAngChAKEAngCcAJkAlQCYAJsAmQCaAJMAkwCRAJEAjwCPAIoAiQCKAIgAhgCH
AIcAhwCEAIQAhQCFAIsAjQCIAH8AeAB1AHoAfAB+AH8AfQB8AH4AgACAAH0AewB4AHgA
eQB5AHgAdQB3AHsAdwB5AIEAhgCLAIYAggB5AHkAewB6AH4AfAB8AH4AgACAAIoAiAB6
AHYAeAB9AIAAgwCGAIMAgACBAIMAgAB/AIIAgQCAAIEAggCDAIEAgAB9AHoAfgB+AHsA
eAB1AHIAaQBmAGoAbABpAGsAaQBoAGMAYwBbAFgAVgBTAFUAVgBXAFcAUwBTAFMAUwBT
AFIAUABPAE4ATQBIAEcARwBGAEUAQABDAEQARgBHAEYARABDAEEAOwA6ADcAMwA2ADcA
NwA+AEIAMAAqADUAOwA1ADUAOQA1ACkAMwBJAFcAYQBlAG0AcQBmAGAAYwBNACAA9P/h
/9T/zP/L/9D/3v/m/+L/9P8OAAsACQATABQADAATABYAFgAXAB4AJAAmACUAJwAlACMA
IgAgAB8AHgAbABUAFwAXABYAFgAUABMAEgARABQAFQAZAB0AFgATABEADwANAAwADgAP
ABAADwAPABAADgALABIAFgAPAA0ADAALAA0ADQANAA4ADQANAA8ADgAPABEAEgAQAAkA
CAAFAAEAAgACAAUAAgACAAQABgAIAAkACQAHAAMADwAPABEAEwAPAAwACQAIAAoACwAK
AAsACgAJAAsABgAGAAcABQAAAAAABAAHAAkABQADAAEA/v/7//3//f/7//n/9v/0/+//
8P/w/+//7f/v/+//6v/o/+H/3//b/9n/2//d/9r/2//Y/9T/0P/P/8//zf/I/8b/w//B
/8X/xf/I/8f/yP/N/8z/yP/E/7//vv+8/73/vv++/7v/uf+2/7r/v//D/8b/v/+9/73/
tf+0/7v/v//D/8T/xP+//8P/xf/E/8j/xv/G/8j/yv/K/8v/0P/V/9T/zv/a/9r/2v/a
/9r/1f/S/9P/1f/X/9n/3//h/+T/5//q/+3/6v/o/+T/4P/n/+j/5v/k/+L/3v/U/9D/
1P/Y/9f/2//Y/9b/0P/P/8//0P/S/9P/0v/S/9L/0f/N/83/zf/N/8z/zP/L/8v/y//L
/8f/x//F/8L/v/+4/73/wP/E/8f/xP/A/73/uf+5/7z/vf+9/73/u/+4/7z/qP+k/6j/
s/+t/63/uf+1/6v/s/+x/63/w//f/+f/4f/N/8T/2P/T/6n/jP90/1H/Pv88/z3/Qv9Q
/1j/Vv9g/3b/hf+D/3//iP+O/4n/hv+E/4P/iP+Q/5L/kf+T/5D/j/+P/47/jf+O/43/
if+N/4//kP+S/43/if+F/4H/hf+J/5D/l/+P/4n/hP9//4X/iP+O/5P/kf+N/4r/iP+G
/4P/iv+O/4z/jf+P/5H/jP+J/4b/hP+J/43/k/+W/5r/nf+f/57/lv+U/5D/i/+S/5b/
nf+e/5n/lv+T/5D/j/+P/43/if+X/5v/of+n/6D/mv+U/5D/mP+d/6D/pf+j/6H/ov+c
/5n/mf+W/5D/kP+U/5f/mf+X/5f/l/+W/5b/m/+e/5//mv+U/4//h/+H/4b/hP+B/4j/
j/+R/5b/iv+F/37/ef9+/4H/f/+B/3v/dv9x/2//df95/3r/fv97/3f/ef93/3X/b/9r
/2v/cf90/3f/ef9z/27/bP9q/3D/cf9z/3T/cf9v/2z/aP9q/2//dv91/3X/ff+C/4f/
f/94/2z/af9w/3T/ff+A/4D/gP+A/37/av9g/2j/iP+e/5n/lP+P/4r/hf+C/4P/hf+I
/4v/kv+V/4//i/+H/4P/gv+C/4D/fv+I/4z/jf+O/4z/iP9+/3r/ff9+/3r/e/96/3j/
cv9x/2z/bP9t/23/cf90/3f/ef9v/2v/Z/9j/2r/cP91/3v/ef93/3H/b/9t/2z/a/9m
/2v/bP9u/2//b/9u/27/bf9p/2z/bf9t/3D/b/9t/3L/aP9y/2T/Y/95/4v/g/9t/2f/
d/+B/4f/l/+r/7P/qf+x/7r/oP93/13/Pv8a/w//FP8U/w3/Ev8q/zD/Lv88/1L/b/+D
/3n/bv9q/2P/Z/9o/2r/cv95/3r/eP95/3X/cf9u/2r/cf92/3n/ef99/33/fP98/3n/
df9x/23/cf91/3z/g/99/3v/ev95/3r/ev99/3//f/99/3z/fP99/3v/g/+I/4f/h/+I
/4n/hf+D/4H/gP+A/4H/hP+E/4f/i/+O/47/if+K/4n/h/+P/5T/nP+e/5j/lP+Q/4z/
j/+R/5H/j/+a/5v/nv+h/57/nv+e/6D/n/+f/53/nf+c/5v/nf+Y/57/o/+l/6T/oP+i
/6P/o/+e/5v/mP+U/5j/n/+k/6f/ov+e/5v/lf+W/5b/lf+T/5X/lf+Q/47/if+J/4f/
h/+L/4//jv+R/4v/hv+B/3//fv99/3n/eP97/33/hf+J/4b/f/96/3n/f/+A/4H/gf96
/3b/df90/3n/e/9+/4D/fv9//3//fv98/33/gP97/3n/ff9+/3//ev94/3H/c/97/4D/
iv+O/4v/iv+J/4b/fP+G/4r/iP+I/4j/iP+I/4b/iP+L/4z/jf+S/5P/lP+V/5b/l/+P
/4r/g/98/4X/iP+I/4j/jP+M/4b/hv+B/37/dv9z/3r/fv9+/4P/fP94/3X/cf92/3r/
fv+B/3j/df9y/2//cP9w/2//b/9w/2//av9p/2z/bv9w/27/cv90/3f/ef94/3b/df9z
/27/cP9w/2//cv9x/2//dP9u/1z/Zv97/3n/cf93/4X/i/+B/3n/gf+T/5f/pf+//7v/
qP+g/5n/e/9I/yT/Hf8U/wb/D/8i/zD/OP8+/0b/Sv9H/1n/c/94/3j/c/9v/2r/Zv9o
/2//cP9u/2//cf9x/3L/cv9y/3T/dP9x/3X/df90/3T/cv9x/3D/b/9z/3X/ev9//3r/
d/91/3P/cP9u/2//b/9y/3P/df94/3P/bf9x/3L/cv9z/3X/d/97/33/f/+C/3z/ef94
/3T/ef99/4D/gP96/3r/eP91/3v/fv+E/4T/hP+E/4T/hP+D/4P/gf99/4j/h/+I/4n/
iP+I/4j/iv+K/4n/hv+F/4f/h/+K/4b/h/+J/4j/hP+D/4j/jP+P/4v/i/+L/4r/hf+H
/4f/hf+H/4b/hv+D/4D/fP93/3H/d/97/3r/fP90/3H/bP9p/27/c/9z/3f/df9y/2//
b/9v/23/aP9m/2j/af9w/3P/a/9h/1n/Vf9b/17/Yf9j/2L/YP9h/2L/Yv9f/13/Wv9d
/1//YP9g/13/X/9j/1//Xf9h/2L/Y/9l/2b/Yv9n/2f/ZP9m/2L/Zv9q/27/cP9p/2j/
Z/9g/2D/ZP9s/3H/c/9x/23/b/9s/2r/Z/9n/2//c/93/3j/cP9n/2D/YP9i/2T/Zv9v
/2n/X/9X/1L/Uv9Q/07/UP9W/1r/Wf9d/1r/Uv9R/1L/V/9W/1T/U/9R/1H/Tf9K/0j/
Q/8+/w==
         </WaveFormData>
      </LeadData>
      <LeadData>
         <LeadByteCountTotal>10000</LeadByteCountTotal>
         <LeadTimeOffset>0</LeadTimeOffset>
         <LeadSampleCountTotal>5000</LeadSampleCountTotal>
         <LeadAmplitudeUnitsPerBit>4.88</LeadAmplitudeUnitsPerBit>
         <LeadAmplitudeUnits>¦ÌV</LeadAmplitudeUnits>
         <LeadHighLimit>2147483647</LeadHighLimit>
         <LeadLowLimit>268435456</LeadLowLimit>
         <LeadID>II</LeadID>
         <LeadOffsetFirstSample>0</LeadOffsetFirstSample>
         <FirstSampleBaseline>0</FirstSampleBaseline>
         <LeadSampleSize>2</LeadSampleSize>
         <LeadOff>FALSE</LeadOff>
         <BaselineSway>TRUE</BaselineSway>
         <ExcessiveACNoise>TRUE</ExcessiveACNoise>
         <MuscleNoise>FALSE</MuscleNoise>
         <LeadDataCRC32>171282398</LeadDataCRC32>
         <WaveFormData>
+P/4//j/+P/2//b/9v/2//n/+v/7//z//f/+////AAD6//b/8v/u//T/+v8AAAYAAwAA
AP3/+v/9//7///8AAAMABAAFAAYAAgAAAP7//P///wIABQAIAAYABAACAAAAAwAEAAUA
BgAGAAYABgAGAAQAAgAAAP7/BAAKABAAFgARAAwABwACAAQABgAIAAoACwAMAA0ADgAL
AAgABQACAAcACgANABAADQAKAAcABAAGAAgACgAMAAoACgAKAAoABwAEAAEA/v8BAAQA
BwAKAAQAAAD8//j/+v/8//7/AAAEAAYACAAKAAUAAgD///z///8CAAUACAAEAAIAAAD+
/wEAAgADAAQABAAEAAQABAD///z/+f/2//3/AgAHAAwABwAEAAEA/v8BAAIAAwAEAAUA
BgAHAAgABgAEAAIAAAAHAAwAEQAWABIAEAAOAAwAEAAUABgAHAAcABwAHAAcAB4AHgAe
AB4AJgAqAC4AMQAsACoAJQAgAB4AIwAlACkAJgAjAB4AGwAUABIADAAOABEAEgASABEA
DQAIAAMA//8BAAEAAwAGAAMAAgABAP3/9//1//T/9P/3//v//f/+//r/8v/t/+j/7P/x
//P/+f/5//b/9f/y/+3/6f/p/+z/8P/0//n/+//0//H/6//k/+n/6v/t//D/AgD0/+v/
6v/j/+D/4f/h/+P/4//f/9n/0v/N/8n/x//J/8z/0f/Z/9z/3v/g/+L/3v/V/8r/xv/I
/9H/1f/c/9//2v/T/9X/3//p//D/8P/x//X/+v/1/+//6f/m/+z/9v/+/wAA/f/7//b/
9P/1//X/9f/3//v//f/+//7/+v/0//H/7//z//j//v8AAP3//P/9//j/9P/2//f/+P/8
////AgAFAP7/+f/1//P/+P/8/wEACgAFAAEA/v/1//L/9P/0//b//f8BAAgACQADAAAA
AQAAAAMABQAIAA0ADAAKAAgAAgACAAIAAwAHAA0ADgAOAAoABAD///z/9//8/wMABwAN
AAoABwADAP///v///wAABAAJAAsACwAFAAMAAAD6//j/+/8AAAIABAAAAP7/+f/1//f/
+P/5//3/AQACAAMAAwD9//n/9v/4//z/AAAEAAgAAAD8//T/7//w//T//P8AAAMABgAH
AAcAAQD7//b/9P/8//7/AgAGAAIAAAD+//j/9v/1//b/+f///wYADAAMAAgAAwAAAAIA
BgAKABAAGAAXABcAGAAXABIAEAAVABwAJgApACoAKwAsACsAKAAlACEAIwAmACYAJgAe
AB8AHQAdABwAGwAYABcAFAAUABAAFAATABAADAAHAAkABgADAAEA///7//n/+P/9/wAA
AwADAP3/+f/2//T/9P/1//T/8v/2//T/9f/2//H/8f/u/+//9P/0//b/9v/y/+3/7P/u
/+z/7P/t/+v/7f/x//L/8v/u/+r/6P/m/97/5v/1//7/+//w/+P/1//N/8v/0//f/+j/
5//j/9n/zf/K/9H/1f/e/+z/9P/s/+D/0f/E/7j/sP+1/8H/0P/b/+r/8//t/+X/5f/o
/+j/6f/t//L/9P/1//b/+v/2//b/9P/s/+//8//0//j/9P/z//L/8//0//X/9f/0//b/
9v/5//3/+f/4//j/9P/1//j//f/8//r//P/9//7//v/9//z/+//6//n/+f/7//j/9v/1
//j//f///wIA///7//z/+//8//7//f////v///8CAAkADgAJAAMA/v/7/wIABgAKAAoA
BQAEAAQABwAKAAoACQAEAAYABQAGAAUAAgADAAEAAQAGAAcABwAHAAMAAQD//wAAAAAB
AAAA+f/9/wAAAAAEAAEAAAD8//j//f8AAAAAAQD9//z/+//9/////v/9//v//f/9//7/
BAAAAP7//P/6//7/AgACAAUA///8//3/+v/5//z//f/9//7//f/9/wAAAAD8//r/+P/6
//7/AgACAP7//f/+/wEAAQACAAIA/P8AAAMACAASAA8ADAALAAwAEAAVABsAHwAaABQA
FQASABQAFgAYABoAIQAmACsALwAoACYAIQAcAB4AJQApAC8AJwAhABkAEwASABQAEgAY
ABwAHgAfAB8AGAAOAAQA+////wEABQAKAAUAAgD///n/9//3//j/+v/+/wEAAgACAP7/
9v/x/+z/8P/3//v/AwD///j/8//s/+7/7//0//z/+//6//r/9//y//H/7f/o/+3/8P/1
//r/9P/y/+3/8P/z//L/8//3//f/8//n/9v/1P/P/83/1f/l/+z/5//d/9r/4P/m/+j/
6P/t/+T/1P/M/8n/x//E/8X/zP/V/93/4f/r//T/8//x//L/9P/0//H/7v/u//T//P8C
AAIA/v/7//X/8v/z//X/9//7//3///8AAAAA/f/4//b/9f/6/wAABwAKAAMAAAD///j/
+P/8////AgACAAMABAAFAP7/+//5//n///8CAAYADgAKAAUAAQD3//v/AgAHAA4ADQAL
AAwABwAEAAIABAAEAAcACQAMABEADgAKAAYA/v///wIABgANABIAEgARAAwACgAHAAYA
AwAIAA8AEwAZABMADQAGAP//AQAFAAkAEAAQAA8ADAADAAMAAgD+//7/AgAIAAsADgAJ
AAYAAAD7//3//v///wMABgAGAAYABQAEAAEA//8CAAYACAAKAAwABQACAPv/9//6//7/
BgAKAAYABgAEAAEAAAD9//v//P8DAAQABwAKAAQAAAD8//T/+P/9/wQADQAMAAwACwAE
AAEA/f/7//7/BAAIAA4AFgARAA8ADgALABAAFAAbACAAHgAhACAAHwAOABYAHAAiACgA
LgAuAC4ALgAtACcAJgAiAB4AHwAlACgALQAkAB0AFAANAA8AFAAVAB4AGwAYABQADwAL
AAYAAQD9/wIAAwAGAAoABgACAP7/9//5//v//v8CAP/////9//r/+//2//T/8v/1//n/
+v////3/9v/x/+r/7P/t//L/+v/4//j/+f/3//L/8f/t/+j/7f/w//X/+v/0/+z/6f/u
/+3/8P/1/+//4//f/9v/zf/A/8n/2//h/9//4P/l/+f/4v/i/+L/2v/U/9v/3P/Q/8T/
w//J/9D/1f/Y/93/5//x//f/9v/z//H/8v/0//X/8//x//L/9v/8/wAA/v/7//n/9P/y
//X/+f/9/wMAAgD///v/9v/4//j/+/////3/AAAEAAQA///8//v/9P/2//z/AQAGAAUA
AwABAP///f/9//7/AQAFAAYACAAOAAkABQACAPn//P8CAAYADAALAAcABgD/////AAAF
AAgACwALAAwADwANAAoABwAAAAIABgALABMAFAASAA8ACAAKAAkACgAJAAsADwAQABMA
DwALAAYAAQADAAcACwASABAADQAIAP3/AgAEAAMABgAHAAoACgAKAAUAAgD8//f//P8A
AAQACwAJAAYAAwD//wAA/////wQACAAKAAwADgAGAAIA+v/1//f//P8FAAoACAAIAAYA
AwAEAAEA//8AAAUABgAJAAwABgACAP7/9v/8/wEACAARAA0ADAAKAAIAAwADAAUADAAO
ABAAFAAaABcAFQAUABEAFgAaACEAJgAgABkAFAASABoAIAAmACwAMAAwADAALwAqACgA
IwAeAB8AJQAoAC0AJgAhABoAFQAVABYAEwAYABkAGAAWABMADwAIAAEA+/8AAAMACAAO
AAgAAgD8//P/9P/3//v/AAAAAAEAAAD+//r/9P/x/+7/8v/5//3/BQACAPr/9P/s/+7/
7f/w//b/9v/4//v/+//z//H/7P/m/+z/8P/2//z/8P/y/+3/5v/l/+z/7//v/+3/4f/T
/83/zP/P/9X/2f/b/+D/4f/f/97/4P/m/+b/2P/N/87/0v/Q/8H/t//G/9X/2v/Z/9//
7f/1//T/8//x//L/9P/0//H/7v/u//P/+v////7/+v/3//H/7v/z//f/+/8BAAEA///8
//j/+f/2//b/9//6//7/AwAEAP3/+v/5//L/9P/6////BAABAP///f/7//f/9f/0//X/
+v/+/wMADAAFAP//+v/v//L/+v8AAAgACAAFAAUA//////7/AQACAAUABQAGAAkABQAC
AP//+P/9/wIACAARABIADgAJAAAAAQD//////f8CAAkADQATAAwABQD9//X/+f/9/wEA
CAAHAAcABQD9//3//P/4//j/+/8AAAIABAABAP7/+P/z//X/9v/3//v//v/+//7//f/7
//n/+P/8////AgAFAAgAAgD+//b/8f/z//b//f8AAP//AAD///3//f/5//b/9v/9//7/
AQAEAP///P/5//L/9v/5//7/BQACAAIAAQD6//z/+//8/wIABQAGAAkADgAMAAsACwAJ
AAsADgAUABgAFgATAAoADgAQABIAFAAcACAAJAAnACEAHgAYABIAEAAVABcAGwAXABUA
EQAPAAkACAADAAYACwAMAAwACwAIAAIA/P/3//j/9//4//r/+v/6//r/9//w/+3/6//q
/+//8//1//b/8//s/+j/5P/m/+v/7f/z//T/8P/u/+r/5//j/+P/5v/q/+7/8//1/+z/
6f/j/9z/4f/k/+n/7v/8//T/5//i/93/2P/Z/9//3//d/93/0//C/7//xf/F/8P/yv/P
/9H/1v/a/+D/4P/U/8X/wP/E/8D/u/+//8r/z//O/8n/yf/T/9v/5P/m/+f/6//w/+3/
6f/l/+T/6f/w//X/9P/y//H/7f/s/+3/7f/t/+//8//1//b/9v/y/+z/6f/n/+r/8P/3
//r/9P/y//L/7P/r/+7/8P/y//P/9f/3//n/8//v/+z/6//x//T/+P8AAP3/+//6//P/
7//y//P/9v/6//v////9//n/9v/3//b/+f/7//7/AwACAAAA/v/4//f/+P/6////BQAG
AAYAAgD///v/+f/1//n///8CAAcABQABAPz/9//2//f/+P/8/wEAAwADAP3/+f/2//D/
7v/1//z/AAAEAAAA/P/1/+//8f/y//P/9//9//7///////n/9f/y//T/+v/+/wIABgAA
AP7/+P/1//P/9P/5//r//f8AAAEAAQD+//n/9f/0//r//P8AAAQA/v/8//r/9P/0//X/
+P/9/wAABAAHAAQAAAD9//z/AAADAAYACwASAA4ADQANAAsADQAOABIAFAAUABMAFgAY
ABgAGAAYAB8AIgAlACcAJgAoACcAJgAeAB8AHQAdABwAGwAYABcAEgAQAAoADAARABIA
EgARAA4ACAACAP3//f/7//v//P/+/wAAAgABAPv/9//0//L/9f/5//v//P/9//j/9v/0
//P/9f/0//f//P/6//r/+P/0/+//7v/w//L/9P/3//f/9f/1//L/7v/u/+z/7P/s//7/
/v/3//b/9//w/+P/3f/f/+P/6//t/+D/0f/P/83/yf/K/8n/z//Y/+L/7P/y/+z/4f/a
/9L/yP/D/8n/2v/n/+r/3f/Z/9//6f/w//X/9//8/wIA/P/3//L/8P/z//r////+/wAA
AQD//wAA+//3//P/8f/4//3/AQAEAAQAAAD//////v8AAAMAAgADAAQABwAEAPz//P/7
//r/AQAFAAkADQAGAAMAAQABAAAAAAABAAYACAAJAAsABwACAAIAAAAAAAUABwAMAAsA
BgAEAAYABgAJAAkACgANAA8AEAARAA4ACQAGAAQABQAOABAAEQAOAAwACQAIAAUABwAL
AAwADwARABEAEAAPAAgABQACAAIACAANABAADQAMAAoABQAEAAMABgAGAAYACAAKAAkA
CQAGAAQAAgADAAoADAAOAA8ACQADAP7//v/+/wAAAgAEAAYACAAGAAcAAwACAAUABAAI
AAwADgAPAAwABwADAAIABQAEAAUABgAHAAoADQAMAAYAAwACAAMACgAQABUAFAARAA0A
CwAOAA4ADgAQABQAFwAbACAAIwAeABwAHQAcACQAKwAqACoAKgAqACoALQAuAC8ALwAv
ADAALgAsACYAJwAlACUAJAAjACAAHwAZABgAEwAWABoAGgAZABcAGQAWABMAEQAMAAcA
BAACAAIAAgACAP///////wAAAgD//////f/6//z/+v/7//z/+f/5//b/9//+//7/AAAA
APv/9//3//r/9//2//b/8//1//n/+v/6//j/9P/y//D/+v/+/wMAAgD7//D/5//f/9f/
0f/T/9//5v/h/93/3f/X/87/zf/P/9r/7P/6//r/8P/j/9L/xP+8/7//z//k//P/9P/v
/+f/5f/p/+r/7v/x//f//v/+//v/+P/4//X/+P/5//T/9//7//z/AAD+//3//P/9//7/
//////7/AAAAAAMABwADAAIAAgD+////AgAHAAYA//8AAAAAAAACAAMABAAFAAMAAwAE
AAcABAACAAEABAAHAAkADAAJAAYACAAIAAoACgAJAAsABwAHAAgADQAQAAwACQAHAAcA
CwAOABEAEAALAAoACgANABIAEgARAAwADgAPABIAEwAPAA8ADAALAA0ADQAMAAsABwAH
AAcACgAMAA0ADAAFAAkACgAIAAoABgAEAP//+v8BAAgADAARAA0ACgAHAAcACAAIAAgA
BwAGAAUABQAKAAcABgAFAAQABgAIAAYABwADAAIABQAEAAEAAgABAP//AwADAAQACAAG
AAIAAAD+/wEABAAHAAYAAwABAAEAAwAGAAoADQAKAAwADQAQABgAFgAUABQAFgAZAB0A
IgAlACQAFAARABYAHgAkACgALAAwAC8ALgAtACsAKAAoACUAIgAkACsALwA1AC4AJwAe
ABcAGAAaABgAHgAdABoAFgARAA8ACgAFAAEABgAHAAoADgAJAAQA///3//j/+f/7//7/
/P/9//z/+v/7//b/9P/y//X/+//+/wUAAAD4//L/6v/t/+3/8f/4//b/9v/3//X/8v/z
//H/7v/z//T/9//6/+r/7P/p/+L/2//o////+f/j/9v/1//P/8z/0f/b/9//4f/i/+H/
4f/i/+T/5P/k/+D/2f/U/87/0P/T/8n/yv/V/9r/3f/p//H/8f/0//H/7//w//L/8v/x
//D/8v/y//j//P/6//X/8//u/+z/8f/1//n///////3/+v/2//f/9P/0//X/+f/+/wQA
BgD///r/9//u/+//9v/8/wIAAAD9//r/9//1//X/9v/5//v//P/+/wQAAAD9//v/8//3
//7/AwAKAAgAAwABAPn/+//8/wEABAADAAMABAAHAAcABgAFAAAAAAACAAUACwAMAAoA
BwAAAAIAAwAGAAcABgAJAAkACwAJAAUAAAD7////AwAHAA4ADAAJAAQA+f/7//z/+v/8
////AgACAAIAAAD+//n/9f/5//7/AwALAAcAAgD9//f/+f/5//r/AAACAAQABgAIAAMA
AAD5//X/+P/8/wQACAAEAAIA/v/5//v/+f/4//r//v/+/wAAAgD8//r/+P/y//f//f8F
AA8ACwAIAAQA+v/9//3///8GAAoADAAQABYAEwARABAADQAQABQAGwAgABYAGQAaAB0A
IAAjACYAKwAsAC0ALQAlACIAHAAWABYAHQAhACcAIAAbABQADwAPABAADQASABYAGAAZ
ABkAEAAGAPz/8//2//f/+v/+//v/+v/5//X/9f/1//b/+P/8////AAAAAPv/9P/w/+z/
7v/z//X/+//5//T/8f/s/+n/5f/l/+j/7P/w//X/9//x/+//6v/k/+v/7v/z//j/+v/0
/+//6v/f/9j/4f/r/+P/2//b/9f/1P/T/9P/1f/b/+D/4f/n//L/8P/m/97/1v/D/7T/
uP++/7//y//e/9//1P/R/93/7f/3//z/+f/3//j/+v/0/+//6v/o/+v/8v/3//b/9P/z
/+//7v/y//X/+P/9//7///////7/+f/0//L/8f/z//j//v8AAPn/9v/1/+7/8f/4//7/
BAAFAAUABQAFAP7/+//5//n//v8CAAcAEAAJAAEA+v/t//H/+P/9/wQABwAHAAoABwAD
AAAAAQAAAAQABwALABEADQAIAAMA+v/9/wAABAALABAAEAAPAAoABgADAAIA//8GAA0A
EQAXABEACwAEAP3//f///wEABgAHAAkACQADAAEAAAD8//z/AQAGAAgACgAHAAQA/v/5
//v//v8BAAcABwAGAAUAAwD9//f/8v/y//v/AgAJABAACgAGAP7/+f/6//z/AgAEAAQA
BgAGAAUAAgD9//n/+P/+/wAABAAIAAQAAgAAAPr//P/9/wAABQAIAAwADwAMAAcAAwAB
AAQACQAOABUAHgAYABUAEwAPABEAFAAaAB4AIAAcAB4AHgAeAB4AJAAoACwALwAuAC4A
KwAoACIAIwAhACEAIgAhAB4AHQAXABQADQAOABIAEgARAA8ADgAKAAYAAwABAP////8A
AAMABAAFAAMA/f/5//b/9P/3//v//f/+//v/9v/0//L/7v/v/+3/7//2//j//P/+//f/
8f/v//D/8//2//r/+//2//X/8f/s//D/8P/y//T/+v/0//X/+v/3/+r/4//f/9v/2//h
/+P/5P/j/9v/0f/J/87/2//l/+j/8v/2/+j/1P/N/8z/wP+2/73/0//k/+v/5P/f/9//
4f/l/+r/7//x//b//P/6//f/9P/0//T/+P/6//b/+P/7//v//v/5//f/9f/1//z///8B
AAIA/f/4//b/9f/2//r///8AAAEAAgAFAAIA/P/8//v/+v/9////AQADAP///f/8//3/
+//6//r//v8BAAMABgADAAAAAgACAAQACQAJAAwACQAEAAIABAAEAAIAAQABAAMABwAK
AA0ADAAIAAYABQAHABAAEgATABAADQAJAAcAAwADAAcACAALAA0ACwAIAAUAAQABAAEA
BAAJAA0ADwALAAgABgABAAAA//8CAAIAAgAFAAYABAADAP///v/9////BAAGAAgACQAF
AAEA/v8AAAAAAgAEAAYABwAIAAUABQD+//z//v/8/wIACAAMAA8ACgADAP3/+v/8//z/
/v8AAAIABAAGAAQAAQD/////AQADAAYACAAEAAUAAwADAAgACwAMAA8AFAAVABcAGgAb
ABYAFAAVABQAGgAjACIAIgAkACQAJAAkACUAJAAjACEAIwAoACoALAAlACUAIgAhACAA
HwAcABsAFQAUAA8AEgASABIAEQAPAA8ADAAJAAcAAwD9//n/9v/6//z//v/9//z/+//7
//z//P/9//z/+v/9//r/+v/6//b/9//1//f/+//4//f/9P/w/+v/6v/s//D/8v/1//X/
9P/3//f/9v/1//L/8f/w//b/+P/3//j/9f/s/+P/3f/d/93/3f/f/+T/4//h/9//1f/K
/83/2//m//L/+v/2/+b/0//E/7b/rv+3/83/3v/n/+j/5f/f/+X/7f/i/+f/6//y//r/
+f/3//X/9v/z//b/9//y//X/+f/6//7//P/7//r/+/8BAAUACAAKAAQA/P/3//P/8v/0
//f/9v/5//z/AQAAAPr/+v/5//j//P///wIABQADAAEAAAABAP///v/+/wIABQAFAAYA
AQD9/wAAAQAEAAkACQAMAAkABAACAAQABAABAP///v///wUACgAPABAACgAIAAcACQAP
ABAAEAAMAAoABwAGAAMAAgAFAAUABwALAA0ADgAPAAgABQACAAIABwALAA0ACQAIAAYA
AQAAAP7/AAD///7/AQAEAAQABQABAAAA//8BAAIAAgACAAEA///9//z/AAAAAAAAAAAA
AAIABgAGAAkAAgD+//7/+v/8/wAAAgADAAQAAQD//wAAAgAAAAAAAAACAAQABgAEAP7/
+//6//v/AQAGAAoACAAJAAcABwAMAAkABgAFAAYACwAPABQAFwAUABIAEwASABwAIwAe
AB0AIAAgACAAIAAgACQAJAAkACMAIwAkACIAIAAbAB0AHAAdAB4AHQAaABkAEgAQAAoA
DAAMAAwACwAJAAsACAAFAAMA///7//n/+P/8//7/AAD///j/9f/z//L/8v/1//b/9v/3
//T/9P/0//H/8f/u/+//9P/0//b/9v/x/+3/7f/w/+//8P/y//H/8P/x/+//7P/s/+r/
6v/q//b/9v/1//L/6f/i/9v/1//V/9X/3f/n/+T/2//X/9X/zf/C/8X/1//m/+r/7P/s
/+b/0//C/7j/tP+5/8f/2v/h/9z/2//f/93/3f/k/+f/6f/u//T/8//x/+//8P/w//T/
9v/y//T/9//3//r/9f/x/+3/6//z//f/+v/8//r/9v/1//X/8v/0//f/9v/3//r////+
//f/9v/0//L/9//7////AwD+//v/+f/5//n/+P/4//z/AAABAAMA///6//r/+P/4//3/
//8EAAMA/v/8//7//v/+//3//f///wQABgAIAAYAAQD+//z//f8GAAgACQAGAAcABQAF
AAMAAAABAP////8CAAMAAwADAP7/+//4//j//v8DAAYAAwADAAIA/v/+//z//P/5//b/
+//+//7////7//j/9f/1//n/+v/7//v/+v/3//X/+P/3//j/+f/6//v//v/9////+P/2
//j/9v/4//z//v////3/+f/2//b/+P/2//b/9v/3//r//f/8//n/9//3//n//f8AAAIA
/v/9//v/+/8AAP7//v8AAAQABgAJAA0ADwAKAAgACQAIAA4AFQAYABsAHAAQABIAEgAS
ABIAGQAeACMAJwAgAB4AGQAUABEAFQAWABkAGgAZABYAFQAPAAwABQAGAAoACgAJAAcA
BQAAAPv/9//5//f/9//4//v//P/9//v/9P/v/+v/6P/u//P/9v/4//X/7v/q/+b/6P/r
/+v/7//y//D/8P/u/+j/4//i/+T/6P/s//H/8//u/+3/6f/k/+X/5P/l/+b/8v/y//H/
7P/l/9z/1f/V/9n/2f/Z/9v/2P/N/8f/xf/B/77/xf/T/97/6v/s/+D/0P/B/7j/tv+4
/7n/xf/U/9n/1P/R/9H/1f/b/+b/5v/n/+v/8P/u/+v/6P/o/+z/8v/2//T/8P/v/+v/
6v/n/+f/5//p//L/9//7//7/9//w/+z/6f/s//D/9f/2//b/9v/4//T/7v/u/+3/7P/z
//f/+/////b/8f/t/+v/7v/w//P/+v/9//3//v/5//X/9v/1//b//f///wQAAwD9//j/
9//0//b/9//5//3/AAAAAAAA/P/3//b/9v/5/wEABAAGAAQA///7//n/9f/4//3///8D
AAMAAQD+//v/9f/z//H/8v/6////AgD///v/+P/y//D/9P/4//n/+v/5//j/9P/x//L/
8v/y//X/+//8//3//f/4//P/7//w//L/9P/2//j/+P/6//j/+f/0//L/9P/y//b//P8A
AAMA/P/1/+//7P/x//L/9f/4//b/9v/2//L/8P/v//D/8//3//z/AAD+//r/9//2//r/
+//8////BAAHAAkADAANAAgABgAHAAYAEAARABYAHwAcABgAFgAUABIAGAAaABwAHQAc
ABwAGQAWABAAEQAPAA8AEQARAA8ADwAHAAQA/f/+/wQABgAHAAcAAgD8//b/8f/w/+3/
7P/s/+//8v/1//X/7f/p/+b/5P/o/+3/8P/y/+//6P/k/+D/4f/l/+b/6//u/+z/7P/q
/+T/3f/a/9r/4P/m/+3/8f/r/+n/5P/e/97/3v/g/+L/6v/0/+3/4v/f/9T/yf/L/83/
z//P/8//xv+9/73/vf+1/7T/v//P/9z/5P/k/9b/xv+9/7L/rP+2/8P/zf/W/+H/3v/P
/8v/0//Z/97/4P/h/+X/6v/l/+H/3f/c/+D/6P/u/+7/7P/r/+f/5v/i/+H/4P/h/+j/
6//t/+7/7P/o/+f/5//n/+r/7v/u/+z/7P/u/+r/5P/m/+f/6P/t//H/9f/5//H/6//m
/+P/6P/q/+3/9P/0//P/8//t/+r/7P/s/+7/8//1//r/+f/0//D/8P/u//H/8f/y//X/
9P/0//T/8P/w//D/8f/1//7/AAABAP7/+f/z/+//6f/s//H/8//3//r/+f/3//X/8f/v
/+3/7v/z//f/+f/1//H/7v/o/+b/6f/u//D/8v/w//D/7f/r/+j/5v/k/+X/6//u//H/
8//s/+f/4//k/+r/7v/y//b/8//y/+3/6//l/+T/5//m/+v/8P/z//X/7//p/+T/4v/o
/+j/6v/s/+r/6v/q/+b/5P/j/+T/5//t//L/9v/0/+//6//p/+z/7v/w//T/+v/7//3/
AAABAP7//P/9//z/CAAPABAADQAMAAsACgAOABAAEgATABMAFAASABAABwAHAAQAAwAD
AAMAAQABAP///v/5//z/+//6//j/9f/3//T/8f/v/+z/5//k/+L/4//k/+X/4//h/9//
3v/e/93/3f/b/9j/3f/c/97/4P/a/9n/1f/V/9z/3P/e/97/2P/T/9L/1P/U/9b/2f/Z
/9n/2//a/9j/1v/U/9T/1P/c/97/3//i/93/zv+9/7n/u/+7/7f/vf/I/8n/xf+9/7P/
rv+v/7X/yP/Y/9z/3P/S/7//rP+c/5r/qf+7/8r/0//Q/8f/x//J/83/zv/R/9P/2P/e
/9//3f/b/9z/2P/a/9r/1P/Y/93/3//k/9//2//X/9X/3P/f/+H/4v/h/97/3v/f/9v/
3P/e/9z/3//i/+f/5v/f/97/3P/a/97/4f/k/+f/4P/d/9v/2//b/9z/3v/k/+j/6f/r
/+f/4f/i/+H/4v/l/+X/6P/l/+b/5v/q/+z/6P/l/+P/4//o/+r/7P/q/+T/4v/h/+P/
6v/s/+3/6v/p/+f/5//l/+P/5f/k/+X/6v/r/+v/6//k/+H/3v/e/+P/5//p/+X/5f/k
/+D/4P/e/97/2//Y/93/4P/g/+H/3v/c/9r/2//g/+D/4P/f/93/2//a/97/3f/c/9v/
2v/d/+D/3//h/9r/2P/a/9j/2f/c/93/3f/c/9n/1//Y/9f/1P/T/9L/1v/a/97/3v/a
/9f/1v/X/9z/4P/j/+D/3//d/93/4v/h/+L/5f/q/+7/8f/1//f/8//y//T/9P/5////
AQADAAMABAAFAAUAAQD9//n/9//6//z/AAACAPv/9f/w/+z/7f/u/+//6//q/+f/5//m
/+P/3//b/9f/2v/b/9z/2//U/9L/0P/N/9D/0//Z/9b/0f/P/87/yP/H/8j/y//K/9T/
0//O/w==
         </WaveFormData>
      </LeadData>
      <LeadData>
         <LeadByteCountTotal>10000</LeadByteCountTotal>
         <LeadTimeOffset>0</LeadTimeOffset>
         <LeadSampleCountTotal>5000</LeadSampleCountTotal>
         <LeadAmplitudeUnitsPerBit>4.88</LeadAmplitudeUnitsPerBit>
         <LeadAmplitudeUnits>¦ÌV</LeadAmplitudeUnits>
         <LeadHighLimit>2147483647</LeadHighLimit>
         <LeadLowLimit>268435456</LeadLowLimit>
         <LeadID>V1</LeadID>
         <LeadOffsetFirstSample>0</LeadOffsetFirstSample>
         <FirstSampleBaseline>0</FirstSampleBaseline>
         <LeadSampleSize>2</LeadSampleSize>
         <LeadOff>FALSE</LeadOff>
         <BaselineSway>TRUE</BaselineSway>
         <ExcessiveACNoise>TRUE</ExcessiveACNoise>
         <MuscleNoise>FALSE</MuscleNoise>
         <LeadDataCRC32>3636284126</LeadDataCRC32>
         <WaveFormData>
+P/4//j/+P/7//z//f/+//v/+v/5//j/+f/6//v//P/8//z//P/8//v/+v/5//j/+f/6
//v//P/7//r/+f/4//b/9v/2//b/9//4//n/+v/4//b/9P/y//T/9P/0//T/8v/y//L/
8v/w//D/8P/w//D/8P/w//D/7f/s/+v/6v/r/+z/7f/u/+z/7P/s/+z/6//q/+n/6P/q
/+r/6v/q/+f/5v/l/+T/5//o/+n/6v/s/+z/7P/s/+z/7P/s/+z/7f/u/+//8P/v/+7/
7f/s/+//8P/x//L/8P/w//D/8P/x//L/8//0//X/9v/3//j/9v/2//b/9v/5//r/+//8
//z//P/8//z//f/+////AAACAAIAAgACAAQABAAEAAQABgAGAAYABgADAAIAAQAAAAIA
AgACAAIABAAEAAQABAACAAIAAgACAAUABgAHAAgABgAGAAYABgAHAAgACQAKAAoACgAK
AAoABAD///n/9v/4//f/9//3//T/8f/w/+//7//x//H/8v/1//f/+f/5//v/+v/5//n/
+//9////AwABAAEAAAAAAP7//v///wAAAwADAAMAAwAAAP7//f/8//7/AAACAAYABAAE
AAQABAACAAEAAQACAAUABQAFAAUAAwACAAIAAgAEAAUABQAFAAUABAADAAIABwADAAUA
CAAFAAQABAACAAMAAwAGABAAGwAjACwAPgBXAHcAlACcAIsAbgBbAFEAQgAjAP3/4f/T
/8v/yv/X/+f/7//z//r//f/7//f/+P/5//z//f///////v/9//v//P/8//z//v/+//7/
/v/8//z//P/7//n/+//7//v//f/9//7//v/5//n/+//5//j/+//9//3//P/7//r/+f/3
//j/+P/4//n/+v/7//r/9//3//X/9f/3//n/9//2//X/9P/y/+//8f/x//H/8f/z//T/
9f/2//L/8P/v/+//7//v//D/8P/w//D/8P/v/+7/7v/t/+3/7f/t/+z/7P/s/+z/7P/s
/+7/7//z//T/9P/0//P/8//x//H/8f/x//T/9v/3//j/9v/0//P/9P/0//X/9f/4//n/
+P/5//r/+v/7//3//f8AAAAA/////////v/9//z//f/+//7//v8BAAMABAAFAAMAAwAF
AAUABwAIAAgACAAHAAcABQAFAAUABgAGAAUAAwAGAAYABQACAAIABAAFAAYABgAHAAwA
CQAHAAYABAAGAAgADgATABEADQANAAwACgAIAAgACAAIAAQA///5//b/8//x//D/7//v
/+//8f/z//L/8//y//L/9//5//v/+////wAAAQADAAAA///+////AgADAAMABAAGAAYA
BwAIAAcABQADAAEAAgACAAMABAADAAIAAQACAAMABAAFAAYACAAHAAcACAAGAAUABAAD
AAYABgAHAAgABQAFAAQAAwAFAAYABwAIAAMA//8BAAQAAQD+/wQACgALAA0AFAAcACMA
JQAyAEwAawCLAJgAjABtAE4AOQArABoA+//f/9X/1f/X/9j/3//n//H/+f8AAAEAAwAF
AAMAAwAFAAUABAADAAEA/////wAAAAAAAAAAAAAAAAAAAAAAAAAA/////wEAAQABAP//
//8AAAAAAAABAAQAAwD//wEAAgABAAIAAQAAAP///f/+//7//v/7//r/+f/2//f/+f/5
//v//P/9//r/+P/2//b/9f/z//T/9f/2//f/9v/2//b/9v/0//L/8f/x/+//7//w//D/
7//w//H/8f/x//L/8v/z//L/8f/v/+7/8P/y//T/9v/2//X/9//2//b/9v/1//X/9v/3
//j/+f/6//r/+f/4//r/+v/7//7/+//7//r//P////7///8AAP////8AAP///v/+//3/
/f8BAAIAAwAEAAIAAgABAAAAAgADAAMAAwAFAAUABwAHAAYABgAFAAQABgAHAAYABwAG
AAYABQADAAIABgAHAAcABgAGAAgACQAIAAYABQAIAAoACQAJAAgACAAIAAwADwAPAA8A
EQASABEAEAAPAA4ACgAFAP///P/6//n/+f/5//b/8//y//H/7//x//H/8v/1//f/+f/5
//z//P/8//3/////////AQAAAP///f/8//3//v8AAAIAAQABAAEAAQABAAAAAAAAAAEA
AgADAAYAAwACAAEAAAACAAEAAQACAAUABQAFAAUAAgAAAP///v8BAAMABAAFAAMAAgAB
AAAA//8HAAkACAAHAAQA/P/6////AQACAAYACwARABgAHgAnADcAUgBuAIEAhgBzAFUA
PgAtABkA/f/f/8n/yP/P/9X/3f/j/+b/7f/1//H/8v/z//b/9//6//v/+//7//r/+v/5
//j/+v/6//r/+v/5//j/9//1//T/9//4//n/+f/5//r/+v/3//f/+f/3//b/+f/7//v/
+f/3//X/8//1//b/9v/2//b/9v/2//T/8f/x/+//7//y//X/9P/0//P/8v/w/+3/7//v
/+//7//w//D/8P/w/+7/7P/r/+v/7P/t/+//8P/t/+z/6//p/+v/7P/s/+3/7f/t/+z/
7P/q/+r/6v/q/+z/7f/x//L/8f/w/+7/7f/u/+//8P/x//P/9P/0//T/8//y//L/9P/2
//f/9//6//f/9P/z//L/9P/1//f/9//4//j/9//3//j/+P/4//j/+//8//z//P/7//v/
+v/5//f/9//5//n/+v/8//3//v/8//v/+P/3//r//P/9//3/+f/8//z/+//8//z//v//
//3//P/8/wAA///9//z/+v/9//7/AwAHAAYABQAEAAIAAwACAAQABgALAAoACAAGAAQA
AgD+//n/8//w//D/7//v/+//7P/p/+j/5//q/+3/7v/w//H/8//1//X/9v/2//b/9//4
//n/+v/9//z/+//5//j/+//8//7/AAAAAP///v/9//3//P/8//z//P/8//z//v/8//z/
/P/8//z/+//7//z//f/9//3//f////7//v/+//z//f/9//3//P/8//z//P8BAAEA///8
//n/+P/4//r/+////wYADAAPABcAIgA0AE8AcQCIAIgAcQBUAD0ALQAcAAMA5f/R/83/
0f/U/93/5f/r/+//8v/x//H/9f/2//f/+v/7//n/+f/4//f/9f/2//b/9v/4//j/+P/4
//f/9v/1//P/8v/1//b/9//1//X/9v/2//H/8f/z//H/8f/1//j/+f/1//P/8f/v//D/
8v/z//T/9P/0//T/8v/x//H/7//v//H/8//x//D/7//u/+z/6f/r/+v/6//r/+z/7P/s
/+z/6P/m/+X/5f/n/+f/6P/o/+T/5P/k/+P/5P/m/+f/6f/o/+f/5f/k/+T/5P/k/+T/
5v/n/+v/7P/r/+r/6P/n/+n/6//t/+//7v/u/+3/7P/t/+z/7P/u/+z/7f/t//D/7v/s
/+z/7P/v//H/9P/1//P/8v/w/+//8f/y//P/9P/0//T/8//y//P/8//y//H/9P/1//j/
+f/3//j/+P/4//f/9//1//X/9//4//j/9//0//b/9f/z//X/9v/5//v/+P/2//X/+P/6
//n/+f/4//r/+v/+/wEA/v/9//z/+v///wIABgACAAAA/v/8//r/9P/v/+n/5v/n/+f/
6P/p/+X/4//j/+P/5v/p/+r/7P/v//H/8//z//X/9P/z//P/9v/3//j/+//5//n/+P/4
//b/9v/3//j/+//7//v/+//7//r/+v/6//v//P/9/wAA/f/8//v/+v/7//v//P/+////
/////////f/8//z//P/9////AAABAAEAAAD///7//f8BAAEA/P/7//r//P/8//3//f8A
AAYADwAVAB4AMABNAG0AggCCAG8AWABJADsAJgAJAOn/0//N/83/zv/X/+P/7f/z//b/
9//1//H/8v/z//b/9//5//n/+P/3//b/9v/1//T/9f/2//f/+P/3//b/9f/z//P/9f/1
//X/8//z//T/9P/v/+//8f/v/+//8//2//f/9f/z//H/7//x//L/8v/y//L/8v/y//D/
7f/t/+v/6//v//H/7//u/+z/7P/r/+n/6v/r/+z/7f/u/+7/7v/u/+r/6P/n/+f/5//n
/+j/6P/m/+b/5v/l/+X/5v/m/+f/6f/p/+j/6P/o/+j/6P/o/+v/6//u/+7/7//u/+z/
6//u/+//8P/x//H/8v/y//L/8f/w//D/8v/0//X/9f/4//X/8v/x//D/8f/z//b/9//6
//r/+f/5//j/+P/4//j/+//8//z//P/9//3//P/7//z//f8AAAEA//8AAAAAAAD/////
/f/9//7/AAABAAEA/v8AAP///f/8//z//v///////v/+/wIAAAD//////v8BAAIABwAL
AAoACQAIAAYABwAMAA4ADQAMAAsACgAFAP//+P/0//T/8//z//P/8f/v/+//7//t/+//
7//w//X/9//5//n/+f/4//f/9//5//v//f8BAP/////+//7//v/+////AAADAAMAAwAD
AAIAAAD///7/AQACAAMABgAFAAQAAwACAAQAAwADAAQABQAFAAUABQADAAIAAgACAAMA
BQAGAAcABgAGAAYABgAJAAkABwAIAAkABgAEAAYACQAJAAoACgANABcAHgAoAD8AXwB+
AI4AiQByAFsATQBCAC0ADwDv/93/1//W/9v/5//v//H/9v//////+f/7//v//f/9////
AQACAAMAAQAAAP7//P///wAAAQACAAAAAAAAAP///P/9//z/+//+////AQACAP3//f//
//3//P///wEAAQAAAP///v/9//z//P/7//r//f/+/////v/6//n/9v/1//j/+//6//r/
+v/6//n/9//2//X/9P/z//X/9v/3//j/9f/y//D/7//y//P/9f/2//P/8v/x/+//7f/u
/+7/7//x//H/8P/w/+//7v/t/+z/7v/v//P/9P/0//T/8//z//X/9f/1//X/9f/2//b/
9v/3//b/9v/4//f/9//2//j/+P/2//b/9v/2//f/+f/5//r/+v/5//n//P/8//z//P/+
/wAAAQACAAIAAwADAAMAAwADAAUABQAHAAgACAAIAAYABQACAAEAAgAEAAUABQABAAQA
BAADAAAAAAACAAMABgAGAAcADAALAAkACAAGAAYABgAKAA0ADwAPAA8ADgAJAAYACgAL
AAwADQAOAAgAAQD5//T/9v/1//X/9f/1//P/8//z//H/8f/v/+7/8v/1//j/+f/8//z/
/P/9//v/+//7//3/AAABAAEAAgD///7//v/+/wEAAQABAAEAAQAAAAAAAAAAAAAAAAAC
AAIAAgACAAIAAAD/////AAACAAMABAAFAAMAAgACAAIAAgADAAMAAwAGAAYABgAGAAMA
AQADAAQABQAGAAYABAAFAAMABgAKAAkADQAWACAAMQBPAHAAigCXAIwAdQBhAFIAQwAt
AAsA6f/T/87/0f/d/+X/6//2/wEAAQD///7//f/+//3//v////////8BAAIAAgACAP//
/v/9//z//f/+///////9//////////////8AAAAA/////wEA///7//3//v/9//3//f/9
//3/+//8//z//P/+//7//v/8//3//f/7//v//P/9//r/+P/5//r/+v/5//f/9f/z//H/
8//0//X/9v/1//T/9P/1//P/8//0//T/8v/y//L/8f/w//D/7//v//H/8f/w//D/7v/u
/+7/7v/w//H/9f/2//b/9v/1//X/8//z//P/8//2//j/+f/6//n/+P/4//r/+f/5//j/
+v/9//z//f/+//7///8BAAEAAQAAAP7//f///wAAAQACAAEAAgACAAIABQAHAAgACQAH
AAcACQAJAAkACgAKAAoADQANAAsACwAKAAoACQAHAAUACAAIAAcABgAGAAgACQAJAAgA
CAAMAAwACwALAAoACAAIAAwADwAQABEAEgASAA8AEgAQAA0ADAALAAoACAAFAAEAAAD8
//n/9//1//b/9f/2//f/9v/3//b/9v/5//v//f/9/wAAAAAAAAEA////////AQAEAAUA
BQAGAAUABAAEAAQABQAFAAUABQAFAAQABAAEAAQABAAEAAYACAAIAAgACAAHAAUABAAE
AAUABQAFAAUACAAIAAkACgAHAAcABgAFAAcACAAJAAoACQAHAAcABAADAAYABgAKAA0A
CwAIAAwAFwAdACYAOABTAHcAmgCsAJsAegBlAFUAQgArAAcA5f/X/9H/1P/f/+f/6//1
//7/AwADAAMAAwADAAUABQAEAAMAAQD//wAAAgADAAQAAQAAAP///v///wAAAQABAP//
AQABAAEAAQABAAIAAgAAAAEABAADAP7///////3//////////////wAAAAAAAAAAAAAA
AP7///////3//f/8//3/+v/4//n/+v/6//n/+f/5//n/+f/5//j/9//2//X/9P/0//X/
9P/z//P/8v/x//L/8//z//H/8v/y//P/8f/x//D/8P/x//L/8//0//L/8f/z//L/9f/2
//b/9//1//X/9f/1//f/+P/4//j/+P/4//n//P/7//v/+v/8//7//P/8//z//P/9////
//8AAAAA/////wEAAgADAAQABAAEAAMAAgAHAAkACgALAAoACQAKAAkABwAIAAgACAAK
AAsACgALAAoACgAJAAcABwAKAAoACQAKAAoADAANAAsACgAKAA4ADwAPABAAEAAOAAwA
DgAPAA0ADQARABIAEAAPAA4ADQAMAAYAAQD7//j/+v/5//n/+f/1//P/8//z//P/9f/1
//b/+P/5//r/+f/8//z//P/9//7///8AAAMAAgABAP///v8BAAIABAAGAAUAAwABAP//
AAAAAAEAAgAEAAQABAAGAAQABAAEAAQABAADAAMABAADAAMAAwADAAUABAAEAAQABgAH
AAcABwAGAAQAAgAAAAEABQAHAAAA9//8/wYABAADAAUADAAUAB0AIwAsAEIAXwB9AJAA
jAB1AFwARwA3ACQABwDl/83/zf/N/9D/2//n/+v/7//4//n/9f/3//j/+f/8//3//P/7
//n/9//5//r/+v/6//r/+v/6//r/+P/4//j/9//4//v//P/9//z/+//7//r/+f/5//v/
+f/2//n/+//7//j/9//2//X/9//4//j/+P/3//b/9f/y//P/8//x//H/8//1//P/8v/w
//D/7//t/+3/7f/t/+3/7P/s/+z/7P/q/+j/5//n/+r/6//t/+7/6v/o/+b/4//m/+j/
6f/r/+n/6f/o/+j/6P/o/+j/6P/r/+v/7v/u/+//7v/s/+v/7P/t/+7/7//u/+7/7f/s
/+7/7v/v//L/8v/z//P/9v/0//L/8v/y//D/8f/z//P/9v/2//X/9f/4//j/+P/4//n/
+v/6//r/+f/5//j/9//4//n//P/9//z//P/7//r//P/9//z//f/9//7//v/9//n//P/8
//v/+//8////AQAAAP7//f8AAP7//f/9//z//f/+/wMABwAFAAUABQAEAAcACgAGAAMA
AgABAAAA+f/z/+z/6P/q/+n/6f/p/+f/5f/l/+X/5v/p/+r/7P/t/+//8f/x//b/9v/2
//f/9f/1//X/9//2//X/8//y//P/9P/2//j/+f/5//n/+f/6//r/+//8//z//P/8//7/
/P/6//j/9v/3//f/+P/6//n/+f/5//n/+//6//r/+v/8//3//f/9//3//P/7//r/+f/9
/////v/7//j/9v/4//n/+f8CAAwAFQAdACgAPgBbAHUAgAB0AFkAPgAtACMAEADv/8//
w//B/8H/xv/V/+H/5f/r//L/8//x//H/8f/x//P/8//z//P/8v/x/+7/7v/t/+z/7//w
//H/8v/w//D/8P/v/+3/7//v/+//7f/t/+7/7v/r/+v/7f/r/+r/7f/v/+//7v/t/+z/
6//p/+r/6v/q/+v/7P/t/+z/6f/p/+f/5//o/+n/5v/k/+X/5v/m/+X/5//n/+f/5//o
/+j/6P/o/+T/4v/h/+H/4//j/+T/5P/i/+L/4v/h/+H/4v/i/+P/5f/l/+T/5P/k/+T/
5P/k/+f/5//q/+r/6//q/+j/5//n/+f/5//n/+v/7P/s/+z/6v/o/+f/6P/r/+3/7v/y
/+//7P/r/+r/7P/t/+//7//w//D/7//v/+7/7v/u/+7/8f/y//L/8v/z//P/8v/x//P/
8//1//X/8//0//T/9P/z//P/8f/x//L/9P/1//X/8f/0//T/8//y//L/9P/1//b/9v/3
//z/+//5//j/9v/5//r///8DAAIAAQAAAP7/+//8//r/+v/6//r/8//t/+b/4v/k/+P/
4//j/+P/4f/h/+H/3//h/+H/4v/n/+n/6//r/+3/7P/r/+v/7f/t/+3/7//x//H/8P/w
/+//7v/u/+7/8f/x//H/8f/v/+7/7v/u//D/8P/w//L/8f/w/+//7v/u/+3/7f/u//H/
8f/x//H/8P/u/+3/7P/s/+3/7f/t/+//8P/x//L/7//r/+n/7P/v/+7/7v/w//H/8f/y
//r/AwAHABAAJgBFAGMAeAB2AF0AQAAnABcADAD5/9v/w/+7/7v/vv/F/83/0//b/+L/
5f/n/+v/6f/n/+f/5f/n/+f/5v/l/+X/5v/m/+b/5v/m/+b/5v/o/+j/6P/n/+L/4//i
/+H/4//j/+T/5P/i/+P/5v/l/+H/4//k/+P/4//j/+P/4//f/97/3P/a/93/3v/f/97/
3f/d/9v/2//d/9//3f/c/97/3v/d/9v/2f/Z/9n/2f/a/9r/2v/a/9j/1v/V/9X/1P/T
/9P/0v/T/9T/1f/V/9T/1P/T/9P/0//T/9L/0v/U/9T/1P/U/9T/0//V/9T/2f/a/9r/
2//a/9n/2P/X/9v/3P/c/9z/2//a/9r/3P/b/9v/2v/c/97/3P/c/9z/2//b/9z/2//e
/97/3f/d/+D/4P/g/+D/3v/e/93/3P/f/+H/4v/j/+L/4f/i/+H/4f/i/+L/4v/h/+H/
3//f/9//4P/g/9//3//i/+L/4f/f/97/3//f/+L/4v/j/+j/5v/l/+X/5P/j/+L/5f/n
/+r/6//s/+z/7f/s/+j/5P/m/+b/5v/m/9//2f/S/87/0f/R/9L/0//T/9H/0f/R/9D/
0f/Q/9D/0//V/9f/1//c/9z/3P/d/9z/2//a/9v/3v/f/9//4P/f/97/3v/e/+H/4f/h
/+H/4P/e/93/3P/c/9z/3P/e/9//4P/h/+L/3//d/9z/3P/d/93/3f/d/97/3v/f/+D/
3v/f/9//3//i/+L/4v/i/+P/3f/V/9T/2f/a/9r/3v/j/+P/4P/k/+v/8//8/xAAKwBJ
AGIAaABXADgAHwARAAQA6//L/7X/q/+n/67/t/+9/8H/yf/Q/9H/0//R/9H/0f/T/9P/
0v/R/8//zf/P/9D/0P/Q/87/zv/O/87/z//Q/9H/0f/N/8//z//P/8z/y//L/8r/yP/J
/8z/y//G/8f/x//F/8f/x//H/8f/x//I/8j/yP/H/8b/xf/C/8T/xf/E/8X/xf/F/8H/
vv/B/8L/wv/B/8D/v/++/73/vP+8/7z/vP+7/7r/uv+7/7v/u/+8/7z/u/+8/73/vf+8
/7z/u/+7/7n/uf+4/7j/uv+8/77/wP++/73/v/++/8P/xP/E/8X/w//D/8P/w//F/8b/
xv/G/8X/xP/E/8b/xP/F/8X/yP/K/8j/yP/I/8b/x//J/8n/zP/M/8v/y//N/87/z//Q
/9D/0P/P/87/0P/R/9H/0f/T/9P/1f/V/9P/1P/U/9T/1//X/9X/1f/V/9b/1v/V/9X/
2P/Y/9f/1v/W/9j/2f/W/9T/0//W/9f/1//Y/9j/1v/W/9r/3f/g/+H/4v/i/+X/5P/i
/+D/5P/i/+L/4v/i/9z/1//R/87/zf/L/8r/yf/J/8n/y//N/8z/zf/M/8z/0P/T/9b/
1//b/9z/3f/f/9z/2//a/9v/3v/f/9//4P/g/+D/4f/i/+P/4//j/+P/5f/k/+T/5P/j
/+L/4f/i/+X/5v/n/+j/5v/l/+X/5v/o/+n/6v/r/+n/6P/o/+j/6f/r/+z/7f/w//D/
8P/w/+3/7f/t/+r/5//o/+z/8P/z//f/+P/4//v//f8IABwAOQBXAHIAgAB3AFwAQwAz
ACYAEQDx/9f/yf/J/9D/0f/R/9X/4//w//P/9f/3//X/8//z//H/8P/v/+3/6//v//L/
9P/2//P/8v/x//D/8//0//X/9f/z//X/9f/1//P/8//0//T/9P/1//j/9//y//X/9//3
//f/9//3//f/9f/2//b/9v/4//j/+P/2//f/9//1//X/9v/3//T/8v/z//T/9P/z//X/
9f/1//X/9P/0//T/9P/1//T/9P/1//T/8//z//L/8v/y//L/8f/z//T/9P/1//X/9f/0
//T/9P/0//T/9P/z//P/9v/2//n/+v/6//v/+//7//v/+////wAAAAAAAAAAAAABAAQA
AgADAAMABgAIAAYABgAGAAYABwAJAAkACAAIAAcABwALAAwADQAOAA0ADgAOAA4AEQAT
ABQAFQATABEAEQAPABAAEgATABQAFwAXABUAFQATABQAFAATABIAFgAXABcAFAAUABYA
FwAXABYAFgAaABoAGQAZABgAFwAWABkAGwAeAB8AIAAgAB8AHAAcABwAIwAaABwAHAAc
ABwAFgARAAsACAAHAAUABAADAP///f/9//3///8BAAEAAgAHAAkACwALAAwADAAMAA0A
DQANAA0ADwAQABEAEQASAA8ADgAOAA4AEAARABIAEwATABIAEgASABAAEAAQABIAEwAU
ABUAFgAUABMAEwAUABcAFwAXABcAFwAWABYAFgAWABcAFwAXABoAGgAaABoAGwAdAB0A
GgAbABwAGgAcACEAHwAeACgALwAtADYAUABzAJEAogCkAJsAhgBvAGEAUgA5ABcA///1
//P/+P8BAAMACQAVACAAIQAdAB8AHAAbABwAGwAcAB0AHQAdAB0AHgAeAB4AHQAcABsA
GgAdAB4AHwAfAB4AIQAiACMAIAAfAB8AHgAeAB8AIgAhABwAHQAdABsAGwAbABsAGwAa
ABoAGQAYABkAGgAbABoAGwAbABkAGQAYABkAFgAUABQAFAATABEAFAAVABYAFwAXABYA
FQAUABQAEgARABEAFAAVABcAGAATABIAEQAPABEAEgASABMAEQARABAAEAARABIAEwAU
ABcAFwAaABoAGgAaABkAGQAZABkAGQAZABoAGgAZABgAGQAaABwAIAAfAB8AHgAgAB4A
HAAcABwAHQAfACIAIwAjACIAIAAfACEAIgAjACQAIwAkACQAJAAnACkAKgArACoAKQAq
ACkAKAAoACcAJgApACkAJwAnACcAKAAoACcAKAAsAC0ALQAqACgAKAAnACcAJgAmACoA
KwArACwALAArACoALQAvADAAMQAyADIANwA2ADgANAAuAC4ALgAuAC4AKAAhABkAFAAV
ABUAFgAXABUAEwATABMAFAAXABgAGgAcAB0AHgAdACAAIAAgACEAIwAjACMAJQAjACMA
IgAiACQAJAAlACYAJQAlACUAJQAnACYAJgAmACMAIgAhACIAIwAkACUAJgAkACMAIwAk
ACUAJQAlACUAIwAiACIAIgAlACcAKAApACkAKAAnACYAIwAjACMAJAAlAB4AHAAmACsA
IwAmAC4AMwA3AEoAbACHAJ0AugDAAKsAkACDAHMAVgAzABcAAQD1//f/AAAHAA8AEQAP
ABQAHwAjACUAIAAdABwAGQAaABsAGwAbAB0AIAAiACQAIQAgAB8AHgAeAB4AHgAdABsA
HQAdAB0AHgAfACEAIgAcABsAHAAZABgAGwAdAB0AHgAdABwAGwAZABgAFgAUABYAFgAW
ABQAFQAVABMAEwAVABcAFQAUABYAFgAVABMAEQARABEAEQARABAADwAOAA0ADAAMAA0A
DAALAAsACgAIAAgACAAHAAkACgAKAAsACwALAAoACgAIAAgACAAIAAYABQAHAAYACgAK
AAkACQALAAsACwALAAsADAAMAAwACwAKAAoADAAMAA0ADQAQABIAEAAQABAAEAARABMA
EwAUABQAEwATABcAGAAZABoAGwAcABwAHAAdAB0AHAAbABsAGwAdAB0AHgAgACEAIgAi
ACEAHgAdABwAHAAbABkAGAAcAB0AHQAaABoAHAAdAB4AHgAfACQAJQAlACYAJgAiACAA
IgAjACYAJwAoACgAKwAkAB4AIQAiACMAJAAiAB0AFwAUABAADQALAAkACgAJAAoACwAN
AA8ADwAQABMAFQAXABcAGgAaABoAGwAdAB0AHQAfAB8AHwAeAB4AHAAaABkAGAAaABsA
HAAdAB0AHAAcABwAHAAcABwAHgAhACIAIwAkACEAHwAeAB4AHQAdAB0AHQAfAB4AHgAe
ABwAHQAdAB0AIAAgACAAIAAlACUAHQAYABsAHgAeAB4AHwAfACAAJgAxADsASABeAH8A
pQC4AK4AlQCAAG0AWwBIACsABwDt/+f/6//w//X///8JAA0ADgATABcAGwAZABkAGwAb
ABgAFwAVABMAFAAWABcAGAAWABYAFgAWABgAGAAYABcAFQAXABcAFwAVABUAFgAWABYA
FwAaABkAEwAVABYAFQAWABUAFAATABUAFgAWABYAFAASABAADAAOAA8ADgAPAA8AEQAP
AA4AEAAQAA8ADQANAA0ADQANAAwADAAMAAwACwAKAAoACwAKAAkACQAIAAgACAAIAAcA
BQAGAAYABwAHAAcABgAGAAgACAAIAAgACAAHAAkACAAKAAoACQAJAAkACQAJAAkACQAK
AAoACgALAAoACgAMAAoACwALAA4ADwAOAA8AEAARABMAFgAXABQAEgAPAA0AEAASABQA
FgAVABYAFgAWABoAGwAbABsAGwAbAB0AHQAbABwAHAAcAB0AHQAbABsAGwAcABwAGwAZ
ABwAHAAbABsAHAAfACEAIAAeAB0AIAAiACEAIQAgAB8AHgAhACMAJAAlACYAJgAjACAA
IAAgABwAGgAWABMADwANAAkACQAKAAsADAALAAsACwAMAAwADgAQABQAGAAWABcAFwAW
ABkAGgAcAB0AGwAbABwAHAAeAB8AHwAeAB0AHQAdAB0AHAAbAB0AGgAZABwAHwAgAB0A
HQAhAA==
         </WaveFormData>
      </LeadData>
      <LeadData>
         <LeadByteCountTotal>10000</LeadByteCountTotal>
         <LeadTimeOffset>0</LeadTimeOffset>
         <LeadSampleCountTotal>5000</LeadSampleCountTotal>
         <LeadAmplitudeUnitsPerBit>4.88</LeadAmplitudeUnitsPerBit>
         <LeadAmplitudeUnits>¦ÌV</LeadAmplitudeUnits>
         <LeadHighLimit>2147483647</LeadHighLimit>
         <LeadLowLimit>268435456</LeadLowLimit>
         <LeadID>V2</LeadID>
         <LeadOffsetFirstSample>0</LeadOffsetFirstSample>
         <FirstSampleBaseline>0</FirstSampleBaseline>
         <LeadSampleSize>2</LeadSampleSize>
         <LeadOff>FALSE</LeadOff>
         <BaselineSway>TRUE</BaselineSway>
         <ExcessiveACNoise>TRUE</ExcessiveACNoise>
         <MuscleNoise>FALSE</MuscleNoise>
         <LeadDataCRC32>3856928160</LeadDataCRC32>
         <WaveFormData>
5P/k/+T/5P/m/+j/6v/s/+v/6v/p/+j/6f/q/+v/7P/u/+7/7v/u/+z/7P/s/+z/7//w
//H/8v/w//D/8P/w//D/8P/w//D/8f/y//P/9P/z//L/8f/w//P/9P/1//b/9v/2//b/
9v/4//j/+P/4//r//P/+/wAAAAAAAAAAAAAEAAYACAAKAAwADAAMAAwADwAQABEAEgAV
ABgAGwAeAB0AHAAbABoAHAAeACAAIgAiACIAIgAiACQAJAAkACQAIwAiACEAIAAcABoA
GAAWABcAGAAZABoAFgAUABIAEAAOAA4ADgAOAA0ADAALAAoABwAEAAEA/v8AAAAAAAAA
AP7//P/6//j/9//2//X/9P/2//b/9v/2//T/9P/0//T/9f/2//f/+P/2//T/8v/w//L/
8v/y//L/8//0//X/9v/0//T/9P/0//b/+P/6//z/+v/6//r/+v/7//z//f/+////AAAB
AAIA/v/9//v/+f/6//v//v////z/+f/4//X/9//3//f/+P/5//v//P/8//v/+v/2//X/
9v/4//r//P/4//X/8v/x//D/8P/w//L/9v/z//L/8v/v/+z/6v/p/+3/7v/w//H/7v/t
/+v/6f/r/+v/6//s/+3/7v/v//D/7f/r/+r/6P/p/+r/7P/t/+v/6v/p/+f/6f/n/+v/
7//u/+//9P/6/wIACgAXADQAVAByAJIAtwDYAO0A7QDCAF8A5/98/yr/7P68/qX+q/7A
/uP+Ef9G/3X/l/+u/8P/1P/Z/9z/4P/h/+T/6P/q/+3/7v/v//D/8P/v/+7/8f/y//P/
9//1//T/9P/0//T/9f/1//b/+f/7//3//v/4//f/9//2//f/+v/8//7//v/+//7//f/7
//v//P/9////AgADAAIA///+//7/AQADAAQABAAEAAIAAgACAAIABQAFAAgACwANAA4A
EAATABIAEQAQABEAEwAXABoAGwAcAB0AHgAhACAAIwAmACgAKQArACsAKgAqACsALAAu
ADIAMwAzADMAMwAyAC8ALgAsACwAKAAqACsALAAtAC0AJgAjACIAHgAgACEAIQAiACEA
IAAcABoAGAAYABgAFAAWABQAFAATABEADQAKAAgACgAIAAYABAAFAAcACAAGAAQABAAG
AAYABgAGAAUABQADAAIAAAAAAAEAAwAEAAQABAAFAAUABQAEAAQABQAFAAYABwAIAAoA
CgAJAAgABgAJAAoADAAPABEAEQAQAA4ADAANAA4ADwAQAA8ADwAOAA0ACwAJAAkABwAJ
AAkACwALAAgABwAGAAYACQALAAwADAANAA4ADAANAAoACAAGAAQABQADAAEAAQACAAIA
AgAEAAMA///9//z//f/8//z//f/9//z//P/7//z//f/9//3/+//7//v//P/6//r/+v/6
//z/+//7//r/+f/4//j/9//5//r/+//7//f/8//1//n/+P/9/wgAFAAeACwAQQBeAHgA
kAC0ANsA+AABAd8AhAALAJf/Ov/y/sD+pv6l/r/+6v4Z/0X/av+P/6//yP/b/+j/8f/0
//X/9f/3//r/+v/7//r/+f/7//z//P/8//r/+v/6//3////+//7//v/+//////8AAP7/
//8AAAAA//8BAAQABgADAAQABAAEAAUABgAHAAcABQAFAAYABwAFAAYABQACAAMABAAG
AAsACgAKAAkACAAJAAoACwAMAA8ADwASABUAFAAUABUAFwAYABkAGgAdABwAHwAhACEA
IwAlACcAKwArAC8AMwA2ADUANQAzADAANAA3ADoAPgA+AD0AOwA5ADwAPAA6ADoAPAA8
ADgAOgA3ADYANQAzADEAMQAzADIALwAtACoAKAAoACgAJQAkACEAIAAfABoAFwAUABMA
EQATABEAEAAQAA4ACgAGAAIABAAFAAUAAgABAAAAAQAAAP7//v/9//3/AAAAAP//AAD/
/////v/8//3///8AAAEAAQAAAAAA//////////8AAAMABQAHAAgABQAEAAQABQAFAAkA
DAAMAAwADAAMAAwACwALAAoACQALAAsADQANAAoABwAGAAMAAwADAAMABAADAAUABgAG
AAgACAAFAAUABgAGAAYABgACAP///P/7//v//P/9/wAA///7//n/+P/6//j/9//3//r/
+v/7//v/+P/3//X/8//2//f/+P/6//j/+P/4//j/9//1//T/8v/1//b/+P/5//b/9P/y
/+//8f/1//f/9//4//X/7v/w//j/AgANABoALABGAGIAewCcAMMA4wD0AOcArQBGAM7/
ZP8O/8f+mf6K/pX+vf70/in/V/98/5f/sv/H/9T/2f/d/+P/6v/s/+//8P/x//H/8v/y
//L/9f/2//f/+//5//b/9P/y//X/9//4//r/+P/5//r/+v/3//f/+P/4//n//P/+/wAA
/f/8//v/+f/6//v//f///wAAAgACAAAA/f/8//z///8CAAQABQAGAAQABAAEAAQABQAF
AAgACwAOAA4ADwARAA8ADwAPABEAFQAZABwAHQAcABsAGgAbAB4AIwAoACwALQAvAC8A
LgAuAC8AMAAyADUANwA4ADkAOQA4ADUANAA1ADYAMwA2ADQANAA0ADMAMQAvAC8ALAAs
AC0ALQAuACkAJgAgABwAGwAcAB0AGgAZABYAFQATAA8ACwAIAAYABwAGAAUABAACAAEA
///6//j/+P/6//r//P/8//v/+//6//j/9f/0//X/9//4//j/9//3//b/9f/4//j/+f/5
//n/+f/5//r/+v/5//j/9v/4//r//f8BAP7//f/9//7/AQABAAMAAwAJAAgABwAGAAUA
BAADAAMAAgABAAEAAQADAAMAAAD9//z/+f/8//3//v8AAP7///////7/AAAAAP3//f/+
//7//v/+//n/9f/x/+//8v/0//b/+v/5//X/8//y//T/8v/x//H/9P/0//X/9f/0//P/
8f/v//D/8f/y//T/8f/w/+//7v/v/+//8P/w//D/8P/x//H/7//u/+3/6//x//X/8//v
//D/8f/0//z/BgASACUAQABaAHYAmAC7ANwA8wDnAKoAOwDB/1j/Av/E/p7+j/6b/sT+
9f4l/1T/ff+b/7T/xf/Q/9f/4P/j/+X/6f/u/+7/7//u/+3/7f/u/+7/7v/v//D/8f/1
//L/8P/v/+7/7//x//L/9P/y//P/9P/0//P/8//0//T/9v/4//n/+v/4//b/9P/x//T/
9f/3//n/+f/6//n/9v/2//b/9//7////AAAAAAAA///+//3//P/+////AwAHAAYABgAH
AAkACQAJAAkACwAPABMAFgAXABUAFQAVABcAHAAhACYAKgAoACkAKAAmACgAKQAqACwA
MAAxADEAMQAxADAALQAsAC4AMAAuADIAMAAuACwAKQAnACUAJQAiACEAIQAgACAAHAAa
ABUAEgARABIAEwAQAA4ACgAIAAUABQADAAIAAgAAAP7//P/6//j/9//1//D/8v/0//j/
+v/3//b/9P/z//X/9P/y//L/9P/1//X/9P/x//H/8P/v//P/9P/2//f/9v/1//T/9P/4
//n/+v/6//v//P/+/wEA/v/9//3//v8DAAcACwAKAAkACAAHAAYABAADAAEA//8AAAEA
BAAFAAAA/f/8//n//P/9//7/AAABAAMABAAEAAMAAgD+//3//v/+//7//v/8//n/9v/1
//b/9v/2//j/+v/3//b/9v/2//T/8//z//X/9v/4//n/9//1//L/7//y//P/9P/2//b/
9v/2//b/9P/z//P/8v/0//T/9f/1//P/8v/x/+//7//1//X/8f/w//H/+P8AAAgAEAAh
ADwAWgB4AJYAvQDgAPUA6QCsAEEAy/9o/xb/0v6o/pn+o/7E/vH+If9U/3//of+8/8//
3P/h/+L/5//p/+3/8v/x//P/8//z//T/9P/z//L/9P/2//j//f/8//r/+f/4//j/+f/5
//r/+v/7//z//P/4//f/9//2//f/+v/8//7//f/8//v/+f/6//v//f////7/AAAAAP7/
+//6//r//f8BAAIAAgACAAAAAAAAAAAAAwADAAYACQAIAAgACQALAAkACQAJAAsADgAT
ABcAGQAZABkAGQAbABwAHwAiACQAJQAnACcAJgAoACkAKgAsAC4ALwAvAC8ALwAuACsA
KgAtAC4AKwAuAC0ALAArACkAJQAjACMAIAAhACEAIAAgABoAGAATABAAEQASABMAEAAP
AAwACwAJAAcAAwAAAP7////+//3//P/6//n/9//y//X/9v/5//r/+P/4//f/9//1//T/
8v/y//P/9f/2//b/9f/1//T/8//0//T/9f/1//X/9f/1//b/9v/3//j/+P/7//z//v8B
AP7//f/9//7//f8DAAYABgAGAAYABgACAAEA///9//////8BAAEA///9//3/+//5//n/
+f/6//3///8AAAAA///+//r/+f/7//z//f/+//v/9//z//H/8P/w//D/8v/2//P/8v/y
//H/7v/s/+v/7//w//L/8//y//H/7//t/+//7//v//D/8P/w//D/8P/u/+3/7f/s/+3/
7v/w//H/7v/u/+7/7f/r/+3/7f/v//D/7//w//j/AAAIABEAIgA8AF4AegCbAMQA5QDt
ANYAjwAbAKb/Rv/4/sL+of6V/qT+yf73/ij/W/+D/6D/uf/M/9f/2v/e/9//4v/m/+r/
7f/u/+//7//u/+z/6v/s/+7/8P/1//X/9P/0//T/8//z//L/8v/1//f/+f/6//X/9f/2
//b/9//6//z//v/8//z//P/7//n/+f/6//v///8CAAMAAgD+//z/+//9/wIABAAFAAYA
BgAGAAYABgAEAAMABQAHAAsADAAOABEADgANAAwADQASABcAGwAdABsAGwAbAB0AHgAh
ACQAJgApACsAKwAqACgAKQAqACwAMAAxADEAMQAyADIAMAAwADAAMAAsAC4ALgAuAC4A
LQApACcAJwAkACMAIwAiACIAHwAeABoAGAAVABQAEwAOAA8ADAALAAkABgADAAEAAAAC
AAAA/v/8//v/+//6//b/9v/2//j/+P/4//j/9//3//T/8v/v/+7/8f/z//T/9P/y//P/
8//z//P/8v/y//H/9P/1//b/+P/3//f/9//2//f/+P/6//3//f/9//7/AAD5//f//P8A
AAIABAAGAAEA///8//n/+//7//3//f/8//v//P/7//n/9//1//T/9v/5//v//P/6//r/
9//3//T/9P/0//T/9f/z//H/8f/t/+z/6//s/+7/6//q/+r/6v/o/+f/5//m/+b/5//n
/+n/6f/o/+f/5v/l/+T/5P/m/+j/6v/s/+v/6f/o/+b/5v/m/+f/5//n/+j/6f/p/+X/
4//l/+X/6P/p/+r/8P/4//z/BwAYACoARABmAIcArgDTAOcA5gDDAGkA8P+A/yb/3v6z
/p3+mP6p/s3+AP8z/1//hP+j/8D/z//U/9j/2f/c/+D/4//l/+X/5f/p/+r/6v/q/+j/
6P/o/+v/7f/s/+z/7P/q/+v/6//s/+3/7//x//L/7f/t/+7/7v/s/+7/7//w//D/8P/w
/+//7//v//D/8f/0//b/9v/0//X/9P/0//f/+P/4//f/9v/3//j/+f/6//n/9//4//n/
/f/+/wAAAwADAAMAAwAFAAYACQALAAsADAANAA4AEQAPABEAEwAUABYAGQAaABoAHAAd
AB4AIAAiACMAIwAjACQAJAAiACIAIQAgABsAHAAfACAAIQAhABsAGQAZABYAFQAVABQA
FAAUABQAEQAQAA4ADgAOAAoACQAGAAUAAwAEAAEA///+//z/+v/4//b/9//5//r/+P/3
//b/9//2//f/+P/4//n/+f/4//b/9v/2//f/9//2//b/9//3//f/9v/2//f/9//6//v/
/P/+//////////7//P/8//3///8CAAMABQAIAAMABwAGAAYABgAGAAYABwAHAAYABQAB
AP/////9//////8BAAEA/v/9//z//P///wEAAgACAAQABAABAAEA/f/8//v/+v/7//n/
9//3//X/9P/z//T/9v/z//L/8v/0//L/8f/x//D/8P/x//H/8v/z//P/8//y//H/8P/w
//D/8P/w//D/8f/x//L/8v/v/+7/7v/t/+3/7v/v/+//8//v/+3/6//s/+//9P8AAAoA
DgAZADAATgBoAIYArQDUAO0A+QDcAH0A//+S/zr/8P7A/qv+qf7A/uX+E/9E/2v/i/+q
/8P/1v/f/+b/5v/n/+r/7v/u/+//7v/t//D/8v/z//T/8//y//H/8//0//T/9f/2//T/
9f/1//b/9v/3//j/+P/3//n//P/+//r/+v/5//j/+//8//3//f/9//3//v//////AAD/
//z//v/+////AwACAAIAAQAAAAMABAAFAAYABwAHAAoADQANAAwADAANABAAEQASABUA
FQAXABgAFwAZABsAHQAhACIAJQAoACoAKgArACoAKAArAC0ALwAyADEALwAsACkALAAu
AC4AMAAvAC4AKQAqACkAKAAnACUAIwAjACUAJAAhACEAIAAgAB4AHgAbABoAFgAWABYA
EgARAA4ADQALAA0ACwAKAAoACQAGAAMAAAABAAMABAACAAEAAAABAAAAAAAAAP////8C
AAIAAQACAP/////+//z//f///wAAAQACAAIAAwADAAEAAQABAAIABQAHAAkACgAGAAQA
AwADAAUABwAMAA4ADgANAAwACwAKAAgABwAFAAMABQAFAAcABwADAAEAAQD//wEAAQAB
AAIAAAABAAEAAAACAAIA//////7//v/+//7/+v/3//T/8//1//b/9//6//n/9f/z//L/
8//y//L/8//0//T/9f/1//T/8//x/+//8P/x//L/9P/x//D/7//u/+//7//w//D/8v/y
//P/8//x//D/7//t//H/9//3//H/7P/z/wAABgAOABoAMQBOAGoAhACkAMkA6AD1AOEA
mgAtALv/WP8I/87+qv6f/q3+0v4D/zH/YP+H/6H/uP/L/9b/2//i/+f/6f/t//L/8P/x
//D/7//x//L/8v/y//T/9P/0//f/9P/y//H/8P/z//X/9v/4//X/9f/1//T/8v/z//X/
9v/4//r/+//8//n/+P/3//X/+P/5//v//f/7//z/+//4//n/+P/4//v///8AAAAAAAD+
//7//v/+/wEAAQAEAAcABwAGAAYABwAJAAkACQALAA8AEwAWABcAFAATABIAEwAYAB0A
IgAmACUAJwAnACYAJAAlACYAKAAsAC0ALQAtACsAKgAnACYAJwAoACUAKAAlACQAIwAh
AB4AHQAeABwAHQAdABwAHAAYABYAEQAOAAwADAAMAAgABwAEAAMAAQABAP///v/+//7/
/P/6//j/9v/1//P/7v/x//L/9f/2//P/8v/w/+//8f/w/+7/7v/w//H/8f/w/+7/7//v
/+//8f/y//T/9f/z//P/8//0//X/9f/1//T/9f/2//j/+//5//n/+v/8/wEABwAEAAIA
AgACAAIA///9//r/9//5//n/+//7//f/9f/1//P/9P/1//b/+P/5//v//P/8//r/+v/3
//f/9v/2//b/9v/z/+//6//p/+v/7P/t//D/8P/t/+z/7P/u/+z/6//r/+z/7P/t/+3/
6//p/+b/4//m/+f/6P/q/+j/6P/o/+j/5v/l/+X/5P/n/+j/6v/r/+f/5v/l/+P/4//n
/+n/6f/q/+v/8P/6/wQADgAjAEQAYgCAAKQAywDkAOcAxQByAP3/h/8q/+T+rv6I/oH+
nf7G/vX+J/9Y/33/mf+w/8X/0P/V/9j/3P/d/+D/5P/k/+X/5P/j/+L/4v/h/+D/4v/k
/+b/6//q/+j/5//m/+j/6f/p/+r/6v/r/+z/7P/n/+f/6P/o/+n/7P/u//D/8P/w//D/
7//t/+3/7v/v//L/9P/0//L/7//u/+7/8f/x//L/8v/y//L/8v/y//L/9f/1//j/+//+
//7///8BAP///////wEAAwAHAAoACwANAA0ADQAPABEAFQAZABwAHwAhACEAIAAgACEA
IgAkACYAJwAnACcAJgAmACQAJAAiACIAHgAgACEAIgAjACMAHAAZABgAFAAWABcAFwAY
ABMAEAAKAAYABgAGAAYAAgD///z/+//5//b/8//x//D/8f/w/+//7v/r/+v/6v/m/+b/
5v/o/+j/5v/m/+X/5f/k/+L/3//e/+H/4//k/+T/4//j/+L/4f/i/+L/4//j/+X/5f/l
/+b/5v/n/+j/6P/p/+r/7P/v/+3/7f/u//D/7f/w//H/8v/z//T/8P/v/+3/6//t/+3/
7//v/+7/7f/u/+3/7P/r/+r/6v/s/+//8f/y//H/8P/s/+v/6v/q/+r/6v/p/+f/5f/l
/+P/4v/h/+L/5v/j/+L/4v/g/97/3f/d/+D/4P/h/+H/4f/h/+D/3//d/93/3f/e/9//
4P/h/+L/4f/f/97/3P/c/9z/3f/d/93/3v/f/9//2//X/9X/2f/e/9//5v/y//r/AgAR
ACoASABkAIQArwDUAOMA1wCUACEApf84/+b+sP6O/oP+jf6u/t3+Df88/2H/gf+c/7P/
xP/N/9L/0v/R/9L/1P/X/9n/2f/Z/9n/2v/a/9r/2v/a/9r/3f/f/97/3v/e/9v/2//a
/9r/3P/d/97/3v/e/9//4f/i/9//4P/g/+D/4f/i/+P/4//h/9//3v/d/+H/5P/l/+T/
4f/g/+D/4//l/+b/5v/m/+n/6v/r/+z/6//p/+r/6//t/+7/8P/z//P/8//z//X/9v/5
//v/+//9////AQAFAAQABwAKAAwADQAPAA8ADgAQABEAEgAUABMAEwASABEAFAAWABYA
GAAVABQADwAQABIAEgASABEADwANAA0ACgAGAAUAAwACAAIAAgD///7/+P/2//T/7v/u
/+z/7P/r/+r/5//l/+T/4//g/93/2v/c/93/3f/a/9n/2P/Z/9j/2P/Y/9f/1//X/9b/
1P/U/9L/0//T/9L/0//V/9b/1//W/9T/0//R/9P/1f/X/9r/2v/b/9z/3P/b/9r/2v/b
/97/3//h/+T/4f/h/9//4P/j/+T/5f/m/+P/4f/e/9v/3f/d/9//3//e/93/3v/d/9z/
2//a/9r/2//d/97/3v/g/+D/3f/d/9n/2P/X/9b/1f/T/9H/0f/O/87/zv/Q/9T/0f/Q
/9D/zv/M/8v/y//K/8r/y//L/8z/zf/N/83/yv/J/8j/yP/I/8j/yP/I/8r/yf/J/8j/
xv/G/8f/x//H/8j/yf/J/8v/x/+//73/wv/J/9D/3P/k/+r/9f8MACgARABoAJMAtgDJ
AMEAjgAlAKX/Nv/g/qT+fP5r/nP+kv69/vH+IP9D/2X/hP+b/6j/s/+0/7b/t/+6/77/
vf+//7//v//D/8T/xP/E/8L/wv/C/8X/yP/I/8n/yv/J/8n/yP/I/8X/xf/F/8T/xP/F
/8f/yP/E/8T/w//C/8T/xv/I/8n/x//H/8j/yf/I/8r/yv/I/8r/yv/L/8//z//O/8z/
yv/O/9D/0v/U/9P/0f/S/9P/1P/U/9X/1//Y/9n/2v/d/93/4f/k/+X/5//p/+v/7//u
//H/9P/2//b/9//2//T/+P/7//7/AgABAAEAAAD//wEAAgABAAIAAgACAP7/AAAAAAAA
AAD///3/+//7//j/9v/1//P/8v/w//D/7f/s/+f/5v/l/+D/4P/e/97/3f/d/9v/2v/a
/9n/1v/T/9D/0P/R/9H/zv/O/87/0P/Q/87/zv/N/83/z//O/8z/zP/K/8v/y//K/8v/
zf/O/8//zv/O/8//z//P/8//z//Q/9L/0//U/9T/1P/U/9X/1//a/9v/3f/g/+H/3//f
/9//4v/j/+T/5f/m/+T/4//h/9//3v/d/97/3f/d/93/3//f/9z/2//a/9r/3f/f/+D/
4P/h/+L/4P/h/93/3P/b/9r/2//Z/9f/1//Y/9j/2P/a/9z/2f/Y/9j/2v/Y/9f/1//X
/9b/1v/V/9j/2f/Z/9n/1//X/9f/2P/Z/9r/2//c/9r/2f/Z/9j/2v/a/9v/2//c/9z/
3P/b/9f/2f/Z/9X/0v/X/+D/6v/0/wAACwAcADQATABuAJsAxgDdAN8AvABlAOv/dP8U
/9L+ov6F/oX+oP7L/v/+Kv9N/3H/lv+z/8b/0f/W/9X/1f/X/9r/2//d/93/3f/g/+L/
4//k/+L/4v/i/+X/5v/m/+f/6P/o/+n/6f/q/+r/6//s/+z/6v/r/+3/7v/t/+7/7v/u
/+//8P/x//H/7//v//D/8f/z//b/9//2//b/9v/3//v/+v/6//n/+P/7//z//f/+/wEA
AQAEAAcACgAKAAsADQAPAA8ADwARABIAFQAXABcAGgAbABwAHwAhACUAKQAsAC8AMQAx
ADAAMAAxADIANAA1ADUANAAzADcAOAA3ADgAOAA4ADQANgA4ADgAOAA3ADUAMwAzADAA
LgAtACsAKgAqACoAJwAmACMAIgAhABwAHQAaABkAFwAXABUAFAAUABIAEAAOAAwADQAP
ABAADgALAAgABwAEAAUABgAGAAcACQAIAAYABgAFAAUABAACAAUABwAIAAkACQAIAAgA
BwAJAAkACQAKAAoACwAMAAwACwAKAAoACwAOAA8AEQAUABMAEQARAA8AFQAMAA8AEAAR
ABIAEAAPAA0ACwAJAAkACwALAAcABQAFAAMAAwADAAMABAAGAAkACwAMAAsACgAGAAUA
BAAEAAQABAAFAAMAAQABAP7//P/6//r//f/7//v//P/8//r/+f/5//r/+v/7//v//f/9
//z/+//7//v/+//8//3//v///wAAAAD//////v8AAAAAAQABAAAAAAAAAP////8BAAEA
AQAEAAcACAASAB4AIgAvAEwAagB+AJ4AzwD8AA8BAQHOAG8A9f+E/y7/7v7E/q/+tf7Q
/vv+Lf9g/4X/p//K/+f/9P/5//7//f/9////AgAGAAkACgALAAsADAAMAAwACQAIAAcA
CQAMAAwADQAOAA8AEQASABQAEwATABMAEgASABMAFQAWABQAFAATABIAFQAWABcAFwAW
ABUAFQAVABgAGgAaABgAGAAYABkAHQAeAB4AHQAcAB4AHgAeAB4AIQAhACQAJwAmACYA
JwApACsAKwArAC0AMQA1ADgAOQA3ADcANwA5ADkAPQBBAEQARQBHAEcARgBIAEkASgBM
AFAAUQBRAFEAUABQAE4ATgBMAEwASABKAEoASgBKAEkASABHAEgARgBEAEMAQQBAAD0A
PAA4ADYANgA2ADYAMgAxAC4ALQArACwAKQAnACYAJQAiAB8AHAAdAB8AIAAeAB0AHAAd
ABwAGgAaABkAGQAbABoAGAAYABYAFwAXABYAGAAbAB0AHwAcABoAGQAXABgAGQAaABwA
HgAfACAAIAAeAB4AHwAhACMAIwAkACYAJwAnACkAKQAmACgAKAAoACgAIwAhAB4AGwAc
AB0AIAAhAB0AGwAbABkAGwAbABsAHAAbAB0AHgAeABwAHAAZABkAGgAaABoAGgAWABMA
EAAPAA8AEAARABQAFAARABAAEAASABAADwAPAA0ADAAMAAsADAANAA0ADQALAAsACwAM
AAwADAAMAAwADAALAAsACgALAAwADgAPAAsACgAJAAcABQAFAAUACQAIAAUACgAcACgA
KgA9AF4AfACWAMAA7QAAAQEB9QC4AEEAx/9o/xj/3P6+/r3+yf7g/hH/Rf9y/53/uf/K
/+H/9P/9/wAA/v/9//7/AAAEAAcACAAJAAwADgAPABAADgAMAAoACwAOAA4ADwAQAA8A
DwAOAA4AEQATABUAFgAQAA8ADwAOAA4AEAARABIAFAAUABQAEwASABEAEQARABIAFAAU
ABIAEQAQABAAEwAVABYAFgAWABcAGAAZABoAGgAZABsAHQAeAB4AHwAhACIAIwAkACcA
JwApACoAKQAsAC0ALgAxADAAMwA2ADgAOwA9AD0APAA8AD0APgBAAD8APwA+AD0AQABA
AD4APgA9ADwANwA4ADYANgA2ADUAMwAxADEALgAtAC0ALAAsACwALAApACgAJQAkACMA
HgAfABwAGwAZABkAFwAWABYAGAAWABQAEgARABEAEAAMAA4ADgAQABAAEgASABEAEQAR
ABAADgAOAAwADQANAAwADgAPAA8ADwANAAwADAALAA0ADwARABQAFgAXABgAGAAVABQA
FAAVABYAFwAZABwAHQAZABYAGAAaABwAHgAeAB0AGwAZABYAEwASAA8ADgANAA4ADQAP
AA8ADwAQABEAEwAUABQAFgAWABMAEwAUABQAFAAUABAADQAKAAkABwAGAAUABgAJAAcA
BwAIAAYABAADAAMABAAEAAUABQAHAAkACgALAAkABwAFAAQAAwACAAEAAAACAAEAAQAA
AP7//v//////AQACAAMAAwADAAEA+//5/wAABwAOABYAHgAqADsAVAByAJAAtADZAPwA
DQH5AKwANwDF/2T/Ev/c/sD+t/7B/uL+Ef9B/2r/j/+x/8j/2f/o//H/9v/3//f/+f/8
//z//f/8//v//v8AAAEAAgD///7//f///wAAAAABAAIAAAABAAEAAgABAAEAAQAAAAEA
AwAGAAgABQAGAAYABgAIAAgACAAHAAcABwAIAAkACAAIAAYAAgADAAQABgALAAwADAAL
AAoADQAOAA8AEAAPAA8AEgAVABQAFAAVABcAGQAZABkAGwAcAB8AIQAhACMAIwAjACUA
JgApACwALgAvADEAMQAwADIAMwA0ADYANgA1ADMAMQA0ADQAMgAyADAAMAAsAC4ALQAs
ACsAKQAmACUAJgAkACEAIQAgACAAHgAeABsAGgAaABoAGgAWABIADgAMAAkACgAJAAkA
CgAIAAYABAACAAQABQAFAAIAAgACAAQABAADAAIAAAD//wEAAAD+//7//v///////v//
/wEAAgADAAEAAAAAAP//AQABAAEAAgAGAAcACAAIAAYABAADAAMABwAJAAwAEAAOAA0A
DgANAA0ADQAJAAYABgAGAAMAAgACAAMABQAGAAQAAwABAAAAAQAFAAgABwAGAAcABgAG
AAcABgAHAAUAAQAAAP///v/8//z//P/7//r/+v/6//r/+P/4//f/9v/5//v//v/9//r/
+P/4/w==
         </WaveFormData>
      </LeadData>
      <LeadData>
         <LeadByteCountTotal>10000</LeadByteCountTotal>
         <LeadTimeOffset>0</LeadTimeOffset>
         <LeadSampleCountTotal>5000</LeadSampleCountTotal>
         <LeadAmplitudeUnitsPerBit>4.88</LeadAmplitudeUnitsPerBit>
         <LeadAmplitudeUnits>¦ÌV</LeadAmplitudeUnits>
         <LeadHighLimit>2147483647</LeadHighLimit>
         <LeadLowLimit>268435456</LeadLowLimit>
         <LeadID>V3</LeadID>
         <LeadOffsetFirstSample>0</LeadOffsetFirstSample>
         <FirstSampleBaseline>0</FirstSampleBaseline>
         <LeadSampleSize>2</LeadSampleSize>
         <LeadOff>FALSE</LeadOff>
         <BaselineSway>TRUE</BaselineSway>
         <ExcessiveACNoise>TRUE</ExcessiveACNoise>
         <MuscleNoise>FALSE</MuscleNoise>
         <LeadDataCRC32>26760419</LeadDataCRC32>
         <WaveFormData>
+v/6//r/+v///wIABQAIAAUABAADAAIAAwAEAAUABgAJAAoACwAMAAgABgAEAAIABwAK
AA0AEAANAAwACwAKAAwADAAMAAwAEAASABQAFgATABAADQAKAA0AEAATABYAEwASABEA
EAATABQAFQAWABoAHAAeACAAHwAeAB0AHAAhACQAJwAqACgAKAAoACgAKQAqACsALAAx
ADQANwA6ADUAMgAvACwAMAAyADQANgAzADIAMQAwADAAMAAwADAALgAuAC4ALgAqACYA
IgAeACIAJAAmACgAIwAgAB0AGgAaABoAGgAaABwAHAAcABwAGAAUABAADAAQABIAFAAW
ABIAEAAOAAwACgAKAAoACgAMAA4AEAASABAADgAMAAoADQAQABMAFgATABAADQAKAAsA
DAANAA4AEAASABQAFgAUABIAEAAOABQAGAAcACAAHwAeAB0AHAAfACAAIQAiACYAKAAq
ACwAJwAkACEAHwAlACcAKwAwACsAJwAhAB0AHwAfAB4AHgAjACcAJwAmACEAHwAaABYA
GwAdACAAJAAiABoAFAAQABAADwAPABEAFAAVABQAEgAMAAkABwAFAAYACwAPABQAEQAN
AAgAAwAEAAUABgAJAA0ADgAPAA4ACwAHAAMAAQAFAAcADAANAAgABgAEAP//AQABAAYA
DQAOABEAFwAdACUAMABEAGUAjgC1ANsA/QASARAB/ADKAGgA8v+I/y//5v61/qX+q/6+
/tz+CP88/3T/n/+6/87/3f/k/+T/6v/s//H/9f/6/wEABQAHAAUAAwABAP//AgAEAAgA
DAALAAoACAAGAAMAAwAFAAUACQAOABAADwAMAAkABgACAAIACQAOABMAEQARAA4ACwAK
AAsADAALAA8AEwAVABcAEwAOAA0ADgATABQAFQAXABcAFgAVABMAEgASABUAGAAbACAA
JAApACMAHgAfAB4AIAAlACoALgAvAC8ALQAtACwALgAuADAAMgA3ADgAOAA0ADIAMQAw
ADMANQA2ADcANQA0ADEALgAqACkAKQAoACkAKwAtACwAKAAhABwAGAAbAB8AHAAhACAA
HAAaABcAFgATABQAEwAVABcAGQAYABMADgAMAAkACwAMAAwADAANAAwACwAIAAUABAAH
AAgADAANAA4ACwAHAAQAAwAFAAgACQANABAADAALAAsACAAGAAgACAALABAAEQASABMA
EwAOAAoADQAQABIAGAAeACAAHQAZABUAFAAYABoAHAAeAB4AHgAeAB8AHAAZABgAGAAZ
ABsAGwAdABkAFwAUABIAFQAZABkAGAAZABsAGgAaABUAEQAOAAwADwAMAAsADAAKAAkA
CQALAAoACQAGAAIABAAFAAcACQAEAAMAAQAAAAQABQAFAAUAAQABAAEAAwAEAAIAAAD8
//7///8AAAMA///9//7/+//7//7/AQABAP3/9//4//v//v8DABcAKwA5AEoAYgCBAKAA
vwDlAAcBGAESAeoAjgAWAJz/Mv/b/qD+i/6T/q/+1v4C/yz/VP98/53/uP/O/+H/7v/2
//b/9v/5//v/+v/9//3/+//9////AQADAAAA/v/+//7/AQACAAIAAgABAAEAAwADAAIA
BAADAP//BAAHAAoADAAFAAcABwAHAAkACwAKAAkACQALAA0ADQAMAAsACAAFAAkACAAL
ABAADgAMAAoACQAMAA4AEAARABIAEgAVABgAFgAYABkAGwAaABoAIAAkACIAIwAkACQA
KQArACsALQAvADIAMwA2ADQANQAyAC4AMgA0ADcAOgA3ADUAMgAvADIAMgAwAC4ALQAt
AC4ALgAoACcAJgAiACQAIwAkACYAIQAhABoAGwAbABoAGwAbABoAFwAYABcAEwARAA8A
CgAMAAwADwARAA0ACgAGAAIABgAGAAYABAAAAAAABAAGAAUAAwABAPv//v8AAAQACwAG
AAMAAwACAAMABQAIAAgABwAIAAcACQALAAkABwAFAAsADAAOABcAFAAQABAAEAASABcA
GwAeAB0AHAAbABoAGwAaABkAGQAeAB8AIgAmACEAHQAXABMAFgAXABcAGAAaAB0AHAAa
ABcAFwAUABIAFAAVABcAGgAXAA4ABwACAAYABwAJAA0ADQALAAcAAgAAAP//////////
AwAGAAoABQABAPz/9//4//v//v8DAAMAAgABAP7/+//5//f/9//6//3/AwAFAP///P/5
//P/9////wIABQAEAAEA+f/5/wMAEgAkADUATgBvAJEAsQDSAPIACAEIAfIAuABYAOP/
cv8N/7v+h/56/or+rv7e/hb/Sf9y/5L/qf+8/8r/1P/a/+P/6//t//P/9v/3//X/9f/1
//X/+f/8/wEABgABAP7/+v/2//f/+f/9//////8CAAIA///+//3//P/6//n/AQAHAA0A
CAAFAP//+f/8////AgADAAUABwAHAAcAAwD+//3//v8FAAgACwAPAAwACgAIAAUABQAG
AAoADgARABQAFgAZABQAEAASABIAFQAbACEAJgAjACEAHQAbAB8AJAAnACwALQAxADEA
MAAsACoAKQAoAC0AMQA0ADcAMwAwACsAJgAoACkAKwAsACsAKwArACgAJAAfABwAGgAc
ACEAHwAlAB8AGAATAA0ADwAPABMAFQAVABUAFQASAAwACAAHAAUACAAKAAsADAAKAAYA
AgD8//z//P8AAAIABQAFAAUAAQD+//r/+P/5//v//f8CAAYAAgD///3/+P/7//7///8D
AAYABQAEAAMAAgD+//v///8EAAYADAASAA4ACwAJAAcACwANAA8AFAAaABoAGAAWABQA
EgAUABQAFAAVABcAFwAZABwAFQARAAsABwAMAA8AEQAUABIAEwAQAAwACwANAAwADAAO
AA0ADQAOAAoAAgD8//j//P///wMACQAGAAMA/v/4//j/+f/7//3/+//9//7/AAD8//n/
9f/x//T/9//6/////f/6//f/8v/1//X/9f/3//b/9//7//v/9v/0//L/7f/7/////v/7
//j/+f///wsAGQAsAEQAZQCGAKcAyQDlAPgA/ADmAKoARADO/2D/A/+6/o/+g/6T/rL+
4P4S/0j/dv+X/67/vP/H/9D/2v/i/+b/7f/z//L/9f/1//P/8//z//P/8//2//j//P8A
APv/+P/0//D/8//1//n/+//6//z/+//3//f/9//3//b/9P/7/wAABQAAAP3/9//x//b/
+/8AAAMAAQABAP///f/9//r/+//+/wIABAAGAAkABwAEAAEA/f///wIACAAOAAwADgAP
ABEADQAKAA0ADgASABcAHAAgAB0AGwAXABUAGgAgACQAKgApACsAKQAmACMAIgAiACIA
JAAnACkAKwAnACQAHwAaABwAHwAjACYAIQAfAB0AGAAZABUAEwASABMAFwAUABkAEgAM
AAgAAwAGAAcADAAPAAsACQAHAAIAAgAAAAEAAQABAAIAAgACAP//+v/1/+7/8v/2//7/
BAAAAP3/+v/z//X/9P/1//n/+//7//7/AAD6//f/9f/w//P/+P/7/wEAAgD///z/+f/+
//z/+/8BAAMABAAJAA4ACwAHAAQAAQAKABEAGAAaABcAFgAVABQAEgAQAA4ADQARABMA
FwAcABQADwAIAAMACAALAA0AEAAQABMAEgAQAAsACwAIAAYACQAJAAoADAAJAAIA/f/6
//z//f///wMAAgABAP7/+v/6//n/+f/5//n//f8AAAQA///7//b/8f/0//f/+v///wAA
/v/8//j/+f/3//X/9f/4//n//f/9//j/9v/0/+//9f/7//7//f/6//v/AQALABUAJAA6
AFsAgACjAMcA5QD2APQA3ACgADwAzv9o/w//xP6X/ov+lf6y/tr+Cv9A/3T/m/+0/8T/
z//W/9j/4P/k/+v/8f/w//X/9//3//T/8//y//H/9P/4//7/BAABAP7/+v/2//j/+f/8
//3//v8AAP//+//4//f/9v/0//P/+/8BAAcAAwABAPz/9//5//3/AQADAAMABQAFAAUA
AQD8//v//P8BAAQABwALAAkABgADAP//AgAEAAkADgAOABAAEQATAA0ACgANAA4AEQAX
AB0AIgAhAB8AGwAZABwAIAAiACYAJgApACgAJgAjACIAIgAiACUAJwAoACkAJQAiAB0A
GAAZABsAHgAgAB0AHQAdABoAFgARAA4ADAAQABUAEwAZABMADAAHAAEABQAFAAkACwAJ
AAkACQAGAAIA/v/9//v//f8AAAIABAABAPz/9//w//H/9P/7/wAA/v/9//z/9//2//T/
9P/3//r/+////wIA/v/7//n/9P/3//r/+////wIAAQAAAP//AAD8//n//f8CAAQACgAQ
AAwACQAHAAUABgAPABQAFQAWABcAGAATABAADQALABAAEQAUABgAFAARAAwACQAHAAcA
BgAGAAsADwAPAA4ACQAHAAIA/v8BAAMABgAKAAcAAAD7//j/+P/3//f/+f/8//3//P/6
//b/8//x/+//8P/1//n//v/6//f/8//v/+7/7//w//P/+P/4//j/9v/y/+//7P/r/+7/
8f/3//n/8//y//H/7f/r/+3/8P/1//j/+f/5/wEACwAUACIANwBWAH0AowDFAOQA8ADk
AMQAfgAUAKb/Rf/0/rf+l/6P/pz+uP7g/hL/Sv95/5r/sv/F/87/0P/W/9j/3f/h/+X/
7f/y//X/8v/v/+z/6f/t//D/9f/6//n/+P/2//T/8P/v//D/7//1//r//P/7//f/9f/z
//D/7v/1//r////9//3/+v/3//b/9//4//f/+////wEAAwD+//j/9v/2//3/AAADAAcA
BwAGAAUAAwD///7/AAACAAUACgAOABMADQAIAAkACAALABEAFwAcABwAGwAYABcAFQAY
ABkAHAAeACMAJAAkACEAHgAcABoAHQAfACAAIQAjACIAHwAcABgAFwAXABYAFQAXABkA
GAAVAA8ACwAIAAkADQAKAA8ADgAKAAgABQADAAEAAwADAAQABQAGAAQAAAD8//v/+f/6
//z//f/+//7//P/6//b/8//y//X/9v/6//v//P/5//b/8v/w//H/9P/1//n//P/4//f/
9//0//L/9P/0//f//P/9//7///8AAPz/+f/9////AAAFAAoACgAJAAkACQAAAP//BAAK
AA4AEgAWABEADgALAAkADQANAA8AEgASABEADgANAAoABwADAAAABQALAA0ADgAJAAkA
BgAEAAIAAQABAAIABAAAAP7//v/6//f/9f/1//r/+//6//j/9P/z//P/8//x//P/9P/2
//f/9//2//X/7//t/+v/6//x//T/9//4//b/8//w/+//7//v//L/8f/x//L/8//x/+v/
6f/q/+3/8v/3//f///8JAA4AGgArAEIAYwCLALMA1ADqAOQAzgCiAE4A4P95/yD/3f6z
/qX+pv6w/sz++P4s/1n/hP+o/8P/0P/Y/9n/2v/e/+H/5f/r/+7/7//w//H/8v/z//H/
8P/x//L/9P/2//f/+P/0//P/9P/z//f//P/+//3//P/7//r/+P/y//f/+v/9/wAAAQD/
//3/+v/7//z/+//+/wEAAgADAAQAAAAAAAIAAwACAAEAAQAGAAgACgALAAUAAgACAAIA
BQAKAA4AEwAQAA4AEgAUABIAFQAYABoAHAAdABwAHQAZABoAGQAaABwAIQAiACIAIwAi
ACIAIgAgACEAIQAhACQAJAAiACAAHAAZABcAFAAVABcAGQAYABUAEQAPAA4ADAANAAcA
CQALAAoACwALAAgABQAGAAUABQAFAAUAAgAAAP7///////3//P/6//j//f/+/////v/6
//j/+v/6//7///8AAP3//v/8//z////8//v//f/+//////8AAP7/+//8//v//f8CAAMA
BAAFAAcABAACAAcABQAEAAcACgAOAA8AEQATAAwADQAMABAAEgAUABYAGAAYABgAGQAX
ABMAEQAQABEAEwATABUAEQAPAAwACgALAA8ADwAOAA0ADwAOAA4ACgAHAAUABAAHAAQA
AwAEAAAA/f/7//v//f/9//v/+P/4//n/+//9//n/+f/4//j/+v/7//v/+//2//X/9P/1
//b/9v/2//T/9//3//f/+f/1//P/9P/x//H/9P/3//f/+f/z/+7/7f/w//X/AQATACEA
KAA2AE8AcACRALcA3QD6AAQB/ADSAHIA9P+C/yH/0v6j/pX+nf60/tb+/v4q/1L/d/+a
/7b/y//a/+T/5f/m/+r/7f/r/+//8P/v//P/9f/3//n/9v/0//T/9P/4//r/+//8//n/
+f/7//v//P/+//3/+f/8////AgAEAPv//f/9//3/AQADAAIAAQD//wEAAwADAAIAAwAC
AAEAAwACAAUACgAIAAYABAADAAgACgAMAA0ACgAKAA0AEAAPABAAEAARABIAEgAYABwA
GAAZABoAGgAeACEAIgAlACMAJgAnACoAKQArACkAJgAoACoALQAwACwAKQAlACEAJAAm
ACYAJgAiACEAIQAgABwAGwAaABYAGAAXABgAGgAWABcAEQATABQAEgASABEAEAANAA4A
DQAMAAsACgAGAAcABgAIAAkABgAEAAEA/v8CAAIAAgAAAP3//P///wAAAAD///7/+f/9
//7/AQAHAAMA///+//z//v///wEAAAAAAAIAAgAFAAYABQAEAAMACAAIAAkAEQAMAAgA
CAAIAAoADQATABcAFgAVABQAEwASABEAEAAPAA8AEwATABUAGAAUABEADAAJAAsADQAO
ABAADgAPAAwACAAHAAkACAAIAAgABwAHAAgABgD+//j/9P/5//v//v8DAAAA/f/4//L/
8v/z//X/9//3//n/+v/8//r/9//z/+//8P/z//b/+//6//b/8v/s/+//7//v//H/8P/x
//X/9f/w/+7/7P/n/+//9//4//P/7P/z/wEADQAZACwASgBvAJIAswDVAPEAAAH8AOAA
mgAuALz/Uv/z/qz+h/5//o/+sv7g/hL/RP90/5P/pv+4/8P/yv/U/9z/4P/n/+3/6v/t
/+3/6//r/+v/6//r/+7/8P/0//j/8//w/+z/6P/s/+//9P/3//f/+P/2//H/8v/z//T/
9P/z//n//f8BAP7/+//1/+//8//3//v//f/9//3/+//5//r/9v/2//j//f8AAAMABwAF
AAIA///7//7/AAAFAAoACQAKAAoACwAIAAYACgAMABEAFwAdACIAHwAbABUAEQAXAB4A
IwAqACkAKwApACYAIwAiACIAIgAlACcAKAApACYAIgAcABYAGAAbAB8AIgAdABsAGQAU
ABQAEQAQABAAEQAVABIAFwASAAwACAADAAYABQAIAAkABwAFAAMA/v/+//z//f/9////
AAAAAAAA/P/4//T/7v/v//L/+f/+//z/+f/2/+//7//u/+//8//1//X/+P/6//X/8//y
/+7/8f/2//n///8AAP3/+v/3//v/+P/2//v///8AAAUACgAGAAMAAQD//wgADwASABAA
EAAQABAACwAIAAUAAwAIAAkADAAQAAsABwABAP3/AQADAAQABgAIAAsACgAIAAMAAwAA
AP7//////wAAAgD///b/7//q/+7/7//x//X/9f/1//P/8P/u/+3/7f/t/+7/8f/z//b/
8v/t/+f/4f/i/+X/6P/t/+//7v/t/+r/5//l/+P/4//n/+n/7v/v/+j/5v/k/9//4f/n
/+7/8f/y//X/+/8FABEAIAA8AGMAjAC1ANsA9wAAAfIAxAByAAIAjv8q/9f+mP5z/m/+
hf6m/tD+Bv9A/27/jf+m/7j/w//I/8r/0f/U/9r/3//g/+X/5//n/+T/4f/e/9v/4P/k
/+r/8P/t/+z/6v/o/+f/5//p/+n/6//u/+7/6//o/+f/5v/k/+T/6//w//X/9P/z/+//
6//r/+3/7//v//L/9f/2//f/8//u/+3/7v/y//T/9v/5//n/+P/3//X/9v/2//n//P/+
/wIABQAJAAIA/v8AAAAAAwAJAA8AFAASABEADgANABAAFAAWABoAHQAhACEAIAAcABoA
GQAYABoAHQAfACEAHgAcABgAFAATABMAFAAUABQAFQAWABQADwAJAAUAAgAGAAsACQAP
AAgAAgD+//n/+v/5//z//f/7//v/+//4//T/8P/v/+3/7//y//T/9v/0//D/7P/m/+X/
5v/r/+7/7f/t/+3/6f/n/+T/4//l/+j/6f/t//D/6//p/+j/5P/l/+j/6f/t//H/8f/x
//H/8v/u/+v/7//z//T/+f/+//v/+f/4//f/9P/4//3/AAADAAYAAwAAAP3/+//7//v/
/f8AAP/////9//3/+f/3//T/8v/3//3///8AAPr/+f/1//L/8v/x//H/8v/1//D/7f/s
/+r/5//l/+X/6v/r/+r/6P/k/+P/4//j/+H/4//k/+b/6P/n/+X/4//e/93/3P/d/+P/
5P/l/+T/4v/f/9z/2//b/9v/3v/d/9z/3v/g/9//2f/T/9L/2f/g/+f/8/8BAAsAFAAk
AEMAZgCJALEA2QDwAPAA0gCOACAApP8y/9n+nP59/nf+g/6e/sL+8P4e/0z/cf+Q/6j/
u//G/8z/y//K/8z/zf/R/9f/2v/b/9v/2//b/9v/2v/a/9z/3v/h/+L/4v/i/93/2//b
/9n/3P/g/+H/3//g/+H/4v/i/9z/3//g/+H/5f/n/+b/5f/i/+H/4P/d/+H/5f/n/+n/
6P/k/+T/5v/m/+b/5v/n/+z/7v/w//H/7f/q/+r/6v/u//L/9f/5//f/9P/3//j/9//5
//v//P8AAAMABAAHAAUABgAFAAYACQANAA0ADAANAAwADAAMAAoACQAHAAUACAAKAAoA
CgAGAAMAAQD+//3///8BAAAA///7//n/+P/0//X/7//x//H/8P/x//H/7v/p/+j/5f/m
/+f/6P/m/+X/4v/i/+H/3//e/9z/2v/e/97/3v/c/9f/1v/Z/9r/2//b/9v/1//Y/9b/
1v/Z/9f/1f/W/9b/1//Z/9z/3P/X/9b/0//T/9n/2//d/9//4//g/97/4//g/97/4P/i
/+b/5//p/+v/6P/l/+T/5P/p/+z/7//y//H/7v/r/+n/6v/p/+r/7P/t/+3/6//r/+f/
5f/i/+D/5f/p/+n/6P/m/+f/5f/k/+D/3f/b/9r/3v/a/9j/2P/W/9P/0f/R/9b/1//W
/9T/0P/P/8//z//M/83/zf/O/9D/0f/R/9H/y//J/8f/x//K/8r/yv/I/8r/yf/I/8n/
yP/H/8n/x//I/8r/zP/L/8n/w/+6/7v/wv/N/9n/6f/z//r/CAAfAEAAZQCPALcA0gDS
ALwAhAAeAKD/Lv/T/pD+af5d/mv+hP6m/tT+BP8s/1H/dP+M/5//qv+u/7D/sP+z/7X/
tP+5/7v/u/++/7//wP/B/7//vv+//8D/xP/G/8f/yP/E/8P/xP/D/8P/xP/C/73/v//B
/8P/xP+9/7//v/+//8L/xf/F/8X/wv/D/8T/w//D/8X/xf/F/8b/xP/G/8r/yP/G/8T/
w//H/8r/zf/P/8z/yv/L/8z/y//O/9D/0//T/9L/1//a/9n/2//d/97/4//l/+X/5//k
/+b/5v/o/+j/6//q/+j/6v/s/+//8v/v/+3/6v/n/+r/7P/s/+z/6f/n/+b/5P/i/+P/
5P/i/+P/3//d/9z/2v/b/9X/1//X/9b/1//X/9P/z//P/83/zv/P/9D/zv/O/8z/zf/N
/8n/yP/G/8T/xv/G/8b/xP/A/8D/xP/G/8X/xf/F/8H/wv/C/8T/yf/G/8P/w//C/8P/
xf/I/8j/xf/G/8X/x//K/8n/yP/H/83/zP/M/9P/0P/O/9D/0v/W/9f/2f/b/+D/2//Y
/9b/3P/f/+L/5f/o/+b/5P/i/+H/4f/f/9//4P/i/+P/4v/j/9//3f/a/9j/3P/h/+L/
4v/g/+H/3//e/9z/2f/X/9b/2f/W/9X/1v/T/9H/0P/R/9T/1f/U/9L/0P/P/8//z//M
/83/zf/O/9H/0//U/9X/0f/P/83/zf/T/9T/1f/U/9P/0f/P/8//zv/P/9P/0//S/9T/
1v/V/8//z//Q/8v/zP/V/+P/8f///woAFgAnAEQAYwCNALkA2gDiANIApABQANz/aP8F
/77+jf55/n/+lP62/uT+Dv8y/13/hP+k/7n/xv/M/8v/yv/M/83/0P/V/9f/1//b/93/
3//h/93/3P/d/97/4v/k/+X/5v/j/+P/5f/l/+X/6P/o/+X/5//p/+v/7P/m/+n/6v/r
/+//8f/w/+//7P/t/+7/7f/w//P/9P/1//f/9P/1//j/9//2//X/9f/6//z//v////z/
/P///wIAAwAGAAgACwAKAAgADAAOAA0ADwARABIAFQAXABcAGQAXABoAGwAeACEAJQAl
ACQAIwAiACIAIgAgAB8AHQAbAB4AIAAgACAAHAAbABsAGgAaABsAHAAaABoAFwAWABYA
FAAVAA8AEQATABIAEwATABAADQAOAA0ADQANAA0ACgAJAAgACgALAAkACAAGAAQACQAK
AAsACgADAAAAAQAAAAQABQAGAAMAAwACAAMABwADAAEAAgACAAMABQAIAAgABQAGAAUA
BwAJAAkACQAJAAwACgAJAA8ADAAKAAwADgARABMAFgAZABYAFQAUABYAGgAUABcAGgAd
ACAAHwAcABkAFwAYABcAGAAaABcAFQARAA8ADgANAAsACgAQABUAFgAWABAADwALAAgA
CgAJAAkACgALAAYAAwACAAAA/f/7//v///8BAAEAAAD9//v/+v/5//n/+//8//7/AAD/
//3/+//3//f/9//5////AAABAAAA/f/7//n/+f/8//3/AQABAAAAAAAAAP3/+f/9//7/
AQAGAAsADwAbACkALgA+AF0AfgCbAMMA7wAOAQoB6gCyAFoA6v98/yP/5P67/q3+tf7I
/ur+GP9K/3T/m//A/9z/6f/w//T/9v/2//n/+/8AAAcACwANAAwACwAKAAkACAAIAAoA
DAAOABAAEQASABEAEQATABMAEwAWABYAEwAUABUAFgAWABAAEwAUABUAFwAZABgAFwAU
ABUAFgAVABoAHQAeAB8AHgAaABoAHAAcABwAHAAdAB8AIAAhACEAIgAiACUAKAAnACoA
LAAvACsAKAArACwALgAzADgAPAA7ADsAOQA5ADcAOgA7AD4APwBDAEMAQgBBAEAAQABA
AEIAQwBDAEMARABEAEIAQAA8ADsAOwA6ADgAOQA6ADgAOAA1ADQANAAzADUAMAAzADEA
LgAtACsAKwApACsAKwArACsAKwAoACYAJAAlACUAIgAiACEAIAAkACQAJAAiAB0AHAAf
ACAAHwAfAB8AGwAbABoAGwAfABwAGwAdAB4AHwAhACQAJAAhACAAHQAdACMAIwAjACMA
KAAmACUAKwApACgAKwAuADEAMQAyADMAMAAxADQANgA0ADgAOgA8AD4AOgA2ADIALwAy
ADMANgA6ADUAMwAvAC0ALQAtACwALAAvADMAMwAyAC4ALQApACYAJwAnACgAKgAoACIA
HgAcAB4AHQAdAB8AIwAjACEAHgAaABkAGQAZABYAFwAXABgAGQAZABgAFwATABMAEwAV
ABoAGgAaABgAFQATABEAEQATABUAGgAbABcAFgAVABEACwALABAAFQAYABcAIQAzAD8A
RABYAHsAngDBAOsADQEKAfIA2ACcADAAvv9i/xX/3P7H/s3+1/7q/hb/Rv9w/5z/v//Q
/+b/+f8CAAIAAQAAAAIAAwAGAA0AEQATABQAFQAWABcAFQAUABUAFgAXABgAGAAYABQA
EwAUABMAGQAeACAAHwAcABsAGgAYABQAGQAcAB8AIgAjACEAHwAbABsAGwAZABwAHwAg
ACEAIgAeAB4AIAAhACIAIwAlACcAKAApACkAJQAkACYAKAArAC4AMAAzADEALgAxADIA
MgA1ADgAOgA8AD0APAA9ADwAPgA+AEAAQwBHAEcARgBEAEIAQQBAAD0APQA8ADsAPgA+
ADwAOgA4ADcANwA2ADQANQA2ADQAMQAtACsAKgAoACsAJwArACoAKAAoACcAJAAhACIA
IQAjACMAIwAgAB4AHAAdAB0AHQAeAB4AHgAeABwAGgAWABQAFAAYABoAHgAfACAAHQAc
ABoAGgAdABwAGwAdAB4AHQAdAB4AHAAZABoAGQAbACEAIwAlACcAKQAmACQAKQAoACYA
KAAqAC0ALQAuAC8ALgApACgALAAwADQAOAA2ADQAMgAxAC4AKwAqACoAKwArACkAKQAn
ACcAJgAmACcAKwArACoAKQApACYAJAAkACMAIwAkACYAIAAcABoAGAAVABMAEwAWABcA
FgAUABIAEQARABEADQAPABAAEgAVABcAGAAZABMAEQAPAA8AEQAQAA8ADAAMAAsACgAL
AAkACQAMAAsADAAOABAADwANAAsABgAFAA4AGwAnADEAPwBOAGIAfQCgAMcA7wANASIB
IAH+AKwAOgDG/17/A//I/rH+sf6//tz+CP80/17/iP+r/8L/1v/p//b//v///wAABAAH
AAYACQAJAAcACQALAA0ADwALAAoACwAMAA4AEAARABIADwAPABEAEQAQABIAEQANABAA
EwAWABgAEAATABQAFQAYABkAFwAVABUAFwAZABkAGQAZABcAFQAYABYAGAAcABsAGgAZ
ABkAHAAeACAAIQAeAB4AIQAkACQAJgAnACkAJwAmACsALgAtAC8AMQAyADYANwA2ADcA
NQA4ADkAPAA7AD8APwA+AD4APgA/AEAAPgA9ADsAOQA8ADwAOgA4ADYANQA1ADQALwAv
AC8ALAAuACsAKgAqACgAKQAjACUAJAAiACIAIQAhAB8AIQAhAB0AGwAZABQAFAAUABcA
GQAVABQAEgAQABQAFAAUABIADgAOABIAFAASABEAEAALAAwADAAOABMAEAAPABEAEgAS
ABMAFQAUABEAEgARABMAFQAVABUAFQAZABgAGAAfABsAGAAZABoAHQAfACIAJQAlACUA
JQAoACoAKgAmACMAJAAhACIAIgAhACIAIwAgAB0AHgAeAB4AGwAdAB0AIAAfAB8AHgAa
AB0AHAAZABkAFQAUABIADwARAA8ADwALAAUABwALAA0ACgAJAAgAAwADAAUACAANAAMA
AQADAA==
         </WaveFormData>
      </LeadData>
      <LeadData>
         <LeadByteCountTotal>10000</LeadByteCountTotal>
         <LeadTimeOffset>0</LeadTimeOffset>
         <LeadSampleCountTotal>5000</LeadSampleCountTotal>
         <LeadAmplitudeUnitsPerBit>4.88</LeadAmplitudeUnitsPerBit>
         <LeadAmplitudeUnits>¦ÌV</LeadAmplitudeUnits>
         <LeadHighLimit>2147483647</LeadHighLimit>
         <LeadLowLimit>268435456</LeadLowLimit>
         <LeadID>V4</LeadID>
         <LeadOffsetFirstSample>0</LeadOffsetFirstSample>
         <FirstSampleBaseline>0</FirstSampleBaseline>
         <LeadSampleSize>2</LeadSampleSize>
         <LeadOff>FALSE</LeadOff>
         <BaselineSway>TRUE</BaselineSway>
         <ExcessiveACNoise>TRUE</ExcessiveACNoise>
         <MuscleNoise>FALSE</MuscleNoise>
         <LeadDataCRC32>3697493215</LeadDataCRC32>
         <WaveFormData>
7v/u/+7/7v/x//L/8//0//T/9P/0//T/9//4//n/+v/6//r/+v/6//r/+v/6//r//f/+
////AAAAAAAAAAAAAP7//v/+//7/AQACAAMABAADAAIAAQAAAAEAAgADAAQABgAGAAYA
BgAGAAYABgAGAAkACgALAAwADQAOAA8AEAARABIAEwAUABYAFgAWABYAFgAWABYAFgAZ
ABoAGwAcABkAGAAXABYAFQAUABMAEgASABIAEgASABIAEgASABIADwAOAA0ADAAJAAgA
BwAGAAYABgAGAAYABAACAAAA/v///wAAAQACAAQABAAEAAQAAgAAAP7//P/9//7///8A
AP///v/9//z/+v/6//r/+v/7//z//f/+/wAAAAAAAAAAAQACAAMABAABAAAA///+////
AAABAAIABAAEAAQABAAGAAYABgAGAAgACgAMAA4AEAAQABAAEAATABQAFQAWABcAGAAZ
ABoAGgAZABcAFgAZABsAHAAdABkAFwAUABIAEQAQAA8ADwARABMAEwATABEAEAANAAsA
DQAMAAsADAAHAAUAAwAAAP///f/8//v////9//z/+v/4//b/9f/0//b/9v/2//b/8v/x
/+//7v/x//L/8v/z//b/9//4//n/+P/2//X/8v/w//L/8v/y//H/8P/v/+z/8v/v//H/
9v/2//j/AAAJABQAIgA1AFMAcgCQAK0AwgDAAKEAcwA5AO3/mf9Q/xb/6P7O/tD+5P77
/hv/Qv9v/5n/s/+//8r/1P/a/93/4f/i/+b/6f/s//D/8f/z//P/9f/2//b/+P/4//j/
+//5//n/+f/5//n/+v/7//v//f/+/wAAAAD9//z/+//4//v//P8AAAEA//8BAAEAAAD+
//7//v///wEABAAFAAUABQAGAAYABgAHAAkACQAJAAoACQAIAAgACgAKAA0ADgAPABEA
FAAWABUAEgATABMAFgAYABsAGwAdAB0AHgAeAB4AHgAfAB4AHwAfAB8AHQAdAB0AGwAb
ABsAGwAbABoAGAAXABQAEQAPAA8ADgANABAADwAOAA4ACwAHAAUABAAEAAQABAAEAAQA
AgADAAQABAADAAIAAQABAAIAAAABAAAA///9//r/+v/6//r/+f/6//v////9//z/+//6
//n/+//7//v/+v/6//v/+//7//3//f/9//3//f/+/wAAAAD+/wAAAgAEAAYABgAGAAkA
DAAJAAgACQALAAwADwARABUAEwASABIAEgAUABYAGAAaABsAGwAaABoAFwAXABYAFQAW
ABcAFwAYABQAEgAQAA8AEQATABMAEwAUABQAEgARAA4ACgAGAAQABAADAAIAAAACAAEA
AQABAAAA/f/7//j/+P/4//n/+v/5//j/9//2//j/+f/5//r/+P/4//f/9//2//X/9P/z
//T/9P/1//T/8//0//P/8v/z//T/9f/0//L/8f/1//r/+v8AAA4AHQAsADwAVwB1AJIA
rADFANAAxACfAGcAHQDH/3X/LP/y/sr+xP7W/vD+Ef87/2L/hf+l/73/yf/W/+D/6P/r
/+v/7P/w//P/9P/2//X/9f/3//n/+v/6//j/+P/4//v/+//7//v/+//7//z//f/9//v/
/P/+//7/AQACAAMAAgAAAAAAAwADAAQABwAIAAgABgAGAAYABwAFAAYABQADAAYACAAJ
AAoACgALAAoACQALAAsACwAMAA0ADgASABQAEgATABUAFgAYABYAGAAZABkAGgAcABsA
HAAdAB8AIAAhACIAJAAkACIAIQAgAB0AHwAhACEAIwAgAB8AHgAcABwAGwAYABUAFwAX
ABYAFQATABEADwAOABEADwAPABAADgAMAAoACAAKAAgACQAKAAoACQAIAAcABgAGAAMA
AwAEAAUABQAEAAMAAgABAP///////wIA//////////////3//f/9//z//v/////////9
//3//f/9//7/AAADAAQAAQACAAMABAAEAAQABAAHAA0ACwALAA0ADgAOABAAEQATABUA
FgAWABgAGAAYABgAGgAbABsAHAAeAB8AHwAfAB4AHQAbABoAGQAYABcAFwAVABcAFwAX
ABkAGAAVABMAFAASABAAEAANAAsACQAGAAYABQAFAAUABgADAAEA/v/9//z//P/8//3/
/v///wAA/P/7//n/+P/6//r/+f/5//v/+//7//v/+v/4//f/9P/3//r/+//8//n/+P/3
//T/8v/5//v//P/+//z/+v/7/wYAEgAfAC8ARABgAH0AmgC4AM0AzQCxAIEARQD+/6z/
Xv8a/+T+xP7H/t3+/P4l/1P/e/+b/7L/wP/M/9X/2//e/+T/6f/s//D/8f/z//H/8//0
//T/9f/2//f/+//4//f/9v/1//b/+P/6//v/+//8//7//v/8//z//P/6//3//v8CAAMA
AQABAP///P/9//7///8BAAIABAAEAAMAAgACAAEAAAACAAUABgAHAAgABwAGAAYACAAI
AAsADAAOAA8AEQASABAADgAQABEAEwAWABoAGwAaABkAGQAYABsAHAAeAB4AHwAfAB8A
HQAfAB8AHQAdAB4AHwAgACAAHQAbABcAEwAVABUAFAATABMAEQAPAA4ADAAJAAgACAAK
AAoACgAKAAYAAgABAAAAAwADAAMAAwAEAAQAAQABAP/////+//z//f/+///////9//3/
AAD9//z/+//6//n/+v/7//z//P/5//n/+P/3//j/+f/6//v/+v/6//v/+v/4//r//P/+
//3//P/7//3/AAD9//z//f8BAAIABQAHAAcACQAKAAoACAAMAA0AEAAQABAAEgASABIA
EgAVABUAFAAUABIAEwATABMAEAAPAA0ADAAMAAwADAANAAsADQANAA0ADQAMAAkABwAI
AAYABAAEAAAA/f/6//b/+P/5//v//f/8//n/9//0//P/8v/y//L/9P/0//T/9P/y//H/
7//u/+//8P/w//H/7//v/+//7//x//D/8P/u/+z/7v/u/+7/7P/s/+z/6v/w//P/8f/w
//D/9P/6/wUAEgAiADcAUQBsAIoApwC0ALAAmQBrAC8A4f+R/0b/CP/Y/sT+yv7e/vv+
H/9K/3X/mf+t/7v/xP/M/9L/2f/c/97/4//n/+f/6v/q/+v/6//t/+7/7v/w//D/8P/z
//D/7//u/+3/7//w//H/8f/x//L/9P/0//T/9P/0//L/9f/2//r/+//5//n/9//0//b/
+P/6//3//P/+//7//f/9//7//v/+/wEAAwADAAMAAgABAAAAAAABAAIABgAIAAgACQAL
AAwACgAIAAoACwAOABAAEwATABIAEQARABAAEgAUABcAGAAXABcAFwAVABUAFQATABMA
FQAVABUAFAAQAA8ADAAJAAoACwALAAsACgAHAAQAAgAEAAEAAAAAAAAAAAAAAAAA/f/6
//r/+v/9//3//f/9//z//P/5//n/+v/7//v/+v/4//j/+P/3//T/8//1//H/9P/1//b/
9//1//X/9f/0//T/9f/1//X/9f/1//X/9f/z//T/9v/2//b/+P/6//z/+//6//n/+/8B
AP////8BAAQABAAGAAcABQAHAAgACAAKAAwAEQASABQAFAAUABQAFgAVABMAEgATABUA
FgAXABMAEQAOAAwADAAMAAwADQANAA8ADwAPAA0ADAAJAAcACAAGAAQABAABAP///f/6
//r/+f/5//n/+//5//j/9v/1//T/9P/0//b/9v/2//b/9P/z//H/8P/x//L/8v/z//P/
8//z//P/8//y//L/8P/y//T/9P/0//P/8v/x/+7/7v/z//X/9P/0//j/AAALABQAIAAz
AE8AbACKAKUAtgCwAJMAZQAnANv/k/9S/xj/5v7O/tb+7P4D/yX/TP93/53/t//H/9L/
2v/e/9//4v/k/+n/7f/v//L/8v/z//H/8//0//T/9//4//n//f/8//v/+v/5//n/+v/7
//v/+//8//7//v/9//z/+//4//v//P8AAAEAAAABAAAA/v///wAAAQADAAQABgAGAAUA
BAAEAAMAAgAFAAcABwAHAAgABwAGAAYABwAIAAwADgAMAA0ADwAQAA4ADAAOAA8AEQAU
ABgAGQAZABkAGgAaABkAGgAcABwAHQAdAB0AGwAbABsAGQAZABcAFwAXABYAFAATABAA
DQAOAA8ADwAPAA8ADQALAAoACAAFAAQABAAGAAYABgAGAAQAAAD///7/AAABAAIAAwAD
AAQAAgADAAIAAQD///z//f/+///////8//v//f/5//r/+//8//3//f/9//3//P/8//3/
/f/9/////////////v/+/////v/8//7/AAACAAIAAgACAAUACAAFAAQABQAIAAoADgAR
ABAAEQARABAADgAUABYAGQAaABsAHAAeAB0AGwAaABoAGwAbABsAGgAZABcAFgATABIA
EQARABMAFQAVABUAFAASAA4ACwANAAwACwAMAAkABwAFAAIAAAD///////8DAAEAAAD+
//v/+v/6//r/+//8//3//v/8//v/+f/4//j/+P/3//f/+f/5//n/+f/3//b/9v/0//b/
+P/4//j/+P/4//j/9v/0//X/9f/4//r/+v/+/wcAEgAcACsAPQBUAHIAkQCoALQApwCD
AFMAFQDL/4L/Qv8M/+b+3P7m/vv+Ef80/1//i/+t/7//zP/Y/+D/4//j/+T/6P/r/+//
9P/2//n/9//3//b/9P/3//j/+f/9//v/+//7//v/+v/6//r/+f/6//z///8AAP///v/9
//r/+//8/wAAAQABAAMAAwACAAEAAAD/////AwAGAAcABwAFAAQAAgAAAAMABwAJAAsA
CwALAAsADAALAAoADAAMAA0ADwASABQAEQAOAA8ADwARABQAGAAZABgAFwAXABYAFQAW
ABgAGAAbABsAGwAZABgAFwAUABMAFQAVABUAFAAUABMAEAANAA0ADQAMAAsACwAJAAcA
BgAGAAMAAgACAAIAAgACAAIAAQD+//7//v/9//3//f/9//3//v/8//3//f/9//z/+v/7
//z//f/9//z/+//9//n/+f/5//n/+f/6//v//P/8//v/+//6//n/+v/7//z//f/7//z/
/v/+//r//P/+/wAAAgACAAIABQAIAAUABAAFAAcACAALAA0ADwARABIAEgAMAAoADAAR
ABQAFwAaABoAGQAXABYAFgAXABcAFwAXABcAFgAWABIAEAAOAA0ADgARABIAEwATABIA
DwANAAsACAAFAAQABAADAAIAAAD///3//P/7//v/+f/4//b/9//2//b/9v/2//b/9v/2
//b/9//3//j/9v/0//H/7//x//P/9f/3//X/9P/0//L/8P/y//L/8v/y//L/8v/w//D/
7f/t//D/9P/2//b///8IAA4AHQAxAEIAWAB3AJIAoACdAH0ATwAfAN//mP9Y/yD/9v7m
/ur+9/4H/yT/S/93/5n/sf/I/9b/3v/j/+P/5P/o/+v/7f/w//D/8f/z//X/9v/2//X/
9P/z//X/9v/3//j/+f/3//j/+f/5//r//P///wAA///+//3/+v/8//z/////////AQAB
AAAA/v/+//7///8AAAIAAgABAAEAAgACAAIAAwAFAAUABQAJAAkACQAKAAYABAAFAAQA
BgAJAA0AEAAQAA4AEAARABAAEgAVABUAFQAVABYAFgAWABYAFwAWABcAFwAXABUAFgAX
ABYAFwAXABcAFwAWABQAEwAQAA0ADAALAAkABwAKAAkACAAIAAgABQAEAAQAAQAAAP//
/v////7/AAACAAEAAQABAAEA/v/+//v/+//9//3//P/6//j/+P/4//f/+v/7/////f/7
//v/+//7//z//f/+//7//v////////////////////7//v////7//v8AAAIABAAEAAQA
BAAHAAkABwAHAAkACgAKAAwADQAOABEAEwAUABIAFgAWABcAGAAZABoAHQAdABwAHAAa
ABkAFwAVABcAGQAaABwAGQAWABMAEQARABMAEwATABQAFAASABEADQAKAAcABgAEAAMA
AgAAAP///f/8//v/+//5//j/9v/4//j/+f/6//r/+v/6//r/+f/5//j/+P/3//b/9P/z
//P/8//z//P/9P/0//X/9P/y//L/8P/u//H/8v/z//L/+P/z//P/8v/0//b/AAAPABwA
JAAzAE8AbACIAKUAvgC+AKUAfQBHAPn/o/9a/xz/6P7Q/tT+5P77/h3/Rv9t/4//qf+9
/8r/1v/e/+X/5f/m/+r/7f/v//L/8v/z//P/9f/2//b/9v/2//b/+f/7//v/+//7//n/
+v/7//v/+//8//7//v8AAAAAAAD+//v/+v/8//v//v8BAAIAAgACAAIAAgADAAIABAAE
AAMABAAGAAcACAAIAAkACAAHAAsACwALAAwADAAMAA8AEAAOAA8AEQASABMAEgAVABcA
FwAYABoAGQAcAB0AHwAgAB8AIAAiACIAIQAhACEAHwAgACEAIAAhAB8AHQAbABgAGAAZ
ABgAFwAWABUAEwARABAADQAKAAgACwAJAAkACgAKAAoACgAKAAkABgAGAAYABgAFAAQA
AwACAAIA/////wEAAQAAAP7//P/8//z/+//9//3/AAD9//v/+//7//v/+//7//v/+v/7
//3//v////z/+//6//n/+v/8////AAAAAAIABAAGAAQABAAEAAcADQALAAsADQANAAwA
DQANAA8ADwASABYAGAAaABoAGgAaABwAGwAZABgAGgAbABsAGwAYABcAFQAUABMAEgAR
ABEAEAARABAADwARABAADQALAAoACAAGAAYAAQD///3/+v/9//3//v////7/+//5//b/
9v/2//f/+P/2//b/9v/2//P/8//y//L/9P/0//P/8//y//H/8P/v//H/8P/w/+7/8P/y
//L/8v/v/+7/7f/q/+7/8//1//L/7v/4/woAFQAeADAASwBpAIgApAC/AM4AxgClAHEA
KwDb/4v/QP/+/tD+wP7K/uL+Af8p/1D/e/+h/7X/v//K/9T/2P/d/+D/4v/n/+v/7P/u
/+3/7f/r/+3/7v/u/+//8P/x//X/9P/z//L/8f/y//T/9v/3//b/9v/3//b/9//4//n/
+P/6//r//f/9//z//f/8//r//P/8//z//f/9//7//f/7//3//v/+//7/AQADAAMAAwAE
AAMAAgACAAQABAAHAAgACAAJAAsADAAMAAoADAANABEAFAAYABkAFwAVABQAEgAWABgA
GwAcABsAGwAbABkAFwAXABUAFQAXABcAFwAWABIAEQAOAAsADAANAA0ADQAMAAkABgAE
AAQAAQAAAAAAAgACAAIAAgD///z//P/8//v/+//7//v//P/8//n/+f/7//v/+v/4//j/
+P/4//f/9v/1//f/8//1//X/9f/1//P/8//z//L/8v/z//P/8//z//P/8//z//H/8v/0
//T/8//2//n//P/6//r/+v/9/////f/9////AQACAAUABwAFAAcACAAIAAwAEgASABQA
FAAUABQAFAATABEAEAAOAA8ADwAPAAwACwAJAAgACAAIAAgACQAHAAkACQAJAAkACAAF
AAMAAAD+//z//P/4//X/8v/u/+//7//w//H/9f/z//L/8P/x//D/8P/w//D/8P/w//D/
7P/r/+n/6P/q/+r/6f/p/+n/6f/p/+n/5//m/+b/5P/l/+j/6f/q/+n/6P/n/+T/5P/n
/+v/7v/w//L/+v8JABQAIgA9AF8AgACgALsAxgC6AJEAWQAVAMP/cf8o//L+yP60/sD+
3P77/h3/TP95/5f/qf+3/8b/0P/U/9X/2f/a/97/4f/h/+T/5P/l/+L/4//j/+L/5P/m
/+j/7f/r/+v/6//r/+n/6v/r/+v/6//s/+7/7v/s/+z/7P/q/+z/7P/v/+//8f/z//P/
8v/y//L/8v/z//b/+P/4//f/9v/2//X/9P/1//f/9//3//n/+f/5//r//P/8////AAAC
AAMABQAGAAQAAgAEAAUABgAIAAsACwAJAAkACgAKAA0ADgAQABAAEwATABMAEQAPAA8A
DQANAA0ADQANAAwACgAJAAYAAwABAAEAAAD//wIAAQAAAAAA///7//n/+P/5//r/+//8
//r/9v/1//T/9f/1//X/9f/0//T/8f/x//H/8f/w/+7/7//w//H/8f/u/+3/7//r/+3/
7f/t/+3/7f/t/+3/7P/r/+v/6v/p/+v/6//r/+v/6f/q/+z/7P/s/+7/8P/y//D/8P/w
//P/9f/z//P/9f/3//j/+//9//v//f/+//7//P8AAAIABAAGAAgACAAHAAUABAAGAAcA
BwAHAAgABwAFAAQAAgAAAP7//f///wEAAQABAAAA/v/6//f/+P/2//T/9P/z//H/7//s
/+r/6f/p/+n/6//p/+j/5v/l/+T/5P/k/+T/5P/k/+T/4//j/+L/4v/i/+L/4f/h/+P/
4//j/+P/4f/g/+D/3v/c/97/3v/e/9//4P/h/+D/3v/b/9n/4P/k/+j/9P8BAAoAFgAp
AEUAZACAAJkArACsAI0AXQAfANH/f/8y//T+yv68/sL+2P7v/hH/Ov9j/4X/m/+t/7j/
xP/O/9P/0v/S/9X/1//Z/9z/3P/d/93/3//g/+D/4v/i/+L/5f/l/+X/5f/l/+L/4v/i
/+H/4//k/+b/5v/n/+j/6f/o/+b/5v/p/+n/6//t/+3/7P/p/+j/5//n/+n/7P/t/+3/
6//s/+z/7P/v//H/8f/x//T/9f/2//j/9f/0//b/9v/4//n/+//8//z/+v/8//3//v8A
AAMAAwAEAAUABwAIAAgACAAJAAgACQAJAAkABwAHAAcABQAFAAQAAwACAAAAAAABAAAA
///+//3/+//5//v/+f/3//b/9v/z//L/8v/x//D/7//u//D/7v/v//D/7//t/+v/6f/q
/+r/5//n/+n/6f/o/+b/5f/k/+P/4f/i/+P/5//l/+P/4//j/+P/4//j/+P/4v/g/+H/
4f/h/9//3//f/9//4f/i/+T/5P/g/+D/4P/g/+H/4v/j/+f/6//p/+n/6//r/+r/6//r
/+7/8f/z//T/9P/y//H/8v/2//j/+v/8//r/+f/3//b/+P/5//n/+f/6//n/9//2//T/
8v/w/+//7//x//H/8f/z//L/7//t/+n/5v/j/+L/4v/h/+D/3v/d/9v/2v/Z/93/2//a
/9j/1//W/9b/1v/V/9T/0//S/9T/1f/V/9b/1P/S/8//zf/N/83/zf/N/87/zv/P/87/
zP/O/87/zv/O/87/zv/M/9D/zf/H/8b/zv/U/9z/6f/0//7/DwAlAEIAYgB/AJQAkgB3
AEcADwDH/3X/KP/s/sD+qP6s/sL+2f73/iT/S/9p/4P/l/+k/67/tv+3/7f/uP+8/7//
v//C/8L/w//F/8f/yP/I/8b/xv/G/8n/zP/N/87/z//O/87/zv/N/8r/yv/L/8r/zP/M
/8z/yv/H/8b/yP/H/8r/zf/O/87/zv/O/87/z//O/9D/0P/P/9H/0v/S/9L/0f/R/8//
zf/R/9P/1f/Y/9f/1v/Y/9j/1v/X/9n/2v/b/9r/3f/f/+D/4v/l/+X/5v/n/+n/6v/o
/+j/6f/o/+f/5//n/+X/5//p/+n/6//o/+f/5v/k/+X/5f/j/+H/3//f/97/3f/f/93/
2//a/9r/1//W/9b/1f/U/9P/0v/U/9L/0//U/9L/0f/Q/8//z//Q/87/z//Q/9H/0f/Q
/87/zv/O/83/y//L/87/y//L/8v/y//L/8v/y//L/8r/zP/N/83/zf/L/8v/y//L/8v/
zP/O/87/zP/O/9D/0v/R/9D/z//R/9f/1f/V/9f/2P/Y/9r/2//c/9//4f/i/+b/5P/j
/+L/6P/q/+z/7v/w//L/8f/v/+7/7f/t/+z/6//s/+3/7f/u/+z/6v/o/+f/5//p/+n/
6f/r/+r/5//l/+L/4P/e/97/3v/d/9z/2v/c/9v/2//b/9v/2f/Y/9b/1//W/9b/1v/U
/9T/1P/U/9b/1//X/9j/1v/W/9X/1f/W/9f/2P/Z/9f/1v/W/9T/1v/Y/9j/2P/Z/9r/
2//a/9j/2//b/9j/1v/c/+j/9f8CABAAHwAxAEYAYACBAJwAogCNAGMALwDv/6P/Vv8W
/+j+yv7E/tb+7/4N/zb/Xf95/5X/rf/A/8r/1v/b/9v/2v/c/93/3f/g/+D/4f/k/+f/
6f/q/+j/6P/o/+v/7P/t/+7/7//x//L/8//z//H/8v/0//T/9f/2//f/9v/0//T/9//3
//j/+//8//z/+v/6//r/+//9/wAAAQABAAEAAgACAAIAAgADAAIAAQAEAAUABgAIAAoA
CgANAA4AEAARABMAFAAWABQAFgAXABcAGAAaABkAGwAbABwAHAAfACAAIgAiACMAIwAj
ACEAIQAhAB8AHwAeAB0AHAAaABoAGwAaABkAFwAXABYAFQAWABUAFAAUABQAEQAQABAA
DgAOAA4ADgAQAA4ADwAQABAADwAOAA0ADQAOAAwADQAOAA8ADwAOAA4ADgAOAA0AEAAR
ABUAEwAPAA0ACwAJAAwADQAOAA4ADgAPAA8ADwANAA0ADQANAA4AEAATABQAEQASABMA
FAAUABQAFAAXABkAFwAXABkAGQAYABkAGQAbAB8AIgAkACIAJAAjACQAJgAeACIAJAAm
ACgAKQApACgAKAAnACcAJgAlACIAIQAfAB4AHQAcABsAGwAcAB8AIAAhACAAHgAaABcA
FgAUABIAEgASABEAEAAOAAsACQAIAAcACwAJAAgABgAHAAYABgAGAAQABAAEAAQABgAH
AAcACAAGAAYABQAFAAcABwAHAAcABwAGAAYABAAGAAgACAAIAAgACAAIAAYACAAJAAsA
DAAQABQAFgAjADAAOABHAGUAfgCUAK8AygDQALEAeQA/AAMAuf9y/zr/EP/8/gD/FP8p
/0f/cP+b/7n/0f/n//j/AAAEAAkACQAIAAoACwAPABQAFgAZABcAGQAaABoAFwAWABUA
FwAaABsAHAAdAB4AIAAiACMAIgAiACMAIgAkACQAJAAiACEAIAAiACEAIgAlACYAJgAk
ACQAJAAlACgAKgAqACkAKwAsACwALAAqACsAKgApAC0ALQAtAC4ALwAwADQANgA1ADUA
NgA2ADgANgA4ADkAPAA+AEEAQQA/AD8AQABAAEEAQgBEAEQARABDAEIAPwBAAEEAQABB
AEMAQwBDAEIAQAA/ADwAOQA7ADsAOgA5ADcANQAzADIANQAzADMANAAzADIAMQAwAC8A
LAAsACwALwAvAC8ALwAuAC4AKwArACwALQAtACwAKgAqACoAKQAqACsALwAtACsAKwAr
ACsAKAAnACYAJAAlACcAKAApACcAJwAnACcAKgAsAC8AMAAqACoAKgAqACwALAAsAC8A
NQAzADMANQA1ADQANQA1ADgAOwA9AD4APgA+AEEAQgA+AEAAQgBEAEYARABDAEEAQABC
AEMAQwBDAEEAPwA8ADoAOgA6ADoAOwA5ADsAOwA7ADsAOgA3ADUANAAyADAAMAAtACsA
KQAmACcAJwAoACkAKQAnACYAJAAlACQAJAAkACAAHgAcABoAGwAdAB4AIAAeAB4AHQAd
AB8AHwAfAB8AHwAeAB4AHAAeACAAIAAgAB0AHAAbABgAGAAbAB0AIAAgAB4AJgA5AEYA
TABfAHsAlACsAMkA0gCyAH0AVQAjANv/lf9c/yz/Dv8O/yL/Mv9J/3H/mv+7/9v/7f/x
//7/DgASABMAEgAQABEAEQAUABgAGQAbAB4AIQAjACQAIgAgAB4AHwAgACEAIgAjACEA
IgAjACMAJgAoACsALAAqACgAJgAiACIAIgAlACUAKAArACwALAApACgAJwAnACYAKAAo
ACcAKQAqACoAKgAtAC8ALwAvADEAMQAxADIAMAAwADMANAAzADMANAA0ADcANgA5ADsA
OQA6ADwAOwA8AD0APwBAAD8AQABCAEIARQBFAEUAQwBCAEEAPgA9ADwAOwA6ADgANwA3
ADUAMwAzADMAMgAxADMAMQAvAC4ALAApACgAKAAoACgAKAAoACkAJgAmACYAJgAlACQA
IwAiACIAHwAfACEAIQAgAB4AIAAgACAAHwAdAB0AIAAdAB0AHQAdAB0AIAAhACIAIgAi
ACMAIwAjACIAIQAgAB8AHwAgACIAIgAfACAAIQAiACUAJgAnACsAMQAvAC8AMQAvAC4A
LwAvADAAMwA1ADYAOAA0ADYAOgA8AD4AQAA+AD0AOwA6ADYANQAzADEAMgAzADMANAA1
ADQAMwAzADMANQA1ADUANQA0ADEALwAwAC4ALAAsACgAJQAiAB4AGwAZABgAFwAcABsA
GwAaABkAGAAYABgAGAAYABgAGAAZABsAHAAeABwAGgAXABUAEwATABMAEwATABIAEgAQ
AA4AEAAQABAAEQASABMAEgAUABcAEQAQABgAIgAsADcARABWAGsAgwCiAMQA3QDmANoA
twCBADcA5/+d/1b/GP/0/vD+/v4Q/y//Wf+C/6X/w//b/+X/7v/6/wIABwAJAAoADgAR
ABAAEgARABEAFAAXABkAGgAXABYAFQAXABkAGQAZABkAGwAcAB0AHQAbABwAHgAeAB8A
IAAhACAAHwAeACAAHwAhACMAIwAiACQAJAAkACUAIwAkACMAIQAiACQAJQAmACUAJwAn
ACcAKwArACsALAAuAC4AMQAyADAAMQAzADQANgA0ADYANwA2ADgAOwA7ADwAPQA/AEAA
PwBAAEIAQgBDAEMAQwBBAEMAQwBBAEEAQAA/AD4APAA8ADsAOAA1ADUANQA0ADMAMgAv
ACwAKgArACkAKQAqACkAKAAnACYAJgAkACUAJgAnACcAJwAnACQAIgAdABsAHgAfAB8A
HgAeAB4AHgAdAB0AHQAgAB0AHQAdAB0AHQAbABsAGwAaABoAGwAbABsAHQAdAB0AHQAd
AB4AIAAgABwAHgAgACIAIgAiACIAJQAqACkAKgAtAC0ALAAtAC0AMAAzADUANgA0ADgA
OQA8ADsAPQA9ADwAPAA7ADkAOAA4ADoAOgA5ADQANAAzADEAMQAyADQANQA0ADMAMgAv
ADEAMQAwACwAKAAmACQAJAAkACQAIgAfAB8AHwAfAB4AGgAaABsAHAAeAB4AHgAdABsA
GQAaAA==
         </WaveFormData>
      </LeadData>
      <LeadData>
         <LeadByteCountTotal>10000</LeadByteCountTotal>
         <LeadTimeOffset>0</LeadTimeOffset>
         <LeadSampleCountTotal>5000</LeadSampleCountTotal>
         <LeadAmplitudeUnitsPerBit>4.88</LeadAmplitudeUnitsPerBit>
         <LeadAmplitudeUnits>¦ÌV</LeadAmplitudeUnits>
         <LeadHighLimit>2147483647</LeadHighLimit>
         <LeadLowLimit>268435456</LeadLowLimit>
         <LeadID>V5</LeadID>
         <LeadOffsetFirstSample>0</LeadOffsetFirstSample>
         <FirstSampleBaseline>0</FirstSampleBaseline>
         <LeadSampleSize>2</LeadSampleSize>
         <LeadOff>FALSE</LeadOff>
         <BaselineSway>TRUE</BaselineSway>
         <ExcessiveACNoise>TRUE</ExcessiveACNoise>
         <MuscleNoise>FALSE</MuscleNoise>
         <LeadDataCRC32>2638414466</LeadDataCRC32>
         <WaveFormData>
8P/w//D/8P/z//T/9f/2//j/+P/4//j/+//8//3//v/+//7//v/+//z//P/8//z//v8A
AAIABAAEAAQABAAEAAIAAgACAAIABQAGAAcACAAGAAYABgAGAAcACAAJAAoACwAMAA0A
DgAQABAAEAAQABMAFAAVABYAFwAYABkAGgAbABwAHQAeAB8AIAAhACIAIgAiACIAIgAk
ACYAKAAqACgAJgAkACIAIQAgAB8AHgAeAB4AHgAeAB4AHgAeAB4AHAAaABgAFgATABIA
EQAQAA4ADgAOAA4ACgAIAAYABAAEAAQABAAEAAQABAAEAAQAAQD+//v/+P/6//r/+v/6
//n/+P/3//b/9f/0//P/8v/z//T/9f/2//j/+P/4//j/+f/6//v//P/5//j/9//2//j/
+P/4//j/+f/6//v//P/8//z//P/8/wAAAgAEAAYABwAIAAkACgAMAAwADAAMAA0ADgAP
ABAAEgARAA0ADQAQABIAFAAWABQAEQAOAAwACgAKAAgACAAJAAsADAANAAsACgAHAAUA
BwAGAAQABQABAP7//P/6//n/+P/4//j/+f/5//f/9v/0//P/8f/w//H/8f/x//H/8P/v
/+3/7P/u/+7/7f/t/+//8f/z//X/9P/z//D/7//v//D/8P/v/+7/7f/s/+r/7v/r/+7/
8//1//b///8GABEAHgAzAE0AZwCCAJ8ArQCkAH4ATQATAM3/g/9F/w//5v7R/tr+8v4M
/yr/UP94/5z/tP/A/8r/1f/b/97/4v/k/+f/6v/t//D/8v/z//X/9//3//f/+f/5//r/
/P/7//r/+//6//n/+f/6//r//P/+/wAAAAD+//3//P/5//z/AAADAAQAAwAEAAMAAgAC
AAIAAQABAAYACAAKAAsACgAKAAoACwAJAAsACwANAA0ADQANAA0ADwAPAA8AEgAUABcA
GgAbABoAGgAaABoAHQAfACIAJAAkACQAJAAlACMAJQAlACUAJgAnACcAJwApACkAJgAi
ACQAJQAlACUAIQAgAB4AHAAaABkAFgAWABkAGgAaABoAFQASAA8ADQAOAA4ADwAPAA8A
DQAMAAwACgAIAAYABgAHAAcABQAFAAQAAgD///3/+//7//v/+//9//z/+//5//X/9f/1
//X/+P/5//n/+f/5//v/+P/2//b/+P/5//n/+//7//v/+//+//7//v///wEAAgADAAUA
BgAFAAQABQAHAAkADAARABMAEQAQABAAEAASABQAFgAYABsAGwAYABkAGQAYABcAFgAZ
ABkAGQAaABUAFAARABAAEgATABMAEwAVABQAEQAPAAsACAAEAAMABAACAAEAAAABAAAA
AAAAAP7//f/6//j/+f/5//j/+P/2//X/9P/z//T/9f/1//b/9v/2//X/9f/0//P/8v/x
//L/8//y//P/8v/y//H/7//y//P/9P/0//D/7//0//n/+/8AAAsAGgAnADgATwBrAIUA
nACtALUAogB6AEEA/f+z/2v/K//1/tL+z/7k/gD/IP9I/27/iv+m/7z/yP/U/9//5//q
/+z/7v/x//T/9P/2//f/9//3//n/+f/5//f/9//4//r/+P/4//r/+v/7//v//P/8//r/
/P/+//7/AAABAAIAAQAAAAIAAwACAAMABgAHAAgACAAIAAcABwAGAAYABgAFAAcACAAJ
AAsACwANAA0ADwAOAA8AEAARABMAEwATABYAFQAXABkAGQAcABwAHAAcAB0AHwAiACQA
JQAmACcAKQApACsAKwArACkAKQAoACcALAAtACsAKAAmACcAJwAnACMAIgAgAB4AHwAf
AB0AHgAbABoAGAAWABcAFgAVABUAEQAQABAADwAQAA8ADwAQAA4ADAAKAAoACgAJAAYA
BQAGAAYABQAFAAQAAwACAAEAAQAAAP///f/9//3//f/9//3//f/8//v//P////3//P/6
//z//f/9//7///8AAAEAAAAAAAAAAQABAAIAAwAFAAkACQAJAAsACwALAAwADwAPABEA
FAAUABYAFgAWABYAGgAbABkAGwAdAB4AHwAgAB4AHQAcABwAGgAaABgAGAAYABkAGQAZ
ABsAGgAXABUAFgAUABEAEQANAAoACAAGAAcABgAGAAYABgAFAAIAAAD//////v/+//7/
//8AAAEA///9//r/+P/5//r/+v/7//n/+f/5//n/+P/3//T/8//2//j/+f/5//j/9//2
//T/8v/3//j/+f/7//z/+f/8/wUAEAAdACsAPwBYAHMAiwCkALQArwCPAF0AJQDn/6H/
XP8f/+z+0P7W/vD+EP82/2L/iP+k/7b/w//N/9b/2//g/+b/7P/v//L/9P/1//f/+f/5
//n/+v/7//3/AAD9//z//f/8//z//f///wAAAAACAAQABAADAAMAAwABAAIABgAJAAoA
BwAIAAcABgAIAAgABwAHAAkACgALAAsACwAKAAkACQAKAA0ADgARABEAEQARABEAEQAR
ABEAFAAXABkAGwAbABoAGgAaABoAHAAfACMAJgAlACQAIwAjACQAJwAoACkAKgArACsA
KwArACsAKAAkACcAKQAqACsAJwAmACQAIgAkACMAIAAgAB8AHgAcABoAGAAWABQAEwAU
ABQAFQAVABAADQALAAoADQAMAAsADAAOAA0ACgAJAAgABgADAAEAAwADAAMAAwADAAIA
AQD///3//f/9//3//v/////////8//3/+f/2//f/+v/8//3//P/7//r/+f/8//z//P/9
//7//v/+////AAD///7///8BAAMABgALAAoACQALAAoADAANAA4AEAASABIAFAAUABQA
FAAXABcAFAAVABgAGAAYABgAFwAVABMAEgARABIAEQASABAAEQARABEAEwASAA8ADQAM
AAoABwAHAAMAAAD+//z//v/+////AAAAAP///P/6//n/+f/4//j/+f/5//n/+f/4//f/
9f/0//b/9v/1//X/8//z//P/8//1//X/8//z//H/8v/y//H/7//v/+//7v/0//X/9P/z
//X/+P///wgAEwAkADkAUQBnAIIAmwClAJwAfgBNABMAzf+H/0X/C//g/s/+3P7y/g7/
Mv9a/4L/ov+0/8D/yv/R/9f/3v/j/+b/6v/u/+7/8P/x//H/8//1//X/9f/3//f/+P/6
//f/9v/3//b/9//3//j/+P/4//r//P/8//v/+//7//n/+//+/wAAAAD+//7//P/6//3/
/v/+////AQACAAMAAwACAAIAAgADAAUABwAHAAkABwAHAAcABwAKAAsADAAQABEAEwAV
ABUAFQAUABMAEgAVABcAGgAcABoAGgAaABsAHgAhACIAIwAiACMAIwAjACQAIwAfABoA
GwAdAB4AHwAcABoAFwAUABcAFwAVABYAEwASABAADgAOAAwACgAJAAoACgALAAsABwAF
AAQABAAGAAQAAgACAAIAAQD+//3//v/+//3//f/8//v/+v/5//j/9v/0//H/8f/z//X/
9//1//X/9P/z//P/9f/y//D/8v/0//X/9f/z//P/8//z//b/9v/2//f/+P/4//j/+f/9
//3//f///wAAAQADAAcABgAFAAcABgAIAA0AEAASABQAFAAUABQAFgAVABEAEQAVABYA
FwAYABYAEwAQAA4ADQAOAA0ADgAQABEAEQARAA8ADgALAAkACgAIAAUABQAFAAIAAAD+
//3//P/8//z//f/9//v/+v/5//n/+P/4//j/+f/6//v/+f/3//T/8v/z//T/9P/1//X/
9f/1//X/8//z//H/8f/z//T/9P/z//H/8f/x//D/8P/1//b/9f/3//z/AwAOABcAIgA3
AE8AaQCEAJsApwCeAHoARQAHAMP/hf9N/xf/5v7V/uL++v4U/zT/Wv+C/6b/vv/M/9T/
3//l/+b/6f/s//D/9P/2//j/+f/5//r/+//6//n//P/9////AgABAAAAAQAAAP////8A
AAAAAAACAAQABAACAAEAAAD9/wAABAAHAAgABgAIAAgACAAKAAoACQAJAA0ADgAPAA8A
DQAMAAsACwAOABEAEgAVABMAEwATABMAFAAVABYAGgAZABsAHQAdABwAHAAcABwAHgAh
ACUAKAAmACYAJgAnACUAJwAnACcAKgArACsAKwArACsAKAAkACQAJQAlACUAIwAiACAA
HgAgAB8AHAAcABwAHAAbABoAFgAUABIAEQARABIAFAAVABIADwANAAwADQAMAAsADAAO
AA0ACgAJAAcABgAEAAMABQAFAAUABQAEAAIAAAD9//7///8AAAEAAAABAAEAAQD//wEA
/v/8//3/AAACAAMAAgABAAAA//8CAAIAAgADAAMABAAFAAcACAAHAAYABwAJAAsADgAT
ABMAEQASABAADgAVABYAFwAYABkAGgAbABsAGAAZABoAGgAaABoAGgAZABgAGAAUABQA
EgASABMAFQAWABcAFgAUABAADQAPAA4ADAANAAoABgADAAAA///+//7//v8BAAEA///+
//z/+//5//j/+v/7//z//f/8//v/+f/4//j/+P/3//f/+f/5//n/+f/4//f/9P/z//T/
9v/3//f/9f/1//X/9P/0//X/9P/3//v//P/9/wgAEwAcACkAOwBRAGwAhwCbAKIAkgBn
AC8A8/+v/3H/Of8G/+P+3v7u/gb/Hv9A/2j/kP+u/8D/zP/X/+H/5P/m/+j/6//u//L/
9v/5//v/+//7//n/9//6//v//f8AAP7//v8AAAAA/f/9//7//v///wIABQAGAAMAAwAD
AAEAAQAEAAYABgAGAAgACAAIAAYABgAFAAUACgAMAA4ADwAOAAwACgAJAAsADwARABUA
FAAVABYAFwAWABUAFAAWABgAGwAeAB8AHQAcABsAGgAcAB8AIwAmACQAJAAkACUAIwAl
ACUAJQAoACkAKQApACoAKQAlACAAIgAjACMAIwAjACIAIAAeABwAGwAYABgAFgAWABUA
FAAUABIAEAAPAAwADAANAA0ADAALAAsADAAKAAgABgAGAAgABwAEAAMABQAEAAIAAQAD
AAMAAwADAAIAAAD+//v/+//7//v/+//+//////////z//f/5//b/+f/8//7////9//3/
/f/9//7//v/+////AQACAAMABQAGAAUABAAFAAYABwAJAA0AEQARABQAFAAOAAkADAAR
ABQAFwAaABwAGwAXABcAGAAYABgAGAAZABkAGQAaABUAFAARABAAEQATABQAFQAVABQA
EQAPAAwACgAHAAcACAAGAAUABAACAAAA///+//7//f/6//j/+f/5//j/+P/5//n/+f/5
//r/+//7//z/+v/4//X/8//2//f/+P/5//f/9//1//X/8//0//T/8//z//P/8//y//L/
7//w//P/9//6//v/AgALABIAIQAzAEMAWABzAIsAlgCOAGcAMQD9/8H/g/9L/xj/7/7k
/vD+AP8U/zL/Wv+A/57/tv/I/9f/4f/o/+j/6v/t//D/8v/0//X/9f/5//v/+//7//n/
+f/6//z//v/+/wAAAAD9//3//v/+////AgAFAAYABAADAAIA/////wIABAAEAAQABgAG
AAYABgAGAAUABQAJAAoACwALAAwADAAMAA0ADQAPAA8AEQASABMAFAAVABMAEQAPABAA
FAAXABoAGwAcABwAHAAcAB0AHwAiACQAIgAiACIAIwAhACMAIwAjACYAJwAnACcAKQAp
ACYAIgAjACUAJgAnACMAIgAgAB4AHAAbABgAGAAZABoAGgAaABgAFgAUABMADwAOAA4A
DQAOAA0ADQAOABAADgAMAAwACwAJAAUAAwADAAIAAAD///7//f/8//v//v/+//7//f/7
//v/+//7//z//f/9//3//f////z/+v/8//7///////7//f/8//v//v/+//7///8DAAQA
BQAHAAcABwAHAAkACQAJAAoADQAPAA8AEgASABAAFQAUABUAFgAXABgAGwAbABgAGQAX
ABYAFQAUABcAGQAbAB4AGgAYABQAEgASABMAEwATABQAFAASABEADQAKAAYABQAEAAIA
AQAAAP7//P/7//r/+f/5//f/9v/4//n/+f/6//n/+f/5//n/9//3//b/9v/0//T/8//z
//P/8//z//P/9f/1//P/8//x//D/7v/r/+3/7//x//L/9P/x//D/8f/1//r/AQAQABsA
JAAzAEsAZQB+AJcAqQCkAIYAWQAfANf/jf9P/xX/5P7R/tz+8P4K/yr/UP90/5T/qv+8
/8r/1f/d/+T/5P/m/+n/7P/w//L/8//z//X/9//3//f/9//3//j/+v/8//z//v/+//v/
+//8//z//P/+/wAAAAAAAAEAAgABAP7/AAABAAAAAQAEAAUABgAIAAgABwAHAAcACAAJ
AAkADAAMAAwADQAMAA0ADAANAA4ADwAQABEAEQARABEAFAATABUAFwAXABkAGgAbABwA
HAAdAB8AIAAjACQAJQAnACUAJwAnACcAKAApACkAKQArACsAKAAkACMAIwAiACEAIgAi
ACEAIAAeAB0AGgAaABcAFgAUABIAEwASABEAEQAQABAAEQARAA0ACwAKAAoACgAIAAYA
BgAEAAMAAAD//wEAAAD+//3/+//7//v/+//7//r/+f/3//X/9f/1//X/9v/3//f/9//5
//v/+P/2//X/9v/2//X/9v/3//j/+f/8//z//P/9////AAABAAMABwAHAAcACQAIAAcA
BwAJAAkACQAOABAAEgATABQAFQAWABkAGQAWABcAGgAaABoAGgAZABcAFQAUABIAEgAQ
ABAADgAPAA8ADwARABAADQALAAoACAAFAAUAAQD+//z/+v/8//z//f/+//z/+//4//b/
9//3//b/9v/1//X/9f/1//P/8//y//L/9P/0//P/8//y//H/8P/v//H/8f/v/+//8f/y
//L/8f/w/+//7v/s/+7/8//2//P/7//4/wsAFAAdAC4ARwBhAHsAlgCrALUAqACCAEsA
CQDD/3//O////tb+yf7Y/u7+EP84/17/hP+k/7T/vv/K/9P/1//c/+H/5P/o/+z/7f/u
/+7/7f/t/+//7//v//D/8f/z//b/9f/0//X/9P/0//X/9//4//f/+P/5//j/+P/5//r/
+f/5//z//v/+//v//P/7//r/+//8//z//f/9//7//////wAAAAAAAAEAAgAFAAYACQAH
AAcABwAHAAkACQAJAAwADwARABMAEwASABIAEgASABUAGQAeACIAHgAcABoAGQAbAB8A
IQAjACIAIwAjACMAJAAjAB8AGgAbAB0AHgAfABwAGgAXABQAFwAXABUAFgATABIAEAAO
AA4ADAAKAAkACgAKAAsACwAIAAUAAwACAAIAAAD+//7/AAD///z/+//9//z/+v/5//f/
9//3//f/9v/0//L/7//u/+//8P/x//H/8f/w/+//7//x/+7/7P/q/+z/7f/t/+3/7f/t
/+3/8f/y//P/9f/2//b/9v/3//f/9//3//n/+v/7//3/AQACAAEAAwACAAYACwAKAAsA
DAANAA4AEAAPAAsACwAMAAwADAAMAAoACQAIAAgACAAIAAYABgAGAAcABwAHAAcABgAD
AAEA/v/8//n/+f/2//L/7//s/+z/7P/t/+7/7//v/+3/7P/t/+3/7P/s/+3/7f/t/+3/
6//p/+b/5P/l/+b/5v/n/+f/5//n/+f/5f/l/+P/4//k/+b/5//n/+X/5f/l/+T/4v/n
/+z/7f/x//L/+f8GABMAIAA5AFUAcwCQAKUArQCcAHAANwD5/7P/a/8r//n+0v7D/tL+
8P4O/zD/Wv+E/57/rv+6/8b/0f/X/9j/3P/e/+H/5P/m/+j/6f/p/+n/6f/n/+X/5//p
/+z/8P/u/+7/8P/w/+//7//w//D/7v/w//L/8v/x//H/8f/v/+//8v/0//T/9P/2//b/
9v/2//b/9f/1//j/+v/8//3//f/8//v/+//5//v/+//9//7///8AAAEAAwADAAMABgAJ
AAsADQANAAwADAAMAAwADwARABQAFgAUABQAFAAVABcAGQAZABkAHAAdAB0AHQAdAB0A
GgAWABgAGQAZABkAFQAUABIAEAAOAA0ACgAKAAwADAALAAoABgAEAAIAAQABAAIABAAF
AAAA/f/7//r/+//6//n/+v/6//n/9v/1//X/9P/y//H/8//z//P/8//y//D/7v/r/+v/
6//r/+v/6v/r/+v/6//q/+v/5//k/+f/6v/s/+3/6//r/+v/6//u/+7/7v/v//D/8P/w
//H/8f/x//H/8//0//X/9//7//z/+//9//z//P/+/wAAAgAEAAYABwAHAAQABQAGAAYA
BgAGAAgABwAGAAYAAwACAP///v///wEAAgADAAEAAAD9//v/+P/2//P/8//y//D/7//u
/+v/6v/q/+r/6//r/+n/6P/l/+X/5P/k/+X/5f/l/+X/5f/l/+T/5P/i/+L/4f/h/+P/
4//j/+P/4f/h/9//3//d/97/3v/d/97/3//g/+D/3v/b/9r/4f/n/+z/9f8AAAkAFgAn
AEEAWwB0AIkAmQCSAG4AOwD//7v/c/8t//P+zv7D/tD+5v4A/yL/SP9u/4z/ov+u/7r/
x//P/9b/1f/W/9j/2v/e/+D/4f/h/+P/5f/l/+X/4//j/+T/5v/o/+j/6v/q/+j/5//n
/+b/5v/o/+r/6v/s/+3/7v/t/+z/7v/v/+7/8P/y//L/8v/v/+7/7P/r//D/8v/0//X/
9f/0//P/8//1//f/9//5//z//f/+/////v/9//z//v///wEAAwADAAQABAAEAAQABQAH
AAoADAANAA4ADwARAA8AEQARABEAEAARABEAEQAVABUAEgAOAA0ADQAMAAsACwAMAAwA
DAAJAAcAAwACAAIAAgABAAAAAAD+//z/+//5//j/+P/3//b/9f/1//b/9f/y/+//7v/w
/+//7P/r/+3/7P/q/+n/6P/n/+b/5f/n/+b/5f/j/+H/4f/h/+H/4P/h/+H/4f/f/+H/
3v/c/9z/3v/f/9//4P/h/+L/4//i/+D/3v/d/+D/4v/k/+f/5//n/+f/6f/n/+f/6P/r
/+//7//y//L/8v/x//D/8P/y//T/9v/4//r/+f/1//X/9//4//n/+v/6//n/+P/4//X/
9P/x//D/8P/x//H/8f/z//L/7//t/+v/6P/k/+P/4v/g/9//3v/b/9r/2v/a/93/3f/b
/9r/1//X/9b/1v/V/9X/1f/V/9b/1//X/9j/1v/U/9H/z//R/9H/0f/R/9P/0//R/9H/
0P/Q/8//zf/O/8//0P/Q/9L/z//K/8n/0f/Y/9//7P/1//7/DwAlAD0AWAB1AIUAfgBc
ACkA8f+v/2f/I//r/sL+rf64/tD+6P4I/zL/WP9y/4j/nP+m/6//uf+6/77/wP/D/8b/
x//I/8j/x//L/83/zf/N/83/zf/O/9D/0f/S/9X/1v/T/9P/1P/U/9L/0v/S/9D/0P/R
/9L/0f/O/9D/0f/Q/9L/1P/U/9T/1P/U/9P/0//V/9b/1//X/9j/2P/Y/9n/1v/X/9b/
1//b/93/3//h/+D/3//e/+D/3//h/+P/4//l/+b/5//o/+n/6//u//D/8f/y//P/9f/0
//X/9P/z//L/8//z//P/+P/5//f/9P/x//H/8P/v//D/8P/v/+7/7P/r/+j/6P/q/+r/
6f/o/+T/4v/g/9//3P/c/93/3f/c/9v/2//c/9r/2P/W/9b/1//X/9X/1f/X/9b/1P/T
/9L/0f/Q/8//0f/Q/8//zf/N/83/zf/N/8z/zf/N/83/z//R/87/zP/K/8z/zf/N/8//
z//P/8//0P/Q/9D/0f/S/9L/0v/T/9f/1//X/9n/2f/Z/9r/3f/h/+H/5P/k/+j/5//k
/+T/6P/q/+z/7v/w//H/8f/u/+//7//u/+3/7P/u/+//8P/y/+3/7P/p/+j/6v/r/+v/
6//s/+z/6v/p/+b/5P/h/+H/4P/e/93/3P/c/9z/3f/e/93/3f/b/9r/2f/Z/9j/2P/X
/9f/1//X/9r/2//b/9z/2//a/9j/1//Y/9n/2v/b/9v/2//Z/9n/2//c/9z/2//d/93/
3f/c/9r/3f/e/9v/2f/g/+n/9v8DABIAIQAxAEMAWgB3AI0AkAB0AEMADQDR/43/Sf8P
/+T+y/7K/uD+/P4c/0T/aP9+/5j/sP/A/8v/1//a/9n/2v/c/97/4P/i/+P/4//o/+v/
7P/t/+v/6//s/+7/8P/w//L/8v/y//P/9f/2//X/9v/3//b/+P/5//r/+f/4//r/+//6
//v//v///wAA/v/+//3//f8AAAIABAAFAAYABgAGAAcABQAHAAcACQAMAA0ADgAPABAA
EQASABYAFwAZABsAGwAeAB4AHgAeAB8AIQAkACYAJgAmACYAJwAoACsALAAtAC4ALwAv
AC8ALwAvACwAKAAoACkAKQApACgAKAAnACYAJgAlACIAIgAkACQAIwAiACIAIAAeAB0A
GgAaABsAGwAaABkAGQAaABoAGAAWABYAFgAVABIAEQAUABQAEwATABIAEQAQAA8AEQAS
ABMAEwAPAA0ACwAJAAwADQANAA0ADwARAA4ADAAKAAwADQANAA4ADwAQABEAEAAQABAA
EQARABIAEwAVABcAFwAXABkAGAAXABcAGQAcAB0AIQAiAB8AHwAfACAAJAAcACAAIgAk
ACYAKQApACYAJwAlACQAIwAiACQAIwAiACIAHgAeABwAHAAdAB8AIAAhACAAHgAaABcA
FgAUABEAEQASABAADwAOAAoACAAHAAYACAAJAAgACAAHAAcABgAGAAUABQAFAAUABgAH
AAcACAAGAAYABQAFAAYABwAIAAkACQAJAAcABwAHAAgACAAHAAkACQAJAAgACgALAA4A
DwATABgAGQAmADUAPABLAGcAfQCQAKcAvwC+AJoAWwAfAOf/p/9p/zP/Dv/9/gj/IP84
/1T/fv+k/77/1P/q//r/AQAHAAwACwAMAA4AEAAUABgAGwAdAB0AHwAfAB8AHgAdAB0A
HgAhACIAJQAmACYAJwApACoAKQAqACsAKgAqACsALAArACgAKgArACoAKwAuAC8AMAAu
AC4ALQAtADEAMgAzADMANgA2ADYANwA2ADcANgA3ADgAOQA6ADsAPgA/AEAARABCAEMA
RABDAEYARgBGAEYASABLAE8AUgBQAFAAUABRAFMAVQBVAFUAVQBVAFQAUwBXAFcAVABQ
AFEAUwBUAFUAUwBSAFAATgBMAEsASABIAEYARgBFAEQARABEAEQARQBBAEAAQAA/AD0A
OwA6ADoAOwA6ADkAOgA6ADkANgA1ADcANgA0ADMAMgAxADAALwAyADIAMgAxAC8ALwAv
AC8ALgAtACsAKQAqAC0AKwAqACgAKgArACsALwAxADMANQAyADAALgAtAC8AMAAxADMA
NgA3ADgAOwA5ADkAOgA9AEEAQQBEAEQARABDAEQARABCAEYASABKAEwATABLAEcARwBK
AEoASgBKAEkARwBFAEQAQwBEAEMARABEAEUARQBFAEMAQgA/AD0APAA6ADcANwA1ADIA
MAAuAC4ALgAvADAALwAvAC0ALAAtAC0ALAAsACkAJwAlACMAJgAnACcAKAAmACYAJQAl
ACcAJwAnACcAKQApACcAJwApACoAKgApACYAJQAkACIAIAAjACgAKwArACoAMQBEAFEA
WgBrAIMAmQCuAMUAywCkAGgAOQAHAMf/if9V/yn/EP8X/zD/RP9e/4T/rP/I/+b/9v/6
/wYAFwAdACAAHwAeAB4AHgAhACQAJgAnACwALwAwADEALgAtAC0ALgAwADAAMgAyAC8A
LwAwADAAMwA2ADkAOgA2ADUANAAxAC8AMgA0ADQANQA4ADkAOgA3ADYANAAzADcAOAA5
ADkAOgA6ADoAOwA9AD8APwBBAEQARQBGAEcARgBFAEQARgBFAEcASQBJAEsATABNAE4A
TgBPAFEAUgBTAFQAVQBXAFUAVwBXAFcAWgBbAFsAWwBcAFsAVwBSAFEAUQBQAE8ATgBO
AE0ATABOAE0ASgBKAEoASgBJAEgARgBEAEIAQQBAAEAAQQBBAD8APQA8ADwAOgA4ADYA
NgA0ADMAMAAvADEAMAAuAC0ALQAtAC0ALQAtACwAKwApACkAKQApACkALAAtAC0ALQAt
AC8ALAAqACkAKgAqACkAKwArACsAKwArACoAKQApAC4AMAAyADUAOAA5ADoAPQA6ADkA
OQA7AD0APQBAAEAAQgA/AEAAQgBEAEYASABGAEUAQQBBAD8APAA5ADYAOAA5ADoAPAA6
ADoAOAA4ADgAOQA5ADkANwA2ADMAMQAuACwAKQApACUAIgAgAB4AGgAYABcAFgAaABsA
GgAaABcAFwAWABYAFQAVABUAFQAXABkAGgAcABoAGAAVABMAEgARABAADwAPAA8ADQAN
AA0ADgAOAA0ADgAPABAAEAASABMAEAAPABkAIgApADIAQQBSAGUAfQCXALQAyQDNALwA
lABbABUAz/+P/1H/F//2/vf+Cv8g/z7/aP+O/6z/yP/e/+j/8P/7/wUACgAMAA4AEQAU
ABMAFAAUABMAGAAbABwAHQAaABkAGQAaABwAHAAeAB4AHwAfACAAIAAeACAAIgAiACQA
JQAmACUAJAAmACcAJgAoACoAKgAqACsALAAsAC0ALAAsACwAKwAtAC4ALwAxAC8AMQAx
ADMANgA3ADgAOQA7ADsAOwA+AD0APwBBAEEARABEAEQARABDAEUASABKAEwATABMAE0A
TgBRAFIAUwBSAFMAUwBTAFUAVQBSAE4ATABNAE0ATQBNAEwASgBIAEgARwBEAEQAQwBC
AEAAPgA9ADwAOwA7ADgAOAA5ADkAOAA3ADcAOAA4ADYANAA0ADIALwAqACcAKQAqACoA
KwAqACkAKAAnACkAKAAnACUAIwAjACMAIwAjACMAIgAhACMAJQAiACAAIgAkACUAJQAl
ACUAJQAlACgAKAAoACkAKwAsAC0ALwAyADMANAA3ADYANQA1ADcAOgA7AD8AQABCAEMA
RABGAEcASQBKAEkASABHAEMAQwBGAEgASABIAEQAQwBBAD8APQA+AEAAQgBAAEIAPwA+
AD8APgA8ADkANQA1ADMAMgAyADIALgArACsAKwAtAC0AKgApACgAJQAkACYAKQArACcA
JwAoAA==
         </WaveFormData>
      </LeadData>
      <LeadData>
         <LeadByteCountTotal>10000</LeadByteCountTotal>
         <LeadTimeOffset>0</LeadTimeOffset>
         <LeadSampleCountTotal>5000</LeadSampleCountTotal>
         <LeadAmplitudeUnitsPerBit>4.88</LeadAmplitudeUnitsPerBit>
         <LeadAmplitudeUnits>¦ÌV</LeadAmplitudeUnits>
         <LeadHighLimit>2147483647</LeadHighLimit>
         <LeadLowLimit>268435456</LeadLowLimit>
         <LeadID>V6</LeadID>
         <LeadOffsetFirstSample>0</LeadOffsetFirstSample>
         <FirstSampleBaseline>0</FirstSampleBaseline>
         <LeadSampleSize>2</LeadSampleSize>
         <LeadOff>FALSE</LeadOff>
         <BaselineSway>TRUE</BaselineSway>
         <ExcessiveACNoise>TRUE</ExcessiveACNoise>
         <MuscleNoise>FALSE</MuscleNoise>
         <LeadDataCRC32>3622196685</LeadDataCRC32>
         <WaveFormData>
6v/q/+r/6v/t/+7/7//w//L/8v/y//L/8//0//X/9v/2//b/9v/2//T/9P/0//T/9//4
//n/+v/6//r/+v/6//z//P/8//z//f/+////AAD///7//f/8////AAABAAIABAAEAAQA
BAAGAAYABgAGAAcACAAJAAoACwAMAA0ADgAQABAAEAAQABEAEgATABQAFAAUABQAFAAX
ABgAGQAaABcAFgAVABQAFAAUABQAFAAWABYAFgAWABQAFAAUABQAEwASABEAEAANAAwA
CwAKAAwADAAMAAwACAAGAAQAAgACAAIAAgACAAIAAgACAAIA///8//n/9v/4//j/+P/4
//b/9P/y//D/7v/u/+7/7v/u/+7/7v/u/+7/7v/u/+7/8f/y//P/9P/x//D/7//u//D/
8P/w//D/8f/y//P/9P/2//b/9v/2//n/+v/7//z//f/+////AAAAAAAAAAAAAAMABAAF
AAYACAAGAAMAAwAFAAgACgANAAoACQAHAAYABAADAAIAAgACAAMAAwADAAEAAAD9//z/
/f/7//r/+//4//X/8f/v/+7/7f/t/+//7//u/+z/6//o/+f/5v/m/+f/5//o/+j/5v/l
/+T/5P/k/+L/4v/j/+T/5f/m/+f/5v/j/+L/4f/i/+T/5f/m/+L/4f/g/97/5P/h/+L/
6P/o/+n/7P/w//T/+v8GABkALABAAFAAWQBRADYAFADw/8X/m/9z/1D/MP8h/yf/Nv9G
/1z/df+Q/6n/uf+//8T/zf/T/9T/1f/X/9r/3f/i/+T/5f/m/+T/5//n/+f/6f/q/+z/
7f/r/+v/6//r/+n/6f/r/+v/7P/u//H/8v/v/+7/7//r/+z/8P/z//T/9P/0//T/9P/y
//L/8v/z//b/+f/8//v/+f/6//r/+v/7//3//f////7//f/8//z//f/8/wAAAwAFAAcA
CAAIAAYABgAFAAUACAAKAA8AEwATABEAEQARABMAEwATABMAGAAYABgAFQAWABYAEwAR
ABQAFQAWABkAEwASABAADgAOAA0ADAAMAA0ADgANAA0ACAAGAAUAAgADAAMABAAEAAMA
AQAAAP7//v/+//7//P/9//3//f/5//j/9v/0//L/8f/x//D/7//w//D/8f/x//D/7v/t
/+z/7//v/+7/7P/q/+r/6v/q/+z/7f/u/+7/8P/w/+//7//y//L/8v/y//b/+P/4//n/
+f/4//f/9//6//v//v8CAAQAAgACAAIAAgAEAAYACAAKAA0ADAAKAAsACgAKAAkACQAM
AA0ADQAOAAkABwAFAAQABgAHAAcABwAIAAgABgAGAAIA/f/5//f/+P/3//X/9f/2//X/
9f/3//b/9P/x/+//7//v/+//8P/u/+3/7f/s/+//7//v//D/8P/u/+7/7//u/+3/7P/r
/+3/6//r/+v/6v/q/+n/6P/q/+v/7P/s/+j/5//s//D/8P/z//r/BAAKABYAJAA3AEYA
UgBgAGMAVwA+ABwA9P/H/5v/b/9G/yr/J/83/0r/YP98/5P/pv+3/8X/zf/U/9//5f/o
/+f/6f/s/+//7//w//D/8P/y//X/9f/1//T/9P/1//X/9f/1//X/9f/1//X/9//3//f/
+P/6//r/+f/6//3/+//6//z//f/8//3//v///wAAAAAAAAAAAQABAAEAAQD9/wAAAgAD
AAQABAAFAAQABQAGAAcACAAKAAwACgANAA8ADwARABIAEgAUABQAEwATABQAFAAXABkA
GgAZABoAGwAfAB8AHwAfACEAIAAfABsAIAAiACEAIQAgAB8AHgAfAB0AHAAaABgAGQAZ
ABkAGgAZABgAFQATABQAFAAVABQAEQAPAA4ADAAOAA0ADQAMAAsACgAJAAYAAwADAAMA
//8CAAIAAgACAAAA///9//v//f/8//z/+//5//j/+P/4//n/+f/4//b/9//4//n/+v/5
//n/+f/4//v//P/8//3//v/+//7//v///wAA/////wUABgAHAAkABwAHAAkADAAMAAwA
DgAQABAAEAAQABAAEwAUABQAFwAZABoAGgAbABoAGQAXABYAFgAVABQAFAASABMAEwAT
ABMAEgAPAA4ADQALAAoACwAHAAUAAgABAAIAAQABAAMAAgAAAP3/+//6//n/+P/4//v/
+//8//z/+f/3//X/9P/1//T/9f/3//f/9//3//f/9v/z//L/8f/0//b/9//4//T/8//y
//D/8P/1//j/+P/6//n/9v/2//7/AgAIABMAIAAwAEAAUQBhAGoAZABQAC8ADwDt/8T/
mP9t/0H/Kv8w/0L/Wf90/5P/rf+//8j/z//X/9z/3//j/+j/7f/y//T/9f/2//T/9//3
//f/+P/6//3////8//v/+v/5//r/+//+/////f/+/wAAAAD+//7/AAD9//7/AgAFAAYA
AwACAAEAAAABAAIAAwAFAAUABwAJAAcABQAGAAYABgAIAAsADAAPAA4ADQAMAAwADgAM
AA8AEQATABUAFgAWABYAFgAVABUAFwAYABwAHwAdABsAGwAbACAAIQAiACMAJAAkACQA
IQAkACQAIQAfACIAIwAkACcAIQAgAB4AHAAeAB0AHAAcABoAGgAYABcAFQAUABQAEgAT
ABMAFAAUABAADQALAAgACQAKAAsACgALAAsACwAHAAUABAADAAIAAgADAAMAAwABAAAA
AAD///3//P/8//z///////7//P/7//r/+f/4//r/+//8//z/+v/6//n/+f/8//z//P/8
//z//v/+////AQAAAP////8CAAMABgAKAAkACAAJAAgACQAMAAwADwAQABAAEgASABIA
EgAUABQAEwAVABUAFgAWABcAFgAVABMAEgASABMAFAAWABQAFQAVABUAFQAUABEAEAAQ
AA0ACwALAAcABQACAAEAAwADAAQABwAEAAIA///9//3//f/9//7//////wAAAAD///3/
+//6//v/+v/7//3//P/7//r/+f/6//n/+v/7//n/+v/6//r/+P/3//b/9P/8//3//v/8
//z///8AAAQADAAWACQANQBCAFQAZABpAGEATgAwAAwA4/+3/43/Yv9A/zP/Pf9M/17/
eP+V/7L/xf/R/9f/3P/j/+f/7v/w//P/9//7//v//P/8//z//P////////8AAAIABQAH
AAQAAwACAAEAAwADAAUABQAFAAYACAAIAAYABgAIAAUABwAKAAwADAALAAoACQAIAAsA
DAANAA8ADwARABMAEQARABIAEgASABUAFwAXABkAGAAXABYAFgAXABYAGgAdAB0AHwAg
ACAAIAAgAB8AHwAjACQAKAArACoAJwAmACUAKgArACwALQAvAC4ALQApACwALAApACcA
KwArACsALQAnACYAJAAiACMAIwAjACQAIwAiAB8AHQAdABwAHAAaABkAGQAaABoAFwAV
ABQAEgAUABQAFAASAA8ADwAPAAsADgAOAA4ADgAMAAsACQAHAAYABAADAAEABAAEAAUA
BgAEAAMAAQD+////AAABAAIAAgADAAQABAACAAIAAQABAAMABAAFAAYABwAIAAcABwAM
AAwADAANAA4ADwASABYAEwASABMAEgAVABgAHAAeAB4AHgAeAB4AHwAeABwAHQAgACIA
IwAlACMAIQAeABwAHQAdAB0AHgAeAB8AHwAfAB4AHAAYABYAFgATABEAEQARAA8ADAAL
AAoACQAJAAsACwAKAAgABwAGAAUABAAEAAcABwAIAAgABQADAAEAAAADAAIAAwAFAAMA
AwADAAMAAwABAAEAAQABAAIAAgACAP////////7//v8DAAQABAAEAAcACgAQABQAHAAq
ADkASgBeAG4AcwBrAFIALgAGAN3/t/+X/27/Sv85/0P/VP9m/37/mf+0/8v/2//l/+r/
8f/3//b/+v/9/wEABQAHAAgACAAIAAYACQAJAAkACgAMAA8AEQAPAA8ADwAPAA8ADwAR
ABEAEQASABQAFAARABAAEQANAA4AEgAVABYAFQAUABMAEgAUABQAFAAVABUAFwAZABcA
FgAWABUAFAAWABkAGgAdABwAGwAaABoAGwAaAB4AIQAiACMAIwAiACAAIAAfAB8AIwAk
ACgAKwArACkAKQApACwAKwAqACkALgAuAC4AKwAuAC4AKwApACkAKQApACsAJQAkACIA
IAAhACEAIQAiACIAIgAgAB8AGwAaABoAGAAZABkAGgAaABgAFQATABAAEwAUABUAFAAT
ABMAEwAPAA0ADAALAAoACwALAAoACQAGAAQAAwABAAQABAAFAAYABgAFAAMAAAACAAIA
AgACAAQABQAGAAYABQAEAAIAAQAEAAQABAAEAAQABgAGAAcACAAIAAgACQAMAA0AEAAU
ABEAEAARABAADwAUABYAFwAYABkAGgAbABoAGAAZABsAHAAcAB0AGwAbABoAGgAYABcA
FgAWABgAGQAZABkAGAAWABIAEAARAA8ADgAPAAsACQAGAAUABAADAAMABQAFAAQAAgAB
AP///f/7//r//P/9////AAD+//3//P/8//7//P/8//3//f/9//3//f/7//n/+f/5//v/
/P/8//z/+f/5//n/+P/4//n/+P/8//7///8AAAQACAAOABgAIwAwAEQAWABlAGcAWgA8
ABYA7//H/6H/fP9W/zv/N/9C/1L/Yv95/5j/s//J/9P/2v/j/+n/7P/t/+//8v/1//r/
/P/9//7/+//9//z/+//8//7/AQADAAEAAQABAAEA/////wEAAQACAAQABwAIAAQABAAG
AAMABQAIAAoACgAKAAoACgAKAAgACAAIAAkADAAPABIAEQAPAA4ADAAKAA0AEQATABcA
FwAXABcAGAAWABQAFwAZAB0AHwAgACAAHQAcABoAGQAcAB4AIwAnACYAIwAiACEAIwAj
ACMAIwAoACgAKAAlACcAJgAiAB8AIgAjACQAJwAjACIAIAAeABwAGwAaABoAGgAaABgA
FwAXABYAFgAUABEAEQASABIAEwARABAADgAMAAwADAAKAAkACQAJAAUABQAEAAMAAgAC
AAMAAwADAAEAAAAAAP///f/8//z//P/+///////+//3//P/7//r/+//9////AAAAAAAA
//////7//v/+//7/AgAEAAQABQAHAAYABQAFAAYABwAKAA4AEAAQABIAEgANAAgACgAP
ABIAFQAYABgAFgATABMAFQAWABYAFwAZABkAGAAYABUAEwARABAAEQATABQAFQAVABQA
EQAQAAwACQAHAAcABgAFAAMAAwD///3//P/9//3//P/6//n/+v/5//j/+P/5//n/+v/6
//v/+//7//z/+v/2//T/8//2//f/+P/5//n/9//3//f/9v/2//X/9P/z//P/8//y//L/
8f/y//T/+P/9//z/AAAEAAgAEAAdACYAMgBGAFcAXwBYADoAFADx/8n/pf+E/1z/Pf83
/0D/Sv9W/2v/iP+l/7n/x//S/9//5f/s/+v/7f/w//P/9//4//j/+P/6//3//f/9//z/
/P/9//3////////////9//3//////wAAAgAFAAYAAwACAAMA/////wIABAAEAAYABgAG
AAYABgAGAAYABwAJAAsADQALAAsADAAMAAwADQAPAA8AEQATABMAEwAUABEADgAQABEA
FQAXABgAGAAaABoAGQAZABsAHAAgACMAIwAhACEAIQAiACEAIAAfACQAJAAkACEAJgAm
ACMAIQAjACMAIwAlACIAIgAhACAAHwAdABsAGgAbABwAGwAbABkAGAAYABYAEgARABEA
EAASABEAEQAQABAAEAAQAA4ADAALAAoABQAFAAQAAwACAP/////+//3//v/+///////9
//z//P/8//7///////7//v/+//7//v/+////AAAAAAAAAAD//////v/+//7//v8BAAQA
BQAHAAkACAAHAAcABwAHAAkADAANAA4AEQASABEAFAASABUAFgAXABgAGwAaABgAGQAY
ABgAFwAXABkAGwAcAB4AGQAXABUAFAAUABUAFQAVABcAFgATABIADQAJAAYABQAGAAUA
AwADAAEA///+/////f/8//r/+f/5//n/+f/6//v/+//8//z//v/9//z//P/7//j/9//3
//f/9//3//f/+P/3//j/+f/3//b/9P/y//T/9f/2//b/+P/1//T/9P/2//v/AgAKABAA
FAAcACsAOgBKAFoAZQBjAFAANAAQAOH/sf+L/2T/Pv8t/zX/RP9U/27/if+g/7P/wf/L
/9b/3//n/+z/6//t//D/8//1//b/9v/2//j/+//7//v/+f/6//z//f////////////3/
/f////////8AAAIAAgABAAIABQADAAEAAgACAAAAAwAEAAUABgAIAAgACAAJAAkACwAN
AAsADQAOAA4ADgAMAA0ADAANABAAEQASABQAEgAQABMAFQAVABcAGAAYABsAHAAcAB0A
HQAcAB4AHwAiACEAIgAjACUAJQAlACUAJgAmACYAIwAnACgAJgAlACQAIwAiACMAIQAi
ACIAIgAgAB8AHgAeABsAGgAXABUAFgAWABcAFgAVABUAFgAWABcAFQAUABIAEQAQAA8A
DAAJAAkACQAFAAcABgAFAAQAAgABAP///f/+//7///////7//P/7//r//f/9//z/+v/9
//7///8AAP7//f/8//r/+//8//z//f8AAAAAAAAAAAIABAAEAAUACQAKAAsADQAKAAkA
CgAMAA4ADAAQABIAFAAVABYAFwAYABkAGAAWABcAGQAaABoAGwAaABkAFwAWABUAFQAV
ABYAFQAVABQAEwAVABQAEQAQAA4ACwAJAAkABgADAP///f//////AAADAAAA/v/7//n/
+//7//v//P/7//v//P/8//r/+f/4//j/+v/4//j/+f/2//X/9P/z//T/8//0//X/9f/2
//b/9v/0//P/8v/w//T/+f/8//j/9P/5/wYACgAMABgAKgA5AEwAXABqAG8AZQBKACoA
BADb/7P/h/9a/zj/Lf83/0b/XP96/5X/rv/D/8v/z//Y/9//4//o/+z/7//z//f/+P/4
//f/9v/0//f/9//3//n/+v/8//3//P/7//r/+f/8//3/AAABAP7//v////7//f/+/wEA
/////wIABAAEAAMAAgABAAAAAQACAAMABQAGAAcACAAFAAcACAAIAAgACgANAA4AEQAQ
AA8ADgAOABAADgARABMAFAAVABUAFAAWABYAFQAVABoAHAAhACUAIwAfAB0AGwAiACMA
JAAlACYAJgAmACMAJQAkACAAHQAgACEAIgAlACAAHgAbABgAGQAZABkAGgAZABgAFQAT
ABIAEgATABIAEwATABQAFAASAA8ADQAKAAgACAAIAAYABQAFAAUAAQACAAIAAgACAP//
///+//3//P/6//n/9//4//j/+f/6//r/+f/3//T/9v/2//b/9v/0//X/9v/2//b/9v/1
//X/+f/6//v//P/8//7//v///wAAAAAAAAEAAgADAAYACgAIAAgACgAKAA0AEAAQABEA
EgATABQAFgAUABEAEQATABQAFAAVABQAEwARABAADwAPAA8AEAAOAA8ADwAPAA8ADgAL
AAoACAAFAAMAAwD+//v/9//1//f/9//4//v/+//6//j/9//4//f/9v/2//f/9//4//j/
9v/z//D/7v/v/+7/7//x//H/8f/x//H/8f/v/+//7//x//L/8v/y//D/7//u/+z/7P/x
//b/+P/4//n//P8CAAgAEAAgADMASABcAGoAbQBfAEIAHgD6/9H/pf99/1b/OP8p/zP/
Sv9c/3T/k/+w/8P/y//P/9j/4f/l/+T/5v/p/+3/8f/z//T/9P/0//H/8//y//H/9P/2
//n/+//5//n/+f/5//n/+f/7//v/+//8//7//v/6//r//P/5//v//v8AAAAAAAAAAAAA
AAAAAAAAAAABAAUABwAJAAcABgAGAAUABAAFAAcABwAJAAkACQAJAAoADAAKAA0ADwAT
ABUAFgAWABQAFAATABMAFQAWABoAHQAdABsAGwAbAB8AHwAfAB8AJAAkACQAIQAiACIA
HwAdAB8AHwAfACEAGwAaABgAFgAWABUAFAAUABUAFgAVABUAEgAQAA8ADAAOAA8AEQAS
AA4ACwAJAAYACAAIAAgABgAFAAUABQABAAEAAAD///7//v/////////9//z//P/7//v/
+v/6//r/+//7//r/+P/2//b/9v/2//j/+f/6//r/+P/4//f/9//6//r/+v/6//r//P/8
//3//v/+//7///8AAAEABAAIAAcABgAHAAYABwAKAAwADgAQABIAFAASAA8ADwARABIA
EgATABUAFQAUABQAEQAPAA0ADAANAA8AEAARABAADgAKAAgABgADAAEAAQABAP///P/7
//j/9//3//n/+//6//j/9//0//P/8v/y//X/9f/2//b/9v/1//T/9P/y//D/8P/x//P/
8//z//P/8f/v/+//7//t/+7/7v/u/+7/7//w//D/7v/p/+j/8P/2//n//v8EAAgADgAa
ACsAPABMAFoAZQBfAEgAJgACANf/qf97/1L/Nv8v/zn/Rv9W/27/if+i/7f/w//N/9T/
3//n/+r/6P/p/+v/7f/x//L/8v/y//L/9f/1//X/9f/2//j/+f/7//v/+//7//j/9//4
//f/+f/6//z//P/7//z////9//z//v////7///8AAAEAAgAAAP7//P/7//7/AQAEAAMA
AQACAAIAAgAFAAcABwAJAAoACwAMAA4ACwAIAAoACwAPABEAEgASABIAEgARABEAEwAU
ABgAGwAcABsAHAAdAB4AHQAcABsAHgAeAB4AGwAgACAAHQAbABwAGwAaABsAGQAaABoA
GgAYABUAEgAQABEAEgARABEACQACAPz/9P/u/+v/6f/m/+b/5f/l/+T/4v/g/97/2v/b
/9v/2//X/9f/1v/V/9T/0f/R/9D/z//R/9D/0P/P/83/zP/M/8z/zf/N/8z/yv/K/8r/
yv/K/8r/y//M/8z/zv/O/83/zf/L/8r/yf/I/83/0P/R/9P/1P/U/9T/1f/U/9P/1P/W
/9f/2P/b/9z/2f/Y/9j/2P/c/97/4P/i/+T/4v/f/9//4P/i/+P/5f/l/+X/5P/k/9//
3f/b/9r/3P/d/93/3f/f/97/2//a/9f/0//Q/8//zv/N/8v/y//J/8f/xv/H/8j/yP/H
/8f/xv/F/8T/xP/E/8P/w//C/8X/xf/F/8b/xP/A/77/vf+9/73/vf+9/77/vf++/7//
vf++/77/vv+//7//v/++/8D/v/+4/7j/vv/D/8r/0P/W/9r/5P/z/wQAFgAoADMALQAU
APL/zv+l/3n/S/8k/wT/9/79/hD/Hv80/1P/bP99/4v/mf+g/6f/r/+w/6//sf+0/7f/
t/+4/7j/uP+6/73/vf+9/7v/vP++/7//wv/D/8T/xf/D/8P/xf/F/8P/wv/C/8D/v//A
/8P/wf++/8D/wf/A/8H/wv/D/8T/xv/G/8b/x//G/8f/yP/F/8b/yP/J/8r/yf/J/8f/
x//L/83/z//S/9H/zv/Q/9H/0v/T/9P/0v/V/9b/1v/X/9f/2P/c/9//4P/f/+D/4f/k
/+P/4v/h/+L/4v/i/9//5P/m/+X/5f/k/+P/4v/j/+L/4v/h/+D/3v/d/9z/3P/e/97/
3P/b/9n/2P/Y/9b/1P/T/9P/0v/U/9P/0//S/8//zv/N/8r/yv/L/8z/yf/L/8r/yf/I
/8X/xf/E/8P/w//C/8L/wf/B/8D/wP/A/8P/w//C/8D/wv/C/8L/wv/B/8H/wf/A/8H/
wv/C/8P/xP/E/8T/xP/F/8b/xf/F/8r/yv/K/8v/y//L/83/0P/R/9L/1f/W/9n/2P/W
/9X/2v/c/97/4P/i/+P/4v/g/+H/3//g/+D/4f/k/+X/5f/m/+H/3//d/9z/3v/f/9//
3//g/+D/3v/e/9v/1//U/9P/1P/T/9H/0f/S/9H/0f/T/9P/0v/Q/8//zv/N/8z/zP/L
/8v/zP/M/8//z//P/9D/zv/M/8z/zf/O/8//0P/R/8//zf/N/83/z//Q/9D/0P/S/9P/
1P/U/9D/0//U/9D/0P/V/9z/5P/s//b//v8HABIAIAA2AEcARwAyABAA7P/H/53/cf9I
/yj/Ff8V/yb/Nv9O/23/hP+R/6H/s//A/8f/0f/U/9L/0//V/9f/2f/a/9r/2v/d/+H/
4v/j/+L/4v/j/+P/5P/l/+b/5//n/+f/6f/p/+n/6v/s/+z/6//s/+//7f/r/+7/8P/w
//P/9P/1//b/9P/0//T/9f/3//n/+//5//r//P/9//7//v////7///8AAAEAAgAEAAUA
BAAIAAsADQAPABAAEAARABIAEgATABMAFAAYABsAGwAZABkAGQAfAB8AHwAfACQAJAAk
ACEAIgAiAB8AHQAdAB0AHQAfAB4AHgAdABwAHAAbABoAGgAcABwAGgAZABkAGAAYABYA
FAATABMAEgASABEAEQAQABAAEAAQAA4ADQANAA0ACQAMAAwADAAMAAkACQAIAAcACQAK
AAwADQAKAAYAAwAAAAQABQAFAAQABgAGAAYABgAFAAUABQAEAAUABgAGAAcABgAGAAYA
BgAIAAoACgALAAwADAAMAA0ADAALAAwADgARABIAFQAWABUAFgAUABUAGAAQABQAFgAY
ABoAHQAcABoAGwAaABoAGQAZABkAGQAYABgAFgAVABQAFAAVABcAGAAZABYAFAAQAA4A
DgALAAkACQAKAAkABwAHAAQAAQD/////AAAAAP////8AAP///v/+//3//f/+//7/////
////AAD+//z//P/9//7///8AAAEAAQD//////////wAAAAAAAAEAAQABAAAAAgADAAYA
CAAOAA8ADgAUACAAJAAuAEEATgBYAGoAfQB9AGAAMgAKAOn/wf+Z/3T/VP9J/1H/ZP90
/4j/pf/C/9H/3//v//r///8DAAgABgAHAAkACwAPABIAFAAWABYAGQAZABkAGAAYABkA
GQAcAB0AHgAfACEAIQAjACMAIAAgACEAIAAhACIAJQAjACAAIgAjACIAIwAkACUAJgAm
ACYAJgAnACkAKwAtACsAKwAsACwALAArAC0ALQAvADEAMQAxADIANQA0ADgAOwA6ADsA
OwA6ADwAPAA7ADsAPgBAAEUASQBIAEUARABDAEkASQBJAEkASwBKAEkARQBKAEoARwBF
AEgASQBKAE0ASQBIAEYARABEAEMAQgBCAEIAQgBAAD8APgA+AD8APgA8ADsAOwA6ADcA
NQA0ADIANAA0ADQAMgAxADEAMQAtAC8ALgAtACwAKQApACgAJwAqACoAKwArACoAKAAn
ACYAJgAlACMAIAAhACIAIwAkACIAIwAkACQAJgAoACkAKwAqACgAJgAkACgAKgAqACsA
LgAuAC4ALwAtAC0ALwAyADMANAA3ADgAOQA4ADgAOQA4ADoAPAA+AEAAQAA+ADsAOwA8
AD4APwBBAD4APQA7ADoAOwA7ADsAPAA6ADsAOwA7ADkAOAA1ADQAMgAvAC0ALQArACkA
JgAlACUAJQAmACkAKAAmACMAIQAhACEAIQAiACEAHwAeABwAHQAdAB0AHgAeABwAHAAd
AB0AHQAdAB0AHwAdAB0AHQAfACAAIAAgAB4AHQAcABoAGAAZAB4AIAAgAB0AIAAuADgA
OgBEAFUAYgByAIIAhwBpADwAHAD+/9X/r/+L/2j/VP9d/3H/gP+Q/6z/x//c/+//9//3
/wIAEQAXABYAFAATABMAEwAYABoAGwAcAB8AIwAkACUAIwAiACIAIQAiACMAJAAlACQA
IwAkACMAJgAoACsALAApACgAKQAlACMAJgAoACgAKwAsAC0ALgArACoAKQApACkAKwAt
ACsALQAuAC4ALgAxADMAMwA1ADcANwA3ADgANgA0ADcAOQA5ADsAPAA8AD0APgA+AD8A
QABAAEMARQBGAEUARgBHAEkASQBJAEkATgBOAE4ASwBMAEwASQBHAEYARQBEAEUAQgBC
AEEAQABCAEEAQABAAEAAQAA+AD0AOwA6ADoAOAA3ADcAOAA4ADUAMwAyADAALgAuAC4A
LAApACkAKQAlACUAJAAjACIAIwAjACIAIQAfAB4AHgAdABsAGgAaABoAHAAdAB0AHAAe
AB4AHgAeAB0AHQAdABwAHgAeAB0AHQAbABoAGQAYAB0AIAAhACMAJwAoACkAKwAoACcA
KAAqACsALAAvADAAMQAuAC4AMgA0ADYAOAA4ADYAMwAzADEAMAAuAC0AMAAxADEAMgAy
ADEAMAAwADAAMQAxADEALwAuACsAKgAqACcAJQAlACIAHwAbABkAFQATABIAEwAWABYA
FQAVABQAEwASABIAEwATABQAFAAXABcAFwAYABUAEgARABEAEAAPAA4ADQAPAA0ADQAN
AAwADAALAAoACwANAA8AEAASABMADgAOABQAGwAeACIAKAA0AEIATwBgAHYAggCDAHcA
YAA6AA4A4/+9/5P/aP9Q/0//W/9o/3z/mv+1/8r/2//n/+3/8v/9/wcADAAMAA0ADwAR
ABIAEgARABAAEwAXABgAGQAYABgAGQAZABoAGwAcAB0AHQAdAB8AHwAdAB4AIAAgACEA
IgAlACMAIgAkACUAJAAmACYAJgAmACcAKAApACsAKwArACsAJwAqACwALQAuAC4ALwAu
AC8AMAAxADIANAA2ADQANwA5ADkAOwA8ADwAPQA+AD4APwBAAEAAQwBFAEYARQBGAEcA
SwBLAEsASwBMAEwATABJAE4ATgBLAEkASgBJAEgASQBGAEYARQBEAEQAQwBCAEIAQABA
AD4APQA8ADwAPQA8ADkAOQA6ADoAOwA5ADgANgA2ADYANgA0ADEALwAtACcAKgAqACoA
KgAoACcAJQAjACUAJAAkACMAIwAiACIAIgAhACEAIAAeACAAIAAgACAAHgAfACAAIAAh
ACIAIgAjACQAJAAkACQAKAAqACoAKwAvADAAMQAzADAALwAwADIANQA2ADkAOgA9AEAA
QABDAEMARQBEAEIAQgBCAEEAQQBDAEQARABEAEIAQAA/ADwAOwA8AD0APwA/AD4APQA6
ADwAOwA4ADUAMQAxADEALwAuAC4ALAAqACoAKgAqACoAKQAoACcAJAAmACcAKAApACcA
JQAlAA==
         </WaveFormData>
      </LeadData>
   </Waveform>
</RestingECG>
