# Supplementary material for: Detection of Left Atrial Enlargement Using a Convolutional Neural Network-Enabled Electrocardiogram
Source: Front Cardiovasc Med. 2020 Dec 17;7:609976. doi: 10.3389/fcvm.2020.609976 (PMC7773668; doi:10.3389/fcvm.2020.609976)
Supplement: Supplementary file 3 [file Data_Sheet_3.ZIP › normal2/1802017308_5179_00000020.XML]

<?xml version="1.0" encoding="Windows-1252"?>
<!DOCTYPE RestingECG SYSTEM "restecg.dtd">
<RestingECG>
   <PatientDemographics>
      <PatientID>1802017308</PatientID>
      <PatientAge>84</PatientAge>
      <AgeUnits>Years</AgeUnits>
      <Gender>Male</Gender>
      <PatientLastName>lianglugen</PatientLastName>
   </PatientDemographics>
   <TestDemographics>
      <DataType>Resting</DataType>
      <Site>1</Site>
      <AcquisitionDevice>MAC55</AcquisitionDevice>
      <Status>Unconfirmed</Status>
      <Priority>Normal</Priority>
      <AcquisitionTime>09:57:30</AcquisitionTime>
      <AcquisitionDate>03-15-2017</AcquisitionDate>
      <CartNumber>1</CartNumber>
      <AcquisitionSoftwareVersion>009C</AcquisitionSoftwareVersion>
      <XMLSourceVersion>MAC5000 v1.0</XMLSourceVersion>
   </TestDemographics>
   <RestingECGMeasurements>
      <VentricularRate>67</VentricularRate>
      <AtrialRate>67</AtrialRate>
      <PRInterval>172</PRInterval>
      <QRSDuration>86</QRSDuration>
      <QTInterval>398</QTInterval>
      <QTCorrected>420</QTCorrected>
      <PAxis>53</PAxis>
      <RAxis>41</RAxis>
      <TAxis>52</TAxis>
      <QRSCount>11</QRSCount>
      <QOnset>224</QOnset>
      <QOffset>267</QOffset>
      <POnset>138</POnset>
      <POffset>188</POffset>
      <TOffset>423</TOffset>
      <ECGSampleBase>500</ECGSampleBase>
      <ECGSampleExponent>0</ECGSampleExponent>
   </RestingECGMeasurements>
   <Diagnosis>
      <Modality>Resting</Modality>
         <StatementCount>2</StatementCount>
         <LabelText>12SL ��ϳ���</LabelText>
      <DiagnosisStatement>
         <StmtFlag>ENDSLINE</StmtFlag>
         <StmtText>�������</StmtText>
      </DiagnosisStatement>
      <DiagnosisStatement>
         <StmtFlag>ENDSLINE</StmtFlag>
         <StmtText>���� ECG</StmtText>
      </DiagnosisStatement>
   </Diagnosis>
   <Waveform>
      <WaveformType>Rhythm</WaveformType>
      <WaveformStartTime>0</WaveformStartTime>
      <NumberofLeads>8</NumberofLeads>
      <SampleType>CONTINUOUS_SAMPLES</SampleType>
      <SampleBase>500</SampleBase>
      <SampleExponent>0</SampleExponent>
      <HighPassFilter>16</HighPassFilter>
      <LowPassFilter>150</LowPassFilter>
      <ACFilter>NONE</ACFilter>
      <LeadData>
         <LeadByteCountTotal>10000</LeadByteCountTotal>
         <LeadTimeOffset>0</LeadTimeOffset>
         <LeadSampleCountTotal>5000</LeadSampleCountTotal>
         <LeadAmplitudeUnitsPerBit>4.88</LeadAmplitudeUnitsPerBit>
         <LeadAmplitudeUnits>��V</LeadAmplitudeUnits>
         <LeadHighLimit>2147483647</LeadHighLimit>
         <LeadLowLimit>268435456</LeadLowLimit>
         <LeadID>I</LeadID>
         <LeadOffsetFirstSample>0</LeadOffsetFirstSample>
         <FirstSampleBaseline>0</FirstSampleBaseline>
         <LeadSampleSize>2</LeadSampleSize>
         <LeadOff>FALSE</LeadOff>
         <BaselineSway>FALSE</BaselineSway>
         <ExcessiveACNoise>TRUE</ExcessiveACNoise>
         <MuscleNoise>FALSE</MuscleNoise>
         <LeadDataCRC32>2218567015</LeadDataCRC32>
         <WaveFormData>
FAAUABQAFAASABIAEgASABMAFAAVABYAFgAWABYAFgAUABQAFAAUABYAFgAWABYAFAAU
ABQAFAASABIAEgASABAADgAMAAoACwAMAA0ADgAMAAwADAAMAAgABgAEAAIAAgACAAIA
AgAAAP7//P/6//r/+v/6//r//P/8//z//P/5//j/9//2//b/9v/2//b/9P/0//T/9P/3
//j/+f/6//n/+P/3//b/9f/0//P/8v/1//b/9//4//b/9v/2//b/9//4//n/+v/8//z/
/P/8//r/+v/6//r/+//8//3//v/+//7//v/+////AAABAAIAAQAAAP///v///wAAAQAC
AAMABAAFAAYABAAEAAQABAAGAAYABgAGAAcACAAJAAoACQAIAAcABgAIAAgACAAIAAYA
BgAGAAYABAAEAAQABAAEAAQABAAEAAMAAgABAAAAAAAAAAAAAAAAAAAAAAAAAAAAAAAA
AAAAAAAAAAAAAAD9//z/+//6//z//P/8//z//v/+//7//v/9//z/+//6//r/+v/6//r/
+v/6//r/+v/4//j/+P/4//j/+P/4//j/+v/6//r/+v/4//j/+P/4//b/9P/y//D/7v/u
/+7/7v/u/+7/7v/u/+//8P/x//L/8//0//X/9v/2//b/9P/y//P/9P/0//X/9P/0//P/
8P/u//D/8v/0//b/+f/9/////v////7//f8AAP7//f/8//v/+v/6//r//P8AAAAA//8C
AAIAAwABAPz/9//0//H/8//z//T/8v/v/+//7v/s/+v/6//r/+r/6f/s/+3/7v/t/+v/
6v/q/+v/7P/t/+3/6//q/+r/6f/r/+z/7P/q/+v/7P/t/+7/7P/s/+3/7f/w//D/9P/3
//L/6//p/+n/5v/p//H/9//9/wkAGwAxAEgAXwB3AI0AnQCjAJsAgQBYADEAFAD5/9v/
xv+5/7b/tv+3/7z/wv/G/9H/3//m/+r/7f/u//D/8v/1//b/9//4//j/+P/3//b/9v/2
//b/+P/6//r/+//8//r/+f/5//j/9//3//j/+P/5//r/+f/6//r/+//7//v/+v/9//z/
/v8AAP3/+v/6//r/+f/4//j//f/9///////6//3//f/9////AgAEAAQAAgABAAAA/f/7
//7///8AAAIAAwADAAMABQAEAAQABwAEAAMABAAEAAUABQAGAAYABQAGAAwADQAMAA0A
EQASAA8ADwAPAA8ADwASABIAEQAPAA4ADwAPABEAFAAUABQAEwATABEADgANAA0ADQAN
AA0ADAAKAAoACgAIAAgABwAFAAMABQAFAAQAAgAAAPz//P/7//v//f/5//j/+P/2//X/
9f/0//P/9f/0//T/9P/1//X/9f/3//f/9f/x//P/8//0//X/9f/2//X/9P/0//L/9P/0
//P/8v/y//T/9P/0//T/8f/y//P/9f/2//f/+f/5//j/9v/z//L/8f/w//P/+P/2//X/
9P/0//P/8//z//X/9v/3//n/+f/1//H/7//y//P/8//1//X/9f/0//f/+P/6//3/+//7
//z/+P/2//b/+f/5//b/9f/z//P/9//4//n//f/9//n/9//2//X/9v/2//X/9//3//f/
8//y//L/8v/x//L/8v/x/+v/7P/v//H/8v/w/+//7P/s//D/8//0//L/7v/u//D/8P/v
/+//7//w//L/8v/w//D/7v/u/+//8f/z//P/8v/x/+//7v/s/+v/7f/x//L/8//x//H/
8f/v/+7/7v/s/+z/8f/2//j/+P/0//P/9P/0//T/9f/1//X/9//z//P/9P/y//H/8P/y
//b/9v/z//L/8P/w//D/8P/y//T/9P/0//T/9P/z//P/8//0//T/8v/0//b/+P/6//f/
9//4//f/+v///wIABQAFAAIAAAD+//7//v///wAABQAKAAsACwAKAAgABwADAAIA///+
//3//v/9//3/+v/7//v/+v/4//j/+f/6//r/9//4//f/9v/6//v//f8AAP7//v/+//3/
/P/8//3//f///wAAAAD+//z//P/8//z//v8AAAMABQAAAAAABAAFAAAA+//5//f//P8F
AAsADwAVACEANQBLAGAAeQCRAKUAtQCzAJ0AdwBUADcAHAD9/+X/2P/P/8z/yv/J/87/
2P/i/+///f8CAAAAAQAEAAYABgAHAAgACQAKAA0ADgAOAA4ADQAMAAsADAAOAA4ADwAQ
AA4ADQANAAwADAANAA8AEAARABIAEQASABIAEwATABMAEQAVABUAGAAXABMADwAOABAA
EQASABQAFwAXABkAGQAVABcAFgAVABMAFgAYABgAFwAXABcAFQATABYAFwAYABgAGQAZ
ABkAFwAWABYAGQAdAB8AIwAmACIAHwAdABoAHAAeACUAJwAjACMAJgAmACUAJQAlACUA
JgAqACsAKwAlACIAIQAfACEAJAAkACQAIwAjACEAHgAfAB8AHwAfAB0AHAAaABoAGgAY
ABgAFwATABEAEwATABAADgAMAAgABAADAAMABQADAAIAAgAAAAAAAQABAAEA///+//7/
/v/9//3//f///////f/5//v/+//8//3//f/6//n/+P/4//n//P/9//3/+v/6//z//P/5
//j/9P/0//X/9//4//n/+//7//r/+P/2//b/9v/2//j//P/5//f/+P/4//f/9//4//n/
+f/5//n/+f/1//H/8v/2//j/+f/4//f/9v/0//P/8v/y//P/9P/1//f/9P/y//L/9f/1
//D/7//t/+3/7P/s/+z/7//y/+//7v/u//H/8v/y//H/8P/v/+7/6f/p/+r/6//r/+3/
7v/u/+n/5//p/+r/6v/s/+v/6P/o/+f/5//l/+D/4//m/+v/7v/s/+v/6v/q/+n/6P/l
/+T/5//o/+r/7f/q/+n/5//l/+X/5v/m/+f/5//p/+j/5//p/+n/6f/n/+f/6P/n/+j/
6v/s/+v/6P/m/+f/6v/s/+z/7f/t/+3/6v/l/+T/5P/n//P/9f/q/+r/6v/q/+r/7P/u
/+7/7v/w//D/7//v//H/8v/y//D/8v/0//b/+P/3//f/+P/3//n//f///wEAAQD+//z/
+v/6//r/+//8/wAABAAEAAMABQAEAAQAAQD7//f/9f/z//L/8f/x/+7/7v/v/+//7v/w
//H/8v/y//D/8v/y//L/9P/z//P/9P/0//T/9P/z//L/8v/z//P/9f/2//b/9P/2//b/
9v/2//T/9P/1//X/9P/0//L/8f/w/+//8f/z//T/9f/3////BQAJABcAKQBAAFsAcQCD
AJMAmQCVAH8AXAA7ABwA+f/f/9L/w/+8/7z/u/+6/7z/xP/R/+P/7v/w//P/9v/2//T/
9//4//n/+v/8//z/+//6//r/+v/6//z//P/8//3//v//////AAAAAP////8AAAAAAgAE
AAQABgAFAAUABAADAAEABQAFAAgACAAFAAIAAgAFAAUABQAGAAgABwAIAAcABgAJAAkA
CQAHAAoADAAMAAkACQAJAAcABQAIAAkACgAOAA8ADwAPAA8ADgAOABEAEwATABUAFgAU
ABMAEwASABIAFAAbAB0AGwAbAB4AHgAbABsAGwAbABwAIAAhACEAHgAcABwAGwAbAB4A
HgAeAB0AHQAbABgAFwAXABcAFwAYABgAFwAYABUAEgARAA8ADgANABAAEQAOAAwACgAG
AAMAAQAAAAEA///+//7//P/8//3//f/9//v/+v/6//r/+f/5//n/+//2//P/7v/v//L/
9P/2//f/9P/z//L/8v/w//L/8v/x//P/9P/3//j/9v/0/+//7v/x//P/9P/1//X/9f/0
//L/9P/0//T/9P/0//j/9f/z//L/8v/x//H/9v/5//v//f/9//v/9f/v//D/9P/2//f/
9//3//f/9v/0//T/9f/3//j/+f/7//j/9v/2//n/+f/3//f/9v/3//r/+v/6//3////7
//n/+P/7//z//P/7//r/+f/4//P/9P/2//j/+f/7//z//P/3//X/9//4//j/+//7//n/
+v/6//v/+v/2//X/9v/5//r/+v/7//z//v/7//r/9//2//f/+P/6//3/+//5//b/8//z
//T/9P/1//b/+f/5//n/+P/3//b/8//0//T/8v/y//P/9v/2//T/8f/x//P/9P/0//X/
9f/1//P/7//v//D/8//z//P/8v/y//H/8P/v/+7/8f/0//X/9v/2//b/9f/1//T/9P/z
//D/8f/0//f/+v/6//v//f/9//3/////////AAD+//3//P/6//r/+//8////BAAFAAUA
BAACAAEA/f/6//f/9v/1//L/8f/x/+7/6//r/+r/6P/r/+3/7//w/+3/7v/t/+z/7P/r
/+v/7P/s/+z/7P/r/+r/6v/r/+v/6//s/+z/6v/o/+j/6P/o/+j/6P/p/+n/6v/q/+b/
4//i/9//3//h/+T/5//t//H/8f/7/wsAIQA4AFUAdwCPAJcAkwCBAGEAPAAdAAAA4//J
/7r/rf+k/6T/qf+u/7T/vv/L/9f/3v/e/9//5P/m/+b/6f/q/+v/7P/u/+7/7f/s/+z/
7P/s/+7/7P/s/+3/7v/w/+//7//u/+7/7//x//L/8P/w/+7/7v/u/+//7//v//H/9f/1
//j/9//z/+//7v/w//H/8v/0//X/9f/3//f/8//1//T/8//z//b/+P/4//f/9//3//X/
8//2//f/+P/6//v/+//7//v/+v/6//3//v///wIABAADAAEAAAD+////AgAKAA0ACQAJ
AAwADAANAA0ADQANAAwAEAARABEAEAAOAA4ADQANABAAEAAQABQAFQAUABIAEAAPAA4A
DQAPAA4ADAAMAAwACgAKAAkACQAHAAkACQAGAAQAAgD+//z/+//7//3//P/8//3//P/5
//n/+P/3//T/8v/x//D/8//1//f/+//5//f/8//1//f/+P/5//n/+v/5//j/+P/2//j/
+P/3//j/+P/6//r/+v/6//f/+P/5//v//P/9//z/+//5//b/+P/4//j/+P/7/wAA/v/9
////AAAAAAEAAwAFAAYABwAHAAcAAwD//wIABgAIAAkACQAJAAkACAAIAAgACQALAA0A
DwASABAADgAOABEAEQAQAA8ADQANABEAEgATABcAGAAVABQAFAAVABYAFgAVABcAGQAb
ABkAGgAcAB4AHwAfACAAIAAbABoAGwAbABoAHQAdABsAHAAdAB8AHwAcABwAHAAeAB4A
GwAbABsAHAAaABoAGAAYABoAHAAfACMAIAAfAB0AGwAcAB4AHwAhACEAIwAiACEAIgAj
ACQAIwAlACYAJQAmACYAKAAnACQAIwAjACUAJgAoACkAKQApAC0AKQAqACoAKgAqACoA
LgAwADAAMAAvAC4ALAArAC8AMgA0ADQAMwA0ADUANgA3ADkAPAA9AEAAQwBEAEUARwBE
AEIAQABCAEQARwBKAEkATABLAEkASgBKAEsASQBKAEkASgBLAEcARQBEAEAAQQBDAEQA
RABCAEMARABEAEMARgBHAEgASABHAEcASABIAEgASABHAEQARABFAEUARQBGAEYARABG
AEYARgBGAEQARABFAEUAQgBEAEIAQwBEAEMAQQA/ADwAOQA9AEUATQBPAFUAZQB2AIkA
nwC3AMkA1wDbANEAuACXAHYAVQAxABQAAwD8//b/9//6//r//P8BAAcAEgAcAB8AIgAo
ACwALAAsACwALAAsACoAJwAkACQAJAAkACYAIwAiACIAIgAhAB8AHgAcAB4AHwAhACIA
IAAeABoAGAAYABkAGQAZABYAGQAYABoAFwATAA8ADgAQABEAEgAUABQAEQAQAA0ADAAP
AA8ADwALAAwADAAKAAsACwALAAkABwAKAAsADAAMAAsACQAHAAcABgAGAAkABwAHAAkA
CgAMAAsACwAKAAcACAAOAA8ADQANABAAEAARABEAEQARABAAFAAVABUAEQAOAA0ACwAN
ABIAFAAWABkAGQAXABQAFwAZABsAHQAbABgAFAASABIAEAAQAA8ADQALAA0ADQAMAAoA
CAAEAAMAAwAEAAcAAgAAAP///P/7//v/+v/5//n/+P/4//j/9v/1//T/9f/3//f/9f/5
//n/+P/3//X/9v/1//T/9P/2//j/+P/3//P/8v/z//L/8v/y/+//8P/v//H/8v/z//L/
8f/v/+z/7v/u/+7/7v/t//D/7P/p/+n/6v/q/+v/6v/r/+v/6//u/+//7P/p/+v/8P/z
//X/8//x/+//7P/v//D/8v/1//T/8//z/+7/6v/q/+3/7f/t/+3/7P/t/+z/7P/s/+//
8f/t/+v/6v/r/+z/7P/r/+3/7f/t/+n/6//s/+3/7f/u/+7/7f/n/+n/6//s/+z/7v/t
/+r/6v/v//H/8f/u/+3/7v/x//L/8P/v/+7/7v/x//L/8f/y//L/8v/z//X/8v/x/+//
7f/u//D/8f/z//L/8//x/+//8P/x//L/8f/w//D/7v/u//D/8v/x/+7/7f/v//P/9v/z
//P/8v/x//T/8//2//r/8//v//H/9v/3//j/+f/6//r//P/8//z/+v/6//n/+f/7//z/
/P/6//n/+v/7//z//P/9///////+/wEAAgADAAMAAAD+//z//f/+/wAAAgACAAQAAgD/
/////v/+//v/+v/5//r/+//3//X/9P/w//H/8f/w/+7/7f/t/+3/7P/q/+z/7P/s/+z/
6//r/+z/6f/o/+f/5f/n/+j/6v/r/+j/6P/n/+T/5f/m/+f/6P/o/+j/6f/p/+T/3v/a
/93/4P/f/93/2//c/9//5//x//X//f8LAB8ANgBNAGMAeQCLAI8AgwBnAEAAHwAGAO3/
0f+4/6n/pP+m/6n/rv+0/7z/x//R/9j/3P/f/+L/5P/m/+f/6P/p/+r/7P/s/+v/6v/s
/+7/8P/0//P/8v/y//L/8v/x//H/8P/y//P/9f/2//b/9v/0//T/9f/3//j/+f/3//v/
+//+/wAA/f/6//r//f///wEABAAFAAMAAwABAAEABQAGAAcABQAGAAYABAAFAAUABQAD
AAIABgAIAAoACQAJAAgABwAIAAgACQANAA0ADQAPABAADgALAAkABgAIAAwAFQAZABUA
EwAUABIAEgATABQAFQAVABgAGAAXABIAEAAQAA8AEQAUABQAFAAUABMAEAAMAAwADQAO
AA8ADQAMAAoACgAHAAQAAwABAAAA//8CAAMAAAD+//z/+P/3//f/+P/7//j/9v/1//L/
8f/x//D/7//x//D/8P/w/+//7//v//H/7//t/+n/6//t/+7/7//v/+z/6//q/+r/6v/s
/+z/6//p/+j/6f/o/+r/6v/n/+j/6f/r/+z/7f/s/+v/6f/m/+f/6P/p/+r/6v/s/+f/
4//l/+j/6v/t/+3/7f/s/+v/7P/r/+b/4f/k/+j/6v/r/+z/7f/u/+7/7P/s/+3/7//u
/+3/7f/o/+f/6P/s/+3/7f/t/+z/7f/t/+z/6//t//H/7//v//D/8f/y//L/8f/x//H/
8f/t/+//8P/x//H/8//0//T/7//x//X/+P/6//r/+f/2//b/+P/5//j/9P/0//b/+v/8
//n/+f/5//r//P/8//r/+v/8//z//f///wEAAQAAAP////8AAAAAAQABAAMAAgABAAMA
AwADAAEAAwAEAAMABAAFAAYABAAAAP3//f///wAAAAABAAEAAQADAP////8AAAMABwAG
AAQAAgAAAP7//v8AAAAAAAD+//7//f/9////AAAAAP7//v8AAAIABAACAAEAAQD//wEA
BQAHAAkACAAEAAEA/v/8//z//f/+/wAABAAEAAMAAgAAAP//+//2//P/8v/x/+7/6//p
/+T/5f/n/+j/6P/m/+f/6P/o/+T/5v/m/+b/5P/j/+P/5P/m/+b/5v/l/+P/4v/i/+H/
4v/k/+X/5P/i/+L/4v/i/+L/4v/j/+P/5v/k/+D/3//a/9f/2//h/+D/4//p/+//9f//
/w0AIQA6AFMAZwB7AIkAjQB5AFkAPAAhAAQA5//P/7j/q/+o/6j/qf+w/7j/wP/P/93/
5P/m/+X/5P/k/+b/6v/s/+7/8P/y//L/8f/w//D/8P/w//L/9P/0//X/9v/2//X/9f/0
//X/9//6//z/+//6//f/9v/2//f/9//3//f/+//7//7/AAD9//r/+v/8//3//v8AAAEA
//////3/+v/9//3//f///wIABAAEAAEAAQABAP//AAAEAAYACAAJAAkACAAHAAcABgAG
AAkACwALAA0ADgAPAA8AEAAQAA4AEAAXABkAFgAVABcAFgAVABUAFQAVABYAGgAbABsA
GgAYABgAFwAZABwAHAAcABsAGwAZABYAEwATABMAEwARABAADgAOAA8ADgAPAA8ADAAJ
AAoACQAIAAYABAAAAPz/+//7//3//P/8//3//P/4//f/9f/z//T/9P/1//b/9//3//f/
+f/5//f/8//1//X/9v/3//f/9P/z//L/8v/0//b/9v/1//b/9v/4//j/+f/4//T/9P/0
//X/9f/1//P/8//y//D/8v/0//b/+P/5//z/+P/1//b/9v/1//X/9f/3//j/+f/5//n/
9f/x//T/+P/6//v/+f/5//n/+P/4//j/+f/7//z//f////z/+v/6//3//f/9//3//P/9
//v/+v/5//v//P/5//j/+P/3//j/+P/3//n/+f/5//X/9v/4//r/+//8//z/+//1//X/
9//4//j/9v/1//L/8v/z//X/9f/y//L/9P/4//r/9//3//f/+P/2//b/9P/0//f/+P/6
//3/+f/3//T/8f/z//T/9P/1//T/9//3//f/9f/1//X/8//z//T/8//0//b/+P/3//T/
9P/1//j/+v/3//f/9v/1//f/8//z//T/+f/z//j/+v/6//r/+v/7//z/+//6//v//P/8
//3/+//8//z/+v/6//z//v8AAAAAAQADAAMABAAHAAgACQALAAgABgAEAAIAAgADAAQA
BgAKAAoACQAJAAgACAAFAAAA/f/8//v/+//7//z/+v/2//X/8//w//L/8//0//T/8f/y
//H/8P/w/+//7//w//P/9P/1//X/8//y//L/8f/z//T/9P/y//L/8v/y//L/8v/y//P/
8//w/+z/6P/p/+r/4//h/+f/6v/v//X/+f/9/wUAEQAhADYAUQBxAIkAlwCbAJMAeQBU
ADUAGAD3/9n/wv+z/67/sP+z/7L/uP/E/8//2//o//D/7f/s/+z/7P/u//D/8v/0//f/
+P/4//j/9v/2//b/+P/6//r/+//8//z/+//7//r/+f/5//r/+v/8//z/+v/6//3///8A
AAEAAAADAAIABAAGAAMAAAAAAP///////wAABQAFAAcABwAEAAcABwAHAAUACAAKAAoA
CwALAAsACQAJAAwADQAOAA4ADwAPAA8ADgAMAAsADQAPAA8AEQASABMAEwAUABQAEgAU
ABsAHQAZABkAHAAcABoAGQAYABcAGAAcAB0AHQAdABwAHQAdABsAHgAeAB4AHQAdABsA
GAAZABkAGQAZABoAGgAZABoAFgAUABQAEwAQAA0ADgANAAwACgAIAAQABAADAAMABQAD
AAIAAgAAAAEAAQAAAP///v/8//v/+v/7//v/+//9//r/9//y//P/9v/4//r/+//8//v/
+v/6//n/+v/5//f/9//4//v//P/6//j/8//y//X/9//4//n/9//3//b/9P/0//T/9P/0
//b/+v/3//X/8//y//D/7//0//f/+f/7//v/+//3//P/9f/4//n/+f/5//n/+f/4//j/
+P/5//v//P/9/////P/4//j/+//7//r/+f/3//f/+//8//3/AQAAAPv/+P/2//r//P/9
//3//f/9//3/+f/5//r/+//7//3//v/+//n/9v/3//f/9v/5//n/9//4//n/+//7//j/
9v/2//j/+P/6//v//P/+//v/+v/3//b/+P/4//n/+//9//3//P/7//z//P/7//v/+v/9
//3//f/6//n/+P/1//f/+P/3//j/+f/8//z/+v/2//X/9v/2//j/+f/5//n/+f/1//X/
9v/z//P/9f/6//j/9//2//X/9P/0//b/9v/2//b/9v/1//X/9f/2//b/9P/z//T/9f/2
//f/+f/8//3//P///wAAAQD///z/+v/4//b/9v/3//j/+/8AAAEAAQD///7//v/7//b/
8//y//H/8f/x//L/8P/s/+v/6f/m/+n/6//t/+7/6v/s/+z/7P/r/+n/6P/o/+r/6v/q
/+n/5v/m/+f/5//p/+r/6v/o/+b/5v/m/+b/5v/m/+f/5//s/+r/6P/n/+D/2//d/9//
4v/l/+v/7//1////DwAfADQATQBnAH0AjQCLAHsAXQA8AB8AAADl/83/vP+t/6j/rP+x
/7D/tv/A/8n/z//c/+b/5//m/+j/6P/o/+j/6P/o/+z/7P/r/+r/6f/o/+f/6P/q/+r/
6//s/+z/6//r/+r/6P/p/+v/7P/t/+7/7f/u/+z/7f/t/+3/7//z//P/9v/1//H/7f/s
/+//7//v//D/9P/1//j/+f/0//X/8//x//H/9P/2//b/9//3//f/9f/0//j/+v/8/wAA
AQABAAEA///+//7/AQAEAAUACAAKAAwACwALAAoACQAKABAAEQANAA0AEAAQAA8ADwAP
AA8AEgAWABcAFwASABAAEAAPABAAFAAVABYAFQAVABMAEAARABEAEQARABEAEAAOAA4A
DgAMAAwACwAHAAUABwAHAAcABgAFAAIA/v/9//3////7//r/+v/4//n/+f/4//f/9f/0
//T/9P/1//X/9f/3//P/8f/t/+//8v/0//b/9//1//P/8f/w//L/9P/0//P/8v/y//T/
9P/1//T/8P/w/+//8f/y//P/8//z//L/8P/y//L/8v/y//P/9v/y/+//8f/y//L/8//y
//P/8//z//X/9f/x/+3/7//y//P/8//z//P/8//y//D/8P/x//P/9v/3//n/9v/0//T/
9//3//P/8f/u/+3/8P/w//D/8//0//H/8P/w//H/8v/y//H/8P/v/+7/6f/p/+r/6//r
/+//8P/w/+v/6v/r/+v/6v/q/+n/5v/m/+f/6f/p/+b/5//o/+v/7P/t/+3/7f/u/+v/
6v/n/+b/6P/o/+n/6//r/+v/6v/p/+r/6v/p/+n/6P/r/+v/6//r/+v/6//p/+n/6v/p
/+r/6//u/+7/7P/p/+n/6//s/+z/7f/t/+3/7//r/+v/7P/1//P/8//0//D/8v/y//L/
8v/z//T/8//y//P/9P/0//X/9f/2//b/9P/2//j/+v/8//r/+//9//3/AAADAAQABQAD
AAAA/v/8//3//v8AAAIAAwAGAAUAAwAFAAQABAABAP7/+//6//n/+P/3//f/9P/x//H/
8P/u/+z/7f/u/+7/7f/w//H/8v/w/+//7//w//L/8v/y//H/7//u/+7/7f/t/+7/7v/s
/+r/6v/q/+r/6v/q/+v/6//q/+r/6v/j/97/3//j/+P/4P/h/+v/9f/5/wEADQAlAEQA
XwB1AIcAkQCLAHkAXQBAACUABgDn/8//vv+v/6T/ov+r/7L/tv++/83/2//g/+L/4//i
/+L/5v/n/+j/6f/q/+v/6v/o/+b/6P/o/+j/6v/q/+r/6//s/+3/7f/u/+7/7f/t/+7/
7v/w//D/7v/u/+3/7f/s/+v/6//v/+//8v/0//P/8v/0//L/8f/w//D/9f/1//f/9//y
//X/9f/1//T/9v/3//b/+P/5//r/+f/1//j/+f/6//z//f/9//3//f/8//z///8BAAEA
AwAEAAQAAwADAAIAAQACAAgACQAJAAkADAAMAAsACwALAAsACgAOAA8ADwAOAAwADAAL
AAoADAALAAoADAANAAwACgAHAAUAAwABAAMABAAEAAYAAgAAAAAA///8//n/+v/5//r/
+P/2//L/8v/x//H/8//0//T/9f/0//L/8f/v/+3/6//q/+r/6v/r/+v/6//t/+v/6f/l
/+f/6f/q/+v/6//o/+f/5v/m/+T/5v/m/+X/5v/m/+j/6P/p/+j/5P/k/+b/6f/r/+3/
7f/t/+z/6v/s/+z/7P/s/+//9P/y//H/8P/w/+//7//v//H/8v/z//X/9f/x/+3/7f/w
//H/8f/y//P/9P/0//L/8P/v/+//7v/v//H/7v/v//D/9P/1//T/8//x//H/8v/y//L/
9f/4//X/9P/0//X/9v/2//X/9v/3//j/9f/0//T/9P/z//b/+P/5//X/9P/1//X/9P/0
//P/8P/w//H/8//z//D/8P/w//L/8v/z//P/8//0//P/8v/v/+7/8P/w//H/8//x//H/
8P/v/+7/7v/t/+3/7P/v/+//7//t/+3/7f/r/+v/7P/r/+z/7f/u/+z/6P/n/+f/6f/q
/+j/5f/l/+b/5v/m/+b/5v/q/+z/7P/s/+r/6P/l/+P/5f/o/+r/6v/q/+z/7v/w/+7/
7f/t/+v/7v/x//L/8//z//D/7v/s/+z/7P/t/+7/8//4//n/+f/4//b/9f/x/+7/6//q
/+n/5v/l/+X/4v/h/+H/4P/e/97/3//g/+D/3v/g/+D/4P/i/+H/4f/i/9//3v/d/9v/
3f/e/+D/4f/f/+D/4P/e/93/3P/b/9r/2//c/97/3//g/97/3v/b/9j/0//R/9X/1v/Z
/93/6f/x//n/BQAdADgAUwBtAIEAhQCBAHEAUwAwABEA8P/R/73/sP+j/57/nP+d/6D/
qv+y/73/yf/U/9b/1f/W/9b/2v/d/97/3//g/+L/4v/h/+D/3//e/93/3v/f/+D/4v/k
/+P/4f/g/97/3v/f/+H/4v/k/+T/4v/i/+D/4f/h/+H/4v/n/+j/7P/q/+f/5P/k/+f/
5//n/+j/6v/p/+r/6f/p/+3/7v/v/+3/8P/y//L/7//v/+//7f/s//D/8v/0//X/9f/0
//P/9f/0//T/9//3//f/+f/6//j/9//3//b/+P/6/wEAAwD/////AgACAAEAAQABAAEA
BAAIAAkACQAGAAQABAADAAMABgAGAAYABwAHAAUAAgAAAP///v/9//7//v/9//7/+//4
//f/9f/x/+//8f/x//H/8P/v/+z/6P/n/+f/6f/p/+j/6P/m/+P/4//i/+H/4//i/+L/
4v/h/w==
         </WaveFormData>
      </LeadData>
      <LeadData>
         <LeadByteCountTotal>10000</LeadByteCountTotal>
         <LeadTimeOffset>0</LeadTimeOffset>
         <LeadSampleCountTotal>5000</LeadSampleCountTotal>
         <LeadAmplitudeUnitsPerBit>4.88</LeadAmplitudeUnitsPerBit>
         <LeadAmplitudeUnits>��V</LeadAmplitudeUnits>
         <LeadHighLimit>2147483647</LeadHighLimit>
         <LeadLowLimit>268435456</LeadLowLimit>
         <LeadID>II</LeadID>
         <LeadOffsetFirstSample>0</LeadOffsetFirstSample>
         <FirstSampleBaseline>0</FirstSampleBaseline>
         <LeadSampleSize>2</LeadSampleSize>
         <LeadOff>FALSE</LeadOff>
         <BaselineSway>FALSE</BaselineSway>
         <ExcessiveACNoise>TRUE</ExcessiveACNoise>
         <MuscleNoise>FALSE</MuscleNoise>
         <LeadDataCRC32>266019532</LeadDataCRC32>
         <WaveFormData>
FAAUABQAFAAYABoAHAAeABwAHAAcABwAHQAeAB8AIAAiACIAIgAiACEAIAAfAB4AIQAi
ACMAJAAgAB4AHAAaABkAGAAXABYAFwAYABkAGgAXABQAEQAOAA4ADgAOAA4ADAAKAAgA
BgAFAAQAAwACAAAAAAAAAAAA///+//3//P/9//7///8AAP7//P/6//j/+P/4//j/+P/7
//z//f/+//v/+v/5//j/+f/6//v//P/6//r/+v/6//z//P/8//z///8AAAEAAgD///7/
/f/8//7/AAACAAQAAwACAAEAAAABAAIAAwAEAAUABgAHAAgABgAEAAIAAAADAAYACQAM
AAoACgAKAAoACgAKAAoACgALAAwADQAOAA0ADAALAAoADAAMAAwADAAJAAgABwAGAAcA
CAAJAAoACgAKAAoACgAHAAYABQAEAAYABgAGAAYAAwACAAEAAAABAAIAAwAEAAIAAgAC
AAIAAQAAAP///v8AAAAAAAAAAP///v/9//z//f/+////AAD+//7//v/+//v/+v/5//j/
+v/8//7/AAD8//r/+P/2//f/+P/5//r/+v/6//r/+v/4//b/9P/y//P/9P/1//b/8v/w
/+7/7P/t/+7/7//w//H/8v/z//T/9P/0//T/9P/4//v//P/9//3//f/9////AQAGAAUA
AgABAAUACAAJAAgADAAPABEAFAATAA8ADAAJAAYABAAEAAMABAAEAAQABAAAAPz/+v/6
//r/+v/4//X/8P/t/+3/7P/q/+z/7P/s/+3/7f/p/+b/5f/l/+T/4v/l/+f/5//n/+X/
4//i/+T/5v/n/+f/5v/l/+T/4P/i/+P/5P/m/+T/5f/n/+b/5//p/+z/7P/s/+r/6//t
/+r/5v/m/+X/4//j/+n/6f/l/+X/7f/5/wIAEQAmADsATABXAFgAVgBSAFEAVQBVAEoA
NwAnABsADQD///P/7f/t//P/9//1//P/8P/s/+//9P/3//b/9//4//j/9f/0//T/8//z
//T/8//1//X/9//6//j/9v/1//X/9v/1//b/9//2//X/9v/4//n/+//6//j/+v/6//r/
+v/2//X/9P/3//n/+f/5//j/+v/7//3////9//z/+v/4//r//P/+/wEA/v/8//3/+///
////AQACAAAA/v/+/////v8BAAIAAwAIAAkACQAJAAYABgAGAAwAEQAUABYAFgAVABMA
FgAYABcAFgAYABkAGgAaABoAGgAXABYAFQAYAB8AIQAjACMAIQAfAB4AHgAbABsAHQAZ
ABsAGQAZABoAGAAUABIADwASAA4ADgANAAcABgAEAAAAAgAEAAQAAQAAAP7//v////z/
+v/3//X/+P/7//r/9//3//f/9v/3//j/9//1//L/9f/1//j//v/8//n/9P/0//f/+f/6
//n/9v/2//b/9//4//f/9f/z//X/9f/3//z//f/9//n/9//5//j/9v/2//j/+f/8//7/
/f/8//r/9//7//z//f/9//r/+//6//v/+//+//7/+//2//b/9//4//z/////////AQAC
AAAA/v/9//3//f/6//v/+//6//X/9//3//j/+v/9//v/+f/5//z//f/5//b/9P/1//f/
9//1//X/+P/4//T/8//w/+3/7//x//T/9P/1//T/8v/x//H/8f/v//H/9P/1//X/9f/0
//D/7v/t/+7/8P/x//H/9f/z//L/8v/v/+7/8P/x//H/8P/w//D/7//x//P/8//z//T/
9P/y//L/7//v/+//8f/y//T/8//2//b/9f/1//L/8v/1//b/9f/0//P/8v/0//T/9P/z
//H/7//v//D/8v/0//b/+P/5//v/+//7//7///8AAAMABgAMAAwACgAGAAkACwALAAwA
EAATABUAGQAXABIADgANAAoACAAIAAoADAANAA4ADgAKAAYABAAGAAYABgAEAP3/+P/1
//X/8//y//X/9v/3//n/+v/3//P/8f/w/+7/8P/z//X/9f/1//X/9f/2//T/9v/3//f/
+//7//v/+P/4//f/9v/2//n/+//+//7//f/9//7//P/2//b///8DAP7/+P/0//H/8f/3
//3////9////BwARABYAHwAyAEkAXABnAGgAaABqAGsAZwBbAEwAPQAzACkAHQAPAAcA
BwAHAAUABQD///3/AAAGAAsADAAMAAoACgAKAAwACQAIAAgACAAJAAsACwAIAAUABAAE
AAUABgAIAAsACwAJAAkACQAJAAcABwAIAA0AEQASABIADwAOAA0ADAAKAAsADAARAA8A
DwAPAA4ADQANAA4ADwARABIAEgASAA8ADgANAA0ADgAQABUAFwAWABUAFgAWABQAEgAS
ABMAFQAZABsAHQAdAB0AHAAbABsAHAAdACQAJAAmACcAJgAlACMAJgAoACwALAAvADEA
MAAuACwAKgAqACoAKgAuADEAMQAxAC8AKwApACgAKAApACsALwAtACsAJQAhAB4AIQAg
ACEAIQAfABoAGQAXABAADgALAAYACQAMAA0ACwAFAAIAAQABAAMABAAEAAUAAwAFAAMA
///8//v/+f/5/wAAAQABAAAA///7//r//P/+//3/+v/8//7///////3/+//6//n/+f/8
//3//f/9//r/9//2//j//P////7////9//z/+v/6//n/+f/7//z///8AAAAA///8//r/
+P/1//b/+f/6//3//f8AAAAA/f/2//b/9//4//j/+//7//v/+//6//b/8v/0//f/+v/6
//j/9//1/+//7f/r/+r/6v/y//P/9P/3//b/9f/v/+r/7P/t/+//7//t/+3/8P/w/+v/
6//p/+f/6P/r/+//8P/t/+r/5v/j/+P/4//h/+P/6P/r/+3/7//s/+j/5v/l/+j/6v/r
/+v/7P/n/+P/4P/j/+T/6P/r/+n/6P/o/+j/5P/j/+L/3//l/+r/7v/w/+z/5//l/+P/
5v/o/+v/6//t/+z/6v/p/+b/5v/p/+r/6//q/+n/6P/o/+z/6v/i/+X/6P/r/+7/8f/z
//P/8//3//f/9//5////BgAHAAYABgAJAAsACwAKAA4AEQATABYAFQARAA4ADAAIAAUA
BAAIAAoACwAMAAoABgACAAAAAgACAAIAAAD6//T/8P/v/+r/6P/q/+r/7P/v//H/7//p
/+f/5v/k/+X/6f/s/+3/7P/r/+r/6v/n/+j/6P/n/+z/7f/u/+z/6v/p/+j/6P/r/+3/
8P/w/+7/7f/t/+r/7P/q/+n/6f/s/+7/7P/n/+P/4//j/+X/6//v//P/+f8CAA8AHgAx
AEQAVQBiAGYAYgBhAF8AWQBSAEMALwAdABkAEQABAPH/6//t//f/9f/r/+z/9P/5//r/
/v/+/wAAAgAAAPv/+P/2//j/+f/7//v/+P/1//T/9P/2//j/+/////3/+//7//v/+//5
//n/+v/9/wEAAgACAAEAAAD///7//P/9//7/AwAFAAUABQAEAAIAAQABAAEAAgAEAAUA
BgAFAAQAAwADAAIAAgAFAAUABQAFAAcACAAGAAQABAAFAAkADQAPABEAEQARABAADwAP
ABAAEQAYABgAGgAbABoAFwAVABgAGgAdAB4AIgAlACQAIgAgAB4AHgAeAB4AIgAlACUA
JQAjACEAHwAeAB4AHwAhACUAIwAjAB8AHQAcABsAGAAXABUAFwAUABUAFQAOAAwACQAE
AAIABAAEAAEA/f/6//n/+f/6//r/+f/5//v//f/7//f/9P/z//H/8f/3//f/9v/0//P/
7//u//D/8v/x/+7/8P/w//H/8f/v//D/8P/w//H/8//z//L/8f/x/+//7//y//P/9f/z
//P/9v/2//X/9v/y//H/8v/y//X/9v/2//X/9v/2//b/9f/y//P/8v/z//b/+v/7//n/
8//y//L/8v/2//n/+f/5//n/+P/0//D/8//1//f/9v/4//n/+f/1//T/8//z//T/+f/5
//n/+//6//n/8//u/+//8f/0//X/9f/1//j/+P/z//P/8f/v//H/8//2//b/9v/0//H/
7//x//H/7//x//b/9//3//f/9f/y//H/8f/0//b/9//3//j/8//v/+z/7v/u//H/8//1
//T/9P/0//D/7//u/+v/8f/0//b/9v/z/+3/6v/n/+z/7v/x//H/8//y//D/7//q/+r/
7f/u//D/8P/w//D/8P/u/+r/6f/q/+z/7P/s/+z/8v/1//b/9//5//n/+f/7//7/BAAE
AAIA/v8BAAMAAwAHAAwAEAATABQAEQALAAYABwAEAAIAAgAFAAYABgAGAAUAAAD7//j/
+v/6//r/+P/x/+z/6f/p/+T/4v/k/+T/4v/j/+P/3//e/93/3f/c/9z/3//h/+H/3//d
/9v/2v/c/97/3//f/+L/4//k/+L/4P/d/9r/2P/b/93/4P/g/9z/2//b/9j/2P/a/93/
2//a/9b/1P/T/9P/0//Z/9v/2f/X/9v/4//q//f/EgAtADgAPwBCAEQARgBBADsANQAo
ABcACQD9//H/6//l/93/3//h/93/1//X/9j/3P/l/+r/6P/m/+b/5v/j/9//3f/c/+H/
4//m/+f/4v/f/97/3v/h/+L/5P/n/+n/5//n/+f/5P/h/+D/4P/l/+n/6v/q/+r/6v/q
/+r/5f/l/+X/6f/r/+v/6//q/+r/6//t/+//7//w//D/8P/v/+7/7f/t/+//8P/0//X/
9f/1//f/+P/2//T/9P/1//j/+//8//3//v/////////+//7//v8EAAkADAAOAA4ACgAH
AAkACgAQABIAFwAbABgAFgAUABIAEwAUABUAGgAdAB0AHQAbABoAGQAZABoAHAAdACAA
HQAcABcAFAASABIAEAAQAA8AEQAOAA8ADwAKAAgABQAAAAIABAAEAAEA///8//v/+//7
//r/+P/3//b/9//0/+//8P/x//H/8//6//v/+//6//f/8//y//T/9v/3//b/+v/6//v/
+//5//f/9v/1//X/+v/7//v/+//7//n/+f/8//3//f/5//f/+v/6//n/+v/5//n/+//8
////AgAEAAUAAwACAAEA//8AAAMABAAHAAkADAAMAAkABAAEAAUABgAKAA0ADQANABAA
EAANAAoADQAPABEAEAASABMAEwAPABAADwAPABAAFwAXABcAGQAYABcAEQAMAA8AEwAY
ABsAGQAZABwAHAAZABkAFwAVABcAGQAcABwAGgAYABUAEwAYABkAGAAbABwAHQAdAB0A
GwAWABMAEQAVABgAGgAbAB8AGwAYABYAGAAYABsAHQAfAB4AHgAeABkAGQAZABcAHQAi
ACYAKAAmACEAHwAdACAAIgAlACUAIwAiACAAHwAdAB4AIgAkACoAKgAsACkAKAAnACYA
KwAtAC0ALQAyADMANAA3ADgAPgA+ADwAPABBAEUARwBIAEwATwBRAFQAUwBPAEwATwBO
AE4AUABPAE4ATABKAE8ATgBNAE4ASwBKAEkARgBEAEAAPgA/AD0APAA/AEAAPgA9ADsA
NQA1ADcAOgA8ADsAPQA+AD0AOQA3ADUANAA4ADwAPwBBAEAAPQA6ADQANgA3ADgAOgA5
ADsAPgA+ADkANwA2ADIAOgA8ADsAOQA2ADIALAApACcAKQAzAD0APwA5ADMALwAyAD8A
TgBjAH4AmQCmAKQAngCZAJMAjwCGAHsAcwBpAFsATwA/ACkAGwAZAB0AIwAlACQAJAAj
ACYAIwAgAB8AHgAgAB8AIAAiACEAHwAeABsAGgAXABYAFgAWABYAFwAZABYAEwASABEA
EAAPABAAEgAQABEADwAMAAsACgAJAAgABwAHAAcACwAKAAkACAAGAAUABQAGAAcABQAE
AAIAAAD///7//f/9//7/AAAFAAcABAABAAAA/v8BAAAAAQADAAAAAQAAAP//AAABAAEA
AQABAAIAAwAKAAoACgAJAAYABgAHAA0AEgAQAA4ADwAPABEAEgATABQAEgASABIAFgAa
ABkAGAAVABcAGQAcACAAHQAdAB8AGwAbABcAFQAUABUAFAAVABUAEgAMAAoABwAHAAgA
CAAGAAQABAACAP3//P/6//r/+//8//z/+//7//j/9//y/+v/7v/v/+//8f/0//P/8f/u
//D/7f/t//D/8f/x/+//8v/y//H/7//r/+3/7v/v//H/8P/v/+3/6//t/+v/6//u//D/
8f/u/+3/7P/q/+f/5v/n/+n/7f/w/+7/7P/p/+X/5//m/+X/4//l/+n/6//v/+z/7v/t
/+n/5v/o/+v/7v/u/+//7f/r/+3/7P/o/+T/5v/p/+z/7P/q/+n/5//h/+T/5f/n/+r/
7P/p/+b/5f/o/+n/5f/i/+P/5f/o/+n/5f/j/+T/4v/i/+X/5v/n/+X/5f/m/+T/5f/k
/+L/4f/l/+f/5//r/+r/6f/n/+X/6P/m/+b/5//q/+z/7f/t//H/7f/q/+j/6P/o/+v/
7f/q/+j/5//m/+j/6//u/+//8P/w/+//7P/s/+f/5f/j/+j/6v/t/+3/6//q/+j/5//m
/+j/7f/w//D/8P/w//D/6P/m/+z/9P/2//b/9v/2//j/+f/4//f//f///wEABQAEAAgA
BgACAAEABQAIAAkACgAOABEAEwASAA8ACQAEAAUABAAEAAYABAAEAAMAAgAAAPz/+P/2
//b/9v/2//T/8f/s/+n/6f/p/+j/6//s/+n/5//k/93/3f/d/97/3v/c/9//4f/h/97/
2//Y/9b/1//a/9z/3f/d/9v/2f/U/9f/1//X/9j/1//Z/9z/3P/Z/9f/1v/S/9j/2P/X
/9X/1P/O/8T/v//D/83/1//f/9//3f/d/9//4v/t/wAAHQA4AEkAUABKAEAAPQA7ADcA
KgAZAA0ABwABAPX/5//f/9v/3f/f/+H/4//k/+b/5//m/+X/4v/h/+D/4//j/+X/6P/p
/+n/6v/p/+f/5f/l/+b/6f/q/+z/7//t/+n/5//l/+b/5//q/+7/7//x//D/7v/u/+7/
7v/u/+//8f/z//n/+f/5//n/+P/6//v//f////3//v/+//7//P/6//j/9//5//z/AgAF
AAQAAQAAAP7/AgACAAQABwAHAAkACQAJAAwADQANAA0ACgAKAAoAEAARABIAEgAQABEA
EQAWABoAGwAaABwAHQAdABwAGwAaABwAHAAcACAAIwAhAB8AGwAdAB0AHgAgAB4AHQAe
ABkAFwATABEAEAASABAAEAAPAA4ACAAGAAMAAQACAAIAAAD//wAA///7//n/9v/1//X/
9P/0//P/8//w//H/7v/p/+3/7//w//P/8//x/+7/6v/s/+n/6f/s/+//7//t//D/8P/v
/+3/6f/p/+r/6//t/+3/7f/s/+v/6//p/+n/7P/v//H/7//v/+7/7P/p/+j/6P/p/+z/
7v/x//L/8v/x/+7/7P/q/+f/6P/r/+z/7//r/+z/6v/l/+X/6v/w//b/9f/1//L/7//v
/+7/6v/m/+3/8f/1//b/8//x/+7/5//p/+v/7v/y//b/9f/0//X/9f/1//D/7P/v//H/
9P/1//L/7//v/+z/7v/x//L/8//1//f/+v/6//r/+P/1//P/+P/5//j/+//6//n/9//1
//n/+P/5//v/+f/6//r/+f/9//v/+v/6//7/AAAFAAkABgACAP///P/7//3//////wIA
BAAFAAQABAD///3/+/8BAAQACAAJAAQAAAD7//f/9//6/wAABAADAAIAAQAAAPr//P/+
////AAABAAIAAwAFAAUABQAJAAkACQALAAwAEgASABAADAAPABEAEQAUABgAGwAdAB4A
GwAVABAADQAKAAgACAAHAAgACAAIAAcAAgD9//r/+v/6//r/+P/w/+r/5v/l/+H/3v/f
/97/4f/j/+T/4f/d/9v/2v/Y/9n/3f/g/+H/3P/Z/9b/1P/X/9r/3P/d/97/3f/c/9j/
1v/V/9T/1P/W/9n/3f/e/9n/1//W/9L/2P/Y/9v/2//W/87/zv/P/8v/y//V/9v/3f/d
/+H/5//u//f/CgAlADwARwBKAEwATgBLAEMAPQAwABsADQAFAPv/7//n/+X/4f/j/+P/
3//h/+T/5v/r/+7/7v/s/+z/7P/s/+n/6P/o/+z/7f/v/+//6//n/+X/5P/n/+r/7v/z
//H/7//v/+//7f/r/+v/7P/v//P/9P/0//L/8P/u/+z/7v/x//T/+//4//f/9v/0//L/
8//1//f/+f/6//r/+v/7//r/+f/5//z//v8DAAUABQADAAMAAgAAAP7//v///wEABQAH
AAkACQAJAAgABwAKAAwADgAWABcAGAAYABYAEwARABQAFgAbABwAIAAjACEAHgAbABgA
GwAcAB0AIgAkACMAIgAfAB4AHQAdAB4AHgAfACIAHwAdABcAEwAQABMAFAAXABkAFgAQ
AA4ACwAJAAgABgACAAIABAAEAAEA///8//v/+//6//r/+f/5//j/+f/2//H/8//z//L/
8//4//n/+f/4//X/8f/w//L/8//z//H/9P/0//X/9f/z//T/9P/0//X/+v/7//v/+//5
//X/8//0//n/+//5//n/+//6//j/+P/3//f/+f/6//3//v/+//3/+//4//X/8f/0//f/
+P/7//v//v/+//v/+P/4//n/+v/+/wEAAQABAAAA/v/5//T/+v/9/wAAAAABAAEAAAD7
//n/9//2//b//f/9//3////7//n/8v/s/+//8//4//v/+v/5//v/+v/5//n/9//1//f/
+f/8//z/+v/2//H/7f/z//X/9f/5//n/+f/4//f/+f/2//X/9f/4//r/+//7//z/9//z
//D/8v/y//X/9//1//T/9P/0//L/8//0//P/9//6//z//P/5//P/8P/t//P/9v/6//v/
+P/2//P/8f/u/+7/8f/y//f/+P/5//r/9v/u//D/8//2//n//P8BAAMAAwADAAUABQAF
AAcADAASABIAEAAMAA8AEQARABAAFAAXABkAHQAbABYAEgAPAAwACgAKAA4AEAARABIA
DwAKAAUAAgAEAAQABAACAP//+v/3//f/8v/w//L/8v/w//H/8f/t/+j/5//n/+b/5P/n
/+n/6f/o/+f/5v/m/+X/5v/m/+X/6P/p/+r/6P/m/+X/5P/k/+f/6f/s/+z/6//r/+z/
6v/k/+D/4f/l/+r/5P/e/+H/4f/f/+P/6f/n/+P/5//x//b///8SACsAPgBLAFQAUgBU
AFkAWQBPAEAALQAbAA8ABwD9//X/7//x//P/8f/v/+v/6P/q//H/8v/1//T/9f/2//b/
8//y//L/9P/1//f/9//2//P/8v/y//L/8v/z//X/9//1//X/9f/1//P/8//0//n//f/+
//7//P/8//z//P/7//v/+////wEAAQABAAAA/////wAAAQACAAQABQAGAAUABAADAAMA
AwAEAAgACQAMAA0AEAASAA8ADAALAAsADAAPABAAEQATABMAEgARABMAFAAVABwAHQAg
ACIAIgAdABsAHgAgACQAJAAnACkAJwAmACUAJAAnACgAKQAuADIAMQAwAC0AKAAlACMA
IgAmACkALgAtAC4AKwAqACoAJgAiACAAHQAeABoAGgAZABQAEgAPAAoACwAOAA8ADQAL
AAgABwAHAAUABAACAAEAAwAFAAMA///+//3/+//7//3//f/8//r/+//5//r//v8AAP//
/P/+/wAAAQABAP///P/8//z//f/9//3//P/7//z/+//8/wAAAAABAP7//f/+//7//f/+
//r/+f/6//r/+//8//z/+//9//7///////3//////wEAAQAEAAQAAQD+//7///8AAAAA
AwADAAMABAAEAAEA/v///wEAAwACAAMAAwACAP3//f/9//7/AAACAAEAAAABAAMAAwD+
//r/+v/7//3//f/+////AwAEAP/////9//v/+//9/wAAAAAAAP7/+//5//n/+f/3//n/
/P/9//3//f////z/+//7//z//v/////////7//j/9v/3//j//P///wEAAAAAAAAA/P/7
//r/9//5//z//v/+//3/+f/4//f/+f/6//z/+//8//z/+//7//f/9v/4//j/+P/4//j/
+P/6//j/+P/1//T/9f/2//f/+P/9/////////////////wEABQAMAA0ADAAHAAkACgAJ
AA0AEgAWABkAGQAXABIADgAKAAYAAwACAAMABAAEAAQABgACAP7//P/6//r/+v/4//X/
8P/t/+3/6v/o/+r/6v/o/+n/6f/l/+T/4//j/+L/4v/l/+f/5//j/+H/3//e/93/3v/e
/93/4f/h/+H/3v/g/9//3v/e/93/3//i/+L/4P/f/9//3P/a/9j/2f/d/97/2v/Y/9v/
1//V/9f/2//b/93/4//r//T///8UAC0AQABLAEwARgBIAEsARwA/ADIAHQAJAP//+f/x
/+X/3//f/+H/3//h/+X/5v/o/+v/7v/t/+r/6f/o/+j/5f/k/+T/5v/n/+n/6f/m/+P/
4v/i/+H/4v/k/+f/6P/n/+j/6f/l/+P/4//k/+f/6//s/+z/7f/u/+//8P/q/+n/6P/r
/+3/7f/t/+z/6v/r/+3/7//x//L/8v/y/+//7v/t/+3/7//w//T/9f/6//v//v8AAP//
/P/7//v//f8BAAMABQAGAAcABwAHAAQABAAEAAoADgASABUAFgASAA8AEQASABYAFgAZ
ABsAGwAaABkAGAAWABYAFgAaACEAIQAhAB8AGwAZABgAGAAZABsAHwAdAB0AGQAXABYA
FAASABIAEQASAA4ADgANAAkACAAGAAIAAgAEAAQAAQD+//z//P/9//z/+v/3//X/9//5
//f/8//w/+//7f/t//L/8//z//L/9f/z//T/+P/1//H/6//q/+//8f/y//H/7v/u/+7/
7//0//X/9f/1//X/8//z//b/9v/3//T/8//2//b/9f/2//L/8f/y//L/9v/4//n/+f/2
//T/8v/v/+//8f/x//P/9P/4//n/9//x//D/8P/w//T/9//3//f/+f/4//T/8P/x//P/
9f/0//T/9f/1//H/7f/r/+r/6v/w//H/8v/1//X/9f/w/+z/6f/p/+r/6f/r/+v/7v/u
/+v/6//p/+f/5//p/+z/7P/p/+b/4v/f/+P/4//h/+P/5//p/+r/6//n/+L/3//d/9//
4v/k/+X/5f/h/97/3P/d/97/4v/l/+b/5v/n/+j/5P/j/+L/3//j/+b/6P/o/+j/4//h
/9//4v/k/+f/5//o/+j/5//n/+L/4v/l/+b/6v/q/+r/6v/w/+z/6v/n/+T/6P/q/+z/
7v/x//P/8//z//f/9//3//n///8GAAcABgACAAUABwAHAAgADAAPABEAEwARAAwACAAE
AAAA/f/8/wEABAAGAAgABgAAAPr/9v/4//r//P/8//b/8P/s/+v/5//k/+X/5P/l/+f/
6P/l/+D/3//f/97/4P/j/+X/5f/h/9//3f/c/97/4P/h/+H/5f/l/+X/4v/h/9//3f/c
/9z/3f/f/97/3v/d/93/2v/U/9T/0//R/9T/1v/W/9H/yf/J/9X/2f/V/9H/1f/n//T/
+/8MACEAMAA1ADgAOgBEAEUAPwA5AC4AGwAHAPf/6//n/+P/3//h/+H/3f/b/9n/2P/Y
/9v/4P/h/+D/4f/i/9//2//Z/9j/3f/f/+L/4//f/9v/2f/Y/9n/2v/c/9//4P/f/+D/
4f/e/9v/2v/a/9v/3//g/+D/3v/e/97/3v/f/+H/4//p/+b/5f/k/+L/4P/h/+P/5f/m
/+j/6f/q/+f/5v/l/+X/5v/o/+3/7//x//H/8//0//H/7v/t/+3/8f/1//f/+f/6//n/
9//1//b/9v/2//z///8CAAQABAABAP//AgAEAAcACAAMAA8ADAAKAAgABgAIAAoADAAS
ABYAFQAUABEADwANAAwADAAJAAkACwAHAAkABwAHAAgABwAEAAMAAQADAP7//f/7//b/
9P/x/+z/7v/w//D/7f/r/+r/6//t/+z/6v/n/+X/5v/p/+j/5f/i/+H/3//f/+X/5f/k
/+L/4v/f/9//4v/i/+H/3v/g/+T/5f/l/+P/3//e/93/3f/g/+H/4f/h/+L/4f/i/+b/
5//p/+f/5//q/+r/6f/q/+n/6f/r/+z/6//s/+z/6//t/+z/6//p/+n/6//r/+3/7f/w
//D/7f/o/+j/6f/q/+z/7//v/+//7v/s/+f/4v/o/+v/7v/u/+7/7//v/+v/6f/n/+b/
5v/u/+//8P/z//L/8f/r/+b/6P/p/+v/6//t/+3/8P/w/+v/6//p/+f/5//p/+z/7P/q
/+j/5f/j/+f/5//l/+f/7P/t/+3/7f/r/+j/5//n/+f/6P/o/+f/6f/l/+L/4P/g/+D/
4//l/+X/5P/k/+T/4P/f/97/2//h/+T/5v/m/+T/3//d/9v/2//c/97/3f/e/97/3f/d
/9T/0v/T/9j/2//c/93/3v/j/+X/5f/l/+X/4//h/+H/6P/w//L/8v/t/+//8P/v/+7/
8v/1//f/9//1//D/7P/t/+r/6P/o/+r/7P/t/+7/7P/o/+T/4v/i/+L/4v/g/9n/1P/R
/9H/zv/M/87/zv/O/8//z//L/8j/x//H/8b/xv/J/8v/y//L/8n/x//G/8P/xP/E/8P/
yP/J/8r/yP/H/8X/w//C/8H/w//G/8b/xf/F/8b/xP/A/8L/xf/H/8T/vP+8/7v/uf+5
/7v/wf/H/8f/yf/V/97/6//+/xUAIgApAC4ALgAwAC8AKQAhABYAAwDz/+v/4f/R/8f/
xf/F/8X/w//B/7//wP/E/8n/zv/Q/87/zv/O/83/yf/H/8b/yv/L/83/zf/I/8X/xP/E
/8f/yP/K/83/y//J/8n/yf/F/8P/w//E/8n/zf/O/87/zf/M/8v/yv/K/8v/zP/R/9D/
z//O/8z/zP/N/8//0f/T/9b/2P/a/9f/1v/V/9X/0//U/9j/2f/Z/9n/2//c/9v/2P/X
/9f/2//f/+H/4//k/+P/4f/f/+D/4P/g/+b/6f/s/+7/7v/t/+v/7v/w//T/9P/3//n/
+f/4//f/9v/2//b/9v/6//z/+//6//f/9f/z//L/8v/0//X/+P/1//T/7//s/+r/6v/o
/+j/5//o/+T/5P/j/93/3P/a/9b/1//a/9v/2f/V/9L/0f/R/9L/0v/R/9H/0P/R/87/
yf/E/w==
         </WaveFormData>
      </LeadData>
      <LeadData>
         <LeadByteCountTotal>10000</LeadByteCountTotal>
         <LeadTimeOffset>0</LeadTimeOffset>
         <LeadSampleCountTotal>5000</LeadSampleCountTotal>
         <LeadAmplitudeUnitsPerBit>4.88</LeadAmplitudeUnitsPerBit>
         <LeadAmplitudeUnits>��V</LeadAmplitudeUnits>
         <LeadHighLimit>2147483647</LeadHighLimit>
         <LeadLowLimit>268435456</LeadLowLimit>
         <LeadID>V1</LeadID>
         <LeadOffsetFirstSample>0</LeadOffsetFirstSample>
         <FirstSampleBaseline>0</FirstSampleBaseline>
         <LeadSampleSize>2</LeadSampleSize>
         <LeadOff>FALSE</LeadOff>
         <BaselineSway>FALSE</BaselineSway>
         <ExcessiveACNoise>TRUE</ExcessiveACNoise>
         <MuscleNoise>FALSE</MuscleNoise>
         <LeadDataCRC32>2343455612</LeadDataCRC32>
         <WaveFormData>
CAAIAAgACAAFAAQAAwACAAQABAAEAAQAAQAAAP///v/9//z/+//6//v//P/9//7/+//6
//n/+P/2//b/9v/2//P/8v/x//D/8//0//X/9v/5//r/+//8//v/+v/5//j/+//8//3/
/v8AAAAAAAAAAP3//P/7//r//P/+/wAAAgD///7//f/8//z//P/8//z//P/8//z//P/+
/wAAAgAEAAQABAAEAAQAAQAAAP///v8AAAAAAAAAAP7//v/+//7/AQACAAMABAACAAIA
AgACAAAA/v/8//r//v8AAAIABAADAAIAAQAAAP///v/9//z///8AAAEAAgABAAAA///+
/wEAAgADAAQAAwACAAEAAAABAAIAAwAEAAYABgAGAAYAAgAAAP7//P/+//7//v/+/wEA
AgADAAQAAgACAAIAAgADAAQABQAGAAQAAgAAAP7///8AAAEAAgAAAP7//P/6//z//v8A
AAIABAAEAAQABAABAAAA///+/wAAAAAAAAAA/v/+//7//v///wAAAQACAAEAAAD///7/
/v/+//7//v8AAAAAAAAAAP7//v/+//7///8AAAEAAgACAAIAAgACAAAA/v/8//r//f/+
////AAD8//r/+P/2//v//v8BAAQABAAEAAQABAACAAEAAAD//wEAAwAEAAUAAwABAP//
AAD//wIAAgABAP7/AAACAAMAAAD///3/+v/5//b/9v/1//D/8P/w//H/7f/q/+b/4//n
/+3/9P/4//b/9v/1//T/9f/0//T/8//x//H/8v/0//X/9f/1//T/8//0//T/9f/y//P/
9P/z//T/9f/0//X/8//x//P/9f/2//f/9//3//j/9v/2//f/+P/4//j/+v/+/wEABQAG
AAcACQAOABMAFAAQAA0ADwAUABgAGQAXABUAEAAKAAgAAwD7//v/BwASABIACwAMABEA
FAAZACEAIQAXAAQA9P/n/9r/1f/b/+f/7P/w//X/+//4//j/+f/3//7///8AAAAAAgAC
AAEAAQAAAAAAAAABAAQAAwADAAMAAAAAAAEAAQAGAAgACQAHAAgABwAHAAkACQAIAAcA
BwADAAMAAwADAAMAAwAEAAYACQAJAAkACAAKAAoACwANAAoADAAMAAsACwAMAAwADAAK
AAoACgAJAAwADAALAAkABwAIAAsADAALAAwADAAMAAwACwAIAAcABgAHAAcABgAJAAoA
CQAIAAIA///+//7/+//5//f/9f/4//r/+//9//3//P/5//f/+P/5//r/+v/2//X/9v/5
//b/9P/z//L/9v/3//f/+P/0//T/9//5//j/+v/6//j/+f/6//3//v/8//v//P///wAA
AQD/////+//7//n/+//8//7//v/9/////v/+//7//P/+/////v8CAAQAAQABAAEAAgAB
AP////////3//f8AAAEAAgAEAAIAAgAAAP3//v8CAAEAAQAAAP7/+//8/wEAAQABAAAA
AAD//////v/8//z///8CAAAA/P/9//7/+f/4//X/9P/5//r/+f/3//n//P8AAAQAAQAB
AAAA/////////f/8//j/+P/5//n//P/8//z//P/8//v/+//7//n/+v/6//n//P/6//j/
+f/3//f/+f/6//r/+v/6//b/9v/3//j/+f/3//f/9//2//r////9//3/+v/4//j/9v/7
//v/+P/2//j/9//2//n/+f/4//b/9P/2//X/9f/2//b/9v/5//r/+P/5//n/9v/3//n/
+v/7//r/+f/4//f/+P/7//z//f/6//j/+P/3//X/9v/2//b/8//1//f/+//7//n/+P/3
//v//v/+//7//P/6//j/9v/5//v//f/////////+//3//P/7//r//P/9/wAAAAD///n/
+P/3//X/+P/7//3//v/3//L/8P/t/+z/7P/s/+3/7v/u/+3/7f/t/+//8v/y//b/+P/5
//r/9//2//b/9f/0//P/8//0//f/9//3//b/8//y//D/7//x//X/+f/7//n/+f/3//f/
9f/z//X/9//5//v//P/9//z/+v/6//v//P/8//z//v/+/wEABQAGAAcADQAUABsAGgAY
ABUAEwAUABYAGwAfABkADgAGAAAA+f/1//v/CwAQAAgABwASABcAHAAlACcAHwAPAPz/
7v/n/+D/4f/p/+3/8P/0//P/8f/y//b/+//9/wIAAwAEAAQAAgACAAEAAQADAAQABQAH
AAUAAQD+//v/AAAEAAkADQANAA4ADgALAAoACQAJAAsACwAMAA0ADwAMAAsACgAJAAkA
CQAKAAwADwAPAA8ADgAMAAoACQAJAAsADgAPAA8ADQAMAAoACAAJAAwADwARABQAFAAT
ABEADAAMAA4ADgAQABIAEwAUABAADQAIAAUACAALAA0ADgAPAA4ACwAIAAUAAwADAAQA
BwAHAAcABwAEAAIA///9//z//P/6//n/+//7//v/+v/0//H/8P/x//X/+P/8/wAA/f/7
//j/9v/y//L/9f/3//j/+v/6//j/+P/4//r/+v/5//n/+/////3//f/6//n/+f/7//v/
//8AAAIAAgABAP7//P/7//r//P8AAAMABAAEAAQA///9//3/AAABAAEAAAABAAAAAQAA
AP///v/+//7/AAAAAP///f/+//r/9//4//j/9//6//7///8AAAAA/v/9//3//P/9//7/
AgAGAAEA/P/8//z//v8AAAAAAgAEAAQAAgD///z//P/9//7///8BAAIAAwAAAP///P/6
//j/+P/5//n/+f/4//f/9v/3//f/+P/5//3/AAACAAMAAQD8//f/9f/1//X/9//4//3/
/v////z/+f/5//n/+f/9////AQACAAAAAQD7//f/+//8////AAABAAEA/v/8//v/+f/3
//n//f/+//7//v/7//n/+P/4//j/+P/7//z//v///////P/9////AAABAAIAAwAEAAUA
AQADAAMAAwACAAIABAAFAAQABAADAAIA/f/9//3///8BAAUABgAEAAMAAgABAAAAAQAB
AAEAAQACAAMAAwADAAYABwAIAAwADgASABMAEwAMAAoACAAFAAcABwAGAAQA/v/6//n/
9//1//b/9//5//v//P/8//3/+f/5//r/+P/5//r/+v/6//z//P/9//3/+v/5//n/+v/+
////AAAAAPz//P/7//v//f///wEAAQABAAEA//////7/+//8//3//P/9//3//f/+//z/
/P/9//z//P/8//7/BAADAAEAAAADAAcADAAVABwAHAAXABUAFAAUABMAEwAPAAoACAAK
AAUA/f/7/wUAEgAWABEAEAAVABwAJwA1ADMAKQAUAP7/7//o/9//4f/p/+z/7v/x//P/
8f/0//j/+f/////////+//v/+v/4//f/+v/8//7/AQABAP///v/9//r/+P/3//X//f8C
AAYABwAEAAEA/////wMABAAFAAcAAgABAAAA///+////AQAEAAYABwAIAAgABgAEAAMA
AwAFAAgACQAJAAYABgAFAAQAAwAEAAUABQAKAAoACQAHAAMAAgADAAIABgAIAAkACgAJ
AAcAAwABAP3//f/8//r/AAACAAIAAgD8//n/+P/4//v/+//7//v/+P/2//P/8f/0//T/
8v/x//H/8f/x//D/7f/r/+v/7f/w//D/8f/y//H/8f/w//D/8f/y//b/+f/8//7//v/8
//j/9v/2//T/9v/3//r////8//v/9//1//f/+f/5//3///8AAP///f/8//r/+f/4//z/
AAADAAQAAgAAAPn/9f/5//z//f/9//7////+/////v/9//z//P///wIAAwADAAIABAAB
AP//AQAAAP7/AAACAAEAAAD+//7//f/9//z//f/+/wIABgABAPz//P/8//r//P/8//7/
AAAAAP7/+//6//r/+//8//3///8AAAEA//////3//P/8//z//f/9////AAABAAIA///9
//z/+//9/wAAAgADAAMAAAD9//3/+//7//3//v8BAAIAAwAAAPz/+//6//n/+//9////
AAD//wEA/P/5//n/+v/9//7/AwAFAAQABAABAP///f///wEAAgACAAIAAQD///7//v/8
//z///8AAAEAAwAEAAIA//////7//f////////////7/AQACAAMAAAD+//7//f8BAAQA
BgAIAAEA///9//3/+////wAAAwAGAAQAAgAAAP7/AgADAAQABQAFAAUABAADAAMAAwAD
AAYACQAMAAwACwAFAAQAAwABAP/////+//z/+v/4//n/+f/1//T/8//z//b/9v/1//X/
9f/3//r/+v/9//7//v/+//3//P/8//v/+P/3//f/+P/5//n/+f/4//j/+P/3//f/9f/3
//n/+f/8//3//P/9/////f///wEAAQABAAAA///+//z//P/9//7//v/+/wAAAgABAAEA
AgAHAA8AFgAbABwAHAAXABUAEgAUABkAGQATAAwADgAQAAUA8//t//v/CAAIAAcAEAAX
ABwAJQApAB8ADwD6/+r/4f/a/9n/4//v//L/9P/1//f/9//6//7///8DAAMAAwACAAAA
AAD/////AAAAAAAAAQABAP///v/9//7/AAADAAUACAAKAAsACQAFAAMAAgADAAUABgAH
AAkABwAHAAcABwAFAAUABgAIAAoACwAMAAwACAAGAAUABQAFAAgACQAJAAkACgAKAAoA
CgAMAA4ADwAQABAADwANAAoACgAMAAwADQAOAA4ADgALAAkABQADAAUABwAIAAgACAAI
AAYABAAAAP3//P/8//7///8AAAEAAAAAAP////////7/+//5//r/+//8//z/9//1//X/
9//4//j/+f/6//v/+//6//r/+v/6//3///8CAAQABAACAAEAAAABAAAA/f/9////AwD/
/////P/7//v//f/9/wEABgAKAAwADQAKAAgABwAGAAcACgAMAAwACQAIAAIA//8CAAYA
CAAJAAgACQAIAAkABgAFAAQABAAFAAgACQAJAAsADgAMAAsACgAIAAUABgAJAAkACQAI
AAsACwAMAAwADwAQABQAGAATAA4ADgAOAA4AEAAQABIAFgAYABgAFwAUABQAFQAWABYA
FwAXABcAGQAZABcAFgAWABYAFwAXABYAFgAWABYAGAAXABcAFwAaABwAHQAdAB0AGgAX
ABcAFwAXABkAGgAdAB4AHwAcABoAGQAYABcAGQAbAB0AHgAdAB0AFgARABYAGAAcAB4A
HgAdABkAFgATABEADwARABUAGAAaABwAGgAXABUAFAAUABQAFwAYABcAFwAWABIAFQAX
ABgAGQAXABUAEwARABIAFQAWABcAFQAUABUAFQAXABoAHAAeABkAFQASABMAFAAVABYA
GAAZABoAGwAaABkAFwAVABcAFwAXABoAGAAaABkAFwAWABgAGgAbABwAHQAdABwAFgAQ
AA0ACQAKAAwADgARAA8ADgAMAAsACQALAA4ADgARABIAEgASAA8ADgAOAA0ADgAPABEA
FAARAA8ADQAKAA0AEAASABUAEgATABQAEwASABEADgANAA0ACwANAA8ADwAPAA4ADQAQ
ABAAEgAVABUAFAATABQADgAPABEAFAAZABsAIAAlACgAKgApACkAKgAqAC0ALwAxAC4A
JAAaABMADQAHAAcAFgAmACcAJAAlACYAJwAtADMAMQAsAB4ADwD+/+3/4f/d/+b/8P/3
//v//f8AAAQABQAHAAUAAwAAAAAAAAD///////8AAAEAAwADAAEAAAD//wAAAgAFAAcA
BQAEAAIA/f/+////AQAFAAQABAAEAAUAAgABAAAA/////wEABAAIAAcABQADAAAAAgAC
AAMABQACAAIAAAD9//7//v/9//z///8CAAUABwAGAAQAAQD9//7/AAAEAAYABAACAP//
/P/9//3/+//7//7/AQADAAQAAQD+//n/9P/z//H/8f/y//X/9f/1//X/8f/w/+7/7f/v
//D/7//v/+7/7f/s/+r/6v/r/+7/8//x//D/8P/w/+//7//u/+7/7f/u//L/9f/0//T/
8v/u//L/9P/4//r/9//3//n//f/5//n/9v/1//b/+f/6/////f/8//n/9f/4//r//f8A
AP3//v/+//z///8AAPz/+//8//7//v/9//3//f/7//v//v///wAAAgAAAAAA/v/7//v/
/v/8//v/+//6//j/+v/7//v/+//6//z/+//7//r/+P/4//v//v////z//v8AAAAAAgAC
AAQAAwAAAPv/9f/5//z/AAAEAAAA///9//v/+//7//n/+P/5//r//P/9//v/+v/5//j/
+//7//z//f/9//7//v/9/////P/5//n/+//7//3//v/+//z/+v/0//X/9f/1//X/+P/7
//7/AAD//wEA/P/5//7/AAAEAAYABAABAPv/9v/5//v//f8DAAEAAAD+//z//P/7//v/
/P/+//7/AQACAP/////+//r/+//9//7////+//3//P/7//j/+f/4//f/+P/6//7/AQD9
//z/+v/4//n///8FAA0ABQD//wAABAAGAAYABgAGAAgACQAKAAsABwAFAAIA//8CAAUA
CAAOAA0ADgAMAAkABAAEAAQAAwAEAAUABQAEAP//+v/4//X/8P/w//D/8f/x//D/7v/t
//D/8//3//j/+//8//z//P/5//j/+P/3//j/+f/7//7//P/7//r/+P/2//b/9f/1//j/
+//+////+v/3//L/7//0//X/+v////z/+//5//f/+f/4//n/+//9//7///8CAPb/8//1
//j/AQALABAAEwAWABYAEwATABQAFgAXABsAHwAcABYADgAFAPv/+f8FABIAEAAJAA4A
GQAeACEAIwAfABcACAD6//H/5v/d/93/4//o/+r/8f/3//n//P8AAAEABAADAAIAAAAC
AAIAAQABAAEAAgADAAUABwAFAAQAAwADAAQABgAHAAgACAAHAAMAAwADAAQABwAHAAgA
CQALAAsACwALAAsADAANAA8AEgAQAA8ADgAMAA0ADgAQABMAEgAUABQAEwAPAA4ADAAK
AAwAEAAUABcAGAAWABMADwAOABAAFAAWABUAFAASABAADwANAAkABwAIAAsADQAOABAA
EAAOAAwADAALAAwADgAMAAsACgAJAAYABAABAP//AgAEAAQABQACAAEAAAD+//z/+//8
/////f/8//z//P/8//v/+f/4//r//P8BAAUABAAEAAIA/v///wAAAwAEAAEAAQADAAcA
AwABAPz/+f/9/wEAAwAJAAcABgADAP//AAAAAAEAAgADAAYACAAIAAcABgAAAP3/AAAE
AAYABwADAAEA/f/7//z//f/+/wAA/v8AAAAA///8//7/+//5//v//P/8/wAAAAD9//r/
9v/6//v//f/+//z//P///wIA/f/2//T/8v/2//r//P8AAAEAAAD9//n/+f/6//z//v/8
//v/+f/3//n/+f/3//b/9v/2//f/9//2//b/9v/2//f/9//4//n/9//4//j/9//1//L/
7//v//H/8//3//r/+//6//n/9P/2//f/+P/5//j/+f/6//r//f////r/9//7//z///8A
AAEA///6//b/9//3//f/+//8//z/+//6//n/9//2//b/+P/4//v//P/8//3//f/6//v/
/f/+/////f/9//3//f/6//v/+v/5//v//P///wEA/v/+//3//P/5//v//f8BAAEAAQD8
//v/+v/5//j//P///wIABQABAP///P/5//z//f/+/wIAAQAEAAQAAwAAAAAAAAD//wEA
AQAAAP7/9//y//D/7f/q/+r/6v/r/+7/7v/t/+3/6//t//D/8P/x//L/8v/y//D/7v/t
/+v/7P/t/+//8v/w/+//7v/s/+j/6P/n/+f/6f/t//H/8//y//H/7v/t/+//7f/v//H/
8v/z//P/8//v/+z/6//r/+3/7v/v//L/8P/v//H/8v/3/wMACgAPAA4ACgAJAAsACgAG
AAkADwAPAAgAAgD+//f/7f/r//f/AAD+////BgALAA4AFQAVAA0AAQDy/+b/3f/W/9X/
2//h/+T/5P/l/+f/6v/u//P/9f/3//f/9//2//b/9v/1//X/+v/8//7/AQD+//v/+f/3
//j/+v/9//////8AAAAA/f/+//3//f///wEAAgADAAUAAwADAAMAAwACAAMABQAIAAcA
BwAHAAYABAACAAEAAQADAAYABwAHAAQABAADAAIABAAGAAgACQALAAoACAAFAAUABgAJ
AAoACwAMAAwADAALAAkABQADAAUABwAIAAgABwAGAAMAAAD8//n/+P/4//r/+//8//3/
+//6//j/9//4//j/9v/1//f/9//3//b/7//t/+3/7//y//L/8//0//L/8f/v/+7/7//w
//T/9//3//j/9//0//L/8v/0//T/9v/3//r////7//v/+P/3//r//f/+/wMAAQAAAP3/
+f/6//r/+//8//3/AAACAAIAAAAAAPv/+f/5//z//f/9//z//f/8//3//f/9//3//v//
/wIAAwADAAAAAgD///3/AAAAAP//AgADAAMAAwACAAEA///+//z//f/+/wIABgD+//b/
8//w//T/+P/6//7/AwAEAAMAAQAAAAAAAQACAAQABQAFAAUABAADAAAA/v///wAAAgAD
AAMAAgABAAAA/v/9//3//f/+/wAAAQABAP///P/5//n/+v/7//7/AAACAAIAAgD+//3/
/f/9//3//f/9//3//P/7//3/+P/1//j/+v/+/wAABgAHAAUABAADAAEA//8BAAUABgAG
AAYAAQD9//r/+P/7//z/AAACAAAAAQABAP7/+//7//r/+f/6//v//P/9//3/////////
/P/8//7////9//7//v/+//v/+//7//3/BwAFAAAA/v/+//7//v8DAAUABwAJAAsACwAK
AAkABwAFAAMABAAHAAoACgAJAAIAAgACAAEAAQABAAAA/v/8//r/+//7//f/9v/1//X/
9//4//j/+f/2//f/+f/4//n/+v/6//r/+v/6//v/+//4//f/9//4//v/+//7//r/+P/4
//f/9//6//3/AAABAAMAAwABAAEA///9////AQADAAUABgAHAAMAAAD////////+//3/
/v8CAAUABQAGAAkACwAQABUAGAAYABkAGQAeABwAGQAbABkAFAAQAAoAAwD7//f///8O
ABIADQAQABcAHgAnAC8ALwAnABQAAADz/+r/4//j/+v/8P/2//3//f/8//7/AQABAAYA
BwAIAAgABwAGAAQAAwAHAAgACQALAA0ACwAKAAkABwAGAAYABQAIAAoACwAJAAsACwAM
AA8ADwAQABEAEwAPAA8ADwAPAA8ADwAQABIAEwATABMAEgARABAAEAARABMAFgAXABcA
GAAYABcAFgAUABYAGAAZABoAGgAZABcAEgASABQAFAAYABoAGwAcAB0AGwAXABUAFAAV
ABUAFAAUABQAEgAQAAsABwAFAAQACAAJAAoACwAKAAoACQAJAAgACAAGAAUAAwADAAMA
AgD+//3//v8BAAUABgAIAAoACAAHAAUABAACAAIABQAHAAoADAAMAAoACQAIAAkACAAJ
AAkACwAPAAsACwAIAAcABgAHAAYACQAMAA4ADgANAA0ADAAMAAwADAAOAA8ADgARABIA
DgANAA0AEAARABEAEAARABAAEQAOAA0ADAAMAA4AEAAQAA8ADgAQAA0ACwAJAAgABgAI
AA0ADQANAAwACgAHAAUAAgAEAAQABwAKAAkABAAEAAQAAgAEAAQABgAGAAYABAABAAAA
AAABAAIABAAHAAkACwALAAsACQAIAAMAAgACAAEABAAEAAQABAADAAEAAAD//wAAAgAD
AAMABgAEAAIAAwACAAEAAgACAAIAAgACAP7//P/7//r/+f/4//n/+v/6//z////7//n/
+//8////AAADAAMAAAD+//r/9//0//X/+P/6//v//P/8//v/+//8//n/+P/6//r/+P/5
//n/9v/0//X/9f/1//f/9//3//f/8//1//X/9f/0//T/9v/3//r//P/9//7/+P/3//b/
9//3//n/+v/9//7//P/6//j/9v/3//f/9//3//r/+//7//v/+f/3//X/9v/4//z//f/9
//r/+v/6//n/9//1//L/7v/r/+j/6P/n/+P/4v/h/+H/4v/i/+H/4f/j/+X/6P/o/+n/
6v/q/+r/6f/o/+j/5//p/+n/6v/s/+7/7//w//D/7f/s/+r/6f/o/+n/6v/p/+v/6//p
/+n/5v/j/+T/5f/p/+v/7P/t/+7/7P/s/+3/7P/s/+z/7v/0//X/8//y//X/+f8AAAcA
CAAIAAcABwAGAAAAAQAHAAcA/P/2//b/9f/v/+//+/8GAP7/9f/4/wEACAARABMADQD9
/+b/2P/R/8r/yf/V/+H/4v/i/+P/4//l/+j/7P/t//H/8f/x//D/7v/u/+3/7f/x//L/
8//1//b/9f/1//X/9P/0//X/9f/3//j/+P/1//T/8//z//X/+v/8//7/AQD+//3//P/7
//f/9//4//r/+//7//v/+v/7//r/+v/7//v//v///////P/8//v/+v/9/wAAAwAFAAgA
CAAHAAUABAAEAAYABgAHAAgACAAIAAkABwADAAEAAwAFAAYABgAIAAgABgAEAP//+//5
//j/+f/5//n/+f/3//b/9P/z//b/9v/0//P/8//z//P/8v/w/+//8P/z//P/8v/y//L/
8//z//L/8v/w//D/8//1//f/+v/7//r/+f/4//n/+P/5//n/+/////7////9//3//P/9
//z///8AAAIAAgABAP7/+v/3//T/+P/8////AAABAAIA/v/9//3//v/9//v//v8BAAIA
BQAEAAMAAgACAAMABgAHAAcABgAIAAUAAwACAAAA/f/+/wIAAwAEAAQAAQD///7//P/+
//7/AQAEAAMA/v/+//7/+//8//v//P8AAAIAAgABAP7//v///wAAAAABAAEAAQADAAMA
AQAAAPz//P/9//3//v/+//7//v/8//v/+//7//7/AAABAAEAAwAAAP3//f/7//v//f/+
/wEAAgADAAAA/v/9//z/+//7//v/+//6//3/AQD+//3//P/8//7//v8CAAMAAQAAAP7/
+//4//n//f/+//7//v/+//3//f/+//3//P/+//7/AAABAAEA/v/9//3//P/7//z//f/+
////+v/7//r/+f/6//r//P/9//7/AAABAAIA+//7//v//f8BAP3/AAAHAAgABgAEAAIA
AAABAAEAAQABAAMABQAGAAcABAADAAIABAAIAAwADQANAAgACAAIAAcABAADAAEA/v/8
//j/9//1//L/8v/y//P/9v/2//X/9f/3//n//P/8//r/+v/5//j/+v/6//v/+//5//n/
+v/8//7///8AAAAA/f/8//r/+f/3//n/+//7//3//////wEAAAD9//7///8AAAEAAQAB
AP7//P/8//3//P/8//z//v8AAP///f/8/wEACQAQABMAFgAUAA8ADwAUABYAFQAXABcA
FgAWABQABwD3//X/AQAKAAgABQAMABcAJAArACkAIQATAP7/7v/n/+D/2//f/+f/7v/2
//n/9//0//b/+f/5//7///8AAAAAAAAAAP///////wAAAQADAAUAAwACAAEAAAAAAAEA
AQAEAAYABwAFAAMAAQAAAAEAAAAAAAAAAQACAAUACAALAAcABwAIAAoACwALAAsACgAI
AAYABQAFAAUACAAJAAkACgAKAAkACAAFAAYABwAHAA0ADgAOAA0ACQAIAAkACAAHAAgA
CAAIAAkACQAHAAcABAAFAAUABAAHAAgABwAGAAQAAQAAAAAAAQABAAEAAQACAAIAAQAB
AAEAAAD9//v//f/9//3//P/2//P/8v/z//b/9v/3//j/+//7//r/+v/3//b/+P/5//v/
/v////7//P/8//7//v/+////AgAHAAgACQAHAAcABAAFAAQABwAJAAoACQAHAAYABAAD
AAIABQAIAAoACgAIAAgAAwABAAIABAAEAAMABAAFAAQABQAFAAUABQAGAAYACAAIAAcA
CAAMAAsACwALAAoACAAKAA4ADwAQABAADgALAAkABgAIAAgACwAOAA0ACAAIAAgABgAI
AAgACgAKAAoACAAFAAMAAgACAAIABQAHAAgACQAKAAsACgAKAAgACAAJAAkACAAIAAgA
CAAIAAcABwAHAAoADAANAA0ACwAIAAUABQAFAAUABwAIAAoACgAKAAYABwAHAAcABwAK
AAsADAAMAAsACwAEAP//AgAEAAgACgANAA0ACgAIAAkABwAFAAcABwAIAAgACAAFAAMA
AgACAAIAAgAFAAYABwAJAAoACAAHAAcABgAFAAMAAwADAAMAAQADAAMAAwAEAAQABgAH
AAcACAAIAAYABAACAAAA/v8DAAUABwAJAAkACQAIAAcABQAFAAUACAAHAAoACgAJAAMA
AgABAP//AAABAAEAAAD9//r/+v/5//P/8v/x//H/9P/2//f/+f/2//f/+f/4//n/+v/6
//r/+P/2//X/8//2//f/+f/8//v/+//7//r/9v/2//X/9f/z//X/9//3//b/9f/y//H/
9P/z//b/+f/8//3//f/9//v/+P/3//f/+f/6//v//v/+//3/+//8////BwAOABMAFgAS
AA0ADwAOAAwAEQAZABcAEgAOAAgA+//z//P/+/8CAAYABwAOABMAGgAlACkAIwARAPr/
6v/f/9j/1//f/+X/6P/s/+3/6//s//D/9f/3//n/+f/5//j/9v/2//X/9f/6//z//v8B
AAAA/f/7//n/+P/4//n/+f/9//7//v/7//n/9//2//f/+v/8//7/AQAAAAEAAgADAP7/
/f/9//7/AAABAAIAAgACAAIAAwAFAAcACgALAAsABwAGAAQAAgACAAQABgAHAAgACAAH
AAUAAgACAAQABAAFAAYABgAGAAQAAQD8//n/+////wIABAAGAAYABAACAPz/+f/4//j/
+//7//v/+//2//T/8f/v//H/8v/x//H/8//z//P/8v/t/+v/6//t/+z/7P/t/+7/7f/t
/+z/7P/p/+j/6v/r//D/9P/2//b/8//y//P/8v/z//X/+f////r/+f/1//P/8v/z//L/
9f/6/w==
         </WaveFormData>
      </LeadData>
      <LeadData>
         <LeadByteCountTotal>10000</LeadByteCountTotal>
         <LeadTimeOffset>0</LeadTimeOffset>
         <LeadSampleCountTotal>5000</LeadSampleCountTotal>
         <LeadAmplitudeUnitsPerBit>4.88</LeadAmplitudeUnitsPerBit>
         <LeadAmplitudeUnits>��V</LeadAmplitudeUnits>
         <LeadHighLimit>2147483647</LeadHighLimit>
         <LeadLowLimit>268435456</LeadLowLimit>
         <LeadID>V2</LeadID>
         <LeadOffsetFirstSample>0</LeadOffsetFirstSample>
         <FirstSampleBaseline>0</FirstSampleBaseline>
         <LeadSampleSize>2</LeadSampleSize>
         <LeadOff>FALSE</LeadOff>
         <BaselineSway>FALSE</BaselineSway>
         <ExcessiveACNoise>TRUE</ExcessiveACNoise>
         <MuscleNoise>FALSE</MuscleNoise>
         <LeadDataCRC32>286095025</LeadDataCRC32>
         <WaveFormData>
bABsAGwAbABrAGoAaQBoAGoAagBqAGoAZwBmAGUAZABjAGIAYQBgAF0AXABbAFoAVQBS
AE8ATABLAEoASQBIAEMAQAA9ADoAOAA2ADQAMgAvAC4ALQAsACgAJgAkACIAIgAiACIA
IgAgAB4AHAAaABgAFgAUABIAEwAUABUAFgATABIAEQAQABIAEgASABIADwAOAA0ADAAO
AA4ADgAOABAAEAAQABAADgAOAA4ADgAPABAAEQASABAAEAAQABAAEgASABIAEgAUABQA
FAAUABEAEAAPAA4ADwAQABEAEgAQABAAEAAQABEAEgATABQAFAAUABQAFAATABIAEQAQ
ABIAEgASABIAEQAQAA8ADgAQABAAEAAQABAAEAAQABAADQAMAAsACgAMAAwADAAMAAoA
CgAKAAoACgAKAAoACgAJAAgABwAGAAQABAAEAAQABgAGAAYABgAEAAIAAAD+//7//v/+
//7//v/+//7//v/8//z//P/8//7//v/+//7//f/8//v/+v/6//r/+v/6//r/+v/6//r/
+P/4//j/+P/6//r/+v/6//n/+P/3//b/9v/2//b/9v/2//b/9v/2//j/+P/4//j/+v/6
//r/+v/5//j/9//2//T/9P/0//T/9f/2//f/+P/3//f/9//2//n/+v/7//v/+f/5//r/
+//5//r//v/8//v//v8BAAMAAQABAAEAAQABAP7//P/8//n/+P/3//f/+f/7//z//P/9
//z//f/8//b/8//y/+7/7f/u/+7/8P/v/+7/7f/t/+7/7v/t/+r/6f/o/+j/6P/m/+f/
5//p/+r/6//r/+z/6P/n/+j/5//m/+f/5//n/+j/6P/o/+j/5f/m/+b/5v/k/+T/5v/s
//H/9v/9/wIACAANAA4AFAAlADwAVwB/AKQAwADhAAABBAHlALIAdgAwAN//lP9c/zf/
Gf8O/xz/K/8x/y3/L/9A/1n/ev+d/7f/xP/Q/9v/4//o/+z/7v/w//X/+P/5//n/+v/7
//7/AAD/////AAAAAAUABwAJAAsACAAIAAkACQALAAwADAAMAA0ADQANAA0ADgARABIA
FAAWABcAFwAYABgAFwAXABYAGAAaABwAHQAdAB0AHQAfACEAJAAkACQAKAApACkAKQAo
ACgAKwAsADAAMAAyADMAMwAzADQANwA2ADcAOQA6AD8AQgBEAEcARgBGAEUARgBGAEcA
RwBHAEYARQBFAEcAQgBBAEAAPwBBAD4APAA6ADcANgA2ADUAMwAyAC8AKgAoACQAIgAh
AB4AGgAWABQAEQAPAA0ADQAKAAcABAACAAIAAQD+//r/+v/6//n/+f/4//f/9v/0//T/
8//y//H/7//v/+//7//v/+//7f/p/+n/6P/m/+b/5v/o/+j/6P/p/+n/6P/o/+X/5P/j
/+P/5//o/+r/6//s/+z/7f/u/+7/8P/x//H/8v/z//P/8v/y//L/9f/3//n/+f/5//j/
+f/5//n/+f/3//j/+P/3//n/9//3//b/9P/z//P/9P/0//T/8//z//T/9P/1//b/9f/0
//X/9P/2//X/9P/0/+//7f/s/+//8P/x//D/8P/y//H/7//v/+3/7v/u/+7/7f/u//D/
8v/u/+z/7f/s//D/8f/y//D/7v/u/+//8f/v/+//7//w//X/9f/2//n/+P/3//f/9f/1
//b/9//4//X/9f/4//n/+v/6//r/+P/5//n/+v/7//r/+f/4//n/+v/6//n/+P/2//f/
+P/5//b/9f/0//P/9f/2//n/+P/3//b/9//2//f/9//3//f/9//3//b/9v/0//P/9P/z
//f/+f/3//T/9P/0//T/9P/1//f/+f/6//j/+P/4//f/9//3//j/+f/5//r//v/8//j/
+v/8//3///8BAAMABQAAAPr/9f/y/+7/7v/u/+//9f/5//z//v/+//z//P/6//X/8//z
//D/7//u/+z/7P/u/+7/7v/v//P/9P/0//L/7f/s/+z/7P/t/+//8P/z//P/8//y//L/
7//v//H/8f/y//P/8//z//L/8P/u/+z/7f/w//L/9P/0//b/+P/6//3/CAATABgAHgAj
ACYAMABBAFwAgwCtANAA8gAPASABEAHfAJ4AWgAOAMH/hP9Y/zf/Jf8q/zT/Of83/zf/
Qf9W/3f/mv+3/8n/1P/e/+X/6//z//j/+//+/wEABAAFAAUABAADAAQABAAJAAsADgAQ
AA8ADwAPAA8ADAAMAA0ADQASABYAGQAcAB8AHwAfAB8AIgAlACYAKAAoACcAJQAkACgA
KQArACwAKwAsAC0ALQAvAC8ALwAxADYAOgA7ADwAPQA9ADwAOwA7ADwAQABCAEUARgBJ
AEsATABLAEsATQBRAFMAVgBYAFgAWABXAFcAWABaAFsAXgBgAGEAYQBhAF4AXQBdAF8A
XwBfAF8AXwBeAFoAVwBUAFIAUgBTAFMATwBOAEsARgBCAD4APAA7ADoAOAA2ADYAMQAt
ACkAJwAlACMAIQAgACAAHwAcABgAFgAWABUAFQAVABUAFQAUABAADQAKAAcABwAJAAsA
DQANAA8ADwANAAoACAAFAAQABwAKAAsADAALAAkABgAEAAUABgAHAAkACQAIAAgABwAF
AAQABAAEAAcACgAMAA0ADwAPAA4ADAAKAAoADQAPAA0ADQANAAwACQAJAAkACQAMAA4A
DwAPAA8ADQANAAwADQANAA4AEAANAAwACgAJAAcABgAGAAYACAAIAAoACgAHAAUAAwAC
AAAA/////wMABQAFAAMAAgAAAP///f/9//3//v/+//7//P/8//3//v/9//z//v/+////
//////z/+v/6//v//f/9//3//f/+//3/+f/2//X/9//5//z//f/7//r/+f/4//T/8//1
//X/9//4//n/+P/5//n/+v/7//n/+f/5//v/+//6//j/9v/2//f/+P/5//n/+f/5//n/
+v/6//z/+v/8//z//v/+//7///8AAAEAAAD///3//P///wEAAwD+//7//v/+//7/AQAD
AAUABgAGAAYABgAFAAQAAwADAAMABQAIAA4ADgALAAwADQANAA0ADQANAA0ACgAGAAMA
AgD///7//f/9/wEAAwAEAAQABgAEAAQAAgD///3//f/6//X/9P/y//L/8P/w//D/8f/1
//b/9v/0/+//7v/u/+7/8f/z//T/9//3//f/9v/2//L/8f/y//H/8v/z//P/8//1//T/
8//y//L/9P/1//b/+P/2//T/9v/5/wAACQASABoAHQAgACgAMwBCAF0AgQCoAMgA6QAI
ARAB9wDIAJAATgAFAL7/iv9f/z3/Lv84/0P/Q/89/zn/RP9Z/3j/mf+3/8j/1P/f/+f/
7f/y//X/+P/9/wAAAQABAAAA//8AAAAAAwAFAAgACgAMAA0ADgAPAA0ADgAQABEAEAAQ
AA8ADgAPAA8ADwAPABIAFQAWABgAGQAZABgAGAAZABkAGgAaAB0AHgAfAB8AHgAdABwA
HQAgACQAJQAmACgAKQApACkAJwAoACwALgAxADIANQA3ADgANwA3ADkAOwA9AEAAQgBB
AEIAQgBDAEIARABFAEgASABJAEkASQBKAEkASQBLAEwATQBOAE8ATQBKAEgARgBBAEAA
QAA/AD0APAA5ADQALgAqACgAJwAmACQAIgAiAB0AGQAVABMAEQAPAA0ADAANAA0ACwAI
AAMAAgAAAP//AQABAAEAAAD///3/+//5//f/9//3//f/+//9//3/+//4//b/8//y//L/
9P/0//T/9f/1//T/9P/z//L/8f/x//P/9P/2//f/9v/0//P/8v/2//j/+f/5//n/+f/4
//b/+P/4//v//f/7//v/+//6//n/+f/5//n//P/+///////9//v/+//6//n/+f/6//z/
/f/+//7////+//z/+//6//z//P/+//7//v/9//z//P/9//3//v8DAAMAAwABAAAA/f/7
//j/9//4//r/+//8//n/+P/4//j/9//2//j/+P/3//f/9//0//H/8v/0//f/9//3//f/
+P/4//X/8//z//H/8f/y//H/8f/y//P/9P/y//H/8//z//b/9v/2//T/8//z//T/9f/0
//P/8v/z//X/9P/y//D/7//v/+//7//w//H/8v/z//H/8P/x/+7/7P/s/+7/7v/u/+//
8P/x//D/7//t/+z/7f/t/+//7//y//D/8P/w//D/8f/z//X/9v/1//T/8//x//P/8//0
//X/9//4//z/+v/4//r//P/9//3//f/9//3/+//4//b/9v/1//b/9//5//3///8AAAAA
///8//v/+P/z//H/8f/u/+v/6v/o/+j/5v/m/+b/5//p/+r/6v/o/+P/4v/i/+L/4P/h
/+H/4//l/+X/5P/k/+H/4f/j/+P/5P/l/+X/5f/j/+L/4f/g/+D/4v/j/+T/5v/o/+r/
7P/x//r/AwAMABIAEwAUAB4ALQBEAGcAjwCwANAA8wAKAfwAzwCSAFQACgC1/3D/QP8h
/wv/Cv8U/xn/Gf8Z/yf/Pv9b/3z/m/+z/77/xv/T/9n/3f/i/+X/6P/t//D/8f/x/+//
7//x//L/9P/1//f/+P/5//n/+f/5//r//P///wEABQAGAAYABgAEAAMAAgABAAYACwAO
ABIAEwATABIAEgAWABcAGQAaABsAHAAdAB0AGwAZABcAFwAcACAAIQAiACQAJQAlACUA
JAAkACcAKAAtAC4AMQAzADQAMwAzADUAOAA7AD8AQgBFAEYARgBHAEcASABIAEoASwBN
AE4ATwBMAEsASwBNAE0ATQBNAE0ATQBKAEgARgBDAEIAQgBBAD8APgA7ADYAMQAsACkA
JwAnACYAJQAmACMAHwAbABkAFQATABEAEAAOAA0ACgAGAAUABAACAAEAAwADAAMAAgAB
AP///f/7//f/9//3//f/+f/7//v/+f/7//r/+P/4//z//v/+//7//f/7//j/9v/4//j/
+P/5//z//P/9//3//P/6//n/+P/8//7////////////+//z//P/8////AQADAAMAAwAC
AAAA///+//3/AAACAAMAAwAFAAMAAwACAAEAAQACAAQABgAGAAUABQAFAAQABAAEAAYA
BgAIAAgACgAJAAgACAAIAAcABwALAAsACwAJAAgACAAHAAUABQAHAAgACAAIAAcABgAG
AAYABQAEAAYABgAHAAcABwAEAAAAAAABAAMAAQABAAEAAgADAAEAAAABAAAAAQADAAMA
AQAAAP///v/7//v//v///wEAAgADAAIAAAD///////8BAAEAAQADAAUABAACAAAAAAAB
AAIAAwABAAEAAQABAAAAAAACAAAA///+/////v8AAAEAAgADAAEA///8//3//v///wAA
AwAFAAcACAAGAAYABgAFAAcACQAMAA8ACwAKAAwACAAHAAoADQAPABAAEQASABMAEAAM
AAkACAAIAAgACAAJAAoACwALAAoADgAOABAAEAAPAA0ADQAKAAYABAABAAAAAQACAAMA
BQAGAAYABQACAAMABAAGAAgABQAFAAQABQAFAAUABAAEAAIAAwAGAAcABwAHAAYABQAG
AAYABgAGAAQABgAHAAgAAgAAAAIABAALABAAFwAcACIAJwAsAC4ANwBGAFsAeQCiAMQA
3wD8ABYBGQH8AMgAkABRAAgAwv+L/13/PP8y/z//S/9R/0//Tv9Z/3D/i/+r/8T/1P/j
/+3/9f/6//3/AAAEAAYABgAFAAcACQANABAADwAPABAAEAARABEAEQARABMAFAAWABcA
GAAYABcAFgAaABsAHAAdAB8AIQAhACIAIQAhACAAIAAjACUAKAAqACkAKAAnACUAKAAp
ACoALQAuADAALwAuADIAMwAzADMAMwA0ADgAOgA7ADoAOwA7AEAAQQBDAEcARgBHAEkA
SgBLAEwATABNAFAAUgBTAFYAUwBTAFIAUQBTAFMAVABXAFMAUwBTAFMAVQBSAFAATgBM
AEwATQBNAEgARgBCADwAPAA6ADoAOwA4ADQAMAAuACsAJwAjACEAIQAfAB0AHAAbABkA
FQAQABAAEAAPAA8ADgANAAwACgAJAAcABQADAAIAAwAEAAUAAwADAAEA/f8AAAAA//8A
AP//AAD///7/AAD///3//P/+//7//v////7//P/7//n//P/8//3//v/+/wAAAQABAAMA
AwACAAAAAgACAAUABwAFAAMAAQD+////AQADAAUABQAGAAYABQAFAAMAAwACAAQABQAH
AAoABwAGAAQAAwAEAAQABQAGAAMAAgADAAIABQAFAAUABgAHAAcACAANAAkABwADAAAA
AwADAAIAAwABAAIAAgACAAAAAAABAAIABAAEAAcACAAFAAMAAQD8//v//v8CAAcABQAD
AAEAAAABAP///v///wIAAwAFAAUAAQAAAP///v///wEABgAJAAgABgAEAAAAAgADAAUA
BwAHAAcABwAJAAcABgAEAAIAAwAFAAcACQAIAAcABgAFAAQABAAGAAQABAAEAAYABgAE
AAMAAgABAAIAAwADAAQAAwD/////AAABAAIAAwAEAAUABwAJAAoACQAIAAcABQAGAAcA
CQALAAoACgANAAoACgAOABIAFQATABMAEwATAA8ACgAGAAQABAAEAAQABQAFAAUABAAC
AAMAAgADAAIAAQD//////P/3//T/8P/u//H/8v/z//X/9P/0//P/8P/t/+z/7P/s/+7/
7//v//H/7f/r/+j/5v/l/+f/6//t/+v/6//q/+n/6v/q/+r/6v/s/+7/7//w/+z/6v/q
/+z/9f/+/wcADgAUABkAHAAiADEASgBrAJMAugDcAP0AFgEaAfkAxACOAEwA+/+y/37/
Uf8v/yD/Kv81/z3/Pf9D/1T/cf+Q/63/wf/Q/97/6f/z//r/AAAEAAgACwAMAAsACQAK
AAsADgAQABEAEQASABIAEwATABMAEwAUABYAGQAbABoAGgAZABgAGgAbABwAHQAdAB8A
HwAgACMAIwAiACIAJQAnACoALAAqACoAKgApACsALQAvADMANAA2ADUANAA0ADUANQA1
ADYAOAA9AEAAQAA+AD4APQBBAEMARgBLAEwATQBPAFAAUABQAE8ATwBTAFYAWABcAFoA
WQBXAFUAVgBVAFUAVwBVAFUAVQBVAFQAUABNAEoASQBIAEgARwBCAEAAPAA2ADYANAA0
ADUAMgAuACoAKAAlACEAHQAbABkAFwAVABQAEwARAA0ACAAHAAgACAAJAAgABwAGAAQA
AQD///3/+//7//3///8BAAAA///8//f/+f/4//b/9v/4//r/+v/6//j/9//1//T/9v/2
//b/9//1//T/9P/z//b/9v/3//j/+f/6//r/+f/4//f/9f/y//b/+P/9/wEA/v/9//z/
+v/7//3///8BAAAAAgADAAMAAgD///7//P/+////AQAEAAMAAgAAAP//AAAAAAEAAgAA
AAAAAgACAAIAAQAAAAAAAAD/////AwABAP//+//4//r/+//7//3///8AAAAAAAD8//r/
+f/4//r/+v/9//7//f/9//3/+v/5//r//P////3//f/9//7//v/7//n/+f/6//v//f/9
//v/+v/5//j/+f/5//z//f/8//z//P/6//n/+f/6//v/+//7//v//f/9//z/+v/4//r/
+//8//3//f/9//3//f/6//r//P/6//r/+v/8//z/+f/5//n/+f/7//v/+v/6//v/+//4
//b/9v/2//b/+f/9/wEABAADAAIAAQD///////8AAAEA//8AAAQAAgD+/wAAAgADAAMA
AwADAAMA/v/6//f/9v/1//b/9//5////AQACAAIAAQD+//3/+v/5//f/9//0/+//7v/s
/+z/7f/u/+//8f/y//L/8f/u/+z/7P/t/+7/7P/t/+3/7//t/+3/7P/s/+v/6//t/+3/
7v/v/+//7//t/+z/6//q/+3/8P/y//T/8v/w//D/8v/5/wIACwAUABgAFwAYACQAOQBQ
AHMAnQDEAOQABQEYAQ4B4wCqAGgAHgDP/47/Xv85/yP/JP8u/zP/M/8z/z3/VP9x/5b/
s//D/9D/2v/l/+//9v/8/wAABAAGAAgACAAHAAkACQALAAwAEAARABMAFAAUABMAEgAR
ABQAFgAZABsAHQAeAB4AHgAfAB8AHwAfACIAJQAmACgAJwAnACYAJgApACsALgAwADMA
NAA1ADUANwA3ADcAOQA9AEIARABGAEQAQwBBAD8AQABCAEcASgBOAE4AUABRAFMAUwBU
AFcAWQBbAF4AYABfAGAAYABhAGMAZgBoAGwAawBrAGoAaQBqAGkAaQBrAGsAawBrAGsA
agBmAGMAYABfAGAAYgBjAF8AXgBbAFYAUgBOAEwASwBKAEgARgBGAD4AOQA0ADEALwAt
ACsAKgAqACkAJgAiAB0AHAAaABkAGQAZABkAGAAWABMAEAANAA4ADwAQABEAEAARABAA
DQALAAoACAAIAAoADAAMAAwACwAJAAYABAAHAAgACQALAAsACgAKAAkACwAKAAoACgAK
AAwADQANAAwACwAJAAYABwAIAAwADwAOAA0ADAAKAAkACQAJAAkACgAMAA0ADQALAAkA
CQAIAAcABwAIAAoACAAIAAcABwAFAAQABAAEAAQABAAGAAYABAADAAIAAgADAAMABAAJ
AAgABwAEAAIAAgABAP///////wAAAAAAAPv/+v/6//r//P/8////AAAAAP///v/6//T/
9P/1//f/9//3//f/+P/3//P/8P/v//D/8f/z//P/7//u/+3/7P/q/+n/6//r/+z/7P/s
/+r/6P/n/+f/5//p/+v/7f/x//D/7v/r/+j/5v/n/+j/6f/r/+v/6//r/+f/5v/n/+T/
5f/m/+n/6v/o/+f/5v/l/+X/5f/k/+T/6//p/+j/5v/m/+b/5v/m/+f/6P/o/+n/6v/r
/+v/6f/p/+r/6//p/+r/7v/s/+r/7P/u/+//7f/t/+3/7f/s/+j/5f/k/+D/4P/g/+H/
5f/n/+j/6P/m/+T/5P/i/9//3f/d/9r/1//W/9T/1P/U/9T/1P/V/9n/2v/a/9j/0//S
/9L/0v/Q/9H/0f/T/9T/1f/V/9b/0f/R/9P/0//V/9f/2P/Z/9n/2P/X/9b/1v/Y/9n/
2v/e/9z/3P/e/+P/6v/x//r/AgAHAAoAEAAdADAARwBpAI4AsADPAPAA/ADlALIAdgA0
AOf/mv9i/zX/E/8E/w7/Hf8h/x3/Gf8o/z//Xv+D/5//rP+2/8P/yf/P/9T/1//a/+D/
5P/m/+f/5f/l/+f/6P/q/+v/7f/u/+//7//v/+//7f/u//D/8f/0//b/9//4//f/9//3
//f/+v/9//7/AAAAAP///f/8//7///8BAAIABAAGAAgACQAJAAkACQALABEAFgAYABoA
HQAfACAAIQAjACYALAAwADMANAA3ADkAOQA5ADoAPQBBAEMARgBIAEoATABNAE8ATgBQ
AFEAVABVAFcAWABZAFcAVQBUAFUAVABVAFYAVwBXAFQAUgBQAEsASgBKAEkASQBIAEUA
QAA8ADgANgA1ADQAMgAwADAALQApACUAIwAeABsAGAAWABcAFwAVABIAEQAQAA4ADQAP
AA8ADwAOAAsACQAHAAUAAQABAAEAAQADAAUABQADAAAA/v/7//r//v8AAAAAAAAAAP//
/f/8//z//P/8//3//v/+//////////7//v/+/wIABAAFAAUAAwADAAIAAAD+//7/AQAD
AAUABQAFAAQAAQABAAEAAQAEAAgACwANAA0ACwALAAoABwAHAAgACgAKAAoACQAJAAkA
CAAIAAgACgAKAAwADAAMAAsACgAKAAsACwAMABEAEQARAA8ADgAOAA0ACwALAAwADgAP
ABAADwAOAA4ADgAMAAwADwAQABMAEwATABAACgAKAAsADQAPAA8ADwAQABAADQALAAsA
CgALAA0ADQAOAA4ADgAOAAwACwANAA0ADgAOAA4ADAANAA0ADgAPAAwACwAKAAsADAAM
AAsACgAIAAcABgAFAAUABQAFAAUABgAGAAgABgADAAIAAwACAAIAAwAEAAUABAADAAEA
AAADAAcABQAFAAYAAwACAAEAAAABAAMABQAGAAcACAAJAAkABgAFAAUABQAGAAgADQAM
AAoADAAOAA8ADgANAAwACwAKAAYAAwACAP3//P/7//v/AAADAAUABgAGAAQABAACAP//
/f/9//r/+f/4//b/9v/1//T/8//z//b/+P/5//j/9P/y//H/8P/w//H/8f/z//X/9f/0
//T/7//v//H/8f/0//X/9f/1//P/8v/x//D/7v/w//H/8v/4//b/9P/4//3/AgAJABIA
GAAbACAAKgA5AEwAbwCZAL4A3gD/ABYBDgHpALIAcgAmANP/jP9a/zf/H/8e/yr/Nf81
/zH/N/9M/2n/hv+n/8P/0P/Y/+H/5//r//D/8//2//z/AAACAAMAAAD//wAAAAACAAMA
BQAGAAUABQAFAAUABQAGAAgACQAMAA4ADwAQAA8ADwAPAA8AEgAVABYAGAAZABkAGAAY
ABgAGQAbABwAHgAgACIAIwAlACUAJQAnACgALAAtAC4AMgAzADMAMwAyADIANQA2ADsA
PAA/AEEAQgBBAEEAQwBGAEkATQBQAE8AUABQAFEAUgBUAFUAWABaAFsAWwBbAFkAVwBW
AFcAVgBXAFgAWQBXAFQAUgBQAE0ATABMAEsASgBKAEgARAA+ADoAOAA3ADYANAAyADIA
KwAnACMAIQAgAB8AHgAeAB4AHQAaABYAEQAQAA4ADQANAA0ADQAMAA0ACwAJAAcAAwAD
AAMAAwADAAUABQADAAMAAgAAAAAAAgAEAAQABAAGAAUAAwACAAQABAAEAAUABAAEAAUA
BQADAAIAAgACAAYACAAJAAkABwAHAAYABAAEAAQABwAJAAkACQAJAAgABQAFAAUABQAE
AAYABwAHAAkABwAHAAYAAwADAAQABgAIAAgABwAHAAcABgAGAAYABAAEAAYABgAIAAcA
BgAGAAMAAQAAAAMABAAFAAQABAADAAEA/v/9//7/AAABAAIAAQAAAAAAAAD+//7/AQAC
AAUABQAFAAIA/P/8//3///////////8AAAAA/f/7//v/+f/5//r/+f/6//r/+v/6//j/
9//5//n//P/8//z/+v/5//n/+v/7//r/+f/4//n/+v/6//n/+P/4//n/+v/7//v/+//7
//v/+v/6//z/+v/4//j/+v/6//r/+//8//3/+//7//r/+v///wEAAQABAAQAAgACAAIA
AgABAAMABQAGAAcACAAJAAkACQAJAAoACwAJAAoADgAMAAwADgAQABEAEQARABEAEQAO
AAoABwAGAAUABgAHAAkACwANAA4ADgAMAAoACgAIAAMAAQABAP7//v/+//3//v/8//z/
/P/9/wAAAgADAAIA/f/8//z//P/6//v/+//9///////+//7/+f/5//v/+//9////AAAB
AAEAAAD///7//P/+////AAD+//7/AAACAAMACgAVACAAJgApAC4AOABJAF4AeQCfAMYA
6AALASIBGAHrALIAdgAwAN3/lv9m/0H/J/8m/zD/Of87/zv/Qf9W/3f/nP+5/8v/2v/m
/+//9//8/wAAAgAEAAkADAANAA0ACwALAA0ADgARABMAFgAYABkAGQAZABkAGAAYABkA
GQAcAB4AHwAgAB8AHwAfAB8AIgAlACYAKAApACkAKAAoACgAKQArACwALwAwADEAMQAx
ADEAMQAzADYAOgA7ADwAQABBAEEAQQBAAEAAQwBEAEgASABKAEsATABLAEsATQBRAFMA
VgBYAFsAXABcAF0AXQBeAF4AYABjAGUAZgBnAGQAYwBjAGUAYwBjAGMAYwBlAGIAYABe
AFoAWABXAFUAVABUAFIATgBIAEQAQgBBAEAAPgA8ADwANQAxAC0AKwApACcAJQAkACUA
JQAjACAAGwAaABgAFwAZABkAGQAYABcAFQATABEADQANAA0ADQANAA8ADwANAA0ADAAK
AAoADAAOAA4ADgAOAA0ACwAKAAgACAAIAAkADAAMAA0ADQALAAoACgAKAA4AEAARABEA
EQARABAADgAOAA4AEQATABQAFQAWABYAEwATABMAEwAUABYAFwAXABkAFwAXABYAFQAV
ABYAGAAYABgAFwAXABYAFAATABIAFQAWABkAGgAaABkAGAAYABQAEwATABcAFwAXABUA
FAAWABUAEwATABUAFgAWABYAFQAUABQAFAATABIAFAAUABcAFwAXABQAEQASABQAFwAV
ABUAFQAWABcAFQAUABUAFQAVABYAFQAVABQAEwASABEAEQAUABUAGAAYABgAFgAVABUA
FgAXABcAFwAXABkAGQAYABYAFAAWABcAGAAZABcAFwAXABcAFgAWABgAFgAVABQAFQAU
ABkAFwAZABwAGgAYABYAFAAVABcAGQAaABgAGAAYABcAGAAZABsAHQAdAB4AIgAgABwA
HgAgACEAHwAfAB8AHwAbABYAEgAQABEAEgATABUAGQAbABwAHAAaABgAGAAWABUAEwAT
ABAACwAKAAgACAAIAAgACAAJAA0ADgAOAAwABwAGAAYABgAHAAkACgANAAwACwAJAAgA
BQAFAAcABwAKAAsACwALAAgABgAEAAIAAwAGAAgACgAOAA4ADgAOABMAHgAnAC4ANAA3
ADgAQgBTAGgAiwC3ANoA9gAVASwBJgH7AMAAgAA6AO3/rP98/1f/Qf9A/0r/T/9P/03/
Vf9o/4X/qv/J/9v/5v/0//3/AwALABAAEwAWABsAHgAfAB8AHQAdAB8AIAAkACUAJwAo
ACcAJwAnACcAKQAqACwALQAvADAAMAAwAC8ALwAvAC8ANAA3ADgAOgA5ADkAOAA4ADwA
PQA/AEAARABGAEgASQBIAEcARgBHAEwAUABRAFIAUgBTAFMAUwBVAFYAWgBcAGAAYABi
AGMAYwBjAGQAZwBrAG0AcAByAHIAcgBxAHEAdAB2AHcAegB4AHkAeQB5AHgAdwB3AHkA
eAB5AHoAewB5AHYAdAByAG8AbgBuAG0AbQBsAGkAZABeAFoAWABXAFYAVABSAFIATgBL
AEgARwBDAEEAPwA+AD4APQA6ADYAMgAwAC0AKwApACkAKQAoACQAIQAeABsAGQAZABkA
GQAdAA==
         </WaveFormData>
      </LeadData>
      <LeadData>
         <LeadByteCountTotal>10000</LeadByteCountTotal>
         <LeadTimeOffset>0</LeadTimeOffset>
         <LeadSampleCountTotal>5000</LeadSampleCountTotal>
         <LeadAmplitudeUnitsPerBit>4.88</LeadAmplitudeUnitsPerBit>
         <LeadAmplitudeUnits>��V</LeadAmplitudeUnits>
         <LeadHighLimit>2147483647</LeadHighLimit>
         <LeadLowLimit>268435456</LeadLowLimit>
         <LeadID>V3</LeadID>
         <LeadOffsetFirstSample>0</LeadOffsetFirstSample>
         <FirstSampleBaseline>0</FirstSampleBaseline>
         <LeadSampleSize>2</LeadSampleSize>
         <LeadOff>FALSE</LeadOff>
         <BaselineSway>FALSE</BaselineSway>
         <ExcessiveACNoise>TRUE</ExcessiveACNoise>
         <MuscleNoise>FALSE</MuscleNoise>
         <LeadDataCRC32>2982076032</LeadDataCRC32>
         <WaveFormData>
KAAoACgAKAAnACYAJQAkACYAJgAmACYAJQAkACMAIgAfAB4AHQAcABkAGAAXABYAEQAO
AAsACAAGAAYABgAGAAIAAAD+//z/+v/4//b/9P/y//L/8v/y/+//7P/p/+b/5//o/+n/
6v/m/+T/4v/g/9//3v/d/9z/3v/e/97/3v/c/9r/2P/W/9f/2P/Z/9r/1//W/9X/1P/W
/9b/1v/W/9j/2P/Y/9j/1//W/9X/1P/Y/9r/3P/e/93/3P/b/9r/2//c/93/3v/h/+L/
4//k/+H/4P/f/97/3//g/+H/4v/i/+L/4v/i/+T/5P/k/+T/5v/m/+b/5v/l/+T/4//i
/+X/5v/n/+j/5//m/+X/5P/k/+T/5P/k/+b/5v/m/+b/5P/i/+D/3v/f/+D/4f/i/+H/
4P/f/97/4P/g/+D/4P/g/+D/4P/g/93/3P/b/9r/2//c/93/3v/d/9z/2//a/9n/2P/X
/9b/1//Y/9n/2v/Z/9j/1//W/9f/2P/Z/9r/2f/Y/9f/1v/W/9b/1v/W/9j/2P/Y/9j/
1//W/9X/1P/V/9b/1//Y/9X/1P/T/9L/0v/S/9L/0v/U/9T/1P/U/9P/0v/R/9D/0f/S
/9P/1P/T/9L/0f/Q/87/zv/O/87/0f/S/9P/1P/S/9P/0//T/9b/2f/Y/9n/1//X/9n/
2v/Y/9v/3P/c/93/4P/i/+T/4f/h/+D/3//h/9//3P/a/9X/1f/V/9f/2f/a/9n/1//b
/9z/2//b/9X/0P/O/8r/yf/K/8r/yf/I/8n/yP/H/8j/yP/H/8T/w//B/8L/w//B/8D/
wP/C/8X/xf/F/8P/wP/A/8H/wf/B/8L/wv/C/8L/w//E/8b/xf/E/8P/w//D/8b/yv/O
/87/zv/S/9j/3v/n//P/AgAbADYAWQCEALUA4AAOAT8BVQFHARYBxwBgAPn/o/9m/zT/
Bv/t/vT+/P78/vj++v4I/yD/Qf9h/3z/jf+a/6n/s/+2/7n/vf/A/8b/yf/K/8r/y//M
/87/0f/Q/9H/0//T/9X/1//Z/9v/2P/X/9j/2v/c/93/3f/f/9//3//e/97/3f/f/+D/
4P/j/+X/5v/n/+T/5f/m/+f/6//t/+3/7f/s/+z/7P/u//D/8v/z//T/9v/5//v//f/6
//z//v8AAAMABAAFAAYACAAIAAkADAAMAA4ADwAPABMAFAAWABgAFwAXABgAGAAZABoA
GgAZABgAFwAYABoAGQAXABUAEgASABEAEAAOAAsACgAJAAkACgAHAAUAAQD+//3//P/8
//n/9v/0//L/9P/y//H/8f/t/+z/7P/s/+z/6v/p/+j/5//n/+b/5v/l/+T/4//i/+H/
4f/e/9z/2f/Z/9n/2f/Z/9v/2//Y/9b/1f/T/9b/1v/W/9f/1//Z/9n/2v/a/9j/1//X
/9f/2f/b/9z/3P/c/9r/2//c/9z/3v/f/9//4f/i/+L/4//i/+L/4v/l/+n/6f/p/+j/
6f/o/+n/6v/p/+j/6v/p/+z/6//s/+v/6f/o/+f/6f/p/+r/6v/o/+f/5//p/+z/6v/s
/+z/6//r/+v/7f/u/+v/6f/o/+j/7P/s/+z/6f/o/+j/5//o/+b/5//n/+b/6f/o/+j/
5v/j/+P/5P/j/+j/6f/q/+j/6P/n/+f/6P/k/+T/4//h/+T/5v/l/+b/5P/k/+T/5P/l
/+X/5f/k/+T/4v/i/+T/5f/l/+X/5P/m/+f/5v/m/+H/4//i/+P/5P/l/+b/5f/l/+P/
4//k/+P/5P/j/+L/5f/m/+T/5P/i/+L/4//l/+P/4//j/+L/4f/f/+D/5P/k/+T/4v/f
/+X/6P/o/+b/5f/k/+P/4v/k/+f/6f/r/+v/7f/r/+v/6//r/+3/7v/w//P/9P/0//P/
9P/0//T/9v/5//v//f/5//X/8P/s/+n/6f/p/+v/8f/0//X/9f/z//L/7//t/+v/6P/o
/+b/4//i/+D/3f/d/9//3//f/+P/5P/k/+L/3v/b/9v/2//d/97/4P/k/+T/4//i/9//
3P/c/93/3f/h/+L/4v/i/9//3f/b/9r/3P/e/+D/4//l/+L/4v/i/+T/6v/y//r/BAAP
ABsAKgA/AGAAiwC+APEAIgFUAXcBdQFNAQQBoQA4AN3/mf9m/zb/Fv8N/xT/Ev8O/xD/
Hv82/1b/ef+V/6j/tf/A/8n/0f/Z/93/4v/m/+r/7f/u/+7/6//q/+r/6//w//P/9//5
//f/9//3//f/9f/1//f/+v/+//////8BAP/////+//7/AQAFAAgACgAIAAcABQADAAYA
CQAMAA8ADwARABEAEQAQABAAEAASABYAGgAdACAAHwAfAB4AHQAfACIAJQAoACsALAAt
AC4ALQAsACwALgAxADYAOgA9ADwAOgA5ADgAOwA9AEAAQgBDAEQARABDAD8APQA9AD4A
QQBBAEEAQAA7ADkANwA0ADMAMgAxADEAMAAtACsAJwAhAB8AHQAcABwAGgAZABgAFgAS
AA8ADQALAAoACgAKAAgABgAFAAQAAAD///3//P/9//7///8AAPv/+f/0//D/8v/z//T/
9f/3//n/+f/2//H/7//s/+7/8P/y//X/9//2//P/8f/u/+7/7//x//P/8v/z//P/8v/v
/+z/7P/s//D/9P/3//n/+f/4//b/9f/1//b/9//7//v/+//7//r/9v/0//T/9P/4//r/
//8BAP7/+//6//f/9//4//n//f/+//7//f/6//X/8//z//T/9//6//v/+//4//X/9P/y
//H/8f/y//T/9f/0//P/7//t/+z/6v/q/+v/7f/u/+7/7P/q/+n/5v/m/+f/6f/p/+n/
6f/p/+b/5P/j/+P/5P/m/+j/6f/p/+b/5P/f/9z/3f/g/+P/5v/o/+f/5v/k/9//3P/b
/9z/4P/h/+L/4v/h/+H/3//e/9z/3//f/+H/3//f/9//3f/d/9v/2//c/97/4P/g/+D/
3//e/9r/2P/a/9r/2//d/93/3f/d/9z/2f/V/9T/1v/Y/9z/3v/c/9v/2v/Z/9j/2P/b
/93/3//g/+P/4v/j/+L/4f/i/+L/5f/p/+v/7P/q/+z/7f/u//D/8f/x//H/8v/v/+v/
6P/k/+P/4v/j/+j/6v/q/+n/6//q/+f/5f/h/97/3v/c/9v/2v/Y/9X/1P/V/9T/0//W
/9j/2f/Y/9b/0//T/9P/1f/W/9j/3P/c/9v/2v/X/9T/1P/V/9X/1//Y/9j/2P/Y/9f/
1v/W/9f/2P/Z/9v/3//e/9z/2v/a/97/5P/s//b///8JABgAKwBAAF8AjgDBAPIAJAFZ
AXUBaQE8AfEAjAAnANX/lv9e/yr/C/8M/xL/Ev8K/wb/Ev8q/0v/b/+M/5//rv+5/8P/
y//P/9T/2P/e/+H/4v/i/+H/4P/g/+H/5P/n/+v/7f/t/+3/7f/t/+z/6//s/+7/8P/x
//H/8//v/+//7v/u//L/9f/3//j/+//7//r/+f/4//n/+v/7////AQABAAEA/v/+//7/
AAAFAAgACgAMAAwADQANAA0ACwAOABEAFAAaABwAHgAgAB8AHgAeACAAIgAmACkAKwAr
ACoAKgAqACkAKwAuADAAMQAyADIAMQAtACsAKwAsAC8ALwAvAC4AKQAnACUAIgAfAB4A
HQAdAB4AGwAZABUADwANAAsACgAKAAgABwAGAAQAAAD9//v/+f/4//j/+P/6//j/9//2
//D/7//t/+z/7v/u/+7/7v/s/+v/5//k/+H/4f/h/+H/5P/n/+j/5v/i/9//2//c/9//
4P/i/+P/4//h/+D/3v/b/9v/3P/d/+H/4//k/+T/4//g/+D/4P/l/+j/6v/r/+n/6P/m
/+X/5//o/+n/7f/t/+3/7f/s/+r/6P/o/+j/7f/u//L/8//y/+//7v/r/+z/7P/s/+//
8//0//T/8v/t/+v/6//s/+3/8P/x//H/7//t/+3/7P/r/+v/7P/u//D/8P/w/+3/6v/o
/+X/5P/m/+n/6//s/+z/6v/p/+b/5P/l/+f/5//r/+v/6//o/+T/4//j/+T/5v/o/+n/
6f/p/+j/5P/i/+D/4v/k/+b/5//n/+f/5v/j/+D/3//g/+T/5f/m/+b/4//j/+H/4P/e
/+H/4f/j/+X/5f/l/+P/3//d/93/3v/g/+L/4v/i/+T/5P/h/+D/3//e/97/3//g/+H/
4v/i/97/2//b/97/3v/g/+D/4f/i/+H/4P/f/97/4P/j/+X/5//n/+n/5//n/+b/5f/m
/+b/5//r/+3/7v/s/+7/7//w//D/8f/x//H/8v/v/+v/6P/l/+X/5f/n/+z/7v/u/+3/
6//q/+f/5f/h/97/3v/c/9v/2v/Y/9X/0//V/9X/1f/Z/9r/2v/Y/9X/0f/Q/8//0P/Q
/9H/1P/W/9X/1P/R/87/zv/P/8//0//U/9T/1P/U/9P/0v/S/9H/0v/T/9X/1//Y/9b/
1P/W/9z/4v/q//L//f8HABgALQBIAHEAoADRAAABNgFhAWcBQwEAAaUAPADb/43/VP8m
/wL/9f76/vz++P76/gT/HP88/1//ff+U/6H/rP+3/8H/xf/J/87/0v/W/9n/2v/a/9r/
2v/b/93/3//h/+T/5f/l/+X/5f/l/+X/5f/n/+r/7v/v/+//8f/u/+3/6//q/+7/8f/z
//T/9f/1//T/8//z//X/9//5//3//////////f/8//v//P8BAAQABgAIAAgACQAJAAkA
BwAKAA0AEAAVABYAFwAYABYAFgAXABoAHAAgACMAJQAnACYAJgAmACUAJwAqACwALQAu
AC4ALQApACcAJwAoACkAKQApACgAJQAjACEAHgAbABoAGQAZABkAFwAWABMADgALAAgA
BgAIAAYABQAEAAQAAAD9//v/9//2//b/9v/0//L/8f/w/+r/6f/n/+b/6P/o/+j/6P/m
/+X/4f/e/9v/2//b/9v/3f/f/9//3P/X/9X/0v/U/9b/2P/b/93/3P/Z/9f/1P/U/9X/
1//Z/9v/3f/e/97/2//Y/9j/2P/c/+D/4//l/+P/4v/g/9//3//g/+H/5f/n/+f/5//m
/+b/5P/k/+T/6P/q/+//8f/z//H/8f/v//D/8P/w//P/9v/4//n/+P/3//X/9f/2//f/
+v/7//v//P/7//z//P/9//3//v8AAAQABAAEAAEAAQAAAP7//v8AAAMABQAGAAgABgAF
AAIABAAFAAcABwAKAAsADAAKAAgABwAHAAgACgAMAA0ADQANAAwACAAGAAYACAAKAAwA
DgANAAwACgAIAAYABgAIAAsADQAPABAADQANAAsACgAKAA0ADQAPABEAEQARAA8ADgAN
AA4AEAAQABIAEgASABIAEgAPAA4ADAAMAA0ADwARABMAFQAWABQAEQAOAA8AEAARABIA
FQAZABwAHwAeAB8AHAAbAB0AHwAjACYAJAAlACQAIgAjACYAKAAqACsALQAuAC8ALQAp
ACQAIAAfACEAIwAnACgAKAAmACMAJQAmACUAJQAjACAAIAAeABoAGAAVABEAFAAXABgA
GQAXABYAFAAQABIAEQATABUAEwASABIAFAASABEAEAANAA4AEAATABUAFQAUABIAEAAR
ABEAEQASABEAEgATABUACwAMAAwAEAAUABoAHgAiACQAJwAvADwASwBgAH0ApgDXAAoB
NgFjAZMBqwGaAWcBGgG3AFUAAAC8/4D/Sf8u/zT/Pv9C/0L/RP9Q/2f/h/+m/73/0P/h
/+//9//9/wQACgALAA0ADQAMABAAEgAVABkAFwAXABgAFwAXABcAFwAXABoAGwAeACIA
IAAfAB0AHQAeAB8AHwAgAB8AIQAiACIAIQAhACAAHwAhACUAKQAtACoAKQAmACMAJgAo
ACoALgAuADAAMQAyADIAMwAzADMANAA4ADwAQAA/AD4APQA8AEAAQgBFAEoASgBMAE0A
TQBNAEwATABMAE8AUwBYAFwAWQBYAFYAUwBUAFUAWABcAFoAWQBYAFYAUwBRAE8ATABO
AE4ATgBPAEsARwBEAD8APQA9AD0APgA8ADgANQAyADIALgArACkAKAAoACkAKgAmACIA
HwAcABoAGwAbABwAGQAYABcAFgAUABMADwAMAAwADQAOAA8ADQANAAsABgAGAAcABwAM
AAsACgAKAAkACQAHAAYABAAGAAcACQALAAkACQAIAAYABwAGAAgACgALAAwADAALAA0A
DAAKAAkACgAMAA4AEwASAA8ADAAIAAkACgANABAAEAAQABMAEwASAA8ADgALAA4AEAAS
ABcAFgAUABEADAANAA0ADwASABEAEgARAA8ADwANAA0ADAAOAA8AEQAUABEADgALAAUA
BgAIAAkADAAMAA0ADQAMAAwACgAJAAYABwAJAAwADQALAAkABwACAAQABQAHAAoACAAI
AAcABQAHAAYAAgAAAAMABgAJAAwACAAFAAIA/v///wAAAwAIAAYABQAEAAIAAwADAAEA
AAABAAUABgAJAAUAAwABAP3//////wEABAADAAQAAwACAAIAAgD///7///8AAAIABQAC
AAEAAAD+//7//f///wQAAgD+//z//P/+//7//v/+/wIABQAHAAkABgAHAAQAAwAGAAcA
CgAMAAkACwALAAoACwAOABAAEgATABUAFgAXABQADwAJAAQAAwAFAAcACwAKAAoACAAF
AAYABgAEAAMAAAD+/////v/5//b/8v/t//D/8//0//X/9P/0//P/8P/w/+3/7f/t//D/
8P/x//T/8f/t/+n/4//l/+j/7P/v/+7/7v/t/+z/6//r/+v/7P/v//D/8f/z/+3/6v/o
/+r/8v/6/wIABgAMABUAHwAuAEEAXACBALIA5wAWAUYBcwGHAXMBQAH1AJAAKQDV/5T/
Wv8k/wX/Bv8Q/xT/Fv8e/zL/Tv9v/4v/oP+x/8D/zf/b/+L/5//t//L/8//1//X/9P/2
//j/+///////AQAEAAUAAwADAAMAAwAHAAkADQASABAADwANAA0ADQAPABAAEgASABUA
FwAYABcAFwAWABUAFwAbAB8AIwAjACMAIQAfACIAJAAmACoALAAuAC8AMAAuAC8ALwAv
ADEANgA7AEAAPwA+AD0APAA+AEAAQwBIAEkATABOAE8AUQBQAFAAUABSAFUAWQBcAFkA
WABWAFMAVQBVAFcAWgBZAFkAWQBYAFQAUQBOAEoASwBMAE0ATwBMAEcAQwA9ADsAOwA7
ADwAOwA4ADYANAAwACwAKQAnACgAKAApACoAKAAkACEAHgAcAB0AHQAeAB0AHAAbABoA
FwAVABAADAAPABEAEwAVABIAEQAOAAgACAAHAAUACAAJAAoADAANAAwACQAHAAQABQAH
AAoADQANAA0ADAAKAAwACgALAAwADgAQABEAEQAQAA4ACwAJAA0AEAATABkAGAAVABIA
DgAPABAAEwAWABgAGAAbABsAGAAVABQAEQASABQAFgAbABsAGgAYABQAFQAVABcAGgAa
ABwAHAAbABkAFwAXABYAGAAZABsAHgAcABoAGAATABMAFAAUABYAFQAXABgAGAAXABQA
EgAOABEAEwAWABcAFgAVABQAEAAQABEAEwAWABQAFgAXABcAFQAUABAADgAPABIAFQAY
ABUAEwARAA4ADgAOABAAFAAVABUAFQAUABEAEQAPAA4ADQARABIAFQASABEAEAANAA0A
DQAPABIAEwAUABMAEgAQABAADQAMAA0ADgAQABMAEAAPAA4ADAANAAsADAAQABIAEAAM
AAwADAAMAAwADwATABYAGQAWABcAFAATABMAEwAVABYAFgAZABoAGgAZABoAGgAaABsA
HQAeAB8AGwAXABIADgANAA0ADQAPABIAFAAUABMAEAAOAAoABwAFAAIAAgAAAPv/+v/4
//X/9f/3//f/9//5//r/+v/4//b/8//z//P/9v/2//f/+v/5//f/9f/x//L/8v/z//P/
9f/2//b/9v/y//H/8P/w//P/9P/1//f/9//0//D/8v/0//r/AgAKABIAGQAjADQATQBq
AJMAyAD9ADABYgGJAY8BbwEsAc8AZgAFALn/fv9I/yD/Ef8W/xb/FP8U/yL/PP9c/4H/
nf+w/73/yP/R/9v/5P/p/+//9P/3//n/+f/4//j/+P/5//v///8BAAQABQAEAAMAAgAB
AAIAAwAGAAoACwALAAoACwALAAsACgAKAA4AEQATABQAFAATABEADwAQABMAFgAZABkA
GwAbABsAGgAaABoAHAAgACQAJwAqACkAKQAoACcAKAAsADAANAA1ADYANwA4ADgAOAA5
ADwAQABEAEcASQBHAEYARgBGAEgASwBPAFIAUQBSAFIAUQBPAE0ATQBOAFAAUQBSAFIA
TgBLAEgARABFAEQAQwBDAEAAPQA7ADcAMwAxAC8ALgAwAC4ALQAsACkAJAAgAB0AHAAc
AB0AHgAeABwAGwAaABYAFQATABIAFAAUABQAFAARAA8ACgAGAAgACQAKAAsADAANAAwA
CAAHAAUAAgAEAAcACAAKAAsACAAFAAMAAAABAAMABgAJAAgACQAJAAgACAAGAAcACAAL
AA4AEAARAA4ADAAJAAcACgAMAA4AEwAUABMAEgAQAA4ADAAMAAwAEQASABYAFwAWABMA
EgAPAA8AEAARABUAFgAWABUAEgARAA8ADwAQAA8AEgATABMADwANAA0ADAAOAA8AEQAU
ABUAFAATAA8ADwAOAAwADAAPABEAEgASABEADgAMAAgACQALAA4ADwAQAA8ADgAKAAgA
BwAHAAgACgAMAA0ADQAMAAoABQACAAQABgAIAAoACAAHAAYABAACAAAAAAACAAYABwAI
AAgABAADAAAA/v/+/wMABQAJAAcABwAHAAUAAwABAAEAAgAEAAYABgAGAAUABAAAAP7/
AAACAAUACQAGAAUABAACAAIA/////wIACAAIAAgABwAGAAUABAAFAAcACAAJAAsADQAL
AAsACgAJAAoACgAMAA8AEAAQABAAEgATABQAFAAVABUAFQAWABMADwAMAAcABwAHAAkA
DgAQABAADwAOAAwACAAFAAEA/v/+//z/+//6//j/9f/0//X/9P/z//b/+P/5//j/9f/x
//D/7//u/+7/7//y//X/9f/1//P/8f/w//D/7//y//T/9f/2//T/8//y//L/8v/y//L/
8//5//j/8v/0//j/+v8AAAgAEAAZACMAMgBFAFwAeQCiANcABgE4AWkBhwF/AVIBBwGm
AD8A5/+k/2r/Nv8X/xb/IP8k/xz/HP8s/0j/af+L/6b/t//E/9H/2//h/+X/6v/u//T/
+f/8//7//P/8//3///8DAAUACAAJAAsACwALAAsACgAJAAoADAAPABEAEgAVABEAEQAQ
ABAAEwAXABoAHAAbABsAGgAZABcAGQAbAB0AIAAjACQAJQAjACIAIQAiACUAKAAqACwA
KgArACsAKwAtADAAMwA2ADkAOgA7ADwAOgA6ADsAPgA+AEIARQBHAEkASABIAEgARwBJ
AEwATgBQAFIAUwBTAE8ATQBNAE4AUQBRAFEAUABPAE0ASwBIAEUARABDAEMAQAA9ADsA
NwA1ADMAMQAwADAALgAtACwALAAoACUAIwAeABwAGwAaABwAGgAZABgAEgARAA8ADgAO
AA4ADgAOAA4ADQAJAAYAAwADAAMAAwAFAAcABwAEAP///f/6//z///8AAAIAAwADAAEA
AAD+//3//f/+////AwAFAAYABgADAAAAAAAAAAUACAAKAAsACQAIAAYABQADAAQABQAJ
AA0ADQANAAwACgAIAAgACAALAAwAEAARAA8ADQANAAsACAAIAAgACwAPABAAEAAOAA0A
CwALAAwACwAOAA8ADwAPAA0ADQAMAAkACQAKAAwAEAAQABAADQAKAAgABQAEAAcACQAK
AAoACgAIAAcABAACAAMABQAFAAgACQAKAAgABQADAAIAAgAEAAYABwAHAAcABgACAAAA
/v8AAAIABAAFAAUABQAEAAAA/v/+/wAAAAABAAIAAgACAAMAAgACAP3////+////AgAD
AAQAAwAAAP3//P/8//7/AAAAAAAAAgACAP///v/9//z//P/9//7///8AAAAA/v/7//v/
/v/8/wAAAgABAAIA///+//3//P/9////AAABAAIABQAEAAUAAgABAAIAAgADAAcACQAK
AAoADAANAA4ADAANAA0ADQAMAAkABQACAP7//f/8//3/AQAEAAUABQAFAAQAAQD///n/
9v/2//T/8v/y//H/7//s/+3/7P/r/+7/8P/x//D/7v/r/+v/6//r/+r/6v/s/+3/7f/t
/+v/6f/o/+j/5//r/+z/7P/s/+j/5//m/+b/5f/m/+f/6f/t/+z/7P/s/+7/8P/0//z/
BAARAB8AMABDAGAAiQC8APEAIgFYAYUBjwFzATYB2wBwAAkAtf92/0D/Fv8H/wz/Fv8U
/xL/GP8w/07/bf+P/6z/vf/I/9P/2//g/+P/5//q//D/8//0//T/8v/y//P/9f/1//f/
+v/7//3//f/9//3//P/7//z//v8BAAMABAAHAAMAAwACAAIABgAJAAsADAANAA0ADAAL
AAsADQAPABEAFQAXABcAFwAWABYAFgAYABsAHgAgACIAJAAlACUAJQAjACYAKQAsADAA
MgA0ADYANAA0ADUAOAA8AEAAQwBFAEcARgBGAEYARwBJAEwATgBRAFIAUgBRAE0ASwBL
AEwATwBPAE8ATgBLAEkARwBEAEIAQAA+AD0APwA9ADwAOQAyAC8ALAAqACwAKgApACgA
JAAgAB0AGwAZABgAGAAYABgAFgAVABQADQALAAgABgAGAAYABgAGAAUABQACAAAA/v/9
//z/+//9///////8//n/9//0//b/9f/2//j/+f/7//n/+P/2//X/9f/2//f/+P/5//n/
+P/3//T/9P/0//X/+P/6//v/+//6//j/9//1//b/9//7//////////7//P/6//r/+v/8
//z//////wEA//////3/+v/6//r//f8BAAIAAgAAAP3/+//7//z/+//+//////////3/
/f/8//j/9//3//j//P/8//z/+f/3//b/9P/0//X/9//4//j/+P/2//X/8v/w//H/8//z
//f/9//3//T/8f/v/+7/7v/u//D/8f/x//P/8v/u/+z/6f/q/+v/7P/u/+3/7P/q/+j/
5v/m/+j/6P/p/+r/6v/p/+n/5//m/+L/5f/l/+f/6f/p/+n/5//n/+X/5f/m/+b/6P/o
/+j/6v/q/+f/5v/l/+T/5P/l/+f/5//n/+b/5P/h/+H/5P/m/+j/6P/r/+r/6f/o/+f/
5v/n/+n/6v/r/+7/8f/w//H/8P/v//D/8P/y//X/9v/2//b/+P/5//r/+P/5//n/+f/6
//f/8//w/+3/7f/t/+//8v/0//T/8//z//L/7//t/+j/5P/j/+D/4P/g/9//3f/c/93/
3P/b/9//4P/g/97/3P/Z/9n/2f/Z/9j/2P/a/9v/2//b/9n/1//W/9b/1f/Y/9r/2//c
/9r/2f/Y/9j/2f/a/9v/3f/d/9z/3v/e/97/4P/m/+7/+P8DABEAIgA3AFAAcwCkANcA
CAE6AWMBawFLAQ4BtQBQAO//of9o/zT/DP/9/gL/CP8G/wj/Dv8k/0b/a/+H/5z/q/+4
/8P/yf/N/9H/1v/a/97/4f/i/+L/4v/i/+P/5f/n/+n/7P/t/+3/7f/t/+3/6//r/+3/
8P/z//X/9v/5//X/9f/0//T/9v/5//v//P///////v/9//v//f///wEABQAHAAcABwAE
AAQABAAGAAcACgAMAA4AEAARABEAEQAQABIAFAAWABoAHAAeACAAHwAeAB4AIAAiACYA
KQArACwALAAtAC4ALgAvADEAMgA0ADYANwA3ADMAMQAxADIAMwAzADMAMgAwAC8ALgAs
ACkAKAAnACcAJwAlACQAIQAcABkAFgAUABYAFAATABIAEAAMAAkABwADAAIAAgACAAQA
AgABAAAA+v/5//f/9v/2//b/9v/2//T/8//v/+z/6f/p/+n/6f/r/+3/7f/q/+n/5//k
/+b/5//o/+r/6//p/+f/5v/k/+P/4//k/+X/6f/r/+z/7P/p/+b/5v/m/+v/7v/w//H/
8f/w/+7/7f/r/+z/7f/x//X/9f/1//T/8v/w//D/8P/z//T/+P/5//n/9//3//X/8v/y
//L/9f/4//r/+//6//X/8//z//T/9//6//v/+//7//n/+f/4//X/9f/2//j/+P/4//j/
9f/1//T/8v/y//X/9//4//j/9v/0//P/8P/u/+//8f/x//X/9f/1//L/8P/v/+//8P/w
//L/8//z//T/9P/x//D/7//w//H/8v/0//P/8v/w/+7/7P/s/+7/7v/v//D/8P/x//H/
7//u/+r/7f/t/+//8f/x//H/7//v/+3/7f/u/+7/8P/w//D/8P/w/+3/7P/q/+r/6//t
/+//7//x//D/7f/s/+v/6v/s/+//8f/z//H/8//x//H/8f/x//P/9P/1//n/+//8//v/
/P/8//z/+v/7//v/+//5//X/8P/s/+r/6//s/+//9P/2//b/9f/0//L/7v/r/+f/5P/k
/+L/3//e/9z/2f/Z/9v/2//b/93/3v/e/9z/2v/X/9f/1//Z/9r/3P/g/97/3f/c/9n/
2P/Y/9n/2f/b/9z/3P/c/9n/1//V/9T/1f/W/9f/2f/d/9z/2v/a/9z/4v/o//D/+v8D
AA8AIgA3AFAAdwCuAOMAEAFCAWsBcQFPAQwBrwBIAO3/o/9q/zj/Dv8B/wb/CP8E/wL/
Cv8g/0D/Y/+D/5j/o/+w/7v/w//L/8//1P/Y/9r/3f/e/97/3P/c/93/3//i/+X/6f/r
/+r/6f/o/+f/6f/p/+v/7v/u/+//7//x/+3/7f/s/+z/8P/z//X/9v/1//X/9P/z//T/
9//6//3/AQADAAMAAwABAAAA//8AAAQACAALAA4ADQANAAwACwANABAAEwAWABkAGgAb
ABwAHAAcAB0AIAAkACgAKwAtACsAKgAqACoALQAvADIANAA1ADYANgA1ADEALwAvADAA
MwAzADMAMgAvAC0AKwAoACUAJAAjACMAIgAfAB0AGQAUABEADgAMAA4ADAALAAoACAAE
AAEA///9//z//P/8//z/+v/5//j/8v/x/+//7v/v//D/8f/y/+//7f/o/+T/4//j/+P/
4//p/w==
         </WaveFormData>
      </LeadData>
      <LeadData>
         <LeadByteCountTotal>10000</LeadByteCountTotal>
         <LeadTimeOffset>0</LeadTimeOffset>
         <LeadSampleCountTotal>5000</LeadSampleCountTotal>
         <LeadAmplitudeUnitsPerBit>4.88</LeadAmplitudeUnitsPerBit>
         <LeadAmplitudeUnits>��V</LeadAmplitudeUnits>
         <LeadHighLimit>2147483647</LeadHighLimit>
         <LeadLowLimit>268435456</LeadLowLimit>
         <LeadID>V4</LeadID>
         <LeadOffsetFirstSample>0</LeadOffsetFirstSample>
         <FirstSampleBaseline>0</FirstSampleBaseline>
         <LeadSampleSize>2</LeadSampleSize>
         <LeadOff>FALSE</LeadOff>
         <BaselineSway>FALSE</BaselineSway>
         <ExcessiveACNoise>TRUE</ExcessiveACNoise>
         <MuscleNoise>FALSE</MuscleNoise>
         <LeadDataCRC32>4119966223</LeadDataCRC32>
         <WaveFormData>
MgAyADIAMgAvAC4ALQAsAC8AMAAxADIAMQAwAC8ALgArACoAKQAoACoAKgAqACoAJQAi
AB8AHAAeAB4AHgAeABoAGAAWABQAFAAUABQAFAAWABYAFgAWABMAEAANAAoACwAMAA0A
DgALAAoACQAIAAcABgAFAAQABgAGAAYABgACAAAA/v/8////AAABAAIA///+//3//P/+
//7//v/+////AAABAAIA///+//3//P8AAAIABAAGAAUABAADAAIABAAEAAQABAAHAAgA
CQAKAAkACAAHAAYACQAKAAsADAAKAAoACgAKAAwADAAMAAwADgAOAA4ADgALAAoACQAI
AAoADAAOABAADwAOAA0ADAAMAAwADAAMAA0ADgAPABAADgAMAAoACAALAAwADQAOAAsA
CgAJAAgACAAIAAgACAAKAAoACgAKAAgABgAEAAIABQAGAAcACAAFAAQAAwACAAAAAAAA
AAAAAQACAAMABAABAAAA///+////AAABAAIAAQAAAP///v/+//7//v/+/wAAAAAAAAAA
/v/8//r/+P/7//z//f/+//3//P/7//r/+P/4//j/+P/5//r/+//8//n/+P/3//b/9//4
//n/+v/4//j/+P/4//b/9v/2//b/+P/6//z//v/+//7//f/8////AQADAAMAAQACAAQA
BgAFAAgACAAIAAwADgARABIAEQAQAA8ADQAPAA4ADAAMAAkABwAGAAgACQAIAAcABQAI
AAkACQAIAP///P/6//b/9//3//b/9f/y//L/9P/0//T/9f/0//H/8f/w//H/8v/w/+//
8P/v//P/9P/1//T/7//u/+7/7v/t//D/8P/w//H/8f/0//j/9f/0//P/8f/z//j/+//9
//v/+f/1//f///8LAB0AMgBIAGAAfQCkAM8A+wAqAVoBegF5AVIB/wCOAC0A6//E/6f/
h/9x/3D/c/9s/2D/XP9k/3X/kP+o/7r/yv/W/+P/6P/q/+r/7P/u//L/8//z//P/8v/z
//T/9//3//b/9//4//z//f///wAA/v/+//7///8DAAQABAACAAMAAwADAAMABQAGAAYA
BAAIAAkACQALAAoACgALAAsADgAQABAAEAAOAA0ADQAPABAAEwATABMAFQAXABgAGgAY
ABkAGgAaACAAIQAhACEAIgAiACIAIwAlACcAKAAoACoALAAuADAALQAuADAAMQA1ADUA
NAA0ADQANAA0ADQANAAyAC8AKgApACkAKQApACUAIwAiACEAIwAiAB8AHAAaABgAGAAZ
ABgAFgAUABIAEgASABEAEgAOAA0ADQANAA8ADQAMAAkACQAIAAgACQAHAAcABgADAAMA
AwADAAQAAAD///7///8BAAEA///8//r/+f/4//v/+//7//n/9//4//r/+//9//n/+f/6
//n//P/+//7//f/8//3//v////7////9//v//v///wAAAgAAAP//AAAAAAMABQAGAAYA
BwAFAAUACAAFAAUABQADAAQABAAEAAUAAgADAAQABAAGAAYABQADAAIAAgADAAQABAAE
AAQAAgAEAAUABgAHAAMAAgAAAAAAAgADAAMAAgADAAEA/////////v/9//v//f/+//7/
/v/8//v/+v/5//z//f/9//v/+//7//v//P/6//n/+P/2//r/+v/5//r/+P/3//f/+P/6
//n/9//1//X/9P/0//f/9//2//X/9P/0//b/9//4//T/8//z//H/9f/2//b/9f/1//X/
9f/2//b/9f/z//H/9P/1//b/9v/z//T/9P/0//X/9f/1//X/8v/y//P/9f/1//X/8//y
//j/+f/5//j/9f/0//P/8v/3//r//P/+//3//f/9//v/+//8//7/AAADAAYABgAGAAYA
BgAHAAYACgAMAA4ADwAMAAgAAwAAAP7//f/9/wAABwAIAAkACQAGAAUAAwAAAPv/+v/6
//j/9f/z//D/7f/u/+7/8P/w//L/9f/2//X/8f/u/+3/7P/w//H/9P/1//T/9P/0//L/
7v/u/+//8P/z//b/9v/2//P/7//u/+7/7//y//X/9//3//b/9f/z//H/8f/3////CwAb
ACkAOgBMAGgAjQC+APEAIwFUAXoBggFlARwBswBKAP3/0f+0/5f/ff9z/3D/af9e/1j/
Xv9w/4n/ov+2/8T/0P/Y/9//5P/q/+z/8P/0//j/+f/5//n/9P/z//L/8//3//j/+//+
//3/+//6//j/+P/6//z///8DAAQABAACAP//////////BAAIAAsADAALAAkABgAFAAcA
CgAOABEAEAASABIAEgAOAA0ADQAPABIAFwAZABsAGgAZABcAFgAWABkAHAAeACIAIwAj
ACMAIwAiACEAIQAoAC0AMQA0AC8ALgAtACwALgAwADMANQA3ADcANgA2ADMAMgAxADAA
NQA2ADYANAAvAC0AKwApACoAKQApACkAKQAoACUAIgAdABoAGQAZABoAGgAaABoAGgAY
ABUAFAARABEAEgATABMAEQAQAA0ACgAIAAcABwAJAAsADAALAAgABQACAAAAAAABAAIA
BQAHAAcABQACAP3/+//5//v///8BAAEAAQD9//z/+v/5//j/+////wEAAQACAAEA///5
//n/+f/5////AwAEAAUAAwABAP///v/8//3/AAACAAAAAQABAAAA/v/7//r//P///wMA
BwAJAAUAAgD///3///8BAAMABAAGAAYABQADAP7//P/7//r///8CAAUABgADAAEA///9
//3//v/+/wAA//////7//P/7//n/9//3//3//v///////P/6//f/9P/y//P/9P/1//n/
+f/4//X/8f/x//H/8v/z//X/9//4//X/8v/u/+z/7f/v//L/9v/4//f/9f/z/+7/7P/r
/+3/8f/y//P/9P/w//D/7//u/+3/7f/u/+3/8P/w/+//7f/t/+3/7f/u//H/8//0//X/
8f/v/+3/6v/r/+7/8P/y//P/8//z//P/7v/s/+v/6//v//P/9f/y//H/8P/v/+7/7//y
//T/9v/4//n/+v/5//j/+P/5//r//v8CAAMABAACAAIAAwACAAQABgAIAAkABwAEAAAA
/v/7//n/+P/6////AAABAAEA/v/9//v/+P/x//D/8P/u/+3/6//o/+X/4v/i/+T/5P/m
/+n/6v/p/+b/5P/k/+T/5//n/+n/6f/o/+j/6P/m/+L/4v/j/+T/5f/o/+j/6P/o/+X/
5f/m/+j/6v/s/+3/8f/u/+v/5//l/+P/5//t//X/AQATACYAOABMAGkAlADHAPsAMgFo
AYoBhwFiAQ8BnAA1APX/zP+p/4X/a/9k/2P/XP9O/0T/Sv9d/3b/kv+o/7b/wv/L/9L/
2P/a/97/4v/o/+n/6f/p/+b/5f/k/+X/6f/q/+3/8P/w/+//7//u/+3/7v/v//H/9f/2
//b/9P/x//H/8f/x//f/+v/8//z//P/7//n/+f/5//r//P/9/wAAAgACAAIAAAD/////
AQAFAAkACgALAAsACwAKAAoACAALAA4AEAAWABcAFwAXABcAFgAVABUAGQAdACAAIgAi
ACIAIgAiACEAIgAkACUAKQApACgAKAAlACQAIwAiACcAKAAoACYAIwAhAB8AHQAcABsA
GwAbAB0AHAAZABYAEQAOAA0ADQAQABAAEAAQAA4ADAAJAAgABwAHAAgACQAMAAsACwAJ
AAUAAgAAAP//AgADAAMAAQABAP///f/8//r/+f/4//n/+v/7//r/+P/z//H/7//x//X/
9//3//f/9f/0//L/8f/t/+//8v/z//b/+P/4//f/8//z//P/8//4//v/+//7//r/+f/4
//j/+P/5//z//v8AAAEAAQAAAP3/+//7//7/AQADAAUABQAEAAIAAAD///3///8BAAIA
BgAGAAUAAwD///7//v/+/wAAAgAEAAQAAgABAAAA/////wAAAAACAAQABQAFAAQAAAD9
//r/+f///wAAAQABAAEAAAD+//z/+v/7//z//f8BAAEAAAD9//r/+f/4//j/+f/7//3/
/v/8//r/9//2//T/9f/3//r/+//7//r/+f/2//T/8//1//n/+v/7//z/+P/4//f/9v/2
//f/+f/5//v//P/8//v/9v/1//T/9P/4//n/+f/5//r/+f/4//b/9f/2//b/9v/5//n/
+f/5//P/8v/y//P/9f/3//f/+P/4//f/9v/1//T/9//6//z//v/////////9//z//P/9
//7/AQAEAAQABAADAAQABgAGAAUABgAHAAcABgAEAAEAAAD8//v/+//+/wQABAAEAAMA
AAD///3/+v/1//T/9P/y//H/7//s/+n/5v/m/+j/6P/r/+3/7f/r/+f/5P/j/+L/5f/l
/+f/5//m/+b/5v/k/+T/5P/l/+b/6f/s/+z/7P/q/+f/5//o/+b/6P/q/+v/7f/u/+v/
5//l/+f/6//z//3/CwAbAC4AQgBYAHsApgDVAAkBQgFuAXwBZQEmAcEAVAD//8v/qP+J
/2//Yf9e/1n/Uv9M/1D/Xv91/5D/qP+4/8T/zP/V/9r/3P/e/+L/5v/r/+3/7v/v/+v/
6//r/+3/8P/w//L/9P/2//X/9f/0//L/9P/2//n//f/+//7//P/6//n/+P/3//3/AAAC
AAIABAADAAEAAQAAAAIABQAHAAoADAAMAAwACQAHAAYABwAKAA8AEQATABMAEwASABIA
EQATABUAFgAbAB0AHgAfAB4AHgAeAB8AIQAlACgAKgAqACoAKgAqACoALAAvADEANQA1
ADQANAAwADAAMAAwADMANAA0ADIALwAtACsAKQAmACUAJQAlACcAKAAnACYAIgAeABwA
GwAaABoAGgAaABkAGAAWABYAEwATABQAFQAVABMAEgAPAA4ADAALAAsACgALAAsACQAI
AAcABgAGAAMAAwADAAUABwAHAAUAAgD9//v/+f/7////AQABAAEA/f/8//r/+f/4//v/
//8BAAQABgAGAAUAAAD///7//f8DAAcACAAJAAcABQADAAIAAgADAAYACAAIAAkACQAI
AAcABQAFAAgACgANABAAEQAQAA4ADAALAAkACwANAA4AEQASABIAEQAOAAwACwAKAA4A
EAASABIAEgARABAADwANAA4ADgAQABIAEwATABIADwANAAsACwAPABAAEQARABEAEAAO
AAwADAANAA4ADwATABMAEgAPAAsACwALAAwADgAPABAAEAAOAAwACQAIAAYABwAJAAwA
DQANAAwACwAIAAYABQAHAAwADAAMAAwACAAIAAcABgAGAAcACQAJAAwADAALAAkACQAJ
AAkACgAKAAsACwALAAoACQAIAAYABQAGAAYABgAKAAsADAANAAkABgAEAAUABgAHAAgA
DQAQABIAFAASABEAEAANABEAFAAYABwAGgAaABcAFAAXABgAGgAaAB4AIAAiACMAIAAc
ABcAFAAUABUAFwAcABwAGgAYABUAFwAZABoAGgAVABQAFAASAA8ACwAGAAEABAAGAAoA
DAAKAAkABgABAAIAAgAEAAYABgAFAAYABQADAAIAAQD+/wAAAgAFAAgABQAGAAQAAgAD
AAEAAgAEAAIABAAGAAcA/f/8////AwAHAAkACwAJAAcACQAVACgAPgBUAHEAlgDHAPcA
KAFaAYoBqQGmAXkBIAGtAEcABADV/6v/g/9s/2f/bP9q/2b/Yv9p/3j/jP+i/7T/wv/R
/97/5v/q//D/9v/4//f/9f/z//T/9//6/////v/8//z//P/+//3//f/8//3/AAADAAcA
BgAEAAEA/P///wEAAwAFAAcACAAIAAYABAADAAEAAQAFAAgADAAPAAsACgAHAAQABgAH
AAkADQALAA0ADAALAA0ADQAMAAwADQARABUAGAAZABcAFAARABUAGAAbAB8AHwAhACIA
IgAiACIAIgAiACQAKAAtADEALwAtACoAKAAqACwALgAwADEAMAAuACoAKAAnACYAJQAl
ACUAJgAnACMAIAAbABYAFgAWABgAGwAYABYAFAASABEAEAAOAA4ADgAPABEAEwAQAAsA
BwABAAQABAAFAAcABAADAAEA/f/9//v/+f/4//j/+f/6//3/+f/3//P/7v/v//H/8//5
//f/9//1//P/8//y//D/7//u//H/9f/3//T/9P/y/+//7//x//P/9f/0//X/8//x//L/
8f/w//D/8f/z//f/+v/3//X/8v/u//D/8f/0//r/+P/5//r/+f/4//b/9P/z//b/+f/8
//7//P/6//f/8//1//b/+P/6//r/+v/6//j/9//3//f/9//6//z//f8AAP7/+//3//L/
9P/1//b/+f/7//r/+f/3//f/9v/0//L/9f/3//n/+//5//f/9P/v//H/8//1//j/9f/1
//X/9P/2//T/8f/w//H/8//2//r/9v/z/+//6//u//D/8//5//n/9v/z//D/7//w//D/
8P/y//P/9f/1//T/8v/v/+v/7P/v//L/9v/2//X/8//x//D/7//u/+z/7f/w//L/9P/y
//H/8P/v/+//8P/y//X/8//v/+3/7P/u/+7/7v/u//T/+P/7//7//f/7//n/9f/5//z/
AAAEAAMABAACAAAABAAGAAkACgANAA4ADwAPAAsABgAAAPz//f/9//7/AgADAAAA/f/5
//z//f/9//z/+f/4//j/9v/z/+//6v/l/+b/6P/s/+7/7P/t/+z/6f/o/+b/5v/m/+n/
6f/r/+v/6f/m/+P/3v/h/+T/6P/s/+v/7P/q/+j/5//l/+b/6P/p/+z/7//x/+n/5P/h
/+P/6f/t/+//7//1/wEAEwAmADoAVAB1AKQA2QALAT4BbAGEAXsBUgH9AIwAKwDr/8D/
mf9x/1X/Tv9P/0z/Sv9O/1r/b/+G/5r/qv+2/8L/zf/a/9//4v/n/+z/7v/t/+v/6f/q
/+v/7P/v//D/8P/y//T/8//x//D/7v/x//b/+/8BAAAA/v/7//b/9//5//v//f8AAAIA
AwACAAQAAwABAAEABQAIAAwADwAMAAwACgAIAAoACwANABEAEAATABMAEwATABMAEgAS
ABUAGQAdACAAIAAfAB0AGwAeACAAIgAlACYAKQArACwAKgAqACoAKgAsADAANQA5ADgA
NQAxAC4AMAAyADQANgA2ADYANQAyAC4AKwAoACUAJgAnACkAKwAnACQAHwAaABkAGAAZ
ABsAGwAaABkAGAAVABIADgAMAA4ADwARABMAEAANAAsABwAJAAgACAAJAAkACQAIAAUA
AgD///z/+v/8//3//v8BAP3/+//3//L/8//z//P/9//3//n/+f/5//b/9P/x/+//8P/z
//f/+f/3//b/8//v/+//8f/z//X/9//5//j/9//0//P/8v/y//X/9//7//7/+v/5//f/
9P/3//f/+f/+//3///8BAAEA/f/6//f/9f/3//v///8CAAIAAAD9//n/+f/6//z//v/9
//7////+//z/+//6//n/+//+/wAABAACAP//+//2//n/+f/5//v//v/+//7//f/5//j/
9v/0//X/9//5//v/+//5//b/8f/y//X/+P/8//v/+//7//r/+v/4//X/9P/1//f/+v/+
//z/+f/1//H/8//0//b/+//9//z/+//6//f/9v/0//L/9f/3//r/+//6//j/9f/x//H/
8//1//j/+P/5//n/+f/2//X/9P/y//P/9v/4//r/+P/3//b/9f/0//T/9f/3//v/+f/0
//T/9P/0//T/+f/8//7/AAAAAP///v/7//3//v8AAAIAAwAGAAYABgAGAAYABwAGAAgA
CgAMAA0ACAAEAP///P/8//v/+//+/wIAAgACAAEA/f/7//j/9P/x//D/8P/u/+z/6f/l
/+H/4f/i/+X/5v/n/+n/6f/n/+L/4P/g/+D/4//j/+X/5f/j/+L/4f/e/97/3v/f/+D/
4//m/+b/5v/j/9//3v/e/+H/5P/n/+n/5//k/+H/4f/f/+H/5//v//f/AwATACYAPABW
AH0AsADlABsBUAF4AYgBcwEwAckAWgAFAM//qv+H/2f/V/9U/0//Rv9A/0j/WP9z/5D/
pP+y/7z/xP/L/9T/2//e/+P/6P/r/+v/6v/p/+n/6f/p/+v/8P/w//L/9P/x/+//7v/s
/+//8v/1//n/+v/6//n/9v/3//f/9//3//v//v8AAAAA/v/9//v/+//9/wAABAAHAAcA
CAAHAAYABAADAAMABQAIAA0ADwARAA4ADQALAAoADAARABYAGgAdAB0AHAAbABwAHAAc
AB0AIQAlACgAKgAmACYAJgAmACkALAAwADMANAAzADEAMAAuAC4ALgAuADMANAA0ADIA
LQArACkAJwAnACcAKAApACkAKAAlACIAHQAaABkAGQAbABwAHQAeABsAGAAUABIAEwAT
ABQAFQATABEAEAANAAoACAAHAAcACQALAAwACwAGAAMAAAD+/wAAAQACAAUAAwADAAEA
/v/8//v/+v/9/wEAAwADAAMAAAD+//v/+f/6//3/AQADAAMABAADAAEA/v///wAAAQAE
AAcABwAHAAUAAwABAAAAAwAFAAkADAAKAAsACwAKAAcABQAFAAgACwANAA8ADwAMAAoA
CAAHAAgACwAOABAAEQAQAA4ACwALAAoACgAKAA4AEAASABIADQALAAkABwAJAAwADgAS
ABIAEQAPAAwADQALAAkACQANAA4ADwAPAAsACgAIAAYABwAJAAsADQANAA0ADAAJAAUA
BQAFAAYABwAJAAsADAALAAgABAACAAMABQAIAAwACgAJAAcABQADAAIAAgAFAAoACgAK
AAoABQAEAAIAAAACAAUACQALAAoACgAJAAcAAwADAAMABAAGAAcABwAHAAYABQAEAAIA
BQAIAAoADAALAAkABwAFAAEAAAAAAAEACwANAAwACQAIAAcABgAJAAwADgAQABMAEwAT
ABEADgAOAA8AEAASABYAFwAYABcAGAAaABoAGQAaABsAGwAaABgAFQAUABAADwAPABIA
GAAYABgAFwAVABMAEAAMAAcABgAGAAQABAADAAEA///9//z//f/8//7/AQACAAEA/P/6
//r/+v/5//n/+//7////AAABAAAA+//6//r/+v/8/wAAAQACAAAA/f/9//7//f/+////
//8FAAQA///9//3/+//7/wEACwAZACkAPABOAGIAfQCiANMABwE4AWoBjAGRAW4BIQG0
AE0ABwDY/7X/kf93/3D/b/9q/2D/Wv9m/3v/kv+q/77/yv/U/9//5P/q/+z/8P/0//r/
/f///wEA/f/9//3///8EAAQABgAIAAgABwAHAAYABQAGAAcACQAMAA4ADwAOAAwACwAK
AAkADgASABUAFgAUABMAEQARABAAEgAVABcAGwAeAB8AIAAdABsAGgAbAB0AIQAiACMA
JQAlACQAJAAkACcAKgAsADAAMQAxADEAMgAyADIAMwA3ADsAPgBAAD4APgA+AD4APAA+
AEEAQwBIAEkASQBKAEcARgBFAEQARwBIAEgARgBEAEMAQgBBAD4APQA9AD0AOwA6ADcA
NAAxAC4ALQAtADAAMAAwADAAMAAuACsAKgAmACUAJQAlACYAJQAlACMAIQAeABwAGwAe
AB8AHwAdABkAFwAVABQAEAAPAA4ADwASABMAEgAQAAwACQAGAAcACwANAA0ADQALAAoA
CAAHAAQABQAHAAcACwAOAA8ADwAJAAkACQAJAAwADwAPAA8ADgANAAwADAALAAsADQAO
ABEAEwAUABQAEgAPAA4AEAARABMAFQAVABYAFAASABEAEAARABIAEgAWABYAFQATABMA
EgASABIAEgAUABYAFgAUABMAEgARAA8AEAAQABIAFAAVABUAFAASAA8ADAALABEAEgAT
ABMAEQAQAA4ADAAKAAsADAANABEAEQAQAA0ACAAHAAYABgAIAAkACgAKAAwACgAHAAYA
BAAFAAcACgALAAsACgAJAAQAAgABAAMACAAIAAgACAAJAAoACgAKAAgABwAHAAUACQAK
AAoACQAFAAMAAQAAAAQABQAFAAUABgAFAAQAAgD//wAAAAAAAAQABQAGAAcAAQAAAAAA
AQADAAUACQAKAAoACAAGAAQAAgAEAAYABwAIAAoACwAMAAsACAAIAAkACgANABAAEAAQ
ABEAEgAUABQAEwAUABUAFQAVABIADgAMAAkABwAGAAgADgAOAA4ADQAMAAsACQAGAAEA
AAAAAP7////9//r/9//1//T/9f/0//b/+f/6//n/9v/0//T/9P/z//P/9f/1//j/+P/4
//b/8//y//L/8v/1//j/+P/4//T/8f/x//L/8P/y//T/9f/5//r/9//3//P/8f/x//n/
AwATACcAPABSAGoAjQC8APMAJwFgAZABogGRAVYB8QB6ABsA3f+0/5H/cf9h/2D/Yf9a
/1L/Uv9i/3n/kv+s/8L/0P/Y/+H/5v/o/+r/7v/y//f/+f/6//v/9//3//f/+f/8//z/
/v8AAAAA//////7//P/+/wAAAwAGAAgACQAIAAUABQAFAAUACQAMAA4ADgAQAA8ADQAN
AA0ADgAQABEAFAAWABYAFgASABEAEQATABcAGwAcAB0AHwAfAB4AHgAdAB8AIQAiACcA
KQAqACsAKgAqACoAKwAvADMANgA4ADcAOAA5ADoAOAA6AD0APwBEAEUARQBGAEEAQAA/
AD4AQwBEAEQAQgBBAD8APQA7ADkANwA2ADUAOAA4ADYANAAwACwAKgApACwALAAsACwA
KAAmACMAIgAfAB8AIAAhACIAIQAhAB8AHQAaABgAFwAYABkAGQAXABcAFQATABIAEAAP
AA4ADwAQABEAEAAOAA0ACwAJAAsADQAPAA8ADwAPAA4ADAALAAkACwAOAA8ADgAQABAA
DwANAA0ADQANAA4AEQARABEAEgARABAAEAAPAA8AEQASABMAFQAWABYAEwARABEAFAAT
ABUAFwAXABcAFgAVABUAFAAVABYAFgAZABoAGgAZABUAFAAUABQAFgAYABoAGgAaABkA
GAAXABQAFAATABQAGAAZABkAGAAVABMAEQARABMAFAAVABUAEwASABAADgAMAA0ADgAP
ABIAEwATABEADgANAAwADAAMAA0ADgAOABAADgALAAoACQAJAAoADAANAA0ADAALAAcA
BgAGAAkACgAKAAoACgAKAAoACQAIAAYABwAJAAkADAAMAAsACQAHAAcABwAIAAwADQAN
AA0ADgANAAwACgAIAAoACwAMAA4ADwAQABEACwAKAAoACwAPABEAEwAUABQAEQAQAA8A
DgAPABIAFAAWABkAGwAdAB0AHAAcAB0AHgAhACQAJAAkACUAJgAoACgAJwAoACkAKQAp
ACYAIgAgACAAHwAfACIAJAAkACQAIwAiACEAHwAcABYAFAATABAAEgARAA8ADQAKAAoA
DAAMAA0ADwAPAA0ADAAKAAoACgAKAAkACgAJAA0ADgAPAA4ACwAKAAoACgANABAAEAAQ
AAwACQAJAAoACAAKAAwADQARABAADwALAAcABwAJAA8AGQApAD0AUgBkAHwAmwDGAPkA
KwFeAYoBmAGFAUoB6wB+ACsA9f/Q/6//k/+D/4D/ff94/3L/cv9+/5n/tv/I/9j/5v/w
//n//v8AAAIABgAKABAAEQARABEADQANAA0ADwASABIAFAAWABgAFwAXABYAFgAYABoA
HQAhACIAIgAgAB0AHQAdAB0AIwAmACgAKAApACkAKAApACcAKAAqACsALgAwADAAMAAu
AC0ALQAvADEANQA2ADcANwA3ADYANgA2ADkAPAA+AEUARwBIAEkARwBGAEUARQBJAE0A
UABSAFMAVABVAFYAVABWAFkAWwBeAF8AXwBgAF0AXABbAFoAXQBeAF4AXABaAFkAWABX
AFYAVQBVAFUAVgBWAFQAUgBOAEoASABHAEgASABIAEgASABGAEMAQgA/AD8AQABBAEIA
QQBBAD8APQA6ADgANwA5ADsAPAA7ADkANwA1ADQAMQAxADEAMwA2ADcANgA0ADEALwAt
AC8AMwA1ADUANQA1ADQAMgAxAC0ALwAyADMANgA4ADgANwAxADEAMQAxADYAOQA5ADkA
OgA5ADgAOAA2ADcAOgA8AD0APwBAAEAAPgA7ADoAPAA/AEEAQwBDAEMAQgBBAEEAQABB
AEIAQgBFAEYARgBFAEIAQAA/AD4AQgBEAEYARgBFAEUARQBFAEQARABDAEQARwBHAEYA
RABFAEMAQQBBAEUARgBHAEcARQBEAEIAQABAAEEAQgBDAEUARQBEAEEAPwA/AD8AQABA
AEEAQgBCAEMAQgBAAEAAPgA/AEEARABGAEUAQwBBAD0APAA8AD8AQgBCAEIAQgBCAEIA
QQBAAD8APwBAAD8AQwBEAEQAQwA/AD8APwBAAEIAQwBDAEMAQgBBAEAAPgA8AD4APwBA
AEMAQwBFAEYARABCAEAAPgBDAEYASABKAEkASQBJAEcASQBKAEwATgBQAFQAVQBWAFYA
VgBXAFYAVwBYAFkAWQBVAFIATgBMAEwASwBLAE4AUwBUAFUAVQBTAFEATgBKAEcARgBG
AEQAQQA/ADwAOQA6ADoAPAA8AD8AQQBBAD8AOgA4ADgAOAA7ADsAPQA9ADwAPAA8ADoA
OgA6ADsAPAA/AEIAQgBCAD8AOwA6ADoAOwA+AEEAQwBFAEQAQQA9AD0AQQBDAEkAVQBj
AHUAiACeALQA1wAKAT8BcQGmAc4B2gHDAYQBHQGwAGEALwAMAOv/zf+//7z/t/+s/6T/
qP+4/8//6v8CABAAHAAmAC8ANAA5ADwAQQBGAEoASwBLAEsASwBLAEsATQBRAFIAVQBY
AFcAVQBUAFIAVABWAFgAWwBfAGAAYABeAFsAWwBbAFsAYQBkAGYAZgBmAGUAYwBjAGUA
aABsAG8AcAByAHIAcgBwAG8AbwBxAHQAeQB7AH0AewB7AHoAegB8AH8AggCEAIYAhwCH
AIcAiACIAIgAiQCPAJMAlgCYAJQAlACUAJQAlgCYAJsAnQCgAKEAoQCiAJ4AngCeAJ4A
owCkAKQAogCfAJ0AmwCZAJgAlwCXAJcAmACYAJYAlACPAIwAiwCLAI4AjgCOAI4AjACK
AIcAhgCHAIcAiACJAIsAiQCIAIUAhACCAIEAgQCFAIcAiACHAIQAgQB+AHwAfQB9AH0A
fwCDAA==
         </WaveFormData>
      </LeadData>
      <LeadData>
         <LeadByteCountTotal>10000</LeadByteCountTotal>
         <LeadTimeOffset>0</LeadTimeOffset>
         <LeadSampleCountTotal>5000</LeadSampleCountTotal>
         <LeadAmplitudeUnitsPerBit>4.88</LeadAmplitudeUnitsPerBit>
         <LeadAmplitudeUnits>��V</LeadAmplitudeUnits>
         <LeadHighLimit>2147483647</LeadHighLimit>
         <LeadLowLimit>268435456</LeadLowLimit>
         <LeadID>V5</LeadID>
         <LeadOffsetFirstSample>0</LeadOffsetFirstSample>
         <FirstSampleBaseline>0</FirstSampleBaseline>
         <LeadSampleSize>2</LeadSampleSize>
         <LeadOff>FALSE</LeadOff>
         <BaselineSway>FALSE</BaselineSway>
         <ExcessiveACNoise>TRUE</ExcessiveACNoise>
         <MuscleNoise>FALSE</MuscleNoise>
         <LeadDataCRC32>4201737774</LeadDataCRC32>
         <WaveFormData>
JgAmACYAJgAkACIAIAAeACIAJAAmACgAJwAmACUAJAAjACIAIQAgACMAJAAlACYAIgAe
ABoAFgAZABoAGwAcABoAGAAWABQAEgASABIAEgAVABYAFwAYABMADgAJAAQACAAKAAwA
DgAKAAgABgAEAAMAAgABAAAAAwAEAAUABgABAP7/+//4//z//v8AAAIAAAD+//z/+v/8
//z//P/8////AAABAAIA///8//n/9v/7//7/AQAEAAIAAAD+//z//v/+//7//v8AAAIA
BAAGAAMAAAD9//r//f8AAAMABgAFAAQAAwACAAIAAgACAAIABQAGAAcACAAEAAIAAAD+
/wEABAAHAAoACAAGAAQAAgAEAAQABAAEAAcACAAJAAoABwAEAAEA/v8CAAQABgAIAAYA
BAACAAAAAAAAAAAAAAADAAQABQAGAAMAAAD9//r//f8AAAMABgAEAAIAAAD+//z//P/8
//z///8AAAEAAgD+//z/+v/4//r//P/+/wAA/f/8//v/+v/6//r/+v/6//3//v///wAA
/f/6//f/9P/2//j/+v/8//v/+v/5//j/9v/2//b/9v/4//r//P/+//v/+P/1//L/9v/4
//r//P/7//r/+f/4//X/9P/z//L/9//6//3/AAD9//v//f/8////AQACAAIAAQABAAIA
BAAEAAUABgACAAcACgANAA8ACgAJAAoACAAMAAsACgAIAAMAAwADAAYABwAHAAUAAwAG
AAYABwAIAAAA+//3//P/9v/5//n/9v/y//L/8v/z//T/8//y/+3/7P/r/+v/7v/r/+v/
6//r//D/8v/y//H/7f/r/+r/7f/t/+//7v/t/+//7//w//T/8P/v/+3/6//t//T/+//8
//j/7v/m/+L/5//z/wcAHgA0AEkAYAB+AKUAzgAAATEBWQFnAU8BBAGaADwA/v/Z/8H/
rP+c/5n/nP+X/47/iP+J/5T/p/+4/8f/0//f/+n/7P/n/+n/5//p/+3/7//v/+3/7v/t
/+//8v/y//L/8f/x//X/+P/5//v/+P/2//X/9v/8//z//P/7//n/+P/5//z/+f/7//r/
+v///wAA//////v/+v/8//3//v8BAAEAAAD9//v//P/9//z/AAADAAIABwAKAAkACwAF
AAcABwAKABAAFAASABAAEwASABIAEwASABIAFAASABcAGgAZABwAGwAaABwAHgAkACUA
JQAjACQAIgAjACQAIgAhACEAHQAgAB4AIAAhAB0AGwAaABsAHQAdABsAGAAUABIAFAAW
ABMAEQAQAA4AEwAQAA4ADgAJAAoACQANAA4ADgAKAAcABQAFAAcACQAFAAUABQADAAEA
AAACAAIA/f/7//z//f/9///////7//j/9f/4//v/+v/6//r/+v/9//v//f/8//f/9f/1
//n/+/8BAP//+v/6//j/+v/+//r/+//9//r//v////7//v/8//3/+//+/wMABQAFAAMA
AAD+/wAABAABAAEAAQAAAAEA//8AAAAA/v/8//z///8BAAIAAgD//wAA//8AAAAA/P/+
/wAAAQADAAQABAADAP7//f/8//7/AAADAAMA/v////z/+f/8//3//P/9//r/+//8//3/
/P/2//b/+f/5//r//v/9//z/+f/4//n/+v/5//j/+P/y//j/+P/3//n/9v/1//T/9v/4
//n/+f/0//P/8f/y//X/9f/1//b/8f/1//X/9v/3//P/8f/x//L/+P/4//j/9v/z//P/
9f/3//b/9P/y/+//8v/y//L/8//v/+7/8f/y//T/9P/0//L/8f/w//D/9P/0//T/8v/v
//n/+//8//j/9P/y//D/7v/y//X//P8AAP/////+//z/9//3//j/+v///wMABwAGAAMA
AgABAP//AQAFAAsADgALAAcAAwD+//3//f/9/wAACAALAAwADQAJAAQAAAD8//r/+f/5
//n/9//3//T/7v/s/+z/7P/t//P/9f/3//X/8P/r/+f/5v/p/+3/8f/1//X/9P/x/+3/
6P/n/+f/6//v//P/9P/1//D/6//n/+b/6P/t//H/9f/3//T/8f/q/+T/4v/i/+r/9/8H
ABkAJgA0AEkAaACSAMUA+AAqAVMBZQFVARcBtgBSAAwA5v/T/8H/rv+g/5n/kP+F/37/
hP+T/6b/u//I/9H/1//b/93/4P/h/+f/6f/v//P/9f/1//P/7//r/+r/6v/v//T/+P/9
//r/+P/0//H/8//0//b/+v/+//7//v/9//f/9P/z//T/9v/9/wEABgACAP7/+P/z//b/
+P/9/wEAAgAFAAUABAD+//v/+//7/wAABgALAAwADAAKAAQAAQACAAcACgAQABIAFgAU
ABIADwAMAAoACQAPABYAHwAkACAAHgAYABYAGAAaAB8AJAAoACkAKQAnACMAHgAcABoA
HwAjACgAKQAkAB4AHAAZABsAGwAcAB8AIQAhAB8AHAAVABAADwAOABEAEwAWABgAGAAS
AA0ACgAKAAwADAARABEAEAALAAcAAQD///////8BAAUACQALAAUAAAD+//r//P/9/wEA
BQAGAAcABgABAPr/8//y//H/9//6//3/AAD8//f/9v/y//L/8//2//3//P8BAP7/+P/z
/+7/7f/u//L/+f8BAAQAAgD///r/9v/2//n/+f/+////AQABAP//9//y//H/8v/3//3/
AwAIAAMA/f/6//b/+P/4//r///8BAAIAAgD///v/9//1//L/9v/8/wIABwABAP7/+v/1
//P/9f/3//z/+v/9//3/+P/4//T/8P/y//n//P8BAAIA/f/6//f/8v/s/+7/8//1//b/
+v/5//j/8//w/+//7v/z//b/+v/4//f/8v/s/+n/6//t/+//9P/1//f/+P/0/+3/6f/o
/+n/7//z//j/9//0//H/7//t/+z/6//s/+7/8//0//X/9P/v/+3/7f/t//H/9P/3//n/
9v/y/+7/6//t/+7/8//2//b/9v/2//T/8P/s/+n/6v/x//j/+//2//T/8v/w/+7/7//x
//f/+v/8//3//f/8//f/9//4//r///8DAAcABgADAAIAAQD//wAAAwAIAAoACgAHAAQA
AAD6//n/+P/6/wEABQAHAAkABgACAP///P/2//X/9f/1//X/9f/y/+z/5//m/+X/5f/s
/+//8v/x/+3/6f/m/+b/6f/r/+3/7//w//D/7v/r/+f/5f/k/+f/7P/v/+//7//v/+v/
6P/o/+n/7f/w//P/+f/2//H/6v/k/9z/2v/g/+f/8/8HABwALAA7AFIAdgCnANwAFgFN
AXcBgQFlARoBrABIAAgA4//J/7L/nv+V/5L/if98/3b/e/+I/53/sv/D/83/0//Z/9z/
3P/h/+L/5//v//H/8f/v/+v/5//m/+b/7P/w//P/9//1//T/8f/v/+7/7v/v//L/+f/6
//v/+//1//L/8f/y//L/9//5//z//P/6//b/8//x//L/9v/5//7/AQABAAAA/P/5//n/
+f/8/wIABwAIAAgACAAEAAMA//8DAAUACgAPABQAEwASAA8ADAAKAAkADwAUABsAHgAc
ABwAGAAYABgAGAAbAB4AJAAlACUAIwAeABoAGQAYABsAHwAkACUAJAAeABwAGQAYABcA
FwAZABwAHQAcABoAEwAOAA0ADAAPABEAFAAWABYAEAALAAgABAAGAAYACwANAA4ACwAJ
AAQAAQAAAP//AQADAAUABQACAP7//f/6//b/9f/3//n//P///wAA/f/1/+//7//v//X/
+P/7//7/+v/1//T/8P/u/+3/7v/z//b//f/8//j/9f/w/+//8P/z//f//P/8//v/+f/1
//L/8P/z//P/+P/8////AAD///j/9P/0//b/9//7////AgACAP3/+//4//b/9v/4//3/
AAACAAMAAQD8//n/+P/2//f//P8BAAUAAAD+//v/9//1//f/+f/+////AwAEAAAA+//2
//H/8v/3//r///8AAP7//P/6//b/8v/0//n/+//8/wAA///+//n/9v/1//T/+f/8/wAA
/v/+//r/9f/z//L/8//0//j/+f/7//z/+P/z/+//7v/v//T/9//7//n/+P/1//P/8f/w
/+//8P/y//f/+P/5//j/8v/v/+7/7f/x//T/9//5//v/+P/1//P/7//u//H/8v/3//j/
+f/4//T/8P/t/+7/8//2//n/+f/6//j/9v/0//L/8//1//v//v///////v/8//j/9//3
//j//f8BAAUABAADAAIAAQD//wEAAwAHAAgACQAHAAUAAgD+//3//P/+/wUABwAHAAcA
BgACAP///P/4//f/9//3//X/9f/y/+z/6f/o/+f/5//t/+//8f/v/+r/5f/h/+D/4//l
/+f/6f/q/+r/6P/l/+T/4//j/+f/6v/t/+3/7f/r/+f/5P/k/+X/6f/s/+//8f/w/+3/
5v/e/9r/3P/g/+n/+/8NAB4ALAA9AFgAfgCtAOAAGAFLAWUBWQEjAcYAXgAOAN7/wf+v
/57/lP+N/4b/f/94/3j/gf+S/6f/uv/J/9H/0//X/9j/2P/d/97/4//q/+3/7v/t/+j/
5f/l/+b/6f/s/+7/8f/x//D/7f/r/+n/6v/s//D/9v/2//b/9f/s/+j/5v/m/+j/7//z
//j/+P/2//L/7//v//D/9P/3//v///8AAAAA+f/1//T/8//2//z/AQACAAQABAAAAP//
/P///wAABAAJAA4ADQAMAAoACAAHAAcADAAQABYAGAAaABoAFgAWABYAFgAZABwAIAAh
ACEAHwAfABwAHAAcAB4AIQAlACUAIgAcABoAFwAWABUAFQAXAB0AHwAfAB4AFQAQAA8A
DgANAA8AEgAUABUAEAAMAAoABgAIAAgADQAQABAADAAJAAMAAQABAAEA//8BAAMAAwAA
AP7////+//z/+//9//////8BAAEA/f/5//P/8//z//X/+P/7//7/+v/1//T/8P/t/+3/
7//1//f///////z/+f/0//P/9P/4//3/AwAEAAAA/f/4//T/9v/5//n//v///wEAAQD/
//v/+P/5//z//v8DAAgADAAJAAMAAAD8//z//P/+/wMABwAKAAwACwAGAAMAAgAAAAEA
BgALAA8ADQAMAAoABwAEAAUABgAKAAsADwAQAAwACgAGAAIABAAIAAoADgAOAAwACgAI
AAQAAAACAAcACQAMABAADwAOAAkABgAFAAQACQAMABAADgAMAAgAAwABAAEAAwAFAAoA
CwANAA4ACgAEAP///f/9/wEABQAKAAkACAAFAAMAAQABAAEAAwAGAAwADAAMAAoABwAF
AAUABQAIAAoADAANAAsACAAFAAMAAAAAAAQABgAMAA4AEAAQAAkABAACAAUABgAHAAgA
DQAPABUAGAAVABMAEAAMAA8AEwAYAB4AHAAbABoAFAAXABgAGQAZABsAHwAlACgAJQAf
ABkAEgAVABkAHQAkACUAIwAfABsAHwAeAB4AHgAcABsAGwAbABYAEwANAAQACAAMABAA
FQAUABEADgAHAAYABQAFAAgABwAJAAsADQAKAAgABAD//wIABQAJABEAEAAPAAsABwAI
AAUAAwAEAAMABwAKAA0A///+/wEABgAKAAwACgAEAP3/+/8DABYALABBAFwAggCtANoA
CgE7AWkBiwGVAXYBKgHAAGAAHwDz/87/sP+b/5L/lf+Y/5j/mf+c/6P/sP+9/8f/0f/d
/+r/7f/z//X/+//9//v/9//x//T/9f/5//7//v/+//3//f/7//r/9//1//n//P8AAAYA
BAAAAPz/9//2//j//P8CAP7/AQABAAIA///8//f/8//2//r/AQAHAAMAAQD8//b/+P/5
//3/AQD//wIABAACAAIAAgD+//3//v8FAAoAEgARABAACQACAAYACAALAA8ADgAQABQA
FAASABIADgAOABQAGAAfACYAJQAhABwAFQAZABoAHgAiACIAIwAlACMAIgAcABoAFwAb
AB0AIAAlACIAHQAWAA4ADQAOABMAGAAVABUAFgAWABYAEAALAAgACQAOABEAGQAUABAA
CAABAAEAAwAHAAsACAAHAAYAAwAAAPz/+//4//v//f8CAAcABAABAPz/8//0//P/+P/9
//7//v/+//7/+v/1//T/8P/0//f//P8FAAAAAQD6//D/8//y//X/+v/3//n//P/6//n/
9//z//D/9P/5//v/AgAAAP3/+P/x//H/8v/3//7//P/9//7//v/8//f/9f/y//f/+v//
/wcABAAAAPv/8//1//f/+//+//r//P/+/////P/6//f/8//2//v/AAAIAAMAAQD8//L/
9v/2//b//P/+//7/AAD+//z/+v/4//T/9P/4////AwD///7/+P/y//T/9v/6//7//v/+
////+v/8//j/8//x//P/9//7/wIA/f/7//j/8P/x//P/+P////7//f/9//f/9//1//T/
8//3//n//f8CAAAA/P/4//L/8//1//n//f/9//z/+//5//f/9P/x/+//8f/0//v/AAD/
//z/+f/0//X/9v/4//7////4//X/8v/z//T/9f/2//z///8GAAoABQABAPz/9v/5//3/
AgAIAAgACQAKAAYACAAKAAwADQAQABMAGAAaABUADwAJAAIABAAHAAoAEAAPAA0ACQAF
AAgABgAFAAQAAwADAAQABQD+//v/9f/s/+//8v/1//n/+v/5//j/8//x/+3/6v/q/+7/
8f/0//f/8v/u/+j/4f/j/+f/7P/1//T/9f/z//H/8P/t/+v/7P/u//P/9//7/+3/5v/j
/+b/6v/s/+r/5v/n//H/AQAUACYAOwBcAIgAuwDuACABTQFpAWsBTQEEAZ4ARAAKAOX/
x/+o/47/gf9+/33/fv+C/43/nv+t/7j/v//H/83/1f/e/+H/6f/t//X/9v/1//L/7f/u
/+3/7//y//L/9P/1//f/9P/y/+7/6//w//b//f8GAAUAAAD7//X/9P/0//b/+v/5//3/
/v8AAP7//P/4//X/+v/+/wUACwAIAAcAAwD+//////8CAAUABgAKAA0ADAALAAoABQAD
AAUADQATABwAGgAaABQADgARABIAFAAXABcAGgAfACAAHgAeABoAGgAeACIAKQAwAC8A
KwAmAB8AIQAiACYAKgArAC0AMAAvACkAIgAfABsAIAAjACcALQAqACUAHgAWABQAFAAY
ABwAGwAdACAAIgAeABYADwAKAAsAEAATABsAFwAUAA0ABwAGAAcACgANAAwADQAOAA0A
BQAAAP7/+v/8////BQALAAYAAwD+//X/8//x//X/+f/9/wAAAwAGAAIA+//4//L/9P/3
//z/BQD//wEA+//y//P/8v/1//r/+v/9/wEAAAD+//v/9v/y//b/+//9/wQAAgD///r/
8//z//T/+f8AAP//AwAHAAoABQD9//j/8v/2//r/AAAJAAYABAABAPv//f/9////AAD/
/wIABQAHAAMAAAD8//f/+v///wQADAAHAAUAAAD2//n/+P/3//z/AAACAAYABgACAP7/
+v/0//P/+P8AAAUAAAAAAPv/9v/2//j//P8AAAIABAAHAAQAAwD+//j/9f/3//v///8G
AAEA///8//T/9P/1//n//////wEABAABAP3/+f/2//P/+P/7/wAABgAEAAAA/P/2//b/
9//6//3//v8AAAIAAwAAAPz/+P/1//f/+v8BAAYAAwAAAP3/+P/4//j/+f/+/wUAAgD+
//v/+v/5//j//v8BAAgADAAJAAcABAAAAP7///8BAAQACgANABAADgALAAoACQAHAAkA
DQATABYAEwANAAcAAAD///////8CAAkACwALAAsACAACAP3/+P/3//f/+P/5//T/8//v
/+j/5//o/+n/6//v//H/8//x/+z/5//j/+L/5f/p/+3/8f/w/+7/6v/l/+L/4f/h/+X/
6f/t/+7/7//q/+X/4f/g/+P/6f/u//P/8f/s/+f/4v/c/9j/3P/i/+v/9/8JABoAKgA/
AF4AjAC/APgALgFZAXEBZwEvAdAAagAcAOz/0f+7/6L/kP+H/4D/d/90/3r/if+c/7P/
wP/H/8v/zf/P/9b/2v/h/+T/6//u/+//7v/r/+j/5f/l/+b/7P/w//P/9//z//D/6//n
/+v/7v/y//j/+f/4//f/9f/y//D/8P/y//X/+//+/wIA/v/6//T/7//y//T/+f/9////
AQAAAP7/+v/3//f/9//8/wIABwAIAAYABAD+//v//f8DAAcADgARABQAEQAOAAwACgAJ
AAkADgAUABwAIAAcABoAFAASABUAGAAeACQAJQAlACQAIQAdABoAGgAaAB8AIwAoACkA
IwAcABkAFQAXABkAHAAhACIAIQAeABoAFAAQABAAEAASABUAGQAcABoAEgALAAYABQAI
AAkADwAPAA4ACQAFAP///f/9//3/AAADAAYABwD///r/+P/0//b/9//7/////v////7/
+f/0/+//8P/x//b/+v/+/wIA/P/1//L/7P/v//H/9f/9//r////8//b/9v/y//L/9P/4
//3/AwAEAP//+//1//D/9P/5//v/AgACAAMAAgD///j/9P/0//b/+v///wQACAADAP3/
+v/2//r//P8AAAcACAAIAAcAAwAAAP3//P/6//z/AgAIAA0ABgACAP3/9//5//3/AQAI
AAYABwAFAP7//f/6//f/+v8AAAIABgAGAAIA/v/6//T/8v/2//3/AQAAAAIA///8//f/
9P/z//L/+P/8/wEAAAD9//j/8v/v//H/9f/5/wAA/f/9//z/9v/0//H/8f/z//b/+f/9
//v/9//z//D/7f/x//P/9//8/////v/9//r/8//x//H/8f/2//j/+v/7//r/9v/y/+//
8v/0//r//v/+//z/+v/2//H/7v/s/+7//f8AAAAA+//4//X/8v/1//f//f8AAAIAAwAD
AAIA/P/7//v//P8BAAUACQAIAAgACAAIAAcABQAFAAcABgAKAAkACAAGAAIAAQAAAAIA
BwAJAAkACQAGAAIA///8//b/9f/1//X/9f/3//b/8v/u/+z/6v/p//D/8//2//X/8f/t
/+r/6v/q/+v/7P/t//D/8v/y//H/7P/p/+f/6f/t//H/8v/z//H/7f/q/+r/6v/t/+//
8f/7//j/8f/q/+T/3v/a/97/5f/1/wkAHAAqADsAUABwAJ0A0gAEATUBXwFxAV0BGAGw
AEoABgDd/8P/qv+a/4//jP+F/3r/dv9//5D/of+0/8P/y//R/9X/1v/U/9n/2v/f/+n/
7f/v/+//6//n/+b/5v/q/+7/8f/1//f/9v/z//H/7v/u/+//8v/3//j/+f/5//P/8P/v
//D/8//5//z/AAD+//z/+P/1//T/9P/3//n//v8DAAUABgD///v/+v/5//3/AgAGAAYA
CgAKAAYABQACAAUABgAKAA8AFAATABIAEAAOAA0ADQAQABQAGgAcABoAGgAWABYAFQAW
ABoAHgAlACcAKAAnACMAIAAgACAAIgAlACkAKQApACQAIwAhACAAHwAfACEAIQAhAB8A
HAAUABAAEAAQABIAFQAZABwAHQAYABQAEgANAA4ADQARABMAFAARAA8ACwAJAAkACQAJ
AAsADQANAAoABgAFAAIA/f/7//z//f8AAAMABAABAPv/9f/1//X/+f/8////AgACAP3/
/P/4//X/8//z//f/+/8DAAMAAAD9//j/9//4//f/+/8AAAAAAQD///v/+P/1//f/9v/6
////AwAFAAUA/v/6//r//P/9/wEABQAIAAcAAwACAAAA/v/8//z///8CAAQABQADAAEA
//////7//v8CAAYACQAGAAQAAQD9//n/+//9/wIABAAHAAcAAgD+//r/9v/4//z//v8C
AAIAAgAAAP7/+v/1//b/+v/7//z/AAD///7/+f/2//X/9P/3//r//v/8//3/+v/2//X/
9P/1//b/+v/9////AAD8//b/8f/v/+//9P/3//v/+f/8//v/+//7//f/9f/1//b/+//8
//3//P/2//P/8v/x//T/9v/4//n/+v/4//b/9f/x//D/8//0//n/+v/7//r/9f/y//D/
8v/z//j//f8BAAIA///8//n/9v/2//f//P/+/wIAAwADAAIA/P/7//v//P8CAAUACAAG
AAgACAAIAAcABgAHAAoACgALAAkABwAEAP///f/7//z/BAAHAAgACQAIAAQAAQD+//j/
9//3//f/9v/3//X/8P/r/+r/6f/p//D/8//2//X/8f/t/+r/6v/o/+n/6v/r/+//8P/v
/+3/5//l/+T/5//r/+//8P/x/+7/6f/l/+T/5P/n/+n/6//x//L/7//q/+T/2v/Y/9r/
5f/5/w0AIgAyAEUAYACKAL0A9AAqAV0BewF5AUkB7ACAACgA7v/L/7P/oP+S/4v/iv+D
/3r/eP+D/5T/p/+6/83/1f/b/9//4P/f/+P/4//n/+//8f/x/+//6v/n/+f/6P/r/+7/
8P/z//X/9P/x/+//7v/u/+//8v/3//j/+f/5//L/8P/w//L/9P/5//v//v/+//z/+P/1
//T/9P/3//n//f8BAAIAAgD8//n/+f/5//v/AAAEAAQACAAIAAQAAwAAAAMABAAIAA4A
FAAUABQAEwAQAA4ADQAQABQAGgAcAB0AHgAbABwAHAAcAB8AIgAnACkAKgApACUAIgAi
ACIAJAAnACsAKwArACYAJQAjACEAHwAeAB8AJAAlACQAIgAaABYAFgAWABcAGQAcAB4A
HAAWABEADgAMAA4ADgATABUAFgATABEADAAJAAgABwAFAAcACQAJAAYABAAFAAQAAQD/
/wAAAQAFAAcABwADAP//+f/5//n//P/+/wAAAgADAP/////8//n/+f/7/wEAAQAHAAUA
AAD+//r/+v/8//v///8EAAQABQADAP///P/7//3//P8AAAUABwAHAAUAAAD8//z//v/+
/wEABAAGAAcAAwACAAAA///+////AwAGAAgACQAHAAMAAQABAAAAAAAEAAgACwAJAAgA
BgADAP7///8AAAQABQAJAAoABgAEAAAA/P/+/wAAAgAGAAYABQAEAAMAAAD7//z/AAAB
AAQACAAHAAYA///8//v/+v/7//7/AgAAAAMAAAD8//v/+P/5//r//v///wEAAgD+//r/
9//3//n/+v/9/wEA//////3//P/7//j/9//4//r/AAAAAAAA/v/5//f/9//3//r//P/+
////AAD+//z/+//5//j/+//8////AAABAAAA/P/4//X/9v/7//7/AwAFAAYAAgAAAP7/
/P/8//3/AgAEAAcACQAKAAoABgAFAAUABgAMAA8AEgAQABAAEAAQAA8ADQAPABMAFAAW
ABMAEAAMAAkACQAJAAwAEQATABMAEwARAAwACAAEAP///f/8//v//P///////P/5//j/
9//3//v//f////3/+//3//T/9P/y//P/9P/1//j/+v/6//n/9f/z//L/9f/6//3//f/9
//v/9//0//T/9P/3//n/+////wAA/f/2/+7/5v/k/+j/8/8DABcAKgA6AE0AaACOAL8A
8gAoAVcBbwFnATcB3gB4ACgA9v/Z/8P/sP+k/53/mv+R/4r/iP+R/6T/uf/I/9P/3f/n
/+v/6v/q/+//8P/1//v//f/9//v/9v/z//P/9P/3//r//P///////v/7//n/+f/6//z/
AAAFAAYABwAHAAEA/v/9//7/AAAFAAcACgALAAoABwAFAAIAAgAFAAcADAAPAA8ADgAK
AAcABwAHAAsAEAAUABQAFQAUAA8ADQAMABEAFAAaACEAJgAlACQAIQAcABgAFQAaAB4A
JAAmACkAKgAnACgAJgAmACkALAAxADMANAAzAC8ALAAsACwALgAxADUANQAzAC4ALQAr
ACkAKQAqAC0AMAAxADAALgAmACIAIgAiACEAIwAmACgAJgAgABsAGAAWABgAGAAdAB8A
IAAdABsAFgATABIAEQASABUAGAAZABYAEgARAA4ADAALAA0ADwASABUAFgATAA0ABwAH
AAcACgAMAA4AEAAQAAsACgAGAAMAAwAFAAsADAATABIADgALAAYABQAGAAkADQASABIA
EgARAA4ADAAJAAsACgAOABIAFQAWABUADgAKAAoADAALAA8AEwAWABUAEQAQAA4ADAAM
AA4AEwAYABoAGwAZABUAEQAPAAwADQASABcAGwAZABgAFgATAA8AEQATABgAGgAdAB0A
GAAWABIADgAQABQAFgAaABoAGgAYABYAEgAMAA4AEwAVABcAGgAYABYAEgAQABAAEAAR
ABQAGAAWABkAFgASABEAEAARABIAFgAYABkAGQAUAA4ACwALAA0ADgARABUAEwATABEA
EAAPAA4ADQAOABAAFQAWABcAFgAPAA0ADQANABIAFAAWABcAFwAUABEADwALAAoADQAO
ABQAFgAYABYAEgAQAA4ADAARABMAGQAcABsAGwAaABgAFQAVABYAGAAdACEAJQAkACEA
IAAfAB0AHgAhACYAKAAmACMAIAAcABkAGQAZABwAJAAnACgAKQAmACAAGwAWABMAEwAU
ABUAEgARAA0ABgAEAAQABAAFAAoADQAQAA8ACgAFAAEAAAACAAUACAALAAoACgAIAAUA
AgABAAEABQAJAA0ADgAPAAoABQABAAAAAgAHAAsADwARABAACwAEAP7//P/8/wAACwAd
AC8AQABSAGMAgACsAN8AFgFKAXcBiwGBAUsB6gCEADgADADx/9v/yv+6/7H/qv+f/5b/
mv+l/7j/zf/e/+n/7//z//f/+v/7/wEAAwAJABEAEwATABEADAAJAAkACgAQABQAFwAb
ABgAFgASAA8AEQASABQAGAAeAB4AHgAdABcAFAATABQAFQAbAB4AIgAgAB4AGgAXABgA
GgAfACMAJgApACkAKAAkACEAIQAhACQAKgAvADAALwAuACkAJwAnACsALQAyADYAOgA4
ADYANgA0ADMAMwA5AD4ARQBIAEYARAA+ADwAPgBAAEUASgBQAFEAUQBPAEwASABHAEYA
SwBPAFQAVQBQAEoASABFAEUARQBGAEkATQBNAEsASABAADwAPAA8AD8AQQBEAEYARAA+
ADkANgA2ADgAOAA9AD8AQAA9ADsANgAzADIAMQAzADcAOwA9ADcAMgAwACwAKQApACwA
LwA1AA==
         </WaveFormData>
      </LeadData>
      <LeadData>
         <LeadByteCountTotal>10000</LeadByteCountTotal>
         <LeadTimeOffset>0</LeadTimeOffset>
         <LeadSampleCountTotal>5000</LeadSampleCountTotal>
         <LeadAmplitudeUnitsPerBit>4.88</LeadAmplitudeUnitsPerBit>
         <LeadAmplitudeUnits>��V</LeadAmplitudeUnits>
         <LeadHighLimit>2147483647</LeadHighLimit>
         <LeadLowLimit>268435456</LeadLowLimit>
         <LeadID>V6</LeadID>
         <LeadOffsetFirstSample>0</LeadOffsetFirstSample>
         <FirstSampleBaseline>0</FirstSampleBaseline>
         <LeadSampleSize>2</LeadSampleSize>
         <LeadOff>FALSE</LeadOff>
         <BaselineSway>FALSE</BaselineSway>
         <ExcessiveACNoise>TRUE</ExcessiveACNoise>
         <MuscleNoise>FALSE</MuscleNoise>
         <LeadDataCRC32>4051700420</LeadDataCRC32>
         <WaveFormData>
GgAaABoAGgAZABgAFwAWABoAHAAeACAAHwAeAB0AHAAcABwAHAAcAB8AIAAhACIAHwAc
ABkAFgAXABgAGQAaABYAFAASABAADgAOAA4ADgAQABAAEAAQAAwACAAEAAAAAwAEAAUA
BgACAAAA/v/8//r/+v/6//r/+//8//3//v/7//j/9f/y//T/9v/4//r/+P/2//T/8v/0
//T/9P/0//f/+P/5//r/+P/2//T/8v/2//j/+v/8//r/+P/2//T/9v/2//b/9v/3//j/
+f/6//f/9v/1//T/9v/4//r//P/6//r/+v/6//z//P/8//z//f/+////AAD+//z/+v/4
//z//v8AAAIAAAD+//z/+v/7//z//f/+////AAABAAIAAAD+//z/+v/+/wAAAgAEAAAA
/v/8//r/+v/6//r/+v/7//z//f/+//r/+P/2//T/+P/6//z//v/8//r/+P/2//b/9v/2
//b/9//4//n/+v/4//b/9P/y//T/9v/4//r/9//2//X/9P/0//T/9P/0//X/9v/3//j/
9P/y//D/7v/w//L/9P/2//P/8v/x//D/8P/w//D/8P/x//L/8//0//L/8P/u/+z/7v/w
//L/9P/x//D/7//u/+7/7v/u/+7/8v/0//b/+P/2//b/+P/0//f/+f/5//j/9f/1//j/
+v/5//z/+//6//7/AAACAAQA//8AAP//AAAAAAEAAQACAP///P/+/wAAAgADAAEA////
/wAAAQACAPv/9//0//H/8//0//P/8//v/+7/7v/v//D/7v/u/+n/5//m/+f/6f/o/+j/
6P/o/+r/6//r/+v/5//m/+b/5//p/+r/6v/p/+v/6//t//D/6//r/+v/6f/p/+//9P/1
/+//5//d/9n/2//m//X/BQAVACIAMABGAGIAhACpANQA9wAKAQEB0wCPAE8AHwADAO//
3f/P/8n/yP/B/7f/r/+t/7b/xP/O/9b/3//p/+7/7//u/+z/6//r/+7/7v/s/+v/6v/r
/+3/8f/w//D/8v/w//X/9f/1//f/8//z//T/9f/7//v/+f/4//f/9v/3//n/9//5//n/
+P/9//3//v/+//z/+//9//z/AAAAAP/////8//z//P/8//z//v////3/AQACAAMAAgAB
AAEAAAACAAYACQAIAAkACwAIAAoACwAJAAsACwALAA4AEAASABUAEwARABQAFgAbAB4A
GwAaAB0AHgAdACEAIAAgACIAHwAfACEAJAAkACIAIAAfAB8AJAAmACEAHwAeAB8AHgAi
AB0AHAAbABgAGQAXABcAFwARABAAEQARABYAFAARAA0ADgAPAA0ADAAOAA4ACgAIAAYA
BQAEAAgABAABAP///v8CAAYAAgD+//7////+/wEAAgACAAEAAQABAAAAAwAFAP3///8B
AAAABQAGAAQAAgABAAIABAAHAAYABgAHAAAAAwACAAUACQADAAUABgAJAA0ACwAMAAgA
BwAJAAsADgAMAAwACwAKAAoACQALAA4ACgAIAAgABwALAAwACwAIAAgACQAKAAwACwAM
AAsACQAJAAsADgARAAsACAAKAAsADgANAAgABwAJAAkABwAJAAgACQAHAAcACQAHAAkA
CQAFAAMABAAFAAgACwAIAAYABgAEAAMABgAEAAMABAABAAcABwAFAAQAAgAAAAEAAQAE
AAQABAAEAAIA///9////AAACAAAA/v8DAAUABAABAP///f/9//7/AwAEAAQABAAEAAEA
AQABAP/////+//v//P8AAAIAAQD///7///8BAAIAAgD/////AAD9//3//v/8//7////9
/wQABgAFAAIAAAD+//z/+v/9/wIACQAKAAkACQAHAAQAAQABAAQABgAKAA4ADgAOAA0A
DAALAAoADQASABUAGgAUABEADQAKAAgABgAJAAwAEwAXABgAGQAUABAADAAIAAYABQAF
AAUABAACAP7/+//6//r/+//9/wAAAAACAP//+v/2//T/8//2//r//v8CAAAA///9//v/
9//2//b/9//+/wAAAQABAP7/+f/2//T/9//7////AQADAP///P/1//H/7f/t//H/+f8G
ABMAGQAhAC4ARABkAIoAsADbAP4AEQEOAekAqwBtAD8AIQARAAMA8f/h/9P/yP+//7n/
u//F/9T/4P/o/+r/7f/v//D/8f/0//b/+f/9/wIAAgAAAP//+f/3//b/9//7//7/AwAE
AAMA///7//n/+//9/wAAAwAFAAUAAwACAPz/+v/6//v/AAAFAAgACgAIAAMA///6////
AQAGAAgACgAKAAkACQAEAAQABAAEAAcADAAQABEADwAMAAkABAAHAAsADgAUABMAFQAT
ABMAEAAMAA0ADQASABkAHgAjAB8AHAAZABcAGgAbACEAJgAoACoAJgAkACEAIAAdAB8A
IwAmACsAKwAlACMAIgAeAB8AIAAiACUAJgAoACMAIQAbABsAGQAcABoAHAAeAB4AGgAV
ABIADwAPABAAEwAVABUAEgAOAAkABQAFAAIAAAAHAAoACQAKAAQAAQD+/wAAAgABAAEA
AgAEAAgABAAAAP3/+//3//f//P/+////AQD9//j/9//1//T/+f/+/wAAAQAAAPz/+P/1
//T/9P/1//n//v8EAAIAAQD8//v/+//5//3/AAAFAAYAAwADAP7/+f/5//n/+v8AAAQA
BwAKAAMA///+//7//v8AAAQABwAGAAYABAAAAP7//f/8//z/AgAGAAgACQADAAEAAAD/
//z//P8BAAUACQAHAAEA///9//3/+//9/wEABQAGAAkABAD///7/+//5//n//P///wMA
BQABAP7//f/6//j/+v/+/wEABgAHAAYAAQD6//T/9//4//z///8CAAIAAgACAP3/+f/2
//f//v8EAAYACAAGAAUAAQD7//v/+//9/wAAAgACAAEAAAD8//n/+f/5//z/AQAFAAcA
AgACAAAA+//9//7/AQAFAAcABgACAAEAAAD7//n/+P8AAAYACQAEAAEAAAD///7///8C
AAcABgAIAAkACAAGAAMAAwAGAAgACwAQABEAEgAPAA4ADQAMAA4AEgAUABgAEwARAA4A
DAAHAAQABgAIAA8AEwAUABUADwAMAAkABgACAAEAAQABAAIAAAD8//n/9P/0//X/9//7
//z////9//f/9P/z//P/9P/2//j/+v/8//v/+f/3//P/8v/y//P/+P/6//v/+//6//f/
9v/2//j/+//+////AwABAPz/9//v/+n/5//p/+3/9v8FABMAHQAkADQAUAB0AJ4AywD6
ABsBLAEfAfEArQBpADsAHQAHAPX/4f/T/8r/wf+1/63/r/+6/8j/1P/e/+X/6f/s/+3/
8P/y//X/+f/+//7//P/7//X/8//y//P/9//6////AAACAP///P/7//j/+f/7//3/AgAD
AAIAAgD8//r/+v/7////AwAFAAYABAABAP///P/8//3/AQACAAYABgAFAAUAAAAAAAAA
AAAEAAgACwALAAkACAAHAAQABQAHAAgADAAQABMAEgATABEADAAMAAsADQATABcAGwAZ
ABgAFwAXABUAFQAaAB4AJAAmACIAIAAdABwAGQAbAB8AIgAnACcAIgAhACEAHgAcABwA
HQAfACQAJgAhAB8AGgAZABYAGAAYABoAHAAcABkAFQATABEADQAMAA0ADQASABAADQAJ
AAYABQABAP7/BAAGAAQABAAAAP3/+v/8//n/9//2//b//P8AAPz/+P/1//P/7//v//T/
9v/3//n/9P/w//D/7//q/+3/8P/w//T/9v/1//T/7//u/+7/7//z//b/+v/2//f/8v/x
//H/7v/x//P/9//7//n/+v/2//L/8f/w//D/9f/4//r//P/4//X/9f/2//P/9P/3//n/
/f/+//3/+v/2//X/9P/0//n//P/9//3/9v/1//X/9f/y//L/9//7//7//f/4//f/9P/z
//D/8f/1//n/+v/9//n/9f/1//P/8f/x//T/9//7//3/+f/2//T/8P/t/+7/8v/1//r/
+//6//f/8v/u/+7/7v/x//P/9//4//n/+v/z/+//7P/t//H/9v/3//j/9v/1//H/6//r
/+v/7f/w//P/9P/0//T/7//r/+r/6f/t//H/9P/1//L/9P/0//H/7//u/+//8f/2//b/
8//z//L/7f/r/+r/8P/y//P/8//y/+//7v/t/+z/7P/w//b/9v/5//n/9//0//L/8f/z
//T/9//8//3//v/9//z/+//6//r//v8AAAQAAgABAP///v/6//j/+//+/wIABQAFAAUA
///8//n/9v/0//P/8//z//T/8v/u/+v/5//m/+b/5//s/+z/7v/r/+b/4v/g/9//4v/k
/+b/6P/q/+n/5//l/+L/4v/j/+X/6//s/+z/6//o/+X/5P/k/+T/5//q/+v/7f/t/+r/
4//b/9X/1f/b/+H/7v/9/wcADwAYACwARgBoAJIAwQDqAAMBBAHlAKkAZwAzAA8A+f/p
/9n/yf+//7b/rf+n/6f/rf+4/8b/0P/W/9n/2//c/93/3v/g/+P/5//u/+7/7P/r/+b/
5f/l/+f/6v/s//D/8P/w/+3/6v/p/+f/6f/s/+//9f/1//P/8v/t/+r/6f/p/+z/8f/0
//b/9v/z//H/7v/w//H/9f/2//v//P/8//3/9//2//X/9P/4//z//////wEAAAD///z/
/f///wAABAAGAAkACAAJAAcABAAGAAcACAANABAAEwARABAADwAPAA8ADwAUABgAHgAg
ABwAGgAcABwAGgAdAB8AIgAnACcAIQAfAB4AGgAaABoAGwAdACIAJgAjACMAHAAbABgA
GgAcAB4AIAAgABwAFwAUABEADgAOABAAEQAUABIADwALAAgABwADAAAABgAIAAYABgAB
AP///f8AAP7//f/9//7/AAAEAAAA/P/5//n/9//5//7/AAABAAMA/v/6//r/+f/z//f/
+//8/wEAAgAAAP7/+f/4//j/+f/8/wAABQACAAEA/P/7//v/+f/9/wAABQAIAAUABQAA
AP///////wAABQAIAAoADAAHAAMAAgACAP//AAADAAUACQAKAAkABgADAAMAAwAEAAkA
DAANAA0ACgAJAAkACQAFAAQACAALAA4ADQAIAAcABgAFAAIAAwAGAAkACQALAAsABwAH
AAUAAwADAAYACQAMAA8ADAAKAAcABAACAAQABgAJAA4ADwAPAAsABQAAAAIAAgAFAAcA
CQAKAAsADAAGAAEA/f/9/wMACAAJAAoACQAJAAYAAQADAAMABQAIAAwADAALAAoABgAD
AAMAAwAGAAkACwALAAUABgAFAAEAAAAAAAIABQAKAAwACwANAAkABQACAAUABgAHAAgA
CAAMABIAEgAQAA8ADAAIAAsADwAWABwAGAAYABQAEAATABQAFQAWABcAHAAfACQAHQAZ
ABQAEAAUABYAHQAkACMAIwAgAB0AHQAeAB8AIAAcABsAGwAbABcAFAAPAAsADQAQABQA
GQAXABIADwAHAAgACAAKAA0ADQAOAA8AEAANAAsACAAFAAcACgAOABMAEgAQAA0ACQAL
AAkACQAKAAgACwAOAA8AAwADAAgADQAPABEACwAFAP3/+P/9/w8AHwAuAEAAXAB6AJoA
vQDkAAkBKgE5AS8BAQG/AH8ATwApAAsA8//d/9L/0f/R/83/y//M/9D/1v/c/+P/6f/w
//n//P/+/wEABQAFAAIA/f/5//j/+////wUAAwACAAMAAAACAP///P/7//7/AQAFAAkA
BwADAP3/+P/4//r//v8DAAEAAwADAAIAAQD9//r/9v/6//3/AwAGAAQAAAD7//f/+f/8
////AgABAAIAAgD//wEAAAD///z/AQAFAAgADgAJAAcAAQD9/wAAAAAFAAkABgAJAAoA
CwAJAAgABwAHAAoADQAVABwAHAAaABIADAARABQAFQAbABkAGgAdABsAGAAXABcAFAAX
ABgAGgAdABwAGgARAAsACwAPABEAGAAUABQAFAASABAACwAIAAUABgAIAAwADwAOAAgA
AQD5//z//////wAAAQAAAPv/+P/z//H/7//y//X/9f/2//j/9v/2/+7/5v/q/+3/7v/z
//P/8v/w/+//7f/q/+v/6//q/+//9P/2//P/8P/q/+T/5f/o/+z/8f/u/+7/7//o/+j/
5P/k/+X/5v/r/+//9f/y/+v/5//e/+H/5f/p/+7/7v/u/+3/7P/p/+X/5P/k/+b/6v/w
//X/8v/u/+j/4P/k/+f/6v/u/+z/7P/q/+f/5f/l/+b/5//m/+j/7//1//H/6//h/9v/
3//j/+X/6//r/+v/6P/n/+X/4f/h/9//3//h/+b/6//p/+f/3//Y/93/3v/g/+b/4//j
/+X/4//j/+H/3f/a/97/4P/l/+n/5f/i/9//3P/c/93/3//l/+T/5P/g/9z/3v/f/93/
2f/d/9//4//o/+b/4v/d/9j/2//b/97/4f/e/9//3//d/9r/3P/c/9n/2v/c/+D/5f/l
/+L/3P/Z/97/3f/f/+L/4v/c/9n/1v/Z/9r/2//c/9//5P/r/+z/6P/l/+D/2v/d/+H/
6P/u/+7/8P/u/+z/7//w//H/8v/z//j/+/8AAPj/8//t/+j/6//s//L/+P/4//f/8//v
/+//7v/t/+z/6//r/+z/7f/n/+L/2//V/9f/2v/e/+P/4//g/9//2f/W/9T/1P/V/9n/
3P/f/+L/3v/Z/9P/zf/Q/9T/2f/f/9//3v/c/9n/2f/X/9f/2P/a/93/4P/h/9P/z//M
/8//0f/R/8//zf/L/87/2f/l//H/AAAYADgAXgCGAK0A0gDrAPgA6wDBAIMASwAhAAEA
5//L/7P/o/+e/5v/nf+f/6X/rv+2/7r/vv/B/8X/zP/V/9n/3P/g/+X/5v/i/9z/1//X
/9n/3P/h/+L/4v/k/+L/4P/d/9r/2f/c/+H/5//t/+z/6f/k/+D/3//g/+P/5//l/+f/
5//m/+f/5f/k/+L/5//r//L/9v/0//D/6//n/+n/7P/v//L/8v/0//X/8//x//D/7//s
//L/9//7/wIAAAD///r/9//6//r///8DAAMABwAJAAsACAAGAAQAAwAGAAkAEQAYABgA
FgAOAAgACwAOAA8AFQAUABYAGgAZABQAEwATABAAEwAWABoAHwAcABoAEQALAAoADQAO
ABQAEwAUABUAFAAPAAkABQABAAEABAAJAA0ACwAGAAAA+f/7//3//P/8//3//v/7//r/
8//v/+v/7P/w//H/8//2//b/9v/u/+b/5//p/+n/7f/u//D/8f/z/+7/6v/q/+n/5//t
//P/9v/z//D/6v/k/+b/6P/r/+//8P/y//X/8P/v/+r/6f/p/+n/7//0//v/+v/z/+//
5v/n/+v/7//0//T/9v/3//j/8v/t/+v/6v/s//D/9v/7//n/9v/x/+r/7v/x//T/+P/5
//r/+f/3//L/8f/x//H/8v/0//v/AQD+//n/8P/r/+7/8f/y//f/+f/7//r/+//4//P/
8v/v//H/8//4//3//P/7//T/7v/y//L/8//4//f/+f/9//3//v/7//b/8v/2//j//f8B
AP///P/5//b/9f/1//b/+//9/wAA///+//z/+//3//H/9v/5//7/BAABAP7/+v/2//n/
+f/8//////8BAAIAAQD7//z/+//3//j/+v/+/wMAAwAAAPr/9//7//n/+v/8/wIAAAD8
//v/+v/5//j/+/8AAAcACAAGAAUAAgD+//7///8DAAYACAAMAAwADAALAAoACQAIAAsA
EAATABgADwALAAYAAgACAAAAAwAGAAgACwALAAsABgACAP7/+v/5//n/+v/7//f/9P/v
/+v/6//s/+7/8f/0//T/9v/z/+7/6v/o/+f/6//u//H/9P/y/+//6//n/+X/5v/o/+v/
7//w//D/7//r/+f/5f/k/+j/7f/y//X/8//v/+j/5f/f/9v/3f/h/+f/8P/7/wcAEQAe
ADQAVAB8AKgA0wD2AA0BEAHxALUAdwBDACEACwD5/+P/0f/D/7j/r/+t/6//uf/I/9b/
3P/c/93/3f/e/+P/6f/s//D/9f/4//b/8v/v/+v/6//s/+//8//2//v//P/6//X/8P/t
/+//8//4//3////9//n/9v/0//L/8v/z//b/+//+/wAA/f/5//b/8v/3//n//v8AAAAA
AAD/////+v/6//r/+v/9/wIABgAHAAQAAgAAAPz/AQAFAAgADgAOAA8ADAALAA0ACgAM
AA0ADwAVABkAHQAbABgAFQATABUAFwAeACQAJQAmACEAHgAcABwAGgAdACAAJAAqACsA
IwAhACAAHAAeACAAIwAnACkAKgAkACEAHQAdABsAHgAgACIAJAAkAB0AFwATAA8ADwAQ
ABMAFQAVABIADgAJAAcABwAEAAIABwAKAAkACgADAP//+//8//3//f/+/wAAAwAGAAEA
/P/7//v/+f/7/wAAAgADAAUA///6//n/9//1//v/AQAEAAUABAAAAPz//P/8//3///8D
AAYACgAGAAMA/P/5//f/9//9/wIACQALAAcABgAAAPz/+//6//r///8CAAQABgAAAPv/
+f/4//r//v8EAAkACQAIAAUAAAD///////8AAAUACAAJAAkAAQD///7//f/8//7/BQAL
AAwACQACAP//AQABAP//AQAGAAkACQALAAcAAQD///v//P/9/wEABQAEAAUAAAD8//z/
+v/5//z///8BAAUABQAFAAEA+//2//j/+v///wMAAQAAAP///v/8//n/9//5//7/AgAC
AAIAAQD///r/8//2//n//v8EAAMAAgAAAP7/+v/3//f/9//7////AgADAP//AAD///v/
/P/+/wIABwAHAAYAAgABAP//+//6//r/BgAIAAgABAACAAAA/v///wIABwAGAAoACwAK
AAgABgAFAAcACAALABAAEQASABIAEgASABIADwASABMAFgATABMAEgASAA0ACgAMAA4A
EwAXABgAGQAUABAADAAIAAQAAwADAAMAAwACAP///f/4//j/+f/7/wEAAgAFAAMA///8
//v/+//5//r/+//8///////+//3/9//2//b/9//8//7//////wAA/f/8//z/+//9////
//8HAAUAAAD7//P/6//p/+v/8f/8/wsAFwAhACoANgBMAHAAmADDAO4AEwEmAR0B8wCv
AG0APwAfAAkA9//l/9f/zv/H/73/t/+7/8j/1v/i/+r/7//x//D/7//x//L/9P/3/wAA
AgACAAMA/P/7//v//f8CAAQACAAIAAkABwAFAAUAAgADAAUABwAMAA0ADAAMAAgABgAG
AAcACwAPABEAEgAQAA0ACwAIAAkACQAMAAwAEAASABMAFQAPAA4ADQAMABAAFAAXABcA
FwAWABUAEgASABUAFwAcAB4AIQAgACEAIAAcAB0AHQAgACUAKAArACkAKAAnACcAJwAn
ACwAMAA1ADgANQA0ADIAMgAwADMANQA4AD0APQA5ADkAOgA4ADcANgA2ADcAPAA+ADkA
NwAwAC8ALAAuAC8AMgA1ADYAMwAvAC0AKwAlACQAJQAlACkAKAAmACMAHwAfABwAGgAe
ACAAHgAeABkAFwAVABgAFQARAA4ADAATABgAFQASAA4ADQAKAAsADgAQABEAEwAQAAwA
DAALAAQABwAKAAoADwAQAA4ADAAJAAgACAAJAAkADAAQAAwADgAKAAoACwAGAAkACwAP
ABUAEwAUABAACwALAAsADAAPABIAFAAWABQAEQARABIAEAAQABIAEwAVABYAFQASAA8A
DwAPABAAEwAWABcAFwAVABUAFgAXABIAEAATABUAGQAZABUAFQASABEADgAPABIAFQAV
ABcAFwATABMAEQAOAA0ADwARABQAFwAUABIAEAAMAAkACgAMAA8AFAAVABcAFQARAA4A
DAAMAA8AEQAVABYAFwAYABEADQAKAAsAEAAUABQAFAAWABcAFQARABAADwAQABIAFwAY
ABgAGAAUAA8ADQALAA0AEQAUABUAEgAUABQAEQAPAA4ADwARABUAFgAUABUAFAAPAA0A
DAAQABQAGQAbABoAFgAUABIAEAAPABIAFwAWABkAGwAbABoAFgAVABcAGAAcACAAIAAg
ACAAIAAgACAAHwAiACMAJgAkACMAIQAgABwAGAAZABoAHwAjACQAJQAjACAAHQAaABcA
FQAUABMAFAASAA4ACwAFAAQABAAFAAsADAAPAA0ABwAEAAMAAwACAAQABgAIAAsACwAK
AAkABAACAAEAAQAIAAoACwALAAkABQADAAIAAAADAAYABwANAA0ACgAFAP3/9f/z//X/
+/8IABkAJwAvADoATgBqAJAAugDlABABLQE0AR0B4wCdAGMANwAdAAsA+//p/93/1v/P
/8X/wf/H/9T/4v/u//r///8BAAIAAQACAAIAAwAFAAsADAALAAsABAADAAMABQAIAAoA
DgAOABAADQAKAAkABgAHAAkACwASABMAEgASAAwACgAKAAsADwATABUAFgAWABMAEQAO
AA0ADQAQABAAFQAWABYAFwATABIAEQAQABQAGAAbABsAHQAcABsAGAAZABsAHAAgACMA
JwAnACkAJgAiACMAIwAmACsALgAxADMAMgAxADEALwAvADQAOAA+AEAAPAA6ADgAOAA2
ADkAPQBAAEUARQBCAEEAQQA+ADsAOgA6ADsAQQBEAEAAPwA6ADkANgA4ADgAOgA8ADwA
OAAzADAALQAqACoALAAtADMAMgAwAC0AKAAnACMAIAAiACQAIgAiAB4AHQAcACAAHgAb
ABkAGAAdACIAHwAcABgAFwAUABUAGAAaABsAHQAbABgAGQAZABMAFwAbABwAHwAgAB4A
HAAZABgAGAAZABkAHAAgABwAHgAaABoAGwAWABkAGwAfACMAIQAiAB4AGQAZABkAGgAd
ACAAIgAkACEAHwAgACIAHgAeACAAIQAlACYAJQAiACAAHwAeAB4AIQAkACUAJQAjACMA
JAAlACAAHgAhACMAJwAnACMAIwAgAB8AHAAdACAAIwAjACUAJAAhACIAIQAeAB0AHwAh
ACQAJwAkACIAHgAaABcAGAAZABsAHwAfACEAHwAbABgAGAAYABsAHQAgACAAIAAgABoA
FwAVABcAHAAgACAAIAAfAB8AHAAXABcAFwAZABwAHgAeAB0AHAAYABUAFQAVABcAGwAe
AB8AHAAeAB4AGwAYABgAGgAdACEAIgAgACEAIAAbABkAGAAcACAAIwAnACYAIgAgAB4A
HAAdACAAJQAkACgAKQAoACYAJAAjACUAJgAqAC4ALgAuADAAMAAwADAALwAyADMANgA0
ADMAMQAwACwAKgAtADAAMgA1ADUANQAxAC4AKwAoACMAIQAgAB8AIgAiACAAHwAbABoA
GgAbACAAIAAiAB8AGwAYABcAFwAXABgAGQAaAB0AHQAcABsAFQAUABQAFQAbABwAHAAb
ABoAFwAWABYAFQAXABkAGQAfAB8AHgAVAA0ABQADAAUADQAcACsANQA/AEoAXAB2AJ4A
xgDxABgBMwE0ARsB4QChAGsARwAvAB0ADQD///X/7P/l/93/2f/f/+7//P8EAAoADwAT
ABQAFQAXABgAGgAdACQAJAAiACEAGgAZABkAGwAeACAAJAAkACYAIwAgAB8AHgAfACEA
IwAqACsAKgAqACQAIgAiACMAJQApACsALAAtACsAKgAoACcAJwAqACoALQAuAC4ALwAs
ACwALAAsAC4AMgA1ADUANwA2ADUAMgA0ADcAOQA+AEEARQBFAEcAQgA8ADsAOQA6AD8A
QgBFAEgASABIAEkASABHAEsATgBTAFYAUwBSAFAAUABOAFEAUwBWAFsAWwBXAFcAWABW
AFQAVABVAFcAWwBeAFoAWQBSAFEATgBQAFIAVABWAFYAUgBNAEoARwBCAEIARABFAEsA
SgBIAEUAQgBBAD0AOgBAAEIAQABAADsAOQA3ADoANwA1ADQANAA5AD4AOwA4ADQAMwAw
ADEANgA4ADkAOwA4ADQANAAzAC0AMQA1ADYAOwA8ADoAOAAzADIAMgAzADYAOgA/ADwA
PAA4ADgAOQA0ADcAOQA9AEMAQQBCAD4AOQA5ADkAOgA7AD4AQABCAD8APQA+AEAAPgA+
AEAAQQBEAEYARgBEAEAAPwA+AD4AQwBGAEcARwBDAEMARABFAD8APgBCAEUASQBJAEUA
RQBDAEMAQQBDAEYASQBJAEsASQBFAEUAQwBBAEEARABHAEkASwBHAEQAQwBAAD4AQABD
AEUASQBJAEsASQBFAEIAQABAAEMARQBIAEgASABIAEIAPwA9AD8AQgBGAEYARgBHAEcA
RAA/AD8APwBBAEQARwBIAEgASABFAEEAQAA/AEMARwBKAEsARwBIAEcAQwA/AD4APwBB
AEgASABLAEoARgBEAEIAQABEAEgATgBOAE0ATQBLAEgASQBJAEwATgBSAFYAVgBWAFMA
UgBRAFAAUQBWAFkAXgBXAFUAUgBQAFAATgBRAFQAWgBdAF0AXQBWAFIATgBKAEsASwBM
AE0ASwBIAEMAPwA8ADwAPQA/AEQARABGAEMAPQA6ADkAOQA7AD4AQQBEAEIAQQA/AD0A
PAA8AD0APwBEAEYARwBHAEQAPwA8ADoAOwA/AEMARQBJAEcAQgA7ADUAMwAzADMAOwBI
AFcAYQBrAHYAigCqANIA/gApAU4BZQFiAUUBCQHJAJUAcwBdAEsAOwArAB0AEgAHAP//
//8HABQAIgAsADIANQA3ADoAOwBAAEIARQBJAE4ATgBMAEsARgBFAEUARwBLAE4AUwBU
AFMATwBLAEkASQBLAE4AUQBXAFcAVQBUAE4ATABMAE0AUABVAFgAWgBaAFcAVQBSAFYA
VwBbAFwAYABgAF8AXwBaAFoAWgBaAF0AYgBmAGcAZgBkAGIAXgBiAGUAZwBsAG0AbwBt
AG0AawBoAGoAawBvAHUAeQB9AHsAeAB1AHMAdgB3AH0AggCIAIoAhgCEAIIAggCAAIMA
hgCKAJAAkQCKAIkAiQCGAIYAhgCHAIkAjgCQAIsAiQCDAIMAgQCEAIYAiACKAIoAhgCB
AH4AewB5AHoAfQB/AIQAggB/AHsAeAB3AHMAcAB3AHoAeQB6AHQAcQBuAHAAbgBtAG0A
bgB0AA==
         </WaveFormData>
      </LeadData>
   </Waveform>
</RestingECG>
