# Supplementary material for: Detection of Left Atrial Enlargement Using a Convolutional Neural Network-Enabled Electrocardiogram
Source: Front Cardiovasc Med. 2020 Dec 17;7:609976. doi: 10.3389/fcvm.2020.609976 (PMC7773668; doi:10.3389/fcvm.2020.609976)
Supplement: Supplementary file 3 [file Data_Sheet_3.ZIP › normal2/1802017309_5185_00000026.XML]

<?xml version="1.0" encoding="Windows-1252"?>
<!DOCTYPE RestingECG SYSTEM "restecg.dtd">
<RestingECG>
   <PatientDemographics>
      <PatientID>1802017309</PatientID>
      <PatientAge>82</PatientAge>
      <AgeUnits>Years</AgeUnits>
      <Gender>Female</Gender>
      <PatientLastName>zhangfeng</PatientLastName>
   </PatientDemographics>
   <TestDemographics>
      <DataType>Resting</DataType>
      <Site>1</Site>
      <AcquisitionDevice>MAC55</AcquisitionDevice>
      <Status>Unconfirmed</Status>
      <Priority>Normal</Priority>
      <AcquisitionTime>10:16:41</AcquisitionTime>
      <AcquisitionDate>03-15-2017</AcquisitionDate>
      <CartNumber>1</CartNumber>
      <AcquisitionSoftwareVersion>009C</AcquisitionSoftwareVersion>
      <XMLSourceVersion>MAC5000 v1.0</XMLSourceVersion>
   </TestDemographics>
   <RestingECGMeasurements>
      <VentricularRate>76</VentricularRate>
      <AtrialRate>76</AtrialRate>
      <PRInterval>132</PRInterval>
      <QRSDuration>78</QRSDuration>
      <QTInterval>408</QTInterval>
      <QTCorrected>459</QTCorrected>
      <PAxis>24</PAxis>
      <RAxis>4</RAxis>
      <TAxis>37</TAxis>
      <QRSCount>12</QRSCount>
      <QOnset>230</QOnset>
      <QOffset>269</QOffset>
      <POnset>164</POnset>
      <POffset>202</POffset>
      <TOffset>434</TOffset>
      <ECGSampleBase>500</ECGSampleBase>
      <ECGSampleExponent>0</ECGSampleExponent>
   </RestingECGMeasurements>
   <Diagnosis>
      <Modality>Resting</Modality>
         <StatementCount>4</StatementCount>
         <LabelText>12SL ��ϳ���</LabelText>
      <DiagnosisStatement>
         <StmtText>�������</StmtText>
      </DiagnosisStatement>
      <DiagnosisStatement>
         <StmtText>��</StmtText>
      </DiagnosisStatement>
      <DiagnosisStatement>
         <StmtFlag>ENDSLINE</StmtFlag>
         <StmtText>�����粫</StmtText>
      </DiagnosisStatement>
      <DiagnosisStatement>
         <StmtFlag>ENDSLINE</StmtFlag>
         <StmtText>�ٽ� ECG</StmtText>
      </DiagnosisStatement>
   </Diagnosis>
   <Waveform>
      <WaveformType>Rhythm</WaveformType>
      <WaveformStartTime>0</WaveformStartTime>
      <NumberofLeads>8</NumberofLeads>
      <SampleType>CONTINUOUS_SAMPLES</SampleType>
      <SampleBase>500</SampleBase>
      <SampleExponent>0</SampleExponent>
      <HighPassFilter>16</HighPassFilter>
      <LowPassFilter>150</LowPassFilter>
      <ACFilter>NONE</ACFilter>
      <LeadData>
         <LeadByteCountTotal>10000</LeadByteCountTotal>
         <LeadTimeOffset>0</LeadTimeOffset>
         <LeadSampleCountTotal>5000</LeadSampleCountTotal>
         <LeadAmplitudeUnitsPerBit>4.88</LeadAmplitudeUnitsPerBit>
         <LeadAmplitudeUnits>��V</LeadAmplitudeUnits>
         <LeadHighLimit>2147483647</LeadHighLimit>
         <LeadLowLimit>268435456</LeadLowLimit>
         <LeadID>I</LeadID>
         <LeadOffsetFirstSample>0</LeadOffsetFirstSample>
         <FirstSampleBaseline>0</FirstSampleBaseline>
         <LeadSampleSize>2</LeadSampleSize>
         <LeadOff>FALSE</LeadOff>
         <BaselineSway>FALSE</BaselineSway>
         <ExcessiveACNoise>FALSE</ExcessiveACNoise>
         <MuscleNoise>FALSE</MuscleNoise>
         <LeadDataCRC32>1949215140</LeadDataCRC32>
         <WaveFormData>
9v/2//b/9v/2//b/9v/2//X/9P/z//L/8v/y//L/8v/z//T/9f/2//b/9v/2//b/8//y
//H/8P/x//L/8//0//P/8v/x//D/8//0//X/9v/0//L/8P/u/+7/7v/u/+7/8f/y//P/
9P/y//L/8v/y//D/8P/w//D/8v/y//L/8v/0//b/+P/6//j/9v/0//L/8//0//X/9v/2
//b/9v/2//T/8v/w/+7/8f/y//P/9P/z//L/8f/w//L/8v/y//L/8v/y//L/8v/v/+7/
7f/s/+//8P/x//L/9P/0//T/9P/1//b/9//4//X/8v/v/+z/7f/u/+//8P/x//L/8//0
//L/8v/y//L/8P/w//D/8P/u/+7/7v/u//D/8v/0//b/+P/4//j/+P/1//T/8//y//D/
8P/w//D/7f/s/+v/7P/v/+7/7//1//T/8//3//j/9f/z//H/7//w//H/9P/5//f/9v/0
//H/8P/z//b/+f/5//j/9//2//b/+P/8//7//v/+//v/+f/+//7/AQACAAUAAQABAAIA
BAAAAAAAAQD/////AAAAAP3/+//5//X/9P/x/+//7//t//D/8P/v/+3/7f/t/+7/7//w
//P/9P/x/+//7v/s/+n/6//t/+3/6v/p/+n/6//o/+7/8v/w//H/8P/q/+3/+P/7/wUA
FQAqAEcAXwBtAH4AkwCfAKQAowCSAHoAZgBIACcADgD9//f/+P/y/+v/7f/z//b/+v/2
/+f/3//l/+j/5v/u//H/8v/z//P/8P/w/+//7//u/+3/7P/u/+3/6v/n/+b/6f/q/+v/
7P/s/+3/7f/u/+//8f/z//b/9P/y/+//7f/v/+z/6v/q/+z/7P/y//T/8f/w//L/8f/x
//H/8f/x/+7/7f/u/+7/7//w//H/8P/y//X/+P/6//j/9//y/+//7f/t/+//7//w//H/
9P/z//T/9f/0//X/+P/5//n/+//5//f/9f/x//P/9v/7////AAADAAUABgAEAAEAAAD/
/wMABQACAAIABQAGAAcACQAIAAsACAAEAAYACgAMAAoADAAPAAsACAAGAAUAAgAGAAYA
BgAHAAkACAAFAAEAAwABAP//+//4//r/+//8//3/+v/5//j/+P/2//X/8P/w/+//7//u
/+z/7v/u/+//8P/x//L/8//0//H/8f/t/+3/7P/s/+v/6//r/+z/7P/q/+f/5v/m/+b/
6P/q/+z/7v/s/+n/6f/s/+v/6v/p/+b/6f/r/+z/7f/r/+n/5//m/+T/5P/k/+T/5//q
/+3/8P/s/+v/6v/p/+f/5//n/+f/6f/q/+r/5v/l/+j/5//l/+f/6//r/+r/6v/s/+3/
7f/q/+n/5f/n/+j/6P/n/+f/5//p/+f/5//q/+f/6P/r/+n/6f/q/+r/6v/r/+z/7f/q
/+f/4//f/+T/4//i/+P/5P/l/+b/5//m/+X/4//i/+P/5v/o/+n/5//m/+X/4//j/+b/
5v/i/+L/5P/o/+b/5v/m/+b/6P/q/+j/6v/w//D/7//v/+//7P/p/+b/4//m/+b/5v/n
/+n/5f/k/+P/7//s/+n/5v/j/+D/4v/i/+L/5P/k/+L/4v/n/+b/5f/p/+r/5//n/+f/
5//l/+X/5//r/+j/5v/j/9//4P/l/+r/7//u/+7/7v/u/+r/7P/w//L/9f/2//T/8//z
//L/9P/0//b/8//0//b/9f/w/+//7//y//P/9f/2//T/8//y/+//7P/p/+f/5//k/+b/
5f/j/+H/4f/h/+L/5P/k/+b/5v/n/+f/6P/o/+L/4//k/+P/4//l/+j/7f/u/+j/6v/u
/+3/7v/s/+3/8v/9/wsAGQAkADEAQwBfAHgAhQCTAJ4AnQCaAJQAegBSADMAGAAFAP//
+P/u/+n/5f/h/+b/7v/0//P/7f/x//b/9v/y//L/8v/y//H/7//u/+z/6//u/+//8P/0
//b/9P/y//L/8v/y//L/8v/0//f/+f/8//n/+f/5//r/+P/4//f/9//7//j/9v/2//T/
8v/2//b/+P/4//v/+//9////AQADAP///f/9//z///8AAAEAAAD+////AAAAAAEAAwAB
AAEAAwADAAUABQAHAAcACQAHAAQAAwAAAP//AAD///3//f8AAAEAAgABAAQABgAKAA0A
DwARABIAEgAVAAoADQAOAA8AEAASABIAEgAUABcAFgAXAB0AGwAZABwAHAAeAB8AIAAh
AB8AHwAhACUAIgAgAB0AGQAWABcAGAAZABwAHAAcABwAFwAWABcAFgAXABYAEgAPAA8A
DgAQABAADgAJAAgACAAKAAYABgAHAAgACQALAAwACgAJAAgABQADAAEAAAABAP3/AAAA
AP//////////AAACAAIABAAEAAEA///+//z/+f/7//3//f/9////AgAHAAQAAgACAAAA
AQAAAPr/9//+/wsAGQAtAEgAXQBvAIUAkACTAJUAmACJAHAAVgA+ACoAHQAUAAcAAQD8
//z/AwAJAAcACAAIAAQAAQAFABEAEgAIAAIAAQAAAP///f///wAAAAABAAEAAQABAAQA
CQAIAAcACAAGAAQAAgAAAAIAAwADAAQABQAHAAkADAAOAA4ADQANAA0ACgAIAAgABgAE
AAgACAAIAAgACwALAAcABwAHAAcACAAJAAwADgAOAA4ADgAMAAoACwAMAAwACQAQABIA
EgASABIAFAAUABQAFgAYABYAFgAbABsAGQAcABwAGQAZABkAGQAeACEAJgAtADEANAA2
ADcAMAAtACoAJwArACwALQAuAC4AMAA0ADYAOAA4ADUAMwAzADIANAA0ADIAKwAoACYA
KgAmACYAJwAlACMAIgAgACMAIwAjACEAIAAdABsAGwAaAB4AHwAfAB8AIQAjACYAIgAe
ABwAGAAYABcAFwAWABUAGQAdAB8AHwAfACAAIwAYAB4AJAAgABsAHgAgABsAGgAhACcA
MQA+AEkAWQBtAIIAmQCjAKAAnwCeAJIAfgBiAEcAKgAXABUAFgASAA0AEQAZACAAHAAa
AB8AHwAbABoAGAAWABcAGAAZABkAGAAYABcAFwAXABcAFwAaABwAGgAYABgAGgAcAB4A
IAAfAB8AHgAeAB4AHwAgACIAHwAeABwAGwAfAB4AHgAgAB4AHAAgACAAIQAiACYAJwAi
AB8AHAAZABwAHwAkACgAJQAiAB8AGgAbAB0AHwAgACMAJQAjACMAIQAhACMAIwAkACUA
KAAnACoAKwAqACsALAArACkAKQArACsAKwApACcAKAArAC0AKQApACgAJgApACkAKwAt
AC0ALwAsACwAKwAqACkAKQAsADEAMAAuACwALAAqACQAJgApACUAIgAjACMAIQAmACYA
JAAjACMAJAAhAB0AHwAhACEAHwAeAB0AGwAZABcAGAAZABoAHAAaABkAFAAUABgAGQAZ
ABgAGAAYABkAGgAaABoAGgAaABgAFwASABEAEgAUABUAFwAYABgAFwAUABUAFgAYABoA
GAAYABgAGAAWABEADwAQABIAEgASABAAEgATABMAEwATABMAEwAUABQAFAAUABQAFQAW
ABcAGAAWABUAFAATABEAEQARABEADgAOAA0ACAAJAA4ADwAPABIAFwAYABgAFQAWABYA
FQASABEADQAPABEAEgASABMAEAARAA4ADQASAA8AEAATABMAEwAUABQADgANAAwACwAM
AA0ADQANABAADwAOAA8ADwAPAA8ADwAPAA8ADgAOAAwADgAPAA8ADgAOAA4ADQALAAwA
CgAEAAUACAANAAwAEAAEAAQABAAEAAQABwAIAAkADAAOAAwADAARAAwABwAHAAQABQAF
AAUABQAHAAcACQANAAwACgAHAAMAAwAFAAcACQAMAAwADAAMAAoADAAQABIAEgASAA8A
DQASABIAFQAWABgAEwASABIAEwAOAA0ADQAMAAsACwAKAAwACwAKAAcABAABAP//////
/wIAAgABAP3//f/9//7///8AAAMABAADAAEAAAD+//3///8BAAEA/f/9//7/AQD+//z/
/P/6//3/AAD+//v/+P/5//3/CQAeADMAQQBTAGwAfwCHAIYAkQCcAJIAfABgAD8AJAAV
AAkA/v/6//X/8//z//L/+v8EAAMA/f/9//z/AAACAP///v/9//v/+P/4//f/9//2//X/
9P/2//r/+v/6//z/+f/4//f/9v/3//n/+v/8//j/9//2//b/+P/4//f/9//6//j/9//4
//j/9v/6//r/+f/4//r/+f/5//n/+f/5//b/9f/2//b/9v/2//b/9P/0//X/9v/2//r/
/f/8//3/+//7//3//f/7//v//f/7//v/+//5//n//P/9//3////////////9//7/AAAE
AAcABAAFAAUABAAHAAcACQALAAwADQAJAAgACwAMAA0ADwAMAA8ADAAIAAkADAANAAoA
DQARAA4ADAAKAAkABgAKAAkACAAIAAkACQAHAAQABwALAAsACQAIAAUAAwABAP//+v/5
//j/+P/7//v/9//4//v//f/+//7//f/8//z//P/6//r/+v/6//j/9//y//H/9P/4//v/
///9//z/+v/2//b/9v/3//j/9v/2//b/9v/4//X/9f/4//z//v8AAAAA+//5//b/8//2
//f/+P/6//n/+P/3//b/+f/6//v//P/+////AAABAP7//f/8//v/+//8//z/+P/3//r/
+f/3//b/+f/4//b/+P/8////AQD9//v/9v/3//f/9v/0//P/9f/3//X/9f/6//f/+P/7
//n/+f/6//r/9f/1//X/9f/4//n/+f/5//n/9//1//X/9v/3//j/+f/4//f/9f/0//X/
+P/6//v/+P/4//j/9//z//T/8v/s/+//8v/3//b/9v/2//b/+P/y//D/7v/u/+7/7v/x
//L/8//2//b/9P/0//n/9f/z//b/9v/2//f/+P/5//T/8f/w//H/8v/y//H/7//x//f/
/f8DAAMAAgABAAAA/P/8//7//v/+//7/+//5//3//v8CAAQAAgD9//z//P////z//f//
/wEAAQACAAIAAAD///7/+//4//X/8//z/+7/8P/v/+3/7v/v//D/8v/y//L/9P/0//T/
8//z//L/7v/v//D/7//r/+v/7P/v//L/8P/u/+7/8f/w/+j/5//u//P/9/8DABIAHwAz
AEkAZAB7AIsAlACZAJQAhABwAFYAMwAWAAcA+//q/+b/7//v/+f/5v/q/+7/6//l/+X/
6v/q/+j/6//s/+3/7f/t/+7/7v/v/+//7//v//L/8f/u/+v/6v/r/+z/7f/u/+z/7f/t
/+7/7f/t/+3/7v/s/+z/6//r//D/8P/x//T/8//w//P/8v/w//D/8//z/+7/7f/s/+v/
7f/v//P/9v/3//j/+f/4//T/8//y//D/9P/3//b/9//1//X/9//3//T/8//0//H/8//z
//H/8f/2//f/9//5//j/9//2//P/9f/2//n/+//7//3//v/+//7//f/+////BAAJAAkA
DAALAAgABQADAAMABwAFAAIABAAIAAoACAAJAAsABgACAP/////9/wIAAQAAAAAAAQAB
AP///P///wMAAwABAAAA/f/5//X/8f/y//P/9P/2//P/8f/r/+r/7//x//L/8v/z//L/
8v/y//T/9P/0//T/8v/x/+z/6//s/+7/7//x//H/8P/u/+r/7f/u//D/8v/y//L/8v/y
/+//6//q/+z/6f/o/+f/5P/n/+v/7v/x//H/8f/x//L/7f/q/+f/5P/o/+r/7P/u/+3/
7f/t/+3/7//v/+//7//s/+z/6//m/+n/7v/v/+//7//z//P/8v/t/+7/7v/t/+v/6//o
/+v/7f/u/+7/7//t/+3/6f/n/+3/6//t//H/7//v//D/8P/q/+n/6P/n/+n/6//s/+3/
8P/v/+7/7//x//H/8f/x//D/7//t/+z/6v/s/+3/7f/r/+r/6f/n/+n/7v/w/+7/7v/w
//T/8v/u/+z/6v/q/+3/6v/r//D/7v/r/+n/5//p/+7/7v/u/+7/7v/s/+z/7P/u/+z/
6v/q/+//7P/p/+v/6v/q/+v/7P/t//D/8f/0//n/9//2//T/8f/t/+3/7f/t//H/8v/z
//T/8P/y//b/+P/6//r/9//1//n/+v/+/wAAAAD7//r/+v/7//b/9f/1//X/9f/2//b/
+P/3//b/8//w/+3/6//r/+n/7P/s/+v/5v/l/+T/5P/l/+b/6f/q/+z/6//r/+r/6f/r
/+3/7f/o/+f/5//p/+T/5v/s/+r/4//i/+r/7f/s/+//9/8HACIAOQBPAGMAdgCHAJMA
mACTAIwAegBaADwAIwAKAPX/7f/o/+L/4f/l/+f/6v/q/+j/5f/l/+X/7v/2//T/8v/w
/+7/6//o/+j/5//n/+T/4//i/+T/6f/o/+f/6P/p/+r/6//s/+z/7f/t/+7/6//r/+v/
7P/t/+7/7v/v//H/7v/s/+z/6f/m/+n/6P/r/+z/8P/x/+//7//v/+//7//v//H/8v/x
//D/7//s/+z/7f/u/+7/7f/v/+3/7f/x//P/9//5//j/9//4//X/9P/z//D/7//0//X/
9f/3//b/9f/0//H/8//0//f/+f/5//v//P/8/wAAAQAEAAcABwAHAAIAAAAFAAYABwAJ
AAcACQAFAAAAAgAGAAgABgAHAAsACAAGAAUABQADAAgACAAIAAkACwAHAAEA+v/5//v/
+//5//j/+v/5//j/9//1//X/9f/2//X/8//t/+z/8f/z//T/9P/x//D/8P/w/+7/7v/u
/+7/8P/x/+7/7//u/+7/7f/t//D/8v/z//L/7//u/+7/7v/s/+z/7P/s/+r/5//n/+r/
7P/u//D/8P/v/+//7v/t/+7/7//w//L/8P/w//D/8P/t/+r/5//k/+f/6f/r/+3/6v/p
/+j/5//q/+7/8f/w/+3/8P/v/+3/7f/x//H/8P/s/+7/7//v/+r/6f/l/+f/6//u//D/
8//y//P/8P/v//H/7f/t/+//7v/t/+3/7P/r/+v/6//r/+r/6//r/+v/7//v/+//8f/v
/+3/6//p/+n/6f/o/+j/5v/o/+n/6f/s/+7/8P/x//T/+P/5//b/8//y//P/7v/t/+7/
7//y//D/7P/s//D/8f/x//L/8//w/+//7v/t/+//8P/x//P/6P/l/+v/7P/s/+z/7P/s
/+r/6P/m/+b/6P/o/+r/8f/v/+3/8P/w/+//7//v/+//8f/x//P/9//1//T/8v/v/+3/
7//x//P/8v/y//L/8v/z//b/+//+/wAAAAD9//v//P/6//v/+v/7//f/9//4//f/8v/x
//H/9P/1//f/+P/4//f/9v/z//D/7f/r/+v/6f/s/+z/6//q/+v/7P/u/+z/7P/u/+7/
7//v//D/8P/s/+3/7v/t/+r/6f/p/+v/5P/a/+T/8P/n/+L/6P/p/+z/+/8FAAsAHgA1
AE0AZQB0AHkAgQCSAJ0AmACIAHQAUgArAAwAAQD5/+r/3v/d/+H/5f/q/+z/7v/t//H/
9f/w/+z/6v/n/+b/5f/j/+X/5v/m/+f/6f/p/+n/7P/w/+7/7P/s/+n/6P/n/+b/5//p
/+r/7P/r/+v/6//s/+7/8P/x//P/8f/s/+j/5v/p/+j/7f/u/+v/6v/s/+v/6f/p/+n/
6f/q/+v/7v/w//L/8v/y//D/7v/v//D/8P/z//X/8//z//H/8f/z//P/8//z//X/8//y
//H/7v/t//H/8//0//f/9//3//f/9f/y//L/9P/1//j/+//9//7//f/9////AQADAAUA
AgACAAUABgAHAAkACQANAAsACAAGAAgACAAEAAkADQAKAAgACAAJAAgADgAJAAYABAAD
AAQAAQD9////AgADAAIAAgABAP///f/7//X/8//x//D/8v/z//D/8v/0//X/9f/0//P/
8v/y//L/8P/w//D/8P/v/+//6//r/+v/7P/s/+3/7f/u/+7/7P/r/+r/6v/q/+3/7v/v
//D/8//x//L/9v/0//L/8P/s/+n/6f/o/+f/6f/p/+n/6v/s/+7/8P/y//D/8P/w//D/
7v/t/+z/6//p/+n/6f/p/+z/7v/v/+z/6//u/+3/6//o/+v/6v/o/+j/7P/v//H/7v/t
/+n/6//t/+7/7v/v/+//8f/v/+//8P/r/+r/6//t/+3/7v/u/+3/7f/t/+3/8f/z//T/
9f/z/+3/5//j/+X/5f/l/+X/6v/t/+//8v/w//D/7//t/+7/7v/u/+3/6v/s/+v/5v/o
/+r/7v/s/+v/7P/t//D/8v/u/+7/8v/x/+//7v/t/+3/7f/t/+3/9f/0//H/8P/v/+7/
6//q/+n/6v/u/+7/8P/3//H/7f/u/+z/6//r/+v/6//p/+n/6//v//L/8v/x/+//7f/v
//H/8//y//L/8v/y//L/9P/4//r///8AAP7//f////7/AAAAAP//+f/3//b/+f/2//f/
+f/3//f/+P/4//b/9f/0//H/7v/r/+n/6f/o/+z/7f/t/+j/5//m/+b/5//o/+v/7P/s
/+v/6//q/+n/6//t/+3/6f/p/+r/7f/q/+r/6v/s/+X/4v/k/+n/7P/z//v/DQAoAD0A
SwBdAG4AfQCJAJQAmQCYAI4AegBaADkAHgAHAPf/7v/u/+3/5//l/+r/7P/m/+f/6f/r
/+7/6v/q/+z/7P/s/+v/6//s/+z/7f/s/+v/6v/s/+7/7P/q/+r/7P/s/+z/7P/q/+n/
5//m/+r/7f/w//T/8v/y//H/8f/x/+z/6P/m/+n/6P/t/+7/8P/w//P/8//u/+3/7P/r
/+7/7//y//T/8f/w/+//7P/u//H/9P/2//P/8//v/+3/8P/x//T/9f/z//P/9f/z//X/
9f/z//P/9//5//r//f/6//n/+P/1//X/9v/5//v//v8BAAMABAADAAEAAQABAAcACwAK
AAwADAAKAAgABwAJAA0ACwAIAAYACAAIAAQACQAPAA4ADgALAAsACQAOAAkABgAEAAMA
BAABAP3///8CAAMAAgACAAIAAQAAAP//+f/3//X/9P/1//X/8f/y//L/8//z//L/8//y
//L/8v/y//L/8v/y/+//7//r/+v/6//s/+z/7f/x//L/8v/w//H/8P/w//D/8P/w//D/
8P/t/+n/6P/q/+r/6v/q/+j/6v/t/+//8f/v/+3/6//q/+v/7P/t/+7/7P/s/+z/7P/q
/+n/6P/n/+r/6//s/+3/6//s/+z/6P/m/+r/6v/p/+3/8//1//b/8f/y//L/8f/u/+3/
6f/r/+7/8P/x//P/8v/z//D/7//x/+3/7f/v/+//7//w//D/6v/p/+j/5//q/+3/7//x
//L/7//s/+v/7v/x//T/9//2//X/8//y//D/8v/z//P/8P/u/+z/6f/r//D/8v/w/+7/
8P/0//L/7//u/+3/7v/u/+r/6v/u//L/8//1//f/8//x/+//7f/t/+z/6//r//T//f/7
/+//6P/s/+7/8P/y/+7/7P/q/+r/7f/s/+3/8//0//P/9//4//X/8//x/+//7f/t/+//
8//0//T/8//x//D/8//2//n/9//2//X/9P/1//r/AQAGAAQAAgD9//n//f/+/wIABAAD
AP3/+//6//z/+P/4//n/+f/5//r/+v/7//v/+//5//b/8//x//H/7v/w/+//7f/t/+3/
7f/u/+//8P/z//T/8v/x//H/8P/r/+3/7//v/+7/7//x//X/8v/y//T/8v/r/+z/8v/v
/+T/7f8DABsALgA/AFUAZwB4AI0AnwCoAKUAmACGAHQAVgA1ABgABQD5//L/7P/p/+f/
5//s//L/8v/v/+n/7f/y//T/8v/0//T/9P/z//L/8v/x//H/8P/v/+7/8P/w/+z/6P/m
/+r/7P/u//D/8v/z//P/9P/y//P/9P/2//X/9P/y//H/9f/y//D/8P/u/+z/8P/w/+7/
7v/x//H/8f/z//X/9//3//f/+f/6//f/9v/1//L/8P/x//L/8v/0//f/9v/3//f/9//5
//n/+//7//3/+//4//f/9P/z//X/9f/0//X//P8BAAYACQAHAAgACwANAAgABQABAPz/
AQADAAcACwAOABEADwAQABEAEAAPAA8AEAAVABQAEgARABIAEQAMAA8AEwAQAA4ADgAP
AA4AFAARAA4ADAALAAwACQAFAAcACQAJAAcABgADAAEA///9//7///8AAAIABAADAP7/
/v/8//v/+f/2//b/9v/3//j/+v/6//r/+v/7//v/9//3//P/8v/w/+//9P/2//f/9v/2
//b/9//4//f/9v/1//T/8v/v/+//8v/z//T/9f/0//T/9f/1//X/9v/3//j/+v/4//b/
9P/y//T/9P/0//T/8P/v/+7/7f/w//H/8v/z//P/9P/0//D/8P/0//T/8//1//n/+f/4
//X/9v/2//X/9//5//j//f/5//b/8v/v//H/9f/1//f/9v/x//D/8f/z//X/+P/6//f/
9//3//f/9v/1//P/8f/0//P/8v/z//P/8//z//P/8//z//L/8v/z//b/+P/5//n/+v/7
//v/9//4//b/8P/x//T/+f/4//b/9v/2//j/9v/y//L/9v/2//X/9f/1//P/8//z//P/
9f/0//P/8//3//X/9v/3//H/7P/w//T/+P/8//r/+v/6//z/+P/0//L/9f/2//X/+f/6
//f/9//3//f/+P/5//z/AQD///z/+P/z//H/8//1//f/+v/8//7/AAD7//z///8AAAQA
BgAFAAUABQAEAAYABgAGAAEAAAAAAAIA/v/+////AQADAAYACAAIAAcABgADAP3/+f/2
//X/8f/y//D/7f/u//H/9P/4//n/+v/9//7/+v/3//X/8v/w//P/9v/3//T/8//z//X/
9v/4//T/8P/1//b/8v/x//L/AQAbADEAPgBLAGMAgQCUAJkAnwCuAK8AngCGAGoATgA3
ABwACwAFAAAA9v/v/+n/6f/y//j/+P/7//3/9//2/wAAAgD///z/+f/1//L/8v/x//H/
8v/z//T/+P/7//r/+f/6//j/9v/0//L/9P/1//X/9v/2//f/+P/6//r/+v/5//n//f/6
//j/+P/3//T/9//2//j/+P/7//v/+//7//v/+//6//n/+v/6//z//P/8//r//f///wEA
AgACAAMAAAD///3/+//7//n//P/9/wAA//8CAAMAAgADAAYABwAHAAkABQADAAEA/f8A
AAIABgAJAAoADQAPABAAEwATABUAFwAXABcAEgAQABMAFAAVABcAFQAZABcAFAAVABgA
GQAWABgAGwAXABQAFgAXABYAHAAcABoAGQAZABcAEwAOAA8ADgANAAoACAAIAAcABgAF
AAYABwAIAAoACAAFAP7//P8BAAMABAAEAAAA/v/9//z//v/+//7//v/+/////P/9/wAA
AgADAAUABAAEAAMAAAD7//j/9v/0//b/+P/6//z//f/7//z/AAD///7//f/6//r/+//7
//v//P/9//7/AAD+//z/+v/4//n/+v/7//z//f/9//3//f8AAAEAAgADAAAAAAD///r/
+/8AAAEAAQD//wMAAwACAP7/AAABAAEA//////z///8AAAAA/////wEAAwABAAEAAQD9
//3////9//3//v/+////AQADAAUABAADAAEA//8CAAEAAAABAAMAAwADAAMAAAD///3/
/P/+/wIABQAHAAQABAAEAAMAAQAEAAQAAAD+//7/AAD8//7/AAACAAYAAwD+//3/AAD+
//3//f/9//7///8AAAEAAwACAAEAAQAEAAEAAQABAAcACQAFAAAA/v/+//7//v8AAAIA
BAAIAAUAAAD9////AQABAAYACAAJAAkACQAJAAgABwAIAAsADAAMAAsACQACAAEAAAD/
/wIABAAGAAgACQAMABEAFAATABIADgALABAAEAATABQAFgARABAAEAASAA4ADgAPAA0A
DQAOAA4ADQALAAkABQAFAAUABgAJAAUACAAIAAcAAwABAP///v/8//z//v/+/wEAAQAC
AAIA/f///wEAAQD/////AAADAAoADgAMAAIA+//6/wIADQASABkAHwApAD4AXwB/AJEA
mgCjALEAvAC9ALgApgB8AE4ANwAuACEAEwAIAP7/9//7/////P/+/wYABwAFAAMAAAAC
AAQABwAIAAkACQAGAAQAAQD//wAAAQACAAYABwAEAAEAAAD+//7//v/+/wAAAQABAAIA
BAAFAAYACAAGAAYABQAFAAkABgAEAAQABQAEAAkACgAKAAoADQANAAkACQAJAAkABwAF
AAUABAAHAAgACQAIAAgACQAKAAoADQAPAA0ADQALAAsADQANAA0ADQAPAA0ADgAPAA4A
DwARABEAEAARABQAFwAaABsAGQAYABkAGQAXABkAGgAaABwAHQAgACMAIgAjAB8AHgAh
ACIAIwAlACYAKwAqACgAKAAqACoAJgAmACkAJQAiACQAJQAkACoAJgAkACMAIwAkACEA
HQAfACMAIwAhACAAGgAVABAACwAOABEAFAAYABYAFQAQABAADwAPAA4ADAAOAA4ADwAQ
ABEAEgATABQAEQARAA0ADQANAA4ADgAPAA4ADgANAAoACgAKAAsADAAKAAgABgAEAAkA
CQAMABIAEgASABIAEAAOAA0ACwAJAAsACwALAAwADAAMAAwADAAOAA4ADgAOAAsACwAL
AAsADQANAA0ADQALAAwADAAIAAkADgAPAA8ADwATABMAEgAPABAAEAAPAA4ADQAJAAsA
DwAQABAAEQATABUAEwATABMADQALAAsADgAPABEAEgARABEAEQARAA8ADwAOAA0AEQAP
AA0ADQAPAA8ADwAPABAAEQARABIAEQASABIAEQARABIAEwATABQAGAAZABYAEgASABQA
EAAMAAwADAAOABAADgAQABYAFQATABIAEQARABEAEQARABEAEAAPAA8AEwARABIAEwAQ
ABMAEgAPAA4AEAAQABQAFwAXABcAFwAaABgAGQAdABwAGAAVABAAEgAVABsAHgAcABkA
GAAYABgAGAAYABoAHAAeACAAHwAeAB0AHAAhACQAJwAqACgAKAAoACgAJAAiACAAHgAg
ACAAIAAgACIAIgAiACIAIQAgAB8AHgAaABYAEgAOABIAFAAWABgAGgAaABoAGgAXABYA
FQAUAA==
         </WaveFormData>
      </LeadData>
      <LeadData>
         <LeadByteCountTotal>10000</LeadByteCountTotal>
         <LeadTimeOffset>0</LeadTimeOffset>
         <LeadSampleCountTotal>5000</LeadSampleCountTotal>
         <LeadAmplitudeUnitsPerBit>4.88</LeadAmplitudeUnitsPerBit>
         <LeadAmplitudeUnits>��V</LeadAmplitudeUnits>
         <LeadHighLimit>2147483647</LeadHighLimit>
         <LeadLowLimit>268435456</LeadLowLimit>
         <LeadID>II</LeadID>
         <LeadOffsetFirstSample>0</LeadOffsetFirstSample>
         <FirstSampleBaseline>0</FirstSampleBaseline>
         <LeadSampleSize>2</LeadSampleSize>
         <LeadOff>FALSE</LeadOff>
         <BaselineSway>FALSE</BaselineSway>
         <ExcessiveACNoise>FALSE</ExcessiveACNoise>
         <MuscleNoise>FALSE</MuscleNoise>
         <LeadDataCRC32>1504858894</LeadDataCRC32>
         <WaveFormData>
AgACAAIAAgAAAAAAAAAAAP3//P/7//r/+v/6//r/+v/9//7///8AAP7//v/+//7/+//6
//n/+P/4//j/+P/4//j/+P/4//j/+v/6//r/+v/5//j/9//2//b/9v/2//b/+f/6//v/
/P/8//z//P/8//r/+v/6//r/+v/6//r/+v/7//z//f/+//3//P/7//r//f/+////AAD+
//7//v/+//v/+v/5//j/+f/6//v//P/+//7//v/+//3//P/7//r/+//8//3//v/9//z/
+//6//z//P/8//z//P/8//z//P/+/wAAAgAEAAEA/v/7//j/+v/6//r/+v/8//z//P/8
//7//v/+//7/+//6//n/+P/6//r/+v/6//v//P/9//7//v/+//7//v/9//z/+//6//j/
+P/4//j/9f/1//b/9v/6//v//P8AAAAA/f///////f/9//n/+f/5//r/+//7///////9
//3//v///wAABQAFAAQAAwACAAUABwAMAA8ADwAPAA0ADQANAAsACwAMAA4ADAAOAA4A
DQAMAAoACQADAAAAAQAAAP7//v/+//7//v///wAA////////AAAAAP///v/9//z//f/+
/wEAAwABAAEAAQD///3//f/9//3/+//7//v/+////////P/9////AgAJABUAHAAZABwA
KQA3AEgAVgBbAF8AYwBjAF0ATwAuABgAGwAYAAsACwAOABIAEQAKAAUACQAPABEAEwAT
AA8ACwAIAAUAAwAHAAgABwAIAAkACAAHAAgABAADAAMABwAIAAYABAADAAMABgAHAAkA
CgALAAsACwALAA4AEgAQABAADQAKAAkACAAKAAsADgAPAA8AEAAUABUAEwARABQADgAO
AA8AEQAUABIAEgAQAA4ADwAQAA4ADwAQABMAFQAXABYAFQAUABMAEwATABMAEwAWABYA
FgAWABkAGwAZABkAHQAdABsAGwAaABkAGgAbABwAHQAfACAAIAAhACMAJAAeACAAIAAe
ACEAIgAjACQAIgAhACEAIQAjACMAJAAkACQAJQAmACcAKAAoACgAJQAiACEAIAAhACIA
IQAiACIAIAAfAB0AHAAZABoAFwAVABcAGAAVABYAFAAUABMAEwARAA8ADgAOAAwADgAL
AAsADQALAAsACwAJAAcABQAHAAgACAAFAAYABQAFAAUABAAGAAcABwAHAAQAAwABAP7/
AgAEAAYABgAEAAIAAAD+/wIABQAEAAQABAADAAYACQADAAEAAgABAAEAAAD+//7/AgAF
AAYABwAHAAcABwAEAAIABQAFAAQABQAHAAgABwAIAAgAAwABAAQABgAHAAgACAAHAAgA
CQAFAAUABQAGAAUABgAGAAYABQAFAAcABAAGAAQABAAGAAYABAAEAAMABAAFAAYABgAF
AAQAAwADAAQABAAFAAYABwAGAAUABAAEAAMAAgACAAQABwAHAAcACAAIAAgABwAJAAkA
CQAJAAcAAgACAAIAAwACAAMABQAJAAoACQAJAAkACgAKAAoACAAFAAMAAgAFAAYABQAD
AAYACAAIAAgABwAEAAMAAgABAAAAAgADAAUABgAHAAcABwAKAAgABQAHAAcABQAFAAEA
AQABAAIAAwADAAIAAQD+//3/AQADAAUACwAOAA4ADgAOAA4ADwATABUAGQAZABcAFwAX
ABUAFQAWABYAEgASABAADgAOAA0ADQAMAAoADAAMAAsACgAJAAgABQAFAAUAAwAEAAUA
BwAIAAUABAADAAIABAAEAAYABwAKAAsADAALAAkACQAJAAkADAANAA4ADwAPAAsADAAL
AAsAEgAfACcAKgAxADYAPwBFAEwAWABnAHMAdQB3AHcAawBSAD4ANwAyACsAKQAqAC4A
LQAiAB0AHwAfACEAJwArACcAIwAiACMAJQAhAB8AHQAdAB0AGgAZABoAFgAUABUAGgAc
AB0AHAAcAB0AHQAdAB4AHgAfAB8AHwAfAB0AIAAdABwAHAAaABoAGgAcAB0AIAAhABwA
HAAfAB8AHQAdACIAHgAgACEAIwAmACIAIgAgAB4AHwAgAB4AHwAfACMAJgApACYAJQAk
ACMAJgAnACgAKQApACgAJwAmACkAKwApACkAKgApACYAJQApACkAKwAtAC0ALQAuAC4A
LgAvADEAMgAwACwALQAuAC8AMAAvAC8AMAAwADQANQA2ADoAOAA1ADcANwA5ADkANQA1
ADkAOgA7ADsAOQA3ADMAMQAvAC0AKwAtAC4ALAAqACgAIwAhACIAIQAjACMAIQAhACQA
IwAkACYAKAAkACQAIgAkACQAIwAjACMAIgAlACYAJAAiACAAHgAZABcAFQARAA0ADQAO
AA4ADgAOAA4ADgANAAwADQANAAsACQAHAAMABgAHAAgACQAMAA0ADgAPAAsACwAOAA0A
CQAIAAkACwAWACEAJAAtAEMAWABkAGkAbwBxAHEAawBXAEQAPAA7AEQASwBHAEAAQABB
AD4AOQAxACsAKQAnABsACwALABAAEQANAAsACQAHAAcABwAFAAUABwAEAAMAAwAHAAgA
CAAGAAUABQAFAAUABgAGAAcABwAHAAcACAAMAAoACgAMAAoACgAKAAgABwAIAAcAAwAC
AAQAAwAEAAUACwAIAAcABwAIAAoABwAIAAcABgAGAAYAAwADAAQABwAJAAsABQAIAAoA
CgAKAAoACQAJAAoACgAKAAkACAAKAAwACwAPABEAEQARAA0ADQASABYAGgAdACMAJQAl
ACcAIwAhAB8AIQAmACYAJgAmACMAIwAmACcAJgAlACIAIQAeABsAGgAaABgAFAAUABIA
EgASABEAEQAOAAwADgAOABEAEgATABQADQALAAkABQADAAMABAAEAAcACgANABAACwAI
AAcABQACAAEAAAD9/wAAAQACAAMABQAFAAUABQD//wMACAAFAP3//P///wEACAAVAB4A
IQAlAC4APgBXAGsAcwBzAHUAcQBiAEwAQQBEAEUAPwA8ADwAOQAwACcAKwAzADEAIwAb
AB0AGQAUABEADQAJAAcAAwABAP///////wEA/v/5//n//f/+/wEAAAAAAAEAAwADAAQA
BAACAAEAAAD//wAABAACAAIAAQD+//3//P///wEABQAHAAMAAgAEAAMAAQABAAYAAgAA
AP////8AAAIABAAEAAQAAgACAP///////wEAAgADAAIAAQAAAP////////////8DAAQA
BQAGAAcACQAHAAcACAAHAAQAAwAEAAMABAAFAAUABQAGAAYAAgABAAEAAAD+/wIABAAE
AAQABAAEAAQAAAD///////8BAAMABgAIAAYABQAEAAMABAAEAAQAAQACAAMABAAHAAcA
BQAFAAQABQAFAAQABAADAAQAAQD//wAAAAD8//z//v/+//3//f////3//P/8////AgAA
AAEAAwABAAEAAQADAAEA//8BAAAA/v/5//j/+f/7//3//v/8//3//f/9/wAAAQABAAAA
AAAAAAAA/v/9//z/+//6//z//f/6//j/9//3//v////7//v//v///wAAAAD//wAA//8B
AAEAAQD////////8//r//f/9//z/+f/5//j/9f/5//z/+v/7////AAAAAAAA///9//3/
/f/8//3//v8AAP///v/8//r/+f/5//v/+P/7//r/+//+/wAA/v/+//3/+//7//v/+v/4
//j/+P/5//v/+v/6//r//P/8//z//P/8//v/+v/6//v///8AAAEA/v/+//7//f/6//n/
+P/3//v/+v/+/wIAAAD2//j/+P/4//j/+v/7//3//v8BAAEAAQAEAAIA/f/9//v/+f/5
//X/9f/5//r/+//7//7////+/////f/9//3/AQAFAAYABwAIAAgACQANAA8ADwAPAA0A
DQAPAA0ADQAOAAwACAAIAAYABgAGAAUABQAAAP7/AAAAAAMABAAFAAYAAQABAAEA////
////AAAAAP///v/9//z///8AAAMABQACAAEAAAD9//3//f/9//3//v///wAAAQD9//3/
+v/5////BAADAAUADgAVABYAGQAnADYARABXAGcAbQBrAGcAbQBmAEgALwAqACUAHQAc
ABoAFQAUAA0ABwAHAAkAEQAbABcADwAOAA8AEQAPAA0ACQAHAAUAAgABAAIA/v/8//3/
AgAEAAYABAADAAMAAAD//////v8BAAEAAQABAAAAAgD+//z//v/+/wAAAgACAAEAAgAB
AP//AAAEAAUAAwADAAgABAADAAMABAAGAAYACAAIAAgACQAKAAgACQAIAAsADQAPABAA
EQASABMAFQAVABUAFQAUABQAFAAUABIAEwAQAA8AEgATABIAEwAUABMAFAAVABcAFwAY
ABgAGQAZABoAGgAYABwAHgAeAB8AHgAdABwAHAAbABsAGwAYABcAFwAWABcAFwAXABcA
GgAaABoAFwATABMAEwAVABYAFQAWABYAFgAVABMAEgATABYAFQAVABIAEAAKAAgABwAG
AAQAAwAFAAMAAgACAAMABgAEAAUABAABAAAA//////3/+//9//v/+v/2//b/+f/7//3/
/v/8//3//f/9//v/+//6//j/+P/4//j/9v/6//r/+v/6//3////9//z/+P/1//b/9//5
//v/AAADAAEA/v/6//j/+v/9//7///8BAAEAAQD+//3////+//z//v///////f/+/wAA
/f/9//7//v/9//z//////wEAAwD///3/+//6//3//v/+//7//f/9/////P/9//z//f8A
AAEA/v/9//v/+f/5//n/+P/5//r/+//9/////v/+//7/AAAAAAAAAAD+//v/+P/2//j/
+//7//v//P/8//z/+//6//n/+P/3//n/9v/4//r/+f/2//X/9f/4//T/8v/y//L/8v/y
//P/9f/2//n/+f/5//z/+//3//j/9//4//n/9v/3//X/9P/z//H/9f/1//P/8//2//n/
/P8DAAQAAgAAAP7//v///wMABQAFAAUAAwADAAUAAwADAAQAAgD+//7//P/9//7//v//
//r/+P/6//r//P/8//z//P/5//n/+f/3//P/8//0//T/9P/0//T/9P/z//L/8//z//X/
9f/1//P/8f/x//H/8f/z//P/8//z//n/9//y//H/8//0//X/+/8IAA0ADgATAB0AKAA2
AEcAVwBhAGUAZQBhAFIAMgAXAA4ABwADAAgADAAFAAAA//////3///8DAAUAAQD9//z/
/f/7//X/9v/1//b/9//6//v//v/8//v/+////wAA/f/6//j/9//5//n/+v/6//v/+//7
//v/+//+//v/+v/7//r/+//8//7///8CAAMA/v/+/wEAAQD/////BAAAAP7//f/9//7/
AAACAAIAAgAFAAYABAAFAAIAAwADAAMABQAFAAUABQAFAAUABQAFAAMAAgABAAAABAAH
AAYABwAHAAcABQAFAAcABwAJAAsACQAJAAoACgAKAAsADQAOAAkADAANAAwAEgAUABYA
GAATABEAEAAPABAAEQATABQAEwATABMAEwATABIAEQANAAkACQAJAAsACwAJAAkACAAJ
AAkACAAIAAcACAAFAAMABQAEAP///v/+//7//f/9//v/9//0//L/9f/4//b/9//5//f/
9//3//n/9//1//f/9f/0//D/8P/u/+//8P/w/+//7//u/+3/8P/x//H/8P/y//L/8v/w
//D/7v/s/+r/7P/t/+r/6P/o/+n/7v/z/+//7//y//P/8P/s/+f/5P/q/+//8v/1//P/
8//z//D/8v/1//X/9P/y//H/7//r//D/8v/v/+//8v/0//X/9v/1//P/8//z//H/8f/x
//L/8//0//T/9P/0//P/9P/w//L/8v/0//j/+f/2//X/8//y//H/8P/u/+3/7P/r/+v/
7v/w//P/9v/2//b/9v/2//T/8//y//L/8f/z//L/8f/v/+7/7f/r/+//8f/z//X/9f/y
//T/9v/0//L/8v/z//b/9v/0//P/8v/y//H/8P/u//D/8f/y//P/9P/w/+//7//u//L/
8//0//j/9v/z//X/9f/1//X/8f/x//b/+P/6//v/+//7//n/+f/2//X/9P/3//r/+v/6
//r/+//9/wIABQAFAAUAAwADAAQAAwAEAAYABgACAAIAAAAAAAAA//////v/+P/5//j/
+f/6//v//P/5//n/+f/3//T/8//z//L/8v/y//L/8v/z//T/9//5//j/9//2//P/9P/1
//b/9//2//X/9P/z//P/9f/2//H/7f/y//3/BwAMAA0AEAAbACsAOgBMAFcAWwBfAGEA
WwBLADIAIAAXABAACwAJAAQACAAHAPz/+f8DAAUABQAFAAUAAwADAAQABwAHAAMAAQD/
///////9//v/+//2//P/8//3//j/+//6//r/+//9//3//v/+/wAAAQACAAMAAQAEAAEA
AAABAAAAAQACAAMAAwAFAAUAAQAAAAIAAQACAAMACQAGAAUABQAGAAgACAAKAAoACgAJ
AAgABAADAP//AQACAAMAAwADAAMAAwAJAAsADQAPAA4ADgAOAA4ADQAPAA0ADQAOAA0A
CgAJAAsACwANAA8AEQARABIAEgARABEAEgASABEAFgAZABoAGgAYABYAFAAUABUAFwAZ
ABgAFwAXABYAFwAXABcAFwAZABoAGwAZABYAFQAUABUAFAATABQAFAATABEADgAMAAwA
DgAMAAsADQAMAAcABgAFAAQAAgABAAEA///+//7/AAACAP/////9//v/+//7//n/9//1
//f/+v/6//f/+P/3//f/9//2//j/+f/5//n/9//3//b/9P/0//T/9P/y//L/8v/y//L/
9v/5//j/+P/z//H/8//1//H/8f/0//X/9v/2//X/9v/1//X/8//x//P/9f/3//b/9f/3
//b/9P/3//n/+v/5//r//P/5//n/+v/6//n/+P/5//f/9//3//T/8//y//L/9f/4//r/
/P/8//v//P/4//r/+P/4//r/+f/2//X/8//0//X/9v/2//b/9v/2//f/+P/4//n/+v/6
//j/9v/0//b/9f/0//T/9P/3//f/9//5//r/+//7//v/+//7//v/+v/2//f/+P/6//j/
+P/5//n/+P/1//P/9P/2//f/+P/3//X/9P/0//f/+P/3//X/9v/2//b/9P/0//T/9P/0
//L/8f/x//D/9P/1//b/+v/6//f/+f/5//n/+f/1//X/+f/6//v/+//9//3/+//7//r/
+f/4//v//v/+//7//v///wEABgAJAAsACwAJAAkACAAFAAQABAAFAAIAAwACAP///v/8
//v/+f/4//v//P/8//z//P/8//n/+f/5//f/9//3//j/+P/4//j/+P/4//j/+P/6//v/
+//7//v/+f/3//f/9//3//n/+f/5//n/8//p//L/+//3//r/BwALAAwAEQAWAB8AKwA4
AEgAUwBRAE0ATQBTAFEAOAAgABsAGAAPAA0AEAAOAAMA+P/3//3/AQABAAMABQADAAUA
BgADAAMABQABAP3/+//5//r/+//+//z/+f/5//3//v/+//z/+//7//n/+f/6//r/+//7
//v/+//6//7//P/8/wEAAgAFAAgABQADAAMAAQAAAAIABwAJAAYABQAJAAQAAwADAAQA
BgAIAAoACgAKAAwADAAJAAkABQAHAAgACQAKAAsADAANAA4ADQAMAAsADQAOAA8AEAAP
AA8ACwAJAA0ADwAPABEAEgARABIAEwASABEAEQAQABIAEwAVABYAEwAWABcAFgAYABgA
GAAYABkAGQAaABsAHQAdAB4AHgAbABkAFwAVABoAHAAeAB0AHQAdAB0AHwAdABsAGwAa
ABcAFQASABAAEAASABAADwANAAwABwAGAAYABgAFAAUABwAFAAQABAAGAAgABQAFAAIA
///+//3/AAD///7/AQAAAP7/+f/4//b/9//4//j/9v/3//f/9//3//f/9v/0//b/+P/6
//r//f/+////AAAAAP//+v/2//X/8//1//f/9f/1//j/+f/7//z//P/+//3/////////
/v/9//z/+P/4//v/+//6//r/+//7//n//P/+//v/+//7//r/+P/2//r/+//+/wEA/v/9
//z//P/9//7//v/+//3//f////z//P/6//r//P/+//z//P/7//3//f/9//z//f/+////
AQD9//j/9P/w//P/9P/1//b/+f/7//3/AAD+/////f/7//v//P/9//3/+//5//f/9f/2
//T/9//6//v/+v/7//3///8AAP/////+//7//f/8//r/+f/5//r//P/+//7//v/+//7/
+v/5//n/+P/8//3//v8CAAAA/f///////v/9//j/9//5//r/+//7///////9//3/////
////AwAEAAQABAAEAAMAAwAGAAcADAAPABAAEwARAA0ACwAKAAoABgAGAAQABQAGAAYA
BwAEAAIABAAEAAMAAgABAAAA/f/9//3/+//9////AgAEAAIAAAD+//z//P/8//7////9
//3//f/7//3//f/9//3/+//7//v/+/8BAAEAAAD///v//P8FAA8AFgAZABoAJQA5AEYA
SgBTAF0AYQBfAFsAVQBAACQAHwAgABcADwAOAAwACwAIAAcAAwADAAkADQAJAAUABwAM
AAsABQABAAMAAQABAAEAAgADAAYABAD/////AwAEAAYABAADAAMAAQABAAIAAgACAAEA
AAD//wIACAAIAAoABwAEAAMAAgABAAEAAwADAAEAAgAGAAcABwAHAAwACAAFAAMAAgAC
AAUACAAJAAoACQAIAAQAAwADAAcACgANAAsACQAHAAUACQAJAAkACQAMAAwADAAMAA0A
DwANAA0AEQARAA8ADwAQAA8AEAARAA8ADQAMAAoADAAPABMAFgARABQAFQAUABgAGgAc
AB4AGQAXABYAFQAWABcAGQAaABYAFQAUABMAFQAWABcAFQAWABcAGAAbABgAFQAUABIA
EAAPAA0ADAANABAADwAPAA8ADgAJAAgABQAEAAIAAQABAP///v/+/wAAAgD//////v/7
//r/+f/6//n/+P/7//n/+P/0//T/9P/1//b/9v/2//f/9//3//n/+f/4//b/9v/2//b/
9P/0//T/9P/0//b/9//0//L/8v/x//T/9//z//P/9v/3//f/9v/0//T/8//1//X/9f/z
//P/8//w//P/9//4//j/9//3//b/8//0//b/8//z//n//P/+/wAA/P/5//j/9//z//P/
8//0//b/+P/5//r/+v/5//r/9v/4//b/9v/4//j/9v/2//X/9P/z//L/8P/y//T/9v/5
//j/9v/1//T/+P/6//z//v/9//v/+f/4//f/+f/4//f/8//y//H/7//z//X/9//5//n/
9v/4//r/9//0//P/8//y//L/8P/v//P/9v/4//r/+f/3//b/9v/3//b/8//v//j//v/+
//b/9P/2//b/9v/2//L/8f/x//D/8f/x//H/9P/2//X/+f/7//j/9//y//H/8//0//X/
9f/5//n/9//3//n/+f/5//3////+//3//P/+/wEABwALAAoACQAGAAUAAwABAAEAAgAE
AAAAAAD+//3//P/6//n/+f/4//v//P/+//7//v/+//n/+f/5//f/9P/z//P/8v/z//T/
9f/2//b/9v/4//n/+v/7//z/+//4//f/9v/1//f/+f/7//3/+//5//z/+//3//b/+/8D
AAwADQASACUAMwA6AEYATQBPAFkAXwBZAEUAJgAWABcAFAANAAkACgAIAAEA+P/1//f/
+////wMABQAHAAMA/P/9/wMABQACAP///v/9//3//f////z/+P/3//r/+v/5//b/9P/z
//X/9//6//z/+//7//v/+//8/wAA/v/+//7//P/8//z/+//7//3//f/6//r//f/9//z/
+/////r/+//9/wAABAAEAAYABgAGAAUABAAAAP///P/9//3//f8AAAEAAgADAAUABQAF
AAUABgAGAAYABgAFAAUAAQD////////9//3/AwAHAA0AEwAQAA8ADwAOAAkABwAGAAQA
BQAKAA0ADgATABQAFQAWABMAEQAQAA8AEAARABMAFAARABEAEQARABIAEgASAA8ADgAP
ABAAEwAQAA0ADAAKAAoACQAHAAYACQAMAAsACwAJAAgAAwACAAAAAAD/////AAD/////
AAD+//7/+f/3//n/9//3//f/+f/3//X/9//1//T/8P/w/+7/7f/s/+r/7v/x//P/9f/3
//f/9v/0//H/8P/v/+z/7P/s/+z/7P/w//P/8v/y//H/7//x//P/8f/x//T/9f/1//T/
8v/y//H/8//z//P/8P/v/+7/6v/t//H/8v/y//D/8f/x/+//9P/2//P/8//3//j/+P/4
//b/8//y//H/8v/z//T/9v/0//T/8//y//T/9f/4//b/8//w/+//8P/0//T/9v/3//b/
9f/0//L/8v/y//L/8//x//D/8P/w//P/9P/1//b/9f/z//H/8P/x//X/9v/3//j/+P/4
//f/9P/z//L/8f/y//D/8//2//b/9P/0//X/9f/0//H/7//x//L/8v/y//P/8//0//b/
9//2//P/7//0//b/9v/2/+//6P/u//L/9v/6//n/+f/6//r/9v/z//D/8P/y//H/9f/3
//f/9//z//P/9v/4//r/+//5//f/8//x//P/8//z//f/+//8//3//v/7//v//v///wUA
BwAHAAkACAAFAAQABAAEAAAAAAD+//z//P/7//v/+v/6//7/AAAAAAAAAAAAAPv/+//7
//n/9v/1//X/9P/3//j/+f/6//z//P/+/////f/9//3/+//7//v/+//7//r/+f/4//f/
+f/5//j/9//7/wQACwAPABQAGQAmADMAOwBEAFAAWwBhAF8AVwBXAEkAKAAUAA8ACgAL
AA0ADAAOAAcA/v/7//3/BQANAA0ACwAPABMADAAFAAcABwAGAAMAAgABAAEAAQADAAAA
/////wMABAAHAAYABgAHAAYABQAFAAQABQAFAAUABQAHAAwACwAMAA4ADAAMAAwADQAN
AA8ADwAMAAwADwAPAA0ADQASAA4ADgAPABEAFAASABIAEAAOAA8AEAAOAA8ADwARABIA
EwARABEAEQARABIAEQAQAA8AEQASABMAFAAWABkAGAAZABkAGQAXABcAFgAVABYAFwAX
ABcAGAAYABsAHQAgACIAIAAkACYAJgAkACIAIAAeAB8AHwAgACEAHwAfACAAIAAiACMA
JAAlACMAIgAhAB0AHgAfACAAIwAjACEAIQAgAB8AHQAaABgAFgAYABYAFQAWABYAEgAS
ABIAEgARABEADgALAAkACAAKAA4ADQAPAAsABwAFAAMABQADAAEAAwAGAAYAAwAEAAIA
AwAEAAQABAAFAAUABQADAAEA/v/6//7/AAACAAIABAAEAAQABAAEAAUAAgAAAP///f//
/wEA/////wIAAwADAAIAAAAAAAMABQAFAAUABQAFAAUAAgACAAUABQAEAAQABQAFAAMA
BAAGAAMAAwAHAAgACAAIAAUAAwADAAMAAwADAAMABAADAAQABAAEAAYABwAKAAgABwAE
AAMABAAGAAQABAADAAMAAwADAAIABQAGAAcACQALAAoACgAKAAoACAAGAAQAAgABAAAA
AAAEAAkACwANAAkACAAHAAUABQAFAAUABQAFAAIABAAGAAcABgAHAAkACQAIAAUAAwAF
AAYABgAGAAQAAwADAAQACAAIAAYAAwAGAAgACAAIAA8ADwALAAgABgAGAAYABgAHAAkA
DAAOAAsABwADAAIABAADAAcACQALAA0ACwANAA0ADAALAAkADQANAAsACwAIAAcABgAJ
AA4ADgAOAA4AEAATABkAHQAcABsAGAAXABkAFwAXABgAGgAWABYAFAAUABQAEwATAA8A
DAANAAwACQAIAAcABgAGAAkADAANAAsACwAMAAwACAAGAAQAAgAEAAQABgAHAAgACQAK
AAkACQAJAAkACQAHAAcABwAHABEAFwAWAA0ABwAMABsAJQAmACMAKgAzAD8AVABoAG0A
ZwBlAGkAYwBRADwAMAAjABQAGwAnACIAGgAPAAYACwATABEADwAXABsAGQAVABAADQAN
AA0ADwANAA0ADQAPAA8AEQAOAA0ADQARABIAEgAQAA8ADwANAA0ADgAOAA0ADQANAA0A
DwAUABMAFAASABAAEAAQABIAEwAWABcAEgASABUAFQATABMAGAAUABMAEwAUABYAEgAS
ABAADgASABQAEwAVABIAEwATABMAFQAVABUAFQAWABUAFAATABYAFgAWABYAGQAbABkA
GQAZABcAEwARABgAGwAgACUAIgAhACEAIAAhACEAIgAiACAAJAAmACYAJgAkACIAIAAh
ACEAIgAjACMAIwAkACQAJQAlACUAJQAlACQAIwAfACAAIQAiACUAIgAfAB4AHAAfAB8A
HgAeAB4AIAAeAB0AGgAWAA4ACgANABAAEgAVABUAEwASABIADwAOAAgABQAIAAcACAAJ
AAoACQAIAAsACQAIAAQABAAEAAUABgAGAAMAAwACAAEAAQABAAAA/v/+//7//v/8/wAA
AgAEAAYACQALAAkACAACAP//AAABAP////8CAAMABQAEAAIAAgADAAUABQAFAAMAAwAD
AAAAAwAHAAgACAAFAAUABAABAAQABgADAAMABgAIAAkACgAIAAUABAADAAEAAQABAAIA
BAAGAAcACAAJAAkACwAIAAUAAgABAAIABwAGAAcABwAFAAUABQAEAAIAAgACAAMAAwAC
AAIAAgAEAAQABAAEAAcABwAHAAgABwAJAAgABwAIAAgACAAHAAgACQAKAAsACQAEAAQA
BAAFAAQABQAHAAgACAAGAAUABQAGAAYABgAIAAcABwAIAAgACAAGAAMACAAKAAoACgAH
AAcABwAHAAgACAAIAAgACgAJAAgACQALAAkACQALAAkACAAHAAQABgAJAA4AEwASAA0A
EAAOAA4ADgAOABIAFAAWABgAGAAYABgAGAAaABwAHgAgABwAGgAYABYAFQAUABMAEgAQ
AA4ADAAKAA0ADgAPABAAEgASABIAEgAOAAwACgAIAAsADAANAA4AEAAQABAAEAAOAAwA
CgAIAA==
         </WaveFormData>
      </LeadData>
      <LeadData>
         <LeadByteCountTotal>10000</LeadByteCountTotal>
         <LeadTimeOffset>0</LeadTimeOffset>
         <LeadSampleCountTotal>5000</LeadSampleCountTotal>
         <LeadAmplitudeUnitsPerBit>4.88</LeadAmplitudeUnitsPerBit>
         <LeadAmplitudeUnits>��V</LeadAmplitudeUnits>
         <LeadHighLimit>2147483647</LeadHighLimit>
         <LeadLowLimit>268435456</LeadLowLimit>
         <LeadID>V1</LeadID>
         <LeadOffsetFirstSample>0</LeadOffsetFirstSample>
         <FirstSampleBaseline>0</FirstSampleBaseline>
         <LeadSampleSize>2</LeadSampleSize>
         <LeadOff>FALSE</LeadOff>
         <BaselineSway>FALSE</BaselineSway>
         <ExcessiveACNoise>FALSE</ExcessiveACNoise>
         <MuscleNoise>FALSE</MuscleNoise>
         <LeadDataCRC32>1583835807</LeadDataCRC32>
         <WaveFormData>
EgASABIAEgARABAADwAOAAwADAAMAAwACQAIAAcABgAJAAoACwAMAAoACgAKAAoACgAK
AAoACgAKAAoACgAKAA0ADgAPABAAEgASABIAEgATABQAFQAWABQAFAAUABQAEwASABEA
EAAOAA4ADgAOAA4ADgAOAA4ADgAOAA4ADgANAAwACwAKAAsADAANAA4AEAASABQAFgAY
ABgAGAAYABoAGgAaABoAGwAcAB0AHgAgACAAIAAgAB0AHAAbABoAHAAcABwAHAAZABgA
FwAWABQAFAAUABQAFgAWABYAFgAWABYAFgAWABMAEgARABAADwAOAA0ADAAOABAAEgAU
ABYAFgAWABYAFgAWABYAFgAXABgAGQAaABoAGgAaABoAGwAcAB0AHgAeAB4AHgAeABwA
HAAcABwAHgAdAB0AHQAbABsAGwAbABoAGgAaABoAGQAXABYAFQAUABMAEgARABEAEQAR
ABIAEgATABQAFQAVABUAFQAWABgAGQAaABsAHQAeACIAIwAiAB8AGAASAA8ADQANAAsA
CAAIAAkACgAKAAoACgAKAAgACAAIAAgACQALAAsACwAKAAoACwALAAoACQAIAAcACAAI
AAkACgAIAAgACAAIAAUABQAFAAUABwAHAAcABwAHAAcACQAKABAAGAAeACIAIAAgAB4A
GwAXAA8ABQD4/+z/4//c/87/xf/J/8v/yf/J/8n/xv/I/87/1v/e/+j/8P/w/+7/8//3
//z/AAACAAUABwAKAAoADAAMAA0ADwANAA0ADAAMAAwADgAMAAoACgALAAsADQAMAAsA
CgAJAAkACAAIAAgACAAIAAcABQAFAAUABQAIAAkACgAKAAoACgAMAAgACAAIAAkACQAI
AAkACQAJAAwADAANAA0ADAAOABEAEgAVABYAFgAXABoAHAAdAB8AIgAlACYAJwAlACYA
JwAnACoAKgAqACgAKgAqACcAJQAjACMAIAAcABkAFwAVABQADwAOAAwACQAGAAMAAAD+
//v/+P/3//P/9P/0//L/8P/y//P/9P/0//P/8//0//X/9//6//z///8BAAMABwAJAAwA
DgASABcAGQAaAB0AIAAiACQAJQAlACgAKQAqACoAKwAsACwALAAsACwAKgAqACoAKgAp
ACgAKAAnACUAJgAkACMAIQAhACMAIgAhACEAHwAfAB8AHQAfAB8AIQAhACAAIAAfAB4A
IAAjACQAJQAjACIAIQAhACIAIwAmACcAJQAlACcAJwAjACMAJAAmACQAJAAjACIAIQAh
ACEAIAAiACIAIAAeAB0AHQAcABoAGwAcAB0AHwAfACEAIgAjACMAIwAjACQAJgAoACkA
KgAsAC0ALgAxADQANAA1ADUAOQA5ADkAOQA5ADkAOAA4ADkAOAA5ADkANwA2ADYANQAz
ADIAMgAyAC4AKwArACwAKQAnACYAJQAlACMAIgAhACAAIQAgAB8AHwAgACAAIAAdAB0A
HgAfAB8AHgAcABsAHQAeAB0AHQAfAB8AHwAfAB0AHgAfAB4AHAAcABwAHAAeAB4AHgAe
AB8AHwAfAB8AGwAYABoAGgAaABoAGwAbABwAHQAfAB8AHwAfAB4AHgAeAB4AHgAdAB0A
HQAbABsAGwAbABkAGQAZABoAGwAdAB8AIQAjACMAIwAkACUAJQAlACUAJAAkACcAJwAn
ACUAHwAaABIADwAOAAsACgAKAAsADAAKAAoACgAKAAcABgAFAAQAAwAFAAUABQAGAAYA
BwAHAAQAAwACAAEAAQAAAAAAAAAAAAAAAAAAAP////////////////////////3//f/8
//7/BgAOABAADgAMAAwACwAJAAEA9//u/+L/2f/S/8r/vf+7/8H/w//B/8H/wv/C/8b/
0P/W/9z/5P/o/+j/5//r//D/9P/4//3/AQAEAAQABgAGAAcACAAHAAgACAAKAAoADAAK
AAsADAAOAA8ADwAOAA0ADAAKAAkABwAGAAUABAADAAEA///////////////////+//3/
/P/9//j/9v/2//f/9//2//f/9//3//v//P/+/////f/+/wAAAAADAAQABAAFAAcACAAI
AAkACgANAA4ADwAOAA4ADgANAA4ADgAOAAwACQAIAAQAAQACAAMAAQD+//z/+//6//r/
9f/0//L/7//q/+r/6f/o/+f/5v/k/+P/4//j/+H/4f/h/+H/3v/e/97/3v/g/9//3//f
/+D/4f/i/+P/5f/n/+n/7P/u/+//8P/x//f/+f/7//7/AgAFAAgACwANAA4AEgATABYA
FQAQAAwACwANABEAEwAOAAwACwAKAAYAAgD+//r/+v/6//r/+v/3//f/9f/z//T/9P/1
//X/8//z//P/8//x//D/8P/w//D/8P/w//D/8P/x//L/8//z//P/8//z//f/9f/1//T/
9P/4//z//P/6//j/8v/p/+H/2f/P/8b/wv+9/7b/sv+3/7v/tf+z/7v/wf/G/87/1P/U
/8z/yP/Q/9b/2P/d/+X/6v/s//D/9f/3//b/+P/6//r/+//8//v//P/8//3//v8BAAAA
///+//7//f/9//z/+//6//v/+//6//r/+P/4//j/9//3//f/9//3//b/9f/0//L/7//s
/+v/5P/n/+j/6v/r/+v/6//q/+n/6f/o/+j/5//m/+b/5//m/+b/5v/l/+X/5P/k/+T/
5P/k/+T/5//n/+j/6f/s/+3/7v/v//H/9P/3//r//P/9////AQAEAAUABgAHAAgACQAK
AAwACAAHAAYABQABAPv/9f/w/+7/6//o/+X/5P/i/+P/4f/f/93/1//S/9D/0f/U/9X/
1v/W/9f/2P/W/9b/1v/W/9f/2P/Z/9r/2//d/93/3f/d/97/4P/h/+T/5f/m/+f/5v/k
/+P/4v/i/+L/4v/i/+P/4//j/+P/4//j/+P/4//n/+f/6f/q/+r/7P/w//T/9v/6//r/
9//1//H/6//m/+D/1//S/9D/y//D/8H/x//F/8X/zP/U/9b/1v/c/+L/5P/e/9j/2//f
/+D/5P/q/+3/7f/s/+3/7v/t/+3/7//t/+3/7P/s/+z/7v/s/+r/6v/r/+v/6v/o/+b/
5P/l/+X/5P/k/+b/5v/m/+X/4//j/+P/4//j/+P/4//i/+T/5P/m/+L/5P/k/+X/5f/k
/+X/5f/l/+j/6P/p/+n/7P/u//H/8v/1//b/9v/3//f/+P/4//n/+v/9//7////9//7/
//////7//v/+//z//v/+//v/+f/4//n/9//0//P/8//z//T/8//y//D/7f/r/+n/5//m
/+X/5P/l/+P/4//k/+P/4v/k/+X/5v/m/+P/4//k/+X/5//q/+z/7//u/+//8v/z//T/
9P/2//n/+f/6//3/AAAAAAIAAwADAAMAAwADAAIAAwAEAAQABAAGAAgACAAKAAoACgAJ
AAgABgADAP///v/9//v/+P/3//n/+P/3//f/9f/1//X/8//1//X/9//3//f/+P/4//j/
9//5//n/+f/8//z//P/9//3//f//////AQABAAMAAwACAAMABQAIAAgACAAHAAYABAAD
AAIAAAD+//7//P/6//r/+//7//r/9//2//X/9f/0//X/9f/1//T/8//y//L/8f/y//L/
8v/z//P/8//1//T/9P/1//X/9f/1//X/9f/z//P/8v/y//T/8v/y//H/8v/y//P/8//0
//T/9f/2//b/9f/3//r/+//7//z//f/+//v/+f/3//n//f///wEA//8AAAAAAAABAAEA
AgADAAcACAAIAAkACgAIAAoACgAKAAoACwALAAwADQAPAA8ADwAPAA8AEAARABIAEgAR
ABEAEQATABMAEwATABUAFQAVABYAFAAVABYAFwAbABsAGwAcABsAGwAbABsAHQAeACIA
IwAhAB8AGQAUABEADwAPAA0ADwAQABIAFAASABIAEgASABQAFgAYABoAGAAZABgAFwAX
ABgAGgAbABsAGwAbABsAHQAcABwAHAAaABoAGgAaABkAGQAZABkAGwAbABsAGwAbABsA
GwAcAB4AJAAoACwALgAsACwAKwApACcAIwAaABAAAwD4//L/6//h/+H/5f/j/+H/4v/k
/+T/6P/y//r//v8GAAwADQANAA4AEgAaAB8AIwAmACYAKAAoACkAKwApACkAKAAoACgA
KgAoACcAJgAmACUAJQAkACMAIgAjACMAIgAiACEAIAAfAB0AGwAbABsAGwAYABcAFgAU
ABgAGgAeABwAHwAgACIAIwAiACMAIwAjACcAKAAqACsALQAwADQANgA3ADgAOAA5ADwA
PgA/AEEAQQBDAEMAQwBAAEAAQAA/AD0AOgA3ADIALwAuACoAJwAlACUAIgAeABsAGQAX
ABYAFQAUABIADwAPAA0ACwAKAAkACAAJAAcACAAKAAoACgALAA0ADwAQABMAFQAYABsA
HwAiACQAJwApACsALwAxADMANAA3ADsAOgA6ADwAPgA/AEAAQAA/AD0APQA9ADwAOwA6
ADgANgAzADIALwAuAC0ALAAqACgAJgAjAB8AHgAeAB0AGwAbABwAHAAcAB0AHgAfACAA
HwAfAB8AIQAhACIAJAAlACYAKQArACsAKwAuAC4ALgAvAC4ALQAuAC0ALQAtAC8ALwAu
AC8AMQA0ADMAMgAwAC4ALwAvAC8ALgAuAC4ALAAqACoAKwArACoAKwAsAC0ALwAvADEA
MgAzADIAMQAwADAALwAwADAAMAAvAC0AKwArACsAKgAqACkAJwAlACMAIQAhACEAIAAg
ACIAIAAgAB8AHQAcABwAGwAcABwAHQAeAB0AGwAcAB4AHgAdAB0AHQAdABsAGgAZABoA
HQAeAB8AIAAiACMAJAAjACMAJAAlACYAJgAlACUAKAAoACYAJQApACoAKQAoACcAJgAm
ACUAJQAlACUAJQAlACUAIgAiACIAIgAhAB8AHgAdABwAGwAaABkAFwAXABcAGAAaABsA
HAAdAB0AHQAdAB4AIQAhACEAIQAhACIAJgAnACkAJwAhABwAGQAXABcAFQAWABYAFwAY
ABoAGgAaABoAHAAcABwAHAAfACEAIQAhAB8AHgAeAB0AHQAdAB0AHQAdABwAHAAcABwA
HAAcABwAGgAZABgAFwAVABUAFQAVABkAFwAVABQAGAAcACQAKgAsACoAKAAlACEAHQAZ
ABAABgD9//b/7v/j/93/3f/d/9f/1f/Y/9r/3P/i/+r/8v/6/wIABAADAAUADAAQABIA
FQAXABoAGgAcABwAHQAbABkAGQAYABgAGAAaABgAGAAYABkAGQAZABgAFwAWABUAFQAU
ABQAEgASABIAEQARABEAEQARAA4ADQAMAAoACAAIAAoABgAHAAgACgALAAwADQANAA0A
EAAQABEAEQASABQAFwAYABsAHAAcAB0AIAAiACMAJQAoACsALAAtACsALAAtAC0ALwAw
ADEAMAAvAC4AKgAnACcAJwAkACAAHwAdABsAGgAWABQAEQANAAkABQABAP7//f/8//3/
+//6//r/+P/2//T/9f/2//b/9f/1//b/9//4//r/+//9//3///8DAAUABwAIAAsADwAT
ABQAFwAaABwAHgAfAB8AIgAjACQAJAAjACQAJAAkACEAIAAdABwAHAAcABsAGgAaABkA
FwAYABcAFQASABEAEAAOAAwACwAKAAkACAAFAAUABQAHAAcABwAIAAgACAAJAAsACwAL
AA0ADgAPABEAEQARABMAEwAVABcAGwAdABkAGQAaABwAGgAYABUAEgAUABUAFgAWABQA
FAASABAAEgATABMAEgAOAA4ADgAPAA0ADwAQABEAEQARABEAEgAQABAADwAOAA8ADwAP
ABEAEAAQABEAEQARABEAEQARABEAEQAQABAAEgAQABAADwARABAAEAAPAAsACgAKAAoA
CwAJAAoADAAMAAsACwALAAoABwAFAAMAAwAFAAUABQADAAQABAAEAAUABQAGAAcACAAI
AAcABwAIAAgABgAFAAYABwAIAAkACAAKAAwADAAIAAoACwAMAA0ADgAMAAsACwALAAwA
DQAOAA8ADAAMAAwADAAKAAkACQAJAAsACwALAAsACQAJAAkACgAIAAkACgALAA0ADQAN
AA4ADwAPAA8ADwAPABAAFAAVABUAEwANAAgABAADAAQAAwADAAQABgAIAAgACAAIAAgA
CAAIAAgACAAJAAsACwALAAkACAAIAAcABwAHAAcABwAHAAYABgAGAAUABAADAAIAAgAD
AAQABQAFAAUABQAFAAUABwAHAAgACgASABoAHAAcABoAGgAZABUADwAHAP7/8v/r/+b/
2v/P/9H/1f/T/9H/0//U/9L/2P/g/+T/6v/0//j/9v/3//3/AgAGAAgACwALAAwADgAQ
ABAAEQAPAA0ADQAMAAoACgAMAAoADAAMAA0ADQAMAAoACAAGAAcABwAGAAYABgAGAAYA
BQADAAMAAwADAAEAAQABAAAA/v/+/wAA/P/+//7///////7/////////AgACAAMAAwAE
AAYACQAKAAsADAAMAA0AEgAUABUAFwAcAB8AIAAhACIAJAAmACcAJwAmACUAIgAhACAA
HAAZABcAFwAUABAADQALAAkACAACAAAA/f/5//j/9f/y//D/7f/q/+n/5f/k/+T/4v/g
/97/3//g/+D/4f/h/+L/4//k/+b/5//p/+v/7f/x//P/9f/2//n//f8BAAIABQAIAA0A
EAASABMAEgATABQAFAAXABgAGAAYABkAGgAZABoAHAAcABsAGgAZABcAFAAUABYAFQAT
ABMAEwASABEAEQARABEAEQAPAA0ADQAPAA8ADQAOAA4ADgAOAA8ADgANABAAEAAQABEA
EQARABMAEwAVABUAFwAXABQAEwATABQAEgASABEAEAAOAA0ADAAKAAsADAALAAoACAAJ
AAkACAAJAAoACwANAA0ADwAQABEAEAAPAA4ADgAPABAAEAAQABMAEwATABUAFwAYABoA
GwAcABsAGgAZABkAGQAYABgAFQASABEADwASABIAEwATABEAEAAQABAAEAANAA0ADgAN
AAsACgAJAAgABQADAAEAAwAFAAUABQAFAAYABgAGAAcABwAIAAkACAAIAAcABwAJAAoA
CQAJAAsACwALAAsACgAMAA4ADgAMAAwADAAMAA4ADgAOAA4ADwAPAA0ADgANAAwACwAK
AAoACQAJAAkACQAJAAkACQAIAAgACAAIAAgABwAHAAcACQAJAAkACQALAAsACwAMAAsA
CwALAAsAEAARABIAFAAVABUAFQAVABkAGgAeAB8AHQAbABUAEAAJAAcABwAFAAMAAgAC
AAIAAwAEAAUABgAGAAYABgAGAAkACwALAAsACAAIAAkACQAHAAcABwAHAAgACAAJAAoA
CgAKAAoACgAHAAcABwAHAAcABwAHAAcABwAFAAMACgAOABIAGgAeABwAFgAYABkAEwAJ
AP//9v/s/+P/3P/S/8n/yf/P/83/y//N/8z/yv/O/9b/3v/m//D/8v/u//H/9//6//7/
BAAHAAcACAAJAAoACQAJAAsACQAJAAgACgAKAAwACgAKAAoACwALAAsACgAJAAgABwAH
AAYABgAGAAYABgAFAAYABwAIAAkACAAHAAYABAAEAAQABgACAAIAAgADAAMABAAFAAUA
BQAGAAYABwAHAAoADAAPABAADwAQABAAEQAWABgAGQAbAB0AHwAfAB8AIAAiACQAJQAl
ACQAIwAgACAAIAAdABsAFwAXABQAEAANAAsACQAIAAUABAACAP//+v/3//T/8v/v/+z/
6//n/+T/5P/i/+D/4P/h/+L/4v/f/9//4P/h/+T/5v/n/+n/6v/r/+7/7//0//b/+v//
/wMABAAHAAoADAAOAA8ADwAQABEAEgASABYAGAAZABoAGgAaABgAGAAZABoAGgAaABcA
FQASABIAFAATABEAEQAQAA4ADAALAAkACQAJAAcABwAHAAkACQAJAAoACgAKAAsADQAN
AA0AEAAQABAAEQAQAA8AEAAPAA8ADwARABEAEAARABMAFgAVABQAEgAQABAADwAOAAwA
CgAKAAgABgAGAAcABwAGAAYABgAGAAcABwAJAAoACwALAAsACwAMAA4AEAARABIAEwAT
ABMAFQAYABgAGQAZABsAGwAbABsAGQAZABgAGAAaABgAGAAXABkAGAAYABcAFAASABEA
EAANAAkACAAIAAYABQAFAAUABQADAAIAAQD//wEAAQABAAAAAAD///7/+//7//z//f//
/wAAAAABAAQABgAGAAcACAAJAAoACwAKAAwADgAOAAwADAAMAAwADgAQABAAEAAQABAA
DwANAAwACwANAA0ADQANAA4ADgAOAA4ADAALAAsACwAKAAkACAAHAAcABwAHAAgACgAL
AAwADQAPAA8ADwAQABAADwAOAA0AEQAUABoAHQAcABkAEgAMAAUAAwADAAEAAAAAAAEA
AgACAAIAAgACAAIAAgACAAIAAQADAAMAAwADAAQABgAHAAcABwAHAAcABwAGAAYABgAE
AAQABAAEAAMAAwADAAMABQAFAAUABQAJAAkABwAIAAoAEAAYAB4AHgAeABoAFwAVABEA
BQD8//T/6f/g/9b/y//H/8v/z//N/8v/yv/I/8z/1P/e/+b/7v/w/+7/7//z//T/+P8A
AAUABwAGAAgACgAKAAsACwAJAAkACAAIAAgACgAIAAgACAAJAAkACwAKAAkACAAHAAcA
BgAGAAgACAAIAAcABQAFAAUABQAFAAUABQAEAAQABAAGAAIABAAEAAUABQAEAAUABQAF
AAcACAAKAAsACgAMAA8AEAATABQAFAAVABYAGAAZABsAHAAfACAAIQAjACQAJQAlACQA
JAAkACIAIgAiAB8AHQAaABkAFQAQAAoABwAEAAIA///+//z/+f/2//P/8P/u/+z/6v/q
/+f/5v/m/+T/4v/k/+X/5v/m/+P/4//k/+X/6P/q/+v/7f/x//P/9//5//3//v8BAAUA
BwAIAAsADgATABYAGAAZABoAGwAcABwAHwAgACAAIAAdABwAGQAYABoAGgAZABgAGQAX
ABQAFAAUABMAEQARABAADgAMAAsACAAHAAYAAwAFAAUABwAHAAgACgALAAwADQAPAA8A
DwAQABAAEAARABAADwAQAA8ADQANAA8ADwAQABEAEwAWABYAFgAVABQAEgARABAADgAO
AA4ADAAKAAwADQANAAwACAAIAAgACQALAA0ADgAPABEAEQARABIAEwAUABQAFAAVABUA
FQAXABgAGAAZABkAGwAbABsAGwAdAB0AHAAcABsAGAAXABUAFwAWABYAFQATABIAEgAS
ABIADwAPABAADgANAA0ADQALAAcABAABAAMABQAFAAUABAAEAAMAAgAEAAUABwAJAAsA
DAAMAA0ADAAMAAoACQAJAAkACQAJAAwADgAQABAADgAOAA4ADgAMAAwADAAMAA0ADwAR
AA0ADAAMAAwADAAMAAwACwALAAsACwALAAsACwAMAAwADAAMAAoACQAJAAkACQAJAAkA
CQALAAsACwAMAAwADQAOAA8ADwAPAA8AEAATABMAEwATABcAGAAcAB0AHAAZABIADAAH
AAUABQADAAIAAgADAAQABgAGAAYABgAEAAQABAAEAAcACQAJAAkABgAGAAcABwAJAAkA
CQAJAAcABgAGAAYACQAKAAsADAAKAAkACAAHAAgACQAKAAsACQAJAAsADAAOABIAFgAc
ACAAHgAYABkAFwANAAMA+P/u/+f/4v/S/8X/x//N/83/y//P/9L/1P/Y/+D/6P/s//T/
+P/2//f//f8CAAQABgAJAA0AEAASABQAFAAVABUAEwATABIAEgASABQAEgASABIAEwAT
ABMAEgARABAADwAPAA4ADgAOAA4ADgANAA0ADQANAA0ADQANAA0ADAALAAoACwAGAAgA
CAAJAAkACgALAAsACwAKAAoACwALAAwADgARABIAFQAWABYAFwAaABwAHQAfACIAJQAm
ACcAKQAqACsAKwAqACoAKgAoACcAJgAiAB8AHgAfAB0AGgAVABMAEQAQAAoACAAFAAEA
AAD9//r/+P/4//b/9v/z//D/8P/u/+z/6//r/+v/6v/p/+n/6v/r/+7/8P/x//P/9f/3
//v//f/+//7/AAADAAMABAAHAAoADQAQABIAEwAWABcAGAAYABcAGAAYABgAGgAaABgA
GAAWABYAFQAUABQAEwARABIAEgARAA8ADwAPAA4ADQANAAsACwALAAkACgALAA4ADwAR
ABIAEgASABEAEwATABMAFAAUABQAFQAVABUAFwAXABUAFQAXABcAFQAVABYAGAAYABgA
FwAWABIAEQAQAA4ADgAOAAwACgAKAAsACwAKAAYABgAGAAcACQALAAwADQAOAA0ADAAM
AA8AEAAQABAAEwATABMAFQAYABgAGQAZAB0AHQAdAB0AHQAdABwAHAAcABoAGgAZABgA
FgAVABMAEwASABIAEgAOAAsACwAMAA4ADQANAA0ACgAHAAUAAwAFAAcABwAHAAcACAAI
AAgABwAHAAgACQAJAAoACgALAAwADAAKAAkACwALAAsACwAKAAwADgAOABAAEAAQABAA
EAAQABAAEAARABEAEQARABEADgARABIAEwAUABQAEwATABMAEAAPAA4ADQAOAA4ADgAO
AA8ADwAQABEAEQARABEAEQAPAA8ADwAQAA4ADwAQABEAEwATABMAFAAVABUAFQAVABkA
GgAeAB8AHQAbABUAEAAKAAcABgADAAQABAAFAAYACQAKAAsADAAKAAoACgAKAAsADQAN
AA0ADAAMAA0ADQALAAsACwALAAsACgAKAAoACwAMAA0ADgALAAsACwALAAkACQAJAAkA
CQALAA0AEgAWAB4AJgAoACQAIgAgAB8AGwAPAAEA9v/u/+n/3v/S/8v/z//R/83/y//L
/87/0P/Y/+D/5v/s//L/9v/2//f/+/8EAAoADAANAA0ADgAQABIAEgATABUAEwATABIA
EAAQABIAEAASABIAEwATABMAEgARABAADgANAAsACgAKAAoACgAJAAkACQAJAAkACwAL
AAsACgAKAAoADAAIAAcABgAGAAUACAAJAAkACQAIAAgACQAJAAwADgARABIAEQASABIA
EwAYABoAGwAdACAAIwAkACUAJQAmACcAJwAoACgAKAAmACUAJAAgAB0AGwAbABgAFAAP
AA0ACwAKAAUABAACAP///v/7//j/9v/x/+7/7f/p/+r/6v/o/+b/5P/l/+b/5v/m/+f/
6f/r/+r/7P/t/+//8f/z//f/+f/7//z///8DAAUABgAJAAwADwASABQAFQAYABkAGgAa
ABsAHAAcABwAHAAcABoAGgAbABwAHAAcABsAGQAWABYAFAATABEAEQARABAADwAPAA0A
DQANAAsADQANAA8ADwAMAAwACwAKAA0ADwAPAA8AEAAQABAAEQARABEAEwATABIAEQAS
ABEADQANAA4AEAAQABAADwAOAA0ADQANAAwADQAOAA0ADAAMAA0ADQAMAAwADAAMAA0A
CgALAAsACwAPAA8ADwAQAA8AEAAQABAAEwATABMAFQAWABYAFwAXABkAGQAZABkAGwAb
ABoAGgAcABoAGgAZABcAFgAWABUAFQAUABQAFAASAA8ADwAQAA0ACwAKAAkACAAFAAMA
AQACAAUABgAHAAYABgAFAAQAAQABAAIAAwADAAQABAAFAAcACAAHAAcACQAJAAkACQAI
AAoADAAMAAwADAAMAAwADgAOAA4ADgAOAA8AEAARABEAEQAPABAADwAOAA0ADAAOAA0A
DQANAAsACwALAAsACgAKAAoACgAMAAsACwALAAoACQAIAAcABwAHAAcACAAIAAkACgAL
AA8ADwAPABAAEgATABQAFQAXABgAHAAdAB0AGwAVABAADQALAAsACQAGAAYABwAIAAYA
BgAGAAYABgAGAAYABgAJAAsACwALAAoACgALAAsACAAHAAYABQAFAAQABAAEAAYABgAG
AAYABwAHAAcABwAHAAcABwAHAAkADwARABIAFAAcACIAIgAeABwAHAAbABUADQAFAPr/
7v/n/97/0v/N/9H/0//P/83/z//S/9T/2P/g/+j/8v/4//b/9v/7/wEABAAGAAgADQAP
ABAAEAASABIAEwAUABMAFAAUABIAEgAUABIAEgASABMAEwAVABQAEwASAA8ADwAOAA4A
DwAQABEAEQARABEAEQARABMAEwATABIAEQAQABEADAAOAA4ADwAPAA4ADwAPAA8AEAAQ
ABEAEQATABYAGgAcABwAHAAbABsAHAAeAB8AIQAkACcAKAApACsALAAtAC0ALgAuAC4A
LAAtACwAKAAlACQAJQAjACAAHQAbABkAGAATABIAEAANAAoABwAEAAIA///8//v/9//4
//j/9v/0//P/8//z//L/8v/z//X/9//2//j/+f/7//v//f8BAAMABwAIAAsADwASABQA
GAAcAB0AIAAiACMAIgAjACQAJAAoACoAKwAsAC4ALgAsACwAKgAoACUAIgAkACMAIQAi
ACAAHwAdAB0AGwAaABkAGQAZABkAGQAXABUAFQAXABcAGQAaABoAGgAZABsAGwAbAB4A
HgAeAB8AHwAfACEAIQAjACMAJQAlACUAJQAmACgAJgAmACUAJAAiACEAIAAeAB8AIAAf
AB4AIQAjACQAJAAhACAAHwAfABwAHQAdAB0AHwAfAB8AIAAhACIAIgAiACUAJQAlACcA
KgAqACsAKwAuAC8AMAAxADMAMwAyADIAMgAwADAALwAxADAAMAAvACsAKgAqACoAKAAl
ACUAJgAmACUAJQAlACYAIwAhAB8AHQAfAB8AHwAdAB4AHgAeAB0AHQAeAB8AHgAeAB0A
HQAhACIAIQAhACQAJQAmACcAJQAmACcAJgAmACYAJgAmACYAJgAmACYAJgAnACgAKQAn
ACcAJwAoACkAKgAqACsAKwAqACoAKgApACgAJwAnACYAJgAnACYAKAAoACgAKAApACkA
KgAqACoAKgAqAC0ALgAvADAAMgAyADIAMgAvAC4ALQAsACYAIgAeABoAGgAaABoAGgAc
ABwAHAAcABwAHAAcABwAHgAeAB4AHgAeAB4AHgAeAB0AHAAbABoAGgAaABoAGgAaABoA
GgAaAA==
         </WaveFormData>
      </LeadData>
      <LeadData>
         <LeadByteCountTotal>10000</LeadByteCountTotal>
         <LeadTimeOffset>0</LeadTimeOffset>
         <LeadSampleCountTotal>5000</LeadSampleCountTotal>
         <LeadAmplitudeUnitsPerBit>4.88</LeadAmplitudeUnitsPerBit>
         <LeadAmplitudeUnits>��V</LeadAmplitudeUnits>
         <LeadHighLimit>2147483647</LeadHighLimit>
         <LeadLowLimit>268435456</LeadLowLimit>
         <LeadID>V2</LeadID>
         <LeadOffsetFirstSample>0</LeadOffsetFirstSample>
         <FirstSampleBaseline>0</FirstSampleBaseline>
         <LeadSampleSize>2</LeadSampleSize>
         <LeadOff>FALSE</LeadOff>
         <BaselineSway>FALSE</BaselineSway>
         <ExcessiveACNoise>FALSE</ExcessiveACNoise>
         <MuscleNoise>FALSE</MuscleNoise>
         <LeadDataCRC32>2397545003</LeadDataCRC32>
         <WaveFormData>
EAAQABAAEAAQABAAEAAQAA8ADgANAAwACwAKAAkACAAIAAgACAAIAAcABgAFAAQAAwAC
AAEAAAAAAAAAAAAAAAIAAgACAAIABAAEAAQABAAFAAYABwAIAAgACAAIAAgACgAKAAoA
CgAMAAwADAAMAAwADAAMAAwADAAMAAwADAAOAA4ADgAOAA4ADgAOAA4ADgAOAA4ADgAO
AA4ADgAOAA4ADgAOAA4ADgAOAA4ADgAOAA4ADgAOAA0ADAALAAoADAAMAAwADAAKAAoA
CgAKAAoACgAKAAoACAAIAAgACAAJAAoACwAMAAoACgAKAAoACgAKAAoACgAMAAwADAAM
AAoACgAKAAoACAAIAAgACAAKAAoACgAKAAgACAAIAAgACgAKAAoACgAKAAoACgAKAAoA
CgAKAAoACgALAAwADAANAA0ADgAPAA0ADQANAA0ADwAOAA4ADgAOAA4ADgAOAA0ADQAM
AAwADQANAA0ADwANAA4AEAASABUAFgAWABgAGgAcAB0AHgAeABwAGgAYABEADAAJAAUA
AQABAAEAAgAEAAQABAAEAAQABAAEAAMABAAFAAYABwAJAAkABwAJAAcABgAFAAMABQAG
AAgACgAIAAgACAAIAAYABgAGAAYABgAGAAYABwAHAAcABQALABUAJAA0AD4AQQBLAFsA
cACFAJQAngCeAIoAbgBPACYAAADq/8//oP9r/0b/OP89/0r/W/9v/4r/oP+u/7r/yv/c
/+r/8v/3//3///8DAAcACQAKAAoADQANAA4ADgAPAA8ADwAPAA4ADgAOAA4ADwAPAA4A
DgAMAAsACwALAAwADAAMAAwACwALAAsACwAMAA8AEQASABIAEgAVABUAFAAUABUAFQAU
ABQAFgAWABgAFwAXABcAFQAVABYAFgAYABgAGAAYABgAGAAYABgAHAAcABsAGwAaABsA
HAAcABwAHQAfACAAIAAgACAAIAAkACQAJQAlACcAKQAqACoAKgArACwALAArACsAKwAr
AC4ALgAuACsALAAsACwAKwAqACoAJwAmACUAIwAjACIAIQAhACEAIQAgAB8AHgAeAB4A
HQAdAB0AHQAeACAAIAAeAB4AHwAfACEAIgAiACIAIAAgAB4AHgAfAB8AHwAgAB8AHgAd
ABwAHgAdAB0AHQAdABsAGwAbAB0AHAAaABkAGQAZABkAGAAaABoAGAAYABUAFAASABAA
EQASABMAFAARABEAEAAPABIAEgATABQAFAAVABUAFQAWABYAFwAZABcAFwAXABcAGgAa
ABkAGQAbABsAGgAaABwAHQAeAB4AHwAfAB8AHwAdAB4AHgAfAB4AHwAfAB8AHwAgAB8A
IAAiACIAIgAiACUAIwAhACEAIgAiACEAIAAiACEAIQAhACEAIAAfAB8AHgAdABwAGwAd
ABwAHAAcABoAGgAaABwAHAAbABkAGAAbABsAGwAcABsAHAAcABsAGQAZABgAFwAZABkA
GQAZABgAFwAWABUAFQAVABUAFQAVABUAEgASABIAEwATABMAEgARABEAEAASABIAEgAS
ABYAFwAYABgAFgAUABYAFgAWABYAFgAXABgAGAAXABcAGAAZABcAFwAXABcAFwAWABYA
FgAUABQAFAAUABUAFQAUABQAFQAVABUAFwAVABYAGAAaABsAHAAcAB4AHgAgACEAIgAl
ACQAIwAiABkAFAARAA0ACQAJAAkACgAMAAwADAAMAAoACgAKAAkABwAHAAcABwAHAAcA
BQAHAAUABAADAAEAAAAAAAEAAgABAAAA///+//7//v/+//7//v/+//7///////3/+//9
/wUAFgAoADAAMQA5AEcAWgBtAHwAhgCOAIYAcABXADYAEAD2/+H/uP+B/1j/QP85/0D/
T/9d/3D/iv+g/67/uv/I/9T/3v/l/+v/7//1//n/+//8//z//////wAAAAD/////////
/wIAAgACAAIAAwADAAIAAgAAAP////////7//v/+//7//v/9//z/+//9////AAAAAAAA
AAADAAMAAAAAAAEAAQACAAIABAAEAAUABQAGAAcABwAHAAgACAAKAAoACgAKAAoACAAG
AAQACAAIAAcABwAIAAkACgAKAAgACQALAAwACgAKAAoACgAMAAwADQANAA8AEQASABIA
EAARABIAEgAVABYAFgAWABYAFgAYABkAGgAaABcAFwAYABkAFgAVABQAEwASABAADwAO
AAwADAAMAAwADAALAAkACAAIAAcABgAHAAgACgANABAAEAAQAA8AEAARABIAEgASABcA
FgAVABQAEwASABMAEwAOAA0ADAAMAAkABgADAAAAAAAAAAAA///9//v/+f/3//n/+f/3
//n/9//2//X/8//x//D/8P/w/+7/7v/u/+7/7//w//H/8v/y//L/8v/z//P/8f/x//P/
+/8IABAAFgAbACcANQBGAFsAcACCAIYAeABeAEMAKAASAPD/sf+A/3f/hv+M/5P/qP+x
/6f/qP+8/8z/0v/a/+L/5v/o/+v/7//z//X/9//3//b/9P/2//X/9f/0//H/8f/x//H/
7//u/+3/7P/s/+3/7f/u/+//7//w//H/8//0//X/9v/4//n/+v/7//v//f/+//7//P/6
//v/+f/7//z//v////3//P/9//z/+v/5//n/+f/5//n/+v/6//z//P/8//z//P8AAAEA
AgADAAQABAAFAAYABgADAAMABAAFAAkACwANAA8AEgASABMAFAAXABgAGQAaAB4AHwAf
ACAAIAAfAB4AHwAWABAACwAGAAMAAgAAAAAAAAAAAP///v/+//r/9v/y/+7/7P/s/+v/
6v/r/+z/7v/t/+z/6//q/+z/7P/s/+v/6v/p/+j/5//l/+X/4//l/+j/6P/o/+f/5P/k
/+X/5v/m/+b/5v/m/+f/6P/p/+r/7P/s/+z/7f/p/+v/7f/x//H/+P8CAA4AFwAjAC8A
PABNAGAAcAB+AIYAgABrAFIAMgAMAO3/yv+X/2T/Uv9d/2b/a/95/5D/nP+Y/5z/rP+6
/8L/yv/R/9X/2f/b/9z/3f/d/9z/4f/h/+L/4v/k/+X/5v/n/+r/6v/q/+r/6v/r/+v/
7P/t/+3/7v/v//L/8v/y//L/9f/1//X/9f/0//X/9f/0//P/8v/0//P/8v/y//P/8//y
//L/9P/0//T/8//z//P/9v/3//n/+v/8//z//P/8/wAAAAAAAAAAAgACAAEAAQAEAAUA
BgAGAAYABwAJAAoACAAIAAgACAAJAAgACAAHAAUABwAIAAgABAADAAIAAAD9//3//f/9
//z//P/8//n/+f/6//v/+//8//z/+f/4//n/9//3//b/+P/5//r/+//9//3//f/+//z/
+f/3//X/9f/2//j/+P/2//b/9//3//f/+P/4//j/+v/6//j/+P/6//v//P/+/wAAAAAA
AAAA/v/9//3//f/+//3//v///wIAAgABAAEAAQABAAEAAAABAAIAAQACAAQABAADAAIA
AgACAAIAAgAAAAEAAQABAP///v/+//7//v/////////7//r/+v/7//v/+//7//v/+//6
//j/9//4//n/+f/6//f/9//3//b/9f/1//X/9f/2//j/+f/7//r/+//7//v/+//8//v/
/P/8//z//P/8//z/+f/2//X/9v/2//X/9P/0//P/8//z//X/9P/z//P/8f/x//H/8f/x
//D/8P/w//L/8v/y//T/9//3//b/9v/4//f/9v/2//j/+v/7//v//P/9//3//f//////
/////wEAAQABAAEAAwAAAP7//v/+//7//v///wAAAAD9//3//v////3//f/9//3//f/8
//z//P/9//7///8AAAQABQAFAAYABwAHAAcACQAKAAwADwASABMAFAAUABYAGgAcAB0A
HgAiACAAHgAcABUAEAANAAkABwAHAAcACAAHAAYABQAEAAUABgAHAAcABAADAAIAAQAD
AAMAAQADAAQABAAEAAMAAwAEAAYACAAGAAYABgAGAAgACAAIAAgACgAKAAoACwAJAAsA
CwALABEAGgAmADIAOwA/AEkAVgBpAHoAhgCMAI4AfgBnAE4AMAAQAPv/5P+3/4L/YP9R
/1L/Xf9r/3z/kP+m/7j/xv/S/9z/6P/z//3/BQAJAAsADQAOAA4AEQARABIAEgASABMA
FAAVABYAFgAWABYAFwAXABYAFgAWABUAFQAVABUAFAATABIAEwATABMAEwARABMAFAAU
ABUAFgAaABsAGgAaABsAGwAaABoAHAAcAB4AHQAdAB0AHwAfACAAIAAfAB4AHQAcABwA
HAAcABwAHQAcABoAGQAaABsAHAAcABoAGwAdAB4AIAAgACAAIAAiACIAIwAjACUAJwAo
ACgAKQArAC0ALgAtAC0ALQAtADAAMAAwAC0ALAAsACwAKwAoACgAJQAkACUAIwAjACIA
IgAhACAAHwAgAB8AHgAeAB4AHQAdAB0AHQAeACAAIAAiACIAIwAjACAAIAAfAB4AHgAe
ABwAHAAdAB0AHQAeAB4AHgAeAB4AGwAZABgAFwAVABMAEwATABEAEAAOAA0ADwAPAA8A
DgAOAA4ADAAMAA4ADgANAAwADgAOAA4ADgAQABEAEQARABAAEAARABIAFAAVABUAFQAX
ABgAGgAdABsAGQAXABUAFwAYABgAGQAZABkAGAAYABYAFwAYABgAFwAXABcAFwAXABgA
GAAZABcAFwAWABUAFgAWABQAFAASABAADgAMABEADwANAA0ADAAMAAsACgAKAAkACQAJ
AAoACgAKAAsACwALAAsACwANAAwADAAMAA4ADgAOABAAEQARABAAEAAPAA0ACwAKAA0A
DgAOAA0ADQANAAwACwALAAsACwALAAkACQAJAAkACQAJAAkACQANAAoACAAIAAgACAAI
AAkACgAKAAsACwAMAA0ACwALAAsACwANAAwADAAMAAoACgAKAAoADQANAAwADAAPAA8A
DwARABAAEAARABIAFQAWABYAGAAYABoAGwAcACAAHgAcABoAEQAMAAkABQAFAAUABQAG
AAYABgAGAAYACAAIAAgABwAJAAkACQAJAAcABwAFAAcACgAKAAoACQAIAAgACQAKAAoA
CgAKAAoACAAIAAgACAAKAAoACgALAAsACwAJAAsADwAYACgANgA9AEEASwBaAGsAfACK
AJAAjAB8AGcASgAoAAoA8//W/6f/dP9W/0v/TP9T/2H/dP+Q/6j/tv/C/9L/4v/s//P/
+f///wMABQAHAAgACAAMAA0ADwAQABEAEQARABEAEQAQAA8ADgAPAA8ADgAOAA4ADQAN
AA0ADAAMAAwADAAPAA8ADwAPAAwADQANAAwADgAOABEAEQASABIAEwATABQAFAAWABYA
GAAXABcAFwAXABcAGAAYABgAGAAYABgAGgAaABoAGgAcABwAGwAbABsAGwAbABoAHAAd
AB8AIAAeAB4AHgAeACIAIgAjACMAIwAlACYAJgAmACcAKAAoACcAJwAnACcAKgAqACoA
JwAmACYAJgAlACIAIgAfAB4AHQAbABsAGgAaABkAGAAXABQAEwASABIAEgARABEAEQAR
ABIAFAAUABIAEgATABMAFQAWABYAFgAWABYAFAAUABMAEwATABQAEgASABIAEgAUABMA
EwATABEADwAPAA8ADQAMAAoACQAHAAcABwAGAAYABgAEAAQABgAGAAUABAAGAAYABgAG
AAQABQAFAAUACAAIAAkACgAKAAsACwALAAgACAAJAAsACwALAAsACwAOAA4ADQANAA0A
DQAMAAwADgAPABAAEAAOAA0ADAALAAkACgAKAAsACgALAAsACwAKAAoACAAIAAgACAAI
AAgACwAJAAcABwAIAAgABwAGAAgABwAHAAcABwAGAAUABQAFAAUABQAFAAQAAgABAAAA
AQACAAMABgAJAAkACAAIAAoACQAIAAgACAAIAAcABQAFAAUABAADAAMAAwADAAMABQAF
AAUABQAFAAUABQAFAAcABwAEAAQAAgADAAMAAwD///7/AQACAAMABAADAAMAAwACAAIA
AwAFAAcABwAHAAcABwAFAAQABAAEAAUABgAHAAgACwALAAoACgAJAAkACQALAAsADAAO
ABAAEwAUABQAFgAYABoAGwAcABwAGgAYABYAEQAMAAkABQABAAEAAQACAAQABAAEAAQA
BAAEAAQAAwAFAAUABQAFAAQAAwAAAAEABAAEAAQAAwACAAIAAwAEAAMAAgABAAAAAQAC
AAMABAACAAIAAgADAAMABQAFAAkAEQAeAC4AOAA9AEcAVQBmAHsAigCUAJIAggBsAE8A
LAAIAPD/2/+y/33/Vv9E/0P/TP9b/23/hv+g/7L/vP/K/9r/5v/w//X/+/8BAAMABwAJ
AAoACgAMAAsACwAKAAsACwALAAsADAAMAAwADAAJAAkACAAIAAoACQAJAAkACAAIAAgA
CAAHAAcABwAHAAkACwAMAAwADAAMAA8ADwAQABAAEQARABEAEAARABAAEgARABEAEQAR
ABEAEgASABAAEAAQABAAFAAUABQAFAAWABYAFQAVABgAGQAaABoAHAAdAB8AIAAeAB4A
HgAeAB4AHgAfAB8AIQAjACQAJAAiACMAJAAkACMAIwAjACMAIgAiACIAHwAeAB4AHgAd
ABoAGgAXABYAFQATABMAEgASABEAEAAPAA4ADQAMAAwADAALAAsACwANAA4AEAAQABIA
EgATABMAEwAUABQAFAAUABQAEgASABMAEwATABQAFAAUABQAFAASABEAEQARABEADwAP
AA8AEQAQAA4ADQANAA0ADQAMAAwADAAKAAoACAAIAAcABgAGAAYABgAGAAgACQAJAAkA
CgAKAAsADAAMAA0ADQANAAsACgAKAAsACwALAAsACwAOAA4ADQANAA8ADwAOAA4ADAAN
AA4ADgANAA0ADQANAA0ADgAOAA8ADwAPAA4ADQAMAAwACgAKAAoACgAKAAoADwANAAsA
CwAOAA4ADQAMAA4ADQANAA0ACwAKAAkACQALAAsACwALAAkACAAIAAgACAAIAAgACgAJ
AAkACAAIAAoACQAIAAgABwAIAAgABwAJAAkACAAHAAcABwAHAAcABgAFAAQAAwAFAAUA
BQAFAAUABQACAAIABAAFAAUABQAFAAUABgAGAAYABgAGAAYACgALAAgACAAKAAoACgAK
AAgACQAKAAoACwALAAwADQALAAsACwALAAkACAAIAAgACgAKAAoACgALAAsACgAKAAoA
CQAIAAkACgAMAA8AEgATABQAFAAWABoAHAAdAB4AIgAgAB4AHAATAA4ACwAHAAMAAwAD
AAQABgAGAAYABgAGAAYABgAFAAcABwAHAAcABQAFAAMABQAGAAYABgAFAAYABgAHAAgA
BgAGAAYABgAEAAQABAAEAAYABgAGAAcACQAHAAUACwARABwALgA6ADsAQQBVAGwAfwCM
AJgAnACMAHQAWQA2ABIA+P/h/7b/gf9a/0j/Q/9M/1n/af+E/5z/rP+4/8j/2P/k/+z/
9f/7////BQAHAAkACgAKAAsACwAMAAwACwALAAsACwAKAAoACgAKAAsACwAKAAoADAAL
AAsACwAKAAoACgAKAA0ADQANAA0ADQAPABAAEAAQABAAEwATABIAEgATABMAEgASABQA
FAAUABMAEwATABMAEwAUABQAEgASABIAEgAUABQAFAAUABYAFgAVABUAGAAZABoAGgAY
ABkAGwAcAB0AHgAfACAAIgAiACMAIwAjACUAJgAmACYAJwAoACgAJQAlACUAJQAkACQA
JAAhACAAIAAgAB8AHgAeABsAGgAYABUAFAASABIAEQAQAA8AEAAPAA4ADgAQAA8ADwAP
AA8AEAASABIAEgASABMAEwARABIAEgASABQAFAASABIAEQARABEAEgAUABQAFAAUABEA
DwAOAA0ADgANAA4ADwANAAwACgAJAAkACQAJAAgACAAIAAYABgAEAAQAAwACAAQABAAE
AAQABgAHAAcABwAHAAYABgAGAAYABwAHAAcABgAGAAcACQAJAAkACQAJAAgACAAHAAcA
CQAJAAgACAAKAAsADAAMAAsACwALAAsACwAMAAwADQANAA0ADAALAAsADAALAAwADgAO
AA4ADgAPAA0ACwALAAwADAALAAoACgAJAAkACQALAAoACQAJAAcABwAHAAcABwAGAAYA
BgADAAIAAQACAAMAAwACAAIAAwADAAMABAAFAAYABgAFAAMAAwACAAEAAQABAAEAAQAD
AAMAAwADAAUABQAFAAUABwAHAAQABAACAAMAAwADAAMAAwAEAAQAAgACAAIAAgACAAIA
AQABAAEAAAAAAAEAAwAFAAcABwAHAAcABQAEAAQABAAFAAYABwAIAAcABwAGAAYACQAJ
AAkACwALAAwADgAQABAAEAAPABAAFQAYABoAHAAdABoAFwAUAAsABgADAP//////////
AAACAAIAAgACAAEAAAD///3//f/9//3//f8AAAEAAAADAAMAAgABAP///v/+////AAAA
AAAAAAAAAAAAAAAAAAAAAAAAAAAAAQADAAEA//8BAAkAFgAmADQAOwBBAE0AXgBzAIYA
kACWAI4AegBdADwAGAD6/+P/vP+J/1z/Pv83/z7/S/9d/3b/kP+i/7D/wP/O/9j/4v/t
//X/+f/7////AQACAAIABwAHAAgACAAHAAcABwAHAAYABgAGAAYABwAHAAYABgAGAAUA
BQAFAAYABgAGAAYABQAFAAUABQAGAAkACwAMAAoACgANAA0ADQAOABAAEQARABAAEQAQ
ABEAEQASABMAEwATABQAFAAUABQAFAAUABUAFAATABIAFAAUABMAEwAUABUAFgAWABYA
FwAZABoAGgAaABoAGgAcABwAHQAdABwAHQAdABwAHQAfACEAIgAhACEAIQAhACIAIgAi
AB8AHgAeAB4AHQAeAB4AGwAaABcAFQAVABQAEgARABAADwAQAA8ADgAOABAADwAPAA8A
DQAOABAAEAAQABAAEQARABEAEgASABIAEgASABAAEAAPAA8ADwAQABEAEgATABQAEQAP
AA4ADQAPAA0ADQANAA0ADAAKAAkACQAJAAkACAAGAAYABAAEAAQABAADAAIAAAAAAAAA
AAABAAMABAAFAAUABAAEAAQABAAFAAUABQAGAAYABwAJAAkACQAJAAkACgAKAAkACQAL
AAsACgAKAAoACwAMAAwACwALAAsACwALAAwADAANAA4ADwAPAA8ADgAOAAwADAAMAAwA
DAAMAA8ADQALAAsADAAMAAsACgAKAAkACQAJAAcABgAFAAUABQAFAAUABQAFAAQABAAE
AAQABAAEAAYABwAHAAYABgAIAAcABgAGAAcACAAIAAcABQAFAAQAAwAFAAUABQAFAAUA
BQAFAAUAAwADAAMAAwABAAEA/v/+/wAAAQABAAEAAQABAAIAAgACAAIAAgACAAQACQAK
AAgACAAGAAYABgAGAAUABQAFAAQABAAFAAcACQALAAsACwALAAkACAAIAAgACAAIAAgA
CAAJAAkACAAIAAsACwALAA0ACwAMAA4AEAARABIAEgAUABYAGAAZABoAGgAYABYAFAAP
AAoABwADAAEAAQABAAIAAwAEAAUABgAEAAQABAADAAMAAwADAAMAAwADAAEAAwAEAAQA
BAADAAIAAgADAAQABAAEAAQABAADAAIAAQAAAAEAAgADAAUABQAFAAkADQATAB4AKgA2
AEEASQBXAGwAgQCQAJgAmACKAHQAWQAwAAgA8v/Z/6r/c/9O/0D/P/9K/1f/af+C/5r/
qv+4/8j/2P/k/+7/9f/7/wEABQAHAAkACgAKAAsACwAMAAwADQANAA0ADQAOAA4ADgAO
AA8ADwAOAA4AEAAPAA8ADwAOAA4ADgAOAA0ADQANAA0ADQAPABAAEAASABIAFQAVABQA
FAAVABUAFAAUABYAFgAXABcAGAAZABcAFwAYABgAFwAWABUAFAAYABgAGAAYABoAGgAZ
ABkAGAAZABoAGgAaABsAHQAeAB4AHgAeAB4AIQAiACQAJQAlACcAKAAoACYAJwAoACgA
JwAnACcAJwApACoAKwApACYAJgAmACUAIgAiAB8AHgAdABsAGwAaABoAGQAYABcAFgAV
ABQAFAAUABMAEwATABEAEgAUABQAFgAWABcAFwAXABgAGAAYABcAFgATABIAFQAVABUA
FgAUABQAFAAUABQAEwATABMAEwARABEAEQARABAADgANAAsACwALAAoADAAMAAoACgAK
AAoACQAIAAYABgAGAAYABgAHAAcABwAKAAoACwAMAAoACwALAAsADAAMAA0ADwARABEA
EQARABAAEAAPAA8ADwAPAA4ADgAOAA8AEAAQAA0ADQANAA0ADwAQABAAEQARABEAEAAP
AA4ADgAMAAwADQAOAA8AEAAVABMAEQARABIAEgARABAADgANAA0ADQAPAA4ADQANAA0A
DQANAA0ADQAMAAwADAALAAoACQAKAA0ADQAMAAwADAALAAoACgANAA4ADgANAA0ADQAM
AAsACQAJAAkACQAJAAkACQAJAAkACQAJAAkACwALAAgACAAGAAcABwAHAAcABwAIAAgA
CAAIAAgACAAKAAsADAAMAAoACAAKAAoACgAKAAsADQAPABAADgANAA0ADQAPAA8ADwAP
AA8ADgAOAA4AEAAQABAAEAAPAA8ADgAOAA8ADwAPABEAEwAUABYAGAAYABgAFwAYAB0A
IAAiACQAJAAiACAAHgAWABAADAAHAAcABwAHAAgACgAKAAoACgAIAAgACAAHAAkACQAJ
AAkABwAHAAUABwAIAAgACAAHAAYABgAHAAgACgAKAAoACgAKAAoACgAKAAgACAAIAAkA
BQAHAAsAEwAdAC4APgBEAEkAUwBlAHoAjwCcAKIAoACOAHIAUQAoAAYA8P/P/5j/Zf9G
/0D/Rf9Q/1//df+Q/6b/tv/G/9T/4v/u//j//f8BAAUABwANAA8AEAAQABEAEQASABIA
EQARABEAEQASABIAEgASABEAEQAQABAADgANAA0ADQAOAA4ADgAOAA8ADwAPAA8ADwAR
ABIAEgASABIAFQAVABQAFAAVABUAGAAYABoAGgAYABcAFwAXABcAFwAYABgAFgAWABYA
FgAYABgAGAAYABoAGgAZABkAHAAdAB4AHgAeAB8AIQAiACIAIgAiACIAJgAmACcAJwAl
ACcAKAAoACoAKwAsACwALQAtAC0ALQAtACwAKwAnACYAJgAmACUAJAAkACEAIAAfAB0A
HQAcABgAFwAWABUAFgAVABQAFAAVABUAFgAXABUAFgAYABgAGAAYABkAGQAbABwAHAAc
ABwAHAAaABoAGQAZABkAGgAYABgAGAAYABYAFQAVABUAFQATABMAEwAVABQAEgARAA8A
DwAPAA4AEAAQAA4ADgANAAwACgAIAAoACgAKAAoACgALAAsACwAKAAoACwAMAAwADQAN
AA0ADgAOAA8AEQAPAA8ADwAPABAAEAAPAA8AEQARABAAEAAQABEAEgASABIAEwAUABUA
FAAUABMAEwAUABUAFQAVABQAFAASABIAFAAUABQAFAAXABUAEwATABcAGAAYABgAFwAV
ABQAEwATABIAEQARAA8ADwAPAA8AEAAQABEAEgAQABAAEAASABIAEQAPAA4ADgANAAwA
DAAPABAAEAAPAA0ADQAMAAsADQANAA0ADQANAA0ADQANAA0ADQANAA0ACwALAAgACAAJ
AAsADAANAAsACwAMAAwADAAMAAwADAAMAA0ADgAOABIAEgARABIAEAAQABAAEAASABMA
FAAUABIAEQARABEAEQARABEAEQATABIAEgASABIAEgASABIAEwATABIAEgATABMAEwAV
ABcAGAAaABwAHQAeAB4AIAAiACQAJQAmACgAJgAkACIAGwAWABMADwANAA0ADQAOABAA
EAAQABAADwAOAA0ACwAMAA0ADgAPABEAEQAPABEAEQAQAA8ADQAMAAwADQAOABAAEAAQ
ABAAEAAQABAAEAAOAA4ADgAPABEAFQAZABsAIwA0AEYATABNAFkAbQCEAJUApACuAKgA
kAB0AFcALgAOAPj/1f+c/2v/UP9K/0//XP9r/4P/nv+y/77/zv/e/+7/+P/+/wMACQAP
ABMAFQAXABgAGAAdAB0AHgAeABsAGwAbABsAHAAcABwAHAAdAB0AHAAcABoAGQAZABkA
HAAcABwAHAAbABsAGwAbABwAHwAhACIAIQAgACIAIQAiACIAIwAjACQAJAAmACYAJAAj
ACMAIwAkACUAJwAoACYAJgAmACYAJgAmACYAJgAoACgAJwAnACgAKQAqACoALAAtAC8A
MAAuAC4ALgAuADMANAA2ADcANwA5ADoAOgA6ADsAPAA8AD0APQA9AD0APQA8ADsANwA4
ADgAOAA3ADYANgAzADIAMQAvAC8ALgAuAC0ALAArACoAKQAoACgAJgAlACUAJQAnACgA
KgAqACgAKAApACkAKAAoACcAJgApACoAKQAqACsAKwArACwAKQAoACcAJgAoACcAJwAn
ACkAJwAnACcAJQAkACIAIQAjACMAIwAiACAAIAAeAB4AIAAgAB8AHgAeAB4AHgAeAB4A
HwAfAB8AIgAiACMAJAAiACMAIwAjACIAIgAjACUAJQAlACUAJQAmACYAJQAlACcAJwAm
ACYAKAApACoAKgApACkAKQApACcAKAAoACkALAAtAC0ALQAqACoAKAAoACoAKgAqACoA
LgAtACwALQAuAC4ALQAsACwAKwArACsALQAsACsAKwApACkAKQApACkAKAAoACgAKAAo
ACgAKgArACsAKgAqACwAKwAqACoAKQAqACoAKQArACsAKgApACkAKQApACkAJwAnACcA
JwApACkAKQApACkAKQAmACYAJgAnACcAJwAnACcAKAAoACgAKAAoACgAKgArACwALAAq
ACoAKQApACsAKwAsACwALQAuAC4ALgAuAC0ALQAuAC4ALwAwADAAMAAxADIAMwA0ADQA
NgA4ADgAOAA4ADwAPgBAAEIAQwBEAEUARgBEAEQARABEAD8AOgA1ADAALQAsACsAKgAq
ACoAKgAqACwALAAsACwALAAsACwALAAsACwALAAsAC4ALgAuAC4ALgAuAC4ALgAsACwA
LAAsAA==
         </WaveFormData>
      </LeadData>
      <LeadData>
         <LeadByteCountTotal>10000</LeadByteCountTotal>
         <LeadTimeOffset>0</LeadTimeOffset>
         <LeadSampleCountTotal>5000</LeadSampleCountTotal>
         <LeadAmplitudeUnitsPerBit>4.88</LeadAmplitudeUnitsPerBit>
         <LeadAmplitudeUnits>��V</LeadAmplitudeUnits>
         <LeadHighLimit>2147483647</LeadHighLimit>
         <LeadLowLimit>268435456</LeadLowLimit>
         <LeadID>V3</LeadID>
         <LeadOffsetFirstSample>0</LeadOffsetFirstSample>
         <FirstSampleBaseline>0</FirstSampleBaseline>
         <LeadSampleSize>2</LeadSampleSize>
         <LeadOff>FALSE</LeadOff>
         <BaselineSway>FALSE</BaselineSway>
         <ExcessiveACNoise>FALSE</ExcessiveACNoise>
         <MuscleNoise>FALSE</MuscleNoise>
         <LeadDataCRC32>1621684486</LeadDataCRC32>
         <WaveFormData>
AgACAAIAAgAAAAAAAAAAAP7//v/+//7//P/8//z//P/8//z//P/8//r/+v/6//r/+v/6
//r/+v/4//j/+P/4//r/+v/6//r//P/8//z//P/+//7//v/+//7//v/+//7/AAAAAAAA
AAACAAIAAgACAAAAAAAAAAAAAAAAAAAAAAACAAIAAgACAAIAAgACAAIABAAEAAQABAAC
AAIAAgACAAIAAgACAAIAAgACAAIAAgACAAIAAgACAAEAAAD///7/AAAAAAAAAAAAAAAA
AAAAAP7//v/+//7//v/+//7//v8AAAAAAAAAAP7//v/+//7/AAAAAAAAAAAAAAAAAAAA
AAAAAAAAAAAAAAAAAAAAAAAAAAAAAAAAAAAAAAAAAAAAAAAAAAAAAAAAAAAAAAAAAP7/
/v/+//7//v/+//7//f/9//7/AQACAAAA/////wAA/v/+//7/////////////////////
/////v/+//7/AQAAAAEAAgADAAcACAAJAAoADAANAA8AEAAOAA4ADQAMAAoABwADAAEA
///+//z/+v/6//n/+f/5//n/+f/5//n/+v/4//n/+v/8//v/+v/6//r/+f/3//b/+P/4
//j/+f/4//j/+P/4//j/9//3//f/9//3//f/9//3//f/9f/3/wAADAAcACkAMwA+AFMA
cQCRAK0AxgDTAMoAtACVAG0ARAAjAAAAx/+D/0//Of84/0L/UP9j/3f/jf+e/6//wf/Q
/9r/4f/k/+j/6//t/+//8f/z//T/8v/y//P/8//3//j/+//8//r/+v/7//v/+//7//v/
/P/8//z//P/8//z//P/7//v/+//8//z//P/+//7//v//////AQABAAEAAAAAAAAA///+
//7//////wIAAgACAAIAAwACAAEAAAADAAMAAwAEAAUABQAFAAUACAAJAAkACQAIAAgA
CQAJAAkACgAKAA0ADQANAA0ADQANABAAEAAQABIAFAAVABUAFQAVABYAFgAWABYAFgAW
ABkAGQAZABgAGQAZABkAGQAaABkAFwAWABUAFAATABMAFQAVABUAEwATABEAEQARABMA
EgARABEAEgASABMAEwARABEAEQARABEAEQARABEADgAOAAwADAANAA0ACwANAAsACgAJ
AAgACQAJAAkACQAGAAUABQAGAAYABgAGAAQABAAEAAQAAwADAAMAAwADAAMAAwACAAIA
AwAEAAUABgAEAAMAAgABAAIAAwAFAAYABgAGAAcABwAGAAYABgAGAAYACAAIAAgACAAI
AAgACQALAAwADAAKAAoACwAMAAwADQANAA0ADQANAA0ADgAOABAAEAAQABAAEgASABIA
EgATABIAEgATABQAFAAUABMAEwATABMAEwAUABQAFAAUABEAEAAQABAADgAOAA4ADgAQ
AA8ADwAPAA4ADgAPABAADgAOAAwADAAOAA8ADwAPAAsADQANAA0ADAAMAAwACwANAA0A
DQANAAwACwAKAAkACgAKAAgACAAJAAkABwAHAAkACQAJAAgABgAHAAcABwAIAAgACAAI
AAkACgAKAAoACAAGAAgACAAIAAgACAAIAAgABwAIAAgACgAKAAoACQAJAAoACAAIAAgA
CQAHAAcABwAHAAcABwAHAAcACAAIAAgACwAKAAsADAANAA8AEAARABIAFAAVABcAGAAZ
ABoAGgAaABUAEQAMAAkABwAGAAQAAgAEAAMAAwADAAIAAQAAAP/////8//z//P/+//3/
/P/8//r/+f/3//b/+P/4//j/+f/5//j/9//2//b/9f/1//X/9f/1//X/9f/5//X/8//1
//r/CAAYACMAKwA2AEkAYQCBAJ0AtADJAM4AwACnAIUAXgA7ABwA6f+j/2P/P/8y/zj/
Rv9V/2f/e/+Q/6X/t//E/87/1//c/+D/5f/p/+n/6//t/+7/7//w//L/8//y//L/9P/0
//b/9v/3//f/+f/5//n/+v/4//j/+P/4//j/+P/3//f/9v/2//X/9P/1//b/9//5//n/
+//7//v/+f/6//v/+//6//r/+//7//7//v/+//7////+//3//P/+////AAACAAAA///+
//3///8BAAIAAwACAAIAAwADAAUABgAGAAkACAAHAAYABQAHAAoACgAKAAwADgAPAA8A
DwAPABAAEAASABQAEgASABIAEgATABQAFQAVABYAFgAYABgAFwAVABQAFAASABIAEgAT
ABMAEwATABMAEgARABAADwAPAA4ADQAPAA4ADwAQABEAEAAQABAAEAARABEAEgASABMA
FAAUABQAFgAVABMAEwASABIAEQAQAA0ACwAKAAkABgAFAAQAAwABAPz/+v/4//r/+f/4
//j/+P/3//X/9P/x//D/7//v//D/8P/w//D/8f/x//L/8//z//P/8//z//H/8f/x//X/
+v8EABAAGQAlADgAUQB1AJ8AyQDqAPcA6ADIAJ0AbwBCAAUArv9f/0f/V/9j/2r/gP+Y
/6H/rf/D/9D/1//d/+T/6P/p/+z/8P/x//P/8//1//f/+P/2//b/9//3//b/9v/4//j/
9//2//b/9f/2//f/+P/6//r/+v/6//r/+v/6//n/+f/6//z//f/+//7//v/+/////P/9
//z/+//+/wAAAgADAAAAAAABAAEAAAAAAAAAAAAAAAAAAAAAAAIAAwAEAAYABwAKAAoA
CgAKAAoADAAMAAwACwAKAAoADAAMAA8AEQAUABgAGQAaABsAHQAgACEAIgAjACYAJwAo
ACkAKgAqACoALQAoACUAIgAfAB0AHAAbABoAGAAXABcAFgASABAADQAKAAkABQAAAP3/
/f/+//7//v/8//v/+//7//3//f/9//3/+//4//j/+P/2//X/9P/0//X/9f/0//T/8//y
//H/8f/y//L/8v/y//P/8//0//X/9//3//f/9//1//P/9//5//j//P8GABMAJQA2AEcA
XQB7AKEAyADrAAQBAgHpAMUAmABjAC4A8f+j/1f/Mf80/0D/SP9Z/3X/jf+c/6v/u//I
/9D/2f/i/+b/6f/r/+v/7f/v//D/8P/w//H/8f/y//L/9P/0//b/9v/3//f/9//3//f/
+P/4//j/+P/4//r/+v/5//n/+//8//z//P/8//z//P/9//v//f/9//3//f/+//////8A
AAAAAQABAAAAAAAAAAAABAAEAAQABAAHAAcABwAIAAkACQAJAAkACgALAAsACwAOAA4A
DwAPAA8AEAAQABMAEgARABAADwAOABAADwAOAA0ADgAOAA0ACgAJAAkACAAHAAYABQAE
AAMAAwADAAIAAQABAAEAAQABAAEAAAAAAAEAAAD/////AgADAAQAAwAEAAMABAAFAAMA
AgABAAEAAgACAAMAAwADAAMAAwADAAMAAwADAAMAAAAAAP7//v8AAAEAAAADAAUABAAD
AAIA////////////////AAACAAMABAAFAAQABAAEAAQAAwAFAAUABQAFAAcABwAGAAYA
BAAEAAQABAADAAMAAwADAAEAAQACAAIAAgACAAMAAwAAAAAAAAAAAP7/AAAAAAAA/v/+
//7//////wAAAAD+//3//f/9//z/+f/5//n/+f/5//n/+v/6//j/+P/4//j/+v/6//r/
+v/7//r/+v/7//v/+v/5//f/9//3//f/9//2//b/9v/2//f/9v/2//b/9v/2//b/9v/2
//X/9f/1//T/9P/1//b/9v/2//T/9P/0//X/9f/1//T/9//4//n/+f/6//v/+//7//v/
+//7//z//f/+////AAAAAP7//v/+//7/AAAAAAAA//8AAAAAAgACAAIAAQABAAIAAgAC
AAIAAwADAAMAAwADAAYABwAIAAkACAAIAAgACwAOAA8AEAARABMAFAAVABYAGgAbAB0A
HgAgACAAHwAeABkAFQAQAA0ADgAOAA0ADAALAAkACAAHAAgACQAKAAsACQAGAAYABgAH
AAcABwAIAAkACQAIAAgACAAIAAgACQAIAAgACAAIAAoACQAJAAkACQAJAAkACQAJAAsA
CQAJAAwAFAAeAC0AOwBEAFMAZwCFAKUAwgDZAOgA4gDPALMAkABpAEoAJwDr/53/X/9E
/0D/Sv9b/2v/f/+S/6f/vf/O/9j/4//u//j//f//////AQADAAQABgAGAAcABwAKAAoA
DAAMAAwADAANAA0ADwAPAA8AEAAOAA4ADgAOAA4ADgANAA0ADwAQABAAEAAPAA4ADQAN
AA8AEQARABEADwAQABEAEQAQABAAEQARABQAFAAUABQAFAAUABQAFAAVABUAFQAWABcA
FwAXABcAGAAZABkAGQAaABoAGwAbABkAGgAaAB0AHwAfAB8AHwAdACAAIAAgACIAJAAl
ACUAJgAnACkAKgAqACoAKgAqACkAKQApACgAKAApACoAKwAqACkAJwAmACcAJgAlACUA
JQAlACUAIwAjACEAIQAhACEAIAAfAB8AIAAgACEAIQAiACMAJAAlACIAIQAgAB8AHgAe
ABwAHAAdAB0AGwAdAB8AHgAdABwAGgAZABgAFwAWABUAFQAWABUAFAATABAAEgASABIA
EQATABMAEwATABMAEwASABIAEgASABIAEgAVABUAFQAVABMAEwAUABQAFAAUABUAFQAW
ABgAGgAcABkAGgAZABgAGgAaABoAGwAaABoAGQAWABgAGQAaABoAGQAZABkAGQAXABcA
GAAYABYAFgAWABYAFgAWABYAFgAUABIAEQARABQAFAAUABMAEQARABEAEQASABIAEgAS
ABEAEAAQABAADgAOAA4ADgAOAA0ADQANAA4ADgAPABAAEgASABAAEAAPAA8ADgANAA0A
DwAPAA8ADAAMAAwACwALAAsACwALAAsACwALAAsADAAMAAoACgANAAwACgAKAAoACgAK
AAoACgAJAAgACAAKAAoACgAJAAkACgAKAAoACgALAAkACQAJAAkACwALAAsACwAOAA4A
DgARABEAEQARABEAFQAWABcAGAAaABsAHQAeACAAIAAfAB4AGQAVABAADQAMAAwACwAK
AAoACQAJAAkACwALAAsACwALAAgACAAIAAYABQAEAAQABgAHAAcACAAGAAYABgAHAAgA
CAAIAAgABgAFAAUABQAHAAcABwAHAAkACQAHAAcACgASAB4ALwA7AEQAUQBnAIMAoQC+
ANMA3gDYAMUApQCAAFsAPAATANX/i/9X/0D/Pv9I/1X/af9//5j/rf+//9D/3v/n/+z/
8v/3//n/+//9////AAABAAIABAAFAAYABgAIAAgABgAGAAcABwAHAAcABwAIAAgACAAI
AAgACAAIAAcABwAJAAoACgAKAAgACAAIAAkACQALAAsACwALAAwADQANAAwADAANAA0A
EAAQABAAEAASABIAEgASABMAEwATABQAEwATABMAEwAWABcAFwAXABcAFgAWABUAFgAY
ABkAHQAbABsAGwAbABsAHgAeAB4AHgAgACEAIQAjACMAJAAkACIAIgAiACIAJQAlACUA
JAAjACMAIwAjACAAHwAdABwAGwAaABkAGQAZABkAGQAXABUAEwATABMAEwASABEAEQAQ
ABAAEQARAA8ADwAPAA8AEAARABIAEwASABIAEAAQABAADwAMAA0ACwAKAAkACAAJAAkA
CQAJAAYABQAFAAYABgAGAAYABAACAAIAAgABAAEAAQABAAEAAQABAAAAAAAAAAAAAAAA
AAEAAQABAAEAAwADAAQABAAEAAQABQAFAAQABAAEAAQABAAGAAYABgAIAAgACAAJAAcA
CAAIAAYACAAJAAoACgAHAAcABwAHAAUABQAGAAYACAAIAAgACAAGAAYABgAGAAUABAAE
AAUABAAEAAQAAwAFAAUABQAFAAQABAAEAAQAAwACAAIAAgACAAIAAgACAAEA///+//3/
/f/+/wAAAgACAAIAAAAAAAAAAQABAAEA/f/////////+//7//v/9////////////////
//////8AAAAA/v/+/wEAAQD/////AAD///7//P/6//j/+//8//3//v/9//z/+//5//v/
/P///wAA/v/9//3//v/8//z//P/9////////////AQABAAEAAQAAAAAAAAADAAQABQAG
AAcACwAMAA0ADgAQABEAEwAUABIAEgARABAADwALAAYAAwACAAIAAQAAAAIAAQABAAEA
AQABAAEAAQADAAAAAAAAAP7//f/8//z///////7//v/+//7//v///////v/9//z//v/9
//3//f/7//v/+//7//3//f/9////BAAQACAALwA5AEQAWQBzAJMArwDIANMAzgC8AKEA
eQBSADEAEADb/5P/W/89/zb/QP9O/1//df+N/6D/s//D/9D/2v/j/+r/7v/z//X/9f/3
//n/+v/4//j/+f/5//r/+v/8//z//v/+///////9//3//f/+//7//v/+//7/AAAAAP//
///9//7//v/+/wAAAAAAAAEA//8BAAEAAQD//wAAAQABAAAAAAABAAEAAwAEAAUABgAG
AAYABgAGAAUABQAFAAYACQAJAAkACQAKAAsACwALAAwADAANAA0ADQAOAA4AEQAPAA8A
DwAPAA8AEgASABIAFAAWABcAFwAVABUAFgAWABgAGAAYABgAFwAXABcAFgAVABUAFQAV
ABYAFQATABIAEwASABEAEQARABEAEQAPAA8ADQANAA0ADQAMAAsACwAMAAwADQANAA8A
DwAPAA8ADQANAA0ADQAKAAoACAAIAAsACwAJAAsACwAKAAkACAAHAAcABwAHAAYABQAF
AAYABgAGAAYABAAGAAYABgAFAAMAAwADAAMABQAFAAQABAAEAAQABAAEAAUABQAFAAUA
BQAFAAYABgAIAAgACQAJAAYABgAGAAYABAAGAAYABgAIAAgACAAJAAkACgAKAAgACAAJ
AAoACgAJAAkACQAJAAkACQAKAAoACAAIAAgACAAKAAoACgAKAAcABgAGAAcACgAKAAoA
CQAJAAkACQAJAAgACAAIAAgABQAEAAQABAAFAAYABwAIAAYABQAFAAUABAAEAAUABgAG
AAYABAAEAAQABQAFAAUAAQADAAMAAwAEAAQABAADAAMAAwADAAMAAwADAAMAAwACAAIA
AAAAAAMAAwABAAEAAQABAAEAAAACAAMAAwADAAIAAgACAAIAAwAEAAIAAgACAAIAAgAC
AAIAAgACAAEAAgACAAQABAAEAAMAAwAEAAIAAgACAAMAAwADAAMAAwAFAAUABQAFAAQA
BAAEAAcACQALAA0ADwARABIAEwAUABYAFwAZABoAGgAaABkAGAAVABEADAAJAAcABgAE
AAIABAADAAMAAwADAAMAAwADAAUAAgACAAIAAgABAAAAAAABAAEAAAAAAAIAAgACAAMA
AgACAAIAAgAAAP///////wEAAQABAAEAAwABAP//AwAIABAAIgAxADcAQgBZAHcAlQCv
AMoA2QDWAMQApwCDAF4APQAcAOf/of9p/0v/Qv9I/1T/Y/95/5H/pP+1/8f/1P/c/+f/
7v/y//f/+f/5//v//f/+//7//v//////AAAAAAIAAgAAAAAAAQABAAEAAQABAAIAAgAC
AAIAAgAEAAQAAwADAAUABgAGAAYABAAEAAQABQAHAAkACQAJAAcACAAJAAkACgAKAAsA
CwAMAAwADAAMAAwADAAMAAwACwALAAsADAANAA0ADQANAA4ADwAPAA8AEAAQABEAEQAP
ABAAEAATABQAFQAWABcAFQAYABgAGAAYABoAGwAbABsAGwAcABwAHgAeAB4AHgAfAB8A
HwAeABsAGwAbABsAGwAbABoAGgAYABYAFAATABMAEwATABEAEAAPABAAEQASABIAEgAT
ABMAEgASABEAEQARABEAEQAPAA8ADwAPABAAEAAOAA4ADQANAAsADQAPAA4ADQAMAAkA
CQAJAAkACgAJAAkACgAIAAgACAAGAAYABgAGAAUABQAFAAUABQADAAMAAgACAAQABAAE
AAQABQAFAAUABQADAAMABAAEAAQABAAFAAUABgAGAAYABgAGAAgACAAIAAYABgAGAAcA
BwAIAAgABgAIAAkACgAKAAcABwAHAAcACQAJAAoACgAIAAgACAAIAAoACgAKAAoACQAI
AAgACQAIAAgACAAHAAcABwAHAAcABgAGAAYABgAHAAYABgAGAAYABgAGAAYABgAFAAUA
BQABAAAAAAAAAAIAAgAAAAAAAgADAAMAAwABAAMAAwADAAAAAAAAAP//////////////
/////////wEAAgABAAIAAwADAAEAAQABAAEAAQAAAAAAAQABAAEA/v/+//7//v/+//7/
/P/8//z/+//7//z///8AAAAA/////wAA/v/+//7///8BAAEAAQABAAEAAQABAAEABAAE
AAQABwAGAAcACAAJAAkACgALAAwAEQATABYAGAAXABYAFAASAA8ACwAGAAMAAgACAAEA
AAACAAEAAQABAP/////////////8//z//P/9//3//f/+//3//f/8//z/+v/6//r/+//8
//z//P/8//z/+//7//v/+//7//v/+/////3//f/9/wIADAAaACkANQBAAFEAaQCJAKcA
wADTANgAzACzAI8AaABFACIA9f+z/3H/Sf88/0D/Tv9d/3H/h/+a/63/v//M/9b/3f/m
/+7/8f/x//P/9f/3//j/+f/6//z//f/8//z//v/+//7//v//////////////AAAAAAAA
AAAAAAIAAgABAAEA//8AAAAAAAACAAIAAgADAAMABQAFAAUABQAGAAcABwAEAAQABQAF
AAcACAAJAAoACwAKAAkACAALAAsACwAMAAwACwAKAAkADAANAA0ADQAOAA4ADwAPAA8A
EAAQABMAEwATABMAEwATABYAFgAWABUAFgAWABUAFgAXABkAGgAaABoAGgAaABsAGwAb
ABoAGQAZABkAGQAaABkAFwAWABMAEgARABEAEQARABEADwAOAA0ADgAPABEAEAAPAA8A
DgAOAA8ADwARABEAEQARAA8ADwAPAA8ADgAOAAwADAALAAsACQALAAwADAAMAAwACgAJ
AAgABwAIAAcABwAIAAYABgAGAAQABgAGAAYABQADAAMAAwADAAMAAwACAAIAAAAAAAAA
AAADAAMAAwADAAMAAwAEAAQAAgACAAMAAwAEAAQABAAEAAYACAAIAAgACAAIAAgACQAH
AAgACAAGAAgACQAKAAoABwAHAAcABwAHAAcACAAIAAkACgALAAwACgAKAAoACgAJAAgA
CAAJAAoACgAKAAkACQAJAAkACQAIAAgACAAIAAUABAAEAAQABgAGAAYABgAEAAMAAwAD
AAQABAAFAAYACAAIAAYABgAEAAUABQAFAAMABQAFAAUAAgACAAIAAQABAAEAAQABAAMA
AwADAAMABAAEAAIAAgABAAEA/////wEAAQABAAAAAAABAAEAAQAAAAAAAAAAAAEABAAG
AAQABAACAAIAAgACAAEAAAD///3//f/+/wEAAgAEAAMAAwAEAAMAAgABAAEAAwADAAMA
AwAFAAUABQAFAAYABgAGAAkACgALAAwADQAPABAAEQASABQAFQAXABgAFgAWABUAFAAR
AA0ACAAFAAQABAADAAIAAwADAAQABQADAAMAAwADAAMAAAAAAAAAAAD///7//v8BAAEA
AAAAAP7//v/+////AgACAAIAAgABAP///v/9//7///8AAAEA/////wMABwAKABQAIAAv
AD8ATABdAHkAmQCzAMoA2QDWAMYAqwCDAFYANwAUANv/lf9h/0v/Rv9O/1z/a/99/5P/
qP+7/8n/1v/i/+v/8v/2//v//f/9////AQACAAIAAgADAAMABAAEAAYABgAGAAYABwAH
AAcABwAHAAgACAAIAAgACAAKAAoACQAJAAkACgAKAAoACgAKAAoACwALAA0ADQANAAwA
DAAMAAsACwAMAA4ADwAQABAAEAAQABAAEAAQABAADwAPAA8AEAATABMAEwATABQAFQAV
ABUAFAAUABUAFQATABQAFAAXABUAFQAVABUAFgAaABsAHAAcAB4AHwAfAB4AHQAdABwA
HgAeAB4AHgAhACEAIQAgAB8AHwAfAB8AHgAdABsAGgAbABoAGQAZABcAFwAXABUAFAAT
ABQAFQAXABYAFQAVABQAFAAVABUAFQAVABUAFQAVABUAFQAVABIAEgAQABAAEQARAA8A
EQARABAADwAOAA0ADQANAA0ADgANAA0ADgANAAwACwAIAAgACAAIAAcACQAJAAkACQAJ
AAkACAAIAAYABgAGAAYABwAHAAcABwAHAAcACAAIAAgACAAJAAkACAAIAAgACAAKAAwA
DAAMAAwADAAMAA0ACwAMAAwACgAMAA0ADgAOAAsACwALAAsADAANAA8AEAAOAA4ADgAO
AAwADAAMAAwADQAMAAwADQAQABAAEAAPAA8ADwAPAA8ADAAMAAwADAAMAAwADQAOAAwA
DAAMAAwADAALAAsACwAIAAgACQAKAAwADAAKAAoACAAJAAkACQAJAAsACwALAAoACgAK
AAkACQAJAAkACQAJAAkACQAJAAwADAAKAAoACwALAAkACQAJAAkACQAIAAoACwALAAsA
CAAIAAgACAALAAwADAAMAAgABgAIAAgACAAIAAoACgAKAAkABgAGAAgACAAKAAkACQAK
AAoACgAKAAsADQANAA0ADQALAAsACwALAAwADAAMAA8AEAARABIAEwATABQAFQAWABoA
GwAdAB4AHgAeAB0AHAAXABMADgALAAoACgAJAAgACAAHAAcABwAHAAcABwAHAAkABgAG
AAYABAADAAIAAgADAAMAAgACAAAAAAAAAAEABAAEAAQABAAEAAMAAwADAAMAAwADAAMA
/////wMABwAOABwALAA5AEUAUgBnAIMAowC/ANIA3wDWAMAAnwB3AFAALwAGAMX/gf9V
/0X/SP9S/17/b/+F/5v/sP/D/9H/2v/m/+//9P/2//f/9//7//3///8AAAAAAAABAAEA
AgACAAQABAAEAAQABQAFAAUABQAFAAYABAAEAAQABAAEAAQAAwADAAMABAAEAAQABAAE
AAQABQAFAAcABwAHAAYABgAGAAUABQAGAAgACQAJAAgABwAGAAoACgAKAAoACQAJAAkA
CgANAA0ADQANAA4ADwAPAA8ADgAOAA8ADwAPABAAEAATABMAEwATABMAFQAYABgAGAAX
ABgAGAAXABkAGQAaABoAGwAcAB0AHgAdAB0AHQAcABsAGwAbABsAHAAbABkAGAAZABgA
FwAXABYAFQAUABEAEAAPABAAEQATABIAEQARABIAEgATABMAEQARABEAEQATABMAEwAT
ABIAEgAQABAADwAPAA0ADwAPAA4ADQAMAAkACQAJAAkACAAHAAcACAAIAAgACAAGAAYA
BgAGAAUABQAFAAUABQAFAAUABAAEAAYABgAGAAYABQAFAAUABQAFAAUABgAGAAYABgAH
AAcACAAIAAgACAAIAAoACgAKAAgACAAIAAkACQAKAAoACAAIAAkACgAKAAoACwAMAA0A
DAALAAsACgAMAAwADAAMAAoACgAKAAoACgAKAAsADQAMAAwADAALAA0ADQANAA0ACgAK
AAoACgALAAoACgAKAAkACAAHAAYABwAHAAgACQAIAAgACQAKAAoACgAIAAgABgAHAAcA
BwAHAAkACQAJAAYABgAGAAUABQAFAAUABQAHAAcABwAHAAgACAAGAAYABwAHAAUABQAH
AAcABwAGAAYABwAHAAcABgAGAAYABgAHAAgACAAIAAgACgAIAAgABgAGAAYABgAIAAgA
CAAHAAQABAAGAAYACAAHAAcACAAIAAgACAAJAAcABwAHAAcABwAHAAcABwAKAAoACgAN
AA4ADwAQABEAFQAWABcAGAAYABkAGwAcABwAHAAbABoAFwATAA4ACwAKAAoACQAIAAoA
CQAJAAkABwAHAAcABwAIAAYABwAIAAgABwAGAAYABQAFAAQABAAEAAQABAAFAAYABgAG
AAYABgAFAAUABQADAAMAAwADAAUACQALAA0AEgAgADIAOwBDAFQAbQCJAKcAwwDcAOMA
1gC+AJ8AdwBQAC8ABADB/3//Wf9N/0z/Vv9k/3f/j/+j/7T/xf/V/+L/6v/x//T/+P/7
//////8BAAMABAAFAAYACAAJAAgACAAKAAoACgAKAAsACwANAA0ADQAOAA0ADAALAAoA
CwAMAAwADQALAAwADAAMAA0ADgAPABEADwARABEAEQARABIAEwATABIAEgATABMAEgAS
ABIAEgAVABYAFwAYABcAFwAXABgAGQAZABkAGQAYABkAGQAZABoAGgAbABsAGwAcABwA
HwAdAB0AHQAdAB4AIgAjACQAJgAoACkAKQAnACcAKAAoACoAKgAqACoAKgApACgAJgAn
ACcAJwAnACgAJwAlACQAJQAkACMAIwAhACEAIQAfAB4AHQAeAB8AHQAcABsAGwAdAB4A
IAAhACEAIQAhACEAIAAfAB4AHQAdAB4AHQAeAB8AHwAdAB8AHgAcABoAGAAZABkAGQAZ
ABoAGQAZABoAFwAWABUAEgATABQAFQAVABQAEwASABEAEwATABIAEgAUABQAFAAUABMA
EwATABMAFAAVABcAGAAXABYAFgAVABYAFgAWABYAGAAaABoAGgAYABgAGAAZABkAGgAa
ABgAGQAbAB0AHgAbABsAGwAbABsAGwAcABwAHgAeAB4AHgAcABwAHAAcABsAGgAaABsA
HgAeAB4AHQAdAB0AHQAdABwAHAAcABwAHQAcABwAHAAcABwAHAAcABwAGwAbABsAGgAa
ABsAHAAcABwAGgAaABoAGwAbABsAGQAbABsAGwAaABoAGgAZABsAGwAbABsAGgAZABgA
FwAaABoAGAAYABsAGwAZABkAGwAbABsAGgAYABkAGQAZABoAGgAaABoAGQAaABoAGgAa
ABoAGgAaABkAGQAZABkAGQAZABkAGgAZABkAGQAaABoAGwAdAB0AHgAeAB8AIAAhACAA
IgAiACIAIgAiACYAKAAqACwALQAuAC8AMAAyADIAMgAyAC0AKgAnACQAIQAgAB8AHgAc
ABwAHAAcABwAHAAcABwAHAAcABwAHAAcABwAHAAcABwAHAAcABwAHAAcABwAHAAaABoA
GgAaAA==
         </WaveFormData>
      </LeadData>
      <LeadData>
         <LeadByteCountTotal>10000</LeadByteCountTotal>
         <LeadTimeOffset>0</LeadTimeOffset>
         <LeadSampleCountTotal>5000</LeadSampleCountTotal>
         <LeadAmplitudeUnitsPerBit>4.88</LeadAmplitudeUnitsPerBit>
         <LeadAmplitudeUnits>��V</LeadAmplitudeUnits>
         <LeadHighLimit>2147483647</LeadHighLimit>
         <LeadLowLimit>268435456</LeadLowLimit>
         <LeadID>V4</LeadID>
         <LeadOffsetFirstSample>0</LeadOffsetFirstSample>
         <FirstSampleBaseline>0</FirstSampleBaseline>
         <LeadSampleSize>2</LeadSampleSize>
         <LeadOff>FALSE</LeadOff>
         <BaselineSway>FALSE</BaselineSway>
         <ExcessiveACNoise>FALSE</ExcessiveACNoise>
         <MuscleNoise>FALSE</MuscleNoise>
         <LeadDataCRC32>4212478955</LeadDataCRC32>
         <WaveFormData>
AAAAAAAAAAD+//7//v/+//z//P/8//z//P/8//z//P/+//7//v/+//3//P/7//r//P/8
//z//P/6//r/+v/6//z//P/8//z//P/8//z//P/9//7///8AAP7//v/+//7/AAAAAAAA
AAACAAIAAgACAAIAAgACAAIAAAAAAAAAAAABAAIAAwAEAAQABAAEAAQABgAGAAYABgAF
AAQAAwACAAAAAAAAAAAAAQACAAMABAAEAAQABAAEAAMAAgABAAAAAgACAAIAAgAAAAAA
AAAAAAAAAAAAAAAAAAAAAAAAAAACAAIAAgACAAAAAAAAAAAAAAAAAAAAAAAAAAAAAAAA
AAAAAAAAAAAA/v/+//7//v8AAAAAAAAAAAAAAAAAAAAAAgACAAIAAgAAAAAAAAAAAP7/
/v/+//7//v////////8BAAIAAwADAAAA/v8AAAEAAQAAAAAAAAACAAIAAgACAAAAAQAB
AAEAAQABAAEABAADAAMABQAGAAkACwANABAAEQARABIAEgAQABAAEAAQAA8ADQAKAAkA
BQAFAAMAAwAAAP////////3//f/+//7//v/+//7///8BAAAA/////////v/8//v//f/9
//3//v/+//7//f/8//z//P/9//3//f/9//3//f/+//7//f///wQADAAZACcANQBFAFsA
egCbAL0A2wDxAPYA7QDaAL8AnQBzAEoAFgDZ/6b/iv+B/4b/jf+T/6L/sv/C/9D/2//l
/+z/7//z//X/9f/3//b/+P/5//n/9//4//j/9//4//v//f/+//7//v/+////////////
AAD+//7//v/+/wAAAAAAAAAA///+//3//P/9//7///8AAAAAAQACAAIAAAD////////9
//3//f/9/wAAAAAAAAAA/v/+////////////AAAAAAEAAQABAAIAAgACAAMAAwADAAQA
BAAFAAUABgAHAAcACAAIAAgACAAIAAoACgAKAAsADQAOAA4AEAAQABIAEgARABIAEgAS
ABMAFwAYABcAFwAXABkAGQAbABsAGQAZABoAGgAaABoAGAAYABgAFgAWABYAFQAVABYA
FgAWABcAFQAWABcAFwAVABMAEwASABQAFAATABMAEQAQAA8ADQANAA0ADQANAAsACwAK
AAkACgAJAAkACQAHAAUABQAFAAUABQAFAAQABAAEAAQABAAFAAUABQAFAAUABAACAAIA
AwAEAAUABQAEAAMAAgABAAIABAAFAAUABQAFAAUABQADAAMAAwAFAAUABQAFAAUABQAG
AAcABwAHAAcABwAGAAQABgAGAAYABgAHAAgACQAHAAcABwAIAAgACAAIAAgACAAIAAgA
BwAJAAgACAAKAAwADAAMAAwACgAKAAoACgAIAAcABwAIAAYABQAFAAUAAwADAAQABAAG
AAYABgAGAAYABQAFAAYABAAEAAMAAgAEAAQABAAEAAQABQAFAAQAAwADAAUABQADAAMA
AQADAAMAAQABAAEAAwADAAMAAwADAAMAAgACAAQABAAEAAQAAwACAAAA//8BAAIAAwAE
AAYABwAHAAcAAgAAAAAAAAAAAAAAAgADAAMAAwADAAQABQAFAAQAAgAEAAUAAwACAAIA
AgACAAIAAgACAAAAAQABAAEAAgADAAQACAAJAAkACwAMAAwADQAOABAAFQAVABYAFgAY
ABgAGAAYABQAEQANAAsABwAHAAUABQAGAAUABQAFAAMAAwAEAAQAAwACAAEAAQADAAIA
AQABAAEAAAD+//3//f/9//3//v/8//z/+//6//z//P/9//3/+//7//v/+//+//z/+f/5
//r/BAATAB0AKwA7AE8AaACHAKcAxQDjAPYA9QDoANEAswCNAGQANgD1/7j/jP93/3b/
f/+F/47/oP+w/77/z//Z/97/4f/n/+n/6//t/+7/8P/x//H/8//0//T/8//x//P/9P/0
//T/9P/0//X/9f/1//X/9v/0//T/9P/0//b/9v/2//b/9P/0//T/9P/3//j/+f/6//j/
+f/6//r/+P/3//f/9//3//f/9//3//b/9v/2//b/9P/0//X/9f/4//n/+//8//r/+f/4
//j/+//8//7////+//7//f/9////AAABAAEAAQAAAP///v8AAAIAAgACAAUABwAIAAgA
BgAGAAgACAAJAAgACgAKAAoACgALAA0ADgAPABEAEgATABMAEAAOABAAEQARABAAEAAQ
ABEAEgATABQAEwATABIAEQAQAA8ADgAQABAADwAQABAADgANAAwADAANAA0ADgAOAAwA
DAAMAAwADQANAAwADQAMAA0ADAANAAoACQAJAAkABAADAAMAAgD+//z/+v/5//v/+v/5
//n/+v/6//n/+f/3//X/8//y//T/9P/z//L/8//0//b/9//5//n/+f/5//j/+P/5//v/
+v8AAAcAEQAjAD0AXQCEALUA6wAVAScBHgEHAeYAuQCBAD8A7P+e/3//iv+S/5X/pP+3
/8H/zP/c/+b/6v/t/+3/7v/x//P/8f/z//P/8v/0//X/9f/3//j/+P/3//b/9//3//b/
9P/0//T/9f/3//f/9//4//j/+P/4//j/+P/4//j/+P/6//r/+v/6//z//P/8//z/+f/5
//n/+P/7//v//P/9///////////////+//3//P/+//7//////wEAAQACAAIAAwAGAAYA
BgAGAAYABgAHAAcABwAFAAYABwAHAAkACgAPABMAFAAUABUAFgAYABoAHAAeAB8AIQAi
ACMAJQAlACUAKAAmACMAIgAgAB8AHwAfACAAHwAdABwAGgAXABQAEQAOAA4ACwAHAAUA
BQAFAAMAAwACAAEAAQABAP////8AAAAA/f/8//v/+//6//j/9v/1//f/+P/4//n/+P/3
//b/9v/0//T/8//y//X/9v/4//n/9//3//f/9//0//T/9//5//b/+P///wkAGQAtAEMA
XgCDAK8A4QARATQBOwEsAQ8B6wC5AHwAOgDx/6T/dP9v/3T/df9//5b/rP+8/8r/0//b
/+L/5//p/+v/7f/t/+z/7v/v/+//7f/u/+7/7f/r/+3/7v/u/+//8P/x//P/8f/x//H/
8v/y//L/8v/y//L/8v/y//L/8//0//X/9v/2//b/9v/2//b/9//4//j/+v/5//n/+f/5
//n/+f/5//r/+v/6//r/+v/6//v/+//8//3///8AAP///////wAA/v/+//////8AAAIA
AwAFAAMABAAFAAUABAAEAAQABAACAAQABAAEAAQABQAFAAQAAwACAAMAAgAAAAAA///+
//z///////3//f/9/////////////f/9//3//v///wAAAwAEAAUABAAEAAYABwAJAAcA
BgAFAAUABQAGAAcABwAHAAUABQAEAAcACAAIAAkACQAIAAcABQAHAAcABwAHAAkACQAI
AAcABgAFAAUABQAHAAUABQAFAAgACQAKAAoACAAIAAgACAAHAAcABwAHAAoACgAJAAoA
CQAKAAsACwAIAAcABgAFAAcACAAIAAcACQAJAAkACQAHAAcABwAJAAsACwALAAsACgAK
AAoACQALAAsACwAKAAkACgAJAAgABgAFAAQAAwAEAAUABgAIAAcABgAFAAQABgAGAAYA
BQAHAAYABgAIAAcABgAFAAQABgAGAAYABgAGAAUABQAGAAgABwAHAAcABQAFAAYABgAE
AAQABAAEAAQAAwADAAQABgAGAAUABAADAAIAAQAAAAEAAwAEAAQAAwADAAUABQAFAAUA
AwAFAAYABQAGAAcACQAGAAQABAAEAAQABAAFAAUABQAFAAYABwAHAAQAAgAEAAUAAwAC
AAIAAgACAAIAAgACAAUABwAIAAkABwAHAAcACgANAA0ADwAQABAAEQASABQAFQAVABYA
FgAXABgAGQAaABgAFQARAA8ADQANAAsACwAJAAcABgAFAAQABQAHAAgABQAEAAMAAwAF
AAQAAwADAAMAAgAAAP//AQABAAEAAgAAAAAA///+/wAAAAABAAEAAQABAAEAAQACAAQA
AQD//wAABgANABkAJwA3AEcAYACBAKUAyQDvAAwBGQESAQcB8wDVAKwAgABFAPb/sv+L
/3z/ff+F/4z/mP+m/7j/y//b/+T/6f/x//X/9//5//j/+v/7//v/+//8//z/+//8////
AQACAAAAAAAAAAEAAwADAAMABAACAAIAAgACAAIAAgACAAIABAAEAAQABAACAAIAAgAC
AAQABQAGAAYABAADAAMAAwADAAMAAwADAAQABAAEAAQABAAEAAUABQAHAAcACAAIAAcA
BwAHAAgACAAIAAkACQAJAAoACgALAAkACgALAAsADQAOAA8AEAAPABAADwAOAA8AEQAS
ABIAEwAUABcAGAAZABoAGgAaABgAGwAbABkAGwAbAB0AHQAbABsAGQAZABoAGgAaABoA
GgAaABoAGAAWABYAFQAVABcAFgAVABUAFQAWABcAFwAYABcAGAAYABUAFAASABEAEwAS
ABEADwAPAA8ADwAPABEAEQAQAA8ADAALAAsACwALAAkACQAJAAcABwAHAAYABgAGAAYA
BgAHAAcABwAHAAcABgAEAAQABQAGAAcABwAIAAkACgALAAkACgAKAAkACQAJAAkACQAM
AA0ADgARAA4ADQAMAAsACwAMAA0ADQANAA0ADQAMAAwADgAOAA4ADwAPAA8ADwANAA0A
DQAOAA4ADgAOAA4ADgAOAA4ADQAMAAoACQAKAAsADAANAA4ADAAMAAwADAAMAAsACwAM
AAoACQAJAAkABwAHAAgACAAIAAgACAAIAAoACQAJAAoACgAKAAkACAAHAAYABQAEAAUA
BwAIAAgABQAFAAcABwAFAAUAAwAFAAUAAwADAAMABQAFAAUABQAHAAYABAAEAAQABAAC
AAMAAwADAAMABAAFAAUABAACAAQABQAFAAQABAAEAAIAAgACAAIABAAFAAUABQAHAAcA
BwAKAAgABwAIAAgACwANAA8AEgATABMAFAAUABYAFgAWABYAFAARAA0ACwAJAAkABwAH
AAYABQAFAAUABQAFAAYABgADAAIAAQABAP///v/9//3/AAAAAP/////9//3//f/+/wAA
AAD///7//P/8//3//f///////////wIAAAD/////AAACAAsAGQApADUARwBgAH0AnwDD
AOUA/AAJAQYB8QDXALkAkABgACMA3P+g/4H/eP97/3//iv+c/67/wP/P/93/5P/r/+3/
8f/z//f/9//4//j/9//4//r/+//7//3///8AAAAA/v/+//7///////////8AAAIAAgAC
AAIAAAAAAAAAAAACAAIAAgACAAIAAgACAAIAAgADAAQABAAEAAMAAwADAAEAAQABAAEA
BAAEAAQABAAGAAYABwAHAAUABQAGAAYABwAHAAcACAAIAAgACQAJAAcACAAIAAkACgAM
AA4ADwAQABAAEAAQABAAEgASABIAEwAVABYAFgAYABgAGgAaABoAGgAZABgAGgAdAB0A
GwAbABsAHQAdABsAGwAZABkAGAAYABgAGAAYABgAGAAWABQAFAATABMAFQAUABMAEwAT
ABQAFQAVABMAEQARABAAEgASABEAEQARABAADwANAAsACwALAAsACwALAAoACQAKAAkA
CQAJAAsACQAJAAkABwAHAAcABgAEAAQABAAEAAcABwAHAAcABwAGAAQABAAFAAYABwAH
AAUABQAFAAUABQAGAAYABQAHAAcABwAHAAUABQAFAAcABQAFAAUABQAGAAgACgALAAkA
CQAJAAgACAAKAAoACgAHAAcABwAHAAUABQAFAAYACAAIAAgACAAKAAoACgAJAAkACAAI
AAoACQAIAAcABgAIAAgACAAIAAkACQAKAAwACgAJAAkACQAHAAcACAAIAAUABAADAAIA
AwADAAQABgAGAAYABQAEAAYABgAGAAYABAAFAAUABAABAAEAAwADAAUABQADAAUABwAF
AAUABQAFAAUABQAFAAUABQAEAAQAAgACAAIAAgAAAP7/AQACAAMABAABAAEAAAD//wIA
BAAGAAcABgAEAAYABwAFAAQABAAEAAYABgAGAAYABgAHAAcABwAHAAcABwAKAAkACQAL
AAwAEAARABIAFAAVABUAFgAWABQAFAAUABQAEwARAA4ADQALAAsACQAJAAgABwAHAAcA
BwAHAAgACAAFAAQAAwADAAEAAAD/////AgACAAEAAQADAAMAAwAEAAIAAgABAAAAAgAC
AAMAAwABAAEAAQABAAIAAgADAAMABgAOABsAKwA5AEcAXQB6AJkAuwDfAPkAAgH9AO4A
1QCzAIsAYgAwAOv/sP+M/33/gP+J/4//nP+w/8L/0P/d/+X/7P/z//f/+//9//3//P/+
///////9//7//v/9//v//f/+//7///8AAAEAAwABAAEAAQACAAQABAAEAAQAAgACAAIA
AgAAAAAAAAAAAAIAAgACAAIABAAFAAYABgAEAAMAAwADAAMAAwADAAMABAAEAAQABAAE
AAQABQAFAAMAAwAEAAQABQAFAAUABgAHAAgACgALAAsADAAMAA0ADQAOAA8ADwAOAA4A
DgAOAA4AEAAQABAAEwAVABYAFgAUABQAFgAWABcAGAAYABgAFgAZABkAFwAZABkAGwAb
AB0AHQAbABsAGAAYABgAGAAYABgAGAAWABYAFgAVABUAFQAUABMAEwATABQAFQAVABUA
EwATABIAEgASABEAEQAQAA4ADAAJAAkACQAJAAkACwALAAoACQAGAAUABQAFAAcABQAF
AAUABQAFAAUABAAEAAQABAAEAAUABQAFAAUABwAGAAQABAAEAAQABAADAAUABQAFAAUA
BQAGAAYABQAFAAUABQAFAAMAAwADAAUABQAFAAUABQAFAAYABwAHAAgACQAKAAoACAAK
AAoACgAJAAkACQAJAAsACwALAAwACwAKAAkACAAKAAoACgAJAAcABgAGAAgACgAKAAoA
CgAKAAoACgAKAAgABwAHAAgABgAFAAUABQAGAAcACQAKAAkACAAHAAYACAAHAAcACAAH
AAYABAACAAMABAAFAAYABgAHAAcABgAFAAUABwAHAAUABQADAAUABQADAAMAAwAFAAUA
BQAFAAUABQAEAAQABgAGAAYABgAGAAYABQAFAAYABgAGAAYACAAHAAMABAAGAAYABgAG
AAUABQAEAAMABQAGAAcABwAGAAQABgAHAAcABgAGAAYABgAGAAYABgAIAAkACQAJAAcA
BwAHAAoADQANAA8AEAASABMAFAAWABkAGQAaABoAGgAaABoAGgAWABMADwANAAkACQAH
AAcACAAHAAcABwAFAAUABgAGAAcABgAFAAUABAACAAAA//8CAAIAAQABAAMAAwADAAQA
BAAEAAMAAgACAAIAAwADAAMAAwADAAMABgAEAAEABQAGAAwAGwArADUAQwBbAHoAmQC3
ANcA8wD8APcA6ADRALMAiwBiADAA8f+4/5b/hf+E/4f/j/+e/67/vv/M/9v/4//o/+//
9f/3//v//f/9//7//v/9//3//v/+//3//f///wAAAAAAAAAAAAABAAEAAQABAAIAAgAC
AAIAAgACAAIAAgACAAIAAgACAAIAAAAAAAAAAAACAAMABAAEAAIAAQABAAEAAwADAAMA
AwAEAAQABAAEAAQABAAFAAUAAwADAAQABAAFAAUABQAGAAQABAAFAAUABgAIAAkACwAK
AAoACgAJAAsADAANAA4ADAAOAA4ADgANAA8AEAAQABAAEAASABIAEwAUABQAFAAWABkA
GQAXABUAFQAXABcAGQAZABcAFwAVABQAEwASABQAFAAUABIAEQASABIAEwAVABQAEwAT
ABEAEgATABMAEQAPAA8ADgAMAAwACwALAA0ADAALAAkABwAHAAcABwAHAAcABgAFAAIA
AQABAAEAAgABAAIAAwABAAEAAQAAAP7//v/+//7///////////////7//P/8//3//v//
///////////////9//7//v/9////////////////////AQABAAEAAQABAAAAAAAAAP//
AAABAAIAAgACAAQABAAEAAMAAwADAAMABQAFAAUABgAFAAQAAwACAAMABAAFAAUABwAG
AAYACAAGAAYABgAGAAQABAAEAAQABAADAAMABAAFAAUABgAHAAUABQAGAAYABAAEAAQA
BAADAAEAAAAAAAEAAgACAAIAAwAEAAUABgAEAAUABQAEAAEAAQADAAMAAQABAP//AQAD
AAEAAQABAAMAAwADAAMABQAFAAQABAACAAIAAgACAAIAAgABAAEAAAAAAAAAAAAAAAAA
//////7//f///wAAAQABAAIAAAACAAMAAQAAAAAAAAACAAIAAgACAAIAAwADAAMAAwAD
AAMABgAHAAcACQAKAAoACwAMAA4AEgATABUAFgAUABQAFAAUABIADwALAAkABwAHAAUA
BQAGAAUABQAFAAEAAQACAAIAAQAAAP////8BAAAA/////wAAAAD//////f/9//3//v8A
AAAA///+//7//v///////f/9//3//f8CAAIA/////wAABgARACEALwA9AFEAbACNAK8A
zQDpAPwA/QDuANcAuQCTAGoAPgADAML/lv+B/37/g/+L/5j/qP+2/8b/1f/f/+T/6f/x
//f/9//1//j/+v/7//v/+//8//z/+//7//3//v/+//7//v/+/////f/9//3//v8AAAAA
AAAAAAIAAgACAAIAAAAAAAAAAAACAAIAAgACAAIAAwAEAAQABAADAAMAAwACAAEAAAD/
/wMABAAFAAYABQAEAAQAAwAEAAUABwAIAAgABwAGAAYABgAGAAcABwAJAAoACgALAAkA
CgALAAsADgAOAA4ADgAOABAAEAAQABAAEQARABAAEQASABUAFgAVABYAFgAWABgAGwAb
ABkAFwAXABkAGQAbABsAGQAZABYAFgAWABYAFgAWABYAFAATABQAFAAVABcAFgAVABUA
FAAUABQAEwAVABMAEwASABIAEgARABEAEQAQAA8ADQAMAAsACgAJAAsACwAKAAkABwAF
AAQAAwAEAAMABAAFAAMAAwADAAIAAgACAAIAAgABAAEAAQABAAMAAgAAAAAAAAAAAAAA
//8BAAEAAQABAP//AAAAAP////////////8BAAEAAQADAAUABQAFAAUAAwAEAAUABQAF
AAUABQAEAAQABgAGAAYABQAFAAUABQAFAAUABQAGAAcACAAJAAoACgAKAAoACQAJAAgA
CAAKAAoACgAKAAoACgAKAAoACgAKAAkACQAKAAgABwAHAAcABwAHAAgACAAIAAgACAAI
AAgABwAHAAgACgAKAAkACAAIAAgACAAIAAcABwAGAAQAAwADAAUABQAHAAcABQAHAAkA
BwAHAAcACQAJAAkACQAHAAcABgAGAAYABgAGAAYACAAIAAcABwAGAAYABgAGAAYACwAL
AAkACAAIAAgACAAIAAUABQAEAAMAAwAEAAUABQAFAAQABwAJAAgABgAFAAQABgAGAAYA
BgAGAAcABwAHAAkACQAJAAwACwALAA0ADgARABMAFQAYABkAGQAaABoAGAAYABgAGAAW
ABMADwANAA0ADQALAAsADAALAAsACwAJAAkACgAKAAkACAAHAAcABQAEAAMAAwAGAAYA
BQAFAAUABQAFAAYACAAIAAcABgAFAAQABAADAAQABQAGAAcABgAGAAkACwAMABAAGQAp
AD0ATQBfAH4AnwC9ANsA8wD8APkA6gDNAKcAfwBaACgA5/+y/5j/i/+K/4//l/+i/7L/
wv/U/+H/6f/y//f/+f/9/wEAAwACAAQABQAFAAQABAADAAEAAQADAAQABAAGAAYABgAH
AAcABwAHAAgABgAGAAYABgAIAAgACAAIAAYABgAGAAYABgAGAAYABgAGAAcACAAIAAgA
BwAHAAcACQAJAAkACQAMAAwADAAMAAoACgALAAsACgAJAAkACAAKAAsADAAOAA4ADgAP
AA8ADwAQABAAEQAQABAAEAAPABAAEAAQABAAEQAUABUAFgAVABcAGAAYABcAFgAXABYA
GQAaABoAGgAbAB8AIAAfAB0AHQAfAB8AHwAfAB0AHQAcABwAHAAcABwAHAAcABoAGwAc
ABwAHQAbABoAGQAZABcAGAAZABkAGwAZABkAGAAYABgAFwAXABYAFAASAA8AEQARABEA
EQAPAA8ADgANAA4ADQANAA0ADQALAAsACwAKAAkACAAGAAQABAAEAAQABwAHAAcABwAH
AAYABAAEAAQABAAEAAMAAwADAAMAAwAFAAYABgAFAAUABQAFAAUABQAFAAUABwAJAAkA
CQAJAAcACAAJAAkABwAHAAcABgAIAAoACgAKAAkACQAJAAkACwALAAsADAAMAAwADAAM
AAsACgAJAAcACQAIAAgACgAMAAwADAAMAAwADAAMAAwACgAJAAkACgALAAsADAANAAkA
CQAKAAoACgAKAAoACgAIAAcABwAIAAoACgAJAAgACAAIAAgACAAIAAkACQAIAAcABwAJ
AAkABwAHAAUABwAJAAcABwAHAAcABwAHAAcABwAHAAYABgAEAAQABAAEAAUABgAGAAcA
BgAGAAYABgAIAAkACQAJAAYAAgAFAAYABwAIAAgACQAJAAkABgAGAAYABQAFAAQABwAJ
AAkACAAIAAgACgAKAAoACgAIAAkACQAJAAkACQAJAAwADwAPABEAEgASABMAFAAWABsA
GwAcABwAHgAeAB4AHgAbABcAEgAPAA0ADQALAAsACgAJAAkACQAJAAkACgAKAAkACAAH
AAcABQAEAAMAAwAEAAQAAwADAAMAAwADAAQABQAGAAYABgAGAAYABwAHAAUABQAFAAUA
AgACAAUABwAMABYAJQAzAEEAUQBpAIgAqQDHAOMA9wAAAfMA3ADBAJ0AcwBGAA4Azf+i
/47/h/+M/5H/mf+o/7r/zP/c/+X/6//0//n/+f/7//v/+//+/wAAAQABAAMABAAEAAMA
AQADAAQABAAGAAYABgAHAAcABwAHAAgABgAGAAYABgAGAAYABgAGAAQABAAEAAQABAAE
AAQABAAGAAcACAAIAAYABQAFAAUABgAHAAgACQAJAAgABwAGAAgACAAJAAkABwAHAAgA
CAALAAsACwAMAAwADAANAA0ACwAMAAwADQAPABAAEQARABAAEAAQABAAEgAUABQAFAAU
ABUAFQAUABYAFgAYABgAGwAcABwAHAAaAB0AHQAbABsAGwAdAB0AHQAdABsAGwAbABwA
HQAeABsAGgAZABYAFQAWABYAFwAZABgAFwAXABcAGAAZABkAGQAXABcAFgAYABgAFwAX
ABcAFgAVABMAEgARABAADwARABEAEAAPAA4ADQANAA0ADQALAAsACwANAA0ADQAMAAgA
CAAIAAgACQAJAAkACQAJAAgABgAGAAcACAAJAAkACQAJAAkACQAJAAoACgAJAAcABwAH
AAcACQAJAAkACwALAAsACwALAAsADAANAA0ADQANAA0ADAAMAA4ADgAOAA8ADwAPAA8A
DQANAA0ADgAQABAAEAAQABAAEAAQAA8ADwAOAA4AEAAOAA4ADgAOAA8AEAARABIAEAAP
AA8AEAAQAA8ADwAPAAsACwAMAAwADwAQABEAEgAQAA8ADwAQABAAEAAPAA4ADAAMAAwA
DAAOAA8ADwAOAAsACwANAA0ADQANAAsADQAPAA0ADQANAA0ADQANAA0ADQANAAwADAAO
AA4ADgAOAAwADAALAAsADAAMAAwADAAOAA8ADwAPABAAEAANAA4ADAAMAAwADAAOAA8A
DwAPAAwADAAMAAsACwAKAA0ADwARABAAEAAQAA8ADgANAAwADgAPAA8ADwARABEAEQAU
ABcAFwAZABoAHAAdAB4AIAAhACEAIgAiACIAIgAiACIAIgAfABsAGQAXABcAFQAVABQA
EwATABMADwAPABAAEAARABAADwAPAA8ADgANAA0ADAAMAAsACwALAAsACwAMAA0ADgAO
AA4ADgAOAA8ADwANAA0ADQANAA4AEgATABEAEgAeAC8APQBJAFsAcwCSALMA0wD1AAUB
BgH5AOYAxwChAHkATgASANP/qv+a/5P/lP+Z/6P/tv/G/9L/4v/v//f//P///wEAAwAF
AAcABgAIAAkACQAMAA4ADwAPAA0ADwAQABAAEAAQABAAEQATABMAEwAUABIAEgASABIA
FAAUABQAFAASABIAEgASABMAFAAVABYAFAAVABYAFgAWABUAFQAVABcAFwAXABcAFwAW
ABUAFAAVABYAGAAZABcAFwAYABgAGQAZABkAGgAaABoAGwAbAB0AHgAeAB8AHwAgACEA
IQAhACAAHwAeACEAJAAlACYAKQArACwALAArACoAKwAqAC0ALgAuAC4ALQAvAC4AKwAr
ACsALQAtAC8ALwAtAC0ALgAuAC4ALgAuAC4ALgAsACwALAArACsAKQAoACcAJwAqACwA
LgAvAC0AKwArACoAJwAmACQAIwAmACYAJgAlACcAJwAnACcAJAAjACEAHwAgAB8AHwAf
ACEAHwAfAB8AHQAdAB0AHAAcABwAHAAcABwAGwAaABkAGgAaABkAGgAbABwAHQAdAB0A
HQAdAB0AHwAgACAAHwAdAB0AHQAdAB8AHwAfACEAIQAhACEAIQAfACAAIQAhACMAIwAj
ACIAIwAmACcAKAAlACUAJQAlACUAJQAlACYAKAAoACgAKAAmACYAJgAlACcAJgAmACgA
KgAqACoAKgAoACgAKAAoACgAJwAnACgAKAAnACcAJwAnACcAKAAoACYAJgAmACYAJgAl
ACUAJgAoACgAJwAmACgAKAAoACgAJwAnACYAJAAlACUAJwAnACUAJQAjACUAIwAhACEA
IQAkACUAJgAnACcAJwAmACYAJgAmACYAJgAmACYAJQAlACgAKAAoACgAKAApACkAKQAm
ACYAJQAlACcAJwAnACcAKAAoACgAKAAnACcAJwAoACgAKAAqACgAKgArAC0ALgAuAC4A
MAAyADIAMgAyADQANgA4ADoAOwA8AD0APgBAAEAAQABAAD0AOgA3ADQAMwAyADEAMAAv
AC4ALQAsAC4ALgAuAC4ALAAsACwALAAqACoAKgAqACwALAAsACwALAAsACwALAAqACoA
KgAqAA==
         </WaveFormData>
      </LeadData>
      <LeadData>
         <LeadByteCountTotal>10000</LeadByteCountTotal>
         <LeadTimeOffset>0</LeadTimeOffset>
         <LeadSampleCountTotal>5000</LeadSampleCountTotal>
         <LeadAmplitudeUnitsPerBit>4.88</LeadAmplitudeUnitsPerBit>
         <LeadAmplitudeUnits>��V</LeadAmplitudeUnits>
         <LeadHighLimit>2147483647</LeadHighLimit>
         <LeadLowLimit>268435456</LeadLowLimit>
         <LeadID>V5</LeadID>
         <LeadOffsetFirstSample>0</LeadOffsetFirstSample>
         <FirstSampleBaseline>0</FirstSampleBaseline>
         <LeadSampleSize>2</LeadSampleSize>
         <LeadOff>FALSE</LeadOff>
         <BaselineSway>FALSE</BaselineSway>
         <ExcessiveACNoise>FALSE</ExcessiveACNoise>
         <MuscleNoise>FALSE</MuscleNoise>
         <LeadDataCRC32>1221993651</LeadDataCRC32>
         <WaveFormData>
/v/+//7//v/8//z//P/8//r/+v/6//r/+P/4//j/+P/6//r/+v/6//n/+P/3//b/8//y
//H/8P/u/+7/7v/u/+7/7v/u/+7/7v/u/+7/7v/w//D/8P/w/+7/7v/u/+7/7//w//H/
8v/z//T/9f/2//b/9v/2//b/9P/0//T/9P/2//b/9v/2//T/9P/0//T/9P/0//T/9P/0
//T/9P/0//L/8v/y//L/8//0//X/9v/2//b/9v/2//P/8v/x//D/8f/y//P/9P/y//L/
8v/y//D/8P/w//D/8v/y//L/8v/z//T/9f/2//X/9P/z//L/8v/y//L/8v/0//T/9P/0
//L/8v/y//L/8v/y//L/8v/0//T/9P/0//T/9P/0//T/9P/0//T/9P/0//T/9P/0//T/
9P/0//T/9P/z//P/8v/y//P/9f/2//X/9P/z//P/8//x//H/8f/y//T/9f/2//j/+P/3
//f/9//3//f/+f/5//r/+v/8//7/AAACAAQABgAHAAcACAAHAAcABwAHAAYABgAEAAQA
AAAAAP///v/7//r/+v/6//n/+f/5//n/+//5//r/+v/8//v/+v/6//j/+f/2//T/9f/2
//f/+P/4//j/+P/3//f/9//4//j/9v/2//b/9v/4//b/8//0//b/+/8FABIAIAAuAEQA
YgCCAKQAxwDgAOwA6QDdAMgAqAB9AFMAKAD1/8n/rP+f/53/nP+e/6f/s/+//8r/1P/b
/+H/4//k/+X/5f/n/+b/5v/n/+f/5v/m/+b/5f/n/+f/6f/p/+f/5//n/+f/6f/q/+r/
6//q/+n/6P/n/+f/5//n/+f/5f/k/+T/4//l/+X/5f/l/+X/5f/n/+f/5f/l/+X/5v/l
/+T/5P/j/+X/5f/l/+P/5P/k/+X/5f/l/+X/5v/o/+r/6//r/+v/7f/t/+3/7v/v//H/
8f/x//P/8//z//P/9f/1//X/9f/0//X/9f/1//X/9v/4//j/9//3//n/+v/8//7//v//
/wIABAAGAAQABAAEAAYABgAHAAcABgAFAAQABAADAAIAAQABAP///f/9//3/+//9//7/
/f/+//7//P/8//7////+//z/+//5//j/+f/6//v/+f/3//P/8//x//H/8f/0//P/8//x
//D/8P/w//H/8//y//H/8P/u/+7/7v/u/+3/7P/s/+3/7f/v/+7/7f/t/+v/6//q/+r/
7P/t/+3/7v/v/+//7v/t//D/8f/y//L/8P/y//L/8v/x//L/8f/x//H/8f/x//D/8v/y
//L/8v/z//T/9P/y//H/8v/x//D/8v/y//L/8v/w//D/8P/x//L/8v/y//L/8v/y//L/
8f/y//H/8f/y//P/8//z//L/9P/0//T/9f/0//T/8//z//T/8//z//P/8f/x//H/8//z
//P/8v/y//L/8v/0//T/9P/0//T/9f/3//f/9v/2//T/9f/2//b/8v/x//D/7v/s/+z/
7P/s/+r/6v/r/+3/7//u/+z/7P/s/+z/7P/r/+z/7P/u/+//7//u/+z/6v/t/+7/7//w
//H/8v/z//P/8f/u/+7/7v/u/+7/8P/v/+//7v/w//H/8//0//P/8v/x//H/8P/t/+z/
6//r/+z/7P/s/+3/7P/q/+n/6v/r/+z/7//x//L/8v/0//P/9P/1//b/+v/7//v//P/+
////AAABAP3//P/5//j/9P/0//P/8v/x//D/8P/w/+//7//v/+//7v/r/+v/6v/q/+n/
6P/o/+j/6f/m/+T/5v/m/+b/5v/m/+b/5v/l/+X/5f/m/+b/5v/m/+b/5v/o/+b/5f/k
/+T/6//3/wIADgAgADQATgBsAIwArwDSAOwA7wDpANoAwACXAG8ARgARANv/tP+d/5f/
lv+U/5n/pf+z/77/yv/R/9X/2f/c/93/3f/f/+D/4P/h/+H/5P/k/+T/4//i/+H/4v/h
/+L/4//k/+X/5//o/+j/6f/n/+f/5//n/+j/6f/q/+v/6P/o/+n/6f/r/+3/7//x//H/
8f/z//P/8f/x//H/8v/w//D/8f/x//H/8f/x/+//7v/u/+//7//x//H/8v/0//P/8//y
//H/8//1//f/+v/4//n/+P/3//j/+f/6//v/+//7//v/+//+/////////wAAAgAFAAYA
BQAFAAcACAAIAAYABwAIAAkACgAOAA8AEQASABMAFQAYABoAGQAYABcAFwAYABcAGAAZ
ABoAHAAdAB4AHQAcABoAGQAYABcAFgAXABYAFgAVABYAEwASABEAEAASABMAEwAUABQA
EwASABEAEQASABEAEgASABIAEQAQAA8ADgAOAA4ACgAJAAgABwADAP///v/8//3//f/9
//7//f////3//P/5//j/9//2//j/+P/4//f/+f/5//r/+v/6//r/+v/6//r//P/9//7/
/v///wMADAAeADoAWAB+ALIA6AATASgBKAEXAQEB3ACoAGsAKQDq/8v/y//K/8X/zf/Y
/97/5//z//n/+v/8//v/9//3//j/9//3//f/+v/6//v/+//8//z//P/7//v/+//9//3/
+//7//v/+//9//7//v///wEAAQABAAEA///////////+//7//////////////////P/7
//z/+//8//3//v8AAAIAAgADAAMAAQABAAEA/////wAAAgADAAMAAwAEAAYACAAKAAoA
CgAKAAoACgAJAAkACAAIAAkACwAMABAAEgAUABcAGgAZABoAGwAeACAAIQAiACcAKAAo
ACkAKwArACsALQAsACwAKwAsACsALAAtAC4ALAArACkAKAAmACMAIAAdABkAGAAVABQA
EgASABEAEAARABAAEAAQABEAEQARABEADgALAAsACgAIAAcABgAGAAgACwAKAAoABwAG
AAUABAAEAAQABAADAAYABwAJAAoACgAKAAoACgAGAAQABwAIAAQAAwAHAA4AGgAsAEQA
YACEAK4A4QAWAUABTwFHATYBHAHzALkAegA9AP//0v/D/8H/uv+6/8n/1//l/+7/9P/5
//3///8AAAEAAwADAAIAAgADAAMAAQAAAP///f/9//3//////wEAAQABAAEA//8AAAAA
AQD/////////////////////AQACAAQABQADAAMAAwADAAEAAQADAAMABQAFAAUABgAE
AAQABQAFAAcABwAHAAUAAgACAAMAAwAFAAUABgAIAAcABwAGAAUABQAFAAUABgAHAAkA
CQAJAAkACQAJAAkACwALAAsACwALAAsACgAJAAkACgAMAAwACAAHAAgACAAGAAgACAAJ
AAcACAAJAAYACAAIAAoACgANAA0ADAALAAsADAAMAAwADgAPAA4ADQAOAA8ADgARAA8A
DQANAAwADgAOABAAEQATABIAEgARABIAEwAUABUAFwAVABEAEQATABMAEwAWABcAFwAV
ABQAEwASABIAEwATABMAEwASABQAFgAYABkAFgAWABcAFwAXABYAFQAVABYAFwAXABgA
FwAXABYAFgAVABUAFAATABQAFQAWABYAFgAYABgAGAAWABgAGAAZABsAGwAbABoAGgAa
ABoAGgAcAB4AHwAeABwAHgAeAB4AHQAcABsAGgAbABwAHQAfAB4AHgAeAB4AHgAeAB4A
HQAfAB8AIAAiACIAIQAgAB4AIAAgACAAIQAkACQAIwAjACQAIwAjACMAIwAjACMAJQAk
ACMAIQAgAB4AHgAgACAAHgAeAB4AHwAeAB0AGwAaABoAGwAcABwAHQAdAB0AHAAaABoA
GgAaABsAHAAeACEAIQAeABwAHAAcABwAHgAdAB0AHAAeAB8AIQAiAB8AHgAdAB0AGwAZ
ABkAGQAZABoAGgAaAB0AHgAeAB8AHwAfAB8AIQAlACYAJgAoACcAKAApACoALAAtAC0A
LgAyADMANAA1ADEAMAAtACwAKgAqACkAKAAmACQAIwAiACIAIwAkACUAIgAfAB8AHgAe
AB0AHAAcABsAHQAbABoAHAAcABwAHAAcABwAHAAbAB0AHQAeAB4AIAAgACAAIAAeACAA
HwAcABwAHwAhACgANgBIAFwAcgCSALYA3QAIAS4BQwFFAUABOAEdAfMAxACRAE8AFADr
/9X/zv/M/83/0//d/+j/9v8DAAkACwAQABUAFwAXABcAFgAWABUAFAAUABQAEwAUABUA
GAAZABgAFwAWABUAFQAWABYAFwAWABUAFAATABEAEQARABEAEgASABMAEwAQAA8ADgAN
AA0ADQAPAA8ADwAPAA8AEAAQABAAEQARABEAEQARAA8AEAAQABEAEQARABEAEgAUABQA
FQAVABUAFQAVABUAFgAVABcAFwAXABcAFwAXABcAGwAbABsAGwAaABsAGwAbAB0AHgAg
ACAAIgAjACYAKAAmACgAKAApACgAKgAsACoALAAsAC4ALgAtAC0ALAArAC0ALgAuAC4A
LwAvAC0AKwArACsAKQArAC0AKwArACoAKgAqACwALQAtACwALAArACgAJwAmACUAJQAj
AB8AHwAfAB8AHwAiACMAIwAhACAAHQAcABwAHQAcABsAGgAYABYAFgAWABUAFgAWABcA
FwAZABgAFwAXABcAFwAWABYAGQAZABgAGAAcAB0AHQAdABwAGwAaABgAGAAaABoAGgAb
AB4AHwAhAB8AHwAfAB4AIAAgACAAIAAhACIAIgAgACAAIgAiACIAIgAiACIAIgAgACAA
IAAhACIAIgAiACIAJAAkACQAIwAgAB8AHwAgACUAJQAlACQAIgAiACIAIwAkACQAIwAj
ACIAIQAhACEAIQAhACEAIwAjACMAIgAiACQAJAAmACYAJQAkACMAIwAhACEAIAAgACIA
IwAkACQAIQAhACEAIAAgACAAIAAgACAAIAAhACMAJQAkACIAIgAmACQAIgAiACIAIgAi
ACEAIQAgACIAIwAlACYAJAAkACQAJQAlACMAIwAjACEAIgAiACIAIwAiACAAHwAhACEA
IQAjACIAIgAhACIAJAAmACgAKgAqACsAKwAsAC0ALQAtAC0ALQAsACkAKAAkACQAIwAi
AB8AHgAeAB4AHwAfAB8AHwAeABsAGwAaABgAFwAWABYAGQAbABkAGAAYABgAGAAYABgA
GAAYABcAFgAVABUAFAAWABYAFgAWABgAGAAVABQAFAAVABkAIgAwAD4AUABoAIYAqADP
APQAEgEpAS0BIAEOAfEAxQCUAGEAJQDy/9H/v/+6/7j/u//H/9X/4P/s//X/+////wAA
AQADAAUABAAEAAUABQAHAAgACQAJAAsACwANAA0ADAALAAoACQALAAwADAANAAsACwAL
AAsACwALAAsACwAKAAoACwALAAoACQAIAAcABwAHAAkACQAJAAkACQAKAAgACAAJAAkA
CgALAAwACwALAAwADgAPAAwACwALAAwADgAPAA8ADwAPAA8ADwAQABAAEQAQAA8AEgAT
ABQAFQAXABcAFwAXABoAGwAbABsAHQAeACAAIAAhACEAIwAkACIAJAAkACUAJgAoACoA
KAAoACgAKgAqACkAKQAoACcAJQAmACYAJgAlACUAIwAhACAAIQAgACMAIwAhACEAIAAe
AB4AIAAhAB4AHAAbABkAGAAZABoAGwAdABsAFwAXABQAEwASABQAFAATABAADgANAAwA
DAANAAsACwALAAoACgAKAAoACQAHAAYABgAFAAUABAADAAMABQAFAAQABAAFAAUABAAE
AAQABQAFAAUABgAHAAgACAAJAAwADQAOAAwADgAOAA8ADQANAA0ADAAOABAAEgAUABQA
FAATABAAEgAUABQAFAASABAADgAMAAwADAAMAA0ADgAOAA4ADgAOAA4ADgANAAwACwAL
AAwADgANAAwACgALAAwADQAPABAAEAAPAA8ADwAPABAAEQAPAA8ADwARAA4ADQALAAoA
DAAMAA4ADgAOAA4ADgAPABEAEQAQABAADwAPAA8ADgALAAsACwAKAA0ADgAPABAAEAAQ
ABEAEwARABAADgAOABAAEAAQAA8ADAAMAA4ADwALAAoADQAOAA8AEAAOAA0ADQAMAA0A
DwASABQAEwASABEAEQARAA8ADwAPABEAEgASABIAFAAUABMAEwATABMAEwAVABYAFgAV
ABYAGAAaABwAHgAgACEAIQAiACIAIQAgAB8AHwAeABsAGgAWABYAFQAUABEAEAAQABAA
EQARABEAEQASAA8ADwAOAAwACwAKAAoACwANAAsACgAMAAwADAAMAAsACgAJAAcACQAJ
AAoACgAIAAgACAAIAAYACAAHAAQABAAJABMAIgAwAEAAVgByAJIAtADbAPgACgEPAQMB
8gDWAKsAgQBWAB8A6//G/7P/rf+s/6z/tf/F/9H/3P/k/+n/7//1//b/+f/7//v//P/8
//3//f/9//z/+//5//v/+//9//3//v///wAAAQABAAIAAgADAAUABQAFAAUABQAFAAUA
BQADAAIAAgABAAMAAwADAAMAAgADAAYABwAEAAMAAgACAAAAAAABAAEAAgADAAQAAwAC
AAIAAwADAAIAAQABAAIAAgADAAMAAwAEAAUABgAIAAkACwALAAsADAANAA4ADwAQAA8A
DgANAA4ADwAPAA8ADwAQABIAEgAPAA8AEQASABMAFgAXABkAGQAaABsAGAAaABoAHAAc
AB8AHwAeAB0AHQAeAB4AHgAfAB8AHQAbABoAGwAaAB0AGwAZABkAGAAYABgAGgAbABsA
GgAaABkAFwAXABcAFwAVABMADwAPABEAEQARABQAEwATABEAEAAPAA4ADgAPAA0ADQAN
AAwADgAOAA4ADQAMAAwADQANAAsACgAJAAkACQAJAAgACAAHAAcABgAGAAgACQAJAAkA
CQAJAAkACAAIAAoACgAKAAgACgAKAAsACwALAAsACgAIAAgACAAIAAoADAANAAwADAAO
AA4ADgAOAA4ADgAOAA4ADgAOAA8ADgAOAA4ADgAMAAwADAALAAoACQAJAAoADQANAA0A
DAAOAA4ADgAPAA4ADgANAA0ADAALAAsACwANAA0ADQAPAA4ADQALAAoACgAKAAwADAAL
AAoACQAJAAkACQAIAAgACAAJAAoACgALAAsACwAKAAgACAAIAAgABgAGAAcACQAHAAYA
BAAEAAQABAAEAAMAAgACAAQABQAGAAYABQAEAAQABAAEAAQABwAGAAMABAACAAIAAgAC
AAIAAQABAAAAAAABAAMABAACAAIAAgADAAUAAwADAAMABQAGAAYABgAKAAoACQAJAAkA
CQAJAAsADwAQABAAEgATABQAFQAWABgAGQAZABoAGwAbABsAGwAZABgAFQAUABEAEAAO
AAwADQAMAAwADAANAA0ADQANAA4ACwALAAoACAAHAAYABgAJAAsACQAIAAoACgAKAAoA
CQAIAAcABQAEAAMAAwACAAQABAAEAAQACAAGAAMABgAGAAkAEwAgACoAOABQAGwAigCq
AM0A7AD+AAEB9wDoAM4ApQB5AE4AGwDr/8r/t/+t/6r/qv+1/8H/zf/W/+D/5//r//H/
9P/1//f/+f/4//j/+f/5//j/+P/4//f/9f/1//f/9//3//f/9//3//X/9v/2//f/9f/1
//X/9f/1//X/9f/1//T/9P/1//X/8//z//P/8//y//P/9v/3//X/9f/1//b/9P/0//X/
9f/1//X/9f/z//P/9P/2//f/9P/z//P/9P/2//f/9//3//f/9//3//j/+f/7//v/+//5
//n/+f/5//z//f/+/////v///////////wAAAgACAAMAAwAFAAYABAAGAAYABwAGAAgA
CgAIAAoACgAMAAwADQANAAwACwAKAAoACQAIAAoACwAKAAkACgALAAoADQANAAsACwAK
AAgACAAKAAsACgAIAAcABQADAAMAAwADAAUAAwD//////f/9//3/AAD//////f/8//n/
+P/4//n/+//7//v/+v/4//j/+P/3//T/9P/1//X/9v/2//b/9//3//f/9v/2//X/9f/0
//T/9P/1//X/9f/z//P/8//y//T/9v/2//b/9P/2//b/9//3//f/9//2//T/9P/0//T/
9//4//j/9v/2//j/+P/4//b/9v/2//b/+P/4//j/+f/5//j/9//2//n/+v/7//v/+//7
//z//v8AAP///v/8//z//P/8//3//P/8//v/+//7//v//P/9//v/+//7//3/+//7//r/
+v/4//b/9v/0//b/9v/2//f/+f/5//j/+P/2//f/+P/4//X/9f/1//T/9P/0//T/9P/y
//L/8//1//b/9v/1//b/+P/4//j/9//0//T/9v/3//j/+P/3//b/9P/0//b/9v/2//b/
9v/1//X/9P/1//f/+v/8//r/+v/6//v/+//5//n/+f/5//r/+v/6//z//P/7//v/+//7
//v//f/9//7//v8AAAEAAgADAAQACQALAAwADgAOAA0ADAALAAkACAAFAAQAAgACAAEA
AAABAAAAAAAAAP///////////v/7//v/+v/8//v/+v/6//v//f/7//r/+v/6//r/+v/4
//j/+P/3//f/9//4//j/9v/2//b/9v/6//r/9//0//b/9//9/wgAGAAoADoAVgB2AJgA
uQDYAPAA+QDxAOIAzAClAHkAUAAhAOv/wv+r/6P/oP+i/6n/s/+9/8r/1v/b/93/4f/o
/+3/6//r/+z/7P/t/+3/8P/w//D/7//v/+//8f/x//H/8f/x//H/8f/y//L/8//x//H/
8f/x//P/8//z//P/8f/w//D/7//x//H/8f/x/+//7//x//H/7//v/+//8P/u/+z/6//p
/+r/6//s/+v/6v/q/+v/6//r/+v/7P/u/+//7//u/+3/7f/t/+3/7v/v//H/8f/x//H/
8f/x//H/9P/1//b/9//2//f/9//3//b/9v/3//b/+P/5//z//v/9//7//f/9//7/AAAC
AAAA/v/+/wAAAAACAAMAAwADAAEAAgACAAIAAwADAAEA/////wEAAQAFAAcABQAFAAQA
AgACAAQABQADAAIAAgABAAEAAQABAAEAAQD///v/+//5//n/+f/8//3//f/7//r/9//2
//b/9//5//n/+f/4//b/9v/2//X/9P/0//X/9f/1//T/8//z//X/9f/0//T/9f/1//T/
9P/4//n/+f/5//n/+f/5//j/9//4//f/9v/4//r/+v/7//v/+//7//r/+P/4//j/+P/5
//r/+v/4//j/+v/6//r/+v/6//r/+v/6//r/+v/7//7//v/+//7//v/+//7//f/6//n/
+f/6//3//f/9//z//v/+//7////+//7//f/9//z/+//7//v/+//7//v//f/9//3//P/8
//z//P/+//7//v/+//7///8BAAEAAAAAAAAAAQACAAIAAQABAAEAAAACAAIAAgACAAIA
AgADAAUABwAGAAQABAAEAAQABAADAAQABAAGAAcACAAIAAcABgAFAAQAAwACAAUACAAJ
AAcACAAGAAYABgAGAAUAAwACAAAAAgADAAUABgAIAAgACAAJAAgABQAEAAMABAAGAAcA
CAAIAAgABwAHAAkACQAJAAsACwAMAAwADgAPABAAEQASABIAEwATABQAEwATABMAEwAT
ABIADwAOAA4ADgANAAwACwAKAAoACgAHAAcABwAHAAQAAQABAAAA/v/9//z//P///wEA
///+//7//v/+//7/AAAAAAAA///+//3//f/8//3//v///wAA/v/+////AAD+////BQAU
ACgAOABMAGoAigCqAMsA6AD4APsA8wDeALwAkwBrAEAACwDd/8L/s/+r/6r/qv+x/73/
y//W/+D/5f/r/+//8v/1//f/+f/4//j/+f/5//j/+P/4//f/9//3//n/+f/5//n/+f/5
//v//P/8//3//f/9//3//f////////////z//P/9//3////////////9//3/////////
/////wAAAgACAAMAAwADAAMAAwABAP///v/+//3/+v/5//n/+v/+/////////wEAAQAB
AAIAAQADAAMAAwACAAEAAAD/////////////AQADAAQABQAFAAYACAAIAAYABQAGAAYA
BgAIAAgACQAMAA4AEAAOABAAEAASABIAEwATABIAEQATABQAFAAUABQAEwAQAA0ADAAN
AAwADwAPAA0ADQAMAAoACgAMAA0ADQAMAAwACwAHAAcABwAHAAUAAwD/////AQABAAEA
BAACAAEA/v/8//3//P/8//3/+//7//v/+v/6//r/+v/5//j/+P/5//n/+v/6//r/+//5
//n/+P/4//f/9//2//b/+P/5//n/+f/5//n/+f/4//j/+v/6//r/+v/8//z//f/+////
AAAAAAIAAgACAAIAAgACAAEA/v8AAAIAAgACAAIAAgACAAIABAAEAAQABQAGAAYABgAG
AAQABAAEAAMABAADAAMABAAJAAkACQAIAAkACgALAA0ADQAMAAoACQALAAsADAANAAwA
CwAKAAsADQANAAwADAALAAoACwAKAAwADAAMAA0ADAALAAkACAAKAAsADAAMAAsACwAL
AAoACAAIAAgACAAIAAgACQALAAsACgAIAAgACAAIAAgABwAIAAgACgALAAsADAAMAAwA
DAAMAAwADAANAA4ADwAPAA0ACgALAAwADQAOABAADwAPAA4ADQANAA4ADgAOAA4ADgAP
ABEADwAPAA8AEAASABMAFAAUABQAEwATABMAEwATABUAGQAaABoAHAAbABwAHQAeACEA
IwAkACYAKQApACkAKQAmACQAIAAeABwAHAAbABoAGQAYABgAGAAZABkAGQAZABgAFQAV
ABQAFAATABIAEgATABUAEwASABIAEgASABIAEwAUABUAFQAVABUAFgAWABYAFgAWABYA
FAAUABUAGgAcACEALQA8AEoAWgBwAJAAsADQAO8ACgEYARMBAwHuAMwAnQB1AEYAEQDr
/9b/y//H/8b/yP/T/9//7//8/wIABQANABEAEAAPAA8ADQAQABAAEQARABIAEgASABEA
EQARABMAEwAWABcAGAAZABoAHAAdAB8AHQAdAB0AHQAfAB8AHwAfACAAIAAhACEAIwAj
ACMAIwAiACMAJgAnACUAJQAlACYAKAAoACkAKQAnACcAJwAlACcAKAAqACsAKgApACkA
KgAuAC8ALwAvADEAMQAxADIAMQAzADMAMwA0ADUANgA3ADkAOQA5ADkAOwA9AD4APwA/
AEAAQgBCAEMAQwBFAEYASABKAEoASwBLAEwATQBKAEoASgBMAEwATQBNAEwASwBMAE4A
TwBQAE8ATwBNAEsASgBLAEoATQBPAE0ATQBMAE4ATgBQAFEATwBOAE4ATQBMAE0ATgBP
AE8ATQBJAEkARwBHAEcASgBLAEsASQBIAEcARgBGAEcARQBFAEUARABGAEYARgBFAEIA
QgBDAEMARQBEAEMAQwBBAEEAQABAAEMAQwBCAEIAQwBDAEIAQQBDAEMAQwBCAEEAQgBB
AEAAPwBAAD8APwBBAEEAQQBAAEEAQgBDAEQARQBGAEYARABGAEgASABIAEoASgBKAEoA
SgBKAEoASwBMAEwATABMAEoASgBKAEkASgBJAEkASgBMAEsASgBIAEkASgBLAE0ATQBM
AEoASQBJAEkASgBLAEoASQBIAEkATABNAE0ATgBMAEwATgBOAEwATABMAE0ASwBLAEoA
SgBKAEsATABMAEsASwBLAEoASgBKAEoASgBKAEoASwBNAE8ATgBMAEwATABMAEwASwBN
AE4AUQBTAFQAVABTAFIAVABUAFQAVABVAFYAVwBXAFkAWQBXAFgAVgBWAFYAVgBXAFcA
WABYAFUAVQBWAFYAWABYAFgAWQBaAFkAWgBbAFoAWgBZAFgAWABYAFcAVwBZAFkAWQBb
AF0AXgBeAGAAYgBkAGYAaABqAGsAawBsAG0AbQBtAG0AbABsAGoAagBoAGgAZwBmAGcA
ZgBmAGYAYwBjAGMAYwBlAGMAZABkAGYAZQBkAGQAYgBjAGAAXgBeAF4AXgBeAGEAYgBj
AGMAYwBjAGQAZABiAGIAYgBiAGQAaABnAGQAYgBtAHsAigCYAKoAxADiAAIBKAFLAWIB
agFlAVUBPgEYAe0AwwCUAF8APQAqAB0AGQAWABwAKQA1AD8ATABWAF0AXwBfAF4AXwBh
AGEAYgBiAGMAYwBnAGgAaQBpAGcAZwBpAGkAawBrAGsAawBpAGoAagBrAGkAaQBpAGkA
awBrAGsAawBqAGoAawBrAG0AbQBtAG0AawBrAG0AbQBtAG0AbQBuAG4AbgBvAG8AbQBt
AG0AawBsAG4AcQBzAHQAcwBzAHQAdAB1AHUAdQB1AHUAdQB2AHcAeQB5AHkAegB7AHwA
fQB+AH0AfAB7AH4AgQCDAIUAhgCIAIsAjACLAIsAjQCOAJAAkgCSAJMAkgCUAJYAlACU
AJQAlgCWAJUAlQCUAJMAlACWAJcAmACbAJsAmQCXAJgAmQCYAJsAmQCXAJcAlgCZAJoA
nQCfAJ8AngCeAJ0AmQCZAJkAmQCbAJsAmQCbAJsAmwCbAJ4AnQCbAJcAlACUAJQAlQCX
AJcAlwCXAJYAlQCUAJMAkQCRAJIAlACVAJUAlACTAJMAlACVAJUAlgCXAJcAlgCWAJgA
mQCZAJkAmgCbAJwAnACaAJwAnACcAJ4AoACgAKEAowCjAKMAogCkAKQApACkAKUApgCm
AKQApQCoAKkAqgCqAKoAqgCqAKoAqgCqAKsArQCuAK8AsACuAK4ArgCtAK4ArQCtAK4A
sQCxALEAsACwALAAsACxALAAsACvAK8ArwCvALAAsQCyALMAtAC3ALcAtwC2ALYAtgC2
ALgAuAC4ALgAuAC5ALsAuwC6ALoAuAC5ALoAugC7ALsAuwC6ALsAvAC9AL4AvQC8ALwA
vQC+AL4AvQC+AMAAwADAAL8AvgC+AMAAwQDBAMIAwgDCAMQAxADEAMQAxwDIAMkAyQDJ
AMcAxwDIAMoAygDJAMkAygDKAMsAywDNAM4AzwDPAM8A0ADQAM8A0ADSANMA1gDXANcA
2ADZANoA2wDcAN8A4gDlAOgA6gDqAOoA6gDsAOwA7ADsAOkA6ADnAOYA5ADkAOQA5ADh
AOAA3wDeAN8A4ADhAOIA4ADgAOAA4ADiAOIA4gDiAOMA5ADlAOYA5gDmAOYA5gDkAOQA
5ADkAA==
         </WaveFormData>
      </LeadData>
      <LeadData>
         <LeadByteCountTotal>10000</LeadByteCountTotal>
         <LeadTimeOffset>0</LeadTimeOffset>
         <LeadSampleCountTotal>5000</LeadSampleCountTotal>
         <LeadAmplitudeUnitsPerBit>4.88</LeadAmplitudeUnitsPerBit>
         <LeadAmplitudeUnits>��V</LeadAmplitudeUnits>
         <LeadHighLimit>2147483647</LeadHighLimit>
         <LeadLowLimit>268435456</LeadLowLimit>
         <LeadID>V6</LeadID>
         <LeadOffsetFirstSample>0</LeadOffsetFirstSample>
         <FirstSampleBaseline>0</FirstSampleBaseline>
         <LeadSampleSize>2</LeadSampleSize>
         <LeadOff>FALSE</LeadOff>
         <BaselineSway>FALSE</BaselineSway>
         <ExcessiveACNoise>FALSE</ExcessiveACNoise>
         <MuscleNoise>FALSE</MuscleNoise>
         <LeadDataCRC32>1599042564</LeadDataCRC32>
         <WaveFormData>
AgACAAIAAgACAAIAAgACAAAAAAAAAAAA/v/+//7//v///wAAAQACAAEAAAD///7//v/+
//7//v/+//7//v/+//7//v/+//7//v/+//7//v/+//7//v/+//z//P/8//z//f/+////
AAACAAIAAgACAAQABAAEAAQAAgACAAIAAgADAAQABQAGAAQABAAEAAQABgAGAAYABgAG
AAYABgAGAAQABAAEAAQABgAGAAYABgAGAAYABgAGAAUABAADAAIABAAEAAQABAAEAAQA
BAAEAAIAAgACAAIAAgACAAIAAgADAAQABQAGAAUABAADAAIAAgACAAIAAgAEAAQABAAE
AAQABAAEAAQABAAEAAQABAAEAAQABAAEAAQABAAEAAQABAAEAAQABAACAAIAAgACAAIA
AgACAAIAAwADAAIAAgADAAMAAwADAAQABAAEAAQABAAEAAQABAAEAAUABQAFAAYABgAG
AAYABgAGAAYACQAHAAcACAAJAAwADQAOABAAEQASABIAEgASABEAEQASABQAEgARABAA
DwAOAA0ADAALAAgABwAGAAcABwAHAAYABgAHAAYABgAIAAgABwAHAAcABgAFAAQABgAG
AAYABgAGAAYABgAFAAUABQAFAAUABQAGAAYABgAIAAYABAACAAUABwAMABcAIwAuAD4A
VQBuAIoApwC9AMsAzQDIAL0ApQB9AFsAQwAmAA0A/P/y/+z/5v/j/+b/6//w//b//f8C
AAMABAAEAAQAAgACAAIAAgACAAIA//////////8BAAIAAwADAAEAAQACAAIAAwADAAMA
BQADAAMAAwADAAQABAAEAAUABAADAAIAAQACAAMABAAFAAYABgAHAAcABQAEAAQABAAC
AAIAAgACAAQABAAEAAMAAQABAAIAAgAEAAQABAAEAAMABAAEAAUACQAHAAYABgAIAAkA
CQAJAAgACQAJAAoADAAMAAwADAAOAA4ADgAOAA8AEQASABMAEwAVABYAFgAWABkAGQAZ
ABsAHAAdAB0AHQAeAB8AHwAhACEAIQAhAB4AIAAhACIAIAAiACAAHgAdAB4AHgAfACEA
IAAfAB4AHAAcABwAHAAYABcAFwAWABcAFwAWABUAEgASABAADwAPAA8ADgAOAAwADAAL
AAsACwALAAsACwAJAAcABwAIAAgACAAHAAYACAAIAAgACAAKAAoACgAKAAoACQAGAAUA
BgAIAAkACgAJAAcABAAFAAYABwAIAAkABwAHAAcABwAHAAcABwAHAAYABwAHAAcACQAJ
AAkACQAKAAsACwAJAAcACAAJAAkACwALAAsACwAMAAwADAAMAA4ADAAMAAwADAAMAA0A
DQAMAAwADQANAA8AEAARABIAEAAQABAAEAANAA0ADQANAAsACwAJAAgACQAJAAoACgAK
AAoACgAKAAkACQAJAAkACQAJAAgACAAKAAoACgAKAAoACwALAAoACQAJAAoACgAKAAoA
CgAKAAgACAAIAAgACwALAAoACgAKAAoACgAKAAoACgALAAsACAAIAAYABgAJAAsACwAL
AAsACwAMAAwABwAEAAYABgAGAAYABgAHAAcACAAKAAsADAANAA0ADAALAAoACgAKAAoA
CgAKAAsACwALAAsACgAJAAgACQAKAAsADwANAA0ADgAPAA4ADwAQABIAFQAWABYAFgAX
ABcAGAAaABkAFgAUABIAEwASABEAEAAQAA4ADgAOAAsACwALAAoACQAJAAcABgAHAAgA
CAAJAAgABgAEAAIABAAEAAQABAAEAAQABAADAAMAAwADAAMAAwAEAAQABAAEAAIAAAD8
//v///8IAA8AGQAmADQARwBgAHoAlwC3AMsA1QDSAMsAuQCVAG8AVQA6ABsABAD0/+r/
5v/f/9z/4//o/+7/8//2//n/+v/6//r/+P/4//j/+P/4//j/9//3//f/9//1//b/9//3
//f/9//4//j/+f/5//n/+//5//n/+f/5//r/+v/6//v/+v/5//j/9//6//v//P/9//z/
/P/9//3/+//6//r/+v/4//j/+P/4//j/+P/4//f/9//3//j/+P/5//r/+//8//r/+v/5
//n//v/9//3//v/8//3//f/9//7//////wAAAQAAAP///v8BAAIAAwAEAAcACQAKAAsA
CQALAAwADAAKAAwADgAOAA4ADgAPABEAEgAUABYAFwAYABkAGAAYABgAGAAZABoAGwAc
AB4AHwAfAB8AHQAcABsAGgAXABYAFQAXABYAFQAVABUAFAATABIAEgARABIAEgASAA8A
DQAMAAwADAAKAAkACAAKAAoACgAKAAwACgAKAAoABwAHAAcABgADAAEA/f/6//v//P/8
//3//P/8//z//P/7//r/+f/4//j/+P/4//f/+P/5//r/+//6//r/+f/4//j/+P/6//r/
+f/3//j//f8LACAANgBTAHwAqADJANsA3wDbANIAuwCVAG0ASwArABwAFwAKAAAA/v8C
AAMABgALAAwACgAJAAYAAQD+//7//P/6//r/+v/6//r/+v/7//v/+//7//n/+v/7//v/
+P/3//f/9v/1//X/9f/3//f/9//3//f/+P/4//j/+f/7//v/+//7//n/+f/5//n/+P/4
//n/+f/8//z//f/+//z//P/8//z/+//6//n/9//5//n/+v/6//z//v8AAAIAAwAGAAQA
BAAEAAQAAQABAAAAAAAAAP///v/9/wEABAAHAAoACwAMAA0ADgAQABEAEQARABMAFAAV
ABYAGAAYABgAGwAaABkAGQAZABoAGwAcAB4AHQAcABoAGAAUABEADwAOAA0ACgAIAAYA
AwACAAEAAAACAAAAAAAAAP////////7/+//7//n/+P/2//b/9f/1//b/9v/2//b/9f/0
//P/8v/y//L/8v/x//T/9f/2//f/9//4//j/+P/0//L/9v/2//P/8f/w//P/+f8IABgA
LwBKAGoAkQC/AOMA8wD0AOsA4QDHAJ0AbwBOAC8AFAAGAPr/7P/j/+T/6f/w//T/8//0
//X/9P/0//T/9v/0//L/8v/y//L/7//v/+//7//u/+7/7v/t/+3/7f/u/+7/7//v/+//
8f/v/+//7//v//D/8P/w//H/8f/x//H/8f/z//P/8//z//P/8v/y//H/8//y//L/8v/0
//T/9P/0//T/9P/0//P/8v/x//H/8P/x//L/8//0//T/9P/z//P/9f/z//L/8v/0//X/
9f/1//T/9f/1//b/9v/2//b/9v/2//b/9v/2//b/9//3//f/9f/1//T/8v/w//P/8//z
//L/8v/y//H/8v/0//b/9//5//n/+f/5//b/+P/5//r/+//+//3//P/7//z//P/9//v/
+v/5//j/+f/6//v//P/9//3//v/+//7//////////P/8//r/+f/6//v/+//8//7//v/9
//3//P/7//r/+f/6//n/+v/8//3//v/+//7//P/8//z//P/+//7//v/+/wAAAQAAAAEA
AAAAAP///v/8//v/+f/7//3//f/9//3//f/9//3//f////////////7/////////////
//////8CAAMAAwABAAAAAAAAAP///P/7//r/+f/8//z//P/8//7//P/8//z/+v/6//v/
+//8//z//f/9//z//P/8//z/+v/6//r/+v/6//v//P/9///////9//z//f/9//7//v/8
//z//P/8//v/+//7//v/+//7//r/+v/6//r/+v/6//z//f/9//z/+//7//z//P/6//r/
+v/6//3//v///wAAAwAAAP3//P/7//r/+v/7//v//P/+////AAABAAEAAAD///7//v/+
//7//v/9//3//P/7//3//v///wAAAAAAAAAAAwAFAAUABgAHAAgACQAKAAwADAAMAAsA
CgANAA0ADgAQABAADgANAAwACQAIAAcABgAEAAIAAgACAAIAAwAEAAQAAgABAP7//P/+
//7//f/9//z//P/8//z//P/8//z//P/+//7//v/9//////////////8AAAAAAAD+/wAA
AAD8//v/+f/4//3/CQAYACQANQBOAGwAjQCzANMA6QDuAO8A7QDbALUAjwBwAE0AKgAQ
APz/7v/l/97/3f/g/+b/7//2//f/+P/8//7//v/+//3//P/7//r/+f/5//n/+f/7//z/
/f/9//3//f/+//7//f/9//3////9//3//f/9//z//P/8//3////////////9//3//f/9
/wAAAAABAAEAAQAAAAAAAAAAAAAAAAAAAAAAAAAAAP///////wAAAAD+//7//v/+////
AAAAAAEABQADAAIAAgACAAMAAwADAAIAAwADAAQACAAIAAgACAAIAAgACAAIAAsADQAO
AA8AEQATABQAFAASABUAFQAVABcAGAAZABkAGwAcAB0AHQAbABsAGwAbABoAHAAdAB4A
HAAeABwAGgAaABoAGQAZABkAGAAXABYAFgAWABYAFgAVABUAFgAWABMAEwASABEAEAAQ
AA4ADQAOAA8ADwAQABIAEgARABEADgANAAwACwALAAkACQAKAAgACAAHAAYACAAIAAgA
CAAGAAYABgAGAAUABQADAAMAAwAEAAQABAAHAAcABgAJAAcABwAHAAcABwAHAAcABwAK
AAsADAANAA0ADQAMAAsACwALAAsACwAMAA0ADQALAAsADAANAA0ADQANAA0ADQAMAAwA
DAAMAAwACgAKAAoADAAMAA0ADQALAAoACgAJAAwADAAMAAwACgAKAAoACgAJAAkACQAJ
AAkACQAHAAYABQAFAAYABgAGAAYABgAGAAgACQAKAAsADAALAAkACAAGAAYABgAGAAYA
BwAHAAYABQAFAAYABgAEAAQABAAEAAQABAAEAAQABwAHAAYABgAKAAgABgAGAAYABgAF
AAUABAAEAAUABQAFAAUABAAEAAQABAAEAAQABAAEAAIAAwADAAMABAAEAAQABAAFAAYA
BwALAAoACQAJAAkACwANAA8AEgARABIAEgASABMAEwAUABYAFAASABEAEAARABAADwAO
AA0ACgAJAAgACAAJAAoACgAJAAkABwAGAAUABAACAAEAAwAEAAUABgAEAAQABAAEAAQA
BAAEAAMAAQABAAEAAQADAAQABAAEAAgACAAGAAQAAwADAAQACQATAB4ALAA9AFYAcACR
ALMAzwDlAO4A6QDhAMsAowB7AFoAOQAcAAYA+P/u/+X/4P/l/+r/8v/3//z///8AAAAA
/v/+/wAA/v/+//7//v///////////wEAAgADAAMAAgABAAEAAAABAAEAAQADAAMAAwAD
AAMAAgACAAIAAwAFAAUABQAFAAMAAwADAAMABAAEAAUABQAFAAQABAAEAAIAAgACAAIA
BAAEAAQAAwAFAAUABgAGAAQABAAEAAQAAwAEAAQABQAHAAUABAAEAAYABwAHAAcACgAL
AAsADAANAAwACwAKAA4ADgAOAA4AEQATABQAFQATABUAFgAWABQAFwAXABcAGwAcAB0A
HQAdAB4AHwAfAB8AHwAfAB8AGgAcAB0AHgAdAB4AGwAYABgAGAAXABcAGAAYABgAGAAY
ABgAGAAYABUAEwASABAAEAARABEAEQAQABAADgANAAwACwAJAAgACAAIAAcABwAHAAcA
BwAHAAcABQAFAAYACAAIAAcABgAEAAQABAAEAAQABAAEAAQABQAFAAMAAwADAAQABAAE
AAQAAwABAAMAAwADAAMAAwAFAAUABQAFAAMAAwADAAMAAwADAAIAAQAEAAUABgAHAAYA
BwAHAAUABwAIAAkACQAIAAcABgAFAAYABgAGAAYACgAIAAgACAAKAAoACwALAAgACAAJ
AAkACQAIAAcABgAIAAgACAAIAAkACQAJAAkACwALAAkACAAHAAcACAAIAAYABAACAAAA
AQADAAUABwAHAAcABgAGAAgACAAIAAgABgAHAAcABgADAAMABAAEAAYABgAGAAYACAAI
AAgACAAJAAkACAAIAAgACAAIAAgABwAGAAYABQACAAAAAwAEAAUABgADAAMAAgACAAUA
BQAFAAUABAAEAAQABAAGAAYABgAGAAgACQAJAAkACgAKAAoACgAIAAgACAALAAkACQAK
AAsADQAPABEAFAATABQAFAAUABIAEQARABIAFAASABEAEAARABAADwAOAAwACgAKAAoA
CwALAAsACgAJAAkABwAGAAQABAADAAMABgAGAAYABgAGAAYABgAGAAQABAAEAAMABQAF
AAUABQADAAQABAAEAAYABgAEAAIAAwAFAAoAFQAhAC4APABTAGoAiACpAMUA1QDfANwA
0wC/AJkAdQBbADwAHQAGAPb/8P/o/+H/4v/r//D/9v/5//z///8CAAIAAgACAAIAAgAC
AAIAAgAAAP///v/9//3//v//////AQABAAIAAgABAAEAAQADAAMAAwADAAMAAgACAAIA
AwABAAEAAQABAAIAAwAEAAUABAAEAAUABQAFAAQABAAEAAIAAgACAAIABAAEAAQAAwAB
AAEAAgACAAIAAgACAAIABQAGAAYABwAJAAcABgAGAAgACQAJAAkACgALAAsADAANAAwA
CwAKAAwADAAMAAwADwARABIAEwARABMAFAAUABUAGQAaABsAGwAcAB0AHQAbABwAHQAd
AB8AHwAfAB8AHgAgACEAIgAiACQAIgAgACAAIAAfAB8AHQAcABsAGgAaABoAGgAaABoA
GQAZABgAFQAVABQAEwARABAADQALAA0ADQAMAAwADAAMAAsACwAKAAkACAAHAAcABQAF
AAYABwAIAAgACAAKAAoACgAKAAgACAAIAAgABwAHAAUABQADAAQABAAEAAYABQADAAUA
BwAHAAcABwAFAAUABQAFAAQAAwACAAEABAAFAAUABQAHAAcABwAHAAoACwALAAkABwAI
AAkACQAJAAkACQAJAAwADAAMAAwADAAKAAoACgAKAAoACwALAAgACAAJAAkACgAKAAoA
CgAKAAoACgAKAAkACQAJAAkACQAJAAcABgAGAAcACQAKAAgACAAIAAgABwAHAAcABwAI
AAcABQAEAAYABgAGAAYACAAJAAkACAAHAAcACAAIAAYABgAGAAYABgAGAAYABgAJAAkA
CAAIAAgACAAIAAgACAAIAAkACQAIAAgABgAGAAUABwAHAAcABwAHAAYABgAGAAYABgAG
AAUABQAEAAQABQAFAAUABQAGAAYABgAGAAYABgAGAAYABgAHAAcABwAKAAoACgAKAAcA
BgAFAAcACAAJAAsADQAOAA8AEAASABMAFAAUABQAFAATABMAFAAUABIAEQAQAA4ADAAK
AAgACgAIAAgACAAJAAkACQAIAAkACQAHAAYABAAEAAMAAwAEAAQABAAEAAYABgAGAAYA
BgAGAAYABQAFAAUABQAFAAcACAAIAAgACgAGAAQABgAFAAUADAAVAB0AKAA6AFEAZgCC
AKEAvQDNANMA0gDJALcAlQBtAFMAOAAdAAoA+v/u/+b/4f/i/+n/7v/0//v//v///wIA
BAACAAIABAACAAIAAgACAAEAAQABAAEAAAAAAAAA////////AAAAAAEAAQABAAMAAwAD
AAMAAwACAAIAAgADAAMAAwADAAMAAQABAAEAAQAEAAQABQAFAAUABAAEAAQAAgACAAIA
AgACAAIAAgABAAMAAwAEAAQAAgACAAIAAgAFAAYABgAHAAcABQAEAAQABgAHAAcABwAH
AAcABgAGAAkACgALAAwADAAMAAwADAANAA8AEAARABMAFQAWABYAFgAZABkAGQAZABoA
GwAbABsAHAAdAB0AHQAdAB0AHQAYABoAGwAcAB4AIAAeABwAHAAcABsAGwAdABwAGwAa
ABgAGAAYABgAFAATABMAEgARABEAEAAPABAAEAAOAA0ADAALAAkACAAKAAoACQAJAAYA
BQAEAAMABAADAAQABgAEAAQAAwACAAIAAgACAAIAAAAAAAAAAAABAAEA/////wEAAgAC
AAIABAADAAEAAwACAAEAAAD//wEAAQABAAEA//////////8AAAEAAQABAAEAAQABAAEA
AwAFAAYABQAFAAYABwAHAAUABQAFAAUABgAGAAYABgAGAAQABAAEAAUABgAIAAkABgAG
AAcABwAGAAYABgAGAAQABAAEAAQAAwADAAMAAwAEAAUABAAEAAUABQAGAAYABAAEAAQA
BAACAAEAAAD//wMAAwACAAIABAAEAAQABAAEAAUABQAEAAEAAQACAAIAAAAAAAAAAAAC
AAIAAgACAAUABQAEAAQABgAGAAYABgAEAAQABQAFAAQABAACAAIAAQACAAIAAgACAAIA
//////7//v8BAAEAAQABAAIAAgACAAIAAgACAAIAAgACAAMAAwADAAQABAAEAAQABgAG
AAYACQAJAAkACgALAAsACwALAAwADgAQABEAEgAQAA8ADwAQABAADgANAAwACwAKAAkA
CAAKAAgACAAIAAUABQAFAAQAAwADAAEAAAABAAIAAgADAAIAAgACAAIAAAAAAAAAAAAA
AAAAAAD//wEAAQABAAEA//8AAAAAAAAEAAQAAAD+//////8CAAsAFwAkADIARQBeAHoA
lQCxAMkA0wDQAMkAuwCZAHEAVQA+AB8ABgD2/+z/5v/f/+D/5f/q/+7/9f/4//f/+v/8
/wAA/v/8//z//P/8//z//f/9//3//f/7//z//f/9//////8AAAAA/f/9//3///8BAAEA
AQABAAIAAgACAAMAAQABAAEAAQADAAMAAwADAAIAAgADAAMABQAEAAQABAADAAIAAQAA
AAEAAgADAAMAAQABAAIAAgADAAQABQAGAAYABgAFAAUABwAFAAQABAAFAAcACAAJAAoA
CwALAAwADgAOAA4ADgAOAA4ADgAOAA4ADwAPAA8AEAATABUAFgAWABkAGQAZAB0AHgAf
AB8AHgAeAB4AHQAeAB8AIAAhABwAHgAfACAAHgAgAB4AHAAbABwAHAAdAB8AHgAdABwA
GgAaABoAGgAaABkAGQAYABUAFQAUABMAFAAUABIAEQAQAA8ADQAMAAwADAALAAsACgAJ
AAgABwAIAAcACAAKAAgACAAHAAYABgAGAAYABgAEAAQABAAEAAUABQADAAMABQAGAAYA
BgAIAAcABQAHAAUABQAFAAUAAwADAAMAAwAFAAUABQAFAAYABwAHAAcABQAFAAUABQAI
AAkACQAHAAkACgALAAsACQAJAAkACQAIAAgACAAIAAsACgALAAwADAAMAA0ADQAMAAwA
DQANAA4ADgAOAA4ADAAMAAwADAALAAsACwALAAkACQAHAAYABgAHAAkACgAKAAoACgAK
AAkACQAJAAkACwALAAoACgAIAAgACAAIAAgACQAJAAgABQAFAAYABgAIAAgACAAIAAoA
CgAKAAoACQAJAAgACAAIAAgACAAIAAgACAAJAAkACgAKAAgACAAHAAkACQAJAAsADQAO
AAwADAAKAAoACgAKAAcABwAGAAYABwAHAAcABwAKAAoACgAKAAkACAAHAAYABwAJAAoA
CwAMAAwADAAMAAwADAAMAA8ADwAPABAAEQASABMAFAAWABcAGAAYABgAFgAVABUAFgAY
ABYAFQAUABMAEgARABAAEAAOAA4ADgANAA0ADQAMAA0ADQALAAoACQAIAAYABQAHAAgA
CQAKAAgACAAIAAgACgAKAAoACQAHAAcABwAHAAgACgALAAwACgAKAAwADAAJAAcACAAT
ACUAMgA+AFUAcACKAKcAvwDPANcA1ADHAK0AhwBnAE0AMAAXAAgA+v/y/+r/4//k/+n/
8P/4//3/AAADAAYABAAGAAYABgAGAAYABgAGAAUABQAFAAUAAwAEAAUABQAFAAUABgAG
AAcABwAHAAkABwAHAAcABwAIAAgACAAJAAcABwAHAAcABwAHAAcABwAIAAgACQAJAAkA
CAAIAAgACQAKAAsADAAMAAwADAALAAsACwAMAAwACgAKAAoACgANAA4ADgAPAA8ADQAM
AAwADgAPAA8ADwAPAA8ADgAOABAAEAAQABAAEwAUABUAFgAVABcAGAAZABcAGQAaABoA
GgAdAB0AHQAgACIAJAAlACQAJAAkACMAIwAjACMAIwAhACQAJgAoACYAKAAmACQAJQAm
ACYAJwAmACQAIgAgACAAIAAgACAAIAAfAB8AHgAbABsAGgAZABYAFgAUABMAEwATABIA
EgASABIAEQARABEAEQARABEADwANAA0ADgAOAA4ADQAMAAoACgAKAAoACwAMAA0ADgAN
AA0ACwALAAkACgAKAAoADAALAAkACwALAAsACwALAAsACwALAAsACwALAAsACwAOAA8A
DwAPAA0ADQANAA0ADAANAA0ACwAMAA4AEAARAA8ADwAPAA8AEgASABIAEgASABAAEAAQ
ABAAEAARABEAEAAQABEAEQASABIAEgASABQAFAAUABQAEQARABEAEQASABMAEgASABEA
EQASABIAEgASABIAEgAQAA8ADgANABEAEQAQABAADgAOAA4ADgAQABEAEQAQAA8ADwAQ
ABAAEAAQABAAEAAOAA4ADgAOAA8ADwAOAA4ADgAOAA4ADgAOAA4ADwAPAA8AEAAPABAA
EAARABAADwAPAA8AEAAQAA8ADAANAA4ADwAQABAAEQARABIAEAAPAA4ADQAQABAAEAAQ
ABAAEAAQABAAEgATABMAEwATABIAEQAQABAAEAAQABMAFAAVABcAGQAZABkAGQAaABwA
HgAfACAAIAAfAB8AIAAeABwAGwAaABcAFgAVABQAFgAUABQAFAATABMAEwASABMAEwAR
ABAADgAOAA0ADQAOAA4ADgAOAAwADAAMAAwADQAOAA8ADwAPAA8ADwAPAA0ADgAOAA4A
DAAMAA4ADgANABEAGAAjADEAPABOAGUAfgCYALMAywDZANkA0ADDAKcAfQBdAEMAKAAR
AAQA/P/0/+z/6//u//X//v8GAAcACAALABAADgAKAAoACAAKAAoACgAKAAsACwALAAsA
CQAKAAsACwALAAsADAAMAA0ADQANAA8ADQANAA0ADQAMAAwADAANAAsACwALAAsADQAN
AA0ADQAQABAAEQARABAADgANAAwADwAQABEAEgARABAADwANAA8ADwAQABAADgAOAA4A
DgAPABAAEAARABUAEwASABIAFAAVABUAFQAUABUAFQAWABYAFgAWABYAGgAaABoAGgAZ
ABsAHAAdAB8AIQAiACIAJAAnACcAJwAoACgAKAAnACkAKgArACsAKQApACkAKQAnACoA
LAAuAC0ALgArACgAJwAoACgAKQArACoAKQAoACYAJgAmACYAJAAjACMAIgAhACEAIAAf
AB4AHgAcABsAGwAbABoAGgAaABoAGQAZABcAFwAXABcAFQATABMAFAAWABYAFQAUABIA
EgASABIAFAAUABQAFAATABMAEQARABMAFAAUABQAFAATABEAEwAVABUAFQAVABMAEwAT
ABMAEwATABMAEwAUABUAFQAVABcAFwAXABcAFgAXABcAFQAXABgAGQAZABsAGwAbABsA
GgAaABoAGgAeABwAHAAcABwAHAAdAB0AGgAaABsAGwAaABoAGgAaABsAHAAdAB4AGwAb
ABsAGwAbABsAGQAYABcAFwAYABgAGQAaABsAHAAbABsAGwAbABwAGwAZABgAGAAYABgA
GAAZABsAHAAcABkAGQAaABoAGgAaABoAGgAaABoAGgAaABsAGwAaABoAGgAaABoAGgAa
ABoAGwAbABoAGgAYABgAGQAbABsAGwAdAB0AHgAeAB8AHwAeABwAGgAaABoAGgAcAB0A
HQAeABwAGwAaABkAGwAcAB0AHgAgACAAIAAgAB8AHwAeAB0AHgAeAB4AHgAgACAAIAAj
ACMAIwAkACUAKAApACoALAArACwALAAsAC4ALQAtAC4ALgAsACsAKgApACgAJwAmACYA
JAAkACQAIQAhACEAIAAiACMAIgAiACIAIgAhACEAIQAgAB8AHgAeAB4AHgAeAB8AIAAh
ACEAIwAjACMAIwAiACIAIQAgACIAJAAmACAAHQAjACwAOQBBAE4AYgB5AJIAsADPAOMA
6wDrAOQA1QC1AI0AcQBXADoAJwAcABAABgD+//3/BAALAA4AFAAbAB4AHwAgAB4AHAAe
AB4AHgAeAB4AHgAgACEAIgAjACIAIgAiACEAIwAjACQAJAAlACUAJQAnACYAJQAkACMA
IwAkACUAJwAlACUAJQAlACYAJwAoACkAKAAoACkAKQArACoAKgAqACoAKgAqACoAKQAo
ACcAJQAnACkALAAuAC0ALAArACoAKwAsACwALQAvAC0ALAAsAC0ALwAwADEAMgAzADMA
NAA1ADQAMwAyADcAOAA5ADoAPQA/AEAAQQBAAEEAQQBAAEIARQBFAEUARgBGAEYARQBF
AEYARwBHAEkASQBJAEkASABKAEsATABMAE4ATABKAEoASgBJAEkASQBIAEcARgBIAEgA
SABIAEgARwBHAEYAQgBBAD8APQA/AEAAPwA/AD8APwA+AD4APQA8ADoAOQA7ADsAOwA7
AD0AOwA7ADwAOwA6ADgANgA4ADgAOAA4ADYANgA2ADYANwA3ADUANQA3ADgAOAA4ADoA
OQA3ADkAOwA7ADsAOwA5ADkAOQA5ADkAOQA5ADkAPAA9AD0APQA9AD0APQA9ADwAPQA9
ADsAPgBAAEIAQwBBAEEAQQBBAEIAQgBCAEIARQBEAEUARgBEAEQARQBFAEIAQgBDAEMA
RgBGAEYARgBGAEYARgBGAEcARwBHAEcARwBHAEUARABEAEUARwBIAEYARgBGAEYARQBF
AEUARQBHAEcARgBGAEgASABIAEgARgBHAEcARgBHAEcASABIAEYARgBGAEYARgBGAEYA
RgBJAEkASABIAEoASgBKAEoASABIAEkASQBKAEoASABIAEkASwBLAEsASwBLAEwATABL
AEsASgBKAEwATABLAEsASQBKAEsATABMAEwATABLAEsATABMAEwATABNAFAAUQBSAFIA
VABUAFQAVABUAFYAWABaAFwAXABcAFwAXABdAF4AXwBgAF8AXgBdAFwAWwBaAFkAWABV
AFQAUwBSAFQAVABUAFQAVABUAFQAVABUAFQAVABUAFQAVABUAFQAVgBWAFYAVgBVAFQA
UwBSAA==
         </WaveFormData>
      </LeadData>
   </Waveform>
</RestingECG>
