# Supplementary material for: Detection of Left Atrial Enlargement Using a Convolutional Neural Network-Enabled Electrocardiogram
Source: Front Cardiovasc Med. 2020 Dec 17;7:609976. doi: 10.3389/fcvm.2020.609976 (PMC7773668; doi:10.3389/fcvm.2020.609976)
Supplement: Supplementary file 3 [file Data_Sheet_3.ZIP › normal2/1802017310_5176_0000001X.XML]

<?xml version="1.0" encoding="Windows-1252"?>
<!DOCTYPE RestingECG SYSTEM "restecg.dtd">
<RestingECG>
   <PatientDemographics>
      <PatientID>1802017310</PatientID>
      <PatientAge>67</PatientAge>
      <AgeUnits>Years</AgeUnits>
      <Gender>Female</Gender>
      <PatientLastName>zhaoyuying</PatientLastName>
   </PatientDemographics>
   <TestDemographics>
      <DataType>Resting</DataType>
      <Site>1</Site>
      <AcquisitionDevice>MAC55</AcquisitionDevice>
      <Status>Unconfirmed</Status>
      <Priority>Normal</Priority>
      <AcquisitionTime>09:45:19</AcquisitionTime>
      <AcquisitionDate>03-15-2017</AcquisitionDate>
      <CartNumber>1</CartNumber>
      <AcquisitionSoftwareVersion>009C</AcquisitionSoftwareVersion>
      <XMLSourceVersion>MAC5000 v1.0</XMLSourceVersion>
   </TestDemographics>
   <RestingECGMeasurements>
      <VentricularRate>55</VentricularRate>
      <AtrialRate>55</AtrialRate>
      <PRInterval>164</PRInterval>
      <QRSDuration>90</QRSDuration>
      <QTInterval>468</QTInterval>
      <QTCorrected>447</QTCorrected>
      <PAxis>43</PAxis>
      <RAxis>35</RAxis>
      <TAxis>-29</TAxis>
      <QRSCount>9</QRSCount>
      <QOnset>218</QOnset>
      <QOffset>263</QOffset>
      <POnset>136</POnset>
      <POffset>184</POffset>
      <TOffset>452</TOffset>
      <ECGSampleBase>500</ECGSampleBase>
      <ECGSampleExponent>0</ECGSampleExponent>
   </RestingECGMeasurements>
   <Diagnosis>
      <Modality>Resting</Modality>
         <StatementCount>3</StatementCount>
         <LabelText>12SL ��ϳ���</LabelText>
      <DiagnosisStatement>
         <StmtFlag>ENDSLINE</StmtFlag>
         <StmtText>����Ķ�����</StmtText>
      </DiagnosisStatement>
      <DiagnosisStatement>
         <StmtFlag>ENDSLINE</StmtFlag>
         <StmtText>T ���쳣���ɿ���Ϊǰ����ļ�ȱѪ</StmtText>
      </DiagnosisStatement>
      <DiagnosisStatement>
         <StmtFlag>ENDSLINE</StmtFlag>
         <StmtText>�쳣 ECG</StmtText>
      </DiagnosisStatement>
   </Diagnosis>
   <Waveform>
      <WaveformType>Rhythm</WaveformType>
      <WaveformStartTime>0</WaveformStartTime>
      <NumberofLeads>8</NumberofLeads>
      <SampleType>CONTINUOUS_SAMPLES</SampleType>
      <SampleBase>500</SampleBase>
      <SampleExponent>0</SampleExponent>
      <HighPassFilter>16</HighPassFilter>
      <LowPassFilter>150</LowPassFilter>
      <ACFilter>NONE</ACFilter>
      <LeadData>
         <LeadByteCountTotal>10000</LeadByteCountTotal>
         <LeadTimeOffset>0</LeadTimeOffset>
         <LeadSampleCountTotal>5000</LeadSampleCountTotal>
         <LeadAmplitudeUnitsPerBit>4.88</LeadAmplitudeUnitsPerBit>
         <LeadAmplitudeUnits>��V</LeadAmplitudeUnits>
         <LeadHighLimit>2147483647</LeadHighLimit>
         <LeadLowLimit>268435456</LeadLowLimit>
         <LeadID>I</LeadID>
         <LeadOffsetFirstSample>0</LeadOffsetFirstSample>
         <FirstSampleBaseline>0</FirstSampleBaseline>
         <LeadSampleSize>2</LeadSampleSize>
         <LeadOff>FALSE</LeadOff>
         <BaselineSway>FALSE</BaselineSway>
         <ExcessiveACNoise>FALSE</ExcessiveACNoise>
         <MuscleNoise>FALSE</MuscleNoise>
         <LeadDataCRC32>1886277505</LeadDataCRC32>
         <WaveFormData>
BAACAAEA/v/6//f/8//v//H/8P/w//H/8f/v/+//8P/u/+z/7P/s/+//7//v/+7/7f/t
/+3/7f/v/+//7//v//H/8f/x//H/8//y//L/8//z/+//8P/y/+7/7f/u/+3/7P/q/+r/
8f8CABgALQBHAGgAiACnAMsA5QD3APwA+gDvAOIAzwC2AJcAewBkAFYAUwBIADAAIQAe
ABcAEwATAAwABAADAP7/9f/0//f/9f/5//j/9//1//L/8P/w//H/8f/y//L/8v/y/+//
7v/t/+z/7//x//L/8f/x//H/8f/w//D/8P/x//H/8//z//P/8//w//D/8P/w//P/8//z
//H/8v/0//X/9f/0//P/8//y//T/8//z//L/8v/y//T/9P/w//D/8v/y//P/9P/2//f/
9P/x//D/8P/z//X/9v/3//X/9f/1//X/9v/3//n/+v/9//3/+//9//r/+f/4//X/+P/4
//j/+P/7//v/+//8/////f/8//z//f/9//3//f/9//3//P/7//7//f8AAAIAAQAAAP//
AAACAAIAAgAEAP//////////AAAAAAAAAAABAAEAAAAAAAMAAwACAAIABQAHAAgACAAG
AAYABwAHAAUABQAFAAcACgAKAAkACAAIAAoACgAIAAYABwAHAAUABgAGAAcACQAGAAUA
AgABAAQABgAHAAkABwAFAAMABAAGAAUAAQD//wEAAgACAAMABQACAAAA//8CAAEAAgAD
AAAA/v/9//7/AQACAAEAAgABAAAA///+/wEA///9//z//f/+////AAD+/////////wEA
AAD//////f/9//3//v/+//7//v/9//3//f/+//7//P/8//r/+v/6//z//P/6//v//P/9
/////v/9//z/+v/8//7//v/9//v/+//7//v//P/9////AAD+//3//f/9//3//P/8//z/
/v/+//7//v/8//3////9//3//f/7//v//f/8//z//f/8//z//P/7//v//P/9//7//P/8
//z//P/+//7//f/9//7//v/+//7//P/7//n/9//6//v//P/9//r/+f/3//X/9//4//j/
9//3//f/+P/5//n/+P/4//j/+f/5//n/+P/6//7/+v/0//b/9//4//n/+v/4//j/+P/4
//j/+P/4//j/+f/6//v//P/6//r/+v/6//v//P/9//7//v/+//7//v/8//z//P/8//z/
/P/8//z/+v/6//r/+v/6//r/+v/6//z//P/8//z//P/8//z//P/9//7///8AAP7//P/6
//j/+v/6//r/+v/9//7///8AAP7//v/+//7//P/8//z//P/8//z//P/8//3//v///wAA
///+//3//P/6//r/+v/6//v//P/9//7//P/8//z//P/+//7//v/+//3//f/+//7/AQAB
AAIABAACAAQABQAGAAQABAAEAAQABQAGAAcACgAKAA0ADwAOAA0ADAALAAsACgAKAAsA
DQALAAsADAAMAA0ADgANAA0ACgAIAAUAAQD7//v/+v/6//3//f/7//v/+//6//f/9v/5
//v//P/9//r/+f/5//n/+f/5//n/+f/7//v/+//7//r/+f/3//b/9//3//f/9v/4//T/
8//4//f/8v/y//b//f8GABoANQBPAGwAjgCxANEA5QD5AAAB+ADtANoAvwCkAIcAZQBM
AEAANQAsACYAHwAWAA8ADQALAAoABgABAPz//f/8//f/8//3//n/+f/4//b/9P/0//X/
9f/y//L/8v/y//X/9v/3//j/9P/z//H/7f/x//P/9f/2//P/8v/y//H/8v/z//T/9f/2
//b/9v/2//b/9f/0//H/8//0//T/8//y//H/8f/w//H/8f/y//L/9P/0//b/9v/y//D/
8P/u//D/8v/1//f/9v/z//L/8v/w//H/8f/x//P/8//z//P/8v/x//H/8P/y//P/8v/1
//L/8f/w/+3/8P/w//D/8P/x//H/8f/y//X/8//y//L/9f/1//X/9f/0//X/9f/1//f/
9f/3//j/9v/2//b/+P/4//j/+P/6//j/+f/6//v/+v/6//r/+v/7//v/+v/6//3//f/8
//z/+//9//7//v/9//7/AAABAAAA///+/////v/+//3//P/9/wAAAQAAAP3//f/8//n/
+v/6//v//f/8//v/+P/3//b/9v/1//X/9f/1//X/+P/2//X/8f/v/+//8P/w//H/8//w
/+7/7f/t/+v/6//r/+z/7P/t//D/7//u/+v/6v/t/+7/7//w//L/7//s/+r/6v/q/+r/
6v/s/+//8f/z//L/8P/u/+3/7//v/+//8P/v/+7/7f/r/+3/7f/u/+7/7v/u/+z/7P/r
/+z/6//o/+n/6v/r/+3/6//r/+v/6v/q/+z/7P/r/+3/7f/t/+3/6//r/+z/7P/u/+3/
7f/t/+3/7P/s/+z/7P/s/+z/7P/q/+v/7f/r/+v/6//p/+n/7P/s/+3/7//s/+z/7P/r
/+z/7P/s/+z/6v/q/+r/6v/o/+j/5//n/+n/6v/r/+z/6v/r/+v/6//o/+f/5v/l/+f/
5//m/+X/5P/k/+P/4f/i/+P/5f/n/+f/5v/m/+b/5//n/+f/5v/q/+z/6P/o/+r/6f/o
/+f/5v/o/+r/7P/u/+3/7P/r/+r/7P/s/+z/7P/s/+z/7P/s/+v/6v/p/+j/6f/q/+v/
7P/u/+7/7v/u//D/8P/w//D/7v/u/+7/7v/s/+z/7P/s/+//8P/x//L/8f/w/+//7v/v
//D/8f/y//T/9P/0//T/8//y//H/8P/y//L/8v/y//D/8P/w//D/8f/y//P/9P/z//L/
8f/w//D/8P/w//D/8//0//X/9v/1//T/8//y//P/9f/4//r/+P/3//f/+P/2//j/+f/6
//z//P/8//z/+//6//n/+v/9/wEABAAEAAEAAAD///////8AAAIABQADAAMABAAEAAIA
AgAAAP/////+//z/+f/1//X/9P/0//P/8//x//H/8v/y//D/8P/v/+//7v/t/+3/7f/u
/+//7f/t/+3/7f/t/+3/7f/t/+7/7//v//D/7v/t/+z/6v/s/+z/7f/q/+v/7P/q/+b/
7f/+/xQAMQBNAGoAhgCpAMsA5wD1APoA+ADpANwA0QC4AJEAbQBYAEgAPQA0ACgAIQAc
ABEABwAFAAIA/v/5//b/8f/y//P/7//v/+z/6//p/+b/5//o/+r/6//n/+b/5f/k/+X/
5v/n/+j/6v/r/+v/6f/q/+n/6P/m/+f/6P/q/+v/6v/p/+j/5//p/+r/6//s/+v/6//r
/+n/6f/q/+r/6f/r/+v/7P/s/+z/6//r/+r/6v/q/+z/7P/s/+z/7v/u/+7/7v/v/+//
7f/r/+v/7P/s/+3/7f/t/+3/7f/t/+3/7//v//D/8P/v/+//7f/v//D/8f/y//H/8//y
//H/8P/x//H/8f/y//f/9f/0//T/9f/1//X/9f/4//n/+f/5//f/9f/3//j/+P/4//j/
+v/8//z//P/+//r/+f/4//f/+v/6//r/+v/9//3//P/8//z/+//5//j/+v/9////AAD9
//z//P/7//3//f/9////AgACAAEAAAAAAAIAAgAAAAIAAwADAAEA///+//7/////////
/f/9//z//P/7//v/+f/5//n//P/+//3/+f/3//f/+P/4//n//P/6//n/+f/5//f/9//3
//n/+P/4//r//P/8//r/+v/4//j/+P/4//3/+//5//j/+P/4//j/+P/5//v//P/9//3/
/P/7//v/+//7//v//P/+//7//v/9//v/+//8//z//P/8//r/+v/7//7////+//v/+v/5
//n/+f/5//n/+P/5//z//f/9//z/+//6//n/+//7//z//P/8//v/+//7//v/+v/6//r/
+P/4//j/+P/4//n/+//5//r/+//6//v/+v/4//f/9//6//z//v////z//P/8//z//P/8
//z//P/+//7//f/9//v/+v/5//j/+f/7//z//f/7//v/+//7//3//f/8//v/+//8//z/
+//7//v//P/9/////v/+//7//////////v/8//r//v8EAAIAAAAAAAAAAAD+//7//v/+
////AAABAAIAAQAAAP///v/+//7//v/+//7//v/+//7//P/8//z//P/+//7//v/+//z/
/P/8//z//P/8//z//P/+//7//v/+//v/+v/5//j/+//8//7/AQAAAAAA/////wIAAgAE
AAUABgAGAAYABgAEAAQABAAEAAkACwAQABQAEgAPAA4ADQAMAAoACQAJAA0ADQANAA4A
EAAQABAADgAOAAwACwAJAAMA/f/7//j/+f/7//z/+//7//z//P/6//n/+P/4//f/+f/4
//f/9//3//f/9//3//X/9f/1//X/9f/1//X/9P/0//X/9f/1//b/+P/6//X/8P/v/+z/
6P/s//X/AAAWADMATQBmAIQApQDHAOEA9QACAQAB+QDsANsAxACjAIEAaABaAFEASAA4
ACcAIgAhABkAEQAMAAoABQACAAEA/v/7//f/8//1//X/9P/y//T/9P/1//X/8//y//H/
8P/y//L/8v/y//D/8f/x/+//7//v/+//7v/w//D/8f/x//H/8f/x//H/8v/y//L/8v/z
//P/8//x//H/8v/y//H/8f/x//L/8v/x/+//7v/s/+3/7v/x//L/7v/u//D/8P/v/+7/
7v/t//D/7//w//L/8f/x//D/7//x//H/8f/x//H/8f/y//L/9f/1//P/9f/2//f/+P/3
//j/+P/4//j/+f/5//n/+v/7//n/+P/4//r/+//8//3//P/9//3//f/7//n/+//8//z/
/P/8//7//P/8//z//v/9//3//f/9/wAAAAAAAAAA//////7//v///////v/+//7/////
//7//P/8//3//f/9//3//f///wAAAAD///7///8CAAMAAgABAAEAAAD9//3//P/8//3/
/v////7////+//7//f/9/////////wIAAAD///v/+f/5//r/+v/7/wAA/v/9//3/+//5
//n/+f/7//r/+v/8//v/+v/3//b/9v/2//b/9v/7//n/9//2//b/9v/2//b/9v/3//f/
9//3//b/9f/1//X/9f/1//b/9v/2//b/9f/z//P/9P/0//X/9v/1//b/9f/2//X/8v/0
//T/9P/1//f/9//3//b/9f/2//X/8//0//X/9v/3//T/8//z//L/9P/z//P/8//z//L/
8v/y//L/8v/y//L/8v/z//X/8//z//P/8f/x//H/8P/w//H/8f/y//P/8//w//D/8P/w
//D/8P/w//D/8v/y//H/8f/y//L/8v/y//L/8//z//P/8v/x//D/7//x//H/8P/v//H/
8v/y//H/8P/v/+//7//y//L/8//0//T/8//y//D/8v/2//b/9v/y//T/9P/0//T/9P/0
//T/9P/y//L/8v/y//D/8P/w//D/8f/y//P/9P/z//L/8f/w//H/8v/z//T/8v/y//L/
8v/w//D/8P/w//L/8v/y//L/8P/w//D/8P/x//L/8//0//P/8v/x//D/8P/w//D/8P/x
//L/8//0//b/9v/2//f/+//8//z/+//7//z//P/+//7//v/9//z//v8AAAIABAADAAQA
BAAHAAwADAAJAAgABQAFAAQABAAHAAkACQAJAAoACgAKAAoACAAHAAQAAgAAAP3/+v/7
//n/+P/4//f/9f/1//b/9v/3//j/+f/7//r/+f/3//X/9f/1//X/9f/z//P/8//z//X/
9f/1//X/9P/0//X/9f/9//7/+P/y//X/9v/3//T/8v/w//H//v8WAC8ARQBiAIoArQDN
AOkA/wAMAQ4BAwH4AOsA1ACxAIsAagBSAEkARAA4AC0AKAAfABkAFwAQAAgABQACAP//
/v/9//v/+f/5//n/+P/2//b/9v/3//f/+P/4//j/+P/3//b/9f/0//b/9//3//X/+f/5
//n/+P/4//j/+f/5//v/+//7//v/+f/4//f/9v/5//n/+f/3//n/+v/6//n/9//3//j/
+P/6//n/+f/4//f/9v/3//b/9//4//v//P/7//r/+v/5//v/+f/5//r/+//9//7////8
//v/+v/5//n/+f/6//r//P/9//z////+//3//P/5//r/+v/6//r//f/9//3//v8BAP//
/v/+//3//f/9//3/AAABAAEAAQABAP//AQACAAEAAAD//wAAAQACAAMABgAFAAUABQAF
AAgACAAIAAgACwALAAoACgAKAAkABwAGAAkACwAMAAwACgAKAAsACwANAA0ADQAPABAA
EAAPAA4ADQAOAA0ACgAMAA0ADQALAAsACgAKAAsACwALAAkACQAGAAYABQAFAAMAAwAD
AAYACAAHAAMAAQADAAQABAAFAAcABAACAAEAAwADAAUABwAEAAIAAQACAAMABAADAAQA
AwACAAEAAAADAAEA///+/wEAAgADAAQAAwADAAIAAQACAAIAAgADAAMAAwADAAQAAgAC
AAIAAQACAAMABQAGAAUABAABAAAAAgAEAAQAAgAAAAAAAAABAAEAAQABAAAAAgAEAAQA
AwACAAEAAAD//wEAAQACAAIAAgABAAEAAQABAAAAAAAAAAEAAgADAAQAAgADAAUAAwAF
AAUAAwADAAMAAgACAAMAAQACAAMAAwAEAAQABAAEAAIAAgACAAIAAwAEAAQABQAEAAQA
BAAEAAEAAQAAAP//AwAFAAcACQAHAAcABgAFAAQABAADAAEAAgADAAUABwAGAAQAAwAC
AAQABQAGAAYACAAGAAYABgAEAAcACAAJAAoABwAGAAUABAAFAAYABwAIAAcABgAFAAQA
BgAGAAYABgAIAAgACAAIAAUABAADAAIABAAEAAQABAAFAAYABwAIAAcABgAFAAQABgAG
AAYABgAEAAQABAAEAAYABgAGAAYACAAIAAgACAAIAAgACAAIAAcACQAKAAoACwALAAwA
DAAMAA0ADgAOAA4ADgAOAA4AEAAQABIAEwAXABoAGgAXABQAEwATABIAEAARABMAEwAR
ABIAEgASABIAEAAPAAwACgAHAAMA//////7//v///////f/9//7/AAD+//7//v//////
///+//3//f/9//3//f/9//3//f/7//v/+//7//z//P/9/////f/3//b//v8EAAEA/v/9
//z/+v/8////DAAkAD8AWwB4AJgAtwDRAOMA8wD6APIA4wDSALsAngCDAGMASgA+ADUA
KgAmACMAHAAbABcADwAIAAYAAwACAAEAAAADAAEA/f/7//v/+v/4//r/+v/7//v//P/8
//z//P/5//j/9//2//f/+f/6//n/+f/5//n/+P/6//r/+//7//n/+f/5//n/+v/6//r/
+v/5//n/+f/3//X/9v/2//X/9//3//j/+P/4//f/9//2//T/9P/2//b/9//4//v//P/5
//j/+P/3//f/9f/1//b/9P/1//X/9f/0//P/8v/x//L/8//1//b/9v/1//L/8//1//X/
9f/z//b/9v/2//b/9f/1//X/9v/7//n/+P/4//n/+f/5//n//P/9//3//f/9//v//f/+
//z//P/8//7/AAAAAAAAAgD//////////wAAAAAAAAAAAgADAAMABAAFAAUABAAEAAQA
BQAFAAQAAgACAAMAAwADAAMAAwAFAAgACAAHAAYABQAGAAUAAgACAAMAAwABAP///v/+
/////v/9//r/+f/6//r/+f/5//n/+f/5//z//P/7//f/9f/1//b/9v/3//r/+P/3//f/
9//1//X/9f/1//T/9P/2//f/+P/3//j/9//2//X/9P/3//X/8//y//T/9P/0//T/8v/z
//P/8//1//T/8//z//H/8f/x//L/9P/0//T/8//z//P/9P/0//L/8v/w//D/8P/y//L/
8P/v/+7/7f/t/+//7//v/+7/7P/u/+7/7f/v/+//7//v/+//7//w//D/7v/t/+3/7f/v
/+7/7v/u//D/8P/w//D/7v/v//H/7//x//H/7//v/+3/7P/s/+3/7f/u/+//7//w//D/
8P/w//D/8P/w//D/8v/y//H/8f/t/+z/6//q/+3/7//w//H/7//v/+//7//t/+3/7P/r
/+z/7v/v/+//7v/t/+3/7f/t/+z/7P/s/+//7//v/+7/5v/o/+7/9P/w/+7/7v/u/+7/
7P/s/+z/7P/u/+7/7v/u/+7/7v/u/+7/7P/s/+z/7P/u/+7/7v/u/+z/7P/s/+z/7v/u
/+7/7v/s/+z/7P/s/+r/6v/q/+r/7P/s/+z/7P/u/+7/7v/u/+7/7v/u/+7/7P/s/+z/
7P/u/+7/7v/u/+7/7v/u/+7/7v/u/+7/7v/w//D/8P/w/+3/7P/r/+r/6//s/+3/7v/s
/+z/7P/s/+z/7f/v//D/8f/x//L/9P/0//b/9//4//b/9v/2//b/+P/4//j/+v/5//3/
AAAAAP7//v/+/////f/8//z//f/+////AQACAAIAAgAAAP//+v/4//X/8f/u/+//7//w
//D/7//s/+v/6v/q/+j/6P/p/+v/7P/t/+r/6f/p/+n/6v/r/+z/7f/q/+n/6P/n/+n/
6f/o/+j/6f/p/+n/6P/m/+r/5f/g/+X/5v/i/+b/7//6/w4AKQBFAGIAhACnAL8A1wDp
APAA6gDZAMoAtwCgAIEAaQBUAEgAPwA2ACYAGQAUABEADQAJAP7/9v/5//j/8f/u//H/
8//x/+//7//u/+z/6f/o/+j/5//p/+r/6//s/+r/6v/q/+r/6v/r/+v/6f/t/+3/7f/s
/+n/6P/o/+f/6v/r/+z/7f/q/+r/6v/q/+v/6//r/+n/6f/q/+r/6f/o/+f/5//m/+f/
5//o/+j/5v/m/+j/6P/k/+T/5v/m/+j/6P/p/+n/6f/n/+f/6P/p/+v/7P/t/+z/6//q
/+n/6//t//D/8v/x//H/7//x/+//7//v/+3/8f/y//P/9P/0//P/8v/y//X/8//y//L/
9f/1//X/9f/1//X/9P/z//X/8//1//b/9P/0//T/9v/4//j/+P/6//f/9//3//f/9f/0
//P/8v/z//P/8v/y//P/8//y//L/8f/z//T/9P/0//T/9f/1//P/8//z//X/+P/4//f/
9v/2//j/+P/2//f/+f/6//n/+f/4//j/+f/6//v/+v/7//r/+v/5//n/9//3//f/+v/8
//v/9//1//X/9v/2//f/+f/2//T/8//2//X/9v/3//X/9P/0//b/9P/0//L/8v/0//T/
9P/0//j/9f/y//D/8f/y//P/9P/0//X/9f/1//X/9P/z//P/9f/1//X/9v/1//T/8//x
//P/8//0//T/9P/0//L/8v/y//T/9P/y//T/9P/0//X/8//z//P/8v/0//b/9v/1//P/
8//z//P/9P/1//f/+P/4//f/9//3//X/9P/0//T/9v/2//b/9v/0//X/9//1//X/9f/z
//P/8f/w//D/8f/z//T/9f/1//b/9v/2//b/9v/2//b/9v/0//T/8//z//D/8P/w//D/
8v/z//P/8//1//X/9f/1//T/8//x/+//8v/0//X/9f/y//H/8f/x//H/8P/w//D/9P/1
//b/9v/y//b/8v/u//L/9f/2//f/+P/3//b/9f/0//T/9P/0//T/9//4//n/+v/8//z/
/P/8//z//P/8//z//P/8//z//P/6//r/+v/6//z//v8AAAIAAQAAAP///v/+//7//v/+
//z/+v/4//b/+v/8//7/AAD+//7//v/+//3//P/7//r//P/8//z//P/6//r/+v/6//v/
/P/9//7//P/8//z//P/7//r/+f/4//v//P/9//7/+//6//n/+P/5//r/+//8//7//v/+
//7//P/8//z//P///wAAAQACAAEAAAD///7/AQACAAMABAAGAAkACwAMAAkABwAGAAQA
CgANABAAEgAPAA4ADQAMAAwADAAOAA8AEwAWABYAEwARAA8ADgAMAAwADQAPAA8AEQAS
ABIAEgAPAAwACgAGAAQAAQD9//n/+//6//r/+//9//v/+//8//z/+v/6//r/+//7//v/
+v/5//n/+f/5//f/9//3//f/+f/5//n/+f/5//j/+P/5//n/+f/2//T/9v/3//b/8f/w
//L/+P8BAA4AKABFAGMAgACgAMEA3QD1AAcBDgEIAfkA6ADNALAAjwBtAFQASgBDADoA
MAAlAB4AGQARAAsACgAEAAEAAgADAAAA+//5//X/9//3//b/9P/2//b/9//3//T/9P/0
//T/9P/0//T/9P/2//f/9//1//b/9f/0//L/9f/2//j/+f/4//f/9v/1//X/9v/3//j/
+P/3//b/8//1//b/9v/1//b/9//5//r/9//1//T/8v/0//T/9v/2//X/9v/5//r/+f/4
//j/9//5//f/9//4//b/9//3//f/+f/5//n/+f/2//X/9f/0//f/9//1//f/+P/5//r/
+f/7//r/+f/4//r/+//8//7////9//z//P/8//v/+v/5//3///8AAAEA///9////AAAC
AAIAAgAEAAYABgAGAAgABQAFAAUABQAGAAYABgAGAAYABQADAAIABQAHAAgACgAJAAsA
DAAMAAgACAAJAAkACwALAAsADQAOAA4ADQAMAAwADgAOAAwACgALAAsACQALAAoACgAL
AA0ADQALAAsACQAIAAYABQADAAMAAwAGAAgABwADAAEA//8AAAAAAQAFAAQABAAFAAQA
AQAAAP//AAAAAAEABAACAAIAAAAAAAEAAgADAAQABgADAAAA/v///wAAAQACAAEAAQAA
AP//AQAAAP////8BAAEAAQACAAUABgAHAAcABAADAAMAAgACAAIAAAAAAAMABgAHAAYA
AwACAAEAAQACAAMABAAEAAQABgAGAAUAAwADAAMAAwAEAAUABwAIAAcABQAEAAMABQAE
AAQABAACAAIAAgACAAQABQAHAAUABAADAAAA//8AAAAAAQADAAMABAAFAAUAAgACAAIA
AgAAAAAAAAAAAAEAAgACAAMAAQAAAP///v8BAAMABAAFAAQAAwACAAEAAwADAAIAAQAB
AAIAAgABAAEAAQACAAMAAwACAAIAAgADAAMAAwACAAIABAAIAAYAAAAAAAAAAAAAAAEA
AgADAAQABgAGAAYABgAFAAQAAwACAAQABAAEAAQABAAEAAQABAAEAAQABAAEAAMAAgAB
AAAAAgACAAIAAgAEAAQABAAEAAIAAgACAAIAAgACAAIAAgAAAAAAAAAAAAIAAgACAAIA
AwAEAAUABgAEAAQABAAEAAIAAgACAAIABQAGAAcACAAHAAYABQAEAAYABgAGAAYAAwAC
AAEAAAABAAIAAwAEAAYABgAGAAYABQAEAAMAAgAEAAQABAAFAAgACgALAAsACwAMAAwA
DgAPABAAEAAQAA4ADgAOAA4AEAASABMAFwAYABgAFQAUABMAEwASABIAEQATABMAEwAT
ABIAEQAQAA8ADwANAAwACwAHAAMAAwACAAIAAwADAAEAAQACAAIA/v/+//7/////////
/v/9/////////////v/9//z/+//8//3//v////z//P/9//3//f/6//z//v8BAP7/+f/4
//j/9v/9/xAAJgA9AFUAcgCOAKkAwQDdAPMA/AD2AOUA1gC/AKAAfQBhAE4AQgA3ADAA
KgAjABwAGQARAAsACgAKAAUAAAD//wAA///7//n/+//7//r/+P/3//b/9v/1//T/9P/0
//T/9f/2//f/+P/4//n/+f/3//n/+f/5//j/9v/2//f/9//2//X/9P/z//P/9P/1//b/
9f/1//X/8//1//b/9v/1//X/9f/2//b/9f/z//L/8P/z//T/9//4//P/8v/z//L/8P/w
//H/8f/y//H/8v/0//P/8//y//H/8//z//P/8//x//H/8v/y//X/9f/z//X/9f/1//X/
8//0//T/9P/0//X/9f/1//b/+f/3//b/9v/5//n/+f/5//n/+f/4//f/9f/z//X/9v/4
//r//P8AAP3//P/7//z/+//7//v/+//6//r/+v/6//v/+//6//r//f/9//z//P/8//3/
/f/8//z//P/9//3/+//7//v//f8AAAAA///+//z//v/+//z//v///////f/7//r/+v/7
//3//f/7//v/+P/4//f/9//3//f/9//6//n/9//y/+//8P/y//P/9f/2//T/8//z//P/
8f/x//H/8f/w//D/8v/y//L/8P/w//D/8P/w//D/9//1//P/8v/w//D/8P/w//H/8//0
//X/9P/y//D/7//t/+3/7f/u/+7/7v/u/+3/7f/t/+7/7v/w//D/7v/u/+3/7v/t/+r/
7P/s/+z/7f/v/+//7//u/+z/7v/u/+3/7//v/+//7//u/+3/7f/s/+7/7f/t/+3/7//u
/+7/7v/r/+r/6f/o/+n/6//u/+3/7P/r/+j/5//o/+j/6f/r/+n/6v/r/+v/6f/o/+f/
5v/p/+r/6//s/+r/6P/l/+P/4//k/+X/5v/k/+X/5f/l/+P/4//j/+P/5v/n/+f/5//l
/+T/4v/f/+H/4//m/+n/5//m/+b/5v/n/+f/5//m/+b/6P/q/+r/6P/o/+j/6P/o/+r/
6v/q/+r/6P/o/+j/6P/p/+r/6//s/+7/7v/u/+7/7P/s/+z/7P/u/+7/7v/u/+7/7v/u
/+7/7P/s/+z/7P/u/+7/7v/u/+7/7v/u/+7/8P/w//D/8P/v/+7/7f/s/+z/7P/s/+z/
7v/u/+7/7v/t/+z/6//q/+z/7P/s/+z/7v/u/+7/7v/r/+r/6f/o/+n/6v/r/+z/6f/o
/+f/5v/o/+j/6P/o/+n/6v/r/+z/6f/o/+f/5v/m/+b/5v/m/+T/5P/k/+T/5v/o/+r/
7P/s/+z/7P/s/+7/7v/u/+7/7//w//H/8v/0//T/9P/0//b/9v/2//b/9P/0//T/9P/2
//j/+v/8//r/+v/6//r/+v/6//r/+v/9//7///8AAP///v/9//z/+v/4//b/9P/y//D/
7v/s/+z/7P/s/+z/7P/s/+z/7P/s/+z/7P/s/+v/6v/p/+j/6v/q/+r/6v/s/+z/7P/s
/+7/7v/u/+7/7v/u/+7/7v/r/+r/6f/o/+n/6v/r/+z//P8MABwALABKAGgAhgCkALMA
wgDRAA==
         </WaveFormData>
      </LeadData>
      <LeadData>
         <LeadByteCountTotal>10000</LeadByteCountTotal>
         <LeadTimeOffset>0</LeadTimeOffset>
         <LeadSampleCountTotal>5000</LeadSampleCountTotal>
         <LeadAmplitudeUnitsPerBit>4.88</LeadAmplitudeUnitsPerBit>
         <LeadAmplitudeUnits>��V</LeadAmplitudeUnits>
         <LeadHighLimit>2147483647</LeadHighLimit>
         <LeadLowLimit>268435456</LeadLowLimit>
         <LeadID>II</LeadID>
         <LeadOffsetFirstSample>0</LeadOffsetFirstSample>
         <FirstSampleBaseline>0</FirstSampleBaseline>
         <LeadSampleSize>2</LeadSampleSize>
         <LeadOff>FALSE</LeadOff>
         <BaselineSway>FALSE</BaselineSway>
         <ExcessiveACNoise>FALSE</ExcessiveACNoise>
         <MuscleNoise>FALSE</MuscleNoise>
         <LeadDataCRC32>1519561226</LeadDataCRC32>
         <WaveFormData>
AwABAP///f/5//b/8//y//D/7//u/+7/7//t/+3/7P/q/+v/6//r/+z/7P/t/+7/7f/t
/+3/7f/r/+v/6//q/+z/7//x//H/8v/x//D/7//v/+//8f/z//P/8//z//H/8//8/wIA
DwAkADYAPwBTAG0AggCVAK0AxgDdAPYADgEgARgB+QDMAKMAeQBMACkAIgAjABYADAAI
AAAA+v/7//z/+v/9//z/9v/2//f/8//z//D/8P/v/+7/7//y//T/9f/x//D/8f/w//D/
7v/t/+3/8P/z//T/9f/z//T/8P/v//H/8//0//b/8//z//L/8f/y//L/8v/x//D/8P/v
/+//8P/x//L/8v/x//L/9P/1//P/8f/w//D/8f/y//P/9P/z//P/8//0//L/8v/z//P/
9f/z//L/8v/z//T/9P/1//f/9v/2//b/+f/5//n/+f/4//j/+P/4//n/+f/4//b/9f/2
//b/9v/6//v/+//8//v/+//5//n/+P/5//n/+f/5//n/+v/6//n/+f/5//r/+//8//3/
/v/8//z//P/8//v/+f/3//b/9v/3//f/9//1//P/8//0//b/9//2//X/9f/1//b/9v/2
//b/9v/2//b/9//4//r/+P/3//X/8f/1//b/9//2//j/+//8//z/+v/7//v//f/9//3/
/P/8////AAAAAAMAAwADAAMAAgACAAIAAQABAAEAAQABAAIABAADAAIAAgAAAAAAAAAB
AAMAAgACAAMAAwADAAMAAwAAAP///v/9////AAABAAIAAgABAAAA/////wEAAQABAAEA
AQABAAIAAAD///7///8BAAEAAgAEAAEAAQACAAEAAgACAAMABAABAAEAAQABAAMABAAE
AAUABQAEAAQAAwABAAEAAwADAAIAAwAEAAYABgAFAAQABAABAAEAAgADAAQAAwAEAAcA
AgABAAEAAAABAAIAAwADAAAA////////AAAAAAAAAAABAAEAAAD/////AAAAAP7/AAAC
AAIAAQABAAEAAQABAAEAAQD//////f/+//7//v/8//z//P/8//3//f/9//3/+//7//v/
+//5//r/+v/7//z/+//7//z//P/8//v/+v/+/wEA///7//7//P/8//z//P/8//z//P/8
//z//P/8//z//P/8//z//P/9//7///8AAAAAAAAAAAAAAgACAAIAAgACAAIAAgACAAEA
AAD///7///8AAAEAAgAAAP7//P/6//z//v8AAAIAAAAAAAAAAAAAAAAAAAAAAAAAAAAA
AAAA///+//3//P/+/wAAAgAEAAQABAAEAAQAAQAAAP///v///wAAAQACAAIAAgACAAIA
AAAAAAAAAAAAAAAAAAAAAP7//v/+//7/AAACAAQABgAFAAQAAwACAAIAAgACAAUACAAK
AA0AEAAOABEAEQARABMAEwATABMAEwAUABYAGgAdACAAIwAiAB0AGgAYABcAFAASABIA
EAAQABAAEQASABEAEQAPAA0ADAAJAAcABQADAAIAAAD+//z/+//5//n/+//8//7////+
//3/+//6//z/+//7//v/+//7//v/+//5//j/+P/3//j/+//8//3//P/7//r/+f/7//v/
/f8BAAMAAQAEAAwAFQAeACwAPwBTAG8AigCjALcAyADhAPwAFAEiAR4BBQHiALcAiQBg
AD8AKgAhACAAHAAYABAABgADAAYABAD9//z/AAACAP//+//9//v/+v/4//b/9v/4//n/
+f/3//b/9//2//f/9v/2//f/9f/3//f/9//4//r/9//3//f/9//2//b/+P/5//n/+f/5
//j/9//1//b/9v/1//X/9f/1//X/9P/y//L/8//z//P/8//0//b/9P/0//T/9P/z//P/
8//0//b/9v/3//f/9//1//T/9P/0//T/8//z//P/8v/y//L/9f/1//X/9f/1//T/8//y
//H/8f/w/+7/8P/y//P/9P/0//P/8f/w//T/9f/0//X/8//z//L/8f/z//P/9P/0//X/
9f/1//b/8//y//H/8P/x//L/8//0//P/8f/v/+7/7v/v/+//7//v/+3/7f/u/+//7//t
/+v/7P/t/+//8P/v/+7/7f/s/+3/7f/t/+7/7P/t/+3/6//s/+z/7P/q/+z/7//w//D/
8P/x//H/8//0//P/8f/w//H/8v/y//X/9P/z//L/8P/z//T/9P/1//P/8f/v/+7/8P/v
/+7/7v/u/+7/7v/v/+3/7P/s/+3/7//v/+//7//x//H/8f/x//D/8P/w//D/7//v/+//
7//x//P/8//z//H/8f/x//L/8v/x//D/8f/z//H/8P/w//D/8f/z//P/8f/w//D/8P/y
//P/9P/1//L/8v/x//H/8//y//L/8f/v/+//8f/x/+3/7f/t/+7/7//v/+//8P/v/+//
8P/x//H/7//v//H/7//v//D/8P/u/+7/7v/t/+7/7//x//P/8f/w/+//7v/v/+//7v/t
/+3/7v/u/+z/6f/q/+n/5//o/+n/6v/r/+v/6//p/+n/6f/q/+r/6v/o/+j/6P/o/+b/
5f/k/+P/5P/l/+b/5//l/+b/5v/n/+j/5//n/+j/6f/q/+r/6v/o/+n/5//p/+7/7f/s
/+v/6v/s/+z/7P/s/+7/7v/u/+7/7P/s/+z/7P/u/+7/7v/u/+z/7P/s/+z/7P/s/+z/
7P/u/+7/7v/u/+7/7v/u/+7/7v/u/+7/7v/u/+7/7v/u//D/8P/w//D/8v/y//L/8v/w
//D/8P/w//H/8v/z//T/9P/0//T/9P/y//L/8v/y//T/9P/0//T/8//y//H/8P/w//D/
8P/w//H/8v/z//T/9P/0//T/9P/2//b/9v/2//f/+P/5//3//f/+/wAAAgAEAAcABwAH
AAcABwAHAAcABQAGAAgADAAOABAAEgAQAA0ACgAIAAcACQAIAAkACAADAAIAAgACAAQA
BQAEAAMAAQD9//r/9//4//j/9//2//b/9f/z//P/8f/w//D/7//x//H/8P/w/+7/7f/t
/+3/7f/t/+3/7f/t/+7/8P/x/+z/7f/s/+v/7v/v//D/8f/t/+v/7//v/+//9f/+/wYA
EQAgAC4AOwBRAGcAfACVALEAzADfAPQACgESAQgB8wDQAKEAeQBSAC0AGgAZABIACgAE
APr/9P/3//r/+v/5//b/8P/u/+v/6//t/+z/7P/r/+r/5v/o/+n/6f/l/+T/5f/k/+f/
5v/m/+f/5f/n/+f/5//q/+z/6f/p/+n/6f/o/+j/6P/p/+n/6f/r/+z/7f/t/+v/6v/o
/+f/6f/r/+3/7v/s/+z/7f/t/+z/6//r/+z/7P/s/+z/7P/q/+n/6P/o/+v/7P/u/+//
7f/r/+r/6v/r/+z/7P/t/+//7v/u/+7/7f/t/+3/7f/u/+7/7v/u//H/8f/w/+7/7P/u
/+//8P/x//H/8P/w/+//7//t/+3/7//x//L/8//1//X/9v/2//T/8//y//L/9f/2//f/
+P/1//T/8//y//L/8f/w//D/8f/x//D/7//v/+3/7f/u/+//7//t/+v/6//r/+z/7P/s
/+z/7P/s/+n/6f/p/+r/7P/t/+3/6//w//D/8P/u/+z/7//w//D/8f/z//T/9//4//f/
9f/0//f/+P/4//v//P/9//7//v/9//z/+v/5//r/+//8//7//f/7//n/+P/4//j/+P/5
//r/+v/7//3//P/7//r/+f/7//v/+//7//z//P/8//z//f/9//3//f/+/wEAAgADAAAA
///+//7/AAABAAIABQADAAEAAAAAAAAAAQADAAMABQAEAAQABAABAAEAAQABAAEAAgAC
AAMAAgAAAP///f/+////AgADAP///////wAAAAD///7//v/+////AQADAAAA/f/8//3/
/f/9//7//v8AAAAAAAD///7//f/9//3//v/+//7//v8BAAEAAAD/////AAAAAP7/AAAC
AAIAAQAAAP///v/9///////9//3//f/+//7//v/8//z//P/8//7///8AAAEA/v/9//z/
+//8//7///8BAAEA///+//7//f/+//7//v8AAAEAAwAFAAAA/v/+//7//v///wAAAQAC
AAAAAAAAAAAAAAAAAAAAAAAAAAAAAAAAAP7//v/+//7/AAAAAAAAAAD///7//f/8//3/
/v///wAA/v/+//7//v/8//z//P/8//7//v/+//7//v/+//7//v8DAAQABgAJAAwADAAP
AA8ADwAPAA8ADwAPAA8AEAASABYAGAAaABwAHAAZABYAFAARABAADgAOAAwACgAKAAsA
DQAPABAADwAMAAkABAAAAPv/+v/6//n/+//8//z/+//6//j/9//3//n/+f/5//j/9//2
//T/8//0//X/9v/3//b/9P/z//P/8f/v//H/8f/y//P/9P/1//H/8//z/+//7//1//v/
/v8IABUAHAAqADsATwBlAH4AmQCxAMQA2wDyAAQBFAEUAf8A2gCvAIEAWAA1ACAAGQAU
AAwACgAKAAQA/f/8//7/+f/0//T/9P/z//H/7//w//D/7//u/+r/7P/t/+3/7v/u//D/
8P/u/+z/6//r/+v/7f/t/+3/7v/w/+3/7f/r/+v/6v/q/+3/7//w//H/7//u/+3/6//r
/+z/7P/t//D/8f/y//L/7f/s/+z/6//s/+v/6//s/+z/7P/s/+z/6//r/+v/7P/q/+r/
6//r/+v/6f/o/+j/6v/s/+3/7//t/+z/7P/s/+//7//v/+//8v/y//L/8v/z//P/8v/w
//H/9P/2//j/+P/3//X/9P/1//X/8//z//X/9//4//n/+P/3//f/9v/2//f/+P/6//f/
9v/1//T/9v/2//b/9v/4//f/9v/2//P/8//y//H/8//x//H/8v/w/+//7P/p/+v/6//s
/+z/7P/s/+z/7P/p/+n/6f/q/+z/7f/t/+v/7P/s/+z/6v/s/+//8P/w//D/8f/x//P/
8//z//L/8v/2//j/+f/9//3//f/9//z/+v/6//n/+f/5//n/+f/6//j/9//2//b/9//4
//n/+//4//b/9f/1//f/9//3//f/9//3//f/9//1//T/8//y//b/9//4//n/9v/3//b/
9f/0//X/9v/4//n/+f/5//v/+f/3//b/9v/3//n//P/9//z/+v/5//j/+f/5//n/+f/5
//r/+v/7//n/+P/4//f/+f/5//v/+//5//n/+f/6//n/9//1//T/9P/1//f/+f/4//X/
9P/1//b/9//5//r/+f/4//f/9f/0//P/8//z//T/9P/0//T/8//z//L/8f/z//T/9P/y
//H/8v/x/+//8P/x//L/8//z//P/8f/x/+//8P/w//D/8f/y//P/9P/y//H/8P/v//D/
8f/y//P/8v/y//H/8f/z//H/8P/w//P/9P/0//T/9P/z//H/7//w//H/8v/z//T/8v/y
//L/8v/w//D/8P/w//L/8v/y//L/8f/w/+//7v/v//D/8f/y//L/8v/y//L/8f/w/+//
7v/x//L/8//0//H/8P/v/+7/7//w//H/8v/w//D/8P/w/+7/7v/u/+7/7//w//H/8v/x
//D/7//u//L/9P/2//j/+P/7//z//v8AAAIAAQADAAQABQAGAAcABQAFAAUABgAJAA4A
EQAUABgAFgATABAACwAJAAcABAAHAAYABQAGAAQABAAEAAMABAADAAIA///8//n/+P/4
//X/9P/0//P/8//z//L/8v/z//P/8//z//L/8v/y//H/8f/x//H/8f/v/+//7v/u//L/
8//y//X/8v/x//D/7//3//v/9//z//X/9//1//f//v8CAAkAGgAwAD0ARQBbAH4AkwCj
ALgA1QDwAAIBEAEUAQcB4gCvAIMAXgA5ACQAIwAgABYADgACAP7////+//r//f/+//z/
/v/5//P/8f/y//L/8f/w//H/9P/2//f/8//y//P/8v/z//L/8v/z//H/8//z//P/9v/4
//X/9f/2//f/9//4//X/9f/0//P/9v/2//b/9f/2//b/9f/1//T/9f/2//b/9v/2//f/
9//1//P/8v/y//P/9P/1//b/9f/1//X/9v/0//T/9f/1//b/9f/1//b/9v/2//X/9f/4
//j/+f/6//j/9//2//X/+P/4//j/+P/7//v/+v/4//X/9v/2//b/+P/5//n/+v/7//v/
+f/5//n/+f/4//f/+f/7//7/AAD9//v/+f/4//r/+v/6//r/+P/4//j/+P/6//n/+P/4
//n/+//8//3/+v/3//b/9v/5//n/9//1//f/9//4//j/9v/2//b/9v/4//n/+v/8//n/
+f/4//X/+P/4//j/9v/4//v//P/8//r/+//7//3/AAABAAEAAgAAAAAA//8BAAMAAwAD
AAIAAAAAAP////8BAAEAAQACAAUABQAFAAYAAwACAAEAAQACAAIAAwAFAAMAAwADAAMA
AQABAAEAAQABAAIAAwAEAAMAAwADAAMAAwAFAAUABQAEAAUABgAIAAcABwAHAAkACQAH
AAYABgAEAAUABwAHAAoACgALAAwACQAJAAkACQAHAAgACAAJAAsACgAKAAkACQAJAAsA
CwAJAAkACQAKAAgABwAGAAYABwAHAAgACQALAAkACQALAAcABwAIAAgACgAKAAoACQAI
AAcABwAHAAgACAAIAAgACwALAAoACQAIAAgABwAEAAUACAAJAAkACwALAAsACwAKAAkA
BgAFAAcACAAIAAgACgAKAAoACgALAAsACwALAAgABwAGAAUABgAIAAkACwALAAkACAAI
AAcACAAIAAgACgALABEAEwASABAADgAMAAoACQAIAAcABgAIAAoADAAOAAwADAAMAAwA
DAAMAAwADAAOAA4ADgAOAAwADAAMAAwACgAKAAoACgAIAAgACAAIAAsADAANAA4ADAAM
AAwADAALAAoACQAIAAkACgALAAwACgAKAAoACgAMAA4AEAASABAAEAATABQAGQAdACEA
IgAiACEAIAAfAB4AHQAcABsAHgAiACgALAArACwAKQAlACIAIAAfAB4AHAAcABoAGAAX
ABcAFwAXABoAGQAYABcAEAAMAAgABgAHAAcABwAIAAUAAwADAAIAAgADAAMAAwAFAAQA
BAAEAAIAAQAAAP//AgADAAQABAADAAMAAgD//wMAAwADAAMAAwD9//v/AwALAAkAAwAB
AAMADgAaACEALgBAAFEAYQB7AJgArwC/ANgA8wAOASABKgEkAQsB4gC7AJMAagBNADgA
KwAoACAAFgASABAAEQAOAAwADwAKAAIAAAD//////////wAAAAAAAP3//v/+//3//v/+
/wAAAAACAAAA//////7////+//3/AAACAP///////////v/+//z//f/9//3/AAAAAAAA
///9//z/+v/5//v//f///wAA/f/8//z/+//8//v/+//8//r/+v/6//r/+f/5//n/+v/8
//z//f/9//v/+f/4//j/+f/6//r/+//6//j/9//2//X/9f/1//X/9//4//n/+v/5//n/
+P/2//b/+P/5//r/+f/5//j/+P/3//f/9f/1//j/+//9/////v/9//3//P/5//n/+f/6
//v//P/9//7//P/8//z//P/8//v/+v/6//f/9//2//X/9//3//n//P/9//3/+//5//f/
9f/0//L/8//0//X/9v/y//H/8P/w//L/9f/3//f/+P/4//j/9v/1//f/9//2//f/+f/6
//3//f/7//j/9v/5//r/+v/9//v/+//7//r/+v/6//n/+f/7//v/+//8//z/+//6//r/
+v/6//r/+//7//r/+v/7//v/+//7//v//f/9//3//f/7//r/+f/4//v/+//7//v/+f/7
//v/+//3//f/9//4//z//f/+/wEAAAD9//v/+v/6//v//f/9//3//P/8//z/+f/5//n/
+f/5//r/+v/7//v/+v/6//n/+P/3//j/9//4//n/+v/8//n/9//1//T/9v/3//n/+//4
//X/9P/1//X/9f/2//b/9v/2//b/9f/y//H/8f/x//P/9P/1//b/9f/1//T/8//1//b/
9v/0//X/+P/5//n/9v/1//T/8//1//X/8//z//X/9v/2//b/9P/0//T/9P/z//P/8//z
//H/8f/x//H/8//0//T/9f/0//H/7//u//H/8v/y//L/8P/z//n/+f/w//D/8P/w//D/
8f/y//P/9P/z//L/8f/w//H/8v/z//T/8f/w/+//7v/w//D/8P/w//L/8v/y//L/8P/w
//D/8P/y//L/8v/y//D/8P/w//D/8P/w//D/8P/y//L/8v/y//D/8P/w//D/8v/y//L/
8v/y//L/8v/y//H/8P/v/+7/8f/y//P/9P/z//L/8f/w//D/8P/w//D/8v/y//L/8v/v
/+7/7f/s//H/9P/3//3/+//8//7/AAADAAcACAAJAAgABwAGAAUAAwAEAAYACgAOABAA
EgAQAAwACAAFAAMABAACAAIAAAD//wAAAgAEAAQAAwAAAP3//P/5//f/9f/x//D/7v/s
/+//7//u/+//7f/s/+z/6//t/+3/7P/s/+3/7f/u/+//7v/t/+z/6//o/+j/6f/p/+n/
6//r/+v/6f/p/+n/6f/t//P/7//r/+3/8//4/wIAEQAcACoAPQBTAGsAggCXAKcAwgDh
APwAEAEUAQQB4wC6AI8AYwA6AB0AFgAXABIACAACAPz/+P/5//T/7v/1//r/9P/w//P/
8f/t/+z/7P/r/+r/6v/s/+3/7f/q/+r/7P/s/+7/7P/r/+v/6//t/+3/7f/s/+7/6//r
/+z/7f/t/+7/7f/t/+z/6//u/+7/7v/t/+z/7P/r/+v/6//r/+v/6v/q/+r/6//r/+j/
5//n/+j/6f/q/+v/7P/q/+n/6P/o/+b/5v/n/+f/6f/p/+r/7P/s/+z/6//r/+v/6v/q
/+r/7v/v//D/8f/x//D/7//u//H/8//0//T/8f/y//L/8v/z//P/8v/y//P/8//x//H/
8v/z//P/8//z//P/9P/0//L/8f/w//D/8P/w//D/8P/y//L/8v/y//H/7//t/+z/7f/t
/+z/6//q/+f/5v/m/+n/6f/n/+X/5f/l/+b/5v/k/+T/5P/k/+X/5f/l/+b/5f/l/+T/
4f/n/+j/6f/o/+r/7f/u/+7/7f/t/+z/7f/x//P/9P/2//T/9P/z//X/9v/3//j/+P/4
//j/9//3//X/9f/1//b/+P/3//b/9v/1//T/8//z//T/9P/1//f/9//3//f/9//2//X/
9P/z//X/9v/3//j/9v/1//T/8//0//f/+P/5//n/+f/5//r/+v/5//j/+f/6//n/+f/6
//n/+f/6//n/+v/6//v//P/5//n/+f/5//n/+v/6//v//f/8//z/+//5//n/+//7//v/
+//7//z//v/9//z//P/6//n/+f/5//v/+f/5//v/+P/3//f/9v/3//j/+f/5//b/9f/1
//X/9P/0//T/9P/4//n/+f/5//j/+P/3//T/9f/4//n/+f/4//f/9v/1//P/8//x//H/
9P/2//f/+P/3//b/9f/0//X/9f/1//X/9f/1//X/9f/0//T/8//z//b/9f/1//b/9v/2
//X/9P/y//n/9f/x//T/9v/2//b/9v/0//T/9P/0//b/9v/2//b/9v/2//b/9v/6//z/
/v8AAP7//P/6//j/+//8//3//v/9//z/+//6//v//P/9//7///8AAAEAAgD///7//f/8
//v/+v/5//j//P/+/wAAAgAAAP7//P/6//r/+v/6//r/+v/6//r/+v/6//r/+v/6//v/
/P/9//7/+//6//n/+P/6//r/+v/6//j/+P/4//j/+P/4//j/+P/5//r/+//8//v/+v/5
//j/+v/8//7/AAD+//7//v/+//7//v/+//7/AQACAAMABAAFAAYACgAMAAwADwASABIA
FQAVABUAFQATABMAEwATABUAGAAdACAAHgAeABoAFQAUABQAFQAWABIAEAAMAAgACQAL
AA0ADwAOAAsACAAFAAAA/P/4//b/+P/5//r//P/4//X/9P/y//X/9//4//n/9//2//b/
9v/0//P/8v/x//T/9f/2//b/9P/1//X/8//1//X/9f/1//f/9f/x/+3/8f/3//f/8//7
/wgAFgAfACYAMABBAFcAcQCKAKEAuQDSAOsAAgEQARQBBAHlAMAAnQBxAEYAJwAcABcA
EAAKAAQAAgD+//3/AAD+//n/+v/4//L/7//v//H/8f/y//L/8v/u//D/8f/x//H/8v/1
//b/8//w/+7/7f/w//P/9P/1//T/9v/z//P/8f/x//D/8P/y//P/8//z//T/9P/0//P/
8v/y//H/8f/y//P/9P/0//L/8v/z//P/9P/z//P/9P/z//L/8f/w//D/8f/y//T/8v/y
//P/8//y/+//7f/s//D/8v/z//X/9f/0//T/9P/z//H/7//t//D/8v/0//b/9v/1//P/
8P/x//T/9v/4//n/+f/4//j/+f/5//f/9//3//f/9v/1//b/9//5//r/+//7//v//P/8
//z//P/8//z//P/8//z//v/9//z//P/6//n/9//1//b/9f/2//j/+f/5//f/9f/z//P/
9P/0//b/9v/2//b/8//z//P/9P/1//f/+P/3//j/+P/4//b/9P/3//j/+P/6//v/+//9
/wEAAQAAAAAA//8AAAAAAwAFAAUABQAEAAMAAgAAAP//AQABAAEAAgACAAEAAAAAAAEA
AgADAAUAAwACAAIAAwABAAEAAQABAAIAAwAEAAUAAwACAAEAAAADAAMAAwADAAEAAwAD
AAMA////////AAAEAAUABgAJAAkABwAGAAYABgAHAAkACQAHAAYABgAGAAcABwAHAAcA
BwAIAAgACQAJAAgACAAHAAkACQALAAsACAAHAAYABgAIAAkACgAMAAgABwAHAAcABgAD
AAIAAwADAAUACAAKAAgACAAIAAcABQADAAIAAQAEAAQABAAEAAUABQAEAAMABQAGAAYA
BAABAAIAAQD//wIAAwAEAAUABwAHAAUABQADAAQABAAEAAYABgAGAAYABQAFAAUABQAD
AAMAAwADAAQABgAHAAkABgADAAEAAAAEAAYABwAIAAgABwAHAAUAAgACAAIAAgACAAUA
BgAHAAgABgAGAAYABgAGAAYABgAGAAUABAADAAIABQAGAAcACAAIAAgACAAIAAYABAAC
AAAAAgAEAAYACAAGAAYABgAGAAQABAAEAAQABgAGAAYABgAEAAIAAAD+/wMABgAJAAwA
CQAIAAcABgAIAAgACAAIAAYABgAGAAYABAAEAAQABAAFAAYABwAIAAYABgAGAAYACAAI
AAgACAAGAAYABgAGAAYABgAGAAYACQAKAAsADAALAAoACQAIAAkADQAPABIAFwAaABoA
HQAaABkAGAAXABsAHQAfACIAIQAkACUAJgApACgAJgAkACEAHwAdABoAGgAYABYAFgAZ
ABoAGwAbABYAEwAQAAsACQAHAAcACAAJAAgACAAHAAMAAwACAAIAAwADAAMAAwAAAP7/
/P/5//3///8BAAMAAgABAP///v///////f///wEAAQABAAEAAwD9//3/AwADAAEAAwAH
AAwAEgAdADAAOgBFAFsAewCWAKUAtwDSAO0ACgEaASIBJAETAeoAvQCVAHAASwAyACkA
JgAeABYAEAAMAAsADAAMAAkAAgD+/wIAAwABAAMAAQAAAP7//P/3//j/+P/3//n/+v/9
//7//P/6//n/+f/5//v/+//7//7/AAD9//3/+//7//r/+v/8//3//f/9//v/+v/5//f/
9//4//j/+f/6//v//P/8//n/+P/4//f/+P/3//f/+P/4//j/+P/4//X/9f/1//b/9v/2
//f/9//3//X/9P/0//X/9v/2//f/9f/0//T/9P/z//P/8//z//b/9v/2//b/9f/1//T/
8v/1//j/+v/8//v/+f/2//T/+P/5//j/+f/6//v/+//7//j/9//3//b/9v/3//j/+v/6
//r/+v/6//j/+P/4//j/+P/3//b/9v/3//f/9v/1//T/8f/w//D/8f/x/+//7f/t/+3/
7v/u/+7/7v/u/+7/7P/r/+r/6v/s/+//8f/x//H/8P/v/+z/7f/x//P/9P/z//P/8v/z
//f/9//2//b/+f/6//r//f/7//n/9//0//X/9v/2//f/+f/5//n/+v/4//f/9v/2//j/
+P/4//n/9//2//b/9//3//f/9//3//f/9//3//f/9v/2//b/9v/5//n/+f/5//f/+f/5
//n/9//3//f/+P/5//n/+f/7//n/9f/y//D/9P/3//v//f/7//j/9v/0//X/9f/1//X/
9//4//j/+f/3//b/9v/1//j/+f/8//3/+P/3//b/9v/2//X/9P/0//P/8//0//X/9f/z
//P/9f/1//X/9v/2//X/9P/z//H/8P/v/+//7//w//D/8P/w/+//7//u/+3/7v/w//H/
8P/u//D/8P/v/+3/7f/t/+3/7f/t/+v/6//q/+r/6f/o/+v/7P/t/+7/7P/r/+r/6f/p
/+n/6f/p/+v/7P/s/+3/7P/p/+f/5v/q/+z/7f/u/+z/6//r/+n/6v/t/+7/7//w/+//
7v/t/+z/7P/s/+z/7P/v//D/8f/y//D/8P/w//D/8f/y//P/9P/z//L/8f/w//H/8v/z
//T/8v/y//L/8v/w//D/8P/w//P/9P/1//b/9P/0//T/9P/z//L/8f/w//L/8v/y//L/
8P/w//D/8P/w//D/8P/w//D/8P/w//D/8P/w//D/8P/u/+7/7v/u/+7/7v/u/+7/8P/w
//D/8P/t/+z/6//q/+3/7v/v//D/7v/u/+7/7v/t/+z/6//q/+z/7P/s/+z/7f/u/+//
8P/y//L/8v/y//X/9v/3//j/+v/6//r/+v/+/wAAAgAEAAQABAAEAAQABgAGAAYABgAI
AAoADAAOAAkABgADAAAAAgACAAIAAgACAAIAAgACAP///v/9//z/+//6//n/+P/0//L/
8P/u/+//8P/x//L/7//u/+3/7P/u/+7/7v/u/+3/7P/r/+r/6P/o/+j/6P/r/+z/7f/u
/+7/7v/u/+7/7P/s/+z/7P/v//D/8f/y//f//P8BAAYAFQAkADMAQgBYAG4AhACaAKkA
tgDDAA==
         </WaveFormData>
      </LeadData>
      <LeadData>
         <LeadByteCountTotal>10000</LeadByteCountTotal>
         <LeadTimeOffset>0</LeadTimeOffset>
         <LeadSampleCountTotal>5000</LeadSampleCountTotal>
         <LeadAmplitudeUnitsPerBit>4.88</LeadAmplitudeUnitsPerBit>
         <LeadAmplitudeUnits>��V</LeadAmplitudeUnits>
         <LeadHighLimit>2147483647</LeadHighLimit>
         <LeadLowLimit>268435456</LeadLowLimit>
         <LeadID>V1</LeadID>
         <LeadOffsetFirstSample>0</LeadOffsetFirstSample>
         <FirstSampleBaseline>0</FirstSampleBaseline>
         <LeadSampleSize>2</LeadSampleSize>
         <LeadOff>FALSE</LeadOff>
         <BaselineSway>FALSE</BaselineSway>
         <ExcessiveACNoise>FALSE</ExcessiveACNoise>
         <MuscleNoise>FALSE</MuscleNoise>
         <LeadDataCRC32>773341503</LeadDataCRC32>
         <WaveFormData>
8v/y//L/8//z//b/9v/2//j/+P/6//r/+f/3//b/9v/4//n/+f/5//n/+v/6//n/9v/3
//b/9P/1//f/+P/5//f/9v/2//b/+P/5//n/+f/7//r/+P/3//X/+P8AAAQACwAWABoA
HAAiACYAIAAYAAoA8v/V/8L/tv+i/4v/d/9q/2H/W/9X/1f/Wv9c/1z/av+D/57/tP/C
/8v/1v/h/+j/7P/v//H/8//2//n//P/9//z//P/9//3//f/9/wAAAAAAAAAAAQABAAAA
AAAAAAAA/v/+//7//v8AAAAAAAABAAAAAAAAAP//AQABAAEAAQD//////////wEAAAAA
AAAAAgACAAIAAQD/////AAAAAAAA//////7//v///////v8AAAAAAAD/////////////
/f/8//z//P///////v/+//z//P/8//z//P/8//v/+//9//3//f/+//z//P/8//3//f/7
//r/+v/7//v/+f/5//r/+v/6//r//P/7//r/+v/6//r/+v/5//j/+P/4//f/9f/0//T/
9P/2//b/9f/0//P/8f/x//D/7v/t/+z/6v/r/+v/7P/s/+r/6f/o/+X/5f/l/+X/4//i
/+L/4//i/+T/5f/l/+b/5f/k/+P/4v/k/+T/5P/l/+X/6f/p/+r/7P/s/+3/7//u/+//
8P/y//P/9f/2//b/9f/1//X/9//5//r/+v/6//r/+v/6//r/+P/5//n/+f/6//r/+v/6
//X/9f/4//j/9v/2//f/9//5//r/+v/6//n/+P/3//b/9//4//n/+v/4//n/+f/5//r/
+v/5//n/+//7//v//P/8//z//v/+//z//P/8//r//P/8//3//f///////////wAAAAAB
AAIA/v/8//r/+P/5//v//P/7//3//f/+//7/////////AAD9//z/+//6//v/+//7//z/
+v/7//v/+v/6//v/+//7//z//P/8//z//P/7//v//P/8//v/+//7//3//v/+//7/////
//7//v8AAAAAAAAAAP7//f/9//7//f/8//z/+//7//z//f/9//z//P/7//r/+//8//3/
/v/+//7//f/9//z/+v/5//n//f/9//3//P/6//z//v/7//z//f/+////AAD+//7//v/+
//7//v/+//7///8AAAEAAgAAAAAAAAAAAAIAAgACAAIAAgACAAIAAgACAAIAAgACAAAA
AAAAAAAAAQACAAMABAACAAIAAgACAAIAAgACAAIAAgACAAIAAgAEAAQABAAEAAQABAAE
AAQABAAEAAQABAADAAIAAQAAAAIAAgACAAIABAAEAAQABAACAAIAAgACAAAAAAAAAAAA
AQACAAMABAAEAAQABAAEAAIAAgACAAIAAgACAAIAAgACAAIAAgACAAIABQAFAAUABAAC
AAUABwAJAAoACgAJAAYABgAFAAMAAwACAAEAAQABAAAA/v/+//3//P/8//z//P/6//r/
+//5//r/+v/6//r/+v/6//r//f///wIAAgACAAIAAgAEAAYABgAFAAUABgAGAAcABwAH
AAcACAAIAAkACQALAAsACgAKAAsACwAMAA0ADQAOAA0ADAAMAAsACwALAAoACgAPABEA
EAAUABYAGQAgACgAKgAuADAALAAgABQA/v/j/87/vv+y/6P/k/9+/3P/cf95/33/fv+E
/4j/iP+V/67/wv/Q/93/6P/x//r/AgAHAAsACwAIAAcACAALAA4ADgAPAA8ADwAPABIA
EgARABAAEAAPABIAEgASABIAFAAUABQAFAAUABQAFAAVABUAFAATABEAEwATABMAEwAT
ABMAEwATABEAEAAQABAAEQASABMAEwATABMAFAAUABIAEQARABAAEAARABEAEAAOAA4A
DgANAA8ADwAPAA8ADQAMAAwADAALAAsACgAKAAoACgAKAAoADAAMAAsACwAJAAkACQAK
AAgACAAIAAkACQAHAAYABgAIAAkACAAJAAkACAAHAAYACAAHAAYABgAEAAQABAADAAQA
BAAEAAMAAwACAAIAAgAAAAAA///+//3/+//7//r/+v/5//j/9v/2//X/9f/0//b/9f/0
//H/7//v/+//7f/t/+z/7P/q/+j/6f/p/+r/6v/q/+r/6v/r/+z/7f/v/+//8f/v/+7/
8P/y//X/+f/3//f/9//4//v//f/+//7/////////AQABAAIAAgACAAIAAgACAAIAAgAD
AAMAAwACAAIAAgACAAEAAQAEAAQAAgACAAMAAwAFAAYABgAGAAUABAADAAIABAAEAAQA
BAAEAAUABQAFAAQABAADAAMABgAHAAgACgAHAAYABwAGAAgACAAIAAYABgAGAAcABwAF
AAUABQAFAAUABAAEAAQABgAGAAYABgAIAAkACQAHAAcABwAIAAgABQAFAAUABgAIAAgA
CAAIAAYABQAEAAQABAAFAAUABAAGAAcABwAHAAQABAAEAAQABAADAAMABAAEAAMAAwAD
AAUABgAGAAYACQAJAAgACAAHAAYABQAEAAcABwAIAAoACQAIAAgABwAIAAgACAAHAAUA
BgAGAAYABgAGAAYABgAHAAgACAAJAAcABgAGAAcABwAHAAcABgAKAAoACAAHAAgABgAG
AAYABgAIAAgACAAIAAgACAAIAAgACAAIAAgACAAIAAgACAAIAAYABgAGAAYABwAIAAkA
CgAIAAgACAAIAAoACgAKAAoACgAKAAoACgAKAAoACgAKAAwADAAMAAwACwAKAAkACAAK
AAoACgAKAAwADAAMAAwACgAKAAoACgAKAAoACgAKAAoACgAKAAoACAAIAAgACAAIAAgA
CAAIAAoACgAKAAoACAAIAAgACAAGAAYABgAGAAgACwALAAsACgAIAAsADQAOAA4ADQAL
AAoACgAJAAcABwAGAAUABQADAAIAAAAAAP3//P/8//z/+v/4//j/+f/6//z//f/+//7/
/v/+//7//v///wEAAAACAAIAAgAEAAQABAADAAMABAAEAAUABQAFAAUABgAGAAUABQAH
AAcABgAGAAcABwAFAAUABAAEAAUABgAIAAkABwAHAAYABgAJAAkADgAWABoAHwAoACoA
LAAwADQANAAsABoA/P/f/87/wP+s/5f/hf92/23/bf9t/2v/bP9w/3L/eP+P/6z/wv/Q
/9v/5P/r//L/+v///wMABQAGAAcACgAJAAoACgALAAsADQANABAAEAAQABAAEQARABAA
EAAQABAAEgASABIAEgAQABAAEAARABIAEgASABEAEwATABMAEwATABMAEwATABMAEgAS
ABIAEAAQABAADwARABEAEgASABIAEQARABAAEAARABEAEAAPAA4ADQALAA0ADQANAA0A
DwAOAA4ADgANAA0ADAAMAAwADAAMAAwADQAOAA4ADwAOAA0ADAAMAA4ADgAOAA8AEQAP
AA4ADgANAA0ACwALAA4ADgAOAA4ADgANAAwADAAMAAwADAALAAoACgAKAAkACQAIAAgA
CAAIAAgABwAGAAcABQAFAAQAAgABAAAA/v/8//v/+//6//z/+//6//f/+f/5//n/9//y
//D/7//s/+7/7//v//D/7v/u/+7/7v/u/+7/7v/v//P/9//3//j/+P/4//n/+//8//3/
/v8AAP//AQACAAIA////////AQACAAQABQAGAAQABAAEAAQABgAHAAcABwAGAAYABgAG
AAMAAwAGAAYACAAIAAkACQAHAAgACAAIAAgACAAIAAgACgAKAAoACgAIAAkACQAJAAsA
DAAMAA0ACwALAAsADAAOAA4AEAAQABAAEAAQAA4ADQAMAAwACwANAA0ADQANAA0ADAAM
AAwADgAOAA4ADgAMAA0ADQALAAsACwAMAAwACwALAAsADAAMAAwADAAMAAoACQAIAAgA
CgALAAsACgAKAAsACwALAAkACAAHAAYACAAHAAcACAAJAAkACgALAAkACgAKAAoACQAJ
AAgACAAGAAYABgAGAAgABwAHAAgACAAIAAkACQAGAAYABgAFAAUABgAGAAYABwAIAAkA
CgAJAAgABgAFAAcABgAGAAcACQAJAAkACAAIAAgACgAJAAoACQAIAAcABgAIAAgACAAI
AAoACgAKAAoACQAIAAcABgAIAAgACAAIAAoACgAKAAoACAAIAAgACAAIAAgACAAIAAgA
CAAIAAgACAAIAAgACAAKAAoACgAKAAwADAAMAAwACgAKAA0ADQANAAwACgANAA8AEAAQ
AA8ADQAMAAwACwAJAAkACAAHAAcABQAEAAIAAQD///3//P/9//7//f/+//7//f/9//z/
/f/+////AAD+////AQAEAAQABAAEAAQACAAIAAgABwAHAAgACAAJAAYABQAEAAQABwAH
AAgACwAJAAgACAAJAAkACQAJAAgACAAIAAgACQAJAAkACQAIAAYACQANABAAFAAWABsA
IgAoAC4ANAA6ADgAMgAiAAoA7f/W/8j/uv+l/5H/hP95/2//af9l/2T/bP9w/3b/j/+s
/8L/0P/b/+L/5//w//j///8DAAUABAAHAAgABwAKAAoACwALAA0ADQAQABAAEAAQABEA
EQASABIAEgASABAAEAAQABAAEAAQABAAEQATABQAFQAVABQAEwASABEAEQARABEAEQAP
AA4ADgAOABAAEAAQAA8AEQARABIAEgAQAA8ADwAOABAAEQARABAAEAAQABAADwAOAA0A
DAALAAwADAANAA4ADQANAAwADAAOAA4ADgAOAAwADAALAAsADQANAA0ADgAMAAwADAAN
AA0ACwAKAAoADQANAAsACwAKAAoACgAKAAoACQAIAAgACgAKAAoACQAGAAYABgAFAAUA
BAAEAAQAAgACAAEAAAD///3//f/8//z/+//6//j/9//1//T/8v/z//P/8//x/+//7//v
/+3/6//q/+r/6P/q/+v/6//s/+z/7P/s/+z/7v/u/+7/7//z//f/9//4//X/9P/0//X/
+f/7//3/AAAAAAEAAQAAAAAAAQACAAUAAwAEAAQABAAGAAYABgAGAAYABwAHAAcABgAG
AAYABgAFAAUACAAIAAcABgAGAAUABQAGAAYABgAGAAYABgAGAAYABgAGAAYACAAJAAkA
CQAKAAoACQAJAAcABwAHAAgACAAIAAoACgAIAAgACAAGAAcACAAKAAsACgAJAAgABwAJ
AAgACAAIAAoACgAKAAoACAAJAAkABwAHAAcACAAIAAcABwAHAAgACAAIAAgACAAKAAkA
CAAIAAYABwAHAAYABgAHAAcABwAEAAQABAAEAAQAAwADAAQABgAFAAUABQADAAQABAAE
AAcABwAGAAYABAAEAAQABAAEAAMAAwAEAAQABAAFAAUAAgACAAIAAQAEAAYABwAIAAgA
CAAIAAgACAAIAAcABwAFAAQABAAFAAcABwAHAAYACAAGAAYABQAGAAQABAAEAAQABgAG
AAYABgAGAAYABgAGAAgACAAIAAgABwAGAAUABAAEAAQABAAEAAQABAAEAAQABAAEAAQA
BAACAAIAAgACAAQABAAEAAQABAAEAAQABAACAAIAAgACAAQABAAEAAQAAwACAAEAAAAB
AAIAAwAEAAIAAgACAAUABwAHAAYABAAHAAkACgAKAAkABwAGAAYABwAFAAUABAABAAEA
///+//7//v/9//z/+v/6//r/+P/6//v/+//8//7//v/+//7//P/8//3///8AAAAAAAAA
AAIABAAEAAQAAQABAAIAAgAEAAUABgAHAAcABgAEAAMABwAHAAYABgAHAAcABwAHAAUA
BAADAAIABQAFAAUABQAGAAgABQADAAYADAAQABcAIgAoACYAKgAyADAAJgAaAAoA6f/K
/7r/rP+b/4f/ev9x/2v/a/9n/2r/bv9y/3L/f/+c/7j/xv/N/9j/5//u//L/9//7//v/
/v8BAAQABwAGAAYABwAHAAUABQAIAAgACQAKAAwADQANAAwACwAKAAwADAAMAAwADgAO
AA4ADwAOAAwACgAHAAoACwAMAA0ADwAPAA8ADwAPAA4ADgAOAAwADAAMAAsACQAJAAoA
CgAMAAsACwAKAAwADQANAAwACgAKAAoACQAJAAkACQAJAAsACgAKAAoACwALAAoACgAK
AAoACgAKAAoACgAJAAkACwALAAsADAAMAAwADAANAA0ACwAKAAoACwALAAkACQAIAAgA
CAAIAAoACQAIAAgABwAGAAUAAwAEAAQABAADAAEAAAAAAAAAAgACAAEAAAD9//v/+//6
//r/+f/4//b/+P/3//f/9v/2//X/9P/x//H/8f/x/+//6//q/+r/6P/q/+v/6//s/+7/
7v/u/+7/7P/s/+z/7f/x//X/9f/2//T/9P/1//f/9v/3//j/+v/8////AQACAP7//f/8
//3///8AAAAAAAAAAAAAAAAAAP7/////////AQACAAMABAD/////AgACAAIAAgADAAMA
BQAGAAYABgAFAAQAAwACAAQABAAEAAQABAAFAAUABQAGAAYABQAFAAMAAwADAAQABQAG
AAkACgAIAAgACAAGAAYABgAHAAcACQAJAAkACQAJAAgACAAIAAYABgAGAAYACAAJAAkA
BwAFAAUABgAGAAMAAwADAAQABQAGAAcACAAHAAUAAwACAAMABQAGAAYABQAFAAQAAwAF
AAYABwAIAAYABQAFAAYABAADAAMAAwAFAAYABgAGAAYABQADAAIAAwAEAAUABgAGAAUA
BQAGAAgACAAJAAkABwAGAAUAAwAGAAgACQAKAAcABgAFAAQABQAGAAYABwAFAAQABAAF
AAcABwAHAAYABgAIAAgABQAEAAYACAAKAAwACQAIAAcABgAFAAQAAwACAAUABgAHAAgA
CAAIAAgACAAGAAYABgAGAAYABgAGAAYABgAGAAYABgAEAAQABAAEAAIAAgACAAIABQAG
AAcACAAGAAYABgAGAAQABAAEAAQABgAGAAYABgAGAAYABgAGAAoACwAMAAwACQALAAwA
DAAMAAsACQAIAAoACQAHAAcABgAFAAUAAwAEAAIAAgABAAIAAgACAAIAAAAAAAEAAQAC
AAIAAgACAAAAAAAAAAEABQAIAAgACAAKAAoADAAMAAkABwAGAAYACAAJAAkACQALAAwA
DAALAAkACwALAAoADAANAA0ADQANAAwADAAMAAwADQANAA0ADwAMAAoADQANABAAFAAa
ACEAKAAuACoALAAyADIAJgAYAAQA5//Q/8L/tv+n/5P/fP91/3f/e/99/37/gP+G/4r/
m/+0/8j/1v/j/+z/8//4/wAABQAHAAcACAANAA4ADQAQABAAEQARAA8ADwASABIAFAAU
ABUAFQAUABQAFAAUABYAFgAWABYAFAAUABQAFQAYABgAGAAXABUAFQAVABUAFQAVABUA
FQAVABQAFAAUABQAFAAUABMAEQARABIAEgAUABMAEwASABAAEQARABAAEAAQABAADwAR
ABEAEQARAA8ADgAOAA4ADwAPAA4ADgAMAAwADAAMAAwADAALAAsACQAJAAkACgAMAAwA
DAANAA8ADQAMAAwACgAJAAYABQAHAAgACQAKAAgABwAGAAYACAAIAAgABwAGAAYABgAF
AAMAAgACAAIABAAEAAMAAgD///3//f/8//z/+//6//j/+v/5//n/+P/3//X/8//v//D/
8f/y//H/7v/s/+v/6P/o/+n/6f/q/+z/7P/s/+z/6v/q/+r/6//t//H/8f/y//L/8v/z
//X/9v/3//j/+v/9////AAAAAP3//f/9//////8AAAAAAAAAAAAAAAAAAAIAAwADAAMA
BAAEAAQABAABAAEABAAEAAQABAAFAAUABQAGAAYABgAIAAgACAAIAAgACAAIAAgABgAH
AAcABwAIAAgABwAHAAcABwAHAAgACAAIAAoACgAKAAoACgAIAAoACgALAAsADQANAA0A
DQAKAAgABwAGAAgACAAIAAgACAAJAAkABwAFAAUABgAGAAUABQAFAAYABgAGAAYABgAI
AAcABgAGAAgACQAJAAgABwAHAAYABQAFAAYABwAIAAYABQAFAAYABgAFAAUABQADAAQA
BAAEAAUABQAEAAQABQAGAAcACAAFAAMAAgACAAQABAAFAAUABAAEAAQAAwABAAIAAgAC
AAQABAAEAAQABgAGAAUABQAHAAYABgAHAAcABwAHAAYABgAIAAgABwAEAAQABAAEAAQA
BgAGAAYABgAGAAYABgAGAAYABgAGAAYABQAEAAMAAgAEAAQABAAEAAQABAAEAAQABgAG
AAYABgADAAIAAQAAAAEAAgADAAQABAAEAAQABAAEAAQABAAEAAQABAAEAAQABgAGAAYA
BgAEAAQABAAEAAYABgAGAAYABAAEAAQABAAGAAYABgAGAAYABgAGAAYACAAIAAgACAAH
AAYABQAEAAYACQAJAAkACgAIAAsADQAMAAwACwAJAAoACgAJAAcABgAEAAIAAQABAAAA
/v/+/////v/+//7//f/6//n/+f/7//z//P/8//7//v/+//7///8BAAQABAAEAAQABAAG
AAQABAADAAMABAAEAAUABQAHAAcACAAIAAUABQAHAAcACAAIAAkACQAIAAcABQAEAAUA
BgAIAAkABwAHAAYABgAHAAsADgASABgAHwAmACoALgAyADQALgAmABQA/P/f/8z/wP+w
/5n/g/90/2v/Z/9l/2X/av9s/27/gP+d/7b/yP/W/+P/7P/z//r//v8BAAUAAwACAAcA
CgANAA4ADgAPAA8ADwAPABIAEgASABIAEwATABIAEgASABIAFAAUABQAFAAUABQAFAAV
ABQAFAAUABMAFQAVABUAFQATABMAEwATABUAFAAUABQAFAAUABQAEwARABEAEgASABIA
EQARABAAEAARABEAEAAQABAAEAAPAA8ADwAPAA8ADQAMAAwADAAQABEAEQASABIAEgAS
ABIAEgASABEAEQATABMAEwAUABQAFAAUABUAFQATABIAEgARABEADwAPABIAEgASABIA
EgARABAAEAAQABAAEAAPAA4ADgAOAA0ADAAKAAkACAAKAAoACQAIAAkABwAHAAYABAAD
AAIAAAAAAP/////+//z/+//6//f/9//3//f/9f/1//T/9P/y//H/8f/w//D/8P/w//D/
8P/w//D/8P/x//P/9//3//j/+f/6//z////+////AAACAAMABQAGAAYABQAFAAUABwAF
AAYABgAGAAcACAAJAAoACgALAAsACwAMAAwADAAMAAkACQAMAAwADAAMAA0ADQANAA4A
DgAOAA4ADgAOAA4ADgAOAA4ADgAQABEAEQARABAAEAAPAA8AEQARABEAEgAQABAAEgAS
ABIAEgASABAADgAOAA8ADwAPAA8ADwAPABEAEAAQABAADgAOAA4ADgAQABEAEQAPAA4A
DQANAAwADQANAA0ADgAOAA4ADgAOAA0ACwAJAAgACQALAAwADAAMAA0ADQANAAoACgAK
AAoACgAJAAkACgAIAAcABwAHAAkACgAKAAoACQAJAAgACAAIAAgACAAIAAkACQAKAAwA
CwAKAAoACQAIAAgACAAHAAUABgAGAAYABgAGAAYABgAIAAgABwAHAAYABAADAAMABwAH
AAcABgAGAAgACAAJAAgACgAKAAoACgAHAAYABQAEAAUABgAHAAgACAAIAAgACAAIAAgA
CAAIAAgACAAIAAgACAAIAAgACAAIAAgACAAIAAoACgAKAAoACgAKAAoACgAKAAoACgAK
AAkACAAHAAYABgAGAAYABgAGAAYABgAGAAQABAAEAAQABAAEAAQABAAEAAQABAAEAAQA
BAAEAAQABgAGAAYABgAGAAYABgAGAAgACAAIAAgABwAGAAUABAAGAAYABgAGAAgACAAI
AAgABgAGAAYABgAIAAgACAAIAAkACgALAAwACgAKAAoACgANAA0ADQAMAAwADwARABIA
FAATABEAEAAOAA0ACwALAAwACwALAAkABwAEAAMAAQD+//7//v/+//7//v//////AAAA
AAAAAAD///7//f/9/wAABAAFAAYABAAEAAYABgAIAAcABwAIAAgACQAJAAkACQAKAAoA
CQAJAAsACwAKAAgACQAJAAkACwAKAAoACgAKAAsACwALAAsADAAMAA0AEQAWABgAGAAf
ACYALAAwADgAOAAwACQAEgD2/9n/xv+6/6z/mf+J/3r/c/9x/3P/d/94/3j/ev+E/53/
tv/I/9b/4f/o//H//P8CAAEAAwAHAAYABQAKAA0ADAAMAA0ADQAPAA8AEgASABIAEgAT
ABMAFgAWABYAFgAVABQAEwASABQAFAAUABUAGAAYABgAFwAVABUAFQAVABcAFwAXABcA
GQAYABgAGAAWABYAFgAVABcAFwAYABgAFgAVABUAFAAUABUAFQAUABQAFAAUABMAFQAV
ABUAFQAVABQAFAAUABMAEwASABIAFAAUABQAFAASABIAEQARAA8ADwAPABAAEQASABMA
FQAUABEADwAOABEAEQAPAA8AEgASABIAEgAQAA8ADgAOAA4ADgAOAA0ADgAOAA4ADQAL
AAoACgAKAAsADAAMAAwACwAJAAkACAAHAAUAAwAAAAIAAQABAAAAAQABAAEA///9//3/
/f/7//n/+P/4//b/+P/5//n/+v/5//j/9//2//b/9v/2//f/9//7//v//P/8//z//f//
/wEAAwAFAAgACAAJAAkACAAIAAkACgANAA8AEAAQABAAEAAQABAAEAANAA0ADAALAA4A
DgAOAA4ADgAPABMAFAASABIAEwATABIAEgARABAAEgAUABYAGAAWABQAEgAQABEAEwAU
ABUAFAAUABMAEwATABMAEwAUABUAFgAZABoAGAAYABgAFgAWABYAFwAXABcAFwAXABcA
FQAUABQAFAAVABYAFwAYABYAFwAXABUAFwAXABgAGAAZABkAGQAaABgAGAAYABgAGgAZ
ABgAGAAXABcAFgAUABQAFQAVABUAFgAWABYAFgAYABcAFwAYABcAFQAUABMAFQAWABYA
FgAXABcAFgAWABYAFgAWABYAFQATABIAEgATABQAFgAXABgAGAAYABcAFQAWABYAFgAY
ABgAGAAYABcAFgAUABMAFQAUABQAFQAZABkAGQAYABQAEgAWABkAGAAWABYAFgAWABQA
FAAUABQAFQAWABcAGAAWABYAFgAWABgAGAAYABgAFgAWABYAFgAYABgAGAAYABgAGAAY
ABgAFwAWABUAFAAVABYAFwAYABoAGgAaABoAGgAaABoAGgAZABgAFwAWABYAFgAWABYA
GAAYABgAGAAYABgAGAAYABoAGgAaABoAGgAaABoAGgAZABgAFwAWABcAGAAZABoAGAAY
ABgAGAAYABgAGAAYABoAGgAaABoAGQAYABcAFgAXABgAGQAdAB8AHwAeABwAHQAfACAA
IAAhAB8AHgAeAB8AHQAdABwAGwAbABkAGAAWABYAFQAUABIAEgASABAAEAARABEAEgAS
ABIAEgASABQAFAAVABcAGAAYABgAGAAYABoAGgAaABsAGwAcABwAHAAbABoAGQAdAB4A
HgAfAB8AHwAeAB4AHQAdAB0AHQAeAB4AHgAeAB8AHwAfAB8AIAAeAB8AIwAmACYAKgAx
ADgAPgBCAEgASABEADoAKgAUAPX/4v/a/9D/wf+n/47/h/+L/4//j/+S/5j/mP+a/6v/
xv/a/+j/9f/8/wMACgASABkAHQAfAB4AHQAgACEAIgAiACMAIwAlACUAKAAoACYAJgAn
ACcAKQAqACsALAApACgAJwAmACgAKAAoACkAKgAqACoAKQArACsAKwArACkAKQApACkA
KwAqACoAKgAsACwALAArACkAKQAqACoAKAAnACcAJgAnACkAKgAqACgAKAAoACcAJwAn
ACcAJwAnACYAJgAmACcAJwAmACYAJgAmACYAJgAoACgAJwAnACYAJQAkACQAJgAmACYA
JwAlACMAIgAiACUAJQAjACMAJAAkACQAJAAmACUAJAAkACIAIgAiACEAIgAiACIAIQAj
ACIAIgAiACAAIAAfAB4AHwAdAB0AHAAcABsAGgAYABcAFQAUABIAFAATABIADwARABEA
EQAPAA0ADAAMAAoACAAJAAkACgAJAAgABwAGAAcACAAJAAsADAAPAA4ADgAMAAwADQAP
ABEAEwAVABgAFwAZABoAGgAaABsAHAAfAB0AHgAeAB4AHwAgACEAIgAiACMAIwAjACQA
JAAkACQAIwAjACYAJgAlACQAJAAjACUAJgAmACYAJgAmACYAJgAkACQAJAAkACYAJwAn
ACcAKAAoACcAJwAlACUAJQAmACgAKAAqACoAKAAoACgAJgAoACgAKQApACcAJwAnACcA
JwAmACYAJgAoACgAKAAoACcAJwAmACMAJAAlACcAKAAlACUAJQAmACYAJgAmACYAKAAn
ACYAJgAkACUAJQAkACcAKQAqACsAJwAmACUAJAAmACUAJQAmACcAJwAoACkAKAAoACcA
JgApACkAKAAoACYAJgAmACYAJgAlACUAJgAoACgAKQApACoAKgAqACkAJwAoACgAKAAm
ACYAJgAmACgAKAAnACcAJQAkACQAJQAnACcAJwAmACgAKgAsAC0AKgAoACgAKAAoACgA
KAAoACgAKgAqACoAKgAqACoAKgAqACwALAAsACwALAAsACwALAAuAC4ALgAuAC4ALgAu
AC4ALgAuAC4ALgAuAC4ALgAuAC4ALgAuAC4AMAAwADAAMAAuAC4ALgAuADAAMAAwADAA
MgAyADIAMgAwADAAMAAwADIAMgAyADIANAA0ADQANAAzADIAMQAwADMANAA1ADYAMwAy
ADEAMAAxADIAMwA0ADYANgA2ADYAMwAyADEAMAAzADQANQA2ADQANAA0ADQANgA2ADYA
NgA2ADYANgA2ADcAOAA5ADoAPAA8ADwAPAA8ADwAPAA8ADwAPAA8ADwAOwA6ADkAOAA0
ADIAMAAuADAAMAAwADAALgAuAC4ALgAwADAAMAAwADIAMgAyADIANQA2ADcAOAA7ADwA
PQA+AD0APAA7ADoAOwA8AD0APgA+AD4APgA+AD4APgA+AD4AQQBCAEMARABCAEIAQgBC
AEMARABFAEYARQBEAEMAQgBHAEoATQBQAFYAXABiAGgAaQBqAGsAbABaAEgANgAkABkA
DgADAA==
         </WaveFormData>
      </LeadData>
      <LeadData>
         <LeadByteCountTotal>10000</LeadByteCountTotal>
         <LeadTimeOffset>0</LeadTimeOffset>
         <LeadSampleCountTotal>5000</LeadSampleCountTotal>
         <LeadAmplitudeUnitsPerBit>4.88</LeadAmplitudeUnitsPerBit>
         <LeadAmplitudeUnits>��V</LeadAmplitudeUnits>
         <LeadHighLimit>2147483647</LeadHighLimit>
         <LeadLowLimit>268435456</LeadLowLimit>
         <LeadID>V2</LeadID>
         <LeadOffsetFirstSample>0</LeadOffsetFirstSample>
         <FirstSampleBaseline>0</FirstSampleBaseline>
         <LeadSampleSize>2</LeadSampleSize>
         <LeadOff>FALSE</LeadOff>
         <BaselineSway>FALSE</BaselineSway>
         <ExcessiveACNoise>FALSE</ExcessiveACNoise>
         <MuscleNoise>FALSE</MuscleNoise>
         <LeadDataCRC32>4260248310</LeadDataCRC32>
         <WaveFormData>
///+//7//v/9//3//f/8//3//f/+//7//f/7//r/+v/8//z//f/9///////////////+
/////P/8//z//P/8//z//P/9//3//f/9//7//v8AAP7//v/7//z/AwANABQAHgAwAD0A
UgB5AJ0ApACeAJAAYwA0ABwAEAD3/8//pf99/1X/Nv8Y//P+3v7g/ur+Dv9G/3P/jv+n
/7j/x//X/+H/6P/t/+7/8f/0//j/+f/9//3////+//7///8BAAIAAwAEAAYACAAJAAgA
CQAJAAkACwAMAA0ADgAOAA0ADQAOAA8ADwAPAA8AEQARABEAEQAPABAAEAAPABEAEQAR
ABEAEQASABIAEgAQABAAEAAQABAAEAAQABAAEAAQABAAEAAQABAAEAAQABEAEgATABQA
FAATABIAEQASABMAFAAVABMAEwATABMAFQAVABYAFgAUABQAFAAUABIAEgASABMAEwAT
ABMAEwAVABUAFQAVABUAFQAVABUAFQAVABUAFQAVABUAFQATABUAFQAUABMAEAAQAA8A
DgAOAA0ADAALAAgABwAHAAYABQAEAAIAAAAAAP3//P/6//f/9f/z/+//7P/r/+r/5//l
/+X/5P/k/+D/4P/f/97/3v/e/97/3v/d/97/4P/g/+L/5v/o/+j/6v/s//D/8v/y//P/
9v/4//n//P/+/wEA/////wAAAgAFAAUABQAFAAUABgAGAAYABAAEAAUABQAIAAgACAAI
AAYABgAGAAcABQAFAAYABgAIAAgACAAIAAgABwAGAAcACQAJAAgACAAIAAgACQAJAAsA
DAAMAAwACgAKAAsADAAMAAwADAANAA8ADwAPAA8ADQANAA0ADgAMAAwADAAMAA4ADgAN
AA0ACgAJAAgABwAKAAsADAALAA0ADQANAA0ACwALAAkACwAJAAcABwAHAAcABgAFAAUA
BwAHAAcABwAGAAYABgAFAAUABQAFAAUABQAEAAQABAACAAIAAgACAAIAAgABAAEAAQAB
AAEAAQABAAEAAAAAAAAA/////wAA///+//3//P/9//7///////3//f/9//3//f/9//z/
/P/+//7//v/+//7//f/7//r//P/9//7//v/+/wAA//////7/AAAAAAAAAAD+//7//v/+
//z//P/8//z//v/+//7//v/8//z//P/8//7//v/+//7//v/+//7//v/+//7//v/+//7/
/v/+//7//v/+//7//v/+//7//v/+//7//v/+//7//v/+//7//v8AAAAAAAAAAP///v/9
//z//P/8//z//P/+//7//v/+//z//P/8//z//v/+//7//v/8//z//P/8//z//P/8//z/
/P/8//z//P/+//7//v/+//z//P/8//z//P/8//z//P/+//7//v/+/wAAAgADAAMAAwAD
AAUABQAHAAcABwAHAAUABgAHAAcABwAHAAYABwAFAAUABAACAAIA///+//3//f/8//z/
/P/6//r/+f/4//n/+f/5//r/+v/7//v/+//6//n/+f/6//z//P/7//v/+v/6//r/+//7
//v/+//7//v//P/8//7//P/8//z//P/+//7//v////7//f/8//z//v/+//7//P///wAA
BQALABIAGgAoADcATgBtAI0AmACYAJIAdQBIACgAGgAJAOf/uf+D/1P/MP8Y//v+5P7c
/ub+BP84/23/jP+h/7b/x//X/+X/7v/1//r/+//6//z//f///wIABQAFAAYABwAJAAoA
CwAJAAoACwALAA4ADwAPAA8ADQAOAA8AEAASABEAEQASABEAEQARABEAEQARABEAEQAR
ABIAEgARAA8ADwAPAA8AEQASABIAEgAQABAAEAAQAA4ADgAOAA4AEAAQABAAEAAOAA4A
DgAOABAAEAAQABAADwAPAA8ADwAPAA8ADwAPAA8ADwAPAA8ADwAPABAAEAAQABAAEAAQ
ABAAEAAQABEADwAPAA8ADwARABEAEQARAA8ADwAPAA8ADwAPAA8ADwAPAA8ADwANAA8A
DwAOAA0ADAAMAAsACgAIAAcABgAFAAQAAwADAAIA/f/8//r/+P/4//X/9P/y//P/8f/v
/+v/6P/n/+b/4//i/+H/3//e/9r/2v/Z/9j/2v/a/9r/2v/d/97/4P/g/+H/5P/l/+T/
5f/o/+3/8P/w//H/9P/2//b/+P/5//v/+//7//z//v//////////////AAAAAAAAAAAA
AAEAAQAAAAAAAAAAAAIAAgACAAMAAQABAAIAAgAEAAQABAAEAAMAAwADAAUABQAFAAQA
BAAGAAYABwAHAAYABgAFAAQABQAGAAgACgAKAAoACgALAAsACwALAAsADQANAA0ADgAO
AA4ADgAOAA4ADgANAA0ADQANAA0ADQANAA0ADQALAAsACwALAAsACwALAAkACwANAAsA
CwALAAsACgAJAAkACQAJAAkACQAKAAoACgAJAAcABwAHAAcACQAIAAgACAAHAAYABQAE
AAYABgAFAAUABwAHAAcABwAGAAUAAwACAAMAAwAEAAYABAAEAAQABAAEAAQABAADAAMA
AwADAAMAAQABAAAAAAABAAIAAwAEAAMAAwACAAIAAQABAAEAAAAEAAYABQADAAIAAgAC
AAIAAgAEAAQABAAEAAIAAgACAAIAAgACAAIAAgAAAAAAAAAAAP7//v/+//7/AAAAAAAA
AAD+//7//v/+/wAAAAAAAAAA/v/+//7//v/+//7//v/+/wAAAAAAAAAA///+//3//P/+
//7//v/+//7//v/+//7//P/8//z//P/8//z//P/8//z//P/8//z//P/8//z//P/8//z/
/P/8//z//P/8//z//v/+//7//v/+//7//v/+/wAAAgADAAMAAwADAAUABQAHAAcABwAH
AAcACAAJAAkACgAJAAcABwAHAAcABgAEAAIA///+//3/+f/4//j/+P/5//r/+v/6//r/
+f/4//j/+P/5//n/+f/6//n/+f/6//r/+v/5//n/+P/4//j/+f/3//f/9//3//f/+P/4
//r/+P/4//j/+P/4//j/+P/5//v/+//7//z/+v/6//r/+P/9//7/BQANABYAHgAsAD0A
UgB3AJkAogCcAIoAWwAuABgACgDz/8v/o/95/0//NP8a//f+3v7c/ub+Cv9C/3H/kP+p
/7r/x//T/93/5v/v//T/9f/2//j/+//9//z//////wAAAwAFAAYABwAFAAYABwAHAAgA
CQAJAAkACwAMAA0ADgAMAAsACwAMAA8ADwAPAA8ADwAPAA8ADwAPABAAEAAPABEAEQAR
ABEADwAQABAAEAASABIAEgASABIAEgASABIAFAAUABQAFAAUABQAFAAUABIAEgASABIA
FQAVABUAFQATABMAEwATABMAEwATABMAFAAVABcAGAAWABYAFgAWABgAGAAYABkAFwAX
ABcAFwAVABUAFQAVABcAFwAXABcAFwAXABcAFwAXABcAFwAVABUAFQAUABMAEgASABEA
EAAQAA8ADgANAAoACQAJAAgABwAGAAQAAgD+//v/+v/4//f/9f/z/+//8P/v/+7/6//n
/+X/4v/g/+D/4P/f/97/3v/e/97/3v/d/97/4P/g/+T/6P/q/+r/6v/s//D/8v/y//P/
9v/4//j/+v/7//3//f/9//7/AAADAAMAAwADAAEAAgACAAIAAgACAAMAAwACAAIAAgAC
AAAAAAAAAAEAAwADAAQABAADAAIAAQAAAAMAAwADAAUABQAFAAQABAAGAAYABwAHAAkA
CgAKAAoACAAIAAkACgAMAAwADAANAA8ADwAPAA8ADgANAAwADAANAA4ADwAQAA4ADgAN
AA0ADQANAA0ADQALAAsACwAJAAkACQAJAAkACQAJAAcACQAJAAcABwAHAAcABgAFAAUA
BwAHAAcABwAEAAQABAADAAMAAwADAAMAAQAAAAAAAAACAAIAAgACAAIAAgABAAEA////
/////////////v/+/wAA/////wAAAAAAAAAAAAAAAAAAAAD/////////////AQABAAAA
AAD+//7//v/+/wEAAQAAAAAAAQABAAEAAAD+/wAAAQADAAIAAgACAAIAAgACAAIAAgAC
AAQABAAEAAQAAgACAAIAAgACAAIAAgACAAQABAAEAAQAAgACAAIAAgACAAIAAgACAAAA
AAAAAAAAAAAAAAAAAAAAAAAAAAAAAAIAAgACAAIABAAEAAYABwAHAAcABwAJAAoADQAO
AA8ADwAPABAAEQARABAADwANAAsACwALAAoACAAGAAMAAgABAP///v/+//z//f/+//7/
/v/+//3//P/+//7///////3//P/7//v//v/+//7//f/7//z//P/8//z/+//6//n/+v/7
//3//v/+//z//P/8//z//P/8//z///////////8AAAAAAAAAAAAAAwAGAAsAEQAYAB4A
LAA9AFIAdwCfALIArgCeAHcARgAqABwACQDl/73/lf9r/0j/Jv8B/+T+4v7q/gb/PP9v
/47/p/+8/8f/0//h/+z/9f/6//v//P/8//3///8AAAMAAwAEAAYACQALAA0ADAAMAAwA
CwAMAA0ADQANAAwADAAMAAwADgANAA0ADgARABEAEQARAA8ADwAPAA8AEQASABIAEQAP
AA8ADwAPAA8AEAAQABAAEgASABIAEgAQABAAEAAQABIAEgASABIAEgASABIAEgAQABAA
EAAQABMAEwATABMAEwATABMAEwATABMAEwATABMAEwAUABQAEgASABIAEgASABIAEgAT
ABMAEwATABMAFQAVABUAFQATABMAEwATABUAFQAVABUAFQAVABUAEwARABEAEAAPAA4A
DgANAAwACgAJAAgABwACAAEAAQAAAP///v/8//r/9//z//H/7v/v/+3/6//n/+T/4//i
/9//3P/b/9n/2P/Y/9j/1//W/9T/1P/U/9T/1//Y/9r/2v/c/+D/4v/i/+D/4v/m/+j/
6//t//H/9P/y//T/9f/3//n/+f/6//z//f/9//3//f/9//7//v/+/wAAAAABAAEAAQAA
AP///v8AAAAAAAABAAEAAQACAAIAAgACAAIAAgAFAAUABQAHAAUABQAEAAQACAAIAAkA
CQAJAAoACgAKAAgACAAJAAoADAAMAAwADQALAAsACwALAA0ADQANAA4ADgAOAA4ADgAQ
ABAADwAPABEAEQARABEADwAPAA8ADQAPAA8ADwAPAA8ADwANAA8ADQALAAsACwANAAwA
CwALAAkACQAJAAkABgAGAAYABQAHAAcABwAHAAUABAAEAAQABgAGAAYABgAFAAQAAgAB
AAEAAQABAAEAAQABAAAAAAACAAEAAQACAAAAAAAAAAAAAAAAAAAA//8AAAEAAgADAAMA
AwACAAIAAAAAAAAAAAADAAMAAgACAAEAAQABAAAAAgACAAMAAwACAAIAAgACAAIAAgAC
AAIAAgAEAAQABAAEAAQABAAEAAQAAgACAAIAAgACAAIAAgACAAIAAgACAAIAAAAAAAAA
AAD+//7//v/+/wAAAAAAAAAA/v/+//7//v8AAAAAAAAAAAAAAAAAAAAA/v/+//7//v//
/wAAAQACAAAAAAAAAAIAAwADAAMAAwAFAAUABwAHAAcABwAHAAgACwALAAoACQAFAAUA
BQAFAAYABAACAP///P/7//n/+P/2//b/9//4//n/+v/7//v/+P/4//j/+f/7//v/+v/5
//n/+v/6//r/+//7//z//P/9////AAABAP///////wAA/v8AAP7//v8AAAAAAAAAAAAA
AQABAAEAAQACAAIAAgACAAQAAwAAAAUADQAWAB4ALAA9AEoAZwCPAKgApgCeAIUAUgAq
ABgABwDn/7//l/9v/07/MP8N/+z+3v7g/vT+JP9d/4T/nf+w/8P/1f/j/+z/8f/2//f/
+v/8////AwACAAUABQAGAAcACQAKAAsADQAOAA8ADwAOAA8ADwAPABEAEgATABQAFgAV
ABUAFgAWABUAFAATABQAFQAWABcAFwAYABgAFwAXABcAFwAXABcAGAAYABgAFgAWABYA
FgAYABgAGAAYABgAGAAYABgAGAAYABgAGAAWABYAFgAWABkAGQAZABkAGwAbABsAGwAZ
ABkAGQAZABkAGQAaABoAHAAcABwAHAAcABwAHAAdAB0AHQAdAB0AGwAbABsAGwAdAB0A
HQAdAB0AHQAdAB0AHAAbABoAFwAZABkAGAAXABYAFgAVABQAFgAVABQAEwAQAA8ADwAO
AAsACgAIAAYABgADAAIAAAD///3/+//3//b/9f/0//H/7P/r/+n/6P/m/+b/5f/k/+X/
5v/n/+j/5//o/+r/6v/t//L/9f/2//X/9v/5//r/+v/7//7/AAACAAQABQAHAAYABQAF
AAYABQAFAAUABQAHAAgACAAIAAcABgAGAAUABwAIAAkACgAJAAgABwAHAAgACQALAAwA
DAAMAAwADAAMAAsACgALAA0ADQAMAAwADgAOAA8ADwARABIAEgASABAAEAARABIAEgAS
ABIAEwAVABUAFQAVABMAEwATABQAFgAWABYAFgAYABgAFwAXABUAFQAVABUAFwAXABcA
FQATABMAEwATABMAEwARABMAFQATABMAEwARABAADwAPABEAEQARABEADwAOAA0ACwAM
AA0ADgAPAA0ADAAMAAwADAAMAAwADAAMAAwACwALAAkACQAJAAkACgALAAsADAAMAAsA
CwAMAAoACgAKAAoACAAIAAgABwAJAAkACQAJAAcABwAGAAYACAAIAAgACAAJAAkACAAI
AAcABwAHAAYACAAGAAUABQACAAUABgAHAAgABgAGAAYABgAFAAQAAwACAAMABAAFAAYA
BgAGAAYABgAEAAQABAAEAAQABAAEAAQABgAGAAYABgAGAAYABgAGAAQABAAEAAQABQAG
AAcACAAIAAgACAAIAAYABgAGAAYACAAIAAgACAAKAAoACgAKAA0ADwAQABEAEAARABAA
EQAPAA8ADwAPABIAEwATABIADwANAA0ADQAPAA4ADAAKAAcABgAFAAMAAAAAAAAAAQAE
AAQABAAEAAEAAAAAAAAAAwADAAMAAgADAAMABAAEAAIAAQABAAIAAgACAAMAAwADAAMA
AwADAAQABAAGAAQABgAGAAYABgAEAAQABQAFAAcABwAIAAgABgAEAAQABwAKAA8AFwAe
ACgAOABHAFYAdQCbAKoAqACgAIMAUgAwACAADQDt/73/g/9T/zL/Fv/3/uD+2v7m/gz/
Qv91/5T/rf/A/83/3f/p//D/+f/+////AAAEAAUABwAIAAsACwAMAA0ADwAQABEAEQAS
ABMAEwASABMAEwATABUAFgAXABgAGAAXABcAGAAZABkAGQAZABkAGQAZABkAGQAaABoA
GQAZABkAGQAZABkAGgAaABoAGgAaABoAGgAcABwAHAAcABoAGgAaABoAHAAcABwAHAAa
ABoAGgAaABsAGwAbABsAGwAbABsAGwAZABkAGQAZABkAGQAaABoAGAAYABgAGAAaABoA
GgAbAB0AHQAdAB0AHAAbABoAGQAbABsAGwAbABsAGwAbABsAGwAbABsAGQAbABsAGgAZ
ABgAGAAXABYAFgAVABQAEwAOAA0ADQAMAAkACAAGAAQABAABAAAA/v/8//n/9v/x//H/
8f/x/+//6v/p/+f/5v/k/+T/4//i/+P/5P/l/+b/5f/m/+j/6P/q/+7/8P/w/+7/8P/0
//b/9v/3//r//P/+/wAAAQADAAEAAQACAAQABQAFAAUABQADAAQABAAEAAYABgAHAAcA
CAAIAAgACAAIAAgACAAJAAsACwAMAAwADAAMAAwADAANAA0ADQAPABEAEQAQABAAEAAQ
ABEAEQARABIAEgASABQAFAAVABYAFAAUABQAFQAVABUAFQAVABUAFQAVABYAFgAWABYA
FgAVABQAEgARABMAEwATABMAEwATABMAEQARABEAEQARAA8ADwANAA8ADwANAA0ADQAP
AA4ADQANAAsACwALAAsACAAIAAgABwAJAAkACQAJAAkACAAIAAgABgAGAAYABgAGAAYA
BQAFAAUABQAFAAUABwAHAAYABgAFAAMAAgACAAQABAAEAAQABAAEAAQAAwABAAEAAQAB
AAMAAwACAAIAAgACAAIAAgAFAAUABAAEAAMAAwADAAIAAAAAAAMAAwACAAIAAgACAAIA
AAAAAAAAAAACAAIAAgACAAAAAAAAAAAAAAAAAAAAAAACAAIAAgACAAAAAAAAAAAAAgAC
AAIAAgABAAAA///+//7//v/+//7/AAAAAAAAAAD+//7//v/+//7//v/+//7//v/+//7/
/v/+//7//v/+/wAAAAAAAAAA/v/+//7//v8AAAAAAAAAAP7//v/+//7///8AAAEAAgAA
AAAAAAAAAAEABAAGAAcABwAHAAkACQALAAsACwALAAsADAANAA0ADAALAAkACQAHAAcA
BgAEAAMAAQABAAEA/f/8//z//P///wAAAAAAAAAA///+//7//P/9//3//f/+//3//f/+
//z//P/7//v//P/8//z//f/9//3//f/9//v//P/8//7//v/+//7//v/8//z//P/9////
/////wAA/v/+//7//P///wQABwAPABgAJAA2AEkAZACJAKEApACcAIYAVwAyACAAFAD3
/8v/nf9x/0v/LP8O/+/+5P7o/vr+Jv9g/4f/nv+z/8j/1f/j/+3/8v/3//z/+//8/wAA
BwAHAAYACQAJAAoACQALAAwADQAPABAAEQARABEAEQAQAA8AEQASABMAFAAWABUAFQAW
ABYAFQAUABMAFQAVABUAFQATABQAFAATABUAFQAVABUAFQAWABYAFgAWABYAFgAWABgA
GAAYABgAFgAWABYAFgAWABYAFgAWABYAFgAWABYAFwAXABcAFwAZABkAGQAZABcAFwAX
ABcAGQAZABoAGgAaABoAGgAaABoAGgAaABsAGwAbABsAGwAbABsAGwAbABsAGwAbABsA
GwAbABsAGwAZABkAGQAXABkAGQAYABcAFAAUABMAEgASABEAEAAPAA4ADQANAAwACAAG
AAMAAAD+//v/+v/4//f/9f/z/+//7P/r/+r/5//l/+X/5P/k/+H/4P/e/9z/3f/e/9//
4P/h/+L/5P/k/+b/6v/s/+z/7v/w//T/9v/4//n//P/+/wAAAgADAAUAAwADAAQABgAH
AAcABwAHAAkACgAKAAoACAAIAAkACQAKAAoACgAKAAoACgAKAAsACwALAAwADAAOAA4A
DgAOAA0ADQANAA8AEQARABAAEAASABIAEwATABEAEgASABIAEgASABMAFAASABIAEgAT
ABMAEwATABMAEwATABMAFAAUABQAFAAUABQAFAATABMAEQARABEAEQATABMAEwARABAA
DwAOAA0ADwAPAA0ADwAPAA0ADQANAA0ADAALAAsACwALAAsACwAMAAwADAALAAkACQAJ
AAkACwAKAAoACgAKAAoACgAKAAwADAALAAsACwALAAsACwAJAAkACAAIAAkACQAKAAwA
CgAKAAoACgAKAAoACgAJAAkACQAJAAkABwAHAAYABgAIAAgACAAIAAcABwAGAAYACQAJ
AAkACAAGAAYABwAHAAYABwAIAAkACgAJAAgABwAGAAgACAAIAAgACgAKAAoACgAIAAgA
CAAIAAgACAAIAAgACgAKAAoACgAKAAoACgAKAAwADAAMAAwACgAKAAoACgAKAAoACgAK
AAgACAAIAAgACgAKAAoACgAKAAoACgAKAAgACAAIAAgACAAIAAgACAAIAAgACAAIAAgA
CAAIAAgACQAKAAsADAAKAAoACgAKAAsADAANAA4ADAAMAAwADAAMAAwADAAMAA4ADgAO
AA4ADAAMAAwADAAMAAwADAAMAA4ADgAOAA4ADgAOAA4ADgARABMAFAAVABMAFQAVABcA
GAAZABoAGwAbABsAGgAYABgAFwAYABkAGAAWABMAEAALAAoACQAHAAgACAAIAAkACgAK
AAoACgAHAAYABgAGAAkACQAJAAgABwAHAAgACAAIAAcABwAIAAgACAAJAAkACwALAAsA
CwAKAAoADAAKAAoACgAKAAoADAAMAA0ADQANAA0ADgAOAAwADAAMAAsAEAAZAB8AJAAu
AD4ATwBqAJEArQCyAKoAkgBhADYAIgAQAPf/0/+r/4H/Wf88/yD///7q/ub+9v4i/1z/
hf+i/7f/yv/X/+P/8f/6////BAAHAAYABAAHAAsADAAPAA8AEAATABUAFgAXABUAFgAX
ABcAGgAbABsAGwAZABoAGwAcABwAGwAbABwAHwAfAB8AHwAeAB0AHAAbAB0AHgAeAB0A
HQAdAB0AHQAbABwAHAAcAB4AHgAeAB4AHAAcABwAHAAaABoAGgAaABwAHAAcABwAHAAc
ABwAHAAdAB0AHQAdABsAGwAbABsAGwAbABsAGwAZABkAGgAaABgAGAAYABgAGQAaABsA
HQAbABsAGwAbABsAGwAbABsAHAAdAB4AHwAeAB0AHAAbAB0AHQAdABsAGwAbABoAGQAY
ABgAFwAWABgAFwAWABUAEgARABEAEAANAAwACgAIAAQAAQAAAP7//v/9//z/+f/2//X/
9P/x/+7/7f/r/+r/6f/q/+r/6v/p/+j/5//m/+f/6P/q/+r/7P/w//L/8v/0//b/+v/8
//7///8CAAQAAgAEAAUABwAHAAcACAAKAA0ADQANAA0ADQAOAA4ADgAOAA4ADwAPABAA
EAAQABAAEgASABIAEwATABMAFAAUABIAEgASABIAFgAXABgAGwAYABcAFQAUABgAGAAZ
ABkAGQAaABoAGgAaABoAGwAcAB4AHgAeAB8AHQAdAB0AHQAdAB0AHQAeAB4AHgAeAB4A
HgAeAB0AHQAdAB0AHQAdABwAGwAaABcAGQAZABkAGQAbABsAGQAbABkAFwAXABcAGQAY
ABcAFwAWABUAFAATABQAFAAUABMAEwATABMAEwATABIAEgASABIAEgASABIAEgASABEA
EQAPAA8ADwAPABEAEQAQABAADgANAA0ADgAQABAAEAAQABAAEAAQAA8AEQARABEAEQAR
ABEAEAAQAA4ADgAOAA4ADwAPAA4ADgAQABEAEgASABAADgAPABEAEAAOAA4ADgAOAA4A
DgAOAA4AEAAQABAAEAAPAA4ADQAMAA0ADgAPABAADwAOAA0ADAANAA4ADwAQABAAEAAQ
ABAADgAOAA4ADgAQABAAEAAQABIAEgASABIAEgASABIAEgAQABAAEAAQAA4ADgAOAA4A
DwAQABEAEgAQABAAEAAQABIAEgASABIAEgASABIAEgAQABAAEAAQABEAEgATABQAEgAS
ABIAEgAQABAAEAAQABIAEgASABIAEAAQABAAEAARABIAEwAWABcAFwAXABcAGQAZABsA
GwAbABsAGwAcAB0AHQAcABsAGwAbABsAGwAaABgAFgATABIAEQAPAA4ADgAOAA8AEAAO
AA4ADgANAA4ADgAOAA8AEQARABAADwANAA4ADgAOAA8ADwAQABAADgAPAA8ADwAQABEA
EgAUABIAFAASABIAEgASABIAEgASABMAEwATABMAFAAUABQAFAAUABcAGgAbAB8AJgAw
AEAATwBkAIcAqQC0ALAAqACLAFoAOAAsAB8A///N/5P/Zf9I/yz/C//0/vD++P4a/1D/
hf+m/7v/0P/d/+v/9/8AAAkAEAATABQAFAAXABkAGgAdAB0AHgAhACMAJAAlACMAJAAl
ACUAKAApACkAKQAoACgAKAAoACgAJwAnACgAKwArACsAKwArACsAKwArACsALAAsACsA
KQApACkAKQApACoAKgAqACoAKgAqACoAKAAoACgAKAApACoAKwAsACoAKgAqACoAKgAq
ACoAKgArACsAKwArACsAKwArACsAKwArACsAKwArACsALAAsACwALAAsACwALgAuAC4A
LwAtAC0ALQAtAC8ALwAvAC8ALwAvAC8ALwAvAC8ALwAvAC8ALwAvAC0AKwArACoAKQAp
ACoAKgAqACgAJwAmACUAJAAjACMAIgAhACAAHgAcABkAFQATABAAEAAPAA4ACwAIAAcA
BgADAAAA///9//z/+v/6//n/+P/2//b/9v/2//f/+P/6//r/+//+/////v8AAAIABgAI
AAwADQAQABIAEAASABMAFQAWABcAGQAcABwAGwAaABkAGwAcABwAHAAdAB4AIAAhACAA
IAAgACAAIgAiACIAIwAjACMAJAAkACYAJgAmACYAJwAnACcAKQAnACcAJgAmACoAKgAr
ACsAKwAsACwALAAqACoAKwAsAC4ALgAuAC8ALQAtAC0ALQAvAC8ALwAwAC4ALgAuAC4A
LgAuAC0ALQAvAC8ALwAvAC4ALQAsACkALAAtAC4ALwAuAC0AKgArACsAKQApACkAKwAq
ACkAKQAnACcAJwAnACkAKgArACsAKAAnACYAJQAmACYAJwAoACoAKgAqACoAKAAoACcA
JwApACkAKQApACcAJwAmACYAJgAlACUAJgAnACgAKQAqACgAKAAoACcAKQApACkAKQAn
ACcAJgAmACgAKAAoACgAKQApACgAKAAnACcAJwAmACYAKgAtACsAKAAoACgAKAAoACgA
KAAoACgAKgAqACoAKgAqACoAKgAqACwALAAsACwAKgAqACoAKgAsACwALAAsAC4ALgAu
AC4ALAAsACwALAAsACwALAAsACwALAAsACwALgAuAC4ALgAtACwAKwAqACoAKgAqACoA
KwAsAC0ALgAtACwAKwAqAC0ALgAvADAALwAuAC0ALAAqACoAKgAqAC0ALgAvADAALwAu
AC0ALAAuAC4ALgAuAC4ALgAuAC4ALAAsACwALAAtAC4ALwAwAC4ALgAuAC4ALwAwADEA
MgA0ADQANAA0ADYANgA2ADYAOQA6ADsAPAA+AD4APgA+AEAAQABAAEAAPgA+AD4APgA7
ADoAOQA4ADcANgA1ADQAMQAwAC8ALgAvADAAMQAyADIAMgAyADIAMgAyADIAMgA0ADQA
NAA0ADMAMgAxADAAMgAyADIAMgAyADIAMgAyADAAMAAwADAAMwA0ADUANgA0ADQANAA0
ADUANgA3ADgANgA2ADYANgA8AEAARABIAFgAZgB0AIIAmACsAMAA1AC8AKQAjAB0AGYA
WABKAA==
         </WaveFormData>
      </LeadData>
      <LeadData>
         <LeadByteCountTotal>10000</LeadByteCountTotal>
         <LeadTimeOffset>0</LeadTimeOffset>
         <LeadSampleCountTotal>5000</LeadSampleCountTotal>
         <LeadAmplitudeUnitsPerBit>4.88</LeadAmplitudeUnitsPerBit>
         <LeadAmplitudeUnits>��V</LeadAmplitudeUnits>
         <LeadHighLimit>2147483647</LeadHighLimit>
         <LeadLowLimit>268435456</LeadLowLimit>
         <LeadID>V3</LeadID>
         <LeadOffsetFirstSample>0</LeadOffsetFirstSample>
         <FirstSampleBaseline>0</FirstSampleBaseline>
         <LeadSampleSize>2</LeadSampleSize>
         <LeadOff>FALSE</LeadOff>
         <BaselineSway>FALSE</BaselineSway>
         <ExcessiveACNoise>FALSE</ExcessiveACNoise>
         <MuscleNoise>FALSE</MuscleNoise>
         <LeadDataCRC32>2261916651</LeadDataCRC32>
         <WaveFormData>
9P/y//H/8f/x//H/8P/u/+7/7//v/+//7f/s/+v/6v/r/+z/7v/v/+3/7f/u/+7/7P/s
/+z/7P/s/+z/7P/r/+z/7P/t/+7/8P/w//D/8P/y//L/8P/s/+3/8//7////BgAUACIA
NABUAHYAhQCTAJ8AmwCTAJcAowCrAKYAnQCNAHAASAANAMP/h/9g/0f/Uv97/5f/pv+0
/8D/zP/X/93/4//k/+X/5f/n/+n/6//u/+7/7v/t/+z/7f/t/+3/7//w//H/8v/0//L/
8//z//T/9P/0//T/9P/2//f/9//3//b/9v/2//b/+P/5//n/+f/3//f/9//3//n/+f/5
//n//P/8//z//P/6//r/+v/6//z//P/8//z//P/8//z//P/8//z//P/8//7//v/+////
/v/9//z/+//8//3//v///////f/9//7/AQABAAEAAQABAAEAAQABAP////8AAAAAAgAC
AAAAAAD//wAAAAAAAAAAAAAAAAAAAgAAAP/////9//3//f/9//7//f/8//v/+f/4//b/
9P/1//T/8//w//H/7//s/+v/6P/m/+T/4v/h/97/3P/b/9f/1f/U/9D/zv/O/8v/yf/H
/8b/xf/E/8L/wv/C/8L/xP/E/8L/xP/G/8b/x//K/8z/0P/T/9P/1v/a/9z/3//g/+P/
5f/p/+z/7//w//P/8//0//X/+P/7//z//P/8//3//f/+//7//f/8//z//P/9//7/AAAB
AP////////////8AAAAAAAABAAMABAAFAAQAAwACAAMABQAGAAYABwAGAAcABgAFAAYA
BgAGAAYABwAHAAcABwAGAAYABwAHAAkACQAJAAgABgAGAAgACQALAAwADAAMAAsACwAL
AAsACgAIAAcABgAHAAgACQAIAAgACgALAAsACQAJAAkACQAKAAsACgALAAkACAAIAAgA
CgAJAAkACAAHAAYABQAEAAMAAwADAAMABAAEAAQABQAEAAQAAwADAAMAAwADAAIAAgAD
AAMAAwAFAAUABAAEAAQAAwADAAMAAgABAAAAAAADAAIAAwAFAAQAAwACAAEAAwACAAIA
AgAEAAQABAAEAAMAAgAAAP//AQACAAMAAwADAAQABAADAAIABAAEAAQABAACAAIAAgAC
AAIAAgACAAIAAwAEAAUABgAFAAQAAwACAAMABAAFAAYABAAEAAQABAAEAAQABAAEAAYA
BgAGAAYABAAEAAQABAAEAAQABAAEAAQABAAEAAQAAwACAAEAAAADAAQABQAGAAUABAAD
AAIAAgACAAIAAgAEAAQABAAEAAIAAgACAAIABAAEAAQABAADAAIAAQAAAAIAAgACAAIA
AgACAAIAAgAAAAAAAAAAAAIAAgACAAIAAAAAAAAAAAACAAIAAgACAAQABgAIAAgABgAH
AAgACQAMAA4ADwAPAA0ADQANAA0ADwAPABAAEAASABIAEQAPAA4ADAAKAAkACQAHAAcA
BwAEAAMAAgABAAMABAADAAMAAwADAAMAAgD+//7//////wEAAAAAAAAA/v/+//7/////
//////8AAAAAAAAAAAAAAgACAAIAAgADAAIAAgADAAMAAgABAAAAAgACAAIAAgAEAAUA
BwALABMAGgAkADQASABoAIgAmwCtAMEAwQC1ALMAvQDFAMQAtwCdAHYASgAPAMf/if9k
/03/Vv9//6P/tP/A/87/2v/n//H/+f/+/wMAAwABAP////8AAAIABAAFAAYABwAHAAcA
CQAHAAcABwAIAAkACwAMAA4ADAAMAAwADAAOAA8ADwAPAA4ADgAOAA4ADgAPAA8ADwAR
ABEAEQARABAADwAOAA0AEAAQABAAEAAOAA4ADgAOAA4ADgAOAA4AEAAQABAAEAAPAA4A
DQAMAA0ADgAPABEAEAAPAA4ADQALAAsACwALAAwACwAMAA4ADgANAAwACwANAA0ADQAN
AAsACwAMAAwADAAMAAoACgANAA4ADgAOAAwADAAMAAwADQAMAAwADQALAAsACwALAAoA
CQAIAAcACAAIAAcABgAEAAIAAAD8//3/+//4//f/9P/y//D/7v/t/+r/6P/n/+f/5f/k
/+D/3f/c/9j/1f/U/9L/0P/O/83/zP/L/8r/yv/K/8j/yv/N/87/0P/U/9b/2P/Z/9f/
2v/g/+T/6f/r/+3/7v/x//D/8//0//f/+f/6//v//v/9//7//v/+//3//f/+//7//v/+
////AAAAAAAAAQABAAMAAwADAAMAAQACAAIAAgAEAAUABQAFAAMAAwADAAUABgAGAAUA
BQAGAAkACgALAAsACgAJAAgADAANAA4ADwAPAA4ADgANAA0ADQANAAwACwAMAA8AEQAP
ABAAEAAQAA8ADwAPAA8ADwAOAA4ADgAOAA4ADgAMAAwADgAPAA8ADgANAAwACwAMAA0A
DAANAAsACgAKAAoADAALAAsACgAKAAoACgAKAAkACQAJAAkACwAKAAkACQAJAAgABgAF
AAUABQAFAAQABgAHAAcABwAGAAUAAwACAAQAAwADAAMAAQABAAEAAgACAAAAAAABAAEA
AQABAAEAAAD+//3//P/9//7///8AAP7//v/9//3//f/8//v/+f/9/wAA/v/9//z/+v/6
//r/+v/7//z//f/+//3//P/7//r//P/8//z//P/8//z//P/8//r/+v/6//r//P/8//z/
/P/8//z//P/8//7//v/+//7//v/+//7//v/8//z//P/8//3//v///wAA/f/8//v/+v/7
//z//f/+//7//v/+//7//f/8//v/+v/8//z//P/8//z//P/8//z//v/+//7//v/8//z/
/P/8//7//v/+//7/AAAAAAAAAAD+//7//v/+/wAAAgAEAAQABAAFAAYABwAGAAgACQAJ
AAsACwALAAsACQAJAAoACgAOAA4ADQALAAgABgAEAAMA///9//3//f/9//3//f/9//z/
/P/6//n/+f/5//n/+P/4//j/+f/5//f/9v/2//b/9v/2//b/9//2//X/9P/0//b/9v/2
//b/9v/2//b/9v/1//T/9P/1//b/9v/2//b/9v/2//b/9v/4//v///8HAAsAEgAeACwA
QABgAIAAkwClAK8ApwCdAKMArQC1ALIAqQCXAHoAUgAVAMn/if9g/0f/Vv+B/5//sP/A
/8r/0v/d/+X/6//w//P/8//z//P/9f/2//X/9v/2//b/+f/5//n/+//7//v/+//8//r/
+//7//z//f/+////AAD+/////////wAAAAAAAAAAAAABAAEAAQABAAEAAQABAAMAAwAD
AAMAAwACAAEAAAACAAIAAgACAAIAAgACAAIAAAAAAAAAAAACAAIAAgACAAEAAAD/////
AQABAAEAAQABAAEAAQABAP///f/9//7/AAABAAIAAwACAAEAAAD//wEAAQACAAIAAgAC
AAAAAAD//wAAAAAAAAIAAgACAAIAAgAAAP////8BAAEAAQABAP7//f/8//v/+v/6//n/
+P/5//j/9//0//H/7//s/+v/7P/q/+j/5v/j/+D/3v/d/9v/2f/Y/9T/1P/U/9H/z//K
/8j/xv/E/8T/xP/E/8T/xP/E/8L/xP/G/8b/x//K/87/0v/V/9X/1v/a/9z/3//k/+f/
6f/t/+z/7//w//P/8f/y//P/9v/4//r/+//8//v/+//8//z//v/+////AAD+//7/////
//3//f/9//3//v8AAAEAAgABAAEAAAD//wAAAQACAAUABAAEAAMAAwADAAUABQAFAAgA
CAAIAAgABwAHAAcABwAIAAgACQAJAAsACwALAAoABgAGAAgACQALAAwADAAMAAkACQAJ
AAkACgAKAAsADAAKAAoACgAIAAQABgAHAAcACAAJAAoACwAKAAkABgAFAAcABgAGAAYA
BgAFAAUABAAEAAQABAAEAAUABQAFAAUAAwACAAEAAQAEAAQAAwADAAMAAwADAAIAAAAB
AAEAAQADAAMAAgACAAAA////////AQABAAEAAgAEAAIAAgADAAIAAQAAAP//AAAAAAEA
AgAAAAAAAAAAAAIAAgABAAEAAAAAAAAA///7//7/AAABAAIAAAAAAAAAAAD+//7//v/+
////AAABAAIAAAAAAAAAAAAAAAAAAAAAAAAAAAAAAAAA///+//3//P/9//7///8AAP//
/v/9//z//P/8//z//P/8//z//P/8//z//P/8//z//v/+/wAAAgACAAIAAwAEAAcACAAK
AAsACwALAAsACwAJAAkACQAKAAoADAAMAAsABwAEAAIAAAD///3/+//7//v/+//7//v/
+//8//z/+v/7//v/+//7//n/9v/1//X/9//3//b/9v/2//b/9v/2//b/9f/0//P/9f/2
//f/+P/4//j/+P/4//j/9//2//b/9//4//j/+P/4//j/+P/4//j/+v/9/wEABQAJAA4A
GAAmADwAXAB+AJUAowCtAKsAowCjAK8AuQC6ALEApQCKAGIAKQDd/5n/cP9T/1b/ff+h
/7D/vv/K/9L/2//l/+3/8v/3//n/9//3//f/9v/3//j/+P/4//3//f/9/////f/9//3/
/v8AAAEAAQACAAAAAAAAAAAA/v////////8CAAIAAgACAAEAAQAAAP//AAABAAIAAwAB
AAEAAQABAAIAAgACAAIABAAEAAQABAACAAIAAgACAAQABAAEAAQABAAEAAQABAACAAIA
AgADAAMAAwADAAMAAQABAAEAAQACAAEAAgAEAAMAAwADAAMAAwADAAMAAwAFAAUABgAG
AAQABAACAAIABQAGAAYABgAEAAQABAAEAAYABAADAAMAAwADAAMAAwACAAEAAAD///7/
/v/9//z/+//6//n/9v/z//H/7v/t/+7/7P/q/+j/4//g/97/3f/d/9v/2v/W/9L/0v/P
/83/yv/I/8b/xP/G/8b/xv/G/8X/xP/B/8L/xf/G/8j/zP/O/9L/1f/V/9b/2v/c/9//
5P/n/+n/7f/r/+3/7f/v//H/8v/z//b/9//4//j/+P/3//f/+P/4//n/+v/8//7/+//6
//r/+f/7//v/+//7//n/+v/6//r/+v/7//v/+//9//3//f////7//v/9//3//f//////
//8AAAAAAAAAAP//////////AAAAAAEAAQD////////+//3//v8BAAMAAQACAAIAAgD/
/////////wAAAAABAAIAAAAAAAAA/v/+/wAAAQABAAEAAQABAAEAAQABAP////8BAAAA
AAAAAP7//f/9//z/+v/6//r/+v/5//n/+f/5//f/9v/1//X/+P/4//f/9//2//X/9P/y
//T/9f/1//X/8//z//L/8v/0//P/8//z//P/8//z//T/8//w/+//7//x//H/8f/x//H/
8P/w//D/7v/u/+7/7v/v//D/8P/x//D/8P/w/+//8f/y//T/9f/0//L/8v/y//L/8v/y
//L/8v/0//T/9P/0//L/8v/y//L/8v/y//L/8v/y//L/8v/y//T/9P/0//T/9P/0//T/
9P/y//L/8v/y//T/9P/0//T/8v/y//L/8v/y//L/8v/y//L/8v/y//L/8P/w//D/8P/x
//L/8//0//b/9v/2//j/+P/4//j/+f/8//3//v8AAP//////////AQABAAEAAQAAAAAA
AgACAAMAAQD+//z/+P/3//X/8//z//P/8//z//X/9f/2//b/9P/z//P/8//1//T/8v/y
//H/8f/x//D/8P/w//D/8P/x//P/9P/1//T/9P/z//L/9P/0//T/9P/2//b/9f/0//L/
8//0//T/9v/2//b/9v/2//j/9v/z//f///8FAAwAGAAkADIASgBsAIUAkwChAKsAnwCX
AJ0ApwCoAKEAmQCCAF4AKwDj/53/bv9J/0L/Y/+L/6L/sP++/8r/2f/l/+n/7v/v//H/
8f/z//P/+P/3//j/+P/4//n/+f/5//v//P/9//7/AAD+//////8AAAIAAgACAAIAAgAD
AAMAAwADAAIAAQAAAAEAAwAEAAUAAwADAAMAAwAEAAUABgAHAAgACAAIAAgABgAGAAYA
BgAIAAgACAAIAAYABgAGAAYACAAIAAgACAAIAAgACAAJAAcABwAHAAcACQAJAAkACQAJ
AAcABwAIAAgABwAGAAUABwAHAAcABwAHAAcACAAIAAgACAAGAAYABwAIAAgACAAKAAoA
CgAKAAoACAAHAAcABgAFAAQAAwADAAMAAwADAAAAAAD///7//f/8//v/+P/5//f/9P/z
//D/7v/s/+r/5//k/+L/4f/f/93/3P/Y/9j/2P/V/9P/0P/O/8z/yv/K/8r/yv/K/8z/
zP/K/8z/zP/M/83/0P/W/9r/3f/d/9z/4P/i/+X/5v/p/+v/7//y//X/9v/5//j/+P/4
//r/+//8//z//P//////AAAAAP3//P/8//z///8AAAIAAwACAAEAAAD//wEAAgACAAIA
BAAFAAUABQACAAEAAAABAAMABAAEAAUAAwAFAAUABQAGAAYABgAGAAcABwAHAAcACAAI
AAkACQAKAAsADAAMAAgACAAKAAsADQAOAA4ADgAPAA8ADwAPAA0ADAAMAAwADQAOAA8A
DgAJAAoACgAJAAoACwAMAA0ADQANAAsACwAJAAgACAAIAAkACQAKAAoABwAGAAUABAAE
AAUABgAHAAcABgAFAAUABAAEAAMAAwAFAAUABQAEAAMAAwACAAEAAgADAAMABAAGAAUA
BQAFAAQAAwACAAIABAACAAIAAwADAAMAAwADAAEAAAAAAAAAAgACAAIAAgACAAIAAQAB
AAIAAgACAAEAAwACAAAA///+/wEAAgADAAQAAwACAAEAAAD///7//f/8////AAABAAIA
AQAAAP///v8AAAAAAAAAAAIAAgACAAIAAgACAAIAAgACAAIAAgACAAEAAAD///7/AQAC
AAMABAADAAIAAQAAAAAAAAAAAAAAAgACAAIAAgACAAIAAgACAAUACAAJAAoACQAKAAsA
DAAOAA8ADwAPABAAEQASABMAEAAQAA8AEAARABEAEAAOAAsACAAGAAMAAQABAAEAAQAD
AAMAAwAEAAMAAAD+//3///////7//P/+//////////z//P/8//z//P/8//3//f/9//3/
/v/+//z//P/8//z//v/+//7//f/8//z//f/+/wAAAAAAAAAA/v/8//z//v8DAAcADQAT
ABoAKAA2AEYAZgCOAKcAuwDNAM0AvwC3AL8AxQDAALEAkwBsAD4AAQC3/3n/UP89/07/
e/+d/7L/wv/O/9j/5f/v//X//P////////8BAAEAAgADAAQABAAEAAcABwAHAAkACwAL
AAsADAAKAAsACwAMAA4ADgAOAA4ADAANAA0ADQAQABAAEAAQAA4ADwAPAA8ADwAPAA8A
DwARABEAEQARABEAEAAPAA4AEAAQABAAEAAQABAAEAAQAA8ADgANAAwADQAOAA8AEAAO
AA4ADgAPAA8ADwAPAA8ADwAPAA8ADwANAAsACwAMAA8ADwAPAA8ADQANAA0ADQAPAA8A
EAAQABAAEAAOAA4ADgAOAA0ADAANAA4ADwAQAA4ADAALAAsADQANAA0ADQAMAAsACgAJ
AAYABgAFAAQABQAEAAMAAAD9//v/+P/3//b/9P/y//D/7//s/+r/6f/l/+P/4v/e/97/
3v/b/9n/1P/S/9D/zv/M/8z/zP/M/87/zv/M/87/0P/Q/9H/1P/Y/9z/3//f/9//4v/j
/+X/6P/r/+3/8f/z//f/+f/9//v//P/9/wAAAQACAAIAAgABAAEAAgACAAMABAAGAAgA
BgAGAAcABwAFAAUABQAFAAYACAAJAAoACAAJAAkACQAJAAkACQALAA4ADgANAA0ACwAN
AA0ADQAQABAAEAAQABEAEQARABEAEAAQABEAEQARABEAEQAQAA4ADgAQABEAEwAUABQA
FAASABEAEAAPABEAEAAQABAAEAAQABAADgAKAAwADQANAA0ADQANAA0ACwALAAkACQAL
AAoACgAKAAoACQAJAAgABgAGAAYABgAHAAcABwAHAAcABgAFAAUABgAGAAUABQAHAAcA
BwAGAAQABQAFAAUABwAHAAYABgAFAAMAAgABAAMAAwADAAQAAgAAAAAAAQD/////////
/wAAAAABAAIAAQAAAP///v8AAAAA//////7//v/+//3/+//8//7/AQAAAP7//v/+//7/
/P/8//z//P/+//7//v/+//z//P/8//z//P/8//z//P/+//7//v/+//3//P/7//r/+//8
//3//v/7//r/+f/4//n/+v/7//z//P/8//z//P/6//r/+v/6//r/+v/6//r/+v/6//r/
+v/6//r/+v/6//z//P/8//z/+v/6//r/+v/8//z//P/8//r/+v/6//r//P/8//z//P/8
//z//P/8//7/AAACAAIAAgADAAQABQAEAAYABwAHAAkACQAJAAkACQAJAAoACgALAAoA
CAAFAAMAAgABAAEA/f/7//v/+//9//3//f/9/wAAAAD+//3/+//7//v/+v/5//r//P/9
//v/+v/6//r/+v/6//r/+//9//3//f/+//z//P/8//z//v/+//7//v/7//r/+v/7//z/
/P/8//z//v/+//7//v/+/wEAAwAJABEAHAAoADoAUgByAIoAmwCrALMArQCnAK8AvwDD
ALoAqwCVAHIARAADAL3/if9m/1X/bP+X/63/uP/G/9T/3v/p//H/8//0//f/9f/1//f/
+//8//3//v/+//7/AAD///7///8AAAEAAgAEAAMAAwACAAIABAAEAAQABAAEAAUABQAF
AAQABAAEAAQABgAHAAcABwAFAAUABQAFAAcABwAHAAcACAAIAAgACAAGAAYABgAGAAgA
CAAIAAgABgAGAAYABgAGAAYABgAGAAgACAAIAAkABwAHAAcABwAJAAkACQAJAAcABQAF
AAYABwAHAAcABwAHAAcABwAHAAcABwAIAAgACAAIAAYABgAHAAgACAAIAAYABgAGAAYA
CAAGAAUABQADAAMAAwADAAQAAwACAAEA///+//z/+v/7//r/+f/2//f/9f/y//H/7//s
/+n/5v/k/+L/4f/h/93/2//a/9b/1P/U/9H/z//N/8z/y//K/8n/yP/H/8b/x//I/8f/
yv/M/8z/zf/Q/9T/2P/b/9v/3f/i/+X/6f/q/+3/7//z//b/+f/6//3/+//8//3/AAAB
AAIAAgACAAUABQAGAAYABQAEAAQABAAFAAYACAAJAAcABwAHAAcABwAIAAgACAAIAAkA
CQAJAAcABwAHAAkADAAMAAsACwAJAAsACwALAAwADAAMAAwADQANAA0ADQAOAA4ADwAP
AA8ADwAPAA4ACgAKAAwADQANAA4ADgAOAA0ADQANAA0ADAAKAAkACAAJAAoACwAKAAcA
CAAIAAcABwAHAAcABwAHAAcABQAFAAMAAgACAAIABAADAAMAAgACAAIAAgACAP//////
////AQAAAP/////+//7//f/9//7///8AAAAA/v///////////////v/+/wAA////////
/f/9//3//v8AAP7//v////3//f/9//3//f/8//z//P/+//7//v/+//3//P/6//n/+//8
//3//f/7//z//v/9//z//f/+////AAD///7//f/8//z//P/8//z//f/+////AAD+//7/
/v/+/wAAAAAAAAAAAAAAAAAAAAD+//7//v/+////AAABAAIAAQAAAP///v/+//7//v/+
//z//P/8//z//P/8//z//P/8//z//P/8//r/+v/6//r/+//8//3//v/+//7//v/+//z/
/P/8//z//f/+////AAD+//7//v/+/wEAAgADAAQAAQAAAP///v8AAAAAAAAAAAIAAgAC
AAIAAgACAAIAAgACAAIAAgACAAIAAgACAAIABAAEAAQABAAHAAoACwAMAAsADAANAA4A
EQATABQAFQAUABMAEgARABMAFAAUABYAFQATABAADAAIAAYABQADAAIAAwAEAAUABQAF
AAUABgAEAAIAAQABAAMAAwACAAAAAAABAAEAAQACAAIAAgACAAAAAAABAAEAAwADAAQA
BAAEAAQABAAEAAIAAgACAAEAAQACAAQABgAFAAQAAwACAAIABAAEAAQACQARABUAGQAg
ACwAPABUAHgAkgChALEAuQCtAKUAqQCzALkAtgCtAJcAdABGAAcAwf+H/17/Uf9s/5X/
r/++/8z/2P/g/+n/8//5//z/AQADAP///f///wIAAwAEAAQABAAJAAkACQALAAkACQAJ
AAoADAANAA0ADgAOAA4ADgAOAAwADQANAA0ADwAQABEAEgARABEAEAAPABEAEQARABEA
EQARABEAEQARABAADwAOABAAEAAQABAAEAAQABAAEAAOAA4ADgAOABAAEAAQABAAEAAQ
ABAAEQATABMAEwATABMAEwATABMAEwARABEAEgARABEAEQARABAADwAOAA0ADgAPABEA
EgASABIAEAAQABEAEgASABIAFAAUABQAFAATABAADgANAA8ADwAPAA8ADAALAAoACQAI
AAgABwAGAAcABgAFAAIAAQD///z/+//4//b/9P/y/+//7P/q/+n/6P/n/+f/5P/g/+D/
3f/b/9j/1v/U/9L/1P/U/9T/1P/S/9L/0P/S/9L/0v/T/9b/2v/e/+H/4f/i/+b/6P/r
//D/8//1//n/+P/7//z///8BAAIAAwAGAAkACgAKAAoACQAJAAoACgAMAAwADQAOAAwA
DAANAA0ADQANAA0ADQANAA4ADgAOAAwADQANAA0ADwARABMAFwAVABQAEgARABMAFQAV
ABUAFAAUABQAFAAXABcAFwAXABoAGgAbABsAGgAZABgAFgAWABYAGAAZABcAGAAYABgA
FwAXABcAFwAZABgAGAAYABYAFgAWABQAFAAWABcAFwAXABcAFwAXABUAFQATABMAFQAU
ABQAFAASABEAEQAQABAAEAAQABAAEQARABEAEQAPAA4ADQANABAAEAAPAA8ADQANAA0A
DAAMAA0ADQANAA8ADwAOAA4ADQALAAoACQALAAsACwAMAAwACgAKAAsACwALAAsACwAN
AAwADAAMAAoACgAKAAoADAAMAAsACwAMAAwADAALAAsACgAMAA0ADAAKAAoACgAKAAoA
CgAKAAoADAAMAAwADAAKAAoACgAKAAsADAANAA4ADQAMAAsACgAMAAwADAAMAAwADAAM
AAwACgAKAAoACgAMAAwADAAMAA4ADgAOAA4ADgAOAA4ADgAMAAwADAAMAAwADAAMAAwA
DwAQABEAEgARABAADwAOAA4ADgAOAA4AEAAQABAAEAAPAA4ADQAMAA0ADgAPABAAEAAQ
ABAAEAAOAA4ADgAOAA8AEAARABIADwAOAA0ADAAPABAAEQAUABYAFgAWABcAFgAXABgA
GgAdAB0AHQAdAB0AHQAdAB0AIAAgACIAIgAfAB0AGgAYABYAFQATABEAEwATABMAEwAR
ABEAEgASABIAEQARABEAEQAQAA4ADgANAA0ADQAMAA4ADgAOAA4ADQANAAwACwANAA4A
DgAOAA4ADgAOAA4ADgAOAA0ADAAOAA8AEAAQAA8ADgANAAwAEAAQABIAFwAXABcAHQAk
ADIAQgBYAHoAnACzAMMA0wDTAMMAvwDJANUA1gDFAKcAhABaAB8A0f+R/2j/Uf9e/4v/
sf/C/9D/3P/k/+//+/8BAAYADQAPAA8ADQANAA4AEQASABIAEgAXABcAFwAZABcAFwAX
ABgAGQAbABwAHgAdABwAGwAaABwAHQAdAB0AHgAeAB4AHgAeAB8AHwAfACEAIQAhACEA
HwAfAB8AHwAgACAAIAAgACIAIgAiACIAIAAgACAAIAAhACIAIwAkACIAIgAiACIAIgAi
ACIAIwAlACUAJQAlACMAIwAjACMAJQAjACMAJAAlACUAJQAlACcAJwAnACcAKQApACoA
KgAoACgAJgAmACcAKAAoACgAKAAoACgAKAAqACgAJwAnACcAJwAnACcAJAAjACIAIQAh
ACIAIgAiACAAHgAcABgAGQAXABQAEwAUABIAEAAOAAkABgAEAAMAAwABAAAA/P/4//j/
9f/z//D/7v/s/+r/7P/s/+z/7P/r/+r/5//o/+z/7P/t//D/8//2//j/9//6//7/AAAD
AAgACwANABEAEgAVABYAGQAaABwAHgAiACIAIgAhACAAIgAjACUAJgAoACgAKQAqACgA
KAApACkAKgArACwALQArACwALAAsACwALQAtAC0ALwAvAC8AMQAwADAALwAvADEAMwAz
ADMANAA0ADQANAAzADMAMwAzADYANgA3ADcANQA1ADUANAAzADQANwA5ADYANgA1ADQA
NQA1ADUANQA3ADYANgA2ADUANAAzADAAMQA0ADYANwA0ADMAMgAxADMAMwAxADEAMwAy
ADIAMgAxAC8ALgAsAC8AMAAxADIAMAAvAC4ALQAvAC4ALQAtADAAMAAvAC8ALQAtAC0A
LAAuAC8ALwAvAC0ALQAsACwALAArACsAKwAsAC0ALgAwAC8ALAArACsALQAtAC0ALQAt
ACwALAAsAC4ALgAuAC4ALgAuAC0ALQAsACwALAArAC0AMAAyADEALgAuAC4ALgAuAC4A
LgAuAC4ALgAuAC4ALgAwADAAMAAwADIAMgAyADIAMAAwADAAMAAyADIAMgAyADQANAA0
ADQAMgAyADIAMgA0ADQANAA0ADIAMgAyADIANAA0ADQANAAyADIAMgAyADIAMgAyADIA
NAA0ADQANAAyADIAMgAyADMANAA1ADYANQA0ADMAMgAyADIAMgAyADUANgA3ADgANQA0
ADMAMgA0ADQANAA0ADQANAA0ADQAMgAyADIAMgAzADQANQA2ADQANAA0ADQANwA4ADkA
OgA6ADoAOgA6ADwAPAA8ADwAPwBAAEEAQgBEAEQARABEAEUARgBHAEgASABIAEgASABG
AEYARgBGAEMAQgBBAEAAPwA+AD0APAA+AD4APgA+ADwAPAA8ADwAOgA6ADoAOgA7ADwA
PQA+ADsAOgA5ADgAOQA6ADsAPAA+AD4APgA+ADwAPAA8ADwAPQA+AD8AQAA+AD4APgA+
AEAAQABAAEAAQABAAEAAQABDAEYASQBMAFoAZgByAH4AlwCuAMUA3ADjAOgA7QDyAPgA
/AAAAQ==
         </WaveFormData>
      </LeadData>
      <LeadData>
         <LeadByteCountTotal>10000</LeadByteCountTotal>
         <LeadTimeOffset>0</LeadTimeOffset>
         <LeadSampleCountTotal>5000</LeadSampleCountTotal>
         <LeadAmplitudeUnitsPerBit>4.88</LeadAmplitudeUnitsPerBit>
         <LeadAmplitudeUnits>��V</LeadAmplitudeUnits>
         <LeadHighLimit>2147483647</LeadHighLimit>
         <LeadLowLimit>268435456</LeadLowLimit>
         <LeadID>V4</LeadID>
         <LeadOffsetFirstSample>0</LeadOffsetFirstSample>
         <FirstSampleBaseline>0</FirstSampleBaseline>
         <LeadSampleSize>2</LeadSampleSize>
         <LeadOff>FALSE</LeadOff>
         <BaselineSway>FALSE</BaselineSway>
         <ExcessiveACNoise>FALSE</ExcessiveACNoise>
         <MuscleNoise>FALSE</MuscleNoise>
         <LeadDataCRC32>3357943544</LeadDataCRC32>
         <WaveFormData>
8f/w/+//7v/r/+r/6f/n/+n/6f/q/+r/6f/n/+X/5P/l/+b/5//o/+j/6P/o/+j/5v/m
/+b/5v/o/+j/5//n/+f/5//o/+j/6P/p/+n/6f/r/+v/6f/n/+f/6v/u/+//9v8BAAoA
GQAyAEoAXABwAIwAoQC3AM8A7wAKASIBMwE5ASoB/wC3AF4AFgDn/8D/uP/K/9P/0//V
/9r/3v/l/+n/6v/r/+r/5v/m/+n/6f/q/+n/6f/o/+j/5v/n/+f/6P/p/+r/7P/t/+3/
7P/q/+n/7P/s/+z/7f/u/+7/7v/t/+v/6//r/+v/7f/w//D/7//t/+//7f/s/+7/7v/v
/+//8v/y//L/8v/v/+3/7//v//H/8f/x//H/7//u/+7/7v/w//D/8f/x//L/8v/z//P/
8P/v/+7/7f/w//H/8v/z//H/7//v//L/9f/1//P/8//z//X/8//z//H/8f/y//L/9f/1
//X/9P/z//P/8v/x//H/8v/y//L/8//z//D/8P/w//D/7//v/+7/7//w//H/7//t/+v/
6P/n/+j/6f/o/+X/5P/j/+H/3P/b/9j/1//X/9T/1f/U/9H/z//N/8j/xv/H/8f/xP/D
/8P/w//B/77/vv+9/73/vv/A/8H/wv/E/8P/xP/E/8f/zP/P/9H/0v/V/9j/3P/d/9//
3//h/+b/6v/t//D/7v/v//D/8//2//b/+P/4//r/+//8//z/+f/4//j/9//7//z//v//
//z/+//6//n//P/8//v/+//9//7//v/9//v/+//7//z//v8AAAAAAAD9//3//P/6//v/
/P/9/////////////v/+//7//v///wEAAgAEAAIA//////////8CAAIAAgACAAQABAAC
AAIAAAD///7//f/8////AgADAAEAAQABAAEAAAAAAAAAAgAAAP7//v/+//7//P/8//z/
/P/9////AAD///7//P/6//z//f/9//3/AAAAAP7//v/9//v/+v/5//v/+//7//v/+f/5
//n/+f/7//v/+//7//7/+//6//r/+P/2//b/9//5//r/+//9//z/+P/3//b/9v/2//b/
9//3//n/+f/4//b/9v/1//X/9//5//n/+P/5//n/9v/0//T/9f/2//f/+P/2//b/9v/2
//b/9v/2//b/9//4//n/+v/5//j/9//2//f/+P/5//r/+f/4//f/9v/0//T/9P/0//X/
9v/3//j/9f/0//P/8v/0//T/9P/0//T/9P/0//T/8v/y//L/8v/z//T/9f/2//P/8v/x
//D/8v/y//L/8v/y//L/8v/y//L/8v/y//L/9P/0//T/9P/z//L/8f/w//H/8v/z//T/
8//y//H/8P/y//L/8v/y//L/8v/y//L/8P/w//D/8P/x//L/8//0//T/9P/1//b/9P/0
//b/+P/6//3//f/+//3/+//6//r//f/+/wAAAgACAAMAAwACAP///f/7//n/+f/4//j/
+P/3//X/9P/z//T/9f/1//X/8v/x//D/7//t/+3/7f/u//D/8P/v/+7/7P/s/+z/7P/s
/+z/7P/s/+z/7P/s/+z/7P/s/+z/6//t/+3/7f/u/+3/7P/s/+v/7P/t/+7/7//v/+//
7v/y//X/+P///woAHQA0AEwAYAB4AJoAsQDDANsA+QAaATQBRwFNAToBDQG/AFwADgDh
/77/tP/I/9X/1f/T/9b/2v/h/+n/7P/v//L/8P/u/+n/5//o/+r/6//r/+z/7P/t/+3/
7v/s/+z/7f/t/+//8P/w//H/8f/w/+//7//y//L/8v/x/+//7//v/+//7f/w//D/7//w
//P/8v/y//H/8P/w/+//8f/y//P/9P/z//H/8//z//H/8f/x//H/8v/y//P/9P/x//D/
8P/v//H/8v/0//X/8//z//P/8//x//H/8f/x//L/8f/y//b/9f/1//P/8//1//f/9f/1
//P/8//0//T/9f/1//X/9P/1//f/+P/5//b/9v/1//T/9v/3//X/9v/0//T/8//z//H/
8f/x//H/8f/x//H/8P/t/+z/6//o/+b/5v/m/+X/4v/h/97/3f/a/9b/1v/U/9T/0//S
/87/zf/N/8z/yP/I/8f/xv/D/8L/wv/B/8H/wf/C/8L/wv/G/8f/yv/M/8r/zv/Q/9H/
1f/Z/93/4v/i/+X/5v/p/+n/7P/u//D/8f/z//X/+f/4//j/+v/6//r/+//8//z//P/8
//3//f/8//z//f/9//z//f/+///////+//z/+//+/wAAAQABAP///////wAA/v8AAAAA
AAADAAUABgAGAAUABAADAAMABwAHAAcABgAGAAYABgAHAAUABgAIAAYABgAHAAgACQAI
AAgACAAIAAoACgAIAAgACQAJAAkACQAFAAcACQAJAAYABwAIAAkABwAGAAUABgAHAAYA
BwAIAAYABAAEAAQAAwADAAQABAAGAAYABQAEAAMAAwACAAEAAwAEAAMABAADAAEAAAD/
/wEAAQABAAEAAQABAAEAAQAAAP///v/9/wIA///+//7//v/8//z//f/8//z//P/9////
/P/8//z/+v/6//r/+//9///////+//z//P/7//v//P/9//z/+v///////v/8//r/+v/6
//r/+v/7//z//f/+//3//P/7//r//P/8//z//P/8//z//P/8//r/+v/6//r//P/8//z/
/P/6//r/+v/6//v//P/9//7//v/+//7//v/7//r/+f/4//r//P/+/wAA///+//3//P/+
//7//v/+//7//v/+//7//f/8//v/+v/7//z//f/+//3//P/7//r//P/8//z//P/8//z/
/P/8//z//P/8//z//v/+//7//v/8//z//P/8//3//v8AAAIAAgACAAQABgAEAAcABwAI
AAoACQAJAAoACQAIAAgACAALAA0ADgAOAAsACQAHAAUAAQAAAAAAAAACAAEAAQABAAEA
AQAAAP///v/9//z/+//7//v/+//8//v/+v/4//b/+P/4//j/+P/3//b/9f/0//b/9v/2
//b/+P/4//j/9//1//X/9f/2//f/+P/6//v/+v/5//j/9//5//v//v8CAAUACAAPABgA
KQBAAFgAbgCIAKIAswDHAN8A/QAYATABQwFJATgBDwHDAGYAIADv/8r/wv/W/+P/4//l
/+j/6v/v//P/9P/3//j/+P/4//n/+f/2//X/9f/0//T/9v/3//f/+P/4//j/+f/5//j/
+P/3//f/+f/6//v//f/9//z/+//5//v/+//7//v/+//+//7//f/9/////f/8//7//v//
///////+//3//P/8//v//v///////////////v/8//v/+v/7//z//v////3//P/8//v/
/f/9//3//f/9//3//f/9//v/+f/5//z//v////7////+/////P/7//z//f///wAA////
/////v/8//3//f/9////AAAAAAAA//////z//P/9//7//v////v/+//7//v/+P/3//b/
9P/z//T/9f/0//D/7v/s/+n/6f/p/+f/5//k/+D/4P/e/9v/2f/X/9L/0//V/9b/1P/R
/8//zf/J/8n/yv/K/8v/y//M/8z/zP/N/83/z//Q/9L/2P/c/9//3//h/+P/5v/q/+3/
7v/x//P/9v/4//r/+v/7//z///8BAAIABQAGAAUABQAFAAQABgAGAAcABwAGAAYABwAH
AAUABQAFAAUABwAIAAgACQAIAAgABwAFAAYABwAIAAoACAAKAAoACgAKAAsACwAKAAsA
DAANAA8ADgANAAwACgALAAwADQAPABEAEgAUABIAEAAPAA4ADQARABIAEwAUABMAEgAP
AA4AEQARABEAEQANAA8AEQARAAsACwALAAsADQAOAA8AEgARAA4ADQAMAA4ADAAMAAwA
CwALAAwADAAMAAwACwAKAAwADQANAA0ADQAMAAkACAAJAAkACgALAAsACwALAAsACQAJ
AAkACQALAAsACwALAAwACQAIAAgACQAIAAkACwAMAAwADAANAAsACAAIAAgACgAKAAoA
CwAKAAsACgAIAAkACgAKAAsADAANAAwACgAFAAcACgAMAAwACgAKAAoACgAIAAgACAAI
AAkACgALAAwACgAKAAoACgAKAAoACgAKAAwADAAMAAwACQAIAAcABgAIAAgACAAIAAgA
CAAIAAgACAAIAAgACAAKAAoACgAKAAgACAAIAAgACQAKAAsADQAMAAwADAAOABIAEgAV
ABUAGAAYABcAFwAXABYAFQAVABgAGgAbABsAGgAXABUAEwARAA8ADgAOAA4ADgANAA0A
DQANAA0ADAANAAwACwAKAAcABQAFAAUABAAEAAQAAwAEAAQABAAEAAMAAgABAAAAAQAC
AAMABAADAAIAAQAAAP//////////AgACAAIAAwACAAEAAAD//wEAAwAFAAYACAAJAAwA
DwAaACsARABgAHYAigCgALcAyQDfAPsAGgE0AUkBVQFKASMB3QCAADIAAwDc/87/3v/t
/+3/7f/w//L/9f/5//7/AQAEAAIAAAD9//3/+v/7//v/+v/6//z//f/9//7//P/8//3/
/f8AAAAA/////////v/9//3//v/+//7//f/+////AAABAAAAAgABAP//AQADAAEAAAAA
AAAAAQABAAAAAAAAAAAAAAD//wIAAwACAAEAAAD//wEAAAAAAAAA/v/+///////8//z/
/f/9/////////////f/9//3//f////3//f8AAP/////9//3///8BAP////8BAAEAAgAC
AAIAAQAAAP7///8BAAIAAwACAAIAAQAAAP/////8//z//f/+//7////7//v/+//7//z/
+//6//j/9P/0//T/8v/v/+7/7f/r/+v/6//p/+n/4//e/93/2v/b/9n/1//S/9D/0f/R
/87/yv/J/8j/xf/H/8j/yP/J/8j/yP/H/8b/yv/L/87/0P/R/9b/2f/b/9v/3f/f/+L/
5f/p/+v/7//u//D/8f/y//P/9f/3//v/+//6//v/+v/4//n/+v/6//v//P/+/////f/8
//z/+//6//v//P/9//3//P/6//n/+f/6//r/+f/6//v//P/+//v//P/7//r//P/9//3/
/P/8//z//P/9//7//f/8//r//f/+////AQD///7//v/6//z//f/+///////+//3//P/+
//7//P/8////////////+v/7//z/+//4//n/+v/7//j/+P/4//r/+v/4//j/+P/5//j/
+f/6//j/9//3//b/9v/2//X/9P/2//f/9//3//b/9v/0//T/9f/1//b/9//0//P/8v/x
//L/8//0//X/8//z//P/8//0//H/8P/w//H/8P/x//P/8f/w/+//7//w/+7/7//w/+7/
7v/u/+//7f/v/+//7v/t/+7/7v/v/+7/7//u/+z/7f/v//D/8P/w/+7/7v/u/+7/7v/u
/+7/7v/v//D/8f/y//H/8P/v/+7/8P/w//D/8P/u/+7/7v/u//D/8P/w//D/8P/w//D/
8P/u/+7/7v/u/+//8P/x//L/8f/w/+//7v/u/+7/7v/u//D/8P/w//D/7//u/+3/7P/v
//D/8f/y//D/8P/w//D/8v/0//X/9v/4//r/+v/9//z//P/7//n//P/+////AAAAAAAA
AQABAAMAAgD///3//f/7//n/+P/3//b/9f/z//T/9f/2//f/9v/1//T/8//y//H/7//v
//H/8v/y//L/8P/u/+3/7P/v//D/8f/y//H/8P/v/+7/8P/w//D/8P/w/+//7//v/+3/
7v/u/+7/8f/x//H/8f/x//P/7//t//L/9v/5//7/BQAOABkALABEAFoAbACEAJ8AswDD
ANsA+AAQASMBMQEsAQ8B0QB6ACoA9f/K/7L/vv/P/9P/1f/Y/97/5//t/+z/6//s/+z/
7P/r/+3/8P/v/+//7v/u/+z/7f/t/+7/8P/w//H/8f/w//D/7//v//D/8P/w//H/9P/0
//T/8//y//H/8P/v//D/9P/1//X/8//1//P/8v/0//T/9f/1//b/9v/2//b/8//x//P/
8//0//X/9v/3//X/9P/0//T/9P/0//X/9f/2//b/9//3//b/9f/0//P/9P/1//b/9//1
//P/8//2//X/9f/z//P/9f/3//X/9f/z//P/9P/0//f/9//3//b/9v/3//f/9//3//j/
+P/4//n/+f/2//b/9P/0//P/8//z//P/8//z//D/7//u/+z/7P/s/+z/6v/n/+b/5f/j
/9//3//d/93/2//Y/9n/2P/W/9P/0P/K/8z/zf/N/8r/xv/F/8T/wf/A/8D/v/+//8D/
wv/D/8T/xP/D/8T/xP/G/8z/0P/T/9b/2f/c/+D/3//h/+H/4//m/+r/7f/w/+7/7//w
//P/8v/y//T/9P/1//f/+f/6//n/+P/4//f/+v/6//v/+//4//f/9v/1//j/+P/3//f/
9//4//j/9//3//f/9//4//r//P/8//z/+v/7//v/+v/8//z//P/9//3//f/9//z//P/8
//z//f/+/wAAAwACAP//////////AAAAAAAAAAACAAIAAAAAAAAA///+//3//v8BAAQA
BQAAAP///v/9//7//v/+/wAAAAD+//7//v/8//r/+v/6//r/+//9//7/+//6//j/9v/3
//n/+v/7//7//v/8//z/+//5//j/9//5//n/+f/5//f/9//3//f/9//3//f/9//6//f/
9v/2//b/9P/0//X/9//4//n/+//5//b/9v/2//T/9P/0//X/9f/3//f/9v/y//L/8f/x
//X/9//3//b/9f/x//T/9v/2//b/9v/2//b/9P/0//T/9P/0//T/9P/0//b/9v/2//b/
9f/0//P/8v/z//T/9f/2//T/9P/0//T/9P/0//T/9P/0//T/9P/0//L/8v/y//L/9P/0
//T/9P/z//L/8f/w//D/8P/w//D/8//0//X/9v/0//T/9P/0//b/9//4//j/+P/6//z/
/P/+//3//f/8//z//f///wAA/v///wAAAgADAAMAAgD///v/+f/3//X/8v/y//L/8v/z
//P/8//z//H/8P/v/+7/7//u/+3/6//r/+v/7P/s/+z/6//q/+r/6//s/+3/7v/r/+r/
6f/o/+n/6v/r/+z/7P/s/+v/6//p/+n/6v/q/+z/7f/t/+3/6f/n/+f/7f/z//b/9P/1
//r/AwAOABsAMgBSAG4AiACqAMUA2QDtAAkBKAFEAVUBVwFEARMBwQBcAAoA1f+0/67/
wv/R/9X/2f/a/9z/4//n/+j/6//w/+7/7v/v/+//7v/t/+3/7P/s/+z/7f/t/+7/7v/u
/+//7//u/+7/7f/t/+//8P/x//P/8//y//H/7//w//H/8v/z//H/9P/0//P/8//1//P/
8v/y//L/8//z//L/8v/y//L/8//x//P/8//z//P/8//z//H/8P/w//D/8f/y//T/9f/y
//L/8//z//X/9f/1//X/8//z//P/8//z//H/8f/0//X/9f/z//P/8f/z//H/8f/z//P/
9P/0//P/8//z//L/8P/x//H/8f/z//T/9P/0//P/8//w//D/8v/y//H/8f/x//H/8f/x
/+7/7f/s/+r/6f/q/+v/6v/m/+T/4v/f/93/3f/b/9v/2f/W/9f/1v/U/9H/zv/I/8r/
y//L/8j/xf/D/8H/vf++/77/vf+9/77/wP/B/8L/w//D/8X/xv/I/87/0v/V/9X/1//Z
/9z/4P/j/+T/5//p/+z/7v/w//D/8f/y//X/+P/4//r/+v/5//n/+f/4//n/+v/8//3/
/P/8//3//f/7//v/+//7//3//v/+/////v/+//3/+//9//3//f/+//7/AAAAAAAA/v//
/////v///wAAAQADAAQAAwACAAAAAgACAAIAAwADAAQABgAEAAMAAwADAAMABgAGAAYA
BgAFAAQAAQAAAAIAAwAEAAUAAQADAAUABQD//////////wAAAAAAAAIAAAD+//7//v8A
AP7//v/+//////8AAAAA///+//z/+v/7//3//v///////v/7//r//P/7//v/+//7//v/
+//7//v/+//7//v//P/9//7///////v/+f/4//n/+P/5//v/+v/6//r/+//5//b/9v/2
//f/+P/5//v/+P/5//j/9v/3//j/+P/5//r/+//6//j/9f/1//j/+v/6//j/+P/4//j/
9v/2//b/9v/4//j/+P/4//b/9v/2//b/9v/2//b/9v/4//j/+P/4//f/9v/1//T/9f/2
//f/+P/3//b/9f/0//b/9v/2//b/9v/2//b/9v/2//b/9v/2//j/+P/4//j/+P/4//j/
+P/2//b/9v/2//j/+P/4//j/9v/2//b/9v/4//j/+P/4//f/9v/1//T/9f/2//f/+P/6
//r/+v/6//r/+v/7//z//f/+/wEABAACAAUABQAGAAYABQAFAAYACAAIAAkACgAJAAkA
CAAGAAQAAwACAAEA/f/8//z//P/+//3//f/9///////+//3/+//5//f/9f/0//X/9v/4
//f/9v/0//L/9P/0//T/9P/2//b/9v/2//T/9P/0//T/9v/2//b/9f/0//P/8v/y//T/
9P/1//X/9f/1//X/9f/z//X/9v/6////BgAPABwALwBEAFoAbACGAKIAuQDPAOkACQEo
ATwBSQFHAS4B+QCnAFAAFADn/8b/yP/c/9//2//h/+j/7v/z//f/+P/1//b/8v/w//H/
9//2//f/9//2//b/8//z//L/8v/1//b/+P/5//n/+P/2//X/9v/2//b/9//4//j/+P/3
//X/9f/1//X/9v/6//v/+//6//v/+P/2//j/+P/5//n/+v/6//r/+v/3//X/9//3//n/
+f/5//n/+f/4//j/+P/2//b/9//3//j/+P/5//n/+P/3//b/9f/2//f/+P/5//f/9f/1
//j/+f/5//f/9//5//v/+f/5//f/9//4//j/+f/5//n/+P/2//f/9//3//f/+P/4//j/
+f/5//b/9v/2//b/9f/1//X/9f/1//X/8//x/+//7P/s/+z/7P/q/+n/6P/n/+X/4P/f
/9z/2//Z/9b/1//W/9X/0//R/8z/zP/N/83/yv/K/8n/yP/F/8L/wv/B/8H/wv/E/8X/
xv/I/8f/yP/I/8v/0P/T/9X/1v/Z/9z/4P/i/+X/5v/p/+3/8P/y//T/8v/z//T/9//4
//j/+v/6//v//f///wAA///+//7//f8AAAAAAQABAP3//f/9//3/AAAAAP////8DAAQA
BAADAAIAAQAAAAAAAQAEAAUABgAEAAUABQAEAAQABAAEAAUACQAJAAkACAAGAAYABgAH
AAkACgAMAAoABwAHAAcABwAIAAgACAAIAAgACAAGAAYABQAFAAUABQAEAAcACgALAAYA
BQAEAAMABAAEAAQABgAGAAQABAAEAAIAAAAAAAAAAAABAAMABAACAAIAAQAAAP7/////
////AgACAAAAAAD+//3//f/9//7///8AAAEA/////////////////////wIA///+//7/
/P/6//r/+//+//7//v///////P/8//z//v/+//7////9///////+//z//P/7//v///8B
AAEAAAD9//3//P/8//z//f/+////AAD///7//f/8//z//P/8//z//f/+////AAD+//7/
/v/+//7//v/+//7//v/+//7//v/+//7//v/+////AAABAAIAAQAAAP///v8AAAAAAAAA
AP///v/9//z//v/+//7//v8AAAAAAAAAAP3//P/7//r/+//8//3//v/+//7//v/+//z/
/P/8//z///8AAAEAAgD///7//f/8//3//v///wAA/v/+//7//v/8//z//P/8//7//v/+
//7//P/8//z//P/+//7//v/+//7//v/+//7/AAAAAAAAAAADAAUABwAIAAcACAAJAAgA
DAANAA8AEAAOAA0ADQAMAA4ADwAQABIAEgARAA8ACwAJAAcABQADAAIAAgACAAIAAwAD
AAMAAwACAAAA/v/8//3//P/7//n/9//3//j/+P/6//n/+P/4//b/9v/2//b/+P/4//j/
+P/4//j/+P/4//b/9v/1//X/9v/3//n/+v/5//n/+P/3//P/9//5//n/+/8AAAAAAwAI
AA8AHAAvAEgAXgBuAIgAogCzAMUA2QD1ABQBLAE9AT0BIAHrAJsARgAGANf/vP/C/9j/
3f/d/+H/5v/m/+n/7//y//P/9P/2//T/7//x//D/7//v/+7/7v/x//P/9P/2//X/9P/0
//P/9v/2//X/9f/2//b/9v/3//f/9v/1//P/9v/3//j/+f/2//j/9//1//f/+f/3//b/
+P/4//n/+f/3//b/9f/0//b/9f/4//n/9//3//f/9//1//T/9P/0//b/9v/3//f/9P/0
//X/9f/3//f/9//3//X/9f/1//X/9//1//X/+P/3//f/9f/1//P/9f/z//P/9v/3//n/
+v/6//n/+P/2//j/+f/5//n/+f/6//r/+v/4//f/8//y//X/9v/2//f/9P/z//L/8f/y
//H/8P/u/+z/7P/s/+r/5f/k/+P/4f/f/9//3f/d/9j/1P/U/9L/0v/R/9D/zP/K/8v/
y//I/8X/w//B/73/v//A/8D/wf/A/8D/v/++/8P/w//F/8b/x//M/8//0f/Q/9P/1v/a
/9//4//l/+n/6f/q/+r/6v/r/+3/7//z//X/9v/5//r/+f/5//n/+P/5//r//P/9//3/
/P/8//v/+v/7//z//f/+//7//f/9//3//v/+//3//v///wAAAgD//wAA///+/wAAAQAB
AAAAAAAAAAAAAQABAAEAAQAAAAMABAAFAAcABgAGAAcABAAFAAUABQAFAAQABAAEAAQA
AQAAAP3//P8AAAEAAgADAAAAAQACAAEA/v///wAAAQAAAAAAAAACAAEA/v/9//z//f/8
//3//v/7//v//P/8//z//P/7//r//P/9//3//f/7//r/9//2//n/+f/6//v/+v/5//j/
9//3//f/9//3//j/+f/6//v//f/5//f/9v/4//b/9v/3//b/9v/2//f/9//0//T/9P/1
//b/9//5//j/+f/4//b/9v/2//X/9f/2//f/9v/0//X/9f/4//b/8v/y//L/8v/y//L/
8v/y//L/8//0//X/9v/1//T/8//y//T/9P/0//T/8//y//H/8P/y//L/8v/y//T/9P/0
//T/8f/w/+//7v/w//D/8P/w//L/8v/y//L/8P/w//D/8P/w//D/8P/w/+7/7v/u/+7/
7//w//H/8v/w//D/8P/w/+7/7v/u/+7/8P/w//D/8P/v/+7/7f/s/+//8P/x//L/8v/y
//L/8v/w/+7/7P/q/+z/7v/w//L/8f/w/+//7v/v//D/8f/y//P/9P/0//T/9P/2//b/
+f/7//z//P/7//v//P/8//z///8AAAIAAwABAAAA/f/7//v/+f/3//b/9v/2//b/9f/z
//P/8//z//L/8f/w/+//8P/v/+3/7f/r/+z/7P/s/+z/7P/t/+7/6//q/+n/6P/p/+r/
6//s/+z/7P/s/+z/7P/r/+v/6//t/+7/7v/u/+7/7f/s/+v/7//x//H/8//y//D/8f/2
////CgAbADgAVABqAIIApAC9AM0A4QD/ACQBQgFXAVkBSAEdAcsAZAAQAN3/uv+y/8b/
1f/V/9f/2P/a/9//5f/q/+v/7v/u/+z/6//p/+j/6//r/+r/6v/s/+3/7f/u/+z/7P/t
/+3/8P/w/+//7//u/+7/7v/v//D/8P/w/+//8f/x//H/8f/v//L/8v/x//P/9f/z//L/
8P/w//H/8f/y//L/8v/y//P/8f/z//P/8f/x//H/8f/y//L/8//0//L/8v/z//P/8P/w
//H/8f/y//P/9P/1//T/8//y//H/8//x//H/9P/1//X/8//z//P/9f/z//P/9f/1//b/
9v/2//X/9P/y//T/9f/1//X/9f/2//b/9v/3//f/9P/0//b/9v/1//X/8v/x//D/7//v
/+//7//u/+v/6v/p/+b/5f/k/+P/4f/h/+H/3//f/9v/1v/V/9L/0//R/8//yv/I/8n/
yf/G/8T/w//C/7//v//A/8D/wf/A/8D/v/++/8L/w//G/8j/yP/M/87/z//Q/9P/1v/a
/93/4f/j/+f/6P/q/+v/7P/v//H/8//3//b/9v/4//j/+P/5//r/+v/7//z//v////3/
/P/8//v//P/9//7////+//7//f/9////AAAAAP//AAABAAIABAADAAQAAwACAAQABQAF
AAQABAAEAAQABQAFAAUABQAEAAYABgAGAAcABgAGAAcABAAEAAUABgAHAAYABgAGAAYA
CAAIAAYABgAHAAcABwAHAAIAAwAEAAMAAQADAAUABwADAAIAAQACAAQAAgACAAIABAAC
AAIAAgD+//3//f/8////AAAAAAAA/f/9//z/+//8//z/+v/6//v/+//8//3/+//7//v/
+//8//3//v////7//f/8//v//P/5//j/+P/6//r//P////7//P/6//n/+v/4//n/+v/4
//j/+P/5//n/+//7//r/+f/6//r/+//6//v/+v/4//v//f8AAAAA/P/6//r/+v/6//r/
+v/6//r//P/8//z//P/6//r/+v/6//v//P/9//7//P/8//z//P/8//z//P/8//7//v/+
//7//P/8//z//P/8//z//P/8//r/+v/6//r//P/8//z//P/8//z//P/8//r/+v/6//r/
+//8//3//v/9//z/+//6//v//P/9//7//f/8//v/+v/6//r/+v/6//v//P/9//7/+//6
//n/+P/5//r/+//8//z//P/8//z/+//6//n/+P/7//z//f/+//3//P/7//r//f/+////
AAD+//7//v/+////AAABAAIAAwAEAAUABgAGAAYABgAGAAcACAAJAAoACgAKAAoACgAK
AAoACgAKAAkACAAHAAYAAwACAAEAAAACAAIAAgACAAAAAAAAAAAA///+//3//P/+//7/
/v/+//v/+v/5//j/+f/6//v//P/8//z//P/8//r/+v/6//r/+//8//3//v/9//z/+//6
//v//P/9//7//v/+//7//v///wAAAQACAAwAFAAcACQAOgBOAGIAdgCPAKYAvQDUAOcA
+AAJAQ==
         </WaveFormData>
      </LeadData>
      <LeadData>
         <LeadByteCountTotal>10000</LeadByteCountTotal>
         <LeadTimeOffset>0</LeadTimeOffset>
         <LeadSampleCountTotal>5000</LeadSampleCountTotal>
         <LeadAmplitudeUnitsPerBit>4.88</LeadAmplitudeUnitsPerBit>
         <LeadAmplitudeUnits>��V</LeadAmplitudeUnits>
         <LeadHighLimit>2147483647</LeadHighLimit>
         <LeadLowLimit>268435456</LeadLowLimit>
         <LeadID>V5</LeadID>
         <LeadOffsetFirstSample>0</LeadOffsetFirstSample>
         <FirstSampleBaseline>0</FirstSampleBaseline>
         <LeadSampleSize>2</LeadSampleSize>
         <LeadOff>FALSE</LeadOff>
         <BaselineSway>FALSE</BaselineSway>
         <ExcessiveACNoise>FALSE</ExcessiveACNoise>
         <MuscleNoise>FALSE</MuscleNoise>
         <LeadDataCRC32>2404832969</LeadDataCRC32>
         <WaveFormData>
4v/h/9//3v/c/9v/2P/X/9n/2v/b/9v/2f/W/9T/0v/T/9X/1v/W/9f/1//Y/9j/1f/W
/9X/1P/V/9X/1v/X/9X/1f/W/9b/2P/Y/9j/2P/b/9n/2P/U/9L/1f/X/9j/3P/i/+v/
9v8JAB8AMgBNAHIAmAC+AOUAEAE0AVQBbwF5AXEBSwEFAa8AZQAtAP7/6//x/+3/5f/k
/+T/5f/n/+n/5//j/9//2v/b/9z/3P/f/9z/3P/b/9v/2v/Z/9n/2P/Y/9n/2//c/9v/
2v/Z/9j/2//b/9v/2//d/93/3f/d/93/3P/b/9r/3f/f/+D/4P/f/9//3v/d/9v/2//b
/9v/3v/f/+D/4P/c/9v/2//b/97/3f/e/9//3v/d/93/3P/e/9//3//f/+D/4f/j/+T/
4v/g/97/3P/e/+D/4f/j/+D/3//e/97/4P/h/+H/4f/j/+P/4//j/+D/4P/f/97/4v/j
/+L/4//h/+H/4v/j/+P/4//j/+P/5P/l/+T/5f/i/+P/4v/h/+L/4//i/+P/4v/g/9//
3f/d/9z/2//b/9r/2f/X/9f/0//S/9D/zv/P/8//z//R/8//zf/L/8j/yv/J/8n/xv/G
/8f/xv/H/8X/xP/E/8P/xv/H/8j/yf/J/8r/yv/K/87/0v/T/9T/1//Y/9r/3P/c/93/
3v/e/+H/5f/o/+v/6f/q/+z/7v/v/+//7//w//H/8v/0//b/9P/y//D/7//x//P/9f/3
//X/9P/z//P/9f/1//f/9P/2//j/+f/5//X/9P/z//P/9v/3//j/+v/4//f/9f/0//X/
9v/3//n/+//6//r/+//6//n/+P/3//r/+//8//z/+f/5//j/9//4//n/+v/6//v/+//8
/////f/7//j/9v/5//r/+//7//n/+f/7//v/+v/6//r/+v/8//v/+//6//n/+P/3//b/
+f/6//r/+//4//f/9v/1//f/9//3//b/9//3//j/+f/2//X/8//y//P/9P/1//b/9P/0
//T/9P/2//b/9v/2//b/9v/3//j/9f/0//P/8v/0//X/9f/2//P/8//z//L/8v/z//P/
8//1//X/9f/1//L/8f/w/+//8v/z//P/8//z//L/8f/v/+7/8f/y//P/9P/y//L/8v/y
//D/8P/w//D/8//0//X/9v/z//L/8f/w//P/9P/1//b/9f/0//P/8v/w//D/8P/w//H/
8v/z//T/8//y//H/8P/y//L/8v/y//L/8v/y//L/8P/w//D/8P/z//T/9f/2//T/8v/w
/+7/7//w//H/8v/0//T/9P/0//L/8v/y//L/8//0//X/9v/1//T/8//y//P/9P/1//b/
9P/0//T/9P/y//L/8v/y//T/9P/0//T/8//y//H/8P/z//T/9f/2//b/9//4//n/+P/3
//j/9//6//3///8BAP///f/7//n/+//9////BQAEAAUABgAGAAQAAQD///3//f/+////
AAD9//z/+//6//3//P/8//v/+v/6//n/9v/z//L/8v/y//L/8//z//T/8//y//L/8f/x
//H/8v/0//L/8P/y//L/8P/w/+//7//w//H/8v/0//H/8P/v/+7/7//v//D/8v/0//L/
7//t/+7/8P/0//3/DgAjADkATgBrAJQAugDgAAkBNAFcAYIBnQGpAZsBbQEbAbkAaQA1
AAwA+f//////9f/w/+7/7f/v//P/9f/3//f/9P/v/+r/5v/n/+n/6v/q/+v/6//r/+z/
7P/q/+n/6f/o/+v/7P/t/+7/7P/r/+r/6f/s/+3/7v/v/+7/7v/u/+7/7P/t/+3/7P/v
//H/8v/z//H/7//t/+v/7v/v//D/8P/t/+3/7v/v/+//7f/t/+3/7v/v//H/8v/v/+//
7v/t//D/8f/z//T/8v/y//L/8v/w//D/7//v//D/8f/y//T/8f/x//D/7//w//H/8v/z
//H/8v/y//L/8f/x/+//7//y//P/9f/3//X/8//x/+//8v/z//L/8//x//P/8//z//H/
8f/v/+//8P/w//H/8f/v/+z/6f/n/+X/5f/k/+X/4v/i/+H/4P/f/93/2//b/9v/2//b
/9r/1//V/9T/0P/R/9P/0//V/9P/0v/S/9H/z//P/8//z//R/9T/1v/Y/9j/2v/Z/9j/
3f/g/+T/6P/q/+v/7P/s/+v/7f/u/+//8v/0//f/+v/5//f/9f/0//X/9v/4//r/+P/4
//j/+f/3//f/9//3//n/+v/7//3/+v/5//r/9v/5//z//v////z//P/8//3/+//7//v/
/P8AAAEAAQACAP///v/9//3/AAAAAAEAAwABAAEAAQABAP////////7/AQADAAQABQAE
AAMAAgAAAAIAAQABAAMAAwADAAIAAgACAAIAAgABAAMAAwAFAAUAAQAAAP///v8BAAEA
AgACAAIAAgACAAIAAAAAAP////8CAAMABAAFAAIAAQAAAP7/AQABAAIAAwABAAEAAAAA
AP7//v/+//7///8AAAEAAgD///7//f/8//z//P/9//7//P/8//z//P/7//v/+v/6//r/
+//8//z/+f/5//j/9//6//v//P/9//v/+//7//v/+f/5//j/9//9//7//f/5//j/9v/2
//b/9v/4//r//P/+//v/+v/5//j/+v/6//r/+v/6//r/+v/6//f/9v/1//T/9//4//n/
+v/5//j/9//2//f/+P/5//r//P/8//z//P/5//j/9//2//j/+v/8//7/+//6//n/+P/5
//r/+//8//7//v/+//7/+//6//n/+P/7//z//f/+//3//P/7//r//P/8//z//P/8//z/
/P/8//r/+v/6//r/+//8//3//v/9//z/+//6//z//f/+////AQABAAMAAwACAAMAAwAD
AAYABwAIAAkABgAFAAQABwAKAAsADAAMAAwACQAHAAUAAgACAAIAAgAEAAQABAAEAAQA
AgABAP////8AAAAA/v/9//z//P/8//r/+f/3//b/9//4//r/+//5//f/9v/2//j/9v/4
//j/+P/4//f/9//1//X/9f/2//f/+P/5//r/+f/3//b/9v/2//j/+////wAAAAAAAAcA
FAApAEEAWgB5AJ4AwADiAAkBMAFWAXgBkQGfAZMBbQEjAckAfQBFABYABwAPAA8ACQAI
AAYAAwABAAEA/////////v///wAA/v/7//n/+P/2//X/9v/3//n/+v/5//n/+v/6//j/
+P/4//j//P/9//7////8//v/+v/5//z//P/8//z//v///////v/8//3//f/9/wAAAQAC
AAMAAAD///7//P/8//3///8BAAMAAQABAAEAAAD//////v///wEAAgADAAAA//////7/
//8AAAEAAgAEAAQAAwADAAIAAQAAAAAAAwAFAAYABwAEAAMAAgABAAIABAAFAAYABwAH
AAUABQADAAMABAAFAAYABwAIAAkACAAHAAQAAwAFAAcABwAHAAUABQADAAMAAQAAAAAA
//8CAAIAAgADAP///f/6//n/+v/6//n/+P/1//P/8f/x/+7/7f/s/+r/7f/t/+7/7P/q
/+n/5v/l/+b/5v/n/+f/5//n/+f/5//m/+j/6f/q/+3/8v/0//b/9v/2//f/+P/9////
AQACAAMABQAGAAcABQAGAAgACgAOAA8AEAASAA8ADgAOAA4ADwAQABEAEwATABMAEwAT
ABEAEAAPAA8AEgATABYAFAARABIAEgARABEAEgATABUAFQAVABUAFgAVABUAFAAUABUA
FgAXABkAGAAWABUAFQAWABcAGAAZABkAGQAZABgAFgAXABcAFwAaABsAHAAcABsAGQAY
ABkAGwAbABoAGgAcABwAHAAbABoAGQAaABkAGwAcAB0AHgAdABsAGgAYABoAGgAaABoA
GgAaABkAGQAZABkAGQAZABsAGwAbABoAGQAXABYAFQAYABkAGQAaABoAGgAaABoAGQAY
ABcAFgAXABgAGQAaABYAFAATABIAEwAUABUAFgAXABcAFgAWABUAFQAVABQAFwAZABoA
GwAYABcAFgAVABcAFwAXABcAGQAZABgAFwATABYAGQAbABwAGgAaABoAGgAZABgAFwAW
ABcAGAAZABoAGQAYABcAFgAYABgAGAAYABoAGgAaABoAFwAWABUAFAAXABgAGQAaABkA
GAAXABYAFgAWABYAFgAXABgAGQAaABcAFgAVABQAFwAYABoAHAAbABsAGwAdAB8AHwAh
ACIAJQAlACUAJQAiACEAIAAfACQAJgAoACoAKAAmACMAIQAhACAAIAAgACAAIAAgACAA
HgAgAB4AHQAeAB4AHwAfABkAFwAVABQAFgAVABUAFAAUABQAFAAVABQAEgAQAA8AEwAU
ABMAFgATABIAEQAPAA8ADwAPAA8AEQASABMAFAARABAADgANABAAEgAUABUAEwASABAA
EAAXACgAPwBXAG4AhwCmAMgA6gAPATYBXgGCAaEBswGvAYsBRwHtAJ0AZQA4ACEAJQAp
AB8AGgAaABUAEwATABUAFwAZABgAEwAQAA4ACwAKAAoACQAJAAoACwANAA4ACgAJAAkA
CAAJAAoACwAMAAwACwAKAAkABwAHAAcABwAJAAoACwAMAAkACQAIAAYABwAJAAoACwAJ
AAkACQAJAAcABwAHAAYABgAHAAkACwAIAAUABAADAAQABQAHAAgABgAHAAcABwAGAAUA
BQAEAAcACAAJAAoACQAIAAYABQAGAAcACAAKAAgACQAJAAkABwAHAAcABwAKAAwADQAO
AA4ADQAKAAkACgALAA0ADwAOAA0ADAALAAsACwAJAAkACwANAA0ADQAKAAkABgAFAAcA
BgAGAAUAAwACAAEAAQD8//v/+f/5//r/+v/5//j/9P/x/+7/7f/t/+3/7f/s/+r/6f/p
/+b/5P/j/+D/3//f/+D/4v/j/+H/3//d/9v/3f/g/+L/5P/m/+r/6//s/+z/7P/t/+7/
8//1//f/+P/2//f/9//3//n/+v/8//7//f/9//3//v/9//z//P/8//3//v///wEA/v/9
//z/+//7//z//f////7//f/+//r/+f/6//r/+f/5//r/+//9//r/+f/4//j/+//7//r/
+v/4//j/+P/5//f/9v/2//f/+P/5//r/+//4//f/9v/0//X/9//4//n/9//3//f/9v/0
//P/8//1//b/9//3//j/9f/0//P/8f/z//P/9f/1//T/9P/0//T/8v/x//H/8P/z//T/
9f/2//X/9P/y//H/8f/x//H/8f/x//H/8f/w/+7/7f/t/+3/7v/v/+//8P/t/+z/6//q
/+z/7P/s/+z/6v/q/+r/6v/p/+j/6P/o/+r/6v/q/+r/6P/n/+X/5P/m/+f/6P/o/+b/
5//n/+f/5f/l/+X/5f/n/+f/5//n/+b/5f/j/+H/4//k/+f/5//m/+X/5P/j/+L/5P/k
/+T/5P/l/+b/5//o/+X/5P/j/+L/4//k/+X/5v/l/+T/4//i/+T/5P/k/+T/5P/k/+T/
5P/h/+D/3//e/+H/4v/j/+T/4//i/+H/4P/i/+L/4v/i/+T/5P/k/+T/4//i/+H/4P/j
/+T/5f/m/+b/5v/m/+f/6P/p/+n/6f/s/+3/7v/x/+//7//u/+3/7v/v//D/8f/v//P/
9P/1//b/9v/0//H/8f/v/+7/7v/t/+z/6//q/+3/7v/x//D/7f/r/+r/6v/p/+b/5f/k
/+b/5v/l/+X/4//i/+H/4P/k/+X/5f/l/+T/5P/j/+D/4P/g/+D/4P/g/+H/4v/j/+L/
4v/h/+D/4f/i/+P/4//j/+T/4P/e/9//4//m/+j/7P/x//r/CQAdADQASQBsAJYAugDb
AAABJAFGAWMBdwF3AV0BIQHLAHkAOwAIAOn/6f/v/+v/6P/o/+n/6//t/+n/5//l/+L/
4f/g/+D/4//i/+L/4f/h/+D/3//f/97/4P/h/+P/5P/j/+L/4f/g/9//3//f/9//4P/h
/+L/4//h/+D/3//e/+D/4//l/+b/4//j/+L/4f/j/+P/4//j/+T/5f/m/+b/4//h/+D/
3//i/+H/4v/j/+D/3//f/97/4P/h/+H/4f/j/+P/5P/k/+H/4P/f/97/4f/i/+L/4//i
/+H/4P/g/+L/4//j/+P/5f/l/+X/5f/k/+T/4//i/+T/5f/k/+X/4//j/+T/5f/l/+X/
5f/l/+f/5//l/+X/5P/l/+T/4//i/+P/4v/j/+L/4P/f/93/3//e/93/3f/c/9v/2f/Z
/9b/1v/V/9T/1v/V/9T/1f/T/9H/z//M/87/zf/N/8r/yf/J/8f/x//E/8T/xf/F/8j/
yf/K/8v/yf/K/8r/yv/M/9D/0f/S/9X/1v/Y/9r/2v/b/9z/3P/f/+P/5v/p/+b/5v/n
/+j/6//r/+v/7P/u/+7/7//w/+//7v/t/+3/8P/x//L/8//w/+7/7P/r/+7/7//y//D/
8P/y//P/8//x//D/7//v//L/8//0//b/9P/z//H/8P/y//L/8v/z//P/8v/y//P/8f/x
//H/8f/0//X/9v/2//P/8//y//H/8v/z//T/9P/2//X/9f/3//T/8//x//D/8v/0//b/
9//0//P/9P/z//T/9P/0//T/9v/1//X/9P/x//D/7//u//H/8v/y//P/8P/v/+7/7f/u
/+//8P/w//L/8f/x//H/8P/v/+3/7P/t/+7/7//w/+//7v/t/+z/7v/u/+7/7v/u/+7/
7//w/+3/7P/r/+r/7f/v//D/8v/v/+//7//u/+z/7f/t/+3/7v/v//D/8f/u/+3/7P/r
/+7/7//v/+//7//u/+3/7//u/+7/7v/u/+7/7v/u/+7/7v/u/+7/7v/u//D/8P/w//D/
7//u/+3/7P/t/+7/7//w/+//7v/t/+z/7P/s/+z/7P/u/+7/7v/u/+3/7P/r/+r/7f/u
/+//8P/v/+7/7f/s/+r/6v/q/+r/7f/u/+//8P/v/+7/7f/s/+7/8P/y//P/8//1//X/
9f/0//T/9P/z//b/9//4//n/+P/3//r/+v/9//7//v/8//f/9f/z//L/8P/w//D/8P/y
//L/8v/0//H/7//s/+r/7P/r/+j/5//o/+j/6P/n/+X/5P/k/+T/5f/n/+j/6P/k/+P/
4//i/+H/5P/l/+b/5v/l/+X/5f/j/+P/5P/k/+X/5v/n/+j/4//f/+D/5P/q/+v/6//q
/+r/7v/1/wAAEwAxAE4AcQCcAMgA7gATAToBYgGGAaEBqwGdAW0BGQGxAFsAIQD4/+n/
7f/x/+//7v/s/+n/6f/n/+X/6f/r/+j/6f/q/+j/5//l/+T/4v/h/+P/4//k/+T/5f/l
/+b/5v/l/+T/4//i/+b/5//o/+n/6P/n/+b/5f/o/+j/6P/o/+j/6f/p/+j/5v/n/+f/
5//o/+n/6v/r/+r/6f/o/+b/5//n/+j/6f/r/+n/6f/p/+b/5f/l/+T/5v/p/+v/7f/s
/+v/6//q/+z/7P/s/+z/7v/u/+3/7f/s/+v/6v/q/+v/7f/u/+//7f/t/+3/7f/v//D/
8P/w//H/8f/v/+//7f/t/+7/7//w//H/8v/z//H/8f/v/+//7//x//H/8f/w//H/8P/x
//D/7v/t/+v/7P/s/+z/7f/p/+f/5P/j/+T/5P/j/+L/4//h/9//3//d/9v/2f/W/9n/
2f/a/9j/1P/T/9D/z//Q/9D/0f/R/9P/0//T/9P/0//U/9T/1P/X/9z/3v/g/+D/4P/h
/+L/5f/n/+n/6v/t/+//8P/x//D/8P/x//L/9P/1//b/+P/1//T/9P/0//X/9v/3//n/
+f/5//n/+f/2//b/9v/3//r/+//+//z/+f/6//r/+f/5//r/+//9/////////wAAAAD/
//3//P/9//7///8BAP///v/+//////////////8BAAEAAQAAAP/////+//3/AAABAAIA
AgABAP///v///wEAAQAAAAAAAAAAAAAA///+//3//v/9//3//v///wAA/v/9//3//P/+
//7//v/+/wAAAAD//////v/9//z/+//+////AAAAAP///f/8//v//f/9//z//P/+//7/
/v/+//3//P/7//r/+//8//3//v/6//j/9//2//n/+v/7//z/+//7//r/+v/3//f/9//2
//f/+f/6//v/+v/5//j/9//5//n/+f/5//v/+//6//n/8//0//f/+f/6//r/+v/6//r/
+f/4//f/9v/5//r/+//8//v/+v/5//j/+P/4//j/+P/5//r/+//8//n/+P/3//b/+f/6
//v//P/5//j/9//2//j/+P/4//j/+v/6//r/+v/4//j/+P/4//n/+v/7//z/+v/6//r/
+v/4//j/+P/4//r/+v/6//r/+f/4//f/9v/4//j/+P/4//f/9v/1//T/9v/2//b/9v/4
//j/+P/4//b/9//4//n//P/9/wAAAQAAAAEAAQABAAEAAQABAAEAAgADAAQACQAIAAcA
BgAEAAUAAwACAAEA///+//3//P/8//z//P/8/////v/+//3/+f/4//b/8v/0//T/9f/2
//T/8//x//D/8P/w//H/8f/x//H/8v/0//P/8P/x//D/8f/y//L/8//y//H/8P/w//D/
8P/w//D/8f/x//L/9P/w//D/7//v//T/+P/+/wkAGAArAD0AVAB1AJoAwADmAA0BOAFg
AX4BkQGVAYEBTwEBAa8AbwA7ABAABwALAAMA+f/6//7//f///wEA///7//n/9P/x//T/
+P/3//b/9v/1//X/8v/x//H/8P/y//P/9f/2//P/8v/x//D/8f/x//H/8f/y//P/9P/1
//P/8v/x//D/8//1//b/9v/1//X/9P/z//P/8//z//P/9f/1//X/9P/y//H/8f/x//L/
8f/y//P/8v/x//H/8P/u/+//7//v//H/8f/y//L/7//u/+3/7P/u//D/8f/z//L/8f/w
//D/8P/x//H/8f/z//P/8//z//L/8v/x//D/8v/z//L/8//x//H/8v/z//H/8f/x//H/
8v/z//L/8//y//P/8v/x//D/8f/w//H/7//u/+7/7f/t/+z/6//r/+n/6f/o/+n/5f/k
/+L/4P/i/+H/4P/h/9//3f/b/9j/2P/X/9f/1P/U/9X/1P/V/9P/0v/S/9H/0v/T/9T/
1f/W/9j/2f/a/97/4v/j/+T/5v/o/+v/7v/u/+//8P/w//T/9//5//v/+v/6//v//P/9
//3//f/+/wAAAAABAAIA///+//3//f8AAAEAAgADAAEAAAD//////////wEA/v8AAAIA
AwADAAEAAAD/////AAABAAIABAAEAAMAAQAAAAAAAAAAAAEAAgACAAMABQAEAAMAAgAB
AAIAAwAEAAQAAgADAAMAAwADAAMAAwACAAQAAwADAAUAAwABAP7//P/+/wAAAgADAAAA
//8AAP///v/+//7//v//////AAAAAP3//P/7//r/+//8//z//f/8//v/+v/5//n/+f/5
//j/+v/5//n/+f/3//f/9v/2//f/+P/5//r/+f/4//f/9v/2//b/9v/2//b/9v/3//j/
9f/0//P/8v/0//X/9f/2//X/9f/1//T/9P/1//X/9f/3//f/9//3//T/8//y//H/9P/1
//X/9f/z//L/8f/v//D/8//0//X/9v/1//T/8//y//D/8P/w//D/8//0//X/9v/1//T/
8//y//T/9P/0//T/9P/0//T/9P/y//L/8v/y//P/9P/1//b/8//y//H/8P/x//L/8//0
//P/8v/x//D/7v/u/+7/7v/v//D/8f/y/+//7v/t/+z/7f/u/+//8P/w//D/8P/w/+7/
7v/u/+7/7//w//H/8v/x//D/7//u/+//8P/x//L/8P/w//D/8P/u/+7/7v/u/+//8P/x
//L/8P/w//D/8P/y//L/8v/y//L/8v/y//L/8P/w//D/8P/z//b/+f/7//r/+//6//n/
/P/+/wAAAQAAAP///v/9//3//f8BAAIAAwAEAAQAAgD9//v/+f/4//r/+v/6//r//P/8
//z//v/7//n/9v/0//b/9f/y//H/7v/u/+7/7f/v/+7/7v/u/+7/7//v/+7/7f/t/+7/
7v/u//D/8P/w/+//7f/s/+v/7P/t/+//8P/v/+7/7f/s/+n/6//u/+7/8v/1//X/9P/y
//b///8QACcAPQBUAHMAmAC4ANgA+wAiAUoBbAGFAYsBcwE/Ae0AlQBRABsA9v/z//3/
+//1//T/8P/t/+v/7f/t/+3/7//y/+//6v/o/+f/5P/k/+P/4//m/+f/6f/q/+f/5//o
/+j/6P/o/+j/6P/q/+v/7P/t/+v/6f/n/+X/6P/q/+z/7v/t/+3/7P/q/+z/7f/t/+3/
7f/t/+3/7f/s/+v/6v/o/+n/6//u//H/8P/t/+z/6//r/+v/7P/s/+3/7//w//H/8P/v
/+//7v/v//D/8f/y//D/8P/v/+//8f/x//H/8v/w//H/8f/x//D/7//u/+3/8P/y//P/
9P/0//P/8P/v//H/8f/y//P/8//z//P/8//w/+//7P/r/+7/8f/y//P/7//v/+3/7f/t
/+z/7P/r/+3/7P/r/+v/5//l/+L/4f/i/+L/4f/g/97/2//Y/9f/1//X/9f/1v/W/9X/
1f/S/9D/z//M/8v/y//M/87/z//O/83/zP/L/8z/zv/P/9D/1P/Y/9n/2v/Z/9r/3P/e
/+T/5//q/+z/6v/r/+v/6//t/+7/8P/y//T/9f/2//j/9f/0//T/9P/3//j/+f/7//r/
+f/4//f/9//4//n/+//5//n/+//4//f/+P/4//f/+f/6//v//f/6//n/+P/4//v/+//6
//r/+v/6//r/+//5//j/+P/5//r/+//8//3//P/7//r/+P/6//v/+//7//3//f/9//z/
+//5//j/+f/8//3//f/+//3//P/7//n/+//7//3//f/8//z//P/8//v/+f/4//b/9//4
//n/+v/5//j/9v/1//f/9//3//f/+f/5//n/+P/3//X/9P/z//b/9//3//j/9v/0//L/
8P/x//L/8//0//b/9v/2//b/9P/y//H/8P/y//L/8v/y//P/8//y//L/8f/x//H/8P/y
//P/8//z//L/8f/w/+//8f/x//H/8f/w/+//7f/r/+3/7v/x//H/8P/u/+7/7v/u/+z/
7P/s/+z/7//w//H/8v/w/+7/7P/q/+v/7P/t/+7/7f/s/+v/6v/s/+z/7P/s/+7/7v/u
/+7/6//q/+n/6P/p/+r/6//s/+z/7P/s/+z/6v/q/+r/6v/s/+z/7P/s/+v/6v/p/+j/
6//s/+3/7v/t/+z/6//q/+j/6P/o/+j/6f/q/+v/7P/p/+j/5//m/+n/6v/r/+z/6v/q
/+r/6v/p/+j/5//m/+n/6v/r/+z/6f/o/+f/5v/n/+j/6f/r/+z/7f/t/+3/7f/t/+3/
7//z//X/9v/3//T/8//y//H/9P/5//v//f/8//z/+v/3//P/8f/w//D/8f/y//P/9P/x
//D/8f/u/+7/7f/t/+7/7f/q/+n/6P/m/+b/5f/l/+f/6P/p/+r/6P/n/+X/4//k/+b/
5//m/+b/5v/m/+b/5f/l/+X/5f/m/+j/6f/q/+n/6P/n/+X/5//o/+r/7P/r/+X/5P/k
/+j/7/8AABkAMwBOAG0AlAC6AN4AAwEwAVwBhgGhAasBnwFzAR8BtQBfACkAAADv//X/
+f/z/+7/6v/l/+X/6f/p/+v/7f/s/+n/5v/k/+P/5P/k/+P/4//l/+X/5v/m/+L/4f/h
/+D/4//k/+X/5v/m/+X/5P/j/+P/4//j/+P/5v/m/+b/5v/k/+X/5f/k/+b/5//n/+f/
5f/l/+X/5f/l/+X/5f/k/+T/5f/n/+n/5v/j/+L/4f/k/+X/5//o/+f/5//m/+X/4//j
/+T/5P/n/+j/6f/q/+n/6P/m/+X/5v/n/+j/6v/p/+n/6P/n/+n/6f/p/+n/6//s/+z/
7P/q/+n/5v/l/+b/5//p/+v/6f/p/+n/6f/p/+n/5//n/+n/6//r/+v/6P/n/+T/4//k
/+T/5f/l/+T/4v/g/9//3v/d/9v/2//b/9z/3P/c/9j/1f/S/9H/0f/R/9H/0P/P/83/
zP/I/8f/x//F/8X/xf/G/8j/yf/G/8X/xP/D/8f/yv/M/87/z//S/9L/0v/T/9T/1v/Y
/97/4f/k/+b/5v/n/+f/5//o/+r/7f/w//D/7//u/+7/8P/w//H/8v/z//T/9f/3//T/
8//y//H/8//0//X/9//1//X/9//0//L/9P/1//X/9f/2//f/+f/4//f/9v/2//j/+f/5
//r/+P/4//j/+f/3//b/9v/3//j/+f/6//v/+P/3//b/9P/1//f/+P/5//j/9//2//T/
9v/1//X/9//3//f/9v/2//P/8v/x/+//8v/z//b/9//z//L/8f/w//L/8f/x//D/8v/y
//L/8v/v/+7/7P/r/+3/7//x//P/8f/v/+3/6v/s/+v/6//r/+z/7f/t/+7/6//q/+n/
6P/p/+r/6//s/+v/6v/p/+j/5//m/+b/5v/p/+r/6//s/+r/6f/n/+b/6P/p/+r/6v/n
/+f/5v/l/+f/5//n/+f/6f/p/+n/6f/n/+f/5v/l/+n/7P/v/+3/6v/o/+j/6P/o/+j/
6P/o/+j/6v/q/+r/6v/o/+j/6P/o/+n/6v/r/+z/6//q/+n/6P/q/+r/6v/q/+r/6v/q
/+r/6f/o/+f/5v/n/+j/6f/q/+n/6P/n/+b/5//o/+n/6v/o/+j/6P/o/+f/5v/l/+T/
5//o/+n/6v/p/+j/5//m/+f/6P/p/+r/6P/o/+j/6P/n/+b/5f/k/+f/6P/p/+r/5//m
/+X/5P/l/+b/5//o/+j/6P/o/+j/5f/k/+P/4v/l/+b/5//o/+X/5P/j/+L/5P/m/+j/
6v/q/+r/6v/q/+r/6v/q/+r/7f/u/+//8P/w//D/8P/w//H/8v/z//T/9v/2//b/9v/0
//T/9P/0//T/9P/0//T/8f/w/+//7v/v//D/8f/y//D/8P/w//D/7f/s/+v/6v/q/+r/
6v/q/+f/5v/l/+T/5v/m/+b/5v/m/+b/5v/m/+X/5P/j/+L/4//k/+X/5v/l/+T/4//i
/+P/5P/l/+b/5v/m/+b/5v/k/+T/5P/k/+z/8v/4//7/EQAkADcASgBuAJAAsgDUAO8A
CAEhAQ==
         </WaveFormData>
      </LeadData>
      <LeadData>
         <LeadByteCountTotal>10000</LeadByteCountTotal>
         <LeadTimeOffset>0</LeadTimeOffset>
         <LeadSampleCountTotal>5000</LeadSampleCountTotal>
         <LeadAmplitudeUnitsPerBit>4.88</LeadAmplitudeUnitsPerBit>
         <LeadAmplitudeUnits>��V</LeadAmplitudeUnits>
         <LeadHighLimit>2147483647</LeadHighLimit>
         <LeadLowLimit>268435456</LeadLowLimit>
         <LeadID>V6</LeadID>
         <LeadOffsetFirstSample>0</LeadOffsetFirstSample>
         <FirstSampleBaseline>0</FirstSampleBaseline>
         <LeadSampleSize>2</LeadSampleSize>
         <LeadOff>FALSE</LeadOff>
         <BaselineSway>FALSE</BaselineSway>
         <ExcessiveACNoise>FALSE</ExcessiveACNoise>
         <MuscleNoise>FALSE</MuscleNoise>
         <LeadDataCRC32>3795739681</LeadDataCRC32>
         <WaveFormData>
CQAIAAcABQADAAMAAQD//wAAAAAAAAEA/v/8//v/+v/7//z//f/+//7//v/+//7//f/8
//v/+v/7//z//f/9//r/+v/8//z//v/+//7//f/////////9//r//P/7//v///8CAAgA
EQAfAC8APgBWAHYAlwC8AOEABQEoAUgBYwFxAW4BUwEdAdwAogBxAEkANAAyACcAGwAX
ABUAEQAPAA4ACwAIAAIA/////wEA//8BAP///v/9//z/+//6//n/+P/5//r/+//8//v/
+v/5//j/+//7//v/+//9//3/+//9//z/+v/5//n/+//8//3//P/7//v/+v/5//n/+v/6
//n/+v/7//z//f/5//j/+P/4//n/+f/5//r/+f/5//n/+f/6//r/+v/6//v/+//8//z/
+f/4//f/9//6//v/+//7//n/+f/6//r/+v/7//v/+//7//v/+//7//n/+v/6//r/+//8
//z//f/9//3//P/7//v/+//7//v//f/9//3//f/8//v/+//6//n/+v/7//z/+v/5//n/
+v/6//r/+P/4//n/9//3//f/9f/0//L/8f/x//H/8f/x//D/7//t/+v/6//r/+r/6v/q
/+r/6//s/+r/6f/p/+j/6v/q/+r/6v/o/+v/7P/s/+z/8P/w//D/8//0//b/9//3//j/
+P/4//r/+//9/////f/9//7/AAAAAAEAAQABAAIAAwAEAAUAAgACAAEAAAABAAIAAwAD
AAEAAgACAAIAAgADAAMAAwACAAMABAAFAAIAAQABAAEAAgADAAQABQAEAAQAAwACAAQA
BAAEAAQABAAEAAQABQADAAMAAwAEAAYABgAGAAQAAgACAAMAAwAEAAQABAAEAAUABAAF
AAcABAADAAIAAQACAAQABQAFAAMAAwADAAMAAwADAAMAAwAFAAQABAAEAAEAAQACAAIA
AwADAAMAAgAAAAEAAQABAAEAAQABAAEAAwACAAIAAgABAAAA/v/9//7//v/+//7//v/+
//7//v8AAAAA/v/+/wAAAAAAAAAA/f/8//v/+//8//3//v/+//3//P/7//r//P/8//z/
/P/8//z//P/8//v/+f/4//j/+f/6//v/+//7//r/+P/3//j/+f/6//v//P/6//r/+v/6
//j/+P/4//j/+//8//3//v/7//r/+f/4//n/+v/7//z/+v/6//r/+v/4//j/+P/4//r/
+v/6//r/+P/4//j/+P/4//j/+P/4//r/+v/6//r/+f/4//f/9v/5//r/+//8//n/+P/3
//b/+P/4//j/+P/4//j/+P/4//b/9v/2//b/9//4//n/+v/5//j/9//2//f/+P/5//r/
+P/4//j/+P/2//b/9v/2//j/+P/4//j/9//2//X/9P/1//b/9//4//j/+f/6//r/+P/5
//r/+//9//7/AAAAAP3//P/7//r//f/+/wEABAAHAAcABwAHAAUAAwABAP/////+//7/
///+//z/+//7//z//f/9//3/+f/3//f/9f/z//P/8v/x//P/8//y//L/8P/w//D/8P/w
//D/8P/w//D/8P/w//D/8P/w//D/8P/w//D/8f/0//H/8P/v/+7/7v/v//D/8f/z//L/
7v/t/+//7//u//T/AQARAB8AMgBKAG4AlQC6AN8ABQEsAU4BawF7AXQBUQEVAcoAigBd
ADkAIgAeABcACwAFAAEA/f/7//z/+//6//j/9f/z/+//6//r/+3/7P/r/+r/6P/o/+j/
6P/m/+b/5v/m/+f/6P/p/+r/6v/p/+j/5//o/+n/6P/r/+n/6P/o/+n/6P/o/+j/5v/n
/+n/6v/r/+j/6P/n/+X/5v/n/+j/6f/o/+j/6f/q/+r/6f/o/+j/6//r/+v/6//p/+j/
5//m/+j/6f/r/+z/6v/q/+r/6//p/+n/6P/n/+j/6f/r/+z/6//r/+r/6f/q/+v/7P/t
/+z/7P/r/+r/7P/s/+v/6//u/+//7//v/+7/7f/s/+v/7P/t/+7/7//t/+3/7v/u/+z/
7P/s/+z/7v/t/+3/7v/t/+z/6f/o/+r/6f/q/+v/6P/o/+f/5//m/+X/5P/j/+X/5f/k
/+P/4f/h/+D/4P/g/+D/4f/i/9//3//g/+D/4P/g/+D/4P/i/+X/5v/m/+X/6P/n/+b/
6P/q/+3/7//v//D/8P/w/+//7//w//H/8v/z//X/+P/3//f/9v/1//b/9//4//n/9//4
//j/+P/4//j/+P/3//n/+v/6//r/9//3//b/9f/1//f/+f/7//r/+f/5//n/9//3//f/
9//6//z//f/+//v/+v/5//j/+//8//3////9//3//f/+//z//P/8//r/+//8//7////+
//7//v/+/wAA/v/+/////f/9//3//f/9//7//v/9//3//f/9//3/+//7//v/+//8//z/
/f/+//v/+//8//z/+//7//v/+v/8//3//f/9//v/+//7//v//P/8//3//v/9//z/+v/5
//r/+v/6//r//P/8//z//P/7//r/9//2//f/+P/5//r/+P/4//j/+f/3//f/9//2//f/
+P/5//r/+f/4//f/9v/3//j/+f/6//j/9//3//j/+P/4//j/9//7//z//P/5//j/+P/4
//j/+P/5//r/+//8//r/+v/6//r/+v/6//r/+v/6//r/+v/6//n/+P/3//b/9//4//n/
+v/4//j/+P/4//r/+v/6//r/+v/6//r/+v/5//j/9//2//n/+v/7//z/+//6//n/+P/5
//r/+//8//z//P/8//z/+//6//n/+P/5//r/+//8//v/+v/5//j/+v/6//r/+v/6//r/
+v/6//r/+v/6//r//P/8//z//P/6//r/+v/6//v//f///wAA/v///wAAAQABAAIABAAE
AAYABgAGAAYABQAEAAUABgALAAsACwALAAsACQAHAAUAAwACAAIAAwAFAAQABAAFAAMA
AwACAAEAAQD//////f/7//v/+v/5//f/9//2//b/+P/4//j/+P/2//b/9v/2//j/+P/4
//j/9v/2//b/9v/1//T/9P/2//j/+P/4//j/9f/1//X/9f/1//b/+P/5//n/9//4//7/
BwAXACcAPABWAHgAlwC6AN0A/wAiAUQBXwFtAWgBSwEVAdAAlABjADsAKAAmAB8AFwAT
AA0ABwADAAIA///+//z/+//7//n/+f/1//T/8v/w/+7/7//w//H/8v/w//D/8P/w/+7/
7v/u/+7/8P/x//L/8//y//H/7v/v//H/8P/w//H/9P/0//T/8v/w//H/8f/x//P/9P/0
//P/8f/x//H/8f/y//L/8//0//T/8//y//L/8f/x//H/8f/z//T/9f/2//T/8//z//L/
9P/0//T/9f/1//X/9P/z//H/8f/y//L/9P/1//X/9f/0//P/8v/x//L/9P/1//b/9v/2
//X/9f/0//X/9f/1//f/9//3//f/9f/1//X/9f/2//f/+f/6//b/9v/2//b/9v/1//X/
9v/2//b/9P/0//H/7//v/+//8P/w/+//7//u/+3/7P/r/+v/6//q/+n/6v/r/+v/7P/q
/+j/5//m/+f/5//o/+j/5v/m/+b/5v/m/+n/6v/q/+z/8P/w//D/8P/w//H/8f/y//T/
9f/2//f/9//4//n/+f/5//r//P/+//////////3//f/9//3///8AAAAAAAD+//7//v/9
//3//v/+//7/AAABAAEAAQD9//3//f/9//////8AAAEAAQABAAEAAQD//wAAAAAAAAEA
AgADAAQAAwACAAEAAQADAAMAAwAEAAQABAAEAAIAAAAAAAEAAQADAAQABQAGAAUAAgAB
AAEAAwADAAMAAwABAAIAAgABAP//////////AAABAAIAAwABAAAAAAAAAAEAAQACAAIA
AQABAAEAAAD+/////////wEAAQABAAEAAAD+//3//P///wAAAAABAAAAAAAAAAAA/v/+
//7//v8AAAAA/v/+//z//P/8//z//v/+//7////////////+//z//P/8//z//f/+////
AAD///7//f/8//3//f/+/wAAAAAAAAAA///9//7/AAABAAIAAAAAAAAAAAD+//7//v/+
////AAABAAIAAQAAAP///v8AAAAAAAAAAAIAAgACAAIAAQAAAP///v8AAAAAAAAAAP7/
/v/+//7/AAAAAAAAAAAAAAAAAAAAAP7//v/+//7///8AAAIABAACAAIAAwAEAAcABwAI
AAoACgAKAAoACgAJAAgABwAIAAsADwAQABEAEQAPAA0ACwALAAsACgAKAAkACQAIAAgA
CQAJAAkACAAIAAcABgAHAAIA///+//z//P/9//7//v/+//7//v/+//3//P/7//r/+//8
//3//v/8//z//P/8//z/+//6//r//P/8//z//P/6//n/+f/5//v//f/+//7//f/7//v/
+v/+/wsAGwAtAD4AVABuAI8AsADRAPUAGgE+AVsBbwFwAVcBIwHgAKIAcwBLADYAMgAr
AB8AFwATAAsABwAGAAcACAAGAAUAAQD///3/+f/5//j/9//2//f/+P/5//r/9//2//X/
9P/1//b/9//4//f/9//3//f/9//3//X/9//4//j/+f/7//n/+P/3//T/9f/3//j/+f/5
//r/+v/5//n/+f/5//n/+v/6//v//P/7//n/9//2//n/+f/5//n/+v/6//r/+v/3//f/
+P/4//n/+v/7//3//P/7//n/9//5//n/+v/6//r/+//7//v/+//7//v/+//9//7//v/+
//z//P/7//v//v//////////////////////////////AQABAAIAAgD///7//f/8//3/
/f/+/wAA///+//v/+v/7//n/+f/5//r/+v/5//n/9//1//P/8f/y//P/8//z//H/8f/w
//D/7f/s/+z/7P/s/+3/7//w/+3/7P/r/+r/6//v//H/8v/y//b/9v/2//X/9v/4//n/
+//+/wAAAgACAAEAAQABAAMAAwAEAAYABgAHAAcABwAHAAcABwAHAAkACgAKAAoACQAI
AAcABQAHAAgACAAIAAYABwAHAAcABQAFAAUABQAGAAcACQALAAgABwAGAAUABwAIAAgA
CAAIAAgACAAIAAYABgAGAAcACAAJAAoADAALAAoACQAGAAcACAAKAAsACwAKAAkACAAI
AAYABgAHAAgACQAKAAsACgAKAAkABwAJAAkACQAJAAkACQAJAAkACQAIAAgACAAJAAkA
CgAKAAcABwAHAAYABgAHAAcABwAHAAcABwAHAAcABgAGAAYACAAIAAcABwAHAAYABQAE
AAYABgAGAAYABgAGAAQABAAEAAQABAAEAAYABgAGAAcABgAFAAQAAgADAAQABQAGAAQA
BAAEAAQAAgACAAIAAgADAAMABAAGAAUABAADAAEAAwAEAAYABQAEAAIAAgACAAIABAAE
AAQABAAGAAYABgAGAAMAAgABAAAAAQACAAMABAADAAIAAQAAAAEAAgADAAQAAgACAAIA
AgAAAAAAAAAAAAEAAgADAAQAAwACAAEAAAACAAIAAgACAAIAAgACAAIAAQAAAP///v//
/wAAAQACAAIAAgACAAMABgAGAAYABwAKAAsACwAMAA0ADAALAAoACwAMAA0ADgAOABAA
EwATABMAEwARAA8ADQALAAsACgAIAAkACQAIAAkACwAMAA0ACgAJAAcABQAFAAMAAQAB
AAIAAQABAAEA///+//3//P///wAAAQACAAEAAAD///7//v/+//7//v/+//7//f/8//r/
/P/8//z//f/+//7//////wEA/f/6//z//f//////AgAGAA0AGQAnADgASgBmAIsAsADP
APEAFAE2AVEBZwFuAVkBLQHqAKoAdwBLAC4AKAAlABsAFwATAA8ADwAOAAkABgAEAAEA
//////////////7//f/8//v/+v/5//j/+f/6//v//P/6//r/+v/6//n/+f/5//n/+v/7
//r//f/8//r/+f/5//z//P/8//r/+P/5//n/+f/5//r/+v/5//v/+//7//v/+f/4//j/
+P/5//n/+f/6//r/+f/4//f/+v/6//r/+v/7//v//P/8//v/+v/5//n/+v/7//v/+//6
//n/+f/4//j/+f/5//n/+//7//v/+//6//r/+f/4//n/+v/6//v/+v/7//v/+//7//v/
+//7//v/+//7//v/+f/5//r/+v/6//r/+v/6//j/9//3//j/+P/4//b/9v/3//X/9f/1
//L/8v/x//H/8v/x//D/7//t/+3/7P/r/+3/7f/s/+z/6//q/+r/6v/n/+f/6P/o/+r/
6v/q/+r/6f/r/+v/6v/s//D/8P/w//H/8v/0//X/9f/2//b/9v/4//n/+//9//z/+//7
//z//P/9//3//f/+////AAABAAAAAAD///7///8AAAEAAQD+//7//f/8//3///8AAAEA
AQABAAEAAQAAAP///////wEAAQABAAEAAAAAAP///v8AAAAAAAAAAP7//v/+////////
////AAABAAIAAwACAAAAAAABAAEAAgACAAIAAgAEAAIAAgADAAIAAQAAAP//AAACAAMA
AwACAAEAAAD//wEAAQABAAEAAQAAAAAAAAD9//3//v/+//7///8AAAAA//////7//f/9
//3//f/9/////v/+//7//P/8//v/+//+//7//v/+//3//P/7//r//P/8//r/+v/7//z/
/f/+//v/+v/5//n/+v/7//z//P/6//r/+v/6//j/+P/4//j/+f/6//v//P/7//n/+P/4
//n/+v/7//v/+f/4//j/+f/4//j/+P/4//j/+P/4//j/+P/4//j/+P/4//r/+v/6//r/
+f/4//f/9v/3//j/+f/6//n/+P/3//b/9v/2//b/9v/4//j/+P/4//f/9v/1//T/9f/2
//f/+P/3//b/9f/0//T/9P/0//T/9f/2//f/+P/3//b/9f/0//b/+P/5//r/+//8//3/
/f/9//7//f/8//3//v///wAA/v8AAAIABQAFAAUABQADAAEA///9//3/+v/6//v/+//8
//z//f/9//z/+v/4//X/9f/1//P/8f/x//D/7//v/+//7v/u/+7/8P/w//D/8P/v/+7/
7f/s/+3/7v/v//D/7v/u/+7/7f/s/+z/7v/u//D/8P/w/+//6//p/+n/7//y//L/7//t
/+3/7v/0//3/CwAfADgAVAB4AKEAxgDpAA0BMgFWAXMBgQF6AVcBFwHIAIQAUwAvABwA
GAARAAsABwADAP3/+f/2//X/9v/2//X/8//z//H/7//t/+z/6//q/+z/7P/s/+z/7P/s
/+z/7P/q/+r/6v/q/+z/7f/u/+//7v/t/+r/6//s/+z/7f/v//D/8P/w/+7/7P/t/+3/
7f/v//D/8P/v/+3/7f/t/+3/7v/u/+//8P/w/+//7v/u/+3/7f/t/+3/7//w//H/8v/w
/+//7//u//D/8P/w//H/8f/x//D/7//t/+3/7v/u//D/8f/x//H/7//v/+//7//v//D/
8P/w//L/8v/x//H/8f/x//D/7//x//H/8f/x/+//7//v/+//8f/x//L/8v/y//L/8v/y
//D/7//v//D/8v/y//D/8P/t/+v/6//r/+z/7P/r/+v/6v/p/+j/5//l/+X/5P/j/+T/
5f/l/+b/5P/i/+H/4P/f/9//4P/g/+L/4v/i/+L/4P/j/+T/5P/l/+r/6//s/+z/7P/t
/+3/7v/w//H/8v/1//X/9v/3//b/9f/1//b/9//5//r/+//6//n/+P/3//n/+v/6//r/
+v/6//r/+f/3//j/+P/4//r/+//7//v/+f/5//n/+f/5//n/+v/7//v/+//7//v/+f/6
//r/+v/7//z//f/+//z//P/8//3//f/9//3//v/+//7//v/8//z//P/9//3/AAAAAAAA
AAD+//z//P/9/////////////f/+//7//f/7//v/+//7//3//f/9//3//f/8//z//P/9
//3//v/+//3//f/9//z/+v/7//v/+//9//3//f/9//v/+v/6//r/+//8//z//f/+//7/
/v/+//z//P/8//z//v/+//z//P/7//r/+f/4//n/+v/7//3/+//7//v/+v/4//j/+P/4
//n/+v/7//z/+//6//n/+P/5//n/+v/8//r/+v/6//n/9f/2//j/+//8//r/+v/6//r/
+P/4//j/+P/5//r/+//8//v/+v/5//j/+P/4//j/+P/6//r/+v/6//j/+P/4//j/+f/6
//v//P/7//r/+f/4//r/+v/6//r/+v/6//r/+v/6//r/+v/6//z//P/8//z/+v/6//r/
+v/6//r/+v/6//z//P/8//z/+v/6//r/+v/8//z//P/8//r/+v/6//r//P/8//z//P/8
//z//P/8//z//f/+//7///8BAAMABQADAAQABgAGAAYABgAGAAYACAAIAAoADAAOAA0A
DAALAAoACQAIAAcABQAEAAQABQAFAAQABAAFAAcABwAGAAUAAQD//////f/8//3//f/9
//z/+//5//j/+P/4//j/+P/6//r/+v/6//j/+P/4//j/+f/6//v//P/6//j/9//4//j/
+P/4//j/+f/5//n/+f/3//j/9v/1//n/+//+/wYAEwAfAC0AQABcAH4AoQDEAOcADwE0
AVIBaQFxAWQBPwEFAcYAkABjAD8AMgAuACEAFQATABEADQANAAwABwAEAAIA/f/5//v/
///9//3//P/7//r/+f/4//f/9v/3//j/+f/6//n/+P/3//b/9//3//f/9//4//n/+P/7
//r/+P/3//f/+v/6//r/+P/2//f/9//3//f/+P/4//f/+f/5//n/+f/2//b/9//4//r/
+f/4//j/9//3//f/9//4//j/+P/4//n/+f/6//r/+f/4//f/9//6//v/+//7//n/+f/6
//r/+v/7//v/+//9//3//f/9//v//P/8//z//v/+//3//f/8//3//f/9//3//f/9//3/
///////////+//3//f/8//v//P/9//7//f/7//r/+v/6//r/+P/4//j/9//4//n/9f/0
//L/8f/x//H/8f/x/+//7//u/+3/7f/t/+z/7P/t/+z/7P/s/+r/6f/p/+j/6f/q/+v/
7P/q/+3/7v/u//D/9P/0//T/9//4//r/+//6//z//f/+/wAAAQADAAUAAwADAAQABgAE
AAUABQAFAAcABwAHAAcABgAGAAUABAAHAAgACQAJAAgACAAHAAYABgAHAAcABwAGAAcA
CAAJAAgABwAHAAcACQAJAAkACQAJAAoACgAKAAgACAAIAAgACgAKAAoACwAJAAkACQAK
AAwADAAMAAoACAAIAAkACQAKAAoACgAKAAsACgALAA0ADAALAAoACQAKAAwADQANAAwA
CwAKAAkACwALAAsACwALAAoACgAKAAgABwAHAAYACAAJAAoACgAIAAkACQAJAAcABwAH
AAcACQAIAAgACAAGAAYABQAFAAgACAAIAAgACAAIAAgACAAIAAgABgAGAAcACAAJAAoA
CQAIAAcABwAJAAkACQAIAAYABgAGAAYABgAGAAYABgAIAAgACAAIAAYABQAFAAYABwAI
AAkACQAFAAYABgAFAAYACAAIAAgACAAGAAYABgAGAAQABAAEAAQABwAIAAkACgAIAAgA
CAAIAAoACgAKAAoACAAIAAgACAAIAAgACAAIAAkACgALAAwACwAKAAkACAAKAAoACgAK
AAgACAAIAAgACAAIAAgACAAKAAoACgAKAAkACAAHAAYACAAIAAgACAAIAAgACAAIAAYA
BgAGAAYABwAIAAkACgAJAAgABwAGAAcACAAJAAoACAAIAAgACAAIAAgACAAIAAoACgAK
AAoACQAIAAcABgAHAAgACQAKAAgACAAIAAgACAAIAAgACAAMAA4ADwAQABAAEAAQAA8A
EQAUABUAFgAVABQAEwASABQAFgAYABsAGQAZABkAFwATABEADwAPABAAEAARABEAEAAQ
ABEAEQAPAA4ADQALAAsACwAJAAcABQAEAAMAAwAFAAQABAAEAAQABAAEAAQABAAEAAQA
BAAEAAQABAAEAAIAAgACAAEAAgACAAQABAACAAIAAgABAAEAAwADAAMABAAGAAUAAwAB
AAQADAAZACkAOQBMAGgAiACpAMoA6QAPATQBVgFvAXcBaAE/AQMBwgCIAFkANwAwADAA
JwAdABkAFQAPAAsADAALAAgACAAJAAcAAwADAAEA///+//3//P/9//7///8AAP7//v/+
//7//v/+//7//v8BAAEAAQABAAAA///8//3/AAAAAAEAAwADAAIAAQD+/wAAAQABAAEA
AQACAAIAAQAAAP///v/9//3//v8AAAIAAAD///7//v///////////wIAAgACAAIA////
/wAAAAACAAIAAgADAAEAAQAAAP//AQABAAIAAgABAAEAAAD///3//f/9//3/AAACAAMA
BAADAAIAAAD//wIAAwADAAMAAwADAAMAAwACAAEAAAD//wAAAQADAAQAAAAAAAAAAAAA
AP////8AAAIAAgAAAAAA/v/7//r/+f/6//r/+f/5//b/9f/0//P/9P/1//X/9f/z//P/
8v/y/+//7v/u/+7/7v/v//H/8v/x//D/7//u//D/8//0//T/9P/4//j/+P/3//j/+v/7
////AgAEAAYABgAFAAUABQAFAAUABgAIAAkACwAMAA0ACgAJAAgABwAIAAoACwAMAAoA
CgAKAAkACgAMAA0ADgAMAA0ADQANAAkACQAJAAkACgALAA0ADwAMAAsACgAJAAsADAAM
AAwADAAMAAwADAAMAAwADAANAA8ADwAPABAADgAOAA4ADAAOAA4ADwAPAA4ADgAOAA4A
DAAKAAoACwAOAA8AEAARAA4ADgANAAsADAANAA4ADwAPAA8ADwAPAA4ADAALAAoACgAL
AA0ADgAMAAsACgAIAAoACwALAAsACwALAAsACwAKAAgABwAGAAcACAAIAAkABwAGAAUA
BAAGAAYABgAGAAgACAAGAAYABQAEAAMAAgADAAQABQAHAAUABQAFAAQABAAEAAQABAAG
AAYABgAGAAQABAAEAAQABgAFAAUABgAFAAQAAwABAAMABAAGAAcABgAEAAQABAAEAAQA
BAAEAAQABgAGAAYABgADAAIAAQAAAAEAAgADAAQAAgACAAIAAgACAAIAAgACAAIAAgAC
AAIAAAAAAAAAAAACAAIAAgACAAAAAAAAAAAAAgACAAIAAgAAAAAAAAAAAAAAAAAAAAAA
AgACAAIAAgACAAIAAgACAAAAAAAAAAAAAgACAAIAAgABAAAA///+////AAABAAIAAgAC
AAIAAgABAAAA///+////AAABAAIAAQAAAP///v///wAAAQADAAQABAAEAAUABAAFAAUA
BgAKAAoACgAKAAgACAAIAAgACwAOABIAEwATABMAEQAPAA0ACwALAAoACgALAAsACgAI
AAkACQAJAAoACQAHAAUAAwABAP////8AAP///////wAAAAAAAAAA///+//3//P/9//7/
//8AAP7//v/+//7//v/+//3//P/+/wAAAAAAAP///v/8//v//////wEABAACAP3/+//5
//z/AgANAB8AMwBIAGAAhACnAMoA7wAVAT4BZAGBAY8BigFtAS0B3gCaAGsARwAyAC4A
KQAfABcAEQALAAcACAAHAAYACAAHAAUAAQD////////+//3//P/+//7//v/+//3//P/7
//r/+//8//3//v/9//3//f/9///////9////AQAAAAAAAQAAAAAAAAD+/wAAAQABAAEA
//8AAAAA//8BAAEAAQABAAIAAgADAAQAAgABAAAAAAACAAMABAAFAAUABAADAAIAAQAB
AAIAAgADAAQABQAHAAYABQADAAEAAgADAAUABgAEAAUABQAFAAUABQAFAAUABwAIAAgA
CAAGAAYABQAFAAgACQAJAAkABwAHAAcABwAJAAkACQAJAAsACwAMAAwACQAIAAcABgAH
AAcACAAKAAkACAAFAAQABQADAAMAAwAEAAQAAwADAAAA///+//3///////7//f/7//v/
+v/6//n/+P/4//j/+f/5//r/+v/4//j/+P/4//n//f///wAA/v8CAAIAAgADAAQABgAH
AAoADAANAA4ADQANAA4ADwAQABEAEwAWABUAFQAUABMAEwATABMAEwAUABYAFwAYABcA
FgAVABMAFAAWABcAGAAWABcAFwAXABcAFwAXABcAGQAZABoAGwAaABkAGAAXABgAGgAb
ABwAGgAaABoAGgAaABoAGgAbAB0AHQAdAB4AHAAcABwAGgAbABwAHgAfAB8AHgAdABwA
HgAcABwAHQAfAB8AHwAfAB4AHgAdABsAHgAfACAAIQAeAB0AHAAbABwAHAAdAB4AHwAf
ACAAIAAeAB0AHAAaABsAHQAeAB8AHAAbABoAGQAbABoAGgAaABsAHAAcAB0AHQAcABsA
GgAbABwAHQAeAB0AHAAZABgAGgAaABoAGgAcABwAHAAdABwAGwAaABgAGQAaABsAHAAa
ABoAGgAaABwAHAAcABwAHgAdAB0AHgAdABwAGwAZAB0AIAAiACEAHgAcABwAHAAcABwA
HAAcABwAHgAeAB4AHgAeAB4AHgAeAB8AIAAhACIAIQAgAB8AHgAfACAAIQAiACQAJAAk
ACQAIwAiACEAIAAhACIAIwAkACIAIgAiACIAIwAkACUAJgAkACQAJAAkACMAIgAhACAA
IwAkACUAJgAlACQAIwAiACMAJAAlACYAJAAkACQAJAAiACIAIgAiACUAJgAnACgAJwAm
ACUAJAAmACYAJgAmACYAJgAmACYAJQAkACMAIgAlACYAJwAoACcAJgAlACQAJwAoACkA
KgAoACgAKAAoACkAKgArACwALQAuAC8AMAAyADIAMgAyADQANAA0ADQANQA2ADcAOAA6
ADoAOgA6ADgAOAA4ADgANwA2ADUANAA1ADYANwA4ADYANgA2ADYAMwAyADEAMAAwADAA
MAAwAC0ALAArACoAKwAsAC0ALgAuAC4ALgAuACwALAAsACwALQAuAC8AMAAuAC4ALgAu
ADAAMAAwADAAMAAwADAAMAAuAC4ALgAuADIANgA6AD4ATwBeAG0AfACdALwA2wD6ABIB
KAE+AQ==
         </WaveFormData>
      </LeadData>
   </Waveform>
</RestingECG>
