# Supplementary material for: Detection of Left Atrial Enlargement Using a Convolutional Neural Network-Enabled Electrocardiogram
Source: Front Cardiovasc Med. 2020 Dec 17;7:609976. doi: 10.3389/fcvm.2020.609976 (PMC7773668; doi:10.3389/fcvm.2020.609976)
Supplement: Supplementary file 3 [file Data_Sheet_3.ZIP › normal2/1802017311_5182_00000023.XML]

<?xml version="1.0" encoding="Windows-1252"?>
<!DOCTYPE RestingECG SYSTEM "restecg.dtd">
<RestingECG>
   <PatientDemographics>
      <PatientID>1802017311</PatientID>
      <PatientAge>77</PatientAge>
      <AgeUnits>Years</AgeUnits>
      <Gender>Male</Gender>
      <PatientLastName>lianghuoji</PatientLastName>
   </PatientDemographics>
   <TestDemographics>
      <DataType>Resting</DataType>
      <Site>1</Site>
      <AcquisitionDevice>MAC55</AcquisitionDevice>
      <Status>Unconfirmed</Status>
      <Priority>Normal</Priority>
      <AcquisitionTime>10:06:41</AcquisitionTime>
      <AcquisitionDate>03-15-2017</AcquisitionDate>
      <CartNumber>1</CartNumber>
      <AcquisitionSoftwareVersion>009C</AcquisitionSoftwareVersion>
      <XMLSourceVersion>MAC5000 v1.0</XMLSourceVersion>
   </TestDemographics>
   <RestingECGMeasurements>
      <VentricularRate>78</VentricularRate>
      <AtrialRate>78</AtrialRate>
      <PRInterval>156</PRInterval>
      <QRSDuration>90</QRSDuration>
      <QTInterval>384</QTInterval>
      <QTCorrected>437</QTCorrected>
      <PAxis>55</PAxis>
      <RAxis>20</RAxis>
      <TAxis>12</TAxis>
      <QRSCount>13</QRSCount>
      <QOnset>218</QOnset>
      <QOffset>263</QOffset>
      <POnset>140</POnset>
      <POffset>190</POffset>
      <TOffset>410</TOffset>
      <ECGSampleBase>500</ECGSampleBase>
      <ECGSampleExponent>0</ECGSampleExponent>
   </RestingECGMeasurements>
   <Diagnosis>
      <Modality>Resting</Modality>
         <StatementCount>2</StatementCount>
         <LabelText>12SL ��ϳ���</LabelText>
      <DiagnosisStatement>
         <StmtFlag>ENDSLINE</StmtFlag>
         <StmtText>�������</StmtText>
      </DiagnosisStatement>
      <DiagnosisStatement>
         <StmtFlag>ENDSLINE</StmtFlag>
         <StmtText>���� ECG</StmtText>
      </DiagnosisStatement>
   </Diagnosis>
   <Waveform>
      <WaveformType>Rhythm</WaveformType>
      <WaveformStartTime>0</WaveformStartTime>
      <NumberofLeads>8</NumberofLeads>
      <SampleType>CONTINUOUS_SAMPLES</SampleType>
      <SampleBase>500</SampleBase>
      <SampleExponent>0</SampleExponent>
      <HighPassFilter>16</HighPassFilter>
      <LowPassFilter>150</LowPassFilter>
      <ACFilter>NONE</ACFilter>
      <LeadData>
         <LeadByteCountTotal>10000</LeadByteCountTotal>
         <LeadTimeOffset>0</LeadTimeOffset>
         <LeadSampleCountTotal>5000</LeadSampleCountTotal>
         <LeadAmplitudeUnitsPerBit>4.88</LeadAmplitudeUnitsPerBit>
         <LeadAmplitudeUnits>��V</LeadAmplitudeUnits>
         <LeadHighLimit>2147483647</LeadHighLimit>
         <LeadLowLimit>268435456</LeadLowLimit>
         <LeadID>I</LeadID>
         <LeadOffsetFirstSample>0</LeadOffsetFirstSample>
         <FirstSampleBaseline>0</FirstSampleBaseline>
         <LeadSampleSize>2</LeadSampleSize>
         <LeadOff>FALSE</LeadOff>
         <BaselineSway>FALSE</BaselineSway>
         <ExcessiveACNoise>FALSE</ExcessiveACNoise>
         <MuscleNoise>FALSE</MuscleNoise>
         <LeadDataCRC32>2842262379</LeadDataCRC32>
         <WaveFormData>
+v/6//r/+v/9//7///8AAAIABAAGAAgABwAGAAUABAAGAAgACgAMAA0ADgAPABAAFAAW
ABgAGgAdAB4AHwAgACEAIgAjACQAJgAmACYAJgApACoAKwAsACsAKgApACgAKAAoACgA
KAAnACYAJQAkACEAHgAbABgAGAAYABgAGAAWABQAEgAQAA4ADAAKAAgABwAGAAUABAAC
AAAA/v/8//3//v///wAA/P/6//j/9v/3//j/+f/6//j/9v/0//L/9f/4//v//v/8//r/
+P/2//f/+P/5//r/+f/4//f/9v/4//j/+P/4//n/+v/7//z/+P/2//T/8v/y//L/8v/y
//P/9P/1//b/9//4//n/+v/5//j/9//2//j/+P/4//j/9v/2//b/9v/3//j/+f/6//f/
9v/1//T/9v/4//r//P/7//r/+f/4//z//v8AAAIA///8//n/9v/4//j/+P/4//X/9P/z
//L/9f/2//f/+P/4//j/+P/4//r//P/+/wAA+v/2//L/7v/w//L/9P/2//j/+v/8//7/
/P/8//z/+//3//n/+v/7//z/+//5//j/+P/4//j/+f/8//7/AAABAAIABQAGAAYABgAG
AAYACgAKAA4AEAAQAA0ACwAKAAkACAAIAAcABgABAP7//f/7//j/9//4//f/+f/6//r/
+//4//f/9v/z//H/8f/x//D/8v/y//L/8v/x//D/7//v/+//7//v/+//8f/z//D/8P/v
//L/8P/v/+X/5//n/+X/6P/r/+v/6//x//j/AwAPAB4AMwBLAFsAaAB0AHYAbABcAFYA
TgA+AC8AIgAVAA0ABgAEAAcABQD///3//v////7/+//w/+j/6v/y//L/8v/z//P/9P/1
//T/9f/0//P/8v/x//T/9P/0//P/7//w//H/8P/v/+//7//w//T/9f/2//f/9P/x//D/
7//1//f/9//5//j/+f/6//z/9//2//b/9//6//v/+v/9//7//P/3//f/+f/5//f/+f/8
////AgADAAAAAAD//wAAAQABAAIABQAEAAUABQAGAAkADQAOABEADgANAAwACwANABAA
EgAUABkAHwAjACUAIgAiACAAHgAgACMAJAAmACoAKwAsACwAJwAmACYAJQAlACUAJQAl
ACUAJQAnACgAKwArACgAJAAbABgAFQAQABAADwAOAAsADAANAA0ACgAGAAYABQADAAEA
AQABAP///v/+/wMABgACAP///f/7//r/9f/z//L/9f/2//f/+P/6//v//P/9//3/+//4
//b/9P/z//P/8//z//T/9v/4//v//P/+/////P/8//z//f/7//n/9//1//f/+P/5//n/
+//7//z//P/5//n/+P/4//r/+//8//7//////wAAAAD6//b/9P/0//n/+f/4//j/9v/2
//b/9v/1//b/+v/7//n/+v/6//r/+f/5//n/+f/7//3//f/9//7//v/+//z/+v/6//v/
+//4//b/9f/2//j/9//3//j/+v/5//n/+f/2//X/9f/1//f/+P/6//z//v/9//3//f/5
//T/9v/2//b/9v/3//j/+P/3//n/+v/7//3/+//6//r/+v/4//j/+f/5//3///8AAAQA
BAAEAAMAAgADAAQACQAMABEAFAAVABQAEQAPAA0ACQAIAAYABAABAP7//f/7//f/9//5
//n/+v/8//v/+//7//f/9f/x/+//7//v/+7/7v/w//D/8P/v//D/7//v/+//8P/x//L/
8//y/+7/7f/t/+r/7P/x/+3/5//l/+f/6v/p/+X/4//p//T/AQANABgAIwA3AE8AXABk
AHAAegB2AGgAXABUAEUANAAnACEAHAASAA0ADwAPAAcA/v/1/+7/6//m/+j/7v/y/+7/
7v/v/+//8f/x/+//7//s/+v/6v/p/+n/6P/n/+X/5f/q/+//8v/v/+3/6//q/+v/6//r
/+v/7f/r/+v/6//v/+//7f/t/+z/7f/u//D/7v/u/+//8f/z//P/8f/z//j/+P/1//f/
9v/1//L/8//x//P/9f/1//f/+P/4//r//P/7//v//f/9//3//P/8//z//////wEABAAH
AAoADQALAAwADAAMAAwADwAQAA8AEgAWABgAGgAcAB8AIAAiACAAHwAeABwAHAAcAB0A
HQAgACEAIgAjACMAIwAlACYAIwAhABwAFgAUABQAFAASAAwABwACAPv//v8BAAMAAgAC
AAIAAQD///7//f/8//n/9f/y//T/9P/2//X/9f/1//X/8f/w//D/8v/0//b/+P/1//P/
8f/v//P/8//y//L/8P/v/+//7//w//D/8f/y//P/8v/y//H/7v/s/+r/6f/s/+//8v/1
//P/8v/x/+//7v/t/+3/7P/u/+//7//w/+7/7//w//L/9P/z//P/8v/t/+r/6f/q/+v/
6//q/+r/7P/s/+z/7P/o/+j/6//r/+3/8P/y//T/8//z//P/8//x//P/8//z//L/8v/y
//D/8P/w//H/8f/u/+z/6//s/+z/6//r/+z/7//v//D/8f/u/+3/7f/t/+//8P/w/+7/
8P/y//T/9v/y/+7/6f/j/+j/6v/s/+//8P/w//H/8v/0//T/9f/1//X/9f/0//b/+//8
//z//P/5//j/+//8/wMABgAHAAYABQAFAAUAAwAAAP7//P/5//f/9//2//P/7v/t/+r/
6P/q/+n/6f/p/+f/5//l/+X/5f/l/+T/5P/k/+T/5P/j/+X/5f/m/+f/5f/l/+X/5f/m
/+L/4f/h/+D/4P/l/+n/5f/d/9f/1v/X/9v/2//f/+z/9f/3//z/DQAlAD0ATgBeAHAA
fgB4AGgAYgBaAEcANgApABkABgD6//v/AQD7//H/8P/z//L/7f/m/+j/8P/u/+7/7P/p
/+X/5P/j/+D/3//g/+H/4v/j/+b/5v/m/+X/4v/k/+b/5v/i/+H/4P/g/+P/4//j/+P/
5P/j/+T/5f/q/+v/6v/r/+n/6f/p/+r/5//m/+b/5//p/+n/5//p/+7/7v/r/+3/7//v
/+3/7//t/+//8f/x/+//8P/w//L/9P/1//f/+//5//n/+P/4//n/+//6//v//P/9//7/
//8BAAQABgAIAA0AEQATABMAFAAWABYAFgAZABsAGwAcABsAGwAbABoAGQAaABwAHQAf
AB8AHwAfABsAGwAdAB4AHgAdABkAFAASABIAEgAQAAwACQAGAAEAAQABAAAA/P/8//z/
+//5//v/+//7//n/+P/2//n/+v/0/+//6//n/+v/6f/q/+z/7f/u/+//8P/v/+3/6//p
/+z/7f/t/+7/7P/r/+v/6//r/+r/6v/q/+r/6v/r/+v/6v/q/+r/6//s/+3/7v/v/+3/
7P/r/+n/6f/p/+r/6v/q/+v/6//s/+n/6f/p/+r/6P/n/+f/5v/m/+b/6P/s//D/8f/x
//L/8P/w//D/8P/q/+r/7f/t/+r/6v/p/+j/6v/r/+z/7f/t/+//7//v/+z/7P/s/+r/
6P/o/+n/6f/s/+z/7f/w/+//7f/s/+z/7v/t/+3/7f/s/+v/6//r/+j/6P/p/+r/7v/t
/+7/6//q/+n/6P/r/+z/7P/r/+3/7v/v//H/8f/w//D/8P/x//L/9P/1//L/8f/v//D/
8f/y//L/8v/2//j//v8CAAQABgAGAAQABQAFAAUAAwABAP7/+//3//b/9f/z/+//7P/r
/+j/5v/m/+X/5f/l/+X/5f/j/+P/4f/h/+D/4P/i/+L/4v/h/+H/4f/i/+P/4P/f/97/
3f/g/97/3//h/+r/5v/j/9n/0f/V/9n/2v/d/93/1//V/9r/4//t//T/AwAbADMARABY
AGoAcgByAGoAXgBKADMAIgAZABEABAD8//n/9//3//P/7v/n/+L/4f/i/+L/3v/a/97/
5v/l/+H/4f/h/9//3//h/+H/4f/h/+H/4P/f/93/1//Y/9n/2P/b/93/3//i/+L/4f/g
/9//3//d/93/3f/h/+H/3//f/+D/4//m/+r/4//g/97/3f/g/+H/4P/j/+b/5v/j/+X/
6v/r/+r/7f/r/+3/7//v/+3/7v/u//D/8P/v/+//8f/y//P/8//0//b/+f/5//v/+f/5
//n/+f/+/wQACQAOAAwADQAMAAkADQAQABEAEgAUABcAGAAaABoAGQAYABYAFQAWABgA
GQAcAB0AHgAfABsAGwAdAB4AHQAbABYAEAAMAAwADAAKAAkABwAFAAEAAQABAAAA/P/6
//r/+f/3//X/9f/1//P/9P/0//n//P/6//f/9f/z//H/7f/s/+z/7v/u/+7/7v/v/+//
7//v//H/8f/w//D/8f/x//L/8//u/+z/6//q/+r/6v/r/+v/7P/s/+z/7f/t/+3/7f/t
/+r/6v/q/+n/7P/t/+//8P/x//H/8P/w/+7/7//w//L/8P/v/+//7v/t/+z/7f/w//L/
8f/v/+7/8P/w//D/8P/r/+r/7P/r/+3/7v/u/+7/8P/x//L/8//x//P/8//z//L/8v/y
//D/8f/y//T/9f/z//D/7v/u/+//7//w//L/9v/3//n/+//0//H/7//t//H/8P/y//L/
8P/w//D/8P/w/+7/7v/t/+v/7v/w//L/9f/1//T/9P/0//X/9v/4//n/9//3//b/+P/9
//7//v/+//7//v8CAAQACAAKAAoACAAGAAUABAABAAAA/v/8//n/9//3//b/8//x//H/
7//u/+3/6//q/+n/7P/t/+z/7f/t/+3/7P/s/+7/8P/y//P/8P/t/+v/6f/o/+f/5v/l
/+j/5v/n/+n/5v/o/+f/6f/l/+H/5f/o/9//2//h/+n/8v8BABEAIAAzAEUAUQBYAFoA
XABcAFYATgBCADIAIQAUAAcA//8CAAYA///1//X/9//w/+v/7v/x/+r/5v/s//D/6v/o
/+3/8f/x//H/7//v/+z/6//q/+n/6P/o/+j/5//m/+j/6v/q/+r/6//s/+7/7v/t/+z/
6//u/+3/7v/v//H/8f/v/+//7v/v//D/8v/w//D/8f/z//L/8f/u/+//9P/2//X/+f/4
//X/8P/v//D/8//2//f/+v/8//3/AAD9//v/+v/7////AQACAAQABQAHAAYABwAFAAUA
BQAFAAkADgASABYAFgAZABoAGQAYABoAGgAaAB4AIQAiACQAJgAnACgAKAAiACAAHwAd
AB0AHQAdAB0AHQAfACMAJgAlACMAHgAYABMAEgARAA4ADwANAAsABwAIAAkACQAGAAQA
BAADAAEAAAD///7/+//3//T/9v/2//f/9//4//n/9//z//L/8v/y//L/8v/y//H/8f/x
//H/9//5//r//P/+//3//f/9//j/9P/x/+7/8f/y//T/9f/0//T/9P/1//X/9f/1//X/
9f/2//f/9//z//H/8P/u/+//7//u/+7/7//x//P/9v/1//P/8v/w//D/8P/y//b/9f/z
//D/7v/w//L/9P/2//L/8v/1//X/8v/y//H/8P/y//P/9P/1//b/+f/6//v/+v/6//r/
+P/1//T/9P/z//X/9P/0//b/9v/1//X/9v/4//f/9//3//X/9f/2//f/9v/2//f/+P/4
//T/9v/2//b/9v/2//b/9f/z//X/9v/3//n/+v/6//v//P/5//j/+P/3//v//f/+/wIA
AwAEAAQABAACAAIABgAIAA4AEgAUABQAEQAPAA0ACQALAAoACQAHAAIAAQD///v/+P/3
//T/8v/z//P/9P/1//T/8//w/+//7f/t/+z/7P/v//D/8f/x/+7/7f/t/+3/7f/t/+3/
7f/t/+r/6v/r/+z/7P/r/+f/5//p/+3/6v/l/+H/4//p//b/BQAJABAAIQA1AEcAVgBk
AHIAegByAGgAZgBeAE0APAAtACEAHgAYABEABwD9//v/+v/1//T/9//y/+7/9P/2//T/
8P/r/+v/7P/t/+z/7f/t/+3/7f/t/+z/7P/s/+v/6v/s/+7/7v/t/+3/7f/u/+//7//v
/+//8f/v/+//7//x//H/7//v/+7/7//w//L/8P/w//H/8//x//H/7//x//X/9v/0//f/
+P/3//T/9f/3//n/+//7//v//P/8//7//P/7//v//f8AAAEAAQACAAQABwAHAAkADAAN
AA4ADwAOABAAEQASABMAFwAZABkAHAAeAB4AHgAdAB8AHwAgACYAKQAsAC4AKwAqACoA
KQAmACUAJAAjACMAIwAlACYAJQAjAB4AGAAXABgAGQAYABgAFwAWABMAEQAPAAwABgAC
AAIAAQD//wEAAQABAP///P/6//3//v//////AAABAAAA+//5//j/9v/2//b/9v/1//X/
9f/1//n/+f/4//j/9f/z//L/8f/x//L/9P/2//f/9v/2//X/8v/y//L/8//2//f/+P/5
//j/+P/4//f/9f/1//b/9v/2//f/9//4//b/9//4//r/+P/3//f/9v/0//L/8v/0//b/
9f/z//L/8//0//X/9v/0//T/9//3//X/9v/2//b/+P/5//r/+//5//n/9//1//b/+P/6
//r/+P/2//X/8//3//j/+v/+//z/+//7//z/+v/3//X/8//z//P/9P/1//b/+P/7//7/
/v/9//3//f/9//f/9v/0//X/9v/3//j/+//8//z/+//7//r/+f/5//r/+v/7//z//P/8
//3//f8BAAMABAAIAAoACgAJAAgABgAEAAYABgAMABAAEgASABIAEwAUABMAEAAOAAwA
CQAGAAUAAwD////////9//z//P/7//v/+//4//f/9P/z//T/9f/1//b/9P/0//T/8//0
//P/8//z//P/8//z//P/8v/u/+3/7f/u/+7/7//z//n/9//x/+7/6f/h/+H/4//o//H/
/f8KABsALwA/AEwAYgB8AIwAjACAAGwAYgBbAEoAMQAhAB4AHAAbABsAEwAJAAQA///4
//X/8v/w//L/+P/6//z//f/7//n/9//z//H/8P/v/+7/7f/u/+7/7v/t/+z/8P/0//b/
8//x/+//7v/t/+3/7f/t/+//7//x//P/9v/1//L/8f/x//P/9f/4//X/9P/0//X/9//3
//X/9//8//z/+f/7//v/+f/1//X/+P/7//7////9//7//v8AAP7//f/9////AgADAAMA
BAAGAAkACQALAAkACQAJAAkADAAQABMAFgAWABkAGgAZAB0AIAAhACIAIgAjACIAIgAl
ACcAKQAqACsALAAuAC8ALQArACkAJwAnACcAKQAqACoAKQAlACAAHwAgACEAIAAcABkA
FgARABEAEQAQAAwADQAOAA4ADQAMAAsACgAHAAEA/v8AAAAAAAD///////////v/+v/6
//z//P/8//z//f/9//3//f/+//3/+//6//r/+f/5//n/+f/4//j/+P/8//z//f/9//v/
+v/5//n/+//7//v/+//6//r/+v/5//n/+f/6//r/+//7//r/+v/5//n/+f/6//z/+//7
//r/+P/2//b/+P/9//3//P/8//z//P/8//z/9f/0//b/9f/4//z///8CAAAA///+//3/
+//9//3//f/+//7//v/8//z//P/9//3/+//6//r//P/+//3//f/+//v/+f/4//f/9v/3
//n/+//6//r/+//8//7//f/9//3///////7//v/+//r/+/////z//v/+//7//v/7//r/
+P/1//n/+v/7//3/AQACAAQABgACAAAA///9/wAAAQABAAQABQAGAAYABgAJAAoADwAS
ABQAFgAWABQAFAAVABYAFQAVABQAEwARAAsACQAGAAEAAQABAP///v/7//n/+P/3//b/
9f/y//H/9P/1//X/9v/0//T/9P/z//T/8//z//P/8f/x//H/8f/z//D/8P/x//z//v//
//f/7//t/+v/6v/r/+v/5f/n//L/+/8BAAoAGQArAEEAWABsAH4AhgCEAHwAcABmAF0A
TgA/ADUAKAAWAAcABQAJAAcAAAD7//j/9//2//j/+P/0//T/9v/t/+f/6//t/+3/7//y
//P/9P/1//X/9P/z//H/7//y//X/9v/1//X/9f/2//X/9f/1//X/8v/v/+7/7f/0//f/
+P/7//f/9//3//j/9//2//b/9//5//n/9//5//v/+v/2//f/+f/5//f/+f/5//v//f/9
//3//v/+/wAAAQABAAIABQAGAAcABwAIAAwADwAPABEADwANAAsACQAJAAwADgAQABQA
GQAcAB0AIAAiACIAIgAjACUAJQAmACgAKQAqACoAKAAoACkAKQAnACcAJwAnACgAKQAs
AC4ALAArACcAIgAgACAAIAAeABoAFwAUAA8AEQARABAADAAJAAgABgADAAQABQAGAAUA
AwAAAAIAAgAAAP///////wEA/f/8//z/+f/4//f/9v/5//n/+f/5//v/+//6//r/+P/3
//f/9//2//b/9//4//j/+P/5//n/9f/0//P/8//0//X/9v/3//j/+P/4//f/+v/7//3/
/v/7//n/9v/0//L/8//0//b/9v/1//X/9P/1//T/9f/4//z//f/9//7/+f/2//P/8P/u
//D/9f/3//f/+P/4//j/+P/3//b/9f/4//v//P/9//j/9v/0//D/8f/y//T/9f/3//j/
+v/+//v/9//0//L/9f/1//b/9//1//X/9v/3//T/9P/1//b/9//3//j/+f/5//n/+P/4
//7//P/9/wAA/P/4//T/8P/x//L/8v/x//b/+v/+/wMA///6//b/8v/0//b/+f/7//3/
//8AAAQABQAGAAYABgAFAAQABwAIAA0AEAARABAADAALAAoABwAJAAgABwAFAP3/+f/0
/+3/7v/x//L/9P/z//H/8P/v//L/8//y//P/8//z//L/8v/v/+7/7f/r/+z/6//r/+v/
6//r/+v/6//v/+z/7P/t//j/+v/5//H/5f/f/9//3v/d/+H/5//x//r/BwATACIANwBR
AGcAcgBqAFIARgBKAEoAOgAqAB0AEgAJAAUAAgAAAP//+//z//X//P/1//D/9//6/+7/
4P/e/+r/8v/x//f/9P/z//D/7//t/+3/7f/t//D/8P/w/+//6v/s/+7/7v/t/+3/7f/u
//L/8//0//X/8v/v/+7/7f/v/+//7f/t/+//8f/z//b/8//y//L/8//z//P/8f/z//T/
9P/x//P/9v/3//b/+f/3//n/+//7//v//P/8//7/AAD/////AQAEAAUABQAGAAgACwAL
AA0ACwALAAsACwANABAAEgAUABkAHQAfAB8AHgAgACAAIAAeAB8AHgAeACAAIQAiACIA
IgAiACMAIwAkACUAJgAnACMAIQAhACAAIQAhAB4AGgAWABYAFgAUABEADwANAAkACAAH
AAUAAAABAAIAAgABAAMAAwADAAEA+v/2//f/9v/5//n/+v/7//j/8//x//D/8//0//X/
9v/3//f/9//3//f/9//2//b/+P/3//f/9//1//T/9P/0//P/8v/y//H/8v/0//b/+f/3
//X/8//x//L/8v/y//H/9P/1//f/+P/z//H/7v/s//D/8//2//r/+v/5//n/+P/2//T/
9P/2//b/9f/z//L/8P/w//D/8P/v//D/9P/1//P/9P/0//T/9f/1//X/9f/3//n/+f/5
//b/9v/2//T/9v/2//f/9//1//T/9P/2//j/9//3//j/9v/1//X/9f/u/+v/6f/n/+//
8v/0//D/9P/2//b/9v/2//j/+P/3//X/9f/2//f/+f/2//T/8//y//b/+P/7//3//f/9
//z//v8BAAIAAgACAAAAAAAEAAYACAAKAAoACAAJAAkACQAHAAQAAgAAAP3//P/9//3/
+//1//P/7//s/+3/7f/u/+//8v/z//L/8//y//H/7//u//D/8P/w/+//7f/r/+r/6f/n
/+f/5//n/+z/7P/v//P/9v/w/+n/5//n/+X/4//i/9//2//d/+P/6P/t//n/DAAdACsA
OwBKAFwAcgB6AHAAZgBiAF4AUQA+ACkAGwAUAA4ADQARABcAEQD6/+f/6P/v/+z/6v/w
//b/8v/s/+3/7//t/+3/6//r/+n/6f/p/+n/7P/s/+z/6//l/+b/5//m/+j/6f/q/+z/
6//r/+v/6//t/+v/6//r/+7/7f/q/+n/7P/v//L/9v/2//b/9//5//X/8f/r/+n/7v/u
/+v/7f/x//P/8//3//T/9f/2//X/9v/4//n//P/5//f/9v/3//r//f///wIAAQADAAIA
AwAEAAUABgAHAAkADAAOABAAFQAZABsAGwAZABoAGQAYABcAGQAZABoAHwAhACMAJAAi
ACIAIwAjACIAIQAgAB8AHwAfACEAIgAkACMAHwAaABcAGAAZABgAFwAVABMADwANAA0A
DAAIAAYABgAFAAMAAwADAAMAAQD6//b/9//2//j/9//3//f/+P/1//X/9v/3//j/+f/6
//j/9f/y/+//8//z//L/8v/2//f/+f/7//X/8v/w/+7/8f/y//T/9f/1//b/9//5//f/
9//3//f/+P/4//j/9//z//H/8P/u//D/8//1//j/9P/z//L/8v/y//H/8f/w//D/7v/u
//D/9P/1//X/9v/2//b/9v/2//D/8P/z//P/9f/2//b/9v/2//X/9P/z//P/9f/1//X/
9f/2//f/9v/0//T/9f/1//X/9P/0//b/+P/5//v//v/7//n/+P/3//T/8//z//P/8//0
//b/+P/3//X/9P/z//n/9//6//b/8P/u/+7/7v/u//H/9P/2//f/+//8//3////9//z/
/P/8//n/+P/4//f/+v/7//v//v8EAAYABwAIAAQAAgAEAAQACwAOAA8ADgAPAA8ADwAN
AAwACgAIAAUAAAD///3/+f/3//f/9f/0//T/8//z//P/8//z//H/8f/1//f/+P/6//f/
9P/x/+3/7v/t/+3/7f/u/+//8P/x//D/7P/r/+v/8v/w/+3/7f/t/+3/6//q/+f/4f/h
/+f/7v/5/wUAEAAfAC8AQwBWAGYAdAB8AHQAZgBcAFgASwA6ACsAHwAYABQAEwAXABMA
CwAAAPX/7v/t/+r/5v/s//L/9P/y/+//5f/o/+n/6P/p/+r/6//s/+3/7v/u/+7/7f/s
/+7/8P/w//H/8f/x//L/8f/v/+3/6//s/+v/7P/t//P/8//x//H/7v/v//D/8v/y//L/
8//1//f/9//1//f/+P/4//X/9//3//X/8f/x//P/9f/3//f/+P/6//v//v/8//v/+//9
////AQACAAQABQAHAAYABwAJAAkACQAJAAsADgAQABIAFAAXABgAFwAbAB4AHwAgACAA
IQAgACAAIAAhACIAIgAiACQAJwApACsAKwArACsAJwAnACkAKgApACcAIgAcABkAGgAb
ABoAGwAZABcAEwAQAA8ADQAIAAYABgAFAAMAAwADAAMAAQD6//b/9//2//r//f8BAAUA
AgD7//f/9P/2//b/9v/2//r/+//8//3//f/7//j/9v/5//n/+v/7//b/9P/z//L/9v/4
//v//f/7//r/+f/5//f/9//3//f/9v/2//b/9f/1//X/9v/2//P/8//y//L/9P/1//b/
+P/6//v//f/+//n/9P/x//D/8f/x//D/8P/0//b/+P/6//n/+v/+////+//6//j/9v/1
//X/9f/1//b/+f/6//v/+f/4//f/9P/2//b/9//3//f/9v/2//j/+P/3//f/+P/4//f/
9//3//T/8//z//P/8//0//b/+P/3//X/9P/z//v/+v/5//j/9//2//n/+v/6//n/+v/6
//r/+//4//b/9f/0//b/+P/7//3//P/9//3/AAADAAQABAAEAAYACAAOABIAEwASAA8A
CgAMAA0ADgANAA8ADgANAAsABgAFAAMA///7//n/9f/y//L/8f/x//H/9P/1//T/9f/1
//X/9P/0//H/8P/v/+3/7v/t/+3/7f/r/+n/5//l/+v/6v/s/+//9v/4//P/7//r/+f/
4//g/9v/1//b/+X/7P/z/wMAFAAhADEAQQBQAF4AbgB4AHgAdABuAGIAVQBCAC0AHQAW
ABIADQAHAAMAAwAAAPv/9P/v/+z/7v/w/+7/7v/u/+//7//v/+//7f/t/+v/6//r/+v/
7f/u/+//7//s/+7/8P/w/+z/6//q/+r/7f/v//H/8//x/+3/6//p/+7/7//u/+//8f/z
//X/+P/y//D/7//v//P/9f/1//n/+f/4//T/9f/6//v/+v/9//v/+//7//n/9//4//j/
+v/8//v/+//9//3//f/8//z/AQAFAAYACQAHAAcABwAHAAoADgARABQAFQAZABsAGwAc
AB4AHgAeACAAIwAkACYAKgArACwALAAoACYAJQAjACYAJwAoACkAJgAlACYAJgAkACMA
HwAaABgAGAAYABYAFQATABEADQAPAA8ADgAKAAgACAAHAAUAAwADAAMAAQD+//z///8A
AP3/+//6//n/+//5//r//P/6//j/9v/0//X/9f/1//X/+P/5//n/+v/6//n/+f/5//T/
8v/x//D/8v/y//P/8//y//L/8v/z//b/9//4//n/9v/2//b/9f/1//X/9v/2//T/8//x
//D/9P/3//r//v/6//f/9f/y//L/8P/w//L/9//3//b/9v/4//j/+P/4//H/8P/y//H/
8v/0//X/9v/3//f/9//3//X/9//3//f/9P/0//T/8v/z//T/9v/3//n/+P/4//r/+P/3
//f/+P/2//X/9f/1//T/8//z//P/9f/2//j/+v8CAPn/8f/0//T/9P/0//T/9f/2//b/
9f/0//T/9P/1//j/+P/5//r//f/+/wAAAQD+//3/+//8/wAAAgADAAQABQAGAAsADgAQ
ABAADgAKAAcABwAHAAUAAwAAAP3/+f/2//X/8//v/+//7//t/+z/8P/x//P/9f/y//H/
7v/t/+//7//u/+7/8P/w//D/7//r/+n/6P/n/+v/7f/v//H/8v/u/+3/7f/q/+r/6//t
/+3/5//d/9r/4//p/+n/6f/y//3/CQAaAC0APQBNAFwAZgBkAFgAUABMAEAAMgAjABIA
BQABAAYACAABAPv/8//t/+7/7//u/+//8P/w/+z/7P/w//D/7f/t/+v/6//p/+n/5//n
/+f/5//p/+r/6//r/+b/6P/q/+r/6//r/+v/7P/p/+f/5f/j/+j/6f/s/+//8P/v/+z/
6//t/w==
         </WaveFormData>
      </LeadData>
      <LeadData>
         <LeadByteCountTotal>10000</LeadByteCountTotal>
         <LeadTimeOffset>0</LeadTimeOffset>
         <LeadSampleCountTotal>5000</LeadSampleCountTotal>
         <LeadAmplitudeUnitsPerBit>4.88</LeadAmplitudeUnitsPerBit>
         <LeadAmplitudeUnits>��V</LeadAmplitudeUnits>
         <LeadHighLimit>2147483647</LeadHighLimit>
         <LeadLowLimit>268435456</LeadLowLimit>
         <LeadID>II</LeadID>
         <LeadOffsetFirstSample>0</LeadOffsetFirstSample>
         <FirstSampleBaseline>0</FirstSampleBaseline>
         <LeadSampleSize>2</LeadSampleSize>
         <LeadOff>FALSE</LeadOff>
         <BaselineSway>FALSE</BaselineSway>
         <ExcessiveACNoise>FALSE</ExcessiveACNoise>
         <MuscleNoise>FALSE</MuscleNoise>
         <LeadDataCRC32>4252431312</LeadDataCRC32>
         <WaveFormData>
8P/w//D/8P/z//b/+f/8//7//v/+//7//v/+//7//v8AAAIABAAGAAMAAgABAAAABgAK
AA4AEgAUABQAFAAUABQAFAAUABQAFwAaAB0AIAAeABwAGgAYAB0AIAAjACYAIwAiACEA
IAAfAB4AHQAcAB4AHgAeAB4AGgAWABIADgAPABAAEQASABAADgAMAAoACAAGAAQAAgAF
AAgACwAOAAkABAD///r//f8AAAMABgAEAAIAAAD+//7//v/+//7///8AAAEAAgD///z/
+f/2//r//P/+/wAA/v/+//7//v/8//z//P/8//7//v/+//7/+v/4//b/9P/4//z/AAAE
AAIAAAD+//z/+v/6//r/+v/8//7/AAACAP///v/9//z///8CAAUACAAEAAIAAAD+//7/
/v/+//7/AQACAAMABAADAAIAAQAAAAQABgAIAAoACAAGAAQAAgD///7//f/8/wAAAgAE
AAYAAwACAAEAAAACAAIAAgACAAAA/v/8//r//P/8//z//P8BAAQABwAKAAcABAABAP7/
AAAEAAYACAAHAAgACgANAA4ADwAPAA4AEAATABcAGwAbABsAGgAaAB8AIQAkACUAIgAh
ACAAIAAgAB4AHQAbABoAGQAYABYADwANAAsACgALAAkACAAHAAMAAQD+//z/+//5//f/
9v/6//z/AAAEAP7/+f/1//D/8//y//P/9P/2//b/9v/2//P/8f/w/+//8v/0//X/9//z
//L/8P/t//P/+P/8//n/8P/j/9z/3v/k/+v/+f8KABoAKQA1AEAASABSAGAAcQB3AHUA
cABeAD8AJwAbABEACAAGAAgABQAFAAwADAADAP3//f/9//v//f8CAAQAAgD9//f/8//x
/+7/7P/w//P/9f/4//T/8v/x//H/7//u/+3/6//t//D/8//2//P/8//y/+3/8P/x//D/
8f/x//H/8f/y//L/8f/w//D/8v/0//f/+f/1//L/8P/u//D/8v/0//f/9//1//X/9v/3
//f/9v/1//f/+f/6//z/9//3//b/9v/5//v//v/9//z///8CAAMAAwAFAAQAAwAKAAsA
CgANAAsADAAKAAoADgAQABMAFwAYABkAGQAaABkAGQAaABsAHgAeAB8AIAAeABwAGgAa
ABoAGAAYABgAFgATABIAEgAPAA8ADQALAAoACwALAA0ACgAHAAIA/f///wAAAAABAP//
/v/+//3/+//5//j/9//2//f/+f/7//n/9//1//T/9//4//n/9//2//b/9v/2//f/+P/3
//T/9v/5//z////8//n/9//0//b/9//5//v/+//6//j/9//4//r/9v/0//j/+v/7//v/
+f/5//n/+f/9//v/AAAAAAAAAQABAAEA/f/8//z/9//7//3/AAAEAP///v/8//z/+//9
////AQADAAIAAgAAAP//AwACAP7///8AAAIABwABAP7//P/8//7////+/wAAAgACAAIA
AgAAAP///v/8/wAAAQADAAUA/v/8//v//f8AAP7///8AAP///////////f/9//3/+f8B
AAQAAQAAAP///v/+//7//v/+/wIABwANABEAEAAOAAsABgAHAAkACwAQABEAEwAWABgA
FwAZABkAGQAcAB8AIwAmACEAHQAYABEAEwATABIAEQAOAA0ADQAMAAcABQADAAEAAgAC
AAMABQD+//n/9f/y//P/9P/1//X/9P/0//P/8v/w//D/8P/w//T/9v/4//r/9P/x/+7/
7P/w//H/8//1//j/9P/t/+v/7P/u//H/9P/v/+b/5P/q/+//8//6/wYAEwAhADQARgBU
AFoAYQBnAGUAYABcAE8AOQAjAB0AGAAIAPz/+//5//z/AgAHAAcABQABAPv/9f/0//T/
9P/5//3/+f/3//T/8v/x/+//7P/q/+z/7v/x//X/8v/w/+7/6//r/+z/7f/u//D/8//1
//P/8f/v/+v/6f/u//H/9P/4//X/8//x//D/8P/w//H/8f/y//T/9//6//j/9v/0//P/
9f/1//f/+v/4//f/9f/z//b/9//3//j/9//7//7/AgD///3//P/3//r///8EAAcABgAH
AAUAAwAJAAkABwAJAAwAEAARABQAEgAQAA8ADwAUABcAGQAcABoAGQAZABkAGwAaABoA
GgAeACAAIgAmACMAHgAbABgAHAAbABwAHgAaABkAFgATABAADwANAA0AEAARABAADwAN
AAoABgADAAQABAAFAAUAAgABAAEAAQD/////AAABAP///////wAA/v/8//r/9f/4//z/
AAAEAAMAAgD///r/+P/5//r/+//8//3///8AAP3/+//6//n//f8AAAIABQAEAAQA/v/6
//3//v/+//3//v8BAAQABwAFAP//AAD8/wAAAwAFAAcAAwACAAIA/f//////AAACAAQA
BgAHAAoAAwABAP///f8AAAIABQAGAAQABwAFAAAAAAAAAAEABQAEAAYACQAOAAkABQD/
//z/AAACAAQABgADAAMAAwACAAQAAwADAAMAAQACAAQACQAFAAAA/v/8/wMACQANAAoA
BwAEAAEA/v8DAAQABQAGAAoADQARABMAEgAQAA0ACAALAA8AEwAaABkAGQAaABoAHQAf
AB8AHwAiACMAJQAmACEAHQAYABEAFAAVABUAFQATABEAEAAOAA0ACwAJAAcABgAEAAMA
AwD///v/+P/2//j/+v/8//3/+v/6//n/+P/2//b/9v/2//f/+P/5//r/9//1//P/8v/2
//f/+f/7//b/9P/z/+v/6v/w//P/9P/3//b/8v/w//H/9//+/wgAFwArAD4ASABGAE4A
XQBhAF8AZABqAFcAMwAZABkAGgAMAAQABQAFAAQACgAPAA8ACwABAPv////+//7/AgD/
//v/+v/5//f/9v/0//P/8f/w//T/9v/5//3/+f/2//P/7//x//T/9//6//n/+//8//n/
+P/3//T/8//3//n/+//+//z/+f/2//T/+P/6//3////8//z//f/+//v/+v/5//n//P/9
/wAABAABAP///P/5//3///8AAAIA/v8BAAMABgAFAAUABgADAAUACQANAA8ADAANAAsA
CQAOAA8ADgARABUAGAAYABoAGQAYABgAGQAdACEAJAAoACgAJwAnACcAJQAkACQAJAAn
ACgAKQAsACkAJgAlACQAJgAlACYAKAAjACEAHQAZABgAGQAZABsAGwAbABkAFwAUABIA
DwANABEAEgAUABUAEgAPAA0ACwAKAAsADQAPAA0ADQANAA4ADAAKAAgAAwAHAAoADQAQ
AA8ADgALAAYABQAHAAkACwAJAAkACgAKAAkABwAGAAUACgAMAA0ADwAPAA4ABwACAAcA
CAAIAAcACQALAA0ADwANAAcACAAEAAcACwAOABEADgAMAAsABQAHAAcACAAKAAwADgAP
ABIADQALAAkABwAKAAwADwAQAA0ADwAMAAYABwAIAAoADwAMAAwADQAQAA4ADQAKAAoA
CwAMAA0ADgALAAsACwAKAAsACwAMAA0ACgAKAAsADwAMAAgABwAGAAkADQARABUACwAH
AAQABwAIAAkACgANAA4ADwAQAA8AEQAUABUAGwAeACAAIAAbABkAFwAYAB0AHwAiACQA
KAArACwALQArACkAKAAmACgAKQApACcAIwAfABoAFQAVABUAFgAWABYAFQAUABMADwAK
AAYAAwADAAMABAAGAAMAAgABAP///f/+//7//v/9//7///8AAP3/+v/3//T/9//7////
BAADAAEAAAD///b/+P/7//v/AAAAAPv/9P/t/+r/6v/w//3/CQAUABoAHQAhACoANgA+
AEwAZQB1AHUAcABsAGEAQwAlABsAHgAaABYAFQARAA4ADAADAP//AQAHAAkADQAQABAA
CAABAP3//f/9//z//P8AAAEAAQACAPz/+P/1//P/9//4//n/+f/5//r/+//8//r//f//
//3//v////7////8//n/9v/0//f/+f/7//7/AAAAAAEAAQD9//z//P/8////AAABAAMA
AQD9//v/+v/9////AAABAAMAAwACAAIA/v//////AAADAAcADAANAAgABwAGAAMABgAL
AA0ADwAUABUAFAAXABcAGAAWABYAGQAaABwAHwAfAB8AHgAeACEAIwAmACkAKwAqACoA
KgAoACYAJAAkACgAKAAqACwAKgAlACIAIAAfAB8AHQAbABoAGQAXABcAFgAVABIADwAT
ABQAFAAVABAADAAJAAUABgAHAAkACwAJAAkACgALAAgABQACAAAABgAIAAoACQAEAAIA
AAD+/wIABgAIAAgABgAHAAgACQAFAAMAAgAAAAIAAwAFAAcABAACAP///f8BAAQAAQAA
AAQABgAHAAcAAQD///3/+/////3/AgACAAIAAwADAAMABAAGAAkABwADAAEAAAAAAP//
AAAAAAIABAAHAAoADQALAAgABgACAAMABwAGAAIABAAEAAUACQADAAIAAgAEAAYABwAG
AAgABQAEAAMAAgAFAAcACQAKAAgABwAHAAcAAgAAAP//AQAFAAQABgAIAAcAAQD9//3/
/v8BAAQABwAKAAkACAAHAAYABwAJAAwADQAQABIAEwASAA8ADQALAAwAFAAZAB8AJAAk
ACUAJAAjACAAHQAbABgAGQAZABgAFQAQAA0ACQAFAAkACwAOABAACgAFAAAA+//7//j/
9v/1//b/9f/1//b/8v/y//L/8f/y//T/9f/2//L/8v/y//L/9P/0//T/9P/0//X/9v/4
//T/8f/v/+3/8v/2//n/+//2/+7/5//i/93/4P/o//b/AQALABgAHgAhAC0APgBMAF4A
cAB7AHsAdQBqAEwAKQAXABMADwAMABAADAADAP///v/+//3///8BAAEA//8BAAAA+v/y
/+//7//w//H/8f/y//H/8f/w//D/7P/q/+n/6f/t//D/8//1//L/8P/u/+z/7P/v//H/
7//w//H/8P/x/+7/7f/s/+z/8f/z//X/+P/z//D/7v/r/+3/7v/w//L/9P/0//T/9f/y
/+//7v/u//L/9f/3//n/9//1//L/8P/v//P/9v/6//z//f////3/+f/5//n/9//8/wEA
AwAFAAcABQABAAEAAwAGAAYACAANAA4AEAATABIAEQAPAA4AEgAVABkAHQAbABgAFgAU
ABcAGAAZABwAGgAYABgAGAAVABEADwAOABEAEwATABMADAAHAAEA/f8BAAUABwAJAAYA
BAABAP///v/8//v/+f/6//v//f////v/+f/4//f/+f/5//n/+v/+//7//v/7//n/+P/3
//b//P8AAAIAAgD6//f/9P/x//T/9f/3//j/+f/5//r/+//6//j/9f/z//n//v/9//7/
/v/8//n/9f/2//n//P//////+//+//z/+v/5//f/9f/5//z/AAD///v/+f/4//j/+f/8
//7/AgD///////////3/+v/4//T/+v8BAAMAAgD///z/+v/7//n/+v/8/wAAAgABAP7/
/v/7//r/+f/4//r//f8AAAIAAAD9//v/+f/3//j/+v///wAA/v///wAA+//5//f/9f//
/wAA/v/+//7//v/+//z/+v/4//3/AwAKAA8ADgAMAAkABAAGAAcACAAMAA8AEQAUABYA
FQAVABMAEQAVABkAHgAiABwAGQAVAA8ADwANAAoABwAHAAcACAAIAAUAAwABAP/////+
//7////6//X/8f/u/+3/7v/v/+//8f/y//L/8v/t/+z/6//q/+z/7v/w//L/7f/r/+n/
6P/q/+v/7f/v//j/9v/t/+f/5v/m/+f/6v/r/+j/6v/u/+//8f/4/wAADQAbACwAPABI
AFQAXQBdAFkAWgBUAEUAKwAXABMAFgAMAPz/9//1//b/+v8DAAUA///5//v/+//w/+z/
7P/r/+//8P/x//H/8v/w/+3/6f/m/+f/6P/q/+3/7P/s/+z/6//q/+r/6v/q/+z/8f/1
//X/8P/t/+j/5f/o/+v/7v/y/+//7f/r/+r/6v/q/+v/6//s/+7/8f/0//H/7v/r/+n/
7P/t//D/9P/1//X/9P/z//L/8f/v/+7/8P/1//n//v/5//f/9v/x//L/9//8/////f//
//7//f///////f///wUACgAMABAAEAAOAA0ADQARABMAFAAWABUAFQAWABcAFwAWABYA
FgAYABoAHAAgAB4AGgAYABYAGAAXABgAGgAWABUAEgAPAAoACQAHAAcACQALAAsACwAI
AAQA///7//7/AAADAAUAAgABAAEAAQD7//n/+P/3//v//f///wIAAQD+//v/9f/3//r/
/f8AAAAAAAD+//r/+f/5//n/+f/6//v//f/+//r/9//1//P/+P/6//v//f///wAA+//4
//j/+P/3//X/+P/7//7/AQD9//f/+P/0//j/+//9/////P/8//3/+f/4//f/9//4//v/
/v8AAAQA/f/7//n/9//6//z///8AAAAAAwABAPz/+//6//r//f/8//7/AQAGAAEA/f/3
//T/9//6//3/AAD+//3//P/6//r/+f/5//n/+P/6//3/AwD///r/+P/2//f/+f/7//3/
/P/9//7/+//x//X/+f/8//7//v/+//7//v/8//r/+P/9/wEABgAJAAkACgAKAAgABgAF
AAQABgAMAA8AEwAWABUAFQATABEAFQAXABoAHAAaABkAFwATABAADQAJAAUACAAJAAsA
DAAGAAMAAAD9//7//v///wEA+//3//T/8v/u/+7/7v/t//D/8v/z//T/8P/u/+z/6v/u
//D/8v/0//D/7//u/+7/7v/t/+3/7f/y/+7/7f/x/+z/6P/p/+b/5f/o/+j/6v/t//H/
9P/6/wMADwAeAC4AOgBGAFMAWwBZAFIAUABRAEEAIwATABQAEgAIAP3/9f/w//D/9///
/wMAAwD///n/9v/0//D/7f/v//L/8//z//T/8//x/+7/7P/s/+z/7f/v//D/8P/w/+//
6//q/+n/6P/p/+3/8P/v/+z/6//o/+f/6P/p/+r/7P/w//H/8v/0//D/7v/t/+v/7v/w
//P/9v/z//D/7f/r/+3/7f/v//L/9v/3//f/9//z//H/7v/s/+3/8//4//7//P/7//v/
9//2//n//P/9//7/AQABAAEAAgABAP7///8EAAgACQAMAA0ADAAMAA0ADwARABIAFAAY
ABkAGwAdABkAFgAUABIAFQAYABsAIAAeABoAGAAWABcAFQAVABYAFgAXABYAFQAPAA0A
CgAJAA0ADwAPAA8ACwAIAAQAAQACAAIAAwADAAQAAwADAAMA/f/7//r/+f/7//3///8C
AAIAAAD+//n/+P/4//j/+P/7//7////+//f/9f/z//H/9P/3//v//v/8//n/9//1//f/
+P/4//n//P/+//r/+P/5//j/9v/z//b/+f/8/////P/3//n/9v/4//n/+f/5//n/+v/8
//n/9f/z//L/8v/2//r//f8CAP3/+//5//f/+f/4//j/9v/5////AAD+//r/+P/3//n/
+P/6//3/AgD///v/9f/y//T/9v/4//r//P/9//7//v/7//f/9P/x//P/9v/6/wEA/f/4
//b/9P/0//X/9v/3//j/+//+//3/+f/3//P/8P/4//3////+//j/9f/0//P/8v/4//r/
/P/+//7/AQAFAAcACAAIAAcABAAEAAUABgAKAAkACQAKAAoADwATABUAFwAXABcAGAAY
ABUAEwAQAAsADQANAAwACwAHAAMAAAD8//z//f/+/////f/6//j/9//z/+//7P/q/+r/
7P/u/+//7f/s/+r/6P/o/+r/7P/u/+v/6v/p/+j/5v/l/+T/5P/n/+n/7P/v/+T/5P/h
/+H/5P/s//H/9P/x/+j/4P/c/9//5//u//r/CwATABwAKgAyADYAQQBTAFsAXABcAFcA
PwAbAAMA/v/+//j/9f/1//b/9v/7//3/+f/z//H/7//w//b/+P/1/+//6//p/+b/5P/n
/+f/5v/m/+f/6P/q/+3/6//o/+X/4f/j/+b/6f/s/+n/6f/o/+P/5f/l/+P/4//l/+f/
6f/s/+n/5//l/+T/6f/s//D/8//t/+r/6P/m/+f/6P/p/+v/7P/r/+z/7v/t/+v/6P/l
/+r/7f/v//L/7f/v//D/8v/w/+//7//r/+3/8f/1//f/9f/1//L/7//4//v//P8BAAAA
AgABAAIAAgACAAMABQAHAAkACgAMAAwACwALAAsADQAOABAAEgAQAA4ADAAMAA8ADgAP
ABAAEwARABEAEgANAAsABwADAAUABwAIAAsABwAFAAEA/f/9//z/+v/5//r/+v/7//v/
9//z//D/7f/t/+//8v/1//T/8//y//L/8v/y//L/7//x//L/8//0//H/8P/t/+j/6v/t
//D/8//y//H/8f/w/+7/7f/t/+3/8P/w/+//7//t/+z/5f/g/+b/6v/t/+//7P/t/+7/
7//x/+3/8P/u//D/8f/x//H/7f/s/+z/5//q/+3/8f/2//L/8v/x//L/8f/x//H/8f/y
//L/8//y//H/8//w/+r/7P/u//H/9//z//L/8v/0//b/9f/y//L/9f/2//f/+P/1//P/
8f/u//H/8//2//n/8//w/+7/7//w/+7/7//w//D/8f/y//P/8f/x//H/7f/v//H/8f/y
//T/6//j/+T/5//q/+3/8P/0//b/+P/6//v//f8AAAEAAwAEAAQAAgD+//3//P/+/wUA
CQAOABIAFAAXABgAGQATAA8ADAAIAAkACQAIAAUAAQD///z/+f/7//v//P/8//n/9//1
//P/7//q/+b/4//l/+f/6v/u/+n/5v/j/9//4f/i/+L/4v/h/+L/4//k/+H/4P/f/97/
4f/j/+X/6P/l/+P/4v/h/9z/3v/j/+n/6v/o/9//1P/N/8z/0v/a/+n//f8OABgAHwAn
ACwANgBGAFYAYwBrAGkAWgA8ABsABwD9//f/9v/6//z/+//7//j/9P/t/+v/6f/n/+n/
7//w//D/7P/l/93/2//b/9r/2v/f/+H/4v/k/9//3P/a/9n/3f/g/+P/5f/j/+L/4f/g
/93/3//g/93/4P/j/+T/5//k/+H/3v/c/+D/4//m/+r/6P/m/+X/4//h/+D/4P/g/+L/
5P/m/+n/5v/j/+L/4v/l/+f/6P/p/+v/6//q/+r/5v/n/+f/6P/q/+3/8f/x/+z/7f/u
/+3/8f/1//b/9//5//n/9//5//n//P/8//7/AgAEAAcACwAJAAcABAACAAYACQANABEA
EQAQABAAEAAOAAwACgAKAAwADAAOABAADAAHAAQAAgACAAMAAgABAAAA///9//3/+//5
//X/8f/2//j/+f/7//j/9P/x/+3/7f/t/+7/7//u/+//8f/z/+//7f/r/+r/7//w//H/
7//s/+z/7P/s//D/8v/y//D/7//v/+//7//s/+v/6//q/+3/7//y//X/8f/u/+r/5//t
//D/7f/s//D/8P/v/+3/6v/r/+z/7f/x/+//9P/0//L/8f/v/+3/7//w//L/7//v/+//
8P/y//D/8P/v//D/8f/z//X/9//1//L/8P/s//D/9f/1//L/8v/y//P/9//y//D/7//w
//P/9f/1//j/9P/y//D/7v/v//H/8//0//L/8f/x//H/7P/s/+3/8f/z//D/8P/w/+3/
6//p/+n/7P/u//D/8v/0//X/9P/z//L/9P/3//v//f8AAAIAAwACAP///f/7//z/AQAF
AAoADgAMAA0ADAALAAwADQAPABAADwAPAA4ACwAHAAMA/v/5//z//f///wAA+//5//f/
9f/1//L/8P/v/+3/6//q/+r/5f/k/+P/4f/j/+b/6P/q/+b/5P/i/+D/4v/i/+L/4v/k
/+X/5v/o/+T/4f/f/93/4v/q/+v/6f/o/+b/3f/Y/9f/1v/Y/97/5f/p//D/+P8BAAcA
FAAmADoATgBZAFsAWwBWAFIARQAlAAcAAwAIAAYA/v/3//H/6v/q/+//9f/3//X/8//1
//T/6v/e/93/3//j/+X/5v/o/+n/6f/o/+j/5P/i/+H/4f/m/+j/6v/r/+f/5P/h/97/
4f/l/+j/5//o/+n/6P/p/+f/5f/j/+L/5//p/+v/7v/r/+j/5v/j/+X/5v/o/+r/6v/q
/+r/6//o/+X/5P/k/+j/6//t/+//7f/r/+j/5v/m/+v/7//0//L/8//1//P/7//x//P/
8//2//v//f///wAA/f/4//f//f8CAAQACAAIAAgACQALAAoACwALAAwAEQATABYAGQAV
ABIAEAAOABIAFAAWABoAGQAWABUAFAAUABEAEAAQABAAEQAQAA8ACQAHAAQAAwAGAAcA
BgAFAAMAAgAAAP///P/6//n/9//5//v//v8BAPr/9//1//P/9v/3//j/+v/6//r/+v/3
//P/8v/x//D/9P/4//r/+v/0//P/8v/x//P/9f/4//r/9//1//T/8//y//L/8f/x//b/
+v/4//j/+P/2//P/7//w//P/9v/5//n/9f/4//b/8//z//L/8f/0//j//f/9//f/8//w
/+7/8f/0//b/+v/3//f/9//3//b/9P/z//D/9P/7//3//P/4//b/9f/3//b/9v/3//r/
/P/7//j/+P/1//T/8//y//b/+f/8//7//P/5//f/9f/1//b/+P/9//3/+v/6//r/9//1
//P/8f/z//f/+//7//v/9//x/+z/7v/x//T/9//6//v/+v/5//j//P///wMABQAJAAwA
DgAOAAgABQACAAIABwALABAAFAASABMAEgARABEAEQASABIAEwAVABYAFQAQAAsABQD/
/wIAAwAFAAYAAwABAP///f/7//j/9v/1//f/9//4//r/8//u/+n/4//m/+r/7f/w/+3/
7P/r/+r/6P/o/+j/6P/p/+v/7f/w/+z/6f/n/+X/7P/y/+//7f/w/+7/5//i/9//2P/a
/+b/8f/5//z/AAADAAsAGgAsADwATABbAF8AWwBYAFQAPwAdAAcABwAOAAwABAD///n/
8v/w//H/8f/3//3///////z/8v/q/+f/4f/l/+f/6P/q/+z/7f/t/+7/6//o/+b/5f/p
/+z/7//x/+z/6v/o/+b/5//r/+7/7f/v/+//7f/t/+v/6f/n/+b/6v/t//D/9P/y//D/
7//t/+7/7v/v//D/8P/w//D/8f/u/+v/6v/q//D/8//1//f/9f/z//D/7v/t//H/9P/4
//b/9//5//f/9P/1//b/9f/6////AQADAAQAAQD8//v/AAAEAAUACAAKAAoACwANAAsA
CwAKAAoADgARABUAGQAWABQAEwASABMAFAAVABgAGwAaABsAHAAYABMAEAAOABEAEwAT
ABMADQALAAgABwAHAAcABQADAAQABAADAAMAAQD+//z/+f/7//3/AAADAPz/+f/3//X/
+P/5//r//P/8//z//P/5//X/9P/z//L/+P/8//7//v/5//f/9f/z//T/9f/3//j/+f/5
//r/+//4//b/8//x//b/+v/4//j/9//2//T/8f/y//X/+P/7//n/9f/4//b/8//z//L/
8f/1//j//P/7//j/9f/z//L/9f/4//r//v/5//n/+f/5//b/9P/z//D/9v/9/////v/7
//j/9v/3//f/+P/6//7//v/9//r/+v/3//b/9f/0//b/+f/8//7/+//5//j/9//0//T/
9f/5//r/+P/5//r/9v/1//T/8//1//n//f/9//v/+P/3//b/9f/0//r//P/+/wAA////
/wAA//8EAAYABwAGAAgACQAKAA4ADAALAAsACgAPABUAGQAdABgAFQATABAAEQARABAA
DQAMAAsACQAHAAMAAQAAAP7////////////7//b/8v/v/+7/7f/t/+7/7v/u/+7/7f/q
/+j/5f/i/+X/6P/r/+7/6v/o/+b/5P/l/+X/5f/m/+n/6f/q/+v/5v/k/+P/5f/o/+j/
6f/o/+P/2v/W/9j/3//p//T/AgAPABcAGgAiADAAPgBJAFUAWQBaAFoATwArAAcA/f/+
//z/+P/3//X/+v/4//H/8f/x/+//8f/3//b/9P/y//P/7f/q/+f/4//g/+X/5//o/+r/
6f/o/+j/6f/m/+T/4v/f/+L/5P/m/+j/5f/l/+T/3//j/+f/6f/t/+r/6f/o/+j/5v/j
/+D/3v/i/+T/5//p/+X/5P/k/+T/5f/m/+f/6f/p/+f/5//o/+f/5//m/+X/6f/r/+z/
7v/p/+n/6P/o/+z/7//z//P/8f/z//X/9f/0//X/8//x//f/+f/5//3//f/+//z//P8B
AAIABAAHAAYABwAHAAgABwAHAAgACQANAA4AEAASAA4ADAAKAAoACwAKAAsADAAOAAsA
CgAKAAcABwAFAAMABAAFAAUABwACAP3/9v/v//L/9P/1//f/+v/6//v/+//4//X/8//x
/+7/7f/t/+3/6f/n/+X/5P/p/+z/7//v/+7/7v/u/+7/6//q/+f/4v/k/+f/6v/t/+n/
5//m/+T/5//n/+j/6f/r/+z/7P/t/+//8P/r/+j/7P/s/+v/6f/m/+X/5P/j/+b/5f/r
/+z/6v/r/+v/6//p/+j/6P/j/+T/5f/n/+r/5v/m/+X/5v/o/+v/7v/x//D/7v/t/+r/
6f/t/+z/6P/o/+j/6f/t/+f/5v/m/+j/6v/p/+b/5v/m/+b/5v/m/+T/5f/m/+b/5//n
/+j/6f/j/+D/3v/f/+T/5P/n/+r/6//r/+v/6//d/9//4f/k/+X/5v/n/+j/5v/k/+L/
4P/m/+v/8f/1//X/9v/2//T/8f/x//H/9P/7////BAAIAAYABQACAP//AQADAAYACAAE
AAEA/f/3//T/8f/t/+n/7P/v//P/9v/w/+v/5v/h/+H/3v/c/9v/2//Z/9j/2P/W/9b/
1v/V/9f/2v/c/97/2f/W/9P/0P/T/9T/1f/W/9T/0//S/9L/z//N/8z/y//c/97/3f/X
/9D/xP+9/7z/vf/C/8r/0v/Z/+X/8P/4/wMAEQAcACwAQABMAFMAUQBJADwAJAAJAPn/
+f/3//b/8v/q/+X/4//e/9j/2//j/+X/5f/h/9v/1v/S/87/y//N/9D/0f/R/9L/0P/N
/8n/xv/H/8j/yv/N/9D/0P/Q/8//yv/I/8b/xP/I/83/0f/R/8//zf/J/8f/yP/J/8r/
zP/T/w==
         </WaveFormData>
      </LeadData>
      <LeadData>
         <LeadByteCountTotal>10000</LeadByteCountTotal>
         <LeadTimeOffset>0</LeadTimeOffset>
         <LeadSampleCountTotal>5000</LeadSampleCountTotal>
         <LeadAmplitudeUnitsPerBit>4.88</LeadAmplitudeUnitsPerBit>
         <LeadAmplitudeUnits>��V</LeadAmplitudeUnits>
         <LeadHighLimit>2147483647</LeadHighLimit>
         <LeadLowLimit>268435456</LeadLowLimit>
         <LeadID>V1</LeadID>
         <LeadOffsetFirstSample>0</LeadOffsetFirstSample>
         <FirstSampleBaseline>0</FirstSampleBaseline>
         <LeadSampleSize>2</LeadSampleSize>
         <LeadOff>FALSE</LeadOff>
         <BaselineSway>FALSE</BaselineSway>
         <ExcessiveACNoise>FALSE</ExcessiveACNoise>
         <MuscleNoise>FALSE</MuscleNoise>
         <LeadDataCRC32>3560446433</LeadDataCRC32>
         <WaveFormData>
FAAUABQAFAARABAADwAOAAwADAAMAAwADgAOAA4ADgANAAwACwAKAAgACAAIAAgABAAC
AAAA/v/9//z/+//6//n/+P/3//b/9P/y//D/7v/u/+7/7v/u/+v/6v/p/+j/6v/q/+r/
6v/p/+j/5//m/+b/5v/m/+b/6P/o/+j/6P/m/+b/5v/m/+f/6P/p/+r/7P/s/+z/7P/s
/+z/7P/s/+3/7v/v//D/7v/u/+7/7v/w//D/8P/w//H/8v/z//T/8f/w/+//7v/x//L/
8//0//H/8P/v/+7/7//w//H/8v/y//L/8v/y//D/8P/w//D/8v/0//b/+P/3//b/9f/0
//X/9v/3//j/+P/4//j/+P/3//b/9f/0//T/9P/0//T/8//y//H/8P/z//T/9f/2//b/
9v/2//b/8//y//H/8P/x//L/8//0//P/8v/x//D/8//0//X/9v/2//b/9v/2//X/9P/z
//L/8v/y//L/8v/y//L/8v/y//L/8v/y//L/9P/0//T/9P/y//D/7v/s/+//8P/x//L/
8P/w//D/8v/0//f/+f/6//v//P/8//z//P/+//3//P////////////z/9//y/+3/6v/p
/+r/5//o/+j/5v/m/+b/5v/k/+T/5P/l/+f/6v/r/+z/7f/s/+//7//v/+//7v/t/+3/
7v/s/+3/7f/u//D/8v/0//b/8//z//P/8v/1//X/9f/1//P/8//0//T/8v/y//L/8v/y
//P/9P/2//b/9v/6/wIACAAPABgAIwApACMAHAAUAAMA7v/Z/8X/tf+g/4r/eP9l/0//
P/87/0P/Tv9V/2L/df+I/5r/r/++/8b/z//Y/97/4P/m/+3/7//u/+//8f/z//b/+f/7
//v/+//5//j/9//3//n/+v/6//r//P/9//3//v/9//3//f/8//z/+//7//n/9//5//r/
+v/4//f/9//3//f/9//3//f/9//4//j/+P/6//r/+P/4//j/+P/5//n/+//7//v/+//7
//v/+f/5//r/+v/5//j/+v/7//z//P/5//j/+P/3//f/9//3//X/9//2//b/9v/1//P/
8v/v//D/7v/u/+z/6//q/+r/6f/o/+f/5v/k/+T/5P/k/+T/4v/i/+L/4P/g/+D/4f/i
/+L/4v/g/9//3//f/9//4f/l/+X/5//n/+X/5//n/+j/6v/r/+z/7f/s/+z/7P/u//H/
8f/x//L/8f/x//D/7f/u//D/8f/y//P/9v/2//b/9P/y//H/7//w//D/8f/z//X/9f/1
//X/9f/0//P/8P/x//X/9v/3//X/8//x//D/8//z//P/9P/0//X/9f/1//T/8//x//D/
8f/y//P/8//w//D/7//v/+//7//v//D/8f/x//H/8f/z//P/8//y//T/9P/0//X/9P/z
//L/8f/x//D/8P/y//T/8//y//H/7//v/+//7//x//H/8f/y//D/7//v/+//7//v/+//
7//z//T/9P/x/+7/7v/u/+//8P/x//H/7//v/+//7//w//D/8P/v/+//7//v/+7/7v/t
/+7/8P/w//D/8P/w//D/8v/z//T/9P/z//P/9//4//n/+//9//z/+//6//n/+P/3//b/
9f/y/+//6//o/+f/4v/g/+L/4P/g/+D/3v/c/9z/2//d/97/4P/k/+b/6P/o/+n/5v/l
/+T/4v/i/+P/5f/m/+f/5//o/+j/6f/q/+v/7P/r/+z/7P/t/+v/6//r/+v/7P/u/+//
8P/u/+7/7v/t/+//8f/y//T/9P/2//j//P8DAA4AFwAfACMAIAAWAAsA+v/h/8X/r/+e
/4L/Zv9X/0n/Of8t/yn/Lv81/0D/Uf9q/4D/lf+k/7T/v//I/9D/1v/c/+P/5//q/+3/
7f/r/+z/7//x//H/8f/1//b/9//5//j/+P/3//b/+f/5//j/+P/4//n/+v/6//r/+f/5
//f/+f/7//z//P/7//n/+P/3//j/+f/6//v/+f/6//r/+v/4//j/9v/2//b/9v/3//f/
9f/1//X/9f/4//n/+P/5//j/+P/3//b/9P/1//b/9v/1//b/+P/5//f/9//3//X/9f/0
//T/9P/2//X/9f/z//T/8v/y//D/8f/w//D/7//r/+n/5//k/+P/5P/l/+b/5f/k/+P/
4P/d/9z/3P/c/97/3v/c/9v/2f/Z/9n/2//d/93/3//f/+D/4//k/+b/5P/j/+L/4f/k
/+T/5P/m/+X/5f/l/+b/5//p/+r/6f/n/+j/6P/o/+f/6v/q/+r/6//q/+r/6f/m/+b/
5//p/+v/6//r/+v/7P/s/+z/6v/q/+3/7f/t/+//7//v//D/7//v/+//8P/u/+//7//v
/+//7//u/+7/8P/w//D/7//w//D/7//v/+7/7f/s/+z/7//v/+//7//x//H/8f/w//L/
8v/y//P/9f/1//X/9f/z//L/8v/0//b/9f/0//P/8//z//P/8//x//H/8f/y//P/8//0
//X/9P/z//L/8f/0//b/9//1//T/9P/0//X/9P/1//X/8//0//X/9v/4//b/8v/x//L/
9P/0//T/9P/3//j/+//9//z//P/7//v//f/+////AQACAAIAAgACAAMABAAFAAYAAgD+
//r/9f/1//X/8f/w//L/8P/w//D/7//s/+v/6f/r/+z/7v/y//T/9v/2//f/9//3//f/
9v/3//f/+P/4//j/9//3//b/9v/2//b/9v/1//b/9v/3//X/9f/1//X/+P/6//v//P/8
//z//P/7//3///8AAP7/AAAEAAgADAAPABYAHwArADEALgAoAB8ADADz/9n/w/+w/5T/
eP9n/1f/Q/81/zX/Pv9H/1b/bf+G/5r/p/+2/8j/0//Y/+D/6v/0//f/+f/8//v/+///
/wQABgAJAAoACwAMAAwADAANAAsADAAMAAwAEAARABEAEgAQABEAEgASABQAEwATABEA
EwAVABYAFgATABEAEAAPABEAEwAVABcAFQAWABYAFgAYABgAFgAWABYAFgAXABcAFwAX
ABcAFwAaABsAGgAbABoAGgAZABgAGAAZABoAGgAaABoAGwAbABkAGQAZABcAGgAaABsA
HAAbABkAGAAVABYAFAAUABIAEwASABIAEQAPAA0ACwAIAAkACgALAAwACwAKAAkABgAH
AAYABgAGAAgACAAGAAUABwAHAAcACQANAA0ADwAPAA0ADwAPABAAEQARABEAEQATABQA
FQAYABgAFwAWABYAGAAZABkAFwAaABwAHQAeAB0AIAAgACAAIQAgACAAHwAgACAAIQAj
ACEAIQAhACEAIAAgACAAHgAgACMAIwAjACIAIQAgACAAIAAfAB4AHgAgACEAIQAhACEA
IQAgACAAIgAiACIAIQAiACIAIQAhAB8AHwAfACAAIwAjACMAIwAhACEAIQAgAB4AHgAe
AB8AIQAhACEAIQAgAB4AHQAeACEAIQAhACEAIAAfAB4AHQAdAB0AHQAeACAAHwAfAB8A
HwAfAB8AHwAhACIAIgAfAB4AHgAeAB8AHgAfAB8AHQAfAB8AHwAgAB4AHgAdAB0AIQAj
ACQAIgAiACIAIgAhACAAIQAhACQAJgAnACkAKQAoACcAJwAsACwALAAsACwALAAsACwA
KQAmACMAHwAdAB0AGQAYABUAEgARABAAEQAQABEAEQAPABAAEgAWABoAHAAcAB0AHgAf
ACAAIAAdAB0AHgAeAB8AHwAgACAAIAAgACAAIAAfACAAIAAhACMAIwAjACMAIAAgAB8A
HgAeAB4AHgAdACEAIQAiACQAJAAmACgALgA1ADoAQQBJAFEATgBGAD8ANgAlAA0A+f/m
/8z/rv+b/4n/ef9v/23/cP91/3z/h/+Y/6z/wf/W/+b/8/8CAA4AEgASABMAFwAaABkA
GwAhACgAKwAtAC0ALQAsACwALAAtAC4AMAAxADIAMwAzADIAMgAxADEAMQAwADMAMwA0
ADMAMgAzADMAMgA0ADMAMwAzADIAMQAwAC8ALwAwADAAMAAxADIAMQAyADEAMAAwAC8A
LwAvAC8ALwAtAC0AKwArACwALAArACoAKgArACwALAAoACgAKQApACoAKwAsACsAKgAo
ACcAJgAkACMAIwAhACMAIgAjACIAHgAcABsAGQAaABkAGAAWABQAFAAUABQAFAAUABQA
EgARABAAEAAQAA4ADgAMAAsADgAPABAAEwAUABMAFAATABMAFQAVABYAFwAXABcAFwAY
ABgAGAAaABwAHQAeACAAHgAdABsAFwAYABoAGwAcAB0AIAAgACAAHgAcABsAGQAZABoA
HAAfAB0AGwAZABcAGgAaABoAGAAaAB0AHQAdABwAGwAaABoAHQAdAB0AHgAcAB0AHQAd
AB0AHQAcABwAHQAeAB8AHwAcABwAGwAbAB0AHQAdAB4AHQAdAB0AHQAfAB8AHwAeABwA
HAAcAB0AHAAbABoAGQAcABwAHQAgAB8AHQAbABkAGwAbABsAGwAbABsAGwAcABkAFwAW
ABUAFgAXABgAGQAaABoAGQAVABYAFgAWABcAFgAXABcAFQAVABUAFQAWABYAGAAZABkA
GAAXABYAFQAUABYAFgAYABkAGwAcABwAHQAcABwAHAAdACIAIgAiACIAIAAeABwAGgAW
ABIADgAJAAgACQAGAAYABAACAAIAAgADAAIAAwADAAMABAAGAAoADAAOAA4ADwANAA0A
DQAMAAkACQAKAAoACwALAAwADAAMAAwADAAMAAsADAAMAA0ADwAPAA8ADwANAA4ADgAO
ABAAEAAQAA8AEQANAAwADgAUABwAIgAoADEAOgBBAEEAOQAyACgAGwAGAO//3f/L/7T/
nP+K/3f/Y/9X/1n/Zf9u/3P/fv+R/6b/vP/R/+D/6P/x//r/+v/+/wQACQAJAAwAEQAT
ABMAFgAUABUAFAATABUAFgAXABkAGQAaABoAGgAYABcAFQAUABUAFwAZABoAGAAXABcA
FQAUABUAFQAUABcAFwAYABkAGAAXABYAFQAXABgAGAAYABYAFgAUABQAEgASABMAEwAU
ABUAFgAXABQAEwAQAA8AEAAQAA8ADgAOAA8AEAAQAA0ADAAMAAsADgAPABAADwAOAAwA
CwAKAAoACQAJAAcABgAEAAQAAgADAAIAAgABAAAA///+//z/+f/4//f/9v/3//j/+f/4
//X/9P/0//T/8v/y//D/7//w//H/8v/1//b/9f/2//X/9//5//n/+v/5//n/+f/5//n/
+P/3//j/+v/7//z//v/8//3//f/7//v//P/8//z//P/+//3//P/8//z//f/9//3//v8A
AAMAAAD9//r/9//5//r/+//6//z//////////v/9//z//P/9//3//f/+//3//f/8//v/
/P/9//3//v/+//7//v/9//7//v/9//3/////////AAD+//3//P/7//3//f/9//z/+v/6
//r/+//5//n/+f/5//v/+v/6//z/+v/5//j/9//4//n/+v/7//j/9//2//b/+P/3//f/
9//5//n/+f/5//r/+v/5//X/9f/2//f/+f/4//n/+f/3//f/9//3//j/+f/6//r/+//3
//j/+P/4//j/+P/5//r//f////7//v/9//3///8AAAEAAwAGAAYABgAGAAMAAgABAAAA
///8//n/9f/y//H/7P/q/+z/6v/q/+r/6P/m/+b/5f/j/+T/5v/q/+7/8P/w//H/8f/x
//H/8P/x//H/8v/y//H/8f/y//L/9P/0//T/9P/1//b/9v/3//b/9f/0//P/9P/2//f/
+P/2//b/9v/1//P/9f/2//j//P/8//z/BAAPABYAHQApACsAJAAgABcAAgDp/8v/s/+e
/4T/aP9X/0n/N/8n/yf/MP83/0b/Wf9w/4j/n/+w/77/x//M/9D/1v/i/+n/6//y//X/
9//3//j/+P/5//j/9//7//z//f////7//v/9//z//v//////AAD+////AAAAAP7//f/9
//v//P///wEAAgABAP///v/9/////////////f/+//7//v/+//7//P/8//7//v//////
/v/9//z/+//9//3/+//7//z//P/7//r/+v/7//z//P/7//z//v////7//f/8//n/+//6
//r/+v/6//n/+f/3//T/8v/y//D/8P/w//H/8f/u/+3/7P/q/+j/6P/o/+j/6P/o/+j/
5v/l/+T/5P/k/+T/5P/i/+H/3//f/9//4f/j/+P/5f/l/+P/5f/l/+b/5f/l/+X/5f/p
/+r/6//u/+z/6//q/+r/7P/t/+3/6//r/+z/7P/s/+r/7P/r/+r/7P/s/+3/7f/q/+r/
6//t/+v/6//r/+v/7v/u/+7/7P/r/+3/7P/r/+3/7f/t/+7/7f/t/+3/7v/s/+3/7f/t
/+//7//u/+7/7P/s/+z/6//t/+7/7v/v/+3/7f/t/+7/8f/x//H/8f/z//P/8//y//D/
8P/w//H/8//z//P/8//w/+7/7f/u//D/7//u/+3/7//v/+//7//t/+3/7f/u//D/7//v
/+//7f/t/+3/7f/t/+7/7v/r/+z/7P/s/+3/7P/t/+3/6//s/+3/7v/w/+//7v/s/+v/
7P/t/+3/7v/z//H/8P/w//D/8P/w//D/8v/y//T/9f/3//j/+P/5//r/+v/6//v/AAAA
AAAAAAD9//z/+//6//n/+P/3//X/8v/x/+z/6v/o/+b/5v/m/+f/5v/n/+f/5v/m/+f/
6v/u//D/8P/x/+//7//v/+7/7v/v//H/8v/x//H/8v/y//D/8P/w//D/9P/2//f/+f/4
//f/9v/1//f/+P/4//j/+v/6//r/+f/3//v//P/6//j/+v8AAAYACwAQABcAHwAnACoA
JgAfABAA+//l/8v/sv+U/3r/Zf9Z/03/O/8v/zD/Of9C/0//ZP94/43/ov+2/8P/zP/U
/9j/4P/n/+v/8P/z//X/9f/4//n/+//7//v///8AAAEAAwABAAIAAgACAAMAAwACAAIA
AwAFAAcACAAGAAUABQADAAUABwAIAAgACAAHAAcABwAHAAcABwAHAAcACAAIAAgABgAG
AAQABAAGAAYABwAHAAUABQAFAAUAAwADAAEAAQADAAQABAAEAAIAAwAEAAQAAwAEAAYA
BwAGAAUABAABAAIAAgADAAQABgAFAAUAAwABAP7//f/6//r/+v/7//v/+P/3//b/9P/y
//L/8v/y//P/9P/1//T/8f/w//D/8P/y//L/8P/v//H/8f/x//P/8v/x//L/8f/y//X/
9v/4//j/9//2//X/+P/4//j/+v/5//n/+f/6//z//f/9//v//f/+//7//v/+/wAA///+
/////v/+//3//f/+/wAAAwABAAEAAQABAAMABAAFAAQAAwAFAAQAAwAEAAMAAgACAAMA
AwADAAQAAgADAAMAAwAEAAUABQAGAAYABgAGAAUABwAIAAgACQAJAAkACQAKAAkACQAJ
AAkACwALAAsACgAJAAgABwAHAAkACQAJAAkACwAKAAoADAALAAkABwAFAAYABwAIAAkA
CAAHAAYABgAIAAcABwAHAAUABQAFAAUABwAIAAgABQAFAAYABwAJAAkACQAIAAUABgAH
AAgACgAKAAoACQAJAAkACQAIAAgACgALAA0ADgAOAAwADQAOABAAEAAQABAAEAAOAA4A
EAARABQAFgAXABkAGAAYABgAGQAcABwAHAAcAB4AHgAeAB4AGgAWABIADQAJAAkABQAE
AAQAAgACAAIAAQD+//3/+//5//r//P8AAAIABAAEAAUABwAHAAcABgAHAAcACAAIAAkA
CQAKAAoACgAKAAoACgAJAAoACgALAA0ADQANAA0ADQAOAA4ADgANAAwACwAJAAsACwAK
AAoADAAMAA4AEgAZACIAKwA1ADsAOgA2AC8AIAANAPf/3f/G/7L/mP9//2//Xf9L/0P/
RP9N/1b/Y/92/47/o/+0/8T/0f/e/+r/8P/2//3///8CAAUABwALAA4AEQATABMAEwAT
ABIAEQARABIAFAAVABYAGQAZABgAGAAVABUAFQAUABcAFwAYABcAGQAbABwAHAAbABkA
GAAXABgAGQAaABsAGwAcABwAHAAeAB4AHAAcABoAGgAbABsAGwAbABsAGwAdAB0AGwAb
ABsAGgAYABYAFwAZABsAHAAYABgAGQAZABgAFwAWABMAFgAWABcAGAAVABMAEgAPAA8A
DgAPAA4ADQAMAAwACwAKAAkACAAGAAYABgAGAAYAAwACAAEA/v/+//7///8AAP3//P/5
//f/9//3//f/+f/8//3/AAABAAEAAwADAAQABwAHAAcABwAKAAoACgAMAAsACwALAAwA
DgAPAA8ADQAMAAwACwAKAA0AEAAQABAADwAOAA4ADQAMAAwADQAPAA8ADwAPAA8ADwAO
AA0ACgAKAA0ADQANAA4ADQAMAAwADgAPABAAEgAQABEAEQARAA4ADQALAAoADAAMAAwA
CwAMAAwACwALAA0ADQANAA4ADQANAA0ADQAKAAkACAAGAAgACAAIAAkADAANAA4ADwAO
AAwACwAMAA0ADQANAA0ACwALAAsACwALAAsACwAMAA0ADQAOAA8ADQANAA0ADQARABIA
EgAPAA4ADgAOAA8AEQATABQAEwASABEAEAAQABIAEgARABEAEQARABAAEAARABEAEgAS
ABQAEAARABIAEAAQABAAEAAQABAAEgATABUAFgAWABcAGgAaABoAGwAeAB4AHgAeABoA
GAAWABQADgAKAAYAAQADAAUAAwAEAAEA/v/9//z//f/8//3//f///wAAAgAGAAsADgAP
ABEAEAAPAA4ADAAJAAkACgAKAA0ADQAOAA4ADAAMAAwADAAPABAAEAARABIAEwAUABUA
EgASABEAEAASABIAEgARAA8ADQAMAAwAFAAeACYALgA3AEAARwBFADsAMgAkABUAAADn
/9X/x/+0/6T/lP95/2P/X/9j/2v/dv9//4r/nf+y/8T/1//o//L/9//+/wIABAAGAAsA
EwAUABEAEQAVABYAFwAZABkAGQAYABgAGAAZABoAHAAdAB4AHAAbABkAGAAaABsAHAAc
ABsAGQAYABUAEwAVABYAFgAXABcAGAAZABYAFQAUABMAFQAWABYAFgAWABYAFAAUABMA
EgASABEAEgATABQAFQAUABMAEAAPABAAEAAPAA4AEAARABIAEgAPAA4ADgANAA8ADwAP
AA0ACwAKAAoACgAKAAkACQAHAAQAAgACAAAA/f/8//z/+//8//3//v/+//v/+v/5//j/
9v/2//b/9P/1//T/9P/0//L/8v/w/+//8P/x//L/9f/1//X/9//3//f/+f/5//r//f/9
//3//f/7//r/+f/6//3//f/9//7/AAABAAEA/////wAAAAAAAAIABgAHAAgABgAEAAMA
AQABAAIABAAHAAQAAwACAAEABAAEAAQAAgAAAAMAAwADAAQAAwACAAIABAAFAAYACAAF
AAUABAADAAUABQAEAAQABgAGAAYABQAGAAYABQAFAAcABwAHAAgACAAHAAYABQAFAAUA
BQAEAAYABgAGAAcABgAFAAQAAwAFAAQABAAGAAQAAwACAAEAAQABAAEAAQABAAEAAQAC
AAAA////////AAABAAIAAwAEAAQAAwD//wAAAAAAAAEAAgADAAMAAQACAAMABAAGAAYA
BgAHAAUABgADAAIAAQAAAAEAAgAFAAcABwAIAAgACQAMAAwADAANABAAEAAQABAADwAO
AA0ADAAKAAgABgADAAAA///6//j/+P/2//b/9v/5//j/+f/5//j/+P/5//z//P/+//7/
//8AAAEAAgACAP////8AAAAAAQABAAIAAgABAAAA///+/wAAAgADAAUABQAFAAUABQAF
AAYABgAGAAQABAAEAAMAAwADAAQABgAGAAoAEAAaAB8AJAArADUAOwA6ADIAKQAaAAUA
7f/R/7j/mv9+/23/X/9N/z3/Of9A/0n/Uv9j/3b/iv+f/7D/wv/V/+L/5v/o/+7/8//1
//j/AQAJAAkACAAIAAkACAAHAAoACgAKAAsACQAKAAoACgAJAAkACAAIAAoACwAMAAwA
CwAJAAgABQAHAAkACgAKAAwACwALAAsACAAHAAYABQAHAAgACAAIAAoACgAIAAgACgAK
AAsACwAJAAkACQAJAAkACQAHAAcACgAKAAkACAAGAAcACAAIAAQABAAFAAUABQAFAAUA
AwABAAAAAAAAAAMAAwAEAAMAAQD+//3/+v/7//r/+v/5//r/+f/4//b/8v/y//L/8v/y
//L/8v/w/+3/7P/s/+z/7v/u/+z/6//r/+v/6//t/+z/6//s/+v/7f/v/+//8P/v/+//
7//v//L/8v/y//T/9//3//f/+P/4//n/+f/3//j/+v/7//z/+//8//r/+P/4//j/+f/5
//n/+v/8/////P/7//r/+f/6//r/+v/4//j/+//7//v//P/7//r/+v/7//v/+//8//v/
+//6//n/+v/7//v//P/+//7//v/9//r/+v/5//n//P/9//7/AAD+//3//P/7//3///8B
AAIAAAD+//z/+//9//3//f/9//7//v///wIA///9//v/+f/7//3///8BAP7//f/8//z/
/v/9//3//f////////////7//v/9//n/+f/6//v//f/8//3//f/7//z//f/+/wAAAAAA
AP///////////v/+//3///8AAAIAAgAAAAAAAAAAAAIAAgAEAAUABQAGAAYABwAIAAgA
CAAJAA0ADgAPABAADgAMAAoACAAHAAQAAQD9//3//f/5//j/9//0//P/8v/0//L/8v/x
//D/8P/x//T/+P/6//r/+//9//3//f/8//r/+f/5//j/+//9/wAAAgAAAP7//P/6//7/
AAABAAMAAQABAAEAAQAAAAAA///+/wEAAgADAAMAAQD//wAAAgACAAQACgAQABkAIgAp
AC8AMQAwACgAHQAQAP3/4//J/7D/kv94/2X/V/9H/zv/Of9A/0f/Uv9j/3j/jP+f/7L/
xP/T/9z/5P/o/+z/7//x//b/+////wMABgAEAAUABAADAAQABAAEAAUABwAIAAgACAAH
AAcABgAGAAYABwAIAAgACgAJAAkABwAFAAcACAAIAAoACQAJAAkACQAJAAkACQAJAAoA
CgAKAAoACgAIAAgACgAKAAsACwAMAA0ADgAPAA4ADQAKAAkACwAMAAwADAALAAsACwAK
AAgACAAJAAkACgALAAwACwAKAAgABwAGAAgABwAHAAUAAgAAAAAA/v/9//z//P/7//v/
+//7//r/9v/2//b/9v/4//j/+P/2//P/8v/y//L/8v/y//D/7//w//H/8v/1//b/9f/2
//X/9f/3//f/+P/5//n/+f/5//r/+v/6//z//f/9//3//v/8//3//f/7//3//v/+//7/
//8CAAIAAgADAAIAAgABAAIAAgADAAUABAADAAIAAQADAAQABQAEAAQABwAHAAcABAAD
AAIAAgAEAAUABgAIAAcABwAGAAUABgAHAAcACAAIAAgACAAHAAgACAAHAAcACQAJAAkA
CgAJAAcABQADAAcACQALAAwACgAKAAoACwAKAAkACAAHAAkACAAIAAoACAAHAAYABQAI
AAkACgALAAoACQAIAAgACQAJAAoACwALAAsACwALAAwADAALAAcABwAIAAkACwALAAsA
CgAHAAgACQAKAAwADAAMAAsACwAJAAkACAAIAAsACgALAAwADQAOAAsACgALAAsAEAAS
ABMAFQAUABQAFAAVABUAFAATABIAEwAUABUAFgAQAAwACAADAAIAAwAAAAAAAAD+//7/
/v/+//z//P/7//v//P/+/wIAAgAEAAQABQAHAAkACwAMAAoACQAJAAgACQAJAAoACgAL
AAwADQAOAA0ADgAOAA8AEAARABIAEwATABQAFAAUABEAEAAPAA0AEQAPABAAEAASABIA
FAAcACUALgAzADsAQQBAADYAKQAcAAsA9f/f/8r/rv+Q/3v/af9V/0X/Qf9M/1n/Yv9x
/4L/lv+p/7r/yv/X/+L/6v/y//j//f///wAABQAHAAkADAAPABEAEQARAA8ADgANAA0A
DwAQABAAEAATABMAEgASABIAEwAUABQAEgARABEADwANAA8AEAAQABIAEQARABEAEQAR
ABEAEQAQABAADwAOAA4ADgAMAAwADAAMAA0ADQANAA0ADQANAA8ADwANAA0ADgAOAA0A
DAAOAA8AEAAQAAwADAANAA0ADQANAA0ACwAMAAwADQAOAAsACQAIAAUABQAEAAUABAAB
AAAAAAD///7//f/8//r/+P/4//j/+P/2//b/9v/0//b/9v/3//j/9//2//P/8f/y//P/
9P/3//f/9//5//n/9//5//n/+v/8//3//v////3//P/7//z/////////AAACAAUABwAH
AAcACAAIAAgABwAKAAoACgAJAAgACAAHAAgACAAJAAsACwALAAsACwALAAoACQAGAAkA
DQAOAA8ADAALAAoACgALAAsACwAMAAoACwALAAsADQANAAwADAAOAA4ADgANAAoACgAJ
AAkACwALAAsADAANAA0ADQANAAsACwALAAoACgAKAAoACwAKAAkACAAHAAgACAAJAAwA
CgAJAAgABwAFAAUABQAFAAcABwAHAAgACAAHAAcABwAHAAcABwAHAAcACAAIAAUABgAG
AAYABwAJAAsADAALAAgABwAGAAYABAAEAAMAAwAHAAkACgAIAAgACAAIAAgACQAKAA0A
DwAQABAADwAPABAAEAAQABEAEgASABIAEgAPAA4ADQAMAAkABgADAP///P/7//b/9P/1
//T/9f/2//T/8v/y//H/8v/0//f//P/+/wAAAAABAAAA///+//z/+v/5//n/+P/7//v/
/P/8//v/+v/5//j//P/+////AQD+//3//P/7//3//v/+//7//P/8//z/+//7//v//P/+
/wAACgAWABoAGQAeACkALQAnACAAFgAJAPb/3//L/7n/ov+K/3z/a/9V/0v/S/9R/1r/
X/9o/3n/kv+q/73/zP/Y/9//5P/m/+b/7P/v//P/9v/3//3///8AAAAAAQAAAP//AQAC
AAMABQAEAAQAAwACAAMAAwACAAIAAwAFAAcACAAIAAcABwAFAAMABQAGAAYABAADAAMA
AwD//w==
         </WaveFormData>
      </LeadData>
      <LeadData>
         <LeadByteCountTotal>10000</LeadByteCountTotal>
         <LeadTimeOffset>0</LeadTimeOffset>
         <LeadSampleCountTotal>5000</LeadSampleCountTotal>
         <LeadAmplitudeUnitsPerBit>4.88</LeadAmplitudeUnitsPerBit>
         <LeadAmplitudeUnits>��V</LeadAmplitudeUnits>
         <LeadHighLimit>2147483647</LeadHighLimit>
         <LeadLowLimit>268435456</LeadLowLimit>
         <LeadID>V2</LeadID>
         <LeadOffsetFirstSample>0</LeadOffsetFirstSample>
         <FirstSampleBaseline>0</FirstSampleBaseline>
         <LeadSampleSize>2</LeadSampleSize>
         <LeadOff>FALSE</LeadOff>
         <BaselineSway>FALSE</BaselineSway>
         <ExcessiveACNoise>FALSE</ExcessiveACNoise>
         <MuscleNoise>FALSE</MuscleNoise>
         <LeadDataCRC32>289297233</LeadDataCRC32>
         <WaveFormData>
IAAgACAAIAAgACAAIAAgACMAJAAlACYAKAAqACwALgAvADAAMQAyADQANgA4ADoAOQA4
ADcANgA4ADgAOAA4ADgAOAA4ADgANQA0ADMAMgAxADAALwAuACsAKgApACgAJgAmACYA
JgAiACAAHgAcABkAGAAXABYAFQAUABMAEgAQAA4ADAAKAAoACgAKAAoACQAIAAcABgAE
AAQABAAEAAYABgAGAAYABQAEAAMAAgAEAAQABAAEAAQABAAEAAQAAwACAAEAAAABAAIA
AwAEAAIAAAD+//z//v/+//7//v8AAAAAAAAAAP3//P/7//r//P/+/wAAAgD///7//f/8
////AAABAAIAAAAAAAAAAAD+//7//v/+//7//v/+//7//f/8//v/+v/9//7///8AAAAA
AAAAAAAA///+//3//P///wAAAQACAP///v/9//z//v8AAAIABAACAAIAAgACAAAAAAAA
AAAAAgACAAIAAgACAAIAAgACAAAAAAAAAAAAAgACAAIAAgD///7//f/8//3//v///wAA
//////7///8BAAMABAAHAAYABwAHAAcABQAHAAgACQANAA4ADwAQAA0ACQAEAAAA//8A
AAAAAAABAAAAAAABAP7//f/6//b/9//4//r//v/9//3//P/7//n/+P/3//X/8v/w//D/
7//v//H/8f/x//X/9v/2//f/9//2//X/9f/3//f/9//3//f/9//4//j/9v/1//T/8v/z
//X/9v/3//j/+v8CAAoAFQAgADUAUQBnAG4AcABoAFIANgAUAO3/y/+j/3H/QP8Q/+D+
vf6q/qf+sv7H/ub+D/88/2P/hP+f/63/u//I/9L/1//g/+b/6//r/+3/8P/1//r//f8A
AAAAAgACAAIAAQABAAMABQAFAAUACAAJAAkACQAJAAkACAAHAAcABwAIAAgABgAIAAoA
CgAKAAoACgALAAsADQANAAwADAANAA8AEQARABAAEAARABAAEQARABIAFAAVABUAFwAV
ABUAFgAZABkAGQAZABoAGwAeACEAJAAiACEAIQAjACcAJwAoACkALAAtADAAMgAyADIA
MgAxADEAMQAyADMAMgAzADIAMAAwADAALwAtAC0ALQAtAC0AKwAqACcAJQAjACIAIAAh
AB4AHAAZABQAFAATABEADwAPAA8ADgAOAAsACQAIAAUABwAFAAYABwACAAIAAQAAAAIA
AAAAAP///f/9//3//P/+//7//v/9//7///8AAAEA/v/9//z/+v/7//v/+//7//3//P/8
//3/+//7//r/+f/7//z//f/+//v/9//4//f/+f/6//n/+f/8//7/AAABAAAA///+//3/
/v8AAAEAAgACAAEAAAD///////////3///8AAAAAAAABAAMAAwACAAMAAwADAAMAAQAA
AAAAAQABAAEAAAAAAAAAAAAAAAAA///+//7//f///////v/+//3//P/7//r//f/9//v/
+//+////AAAAAP///v/8//v//f/+/////v/8//3//f/+//7//v/8//z//P/8//z//P/6
//r/+//8//3//v//////AQACAAEAAQADAAQABgAHAAgACQAKAAoACgAKAAoACgAKAAkA
CQAGAAQAAgD///3/+//5//n/+v/8//3/+//5//b/9f/2//b/+P/6//3//f/9//v/9//1
//L/8P/v//D/8P/x//H/8f/x//L/8//z//T/9v/0//T/9f/1//T/8//y//H/8v/0//X/
9f/z//P/8v/y//P/9f/1//b/+P/8/wAABwAQAB8ANQBRAGoAcgBuAGAASAAoAPn/y/+l
/3X/QP8U/+r+x/6u/p/+nv6r/sT+6f4U/z//Zv+D/5v/q/+4/8T/zf/W/+D/5//r/+//
8v/z//T/9//6//r//P/+/wAAAQADAAEAAwADAAMABAAFAAUABQAGAAcABwAHAAcABwAI
AAgACgAMAA4ADgALAAoACQAJAAwADwAQABAADgAPABEAEwASABAADwAPABIAEwATABQA
EwATABIAEwAWABcAGQAdAB4AHQAcABwAGgAcAB4AIAAiACMAJQApACkAKQAqACsALAAt
ADAAMgA1ADYANwA3ADcANwA4ADkANwA5ADkAOAA3ADYANAAxADIAMwA0ADUAMwAyAC8A
LQAqACgAJQAlACUAJAAiAB4AGwAZABYAEwARABEAEAAQABEADwAOAAsACQAFAAQAAwAC
AAIAAQAAAP7//P/8//v//P/9//7//v/9//z/+//5//v/+//7//v/+//7//v/+v/3//f/
9//3//n/+P/4//n/+f/5//j/9//1//b/9//4//n/9//6//v/+v/6//j/9//3//j/+f/5
//n/+f/5//n/+//8//z//P/9//3//f/9//v/+//7//n//f/+//7//v/9///////+//3/
/f/9//3//f/8//z//f/7//v/+v/6//z//P/8//z/+v/6//v/+//7//v/+v/6//v//P/9
//7//P/7//j/9//8//3//v/+//z//P/7//v/+v/6//r/+P/5//v//P/+//z/+P/2//j/
+v/6//r/+v/9//3///8AAAAA//8AAAAAAwADAAMAAwAEAAQABAAEAAUABgAHAAcAAwAA
AP7//P/8//v/+v/5//n/+v/8//3/+v/3//P/8f/y//L/9P/2//X/9f/1//P/8v/x/+//
7v/t/+7/7v/v/+7/7f/s/+z/7f/t/+7/8P/u/+7/7//v/+7/7f/s/+v/7P/u/+//7//v
/+//7v/u/+//8//z//L/9P/4/wAABwAOABkALQBLAGIAbABuAGAAQgAeAPP/x/+d/2v/
OP8M/+D+t/6a/o/+kP6h/sD+5/4U/z//YP95/5P/pf+u/7r/x//U/9r/3//j/+X/5v/r
//D/8v/2//f/+v/7//z//P/9//z//f/8//v///8BAAIAAwADAAMAAgABAAMAAwAEAAQA
BgAIAAoACgAHAAYABQAFAAgACwAMAAwACwALAAwADQAPAA4ADgAPABAAEQARABIAEAAR
ABEAEwAUABUAFwAbABoAGQAYABgAGAAaABwAHgAhACEAIgAlACcAJwAoACkAKwAtADEA
NAA0ADQANAAzADMAMwA0ADUANQA3ADcANgAzADIAMAAtAC4ALwAwADEALwAuACsAKQAo
ACYAIwAjACMAIgAgABwAGQAXABQAEQAPAA8ADgAOAAsACQAIAAUABgADAAMAAwAAAAAA
///+//3/+v/5//f/9//3//f/9v/3//j/+f/5//f/9//3//f/9//3//f/9v/1//X/9f/1
//X/9P/0//X/9f/1//T/8//1//b/9//4//b/8//1//X/9f/0//H/7//y//T/9v/3//X/
9f/1//X/9f/2//b/9v/3//f/9//3//f/9//3//X/+P/6//v//P/6//v/+v/4//f/9//3
//f/+P/4//n/+//5//n/+P/4//v//P/9//7//f/8//z/+//9//3//P/8//z//P/8//z/
/f/9//v/+//////////+//z//P/7//v//P/8//z/+v/7//3//v8AAP7//v/8//z/AAAC
AAIAAAAAAAAAAAAAAP//AAAAAAIAAwAGAAgABwAHAAcABwALAAwADQAOAA8AEAARABEA
EQAOAAwACgAIAAcABgAFAAMAAgACAAEAAgABAP/////8//z//v8AAAEAAQABAP//////
//7//v/7//r/+P/3//v/+//7//z//v/9//3//v/8//z//f/9/////////////v/+//3/
+//8//3//f/+/wEAAQABAAIAAgAEAAgAEQAcACcANQBNAGYAcgB0AHIAYgBGACUA/f/X
/6f/cP8+/w7/4f7G/rf+rv6x/sL+3/4E/y//Wv9//5v/sf/G/9T/3f/g/+T/6f/v//H/
9v/9/wYABwAKAAoADAAMAAwACwALAA4AEQASABMAEgATABMAEwATABMAEgARABQAFQAX
ABgAFQAWABcAFgAXABgAGQAbABgAGQAYABYAGQAbAB4AIQAjACIAIgAjACEAIQAgACAA
IgAjACMAJQAlACUAJgApACkAKQApACoAKwAuADEANAA0ADMAMwA1ADkAOQA6ADsAOwA7
AD0APgA9AD4APwA/AEIAQwBFAEcARABFAEQAQgBEAEYARwBHAEMAQwBDAEMARABEAEIA
QQBAAD4AOwA7ADgANgAzAC4ALwAvAC4ALQAqACkAJwAmACUAIwAiAB8AHgAbABsAGwAW
ABYAFQAUABcAFgAXABcAFAATABIAEAARABIAEwATABMAEwATABMAEgARABAADgAPAA8A
DwAPAA4ADAALAAsADQANAAwACwAMAA4AEAASABEADQAOAA0ADwAQAA8ADwAOAA4ADgAN
AA0ADQANAA0ADwAQABAAEAAOAA0ADAALAAwADQAOAA0AEQASABIAEgARABMAEwASABMA
EwATABMAEAAOAA0ADQAPABEAEgAUABMAEgARABAAEAAQABEAEQATABMAEgASABEAEAAP
AA4AEAARABAAEQASABEAEAAOABAAEAAPAA8ADgAOAA4ADAAMAA0ADQAOAA4AEAASABIA
EAAPAA4ADQAMAA4ADwASABQAFQAVABcAGAAYABcAFgAVABkAGgAbABwAGwAaABkAFwAT
ABAADgAMAA4ADQAMAAsACAAIAAkACQAJAAcABAADAAMABAAHAAoACQAJAAkABwAEAAMA
AQAAAP7//v/9//3/////////AAD+//3//f/+//7//v//////AQABAAEAAQD//wAAAAD/
/wEAAQAAAAAAAQD///v//v8GABAAGAAlADQASQBjAHMAdgB2AG4AWgA+ABYA7//N/5//
af86/wj/3v7B/rb+u/7K/t/+/P4j/07/d/+a/7H/vf/N/9j/3P/f/+b/6v/v//P/+f/8
////AAD+/wAA//8AAAMABAAEAAUABwAJAAkACQAHAAcABgAFAAcACQAKAAsACQAJAAoA
CgAIAAoADAAMAAsADAANAA8ADgAPAA4ADAAOAA8AEQATABEAEAAQABEAEAARABEAEgAV
ABcAGAAbABgAFwAXABkAGwAbABsAHAAeACAAIgAkACQAIwAjACUAKgArAC0ALwAvAC8A
MQAyADMANAA1ADUANQA1ADYANwA2ADcANgA0ADQANAAzADEALQAtAC0ALQAtAC4ALQAt
ACoAKAAlACUAIgAgAB0AGAAXABcAFgAVABIAEQAPAA4AEAAPAA8ADQAMAAkACQAJAAUA
BAACAAAAAwACAAMAAwACAAEAAAD+/wAAAAAAAP///v/9//z/+//8//3//v/+//7///8A
AAEA/f/6//j/9//6//v/+//7//v//P/9//7//v/7//3//f8AAAAA/v/9//v//P/9//3/
/f/9//3//f/9//7//v/+////////////AAABAAIAAQAAAAAA///+////AQABAAAA/f/9
//3//f/7//r/+v/7//z//f/9//7//P/8//z//P/+//7///////7//f/7//r/+v/6//r/
+v/9//3/+//7//v/+//7//r//P/8//v/+//6//r/+v/4//j/+f/5//r/+//8//v//P/4
//j/+P/4//j/+P/6//v//v8AAAAA//8AAAAAAgADAAQABQAHAAgACQAKAAgACAAIAAcA
BwAEAAIAAAD9//v/+f/3//n/+v/8//3/+//5//b/9f/y//L/9P/2//j/+f/6//n/+P/3
//X/9P/0//T/8//z//T/8//y//L/9P/z//P/9P/0//T/9f/1//T/8//y//H/8v/0//X/
9f/z//P/8v/y//H/8f/z//b/+P/6//z/BwAWACEANQBTAGgAcABwAGIARAAiAPX/wf+V
/2X/Mv8G/97+u/6i/pf+mv6p/sb+6/4W/0P/av+H/5n/qf+y/7z/x//U/9z/4//r//H/
9P/3//b/9v/4//f/+P/6//z//f////3/////////AgADAAMAAwAEAAUABQAFAAQAAwAD
AAIABQAIAAsADAAJAAgABwAHAAgACwAMAAwADAANAA8AEQAPAA4ADgAPABIAEwATABQA
EgATABMAFQAVABUAFgAZAB0AHQAdAB4AHgAgACIAJAAmACcAKQAtAC4ALQAtAC0AMAAx
ADQANgA3ADgAOQA5ADcANwA4ADkAOwA9AD0APAA6ADoAOQA3ADUANQA1ADUANAA0ADIA
MQAwAC4AKwArACkAKAAmACIAHwAdABoAFwAWABUAEwASAA8ADQAMAAkACAAFAAUABQAD
AAQABAAEAAEA/v/9//v//f/9//3//P/7//r/+f/3//X/9f/1//X/9v/3//j/+P/1//X/
9f/1//P/8v/y//P/9f/1//T/8//y//L/8v/y//P/8f/0//X/9f/0//H/7//v//D/8f/x
//P/8//z//P/8v/y//H/8P/z//P/8//z//H/8f/x/+//8//0//T/9P/z//X/9f/0//P/
8//z//P/9f/0//T/9f/0//P/8f/w//H/8v/z//T/9P/0//X/9f/1//X/9P/0//X/9v/3
//j/9//3//X/9f/1//X/9f/0//T/9P/z//P/9P/0//T/8v/z//X/9v/4//X/9P/x//D/
8v/y//L/8v/2//X/9P/0//P/8v/x//D/8v/z//b/+P/3//f/+f/6//3//f/9//3///8A
AAEAAgABAAAA///9/////v/+//7/+//5//f/9f/0//T/9f/1//b/9f/z//P/8f/w//H/
8v/0//X/9v/1//P/8f/u/+z/6//s/+z/7f/v/+//7//w/+7/7f/t/+7/7//w//L/8//y
//H/8P/v//D/8v/z//P/9f/1//T/9P/z//X/9//0//L/9v/6/wMADAAXACMAOQBWAGoA
cABuAFoAPAAZAOv/uf+H/1T/Jv/+/tn+tv6d/pT+m/6s/sn+8P4b/0T/a/+J/5//rP+2
/7//yv/U/9v/4f/n/+z/8f/y//P/9v/2//j/+v/8//3//////wEAAQABAAAAAQABAAEA
AwAFAAYABwAFAAUABgAGAAYACAAKAAoACAAIAAgACQAHAAkACQAIAAoACwANAA8ADgAM
AAsACwAOAA8ADwAQABAAEQARABMAEQARABIAFQAYABkAGgAcABoAHAAeACAAIwAjACQA
JwAnACcAKAApACwALQAwADIAMwA0ADUANQAzADMANAA1ADUANwA3ADYANgA2ADUAMwAx
ADEAMQAxADIAMgAwAC8ALAAqACcAJwAmACYAJQAiAB8AHQAaABcAFAATABEAEAAQAA8A
DwANAAsABwAGAAUAAwAEAAQABAADAAAA///9//////////7//v/+//7//f/8//v/+v/5
//v/+//7//r/+f/5//n/+f/3//b/9v/3//j/+f/5//n/+P/4//j/+P/4//X/9//3//j/
+P/2//X/9f/2//f/9//5//n/+f/5//j/+P/3//b/+P/5//r/+//7//v/+//5//n/+v/6
//r//f///////v/7//v/+//7//3//P/8//3///////7//v/9//z/+//6//v//P/+////
/f/9//z//P/9//7///8AAAAA///8//v//////////v8AAAAA/////////v/9//r//P/9
//3//v/8//z/+v/6//j/+P/4//j/+P/5//r/+v/2//T/8v/1//b/+P/4//j/+P/4//f/
+P/4//v/+//9//7//f/9//3//f8BAAIAAwAEAAUABgAHAAcABAAAAP3/+v/4//f/9v/1
//X/9v/4//n/9v/z/+//7f/u/+7/8P/y//P/8//z//H/8f/x//D/8P/w//D/7//v//D/
7//u/+7/7//v//D/8v/x//D/8P/v//D/8f/y//P/9f/2//b/9f/0//P/8f/w//P/8//x
//L/9P/y//T/+/8IABUAIwA7AFYAZgBsAGoAWAA8ABsA7f/B/5n/ZP8y/wT/1/60/p/+
kv6V/qj+xf7s/hn/Qv9l/4H/l/+o/7j/w//M/9T/2f/d/+P/6P/t//L/9f/4//j/+v/4
//j/9//3//j/+//8//3/AAABAAEAAQABAAEAAAD//wAAAQADAAQABAAGAAgACAAFAAQA
AwADAAQABwAIAAgABgAHAAkACwANAAwADAANAA4ADwAPABAAEAARABEAEwAUABUAFwAb
ABoAGQAYABgAGQAcAB8AIgAiACEAIQAjACUAJQAmACcAKwAtADEANAAyADIAMgAxADQA
NQA3ADkAOAA5ADgANgA2ADYANQAzADQANQA2ADcANQA0ADEALwAvAC4ALAAtACoAKAAl
ACAAIAAfAB0AGwAaABkAFwAWABMAEQAQAA0ADQALAAwADQAMAAwACwAKAAkABgAFAAMA
BAAFAAYABgAFAAQAAwABAAQABQAGAAcABQAFAAUABAAFAAUABQAFAAYABgAHAAkACAAH
AAUAAwAFAAYABwAIAAgABQAHAAcACgAKAAgABwAJAAoACwALAAgABwAGAAUABwAIAAgA
CAAHAAcABwAHAAgACQAKAAkADQAOAA4ADgANAA0ACwAIAAkACQAJAAkADAAMAA0ADwAO
AA0ACwAKAAsADAANAA4ADQAMAAwACwALAAsACgAKAAsADAANAA4ADgANAAoACQANAA0A
DQAMAAwADAALAAsADgAOAA4ADAAMAA0ADQAOAAwADAAKAAoADAAMAAwADAAMAA0ADgAO
AA4ADgAOAA4AEAAQABAAEAARABEAEwAUABcAFwAZABoAHQAdAB0AHQAfACAAIQAiACEA
IAAfAB0AGgAWABMAEAATABUAFwAZABQAEgARAA8AEQAPAAwACwANAA4AEQAUABcAFwAX
ABUAEwARAA4ADAAKAAoACQAJAA0ADQANAA4ADQALAAoACgAIAAgACQAJAAoACwAMAA0A
DAAMAAsACQALAAsACgAKAAcABQAFAAYAEAAcACgANQBEAFsAcwB/AIAAfABuAFoAOgAQ
AOv/yf+b/2//QP8G/9z+x/6+/sf+2P7x/hL/Pf9o/4v/qP+//83/1//i/+z/7//y//r/
//8BAAMABgAJAAwADQAQABAAEgASABIAEQARABMAFQAVABUAFQAVABQAEwAUABUAFQAV
ABUAFQAWABYAEwAUABUAFAAUABYAGAAbABgAGQAYABYAGAAZABsAHQAdABwAHAAdAB0A
HQAcABwAHQAfACAAIwAhACEAIgAlACcAJwAnACgAKQAsAC8AMgAwAC8ALwAxADQANQA3
ADkAOAA5ADwAPgA9AD4APwA/AD8APwBAAEEAPgA/AD4APAA/AEAAQAA/ADwAOwA6ADkA
NgA2ADQAMwAyADAALQAtACkAKAAmACIAIgAhAB8AHQAaABkAFwAWABUAEwASAA8AEQAP
ABAAEQALAAoACAAGAAgABgAGAAUABwAHAAcABgAEAAQABAADAAYABwAIAAkABgAFAAQA
AgACAAMABAAFAAQAAgABAAEAAgADAAMAAwADAAQABQAGAAYAAwAFAAUABwAIAAcABwAF
AAYABwAHAAkACQAJAAkACQAKAAoACgAJAAkACQAJAAoACwAMAAsADAAMAAsACgAJAAsA
CwAKAAoACwAMAA0ACwAKAAoACwANAA0ADAAMAAoACgAKAAoACgAKAAsACwALAAsACgAK
AAkACAAHAAYACAAJAAgACQAJAAkACQAIAAgACAAHAAcACgAKAAoACAAIAAkACQAKAAoA
CgAKAAoACgAHAAYABQAEAAYABwAKAAwACwALAA0ADgARABEAEQARABMAFAAVABYAFAAU
ABQAEwASABAADwAOAAwACwAKAAkACAAIAAkACQAMAAsACQAJAAcABgAHAAgACQAJAAkA
BwAHAAcABgAGAAIAAgABAAEAAQABAAEAAgAAAP////8AAAEAAgAEAAUABQAFAAUABQAF
AAYABgAFAAUABQAEAAQAAwADAAUABgAGAAoAEAAdACgAMQBBAFsAdgCEAIQAegBkAEgA
IQDv/7//jf9a/yz/Av/b/sD+r/6s/rn+0P7x/hb/P/9k/4X/of+5/8r/0v/Z/+D/6v/v
//P//f8GAAkACAAHAAoACgAMAA8AEAAQABEAEQATABMAEwATABMAEgARABMAFQAWABcA
FgAVABUAFAAUABYAGAAYABkAGgAbAB0AGgAbABoAGAAaABsAHQAfACEAIAAgACEAIgAj
ACMAJAAkACUAJQAnACUAJQAmACkAKwArACsALAAsAC4AMAAyADEAMQAyADUAOAA5ADsA
PQA8AD0AQABCAEQARgBIAEkASABHAEcARwBHAEkASQBIAEkASgBKAEkARgBFAEQAQwBE
AEQAQgBBAD4APAA5ADkANwA2ADQAMAAsACsAKQAnACIAIQAfAB4AHwAdABwAGQAYABUA
FQAVABIAEgARABAAEgAQABAADwAOAA0ADAAKAAwADAAMAAsACgAJAAgABwAHAAcABwAG
AAgACQAKAAsACgAIAAcABwAHAAcABgAFAAUABgAHAAgACgAHAAkACQAKAAoACAAHAAYA
BgAGAAUABgAHAAgACQAHAAgACAAIAAgABwAGAAUACAAJAAoACQAIAAgABwAGAAoADQAO
AA4ACgAJAAgABwAJAAgACAAJAAoACwALAAwACgAIAAYABAAGAAgACwANAAwACwAJAAgA
CAAIAAgACAALAAsACQAJAAgABwAGAAQABAAEAAMAAwAEAAQABAACAAQABQAFAAYABgAG
AAQABAACAAIAAgACAAAAAwAEAAYABgAFAAQAAwACAAEAAQADAAQABQAFAAcACAALAAsA
CwALAA8AEAARABIADwAOAA0ACwAKAAgABwAGAAcABwAHAAcABQAEAAQAAwAEAAMAAQAB
AP///v///wAAAwADAAMAAQAAAP///f/8//n/+P/2//X/+f/7//3/AAD8//n/9//2//f/
+P/6//v/+//7//v/+//6//r/+f/3//r/+//7//z/+//5//n/+v/6//7/BAAPABwAKQA7
AFMAagB0AHQAaABQADYACwDX/6f/df9C/xT/6v7H/rD+of6g/q/+yv7t/hL/Pf9i/4H/
m/+v/77/yv/R/9j/3v/j/+n/8f/4//3/AgAAAAIAAQACAAEAAgACAAMABQAHAAcABwAH
AAcABgAFAAYABwAHAAcABwAHAAgACAAGAAgACgAKAAkACgALAA0ACwANAA0ADAAMAA0A
DwARABEAEAAQABEAEgATABMAFAAXABkAGgAdABwAGwAbAB0AIQAhACEAIgAgACIAJAAm
ACUAJQAmACkALAAtAC8AMQAwADEANAA2ADkAOgA7ADsAOwA7ADwAPQA7AD0APQA8AD0A
PgA+AD0AOQA5ADkAOQA6ADoAOAA3ADIAMAAtAC0AKwAqACgAJAAkACMAIQAfABoAGQAX
ABYAFQATABIADwAOAAsACwALAAgACAAHAAYACAAGAAYABQAEAAMAAgAAAAAAAAAAAP//
AQABAAEAAQABAAEAAQAAAP///////////v/8//v/+//8//3//f/9//v//P/9//7//f/5
//r/+f/7//z/+//7//r/+v/6//n/+v/7//z//f/7//z//P/8////////////AAABAAIA
AQD///7//P/6////AwAFAAYABQAFAAUABQAEAAIAAQABAAMAAwACAAIAAAAAAAAAAAAB
AAIABAAFAAIAAQD///7///8AAAEAAgADAAMAAQABAAIAAQAAAP7/AAAAAP/////+//7/
/v/8//z//f/9//7/AAAAAP7//v/9//z/+//6//z//P/+//7//v/+//z/+//8//z//v//
/wIABAADAAMAAwADAAMABAAFAAYACQAKAAsACwAGAAIA///8/////////////v/+////
///9//v/+P/3//T/9P/2//j/+P/3//b/8//1//X/9P/0//H/8P/u/+3/7f/t/+3/7v/v
/+//8P/y//H/8P/w/+//8P/x//L/8//z//T/9P/z//L/8f/v/+7/8f/x/+//8P/w//D/
9P///w4AGwApAEEAXABoAGgAXgBKADAADQDh/7X/hf9O/xz/7v7B/qT+lf6U/qP+vP7d
/gL/K/9U/3X/j/+j/7L/wP/N/9j/3v/j/+f/6//w//X/+P/6//7///8CAAAAAAD/////
AQADAAMAAwAFAAcACAAJAAgACQAJAAkACQAJAAoACgAIAAoADAAMAAsADAANAA8ADwAR
ABEAEAAOAA8AEQATABMAEgASABMAFAAVABUAFgAYABkAGQAbAB0AHQAeACEAIQAhACEA
IgAjACYAKQAsACsAKwAsAC8ALwAvADAAMQAzADUAOQA8ADoAOgA6ADkAOgA7AD0APwA9
AD8APwA+AD4APgA9ADsANwA3ADcANwA2ADYANAAzADIAMgAxADMAMAAuACsAJgAmACUA
IwAhACAAHwAdABwAGQAXABYAEwATABEAEgATAA0ADAAKAAgACQAIAAkACQAKAAsADAAM
AAoACgAKAAkACQAJAAkACQAJAAkACQAIAAkACQAJAAkACQAIAAgACQAIAAcABQADAAYA
CAAKAAwACQAFAAYABQAGAAYABAADAAUABgAHAAcABQAFAAUABQAHAAgACAAIAAgABwAG
AAUABQAFAAUAAwAGAAgACQAKAAoACwAKAAgACQAJAAkACQAIAAYABQAFAAYABwAHAAgA
CAAIAAgACAAHAAYABgAFAAYABwAHAAgABgAGAAYABgAHAAcABQAFAAcABwAHAAYABAAE
AAMAAwAHAAgACQAIAAYABQADAAIABAAEAAIAAgACAAYACAAGAAUABAADAAIABgAHAAoA
DAALAAsADQAOAA8ADwAPAA8ADwAQABEAEgASABIAEgARAA8ADAAKAAgABwAFAAMAAQAB
AAIABAAFAAQAAQD9//v//P/+/wIABgAHAAcABwAFAAMAAQD+//z/+v/6//n/+f/8//3/
/v8AAP3/+//6//r//P/+/wEAAwAAAP///v/9//3//v/+//3///////7//v////3//f/+
/wIADgAeACcALgA/AFsAbwB2AHYAcABaAD4AGADx/83/nf9r/z7/DP/i/sf+uv67/sj+
3f74/h//TP93/5r/s//B/83/2P/e/+P/6P/u//X/+f/9/wAAAwACAAMABgAGAAgACgAM
AA0ADwANAA8ADwAPABAAEQARABEAEgATABMAEwATABMAFAAUABIAFAAWABYAFgAWABYA
FwATAA==
         </WaveFormData>
      </LeadData>
      <LeadData>
         <LeadByteCountTotal>10000</LeadByteCountTotal>
         <LeadTimeOffset>0</LeadTimeOffset>
         <LeadSampleCountTotal>5000</LeadSampleCountTotal>
         <LeadAmplitudeUnitsPerBit>4.88</LeadAmplitudeUnitsPerBit>
         <LeadAmplitudeUnits>��V</LeadAmplitudeUnits>
         <LeadHighLimit>2147483647</LeadHighLimit>
         <LeadLowLimit>268435456</LeadLowLimit>
         <LeadID>V3</LeadID>
         <LeadOffsetFirstSample>0</LeadOffsetFirstSample>
         <FirstSampleBaseline>0</FirstSampleBaseline>
         <LeadSampleSize>2</LeadSampleSize>
         <LeadOff>FALSE</LeadOff>
         <BaselineSway>FALSE</BaselineSway>
         <ExcessiveACNoise>FALSE</ExcessiveACNoise>
         <MuscleNoise>FALSE</MuscleNoise>
         <LeadDataCRC32>3314190671</LeadDataCRC32>
         <WaveFormData>
DgAOAA4ADgAMAAwADAAMAA8AEAARABIAFgAYABoAHAAeAB4AHgAeACAAIgAkACYAJQAk
ACMAIgAlACYAJwAoACgAKAAoACgAJQAkACMAIgAiACIAIgAiAB8AHgAdABwAGgAaABoA
GgAYABYAFAASABAADgAMAAoABwAGAAUABAAAAP7//P/6//r/+v/6//r/+f/4//f/9v/0
//T/9P/0//T/9P/0//T/8//y//H/8P/y//L/8v/y//L/8v/y//L/8f/w/+//7v/v//D/
8f/y/+//7v/t/+z/7f/u/+//8P/w//D/8P/w/+//7v/t/+z/7v/w//L/9P/x//D/7//u
//D/8v/0//b/9P/0//T/9P/y//L/8v/y//T/9P/0//T/8v/y//L/8v/1//b/9//4//b/
9v/2//b/9f/0//P/8v/1//b/9//4//X/9P/z//L/9f/2//f/+P/2//b/9v/2//T/9P/0
//T/9v/2//b/9v/0//T/9P/0//T/9P/0//T/9v/2//b/9v/z//L/8f/w//H/8v/z//T/
8v/y//L/9P/2//n/+v/8//3//////////f///wAAAAAFAAYABwAIAAYAAwAAAP3//v//
////AAD///7//v/+//3/+//4//b/9f/2//j/+//6//n/+P/2//f/9v/z//L/7//t/+3/
7P/u/+//7//v//L/8//0//X/8//x/+//7v/v//D/8f/y//D/8P/w/+//7v/u/+3/7P/v
/+//8P/x//T/9P/5////BQANAB4ANwBMAFcAYABiAFkASwA9ACkAFAD6/9b/q/93/0H/
F//2/uT+3f7j/vn+G/8+/1//fv+W/6T/sv/C/8v/0//c/+X/6P/o/+n/7P/v//P/+P/5
//v/+//6//r/+f/4//v//P/8//z/AAAAAAAAAAD/////AAAAAAMAAwAEAAQAAwADAAMA
AgAEAAQABAAEAAUABQAFAAcABQAFAAYABwAIAAgACQALAAwACwANAAwADgAOAA8AEAAR
ABAAEQARABMAEwATABMAFQAYABoAHgAeAB0AHgAfACIAIwAjACQAJwApACwALgAsACwA
MAAwADAAMAAvAC8ALgAwADAAMAAxADEAMQAwAC8ALgAuAC4ALAAsACsAKAAqACkAJwAl
ACQAIAAdABsAGgAZABYAFQAUABQAEwASAA0ADAALAAgACwAKAAkACAAFAAMAAgAAAAAA
/////wAA/f/9//3/+//8//3//f/+////AAABAAEA/v/9//z/+//9//z//P/8//z//P/9
//7//f/9//3//f/+/wAAAQACAP7//f/8//z//f/+//7///8BAAIAAgACAAEAAAAAAAAA
AwADAAMABAACAP///v/+/wIAAgAAAAAAAAACAAIAAgAEAAQABQAFAAYABgAHAAcABQAF
AAUABQAGAAYABgAGAAYABgAGAAUAAwADAAMAAgADAAQABQAGAAMAAwACAAEAAQABAAIA
AwAGAAYABgAFAAMAAwADAAIABAAEAAQABgAFAAQAAwABAAMAAwABAAEAAAABAAEAAQD/
//7///8AAAEAAgACAAIABAAFAAYABQAFAAUACgALAAwADQAOAA4ADQAOAA4ADgAOAA4A
DwAOAA0ADQAKAAgABwAFAAUABgAHAAgABQADAAIA//8AAAAAAQADAAMAAwACAAEA///7
//n/9//3//f/9v/2//X/9f/1//X/9v/3//j/+f/3//f/+P/4//f/9v/1//T/9f/2//b/
9//2//b/9v/2//f/9//3//r/+v/7//3/AQAHABIAJQA+AFUAYgBmAGEAVwBHAC8AFAD+
/97/uf+N/1//Of8a//z+5f7f/uv+Bf8m/0v/bP+G/5z/rP+6/8f/0f/Y/+H/5v/q/+//
8P/v/+//9P/1//f/9//6//z//f/+//7//v/9//z/AAAAAAAAAAABAAEAAgACAAEAAQAC
AAIAAwAFAAcACAAFAAQAAwACAAYABwAIAAsACQAJAAoACwALAAoACgALAA8ADwASABIA
EAAQABEAEgAVABYAGQAbABwAGwAaABkAGgAcAB0AIAAiACMAJgApACgAKQApACoALQAv
ADIANAA2ADYAOgA6ADwAPAA7ADsAPgBAAEAAQABAAD8APgA8AD4APgA/AEAAPwA+ADwA
OAA2ADUAMwAxADIAMAAvAC8AKwApACUAIwAiACIAIQAgAB8AHgAdABoAFwAUABEADgAO
AA0ADQAMAAkABwAGAAYABwAHAAcABQADAAMAAgACAAIAAgACAAEAAwADAAMAAwABAAAA
AAAAAAAAAAABAAIAAwADAAMAAwACAAIAAQAAAAEAAQABAAIAAgACAAEAAQABAAIAAgAC
AAAAAAABAAIAAQABAAEAAgAEAAEAAAAAAAEAAAD9//z///8CAAMABAAEAAQABQAFAAQA
BAAFAAUABwAHAAcABwAHAAYABQAEAAYABgAGAAUAAwADAAMAAgAAAAAAAAAAAAEAAwAE
AAUAAwABAAAA//8BAAIAAwADAAEAAQABAAAAAAAAAAAAAgAEAAQABAADAAEA///9//7/
AAAAAAAAAAABAAIABQAHAAgABwAHAAcACgALAAwADQANAAwACgAKAA0ADgAPABAADgAM
AAoACQAKAAoACwALAAsADAANAA4ADAAJAAcAAwAEAAQABQAHAAUABQAEAAMABAABAAAA
/////////v/+//7//f/8//v//P/9//7////9//3//v/+//z//P/8//z//f/+//7////+
//7//v/+/wEAAwADAAIAAgAHAAsADQATABoAKQBCAFkAZgBwAG0AXQBJADMAGgACAOL/
uf+P/2H/N/8Y//7+7f7p/vn+F/86/13/dv+Q/6b/tv/C/8//2//m/+v/8P/y//P/9P/5
//3/AgADAAUABQAFAAYABgAGAAYABgAFAAQACQAKAAsADAALAAsADAAMAAsACwAMAAwA
DgAPABAAEAAPAA4ADQAMAA8AEQATABcAFAATABMAEwAUABQAFQAXABcAFwAaABoAGgAa
ABsAHAAgACAAIgAjACIAIQAgAB8AIgAkACUAKAApACkAKwAtAC4ALwAvADAANQA3ADoA
PAA5ADgAOwA6ADwAPAA7ADsAPQBAAEEAQgBCAEEAQAA+AD8AQABCAEQAQQBAAD4AOgA8
ADsAOQA3ADgANgA1ADUAMAAvACwAKwAqACoAKQAoACQAIgAgABwAHgAcABoAGAAYABcA
FwAWABQAEQAPAA4ADQANAA0ACwANAA0ADAAMAAoACgAKAAkACwALAAsACwAJAAgACAAI
AAkACAAIAAgACQAJAAkACQALAAwADAAMAAsACwALAAwACQAIAAYABQAIAAoACwAMAAsA
CgAKAAoACwALAAsADAAOAAsACgAKAAwADAAKAAoADgAQABAAEAANAAwADAALAAoACgAL
AAsADQANAA0ADQANAAwACwAKAA0ADgAPAA8ADgANAAwACgAKAAoACgAKAAoACwALAAsA
CAAHAAcABwAJAAoACwALAAkACQAJAAgACAAIAAgACgAKAAoACgAJAAkACQAHAAcACgAL
AAoACAAIAAgACAAHAAYABwAHAAoACwANAA8AEAAPAA4ADQAPABAAEAASABQAFAAUABQA
FQAUABMAEwASABAADwANAAsACgAJAAgACAAHAAcABQACAAIAAwAFAAMAAwACAAEAAQD/
///////6//n/9//2//f/9//3//f/9//3//f/9//1//X/9v/2//j/+P/4//j/9//2//T/
8//1//b/9//4//n/+f/5//r/+v/7////BQALABQAHwA0AEkAVgBgAGcAYwBVAEcAMgAc
AP7/1f+r/3n/Sf8q/xD/9/7p/uv+/f4Y/zn/XP98/5b/rP++/83/1f/Y/9v/4P/k/+X/
6v/x//f/+v/7//3//f/+//7//f/8/wAAAgADAAQABQAEAAMAAgACAAEAAQAAAAQABQAH
AAgABQAFAAUABAAGAAYABgAGAAQAAwACAAMABgAHAAkACwANAAwADAANAAwACwANAAwA
DAAMAA0ADgAOAA4AEAARABEAEQARABEAEwAWABgAHAAcABsAHAAdAB8AIQAiACQAJAAl
ACcAKAAmACYAKgAqACwALgAvADEAMQAyADEAMAAzADMAMwAyADAALgAtACwALQAuAC4A
LAAsACsAKQAnACYAIgAfAB0AHQAdABsAGwAXABYAFAASAA8ADgANAAoACAAGAAQAAgAA
AP/////+/wAA/////wAA/f/7//n/9f/2//f/9//4//r/+v/6//n/+P/3//b/9f/3//b/
9v/2//T/8v/x//D/8f/x//H/8f/y//T/9f/2//T/8//y//L/8//0//T/9f/0//T/8//y
//L/8v/z//T/9//3//f/+P/3//P/8f/w//P/9P/z//T/9v/4//j/+P/4//j/+f/5//r/
+v/7//v/+v/5//j/9//7//z//f/+//3//P/7//n/+//7//v/+v/7//z//f/+//v/+//6
//n/+//7//z//f/8//z//P/7//v/+//7//r/+v/6//r//P/8//z//P/7////////////
/v/8//z//P/8//3//v8BAAMABQAFAAYABwAIAAcABgAFAAgACgALAA4ADgAOAA4ADgAL
AAoACQAJAAkACAAIAAcABQAEAAMAAgACAAEAAQD///7//v///wEAAwADAAIAAQD+//v/
+v/5//f/9//2//b/+f/5//n/+f/5//n/+f/5//v/+//8//z//v/+//7//v/8//z/+//7
//z//P/8//z//f/7//n/+v8AAAcADwAXACEANABNAF4AZwBwAHIAaQBdAEcAMQAaAPr/
0P+h/2v/Of8V//r+7v7r/vP+Cf8p/07/cf+U/6r/uv/K/9b/2//d/+T/6f/s//L/9//6
//3///8AAP/////9/wAAAgADAAQABwAIAAgACAAHAAYABQAEAAYABwAJAAoACwALAAwA
DAAKAAsADAAMAA0ADgAPABAAEAAPAA4ADwARABEAEgATABMAEgASABMAFAATABUAFAAX
ABgAGgAcAB0AHAAdAB0AIQAhACEAIQAkACYAJwAqACoAKQAqACsALwAxADIANAA0ADUA
NwA4ADkAOgA/AEAAQABAAD8APwBAAEIAQgBCAEMAQwBDAEIAQAA+AD0APAA9AD4APgA8
ADoAOQA3ADUANAAwAC0AKwAqACkAJgAlACEAIAAeABwAHAAcABwAGgAYABYAFAASAA8A
DQAMAAoACgAJAAkACgAHAAcABwAFAAYABwAHAAgABwAGAAUAAwAEAAUABgAHAAkACAAI
AAgABAACAAEAAAACAAMABAAFAAUABgAGAAYABwAHAAcACAAIAAgABwAHAAUABgAGAAYA
BgAGAAcACAAHAAcABwAIAAoABwAGAAYACgAKAAgACAAHAAgABwAGAAcACAAKAAsACQAI
AAgABwAHAAcABwAHAAoACgAKAAoACAAIAAgABwAIAAkACgAKAAcABgAFAAQABAAFAAUA
BQAFAAUABgAHAAcABgAFAAMABAAFAAYABgAEAAQABAAGAAQABAAEAAMABAAFAAQABQAC
AAQABAAEAAQABAAGAAYACAAJAAgABwAHAAcADAANAA4ADwARABIAEgAUABIAEgASABIA
EgASABIAEwAQAA4ADQALAAsADAANAA4ACwAJAAgABQAEAAQABQAHAAkACQAIAAcABgAD
AAIAAQD//////v/+//3//f/9//3//f/9//3//f/9//3//v/+//3//P/7//r//f/+//7/
//////7//f/8//n/+f/9/wAAAgABAAEACQATABoAKQBEAFcAZABuAGsAXQBNADMAFAD6
/9r/s/+H/13/Of8Y//7+6f7l/vP+D/8w/1X/eP+S/6T/sv++/8f/0//e/+X/7P/y//f/
9v/5//n/+//7//z/+//+/wAAAQACAAEAAgACAAIABgAGAAYABgAHAAcACAAIAAgABwAH
AAYACQALAA0ADgANAAwACwAKAAwADQAOABEAEQARABIAEwATABIAEgATABcAFwAaABoA
GAAYABkAGgAcABwAHgAfACEAIQAhACEAIgAkACUAKAAqACsALgAxADAAMQAxADIANQA3
ADoAPAA8ADwAQABAAEAAQAA/AD8AQQBEAEUARgBFAEUARQBEAEMAQgBCAEIAQgBCAEEA
PgA+AD0AOwA5ADsAOAA2ADUAMQAvACsAKQAnACYAJAAiAB8AHgAdABoAGAAWABQAEgAR
ABEAEgASAA4ACwAJAAgACQAJAAkABwAFAAUABAAEAAIAAgACAAEAAgADAAQABQADAAIA
AgACAAEAAAAAAAAAAwADAAMAAwACAAIAAQAAAAAAAQACAAQAAgACAAEAAQD//wAAAAAA
AAIAAgADAAQABAADAAIAAgADAAEAAQACAAIAAgAAAAAABAAGAAYABgAGAAYABwAHAAQA
BAAFAAUABgAHAAgACQAJAAgABwAGAAgACAAIAAcABwAHAAcABgAIAAgACAAIAAgACQAJ
AAkACAAHAAcABwAGAAYABgAFAAcABwAHAAYABgAGAAYACAAKAAoACgAJAAYABQACAAEA
BAAFAAUABQAHAAcABwAEAAIAAgACAAIABAAEAAYABwAHAAcACAAJAAwADQAOAA8AEQAS
ABIAFAATABIAEQAQABEAEgATABUAFAASABEADwAOAA4ADgAOAA8ADQAMAAkABwAGAAYA
BwAIAAkACQAJAAYAAwACAAEA//////7//v////////////7//f/8//v//v///wEAAgD/
//7//f/8//3//v/+////AAAAAAAAAAD//wEAAQACAAAAAQAFAAsAEQAYACEAMABJAF4A
agBxAGkAWQBHADAAEADw/83/q/+D/1n/Nv8Y///+7f7t/v3+Gv87/1z/fv+a/67/vP/H
/9H/2v/j/+r/8P/3//r/+//7//7///8BAAEABAAGAAcACAAHAAgACAAIAAoACgAKAAoA
DQANAA4ADgANAA0ADgAOAA8AEQATABQAEgASABIAEgATABMAEwAVABcAFwAYABkAGAAW
ABUAFQAZABkAHAAcAB4AHgAfACAAHwAeAB8AHwAiACMAJAAlACQAJgAnACoALQAtAC8A
MQAwADEAMQAyADUANwA6ADwAPAA8AEAAQAA+AD4APQA9AEAAQgBCAEIAQQBBAEEAQAA9
ADwAPAA8AD4APgA9ADoAOAA3ADUAMwA1ADIAMAAvACsAKQAlACMAHwAeABwAGgAZABgA
FwAUABEADgALAAgABwAHAAgACAAGAAMAAQAAAAEAAQABAP////////7//v/9//z/+//5
//v/+//7//v/+//6//r/+v/5//j/+P/4//v/+//7//v/+v/6//n/+P/3//f/9//4//b/
9v/1//X/8//0//T/9P/1//b/+P/6//j/9//2//b/9//1//X/9v/4//j/9v/2//b/+P/4
//j/+f/6//z//f/5//j/+P/3//r/+//8//3//v/+//7//v/9//z/+//5//r/+//8//z/
+v/6//r/+v/7//3//v////3/+//6//n/+v/6//r/+f/7//v/+//6//j/+P/4//r//P/8
//z/+//5//n/9//3//b/9//3//f/+f/5//f/+f/z//X/9P/1//b/+P/4//j/+P/3//b/
9//3//r/+//9//////////////8BAAIAAgAEAAUABgAHAAgABQAEAAMAAwADAAIAAgAB
AAAAAAAAAAAA/v/7//n/9f/0//T/9f/3//f/9//2//X/9f/z//P/8//v/+//7v/u/+3/
7f/t/+3/7f/t/+3/7f/r/+v/7P/s/+7/7v/u/+7/7v/u/+3/7f/t/+z/6//q/+v/6//r
/+r/7P/r/+3/8f/5/wIADwAiADkASABSAFcATwBBADMAHAACAOj/x/+d/23/P/8a//7+
4/7T/tP+5f4C/yP/RP9i/3z/jv+g/6//vf/G/8v/0P/S/9f/2v/f/+X/5v/n/+n/6f/o
/+j/5//m/+j/6v/r/+z/8P/w//D/8P/u/+3/7f/s//D/8f/z//T/9P/1//b/9v/1//T/
8//y//T/9f/2//n/9//3//j/+f/5//j/+P/5//n/+f/8//z/+v/6//v//P/+//7/AAAB
AAIAAQAAAP//AwAGAAgADAAKAAkACgALAAwADQANAA4AEgAVABkAHAAZABgAGwAaABwA
HgAfACEAIAAiACIAIgAiACEAIAAeACAAIAAhACIAIQAgAB4AGgAbABsAGgAZABcAFAAS
ABEADgANAAoACQAJAAgABgAEAP///v/9//r//P/6//j/9v/2//X/9f/0//L/7//t/+z/
6//r/+v/6f/o/+f/5f/k/+f/6P/p/+n/5//n/+f/5//m/+T/4//i/+L/4v/j/+T/4v/h
/+D/3//h/+L/4v/i/+H/4f/h/+L/4v/i/+H/4f/h/+L/4v/i/9//3v/e/97/3//f/9//
4P/i/9//3v/e/+P/5P/j/+T/5v/o/+j/6P/m/+T/4//h/+H/4v/k/+X/5v/n/+j/6f/n
/+b/5f/k/+b/5v/m/+X/4//j/+P/4v/i/+L/4v/i/+T/5f/l/+X/4v/h/+H/4f/i/+L/
4v/h/+H/4f/h/+D/4v/i/+L/5P/i/+L/4v/h/+P/4//h/+H/4P/h/+H/4f/h/+H/3//h
/+H/3//g/+L/5P/k/+T/5P/i/+L/5P/l/+n/6f/q/+v/7v/v//D/8f/z//T/9P/2//X/
9P/z//L/8P/u/+z/6//v//D/8v/z/+7/7P/q/+j/5//l/+T/4f/j/+T/5v/p/+v/6//q
/+n/5v/j/+L/4f/h/+H/4P/g/+P/4//j/+P/4//j/+P/4//j/+P/5P/k/+b/6P/q/+z/
6f/o/+b/5f/n/+j/6f/q/+X/4//h/+T/6v/1////BQARACgAPwBKAFEAWABWAEsAPQAn
ABEA+P/a/7j/h/9J/xf/9/7i/tT+1/7l/gH/Jf9K/2n/hv+e/6z/uP/E/8//0//W/9v/
4P/i/+P/5v/p/+v/7v/v//H/8f/y//L/8f/w//T/9v/3//j/+P/4//j/+P/5//n/+v/6
//n/+f/6//r/+P/5//r/+v/9//7///8AAP7//f/8//3//v///wEAAwAFAAQABAAFAAYA
BQAHAAYABwAIAAoADAANAAwADQANAA8ADwAPAA8AEQAUABYAGgAaABkAGgAbAB8AIQAi
ACQAJQAnACoALAAsACwAMAAwADIAMgAxADEAMAAyADIAMgA2ADcAOAA4ADYANAAzADIA
MgAyADEALgAuAC0AKwApACgAJAAhAB8AHgAdABoAGQAVABQAEgAQAA4ADgAOAAwADgAM
AAoACAAFAAMAAgAAAAAA/////wAAAQABAAEA/////////v/+////AAABAAEAAAD///7/
/f8AAAAAAQACAP///v/+//7//////////////wAAAAAAAP///////wAAAQACAAIAAwAC
AAIAAQAAAAIAAgADAAQABQAFAAUABgAGAAMAAgACAAUABgAFAAYABQAGAAUABAAFAAYA
CAAJAAoACgALAAsACQAJAAkACQAKAAoACgAKAAkACAAHAAUABwAHAAcABgAHAAgACQAK
AAcABwAGAAUABwAHAAgACQAJAAgABwAFAAcABwAHAAYABgAGAAYACAAIAAgACAAHAAUA
BQAFAAUAAgD///7//f/8//7//v8AAAEAAQABAAIAAwAFAAUABQAFAAcACAAIAAoACQAI
AAcABgAGAAYABgAHAAUABAAEAAMAAAAAAAAAAAACAAEAAQD///v/+v/6//v/+//7//r/
+f/5//f/9//3//L/8f/v/+7/7//v/+//7//t/+3/7f/t/+7/7//x//L/8v/y//L/8v/w
//D/7//v//D/8P/w//D/7f/v//H/8v/y//X/+/8DAAsAEAAbADIASwBcAGQAZQBbAE8A
PQAiAAIA4P+7/5f/a/8//yD/Bv/v/uP+6/7//h7/Pf9c/3r/lP+s/7z/xf/L/9T/2//g
/+T/7f/2//n/9//5//n/+v/5//3//v/+//7///8AAAAAAAAAAAAAAAAAAAQABQAHAAgA
BgAFAAUABAAGAAcACAAIAAoACgAKAAoACgAJAAgACQAKAAsADQAPABEAEAAQABEAEwAT
ABYAFgAWABYAFwAYABgAGAAaABsAHwAfAB8AHwAeACAAIQAkACUAJQAnACkALAAtAC0A
LgAwADEAMwA0ADcAOAA9AD4APQA8ADoAOQA7AD4APwBAAEMAQwBDAEIAQAA+AD0APAA9
AD4APgA8ADoAOQA3ADUANwA0ADIAMQAsACsAKAAnACMAIgAgAB4AHQAcABsAGAAXABQA
EQAOAA4ADQANAAwACwAJAAgACAAFAAUABQADAAUABQAEAAQAAQAAAP///f//////////
/wAAAAABAAIAAAD+//3//P/9//3//f/9//v//P/8//z//f/9//3//v/+//7//f/9//z/
/P/7//r//P/8//3//v/9//3//f/+//7/+//6//r///8AAP//AAD//wAA///+/wAAAgAF
AAcAAwACAAIAAQADAAMAAwADAAUABgAHAAgABQAEAAMAAQADAAUABwAIAAcABgAFAAQA
BAAFAAUABQAFAAUABgAHAAUABAADAAEAAgADAAQABAADAAIAAQACAAQABAAEAAMABQAF
AAMAAwACAAMAAwADAAMAAwAFAAcABgAFAAQAAwACAAIAAgAEAAUABQAFAAYABwAJAAkA
CQAJAAwADgAPABIADwAOAA0ADAAMAAwADAANAA8ADgAOAA0ACwAKAAkACAAIAAcABwAF
AAEAAAAAAAEAAgADAAMAAwAEAAEAAAD///r/+f/3//b/+f/7//3////9//v/+f/3//j/
+f/7//z//P/8//z//P/7//r/+P/3//v//P/9//7/+f/5//n/+v/6//3/AQAHABEAGAAl
ADgATQBcAGIAYQBXAE0ANwAYAPj/2P+x/4f/W/83/xj//v7p/uP+7f4F/yL/Rf9k/4D/
mv+s/7z/x//R/9b/2//g/+T/7f/y//X/9//4//f/9//1//f/+P/4//j/+//8//z//P/9
//z/+//6//3//f/+//7//f/9//7//v/+////AAAAAAIAAgACAAIAAQABAAEAAwADAAMA
BAAFAAUABAAEAAUABwAHAAoACgALAAwADgAQABEAEAARABEAFAAVABYAFwAXABgAGAAa
ABsAGwAdAB8AIwAlACYAKAAqACsALQAuAC8AMAA1ADYANgA2ADUANQA4ADoAOgA6AD0A
PQA9ADwAOQA4ADgAOAA6ADoAOQA2ADQAMwAxAC8ALwAsACoAKQAoACcAJAAjAB8AHgAc
ABoAGQAYABcAFAASABAADgAMAAoACQAJAAgABwAFAAQABAACAAEAAAD9///////+//7/
/P/8//z/+//7//v/+//7//n/+P/4//j/9f/0//T/9P/2//f/+P/5//f/+P/4//j/9f/1
//X/9v/3//j/+P/5//j/+P/3//b/9//4//r//P/8//v/+v/6//3/+//7//z/AAAAAP7/
/v/8//z/+v/4//z//v8BAAMAAQAAAAAA///9//3//f/9/wAAAAAAAAAA/v/+//7//f/+
////AAAAAP///v/9//z//P/9//3//f/+//3//f/9//v/+v/5//f/+P/5//r/+v/4//j/
+P/6//j/+P/4//f/+f/5//f/9//3//f/9v/1//f/+P/4//j/+P/4//f/9v/3//f/+v/7
//3//////////////wAAAAD//wAAAwAEAAUABgACAAAA/v/9/wAAAAABAAEAAAAAAAAA
AAD///3//P/5//f/9v/2//f/9f/1//T/8//0//P/9P/1//D/7//t/+z/6//r/+v/6//s
/+3/7v/v/+z/6//r/+r/6//s/+3/7v/u/+7/7f/t/+v/6v/p/+j/6//r/+v/6v/q/+v/
7f/z//3/BgARACQAOwBIAFAATwBHAD0ALwAaAAAA4P+3/4v/Wf8r/wr/8P7f/tn+5f75
/hT/M/9U/3D/iP+c/6r/uf/H/9D/1f/Y/9j/2//e/+P/5//q/+v/7f/t/+7/7v/t/+z/
7v/w//H/8v/2//b/9v/2//f/9//4//j/9//3//j/+P/2//f/+P/4//n/+v/7//z/+//7
//v//f/8//v/+//7//3//P/8//3//v/9/////v///wAAAgAEAAgACAAKAAsADQANAA0A
DQAPABIAFAAYABgAFwAYABkAGgAbABsAHAAfACEAJAAmACMAIgAlACQAJQAmACYAJwAm
ACgAKAAoACkAKQApACgAJwAmACYAJgAmACYAJQAiACUAJQAkACMAIgAeABsAGQAXABcA
FQAVABEAEAAOAAwACAAGAAQAAAABAAAA///+//n/9//2//T/9v/1//X/9v/3//f/9//1
//P/8//y//L/8v/y//L/8f/x//H/8f/x//P/8v/y//L/8f/w//D/8P/u/+3/7P/r/+3/
8P/y//T/8v/x//D/8P/x//L/8v/z//X/9v/2//b/9P/0//X/9v/3//f/9//4//b/8//y
//L/9v/2//T/9P/4//r/+v/6//j/+P/5//n/+v/6//v/+//6//n/+P/3//v//P/9//7/
/P/8//z/+//5//n/+f/4//r/+v/6//r/+P/5//n/+f/6//n/+f/5//r/+v/6//n/9//3
//f/9v/3//j/+f/8//r/+P/2//P/9v/3//b/9//2//n/+//6//j/+P/4//j/+//8////
AQABAAEAAgADAAUABQAFAAUABQAGAAYACAAKAAoACgAKAAsACgAJAAkACAAGAAUAAwAD
AAQABQAGAAIA///9//n//P/+/wEABQAFAAUABAADAP//+//5//f/9f/1//T/9P/4//n/
+v/7//j/9//2//X/+f/7//7/AAD+//z/+v/4//r/+v/5//n//P/8//z//P/7//v/+f/6
//z/BwARABcAGwAoAEEAVgBjAG4AbgBlAFkARwAxABoA+P/S/6f/b/9B/x3/AP/s/uv+
8/4H/yf/Tv91/5T/rv+8/8j/0v/b/+H/5v/t//L/9v/5//z//f/9/wAAAQADAAMABgAI
AAkACgAKAAoACQAIAAwADAAMAAwADwAPABAAEAAPAA8AEAAQABAAEQASABIAEAAQABAA
EAANAA==
         </WaveFormData>
      </LeadData>
      <LeadData>
         <LeadByteCountTotal>10000</LeadByteCountTotal>
         <LeadTimeOffset>0</LeadTimeOffset>
         <LeadSampleCountTotal>5000</LeadSampleCountTotal>
         <LeadAmplitudeUnitsPerBit>4.88</LeadAmplitudeUnitsPerBit>
         <LeadAmplitudeUnits>��V</LeadAmplitudeUnits>
         <LeadHighLimit>2147483647</LeadHighLimit>
         <LeadLowLimit>268435456</LeadLowLimit>
         <LeadID>V4</LeadID>
         <LeadOffsetFirstSample>0</LeadOffsetFirstSample>
         <FirstSampleBaseline>0</FirstSampleBaseline>
         <LeadSampleSize>2</LeadSampleSize>
         <LeadOff>FALSE</LeadOff>
         <BaselineSway>FALSE</BaselineSway>
         <ExcessiveACNoise>FALSE</ExcessiveACNoise>
         <MuscleNoise>FALSE</MuscleNoise>
         <LeadDataCRC32>1297189858</LeadDataCRC32>
         <WaveFormData>
BgAGAAYABgAEAAQABAAEAAcACAAJAAoADQAOAA8AEAASABIAEgASABUAGAAbAB4AHAAc
ABwAHAAfACAAIQAiACMAJAAlACYAJAAkACQAJAAmACYAJgAmACMAIgAhACAAHgAeAB4A
HgAbABoAGQAYABYAFAASABAADwAOAA0ADAAJAAYAAwAAAAAAAAAAAAAA/f/8//v/+v/4
//j/+P/4//b/9v/2//b/8//y//H/8P/x//L/8//0//T/9P/0//T/8f/w/+//7v/x//L/
8//0//L/8P/u/+z/7//w//H/8v/x//D/7//u/+3/7P/r/+r/7v/w//L/9P/x//D/7//u
//H/8v/z//T/8v/y//L/8v/w//D/8P/w//H/8v/z//T/8v/y//L/8v/z//T/9f/2//T/
9P/0//T/8v/y//L/8v/0//b/+P/6//f/9P/x/+7/8f/y//P/9P/0//T/9P/0//T/9P/0
//T/9P/0//T/9P/x//D/7//u//D/8P/w//D/8v/y//L/8v/x//D/7//u//D/8P/w//D/
7//u/+7/7//z//T/9v/3//f/+P/5//n/9//3//j/+P/7//3///8BAP7//P/6//j//P/9
//7//f/6//r/+f/5//b/9f/z//L/8//z//T/9v/0//P/8f/w/+//7P/q/+j/5//l/+P/
4//h/+L/4v/i/+T/5f/m/+j/5v/l/+T/4//l/+b/5//o/+T/5P/l/+X/4//i/+L/4f/i
/+T/5v/p/+v/6f/o/+b/6f/s//f/DAAdACkANAA9AEEARQBPAFQAVgBUAEkALwAFANX/
rP+D/1//Rv8//0b/WP9q/33/kf+j/63/t//D/87/1//d/+D/3//b/93/3//h/+P/5v/n
/+j/6f/n/+b/5v/l/+n/6f/p/+n/7P/s/+z/7P/q/+v/6//r/+z/7v/v//D/7v/u//D/
8P/w//D/8P/w//P/8//z//P/8f/x//L/9P/2//f/9//4//b/9//5//n/+//7//v//v/8
//z//f/9//3//f/9//7/AwAFAAcACQAJAAgACAAKAA0ADgAPABIAFQAYABsAHQAcAB4A
HwAeACAAIAAiACMAIgAlACUAJwAoACkAKQApACkAKQApACkAJwAnACcAJwAoACcAJwAm
ACIAIAAgAB0AGwAaABkAGAAXABcAFQAUABEADwAOAAoACwALAAoACQAFAAMAAAD//wEA
AQAAAAEA/v/8//z/+//7//v//P/7//z///8AAAEA/f/8//v/+f/7//v/+//7//r/+//8
//v//f/8//n/+P/6//v//v/9//r/+f/4//f/+P/5//j/+P/7//z//v///////v/8//v/
/v///wAAAQAAAP///v/8//7/AQABAAAA/v///wAAAAACAAIAAQABAAIAAQAEAAcABgAD
AAIAAwAFAAUABQAGAAYABAAEAAQAAQABAAIAAgADAAQABAAFAAMAAgAAAP//AQABAAEA
AQADAAQAAgADAAEA////////AwADAAMAAgAAAAIAAAD//wEAAQABAAEAAQABAAEAAQD+
//7///8AAAEAAgACAAMABQAGAAQABQAFAAcACwANAA4ADwAOAA4ADQAMAA0ADgAPABAA
EgASABIAEwASABEADgAMAA0ADQAOAA4ACwAJAAgABgAHAAcACAAJAAkACAAIAAcAAwAA
AP3/+//6//n/+v/7//v/+v/5//j/+v/6//v//f/7//v/+//8//v/+v/5//b/+f/7//z/
/P/7//v/+v/4//r//P/9//3////+//z/+//6/wEADAAdAC8APgBJAFEAVwBbAFoAWgBc
AFcASQAvAAsA6P/F/53/dP9Z/1T/YP9y/4X/mf+r/7n/xf/R/9z/4//p//D/9f/3//f/
9//1//P/9//3//f/9//7//z//v////7//f/8//v//f/+////AAAAAAEAAQABAAEAAgAC
AAIAAwAEAAcACAAGAAQAAgAAAAMABQAHAAkABwAHAAgACgAKAAkABwAGAAcACQAMAA0A
DAALAAoADAAPABAAEgATABQAEwASABIAEgATABQAFQAZABoAHAAgACEAIAAfACAAIwAm
ACkAKwApACwALgAuADAAMAAyADMANgA5ADkAOwA5ADkAOAA3ADkAOwA9AD8APgA9ADwA
OwA4ADcANwA2ADUANAA1ADMAMAAuACwAKgApACkAJwAmACYAJQAlACIAHQAbABgAFQAW
ABUAEwATABAADwANAA0ADQAMAA0ADQAKAAkACQAHAAcACQAJAAkACAAIAAgABwAGAAUA
BAADAAQABQAGAAUACAAIAAYABgAFAAUABwAFAAcABwAHAAcABwAHAAUABAAGAAYABwAH
AAYABgAFAAUABwAHAAcABwAJAAkACQAIAAUABwAGAAQABQAHAAkACgAKAAoACQAJAAkA
BwAJAAsADAALAAwADwAMAAsACgAKAA4ADAAMAAwACwALAAwADAAKAAoACQAJAAsADAAM
AA0ACgAJAAgABwALAAwACgALAAsACQAJAAkACgAJAAgABgAHAAoACQAJAAkABQADAAQA
BgAGAAYABgAIAAkACwAMAAoACwALAA0ADwARABIAEwAQABAADwAOABIAFAAWABgAFQAU
ABMAEwAVABUAEwASABMAEwAUABQAEgAPAA0ACgALAAsADAANAAwACgAJAAcABQAEAAMA
AwADAAEAAQABAP///v/9//z//v/+////AQAAAP///v/+//z//P/8//r/+//9//7//v/8
//3//f/8//7/AAABAAEAAQACAAQAAwACAAMADAAfADEAQABNAFUAUwBTAFQAVgBWAE8A
PQAhAP3/1v+3/5P/bv9V/1b/aP98/43/m/+r/73/x//P/9r/5f/t//D/8//1//P/8f/1
//f/+v/7//z//f/+//7///////7//f/8//v///8AAAEAAgAAAAEAAQABAAEAAgACAAIA
BAAEAAYABgADAAIAAQAAAAQABQAGAAcABgAFAAUABgAJAAkACAAIAAgACQALAAsACQAJ
AAkADAAPABAAEgATABQAEwASABIAEgATABQAFQAYABgAGQAcAB4AHgAeACAAIwAmACkA
KwAqACwALQAsAC4ALgAwADEAMgA1ADUANwA1ADUANAAzADYANwA4ADkAOAA3ADYANQA0
ADMAMwAyADEAMAAxAC8ALAAqACgAJgAlACUAIwAiAB4AHQAdABoAGgAZABcAFQAUABMA
EQARAA0ACwAIAAcABwAGAAcABwAIAAcABwAFAAUABwAHAAcABgAGAAYABQAEAAMAAgAB
AAAAAQACAAEAAgACAAAAAAADAAMABQADAAMAAwADAAMAAgABAP7//P///wAAAgADAAMA
AgAAAP//AwADAAMAAwAFAAUABQAEAAMABQAEAAIABQAHAAkACgAHAAYABAADAAMAAQAD
AAUABwAFAAUABwAFAAUABQAGAAkACAAJAAoACAAHAAcABgAGAAYABQAFAAYABgAFAAUA
AwADAAMAAwAFAAYABAAFAAMAAQABAAEAAwADAAMAAgAEAAYABAADAAEAAQABAAEAAwAF
AAQAAgACAAIAAgABAAEAAgACAAUABwAIAAsACQAJAAgABwAIAAoACwAMAA8AEAARABIA
EAAQABAAEQARABEADwAOAA0ACwAKAAgACgAJAAkACAAFAAUABgAHAAUABAAEAAMAAwAC
AAEAAQD8//n/+P/3//r/+v/6//r/+//6//r/+//6//n/+P/4//r/+v/6//j/9v/3//f/
9v/4//n/+f/4//j/9v/3//f/9//4//r/+//+/wEACAAVACUAMAA7AEsAUwBVAFgAXABa
AFMARQArAAcA4P/F/6X/fv9f/1T/Vv9i/3P/h/+d/6//v//P/9z/4f/j/+L/5//n/+n/
6//x//X/9f/1//X/9f/0//T/9f/1//n/+f/5//n/+v/6//r/+v/4//n/+f/5//z//v//
/wAA/P/6//r/+P/7//z//f/+//z/+//6//n//P/9////AgADAAMAAgACAAEAAQACAAEA
AwADAAMABgAEAAQABQAFAAUABQAFAAYACQALAA0ADwAPAA4ADgAQABUAFgAXABoAGgAc
AB4AHwAeACAAIQAgACMAJAAnACkAKQArACoAKwAuAC8ALwAvAC4ALQAsACsALQAtAC0A
LQAsACsAKwAqACYAJAAkACEAIgAiACIAIgAeAB0AGgAYABQAEwATABAAEAAPAA0ACwAI
AAcABQAFAAcABwAGAAcABAAAAP7/+//9//3//v/9////AQABAAEA///+//3/+//9//3/
/f/9//r/+f/4//X/+v/6//j/+P/6//v//v/9//r/+f/4//f/+f/7//v//P/7//r/+v/5
//z//P/7//v//f/9//3//f/8//v/+v/4//n//f/+//7//P/9//7//v/+//7//f/9////
/f///wEA///9//3///8AAAEAAgAEAAMAAAD///7//v///wEAAgACAAIAAQABAAEAAAD+
//3///8BAAMABQAFAAQAAAD//wEA/////////////////v/+/wAA/v/9////AQABAP//
AAD///7//f/8//3///8CAAQABgAHAAcACQAHAAcABgAFAAYACAAJAAoACwAMAA0ADgAM
AAwADAANAA8ADwANAAwACQAHAAYABAAGAAUABQAEAAEAAQACAAMABQAEAAQAAwD+//z/
+v/5//f/9f/1//X/+P/4//j/+P/2//T/8//z//P/8//z//T/9f/2//f/9v/1//X/9P/y
//P/9f/2//b/9v/y/+//8f/1//j/+P/7/wIADwAiAC8AOwBIAFUAXwBlAGsAbABsAGYA
UwAzAAcA2/+0/4v/af9U/0v/UP9i/3j/j/+n/7n/w//P/9v/3v/f/+P/5v/n/+v/7//z
//X/9f/1//P/8f/v//P/9P/2//f/+f/5//n/+f/5//j/9//2//f/+f/6//v/+f/6//r/
+v/6//r//P/8//7//v/+//7//f/9//3//f/+////AQAEAAUABQAEAAQAAgADAAUABQAI
AAkACgAOAAsACgAKAAkADAANAA4AEAAQABEAEgATABQAFAAVABgAHQAeAB8AIgAiACQA
JgAnACcAKgAsACwALgAuADAAMQAwADMAMwA1ADQANQA1ADUAMwAzADMAMwA0ADUANgA3
ADQAMwAzADIALgAsACwAKQApACgAJwAmACMAIQAdABoAGwAbABwAGgAWABUAEwARAA8A
DQAKAAkACwALAAoACwAIAAYABgAFAAUABQAGAAUABAAFAAQAAwADAAQABQAFAAcABwAH
AAcAAwABAP//+/8BAAIAAQACAAUABQAHAAUAAwADAAMAAwAEAAUABAAEAAMAAgACAAEA
AwAEAAQABQAFAAUABQAFAAUABQAFAAQABQAJAAoACgAHAAcABwAGAAcACAAIAAkABwAF
AAcACQAHAAUABQAHAAkACQAJAAoACwAIAAcABgAIAAkACwAMAAkACAAGAAUACAAIAAcA
BwAJAAkACQAJAAgACAAFAAUACAAHAAgACQAIAAcABgAEAAQABgAEAAMABAAFAAYABwAB
AAQABAAEAAQABAAGAAcACQAKAAkACQAIAAkACwANAA4ADwAPABAAEAAQAA8AEAARABIA
FAAUABQAFQAUABMAEAAOABEAEQASABIADwANAAwACgAHAAcACAAJAAoACgALAAsABgAE
AAIAAQABAP////////7//v/+//7//f/8//z//f/9//3//f/+//3//P/7//j/+v/9////
AAD//////v/8//r/+v/9/wEAAwAAAPz///8EAAMADAAdAC0APABNAFcAWQBbAFwAWgBY
AFMAQwAnAAUA5P/D/53/cv9X/1b/Yv90/4n/n/+z/7//yf/R/9j/3//n/+z/8f/3//n/
+f/5//f/9//3//f/9//7//z//v////7//f/8//v//f/+////AAD+//////////7//v/9
//z///8AAAMABAABAAAA///+/wIAAwAEAAUABQAFAAYACAAHAAcABgAGAAgACQALAAsA
CQAJAAkADAAMAAwADQANAA8ADwAPABAAEgATABQAFQAZABoAHAAgAB8AHgAdAB4AIQAk
ACcAKQArAC4AMAAwAC4ALgAwADEAMwA3ADgAOwA7ADsAOgA5ADkAOQA5ADkAOwA7ADsA
OwA6ADkAOQA4ADcANgA3ADUAMgAwAC4ALAAqACkAJgAkACAAHwAfABwAGAAXABUAEwAV
ABUAFAAVABIADwALAAkACQAIAAkACQAGAAUABQADAAEAAwADAAMAAwAEAAUABQAEAAMA
AgABAAEAAQABAP//BAAEAAIAAgACAAEAAgD//wAAAQACAAMAAQABAP///v/+//7/////
/wIAAgABAAEAAAD///7//f/+////AAAAAP//AQAAAP7/AAABAAIAAgAEAAQAAwADAAEA
//8BAAMABQADAAMABQACAAEAAAAAAAMAAgADAAQAAwADAAQABAAEAAQAAwADAAYABgAF
AAUAAwADAAMAAwAEAAQAAQABAAMAAQABAAEAAQABAAEAAAABAAQAAwADAAAA///+//3/
//////////8CAAAAAAD+//z//P/8//z//v///wEAAgAAAAEAAQADAAYABwAHAAcABwAI
AAgACAAGAAYABgAGAAgACgAMAA8ADgANAAoACAAKAAkACQAIAAkABwAGAAQAAAD/////
//8CAAIAAwADAP///P/5//f/9v/1//b/9//3//b/9f/0//H/8P/w//H/9P/1//b/+P/2
//T/8v/u/+//8f/y//L/8v/z//P/8v/y//T/9f/z//P/9P/2//f/+P/5//z/BQAXACgA
NwBDAEkASQBKAEoARgA9ADUAJwALAOz/y/+r/4T/X/9M/0z/Wv9r/33/lf+p/7f/wf/K
/9H/2f/e/+P/5//r/+3/6//r/+3/7f/t/+3/7//w//L/8//0//P/8v/x//L/8v/y//L/
8//1//b/9//2//b/9f/0//X/9v/5//r/+P/4//j/+P/3//f/9//3//j/+f/7//7//f/7
//j/9v/5//v//v////3//f/9/wAA/v/+//////8DAAMAAwAEAAQABQAGAAcACgAKAAsA
DgAOAA4ADgAQABEAFAAXABkAGQAcAB4AHgAcABwAHgAfACIAJQAlACcAJgAnACcAJwAl
ACUAJQAlACYAJwAoACkAJgAlACUAJAAjACIAIwAhAB4AHAAaABgAFAATABAADgAPAA8A
EAAOAAkABwAEAAEAAQABAAAAAQD///3/+v/5//r/+P/4//f/9//3//j/9//1//X/8//x
//L/8v/y//H/8f/x//H/8f/v/+//7//t//H/8v/x//L/8P/v//D/7f/v/+//7//v/+//
7//t/+z/7P/s/+3/7f/w//D/7//v//D/7//u/+3/7v/v//D/8P/u//H/8f/w//D/8f/y
//L/9P/0//P/8//y/+//8P/x//L/8f/y//X/8//z//P/9P/z//D/7//u//D/8f/z//T/
8v/y//H/8f/z//T/9P/1//P/8//z//P/9P/0//H/8f/y//H/8v/z//T/8//y//D/8v/0
//L/8f/v/+//7//v/+//7//v/+//8P/w//L/8v/s/+z/6v/r/+7/8P/w//D/8P/t/+3/
7v/u//D/8//1//n/9//3//b/9f/3//j/+P/4//v//P/9//7//f/8//v/+//9//3/+//6
//z/+//7//r/+P/1//P/8P/w//H/8//1//P/8v/y//H/8P/u/+z/6//r/+n/6f/p/+n/
6P/n/+b/5v/m/+f/6f/o/+f/5v/m/+j/6P/o/+b/6P/p/+n/6P/n/+f/5v/k/+j/6P/n
/+f/5//m/+T/5//q/+//9v8BAA8AHgApADUAOQA7AD4AQAA+AD0ANQAfAP3/2P+3/5f/
cP9N/0D/Rv9U/2f/ef+J/5n/qf+3/8T/z//V/9r/2//b/9//4f/j/+f/6f/p/+n/6f/p
/+j/6P/n/+n/6f/p/+n/6//s/+3/7v/r/+v/6v/p/+z/7v/v//D/8P/w//L/8v/x//D/
7//u//D/8f/y//P/8f/x//L/9P/1//X/9P/0//b/9//5//n/+P/3//b/+P/5//r//P/9
//7//f/8//z/AAABAAIAAwACAAIAAwAGAAYABgAGAAgADAAQABQAFwAVABYAFgAUABcA
GAAbAB0AHQAfAB4AHwAgACEAIQAhACIAIwAkACUAJAAjACIAIQAhACEAIgAiAB4AHAAc
ABkAFwAWABUAFAATABMAEQAQAA0ACwAKAAYABQAFAAQAAwAEAAMAAQABAP///f/6//n/
+v/4//j/9//1//P/8v/v//D/8//0//X/8v/y//L/8f/v/+//7//v/+7/7//w/+//8f/w
/+3/7P/v/+//8f/v/+//7//v/+//7//v/+3/7P/t/+7/8P/x/+//7v/s/+v/7//v/+//
7//t/+3/7f/s/+7/8f/x//D/8v/z//T/9P/x//D/7v/t/+7/7f/w//P/9P/z//T/9//0
//P/8v/y//X/9P/1//b/9P/z//P/8v/y//L/8f/x//T/9P/z//P/8f/x//H/8f/y//L/
7//v//H/7//v/+//8//z//P/8v/w//L/8P/v/+//7//v/+//8f/x//H/8f/v/+7/7//u
/+7/7P/u/+7/7//w//H/8v/x//H/8v/y//T/9f/1//f/+v/7//v/+//9//7//v/+//7/
/v/+//7//P/8//z//f///wEAAQACAP7/+//5//b/9//1//T/8v/y//P/9f/3//f/9v/2
//X/8v/w/+7/7f/q/+f/5v/l/+f/6P/p/+r/6P/m/+X/5f/n/+f/5//o/+n/6v/r/+r/
6f/p/+j/5v/n/+n/6v/q/+j/5v/l/+X/5//s//D/8f/6/wkAGgAlADEAQABJAE0AVQBZ
AFwAXABYAEkAJQDv/8H/nP91/1X/RP9F/1D/ZP96/43/n/+z/7//x//T/9z/3f/d/+D/
5f/p/+f/6f/r/+v/7//v/+//7//t/+z/7P/r//D/8f/y//P/8//y//H/8P/y//P/8//z
//P/9P/0//T/8//y//P/8v/0//b/+P/6//j/9//2//X/9v/3//n//P///////v/+//3/
/f/+//3//v///wAABAADAAIAAgABAAQABQAGAAgADAANAA4ADwAOAA4ADwASABUAFgAX
ABoAGQAcAB8AIQAjACYAKAAoACgAKAAqACsAKQArACoAKwAuADEAMwA1ADIAMQAwAC8A
MQAxADEAMQAuAC0ALQAsACgAJgAmACMAIgAiACIAIgAeAB0AGgAYABYAFQAVABIAEQAR
ABAADwALAAkABgAFAAcABwAGAAcACAAGAAYABQAEAAMAAwABAAIABQAGAAcAAwACAAEA
//8AAAEAAgADAP////////3/AgACAAAAAAABAAEAAwABAP//////////AgADAAIAAgAA
AAAAAQABAAMABAAEAAUABwAHAAcABwAHAAcABwAGAAYACQAJAAgABwAHAAcABgAHAAgA
CAAJAAoACQAMAA8ADgALAAoACwANAA0ADQAOAA0ACgAJAAgACAAJAAsADAAMAAwACwAL
AAsACgAIAAcACgALAAwADQANAAwACAAHAAkABwAHAAcACQAJAAkACAAKAAwACgAJAAsA
CwALAAsACgAHAAYABQAEAAUABwAKAAwACgALAAsADQAOAA8ADwAPABEAEgASABIAEgAS
ABIAEgATABQAFQAXABUAFQATABIAEgARABEAEAASABEAEQAQAAwACwALAAsADQAMAAwA
CwAKAAgABgAFAAEA////////AAAAAAAAAAD+//z/+//7//z//f/+/wAAAAAAAAAA/v/+
///////+//7///////7/+v/6//3//////wAAAgAHAAgACQAMABkAKwA6AEcAUwBZAF8A
ZABkAF4AVQBLADcAFwD0/9X/sf+K/2f/Wv9g/27/ff+P/6H/t//J/9f/3v/h/+f/7P/t
//H/9////////f/8//v/+v/5//z//P/9//3///////////////7//f/8////AQACAAMA
AAAAAP///v8AAAAAAgACAAMABAAFAAYABAADAAIAAQACAAMABQAIAAkACQAIAAgACgAL
AA0ADQANAA0ADQAQAA4ADgAPAA8AEgATABQAFgAXABcAFwAXABgAGAAZABwAIAAgACAA
IgAiACQAJgAnACgALAAvADAALgAuADAAMQAyADUANQA3ADkAOwA8AD0APAA7ADoAOQA6
ADsAPAA9ADoAOQA5ADgAOAA2ADYAMwAxADAALwAuACkAJwAjACAAHwAfACAAHgAbABkA
FgATABQAEwARABEAEAAPAA0ADQAKAAgACAAHAAcABwAIAAcABAAFAAQAAwACAAIAAgAB
AAQABQAGAAcABAADAAIA//8EAAQAAgACAAEAAQADAAEAAwADAAMAAwADAAMAAQAAAP//
/v/+//3///8AAAAAAQABAAEAAQABAP////////7///8DAAQABAABAAEAAQAAAAQABgAH
AAkABwADAAMAAwAFAAMAAwAFAAYABwAIAAoACgAGAAQAAgADAAUACAAKAAcABgAEAAMA
BAAEAAMAAwAEAAUABgAHAAYABAD///3/AAD//wAAAQACAAEAAAD+/wAAAgAAAP//AAAB
AAIAAwACAAEAAAD///7/AAACAAQABAADAAIAAQAAAP7///8BAAIAAgADAAMABQAGAAcA
BwAHAAgACgALAAwACwAKAAkACAAJAAoACwANAA8ADwANAAwACgAJAAkACAAIAAcABwAG
AAIAAQABAAEAAgACAAMAAwAAAP7//P/7//j/9f/0//P/9//4//n/+v/3//T/8v/x//L/
8//0//b/9v/2//b/9P/z//P/8v/w//P/9f/2//b/9P/w//H/8//z//T/9v/5//z///8E
AA8AHwAuADsARQBLAFEAVABQAEoAQQAxABcA9//Y/7v/l/9w/1P/TP9W/2T/df+J/5v/
r/+//8n/1P/Z/9v/3v/h/+X/6//v//H/8//y//H/8P/v//D/8P/x//H/8//z//P/8//z
//L/8f/w//H/8//0//X/9f/2//b/9v/0//T/9v/2//j/+P/4//j/9//3//f/9//5//n/
+v/8//z/+//5//j/+v/7//3//f/+////AAAEAAEAAAAAAP//AgADAAQABgAHAAcABwAH
AAgACAAJAAwADwAQABEAFAATABQAFQAVABYAGgAdAB4AHgAeACAAIQAgACMAIwAlACcA
KQAqACsAKgApACgAJwApACkAKQApACcAJQAkACIAIAAeAB4AGwAaABoAGgAaABcAFQAR
AA4ADgANAA0ACgAGAAUAAwABAAAA///9//3//v/9//v/+//5//b/9f/z//T/8//z//H/
7//x//H/8f/w//D/8P/v/+//7//v/+//7P/r/+r/5//r/+z/6//s/+v/6//t/+v/6f/p
/+n/6f/s/+3/7P/s/+n/6P/o/+f/6f/q/+r/6//s/+v/6v/p/+v/6//r/+r/7P/v/+//
7v/q/+n/6P/m/+r/7P/t/+//7f/r/+3/7//t/+v/6//t/+3/7f/t/+7/7//s/+v/6v/s
/+3/7//w/+3/7P/q/+n/6v/q/+n/6f/r/+v/6//r/+v/6v/m/+X/6P/n/+j/6f/q/+n/
6P/m/+b/6P/m/+X/5v/n/+j/6f/m/+X/5P/j/+b/5v/o/+j/6P/o/+X/5f/m/+b/6f/r
/+z/7//v/+//7v/t/+3/7v/u/+7/8v/0//b/+P/2//T/8v/x//T/9f/0//T/9v/1//X/
9P/z//H/8P/u/+z/6//r/+v/6f/o/+j/5//m/+b/5v/n/+T/4f/g/9//3v/e/97/3v/g
/+D/4f/j/+D/3//e/97/3//g/+H/4P/i/+P/4//i/+H/4f/g/97/4P/g/9//3//f/+D/
4P/j/+j/7f/y//3/DQAcACUALQAvADUAPABAAEAAOQApAAsA5f++/5//f/9c/0X/QP9I
/1L/Yf9z/4f/mf+n/7X/wP/L/9P/1P/V/9P/1f/V/9n/2//f/9//3//f/9//3v/e/93/
4f/h/+H/4f/i/+L/4v/i/+L/4//j/+P/4//k/+T/5P/i/+L/5P/k/+b/5v/m/+b/5//n
/+f/5//l/+X/5v/o/+v/6//q/+r/6P/p/+v/6//t/+3/7f/w//D/8P/x//H/8f/x//H/
8v/1//f/+f/7//v/+v/6//z//P/8//z//v8AAAQACAALAAkACgAKAAgACgAMABAAEwAT
ABUAFAAVABYAFwAXABcAFwAXABcAFwAXABcAFwAXABkAGQAaABoAFwAUABMADwAOAA4A
DgAOAAoACQAGAAQAAQD///7/+v/7//v/+v/5//X/8//w/+//7//v/+7/7//u/+z/7P/r
/+j/5//n/+X/5v/p/+r/6//p/+j/5//l/+f/5//n/+f/5f/l/+X/4//j/+L/3//e/+H/
4//n/+f/5P/j/+L/4f/i/+P/4v/i/+L/4v/j/+P/4v/i/+H/4f/k/+X/5v/n/+b/5f/k
/+L/4v/l/+X/5P/m/+f/6P/o/+b/5v/l/+X/5v/l/+j/6//o/+X/5P/l/+j/6f/q/+z/
7f/q/+n/6P/n/+f/6P/o/+n/6v/q/+v/6//q/+j/5//p/+n/6f/p/+z/7P/p/+n/6P/l
/+T/4//n/+f/5//m/+X/5v/j/+H/4v/j/+T/5f/j/+X/5//k/+T/5P/k/+T/5f/n/+r/
7P/r/+v/6v/r/+7/7//v/+//7f/u/+7/7v/x//L/8//0//b/9v/2//f/9v/1//L/8P/w
/+//7//u/+v/6f/o/+b/5//n/+j/6f/r/+r/6v/p/+X/4v/f/93/2f/X/9f/1//b/9z/
3f/e/9z/2v/Z/9n/3P/d/97/4P/d/9z/2//Y/9j/2f/Z/9j/2f/b/9z/3P/a/9j/1//X
/9n/4P/m/+f/5P/r//7/DwAdAC4AOwBDAEkATQBOAEwARgA3ABsA8f/H/6D/df9P/zr/
Nf84/0b/XP91/43/of+t/7X/vf/E/8f/yf/M/9P/1//X/9n/2f/X/9n/2f/Z/9n/3f/e
/+D/4f/i/+H/4P/f/+D/4P/g/+D/4v/j/+P/4//h/+L/4v/i/+T/5P/m/+b/5P/k/+T/
5P/h/w==
         </WaveFormData>
      </LeadData>
      <LeadData>
         <LeadByteCountTotal>10000</LeadByteCountTotal>
         <LeadTimeOffset>0</LeadTimeOffset>
         <LeadSampleCountTotal>5000</LeadSampleCountTotal>
         <LeadAmplitudeUnitsPerBit>4.88</LeadAmplitudeUnitsPerBit>
         <LeadAmplitudeUnits>��V</LeadAmplitudeUnits>
         <LeadHighLimit>2147483647</LeadHighLimit>
         <LeadLowLimit>268435456</LeadLowLimit>
         <LeadID>V5</LeadID>
         <LeadOffsetFirstSample>0</LeadOffsetFirstSample>
         <FirstSampleBaseline>0</FirstSampleBaseline>
         <LeadSampleSize>2</LeadSampleSize>
         <LeadOff>FALSE</LeadOff>
         <BaselineSway>FALSE</BaselineSway>
         <ExcessiveACNoise>FALSE</ExcessiveACNoise>
         <MuscleNoise>FALSE</MuscleNoise>
         <LeadDataCRC32>3229671615</LeadDataCRC32>
         <WaveFormData>
CgAKAAoACgAJAAgABwAGAAkACgALAAwADwAQABEAEgAUABQAFAAUABcAGgAdACAAHgAe
AB4AHgAiACQAJgAoACkAKgArACwALAAsACwALAAtAC4ALwAwAC0ALAArACoALAAsACwA
LAApACgAJwAmACIAIAAeABwAGwAaABkAGAAVABIADwAMAAoACgAKAAoABwAGAAUABAAD
AAIAAQAAAAAAAAAAAAAA/v/8//r/+P/6//r/+v/6//z//P/8//z/+f/4//f/9v/5//r/
+//8//r/+P/2//T/9//4//n/+v/5//j/9//2//X/9P/z//L/9P/2//j/+v/4//b/9P/y
//X/9v/3//j/9v/2//b/9v/0//T/9P/0//X/9v/3//j/9//2//X/9P/3//j/+f/6//j/
+P/4//j/9//2//X/9P/2//j/+v/8//n/9v/z//D/8v/0//b/+P/4//j/+P/4//f/9v/1
//T/9v/2//b/9v/z//L/8f/w//L/8v/y//L/9P/0//T/9P/x//D/7//u//D/8P/w//D/
7v/u/+7/8P/0//X/9//4//j/+f/5//n/+P/5//j/9//5//v//v8BAAIA/v/8//v//v//
/wAA///9//3//f/9//v/+f/3//T/9P/1//f/+v/3//b/9f/0/+//7f/r/+n/5P/j/+H/
4f/f/+D/4P/g/+L/4//k/+b/5f/l/+T/4v/k/+T/5P/k/+H/4f/i/+L/3//f/9//3//g
/+H/4v/j/+f/4//f/9j/1v/V/9v/6v/3/wMAEQAiADEARQBdAHQAhwCUAJcAiQBsAEgA
IQDy/8T/pP+V/5T/mv+f/6f/sf+5/7//w//M/9T/2v/f/+D/3P/a/9n/2f/b/93/4P/g
/+D/4f/e/93/3P/d/9//3v/e/97/4P/h/+H/4f/h/+H/4v/i/+T/5P/k/+T/4v/j/+T/
5P/i/+L/4//k/+b/5v/m/+b/5f/l/+b/5v/o/+j/6P/o/+b/5v/m/+j/6v/q/+v/7P/s
/+3/7f/t/+z/7P/u//D/8//1//j/+f/2//X/9v/4//v//f/+////AQACAAcACQAMAAsA
DQAPABEAEgATABMAEgAVABcAGgAcABwAHAAeAB4AIAAgAB8AHwAfAB8AHwAhACEAIAAg
AB8AHQAZABcAEgASABEADwAPAA8ADAALAAgABQAEAAAAAQABAAAAAAD+//r/9v/1//X/
9f/1//b/8//y//D/7v/w//D/8v/w//P/9P/0//P/8P/v/+//7v/u/+7/7v/u/+//7//v
//D/8f/y/+//7v/x//H/8v/z//H/7//t/+v/6//r/+z/7f/v//D/8f/y//H/8f/w/+//
8v/z//T/8//y//P/8v/x//P/8//z//P/8//z//P/8//z//X/9f/0//T/9f/2//f/9f/1
//X/+P/4//f/9//3//n/9//3//j/9//4//f/9f/2//f/9//4//f/9v/1//f/+f/2//X/
9f/3//j/+P/5//j/9//3//b/9//4//j/+P/3//f/9//3//n/+P/2//b/9//3//b/9v/0
//L/8//0//X/9v/2//b/+P/5//f/+P/4//r//v///wAAAQAAAP///v/9////AAABAAQA
BAAEAAUABwAGAAUAAgABAAIAAwAEAAQAAQAAAP7//P/9//3//v/+//7//v/+//v/+P/1
//L/7v/u/+3/7v/v/+7/7v/u/+7/8P/w//H/8v/x//H/8P/w/+//7v/t/+v/7P/u/+//
7//u/+3/7P/r/+v/7f/v//H/8f/v/+r/5P/h/+P/6P/z/wEAEwAgAC8APwBPAGAAcwCG
AJMAkwCGAGwAUQAyAAYA0v+t/6D/ov+n/63/t//B/8f/zf/U/9z/4P/l/+r/7P/u/+3/
6//n/+X/6P/o/+j/6f/s/+3/7v/x/+7/7P/r/+r/7P/t/+3/7f/t/+3/7v/u//D/8P/w
//D/8f/z//X/9v/x//D/8P/w//H/8v/z//T/8v/z//X/9v/1//T/8//y//P/9P/1//j/
9//2//b/9v/5//v//P/9//z//P/+/wAA/////wAA//8CAAMABgAKAAoACwALAAsADAAM
ABAAEQAVABUAGAAbABsAHAAdAB0AHwAjACYAKgAnACYAJQAmACsALgAvAC8ALQAtAC0A
LQArACsAKgAqACsAKwApACkAJQAkACIAHwAfAB8AHAAbABsAGQAZABYAEgAPAAsACAAI
AAYABAAFAAIAAQAAAAAAAAAAAP///v/9//z//f/6//z//P/7//n/+//7//z//P/7//r/
+f/4//n/+f/5//r/+v/8//r/+v/6//n/+f/5//v/+//7//v//P/7//v/+//8//z//P/8
//3//f/8//v//P/9//7//f///wMABQAHAAQAAwACAAEABAAFAAYABwAIAAkACAAGAAcA
BwAHAAcACQAJAAkADAAKAAkACQAJAAsACQAJAAoACAAKAAoACQAHAAcABgAGAAcACAAJ
AA0ADQAIAAUAAwAGAAgACQALAAoACQAJAAgACAAIAAcABgAIAAkACgALAAcABAACAAIA
AwAEAAUABgAHAAgACwANAAwADAALAAwADgAPABAAEQARAA8ADQALAA0AEAATABgAEwAS
ABIAEwAVABUAEwATABQAFQAWABYAFAASAA8ADAAMAA0ADwAQAA4ADgAOAAsACwAJAAcA
BAAFAAMAAwADAAEAAAD///7/AAAAAAEAAgABAAEAAAAAAP7//v/+//3//v8AAAEAAQD/
////////////AwAFAAMAAwADAAAA/P/3//X/+v8FABUAJQA2AEUATQBZAGoAewCOAJcA
lQCIAG4ASwAuAAgA2v+5/7L/uP/B/8f/y//R/9n/3//k/+r/9P/7//z//P/+//n/9//5
//3/AAAAAAAAAQABAAEAAQADAAAA/v/9//z//v8BAAMABQAEAAMAAwACAAIAAgACAAIA
BAAFAAYABgABAAAAAAAAAAIABAAGAAgABwAHAAgACAAKAAoACgAKAAoACgAKAAwACwAK
AAoACgANAA8AEAARABEAEAARABIAEgATABUAFQAXABcAGQAcABsAHQAeAB8AIQAiACcA
KQAqACkAKwAtAC0ALgAvAC8AMgA1ADcAOgA5ADgANwA4ADsAPgA/AD8APQA9AD0APQA9
AD0APAA8AD4APQA6ADkANAA0ADMAMQAxADEALgAtACoAJwAmACIAIgAhAB8AHgAfABwA
GQAZABcAFQATABIAEwASABAADgAOAA4AEAAOABAAEAAPAA0ADQANAA4ADgANAAwACwAK
AAsACwALAAwADQAOAAsACgALAAsADAANAA0ADQANAA0ACQAHAAYABQAGAAgACgAMAAsA
CwAKAAkACwALAAsACQALAA0ADQANAAwACwAKAAkADAANAA4ADwAOAA8ADgAMAAsACwAL
AAsADQANAA0AEAAOAA0ADQANAA8ADwARABQAEgASABAADQAPAA8ADgAOAA4ADgAOABEA
EQAOAA0ADQAPABAAEAARABAADwAPAA4ADgAOAA0ADAAOAA8AEAARAA4ADAAJAAgACwAN
ABAADwAOAA0ADAAKAAoADAANABAAEgATABYAFAATABIAEQATABMAEwATABQAFgAYABwA
GgAaABsAHQAdAB0AGwAbABgAFwAWABQAFgAWABUAFAARABEAEgASABAAEAAQAA0ADgAN
AAwACgAIAAUABAADAAYABgAGAAYABQAEAAQABAAEAAMAAQAAAAEAAgADAAMAAgACAAEA
//8BAAEAAQABAP////////////////7//P/9//v//P8FAA8AGQAmADkASwBZAGoAfwCM
AJMAlQCIAG4AUwA6ABoA6v/D/7L/rP+t/7P/u//H/9H/3f/o//D/9P/z//T/9P/0//P/
9f/5//v//P/8//z//f/8//v/+v/7//z//P/9//7//P/9//3//f/7//v//P/8////AAAB
AAIAAAD///7//P/9//7/AAACAP///v/9//z//f///wIABAAEAAQABAAEAAMAAgABAAIA
BAAEAAUABgAEAAUABQAFAAQABAAGAAgACQALAA4ADwAOAA0ADgAQABMAFQAWABcAFgAW
ABoAGwAcABsAHQAfACIAJAAmACcAJgApACsALgAvADAAMQA0ADQANAAyAC8AMAAxADIA
MwA1ADUANAA0ADMAMQAtACsAKwAsACwAKwApACcAIgAfABsAGQAZABYAFAATABEAEAAN
AAoABwAHAAgACQAKAAwABwAEAAAA/P/+//7/AAD+////AAAAAP///P/7//v/+v/8//z/
/P/8//n/9//1//T/9v/4//b/9v/3//f/+P/5//j/9//2//X/9//3//j/+f/3//b/9f/0
//T/9f/1//X/9v/3//j/9//0//X/9P/z//T/9f/2//f/9//3//f/9//3//n/+f/4//n/
+f/5//n/+P/3//b/+P/5//n/+v/7//n/9//3//j/+P/6//r/+f/5//n/+P/4//f/9v/1
//f/+v/4//j/+f/2//b/9f/1//X/9f/2//b/9P/0//P/8v/w//H/8v/z//P/9P/0//T/
9P/y//L/8v/y//T/9P/2//f/+f/6//r//P/6//n/+P/3//r/+//8//3/+//8//3/AAD+
//7///8BAAMAAwABAAEA/v/9//z/+v/6//r/+f/4//b/9f/1//T/9v/2//b/8//v/+3/
6//o/+f/5f/l/+X/5//o/+n/6v/o/+b/5f/k/+X/5f/k/+T/5v/m/+b/5f/k/+T/4//h
/+P/4//j/+P/5f/h/93/3//h/9//3P/Y/9n/4f/s//f/BQAXACwAQwBZAHEAiACZAKQA
nwCLAGwASgAjAPT/yP+q/5n/kv+U/53/qf+3/8H/x//P/9b/1v/W/9n/2v/a/9z/3//h
/+P/4//g/97/3P/b/9z/3f/e/+H/4//i/+L/4v/h/+H/4P/f/+D/4f/j/+T/5P/k/+T/
5P/k/+X/5v/m/+b/5v/n/+j/5v/m/+b/5v/n/+n/7P/u/+z/7P/s/+z/7P/s/+z/7v/x
//L/9P/2//P/8//y//H/8//0//f/+v/6//v//f/9//3//f///wIABAAHAAkACwAKAAoA
DgAPABUAFQAYABsAGwAcAB0AHQAeACEAIwAmACYAJgAmACgAKQAqACkAJwApACsALQAv
AC4ALQArACoAKQAnACMAIQAfACAAIAAfABsAGQAUABEAEQARABMAEgAOAA0ACwAKAAgA
BAAAAP//AQABAAEAAgD///7//P/6//v//P////7//f/8//r/9//4//n/+//8//7//v/+
//7/+v/3//T/8v/3//r/+f/6//z/+//7//v/+f/5//n/+f/5//n/+v/7//n/+P/3//b/
+v/7//v/+//7//v/+//5//v//f/9//3////////////+//3//P/7////AQABAAAA////
///////9//3//f8AAAIAAQABAAEA///9//3//v///wIAAwADAAIAAQD///7//v/+//7/
AQADAAAA//////z//P/7//v//P/9////AAD+//7//f/8//r/+//8//3/AAAAAP//AAD7
//z//v/+//7//v///wAAAwAFAAMAAgAAAAAABAAFAAYABwAHAAcABwAHAAUABgAHAAoA
CQAKAAwADwAOAA0ACgAJAAwADQAOAA4ACwAKAAgABgADAAMABAAEAAUABgAHAAUAAQD/
//3/+v/7//n/+f/5//n/+P/3//b/9//2//b/9v/3//f/9v/2//X/9P/z//H/9P/2//f/
9//1//X/9f/1//H/8//1//n/+//1//D/7v/v/+v/7P/5/wcAFwAqADsARwBZAGoAewCM
AJkAmQCMAHQAWQA6AA4A3P+3/6z/rv+z/7v/x//R/9f/2f/e/+D/5v/t//D/8v/2//n/
9//1//P/8v/y//L/8//0//X/9v/5//f/9v/2//b/+P/5//n/+f/5//n/+v/6//n/+P/3
//b/9//5//v//P/4//j/+f/6//3//v///wAA/v///wEAAgAAAAAAAAAAAAEAAgADAAYA
BQAEAAQABAAEAAUABQAFAAYABgAIAAoACAAJAAsACwAOAA8AEgAWABQAFQAVABUAGAAY
ABwAHQAhACEAJAAnACUAJgAnACcAKQAtADAANAAyADIAMgA0ADQANgA2ADUANgA3ADgA
OQA5ADkAOAA4ADkAOQA3ADcAMwAyADAALQAuAC0AKQAnACMAIQAhAB4AGgAZABcAFgAY
ABYAFAAVABIADwAMAAoACwAKAAgABgAEAAQABgAEAAIAAgABAP//AgADAAUABgADAAIA
AQAAAAIAAQAAAAAAAgAEAAIAAgAAAP///////wIAAwAEAAUAAgABAAEAAQAAAAAAAAAA
AAIAAwADAAMAAgABAAAA/f/+/wEAAgADAAEAAQABAAEAAwADAAMAAwAFAAcABwAGAAUA
BQAFAAUABgAHAAgADAAKAAcABQADAAYABQAGAAgABgAIAAgABwAHAAcABgAGAAcACAAJ
AA0ADgAKAAgABwAIAAgABwAHAAcABwAIAAgABgAGAAUABAAFAAcACQALAAgABgADAAIA
BQAFAAQABAAIAAYABwAEAAIAAgACAAIAAwAEAAcACQAHAAgACAAKAAwADQAOAA8ADwAP
AA8ADwAMAAwADAAOAA4AEAATABcAFgAVABIAEQASABMAFAAUABUAFAASABAADAALAAsA
CgANAA4ADwANAAoABwAEAAAAAQD///////8AAAAAAAAAAP7//P/7//r//v//////AAD9
//z/+//5//v//P/8//v//f/9//3//f/7//3//f/9//v//f/+//z/+f/3//b/+f8DABMA
JAA1AEEASwBaAGkAdgB/AIcAigB8AGMASAAoAPz/z/+y/6r/r/+x/7n/x//T/9n/3v/k
/+j/7f/w//L/9v/5//n/9//3//j/+P/4//n/+//7//v//f/7//r/+v/6//j/+f/5//n/
+v/7//3//v/9//z/+//6//v//f///wAA/f/8//z//P/+//7//v/+/wAAAQADAAQAAgAA
AP7//P///wAAAQAEAAIAAgADAAQAAwADAAIAAQADAAQABwAKAAgACQALAAsADQANAA8A
EgARABMAFAAVABYAFgAaABsAHQAdACAAIwAhACIAIwAjACUAKQAsADAALgAuAC4AMAAx
ADIAMQAvADEAMwA1ADcANgA1ADMAMgAzADMAMQAxAC0ALAAqACcAJgAlACEAHwAgAB8A
IAAeABoAFwATABAAEAAOAAwADQAKAAkACAAIAAcABgAEAAIABAAEAAYABAABAAAA/v/7
//z//f///wAA/v/+//7//v/8//v/+v/6//7/AAD+//7//f/7//r/+f/7//v/+//7//r/
+f/5//n/+P/4//j/+P/6//v/+//7//r/+f/4//X/9v/5//r/+//5//n/+f/5//n/+f/5
//n/+//9//3//P/6//n/+P/3//j/+f/6//7//P/7//v/+//5//f/9//4//n//P/9//3/
+//7//r/+v/7//z//f8BAAAA/P/6//n/+v/6//n/+f/7//v//P/8//v/+v/4//b/+P/5
//r/+//5//j/9v/2//f/9//2//b/+P/4//n/+f/0//L/8f/y//b/+P/4//j/+P/3//b/
9//3//r//P/9/wAAAAD///7//f///////////wAAAgAEAAgABQAEAAQABQAHAAcABQAF
AAcABwAHAAYABAACAP///P/9//3//v/+//z//P/8//n/+P/3//b/9P/z//H/8f/x//D/
8P/w//D/8P/w//H/8v/y//H/7//u//D/8P/w/+//8f/y//L/8f/w/+//7v/t/+//7//v
//H/8f/t/+r/6P/p/+n/7P/z//3/CQAYACcAMwA9AE4AXQBsAHsAgwB8AGYARwAsAAoA
3v+z/57/nv+j/6n/r/+3/7//yf/Q/9j/4P/l/+j/6P/o/+n/6f/r/+3/7v/u/+7/7//u
/+3/7P/t/+3/7P/s/+z/7f/v//D/8f/v/+3/7P/q/+3/7v/v//D/8P/x//L/8v/v/+7/
7v/u//H/8v/z//T/8//z//T/9P/0//T/9P/0//b/9v/2//j/9//2//b/9v/3//n/+v/7
//v/+v/7//z//P/9///////9//3///8CAAIAAwADAAMACAAKABAAEwAVABMAFAAVABYA
GAAaABsAGgAdAB8AIgAiACIAIgAkACYAKAAoACcAJQAlACUAJQAmACcAJwAoACcAJQAh
AB8AHgAeAB0AGwAbABsAGAAXABQAEQAQAAwADAALAAkACAAJAAYAAwADAAEA///9//z/
/f/8//r/+P/1//T/9f/y//X/9v/2//X/9f/1//b/9v/1//T/8//y//T/8//y//L/8v/y
/+7/7P/v/+//8P/x//H/8f/x//H/8P/v/+//7//v//D/8f/y//L/8f/v/+3/7v/v//D/
7//t/+//7//v//H/8f/x//H/8//z//P/8//x//H/7//s/+z/7f/u/+//8P/x//L/9v/1
//P/8v/x//T/8//0//b/8//0//P/8f/z//P/8v/y//T/9P/0//f/+P/0//L/8f/y//L/
8f/x/+//7//w//D/8v/y//H/8P/u/+//8P/x//H/8P/u/+7/7//v/+7/7v/u/+7/7//v
/+7/7P/v//D/7v/u/+7/7v/s/+z/7v/v//H/8v/y//T/9//3//f/9//5//n/+f/5//f/
+P/5//z/+f/4//j/+f/7//3//f////v/+f/3//T/9f/0//L/8P/x//H/8v/y//L/8v/y
/+//7f/r/+n/5v/j/+H/4f/h/+P/5P/l/+b/5P/i/+H/4P/h/+H/4P/g/+H/4v/j/+P/
4v/i/+H/3//g/+H/4v/j/9//3//d/9v/2f/b/9r/2P/b/+P/7v/5/wcAGQAsAD8AVwBt
AIIAkwCeAJ0AhQBaADQACwDc/7L/nP+T/5L/mP+h/6f/sf+//8f/y//S/9j/2P/X/9j/
3P/c/9v/2//b/9v/2v/a/9r/2//a/9n/2P/Z/9v/3P/e/+D/3//f/97/3f/b/9v/3P/c
/97/3v/e/97/3f/d/93/3P/c/97/4f/k/+L/4P/e/9z/3v/f/+H/4v/j/+T/5f/m/+X/
5P/j/+T/5f/m/+j/6v/p/+n/6P/n/+n/6v/t//D/8P/x//P/8//z//P/9f/4//v//f/+
////AAAAAAQABQALAAsADgARABEAEgATABMAEgAVABcAGgAeACAAIgAmACYAJgAkACEA
IwAjACMAIwAhACEAIAAgAB8AHQAZABcAFwAYABgAFwAVABMADgALAAsACQAJAAYABgAF
AAMAAgD+//r/9v/1//f/9//3//j/+f/4//b/9P/y//L/9P/y//X/9v/2//X/8v/x//H/
8P/x//L/8//0//L/8f/w//D/8v/0//L/8v/z//P/9P/1//P/8//z//P/9f/1//b/9//0
//T/9P/0//j/+f/5//n/+//7//v/+f/5//v/+//7//3//f/9//3/+//7//v/+//9////
///+//7///8AAAEA////////AgAEAAMAAwADAAEA/////wAAAgAEAAQAAwAFAAUABAAE
AAEAAAD//wEABAACAAIAAwAAAAAA//////////8AAAAAAgACAAEAAAACAAMABAAFAAMA
BAAGAAQAAgABAAAA///+////AAADAAUAAwAEAAQABgAHAAcABwAHAAkACQAJAAkABwAI
AAkADAALAAwADgARABEAEQAPAA8ADwAPAA8ADgAQABAADwAOAAoACQAJAAgACAAIAAgA
BQAEAAMAAgAAAP7/+//6//n//P/8//z//P/6//j/9//2//j/+f/5//r/+v/6//r/+f/3
//j/+P/3//f/9//3//f/9f/1//f/+f/5//n/+v/6//f/8f/w//f/AwATACQANQBFAFcA
bAB/AIoAlQCbAJgAggBlAEoAJgD2/8v/tv+y/7H/s/+7/8X/z//b/+T/6P/q/+3/7v/u
//D/9//9//3/+f/3//b/9f/1//f/9//3//n/+f/4//j/+P/2//f/9//3//j/+f/7//z/
+//6//n/+P/4//n/+v/6//n/+v/8//7//P/6//j/9v/3//n//P/+//7//v/+//7/AAAA
AAAAAgACAAIAAwAEAAIAAwADAAMABQAGAAkADAALAAsADAALAAsACwANABAAEwAVABYA
FwAXABYAGQAZAB4AHwAjACcAJgAmACYAJQAnACsALgAyADMANAA1ADgANwA4ADcANQA4
ADkAOgA7ADkAOQA4ADgAOgA5ADYANQAyADIAMQAvAC0AKwAmACMAIwAhACEAHgAbABkA
FgAUABUAEgAPAA8AEAAPAA4ADgAMAAoABwAEAAUABgAJAAgABQAEAAIA//8BAAEAAgAC
AAMABAAFAAYABQADAAEAAAACAAQAAgACAAIAAQABAAEAAQABAAEAAQACAAEAAQABAP//
/v/9//z/AAABAAEAAQD////////9//v//f/9//3/AAABAAIAAwAAAP///v/9/wEABQAH
AAgABAADAAIAAQADAAMAAwAGAAcABwAIAAkABgADAAIAAgAFAAgACQAJAAgABwAFAAQA
BAAEAAQABwALAAgABwAHAAUABAACAAEAAwADAAQABAACAAIAAQAAAAIAAwAEAAUABgAG
AAUABgAGAAUAAwACAAIAAgAFAAcABgAEAAQABAAEAAQABAAGAAcABwAIAAgACgALAAsA
CwALAA8ADwAPAA8ADAAMAAwADgANAA4AEAATABQAFQAUABUAFAATABIAEAASABIAEQAQ
AAwACwALAAoACwAMAA0ACwAJAAcABQACAAAA/f/8//v///8AAAEAAgD///z/+v/4//z/
/f/9//7//v/+//7//f/8//z/+//5//v//f///wEA///9//3//f/9//3//v/+//3//f/8
/wMADwAdACwAPQBPAGEAcgB/AIwAkwCVAIgAcgBXAD4AGADm/8H/sv+y/7P/uf/B/83/
2f/l/+r/8P/0//P/9P/0//j//f///wEAAwACAAAA/v/9//3//f/9////AQAAAAAAAAD/
/////v/9//7///8BAAIAAAAAAAAAAAD+////AAAAAP//AAACAAQAAwACAAEAAAACAAMA
BQAGAAUABAADAAIABAAEAAQABgAHAAgACgAMAAkACQAIAAcACwAMAA8AEgAPAA8AEAAP
AA8ADwARABQAFwAZABoAGwAZABgAGwAbACAAIQAlACkAJwAoACkAKQAqAC0ALwAyADUA
NgA3ADoAOAA4ADYAMwA2ADcAOAA5ADgANwA1ADQANAAzADAALwAvADAAMAAvACsAKQAk
ACEAIQAfAB8AHAAYABcAFQAUABMAEAANAA0ADgANAAwADAAKAAgABQACAAIAAgAEAAIA
AgACAAEA////////AAAAAP7//v/+//7//P/7//r/+v/+/wAA/v/+//z/+//7//v/+f/5
//n/+f/7//v//P/9//v/+v/5//j//P/9//3//f/8//v/+v/3//n/+//7//v//f/9//3/
/f/5//f/9f/z//j/+//8//z/+//7//v/+//5//n/+f/8//z/+//7//v/+v/3//b/9v/3
//r/+//7//r/+f/3//b/+P/4//j/+//7//j/9//3//T/9P/z//P/9f/1//b/9v/0//T/
8//y//D/8f/y//P/9P/0//P/9P/y//H/7//u//D/8P/y//L/8v/y/+//7v/v/+//8v/0
//X/+P/3//f/9//3//f/9//3//f/+P/6//z/AAD7//r/+v/7//7////+////AQABAAEA
AAD9//z/+v/4//f/9//4//j/9f/0//P/7//x//H/8f/w/+z/6f/o/+f/5v/m/+b/5v/o
/+j/6f/q/+j/5//l/+T/5//o/+n/6f/p/+r/6v/p/+b/5f/k/+P/5//n/+X/5f/l/+P/
4v/i/+X/5f/m/+v/9/8FABAAHQApADsAUABhAHIAewB7AGwAUAAxABQA8v/G/6f/nP+a
/5v/nf+l/6//uf/D/8z/1v/e/+H/4v/g/97/3f/f/9//4f/k/+T/5P/l/+T/4//i/+P/
5f/k/+T/5P/k/+X/5f/l/+P/4//k/+T/5v/m/+b/5v/k/+X/5v/m/+b/5v/n/+j/6P/o
/+j/6P/n/+f/6P/o/+r/6v/q/+r/6P/o/+j/6v/s/+z/7f/u/+7/7//v/+//7//u/+//
8P/x//P/9v/3//X/9f/3//r/+f/7//z//f///wAABQAHAAkABwAIAAkADAAOABAAEQAR
ABMAFAAWABcAGAAZABwAHAAeAB4AHQAdAB0AHQAdACAAIQAhACIAIQAfABsAGQAYABgA
FwAVABIAEQANAAsABwAFAAUAAgADAAMAAgACAP//+v/1//P/8//z//P/9P/1//T/8v/w
/+7/7v/w/+7/8P/w/+//7f/r/+v/7P/s/+r/6v/q/+r/6v/p/+j/6P/n/+j/5f/k/+j/
6f/r/+3/6v/p/+j/5//n/+f/6P/p/+b/5v/m/+b/5v/n/+f/5//q/+v/7P/r/+r/6//q
/+n/5//n/+f/5//o/+n/6v/r/+z/7f/s/+r/7P/t/+7/7//t/+v/6f/q/+3/7f/u/+//
7//t/+3/7v/s/+7/7v/t/+//7//u/+7/7P/s/+z/7//x/+7/7f/t/+7/7v/t/+3/6v/p
/+n/6P/p/+r/6v/q/+f/5//n/+f/6f/o/+b/5v/l/+f/6P/m/+b/5v/m/+b/6f/q/+3/
7//u/+7/7f/u/+3/7f/t/+3/7v/t/+z/6//t/+7/7//y//H/8v/0//f/9P/z//D/7//v
/+//7//u/+v/6v/o/+b/5//n/+j/6P/q/+r/6v/n/+T/4f/e/9r/2f/X/9f/1//Z/9r/
2//c/9r/2P/X/9b/2v/b/9v/3P/b/9r/2f/X/9X/1v/W/9X/1//X/9f/1//V/9X/1f/T
/9P/1//Y/9T/y//N/9r/6f/5/w8AIgA1AEsAXwB2AIcAkACPAH8AYAA+ABkA6P+6/5z/
i/+E/4b/j/+d/6v/t/+//8P/yP/M/8z/zf/Q/9L/1P/V/9X/0//T/9L/0v/S/9P/1P/V
/9b/2f/X/9b/1v/W/9b/1//X/9f/2f/Z/9r/2v/Y/9j/2P/Y/9r/2//c/9z/2v/a/9v/
3P/Y/w==
         </WaveFormData>
      </LeadData>
      <LeadData>
         <LeadByteCountTotal>10000</LeadByteCountTotal>
         <LeadTimeOffset>0</LeadTimeOffset>
         <LeadSampleCountTotal>5000</LeadSampleCountTotal>
         <LeadAmplitudeUnitsPerBit>4.88</LeadAmplitudeUnitsPerBit>
         <LeadAmplitudeUnits>��V</LeadAmplitudeUnits>
         <LeadHighLimit>2147483647</LeadHighLimit>
         <LeadLowLimit>268435456</LeadLowLimit>
         <LeadID>V6</LeadID>
         <LeadOffsetFirstSample>0</LeadOffsetFirstSample>
         <FirstSampleBaseline>0</FirstSampleBaseline>
         <LeadSampleSize>2</LeadSampleSize>
         <LeadOff>FALSE</LeadOff>
         <BaselineSway>FALSE</BaselineSway>
         <ExcessiveACNoise>FALSE</ExcessiveACNoise>
         <MuscleNoise>FALSE</MuscleNoise>
         <LeadDataCRC32>4131063626</LeadDataCRC32>
         <WaveFormData>
SgBKAEoASgBIAEgASABIAEkASgBLAEwATQBOAE8AUABRAFIAUwBUAFgAWgBcAF4AXgBe
AF4AXgBgAGIAZABmAGgAagBsAG4AcABwAHAAcABxAHIAcwB0AHQAdAB0AHQAdAB0AHQA
dABzAHIAcQBwAG4AbABqAGgAZgBmAGYAZgBjAGAAXQBaAFgAWABYAFgAVwBWAFUAVABT
AFIAUQBQAFAAUABQAFAATQBMAEsASgBMAEwATABMAE4ATgBOAE4ATQBMAEsASgBNAE4A
TwBQAE4ATABKAEgASQBKAEsATAA9AC4AHwAQAAEA8v/j/9T/0v/S/9L/0v/N/8r/x//E
/8X/xv/H/8j/x//G/8X/xP/D/8L/wf/A/8D/wP/A/8D/v/++/73/vP++/77/vv++/77/
vv++/77/vf+8/7v/uv+9/77/v//A/7z/uv+4/7b/uf+6/7v/vP+8/7z/vP+8/7r/uv+6
/7r/uP+4/7j/uP+2/7b/tv+2/7j/uP+4/7j/uv+6/7r/uv+3/7b/tf+0/7b/tv+2/7b/
tP+0/7T/tv+4/7r/u/+8/7z/vP+8/7z/vP+8/7z/vf+//8H/w//I/8j/xv/E/8L/xf/I
/8n/yP/H/8b/xf/E/8L/wf/A/77/vv++/8D/w//C/8H/v/+9/7r/t/+2/7T/r/+t/6z/
rP+s/6z/rP+s/67/r/+w/7L/sP+v/67/rP+u/6//r/+v/67/rv+u/67/qv+q/6v/q/+s
/6z/rf+t/6//q/+m/5//mP+V/5j/oP+p/7X/xP/V/+j///8bADkAUwBoAHUAdABoAFUA
OQATAOf/xP+2/7D/qv+n/6T/pP+m/6b/pf+p/63/sP+1/7X/sf+t/6v/qf+r/6z/rv+u
/6z/rP+t/6z/q/+p/6v/rP+s/6z/rv+u/63/rf+s/6z/rf+t/6//r/+v/67/rv+v/7D/
sP+w/7D/sP+w/7H/sf+w/7D/r/+v/7D/sf+y/7P/tP+1/7P/tP+0/7X/t/+4/7j/uv+6
/7r/uv+6/7j/uv+7/7z/wv/C/8D/wP++/7//wP/D/8X/xv/H/8j/y//N/9D/0v/S/9P/
1f/X/9r/3f/d/93/3f/f/+L/5P/k/+f/6f/p/+n/6v/s/+7/7f/u/+//7//x//H/8f/x
/+//7v/r/+v/6f/o/+f/5v/l/+L/4f/g/93/2//Z/9f/2f/Z/9f/0v/P/8z/y//L/8v/
y//L/8z/yf/I/8b/xP/E/8X/xv/H/8n/yv/K/8r/x//G/8X/wv/E/8b/xv/E/8X/xP/F
/8b/xf/E/8X/x//J/8n/yP/G/8P/wf/B/8X/xv/G/8X/xP/G/8f/yP/J/8b/x//G/8X/
yP/J/8r/yv/J/8n/yf/J/8n/y//J/8b/xv/I/8r/zP/K/83/z//Q/9L/0f/Q/8//0P/Q
/9H/0v/R/9L/0v/S/9T/0v/R/9H/0v/T/9L/0f/U/9L/0f/U/9P/0v/R/9D/0f/R/9H/
0//U/9P/0//U/9P/1f/U/9P/1f/V/9T/0f/R/9H/0f/S/9T/1P/T/8//0f/R/9H/0f/R
/9D/0v/S/9L/0v/U/9T/1v/X/9f/1v/V/9b/2f/a/9v/3v/d/9z/3P/b/9v/2//e/+D/
4v/i/+L/5P/l/+T/4f/g/+H/4v/j/+T/4f/g/97/3P/b/9z/3v/f/9//3v/d/9z/1v/U
/9H/zf/O/87/z//Q/9D/0P/Q/9D/0P/Q/9H/0//R/9H/0P/Q/9D/z//O/8z/zf/O/8//
zv/O/8//z//O/87/z//R/9H/0f/O/8n/wv+9/7z/vv/B/8v/2v/p//r/DQAhADcATwBo
AH0AiACIAH0AbwBdADcACADi/9T/0v/N/8r/yv/K/8j/yf/L/83/0P/R/9P/1f/V/9X/
0//P/8z/zv/O/8z/zP/R/9L/0//T/9L/0v/R/9D/0P/Q/8//z//S/9L/0//T/9H/0f/R
/9D/0f/T/9X/1v/V/9T/0//S/9T/1f/V/9b/1//X/9j/2f/Y/9f/1v/V/9b/2P/Z/9v/
2v/a/9n/2v/d/97/3//g/9//4P/g/+D/4//i/9//3v/h/+P/5f/p/+f/6P/p/+r/7P/t
/+//8P/0//X/9//5//r//f/9//3/AQADAAYACAAIAAkACQAHAAgACgANABAADwAQABEA
EQAQAA8ADgANABAAEAAOAA8ACwAKAAkACAAJAAYABQAEAAQAAwACAAEA/f/7//f/8P/v
/+7/7//x/+//7f/r/+r/7P/s/+v/6v/o/+f/5v/l/+j/6P/n/+b/6P/o/+j/5v/l/+b/
5f/i/+L/4v/k/+b/5P/k/+b/6f/o/+f/5f/i/+P/4//l/+v/6//q/+j/5v/n/+f/5//n
/+X/5//n/+f/5//n/+f/5v/o/+n/6v/r/+v/6//n/+L/4v/k/+b/6P/o/+v/7f/u/+z/
6//q/+n/6//s/+7/8P/u/+7/7f/s/+3/7P/s/+3/7v/v/+7/7f/t/+r/6P/q/+3/7v/v
//D/7v/t/+z/7f/w/+//7//w/+//8f/w/+//7f/t/+z/6f/s/+3/7v/w/+7/6v/p/+r/
7P/s/+z/7P/t/+7/8f/z//P/8v/x//L/8//0//X/+P/2//T/8//x//P/9f/6//7//f/8
//v//P8AAAAA/v/+////AAABAAIAAAD+//v/+P/3//j/+v/7//n/+P/3//b/8//y//D/
7f/s/+z/7f/u/+v/6v/p/+j/6v/q/+v/7f/t/+3/7P/s/+z/6//q/+j/6f/q/+v/6v/q
/+v/6//q/+r/7f/v/+//7f/u/+v/5P/d/9j/2v/h/+v/+v8LABwAJwA1AEkAYQB6AIsA
kgCSAIcAcwBfAD8AFAD0/+z/7v/r/+j/5P/i/+L/4//j/+f/7P/x//H/7//v/+v/6f/p
/+z/7f/u/+3/7v/w//D/8P/v/+z/7P/r/+r/7f/u/+7/7//u/+7/7//v/+//7//v/+7/
8P/x//L/8v/v/+7/7f/s/+//8f/y//T/8//z//T/9f/1//X/9f/1//X/9v/2//f/9f/2
//b/+P/7//z//f/+//3//v/+//7/AAAAAP7//v8AAAEAAgAFAAUABgAHAAgACwANABAA
EgATABMAFAAVABQAFwAXABcAGgAdACEAJAAkACUAJQAjACQAJgApACwALAAsACwAKwAr
ACsAKwArAC0ALAApACkAJwAmACUAJAAjACAAHwAeABoAGQAYABcAFwAXABUAEAAQAA4A
DgAPAAsACQAHAAYABgAGAAUABAAFAAUABQAFAAQABAADAAIABAAEAAQAAgADAAQAAwAA
AAEAAAABAAIAAAAAAAIABQADAAMAAgAAAAAA//8AAAUAAwACAAAA/v8AAAEAAgADAAIA
AwACAAEAAQABAAEAAAAAAAEAAgADAAQABQACAP7///8CAAUACAAFAAcACAAIAAcABQAD
AAEAAwAEAAYACAAGAAYABQAEAAYABgAHAAkACAAJAAgABwAJAAYABAAGAAgACAAIAAgA
CAAHAAYABwAIAAcABwAIAAcACQAIAAcABQAFAAQAAQAEAAUABgAIAAoACAAFAP//BQAH
AAgABgAGAAYABgAFAAQABQAFAAcACAAJAAwACwAKAAkACgAKAAoACwALAAwADQARABQA
EgASABIAFAAUABQAEgASABAAEAAQABAAEgASABEAEAAOAA4ADwAPAA0ADAALAAoACAAI
AAcABQACAAAA///+/wAAAAAAAAAAAQAAAAAAAQAAAP///f/8//////////7//P/8//z/
+v/8//3//f/8//z/+//9/////f/8//v/9v/x/+z/7P/v//X//v8NACAAMwBFAFkAcQCI
AJUAoACeAJMAhQB5AF8ANAAOAPz/9v/v/+r/6v/s/+7/8f/3//3//v/7//f/9//1//P/
8//3//r/+v/6//j/+P/5//j/9//1//j/+v/7//z/+v/6//n/+f/5//j/+P/3//r/+//8
//z/+f/5//n/+P/5//r/+//8//r/+f/3//b/+P/5//v//f////////////7//v/9//3/
/f/+//7/AAD+//7//v/+//7/AAABAAIACAAIAAYABgAFAAUABQAHAAkACgALAAwADQAN
AA4ADgAPAA8AEAARABQAGQAbAB0AHQAfACIAJAAkACcAKQApACcAJgAmACYAKQAqACsA
KwAtAC0ALQAtACwAKgAmACUAJgAmACYAJgAkACAAHgAcABgAFwAWABUAFAATABAACgAI
AAYABgAHAAkACQAJAAoABgAEAAEA/v///////////wIAAgABAAAA/v/8//r/9v/4//r/
+v/4//b/9P/0//T/9P/0//b/+f/7//v/+v/4//f/9f/1//n/+v/6//n/+P/1//X/9f/1
//P/9f/1//X/9v/3//j/+P/1//X/9f/1//X/9//1//L/8v/0//b/+P/3//n/+v/6//r/
+f/4//f/9f/0//T/9P/3//j/+P/4//r/+P/3//f/+P/5//j/9//5//b/9P/2//X/9P/z
//L/9f/1//X/9//1//P/8v/y//D/8//z//P/8f/x//D/7f/t/+3/7f/u/+z/7v/t/+3/
7v/t/+z/6//q/+v/7P/v//H/9P/0//T/9v/1//T/8//0//X/9v/4//n/+//7//7/AAD/
//7//f/+/wAAAAD+//7//f/8//v/+v/7//r/+P/2//L/8v/z//P/9f/0//P/8v/t/+z/
6v/n/+X/5P/k/+T/5v/m/+b/5v/k/+L/4f/h/+P/4//i/+L/4//j/+P/4v/g/+D/4P/e
/9//4f/i/+L/4v/f/9v/2//d/9j/0f/K/8n/zv/U/9v/5//4/w8AKgBFAGMAfwCZAKwA
swCuAJ4AjQBxAEkAHwACAPD/4v/Y/9P/1v/a/9r/2v/b/93/3f/c/93/3f/b/9v/3f/f
/9//3v/b/9r/1//W/9n/2v/b/9v/3f/e/97/3v/d/9z/2v/Z/9z/3P/d/93/3f/d/93/
3P/c/93/3v/e/+D/4P/g/+D/3//f/97/3v/i/+P/5f/n/+X/5f/l/+X/4//k/+T/5f/m
/+j/6f/s/+v/6v/p/+j/6f/s/+7/8P/y//L/8P/w//D/8f/y//X/9v/4//r//P/+////
AQACAAYABwAJAAsADAAPAA8ADwATABUAGAAaABoAHQAfAB8AHQAcABwAHAAgACIAJAAl
ACQAIwAiACEAHwAeABsAGwAaABoAGgAaABcAEgAPAAwADQANAA0ADQAMAAsACAACAP3/
+v/5//n/+//7//v//P/5//j/9v/0//X/9f/1//X/9P/0//P/8v/0//T/9P/y//b/+P/4
//b/8f/u/+3/7P/t/+7/8f/1//X/9f/0//L/8//x//H/9f/2//b/9f/0//L/8f/w/+//
8f/z//P/8//z//P/8//y//L/8//0//X/9f/3//X/8v/y//L/8v/y//L/9f/3//j/9v/1
//T/8//0//T/9f/2//f/+P/4//j/+P/2//X/9f/3//n/+f/5//f/9P/y//T/9P/0//T/
9P/3//f/9//5//f/9f/0//T/9v/5//n/+f/3//f/9v/z//P/8//z//T/+v/6//n/9f/z
//T/9P/0//T/9P/1//b/+f/7//n/+P/3//j/+f/6//v//v/8//z//f/9//v/+//+/wAA
AQACAAMABgAFAAQAAQAAAAEAAgADAAQAAwACAAAA/v/8//z//f/9/////v/9//z/9//2
//T/8f/w//D/8f/y//H/8P/v/+7/7f/s/+z/7f/t/+3/7P/s/+z/6//q/+j/6//s/+3/
7P/q/+v/6//q/+j/5//p/+3/7//q/+P/3v/d/9b/0v/Z/+P/8P8DABgAJwA5AE8AZwCA
AJMAnACeAJUAhQBxAE8AIAD+//L/7v/n/+T/5v/m/+T/4//h/+H/4v/n/+n/6f/t/+//
6//p/+j/5v/m/+T/5P/o/+j/6P/n/+b/5v/l/+T/5f/m/+b/5//m/+b/5//n/+b/5f/k
/+L/4//l/+f/6P/n/+b/5f/k/+b/5//n/+j/6f/p/+r/6//p/+n/6f/p/+r/7P/t/+//
7f/u/+7/8P/w//D/8P/w//D/8v/z//T/9//2//P/8v/1//f/+f/9//z//P/8//z/AAAB
AAMABAAGAAcACQALAAsADQAMAAsADgARABUAGAAZABsAHAAbABwAHAAdAB4AIQAiACMA
IwAjACMAIwAjACUAJAAhACEAHwAeAB0AHAAcABgAFgAUABIAEQAQAA8ADAALAAgAAgAD
AAIAAwAFAAIA///8//r//P/8//v/+v/3//f/9//3//f/9v/0//L/9f/2//f/9v/3//j/
9//0//T/8v/y//L/9P/0//b/+f/2//X/8//w//H/8f/z//n/9//2//T/8v/x//H/8f/x
//P/9f/1//X/9P/z//L/8P/y//P/9P/1//b/9//0//D/8f/y//P/9P/0//f/+f/6//n/
9//1//P/8//0//b/+P/2//b/9f/0//f/9v/2//f/+P/5//j/9//5//b/9P/2//f/+P/5
//r/+v/5//j/+f/5//f/9v/2//T/9//3//f/+f/5//j/9f/2//f/+P/6//z/+v/3//H/
8v/z//T/9f/3//j/9//2//X/9P/z//L/8//0//f/+f/4//j/+P/6//v//P/9/wAA/v/+
///////8//v//f/+/wAAAgAEAAgACQAIAAUABAAEAAQABAAEAAQABAADAAIA///+//7/
/f/+//7//v/+//r/+P/1//H/8P/w//H/8v/y//L/8v/y//D/7v/t/+3/7v/v/+//8P/u
/+3/7P/q/+v/7P/t/+z/7v/v/+//7v/s/+//8f/v/+//7v/v/+z/6f/k/97/2//j/+7/
/f8OAB0AKwA/AFUAaAB3AIYAkgCRAIUAdwBjADwAEgD0/+z/6f/i/+D/5P/o/+f/6f/r
/+z/7f/v/+//8//1//P/8f/y//L/8v/w//D/9P/0//T/8//z//T/9P/0//T/9P/z//P/
9f/2//j/+f/3//f/9//2//j/+f/6//r/+P/4//j/+P/5//n/+P/4//v/+//8//3/+v/5
//j/9//6//z//f////3//v/+/wAA/v/+//7//v8AAAIAAwAEAAcABgADAAIAAwAFAAcA
CwAJAAoACwAMABAAEQATABQAFgAXABkAGwAZABsAGgAZABwAHwAjACYAJwApACoAKQAq
ACoAKwAsAC8AMAAxADEALwAvAC8ALwAyADIAMAAxAC0ALAArACoAKAAkACIAIAAhACEA
IQAhAB8AHQAZABIAEQAQABEAEwARAA8ADQAMAAwADAALAAoACwALAAsACwAJAAgABgAE
AAUABgAHAAYABwAIAAcABAADAAIAAwAEAAYABgAIAAsACQAHAAQAAAACAAEAAgAHAAcA
BgAEAAIAAwADAAMAAwADAAUABQAFAAQAAwACAAAAAgADAAQABQAGAAcABAAAAP//AAAB
AAIABAAHAAkACgAHAAUAAwABAAMABAAGAAgABwAIAAgACAAIAAYABQAFAAkACwALAAsA
CQAGAAQABgAHAAgACQAKAAoACQAIAAkACwAJAAgACAAIAAsACwALAAoACQAHAAMABAAF
AAYACAAJAAgABgABAAMAAwADAAMAAwAEAAcABwACAAIA//8BAAIABAAEAAQABAACAAIA
BAAFAAcACAAJAAwACwAKAAkACgAMAAwADQANAA8ADwASABQAEwASABEAEgAUABQAEgAS
ABMAFAAVABYAFAASAA8ADAAMAAwADQANAA0ADAALAAoACQAIAAYAAwADAAIAAgACAAEA
AAD///7////+//7////9//3//P/8//////////7/AAAAAAAA/v/9//3//P/6//z/+//7
//v//f/6//X/8v/v/+7/7P/v//X//v8LABoAKQA5AEsAXwB0AIcAmACcAJMAgwB1AF0A
NAAMAPj/9P/z/+7/7P/q/+z/7f/v//P/9P/3//n/9//3//f/9//5//r/+v/6//j/+P/3
//b/9f/z//P/9P/0//T/9f/2//b/9//3//b/9v/1//b/9//4//j/9v/3//j/+P/3//b/
9f/0//j/+f/5//r/+f/5//r/+//5//n/+f/5//n/+v/6//v/+f/6//r//P/9//7///8A
AP3//v/+//7/BAAEAAIAAgAAAAEAAgAFAAQABAAEAAQACQALAA4AEAAPAA8AEAARABQA
FwAXABcAGQAbAB4AIAAhACMAJAAjACUAJgAoACoAKgAqACoAKQArACsAKwArACkAKAAl
ACUAJAAkACQAJAAjACAAHwAeABoAGQAYABcAFQAVABMADgAOAAwADAANAAkABwAFAAQA
BAAEAAMAAgD+//3//P/7//7//v/9//z//v/+//7//P/7//z/+//4//j/+P/6//z/+v/4
//j/+f/7//v/+v/4//j/9//4//3//f/8//r/+P/4//n/+v/7//j/+f/4//f/9//3//f/
9v/0//X/9v/3//f/+f/3//T/9P/2//j/+v/2//f/9//2//b/9f/0//P/9v/4//v//v/9
//z/+v/4//n/+P/4//n/+P/5//j/9//3//T/8v/0//f/+P/5//r/+P/3//b/9//4//f/
9//4//X/9//2//X/9f/1//T/8f/y//P/9P/2//f/9v/0/+//7//v/+//7//v//D/8//z
//L/8P/x//L/8v/y//L/8v/w//D/8v/z//T/9P/0//b/9//4//n//P/6//r/+//7//v/
+//+/wAA///+//3//v8DAAQAAwAEAAAA/v/8//r/+//6//j/9v/2//b/9//3//f/9v/1
//T/7//u/+z/6f/l/+T/5P/k/+X/5v/n/+j/5v/k/+P/4//h/+H/4P/g/+T/5f/m/+b/
4//i/+H/3v/f/+H/4v/i/97/3f/b/9f/1//W/9P/zP/L/9D/1v/f/+///v8TACwARwBj
AIEAmQCsALcArACUAH0AYQA5ABEA+v/u/+L/3P/Z/9b/2P/c/97/3f/h/+X/4v/h/+H/
5f/j/9//3f/f/97/3v/e/9z/3P/d/9z/2//Z/9z/3v/f/+D/3v/e/93/3f/c/9z/3f/d
/9v/2//b/9r/2P/Z/9r/2v/d/97/3//g/97/3f/b/9r/3P/d/9//4f/j/+P/4//j/+L/
4v/h/+H/4//k/+T/5v/k/+T/5P/k/+b/6P/p/+r/7v/u/+z/7P/q/+v/7P/v//L/9P/2
//j/+P/5//v//P8AAAEAAwAFAAYACQAJAAkACgALAA0ADgATABcAGgAbABgAGAAZABoA
GwAcAB0AHQAdAB0AHQAdABsAGgAXABcAGAAYABgAGAAUABAADgAMAAoACQAIAAcABwAH
AAUAAAD9//r/+f/5//r/+f/4//j/+v/6//n/+P/1//X/9f/1//f/+P/4//j/9//2//X/
8v/1//j/+f/4//b/9P/0//T/9P/0//b/+f/3//f/9v/0//T/8//0//n/+v/6//n/+P/3
//f/9//3//f/+f/5//n/+//7//v/+v/4//n/+v/7//3////9//r/+f/6//v//P/8////
AQACAAQAAwACAAEAAAAAAAEAAgADAAQABAAEAAIAAAD/////AQADAAMAAwAFAAIAAAAC
AAAAAAAAAAAAAwADAAMABQADAAEAAAAAAP7/AQABAAEAAwADAAIA//8AAAEAAgAEAAQA
BAAFAAUABgADAAIAAQAAAAIAAgAEAAUABAAEAAQABgAIAAgACAAKAAgACAAJAAkABwAH
AAoADAANAA4ADwASABIAEgAQABAAEAAQABAAEAASABIAEQAQAA0ADAAMAAsACwAKAAkA
CAAGAAYABQADAAAA/v/9//z//P/8//z//P/5//j/+P/5//v/+//6//r/+//7//v/+v/6
//r/+v/4//j/+f/5//j/9v/3//n/+//5//r/+f/2//H/7P/m/+f/7//8/wsAHAAvAEMA
XQB1AIYAlwCmAK4ApwCZAIkAbwBEABwACAACAPf/7v/q/+r/7v/z//f/9//0//X/9f/z
//X/+f/9//v/+P/2//b/9P/0//T/9P/0//P/9f/2//b/9v/0//T/8//z//X/9v/4//n/
9v/1//T/8v/0//X/9v/2//j/+P/4//j/9v/1//P/8v/0//X/9//5//n/+f/5//n/+v/8
//3////9//7//v8AAP7//v/+//7///8CAAQABgAHAAYAAwACAAIAAwAEAAcACQAKAAsA
DAALAAsADAAMABAAEwAXABsAGQAbABoAGQAdAB8AIgAkACgAKwAtAC0AKgAqACsALAAu
ADAAMgAzADEAMQAxADEAMgAyADAAMQAuAC4ALgAuACsAJgAjACAAHwAfAB8AHwAcABsA
GAASABAADgAOAA8ADgANAAwADAALAAoACAAGAAYABwAIAAkACAAGAAMAAAACAAIAAgAA
AAQABgAGAAQAAgAAAAAAAAAAAAAAAgAFAAMAAwACAAAAAgABAAIABwAHAAYABAACAP//
////////AQADAAMAAwADAAMAAwACAAEAAQABAAEABQAHAAUAAgAAAAAAAAAAAAMABwAK
AAwACAAFAAIA//8BAAIABAAGAAcACAAIAAgABwAEAAIAAQAGAAkACgALAAoABgADAAQA
BAAEAAQABAAHAAcABwAJAAgABQADAAIAAgAFAAUABQAFAAUABAABAAMAAwADAAQACAAI
AAcAAwADAAMAAwADAAMABAAHAAkACAAHAAYABQAEAAYABgAIAAkACgAKAAoADAAMAAwA
DAAOABAAEAARABEADgANAA8AEAASABIAEgAUABcAGAAXABgAFwAWABUAFAAWABYAFQAU
ABEAEAAQAA8AEQAQAA8ADgALAAoACAAFAAIAAAD///7/AAACAAQABgADAAAA/v/9/wAA
AQABAAIAAQABAAEAAAD+//7//v/8////AQACAAIAAAD9//////////7/+//4//f/9P/w
//H/+f8GABUAJgA5AE8AZwB7AIwAmwCmAKYAnQCRAIEAYwA2ABIABAD+//f/8P/w//T/
9v/7////AQAAAP///f/9////AQADAAUABgADAAIA///+//7//v/+//3//v8AAAEAAgAB
AAAA/v/9/wAAAAABAAEAAQABAAEAAAD+////AAAAAAIAAgACAAIAAQABAAAAAAABAAEA
AgADAAEAAQABAAEAAwAEAAQABQAGAAgACQAMAAkACAAHAAYABwAKAAwADgARABAADQAM
AA4ADwAQABMAFQAWABcAGAAZABkAGgAaAB4AHwAhACMAJAAnACcAJwApACsALgAwADIA
NQA3ADcANAA0ADUANgA5ADoAOwA7ADkAOQA5ADkAOwA6ADcANwA4ADgAOAA4ADQAMAAu
ACwALAArACoAKQAoACcAJAAeABwAGgAaABsAHAAbABoAGgAXABYAFAASABMAEwATABMA
EgASABEAEAASABIAEgAQABAAEgASABAAEAAOAA4ADgAQABAAEgAVABQAEwARAA4ADQAL
AAsADwASABIAEQAQAA0ADQANAA0ADgARABIAEwASABEAEAAOABAAEQASABMAEwAVABMA
EAAMAAwADAAMAA8AEwAWABgAFgAVABQAEwASABIAEwAUABUAFgAWABYAFAASABEAEQAU
ABcAGAAZABcAFAASABQAFgAWABYAFgAXABcAFwAZABcAFQAUABQAFAAXABcAFwAVABUA
FAARABIAEwAUABYAGgAaABkAFQATABMAEwATABUAFgAYABgAGAAYABcAFgAXABcAGQAa
ABsAHgAcABwAHAAeABwAHAAdAB0AHgAfACMAJgAlACQAIwAkACkAKgApACoALAAsACwA
LAAnACIAHAAWAA4ACgAHAAMAAgAAAP7//P/8//z/+//5//T/8v/x//D/8P/w//D/8P/w
//D/8f/z//D/7//t/+z/7v/v//D/8P/y//L/8v/w/+//7//u/+z/8P/x//H/8f/v/+7/
6//q/+f/5P/i/+X/6//2/wEADgAfADUASwBjAHoAiwCUAJIAgwBxAGEARwAgAAAA9P/w
/+f/4P/e/+D/4v/l/+n/7f/y//X/8//x/+//7//t/+3/7v/v//D/7//w//H/8P/v/+3/
7f/u/+7/7v/w//D/7//v/+7/7v/v/+//8f/x//H/8P/u/+//8P/w//D/8P/w//D/8//z
//L/8v/x//H/8v/z//P/8//z//P/8//0//T/9f/1//b/9v/4//r/+v/6//r/+f/6//r/
+v///wAA//8AAP7///8AAAMAAQACAAMABAAIAAkACwAMAA0ADQAOAA8AEQAVABYAFwAX
ABkAHAAeAB4AIQAjACMAJAAkACUAJgAlACYAJwAnACkAKwAtAC8ALgAsACgAJwAmACYA
JgAmACQAIAAeABwAGAAXABYAFQAXABcAFQAQAAwACAAGAAUABgAFAAQABAAFAAYABgAG
AAMAAwADAAMAAgACAAEAAAD+//7//v/8//z//v/+//z//f/8//3//v/7//r/+//9/wAA
AQABAAAA/v/7//r//f/+//7//f/8//n/+f/5//n/+f/7//v/+//8//3//v/+//3//f/9
//3//P/9//r/9v/3//r//f8AAP//AQACAAIAAgABAAAA///7//r/+v/6//7/AAABAAIA
AgAAAP///////wEAAQABAAIAAAD//wIAAgACAAIAAgABAAEAAQADAAUAAwACAAIA//8B
AAAA//8AAAEAAQD///7//f/8//z/AAAAAP//+//7//3////+//z//P/8//z///8AAAMA
BQADAAIAAQACAAIAAgACAAQAAwACAAIAAQAEAAUACQAMAA4ADgAOABAADwAOAAsACgAM
AAwADAAMAAoACAAFAAIAAgACAAMAAwAEAAQABAAEAAAA/v/7//f/8//y//L/8v/z//T/
9f/2//P/8v/y//P/9v/3//f/+P/4//f/9v/0//T/9P/0//L/8//1//b/9v/0//P/8//x
//H/9P/z/+r/3//e/+T/7f/9/xAAJQA8AFcAcwCPAKkAugDFAMIAtAChAIcAXwAzABQA
BAD0/+j/5//s//D/9P/0//X/9//3//b/9//5//n/9//3//f/9f/y//L/8v/w//D/9f/2
//f/9//2//b/9f/0//b/9v/1//X/+P/4//n/+f/3//f/9//2//b/9//4//j/9v/2//b/
9v/z/w==
         </WaveFormData>
      </LeadData>
   </Waveform>
</RestingECG>
