# Supplementary material for: Detection of Left Atrial Enlargement Using a Convolutional Neural Network-Enabled Electrocardiogram
Source: Front Cardiovasc Med. 2020 Dec 17;7:609976. doi: 10.3389/fcvm.2020.609976 (PMC7773668; doi:10.3389/fcvm.2020.609976)
Supplement: Supplementary file 3 [file Data_Sheet_3.ZIP › normal2/1802017312_5192_0000002E.XML]

<?xml version="1.0" encoding="Windows-1252"?>
<!DOCTYPE RestingECG SYSTEM "restecg.dtd">
<RestingECG>
   <PatientDemographics>
      <PatientID>1802017312</PatientID>
      <PatientAge>77</PatientAge>
      <AgeUnits>Years</AgeUnits>
      <Gender>Female</Gender>
      <PatientLastName>liunianhuan</PatientLastName>
   </PatientDemographics>
   <TestDemographics>
      <DataType>Resting</DataType>
      <Site>1</Site>
      <AcquisitionDevice>MAC55</AcquisitionDevice>
      <Status>Unconfirmed</Status>
      <Priority>Normal</Priority>
      <AcquisitionTime>10:55:11</AcquisitionTime>
      <AcquisitionDate>03-15-2017</AcquisitionDate>
      <CartNumber>1</CartNumber>
      <AcquisitionSoftwareVersion>009C</AcquisitionSoftwareVersion>
      <XMLSourceVersion>MAC5000 v1.0</XMLSourceVersion>
   </TestDemographics>
   <RestingECGMeasurements>
      <VentricularRate>98</VentricularRate>
      <AtrialRate>98</AtrialRate>
      <PRInterval>126</PRInterval>
      <QRSDuration>70</QRSDuration>
      <QTInterval>340</QTInterval>
      <QTCorrected>434</QTCorrected>
      <PAxis>55</PAxis>
      <RAxis>58</RAxis>
      <TAxis>44</TAxis>
      <QRSCount>16</QRSCount>
      <QOnset>218</QOnset>
      <QOffset>253</QOffset>
      <POnset>155</POnset>
      <POffset>204</POffset>
      <TOffset>388</TOffset>
      <ECGSampleBase>500</ECGSampleBase>
      <ECGSampleExponent>0</ECGSampleExponent>
   </RestingECGMeasurements>
   <Diagnosis>
      <Modality>Resting</Modality>
         <StatementCount>2</StatementCount>
         <LabelText>12SL ��ϳ���</LabelText>
      <DiagnosisStatement>
         <StmtFlag>ENDSLINE</StmtFlag>
         <StmtText>�������</StmtText>
      </DiagnosisStatement>
      <DiagnosisStatement>
         <StmtFlag>ENDSLINE</StmtFlag>
         <StmtText>���� ECG</StmtText>
      </DiagnosisStatement>
   </Diagnosis>
   <Waveform>
      <WaveformType>Rhythm</WaveformType>
      <WaveformStartTime>0</WaveformStartTime>
      <NumberofLeads>8</NumberofLeads>
      <SampleType>CONTINUOUS_SAMPLES</SampleType>
      <SampleBase>500</SampleBase>
      <SampleExponent>0</SampleExponent>
      <HighPassFilter>16</HighPassFilter>
      <LowPassFilter>150</LowPassFilter>
      <ACFilter>NONE</ACFilter>
      <LeadData>
         <LeadByteCountTotal>10000</LeadByteCountTotal>
         <LeadTimeOffset>0</LeadTimeOffset>
         <LeadSampleCountTotal>5000</LeadSampleCountTotal>
         <LeadAmplitudeUnitsPerBit>4.88</LeadAmplitudeUnitsPerBit>
         <LeadAmplitudeUnits>��V</LeadAmplitudeUnits>
         <LeadHighLimit>2147483647</LeadHighLimit>
         <LeadLowLimit>268435456</LeadLowLimit>
         <LeadID>I</LeadID>
         <LeadOffsetFirstSample>0</LeadOffsetFirstSample>
         <FirstSampleBaseline>0</FirstSampleBaseline>
         <LeadSampleSize>2</LeadSampleSize>
         <LeadOff>FALSE</LeadOff>
         <BaselineSway>FALSE</BaselineSway>
         <ExcessiveACNoise>FALSE</ExcessiveACNoise>
         <MuscleNoise>TRUE</MuscleNoise>
         <LeadDataCRC32>3896782426</LeadDataCRC32>
         <WaveFormData>
+P/4//j/+P/6//r/+v/6//n/+P/3//b/+P/6//z//v8AAAAAAAAAAAAAAAAAAAAA/v/+
//7//v8AAAIABAAGAAgACgAMAA4AEAAQABAAEAASABQAFgAYABkAGgAbABwAGgAaABoA
GgAaABoAGgAaABcAFgAVABQAFQAWABcAGAAXABYAFQAUABEAEAAPAA4ABgAAAPr/9P/2
//j/+v/8//r/+P/2//T/9P/0//T/9P/2//j/+v/8//n/+P/3//b/9f/0//P/8v/w//D/
8P/w//H/8v/z//T/9//4//n/+v/2//T/8v/w//H/8v/z//T/8v/y//L/8v/0//T/9P/0
//T/9P/0//T/9f/2//f/+P/4//j/+P/4//b/9v/2//b/9f/0//P/8v/1//b/9//3//X/
9v/2//f/+v/7//z//f/4//b/9f/0//j//P/7//r/9P/z//H/7f/x//P/9v/8//3//v/9
/wAAAQABAAAA//8AAAIAAgABAAMABQAJAAsAEAASABIAEgAOAAsACAAGAAkABwAEAAUA
AwD9//r/+f/2//P/9P/z/+//8P/x/+3/7v/u/+//8f/u/+3/7P/r/+//8P/x//P/9f/0
//T/7//m/+f/5//e/9X/2//j/+b/9P8MACMAOQBbAHsAkQCgAJoAhwB7AHEAVwA7ACkA
DwD4//P/+v/2//L/+f/7//3/AwADAP3/+f/2//X/9P/y//H/8P/u/+3/7f/u//D/8v/0
//X/9v/3//j/+f/4//j/9//3//r/+P/1//L/8P/u/+7/7v/v//D/8f/y//T/+v/4//j/
+P/8//3//f/7//X/8//1//v//f/8/wIABAAEAAIAAQACAAQACAAKAAkABwAHAAgABwAG
AAUABAAHAAgACQAKABEAFwAaABwAGgAYABYAFAAYABgAGAAYABkAGQAbABsAGgAaABkA
FgAWABgAGQAbABsAGwAaABcAFQAVABUAFAAUABAADgALAAoACAAHAAcABgAGAAUABQAA
AP3/+//3//X/9v/3//j/+v/8//z/+//3//T/8v/w//H/8v/0//X/+//5//n/+//7//j/
9f/y//L/8v/z//T/9//4//j/+P/2//b/9v/1//P/8v/y//L/8//0//X/+P/1//L/8f/z
//L/7//y//T/8//x//P/9P/0//T/9P/1//X/9v/3//f/7//s/+//8P/x//L/8f/x//L/
8v/w//H/8P/v//P/9f/4//z/+v/7//z/+P/2//T/9//5//f/9v/1//X/9v/2//b/9P/3
//r//P/9//z///8BAAEAAwADAAMABQAIAAwADQAMAAoACgAJAAgABQAEAAAA+//5//j/
8//x//T/8//y//X/8//w//L/9P/0//X/9f/2//T/8//y//H/8v/z//P/8//p/+n/6v/s
/+//7v/r/+P/3P/V/9f/3//u/wAAEgAbAC8ATwBvAIEAgACAAH8AbQBbAEkANQAhAA0A
/v/5//T/9v/4//v/+//x/+v/8//z//P/9P/3//X/9P/0//T/9P/z//P/9P/y//L/8v/x
//T/9f/2//f/9v/2//X/9f/8//z/+//6//b/8v/w/+7/8f/y//P/9P/z//j/9f/0//L/
9v/3//f/+f/1//X/+f/9//3/+v/+//7//v/8//v/+//8////AAADAAUACQAOAAoACAAG
AAQABwAIAAkACgAOABMAFQAWABMAEgARABAAFQAWABcAGAAaABkAGgAZABgAGAAXABQA
FAAWABcAGQAaABkAFwATAA8ADwAPAA4ADgAKAAgABQAGAAQAAwADAAIAAgABAAEA+//5
//j/9f/y//L/8v/y//T/9v/2//X/9f/0//T/9P/2//b/9//3//j/8//w/+//8v/y//L/
8v/x//D/8P/w//H/8v/y//L/9P/0//T/8//y//L/8//0//H/8P/v//D/8P/u/+7/8f/x
//H/9//8//b/8f/w/+7/8f/y//P/9f/1//b/9//3/wEA/v/6//b/8v/u/+7/7//x//L/
8//1//X/9f/3//X/9P/0//L/9f/4//b/9f/0//j/+//5//j/9//3//z//P/8//r/+//8
//z/+//7////AgADAAIAAQAAAAEABAAIAAkACAAEAAIA///8/wAAAgABAP///v/8//b/
8//2//X/9P/3//b/8v/z//T/8v/z//P/9P/1//X/9f/1//T/8//x/+//8//3//D/7P/x
//b/8//l/9b/0//Z/9v/4P/w/wIAGwAzAE0AcwCHAIAAeABvAGMAVwBLADcAHwALAAAA
+f/0//T//P////f/9f/3//f/9f/z//L/8//z//L/8v/y//T/9f/3//r/9//2//X/8//w
/+//7v/t//D/8P/v/+//9//6//z//v/7//b/8//w//L/9P/2//j/+/8AAP3//P/5//z/
/P/7//7/+//8/wEAAQD///r//P/7//r/9//1//j/+v/+/wAABAAFAAgADAALAAoACQAI
AA4AEAASABQAEwAVABQAEgAPAA4ADQAMABIAFAAWABgAHQAdAB8AHwAeAB4AHQAaABcA
FgAUABMAGAAZABkAFwAYABkAGgAaABQADgAKAAUABwAGAAYABwADAAIAAAD///3//f/+
//3/9//2//X/9P/y//T/9P/z//T/9P/1//b/+P/4//n/+f/6//X/8v/x//T/9P/0//T/
9f/2//j/+v/6//r/+f/4//X/9P/z//H/7v/u/+//8P/z//T/9f/4//j/9v/2//n/9f/x
//P/9P/0//P/9v/4//b/9P/y//H/8//0//X/9f/9//n/9P/1//b/9//4//X/9f/2//b/
+f/7//v/+//7//n/+P/4//T/9f/2//L/8v/y//f/+//9//z/+//7//7//v/+//z//f/+
//7//f8AAAUACQALAAoACQAIAAkABwAIAAYAAgADAAQABAAEAAcACAAGAAMAAgAAAPr/
9//3//X/8//1//L/7v/v//D/8v/1//f/+v/4//X/8v/v//D/8f/x//H/6//x/+7/7v/1
//b/5f/d/+L/5//l/+f/8v8AABAALQBNAGUAcQB/AIwAigB/AHEAYQBRAD8AKQAPAPj/
9f/6//j/9v/5//v////9//X/9v/1//X/9//2//T/8//y//P/8//0//b/9P/y//D/7f/w
//H/8v/z//f/+P/4//n//P/8//v/+v/4//b/9v/2//T/9P/0//T/9//8//n/+P/2//r/
+//7//j/8//y//X//P//////BgAFAAQAAQD///3//v8BAAIA///9//3//v8CAAQABgAI
AAoACgAKAAoADgATABUAFgATABIAEQAQABYAGAAaABwAHQAdAB8AHwAdABwAGgAWABcA
GAAYABkAHQAdABwAGQAXABcAFwAWABMADgALAAcABAACAAEAAQD//wAAAAABAPz/+//7
//n/+P/4//j/+P/6//z//P/7//f/9P/y//D/8f/y//T/9f/1//H/7//v//T/9P/0//T/
9f/0//T/9P/0//T/8//y//L/8v/y//H/8f/y//T/9v/3//j/+f/8//v/+P/3//n/8//v
//H/8v/y//H/9P/2//X/9P/z//P/+//+//f//f8EAAEA/v/7//j/9P/x/+//7P/x//X/
9//5//f/9f/0//T/9f/5//3//P/5//b/+P/5//n/+P/3//f//P/8//z/+v/6//z//f/9
//v///8CAAMABAAFAAYACQAHAAoACgAIAAgACgALAAwACwAKAAYAAQD///7/+f/3//n/
9//1//f/9P/w//H/8v/v/+//7v/u//D/8f/y//P/8//z//L/8f/3//v/+v/w/+v/8P/v
/+v/4v/d/9//3f/k//r/EgAlAD8AWQBtAIEAkACOAH8AdwB5AHEAUwAvABcACAABAPr/
7v/s//f/+//7/wEAAQD8//f/8//x//P/9P/2//j/+f/5//r//P/6//r/+v/5//X/8//x
/+//8//0//T/9f/4//j/9//2//b/9P/0//T/9//4//n/+v/6//7/+v/4//n//v8AAAEA
AAD7//r//f///////P8AAAEAAAD9//v//f8AAAUACAAHAAUABQAGAAcACAAJAAoADgAO
AA4ADgAPABEAEAAOABIAFAAWABgAGQAYABcAFgAaABsAHgAfAB0AHgAeABwAHAAcABsA
GwAfAB8AHgAbABcAFwAXABYAFAAQAA4ACwAKAAgABwAHAAIAAgABAAEAAAD//////f/5
//j/9//2//f/+v/7//v/9//2//b/9v/0//T/9f/1//n/9f/z//P/9v/2//b/9v/1//T/
9P/0//b/+P/5//r/+f/4//f/9f/y//L/8//0//b/9v/2//j/+f/4//n//f/5//X/9//4
//f/9f/3//j/+f/6//v//f/8//z//P/7//X/8//2//b/9v/2//b/8//z//T/9P/3//n/
+f/5//n/9//2//b/9f/3//n/9v/1//T/+P/7//z//P/8//3/AgACAAIAAAD+//7//f/7
//7/AwAHAAkACwALAAsADQAKAAwACwAIAAQABAADAAIAAwAEAAIA///+//z/9v/z//X/
9f/1//n/+f/2//j/+v/3//f/9v/2//f/9//3//f/9P/z//H/7//v//X/9v/y//H/9P/1
/+3/5P/b/9n/4f/u//z/CAAZADUAUwBzAIkAkACMAIMAbwBbAFUARQAvAB8ADAD7/wAA
BAD+//f/9//5//X/8//0//X/9//7//n/+P/4//j/9//1//T/9P/2//b/9v/1//X/9f/1
//X/+P/4//f/9//8//z/+//6//j/9v/2//b/+f/6//v//P///wQAAQAAAPz//v/9//v/
+f/1//X/+f/9//3/+v/+/wEAAgABAAEAAQACAAUABgAGAAUABgAIAAoACgAKAAoADQAO
AA8AEAATABcAGAAYABcAFgAVABQAGAAYABgAGAAYABcAGAAXABkAHAAeAB4AGgAYABUA
EwAYABsAHQAdABcAFQATABAAEgAQABAADwAMAAoACQAJAAQAAgD///3//P/9///////6
//r/+v/6//j/+v/6//n/9//2//b/9v/3//j/+v/7//v/9//1//X/+v/6//r/+v/2//T/
8//y//P/9P/0//T/9//4//n/+f/3//b/9v/2//X/9P/z//T/9v/2//j//f/5//X/9//4
//P/8f/z//T/+P/6//z////r/+z/8f/0//f/+P/5//r/+//7//z//P/7//v/+f/3//f/
9f/0//T/9f/5//3//P/7//r//v8BAP///P/5//f/+//8//3//P/8//7/////////AwAG
AAcABwAHAAcACQAHAAgABgACAAQABgAHAAgABwAGAAIA/f/8//r/9P/x//X/9f/1//n/
9//0//b/+P/1//X/9P/0//T/8//y//H/8//z//L/8f/5//X/7P/q/+3/7P/p//H/8v/l
/93/3f/i//r/FAAhADUAUQBvAIMAgAByAGsAZwBbAEsAOwArABkABADz//L/+P/2//H/
9f/1//X//f/7//n/+P/5//n/+P/4//j/+P/3//f/+P/2//b/9v/1//X/9f/1//X/9v/2
//X/9f/5//j/9v/0//f/9v/3//j/9f/0//P/8v/2//z/+v/6//n//P/8//v//f/7//3/
AwABAP//+v/8/wAAAAD+//3///8AAAMABAAFAAUABwAKAAkACAAHAAYACwAMAA0ADgAP
ABMAFAAUABcAGAAZABoAGgAWABIADgAWABkAHgAhAB8AHgAcABgAGQAaABoAGwAcABsA
GQAVABUAFQAVABQAEAAMAAoABwAHAAYABgAHAAcACgAMAA8ABgABAP3/9//1//b/9//4
//r//P/8//v/+f/4//j/+P/2//b/9//3//z/+f/4//n/+//6//n/+P/1//T/9P/0//b/
+P/5//r/+P/4//j/9//3//j/+v/8//v/+v/5//r/+f/2//X/9//1//P/9//6//b/8//0
//T/9f/2//f/+f8BAPz//v/9//z/+//6//v/+//8//z///8BAAEAAQD+//v/+f/4//v/
//8DAAIA/f/6//z//f/9//z/+//7/wAAAAAAAP7/AgAEAAUABQAEAAcACQAJAAcABwAH
AAkACwAQABIAEgANAAwACgAIAAcABgACAP3//v/+//r/+f/3//X/8//1//f/9v/6//7/
+v/5//f/9v/4//n/+v/7//3//f/8//v/9//7//L/6v/l/+b/6//p/+T/5//l/+H/7P8C
ABYAKwBFAF8AdQCHAIoAhgB/AG8AWQBJADUAHwAPAAQA//8EAP7/9P/5/////////wEA
/P/5//f/9//4//j/+f/6//r/+f/5//r/+v/6//r/+f/5//n/+f/5//j/+P/3//f//v/+
//3//P/6//j/+P/4//X/8v/v/+z/8P/4//j/+v/6//7//////wAA/f/+/wMABAADAP//
AgAEAAQAAgABAP///v////7/AQADAAcADAANAA4ADwAQABAAEAAQABAAEAATABMAEgAU
ABQAFAAUABoAHAAeACAAIQAfAB8AHQAdAB4AHgAcABgAGAAXABcAGwAbABoAFwAWABcA
GAAYABcAFAATABEACgAEAP//+//6//r/+f/5//v//f8AAAEA/v/+//7//v/7//z/+//5
//n/+P/4//j/9v/0//P/8f/1//P/8//1//b/9v/2//b/9v/2//f/+P/2//b/9f/0//b/
+P/6//v/9//0//L/8P/x//L/8//2//j/9v/2//n/+f/3//v//v/2//H/8P/u//D/8v/0
//f/9//4//n/+f/x/+z/8f/0//f/+v/3//f/+P/4//n/+//7//v/+f/3//b/9v/4//v/
/v/8//n/9v/4//n/+f/4//f/9//4//j/+P/2//v/AAAEAAcAAwAFAAYABQAFAAUABQAH
AAkADgAQABAADAAMAAsACgAIAAgABQABAP7//P/2//P/9P/z//L/9f/1//L/9P/2//H/
8f/w//D/9P/1//b/9//1//X/9P/z//P/7//s/+z/6//m/+X/6f/k/93/4f/r//T/9v8I
ACUAQQBXAGcAeQCIAIgAhQCFAHEAUwA/ADEAHwAIAPn/8v/y//j/AwAJAP//8f/r/+3/
7f/u//H/9f/2//j/+v/1//H/7v/s/+//8v/1//f/9//3//f/9//5//r/+v/7//z/+v/3
//T/9f/0//X/9v/3//j/+f/6//j/+v/0//D/9P/6//3///8BAP3//f8BAP///f/4//r/
//8AAP/////+//7/AAAAAAQABQAIAAwACgAKAAoACgAMAAwADAAMAA0AEQASABIAEwAU
ABUAFgAYABgAGAAYABoAGQAaABkAHAAeAB8AHgAbABoAGAAXABkAGQAYABUAFQAVABUA
FAAQAAwACgAHAAgABgAFAAUAAgACAAEAAQAAAP/////9//j/+P/4//j/9v/4//j/9//1
//T/9P/0//T/9P/1//X/+f/1//P/8//1//T/8//y//T/9P/1//b/9v/2//X/9P/y//L/
8v/x//H/8v/0//b/+P/4//j/+v/4//T/8v/z//H/7//z//b/9P/z//b/+P/3//b/9f/1
//P/9P/1//X//f/9//7//v/6//j/9v/0//L/8f/x//D/8v/1//b/9//4//f/9//4//f/
+f/7//j/9v/0//f/+f/7//r/+f/5//r/+v/6//j//f8AAAIAAwABAAUACAAJAAwADQAO
ABEADwAQAA4ACgAHAAYABAACAAQABgAFAAMAAAD+//j/9f/z//H/7//x//L/8P/z//b/
8//z//L/8v/z//P/8//z/+//7f/q/+f/8f/z//j/+v/5//T/5//d/9z/1//V/+H/9P8G
ABwALQA7AF0AgwCLAIYAigCJAHsAYwBLADkAJwARAPr/8f/4//j/9v/9/wEA/f/z//P/
8//z//T/9//2//T/8//y//T/8//z//T/9f/2//f/9//3//f/9//3//X/9P/y//H/9//4
//j/+P/6//j/+P/4//b/9v/2//b/9//8//n/+P/4//z//f/9////+//7//////////z/
AAACAAIAAAD///3//v8BAAIABQAFAAcACgALAAwADQAOAA0ADAALAAoADQARABIAEgAQ
ABAAEAAQABYAGAAaABwAHAAbABwAGwAeACAAIQAgABsAGgAYABcAGgAbABsAGQAUABMA
EgAQABAADAAKAAcAAwAAAP7//f/+/wAAAQADAP///f/8//n/9P/0//T/9P/1//j/+f/5
//X/9P/0//T/9v/2//f/9//4//P/8P/v//T/9P/0//T/8f/w//D/8P/z//T/9P/0//b/
9v/2//X/9P/0//X/9v/z//L/8f/y//T/9P/2//v/9v/x//L/8v/z//P/9//6//j/9v/0
//P/8//0//X/9f/7//z/+v/6//r/+v/1//P/8v/w//P/9//5//v/+f/3//b/9v/2//n/
/P/6//f/9P/2//f/9//2//X/9f/5//r/+//6//n/+v/6//n//P8BAAUABwAJAAsADQAR
AA4ADgALAAYABgAGAAUABAAEAAQAAQD9//7//v/6//n/9v/z//D/8f/y//D/8//2//L/
8f/v/+7/8f/z//X/9//1//X/9P/z/+3/6//q/+z/6//u//P/5f/O/9H/5f/v//D/+v8W
ADMARwBbAHMAfwCAAIAAeQBtAF8ATQAzAB0AEQAGAPf/7v/0//7//f/9/wEA///3//T/
8//z//X/8v/w/+//7v/y//P/9f/4//b/9P/y/+//8f/z//X/9//7//z//P/9/////P/4
//T/9f/0//X/9v/4//j/+P/4//b/+v/2//T/9v/6//v/+//7//f/9//7///////8/wAA
AgACAAAA/////wAAAwAEAAUABQAHAAoADAAMAAwADAAMAAwADAAMAA0AEQASABIAFQAW
ABcAGAAYABYAFAASABgAGQAcAB0AHwAgACAAHgAZABgAFgAVABcAFwAWABMAEgATABQA
FAARAAwACQAFAAQAAgABAAEAAQACAAIAAwD8//n/9//z//L/9P/2//j/9//4//f/9f/1
//T/9P/0//b/9v/3//f/9//x/+3/6//x//L/8//0//P/8v/y//L/9P/2//f/+P/1//L/
7//r/+3/7v/w//L/9f/2//f/+v/3//T/8//1//T/8f/0//b/8//x//P/9P/y//L/8v/z
//P//P////f/+P/6//r/+v/6//j/9//3//b/9v/3//b/9f/1//P/8v/y//X/+f/9//z/
9v/y//P/8//2//j/+v/9/////v/9//r//v8AAAEAAQAAAAMABQAFAAIAAQAAAAEABAAI
AAkACAAFAAQAAgAAAAEAAgAAAP3/AAAAAPz/+//5//X/8f/x//P/8P/y//T/7//v/+7/
7v/x//H/8f/x//H/8f/w/+//7f/v//j/+v/x//D/8f/z/+z/3//P/9n/9P8EAAoAIQBD
AGEAcwB9AHwAeABxAF8ASQA5AC0AHwAPAAQA/f/4//L/7v/v//f/+f/3//n/9//1//T/
9f/1//T/9P/0//b/9f/1//b/9//4//n/+f/4//f/9v/1//T/9P/z//P/+v/6//n/+P/4
//b/9v/2//f/+P/5//r/+f/+//v/+v/4//z//f/9//7/+//8/wEAAAD///v//v8BAAIA
AQABAAIABAAIAAoACgAJAAoADAAKAAoACgAKAA4ADgAOAA4AEQAVABYAFgAWABYAFgAW
ABoAGgAaABoAHAAbABwAGwAeACAAIQAgAB0AHAAaABkAGwAbABoAFwAXABcAFwAWABQA
EAAOAAsACgAIAAcABwABAP7/+v/3//n/+//+/////v/+//7//v/8//7//v/9//r/+P/3
//b/+P/6//3////+//f/8v/v//b/+P/6//z/9//0//L/8P/0//b/9//4//r/+v/6//n/
9v/0//P/8v/z//T/9f/4//n/+P/5//3/+v/3//r//P/4//X/9v/2//j/+v/8/////f/8
//v/+f/x//X//P/6//j/9v/0//f/+f/8//7//f/////////+//v/+f/4//X/9//5//b/
9v/2//v////9//z/+//7/wEAAgADAAIAAgACAAEA//8CAAcACwANAA0ADQANAA8ADgAQ
AA8ADAAKAAoACQAIAAUABAAAAPv///8AAP3//f/+//3//P////z/9v/1//T/8//z//L/
8v/z//P/8//z//X/9f/0//P/9//z/+7/8P/3//T/6//p/+b/3//f/+n/+P8MAB4ALwBJ
AGkAfwCPAJIAhAB7AHkAZwBJADEAIQAPAAAA+//6//j/+P/1//X///////X/9f/1//b/
+f/8//z//f/+//z/+//7//z/+f/4//f/9f/4//n/+v/7//7//v/9//3//f/6//b/8v/3
//j/+//+//z/+v/4//b/+P/+//z//P/5//z//P/7/////f///wUABgAFAAEABAAGAAYA
BAADAAMABAAHAAgABwAHAAkADAAOAA4ADgAOABAAEAAQABAAEQATABIAEAASABQAFgAY
ABoAGgAaABoAIAAhACQAJQAiACIAIQAeAB0AHgAeAB8AIQAhACAAHQAYABcAFgAUABMA
EAAPAA0ADgAOAA8AEQAMAAoABwAFAAEA///+//v/+f/6//v//P/+/wAAAAD//////v/+
//7/+//6//r/+f/9//n/9//3//z//v8AAAIA///8//r/+P/2//b/9f/0//j/+v/8//3/
/P/8//3//v/9//z/+//8//r/+P/4//v/+v/3//r//P/5//f/+f/6//z//P/8//3//f/+
///////5//X/+v/6//r/+v/6//n/+f/6//r//f/////////+//v/+f/4//n//f8BAAAA
/P/6//3///8BAAAA/////////v/9//r///8CAAQABQAEAAcACQAJAAsACwALAA0ADwAS
ABIAEAAQABAADwAOAA0ADAAIAAMABQAEAP///f/6//f/9P/1//j/9v/5//z/9f/z//D/
7v/y//P/9P/1//b/9//3//f/8f/x//L/9P/5//j/8f/p/+T/4f/h/+X/6P/w/wQAGwA1
AFcAewCLAIoAiACLAIcAeQBlAEkAMwAjAA4A9f/y//b//P8DAP3/8//7/wcAAgD9//n/
9//4//j/+f/6//n/9//2//b/+P/4//j/9//1//P/8f/v//L/9P/1//f//v/+//3//P/6
//j/+P/4//f/9v/1//T/8//4//X/9P/2//z///8BAP7/+f/4//v//v////3/AgAGAAYA
BAADAAIAAgAEAAQABwAHAAkADAAMAAwADAAMAAwADAAMAAwAEQAVABYAFgAWABYAFgAW
ABwAHAAcABwAHQAbABsAGQAbABwAHAAaABwAHgAfACEAHwAdABoAFQAUABUAFgAWABYA
EgAQAA0ACgAIAAcABwAGAAYABQAFAAEA///+//v/+v/6//r/+v/4//r/+v/5//X/9P/0
//T/9f/2//j/+f/7//f/9f/1//f/9v/1//T/9f/0//T/9P/1//b/9v/2//j/+P/4//f/
8//y//L/8v/0//T/9P/2//b/9P/0//f/9//1//n//P/2//P/9P/0//T/9P/0//X/9//4
//n/+f8DAP3/8v/2//7/+//6//n/+P/0//P/8//y//X/9//3//f/+v/5//n/+v/2//f/
+P/0//T/9P/5//3//f/8//v/+//8//z//P/6//7/AAABAAEAAgAHAAsADQAKAAkACAAJ
AAkADAAMAAoACAAIAAcABgAGAAYAAwD//wAAAAD8//v/+v/3//T/9f/z//D/8v/0//H/
8f/w//D/7//v/+//7//x//P/9P/1/+3/6f/w//b/7//m/+X/5f/i/+P/3f/b/+j/AAAS
ACcAQQBdAH0AkQCSAIQAfQB3AGsAWQBHAC8AEQACAAMAAAD4//b///8DAPv/9//1//b/
9f/1//f/9P/y//H/8P/y//H/8f/y//P/9P/1//X/8v/x//D/7//w//D/7//v//b/+P/5
//r/+f/2//X/9P/0//T/9P/0//f//P/5//j/+P/8//3//f/9//n/+f/9//3//f/6//7/
AQACAAEAAQD+//7/AAAAAP////8BAAQABwAIAAkACgAMAAwADAAMABEAFQAWABYAFAAU
ABQAFAAbABwAHQAeAB8AHQAdABsAHQAeAB4AHAAYABgAFwAXABcAFQASAA0ADQAPABEA
EgASABAAEAAPAAwACAAFAAMA///+//z/+//8//3///////r/+P/2//T/9//6//v/+//3
//b/9v/2//b/9v/3//f/+P/z//D/7//0//T/9P/0//T/9P/1//b/9f/2//b/9v/1//T/
8//x//L/8v/z//T/9v/2//b/+P/3//T/8//1//H/7f/v//D/8P/x//b/+v/2//T/8v/x
//T/9v/4//n/9//1//b/+P/6//n/+P/3//b/9f/1//b/9v/5//v/+//7//j/8//v/+z/
7//z//f/9v/2//b/+/////7//P/6//n/+f/4//f/9P/5//z//v///wEABQAIAAkABgAF
AAQABQAGAAoACwAKAAgACAAHAAYABgAGAAMA///+//z/9v/z//P/8f/v//H/8v/w//P/
9v/z//P/8v/y//H/8f/x//H/8//z//L/8f/t//H/7v/u/+v/6v/r/+f/3P/Z/9//5f/s
//j/DAAfADUAWwB9AIUAgAB8AIEAdwBXAD0AMwAjAA8A/P/v/+r/9v8AAP//9f/z//X/
8f/x//H/8v/1//b/9v/3//j/9v/1//X/9v/0//T/9P/z//b/9//4//n/9//0//D/7f/0
//T/8//y//T/9P/2//j/9v/2//b/9v/1//r/9//2//b/+v/7//v/+f/1//X/+f/9////
/v8EAAUABAABAP//AgAEAAgACgAIAAcACAAKAAgACAAIAAgACAAIAAgACAAOABMAFQAW
ABMAEgARABAAEgASABIAEgAWABcAGgAbABsAHAAcABoAFgAWABUAFQAZABsAHAAbABYA
FQAUABIAEwAQAA8ADQALAAgABgAFAAQABAADAAMA/v/7//n/9f/2//j/+v/8//j/+P/2
//P/8v/y//P/9P/1//b/+P/5//v/9//1//X/9v/0//L/8P/x//L/9P/2//f/+P/4//j/
9P/u/w==
         </WaveFormData>
      </LeadData>
      <LeadData>
         <LeadByteCountTotal>10000</LeadByteCountTotal>
         <LeadTimeOffset>0</LeadTimeOffset>
         <LeadSampleCountTotal>5000</LeadSampleCountTotal>
         <LeadAmplitudeUnitsPerBit>4.88</LeadAmplitudeUnitsPerBit>
         <LeadAmplitudeUnits>��V</LeadAmplitudeUnits>
         <LeadHighLimit>2147483647</LeadHighLimit>
         <LeadLowLimit>268435456</LeadLowLimit>
         <LeadID>II</LeadID>
         <LeadOffsetFirstSample>0</LeadOffsetFirstSample>
         <FirstSampleBaseline>0</FirstSampleBaseline>
         <LeadSampleSize>2</LeadSampleSize>
         <LeadOff>FALSE</LeadOff>
         <BaselineSway>FALSE</BaselineSway>
         <ExcessiveACNoise>FALSE</ExcessiveACNoise>
         <MuscleNoise>TRUE</MuscleNoise>
         <LeadDataCRC32>3515825793</LeadDataCRC32>
         <WaveFormData>
8v/y//L/8v/y//L/8v/y//D/8P/w//D/8f/y//P/9P/1//b/9//4//r/+v/6//r/+//8
//3//v8BAAIAAwAEAAcACgANABAAEgASABIAEgAWABgAGgAcAB8AIAAhACIAIgAiACIA
IgAkACQAJAAkACIAIgAiACIAJAAkACQAJAAhAB4AGwAYABQAEgAQAA4ADAAKAAgABgAC
AAAA/v/8//r/+P/2//T/9f/2//f/+P/4//j/+P/4//f/9v/1//T/8//y//H/8P/y//L/
8v/y//T/9P/0//T/8v/y//L/8v/0//T/9P/0//P/8v/x//D/8v/y//L/8v/y//L/8v/y
//T/9P/0//T/9f/2//f/+P/4//j/+P/4//b/9v/2//b/9v/2//b/9v/4//r//P/9//v/
+//8//z/+//7//v/+v/6//r/+//7//3//f/8//z/+//9//7/AAAEAAcACgAMAAsACwAL
AA0ADAAPAA0ACwAIAAgACQAKAA4AEAARABIAGAAaABgAFwASAAwACQAHAAkABwADAAIA
AQAAAP3/+f/4//b/9v/1//X/9f/0//P/8v/w/+//7v/u/+7/7v/u/+//7v/u/+//7f/u
/+3/6//o/+r/7P/o/+j/8/8GABUAHgApADMAQwBeAH4AnQC6ANIA3gDjANMAlABVAEwA
TgA+ADoAPAArABcAEQAIAAAA/P/8//r/+f/1//P/9f/1//X/9f/z//L/8f/w/+7/7//v
/+//8P/y//P/9P/y//T/8v/y//T/9v/0//P/8f/y//L/8v/y//H/8P/v//H/9f/3//b/
9P/3//j/+P/2//b/9v/4//n/+v/5//z/AAAAAAAAAQABAAEAAwAGAAQABAAFAAcABQAF
AAYABgAKAAsADQAQABIAFgAZABwAHgAgACAAIwAkACUAJgAmACUAJgAlACYAKAAoACgA
KAApACkAKgAqACcAJQAlACQAIgAgACAAHQAdABsAGQAVABIAEQAPAA0ACQAHAAcAAwAC
AAEAAQD///n/9v/0//P/9P/1//b/9//5//b/9v/1//P/8//0//X/+P/2//f/+P/3//T/
8//1//X/9f/0//T/9v/2//b/9f/y//L/8v/x//L/8v/z//X/8//x//H/8v/y//L/8v/0
//L/8v/y//L/8P/w//H/8//z//P/8//z//H/8f/x//L/8v/2//T/9P/0//T/8v/x//D/
8P/x//P/9P/1//X/9v/3//n/9//3//f/9v/2//j/+//9////AAAAAAAA//////7//f8D
AAYACwALAAcABQAEAAQABwAJAAsADAAOABAAEAAMAAoACAAFAAUAAgABAP7/+f/4//j/
+P/2//T/8v/x//L/8P/t/+z/6v/p/+n/6P/o/+n/6v/r/+z/6v/p/+j/6P/n/+X/5P/l
/+P/4P/i/+D/2v/e/+3/AAAPABgAIwAtADkAUABwAI0ApADGANwA1wDFAJAATQA6AEQA
PgA6ADgAKQAXAAkAAAD2//L/8v/z//P/8P/v/+//7//v/+//8f/w/+//7v/s/+3/7f/t
/+3/7v/u/+7/7P/u/+z/7P/u//D/7v/t/+7/8P/x//L/8v/x//D/7//v//H/8f/u/+7/
8f/y//L/8f/w/+//8P/z//T/8//2//f/9v/1//X/8//z//X/+P/5//r//P////7///8B
AAIACAAJAAsADgAOABAAEQASABIAFAAUABcAHQAfACEAIgAhACIAIQAiACQAJAAkACQA
IQAhACIAIgAfAB0AHQAcABwAGgAaABcAFAARAA4ACQAIAAcABQADAP///f/9//n/9v/1
//X/8//y//D/7//v/+z/6//q/+n/6//q/+z/7f/v/+//8P/x//D/7P/r/+r/7P/q/+r/
7f/r/+v/6v/q/+j/6P/o/+f/5//o/+n/6f/p/+r/7P/v/+3/6//r/+z/6f/o/+f/6P/q
/+z/7v/w/+3/7P/s/+3/7//v/+//7//w//H/8v/0//b/8P/u/+7/7v/u/+7/7//w//L/
8f/x//D/7//w//D/8P/x//P/8//z//L/8f/y//T/9f/5//z//v8AAP7/////////AQAC
AAUAAwD/////AAACAAUABwAJAAoACwAOAA8ADAAFAAAA+v/3//j/+f/4//X/9v/2//b/
9P/v/+z/6v/q/+f/5f/l/+T/5f/l/+T/5P/n/+j/6f/q/+f/5f/j/+L/4//l/+D/3f/j
/+T/4v/e/9r/3v/v//z/BwAOABcAKQA9AFQAeACZAKwAvgDYAN8AywCWAFkAPgA+ADwA
OgA0ACUAFwANAP7/9P/2//b/8f/v/+r/5//p/+v/7f/v/+3/7P/r/+r/6//t/+7/7//u
/+7/7f/s/+z/7v/s/+z/8P/y//D/7//t/+7/7v/u/+//7//v/+//8v/1//b/9P/x//P/
8//y//T/9P/0//b/9f/0//H/8v/y//L/8v/z//b/+f/+/wQAAgACAAMABQAEAAUABwAI
AA0ADQAOABAAEQAUABYAGAAaABwAHAAfACIAIwAkACQAJQAoACkALAAqACoAKgAqACcA
JwAoACgAKAAnACgAKAAkACIAIgAfAB8AHQAbABcAEgARAA8ADQAHAAUABQABAAIAAQAB
AP///P/6//n/+f/6//v//P/9//v/+P/4//f/9f/1//b/9//5//b/9v/2//j/9v/2//n/
+f/5//j/+P/2//b/9v/1//L/8v/y//H/8f/y//T/9//4//f/+P/6//j/+P/4//r/+v/6
//r/+v/4//j/+f/7//n/+f/5//n/+f/5//n/+v8EAAEA/v/8//z//P/8//z//f/+/wAA
//////7//f/6//r/+v/7//v/+//7//r//f8AAAQABwAKAAwADQAOAA4ADwAPAA8AEAAQ
ABIADwAPAA8AEAASABIAEwAUABQAEgAUABQAEAAOAAwACQAJAAsACwAJAAUAAgACAAIA
AAD///z/+v/6//b/8//y//D/8//1//b/+P/z//D/7f/q/+7/7//w//L/8f/z//T/8//z
//D/6P/k/+r/9P///wwAGQAgACsAOwBRAHAAjAClAMAA3gDwAO8A0QCUAGEAVABQAEgA
QgA2ACcAGQANAAYABgAEAPz/+//7//j/9//1//X/9f/1//f/9v/1//T/8v/z//P/8//0
//b/9//4//j/+v/4//j/+v/8//r/+f/5//r/+v/6//n/+f/5//n/+f/7//v/+P/5//3/
//8AAP3//P/7//z///8AAP//AgACAAIAAgADAAMAAwAFAAgACgAKAAsADQAOAA8AEQAS
ABMAEwAUABYAFwAaABwAHgAgACIAIgAlACkAKwAtAC4ALgAwADAAMgAxADAALwAuAC0A
LQAuAC4ALgAtAC4ALgAsACoAKgAnACMAIQAfABsAGAAXABUAEwAPAA0ADQAJAAcABQAE
AAEAAQAAAAAAAQAAAP///v/9//7//P/9//3/+//7//z//f/7//j/+P/4//j/9v/2//n/
+//7//r/+v/8//z//P/7//r/+v/6//n/+f/6//z////+//v/+v/6//v//P/9/wAAAAAA
AAAAAAD8//z//f////3//f/9//3/AwADAPv//P8AAP7//v/+//7/+//7//v//P/9////
AAABAP7//v/+////AQABAAEAAAAAAAIABQAHAAoADAANAA4AEAARABEAEQATABQAFwAV
ABEAEQASABQAFAAVABYAFgAWABgAGAAUABQAEgAPAA8ADgANAAoABQAEAAQABAACAP//
/P/6//r/+f/3//f/9v/2//f/9//4//j/+P/4//j/+P/3//b/9v/z//X/9P/x//P/9P/u
/+r/7P/y//3/CAATACAAMQA/AE0AZAB+AJsAvADWAOIA5wDdAKYAZwBUAFYATABGADwA
KQAZABMADAAGAAQABgABAP//+v/3//n/+f/5//n/9//2//X/9P/1//f/+P/5//v//P/8
//z/+//8//n/+P/8//7//P/7//n/+v/6//r//f/9//3//f/7//3//f/6//r//f/+//7/
//8AAAEABAACAAIAAAACAAIAAgACAAMAAwADAAUACAAIAAgACQALAAwADQAPABAAEwAT
ABQAFgAVABgAGgAcAB8AIgAjACcAKAApACoAKgAqACwALAAuADAAMAAwADAALwAvADAA
MAAvAC0ALQAsACgAJgAmACMAIwAhAB8AGwAWABUAEwARAA8ADQANAAkACQAJAAoACQAD
AAAA/v/9//v/+//7//v//f/6//r/+f/5//n/+v/7//n/9v/2//b/9v/0//T/9//5//n/
+P/4//X/9P/z//H/8//2//n/+//4//j/+f/7//v/+f/5//r/+v/6//r//P/7//r/+f/4
//j/+P/5//v/+//7//v/+//7//v/+//8//r/+f/2//j/+P/4//j/9//3//f/+P/5//v/
/P/9//r/+v/6//v/+f/5//n/+P/4//r//f///wAAAgADAAQABwAJAAoACwAMAAwADgAL
AAsACwAMAA4ADgAPABAAEAAOABAAEAAMAAsACAAEAAMAAwADAAEA/f/7//r/+f/2//X/
9P/0//b/8v/v/+7/7P/t/+3/7P/s/+r/6v/q/+r/6v/p/+j/6P/t/+//7P/l/+P/5P/k
/+D/4P/o//P/AAALABQAHwApADsAVgB0AI0ApgDAANgA3QDHAJIAWwBIAEoAQgA6ADYA
KwAZAAkABAD6//L/8v/y//P/8f/x/+7/7f/s/+v/7P/s/+z/7P/s/+3/7f/t/+3/7v/u
/+7/7P/u/+z/7P/u//D/7v/t/+//8P/w//D/8//z//P/8//x//P/8//w/+7/8f/y//L/
8P/w//D/8v/1//b/9f/4//n/+P/3//f/+f/5//v//v/+//7///8BAAAAAQADAAQACAAJ
AAsADgAMAA4ADwAQABIAFAAUABcAGwAdAB8AIAAdAB4AHQAeAB8AIAAhACIAIQAhACIA
IgAhAB8AHwAeABoAGAAYABUAEwARAA8ACwALAAsACgAJAAQAAQAAAPv/+//7//z/+//2
//T/8//z//H/8f/x//H/8v/w//H/8f/w/+//7//v/+//7P/s/+z/7f/s/+3/8f/v/+//
7v/u/+7/7v/u/+3/7f/u/+//7//t/+z/7P/t/+7/7f/u//D/8P/w//D/8v/w//D/8P/w
//D/8P/x//P/8//z//P/8//z//H/8f/w//L/8v/y//L/8//z//P/9P/z//P/8v/x/+7/
7v/u/+//8v/z//T/9P/0//b/+f/7//v//P/8//z//f///wAAAQABAAIABQADAAQABQAH
AAoACgAJAAgABgAGAAgACAAEAAMAAAD8//v//f/9//v/9//2//b/9v/0/+//7P/q/+r/
6f/n/+f/5v/k/+P/4f/g/+H/4v/j/+T/4v/h/+D/4P/p/+P/2P/b/9//4P/c/9r/3v/e
/+X/8P///xAAHwApADsAVABsAIUAnAC4ANIA2wDNAJ4AWwA8ADwAOgA0ADAAJwAZAAcA
+P/w/+7/7v/t/+3/6v/p/+n/6f/p/+n/6f/o/+f/5v/m/+f/5//n/+X/5v/m/+b/5f/m
/+P/4v/l/+j/5//n/+f/6P/o/+j/5//n/+f/5//o/+v/7P/q/+f/6f/p/+j/6f/q/+v/
7v/u/+7/7P/u/+7/7v/u/+//7//v//H/9P/0//T/9f/3//r/+//9//7//////wAAAgAF
AAgACgAMAA4AEAAQABMAEwATABMAEgAWABoAHAAgAB8AHgAdABwAHAAdAB8AIAAdABsA
GwAaABgAFgAWABMAEwARAA8ACwAGAAUAAwABAP7//f/+//v/+f/3//b/8//w/+7/7f/t
/+7/7//w//H/7//q/+j/5f/m/+f/6f/r/+v/6P/o/+j/6v/o/+j/6//r/+v/6v/q/+n/
6P/n/+X/5//o/+n/6f/p/+r/7P/v/+3/6//r/+z/7P/s/+z/7v/s/+z/7P/s/+r/6v/r
/+3/7v/v//D/8f/1//H/8P/w//D/8P/w//D/8f/y//T/8v/z//P/8//y//L/8v/z//P/
8//z//L/9P/2//n/+//8//7///8AAP7/////////BQAIAA0ADQAJAAcABgAGAAYABwAI
AAgACQAMAA0ACgAGAAIA/f/7//3//f/7//f/+f/6//v/+v/z/+7/6v/o/+j/5//o/+j/
6f/p/+j/6P/q/+r/6v/q/+r/6f/o/+j/5f/n/+j/5f/f/9z/3v/e/9r/3v/r//z/CQAW
AB8AKwA9AFgAdgCVALIAygDeAOEAyQCOAFUASABGADoANgA0ACMAEwAJAPr/8v/w//L/
7//v/+z/6//s/+3/7v/v/+7/7P/q/+j/6v/r/+v/6//r/+z/7P/s/+z/7v/s/+z/7P/u
/+z/6//s/+7/7//w//D/7//u/+3/7//x//H/7v/u//H/8v/y//P/9P/1//j/9//2//P/
9P/4//j/+P/5//b/9f/2//j/+f/6//z///8BAAMABgAIAAkACQAKAAwADQAQABIAFAAU
ABYAFgAZAB4AHwAgACAAIgAkACQAJgAjACIAIQAgACIAIwAlACYAJQAjACMAIgAeABwA
HAAZABcAFQATAA8ACwAJAAYAAwABAP/////7//v/+//8//v/+P/2//X/9f/1//X/9f/1
//X/8v/y//H/8P/v/+//7//y//D/8f/y//H/7v/t/+//8f/x//D/8P/w//D/8P/v/+3/
7v/v/+//7P/s/+3/7//x/+//7//w//L/8v/y//T/9v/2//b/9v/0//T/9f/3//X/9f/1
//X/9f/1//X/9v/2//T/9P/0//T/9P/z//P/8//0//T/9f/1//X/9f/2//f/+f/3//f/
9//2//b/+P/7//3//f/+//7//v8CAAUABwAJAAkACgANAAsACQAJAAoADAAOAA8AEAAQ
ABAAEgASAA4ACwAIAAQAAwABAAEA///7//r/+v/6//j/9//0//L/8v/x/+//7//u/+v/
6//q/+r/7P/s/+z/7P/q/+n/6P/o/+//6f/m/+f/5//o/+T/4v/i/+j/8/8CABEAGgAl
ADMAPwBUAHYAlQCwAMoA4ADnANEAmgBdAEoAUgBKADoANAAnABUADwAKAP7/8v/0//X/
9f/y//H/8//z//P/8//y//D/7v/s/+7/7//v/+//7//w//D/8P/u//D/7v/u//L/9P/y
//H/8f/y//L/8v/1//X/9f/1//L/8//y/+7/8f/1//f/+P/6//r/+v/8//n/+P/1//b/
+v/6//r/+//5//n/+//+////AAACAAUABQAFAAYABgALAAsADAAOAA4AEAARABIAFgAa
ABwAIQAkACUAJgAmACQAJAAiACIAJAAmACgAKgAmACUAJQAkACQAIwAkACQAJAAiACIA
HwAbABkAFwATABIAEQAPAA0ABwAFAAUAAQAAAP/////9//z/+v/5//n/9v/1//T/8//2
//T/9f/1//P/8//0//X/8//w//D/8P/y//D/8P/z//H/8f/w//D/8//0//X/9f/z//L/
8f/v//H/8v/0//f/9f/z//P/9P/z//L/8f/y//P/9P/1//b/9P/0//X/9//3//f/9//3
//X/9f/1//b/+v/5//n//P/6//r/+v/6//b/9f/0//T/9v/3//f/9//4//j/+P/5//f/
9//3//b/9//6//7/AQACAAQABQAGAAUABQAEAAMABgAIAAwACwAHAAcACAAKAA0ADwAR
ABIAEQASABEADAALAAgABAADAAIAAQD+//n/+v/6//r/+P/1//L/8P/w/+3/6//r/+r/
6v/r/+v/7P/q/+r/6v/q/+r/6f/o/+j/6//p/+j/6f/t/+r/3v/c/+T/7P/1/wQAFQAg
ADEAPwBJAGAAfgCbALYA0gDgANkAtwB2AEkARgBCADgAOAA0ACMAFQALAAIA/v/y/+z/
8P/z//P/9f/0//P/8v/x//D/7v/s/+r/6//t/+7/7//v//D/8P/w//L/9P/y//L/8//0
//H/7//w//L/8//0//X/9f/1//X/9f/3//f/9P/0//f/+P/4//j/+P/4//r/+P/4//b/
+P/8//z//P/9//v/+//9/wAA///+//7///8DAAUACAAKAAoACQAJAAoADAAQABMAFgAU
ABQAEgATABkAHQAhACQAIwAkACMAJAAlACYAJwAoACQAIwAjACIAIQAfAB8AHgAcABoA
GgAXABIADwAMAAcABQAFAAQAAwAAAP//AAD9//r/9//1//H/8v/y//P/9f/y//H/8P/v
//D/7v/v/+//7f/t/+7/7//u/+r/6f/o/+v/6v/r/+//7v/t/+v/6v/s/+z/7P/r/+z/
7v/w//H/7//u/+7/7//t/+v/6//s/+z/7P/s/+7/7v/u/+7/7v/u/+7/7//x//D/7//u
/+3/7//v/+//8P/y/+7/7v/u/+7/7v/t/+3/7f/u/+7/7//v/+//8P/w//D/8f/v/+//
7//u/+z/7v/x//P/9//6//z//v/7//v/+v/5//3//v8BAP///////wAAAgACAAMABAAE
AAQABgAGAAIAAQD+//r/+f/4//f/9P/v//D/8P/w/+7/6//o/+b/5v/n/+X/5f/k/+H/
4f/g/+D/4P/g/+D/4P/i/+H/4P/g/93/3f/a/9n/3f/i/+L/1P/M/9j/7//+/wcAEAAf
ACsANwBOAG4AiwCkALwAzgDNALcAgABFADYAOgA2ADAAKAAdAA8AAQD2//L/8v/u/+v/
6//o/+f/5v/l/+T/4//k/+T/5P/k/+P/4//i/+H/4f/i/+L/4v/l/+j/5//o/+n/6v/n
/+X/5P/k/+P/4v/m/+f/6P/p/+f/6f/p/+b/5v/p/+r/6v/s/+z/7P/u/+7/7v/s/+7/
7v/u/+7/7//v/+//8f/0//b/9v/3//n/+v/7//3//v/+//3//f/+/wAABAAHAAoADQAQ
ABEAFQAUABMAEgAQABQAGAAaAB4AHAAcABwAHAAaABkAGQAYABgAFwAYABgAEwAQAA8A
CwAJAAcABQABAPz/+//5//f/9v/1//b/8//0//P/8//x/+3/6v/o/+f/6P/p/+r/6//p
/+T/4v/f/+L/4//l/+f/5f/i/+L/4v/l/+T/5f/p/+j/5//l/+T/5P/k/+T/4//j/+T/
5f/l/+L/4v/j/+X/5v/l/+b/6P/m/+b/5v/o/+j/6P/o/+j/5v/m/+f/6f/o/+f/5v/l
/+P/6f/t/+z/7P/u/+7/7v/u/+z/6//q/+r/6v/r/+v/6//o/+j/6P/p/+v/6//r/+r/
6v/s/+//8f/0//b/9//4//r/+//7//v//f/+/wEA///7//v//P/+/wAAAQACAAIAAAAC
AAIA/v/7//j/9P/z//X/9f/z/+//7v/u/+7/7P/n/+T/4v/i/+H/3//f/97/3f/d/9z/
3P/a/9r/2v/a/93/3f/d/97/4f/h/+b/4//b/9b/1v/W/9j/2P/f//b/CQAQABUAJwA9
AFQAcgCNAKYAxADaANUAswB2AEUAPAA8ADIAMgAuAB0ACQD9//L/8P/w/+z/6f/p/+b/
5f/n/+f/5//n/+b/5P/i/+D/4f/j/+T/5f/l/+b/5v/m/+T/5v/k/+T/5P/m/+T/4//k
/+b/5//o/+n/6f/p/+n/6P/p/+j/5P/k/+f/6P/o/+r/7P/u//L/7v/s/+j/6P/u//D/
8v/1//T/8//0//b/9//4//r//f/8//3///8AAAEAAQACAAQABQAIAAoADAAOABAAEAAT
ABgAGQAaABoAGgAcABwAHgAgACAAIAAgAB0AHQAeAB4AHQAbABsAGgAWABQAFAARAA8A
DQALAAcABAADAAEA///4//X/9P/v//D/8f/z//P/8//y//L/8//y//H/8P/v/+3/6v/q
/+n/6//r/+z/7f/t/+r/6v/q/+v/6v/r/+//7P/r/+n/6P/o/+j/6P/n/+n/6v/r/+v/
6v/q/+v/7f/v/+3/7f/u//D/8P/w//L/7//u/+3/7P/s/+z/7f/v//L/8//0//X/8//z
//P/9P/w/+//8v/w//D/8P/w//L/8//0//b/8//z//L/8f/x//L/8//1//T/8//y//D/
8v/0//f/+f/8//7///8AAAIAAwADAAMABgAIAAwACwAJAAkACgAMAAwADQAOAA4ADAAO
AA4ACgAFAAIA/v/9//3//f/7//f/+P/4//j/9v/x/+7/7P/s/+3/6//r/+r/5//n/+b/
5v/k/+T/5P/k/+f/5//n/+j/6f/r/+j/5f/l/+b/5P/i/+b/7v/1/wIADwAaACsANQBF
AGQAhgClAMAA1ADiAOMAyQCGAFMATABGADoANgAwAB0ADQAFAAAA/v/6//L/7//v/+z/
6//t/+//8f/z//H/8P/v/+7/7P/t/+3/7f/v//D/8P/w/+7/8P/u/+7/8v/0//L/8f/x
//L/8v/y//H/8f/x//H/8//1//X/8v/y//X/9v/2//b/9v/2//j/+P/4//b/+P/6//r/
+v/7//r/+f/6//z//P/8//3///8BAAMABgAIAA0ADQAOABAAEAASABMAFAAYABoAGgAd
AB4AHwAgACAAIQAkACUAKAAoACgAKAAoACcAJwAoACgAJwAlACUAJAAiACAAIAAdABoA
FwAUAA8ADgAPAA8ADwAJAAcABwADAAEA///+//v/9v/0//P/8//1//f/+f/7//n/9v/2
//X/8//z//T/9f/z//D/8P/w//L/8P/w//P/8f/x//D/8P/y//L/8v/x//P/9P/1//X/
8v/y//P/9f/0//H/8P/w//L/8v/y//T/9f/2//f/+P/0//T/9f/3//X/9f/1//X/9f/1
//X/9v/6//X/9v/3//j/+f/6//b/9f/0//T/9f/3//j/+f/2//b/9v/3//f/9//3//b/
9v/4//v//f8BAAQABgAIAAcABwAGAAUABwAIAAsACQAJAAkACgAMABAAEQASABIAEAAS
ABIADgALAAgABAADAAUABQADAP///v/+//7//P/3//L/7v/s/+3/7f/v//D/7P/r/+n/
6P/p/+r/6//s/+z/6//q/+r/6//p/+r/6f/n/+b/4v/g/+D/5v/v//j/BwAUABsAKQA5
AE4AagCHAKAAvADWAOMA2wCyAG0ARgBGAEIAOAA0ACkAHQAVAAQA9v/2//j/9//3//T/
8//w/+//7v/t/+//7v/t/+z/7P/t/+3/7f/r/+z/7P/s/+3/8P/v//D/8f/y/+//7f/v
//D/8P/w/+//7//v/+//7//x//H/7v/v//P/9f/2//X/9P/z//T/9v/2//T/9v/4//j/
+P/5//j/9//4//r//P/8//3///8AAAEAAwAEAAcABwAIAAoADQAQABIAFAAVABYAFQAX
ABwAHQAeAB4AHAAeAB4AIAAhACIAIwAkACMAIwAkACQAIQAfAB8AHgAdABwAHQAbABgA
FQASAA0ACgAJAAcABQACAAEAAgD///z/+//7//n/+P/2//X/9f/z//P/8//z//H/7v/u
/+3/7v/v//H/8//x/+7/7v/u//D/7v/u//H/8P/v/+3/7P/s/+z/7P/r/+3/7v/v/+//
7P/s/+3/7//t/+v/6//s/+7/7v/u//D/7v/u/+7/7v/q/+r/6//t/+7/7//w//H/8f/x
//H/8v/0//H/7f/w//b/9f/0//P/8v/x//H/8f/y//D/8f/x//H/8f/y//P/9f/0//P/
8v/w//L/9P/3//n/+//8//z//P/+/////////wMABAAHAAUAAQABAAIABAAIAAkACgAK
AAoADAAMAAgABQACAP7//f/7//v/+f/1//L/8v/y//D/7v/s/+v/7P/r/+n/6f/o/+X/
5f/k/+T/4v/i/+L/4v/i/+H/4P/g/93/3//o/+3/5//i/+D/4P/g/+T/7//8/wcAEAAd
ACkANwBQAHQAkwCqAMAA1ADXAL8AhgBPADwAOAAyADQAMAAjABEAAwD2/+7/7P/s/+v/
6//o/+f/5//n/+f/5//n/+b/5f/k/+L/4//j/+P/4f/i/+L/4v/k/+b/5P/k/+b/6P/m
/+X/5P/k/+P/4v/k/+X/5v/n/+f/6f/p/+b/5v/p/+r/6v/q/+r/6v/s/+r/6v/o/+r/
7P/s/+z/7f/r/+v/7f/w//D/8P/x//P/9f/3//r//P/8//v/+//8////BAAIAAwADAAM
AAoACwAPABEAEwAUABIAFAAUABYAFQAUABMAEgATABMAFAAUABEADwAPAA4ADgAMAAwA
CQAHAAUAAwD///z/+//5//f/8//x//H/7f/u/+3/7f/r/+r/6P/n/+f/5//n/+f/5//m
/+L/4f/f/+H/4f/i/+P/4f/e/97/3v/f/97/3//j/+H/4f/g/+D/4P/g/+D/3//f/+D/
4f/h/97/3v/f/+H/4//h/+H/4v/i/+L/4v/k/+L/4v/i/+L/4v/i/+P/5f/i/+H/4P/f
/+L/4//k/+b/5P/j/+H/4P/e/+D/4P/g/+D/3//f/9//4P/j/+X/5v/n/+X/5P/j/+P/
4f/h/+H/4P/h/+T/6P/r/+v/7P/s/+z/7v/v/+//7//w//D/8v/v/+7/7//x//T/8//z
//P/8v/z//b/9//0/+7/6v/l/+P/5P/l/+T/4f/g/+D/4P/e/93/2v/Y/9j/2P/X/9j/
2P/W/9X/0//S/9P/1P/V/9b/1f/T/9H/0P/P/9H/0v/R/9H/0v/M/8b/xv/O/93/7v/7
//7/CQAZACkAQABeAHcAjACqAMgAzQCrAGwANQAoACoAJgAeABQADwALAP//7P/g/9z/
2P/Z/9v/2v/b/9r/2f/Y/9f/1//W/9X/1P/V/9f/2P/Z/9j/2P/X/9b/1P/W/9T/1P/W
/9j/1v/V/9b/2P/Z/9r/2v/Z/9j/1//X/9n/2f/W/9b/2f/a/9r/2P/Y/9j/2v/d/97/
3f/g/+D/4P/g/+H/4//j/+X/6P/l/+T/5P/l/+f/6f/s/+7/8P/v/+//8P/0//j/+//+
//7//v/8//3/AAABAAIAAgAFAAgACQAMAAoACgAKAAoACAAHAAcABgAGAAUABgAGAAMA
AAD///v/+v/5//j/9f/w/+//7f/r/+f/5f/l/+H/3//d/9z/2f/X/9b/1v/X/9f/1//X
/9f/1f/S/9L/0f/R/9H/0v/T/9P/0P/Q/9D/zf/K/8n/y//P/9H/0v/U/9L/0v/S/9H/
zf/Q/w==
         </WaveFormData>
      </LeadData>
      <LeadData>
         <LeadByteCountTotal>10000</LeadByteCountTotal>
         <LeadTimeOffset>0</LeadTimeOffset>
         <LeadSampleCountTotal>5000</LeadSampleCountTotal>
         <LeadAmplitudeUnitsPerBit>4.88</LeadAmplitudeUnitsPerBit>
         <LeadAmplitudeUnits>��V</LeadAmplitudeUnits>
         <LeadHighLimit>2147483647</LeadHighLimit>
         <LeadLowLimit>268435456</LeadLowLimit>
         <LeadID>V1</LeadID>
         <LeadOffsetFirstSample>0</LeadOffsetFirstSample>
         <FirstSampleBaseline>0</FirstSampleBaseline>
         <LeadSampleSize>2</LeadSampleSize>
         <LeadOff>FALSE</LeadOff>
         <BaselineSway>FALSE</BaselineSway>
         <ExcessiveACNoise>FALSE</ExcessiveACNoise>
         <MuscleNoise>TRUE</MuscleNoise>
         <LeadDataCRC32>1902238099</LeadDataCRC32>
         <WaveFormData>
EgASABIAEgAUABQAFAAUABQAFAAUABQAEgASABIAEgAUABQAFAAUABQAFAAUABQAFAAU
ABQAFAAUABQAFAAUABQAFAAUABQAEgASABIAEgARABAADwAOAAwADAAMAAwACgAKAAoA
CgAIAAgACAAIAAYABgAGAAYABgAGAAYABgAEAAQABAAEAAUABgAHAAgACwAMAA0ADgAN
AAwACwAKAAwADAAMAAwADAAMAAwADAAMAAwADAAMAAoACgAKAAoACgAKAAoACgAKAAoA
CgAKAAoACgAKAAoACgAKAAoACgAMAAwADAAMAAoACgAKAAoACgAKAAoACgAMAAwADAAM
AAwADAAMAAwADAAMAAwADAAKAAoACgAKAAoACgAKAAoADAAMAAwADAAOAA4ADgANAAwA
CwAJAAgACAAIAAgABwAHAAgACAAIAAgABwAHAAgADAANAA8ADwAPABAAEQARABIAFAAX
ABkAGQAZABgAFgAVABMAEAANAAoACAAHAAcACgAKAAgABQADAAIAAQABAAEAAgACAAIA
AwAFAAYABgAGAAYABgAFAAUABQAEAAMAAwADAAMAAwAFAAUABQADAAQAAwACAAEA//8B
AAEAAQAIABQAIwAwADoARQBLAFcAZwB3AH4AeABbADAA/f/O/6f/hv9x/2X/VP9E/0v/
Zf9//5X/r//H/9f/5v/v//L/8//2//r/+//7//z///8AAAEAAwABAAIAAgACAAEAAQAC
AP////8AAAEAAQADAAQABQAFAAUABQAHAAgACgAKAAoACgAJAAgABwAGAAYABQAFAAUA
BwAHAAcABwAJAAoACgAJAAcABwAHAAcACQAKAAoACgAHAAcABwAIAAkACgALAAwACwAL
AAoACQALAAoACgAKAAgABwAHAAcACAAJAAgACQAIAAgACAAIAAQABAACAAEAAwACAAEA
AQD///////////3//P/8//3//f/9//3//f/9//7///8AAAIAAwADAAMAAQABAAEAAgAE
AAQABAAEAAMAAwADAAMAAwADAAMAAwAEAAUABgAHAAUABAADAAIAAgACAAIAAgACAAIA
AwADAAMAAwADAAMABAAEAAQABAACAAIAAwADAAMAAwADAAIABAADAAMABAAEAAQABAAF
AAUABQAEAAQAAgACAAIAAgACAAEAAQABAP//AAAAAAAABAAGAAMAAgABAAAA////////
/v8AAAAAAAAAAP3//f/+//7/AAAAAP/////+/wAAAQADAAMABQAGAAcABQAGAAgACwAO
AA8AEAAQAAwACwAJAAYAAwACAAAA/////wAAAAD+//3/+//6//n/+f/5//r/+v/6//v/
/f/+//z//P/8//z//f/9//3//P/6//n/+P/3//j/+f/6//v/9//5//n/+f/7//n/+//7
//v/AAAMABsAKAA0AEEASQBPAF8AcwCAAHgAVwAqAPn/zP+l/4D/af9l/1z/Rv8//1H/
af+B/5n/sf/F/9b/4//u//P/9P/1//X/9P/0//b/+P/6//3/+//8//z//P/+////AQD/
//3//v///////f/+////////////AQACAAMABAAFAAYABQAEAAMAAgACAAEAAQABAAEA
AQABAAEAAwAEAAQAAwADAAMAAwADAAMABAAEAAQAAwADAAMABAACAAIAAgACAAQABQAF
AAUABQAEAAQABAACAAEAAQABAAEAAQD//////v/+//7//v/+//7//P/7//v/+v/5//n/
9f/1//X/9f/x//D/8P/x//H/8f/x//H/8f/y//P/9P/0//X/9f/1//f/9//3//j/+v/6
//r/+v/5//n/+f/5//n/+f/5//n/+//7//v/+//6//r/+v/6//z//P/8//z/+v/6//v/
+//9//3//f/9//z//P/8//z//P/8//3//f/////////+//7//f/9//7//v/+//7/////
/////v/+//7//v/+//7/AAD////////+//7//f/8//7//P/+//7//v/+//3//f/9//z/
+v/6//r/+v/5//n/+v/6//z//P/7//v//P/+////AQADAAUABgAHAAUABgAIAAsADQAN
AA0ADAAJAAcABAAAAAAAAAD///////8AAAAA/v/7//n/+P/3//b/9f/1//T/9f/3//r/
/P/6//r/+v/6//n/+f/5//j/9//3//f/9//5//n/+f/5//f/+f/5//n/9//3//n/+f/5
//7/DAAbACgAOABFAEsAUQBhAHEAeAByAFMAIgDx/8L/k/9y/1//U/9G/zr/O/9N/2n/
g/+b/7X/yf/Y/+P/7P/x//L/8v/z//P/9P/2//j/+v/9//z//P/7//r/+//9/wAA////
/wAAAQABAAMABAAFAAUAAgABAAIAAgADAAQABQAGAAQABAAEAAQABAADAAMAAwAFAAUA
BQAFAAUABgAGAAUABwAHAAcABwAHAAgACAAIAAgACQAKAAwACgAKAAoACgAIAAkACQAJ
AAkACAAIAAgACAAHAAcABwAJAAkABwAHAAQABAAEAAQAAgACAAAA//8BAAAA//////3/
/f/9//3/+f/4//j/+f/3//f/9//3//j/+v/8//7//f/9//z/+//9//3//f/+/wAAAAAA
AAAAAAABAAIAAwADAAMAAwADAAEAAQABAAEA/v/+//7//v8AAAAAAAAAAAIAAgADAAMA
AgABAAAA//8CAAIAAgACAAIAAgADAAMAAwADAAMAAgADAAMABAAGAAUABAADAAMABQAF
AAQABAAEAAQABAAEAAQAAwADAAMAAwAEAAQABAAGAAQABAACAAIAAgACAAIAAwAEAAQA
AwACAAEAAAABAAEAAgACAAQABAADAAMAAgAEAAUABwAJAAsADAANAAsADAAOABEAEwAT
ABMAEgAQAA8ADQAKAAcABgAEAAMABQAGAAYABAD///3//P/7//3//f/+//7//v///wEA
AgACAAIAAgACAAEAAQABAAAA/f/9//3//f/9//3//f/9//3/////////AQABAAEAAwAD
AAgAEgAhACwANgBDAEsAUwBnAHkAfgBuAEkAGADh/67/hf9m/1f/Sf84/zL/Qf9f/3//
mf+t/8X/2f/m/+3/8v/3//r/+//7//r/+v/9//7///8BAAEAAgACAAIAAgADAAUAAwAF
AAYABwAHAAUABgAHAAcACQAJAAsADAAKAAoACgAKAAoACgAKAAoADAALAAsACwALAAsA
CwALAA0ADgAOAA0ACwALAAsACwANAA4ADgAOAA8ADwAPABAAEgASABIAEgAQABEAEQAR
AA8ADgAOAA4ADgANAA0ADQAPAA8ADQANAAoACgAKAAoACgAKAAgABwAFAAQAAwADAAEA
AQABAAEAAQAAAAAAAQABAAEAAQABAAIABAAGAAgACQAJAAgABwAHAAcABwAIAAgACAAI
AAgABwAHAAcABwAFAAUABQAFAAcABwAHAAcABgAGAAYABgAIAAgACAAIAAcABgAGAAUA
BgAHAAgACQAKAAoACgAKAAkACAAIAAcACQAJAAkACAAHAAUABAAEAAUABgAHAAkACwAL
AAoACgAKAAoACgAKAAwACwALAAsACQAKAAgABgAIAAgACAAIAAgACQAJAAkACAAKAAoA
CgAKAAkACQAKAAoACAAIAAcABwAKAAwADQAPAA8AEQASABMAEwAUABYAGQAbABsAGwAa
ABYAFQATABAADQAMAAoACQAJAAoACgAIAAcABQAEAAMAAQABAAIAAgACAAMABQAGAAYA
BgAGAAYAAwADAAMAAgACAAMABAAFAAQAAwACAAEAAQADAAMAAwABAAEA//8BAAUADAAQ
ABsALAA8AEUATQBVAGUAdQCAAHoAXQAwAPv/zP+l/37/Z/9Z/0L/OP9F/2H/f/+X/63/
x//Z/+T/7//2//f/+v/+//////8AAP//AAABAAMAAQACAAIAAgAEAAUABwAFAAYACAAK
AAsACQAKAAsACwALAAsADQAOAA4ADgAOAA4ADAAMAAwADAAMAAsACwALAAsACwALAAsA
DwAQABAADwANAA0ADQANAA0ADgAOAA4ADwAPAA8AEAAQABAAEAAQAA4ADwAPAA8AEQAQ
ABAAEAAOAA0ADQANAAsACwAJAAkACQAKAAsADAAIAAgABgAFAAUABAADAAMAAwADAAMA
AwD///7//v///wEAAQABAAEAAwAEAAUABgAHAAcABgAFAAYABwAIAAoACgAKAAoACgAH
AAcABwAHAAUABQAFAAUABQAFAAUABQAEAAQABAAEAAQABAAEAAQAAgACAAMAAwADAAMA
AwADAAMAAgABAAAAAwAEAAYABwAFAAUABQAEAAQAAwADAAQAAgACAAIAAwAFAAUABAAE
AAIAAgACAAIAAgABAAEAAQADAAQABAAEAAIABAAAAAIAAgACAAIAAQABAAEAAAAAAAAA
AAAAAP////8AAAAAAAAAAP/////+/wAAAQADAAMABQAGAAcABwAIAAoADQAQABEAEgAS
AA8ADQAKAAYABQAEAAIAAQABAAIAAgAAAP3/+//6//n/9//3//j/+P/4//n/+//8//z/
/P/8//z/+//7//v/+v/5//n/+f/5//f/9//3//f/9v/5//r/+//7//v/+//5//n/AAAK
ABUAIgA0AEEASQBNAF0AcQB8AHgAXQAuAPf/xv+d/3r/Z/9b/0j/OP87/1H/a/+F/53/
tf/L/9r/5//u/+//8v/0//X/9f/2//X/9v/3//n/+f/6//r/+v/6//v//f/7//3//v//
/////v/+//7//f/9//3///8AAAIAAgACAAIAAgACAAIAAgAAAP///////wAAAQACAAMA
BAAEAAMAAQABAAEAAQABAAEAAgACAAIAAwADAAMABAAEAAQABAAEAAQABQAFAAUAAwAC
AAIAAgACAAEAAQABAAMAAwABAAEAAAAAAAAAAAAAAAAA/v/9//v/+v/5//n/+f/5//n/
+f/1//T/9P/1//X/9f/1//X/9f/2//f/+P/6//v/+//7//3//f/9//7//v/+//7//v/7
//v/+//7//z//f/+///////////////8//z//P/8//7//v/+//7//P/8//3//f//////
/////wAAAAAAAAAAAAAAAAEAAQAAAP///v/8//3//f/+/wAA/v/+//7////9//3//P/8
//3//v///wAA///9//z/+/8BAAAAAAAAAAAAAAAAAAAA/f/9//3//P/8//z//P/8//3/
/f/+//7//v/+//3//f/8//7///8BAAEAAwAEAAUABwAIAAoADQANAA0ADQAMAAwACwAJ
AAYAAQAAAP7//f/9//7//v/8//v/+f/4//f/9//3//j/+P/6//v//f/+//3//P/7//r/
+f/5//n/+P/3//f/9//3//n/+f/5//n/9//5//n/+f/7//n/9//5//v/AAAMABcAJAA0
AEEARwBPAF8AbwB6AHoAXwAuAPf/yP+f/3r/Yf9X/1D/QP85/0f/Y/+B/5X/rf/H/9b/
3//q/+//8P/0//X/9f/2//f/+P/5//v/+//8//z//P/8//3////9//3//v////////8A
AAEAAQABAAEAAwAEAAYABgAGAAYABgAGAAYABgAGAAUABQAFAAMAAwADAAMABQAGAAYA
BQAGAAcACAAJAAcACAAIAAgABwAHAAcACAAKAAoACgAKAAoACwALAAsACwAKAAoACgAK
AAkACQAJAAcABwAFAAUABgAGAAYABgACAAIAAAD//wEAAAD/////+//7//v/+//5//j/
+P/5//f/9//3//f/+f/6//v//P/8//3//f/9//3//f/9//7/AQACAAMABAADAAMAAwAD
AAMAAwADAAMAAQABAAEAAQABAAIAAwAEAAMAAgABAAAAAQACAAQABQAHAAcABwAHAAcA
BgAFAAQABgAGAAcABwAFAAUABQAEAAYABQAFAAYABgAGAAYABwAFAAUABAAEAAYABgAG
AAYABAADAAMAAwADAAIAAgAEAAQABAAEAAUABQAFAAQAAgACAAIAAgADAAMABAAEAAIA
AgABAAEAAwAGAAgACwAJAAsADAANAAsADAAOABEAFAAVABYAFgASABEADwAMAAcABgAE
AAMAAQACAAIAAAD+//3//f/9//3//f/+//7/AAABAAMABAADAAIAAQAAAP3//f/9//z/
/P/9//7///////////////3//////////////wEAAwAFAAwAFgAjAC4AOABFAE0AWQBr
AHsAgAByAE0AHADl/7b/i/9o/1f/Uf9C/zj/Rf9d/3f/j/+p/8H/1//k/+3/9P/3//j/
+v/7//v//P/9//7///8BAAEAAgACAAIAAgADAAUAAwADAAQABQAFAAcACAAJAAkABwAH
AAkACgAMAAwADAAMAA4ADgAOAA4ADAALAAsACwALAAsACwALAA0ADgAOAA0ACwALAAsA
CwALAAwADAAMAAwADQAOABAADgAOAA4ADgAOAA8ADwAPABEAEAAQABAAEAAPAA8ADwAP
AA8ADQANAAsACgAJAAgABwAIAAcABwAFAAQAAwADAAQABQAGAAcAAwACAAIAAwADAAMA
AwADAAEAAgADAAQABwAJAAoACwAJAAkACQAKAAsACgAJAAgACQAJAAkACQAHAAcABwAH
AAcABwAHAAcACAAIAAgACAAKAAoACgAKAAkACAAIAAcABwAHAAcABwAKAAoACgAKAAkA
CAAIAAcACAAJAAoACgAKAAkACQAKAAoACgAKAAsACwALAAoACgALAAwADQAOAAwACwAL
AAsACQAKAAoACgAMAAwACwAKAAkACAAJAAkACQAIAAYABgAGAAYABgAHAAkACgAJAAgA
BgAFAAcACgAMAA8ADQAPABAAEQATABQAFgAZABkAGQAZABgAGAAXABUAEgARABAADgAN
AAwADAALAAgABQADAAIAAQABAAEAAgACAAQABQAHAAgACAAIAAgACAAHAAcABwAGAAMA
AwADAAMAAwADAAMAAwD//wEAAQABAAUABQADAAMABwAOABYAHwAsADoARQBJAFMAZQB5
AIIAfABhADYAAwDQ/6f/gv9p/13/Tv9A/0X/X/99/5X/rf/F/9f/5P/v//b/+f/8//7/
/////wAA//8AAAEAAwAEAAYABwAIAAcABwAIAAUABQAGAAcABwAFAAYABwAHAAoACwAO
ABAADgAOAA4ADgAQABAAEAAQAA4ADQANAA0ADQANAA0ADQAPABAAEAAPAA8ADwAPAA8A
EQASABIAEgARABEAEQASABIAEgASABIAEgATABMAEwARABAAEAAQABAADwAPAA8AEQAR
AA8ADwAQABAAEAAQAAwADAAKAAkACQAIAAcABwAHAAcABwAHAAUABAAEAAUAAwADAAMA
AwAEAAYACAAKAAoACwALAAsACwALAAsADAAMAAwADAAMAA0ADQANAA0ADAALAAoACQAJ
AAkACQAJAAoACgAKAAoACAAIAAgACAAIAAgACQAJAAkACQAJAAkADAAMAAwADAALAAoA
CgAJAAsACwALAAoADAALAAsADAAMAAwADAANAAsACwAKAAoACgAKAAoACgAMAAsACwAL
AAsADAAMAAwACgAKAAoACgAKAAoACgAKAAkACQAJAAgACAAIAAgACAAHAAcACAAIAAgA
CAAHAAcACgAMAA0ADwAPABEAEgATABEAEgAUABcAGQAZABkAGAAWABUAEwAQAAsACgAI
AAcACAAKAAsACgAHAAUABAADAAIAAQABAAAAAQADAAYACAAGAAYABgAGAAMAAwADAAIA
AwADAAMAAwADAAMAAwADAAQABwAIAAkABwADAAEAAQAHAA4AGgAnADYARABPAFMAWwBt
AH8AiAB8AFUAIgD1/8z/pf+G/3X/Z/9W/0z/Wf9z/43/p/+9/9P/4//s//X//P/9//z/
//8BAAIABAAFAAYABwAJAAcACAAIAAgABgAHAAkABwAJAAoACwALAAwADgAQABEADwAP
ABEAEgASABIAEgASABIAEgASABIAEAAPAA8ADwAPAA8ADwAPABEAEgASABEAEQARABEA
EQAPABAAEAAQABEAEQARABIAEQAQAA8ADgAQABEAEQARAA8ADgAOAA4ADgANAA0ADQAN
AA0ACwALAAwADAAMAAwACgAKAAgABwAHAAYABQAFAAEAAQABAAEAAQAAAAAAAQABAAEA
AQABAP//AAABAAIABgAHAAcABwAGAAUABAAEAAQABAAEAAQABgAHAAgACQAIAAcABgAF
AAUABQAFAAUABAAEAAQABAAEAAQABAAEAAIAAgADAAMAAwADAAMAAwACAAIAAgACAAIA
AgADAAMAAwADAAMAAgAEAAMAAwAEAAIAAgACAAMABQAFAAQABAADAAIAAQAAAAEAAQAC
AAMAAQACAAIAAgACAAAA/v/+//7//v/+////AAAAAAAAAAAAAAAA/////wAAAAD+//7/
/f/9/wAAAgADAAUABQAHAAgACQAHAAgACgANABEAEQARABAADgANAAsACAADAAIAAAD/
/wEAAgACAAAA/f/7//r/+f/3//f/+P/4//r/+//9//7//v/+//7//v/9//3//f/8//3/
/f/9//3//P/7//r/+f/3//n/+f/5//f/+f/5//n//f8EAA4AGQAoADgAQwBJAFMAYwBz
AHgAcgBTACYA9//K/6H/fv9p/2H/VP9C/0P/Wf9z/4n/o/+7/8v/2P/j/+r/7//0//T/
9f/1//b/9//4//n/+//7//z//P/8//7///8BAP///v/+//7//f///wAAAQABAP////8B
AAIAAAAAAAAAAAABAAIAAwAEAAIAAQABAAEAAwADAAMAAwADAAQABAADAAMAAwADAAMA
AwAEAAQABAADAAMAAwAEAAQABAAEAAQABAAFAAUABQADAAIAAgACAAQAAwADAAMAAwAD
AAEAAQAAAAAAAAAAAP7//v/8//v/+f/4//f/9//3//f/9//3//f/9v/2//f/9v/1//T/
8//z//T/9f/2//j/+f/5//n/+//7//v//P/+//7//v/+//3//f/9//3////////////+
//3//P/7//v//P/9//7//P/8//z//P/9//7/AAABAAEAAQABAAEA///+//3//P/+/wAA
AwAFAAQAAwACAAAAAAD/////AAAAAAAAAAABAAEAAQAAAAAAAAAAAAAAAAD+//3//f/9
/////v/+//7//v/+//7//v/+//3//f/9//z//v/+//7//v/7//v//P/8//z//P/7//v/
/v8AAAEAAwACAAMAAwADAAQABgAJAA0ADgANAAwACgAKAAkABwAEAAMAAgAAAP////8A
AAAA/v/7//n/+P/3//n/+f/6//r/+P/5//v//P/8//z//P/8//v/+//7//r/+f/5//n/
+f/5//n/+f/5//n/+//7//v//f/9//v/+//9/wYAEgAdACwAPABJAFEAWQBrAH0AhABy
AEkAFgDn/7j/j/9w/2P/W/9O/0L/Rf9Z/3P/jf+l/73/0//g/+n/8P/1//b/9v/3//f/
+P/5//r/+//9//3//v/+//7//v///wEA//8AAAIABAAFAAMABAAFAAUAAwADAAUABgAI
AAgACAAIAAYABgAGAAYACAAHAAcABwAFAAUABQAFAAkACgAKAAkACAAHAAYABQAGAAgA
CQAKAAcABwAHAAgACgAKAAoACgAKAAsACwALAAkACAAIAAgACAAHAAcABwAHAAcABQAF
AAIAAgACAAIAAQACAAEAAQAAAP7//P/7//v/+//7//v/+f/4//j/+f/4//f/9v/1//b/
+P/6//z//P/9//3//f/9//3//f/+/wIAAgACAAIAAQABAAEAAQABAAEAAQABAAEAAQAB
AAEA/v/+//7//v8BAAIAAwAEAAIAAgADAAMAAwADAAMAAwADAAIAAQAAAAIAAgADAAMA
BQAFAAUABAAEAAMAAwAEAAQABAAEAAUAAwADAAIAAgACAAIAAgACAAMAAwAEAAUABQAG
AAYABgAEAAQABAAEAAQABAAEAAMAAwADAAIAAAAAAAAAAAABAAEAAgACAAQABAADAAMA
AgAEAAUABwAHAAkACgALAA0ADgAQABMAFQAVABUAFAASABEADwAMAAkACAAGAAUAAwAE
AAQAAgABAP///v/9//3//f/+//7//v///wEAAgAAAAAAAAAAAAEAAQABAAAA////////
///9//3//f/9//3//////////f8BAAEA/////wgAFgAjADIAQABJAE0AVwBrAHsAfgBs
AEUAFADh/7D/h/9k/1P/Sf86/zj/Sf9j/3//l/+x/8f/2f/m//H/9P/3//r/+v/7//v/
/P/9//7///8BAAEAAgACAAIAAgADAAUAAwADAAQABQAFAAUABgAHAAcACgALAA4AEAAN
AAwACwAKAAwADAAMAAwADAALAAsACwAMAA0ADgAPABAAEAAPAA0ADwAPAA8ADwANAA4A
DgAOAA8ADwAPABAAEAAQABAAEAAQABEAEQARABMAEgASABIAEgARABEAEQAPAA8ADQAN
AAwADAAMAAwACgAKAAgABwAJAAgABwAHAAUABQAFAAUAAwACAAIAAwAFAAUABQAFAAQA
BAAEAAQABgAHAAcABwAJAAkACQAKAAoACgAKAAoABwAHAAcABwAIAAkACgALAAkACQAJ
AAkACgAKAAoACgAIAAgACAAIAAYABgAHAAcACQAJAAkACQAMAAwADAAMAAsACgAKAAkA
BwAHAAcABgAJAAkACgAMAAoACgAKAAsADQANAAwADAAMAAwADAAMAAoACQAJAAkACQAK
AAoACgAOAAwACgAMAAwADAAMAAkACQAJAAgACAAIAAgACAAJAAkACgAKAAoACgAJAAkA
CAAKAAsADQAOABEAEwAVABMAFAAWABkAGwAbABsAGgAaABkAFwAUABMAEgAQAA8ADgAO
AA0ACgAHAAUABAADAAUABQAGAAYABAAFAAcACAAIAAgACAAIAAkACQAJAAgABwAHAAcA
BwAJAAkACQAJAAYABwAGAAUABwAHAAcACQAHAAgAEAAdACwAOgBHAE0AUwBhAHMAgACE
AHEASAAbAO7/xf+e/4H/cf9i/1D/S/9Z/3X/kf+n/7//1f/k/+//9v/5//z///8BAAIA
BAAEAAQABAAFAAUABgAGAAYABgAHAAkABwAHAAgACQAJAAkACgALAAsACwALAA0ADgAM
AAwADAAMAA4ADgAOAA4ADgANAA0ADQALAAsACwALAA0ADgAOAA0ADQANAA0ADQALAAwA
DAAMAAsACwALAAwADAAMAAwADAAMAA0ADQANAA8ADgAOAA4ADAALAAsACwALAAsACQAJ
AAYABgAGAAYABgAGAAQAAwADAAIAAQABAP///////////f/8//z//f/9//3//f/9//v/
/P/9//7//v////////8BAAEAAQACAAQABAAEAAQAAQABAAEAAQADAAMAAwADAAIAAQAA
AP//AAAAAAAAAAAAAAAAAAAAAAAAAAABAAEAAQABAAEAAQAAAAAAAAAAAAAAAAABAAEA
AQABAAEAAAAAAP////8AAAIAAgACAAMAAgABAP///v/+//7//v/+/wAA/////////v/+
//3//P/8//z//P/8//z//P/8//z//P/9//3//f/8//v/+v/5//j/9//3//j/+P/6//r/
+f/5//n/+v/6//v/+//9//7////9//7/AAADAAcABwAHAAYAAwABAP7/+v/4//j/9//3
//f/+P/4//b/8v/v/+3/6//t/+3/7v/u/+3/7f/u/+7/7v/u/+7/7v/v/+//7//u/+3/
7f/t/+3/6//r/+v/6//p/+v/6//r/+v/7f/t/+//8//4/wIACwAYACQAMQA7AEEASwBb
AGYAYgBHAB4A7//E/5//fv9n/1n/SP84/zn/Tf9p/4H/lf+v/8P/zv/X/97/4f/k/+T/
5f/l/+b/6P/q/+z/7//t/+7/7v/u/+z/7f/v/+3/7//w//H/8f/x//L/8//z//H/8f/z
//T/8v/y//L/8v/z//T/9f/2//T/8//z//P/8f/x//H/8f/z//T/9P/z//P/8//z//P/
8//0//T/9P/0//X/9v/4//j/+P/4//j/+P/5//n/+f/3//b/9v/2//j/9//3//f/9//3
//X/9f/2//b/9v/2//T/9P/y//H/7//u/+3/7f/t/+3/7f/t/+z/7P/t/+//7v/t/+z/
6//p/+r/6//s//D/8f/x//H/8//z//P/9P/1//T/8//y//P/8//z//P/9P/1//b/9//2
//X/9P/z//T/9P/0//T/9P/0//T/9P/0//T/9f/1//X/9f/1//X/9f/0//P/8v/y//L/
8//z//T/9f/2//b/9P/z//P/9P/2//b/9v/3//f/9//2//b/9f/0//P/8v/0//P/8//z
//H/8v/y//L/9P/0//T/8v/w//L/8v/y//L/8f/x//H/8P/y//L/8v/y//P/8//0//T/
8v/y//H/8f/w//L/8//1//X/9//4//n/+//8//7/AQAAAP///v/8//v/+//6//j/9//2
//T/8//x//L/8v/w/+3/6//q/+n/6//r/+z/7P/q/+v/7f/u//D/8P/w//D/7//v/+//
7v/r/+v/6//r/+v/6//r/+v/6//t/+3/7f/v/+3/7//v/+//9v/+/wsAGgAqADcAPwBH
AFUAYwBuAGgARQAUAOX/uP+P/2z/Wf9V/0r/Nv8z/0f/Y/97/4//p/+9/9D/2//g/+X/
5v/q/+v/6//s/+z/7P/s/+3/7//w//D/8P/w//H/8//x//H/8v/z//P/8//0//X/9f/1
//X/9//4//b/9v/2//b/9v/2//b/9v/2//X/9f/1//X/9f/1//X/9//4//j/9//3//f/
9//3//f/+P/4//j/9//3//f/+P/4//j/+P/4//j/+f/5//n/+f/4//j/+P/6//n/+f/5
//n/+f/3//f/9v/2//b/9v/y//L/8P/v//H/8P/v/+//6//r/+v/6//n/+b/5v/n/+f/
5//n/+f/6f/q/+v/7P/u/+//7//v/+3/7f/t/+7/8v/y//L/8v/x//H/8f/x//L/8//0
//X/9f/1//X/9f/y//L/8v/y//T/9P/0//T/9P/0//X/9f/2//f/+P/5//r/+v/6//r/
+v/8/w==
         </WaveFormData>
      </LeadData>
      <LeadData>
         <LeadByteCountTotal>10000</LeadByteCountTotal>
         <LeadTimeOffset>0</LeadTimeOffset>
         <LeadSampleCountTotal>5000</LeadSampleCountTotal>
         <LeadAmplitudeUnitsPerBit>4.88</LeadAmplitudeUnitsPerBit>
         <LeadAmplitudeUnits>��V</LeadAmplitudeUnits>
         <LeadHighLimit>2147483647</LeadHighLimit>
         <LeadLowLimit>268435456</LeadLowLimit>
         <LeadID>V2</LeadID>
         <LeadOffsetFirstSample>0</LeadOffsetFirstSample>
         <FirstSampleBaseline>0</FirstSampleBaseline>
         <LeadSampleSize>2</LeadSampleSize>
         <LeadOff>FALSE</LeadOff>
         <BaselineSway>FALSE</BaselineSway>
         <ExcessiveACNoise>FALSE</ExcessiveACNoise>
         <MuscleNoise>TRUE</MuscleNoise>
         <LeadDataCRC32>1195987567</LeadDataCRC32>
         <WaveFormData>
CAAIAAgACAAJAAoACwAMAA8AEAARABIAEwAUABUAFgAYABoAHAAeAB8AIAAhACIAJgAo
ACoALAAwADIANAA2ADgAOgA8AD4AQQBCAEMARABFAEYARwBIAEoASgBKAEoASABIAEgA
SABHAEYARQBEAEMAQgBBAEAAPQA6ADcANAAvACoAJQAgABwAGgAYABYAFAASABAADgAK
AAYAAgD+//z/+v/4//b/9P/0//T/9P/x//D/7//u/+z/7P/s/+z/6v/q/+r/6v/q/+r/
6v/q/+r/6v/q/+r/6v/q/+r/6v/s/+z/7P/s/+z/7P/s/+z/7v/u/+7/7v/u/+7/7v/u
//D/8P/w//D/7v/u/+7/7v/u/+7/7v/u/+7/7v/u/+7/7P/s/+z/7P/t/+7/7//w/+//
7v/t/+r/7P/s/+z/7P/s/+z/7f/t/+r/6v/q/+r/7v/v//D/8f/v/+//8P/w//D/8v/z
//P/8//z//P/8f/z//T/9P/z//P/8//y//L/9v/2//P/8P/v/+z/6f/o/+j/6P/o/+f/
5f/l/+X/5P/m/+X/5P/k/+T/5P/i/+L/4P/g/+D/4P/i/+H/4f/h/9//3//f/9//4P/g
/97/4P/n//T///8FAAsAGgAoAEUAdQCoAMgAzwC5AH8AKQDW/5z/eP9h/07/Rv9P/1f/
V/9X/13/fP+j/73/z//f/+b/5f/m/+j/6f/q/+v/7P/t/+7/7//v/+//8P/y//D/8P/x
//H/8v/z//T/9P/2//b/9//3//f/+P/6//v//f/+////AQABAAAAAAD//wEAAwADAAMA
BQAGAAgACQAKAAwADQAOAA8AEAAQABIAFQAXABoAHAAbABsAHQAeACIAJAAmACkAKQAr
AC0ALwAyADYAOQA9ADwAPgBAAEIARgBIAEgASQBMAE0ATQBNAEoASQBHAEYARwBGAEYA
RwBEAEQAQwBBADwAOQA2ADQAMwAwAC0AKAAkACIAHQAaABcAFAARAA0ACQAGAAEA///9
//v/+f/3//X/9P/y//H/8f/v/+//7//v/+7/7//w/+//7P/r/+r/6v/q/+r/6v/s/+z/
7P/s/+z/7P/s/+3/7//v/+//7//u/+3/7P/s/+z/7P/t/+//7//t/+3/7v/s/+z/7f/t
/+7/7v/t/+3/7f/t/+3/7f/t/+z/7P/s/+z/7P/s/+z/8P/y/+//7v/t/+z/6v/q/+r/
6v/p/+r/6//s/+z/7P/s/+3/7//u/+7/7v/t/+7/7v/u//H/8f/x//L/8f/w//H/8f/z
//P/8//z//H/8//0//T/8//z//P/8v/y//T/9P/x/+//7//t/+v/6P/o/+j/6P/p/+n/
6f/p/+b/5v/l/+T/5v/m/+b/5P/h/+D/3//e/+D/4v/j/+X/4//j/+P/4//j/+L/4v/i
/+T/7f/4/wMACwATACIAMgBHAHMAqgDOANEAtwCFAD0A7v+s/4L/a/9e/1b/Xf9l/2H/
W/9f/3b/m/+7/8//3//s//H/8P/v/+//7//v//L/8//0//X/8//z//T/9v/4//j/+f/5
//j/+f/6//r/+v/6//v/+//7//z//v///wEAAgADAAUABQAEAAQAAwAEAAcACAAJAAkA
CgAMAA0ADgAQABEAEgAVABYAFgAYABcAGQAcAB4AHgAfACIAJAAmACgAKgAtADEAMwA1
ADcAOwA+AEAAQwBCAEQARgBIAEoATABMAE0ATgBPAE8ATwBRAFEAUABQAFAATgBNAE0A
SQBIAEYAQwBAAD0AOgA4ADUAMgAvACoAKAAmACEAHgAZABYAEwAPAA0ACgAFAAMAAgAB
AAAA///8//r/9//1//X/8//z//P/8//y//P/9P/0//L/8v/y//L/8v/y//L/8v/y//L/
8v/0//T/9P/1//P/8//z//P/8f/x//H/8v/z//T/9v/5//X/8//z//T/9P/0//X/9f/2
//b/9f/1//X/9f/1//X/9//2//b/9v/2//b/9v/2//b/8v/0//T/9P/0//b/9v/2//b/
8v/y//L/8v/y//L/8v/z//X/9P/0//T/9P/2//f/+P/5//n/+f/6//r/+v/8//3//f/9
//3//f/4//n/+f/4//r/+//8//z//P/+//7/+//4//f/9P/x/+7/7v/u/+7/7//v/+//
7//u/+7/7f/s/+r/6v/q/+j/6v/q/+r/6v/s/+z/6//r/+n/6f/p/+n/6f/q/+j/6v/s
//H//v8LABMAHQAuADgATQB5AKwAzADPALMAfQA1AOT/oP9+/23/VP9Q/2P/af9j/2X/
a/+A/6f/x//X/+X/8P/1//b/9v/1//T/8//1//f/+f/7//n/+f/6//z//v/+///////+
////AAAAAAIAAgADAAMAAgACAAMAAwAFAAYABwAJAAgACAAJAAkACwANAA0ADQANAA4A
EAARABAAEgATABQAFwAYABgAGgAbAB0AIAAiACMAJQApACwALAAuADAAMwAzADUANwA5
ADkAPAA+AEEAQwBGAEkATABOAFAAUABRAFAAUQBRAFEAUQBRAFAAUABSAFAATwBPAEwA
TABLAEkARABBAD4APAA3ADQAMQAsACkAKAAkACIAHAAYABQADwANAAoABQADAAMAAQD/
//3//f/8//r/+f/5//f/9//3//T/8v/y//L/8P/u/+7/7v/u/+7/7v/u/+//8P/x//L/
8P/w//D/8f/z//P/8//z//H/8f/x//L/8v/y//P/9f/1//P/8//0//P/8v/y//H/8//0
//T/9f/z//P/8//z//P/8v/y//L/8v/y//L/8v/0//T/8v/y//L/8v/y//T/9P/0//T/
8f/w/+//7v/u/+7/7v/v//H/8P/w//D/8P/y//P/9P/3//f/9//4//b/9v/4//n/+f/5
//n/+f/3//n/+v/6//n/+f/5//j/+P/6//r/9//0//P/8P/t/+z/7P/s/+z/6//r/+v/
6//s/+z/6//q/+j/6P/o/+b/5v/m/+b/5v/l/+T/4v/h/+L/4//k/+X/5//m/+j/6v/q
/+//+P8BAAcADQAcAC4ATQCDALgA1ADPAK8AawAPAL7/jP9y/1v/Rv9K/13/Y/9j/2X/
a/+G/63/y//Z/+f/7v/v//D/8P/v/+7/7f/w//H/8v/z//X/9f/2//j/9v/2//f/9//6
//v//P/8//r/+v/7//v//f/+/wAAAQABAAIAAwAFAAQABAAFAAUABQAHAAcABwALAAwA
DgAPABAAEgATABQAEwAUABQAFgAXABkAHAAeACAAIQAkACYAKgAsAC4AMQAxADMANQA3
ADcAOgA8AD8AQABCAEQARgBJAEwATQBPAE8ATwBOAE0ATwBPAE4ATgBMAEoASQBJAEYA
RgBFAEMAQgA/ADwAOgA1ADIALwAqACcAJgAiACAAHAAYABQADwANAAoABQADAAAA/f/6
//f/9//2//T/8//z//H/8f/x//D/7v/u/+7/7v/s/+z/7P/u/+7/7v/u/+3/7P/r/+r/
6//s/+3/7//v/+//7//v/+7/7f/s/+z/7v/u/+//8f/u/+v/6v/q/+v/7P/u/+//8v/y
//H/8f/x//H/8f/x//H/8P/w//D/8P/u/+z/7P/s/+7/7v/u/+7/7v/u/+7/7v/u/+7/
7v/u/+7/7v/u/+//7v/s/+v/6v/s/+7/7//w//H/8f/x//L/8v/y//T/9f/3//f/9//3
//P/9f/2//b/8//z//P/8v/0//b/9v/z//L/8f/u/+v/6P/o/+j/6P/l/+X/5f/l/+T/
5P/j/+L/4v/i/+L/4P/h/+L/4//k/+L/4v/h/+H/4f/h/+H/4f/h/+D/3v/g/+T/6f/u
//f/AQALABgAJgA/AG8AqADOANMAvQCFAC0A3P+i/3z/Yf9I/z7/Tf9b/1//X/9j/3r/
of+//8//3//o/+n/7P/r/+v/6//r/+z/7f/u/+//7f/t/+7/8P/y//L/8//z//X/9//5
//r/+P/4//n/+f/5//r//P/9//3//v///wEAAAAAAAEAAQADAAUABQAFAAUABgAIAAkA
DAAOAA8AEAARABIAEgAUABMAFQAYABoAGgAbAB4AIAAkACYAKAArACsALQAvADEANQA4
ADoAPQA8AD4AQABCAEIARABEAEUARwBJAEoASwBKAEkARwBGAEgARgBFAEUARABEAEMA
QQA8ADkANgA0ADMAMAAtACgAJgAkAB8AHAAYABQAEAALAAoACAAEAAMA///9//v/+f/3
//b/9P/z//L/7//u/+3/7f/s/+3/7v/u/+z/7P/s/+r/6v/q/+r/6v/q/+r/6v/s/+z/
7P/t/+z/6//q/+n/7P/t/+7/8P/w//D/8f/z//H/7//v//D/7v/u/+//7//w//D/7//v
/+//7//v/+//7f/s/+z/7P/t/+7/7//w/+7/8P/s/+7/7v/u/+7/7v/u/+7/7v/s/+z/
7P/s/+z/7P/s/+3/7f/s/+z/7P/q/+z/7f/u/+//7//v//D/8v/y//T/9f/3//f/9//3
//P/9f/2//b/9f/1//X/9P/2//j/+P/1//L/8f/u/+v/6P/o/+j/6P/n/+f/5//n/+j/
6P/n/+b/5P/k/+T/4v/i/+L/4v/i/+L/4v/h/+H/4//j/+P/4//l/+b/5v/k/+L/6f/y
//v/AwAPACAALgBBAG0ApADMANUAwQCLADcA4v+i/3z/af9U/0j/U/9f/13/Wf9f/3b/
nf+9/9P/4//s/+v/7v/v/+//7//v/+7/7//w//H/8//z//T/9v/2//b/9//3//j/+f/6
//r/+P/4//n/+f/7//z//v//////AAABAAMABAAEAAUABQADAAUABQAFAAkACgAMAA0A
DAAOAA8AEAATABQAFAAWABUAFwAaABwAHgAfACIAJAAkACYAKAArAC8AMQAzADUANQA4
ADoAPQA8AD4AQABCAEYASABIAEkATABNAE0ATQBNAE0ATABMAEoASABHAEcARQBGAEYA
RQBAAD0AOgA4ADUAMgAvACoAJgAkAB8AHAAZABYAEwAPAA8ADAAHAAUAAQD///3/+//3
//b/9P/z//X/8//z//P/9P/y//L/8v/w/+7/7v/u/+7/7v/u/+7/7v/u/+7/7v/w//D/
8P/x//H/8f/x//H/8//z//P/9P/z//L/8v/z//P/8f/x//L/8v/y//P/8//z//L/8P/v
//D/8f/y//P/8f/w//D/8P/2//T/9P/0//T/9P/0//T/8f/w/+//7v/u/+7/7v/u/+7/
7v/u/+//8f/w//D/8P/u//D/8f/y//P/8//z//T/9v/2//j/+f/3//f/9//3//f/+f/6
//r/9//3//f/9v/2//j/+P/1//T/8//w/+3/7v/u/+7/7v/t/+3/7f/t/+r/6v/p/+j/
6P/o/+j/5v/m/+b/5v/m/+j/6P/n/+f/5//n/+f/5//r/+j/4v/m/+r/8f/8/wUADQAZ
ACYAMgBFAG8ApADIANMAvQCJAEMA9v+0/4j/cf9c/1L/X/9n/2H/Yf9p/3j/nf/B/9P/
3//s//P/9P/z//P/8//z//T/9f/2//f/+f/5//r//P/8//z//f/9//3//f/9//z//P/8
//3//f///wAAAgADAAEAAgADAAUACAAIAAkACQAJAAsACwALAAsADAAOAA8AEAASABMA
FAAXABgAGAAaABkAGwAeACAAIAAhACQAJgAoACoALAAvADEAMwA1ADcAOwA+AEAAQwBE
AEYASABKAEoATABMAE0AUABRAFEAUQBRAFEAUABQAFAATgBNAE0ASgBKAEkARwBCAD8A
PAA6ADcANAAxACwAKgAoACMAIAAdABoAFwATABAADAAGAAMABAADAAIAAQD9//z/+v/5
//f/9f/1//X/9P/y//L/8v/z//L/8//0//P/8v/x//D/8f/y//P/9P/0//T/9P/1//T/
8//y//H/8v/z//T/9v/0//T/9f/3//X/8//z//T/9v/2//f/9//2//b/9f/1//X/9f/1
//X/9f/0//T/9P/0//T/9P/0//T/9P/0//T/9P/0//T/8v/y//L/8v/y//L/8v/z//H/
8P/w//D/8f/0//b/+P/5//n/+f/6//n/+P/5//n/+v/7//z//f/7//3//v/+//r/+f/4
//b/+P/6//r/9//2//X/8v/v//D/8P/w//D/7//v/+//7//t/+z/6v/o/+b/5v/m/+T/
5f/m/+f/6P/o/+j/5//n/+f/5//n/+f/5//o/+r/6v/s//P//v8HAAsAEQAiADQATwCB
ALIAzgDNAK8AbwAbAMz/kv9w/1v/SP9G/1n/Zf9j/2H/Z/+C/6v/yf/Z/+X/7P/v//D/
8f/x//H/8f/y//P/9P/1//X/9f/2//j/+P/4//n/+f/6//v//P/8//7//v///////f/+
/wAAAQADAAQABQAHAAgACAAJAAkACQALAAsACwANAA4AEAARABAAEgATABQAFwAYABgA
GgAZABsAHgAgACIAIwAmACgAKgAsAC4AMQAxADMANQA3ADsAPgBAAEMARABGAEgASgBM
AE4ATgBPAE4ATwBPAE8ATwBPAE4ATgBOAEwASwBLAEoASgBJAEcAQgA/ADwAOgA1ADIA
LwAqACYAJAAfABwAGgAYABYAEwAPAAwABwAFAAEA///9//v/+//6//j/9//1//P/8//z
//T/8v/y//L/8v/w//D/8P/y//L/8v/y//H/8P/v/+7/7v/u/+7/7//x//H/8f/x//D/
7//u/+7/8P/w//H/8//z//H/8f/y//L/8v/z//P/9P/0//P/8//0//X/9v/3//b/9P/z
//L/8v/y//L/8v/y//L/8v/y//L/8v/w//D/8P/w//D/8P/w//D/8v/y//L/8//y//D/
7//u//D/8v/z//T/8//z//P/9P/1//b/+f/7//n/+f/5//n/9//5//r/+v/7//v/+//6
//j/+v/6//f/8v/x/+7/6//s/+z/7P/s/+v/6//r/+v/6v/q/+n/6P/o/+j/6P/m/+T/
5P/k/+T/5P/k/+P/4//j/+P/4//j/+f/6P/m/+b/6v/x//j///8FABEAHAAqAEEAcQCq
ANIA2QDDAI8AOQDg/6L/fv9j/0r/Qv9P/1v/X/9f/2P/ev+h/8H/0//h/+z/7f/w//H/
8f/x//H/8P/x//L/8//0//X/9//6//j/+P/5//n/+P/5//r/+v/4//j/+f/5//z//v8B
AAMAAQACAAMABQAGAAYABwAHAAcACQAJAAkACQAKAAwADQAQABIAEwAUABUAFgAWABgA
GQAbAB4AIAAeAB8AIgAkACYAKAAqAC0ALwAxADMANQA3ADoAPAA/AD4AQABCAEQARwBK
AEsATQBOAE8ATwBPAE4ATQBLAEoASgBIAEcARwBGAEYARQBDAEIAPwA8ADoANQAyAC8A
KgAoACYAIQAeABkAFgATAA8ADwAMAAcABQABAP///f/7//v/+v/4//f/9v/z//L/8f/x
//D/8f/y//D/7v/u/+7/7P/s/+z/7P/s/+z/7P/s/+7/7v/u/+//8f/x//H/8f/v/+//
7//w//D/8P/x//P/8//x//H/8v/w//D/8f/x//L/8v/x//H/8f/x//H/8f/z//L/8v/y
//D/8P/w//D/8P/w//D/8v/w//D/8P/w//D/8P/w//D/7v/u/+7/7v/u/+7/7v/v/+//
7v/u/+7/7v/w//H/8v/1//X/9f/2//T/9P/2//f/9//3//f/9//1//f/+P/4//X/9f/1
//T/9f/4//n/9//0//P/8P/t/+n/6P/n/+b/5v/n/+j/6f/o/+j/5//m/+T/5P/k/+L/
4v/i/+L/4v/i/+L/4f/h/+T/5f/m/+f/5f/i/+D/4P/m/+//9v8BAAsAFQAkADQAVQCL
AL4A2gDXAK0AZQAPAMb/lP9y/1f/RP9G/1P/Vf9T/1f/Zf+K/7P/yf/V/+P/7P/p/+r/
7P/t/+7/7//u/+//8P/x//H/8f/y//T/8v/y//P/8//2//f/+P/4//n/+v/8//3//P/8
//3//f///wAAAQADAAQABAAFAAUABQAHAAcABwAHAAgACgALAA4AEAARABIAEQASABIA
FAAVABcAGgAcAB4AHwAiACQAJQAmACcAKQAsAC8AMgA1ADYAOAA5ADsAPgBAAEIARABE
AEYARgBHAEoASwBLAEsASwBLAEoASgBKAEgARwBHAEMAQgBAAD0AOwA5ADcANgAzADAA
LQAoACQAIgAdABoAGQAWABMADwAMAAgAAgD///3/+//5//f/9v/2//X/9f/z//H/8f/x
//L/8P/w//D/7v/s/+z/7P/s/+z/7P/s/+7/7v/u/+7/7v/u/+7/7//t/+3/7f/t/+//
7//v//D/8P/w//H/8//x/+//7//w//D/8P/x//H/9P/0//P/8//y//H/8P/v//H/8P/w
//D/8v/y//L/8v/w/+7/7v/u/+7/7v/w//D/8P/w/+7/7v/u/+7/8P/w//D/8f/v/+7/
7v/u//D/8v/z//T/8//z//P/9P/y//L/9P/1//f/9//3//f/9//5//r/+v/4//f/9v/0
//b/+P/4//X/9P/z//D/7f/q/+r/6v/q/+n/6f/p/+n/6v/q/+n/6P/m/+b/5v/k/+b/
5v/m/+b/5P/k/+P/4//j/+P/4//j/+X/5v/k/+L/6P/z//r/AQALABkAKgA4AFEAfwCw
AM4A0QC3AH0ALwDg/6L/ev9l/1b/UP9d/2P/X/9d/2P/gP+n/8H/0f/f/+j/7//y//L/
8f/w/+//8v/z//T/9f/1//X/9v/4//r/+v/7//v/+f/5//n/+P/5//r//P/9//3//v8A
AAEAAAAAAAAAAQAFAAYACAAJAAcACQAJAAkACwAMAA4ADwAQABIAEwAUABUAFgAWABgA
FwAZABwAHgAgACEAJAAmACgAKgAsAC8ALwAxADMANQA1ADgAOgA9AD8AQgBFAEgASABK
AEoASwBOAE8ATwBPAE8ATwBOAE4ATABKAEkASQBIAEgARwBFAEQAQQA+ADwAOAA0ADAA
KgAkACIAHQAaABkAFgATAA8ADQAKAAUAAwACAAEAAAD///v/+v/4//f/+f/3//f/9//1
//L/8f/w//L/8P/w//D/8P/w//D/8P/x//L/8//0//L/8v/y//P/8v/x//D/7//x//P/
9f/4//f/9v/2//f/9//1//X/9v/0//T/9f/1//b/9v/1//X/9f/1//X/9f/z//L/8v/y
//L/9P/0//T/9P/0//T/9P/0//T/9P/0//T/8//0//X/9v/z//L/8f/x//H/8P/w//D/
8f/0//b/+P/4//f/9v/2//f/+P/7//3//P/7//r/+f/5//v//P/8//n/+f/5//j/+P/6
//r/9//0//P/8P/t/+3/7v/v//D/7v/t/+z/6//s/+z/6//q/+r/6v/q/+j/6P/o/+j/
6P/n/+b/5P/j/+b/5//o/+n/6f/q/+r/6P/q//X/AAAJABEAHQAuAD4AWQCLALwA1gDN
AKcAaQAbAND/lv92/2P/UP9U/2f/Z/9h/2H/a/+I/6//yf/Z/+X/8P/z//T/8//z//P/
8//0//X/9v/3//X/9f/2//j/9v/2//f/9//7//3///8AAP7//v///////f/+/wAAAQAD
AAQABQAHAAYABgAHAAcABwAJAAkACQAJAAoADAANAA8AEgAUABYAFgAWABUAFgAYABsA
HwAiACAAIQAkACYAKgAsAC4AMQAzADUANwA5ADsAPgBAAEMAQgBEAEYASABKAEwATABN
AE4ATwBPAE8ATwBPAE4ATgBMAEoASQBJAEYARgBFAEMAQAA9ADoAOAAzADAALQAoACYA
JAAfABwAGQAWABMADwALAAgAAwABAAAA///+//3/+//6//j/9//1//P/8//z//L/8P/w
//D/7v/s/+z/7P/t/+7/7//w/+7/7v/u/+7/8P/w//D/8f/v/+//7//v/+//7//v//D/
8v/y//P/9f/z//H/8f/y//L/8v/z//P/8v/y//H/8f/v/+//7//v//H/8P/w//D/8v/y
//L/8v/w/+7/8P/w//D/8P/w/+7/7v/u/+7/7P/s/+z/7P/u/+7/7v/v/+//7v/u/+7/
7v/w//H/8v/z//P/8//0//b/9v/4//n/+f/5//n/+f/3//n/+v/6//f/9//3//b/9v/4
//j/9f/y//H/7v/r/+r/6v/q/+r/6f/p/+n/6f/m/+b/5f/k/+b/5v/m/+T/4v/i/+L/
4v/i/+L/4f/h/+P/4//j/+P/4//m/+b/5P/k/+3/+v8DAAsAFwAiADAATwCFALgA0ADH
AKMAYwALALz/iP9q/0//PP9C/1n/X/9d/13/Z/+I/6//xf/X/+f/7P/r/+7/7v/t/+z/
6//u/+//8P/x//H/8f/y//T/9P/0//X/9f/2//f/+P/4//j/+P/5//n/+//8//7////+
//7//v///wIAAgADAAMAAwAFAAUABQAJAAoADAANAAwADgAPABAAEwAUABQAFgAVABcA
GgAcABwAHQAgACIAJAAmACgAKwAtAC8AMQAzADcAOgA8AD8AQABCAEQARgBGAEgASABJ
AEoASwBLAEsASwBLAEoASgBKAEgARwBHAEQARABDAEEAPgA7ADgANgA1ADIALwAqACUA
IgAcABgAFwAUABEADQALAAgAAwABAP3/+//5//f/8//y//D/7//w/+//8P/x/+7/7P/s
/+z/7v/s/+z/7P/q/+r/6v/q/+j/6P/o/+j/6v/q/+r/6//t/+3/7f/t/+v/6//r/+z/
6v/q/+v/7f/s/+v/7P/u/+z/7P/t/+3/8P/w/+//7//v/+//7//v/+3/7P/s/+z/7P/s
/+z/7P/w/+7/7P/u/+7/7v/u/+z/7P/s/+z/6v/q/+r/6v/s/+z/7P/t/+v/6v/q/+r/
6P/q/+v/7P/w//H/8v/0//P/8v/z//P/8//z//P/8//z//X/9v/2//f/9//3//b/9P/2
//b/8//u/+3/6v/n/+j/6P/o/+j/5f/l/+X/5f/k/+T/4//i/+L/4v/i/+D/4P/g/+D/
4P/i/+L/4f/h/9//3//f/9//3//e/+D/4v/i/+P/7P/3////CQAUACAAMQBbAJAAvgDV
AMkAnQBTAP7/tv+I/2v/Uv9A/0X/U/9T/1X/Wf9m/4v/s//L/9f/4P/n/+b/6v/r/+z/
7f/t/+3/7f/t/+3/7f/u//D/8P/w//H/8f/0//X/9v/2//j/+P/5//n/9//4//r/+//5
//r/+//9/wAAAAABAAEAAwAFAAUABQAFAAYACAAJAAoADAANAA4ADwAQABAAEgARABMA
FgAYABgAGQAcAB4AIAAiACQAJwArAC0ALwAxADEANAA2ADkAPAA+AEAAQgBCAEQARABF
AEYARwBHAEcASQBJAEgASABIAEYARQBFAEAAQAA/AD0APAA5ADYANAAzADAALQAoACQA
IgAdABoAFQASAA8ACwALAAgAAwABAP///f/7//n/9f/0//L/8f/z//H/8f/x/+7/7P/s
/+z/7v/s/+z/7P/q/+r/6v/q/+z/7P/s/+z/6v/q/+r/6//r/+v/6//r/+v/6//r/+z/
7P/s/+3/7//t/+v/6//s/+7/7v/v/+//7//u/+z/6//t/+3/7f/t/+7/7v/v//D/7//u
/+3/7P/s/+z/7P/u/+7/7P/s/+z/7P/u/+7/7v/u/+r/6v/q/+r/6v/q/+r/6//t/+z/
7P/s/+v/7P/s/+z/7//v/+//8P/w//D/8v/z//X/9f/1//X/8//1//b/9v/3//f/9//2
//b/+P/4//X/8f/v/+v/5//o/+j/6P/o/+b/5f/k/+P/5P/k/+P/4v/k/+T/5P/i/+D/
4P/g/+D/4P/g/9//3//d/93/3f/d/9v/3v/k/+b/6P/t//b///8FAA0AHgAuAEUAcQCo
AMwA0QC5AIEALQDY/57/ev9h/0r/RP9P/1H/Tf9R/1n/dP+f/73/zf/Z/+T/6f/q/+v/
6//r/+v/7v/v//D/8f/x//H/8v/0//L/8v/z//P/9v/3//j/+P/6//r/+//7//r/+v/7
//v/+f/6//v//f///wAAAgADAAMABQAFAAUABQAGAAgACQAMAA4ADwAQABEAEgASABQA
EwAVABgAGgAcAB0AIAAiACIAJAAmACkALQAvADEAMwA0ADYANwA5ADsAPgBBAEQARgBI
AEgASQBKAEsASwBLAEsASwBKAEoASABGAEUARQBEAEQAQwBBAD8APQA7ADoANgAyAC4A
KAAkACIAHQAaABcAFAARAA0ADQAKAAUAAwABAP///f/7//n/+P/2//X/9f/z//P/8//w
/+7/7v/u//D/7v/u/+7/7v/u/+7/7v/s/+z/7P/s/+7/7v/u/+//7f/t/+3/7f/v/+//
7//w//L/8v/z//X/8f/v/+//8P/y//L/8//z//T/9P/z//P/8v/x//D/7//x//D/8P/w
//D/8P/w//D/8P/w//D/7v/s/+3/7v/v//D/7v/u/+7/7v/t/+7/7//w//D/8P/w//H/
7//u/+7/7v/s/+7/7//w//P/8//z//T/9v/2//j/+f/4//f/9v/1//b/+f/7//z/+f/5
//n/+P/4//r/+v/3//L/8f/u/+v/6v/q/+r/6v/p/+n/6f/p/+r/6v/p/+j/6P/o/+j/
5v/m/+b/5v/m/+b/5v/l/+X/5f/l/+X/5f/n/+T/5v/m/+r/8f/6/wEADQAbACoAOgBT
AH0ArgDOANMAtQB9ADEA5P+k/37/a/9c/1b/Yf9l/2H/Yf9n/3z/o//F/9f/5//w//P/
8v/1//X/9f/1//X/9f/1//X/9//3//j/+v/6//r/+//7//r/+//8//z//v/+////////
/wAAAgADAAMABAAFAAcABgAGAAcABwAHAAkACQAJAAsADAAOAA8AEAASABMAFAAVABYA
FgAYABkAGwAeACAAIAAhACQAJgAoACoALAAvADEAMwA1ADcAOwA+AEAAQwBEAEYASABK
AEwATgBOAE8AUgBTAFMAUwBRAFEAUABQAFAATgBNAE0ASABIAEcARQBCAD8APAA6ADcA
NAAxACwAKQAoACQAIgAdABoAFwATAA8ADAAHAAUABQADAAEA///7//r/+P/3//n/9//3
//f/9v/0//T/9P/0//L/8v/y//L/8v/y//L/8P/w//D/8P/z//T/9f/3//X/9f/1//X/
9f/3/w==
         </WaveFormData>
      </LeadData>
      <LeadData>
         <LeadByteCountTotal>10000</LeadByteCountTotal>
         <LeadTimeOffset>0</LeadTimeOffset>
         <LeadSampleCountTotal>5000</LeadSampleCountTotal>
         <LeadAmplitudeUnitsPerBit>4.88</LeadAmplitudeUnitsPerBit>
         <LeadAmplitudeUnits>��V</LeadAmplitudeUnits>
         <LeadHighLimit>2147483647</LeadHighLimit>
         <LeadLowLimit>268435456</LeadLowLimit>
         <LeadID>V3</LeadID>
         <LeadOffsetFirstSample>0</LeadOffsetFirstSample>
         <FirstSampleBaseline>0</FirstSampleBaseline>
         <LeadSampleSize>2</LeadSampleSize>
         <LeadOff>FALSE</LeadOff>
         <BaselineSway>FALSE</BaselineSway>
         <ExcessiveACNoise>FALSE</ExcessiveACNoise>
         <MuscleNoise>TRUE</MuscleNoise>
         <LeadDataCRC32>841966802</LeadDataCRC32>
         <WaveFormData>
/v/+//7//v///wAAAQACAAMABAAFAAYACAAIAAgACAALAAwADQAOAA8AEAARABIAFAAW
ABgAGgAcAB4AIAAiACUAJgAnACgAKQAqACsALAAuAC4ALgAuADAAMAAwADAALgAuAC4A
LgAtACwAKwAqACcAJgAlACQAIAAeABwAGgAWABIADgAKAAgABgAEAAIAAQAAAP///v/6
//j/9v/0//H/8P/v/+7/7v/u/+7/7v/s/+z/7P/s/+r/6v/q/+r/6P/o/+j/6P/q/+r/
6v/q/+j/6P/o/+j/5v/m/+b/5v/n/+j/6f/q/+r/6v/q/+r/6v/q/+r/6v/s/+z/7P/s
/+z/7P/s/+z/7P/s/+z/7P/s/+z/7P/s/+z/7P/s/+z/7P/s/+z/7P/t/+7/7//w/+//
7v/s/+r/6v/q/+r/6v/q/+r/7P/q/+r/6v/q/+r/7f/v//H/9P/0//T/8//y//L/9P/1
//X/9f/2//b/9v/4//r/+v/6//r/+v/6//v//P/8//j/9f/x/+7/6//q/+r/6f/o/+f/
5f/l/+X/5P/j/+P/4//j/+T/5P/k/+L/4f/h/+D/3//h/+D/4P/g/97/3v/e/97/3//f
/93/3//f/+T/5v/i/+L/6v/6/xYAPwBrAJQAtADLAM0AuQCrAKsArQCkAIcAYgBDACgA
/P/B/6D/r//N/93/5//x//P/7//v//D/7v/r/+r/7P/s/+z/7P/s/+z/7P/s/+v/6v/p
/+n/6//r/+z/7P/t/+7/7v/u/+7/7v/w//H/8//z//T/9f/1//X/9P/z//X/+P/4//j/
+v/7//z//P/+////AAABAAEAAQABAAMABgAHAAgACgAJAAoACwAMABAAEQAUABYAFwAY
ABgAFwAbAB4AIgAlACYAJQAlACcAKAArACwALQAvADAAMQAxAC8ALAArACoAKgApACkA
KgAqACgAJQAlAB4AHQAbABgAFwATABAADAAMAAsABwAEAAMAAQD///3/+P/2//X/8//z
//H/7//v/+z/6v/p/+n/6P/o/+j/6P/r/+n/6v/r/+r/5//m/+b/5v/m/+b/5v/o/+j/
6P/o/+b/5v/m/+b/5//o/+r/6//q/+n/6P/o/+n/6f/q/+r/6v/q/+r/6//p/+n/6v/r
/+v/6//p/+n/6v/q/+r/6v/q/+r/6v/q/+j/6P/o/+n/7f/w/+7/7P/q/+j/6P/o/+j/
5//n/+j/6f/q/+j/6P/o/+r/6f/q/+v/7P/p/+r/6v/q/+7/7//w//D/7v/u//D/8f/z
//P/9P/0//T/9P/2//b/9v/2//b/9v/3//j/+P/0//P/8f/u/+v/6v/q/+n/6P/n/+f/
5//n/+b/5P/j/+L/4//i/+L/4v/d/9z/3P/b/97/3//f/+D/3v/e/97/3v/e/93/3f/d
/93/4f/m/+j/5P/m//L/AgAWAD8AcQCaALIAvwDBALMAowChAKMAmACDAGQARwAuAAIA
w/+W/53/v//X/+P/7f/3//n/9f/y//D/7f/s/+7/7v/u/+7/7v/u/+7/7v/u/+7/7v/v
/+//7//w//D/7//w//D/8P/w//D/8v/z//b/9//5//v/+f/5//j/9//6//7///8AAAEA
AQABAAAABAAFAAYABwAJAAkACQALAAwADQAOABAAEQASABMAFAAWABcAGgAcACAAIgAj
ACMAJwAqAC4AMQAxADEAMgA1ADcAOQA5ADkAOQA6ADsAOwA8ADoAOgA6ADkANwA2ADYA
NQAyAC4ALQAoACcAJQAiAB8AGwAYABQAEgARAA0ACgAHAAUAAwABAPz/+v/5//f/+f/3
//X/9f/y//D/7//v/+7/7v/u/+7/7//t/+7/7//v/+3/7f/u/+7/7v/u/+7/7v/u/+7/
7v/w//D/8P/w/+7/7v/v/+//7f/t/+3/7v/x//H/8v/y//D/8P/w//H/8f/x//L/8//1
//X/8//z//L/8v/y//L/8v/y//L/8v/y//L/8v/z//P/7v/v//D/8f/y//L/8v/y//H/
8P/w//D/8P/w//D/8P/y//D/8P/w//D/8P/y//P/9P/4//n/+v/6//j/+P/6//v/+//7
//z//P/5//j/+f/4//r//P/+/wAA//8AAAAA/P/5//f/9P/x//D/8P/v/+7/7//v/+//
7//s/+r/6f/o/+f/5v/m/+b/5P/k/+X/5f/n/+f/5v/m/+T/5P/k/+T/5P/l/+X/5f/l
/+X/6v/s/+z/7v/4/wQAGgBBAHMAnAC4AMkAywC7AKkAowCrAKgAjQBuAFkAPgAOANH/
pv+p/8n/4f/t//f/+/////3/+//4//T/8v/0//T/9P/0//L/8v/y//L/8//0//X/9//3
//f/+P/4//n/+v/6//r/9//2//f/9//6//v//f////7///////////8CAAIAAgAEAAUA
BgAGAAYABwAIAAkACwALAAsADQAQABEAEgAUABYAGAAaABwAHgAfACIAJAAlACYAJgAl
ACgAKgAtAC8AMwAzADQANwA5ADsAOwA7ADwAPAA8ADsAPAA6ADoAOgA5ADcANgA2ADQA
MgAvAC8AKgApACcAJAAfABsAGAAUABQAEwAPAAwACgAHAAQAAQD+//z/+//5//n/9//1
//X/9f/0//T/9f/0//T/9P/0//P/7//u/+3/7f/r/+v/7P/q/+r/6v/q/+v/7P/t/+7/
7P/s/+z/7P/s/+z/7f/t/+3/7f/t/+7/7f/t/+7/7v/t/+7/7//x//D/7//v/+//8P/x
//D/8f/w//D/8P/w//D/8P/w//D/7v/u/+7/7//x//H/8P/u/+7/7v/u/+//8P/x//H/
7//u/+3/7P/s/+z/7P/u/+3/7v/v//D/7v/w//H/8v/2//f/+P/4//b/9v/4//n/+f/5
//r/+v/4//j/+v/6//z//P/8//z//f/+//7/+v/1//P/8P/t/+7/7v/t/+z/6//r/+v/
6//s/+r/6f/o/+X/5P/k/+T/4v/i/+P/4//i/+H/3//e/9//4P/h/+L/5P/l/+X/5f/l
/+P/4v/i/97/3v/o//r/FgBFAHsAogC+ANUA0QC3AKcArwC1AKoAiwBsAFUAOAAEAMn/
pv+x/9H/5f/v//X/+//5//X/8v/w/+3/7P/u/+7/7v/u/+7/7v/u/+7/7v/u/+7/7//x
//H/8v/y//L/8v/x//D/8v/y//T/9f/1//X/9v/3//j/+f/5//n/+f/8//z//P/+////
AAAAAAQABQAGAAcACAAHAAYABwAIAAkACgAMAA8AEAARABIAFgAXABoAHAAeACAAIQAh
ACMAJAAmACcAJwAnACgAKwAuADEAMgAzADQANAA0ADMANAAyADIAMgAxAC8ALgAuACwA
KgAnACcAJAAjACEAHgAbABcAFAAQAA8ADwAMAAoABwAFAAMAAQD+//z/+//5//j/9f/y
//H/8v/w/+//7//t/+z/6//q/+z/6f/p/+n/6f/n/+f/6P/o/+j/6P/o/+f/5v/l/+T/
5f/m/+f/6P/o/+j/6f/p/+f/5//n/+j/6f/p/+r/6v/n/+b/5f/l/+j/6f/r/+3/7//v
/+3/7f/s/+z/7P/s/+z/7P/s/+z/7P/s/+r/6f/q/+r/6v/q/+r/6v/q/+r/6f/p/+r/
6//s/+r/6v/q/+z/6P/o/+j/6P/q/+z/7f/u//L/8//0//T/8v/y//T/9f/3//f/+P/4
//b/9v/4//j/+P/4//j/+P/5//r/+v/2//X/8//w/+3/6v/q/+n/6P/n/+f/5//n/+b/
5P/j/+L/4f/g/+D/4P/f/+D/4v/j/+L/4f/f/97/4P/g/+D/4P/g/9//3f/d/+H/4//e
/9z/3v/g/+j/+P8OADcAaQCWALQAzwDTAL8AsQC1ALcArACNAGYATQA6ABAA1f+s/63/
yf/f/+n/8f/1//P/9f/0//L/7//u/+z/7P/s/+z/6v/q/+r/6v/q/+r/6v/r/+7/7//x
//L/8P/w/+//7v/w//D/8v/z//P/8//0//X/9v/3//f/9//1//j/+P/4//r/+//8//z/
AAABAAIAAwAFAAUABQAHAAgACQAKAAwACwAMAA0ADgAQABEAFAAWABgAGgAbABsAHgAg
ACMAJQAlACUAJgApACkAKwArACsALQAuAC8ALwAsACoAKgAqACsAKQAoACgAKAAmACMA
IwAeAB0AGwAYABcAEwAQAAwACwALAAgABgAEAAEA/v/7//n/+P/4//f/9//1//P/8//w
/+7/7f/t/+r/6v/q/+r/7P/p/+n/6f/p/+f/5//o/+b/5v/m/+b/5P/k/+T/5P/l/+b/
5//o/+X/5P/k/+P/5v/n/+j/6v/p/+n/6v/q/+r/6v/q/+v/6f/p/+r/6//t/+3/6//r
/+r/6v/q/+r/6P/o/+j/6P/p/+r/6//t/+v/6//o/+r/6v/q/+r/6v/q/+r/6f/q/+r/
6v/q/+j/6P/o/+r/6P/o/+j/6P/m/+j/6f/q/+z/7f/u/+7/8P/w//L/8//0//X/9//4
//f/9v/3//b/9v/2//b/9v/5//r/+v/2//P/8f/u/+v/6v/q/+n/6P/n/+f/5//n/+j/
5v/l/+T/4v/g/9//3v/c/9z/3f/d/93/3f/c/9z/3v/e/97/3v/g/+H/4f/d/9v/3f/e
/97/3v/i/+7/+v8OADMAZQCSALIAyQDLALUAoQChAKUAoACHAGAARQAuAAAAw/+c/6P/
wf/X/+X/8//1//H/8f/w/+7/6//q/+j/6P/o/+j/6v/q/+r/6v/s/+z/7P/t/+3/7f/u
/+7/7v/u/+3/7P/u/+7/8P/x//P/8//0//X/9v/3//f/9//2//j/9//2//r/+//8//z/
AAABAAIAAwADAAMAAwAFAAYABwAIAAoADQAOAA8AEAAQABEAFAAWABoAHAAdAB0AHgAg
ACMAJQAnACcAKAArAC0ALwAvAC8AMQAyADMAMwA0ADIAMgAyAC8ALQAsACwALgAsACkA
KQAiACEAHwAcABkAFQASAA4ADAALAAcABAAFAAMAAQD///7//P/7//n/+P/1//L/8f/w
/+7/7f/t/+z/7P/s/+z/7P/p/+n/6f/p/+f/5//o/+j/6P/o/+j/6P/o/+j/6P/q/+r/
6v/q/+r/6v/r/+v/7f/t/+3/7v/u/+3/7f/s/+v/7P/t/+//7f/t/+7/7//t/+3/6//r
/+3/7v/v//D/7f/s/+v/6v/w//D/8P/w/+7/7v/u/+7/7f/s/+v/6f/p/+r/6//s/+r/
6v/q/+z/6v/q/+r/6v/q/+z/7f/u//D/8f/y//L/9P/0//b/9//1//X/9v/2//j/+P/6
//r/+P/4//j/+P/5//r/+v/2//X/8//w/+3/7v/u/+3/7P/r/+v/6//r/+j/5v/l/+T/
4//i/+L/4v/g/+D/4f/h/+H/4f/g/+D/4P/g/+D/4P/k/+H/3f/f/+H/4//o/+j/6P/q
//L//v8UADsAbQCWALQAxQDHALUAowCfAKEAmgCFAGYATQA2AAgAzf+e/53/vf/b/+f/
7//3//n/9//4//b/8//y//D/8P/w//D/8v/y//L/8v/y//L/8v/z//H/8f/y//L/8f/y
//L/8v/0//T/9v/3//f/9//4//n//P/9//3//f/9/wAAAAAAAAAAAQACAAIABAAFAAYA
BwALAAsACwANAA4ADwAQABIAEwAUABUAFgAaABsAHgAgACIAJAAlACUAKAAqAC0ALwAz
ADMANAA3ADcAOQA5ADkAOwA8AD0APQA8ADoAOgA6ADkANwA2ADYANAAyAC8ALwApACcA
JAAgAB4AGwAZABYAEgARAA0ACgAHAAUAAwABAPz/+v/5//f/+P/3//b/9//2//T/8//z
//H/8P/v/+7/7v/r/+v/6//s/+v/7P/u/+3/7P/r/+r/6//s/+3/7v/u/+7/7v/u/+3/
7P/s/+v/7P/t/+7/8P/w/+//7//u/+7/7v/u/+//7//v//D/8f/z//P/8f/x//L/8v/y
//L/8P/w//D/8P/w//D/8P/w//D/8P/w//D/8P/w/+//7v/u/+7/7v/u/+7/7v/w/+7/
7v/u/+7/7//y//T/9v/2//f/+P/4//b/9v/4//n/+v/7//3//v/8//z//v/+//3//P/7
//r/+//8//z/+P/3//X/8v/v//D/8P/v/+7/7f/t/+3/7f/r/+j/5v/k/+P/4v/i/+L/
4f/i/+T/5f/j/+P/4v/i/+D/4P/g/+D/4v/j/+X/5f/j/+X/6P/o/+D/3v/q//z/GABD
AHUAngC6AM8AzwC3AKcAqwCtAKAAhQBoAFMAOgAGAMP/oP+t/8//5f/t//X/9//3//X/
9P/y/+//7v/w//D/8P/w/+7/7v/u/+7/7v/u/+7/7//x//H/8v/y//P/9P/0//T/8v/y
//T/9f/3//f/+P/5//z//f/9//3/+//+//7//v8AAAEAAgACAAQABQAGAAcACQAJAAkA
CwAOAA8AEAASABEAEgATABQAFgAXABoAHAAeACAAIQAhACYAKAArAC0ALwAvADAAMwAz
ADUANQA1ADYANgA2ADUANgA0ADQANAAzADEAMAAwADIAMAAtAC0AJwAlACIAHgAdABkA
FgASAA8ADQAIAAQABAADAAIAAQD+//z/+//5//f/9f/z//P/8v/w/+//7//s/+z/7P/s
/+7/6//r/+v/7f/r/+v/7P/s/+z/7P/s/+r/6v/q/+r/6v/q/+r/6v/s/+z/7f/t/+z/
6//q/+r/7f/t/+7/7v/s/+z/7P/t/+3/7f/u/+//7//v/+3/7f/w//D/8P/w//D/8P/w
//D/7v/u/+7/7//v//D/7v/u/+7/7v/u/+7/7v/t/+7/7v/u/+7/8P/w//D/8v/t/+z/
6//q/+v/7v/w//L/8//z//P/8v/z//T/9//5//f/9//4//j/+v/6//z//P/+//7//v/+
//7//v/9//j/9f/z//D/7f/s/+z/6//q/+v/6//r/+v/6v/o/+f/5v/l/+T/5P/k/+L/
4v/j/+P/4f/h/+D/4P/g/+D/4P/g/+T/5f/h/+H/4//n/+j/5P/g/+T/7P/2/w4AOQBt
AJgAtgDLANUAwwCrAK0AswCoAIsAagBPADgAEADV/6j/q//J/9//6//z//f/9//3//b/
9P/x//D/7v/u/+7/7v/v//D/8f/y//D/8P/w//H/7//v//D/8P/v//D/8P/w//P/9P/3
//n/9//3//j/+f/6//v/+//7//n//P/8//z//v///wAAAAAEAAUABgAHAAkACQAJAAsA
DAANAA4AEAAPABAAEQASABQAFQAYABoAHAAeAB8AHwAgACIAJQAnACcAJwAoACsALAAv
ADAAMQAzADQANQA1ADMAMAAvAC4ALQArACoAKgAsACoAJwAnACIAIQAfABwAGwAXABQA
EAAQAA8ACwAIAAUAAwABAP///v/8//v/+f/3//X/8//z//T/8v/x//H/7//u/+3/7P/t
/+v/7P/t/+3/6//r/+z/6//q/+n/6P/o/+j/6P/o/+r/6v/q/+r/7P/s/+3/7f/r/+v/
6//s/+3/7f/u/+7/7P/s/+z/7f/t/+3/7v/v/+//7//t/+3/8P/w//D/8P/w//D/8P/w
/+7/7v/u/+//7//v/+7/7v/w//D/8P/w//D/8P/w/+//7P/s/+z/7P/s/+z/7P/u/+7/
7v/u/+7/7v/w//H/8v/0//X/9v/2//T/9P/2//f/9//3//j/+P/4//j/+v/6//r/+v/6
//r//f/+//7/+v/3//X/8v/v/+3/7P/q/+j/6P/p/+r/6//o/+b/5f/k/+P/4v/i/+L/
4v/i/+P/4//h/+H/4P/g/+P/5P/l/+b/5P/h/9//3//h/+X/5P/k/+b/7P/2/wYAIgBR
AIMAqgDGANEAxQCxAKkArwCpAJQAcwBSADkAGgDk/7H/ov+5/9f/5f/r//P/9//z//H/
8f/w/+7/7v/u/+7/7v/u/+z/7P/s/+z/7P/s/+z/7f/t/+3/7v/u//D/8v/z//T/8//y
//P/8//1//X/9v/3//b/9//3//f/+f/8//z//P/9//3//f/8////AQADAAUABQAFAAUA
BwAIAAkACgAMAA8AEAARABIAEwATABUAFgAaABwAHQAdAB8AIAAiACMAJQAlACYAKQAp
ACsAKwArAC8AMAAxADEALgAsACwALAArACkAKAAoACcAJAAgAB8AGwAbABoAGAAXABMA
EAAMAAgABwADAAAAAAD///7//f/4//b/9f/z//H/7//t/+3/7//u/+7/7//s/+z/7P/s
/+z/6f/p/+n/5//l/+X/5v/o/+j/6P/o/+j/6P/o/+j/6P/o/+j/6P/o/+j/6f/p/+n/
6f/p/+r/6f/p/+r/6v/o/+j/6P/p/+n/6f/q/+v/7f/t/+v/6//s/+z/7P/s/+z/7P/s
/+z/7P/s/+z/7f/r/+j/6P/o/+j/6P/q/+r/6v/p/+r/6v/q/+r/6v/q/+r/7P/o/+j/
6P/o/+r/7P/t/+7/7v/v//D/8P/u/+7/8P/x//L/8//1//b/9v/2//j/+P/2//b/9v/2
//n/+v/6//b/8//x/+7/6//o/+j/5//m/+X/5f/l/+X/5v/k/+P/4v/h/+D/4P/g/97/
3v/f/9//3f/d/9z/3P/e/97/3v/e/9z/3//f/93/4f/l/+b/4v/i/+j/9v8EABwARQBz
AJgAsgDDAMEArwChAKEAoQCUAHsAWgA/ACYA9v+5/5j/qf/J/9v/4//t//H/9f/1//P/
8P/s/+r/7P/s/+z/7P/q/+r/6v/q/+v/7P/t/+//7v/t/+3/7P/v//D/8P/w//D/8P/y
//P/8f/x//L/8//1//f/+P/5//j/+v/5//j//P/9//7//v8AAAEAAgADAAUABQAFAAcA
CAAJAAoADAAPABAAEQASABQAFQAYABoAHAAeAB8AHwAgACIAJQAnACoAKwAtADEAMQAz
ADMAMwAzADQANQA1ADYANAA0ADQAMQAvAC4ALgAwAC4AKwArACYAJQAjACAAGwAXABQA
EAAMAAsABwAEAAEA///9//v/+v/4//f/9f/2//X/9P/1//P/8P/u/+3/7v/u/+7/7v/s
/+n/6f/p/+r/6f/q/+z/6//q/+n/6P/r/+z/7f/u/+z/7P/s/+z/6//q/+r/6f/r/+3/
7//y//D/7//v/+7/7f/u/+//8f/v/+//8P/x//H/8f/v/+//8v/y//L/8v/x//D/7//u
/+7/8P/w//H/8v/w//D/8P/w/+7/7v/u/+3/7f/u/+//8P/v/+7/7f/u/+z/7P/s/+z/
7v/w//H/8v/y//P/9P/0//b/9v/4//n/9//3//j/+P/4//j/+v/6//r/+v/6//r/+//8
//z/+P/1//P/8P/t/+7/7v/t/+z/6f/p/+n/6f/o/+b/5f/k/+P/4v/i/+L/4P/g/+H/
4f/f/9//3v/e/9//4P/h/+L/5P/l/+P/4f/h/+f/6v/m/+T/6v/2/wgAJABRAIMAqAC+
AMkAwQCtAJ8AnwChAJYAeQBeAEsALAD0/7f/nP+r/8v/4f/t//P/+f/7//n/9v/0//H/
8P/w//D/8P/w/+7/7v/u/+7/7v/u/+7/7//y//P/9f/2//b/9v/1//T/8v/y//T/9f/2
//f/+f/7//v/+//6//n/+//+//7//v/+////AAAAAAUABwAJAAsACwAJAAcABwAKAA0A
EAAUABMAFAAVABYAGgAbAB4AIAAgACIAIwAjACgAKgAtAC8ALwAvADAAMwA1ADcANwA3
ADcAOAA5ADkAOAA2ADYANgAzADEAMAAwAC4ALAApACkAJgAlACMAIAAcABcAEwAOAA0A
DQAKAAgABQADAAEA///6//j/9//1//f/9f/z//P/8v/w/+//7//s/+z/7P/s/+7/6//r
/+v/6f/n/+f/6P/p/+r/6//s/+z/7P/s/+z/7P/s/+z/7P/r/+r/6v/p/+n/6f/p/+r/
7f/t/+7/7v/s/+z/7P/t/+3/7f/u/+//7f/t/+v/6//s/+z/7P/s/+7/7v/u/+7/7v/u
/+7/7//t/+v/7P/u/+7/7v/u/+z/7P/s/+v/6v/q/+r/6v/q/+r/6v/s/+r/6v/q/+r/
7P/u/+//8P/y//P/9P/0//b/9v/4//n/+f/5//r/+v/4//j/+v/6//z//P/8//z//P/8
//v/9v/1//P/8P/t/+z/7P/r/+r/5//n/+f/5//o/+b/5f/k/+P/4v/i/+L/3v/e/9//
3//f/9//3v/e/+D/4P/g/+D/3v/j/+P/4f/f/+H/5P/i/+D/5v/u//z/GgBJAH0AogC8
AM8AzQC1AKkArQCtAJwAfwBiAE8AMgD8/73/nv+x/9H/4f/t//f/+f/1//X/8//w/+z/
6v/s/+z/7P/s/+z/7P/s/+z/7P/s/+z/7f/t/+3/7v/u/+3/7v/u/+7/7//w//P/9f/z
//P/9P/1//j/+f/5//n/9//6//r/+v/+////AAAAAAAAAQACAAMABwAHAAcACQAKAAsA
DAAOAA0ADgAPABAAEgATABYAGAAaABwAHQAdACIAJAAnACkAKwArACwALwAtAC8ALwAv
ADEAMgAzADMAMgAwADAAMAAxAC8ALgAuACwAKgAnACcAIgAhAB8AHAAaABcAFQASAA0A
CwAGAAIAAgABAAAA///8//r/+f/3//X/8//x//H/7v/s/+v/6//s/+z/7P/s/+r/5//n
/+f/6f/n/+f/6P/m/+b/5v/m/+b/5v/m/+b/5v/m/+b/5v/n/+j/6v/r/+r/6f/o/+j/
5//n/+j/6P/n/+j/6f/r/+n/6f/q/+v/7f/t/+v/6//s/+z/7P/s/+r/6v/q/+r/6v/q
/+r/6//v/+v/6v/s/+z/7P/s/+r/6v/q/+n/6v/q/+r/6v/q/+r/6v/s/+j/6P/o/+j/
6P/q/+v/7P/v//H/8//0//P/8v/z//P/8//z//T/9P/2//b/+P/4//r/+v/6//r/+f/6
//r/9v/z//H/7v/r/+z/7P/r/+r/5//n/+f/5//k/+L/4f/g/+D/4P/h/+L/3v/e/9//
3//h/+H/4P/g/9//3v/d/9z/3v/d/9//4f/d/9//4P/i/+L/5P/o//L/BAAnAFUAggCo
AL8AxwC/AKsApQCrAKoAlQByAFEAOgAWAOH/rv+h/7f/1f/j/+v/8f/z/+//8f/w/+7/
7v/t/+z/6//q/+z/7P/s/+z/7P/s/+z/7f/t/+3/7v/u/+//8P/w//D/7v/u//D/8f/x
//H/8v/z//T/9f/1//X/9//6//r/+v/6//v//P/8/wAAAQACAAMAAwADAAMABQAGAAcA
CAAKAAsADAANAA4ADgAPABIAFAAWABgAGQAZABwAHgAhACMAJQAlACYAKQApACsAKwAr
ACsALAAtAC0ALQAsAC0ALgArACkAKAAoACgAJgAjACMAIAAfAB0AGgAZABUAEgAOAAoA
CQAFAAIAAQD///3/+//6//j/9//1//X/8//x//H/8P/u/+3/7f/u/+7/7v/u/+z/6f/p
/+n/6//p/+n/6v/o/+j/6P/o/+j/6P/o/+j/6P/o/+j/6P/o/+j/6f/p/+n/6f/p/+r/
6//r/+z/7P/o/+j/6P/p/+r/6//t/+//7v/t/+r/6f/s/+z/7P/s/+7/7v/u/+7/7f/s
/+v/6//r/+v/7P/s/+z/7P/s/+z/7P/s/+z/7P/r/+r/6v/q/+r/6v/q/+r/7P/s/+z/
7P/s/+v/7P/s/+z/7v/v//D/8P/w//D/8v/z//T/9f/3//j/9v/2//j/+P/6//r/+v/6
//v//P/8//j/9P/x/+3/6f/q/+r/6f/o/+b/5f/k/+P/4//i/+L/4v/j/+L/4v/i/97/
3v/f/9//3f/d/9z/3P/c/9z/3P/c/9r/3f/h/+X/4//l/+j/6P/k/+b/8v8CABYAOwBt
AJYAsgDHAMsAtQCjAKUAqQCcAH0AWgA/ACIA9P+7/5z/p//J/93/5f/t/+//8f/x//D/
7v/r/+r/7P/s/+z/7P/q/+r/6v/q/+j/6P/o/+n/6v/r/+3/7v/v//D/8P/w/+7/7v/w
//H/8f/x//L/8//2//f/9//3//X/+P/4//j/+P/5//r/+v/+////AAABAAMAAwADAAUA
BAAFAAYACAALAAwADQAOABAAEQAUABYAGAAaABsAGwAdAB4AIAAhACUAJQAmACkAKwAt
AC0ALQAtAC4ALwAvADAALgAuAC4AKwApACgAKAAoACYAIwAjAB8AHwAeABwAGQAVABIA
DgALAAkABAAAAAAA///+//3/+v/4//f/9f/1//P/8f/x//D/7v/t/+3/7P/s/+z/7P/q
/+f/5//n/+n/5//n/+j/6P/o/+j/6P/o/+j/6P/o/+j/6P/o/+j/5v/m/+f/5//p/+n/
6f/q/+3/7f/u/+7/6//q/+n/6f/q/+v/7f/v/+//7//t/+3/7f/s/+v/6v/s/+z/7P/s
/+z/7P/s/+3/7f/t/+z/6P/o/+n/6v/r/+z/6v/q/+r/6f/q/+r/6v/q/+r/6v/q/+z/
6v/q/+r/6v/o/+r/6//s/+7/7//w//D/8f/y//X/9//0//P/8//y//X/9v/5//r/+v/6
//r/+v/5//r/+v/2//L/7//r/+f/6P/o/+f/5v/n/+f/5//n/+j/5v/l/+T/4//i/+L/
4v/g/+D/4f/h/9//3//e/97/4P/g/+D/4P/i/+H/4f/f/+H/5f/k/+L/5P/s//b/CAAi
AEcAdQCcALYAwwDBAK0AnQCdAJ8AmAB/AF4ARQAqAPr/v/+a/6P/xf/f/+v/9f/7//n/
9//4//b/8//y//H/8P/v/+7/8P/w//D/8P/y//L/8v/z//H/8f/y//L/9f/2//b/9v/2
//b/+P/5//n/+f/6//v//P/9//3//f/9/wAAAAAAAAIAAwAEAAQABgAHAAgACQALAAsA
CwANAA4ADwAQABIAEwAUABUAFgAaABsAHgAgACIAJAAlACUAKgAsAC8AMQAzADMANAA3
ADkAOwA7ADsAPQA+AD8APwA+ADwAPAA8ADsAOQA4ADgANwA0ADAALwAqACkAJwAkACEA
HQAaABYAFAATAA8ADAALAAkABwAFAAAA/v/9//v//f/7//n/+f/3//T/8v/x//L/8v/y
//L/9P/x//H/8f/v/+3/7f/u/+7/7v/u/+7/7v/u/+7/7v/v//D/8f/y//L/8v/z//P/
8f/1/w==
         </WaveFormData>
      </LeadData>
      <LeadData>
         <LeadByteCountTotal>10000</LeadByteCountTotal>
         <LeadTimeOffset>0</LeadTimeOffset>
         <LeadSampleCountTotal>5000</LeadSampleCountTotal>
         <LeadAmplitudeUnitsPerBit>4.88</LeadAmplitudeUnitsPerBit>
         <LeadAmplitudeUnits>��V</LeadAmplitudeUnits>
         <LeadHighLimit>2147483647</LeadHighLimit>
         <LeadLowLimit>268435456</LeadLowLimit>
         <LeadID>V4</LeadID>
         <LeadOffsetFirstSample>0</LeadOffsetFirstSample>
         <FirstSampleBaseline>0</FirstSampleBaseline>
         <LeadSampleSize>2</LeadSampleSize>
         <LeadOff>FALSE</LeadOff>
         <BaselineSway>FALSE</BaselineSway>
         <ExcessiveACNoise>FALSE</ExcessiveACNoise>
         <MuscleNoise>TRUE</MuscleNoise>
         <LeadDataCRC32>3368015589</LeadDataCRC32>
         <WaveFormData>
+v/6//r/+v/8//z//P/8//7//v/+//7/AAAAAAAAAAADAAQABQAGAAYABgAGAAYACQAK
AAsADAAOABAAEgAUABYAGAAaABwAHQAeAB8AIAAhACIAIwAkACYAJgAmACYAJgAmACYA
JgAkACQAJAAkACMAIgAhACAAHQAcABsAGgAVABIADwAMAAoACAAGAAQAAgACAAIAAgD+
//z/+v/4//f/9v/1//T/9P/0//T/9P/z//L/8f/w/+7/7v/u/+7/7P/s/+z/7P/u/+7/
7v/u/+z/7P/s/+z/6v/q/+r/6v/r/+z/7f/u/+z/7P/s/+z/7P/s/+z/7P/u/+7/7v/u
/+//8P/x//L/8v/y//L/8v/y//L/8v/y//L/8v/y//L/8v/y//L/8v/z//T/9f/2//X/
9P/z//D/8v/y//H/8f/z//T/9f/1//P/8//z//X/9v/3//n/+v/6//z//f/9//v/+//8
//3/+//8//z//P/8//7//////wIAAgACAAIAAwADAAAA/P/7//r/9v/2//b/9f/z//L/
8v/y//L/8P/x/+//7v/t/+//7//t/+3/7P/s/+v/6f/p/+j/5//n/+j/6P/o/+n/5//n
/+f/5v/l/+T/4P/Y/9L/2v/r/wYAJQBEAGYAjwC7AOQAAAEeAUIBVAFNAScB2wCTAHAA
UgAeAAEAAQABAPv//P/+//n/9f/z//L/8f/v/+7/7v/u/+7/7v/u/+z/7P/s/+z/6//q
/+n/6//r/+v/6//q/+r/6v/q/+r/6//s/+z/7f/v//H/8v/x//D/8P/w//D/8f/x//H/
8//1//b/9v/2//f/+P/4//f/9//3//f/+//8//3//v/9//3//v///wIAAwAFAAYABwAH
AAkACwAMAA4ADwAQABEAEgATABcAGQAcAB0AHQAgACIAIwAjACAAHwAdABwAHgAeAB4A
HAAcAB0AHQAeABoAFwAUABIAEgAQAA4ACgAIAAYABAAAAAEAAAD+//v/9v/z//L/8f/v
/+7/7f/s/+n/6P/n/+b/5v/m/+b/5v/n/+j/6P/p/+j/5v/l/+T/5v/l/+X/5f/n/+f/
5//n/+b/5f/k/+P/5P/l/+b/5//k/+T/5f/k/+b/5//n/+f/5f/l/+b/5v/j/+P/5f/l
/+X/5f/l/+X/5//n/+f/6P/o/+j/6P/o/+b/5v/n/+j/7P/u/+z/6v/o/+b/5v/m/+b/
5v/l/+j/6f/p/+f/5//o/+n/6//p/+n/6f/q/+r/6v/r/+7/7v/w//H/8P/v/+7/7v/w
//H/8//0//L/8v/0//X/9f/2//b/9v/2//f/9//0//H/8f/x/+7/7P/s/+v/6f/q/+r/
6v/q/+b/5f/j/+L/4f/h/+H/3//e/93/3f/c/97/3//f/9//3f/e/97/3v/f/93/3f/b
/9r/3f/a/9L/yv/I/9D/3//2/xUAOgBeAIEAqQDUAPYAFgFAAVgBUQExAe0AoQB6AFYA
HAD1//H/8//x//L/9P/3//f/8f/t/+v/6P/m/+b/5v/m/+b/5v/k/+T/5P/l/+X/5f/l
/+X/5f/l/+X/5P/k/+T/5P/k/+X/5v/m/+n/6//t/+7/7f/s/+z/7P/s/+3/7f/t/+3/
7//w//D/8v/z//T/9P/3//f/9//3//f/+P/5//r/+//7//z//f/+////AQACAAcABwAJ
AAsADgAQABEAEgAVABYAFwAbAB0AIAAhACEAIgAkACUAJQAjACMAIgAiACQAJAAkACIA
HwAfAB4AHgAbABkAFwAWABMAEAANAAgABgAEAAIA/v/9//z/+v/3//H/7//v/+//7//u
/+3/7P/p/+j/5//m/+T/5P/k/+T/5f/m/+b/5//n/+b/5v/m/+j/5//n/+f/5f/l/+X/
5f/l/+X/5f/l/+P/4//j/+P/4//k/+b/5v/o/+n/6f/p/+f/5//o/+j/5//n/+n/6f/p
/+n/6f/p/+n/6f/p/+r/7P/s/+z/7P/s/+z/7f/u//D/7P/u/+7/7v/u/+z/7P/s/+z/
6v/s/+z/6//r/+v/7P/t/+7/7f/u/+//7//w//H/8//2//b/+P/5//f/9//3//j/+//7
//z//P/5//j/+f/5//v//v8AAAIAAgADAAMAAAD6//n/+P/0//L/8v/x/+//7//w//H/
8v/u/+3/6//q/+f/5//n/+X/5//n/+j/6P/o/+n/6f/p/+j/6P/n/+b/5f/n/+f/5f/i
/+H/3v/a/9T/0v/a/+f/+v8ZAD4AZACNAL0A7AAOASwBUAFyAXMBSwEFAcEAlgBoAC4A
BwD9//3///8AAAAA/f/9//3/+P/1//H/7v/w//D/8P/w/+7/7P/s/+z/7v/v//D/8f/v
/+//7//v//H/8v/z//T/8f/x//H/8P/x//P/9f/2//T/9P/1//b/+P/5//n/+f/5//v/
/P/8//3//f/9//z//f/9//3//f///wAAAQACAAQABQAHAAkADAANAA8AEAASABEAEgAT
ABQAFgAXABgAHQAeAB8AIwAlACgAKQApACoALAAtAC0AKwArACoAKgAsACwALAAqACcA
JwAmACYAJQAjACEAIAAbABgAFQAQABAADgAMAAgABgAEAAEA/f/5//f/9//3//f/9v/1
//T/9P/0//T/9P/y//L/8v/y//H/8P/u/+3/6//q/+r/6v/s/+v/6//r/+z/7f/u/+//
7P/r/+r/6f/q/+v/7P/t/+z/7P/t/+z/7P/t/+3/7f/u/+//8f/y//D/7//w/+//8f/x
//H/8f/w/+//7v/u//D/8P/w//D/7v/u/+//8P/0//H/8P/y//L/8v/y//T/9P/0//T/
8f/y//H/7//x//H/8v/z//X/8//z//P/9f/2//f/+f/4//j/+v/7//v/+//7//z//f/9
//7//v/8//z//v//////AAAAAAAAAgADAAMAAAD6//n/+P/0//b/9v/1//P/8v/y//L/
8v/y//H/7//u/+v/6//r/+n/6f/p/+r/6v/n/+f/5v/l/+f/6P/o/+j/6f/p/+v/6//o
/+P/3v/Y/9D/zP/W/+n/AgAjAEwAdACdANEA+gAUATIBWAFuAWUBNwHtAKcAgABWACIA
///7//3////+//7//f/7//n/9v/z/+//7P/u/+7/7v/u/+7/7P/s/+z/7f/t/+3/7f/v
/+//7//v/+//7v/t/+z/7f/v//H/8v/w//H/8v/y//T/9P/1//b/9P/1//X/9f/3//n/
+v/6//z//f/+//7//v/9//z/+//9//7///8AAAMAAwAEAAUABwAJAAwADgAQAA8AEAAR
ABIAFAAVABYAFwAYABkAHQAeACIAJAAlACQAJgAnACcAKQApACgAKAAmACYAJgAkACMA
IwAiACIAIQAfAB0AHAAYABYAFAAQAA8ADgANAAoACAAGAAMA///9//v/+//7//j/9v/0
//L/8//y//H/8P/u/+7/7v/u/+7/7v/t/+3/7f/s/+z/7P/s/+v/6//r/+r/6f/o/+f/
6P/p/+r/6//t/+3/7f/t/+r/6v/r/+r/6v/r/+v/6//q/+n/6f/o/+r/6//u/+//8f/x
//H/8f/x//H/8f/y//L/8v/y//L/8P/w/+3/7P/u//D/8P/w//D/7v/u/+7/7v/t//D/
8f/x/+//7//w//H/7//t/+3/7f/w//L/9P/3//j/+P/6//v/+//7//v//P/9//3//v/+
//z//P/+//////8AAAAAAAAAAAEAAQD+//z/+//6//b/9f/0//L/7//u/+7/7v/u/+z/
6//p/+j/5//n/+f/5f/o/+n/6//s/+r/6f/n/+X/5//o/+j/6P/l/+f/5f/j/+b/5f/e
/9b/0v/U/9r/6f8AAB0AQABmAIsAuwDoAAYBJAFIAV4BWQExAecAoQB8AFwALAAHAP//
///7//r//P/7//f/+f/3//X/8v/w/+7/7v/u/+7/7P/q/+r/6v/t/+3/7f/t/+7/7//w
//H/8f/w/+//7v/u/+//8P/w//D/8f/y//L/8v/y//P/9P/y//P/8//z//X/9//4//j/
+v/7//z//P/9//3//f/9////AAABAAIAAwADAAQABQAGAAcACQAKAA0ADQAPABEAFAAW
ABcAGAAZABoAGwAfAB0AIAAhACEAJAAmACcAJwAmACUAIwAiACMAJAAlACQAIwAjACIA
IgAdABsAGQAYABgAFgAUABAADgAMAAoABgADAAIAAAD9//z/+//8//3/+f/4//f/9v/0
//L/8P/u/+7/7v/u/+7/7v/u/+3/7f/t/+z/7P/s/+z/6//r/+v/6f/p/+n/6f/p/+n/
6f/p/+f/5//n/+f/6P/q/+3/7v/s/+3/7f/t/+v/6//s/+z/6//r/+3/7f/r/+v/6//r
/+v/6//r/+z/6v/q/+r/6v/r/+z/7v/w/+7/7//q/+v/7P/t/+7/7v/u/+7/7v/s/+7/
7v/t/+3/7f/u/+//7f/r/+v/6//r/+z/7f/v//D/8P/y//P/8//z//P/9P/2//f/+f/6
//j/+P/6//v/+f/6//r/+v/9////AAD+//j/9//2//L/8f/w/+7/6//s/+z/7P/s/+z/
6//p/+j/5v/l/+T/4f/h/+H/4v/i/+H/4f/g/9//4f/i/+L/4v/j/+X/5f/h/97/3f/a
/9L/zP/O/9b/4//4/xMANgBeAIUAsQDaAPgAFAE2AVIBUQEpAeMAmwB0AE4AHAD5//X/
9//1//b/9v/z/+//8f/v/+3/6v/o/+b/5v/m/+b/6P/m/+b/5v/n/+f/5//n/+X/5f/l
/+X/5P/k/+T/5P/m/+f/6P/o/+r/6//s/+z/7P/s/+3/7v/t/+3/7P/r/+v/7f/u/+7/
8v/z//T/9P/z//P/8//z//f/+P/5//r/+//7//z//f/+////AQACAAUABQAHAAkACgAM
AA0ADgAQABAAEAATABUAGAAZABkAGgAcAB0AHQAeAB8AHwAgAB8AHgAdABoAGwAbABoA
GgAVABMAEQAQAAwACgAIAAQAAgAAAP7/+v/7//r/+P/1//H/7//v/+//7f/s/+v/6v/n
/+b/5f/k/+T/5P/k/+T/5P/k/+P/4//h/+D/4P/g/+D/3//f/9//4f/h/+H/4f/h/+H/
4f/h/+P/4//j/+P/4f/i/+T/5P/j/+P/4v/h/+L/4//l/+b/4//j/+X/5f/j/+P/4//j
/+T/5f/m/+j/5f/k/+P/4v/o/+r/6f/m/+j/6P/o/+j/5//m/+X/5P/k/+b/5v/l/+P/
4//k/+X/5//l/+X/5f/l/+b/5//p/+r/6v/s/+3/7f/t/+3/7v/v/+//8P/w//L/8v/0
//X/9f/2//b/9v/0//X/9f/y/+//7//v/+z/7P/s/+v/6f/m/+b/5v/m/+T/4//h/+D/
3//f/9//3f/d/93/3v/e/93/3f/c/9v/2//c/9z/3P/h/93/2//b/9r/2f/Y/9D/yP/G
/8r/1//u/wsALgBWAH8AqwDSAPQAFgFCAWIBYwFDAQEBuQCMAGQAKAD7/+//9f/3//T/
8P/z//P/7//t/+v/6P/m/+b/5v/m/+b/5v/k/+T/5P/j/+P/4//j/+P/4//j/+P/5P/k
/+T/5P/k/+X/5v/m/+b/5//o/+j/6f/q/+z/7v/s/+3/7f/t/+v/7f/u/+7/8P/x//L/
8v/2//f/+P/5//n/+v/7//z/+//7//z//f8AAAEAAwAEAAcABwAJAAsADgAQABEAEgAV
ABYAFwAbABkAHAAdAB0AHwAiACQAJQAlACUAJAAkACIAIgAiACAAIQAhACAAIAAaABcA
FAASABIAEAAOAAoACAAGAAQAAAD+//z/+f/1//H/7//v/+//7v/u/+7/7v/t/+z/6//q
/+b/5v/m/+b/5P/k/+P/4//k/+T/5f/m/+T/4//j/+P/5f/l/+X/5f/n/+f/5//n/+T/
4//i/+H/4v/k/+f/6P/n/+f/5v/l/+f/5//o/+j/5//n/+n/6f/p/+n/6f/p/+v/6//r
/+z/6v/q/+r/6v/q/+r/6v/s/+z/7P/s/+z/7P/s/+z/6v/s/+z/6//r/+v/7P/t/+3/
6//r/+v/7//w//H/8//0//T/9v/3//X/9f/1//b/+P/5//v//P/6//r//P/9//v//P/8
//z/+v/7//v/+P/2//X/9P/w//L/8v/x/+//8P/w//D/8P/t/+v/6P/m/+P/4//j/+H/
4v/j/+X/5v/j/+P/4v/h/+H/4v/i/+L/4//j/+f/5//i/9//3P/W/8r/xP/O/+H/+v8Z
AEAAaACRAMMA8AAOATABWAFuAWUBPQH1AK8AiABaAB4A+//5//v/+//8//r/9f/1//X/
8//x/+7/7P/q/+r/6v/q/+r/6P/o/+j/5//n/+f/5//p/+n/6f/p/+z/7P/s/+z/6//r
/+v/6v/s/+3/7v/u/+//8P/y//T/8//z//L/8f/y//X/9//4//n/+f/5//j/+//7//v/
+//9//7///8AAAEAAQACAAMABAAFAAcACAAJAAkACwANAA8AEgAUABYAGQAaABsAHwAd
ACAAIQAhACAAIgAjACMAJQAlACQAJAAkACQAJAAiACMAIwAiACIAHgAbABgAFgAWABQA
EgAOAAsACAAFAAAAAAAAAP///f/5//f/9//3//P/8v/x//D/7//u/+3/7P/s/+z/7P/s
/+r/6v/p/+n/6//q/+r/6v/s/+v/6//r/+r/6f/o/+f/6f/p/+n/6f/r/+v/6//r/+j/
6P/p/+j/6v/r/+v/6//r/+v/7P/s/+n/6f/r/+v/7f/t/+3/7f/v/+//7//w/+7/7v/u
/+7/7v/u/+//8P/w//D/7v/u/+7/7v/w//D/8P/w/+7/8P/w/+//8f/x//L/8//y/+//
7v/t//H/8v/z//X/9f/0//X/9f/2//f/+P/6//n/+f/6//r//P/8//7///8BAAIAAgAC
AAAAAQABAP7/+v/5//j/9P/0//T/8//x//D/8P/w//D/7v/t/+v/6v/p/+n/6f/n/+X/
5f/m/+b/5//n/+b/5f/j/+T/5P/k/+f/6f/n/+X/5v/n/+L/2P/Q/9L/1v/j//r/GQBA
AGQAiQCzAOQABAEcAUIBXgFZATUB8wCpAH4AXgAqAAMA/f////v/+v/8//v/9//3//f/
9f/y//D/7v/u/+7/7v/w/+7/7v/u/+3/7f/t/+3/6//r/+v/6//s/+z/7P/s/+3/7//x
//L/8P/x//L/8v/0//T/9f/2//X/9f/0//P/9f/3//j/+P/6//v//P/8//3//f/9//3/
//8AAAEAAgADAAMABAAFAAQABQAHAAgADQANAA8AEQAQABIAEwAUABUAFgAXABsAHAAg
ACIAIwAkACYAJwAnACUAJQAkACQAIgAiACIAIAAhACEAIAAgAB0AGwAZABgAFgAUABIA
DgANAAwACwAIAAUABAACAP///f/7//v/+//3//b/9f/0//X/9P/z//L/7v/u/+7/7v/u
/+7/7f/t/+3/7P/s/+z/7P/r/+v/6//r/+v/6//r/+3/7f/t/+3/7f/t/+3/7f/s/+z/
7f/s/+7/7//v/+//7//v//D/8P/v/+//8f/x//H/8f/x//H/8f/x//H/8v/y//L/8v/y
//D/8P/x//L/8P/x//D/8v/0//T/9P/0//T/9P/0//T/8P/y//L/8f/z//P/9P/1//X/
8//z//P/9f/2//f/+f/8//z//v////z/+//6//r//f/9//7//v/+//7/AAABAAEAAgAC
AAIAAwAFAAYABAD+//3//P/4//b/9v/1//P/8v/y//L/8v/w/+//7f/s/+n/6f/p/+f/
6P/p/+v/7P/p/+n/6P/n/+r/7P/t/+7/6//p/+f/5//o/+X/4v/c/9j/2v/k//f/EAAv
AFYAfAChAMkA7AAIASgBSAFUAT0BCQHBAIcAZgA8ABAAAQADAAMAAQD+//7////7//f/
9v/1//P/8v/y//L/8v/y//D/7v/u/+7/7f/t/+3/7f/u/+//8P/x//T/9P/0//T/8//z
//P/8v/y//P/9P/0//T/9P/1//b/9v/3//f/9//3//n/+v/6//z//f/+//7/////////
//8BAAIAAwAEAAUABQAGAAcABwAHAAgACAANAA0ADwARABAAEgATABQAFwAYABkAHQAb
AB4AHwAfACIAJAAlACUAJQAlACQAJAAiACIAIgAgAB0AHQAcABwAGQAXABUAFAASABAA
DgAKAAoACAAGAAIAAQAAAP7/+//3//X/9f/1//L/8P/u/+z/7v/u/+7/7v/s/+z/7P/s
/+z/7P/r/+v/6f/o/+j/6P/o/+f/5//n/+f/5//n/+f/5f/l/+X/5f/m/+f/6P/p/+j/
6P/p/+j/6P/p/+n/6f/n/+f/6P/o/+f/5//p/+n/6v/r/+z/7f/s/+v/6v/q/+z/7P/s
/+z/7P/s/+3/7v/s/+j/6P/o/+j/6P/p/+r/6//s/+j/6v/q/+n/6//r/+z/7f/r/+n/
6f/p/+v/7P/t/+//7v/u//D/8f/v/+//7//w//L/8//1//b/9v/2//j/+f/3//j/+P/4
//j/+f/5//b/9P/z//L/7v/s/+z/6//p/+j/6P/o/+j/6P/n/+X/5P/h/+H/4f/f/9//
3//g/+D/3//f/97/3f/f/+D/4P/g/93/3//f/9v/3v/f/9r/0P/M/87/2P/p/wAAHQA+
AGAAhQCvANYA9gAaAT4BUAFDARsB1QCRAG4ASAASAPX/9f/3//P/8P/w//H/7//v/+3/
6//o/+b/5v/m/+b/5v/m/+T/5P/k/+f/5//n/+f/5P/j/+L/4f/k/+T/5P/k/+T/5f/m
/+b/5v/n/+j/6P/q/+r/6//s/+v/6//q/+n/6v/t/+//8P/y//P/9P/0//P/8//z//P/
9f/2//f/+P/7//v//P/9//z//f///wAAAwADAAUABwAGAAgACQAKAA8AEAARABUAFQAY
ABkAGQAaABwAHQAdAB8AHwAeAB4AHQAcABsAGAAYABkAGQAaABcAFQATABIADwAMAAkA
BAAAAP7//P/4//X/9P/y/+//7P/r/+z/7f/t/+z/6//q/+f/5v/l/+T/5P/k/+T/5P/j
/+L/4P/f/+H/4P/g/+D/4P/f/9//3//g/+H/4v/j/+H/4f/h/+H/3//f/9//3//g/+L/
5f/m/+X/5f/k/+P/4//j/+T/5P/j/+P/5f/l/+X/5f/l/+X/5//n/+f/6P/n/+b/5f/k
/+T/5v/p/+r/6P/m/+b/5v/m/+b/5v/m/+b/5v/o/+j/5//m/+X/5f/l/+f/5f/l/+X/
5//o/+n/6//q/+r/7P/t/+7/7//w//L/8f/x//L/8v/y//L/9P/1//f/+P/4//j/9v/3
//f/9P/w/+//7v/q/+r/6v/p/+f/5v/m/+b/5v/i/+H/3//e/93/3f/d/9v/3f/d/97/
3v/b/9v/2v/Z/9v/3P/c/9z/4f/j/9//3f/c/9v/1v/K/8L/xP/O/+H//P8dAEQAagCT
AMEA6AAIAS4BVAFoAVsBLwHpAKsAhABQABIA8//z//n/9//0//T/9f/3//X/8v/v/+v/
6P/m/+b/5v/m/+b/5P/k/+T/5f/l/+X/5f/n/+f/5//n/+b/5v/m/+b/5v/n/+j/6P/p
/+v/7f/u/+3/7P/s/+z/7v/v/+//7//t/+//8P/w//P/9f/3//j/9v/1//T/8//4//r/
/P/+//////8AAAEAAgADAAUABgAJAAkACwANABAAEgATABQAFwAYABkAHQAdACAAIQAh
ACAAIgAjACMAJQAlACQAJAAiACIAIgAgAB8AHwAeAB4AHQAbABkAGAATABAADQAIAAgA
BgAEAAAA///+//z/+f/1//P/8//z//H/8P/v/+7/7//u/+3/7P/q/+r/6v/q/+r/6v/p
/+n/5//m/+b/5v/n/+f/6P/p/+f/5//n/+f/5//n/+f/5//l/+X/5f/l/+P/5P/m/+b/
6P/p/+n/6f/n/+f/6P/o/+n/6f/r/+v/6f/p/+n/6f/r/+v/6//s/+7/7v/u/+7/7P/s
/+3/7v/q/+n/7P/s/+z/7P/s/+z/7P/s/+z/6P/q/+r/6f/r/+v/7P/t/+//7f/t/+3/
7f/u/+//8f/y//L/9P/1//f/9//3//j/+//7//z//P/7//r/+//7//3//v/+//7//P/9
//3/+v/4//f/9v/y//D/8P/v/+3/7P/s/+z/7P/s/+v/6f/o/+f/5//n/+X/4//j/+T/
5P/j/+P/4v/h/+L/5P/l/+b/4//n/+n/5f/e/9//3P/U/87/0P/Y/+f/AAAjAEoAcACZ
AMsA+gAWATgBXgFuAVsBKwHjAKMAgABQABYA+f/5//3/+//8//z/+//3//X/8f/v/+z/
6v/q/+r/6v/q/+r/6P/o/+j/6f/p/+n/6f/r/+v/6//r/+r/6v/q/+r/7P/t/+7/7v/s
/+3/7v/u//D/8P/x//L/8P/x//H/8f/y//X/9//4//n/+f/5//j/+//7//v/+//9//7/
//8AAP////8AAAEABAAFAAcACAAJAAkACwANAA8AEgAUABYAFwAYABkAHQAdACAAIQAh
ACQAJgAnACcAJQAlACQAJAAkACQAJAAiACEAIQAgACAAHQAbABkAGAAYABYAFAAQAA0A
CgAHAAIAAwACAAAA/f/7//n/+f/5//X/9P/z//L/8f/w/+//7v/u/+7/7v/u/+z/7P/r
/+v/7f/s/+z/7P/r/+n/6P/n/+n/6f/p/+n/6f/p/+n/6f/q/+v/7P/t/+z/7P/t/+z/
6//r/+r/6f/r/+v/7P/s/+v/6//t/+3/7//v/+//7//v/+//7//w/+//7v/t/+z/7v/u
/+//8P/y//H/8P/w//D/8P/w//D/8P/w//D/8P/y//L/8f/x//H/8v/z//H/7//v/+//
7//w//H/8//3//j/+//9//z/+//6//r/+//7//z//P/+//7/AAABAAMABAAEAAQABAAF
AAUAAgD8//v/+v/2//j/+P/3//X/8v/y//L/8v/w/+//7f/s/+v/6//r/+n/6f/p/+r/
6v/q/+v/6//r/+r/6v/p/+j/6//p/+n/6//o/+f/5v/i/9z/2P/a/+P/9v8TADQAVgB7
AKMAygDuAA4BMAFQAVsBRwENAb8AiABoADwAEQD//wEAAQAAAP7//f/9//n/+P/3//X/
9P/z//L/8f/w//D/7v/u/+7/7//v/+//7//x//H/8f/x//L/8v/y//L/8v/z//T/9P/0
//X/9v/2//b/9v/3//j/+P/5//n/+f/5//v//P/8//7///8AAAAAAQABAAEAAQABAAIA
AwAEAAUABQAGAAcACAAJAAsADAAPAA8AEQATABQAFgAXABgAGwAcAB0AIQAfACIAIwAj
ACIAJAAlACUAKAApACkAKgAoACgAKAAmACUAJQAkACQAIQAfAB0AHAAaABgAFgASABAA
DgAMAAgABwAGAAQAAQD///3//f/9//v/+v/5//j/9//2//X/9P/0//T/9P/0//P/8v/w
/+//8P/w//H/8v/w/+//7//v//H/8f/x//H/8f/x//H/8f/v/+//7//v/+3/7v/w//D/
8P/x//H/8f/v/+//8P/w//D/8f/0//X/8//z//P/8//z//P/8//0//X/9v/3//j/9//2
//b/9v/0//X/+P/2//j/+P/4//j/+P/4//j/+P/4//T/9v/2//X/9f/1//b/9//3//X/
9f/1//b/9v/2//f/+v/6//z//f/9//3//f/+/wAAAQADAAQAAwACAAMAAwAFAAYABgAG
AAYABwAHAAQA/v/9//z/+P/4//j/9//1//L/8v/y//L/8v/x/+//7v/v/+//7//t/+v/
6//s/+z/6//r/+r/6f/n/+j/6P/o/+f/6f/v//H/8P/t/+r/5P/c/9r/5P/1/wgAIwBI
AGwAjQC3AOAA/gAaAT4BVAFJASMB3QCXAHAATAAeAAMAAQADAAEA/v/8//v/+f/5//n/
9//0//L/8v/y//L/8v/y//D/8P/w/+//7//v/+//7//v/+//7//y//L/8v/y//H/8f/x
//D/7v/v//D/8P/x//L/9P/2//b/9//3//f/9f/3//j/+P/6//v//P/8//3//f/9//3/
/f/+////AAACAAMABQAHAAYABwAJAAoADQANAA8AEQARABIAEgASABYAGAAaAB8AHgAg
ACAAHwAiACQAJQAlACcAJwAmACYAIwAiACEAHgAfAB8AHgAeABwAGwAaABoAFgAUABIA
DgAKAAgABgACAAMAAgAAAP3/+//5//n/+f/3//b/9f/0//H/8P/v/+7/7v/u/+7/7v/u
/+7/7f/t/+v/6v/q/+r/7P/r/+v/6//p/+n/6f/p/+v/6//r/+v/6f/p/+n/6f/n/+j/
6v/q/+v/7f/u/+//7P/r/+v/6v/q/+v/7v/v//H/8f/x//H/8P/v/+7/7v/w//D/8P/w
/+7/7v/v//D/8P/x//L/8P/s/+7/7v/u/+7/7v/u/+7/7v/u//D/8P/v/+//7//w//H/
7//t/+3/7f/u/+7/7v/v//H/8v/1//f/+f/5//n/+v/4//f/9//2//n/+v/9//////8A
AAAAAAD+///////8//f/9f/z/+7/7v/u/+3/6//s/+z/7P/s/+v/6//q/+r/6//r/+v/
6f/o/+f/5//m/+f/5//m/+X/5f/m/+b/5v/n/+X/5f/n/+j/5f/c/9T/0P/S/9z/7f8I
ACMARABqAJMAvQDiAAABHgFIAWABWQExAesApwCCAFgAIgD///n//f8BAAIAAgABAP3/
+f/5//f/9P/y//D/8P/w//D/8v/w//D/8P/x//H/8f/x/+//7//v/+//8v/y//L/8v/y
//P/9P/0//T/9f/2//b/9v/2//f/+P/4//n/+f/5//n/+//8//z//v///wAAAAABAAEA
AQABAAMABAAFAAYABwAHAAgACQAMAA0ADwAQABMAEwAVABcAGgAcAB0AHgAhACIAIwAn
ACcAKgArACsALQAwADIAMwAyADEALwAuADAAMAAwAC4AKwArACoAKgAnACUAIwAiAB8A
HAAZABQAFAASABAADAAJAAgABgADAP///f/9//3/+//6//n/+P/1//T/8//y//H/8v/z
//T/8v/y//H/8f/x//D/8P/w//L/8f/x//H/7//v/+//7//w//H/8v/z//P/8//z//P/
8//0/w==
         </WaveFormData>
      </LeadData>
      <LeadData>
         <LeadByteCountTotal>10000</LeadByteCountTotal>
         <LeadTimeOffset>0</LeadTimeOffset>
         <LeadSampleCountTotal>5000</LeadSampleCountTotal>
         <LeadAmplitudeUnitsPerBit>4.88</LeadAmplitudeUnitsPerBit>
         <LeadAmplitudeUnits>��V</LeadAmplitudeUnits>
         <LeadHighLimit>2147483647</LeadHighLimit>
         <LeadLowLimit>268435456</LeadLowLimit>
         <LeadID>V5</LeadID>
         <LeadOffsetFirstSample>0</LeadOffsetFirstSample>
         <FirstSampleBaseline>0</FirstSampleBaseline>
         <LeadSampleSize>2</LeadSampleSize>
         <LeadOff>FALSE</LeadOff>
         <BaselineSway>FALSE</BaselineSway>
         <ExcessiveACNoise>FALSE</ExcessiveACNoise>
         <MuscleNoise>TRUE</MuscleNoise>
         <LeadDataCRC32>3968302258</LeadDataCRC32>
         <WaveFormData>
9P/0//T/9P/0//T/9P/0//X/9v/3//j/+v/6//r/+v/7//z//f/+////AAABAAIAAwAE
AAUABgAIAAoADAAOABIAFAAWABgAGwAcAB0AHgAhACIAIwAkACcAKAApACoALAAsACwA
LAAsACwALAAsACoAKgAqACoAKQAoACcAJgAiAB4AGgAWABIAEAAOAAwACQAIAAcABgAB
AP7/+//4//X/9P/z//L/8P/w//D/8P/u/+7/7v/u/+3/7P/r/+r/6v/q/+r/6v/q/+r/
6v/q/+r/6v/q/+r/6P/o/+j/6P/q/+r/6v/q/+r/6v/q/+r/6v/q/+r/6v/q/+r/6v/q
/+v/7P/t/+7/7v/u/+7/7v/u/+7/7v/u/+7/7v/u/+7/7v/u/+7/7v/x//L/8//0//H/
8f/x//H/8f/y//L/8f/v//H/8f/x//H/8f/x//L/9v/3//n/+v/4//n/+f/5//v//P/8
//3/+//8//z//P/8//3//v/+/wIAAwADAAMABAAEAAIA///8//r/+P/4//n/+P/2//b/
9v/2//X/8//x//D/7//v/+3/7f/s/+z/6v/q/+r/6f/p/+j/6P/o/+f/5//n/+f/6f/n
/+f/5//k/+H/2//S/8z/0P/i////HAA4AFgAfgCvAOMACwEuAU8BXwFZATMB5QCUAGsA
TgAjAA8AEgAPAAUAAgD///n/9P/z//T/9P/x//D/7//v/+//7//v/+//7f/t/+3/7P/r
/+r/6v/q/+r/6v/q/+r/6v/q/+r/6v/s/+z/7P/t/+//8f/w//D/7//u/+//8P/w//D/
8v/1//X/9f/0//X/9//3//X/9f/1//b/9//5//z//v/9//3//P/9/wAAAQADAAYABgAH
AAcACAAKAAwAEAAUABUAFQAWABkAHQAfACAAIgAmACcAKQAqACcAJgAmACUAJgAnACgA
KQApACkAKQApACYAIwAhAB0AHAAbABkAFwASAA8ADAAIAAgABwADAAAA/P/6//n/9v/z
//H/8P/u/+z/6v/q/+n/6v/p/+n/6f/r/+r/6v/q/+j/5//m/+T/5P/k/+T/5P/m/+b/
5f/l/+T/4//j/+L/4//j/+P/5P/j/+L/4f/g/+L/4v/i/+P/5f/l/+X/5f/j/+P/5f/m
/+T/5P/k/+T/5P/k/+T/5P/m/+b/5v/m/+T/5P/m/+b/6v/s/+v/6v/p/+j/6P/n/+f/
5//p/+n/6v/q/+j/5//o/+f/6P/n/+j/6f/p/+r/6v/r/+7/7v/v/+//7f/t/+7/7v/x
//H/8v/y//D/8P/x//L/8v/0//X/9f/1//b/9v/0//P/8v/w/+7/7P/r/+r/6P/p/+r/
6//r/+f/5f/k/+P/4//h/+H/4P/f/97/3f/c/97/3//f/+D/3v/f/9//3//f/93/3f/d
/9v/2P/T/8n/wP++/8b/1v/r/wgALABSAHYAowDVAAEBKAFNAWEBWQE3Ae0AlgBpAEoA
HQABAAAA///5//j/+f/3//T/7//u/+z/5//k/+T/5f/m/+f/5f/l/+P/4//k/+T/5P/k
/+L/4v/i/+L/4P/g/+D/4P/i/+L/5P/k/+b/5//p/+v/6v/q/+n/6P/p/+r/6v/q/+j/
6//r/+v/7v/v//H/8f/x//H/8f/y//L/8//1//b/9v/3//f/+f/6//v//f8AAAEAAwAE
AAYACAAKAA4AEgASABMAFQAZABsAHQAeACAAJAAlACcAKAAoACgAKQApACsAKwArACsA
KgApACgAJwAlACMAIgAfABsAGQAWABMAEAANAAoABgAEAAMA///8//b/9P/z//D/7//t
/+z/6v/o/+b/5v/l/+T/4//j/+P/5f/k/+T/5P/j/+P/4//i/+T/5P/k/+T/4v/i/+H/
4f/j/+P/5P/k/+P/4f/f/97/3v/e/97/3v/f/+D/4f/j/+P/4//j/+P/4f/h/+P/5P/m
/+b/5v/m/+b/5v/m/+b/6P/o/+j/6P/o/+j/6v/q/+r/6P/q/+r/6v/q/+r/6f/p/+n/
6f/p/+r/6v/n/+f/6f/p/+r/6f/q/+v/7P/u/+//8f/y//L/8//z//P/8//0//T/9f/1
//b/9v/z//L/8v/y//b/+v/9/////f/+//7//P/5//j/9v/0//L/8f/w/+7/7//w//H/
8f/t/+v/6v/p/+n/5//n/+b/5P/k/+T/5P/k/+X/5f/m/+X/5f/k/+P/5f/l/+X/4//f
/9z/1//P/8j/xv/O/9z/8f8OAC4AVACAALEA5wAVATYBWQFzAXEBRwH9AK4AeQBUACkA
DQAIAAcAAwAAAPv/+f/6//n/9//0/+7/6v/q/+v/7P/t/+v/6//p/+n/7P/s/+z/7P/q
/+r/6v/q/+v/7P/t/+7/7f/s/+3/7P/t/+3/7v/v/+3/7v/u/+7/7//w//D/8P/y//X/
9f/1//X/9f/2//X/9//3//f/+P/6//v//f/+/wAAAQABAAMAAgADAAUACAAHAAkACgAM
AA0ADgARABQAGAAZABsAHwAjACUAJgAoACoAKwAtAC4ALgAuAC8ALwAxADEAMQAxAC8A
LwAvAC8ALQArACoAJwAjACEAHgAbABoAFwAUABAADQALAAYAAgAAAP7//f/6//f/9f/0
//L/8f/w//H/8f/y//H/8f/x//D/7v/t/+z/6f/p/+n/6P/o/+j/6P/o/+n/6v/q/+v/
6f/p/+r/6v/s/+v/6v/q/+j/6P/o/+j/5v/m/+b/5//q/+v/7P/t/+r/6f/q/+r/6//s
/+3/7v/s/+z/7P/s/+7/7v/u/+7/7P/s/+7/7v/w/+7/7v/w//D/8P/w//L/8f/x//H/
8P/v/+//7v/v/+//8f/x//P/8f/x//H/8v/0//X/9//6//r/+//7//n/+f/6//r/+//7
//z//P/6//r/+//8//z//v//////AQACAAIAAAD7//r/+P/2//j/9//2//T/8v/y//L/
8f/x/+//7v/t/+3/6//r/+r/6P/o/+j/6P/l/+X/5P/k/+b/5//n/+f/6f/p/+n/6//p
/+L/2//R/8j/xv/Q/+T/+/8YAEAAZgCOAMMA9wAdATwBXwFzAWcBOwHrAJ4AcwBOACUA
DQAIAAUAAQD+//v/+f/4//X/9P/y/+3/6v/q/+v/7P/t/+3/7f/r/+v/7P/s/+z/7P/u
/+7/7v/u/+3/7P/r/+r/6//s/+//8P/t/+3/7v/v/+//8P/w//D/8f/y//L/8v/0//f/
9//3//j/+f/7//v/+v/5//j/+P/6//v//f/+/wAAAQABAAMABgAHAAkADAAMAA0ADQAO
AA0ADgARABQAFAAVABcAGwAgACMAJQAoACgAKQArACwALgAuAC8ALwAtAC0ALQAtAC0A
LQAtAC0AKwApACgAJQAjACEAHgAbABkAFwAVABIADwANAAgABAACAAAA///8//r/9//1
//L/8v/w//D/7//u/+3/7f/t/+3/7P/s/+z/6//r/+v/6v/q/+r/6v/q/+n/6P/m/+X/
5v/n/+n/6v/s/+v/6v/q/+j/6P/o/+j/6v/q/+r/6//o/+f/5v/l/+j/6f/s/+7/7v/u
/+7/7v/s/+z/7P/s/+7/7v/u/+7/7v/u/+r/6v/s/+7/7v/u/+7/7v/t/+3/7f/v/+//
8P/w/+//7//x//H/8f/v/+//7//w//L/8//1//b/9v/3//f/+f/5//r/+v/7//v//P/8
//r/+v/7//z//P/+/////////wAAAAD+//3//P/6//j/9v/1//T/8v/w//D/8P/v/+//
7f/s/+v/6//p/+n/6P/p/+r/6//s/+r/6f/n/+b/5v/n/+f/5//n/+X/4//l/+f/5P/b
/9H/zP/O/9T/4v/3/xIAMgBWAHoArQDjAAsBLgFPAWUBXwE5Ae0AnABvAFIALQARAAwA
CQADAP7//f/7//j/9//1//T/8P/u/+v/6//r/+v/6//r/+n/6f/s/+z/7P/s/+3/7v/v
//D/7//u/+3/7P/s/+z/7v/u/+//7//w//H/7//w//D/8P/v//D/8P/w//D/8//z//P/
9v/3//n/+f/5//n/+f/6//r/+//9//7//v//////AQACAAMABQAIAAcACQAKAAwADwAQ
ABMAFgAWABcAGQAdAB0AHwAgACIAJQAnACoALAArACoAKgApACoAKwAsAC0ALQAtAC0A
LQApACcAJgAjACMAIQAeABsAGAAVABIADgAKAAkABQACAP///v/+//z/+//5//j/9v/0
//L/8v/x/+7/7f/t/+3/7f/s/+z/7P/r/+v/6//q/+r/6v/q/+r/6P/o/+f/5//p/+n/
6v/q/+j/5//m/+b/6f/q/+v/7P/q/+r/6v/r/+v/6//r/+v/6f/p/+v/7P/s/+z/7P/s
/+z/7P/s/+z/6v/q/+r/6v/r/+z/7//w/+7/7v/s/+7/7v/u/+7/7v/t/+3/7f/v/+//
8P/w/+3/7f/v/+//7//t/+3/7f/s/+7/7//x//D/8P/x//H/8v/z//X/9v/3//f/+P/4
//b/9v/3//j/9v/4//n/+f/8//7////+//n/+P/2//T/8v/x//D/7v/u/+7/7v/t/+3/
6//q/+n/6P/l/+T/4v/i/+L/4v/i/+P/4//i/+L/4v/j/+P/4//l/+X/5f/j/9//3P/X
/83/xv/G/87/3P/v/wgALABQAHQApwDZAAEBIgFFAVsBWwE1AekAmgBtAEoAIQAJAAQA
AwD9//z/+//1//D/8f/v/+7/6v/o/+X/5f/l/+X/5//n/+X/5f/m/+b/5v/m/+b/5v/m
/+b/5P/k/+T/5P/m/+b/6P/o/+f/5//o/+n/6f/q/+r/6v/p/+r/6v/q/+z/7//v/+//
8P/x//P/8//z//P/8//0//T/9f/3//j/+P/5//n/+//6//v//f8AAAMABQAGAAgABwAI
AAsADgAOAA8AEQAVABcAGQAaABwAHwAhACQAJgAmACYAJwAnACUAJQAlACUAJQAlACUA
JQAhAB8AHgAbABsAGQAWABMAEAANAAoABgAGAAUAAQD+//z/+v/5//b/8//x//D/7v/q
/+j/6P/n/+j/5//n/+f/5//m/+b/5v/j/+P/4//i/+T/5P/k/+T/4v/i/+H/4f/j/+P/
5P/k/+T/4//i/+L/5P/k/+T/5P/i/+L/4v/j/+X/5f/l/+X/5P/j/+T/5P/k/+T/5P/k
/+X/5v/n/+j/5//m/+X/5P/q/+z/6v/o/+j/6P/o/+j/5v/l/+X/5f/n/+f/6P/o/+f/
5//p/+n/6f/n/+f/5//m/+j/6f/r/+z/7P/t/+3/7//v//D/8P/v/+//8P/w//H/8v/0
//b/9v/4//n/+f/3//j/+P/2//P/8v/w/+7/7v/t/+z/6v/q/+r/6v/p/+f/5f/k/+P/
4//h/+H/4P/g/+D/4P/g/93/3f/c/9z/3v/f/9//3//j/+H/3f/d/9//3P/V/8v/wv++
/8L/0P/n/wQAJgBKAHQAowDTAAEBJgFNAWcBZQFFAQEBrAB3AFQAJwAHAAIAAwD///j/
8//z//L/7f/t/+z/6P/m/+X/5f/l/+X/5f/l/+P/4//i/+L/4v/i/+L/4v/i/+L/4v/i
/+L/4v/i/+L/5P/k/+H/4f/i/+P/5v/o/+n/6v/p/+r/6v/q/+j/6//r/+v/7P/t/+//
7//w//H/8v/0//L/8//1//b/9P/1//X/9//6//v//f8AAAEAAwAEAAYACQAKAA0AEAAS
ABMAFQAZABkAGwAcAB4AIQAjACYAKAAmACYAJwAnACkAKQApACkAKQApACkAKQAmACMA
IQAdAB0AGwAYABUAFAARAA4ACgAFAAMA/v/6//b/9P/z//D/8P/v/+//7v/s/+r/6v/p
/+b/5f/l/+X/4//i/+L/4v/i/+P/5P/k/+L/4v/i/+L/4v/i/+H/4f/j/+P/5P/k/+P/
4f/f/97/3//g/+H/4v/g/+D/4P/h/+H/4f/h/+H/4//j/+X/5v/m/+b/5v/m/+j/6P/o
/+j/5v/m/+b/5v/m/+j/6P/o/+j/6P/o/+r/6f/p/+n/5//n/+j/6P/p/+n/6//r/+n/
5//n/+f/6f/s/+7/8f/w//D/8f/x/+//7//w//D/9P/1//f/+P/2//b/9//4//b/+P/5
//n/9//4//j/9v/1//T/8v/w//L/8f/w/+7/8P/w//D/7//s/+n/5//l/+P/4f/h/+D/
4v/i/+L/4v/h/+H/4P/g/+D/4f/h/+H/4f/h/+P/4//h/9z/1f/N/8L/vP/E/9j/8f8O
ADAAVgCAALcA6wAVATgBWQFrAWEBOQHrAJ4AcwBMAB0ABQAGAAMA///+//n/8//y//H/
7//u/+r/6P/n/+f/5//n/+n/6f/n/+f/5v/m/+b/5v/m/+b/5v/m/+j/6P/o/+j/5//m
/+f/5v/n/+f/6P/p/+v/7P/s/+z/7f/u/+7/7v/u//H/8f/x//L/8//1//X/9f/1//X/
9v/2//f/+f/6//r/+//7//3//P/9////AgADAAUABgAIAAwADgASABYAFgAXABkAHQAd
AB8AIAAiACQAJQAnACgAKAAoACkAKQApACkAKQApACsAKwArACsAJwAlACQAIQAfAB0A
GgAXABIADwAMAAgABwAHAAQAAgD8//r/+f/2//X/8//y//D/7v/s/+z/6//q/+n/6f/p
/+f/5v/m/+b/5//n/+f/5v/o/+j/6P/o/+b/5v/l/+X/5f/l/+b/5v/o/+f/5v/m/+X/
5P/j/+L/4//k/+X/5//l/+X/5f/l/+f/5//p/+r/6v/q/+r/6v/s/+z/7P/s/+z/7P/s
/+z/6v/q/+z/7P/u/+7/7P/s/+z/7P/u/+3/7f/t/+3/7f/u/+7/7//v//H/8f/v/+3/
7f/t/+7/8P/x//P/8v/y//P/8//2//f/+f/6//j/9//3//b/+P/4//n/+v/7//7/AAAB
AAAAAAD///z/+f/4//b/9P/0//P/8v/w//L/8v/y//H/7f/r/+r/6f/p/+f/5//m/+b/
5v/m/+b/5f/l/+T/5P/i/+P/4//j/+X/5//l/+X/5f/k/9//0//K/8j/zv/c//H/DgAw
AFQAdgClAN0ACQEqAU0BZQFfATsB9wCmAHMAVAArAAsACgAJAAEA/P/9//n/9P/1//X/
9P/w/+7/6//r/+v/6//s/+3/7P/t/+z/7P/s/+z/6v/q/+r/6v/o/+j/6P/o/+n/6v/t
/+7/6//r/+z/7f/v//D/8P/w/+//8P/w//D/8P/z//P/8//2//f/+f/5//f/9//3//j/
+v/7//3//v/+//////8BAAAAAQADAAYABwAJAAoADAAPABAAEwAWABcAFwAYABsAHwAh
ACIAJAAmACcAKQAqACgAKAApACkAKwArACsAKwApACkAKQApACkAJwAmACMAIQAfABwA
GQAXABUAEwAQAAwACwAHAAQAAAD+//3/+v/5//f/9v/0//T/8v/y//H/7//t/+z/6//t
/+z/7P/s/+v/6//r/+r/6P/o/+j/6P/o/+j/5//n/+n/6f/q/+r/7P/r/+r/6v/o/+j/
6P/o/+n/6v/r/+3/6//r/+v/6//r/+v/7f/u/+7/7v/u/+7/7v/u/+7/7v/u/+7/7v/u
/+7/7v/w//D/7v/w//H/8P/y//L/8v/y//L/8f/x//H/8f/x//L/8v/x//H/8//z//P/
8f/x//H/8v/0//X/9//6//r/+//7//n/+f/6//r/+//7//z//P/6//r/+//8//7/AAAB
AAEAAwAEAAQAAgD///7//P/6//n/9//1//L/9P/0//T/8//v/+3/7P/r/+n/5//n/+b/
6P/o/+j/6P/n/+f/5v/m/+n/6//s/+3/6//n/+X/5f/l/+T/2//T/9D/0P/a/+z/BQAi
AEYAagCUAL8A6wARATYBVQFdAUcBFQHDAH4AWwA4ABUADQAOAAkABQAAAP3//f/4//P/
9P/0//H/8P/x//H/8f/x//D/7//s/+v/7P/s/+z/7P/u/+7/7v/u//D/8P/w//D/7//u
/+//7v/v/+//8P/x//H/8v/y//L/8//0//T/9P/y//X/9f/1//j/+f/7//v/+//7//v/
/P/8//3///8AAAAAAQABAAMAAwADAAQABgAIAAsADQAQAA8AEAATABYAFgAXABkAHQAf
ACEAIgAkACgAKQArACwALAAsAC0ALQAtAC0ALQAtACoAKQAoACcAJwAlACQAIQAfAB0A
GgAXABYAEwAQAAwADAALAAcABAD///z/+v/2//X/8//y//D/7//u/+//7//s/+v/6//r
/+3/7P/s/+z/6f/p/+n/6P/o/+j/6P/o/+j/6P/n/+f/5//n/+j/6P/m/+X/5P/k/+b/
5v/m/+b/6P/o/+j/6f/n/+f/5//n/+f/5//p/+r/6v/q/+r/6v/p/+j/5//m/+f/6P/p
/+r/6v/q/+z/7P/q/+j/6P/o/+j/6P/p/+n/6v/r/+n/6f/q/+r/6f/p/+v/6//r/+n/
6f/p/+r/7P/t/+//8P/w//H/8f/v/+//8P/w//P/8//0//T/9P/0//X/9v/0//b/9//3
//n/+v/6//j/9f/0//L/8P/u/+3/7P/q/+j/6P/o/+f/5v/l/+X/5f/j/+H/4f/g/+D/
4P/g/+D/4f/h/+D/4P/e/9//3//f/9//4//h/93/3f/e/9f/yf/C/8T/zv/g//f/FAA0
AFQAeACrANsABQEqAUsBWwFPASUB2QCKAGMAQgAZAAUABAADAPv/9v/z//H/8P/x/+//
7v/q/+j/5//n/+f/5//l/+X/4//j/+b/5v/m/+b/5f/k/+P/4v/k/+T/5P/k/+L/4v/k
/+T/4f/h/+L/4//m/+j/6f/q/+r/6v/p/+j/6v/t/+3/7f/u/+//8f/x//H/8f/x//L/
8v/z//X/9v/2//f/9//5//z//f///wIAAQADAAQABgAHAAgACwAOABAAEQATABcAGQAb
ABwAHgAgACEAIwAkACYAJgAnACcAJgAlACQAIwAlACUAJQAlACMAIQAgAB0AGQAXABQA
EQAMAAkABgACAP7//f/5//b/8//y//L/8P/w/+//7//u/+v/6P/n/+X/5v/l/+X/5f/k
/+L/4f/g/+H/4f/h/+D/3v/e/97/3v/f/+D/4P/h/9//3//g/+D/3v/d/9z/3P/f/+D/
4f/i/+H/4P/f/9//3//f/9//3//h/+H/4//k/+L/4v/i/+L/4//k/+X/5v/l/+T/4//i
/+D/4v/m/+j/5v/m/+b/5v/m/+b/5f/l/+X/5//n/+j/6P/m/+X/5v/l/+X/4//j/+P/
5v/o/+n/6//r/+r/6v/p/+r/6//t/+7/7f/t/+7/7v/u/+7/7//w//L/9P/1//X/8//0
//T/8v/v/+7/7P/q/+v/6//r/+r/6f/o/+f/5f/j/+H/4P/f/9//3f/d/9z/3v/e/97/
3v/b/9v/2v/a/9z/3f/d/93/3//h/9//2//Z/9j/z//D/7r/uv/E/9j/8f8QADYAXgCI
ALsA7QAVAToBXQFtAV0BLQHdAJQAawBEABUAAwAEAAEA+//4//P/8//0//P/8P/u/+n/
5v/l/+X/5f/l/+X/5f/j/+P/5P/k/+T/5P/l/+b/5//o/+b/5v/m/+b/5f/k/+X/5P/k
/+X/5//p/+f/6P/o/+j/6f/q/+r/6v/s/+//7//v//L/8//1//X/9P/z//L/8v/z//X/
+P/6//j/+f/5//v//v///wEABAAFAAcACAAKAAsADAAPABIAFAAVABcAGwAdAB8AIAAi
ACQAJQAnACgAKgAqACsAKwArACsAKwArACkAKQApACkAKQAnACYAIwAgAB0AGQAVABQA
EQAOAAoACAAHAAMAAAD8//r/+f/2//X/8//y//D/8P/u/+7/7f/q/+n/6f/p/+n/6P/o
/+j/5f/l/+X/5P/l/+b/5//o/+b/5v/l/+X/5//n/+j/6P/m/+X/5P/k/+L/4v/i/+L/
5f/m/+f/6f/n/+f/5//n/+X/5f/n/+j/5v/m/+b/5v/o/+j/6P/o/+n/6v/r/+z/7P/s
/+7/7v/s/+r/7P/u/+7/7v/u/+z/6//r/+v/6//r/+z/7P/t/+3/7//v/+//7f/t/+3/
7v/w//H/8//0//T/9f/1//b/9//5//r/+//7//z//P/7//r/+v/6//z//v///////f/+
//7//P/7//r/+P/2//b/9f/0//L/8f/w/+//7f/t/+v/6v/p/+n/5//n/+b/5v/m/+b/
5v/l/+X/5P/k/+b/5//n/+f/5//p/+n/5f/f/97/2//R/8r/zP/S/+L/+/8aAD4AZACM
AMMA+QAhAUIBYwFxAV8BLwHhAJoAcwBKABsABwAIAAUA///+//3/+//4//X/9P/y/+3/
6v/r/+v/6//r/+v/6//p/+n/6v/q/+r/6v/q/+r/6v/q/+r/6v/q/+r/7P/s/+7/7v/r
/+v/7P/t/+//8P/w//D/8f/y//L/8v/0//f/9//3//f/9//4//f/+f/5//n/+v/6//v/
/f/+//z//f/9////AAABAAMABgAHAAkACgAMAA4AEAAUABgAGAAZABsAHwAfACEAIgAk
ACgAKQArACwAKgAqACsAKwAsAC0ALgAvAC0ALQAtAC0AKwApACgAJQAkACMAIQAfABkA
FQARAAwADAALAAcABAACAAAA///8//n/9//2//T/8v/w//D/7//w/+//7//v/+7/7P/r
/+r/6v/r/+z/7P/q/+r/6v/q/+r/6v/p/+n/6f/p/+r/6v/r/+v/6//s/+r/6v/q/+r/
6P/o/+j/6f/r/+v/6//r/+v/6//t/+7/8P/w//D/8P/u/+7/7v/u/+z/7P/s/+z/7v/u
//D/8P/y//L/8P/y//L/8v/y//L/8f/x//H/8f/x//L/8v/x//H/8//z//P/8f/x//H/
8P/y//P/9f/3//j/+v/7//v/+//8//z/+//7//z//P/+//7///8AAAIABAAFAAUABQAG
AAYABAAAAP7/+//4//n/+f/5//j/9//2//X/8//x/+//7v/t/+//7f/t/+z/7P/s/+z/
7P/t/+3/7P/s/+r/6//r/+v/6//p/+v/7f/p/+b/4//f/9b/0P/S/9z/7/8MACoASgBs
AJUAwwD1AB4BQQFdAWcBUwEXAcQAgwBiAD0AGQAOAA0ACwAIAAMA///8//n/+v/6//f/
9v/0//P/8v/x//H/8f/v/+//8P/w//D/8P/y//L/8v/y//L/8v/y//L/8P/w//L/8v/z
//P/9P/1//P/9P/0//T/9f/2//b/9v/2//n/+f/5//z//f///////f/9//3//v/+////
AQACAAQABQAFAAcABwAHAAgACgANAA8AEAASABMAFAAXABoAGgAbAB0AIQAjACUAJgAo
ACgAKQArACwALQAuADAAMQAxADEAMQAxAC8ALwAvAC8ALwAtACwAKQApACcAJAAhAB4A
GwAYABQAEgARAA0ACgAIAAYABQACAAEA///+//z/+v/4//j/9//2//X/9f/1//T/8v/x
//D/8f/x//H/8P/u/+7/7v/u//D/8P/v/+//8f/x//L/8v/w/+//7v/u//D/8P/w//D/
8P/w//D/8f/v/+//7//v//H/8f/z//T/8v/y//L/8v/y//L/8v/y//P/9P/1//b/9f/0
//X/9P/0//b/9//3//b/9v/2//b/9v/3//f/+P/5//j/9//3//b/9//3//n/+f/5//f/
9//3//f/+P/4//n/+v/6//v/+//9//3//v/+/wEAAQACAAIAAQAAAAAAAAABAAQABgAH
AAkACgAKAAgABAACAP///P/8//v/+v/4//f/9v/1//P/8//x//D/7//x/+//7//u/+3/
7P/r/+r/6//r/+r/6v/q/+v/6//r/+n/6//x//P/7//q/+X/3f/U/9L/2v/s////GAA6
AFwAgACtAN8ACwEuAU8BYQFZATEB5wCYAGkASAAjAA8ADgAPAAkAAgD9//3//P/7//n/
+P/0//L/8//z//P/8//z//P/8f/x//H/8P/v/+7/8P/w//D/8P/y//L/8v/y//H/8P/x
//D/7f/t/+7/7//x//L/8v/y//P/9P/0//T/9P/3//f/9//4//n/+//7//v/+//7//z/
/P/9////AAACAAMAAwAFAAQABQAHAAoACwANAA4AEAAQABAAEgAUABcAGQAcACEAIQAj
ACQAJgAoACkAKwAsAC4ALgAvAC8ALgAtACwAKwArACsAKwArACoAKQApACcAJAAhAB0A
GQAWABMAEAAMAAwACwAHAAQAAgAAAP///P/7//n/+P/2//L/8P/w/+//8P/v/+//7//t
/+z/7P/s/+3/7f/t/+z/7P/s/+z/7P/q/+r/6f/p/+n/6f/q/+r/6v/p/+j/6P/o/+j/
6P/o/+n/6v/r/+3/6//r/+v/6//p/+n/6//s/+3/7v/v//D/7f/s/+v/6v/s/+z/7P/s
/+z/7P/u/+7/8P/u/+//7//s/+7/7v/u/+7/7v/t/+3/7f/v/+//8P/w/+//7//x//H/
8f/v/+//7//v//D/8P/x//L/8v/z//P/9P/1//f/+P/2//X/9f/0//f/+P/6//z/+v/8
//3//f/7//z//P/6//X/9P/y//D/8P/v/+7/7P/s/+z/7P/r/+r/6f/p/+n/6f/n/+f/
5v/k/+T/5P/k/+X/5f/k/+T/5P/l/+X/5f/j/+P/5f/l/+X/4P/V/8v/xP/E/8z/4P/5
/xIANABcAIQAsQDhAAkBLAFRAWUBXQE1AecAlgBrAEoAIQALAAYAAwADAAAA/f/5//b/
8//z//L/7v/s/+n/6f/p/+n/6//r/+n/6f/o/+j/6P/o/+j/6P/o/+j/6v/q/+r/6v/o
/+j/6v/q/+v/6//s/+3/7f/u/+7/7v/v//D/8P/w/+7/8f/x//H/9P/1//f/9//3//f/
9//4//j/+f/7//z/+v/7//v//f/+////AQAEAAcACQAKAAwADQAOABEAFAAWABcAGQAd
ACEAIwAkACYAKAApACsALAAqACoAKwArAC0ALQAtAC0AKwArACsAKwAnACUAJAAhAB8A
HQAaABcAFgATABAADAAIAAcAAwAAAPr/+P/3//T/9f/z//L/8P/s/+r/6v/p/+r/6f/p
/+n/5//m/+b/5v/j/+P/4//i/+T/5P/k/+T/4//i/+D/3//i/+P/5f/m/+b/5f/k/+T/
5v/m/w==
         </WaveFormData>
      </LeadData>
      <LeadData>
         <LeadByteCountTotal>10000</LeadByteCountTotal>
         <LeadTimeOffset>0</LeadTimeOffset>
         <LeadSampleCountTotal>5000</LeadSampleCountTotal>
         <LeadAmplitudeUnitsPerBit>4.88</LeadAmplitudeUnitsPerBit>
         <LeadAmplitudeUnits>��V</LeadAmplitudeUnits>
         <LeadHighLimit>2147483647</LeadHighLimit>
         <LeadLowLimit>268435456</LeadLowLimit>
         <LeadID>V6</LeadID>
         <LeadOffsetFirstSample>0</LeadOffsetFirstSample>
         <FirstSampleBaseline>0</FirstSampleBaseline>
         <LeadSampleSize>2</LeadSampleSize>
         <LeadOff>FALSE</LeadOff>
         <BaselineSway>FALSE</BaselineSway>
         <ExcessiveACNoise>FALSE</ExcessiveACNoise>
         <MuscleNoise>TRUE</MuscleNoise>
         <LeadDataCRC32>2842414304</LeadDataCRC32>
         <WaveFormData>
/v/+//7//v/+//7//v/+//z//P/8//z//v/+//7//v8BAAIAAwAEAAUABgAHAAgACQAK
AAsADAAPABAAEQASABQAFgAYABoAHQAeAB8AIAAjACQAJQAmACcAKAApACoALQAuAC8A
MAAwADAAMAAwAC4ALgAuAC4ALAAsACwALAApACYAIwAgABwAGgAYABYAFgAWABYAFgAR
AA4ACwAIAAYABAACAAAAAAAAAAAAAAD///7//f/8//z//P/8//z/+//6//n/+P/4//j/
+P/4//j/+P/4//j/9//2//X/9P/2//b/9v/2//b/9v/2//b/9v/2//b/9v/2//b/9v/2
//j/+P/4//j/+v/6//r/+v/4//j/+P/4//r/+v/6//r/+v/6//r/+v/7//z//f/+//z/
/P/8//v/+f/6//r/+v/8//3//f/9//v/+v/6//v//f///wAAAwABAAEAAgACAAMABAAE
AAQAAgADAAMAAwADAAMABQAGAAcACQAJAAgACAAIAAcABQAEAAIAAAAAAAAA///+//3/
/f/9//z/+v/5//f/9//2//f/9v/1//X/8//z//P/8//0//P/8//z//P/8//z//T/8v/y
//P/8v/v/+z/5//g/97/4//y/wgAGwArAD8AWAB9AKIAwQDcAPUABQEEAesAsQBzAFgA
SAAuAB8AIQAcABAACgAHAAEA+//5//v/+v/3//X/9//3//b/9v/2//X/9f/1//P/8//z
//P/8//0//T/8//z//P/8//z//P/8//z//T/9v/3//f/9//1//T/8//y//X/9f/1//b/
9v/2//b/9//4//n/+f/5//f/9//4//j/+//9/wAAAwAAAP///////wIAAwAEAAUABAAF
AAcACAALAA0ADgARABEAEgAUABcAGAAaABwAHgAiACQAJQAmACQAJAAjACMAJAAlACYA
JwAqACoAKgAqACgAJgAkACIAIgAfAB0AGwAWABQAEgAQAA4ADAAKAAgABAAAAP7//P/8
//n/+f/5//f/9f/z//L/8f/w//D/8f/y//D/8f/y//H/8P/u/+3/7f/t/+3/7f/u/+//
7v/v/+7/7v/u/+3/7v/w//H/8v/u/+3/7P/r/+7/7v/v/+//8f/v/+//7//t/+7/8f/y
//H/7//u/+7/8P/w//D/8P/x//H/8f/x//D/8P/w//H/9f/2//X/9P/z//L/8v/y//L/
8v/z//P/9P/0//P/8v/y//H/9P/1//X/9v/0//T/9P/z//f/9//3//j/9v/3//j/+P/6
//r/+//7//v/+//7//3//v///wEAAQAAAAAAAAD//////v/8//r/+v/6//n/+P/5//n/
+f/4//T/8//x//H/8P/v/+7/7f/s/+v/6v/p/+r/6v/q/+v/6f/p/+n/6f/q/+r/6v/n
/+T/4//e/9n/1P/U/9v/6v/8/w8AJwBBAFgAdQCYALsA2AD1AAcBBAHrALMAbwBQAEAA
JgAXABcAEgAKAAQAAwD/////+//6//j/9P/x//P/8//y//L/9P/z//P/8//z//P/8//z
//D/8P/v/+3/7//v/+//7//v/+//7//w//H/8//0//X/9P/0//T/9P/1//X/9f/2//b/
9v/2//f/+P/5//n/+f/7//v//P/8//r/+//9/////f/9//7///8CAAMABAAFAAgACQAL
AAwADwARABIAFQAXABgAGgAdAB4AIAAiACQAJAAmACcAKAApACoAKgArAC0ALQAtAC0A
LAAsACwALAApACgAJwAmACYAIwAhAB8AGgAYABYAFAAQAA4ADAAKAAgABAACAAAAAAD9
//3//f/5//f/9f/0//P/8v/y//P/9f/y//L/8v/y//L/8f/x//H/8f/x//H/8f/x/+//
7//w//D/8P/v/+3/7v/u/+7/6//r/+v/6//t/+7/8P/x/+//7f/t/+3/6//s/+//8P/w
/+//7//w//D/8P/w//D/8f/x//H/8f/y//L/8v/z//X/8v/0//T/9P/0//L/8v/y//L/
8f/x//L/8v/y//L/8//z//X/9f/0//T/9f/2//f/9//5//n/+f/6//r/+//8//z//P/8
//3//f/8//v/+v/7//3///8CAAMABAAEAAQAAwD///7//P/6//j/+P/3//b/9//3//f/
9v/y//H/7//v/+7/7f/s/+v/6//r/+v/6//s/+z/7P/t/+z/6//q/+n/6v/q/+r/6f/m
/+P/4P/d/9b/2P/f/+r//P8PACMAOwBYAHsAogDHAOIA+QARARAB9QC7AH0AWABCACoA
HQAZABQACgAEAP//+//9//v/+P/2//L/7//w//H/8f/y//D/7//v/+//8f/x//H/8f/x
//L/8v/x//H/8f/x//H/7//v/+//8P/y//P/8//z//L/8v/y//L/8//z//P/9P/2//b/
9v/3//b/9//3//f/9//3//j/+P/4//n/+//9//////8AAAEAAAABAAIAAwACAAMABQAG
AAkACwAMAA8AEwAUABYAGQAaABwAHgAgACAAIgAjACQAJQAmACYAJwAoACkAKgArACoA
KgAqACoAKQAoACcAJgAiAB8AHQAbABkAGAAXABYAEQAOAAsACAAGAAIAAAD+//z/+f/5
//n/+P/3//b/9v/3//b/9v/3//X/8v/y//L/8P/w/+//7//t/+3/7f/t/+7/7//u/+//
7v/u/+7/7f/v//D/8P/w/+//7//v/+//7v/u/+//7//y//H/8v/z//D/8P/y//L/9P/z
//P/9P/y//L/8v/y//P/8//z//P/8v/y//L/8//3//X/9v/2//b/9v/2//j/+P/4//j/
9f/1//b/9v/2//b/9//3//n/+f/4//j/+f/6//v/+/////////8AAAAAAQACAAIAAAAA
AAEAAQD///////8BAAQABQAHAAcABgAGAAYABQADAAIAAAD+/wAAAAD///7/+//7//v/
+v/6//n/9//3//b/9f/0//P/8//z//P/8//y//D/7v/t/+7/7//w//H/8v/y//L/8//w
/+v/5v/f/9j/2P/h//L/BAAXADEASQBkAIsAtADTAOoAAwETARAB8QCzAHcAXABIAC4A
HwAZABQADgAIAAMAAQD///3//P/6//b/8//1//X/9P/0//T/8//z//P/9f/1//X/9f/1
//b/9v/1//X/9f/1//X/9//3//f/+P/2//f/9//3//j/+P/4//j/9//3//f/+P/6//r/
+v/7//z//f/9//3//P/7//v/+v/8//3///8BAAMAAwAEAAUABwAJAAsADQAMAA0ADwAQ
ABAAEQARABMAEwAUABYAGQAbAB4AIQAkACQAJgAnACgAKwAsACwALQArACsAKwArACwA
LAAsACwALQAsACsAKgAoACUAIwAhACAAHgAcABoAFAASABAADgAMAAgABgAEAAIA////
///////9//v/+v/5//j/+P/5//n/9v/2//b/9v/2//X/9f/1//X/9f/1//P/8//x//H/
9P/0//T/8//1//b/9v/2//P/8//z//P/9P/0//X/9f/0//H/8P/v//D/8v/2//j/+P/3
//f/+P/2//b/9v/2//b/9//4//n/+v/4//T/8f/0//b/9v/2//b/+P/4//j/+P/5//n/
+v/6//j/+P/5//n/+f/5//j/+P/7//z//f/9/////////wAAAAABAAIAAgACAAIAAwAD
AAEAAQABAAMABAAFAAcABwAGAAYABgAFAAQABAADAAIAAQAAAP7//P/7//v/+//6//j/
9//1//X/9P/z//L/8f/y//P/9P/1//T/8v/w/+//8P/x//L/8//w//D/7v/v//L/7//m
/9//4P/i/+f/9P8EABUAKQBBAFoAewCiAMUA4gD7AAsBDAHxALkAewBcAEwANAAjAB8A
GgAQAAoABQADAP/////9//z/+f/3//X/9f/0//T/9P/z//P/8//1//X/9f/1//f/+P/4
//f/9//3//f/9//1//X/9f/2//b/9//3//f/9v/2//b/9v/3//f/9//4//j/+P/4//n/
/P/9//3//f/9//3//v/+//7///8BAAMAAwADAAQABQAGAAcACAAJAAoACwANAA4ADwAR
ABIAFQAVABYAGAAbABoAHAAeACAAJAAmACcAKAAnACgAKAApACsAKwArACsAKgAqACoA
KgAnACYAJQAkACQAIQAfAB0AHAAaABgAFgAQAA4ADAAKAAkABgAFAAQAAgD////////9
//v/+f/4//b/9P/z//P/9P/y//P/9P/0//T/8//z//H/8f/x//H/8f/x/+//7//w//D/
8P/v/+7/7v/t/+z/7f/v//H/8//y//L/8//z//P/8f/x//H/7//w//P/9P/y//H/8f/y
//L/8v/y//L/7//v/+//7//x//L/8//1//X/9f/0//T/9P/0//T/9P/0//T/9P/1//X/
9v/2//b/9v/3//f/9f/1//T/9P/z//T/9f/1//n/+f/5//r//P/9//7//v/+//7/////
//3//f/9/////////wAA//8BAAIAAwADAAEAAAD+//z/+v/6//n/+P/3//f/9//2//T/
8//x//H/8P/v/+7/7f/r/+v/6//r/+3/7P/r/+v/7f/t/+3/7f/s/+z/7v/r/+T/4f/g
/9n/0v/W/9//6v/4/wkAIQA3AFAAcwCYALkA1gDtAAEBBAHrALEAcwBSAEAAKAAZABcA
EAAIAAQAAQD9//n/9//3//b/8//x//D/7//t/+z/7v/t/+3/7f/t/+3/7f/t/+3/7v/u
/+3/6//r/+v/6//t/+3/7f/u/+z/7f/t/+3/7v/u/+7/7v/t/+3/7f/u/+//8P/x//P/
8v/z//P/8//z//P/9P/0//T/9f/3//n/+f/5//r/+//8//3//v///wIAAwAFAAYABQAH
AAgACwALAAwADgARABIAFAAWABgAHAAeAB8AIAAfACAAIAAhAB8AHwAfAB8AIQAiACMA
JAAiACAAHgAcABwAGQAXABUAEgAQAA4ADAAIAAYABAACAAEA/v/9//z/+//3//b/9f/z
//H/7//u/+//7v/u/+//7f/q/+r/6v/o/+j/5//n/+n/6f/p/+n/6f/p/+f/5//o/+j/
6P/n/+n/6v/q/+r/5//n/+f/5//o/+j/6f/p/+r/6f/q/+v/6P/o/+r/6v/o/+f/5//o
/+v/7P/t/+7/7P/r/+r/6f/w//L/8P/w/+7/7v/u/+7/7f/s/+v/6v/q/+v/7f/u/+z/
7P/t/+3/7f/t/+z/7P/t/+7/7//v//P/8//z//T/9P/1//b/9v/0//T/9f/1//f/9//3
//n/+P/5//v/+//6//r/+v/5//n/+P/2//T/9v/2//X/9P/z//P/8//y/+7/7f/r/+v/
6v/p/+j/5//n/+f/5//n/+f/5v/l/+X/5//n/+f/5//q/+j/4v/j/+b/5f/e/9f/0P/Q
/9f/5P/0/wkAHwA3AFQAdQCWALcA1ADxAAcBCgH1AMEAfQBUAEIAKgAZABUAEgAMAAQA
+//5//n/9f/1//T/8f/v/+//7//u/+7/7v/t/+3/7f/t/+3/7f/t/+3/7v/u/+3/7f/t
/+3/7f/t/+3/7f/u/+z/7f/t/+3/7//w//H/8v/x//H/8f/y//H/8P/v/+//8v/z//P/
8//0//X/9//4//b/9//5//v/+f/5//r/+//+////AAABAAIAAwAFAAYABwAJAAoADQAP
ABAAEgAVABQAFgAYABoAHgAgACEAIgAjACQAJAAlACUAJQAlACUAJgAmACYAJgAjACIA
IQAgACAAHQAbABkAFgAUABIAEAALAAgABQACAAAA/P/6//j/+f/3//j/+f/1//P/8f/w
/+//7v/u/+//7f/q/+r/6v/s/+z/6//r/+n/6f/p/+n/6f/p/+f/5//q/+r/6v/p/+f/
6P/o/+j/6f/p/+n/6f/o/+j/6f/p/+v/6f/p/+n/6//s/+//8P/u/+3/7f/u/+7/7v/u
/+7/7f/t/+3/7f/u/+7/7P/t/+7/7//w//L/8v/y//L/8f/x//L/8v/w//D/8f/x//H/
8f/w//D/8//0//X/9f/3//f/9//4//f/9//3//b/+f/6//z//f/7//v/+//9//z//f//
/////P/8//z/+//5//j/9v/0//b/9v/1//T/9f/1//X/9P/x/+//7P/r/+r/6f/o/+f/
6f/p/+n/6f/n/+b/5f/l/+X/5f/l/+X/6P/o/+r/6//o/+P/3v/X/87/zP/V/+j/+v8L
ACMAPQBYAH0ApADFAOAA+QAJAQYB6wCtAHEAVgA+ACIAFQATAA4ACAACAP3/9//1//P/
8//y/+//7f/t/+3/7P/s/+z/6//r/+v/6//r/+v/6//r/+z/7P/r/+3/7f/t/+3/6//r
/+v/7P/u/+//7//v//L/8v/y//L/8f/x//H/8v/y//L/8v/z//L/8//z//P/9f/1//b/
9v/0//X/9//5//n/+f/6//v//P/9//7///8AAAEAAwAEAAYACQALAA8ADwAQABIAFQAW
ABgAGgAcAB4AIAAhACIAIwAkACQAJQAjACMAIwAjACUAJgAnACgAJQAkACMAIgAeABsA
GQAXABIAEAAOAAwACQAIAAcABgAEAAAA/v/8//r/9//3//f/9//1//P/8v/x//D/8P/x
/+//7P/s/+z/7f/u/+7/7//v/+//7//v/+3/7f/r/+v/7v/u/+7/7f/r/+z/7P/s/+n/
6f/p/+n/6//s/+7/7//t/+v/6//r/+n/6v/t/+7/8P/v/+//8P/y//L/8v/y/+//7//v
/+//8P/w//D/8f/x//L/8v/y//L/8v/w//D/8P/w//D/8f/z//T/9P/0//X/9f/0//P/
8f/w//P/9P/1//X/9f/1//X/9v/3//n/+//8//r/+v/7//v/+//7//v//f8AAAEAAwAD
AAIAAgACAAEA///+//z/+v/4//j/9//2//f/9//3//b/9P/z//H/8f/w/+//7v/t/+3/
7f/t/+3/6//q/+n/6f/p/+n/6f/p/+z/7P/s/+v/7P/r/+b/2//W/9j/3//q//r/DwAl
ADsAUgBzAJwAwQDcAPUACQEIAfEAvQB9AFoASgAyAB8AGwAWAAwABgADAP3/+//7//v/
+v/3//X/8//z//L/8v/0//P/8//z//H/8f/x//H/7//w//D/7//v/+//7//v//D/8f/y
//T/8v/z//P/8//0//T/9P/0//P/8//z//T/9v/2//b/9//6//v/+//7//v/+//8//z/
+v/7//3/////////AAABAAIAAwAEAAUABgAHAAkACgALAA0ADgARABEAEgAUABcAGgAc
AB4AIAAkACYAJwAoACgAKAAnACcAKAApACoAKwAqACoAKgAqACkAKAAnACYAJAAhAB8A
HQAcABoAGAAWABQAEgAQAA4ADAAIAAYABAACAP///////////f/7//r/9//2//b/9//5
//b/9v/2//b/9v/1//X/9P/z//L/8f/z//P/8f/x//L/8v/y//H/8//0//T/9P/z//P/
8//z//L/8v/z//P/9f/z//P/8//z//T/9//4//b/9f/1//b/9v/2//b/9v/3//f/9//3
//j/+P/4//n/9//3//j/+P/6//r/+v/6//r/+v/6//r/+f/5//r/+v/6//r/+//7//v/
+//6//r//f/+//////8BAAEAAQACAAAAAQACAAIAAgACAAMAAwABAAEAAQADAAQABQAH
AAcABwAIAAkACQAHAAYABAACAAEAAAD+//z//f/9//3//P/6//n/9//3//T/8//y//H/
8//z//P/8//z//L/8f/x//T/9f/2//f/9P/y//D/7//w/+3/5v/j/+D/5P/t//z/DAAh
ADkAUQBsAIsArgDNAOwAAwENAf4A2QCZAGUAUAA6ACYAIwAhABoAFAAMAAcABQABAP3/
/v/+//z/+//9//3//P/8//r/+f/5//n/9//3//f/9//5//r/+v/5//n/+f/5//n/+P/3
//b/9v/4//n/+f/5//j/+P/4//j/+//7//v//P/6//r/+v/7//7//////////////wAA
AAD+////AQADAAMAAwAEAAUABAAFAAYABwAJAAsADgAQABAAEQARABMAFQAWABgAGwAc
AB4AIAAiACQAJgAnACgAKQAqACoAKwArACsAKwArACsAKgApACgAKQAoACcAJgAkACEA
HwAdABoAGAAWABQAEgAQAA4ADAAJAAQAAQD+//7/+//7//v//P/7//r/+v/3//b/9v/3
//n/9v/2//b/9f/0//L/8f/z//P/8//z//P/8//x//H/8P/w//D/7//v//D/8P/w//H/
8f/x//H/8v/y//P/8//x/+//7//v/+3/7v/x//L/9P/z//P/9P/y//L/8v/y//L/8//0
//X/9v/2//b/9//1//L/8v/y//L/8v/0//T/9P/0//P/8//0//T/8v/y//P/8//z//P/
8v/y//P/9P/1//X/+f/5//n/+v/5//n/+f/4//r/+v/7//v//P/9//7/AQABAAEAAgAB
AAIAAgACAAEA///+//z/+v/4//j/9//2//X/9f/1//T/9P/z//H/8f/u/+3/7P/r/+3/
7f/t/+3/6//q/+n/6f/p/+n/6f/p/+r/7P/s/+v/6v/p/+L/1//S/9T/3//w/wIAEwAp
AD0AVgB5AKAAwwDcAPUAAwH+AOEApQBrAE4APAAmABkAFwASAAoAAgD9//n/+f/5//f/
9v/z//H/8//z//L/8v/w/+//7//v/+//7//v/+//7v/u/+3/6//t/+3/7f/t/+//7//v
//D/7v/v/+//7//x//L/8//0//X/9f/1//b/9v/2//b/9//4//n/+f/5//f/9//4//j/
+P/5//v//f//////AAABAAIAAwAEAAUABAAFAAcACAAJAAsADAAPABMAFAAWABkAGAAa
ABwAHgAeACAAIQAiACYAKAApACsAKAAnACYAJQAoACgAKAAoACkAKAAnACYAIwAfABwA
GQAWABQAEgAQAAoACAAGAAQABAAAAP7//P/9//v//P/9//r/9//0//L/8//y//L/8//y
/+7/7f/s/+//8P/w//H/7//v/+//7//x//H/7//v/+//7v/t/+v/6f/q/+r/6v/r/+3/
7//x/+//7v/u/+3/7//t/+3/7f/t/+7/8f/y//L/8f/x//L/9P/0//T/9P/y//H/8P/v
/+7/8P/0//X/9P/0//T/9P/0//T/9P/0//T/9f/1//b/9v/1//T/9P/z//P/8//y//L/
9f/2//f/9//4//f/9v/2//f/+f/7//z/+v/6//v/+//9//3//f///wAAAQADAAMAAgAC
AAIAAQD9//z/+v/4//r/+v/5//j/9f/1//X/9P/w/+//7f/t/+z/6//q/+n/6//r/+v/
6//p/+j/5//n/+n/6f/p/+n/7P/s/+z/5//m/+P/3P/T/87/0P/d/+7//v8TAC0ARwBk
AIcArADLAOYA/wARAQwB5wCnAG0AUgA8ACIAGQAZABIACgAEAP//+//9//v/+v/4//T/
8f/x//H/8P/w//D/7//v/+//7//v/+//7//x//L/8v/x/+//7//v/+//7//v/+//8P/y
//P/8//z//P/8v/x//D/8//z//P/9P/0//T/9P/1//f/+f/6//v/+v/5//n/+P/5//v/
/v8BAAAA////////AgADAAQABQAHAAkADAAOAA0ADwAQABMAFQAWABgAGwAaABwAHgAg
ACIAJAAlACYAKQAqACoAKwApACkAKQApACwALAAsACwAKwAqACkAKAAlACEAHgAbABoA
GAAWABQAEAAOAAwACgAGAAIAAAD+/wAA/f/9//3/+//5//f/9v/1//T/9P/1//X/8v/y
//L/8P/w/+//7//w//H/8v/z//P/8//x//H/8v/y//L/8f/w//D/7//u/+3/7f/t/+3/
7//w//L/8//x/+//7//v/+3/7v/x//L/8v/x//H/8v/y//L/8v/y//P/8//z//P/9v/2
//b/9//3//P/9P/1//b/9//4//b/9v/2//b/8//z//T/9P/1//b/+P/5//f/9//2//b/
9f/2//f/9//7//v/+//8//7///8AAAAAAAAAAAEAAQABAAEAAQADAAQABQAHAAcABAAE
AAQAAwADAAIAAAD+//7//v/9//z/+f/5//n/+P/2//X/8//z//T/8//y//H/7//v/+//
7//v/+7/7f/t/+//7//v/+//8P/y//L/7//q/+n/5v/f/9z/3v/l//T/BgAZADMASwBk
AIkAtADXAPAACQETAQwB6wCtAHUAXABEACgAHQAbABYADgAKAAcAAwABAP///v/8//j/
9f/3//f/9v/2//b/9f/1//X/8//z//P/8//1//b/9v/1//X/9f/1//X/9//3//f/+P/2
//f/9//3//r/+v/6//r/+f/5//n/+v/7//z//f////3//f/8//v//P/9////AAD+////
AQADAAMAAwAEAAUABgAHAAgACQAKAAsADQAOABEAEwAUABcAGwAcAB4AIQAiACQAJgAo
ACgAKgArACwAKwAsACwALQAuAC8AMAAxADAAMAAwADAALwAuAC0ALAArACkAKAAnACIA
HgAaABYAFQAUABMAEgASAA4ADAAKAAgABQAFAAUAAQD///3//P/8//z//f////3/+v/6
//r//P/8//v/+//5//n/+f/5//n/+f/3//f/+v/6//r/+f/7//z//P/8//n/+f/5//n/
+f/4//j/9//4//f/+P/5//f/+P/7//z//v/9//3//v/8//z//P/8//v/+//7//v//P/8
//z//f8BAP//AAAAAAAAAAAAAP7//v/+//7//////wAAAAAAAAAAAQABAP/////+//7/
//8AAAEAAQAEAAUABgAIAAYABwAIAAgACAAIAAkACQAJAAkACQALAA4ADwARABEAEAAQ
ABAADwALAAoACAAGAAgACAAHAAYAAwADAAMAAgD+//3/+//7//z/+//6//n/+//7//v/
+//7//r/+f/5//f/9//3//f/+P/4//j/+f/2//P/8v/v/+j/5v/p//L/AgAZAC0APQBW
AHEAkgC3ANwA9wANARYBCwHfAJ0AbgBWAEIALQAnACIAHAAYABEACwAHAAUABgAGAAQA
AwACAAEA///+/wAA/////////f/9//3//f///wAAAAD/////////////////////AAAA
AAEAAQABAAIAAgACAAIAAQABAAEAAgAEAAQABAAFAAYABwAHAAcABwAHAAgACAAGAAcA
CQALAAsACwAMAA0ADAANAA4ADwASABMAFQAWABkAGwAcAB8AHwAgACIAJQAmACgAKgAs
ACwALgAvADAANAA2ADcAOQA3ADcANwA3ADYANgA2ADYANwA2ADUANAAzADEAMAAvACoA
KAAmACQAHgAcABoAGAAYABQAEgAQABAADQANAA0ACQAHAAUABAAFAAQABAAFAAMAAAAA
AAAAAQACAAIAAwABAAEAAQABAAMAAwABAAEAAgACAAIAAQD//wAAAAAAAAAAAQACAAMA
AgACAAMAAwADAAEAAQABAAEAAgAFAAYABQADAAIAAgAEAAQABAAEAAQABQAGAAcABwAG
AAUABQAFAAUACAAIAAgACAAIAAgACAAKAAoACgAKAAcABwAIAAgABgAGAAcABwAJAAkA
CAAIAAgACAAIAAcACwALAAsADAAMAA0ADgAOAA8AEAASABMAEgARABAAEQAUABUAFwAX
ABgAGAAYABcAFAASAA8ADAAMAAwACwAKAAcABwAHAAYABgAFAAMAAwAEAAMAAgABAP//
////////AQAAAP/////+//3//P/7//z/AAAEAAUABAABAPr/9f/u/+z/9f8EABIAIwA7
AFEAaACHALAA0QDuAAkBGQEWAfkAvwCBAGIAUAA6AC0ALQAoACIAGgATAA8ADQANAAsA
CgAHAAUABwAHAAYABgAGAAUABQAFAAQAAwACAAEAAwAEAAQAAwAFAAUABQAFAAMAAwAD
AAQABAAFAAUABQAGAAYABgAGAAkACQAJAAoACAAIAAgACQAKAAsACwALAA0ADQAOAA4A
DAANAA8AEQARABEAEgATABQAFQAWABcAGgAbAB0AHgAeAB8AHwAhACUAJgAoACsALAAu
ADAAMgA0ADYANwA4ADkAOgA6ADsAOwA7ADsAOwA8ADwAPAA8ADwAPAA8ADwAOQA1ADIA
LwAqACgAJgAkACEAIAAfAB4AHgAaABgAFgAWABMAEwATAA8ADQALAAoACQAIAAgACQAH
AAQABAAEAAYABgAFAAUABwAHAAcABwAHAAcABQAFAAYABgAGAAUABAAEAAMAAgADAAMA
AwADAAYABgAHAAcABQADAAMAAwAFAAYACQAKAAwACwALAAwACwAKAAkACAAJAAkACQAJ
AAwADAAMAA0ADQALAAwADAAKAAoACgAKAAoADAAMAAwADAANAA0ADgAOAA4ADgAPAA8A
DwAPAA4ADgANAA4ADwAPABMAEwATABQAFAAVABYAFgAVABQAFAATABYAFwAYABsAGgAb
AB0AHQAaABoAGgAZABUAFAASABAAEAAQAA8ADgAPAA8ADwAOAA4ADQALAAsACwALAAsA
CwAJAAkACQAJAAkACAAHAAcABwAHAAcABwAGAAYACgAJAAgABQD6//P/8P/y//v/DAAe
AC8ARQBhAH4AnQC+AN0A+AATASUBJAEJAc0AjQBuAFwARgA7ADUAMAAqACgAIQAdABkA
FwAZABgAFQATABEAEQAQABAAEgARABEAEQARABEAEQARABEAEgASABEAEwATABMAEwAT
ABMAEwAUABQAFQAVABUAGAAYABgAGAAXABcAFwAYABgAGAAYABkAHAAdAB0AHQAfAB8A
IAAgACAAIQAjACUAIwAjACQAJQAmACcAKAApACwALQAvADAAMQAzADQANwA7ADwAPgBB
AEQARgBIAEoASgBMAE0ATgBNAE4ATgBPAFIAUwBUAFUAVQBUAFMAUgBPAE4ATQBMAEwA
SQBHAEUAQgBAAD4APAA4ADYANAAyAC4AKgAoACYAKAAlACUAJQAhAB8AHQAcABwAHAAd
AB8AHQAaABoAGgAYABgAFwAXABgAGQAaABsAGQAZABcAFwAZABoAGwAbABsAHAAcABwA
GwAdAA==
         </WaveFormData>
      </LeadData>
   </Waveform>
</RestingECG>
