# Supplementary material for: Detection of Left Atrial Enlargement Using a Convolutional Neural Network-Enabled Electrocardiogram
Source: Front Cardiovasc Med. 2020 Dec 17;7:609976. doi: 10.3389/fcvm.2020.609976 (PMC7773668; doi:10.3389/fcvm.2020.609976)
Supplement: Supplementary file 3 [file Data_Sheet_3.ZIP › normal2/1802017319_5166_00000001.XML]

<?xml version="1.0" encoding="Windows-1252"?>
<!DOCTYPE RestingECG SYSTEM "restecg.dtd">
<RestingECG>
   <PatientDemographics>
      <PatientID>1802017319</PatientID>
      <PatientAge>65</PatientAge>
      <AgeUnits>Years</AgeUnits>
      <Gender>Male</Gender>
      <PatientLastName>fengyanxiao</PatientLastName>
   </PatientDemographics>
   <TestDemographics>
      <DataType>Resting</DataType>
      <Site>1</Site>
      <AcquisitionDevice>MAC55</AcquisitionDevice>
      <Status>Unconfirmed</Status>
      <Priority>Normal</Priority>
      <AcquisitionTime>11:08:45</AcquisitionTime>
      <AcquisitionDate>03-15-2017</AcquisitionDate>
      <CartNumber>1</CartNumber>
      <AcquisitionSoftwareVersion>009C</AcquisitionSoftwareVersion>
      <XMLSourceVersion>MAC5000 v1.0</XMLSourceVersion>
   </TestDemographics>
   <RestingECGMeasurements>
      <VentricularRate>65</VentricularRate>
      <AtrialRate>65</AtrialRate>
      <PRInterval>168</PRInterval>
      <QRSDuration>80</QRSDuration>
      <QTInterval>408</QTInterval>
      <QTCorrected>424</QTCorrected>
      <PAxis>79</PAxis>
      <RAxis>68</RAxis>
      <TAxis>42</TAxis>
      <QRSCount>11</QRSCount>
      <QOnset>223</QOnset>
      <QOffset>263</QOffset>
      <POnset>139</POnset>
      <POffset>193</POffset>
      <TOffset>427</TOffset>
      <ECGSampleBase>500</ECGSampleBase>
      <ECGSampleExponent>0</ECGSampleExponent>
   </RestingECGMeasurements>
   <Diagnosis>
      <Modality>Resting</Modality>
         <StatementCount>2</StatementCount>
         <LabelText>12SL ��ϳ���</LabelText>
      <DiagnosisStatement>
         <StmtFlag>ENDSLINE</StmtFlag>
         <StmtText>�������</StmtText>
      </DiagnosisStatement>
      <DiagnosisStatement>
         <StmtFlag>ENDSLINE</StmtFlag>
         <StmtText>���� ECG</StmtText>
      </DiagnosisStatement>
   </Diagnosis>
   <Waveform>
      <WaveformType>Rhythm</WaveformType>
      <WaveformStartTime>0</WaveformStartTime>
      <NumberofLeads>8</NumberofLeads>
      <SampleType>CONTINUOUS_SAMPLES</SampleType>
      <SampleBase>500</SampleBase>
      <SampleExponent>0</SampleExponent>
      <HighPassFilter>16</HighPassFilter>
      <LowPassFilter>150</LowPassFilter>
      <ACFilter>NONE</ACFilter>
      <LeadData>
         <LeadByteCountTotal>10000</LeadByteCountTotal>
         <LeadTimeOffset>0</LeadTimeOffset>
         <LeadSampleCountTotal>5000</LeadSampleCountTotal>
         <LeadAmplitudeUnitsPerBit>4.88</LeadAmplitudeUnitsPerBit>
         <LeadAmplitudeUnits>��V</LeadAmplitudeUnits>
         <LeadHighLimit>2147483647</LeadHighLimit>
         <LeadLowLimit>268435456</LeadLowLimit>
         <LeadID>I</LeadID>
         <LeadOffsetFirstSample>0</LeadOffsetFirstSample>
         <FirstSampleBaseline>0</FirstSampleBaseline>
         <LeadSampleSize>2</LeadSampleSize>
         <LeadOff>FALSE</LeadOff>
         <BaselineSway>FALSE</BaselineSway>
         <ExcessiveACNoise>FALSE</ExcessiveACNoise>
         <MuscleNoise>TRUE</MuscleNoise>
         <LeadDataCRC32>1653859555</LeadDataCRC32>
         <WaveFormData>
AgACAAIAAgAEAAQABAAEAAAA/v/8//r//P/+/wAAAgACAAIAAgACAAEAAAD///7//P/8
//z//P/+//7//v/+//7//v/+//7/AAAAAAAAAAAAAAAAAAAAAP3//P/7//r/AQAIAAcA
BwAIAAIABAAGAAcACwAOABAADAAJAAoACAAKAAcACQAKAAsACQAFAAAAAgAEAAIAAgAH
AAsADgAVABIADAALAA0AEAARAA0ADwAKAAQA/P/5/wEABwALAAwACgAKAAsACwAFAAAA
///8/wAAAgAFAAgACgAMAAwACQAFAAUABgAGAAIA/v///wIABgAIAAYACAAJAAoACAAE
AAEA///9//n/+/8AAAYAAAAAAAsAEAANABQAJgAyADkAPQBAAEgAUgBYAFoAWQBKADkA
PQBAADQAJwAfABgAFQAWABQACgAEAAEAAwAEAAgACwAKAAoABwAFAAkADQARABMADQAF
AAMABQAAAP7/AQAGAAcACQAKAAsACgAHAAcACAAIAAUAAwADAAQABAAEAAIABwAKAAsA
DQAFAAAABAAMAAkACAAJAAgACgAMAAwADwAQAA8ADQAKAAgABQAAAAQACgANAAoABwAI
AAYABwAIAAgACAAFAAQACgADAAQABwANAA4ADQAQAA8ADwAOAAoACAAEAAQACQAPABEA
EwAVABQAFAAYABUAEwASABAAFAAaABoAFwAXABgAEAAOAA4AFwAcACEAIQAeACMAIgAg
ACEAIgAkACYAJAAhACcAKAAlACMAHwAeACQAIgAkACYAJQAeABkAGgAcAB4AGgAcAB8A
IAAXAA4ADgALAAsABgAJAAkADQAKAAMABwAHAAYABwAKAA0ACQAIAAkACQAHAAkABwAG
AAQACQAGAAcACAAIAAUABQAFAAgACAALABEACwAJAAgA/f///wEACQAJAAsACwAJAAkA
CAAHAAYA/v8EAA4ADgAKAAkABwAGAAQA//8DAP3//f8BAAkACwALAAsADQALAAcACAAM
AA0ACgAIAAQACQAQAAwABQABAAEAAwAEAAUACAALAAsACgAQAAoACAAGAAEAAgALAAkA
BAAGAAYAAQAGAAUABgAGAAQACAAKAAoACgAEAAcABgADAAcACwAPABUACgAFAAgAEAAG
AP7/9//0/wAABwAHAAoACgAMAA8AEAARAAUAAwAGAAgAAwACAAIABgAHAAgACQAFAAMA
/v/8//z///8IAA4ACAACAAMACAAGAAIAAgAEAAQAAwACAAEAAwAIAAwADAAJAAkACAAH
AAcABAAAAP3/AQAEAAUABAAEAAIA/f/3/wEACAAMAA8ABwADAAEA/f8DAAcABwAAAAQA
BgAIAAoADAAOAAgAAwAEAAAABAAIAAcACQAKAAoABAABAAIAAAABAP//AgAEAAsADQAN
AAwADAAMAAgABgAGAAcABwALAA4ACgALAA8AEQATABAAEwAQAAwABgAFAAgACwAMAAoA
CQAKAAwADQAEAP7//P/4//f/9v/2//b//v8CAAQAAwABAAEAAgACAAQAAgAFAAoABwAE
AP3/+v///wQABgAGAAYABQAEAAEA//8AAPr/+P/6//3/AAALACAAIAAaACsAOwBCAFAA
WgBUAFAAUQBOAEMAOwA2ADAAJwAdABIABQD+/wAABAAEAAUADQAQAAYA+//8/wIA//8B
AAQABwAKAAsACAABAAAAAwD7//j/+v/+/wAAAQABAAEA/P/3//X/9P/6//3/AQAHAAYA
BgAGAAQAAQAAAP3/+//5//j/AAAMAAUAAAD9//j/+v/8//z///8FAAcACAAIAAIA///6
//7/AgADAP7/+f/8//r/+//8/wMACAAKAA4ADgADAAAA//8EAAQAAgAEAAQAAwABAPz/
AAAAAAQADQANAAsACQAHAAcABgAJAAUABgAGAAUACgAPAA4ACgAJAA4ACgAMABAAFQAY
ABsAGQAYAB8AIAAgAB4AHAAbABoAFgATABkAGgAdAB0AGwAcACEAHgAfACAAGwASAAsA
CgALAAwABwAIAA4AEgAMAAYABgADAAMA/v8DAAMABwAEAAIABwAIAAgABAAEAAQA/f/4
//f/9f/x//r//f8BAAQABAD+//z/+v////3//v////r/9P/x//H/9f/7/wIA///9//v/
///7//3//f/7//v/+P/3//b/7v/1/wAAAQD+/wAA//////7/+v/9//b/9f/3//3//f/7
//n/+//5//X/9f/6//z/+v/5//T/+P/+////+//6//3//P/8//z//v8AAP///f8CAP7/
/v/+//v/9P/3/+//5P/r/+7/7P/0//f/+P/4//b/9f/0//H/7v/w//n//v8BAPz/+f/2
//X/7//r/+//+P/2//T/8//2//n/+f/y/+7/8P/y//X/9v/5/+//7//0//b/8f/w//D/
8v/z//T/9f/z//P/8P/w/+z/6//w//L/7f/o/+r/8P/w/+z/7P/u//L/8//0//X/9P/2
//f/9P/y//H/7//t/+//7v/s/+v/7v/0/+7/5v/s//D/9P/4//j/+v/0/+//8v/u//L/
9v/0//X/9f/0//D/7//y//L/8f/t/+7/7v/0//f/+P/4//z//v/8//z/+v/7//v////9
//j/+P/7/wIABQADAAcACQAGAAEAAQABAAMAAwAAAPz/+v/5//f/8f/u/+//7v/x//L/
9P/2//r//P/8//n/8//x//D/7v/v/+z/7v/y//b/+P/2//j/+//+//7//P/+//3//P/5
//H/7P/o/+7//P8DAAIAAQAOABwAIAAhACkANAA4ADQAPABIAEEANAAvACsAKAAmAB8A
DQAAAPn//P8GAAgA/v/v/+///v/+//f//P8GAAEA/////wEAAwADAAEA+//7////9v/y
//P/9v/6//3///8BAP7/+//7//z//P/7//v//f8AAAIABAAEAAAA/v/6//f/9f/0//z/
CAADAAAA///8/wAABAAGAAsACwAJAAYAAgAAAP///P8CAAYACQAGAAMAAQD+//7//v8C
AAYABwAKABAACQAKAA0ADwAOAAsADAAKAAkABwACAAYABgAKABMAFAARAA4ACwAMAAwA
EAANABIAFgAZACIAJAAgABkAFQAdABoAHQAiACMAIAAdABUAGQAjACcAKgApACgAKAAo
ACkAJwAuADAAKwAnACEAHgAjACIAJQAoACcAIAAbABwAGQAYABEAEAAbACIAHwAcABkA
FQAUAA4AEAAPABIADgAMABMAFgAYABIAEAAOAAUABQAHAAgABwALAAsADAAMAA4ACgAK
AAoACgAHAAcABwAIAAgACwARAA4ADQANAAMABQAHAA8ADwAOAA0ACgAJAAgABwAGAP7/
AgAMAAwACAAJAAkACgAKAAkADQAHAAcABwANAA0ACwAHAAcAAwD9/wEABgAIAAYABQAA
AAQACgAJAAMAAAABAP7//P/6//r//P/9//3/BAAAAP7//P/3//T/+//3//D/8f/w/+r/
7v/z//j//P/+//z//P/6//j/8f/1//X/8//x/+//7f/t/+j/5//u//r/9P/u/+n/6P/s
/+3/5//k/+f/7P/y//b/9P/n/+T/5v/x//H/9f/6//n/9//1//P/7f/r/+b/5P/m/+v/
9v/+//j/8v/z//j/9v/y//L/9P/y//H/8P/v//D/9P/3//b/+v/9////AQABAP7/+v/3
//n/+v/5//b//v8CAAMAAwALAAgABQAEAAMAAgAKABAADgANABEADgATABgAEwARAA4A
CgAMAA0AEgAUABQAEQATABQAHAAhACQAJgAlACYAIwAiACQAJwApAC8ALQAoACgAKwAy
ADcANwA9AD8APAA3ADcAOQA7ADsAOAAwACwAKQAlACkALgA3AD4AOQA0ADAALAA1ADoA
PQA9ADoAOQA5ADgANQAyADQAOAA3ADYAMQAwADcAPAA+AD4AOwA5ADcAMwA9AEAAMAAg
ACIANwBAADUANgBOAGoAcQBzAIIAhAB+AHoAdABvAG4AcQB7AHAAVgBJAEMAPAAxADIA
NgAuACwAOwA5ACYAJAAtADAANAAvACkAJQAjACEAHQAcABcAGAAdABoAGAAbACAAHwAf
AB4AHQAXABEADgAMAAwACwALAA0ADAAMAAwACgAKAAoACAAHAAIA/v8DAAwABwAEAAMA
AAD9//7//f////7/+//3//L/8//z//H/+P/6//v/9v/x/+//7P/s/+z/7f/w//D/8v/0
/+v/6v/r/+7/7v/s/+7/7f/t/+z/6P/o/+b/6P/v//D/7//u/+3/7P/s//D/7f/p/+b/
4v/k//D/8v/x//P/+v/2//j//P/+//7//v/5//T/+f/4//b/9//2//b/9v/4//f///8C
AAQAAwAAAAAA/v/2//L/7v/y/+7/7P/w//P/9v/z//b/+f/8//X/7v/w/+3/7f/o/+n/
5//p/+T/4P/l/+b/5v/o/+z/8P/t/+b/5f/j/9//5f/l/+b/5v/o/+T/5P/k/+j/5//p
/+v/6P/k/+P/5f/n/+v/8P/r/+z/7f/0//P/7v/r/+b/4//n/+v/7//s/+//9v/z/+z/
6v/n/+X/4v/k/+v/6P/r/+b/6f/m/+H/5P/p/+r/6f/w//j//f/+//f/8P/y//b/+P/z
//H/8//z//L/8f/y//X/9f/0//r/9//2//X/8f/t//P/7v/m/+z/7v/r//L/8f/y//L/
8P/z//T/8//y/+3/8//1//X/8//x/+//7//s/+v/8v/+//n/9P/w//D/9P/3//P/8v/z
//b/+v/8//3/8f/v//L/9//z//P/9P/0//P/8v/x//L/9f/1//j/9f/3////BAD8//T/
8//2//X/8P/v//D/9P/3//r//f/7//7/AAD+//z//f/9//3//v/8//n/9//6//z//P/6
////AAD+//v/+v/6//f/8//z//X/+f/7/wEAAQD1//D//P8AAAIABAAGAAUABwAJAAMA
AAAEAAEABgAIAAUABQAEAP///f/8////BAAIAAkADwANAA8ADgALAAsADgARABAADAAJ
AAcABAALAAsABgAGAAsAEQAVABQAGQAbABoAFwAUABUAFgAVAA8ACwAJAAgACQAIAAgA
DAAOAA0ADAAMAAoADAAMAAoACgAJAAoADAANAA0ACwAOAA4ACgAGAP7/AgAHAAwADgAO
ABAAEQASAA0ACQASABYADgAMAA8AEAAVACwAPAA2ADUAPwBOAGQAaABaAFgAXwBeAFcA
TQBGAEQAOwAvAC4AKwAYABAAGgAaABUAHQAgABoAFQAUABIADwATABEAEwAVABUAFwAT
ABUAGwAUABIAFQAaABwAHwAhACMAHgAZABcAFgAZABkAGgAdACAAIAAgAB4AIAAgAB4A
HQAWABAAEwAaABgAGAAaABoAGwAeAB8AIwAlACUAJAAiACEAHwAbACAAJAAlACAAGwAd
ABwAHgAgACUAKgAsADAAMgApACgAKQApACgAJQAmACkAKwAsACoAKQAmACcALQAuACsA
KAAlACoALgA2ADcAMgAwAC0AMAA2ADYAMwAzADYAMAAwADIANwA6AD0AOwA4AD0APAA6
ADsAOgA6ADoAOwA7AEQASABEAEEAPAA6ADwAOAA4ADgAOQA0ADEANAAyADIALAAsAC4A
MAAoACAAIQAfACAAHAAeAB0AIAAcABkAHwAhACIAHgAeAB4AFwASABEADwALABEAEQAS
ABIAEwAOAA0ADAARABEAFAAXABcAFAAUABcAEgARABEABwAIAAkAEAAPABEAEQAPAA8A
EQARABEACgANABYAFQAQABIAEQARABAADwATAA0ADQAPABUAFQATABUAFwAVABEADwAS
ABIADgAJAAQACAAOABIADwAPABMAEQAQAA8AEAAQAA8ADQASABEAEgATABEADQAVABIA
DAAUABYAEwAaABkAGgAaABgAFAAQAAoABAAFAA0AEQATABUAFQAVABcAEAANABIAHAAU
AA4ACQAIAAwADwALAAoADQAQABQAFgAXAAsACQAMABMADwAPABAADgANAAwACwAJAAkA
BgAGAAkADQAXAB4AEwAKAAgACgAJAAQAAwAEAAYABwAIAAkABgAGAAUAAAAFAAkADAAP
AA4ACgAFAAEAAgAEAAQAAgAHAAgABgADAAYACAAHAAUAAQABAAMAAwABAAsADgAKAAgA
BgAEAAUACAADAP//BQAEAAsAEgAOAA0ACwAIAAYABQAIAAgACgAHAAkACgANAA0ACwAI
AAcACAAFAAQACgAPABMAGwAVAAwACAAHAAsADQAKAA0ADwAOAAsADQAOAA8ADgAKAAkA
CAAIAAcABAACAAQABAABAP7//P/6/wQACgAOAA8ACQAHAAYABAAEAAIABQAKAAgACAAE
AAQABwAKAAoACAAGAAMAAAD7/wcAEAAQAAwACAADAAgAEwAcACYAKgAtADsATABOAE4A
WABgAF8AYABVAEMAOgA2ACkAGwAQAAkADgAYABQACAAFAA0AFgAcABkADgAGAAUABwAE
AAUABgAFAAEA+//7////AQAEAAwAFgASAA8ACwAHAAUAAwAEAAYABgAFAAUABwAKAAoA
CgAIAAoACgAIAAcAAAD6//3/BAAGAAgADAAOAA0ADgANAA8AEAAPAA0ACgAIAAcABAAK
AA0ADQAHAAEABgAGAAkADAAMAA4ADQAOAA4ABQAEAAUADAAOAA4AEgAPAA0ACgAEAAgA
CAAMABUAFQATABEADwAQABAAFAARABMAFAAUABoAHgAcABcAFQAYABIAEgAUABwAIAAk
ACMAIwApACkAKAAmACQAIwAiAB0AGQAeAB4AIwAlACUAKAAnACIAIQAgACMAHgAbAB4A
GgAYABAADgAVABoAFQAQAA4ACwALAAYADQANABEADgALAA8ADwAOAAsADAANAAcABQAF
AAQAAQAJAAkACgAKAAoABAACAAAAAAD9//3//f/+//z//f8BAAQACQAPAAsABgADAAYA
AQD+//3/+v/5//v//f////r/AgAOABAADgAHAAEA/P/2//n/AQD//wMAAAADAAAA+//9
/////f/5//v/AAACAAAA/v/6////BgAIAAMAAQADAAAA/P/4//b/9//3//b//P/9//7/
///9//n/AQD+//j//f/+//r/AAABAAIAAgAAAAAAAAD+//z/+P/9//7//f////////8B
APb/8f/0//z/9//y/+7/7v/4//////8CAP///v/+//z/AQD5//v/AgAJAAUABQAGAAUA
AwABAP////////z//P/+/wEACgAQAAUA/P/6//z//P/4//j/+v/+////AAABAP//AgAE
AAIAAgADAAMAAwAFAAQAAgABAAMABAADAAAABgAAAAsADgALAAgABQACAAcACgAFAAEA
AQD8////AgAAAAEAAQAAAAIAAwAIAAoACwAJAAwADgANAAsABwACAAEAAgD///7/AQAF
AAgADwANAAgACAALAAwADQAJAAsACAAEAP7//f8CAAUABgAEAAEAAAAAAP//+//4//n/
+P/6//r/+//8//7//v/8//f/9f/1//b/9v/1//L/9P/4//f/9v/x//D/8//2//b/9P/2
//X/9P/x/9//7P/2//b/+P/3//L/9/8CAAgADgAZACMAMgA6ADgAQgBKAD8AOAA7ADkA
LAAgABcACQD8//f/9v/2//L/6P/p//H//v8KAAUA9P/q/+n/6f/t//H/9f/3//f/8f/x
//X/8f/w//T/+v/0//H/7f/p/+r/6//v//T/9v/1//X/9//6//r/+v/4//b/9v/0//P/
7//s//L//P/6//r//P/8//n/+P/1//X/+v/9////AAD8//n/9P/4//z//f/4//P/9v/2
//n//P/9//7//P/8/wIA/f8AAAUABAACAP7//v8BAAMABAACAP//+v/5//3/AgADAAQA
BQAGAAYACgAHAAQAAgD//wIADQAOAAwADQATAA4ADwASABQAFAAUAA8ADwAVABUAFAAT
ABIAEgASABEADwAWABgAFQATAA8ADgARAA4ADwAQABIADAAIAAoABgACAPj/9P/8/wIA
/v/6//3/+//8//j//P/7//7/+v/4//3//v/+//v//P/9//f/8v/x/+//6//z//X/+P/6
//n/9P/z//L/8v/v/+//7//v/+z/7P/v//L/9f/5//P/7//t//H/7f/q/+f/4v/f/+T/
5//q/+b/7//6//v/+P/2//X/9f/0/+//8f/p/+f/6P/v//D/7//w//P/8v/v//D/9P/1
//L/8f/s//D/9v/y/+v/5//n/+n/6v/r/+7/7v/t/+v/8P/s/+z/7P/p/+r/8//x/+z/
8f/y/+7/9P/y//L/8f/u/+z/6v/m/+L/4//r/+//8f/v/+//7//x/+r/5//s//b/7//q
/+b/5v/s/+//6//q/+X/5P/k/+L/6//l/+n/8v/1/+//7f/s/+n/5f/h/93/3f/f/97/
4P/g/+P/7P/y/+r/4v/h/+T/5//k/+X/6P/n/+f/5//n/+X/5v/m/+L/4f/h/+D/3//h
/97/2v/X/97/4v/k/+T/5f/i/9z/1f/W/9j/1//V/9X/2//h/9z/2v/a/9r/2v/h/+b/
4//h/+P/3v/h/+T/4//j/+L/4P/e/93/4P/g/9//2//c/9z/4v/j/+L/4P/l/+j/5//o
/+b/5//n/+v/6//m/+b/6f/s/+3/6f/r/+v/6P/j/+P/4v/j/+L/3v/f/+D/4v/j/9z/
2P/Y/9b/1v/W/9f/2P/a/9z/3P/Z/9n/2f/a/9r/2P/U/9X/2P/a/9z/2v/c/+H/5P/k
/+L/3v/b/9j/0//R/9T/2v/c/+D/4//k/+X/6v/w//T/+/8HABwAKAAkACgANAAxABgA
BQADAP7/8v/t/+//5v/l/+L/3v/g/9r/x//D/9T/4v/f/9L/zP/D/8X/yf/N/9H/0//M
/8P/wP/B/7r/uP+7/8D/vv+9/7v/uf+4/7f/uf+8/7//v//A/8P/v/+8/7n/tP+2/7b/
tP+z/7H/sP+4/8T/v/+8/7v/uP+7/8D/w//J/8f/xf/C/77/vv+//77/xv/I/8n/xP+/
/8L/wv/F/8j/y//O/87/0P/W/8//0P/T/9H/zv/J/8j/z//T/9b/1v/R/8z/y//P/9D/
z//O/83/0f/U/9v/2//Y/9b/0//W/+D/4P/d/93/3//Y/9f/2P/a/9r/2v/V/9f/3//h
/+L/5f/m/+j/6v/l/9//4v/g/+H/4f/f/+D/4v/e/97/3v/e/9j/1P/W/9X/1P/N/8z/
1P/Y/9L/zP/I/8P/wf+6/8L/xf/M/8z/xf/H/8X/wv+//8D/wf+7/7r/vf+//7//wf+/
/77/vP+7/7b/tf+0/7v/vf/C/8f/wf+8/7r/u/+8/7//w/+9/7r/t/+6/7X/t/+5/7n/
u/++/8H/xP/A/8L/yP/E/7z/vf+9/77/vv+9/8P/v//B/8D/xf/E/8H/w//F/8P/v//D
/8r/zv/O/8j/wv/F/8r/yP/B/73/vf/D/8b/yf/O/83/y//I/8z/xv/C/77/t/+7/8n/
zP/M/8//zv/I/8z/yf/I/8b/wv/G/8r/zP/O/8j/zf/O/83/zP/L/8r/y//G/8P/yP/S
/87/yv/H/8j/z//T/9D/0P/N/8z/zP/K/8//xf/F/8r/z//L/8v/zP/O/8//0P/R/9D/
z//L/8r/x//H/83/0P/M/8b/x//M/87/zP/O/9L/zf/J/8X/wf/I/9D/1//a/9f/1f/S
/8//z//M/8j/xf/L/87/z//O/9H/0P/M/8f/zf/S/9T/1f/T/9P/1f/V/83/z//P/8z/
zP/Q/9L/1P/W/9T/0v/Q/87/0//W/9n/3P/c/97/2P/T/9j/1v/c/+L/2v/X/9P/zv/R
/9X/3f/i/+L/3//h/+L/4f/f/9v/1v/b/97/3f/e/9z/3f/d/+H/5P/i/+X/6//s/+3/
6f/r/+b/3v/U/8//2v/j/+r/7v/r/+r/6v/p/+X/4v/j/+L/3v/c/9v/2v/e/+D/4P/d
/9v/2//c/9z/3f/c/+D/5v/n/+j/5f/m/+T/5P/h/9z/3v/d/9z/2f/f/+D/6P/k/9T/
0//i//H//P8AAAIACQARABYAHAAmACYAHgAfACQAJQAfABoAFgAJAO3/6P/z/+j/2P/e
/+L/2f/d/+7/6v/h/+T/4P/X/93/2v/Z/9j/1f/V/8//z//T/9L/0v/X/97/4P/h/+H/
4f/b/9X/0v/Q/9b/1//Z/93/3P/c/9z/2v/Z/9j/1f/T/9D/zv/V/+D/2v/Y/9j/1v/Y
/9z/3v/j/+H/3//c/9j/1P/R/8z/0P/a/+H/4v/j/9//2v/Y/9b/3P/g/+H/5P/m/93/
3P/d/+P/5P/j/+b/6P/p/+n/5v/h/9r/1//Z/+L/5f/o/+v/6//q/+3/6f/p/+j/5v/q
/+//7v/q/+n/6v/k/+T/5v/x//j///8BAPn/+//3//L/9f/2//j/+v/2//H/9f/0//b/
9f/y//L/9f/y//P/9P/2//D/7P/u//D/8v/u//D/8//0/+v/4v/i/9//3//a/+D/4f/m
/+T/3v/h/+D/3v/b/9z/3f/X/9X/1//Y/9f/2//Z/9j/1v/b/9j/2f/a/9r/1//X/9f/
2P/W/9f/2//Y/9n/2//T/9f/2//l/+f/4//f/9n/1f/Y/9n/2v/U/9z/5v/m/+L/3//d
/9z/2v/Z/93/1//X/9j/3//g/9//3//h/9//2//c/+D/4f/e/97/2v/f/+b/5P/f/93/
3//g/+D/4P/i/+L/4f/f/+T/4//k/+X/4//j/+3/7P/o/+n/5v/e/+D/4f/i/+L/4P/l
/+j/6f/q/+P/5//n/+X/6P/r/+7/8//m/9//4P/m/+X/5P/k/+j/6//t/+j/5v/p/+z/
8P/y//j/7//w//b/9v/v/+z/6v/p/+f/5f/j/+b/6f/p/+z/6f/p/+//8v/v/+r/7P/y
//P/8P/x//T/9f/1//X/9f/z//T/9P/w//D/8f/x//H/7f/o/+L/3f/o//L/+v8AAAAA
/P/1/+3/7//y//L/8f/w//H/9P/1//v/8f/t/+7/7v/x//T/9//6//b/9P/1//b/9f/1
//z//P///wIA/v/9//r/9v/z//H/9v/4//n/9//7//z///////v/9v/2//b/+P/8/wEA
BwAFAAkACAACAAAAAwAHAAkACAALAAsACAABAAEAAwAFAAUAAgD///7//v/9//r/+P/8
//7///8AAP3/+v/7//r//v/9//3////8//j/8//s//P/+v/9/wAA+//6//z//v/9//r/
+f/3//j///8BAP7//P8AAAQAAwAEAAUABgAQABwAJwA/AEwASgBQAFQAUABLAEYAQwBB
ADoAMAAhAAsAAgANABQADgAMAAgA///5//j//v8JABAACAD9//X/9//7////AQABAP3/
//8FAP3/+P/4//r//v8BAAMABQAAAPv/+f/4//j/9//3//n//P/+/wAAAAD9//z/+f/3
//f/9v/+/woABQACAAEA/v/8//z/+v/7////AQACAAIA/P/3//D/8v/6/////v/9//3/
+v/6//r//v8CAAMABgAIAP///v///wQABAACAAQABQAFAAQAAAD8//j/+P/9/wMAAwAD
AAMAAgACAAYAAwD+//z/+f/8/wYACAAHAAkACgAEAAQABgAOABIAFgAVABUAGwAbABoA
FQASABAADgAOAA0AFQAYABkAGQAXABgAFwAQAA0ACgALAAYAAwAGAAkACgAFAAYADAAQ
AAoABAAAAPv/+f/y//f/9//7//j/9f/7//3//v/6//z//v/5//P/8//y/+//9v/3//n/
+v/6//b/9v/2//f/8//y//H/8f/u/+7/8f/y//X/+f/z//X/9f/7//n/+f/5//f/9//0
//P/8v/q/+3/9v/1//D/8//1//j/+v/1//n/8//z//D/9f/0//H/8f/z//H/7f/0//z/
AQACAP3/9v/4//z/+v/1//P/9f/2//b/9v/4//b/9f/z//j/9v/2//b/8//1/////v/6
//3//P/2//r/+P/4//f/9P/0//T/8v/w//D/9//6//v//v///wAAAwD4//P/9v/+//f/
8v/u/+7/8v/1//H/8P/1//r/AAAEAAUA+f/3//r//f/3//X/9P/3//f/9//3//L/8f/t
/+z/7f/x//v/AgD///r//P8CAP3/9v/z//L/9v/3//j/+f/5//z//v/8//v/+//6//n/
9//0//D/7f/y//T/9P/y//j/9P/x//D/7//u//P/+P/1//P/+P/0//j//P/5//n/+P/2
//f/9//7//z//P/5//v//P/9//v/9//y//f/+v/5//r/+f/5//j/+//8//j/+f/9/wIA
BQADAAcABQACAP3//f/9///////8//T/8P/t/+n/7f/w//f//P/4//b/9f/0//T/9P/y
/+3/7v/x//X/+P/4//b/+f/+//n/9v/v/+z/7P/u/+3/6v/w//P/9v/3//P/+P/y/+z/
6P/l/+r/8//+/xQAIAAlACkANgBCAEYAQgBEAD8ANAAxADEAJgAgABsADwD2/+3/9v/8
//j/+P/7//H/6v/q/+f/7v8CAAEA8f/z//X/9//3//f/8f/x//X/8//y//b//P/6//n/
9//1/+7/6f/n/+b/7P/v//P/+f/5//j/9//0//L/8v/w/+//7f/s//T/AAD2//D/7P/m
/+v/8P/z//n//P/9//3//P/1//H/6//u//b/+//6//n/9v/w/+3/6v/w//b/+f/+//3/
8//x//H/9P/0//L/9P/4//n/+f/2//X/8v/z//n//f/9//3//f/8//z/AAD9//3//P/6
//7/CAAIAAUABQAHAAAA//8AAAUACAALAAkABwANAA0ADAAPABAAEgAUAA4ACQANAAwA
DAALAAgACAANAAoACwAMAA0ACAAFAAgABAACAPr/+P8CAAgABAAAAP//+//6//T/+P/3
//r/9v/u//H/8P/u//D/9P/4//X/9v/5//v/+//4//H/6//k/+r/6P/q/+z/8f/v//D/
8f/x/+7/7v/x/+3/7f/u/+X/6P/r//T/9f/x/+//6//p/+v/6//r/+T/6P/y//L/7v/w
/+//7//u/+v/7//p/+n/6f/v/+//7f/t/+//7f/p/+3/8v/0//L/7v/o/+v/8P/u/+X/
6//v/w==
         </WaveFormData>
      </LeadData>
      <LeadData>
         <LeadByteCountTotal>10000</LeadByteCountTotal>
         <LeadTimeOffset>0</LeadTimeOffset>
         <LeadSampleCountTotal>5000</LeadSampleCountTotal>
         <LeadAmplitudeUnitsPerBit>4.88</LeadAmplitudeUnitsPerBit>
         <LeadAmplitudeUnits>��V</LeadAmplitudeUnits>
         <LeadHighLimit>2147483647</LeadHighLimit>
         <LeadLowLimit>268435456</LeadLowLimit>
         <LeadID>II</LeadID>
         <LeadOffsetFirstSample>0</LeadOffsetFirstSample>
         <FirstSampleBaseline>0</FirstSampleBaseline>
         <LeadSampleSize>2</LeadSampleSize>
         <LeadOff>FALSE</LeadOff>
         <BaselineSway>FALSE</BaselineSway>
         <ExcessiveACNoise>FALSE</ExcessiveACNoise>
         <MuscleNoise>TRUE</MuscleNoise>
         <LeadDataCRC32>1519765262</LeadDataCRC32>
         <WaveFormData>
AgACAAIAAgAEAAYACAAKAAYAAgD+//r//P/+/wAAAgAEAAQABAAEAAIAAAD+//z//f/+
////AAD9//z/+//6//v//P/9//7//v/+//7//v/8//z//P/8//r/+v/6//r/AAAEAAcA
DAAIAAgADAAMABEAFgAcACEAHQAZABgAGQAZABcAGQAdABkAFwATAA8AEwAYABgAFwAa
ABwAHwAgAB4AGwAWABYAGAAYABgAGAASAAwABwD//wcACwAKAAgABgAHAAgACAD+//r/
+P/0//X/+f/8/wMABQAFAAMA//////3//f/7//r/+P/6//7///////3/+//9/wEAAQD8
//n/9v/z//H/+P/+/wQABAALABwAJgArAEAAYAB/AJwArwC9AMsA3gDtAPwAAgHiAKgA
iAB0AE0AJAACAOv/6//0//r//P8BAAoADQARABMAEwAOAAYA/v/6//7/BgAKAAwABgAC
APz//v/5//T/+P/8/wEAAgAEAAYABAADAAEAAAD//wMA/v/8//z/////////AAABAAIA
BQD+//n//v8IAAQA/v/+////BQAGAAkACgAEAAcACwAGAAEAAAD9/wAABgAKAAcACQAH
AAYABAADAAcABwAFAAQABQAGAAUABgAJAAsADQARABAAEgAPAAwAAgABAAIABQAQABMA
FAAVABYAHgAbABQAEwAVABgAFQAZAB0AHwAhABsAFQAQAA4AFwAgACcAKAAkACYAKAAs
ACYAJgAuACsAKQArAC0AMgAqACoAKwApAC4AMAAuAC4ALgApACgAKAAoACoAKQArAC0A
LgAsACEAHQAXABEADwARABgAFQAWAA4ADgAUABIAEQAQAA4ACgAKAAwAEAAQAA0ACAAF
AAYAAwACAAgACwAOAA4ADgANAAsACwAMABMAEAAJAAgAAQABAAAAAQACAAQABgAHAAkA
BwAGAAQAAgAHAA0ADgALAAsACQAIAAIAAgADAP7/+//+/wYADgARABMAEQAOAAwACwAM
ABEADAANAA0ADwAbABYADAAFAAUACAAMAA8ADwASABUAGAAXAA8ACAAGAAkAEAARAA4A
DAAIAAoADAAIAAsABwAMAAwACwANAAwADgALAAkABgAGAAwAEQAVABoADgAOAA4AEgAJ
AAEA+//2/wUADgANAAoACwALAA4ADgALAAsACgAKAAcABQAFAAMABwAIAAsADgAJAAcA
CAABAP7/AgALAAsADQAIAAgACgALAAQAAQADAAgAAwADAAQACAAIAA4AFAAQAA0ACwAK
AA0ACQAEAAUACQAMAAgABAAFAAYAAQD8/wMACQAKAAsABgADAAIA/v8HAA4AEAAGAAcA
CAAJAAoADQAOAA4AEAAPABAAFQAWABYAGAAbAB0AGgAZABsAHwAcABcAFgAXAB0AIwAn
ACsAKQAoACIAGwAZABoAHAAcACAAIQAgACQAIQAgAB8AHgAgAB4AHQAZABkAGQAUAA4A
DQAPABEAEgAKAAYABAAAAPr/+f/3//n/AQAFAAcABwAHAAUABQADAAUABAAHAAwACgAJ
AAYAAwAGAAsADAAIAAgACAAIAAkADAAMAAAA/v8HABAAHAAzAFoAbgB3AJYAswDBANEA
4ADtAAIBDAHyAMAAlgB2AFMALAAGAO//6//s//T/AgALAA4AFwAbABUACQAIAAwADAAM
AAsADgANAAoACAAGAAIABgACAP7/AwAIAAcABAACAAAA//////7//v8BAAkACAAKAAoA
DQANAA0ACgAJAAgACQADAP//BQAQAA4ACAAIAAkACQAIAAkACAAHAA0AFAASAAsACgAH
AAoACwAKAAIA//8DAAYACAALABIAFQAWABgAFQASAA0ACgANAA8AEQAVABMAEgAMAAYA
BQALABMAHQAgAB0AGAATABIAGgAXABAAEwAXABwAGwAaABsAGgAZABwAHQAfACQAJgAq
ACwAKAAnACwAMQA4ADEAMAA3ADMALQArACkAKgArADAANgA5ADoAOgA2ADQAMQApACUA
IgAjACYAJgApACwALgAtACMAJQAhAB0AHQAbACAAGwAaABYAGAAgACAAHQAcABoAFgAQ
AAwACgAEAAkADAARABoAEAAKAAsACQANAA4ADwAPAAcAAwAAAAMACQAJAA8ADwAOAAwA
DAAMAAwADAALAAsABgAEAAEA/v8HAA8AEgARAA0ACwAKAAQACQALAAcABQADAAgADQAN
AA4ACwAHAAQABgAIAA4ACgAFAAMAAwANABEADAAKAA8AEAASABMAEQARABMAFQATAA8A
DAAOABUAEQAJAP3/8v/2//z/AgACAAgABQALAAwACAAHAAMAAgAGAAsADwAWABEACwAE
AP7/+P/8/wAACAAHAAUABQAGAAsADAADAPj//f///wQABgABAP///P/6//3//f//////
AQAAAAEAAgD/////AgD9//f/+P/+//v/+//0//L/8v/5//b/9//9/wIA/f/9//7/AAD8
//7/AAD///3//P/8//3/+f/0//X/9v/+//n/9P/5//z///8CAAAAAAD//wAAAQAEAAsA
DgAKAAoACwALAAoACQALAA8ACwAHAAcACQAMABEAFAAXABoAHgAdABsAGAAWABUAEgAV
ABcAFwAcABkAGAAXABYAFwAWABYAEwAVABUAEAAKAAEA///9//r/9P/0//b/9v/2//f/
9//7//7////+//v/+v/3//b/8//x/+7/7//y//n//f///wEAAgAFAAQA/v8AAAAAAAAB
AAQA/P/2//7/DwAgACYAKwBAAF4AdQCMAKUAtQC1ALYAywDmAPAA3gC4AIoAagBTADoA
EADx/+v/+v8KABAACQACAAkAFQARAAcAEgAaAA4ACgAIAAwADAAKAAYABAAAAAQAAAD6
//3/AAADAAIAAgACAAQABQAFAAYABQAJAAQAAgABAAUABgAHAAMAAQD//////P/5/wAA
DAAIAAIAAgADAAcACAALAAwABgAJAA0ACAAHAAgABwAMAAwADAAFAAMABAAEAAMAAwAL
AA0ADQAOAA8AEAAPABAAEwATABMAFQARABAACgAEAAMABwANABUAGQAXABMADwAPABYA
EgAKABAAGQAjACcAIQAfABsAFwAZABsAHgAkACEAIAAdABQAFwAeACUALgAsACwANAAx
ACoAKQAoACoAIwAkACYAJQAqAC4ALgAwAC0AJwAlACQAIgAiAB8AHwAoAC4AMQArACkA
JQAhACEAHwAkAB8AHgAbABwAIwAiABwAGgAXABIAEQASABUAFAAUABIAEgAWABEADgAS
ABMAEgAQAA4ACwAMAA8AEwAdABsAEwARAAkACwAMAA8AEgASABIAEQARAAwACgAHAAQA
CAAPABEADwAOAA0ADQAIAA0AEQAPAA8ADQASABcAFwAUAA8ACQAEAAkADgAXABYAEAAN
AAwAFQATAAwACAALAAsADAAMAAkABwAJAAsACQAGAAIAAwAJAAsACQADAP7/+f/6//v/
9v8AAP//BwAKAAUAAwD+//z/+//7//r//P/4//X/8f/u/+v/8v/5/wQA/f/3//P/8P/0
//b/7v/k/+v/7//2//r/8//v/+r/5v/s//H/+P/9//n/9v/1//T/7f/r/+z/5f/n/+7/
+v/9//z/9v/1//b/+f/0//P/9//3//H/8P/w//L/7v/w//L/+P/7////BAABAPv/9P/z
//X/+P/0//D/+f8AAAEAAgAGAAIAAQAAAP///v8EAAgACwAQABAAEgAYABoAGAAYABkA
GQAbABsAHgAjACEAHQAdAB8AJQArAC8AMwAyADQAMQAtAC8AMgA2ADgANgAzAC4ALgA0
ADgAPABAAEMAQgBCAD8APAA5ADEAKAAiACEAIAAeAB8AJAArADAAKQAlACAAHwAmACsA
LgAvACsAJwAlACEAIgAiACYALAApACcAIwAfACQAKwAuACwAKwAqACkAKQAwAC4AHAAS
ACEAQgBUAFEAXgCEAK0AxADZAO8A9wD6AAUBCgEOAfwA1gC0AIwAXwA6AB4ACQAFAA4A
EgASABsAMAAxACMAJwAtACwAKAAcABIADwAQAA0ACAAIAAgABgAMAAcAAgAGAAoACwAK
AAoACgAGAAMA///8//n//f/4//b/9//7//z//f/4//f/9v/3//P/7//1/wAA+f/y//H/
8f/y//D/8P/u/+n/6//u/+j/5f/k/+H/5P/m/+j/4//j/+L/4v/h/+H/4v/h/97/3P/d
/97/3f/e/9z/2//a/9v/3//i/+D/3v/Y/9n/3P/h/+P/4f/d/9n/3P/m/+X/4P/c/9v/
2//V/9z/4//o/+3/7f/t/+7/8v/w//L/8v/s/+j/7P/w//b/7//s//H/6//s//H/9v/+
//v//v8CAAMA/f/4/+//6P/u/+3/8P/0//X/9v/0//X/+v/8//v/8f/z/+//6//r/+j/
7P/m/+T/4f/i/+n/6P/o/+j/5//k/+H/4P/h/97/3v/c/9z/4P/b/9j/3P/d/+P/5P/l
/+X/3v/b/9n/3f/j/+H/5f/j/+L/4v/k/+b/4P/e/9v/2f/f/+T/6P/s/+z/7f/p/+H/
4P/f/9//2v/f/+P/4f/h/9z/3v/g/93/5f/n/+j/6v/t//D/9//0/+//7f/t//f/9//w
/+z/7//v//D/8P/t//H/9f/5//n/9f/w//D/9f/2//P/7P/m/+f/7P/x//D/8//t//D/
7v/t/+//7v/w/+//7//u//D/7v/t/+v/6v/n/+z/8f/6//T/7//s/+r/8v/2//D/6P/u
/+//8//0//L/8f/v/+7/7f/t/+//7//s/+r/6v/q/+3/8f/4//f/8P/y//n/9//1/+7/
7P/s/+//6v/p/+3/8v/v//H/9P/4//b/+v/+//z/+f/3//b/+P/1//H/8//2//r/9//0
//v//v/7//j/+P/5//X/8f/v//H/9f/2//X/+P/y//H/+v/9//7///8AAP7///8AAAAA
AwAEAAcADgAPAAwACwALAA0ADQANABAAGAAXABQAFQAVABUAFwAXABoAHQAhACAAFwAT
ABAADgAQABIAEwASABYAFgAWABYAGgAcABwAHQAWABcAFgAQAAcAAQAAAP//AgAAAAIA
BgAEAAAA///9//z///8AAP////8BAAEAAwABAAAA/v8AAAAA///9//n/+P/7/wAAAQD/
/wIABQAIAAcACAAQAA4ABgALABYAHAAvAFgAeACBAJAAqwDBANUA4gDnAPwAEAEEAdgA
rgCGAGEAOgAQAPv//f/+//z/BAANABIAGwAfACEAGwAUAAwACgAMAAoADAAKAAYABwAI
AAcADgAKAAYACwAQABMAEgASABIAEgATABMAFAARABUAEAAOAA8AEwAUABUAFQAVABUA
FwAOAAcACgASABEADgARABUAFgAWABgAGAAVABkAHgAaABcAGAAXABwAHQAcABQAEQAU
ABYAFwAZACIAJQAmACgAJgAmACQAJAAiACEAIAAhACEAJAAiACAAHQAhACcALwAuACkA
IgAbACMAMAAyADAALwAxADQAMQAvADEAMQAxADEAMQAyADYANgA6ADwAOAA2ADoAPgBE
AD8APgBFAEEAPwBBAEMASABEAEYASQBJAEgARgBAADwAPgA7ADwAPgA+AD4AOwA7AD0A
PAA4ACsALQArACkAKwApACwAJQAiACAAIgAqACoAJgAkACEAHAAVABIAEQAMAA4ADgAQ
ABYADwAKAAwACwAPABAAEQARABAAEQATABsAGAAPAAwAAwAFAAYACQAMAA0ADgAOAA8A
DQAOAA4ADgARABUAFAAPAA4ADQANAAgADAAPAAwACwALABAAFQAVABkAFwAUABIAEQAS
ABcAEgANAAkABwAPABMAEAAQABcAFQAWABYAEwAQABEAEgAPAA4ADAAPABcAGAAVAA4A
CAAMABIAGAAYABoAFQAZABgAEQANAAYAAgAGAAsADwAWABMAEQAOAAwABwAMABEAGgAQ
AAkABAAAAAgADAAGAP7/BgAJAA8AEgAMAAkABQACAAUABwALAA0ACgAGAAQAAgD/////
AgD9////BgASABUADQACAPz/+P/9//r/+/8BAAMA/f/8//z/+f/0//X/9v/7////BAAK
AAcA///2//P/+P/8//n/9v/5//z/+f/2//j/+//5//f/9v/3//r/+v/z//b/+v/4//j/
+P/4//v//P/8//7///8CAAkADAANAA4AEAARAAwACQAJAAsADQALAA0AEQAPABEAEQAR
ABAAEAALAAUADAASABkAHgAWAA8ABgACAAMABAAFAAYACQAIAAgABQAFAAMA/P/0//P/
9f/3//j/8f/w//H/8P/p/+f/5P/l/+//9f/5//v/9v/x/+7/6f/q/+r/7v/0//P/8f/t
/+n/7v/z//T/8P/u/+z/6v/p/+z/9v/6//7/AwAGABAAIQA4AE4AYwB4AJUAqwC1AMIA
3QDwAPAA2gCwAIIAWgA/ABoA8v/b/9n/5v/w//D/7//4/wMADQATABEABAD2/+7/6P/q
/+7/7v/s/+z/6v/m/+r/7f/s//T//P/5//b/9P/y//H/8f/w//D/8P/1//H/8P/w//X/
9//5//T/8//y//P/6//l/+n/8v/0//L/9v/7//z/+v/6//j/9f/5//7/+v/1//T/8f/0
//b/+P/z//P/9f/2//b/9//8//3//P/8//r/+P/0//L/9//5//v//////wAA/P/4//b/
+f/+/wUACAAFAAAA+////wgABgAAAAAAAwAHAAUABQAHAAcABwAFAAMAAgAEAAgADgAS
ABAADwAUABkAIAAXABQAGQATAA8ADwAPABIAEAAUABkAGwAZABgAEwAQABQAEQASABQA
DwAMAAYAAwALABAAEgALAAoABQAAAP///v8EAAAAAAD+/wAACAAIAAMAAAD8//b/9v/2
//j/9v/5//j/+f/+//P/7P/s/+n/6v/q/+r/6f/m/+X/5f/r//P/8//5//n/8//u/+v/
6P/m/+b/5f/l/+n/7P/u//D/8//5//r/9//y/+3/6f/g/+f/7f/t/+//6v/s/+7/6//w
/+//7f/s/+r/6v/u/+j/6f/p/+v/9//5//L/7v/x/+3/7P/q/+X/6P/r/+7/7f/p/+b/
6P/v//H/8f/t/+r/6//u//H/7v/y/+3/8f/w/+7/7//t/+7/6v/p/+f/6P/r/+v/6v/q
/+D/4v/k/+r/4v/d/9r/2P/n//D/7//s/+r/5//n/+T/5v/p/+v/7v/v/+//8f/x/+//
7P/r/+r/6f/r//D/7f/p/+z/9P/z//D/6P/l/+T/5v/i/+L/5//t/+n/6v/s/+//7P/v
//L/7//t/+z/7P/v/+3/6v/t/+//8v/u/+r/7//s//X/+v/3//T/8f/u//D/8v/z//b/
9P/0//j/+P/4//j/+f/5//r/+////wUABwAFAAcACwAIAAcABAABAAIABAABAP3/AQAE
AAgACgAHAAUAAQACAAQABAAEAAQA///6//b/7//1//f/9P/w/+n/6f/p/+j/4f/g/+H/
4P/h/+P/5P/p/+r/6f/m/+H/3//d/93/2//b/9r/3f/i/9//3f/Z/9X/2//h/+P/4P/e
/97/3v/f/9D/3v/q/+7/8f/0//T/AQAUACgARQBkAH8AmQCjAJ4ArwDKANAAvgCeAHoA
UAAtABYA9P/V/8v/0P/W/9r/2f/e/+v//f8JAAEA7v/g/9r/3P/e/+T/5v/m/+L/4P/c
/+D/3//c/+L/6P/j/97/2v/W/9v/3//i/+b/5f/r/+j/6P/l/+f/5v/l/+P/4//j/+X/
3//b/+H/7P/r/+b/5//p/+r/6P/o/+b/5P/p/+//7P/p/+j/5f/o/+r/7P/n/+f/5v/m
/+X/5f/q/+v/6v/q/+z/7v/u//D/7f/r/+n/6f/s//D/7//u/+T/4//k/+f/7//x//H/
8f/y//r/9//w/+z/7f/v/+v/7//z//X/9//4//f/9//6//n//P/9//j/9P/4//z/AgD8
//z/BAABAAAAAQACAAYA///+//7/+/8AAAIAAAAAAAAA+//6//r/9//2//L/8f/6//7/
///3//n/9f/x//H/9f/8//n/+v/2//b//P/6//X/9P/y/+7/6v/q/+z/6v/t/+z/7f/y
/+7/6v/t/+3/7P/q/+j/5f/i/+H/4f/n/+z/6//w/+//6P/k/+L/4P/c/9z/2//b/93/
3v/e/97/5//v//L/8f/w/+//7//q/+n/5//f/9n/3v/m/+7/8f/w/+3/6f/m/+j/6v/w
/+z/7P/r/+z/9//0/+r/4//j/+j/7P/v/+//7f/t/+3/6f/l/+L/5P/r//H/8f/t/+r/
6f/s/+//7P/z/+//9P/0/+3/6f/i/97/4v/l/+f/7P/u/+3/6//q/+P/5v/p//D/6v/l
/+L/4P/o/+z/5v/e/9//3f/e/9z/4f/l/+j/7P/o/+X/5P/h/97/2v/Y/9b/1v/X/9v/
1//V/9r/5P/l/+P/3P/a/9r/4P/c/9z/4f/k/9//3//g/97/2v/c/97/3v/d/93/3v/g
/9v/1f/V/9v/4P/e/9z/3v/g/9z/2P/X/9f/0v/N/8//1//d/9z/2f/Y/9f/1v/a/9z/
3f/g/+P/5v/t//D/7f/s/+z/6//q/+n/6//v/+z/5//m/+f/5//p/+n/6f/t//L/8v/x
/+//7v/u/+z/7P/r/+j/6v/r/+z/7f/u/+7/7P/r/+f/5//n/+L/3P/Z/9v/3f/e/9b/
1P/U/9L/0P/R/9H/1f/V/9X/0//P/9P/0//V/9X/0P/M/8z/zv/S/9X/1v/X/9r/3//g
/9z/2P/U/9D/zf/S/9z/4P/g/+f/8P/4/wMAFAAqAEMAXgB5AJcApQCoALUA0ADeAL4A
ggBcAD4AFQD0/9b/v/+//8L/xP/S/9n/0v/T/+P/7f/l/9j/yv/A/8L/x//O/9H/0v/K
/8T/vP+8/7r/tv+7/8D/vf+6/7j/tv+2/7f/t/+4/73/xf/E/8b/vv+9/7n/tf+1/7X/
tf+3/7P/sf+5/8b/wf+6/7n/uf/A/8T/yv/O/8f/x//I/8D/wf/E/8X/zP/M/8z/xf/D
/8T/xv/H/8n/0P/T/9T/1v/X/9j/1//Y/9f/1f/T/9P/1//c/9z/3P/U/9P/1P/X/93/
3f/b/9n/3f/m/+T/3v/g/+P/5//l/+b/6f/q/+v/6f/n/+b/6P/o/+z/7v/q/+r/7v/y
//j/9v/4/wIAAQD5//f/9f/2//T/+P/9/////v/+//r/+P/4//P/8v/y//H/8v/w//H/
9f/4//j/7//q/+P/3P/Z/9//6v/r//D/5v/i/+T/3v/c/9z/2//Y/9n/2v/d/9z/2v/W
/9T/1v/S/87/0f/R/9f/2v/d/9//2P/V/9P/1//a/9f/2v/X/9H/zP/J/8b/y//Q/9T/
2f/b/9z/3P/c/97/4f/f/9n/2v/Z/9n/1P/a/93/2v/Z/9n/3v/j/+P/4v/f/9v/2P/e
/+T/7v/u/+f/4//h/+n/5//e/9j/2f/g/+j/7//z/+//7f/r/+X/3v/Y/9f/2//k/+n/
6v/s/+f/6P/p/+T/5//h/+T/4v/k/+f/5//q/+f/5//m/+j/6v/p/+f/5v/d/+D/4//q
/+j/5f/k/+T/6v/u/+j/4P/h/+H/5P/k/+P/4//i/+L/4//j/+X/5f/m/+b/6P/q/+b/
5f/n/+H/2//e/+b/5f/l/+D/4P/i/+f/5P/l/+v/6v/h/93/2v/g/+L/6v/y//D/7f/r
/+r/6P/j/93/3f/k/+j/5f/i/+T/5v/i/97/4v/n/+f/5//p/+v/7//w/+X/5P/k/+P/
4P/k/+b/6P/q/+n/6P/n/+b/6P/q/+z/7v/v//D/8P/y//P/9v/9/wAA+//4//b/8//3
//v/AgALAAcAAwADAAUAAgADAAIAAQADAAYABAABAP7//v////7/AgAFAAYADAAHAAQA
AQD+//r/9v/z/+3/9v/7//v/+v/1//X/9f/0//L/8v/0//T/7P/n/+H/3//m/+n/6v/p
/+j/5f/k/+H/4v/i/+b/7P/u/+//7v/t/+v/6//n/97/4v/k/+b/6f/s/+b/6v/q/+P/
6v/+/xUALgBEAFUAbACFAJUAnwCsALsAzADiAOgAygCiAIAAWQAmAPD/0//Z/9r/0v/a
/+X/5v/r//n/+//5//z/+P/o/+b/4v/i/97/2P/X/9b/0//Y/9j/1v/d/+T/5v/k/+P/
4v/e/93/2//a/9n/3//c/9z/3f/h/+L/4//f/93/2//b/9j/1f/c/+j/5v/g/+D/4f/k
/+T/5v/m/+D/4//n/+L/3//e/9v/3v/n/+z/6v/t/+r/6P/l/+P/6f/r/+v/7P/s/+z/
6v/q/+3/7//x//X/9f/4//b/9P/q/+n/6v/t//b/9//2//X/+P8CAAEA/P/6//3/AQD/
//3//////////v/9//3/AAAGAA4AFAAUAA0ADgAPABIADwAQABkAFwARAA8ADQAOAA0A
EAAUABUAFAAUABAADgARAA0ADQAOABEAFAAUABcAFwAWABIABQAHAAMA//////7/BAAA
AAAA+v/6/wAA/v/6//j/9f/w//D/8P/y//D/8v/w//D/9P/w/+z/7//v//H/8P/v/+3/
6//r/+z/8//x/+v/6//l/+r/7v/0//r/8//w/+z/6f/q/+z/7f/u//L/+f/7//n/9v/z
//H/6v/w//P/8P/v/+3/8v/3//f//P/7//n/+P/3//j//f/4//X/8//z//3/AAD6//f/
+//6//z//f/7//z///8CAAEA/f/6//z/AwAIAAkABgAEAP//AAABAPz/AAD7/////v8A
AAMAAwAGAAIAAQD//wAAAwAFAAYACAD+//7//v8CAAIAAQACAAQACwAOAAcA/v8EAAcA
DQAQABEAEQAQABAAEAAPABAADwAJAAQAAQD+/wAABQANAA0ABwAIAA4ACwANAAgACAAK
ABIAEAASABkAGwAVABQAFAATAA4ADwAQAA8ADwAQABIADQAFAPz/+f8JABYAHAAiAB8A
HAATAAoADgARAA8ADQAPABEAFQAWABkAEAAMAA0AEAAUABYAGAAaABcAFAASABAAFAAa
AB4AJAApACoAJwAmACUAIwAhAB8AJQArACoAJwAlACcAJwApACYAJQAmACgAKQApACwA
MAAvAC4ALQArACYAKAAoACgAJgAmACYAJAAlACEAIwAjAB0AFgAQAA8ADwAOAAoACgAP
ABAADQANAAYABQAGAAUACAAJAAwADQAJAAMA/v/4//z/AgAFAAcABQADAAUACQAHAAAA
/v/8/wIACwASABQADAAMABUAGgAeACkAPABWAHMAkACzAMcAyQDUAOcA9gAAAfQA0gCw
AJAAawA+AAgA6//3/wYABAAKABcAFgANAAkADwAZABoAEAAGAP7///8EAAUABAAEAAIA
/v8CAP3/+P/8/wAAAgACAAMABAACAAEA///+//z/AQD9//z//P8BAAMABQABAAEAAQAD
AP3/+f///woABgAAAAAAAQABAAAAAQAAAP//AwAIAAQA/f/8//n//P8CAAQA/////wAA
AAD/////BQAHAAcACAAFAAQAAQAAAAQABQAGAAkACQAKAAYAAgD9//3///8DAAkACQAH
AAUAAwAKAAYA/v8AAAMABwAFAAgACwAMAA0ACgAJAAkADAARABgAHQAcABkAHAAfACQA
HQAaAB8AGQAWABcAGAAcABoAHgAjACUAIQAeABcAEgASAA0ADAAMABAAFAAVABkAGwAc
ABoADwAMAAcAAgABAAAABgACAAIA/v/+/wQAAgADAAQABAACAPv/+P/3//L/9f/0//X/
+v/1//L/9v/3//X/8v/v/+v/5//n/+j/7//w/+3/8P/t/+3/7P/t/+7/7f/u/+7/7//q
/+j/5f/i/+f/7f/u/+v/7f/t/+7/6v/t/+//6//p/+b/6v/u/+3/7v/r/+f/5P/p/+7/
9//2//H/7f/r//P/8//s/+j/6//t//D/8v/x/+//7//v/+v/6v/o/+v/8//2//X/8P/s
/+3/8P/z//D/8//t//D/7v/p/+f/4v/g/+P/5//q//D/8f/x//D/8P/m/+j/6v/w/+j/
4//g/97/5v/q/+T/3P/l/+n/8P/0//D/7f/p/+b/5P/j/+T/4//l/+T/5f/m/9//3f/e
/9f/2f/g/+z/7//u/+j/5//o/+n/4v/f/+H/5//j/+T/5v/o/+T/5v/o/+j/5//n/+j/
5//h/9r/2f/e/+L/3//c/+v/5P/g/97/3P/a/9//4v/k/+j/6f/s//P/9v/x//D/8P/v
//L/8//3//3/+v/1//T/9f/z//P/8f/v//P/+P/4//f/9P/0//X/9P/3//f/9f/4//b/
9v/2//b/9//2//b/8//z//H/6v/i/9n/1f/R/8z/zv/U/9z/4v/b/9n/1v/X/9b/1f/S
/83/0v/T/9b/1//X/9b/2f/e/9v/2f/V/9H/0f/T/9H/yv/P/9T/2f/f/+D/4P/a/9T/
0f/U/+D/8f8MADAASwBeAHUAiwCdAKIAowCwAMYAwgCgAHQAUAAvABQA9P/P/73/yP/W
/9b/2f/e/9n/1//X/9X/3P/w//D/3P/a/9z/2v/W/9T/0v/O/9L/0//Q/9b/3P/Y/9T/
0f/O/8z/y//J/8j/zP/V/9X/2P/V/9f/1v/V/9P/0//T/9X/0P/N/9T/4P/Y/87/yv/H
/83/0P/V/9j/1f/Z/97/2v/U/9L/zv/Q/9X/2P/U/9X/0v/Q/83/y//S/9X/1v/Y/9X/
0v/N/8r/zv/P/9D/0//S/9T/0f/O/8r/zf/S/9n/3P/b/9j/1f/W/97/2//U/9b/2f/d
/9v/2//d/93/3f/d/93/3v/i/+P/5v/n/+L/3//i/+X/6v/p/+r/8//x/+n/5f/h/+D/
4P/k/+n/6//u/+7/6v/o/+v/5//n/+j/5v/m/+P/4//r/+7/7v/l/+b/4//g/+H/3//k
/9//3v/W/9T/2P/U/9f/2v/c/9z/2v/a/9z/2v/W/9D/zP/M/8r/yP/N/8//1P/U/9T/
0//Q/8//z//V/9H/yf/H/7//wv/G/8z/0v/O/8z/yf/H/8X/xv/G/8b/yv/R/9P/0f/P
/83/zP/G/8r/zf/K/8n/yP/M/9D/z//Q/83/yf/G/8r/zv/W/9T/z//L/8n/0f/N/8T/
zP/T/w==
         </WaveFormData>
      </LeadData>
      <LeadData>
         <LeadByteCountTotal>10000</LeadByteCountTotal>
         <LeadTimeOffset>0</LeadTimeOffset>
         <LeadSampleCountTotal>5000</LeadSampleCountTotal>
         <LeadAmplitudeUnitsPerBit>4.88</LeadAmplitudeUnitsPerBit>
         <LeadAmplitudeUnits>��V</LeadAmplitudeUnits>
         <LeadHighLimit>2147483647</LeadHighLimit>
         <LeadLowLimit>268435456</LeadLowLimit>
         <LeadID>V1</LeadID>
         <LeadOffsetFirstSample>0</LeadOffsetFirstSample>
         <FirstSampleBaseline>0</FirstSampleBaseline>
         <LeadSampleSize>2</LeadSampleSize>
         <LeadOff>FALSE</LeadOff>
         <BaselineSway>FALSE</BaselineSway>
         <ExcessiveACNoise>FALSE</ExcessiveACNoise>
         <MuscleNoise>TRUE</MuscleNoise>
         <LeadDataCRC32>1133120164</LeadDataCRC32>
         <WaveFormData>
AgACAAIAAgABAAAA///+//z//P/8//z//f/+////AAD+//7//v/+////AAABAAIA///+
//3//P/8//z//P/8//r/+v/6//r//f/+////AAD+//7//v/+//v/+v/5//j/+//8//3/
/f///wEAAwADAAQABQAHAAgABQADAAMAAQABAP////8BAAIAAgAAAP//+//1//D/7P/q
/+r/7P/s/+7/7v/w/+7/7P/u/+7/7v/x//H/8f/x//L/9v/4//b/8//0//X/9P/0//X/
9v/4//n/+v/6//v/+v/7//v/+v/4//j/+v/7//r/+f/5//j/+f/4//n/+v/5//v/+//6
//j/+P/4//n//f8CAAgACQAMAA8ABADv/+L/3f/Q/7f/nv+I/3L/Yv9U/0b/O/89/0X/
TP9W/13/Wv9V/13/bv+B/5X/qP+4/8L/yP/O/9f/3f/n//D/+v8EAAcACAAJAAkABwAE
AAQABgAEAAQABgAKAA0ADQAMAAsADQANAA0ADQAKAAoACwANAA0ADgAOAA4ADAAOAA8A
EAAOAA0ADQALAA0ADgAQABEADwAOAA8ADwAPAA0ADAALAAsADAAOAA8AEAAQAA8ADQAK
AAoACgAMAA8ADwAPAA8AEAAPAA8ADwASABEAEgATABAADwAOAAwADAAMAAwADQAQABIA
FAAUABEAEAARAA4ADQANAA0ADQAOAA8AEAARAA8ACQAFAAMABgAKAAsACgAIAAoACwAL
AAsACAAHAAcABAAEAAMAAwAFAAQABAAEAAQABAAEAAQABAAEAAQABAAHAAgACQAMAAwA
CQAFAP//AAD///////8AAAEAAwAGAAEAAAD///7/AAABAAMABAAEAAMAAwAFAAUAAwAB
AP////8AAAEAAwADAAMABQAFAAMAAQABAAIAAAAAAP///P///wAAAgAFAAIAAQAAAP//
AgACAAMABAADAAMAAwADAAMAAwAFAAMAAgACAAEA/v/9////AwAJAAkACQAFAAUABwAI
AAgACAAFAAQABAAFAAQAAgD8//n/+f/9/wIABAAGAAcACAAIAAcABgACAAAA/v/+//7/
AAACAAIAAgACAAEAAQABAP7/AQACAAQABQAEAAMAAQAAAAIAAwADAAQAAgACAAMAAwD/
//v/9f/z//n//f///wEAAQAGAAgACwAJAAYABAACAAAA///+//3//v8AAAMABQAFAAMA
AAD+/wEAAgACAAIAAQABAAAABAACAAIAAAAAAAMAAwADAAMAAwAEAAQABAACAAEAAQAA
AAMABAAFAAQABAADAAMAAwAEAAMAAQD//wIAAwADAAMAAQABAAQABAADAAUABQACAAQA
BAAEAAQABAAEAAQAAwAFAAcACQAJAAcABwAIAAgABQAFAAcABwAMAAsADAAPAA8ADgAL
AAkAAwD9//j/9P/y//L/9P/0//T/9P/2//T/9f/4//n/+v/5//n/+f/5//n//P/9//r/
/P8AAAQABgACAP///P/6//v//P/8//3/AAABAAEAAAACAAIABAAFAAUABQAGAAYABAAA
AP7//P/+/wEAAgACAAMABAAFAAcABQAIAAwADwAWABsAEgD///D/4//Q/7n/qP+U/3j/
Zv9c/07/Rf9N/1H/TP9O/1v/YP9h/2n/eP+F/5f/rP++/8j/0v/c/+P/6//1//7/BgAM
AA4ADgAOAA0ADQAKAAoADAALAAoACwAOABIAEwATABMAEAAPAA4ADQANAA4AEAATABcA
GAAYABgAEwASABAADgAPABEAFAAVABQAFAAVABUAFQAUABUAFQAWABUAFQAVABIAEgAT
ABMAEwASABAADQAOAA4ADgAQABcAFwAXABcAFgAVABUAFQAVABMAEwATABEAEQARABAA
EgASABIAEwASABIAEgAQAA8ADgAPAAwADQANAA0ADQANAA0ADQANAA0ACQAHAAcABQAI
AAgABgAHAAoADAANAAkABgAFAAUAAgACAAEAAQD///7//v/+/wAAAAAAAAAAAAAAAAAA
AAD///7//f/+/wMABQAGAAUABAADAAMAAwADAAMABAAGAAYABgAGAAYABAADAAMAAgD+
//3//f///wQABQAGAAcAAwACAAEAAQACAAMABgAHAAMA///9//z//v8AAAEAAAAAAAAA
AQADAAUABQAFAAUAAwACAAIAAgAFAAUABQAFAAYABwAKAAkABgAGAAUAAgABAAEAAwAH
AAcABwADAAMAAwAEAAQABAACAAIAAwAFAAMAAgD9//v/+////wQABgAJAAkACQAIAAUA
BAAAAP7//f/8//v//P///wAAAQACAAEAAQABAP7//v/+///////9//3//P/8///////+
//7//v/+//////8AAP///P/9//7////+//3/+v/+////AQABAAAAAAAAAAIAAQAAAP//
+//6//r/+f/8//3//f/+//z//P/7//r/+f/5//j//P/6//r/+P/4//v/+//7//v/+f/6
//r/+v/3//f/+P/4//v//v8BAAIA/P/5//f/9v/6//z//v8AAP///v/9//v//f///wEA
AQABAAEAAgACAP7//f/+//3//f/7//v//f////7/+//5//j/8//v/+z/7P/u//L/9P/x
//D/8f/u/+7/8P/w//D/8v/z//T/9f/1//j/+f/2//P/9P/1//T/8v/x//D/8P/y//L/
8f/x//T/9//5//r/9f/y//H/7//y//X/+f/8//v/+P/3//b/+f/7//v/+v/1//T/8//z
//P/+P/8/wcADAAPAAoA+//o/9v/0P/B/67/oP+O/3r/cP9s/1//V/9f/2j/av9v/3T/
a/9j/27/g/+R/5b/oP+y/8L/zv/R/9X/4f/s//L/9P/6//z//v////3/+v/6//z/+v/6
//z/AAACAAEA///9/wEAAwAFAAcABQAEAAQABQAJAAoACgAKAAUABAACAAAAAQADAAYA
BwAHAAgACgALAAkACAAJAAkACgAJAAkACQAIAAgACQAJAAkACAAGAAMAAwAEAAUACAAN
AA0ADQANAA0ADQAOAA8ADAAJAAgABwAGAAUABAACAAcACgANABEADgAMAAoABgAIAAgA
CgAIAAoACwAMAA0ACwALAAsACwALAAcABQAFAAQABgAFAAIAAgAGAAkACwAHAAQAAwAD
AAAAAAD//////v/8//v/+v/+/wAAAgAEAAMAAgABAAAA/v/+//7/AAAFAAcACAAHAAYA
BQAFAAUAAwABAAAAAAD//wAAAQACAAEAAQACAAIAAgABAAEAAwADAAEA///9//3//P/7
//v/+f/5//v/+/8AAAEABAAIAAcABgAEAAAA/v/+////AQABAAEAAQABAP///v/+//7/
////////////////AQD///3//v/+//z/+//7//3/AQABAAEA/f/9//7//v/9//z//P/8
//3///8BAAAA+//5//f/+f/8//z//////////v/9//z/+P/2//f/+P/5//z/+v/4//b/
9P/2//n//P/8//z//P/9//3//f/9//z//P/6//n/9//2//f/+P/6//v/+v/3//L/8f/0
//f/+P/5//b/+v/7//3/+v/4//f/9v/6//v//P/9//v/+v/6//n/+f/5//j/+P/5//r/
+v/6//r/+//7/wAA/v/8//j/9v/1//X/9f/1//b/+P/5//r/+v/7//3//v8AAAAAAAD+
//3/+//6//n//v///////////wAA///+//3//P/+/wAAAgADAAMABQAHAAcACQAJAAoA
CgAHAAcACQAJAAkABwAHAAkACgAKAAgABwAFAAEA/v/8//j/+P/6//r//P/8//7//P//
/wIAAwAEAAUABQAFAAUACAAMAA4ADAAJAAoACwAKAAsADQAPABIADwAOAAwACwAMAA0A
DQAMAA4ADgAQABEAEwATABQAFAAWABQAFAAUABcAGQAZABgAFgAWABYAFwAfACAAGAAX
ACQALwAmAA0A+P/z/+z/1//A/67/lP+C/3b/Zv9Z/2H/cf94/3z/f/94/3P/ef+E/5H/
o/+4/87/4P/o/+7/9//9/wcAEAAWABQAFwAYABkAGQAbABgAGAAaABoAGgAcACAAIQAh
ACAAHwAdAB0AHQAdABoAGgAbAB0AIgAkACUAJgAkACQAIwAiACEAIQAiACEAIAAgACEA
IQAiACIAJAAlACMAHwAcABkAGgAcAB8AIQAfAB4AHAAZABsAHAAdACAAJAAjACIAIQAf
AB0AHAAbABwAGwAcAB0AHQAdAB0AHAAaABoAGgAbABsAGgAZABYAFwAYABsAGgAXABUA
EwARABMAFQAXABkAFwATABEAEQAPABIAEgAQAA4AEAARABEADwAMAAsACwAMAAwACwAL
AAkACAAIAAgABwAGAAUABAAGAAYABgAGAAgACAAIAAoACwALAAoABwAGAAUABQAFAAUA
BQAGAAgAAwACAAEAAAADAAUACAAKAAUAAwACAAMABAADAAIAAQABAAIAAwAFAAQAAwAE
AAMAAwABAAEAAgAFAAYABgAEAAMAAgACAAMAAwADAAMAAwAFAAYACAAKAAkABwAFAAMA
AQABAAMAAQADAAYACAAIAAQAAwAEAAcACQAJAAUABQAJAAoACgAKAAgACAAJAAsACQAI
AAMAAQD//wEABAAEAAgACQAKAAoACAAIAAUABAACAAAA/v/+/wIABAAGAAgABwAHAAcA
BAAEAAQABQAFAAYABwAHAAgACAAHAAUABAAEAAQABQAFAAgABwAEAAUABAAFAAQAAwAA
AAQABQAHAAcABgAGAAYACAAHAAYABQACAAIAAwADAAYABwAHAAgACQAKAAoACgAHAAUA
AgAEAAYABgAEAAQABQAFAAUABQADAAQABAAEAAUABQAGAAYABQAEAAMAAAACAAEAAQAB
AAUABwAIAAkABQADAAAA/f///wEABgAIAAUA///7/wEABgAGAAYABgAGAAkACgALAAwA
CgAJAAoACwALAAsACwAMAAwACwALAA0ADQAPAA0ADQARABEAEAANAAwACgAGAAMA/v/6
//j/+P/4//j/+P/6//j/+P/6//r//v8BAAMABQACAAIABQAGAAYABAAGAAgACAAHAAcA
BwAIAAgACAAHAAUABgAHAAcABgAGAAYACAALAA0ADwASABAADgAKAAgACAAJAAsACwAL
AAoACwAMAAUACwAWABwAHQAiACMAGAAFAPr/7//Y/8H/sP+i/4r/dP9q/17/Tf9J/0//
UP9U/2P/Zv9j/2//gv+R/5//sP+8/8j/2P/m/+3/9f///wQACAAMAA8AEAARABEAFAAS
ABMAFgATABIAEwAWABsAHQAeAB8AHQAdAB0AHQAaABoAGwAdACEAIgAiACIAHAAcABsA
GgAZABkAGgAZABgAGAAZABkAGwAcAB8AIQAhAB8AHgAdABoAGgAbABsAHwAgACAAHwAb
ABoAGQAaACEAIQAhACEAIgAjACUAJwAkACEAIAAfACAAIQAiACIAIQAgAB8AHwAfAB4A
HQAaAB4AIAAkACQAIwAjACMAIwAgAB8AHgAdACAAHQAcAB0AHQAgACAAHgAaABwAHQAd
ABgAFAASABEAEQASABIAEwAVABQAFAAUABEAEAAPAA4ADwAQABEAEgATABQAFQAYABgA
FwAVABEAEAAPAA8ADwANAA0ADgAQABAAEAAQABAADwAPABAAEAANAAsACgALAA8ADwAP
AA8ACwAKAAkACQAMAA0AEAARABEADwAPABAAEwAUABQAEgARABAAEAARABIAEwAUABUA
EgAQAA8ADgARABEAEQARABEAEQATABEAEwAUABQAEgAQABEAFAAZABsAGwAXABcAFgAU
ABEADgAKAAoACwANABEAEgAPAA8ADwARABQAFAATABEADwAMAA4ADgALAAoADAAOABAA
FAAUABIAEAAOAA4ADwAQAA4ADAAMAA0ADQANAA0ADAAMAA8ADwAOAA4ADgAOAA8ADwAP
AA0ACQAJAAsADQANAA0ACgAOAA8AEQAQAA4ADQAMAA4ADQAMAAsADAAMAA0ADQANAA0A
DAAMAA8AEAAQABAADQALAAgACgAMAAwACgAKAAsACwALAAsACQAKAAoACgAKAAsADQAO
AA0ADAALAAgABgAFAAUABQALAA0ADgAPAA8ADwAOAA0ADAALAA0ADAAJAAsADAAKAAoA
CgAKAAsADAANAA0ADwARABMAEwAVABUAFgAWABQAEwAUABMAFwAVABUAFwAWABQAEAAN
AAoABQABAP7///8AAAMABAADAAIAAwAAAAIABAAEAAQAAwADAAMAAwAEAAgACgAIAAQA
BgAIAAgACQAJAAkACgAKAAoACQAJAAsADQAOAA4ADQAMAA0ADQAMAAsACwAKAA0ADAAN
AA4ADwARABEAEAALAAoACQAJABEAGgAgACEAJAAhABQA///u/+X/1v+//6z/nP+C/27/
ZP9Y/1H/Xf9l/1z/XP9l/2b/Y/9r/3r/j/+r/77/xv/Q/97/6v/x//v/BQAMAA4ADgAR
ABIAEwATABIADgANAA4AEQAUABkAIAAfAB0AGgAXABkAGwAdAB8AHAAcAB0AHwAeAB4A
HQAcABsAHAAcABwAGQAZABoAGQAcAB4AIQAjACMAIgAjACMAIAAdABsAGQAaABwAHwAh
AB4AHAAZABUAFQAWABcAGgAgACEAIgAjAB4AGwAZABcAGwAbAB0AHwAeAB0AHAAaABoA
GgAaABsAHAAcABwAGgAcABwAHgAcABsAGwAbABsAGQAXABUAEwATAA8ADQANAA8AFAAW
ABYAEQASABIAEQARAA4ADQANAAwADAALAAsACQAIAAgACAAIAAgACAAIAAoACgAKAAoA
CwAMAA0AEAAQAA8ADQAJAAoACQAJAAkACgALAA0AEAAOAA4ADgAOAAsACwAMAAwADAAL
AAsADQANAA0ADQANAAkACAAHAAcABgAFAAYABQAIAAcACAAKAAsADAAMAAoADAAMAA0A
DwAOAA0ADAALAA0ADAAMAAwADgAPABAAEQAOAAsACgAFAAgADAAPABAACwALAA0AEQAP
AA8ACwALAA0ADgAOAA4ACgAKAAsADQARABIADwAPAAkACQAKAAgACgALAAwADAAOAA4A
CwAKAAoACgAKAAwAEAAQABAAEAANAA0ADQAKAAkACAAIAAcACAAJAAkACgAKAAkABwAG
AAgACAAJAAkACQAHAAMAAwAHAAkACQAJAAQACAAJAAsACwAKAAoACgAMAAsACgAJAAgA
CAAJAAkACQAJAAgACAAIAAgABwAGAAYABQADAAYABwAIAAcACAAIAAcABgAFAAYACAAJ
AAoABwAHAAgACAAKAAoACgAIAAcABQAEAAMACAAHAAsADAAKAAoACgAKAAoACgAKAAkA
BwAHAAcABQAHAAkADAAOAA0ADQAPAA8ADwANAA0ADwAPAA4ACwAJAAQA///7//j/+P/4
//r/+v/4//j/+v/4//j/+v/6//r/+P/3//b/9f/5//7/AQAAAP3//v////7/+//7//v/
/P///wIABAAHAAQAAwABAP7//P/8//7///8BAAEAAgACAAIAAAAAAAAA//////3/+v/6
//r/+v/7//v/BAAMABEAEgAPAAYA+//q/93/1P/H/7T/pP+M/3b/dv96/2v/Yf9v/3T/
cP95/4b/ff9x/3T/hf+T/57/pv+u/7r/zv/h/+X/3//k//L//P///wAAAQABAAMAAAAA
AAIABAAEAAYACgAIAAUAAQD9/wEAAwAFAAcABQAEAAQABQAHAAgACAAIAAYACAAJAAoA
CAAHAAcABQAHAAgACgALAAgABgAGAAUABwAHAAgACQAIAAgACQAJAAwADAALAAkACAAI
AAgACgAMAAsACgAJAAsACwAMAA0ACwAJAAkACQAJAAkACQAIAAoACgAKAAsACgAKAAoA
CAAIAAgACgAIAAYABQAEAAMABAAFAAYABwAJAAcABwAJAAYACAAHAAQAAgAEAAUABQAB
AP7//f/9//3//v/+/////v/8//v/+v/9//7///8AAAAAAAAAAAAA/v/8//r/+v8AAAEA
AQD//wEAAQACAAMAAAD/////AAD//wAAAQACAP////8AAAAA/f/7//r/+///////////
//z/+v/4//f/+v/7//7///////3//f/+/wIABAAFAAQAAQD+//z/+//5//n/+f/5//v/
/P/+/wAAAQABAAEAAQD/////AQD/////AAAAAP7/+//7//3/AQAAAP//+v/5//7/AAAB
AAIAAAAAAAEAAwACAAAA+v/3//b/+f/9//7//f/9//3//P/8//z/+f/4//r/+v/6//z/
/f/8//v/+v/8//3//v/8//v/+v/6//n/+v/7//v//P/8//v/+f/4//z//v8BAAMAAgD/
//r/+f/9//////////r//v///wEAAwACAAIAAgACAAEAAAD///3//P/8//v//v//////
AAADAAQABAAEAAAA/f/5//r//v8AAAAAAgABAP///f/7//z//v///wAA/f/9//7//v/8
//z//P/6//3//f/+//////////7//f/8//v/+f/3//n/+//8//7/AAAAAAAAAAD+//7/
/v/9//3///8BAAEAAQABAAIAAgACAAMABgAHAAUAAQD/////AgAEAAQABQAAAPv/9//0
//D/8P/y//L/8v/y//T/8v/z//b/9//4//j/9//2//X/9f/4//n/9v/3//r//f/+//z/
+//6//r//P/8//v/+//8//3//f/8//n/+P/5//n/+//7//z//P/9//z//f/+/wEAAwAD
AAIA/v/+//7///8DAAgADAANABIAFwAQAP//6P/V/8b/t/+o/5r/iP9w/2L/Wv9P/0v/
T/9S/1T/Xf9i/1//Z/92/3//hf+a/7L/vv/G/9T/4f/l/+f/7v/2/wIABQAGAAcABwAG
AAIAAQACAAAAAAACAAYACAAHAAUAAwAEAAUABgAHAAYABgAHAAkACQAIAAYABAAAAAAA
///+/wEAAwAGAAcABAAEAAUABQAHAAgACwANAAsACQAIAAcACAAKAA0ADwAOAAwACQAF
AAcACAAJAAwADwAPAA8ADwAPAA8AEAARAA4ACwAKAAkADAANAA4ADgAMAAwADAANAA0A
DAALAAgACQAKAA0ADAAJAAkACQAJAAoACwAMAA0ADwALAAkACQAGAAgABwAEAAQABgAH
AAcABwAEAAMAAwABAAAA/v/9//7//v///wAA/v/+//7//v/+//7//v/+//z//P/8//7/
AQABAAAA/f/4//X/8//x//T/9//7/wAA/P/8//z//P/6//n/+f/4//j/9//3//n/+P/3
//b/9f/x//D/7//v//L/8//2//f/9v/z//L/8v/z//T/9P/y//D/8P/x//P/8f/v/+3/
6//v//D/8v/0//b/9//4//n/+P/3//j/9f/3//j/+P/2//P/8//1//n/+P/3//L/8f/2
//j/+f/6//b/9v/3//n/+P/2//D/7f/u//P/+f/8//z/+//6//j/9v/2//P/8v/1//j/
+/8AAP///v/9//z/+P/3//b/8v/0//b/+f/7//v/+//6//r/+v/5//f/9v/2//b/9//3
//j/9//0//X/9//5//n/+f/z//b/9v/3//n/+P/4//j/+P/3//b/9f/0//T/9f/1//j/
+f/5//r/+v/6//n/+P/4//f/9f/4//f/9v/z//L/8f/x//H/8f/0//j/+//+//v/+f/4
//b/9P/0//T/8v/0//X/9//5//r/+f/3//X/9v/3//f/9//2//X/9//2//H/8f/1//X/
8P/y//T/9v/4//b/9v/2//b/9//4//n/+v/5//j/9//1//j/+//+/////f/7//r/+P/7
//3/AQADAAQAAQAAAAEAAQAAAP3/+//4//P/7//s/+f/5v/n/+b/6P/q/+7/7v/s/+7/
7v/u/+z/6//q/+n/7f/y//X/9P/z//b/+f/6//v/+//7//z/+f/4//b/9f/4//n/+f/4
//n/+v/9/////////wAAAAD///z/+//6//v//f/9//z/+v/6//r/+//7//j//P8BAAgA
EwAWAAcA8v/f/9L/v/+o/5L/eP9e/07/Pv8t/yn/M/88/z7/Rf9I/0X/T/9m/3n/g/+U
/6j/tv/A/8r/z//Z/+f/8v/2//r//v/+//7//f/7//j/+P/6//3//v8BAAYADAANAA0A
DQAMAAsACgAJAAgACAAJAAsADQAOAA4ADgAKAAoACQAIAAkACwAOAA8ACwAKAAoACQAM
AAwADgAPABEADwAOAA0ACQAIAAgABwALAA4AEAARABIAEgASABQAFwAVABMAEQATABMA
FAAVABcAFQAVABUAEwATABMAEgAPAA4ADQANAA8AEAARABAAEgASABQAEgARABEAEQAR
AA8ADwAPAA8ADgAJAAYABQAIAA4AEQASAA4ADgANAAsACwAIAAcABwAEAAQAAwADAAMA
AgACAAIAAgACAAIAAgAAAAAAAAAAAAIAAgACAAQABwAHAAYAAwD///3//P/7//7///8B
AAQAAQAAAP///v/7//v//P/8//r/+f/5//v/+//7//v/+//7//z//f////3//f//////
///9//3//v/+//7//f/6//3//v8AAAMAAAD///7//f/+//7///8AAP//////////////
/wEA//8AAAIAAwACAAEAAQADAAcACQAJAAUABQAGAAYABQAEAAQABAAFAAcABQACAPv/
9//4//v///8AAAMAAwADAAIAAQAAAPz/+v/9//7///8CAAMAAgABAAAA/////////P/6
//r/+//7//z//f/9//7/AAABAAEAAgD///7//v/9//7//f/6//v//P/9//z/+//5//7/
AAADAAMAAgACAAIA///9//v/+f/5//r//P/9///////+//7//v/+//3//P/8//3//f8C
AAIAAgAAAAAAAwADAAMAAwAAAAAA///+//7///8BAAIAAAD+//z/+P/6//v//f///wMA
BQAGAAcABAADAAEA///9//3/AAAAAAcAAQD//wUABgADAAIAAQAAAAAAAAAAAAAAAQAB
AAIABQAFAAUABQAFAAQABAADAAMABgAHAAoACQAMAA8AEAAQAAsABwACAPv/+f/2//T/
9P/2//b/9v/2//f/9P/z//T/9v/2//f/9//3//f/+P/8//7//P/6//z//v/+//3//f//
/wAAAAAAAP////8AAAEAAwACAAIAAgACAAEA///9/wAAAAAAAP7//P/8//3///8AAAAA
//8AAAAAAwAFAAgADAAPABYAHwAcAAkA8P/Z/8r/uf+w/6L/hP9s/2T/WP9H/0X/S/9I
/0j/T/9Q/03/U/9s/4f/mf+o/7b/vP/C/87/3f/p//X//v8AAP7/BgAIAAoACwAMAAoA
CwAOAA0ADAANABAAEwATABIAEQAPAA8ADwAPABAAEAARABMAFwAYABgAGAASABIAEQAQ
ABAAEQATABMAEAAQABEAEQASABIAFAAVABUAEwASABEAEgASABMAEwAUABQAEwARAA4A
DgAOABAAFwAXABcAFwAYABcAFwAXABcAFQAVABUAEwATABMAEgAPAA4ADQANABAAEgAU
ABQAEQAQABEADgALAAsACwALAA4ADwAQABEADgAJAAYABQAHAAoACgAIAAcACgAMAA0A
CQAEAAEA//8CAAQABQAHAAQAAgABAAAAAgACAAIAAgD///7//f/8////AAABAAQACQAJ
AAgABQADAAEAAAD///3//f/+/wAAAAACAAQABgADAAMABAAEAAEA///+////AwAFAAcA
CQAGAAQAAgABAP////8BAAEAAAD9//z//P8AAAQABwAIAAYABAADAAMAAwADAAMAAwAF
AAQABAAEAAQAAwACAAEABAAFAAgABwAFAAYABgAEAAAA//8AAAMABAAFAAIAAwAIAAoA
CwAMAAkACAAIAAkABwAGAAEA/////wEABAAEAAMAAwADAAIAAAAAAP3//P///wAAAQAE
AAQABAAEAAQAAgABAAAA/P/9//7/AAABAAEAAQAAAAAAAgADAAMABAADAAIAAgABAP//
/f/5//n/+//9//3//f/8/wAAAQADAAMAAgACAAIAAAD///7//f/7//r/+v/5//7/////
/wAAAQACAAIAAgD+//3/+//+//7//v/8//z//v///wAAAQD+//7//f/8//3//f/+//7/
/P/8//z/+v/4//f/9//3//z/+P/4//j/+P/4//r//P/+/////f///wEAAQD+//3//f/8
//3//f//////AgABAAIABQACAAAA/P/5//f/8//w/+7/6v/q/+z/7P/q/+r/7P/q/+j/
6v/q/+r/7f/v//H/8//z//b/9//0//D/8v/0//T/9P/1//b/+P/1//T/8v/x//L/8//z
//L/8v/y//T/9f/4//n/+//8//v/+P/3//b/9v/3//b/9P/0//b/+P/7////AgAEAAcA
CgALAAgA///w/+P/1v/F/7T/qP+g/5L/gP94/2//X/9h/2z/dP97/4L/gf9z/27/ef+J
/5L/nv+u/8D/zP/T/9n/4//y//z//P/+//7//v/9/wEAAAACAAYABQAEAAUACAAJAAkA
CAAHAAQAAwACAAEABAAGAAkADQAMAAwACwAKAAUABAACAAAABAAHAAsADQAKAAgABwAF
AAkACgANAA8ADgALAAkABwAEAAQABQAFAAkACgAKAAkABwAGAAUABgANAA0ADQANAAsA
CQAIAAcABgADAAIAAQADAAUABwAIAAcABgAFAAUACAAIAAgABgAGAAYACAAGAAUABQAF
AAUAAwADAAMAAwAFAAMAAwAFAAIABAADAAAA/v8AAAEAAQABAP7//f/9//z//P/7//v/
+//6//r/+v/4//j/+P/4//r//P/+/wAA/v/8//r/+v///wEAAgABAP7//f/9//3/+v/5
//n/+v/4//j/+P/4//n/+f/6//r/+f/5//r//f/8//n/9v/z//P/9P/1//f/+f/5//v/
+//7//n/+f/6//r/+v/5//b/+P/4//n/+//7//v/+//7//n/+P/4//j/+//7//v/+//7
//v//f/7//n/+v/6//j/8//z//X/+f/7//v/9//3//f/+P/4//j/9//4//r//f8BAPj/
8//x/w==
         </WaveFormData>
      </LeadData>
      <LeadData>
         <LeadByteCountTotal>10000</LeadByteCountTotal>
         <LeadTimeOffset>0</LeadTimeOffset>
         <LeadSampleCountTotal>5000</LeadSampleCountTotal>
         <LeadAmplitudeUnitsPerBit>4.88</LeadAmplitudeUnitsPerBit>
         <LeadAmplitudeUnits>��V</LeadAmplitudeUnits>
         <LeadHighLimit>2147483647</LeadHighLimit>
         <LeadLowLimit>268435456</LeadLowLimit>
         <LeadID>V2</LeadID>
         <LeadOffsetFirstSample>0</LeadOffsetFirstSample>
         <FirstSampleBaseline>0</FirstSampleBaseline>
         <LeadSampleSize>2</LeadSampleSize>
         <LeadOff>FALSE</LeadOff>
         <BaselineSway>FALSE</BaselineSway>
         <ExcessiveACNoise>FALSE</ExcessiveACNoise>
         <MuscleNoise>TRUE</MuscleNoise>
         <LeadDataCRC32>4229907316</LeadDataCRC32>
         <WaveFormData>
+P/4//j/+P/2//b/9v/2//T/9P/0//T/9v/2//b/9v/2//b/9v/2//b/9v/2//b/9f/0
//P/8v/y//L/8v/y//T/9P/0//T/8v/y//L/8v/z//T/9f/2//T/8v/w/+7/8v/1//b/
9f/z//P/9f/2//f/+P/6//v/+P/4//j/+P/2//b/+P/5//n/9//1//T/8//x/+//7//u
/+3/7P/r/+3/7f/u/+//7//v/+//7//v/+7/7P/r/+7/8f/z//T/8v/x//H/8P/s/+v/
6//r/+z/7f/u//D/8f/x//H/8P/v/+//7//w/+7/7v/u/+7/8f/x//H/8f/v//H/8f/v
/+7/7P/p/+j/8P/4/wQAEgAfACQAEwDv/8r/r/+Y/3z/Yv9V/0v/PP8n/w7/9v7u/vH+
/P4J/w7/Cv8P/x7/N/9Q/2r/g/+X/6b/sP+8/8X/0P/g/+z/8f/2//r//f/9///////+
//3//v8AAAAAAgAFAAcABwAJAAkACwAKAAoACgAHAAcABwAGAAgACgAKAAoACwAMAA4A
EAAMAAsADAANAA0ADQAOABEAEQARABIAEgAPAA8ADwAQABIAEQAPABIAFAATABEAEAAR
ABMAFAAVABQAGAAZABkAGgAaABkAGQAgACIAIwAkACMAIwAkACQAJwAoACgAKgAsADEA
MgAzADIANQA3ADgAOgA6ADwAPwBEAEUARQBFAEMARQBGAEoATgBQAFIAVABVAFYAVQBT
AFQAVQBXAFgAVQBUAFMAUABRAFAATQBLAEgARgBFAEIAPAA3ADUAMgAuAC4ALAAqACcA
IgAbABUAEwAQAAwACAAIAAgABgAFAAAA/v/+//3//f/8//z//P/4//f/9//3//f/9//2
//b/+P/3//X/9//1//X/9f/0//X/9v/3//n/9//1//T/8v/1//X/9P/z//T/9//4//n/
+P/4//f/9v/4//z//P/8//r/+v/5//b/+P/6//r/+v/8//3///8BAP/////+//7/////
/wAAAAD+//z//v8BAAEA///+//3//f///////v//////AQABAP///f/7//r/+v/8//r/
+f/6//v/+//8//r/+P/7//v/+//7//v/+v/4//j/+P/4//v/+//7//v/+P/4//j/+P/z
//L/8v/x//X/9v/2//b/9v/3//f/9//1//X/9f/1//f/9v/2//X/9f/1//f/9//1//T/
8//x//P/8//z//P/9v/0//L/8v/y//L/8v/y//L/9P/0//T/9v/1//T/9P/0//T/8//z
//L/8v/y//L/9P/0//T/9P/2//P/8f/w//H/8//0//T/8v/x//H/8P/w//T/9P/y//T/
9P/0//T/8//1//X/8//1//X/9//4//j/+P/5//n/9//2//X/9P/2//b/+P/5//3/+//5
//j/9P/x/+7/7f/t/+3/7f/t/+3/7f/u/+//8f/x//H/8f/w//D/7//v/+7/7//v/+7/
8P/x//P/9P/v/+3/7P/r/+v/6//r/+z/7//v/+//7v/t/+3/7f/u/+//8P/x//L/8P/v
/+7/7f/u//H/8v/x//P/8v/w//D/8v/6/wYAFAAlACoAGQD3/9T/tf+Y/3z/av9j/1n/
RP8r/wz/8v7u/vP+9v79/gb/Cv8L/xr/M/9K/2L/f/+Z/6j/uP/E/8v/0v/e/+z/8//4
//z//////wEAAAAAAAAAAgAAAAAAAgAFAAcABwAJAAkACAAGAAUABAAHAAkACwAMAAoA
DAAMAAwACQAIAAgACAAKAAsADgARAA4ADQANAA8ADwAPABAAEAARABEAEQASABAADwAN
ABAAEwATABIAEgASABMAEwATABYAGgAbABsAGgAaABkAGQAdAB4AHgAeACAAIQAjACQA
JgAoACkALAArAC8ALwAvADEANQA4ADoAOwA6ADsAPQBAAEEAQQBBAEIARQBHAEwATQBO
AE8AUABUAFYAVgBVAFQAUwBTAFIAUgBSAFIAUABPAE4ASwBJAEgARgBFAEIAPAA3ADUA
MgArACoAJwAkACMAIAAbABcAFQASAA4ACgAKAAoACAAHAAYABAAEAAMA///8//r/+P/0
//P/8//z//b/9//3//j/9v/1//P/9f/3//f/9//2//H/8P/v/+//8f/z//b/+P/2//X/
8//x//L/9f/2//f/9f/2//b/9v/2//r/+v/6//r/+v/5//b/+P/6//r/+v/4//n/+//9
//3//f/8//z/+f/5//r/+v/5//j/+////////f/8//v/+//9//3//P/7//v//f/9//r/
+f/4//j/9//4//X/8//1//X/9P/0//b/9P/3//f/9f/1//X/9P/0//T/9P/0//P/8//z
//P/8v/y//L/8v/x//L/9P/1//X/9P/y//D/8P/x//H/8f/x//H/8f/x//H/8P/w/+//
8f/x//P/8//y//L/8v/x//D/7//u/+3/8f/w/+//8P/w//D/8P/w//D/8v/y//L/8v/x
//D/8P/v/+7/7P/r/+//8P/x//L/7v/u/+z/7v/x//L/8//0//T/9f/0//H/8f/x//P/
9P/0//T/9f/1//T/9P/0//T/8v/y//T/9f/5//f/9f/0//L/7//s/+v/6//r/+v/6//t
/+3/7v/v/+//7//v/+//8f/y//L/8//y//P/8//y/+//7//w//D/7P/r/+v/6//t/+3/
7f/u//H/8f/x//D/7f/t/+3/7v/u/+7/7v/u/+//7//v/+//7//x//H/7//x//D/7v/u
//D/8v/6/woAHwAsACsAFwD0/9P/vP+k/4z/ff9z/2b/W/9G/yD/CP8P/xj/Gf8e/yD/
F/8Q/yP/Qv9a/23/gf+S/6b/uP/F/87/2P/k/+3/8v/4//v/+//9//7//v/+/wAA///+
////AQACAAMABgAHAAkACAAIAAgABwAHAAcABgAHAAoACwAMAAkACAAIAAgACgALAA4A
EQAMAAsACwANAA8ADwAQABAADwAPAA8AEAAQAA8ADQAQABEAEQAQABAAEAARABEAEQAS
ABYAFwAXABkAGgAaABsAHgAeAB0AHAAcAB0AHwAgACIAJAAlACgAKAArACoAKQArAC8A
MgA0ADcAOAA7AD8AQQBBAEAAPwBCAEUARwBMAEsASgBJAEgATQBQAFEAUQBSAFMAVQBW
AFYAVgBWAFQAUgBQAEwASQBLAEoASgBIAEIAPQA7ADgAMgAwACwAKAApACgAJQAjAB0A
GgAWABIAEQAQAA0ACwAKAAgACAAHAAIAAAD///7//////wAAAQAAAP///f/8//7//f/7
//3/+//7//v/+v/6//r/+v/7//n/+f/6//r//f/9//z/+//6//v/+v/5//f/+P/4//j/
9v/6//r/+v/7//z//P/6//z//v/+//7//f/9//7////9//3//P/8//3//f/+//7//v/8
//7/AQABAP///v/9//v//f/9//z//f/9///////8//v/+v/6//z//v/8//v/+f/5//j/
+P/5//j//P/9//v/+//7//r/+P/4//j/+P/4//f/9v/1//X/9v/3//j/9P/0//X/9f/0
//T/8//y//T/9f/1//X/9P/z//L/8f/z//T/9v/3//b/9f/2//X/8v/y//L/8f/y//P/
9P/1//n/+P/3//j/9//2//X/9P/z//T/8//y//X/9f/1//b/9//4//j/+f/4//j/+P/4
//b/9v/2//b//P/7//v//P8AAAAA/f/8//v/+v/9///////9//7///8CAAQABAAEAAUA
BQAGAAYABgAGAAQABAAGAAcADAALAAoACgAIAAUAAgABAAEAAQABAAEAAQABAAIAAwAI
AAkACgALAA4ADgANAA0ADAANAA0ADAAKAAkACQAIAAoACwANAA8ADgANAAwADAAPAA8A
DwAOAA0ADQANAA4ADgAOAA4ADgAPAA8ADwAPABAAEwAUABMAEgAQAA0ADAAWAB4AIgAq
AD0ARgA3AA8A5v/P/8D/pP+M/4X/e/9o/1P/MP8W/xj/Jf8y/zf/Nv8w/yv/OP9R/2r/
hP+b/7X/yv/U/9j/4f/q//r/CAANAA4AEAATABMAFQAYABgAGAAaABoAGgAcAB8AHQAd
AB8AHwAdABwAHAAcABwAHQAeAB4AHAAeAB4AHgAeAB4AHwAgAB0AHQAfACEAHAAbABsA
HQAfAB8AIAAgAB4AHQAcABwAHQAdABwAIAAiACEAHwAeAB4AHwAfAB8AHgAiACMAIwAk
ACQAIwAjACUAJgAmACYAKAApACsALAAtAC4ALgAwADEANQA1ADUANQA5ADwAPgA9ADwA
PQA/AEUARwBIAEkASwBNAE4AUgBRAFIAUwBUAFMAVABTAFEAUgBTAFUAVgBWAFYAVgBU
AFMAUgBPAE0ASQBGAEQAQAA+ADkANwA0ADAAMAAuACwAKgAmACAAGwAVABIADgAKAAoA
CgAIAAcABAACAAIAAQABAAAAAAAAAP3/+//6//n/9//3//b/9v/5//n/+P/7//r/+f/4
//b/9v/2//b/9//5//n/+v/6//n/+f/4//f/9//5//n/+f/7//z//P/8//r//v/+//7/
/P/8//v/+P/8//7//v/+//v/+//8//3///////7//v///wEABAAGAAIAAAACAAUABQAD
AAIAAQABAAMAAwACAAEAAQADAAMABAADAAIAAgD//wAA/f/7//7//////wAAAAD+/wEA
AQD9//3//f/8//7//v/+//7//v/9//z/+//5//r/+//8//v//P/+///////+//z/+v/8
//3//f/9//z/+//6//n/+//6//r/+f/5//n/+//7//z//P/8//v/+//7//v/+//9//r/
9//2//j/+P/4//j/+v/8//z//P/+//3//P/8//z//P/7//v/+//6//n/+P/6//r/+v/6
/////f/8//z/+f/5//j/9v/2//f/+f/6//z//P/4//f/+P/5//r/+//8//r/+//9//3/
/f/9//3///8AAAAAAAABAAEAAAAAAAAAAgACAAIABAAFAAcABQADAAQAAgD///z/+P/3
//b/9f/1//X/9f/2//j/+//8//3///8AAAAA///9//7///////7//f/9//7//v/8//v/
+//9//3//f/9//z//f/9//3//v/9//3//f/+//7//v/+//3//f/8//v//f/9///////+
///////+//r//v8IABQAIAAvADYAKQAJAOT/x/+s/4z/dv9v/2f/VP87/xz/AP/0/v3+
Bv8N/xT/GP8b/yr/Rf9a/3L/jf+j/7T/xP/Q/9f/4P/s//b//f8EAAgACwALAA0AEAAQ
ABAAEgASABIAFAAXABgAGQAcAB0AGwAaABoAGgAaABsAHAAcABwAHgAeAB4AHQAcABwA
HAAbABsAHQAfAB4AHQAdAB8AHwAfACAAIAAgACEAIgAkACQAIwAhACQAJQAlACQAJAAk
ACUAJQAlACkALgAwADEAMgAyADEAMQAyADIAMQAwADEAMwA2ADgAOwA8ADwAPgA8AD8A
PgA9AEEARwBMAFAATwBOAE8AUQBWAFcAVwBXAFcAWQBaAF4AYQBiAGMAZABkAGYAZgBl
AGMAYwBkAGQAYwBkAGUAZABgAF4AWgBXAFYAVABTAFAATgBJAEcARAA+ADwAOAA0ADMA
MAArACcAJQAiAB4AGgAZABgAFQATABIAEAAQAA8ACgAIAAcABgAEAAMAAwADAAMAAwAC
AAIAAAD///3///8AAAEAAgACAAIAAgACAAMAAAD//////v///////v/9//7/AQACAAMA
BQAGAAYABgADAAYABQAEAAcACAAIAAYABwAIAAcABgAIAAkACwANAAsACwAKAAoACQAJ
AAoACgAIAAYACAALAAwACwALAAsACQALAAsACgAJAAkACwALAAoACQAIAAgACAAKAAgA
BwAIAAkACQAKAAgABgAJAAkABgAFAAQAAgADAAQABQAGAAcABwAHAAcABgAGAAYABgAD
AAIAAgABAAQABAADAAIAAgADAAMAAwABAAEAAQABAAMAAgACAAEA/////wEAAQD+//7/
/v/9//7///8AAAEAAwAAAP3//P/+//7//v/+//z//v/+//7//P/7//r/+v/7//z//P/9
//z//P/8//z//P/8//z//P////3//P/8//z//f/9//z/+f/5//r/+v/6//z/AAD///7/
/f/8//3///////3//v///wIABAACAAIAAwADAAIAAgACAAIABAAEAAYABwAHAAUAAwAC
AP7/+//4//f/+f/5//n/+f/5//n/+v/7//v/+//7//v//v/+//3//f/+///////+//3/
/f/+//7/+v/5//n/+f/4//f/9v/2//n/+//9//7/+//7//v//P/8//z//P/8//3//f/9
//3//f///////f/8//r/9//2/wAADgAaACgANQA2ACUAAwDc/8H/qP+M/3r/c/9j/0z/
Nf8W/wD/Av8J/wb/B/8O/xD/Ef8i/z3/Xv98/5P/o/+0/8L/0P/Z/+T/8v/8/wEAAgAG
AAkACQALAAoACgAKAAwADwAQABMAFwAUABMAFAATABQAFAAVABYAFgAXABgAGAAWABgA
GAAYABgAGAAZABoAGAAXABgAGQAaABsAHQAhACAAHwAfAB4AHQAdAB0AHgAfAB8AHgAi
ACIAIQAfAB4AIAAhACEAIQAiACYAJwAnACUAJAAiACEAJwAqACwALgAsAC0ALwAwADMA
NAA0ADYANwA7ADsAOwA7AD8AQgBEAEgASABKAE0ATwBPAE4ATQBPAFEAUgBWAFkAWgBb
AFwAXABeAF4AXQBfAF8AYABgAF0AXABbAFgAWABYAFYAVQBSAFAATwBMAEoARQBDAEAA
OgA4ADQAMAAxAC4AKQAlAB8AHAAYABQAFgAWABQAEwAQAA4ADgANAAwACgAJAAgABgAF
AAUABQAHAAcABgAGAAUAAwAAAAEA/////////v/9//7///8BAAMAAwAEAAQAAgABAP//
/f/+/wEAAgADAAEAAgACAAIAAwAIAAkACgAIAAYAAwD+/wMABgAHAAgABwAHAAgACQAJ
AAkACAAIAAcABwAIAAgABwAGAAkADQALAAkACAAHAAUABwAHAAYABQAFAAcABwAIAAcA
BgAGAAQABgAEAAMABQAFAAQABAAGAAQABwAHAAMAAwADAAIAAgACAAIAAgABAAEAAQAB
AP7//v/+//7//P/8//3//f///wAAAAAAAP7///////////////////8BAAAAAAD/////
//8BAAEAAAAAAAAA//8BAAEAAQABAAEA/v/7//r/+//8//3//v/+/wAAAAAAAAAA///+
//7/AAAAAP////8AAAAAAAAAAP///v/9//z/AQABAAAAAAD///7//f/8//7/AQACAAEA
AAD//wAAAAACAAIAAwADAAQABAAEAAQABAAEAAYABwAJAAcABQAEAP//+//3//X/9v/3
//j/+f/5//n/+v/7//v/+//7//v/+v/6//n/+f/8//3//f/8//n/+f/6//r/+P/3//f/
9//5//n/+f/6//n/+f/5//j/9//3//f/+P/2//b/9v/2//n/+f/5//n/9//5//n/9//5
//j/9v/2//b/AAAMABgAJwAwAC0AGwD6/9f/wv+s/5L/hf99/27/X/9I/yb/Ev8d/yb/
If8k/yT/H/8c/yv/SP9g/3X/i/+c/7D/xP/T/9j/3P/k/+3/+P/8//////8BAAQABAAE
AAYABgAGAAgACwAIAAcACAAHAAoACgALAAwACgALAAwADAAMAA4ADgAOAA4ADgAPABAA
DQANAA8AEQAPAA8AEAATABIAEQARABAAEgATABQAFgAWABUAEwAWABgAFwAVABQAFQAX
ABgAGQAZABwAHAAbAB0AHgAeAB8AIgAiACEAIAAjACUAKAAqACoAKgApACoAKwAvAC8A
LwAzADcAOgA8ADsAOgA7AD0AQABBAEEAQQBDAEcASgBQAE4ATgBOAE4AUgBUAFQAUwBT
AFMAVABUAFQAVABUAFIAUwBSAE8ATQBMAEoASQBGAEIAPQA7ADgAMgAwACwAKAApACYA
IQAdABoAGAAVABIAEAAQAA4ADQAMAAoACgAJAAQAAgABAAAA/v/9//3//f///////v/+
//z/+//5//v/+//7//v/+v/4//j/+P/5//v/+//8//z/+//7//r/+f/4//n/+P/3//n/
+v/6//r//P8AAAAAAAD+//7//f/6//r//P/8//z//P/9////AQABAAEAAAAAAAEAAQAC
AAIA/v/8//7/AQABAP///v/9////AQABAAAA/////wEAAQAAAP///v/+//7/AAD+//3/
/v//////AAD+//z///////v/+//7//r/+//8//3//v/+//3//P/7//v//P/9//7/+//6
//r/+f/6//r/+f/4//b/9//3//f/+P/5//r/+//7//r/+v/5//b/9f/2//X/9f/2//f/
9//5//n/+f/5//v/+P/1//T/9f/2//f/+P/1//b/9f/0//b/9f/0//T/9v/2//X/9f/1
//T/8//y//P/9P/1//b/9v/z//H/8P/u/+//7//u//H/8f/y//T/8v/y//L/8v/0//f/
+P/3//f/9//5//r/+P/4//n/+f/4//j/+P/4//b/9v/4//n//P/7//r/+v/6//f/9P/z
//P/8//z//P/8v/x//H/8f/z//P/8//z//T/9P/z//P/8v/z//P/8v/z//P/9P/0//H/
7//u/+3/7//v/+//8P/w/+//7v/s/+z/7f/u//D/7//u/+3/7P/u/+//8P/x//P/9f/1
//P/8P/u/+v/6v/u//j/BAASACMAKgAfAAMA2P+1/57/hP9q/2P/W/9M/zn/Hv8C//L+
8/78/gX/Cv8M/wv/GP8x/0j/Xv95/4//mv+o/7r/x//O/9b/4v/n/+7/9P/3//f/+f/5
//j/9//4//b/9v/4//v/+v/5//r/+f/6//r/+//8//7///8AAAAA//8AAP///v/9//z/
/P/8//z//f8AAAMAAgABAAEAAwAFAAUABgAGAAUABQAFAAYABwAHAAYACgAKAAkABwAG
AAkACwAMAA0ADAAQABEAEQATABQAFAAVABgAGAAXABYAFwAZABwAHgAdAB4AHgAgAB8A
IwAjACMAJgArAC8AMgAxADAAMQAzADgAOQA5ADkAOwA9AD4AQgBCAEIAQgBCAEYASABI
AEcASQBJAEoASgBHAEYARQBCAEIAQgBAAD8APAA6ADkANgAyAC0AKwAoACIAIAAcABgA
FwAUAA8ACwAFAAIA/v/6//z//P/6//n/9P/y//L/8f/w/+7/7f/s/+r/6f/p/+n/5//n
/+b/5v/l/+P/4P/h/+X/5//p/+r/5v/k/+L/4f/j/+P/5P/k/+P/4//i/+H/4//l/+X/
5f/n/+j/6P/o/+f/6v/p/+j/6v/q/+n/5v/q/+z/7P/s/+r/6//t/+//7f/t/+z/7P/s
/+3/7//w/+7/7P/u//H/7//t/+z/6//u//H/8v/y/+//7//x//H/7//t/+v/6v/s//D/
8P/x/+//7//u/+7/6//o/+r/6f/p/+v/7f/u/+3/7P/r/+r/6//r/+v/6//p/+r/6//s
/+n/6P/o/+f/6v/q/+n/6P/m/+f/5//n/+X/5f/l/+X/5v/m/+f/5//n/+f/6f/p/+j/
6P/o/+f/5f/l/+X/5f/o/+b/5P/k/+b/5v/m/+b/5P/k/+L/4P/j/+X/5//q/+n/6P/m
/+X/5P/k/+T/5P/l/+b/5//o/+r/5//l/+T/5f/n/+j/6P/n/+f/6P/o/+T/5P/k/+f/
5v/o/+j/6P/o/+b/5v/m/+b/5//o/+n/6v/q/+v/6v/n/+r/6//u//D/7//u/+7/7f/t
/+7/7//w/+7/7v/w//H/8//x/+//7v/s/+n/5v/l/+P/4//j/+P/5P/l/+f/6f/p/+n/
6f/p/+f/5v/k/+P/6P/r/+3/7v/t/+3/7v/u/+r/6f/p/+n/5//n/+f/6P/r/+v/6//q
/+n/6f/p/+r/7P/s/+z/7P/r/+v/6//r/+n/6//r/+n/6//q/+j/6P/q/+7//P8KABcA
JAAjAAkA4v/B/6b/jv9y/1//Uf9A/yn/DP/u/tz+4f7q/u/+9P72/vX+BP8h/zz/Uv9r
/4X/lv+k/7T/vf/G/9b/4v/p/+7/8P/z//P/9f/2//b/9v/4//n/+v/9/wEAAQABAAMA
AwACAAAA///+////AQADAAQABAAGAAYABgADAAIAAgACAAMABQAJAA0ACQAHAAYABwAL
AAsADAAMAAkACQAJAAoACgAJAAcACgAQABEAEQASAA8ADwAOAA0ADwAUABYAFwAWABYA
FQAVABsAHAAcABwAHgAfACEAIgAhACAAHgAeACIAJwAoACkAKwAvADIANAA1ADQANQA3
ADoAOwA7ADsAOwA9AD4AQgBGAEgASgBMAEsATABLAEkASQBJAEoASgBIAEgASABGAEMA
QgA/AD0APQA8ADwAOgA1AC8ALAAoACYAJgAkACIAHwAcABcAEwANAAoABgACAAQABAAC
AAEA/P/6//r/+f/2//T/8//y//L/8f/x//H/8P/v/+3/7P/t/+3/7P/v/+7/7f/s/+r/
6f/q/+v/7f/r/+v/7P/s/+7/7//v/+//7f/v/+//7//v//D/8P/w//D/9P/0//T/9P/0
//P/8P/y//T/9P/0//T/9f/3//n/+f/5//j/+P/1//X/9v/2//b/9P/2//n/9//1//T/
8//1//f/9//2//X/9f/3//f/9v/1//T/9P/2//j/9v/1//T/8//x//D/8P/u//H/8f/w
//H/8v/y//H/8P/v/+7/8P/x//L/8//u/+z/6v/o/+j/6v/t/+//7//u/+z/6v/s/+3/
7f/t/+//7//v/+//7v/s/+v/6f/n/+f/6f/p/+n/6v/r/+v/6f/p/+n/6f/u/+z/6v/q
/+r/6v/q/+r/7P/u/+7/7v/t/+v/6f/o/+j/6P/n/+f/5//m/+X/5P/o/+r/7P/u/+7/
6//p/+j/6P/p/+n/6P/n/+f/6P/o/+z/6v/q/+v/6v/s/+z/7P/s/+v/6v/q/+v/7P/r
/+z/7f/t/+7/7v/u/+//7//u/+7/8P/w//D/8P/0//X/9//1//L/8P/t/+n/6f/p/+r/
6//q/+n/6P/n/+b/5//p/+n/6//r/+z/7P/r/+v/7P/t/+3/7P/r/+v/7v/u/+z/6//r
/+v/6//r/+n/6v/r/+v/7P/s/+z/7f/s/+z/6//q/+z/7P/t/+3/7f/t/+3/7//v/+3/
7f/s/+r/7P/w//j/AAAQACMAMAApAAsA5P/B/6r/kP96/3H/Yf9O/zn/GP/4/uj+6/7w
/u/+9P70/vX+Av8l/0j/XP91/5H/oP+m/7T/w//Q/9z/5v/t//D/9f/5//r//f8AAAAA
AAACAAEAAAABAAMABAAFAAgACQAHAAYABgAGAAQABQAGAAYABwAKAAsADAAJAAgACAAI
AAgACQAMAA8ADAALAAsADQAOAA0ADQAMAA4ADwAQABIADwANAAoADAAQABEAEQASABQA
FQAVABUAFAAYABkAGQAYABgAFwAXAB0AHgAeAB4AIAAhACMAJAAkACQAIwAkACcAKwAr
ACsALQAxADQANgA3ADYANwA5AD4APwA/AD8AQQBDAEQASABJAEoASwBMAE4AUABQAE8A
TgBNAE0ATABLAEwATQBMAE0ATABJAEcARQBCAEAAPAA6ADUAMwAwACsAKgAnACQAJQAi
AB0AGQAVABIADgAKAAkACAAFAAMAAQAAAAEAAQD+//z/+//6//j/9//3//f/+f/5//j/
+P/2//X/8//1//T/8//y//D/7v/u/+7/7//w//H/8//0//P/8//y//H/8//1//X/9f/z
//T/9P/0//L/9v/2//b/+f/6//r/+P/4//r/+v/6//n/+f/6//v/+f/5//j/+P/6//v/
/f/+//z/+v/8/////v/7//n/9//5//v/+//6//n/+f/7//v/+v/5//j/+P/6//z/+v/5
//n/+f/4//j/9//0//b/9f/z//P/8//y//L/8v/y//L/9f/1//X/9f/y//L/8v/y/+7/
7v/v/+//8P/w/+//7v/v//H/8v/z//H/8f/x//H/7//u/+7/7f/t/+3/7//v/+7/7v/u
/+3/7//v/+//7//y//D/7v/u/+z/7P/s/+z/7P/u/+7/7v/w/+//7v/u/+7/7v/t/+3/
7f/s/+v/6v/q/+r/6v/q/+//7P/s/+z/7P/s/+3/7//v/+3/7//v//H/8v/w//D/8f/x
//D/8P/w//D/8P/w//L/8//z//H/7//u/+7/6//o/+f/5//n/+f/5//l/+X/5v/n/+v/
6//r/+v/7v/u/+3/7f/t/+3/7P/q/+f/5//o/+j/6P/p/+v/7f/q/+n/6P/o/+j/5//m
/+T/5f/l/+X/5v/n/+j/6f/q/+r/6f/o/+f/5//p/+n/5//q/+r/6f/q/+z/7v/0/wAA
DwAcACEAFQD6/9v/wv+s/5L/gf99/3L/Xf9E/yL/Bv///gz/Ef8W/xj/Ff8Q/xX/Lv9I
/1v/cf+I/5z/rP+3/8L/zP/Y/+H/5v/s/+//7//x//T/9P/0//b/9v/2//j/+//5//n/
+//7//j/9v/1//T/9v/5//z//v/8//7//v/+//v/+v/6//r/+//9/wEABQD///3//P/9
/wEAAQACAAIAAQABAAEAAgABAP///P/+/wMAAwACAAIAAQABAAAA//8BAAYACAAJAAkA
CAAGAAUABwAIAAgACAAJAAsADgAQABEAEgASABQAFQAZABkAGQAZAB0AIAAiACEAIAAh
ACMAJwApACoAKwArAC0ALgAyADUANgA3ADgAOAA6ADoAOQA7ADsAPAA8ADoAOgA6ADgA
OQA4ADUAMwAzADIAMgAwAC4AKQAnACQAHgAcABgAFAAUABIADgALAAUAAgD+//r/+P/4
//b/9f/w/+7/7v/t/+3/7P/s/+z/7P/r/+v/6//p/+f/5P/i/+P/4//i/+X/5f/l/+X/
5P/i/+L/4v/j/+L/4f/h/+D/4v/j/+P/4//h/+P/4//j/+H/4v/i/+L/4P/k/+T/5P/l
/+b/5v/k/+X/5v/l/+T/5P/l/+f/6f/o/+f/5f/k/+T/5f/n/+j/6P/m/+j/6//r/+X/
5v/n/w==
         </WaveFormData>
      </LeadData>
      <LeadData>
         <LeadByteCountTotal>10000</LeadByteCountTotal>
         <LeadTimeOffset>0</LeadTimeOffset>
         <LeadSampleCountTotal>5000</LeadSampleCountTotal>
         <LeadAmplitudeUnitsPerBit>4.88</LeadAmplitudeUnitsPerBit>
         <LeadAmplitudeUnits>��V</LeadAmplitudeUnits>
         <LeadHighLimit>2147483647</LeadHighLimit>
         <LeadLowLimit>268435456</LeadLowLimit>
         <LeadID>V3</LeadID>
         <LeadOffsetFirstSample>0</LeadOffsetFirstSample>
         <FirstSampleBaseline>0</FirstSampleBaseline>
         <LeadSampleSize>2</LeadSampleSize>
         <LeadOff>FALSE</LeadOff>
         <BaselineSway>FALSE</BaselineSway>
         <ExcessiveACNoise>FALSE</ExcessiveACNoise>
         <MuscleNoise>TRUE</MuscleNoise>
         <LeadDataCRC32>4074990569</LeadDataCRC32>
         <WaveFormData>
7v/u/+7/7v/s/+z/7P/s/+v/6v/p/+j/6v/q/+r/6v/q/+r/6v/q/+r/6v/q/+r/5//m
/+X/5P/m/+b/5v/m/+j/6P/o/+j/5//m/+X/5P/l/+b/5//o/+X/5P/j/+L/5P/n/+j/
6f/o/+j/6v/q/+v/7f/v//D/7v/t/+3/7v/s/+z/7f/u/+z/7P/s/+r/7P/r/+n/5//l
/+b/5v/m/+j/6P/o/+n/6P/o/+j/6P/o/+f/5v/j/+X/5//p/+n/5f/l/+b/5v/i/9//
3v/d/93/3v/f/+H/4v/i/+L/4f/g/+D/4f/h/9//3//f/+D/4f/i/+P/5P/i/+H/4P/e
/9v/2//a/9r/5P/s//r/DAAeAC4AKwAYAAYA+v/1/+f/3P/f/+T/3//M/7H/kP94/2n/
YP9T/zT/Df/0/vv+Fv8x/0n/Y/98/43/m/+q/7j/xP/S/97/4f/n/+v/7f/t/+//7f/u
/+7/8P/w//D/8v/2//j/+P/6//r/+//7//v/+//6//v/+//6//3//v/+//7///8AAAEA
AAD9//////8CAP//AAABAAMABgAGAAkACQAIAAcABgAFAAYABgAGAAYACAAJAAkABwAK
AAsACwAMAA0AEQARABAAEwAUABQAFAAYABsAHQAhACAAHwAiACEAJAAkACYAKQAsAC8A
MgA1ADYAOgA9AD4AQgBEAEUASgBPAFEAUQBUAFQAVwBZAFoAXwBlAGYAZwBlAGkAawBr
AGwAbQBuAG8AbABsAGwAawBmAGYAYQBgAF0AWgBWAFMATgBHAEIAPgA7ADgANgAwAC0A
KAAgABcAFQAQAA0ABwAGAAUAAQAAAP3/+//6//n/9//3//X/9P/x//D/8P/w/+7/7v/s
/+v/7f/s/+r/7P/r/+r/6v/p/+r/6v/r/+z/6f/n/+b/5v/n/+j/6f/p/+v/7P/s/+z/
6v/r/+v/6//t//H/8v/y/+//7//u/+3/7f/u/+7/7P/t//D/8//2//b/9f/1//X/9v/2
//f/9//2//X/9f/4//j/9v/1//X/9//3//f/9//4//j/+P/5//f/9v/1//T/8v/0//T/
8f/0//T/8v/y//D/7//v/+//8P/u/+7/7//t/+7/7v/t/+7/8P/x//D/6//r/+//7//q
/+f/5P/j/+j/6//p/+n/6//s/+z/7P/p/+j/5//m/+j/6P/o/+j/5//m/+n/6v/p/+b/
5f/k/+X/5//n/+f/6f/n/+X/5f/m/+b/5P/m/+b/5f/l/+b/6P/o/+j/5//l/+b/5v/l
/+T/4//j/+P/5v/m/+b/5v/l/+X/5P/k/+b/5v/m/+X/5P/j/+T/4//i/+b/6P/k/+b/
5v/m/+b/5f/n/+f/5//o/+j/6v/q/+z/7f/u/+7/6//p/+j/6P/q/+r/6//s/+3/7v/v
/+7/7P/r/+n/5//n/+j/6P/o/+b/5v/m/+f/6P/o/+j/6P/p/+n/6f/n/+X/5f/l/+P/
5P/l/+f/6P/j/9//3f/b/9v/3P/d/9//4P/g/+D/3//g/+D/4f/h/+H/4f/h/+L/4f/g
/9//3v/g/+H/4v/i/+P/4//i/+L/5v/u//j/DAAkADQAMQAkABYACgD9//X/8v/7/wAA
9f/e/7//nv+G/3n/av9T/zr/Ff/6/v3+GP8v/0X/Zf+A/5P/pf+0/77/xv/Q/9z/4//p
/+v/7f/t/+//7f/u/+7/8P/u/+7/8P/0//b/9v/4//j/9v/1//T/8//2//n/+//8//v/
/P/8//z//P/8//z/+v/6//3//v8CAP7//v/+////AAAAAAMAAwAFAAUABQAFAAUABAAD
AAIABgAHAAcABQAJAAkACAAIAAwAEQASABIAEQASABIAEgAVABcAGAAbABsAGwAfAB8A
IwAkACcAKwAtAC8AMQAzADQAOAA7ADwAPgBAAEEARgBLAE0ATQBQAFQAVwBZAFoAXgBj
AGMAYwBlAGkAawBrAGkAaQBpAGkAagBqAGoAaQBkAGQAXwBeAFsAWABUAFEATABFAEAA
PAA1ADIAMAAqACsAKAAiABsAGQAUABEACwAKAAkABQAEAAMAAQAAAP//+//5//X/8v/v
/+7/7v/u/+//8P/v/+//7//u/+z/7v/u/+7/7//v/+v/6P/m/+T/5//p/+z/8P/t/+z/
6//p/+r/7P/t/+7/7P/t/+3/7f/t//H/8v/y//L/8//z//P/8f/y//L/8P/w//L/9P/2
//j/9//3//f/9f/0//T/8//1//X/9v/6//r/+P/3//f/+f/5//n/+f/5//j/9//3//T/
9P/0//T/8f/y//H/7f/y//L/8P/w//L/8f/x//H/8f/u/+3/7f/t/+7/7v/t/+v/7P/s
/+r/5//n/+v/6//r/+v/6//t/+7/7//r/+n/5//o/+j/6P/q/+r/6v/q/+j/6P/o/+j/
5//m/+n/6v/s/+r/6v/q/+n/6f/n/+X/6P/n/+b/5//o/+j/5v/o/+r/6f/p/+r/6v/q
/+r/6f/o/+j/5//l/+f/5//o/+n/6P/m/+T/5P/n/+j/6f/q/+n/6//r/+v/7P/s/+7/
7v/w//H/8v/y//D/7//v//D/7v/u/+//8P/y//L/8v/w//D/7//t/+v/7f/u/+7/7v/u
/+7/7v/v/+7/7v/u/+7/8v/z//T/8//x//H/8f/v/+v/6//s/+z/5//l/+X/5f/m/+b/
5v/n/+r/6v/q/+n/5//m/+b/5f/l/+X/5f/m/+b/5v/m/+b/6f/p/+n/6P/o/+n/6f/q
/+r/7v/2/woAJAA6AEUAPgAuABoADQADAPb/8f/w/+v/5P/P/6T/gP9z/2r/Vf88/yP/
AP/v/gL/Jf89/1H/Zv97/4//pv+2/8L/0P/g/+f/6//x//P/8//1//f/+P/4//r/+f/4
//n//P/9//7/AQACAAMAAwADAAMAAgADAAMAAgAEAAYABwAIAAYABgAGAAQABAAHAAgA
DAAIAAgACAAJAAoACgANAA0ADQANAA0ADQAMAAwADAAMABAAEQARAA8AEQARABAAEAAS
ABcAGAAYABoAHAAdAB4AHQAfACAAIwAhACEAJQAlACkAKgAtADEAMgAzADQANQA2ADoA
PQA+AEIARgBJAFAAVABVAFQAVgBZAF0AYABiAGIAZQBjAGEAZQBrAG8AcQBzAHMAcwBz
AHIAcgByAHEAbABsAGcAZgBmAGQAYQBfAFoAUwBOAEoARABAAD0ANgA4ADYAMQArACcA
IgAfABkAFwAVABAADgANAAsACgAJAAUAAwD///z//P/8//3//v/8//z/+v/5//v/+v/4
//r/+P/4//n/+f/5//j/+P/4//b/9f/1//b/9v/2//b/9f/z//T/9P/0//L/8//z//P/
8f/1//b/9v/4//n/+f/5//n/+v/6//j/9v/4//r//P/6//n/+f/5//v//P/+/////v/9
//3/AAACAAAA//////3//f/9//3////+//3//f/6//r/+v/6//r//P/8//n/+//6//f/
9v/5//n/+v/7//v/+P/3//f/9v/2//X/8//x//L/8v/w/+7/7//0//X/8//x/+//7//w
//H/7f/r/+7/8P/x//L/7//u/+3/7P/u//D/8v/0//H/7v/v/+7/7v/s/+z/7P/v//H/
8f/x//P/8f/v/+//7v/u/+z/7v/u/+3/7f/u/+//8P/x//H/8//0//T/8//0//P/8//z
//L/8v/y//L/9P/1//X/9v/6//r/9//2//X/9P/3//n/+f/5//v//P///wAAAAABAAIA
AgAEAAMAAwAEAAMAAgACAAIABAAGAAgACAAKAAkABwAFAAMABAAEAAQABAAEAAQABQAJ
AAoACwAMAA8ADwAPAA0ACwALAAsACQAGAAUABQAEAAUABQAHAAkABQAEAAMAAwAGAAYA
BgAFAAYABgAHAAcABQAFAAUABgAGAAYABgAGAAgACQAKAAoACAAHAAUABAAQABoAIAAs
AEQAWABVAD4AJAAcAB0AEQAGAA0AEgAJAPL/z/+s/5z/mf+S/33/Wv8x/xb/Gf80/0//
Z/+B/57/tf/D/8z/2P/m//T/AAAFAAcACgALAAoACwALAAwADAAOABAAEAASABYAFAAU
ABYAFgATABMAEwATABMAFQAWABYAFQAWABYAFgAYABgAGAAWABMAFQAVABgAFAAUABQA
FQAWABYAGQAZABgAFwAWABUAGAAYABgAGAAbABsAGgAXABkAGQAYABgAGAAdAB4AHgAf
ACAAIAAgACEAIwAkACcAJwAnACsAKwAuAC4AMAAzADUANwA5ADsAPABAAEMARABEAEYA
RwBMAFQAVwBYAFwAXgBhAGMAZABnAGsAagBpAGcAawBtAG0AbwBvAG8AbwBwAHAAcABv
AGwAbABnAGYAYABcAFcAUwBPAEkARQBCAD4APAA7ADYAMgAuACcAHwAbABYAEwANAAwA
CwAHAAYAAwABAAAA///9//3/+//6//X/9P/0//T/8v/y//D/7//w//D/7//y//H/8P/w
/+//7//u/+7/7v/w/+//7//w//D/8P/w/+//7f/u/+7/7v/v//H/8v/z//L/9f/1//T/
8v/z//P/8//1//b/9v/0//L/9P/2//j/+v/5//n/+f/6//z///8BAP7//f/9/wAAAAD+
//3//f///////////////v/9//3//v/+//7//v/7//z/+//3//z//P/6//r/+v/5//n/
+f/5//b/9f/1//f/+P/4//f/9v/2//X/8v/x//H/9f/1//T/8//y//P/9P/1//H/7//x
//L/8v/y//D/8P/w//D/8P/w//D/8P/v/+7/8f/y//T/8v/y//L/8v/z//L/8f/x/+//
7f/t/+z/7P/q/+z/7//v//D/8v/w//D/8P/v/+//8P/w/+//7v/t/+3/7f/u/+7/7v/u
//H/8f/w//D/7f/s/+v/6f/q/+v/7v/v//D/8P/s/+r/7P/t/+7/7//w//D/8f/z//P/
8//0//T/9v/4//j/+f/6//n/+P/2//X/9//4//n/+//8//z//P/8//z//P/7//n/9v/1
//X/9P/y//L/8v/y//T/9v/3//j/+v/7//v/+//3//f/9//3//X/8//z//T/9P/x/+//
7//x//D/8P/w/+//8P/w//D/8f/w//D/8f/x//H/8f/x//H/8P/v/+7/8P/x//H/8f/x
//H/8v/y/+7/8v/8/woAGgAuAD4APQAyACIAFAAJAP3/9v///wgAAQDs/8//rP+Q/4X/
fP9p/07/K/8O/w//KP8//1X/b/+K/5//sf/C/87/2P/i/+r/8f/3//n/+//7//3//v8A
AAEABAACAAIABAAIAAkACgANAA4ADQANAA0ADQALAA0ADgAOABEAEgASABIAEAAQABAA
DgAMAA8AEAAUABIAEgASABMAFAAUABcAFwAZABkAGQAZABgAGAAYABgAHAAdAB0AGwAd
AB0AHAAcAB8AJQAnACgAKwAsACwALAAqACsAKwAtAC4ALwA0ADUAOAA4ADoAPQA+AD8A
QABBAEcATABQAFIAUgBUAFUAWgBfAGEAYQBkAGQAZwBpAGoAbgBzAHMAcwB1AHkAewB7
AHkAeQB5AHkAeQB6AHsAewB1AHQAbgBsAGcAZABgAF0AWwBVAFEATgBIAEQAQQA6ADcA
NAAuACcAJwAiAB8AGQAWABUAEQAQAA8ADQAMAAsABwAFAAEA/v/9//z//P/8//r/+v/4
//f/9//2//T/9v/4//j/+f/5//n/+P/4//j/9//1//T/9P/2//b/9v/1//b/+P/5//r/
/P/9//3//f/6//3//f/8//7//////////v/+//3/+v/7//7/AQAEAAQAAwADAAMAAAAA
AAEAAQACAAEAAQAEAAUABAAEAAUAAwADAAMAAwADAAIAAQABAAIAAgACAAIAAAACAAIA
//8CAAIAAAAAAAIAAQABAAEAAAD8//r/+f/6//z//f/9//3//v/+//z/+f/5//3//f/5
//f/9f/1//f/+f/2//X/9f/2//b/9v/2//b/9v/2//b/9v/2//b/9P/y//T/9P/0//L/
8v/y//P/9f/1//X/9f/z//H/8f/y//L/8P/y//L/8f/x//L/8P/w//D/7//w//L/8//z
//D/7//v/+//7v/u/+7/7v/x//H/8P/w//D/8P/w/+//7v/t/+7/7f/s/+7/8v/x//D/
7//u/+//8f/x//H/8//0//f/+P/2//f/+P/4//b/9f/1//b/+P/4//n/+v/4//j/+P/2
//b/9f/z//H/8//0//T/9P/y//L/8v/z//P/8v/x//D/8v/z//T/8//z//P/8//x/+//
7//w//D/7f/r/+v/6//p/+j/5//n/+r/7P/u/+//7P/s/+3/7f/r/+v/6//s/+7/7v/u
/+7/7//v/+//7v/s/+v/6f/o//L/AAAOAB4AMgA+AD8AMgAiABoAFQALAAoAEQAQAAMA
7v/P/67/oP+V/37/X/9A/x3/Av8J/yj/R/9h/3n/jv+h/7H/wP/O/9r/5v/u//H/8//1
//f/9//5//n/+v/6//z///8AAAMACAAFAAQABQAEAAQABQAGAAcABQAHAAgACAAJAAoA
CgAKAAwADAAMAAoACAAJAAgACgAJAAwADwATABEAEAASABEADwAPAA8ADwARABIAEwAU
ABUAFQAUABEAFQAVABQAFAAYAB0AHgAeABwAHAAbABoAHQAhACQAKQAoACcAKgApACsA
LAAvADMANQA3ADkAOwA9AEAAQgBCAEcASgBMAFIAVABVAFQAVgBaAF0AXwBgAGQAaQBp
AGkAawBvAHEAcQBxAHEAcQBxAG8AbgBtAGsAaQBqAGYAZgBhAF4AWgBXAFUATwBLAEgA
QgA+ADsANAA1ADIALAAlACMAHgAbABUAFgAVABEAEAANAAsACgAJAAYABQACAAAA/f/8
//z//P/9//7//f/9//r/+P/1//b/9P/0//X/9f/0//T/9f/2//f/9//4//r/+f/4//f/
9f/2//j/+f/6//j/+f/5//n/+v///wEAAgAAAP///f/7//7/AAABAAAA/v8AAAIABAAC
AAEAAQABAAIAAgADAAMABAADAAMABgAIAAYABQAFAAMAAwADAAMABQAEAAMAAwAEAAQA
BAAEAAEAAgABAP3/AgACAAAAAAACAAEAAQABAP///P/7//v/+//8//z/+//7//z//P/6
//b/9f/4//f/9//1//P/8//4//v/+f/5//f/+P/4//j/+P/4//j/+P/6//r/+v/6//j/
9v/4//j/+P/2//b/9v/3//n/+f/5//f/9f/z//P/9v/2//T/9v/4//f/9//4//b/9v/2
//X/9//4//j/9//4//f/9//3//b/9v/2//b/+f/3//r/+v/5//j/9//2//n/+//7//v/
+//6//v/+v/8//3//v/+//////8AAAIAAAAAAAEAAgACAAIAAgAAAP3/+//4//X/9v/4
//n/+v/8//z//P/9//3//P/7//r/+//7//v/+f/5//n/+f/3//X/9f/2//b/8//x//H/
8f/w//D/8P/x//L/8v/y//H/7v/u/+//7//v/+//7//w//L/8v/y//L/8f/x//H/8P/x
//H/8P/w/+7/+v8GABgALABAAEcARAA0ACAAGQAPAAIAAQAEAPv/8P/b/7L/kP+L/4D/
Zf9I/yv/DP///hD/Lf9F/13/cv+F/5v/sv/E/87/1P/e/+f/7//z//X/9f/3//j/+v/7
//7//v/+/wAABAACAAAAAAD+/wEAAwAFAAcABgAHAAcABgAJAAoACgAKAAoACgAKAAgA
BQAHAAcACgAJAAoACwANAAsACgAMAAsADgAPABAAEQASABIAEgASABUAFQAUABEAFgAX
ABcAGAAZAB0AHQAcAB4AIAAhACIAIgAjACMAJQAnACcAKwArACoAKgAsAC8AMwA1ADcA
OQA+AEIARQBGAEcASABIAEwAUQBTAFMAVgBbAF8AYgBkAGUAaQBoAGcAaQBtAG8AbwBx
AHEAcQBxAHAAcABwAG8AbABsAGcAZgBjAGAAXABZAFUATwBLAEgAQgA+ADsANAAzADAA
KgAjACIAHgAcABcAFgAVABEAEAAPAA0ADAALAAYABQACAAAA/f/8//z//P/+//7//P/7
//v/+v/4//r/+v/6//v/+//3//b/9v/2//f/9//4//r/9//2//X/8//y//L/8f/w//H/
8//0//X/9//7//z//P/7//v/+v/5//f/+P/4//b/+P/6//z//v8AAP///////wAAAAAB
AAEA/v/9//3/AAACAAAA////////////////AQAAAP/////+//7//v/+//z//v/+//v/
//8AAP//AAD///3//P/7//n/9v/1//X/9v/4//n/+f/3//j/+P/2//T/9f/6//v/+P/1
//L/8f/1//f/9P/z//H/8v/y//L/9P/0//T/9P/0//T/9P/0//H/7v/v/+7/7//u/+//
8P/x//P/8//z//H/7//t/+3/7//w/+//8v/x/+//7v/u/+7/7v/u/+3/6//s/+z/6//q
/+n/6f/p/+v/7P/t/+7/7P/r/+n/6P/o/+j/6P/n/+n/6f/r/+z/6//q/+n/6P/q/+3/
7v/v//D/8P/y//L/8P/x//L/8v/0//P/8//0//P/8v/y//L/8//0//X/9P/2//X/8//x
/+//8P/w//D/7//u/+3/7f/u/+7/7v/u//H/8f/x/+//7f/t/+3/6//r/+v/7P/s/+j/
5f/k/+P/5P/k/+T/5f/k/+T/5P/j/+L/4v/j/+P/4f/h/+H/4v/j/+T/5f/m/+n/6f/p
/+j/5P/j/+H/4P/k//D//v8OACQANAA1ACoAFAACAPn/7//k/+n/8v/t/97/w/+g/4L/
b/9o/1f/Ov8Z//z++f4S/y3/Q/9d/3b/hf+V/6r/vP/G/9D/1v/b/+H/5v/p/+r/7f/s
/+z/6//s/+r/6v/s//D/7//u/+//7v/u/+//8P/x//P/9f/2//b/9P/0//P/8v/y//L/
8v/w//L/9f/2//r/+P/4//j/+f/8//z///////3//f/9//3/AQACAAMABAAGAAUAAwD/
/wQABQAFAAYABgALAAwADAAOABAAEQASABIAEwATABUAFgAXABwAHQAeAB4AIAAjACQA
JQAmACcAKwAwADQANgA2ADgAOQA+AEMARQBFAEgATABPAFEAUgBUAFcAVQBTAFYAWwBe
AF8AYQBhAGEAYQBfAF4AXQBbAFoAWgBVAFQATwBMAEgARQBBADsANwA0ACwAKAAlAB4A
HwAcABYADwAMAAYAAgD7//z/+//3//b/8f/v/+7/7f/q/+n/5v/k/+L/4v/j/+T/4//i
/9//3f/c/9r/1//Y/9z/3v/h/+P/3//c/9r/2P/a/9n/2f/a/9j/2P/Y/9f/2P/a/9v/
3P/e/9//3//f/9z/3//f/97/3v/f/9//3//g/+L/4//i/+D/4v/k/+b/5v/l/+X/5f/n
/+j/6v/r/+j/5//n/+r/6P/m/+X/5f/n/+n/6//t/+z/6v/o/+f/5f/k/+P/4v/k/+j/
6v/p/+v/6v/n/+b/5f/j/+L/4f/j/+L/4//l/+T/5P/j/+H/3//g/+D/3v/c/93/4v/j
/9//3f/b/9v/3//h/97/3f/b/9z/3P/c/9r/2v/a/9r/3P/c/9z/3P/a/9j/2v/a/9v/
2v/b/9z/2v/b/9r/2f/b/9n/1//X/9n/2v/Z/9z/2v/X/9X/1P/Y/9r/3P/d/9z/3P/b
/9n/2P/X/9f/1//a/9r/2v/a/9r/2f/X/9b/2f/a/9v/2//Z/9n/2//b/9j/1v/Y/9r/
2v/a/9r/2v/a/9n/2P/X/9b/2f/a/9v/3P/b/93/3f/d/9//4P/j/+T/4f/h/+H/4P/j
/+P/5P/m/+T/5P/l/+b/5P/k/+T/4v/j/+P/4v/h/+D/4P/f/97/4f/i/+P/5f/l/+T/
4//i/+D/3//e/9v/3v/h/+T/5f/j/+P/5P/k/+H/3//f/9//3f/c/9v/2//c/9z/3P/b
/9r/2v/b/9v/3P/d/97/4P/e/97/3v/e/93/3f/d/9z/3f/d/9z/3P/e/+L/8P8CABIA
JgAvACgAGAAKAAEA+f/w/+3/8v/v/+D/x/+m/4b/d/9w/1//Qv8f//z+8f4I/yX/Of9T
/3D/hf+V/6j/tP++/8z/2P/b/+H/5P/l/+T/5f/l/+b/5v/o/+n/6v/t//L/8v/y//T/
9P/x//H/8f/x//H/8//0//T/9//4//j/+P/2//b/9v/0//X/+f/7/wAA+//6//n/+f/8
//z//////////////////v/+//7//v8FAAcACAAHAAYABQADAAIABgALAAwADAALAAwA
DAAMAA8AEQASABUAFwAXABsAGwAaABgAGAAZAB4AIQAkACcAKgAuADEAMgAyADQANQA6
AD8AQQBBAEQARABHAEkASgBPAFUAVgBXAFYAWQBaAFkAWwBbAFsAWwBYAFgAWABXAFQA
VABPAE4ATQBKAEYAQwA/ADkANQAyAC4ALAArACYAJAAgABkAEQAPAAoABwABAAEAAQD+
//7/+v/3//X/8//u/+3/6v/o/+b/5v/n/+j/5//m/+P/4f/i/+L/4f/k/+P/4v/i/+H/
4f/g/+D/4P/g/9//3//g/+H/4v/j/+P/4f/i/+L/4v/i/+P/4//j/+P/5//o/+j/6P/p
/+n/6f/p/+r/6v/o/+j/6v/s/+7/7v/t/+3/7f/q/+r/6//r/+z/6//r/+7/7v/s/+v/
6//r/+v/6//r/+3/7P/r/+v/6v/q/+r/6v/p/+z/7f/r/+z/6v/m/+T/5v/l/+X/5f/o
/+b/5v/n/+T/5P/j/+H/5P/m/+f/5v/f/93/3//d/93/3f/d/9//3//h/97/3f/f/+D/
4P/g/+D/4P/g/+D/3//e/93/3P/a/9j/2v/a/9v/2v/b/9z/2v/b/9r/2f/c/9v/2v/b
/9z/3P/a/9z/3v/d/93/3v/d/9z/2//Z/9n/2v/a/9n/1v/V/9X/1f/Y/9r/3P/e/97/
3f/b/9r/2v/a/9r/2f/X/9f/2f/Z/9z/2v/Y/9r/2v/c/9z/3P/c/9v/2v/a/9v/3f/d
/97/3v/g/+D/4P/h/+L/4v/i/+H/4f/i/+L/4v/l/+b/5v/m/+X/4v/h/9//4P/f/+D/
4v/h/+D/3//e/9z/3f/e/97/4P/g/+H/4f/h/9//3//f/93/2//Z/9n/3P/c/9n/1//Z
/9n/2P/Y/9b/1//Y/9j/2v/Z/9j/2P/Y/9f/1v/V/9b/2P/Z/9r/2P/Y/9n/2f/Z/9j/
1//X/9b/2P/e/+b/8P8CABgALAAxACwAHAAQAAsABQACAAkACgADAPT/1/+w/5T/hf92
/1//Pv8X//T+7/4O/zH/Q/9Z/3j/if+T/6L/sv/C/87/1v/b/9v/4P/j/+T/5//p/+r/
6v/s/+v/6v/r/+7/7//w//P/9P/x//H/8f/x//D/8f/x//D/9P/2//f/+P/2//b/9v/0
//b/+f/6//7/+v/6//r/+//7//r//P/7//z//f/+/////f/8//v/+v///wEAAgABAAUA
BQAEAAQABAAJAAoACgAJAAoACgAKAAsADQAOABEAEwATABcAFwAWABYAGAAbAB8AIQAj
ACUAJgAqAC0ALgAuADAAMQA2ADsAPQA9AEAAQgBFAEcASABMAFEAUQBRAFIAVwBaAFsA
WABXAFYAVQBVAFYAVwBXAFQAVABPAE4ASQBGAEIAPwA9ADcAMwAwAC0AKgAoACIAIwAg
ABoAEwARAAwACQADAAAA///7//r/+v/5//n/+f/1//P/7//s/+v/6v/q/+r/7P/s/+r/
6f/p/+j/5v/o/+f/5v/m/+X/4f/g/+D/4P/h/+H/4v/k/+T/5P/k/+P/5f/m/+b/5v/k
/+X/5f/l/+P/5//o/+j/6//t/+7/7//t/+7/7v/s/+v/7P/t/+7/7v/t/+3/7f/v//D/
8v/z//D/7//v//L/8P/u/+3/7f/v/+//7//v/+//7v/t/+3/7P/s/+z/7P/r/+7/7//t
/+7/7v/s/+z/6//p/+j/5//n/+T/4//j/+P/5P/k/+P/5P/m/+f/5v/j/+P/5//n/+T/
4f/e/93/4f/j/+D/3//h/+L/4v/i/+D/4P/g/+D/3v/e/97/3v/e/9z/3v/e/97/3P/c
/9z/3f/f/9//3//h/9//3f/d/9z/3P/a/9z/3v/d/93/3v/e/97/3v/d/9z/3P/b/9n/
2v/Z/9n/2f/Y/9j/2P/Y/93/3P/b/9r/2f/Y/9n/2//b/9v/3P/c/97/3v/e/9//4P/g
/+L/4f/h/+L/4P/g/+H/4v/g/+D/4P/e/9//3//e/93/2//c/9z/3P/a/9r/2v/b/97/
3v/e/97/4f/h/+H/3//e/93/3P/Z/9b/1f/V/9T/0//T/9X/1//V/9T/0//T/9P/0v/R
/8//0P/Q/9H/0f/S/9P/1P/W/9X/1P/T/9L/0//T/9P/0v/S/9P/0//U/9b/3P/i//D/
BAAaACcAKAAgABAAAwD5/+7/5//s/+n/2P/B/5z/cv9d/1j/Sf8w/xX/+v7j/uj+Bf8h
/zP/Sv9j/3n/jP+a/6b/tP/E/8//0f/V/9f/1//Z/9r/3P/d/+D/4P/g/+L/5v/k/+T/
5v/m/+T/4//i/+H/5P/n/+n/6v/p/+r/6v/q/+j/6P/o/+b/6P/r/+z/8P/r/+r/6f/p
/+z/7P/v/+//7f/t/+3/7f/t/+z/6//q//D/8f/x/+//7//v/+7/7v/y//f/+P/4//j/
+P/3//b/9f/3//j/+//9//3/AQABAAIAAgAEAAcACwANAA8AEQASABYAGQAaABsAHAAc
ACAAJwApACkALAAsAC8AMQAyADYAOwA7ADsAOQA9AD8APwBBAEEAQQBBAEAAQABAAD8A
PgA+ADkAOAA3ADQAMAAtACoAJQAiACAAGAAUABEACgAKAAgAAwD9//v/9v/z/+3/6v/p
/+X/5P/f/93/3P/b/9n/2f/X/9b/1v/W/9f/2P/U/9L/zv/L/83/zP/K/8z/zv/O/8//
z//L/8r/yv/K/8n/x//G/8b/yf/K/8v/y//K/8r/yf/I/8j/yf/J/8n/yP/L/8v/yv/M
/83/zf/N/8v/zP/M/8r/yv/M/87/0P/O/83/zf/N/87/zv/P/8//0P/P/8//0v/U/87/
z//R/w==
         </WaveFormData>
      </LeadData>
      <LeadData>
         <LeadByteCountTotal>10000</LeadByteCountTotal>
         <LeadTimeOffset>0</LeadTimeOffset>
         <LeadSampleCountTotal>5000</LeadSampleCountTotal>
         <LeadAmplitudeUnitsPerBit>4.88</LeadAmplitudeUnitsPerBit>
         <LeadAmplitudeUnits>��V</LeadAmplitudeUnits>
         <LeadHighLimit>2147483647</LeadHighLimit>
         <LeadLowLimit>268435456</LeadLowLimit>
         <LeadID>V4</LeadID>
         <LeadOffsetFirstSample>0</LeadOffsetFirstSample>
         <FirstSampleBaseline>0</FirstSampleBaseline>
         <LeadSampleSize>2</LeadSampleSize>
         <LeadOff>FALSE</LeadOff>
         <BaselineSway>FALSE</BaselineSway>
         <ExcessiveACNoise>FALSE</ExcessiveACNoise>
         <MuscleNoise>TRUE</MuscleNoise>
         <LeadDataCRC32>4033314847</LeadDataCRC32>
         <WaveFormData>
5v/m/+b/5v/k/+T/5P/k/+P/4v/h/+D/4f/i/+P/5P/i/+L/4v/i/+L/4v/i/+L/4f/g
/9//3v/e/97/3v/e/+D/4P/g/+D/3v/e/97/3v/g/+D/4P/g/9//3v/d/9z/3//h/+P/
5P/k/+X/5v/l/+j/6f/s/+7/7P/s/+z/7P/q/+r/6//r/+n/6f/p/+n/7P/s/+v/6//q
/+r/6v/q/+z/6//r/+z/6v/q/+r/6//p/+j/5f/k/+X/5f/l/+P/4f/h/+H/4f/d/9r/
2f/X/9f/1//Y/9v/2//c/9z/2v/a/9r/2v/a/9n/2P/X/9f/2v/b/9z/2//c/9z/2//a
/9j/1//V/9T/3P/g/+r/8/8BABYALgBEAGEAfwCfALsA2wABASYBPAFEAUcBOwEiAQMB
4QCkAEUA1v93/0z/Vf9p/3P/g/+Y/6L/rf+5/8P/yv/S/9n/2f/d/97/4P/g/+D/3//e
/9v/3P/c/9z/3f/g/+H/4v/j/+P/4//j/+P/5P/i/+P/4//i/+X/5v/m/+T/5//o/+n/
6v/o/+b/5v/m/+j/6P/q/+3/7v/u//D/8P/v/+7/7f/s/+7/7v/u/+7/8P/x//H/8f/y
//L/8v/z//P/9f/1//X/9v/4//j/+f/8//7/AAAFAAQABQAEAAMABwAIAAkADAAQABEA
FAAaABkAHQAgACAAIwAlACcAKwAvADEAMwA1ADcAOQA7ADsAPgBFAEgASgBKAE0ATwBO
AE8AUQBSAFMAUgBSAFIAUQBPAE8ATABKAEgARgBDAEAAOwA3ADIALgAsACgAJwAkACEA
HAAUAA0ACgAFAAIA/v/+//z/+v/5//X/9P/y//H/8f/v/+3/6//p/+j/6P/n/+b/5v/l
/+X/5f/k/+P/4//j/+P/4//i/+L/4v/j/+f/4P/f/9//3//h/+H/3//h/+H/5f/j/+L/
3//f/9//3//h/+b/5//o/+T/4//i/+D/4f/j/+X/5v/o/+n/6f/p/+n/6f/p/+n/6v/s
/+3/7f/q/+n/6f/s/+z/6//r/+v/7P/t/+7/7v/v//D/8P/v/+3/7P/s/+z/7P/s/+v/
6f/s/+z/6v/q/+b/5v/o/+j/6P/p/+z/6v/n/+f/5v/m/+j/6P/r/+j/5P/i/+T/5P/g
/93/3P/b/+D/4f/i/+P/5f/j/+L/4v/h/97/3f/d/9//3//f/9//3//f/+D/4P/e/97/
3P/c/9z/3f/d/9//4f/f/97/3v/e/97/3v/f/93/3P/c/93/3//f/9//3v/e/97/3//f
/9z/2v/a/9v/3v/e/97/3v/d/9z/2//a/9v/2v/d/97/3P/b/9z/2//Z/93/3v/a/9v/
3P/d/97/3v/f/+D/4P/f/+H/4//j/+X/5f/n/+j/5f/k/+P/4v/k/+T/5f/l/+b/5//o
/+n/6P/o/+f/5//m/+b/5v/m/+T/4//j/+T/5v/m/+b/5//m/+b/5P/k/+H/3//d/9n/
2//d/9//4f/a/9b/1P/R/9H/0f/S/9X/1f/W/9b/1P/U/9T/1P/U/9b/1v/W/9f/1v/V
/9T/0f/W/9j/2f/a/9n/2f/Y/9j/2P/c/+L/7/8DABoALgBKAGkAgwCbALsA3wALATAB
QgFIAUcBOwEiAQkB4QCeAEMA2v93/1D/Xf9p/2//hf+c/6r/tf/B/8X/yP/Q/9f/2//d
/97/4P/g/+D/4P/g/97/4P/f/97/3v/g/+H/4v/j/+P/4P/f/97/3v/i/+X/5//o/+f/
6P/o/+b/5P/k/+T/5P/l/+b/6f/s/+v/6P/n/+f/6P/o/+r/6v/r/+z/7f/u/+3/7P/r
/+r/7v/v/+//7//w//D/8P/x//X/9//3//f/9//4//f/9//6//r/+v/9//3/////////
BAAGAAgADAANAA0ADwAUABIAFwAbABwAHQAfACEAJQApACsALQAvADAAMwA2ADcAOQA/
AEEAQgBDAEcASgBKAEoASwBLAEsASgBKAEoASQBHAEcARABCAEAAPgA7ADgAMwAvACoA
JgAkACAAHwAcAB0AGgAUAA8ADQAJAAcABAACAAAA/v/9//v/+v/4//f/8//x/+//7f/q
/+j/5//l/+f/6P/o/+n/5//m/+X/5f/n/+f/5//m/+L/4P/f/+H/4f/j/+b/6f/o/+f/
5P/l/+X/6f/n/+b/4//j/+P/4//k/+j/6P/o/+n/6f/p/+j/6P/p/+r/6v/q/+v/6//r
/+3/7f/t/+3/7f/u/+7/7f/t/+3/7v/y//D/7//v/+//7v/v//D/8P/v//D/8P/v/+3/
7P/s/+z/6//q/+j/5f/o/+j/5v/m/+b/5v/o/+j/5//n/+n/5v/n/+f/5v/m/+X/5P/m
/+L/4v/g/+L/4v/i/+H/4v/j/+P/4//j/+P/4//h/+D/4P/g/97/3v/f/9//3//f/9//
4P/h/+P/5P/k/+T/4v/i/9//3//e/9//4P/f/9//4P/g/+D/4P/h/+L/4v/j/+X/4//j
/+P/4v/h/+D/4P/f/9//3v/f/+H/4v/g/97/3P/e/+D/4v/k/+L/4//k/+T/4//l/+f/
5//p/+n/6//s/+z/7P/s/+z/6//q/+r/6f/q/+v/7P/t/+z/7P/r/+v/7v/u/+7/7v/w
/+//7//w/+//7v/t/+3/8f/y//H/8v/v/+3/6//n/+X/5f/l/+X/4P/e/97/3f/e/93/
3f/f/+H/4v/i/+D/3//e/93/3P/c/9z/3P/d/9//3//f/93/3f/e/97/3v/e/9//3//g
/+L/4v/k//X/CwAgADgAUgBrAIUAnQC5ANcA9wASASQBMAE1ASEBBgHvAM8AkABBAOr/
i/9M/0v/Zf9v/3X/gv+O/6H/s/+//8b/1P/h/+P/4//m/+j/6P/o/+r/6v/o/+r/6f/o
/+j/6v/s/+7/8P/x//L/8f/w//D/7//x//L/8v/0//b/9//2//T/9P/0//T/9v/2//j/
+v/6//j/+P/5//z//P/+//7/AAAAAAAAAAD+//7//v/+/wAAAQABAAEAAAAAAAAAAQAD
AAUABQAFAAkADAANAA8ADgAOAA4AEQARABMAEwATABYAGAAaAB4AIAAfACAAJAAkACkA
LQAuADEANQA5AD8AQQBDAEUARwBMAE8AUgBTAFEAVQBVAFQAVwBdAGIAZABiAGMAYwBj
AGMAZABlAGUAYABfAFsAWABXAFYAVABSAE0ASQBEAEAAOwA2ADQAMAAyADAAKwAnACQA
HwAcABgAFQASAA8ADQALAAoACAAHAAQAAQD+//v/+v/6//v/+//4//j/9//3//f/9v/1
//X/9f/1//X/9P/z//L/8v/1/+//7//w//H/8f/x/+//8f/u//H/7v/s/+v/6//r/+v/
7P/w//D/8P/w//H/8v/y//T/9f/2//b/9f/1//T/8//1//X/9f/1//b/+P/5//n/+P/3
//f/+v/8//v/+//7//v/+//7//r//f/+//7//f/6//j/9//2//j/+P/3//X/9//2//P/
8v/z//T/9//4//X/9f/3//T/8f/x//D/8P/v/+7/8P/s/+3/7P/v//D/7f/r/+v/6//s
/+v/6v/p/+7/7f/t/+7/7f/q/+n/6f/s/+3/7v/v/+v/6//s/+z/6v/q/+j/6P/p/+v/
7P/v//H/7//u/+7/7f/s/+v/6//r/+r/6v/r/+z/7f/u/+7/8P/w//H/8f/y//D/8P/x
//H/8P/v/+7/7//w//H/8v/2//T/8//y//H/8P/x//P/9f/2//j/+//+/////f/9////
AAACAAIAAgACAAAAAAABAAEABAAFAAYABwAKAAoACQAJAAkACAAHAAYABgAFAAUABgAI
AAoADAAPABAAEAAOAA4ACwAJAAcAAwABAAEAAQABAAIAAgAEAAUAAwABAAAAAQADAAQA
BAACAAIAAgACAAIAAAAAAAAAAQABAAEAAQD//wIABAAFAAYABAADAAEAAAAKAA4AEAAX
ACsARABcAG4AhQClAMkA5QAHATEBVAFkAWgBYQFRAUABKwEJAcYAYQD0/5X/bP93/4v/
k/+j/7r/zP/V/9v/4//u//b///8BAP////8AAP///v/+//7//P/+/wAAAAABAAQABAAE
AAQAAwAAAP///v/+////AQACAAIAAQACAAIAAAACAAIAAgACAAEAAAABAAIAAAD+//7/
//8AAAAAAgACAAEAAAD///7/AQACAAMABAAFAAUABAADAAIAAgACAAMABQAHAAcABwAG
AAgACAAJAAwADAAMAA8AEQATABMAEwAVABYAFwAaAB0AHQAfACQAIgAnACsALAArAC0A
LwAzADcAOwA/AEMARgBJAEwATQBMAFEAUgBSAFIAVQBXAFYAWABZAFkAWQBZAFoAWwBb
AFkAWQBWAFQAUABMAEcAQgA+ADsANwA0ADIALgAtACoAKAAkAB0AFwAUAA8ADAAIAAYA
BAACAAEA/f/8//r/+f/6//n/+P/3//T/8v/x/+//7P/s/+v/6//s/+z/7P/t/+z/6//q
/+j/5//m/+b/6f/m/+f/6f/r/+n/6f/n/+n/5//r/+n/6P/q/+v/7P/t/+v/7v/t/+z/
6f/p/+n/6P/q/+v/7P/s/+3/7f/s/+v/7v/v//D/8f/z//b/+P/5//b/9f/1//j/+v/5
//n/+f/4//n/+v/6//n/+v/6//n/+f/4//j/+P/3//b/9P/x//b/9v/0//T/9P/0//b/
9v/0//P/9P/w//D/8f/x//L/8f/w//L/7v/t/+z/7//w//D/7//w//H/8f/v/+3/6//u
/+3/7f/u/+z/6v/q/+v/6//r/+v/6//r/+v/7P/s/+7/7v/s/+z/7P/t/+3/7//t/+v/
6v/q/+j/6P/o/+n/6v/q/+v/7f/t/+3/7f/s/+z/7P/t/+3/7P/q/+r/6//q/+r/6v/q
/+v/7P/t/+7/6//o/+n/6P/p/+n/6//r/+3/7f/q/+f/6P/r/+z/7f/u/+7/7v/v//D/
8P/x//P/9f/1//X/9f/3//b/9v/2//b/+P/4//j/+f/7//v/+//7//v//P/8//v/+P/4
//f/9v/2//b/9f/1//f/+P/5//r//P/+/////v/8//v/+f/3//P/8//z//P/8//w/+7/
7v/u/+7/7v/v//D/7//v/+7/7P/s/+z/7P/u/+7/7v/u/+z/6//q/+n/6P/r/+3/7v/v
/+//8P/w/+z/7v/2//7/BwAVACoAPgBWAHMAkQCpAMMA5wATAT4BVAFYAVsBUQE6ASUB
BQHIAG8ACgCj/2z/b/99/4X/lf+s/7z/x//T/93/4v/o/+v/7f/x//L/9P/0//T/9f/2
//X/+P/3//b/9v/4//v//P/9//3//P/7//r/+v/6//v/+//6//3//v/+//z//P/8//z/
/P/6//r//P/+//7//P/8//3/AAAAAAIAAgAEAAQABAAEAAQABAAEAAQABgAHAAcABwAI
AAgACAAJAAwADwAQABEAEgAUABQAFQATABIAEQATABcAGQAZABkAHQAeAB8AIgAjACMA
JQAqACsAMQA2ADgAOAA5ADoAPQBAAEMARgBJAEsATQBPAE8AUQBXAFkAWgBbAF8AYgBi
AGEAYQBgAF8AXwBgAGEAYQBeAF0AWQBWAFIAUABNAEoASgBHAEMAQAA7ADYANAAwAC8A
LAAmACEAIAAbABgAFAASABAADgANAAsACgAIAAcABAABAP7/+//5//j/+P/3//b/9v/1
//X/9P/y//D/7//w//H/8v/y//P/8v/y//X/8P/v/+//7//v/+//7f/v//H/9f/z//L/
8//z//P/8//z//b/9f/0//T/9f/2//b/9f/1//X/9P/4//n/+f/5//n/+f/5//n/+f/6
//r/+f/4//f/9//6//v/+//8//3//f/9//3//P/7//z//P/7//v/+v/6//r//P/8//v/
+f/+//7//P/8//r/+v/8//z/+P/3//j/9P/0//X/9f/2//b/9v/5//b/9v/0//b/9v/z
//H/8f/x//H/8f/x//H/8//x//D/8P/y//D/8P/x//H/8f/x//H/7f/t/+7/7v/s/+z/
6v/q/+v/7f/u//H/7//t/+z/7P/q/+r/6v/r/+v/6v/q/+v/6f/p/+n/6P/p/+r/7P/t
/+r/6P/o/+n/6f/o/+f/5v/o/+j/6P/o/+j/5v/o/+j/5v/l/+b/5f/l/+f/6v/p/+j/
5//m/+j/6f/q/+r/7P/v//L/8//x//H/8//0//L/8v/y//L/9P/0//X/9f/1//X/9f/1
//T/9P/z//P/9P/0//T/9P/y//H/8f/y//D/8P/w//H/9P/0//L/8v/z//H/7//r/+n/
6f/p/+n/6P/m/+b/5f/j/+H/4P/h/+P/5v/o/+j/5v/m/+b/5v/k/+T/5P/l/+f/5//n
/+X/5//o/+j/6P/m/+X/4//i/+j/9P/6/wUAFQAoAEAAXAB5AJUAsQDPAPUAHQE4AUQB
TgFPAUEBLgEXAeMAlgA7ANL/ef9c/2//gf+N/5v/qv+4/8X/0f/Z/+D/6P/r/+v/6//q
/+z/7P/s/+z/7P/q/+z/7v/w//P/+P/3//b/9f/z//X/9f/1//b/9f/3//j/+P/3//j/
+P/2//f/+P/5//r/9//2//f/+P/8//z//v8BAAEAAAABAAAA/v/+//7//v8AAAAAAAAA
AAEAAQAAAP//AgACAAIAAwAHAAkACQAJAAcACAAHAAcACwAMAA0AEQASABMAEgARABQA
FgAYABwAHQAdAB8AJAAjACcAKgAqAC4AMQA0ADkAOAA5ADoAOwA+AEEARABFAEgATQBO
AE4AUQBVAFgAWABXAFcAVgBVAFIAUgBSAFEAUABRAE8ATgBMAEoARwBEAEIAPwA7ADgA
NAAwAC8ALAAtACoAJAAfAB0AGQAXABQAFQAUABMAEwANAAwACgAJAAkABwAFAAMA///+
//7//f/9//7//v////7//P/6//n/+f/5//n/+P/5//j/+P/7//j/+f/7//3//P/7//j/
+f/3//v/+f/4//n/+f/5//n//P8AAAAAAAD8//v/+v/4//v//f///wAAAQABAAAA//8B
AAEAAQABAAIABAAFAAUABgAFAAUACAAIAAcABwAHAAUABQAFAAQAAwAEAAQAAwACAAIA
AwAEAAIAAgABAP//BAAEAAIAAgACAAIABAAEAAIAAQACAP7///////7//v/8//z////8
//j/9v/4//j/+f/3//f/9//6//v//P/9//7/+//5//j/+f/4//n/+//7//v/+//7//f/
9//4//j/9v/2//T/9P/1//f/+P/7//r/9//1//T/9v/2//b/9//3//b/9v/3//f/9//3
//b/9v/2//f/9//4//b/9v/3//X/9P/z//L/9v/0//b/9v/0//T/9P/0//b/9//4//j/
9v/3//j/9//6//v//v8AAAIAAgACAAIAAgACAAMAAwADAAMAAwADAAEAAAD+//3/AAAA
AAAAAAACAAEAAQACAAAAAAAAAAEAAAAAAP7//v/9//v/+f/1//X/9f/1//X/8v/w//D/
7//u/+3/7f/v/+3/7v/u/+z/7P/s/+z/7P/s/+z/7P/t/+3/7f/t/+v/7P/s/+v/6v/r
/+v/6v/q/+j/7v/4/wMAFQAqAD4AWAB3AI8AqQDHAOEABQEiATABOgFDATMBGAEFAeMA
ngBJAPD/k/9Y/1v/cf97/4X/kv+e/6//wf/P/9b/2v/h/+X/5//p/+z/7f/u/+//8P/v
//L/8v/y//P/9v/z//L/8f/v//D/8f/y//T/9f/3//j/+P/7//z//P/6//j/+P/4//j/
9v/2//j/+v/7//r/+//9//3//P/9//z///8AAAEAAgAEAAQABAAEAAMAAwACAAEABQAG
AAcACQAKAAsACgAJAA0AEAARABMAEwASABEAEwAVABcAFwAXABsAHAAdACAAIQAhACMA
KAAqAC8AMwA0ADMANQA3ADsAOwA9AD8AQQBHAEsATwBRAFEAVQBVAFQAVQBZAFwAXABc
AF0AXQBdAFwAXABcAFsAWQBZAFYAVABSAFAATQBKAEYAQwA/ADwANgAyADEALgAvACwA
JgAhAB8AGwAZABYAFQASAA8ADQALAAoACAAHAAMAAQD///3/+f/4//j/9//3//j/+P/5
//f/9v/1//X/9f/1//X/9P/y//D/7//x/+7/7//x//P/8v/x/+7/7//s/+//7P/q/+z/
7f/u/+//8f/2//f/+P/1//X/9f/0//L/8//0//T/9v/3//f/9//4//n/+v/7//r//P/9
//3//P/7//v//v/+//3//f/9//z//f/+//7/AQACAAIAAQD9//z//P/8//z//P/7//n/
/f/+//3//v/7//r/+//6//b/9f/2//L/9P/1//X/9v/0//T/9//0//P/8v/1//b/9P/x
//D/7//x//H/8f/x//L/7//t/+z/7//u/+//8f/v/+//7//v/+z/6//r/+r/7P/s/+r/
6v/s/+3/7f/v/+7/6//p/+j/6f/q/+v/7f/q/+j/5//n/+f/5//n/+b/5P/k/+X/5f/m
/+T/5P/l/+f/6P/p/+r/5//m/+X/5P/j/+D/4f/g/+H/4f/j/+T/4v/i/+L/4v/j/+X/
5//o/+n/6//t/+3/6//r/+3/7v/u/+7/7v/u/+3/7P/s/+v/7v/v//D/8f/y//L/8f/x
//H/8P/v/+7/7v/t/+3/7v/u/+7/7v/v//L/8v/w//D/7f/r/+n/5f/n/+f/5//n/+P/
4P/f/93/3v/d/93/3//d/97/3v/c/97/3v/e/97/3f/c/9v/2//c/93/3v/d/9//4P/g
/+D/3v/d/9v/2v/e/+T/7P/1/wcAHgAyAEoAYQB5AJUAswDTAP8AKAE8AUYBSQE9ASIB
BQHnAKwAUQDq/4f/UP9X/2n/b/9//5T/nv+p/7n/x//M/9D/1f/V/9f/2f/c/93/3v/d
/9z/2f/a/9j/2P/Z/9z/3P/c/9z/2//d/93/3f/e/9//4f/i/+L/4v/i/+H/3v/e/97/
3v/e/+D/4P/i/+T/5P/i/+L/4//o/+j/6v/q/+j/6P/o/+j/6//s/+3/7v/t/+3/7P/r
/+//8P/x//P/8//1//X/9f/5//z//f////3//P/7//3/AQADAAMAAwAFAAYABwAKAAsA
CwANABIAEgAXABsAHAAbAB0AHwAjACcAKQArAC0AMAAzADYANwA3ADsAOwA6ADwAQQBF
AEYARgBHAEcARwBFAEQAQwBBAEEAQQA+ADwAOgA4ADUAMgAuACsAJwAkAB8AGgAYABQA
FQASAAwABwACAP3/+v/2//j/9v/0//P/7f/s/+r/6f/n/+X/4//h/9//3v/e/93/3P/c
/9v/2//Y/9b/1P/T/9f/2f/b/9z/2f/W/9T/1f/T/9P/1P/V/9T/0//Q/9H/0//X/9X/
1P/U/9X/1v/X/9X/2P/X/9b/1v/X/9j/2P/a/9v/3P/c/9z/3f/d/93/3//f/9//3//i
/+T/5f/l/+L/4f/h/+T/4//h/+D/3//j/+X/5//o/+b/5v/l/+P/3//e/97/3v/g/+L/
4//j/+T/5P/i/+L/3v/e/+D/4P/i/+P/5v/k/+H/4f/g/+D/3v/e/+H/3v/d/9z/3//g
/93/2//b/9v/3f/d/93/3f/d/9v/2v/a/9z/2v/a/9v/3f/d/93/3f/Z/9n/2v/a/9z/
3P/a/9r/2P/Z/9n/2//b/9n/2P/Y/9r/2v/a/9v/2f/W/9T/0//W/9n/3P/e/9v/2v/a
/9n/2P/W/9b/1//a/9r/2v/a/9n/2P/X/9b/2f/Y/9v/3P/b/9v/3f/d/9f/1//W/9n/
2P/a/9r/2v/a/9n/2P/X/9b/2f/a/9v/3P/a/9v/3P/c/9//4f/j/+P/4f/h/+P/5P/l
/+b/5//o/+b/5v/n/+f/5f/l/+X/5f/o/+j/5//n/+f/5v/l/+T/5f/l/+b/6P/m/+b/
5v/n/+X/5P/h/+D/4v/j/+T/4//j/+P/4//j/+D/3v/e/93/2//Z/9j/2f/b/9z/3P/a
/9j/2P/Y/9j/2f/a/9v/3f/d/93/3f/b/9v/3P/c/9z/2//b/9r/2v/a/9z/5v/x//v/
DgAmADwAVwBzAI0AqQDJAO0AFAEwATwBPwE7AS4BFwEBAdAAfwAaAK3/Yv9Z/2v/c/9/
/5b/qP+x/7//yf/O/9b/2//b/9//3//g/9//3v/c/9z/2v/c/9//4P/i/+b/5f/m/+f/
5//k/+P/4v/i/+X/5//o/+j/6f/q/+r/6P/m/+b/5v/m/+n/6v/t//D/7//s/+v/6//u
/+7/8P/w/+7/7v/u/+7/7v/u/+7/7v/z//X/9v/3//X/9P/z//P/9//5//n/+f/4//r/
+v/7//7//v/+/wEAAwAFAAUABQAEAAQABAAGAAsACwANABIAEgAXABsAHAAbAB0AHwAj
ACUAJwApACsALQAvADEAMQA0ADsAPgBAAD8AQQBCAEAAQQBDAEQARQBEAEQARABDAD8A
PwA8ADoAOQA4ADYANAAyAC8AKwAoACUAIgAiACAAHQAaABQADwAMAAcABAAAAAIAAAD+
//3/9//2//T/8//v/+3/6//p/+j/6P/p/+n/5v/m/+X/5f/m/+b/5v/n/+b/5f/k/+L/
4//i/+L/5f/j/+P/5P/l/+b/5//m/+n/5v/p/+b/5P/l/+X/5f/l/+b/6v/q/+r/6//r
/+v/6v/q/+v/7P/s/+z/7f/t/+3/7//v/+//7//v//D/8P/v/+7/7f/t//D/8P/v/+//
7//w//H/8v/y//H/8v/y//H/8f/w//D/8P/x//L/8v/x//L/8P/s/+r/6v/q/+z/7P/t
/+3/7//s/+r/6f/n/+b/6f/q/+7/7P/o/+T/5P/i/+P/4//l/+f/6P/n/+b/5f/n/+X/
5P/k/+X/5P/l/+f/5v/l/+T/4//f/9//4P/g/+H/4v/h/+L/4f/h/+D/4f/i/+H/4f/i
/+L/4v/i/+P/5f/k/+T/5f/k/+P/4v/g/+D/4P/h/+H/3//c/9v/2//g/+L/5P/m/+X/
5P/j/+L/4v/g/+L/4v/f/9//4f/h/+X/4f/i/+P/4v/i/+L/4v/i/+L/4v/i/+P/5f/m
/+j/6//t/+3/7f/t/+7/7v/t/+z/7v/u/+7/7v/x//H/8f/x//D/7//v/+7/7v/v//H/
8v/x//D/7//t/+3/7v/u/+7/8P/x//L/8v/w//D/7//t/+n/5f/l/+X/5//n/+T/4v/i
/+H/4P/f/93/3//f/+D/4f/g/+H/4v/h/+D/3//e/+D/4f/h/+H/4f/f/+H/4v/g/+D/
3//f/+D/4v/m/+r/7v/5/wsAHgAyAEoAZQCDAJ8AvQDjAA0BLAFAAUgBSwFBASwBFQH1
ALgAYQAAAJn/Xv9r/4X/hf+P/6b/sv+3/8H/z//a/+L/4//j/+H/4//m/+f/6P/p/+r/
6f/s/+r/6v/r/+7/8f/y//P/8//y//H/8P/w//D/8f/x//D/8v/0//X/9P/0//T/9P/0
//b/9v/4//r/+v/4//j/+f/7//r/+//6//v//P/9//7/+//6//n/+P/7//3//v///wIA
AgACAAMABQAHAAcABwAHAAgABwAHAAoACgAKAA0ADQAPAA8ADwAPABAAEQAUABcAFwAZ
AB4AHAAhACUAJgAlACcAKQAtADEAMwA1ADcAOQA7AD0APQA+AEMARABEAEYASwBPAFAA
TQBNAEwASwBLAEwATQBNAE0ATQBKAEgARgBEAEEAPgA8ADkANQAyAC8ALAAsACoALAAq
ACUAIQAgABsAGAAUABIAEAAOAA0ADQAOAA4ADwAMAAkABgADAAEAAAAAAP////8AAAAA
AQD///7//f/9//v/+//7//r/9//2//b/+f/4//n/+//9//3//f/7//3/+/////3//P/7
//v/+//7//r//v/+//7///8BAAMABAACAAMABAAEAAUABQAEAAMAAwADAAMAAwAFAAgA
CgALAAgABwAHAAoACAAHAAcABwAIAAkACgAKAAkACgAKAAkABwAGAAYABgAHAAgACAAH
AAoACgAIAAgABAAEAAYABgAEAAMABAAAAAEAAQAAAAAAAQACAAYABAACAAAAAgACAAAA
/f/8//v//f/9//3//f8BAP///v/+/wAA/v/+/////v/9//z/+//8//3///8AAP3//P/5
//j/+f/7//z///////3//P/8//r/+v/6//v//f/8//z//f/9//3//f/8//v/+v/6//n/
+v/4//j/+f/4//j/+P/4//r/+v/4//j/+P/4//j/+f/6//r/+f/7//3//f/9//3///8A
AAIAAgACAAIABAAEAAUABQACAAEAAAD//wMABAAEAAUABQAEAAMAAgACAAEAAQACAAMA
BAAFAAcACAAIAAYABgAEAAEA/v/5//j/9//2//X/9P/0//b/9//0//P/8//1//L/8v/x
/+7/7//w//H/8v/0//T/9P/1//L/8f/w/+3/8P/y//P/9P/1//X/9P/0//j//P/+/wUA
EwAqAEIAWABzAJEAqQDDAOEAAwEmAToBPAE7ATMBGgH9AOEArgBlABAAs/9s/1v/cf9/
/4f/lP+k/7X/w//P/9T/4P/v//f/9f/2//j/+P/4//v//P/7//7//v/+////AgACAAIA
AgABAP7//f/8//z/AAADAAUABgAFAAYABgAEAAIAAgACAAIABQAGAAkADAAKAAYABAAD
AAgACAAKAAoACgAKAAoACgAKAAoACgAKAA0ADwAQABEADwAOAA0ADQASABUAFgAXABUA
FgAVABUAFgAWABYAGQAcAB8AIAAhACMAJAAlACgALQAtAC8ANAAzADcAOgA6ADkAOwA9
AEEARQBHAEkASwBMAE8AUgBTAFYAWwBcAFwAWwBfAGIAYgBkAGUAZQBlAGQAZABkAGMA
YQBhAF4AXABcAFoAVwBUAFIATwBLAEgAQgA+AD0AOgA6ADgAMwAvAC4AKQAmACIAIgAg
AB4AHQAXABYAFAATABQAEwASABEAEQAQABAADwALAAoACAAHAAcABgAFAAUABgAHAAgA
CAAFAAQABAAHAAIAAQABAAEABAAFAAQABwAGAAkABgAEAAMAAwADAAMAAgAGAAYABgAG
AAcACAAIAAYABwAIAAgACAAJAAkACQALAAsACwALAAwADgAPAA8AEAAPAA8AEgAUAA8A
EQATAA==
         </WaveFormData>
      </LeadData>
      <LeadData>
         <LeadByteCountTotal>10000</LeadByteCountTotal>
         <LeadTimeOffset>0</LeadTimeOffset>
         <LeadSampleCountTotal>5000</LeadSampleCountTotal>
         <LeadAmplitudeUnitsPerBit>4.88</LeadAmplitudeUnitsPerBit>
         <LeadAmplitudeUnits>��V</LeadAmplitudeUnits>
         <LeadHighLimit>2147483647</LeadHighLimit>
         <LeadLowLimit>268435456</LeadLowLimit>
         <LeadID>V5</LeadID>
         <LeadOffsetFirstSample>0</LeadOffsetFirstSample>
         <FirstSampleBaseline>0</FirstSampleBaseline>
         <LeadSampleSize>2</LeadSampleSize>
         <LeadOff>FALSE</LeadOff>
         <BaselineSway>FALSE</BaselineSway>
         <ExcessiveACNoise>FALSE</ExcessiveACNoise>
         <MuscleNoise>TRUE</MuscleNoise>
         <LeadDataCRC32>1110626250</LeadDataCRC32>
         <WaveFormData>
DAAMAAwADAAKAAoACgAKAAgACAAIAAgACgAKAAoACgAIAAgACAAIAAgACAAIAAgABwAG
AAUABAAGAAYABgAGAAgACAAIAAgABgAGAAYABgAHAAgACQAKAAcABgAFAAQABQAHAAsA
DAAKAAoADQANABAAEgATABQAEwATABQAFQATABEAEwATABIAEQAQABAAEwAUABQAFAAS
ABMAFAAUABQAFAAUABQAEwATABMAFAASABEADwANAA8ADgANAAsACAAIAAgABwACAAEA
AQAAAAAAAQACAAQAAgACAAIAAgAEAAQABAAEAAIAAgACAAIAAwAEAAUABgAGAAUABAAD
AAEAAQAAAAAAAwAFAAcACgAPACAANwBUAHcAoADJAPEAGQFHAXIBjwGlAbQBtgGiAX0B
WwEjAc8AbgAVAN3/0//X/9j/3//n/+3/8f/2//v//v8DAAcABQAGAAgACAAJAAkABQAD
AAIAAgAAAAAAAAABAAMABAAFAAYACAAIAAcABwAGAAUABQAEAAYABwAHAAcACAAJAAoA
CwAIAAcACQALAAsACwAMAAwADQAOABAAEQAQABIADgANAA8ADwAPAA8AEAAQAA8ADwAR
ABIAEgATABMAEwATABIAFAAVABUAFwAaAB4AHQAeAB8AIAAfAB4AHwAhACIAIwAoACsA
LQAvAC8AMgAyADIANAA2ADkAPQBBAEIARQBHAEgASQBKAEsAUABUAFkAWwBZAFwAXwBg
AGEAYwBmAGcAZgBnAGcAZwBmAGYAZQBkAGUAYwBhAF8AWwBXAFIAUABOAEwASgBIAEYA
QgA8ADYAMgAvACsAKAApACcAJQAkACAAHQAdABwAHAAbABoAGgAZABcAFwAXABUAFAAS
ABIAEgASABMAFAATABIAEQAPABEAEQASABMADwAOAA4ADQAPAA8ADgAOABAAEQARABEA
EAAPAA4ACwAQABQAFQAVABIAEQAPAA4ADwARABIAEQASABYAFwAZABkAGQAYABYAGAAa
ABsAGwAZABcAFwAaABkAGQAZABsAHAAbABoAGQAbABsAHAAfABwAGwAaABkAGQAZABcA
FAAYABoAGAAYABcAFwAYABgAGgAaABoAGAAXABgAGQAYABoAGgAaABkAGAAWABYAFgAT
ABIAEgATABUAFgAWABUAFwAYABkAGQAWABUAFAATABUAFQAWABYAFQATABUAFQATABIA
EgASABMAFQAVABYAGAAWABQAFAAWABYAFAAUABQAFAAUABQAFQAVABYAFwAWABcAFwAX
ABQAFAAUABQAFQAWABUAFgAVABQAFAATABQAFQAWABcAEwATABMAEwATABYAGAAWABgA
GAAYABgAFgAXABoAGgAcABwAHwAfACEAIgAiACIAIAAfAB8AHwAhAB8AIQAhACIAIwAk
ACYAJwAmACQAIgAiACMAJAAkACQAJAAkACQAJQAlACUAJgAnACcAJgAlACIAIAAeABsA
HQAeAB8AHwAaABcAFQASABIAEwAUABYAGAAYABgAGAAWABYAFgAWABcAGAAZABoAGQAY
ABcAFgAaABsAHAAdAB0AHQAcABwAGQAZABsAIAAtADwAUwB0AJsAvgDfAAcBNwFpAZIB
rQG/Ac4BzgG6AZkBcQExAeEAhgApAPX/8f/x//D/+/8JAA8AFQAcABsAGgAdACMAIwAk
ACIAIgAjACMAIgAhACEAIgAgACAAIAAhACIAIgAiACIAIQAgAB4AHQAhACMAJgAoACgA
KQApACkAKAAnACYAJQAlACUAKAArACcAJwAoACgAKAAoACkAKQArAC4AKwArACoAKQAo
ACcAKgAqACkAKQApACoAKgArAC0ALwAxADIAMQAxADAAMQAzADYANAA0ADQANgA2ADYA
OgA9AD8AQQBFAEcASABJAEkATABMAEwATwBQAFIAVQBZAFoAXQBfAGEAYwBlAGcAagBu
AHMAdQB3AHoAfQB+AH4AfwCBAIEAggCDAIMAgwCCAIIAgQCAAH8AfQB7AHkAdQBxAGwA
agBpAGYAYwBgAGAAXgBaAFYATwBLAEYAQgA9ADkANQAyAC0AKQAoACYAIAAdABoAGAAU
AA8ADAAJAAsACgAIAAgABgAEAAMAAgAAAAAAAAD///r/9//1//P/9P/0//X/9f/y//H/
7//u/+7/7//v/+//6//p/+f/4//k/+b/5f/j/+D/3//d/9z/3P/d/93/2//Y/9r/2f/Z
/9n/2f/Y/9b/1f/W/9b/1f/T/9H/0f/U/9L/0f/Q/9H/0P/P/87/zf/K/8n/yf/L/8j/
x//G/8X/xP/D/8D/vP+//8D/vf+8/7v/u/+8/7z/u/+6/7n/tv+1/7b/t/+2/7X/tP+z
/7H/sP+u/67/rv+v/7D/sv+1/7P/sv+w/63/qv+q/6r/qf+n/6f/p/+n/6X/pf+m/6b/
pv+l/6j/qf+n/6b/pv+m/6X/pf+j/6L/o/+i/6H/ov+i/6L/oP+g/6H/ov+j/6T/pP+j
/6P/o/+h/6H/oP+f/5//oP+h/6L/oP+e/5z/nP+e/6D/ov+k/6P/o/+l/6T/ov+i/6X/
pf+l/6b/pv+m/6n/qf+q/6v/qP+l/6b/pf+n/6f/p/+o/6r/qv+p/6j/qP+p/6r/qv+r
/6z/rf+u/67/rf+s/6z/rv+v/6//r/+s/6r/qP+l/6P/ov+h/5//nP+b/5v/mv+Z/5n/
mf+a/5v/nP+d/57/nP+a/5j/lv+Y/5j/mP+Y/5j/mP+Y/5j/mf+Z/5n/mf+b/5v/mv+a
/5v/lf+V/57/p/+4/8//7P8RADgAWwB/AKkA1QD8ABcBMQFEAUQBMgEXAfEAswBnABYA
t/9t/1v/Yf9i/2P/Z/9r/3X/gv+J/4z/l/+f/5//mv+c/5z/nf+d/57/nf+d/57/m/+a
/5n/mf+d/57/n/+g/6D/oP+f/5//of+h/6L/ov+j/6X/pv+n/6X/pf+l/6X/pf+l/6j/
q/+o/6f/p/+m/6n/qv+s/63/r/+y/6//r/+u/63/rP+r/7D/sP+v/6//rf+u/67/r/+y
/7P/tP+0/7X/t/+4/7v/uf+8/7r/uv+9/8D/wf/C/8P/xf/G/8f/yP/J/8n/yf/N/9L/
1P/W/9r/3P/f/+P/5f/m/+n/6//u//H/9P/3//b/+P/7//v//f8CAAcACgAIAAkACwAL
AA4ADwAPAA8ADQAMAAoACAAIAAcABgAFAAAA/f/5//j/8//w/+3/6v/r/+r/5//k/+D/
3f/Z/9b/1P/R/87/zP/L/8n/yv/K/8b/w//A/77/vv+9/77/v/+//77/vP+8/73/vP+8
/7z/uv+6/7r/uf+5/7n/uv+7/7n/uP+4/7f/uf+5/7j/uP+3/7f/tv+1/7f/t/+3/7X/
tf+4/7j/t/+4/7n/uf+6/7z/vf+9/7v/uv+8/7v/u/+6/7v/u/+6/7v/vv/A/8H/wf+/
/7//wv/D/8P/w//F/8b/xf/E/8P/xf/F/8b/yf/H/8X/w//B/8L/w//C/8D/w//E/8H/
wP/C/8P/xf/G/8f/xv/F/8L/wf/C/8P/wv/B/8D/v/+9/77/vv/A/8L/v/++/77/v/++
/77/vf+7/77/wP/C/8P/wv/B/8D/v//C/8P/xf/G/8L/v//A/7//v/++/77/vv/B/8P/
w//E/8X/xP/D/8T/wv/C/8D/wP/C/8L/wv/C/8X/xf/G/8f/yv/L/8v/y//K/8r/yv/K
/8n/yP/F/8T/x//I/8r/y//R/9D/z//O/83/zP/O/8//0v/S/9T/1v/b/93/2//c/9z/
3P/f/9//4P/h/+D/3f/e/93/4P/h/+L/5P/o/+j/5//m/+b/5//o/+j/6P/o/+j/6P/s
/+3/7v/w//P/8//y//H/7v/s/+r/5//k/+T/5P/j/+T/5f/n/+j/5v/l/+T/5P/k/+T/
5P/k/+T/5P/k/+T/5P/k/+T/5P/m/+b/5v/m/+j/6f/q/+v/6v/p/+f/5v/r/+3/6f/o
//P/CgAfADgAVwCEAK8A1wADATUBXAF3AYcBkAGQAYIBZwFBAQMBqQBKAPH/uf+x/7X/
tv+9/8v/1f/X/9b/2f/e/+X/6f/p/+b/5f/k/+T/4//g/9//3//g/+L/4v/i/+P/5P/k
/+T/5P/j/+L/4P/f/+H/4f/i/+L/4P/h/+H/4f/j/+P/4//j/+D/3//h/+P/4P/f/9//
3v/g/+D/4f/h/97/4P/c/9v/3v/f/+D/4f/j/+L/4P/f/93/3v/e/9//4P/h/+L/4v/i
/+P/4//l/+P/5v/k/+T/6P/q/+r/6v/r/+3/7v/v//H/8//0//X/9v/6//v//P/7//z/
/v8BAAYACAAMAA8AEwAVABcAGQAaABwAHwAfAB4AIAAiACIAJAAlACcAJwApACsALAAt
ACwALAArACoAJwAjAB8AGwAYABUAEQAQAA4ADAAKAAgABwAEAP//+v/2//P/7//s/+v/
6f/n/+b/5P/h/+H/4P/g/9//3v/e/9z/2f/Y/9f/1f/U/9L/0v/U/9T/1f/W/9T/1P/U
/9P/1P/T/9P/0//U/9T/1f/V/9X/1f/U/9T/0v/T/9P/0//W/9f/2P/X/9j/2v/Z/9f/
1f/V/9T/1P/W/9f/1//V/9X/2P/Y/9n/3P/d/93/3P/f/+L/5P/l/+P/4f/h/+T/4//j
/+P/5f/m/+X/5P/j/+T/4//j/+X/5f/l/+X/5f/k/+P/4P/c/+L/5P/i/+L/4f/h/+L/
4v/j/+L/4f/e/+D/4v/k/+T/4f/g/9//3f/d/9z/3f/e/+D/4P/h/+P/4f/g/97/2//e
/+D/4v/j/+D/3//e/93/3f/d/97/3v/c/9v/3v/f/9//3v/e/97/3f/f/9//4P/g/97/
3P/c/97/3v/c/9z/3//g/+H/4v/i/+H/4f/h/+D/4f/h/+H/3v/e/97/3v/g/+D/3v/e
/+D/4P/h/+H/3v/d/9z/2//b/93/3//h/+P/4v/g/97/3P/d/97/3//g/+D/4P/h/+T/
5P/k/+T/5//o/+n/6//s/+r/6//r/+z/7//v/+3/7//v/+//7//v//D/8v/y//H/7//u
/+7/7v/s/+z/7P/s/+//8f/y//P/9f/3//j/+P/2//T/8f/u/+v/6v/q/+r/6//o/+f/
5//m/+X/5f/l/+T/5P/k/+T/5P/k/+T/5P/m/+b/5v/m/+P/4v/h/+D/4v/j/+P/4//m
/+f/6P/o/+T/5f/n/+v/7v/1/wIAFQAyAFcAfACfAMUA7wAhAVIBbwF/AZABlgGGAWsB
SQEPAcEAaAALAM3/vf+7/7j/vf/L/9X/2//g/+X/5v/l/+X/5f/o/+b/5v/n/+f/5//n
/+j/6v/p/+j/5//n/+v/7P/t/+7/7P/s/+v/6//r/+v/7P/s/+3/7//w//H/8P/v/+7/
7f/r/+v/7v/x/+3/7f/u/+7/7//w//L/8//z//b/8//z//H/8f/x//H/9v/2//X/9f/z
//T/9P/1//n/+//9//7//P/9//3////8//7/+//6//3/AAABAAIAAwAFAAYABwAHAAkA
CgALAA8AFAAWABgAFwAYABoAHQAhACIAJQAnACcAKQArAC0AMQA0ADgAOQA5ADwAPwBA
AD4APwBBAEEAQwBFAEYARwBFAEQAQgBAAD0AOwA5ADcANQAzADAAMAAsACgAJAAgAB4A
HAAYABQAEQAPAAwACgAHAAUAAwACAAIA//////7/+v/3//T/8v/v/+3/7f/t/+//7v/s
/+z/6//q/+r/6v/s/+z/7P/r/+v/6//s/+3/6//q/+r/6f/p/+n/6P/o/+r/6//r/+v/
7f/t/+3/6//s/+7/7f/r/+z/7f/t/+7/7P/t/+3/6//t//D/8P/x//D/8f/x//D/7//w
//D/7//x/+//7//y//X/9f/1//f/+P/3//b/9f/0//P/8//1//P/8//z//P/9f/1//P/
8P/2//j/9v/2//X/9f/2//b/8//y//H/7v/v//L/9f/2//X/9P/z//H/8f/w//H/8v/v
/+7/7v/v/+7/7v/t/+v/7f/u/+//7//t/+3/7f/t/+//7//w//D/7f/r/+3/7f/r/+r/
6v/q/+3/7//v//D/7v/s/+r/6v/q/+r/6P/o/+r/6v/q/+r/6P/n/+f/5//q/+v/6//r
/+r/6v/q/+r/6P/o/+b/5v/o/+j/6f/p/+n/6f/p/+n/5//n/+f/5//n/+j/7P/r/+r/
6f/o/+b/5//q/+r/7f/u//L/8//x//L/8v/y//H/8f/y//P/8//x//P/8//z//P/8//0
//X/9P/y//D/8f/z//X/9v/0//T/9P/0//P/8//z//T/9//3//b/9f/0//L/8P/t/+z/
7P/s/+v/6v/p/+n/6P/l/+P/4f/g/+L/5P/m/+j/5v/m/+b/5v/m/+b/5v/m/+j/6P/o
/+j/6f/p/+n/6f/o/+f/5f/k/+f/6//t//L/+/8KACMARABpAI4AsQDZAAUBMwFWAW0B
gwGSAY4BegFbASkB4QCPADIA2/+x/7H/uf+8/8P/y//T/9n/4P/l/+j/6//r/+n/5v/m
/+b/5//n/+T/4//j/+T/5//o/+n/6//p/+j/5//m/+j/6P/n/+f/6f/p/+r/6v/p/+n/
6P/n/+n/6f/p/+n/5P/j/+X/5//o/+v/7//y/+//7v/u/+3/7P/u/+r/6f/r/+v/6//r
/+3/7P/q/+n/6//s/+z/7f/w//H/8v/y//D/7//t/+3/8P/0//P/9P/1//b/9f/0//b/
+f/7//3///8BAAIAAwAFAAgACAAIAAwADgARABUAFwAWABcAFwAZABsAHQAfACIAJgAr
AC0ALwAyADUANgA1ADUANgA1ADUANQA0ADMAMwA0ADQANAAzADEALwAtACsAKQAmACYA
IQAeABsAGAAWABQAEAAMAAgABQABAP7/AAD///7//v/6//f/9//2//T/8//y//L/7//t
/+3/7f/u/+7/7f/u/+z/6v/p/+j/6P/o/+j/5//n/+f/6P/p/+r/6v/r/+v/6f/p/+j/
6P/m/+f/5//n/+f/5//n/+X/6P/s/+3/7f/s/+v/6f/o/+v/7f/u/+3/7P/u/+3/7f/w
//H/8f/w//D/8v/z//P/9f/z//P/9v/1//X/9f/3//b/9f/0//P/8v/x//H/8//z//P/
8//z//P/8//x/+7/8v/0//L/8v/x//H/8v/y//H/8P/v/+z/7v/w//L/8v/w//D/8P/v
/+r/6P/o/+j/6v/q/+v/7f/v//D/8P/v/+3/7v/v/+//7//v/+//7//t/+3/7v/u/+v/
6f/r/+v/7f/s/+z/7P/t/+//7//w/+7/7P/q/+r/6//s/+v/7P/s/+z/7P/s/+z/6//r
/+v/7f/v//D/8f/u/+7/7v/u/+z/7P/q/+r/8P/u/+//7v/s/+z/7P/s/+7/7//y//L/
7//u//D/7//y//T/9f/2//j/+f/7//3/+//5//v/+//7//v/+//8//v/+v/4//b/+P/5
//r/+v/8//z//P/8//z/+//6//r/+//7//r/+f/4//b/9P/x/+7/7v/u/+3/7P/r/+v/
6v/p/+n/6f/q/+j/6P/o/+j/6P/o/+j/6P/o/+j/6P/o/+j/6P/o/+j/5//n/+f/5//n
/+f/5v/m/+H/5f/p//D/+f8IAB0APABhAIQAqwDRAPcAJQFOAWUBewGQAZIBgAFnAUEB
/QCrAFYA+/+3/6f/q/+u/7X/u/+9/8X/1P/d/+D/3//h/+H/5P/m/+b/5//n/+f/5//o
/+r/7P/s/+z/7f/s/+r/6P/m/+j/6v/r/+3/7f/t/+7/7v/v//H/8v/z//L/8f/w/+//
7f/t//D/8//y//P/9f/2//X/9P/0//P/9v/6//j/+f/7//v/+//7//3//P/6//n/+v/8
//3////+////AAAAAAMABQAGAAkABgAIAAUABAAIAAoACgAKAAkACwAMAA0AEQATABQA
FQAaAB4AHwAgAB8AIAAiACUAJwAoACsALQAwADMANgA5ADoAPAA/AD8APwBCAEUARgBG
AEcASQBJAEgASQBJAEkASgBKAEkASABFAEMAQQA/ADwAOQA1ADQALwAsACkAJgAmACQA
IAAcABkAFwAUABIADwANAAsACgAJAAcACAAIAAUAAwABAAAA/f/7//v/+//8//z/+//8
//v/+v/6//r/+v/6//r/+f/2//X/9f/1//X/9v/4//n/9v/1//P/8v/w//H/8f/x//L/
8//0//P/9//6//r/+f/3//f/9v/2//T/9f/1//P/9f/4//j/+f/8//3//f/8//z//v//
/////f/7//v//v/9//3//f///wAA///+//3//////wAAAwACAAEAAAD////////9//r/
AAACAAAAAAD+//3//f/8//v/+v/5//b/9//6//3//v/8//z//P/7//r/+v/8//7/+//6
//r/+//8//z/+//5//j/+P/4//f/+v/7//z//f/7//v//P/8//j/9f/2//X/9v/2//f/
+P/5//v/+//8//r/+P/2//b/+f/6//n/+v/5//j/9//2//b/9f/1//X/9f/1//T/8//0
//T/9P/0//f/+P/3//j/+P/2//X/8//x//H/8f/x//H/8f/z//T/9P/0//T/9P/2//f/
+v/6//r/+v/9//3//f/+//7//v/9//3//v////7/+//8//v//v///wAAAgACAAIAAQAA
AP7///8AAAAAAAAAAAAAAAD///////8AAAMAAwACAAEA/v/8//r/9//4//j/+P/3//P/
8f/w/+7/7//v/+//8P/u/+7/7v/u//D/8P/w//D/7f/s/+v/6v/t/+7/7//w//L/8//0
//X/8//x/+7/7P/v//H/8//2/wEAEAAlAEAAYQCEAKkAzQD3ACsBWgF3AYsBnAGiAY4B
aQFHAQ8BuwBkAAsAy/+9/7//vv/F/8//0f/V/+D/6f/s/+v/6//p/+r/7P/s/+3/7f/r
/+n/6P/o/+b/5v/m/+f/5v/m/+b/5v/o/+j/5//n/+v/6//s/+z/6//r/+r/6f/o/+f/
5v/l/+X/5f/o/+v/6f/p/+r/6v/s/+z/7f/t/+3/8P/t/+3/7v/v//D/8f/z//L/8P/v
//D/8v/z//X/9P/1//b/9v/5//v//P////3//v/6//j/+//+////AAD//wEAAgADAAMA
BQAGAAcACwAQABIAFAATABQAFgAZABsAHAAfACEAIwAlACcAKQAqACwALwAvADAANAA4
ADoAOgA7AD0APQA9AD0APAA7ADwAPAA7ADoANwA1ADMAMQAuACsAJwAmACEAHgAbABgA
GAAWABIADgAIAAUAAQD+/////f/7//r/+P/1//X/9P/v/+3/6//q/+n/5//n/+f/5//m
/+T/5P/h/+D/4P/g/+L/5P/m/+f/5P/h/9//3f/d/97/4P/h/+D/3//d/9z/3f/f/+D/
4f/j/+P/4//h/+L/5P/j/+H/4//j/+L/4v/j/+X/5v/l/+P/5v/m/+f/5v/n/+f/5v/n
/+r/7P/t/+v/6f/p/+z/7P/r/+r/6//u/+//8P/x/+7/7f/t/+//7P/r/+r/6f/t/+//
7//u//H/8v/v/+7/7P/r/+v/6v/t/+7/7//u/+3/7v/v/+7/7P/s/+z/6//p/+j/6f/q
/+n/6P/o/+n/6v/q/+n/5//l/+b/5//n/+f/5//n/+f/6f/p/+r/6v/n/+X/5//n/+n/
6P/o/+j/6P/p/+j/6P/q/+j/5v/m/+f/6P/n/+j/5f/k/+P/4v/l/+f/6v/t/+z/6//p
/+f/5v/m/+b/5v/n/+j/5//o/+f/5v/m/+X/6P/p/+r/6//r/+v/6//r/+n/6P/o/+r/
6v/s/+z/7P/s/+v/6v/p/+j/6//s/+3/7v/s/+3/8P/w//L/8v/1//X/8//0//T/9P/2
//f/+f/7//n/9//5//n/9//3//f/+P/8//z/+//6//r/+//8//z//v/+//7//v/9//3/
/f/+//3/+//4//X/9//4//n/+f/4//j/+P/3//T/8//z//L/8P/v/+7/7v/u/+7/7v/u
/+z/7P/s/+z/7f/u/+//8P/u/+7/7v/u/+3/7f/t/+3/7f/t/+z/7P/t/+v/7//0//f/
AgAXADAAUQB2AJcAvwDnABMBPgFhAXcBiAGSAY4BdwFZAS0B4wCKACsA3//D/8X/wv/D
/9H/2//f/+j/6//s//H/8//x//D/7//u/+7/7f/q/+n/6f/q/+v/7P/t/+//8P/w//D/
8P/v/+7/7P/r/+//7//w//D/8P/x//H/8f/v/+//7//v//D/8f/1//n/9P/z//P/8v/z
//T/9v/3//b/+P/0//P/8f/x//H/8f/2//j/+f/7//n/+P/2//X/9//5//v//P/7//v/
+v/7//3/AAD+//7/AAACAAIAAgAAAAEAAQABAAQABwAJAAsADAAQABEAEgATABQAFgAZ
ABsAHAAfACEAIgAjACQAJQApAC4ANAA3ADQANgA4ADgAOgA7AD0APQA8AD0APQA9ADoA
OgA5ADgAOAA3ADYANQAyAC8AKwAqACoAKAAmACQAIwAgABsAFgASAA8ACwAIAAgABwAG
AAYAAwD///7//P/5//f/9f/0//X/8//z//P/8f/w/+7/7v/u/+7/7//w/+//7v/t/+v/
6//r/+z/7f/s/+z/7f/t/+7/7//v//D/7//v/+7/7f/t/+3/7f/r/+//8v/y//H/8f/x
//D/8P/w//H/8f/v//H/9P/0//X/9P/1//X/9P/y//T/9f/1//X/8//z//b/9f/1//X/
9//3//f/9//3//j/9//3//n/+P/3//b/9f/4//n/+P/2//j/+P/0//L/8//z//T/9P/0
//T/9P/y//H/8v/z//L/9f/2//f/9//x/+7/7f/s/+//8P/y//X/9f/0//L/7//x//L/
8//z//X/9f/1//X/8v/x//H/8P/t/+v/7f/t/+7/7v/v//D/8P/x//D/8P/x//D/7//w
//L/8v/w//D/8f/y//P/9P/z//H/8P/v/+7/7//v/+//7f/s/+v/6v/u//D/8P/y//P/
8v/y//H/7//v/+//7//v/+//7//v//P/8P/w//L/8P/y//L/8v/y//L/8v/y//P/+P/4
//j/+P/5//n/+f/6//j/+P/5//n//P/9//3/+//9//3//f/9//z//P/9//z//v/+////
AQABAAAA///+//z//P/9//3//v8AAAIAAwACAAEAAAD+//r/9//2//b/+P/3//T/8//1
//T/8//z//P/9P/0//T/9f/2//f/+P/1//T/8//y//T/9P/0//T/9P/0//X/9f/1//X/
9f/1//T/9v/5//n/+f/+/wkAFgAnAEIAZQCKAK8A1QADATMBWAF1AYkBlgGYAYoBbQFL
ARMBwwBqAA0A0f/L/9P/zv/P/93/5f/l/+r/8f/6//3/+//5//b/+P/4//n/+f/5//n/
+v/8//v/+v/5//n//P/8//z//P/6//r/+f/5//r/+f/5//j/+//9//7////+//3//P/7
//v/+//+/wEA/f/9//7//v/+//7//////wEABAABAAEA/v/9//z/+/8AAAAA/////wEA
AgACAAMABAAFAAYABgAEAAUABQAHAAcACgAIAAgACgAMAAwADAAMAA0ADQANABEAEwAU
ABUAFgAaABsAHAAdAB4AIAAjACcAKAArAC0ALQAvADEAMwA1ADgAPAA9AD4AQgBGAEgA
RwBHAEgARwBKAEsASwBLAEoASgBJAEgARwBFAEMAQQBAAD0AOQA4ADcANAAxAC4AMQAw
AC0AKgAmACMAHwAcABsAGQAXABYAFgAVABcAGAAUABEADgAMAA0ACwALAAsADAAMAAsA
DAAJAAgACAAIAAYABgAGAAUAAgABAAEAAQADAAQABgAHAAcABwAGAAYACAAJAAkACQAH
AAcABwAFAAUACAAIAAcACQALAAwADgAMAA0ADQALAAkADAAMAA0ADgAPAA8ADgAPABIA
FAAVABMAEQARABQAFAATABIAEwAVABUAFQAVABQAEwATABUAEwATABMAEwAWABcAFgAU
ABYAGAAWABYAEwATABQAFAATABIAEQAOAA4AEAASABIAEwAUABUAFQAUABIAEgASAA8A
DgAOAA8AEAAQAA8ADQAOABAAEgATABMAEwATABMAEQARABIAEgAQAA8AEgATABEAEAAQ
ABAAEQATABMAFAAVABQAEwAUABQAFAASABIAFAAUABQAFAAUABMAEwATABEAEQAQAA8A
DwAQABEAEgATABQAEwAUABgAGAAXABYAFQAUABIAEwAWABYAFgAWABkAGQAZABoAGgAa
AB4AHwAhACMAJQAjACUAJQAiACEAIAAgACMAJAAkACQAJAAlACYAJgAkACQAJAAkACgA
KQAqACwALwAvAC4ALQArACgAJQAhAB8AHgAdABsAGgAbAB0AHgAbABsAGwAcABkAGAAX
ABYAFwAYABkAGgAbABwAHQAeABsAGgAZABgAGwAbABsAGwAdAB0AHAAcAB0AHQAbACAA
JwA0AEkAYgCHALAA1QD3ACMBUwGAAaEBrQG6AcQBuAGZAXcBQwH3AKYATQD//9//5f/q
/+n/7//3/wEADAAPABIAGwAlACkAJgAmACYAJwAnACYAJQAlACYAKAAoACgAKQAqACoA
KgAqACkAKAAmACUAKAApACsALAAsAC0ALQAtACsAKwArACsALAAtADEANQAwAC8ALwAu
AC8AMAAyADMAMQA0ADEAMQAzADMAMwAzADgAOAA3ADcANQA2ADYANwA5ADsAPQA+ADsA
OwA6ADsAPQBAAD4APgBBAEQARQBGAEkASwBMAE0AUQBTAFQAVQBWAFoAWwBcAFsAXABe
AGEAZwBoAGsAbQBvAHEAcwB1AHcAegB+AH8AfwCCAIUAhgCGAIcAiQCJAIgAiQCJAIkA
iACIAIcAhgCHAIUAgwCBAH8AfQB6AHoAdwB0AHEAbgBvAG4AawBoAGQAYQBdAFoAWwBZ
AFcAVgBSAE8ATwBOAE4ATQBMAEwATABLAEwATQBKAEgARQBEAEQARABFAEYASABIAEgA
RwBGAEUARQBFAEMAQgBCAEEAQwBFAEYASABIAEkASQBJAEcARwBHAEUASQBMAEwASwBN
AE0ATABMAEoASwBLAEkASgBOAE8AUQBQAFEAUQBQAFEAVABWAFcAVwBVAFUAWABdAFkA
WQBbAA==
         </WaveFormData>
      </LeadData>
      <LeadData>
         <LeadByteCountTotal>10000</LeadByteCountTotal>
         <LeadTimeOffset>0</LeadTimeOffset>
         <LeadSampleCountTotal>5000</LeadSampleCountTotal>
         <LeadAmplitudeUnitsPerBit>4.88</LeadAmplitudeUnitsPerBit>
         <LeadAmplitudeUnits>��V</LeadAmplitudeUnits>
         <LeadHighLimit>2147483647</LeadHighLimit>
         <LeadLowLimit>268435456</LeadLowLimit>
         <LeadID>V6</LeadID>
         <LeadOffsetFirstSample>0</LeadOffsetFirstSample>
         <FirstSampleBaseline>0</FirstSampleBaseline>
         <LeadSampleSize>2</LeadSampleSize>
         <LeadOff>FALSE</LeadOff>
         <BaselineSway>FALSE</BaselineSway>
         <ExcessiveACNoise>FALSE</ExcessiveACNoise>
         <MuscleNoise>TRUE</MuscleNoise>
         <LeadDataCRC32>2927976866</LeadDataCRC32>
         <WaveFormData>
7v/u/+7/7v/s/+z/7P/s/+r/6v/q/+r/7P/s/+z/7P/s/+z/7P/s/+z/7P/s/+z/6f/o
/+f/5v/o/+j/6P/o/+r/6v/q/+r/6P/o/+j/6P/q/+r/6v/q/+f/5v/l/+T/5//p/+r/
6v/o/+n/7P/s/+//8P/x//T/8//y//L/8f/v/+//7//w/+7/7P/u/+7/7//y//P/8v/z
//L/8//y//L/8//1//b/9f/1//X/9v/0//P/8v/v/+//7//u/+3/6//p/+n/6f/l/+T/
4v/g/+H/4f/i/+T/5P/l/+X/4//l/+X/5f/l/+T/4//i/+H/4//k/+X/5v/l/+X/5P/i
/+D/4P/g/9//4//h/+L/4v/k/+7//v8UADEAUgB0AJQAsQDVAPYADwEhATABOQEpAQ4B
9gDYAKMAaAAzAA0A+//z/+7/7P/s/+z/6v/q/+r/6v/s/+//7f/q/+z/7P/r/+v/6f/n
/+X/5P/k/+L/4v/l/+X/5f/l/+X/5f/m/+X/5v/m/+b/5f/l/+X/5//n/+b/6P/p/+r/
6//p/+f/5v/m/+f/5//o/+n/6//s/+z/7P/r/+v/6v/p/+n/6f/p/+n/6v/q/+r/6f/q
/+v/7P/t/+3/7v/v/+//8P/w//D/8v/1//X/9v/4//b/9f/1//X/9//3//n/+v/8////
AAADAAMABQAGAAUACAAJAAoADAASABMAFAAXABYAGAAZABoAHgAhACMAIwAlACgAKgAs
AC0ALwAyADQAMwA0ADQANAA2ADYANQA0ADMAMwAwAC8AKwAoACUAJAAiACAAHgAdABkA
FgASAA4ACAADAP///f////7//f/7//j/9v/2//T/8//z//P/8//x//D/8P/w/+//7v/t
/+3/7f/t/+z/7P/q/+r/6P/n/+n/6v/s/+7/7P/q/+j/5v/n/+f/6P/r/+v/6//r/+r/
6P/o/+j/5v/n/+r/7f/u/+z/6v/o/+b/5//o/+j/5v/o/+r/6//s/+v/6//r/+v/7f/s
/+z/7P/s/+v/6//t/+//7v/s/+z/6v/s/+7/7P/t/+7/8P/x/+7/7f/t/+7/7v/v/+7/
7P/t/+z/7f/u/+z/6f/r/+v/6//s/+z/7P/q/+n/6f/q/+z/7f/t/+z/6v/p/+r/6//p
/+f/5f/k/+f/6P/n/+f/6P/p/+r/7f/q/+j/5v/k/+f/5v/l/+X/5//n/+f/5//o/+f/
5v/i/+P/4//k/+b/5v/m/+b/5v/l/+b/5v/m/+T/5v/m/+b/5v/m/+f/5//l/+X/5f/l
/+H/4f/i/+L/4//k/+T/5f/l/+T/5f/k/+T/5P/k/+T/4v/i/+D/4v/g/+L/5f/i/+P/
5P/l/+b/5P/l/+X/5P/k/+X/6P/o/+r/6v/q/+z/6f/o/+j/5//n/+f/5//o/+n/6P/r
/+z/7P/u/+7/7P/s/+z/7v/u/+v/6//s/+z/7//v/+//8P/v/+//7//t/+r/6f/n/+X/
5v/l/+b/5//i/+D/3f/a/9z/2//b/9z/3v/f/9//3f/d/93/3f/d/9//3//f/9//3//e
/93/3P/e/9//3//e/97/3v/e/93/3f/d/9r/3v/k/+7//v8YADcAUgBuAJAAtQDdAAAB
FQEjATQBNwEpAQ4B9ADOAJ0AZAArAAUA9f/p/+L/5v/q/+r/7P/s/+r/5v/k/+X/5f/m
/+b/5v/l/+X/4v/h/+D/4P/i/+D/4P/j/+P/4//j/+P/4f/g/93/3P/g/+L/4//l/+X/
5//n/+b/4//j/+P/4//j/+P/5P/m/+T/4//j/+P/4//k/+T/5P/l/+f/6P/p/+f/5//n
/+f/6P/o/+j/5//o/+n/6v/r/+//8P/x//H/8P/w//D/8v/y//H/8f/y//P/8//0//X/
+P/5//z//v///wEAAQADAAEAAwAEAAMABAAFAAYACAAMAA0ADgARABMAFgAYABoAHgAh
ACMAIwAnACoALAAuACwALQAvADAAMwA0ADQANAA0ADQAMwAyADEAMQAuAC0AKgAmACIA
IAAdABoAFwAVABUAFAASABAADQAJAAYABQADAAIAAQD///7//P/8//r/9P/z//L/8f/w
/+7/7f/s/+3/7v/v//H/8f/x//D/8P/y//L/8P/v/+v/6v/q/+r/6//s/+3/7v/s/+v/
6//t/+//7//v/+7/7P/s/+z/6v/s/+7/8P/w/+7/7v/u/+7/7P/s/+v/6P/p/+z/7v/w
//H/8f/x//H/8f/w//D/8P/y//H/8f/z//X/9P/y//L/8v/0//b/9P/2//b/9//3//X/
8//y//L/8f/x/+//7P/t/+z/7f/u/+//7f/w//H/7//w//D/8P/w/+//7//w//H/8f/w
/+7/7f/r/+v/6//t/+//8f/0//P/8v/v/+3/7P/r/+r/6//u/+7/7v/u/+7/7P/q/+n/
7P/t/+7/7//v/+//7//s/+r/6f/p/+r/6//s/+3/7v/u/+7/7f/s/+z/7v/u/+7/7v/u
/+//7//s/+v/6v/p/+r/6//t/+7/6v/q/+f/6P/r/+z/7f/u/+z/7f/t/+z/7P/t//D/
8P/w//D/8P/y//L/8v/z//P/8v/x//D/8P/y//D/8v/y//T/9v/2//T/9v/2//j/+P/5
//n/+v/6//n/+f/5//r//f/9//3/+//6//n/9//1//H/7//v/+//6v/q/+n/6P/q/+n/
6f/q/+z/7f/t/+v/6v/p/+j/5//l/+X/5f/l/+j/6P/o/+j/5v/n/+f/5v/p/+r/6//r
/+n/4//e/+b/6v/y/wIAGAA3AFYAcgCQALMA1wD2AAsBIQEyATcBKwEYAf4A2gCtAHwA
QQANAPf/7//o/+L/3v/c/+D/5v/o/+j/7v/z/+//7P/s/+z/6//r/+z/6//q/+r/6f/m
/+X/5//o/+n/6v/r/+z/7P/q/+r/6f/q/+r/6//s/+//8P/w/+//7//v/+//7f/t/+7/
8P/u/+3/7f/t/+//8P/w//D/8v/z//P/8//y//H/8P/v//L/8v/y//H/8f/x//H/8f/z
//T/9f/1//b/9v/2//j/+P/3//f/+P/5//n/+v/7//3//f///wAAAAABAAAAAQAEAAcA
CQAJAAsADQAPABIAFQAVABUAFwAYABwAHwAiACIAIwAjACEAJgAqAC0AMAAuAC8AMQAy
ADQANgA3ADgANQA0ADIAMAAxADEALgAtACkAJgAjACIAHQAaABcAFQAVABQAEgAQAAwA
BwADAAEAAAD+//z/+f/5//j/+f/4//P/8f/v/+3/7f/s/+z/7P/r/+r/6f/p/+n/6f/o
/+j/6P/o/+b/5f/m/+b/5//o/+f/5v/l/+T/5P/j/+P/5f/k/+P/4v/g/+L/4v/i/+D/
3v/g/+L/4v/k/+T/5P/k/+b/5v/l/+L/4P/i/+P/5P/j/+P/4//j/+X/5P/k/+T/5v/l
/+X/5//p/+j/5v/m/+T/5v/o/+b/6P/o/+n/6f/m/+X/5f/m/+b/5//m/+T/5P/i/+L/
4v/l/+P/5v/n/+X/5v/m/+b/4v/h/+H/4v/j/+P/4v/g/9//3//h/+P/4v/h/+D/4P/g
/+D/3v/d/97/3//g/+P/4f/g/9//3v/j/+L/4f/h/9//3//f/9//3//f/9//3P/f/9//
4P/i/+T/5P/k/+T/5P/k/+P/4v/g/+L/4v/i/+P/5P/m/+f/5v/n/+j/6f/n/+f/6P/o
/+f/5v/k/+P/5f/m/+n/6v/u/+z/6//q/+n/6P/p/+v/7P/s/+//8f/1//b/9P/0//T/
9v/3//j/+v/7//n/+f/5//r/+//6//3//v8AAAIAAgAAAAIAAgAEAAQAAwADAAQABAAI
AAkACgAMAA4ADwAQAA8ADAALAAkABwAEAAEAAAD//wAAAgADAAQAAwABAAAAAAAAAAEA
AQD//wEAAQABAAEAAQABAAEAAQACAAIAAgACAAMABQAGAAYABQAEAAMAAQAFAAUA/v/8
/wAAEAAgADIASwBuAJQAtADZAP0AHgExAT8BSAFLAUMBLgEYAfQAvQCCAE0AJwAXAA0A
BgAGAAgADAAKAAQABAAGAAYABwAHAAQAAwACAAAA///+//3//P/8//7//P/8/////f/9
//3//f/6//r/+P/4//n/+v/6//v/+f/7//v/+v/7//v/+//7//r/+f/5//r/+P/3//f/
9//3//j/+P/4//f/9//2//X/9v/3//j/+f/7//r/+f/3//n/+f/5//n/+f/6//v/+//6
//r/+v/8//z/+//7//z//f/9//7/////////AQACAAMABQAFAAcABgAJAAsACwAMAA0A
DgAQABYAFwAYABsAHQAgACIAJAAkACcAKQApACoALAAtAC4ALgAvADEAMgA0ADYANwA4
ADoAOgA5ADgANgA1ADEALwAtACoAJwAmACQAIgAgAB8AHQAaABYAEgAQAAsABwAFAAUA
BAADAAEA/v/8//z/+v/6//v//P/9//v/+P/2//T/8//y//H/8f/y//P/8//0//L/8v/w
/+//8P/w//H/8v/0//T/9P/0//L/8f/x//P/8//z//P/8v/z//T/9f/0//P/9P/1//T/
8v/y//L/8v/y//L/8f/u/+7/8P/x//L/9f/1//X/9f/4//j/+f/6//r/+f/5//v//f/8
//r/+v/4//r//P/6//z//P/9//3//v/9//3//v/9//3/+//4//n/+P/5//r/+v/3//n/
+f/5//r/+v/6//n/+f/6//z//P/7//n/9v/2//X/9v/3//n/+f/5//r/+P/4//b/9f/2
//f/+P/7//n/+P/3//b/+P/2//T/8//0//X/9v/3//f/9//3//T/9f/1//b/+P/2//b/
9v/2//b/9v/1//T/9f/4//n/+v/4//j/+f/5//f/9//3//f/9f/1//b/9v/2//b/9f/1
//j/+P/6//r/9//2//X/9P/1//b/9f/4//j/+P/1//T/9P/1//b/9//4//j/+P/5//n/
+v/6//v//v/+//7//v/+//7//v/+////AAABAAIAAwACAAIAAAACAAQABAAGAAYAAwAE
AAMABAADAAEAAAAAAAEAAwAEAAUABwAJAAoACwAHAAYABQADAAEA///9//3//f/6//r/
+f/6//r/+f/5//j/+P/5//n/9f/1//X/9f/3//f/9//3//T/9P/z//L/9P/0//X/9f/1
//b/9//4//P/9f/3//b/9v/6/wIADgAkAEMAYgB+AJ4AwQDnAAwBJQEzAUIBSQE/ASwB
FAHyAMEAjABTACkAFQAJAP7/+v/+/wIABAAEAAQAAgAAAP3/+//6//r/+v/5//n/+f/5
//n/+v/5//b/9f/3//j/+f/6//v/+v/6//j/+P/3//j/+P/5//v//f/9//z/+//7//v/
+//7//v//P/+//z/+//7//v//f/+//7//v/+////////////////////AAAAAAAA////
/////////wQABgAIAAkACgAKAAoADAAJAAcABgAGAAgACQALAA0ADQANAA8AEAAQABEA
EAARABUAGQAcAB0AHQAdAB0AHgAkACUAJgApACcAKgAsAC4AMAAzADUANQA5ADwAPgBA
AD8APwBAAEAAQgBEAEUARgBEAEQAQwBCAD8APwA8ADsAOwA4ADUANAAvACwAKQAnACQA
IgAfABwAGgAVABEADwAOAAwACgAHAAgABgAGAAQA/v/9//z/+//5//j/+P/4//n/+P/3
//f/9f/1//T/9P/1//b/9f/1//b/9v/3//j/9f/0//P/8v/y//H/8f/z//X/9f/1//T/
9v/2//b/9P/z//T/9f/0//T/9P/0//T/8v/y//H/7v/v//L/9P/2//X/9f/1//X/8//y
//L/8v/0//P/8//1//b/9v/1//b/9v/4//r/+P/2//b/9//3//b/9f/1//b/9f/3//f/
9v/3//b/9//4//r/9//5//n/9//2//T/8v/z//P/9P/2//f/9//2//T/9P/z//T/9f/0
//P/8v/y//L/8v/w/+//7//v/+//8f/y//L/8v/y//T/8v/w/+//8f/x//H/8f/y//H/
8P/s/+//7//w//L/8P/w//D/8P/w//D/7//u/+z/7v/u/+7/7f/s/+z/6//q/+v/7P/t
/+3/7f/u/+7/7f/s/+r/6f/s/+z/7v/u/+z/7P/s/+z/6//q/+f/6P/q/+z/7v/s/+z/
7P/s/+z/7f/t/+z/7v/v//L/8v/w//D/8P/y//L/8v/z//P/9f/1//X/9v/0//L/9P/0
//T/9v/2//T/9v/2//j/+P/1//X/9v/2//X/9f/1//b/+f/5//n/9//2//X/8//x//H/
7//v/+//7P/s/+v/6v/p/+f/5v/m/+n/6//s/+v/6//r/+v/6//p/+n/6f/p/+v/7P/t
/+7/7v/v/+//7v/t/+z/6//p/+v/7f/u/+7/8v/8/w4AKABFAGQAhACmAMkA7wAKAR8B
MwFCAUMBNQEeAf4A0ACdAGIAKQAFAPn/9f/2//T/8v/2//j/+P/6//r/+P/3//X/8P/w
//D/7//v/+7/7f/s/+z/7v/u//D/9f/y//H/8P/v//D/8P/u/+7/7//w//D/8f/v//H/
8f/w//D/8f/y//P/8f/v/+7/7v/y//P/9f/3//b/9v/1//T/8v/z//P/8//1//X/9f/1
//b/9v/2//X/9//3//f/9//7//z//f/9//v/+v/5//r//f/9//7/AAAAAP///////wAA
AQAEAAYACQALAAsADQANAA8AEAAPABEAEwAVABgAGwAbABsAHQAbAB4AIAAiACcAKwAu
AC8AMQA0ADYAOAA4ADkAOwA8ADwAPAA7ADoAPQA+AD4APgA7ADsAOAA3ADcANAAxADAA
LQAqACcAJQAiACAAHQAaABgAEwAPAA0ADQAMAAsACQAGAAQABAACAAAAAQACAAMAAAD+
//3//P/+//7//v////z/+//5//j/+v/6//j/9//4//j/+f/6//r/+v/6//r/+P/3//f/
+f/3//f/9//2//j/+P/4//b/9//6//3//v/7//r/+f/4//n/+v/6//j/+P/6//v//P/7
//v/+//7//3//P/8//z//f/9//7/AQADAAIAAAAAAP//AAABAP7//v/+////////////
AAACAAAAAQAAAP7////+////AAACAP//AQABAAAAAAD///7//v/9//3//v///////v/8
//n/9//3//f/9//3//f/+P/7//z/+//7//3//f/9/////v/+//7//v/+//z/+v/5//n/
+f/5//n/+//7//v/+P/6//v//f8AAP3//P/7//r/+//8//z//P/6//z//P/8//r/+v/7
//v/+v/7//z//f/7//v//P/8//v/+v/4//f//P/8//z//P/7//r/+f/4//v//f/+//7/
+//7//3//P/9//7///8CAAQABAAFAAUAAwADAAMABAAGAAQABgAGAAMABAADAAAAAgAC
AAQABAAFAAUABgAGAAcABwAHAAgACAAHAAYAAwACAAEA///9//3/+//7//v/+P/4//f/
9v/0//P/8//0//L/8//z//H/8f/x//H/8f/x//H/8f/x//L/8v/y//L/8P/x//H/8P/y
//L/8v/x/+v/6//u//D/9P/8/wwAJABBAGAAgACgAMEA5QAIARkBLQFAAUMBOQEmAQwB
4ACtAHgAPwARAPv/8//u/+z/6v/m/+j/8P/2//T/9P/z//H/8P/y//L/8f/x//L/8f/w
//D/8v/w//D/8//x/+//7f/r/+z/7v/u//D/7//w//D/8f/y//X/9v/2//X/9f/1//X/
8v/x//H/8v/z//P/9P/1//T/9P/z//L/9f/3//j/+f/5//n/+f/5//n/+P/3//X/+P/5
//r/+//8//z//P/7//3//v///wIAAQD///7//v8BAAEAAgADAAMAAwAFAAYABwAJAAkA
CwAOABEAEwATABIAEwAUABYAGgAbABwAHwAgACQAJwAqACsALQAuAC0AMQA0ADYAOAA3
ADcAOAA4ADkAOgA6ADoAOgA6ADkAOAA3ADcANAAzADEALgArACoAJQAiAB8AHQAcABoA
FwAUABEADQAKAAkABwAGAAUAAwADAAIAAwACAP7//f/8//v/+v/4//f/9v/4//j/+P/5
//j/9//1//T/9P/0//L/8f/w//D/8f/y//L/8v/y//L/8f/v/+7/7//u/+3/7P/q/+3/
7v/v/+7/7//y//X/9v/1//T/8//y//L/8v/x/+7/8P/y//P/9P/1//X/9f/1//X/9P/0
//T/9P/z//P/9f/3//b/9P/0//P/9P/1//L/8//0//b/9//2//X/9f/2//b/9//2//T/
9//2//f/+P/3//P/9P/z//L/8v/x//D/8f/x//L/9P/1//X/9P/y//L/8f/y//P/8P/v
/+7/7v/w//D/7v/t/+v/6//r/+3/8P/w//D/8P/y//D/7v/t/+z/6//q/+n/6//r/+v/
6P/p/+n/6v/s/+r/6v/q/+r/6//s/+z/7P/p/+r/6f/o/+j/6P/p/+n/5//n/+f/5//l
/+X/5v/m/+f/6P/o/+n/5//m/+f/5v/l/+T/4//i/+T/5P/k/+b/5P/k/+T/5P/n/+n/
6v/q/+r/6//u/+7/7v/u/+7/8P/u/+7/7//v/+7/7f/s/+z/7f/s/+//8P/y//T/9P/y
//L/8v/0//T/8f/x//L/8v/z//P/8//0//X/9f/1//P/8P/v/+3/6//q/+n/6v/r/+f/
5v/k/+L/4v/h/+H/4v/i/+P/4//h/+P/4//j/+P/4v/h/+D/3//h/+L/4//k/+b/5//n
/+b/5f/k/+P/4f/f/+H/4v/i/+j/8v8AABYALwBKAGYAhgCrANMA9gANAR8BMAE7ASsB
DgH2ANQAoQBsADcADQD7/+//5v/m/+j/5P/i/+b/6v/q/+j/5f/j/+L/5P/k/+P/4//h
/9//3f/c/9z/2v/a/93/3P/b/9r/2f/Z/9r/2f/a/9v/3P/c/93/3P/d/9z/2v/Z/9n/
2f/Z/9n/2f/a/9z/3v/d/93/3f/f/+D/4P/g/97/3//f/9//4P/h/+L/4//l/+T/4//h
/+T/5f/m/+f/5//o/+n/6f/t/+7/7//y/+//7f/s/+z/7f/t/+7/7//v/+//8f/y//H/
8//z//X/9//7//7////+////AAACAAYABwAIAAsADQAQABIAFAATABUAFgAVABgAHAAf
ACIAIgAjACUAJgAmACYAJQAkACUAJgAmACYAIwAjACAAHwAfABwAGQAYABMAEAANAAsA
CAAGAAMAAAD8//f/8//x//P/8v/x/+//7P/q/+r/6P/m/+X/5P/j/+H/4P/g/+D/3//e
/93/3f/c/9v/2f/Y/9z/3v/e/9//2//a/9r/2v/a/9r/2v/a/9j/1//X/9n/2//b/9v/
2v/b/9z/3f/c/9v/3P/d/9z/3P/c/9z/3P/e/97/3f/a/9r/3P/d/97/3f/d/93/3f/g
/+D/4f/i/+D/3//f/+H/4f/g/97/3v/h/+T/5//m/+T/5P/l/+X/4f/f/97/3v/g/+P/
5P/k/+b/5P/k/+T/4//f/+D/3//h/+T/5v/o/+T/4//j/+T/5f/l/+T/4v/g/9//4P/h
/9//3//f/+D/4v/i/+D/3//d/93/3f/f/97/3v/e/97/4f/g/9//3//f/9//3//f/+H/
4f/h/97/3v/d/93/3v/e/97/3v/e/9//4P/g/+D/3P/c/9r/2P/c/97/4f/j/9//3//f
/9//2//b/9z/3P/e/97/3f/d/93/3P/d/9z/3f/e/9//4P/g/+D/3v/g/9z/2v/d/97/
3v/e/97/3v/e/93/3P/b/9r/3f/e/9//4P/e/9//3//e/9//4f/l/+b/5P/k/+T/5v/o
/+j/6f/p/+f/5//n/+j/5v/k/+b/5v/n/+r/6//q/+r/6v/s/+z/7P/t/+//8P/v/+//
7//w/+//7f/r/+f/6f/r/+z/7f/p/+f/5//n/+b/5v/l/+T/4v/h/+H/4v/i/+P/4//h
/+H/4f/h/+H/4//j/+P/4//i/+L/4v/i/+L/4//j/+L/4v/i/+L/4f/h/93/4P/g/+L/
6P/2/wgAIwBCAF4AfgChAMMA5AABARMBIAEvAS8BHgEIAe4AvwCGAE0AGwABAPX/6v/m
/+r/7P/s/+7/7v/s/+7/7f/p/+j/5//m/+T/4//g/9//3v/e/+H/4P/h/+X/5f/l/+X/
5f/j/+L/3//e/+H/4v/i/+P/4//l/+X/5P/j/+P/4//j/+T/5f/n/+r/5//l/+T/4//k
/+b/5//o/+b/5//n/+f/5f/l/+X/5f/q/+z/7v/v/+z/6//q/+n/7f/u/+//7//u/+7/
7v/w//D/7//v//D/8//z//T/9f/y//H/8v/y//X/9//3//n//P///wEAAQACAAMABAAG
AAgACQAKAA0ACwAOABAAEgAWABsAHwAhACAAIgAjACQAJAAlACcAKAApACoAKgAqACoA
KgApACgAKQApACYAJQAjACAAHQAcABoAGAAWABUAEgAQAA0ACgAEAP//+//5//r/+v/6
//n/9//0//P/8P/s/+v/6v/p/+v/6v/q/+r/6P/m/+T/4//k/+X/5f/m/+T/5P/i/+H/
4v/i/+P/5P/k/+T/5P/k/+b/5f/l/+f/5v/l/+T/4v/i/+L/4v/g/+L/5P/m/+b/5P/k
/+T/5P/k/+T/4//g/+L/5P/l/+b/5f/l/+X/5f/l/+T/5P/k/+T/4//j/+X/5f/k/+L/
4v/k/+b/6P/m/+b/5v/n/+f/5v/l/+X/5v/n/+n/6f/o/+f/5P/j/+L/5P/h/+P/4//l
/+b/5v/m/+L/4f/h/+L/5v/n/+f/5v/i/9//3v/d/97/3//g/+L/4P/g/97/3f/f/9//
3//h/+L/4v/i/+L/4//g/93/2//b/9v/2//b/9//3//f/9z/3P/b/9v/3P/e/97/3v/e
/9//4P/g/+D/4P/i/+L/4v/f/97/3v/d/93/3f/d/93/2v/Z/9n/2P/c/97/3//h/+H/
4P/h/+D/3v/e/97/3v/e/97/3P/e/+D/3v/d/+D/3v/g/+D/4P/g/+D/4P/g/+H/4//i
/+L/4//k/+T/5P/k/+T/5v/m/+b/5//n/+f/5//p/+r/6v/o/+n/6P/n/+j/6f/o/+v/
7P/t/+z/6v/p/+r/6v/r/+v/7P/u//D/8f/v/+3/7P/r/+f/5f/j/+H/4//j/+D/4P/f
/97/3v/d/9//4P/g/+H/4v/h/+L/4//i/+H/4P/f/9//3//g/+D/4P/g/+D/4f/h/+D/
4P/g/+D/4//j/+H/4P/i/+j/8P/+/xIALwBMAGwAjgCzANkA+AARASMBMAE3AS0BGAEA
AeAAqwByADUACQD7//f/6v/o/+7/7v/q/+r/7P/w//D/7f/p/+T/5f/m/+b/5//n/+f/
5//o/+b/5P/k/+f/6f/p/+n/6f/m/+b/5P/k/+P/5P/k/+X/6P/r/+z/7P/q/+n/6P/n
/+n/6f/q/+z/7P/r/+v/6//r/+z/7P/s/+7/7//v/+//7P/r/+r/6f/u/+7/7v/t/+7/
7//w//H/8f/y//P/8//0//T/9P/2//j/9//3//j/+//7//z//f/8//v//P/8////AQAB
AAMABAAHAAkACQAIAAkACgAMABIAEwAUABcAFQAYABoAHAAgACMAJQAlACkALAAuADAA
LgAvADEAMgA1ADYANgA2ADYANgA1ADQANQA1ADIAMQAtACoAJwAmACUAIgAfAB0AHQAc
ABoAGAAWABEADQALAAoACAAGAAMAAwACAAMAAgD8//v/+v/5//v/+v/6//r/+v/6//r/
+//6//n/9//2//b/9v/0//P/8P/w//H/8v/0//T/9P/0//T/8//z//X/9f/1//X/9P/0
//T/9P/y//D/8v/0//T/9//4//n/+v/4//j/9//0//T/9v/3//j/+f/5//n/+f/6//r/
+//8//z/+//7//3/+//6//j/+P/6//z//v/8//7//v///////v/9//3//v/9///////+
/wAA/v/+//7//P/5//v/+//5//r/+v/6//j/9//3//j//P/9//3//P/6//n/+v/7//r/
+f/4//j/+P/4//b/9f/2//f/+P/7//z//P/8//z//f/6//f/9f/2//f/+P/5//j/9//2
//L/9f/1//b/+P/6//r/+v/6//j/+P/3//b/9v/4//j/+P/4//j/+f/5//b/9f/0//P/
8v/z//X/9v/2//b/9f/1//j/+P/3//b/9f/0//P/8//y//D/8f/z//f/+P/6//r/+v/8
//7//v//////AQABAAEAAgD///z//f/8//3/AAABAAAAAgACAAQABAABAAEAAgACAAQA
BQAGAAgACQAJAAkABwAFAAMAAAD9//n/9//3//f/9f/2//b/9v/0//P/8//0//L/8//z
//H/8f/x//H/8f/y//P/9P/1//X/9P/z//L/8v/z//P/8v/0//T/9P/z//P/8f/u/+7/
8v/4/wYAGAA3AFoAegCWALkA3wAGAR8BKwE2AUEBOwEkAQwB7AC/AIoAUwAfAAEA9f/u
/+r/6v/s/+7/8P/w//D/9P/7//3/9v/2//b/9f/1//b/9f/0//T/9P/y//L/9f/1//X/
9f/1//P/8v/v/+7/8P/y//P/9f/z//X/9f/0//P/8//z//P/9P/1//f/+v/3//X/9P/z
//X/9v/2//b/9v/3//f/9//1//X/9f/1//r/+v/6//n/9//3//f/9//5//r/+//7//n/
+P/3//j/+P/3//f/+P/7//v//P/9//////8BAAIABQAHAAcACQAJAAsADAALAAoACwAM
AA4AFAAVABYAGQAXABoAHAAeACAAIwAlACUAJQAoACoALAAuAC8AMQAyADIAMgAxADAA
MgAyADEAMAAxADEALgAtAC0AKgAnACYAIQAeABsAGQAaABgAFQASAA4ACQAFAAMAAwAC
AAEA///9//r/+f/2//X/9f/1//X/9//2//b/9v/y//D/7v/t/+//7//u/+7/8P/w/+7/
7f/s/+z/7f/u/+v/6v/p/+j/6f/p/+r/7f/t/+3/7f/s/+z/7P/s/+r/6P/q/+z/7P/u
/+7/7v/u/+z/7P/r/+j/6v/s/+3/7v/t/+3/7f/t/+//7v/u/+7/7//v//D/8//1//D/
8v/y/w==
         </WaveFormData>
      </LeadData>
   </Waveform>
</RestingECG>
