# Supplementary material for: Detection of Left Atrial Enlargement Using a Convolutional Neural Network-Enabled Electrocardiogram
Source: Front Cardiovasc Med. 2020 Dec 17;7:609976. doi: 10.3389/fcvm.2020.609976 (PMC7773668; doi:10.3389/fcvm.2020.609976)
Supplement: Supplementary file 3 [file Data_Sheet_3.ZIP › normal2/1802017323_5213_0000000M.XML]

<?xml version="1.0" encoding="Windows-1252"?>
<!DOCTYPE RestingECG SYSTEM "restecg.dtd">
<RestingECG>
   <PatientDemographics>
      <PatientID>1802017323</PatientID>
      <PatientAge>65</PatientAge>
      <AgeUnits>Years</AgeUnits>
      <Gender>Female</Gender>
      <PatientLastName>ouyufeng</PatientLastName>
   </PatientDemographics>
   <TestDemographics>
      <DataType>Resting</DataType>
      <Site>1</Site>
      <AcquisitionDevice>MAC55</AcquisitionDevice>
      <Status>Unconfirmed</Status>
      <Priority>Normal</Priority>
      <AcquisitionTime>09:57:55</AcquisitionTime>
      <AcquisitionDate>03-16-2017</AcquisitionDate>
      <CartNumber>1</CartNumber>
      <AcquisitionSoftwareVersion>009C</AcquisitionSoftwareVersion>
      <XMLSourceVersion>MAC5000 v1.0</XMLSourceVersion>
   </TestDemographics>
   <RestingECGMeasurements>
      <VentricularRate>62</VentricularRate>
      <AtrialRate>62</AtrialRate>
      <PRInterval>166</PRInterval>
      <QRSDuration>84</QRSDuration>
      <QTInterval>410</QTInterval>
      <QTCorrected>416</QTCorrected>
      <PAxis>67</PAxis>
      <RAxis>80</RAxis>
      <TAxis>68</TAxis>
      <QRSCount>10</QRSCount>
      <QOnset>220</QOnset>
      <QOffset>262</QOffset>
      <POnset>137</POnset>
      <POffset>183</POffset>
      <TOffset>425</TOffset>
      <ECGSampleBase>500</ECGSampleBase>
      <ECGSampleExponent>0</ECGSampleExponent>
   </RestingECGMeasurements>
   <Diagnosis>
      <Modality>Resting</Modality>
         <StatementCount>3</StatementCount>
         <LabelText>12SL ��ϳ���</LabelText>
      <DiagnosisStatement>
         <StmtFlag>ENDSLINE</StmtFlag>
         <StmtText>�������</StmtText>
      </DiagnosisStatement>
      <DiagnosisStatement>
         <StmtFlag>ENDSLINE</StmtFlag>
         <StmtText>ST ���쳣����������ػ�����</StmtText>
      </DiagnosisStatement>
      <DiagnosisStatement>
         <StmtFlag>ENDSLINE</StmtFlag>
         <StmtText>�쳣 ECG</StmtText>
      </DiagnosisStatement>
   </Diagnosis>
   <Waveform>
      <WaveformType>Rhythm</WaveformType>
      <WaveformStartTime>0</WaveformStartTime>
      <NumberofLeads>8</NumberofLeads>
      <SampleType>CONTINUOUS_SAMPLES</SampleType>
      <SampleBase>500</SampleBase>
      <SampleExponent>0</SampleExponent>
      <HighPassFilter>16</HighPassFilter>
      <LowPassFilter>150</LowPassFilter>
      <ACFilter>NONE</ACFilter>
      <LeadData>
         <LeadByteCountTotal>10000</LeadByteCountTotal>
         <LeadTimeOffset>0</LeadTimeOffset>
         <LeadSampleCountTotal>5000</LeadSampleCountTotal>
         <LeadAmplitudeUnitsPerBit>4.88</LeadAmplitudeUnitsPerBit>
         <LeadAmplitudeUnits>��V</LeadAmplitudeUnits>
         <LeadHighLimit>2147483647</LeadHighLimit>
         <LeadLowLimit>268435456</LeadLowLimit>
         <LeadID>I</LeadID>
         <LeadOffsetFirstSample>0</LeadOffsetFirstSample>
         <FirstSampleBaseline>0</FirstSampleBaseline>
         <LeadSampleSize>2</LeadSampleSize>
         <LeadOff>FALSE</LeadOff>
         <BaselineSway>FALSE</BaselineSway>
         <ExcessiveACNoise>FALSE</ExcessiveACNoise>
         <MuscleNoise>FALSE</MuscleNoise>
         <LeadDataCRC32>3017294986</LeadDataCRC32>
         <WaveFormData>
+v/6//r/+v/8//7/AAACAP///v/9//z//v/+//7//v///wAAAQACAAAA/v/8//r//P/+
/wAAAgD///7//f/8//7//v/+//7/AAAAAAAAAAD9//z/+//6//z//v8AAAIA///+//3/
/P/+//7//v/+/wAAAAAAAAAA/f/8//v/+v/8//7/AAACAAAA/v/8//r/+//8//3//v8A
AAAAAAAAAP3//P/7//r//P/+/wAAAgD///7//f/8//7//v/+//7/AAAAAAAAAAD+//z/
+v/4//z//v8AAAIA///+//3//P/+//7//v/+/wAAAAAAAAAA///+//3//P///wAAAQAC
AAAA/v/8//r/+//8//3//v8AAAEAAQAAAP7//f/9//7/AgAEAAUABQADAAEA/v/+/wAA
AwAFAAkACgAKAAkABwAEAAQABAAFAAcACwAMAA0ACAAFAAEAAQADAAIAAgACAAEAAQD/
////+v/4//j/+f/8/wAAAQAEAAAA/v/6//f/+P/7//3/AAACAAIAAAD///v/+f/4//j/
+////wAAAQD9//v/+P/3//r/+//7//3/AAD+//z/+P/0//T/+P/9/wQAEQAcACQAKgAw
ADUAPQBFAEoARgA+ADsANwAzADAALQApACMAHgAZABMACwACAP/////7//j/+v/7//7/
AwAFAAEA///7//j/9//3//j//P/+///////8//n/9//1//n/+//8//3//v/+//v/+v/3
//b/9f/3//j//P/9//7//v/8//n/+P/4//v//P/+/wAAAAD+//3/9//2//f/9//7////
AAABAP3/+//5//n/+v/9//7/AAACAAIA//////z/+f/6//v/AAABAAIAAwAAAP7//f/7
//7/AAACAAMABgAGAAMAAwABAAAA//8CAAUABwAJAAoABwAGAAUABQAHAAoADQAPABMA
EwARABEADgANAA8AEAAUABYAFwAYABYAFAASABEAEwAWABgAGQAbABsAGQAYABUAEwAS
ABIAFgAXABkAFgASAA8ADAAIAAoACgAMAAwADgANAAsACAADAAIAAgACAAQABwAHAAYA
AgD///3//P/+/wAAAAACAAIAAgACAAAA+//6//r/+/8AAAAAAgACAP7//P/7//r//P/9
////AAAAAAAA/v/9//j/9//3//j/+//+/wAAAQD9//r/+f/4//j/+v/8//7///////3/
/P/3//f/9//4//z//v//////+//6//f/9//5//r//f///wEAAQD+//z/+P/4//j/+v//
/wAAAgACAPz/+//5//n/+v/7//7/AAADAAMAAAD///z/+v/5//r//f///wAAAQD///3/
+//7//v//P/+////AgACAAEA/v/6//r/+v/9//7/AAAAAAAA/f/7//n/+P/6//z//f//
//////////3/+P/4//j/+f/9////AQACAP7/+//3//b/9//5//z///8AAAAA/v/9//n/
+P/3//f/+v/9////AAD9//r/+P/3//n/+//9//7//P/+//7/+f/2//X/9f/3//v///8A
AAEA/v/7//f/9v/4//n/+//9/wAA/v/7//r/+f/4//r/+v/6//r/+//8//3//v/7//r/
+f/5//3//v/+/wAA/v/9//3//v///////v/9//3//P/+/wAA/////wEAAAACAAMAAwAE
AAMAAgACAAIAAwADAAMAAAD///3///8BAPz/+v/4//f/+f/5//v/+v/2//b/9//5//v/
+v/7//f/+P/3//f/+f/5//j/+P/4//v/+v/6//j/9v/1//X/9v/3//f/9//0//X/9f/3
//r/+f/3//f/9v/4//z//P/6//j/9v/1//b//f8MABoAIgAqADEANwA9AD4AOAAsACcA
JwAnACYAJwAhABkAEgALAAUA///4//f//f////z/+v/1//T/9f/3//n/+//9//n/9//2
//b/9f/2//b/9f/4//f/9//3//X/9f/0//P/9//4//b/9v/2//b/9v/5//f/+P/2//T/
+P/4//f/+P/2//f/9v/2//f/+P/3//f/9P/0//b/9//2//f/9f/z//T/9f/2//n/9v/3
//b/9v/3//j/9v/3//f/9f/3//n/+//5//f/9f/3//j/+v/7//z//P/8//v//f/+//z/
/f/+//7//v8CAAIAAQAAAP7/AQACAAMABQADAAQABQAFAAoACwAKAAsACwALAA4AEAAR
ABAADgAMAA8AEAARABMADwAQABAADwAQABEAEAAQAA8ADwAQABIAEAAPAA8ACgAKAAsA
DAAMAAoACAAIAAYACAAHAAUAAgABAAAAAAAAAP3////+//z//v/9//3//v/8//z/+v/6
//v//P/9//z/+v/6//v//f/8//r/+v/4//r/+v/7//z/+v/5//n/+P/8//z/+v/5//f/
9//4//r/+v/6//n/9//5//j/+f/6//j/+P/4//j/+v/7//r/+v/5//n/+f/6//r/+v/5
//f/+P/6//r//f/7//r/+//7//7////9//z/+v/6//r//P/9//z//P/6//v//f/+/wEA
/v/9//7//v8BAAEA/v/9//z//P/9/wAA/v/9//v/+f/9//3//f////3//P/8//v//f/+
//7//P/8//z//P////7//v/8//r//f/9//3//v/8//z/+//7//z//f/+//3//P/8//z/
/f/+//3//P/6//3//f/8//7//P/7//v/+//9//7//f/9//z//P/8//3//f/9//z/+v/9
//z//P/9//v/+//7//r/+//+////+//6//n/+f/7//v//f/8//v//f/9//z//v/8//v/
+//7//z//v8AAAAAAAAAAP7//P/6//j/+//8//3//v/8//z//P/8//r/+v/6//r//f//
/wAAAAD///3//P/8/wAAAgADAAMABQADAAAAAAD9////AAADAAcACAAIAAcABQAEAAMA
AwAGAAkACQAJAAgABQABAAEA/v/8//v/+v/+/////v////r/+P/4//n/+//+//7/AAD/
//7/+//5//j/+f/5//r//f/+//3//f/5//f/9v/2//r//f/9//3/+//7//r/+//5//n/
+P/5//7/AAD8//j/9v/y//L/9//+/wcAEgAgACgALAAxADcAPQBCAD4ANgAzADMALwAu
ACsAJQAdABoAFQAPAAkAAgD//////f/6//j/+f/6//3///////3/+//3//X/9P/0//j/
+v/7//v//P/5//f/9f/2//f/9//3//v//P/6//r/9//2//X/9//5//z//P/8//z/+v/3
//b/9f/3//f/+P/5//r/+f/5//X/9P/1//X/+P/7//v/+//7//n/9//3//X/9//3//j/
+//8//r/+//3//X/9//5//3//f/9//3//v/8//v/+f/7//z//f/9/wEAAgAAAAEA/f/8
//v//v8CAAMABAAEAAUABAADAAMABAAGAAgACQAMAA0ADAANAAoACQALAAwADwAQABAA
EAAQABAAEAARAA8AEgAUABUAFgAXABYAFgARAA8ADgAOABIAEwAVABIAEQAPAA0ACgAJ
AAgACQAIAAkACQAIAAYAAgAAAP///v8AAAMAAwACAAIA///9//z/+//8//v//P/9//7/
///+//r/+P/3//f//P/8//7//v/+//z/+//6//n/+f/6//r//f/+//3//f/4//f/9//4
//r//P/9//3//f/6//n/+P/3//j/+f/6//z//f/8//z/9//3//f/+P/6//z//f/9//3/
/P/5//n/+P/4//r/+//+/////f/8//j/+P/4//r//f/+/wAAAAD+//3/+//7//v/+//9
//7/AAABAP/////8//r/+f/6//3///8AAAEAAQD///3//f/8//z//f/9/wEAAgACAAAA
+//6//n/+//+/wAAAAAAAAEA///9//z/+//8//z//f/+////AAD///r/+v/6//v//v//
/wAAAAABAP///P/8//v/+//8//3///8AAP/////6//r/+v/7//3///8AAAAAAQD+//z/
+//5//v//f/+////AgADAP///f/7//r/+//+/wEAAQABAAEA///8//z/+v/7//3///8C
AAQAAQAAAP///v/9//z/+//6//z//v8AAAIAAAD+//z/+v/7//z//f/+//7//v/+//7/
/f/8//v/+v/9////AAAAAP7//f/9//7/AAACAAMAAwAFAAMAAAAAAP7/AQADAAcACgAK
AAkABwAEAAQABAAFAAYACQAJAAkABwAFAAIAAwACAAAA///+/wAAAQAAAAEA/f/6//n/
+f/7//7//v8AAP///v/7//n/9//5//r//P8AAAAA/v/9//j/9//3//j//P/////////+
//3/+//7//v/+//6//v/AAAAAAAA/v/2//L/8v/1//z/BQASACAAJgAsADEANwA/AEYA
SABCAD0AOwA7ADgAMwAtACcAIgAdABcAEQAKAAMA///9//r/+P/5//z//f///wEA///7
//b/9f/1//b/9v/4//n/+f/5//f/9v/1//b/9//3//f/+v/6//f/9v/y//L/8v/1//f/
+v/6//r/+v/4//X/9P/z//X/9f/2//n/+v/5//n/9f/0//X/9f/2//n/+f/5//n/9//1
//X/8//1//X/9v/5//r/+P/5//b/8//0//X/+f/5//n/+f/5//j/+P/3//f/+P/5//n/
/f/+//z//f/5//j/9//6//7///8AAAAAAQAAAP////8AAAIABAAFAAoACwAKAAsABgAF
AAcACAANAA4ADgAOAA4ADgAOAA8ADAAOAA8ADwARABMAEwAUABEADwAOAA4AEAARABMA
EAAPAA0ACwAIAAcABgAHAAYABwAHAAYABAAAAP7//f/8//7/AQABAAAAAAD9//v/+v/3
//j/9//4//v//P/9//z/+P/2//X/9f/6//r//P/8//z/+v/5//j/9//3//j/+P/7//z/
+//7//b/9f/1//b/+v/8//3//f/7//j/9//2//X/9v/3//j/+v/7//r/+v/2//X/9P/0
//j/+v/7//v/+f/4//X/9f/z//T/9//5//3//f/6//j/9P/0//T/9v/5//r//P/8//r/
+f/3//f/9//3//n/+v/8//3/+//7//f/9v/2//j/+//9//7///////3/+//7//r/+v/7
//v//f/+//7//P/5//j/9//5//z//v/+//7////9//v/+v/5//r/+v/7//z//f/+//3/
+f/4//f/9//8//3//v/+/////f/6//r/+f/5//r/+////wAA//////n/+P/3//f/+//9
//7//v////z/+v/5//j/+f/6//r/+//+////+//4//f/9//5//z////////////9//r/
+v/5//n/+v/7/wAAAgD///7//f/8//v/+v/5//j/+v/8//7/AAD8//r/+P/2//j/+v/8
//7//P/8//z//P/7//r/+f/4//r//P/+/wAA/v/9//v/+P/6//v//f8AAAEAAgACAAEA
///9//r/+v/8/wEABQALAAgABgADAP//AgAEAAYACQAHAAkACAAHAAQAAQD9//3///8A
AAIABAACAP//+v/3//j/+P/6//3//P/+//3//v/7//r/9//1//f/+//+/wIAAQD+//n/
9f/2//f/+f/8//v//f/8//v/+P/3//X/9f/4//v//f8BAPr/9v/y//L/9P/2//z///8C
AAUADgAWABwAJAAvADsARwBQAE4AQgA3ADMALwAwADEAMQAvACgAIQAZAAsA/v/3//f/
+//+/wIAAwACAP//+//1//P/8//0//X/9//6//r/+v/5//f/9v/z//H/7//0//f/+f/7
//r/+P/z//D/8v/0//b/+//4//r/+f/4//b/9P/x//D/8//3//n//P/6//j/9P/x//L/
9P/4//v/+f/7//r/+f/3//X/8//z//X/+f/7//7//P/6//X/8//z//P/9//7//7//f/8
//v/+P/2//X/8//5//z///8BAP7//P/3//X/+P/6//z/AgABAAEAAQAAAP///v/9//3/
AgAGAAoADQALAAkABQADAAUABwAMABAAEgASABEAEAAPAA4ADQANAA4AEgAVABcAFQAT
AA8ADAAMAA0ADwASABMAEwAUABAADQALAAkABgAHAAgACwAMAAoABwADAP7//f/+/wAA
AgABAAMAAgAAAPz/+f/3//b/+P/8//7/AgD///z/+f/0//T/9v/5//3//v/8//z/+v/4
//b/9f/0//b/+f/9/wAA/v/8//j/9f/2//f/+f/8//v//P/8//v/+f/2//X/9P/3//r/
/f8AAP7/+//2//L/8v/1//j//P/7//z//P/7//f/9v/z//P/9f/4//3/AQAAAP3/9//y
//T/9v/4//z//P/8//3//P/4//f/9f/1//j/+/8AAAQAAgD///n/9f/3//j/+v/+////
///+//3/+//5//f/9//6//z///8BAP7//P/5//T/9v/4//r//////wAA///+//v/+f/3
//b/+P/8////AwD///3/+//3//j/+v/8////AAD///7//P/5//f/9P/0//b/+f/9/wEA
/v/8//j/9f/2//j/+v/9//7///////7/+//4//b/9f/4//v//v8AAPz//P/6//P/9v/3
//n//f/7//3//P/7//v/+f/2//b/+f/7//7/AQD8//j/9v/2//b/9v/6//z//v8AAPz/
+v/4//b/+f/6//v//P/8//3//f/8//r/+v/5//n/+//+/wEAAwABAP//+//2//r//P8B
AAUABgAGAAUAAwADAAIAAgACAAQABgAKAAsACQAEAP//+f/8//3//f/+//3//f/8//n/
+f/2//T/9P/2//n//f/+//7/+f/2//H/8//1//n//P/7//z/+//4//f/9P/z//P/9f/4
//z//f/6//b/9P/x//P/9v/5//v//f/6//b/8v/u/+7/8v/2//3/BAANABQAGgAgACQA
KwA3AEEARgA+ADIAKwAjAB0AHAAfAB0AGwAYABUACwD9//T/8//1//X/+P/6//3//v/9
//v/+f/1//H/8f/x//L/9P/2//j/+f/5//f/8//w/+3/8f/1//j/+//5//j/9P/y//L/
8v/y//X/9f/4//j/+P/3//T/8P/u//H/9f/3//r/9//2//P/8f/x//L/9f/3//b/+f/5
//n/9f/z//H/8f/z//f/+f/8//v/+v/2//X/9P/z//b/+f/7//v/+//7//j/9v/1//P/
+f/8////AQD///7/+v/5//n/+v/7/wAAAgADAAQABAACAAAA/v/9/wIABgAKAA0ADAAL
AAgABwAGAAcACwAOAA8AEAAQABAADQAMAAsACwAOABIAFQAXABQAEwAQAA4ADQANAA4A
EAAQABEAEwAQAAsACQAHAAQABwAIAAsADAAKAAcAAwD+//z//P/9//7//v8BAAEAAAD9
//n/9v/0//b/+v/8/wAA/v/8//r/9v/2//b/9//5//r/+v/8//z/+P/2//X/9P/3//n/
/P/+//7//P/4//X/9f/1//b/+P/6//z//f/9//j/9P/y//D/8v/2//r//v/9//v/9//0
//T/9f/2//j/+P/6//v/+//4//b/8v/x//P/9v/7/////v/9//n/9v/1//b/9//6//3/
/v8AAAAA+v/5//f/9//5//v///8CAAAA///7//n/+P/4//n//P8AAAEAAQABAP7/+//4
//f/+v/8////AQD///7//P/4//n/+v/7/////v8AAAAAAAD+//v/+P/2//j//P///wMA
AQD///3/+f/5//r/+//9/wAAAQACAAIAAAD9//n/+P/7//3/AAADAAEAAAD9//v/+f/6
//v//f///wEAAgACAAAA/P/5//f/+f/9/wEABAACAAIAAAD5//n/+f/6//3/AAADAAMA
AwAAAP3/+f/4//r//f8BAAUAAAD+//z//P/8//z///8AAAEAAgD///7//f/8//7//v/+
//7/AAABAAEAAAD+//3//f/+/wIABAAFAAUAAwABAP7//v/+/wEAAwAHAAoACgAJAAcA
BAAEAAQABQAIAAsACwALAAgABQABAAEAAQAAAAAAAAADAAMAAQABAPz/+v/6//v///8C
AAIABAD///7/+//5//v//f/+/wAAAgACAAAA///6//n/+f/6//7/AQABAAEA/v/9//v/
+//8//3//f///wQAAgD+//r/+P/2//j///8GAA8AHAAmACoALAAzADsAQQBIAEQAPAA1
ADMALwAuACsAJQAfABwAGQAVAA8ABgABAAMAAQD8//z///8AAAMABQAFAAMA///6//n/
+f/6//3/AAACAAMAAAD9//v/+f/7//3//v///wIAAgD///7/+v/6//r//f///wIAAgAC
AAAA/v/7//r/+v/9//7/AAACAAIAAAD///r/+v/8//3/AAADAAMAAwABAP///f/9//3/
/////wAAAQACAAAAAQD+//v//P/9/wMAAwADAAMAAgAAAP///f/+/wAAAgADAAUABgAE
AAUAAwACAAEABAAHAAkACwAMAAkACAAHAAcABwAKAA0ADwATABMAEQARAA0ADQAQABIA
FwAYABgAGAAXABYAFQAVABMAFgAYABkAGgAbABoAGgAXABUAFAAUABgAGQAbABgAFQAT
ABEADgAMAAwADgAOAA8ADwAOAAwACAAGAAUABAAGAAkACQAIAAYAAwABAAAA/v8AAAAA
AgAEAAQABAACAP7//P/7//v///8AAAMABAAAAP7//f/8//z//f///wAABAAEAAIAAQD9
//v/+v/6////AgAEAAUAAQD+//3//P/6//z//v8AAAMAAwABAAAA+//7//v//P8AAAIA
AwADAP///v/7//v/+//8////AQAFAAUAAgAAAPz//P/8//7/AQACAAQABAACAAEA////
//7///8CAAQABwAHAAQAAwD///7//v8AAAQABQAFAAUAAwABAP///////wAAAgADAAYA
BgAFAAIA///+//3///8CAAQABAAEAAMAAQD///7//v8AAAEAAwAFAAUABQADAP///v/9
//3/AQADAAUABgADAAEA/v/+//7///8BAAMABgAGAAQAAwD///7//f/9/wAAAwAFAAYA
AwAAAP7//f/7//3///8AAAEABAAFAAEA///9//z//f8AAAMAAwADAAEA///8//z//P/9
////AQAEAAQAAQAAAP///v/8//z//P/8////AAABAAIAAAD+//z/+v/8//7/AAACAP//
/v/9//z/+v/6//r/+v/9////AAAAAP3/+//6//r//f8AAAIAAwABAP///P/8//z///8B
AAUACAAIAAcABQABAAAA/////wIABQAFAAUAAgD///v/+//5//j/+P/4//n/+f/3//f/
8v/w//D/8f/1//j/+P/6//X/9P/x/+//7//x//L/9P/2//b/9P/z/+7/7f/t/+7/8v/1
//X/9f/w/+//7f/t/+7/7//v//H/9P/0//D/7v/q/+j/6v/x//j/AwAQABoAIAAkACsA
MQA5AD4AOAAwAC8ALQArACoAJQAbABUAEAALAAUA///4//X/9f/x/+z/7P/t/+7/8f/z
//P/7//t/+j/5//n/+j/7P/u/+//7//s/+n/5//l/+X/5//o/+n/6//s/+r/6v/n/+b/
5f/n/+j/7P/t/+7/7v/s/+n/6P/n/+n/6f/q/+v/7P/r/+v/5//m/+f/5//q/+3/7f/t
/+3/6//p/+n/6f/r/+v/7P/t/+7/7P/t/+r/5//o/+n/7//v/+//7//u/+z/6//p/+z/
7v/w//H/8//0//L/8//v/+7/7f/w//P/9f/3//j/9//2//X/9f/2//j/+v/7/wAAAQAA
AAEA/v/9////AAAEAAYABwAIAAcABgAFAAUAAwAGAAgACQAKAAsACgAKAAcABQAEAAQA
BwAJAAwACgAHAAUAAwAAAP7//v8AAAAAAgABAP///P/3//b/9v/2//j/+//7//r/+P/1
//P/8v/w//L/8v/0//X/9v/3//b/8v/w/+//7//0//T/9v/2//T/8v/x//D/8P/x//P/
9P/4//j/9v/1//D/7//v//D/8//2//j/+f/1//L/8f/w/+7/8P/y//T/9v/3//b/9v/y
//H/8P/w//T/9v/3//f/9f/0//H/8f/v//D/8//1//j/+f/3//b/8//y//H/8v/3//j/
+v/6//j/9//1//X/9P/1//j/+v/8//3/+//7//j/9v/1//b/+f/7//z//f/9//v/+f/5
//f/+P/6//v//f/+//7//P/5//j/9//5//v//v///wAA///9//v/+v/4//r/+//9//7/
//8AAP//+v/6//r/+/8AAAEAAgACAAEA///8//z/+v/7//3///8CAAIAAAD///r/+v/6
//v///8BAAIAAgABAP7//P/7//n/+//9//7///8CAAMA///9//v/+v/7//3/AQACAAMA
AQD///z//P/8//3///8BAAQABAABAAAA///+//7//v/+//7/AQACAAMABAACAAAA/v/8
//7/AAACAAQAAwACAAEAAAD+//7//v/+/wEAAgADAAQAAgABAP///P///wEABAAIAAgA
CAAHAAUABwAFAAIAAgADAAcACgAPAAwACgAHAAMABgAIAAoADQALAA0ADAALAAoABwAD
AAMABgAGAAcACAAGAAMA/v/7//v//P///wMAAwAEAAIAAgABAAAA/f/7//7/AQADAAYA
BQACAP3/+f/7//3/AAAEAAQABQADAAEAAAD///3//f///wEAAgAFAP7/+v/6//z//P8A
AAQABwAIAA0AFgAeACYALgA9AEkAUwBYAFAARAA7ADkANwA4ADsAOQA1AC4AJQAbAA8A
BAD//wEABQAGAAoACQAGAAMA///9//v//f/8//3///8CAAIAAgABAP//AAD9//v/+f/8
////AQADAAAA/v/5//b/9//6//3/AwABAAIAAAD+//7//P/5//j/+////wEABAACAAAA
/P/5//r//P8AAAMAAgADAAEA//////3/+//7//3/AQADAAYAAgAAAPv/+f/6//v/AAAF
AAUAAwABAP//AAD+//3/+////wIABQAHAAYABAD///3/AAACAAQACgAKAAkACAAGAAYA
BgAGAAcACgAOABIAFQATABEADQALAA0ADwAUABgAGQAYABYAFAAVABQAEwATABQAGAAb
AB0AGgAZABYAFAAVABcAGgAeABwAGwAbABYAFQATABEADgAPABAAEwAUABAADQAJAAQA
BQAGAAgACgAIAAkABwAEAAQAAQD///7///8CAAMABgAEAAIAAAD8//z//v8BAAUABAAC
AAIAAAAAAP7//f/8////AQAEAAYABAACAP7/+//8//3///8CAAEAAgACAAEA///8//v/
+v/9/wAAAwAGAAQAAQD8//j/+P/7//7/AgACAAIAAQD///3//P/5//n//P/+/wIABQAE
AAEA+//2//f/+v/9/wIAAQAAAAAA/v/7//v/+v/7////AQAFAAgABQADAP7/+//9//7/
AAAEAAMAAwACAAEAAQD///3//f8AAAIABQAHAAUAAgD+//j/+f/8////BQADAAQAAwAC
AAMAAQD///7///8CAAQABwADAAEA///7//r//P/+/wEAAwADAAMAAgABAP///P/8////
AQAEAAcABQACAP3/+f/5//z///8DAAMAAwACAAAAAQD+//z/+//+/wEABAAGAAIAAgAA
APn//P/9////AwABAAMAAgABAAEA///8//z///8BAAQABwAAAPz//v/+//7//v8BAAIA
AwAEAAIAAAD+//z///8AAAEAAgAAAAAAAAAAAP7//v/+//7/AQADAAQABAADAAEAAAAA
AAQABgAHAAcABwAFAAIAAgAAAAMABQAJAAwADAALAAkABgAGAAYABwAIAAsACwALAAoA
BwADAAMAAgAAAP///v8CAAMAAgADAP///P/7//v//f8AAAAAAgD///7/+//5//n/+//8
//7/AgACAAAA///6//n/+f/6//7/AQABAAEAAAD///3//f/9//3//P/9/wIAAgD+//r/
+P/4//j/+/8CAAsAGgAoACwAMAA1AD0AQwBIAEAAOAAzADMAMQAuACsAJQAfABoAFwAR
AAkAAgD//wEAAQD+//z//f/+/wMABQAHAAMA///6//n/+f/6//z//v//////AAD9//v/
+f/6//v/+//7////AAD+//7/+//6//n/+//7//7//v/+/wAA/v/7//r/+P/7//z//v//
/wAA//////v/+v/7//v//v8BAAEAAQD///3/+//7//r//f/+/wAAAQACAAAAAQD+//v/
/P/9/wMAAwADAAMAAgAAAP///f///wAAAQABAAUABgAEAAUAAwACAAEABAAIAAkACgAK
AAsACgAJAAkACAAKAAwADQASABMAEgATABAADwARABIAFwAYABgAGAAXABYAFQAVABQA
FgAXABcAGgAbABoAGgAXABUAFAAUABYAFwAZABYAFQATABEADgANAAwADQAMAA0ADQAM
AAoABgAEAAMAAgAEAAcABwAGAAYAAwABAAAA//8AAP//AAABAAIAAwACAP7//P/7//v/
AAAAAAIAAgAAAP7//f/8//v/+//8//z///8AAP/////6//n/+f/6//z//v/////////8
//v/+v/4//r//P/+/wEAAQD///7/+v/5//j/+P/8//7///////7//v/8//3//P/8//7/
//8CAAMAAQAAAP3//P/7//z///8AAAIAAgAAAP///f/9//3//f///wAAAgADAAEAAQD+
//z/+//8////AQACAAMAAQD///3//f/7//z//v///wEAAgACAAAA/P/8//z///8AAAIA
AgACAAEA///9//z/+v/8//3///8AAAEAAgABAP3//P/7//v/AAABAAIAAgABAP///P/8
//v/+//8//3/AQACAAEAAQD9//z/+//7////AQACAAIAAQD+//z/+//5//v//f/+////
AgADAP///f/7//r/+//+/wEAAQABAAEA///8//z/+//7//z//f8CAAQAAQAAAP///v/9
//z/+//6//3//v///wAA/f/8//v/+v/9//7///8AAP7//v/+//7//v/+//7//v8BAAIA
AwAEAA==
         </WaveFormData>
      </LeadData>
      <LeadData>
         <LeadByteCountTotal>10000</LeadByteCountTotal>
         <LeadTimeOffset>0</LeadTimeOffset>
         <LeadSampleCountTotal>5000</LeadSampleCountTotal>
         <LeadAmplitudeUnitsPerBit>4.88</LeadAmplitudeUnitsPerBit>
         <LeadAmplitudeUnits>��V</LeadAmplitudeUnits>
         <LeadHighLimit>2147483647</LeadHighLimit>
         <LeadLowLimit>268435456</LeadLowLimit>
         <LeadID>II</LeadID>
         <LeadOffsetFirstSample>0</LeadOffsetFirstSample>
         <FirstSampleBaseline>0</FirstSampleBaseline>
         <LeadSampleSize>2</LeadSampleSize>
         <LeadOff>FALSE</LeadOff>
         <BaselineSway>FALSE</BaselineSway>
         <ExcessiveACNoise>FALSE</ExcessiveACNoise>
         <MuscleNoise>FALSE</MuscleNoise>
         <LeadDataCRC32>3989119284</LeadDataCRC32>
         <WaveFormData>
BAAEAAQABAADAAIAAQAAAAEAAgADAAQAAgACAAIAAgAEAAQABAAEAAMAAgABAAAA/v/+
//7//v8AAAAAAAAAAP7//v/+//7/AAAAAAAAAAAAAAAAAAAAAP7//v/+//7/AAAAAAAA
AAD///7//f/8//r/+v/6//r/+//8//3//v/+//7//v/+//3//P/7//r/+v/6//r/+v/7
//z//f/+//z//P/8//z/+v/6//r/+v/4//j/+P/4//r/+v/6//r/+v/6//r/+v/4//j/
+P/4//r/+v/6//r/+v/6//r/+v/6//r/+v/6//r/+v/6//r/+v/6//r/+v/6//r/+v/6
//r/+v/6//r/+P/4//j/+P/6//v//v8CAAIAAgAEAAYABwAJAAsADgAOAA4ADgAOAA4A
EAATABUAGAAYABcAFgAUABQAEwATABMADAAGAAMAAwADAAAAAAD9//r/+f/5//v/+f/3
//f/+P/3//f/9//z//L/8v/0//b/9v/2//X/8//y//L/8f/x//L/8//0//L/8f/x//H/
8f/x//L/8v/v/+//7//v//D/8P/w//H/8f/x//H/7v/p/+b/5P/i/+f/9P8GAB4AQgBl
AIYApwDBANgA8gAOASQBMAEyAScBBwHWAKUAfQBUADMAIAASAAoACAAHAAIA/v/6//z/
+v/0//H/8//z//H/7//v/+3/7f/r/+v/6//p/+j/6P/o/+n/6f/p/+r/7f/t/+3/7P/q
/+n/6f/q/+z/6//r/+z/7v/u/+//7//t/+3/7f/t/+7/7v/v/+//7f/t/+3/7f/v//D/
8f/x//H/8f/x//H/8v/y//H/8f/w//H/8f/x//H/8f/y//L/8v/y//P/8//2//f/9//3
//n/+v/7//v//P/8//7//v//////AAACAAAABAAEAAUABwAJAAoACgALAA0AEQARABQA
FwAZABkAGQAbABwAHAAeACAAIwAlACMAIwAkACQAIwAjACUAJQAlACUAJgAmACYAJQAk
ACEAIgAiACAAHwAcABwAGwAYABYAFQAUABQAFAASABIADwAMAAoABwADAAQABAADAAIA
AAABAAUABAD///7//v////7//f/8//v//f/8//r//P/8//v/+//8//z//P/8//z/+v/6
//r/+v/8//z/+v/8//v/+v/5//j/+P/4//j/+P/7//v/+v/5//f/9//3//j/+//8//7/
///+//3/+//6//j/+v/6//r/+//7//v/+//8//z//P/8////AAAAAAAA//////7//f//
//z//v/+//7/AAAAAAAA/////wAAAAACAAIAAgACAAEAAQAAAP7//v/+////////////
//////z//P/8//z//v/+//3//f/6//r/+f/4//n/+f/4//j/+//7//v/+//5//j/9//1
//f/+P/5//v/+f/5//n/+P/1//X/+P/4//j/+P/4//b/9v/2//f/9//1//X/9f/1//b/
9v/3//j/+P/3//b/9f/2//b/9v/2//b/9v/2//b/9P/0//P/8//y//L/8f/x//P/9P/1
//b/9v/2//b/9v/1//T/8//z//T/9v/1//T/8//y//T/9P/0//T/9P/0//T/9P/0//T/
9P/1//P/9f/4//r//P/+/wAAAQACAAMABQAGAAcACAAJAAoADAAPABEAEgARAA8ADQAM
AA0ADQAOAA8ACAACAP///v/7//f/9v/0//D/8P/x//H/8f/v/+//7v/v/+//7//t/+r/
6v/s/+z/7v/u/+3/7P/s/+3/7f/s/+v/6v/p/+j/6P/p/+r/6//q/+r/6f/n/+n/6f/p
/+j/5v/m/+f/5//n/+X/5v/n/+T/3v/c/9//6P/4/w4ALgBTAHgAnQC3AMwA6AACARoB
LgE6ATUBGwHuALsAkQBoAEEAJAAQAAgACAAJAAQA/P/0//T/9P/y/+v/5//r/+n/5//n
/+X/5f/j/+P/4//l/+T/5P/k/+H/4f/h/+L/4f/h/+H/4P/i/+H/4f/i/+H/3//e/97/
4P/g/+H/4f/j/+P/4//j/+H/4P/g/9//3v/f/+D/4f/h/+L/4//j/+P/4//j/+P/5v/m
/+X/5f/l/+X/5P/j/+X/5f/m/+b/5P/k/+X/5f/n/+n/6v/r/+3/7v/v/+//7//u/+//
7v/t/+3/7v/w//L/9v/2//f/+//9//7//v/+////AgABAAIABQAHAAcACgANAA8AEAAN
AA4AEAARABIAEwAVABYAEwATABUAFQAVABUAFgAWABcAFwAXABUAFQAUABEADwAQABAA
DwAMAAsACQAHAAYABgAEAAQAAQABAAAA/v/7//j/+P/3//b/8//z//b/9P/z//L/8v/z
//H/8f/x//H/9P/0//P/9v/1//P/8v/y//T/9P/0//T/9P/0//T/9P/0//T/8v/0//L/
8v/y//L/8P/w//D/8P/y//P/8//z//P/8//z//T/8v/y//P/8//0//X/9f/2//T/9v/2
//b/9f/1//X/9f/4//j/+P/4//n/+v/6//r/+v/7//v/+//5//b/+P/4//r//P/8//z/
/f/9//7//v/9//z/+//6//r/+//7//r/+P/4//n/+f/7//v/+//7//j/+P/4//j/9v/2
//X/9f/2//j/+f/6//j/9//1//T/9f/1//X/9f/1//b/9//3//T/9P/0//X/9//3//f/
9v/0//P/9f/0//b/9v/2//T/9P/0//X/9f/z//P/8//z//X/9P/0//T/9P/z//L/8f/x
//L/8//0//T/9P/0//T/9P/0//P/8//0//T/8//z//L/8v/y//L/9P/0//T/9P/y//L/
8v/z//b/9P/y//L/8v/y//L/8v/y//L/9P/0//T/9P/0//T/9P/0//L/8v/y//L/9f/1
//f/+v/8//z//v8AAAEAAwAFAAgADAAMAAwADAALAAwADgAPABIAEgARABAAEAAQAA8A
DwARAAoABAABAAAA///7//r/9//0//P/8//2//X/9P/1//P/8f/w/+//7f/s/+z/7v/v
//D/8f/x/+3/7P/s/+v/6//s/+3/7v/u/+3/7f/t/+3/7f/u/+7/7f/t/+3/7f/u/+7/
7v/v/+3/6f/p/+j/4f/g/+L/4v/l/+7//v8aADoAWwCAAKMAuwDSAO4ACgEgATIBOAEt
AREB4ACvAIcAXgA7ACIAEgAKAAgABQACAAIA/P/2//b/8v/r/+3/8//v/+3/7f/r/+v/
6f/p/+n/6f/o/+j/6P/m/+X/5P/k/+f/5//n/+b/5v/l/+X/5v/k/+P/4//k/+X/5v/o
/+n/5//n/+f/5//o/+j/6f/p/+j/6f/q/+v/6f/q/+v/6//t/+3/7f/t/+3/7P/q/+n/
7P/t/+3/7f/v/+//8P/w/+7/7v/v/+//8f/z//T/9f/1//b/9//3//b/9v/4//j/+v/7
//3/AAD//wIAAQABAAMABQAGAAYABwAJAA0ADQAOABEAEwATABMAFQAWABYAFgAYABsA
HQAeAB8AIQAiAB8AHwAhACEAIQAhACIAIgAkACMAIgAfACEAIAAdABsAGgAaABkAFgAT
ABEADwAOAA4ADAAMAAkACQAIAAYAAwAAAAAA///+//3//f8AAP7//P/8//3////9//3/
/f/9//3//P/6//z//P/7//v//P/8//z//P/8//z//P/8//z/+v/6//j/+v/8//z//P/8
//r/+v/6//r//f/9//z/+//7//v/+//8//z//P/9//3//f/9//z//P/+/wAAAAAAAP//
/////////v/+//7//v8BAAIAAgACAAAAAQABAAEAAgAAAAMABAADAAQAAwACAAMAAwAE
AAQAAgACAAIAAgAEAAUABQAEAAAAAAABAAEAAgADAAQABQADAAIAAQAAAAAAAAD/////
//8AAAAAAAD9//3//P/8//7///8AAAEA///+//3/+//8//z//P/9//////////7//P/7
//3//P/9//7////+//z//P/9//3/+//7//v/+//7//r/+v/6//v/+//7//v//P/8//z/
/P/8//z//P/8//z//P/7//v//P/8//v/+//6//r/+v/6//r/+v/6//r/+v/6//r/+//6
//z//P/8//z//P/6//r/+v/6//r/+v/6//r/+v/6//r/+v/6//r/+v/6//z//P/8//z/
+v/6//r/+v/9//3///8CAAQABAAGAAgABwAJAAsADgASABIAEgASABAAEgAVABcAGgAa
ABkAGAAWABYAFQAVABcAEAAKAAcABgAFAAEAAAD+//z//P/9//3/+//5//n/9v/1//X/
9f/z//L/8v/0//b/9v/2//X/8v/y//P/8//y//L/8v/y//L/8f/x//H/8f/x//L/8v/y
//P/9P/1//H/8P/v/+//8//x//H/8v/r/+b/5v/i/+P/7P/4/xAALgBLAGoAiwCrAMYA
3gD2ABABIgEqASUBDQHmALsAjwBmAEMALAAaABAAEAANAAYA/v/+//7/+v/0//X/9f/x
//H/7//v/+3/6//p/+n/6f/p/+j/6P/o/+X/5f/l/+b/6f/p/+n/6P/m/+X/5f/m/+j/
5//n/+j/6P/o/+n/6f/o/+f/5v/l/+j/6P/p/+n/6f/p/+n/6f/n/+j/6f/p/+n/6f/p
/+n/6P/o/+f/5//q/+v/6//r/+v/6//s/+z/6v/q/+v/6//t/+//8P/x//L/8v/y//H/
8v/y//T/9P/z//P/9P/2//T/+P/4//n//f///wAAAAD//wEABQAFAAYACQALAAsADwAR
ABIAEgAQABIAFQAXABkAGQAaABoAGQAZABsAGwAdAB0AHgAeABwAGwAaABcAGgAaABgA
FwAUABQAEwAQAA0ACwAJAAgACAAGAAYAAwABAAAA/v/7//r/+v/5//j/9f/1//j/9v/x
//D/8P/x//P/8//z//P/8v/w/+3/7v/v/+//8P/y//L/8v/y//L/8P/w//D/8P/y//L/
8P/y//L/8v/y//L/8f/w/+//7v/v/+//7v/t/+//7//v//D/8P/w//H/8f/z//P/8v/y
//H/8v/x//D/8//z//P/8//y//L/8v/y//X/9v/2//b/9P/1//X/9f/3//T/9v/2//b/
+P/4//j/9f/1//b/9v/4//j/+P/4//j/+f/5//j/9v/2//f/9//5//n/+f/5//b/9v/2
//b/9P/0//P/8//z//T/9P/0//P/8//y//L/9f/1//X/9f/y//L/8v/x//H/8v/z//X/
8//z//P/8v/x//H/9P/0//T/9P/0//L/8P/w//H/8f/y//P/9P/1//T/8v/x//D/8f/x
//H/8f/x//L/8//0//P/8v/x//D/7v/u/+3/7f/v//D/8P/x//L/8v/y//L/8v/y//L/
8v/w//D/8P/x//D/8v/y//L/8v/y//L/8v/y//L/8v/y//L/8v/y//L/8v/y//D/8P/w
//D/8P/w//D/8P/w//D/8P/w//H/8v/z//T/9P/z//T/9v/4//j/+v/8//7/AQAEAAgA
CAAIAAgACAAIAAoADQAPABAAEAAPAA4ADgAOAA0ADQAPAAgAAgD///3/+//2//T/9f/0
//X/9//1//P/8f/x/+7/7f/t/+3/7P/s/+3/8P/t/+z/6//p/+n/6v/s/+3/7P/s/+z/
7P/s/+v/6//r/+v/6//s/+z/6f/p/+n/6f/p/+r/6//t/+3/6//n/+b/4//e/9z/4P/l
/+r/+v8MACIAQwBqAI0ApwDAAOAA+gAQAR4BJgEdAQMB2gCvAIkAYgA9ACIAEAAGAAQA
AQD8//r/+v/4//T/8v/t/+//7//s/+n/6P/l/+f/5f/l/+X/4//i/+L/4v/h/+H/4f/i
/+H/4f/h/+D/4v/h/+H/4v/j/+P/5P/m/+P/4v/i/+H/4//j/+P/4//i/+L/4//j/+H/
4f/h/+H/4v/k/+b/5//m/+X/5P/j/+T/5P/j/+P/5v/n/+f/5//n/+f/6P/o/+r/6v/r
/+v/6//r/+r/6f/t/+7/7//v//D/8P/y//L/7//v//D/8v/0//j/+P/5//n/+//8//z/
//8BAAUABQAGAAkACwALAAsADQAOAA4AEAASABUAFwAVABUAFgAWABYAFwAaABsAGQAZ
ABoAGgAYABcAFgATABcAGAAXABcAEwASABAADAAMAAsACgAKAAkABgAFAAEA///+//z/
+f/4//j/9//2//X/9f/4//b/8f/w//D/8f/x//H/8f/x/+//7v/s/+7/8P/v/+//8P/u
/+7/7v/u/+7/7v/u/+7/8P/w/+7/8P/w//D/8P/w//D/8P/w//D/8P/v/+3/6//s/+3/
7v/w/+7/7v/v/+//7//v/+7/7v/v//L/8//0//L/8f/w/+//8f/y//P/9P/0//T/8//y
//D/8f/x//H/8v/w//P/9P/z//T/8//y//P/8//0//T/9v/2//b/9v/1//X/9P/y//H/
8v/0//X/8//z//P/8//y//L/8v/y//L/8v/x//H/7//w//D/8P/w//H/8f/y//H/8f/x
//H/8v/y//L/8f/u/+7/7v/v//H/8f/x//D/7//v//L/8v/x//D/7//s/+z/7P/t/+3/
7//v/+//7//t/+z/7P/s/+//7//v/+//7v/u/+7/7v/s/+z/7P/s/+7/7v/t/+3/7P/s
/+v/6//u/+7/7v/u/+3/7P/r/+r/6//s/+3/7//w/+7/7f/s/+v/6v/r/+z/7f/u/+7/
7v/u/+7/7f/s/+v/6v/r/+3/7v/x//L/9P/0//b/+v/7//3///8AAAIAAgACAAIAAgAE
AAcACwAMAAwACwAIAAgACAAHAAkACQACAPz/9//2//X/8f/w/+7/7P/s/+3/7f/r/+n/
5//m/+X/5f/n/+X/5P/k/+b/5v/m/+b/5f/k/+T/5f/n/+b/5v/m/+T/5P/j/+P/5f/l
/+X/5v/k/+P/4//j/+P/4v/i/+L/5f/l/+X/4//e/9f/1v/Y/9b/2//m//7/HgA6AFkA
gACfALcA0gDuAAgBJAE0AS4BHwEBAcwAmQBzAE4AKwASAAQAAAAAAP3/9v/y//D/8P/u
/+z/7f/r/+X/4//h/+H/3//f/93/3f/d/93/3P/c/9z/2//b/9v/3P/d/93/3f/c/9z/
2//b/9z/3P/b/9v/3P/c/9z/3f/d/9v/2//b/9v/3v/e/9//3//b/9v/2//b/93/3v/f
/9//3f/d/93/3f/g/+D/3//f/+D/4f/h/+H/4f/h/+L/4v/k/+T/5f/l/+T/5f/l/+X/
5//o/+n/6f/s/+z/7v/u/+z/6//r/+z/7//0//X/9//4//n/+f/4//v//f8BAAEAAgAF
AAcABwAHAAkACgAKAAwADgARABMAEQARABIAEgARABEAEwATABMAEwAUABQAEgARABAA
DQASABIAEAAPAA4ADgANAAoABwAFAAMAAgAEAAIAAgD///v/+v/4//X/9f/2//b/9v/y
//H/8//w/+//7v/u/+//8f/x//H/8f/w/+7/6//s/+3/7f/u//D/7//u/+3/7P/u/+7/
7v/u/+7/7v/s/+7/7P/s/+z/7P/u/+7/7v/u/+3/7f/s/+v/7f/t/+3/7v/w//D/8f/x
/+//7//u/+7/8f/0//X/9v/0//P/8v/x//L/8v/y//L/8//0//T/9P/y//P/8//z//T/
8v/1//b/9v/4//j/+P/1//X/9v/2//j/+P/4//j/9v/3//f/9v/2//b/9//3//f/9//3
//f/+P/4//j/+P/2//b/9f/1//X/9v/2//b/9f/1//T/9P/1//X/9f/1//T/9P/0//P/
9P/0//T/9f/1//X/9f/0//P/8//2//b/9P/0//T/8v/0//T/9f/1//f/9//3//f/9v/0
//P/8v/0//X/9v/3//X/9P/z//L/8//0//X/9v/0//T/8//z//T/9P/z//P/9v/2//b/
9v/z//L/8f/w//P/9P/1//f/9P/0//T/9P/0//T/9v/2//b/9v/0//T/9P/0//T/9P/0
//T/9v/3//r//v/+//7/AAACAAUABwAJAAwADAAMAAwADAAKAAwADwARABMAFAAUABQA
EgASABEAEQAPAAgAAgD////////8//z/+P/2//b/9//5//f/9f/1//P/8f/w/+//7v/u
/+//8v/y//L/8v/x/+7/7v/v/+//8P/w//D/8P/u/+3/7f/t/+3/7f/u/+7/7//v/+//
7//u/+7/7v/v//H/7f/t/+r/6f/o/+T/5P/p//L/CAAkAD4AXwCEAKcAvwDYAPYAEAEm
AToBQgE1AREB4ACxAIkAYAA9ACgAFgAOAA4ADQAGAAIA/v/6//z//P/5//f/9f/z//H/
8f/v/+//7f/t/+3/7//u/+7/7v/r/+v/6//s/+3/7f/t/+z/7P/r/+v/7P/s/+v/6//s
/+z/7P/t/+3/7f/t/+3/7f/s/+z/7f/t/+3/7f/t/+3/6//s/+3/7f/w//H/8v/z//P/
8v/w/+//8P/x//H/8f/v/+//8P/w//H/8v/0//X/9P/1//X/9f/1//b/9//3//j/+P/6
//r/+f/5//r//P/8/wAAAAABAAUABwAIAAgACAAJAAwACwAPABMAFgAXABgAGQAZABgA
FgAYABsAHQAeAB8AIQAiAB8AHwAhACEAIwAjACQAJAAkACMAIgAfACEAIAAdABsAHAAc
ABsAGAAVABMAEQAQABAADgAOAAsACQAIAAYAAwACAAIAAQAAAP3//f8AAP7//f/8//z/
/f/9//3//f/9//v/+v/4//r/+v/5//n/+v/6//r/+v/6//n/+P/3//b/9//4//f/+v/4
//j/+P/4//j/+P/4//j/+v/7//v/+//5//n/+f/6//r/+v/7//v/+f/5//j/+P/6//z/
/P/8/////////////v/8//r/+P/8//7///8AAP/////+//3////8//7//v8AAAIAAgAC
AP////8AAAAAAAAAAAAAAAAAAAEAAQAAAP7//v/////////////////+//7//v/+/wAA
AAD//////f/+//7//v/9//3//P/8/////////////f/8//v/+f/5//r/+//9//v/+//7
//r/+f/5//z//P/6//r/+v/4//r/+v/7//v//f/9//3//f/8//r/+f/4//r/+//8//3/
/P/8//z//P/6//r/+v/6//z//P/7//v//P/8//v/+//6//r/+v/6//z//P/8//z/+v/6
//r/+//4//z//P/8//z//P/7//r/+f/4//n/+v/7//z//P/8//z//P/7//r/+f/4//j/
+P/4//j/+P/4//j/+P/7//v//f8AAAIAAgAEAAYABwAJAAsADgAOAA4ADgAOAA4AEAAT
ABUAFgAWABUAFAAUABQAEwATABIACgADAP//AAD///v/+v/6//j/+P/5//f/9f/z//P/
8v/x//H/8f/v/+7/7v/w//L/8v/y//H/7v/s/+v/6f/r/+z/7f/u/+z/6//r/+v/6f/p
/+r/6v/r/+v/6//r/+j/6P/o/+n/6f/r/+v/6P/h/9z/3v/e/9//8P8IACIAPgBfAIIA
oQC5ANAA6gACARgBIgEgAREB6wC6AI8AZwA+ACEAFAAMAAYABAD///b/9P/0//L/7v/s
/+3/6//p/+f/5f/l/+P/4//h/+H/4f/h/+D/4P/g/97/3f/c/9z/3//f/9//3v/e/93/
3f/e/97/3f/d/97/3v/e/9//3//d/93/3f/d/+D/4P/h/+H/4f/h/+H/4f/g/+D/4P/f
/+H/4f/h/+H/5P/k/+P/4//k/+X/5f/l/+P/4//k/+T/5f/m/+j/6f/p/+n/6P/n/+f/
6P/p/+n/7P/s/+7/7v/v/+//8P/y//L/9v/2//f/+f/7//z//P/9////AwADAAYACQAL
AAsADQAPABAAEAAQABIAFQAXABkAGQAaABoAFwAXABkAGQAbABsAHAAcABoAGQAYABUA
GAAYABYAFQAUABQAEwAQAA8ADQALAAoACAAGAAYAAwADAAIAAAD9//z//P/7//r/+f/5
//z/+v/1//T/9P/1//f/9//3//f/9f/0//L/9P/2//X/9f/2//T/9P/0//T/9v/2//b/
9v/2//b/9P/2//b/9v/2//b/9v/2//b/9v/5//n/+P/3//X/9f/1//b/9v/2//f/9//3
//f/9v/2//b/+P/4//j/+//7//v/+//6//r/+v/6//3//v/+//7//v////////8BAP7/
AAAAAAAAAgACAAIAAQABAAIAAgACAAIAAgACAAAAAQABAAAA//8AAAIAAwAFAAUABQAF
AAIAAgACAAIABAAEAAMAAwABAAIAAgACAAMAAwACAAIAAwADAAMAAwACAAIAAgABAAIA
AgACAAMAAQABAAEAAAD/////AgACAAQABAAEAAIAAgACAAMAAwAFAAUABQAFAAUABAAE
AAQABQAFAAUABQAFAAYABwAIAAcABgAFAAQABQAGAAYABwAGAAYABQAFAAYABgAGAAYA
BgAGAAYABgAIAAgACAAJAAYABgAIAAgACAAIAAYABgAGAAYACQAKAAsADAAJAAgABwAG
AAgACAAIAAgACAAIAAgACAAIAAgACAAIAAoACgAKAAoACwALAA0AEAASABIAFAAWABkA
GwAdACAAIAAgACAAIAAhACQAKAArACsAKgAoACYAJAAkACMAIwAkAB4AGQAXABQAEwAP
AA4ADQAMAA0ADwANAAsACQAJAAYABQAFAAUABAAEAAUACAAGAAYABgAFAAUABgAIAAkA
BwAGAAUABAACAAEAAQABAAQABQAHAAgABQAFAAUABQAGAAYABgAHAAUABQABAAAA/f/8
//r/+P/9/woAGgAuAEwAbQCQAK8AzQDmAAIBHgE2AT4BOAErAQ0B4AC1AJEAbABLADgA
KgAiAB4AHQAWABQAFAASABAADAALAAsABwAEAAEAAAD9//////8BAAMAAAD+//3//P/8
//3//v8AAAAA///+//z//v/9//3//v8AAP////8AAP///v/+//3//v///wAAAQAAAAAA
AQABAAEAAQABAAEAAQACAAMAAwACAAEAAAD//wEAAgACAAMAAwADAAIAAQADAAMABAAE
AAYABgAHAAcABgAHAAcABwAJAAoACwALAA4ADgAQABAADQANAA4AEAASABYAFgAXABgA
GQAZABgAHAAfACQAJQAlACcAKAAnACkAKwAsACwALQAwADQANwA2ADUANQA0ADQANQA4
ADkAOAA3ADcANgA4ADcANgAzADgAOAA2ADUAMQAwAC4AKgApACcAJQAkACIAIAAgAB0A
GwAaABgAFQAWABYAFQAUABAADwARAA4ADQAMAAwADQALAAsACwALAA0ADAAKAAwADAAL
AAsADAAKAAoACgAKAAwADAAMAAwACwAKAAcACAAJAAoACwAMAA4ADgAOAA4ADAALAAkA
BwAKAAsADAAOAA0ADAAMAAsADQANAAwADAAMAA4ADgAOAA0ADQANAA0AEAAQABAAEAAP
ABAAEAAQAA4ADwAPAA8AEAAOABEAEgAQABIAEgASABMAEwAUABQAEgASABIAEgAUABUA
FQAUABQAFAAVABUAFAATABIAEQAQABAAEAAQABAAEAAPAA8AEQASABIAEgATABMAEgAS
ABIAEQAQAA8AEAAQABAADwAOAA4ADgAPAA4ADQAMAAoACwANABIAFAARABAADwAMAA0A
DgAQABEADgANAAwACwAMAAwADQAOAA8ADwAPAA8ADQAMAAsACgALAAwADQAOAA4ADgAN
AA0ADAAMAAsACwAOAA4ADgAOAA4ADgAOAA4ADgAOAA4ADwAQAA4ADAAMAAwADAAOAA4A
DgAOAAwADAAMAAwADgAOAA4ADgAOAA4ADgAOAA4ADgAOAA4ADwAPABEAFAAWABYAGAAa
ABsAHQAfACIAJAAkACQAJAAkACYAKQArACwALAArACoALAAsACsAKwApACIAHAAZABoA
GQAVABQAEQAOAA0ADQAQAA8ADgAPAAwACwALAAsABwAGAAYACAAKAAoACgAJAAgACAAJ
AAkACAAIAAgACAAKAAkACQAJAAgABwAHAAYABgAHAAgACQAGAAYABgAHAAUABQADAAAA
AQACAP7//P/9/wYAHAA8AFoAeQCiAMMA1wDuAAwBJgE+AVABWAFNASsB+ADFAJ0AdABR
ADoALgAmACIAIwAiABwAFAAQAA4ADgANAA0ADQAKAAcABgADAAMAAQABAAEAAgACAAMA
BAACAAEAAAAAAAEAAQABAAAAAQABAAIABAABAP///v/+////AAACAAMAAQABAAEAAQAE
AAQABQAFAAMAAwADAAMAAgACAAIAAQACAAMABAAFAAUABAACAAEABAAFAAUABQAHAAcA
CAAIAAcABgAGAAUABgAHAAcABwAJAAoACwALAAwADAAOAA4ADwAPABAAEgAQABQAFAAV
ABcAGQAaABoAGwAdACEAIQAiACUAJwAnACsALQAuAC4ALAAuADEAMwA1ADUANgA2ADMA
MwA1ADUANQA1ADYANgA2ADUANAAxADQANAAyADEAMgAyADEALgApACcAJQAkACYAJAAk
ACEAIQAgAB4AGwAZABgAFgAUABMAEwAWABQAEQAQABAAEQARABEAEQARABEAEAAOABAA
DgANAA0ADgAQABAAEAAQAA4ADgAOAA4ADgAOAAwADgAQABAAEAAQABAAEAAQABAADwAP
AA4ADQAPAA8ADwAQAA4ADgAPAA8AEQARABAAEAAOABAAEAAQABIAEwAUABUAFQAUABMA
EgAVABYAFgAWABYAFwAXABcAGQAWABgAGAAWABgAGAAYABcAFwAYABgAGAAYABgAGAAY
ABkAGQAYABYAFgAXABcAFwAXABcAFwAWABYAFgAWABgAGAAXABcAFQAWABYAFgAVABUA
FAAUABcAFwAXABcAFAAUABQAEwASABIAEgATABQAFQAWABYAEwATABYAFgAWABYAFgAU
ABIAEgATABMAFQAVABUAFQAVABQAFAAUABMAEwATABMAFAAUABQAFAASABIAEgASABMA
FAAUABUAFAAUABMAEwAUABQAFAAUABQAFAAUABQAFAAUABQAFQAUABQAFAAUABQAFAAW
ABYAFgAWABQAFAAUABQAFAAUABQAFAAWABYAFgAWABcAGAAZABoAHQAeAB8AIAAiACQA
JgAoAA==
         </WaveFormData>
      </LeadData>
      <LeadData>
         <LeadByteCountTotal>10000</LeadByteCountTotal>
         <LeadTimeOffset>0</LeadTimeOffset>
         <LeadSampleCountTotal>5000</LeadSampleCountTotal>
         <LeadAmplitudeUnitsPerBit>4.88</LeadAmplitudeUnitsPerBit>
         <LeadAmplitudeUnits>��V</LeadAmplitudeUnits>
         <LeadHighLimit>2147483647</LeadHighLimit>
         <LeadLowLimit>268435456</LeadLowLimit>
         <LeadID>V1</LeadID>
         <LeadOffsetFirstSample>0</LeadOffsetFirstSample>
         <FirstSampleBaseline>0</FirstSampleBaseline>
         <LeadSampleSize>2</LeadSampleSize>
         <LeadOff>FALSE</LeadOff>
         <BaselineSway>FALSE</BaselineSway>
         <ExcessiveACNoise>FALSE</ExcessiveACNoise>
         <MuscleNoise>FALSE</MuscleNoise>
         <LeadDataCRC32>3982348869</LeadDataCRC32>
         <WaveFormData>
AAAAAAAAAAABAAIAAwAEAAIAAgACAAIAAgACAAIAAgACAAIAAgACAAAAAAAAAAAAAgAC
AAIAAgACAAIAAgACAAIAAgACAAIABAAEAAQABAACAAIAAgACAAQABAAEAAQAAgACAAIA
AgACAAIAAgACAAMABAAFAAYABQAEAAMAAgADAAQABQAGAAQABAAEAAQABAAEAAQABAAG
AAYABgAGAAUABAADAAIABAAEAAQABAAEAAQABAAEAAIAAgACAAIABAAEAAQABAACAAIA
AgACAAQABAAEAAQAAgACAAIAAgACAAIAAgACAAQABAAEAAQAAgACAAIAAgAEAAQABAAE
AAQABAAEAAQABAAEAAQABAAGAAUABQAFAAcACAAKAAsACgANAA0AEAASABEAEAAQABAA
EAAQABAADwAOAA0ADAAKAAcABgAEAAAA/f/9//7//////////////wEAAQADAAUABQAE
AAQAAwABAP///v8AAAEAAQABAAEAAQAAAAAA/////////////////////////v/+//7/
AAABAAEAAQABAAEAAAAAAAAAAAAAAAEABAAEAAgADgAUABoAIQApADMAOQA9AD0ANQAk
AAgA4//D/6//pP+X/4b/ev9p/0//RP9X/3f/lf+0/9H/4//v//X/9f/0//X/+f/7//v/
//8DAAQABAAEAAMAAwAEAAUABgAHAAcABwAIAAgACAAIAAkACQAKAAoACgAKAAoACgAI
AAgACAAIAAkACQAJAAoADAAMAAwADAAKAAoACgAKAA4ADgAOAA4ACwALAAsACwANAA4A
DgAOAAwADAAMAA0ACwAMAAwADAANAA4ADwAQAA4ADgAOAA8AEQARABAAEAAOAA4ADgAO
AAwADAAMAAsADQANAA0ADQAMAAwACwAJAAsACgAKAAoACgAIAAcABwAHAAcABgAGAAYA
BQADAAMAAgABAAEAAQABAAAA/////////f/8//v/+//7//r/+f/5//n/+P/3//T/9P/0
//X/9v/3//j/+v/4//j/+P/5//n/+f/7//z//f/9//3//f8AAAAAAAACAAMAAwADAAQA
AgACAAEAAQADAAMAAwADAAYABwAHAAcABQAEAAMAAQACAAQABQAGAAQABAADAAMAAwAD
AAMABAAEAAUABgAGAAQABAAEAAQABwAIAAgACQAHAAcABgAGAAYABgAGAAYABwAHAAcA
BwAHAAcABgAGAAgACAAJAAkACQAJAAgACAAGAAYABgAGAAYABgAHAAcABgAGAAUABQAH
AAgACQAJAAcABwAFAAUABQAEAAQABAAGAAYABgAFAAUABAAEAAQABgAHAAcABwAFAAUA
BQAEAAMAAwADAAQABwAHAAcABwAHAAYABgAGAAYABwAHAAcABQAFAAUABAAEAAQABAAF
AAcABwAHAAcABQAEAAQABAAHAAcABwAIAAYABgAFAAUABAAEAAQABAAHAAgACAAIAAYA
BQAEAAQABwAHAAcABwAIAAgABgAFAAMAAwADAAQABgAHAAgACQAGAAYABgAGAAYABwAH
AAcABgAGAAYABAAGAAYABgAHAAkACgAIAAgACAAIAAYABgAGAAYABgAGAAYABgAGAAYA
BgAGAAYABwAIAAsADAAOAA8AEAARABEAFAAUABUAFAAUABQAEgASABIAEQARABEAEQAQ
AAwACgAHAAIA/////wAAAQADAAMAAwADAAMAAwAFAAUABQAEAAQABAADAAIAAgACAAMA
AwADAAMABQAEAAQABQAEAAMAAgABAAIAAwAEAAUAAgACAAIAAgABAAEAAQABAAIAAgAD
AAQAAgACAAMABAAGAAwAEAAUABwAIwApAC8ANwA7ADkANQAoABQA9f/V/73/sv+r/57/
lP+P/3//ZP9h/3n/lf+u/83/5f/1//v/+f/4//v//f///wEA//8BAAQABgAGAAUABQAG
AAcACAAJAAkACQAMAAwADAAMAAsACwAMAAwADgAOAA4ADgAQABAAEAAQAA8ADwAPABAA
EgASABIAEgAQABAAEAAQABIAEgASABIAEwATABMAEwARABIAEgASABQAFAAUABUAFAAU
ABMAEgASABIAEgASABIAEgASABMAEwATABIAEgAUABQAFAAUABIAEgASABEAEQARABEA
EQATABQAFAATABIAEAAPAA4AEAAOAA0ADQANAA0ADAAMAAwACwAJAAkACAAHAAcABwAH
AAYABQAFAAcABQAEAAMAAQABAAAA/////////v/9//z//P/8//3//f/9//3//v/+//7/
/v////3//f///wAAAQABAAEAAQACAAIAAgAEAAQAAwACAAIAAwAEAAQABQADAAMAAwAD
AAQABQAFAAUABgAGAAYABQADAAQABAAEAAYABgAFAAUAAwADAAMABAACAAMABAAEAAMA
BAAFAAYABgAGAAUABQAHAAcABgAGAAQABAAEAAQABQAFAAUABQAFAAUABAAEAAIAAgAD
AAMABQAFAAQABAACAAIAAgACAAIAAgADAAMABAAEAAMAAwABAAIAAwADAAUABQADAAMA
AwACAAIAAgAGAAYABgAFAAUABAAEAAQAAgADAAMAAwAFAAUABQAEAAMAAwADAAQABQAF
AAUABQAFAAQABAAEAAQABQAFAAUABwAHAAcABgAEAAQABAAFAAUABQAFAAUABwAGAAYA
BgAFAAUABQAGAAYABgAFAAUABgAGAAYABgAFAAYABgAGAAYABQAEAAQAAwADAAMAAwAG
AAYABAADAAUABQAFAAYABQAFAAUABQACAAIAAgACAAIAAwADAAMABgAGAAYABAACAAIA
AgADAAMABAAGAAYABgAGAAQABAAEAAQABAAEAAQABAAEAAQABAAEAAQABAAEAAQABQAF
AAYABwAHAAgACgALAAwADwAPABIAFAATABIAEgAQABAAEAAQABEAEAAPAA4ACgAHAAYA
BAAAAP3//f/+//////////////8BAAEAAwADAAMAAgACAAIAAQAAAAAAAgADAAMAAwAB
AAEAAAAAAAEAAQABAAEAAQABAAEAAQABAAAAAAAAAP7/////////AQABAAAAAAAAAAAA
AAABAAIACAAKABAAGAAcAB8AJwAxADkAOwA5ADUAJAAKAOn/yf+z/6b/mf+I/3r/bf9T
/0D/Tf9t/4v/qv/J/9//7f/z//P/9P/1//X/9//7//3///8CAAQAAAD/////AAABAAIA
AwADAAMABgAGAAYABgAFAAUABgAGAAgACAAIAAgABgAGAAYABgAHAAcABwAIAAgACAAI
AAgACAAIAAgACAAMAAwADAAMAAkACQAJAAkACQAKAAoACgAKAAoACgALAAkACgAKAAoA
DAAMAAwADAAKAAoACgALAA0ADQAMAAwADAAMAAwADAAKAAoACgAJAAoACwAMAA0ADAAM
AAsACQALAAoACgAKAAwACgAJAAkABwAHAAYABgAIAAcABQAFAAIAAQABAAEAAQAAAP//
//8BAP///v/9//v/+//6//n/+//7//r/+f/2//b/9v/3//f/9//3//j/+v/6//r/+//5
//n/+//8//3//f/9//3//P/8//z//v////////8AAAAAAAD//////f/9//3//f/+////
//////z//P/8//v/+//8//z//P/+//7//f/9//v/+//7//z//v///wAAAAD+//7//v/+
//3//v/+////AQABAAAAAAD+//7//v/+//////////////////7//v/+//7//////wEA
AQAAAAAA/v/+//7//v/+//7//////wAAAAD///////8AAAEAAQABAAEA//////3//P/8
//z/AAAAAAAA//////7//v/+//7//////////////////v/9//3//f/+////////////
/f/8//z//P/8//3//f/9//////////7//P/8//z//f////////////3//P/8//z//f/9
//3//v/+//7//f/9//z//P/8//z///8AAAAAAAD+//3//P/8//3//f/9//3//v/+//z/
+//7//v/+//8//3//f/9//3//P/8//z//P/6//v/+//7//7//v/+//z/+v/6//r/+//9
//z//P/8//z//P/6//r/+v/6//z//P/8//z/+v/6//r/+v/6//r/+v/6//z//P/8//z/
+v/6//r/+v/8//v/+//7//3//v8AAAEAAgAFAAUACAAKAAkACAAIAAYABgAGAAYABwAG
AAUABAACAP///v/8//b/8//z//T/9//3//f/9//2//f/9v/3//j/+f/5//r/+v/5//j/
+P/4//n/+f/5//v/+//6//r/+f/5//n/+f/7//v/+//7//n/+P/4//j/+P/5//n/+f/5
//n/+P/4//j/+P/4//n/+v/8//7/BAAKABAAFQAdACUALwA3ADcAMwAqABQA9f/P/7P/
oP+R/4D/bv9f/0n/NP87/1f/d/+W/7X/zf/f/+n/6//s/+//8f/x//P/9//5//r//P/+
//7//f/9//3//v////////8CAAIAAgACAAEAAQACAAIAAgACAAIAAgACAAIAAgACAAMA
AwADAAQABAAEAAQABAAEAAQABAAEAAYABgAGAAYABwAHAAcABwAFAAYABgAGAAgACAAI
AAkACQAKAAoACgAMAAwADAAMAAoACgAKAAsACwALAAoACgAMAAwADAAMAAoACgAKAAkA
CgALAAwADQALAAwADAALAA0ADAAMAAwADAAKAAkACQAJAAkACAAIAAoACQAHAAcABgAF
AAUABQADAAIAAQABAAMAAQAAAP///f/9//z/+//9//3//P/7//j/+P/4//n/9//3//f/
+P/6//r/+v/7//n/+f/7//z////////////+//7//v8AAAEAAQABAAIAAgACAAEAAQAB
AAEAAQABAAIAAwADAAMAAgACAAIAAQD//wAAAAAAAAIAAgABAAEA////////AAACAAMA
BAAEAAAAAAAAAAAAAQACAAIAAwADAAMAAgACAAIAAgACAAIAAwADAAMAAwABAAEAAAAA
AAIAAgADAAMAAwADAAIAAgACAAIAAgACAAIAAgADAAMAAgACAAEAAQABAAIAAwADAAMA
AwABAAEAAQAAAAAAAAACAAIAAgABAAEAAAAAAAAAAAABAAEAAQADAAMAAwACAP//////
/wAAAwADAAMAAwABAAAAAAAAAAIAAwADAAMAAQABAAEAAAAAAAAAAAABAAMAAwADAAMA
AwACAAIAAgABAAEAAQACAAIAAgABAAEAAgACAAIAAgADAAQABAAEAAIAAQAAAAAAAQAB
AAEAAQAEAAQAAgABAAEAAQABAAIAAwADAAMAAwACAAIAAgACAAAAAQABAAEABAAEAAQA
AgAAAAAAAAABAAMAAgACAAIAAgACAAAAAAAAAAAAAgACAAIAAgAAAAAAAAAAAAIAAgAC
AAIABAAEAAQABAACAAIAAgACAAQABAAEAAQABAADAAMAAwADAAQABgAHAAgACwALAA4A
DgANAAwADAAOAA4ADgAOAA0ADAALAAoACgAHAAYABAD+//v/+//8//v/+//7//v//f//
////AQD//////v/+/wAA///+//7//v///////////////v/+/////////////f/9//3/
/f/9//z//P/8//3///8AAAEAAAD///3//P/+//7//v///wAAAAACAAgADgAWAB0AIwAp
ADMAOQA5ADcALAAUAPP/0/+3/6T/l/+G/3b/Z/9R/0D/R/9j/4H/oP+//9X/4//r/+3/
8P/z//f/+f/7//3////+//z//P/+////AQADAAIAAwADAAMABgAGAAYABgAHAAcACAAI
AAgACAAIAAgACAAIAAgACAAJAAkACQAKAAoACgAKAAoADAAMAAwADAAMAAwADAAMAA0A
DQANAA0ADQAOAA4ADgAMAAwADAANAA8AEAAQABAADgAOAA4ADgAOAA4ADgAPAA8ADwAO
AA4ADgAOAA4ADgAQABAAEAAPAA0ADQANAA0ADQAOAA4ADQANAAwADAAMAAwACgAJAAkA
CwALAAoACgAIAAcABQAFAAQAAwADAAMAAwACAAEAAQABAP///v/9///////+//3/+//7
//r/+f/6//r/+v/7//n/+f/5//r/+v/6//r/+//9//3///8AAP//////////AgACAAIA
BAAFAAUABQAGAAQABAADAAMABgAHAAgACQAJAAkACAAHAAgACAAIAAcABwAIAAgACAAG
AAYABQAFAAYABwAIAAoABwAHAAcABgAFAAYABwAIAAcACAAIAAkACQAJAAgACAAKAAoA
CgAKAAkACQAJAAkACQAJAAgACAAKAAoACwALAAkACQAIAAgACgAKAAoACgAIAAgACQAJ
AAoACgAJAAkACQAKAAsACwAJAAkABwAHAAgACAAJAAoACwAKAAkABwAHAAYABgAGAAgA
CQAJAAkABwAHAAcABgAHAAcABwAIAAgABwAGAAUABwAGAAYABgAGAAcABwAHAAcABwAH
AAYACAAIAAgACQAHAAcABwAHAAcABgAGAAYACQAJAAkACgAJAAgABgAFAAUABgAHAAgA
CAAIAAcABgAIAAcABgAGAAcABwAHAAcABgAGAAQAAwAEAAUABgAIAAgABwAGAAUABgAG
AAYABgAEAAUABQAFAAYABgAGAAQABgAGAAYABwAHAAYABAAEAAQABAAFAAYABwAIAAYA
BgAGAAYABgAGAAYABgAIAAgABwAHAAcACQAKAAwADwAQABMAEwAUABQAEwASABQAFAAU
ABQAEgARABAADwAOAAwACQAIAAYAAgD/////AAABAAEAAQADAAMABQAFAAUABQAFAAQA
BAAEAAMAAgAEAAQABQAFAAMAAwADAAIAAgADAAMAAwAFAAUABQAFAAMAAwACAAIABAAE
AAUABQADAAMAAwACAAIAAgACAAIAAwAEAAYADAASABgAHgAjACsANQA9AD0ANwAvACIA
BgDl/8n/t/+y/6f/lv+M/4P/a/9Y/2f/h/+h/7z/2f/t//f/+f/5//j/+f/9////AQAD
AAUABgAEAAQABQAFAAYABwAKAAsACwALAAoACgAKAAoACwALAAwADAAMAAwADAAMAAwA
DAAMAAwADwAPAA8AEAAPAA4ADQAMAA4ADgAOAA4ADgAOAA4ADgAPAA8ADwAPAA8AEAAQ
ABAAEAAQABAAEQAPABAAEAAQABAAEAAQABAAEAAQABAAEQARABEAEAAQAA4ADgAOAA4A
DgAOAA4ADQAPAA8ADwAPAA0ADgAOAA0ADQAMAAwADAAMAAoACQAJAAsACwAKAAoACAAH
AAUABQAEAAMAAwADAAMAAgABAAEAAwABAAAA/////////v/9//3//f/8//v/+v/6//r/
+//7//v/+//8//r/+v/6//v//P/9/wAAAgABAAEAAQABAAIAAgACAAQABwAHAAcACAAG
AAYABQAFAAcABwAHAAcABgAHAAcABwAIAAgACAAHAAcACAAIAAgACAAIAAcABwAHAAcA
BwAIAAgACQAKAAoACAAIAAgACAAJAAoACgALAAsACwAKAAoADAAMAAwADAALAAsACwAL
AAsACwAKAAoACAAIAAkACQAJAAkACAAIAAgACAAIAAgACAAIAAkACQAIAAgABwAHAAkA
CgALAAsACgAJAAYABQAHAAYABgAGAAgACAAIAAcABwAGAAYABgAIAAkACQAJAAcABwAH
AAYABwAHAAcACAAHAAcABwAHAAcABgAGAAYACAAJAAkACQAIAAcABgAEAAYABgAGAAcA
BwAHAAcABwAHAAYABgAGAAcABwAHAAgACAAIAAcABwAIAAgACAAIAAcACAAIAAgABgAF
AAQABAAGAAcACAAJAAgACAAGAAUABwAHAAcACAAHAAcABwAHAAgACAAIAAgACAAJAAkA
CQAIAAgACAAGAAYABgAGAAcACQAIAAYABgAGAAYACAAIAAgACAAIAAgACAAIAAgACAAI
AAgACgAJAAkACQALAAwADgAPABAAEwATABYAGAAXABYAFgAWABYAFgAWABMAEgARABAA
DAAJAAgABgACAP////8AAAEAAQABAAEAAwAFAAUABwAHAAcABgAGAAYABQAEAAQABAAF
AAUABQADAAMAAgACAAMAAwADAAMABQAFAAUABQADAAIAAgACAAMABQAGAAcABQAFAAQA
BAAEAAQABAAFAAYACgAOABQAGgAeACMAKwA1AD0APQA7ADUAJgAMAO3/zf+3/6z/of+S
/4T/df9d/07/Wf95/5f/tP/T/+n/9//7//n/+v/9////AQADAAMABQAIAAgACAAHAAcA
CAAJAAoACwALAAsADAAMAAwADAANAA0ADgAOAA4ADgAOAA4ADgAOAA4ADgARABEAEQAS
ABIAEgASABIAEAAQABAAEAAUABQAFAAUABMAEwATABMAEwAUABQAFAAUABQAFAAVABMA
FAAUABQAFgAWABYAFgAWABYAFgAXABcAFwAWABYAFgAWABYAFgAWABYAFgAVABcAFwAX
ABcAFgAWABUAEwAUABQAFQAWABYAFAATABMAEwATABIAEgASABEADwAPAAwACwALAAsA
DQAMAAsACwALAAkACAAHAAUABQAEAAMABQAFAAQAAwAAAAAAAAABAAEAAQABAAIABAAE
AAQABQADAAMABQAGAAcABwAHAAcACAAIAAgACgALAAsACwAMAAoACgAJAAkACQAJAAkA
CQAKAAsACwALAAoACgAKAAkACQAKAAoACgAKAAoACQAJAAsACwALAAwACgALAAwADAAK
AAoACgAKAAsADAAMAA0ACwALAAoACgAKAAoACgAKAA0ADQANAA0ADQANAAwADAAKAAoA
CwALAAsACwAKAAoADAAMAAwADAAMAAwADQANAAwADAALAAsACwAMAA0ADQALAAsACQAJ
AAkACAAIAAgACgAKAAoACQAJAAgACAAIAAgACQAJAAkACQAJAAkACAAHAAcABwAIAAkA
CQAJAAkACQAIAAgACAAIAAkACQAJAAkACQAJAAgACAAIAAgACQAJAAkACQAJAAkACAAI
AAgACQAJAAkACgAKAAoACQAJAAgACAAIAAgABwAIAAgACAAIAAcABgAGAAcABwAHAAcA
CAAIAAYABQAHAAcABwAIAAkACQAJAAkABgAGAAYABgAHAAkACgALAAoACgAKAAgACAAI
AAgACQALAAoACgAKAAoACgAIAAgACAAIAAoACgAKAAoACAAIAAgACAAKAAoACgAKAAoA
CgAKAAoACAAIAAgACAAJAAkACgALAA0ADgAQABEAEgAVABUAGAAYABcAFgAWABYAFgAW
ABYAFQAUABMAEgAOAAsACgAIAAQAAQABAAIABQAFAAUABQADAAUABQAHAAkACQAIAAgA
BgAFAAQABAAGAAcABwAHAAcABwAGAAYABQAFAAUABQAFAAUABQAFAAUABAAEAAQABAAF
AAUABQAFAAUABAAEAAIAAgACAAMABgAIAAwAEgAaACAAJQAtADkAPwA/AD0ANQAiAAIA
3//B/63/nv+L/3j/bP9X/0H/QP9Z/3f/l/+4/9P/5f/v//P/9f/4//n/+//7//3/AQAB
AAQABAAEAAMAAwAEAAUABgAHAAcABwAIAAgACAAIAAcABwAIAAgACgAKAAoACgAIAAgA
CAAIAAkACQAJAAoACgAKAAoACgAIAAgACAAIAAwADAAMAAwACQAJAAkACQALAAwADAAM
AAwADAAMAA0ACwAMAAwADAAOAA4ADgAOAAwADAAMAA0ADwAPAA4ADgAOAA4ADgAOAA4A
DgAOAA0ADwAPAA8ADwAOAA4ADQALAAwADAANAA4ADgAMAAsACwAJAAkACAAIAAoACQAH
AAcABAADAAMAAwADAAIAAQABAAEA///+//3//f/9//z/+//9//3//P/7//j/+P/4//n/
+f/5//n/+v/6//r/+v/7//3//f///wAAAQABAAEAAQAAAAAAAAACAAMAAwADAAQABAAE
AAMAAwABAAEAAQABAAIAAwADAAMAAgACAAIAAQADAAQABAAEAAQABAADAAMAAQABAAEA
AgACAAMABAAEAAIAAgACAAIAAQACAAIAAwAFAAUABAAEAAIAAgACAAIABAAFAAYABwAG
AAUAAwACAAQABAAFAAUABQAFAAQABAAEAAQABAAEAAQABAAFAAUABAAEAAMAAwADAAQA
BQAFAAUABQADAAMAAwACAAIAAgAEAAQABAADAAMAAgACAAIAAgADAAMAAwADAAMAAwAC
AAEAAQABAAIABQAFAAUABQADAAIAAgACAAQABQAFAAUAAwADAAMAAgACAAIAAgADAAUA
BQAFAAUAAwACAAIAAgAFAAUABQAGAAQABAADAAMABAAEAAQABAAFAAYABgAGAAQAAwAC
AAIABQAFAAUABQAEAAQAAgABAAMAAwADAAQABQAFAAUABQACAAIAAgACAAIAAwADAAMA
BAAEAAQAAgACAAIAAgADAAMABAACAAIAAgACAAIAAgACAAIABAAEAAQABAAEAAQABAAE
AAQABAAEAAQABAAEAAQABAAEAAQABAAEAAYABgAGAAYABgAFAAUABQAJAAoADAANAAwA
DwAPABIAEgARABAAEAASABIAEgASAA8ADgANAAwADAAJAAgABgAAAP3//f/+////////
//////8BAAEAAwADAAMAAgACAAQAAwACAAIAAgADAAMAAwABAAEAAAAAAAMAAwADAAMA
AQABAAEAAQADAAIAAgACAAIAAwADAAMAAwADAAIAAgAEAAQABAAFAAQABgAIAA4AFgAc
ACMAKwA1ADsAPwA9ADcAKAAMAOn/yf+x/6D/j/96/2z/W/9D/zz/U/91/5H/sv/P/+H/
6//x//X/+P/9////AQABAAMAAwACAAIABgAHAAcACAAJAAgACQAJAAkACgAKAAoACgAL
AAsADAAMAAwADAAMAAwADgAOAA4ADgAPAA8ADwAQAA4ADgAOAA4AEAAQABAAEAARABAA
DwAOAA8ADwAPAA8ADwAQABAAEAAQABAAEAARABMAFAAUABQAEgASABIAEgAUABQAFAAV
ABMAEwASABIAEgASABIAEgAUABQAFAATABEAEQARABEAEwAUABQAEwARABAAEAAQABIA
EAAPAA8ADwAPAA4ADgAOAA0ACwALAAoACQAJAAkABwAGAAUABQAFAAMAAgABAAMAAwAC
AAEA//////7//f/+//7//v////3//f/9//7//v/+//7///8BAAEAAwAEAAMAAwADAAMA
BgAGAAYACAAJAAkACQAKAAoACgAJAAkACwALAAsACwALAAsACgAJAAoACgAKAAkACQAK
AAoACgAIAAgABwAHAAkACQAJAAoACAAJAAoACgAKAAoACgAKAAkACgAKAAsACwALAAoA
CgAMAAwADAAMAA0ADQANAA0ADQANAAwADAAOAA4ADwAPAA4ADQALAAoADAAMAAwADAAK
AAoACwALAAsADAAMAA0ACwAMAA0ADQANAA0ACwALAAwADAANAA4ADwAOAA0ACwANAAwA
DAAMAAwADQANAA0ACwALAAsACgAKAAsADAAOAA4ADQAMAAsADQAMAAwADAAOAA8ADwAP
AA4ADQAMAAoACwAMAA0ADwANAA0ADQANAA8ADgAOAA4ADwAPAA8AEAAOAA4ADQANAA4A
DgAOAA4ADQAOAA4ADgAQAA8ADgAOAA8ADwAPAA8AEAAQAA4ADQAPAA8ADwAQABAADwAO
AA0ADQAOAA8AEAAOAA8ADwAPAA4ADgAOAAwADQAOAA8AEQAPABAADgAOAA4ADgAQABAA
EAAQABAAEAAQABAAEAAQABAAEAAQABAAEAAQAA4ADgAOAA4AEQARABIAEwAVABYAGAAZ
ABoAHQAdACAAIAAfAB4AHgAeAB4AHgAeAB8AHgAdABwAGAAVABQAEgAOAAsACwAMAA8A
DwAPAA8ADwARABEAEwARABEAEAAQABAADwAOAA4AEAARABEAEQARABEAEAAQAA8ADwAP
AA8AEQARABEAEQARABAAEAAQABAAEQARABEAEwATABIAEgAQABAAEAARABYAGAAcACIA
JgAqADEANwBDAEsATQBLAEMANgAaAPn/3f/J/77/tf+o/57/k/97/2j/cf+P/63/yv/l
//v/BwALAAsACgALAA0AEQATABUAFwAWABYAGAAXABcAGAAZABoAGwAbABsAHAAcABwA
HAAdAB0AHgAeACAAIAAgACAAHgAeAB4AHgAhACEAIQAiACIAIgAiACIAIgAiACIAIgAk
ACQAJAAkACMAIwAjACMAJQAmACYAJgAmACYAJgAnACUAJgAmACYAKAAoACgAKAAmACYA
JgAnACkAKQAoACgAKgAqACoAKgApACgAJwAlACcAJwAnACcAJQAmACYAJQAnACYAJgAm
ACYAJAAjACMAIwAjACIAIgAkACMAIQAhAB4AHQAdAB0AHQAcABsAGwAdABsAGgAZABkA
GQAYABcAGQAZABgAFwAUABQAFAAVABUAFQAVABYAGAAYABgAGQAZABkAGwAcAB0AHQAd
AB0AHAAcABwAHgAhACEAIQAiACQAJAAjACMAIQAhACEAIQAkACUAJQAlACQAJAAkACMA
IwAkACQAJAAmACYAJQAlACMAIwAjACQAJgAnACgAKAAmACYAJgAmACcAKAAoACkAKwAr
ACoAKgAoACgAKAAoACkAKQApACkAKQApACgAKAAoACgAKQApACkAKQAoACgAKAAoACgA
KAAoACgAKQApACYAJgAlACUAJwAoACkAKQArACsAKQApACkAKAAoACgALAAsACwAKwAp
ACgAKAAoACgAKQApACkAKwArACsAKgApACkAKQAqACsAKwArACsAKQAoACgAKAAqACsA
KwArACsAKwArACoAKgAqACoAKwAtAC0ALQAtACsAKgAqACoAKwArACsALAAsACwAKwAr
ACwALAAsACwALQAuAC4ALgAuAC0ALAAsAC0ALQAtAC0AMAAwAC4ALQAtAC0ALQAuAC8A
LwAvAC8ALAAsACwALAAuAC8ALwAvADAAMAAwAC4ALAAsACwALQAxADIAMAAwADAAMAAu
AC4ALgAuAC8AMAAxADIAMAAwADAAMAAwADAAMAAwADEAMgAzADQANQA2ADcAOAA7ADwA
PQA+AA==
         </WaveFormData>
      </LeadData>
      <LeadData>
         <LeadByteCountTotal>10000</LeadByteCountTotal>
         <LeadTimeOffset>0</LeadTimeOffset>
         <LeadSampleCountTotal>5000</LeadSampleCountTotal>
         <LeadAmplitudeUnitsPerBit>4.88</LeadAmplitudeUnitsPerBit>
         <LeadAmplitudeUnits>��V</LeadAmplitudeUnits>
         <LeadHighLimit>2147483647</LeadHighLimit>
         <LeadLowLimit>268435456</LeadLowLimit>
         <LeadID>V2</LeadID>
         <LeadOffsetFirstSample>0</LeadOffsetFirstSample>
         <FirstSampleBaseline>0</FirstSampleBaseline>
         <LeadSampleSize>2</LeadSampleSize>
         <LeadOff>FALSE</LeadOff>
         <BaselineSway>FALSE</BaselineSway>
         <ExcessiveACNoise>FALSE</ExcessiveACNoise>
         <MuscleNoise>FALSE</MuscleNoise>
         <LeadDataCRC32>2240062706</LeadDataCRC32>
         <WaveFormData>
/v/+//7//v8AAAAAAAAAAP7//v/+//7//v/+//7//v/+//7//v/+//z//P/8//z//v/+
//7//v/+//7//v/+//z//P/8//z//v/+//7//v/9//z/+//6//z//P/8//z/+v/6//r/
+v/6//r/+v/6//z//P/8//z/+v/6//r/+v/8//z//P/8//r/+v/6//r/+v/6//r/+v/8
//z//P/8//v/+v/5//j/+v/6//r/+v/6//r/+v/6//r/+v/6//r/+v/6//r/+v/4//j/
+P/4//r/+v/6//r/+v/6//r/+v/6//r/+v/6//r/+v/6//r/+v/6//r/+v/6//r/+v/6
//r/+v/6//r/+v/6//r/+v/6//v/+//7//3/////////AAACAAMABAAEAAQABAAEAAYA
CAAJAAoACwALAAsACgAJAAgABQADAAEA///9//3//v/+//7//P/8//z//P/8//7//v/8
//z/+f/5//n/+f/7//3//f/8//r/+v/6//n/+//7//v/+//5//r/+v/6//r/+v/5//n/
+//8//z//P/8//z//P/7//v//P/8//z//v8AAAMACwAVACMANQBNAG0AjQClAKkAjABW
ABoA5//E/6D/dP9G/yb/Ev8M/wz/FP8y/1//iv+q/8D/yf/Q/9n/5f/r/+3/7//x//L/
9f/5//z/+//8//3//f/+//7/AAABAAIAAwADAAIAAgADAAEAAgACAAIAAgADAAMABAAC
AAEAAQABAAEAAwADAAMABgAGAAYABgAGAAYABgAHAAkACQAJAAkACwALAAsACwALAAwA
DAANAA0ADgAOAA4ADAAMAA4ADwASABMAEwATABEAEQASABQAFQAWABcAGQAaABoAGgAb
ABsAHQAfACAAIgAjACUAJQAnACgAKgAsAC4AMAAyADQANgA3ADgAOwA8AD8AQQBCAEYA
SABIAEoASQBKAEsATABNAE4ATgBOAEwATABMAEoASgBKAEgASABGAEUAQwBAAD4APAA6
ADkANwA0ADIAMAAsACkAJgAiACAAHgAcABsAGQAXABQAEgASABAADQAKAAsACwAJAAcA
BQADAAAA//8BAAAAAAAAAAIAAgABAAAA/f/8//v/+//7//v/+//7//v/+v/6//r/+v/5
//n/+f/4//n/+f/5//j/+P/4//f/9//4//j/+P/4//j/9//3//f/9//3//f/+P/4//j/
+P/4//j/+P/4//j/+f/5//r/+v/6//r/+v/6//r/+v/7//7//v/9//3//f/9//3//f8A
AAAAAQABAP//AAAAAP///f/9//3/AAAAAAAAAAAAAAAAAAAAAAAAAAABAAEAAQD/////
/v/+//7//P/+//7////////////9//z//P/8//z//f/9//3//f/8//v/+//7//v/+//7
//r/+v/6//r/+v/5//n/+f/7//v/+//7//n/+f/5//n/+f/4//j/+P/7//v/+//7//r/
+f/3//X/9//3//j/+f/3//b/9f/1//X/9f/1//X/9//3//f/9//1//X/9P/0//T/9v/3
//f/9f/1//T/8v/0//T/9P/1//b/9v/0//T/9P/0//T/9P/0//T/9v/2//b/9v/2//b/
9v/2//j/+f/6//3//f/9//3//v8AAAEAAgACAAQABAAEAAQABAAFAAYABwAHAAcABgAF
AAYAAwABAP//+//5//n/+v/7//z/+//8//r/+v/6//r/+v/4//j/9//5//n/+f/5//n/
+f/4//j/+f/6//r/+//5//n/+f/5//r/+v/6//r//P/7//v/+//8//z//P/8//7//v/9
//3//P/8//z//P/+/wMACwAVACMAMQBFAGEAgQCdAKsAngB0ADgA///U/6z/fv9Q/yb/
Cv/+/vz+AP8W/0H/bv+S/6z/u//C/8v/2f/j/+v/7f/x//D/8f/1//b/+f/4//n/+f/6
//r//P/9//7///////7//v//////AAAAAAAAAAABAAEAAgAEAAMAAwADAAEAAwADAAMA
BgAGAAYABgAEAAQABAAFAAcABwAHAAcABwAHAAcABwAFAAYABgAHAAkACgAKAAoACAAI
AAoACwAKAAsACwALAAsACwAMAA4ADQAOAA8AEQASABIAEgATABEAEwAVABYAGAAZABsA
GwAfACAAIgAkACQAJgAoACoALgAvADAAMwA0ADcAOQA6AD4AQABAAEIAQwBEAEUARgBF
AEYARgBGAEgASABIAEYARgBGAEQARABDAEEAPgA6ADoAOAA2ADUAMQAuACwAKgAoACUA
IgAeABwAGgAYABcAEwARAA4ADAAMAAoABwAEAAMAAwABAP//AAD///3//f/7//r/+v/6
//j/+P/3//b/9//2//X/9f/z//P/8//z//X/9P/0//T/8v/x//H/8f/w//H/8f/x//L/
8v/y//H/7//w//D/8P/y//L/8f/x/+//7//v/+//8v/y//L/8v/y//L/8v/y//L/8//z
//T/9f/2//f/+P/2//b/9v/3//j/+P/3//f/+P/5//r/+//6//r/+//7//3//v/+//3/
+//7//v//v/+//7//v/+//7//v/+//7//f/9//z/+//9//3//P/8//z/+v/8//z/+//7
//v/+//7//r/+v/6//j/+f/5//n/+//6//n/+f/5//n/+f/5//r/+v/6//r/+v/5//n/
+f/5//n/+f/5//n/+f/5//n/+f/4//j/+P/5//n/+f/5//n/+f/4//f/9//3//j/+f/5
//j/9//3//f/9//3//f/9//3//f/9//3//f/9v/2//T/9v/3//f/+f/5//j/9v/2//b/
9v/3//T/9v/3//j/+f/6//j/+P/4//j/+P/4//j/+P/4//j/+P/4//j/+P/4//j/+v/7
//v/+//7//3//f/9//7/AAABAAIAAgACAAIAAgACAAQABQAGAAkACQAJAAgABQAEAAEA
//////3/+//7//z//P/8//r/+P/4//j/+P/4//j/9v/2//X/9f/1//X/9f/3//f/9v/2
//b/9v/1//X/9f/1//X/9f/2//b/9v/2//b/9f/1//X/9v/2//b/9v/2//b/9f/z//T/
9P/0//b/+v/9/wUAEQAfAC0AQwBhAH8AlQCZAIIAUAAWAOX/wv+c/2z/Pv8a/wL/+P76
/gL/HP9L/3b/mP+y/7//xP/P/9v/4//l/+X/5//s/+3/8f/0//X/8v/z//P/9P/0//b/
9//4//n/+f/4//j/+f/5//r/+v/6//r/+//7//z//P/7//v/+//7//3//f/9//7//v/+
//7//v/+//7///8BAAEAAQABAP////////////8AAAAAAQABAAIAAgACAAAAAAACAAMA
BAAFAAUABQAFAAUABgAIAAkACgALAA0ADAAMAAwADQANAA8AEQASABYAFwAZABkAGQAa
ABwAHgAgACIAJAAmACoAKwAsAC8AMAAzADUANgA5ADwAPQBAAD8AQABBAEIAQwBEAEQA
RABGAEYARgBEAEIAQgBAAEAAQAA/AD0AOgA4ADYANAAzADEALgAsACoAKAAlACIAHgAb
ABgAFQATABEADwAMAAoACAAGAAMAAAD//////f/7//3/+//4//f/9v/0//P/8v/y//L/
8f/w/+//7v/t/+3/7f/t/+3/7f/v/+7/7v/u/+z/6//r/+v/7P/t/+3/7f/s/+z/7P/r
/+v/7P/s/+z/7v/u/+3/7f/t/+3/7f/t/+7/7v/u/+7/7v/u/+7/7v/u/+//7//w//L/
8v/y//L/8P/w//D/8f/0//T/8//z//X/9f/1//X/9P/0//X/9f/3//j/+P/3//X/9f/1
//j/+P/4//j/+P/4//j/+P/4//j/+f/5//n/+f/5//j/+P/4//b/+P/4//n/+f/5//n/
9//2//b/9v/2//f/9//3//n/+P/3//f/9f/1//X/9f/2//b/9v/2//b/9f/1//X/9f/1
//X/9f/3//f/9//3//f/9v/2//b/9//3//f/9//3//f/9v/1//X/9f/2//f/9//2//X/
9f/z//P/8//z//X/9f/1//X/9f/1//T/9P/y//T/9f/1//f/9//2//T/8v/y//L/8//2
//b/9P/0//T/9P/y//L/8v/y//T/9P/0//T/8v/y//L/8v/0//T/9P/0//L/8v/y//L/
8v/y//L/8v/0//X/9f/1//X/9//3//f/+P/6//v//P/+//7//v/+//7/AAABAAIABQAF
AAUABAABAAAA/f/7//n/9//1//X/9v/2//b/9P/y//L/8v/y//T/9P/y//L/8f/x//H/
8f/x//P/8//y//L/8v/y//H/7//v/+//7//x//L/8v/y//L/8v/x//H/7//w//D/8P/y
//L/8v/x/+//8P/w//D/8v/0//X/+/8FAA8AGwAxAE8AbwCLAJcAjABkACoA9f/M/6r/
gv9U/yr/Ev8G/wT/CP8a/zn/Zv+Q/7D/w//K/83/1f/d/+H/4//l/+b/6//v//D/8f/y
//H/8f/y//L/9P/1//b/9//5//j/+P/5//f/+P/4//j/+P/5//n/+v/6//n/+f/5//n/
+//7//v//P/8//z//P/8//z//P/9/////////////////////////wAAAAABAAMABAAE
AAQAAgACAAQABQAIAAkACQAJAAkACQAKAAwACwAMAA0ADwAQABAAEAARABEAEwAVABYA
GgAbAB0AHQAfACAAIgAkACYAKAAqACwALgAvADAAMwA0ADcAOQA6AD0AQABBAEQAQwBE
AEUARgBHAEgASABIAEoASgBKAEgASABIAEYARgBGAEUAQwBAAEAAPgA8ADsANwA0ADIA
MAAuACsAKAAkACAAHgAcABsAGQAXABQAEgAQAA4ACwAIAAkACQAHAAUABQADAAAA///9
//z//P/8//z//P/7//r/+f/4//f/9//3//f/9//3//f/9v/2//b/9v/1//X/9f/2//f/
9//3//b/9v/2//X/9//4//j/+P/4//j/9//3//X/9f/1//X/+P/4//j/+P/2//b/9v/2
//j/+f/5//r/+P/4//j/+P/4//j/+P/5//z//P/7//v/+//7//v/+//8//z//f/9//3/
/v/+//3/+//7//v//v/+//7//v/+//7//v/+//7//v////////8BAAEAAAAAAP7//P/+
//7///////////////7//v/+//7/////////AQAAAP/////9//3//f/9/wAAAAAAAAAA
/v/9//3//f/9//3//f/9/////////////f/8//z//P/9//3//f/9//3//f/8//v//f/9
//7///////7//f/9//3//f/9//3////////////9//3//P/8//r//P/9//3///////7/
/P/8//z//P/9//7//v/+//7//v/+//z//P/8//z//v/+//7//v/8//z//P/8//z//P/8
//z//v/+//7//v/8//z//P/8//7//v/+//7//v////////8BAAMAAwADAAYACAAJAAoA
CAAIAAgACAAJAAwADgAQAA8ADwAPAA4ADwAOAAsACQAHAAUAAwADAAMAAgABAP7/AAAA
AAAAAAAAAAAA/v/+//3//f/9//3/+//9//3//P/+//7//v/9/////////////v/+//3/
/P/+//7//f/9////AAAAAAAA///+//3/+//9//7//v/+//7//v///wUADwAdACsAPwBb
AHsAlQClAJoAcAAyAPv/1v+2/4z/XP82/x7/Ev8Q/xj/LP9R/3z/ov++/83/0v/V/9//
6f/v//P/9f/4//n/+//8//v/+v/8//3///8AAAAAAQACAAMAAwACAAIAAwAFAAYABgAG
AAYABwAHAAgACAAHAAcABwAHAAkACQAJAAgACAAIAAgACgAKAAoACwALAAsACwALAA0A
DQANAA0ADQAOAA4ADwAPABAAEAAQABIAEgAUABUAFQAVABQAEwAVABUAFgAYABcAGAAZ
ABsAHAAcABwAHQAfACEAIwAkACQAJQAnACcAKgAsAC8AMgAyADQANgA4ADoAOwA8AD8A
QgBFAEcASABIAEoASgBMAE8AUABRAFIAUwBUAFQAVABSAFIAUgBQAFIAUgBQAFAATgBN
AEsASABIAEYARABDAEEAPgA8ADoANgAzADAALAAqACgAJgAlACEAHwAcABoAGgAYABUA
EgATABMAEQAPAA0ACwAIAAcACAAIAAkACgAJAAgABgAEAAUABAADAAMAAwADAAMAAwAD
AAIAAgACAAQAAwADAAMAAwADAAIAAQABAAIAAwADAAMABAAEAAQABAAEAAMAAwAFAAUA
BQAFAAQABAAEAAQABgAGAAYABgAGAAcABwAIAAYABgAGAAYACAAIAAgACQAIAAgABwAH
AAkACQAJAAkACgAKAAsACwAJAAoACgAJAAsACwALAA4ADQAMAAsACgAMAAwADAAMAAwA
DQANAA0ADQANAAwADAAOAAwADgAOAA0ADQANAA0ADQAMAAwADAAMAA0ADQANAAsACgAJ
AAkACQAJAAkACQAKAAoACgAKAAoACQAJAAkACQAJAAkACQAHAAcABwAHAAkACAAIAAgA
CAAHAAYABQAHAAcABgAFAAUABQAGAAcABwAGAAUABQAHAAcABwAHAAUABQAFAAUABwAH
AAYABgAEAAYABwAHAAcABwAGAAQABgAGAAYABwAGAAYABAAEAAQABAAGAAYABgAGAAQA
BAAEAAQABgAGAAYABgAIAAgACQAJAAkACwANAA0ADQAOABAAEQAQABAAEAAQABAAEAAS
ABMAEgATABMAEwAQAA8ADgALAAsACQAHAAUABQAGAAYABgAEAAQABAAEAAQABAAEAAIA
AgABAAEAAQADAAMABQAFAAIAAgACAAIAAQABAAEAAQABAAEAAgACAAIAAgACAAEAAwAD
AAQABAACAAIAAgACAAMAAwAEAAQAAgAEAAYACwATAB8ALQA9AFUAdwCZALEAsQCWAGIA
IgDv/8r/ov90/0j/Iv8M/wb/Bv8Q/zL/Y/+M/6z/wP/J/87/1//l/+3/8f/z//f/+v/7
//3//v///wAAAQABAAIAAgAGAAcACAAJAAcABgAGAAcACQAKAAoACgAIAAkACQAKAAgA
BwAHAAcACAALAAwADQANAAwACwAKAAsADAANAA8ADwAPAA8ADwAPAA8ADwAPAA8AEAAQ
ABEAEQASABIAEgASABIAFAAVABYAFwAXABcAFwAXABgAGgAbABwAHQAfACAAIAAgACEA
IgAlACgAKgAqACsALQAtAC8AMAAyADQANgA4ADoAPABAAEEAQgBFAEgASwBNAE4ATgBQ
AFAAUgBTAFQAVQBWAFkAWgBaAFoAWABYAFgAVgBWAFYAVABUAFIAUQBPAEwASgBIAEYA
RQBDAEAAPgA8ADgANQAyAC4ALgAsACoAKQAnACUAIgAgAB4AHAAZABYAFwAXABUAEwAT
ABEADgANAA8ADgAOAA4ADAAMAAsACgALAAoACQAJAAkACQAJAAkACQAIAAgACAAIAAcA
BwAHAAYABwAHAAcABAAEAAQAAwAFAAYABgAGAAUABAACAAEAAwADAAMAAwADAAIAAQAA
AAAAAAAAAAAAAAABAAEAAgAAAAAAAAAAAAAAAAAAAAEAAgACAAEAAQADAAMAAwADAAIA
AgADAAMAAQACAAIAAQADAAMAAwAGAAQABAAEAAQABAAEAAQABAAEAAUABQAFAAMAAwAC
AAIAAgAAAAIAAgABAAEAAQABAP3//P/8//z//P/9//3//f/8//r/+P/3//n/+f/5//n/
+P/4//j/+P/3//X/9P/z//T/9f/2//f/9f/1//X/9f/1//T/9P/0//P/8//z//P/8//z
//L/8f/z//P/9P/1//P/8v/x//H/8f/x//H/8f/x//H/8f/x//H/8f/w//D/8P/y//P/
8//x//H/8P/u//D/8P/w//H/8v/y//D/8P/w//D/8v/y//L/8v/y//L/8v/y//D/8P/w
//D/8f/z//T/9f/1//f/9//3//j/+v/7//z//P/8//z//P/6//z//f/+//////////7/
/f/8//n/9//3//X/8//z//L/8v/y//D/8P/w//D/8P/y//L/8P/w/+//7//v/+//7//x
//H/8P/w//D/8P/v/+3/7f/t/+3/7//w//D/8P/u/+7/7f/t/+//8P/w//D/8P/w//D/
7//t/+7/7v/u//D/8v/3////CwAXACkAPwBfAH8AlQCXAHwASAAOAN3/uP+S/2T/NP8Q
//b+7v7u/vj+Fv9F/3L/lP+s/7n/vv/H/9X/3f/f/+H/5f/m/+f/6f/s/+3/7P/t/+3/
7v/u//D/8f/y//P/9f/0//T/9f/z//T/9P/0//b/9//3//j/+P/3//f/9//3//n/+f/5
//z//P/8//z/+v/6//r/+//9//3//f/9//3//f/9//3///8AAAAAAQD//wAAAAAAAAAA
AAACAAMABAAFAAUABQAFAAUABgAIAAcACAAJAAsADgAOAA4ADwANAA8AEQASABYAFwAZ
ABkAGQAaABwAHgAgACIAJAAmACgAKQAqAC0ALgAxADMANAA3ADoAOwA+AD0APgA/AEAA
QwBEAEQARABEAEQARABCAEAAQAA+AD4AQAA/AD0AOgA2ADQAMgAxAC8ALAAqACgAJgAj
ACAAHAAYABYAFAATABEADwAMAAoACAAGAAMAAAD//////f/7//v/+f/2//X/9f/0//T/
9P/0//T/8//y//H/8P/v/+//7//v/+//7//t/+z/7P/s/+z/6//r/+v/7P/t/+3/7f/q
/+r/6v/p/+v/7P/s/+z/7P/s/+v/6//r/+v/6//r/+7/7v/u/+7/7v/u/+7/7v/u/+//
7//w//D/8P/w//D/8P/w//D/8f/y//L/8f/x//H/8f/x//H/9P/0//X/9f/z//T/9P/z
//P/8//z//b/+P/4//j/+P/2//b/9v/2//b/9//3//f/9//3//b/9v/2//T/9v/2//f/
9//3//f/9f/0//T/9P/2//f/9//3//X/9P/z//P/8//z//P/8//0//T/9P/0//T/8//z
//P/8//z//P/8//1//X/9f/1//P/8v/y//L/8//z//P/8//z//P/8v/x//H/8f/y//P/
8//y//H/8f/x//H/8f/x//P/8//z//P/8f/x//D/8P/y//T/9f/1//P/8//y//D/8P/w
//D/8f/0//L/8v/y//L/8v/y//L/8v/y//L/8v/y//L/8P/w//D/8P/w//D/8P/w//D/
8P/w//D/8P/w//D/8P/y//P/8//z//X/9//3//f/+P/6//v//P/8//z//P/8//z//v//
/wAAAQABAAEAAAD9//z/+f/3//X/8//x//H/9P/0//T/8v/x//D/7//u//D/8P/u/+7/
6//r/+v/6//t/+//7//u/+z/7P/s/+v/7f/t/+3/7f/t/+7/7v/u/+z/7P/r/+v/6//s
/+z/7P/s/+z/7P/r/+v/7P/s/+z/7v/u//P//f8JABUAJwBDAGUAgQCRAIsAaAAyAPr/
z/+w/4r/WP8s/xD/Av8A/wL/EP8u/1n/hP+k/7r/v//C/83/1//b/93/3//f/+L/5f/n
/+j/6f/q/+r/6f/p/+j/6v/r/+z/7f/v/+7/7v/v/+//8P/w//D/8P/x//H/8v/w/+//
7//v//H/8//z//P/8v/y//L/8v/0//T/9P/1//X/9f/1//X/9f/1//X/9f/3//j/+P/5
//n/+v/6//r/+P/4//r/+//8//3//f/9//3//f/+/wAAAQACAAMABQAGAAYABgAHAAkA
CwANAA4AEgATABUAFQAVABYAGAAaABwAHgAgACIAJgAnACgAKwAtAC8AMAAwADMANgA3
ADoAOQA6ADsAPAA/AEAAQABAAEAAQABAAD4APgA+ADwAPAA8ADsAOQA2ADQAMgAwAC8A
LQAqACgAJgAiAB8AHAAYABYAFAASABEADwANAAoACAAEAAIA///8//3//f/7//n/+f/3
//T/8//z//L/8v/y//L/8v/x//D/7f/s/+v/6//t/+3/7f/t/+3/7P/s/+z/7P/r/+v/
6//u/+//7//v/+z/7P/s/+v/7f/u/+7/7v/u/+7/7f/t/+v/6//r/+v/7f/u/+//8P/v
/+7/7f/s/+7/7//v//D/8P/w//D/8P/w//D/8P/x//D/8P/v/+//7//v/+//7//y//L/
8//z//H/8v/y//H/8f/x//H/9P/2//b/9v/2//T/9P/0//T/9P/1//X/9f/3//f/9v/2
//T/8v/0//T/9//3//f/9//1//T/9P/0//T/9f/1//X/9//2//X/9f/z//P/8//z//T/
9P/0//T/9P/z//P/8//1//X/9f/1//P/8//z//P/9f/0//T/9P/1//X/9f/1//X/9f/0
//P/8//z//T/9f/1//T/8//z//P/8//z//P/9f/1//X/9f/z//P/8v/y//L/9P/1//X/
9//3//b/9P/y//L/8v/z//L/9P/y//L/8v/y//D/8P/w//D/8P/w//D/8P/w//D/8P/w
//D/8P/w//D/8P/w//D/8P/u/+7/7v/u/+//8P/x//L/8P/x//H/8f/1//f/9//3//j/
+v/7//z//P/8//z//P/+/wAAAQACAAEAAQABAAAAAQAAAP3/+//3//X/8//z//L/8v/y
//D/8v/y//L/8v/w//D/7v/u/+//7//v/+//7//x//H/8P/u/+7/7v/t/+//7//v/+//
7//w//D/8P/w//D/7//v/+3/7v/u/+7/7v/u/+7/7f/v//D/8P/w//D/8P/z//v/BwAT
ACUAPwBfAHsAjwCRAHgARAAIANn/uP+W/2j/OP8U/wT/AP8C/w7/Kv9T/37/ov+8/8f/
yP/N/9f/3f/f/+X/5//o/+n/6//q/+n/7P/u/+//8f/y//P/8//z//P/9f/0//T/9f/1
//b/9v/2//T/9f/1//b/9v/1//X/9f/1//f/9//3//b/9v/2//b/+P/4//j/+f/6//n/
+P/3//j/+f/6//v/+//8//z//f/9//7//v/+//7//v8AAAEAAAABAAEAAQACAAMABQAI
AAcACAAJAAsADAAMAAwADQAPABEAEwAUABQAFQAXABcAGwAcAB4AIAAgACIAJAAmACoA
KwAsAC8AMgA1ADcAOAA4ADoAOgA8AD8AQABBAEIAQwBEAEQARABEAEQARABCAEQARABC
AEIAQAA/AD0AOgA6ADgANgA1ADEALgAsACoAKAAlACIAHgAcABoAGAAXABMAEQAOAAwA
DAAKAAcABAADAAMAAQD//////f/6//n/+f/4//j/+P/3//b/9P/y//L/8v/y//P/8//z
//P/8//x//D/8P/w//L/8f/x//H/8P/x//H/8f/y//L/8v/x//H/8v/y//L/8v/y//H/
8f/z//P/8//z//L/8v/y//L/8v/y//L/8v/0//X/9f/2//X/9P/z//L/9P/0//T/9f/0
//T/8//z//T/9f/2//f/+P/4//n/+f/3//j/+P/3//j/+f/6//7//f/8//v/+v/6//r/
+v/6//z//f/9//3//f/9//z//P/+//z//v/+//7//f/8//v/+v/6//v//P/8//3//f/9
//3//P/7//v//f/9//3//f/8//z//P/8//7//f/9//3//f/9//3//f/7//v/+//7//z/
/P/9//7//v/9//z/+//8//3//f/9//3//f/+/////f/8//v/+//9//3//f/9//v/+//7
//v//P/9//3//v/9//7//v/9//3//f/8//r/+//8//3////+//7//v/+//7//v/+//7/
/v/+//7//v/+//7//v/+//7//v8AAAAAAAAAAP7//v/+//7///8BAAIAAwADAAUABQAF
AAgACgALAAwACgAKAAoACgAKAAwADQAOABEAEQARABAADQAMAAkABwAHAAUAAwADAAQA
BAAEAAIAAgACAAIAAgACAAIAAAAAAP3//f/9//3///8BAAEAAAAAAAAAAAD///3//f/9
//3///8AAAAAAAD+//7//f/9////AAAAAAAA/v/+//7//f/9//7//v/+/wIABAAJAA8A
GQAlADUASwBtAJEAqwCxAJoAaAAqAPP/0P+q/3j/Sv8o/xL/Cv8I/xL/MP9d/4j/qP++
/8n/zv/X/+f/7//x//H/9f/6//3///8AAAEAAgADAAMABAAEAAQABQAGAAcACQAIAAgA
CQAJAAoACgAKAAwADQANAA4ADQALAAoACQAKAA0ADgAPABAAEAAQABAAEAAQABAAEQAR
ABEAEQARABMAEwATABMAEwAUABQAFQAVABYAFgAWABYAFgAYABkAGgAbABsAGwAbABsA
HAAeAB8AIAAhACMAJAAkACQAJQAjACUAJwAoACoAKwAtAC0ALwAwADIANAA2ADgAOgA8
AEAAQQBCAEUARwBJAEoASgBOAFAAUABSAFEAUgBTAFQAVQBWAFYAVgBWAFYAVgBUAFQA
VABSAFIAUgBRAE8ATABKAEgARgBFAEMAQAA+ADwAOAA1ADIALgAuACwAKgApACUAIwAg
AB4AHAAaABcAFAAVABUAEwARABIAEQAPAA8ADQAMAAwADAAMAAwACwAKAAkACAAHAAcA
BwAHAAcABwAHAAYABgAGAAQAAwADAAMABgAHAAcABwAEAAQABAADAAMABAAEAAQABgAG
AAUABQAFAAUABQAFAAgACAAIAAgABgAGAAYABgAIAAkACQAKAAoACgAKAAoADAAMAAwA
DQAOAA4ADQANAA0ADQANAA0ADgAOAA8ADwAPABAAEAAPAA8ADwAPABIAFAAUABQAFAAS
ABIAEgASABIAEwATABMAEwATABIAEgASABAAEgASABEAEQARABEAEQAQABAAEAAQABEA
EQARABEAEAAPAA8ADwAPAA8ADwASABIAEgASABEADwAOAA0ADQANAA0ADQANAA0ADQAN
AA0ADAAMAAwADQANAA0ADQANAA0ADAALAA0ADQAOAA8ADwAOAA0ADQANAA0ADQANAA0A
DQANAA0ACwALAAoACgAMAA4ADwAPAA0ADQAMAAoACgAKAAoACwAOAA4ADgAOAA4ADgAM
AAwADAAMAA4ADgAOAA4ADAAMAAwADAAMAAwADAAMAA0ADgAPABAAEQASABMAFAAWABYA
FgAWAA==
         </WaveFormData>
      </LeadData>
      <LeadData>
         <LeadByteCountTotal>10000</LeadByteCountTotal>
         <LeadTimeOffset>0</LeadTimeOffset>
         <LeadSampleCountTotal>5000</LeadSampleCountTotal>
         <LeadAmplitudeUnitsPerBit>4.88</LeadAmplitudeUnitsPerBit>
         <LeadAmplitudeUnits>��V</LeadAmplitudeUnits>
         <LeadHighLimit>2147483647</LeadHighLimit>
         <LeadLowLimit>268435456</LeadLowLimit>
         <LeadID>V3</LeadID>
         <LeadOffsetFirstSample>0</LeadOffsetFirstSample>
         <FirstSampleBaseline>0</FirstSampleBaseline>
         <LeadSampleSize>2</LeadSampleSize>
         <LeadOff>FALSE</LeadOff>
         <BaselineSway>FALSE</BaselineSway>
         <ExcessiveACNoise>FALSE</ExcessiveACNoise>
         <MuscleNoise>FALSE</MuscleNoise>
         <LeadDataCRC32>344816109</LeadDataCRC32>
         <WaveFormData>
AAAAAAAAAAACAAIAAgACAAIAAgACAAIAAgACAAIAAgACAAIAAgACAAAAAAAAAAAAAgAC
AAIAAgACAAIAAgACAAAAAAAAAAAAAgACAAIAAgABAAAA///+/wAAAAAAAAAA/v/+//7/
/v8AAAAAAAAAAAIAAgACAAIAAQAAAP///v/+//7//v/+//7//v/+//7//P/8//z//P/+
//7//v/+//z//P/8//z//v/+//7//v/+//7//v/+//7//v/+//7//v/+//7//v/8//z/
/P/8//7//v/+//7//P/8//z//P/8//z//P/8//7//v/+//7//P/8//z//P/8//z//P/8
//z//P/8//z//v/+//7//v8AAAEAAQACAAIAAwADAAMABwAJAAoACwAJAAkACQAJAAkA
CgAOABAAEgARABEAEQAQAA8ADgANAAsACQAGAAUAAwACAAEAAAAAAP///////wEAAQD/
//7/+//6//n/+f/8//3//f/9//v/+v/5//n/+f/5//n/+f/5//n/+f/5//j/9//2//b/
9//4//j/+P/4//j/+P/4//j/9//3//f/+P/4//n/+P/2//f/+/8DABAALABWAH8AmgCv
AMkA5AD8AAoBDAEIAQ8BHwEvAToBQAFEAUkBQwEoAe8AmwBJACIAHwAdABcAGAAXABEA
DgAQAA0ABwADAAAA/f/7//r/+v/6//v/+v/4//f/9//2//b/9v/1//X/9f/1//X/9f/0
//P/8//z//T/9P/0//T/9P/0//T/9P/0//P/8//0//X/9f/1//X/9f/0//L/8f/x//P/
8//0//T/9P/0//P/8//0//b/9//5//r/+v/6//j/+P/5//n/+//8//3//v/9//3//f/+
/wAAAAABAAQABgAIAAoACgALAA4ADgAPABMAFgAaAB0AIAAjACUAKQArAC4AMgA3AD0A
QQBEAEcASABLAE0AUQBTAFYAWABaAFoAXABcAF0AXwBhAGIAYgBgAGAAYABfAFoAWQBX
AFQAUQBPAEwASQBEAD4AOAAyAC8AKgAnACMAHgAaABcAFAAQAAsACAAHAAIAAAD/////
/f/5//X/9P/0//T/8//y//L/8f/w//D/7v/t/+z/7P/t/+7/7v/u/+7/7v/t/+3/7P/r
/+v/7f/s/+3/7f/r/+r/6v/q/+v/7f/u/+7/7f/r/+r/6v/q/+j/6f/p/+n/6f/p/+n/
6f/p/+n/6f/p/+n/6f/q/+r/6//r/+v/6v/q/+r/6v/r/+3/7f/u/+7/7P/s/+z/7P/t
//D/8f/y//D/8P/w/+//7//w//D/8P/y//L/8v/y//D/7//v/+//8f/y//L/8//x//D/
7v/u/+3/7f/u/+7/7//w//D/8P/t/+z/7P/s/+z/7P/u/+7/7P/r/+v/6f/p/+n/6v/q
/+v/6//r/+v/6f/n/+f/6P/q/+v/6//r/+n/6f/o/+j/5v/m/+b/5v/n/+j/6P/p/+b/
5f/l/+X/5v/n/+f/5//l/+T/4v/i/+L/4//j/+T/5v/o/+b/5f/j/+P/4//j/+L/4//k
/+T/4//j/+P/4v/h/+H/4v/i/+P/4v/g/+D/4P/g/97/3v/e/97/4P/g/+D/4P/e/97/
3v/e/+H/4f/i/+T/5//n/+f/6f/q/+r/6v/p/+v/6//r/+v/6v/u//D/8P/x//H/8f/w
/+//7v/t/+v/6f/m/+X/5f/m/+X/5P/k/+L/4f/g/9//4f/f/97/3f/c/9v/2//c/93/
3f/d/93/3v/d/93/3f/c/9v/2v/Z/9r/2//c/9z/2f/Y/9j/2f/Y/9j/2P/Y/9r/2v/a
/9r/1//X/9f/2P/Y/9v/3P/a/9v/3//n//T/CAAuAFkAfACVAK0AxgDeAOoA7ADkAN8A
5QD1AAQBCAEIAQ8BEwEGAdcAgwAtAPz/9//5//f/+P/3/+//6v/q/+n/5//j/+D/3f/b
/9r/2f/Y/9j/1v/W/9X/1f/U/9T/1P/T/9P/0//T/9P/0//S/9H/0f/R/9L/0v/S/9L/
0v/S/9L/0v/Q/8//z//Q/9P/0//T/9P/1P/U/9P/0//R/9P/0//U/9b/1v/W/9X/0//U
/9b/1//V/9b/1v/W/9f/2P/a/9v/2//c/93/3v/f/9//3//g/+D/4P/h/+T/6P/q/+z/
7P/w//T/9f/3//f/+v/+/wEABgAJAAsADwATABYAGgAfACMAJwAqAC0AMgA1ADcAOwA7
AD4AQABCAEQARgBGAEcARgBHAEcARgBGAEYARgBFAEIAQQA/ADwAOAA1ADEALQApACQA
HwAaABMADgALAAcAAgD+//v/+P/2//H/7v/t/+j/5v/l/+X/5P/h/97/3v/c/9z/2//a
/9v/2f/X/9b/2P/X/9b/1v/W/9b/1f/U/9b/1v/V/9X/1P/T/9P/1f/V/9X/1P/R/9H/
0v/T/9X/0//U/9T/0//V/9T/1P/U/9L/0//T/9P/1f/V/9X/1f/V/9X/1f/V/9X/1f/W
/9b/2P/Z/9r/2v/a/9r/2v/b/9v/2//c/9z/3v/e/97/3v/e/+D/4P/g/+L/4v/i/+H/
4P/g/9//3v/g/+D/4P/g/+D/3//f/9//3f/e/97/3//h/+D/3v/e/93/3f/e/97/3f/e
/97/3v/d/9z/3P/c/9r/2v/c/9z/3v/d/93/2//Z/9n/2v/a/9n/2f/Z/9n/2f/X/9f/
2P/W/9f/1//X/9n/2f/Y/9j/2P/Y/9j/2P/Y/9j/1//X/9j/1//X/9f/1//X/9b/1f/W
/9b/1f/W/9T/1f/V/9b/1v/Y/9b/1f/V/9X/1f/V/9T/1f/W/9b/1//X/9f/1v/T/9P/
1P/U/9P/1v/W/9b/1v/W/9T/1P/U/9T/1P/U/9T/1P/U/9T/1P/U/9T/1P/U/9T/1v/X
/9f/2P/Y/9n/2f/Z/93/3//g/+H/4f/h/+H/4f/f/+D/5P/m/+f/5//o/+n/5v/l/+T/
4//j/+H/3v/d/93/3P/b/9r/2P/X/9f/1//X/9f/1f/U/9P/0v/R/9H/1P/V/9X/1f/T
/9L/0f/R/9H/0f/R/9H/0f/R/9H/0f/Q/8//zv/O/8//0P/Q/9D/0P/Q/9D/0P/O/83/
zf/N/9D/0v/T/9L/0P/R/9P/2f/m//7/JgBRAHAAhQCbALoA0gDgAOAA3ADfAO0A/QAO
ARYBGAEfAR8BDgHbAIcAKwD6//X/9f/v/+z/6//n/+T/4v/h/93/1//W/9P/0f/Q/83/
zP/M/8r/yv/J/8n/yP/I/8j/x//H/8n/yf/J/8n/xv/F/8X/xf/G/8b/xv/G/8b/xv/G
/8b/xv/F/8X/xv/J/8n/yf/J/8j/yP/H/8f/yf/L/8v/zP/M/8z/zP/L/8n/yv/M/83/
z//Q/9D/0P/O/87/z//P/9P/1P/V/9b/1//X/9f/2P/Y/9j/2f/c/9//4v/l/+b/5//q
/+r/6//v//L/9v/5//7/AQADAAcACQAMABAAFQAbAB8AIgAlACgAKwAtADEAMwA2ADgA
OgA8AD4APgA/AD8AQQBCAEIARABEAEQAQwA+AD0AOwA4ADUAMwAwAC0AJwAiAB0AGAAT
AA4ACwAHAAYAAgD///z/9v/x/+7/7f/s/+r/6f/p/+r/5//k/+T/5v/m/+X/5P/l/+X/
5f/m/+f/5//n/+j/6//s/+z/7P/u/+7/7f/t/+7/7f/t/+//8v/z//P/8f/w//D/8P/x
//H/8v/y//H/8v/y//P/9P/y//P/8//z//X/9f/1//X/9f/1//X/9f/3//f/+P/4//n/
+f/5//j/+P/4//j/+f/7//v//P/8//r/+v/6//r/+v/8//z//P/+//7//v/9//v//P/8
//z/AAAAAAAAAAD+//3//f/9////AAAAAAEAAQAAAP7//v/9//3//v/+//3//v/+//7/
/f/8//z//P/8//z//v/+//7//f/9//v/+f/5//r/+v/7//v/+//7//v/+f/5//r/+v/7
//v/+//7//v/+v/6//j/+P/4//j/+f/6//r/+//6//n/+f/5//j/+f/5//n/+//6//j/
+P/4//n/+f/6//r//P/6//n/9//3//f/9//2//f/+P/4//n/+f/5//j/9//3//j/+P/7
//r/+P/4//j/+P/2//b/9v/2//f/+P/5//r/+f/4//f/9v/4//j/+P/4//j/+P/4//j/
9//2//X/9P/2//f/9//4//r/+//7//v//f///wAAAQADAAMAAwADAAEAAgAGAAgACgAJ
AAkACQAGAAUABAADAAMAAQD+//3//f/8//v/+v/4//f/9//3//n/+f/3//b/9f/0//P/
8//0//X/9f/1//f/9v/1//X/8//z//P/8//1//X/9f/1//T/8//y//L/8f/y//L/8v/0
//T/9P/0//L/8f/x//H/8v/y//P/8v/y//H/7//3/wIAEgAyAFkAfACTAKcAwgDcAPAA
+gD6APsACQEbASoBOAFAAUMBRQE+AR0B3wCJADoAGQAXABUAEgARAA0ACgAIAAUAAQD/
//r/9//1//T/8//y//L/8P/w/+//7//u/+z/7P/r/+v/6//r/+v/6//s/+v/6//r/+z/
7P/s/+z/7P/s/+z/7P/s/+v/6//s/+3/7f/t/+3/7P/s/+v/6//r/+3/7f/u//D/8P/w
/+//7f/u//D/8f/z//T/9P/0//T/9P/1//X/9f/2//f/+P/7//v/+//8//z//P/9/wAA
BAAGAAgACAAIAAwADQAPABEAFAAYABsAHgAhACMAJwApACwAMAA1ADsAPwBCAEUARgBJ
AEsATwBTAFYAWABaAFwAXgBeAF8AXwBhAGIAYgBkAGQAZABjAGAAXwBdAFoAVwBVAFIA
TwBNAEgAQwA+ADkANAAxAC0ALAAoACUAIgAcABcAFAATABAADgANAA0ADgALAAgACAAH
AAYABAACAAIAAQAAAAAAAAD///7//v/9//7//v/+/wAAAAD//////v/9//3///8CAAMA
AwABAP7//v/+////AQACAAIAAQABAAAAAAAAAP7/////////AQABAAEAAQD/////////
/wEAAQACAAIAAQABAAEAAAAAAAAAAAABAAEAAQACAAIAAAAAAAAAAAAAAAIAAgACAAIA
AgACAAEAAwAEAAQABAAGAAYABgAGAAQAAwADAAMABQAGAAYABwAHAAYABAAEAAMAAwAE
AAQABQAGAAYABgAFAAQABAAEAAQABAAGAAYABgAFAAUAAwABAAEAAgACAAMAAwADAAMA
AQD/////AAAAAAEAAQABAAMAAwACAAIAAAAAAAAAAAACAAIAAQABAAAA/////////v//
//////8AAAAA//8AAP7//////wAAAgAEAAIAAQD///////////7///8AAAAAAQABAAEA
AAD9//3//v/+/wEAAAAAAAAAAAAAAP7//v/+//7/AAAAAAAAAAD+//7//v/+/wAAAAAA
AAAAAAAAAAAAAAD+//7//v/+/wAAAAAAAAAA/v//////AAACAAMAAwADAAcACQAKAAsA
CwALAAsACwANAA4AEgAUABIAEQARABEAEgARABAADwAPAA0ACgAJAAgABgAEAAIABAAD
AAMAAwABAAEA///+/////v/9//3//P/9//3//f/9//z/+//7//3//f/9//3/+//7//v/
+//8//v/+v/6//v//P/8//z/+v/6//r/+v/8//v/+//7//z/+v/5//j/+P/3//v/AQAK
ABwAOgBjAIgAnQCxAM4A7gAEAQoBBgEHARcBJwE4AUgBTgFRAVEBRgEfAdkAfQA0AB0A
HwAfAB4AHQAXABQAEAALAAUAAwABAP///v/+//3//P/8//r/+P/3//f/9v/4//j/9//3
//X/9f/1//X/9P/z//P/8//0//T/9P/0//L/8v/y//L/9P/z//P/9P/1//X/9f/1//b/
9v/1//X/9f/3//f/+P/4//j/+P/3//n/+v/8//3//P/8//v/+v/8//z//f/9/wEAAgAD
AAQAAwADAAMABAAIAAgACQAMAAwADgAQABAAFAAYABkAGwAdACAAJAAnACkAKwAsAC8A
NAA4AD0AQwBGAEkASwBNAFIAVQBXAFsAXQBgAGIAZABmAGgAaABpAGsAbQBuAG4AbgBu
AG4AbQBsAGsAaQBmAGMAYQBeAFsAVQBQAEsARgBDAD4AOwA3ADIALgArACgAJgAhAB4A
HQAaABgAFwAXABMADwALAAoADAAMAAsACgAIAAUAAgAAAAIAAQAAAAAA//8AAAAAAAD/
//7//P/7//v/+//8/////f/9//z/+f/6//r/+v/7//v//P/8//v/+f/4//j/+P/4//n/
+f/5//j/9//2//X/8//z//P/8//z//P/9P/0//P/8//z//L/9P/0//T/9f/0//P/8//y
//T/9P/0//T/9P/2//b/9v/0//T/9P/z//T/9v/3//j/+f/4//f/9v/4//f/9//3//X/
9v/2//f/9f/0//L/8v/0//X/9//4//b/9v/1//T/8//y//L/8v/y//L/9P/0//L/8f/x
/+//8f/x//L/8v/x//H/8f/x//H/7//v//D/7v/v/+//7//t/+3/7P/s/+3/7v/v//D/
7//u/+z/6//r/+v/7P/t/+z/7f/t/+3/6//q/+j/6P/o/+n/6f/q/+j/6v/o/+f/5v/n
/+j/6f/p/+n/6f/o/+f/5//n/+b/5//n/+j/6P/n/+j/5//m/+X/5P/m/+b/5v/m/+T/
5P/k/+T/5v/m/+b/5v/o/+j/6f/p/+j/6v/r/+v/7f/v//H/8v/y//H/8P/v//D/8f/z
//j/+f/4//b/9f/1//T/8//y//H/7//t/+r/5//n/+b/5f/m/+b/5f/l/+P/4//j/+H/
4P/f/97/3f/f/+D/4f/h/+D/3//d/9v/3f/d/93/3f/d/93/3f/d/93/3P/b/9r/2v/b
/9z/3P/c/9z/3P/c/97/3v/d/93/3f/c/9z/2//a/9r/3f/l/+//AAAcAEYAawCKAKMA
uwDWAOoA9gDyAO4A7QD5AAkBFgEYAR4BJQEjAQQBwQBjABcA+v/7//n/+f/6//f/8//w
/+7/6f/l/+P/4P/d/9v/2v/a/9r/2//a/9n/1//W/9T/1f/W/9b/1//W/9X/1P/T/9L/
0f/R/9H/1P/U/9T/1P/T/9L/0f/Q/9H/0f/S/9T/1f/V/9X/1f/W/9b/1f/V/9X/1//X
/9j/2P/Y/9j/1//Z/9r/3P/d/93/3v/e/97/4P/g/+H/4f/l/+b/5//o/+f/5//n/+j/
6//s/+7/8v/y//T/9v/2//r//v///wEABQAIAAwADwAQABMAFQAZAB4AIgAnAC0ALwAz
ADYAOQA+AEEAQwBHAEkATABOAFAAUABSAFIAUwBTAFUAVgBWAFQAVABUAFMAUABPAE0A
SgBFAEMAQAA9ADgAMgAsACYAIgAeABwAGQAVABAADAAIAAQA///8//v/+v/4//f/9//1
//H/7f/s/+7/7v/t/+z/7f/r/+n/6P/m/+X/5P/k/+X/5v/m/+b/5v/m/+X/5f/m/+X/
5f/n/+f/5//m/+P/4v/i/+L/4//j/+T/5P/j/+P/4v/i/+L/5P/l/+X/5f/j/+P/4//j
/+X/5f/l/+X/5//n/+j/6P/n/+f/5//m/+f/6P/p/+v/6//r/+z/7P/s/+z/7P/s/+z/
7v/u/+7/7P/s/+z/6//t/+7/7v/u/+7/7v/u/+7/7v/t/+3/7f/v//D/8P/x//D/7v/r
/+r/6//r/+z/7P/r/+z/7P/s/+n/6P/o/+j/6v/q/+z/7P/q/+n/6f/n/+n/6f/q/+r/
6v/p/+j/5//n/+X/5f/m/+j/6f/p/+n/5//n/+b/5v/m/+b/5v/m/+b/5v/l/+X/5P/j
/+P/4//k/+X/5f/l/+X/5P/i/+L/5P/l/+X/5v/k/+b/5P/j/+P/4//j/+P/4v/j/+T/
5P/j/+P/4//i/+P/4//k/+T/4//i/+L/4v/i/+L/4v/i/+L/4v/i/+L/4v/i/+D/4P/g
/+D/4f/j/+T/5v/m/+f/5//n/+n/6//s/+3/7f/t/+3/7f/t/+7/8v/0//L/8f/x//H/
8P/v/+7/7f/t/+v/6P/n/+f/5v/l/+T/5P/j/+P/4//j/+P/4f/g/9//3v/d/93/3v/f
/9//3//f/97/3f/d/9v/2//b/9v/3f/d/93/3f/c/9v/2v/a/9v/3P/c/9z/3P/c/9z/
3P/a/9n/2f/Z/9z/3P/b/9r/2v/b/9//5//4/xIAOgBjAIAAkwCrAMgA3gDqAOoA5ADl
APEAAQESARoBHgElASUBEgHbAIMAKwAAAP3//f/5//j/9f/x/+7/7P/p/+X/4//g/93/
2//a/9n/2P/Y/9b/1P/T/9P/0v/Q/9D/z//P/9D/0f/S/9P/0P/P/8//z//S/9L/0v/S
/9L/0v/S/9L/0P/P/8//0P/R/9H/0f/R/9D/0P/P/8//0f/T/9P/1P/S/9L/0v/R/9H/
0v/U/9X/1//Y/9j/2P/W/9b/1//X/9n/2v/b/9z/3//f/9//4P/i/+L/4//m/+r/7P/u
/+7/7v/y//P/9f/5//z/AAADAAQABwAJAA0AEQAUABgAHQAhACUAKAArAC4AMQAzADcA
OwA+AEAAQgBCAEQARABFAEUARwBIAEgASgBKAEoASQBEAEMAQQA+ADkANwA0ADEALQAo
ACMAHgAZABQAEQANAAoABgADAAAA+v/1//L/8f/u/+z/6//r/+j/5f/i/+L/4P/g/9//
3v/e/93/3P/c/9z/2//a/9r/2f/a/9r/2v/Y/9j/1//X/9j/1//X/9n/2v/b/9v/2f/Y
/9j/2P/Z/9n/2v/a/9n/2f/Y/9j/2P/Y/9n/2f/Z/9v/2//b/9v/2f/Z/9n/2f/b/9v/
3P/c/9v/2//b/9r/2v/a/9r/2//d/93/3v/e/97/3v/e/97/3v/g/+D/4P/g/+D/4P/f
/9//4P/g/+D/4v/i/+L/4v/g/9//3//f/9//4P/g/+H/4//i/+D/4P/h/+H/4v/i/+P/
5P/k/+T/4f/g/+D/4P/h/+L/5f/m/+b/5f/l/+P/5f/l/+b/5v/n/+f/5//n/+n/5//n
/+j/6P/p/+n/6f/r/+v/6v/q/+r/6v/q/+r/7P/s/+v/6//s/+v/6//r/+r/6//r/+v/
7f/s/+r/6v/s/+3/7f/u/+7/8P/u/+3/6//r/+v/6//s/+3/7v/u/+3/7f/t/+z/6//r
/+z/7P/v/+7/7v/u/+7/7v/u/+7/7v/u//D/8P/w//D/8v/y//L/8v/0//T/9P/0//T/
9P/0//T/9P/0//T/9P/2//f/9//4//r/+//7//v//f///wAAAQADAAMAAwADAAEAAgAG
AAgACgAJAAkACQAGAAUABAADAAEA///8//v//f/8//v/+v/4//f/9//3//f/9//1//T/
8//y//H/8f/0//X/9f/1//X/9P/z//P/8//z//P/8//z//P/8//z//L/8f/w//D/8f/y
//L/8v/y//L/8v/y//D/7//v/+//8v/y//H/7v/u/+//8////xAAKgBQAHcAkACjAL8A
3AD0AP4A/gD8AAkBGwEtATwBRgFGAUcBQQEkAesAkwA/ABoAFQATAA8ADgANAAcABAAC
AP//+//5//T/8f/v/+7/7//u/+7/7P/s/+v/6//q/+j/6P/n/+f/6f/p/+n/6f/m/+X/
5f/l/+j/6P/o/+j/5v/m/+b/5v/m/+X/5f/m/+n/6f/p/+n/6P/o/+f/5//p/+v/6//s
/+z/7P/s/+v/6f/q/+z/7f/t/+7/7v/u/+7/7v/v/+//8f/y//P/9P/3//f/9//4//r/
+v/7//7/AAACAAQABAAEAAgACQALAA8AEgAWABkAHAAfACEAJQAoACoALQAxADcAOwA+
AEEAQgBFAEcASwBPAFIAVABWAFYAWABYAFkAWwBdAF4AXgBeAF4AXgBdAFoAWQBXAFQA
UQBPAEwASQBFAEAAOwA2ADEALAApACUAJAAgAB0AGgAUAA8ADAALAAoACAAHAAcABAAB
AP7//v/8//z/+//6//r/+f/4//j/+v/5//j/+P/3//j/+P/4//j/+P/3//f/9v/1//X/
9//6//v/+//5//j/+P/4//n/+//8//z/+//7//r/+v/6//j/+f/5//n/+//7//v/+//6
//n/+P/3//f/9//4//j/+f/5//n/+P/4//j/+P/5//n/+f/6//r/+P/4//j/+P/6//z/
/P/8//z//P/8//v/+f/6//r/+v/9//7///8AAP7//f/9//3//f/+//7///////7//P/8
//v/+//8//z//f/+//7//v/7//r/+v/6//z//P/+//7//v/9//3/+//5//n/+v/6//3/
/f/9//3/+//5//n/+v/6//v/+//7//v/+//6//r/+v/6//r/+v/8//z/+//7//r/+f/5
//n/+v/7//v/+//7//r/+P/4//j/+f/5//r/+v/8//r/+f/3//f/9//3//b/9//4//j/
+f/5//n/+P/1//X/9v/2//n/+v/4//j/+P/4//b/9v/2//b/+P/4//j/+P/4//j/+P/4
//b/9v/2//b/+P/4//j/+P/2//b/9v/2//f/+P/5//r/+P/5//n/+v/+////////////
AQACAAMAAwADAAMAAwAFAAYACgAMAAoACQAJAAkACQAJAAkACQAGAAMA///9//3//P/7
//r//P/7//v/+//5//n/9//2//b/9v/2//f/9v/3//f/9//3//b/9f/1//f/9//3//f/
9f/1//X/9f/2//X/9P/0//P/9P/0//T/8v/y//L/8v/z//P/9P/1//T/9P/z//L/8v/z
//f/AQAMACAAQgBpAIYAlwCvANAA7AD8AP4A+gABARUBJQE4AUYBTAFRAU8BOgELAb0A
YQAoABkAGQAXABgAFwATAA4ACgADAP/////9//v/+v/6//j/9v/1//L/8v/x//H/8P/y
//L/8f/x/+//7//v/+//8P/v/+//7//w//D/8P/w/+7/7v/u/+7/8P/v/+//8P/v/+//
7//v//L/8v/x//H/7//x//H/8v/y//L/8v/x//H/8v/0//X/8//0//T/9P/1//b/+P/5
//n/+v/7//z//f/9//3//v8CAAIAAwAGAAcACAAJAAgADAAQABEAEwATABYAGgAdACAA
IwAlACkALQAwADQAOQA7AD8AQgBFAEoATQBPAFMAUwBWAFgAWgBcAF4AXgBfAGAAYwBl
AGYAZABkAGQAYwBhAGEAYABeAFkAVwBUAFEATQBIAEMAPgA6ADYANAAxAC0AKAAkACAA
HgAZABYAFQAUABIAEQARAA8ACwAHAAYABgAGAAUABAAFAAMAAQAAAAEAAQABAAIAAQAC
AAIAAgAAAAAA//////////8AAAMAAwADAAIA//8AAAAAAAABAAEAAgACAAEAAQAAAAAA
AAACAAMAAwADAAEAAQABAAEAAwADAAMAAwABAAEAAgACAAEAAQABAAAAAQACAAMABQAE
AAMAAwACAAQABAAEAAQABgAIAAgACAAGAAYABgAFAAcACAAIAAgACQAIAAcABgAIAAcA
BwAHAAcACAAIAAkACQAIAAYABgAHAAcACAAIAAgACAAHAAYABAAEAAUABgAEAAQABgAG
AAQAAwADAAEAAwADAAQABAAEAAMAAgABAAMAAQABAAIAAAABAAEAAQABAAEAAAAAAAIA
AgACAAIAAQAAAP7//f/+//3//f/9//z//f/9//3/+//6//j/+P/4//n/+f/6//n/+v/3
//X/9v/3//j/+f/5//n/+f/4//f/9//3//b/9v/3//n/+v/5//j/9v/2//b/9v/4//j/
+P/4//b/9v/2//b/+P/4//j/+P/4//j/+P/4//b/9v/2//b/9//5//r//P/8//3//f/9
////AQACAAMAAwADAAMAAwABAAIABgAIAAoACQAJAAkABgAFAAQAAwABAP///P/7//3/
/P/7//r/+v/5//n/+f/5//n/9//2//P/8v/x//H/9P/1//X/9f/z//L/8f/x/+//7//v
/+//8f/x//H/8f/w/+//7v/u/+//8P/w//D/8P/w//D/8P/w/+//7//v//L/8v/z//D/
7v/v//P/+/8MACgAUAB5AJoAsQDJAOIA+gAGAQQB/AABAQsBHQEuATQBNgE7ATkBIAHj
AIkANQASABEADwALAA4ACwAHAAYABAABAP3/+f/2//P/8f/w/+//7v/u/+z/7P/r/+v/
6v/q/+r/6f/p/+v/6//r/+v/6P/n/+f/5//q/+r/6v/q/+j/6P/o/+j/6P/n/+f/6P/p
/+n/6f/p/+r/6v/p/+n/6//t/+3/7v/u/+7/7v/t/+v/7P/u/+//8P/y//P/9P/0//T/
9f/1//n/+v/7//z/////////AAAAAAAAAQAEAAgACgAMAAwADAAQABEAEwAXABoAHgAh
ACQAJwApAC0AMQA0ADgAPQBDAEcASgBNAE4AUQBTAFcAWwBeAGAAYgBkAGYAZgBnAGcA
aQBqAGoAagBqAGoAaQBmAGUAYwBgAFsAWQBWAFMATwBKAEUAQAA7ADYAMwAvACwAKAAl
ACIAHAAXABQAEwAQAA4ADQANAAwACQAGAAYABQAEAAIAAAAAAP///v/+//7//f/8//z/
+//8//z//P/8//z/+//7//r/+f/5//v//P/9//3/+//6//r/+v/7//n/+v/6//n/+//6
//r/+v/6//v/+//7//3//f/9//3/+//7//v/+//7//v//P/8//3//f/9//z//v/+//7/
//8AAAEAAwAEAAMAAgABAAAAAgAEAAQABAAEAAQABAADAAMABAAEAAQABgAGAAYABgAE
AAMAAwADAAUABgAGAAcABwAGAAQABAABAAEAAgACAAMABAAEAAQAAQAAAAAAAAAAAAAA
AgACAAIAAQABAP///f/9//7//v8BAAEAAQABAP///f/9//7//P/9//3//f///////v/+
//z//P/8//z//v/+//3//f/8//v/+//7//z//f/9//3////+//z//P/6//v/+//8//z/
/v/8//v/+//7//v/+//8//3//v/+//v/+//7//r/+f/5//r/+v/9//7//f/8//v/+v/6
//r/+v/6//r/+v/6//r/+v/6//r/+v/6//r/+v/6//z//P/8//z//f/+////AAADAAQA
BQAGAA==
         </WaveFormData>
      </LeadData>
      <LeadData>
         <LeadByteCountTotal>10000</LeadByteCountTotal>
         <LeadTimeOffset>0</LeadTimeOffset>
         <LeadSampleCountTotal>5000</LeadSampleCountTotal>
         <LeadAmplitudeUnitsPerBit>4.88</LeadAmplitudeUnitsPerBit>
         <LeadAmplitudeUnits>��V</LeadAmplitudeUnits>
         <LeadHighLimit>2147483647</LeadHighLimit>
         <LeadLowLimit>268435456</LeadLowLimit>
         <LeadID>V4</LeadID>
         <LeadOffsetFirstSample>0</LeadOffsetFirstSample>
         <FirstSampleBaseline>0</FirstSampleBaseline>
         <LeadSampleSize>2</LeadSampleSize>
         <LeadOff>FALSE</LeadOff>
         <BaselineSway>FALSE</BaselineSway>
         <ExcessiveACNoise>FALSE</ExcessiveACNoise>
         <MuscleNoise>FALSE</MuscleNoise>
         <LeadDataCRC32>4082604037</LeadDataCRC32>
         <WaveFormData>
9v/2//b/9v/3//j/+f/6//j/+P/4//j/+P/4//j/+P/4//j/+P/4//b/9v/2//b/+P/4
//j/+P/2//b/9v/2//b/9v/2//b/+P/4//j/+P/3//b/9f/0//X/9v/3//j/9v/2//b/
9v/4//j/+P/4//r/+v/6//r/+f/4//f/9v/3//j/+f/6//j/+P/4//j/+P/4//j/+P/4
//j/+P/4//b/9v/2//b/9//4//n/+v/8//z//P/8//r/+v/6//r//P/8//z//P/6//r/
+v/6//z//P/8//z/+v/6//r/+v/4//j/+P/4//n/+v/7//z/+v/6//r/+v/6//r/+v/6
//z//P/8//z//P/8//z//P///////////wAAAgACAAMABwAIAAsACwAKAAkACAAHAAkA
CwAMAA8AEgASABIAEQAOAA0ADQANAA4ADQAKAAgABAAEAAIAAAACAAIAAgACAAIAAgAA
AP7//P/7//v/+//9///////+//z/+//6//r//P/8//z//P/9//3//f/9//v/+v/6//r/
/f/+//7//v/8//z/+v/6//v/+//8//z//P/8//r/+P/y/+7/7v/u//L/AwAjAEgAagCN
ALkA4wAHASsBSgFgAX8BngG4AckBywG2AZMBYwEoAd0AjABKADEALQAmAB8AHQAaABQA
EgARAAsABgACAP3/+v/4//b/+P/4//f/9v/z//L/8P/u/+3/7f/u/+7/7//v/+//7f/q
/+r/6v/q/+v/7P/t/+3/7//u/+z/7P/s/+3/7f/v//D/8P/v/+//7f/s/+z/7P/s/+7/
7//v/+7/7v/u/+3/7f/u//D/8f/z//P/8//z//P/8v/y//P/9f/2//f/9//3//f/9//3
//b/9//4//r//f/+//7///8BAAMABAAGAAoADAAPABMAEgAUABUAGAAbAB4AIQAlACsA
LwAxADMANAA2ADkAPQA/AEIARABFAEcARwBIAEkASwBMAEwATgBQAFAAUABOAE0ASwBK
AEkASABIAEcARAA+ADoANAAvACsAKgAnACQAJAAhAB4AGwAXABQAEQAPAA8ADQAMAAwA
CAAGAAMAAQACAAIAAgACAAIAAgACAAAA/f/8//z//f///wAAAAAAAAAAAAD+//3/+//8
//z//v/+//7//v/9//z//P/8//z//////wAAAAD//////f/8//r/+//7//z//f/9//3/
/f/9//3//P/8//3//f/+//7////////////+//7//////wEAAQABAAEA/////////v8A
AAIAAwADAAEAAQABAP//AQABAAIABAADAAMAAwABAP7//f/9//7/AQADAAMAAwABAP//
///+//3//f/9////AAAAAAAA/v/7//n/+f/6//z//f/9//3//f/9//z//P/8//v/+//7
//r/+v/7//v/+v/5//j/+P/6//v//P/9//v/+f/4//j/+P/4//j/+f/8//z/+//7//j/
9//2//X/9v/3//n/+v/3//X/9f/1//X/9v/2//b/+f/5//n/+f/3//b/9f/0//b/9v/2
//b/9v/2//X/9f/0//T/9P/2//b/9v/2//b/9v/2//X/9P/z//L/8//0//X/9v/1//T/
8//z//T/9f/2//j/+P/4//n/+//8////////////////////AAAAAAIAAgAEAAQAAwAC
AAEAAQABAAAA/f/6//j/9v/4//b/9P/0//P/8v/x//D/8P/u/+z/7P/r/+v/6//r/+3/
7f/s/+z/7f/s/+z/7P/r/+r/6f/p/+v/6//r/+n/5v/m/+b/5//m/+b/5v/m/+f/5v/n
/+n/6P/o/+f/5v/o/+b/5P/g/9z/2P/Y/9z/6f8FACoAUAB1AKMA0wD7ABsBOAFSAWkB
iAGsAcUBzwHEAaUBfQFGAfcAlgBEAB0AFwAUAA8ADQAIAAAA+v/3//f/9P/u/+n/5v/k
/+L/4f/g/97/3P/d/9z/2v/Y/9X/1f/W/9b/1//X/9f/1f/U/9T/1P/U/9X/1v/X/9f/
2f/Y/9b/1v/V/9X/1P/V/9j/2P/X/9f/1//W/9b/1v/U/9b/1//X/9f/2P/Z/9n/2P/Y
/9n/2f/Z/9n/2f/Z/9v/2v/a/9v/3f/e/9//3//f/9//3//f/9//3//f/+D/5f/m/+b/
5//o/+v/7f/w//H/8v/0//f/+//+/wAABAAFAAgACwAPABMAFwAZABsAHAAeACEAJQAn
ACoALAAtADEAMQAyADMANAA0ADMANAA0ADQANAAyADMAMQAwAC8AKwAqACgAJAAjACAA
GwAXABIAEAAMAAgABAABAP7/+//5//b/8//x//D/7f/r/+r/6f/o/+b/5f/i/+L/4v/i
/+L/4v/i/+D/3//e/97/3//d/97/3v/e/+D/4P/e/93/3P/c/9v/3P/e/97/3v/d/97/
3v/e/97/3v/d/93/3P/f/9//3f/c/9r/2//b/9z/3//f/9//3//f/9//3v/e/93/3f/e
/97/4v/j/+T/5f/j/+L/4v/h/+P/4//j/+P/5f/l/+X/5P/i/+T/5f/l/+b/5//o/+f/
5v/l/+X/5v/n/+f/5//l/+b/5f/l/+b/5P/l/+T/4//k/+P/5P/k/+H/4f/h/+P/5P/k
/+T/4v/j/+H/4f/i/+D/4f/h/+H/4//j/+L/4v/h/9//3v/d/97/3v/f/9//4P/f/97/
3v/d/93/3f/d/9//3f/c/9z/3P/c/9z/3f/c/9z/2//b/93/3f/d/93/3P/b/9v/2v/c
/9v/3P/d/9v/3P/c/9z/2//b/9v/2//a/9r/2v/a/9r/2v/a/9r/3P/c/9v/2//Y/9j/
2P/a/9j/2v/b/9z/3f/e/93/3P/b/9r/2v/a/9r/2v/a/9r/2v/a/9r/2v/a/9r/3f/d
/93/3f/c/97/3v/f/+P/5P/n/+f/5//n/+f/5//l/+f/6P/r/+3/7v/v/+//7P/r/+v/
6//q/+n/5v/k/+P/5P/j/+L/4f/g/9//3v/e/97/3P/a/9j/1//X/9f/2f/b/9v/2v/a
/9n/2P/Y/9j/2P/Y/9j/2//b/9v/2//X/9b/1v/W/9f/2P/Y/9j/2f/a/9n/2v/a/9n/
2f/Y/9j/3P/a/9b/0v/M/8j/yP/M/9n/9/8eAEQAZwCRAL8A5QAHASQBPgFbAX4BmgGx
AbsBrAGNAWMBKgHfAIYANgARAAsACAD///v/9v/0//D/7//t/+j/4v/d/9r/2P/W/9T/
1P/T/9L/0f/Q/87/zP/L/8v/zP/M/8//z//P/83/yv/K/8r/yv/L/8z/zf/N/8//zv/M
/8z/yv/L/8v/zf/Q/9D/z//P/83/zP/M/8z/zP/O/8//z//Q/9D/0P/P/83/zv/Q/9H/
0f/R/9H/0f/R/9D/0P/R/9X/1v/X/9f/1f/V/9X/1f/U/9X/1v/Y/93/3v/e/9//3//h
/+L/5P/m/+j/6//v//L/9P/1//j/+f/8////AwAJAA0ADwARABIAFAAXABsAHQAgACIA
IwAnACcAKAApACkAKgAqACwALgAuAC4ALAApACcAJgAlACQAJAAjACAAHQAaABUAEQAL
AAoABwAEAAIA///8//n/9f/y/+//7f/v/+3/7P/s/+r/6P/l/+P/4f/g/9//3v/f/+D/
4f/g/93/3P/c/93/3f/e/97/3v/g/+D/3v/d/9v/3P/c/97/3//g/+H/4f/f/97/3f/c
/93/3f/e/97/4f/h/9//3v/c/93/3f/e/+H/4f/h/+H/3//f/97/3v/h/+H/4v/i/+P/
4//j/+P/4v/i/+P/4//l/+X/5f/l/+X/5f/l/+T/5P/m/+f/5//n/+f/5//l/+P/4//k
/+b/6f/p/+n/5//m/+X/5f/m/+f/6f/p/+n/6f/n/+f/5v/l/+X/5f/n/+j/6P/o/+b/
5f/j/+P/5P/k/+X/5f/l/+X/5f/k/+T/4v/h/+H/4f/k/+T/5f/l/+T/4//i/+L/4v/j
/+T/5f/l/+P/4v/i/+L/4v/i/+P/5v/m/+X/5f/j/+P/4//j/+P/4//k/+T/5f/j/+P/
4//h/+L/4v/i/+X/5f/l/+X/4//i/+H/4P/i/+L/4v/i/+T/5P/j/+P/4P/g/+D/4v/m
/+T/4v/i/+L/4v/g/+D/4P/g/+H/4v/j/+T/4v/i/+L/4v/k/+T/5P/k/+T/5P/k/+T/
4v/i/+L/4v/l/+X/5f/l/+b/6P/o/+n/6//s/+//7//x//H/8f/x/+//8f/y//X/+P/4
//j/9//0//P/8//z//L/8f/u/+z/7P/s/+r/6P/m/+b/5v/m/+j/6P/m/+T/4v/h/+H/
4f/h/+P/4//i/+T/4//i/+L/4P/g/+D/4P/j/+P/4//j/+H/4P/g/+D/4f/i/+L/4v/k
/+T/4v/i/+H/4f/i/+L/5P/k/+L/3v/c/9b/0v/S/9b/3//z/xIANABVAHsAowDLAO0A
DAEmAT8BXgF6AY8BnQGcAYEBWwEqAe0ApgBeACcAEwAQAAkABQAAAPz/+v/3//P/8P/u
/+r/5v/j/+D/4P/g/9//3v/f/97/3P/a/9f/1//Y/9j/2f/Z/9n/1//Y/9j/2P/Y/9f/
2P/Z/9n/2//a/9j/2P/Y/9n/2f/b/9z/3P/b/9v/2f/Y/9j/2P/Y/9r/2//b/9z/3P/c
/9v/2f/a/9z/3f/f/9//3//f/9//3v/e/9//3//g/+H/4f/f/9//3//f/97/3//g/+L/
5//o/+j/6f/n/+n/6v/s/+7/8P/z//f/+P/6//v//v///wIABQAJAA0AEQATABUAFgAY
ABsAHwAhACQAJgAnACsAKwAsAC0ALQAuAC4AMAA0ADQANAAyADMAMQAwAC8AKgAqACkA
JgAlACIAHQAZABUAFAARAA4ADgALAAgABQABAP7/+//5//n/9//2//b/9v/0//H/7//s
/+z/7P/s/+z/7P/s/+r/6f/o/+j/6f/p/+r/6v/q/+r/6v/o/+f/5f/m/+b/6P/q/+r/
6v/p/+j/6P/o/+j/6//r/+z/7P/t/+3/6//q/+j/6f/p/+r/7f/t/+3/7f/s/+v/6f/o
/+v/6//s/+z/7f/t/+3/7f/s/+z/7f/t/+//7//v/+//7f/t/+3/7P/u//D/8f/x/+//
7//v/+3/7f/t/+7/8P/z//P/8//x//D/7//v//D/8f/z//P/8//z//H/8f/w/+//7//v
//H/9P/0//T/8v/v/+3/7f/u//D/8f/x//H/8f/x//D/8P/u/+3/7f/t//D/8P/x//H/
7v/t/+z/7P/u/+//8P/x//H/7//u/+7/7P/s/+z/7f/u/+7/7f/t/+3/7f/t/+3/7f/t
/+7/7v/v/+3/7f/t/+v/7P/s/+z/7//v/+//7//s/+z/7P/s/+7/7v/u/+7/7v/u/+3/
7f/s/+z/7P/u/+7/7v/u/+7/7v/u/+z/7P/s/+z/7f/u/+//8P/v/+7/7f/s/+7/7v/u
/+7/7v/u/+7/7v/s/+z/7P/s/+3/7v/v//D/7//v/+//7//x//T/9f/3//n/+v/9//3/
+//7//v/+//9////AAADAAQABAAEAAMABAADAAMAAwAAAP///P/6//j/+P/2//T/9v/2
//b/9v/1//T/8f/u/+//7//w//H/7//x//H/8P/w/+//7v/u/+//8P/x//L/8v/x//D/
7//u/+7/7//w//H/8v/y//L/8P/w/+7/7v/x//H/8v/y//D/7v/s/+r/6P/m/+T/4v/k
/+3/AQAiAEYAaQCPALsA5wAJASYBQAFZAXYBkAGnAbcBsgGXAW0BOAHzAKoAXgArAB0A
HAAZABcAEgAOAAoABQD///r/9v/0//L/8f/w/+7/7v/t/+z/6f/o/+b/5P/k/+X/5//o
/+f/5//n/+X/5P/k/+T/5P/l/+b/5//n/+f/5v/k/+T/5v/n/+f/6f/p/+j/5v/l/+b/
5v/n/+j/5//o/+j/5//o/+j/6P/n/+n/6v/s/+3/6v/p/+j/5//o/+j/6f/r/+3/7v/v
/+//7//v/+//7//y//P/9P/2//b/9v/1//X/9v/5//v//v8AAAIABQAJAAgACgALAA4A
EwAWABkAHQAgACMAJAAlACkALAAwADUANQA4ADoAOwA9AD0APgA/AEIARABFAEgASQBI
AEcARABEAEMAQwBDAEAAQAA/ADwANwA0AC8AKwApACgAJQAiAB4AGwAYABUAEwAQAA0A
CwALAAkACAAIAAUAAgD+//v//f/+////AAD9//z/+//4//j/+P/5//v/+f/6//r/+v/6
//r/+P/3//j/+v/7//7/+//6//n/9//3//j/+f/6//v/+//8//z/+//7//n/+P/6//v/
+//8//z/+//6//n/+v/7//v//P/7//v//P/8//v/+//7//v/+//8//7///8AAP///v/9
//7///8AAAAA/v8AAAEAAQABAAEAAQD//wAAAQADAAYABAADAAIA////////AAACAAEA
AwADAAMAAQD//////v8AAAEAAgAFAAMAAgABAP7/AAD//wAAAgAAAAEAAQABAAAA///9
//z//v/9//3//f/+//7///////7//f/8//z//P/9//7////9//v/+v/6//v//P/9////
/f/8//r/+f/6//v//P/9//v/+//8//z/+//5//n/+f/7//z//P/8//v/+//7//v//P/8
//z//P/6//r/+v/6//r/+v/5//n/+v/6//r//P/6//r/+P/4//j/+P/5//r/+//8//v/
+v/5//j/+v/6//r/+v/8//3//f/9//3//v8AAAAAAwAFAAYACQAIAAcABgAFAAYABwAK
AAwADgAOAA0ADAALAAoACQAJAAkACAAHAAQAAAD+//7//P/7//z//f/+//z//P/8//r/
+P/4//f/9//5//n/+//7//n/+P/2//T/9f/2//f/+P/2//f/9//3//f/9f/0//T/9v/3
//j/+P/2//b/9v/0//b/9//3//j/+P/4//b/8v/u/+z/6P/o/+r/8v8FACMARgBsAJcA
xQDxABkBOwFYAW4BiQGoAcQB1wHZAcgBpQF1ATIB2wB8ADwAJwAjAB4AGwAbABQADgAK
AAcAAQD+//r/9//0//L/8P/x//L/8v/y/+7/7P/p/+b/6P/p/+v/7P/s/+v/6v/n/+b/
5v/m/+b/6f/q/+v/6//q/+j/5f/k/+f/6f/q/+3/7f/s/+r/6f/r/+r/6v/q/+r/7P/t
/+3/7P/s/+z/6//r/+z/7v/v/+//7//v/+//7//u/+7/7//x//L/8//z//P/8//z//P/
9v/3//j/+v/7//z//P/9//7/AQADAAYACAAKAA0AEQASABQAFQAYAB0AIAAjACcAKQAt
AC8AMQA0ADYAOQA9AD8AQgBEAEUARwBHAEgASQBLAEwATABOAE4ATgBOAEwATQBLAEoA
SQBEAEQAQwBAADwAOAAyAC0AKgAqACgAJgAhAB0AGQAVABMAEAANAAsACwAJAAgACAAE
AAIA///9//3//v///wAA/v/+//7//P/7//r/+v/7//v//P/8//z//P/8//r/+f/7//z/
/P/+//3//P/7//n/9v/2//b/9v/5//n/+v/6//r/+f/2//T/9//5//r//P/7//v/+//7
//v/+//6//r/+//7//z//P/7//v/+//7//v//P/+///////////////////////+/wAA
AgADAAMAAgABAAAA/f/+////AQAEAAQAAwACAP//AAD/////AAABAAMAAwADAAIA///+
//z//f/9//3////+//7//v/8//v/+f/5//r//P/9//3//f/8//v/+f/4//n/+f/6//v/
+//6//r/+f/2//X/9P/0//T/9f/2//f/9f/z//L/8v/0//T/9P/1//T/9P/z//P/8f/x
//H/8f/z//P/9P/0//H/7//v/+//7//w//D/8P/v/+//7//v//D/8P/w//D/8P/w//D/
8P/u/+7/7f/t/+7/7v/u//D/6v/q/+r/6v/q/+r/6v/q/+r/6v/o/+j/6P/o/+j/6P/o
/+j/6v/r/+z/7f/s/+7/7v/v//H/8v/1//X/9f/1//X/9f/z//X/9v/5//r/+v/6//n/
+P/3//f/9//2//X/8v/w//D/8P/u/+z/6v/q/+r/6v/q/+r/6P/m/+T/4//j/+P/4//l
/+X/5P/k/+P/4v/i/+L/4v/i/+L/4//j/+P/4//h/+D/4P/g/+H/4v/i/+L/4v/i/+D/
4P/f/9//4P/g/+D/4v/g/9z/1v/S/9D/0v/Y/+v/CQAuAFIAdQCfAM0A8wAVATQBTAFp
AYoBpgG9AcUBuAGXAWsBMAHhAIQAOAAVABEADgAHAAMAAAD6//j/9f/x/+z/6P/j/+D/
3v/c/9z/3P/b/9r/1//W/9T/0v/R/9H/0v/S/9P/0//T/9H/0P/Q/9D/0P/T/9T/1f/V
/9X/1P/S/9L/0P/R/9H/0//W/9b/1f/V/9P/0v/S/9L/1P/W/9f/1//U/9T/1P/T/9X/
1v/Y/9n/2f/Z/9n/2f/X/9b/1v/X/9n/2v/b/9v/3f/d/93/3f/c/93/3v/g/+X/5v/m
/+f/5//p/+r/7P/w//L/9f/5//j/+v/7//7/AQAEAAcACwARABUAFwAZABoAHAAfACMA
JwAqACwALQAvAC8AMAAxADMANAA0ADYAOAA4ADgANgA1ADMAMgAxAC4ALgAtACoAJQAi
AB0AGQAXABYAEwAQAAwACQAGAAMA///8//n/9//3//X/9P/0//L/8P/t/+v/6v/q/+r/
6v/q/+r/6v/o/+f/5v/m/+f/5//o/+j/6P/m/+b/5P/j/+X/5v/m/+j/6P/o/+j/5//m
/+b/5v/m/+f/5//o/+j/5//n/+X/5P/k/+X/5f/m/+n/6f/p/+n/5//n/+b/5v/p/+n/
6v/q/+r/6f/o/+f/6P/o/+n/6f/r/+v/6//r/+v/6//r/+r/7P/u/+//7//t/+3/7f/r
/+v/6//s/+7/8f/x//H/7//s/+v/6//s/+3/7//v/+//7//t/+3/7P/r/+v/6//t/+7/
7v/u/+z/6//p/+n/6v/s/+3/7f/t/+v/6//q/+r/6v/p/+n/6f/q/+r/6//r/+r/6f/o
/+j/6v/r/+z/7f/r/+n/6P/o/+j/6P/o/+n/6v/q/+n/6f/p/+n/6f/p/+n/6f/q/+r/
6f/n/+f/5//n/+j/6P/o/+n/6f/p/+n/5v/m/+b/5v/n/+j/6f/q/+j/6P/n/+f/5v/m
/+b/6P/q/+j/6P/o/+j/6P/m/+b/5v/m/+j/6P/o/+j/5//m/+X/5P/l/+b/5//o/+b/
5v/m/+b/5v/m/+b/5v/o/+n/6v/r/+r/7P/s/+3/7//w//P/8//z//P/8//z//X/9//4
//v//P/8//z/+//5//f/9v/1//T/8//w/+7/7P/s/+r/6P/o/+j/6P/o/+r/6v/o/+b/
5P/j/+P/4//j/+X/5f/k/+T/4//i/+L/4v/i/+L/4v/j/+P/4//j/+H/4P/g/+D/4f/i
/+L/4v/i/+L/4P/g/9//3//g/+D/5P/i/+D/2v/W/9L/0P/S/9z/7f8LAC4AUAB1AJ8A
xwDrAAsBJAE8AVsBegGQAZ8BoQGKAWUBMwH4ALEAZgAqABMADwAKAAMAAQD8//j/9P/x
/+//6v/o/+P/4P/e/9z/3P/c/9v/2v/Z/9j/1v/U/9X/1f/W/9b/1//X/9f/1f/U/9T/
1P/U/9X/1v/X/9f/1//W/9T/1P/U/9X/1f/X/9b/1v/V/9X/1f/U/9T/1P/W/9j/2f/Z
/9j/2P/Y/9f/1v/W/9f/1//Y/9n/2v/b/9n/2P/Y/9n/2//c/93/3f/f/9//3//f/+D/
4f/i/+T/5//o/+j/6f/n/+n/6v/s//D/8v/1//n/+v/8//3/AAABAAQABwALABEAFQAX
ABkAGgAcAB8AIwAnACoALAAtAC0ALQAuAC8AMQAyADIANAA4ADgAOAA2ADMAMQAwAC8A
LgAuAC0AKgAnACQAHwAbABkAGAAVABIAEAANAAoABwADAAAA/f/7//v/+f/4//j/9v/0
//H/7//u/+7/7v/u//D/8P/w/+7/6//q/+r/6//t/+7/7v/u/+7/7v/s/+v/6//s/+z/
7v/w//D/8P/v/+7/7v/u/+7/7//v//D/8P/x//H/7//u/+7/7//v//D/8//z//P/8//x
//H/8P/w//P/8//0//T/9P/z//L/8f/w//D/8f/x//X/9f/1//X/8//z//P/8v/0//b/
9//3//X/9f/1//P/8//z//T/9v/5//n/+f/3//j/9//3//j/9//5//n/+f/5//f/9//2
//X/9f/1//f/+v/6//r/+P/1//P/8//0//b/9//3//f/9//3//b/9v/2//X/9f/1//b/
9v/3//f/9v/1//T/9P/2//f/+P/5//n/9//2//b/9v/2//b/9//4//j/9//3//X/9f/1
//X/9//3//j/+P/5//f/9//3//X/9v/2//b/9//3//f/9//0//T/9P/0//b/9v/2//b/
9v/2//X/9f/0//T/9P/2//j/+P/2//b/9v/2//b/9v/2//b/+P/4//j/+P/2//b/9v/2
//j/+P/4//j/+P/4//j/+P/2//b/9v/2//f/+P/5//r/+v/5//j/9//5//z//f//////
AAADAAMAAwADAAMAAwAFAAcACAALAAoACgAKAAkACQAJAAoACwAJAAcAAwAAAAAAAAD+
//z//v/+//7//v/9//z/+f/2//f/9//4//n/9//5//n/+P/4//f/9v/2//j/+P/4//j/
9//3//f/9//4//j/+f/6//j/+P/3//b/9v/2//T/9P/2//f/+f/6//b/9v/y//L/7v/s
/+z/7P/w//v/EwA0AFYAeQCjAM8A9QAVATABRgFfAXwBlgGpAbMBpgGHAVsBIAHdAJQA
UAArACMAIgAfAB0AGgAUABAACwADAAAA/v/8//r/+f/4//f/9v/0//L/8//y//D/7v/v
/+//8P/w//D/7//u/+v/6//s/+3/7v/t/+7/7//v/+//7v/s/+z/7v/v/+//8f/x//D/
7v/t/+7/7v/v//D/7v/w//H/8f/w//D/8P/v//H/8v/0//X/9P/z//L/8f/y//L/8//1
//b/9v/2//X/9//3//f/9//5//v//f8AAAAAAAD/////AAADAAUACAAIAAoADQARABIA
FAAVABgAGwAeACEAJQAoACsALAAtADEANAA4AD0APgBAAEEAQQBFAEUARgBHAEoATABN
AFAAUQBQAE8ATABMAEsASwBLAEgASABHAEQAQwBAADsANwA0ADQAMgAwAC0AKQAlACEA
HwAcABkAFwAVABMAEgASABAADgALAAkACQAKAAsADAAJAAgABwAEAAYABgAHAAkABwAI
AAgACAAKAAoACAAHAAkACgAKAAwACwAKAAkABwAIAAgACAAIAAkACQAKAAoACQAJAAcA
BgAHAAkACgAMAAwACwAKAAkACwALAAoACgAJAAkACgAKAAkACQAJAAkACQAKAAwADQAM
AAsACgAJAAoACwAMAAwADAAOAA8ADwANAA0ADQALAAwADQAPABIAEgARABAADQANAA0A
DgAQAA8AEQARABEAEQAPAA8ADgAOAA8AEAATABEAEAAPAAwADgANAA4AEAAQABEAEQAR
AA8ADwAOAA4AEAAPAA8ADwANAAwADAALAA0ADQANAA4ADgAPABAAEQAQAA0ACwAKAAsA
DAANAA8ADwAOAAwACwANAA0ADQANAA8ADwAQABAADQALAAsACwANAA4ADgAOAAwACwAK
AAkACQAKAAsADAAMAAwADAAMAAwADAALAAsACwAMAA0AEAAMAAwACgAKAAoACgAMAAwA
DAAMAAoACgAKAAoADAAMAAwADAAMAAwADAAMAAwADAAMAAwADgAPABAAEQAQABIAEgAT
ABcAGAAbABsAGQAZABkAGQAbAB0AHgAhACIAIgAiACEAIAAfAB8AHwAcABsAGAAWABYA
FgAUABIAEAAQABAAEAAQABAADgAMAAwACwALAAsADAAPABAAEAAOAA0ADAAMAAoACgAK
AAoADQANAA0ADQALAAoACgAKAA0ADgAOAA4ADAAMAAoACgALAAsADAAMABAAEAAOAAoA
BAD+//z//v8GABcANQBaAIAApwDTAP0AJQFHAWIBegGXAboB2AHvAfMB4gG/AZEBUgH/
AKQAXABBAD8AOgAzADEAMAAsACoAJwAjAB4AGAATABAADgAMAAwADAALAAoACQAIAAYA
BAADAAMABAAEAAcABwAHAAUAAgACAAIAAgAFAAYABwAHAAkACAAGAAYABAAFAAUABwAK
AAoACQAJAAkACAAIAAgACAAKAAsACwAMAAwADAALAAoACgALAAsADgAPABAAEQAPAA4A
DgAPABEAEgATABMAFQAVABUAFQAUABUAFgAYAB0AHgAeAB8AHQAfACAAIgAlACgALAAx
ADIANAA1ADgAPQBAAEMARwBLAE8AUQBTAFYAWABbAF8AYQBkAGYAZwBrAGsAbABtAG8A
cABwAHIAdAB0AHQAcgBxAG8AbgBtAGoAagBpAGYAYwBgAFsAVwBRAFAATQBKAEgARQBC
AD8AOwA4ADUAMwAxAC8ALgAuAC4ALAApACcAJAAkACQAJAAlACYAJwAmACMAIgAiACMA
JQAmACYAJgAkACQAIgAhACEAIgAiACQAJgAmACYAJQAjACIAIQAgACMAIwAkACQAJQAl
ACMAIgAkACUAJQAmACcAJwAnACcAJQAlACQAJAAnACcAKAAoACkAKQApACkAKgAqACsA
KwAvAC8ALwAvACwAKwAqACgAKQAsAC4ALwAvAC8ALwAtAC0ALQAuADAAMwAzADMAMQAu
AC0ALQAuAC8AMQAxADEALwAtAC0ALAAtAC0ALQAvADIAMgAyADAALQArACsALAAsAC0A
LQAtAC0ALQAsACwALAArACsAKwAuAC4ALwAvACwAKwAqACoAKgArACwALQAtACsAKgAq
ACoAKgAqACsALgAuAC0ALQArACsAKwArAC0ALQAuAC4ALQArACsAKwAqACoAKQAoACoA
KwAsAC0AKwAqACkAKAApACoAKwAsACoAKgApACkAKgAqACoALAAuADAALwAuAC0ALAAq
ACoAKgAqACsALAAtAC4ALAAsACwALAAsACwALAAsAC0ALgAvADAAMQAyADMANAA3ADgA
OQA6AA==
         </WaveFormData>
      </LeadData>
      <LeadData>
         <LeadByteCountTotal>10000</LeadByteCountTotal>
         <LeadTimeOffset>0</LeadTimeOffset>
         <LeadSampleCountTotal>5000</LeadSampleCountTotal>
         <LeadAmplitudeUnitsPerBit>4.88</LeadAmplitudeUnitsPerBit>
         <LeadAmplitudeUnits>��V</LeadAmplitudeUnits>
         <LeadHighLimit>2147483647</LeadHighLimit>
         <LeadLowLimit>268435456</LeadLowLimit>
         <LeadID>V5</LeadID>
         <LeadOffsetFirstSample>0</LeadOffsetFirstSample>
         <FirstSampleBaseline>0</FirstSampleBaseline>
         <LeadSampleSize>2</LeadSampleSize>
         <LeadOff>FALSE</LeadOff>
         <BaselineSway>FALSE</BaselineSway>
         <ExcessiveACNoise>FALSE</ExcessiveACNoise>
         <MuscleNoise>FALSE</MuscleNoise>
         <LeadDataCRC32>1054694333</LeadDataCRC32>
         <WaveFormData>
AAAAAAAAAAACAAIAAgACAAEAAAD///7/AAAAAAAAAAAAAAAAAAAAAP7//v/+//7/AAAA
AAAAAAAAAAAAAAAAAAAAAAAAAAAAAAAAAAAAAAD///7//f/8//3//v///wAA///+//3/
/P/8//z//P/8//3//v///wAA///+//3//P/+//7//v/+//7//v/+//7/AAAAAAAAAAD+
//7//v/+//3//P/7//r//P/8//z//P/+//7//v/+//z//P/8//z//P/8//z//P/8//z/
/P/8//7//v/+//7//f/8//v/+v/8//z//P/8//7//v/+//7//P/8//z//P/+//7//v/+
//z//P/8//z//P/8//z//P/+//7//v/+/wAAAAABAAEABQAHAAcACQAHAAcABwAHAAcA
CQALAA0ADwAPAA8ADwALAAsADAAMAA4ACwAJAAcABgAEAAEA/f/+//////8AAP7//f/8
//v/+P/3//f/+P/6//v/+//7//j/9//3//j/+v/6//r/+v/4//j/+P/4//f/9//2//b/
+P/5//n/+f/5//n/+f/5//f/9//3//f/+f/3//X/8v/u/+v/6//r/+///P8XADMATwBw
AJYAtwDUAPMACQEcAS8BQwFNAUwBQAEhAfkAzwCfAG4AQAAgABMAEwAQAAsACgAGAAMA
AwACAP///P/7//j/9P/z//L/8f/w//D/8P/y//D/7//u/+z/7P/s/+3/7f/t/+3/7f/t
/+3/7f/t/+3/7v/u/+7/7v/u/+3/7f/t/+z/7P/s/+3/7v/u/+7/7P/r/+r/6v/s/+v/
6//s/+z/7P/r/+v/6//r/+3/7f/v/+//7//w/+7/7//v/+//8f/y//P/8//y//L/8v/y
//L/9P/1//b/9//4//j/+P/8//3//v8AAAIAAwAFAAYABgAHAAgACwAOABAAEgAUABcA
HAAeACEAIgAkACYAKAAqACwALAAuAC0ALwAvAC8AMQAyADQANQA3ADcANwA2ADUANAAz
ADIAMAAuAC0ALAApACUAIAAdABwAGQAXABUAFQATABEADgANAAkABwAHAAMAAwACAAAA
///9//v/+v/6//r/+v/5//v/+//7//n/9//3//f/9f/5//r/+v/6//j/+P/3//f/+f/4
//j/+f/5//j/9//2//b/9v/2//b/+P/4//n/+v/4//f/9//3//f/9v/2//b/9v/3//b/
9f/1//b/9//3//n/+f/6//v/+f/5//n/+f/4//j/+P/6//v/+//7//v/+//7//v/+//8
//3//f/+//7//f/9//3/+//7//v/+//9//3//f/8//n/+//7//v/+//9//3//f/8//z/
+//7//v/+v/6//z//P/7//v/+f/4//j/+f/5//n/+f/5//n/9//2//b/9v/2//b/9v/2
//b/9v/2//f/9//2//b/9v/2//b/9//3//f/9v/1//X/9P/0//T/9P/2//b/9v/2//X/
8//y//H/8v/z//T/9v/1//T/8//y//P/8v/y//H/8//0//X/9f/y//L/8v/y//L/8//0
//X/8//z//L/8v/z//P/9P/1//X/9P/0//T/9P/0//L/8v/y//L/9P/0//T/9P/z//L/
8f/y//T/9P/0//b/9v/3//f/+f/5//n/+//7//3//f/9//3//f///wEAAQADAAMAAwAB
AAEAAgACAAIA///9//v/+//8//r/9//3//X/9P/0//T/8//y//H/8P/t/+3/7v/u//H/
8f/x//D/7//v//D/8P/v/+7/7f/s/+3/7v/v/+//7f/s/+z/7P/r/+v/6//r/+z/7f/u
/+//7f/t/+3/7f/t/+3/6v/m/+P/4f/f/+P/7P8DACMAQQBeAIQAqQDKAOUA+wAKARkB
LQE/AUYBPgEnAQEB2QCrAHgARAAaAAcABwAIAAUAAgAAAPv/9//2//f/9v/x/+3/6v/q
/+r/6f/o/+j/6P/o/+b/5f/k/+T/5P/k/+X/5//n/+f/5//l/+X/5f/l/+f/6P/o/+j/
6P/o/+f/5//m/+T/4//i/+T/5v/n/+j/5f/l/+X/5v/m/+X/5f/m/+j/6P/n/+f/5v/l
/+b/5f/m/+f/6P/q/+r/6//r/+v/6//s/+3/7f/u/+7/7v/u/+z/7v/v//D/8//0//T/
9P/3//n/+//+//3//f/+//7/AgADAAQABwAIAAoADAAOABIAFgAXABkAHAAeACAAIgAk
ACYAJgAoACkAKwArACsALAAsAC0ALQAtAC0ALQAsAC0ALAArACoAKQAmACQAIgAiAB8A
GwAZABQAEQAPAA0ADQALAAkABgADAP///f/9//v/+//6//j/+P/3//b/9v/0//T/9P/z
//P/8//z//H/8f/x//H/7//v//D/8P/w//L/8v/x//H/7//u/+7/7//w//D/8P/w/+//
8P/x//L/8f/w//D/8P/w/+//7//v//H/8P/w//D/8f/z//P/8//y//L/8v/x//H/8f/y
//P/9f/1//X/9f/y//L/8v/0//X/9f/1//X/9//3//f/9//2//f/9//4//r/+f/5//n/
9//3//f/9//5//n/+f/4//f/+f/5//n/+P/5//j/9//4//j/9//3//X/9P/0//b/+P/3
//f/9f/y//L/8//z//P/8//z//P/9P/0//X/9v/0//T/9P/0//T/9P/0//X/9f/0//T/
9P/y//L/8//z//X/9P/z//P/8v/y//L/8v/0//T/9P/0//T/8//z//P/8v/x//D/8P/y
//L/8v/y//H/8P/w/+//8f/y//P/8//w//D/8P/w//D/8f/y//P/9f/1//T/9P/y//H/
8f/x/+//8P/y//L/8v/y//D/8P/w//D/8P/w//D/8P/y//L/8v/y//D/8P/w//D/9P/0
//T/9P/0//T/9f/1//f/+f/5//v/+//7//v/+//7//3///8BAAIAAwAEAAUAAgABAAEA
AAACAP///f/7//3//P/6//f/9f/1//T/9P/0//P/8v/x/+7/7f/t/+7/7v/v/+//7//u
/+3/7f/u/+7/7v/u/+7/8P/w//D/8P/t/+3/7P/s/+z/7f/t/+3/7//v/+//7//t/+3/
7f/t/+//8f/v/+r/5v/h/93/3//j/+7/BQAlAEMAYgCEAKkAyADjAPsADAEdATEBPwFE
ATwBIQH7ANEApQB2AEgAIgATABMAEgANAAgABgADAAEAAAABAP7/+f/2//L/8f/w/+//
7v/u/+7/8P/u/+3/7P/s/+z/7P/t/+//7//v/+//7v/t/+z/6//r/+z/7P/s/+z/7P/r
/+v/6f/o/+j/6P/r/+z/7P/s/+n/6f/p/+r/6v/p/+n/6v/s/+z/6//r/+r/6f/q/+n/
6v/r/+z/7v/t/+3/7P/r/+3/7v/v/+//8P/w//D/8P/u//D/8f/y//X/9v/2//b/9v/3
//j/+v/8//3///8AAAQABQAGAAkACgAMAA4AEAAUABgAGQAbABwAHgAgACIAJAAmACYA
KAApACsAKwArACsALAAuAC8AMQAxADEAMAAtACwAKwAqACsAKgAqACoAJgAjAB8AHQAY
ABUAEwARABEADwANAAoABwADAAEAAQD//////v/8//v/+f/3//b/9P/0//T/8//1//X/
9f/z//P/8//z//H/8//0//T/9P/0//T/8//z//P/8v/y//P/9f/2//f/+P/1//T/8//y
//L/8v/z//T/9P/z//P/8//z//L/8v/y//P/9f/1//X/9P/0//T/8//z//P/9P/1//f/
9//3//f/9P/0//T/9v/3//f/9//3//n/+f/5//n/+v/7//v//P/6//n/+f/5//n/+f/5
//n//f/9//3//P/4//n/+P/3//n/+//7//v/+v/6//n/+f/5//j/+P/6//r/+f/5//f/
9v/2//f/9//3//f/9//3//f/9v/2//b/9P/0//T/9P/2//b/9v/3//f/9v/2//b/9v/2
//f/9//1//T/8//z//T/9P/0//T/9v/2//b/9v/2//X/9f/1//f/9//3//j/9v/2//b/
9v/1//T/9P/z//X/9v/3//f/8v/y//L/8v/0//X/9v/3//X/9f/0//T/8f/x//L/8//3
//b/9P/0//T/9P/y//L/8v/y//P/9P/1//b/9f/0//P/8v/0//T/9P/0//T/9P/0//T/
9P/0//T/9P/0//T/9P/0//b/9v/3//f/+//9//3/////////////////AQADAAUABQAF
AAUABQADAAMABAAEAAYAAwABAP/////+//z/+f/4//f/9f/0//b/9f/0//P/8v/x//H/
8v/y//P/8//z//L/8f/x//L/8v/y//L/8v/y//L/8v/y//H/8f/w//D/8P/x//H/8f/x
//H/8f/x//H/8f/x//H/8f/x/+//7v/s/+f/4//j/+X/6v/7/xUALwBMAHAAlQC2ANEA
6wD+ABEBIwEzAToBOAEpAQUB3wCzAIQAWAAyABcADQAMAAkABAACAP3//f/8//n/9v/z
//H/7v/u/+7/6//q/+r/6v/q/+j/5//m/+j/6P/o/+n/5//n/+f/5//n/+f/5//n/+f/
6P/o/+j/6P/o/+f/5//p/+j/6P/o/+n/6v/q/+r/5//n/+f/6P/o/+f/5//o/+j/6P/n
/+f/5//n/+n/6f/r/+v/6//s/+r/6//r/+v/6//s/+3/7f/u/+7/7v/u/+z/7v/v//D/
8//0//T/9P/0//X/9v/4//r/+//9//7/AAABAAIABQAGAAgACgAMAA8AFAAWABkAGgAc
AB4AIAAiACQAJAAmACcAKQApACkAKwAsAC4ALwAxADEAMQAwADEAMAAvAC4ALAAqACkA
KAAoACUAIQAfABwAGQAXABUAEwARAA8ADAALAAcABQAFAAEAAQAAAP7////9//v/+v/6
//r/+v/5//f/9//3//X/9f/1//X/8//1//b/9v/2//j/+P/3//f/9f/0//T/9f/2//b/
9v/2//T/9P/0//T/9v/2//f/+P/4//f/9//3//X/9P/0//T/9f/3//f/9//2//b/9v/1
//f/9//4//n/+f/5//n/+f/2//b/9v/4//f/9//3//f/9//3//f/9//4//n/+f/6//z/
+//7//v/+f/5//n/+f/7//v/+//6//n/+//7//v/+//9//3//f/8//z/+//7//n/+P/4
//r/+//7//z/+//4//j/+f/5//v/+//7//v/+//6//r/+v/6//r/+v/6//r/+v/6//v/
+f/4//j/+P/6//r/+//7//v/+v/5//n/+P/4//j/+P/4//j/+P/4//j/9//3//f/9//3
//f/+P/4//j/+P/4//n/+P/4//f/9//4//n/+f/2//b/9v/2//b/9//4//n/+f/5//j/
+P/3//f/+P/5//n/+v/4//j/+P/4//b/9v/2//b/+P/4//j/+P/2//b/9v/2//j/+P/4
//j/+P/4//j/+P/2//b/9v/2//j/+P/4//j/+v/6//r/+v/8//z//f/9//3//////wEA
AQABAAEAAQABAAMABQAHAAkACQAJAAkABwAHAAgACAAIAAUAAwABAP///v/8//n/+//7
//r/+v/6//n/+P/3//b/9f/1//b/9f/1//T/8//z//P/9P/2//b/9v/2//b/9v/2//b/
9v/1//X/9P/0//T/9f/1//X/8//z//P/8//1//X/9f/1//P/8f/v/+7/6v/p/+f/5//n
/+7///8bADkAWAB4AJ8AxADhAPkACgEdAS8BPQFEAUIBLwEJAeEAtQCGAFYALAATAA0A
DgANAAwACAAFAAEA/v/7//j/9f/1//L/8v/y//H/8P/w//D/7v/s/+v/6v/q/+r/6v/r
/+v/6//r/+v/7f/t/+3/7f/r/+z/7P/s/+z/7P/r/+v/6//q/+r/6v/p/+r/6v/q/+r/
6//s/+7/7P/r/+v/7P/s/+z/6//r/+3/7f/v/+//7v/t/+z/7P/u/+//7//v/+//8P/x
//H/8P/w//D/8P/y//T/9f/2//X/9v/2//b/+v/7//z//v/+////AQACAAQABQAGAAkA
DgAQABIAFAAUABgAGQAbAB4AIAAiACQAKAAqACoALAArAC0ALQAtADAAMgA1ADcANQA1
ADUANAA1ADQAMwAyADIAMAAvAC4AKgAnACMAIQAgAB0AGwAZABUAEwARAA4ADwALAAkA
CQAHAAcABgAEAAIA///8//r/+//8//3//f/8//v/+v/3//n/+f/5//f/9//4//j/+P/4
//j/9//3//j/+P/5//v/+f/4//f/9v/1//b/9//4//j/+P/5//r/+P/3//f/9//5//j/
+P/4//n/+//7//v//P/8//z/+//6//n/+f/5//f/9//3//f/9//4//n//P/7//v/+//7
//3//f/9//3//P/9//3//v8AAP///////wEAAQABAAEAAgABAAAA/v/8////AAABAAAA
AQAAAP///v/+//3//f////7//v8AAP7//f/9//v/+//8//7///////////////3//P/8
//z//P/8//z//P/8//z//P/9//3//P/8//z//P/8//3//f/7//r/+f/5//n/+v/7//z/
/f/8//v/+v/7//v//P/9//v/+//7//z/+v/6//r/+v/7//r/+v/5//n/+v/7//v/+P/4
//j/+P/4//n/+v/7//n/+f/4//j/9//3//j/+f/3//j/+P/4//j/+P/4//j/+P/4//b/
9v/2//b/+P/4//j/+P/4//r/+v/6//r//P/8//3///8BAAMAAwAEAAMAAgABAAIAAwAG
AAkACwALAAsACwAJAAcABwAIAAYABgADAAEA/f/9//z/+v/4//n/+v/6//r/+v/5//j/
9//2//X/9f/4//j/+f/5//j/9v/0//P/9v/2//b/9v/0//T/9P/0//L/8f/x//D/8f/y
//T/9f/z//P/8//z//X/9f/1//X/8//z//H/7//s/+j/5//l/+f/7f/8/xUAMQBRAHYA
mgC9AN4A9wALARoBKQE7AUcBSgE6ARsB8wDJAJsAZgA0ABIACQALAAoABwAGAAQAAQD9
//z/+f/2//P/8f/u/+7/7v/v/+7/7v/u/+z/6v/p/+j/6f/q/+v/7f/r/+v/6//r/+r/
6f/o/+f/6P/q/+v/7P/q/+r/6f/p/+v/6v/q/+r/6f/q/+r/6v/r/+v/6//s/+7/7f/t
/+7/7P/s/+v/6//r/+v/7f/t/+v/6//r/+z/7P/t/+3/7f/v//D/8f/x//D/8P/w//D/
8v/0//X/9v/3//j/+P/4//r/+//8//7/AAABAAMABAAIAAkACgANABAAEgAUABYAGAAc
AB0AHwAgACIAJAAmACgAKgAqACwALwAxADEAMQAxADIANAA1ADMAMwAzADIAMwAyADEA
MAAuACwAKwAqACYAIwAfAB0AHAAZABcAFQARAA8ADQAKAAkABQADAAMAAQABAAAA/v/9
//v/+f/4//r/+v/6//n/+f/5//n/9//3//f/9//1//f/+P/4//j/9v/2//X/9f/3//b/
9v/3//b/9v/2//b/9P/0//T/9P/2//b/9//4//f/9f/0//P/9P/0//X/9v/1//f/9//3
//j/+P/4//f/9//3//j/+f/3//f/9//3//j/+P/4//r/+f/5//n/+f/5//n/+f/5//z/
/f/9//7//P/7//v/+//9//3//f/9//3//f/9//z/+f/7//v/+//9//////////z//P/7
//v/+//6//r//P/+//3//f/7//r/+v/7//v//f/9//3//f/8//r/+f/4//n/+v/7//z/
+v/6//r/+//7//r/+v/6//j/+P/5//n/+f/4//f/9//2//b/9v/2//j/+P/4//j/9v/1
//X/9f/3//f/9//4//b/9v/2//b/9//2//b/9f/1//b/9//3//b/9v/2//b/9v/3//j/
+f/3//f/9v/2//f/9//4//n/9//4//b/9v/2//b/9v/2//b/9v/2//b/9v/2//T/9P/0
//T/+P/4//j/+P/6//r/+//7//3//////wEAAQABAAEAAQABAAMABQAHAAcABwAHAAcA
AwADAAQABAAGAAMAAQD//////v/8//n/+f/5//j/+P/4//f/9v/1//T/8//z//T/9P/1
//X/9f/0//P/8//0//L/8v/y//L/9P/0//T/9P/z//P/8v/y//T/9f/1//X/9f/1//X/
9f/z//P/8//z//P/8//x/+7/6v/l/+P/5f/r//j/DwAvAE0AagCOALMA0gDtAAMBEgEl
ATcBQwFIAUABJwH/ANUApwB2AEQAHgARABEAEgANAAoACAAFAAEA/v/7//j/9f/1//L/
8v/y/+//7v/u/+7/7v/s/+v/6v/s/+z/7P/t/+v/6//r/+v/6f/p/+n/6f/r/+z/7P/s
/+7/7v/t/+3/7f/s/+z/7P/t/+7/7v/u/+v/6//r/+z/7v/t/+3/7v/t/+z/6v/p/+r/
6//u/+//7//v/+//8P/u/+//7//v/+//8P/x//H/9P/0//T/9P/y//T/9f/2//n/+v/6
//r/+v/7//z//v8CAAMABQAGAAgACQAKAA0ADgAQABIAFAAYABwAHQAfACAAIgAkACYA
KgAsACwALgAvADEAMQAxADMANAA2ADcANwA3ADcANgA1ADQAMwAyADAALgAtACwAKgAn
ACMAIQAgAB0AGwAZABcAFQATABAADQAJAAcABwAHAAcABgAEAAEA///9//z//P/8//z/
+//9//3//f/7//v/+//7//n/+//8//z//P/6//r/+f/5//v/+v/6//v//P/8//z//P/8
//z//P/8//z//P/9//7//f/7//r/+f/7//r/+v/6//v//f/9//3//P/8//z/+//9//3/
/v////7//f/8//v//P/8//z//v///////////////////////v//////AAAAAP//////
/wEAAQABAAEAAwADAAMAAgD//wEAAQABAAEAAwADAAMAAAAAAP////////7//v8AAAIA
AQABAP///P/8//3//f///////////////v/+//7//v/+//7//v/+//7//v///////v/+
//7//v/+///////9//z/+//7//z//P/8//z//v/+//7//v/8//v/+//7//v/+//7//z/
/P/8//z//P/7//r/+v/5//n/+v/7//v/+P/4//j/+P/6//v//P/9//v/+//6//r/+f/5
//r/+//9//z/+v/6//r/+v/4//j/+P/4//r/+v/6//r/+P/4//j/+P/6//r/+v/6//r/
+v/6//r/+v/6//r/+v/8//z//P/8//z//P/9//3///8BAAEAAwADAAMAAwADAAUABwAJ
AAsACQAJAAkACQAFAAUABgAGAAgABQADAAEA///+//z/+f/5//n/+P/4//r/+f/4//f/
9P/z//P/9P/0//X/9f/1//T/8//z//T/9P/0//T/9P/0//T/9P/0//P/8//y//L/8P/x
//H/8f/z//P/8//z//H/8f/x//H/9f/z/+//7P/o/+X/5f/n/+3/+v8RAC8ATQBsAJIA
swDSAO0AAQEQASMBNwE/AT4BMAEPAecAuwCPAGIAOAAaAA8ADwAMAAcABAAAAP3//f/8
//n/+P/1//H/7v/u/+7/7f/s/+z/7P/s/+r/6f/o/+j/6P/o/+n/6f/p/+n/6f/p/+n/
6f/p/+v/7P/s/+z/7P/s/+v/6//q/+j/5//m/+n/6v/q/+r/6f/p/+n/6v/s/+v/6//s
/+z/7P/r/+v/6f/p/+v/6//t/+3/7f/u/+z/7f/t/+3/7//w//H/8f/y//L/8v/y//L/
9P/1//b/+f/6//r/+v/7//v/+//8/wAAAQADAAQABgAHAAgACwAMAA4AEAASABYAGgAb
AB0AHgAgACIAJAAoACoAKgAsAC0ALwAvAC8AMQAyADQANQA1ADUANQA0ADMAMgAxADAA
MgAwAC8ALgAqACcAIwAhAB4AGwAZABcAFwAVABMAEAAPAAsACQAJAAcABwAGAAQAAwAB
AP///v/8//z//P/7//3//f/9//v/+//7//v/+f/7//z//P/8//z//P/7//v/+//6//r/
+//+//7//v/+//z//P/8//z//P/8//3//v/8//v/+//7//v/+v/6//r//f/////////+
//7//v/9//3//f/+/////v/9//z/+//8//z//P/+/wEAAQABAAEA//////////8AAAEA
AQACAAIAAQABAAEAAQABAAEAAQADAAMAAwACAAEAAwADAAMAAQADAAMAAwAEAAQAAwAD
AAMAAgACAAQABgAFAAUAAwAAAAAAAQABAAMAAwADAAMAAwACAAIAAgACAAIAAgACAAQA
BAAEAAUABAACAAEAAAABAAIABAAFAAUABAADAAMAAAAAAAAAAAACAAIAAgACAAIAAQAB
AAEAAQABAAEAAgACAAIAAgACAAMAAgACAAEAAQACAAMAAwAAAAAAAAAAAAAAAQACAAMA
AQABAAAAAAD/////AAABAAMABAACAAIAAgACAAIAAgACAAIAAgACAAIAAgACAAIAAgAC
AAIAAgACAAIABAAEAAQABAADAAIAAQAAAAEAAgADAAQABQAEAAMAAgAFAAYACAAJAAkA
CwALAA0ADwAPAA8ADwAPABEAEwAVABMAEwATABMAEgATABUAFgAVABEADgALAAsACgAI
AAUABgAHAAcACAAHAAUAAwABAAEAAQACAAQABAAFAAUABQAEAAMAAwAEAAIAAgACAAIA
AAAAAAAAAAACAAMAAwAEAAIAAwADAAMAAQABAAEAAQADAAMAAwADAAMAAQD///z/+v/3
//f/+f/7/wQAGQAzAFEAcACWALsA2ADzAAsBHAErAT0BSwFMAUYBLQEHAd0AsQCCAFYA
NAAhAB8AHgAdABoAFgATABEADAAJAAYABQAEAAIAAwAEAAIAAAD///7/AAD+//3//P/+
//7//v////7//f/8//v//P/9//7////9//7//v/+//z//P/7//v//f/8//z//P/9//7/
/v/+/////////wAAAAD/////AAD+//7//f/9//3//f//////////////AAAAAAEAAQAB
AAEAAgADAAMABAAEAAQABAAGAAgACQAKAAoACgAJAAgADAANAA4AEAASABMAFQAWABYA
FwAYABsAHgAgACIAJAAmACoAKwAtADAAMgA0ADYANgA4ADgAOgA8AD8AQABBAEMARABG
AEcARQBFAEUARABEAEQARABEAEIAQAA/AD4APgA7ADcANQAzADEAMAAvACoAJwAkACAA
IQAdABsAGwAXABcAFgAUABUAEwARABAAEgASABIAEQAQAA8ADgALAAwADQAOAA0ADQAO
AA4ADgAOAA4ADQANAA0ADAAMAA0ADgAOAA4ADgAOAA4ADgAOAAwADAANAA4ADAALAAsA
CwAMAAwADQAOAA4ADwAOAA0ADgAOAA4ADQAPAA8AEAARAA8ADwAPAA8AEAAQABAAEgAS
ABEAEAAPABEAEQARABEAEAARABEAEgASABEAEQARABIAEwAUABUAFgAVABQAEgAQABMA
FAAVABMAFQAVABUAFAAUABMAEwAVABQAFAAWABYAFQAVABMAFAAUABUAFQATABMAEwAT
ABUAFAAUABQAFAAUABQAFAASABIAEgATABUAFAAUABQAFgAWABcAFwAVABQAEwATABQA
FAAUABQAFQAUABMAEgAUABMAEwATABUAFQAVABYAFAAUABQAFAAUABQAFQAVABQAFAAU
ABMAEQASABMAFAASABMAFAAVABMAEwASABIAEgATABUAFwAVABQAFgAWABYAFgAWABYA
FgAWABUAFAATABIAFAAUABQAFAAWABYAFgAWABYAFgAWABYAGgAaABoAGgAaABoAGwAb
AB0AHwAfACEAIQAhACEAIQAhACMAJQAnACcAJwAnACcAJwAnACgAKAAoACUAIwAhACEA
IAAeABsAGQAZABgAGAAYABcAFgAVABYAFQAVABYAGAAZABkAGQAWABUAFQAWABQAFAAU
ABQAFQAWABcAGAAVABUAFAAUABYAFwAXABcAFQAVABUAFQAVABUAFQAVABkAGQAXABQA
DAAHAAUABwAPABwAMwBRAHEAlAC4ANsA/AAZAS0BOgFNAWEBbQFyAWoBSwEjAfcAxwCS
AGAAPAAzADUAMgAtACoAKAAnACcAJgAjACAAHQAZABYAFgAWABcAFgAWABYAFAASABEA
EAASABIAEgATABMAEwATABMAEQARABEAEQATABQAFAAUABYAFgAVABUAFwAWABYAFgAV
ABYAFgAWABUAFQAVABYAGAAXABcAGAAYABgAFwAXABcAFwAZABkAGwAbABsAHAAaABsA
GwAbAB0AHgAfAB8AHgAeAB4AHgAeACAAIQAiACUAJgAmACYAJgAnACgAKgAuAC8AMQAy
ADYANwA4ADsAPgBAAEIARABIAEwATQBPAFAAUgBUAFYAWABaAFoAXABfAGEAYQBhAGEA
YgBkAGUAZwBnAGcAZgBlAGQAYwBiAGIAYABfAF4AXABZAFUAUwBQAE0ASwBJAEkARwBF
AEIAQAA7ADgANwA1ADUANAAyADIAMQAwADAALgAuAC4ALQAvAC8ALwAtACsAKwArACkA
LQAuAC4ALgAuAC4ALQAtAC0ALAAsAC0AMAAwADAAMAAsACwALAAsACwALAAtAC4AMAAv
AC8ALwAvAC4ALgAuAC8AMQAxADEAMAAwADAALwAxADEAMgAzADMAMwAzADMAMgAyADIA
NAA3ADcANwA3ADUANQA1ADUAOAA5ADkAOgA6ADkAOQA5ADcANwA3ADcAOwA7ADsAOgA3
ADkAOQA5ADsAPQA9AD0AOgA6ADkAOQA5ADgAOAA6ADwAOwA7ADkAOgA6ADsAOwA5ADkA
OQA5ADsAOgA6ADoAOgA6ADoAOgA8ADwAPAA9ADwAOgA5ADgAOgA6ADsAOwA7ADoAOQA5
ADoAOgA6ADoAPAA8ADwAPAA8ADsAOwA7AD0APQA9AD4APAA8ADwAPAA7ADoAOgA5ADsA
PAA9AD0APAA8ADwAPAA8AD0APgA/AD8APwA+AD4APQA9AD4APwBDAEIAQABAAEAAQABA
AEAAQABAAEAAQABAAEAAQgBCAEIAQgBEAEQARABEAEQARABEAEQARQBGAEcASABLAEwA
TQBOAA==
         </WaveFormData>
      </LeadData>
      <LeadData>
         <LeadByteCountTotal>10000</LeadByteCountTotal>
         <LeadTimeOffset>0</LeadTimeOffset>
         <LeadSampleCountTotal>5000</LeadSampleCountTotal>
         <LeadAmplitudeUnitsPerBit>4.88</LeadAmplitudeUnitsPerBit>
         <LeadAmplitudeUnits>��V</LeadAmplitudeUnits>
         <LeadHighLimit>2147483647</LeadHighLimit>
         <LeadLowLimit>268435456</LeadLowLimit>
         <LeadID>V6</LeadID>
         <LeadOffsetFirstSample>0</LeadOffsetFirstSample>
         <FirstSampleBaseline>0</FirstSampleBaseline>
         <LeadSampleSize>2</LeadSampleSize>
         <LeadOff>FALSE</LeadOff>
         <BaselineSway>FALSE</BaselineSway>
         <ExcessiveACNoise>FALSE</ExcessiveACNoise>
         <MuscleNoise>FALSE</MuscleNoise>
         <LeadDataCRC32>3942980005</LeadDataCRC32>
         <WaveFormData>
AgACAAIAAgACAAIAAgACAAIAAgACAAIAAgACAAIAAgACAAIAAgACAAAAAAAAAAAAAAAA
AAAAAAACAAIAAgACAAIAAgACAAIAAgACAAIAAgABAAAA///+/wEAAgADAAQAAQAAAP//
/v8AAAAAAAAAAAEAAgADAAQAAwACAAEAAAACAAIAAgACAAIAAgACAAIABAAEAAQABAAD
AAIAAQAAAAAAAAAAAAAAAgACAAIAAgAAAAAAAAAAAAAAAAAAAAAAAAAAAAAAAAACAAIA
AgACAAAAAAAAAAAAAAAAAAAAAAAAAAAAAAAAAAIAAgACAAIAAAAAAAAAAAACAAIAAgAC
AAIAAgACAAIAAgACAAIAAgAEAAQABAAEAAIABAAFAAUACQAKAAsADAAKAAoACQAJAAwA
DgARABIAEgASABIAEQAPAA8ADwAQABEAEAAOAA4ADAAIAAYABQAEAAUABgAHAAYAAwAB
AP///v/9//3//v8AAAEAAQABAP7//f/9//3////////////9//7//v/9//3//f/9//3/
/////wAAAAAAAAAA//////7//f/9//z/AAAAAP3/+v/1//H/7//v//L//v8SACwARgBj
AIUApAC/ANoA8gACARQBJAEpASUBFQH3ANAAqwCEAF8APAAjABsAGQAWABEADwAMAAkA
CAAHAAUAAQAAAP3//P/6//j/+P/4//f/9//5//j/9//2//T/9P/0//T/9v/2//b/9v/1
//X/9f/1//b/9v/2//f/9f/0//T/9P/0//T/9P/1//b/9v/1//X/8v/x//H/8f/y//P/
8//y//D/8P/v/+//7//y//L/8v/z//T/9f/2//X/9P/z//L/9P/1//X/9v/2//b/9v/2
//T/9f/2//b/+P/5//r/+v/+//////8AAP//AAACAAQABQAFAAYACAAKAAwADQAPABIA
FQAYABsAHAAdAB4AHQAfACEAIQAjACQAJgAnACkAKQApACkAKgAtAC4ALgAuAC0AKgAp
ACgAJgAkACMAIgAfABsAFwAUABMADwANAA0ACgAJAAYABAACAP///f/7//v/+//6//n/
9v/z//P/8v/w//D/8P/w//L/8f/w/+//7//u/+7/7v/v//H/7//v//H/8f/w//D/8v/y
//L/8//y//H/7//u/+//7//v//D/8P/w/+//7v/u/+7/7v/t/+3/7f/v/+//7f/s/+z/
7P/s/+z/7P/r/+3/7v/v/+//7f/u/+7/7f/p/+z/7f/t/+//7//t/+3/7f/t/+7/7//u
//D/8P/w/+//7v/t/+3/6//s/+3/7v/v/+//7v/u/+v/6//r/+z/7v/v/+//7v/v/+//
7f/s/+z/7f/t/+//7//v/+7/7P/r/+v/6//s/+z/7P/t/+z/6f/n/+f/5//o/+r/6v/q
/+n/6P/n/+f/5//n/+n/6f/o/+n/6//s/+v/6f/p/+r/6P/o/+j/6f/r/+v/6//q/+j/
5v/k/+L/5P/m/+f/6P/o/+f/5v/m/+T/5P/k/+X/5v/m/+f/5//n/+f/5//m/+T/5v/n
/+f/5//n/+f/5//n/+f/6P/q/+f/6P/m/+b/5v/m/+T/5P/k/+T/5f/m/+f/6P/n/+b/
5f/m/+f/6P/p/+r/6v/r/+v/7f/s/+3/7v/u/+//7//w//L/8f/z//P/8v/z//T/9P/1
//X/9f/2//b/9P/x//D/7//t/+3/7v/t/+z/6//q/+n/5f/k/+P/4v/h/+H/4v/i/+X/
5f/l/+T/4//j/+P/4//h/+H/4f/h/+P/5P/k/+X/4//j/+P/4//h/+L/4v/i/+P/4//k
/+X/4//k/+T/5P/i/+P/4v/f/9n/1//X/9j/3v/y/wwAJgBBAGMAhgChALoAzgDeAOwA
/gALAQ0BAwHrAMQAnQB6AFEAKgALAP///f/+//v/9//2//P/8P/t/+3/6f/m/+T/5P/j
/+L/4P/g/9//3//h/+D/3//e/9z/3P/c/9z/3f/e/9//4P/d/93/3f/d/+D/4P/g/+H/
3//e/97/3v/c/9z/3P/d/9//4P/g/+H/3//f/+D/4f/h/+H/4P/e/+D/4P/f/9//3v/g
/9//3v/g/+D/4P/g/+L/4v/i/+L/5P/l/+X/5v/k/+T/5P/k/+b/5//o/+j/7P/t/+7/
7v/y//P/8//0//L/8v/z//T/9//3//j/+v/+/wAAAQADAAcACQALAA0ADwARABMAEwAV
ABcAFwAZABgAGgAbAB0AGwAbABsAHAAdAB4AHgAeAB4AHAAcABwAGgAYABcAFgAWABMA
EAAOAAsABwAFAAUABAADAAAA/v/8//n/9//1//X/9f/0//P/8//x//L/8v/x//D/7//u
/+7/7f/s/+v/7f/s/+z/7P/v//H/7//v/+//7//u/+7/7f/s/+v/6//t/+3/7P/s/+7/
7//w//L/7//u/+z/6v/r/+z/7f/t/+//7//x//H/8P/u/+3/7P/t/+7/7//v/+//8P/x
//H/8//0//T/8//w//L/8v/x//P/8//x//H/8v/z//X/9//1//b/9f/0//T/9P/0//X/
9P/0//T/9P/1//X/9P/0//X/9f/1//b/9//3//b/9P/0//X/9P/0//L/8//z//X/9f/1
//T/8v/z//P/8//0//T/9P/1//T/8v/x//L/8//y//T/9P/0//X/9P/z//P/8f/x//P/
8//x//H/8v/y//H/7//v//D/8v/y//L/8//z//P/8//y//D/8P/w//D/7//w//D/8P/y
//H/8P/w//D/8P/w//H/8P/w//H/8f/v/+//7//u/+7/8P/x//H/8P/x//L/8//y//H/
8f/y//H/8v/y//L/8v/y//D/8P/w//D/8v/y//L/8v/y//L/8v/y//D/8P/w//D/9P/0
//T/9P/z//T/9P/z//f/+P/5//r//P/8//v/+//6//z///8AAAEAAgADAAMAAgABAAAA
AAAAAP7/+//6//r/+P/4//n/9f/1//X/9f/1//P/8v/x/+7/7f/t/+7/8P/x//H/8f/w
/+//7//v//H/8f/x//H/7//w//D/7//t/+3/7f/t/+//7//w//D/8P/w/+//7//v/+//
8P/w//T/9P/x/+r/5//j/+H/3//i/+7/AAAaADYAUQBxAJAArQDGAN4A8AAAARABFwEX
AQsB8QDKAKUAgABbADgAGwAPAA8ADAAHAAEAAAD///z//f/9//n/9P/w//D/7//u/+7/
7v/t/+3/7f/s/+v/6v/s/+z/7P/s/+7/7v/u/+7/6v/p/+j/5//p/+r/6//t/+v/6v/q
/+r/6v/q/+r/6//u/+7/7f/t/+v/6//s/+3/7//v/+7/7P/s/+z/6//r/+n/7P/s/+z/
7P/s/+z/7P/s/+z/7P/s/+3/7//w//L/8v/y//L/8v/w//H/8v/y//T/9f/2//b/9v/3
//f/+P/5//r//P/+/wAAAQADAAYACAAKAAsADQAPABEAEwAVABcAGQAbABsAHwAhACEA
IwAjACQAJAAlACcAJwAnACgAKwAsACwALAAqACgAKAAoACgAJgAlACQAIgAfABwAGgAX
ABMAEQARABAADwAMAAoACgAHAAUAAwABAAEAAAD//wAA/f/9//z/+//6//n/+P/6//n/
+P/3//n/+P/4//j/+f/7//n/+f/3//f/9v/2//j/+P/4//n/+v/7//v//P/6//n/+P/4
//f/+P/4//j/+v/6//r/+f/5//n/+//7//v/+v/6//r/+v/6//r/+f/5//r/+//7//3/
/v/+//3/+f/8//3//f///////f/9//////8AAAEAAAACAAIAAgABAAAA////////AAAB
AAIAAwADAAIAAgD///////8AAAIAAwADAAIAAwADAAEAAAAAAAEAAQADAAMAAwACAAAA
////////AAAAAAAAAQAAAP7//f/+//////8AAP///v8AAAAAAAABAP////8BAAEAAQAB
AAIAAgAAAP3//P/8//7//v/+////AQABAAEAAAAAAAAAAAAAAP//AAAAAAAAAgABAAAA
AAD+//7//v///wAAAAABAAEA/////////v/+/wAAAQABAP///////////f/9//7/AAAF
AAQAAQAAAP///v8AAAAAAAAAAAIAAgACAAIAAAAAAAAAAAAAAAAAAAAAAAAAAAAAAAAA
AAAAAAAAAAAAAAAAAAAAAAAAAgADAAMABwAIAAkACgAKAAoACQAJAAgACgANAA4AEAAQ
ABAADwANAA0ADQAOABAADgALAAoACQAGAAUABQACAAEAAAD//wAA/////////v/9//3/
/v/8//3//f/9//z/+//7//v/+//7//v/+//7//z//P/7//v/+//7//v/+f/5//r/+v/8
//z/+//7//v/+//8//z/+P/2//f/+P/1//H/7f/t/+z/8v8AABQALABHAGkAigCnAMAA
2ADsAPwADAEZAR0BFQEBAeAAvQCYAHEATgAxAB0AFQAUAA8ADQAIAAUABgAFAAEA///+
//v/+v/4//b/9v/2//X/9f/3//b/9f/0//L/8v/y//L/8v/y//L/8v/x//H/8f/x//L/
8v/y//P/9f/0//T/9P/y//L/8v/z//T/9P/z//P/8f/x//L/8//1//X/9P/y//T/9P/z
//P/8f/0//T/9P/2//b/9v/2//b/9v/2//b/9v/3//f/+P/2//b/9v/2//b/9//4//j/
/P/9//7//v/+//////8AAAEAAgAEAAYACQAJAAoADAAPABAAEAARABUAFwAZABsAGwAd
AB8AHwAjACUAJQAnACYAKAApACsALQAtAC0ALgAxADIAMgAyADIAMAAwADAALgAsACsA
KgAqACcAJAAiAB8AGwAZABkAGAAXABQAEgAQAA0ACwAJAAcABwAGAAUABgADAAMAAgAC
AAIAAgACAAAA///+//3////+//7//v/9/////f/9///////+//7//v/+//7/////////
/v/+//3//f/9//7//f/+//7//v8AAAAAAAD///7//f/+//3//v/+////AAD+//7//v/9
////AAABAAEAAwAEAAQAAwD+/wAAAAD//wAAAQAAAAEAAQABAAIAAwACAAQABAAEAAUA
BAADAAMAAQACAAMABAAFAAUABAAEAAMAAwADAAQABAAFAAUABAAFAAUAAwACAAAAAQAB
AAMABQAFAAQAAgABAAEAAQACAAEAAgAEAAQAAwABAAEAAQAAAAIAAgACAAEAAAD/////
/////wEAAQD/////AAAAAAEA/////wAA/v/+//7///8BAAEAAQAAAP7//v/+//7///8A
AAAAAAACAAEAAAAAAP7//v/+/////v/+///////////////+//z//v///////f/9//3/
/f/9//3//v8AAAEAAAD+//7//v/+//z//P/8//z//v/+//7//v/8//z//P/8//3//v//
/wAA///+//3//P/8//z//P/8//7//v/+//7/AAAAAAAAAAD+/wAAAQABAAUABgAHAAgA
BgAGAAUABQAGAAgACwAMAAwADAAMAAsADQANAA0ADgAMAAoABwAGAAMAAAD//////v//
/wAAAQD///3//P/7//r/+f/5//r/+P/5//n/+f/5//n/+v/7//3//f/9//3//P/8//v/
+f/3//f/9//3//j/+f/7//z/+v/6//n/+f/5//n/+v/6//r/9v/1//L/7//t/+3/7f/s
//L/AAAWADAATQBrAIwArwDIAOAA8gACARABGQEdARkBAwHgALkAkgBrAEYAKQAVABEA
EgAPAA0ACgAJAAYAAwD///n/+P/3//j/+P/4//b/9v/1//X/8//y//H/8P/u/+7/7v/u
//D/8P/w//D/8f/x//H/8f/x//D/7//v/+//7v/u/+7/7v/u/+7/7//y//L/8f/x//H/
8f/y//P/8f/x//D/7v/u/+7/7f/t/+7/8v/z//T/8//y//H/8P/y//L/8v/y//D/8f/x
//L/8v/y//L/8v/y//P/9P/0//b/9//4//j//P/9//3//v/+//7///8AAAEAAQACAAQA
CAAKAAsADQANAA8AEQATABcAGQAbABsAHwAhACEAIwAiACQAJQAnACgAKQAqACwALAAs
ACsAKgAqACgAKAAoACgAJgAlACQAIgAfABwAGgAZABUAEwATABAADwAMAAoACgAHAAUA
AwADAAMAAgABAP3/+f/4//b/+P/4//j/+P/2//X/9P/z//X/9P/0//T/8//1//P/8//1
//X/9P/0//b/9v/2//f/9f/1//T/9P/1//X/9f/2//X/9v/2//b/9f/0//P/8f/y//P/
9v/3//n/+P/4//j/9v/2//b/9f/z//T/9f/1//P/9P/0//P/8//2//f/9//3//f/9f/1
//f/9//4//n/+f/6//n/+P/4//j/+P/5//n/+v/7//z//P/7//n/+P/5//n/+f/6//v/
+//6//j/+f/5//f/9v/4//n/+f/7//r/+f/3//T/9P/1//b/+P/4//j/+f/4//X/8//z
//P/8v/0//T/9P/0//T/9P/1//P/8//1//X/9P/1//f/+P/2//P/8v/y//T/9P/0//X/
9P/z//L/8P/z//T/9f/2//b/9v/1//T/8v/x//D/8P/x//L/8//1//P/8v/y//H/8P/x
//L/8v/x//L/8v/x//D/8f/y//P/8v/x//H/8v/v//L/8P/w//D/8P/w//D/8P/w//D/
8P/w//D/8P/w//D/8P/w//L/8v/y//L/8v/0//X/9//5//r/+//6//r/+v/5//v//P/+
/wEAAAAAAAAAAAD///////////7//v/8//n/+P/3//T/8//1//P/8//z//X/9f/z//L/
8f/w/+//7//w//D/8f/x/+//7v/t/+3/7//v/+//7//t/+3/7v/u/+v/6//r/+v/7P/t
/+7/8P/w//D/8P/v/+//7//v//D/8P/w/+7/6f/m/+X/4//h/+H/5P/w/wYAHgA8AF0A
fQCcALsA0gDmAPIA/gAOARcBFQEDAeMAvgCZAHQASwAmAA0AAwADAAIAAQD///7/+//6
//n/9f/x/+7/7P/s/+v/6v/s/+z/6//r/+n/6P/n/+b/6P/o/+j/6P/m/+b/5v/m/+X/
5f/l/+X/6P/o/+j/6f/n/+b/5v/m/+j/6P/o/+n/6P/o/+f/5//n/+f/6P/p/+v/6//q
/+j/6P/o/+f/5//l/+j/6P/o/+f/5v/l/+T/5f/m/+f/6P/o/+n/6f/q/+r/6v/q/+r/
7P/t/+7/7v/u/+//8P/w//L/8//z//T/9f/2//j/+v/9//3//v8AAAQABgAHAAkACwAN
AA8AEQATABUAFwAXABkAGwAbAB0AHgAgACEAIwAhACEAIQAiACUAJgAmACYAJgAkACQA
JAAiACAAHwAeAB4AGwAYABYAEwAPAA0ADQAKAAkABgAEAAIA///9//v//f/9//z/+//6
//f/9//2//b/9v/2//b/9v/1//T/8//x//D/8P/w//P/9f/z//P/8//z//L/8v/y//L/
8v/z//P/8//y//L/8f/x//H/8v/z//T/9P/0//L/8v/y//H/8//z//X/9f/1//T/9P/0
//T/9P/0//P/8//0//X/9f/z//T/9P/z//P/9v/3//f/9f/1//P/8//1//X/9v/3//j/
+v/6//r/9//2//X/9f/3//j/+f/6//v/+//6//r/+f/5//n/+v/8//3//f/8//v/+//5
//j/+P/5//n/+//7//v/+v/4//f/9//3//j/+f/6//z//P/3//X/9f/1//f/+v/7//z/
+v/4//b/9f/3//f/+f/5//f/9//4//j/9//1//X/9v/2//b/9v/3//f/9//3//b/9v/2
//b/9v/3//j/+P/4//j/9//2//b/9v/2//b/9//4//j/+f/5//n/+f/5//j/9v/4//n/
+f/3//f/9//3//n/+f/6//z/+f/6//j/+P/4//j/9v/2//b/9v/4//j/+P/4//j/+P/4
//j/+v/6//r/+v/6//z//f/9////AAABAAIAAgACAAEAAQACAAQABwAIAAgACAAIAAcA
BwAHAAcACAAIAAYAAwACAP///P/7//v/+//7//v/+//7//n/+P/3//b/9f/1//b/9v/3
//f/9//2//X/9f/1//P/8//z//P/9f/2//b/9f/z//P/8//z//T/9f/3//j/9v/2//X/
9f/1//X/9v/2//b/+P/3//T/7//p/+X/4//q//b/CgAkAEAAWwB5AJoAtwDQAOQA9AAE
ARQBGwEbAREB9QDOAKkAhABbADgAHQATABMAEgANAAsACAADAAAA//////3/+v/2//b/
9f/0//T/9P/z//P/8//y//H/8P/y//L/8v/y//D/8P/w//D/7f/t/+3/7f/w//D/8P/x
//P/8v/y//L/9P/0//T/9f/1//T/8v/x//H/8f/y//P/8//z//L/8P/u/+7/7f/t/+//
8v/y//L/9P/0//T/9P/0//T/9P/0//T/9f/1//b/+P/4//j/+P/4//n/+v/6//r/+//8
//z//v//////AAADAAQABgAIAAcABwAIAAoADgAQABEAEwATABUAFwAZAB0AHwAhACEA
IwAlACUAJwAoACoAKwAtAC0ALQAtAC4ALwAwADAAMAAuACwALAAsACoAKAAnACYAJgAj
ACAAHgAdABkAFwAXABQAEwAQAA4ADAAJAAcABQAFAAUABAADAAIA//////7//v/+//7/
/v/+//3//P/7//3//P/8//z//f////3//f/7//v/+v/6//z//P/8//3//f/9//z//P/9
//3//f/+//3//v/+//7//f/8//v/+f/7//v//f/9/////v/+//7//v/+//7//f///wAA
AQABAP//AAAAAP//+//+//////8BAAEA//////////8AAAEAAgAEAAQABAADAAIAAQAB
AAEAAgADAAQABQAFAAQABAADAAMAAwAEAAYABwAHAAYAAwADAAEAAAAAAAEAAQADAAUA
BQAEAAIA////////AAABAAIABAAEAAMAAQABAAEAAAACAAIAAgD///7//f/9//////8B
AAEAAQABAAIAAgABAP////8AAP7//v/+/////////////v/+//7//v/+//3//v/+//7/
AAD///7//v/8//z//P/9//7//v//////+//7//v/+v/8//7///////3//f/9//3//f/9
//7/AAABAP7//P/8//z//P/8//z//P/8//7//v/+//7//P/8//z//P/+//7//v/+//z/
/P/8//z//v/+//7//v8AAAAAAAAAAAAAAgADAAMABQAGAAcACAAIAAgABwAHAAgACgAN
AA4ADgAOAA4ADQANAA0ADQAOAA4ADAAJAAgABQACAAEAAQD//////////wEA///+//3/
/P/7//v//P/8//3//f/9//z/+//7//v/+//7//v/+//9//7//v/9//z/+//6//n/+//7
//z//P/8//z/+//7//n/+f/6//r//P/4//f/9v/z/+//6//t//L//P8SACwARgBlAIMA
ogC/ANgA7AD8AAwBGgEhARsBCwHpAMIAmwB4AFcANgAhABkAGQAUAA8ACwAIAAcABgAF
AAMAAQAAAPv/+v/4//b/+P/4//f/9//5//j/9//2//T/9P/0//T/9P/0//T/9P/1//X/
9f/1//b/9v/2//f/9v/0//P/8v/0//T/9P/1//b/9v/1//X/9f/1//b/9//5//n/+P/2
//b/9v/1//X/8//2//b/9v/4//j/+P/4//j/+P/4//j/+P/5//n/+v/8//z//P/8//z/
/f/+//7//v///wAAAAAAAAEAAQACAAUABgAIAAoADQANAA4AEAASABQAFQAXABkAGwAd
AB8AIQAjACUAJQApACsAKwAtAC4AMAAxADMAMwAzADMANAA1ADYANgA2ADQAMgAyADIA
MQAwADAAMAAvACsAJwAkACMAHwAdAB0AHAAbABgAFgAWABMAEQAPAA0ADQAMAAsACgAH
AAcABgAEAAQABAAEAAYABQAEAAMAAwACAAIAAgADAAUAAwADAAMAAwACAAIAAgACAAIA
AwAFAAUABAAEAAEAAQABAAIABQAGAAYABgAEAAQABAADAAEAAQADAAMABAAEAAUABgAG
AAYABgAFAAUABgAHAAcABQAGAAYABQADAAYABwAHAAgACQAIAAkABwAHAAgACQAIAAoA
CgAKAAoACgAKAAsACgAKAAoACgALAAsACgAKAAsACwALAAwADAANAA0ADAANAA0ACwAK
AAgACQAJAAsADQANAAwACgAJAAkACQAKAAkACgAMAAwACwAJAAkACQAIAAoACgAKAAsA
CgAJAAkABwAHAAkACQAIAAkACwAMAAsACQAJAAoACQAIAAcABwAIAAkACgAKAAgACAAI
AAgABwAIAAgACAAKAAkACAAIAAgACAAIAAkACAAIAAkACQAJAAkACQAIAAYACAAJAAkA
CQAJAAkACQAHAAcACAAKAAkACgAKAAoACgAKAAgACAAIAAgACAAIAAgACAAIAAgACAAI
AAgACAAIAAgACAAIAAgACAAGAAYABgAGAAcACAAJAAoADAAMAAwADAAOABAAEQARABEA
EgATABQAFgAWABUAFQAUABYAGQAaABoAGgAaABkAGwAbABsAHAAbABgAFAASABMAEAAP
AA8ADwAPAA8ADwAOAAsACQAHAAcABwAIAAoACAAJAAkACQAGAAUABQAFAAcABwAHAAcA
BQAGAAYABQAGAAcACAAJAAcABwAIAAgABgAGAAUABQAHAAcACAAIAAYABgADAAIA///7
//v/+//8/wQAFAAsAEYAYwCDAKQAvwDaAPIAAgEQASABJwElARkBAQHeALcAkABrAEoA
MQAlACMAIAAdABkAFAATABIADQAJAAcACAAIAAgABwAGAAUABAACAAEAAQAAAP///v8A
AAAAAAAAAAAAAAAAAAAAAQABAAEAAQABAAAA/////wEAAAAAAAAAAAAAAAAAAQACAAIA
AQABAAEAAQACAAMAAQABAAAA/v8AAAAA////////AgACAAIAAgACAAIAAgAEAAQABAAE
AAIAAwADAAQABAAEAAQABAAFAAcACQAKAAsACwALAAoADAANAA0ADgAQABIAFQAYABYA
FQAVABYAHAAeAB8AIQAhACMAJQAnACoALQAwADEAMQAzADMANQA4ADoAOwA9AD8APwA/
AEAAPwBAAEAAQABCAEAAQABAAD4APAA7ADoAOgA3ADQAMgAwAC0ALAAtACkAJwAjACAA
HwAdABwAGwAZABkAGAAXABYAEwATABIAEgASABIAEgARAA8ADQALAA4ADgAPABAADwAR
AA8ADwAPAA8ADgAOABAAEAAQABEAEQARABAAEAARABEAEQASABAAEAAPAA4ADgAOAA4A
DQAOAA8AEgATABEAEAAQABAAEAAQABAADwARABIAEwATABEAEgASABEAEQAUABUAFQAT
ABMAEQARABIAEwAVABcAFQAWABUAFAAVABQAEwATABUAFgAXABgAFwAXABYAFgAXABcA
FwAYABgAGQAZABgAGQAZABcAFgAYABkAGQAbABkAGQAYABYAFQAVABUAFgAVABYAGAAY
ABYAFQAWABcAGAAaABoAGgAZABgAFwAXABcAFwAZABkAGQAZABoAGgAZABcAFwAYABoA
GgAaABsAGQAZABkAGAAYABgAGAAYABkAGgAaABoAGgAZABgAGAAaABoAGgAbABsAGgAa
ABkAGAAZABoAGgAZABoAGgAZABcAFwAXABcAGQAZABoAHAAZABoAGgAaABoAGgAcABwA
HAAcABoAGgAaABoAHAAcABwAHAAaABoAGgAaABwAHAAcABwAIAAgACAAIAAgACIAIwAj
ACMAJAAlACYAKAAoACcAJwAmACgAKwAsACwALAAsACsALQAtAC0ALgAsACoAJwAmACcA
JAAjACMAHwAfAB8AHwAfAB0AHAAbABoAGQAZABoAHAAdAB0AHQAcABsAGwAbABsAGwAb
ABsAGwAcABwAGwAZABkAGQAZABsAGwAcABwAGgAaABkAGQAZABkAGgAaAB4AHgAbABYA
DwAJAAkACwAQABoALgBGAGQAhQClAMQA4QD4AAwBGgEsAToBRQFHATkBGQHyAMkAoAB5
AFYAPQAzADUAMgArACkAKAAnACgAJwAlACEAHAAYABgAFwAWABgAGAAXABcAFgAUABIA
EAASABIAEgASABQAFAAUABQAEQARABEAEQASABIAEgATABUAFAAUABQAFAAUABQAFQAU
ABQAEwATABUAFQAWABcAFQAVABQAEgAUABQAEwATABEAFAAUABQAFAAUABQAFAAUABQA
FAAUABYAFwAXABgAFwAWABUAFAAUABUAFgAWABgAGQAaABoAHAAdAB0AHgAhACIAJAAm
ACcAJwAoACoALQAuAC4ALwAyADUAOAA7ADoAOwA8ADsAPwBBAEEAQwBCAEQARQBHAEcA
RwBHAEgARwBIAEgASABIAEYARgBGAEYARABDAEIAQAA9ADoAOAA1ADEALwAvAC4ALQAq
ACgAJAAhAB8AHQAdAB0AHAAbABwAGQAZABgAFwAWABUAFAAVABUAFQAVABUAFAAUABQA
FQAXABUAFQAXABcAFgAWABQAFAAUABUAFQAVABQAFAARABEAEQASABMAFAAUABQAFAAU
ABQAEwARABEAEwATABUAFAAUABQAFAAUABQAEwAVABYAFwAXABYAFgAVABMAEwAWABcA
FwAYABkAGAAZABcAFwAYABkAGAAaABoAGgAbABoAGQAZABcAGAAZABoAGwAbABoAGgAX
ABcAFwAYABsAHQAeAB4AHQAdABsAGgAYABkAGQAbABwAHQAdABwAGwAbABsAHAAaABoA
GwAaABoAGQAaABsAGwAcABsAGgAaABoAGgAbABkAGQAbABsAGwAbABwAHAAdABsAGwAc
AB4AHgAeAB8AHwAfAB8AHgAcABwAHAAcAB8AIAAgACAAHgAdABwAHAAcABwAHAAdAB4A
HgAfAB8AHQAdAB0AHAAeACAAIQAhACEAIQAhACEAIQAhACIAJAAlACYAJQAkACMAIgAk
ACQAJAAkACQAJAAkACQAJgAmACYAJgAoACgAKAAoACgAKAAoACgAKgAqACoAKgAtAC4A
LwAwAA==
         </WaveFormData>
      </LeadData>
   </Waveform>
</RestingECG>
