# Supplementary material for: Detection of Left Atrial Enlargement Using a Convolutional Neural Network-Enabled Electrocardiogram
Source: Front Cardiovasc Med. 2020 Dec 17;7:609976. doi: 10.3389/fcvm.2020.609976 (PMC7773668; doi:10.3389/fcvm.2020.609976)
Supplement: Supplementary file 3 [file Data_Sheet_3.ZIP › normal2/1802017326_5194_00000003.XML]

<?xml version="1.0" encoding="Windows-1252"?>
<!DOCTYPE RestingECG SYSTEM "restecg.dtd">
<RestingECG>
   <PatientDemographics>
      <PatientID>1802017326</PatientID>
      <PatientAge>88</PatientAge>
      <AgeUnits>Years</AgeUnits>
      <Gender>Male</Gender>
      <PatientLastName>liqin</PatientLastName>
   </PatientDemographics>
   <TestDemographics>
      <DataType>Resting</DataType>
      <Site>1</Site>
      <AcquisitionDevice>MAC55</AcquisitionDevice>
      <Status>Unconfirmed</Status>
      <Priority>Normal</Priority>
      <AcquisitionTime>08:53:10</AcquisitionTime>
      <AcquisitionDate>03-16-2017</AcquisitionDate>
      <CartNumber>1</CartNumber>
      <AcquisitionSoftwareVersion>009C</AcquisitionSoftwareVersion>
      <XMLSourceVersion>MAC5000 v1.0</XMLSourceVersion>
   </TestDemographics>
   <RestingECGMeasurements>
      <VentricularRate>61</VentricularRate>
      <AtrialRate>61</AtrialRate>
      <PRInterval>172</PRInterval>
      <QRSDuration>78</QRSDuration>
      <QTInterval>412</QTInterval>
      <QTCorrected>414</QTCorrected>
      <PAxis>66</PAxis>
      <RAxis>45</RAxis>
      <TAxis>52</TAxis>
      <QRSCount>10</QRSCount>
      <QOnset>222</QOnset>
      <QOffset>261</QOffset>
      <POnset>136</POnset>
      <POffset>192</POffset>
      <TOffset>428</TOffset>
      <ECGSampleBase>500</ECGSampleBase>
      <ECGSampleExponent>0</ECGSampleExponent>
   </RestingECGMeasurements>
   <Diagnosis>
      <Modality>Resting</Modality>
         <StatementCount>2</StatementCount>
         <LabelText>12SL ��ϳ���</LabelText>
      <DiagnosisStatement>
         <StmtFlag>ENDSLINE</StmtFlag>
         <StmtText>�������</StmtText>
      </DiagnosisStatement>
      <DiagnosisStatement>
         <StmtFlag>ENDSLINE</StmtFlag>
         <StmtText>���� ECG</StmtText>
      </DiagnosisStatement>
   </Diagnosis>
   <Waveform>
      <WaveformType>Rhythm</WaveformType>
      <WaveformStartTime>0</WaveformStartTime>
      <NumberofLeads>8</NumberofLeads>
      <SampleType>CONTINUOUS_SAMPLES</SampleType>
      <SampleBase>500</SampleBase>
      <SampleExponent>0</SampleExponent>
      <HighPassFilter>16</HighPassFilter>
      <LowPassFilter>150</LowPassFilter>
      <ACFilter>NONE</ACFilter>
      <LeadData>
         <LeadByteCountTotal>10000</LeadByteCountTotal>
         <LeadTimeOffset>0</LeadTimeOffset>
         <LeadSampleCountTotal>5000</LeadSampleCountTotal>
         <LeadAmplitudeUnitsPerBit>4.88</LeadAmplitudeUnitsPerBit>
         <LeadAmplitudeUnits>��V</LeadAmplitudeUnits>
         <LeadHighLimit>2147483647</LeadHighLimit>
         <LeadLowLimit>268435456</LeadLowLimit>
         <LeadID>I</LeadID>
         <LeadOffsetFirstSample>0</LeadOffsetFirstSample>
         <FirstSampleBaseline>0</FirstSampleBaseline>
         <LeadSampleSize>2</LeadSampleSize>
         <LeadOff>FALSE</LeadOff>
         <BaselineSway>FALSE</BaselineSway>
         <ExcessiveACNoise>FALSE</ExcessiveACNoise>
         <MuscleNoise>FALSE</MuscleNoise>
         <LeadDataCRC32>2792459235</LeadDataCRC32>
         <WaveFormData>
+P/4//j/+P/6//r/+v/6//j/+P/4//j/9v/2//b/9v/3//j/+f/6//j/+P/4//j/+P/4
//j/+P/2//b/9v/2//j/+P/4//j/+v/6//r/+v/6//r/+v/6//j/+P/4//j/+v/6//r/
+v/4//j/+P/4//n/+v/7//z/+v/6//r/+v/8//z//P/8////AAABAAIA///+//3//P/9
//7///8AAAIAAgACAAIAAwAEAAUABgAHAAgACQAKAAwADAAMAAwADgAQABIAFAAWABYA
FgAWABgAGgAcAB4AHwAgACEAIgAiACIAIgAiACQAJAAkACQAIwAiACEAIAAdABwAGwAa
ABgAFgAUABIADgAMAAoACAAGAAYABgAGAAMAAgABAAAA///+//3//P/6//r/+v/6//r/
+v/6//r/+v/6//r/+v/4//j/+P/4//j/+P/4//j/+P/4//j/+P/2//b/9v/2//j/+P/4
//j/9v/2//b/9v/4//j/+P/4//b/9v/2//b/9f/0//P/8v/0//b/+P/6//r/+v/6//r/
+P/4//j/+P/4//j/+P/4//b/9v/2//b/9//4//n/+v/8//z//P/8//r/+v/6//r/+v/6
//r/+v/6//r/+v/6//z//P/8//z/+//6//n/+P/6//r/+v/6//j/+P/4//j/+P/4//j/
+P/6//r/+v/6//j/+P/4//j/+P/4//j/+P/4//j/+P/4//b/9v/2//b/+P/4//j/+P/4
//j/+P/4//b/9v/2//b/9v/2//b/9v/0//T/9P/0//b/9v/2//b/9v/2//b/9v/2//b/
9v/2//j/+P/4//j/9f/0//P/8v/z//T/9f/2//T/9P/0//T/8v/y//L/8v/0//T/9P/0
//L/8v/y//L/9P/0//T/9P/y//L/8v/y//L/8v/y//L/8v/y//L/8v/0//T/9P/0//f/
+P/5//r/+v/5//j/+P/2//P/8//1//f/+P/4//f/9f/1//X/9f/2//j/+v/6//v//f/+
//7//v/9//3/AAAFAAMAAwAEAAYABgADAAMABQAFAAQAAQD8//v/+//4//f/9//3//f/
9//1//T/9P/z//P/8v/y//T/9P/0//b/9P/z//P/8v/x//H/8f/y//L/8f/x//H/8P/w
/+7/7v/w//D/8P/w//D/8v/z/+3/5v/o/+z/8P/1//b/+v8CAAkAEgAbAB8AKAA8AE8A
WABWAFAATABAADEAJgAnACgAHwAUAA4ACwACAPz//v8AAPz//v8AAP3/+//7//v/+f/5
//n/+P/3//f/9v/z//H/8f/x//P/9v/2//f/+P/4//f/9v/1//X/9f/1//b/+P/3//b/
9v/1//b/9v/0//b/9v/2//b/9v/2//X/9f/z//T/9P/0//X/9v/3//n/+P/3//b/9f/3
//X/9//4//j/+P/4//f/9//3//j/+P/6//r/+v/6//v/+//7//r//P/8//7//v/7//v/
/P/8//3//f/8//z/AAABAAAA//8BAAIAAgAEAAUABgAHAAgACAAIAAkACwAPABEAEQAT
ABQAFgAYABgAGQAbABwAHwAiACIAIwAkACQAIwAkACUAJQAkACMAIgAjACQAIwAhAB4A
HAAZABQAEwATABAADQALAAkABgAGAAYABQACAP//AgADAAMAAQD+//3//v/7//n/+f/5
//n/+f/5//n/+f/3//f/9//4//r/+P/4//j/+P/4//f/9//3//j/+P/4//r/+v/5//f/
9//3//f/+P/6//v/+//5//f/+P/4//j/+f/4//j/+v/4//j/9//3//j/+P/4//j/9v/1
//X/9f/2//f/+v/5//n/+f/5//n/9//3//f/+P/5//r/+//8//n/9//5//n/9//4//j/
+f/8//z/+//7//n/+P/4//j/+v/7//v/+//9//z//P/8//r/+f/4//f/+f/6//n/+v/5
//v/+P/2//r/+//7//n/+f/6//v/+//4//b/9v/2//n/+v/6//v//f/7//v/+v/4//r/
+v/5//v/+//8//z/+v/6//r/+P/6//v//P/8//j/+P/5//r/+v/4//j/+P/4//j/+v/6
//j/+P/3//b/9//7//r/+//5//j/+P/5//n/+f/5//n/+//5//n/+//6//n/+P/1//b/
+P/5//r/+v/7//z/+//6//n/+P/6//r/+v/6//j/+P/4//j/+v/6//r/+v/5//j/9//2
//b/9v/2//b/9//4//n/+v/6//r/+v/6//j/+P/4//j/9v/2//b/9v/4//n/+v/8//z/
+f/5//v/+//8//z/+//5//n/+f/5//j/+v/8//z//f///wAAAAABAAEAAgAGAAkABwAH
AAgACgAKAAcABwAHAAcABgADAAAA//////z/+f/5//n/+f/3//X/9P/0//f/9//2//b/
+P/4//j/+v/3//X/9P/y//P/8//z//T/9P/z//P/8//y//L/8P/w//H/8v/z//T/9P/y
//H/8//y/+z/6v/w//X/9P/4/wQADwASABsAKQA0AD4ASwBSAFgAWABSAEgAPwA4ACsA
HAAXABQACgAFAAQABgAGAAIA/v/+//7/+//7//v/9//3//f/9//2//b/9//3//X/9//3
//f/+f/3//b/9v/2//f/9//3//f/+f/5//n/+v/4//f/9v/2//X/9v/2//T/9//4//n/
+v/5//j/9v/1//b/+P/5//r/+v/6//r/+//5//n/+f/5//n/9//5//r/+v/6//r/+f/7
//v//P/8//n/+P/3//b/+//9////AAD+//7/AAAAAP7//f/9//z//f/9//z//P8DAAUA
BQAFAAMABAAEAAYACAAKAAwADgAOAA4ADwARABMAFQAVABcAGQAcAB8AIAAdAB0AHAAd
ACIAIgAjACQAJQAlACcAKQArACoAKQAoACoAKgAoACUAIwAiACAAHAAbABsAGAAVABEA
DwAMAAwACwAJAAUAAQADAAMAAgD///////8BAP///f/9//3//f/7//v/+//7//v/+//7
//z/+v/4//j/+P/4//j/9//3//n/+v/6//r/+v/6//n/9//3//f/9//4//j/+f/5//f/
9//4//j/+P/5//j/+P/6//j/+P/3//f/+P/4//j/+P/6//n/+f/5//f/9//5//f/+f/5
//n/+f/3//f/9//4//b/9v/2//b/+P/3//r/+//6//r/+f/5//z//P/7//v/+f/4//j/
+P/4//n/+f/5//v/+v/6//r/+//7//v/+//6//r/+P/4//v//f/6//j/+v/7//v/+f/5
//r/+//7//n/9v/1//T/+P/6//v//f/7//n/+f/4//n//P/9//3//P/7//v/+v/6//r/
+v/4//n/+//9//7/+//6//r/+v/8//r/+v/6//j/+P/6//r/+v/6//n/+P/4//v/+f/5
//n/+P/4//n/9//3//f/9//3//X/9f/3//n/+f/5//f/+f/6//r/+v/6//f/9v/3//j/
+f/6//j/+P/4//j/+P/4//j/+P/6//r/+v/6//r/+v/6//r/+v/6//r/+//9//3//v/+
//r/+f/6//n//P/8//v/+//5//n/+f/6//z//v/+////AgAEAAUABgADAAMABgAJAAcA
BwAIAAwADAAJAAkACQAKAAoACAAGAAIAAQD9//v/+f/5//n/+f/5//j/+P/5//v/+v/6
//r/+P/4//r/+P/5//n/+P/3//n/+f/6//r/+f/5//n/+v/3//T/8//y//T/9P/0//T/
9v/1//X/9P/s/+r/8P/3//7/BAAKABMAHgAhACcAMgBEAE8AWABaAFgAUABAADEAIgAb
ABYAEQAMAAYA/f/6/wAABgAGAP7/+P/8/wEAAQADAAEA/P/7//r/+P/4//n/+f/3//n/
+f/5//v/+f/4//j/+P/6//v//P/9//v/+//7//z//P/7//r/+v/7//z//P/6//z//P/8
//z//P/8//v/+//9//7//v/+//z//P/8//3////////////9//v//f/+/wAAAAAAAP//
/v/9//3//P/9//7///8AAAEAAQABAAAAAAAAAAIAAgADAAMABAAEAAUABQAEAAQACQAJ
AAcABQAIAAoACwAOAA4ADgAOAA4AEQASABQAFwAWABcAFgAXABoAHAAeAB4AHgAfAB8A
IQAiACIAIwAkACUAJQAnACkAKQAoACcAJgAkACQAIgAfAB4AHgAdABoAGAAXABMADwAO
AA0ACwAMAAsACQAFAAEA//////7/+//7//3/AQABAP///////////f/9//3//f/7//v/
+//8//3//P/9//7//f/8//r/+f/5//r/+v/6//z//P/7//n/+//7//v//P/+///////9
//v//P/8//z/+f/4//j/+v/8//z/+//7//r/+v/6//r/+//7//z//f/9//3////9////
/////////f/9//3//v///wAAAQACAP7/+//8//v//f/+//7////+//7//f/9/////v/+
//7//v/////////9//z//P/8///////////////+//v/+v/8/////f/8//z//f/9//v/
+//8//3//f/+//z//P/8//v//P/8//3////9//3//P/6//z//P/7//n/+f/6//r/+//8
//3//P/8//3//v/+//7//v///wAA///8//v/+v/6//r//P/8//z//P/7//r/+f/7//j/
9//6//r/+//9//3//f/9//3//P/5//j/+f/6//v//P/7//n/+v/6//r//v////z/+v/6
//r/+v/6//r/+v/6//z//P/8//z/+//6//n/+P/4//j/+P/4//r/+v/6//r/+P/4//j/
+P/6//r/+v/7//n/+f/6//r/+f/5//v/+//6//r/+f/5//n/+f/5//r//v8AAAAAAQAD
AAQABAAEAAEAAQAEAAcABwAHAAgADAAMAAkACQAJAAkACAAFAAIAAQABAP7//f/7//v/
+//7//n/+P/4//n/9//2//b/9v/3//j/+//6//f/9//2//X/9//3//j/+P/1//X/9f/2
//b/9P/0//T/9v/2//b/9v/4//v/8//q//D/9P/y//H/9v/4/wAACwAQABcAIwAuADgA
RQBSAFYAVgBUAEoAPQAwACsAJgAfABQADAAPABYAEAACAAIAAAD8/wAABwAJAAEA9f/0
//X/9v/2//b/9//3//X/9f/1//X/9//5//j/+P/4//f/9//3//f/9v/1//T/9P/1//X/
9f/2//X/9v/2//T/+P/4//j/+P/2//b/9f/1//X/9v/2//b/9//4//n/+//6//n/+P/3
//n/9//5//r//P/8//z/+//6//n/+f/4//n/+v/7//z//v/9//z/+v/9//7/AQACAAAA
//////7/AQABAAAAAAAFAAUAAwABAAMABAAEAAYABwAIAAkACgAOAA4ADwARABEAEwAT
ABUAFgAYABoAGgAcAB0AHQAfACAAIAAhACIAJQAlACcAKQApACgAJwAmACgAKAAmACMA
HwAeABwAGAAXABcAFAARABEADwAMAAwADAALAAgABQAEAAMAAQD9//3//f////3//f/9
//3//f/7//v/+//7//v/+//7//z//P/6//r/+v/6//r/+f/5//n/+v/6//r//P/8//v/
+f/7//v/+//8//z//f/9//v/+v/6//n/+P/4//j/+f/8//z//P/7//v//v/+//7//v/9
//v/+v/5//f/9//5//f/+f/5//n/+f/7//v/+//8//v/+v/5//j/+f/3//n/+f/5//r/
+v/7//r/+v/5//n/+//6//r/+v/5//n/+P/3//r/+v/7//z/+//7//v/+//8//z/+v/6
//3////8//r/+//7//r/9//5//r/+//7//r/+P/4//j/+//8//z//f/7//n/+f/4//b/
+P/4//f/+f/5//r/+v/6//r/+v/4//j/+f/6//r/+P/4//n/+v/6//j/+P/4//r/+v/8
//z/+v/6//n/+P/4//v/+f/5//n/+P/4//n/9//3//f/9//4//f/+P/7//r/+f/4//X/
9//4//j/+P/y//X/+P/6//r/+v/6//r/+v/6//r/+f/4//f/9v/2//b/9v/2//n/+v/7
//z/+v/6//r/+v/6//r/+v/6//r/+v/6//r//P/8//z//P/5//j/9//2//f/+P/5//r/
+f/5//n/+v/4//X/9f/3//j/+v/7//v/+f/5//n/+f/6//z//v/+/wEAAwAEAAQAAgAB
AAEABAAHAAUABQAGAAsADAAKAAsACgAJAAcAAwAAAP/////8//3//f/9//3//P/5//f/
9v/4//n/+f/6//j/+P/4//r/9v/1//X/9P/0//X/9v/4//b/9f/1//X/9//4//f/+P/1
//T/8//y//L/8v/z//X/9P/y//D/8P/x//b/+v8CAAsAFgAjACkAMAA+AE0AWABaAFoA
UgBIAEEAOAAtACYAIQAeABoAEQAEAAQADAAGAPz//P/8//3/AQABAP///f/9//3//P/7
//v/+v/3//r/+//8/////P/6//n/+P/7//v/+//7//n/+f/5//r//P/7//r/+v/7//z/
/P/6//r/+v/6//r/+v/6//n/+f/5//r/+v/6//j/+P/4//n/+v/7//z//f/8//n/+v/6
//v//P/9//3//f/9//7//v/9//z/+//6//////////7//v/+/wAAAAD9//3//v/+/wIA
AwADAAQABQAFAAMAAQAEAAYABwAKAAsADAANAA4ADgAOAA8AEQAVABcAFwAZABcAGAAZ
ABgAGwAdAB4AIQAjACIAIgAiACUAJQAnACkAKQAoACcAJgAmACYAJAAhACEAIAAeABoA
FwAXABQAEQAPAA0ACgAKAAoACQAGAAMAAQABAAAA/f/9//3////9//z/+//6//n/+f/5
//n/+f/5//n/+f/6//j/9v/2//b/+P/4//f/9//1//b/9v/2//b/9v/1//P/9//3//f/
+P/4//n/+f/3//b/9v/1//T/9f/0//T/9v/0//T/8//z//X/9v/3//j/9v/1//X/9f/1
//X/9//1//P/8//z//P/9f/1//X/9v/2//b/9v/2//X/8//1//X/8//0//T/9f/2//b/
9f/1//X/9P/0//T/9v/3//f/9//1//T/9P/0//b/9//4//n/+f/4//X/9P/1//f/9P/y
//X/9//4//f/9f/2//f/9//4//b/9v/2//b/9v/1//X/9//1//X/9P/0//b/9v/1//X/
9f/2//b/+P/4//j/9v/1//X/9f/0//X/9v/4//r/9//0//P/8v/w//D/8v/y//T/9P/z
//L/9f/5//j/+f/4//b/9f/1//f/9//3//f/9v/z//L/8//0//X/9v/1//P/9P/0//T/
9P/1//b/+P/4//j/+P/3//b/9f/0//T/9P/0//T/9v/2//b/9v/0//T/9P/0//X/9v/3
//j/9f/0//P/8v/z//T/9f/2//b/9v/2//b/9//3//f/+P/7//n/+v/9//v/+v/4//X/
9v/3//j/+f/8//7/AAAAAP//AQACAAIAAgABAAEABAAFAAMAAwAEAAkACgAIAAkABgAF
AAMA///8//v/+//4//n/+f/5//n/+//5//j/+P/3//f/9v/2//b/9v/2//j/9P/z//P/
8v/z//P/8//0//T/8//z//P/9P/0//L/8v/0//T/9P/0//D/8v/z//H/8v/0//T/8P/z
//z/BAAOABkAHgAnADMAQABKAFUAVgBUAEoAPAAuACMAHAAXAA4ABwACAPr/9f/4//7/
/v8AAAAA/v/8//3//f/5//n/+v/7//z//P/5//n/+P/1//f/9//3//n/+f/4//j/+P/5
//n/+f/5//n/+f/5//r/+v/5//j/+P/5//r/+v/4//r/+v/6//r//P/8//v/+//7//z/
/P/8//z//P/8//3/+//7//v/+//8//v//v8AAP///v/9//v//f/9//7//v/+//7//v/+
//////////7/AQACAAUABgACAAEAAQAAAAUABQAEAAQABwAHAAUAAwAEAAYABwAKAA0A
DgAPABAAEQAQABAAEQAVABcAFwAZABwAHgAgACAAHwAfAB4AHwAkACQAJQAmACQAIwAk
ACUAJgAmACYAJgAlACQAIQAdAB0AHAAaABYAFAATAA8ACwALAAkABgAGAAcABwAFAAMA
BAAFAAUAAwD+//3//v/7//z//f/+////+//7//v/+//8//3//v8AAP7//P/8//z/+v/6
//n/+f/7//z//P/8//v/+v/4//X/+f/5//n/+v/6//v/+//5//n/+v/6//r/+f/4//j/
+v/4//j/9//3//r/+v/6//r/+v/5//n/+f/5//n/+//5//f/9//3//f/9//3//f/+P/5
//r/+//8//n/9//5//n/+f/6//r/+//+//7//f/9//z/+v/5//j/+v/7//v/+//5//j/
+P/4//n/+f/5//n/+v/6//j/+P/4//n/9f/y//b/9//3//X/8//0//X/9f/0//L/8v/y
//X/9v/2//f/9v/z//L/8P/w//L/8v/x//H/8f/y//L/8P/w//D/7v/v//H/8//0//L/
8v/z//T/8//w/+//7v/u/+7/8P/w//D/8P/v/+7/8P/z//H/8f/v/+7/7v/v//H/8f/x
//H/8f/v/+//8f/x//H/8f/v//H/8v/y//L/8P/v//D/8v/y//L/8v/y//L/8v/y//D/
8P/w//D/8f/y//P/9P/z//P/8//0//T/8f/x//P/8//0//T/8//z//P/8//z//b/+P/6
//r/+v/7//v/+v/7//v//P8AAAEA/////wAAAgACAP///////////v/7//j/9//3//T/
9f/1//X/9f/1//P/8v/y//X/9f/0//T/8v/y//L/9P/w/+//7//u/+7/7//w//L/8P/v
/+//7//w//D/7v/u/+//8P/x//L/8v/w/+n/6f/q/+r/6v/y//f/+v/8/wAABwASABkA
HwAsAEAATQBQAFAATgBEADYAKQAiAB8AGgAVAA4ACAADAPz//P/+//r/9P/6//7/9//1
//f/9f/z//P/8//y//T/9f/1//P/8f/x//H/8//z//L/8v/y//P/8//z//P/8v/x//D/
8P/z//P/8//0//T/9P/z//D/9P/0//T/9P/0//T/8//z//P/9P/0//T/9P/0//T/9f/0
//P/8v/x//L/8f/0//b/9P/0//T/8//z//P/9P/0//T/9P/0//T/9//3//f/9v/2//b/
+P/4//n/+f/6//r//P/7//n/+P/9//3/+//5//v//P/8//7/AQACAAMABAAEAAQABQAH
AAsADQANAA8ADgAQABIAEgASABMAEwAVABgAGAAZABoAHQAdAB8AIQAfAB4AHQAcAB4A
HgAcABkAFgAUABEADAAMAA0ACwAJAAYAAwD///7/AAD///z/+f/6//v/+//5//T/8//0
//H/8v/z//T/9f/x//H/8f/x//H/8f/x//L/9P/y//L/8v/w//D/7//v//H/8v/y//L/
8f/w/+7/6//v/+//7//w//D/8f/x/+//7//w//D/8P/x//D/8P/y//L/8v/x//H/8P/w
//D/8P/y//H/8f/x/+//7//x/+//8f/x//H/8f/v/+//7//w//L/8v/y//L/7//t/+//
7//v//D/8P/x//T/9P/z//P/8//y//L/8v/y//P/8//z//P/8v/y//L/8//z//P/8//0
//T/8v/y//H/8//w/+7/8P/x//H/7//w//L/9P/1//L/8P/w//D/8f/y//L/8//z//H/
8f/w//L/9P/0//P/8v/x//H/8P/w//D/8P/u/+7/7//w//D/8P/w//H/8v/y//D/8P/w
//D/8P/y//L/8v/y//H/8P/w//P/8f/x/+//7v/u/+//8P/x//L/8//z//H/8f/z//L/
8f/w/+3/7v/w//H/8v/0//H/8P/u/+7/7v/u//H/8v/z//T/8v/y//L/8v/w//D/8P/w
//D/8P/w//D/7v/u/+7/7v/v//D/8f/y//D/8P/w//D/8v/y//L/8//x//H/8v/y//D/
8f/0//X/+P/4//f/9//0//P/8v/y//b/+P/4//n/+f/6//r/+v/5//n//P////7///8B
AAYABAABAAEAAQADAAIA///8//v/+//4//f/9f/1//X/9f/0//T/9f/3//b/9P/z//L/
9P/0//b/9P/1//X/9P/z//H/8f/y//L/7//v/+//8P/w/+7/7v/u/+7/7v/u/+7/8v/1
/+//6v/o/+b/6P/v//j//v8CAAkAEAAbACEAKAA4AEUATgBUAFQATgBEADEAJAAhACAA
GwAUABAADQAEAPz//v/+//z/AAD+//X/9f/7//n/9v/1//T/8v/0//X/9f/z//H/8f/x
//P/8v/w/+//7v/w//H/8v/z//H/8f/x//L/8P/v/+7/7v/y//T/9f/0//P/8v/x//D/
8v/y//H/8f/y//T/9f/2//X/9P/z//P/8//z//P/8//x/+//8f/y//P/9P/1//X/8//z
//T/9P/0//T/9P/0//n/+f/5//j/9//2//f/9v/2//f/+f/6//z/+//5//j//f/9//v/
+f/6//z//f8AAP//AAABAAIABQAGAAgACwALAA0ADQAPABAAEgAUABQAEgATABMAFQAZ
ABoAHAAeACEAIQAjACUAJAAiACAAHgAgACAAHgAbABsAGgAYABQAEQARAA4ACwALAAkA
BgAGAAUAAwD///v//f/9//z/+f/3//f/+f/3//X/9f/1//X/9f/1//X/9f/1//X/9f/2
//j/9v/2//b/9v/2//X/9f/z//T/9P/0//X/9v/2//X/9v/1//T/9P/0//X/9f/z//X/
9v/2//b/8//y//L/9P/2//b/9f/1//T/9P/0//T/9v/1//X/9f/1//X/9//1//X/9f/1
//X/9f/1//X/9v/0//T/9P/0//H/7//x//H/9P/2//f/+f/4//j/9//3//n/+P/4//j/
9v/3//f/9//5//j/+P/4//n/+f/5//n/+P/4//b/9v/5//v/+P/2//r/+//7//n/+P/4
//j/9//3//b/9//4//f/+P/4//n/+f/3//f/9v/1//b/9f/z//T/9f/3//j/+P/4//j/
9v/0//X/9v/2//b/9v/3//j/+P/2//b/9v/2//b/+P/4//b/9v/1//T/9P/3//X/9f/2
//b/9//5//j/9//2//X/9v/1//b/+f/5//n/+f/3//T/9P/z//L/9v/1//b/9v/2//b/
9v/2//b/9v/2//b/9v/2//b/9P/0//T/9P/1//b/9//4//b/9v/2//b/9P/0//T/9P/2
//b/9v/2//T/9P/1//X/9v/4//n/9//1//f/9//4//j/9//3//f/+P/5//v//v////7/
/v///wIAAgACAAEA//8CAAUAAwAFAAYACgAKAAgACQAKAAsACQAFAAEA//8BAP7//f/9
//v/+//7//n/+P/4//n/+f/5//r/+//8//r//P/6//n/+//6//n/+f/4//j/9//1//b/
9//5//r/9v/2//b/9v/0//T/9P/0//X/+f/0/+7/8v/2//f/+v/+/wYAEQAYACMALQA0
AEAATQBYAF4AYABYAEoAPwA2AC0AKAAhABgAEAAJAAYABAAGAAYABAAEAAIA/////wMA
///9//3//f/8//v/+//6//f/+f/5//n/+//8//z//f/+//7//f/8//v/+//7//v//P/+
//3//P/8//v//P/8//r//v/+//7//v/9//z/+v/5//z//v///wAA///+//3//f//////
/////wEA//8BAAIAAQAAAP///f/+////AQACAAAAAAAAAAAAAQABAAEAAAABAAIABQAG
AAMAAwAEAAQACQAJAAgACAAJAAkABwAFAAYACAAJAAwADwAQABEAEgAUABQAFQAXABkA
GwAbAB0AHgAgACIAIgAiACMAIwAlACoAKgArACwALAArACwALQAvAC4ALQAsACwALAAq
ACcAJQAkACIAHgAfAB8AHAAZABQAEQANAAwADgANAAoABwAJAAkACAAFAAEAAQADAAEA
AgADAAQABQACAAEAAAD//wEAAQABAAIAAAD+//7//v8AAAAA////////AAAAAAAA///+
//z/+f///wEAAwAGAAUABQAEAAEA//8AAAAAAAABAAAAAAACAAEAAAD+//3///8AAAEA
AgABAP///v/9//////8BAP/////////////9//3//f/+/wAAAAAAAAAA///9//////8B
AAIAAgADAAIAAgABAAEAAQAAAAAAAAACAAMAAwADAAIAAAD///7/AQABAAEAAQAEAAQA
AgACAAEAAwAAAP7/AAABAAEA///9//7//////////v///wAAAQACAAIAAwACAP///v/8
//7/AAAAAP///////wAAAAACAAIAAgAAAP7///8AAAAA/v/+////AAACAAAAAAAAAP//
/v////7/AAAAAP///v8AAAMAAQABAP///v/+////AQABAAEAAQD///3//f///wAAAQAC
AAEA//8AAAAAAAAAAP///v8AAAAAAAAAAP7//v/+//7//v/+//7//v8AAAEAAQABAAQA
BAABAAEAAQABAAIAAgABAAEAAQABAAEAAgAEAAYACAAJAAsADAAKAAoACQAJAAwADwAN
AA0ADAAQABAADQAMAAsACgAIAAgABgAGAAcABAADAAMAAwABAAEA///+//7///////7/
/P/8//z//P/+//z/+//7//r/+f/5//n//P/8//v/+//7//z//P/6//z//P/8//z/+//6
//n/9//7//r/8P/w//T/+f/+/wYAFAAhACQAKQA1AEIATgBXAFoAWABUAEoAOAAlABwA
GQAWABEADAD+//f/AAAIAAYAAAACAAQABAADAAEA//8BAP////////7/AAABAAEA///9
//3//f////3//P/8//z//v///wAAAQD///////8AAAIAAQAAAAAA//8AAAAA/v8CAAIA
AgACAAIAAgABAAEA//8AAAAAAAACAAIAAgADAAEAAQABAAEAAwABAAMABAAGAAYABgAF
AAMAAwAEAAQABgAGAAYABgAGAAUABAACAAQABAAGAAYABgAHAAkACgAMAAsACQAIAA0A
DQAJAA==
         </WaveFormData>
      </LeadData>
      <LeadData>
         <LeadByteCountTotal>10000</LeadByteCountTotal>
         <LeadTimeOffset>0</LeadTimeOffset>
         <LeadSampleCountTotal>5000</LeadSampleCountTotal>
         <LeadAmplitudeUnitsPerBit>4.88</LeadAmplitudeUnitsPerBit>
         <LeadAmplitudeUnits>��V</LeadAmplitudeUnits>
         <LeadHighLimit>2147483647</LeadHighLimit>
         <LeadLowLimit>268435456</LeadLowLimit>
         <LeadID>II</LeadID>
         <LeadOffsetFirstSample>0</LeadOffsetFirstSample>
         <FirstSampleBaseline>0</FirstSampleBaseline>
         <LeadSampleSize>2</LeadSampleSize>
         <LeadOff>FALSE</LeadOff>
         <BaselineSway>FALSE</BaselineSway>
         <ExcessiveACNoise>FALSE</ExcessiveACNoise>
         <MuscleNoise>FALSE</MuscleNoise>
         <LeadDataCRC32>2615528277</LeadDataCRC32>
         <WaveFormData>
9P/0//T/9P/y//D/7v/s/+7/7v/u/+7/8P/w//D/8P/w//D/8P/w//D/8P/w//D/7//u
/+3/7P/t/+7/7//w//D/8P/w//D/8P/w//D/8P/u/+7/7v/u//D/8P/w//D/8v/y//L/
8v/y//L/8v/y//L/8v/y//L/8v/y//L/8v/z//T/9f/2//j/+P/4//j/+v/6//r/+v/4
//j/+P/4//v//P/9//7///8AAAEAAgADAAQABQAGAAkACgALAAwADwAQABEAEgAVABYA
FwAYABkAGgAbABwAHQAeAB8AIAAjACQAJQAmACYAJgAmACYAJQAkACMAIgAfAB4AHQAc
ABoAGAAWABQAEgAQAA4ADAAKAAgABgAEAAMAAgABAAAA/f/8//v/+v/5//j/9//2//b/
9v/2//b/9f/0//P/8v/y//L/8v/y//T/9P/0//T/8v/y//L/8v/y//L/8v/y//L/8v/y
//L/8v/y//L/8v/0//T/9P/0//T/9P/0//T/8//y//H/8P/x//L/8//0//b/9v/2//b/
9v/2//b/9v/2//b/9v/2//b/9v/2//b/+P/4//j/+P/4//j/+P/4//b/9v/2//b/+P/4
//j/+P/2//b/9v/2//b/9v/2//b/9v/2//b/9v/0//T/9P/0//T/9P/0//T/9P/0//T/
9P/0//T/9P/0//T/9P/0//T/8v/y//L/8v/y//L/8v/y//L/8v/y//L/9P/0//T/9P/0
//T/9P/0//P/8v/x//D/8P/w//D/8P/w//D/8P/w//D/8P/w//D/8v/y//L/8v/w//D/
8P/w//L/8v/y//L/8P/w//D/8P/w//D/8P/w/+7/7v/u/+7/7v/u/+7/7v/u/+7/7v/u
/+7/7v/u/+7/7v/u/+7/7v/u/+7/7v/u/+7/7v/u/+7/7P/s/+z/7P/u/+7/7v/u/+//
8P/x//L/9v/5//n/+v/7//z//P///wAAAAAAAAAAAAABAAEAAwADAAYACgAOAAwADAAM
AAkACAAHAAYABgAIAAgACAAHAAcABwAEAAIAAAD//////f/5//n/+f/5//T/9P/0//H/
8f/w/+7/7v/u/+7/7v/u/+z/7P/t/+3/7P/s/+z/7P/r/+v/7P/s/+v/6//r/+v/7P/s
/+z/7P/q/+r/6//r/+f/6//p/+b/5v/k/+L/5v/v//H/9P/7//7/BwATABwAKQA+AFEA
UwBOAEoATABPAFMAUwBGADQAIgAPAP7/9v/4//v/AAACAAEAAQADAAEA/f/7//v/9//1
//T/8//z//X/9f/0//D/8P/x//H/8//z//T/9P/y//P/8//z//P/8//x//P/8//z//T/
9P/0//T/9P/0//P/8v/z//L/9P/0//P/8//1//X/9P/0//T/9f/2//b/9v/2//f/+f/4
//b/9f/0//b/9v/2//b/+P/5//n/+f/3//f/9//3//r/+//8//3//v/+/wAAAAAAAAEA
AQACAAIAAQAAAP//AgADAAQABQAHAAgACgALAAwAEAAQABEAEgATABQAFgAaABsAHQAe
ACAAIgAjACUAKAApACsALQAtAC0ALwAwADAAMQAyADQAMwAyADEAMAAwADEALwAtACkA
KAAmACIAIAAeABwAFwAVABQAEgAOABAADgALAAgACgAJAAcABQADAAIAAQAAAP7//f/8
//v//f/9//z/+//5//r/+v/5//j/+P/5//v/+v/5//j/9//1//X/9f/0//T/9f/3//j/
9v/2//f/9//2//b/9//3//f/9//4//j/9//3//f/9//3//b/9v/3//f/9//3//j/+P/2
//X/9f/2//f/+P/7//r/+f/3//b/+P/4//j/+f/7//r/+v/8//r/9//3//f/+f/7//v/
+f/6//r/+f/3//r/+v/7//3/+//6//r/+v/7//v/+v/6//n/+f/5//n/+P/3//f/+P/6
//r/+f/5//f/9//3//f/9//3//f/9//5//f/9//3//j/9//2//X/+P/4//n/+v/4//j/
+P/4//b/9v/3//f/+P/4//j/+P/3//f/9//3//f/9//3//f/9//3//f/9//3//f/9f/4
//b/9v/2//b/9//4//j/+f/5//n/+f/5//f/9//3//f/9f/1//X/9P/1//f/+P/5//j/
9//3//b/9P/2//j/9v/2//b/9v/2//b/9v/2//b/9v/2//b/9P/0//T/9P/0//T/9P/0
//b/9v/2//b/9P/0//T/9P/1//b/9//4//j/+P/4//j/+P/4//j/+P/7////AAACAAMA
BAAEAAcACgAKAAoACgAHAAcABgAHAAcACgAOABIAEgASABIADwAOAA0ADAAMAAwADAAM
AAsACwALAAgABgAEAAMAAwABAP///////////P/8//z/+f/3//b/9P/0//T/9P/0//T/
9P/0//X/9f/y//L/8v/y/+//7//w//D/8P/x//L/8//w//D/8P/w/+7/7v/v/+//7//v
/+3/7v/u/+7/7P/u//H/9f/2//v/AgALABcAHgApADoATQBRAEoARgBIAEsAUQBRAEgA
NgAgAA8AAAD4//j//f/+/wAAAQADAAEAAQD///3/+//7//n/+P/3//f/+f/5//j/9v/2
//f/9//3//f/+P/4//j/+f/5//n/9//3//X/9//1//X/9v/2//b/9v/2//b/9v/2//j/
+P/4//j/9//3//n/+f/4//j/9v/3//j/+P/5//r//P////7//P/7//r//P/8//z//P/+
//////////z/+//6//n//v///wAAAQAAAAAAAgACAAAAAQABAAIAAgABAAAA//8EAAcA
CgANAA0ADAAMAAsADgASABIAEwAUABUAFgAYABoAGwAdAB4AIwAmACgAKwArACsALAAt
ACsAKwAtAC4ALgAvADAAMgA0ADQANAA0ADUANQAyAC8AKwAqACgAJAAiACAAHgAZABkA
GAAWABIAFAASAA8ADAALAAkABgADAAEAAAD///7/AAD///7//f/9//3//P/7//3//v/+
//3/+v/4//f/9//4//n/+v/7//v/+//7//r/+P/3//f/9v/4//j/+f/5//r/+v/7//v/
+f/5//r/+v/3//f/9//3//j/+P/5//v/+P/3//b/9v/6//j/9//3//j/+f/6//3//f/9
//z//P/8//z//P/9//r/+P/3//j/+//5//r/+//7//3//f/7//v//P/8//v/+f/4//j/
+f/7//r/+v/6//n/+f/4//j/+v/7//z//f/7//n/+P/4//r/+v/5//n/9//3//f/9//3
//f/9//3//X/8//z//P/9v/3//j/+f/3//b/9v/2//b/9v/2//b/+P/4//n/+f/2//b/
9v/2//X/9f/1//X/9f/1//X/9f/1//X/9f/1//X/9f/z//b/+P/4//j/+P/4//j/9//3
//f/9//3//f/9f/1//X/9f/z//P/8//y//P/9f/2//f/9//3//j/+P/2//b/+P/2//b/
9v/2//b/9v/2//b/9P/0//T/9P/y//L/8v/y//P/9P/1//b/+P/4//j/+v/9//3//v//
//7//v8BAAIAAgACAAIAAgADAAMABQAFAAoADgASABIAEgASAA8ADgAOAA4ADwAQAA4A
DgANAAsACwAIAAYABAABAAEA///9//////////r/+P/4//X/9f/0//L/8v/y//P/9P/1
//T/8//z//L/8P/y//L/8v/x//P/9P/0//P/8P/v/+7/7P/q/+r/6v/o/+v/7f/u/+//
8//z/+7/6v/m/+T/6P/v//P/8v/z//j/AwAPABgAJQA4AE0AVQBQAEoAUABbAFsAVQBQ
AEIALgAZAAAA7P/o/+//9v/8//3//f///////f/9//v/9//1//T/8//y//P/8v/w/+//
8P/y//P/8//z//T/9P/y//P/8//z//P/8//x//P/8f/x//L/8v/y//L/8v/y//D/8P/y
//L/9P/0//P/8//z//P/8v/y//D/8f/y//L/8//0//b/+f/5//j/+P/4//b/9v/2//b/
9P/1//X/9f/4//n/+v/7//v/+//7//v/+//6//v/+v/8//3//f/+/wEAAQABAAEAAwAD
AAMAAwADAAQABgAHAAgADAAMAA0AEAARABIAFAAUABUAFwAYABgAGgAbAB0AHgAfACEA
IwAjACMAJQAmACgAKQAqACwAKgAqACoAKgApACkAJgAjACEAIAAeABoAHAAaABgAEwAR
ABAADgAKAAwACgAHAAQAAgABAP///f/+//7//v/+//7//f/8//v/+f/5//j/9//1//b/
9v/1//b/9v/3//n/+P/3//b/9f/3//f/9//2//X/9f/2//b/9v/2//f/9//2//b/9//3
//f/9//4//j/+f/5//n/+f/3//b/9v/3//f/9//3//j//P/6//n/+f/3//f/9//5//v/
+//6//r/+P/4//j/+f/5//j/+P/6//r/9//3//f/+f/7//v/+f/5//r/+v/5//n/+P/4
//n/+//6//r/+v/5//n/+P/4//n/+f/5//n/+P/3//f/+P/6//r/+f/5//v/+//7//v/
+P/3//b/9f/2//X/9v/3//n/+f/5//n/+f/4//j/+P/4//j/+P/4//b/9v/3//f/+P/4
//j/+P/4//n/+v/7//r/+f/4//f/+f/5//n/+f/5//n/9//6//n/+P/3//b/9v/2//X/
9f/2//f/+P/5//n/+f/5//n/9//3//f/9v/2//f/9//3//n/+f/6//r/+P/4//j/+v/6
//r/+v/5//j/9//2//j/+P/4//j/9v/2//b/9v/0//T/9P/0//b/9v/2//b/9v/2//b/
9v/4//j/+P/6//3//f/+////AgACAAUABgAIAAgACAAIAAcABwAJAAkADAAQABQAFAAW
ABYAEwASABEAEAAQABAADgAOAA0ACwAMAAoACQAIAAUABQADAAEAAwADAAMA/v/9//z/
+P/3//j/9v/2//b/9f/0//P/8P/z//X/9v/2//T/9P/0//P/8//0//T/8//x//H/8f/w
//D/8P/w/+7/7v/v/+//7//x/+//7v/u//D/8P/s/+v/7f/0//3/BAAJABMAIgAvADoA
SwBZAFYATgBQAFEAVQBZAFQAQAAoABEAAAAAAAgABwACAAQABQABAAEABQAFAP//+//5
//f/9v/1//X/9//3//b/9P/0//X/9f/z//P/9P/0//L/8//z//P/8v/z//L/9f/z//P/
9P/0//T/9P/0//T/8v/y//T/9P/0//T/8//z//X/9f/0//T/9P/1//b/9v/2//b/9//5
//v/+v/6//r/+f/4//f/9v/3//n/+v/7//n/+f/5//n//f/9//3//f8AAAAAAgACAAAA
AQABAAIABAAFAAYABwAIAAcABgAFAAkACgAMAA0ADgASABIAEwAUABUAFgAYABwAHQAf
ACAAIAAiACMAJQAmACcAKQArAC0ALQAvADAAMgAzADQANgA0ADQANAA0ADMAMwAwAC0A
LAAsACsAKAAnACQAIQAbABsAGgAYABQAEgAQAA0ACgAKAAkABwAFAAYABgAGAAYAAwAB
AP///f/7//v/+v/5//v//P/8//v/+//6//r/+//7//v/+//7//r/+f/4//b/9v/3//n/
+v/4//j/+f/5//j/+P/5//n/+P/3//f/9v/3//f/9//3//n/+P/4//n/+f/5//n/+v/6
//j/9//3//f/9//3//n/+f/5//j/+P/4//j/+P/5//n/+P/4//r/+v/3//f/9//5//v/
+//5//v//P/8//v/+//6//r/+//5//j/+P/4//r/+//7//z/+//7//v/+//8//v/+//8
//r/+v/5//n/+f/5//n/+f/3//f/9//3//n/9//3//f/9//3//f/9//5//j/+P/4//b/
9v/2//b/9v/2//f/9//4//j/+P/4//X/9f/1//X/9//3//f/9//1//X/9f/1//X/9f/z
//b/9//4//n/+v/4//j/9//3//f/9//3//f/9//3//f/9//3//f/9//2//T/9f/1//X/
9f/1//b/9v/0//L/9P/1//b/9//4//b/9v/2//b/9P/0//T/9P/0//T/9P/0//X/9v/3
//j/9v/2//b/9v/2//b/9v/2//j/+P/4//j/9v/2//b/9v/0//T/9P/0//b/+P/6//z/
/P//////AAABAAIAAgAFAAcACAAJAAoACQAJAAgACQALAA4AEgAWABQAFAAUABEAEAAP
AA4ADgAMAAwADAALAAsACwAIAAYABAADAAMAAQD///////////z//P/8//n/9//2//T/
9P/0//T/9P/0//T/9P/1//X/8//y//H/8P/w//H/8//0//P/8//z//P/8v/y//L/8v/w
//D/8f/x//P/8//v/+z/7v/y/+7/7P/v//H/9v///wQACwAVACAALQBAAFMAWQBSAEwA
SgBNAFcAWQBIADYAJgARAP7/+P/6////AgACAAMABQAFAAUABwADAP///f/7//r/+f/3
//n/+f/4//j/+P/5//n/9//3//j/+P/4//n/+f/5//f/9//1//f/9//3//j/+P/4//j/
+P/4//j/+P/6//r/+P/4//f/9//5//n/+P/4//j/+f/6//r/+P/4//n/+//7//r/+v/6
//v//P/9//7//P/9//3//f/9//3//f/9////////////AgACAAQABAACAAMAAwAEAAYA
BwAIAAkACgAJAAgABwAKAAwADwARABIAFgAWABcAFgAXABgAGgAcAB0AHwAgACQAJgAn
ACkAKAApACsALQAvAC8AMQAyADIAMwA0ADYANAA0ADQANAA1ADUAMgAvAC8ALgAsACgA
KAAmACQAHwAbABoAGAAUABIAEAANAAoACwALAAoACQAGAAQAAgAAAAAA///+//3//v//
//////8BAAIAAgABAP7//P/7//v/+//7//v/+//7//v/+//6//n/+f/6//r/+v/6//v/
+//6//r/+//7//3//f/+//7/+//7//v/+//7//r/+v/7//3//f/9//7//v/8//v/+//7
//v/+//9///////+//7//P/8//z//f/9//z//P/+/wAA/f/9//3/+//9//3/+//9//7/
/v/9//3//P/8//3//P/6//n/+P/7//v/+v/6//v/+//7//v/+//7//z//v/8//z/+//7
//v/+//7//v/+f/5//n/+f/7//n/+f/5//v/+//7//v/+f/4//j/+P/2//b/9v/2//f/
+P/6//v//P/8//z//P/6//n/+P/3//f/9//3//f/9f/1//X/9f/2//f/9v/6//r/+v/6
//r/+P/4//f/9//0//P/8v/x//P/9f/3//n/9//3//f/9v/2//f/9//3//n/+f/6//r/
+v/4//r/+P/4//j/+P/4//j/+P/4//j/+P/4//j/+P/4//j/+P/4//j/+P/4//v//P/9
//7/+v/4//b/9P/1//b/9//4//v//P/9//7//v8BAAEAAgADAAQABAAHAAYABgAGAAYA
CAAJAAkACwANABAAFAAYABYAFgAWABMAEAAPAA4ADgAQABAAEAAPAAsACwAIAAYABAAD
AAMAAQABAAEAAQABAPz//P/8//n/+//6//j/+P/1//T/8//y//L/8v/z//P/9P/0//T/
9P/x//H/8v/y//L/8//0//X/8f/w/+//7v/v//D/8v/z//n/9f/x/+7/7P/q/+r/7P/x
//X/+v/7/wQAEQAbACgAPwBSAFkAVwBQAEwAVABdAF8AVwBIADAAGgAFAPL/7v/0//n/
/P/+////AQABAAMAAwD9//v/+f/3//b/9f/3//n/+f/4//T/9P/1//X/9f/1//b/9v/4
//n/+f/5//f/9//1//f/+f/5//r/+v/3//b/9f/0//f/+P/7//z/+v/6//n/+f/4//f/
9f/0//f/+f/7//z/+v/6//v//f/9//z//P/8//r/+v/6//r//P/9//3//f/9//3//f/9
//3//f/9//3///8AAAMABAACAAMAAwAEAAMAAwADAAMABQAFAAUABQAHAAgACgALAA0A
EgATABUAGAAZABoAHAAeAB8AIQAiACEAIgAiACMAJAAlACcAKQAnACcAKQAqACcAJwAn
ACgAKQAqACsALAApACkAJgAjACEAIAAeABoAHAAaABgAEwAPAA4ADAAIAAwADAALAAoA
CAAHAAUAAwADAAIAAQAAAP///f/7//n//P/9//3//f///wAAAAD///r/+P/3//f/+P/5
//r/+//5//n/+f/4//f/9//4//j/+P/4//n/+f/6//z///8BAAAA//////7/+//7//v/
+//8//z//f////7//f/8//z//v/8//v/+//9//3//f////7//f/7//r/+//8//3////9
//z//P/+//7/+//7//v/+v/7//r/9//6//z//f/9//3//P/8//3/+//6//r/+v/7//v/
+v/6//v/+//7//v//P/7//v//P/6//r/+f/5//n/+f/5//n/+//7//v/+//7//n/+f/5
//v/+//7//v/+//6//r/+v/4//j/+P/4//r/+v/7//v/+P/4//j/+P/5//n/+f/5//n/
+f/5//n/+//7//v/+//5//n/9//6//j/+P/4//j/+v/6//n/+f/7//v/+//7//n/+f/5
//n/+f/5//n/+P/6//v/+//7//n/+f/6//r/+v/8//r/+v/6//r/+v/7//z//f/+//3/
/P/7//r/+//8//3//v8AAAMAAwAEAAUABgAGAAkACgAKAAoACgAMAA0ADQAPAA8AEgAW
ABoAGgAaABoAFwAYABcAFgAWABUAFAATABEAEQARAA4ADAAKAAkACQAHAAUABQAFAAUA
AAAAAAAA/f/9//z/+v/6//j/+P/4//j/+P/4//n/+f/4//j/+P/4//X/9f/2//b/9f/1
//X/9f/2//b/9v/2//T/9P/1//X/8//z//X/8v/w/+7/7v/y//n//f8AAAUAEAAZACEA
LAA/AFQAYQBfAFgAWgBgAGMAaQBlAFQAPgAsABcACAAGAAQAAwAGAAgACQALAAkABwAF
AAMA//////3//P/7//3///////7/+//6//r/+f/7//v//P/8//z//f/9//3/+//7//n/
+//9//3//v/+//z//P/8//z//P/8//7//v/+//7//f/9//3//f/8//z//P/9//7//v/+
//7///8BAAEAAAAAAAAAAAAAAAAAAAAAAAEAAQABAAEAAQABAAEABQAFAAUABQAGAAYA
CAAIAAgACQAJAAoACQAJAAkACQAMAA0ADgAPABEAEgAUABUAFAAYABgAGQAcAB0AHgAg
ACIAIwAlACYAKAAqACsALQAwADEAMwA1ADUANQA3ADgANgA3ADgAOgA4ADgAOAA4ADcA
NwA0ADEALwAuACwAKAApACgAJwAjACAAHgAbABYAGAAWABMAEAAOAA0ACwAJAAkACAAH
AAYABgAFAAQAAwADAAMAAgABAP//AAAAAP///v/+////AQABAAEAAQABAP////////7/
/f/9//7//v8AAAAAAQABAP///v/+//3//f/9//7//v/9//3//f/9//7//v///wEA////
////AAACAAAA/////////////wEAAQABAAAAAAAAAAAAAAABAAMAAgACAAQAAgD/////
//8BAAMAAwABAAEAAgACAAEAAgACAAMABQADAAIAAgACAAEAAQAAAAAAAgADAAQABQAE
AAMAAwAEAAQABAADAAMAAQABAAEAAQABAAEAAQABAAIAAQACAAMAAwADAAMAAwABAAAA
AAAAAAEAAgADAAQAAwACAAIAAQACAAIAAgACAAMAAwADAAMAAQABAAEAAQADAAMAAwAD
AAEAAQD//wIAAgACAAIAAgACAAIAAQABAAMAAwADAAMAAQABAAEAAQADAAMAAwACAAAA
AQABAAEA/////wAAAAACAAAAAAD+//7//v/+////AAABAAIAAgACAAIAAgAAAAAAAAAA
AAIAAgACAAIAAQAAAP///v8AAAAAAAAAAAAAAAAAAAAAAQACAAMABgAJAAkACgALAA4A
DgARABIAEAAQABAAEAARABEAEwATABYAGgAeAB4AHAAcABkAGAAZABgAGAAYABgAGAAX
ABUAFwAUABIAEAANAA0ACwAJAAcABwAHAAIAAgACAP////8AAP7//v/+//z//P/8//r/
+P/5//n/+P/6//r/+v/5//f/+P/4//f/9v/1//T/8v/z//T/9f/0//L/8//z//P/8//1
//T/8v/w//D/8P/1//v//v8BAAgAEQAdACgAMwBEAFUAXQBYAFIAVABZAF8AXwBUAEIA
LgAXAAYAAgACAAMABgAKAAkACQAJAAkABQADAAMAAQD///7//f/7//3//f/8//z//P/9
//3/+//7//z//P/8//3//f/9//r/+f/2//f/9//3//j/+P/7//z//f/+//z//P/+//7/
/v/+//3//f///////v/+//7///8AAAAA///+//7///////7//v/+////AAABAAIAAAAB
AAEAAQABAAEAAQABAAMAAwADAAMAAgACAAQABAAEAAUABQAGAAcABwAHAAcACQAJAAkA
CQAMAA4AEQATABIAFgAWABcAGAAZABoAHAAgACEAIwAkACQAJgAnACkAKAApACsALQAu
AC8AMgA0ADQANQA2ADgANgA2ADYANgA1ADUAMgAvAC8ALgAsACgAKAAmACQAHwAbABoA
GAAUABIAEAANAAoACgAJAAcABQAFAAQAAwACAAIAAQAAAP///v/9//v/+f/7//z//P/7
//v/+v/6//v/+f/5//n/+f/7//v/+//6//f/9//4//j/+v/6//v/+//5//j/+P/3//n/
+f/6//r/9//3//f/9//3//b/9v/3//n/+f/5//r/+v/4//f/9//5//n/+f/7//n/+f/4
//j/+v/6//r/+//5//j/+P/6//r/9//3//f/+v/9//7//f/9//7//v/9//3//P/8//3/
/f/8//z//P/7//v/+v/6//3//f/9//3//P/7//v//P/6//r/+f/5//n/+f/5//n/+f/5
//n/+f/3//X/9f/1//n/+f/5//n/9//2//b/9v/2//b/9v/2//b/9v/3//f/+P/4//j/
+P/3//f/9//3//X/9f/1//X/9//3//f/9//1//X/8//2//T/9P/0//T/9v/2//X/9f/1
//X/9f/1//X/9f/1//X/8//z//P/8v/0//X/9f/1//P/8//0//T/9P/w//D/8f/y//P/
9P/0//T/9P/0//L/8v/y//L/8v/y//L/8v/w//D/8P/w//D/8P/w//D/7v/u/+7/7v/v
//D/8f/y//L/8v/0//f/9//4//n/+v/6//3//v/+////AAABAAMAAQADAAMABgAIAAwA
DAAMAAwACQAIAAcABgAGAAYABgAGAAUAAwADAAIAAAD+//3////9//v/+//6//n/8//y
//L/7//v/+7/7P/s/+z/7P/u/+7/7P/s/+3/7f/s/+z/7P/s/+v/6//u/+7/7f/t/+3/
7f/s/+z/6v/q/+j/6P/r/+v/6//r/+v/6v/k/+T/6P/q/+3/7//y//f//P8DAA0AGAAj
ADAAQwBNAEoARABGAEsAUQBPAEQANAAgAAsA+v/y//D/8f/2//r/+//7//v/+//5//f/
9//z//H/8P/v/+3/7//v/+7/7v/u/+//7//x//H/8v/y//L/8//z//P/7v/t/+r/6//u
/+//8f/y//D/8P/w//D/7v/u//D/8P/y//L/8f/x//H/8f/w//D/8P/x//L/8v/0//T/
9f/3//X/9P/0//T/8//y//H/8P/y//P/8//z//X/9f/1//X/9f/1//X/9f/2//b/+P/4
//j/+f/5//r/+//7//v/+//9//3//f/9////AAACAAMABgAKAAoACwALAAsACwAMAAwA
DQAPABAAFAAWABcAGQAbAB0AIAAjACIAIQAiACIAJAAlACYAKAAqACoAKgAqACcAJwAk
ACEAHwAeABwAGAAYABYAFAAPAA0ADAAKAAYABAACAP///P/9//3//P/7//r/+P/2//T/
9v/1//T/8//1//X/9P/z//H/8v/y//H/7f/s/+z/7f/u/+//8P/x//D/7//u/+z/7P/t
/+//8P/w//D/8f/x//D/8P/x//H/8f/x//L/8v/x//H/8f/x//D/7v/t/+3/7//v/+//
8P/y//D/7//v/+//7//v//H/8f/x//D/8P/w//D/8P/x//H/8P/w//L/9P/x//H/8f/v
//H/8f/v//H/8v/y//H/8f/w//D/8f/z//L/8v/y//L/8f/v/+7/8P/x//L/8//w/+//
7//w/+7/7v/t/+3/7//v/+//7//x//H/8f/x/+//7f/t/+3/7//v/+//7//x//D/8P/w
/+7/7v/u/+7/8P/w//H/8f/v/+7/7f/s/+n/6f/p/+n/6//r/+v/6//r/+v/6//r/+v/
6//p/+z/6//q/+n/6P/r/+z/7P/t/+z/6//q/+n/6f/p/+n/6f/r/+v/6//q/+r/6//r
/+v/7f/t/+7/7v/q/+j/6P/m/+b/5v/m/+j/6P/o/+j/6P/o/+j/6P/p/+z/8P/x//X/
9//5//r/+f/4//b/9P/2//b/9//3//r/+////wQABwAGAAUABAACAAIAAgACAAEAAAD/
//7//v/9//7//P/5//b/9P/z//H/7//v/+//8P/s/+3/7v/q/+n/5//k/+T/5P/k/+T/
5P/i/+L/4//j/+L/4v/i/+P/4//k/+b/5f/j/+L/4f/j/+L/4v/i/+T/4v/i/+P/4v/h
/+D/3f/a/+D/3v/a/9r/4f/l/+j/8f/8/wEACwAaACkAOABBAD8AQABGAFIAVQBPAEkA
NgAeAAoA9//i/9j/4v/t//D/8v/z//H/8f/x//H/7//v/+3/6//q/+n/6f/r/+v/6v/o
/+j/6f/p/+f/5//o/+j/6v/r/+v/6//r/+v/6f/r/+n/6f/q/+r/6v/q/+r/6v/o/+j/
6v/q/+r/6v/p/+n/6//r/+r/6v/o/+n/6v/q/+r/6v/r/+3/7f/s/+z/7P/s/+z/7P/s
/+7/7//v/+//7f/t/+3/7f/t/+3/7f/t//D/8P/y//L/8v/z//P/9P/3//f/9//3//n/
9//1/w==
         </WaveFormData>
      </LeadData>
      <LeadData>
         <LeadByteCountTotal>10000</LeadByteCountTotal>
         <LeadTimeOffset>0</LeadTimeOffset>
         <LeadSampleCountTotal>5000</LeadSampleCountTotal>
         <LeadAmplitudeUnitsPerBit>4.88</LeadAmplitudeUnitsPerBit>
         <LeadAmplitudeUnits>��V</LeadAmplitudeUnits>
         <LeadHighLimit>2147483647</LeadHighLimit>
         <LeadLowLimit>268435456</LeadLowLimit>
         <LeadID>V1</LeadID>
         <LeadOffsetFirstSample>0</LeadOffsetFirstSample>
         <FirstSampleBaseline>0</FirstSampleBaseline>
         <LeadSampleSize>2</LeadSampleSize>
         <LeadOff>FALSE</LeadOff>
         <BaselineSway>FALSE</BaselineSway>
         <ExcessiveACNoise>FALSE</ExcessiveACNoise>
         <MuscleNoise>FALSE</MuscleNoise>
         <LeadDataCRC32>4161546989</LeadDataCRC32>
         <WaveFormData>
AAAAAAAAAAACAAIAAgACAAQABAAEAAQABAAEAAQABAAGAAYABgAGAAQABAAEAAQABgAG
AAYABgAIAAgACAAIAAcABgAFAAQABQAGAAcACAAGAAYABgAGAAYABgAGAAYABgAGAAYA
BgAEAAQABAAEAAYABgAGAAYABAAEAAQABAACAAIAAgACAAIAAgACAAIAAAAAAAAAAAAC
AAIAAgACAAEAAAD///7//P/8//z//P/7//r/+f/4//X/9P/z//L/8f/w/+//7v/q/+j/
5v/k/+L/4P/e/9z/2f/Y/9f/1v/U/9L/0P/O/87/zv/O/87/zv/O/87/zv/R/9L/0//U
/9f/2v/d/+D/4v/k/+b/6P/r/+7/8f/0//b/9v/2//b/+f/6//v//P/9//7///8AAP7/
/v/+//7///8AAAEAAgAAAAAAAAAAAAIAAgACAAIAAgACAAIAAgAAAAAAAAAAAAIAAgAC
AAIAAgACAAIAAgAAAAAAAAAAAAIAAgACAAIAAAAAAAAAAAACAAIAAgACAAAAAAAAAAAA
AAAAAAAAAAAAAAAAAAAAAP///v/9//z//f/+////AAD///7//f/8//z//P/8//z//v/+
//7//v/+//7//v/+//z//P/8//z//v/+//7//v/+//7//v/+/wAAAAAAAAAA///+//3/
/P/9//7///8AAP7//v/+//7/AAAAAAAAAAACAAIAAgACAAEAAAD///7/AAAAAAAAAAD+
//7//v/+/wAAAAAAAAAAAAAAAAAAAAAAAAAAAAAAAAIAAgACAAIAAAAAAAAAAAACAAIA
AgACAAIAAgACAAIAAgACAAIAAgAEAAQABAAEAAIAAgACAAIABAAEAAQABAAEAAQABAAE
AAIAAgACAAIABAAEAAQABAACAAIAAgACAAIAAgACAAIABAAEAAQABAACAAIAAgACAAMA
BAAFAAYACAAJAAkACgALAAwADAAMAA0ADgAOABAADwAQABEAEgAWABYAEwAQAAoABgAC
AAEAAAD///v/+v/4//n/+f/6//j/+f/7//v//f///wAAAAD+//7//v///wEAAAAAAAEA
AQABAAEAAQD+//3//f///wIAAgACAAIAAgACAAMAAwAEAAQABAAEAAYABgAGAAcABQAF
AAUABQAFAAUABQAFAAcABAAEAAQACQAKAAkACwAMAAkAAgD4/+3/5f/l/+//AAAOABIA
AwDw/+v/6v/e/8X/m/9p/0z/WP9z/4f/mP+t/7//x//P/93/6P/x//f/+f/6//v/////
/wEAAgAEAAUABgAIAAYABwAIAAkACwAMAAwADAAMAAwADAAMAAwADAAMAAwADgAPAA8A
DwANAA0ADgAOABAAEAAPAA8ADwAPAA8ADwAOAA4ADgAOABAAEAAQABAADgAOAA0ADQAP
AA8ADwAPAA8ADwAPAA4ADgAOAA4ADgAQABAAEAAPAA0ADgAOAA4ADQANAA0ADQANAAsA
CwALAAsACwAKAAoACwALAAoACQAKAAkACAAIAAYABQAEAAIAAgABAP7//P/6//n/9//1
//T/8f/u/+7/7v/r/+f/5f/k/+P/4f/g/97/3P/b/9n/2P/Y/9j/2P/Z/9v/3v/g/+L/
5P/m/+r/7//x//X/+P/7//z//v8AAAIABAAGAAcACQAKAAsADAAMAAwADAANAA8AEAAQ
ABEAEQARABEADwANAA4ADgAPABIAEgATABMAEAAPAA8ADwAQABEAEQAQABAAEAAQABAA
DgAOAA4ADgAPAA8ADwAPAA8ADwAPABAAEAAQABEAEQASABEAEQARAA8ADwAQABAAEgAS
ABIAEgAQABAADwAPAA4ADgAPAA8ADwAPAA8ADgAMAAwADAAMAA4ADgAOAA4ADAAOAA4A
DAAMAAwADQANAA8ADwAPAA8ADQANAA0ADQAPAA8ADwAOAA4ADgAOAA4ADQAMAAsACwAN
AA0ADQANAAsACwALAAsADAANAA4ADwANAA0ADQANAA0ADQANAA0AEAAQABAAEAAOAA0A
DQANAA0ADgAOAA4ADgANAA0ADQAOAA4ADgAOAA4ADgANAA0ADQANAA0ADgAQABAAEAAQ
AA4ADQANAA4ADgAOAA4ADgAOAA8ADwAOAAwADAANAA0ADgAPABAAEQAQAA8ADgANAA4A
DwAQABEAEgARABAAEAAQABAAEAAQABAAEAAQABAAEAAQABAADgAOAA4ADgAPABAAEQAS
ABEAEAAPAA4AEAAQABAAEAAOAA4ADgAOAA4ADgAOAA4AEAAQABAAEAAQABEAEQASABUA
FgAWABYAFwAYABgAGgAbABwAHQAeACIAIgAfABwAFgASAA4ADQAMAAsABwAGAAUABQAE
AAQAAgADAAUABQAHAAkACgAKAAgACAAIAAkACwAKAAoACwAJAAkACQAJAAgABwAHAAkA
CgAKAAoACgAKAAoACwALAA4ADgAOAA4ADAAMAAwADQANAA0ADQANAA0ADQANAA0ADQAM
AAoACgANABIAEwAVABYAEQAKAAAA9f/x//H/9f8GABoAHgAPAPj/8f/y/+r/zf+j/3f/
Wv9e/3n/j/+i/7f/xf/P/9f/4//w//X/+////wAAAwAHAAcACQAKAA0ADQANAA4ADQAN
AA0ADQAOABAAEQASABAAEAAQABAAEAAQABAAEAASABMAEwATABEAEQASABIAEgASABEA
EQAPAA8ADwAPABIAEgASABIAEgASABIAEgAQABAADwAPABEAEQARABEAEAAPAA4ADAAM
AAwADAAMAAwADAAMAAsADQAOAA4ADgAPAA8ADwAPAA0ACwALAAsACwALAAoACgAHAAcA
BgAFAAQAAwACAAIAAAD///7//P/8//v/+P/2//T/8//x/+//7P/p/+b/5v/o/+X/4f/f
/+D/3//d/9z/2f/W/9T/0f/S/9L/0v/S/9P/1f/Y/9r/3P/e/+D/5P/p/+v/7//y//L/
8v/z//T/+P/6//z//f8BAAIAAwAEAAQABAAEAAUABwAIAAgACQAIAAcABgADAAQABgAH
AAkADAAMAA0ADQALAAkACAAHAAoACwALAAoADAAMAAwADAAKAAoACgAKAAsACwALAAsA
CQAJAAkACgAMAAwADQANAAoACQAJAAkACwALAAwADAAOAA4ADgAOAA0ADAAKAAkACQAK
AAwADQALAAsACwAKAAoACgAKAAoACgAKAAoACgAIAAoACgAIAAgACAAJAAkACQAJAAkA
CQALAAsACwALAAkACQAJAAgACAAIAAgACAAJAAoACwANAAsACwALAAsACQAJAAkACQAK
AAsADAANAAwACwAKAAkACwALAAsACwALAAoACQAIAAoACQAJAAkACwAMAAwADAALAAkA
CAAHAAoACgAKAAoACAAIAAcABwAGAAUABAAEAAcACAAJAAoACgAJAAkACgAKAAoACgAK
AAkACQAIAAYACAAIAAkACQAJAAkACQAJAAkACQAJAAkACwALAAsACwAKAAsACgAIAAgA
CAAIAAgACAAIAAgABgAGAAYABgAHAAgACQAKAAwADAAMAAwADAAMAAwADgANAA0ADgAP
ABIAEgASABMAEgASABQAFQAYABkAGgAcAB4AGwAYABQAEQAOAA4ADgAJAAMAAAD7//3/
/P/8//z//f////////8BAAIAAgACAAQABAAFAAUAAwACAAIAAQADAAMAAwACAAEAAQAD
AAQAAgACAAIAAgACAAMAAwAEAAQABAAEAAQABgAGAAcABwAJAAkACQAJAAYABQAEAAMA
BAAGAAgACQAOAA0ACQAIAAMA/v/6//P/6f/l/+n/9P8CAA4ACwAAAP3/BAAGAP//7f/L
/57/gv+J/6H/uP/L/9H/0f/X/93/5P/t//H/9f/2//v/AQABAAMABAAEAAMAAgACAAMA
BQAHAAkABwAIAAgACAAIAAgACAAIAAgACAAIAAgACAAJAAkACQAJAAkACgAKAAoACgAJ
AAkACQAJAAkACQAMAAwADAAMAAsACgAJAAgACgAKAAkACQAHAAcABwAHAAkACQAJAAgA
CAAIAAgACAAGAAYABgAFAAcACAAIAAgABwAHAAcABwAHAAUABQAFAAMAAwACAAIAAQAB
AAAA//8AAP///v/+//r/+f/4//b/+P/3//T/8v/w/+//7f/r/+j/5f/i/+L/4//h/97/
3f/a/9n/1//W/9T/0v/R/8//zv/O/87/zv/N/8//0v/U/9j/2v/c/+D/4f/j/+f/6v/v
//D/8v/0//b/+P/6//v/+//8//3//v8CAAIAAgADAAEAAgACAAMABQAFAAUAAwADAAQA
BAAFAAUABAAEAAMAAwADAAQABQAFAAUABAACAAMABAAFAAYABgAGAAYABgADAAMAAwAD
AAUABQAFAAYABQAEAAQAAwAEAAMAAwADAAEAAQACAAIAAAAAAAAAAAACAAIAAQABAP7/
/v///////////////v/+//7//v/+//z//P/8//z/+//+/////v/9//z//P/7//3//f/9
//3//f/9//3//f/7//v/+//6//v//P/9//7//P/8//z//f/9//3//f/9//3//f/9//3/
+//7//v/+//+////AAABAAAA///+//3//v/+//7//v8AAP////////3//v/+//7/AAD/
///////+//7//v/+/wAAAAD/////////////AAD+//7//v/+//////8AAAIAAQAAAP//
/v8AAAEAAQAAAP7//v//////AQABAAEAAQABAAEAAQABAP//////////AAD//wIAAgAC
AAIAAgAAAAAAAAAAAAIAAgACAAIAAAAAAAAAAAD+//7//v/+////AAABAAIAAAAAAAAA
AAABAAIAAwAGAAUABQAGAAcACAAIAAgACQAMAAwADgAPAA4ADwAQABIAFAARAA4ACgAE
AAAA///+////+//6//f/+f/4//j/+P/4//n/+P/3//v//P/8//z/+v/6//v/+//8//z/
/f/9//3//f/9//z/+f/5//v//P/9//7///8AAAAAAQABAAIAAAAAAAAAAAABAAIABAAF
AAQAAwACAAEAAwADAAMAAwAAAP7/BAAHAAYACQALAAgAAwACAPr/7//p/+P/5f/0/wYA
EAAHAPL/5//o/+L/zf+n/3X/Tv9K/2P/e/+O/6P/tf+//8f/0//g/+n/7//z//b/+//+
//3//v/+/wAAAQACAAQAAgADAAQABQAFAAYABgAGAAgACAAIAAgACAAIAAgACAAIAAkA
CQAJAAcABwAIAAgACgAKAAkACQALAAsACwALAAoACgAKAAoACgAKAAoACgAMAAwACwAL
AAkACQAJAAkACgALAAwADAAKAAoACgAKAAwADAAMAAsACQAKAAoACgAHAAcABwAHAAgA
BwAIAAkACAAHAAUABAAEAAUABQAFAAIAAQAAAAAAAAD///7//P/8//v/+P/2//T/8//x
/+//8P/t/+r/6v/o/+X/4f/f/97/3f/b/9r/2v/Y/9f/1f/S/9L/0v/S/9P/1f/Y/9r/
2v/c/97/4v/n/+n/7f/w//P/9P/2//j/+P/6//z//f8AAAIABAAGAAYABgAGAAcABwAI
AAgACQALAAsACwAJAAcACAAIAAkACgAKAAsACwAKAAkACQAJAAoACwALAAoACgAKAAoA
CgAIAAgACAAIAAgACQAKAAsACwALAAsADAAKAAoACwALAAwACwALAAsACgAJAAkACAAJ
AAoACwAMAAwADAALAAsACAAIAAkACQAKAAsADAAMAAsACgAJAAgACQAKAAsADAAIAAoA
CgAIAAgACAAJAAkACwALAAsACwAJAAkACQAJAAsACwALAAoACAAIAAgACAAIAAgACAAJ
AAkACQAJAAkACQAJAAkACQAJAAkACQAJAAkACQAJAAkACQAJAAkACQAKAAoACgAKAAgA
BwAHAAcACAAKAAsADAAKAAkACQAJAAkACAAHAAYACQAKAAoACwAKAAkACAAIAAoACgAK
AAoACgAJAAkACgAIAAgACAAIAAoACwALAAoACAAIAAkACQALAAsACwALAAkACQAJAAkA
CQAJAAkACQAOAA0ACgAKAAoACgAKAAoACgAKAAoACgAKAAoACgAKAAoACgAKAAoACgAK
AAoACgAKAAoACgAKAAoACgAKAAgACAAIAAgABgAGAAYABgAHAAgACQAKAAoACgAKAAoA
DgAPAA8AEAATABQAFAAUABIAEgARABIAFAAWABgAGgAbABoAFgASAA8ADAAJAAkABgAF
AAEAAAD9//3//P/8//7///8BAAEA//8BAAIAAgAEAAQABAAFAAUABAAEAAUAAwADAAMA
AwAEAAMAAwAFAAQABAAEAAQABAAEAAUABQAGAAYABgAGAAYABgAGAAcABwAHAAcABwAH
AAcABwAHAAcACAAIAAwADQAOABEAEQAMAAcABAD8//P/7//v//P/AgASABQABQDy/+v/
7P/m/8v/n/9v/07/VP9v/4X/mP+x/8X/zf/T/9//6P/v//X/+//+/wEAAwADAAUABgAH
AAcABwAIAAoACwAMAA0ACwAMAAwADAAOAA4ADgAOAA4ADgAOAA4ADAANAA0ADQANAA0A
DgAOAA4ADgANAA0ADwAPAA8ADwASABIAEgASABEAEAAPAA4ADwAQABAAEQAPAA8ADwAP
AA0ADQANAAwADQAOAA8AEAAOAA4ADgANAA0ADgAOAA4ACwALAAsACwANAAsACwALAAsA
CwAKAAoACQAJAAgABwAGAAUABAAEAAIAAQAAAP7//v/9//r/+P/4//f/9f/z//L/7//s
/+z/7P/p/+X/4//g/9//3f/c/9r/2P/X/9X/1f/W/9f/2P/W/9f/2f/a/93/4P/j/+j/
6f/r/+//8v/3//j/+v/8//7/AAACAAMAAwAEAAUABgAKAAoACgALAAsADAAMAA0ADAAL
AAoABwAIAAoACwANAA0ADAAMAAsADAALAAsACwAMAA0ADQAMAAwADAAMAAwADAAMAAwA
DAAJAAkACQAJAAsACwALAAwADAAMAA0ADQALAAkACAAHAAkACQAKAAoACAAIAAgACAAJ
AAoACgALAAgACAAJAAkABwAHAAcABgAIAAgACAAIAAYABgAGAAYABgAIAAgABgAGAAYA
BwAHAAcABwAHAAcABwAHAAcABwAGAAUABAACAAQABAAEAAQAAgACAAIAAwAFAAUABQAF
AAUABQAFAAUABQAFAAUABQAFAAUABQAFAAMAAwADAAMABgAGAAYABgAGAAUABQAFAAIA
AgABAAAAAQABAAIAAwAGAAYABgAGAAQABAADAAMABAAFAAYACAAHAAYABQAEAAYABQAF
AAYABAAEAAQABAAEAAUABQAEAAQABAAFAAUABQAFAAUABQAHAAcABwAHAAUABQAFAAUA
AgADAAQABAAEAAQABAAEAAQABAAEAAQABAAEAAQABAAEAAQABAACAAIAAgACAAIAAgAC
AAIABAAEAAQABAAEAAQABAAEAAQABAAEAAQACAAJAAkACgANAA4ADgAOAA0ADgAOABAA
EQASABMAFAAWABYAEwAQAAwACAAEAAMAAgABAP3//P/3//f/9v/2//f/+f/8//3//P/9
//3//P/8//z//P/9/////v/+/////v/9//z/+//7//v//P////7//v/+//7//v/+////
//8AAAAAAAAAAP///v/9//3/AAABAAIAAwABAAEAAQABAPv//v8AAAIABQAIAAkACQAE
AP3/9P/o/+P/4//n//H//v8KAAYA+//2////AgD4/+P/w/+V/3r/hP+b/6//vv/J/83/
0f/Z/+H/6P/r/+v/7//0//n//P/7//z//P/7//v/+//8//z//f/+//////8AAAAAAAD+
//7//v/+//7//v/+//7//v//////////////AAAAAAAAAAD///////////////8CAAIA
AgACAAEAAAD///7//v/+//3//f/9//3//f/9//3//f/9//z//v/+//7//v/8//z//P/7
//v//P/8//z/+//7//v/+//7//n/+f/5//n/+f/4//j/+f/5//j/9//2//X/9P/0//L/
8f/w/+7/7f/r/+f/5P/k/+P/4f/f/+D/3f/a/9r/2f/V/9D/zf/N/83/zP/M/8j/xv/F
/8P/xP/E/8T/xP/F/8f/yv/M/8z/zv/Q/9T/2f/b/9//4v/k/+T/5f/m/+r/7P/u/+//
7//w//H/8v/2//b/9v/3//n/+v/6//v/+f/5//n/9//3//j/+P/5//v//P/+/////P/7
//v/+//+///////+//z//P/8//z//v/+//7//v/7//v/+//7//v/+//7//z//P/8//3/
/f/7//n/+P/3//j/+f/7//z/+v/6//r/+v/4//j/9//3//f/+P/6//v/+P/3//b/9P/1
//b/9//4//b/9v/2//b/9P/2//b/9P/2//b/9//3//X/9f/1//X/9f/1//X/9f/1//X/
9f/0//L/8v/y//L/8//0//X/9//2//X/9P/z//X/9f/1//X/9f/1//X/9f/1//X/9f/1
//X/9f/1//X/9P/0//T/9P/2//X/9f/1//f/+P/4//j/9v/1//X/9f/2//b/9v/2//b/
9v/1//X/9f/1//X/9v/0//T/9P/0//T/8//z//T/9v/2//b/9v/0//X/9f/0//b/9v/3
//f/9//3//f/9//2//X/9P/z//T/9f/2//f/9v/z//T/9v/2//b/9v/2//b/9v/2//b/
9v/2//b/+P/4//j/+P/6//v/+//8//3//v/+//7///8AAAAAAgADAAQABQAGAAcABgAC
AP7//P/4//T/8//w/+//6//q/+j/6f/p/+r/6P/p/+v/6//t/+//8P/w//D/8P/w//H/
8f/w//D/8f/x//H/8f/x//D/7//v//H/8v/y//L/8v/y//L/8//z//T/9P/0//T/9v/2
//b/9//1//X/9f/1//f/9//3//f/9f/2//r/+v/7//z////9//z/9//u/+T/3f/Z/9v/
5//2/wAA/P/v/+T/4f/i/9T/uf+R/2f/VP9i/3n/i/+e/6//t/+9/8n/2f/k/+n/6//v
//L/8//1//X/9//4//v/+//7//z/+v/7//z//f///wAAAAAAAAAAAAAAAAAAAAAAAAAA
AAACAAMAAwADAAEAAQACAAIABAAEAAMAAwAFAAUABQAFAAUABAADAAIAAwAEAAUABgAE
AAQAAwADAAUABQAFAAUABQAFAAUABAACAAIAAgACAAQABAAEAAMAAQACAAIAAgADAAMA
AwADAAMAAQABAAEA//////7//v///////v/9//r/+f/4//j/9v/1//T/8v/y//H/7v/s
/+j/5//l/+P/5P/h/97/3v/d/9n/1P/R/9L/0f/P/87/yv/I/8f/xf/G/8b/xv/G/8f/
yf/M/87/zv/Q/9L/1v/a/93/4v/m/+n/6v/s/+7/7v/w//L/8//2//j/+v/8//z//P/8
//3//f/+//7////////////9//3//v/+////AAAAAAEAAQAAAP///////wAAAQABAAAA
AAAAAAAAAAD+//7//v/+//7///8AAAEA////////AAAAAAAAAQABAAIAAQABAAEA////
/wAAAAAAAAAAAAAAAAAAAAD/////AAAAAAEAAQABAAEAAQAAAP///v/9//z//f/+////
AAD8//7//v/8//7//v/////////////////9//3//f/9//7///8AAAAA/v/+//7//v/+
//7//v////////////////////////8BAAEAAQABAAEAAQABAAEAAQABAAEAAQACAAIA
AgACAAAA////////AAACAAMABAAEAAMAAwADAAQABAAEAAQABgAGAAUABQADAAMAAwAE
AAYABgAGAAYABQADAAIAAgADAAQABQAGAAQABQAFAAQAAgACAAMAAwAFAAUABQAFAAUA
BQAFAAUABQAFAAUABQAGAAUABgAFAAQAAwACAAQABAAEAAQABgAGAAYABgAEAAQABAAE
AAYABgAGAAYABQAEAAMAAgADAAQABQAGAAQABAAEAAQABgAGAAYACAAJAAkACgALAAwA
DAAMAA0ADgAOABAAEQASABMAFAAWABYAEwAQAAwACgAGAAUABAABAP3//P/5//v/+v/6
//r/+v/7//r/+f/9//7//v/+//7//v///////v/+///////////////+//v/+//9//7/
AAAAAAAAAAAAAAEAAQACAAAAAAAAAAAAAQACAAQABQADAAMAAwADAAMAAwADAAMABAAG
AAYABQAIAAkACQAIAAMAAAD6//H/5//l/+v/+P8IAAwA///s/+f/6P/e/8P/lf9j/0j/
VP9z/4f/mP+t/7v/w//N/9n/4v/p//H/9f/4//n//f/9////AAD///////8AAAEAAwAF
AAcABgAGAAUABAAGAAYABgAGAAYABgAGAAYABgAHAAcABwAHAAcACAAIAAYABgAFAAUA
BgAHAAgACQAJAAgABwAGAAgACAAIAAgACQAKAAoACwAKAAkACAAHAAgACQAKAAoACAAI
AAgACAAIAAgACAAHAAcACAAIAAgABwAHAAcABwAJAAcABwAHAAcABwAGAAYABQAFAAQA
AwAEAAMAAgACAP7//f/8//r//P/7//j/9v/0//P/8f/v/+z/6f/m/+b/6P/l/+H/3//c
/9v/2f/Y/9j/1v/V/9P/1P/U/9T/1P/T/9X/2P/a/9z/3v/g/+T/5f/n/+v/7v/z//T/
9v/4//z//v8AAAEAAQACAAMABAAEAAQABAAFAAUABgAGAAcABwAHAAcABQAFAAYABgAH
AAgACAAJAAkACAAHAAcABwAGAAcABwAGAAYABgAGAAYABgAGAAYABgAHAAcABwAHAAcA
BwAHAAgABgAGAAcABwAIAAcABwAHAAcABwAIAAgABgAGAAYABgAIAAgABwAHAAQABAAF
AAUABgAHAAgACAAIAAgACAAIAAcABgAFAAQAAwAGAAcABgAEAAQABQAFAAcABwAHAAcA
BQAFAAUABQAFAAUABQAEAAUABgAHAAgABwAGAAUABQAGAAcACAAJAAcABwAHAAcACQAJ
AAkACQAJAAkACQAJAAcABwAHAAcACAAIAAgACAAIAAcABwAHAAUABgAGAAYABwAHAAgA
CQAJAAgABwAGAAcACAAIAAkACQAJAAkACgAIAAgACAAIAAkACQAKAAwACgAKAAoACgAM
AA0ADQAMAAoACgALAAsACwALAAsACwANAA0ADQANAAsACwALAAsADAANABAADwAOAA0A
DAAKAAoACgAKAAsADAANAA4ADQAMAAsACgAMAAwADAAMAA4ADgAOAA4ADAAMAAwADAAO
AA4ADgAOAA4ADgAQABEAEQASABMAFAAWABYAFwAYABYAGAAZABoAHQAeACAAIAAdABoA
FgASAA4ADQAMAAsACQAIAAUABQACAAIAAgADAAcABwAHAAkACQAIAAcABgAIAAkACQAI
AAgACQAJAAkACQAJAAgABwAHAAkACgAKAAgACAAIAAgACQAJAAoACgAMAAwADAAMAAoA
CwALAAsADQANAA0ADQAMAAsACgAIAAgADAAPAA4AEQATABAACwAEAPz/8//t/+3/8/8C
ABQAGgANAPj/7f/w/+z/1f+v/4H/XP9a/3P/jf+i/7X/w//N/9X/4f/q//H/9f/3//r/
//8DAAMABQAGAAkACQAJAAoACQAJAAkACQALAAwADAAMAAoACgAKAAoADAAMAAwADAAO
AA8ADwAPAA0ADQAOAA4AEAAQAA8ADwAOAA0ADAALAA0ADgAPABAADgAOAA4ADgAOAA4A
DQANAA8ADwAPAA8ADQANAA0ADAAOAA4ADgAOAA4ADgAOAA0ACwAMAAwADAANAA0ADQAN
AA0ACwALAAsACwALAAoACgAJAAkACAAHAAYABQAEAAQABAADAAIAAAAAAP///P/6//j/
9//1//P/8v/v/+z/7P/r/+f/4v/f/9//3//e/97/3P/a/9n/1//U/9T/1P/U/9X/1//a
/9z/3v/g/+L/5v/p/+v/7//y//X/9v/4//r//v8AAAIAAwADAAQABQAGAAoACgAKAAsA
CQAKAAoACwALAAsACwAJAAsADAAMAA0ADgAOAA8ADwAMAAsACwALAA4ADwAPAA4ADAAM
AAwADAAOAA4ADgAOAAsACwALAAsACwALAAsADAAOAA4ADwAPAA4ADQANAA0ADwAPABAA
EAAOAA4ADgAOAA4ADgANAA0ADgAOAA8ADwANAA0ADQAMAA4ADgAOAA4ADgAOAA4ADgAM
AA4ADgAMAAwADAANAA0ADQANAA0ADQANAA0ADQANAAsACwALAAoADAAMAAwADAAMAAwA
DAANAA0ADQANAA0ADQANAA0ADQALAAsACwALAAsACwALAAsACwALAAsACwAKAAoACgAK
AAwACwALAAsACQAKAAoACgAMAAsACwALAA0ADgAPABAADwAOAAwACwANAA0ADQAOAAwA
DAAMAAwADAALAAsADAAKAAoACgAKAAwADQANAAwADgAOAA8ADwANAA0ADQANAAsACwAL
AAsACwALAAsACwAKAAkACgAMAAwADAAMAA4ADgAOAA4ADAAMAAwADAAMAA4ADwAPABAA
EQASABIAEwAVABcAGAAZABkAGQAZABoAHAAcABkAFwAUABEADgAMAAoACAADAAAA/f/9
//z//v/+////AQAAAP//AAAAAAMABAAFAAYABQAFAAQABAAFAAUABQAFAAUABAADAAMA
AwAEAAQABAAFAAYABwAJAAgACAAHAAYACAAIAAgACAAIAAcABgAFAAMAAwADAAMABgAH
AAcACAAIAAsAEAANAAkACAADAPj/7v/l/+P/4//t//z/DAAOAAUAAAAFAAoABgD5/+H/
tf+S/47/pf+9/8z/z//P/9P/2f/j/+z/8f/1//X/+P/7//3//f///wAAAQABAAEAAgAC
AAMABAAFAAIAAgABAAAAAgACAAIAAgACAAIAAgACAAIAAwADAAMAAQABAAIAAgACAAIA
AQABAAMAAwADAAMAAwACAAEAAAABAAIAAwAEAAQABAADAAMAAgABAAAA///////////+
//z//P/8//z//f/+/////////wAAAAAAAP3//f/9//3//f/7//v/+//5//n/+P/4//n/
+f/6/w==
         </WaveFormData>
      </LeadData>
      <LeadData>
         <LeadByteCountTotal>10000</LeadByteCountTotal>
         <LeadTimeOffset>0</LeadTimeOffset>
         <LeadSampleCountTotal>5000</LeadSampleCountTotal>
         <LeadAmplitudeUnitsPerBit>4.88</LeadAmplitudeUnitsPerBit>
         <LeadAmplitudeUnits>��V</LeadAmplitudeUnits>
         <LeadHighLimit>2147483647</LeadHighLimit>
         <LeadLowLimit>268435456</LeadLowLimit>
         <LeadID>V2</LeadID>
         <LeadOffsetFirstSample>0</LeadOffsetFirstSample>
         <FirstSampleBaseline>0</FirstSampleBaseline>
         <LeadSampleSize>2</LeadSampleSize>
         <LeadOff>FALSE</LeadOff>
         <BaselineSway>FALSE</BaselineSway>
         <ExcessiveACNoise>FALSE</ExcessiveACNoise>
         <MuscleNoise>FALSE</MuscleNoise>
         <LeadDataCRC32>4175143336</LeadDataCRC32>
         <WaveFormData>
FgAWABYAFgAYABgAGAAYABoAGgAaABoAGAAYABgAGAAZABoAGwAcABwAHAAcABwAHAAc
ABwAHAAeAB4AHgAeAB4AHgAeAB4AIAAgACAAIAAgACAAIAAgACIAIgAiACIAIgAiACIA
IgAkACQAJAAkACcAKAApACoAKgAqACoAKgAsACwALAAsAC4ALgAuAC4AMAAwADAAMAAx
ADIAMwA0ADYANgA2ADYANwA4ADkAOgA9AD4APwBAAEAAQABAAEAAQwBEAEUARgBEAEQA
RABEAEQARABEAEQARABEAEQARABDAEIAQQBAAEIAQgBCAEIAQQBAAD8APgA7ADoAOQA4
ADcANgA1ADQAMAAuACwAKgAoACgAKAAoACYAJAAiACAAHQAcABsAGgAYABgAGAAYABYA
FgAWABYAFAAUABQAFAATABIAEQAQAA4ADgAOAA4ADgAOAA4ADgAMAAwADAAMAAwADAAM
AAwADAAMAAwADAAMAAwADAAMAA4ADgAOAA4ACwAKAAkACAAKAAoACgAKAAgACAAIAAgA
CAAIAAgACAAKAAoACgAKAAkACAAHAAYABwAIAAkACgAJAAgABwAGAAYABgAGAAYABgAG
AAYABgAEAAQABAAEAAQABAAEAAQABAAEAAQABAAEAAQABAAEAAQABAAEAAQAAwACAAEA
AAACAAIAAgACAAEAAAD///7//v/+//7//v8AAAAAAAAAAP///v/9//z//v/+//7//v/8
//z//P/8//z//P/8//z//P/8//z//P/8//z//P/8//7//v/+//7//v/+//7//v/+//7/
/v/+//7//v/+//7//P/8//z//P/9//7///8AAP///v/9//z//P/8//z//P/+//7//v/+
//3//P/7//r/+//8//3//v/8//z//P/8//z//P/8//z//v/+//7//v/+//7//v/+/wAA
AAAAAAAAAgACAAIAAgADAAQABAAEAAIAAgACAAIAAgACAAIAAgAHAAcACAAIAAQAAAD9
//r/+v/6//n/+f/3//n/+f/5//r/+v/8//v//f/9//3//f/7//n/+P/2//X/8//z//P/
8//z//P/8v/v/+//7//w//P/8//z//T/8v/y//L/8v/w//D/8P/w//P/8//x//H/7//u
/+//7v/u/+7/7v/u/+//7P/q/+r/6v/o/+r/8v/8//7//P/1/+//7f/y/wAAJwBdAIkA
mgCOAHsAbABOAAoAwv+d/5n/m/+a/5P/k/+e/7D/vf/D/8n/0v/Z/9v/3P/c/9v/2f/a
/9v/3f/g/+D/3v/e/9v/2//a/9r/2//d/93/3P/e/97/3P/c/9z/3f/c/9v/3f/d/93/
3f/c/9z/3P/b/9v/3P/d/97/3f/d/97/3f/b/9v/2//c/9//3f/d/93/3f/e/97/3f/d
/+D/4P/g/+L/4v/j/+T/5P/k/+T/5P/m/+j/6f/p/+r/6//q/+n/6//r/+3/7v/v/+//
8P/x//H/8f/z//X/9v/3//r//f/+//7///8BAAAAAgAEAAYABwAHAAcACQAIAAoADAAN
AA8AEAAQABAAEgASABEAEQASABMAEwATABUAFQAVABQAEwASABAADAAMAAwACwAJAAYA
BAACAAEA/v/9//v/+v/4//f/9P/y/+//7//v/+3/6//p/+f/5//m/+P/4v/h/+H/3//e
/93/3//f/93/3P/a/9r/2v/a/9v/2//b/9v/2f/Z/9n/2f/a/9z/3P/d/9v/2//b/9r/
2f/Z/9r/2v/b/9z/3f/e/9z/3P/c/9z/3v/e/97/3//e/97/3v/c/9v/2//c/9z/3v/f
/9//3//c/9z/3P/d/9//3v/d/9z/3v/g/+D/4P/d/93/3f/d/93/3v/e/9//4P/g/9//
3v/c/9z/3P/c/93/3v/f/+D/3//e/9v/2v/c/9z/3P/d/9z/2//a/9n/1//X/9f/2P/Y
/9j/2P/Y/9j/1v/W/9X/1v/X/9n/2v/a/9n/2P/Y/9j/1//W/9b/2P/Z/9r/2v/Y/9j/
2P/X/9n/2f/Z/9n/1v/W/9b/1v/Y/9j/2f/Z/9v/2v/Z/9n/1//X/9f/1//Z/9n/2f/Z
/9f/1//X/9f/2f/Z/9n/2f/Z/9n/2f/Z/9b/1v/X/9f/2P/Z/9r/2//Z/9n/2f/Z/9r/
2v/a/9n/3f/d/9r/2v/a/9r/2v/c/9z/3P/c/9z/3P/c/9z/2v/a/9r/2v/b/9z/3f/e
/9z/3P/c/9z/3v/e/97/3v/c/9z/3P/c/9z/3P/c/9z/3f/e/9//4P/g/+D/4P/g/+P/
5P/k/+T/5P/k/+T/5P/k/+T/5P/k/+n/6f/q/+r/5//k/+L/4P/g/+D/3//f/93/3//f
/9//4//k/+f/5//l/+X/5f/l/+L/4f/h/+D/4f/f/9//3//d/93/3f/c/9n/2f/Z/9r/
3f/d/93/3v/e/97/3v/e/+D/4P/g/+D/3//f/93/3f/c/9z/3v/e/97/3v/e/97/2//a
/9j/2P/Y/9j/3P/k/+r/6v/q/+f/4//n/+7/+P8dAFcAhwCWAIoAeQByAFoAGgDQ/63/
qf+h/5b/jf+P/5r/rv+9/8X/z//a/93/3//g/+D/4f/j/+T/5f/n/+j/6P/m/+b/5P/l
/+X/5v/n/+n/6f/o/+b/5v/k/+T/5f/n/+f/5//p/+n/6f/p/+j/6P/o/+f/5//o/+n/
6v/p/+n/6v/p/+v/6//r/+z/8f/v/+//7//u/+7/7f/r/+z/8P/x//L/8f/w//D/8P/y
//L/8v/y//D/8v/z//P/8//1//X/9f/2//f/+v/8//v/+//8//3//f/9////AQACAAMA
BgAJAAgACAAJAAsADgAQABIAFAATABMAEwAVABYAGAAaABsAGwAcABwAHAAfACAAIAAh
ACMAJQAmACcAJQAlACUAJAAkACQAIwAgAB4AHgAdABsAGgAYABYAFQAUABMAEQAQAAwA
CQAEAAAA/f/9//3/+//6//n/+P/5//j/9f/0//P/8v/x//H/8f/w/+//7P/q/+r/6v/q
/+r/7f/t/+3/7f/p/+n/6f/p/+z/7v/u/+//7f/t/+3/7P/r/+v/7P/s/+7/7v/u/+7/
7P/s/+z/7P/u/+7/7v/v/+7/7v/u/+z/7f/t/+7/7v/w//H/8f/x/+//7v/t/+3/7//u
/+3/7P/q/+z/7P/s/+v/6//r/+v/6//s/+z/7f/u/+7/7f/s/+z/7P/s/+z/7P/s/+z/
7P/s/+z/6v/q/+z/7P/s/+3/7P/r/+r/6f/q/+v/7P/u/+3/7P/r/+r/7P/q/+r/6f/q
/+v/7f/u/+z/6//q/+r/6//r/+v/7P/s/+v/6v/o/+r/6v/q/+n/6//r/+v/6//q/+r/
6v/q/+r/6v/r/+v/6f/o/+f/5//p/+n/6f/p/+r/6//s/+3/6//r/+v/6//t/+3/7f/t
/+z/6//q/+n/6v/q/+v/6//r/+v/6//r/+v/6//r/+v/7P/s/+z/6//t/+3/7P/s/+z/
7P/s/+z/7P/s/+z/6v/q/+r/6v/r/+z/7f/u/+7/7v/u/+7/8P/w//D/8P/y//L/8v/z
//T/9P/0//T/9P/0//T/9P/0//T/9P/3//f/+P/4//f/9//2//X/9P/z//H/8P/t/+//
7//v//H/9P/3//f/9//3//f/9//2//f/9//2//X/8P/v/+7/7f/w//H/8f/x//H/8f/y
//P/8f/x//L/8v/0//T/9P/0//L/8v/y//P/9P/z//T/9P/0//b/9v/2//T/9P/0//P/
9P/2//j/+P/4//z/AgAIAA4AEAAPAAkABwAMABQAKwBdAJkAsACaAH8AdgBeACQA7P/T
/8H/sf+q/63/s//A/9D/2//f/+P/6v/x//X/9v/6//////8AAAEAAwADAAIA///+////
AQACAAQABAAFAAQAAgAFAAYABQAGAAYABwAGAAUABwAHAAcABwAHAAgACQAJAAYABgAG
AAYABgAHAAkACQAJAAkACQAKAAwACQAIAAcACAAKAAsACwAJAAwADAAMAA4ADgAPABAA
EgASABIAEgAQABIAEwATABMAFQAVABUAEwATABUAFgAVABUAFgAXABcAFwAZABsAGwAb
AB0AHwAgACAAIQAjACMAJAAlACYAKQApACkAKwAsAC4AMAAxAC8AMAAwADAAMQAyADIA
MwAzADMAMgAxADMAMwAzADIAMAAwAC8ALAAqACoAKQAnACgAJgAkACMAIAAfAB0AHAAa
ABkAFgAUABMAEwATABEADQALAAkACQALAAkACQAJAAUAAwACAAEAAwADAAEAAAAAAAAA
AAAAAP//////////AAABAAIAAwADAAQAAwADAAUABQAFAAQABQAFAAYABgAEAAQABAAE
AAYABgAGAAYABQAEAAMAAwAEAAQABAACAAEAAQACAAIAAAABAAEAAQABAAIAAwAFAAMA
AgABAAAAAgAEAAQABAADAAMAAwADAAQABAADAAMABQAGAAYABgACAAIAAgACAAQABAAE
AAQABAAEAAIAAgACAAIAAgADAAUABQAFAAUAAgABAAAAAAAAAAAAAAAAAAAA/v/+//3/
/P/7//v/+v/8//3//v8AAP///f/7//r//f/9//3//P/+//7//v/9//v/+//7//v/+//8
//3//v/8//z//f/9//3//P/7//v/+//7//v/+//7//v/+//7//3//f/9//3/+v/5//j/
9//6//v//P/9//r/+v/7//v/+f/5//n/+f/7//v/+//7//v/+v/5//f/+f/5//z/+v/6
//r/+v/4//j/+P/4//j/+P/4//j/+P/4//j/+P/2//b/9v/2//j/+P/4//j/9v/2//b/
9v/4//j/+P/4//j/+P/4//n/+v/6//r/+v/6//r/+v/6//j/+P/4//v//f/+//7//f/4
//b/9P/y//T/8//z//H/8//z//P/9f/0//f/9//3//j/+f/6//r/+P/3//X/8//z//P/
8//z//P/8//y//H/7//v//D/8f/z//P/9P/0//T/9P/0//T/9P/0//T/9f/3//X/9f/0
//L/9P/0//T/9f/2//f/9//4//b/9v/2//T/+P/+/wQACAAKAAcAAQD//wAABAAfAFMA
hwCkAKQAkQCAAGwAOADo/7H/o/+n/6z/qf+p/7L/wv/P/9n/4f/q//H/9//4//r//f/8
//z//P/9/wAAAAD+//7//v//////AAAAAAEAAAD+////AAD//wAA//8BAAEAAQADAAMA
AwADAAEAAgADAAMAAgACAAIAAgAEAAUABwAHAAYABQAEAAQACQAHAAcABwAHAAgACAAH
AAUACAAIAAgACgAKAAsADAAKAAoACgAKAAoADAANAA0ADQAPAA8ADwAPAA8AEQASABUA
FQAWABcAFQAVABcAGQAaABsAHgAhACAAIAAhACMAJAAmACgAKgAtAC0ALQAvAC8AMAAx
ADEAMwA0ADQANAA0ADQAMwAzADYANwA3ADcANwA3ADcANgA2ADYANQAyADEAMgAyADEA
LgAsACoAKQAoACcAJQAkACIAIQAeABwAGAAXABYAEwASABEAEAARABAADQAMAAsACwAJ
AAgABwAJAAkABwAGAAUABAADAAIABQAFAAUABQADAAMAAwADAAIABAAEAAUABQAFAAUA
BAABAAEAAgACAAQABAAEAAQAAgACAAIAAgAEAAQABAAFAAYABgAGAAQAAQABAAIAAgAE
AAUABQAFAAIAAgACAAMAAwACAAEAAAACAAQABAAEAAEAAQABAAEAAwAEAAQABQAGAAYA
BQAEAAIAAgACAAIABAAEAAQABAACAAIAAAAAAAEAAgADAAUABAADAAIAAQABAAEAAQAC
AAIAAgACAAIAAgAAAAAA//8BAAEAAgACAAEAAQABAAIAAgABAAAAAAADAAMAAwACAAEA
AAD///3//v///wAAAQD+//7//v/+//z//P/9//3//v/+//7////9//3//f/9////////
///////////////9//3//f/9/////////////P/8//3//f//////////////////////
/v/+//7//f8BAAEA/v8AAAAAAAAAAP7//v/+//7//P/8//z//P/8//z//P/8//7//v/+
//7//P/8//z//P/+//7//v/+//7//v/+//7//P/8//z//P/9//7///8AAP7//v/+//7/
//8AAAEAAgABAAIAAgACAAAAAAAAAAAAAQACAAMABAAGAAUABQAEAAUAAgAAAP7//v/+
//3//f/6//v/+v/5//z//v8CAAMAAgABAAAA//8AAP/////+//3/+//7//v/+f/5//n/
+P/4//n/+v/8//z/+//6//r/9//2//X/9P/y//L/8v/y//L/8f/u/+3/7P/s/+7/7v/s
/+z/7P/s/+3/7v/u/+7/7v/q/+r/8P/0//b/+v/3//P/9//8/wYAJQBbAIsAngCUAIEA
eABkACYA2v+x/6n/pf+c/5X/l/+o/7z/y//R/9f/3v/j/+f/6v/u/+//7//w//H/8//x
//D/7f/s/+//8f/y//T/9P/1//T/8v/z//T/8//0//X/9//3//f/9//3//f/9//3//j/
+f/5//j/+P/4//j/9v/3//n/+f/7//v/+//8//7/+//6//n//P/+///////+/wAA///+
//7//v///wAAAgACAAIAAgAAAAIAAwADAAcACQAJAAkABwAHAAkACgANAA0ADgAPABAA
EQAUABcAFQAVABcAGQAcABwAHQAfAB8AIAAhACIAJAAlACYAKQAqACwALgAvAC8AMAAw
ADAAMwA0ADQANQA0ADUANQA1ADUANQA1ADQANwA4ADgANgAzADIAMAAtAC0ALAArACsA
JwAlACIAIAAcABsAGAAWABUAFQAVABMAEAANAAoACQAJAAcABwAHAAUAAwACAAEAAQAB
AP///v8AAAAAAAAAAAAA///+//3//P/9//7//////wAA//////3//f/9//z//f/9//7/
/v/9//z/+//6//z//P/8//z//P/8//z//f/8//z//P/6//r/+//9//7//P/9//3//f/9
//7///8BAP///v/9//z//P/+//7//v////////////z//P/7//v//f/+//7//v/6//r/
+v/6//z//P/8//z//v/+//z//P/7//r/+f/5//v/+//7//v/+f/5//n/+v/6//r/+v/6
//v/+v/7//v/+f/5//r/+v/5//n/+f/6//z/+//6//r/+//7//v/+v/8//z//P/7//n/
+f/5//n/+f/6//v//P/8//z//f/9//v/+v/5//n//P/9//7////+//3//P/7//v/+//7
//v/+//7//v/+//7//v/+//7//r/+v/7//v/+//7//v/+//9//3//f/9//7//v/+//3/
+//7//z//v/+//7//v/9//z/+//6//z//P/8//z/+v/6//r/+v/3//b/9f/0//b/9v/2
//b/9v/2//b/9v/2//b/9v/2//j/+P/4//j/+P/4//j/+P/5//r/+v/6//n/+P/3//b/
9v/2//b/9v/6//v//f/+//v/+P/2//T/9P/0//P/8//v//H/8f/x//X/9v/5//n/9//3
//f/9//2//X/9f/0//T/8//0//X/8//z//P/8v/z//P/8//0//X/9f/1//b/9f/0//P/
8v/z//T/9f/2//b/9f/y//H/8v/y//T/9P/y//L/8v/y/+3/8P/y//L/9P/6/wIACAAI
AAgABAD9////CQAQACoAYQCbAKsAjgBwAGkAUgAYAOL/yv+3/6f/of+k/6n/s//E/9L/
2f/f/+f/7v/x//P/9P/2//f/+f/6//v//f/8//z/+v/6//z//f/9//7///8BAAEAAAD+
//7//P/8//7/AQACAAMAAQABAAEAAQABAAIAAwADAAMABAAFAAYABQAFAAYABQAHAAcA
BwAIAAoABwAGAAUABgAIAAkACQAJAAwADAAMAAwADAANAA4AEAAQABAAEAAQABIAEwAT
ABMAFQAVABUAFwAXABkAGgAaABkAGQAZABsAGwAdAB8AHwAfACEAIwAkACQAJQAnACgA
KgAsAC4ALAArACoAKwAuADAAMgAzADEAMgAyADIAMgAyADEAMQAzADUANgA3ADYANQA0
ADIANAA0ADMAMAAsACwAKwApACYAJAAiACEAIwAjACIAIgAeAB0AGgAYABcAFwAXABUA
EQAPAA0ADQAPAA0ADQANAAwACwALAAsACQAJAAcABgAHAAgACQAKAAkACQAJAAkABwAH
AAcABwAKAAwADAANAAwACwAKAAgACAAJAAsADAAKAAoACgAKAAgACAAIAAgACgAKAAoA
CwALAAoACQAGAAgACQALAAwADAANAA0ADQAKAAoACgALAA4ADgAOAA4ADQAOAA0ADAAN
AA0ADQANAAwADAALAAsADAAMAAsACgAJAAoACwAMAAoACgAKAAoACgAKAAgACAAIAAgA
CAAJAAgABwAGAAUABAAFAAYACAAFAAQAAwACAAMAAgADAAMAAQABAAIAAgABAAEAAQAC
AAIAAQAAAAAAAAD///7//P/+//7//v/9//3//f/9//3/+v/6//r/+v/8//z//f/9//z/
+v/4//f/+f/5//n/+f/3//f/9//3//X/9f/1//X/9//3//f/9//1//X/9f/1//b/9v/3
//f/9//3//f/9//1//X/9f/1//b/9v/2//X/9f/z//T/9P/0//T/9P/0//T/9P/0//L/
8v/y//L/9P/0//T/9P/0//T/9P/0//X/9v/2//b/9v/2//b/9v/0//T/9P/0//f/9//4
//j/9f/y//D/7v/s/+z/6//r/+v/7f/t/+3/7f/u//H/8f/z//P/8//z//D/7//v/+7/
7f/r/+v/6//t/+3/7f/s/+n/6f/p/+r/7f/t/+3/7v/s/+z/7P/s/+z/7P/s/+z/7f/t
/+v/6//o/+j/6v/q/+z/7P/s/+z/6//q/+r/6P/m/+j/7v/2//z/+v/2/+//7f/t//L/
CAA7AG8AkQCSAH4AaQBYACYA2v+k/5P/k/+V/5r/m/+h/7D/wP/H/8//2//i/+X/5//o
/+r/6f/p/+r/6//t/+7/7v/s/+z/6v/r/+v/7P/t/+//7//u/+7/7v/s/+z/7f/v/+//
7//x//H/8f/x/+//8P/x//H/8v/y//L/8v/w//H/8//z//H/8f/x//L/9f/z//P/8//x
//L/8v/x//P/9v/2//b/9v/2//f/+P/2//b/9v/2//j/+v/7//v/+v/7//r/+f/6//v/
/v8AAP////8AAAEAAQABAAMABQAGAAcACgANAAwADAANAA8ADgAQABIAFAAVABUAFQAX
ABcAGAAZABkAGwAcABwAHAAbABoAGAAXABoAGwAbABsAGQAZABkAGAAYABgAFwAUABMA
FAAUABMAEQAOAAsACQAJAAkACAAIAAYABQACAAAA+//7//v/+f/4//f/9v/3//b/8//y
//H/8P/v/+//7//v/+//7f/s/+r/6v/q/+r/6//r/+v/6//p/+n/6f/p/+j/6v/q/+v/
6//r/+v/6v/p/+n/6v/q/+v/7P/t/+7/7f/s/+v/6v/s/+z/7P/t/+z/7P/s/+r/6f/p
/+r/6v/s/+3/7f/t/+r/6v/q/+v/6//q/+n/6P/m/+j/6P/o/+X/5f/l/+X/5f/m/+b/
5//o/+j/5//m/+X/5v/n/+j/5v/m/+b/5v/m/+b/5P/k/+b/5v/m/+f/5v/l/+T/4//i
/+P/5P/m/+T/5P/k/+T/5P/i/+L/4f/j/+P/5P/k/+T/4//i/+L/4v/h/+D/4P/h/+H/
4f/g/97/3v/e/93/3v/f/+D/4f/e/97/3v/e/+D/4P/h/+H/4f/g/9//3//d/93/3f/d
/93/3f/d/93/2//b/9v/2//d/93/3f/d/93/3f/d/93/2//a/9r/2f/a/9v/3P/d/9v/
2//b/9v/3v/e/97/3f/d/93/3P/a/9r/2v/a/9v/3P/d/97/3v/e/97/3v/e/97/3v/e
/97/3v/e/97/3P/c/9z/3P/c/9z/3P/c/9r/2v/a/9r/3P/c/9z/3P/e/97/3v/f/9//
3v/d/9z/3v/e/97/3v/e/97/3v/h/+H/4v/i/+H/4P/e/9z/2v/Y/9f/1//V/9j/2f/a
/93/3f/f/97/3f/d/93/3f/c/9v/2//a/9n/1//X/9f/1//Z/9n/2P/X/9b/1f/V/9X/
1//X/9j/2P/Y/9j/2P/Y/9b/1v/W/9f/2v/Z/9r/2v/Z/9r/2f/Y/9j/2P/Y/9f/2v/a
/9r/1v/U/9b/3P/i/+b/6P/n/+H/4f/k/+7/DwBFAHMAhAB+AG0AXgBCAAAAsv+J/4f/
j/+Q/4v/jf+a/6r/tf+9/8P/yv/R/9f/2v/a/9v/2v/a/9r/2//a/9r/2P/Y/9v/3f/e
/+D/4P/h/+D/3v/f/+D/3//g/+H/4//j/+P/4//j/+P/4//j/+T/5f/l/+L/4v/i/+L/
5P/l/+f/5//l/+X/5f/m/+n/5//n/+f/6f/q/+r/6f/o/+r/6f/o/+n/6v/s/+7/7v/u
/+7/7v/u//D/8f/x//P/9f/1//X/9f/1//f/+P/7//v//P/9//v/+//9/////////wEA
AwAFAAYACAALAAsADAANAA4AEAARABIAFQAUABYAGAAZABsAHAAcABwAHwAgACAAIQAf
AB8AHgAdAB8AHwAfAB4AHgAeAB0AGgAYABgAFwAVABQAEgAQAA8ACwAJAAYABAADAAMA
AQAAAPz/+//6//f/9f/z//H/8f/x/+//7//v/+v/6f/o/+f/6f/p/+f/5v/k/+T/5P/k
/+X/5f/l/+X/5P/l/+b/5//n/+j/5//n/+f/5//n/+b/5f/l/+b/5v/m/+b/5v/m/+j/
6P/o/+j/5v/m/+b/5//q/+r/6v/o/+f/5//o/+j/5v/n/+f/5//o/+j/6P/p/+j/5v/k
/+L/4//m/+f/6P/l/+X/5f/l/+T/5P/j/+P/5f/m/+b/5v/k/+T/5P/k/+T/5P/k/+T/
4v/i/+D/4P/i/+L/4v/j/+P/4//j/+P/4f/h/+H/4v/i/+L/4v/i/+D/3v/e/93/3//f
/+D/4P/h/+H/4f/i/+D/3//e/97/4f/h/+H/4P/g/+D/4P/f/9//3//f/9//3//g/+H/
4v/h/+D/4P/f/+H/4P/f/9//3//f/9//3//d/93/3f/d/9//3//f/9//3//f/9//3//h
/+H/4f/h/97/3v/f/9//3f/d/93/3f/e/9//4P/h/+H/4P/f/93/4f/j/+T/4//i/+H/
4P/e/97/3v/e/+H/4v/j/+T/4//i/+H/4P/g/+D/4P/g/+D/4P/g/+D/4P/g/+D/4P/i
/+L/4v/i/+L/4v/i/+L/5P/k/+X/5v/k/+T/5P/k/+T/5P/k/+T/5f/m/+r/6//r/+r/
6P/k/+T/4v/g/+D/4f/h/9//4f/f/9//4f/i/+X/5f/l/+X/4//j/+L/4f/i/+L/4v/h
/+H/4f/h/+H/3//e/93/3f/f/+D/4f/h/9//4P/g/+D/4v/i/+L/4v/i/+L/4//j/+H/
4f/g/+D/5P/k/+T/5P/j/+L/4P/e/+D/4v/i/+D/5P/q/+7/8P/w/+3/6//v//T//v8d
AFUAiQCcAJIAgQB6AGgAMADm/7v/r/+n/57/l/+Z/6T/tP/F/83/0//c/+H/5f/k/+T/
5//p/+r/6//t/+7/7v/s/+z/7v/v/+//8P/x//P/8//y//L/8v/w//D/8f/z//P/8//1
//X/9f/1//X/9v/3//f/+P/4//j/+P/3//f/+P/3//j/+f/6//z//v/7//r/+f/7//z/
/P/7//z/AAABAAIAAQAAAAAAAAACAAIAAgACAAQABgAHAAcABwAJAAkACQALAAsADQAO
AA0ADQAOAA8AEAARABQAFwAXABcAGQAbABwAHAAdAB8AIgAkACYAKAApACkAKQArAC8A
MgA1ADcANQA2ADYANgA4ADgANwA3ADkAOwA8AD0APQA9AD0APAA8ADwAOwA4ADgAOAA3
ADUAMgAwAC4ALQArACkAJgAkACAAHwAcABoAGAAZABoAGQAWABMAEAAPABEADwAPAA8A
DQALAAoACQAJAAkABwAGAAgACAAIAAgABwAHAAcABwAHAAcABwAHAAgACgAKAAsACgAJ
AAgABgAIAAkACwAMAAoACgAKAAoACgAKAAoACgALAAwADQAPAA4ADgAOAAwADgAPABEA
EgARABEAEAAPAA4ADgAOAA8AEQAQAA8ADgAMAA4ADgAOAA4ADwAQABEAEAAQAA8ADwAP
ABAAEAAQABAAEAAQABAADgAOAA4ADgAPABAADwAQAA4ADgAOAA8ADwAPAA8ADwAPAA8A
DwAQAA4ADgAOAA4ADwAOAA8ADwANAA0ADgAOAA8ADwAPABAAEgARABAAEAAPAA8ADwAO
ABAAEAAQAA8ADwAPAA8ADwAOAA4ADgAOABEAEgAUABUAFAASABAADwAQABEAEgATABEA
EQARABEAEQARABEAEQATABMAEwATABEAEQARABEAEQASABQAFQAUABMAEgARABMAEwAT
ABMAFAAUABQAEwATABMAFAAUABQAFAAUABQAFAAUABQAEgASABIAEgAVABYAFwAYABgA
GQAaABoAHAAcABwAHAAcABwAHAAcABwAHwAfACAAIQAhAB8AHgAaABgAGAAXABUAEwAV
ABUAFQAXABgAGwAbABsAGwAbABwAHAAcAB0AGgAZABcAFwAXABcAFwAXABcAFwAYABkA
GQAZABgAFwAZABoAGwAcABoAGgAaABoAHAAdAB0AGwAdABwAHAAeABwAHAAcABwAHQAd
AB0AHgAcAB4AIgAoADAANAA2ADQAMQAxADUAOABKAHsAtwDZAMoArACfAIwAWgAiAAIA
8//j/9f/2P/h/+v/+P8CAAcACwARABwAHwAhACQAKAAnACkAKgArAC0ALAAsACoAKgAr
AC0ALgAwAC4ALwAuACwALgAwADAAMgAyADMAMgAxADMAMwAzADMAMQAyADMAMwAyADIA
MgAyADQANQA3ADcANQA1ADUANgA7ADkAOQA5ADkAOgA6ADkAOAA6ADkAOAA6ADoAOwA8
ADwAPAA8ADwAPgBAAEEAQQBCAEMAQgBBAEEAQQBDAEQAQwBDAEQARQBFAEUARwBJAEkA
SwBPAA==
         </WaveFormData>
      </LeadData>
      <LeadData>
         <LeadByteCountTotal>10000</LeadByteCountTotal>
         <LeadTimeOffset>0</LeadTimeOffset>
         <LeadSampleCountTotal>5000</LeadSampleCountTotal>
         <LeadAmplitudeUnitsPerBit>4.88</LeadAmplitudeUnitsPerBit>
         <LeadAmplitudeUnits>��V</LeadAmplitudeUnits>
         <LeadHighLimit>2147483647</LeadHighLimit>
         <LeadLowLimit>268435456</LeadLowLimit>
         <LeadID>V3</LeadID>
         <LeadOffsetFirstSample>0</LeadOffsetFirstSample>
         <FirstSampleBaseline>0</FirstSampleBaseline>
         <LeadSampleSize>2</LeadSampleSize>
         <LeadOff>FALSE</LeadOff>
         <BaselineSway>FALSE</BaselineSway>
         <ExcessiveACNoise>FALSE</ExcessiveACNoise>
         <MuscleNoise>FALSE</MuscleNoise>
         <LeadDataCRC32>2033532741</LeadDataCRC32>
         <WaveFormData>
+P/4//j/+P/4//j/+P/4//j/+P/4//j/9v/2//b/9v/3//j/+f/6//j/+P/4//j/+v/6
//r/+v/6//r/+v/6//r/+v/6//r//P/8//z//P/8//z//P/8//7//v/+//7/AAAAAAAA
AAAAAAAAAAAAAAEAAgADAAQABAAEAAQABAAEAAQABAAEAAUABgAHAAgACQAKAAsADAAP
ABAAEQASABQAFAAUABQAFgAYABoAHAAgACIAJAAmACkAKgArACwALwAyADUAOAA6ADwA
PgBAAEIARABGAEgASwBMAE0ATgBQAFAAUABQAFIAUgBSAFIAUABOAEwASgBHAEQAQQA+
ADkANgAzADAALAAoACQAIAAcABoAGAAWABIAEAAOAAwACQAIAAcABgAFAAQAAwACAAEA
AAD///7//v/+//7//v/9//z/+//6//j/+P/4//j/+v/6//r/+v/4//j/+P/4//r/+v/6
//r/+P/4//j/+P/4//j/+P/4//r/+v/6//r/+f/4//f/9v/3//j/+f/6//j/+P/4//j/
+v/6//r/+v/8//z//P/8//v/+v/5//j/+f/6//v//P/6//r/+v/6//j/+P/4//j/+f/6
//v//P/6//r/+v/6//r/+v/6//r/+v/6//r/+v/6//r/+v/6//r/+v/6//r/+f/4//f/
9v/4//j/+P/4//b/9v/2//b/9v/2//b/9v/4//j/+P/4//f/9v/1//T/9v/2//b/9v/0
//T/9P/0//T/9P/0//T/9P/0//T/9P/y//L/8v/y//T/9P/0//T/9P/0//T/9P/0//T/
9P/0//T/9P/0//T/8v/y//L/8v/0//T/9P/0//L/8v/y//L/9P/0//T/9P/2//b/9v/2
//T/9P/0//T/9P/0//T/9P/y//L/8v/y//T/9P/0//T/9P/0//T/9P/y//L/8v/y//T/
9P/0//T/9v/2//b/9v/6//v/+//8//r/+v/6//r/+f/5//n/+f/9/wAAAgADAAIA/v/8
//j/+f/4//j/9//3//j/+//8//z//f/8//v//f/8//z//P/4//j/9//2//f/9v/1//X/
8//z//P/8P/v/+//8P/x//T/9P/0//T/8v/y//L/8v/w//D/8P/w//L/8f/x//H/7//v
/+//7//x//L/8v/x//P/8P/v/+//7P/p/+n/8P/4//7/AwALABQAIgAyAEsAbwCgAMoA
2QDaAOIA8gDuANIAqQCFAGkASgAbAO3/1v/U/97/7P/3//v/AAAEAAYAAwABAP3/+v/5
//j/+P/5//n/+v/7//j/+P/3//f/+f/6//r/+//5//n/9//2//b/9v/3//j/+//7//v/
+//6//n/+P/2//f/+f/7//3//f/9//3//f/7//v//P/8//7//v/9//3//v/+//7//v/+
////AAAAAAEAAQABAAEAAQABAAIAAgADAAQABQAFAAUABQAFAAUABgAHAAkACgAKAAsA
CwALAAsADAANAA4AEgAVABcAGQAaABoAGwAcAB0AIQAkACUAJQAnACoAKwAwADQANQA5
ADwAPQBAAEMARQBHAEkASQBLAE4ATgBPAFIAUgBTAFMAUQBSAFIAUABOAE8ATQBKAEQA
QAA+ADkANgAyAC8ALAApACUAIQAdABkAGAAWABMAEAANAAwACwAHAAYABAACAAIAAgAB
AAEA/v/9//z//P/8//r/+v/6//3//f/9//z/+f/5//r/+v/7//v/+//7//n/+v/6//v/
+f/3//f/9//5//r/+v/6//j/+P/3//f/+v/6//r/+v/6//r/+v/6//f/9//2//b/+f/5
//n/+f/4//j/9//1//X/9v/3//n/+P/4//f/9//2//b/9v/2//j/+P/5//n/9v/2//f/
9//3//f/+P/4//n/+//5//n/+P/4//b/+P/6//r/+//7//n/+f/4//j/9v/2//f/9//4
//j/+P/4//T/8//z//T/9v/2//b/9v/0//P/8//z//X/9P/0//T/9f/2//b/9v/0//L/
8v/y//T/9f/1//X/9f/0//P/8v/y//L/8v/z//T/9P/0//X/8//z//P/8v/z//P/8//0
//T/8//y//H/8//z//L/8v/y//T/9P/z//P/8//y//L/9P/0//T/9P/z//H/8P/w//H/
8f/x//L/9f/0//L/8P/w//D/8P/w//D/8P/w//D/8P/w//D/8P/w//D/8P/y//L/8v/y
//D/8P/w//D/8v/y//L/8v/x//D/7//u/+7/7v/u/+7/8P/w//D/8P/w//D/8P/w//L/
8//z//T/9P/0//T/9P/1//X/9f/1//f/+v/8//3/+//4//f/9P/1//T/9P/z//D/8P/y
//L/9f/3//f/9//3//b/9v/2//L/8v/x//D/7//u/+3/7f/r/+v/6//o/+X/5f/m/+f/
6P/o/+j/6P/o/+j/6P/o/+r/6v/q/+r/6P/n/+f/5//n/+f/5//n/+n/6v/q/+n/5//m
/+X/5f/k/+P/4f/m/+z/8P/1//3/BgAYACwAPwBjAJYAwADNAMwA1gDmAOYAyACfAIMA
awBEAA8A5f/O/8r/1P/k/+3/8//6//r/+P/3//P/8f/w/+//7v/u/+7/7f/t/+3/6v/q
/+n/6f/r/+z/7P/t/+z/6//o/+b/6P/o/+n/6v/p/+n/6f/p/+n/6f/p/+j/6v/r/+z/
7f/r/+v/6//r/+z/7f/v//D/8P/w/+//7//u/+7/7v/u/+//8f/z//T/9P/z//L/8f/x
//H/8v/y//P/9P/1//X/9//3//f/9//6//v//f/+//3//f/8//v//f/+////AAACAAUA
BwAJAAkACgAMAA4ADwATABYAFwAZABsAHgAfACQAKAApAC0ALAAtADAAMwA3ADkAOwA7
AD8AQgBCAEMARABEAEUARQBHAEgASABGAEMAQwBAADwAOgA2ADQALwAsACgAJQAiAB4A
GQAUAA8ADQAMAAoABwAGAAMAAgABAP7//P/5//b/9v/2//X/9f/z//H/7//u/+//7v/v
//D/7//v/+//7v/r/+v/7P/s/+7/7//w//H/7//w//D/8f/v/+3/7f/t/+//8P/w//D/
7v/u/+3/7f/w//D/8P/w/+//7v/t/+z/7f/t/+z/7P/v/+//7//v/+z/7P/r/+n/6f/q
/+v/7f/t/+z/6v/p/+r/6v/q/+r/6v/q/+v/6//q/+r/6//r/+r/6//t/+7/7v/v/+z/
6//s/+z/6v/s/+z/7P/t/+3/6//r/+r/6v/p/+r/7P/t/+3/7P/r/+r/6v/p/+n/6v/s
/+z/7P/s/+v/6f/o/+f/6P/o/+n/6v/q/+r/6f/o/+r/6P/o/+j/6P/p/+n/6f/p/+j/
5//m/+j/6P/o/+n/6f/o/+f/5//l/+X/5f/k/+T/5f/m/+j/5//n/+f/5//p/+n/6P/o
/+f/6P/n/+X/5//n/+b/5v/m/+b/5v/m/+b/5f/l/+b/6P/n/+b/5v/l/+T/5v/m/+b/
5v/m/+b/5v/m/+b/5P/k/+T/5P/n/+j/6f/q/+n/6P/n/+b/6P/o/+j/6P/o/+j/6P/q
/+v/6//s/+z/7P/s/+z/6//t/+3/7f/v//D/8v/z//P/8f/x/+//7//r/+r/6P/m/+j/
6v/q/+v/7//v/+//7//u/+7/7v/s/+z/6//q/+n/5//l/+T/4//k/+X/4//j/+H/4v/j
/+T/4v/i/+L/4v/j/+T/5f/m/+T/5P/k/+T/5f/l/+X/5f/n/+f/5//n/+f/5v/k/+P/
5v/n/+f/5P/f/93/4v/o//D/+/8DAAoAFgAqAD8AWwCKALoA0wDUANwA8ADwANQApwCD
AGcAQAAJAN//yv/G/9T/5P/p/+v/8P/0//L/8f/x//X/8v/x//D/8P/v/+3/7P/r/+v/
7P/s/+3/6//s/+z/7f/v/+//7f/s/+r/6v/r/+z/7f/t/+3/7f/u/+//8P/w/+//7//v
/+//8f/x//H/8f/z//P/9P/0//X/9P/y//H/8//0//X/9v/1//X/9f/0//X/9f/1//X/
9//3//j/+P/3//j/+f/5//v/+//7//v//f/9//7//v8AAAEAAQABAAMABAAFAAYABgAJ
AAsADQARABIAFAAWABYAGQAbABsAHwAhACQAJQAoACwALQAxADAAMQA0ADcAOQA7AD0A
PQA+AEAAPwA/AEIAQgBDAEMAQQBCAEIAQAA7ADsAOAA0ADEALgAtACkAJAAgAB0AGgAX
ABMADwALAAkACAAGAAMAAAD9//z/+//6//r/+f/4//X/9P/y//H/8v/x//D/8P/w/+7/
7v/u/+3/7f/t/+z/7f/t/+7/7v/r/+v/6//r/+3/7v/u/+//7//t/+3/7f/r/+z/7P/s
/+7/7v/t/+3/7P/s/+z/7P/s/+z/7P/s/+3/7f/s/+z/6//r/+v/6//t/+7/7v/t/+z/
7P/s/+3/7v/u/+3/7f/u/+7/7v/u/+z/7P/t/+3/7f/u//D/8f/t/+3/7v/u/+//8f/v
/+//7v/u/+z/7v/t/+z/7P/r/+3/7f/s/+z/6P/o/+n/6f/q/+r/6v/q/+r/6f/p/+r/
6P/o/+j/6P/r/+v/7P/t/+z/6v/p/+j/6f/q/+r/6v/q/+j/6P/o/+j/6f/p/+n/6v/q
/+r/6v/p/+j/5//n/+j/6P/o/+n/6f/p/+n/6P/n/+f/5//o/+v/6//r/+v/6f/p/+j/
6P/q/+z/7P/r/+3/7f/s/+z/6v/q/+r/6v/s/+v/6//s/+r/6f/o/+j/6//s/+7/7v/u
/+7/7v/s/+z/7P/s/+7/7v/u/+7/7P/s/+z/7P/s/+z/7P/s/+3/7v/v//D/7v/u/+7/
7v/w//D/8P/w//L/8v/y//T/9f/1//b/9v/4//j/+P/3//X/9f/1//f/+v/8//3//f/6
//n/9v/1//T/9P/z//L/9P/2//b/9//3//f/9//3//j/+P/4//b/9P/z//L/8f/w/+//
7//v//H/8f/u/+3/7P/s/+z/7P/t/+7/7//w/+7/7v/u/+7/7v/u/+7/7v/v/+//7//v
/+7/7f/s/+v/7f/u/+7/7//u/+v/7f/s/+f/5f/o/+7/9P/7/wMADAAYACYAOQBXAIQA
tADRANQA2ADmAPAA3gC1AI0AbwBSACcA9//Y/9L/1P/g/+//9//6//7/AAD9//v/+//4
//f/9v/2//j/9//3//f/9P/0//P/8//x//L/8v/z//T/9f/0//T/8v/y//P/9P/3//f/
9//3//X/9f/1//T/9P/1//b/9//3//f/9//3//X/9f/2//b/+v/6//n/+f/6//r/+v/6
//j/+f/6//r//f/9//3//f/9//3//v/+////AAABAAEAAQABAAEAAQACAAMABQAGAAgA
CQAJAAkACQAKAAsADAAOABEAEwAVABYAFgAXABgAGwAfACIAIwAlACcAKgArAC0AMAAw
ADMANQA3ADsAPwA/AEEAQwBDAEcASgBKAEsATgBOAE8ATwBPAFAAUABOAEwATQBLAEgA
QgA+ADwANwA2ADIALwAsACkAJQAhAB0AGAAWABMADwAOAAsACgAJAAUABAACAAAA/v/+
//3//f/8//v/+v/6//j/9v/2//b/+f/5//n/+P/1//X/9v/2//f/9//3//f/9//4//j/
+f/3//X/9f/1//f/+P/4//j/9v/2//X/9f/4//j/+P/4//j/+P/4//j/9f/1//T/9P/3
//f/9//3//f/+P/4//f/9P/0//T/9f/4//j/9//3//T/9P/0//T/9v/2//f/9//0//T/
9f/1//X/9f/2//b/9//5//f/9//0//T/8v/0//b/9v/3//f/9f/1//T/9P/0//T/9f/1
//b/9v/2//b/8v/x//H/8v/0//T/9P/0//T/8//z//P/8//y//L/8v/z//T/9P/0//P/
8P/v/+7/7//x//L/8//y//L/8v/y//H/8P/v/+//8v/y//L/8//y//H/8P/u/+7/7//w
//L/8v/x//D/7//v/+//7v/u//D/8v/y//H/7//v/+7/7v/w//D/8P/w/+7/7f/t/+7/
7v/t/+z/7P/x//D/7v/u/+7/7v/u/+7/7v/u/+7/8P/w//D/8P/u/+7/7v/u//D/8P/w
//D/7v/u/+7/7v/u/+7/7v/u/+z/7P/s/+z/6v/q/+r/6v/t/+7/7//w/+7/7v/u/+7/
7//w//H/8v/0//X/9f/2//T/9P/0//T/9f/1//X/9f/2//j/+f/5//n/9v/1//L/8//y
//L/8f/u/+7/8P/w//P/9f/1//X/8//y//L/8v/y//L/8f/w/+//7v/t/+3/7P/r/+r/
5v/m/+f/6f/r/+r/6v/q/+r/6v/q/+r/6v/q/+r/6v/q/+r/6f/p/+n/5//n/+f/5//n
/+j/6P/n/+n/6v/r/+v/6P/j/+P/5P/o/+7/9////wgAGgAsAD8AXwCOALoAywDMANQA
5ADmAMwAowB/AGUAQAAPAOH/zv/O/9j/5P/r/+//8v/0//T/9f/1//P/8v/x//D/8P/v
/+3/7P/r/+v/7P/s/+3/7P/s/+v/6//r/+v/6f/o/+n/6v/s/+7/7v/t/+z/6//s/+3/
7v/u/+z/7f/u/+//7f/t/+3/7f/u/+//8f/y//P/8v/w/+//8v/y//L/8v/w//H/8v/y
//H/8f/x//H/8v/z//X/9v/2//b/9v/1//b/9//4//n/+f/5//r/+v/6//v/+//7////
AAABAAIAAwAFAAYABwAHAAgACgAMAAsADwASABMAFQAXABoAGwAgACQAJQApACgAKQAs
AC8AMgA1ADgAOQA5ADwAPAA9AEAAQABBAEEAQgBEAEUARAA/AD8APAA4ADcANAAzAC8A
KwAmACIAHgAbABcAEwAPAA0ADAAKAAcAAwD///3/+//5//j/9v/0//L/8v/x//H/7v/t
/+z/7P/u/+z/7P/s/+z/6//q/+j/6P/p/+v/7P/r/+v/6//r/+r/6v/p/+n/6v/p/+r/
6//o/+j/5//m/+f/6P/o/+n/6P/o/+j/6P/m/+b/5v/m/+b/5//n/+j/5//n/+f/5//n
/+j/6P/n/+b/5v/m/+f/6P/o/+f/5//n/+j/6f/q/+f/5v/m/+X/5v/m/+f/5//n/+f/
6P/o/+f/6f/n/+f/5//o/+f/6v/p/+j/6P/n/+f/5//m/+b/5v/m/+f/5//m/+b/5v/m
/+X/5f/m/+j/6P/o/+j/6P/o/+f/5//n/+X/5P/k/+T/4//k/+T/5P/l/+T/5f/m/+X/
5f/k/+P/5P/k/+T/5P/l/+T/4//j/+L/4v/i/+P/5f/l/+X/5P/j/+P/4//k/+T/4//i
/+H/4//j/+L/4v/i/+T/5P/j/+X/5f/k/+T/5P/k/+T/5P/m/+X/5f/m/+b/5f/k/+T/
4f/g/+T/5P/k/+T/5P/i/+L/4v/i/+T/5P/k/+T/5P/k/+T/5P/i/+L/4v/i/+L/4v/i
/+L/5P/k/+T/5P/k/+T/5P/k/+b/5v/m/+b/5v/m/+b/5v/q/+v/6//s/+r/6v/q/+r/
6f/p/+n/6f/s//D/8//1//T/8P/u/+r/6v/q/+v/6//p/+j/6f/o/+v/7f/t/+3/6//q
/+r/6v/m/+b/5f/k/+X/5P/j/+P/4f/h/+H/3v/g/+H/4//l/+T/5P/k/+T/4//i/+H/
4P/h/+L/4//k/+P/4f/g/9//4f/h/+H/4f/j/+T/5P/j/9//3v/f/93/3v/h/+X/6v/u
//T//f8FABQAKAA6AFkAjQC6AMwAywDUAOgA7gDMAJ4AfwBlADkAAADX/8H/uv/I/97/
6v/t/+//8v/w/+7/7f/r/+3/6//r/+v/7P/q/+n/6f/p/+r/6v/p/+n/6//s/+z/7f/q
/+n/5v/k/+f/6P/q/+z/7P/r/+r/6f/r/+v/6//q/+z/7f/u/+//7v/t/+z/6//s/+3/
7//w//H/8P/u/+3/8P/w//D/8P/w//H/8v/y//H/8f/x//H/8v/z//X/9v/3//j/+f/5
//f/9//3//f//P/9////AAAAAAEAAQABAAUABgAHAAgACAALAA0ADwARABIAFAAWABkA
HQAgACEAIQAjACYAJwAqAC4ALwAzADQANQA4ADsAOwA9AD8APwBBAEQARABFAEYARgBH
AEcARwBIAEgARgBAAD8AOwA2ADAALAAqACUAIwAgAB4AHAAZABUAEQANAAsACgAIAAUA
AgD///7//f/8//z/+//6//r/+v/5//n/9//1//P/8v/z//L/8//0//X/9f/1//T/8f/x
//L/8v/y//P/9P/1//T/9P/z//P/9f/z//P/8//x//L/8v/y//L/8v/x//H/8//0//X/
9v/1//T/8//y//T/9f/1//b/9f/1//X/9f/z//T/9P/z//P/9P/1//f/9v/2//X/9f/2
//b/9v/2//b/9v/3//f/9P/0//X/9f/0//X/9//4//b/9//0//P/8//0//P/9v/2//b/
9//3//X/9f/0//T/8//0//b/9//3//b/9f/0//P/8//0//b/9P/0//T/9P/y//H/8f/x
//H/8P/w//D/7//w//D/8P/y//D/8P/w//D/8f/x//H/8P/w//D/8P/w//D/8P/x//D/
8P/w//H/8f/x//H/8P/v/+//7//w/+//7//v/+//8f/x//D/8P/v//D/7//t/+7/7//v
//D/8P/w//D/8P/u/+3/7f/u/+//7//v//D/7//u/+z/7v/u/+7/7v/u/+7/7v/u/+7/
7v/u/+7/7//w//H/8v/y//L/8v/y//b/9//3//j/+P/4//j/+P/1//X/9f/1//n//P/+
/////f/6//n/9v/1//T/9P/z//T/9P/2//b/9f/3//f/9//4//j/+f/6//f/9v/0//L/
8//y//H/8f/z//P/8//w/+3/7f/u/+//8f/y//P/9P/y//L/8v/y//L/8v/y//L/9P/z
//P/8//x//H/8f/x//H/8v/y//H/8f/y//H/7//s/+v/7//0//r/AAAFAA8AHAAqADwA
VwCFALgA3gDlAOYA9AACAfIAxACZAHkAWwAwAP//3f/Q/9L/4P/u//f///8EAAIAAAAB
AP///f/6//n/+P/4//r/+f/5//n/9v/2//X/9f/3//j/+P/5//f/9//1//T/9v/2//f/
+P/5//n/+f/5//n/+f/5//j/+P/5//r/+//7//v/+//7//n/+f/6//r//v/+//3//f/+
//7//v/+//7///8AAAAAAQABAAEAAQABAAEAAgACAAMABAAFAAUABQAFAAUABQAIAAkA
CwAMAAwADQANAA0ADwAQABEAEgAUABcAGQAbABsAHAAeACAAIQAlACgAKQArAC0AMAAx
ADIANgA3ADsAPgA/AEIARQBGAEcASABHAEsATgBOAE8AUABQAFEAUQBRAFIAUgBQAE0A
TQBKAEYAQAA8ADoANQA0ADAALQAqACcAIwAfABsAFQAUABIADwAOAAsACgAJAAcABgAE
AAIAAAAAAP/////+//3//P/8//z/+v/6//r/+//7//v/+v/5//n/+v/6//n/+f/5//n/
9//4//j/+f/7//n/+f/5//v//P/8//z/+//6//j/9//6//r/+v/6//r/+v/6//r/+f/5
//j/+P/5//n/+f/5//j/+P/3//X/9v/2//b/9//2//b/9f/1//T/9P/0//T/9v/2//f/
9//2//b/9//3//f/9//4//j/+P/5//b/9f/2//b/9P/2//b/9v/3//f/9f/1//T/9P/z
//T/9v/3//b/9v/2//b/9v/1//X/9v/2//b/9v/2//T/8//z//P/9f/0//T/9P/z//T/
9P/0//L/8P/w//D/8f/z//T/9f/1//T/8//y//L/8v/y//P/8v/y//L/8//x//H/8f/w
//D/8f/y//T/8v/x//D/7//w//H/8f/y//D/8v/y//H/8f/x//D/8P/y//L/8v/y//L/
8f/x//L/9P/z//L/8v/x//L/8v/x//D/7//u//D/8P/w//D/8P/w//D/8P/w//D/8P/w
//D/8P/w//D/7v/u/+7/7v/w//D/8P/w/+7/7v/u/+7/8P/w//D/8P/y//L/8v/0//T/
8//z//L/9P/0//T/8//z//P/8//1//b/+P/5//n/+P/3//T/8//w//D/7//u//D/8v/y
//P/8//z//P/8//0//T/9P/y//L/8f/w/+//7P/r/+v/6//t/+3/6v/p/+f/6P/p/+r/
7P/s/+z/7P/s/+z/7P/s/+v/6v/p/+j/6v/r/+z/7f/s/+v/6v/p/+r/6v/p/+n/6v/p
/+n/5P/d/93/4P/o/+7/9/8DAA4AGAAoAD0AXwCOALwAzwDQANwA7gDuANAApwCDAGUA
RgAXAOn/0P/M/9T/4v/r/+//8v/2//j/9//3//X/8P/v/+7/7v/s/+v/6//r/+v/7P/s
/+3/7P/s/+v/6//t/+3/6//q/+r/6v/r/+z/6//r/+v/6//t/+3/7f/s/+r/6//s/+3/
7//v/+//7//t/+3/7v/u//L/8v/x//H/9P/0//T/9P/z//P/8//y//T/9f/2//f/9f/1
//b/9v/3//j/+f/5//v/+//7//v//P/9////AAABAAMABAAFAAUABgAHAAgACAALAA0A
DwATABQAFgAYABgAGwAdAB0AIQAjACYAJwAoACwALQAxADQANQA4ADsAPwBBAEMAQwBD
AEYARgBHAEwATABNAE0ATQBOAE4ATABLAEsASABEAEAAPAA6ADUAMQAsACgAJAAiAB8A
HAAZABQAEgAPAAsABgADAAIAAQABAAAA/v/8//j/+P/3//f/+P/3//b/9v/0//L/8v/y
//P/8//z//L/8//z//T/9P/x//H/8f/x//P/9P/0//X/8//x//H/8f/z//T/9P/0//T/
9P/z//P/8//y//H/8P/y//L/8v/y//H/8f/w//D/8f/x//H/8f/z//T/9P/z//D/8P/w
//H/9P/0//P/8//y//L/8v/y//H/8P/w/+//7//w//L/8//v/+//8P/w//H/8//x//H/
8P/w/+7/8P/w//D/8f/x//P/8//y//L/8P/w//H/8f/y//L/8v/y/+7/7f/t/+7/7v/u
/+7/7v/w/+//7//v/+//7v/u/+7/7//w//D/8P/w/+7/7v/u/+7/7//v/+//8P/w//D/
8P/t/+z/6//r/+7/7v/u/+//7//v/+//7v/t/+3/7f/u/+//7//v/+//7//v/+7/7v/u
//D/8P/v/+//7//u/+7/7v/u/+7/7v/u/+3/7f/u/+z/6//q/+r/7f/u//D/7//u/+3/
7P/q/+r/6v/q/+z/7P/s/+z/6v/q/+r/6v/q/+r/6v/q/+r/6v/q/+r/6P/o/+j/6P/q
/+r/6v/q/+j/6P/o/+j/6f/q/+3/7//t/+7/7v/u/+7/7v/t/+3/7v/v//L/9v/3//f/
9v/y//L/8P/w//D/8P/v/+7/7v/w//D/8f/z//P/8//z//L/8P/w/+7/7v/v/+7/7f/s
/+v/6//r/+v/6//o/+f/5//q/+v/7P/s/+r/6v/q/+r/6v/q/+r/6v/q/+r/6v/p/+n/
6f/p/+n/6v/r/+z/7v/t/+v/6v/o/+n/6f/o/+P/4//o/+z/8P/3////DAAaACwAQQBh
AJIAvgDTANIA2gDuAPIA2gC1AJEAcwBOABsA7//Y/9D/2v/s//X/+f/+//7//P/7//f/
9//1//X/9f/2//b/9f/1//X/9P/0//P/8//1//b/9v/3//b/9f/y//D/8v/y//P/9P/z
//P/8//z//X/9f/1//T/9v/3//j/+f/4//f/9v/1//b/9//5//r/+//6//j/9//6//r/
+v/6//z//f/+//7//f/9//3//f/9//3//v/+////AAABAAEAAwADAAMAAwAGAAcACQAK
AAgACQAJAAkADAAOABAAEgATABUAFgAXABcAGAAaABwAHwAjACYAJwApACsALgAvADQA
OAA5AD0APAA9AEAAQwBFAEcASQBJAE0AUABQAFEAVABUAFUAVQBVAFYAVgBUAFMAUwBQ
AEwASgBGAEQAPwA6ADYAMwAwACsAJwAjAB8AHAAcABsAGQAUABEAEAAPAA8ADgAMAAoA
CAAIAAcABwAGAAUABAAEAAYABAAEAAQABQAFAAUABAAFAAUABgAGAAcABwAHAAcABQAG
AAYABwAIAAcACAAJAAcACAAIAAgACAAIAAcABwAJAAoACwAMAAwADAAMAAwADAANAA0A
DgANAA0ADQANAA0ADgAOAA0ADgAOAA4ADwAOAA4ADQANAA0ADgAPABAADwAOAA4ADQAO
AA4ADwAPAA4ADwARABIAEAARAA4ADQANAA4ADQAQAA4ADgAPAA8AEQARABAAEAAOAA4A
DwAPABAAEAAQABAADwAPABAAEgARABAADwAOABAADwAPAA8ADQAMAAwADAALAAwADAAM
AA0ADAANAA4ADQANAAwACwAMAAwADAAMAA4ADgAOAA8ADwAOAA0ADQAPAA8ADwAOAAsA
CwALAAwADQANAA0ADQANAA0ADAAMAAsADAALAAkACgALAAsADAAKAAoACgAKAAoACQAJ
AAoADAALAAoACgAJAAgACgAMAAwADAAMAAoACgAKAAoACAAIAAgACAAJAAoACwAMAAwA
DgAPAA8AEgASABIAEgAQAA8ADwAPABEAEwAWABgAGQAZABYAFQASABEAEAAQAA8ADgAO
ABAAEAARABMAEwARABEAEAAQABEAEAARABEADgANAAwACwALAAsACwALAAkACQAKAAwA
CwAMAAwADAAOAA4ADgAOAAwADAAMAAwADQAOAA4ADwAPAA8ADwAPAA8ADwAQABAAEQAR
ABAADwANAAoACQANABQAHgAkAC0ANQBCAFIAYgB/AK8A4gAAAQcBCgEaASQBDgHiALsA
nwB5AEQAFQD///b//v8QABgAGwAhACYAJAAiACMAIwAjACIAIQAgACAAIgAhACEAIQAi
ACIAIQAhAB8AIAAgACEAIgAjACIAIgAiACIAIwAkACcAJwAnACcAJwAnACcAJgAkACUA
JgAnACkAKQApACkAJwAnACgAKAAsACwAKwArACwALAAsACwALAAtAC4ALgAvAC8ALwAv
AC8ALwAwADAAMwA0ADUANQA3ADcANwA3ADgAOQA7ADwAPgA/AD8APwBDAEQARQBGAEYA
SQBPAA==
         </WaveFormData>
      </LeadData>
      <LeadData>
         <LeadByteCountTotal>10000</LeadByteCountTotal>
         <LeadTimeOffset>0</LeadTimeOffset>
         <LeadSampleCountTotal>5000</LeadSampleCountTotal>
         <LeadAmplitudeUnitsPerBit>4.88</LeadAmplitudeUnitsPerBit>
         <LeadAmplitudeUnits>��V</LeadAmplitudeUnits>
         <LeadHighLimit>2147483647</LeadHighLimit>
         <LeadLowLimit>268435456</LeadLowLimit>
         <LeadID>V4</LeadID>
         <LeadOffsetFirstSample>0</LeadOffsetFirstSample>
         <FirstSampleBaseline>0</FirstSampleBaseline>
         <LeadSampleSize>2</LeadSampleSize>
         <LeadOff>FALSE</LeadOff>
         <BaselineSway>FALSE</BaselineSway>
         <ExcessiveACNoise>FALSE</ExcessiveACNoise>
         <MuscleNoise>FALSE</MuscleNoise>
         <LeadDataCRC32>1153867281</LeadDataCRC32>
         <WaveFormData>
+P/4//j/+P/2//b/9v/2//j/+P/4//j/9v/2//b/9v/0//T/9P/0//T/9P/0//T/9v/2
//b/9v/2//b/9v/2//f/+P/5//r/+f/4//f/9v/2//b/9v/2//f/+P/5//r/+P/4//j/
+P/4//j/+P/4//r/+v/6//r//P/8//z//P/6//r/+v/6//3//v///wAA/v/+//7//v//
/wAAAQACAAQABAAEAAQABwAIAAkACgANAA4ADwAQABEAEgATABQAGAAaABwAHgAfACAA
IQAiACUAJgAnACgAKwAsAC0ALgAwADAAMAAwADIAMgAyADIALwAuAC0ALAApACgAJwAm
ACIAIAAeABwAGAAWABQAEgAPAA4ADQAMAAkACAAHAAYABQAEAAMAAgABAAAA///+//z/
/P/8//z//P/8//z//P/7//r/+f/4//j/+P/4//j/+P/4//j/+P/2//b/9v/2//j/+P/4
//j/+P/4//j/+P/4//j/+P/4//r/+v/6//r/+f/4//f/9v/3//j/+f/6//j/+P/4//j/
+v/6//r/+v/6//r/+v/6//r/+v/6//r//P/8//z//P/6//r/+v/6//r/+v/6//r//P/8
//z//P/8//z//P/8//z//P/8//z//P/8//z//P/6//r/+v/6//r/+v/6//r/+P/4//j/
+P/6//r/+v/6//r/+v/6//r/+v/6//r/+v/8//z//P/8//r/+v/6//r//P/8//z//P/6
//r/+v/6//z//P/8//z//P/8//z//P/7//r/+f/4//j/+P/4//j/+P/4//j/+P/2//b/
9v/2//b/9v/2//b/9P/0//T/9P/2//b/9v/2//T/9P/0//T/9v/2//b/9v/2//b/9v/2
//T/9P/0//T/9v/2//b/9v/2//b/9v/2//b/9v/2//b/9v/2//b/9v/2//b/9v/2//j/
+P/4//j/+f/6//r/+//8//7//v/9////AAAAAAAAAAD///////8DAAYABwAKAAgABQAD
AAMABAADAAMAAgADAAMABAAEAAMAAgADAAIABAACAAEAAQD+//3//f/8//v/+v/4//j/
+v/6//n/9//5//n/+f/6//n/+f/5//n/+f/5//j/+P/6//r/+v/6//r/+f/5//r/+v/4
//j/+P/6//r/+v/4//r/+P/2//b/9//0//L/+P8AAAkAEQAbACQAMwBIAF4AewCeALUA
sQCeAJIAigB/AG8AXgBLADcAIgAFAOr/5P/o//D/9//9/wAAAwAHAAkABwADAAAAAgD/
////AAAAAP///v/+//z/+//7//v//f/+///////9//3//f/9//r/+v/6//r/+//8//7/
//////7//f/8//3//v///wAAAQABAAEAAQADAAEAAAAAAAEAAQABAAEAAwADAAEAAQAF
AAMAAwAFAAMAAwAGAAYACAAEAAQABAAGAAYACAALAAkABwAHAAkACgAJAAwADgAMAAwA
DQAOABAAEAAQABAAEwAWABgAGgAZABoAGwAcAB4AIAAhACIAIQAjACQAJQAqACsALgAw
ADEAMgAzADYAOAA6ADsAPAA+AD8AQABBAEMARABEAEQAQgBDAEMAQQBBAEEAQAA+ADoA
OAA2ADMAMgAuACwAKwAoACUAIgAeABwAGwAbABkAFgAVABMAEwAQAA8ADQAKAAsACwAL
AAwACQAIAAcABwAHAAcABgAFAAcABwAHAAcABQAGAAYABgAHAAYABgAHAAcABwAHAAgA
BgAGAAYABgAIAAgACAAIAAYABwAHAAUABwAHAAkACQAJAAkACAAIAAcABwAHAAcACQAK
AAoACgAJAAgACAAHAAkACQAJAAkACQAKAAoACgALAAwACwAKAAgACAAJAA0ADAAMAAsA
CwAMAAwACwAJAAgABwAJAAwACwAKAAkACQAJAAsACwALAAsACwAKAAoABgAGAAcABwAJ
AAkABwAJAAkACgAJAAcABgADAAUACAAIAAoACwAKAAgABwAHAAoADAAOAAwACQAHAAkA
CQAIAAkACQAKAAoACgAJAAgABwAHAAcABwAHAAYABgAIAAgABgAGAAcABwAHAAUABgAE
AAIAAwAHAAcABwAGAAQABAAGAAYACAAIAAcABwAHAAYACAAJAAkACQAIAAgABwAGAAgA
BwAHAAcACAAJAAgABgAGAAYABgAIAAgACAAIAAgACAAIAAgACAAIAAgACAAKAAoACgAK
AAgACAAIAAgACgAKAAoACgAIAAgACAAIAAgACAAIAAgACgAKAAoACgALAAwADAANABAA
EgASABEADwAQABAAEAAOAA0ADQANABEAFAAVABgAFgATABEAEQASABEAEQAQAA0ADQAO
AA4AEAAQABIAEgASABAADwAPAAwACwALAAoACwAKAAgACAAGAAYABQADAAMAAwADAAQA
BQAFAAUABQADAAMAAgACAAMABAAFAAYABQADAAIAAgACAAAAAAAAAAAAAAAAAP7/AgAC
AAIAAAD///z/+v/+/wYACwATAB0AJgA3AEoAXAB1AJgAsQCrAJgAjgCIAH0AbQBeAE8A
PQAkAAUA8P/m/+j/8v/5//3/BAAHAAcABQADAAEAAAACAP////8AAAIAAQAAAAAA///9
//z/+//+//7//v/9//v/+//7//v/+v/6//r/+v/6//r/+//7//r/+v/6//r/+f/6//v/
/P/9//3//f/9/////f/8//z////////////+//3/+v/5//v/+f/5//v/+P/3//n/+P/5
//b/9//4//r/+v/8/////v/7//r/+//8//v//v8AAP///v/+//7/AgACAAIAAgACAAQA
BQAGAAUABgAHAAgADAAOAA8AEAAQABEAEQARABYAFwAaABwAGgAaABoAHAAfACIAJAAm
ACYAJwAoACkAKwAsACwALAAuAC8ALwAtACsAKQAmACIAIgAgAB4AGwAcABgAFgAVAA8A
CwAHAAIAAgABAAEA///5//f/9P/z//P/8//y//D/7v/t/+z/7P/t/+z/6//r/+n/6f/o
/+f/5//n/+f/5//n/+j/6P/o/+f/5v/m/+f/6f/p/+n/6v/q/+r/6v/q/+r/6v/q/+r/
6P/p/+n/5//p/+n/6//r/+n/6f/o/+j/6f/p/+n/6f/r/+z/7P/s/+r/6v/r/+v/6//r
/+v/6//q/+r/6f/o/+j/6v/q/+r/6P/o/+n/7f/s/+z/6//r/+z/7P/r/+n/6P/n/+n/
7P/p/+j/5//n/+v/7f/t/+3/7P/r/+n/6P/n/+j/6v/r/+n/6f/n/+n/6//s/+v/6f/p
/+X/5v/o/+b/6P/p/+j/5v/n/+n/7v/u/+7/6v/l/+f/6f/p/+j/6P/p/+v/7P/r/+n/
5//l/+j/6f/q/+v/6P/o/+r/6v/p/+j/6P/n/+f/5f/m/+T/5v/n/+v/6//p/+j/5v/m
/+b/5v/o/+j/5f/l/+X/5P/m/+f/5//n/+n/6v/q/+r/6v/p/+n/6f/k/+f/6P/o/+j/
6P/o/+r/6v/q/+r/6f/o/+f/5v/n/+j/6f/q/+r/6v/q/+r/6P/o/+j/6//u/+7/7//w
//L/8v/x//H/8v/y//L/8v/w/+//7v/v//P/9f/5//r/+f/3//f/9v/1//X/9P/z//H/
8v/y//L/8P/y//L/8v/w/+//7//u/+7/7//v/+//7P/q/+r/6v/s/+v/6f/p/+j/5//n
/+f/5//n/+f/5//p/+j/6P/o/+n/6v/r/+z/6v/p/+n/6P/o/+j/6P/q/+n/6P/l/+b/
7P/s/+z/6f/k/+b/6P/q//P///8HAA4AGwAyAEoAYQCAAJsAnwCOAIgAiACDAHcAYABJ
ADcAHgD9/+D/0P/O/9r/5//v//D/9//3/+//6//z//T/8v/v/+//8P/w/+//7v/u//D/
7//v/+//7v/u/+7/7f/v/+//7//v/+3/7P/r/+r/6P/o/+n/6f/r/+z/7f/u/+v/6v/p
/+j/6v/r/+z/7f/w/+3/6//q/+v/6//r/+v/8P/x//D/8f/y/+//7v/v/+//7//y//L/
9P/w//D/8P/w//D/8v/1//X/8//z//X/9f/z//X/9v/2//b/9//4//r/+v/6//r/+f/8
//7/AAAAAAIABAAGAAcACAAIAAgACgANAA8AEQATABMAFQAWABcAGAAZABwAHgAgACEA
IgAgACEAIgAjACUAJgAmACYAJAAlACUAIwAiACEAHwAcABwAGgAYABUAEgAOAAwACwAK
AAcABAAAAP7//f/9//v/+P/3//X/9f/1//X/9P/y//D/7//u/+7/7//u/+3/7f/t/+3/
7P/r/+n/6f/p/+n/6//s/+z/7P/r/+r/6v/r/+v/6//r/+z/7P/s/+z/7P/s/+z/7P/s
/+7/7//v/+3/6//r/+3/7f/u/+//7//w//H/8f/x//H/8f/y//L/8v/y//L/8//z//P/
8//z//P/8//0//T/9P/1//b/9f/0//P/8v/y//X/9f/2//b/9//2//b/9f/z//L/8f/z
//b/9P/0//T/9f/0//X/9P/z//X/9f/0//T/8v/y//P/8//1//X/8//1//X/9v/1//P/
8//v//D/8v/z//b/+P/4//L/8f/x//T/9P/2//T/8f/z//X/9f/0//P/8//0//T/8//z
//P/8//z//P/8//z//L/8v/0//T/8v/y//P/8//z//H/8v/w/+7/7//z//P/8P/u/+v/
6v/s/+z/7v/u/+3/7f/t/+z/7P/t/+3/7f/t/+7/7v/u/+z/6//r/+v/7v/t/+7/7v/u
/+7/7v/s/+z/7P/s/+7/7v/u/+7/7v/u/+7/7v/u/+7/7v/u//D/8P/w//D/7v/u/+7/
7v/v//D/8f/1//T/9P/1//b/+P/4//f/9//6//r/+v/6//f/9//3//n//v///wIAAgD9
//v/+//6//v/+//6//n/+f/6//r/+v/4//r/+v/6//n/+f/6//r/+P/3//X/8//0//L/
8v/y//L/8f/v/+//7f/t/+7/7//x//H/8f/x//H/8P/w//D/7v/u/+7/7v/u/+//8f/y
/+7/7v/u//D/8v/y//D/8v/w//D/8P/x/+7/7v/w//T/+/8FABEAHAApADoATgBnAIgA
qQC1AKYAlACOAIcAdQBkAFEAOwAiAAcA6v/e/+T/6P/t//X/+v/9////AQD///3/AAD+
//v/+//8//7//f/8//z/+v/5//n/+f/4//j/+P/3//j/+f/6//v/+v/6//r/+v/7//z/
/v///////v/9//z//P/8//z//P/9//3//f/9/////f/8//z///////////8BAAEA////
/wEA/////wEAAQABAAQABAAGAAIAAgACAAQABAAGAAkABwAFAAUABwAJAAcACQAKAAwA
DAANAA4ADgAOAA4ADgARABQAFgAYABcAGAAZABoAHAAeAB8AIAAjACUAJgAnACgAKQAs
AC4AMAAyADQAOAA4ADoAOwA8AD0APwBBAEMARQBGAEYARgBGAEcARwBFAEYARQBDAEAA
PgA8ADoANwA2ADIAMAAvACwAKQAmACIAHwAdABwAGQAVABUAFAAVABEAEQAQAA4ADAAL
AAoACgAJAAgABwAHAAcABwAGAAUABQAFAAUABQAFAAYABgAGAAUABAAEAAUABQAFAAUA
BgAEAAQABAAEAAQABAAEAAQABAAFAAUAAwAFAAUABwAHAAcABwAGAAYABgAFAAQAAwAE
AAYABwAIAAYABgAHAAcABQAFAAUABQAHAAgACAAIAAcACAAHAAYABAAEAAUACQAIAAgA
BwAHAAgACAAHAAUABAADAAUACAAGAAYABgAHAAkACwALAAsACQAJAAgACAAIAAgACQAJ
AAkACQAHAAkACgAKAAgABQAGAAMABQAIAAYACAAJAAgABgAFAAUACAAIAAoACAAFAAUA
BwAHAAYABwAHAAgACAAHAAcABwAHAAcABwAHAAcABgAGAAgACAAGAAYABwAHAAcABQAG
AAQABAAFAAkACQAHAAYABAAEAAYABgAIAAgABQAFAAUABAAGAAcABwAHAAcACAAIAAgA
BgAFAAUABQAIAAcABgAGAAYABgAGAAYABgAGAAYACAAIAAgACAAGAAYABgAGAAgACAAI
AAgABgAGAAYABgAGAAYABgAGAAYABgAGAAYABAAEAAQABAAFAAYABwAIAAgACAAIAAgA
CQAKAAoACwAOABAAEAAPAA0ADgAOAA4AEAAPAA8ADwAPABIAEwAWABYAEwARABEAEgAR
ABEAEAANAA0ADgAOABAAEAASABIAEQAOAAwACwALAAsADAAMAAsACgAIAAgABgAGAAUA
AwAEAAUABgAIAAgABwAGAAUABwAHAAYABgAEAAQABAAEAAQAAwADAAQABAACAAIAAgAE
AAQABAACAAQABgAGAAYABQAAAAAABAAGAA0AGQAjAC4APwBSAGQAewCeALkAuQCmAJgA
kgCJAHkAZgBVAEMAKAAJAPL/7v/2//7/AwAHAAoACwANAA0ADQANAA4ADgALAAsADAAK
AAkACAAIAAkACQAKAAsACwAKAAkABwAJAAkACQAJAAoACgAKAAoACAAIAAkACQAMAAwA
DAAMAAoACgAKAAoACQAJAAkACQAPAA0ADAAMAAsACwALAAsADQANAAsACwAPAA0ADQAP
AA0ADQAQABAAEgAOAA4ADgAOAA4AEAATABUAEwATABUAEwARABMAFAASABIAEwAUABgA
GAAYABgAFwAaABwAHgAeACAAIgAkACQAJgAnACgAKAApACkAKQAsAC0AMAAyADUANgA3
ADoAPAA+AD8AQABBAEMARQBHAEcASABIAEgARgBHAEcARQBGAEUAQwBAAD8APgA9ADsA
OQA0ADEALwArACcAIwAeAB0AHQAeAB0AGAAXABUAFQAQAA8ADQAKAAoACQAIAAgABQAE
AAMAAwAFAAUABAADAAIAAQAAAP////8AAAAAAAD///7//v////3/+//5//j/+v/6//r/
+v/5//j/9//2//j/+f/5//f/9//3//n/+f/5//n/+P/4//n/+f/5//n/9v/2//X/9P/3
//j/+v/7//j/9//2//X/8//0//T/9P/0//b/9v/2//H/8P/w//P/8P/w/+//7//z//T/
9P/z//L/7//v//D/8v/y//L/8//y//P/8v/x//H/8f/w//D/8f/y//T/9f/1//X/8//1
//X/9P/x/+3/7f/r/+7/8v/y//T/9f/0/+7/7f/t//D/7//w/+3/6f/s/+//8P/w/+3/
7f/u/+7/8f/x//H/8f/1//X/9f/1/+//7v/v/+7/8P/w//H/8f/x/+//8P/u/+3/7f/w
/+//7//u/+z/7P/u/+7/8P/w//H/8f/x//D/8P/x//H/8f/x//L/8v/y//D/7//v/+//
7P/x//T/8f/w/+//7v/w//D/8P/w/+//7v/t/+z/7v/u/+7/7v/u/+7/7v/u/+7/7v/u
/+7/7P/s/+z/7P/q/+r/6v/q/+r/6v/q/+r/7//w//D/8f/0//b/9v/1//X/9v/2//b/
9f/z//L/8f/1//j/+f/8//z/+f/3//f/+P/3//f/9v/z//P/9P/0//X/9v/5//r/+f/2
//T/8//y//H/8f/w/+//7v/s/+z/6v/q/+n/5//n/+f/5//o/+f/5//n/+f/5f/j/+D/
3v/i/+T/5v/o/+P/3//c/9r/3f/c/93/3v/i/+L/4v/g/9r/2v/W/9L/1//c/97/3v/k
/+//9//9/w4AJQA6AFoAfQCKAIUAewB2AHgAcgBdAEUANgAlAAUA4P/J/7r/rv+y/8T/
0f/X/9z/3//f/9n/z//N/9D/0v/P/8//0P/S/9H/0P/Q/9L/0f/R/9H/0f/Q/8//zf/P
/8//z//P/8//0P/R/9L/z//O/87/zf/R/9T/1//a/9f/1v/V/9T/0//R/8//zf/V/9X/
1v/Y/9b/1f/U/9P/1//X/9X/1f/V/9P/0//V/9X/1f/Y/9j/2v/Y/9r/3P/c/9r/2v/b
/9v/2f/Z/9v/3P/b/97/4P/h/+L/5P/m/+b/5v/m/+b/5v/o/+n/6v/q/+z/7v/w//X/
+P/6//z//P/9//3//f8AAAEABAAGAAcACAAJAAwADwASABQAFgASABEAEAAPABIAFAAV
ABYAGQAbABwAGwAVABEADAAGAAQAAgAAAP3//f/6//n/+f/3//X/8//w/+7/7f/t/+v/
5P/j/+H/4f/j/+X/5v/m/+b/5f/k/+T/4v/g/97/3f/g/+H/4f/h/9//3//f/9//3//g
/+D/4P/d/9z/3P/d/97/3//g/+L/5P/k/+T/5P/k/+T/5P/k/+T/5f/l/+P/4//j/+X/
5f/k/+P/4f/g/+T/5f/m/+f/5f/m/+b/5v/o/+j/6f/p/+n/6f/p/+n/6//s/+z/7P/u
//D/8P/w/+//7v/u//H/7//w//D/8f/z//T/9P/z//H/7//w//L/9P/0//T/9f/3//n/
+f/5//v/+//6//r/+v/6//v/+//7//v/+f/7//7/AAAAAP/////7//z//v/+/wAAAQAA
AP7//f/9/wAAAQACAP//+//8////AAAAAP////8AAAAAAQABAAEAAQADAAMAAwADAAIA
AgAEAAQABAAEAAUABQAGAAMAAwAAAAIAAwAHAAcABgAGAAUABgAEAAQABgAGAAcABwAH
AAYACAAJAAkACQAHAAgACAAIAAoACQAJAAkACgALAAoADAAMAAwADAAMAAwADAAMAAwA
DAAMAAwADQAOAA8AEAARABIAEgATABQAFgAWABUAFwAYABgAGAAYABcAFwAXABkAHAAd
ACAAHgAbABkAGQAYABcAFwAWABcAFwAYABgAFgAWABgAGAAaABgAFwAXABUAEwASABAA
DQAMAAoACgAKAAoACQAHAAcABwAHAAgACQAJAAkACQAHAAcABgAGAAYABgAGAAYACAAH
AAcACAAGAAQABAAEAAYABgAGAAQABAAEAAQAAgD///7/AAAGAA4AFQAfACsAOgBLAGAA
egCdAMAA0wDFALQArACoAJsAhwBwAFsAQwAkAAEA7v/q/+7/9v///wUADAAPAA0ADQAL
AAsACgAIAAUABQAGAAgABwAGAAYABgAFAAUABQAGAAYABgAFAAUABQAFAAUABgAGAAYA
BgAIAAgACQAJAAgABgAEAAIAAAAAAAAAAAD//////////wIA///9//z/////////////
/////f/9/////f/9////+//7//7//v8AAPz//P/8//3//P/9/////P/5//j/+f/6//n/
/P/+//z//P/9//7/AAAAAAAAAAABAAQABgAIAAcACAAJAAoADAAOAA8AEAATABUAFgAX
ABgAGQAcAB4AIQAiACMAJgAnACgAKAAoACkAKwAtAC8ALwAwADAAMAAwADEAMQAvAC4A
LQArACgAJAAiACAAHQAcABgAFgAVABIADwAMAAgABAADAAMAAQD+//3/+//7//j/9//1
//L/9P/z//L/8v/x//D/7//v/+3/7f/s/+v/6//r/+v/6//r/+z/7P/s/+v/6v/q/+v/
6//r/+v/7P/q/+r/6v/q/+z/7P/s/+z/6v/r/+v/6f/r/+v/7f/t/+3/7f/s/+z/6//r
/+v/6//r/+z/7P/s/+z/7P/t/+3/7f/t/+3/7f/r/+z/7P/s/+v/7P/r/+r/6f/q/+z/
8f/w//D/7//v/+//8P/w/+//7//t/+7/8P/w//D/8P/x//L/8//y//H/7//v/+7/7v/u
/+7/7//v/+//7//t/+//8f/y//H/7//u/+v/7f/w/+7/8P/x//D/7f/t/+7/8v/z//T/
8f/t/+v/7f/t/+z/7P/t/+//8P/v/+//7//v/+//7//v/+//7v/u//D/8P/u/+7/7//v
//H/7//w/+7/7f/t//D/7//u/+7/7f/u/+7/7v/w//D/7f/t/+3/7P/u/+//7//v/+3/
7v/u/+7/7//v//D/8f/w/+//8P/u/+7/7v/u/+7/7v/u/+7/8P/w//D/8P/w//D/8P/w
//D/8P/w//D/7v/u/+7/7v/u/+7/7v/u/+7/7v/u/+7/7v/u/+7/8f/w//D/8f/y//T/
9P/z//P/9P/0//T/9P/1//X/9f/3//j/+f/8//z/+//5//n/+P/1//X/9P/z//X/9v/2
//b/9f/2//X/9P/0//P/8//y//H/8f/w/+//7v/s/+z/7P/u/+3/6//r/+n/6f/q/+v/
6//r/+v/6//r/+r/6v/q/+r/6v/q/+r/6//r/+z/7P/o/+j/6P/q/+r/6v/o/+r/7P/s
/+r/5//k/+L/5v/u//f/AQAPABoAJwA4AE4AaQCMAKcAqQCWAIgAhAB5AGsAWgBFAC8A
FgD5/+D/2P/c/+L/6f/v//L/9f/5//3///////7//v/7//v//P/+//3//P/8//3//f/+
/////v/+//7//f/9//3//f/9//3//v///wAA/v/+//////8AAAAAAAAAAAAAAAAAAAAA
AQABAAEAAQAEAAEA///+/wAAAQACAAMABQAFAAMAAwAFAAMAAwAFAAQABQAJAAoACgAG
AAYABgAGAAYACAALAAsACQAJAAsACwAJAAsADAAOAA4ADwAQABIAEgASABIAEQAUABYA
GAAYABoAHAAeAB8AIAAgACAAIgAlACcAKQAqACsALgAwADMANAA1ADgAOgA8AD0APgA+
AD8AQABBAEMARABEAEQARgBHAEcARQBGAEUAQwBAAD4APAA6ADcANQAwAC0AKwApACcA
JQAiAB8AHQAcABkAFAATABEAEQARABEAEAAOAA0ACwAJAAgACAAIAAgACQAHAAcABgAF
AAYABwAIAAkACQAKAAoACgAJAAgACAAJAAkACQAJAAoACAAIAAgACAAIAAgACAAIAAgA
CQAJAAcABQAFAAcABwAJAAkACAAIAAkACQAJAAkABwAIAAgACAAIAAgACQAJAAcABwAH
AAcACQAKAAoACgAKAAwADAAMAAsACgAKAA0ADQAOAA4ADwAOAA4ADQALAAoACQALAA4A
DAAMAAwADQAOAA8ADgANAA8ADwAOAA4ADAAMAA0ADQAPAA8ADQAPAA8AEAAPAA0ADAAJ
AAsADgANABAAEgASAA4ADQANABAAEAASABAADQALAA0ADQAMAAwADQAPABAAEQARABEA
EQASABEAEAAPAA0ADgARABIAEgASABMAEwAUABEAEQAOABAAEQAVABUAEwASABAAEAAS
ABIAFAAUABEAEQARABAAEAARABEAEQAPABAAEAAQABAADwAPAA8AEAARABIAEAAQABAA
EAAOAA4ADgAOABAAEAAQABAADgAOAA4ADgAMAAwADAAMAA4ADgAOAA4ADAAMAAwADAAO
AA4ADgAOAAwADAAPABAAEAARABIAFAAWABUAFQAWABcAGAAZABkAGQAZABsAHgAdACAA
IAAdABsAGwAaABkAGQAYABcAFwAaABoAGgAaABwAHAAcABoAGQAZABgAFwAVABQAEwAS
ABIAEgASABIAEQAPAA8ADwARABIAEwATABEAEQARABEAEgASABIAEgAQABAAEAAPAA8A
EAAQAA4ADwAQABMAFAATABAAEQAQAA4AEAAPAAwADAAOABIAFwAhAC0AOgBHAFYAaAB/
AKIAvwDBAKwAngCaAJUAhwB2AGUAUQA4ABcAAAD2//j//v8HAA8AEgAVABUAEwARAA0A
DgAOAAsACwAMAA0ADQANAA4ADAALAAsACwAOAA4ADgANAAsACwALAAsADAAMAAwADAAM
AAwADQANAAwADAAMAAwADQAOAA8AEAAOAA0ADAALABEADwAOAA4ADgANAAwACwAPAA8A
DQANAA0ACwALAA0ACwALAA4ADgANAAgABwAGAAgACAAKAA0ADQALAAsADQAPAA0ADwAQ
AA4ADgAPABAAFAAUABQAFAATABYAGAAaABcAGAAZABoAHAAeAB8AIAAjACUAJgAnACwA
LQAwADIAMgAyADIANAA2ADgAOQA6ADgAOQA6ADsAPwBAAEAAQAA+AD8APwA9ADwAOwA5
ADYANQA0ADMAMQAyAC4ALAArACcAIwAfABoAGgAZABkAFwATABMAEgATAA8ADwAOAAwA
DgANAAwADAAJAAgABwAHAAgACQAJAAkACQAJAAkACQALAAwADAAMAAsACgAKAAsACQAJ
AAkACgAMAAwADAAMAAoACgAKAAoADAANAA0ACwAJAAkACwALAA4ADwAPABAAEQARABEA
EQATABQAFAAUABMAEgASABEAEwATABMAEwATABQAFAAUABgAGgAaABoAFgAUABMAFQAX
ABgAGAAZABsAHAAcABsAFgATABMAFAAWABYAFgAXABkAGwAbABsAGQAZABgAGAAWABYA
FwAXABcAFwAVABcAGwAeAB8AHwAZABMAEgASABQAGAAbABwAFgAVABUAGAAcAB4AHAAZ
ABkAGwAbABoAFwAXABgAGAAZABkAGQAZABwAHQAeAB8AGwAaABsAGgAcABwAHQAdABsA
FwAWABIAFQAXABwAHQAdABwAGgAaABgAGAAaABoAGwAbABsAGgAaABsAGwAbABkAGgAa
ABoAHAAbABsAGwAUABUAHAAdAB4AHwAgABwAGgAYABYAGAAYABgAGAAZAB0AHwAgAB8A
IAAiACIAIwAjACQAJAAiACIAIQAhACIAJQApACsALgAuACsAKQArACoAKQApACcAJQAk
ACQAJAAkACQAJgAmACYAJAAjACQAJAAkACUAIgAhACAAHgAeAB4AHgAdAB0AHQAdAB0A
HgAfAB8AHwAfAB8AHwAeACEAIgAjACQAIgAiACEAIQAjACQAIwAkACYAKAAoACgAKAAq
ACoAKAAmACkAJgAkACwANgBBAEsAVQBgAG0AfgCeAMEA4ADvAOcA1ADIAMYAwQCxAJ4A
iwBrAEQAKwAcABIAGgAuADUAMwA6AD0ANwAzADMANQA6ADcAMwAyADIANAAzADIAMgAx
AC8ALgAtAC8AMAAxADEAMQAxADEAMQAtACwAKwAqACwALAAtAC0AKwAqACkAKAApACoA
KwAsACoAJwAkACEAIwAhACAAIAAiACMAJAAlACYAJQAiACEAJAAjACQAJwAlACUAKAAo
ACYAIAAeABwAIQAiACUAKQAnACUAJQAnACcAJQAnACgAKgAqACsALAAsACwALAAsAC8A
MgA2AA==
         </WaveFormData>
      </LeadData>
      <LeadData>
         <LeadByteCountTotal>10000</LeadByteCountTotal>
         <LeadTimeOffset>0</LeadTimeOffset>
         <LeadSampleCountTotal>5000</LeadSampleCountTotal>
         <LeadAmplitudeUnitsPerBit>4.88</LeadAmplitudeUnitsPerBit>
         <LeadAmplitudeUnits>��V</LeadAmplitudeUnits>
         <LeadHighLimit>2147483647</LeadHighLimit>
         <LeadLowLimit>268435456</LeadLowLimit>
         <LeadID>V5</LeadID>
         <LeadOffsetFirstSample>0</LeadOffsetFirstSample>
         <FirstSampleBaseline>0</FirstSampleBaseline>
         <LeadSampleSize>2</LeadSampleSize>
         <LeadOff>FALSE</LeadOff>
         <BaselineSway>FALSE</BaselineSway>
         <ExcessiveACNoise>FALSE</ExcessiveACNoise>
         <MuscleNoise>FALSE</MuscleNoise>
         <LeadDataCRC32>1895267474</LeadDataCRC32>
         <WaveFormData>
vP+8/7z/vP+8/7z/vP+8/73/vv+//8D/v/++/73/vP+8/7z/vP+8/7z/vP+8/7z/vf++
/7//wP++/77/vv++/7//wP/B/8L/wv/C/8L/wv/A/8D/wP/A/8H/wv/D/8T/xP/E/8T/
xP/C/8L/wv/C/8P/xP/F/8b/yP/I/8j/yP/I/8j/yP/I/8n/yv/L/8z/zP/M/8z/zP/O
/87/zv/O/9H/0v/T/9T/1v/W/9b/1v/Y/9r/3P/e/+H/4v/j/+T/6P/q/+z/7v/x//L/
8//0//f/+P/5//r//P/+/wAAAgAEAAQABAAEAAUABgAHAAgABQAEAAMAAgD+//z/+v/4
//b/9P/y//D/7f/q/+f/5P/h/+D/3//e/9z/2v/Y/9b/1P/U/9T/1P/T/9L/0f/Q/9D/
0P/Q/9D/0P/Q/9D/0P/O/87/zv/O/87/zv/O/87/0P/Q/9D/0P/O/87/zv/O/8//0P/R
/9L/0v/S/9L/0v/S/9L/0v/S/9P/1P/V/9b/1f/U/9P/0v/T/9T/1f/W/9b/1v/W/9b/
2P/Y/9j/2P/Y/9j/2P/Y/9j/2P/Y/9j/2v/a/9r/2v/Y/9j/2P/Y/9j/2P/Y/9j/2v/a
/9r/2v/a/9r/2v/a/9r/2v/a/9r/3P/c/9z/3P/c/9z/3P/c/9z/3P/c/9z/3P/c/9z/
3P/e/97/3v/e/93/3P/b/9r/3P/c/9z/3P/e/97/3v/e/9z/3P/c/9z/3v/e/97/3v/c
/9z/3P/c/97/3v/e/97/3v/e/97/3v/d/9z/2//a/9z/3P/c/9z/3P/c/9z/3P/a/9r/
2v/a/9z/3P/c/9z/2v/a/9r/2v/c/9z/3P/c/9r/2v/a/9r/3P/c/9z/3P/e/97/3v/e
/97/3v/e/97/3v/e/97/3v/e/97/3v/e/+D/4P/g/+D/4P/g/+D/4P/e/97/3v/e/9//
4P/h/+L/5P/k/+X/5v/o/+n/6v/q/+r/6//r/+v/6//r/+v/6//t//D/8//1//P/8v/x
//D/8P/w/+//7v/v//D/8f/z//H/8f/x//H/8P/v/+7/7v/t/+z/6//r/+n/6f/o/+j/
6P/m/+X/5f/l/+X/5f/l/+f/6P/o/+f/5f/l/+X/5f/l/+X/5f/l/+X/5P/k/+T/5f/l
/+X/5f/m/+b/5f/l/+f/4//h/+L/4//g/+D/4//t//T//v8JABQAJAA3AEkAYQB9AJEA
kQCCAHUAagBdAFUATQA9AC0AHgAKAPb/7P/s/+3/7//z//X/9f/5//j/9P/y//D/7//v
/+7/7v/v/+7/7//w/+//7f/s/+v/7P/u/+//8P/v/+//7//v/+//7//v/+7/7//x//L/
9P/z//H/8P/v//H/8f/x//L/8v/z//P/8v/y//L/8v/0//T/9P/0//T/9P/2//T/8//0
//X/9//4//n/+P/3//b/+P/4//j/+P/4//j/+f/5//j/+P/4//j//P/8//7//v/+//7/
/v8AAAEAAQABAAMABgAHAAgACQAJAAoADAANAA8AEAASABMAFAAUABYAGAAdAB8AIQAj
ACcAKAAqACsALgAwADAAMgA2ADYAOAA5ADwAPAA8ADwAOwA7ADsAOQA4ADgANgA1ADAA
LgAsACsAKgAlACMAIQAdABgAFQASABAAEAAPAA0ADAALAAkACAAHAAYAAgD//wAAAAAB
AAEA/v/+//7//v/8//z/+//7//3//f/9//3/+//7//v/+//8//v/+//7//v/+//7//z/
+v/5//n/+f/7//r/+v/6//r/+v/6//r/+v/7//v/+//7//v/+//7//r/+v/6//r//f/9
//3//f/8//z/+//6//z//P/8//z//P/8//z//P/8//z//P/8//7//v/+//7//f/9//3/
/f/////////+//7/AAAAAP///v/+//7///////////////z//P/8//z/+v/6//r/+v/6
//z//P/7//r/+f/5//r/+//6//v//f/8//v/+//6//v/+//7//v//f/9//3//f/9//z/
+v/5//v/+//7//v/+f/5//n/+f/5//n/+f/5//v/+//7//v/+//7//v/+//7//v/+v/6
//r/+v/6//r//P/8//z//P/8//z//P/7//v//P/8//z//f/9//3//P/6//r/+v/6//z/
/P/8//z//f/9//r/+v/6//r/+v/8//z//P/8//r/+v/6//r/+v/6//r/+v/8//z//P/8
//r/+v/6//r/+//8//3//v/9//z/+//6//z//P/8//z//v/+//7//v/+//7///8AAAIA
AwAEAAQABAAFAAUABQADAAMAAwADAAYACAAKAAsACQAIAAcABgAGAAYABQAEAAQABAAE
AAUABwAHAAcABwAGAAUABAAEAAMAAgABAAEAAQABAAAAAAD+//z/+//7//v/+//7//v/
+//8//z/+//5//n/+f/5//v/+//7//v/+//6//r/+v/7//v/+//7//z//P/7//v/+//7
//v/+v/3//b/9P/5////BAAMABcAIgAyAEUAVQBrAIkAmwCXAIgAfQB0AGkAXwBVAE0A
PwAsABQABAD6//r//f///wMABwAJAAcABgAEAAIAAgABAAEAAAAAAAIAAAAAAAAA/v/9
//3//f/9//7//v/+//7//f/8//v/+//7//v/+v/8//3//f/+//z/+//7//v//P/9//7/
AAD+///////+/wAAAAAAAAIAAgACAAIAAgABAAIA///9//7///8BAAIAAQAAAP///v//
/wAAAQACAAQABAAFAAUABgAGAAYABgAGAAYACAAIAAgACAAIAAoACwALAAsADQAOAA8A
EAARABEAEgAUABUAGQAaABwAHQAfAB4AHwAgACMAJQAnACkAKQAqACwALQAwADIAMgA0
ADcAOAA7AD0AQABAAEAAQABDAEMAQwBBAD0APAA5ADcAMgAwAC4ALQArACcAJgAlACIA
HAAYABQAEQASABIAEQANAAsACAAGAAQABAABAP//AAAAAAEAAQD+//7//v/+//7//v/9
//3/+//7//v/+//7//v/+//7//v/+//8//3//f/9//3//v/8//v/+//7//v/+v/6//r/
+v/6//r/+v/6//v/+//7//v/+//7//v/+v/6//r/+v/8//3//v////7//v/9//z//P/8
//z//P/8//z//P/8//r/+v/6//r/+//8//3//v/+//3//P/7//3//f/9//z//P/+//7/
/f/6//r/+v/7//v/+//7//v//P/8//z//P/6//r/+v/6//n/+v/5//f/9//3//j/+v/8
//r/+v/7//j/9//3//b/9v/3//j/+f/3//f/9//3//j/+P/3//f/+P/5//r/+//4//f/
9v/1//b/9//4//n/9//3//f/9//3//f/9//3//X/9f/0//T/9v/2//b/9v/2//b/9v/2
//T/9P/0//P/8f/y//L/8v/z//P/8//y//L/8v/y//L/9P/0//T/9P/v//H/8P/w//D/
8P/w//H/8v/z//T/9P/0//T/9P/y//L/8v/y//D/8P/w//D/8P/w//D/8P/y//P/9P/0
//f/+P/4//j/9//3//f/9//2//X/9P/0//f/+v/8//3//v/9//z//P/6//n/+P/4//b/
9v/3//f/9//3//f/9v/1//T/9P/z//T/8//z//H/8P/u/+3/7P/s/+v/6//r/+n/6f/p
/+n/6P/o/+f/5//p/+n/6f/p/+r/6//s/+3/6v/o/+b/4//k/+X/5v/o/+b/5f/l/+X/
5//p/+b/4f/e/+D/4f/n//D/+v8DAA4AIAA1AEcAXQB3AI0AjQCAAHUAbgBlAF0ATQA5
ACkAGgAEAO7/3v/Y/93/5f/t/+//8//z/+7/7P/u//D/7P/r/+n/6P/o/+b/5v/m/+b/
5f/l/+X/4//k/+T/5P/l/+X/5f/l/+P/4//j/+L/4v/j/+P/5P/l/+X/5v/n/+b/5f/k
/+T/5f/n/+j/6P/m/+b/5v/o/+f/5v/l/+T/5f/o/+f/5//l/+X/5v/m/+b/5v/m/+b/
6P/o/+j/6P/o/+j/6f/p/+j/6P/o/+j/7P/s/+7/7v/u/+7/7v/w//H/8f/x//P/8v/z
//T/9f/2//j/+//9//3//v8AAAEABQAGAAkADAAOAA8AEAARABEAEgAUABUAGgAcABwA
HgAfAB4AHwAfACIAIgAiACIAIQAhACEAHwAdABwAGQAXABYAFAASABEADQAHAAQAAQAA
APz/+v/4//T/9P/z//H/8P/v/+3/7P/u/+7/6//p/+f/5v/m/+X/5P/k/+T/5P/k/+T/
4//j/+H/4f/h/+H/4//j/+P/4//g/9//3//f/+D/4f/i/+T/5P/j/+P/4//j/+L/4v/i
/+P/5P/l/+b/5P/l/+X/5f/n/+f/5//n/+j/6P/o/+j/6f/p/+n/6f/p/+r/6v/q/+r/
6v/q/+r/7P/s/+z/7P/s/+z/7P/s/+r/6v/q/+r/7f/t/+3/7f/t/+3/7f/s/+7/8P/w
/+//7v/u/+7/7//t/+3/7f/t/+3/7v/v//D/7//u/+3/7P/s/+7/7v/t/+7/7f/t/+7/
7v/s/+z/7f/v/+//8P/w/+7/7f/s/+v/7P/t/+7/7//u/+7/7f/t/+3/7f/t/+3/7//v
/+//7//t/+3/7f/t/+//7//v/+//7f/t/+3/7f/t/+3/7P/s/+3/7v/v//D/7//u/+3/
7P/t/+7/7//v/+//8P/w//D/7//v/+//7v/w//D/8P/w/+7/7v/u/+7/8f/x//T/9P/0
//T/9P/y//L/8v/y//L/8v/y//L/8P/w//D/8P/w//D/8P/w//H/8v/z//T/8v/y//L/
8v/z//T/9f/2//b/9//4//j/+f/6//r/+v/7//v/+//7//v/+//7//z/AAACAAMAAwAA
AP///v/+//7//f/8//z//v/+///////////////+/////v/+//3/+v/5//n/9//3//b/
9v/2//T/8//z//P/8v/x//D/7//x//L/8v/z//P/8//z//P/8//z//P/8//0//T/9P/z
//H/8f/x//L/9P/z//P/8//x//H/8v/x/+7/7v/x//P/+v8GABEAHAAoADsATQBhAHsA
mQClAJgAhwB+AHMAaQBfAFUAQQAuABgABAD6//z/+//5//v//f//////AAAAAP7/AAD+
//3/+//6//z/+v/6//r/+P/3//f/9//1//b/9v/2//f/9//3//f/9//3//f/9v/2//f/
9//4//j/9//3//f/9//3//f/+P/6//v/+//6//j/+P/4//r/+v/6//r/+v/6//z/+v/5
//n/+f/6//r//P/8//z//P/8//z//P/8//7//v///////v/+//7//v8AAAAAAgACAAQA
BAAEAAYABQAFAAUABwAKAAsADAANAAsADAAOAA8AEwAUABYAFwAcABwAHgAgACIAIwAk
ACUAKQAqACwALQAuADAAMAAyADYANgA4ADkAPgA+AD4APgA/AD8APwA9AD0APAA5ADcA
MgAwAC4ALQAqACUAIwAhAB8AGgAXABQADgAOAA0ACwAKAAkABwAGAAQABAABAP/////+
//7//f/8//z//P/8//z//P/7//v/+//7//v/+//7//v/+//7//r/+f/5//n/+f/5//n/
+v/4//f/9//3//n/+P/4//j/9v/2//b/9v/4//n/+f/5//n/+f/5//n/9//2//X/9P/2
//f/+P/5//f/+P/4//j/+P/4//j/+P/6//r/+v/6//r/+v/6//r/+v/6//r/+v/5//n/
+f/5//n/+f/5//j/+v/8//z/+//4//j/+P/5//r/+//8//3/+v/6//r/+v/6//r/+v/6
//r//P/8//v/+v/5//n/+v/8//r/+v/7//n/+f/6//r/+f/5//n/+f/7//v/+//7//v/
+v/4//f/+P/5//r/+//5//n/+f/5//n/+f/5//n/+//7//v/+//5//n/+f/5//r/+//7
//z/+v/6//r/+v/6//r/+v/6//z//P/8//v/+f/6//r/+v/7//v/+//6//r/+v/6//r/
+v/6//r/+v/9//3//P/6//r/+v/6//z//P/8//z//P/8//z//P/6//r/+v/6//z//P/8
//z/+v/6//r/+v/6//r/+v/6//z//P/8//z/+//6//n/+P/7//z//f/+//z//P/8//z/
/v/+////AAAAAAEAAgACAAIAAwADAAMAAwADAAMAAwAEAAYACAAJAAkACAAHAAYABgAG
AAUABAACAAIAAgADAAQABQAGAAcABAADAAIAAgADAAIAAQABAP/////+//7//P/6//n/
+f/7//v/+//7//n/+v/6//n/+//7//v/+//7//v/+//7//n/+P/4//j/9//3//f/9//6
//r/+f/5//n/+f/5//z/+f/0//b/9//5/wAACgAVACIAMgBFAFUAaQCFAJsAnQCOAIEA
eABtAGEAWQBNAD8AKgASAAAA/P8AAAMAAwAFAAUABwAHAAYABgAGAAYAAwADAAIAAgAA
AP7//v/+//////8AAAEA//8AAAAAAAD//////////wEAAQABAAAA/v//////AAACAAEA
AQABAAEAAQABAAIAAAABAAEAAAABAAIAAwAGAAUABAADAAIAAgAEAAIAAQADAAMABAAE
AAQABAAEAAQABgAGAAYABgAGAAYABwAHAAoACgAKAAoACgAKAAwADAAKAAoACgAMAA8A
DwAPABEAEgATABQAFQAXABgAGgAbABsAHAAeAB8AIAAgACIAJAAnACkAKwAtAC8AMAAy
ADMAOAA6ADoAPAA+AD4AQABBAEYARgBGAEYARQBFAEUAQwBBAEAAPQA7ADkAOAA3ADcA
MwAtACoAJwAnACIAHwAcABoAGgAZABcAEgARAA8ADgAOAA4ACwAJAAcABgAGAAUAAgAC
AAIAAgAEAAQAAwADAAMAAwADAAMABQAFAAUABQAEAAMAAwADAAIAAQAAAAAAAgABAAEA
AQD///7//v/+//7//v/+//7//v/////////9//3//f/9//3//v///wAAAAD///7//f/+
/wAAAQACAAAAAAAAAAAAAAAAAAAAAAACAAIAAgACAAEAAAD///7///////////8BAAEA
AQAAAAAAAgACAAEAAgACAAIAAwAAAP///v/9//7//v/+//7/AAAAAAAAAAAAAAIAAgAB
AP7//f/9//7/AAD+//7/////////AAAAAP7//f/8//v/+f/5//n/+f/8//z/+//7//v/
+//7//v/+//7//v/+//9//3//f/9//z/+//6//n/+//7//v/+//9//3//P/8//n/+P/3
//b/+P/4//j/+P/4//j/+P/3//n/+v/6//r/+f/5//n/+P/4//j/+P/4//j/+P/4//j/
9f/3//r/+f/4//f/9v/2//b/9v/2//b/9v/2//b/+P/4//j/+P/2//b/9v/2//b/9v/2
//b/9P/0//T/9P/0//T/9P/0//T/9P/0//T/9v/2//f/+P/6//v//P/8//r/+//7//v/
+P/3//b/9f/3//r//f///////v/9//z//v/+//3//P/7//r/+f/5//v/+//7//v/+f/3
//X/9P/x//D/7//v/+//7//u/+7/7v/s/+v/6//q/+n/6P/n/+f/6P/o/+f/5//n/+f/
5//o/+n/6v/r/+n/5v/k/+L/4//j/+P/4//m/+b/5f/l/+H/3//f/97/3f/g/+L/5f/r
//L//P8JABwANABJAGEAfQCNAIsAgQB2AHEAagBbAEsAQQAzABsAAADu/+D/1v/a/+f/
7f/x//H/8f/z//L/7P/q/+z/6v/p/+f/5v/n/+b/5//o/+r/6f/p/+n/6P/o/+f/5v/l
/+X/5f/l/+f/5//n/+b/5f/l/+T/5P/m/+f/6f/r/+v/6//r/+z/6f/p/+j/5v/o/+r/
7P/w/+7/7v/u/+7/7P/u/+z/6//t/+3/7v/u//L/8v/y//L/8//0//X/9v/0//T/9f/1
//T/9P/0//T/9//4//v//P/+//7//v8AAAEAAQABAAMAAgADAAQABQAFAAYACAAJAAwA
DgARABMAFAAUABYAGAAbAB0AHwAhACEAIgAkACUAKAAqACoALAAtACwALQAtADIAMgAy
ADIAMQAxADEALwAqACgAJAAhABwAGgAYABcAFQARABAADwALAAYAAwAAAP3//v/+//3/
9//1//L/8P/y//L/7//t/+7/7v/v/+//6//q/+n/6P/q/+r/6f/p/+b/5f/k/+P/5f/l
/+X/5f/k/+P/4//j/+X/5f/l/+b/5v/l/+X/5f/l/+T/5P/k/+P/4v/h/+D/4v/j/+P/
4//g/9//3v/d/93/3v/f/+D/3//f/9//3//f/+D/4P/g/+D/4P/g/+D/3v/e/97/3v/f
/+D/4f/i/+D/4P/g/+D/4P/f/97/3f/f/9//3//e/9z/3v/e/93/3P/c/9z/3f/f/9//
3//f/+D/4P/g/+D/4P/g/+D/4P/d/97/3f/b/9v/2//c/97/3v/c/9z/3f/b/9v/3P/c
/93/3f/d/93/3f/d/93/3f/g/+D/3//f/9//3//f/9//3//f/9//3//h/+H/4f/h/+H/
4f/h/+H/4//j/+P/4//j/+P/4v/i/+L/4v/i/+L/5P/k/+T/5P/k/+T/5P/j/+X/5v/m
/+b/5//n/+f/5v/k/+T/5P/k/+b/5v/m/+b/5//n/+b/6P/o/+j/6P/o/+j/6P/o/+j/
6P/o/+j/6f/q/+v/7P/u/+7/7//w//D/8f/y//L/9P/1//X/9f/z//P/8//z//b/+P/6
//v/+P/2//T/8v/w//D/7//u//D/8P/w//H/7//v/+//7//w/+//7v/u/+v/6v/p/+n/
5//n/+b/5v/o/+b/5f/l/+P/4//j/+P/5P/m/+f/5//l/+X/5f/l/+X/5f/l/+X/5//m
/+b/5v/j/+P/4//j/+b/5v/l/+X/4//l/+P/4v/h/+D/4P/n/+//9v8AAA0AHAAwAEMA
VwBzAJEAnwCXAIYAfQB0AGkAXQBRAEMAMQAYAAAA8P/q/+j/6f/t//H/9//5//X/9P/0
//L/8P/v/+//7v/u/+7/7P/s/+z/7P/r/+v/6//r/+z/7P/s/+v/6//r/+v/6//r/+v/
6v/s/+3/7f/u/+7/7f/t/+3/7f/t/+3/7v/u/+//7//u/+7/7v/u//D/8v/y//L/8v/y
//T/8v/x//P/8//0//T/9P/0//T/9P/0//T/9P/0//T/9P/1//X/9P/0//T/9P/4//j/
+v/6//r/+v/6//z//f/9//3///8CAAMABAAFAAMABAAGAAcACQAKAAwADQASABIAFAAW
ABkAGwAdAB8AIwAkACYAJwAoACoAKgAsADAAMAAyADMANAA0ADQANAA1ADUANQAzADMA
MgAvAC0AJwAkACEAHwAeABkAFwAVABEADAAJAAYAAgACAAEA///8//v/+f/4//j/+P/1
//P/9f/0//T/8//w//D/8P/w/+7/7v/t/+3/7//v/+//7//t/+3/7f/t/+7/7f/t/+3/
6//r/+v/7P/s/+v/6//r/+3/7P/s/+z/6v/q/+r/6v/q/+v/6//r/+3/7f/t/+3/7P/s
/+z/7P/t/+3/7f/t/+v/7P/s/+z/7P/s/+z/7P/s/+z/7P/s/+r/6v/q/+r/6//s/+3/
7v/t/+3/7f/t/+//7//v/+7/7P/u/+7/7f/u/+7/7v/v/+//7//v/+//7P/s/+z/7P/u
/+7/7v/u/+z/7v/u/+3/7P/r/+v/7P/u/+z/7P/t/+v/6//s/+z/7f/t/+3/7f/t/+3/
7f/t/+3/7P/q/+n/6v/r/+z/7f/r/+v/6//r/+v/6//r/+v/6//r/+v/6//p/+n/6f/p
/+r/6//r/+z/6v/q/+r/6v/q/+r/6v/q/+r/6v/q/+n/5//o/+j/6P/p/+n/6f/o/+r/
6v/q/+r/6v/q/+r/6v/r/+n/6v/o/+j/6P/o/+j/6P/o/+j/6v/q/+r/6v/q/+r/6v/q
/+r/6v/q/+r/6P/o/+j/6P/q/+r/6v/q/+r/6v/q/+r/6v/q/+r/6v/s/+3/7v/u/+3/
7v/u/+7/8f/x//H/8f/v/+//7//w//L/9P/1//X/9v/1//T/9P/y//H/8P/w//L/8v/z
//P/8f/x//H/8P/x//D/8P/v/+7/7f/t/+v/6//q/+r/6v/o/+f/5//n/+X/5f/l/+X/
6P/o/+f/5//l/+X/5f/l/+X/5f/l/+X/5v/m/+b/5f/l/+X/5f/m/+b/5f/l/+X/5//n
/+b/4f/e/97/3//l//D/+v8HABIAIAAzAEUAWQB1AI0AjwB+AHMAbABfAFcAUQBBAC8A
HgAGAPL/6v/q/+n/6f/t/+3/7//x//T/8v/y//D/7f/t/+z/7P/q/+j/6P/o/+n/6f/q
/+v/6f/q/+r/6v/r/+v/6//r/+3/7f/t/+z/6v/r/+v/7P/u/+3/7f/t/+v/6//r/+z/
7P/t/+3/7P/q/+r/6v/s/+7/7v/u/+7/7v/w/+7/7f/t/+3/7v/u//D/8P/w//D/8P/w
//D/8P/w//D/8f/x//L/8v/y//L/8v/y//T/9P/2//b/9v/4//n/+f/5//v/+v/7//z/
/f///wAAAgADAAUABgAIAAkADAAMAA4AEAASABMAFAAVABgAGgAdAB8AJAAmACYAKAAq
ACoALAAtADAAMAAwADAAMQAxADEALwAvAC4AKwApACYAJAAiACEAHQAXABQAEQAQAAwA
CgAIAAMAAgAAAP3/+v/5//f/9v/4//j/9f/z//H/8P/w/+//8P/w//D/8P/u/+7/7f/t
/+//7//v/+//7f/t/+3/7f/u/+3/7f/t/+3/7f/t/+7/7v/t/+3/7f/u/+7/7//w//D/
8P/w//D/7//v/+7/7f/v/+//7//v/+7/7v/u/+7/7//v/+//7//v//D/8P/w/+7/7v/u
/+7/8P/w//D/8P/w//D/8P/w/+7/7v/u/+7/8v/z//T/9f/y//H/8P/u/+//8v/z//P/
8P/w//D/8f/x//H/8f/x//L/8v/y//L/8P/w//D/8P/y//T/9P/z//D/7//v//D/8f/w
//H/8//x//H/8v/y//H/8f/x//H/8//z//P/8//y//L/8f/x//H/8f/x//H/8//z//P/
8//x//H/8f/x//H/8f/x//H/8f/x//H/8f/v/+//7v/u//D/8P/w//D/8P/w//D/8P/y
//L/8v/x/+//8P/w//D/7//v/+//7v/u/+7/7v/u/+7/7v/u/+7/7//x//L/8P/w//D/
8P/u/+7/7v/u//D/8P/w//D/7v/u/+7/7v/u/+7/7v/u/+7/7v/u/+7/7P/s/+z/7P/u
/+7/7v/u/+7/7v/u/+7/8f/y//L/8//0//T/9P/1//f/9//3//f/9//3//j/+v/6//v/
+//6//v/+v/6//r/+//6//r/+v/4//n/+f/5//v/+//6//n/9v/2//X/9P/z//P/8f/x
//D/8P/w/+7/7f/t/+3/7f/v/+//7//w//D/7//v/+//7//v/+//7//v/+//7//u/+7/
7v/t/+3/7//v//D/8P/t/+3/7f/t/+v/7v/t/+r/6v/t//H/9v8AAAsAGAAoADcARwBZ
AHUAjQCPAIAAcQBqAGEAWQBRAEcANwAkAA4A+v/w/+7/7//1//n/+f/7//v/+P/2//L/
9P/1//X/9P/0//T/8v/y//L/8P/v/+//7//w//L/8//0//P/8//z//P/8//z//P/8v/0
//X/9f/2//b/9f/1//X/9//3//f/+P/1//X/9P/y//P/9P/1//j/9//2//X/9P/2//j/
9v/1//f/9//4//j/+P/4//j/+P/3//b/9f/0//b/9v/3//f/+v/6//r/+v/8//z//v/+
//z//P/8//7/AQABAAEAAwACAAMABAAFAAUABgAIAAkACwAMAA4ADwASABIAFAAWABsA
HQAfACEAIQAiACQAJQAmACgAKAAqACwALAAuAC8AMgAyADIAMgAzADMAMwAxADEAMAAt
ACsAKgAoACYAJQAkAB8AHQAbABgAEgAOAAoACAAIAAcABQAEAAMAAQAAAAAAAAD9//v/
+//6//r/+f/2//b/9v/2//f/+P/4//n/9//3//f/9//3//f/9//3//j/9//3//f/9f/1
//X/9v/4//f/9//3//X/9P/0//T/9v/2//b/9v/0//X/9f/1//b/9//4//n/+P/4//j/
+P/5//n/+f/5//f/+P/4//j/+P/4//j/+P/4//j/+P/4//r/+v/6//r/+P/4//j/+P/7
//v/+//7//v/+//7//r/9//4//f/9f/1//b/9//5//v/+//7//v/+v/6//r/+v/5//j/
9//2//T/9v/2//X/9v/3//n//P/5//b/9f/1//f/9//4//j/9//3//f/9//1//X/9f/1
//j/+P/3//f/9v/1//T/8//1//X/9f/1//X/9f/1//X/8//z//P/8//0//X/9v/3//X/
8//w/+7/7//w//H/8v/y//L/8v/y//H/8P/v/+3/8P/y//P/9P/z//P/8//y//H/8P/v
/+7/7v/u/+7/7v/r/+v/7v/w//D/8P/w/+//7v/t/+z/7P/s/+z/7P/u/+7/7v/v//L/
8v/z//T/8v/y//P/8//y//H/8P/v//D/8v/1//j/+f/5//j/9//2//b/9v/1//P/8v/x
//D/8P/v/+7/7f/u/+7/7v/u/+//7//v/+//7f/r/+v/6v/p/+j/5f/j/+P/4//j/+P/
4f/h/+L/4v/i/+P/5P/l/+P/4//j/+P/4//j/+L/4v/i/+H/4f/h/9//4P/g/9//4f/h
/+H/4f/c/93/3P/c/+H/6f/0//7/CwAYACYANwBPAG0AhQCNAIUAcgBhAFoAUwBHADsA
LQAZAAAA7P/e/9L/1v/j/+f/5f/p/+v/5//k/+L/5P/o/+b/5f/j/+L/4v/g/+D/4P/e
/93/3f/d/+D/4v/j/+T/4//j/+P/4//h/9//3f/a/9v/3f/e/+D/4P/f/9//3//h/+H/
4f/i/+D/3//d/9r/2v/a/9r/3P/d/97/3//g/9//4P/d/9v/3f/d/97/3v/e/97/3v/e
/93/3P/b/9r/2//c/97/3//i/+L/4v/i/+P/4v/j/+L/5P/k/+T/5v/l/+X/5f/n/+b/
6//u/w==
         </WaveFormData>
      </LeadData>
      <LeadData>
         <LeadByteCountTotal>10000</LeadByteCountTotal>
         <LeadTimeOffset>0</LeadTimeOffset>
         <LeadSampleCountTotal>5000</LeadSampleCountTotal>
         <LeadAmplitudeUnitsPerBit>4.88</LeadAmplitudeUnitsPerBit>
         <LeadAmplitudeUnits>��V</LeadAmplitudeUnits>
         <LeadHighLimit>2147483647</LeadHighLimit>
         <LeadLowLimit>268435456</LeadLowLimit>
         <LeadID>V6</LeadID>
         <LeadOffsetFirstSample>0</LeadOffsetFirstSample>
         <FirstSampleBaseline>0</FirstSampleBaseline>
         <LeadSampleSize>2</LeadSampleSize>
         <LeadOff>FALSE</LeadOff>
         <BaselineSway>FALSE</BaselineSway>
         <ExcessiveACNoise>FALSE</ExcessiveACNoise>
         <MuscleNoise>FALSE</MuscleNoise>
         <LeadDataCRC32>4196589423</LeadDataCRC32>
         <WaveFormData>
6P/o/+j/6P/m/+b/5v/m/+b/5v/m/+b/5P/k/+T/5P/k/+T/5P/k/+L/4v/i/+L/4v/i
/+L/4v/k/+T/5P/k/+L/4v/i/+L/4//k/+X/5v/l/+T/4//i/+T/5P/k/+T/4v/i/+L/
4v/g/+D/4P/g/+H/4v/j/+T/5P/k/+T/5P/m/+b/5v/m/+j/6P/o/+j/6v/q/+r/6v/s
/+z/7P/s/+7/7v/u/+7/7//w//H/8v/1//b/9//4//n/+v/7//z/AAACAAQABgAHAAgA
CQAKAA0ADgAPABAAEgAUABYAGAAYABgAGAAYABkAGgAbABwAGQAYABcAFgAUABIAEAAO
AAwACgAIAAYAAwAAAP3/+v/3//b/9f/0//H/8P/v/+7/7P/s/+z/7P/q/+r/6v/q/+n/
6P/n/+b/6P/o/+j/6P/m/+b/5v/m/+b/5v/m/+b/5v/m/+b/5v/k/+T/5P/k/+X/5v/n
/+j/6P/o/+j/6P/q/+r/6v/q/+v/7P/t/+7/7f/s/+v/6v/s/+z/7P/s/+z/7P/s/+z/
7v/u/+7/7v/w//D/8P/w//D/8P/w//D/8//0//X/9v/1//T/8//y//T/9P/0//T/9v/2
//b/9v/0//T/9P/0//T/9P/0//T/9P/0//T/9P/2//b/9v/2//b/9v/2//b/9P/0//T/
9P/1//b/9//4//b/9v/2//b/9v/2//b/9v/3//j/+f/6//n/+P/3//b/9//4//n/+v/5
//j/9//2//j/+P/4//j/+P/4//j/+P/2//b/9v/2//j/+P/4//j/+P/4//j/+P/4//j/
+P/4//j/+P/4//j/+P/4//j/+P/5//r/+//8//r/+v/6//r/+v/6//r/+v/8//z//P/8
//v/+v/5//j/+v/6//r/+v/6//r/+v/6//r/+v/6//r/+v/6//r/+v/4//j/+P/4//n/
+v/7//z/////////AAABAAIAAgADAAMABAAEAAQAAQAAAAAAAQAFAAcACgAOAAwACgAI
AAgABwAHAAcABwAHAAkACQAKAAkACAAHAAYABgAFAAUABQAEAAMAAgACAP7//v/+//z/
/f/9//3//P/5//n/+v/6//z//P/8//z/+v/5//j/+P/5//n/+f/5//n/9//5//n/+P/3
//f/9//4//n/+f/5//z/9//1//X/9v/1//H/9P/+/wYACwATAB4AKgA6AEwAXwB1AIkA
igCCAHoAcgBrAGYAYgBVAEcAOQAoABcADAAJAAUABQAIAAgACQANAAsACQAFAAAAAQAA
AAAAAAACAAEAAQAAAP3/+//7//z//v////////////////////3//f/+//7//v//////
///9//z//P/8//v//P/+/wEA//8AAAAAAAAAAP///////wAAAAABAAEAAQACAAIAAgAB
AAEAAgACAAIABQAFAAUAAwADAAMAAwAGAAYACAAIAAYABgAHAAcACAAIAAkACwALAAoA
CgAKAAoACwANAA4AEwAUABQAFAASABMAFQAWABoAGwAcAB0AHgAgACEAIwAkACcAKAAp
AC0ALQAxADMAMQA1ADYAOAA5ADoAOwA/AEIAQwBDAEIAQABBAEEAQABAAD4APQA8ADkA
NQAwAC0ALQAoACYAJwAlACIAHQAZABcAFwAVABUAFAASABEAEQANAAwACgAHAAgACAAI
AAgABgAHAAcABwAFAAQAAgACAAUABQAGAAYABAAEAAQAAwADAAMAAAAAAAMAAwADAAYA
BQACAAEAAAABAAIAAwAEAAYABgAFAAUABgAFAAUABgAGAAYABgAGAAQABQAFAAQABQAF
AAYABwAFAAUABAAEAAUABQAFAAQABgAHAAgACQAIAAgACAAIAAgACAAJAAsACwALAAoA
CQAJAAoACgAKAAoADAAKAAkACQAKAAoACQAJAAoACgALAAoACQAIAAcACAAHAAYABgAI
AAcABwAIAAcABgAGAAYABwAHAAcABgAFAAUABwAHAAUABgAGAAUABgAHAAgABwAIAAkA
CAAHAAgACAAHAAUABQAEAAQABQAFAAUABAACAAMAAgADAAQABQAGAAYABQAEAAMAAQAC
AAAAAgADAAQABQAFAAUABQAFAAQABAAEAAIAAwAEAAQABgAGAAYAAwABAAIAAgACAAUA
BQAFAAMABQAGAAQAAgACAAIAAgAEAAQABAAEAAQABAAEAAQABAAEAAQABAAGAAYABgAG
AAQABAAEAAQABQAGAAcACAAGAAYABgAGAAgACAAIAAgACgAKAAoACgAJAAkACQAKAA0A
DgAOAA8ADgAOAA0ADAALAAoACgALAA4ADwARABQAFAASABAAEAAPAA8ADwAPAA0ADwAP
ABAAEQASABMAFAASABEAEQARAA4ADQAMAAwADAAMAAwACgAJAAkACQAIAAUABQAGAAYA
CAAIAAgACAAGAAUABAAEAAYABwAIAAkABwAFAAcABwAIAAcABwAHAAYABwAHAAcABAAF
AAMAAwAEAAMAAQAEAAoADAATABsAJAA0AEYAUgBlAH0AjQCMAIIAegB0AGsAZgBkAF0A
UwBBACwAHQAUAA8ADwAPABAAFgAVABMAEQARAA8ADgAPAA4ADgAOAA4ADQANAAwACQAH
AAcACAAIAAkACQAJAAgABwAGAAUABQAFAAYABgAIAAkACQAJAAgABgAFAAQAAwAEAAYA
CQAHAAgACAAIAAoACQAJAAkACgAKAAsACwAKAAoACQAIAAgACQALAAwACwANAAwACwAK
AAsADAANAA4ADgAQABAAEAAQABEAEQASABIAEwAVABUAFAAUABQAFgAXABkAGgAbABwA
HAAcABwAHQAfACAAIgAjACQAJQAkACYAJwApACwALwAwADEAMwAzADcAOQA3ADsAPAA+
AD8AQABBAEUARwBHAEYARABHAEkASgBKAEcARABCAEAAPwA7ADYAMwAzAC4ALAAtACkA
JgAhAB0AHQAdABsAGwAWABQAEwATABAAEAAPAA0ADQAMAAsACgAIAAkACQAJAAsACgAI
AAgABwAHAAgACAAIAAgACAAHAAkACQAGAAYABQAFAAUACAAIAAYABgAGAAgACAAIAAgA
CQAIAAYABQAHAAcACAAKAAsACgAJAAgABwAHAAYABAAFAAUABgAHAAcABwAGAAYABwAH
AAcABgAEAAUABgAHAAcABgAFAAQABAAEAAUABwAHAAcABgAFAAUABgAGAAYABAAGAAQA
AwADAAQABAADAAUABgAGAAcABQAFAAUABQAGAAUABAAEAAQAAwADAAQABAAEAAUABgAE
AAMAAgAAAP3//f//////AAACAAMAAwABAAEAAQD//wAAAQAAAP//AQACAAIAAQAAAP7/
/f/9//7///////7//v/8//z//P/8//7//////////f/6//r/+P/6//v//P/9//3//f/9
//3//P/8//z/+//7//v/+v/8//z//P/5//n/+v/6//r//f/9//3/+//5//r/+P/2//b/
9v/2//j/+P/4//j/9v/2//b/9v/4//j/+P/4//b/9v/2//b/+P/4//j/+f/5//n/+v/7
//r/+v/7//v//P/8//z/+//6//r/+//+//3///8CAAIAAgAAAAAA///+//3//P/5//n/
+f/6//r/+f/4//f/9P/x//H/8f/w//H/8P/w/+7/7f/s/+n/5//p/+n/6P/n/+X/5v/m
/+b/5P/k/+T/5P/j/+L/4v/j/+P/4//j/+P/3//h/+H/4P/h/+H/4f/i/+H/4f/h/+D/
5f/l/+P/3v/Z/9n/2v/g/+j/7//3/wQAFAAkADQARwBdAG8AcgBsAGYAXgBZAFIASAA5
ACsAGwAIAPP/4v/d/9//4//m/+j/6f/r/+f/4//l/+b/4v/g/9//3v/d/9v/2v/Y/9j/
1//Y/9r/1//X/9b/1f/T/9P/0//T/8//z//Q/9D/zv/P/8//z//R/9D/0P/Q/83/zP/M
/83/zf/O/87/zv/M/8v/y//L/8v/yv/K/8n/y//M/8z/zP/J/8n/yv/K/8j/y//L/8v/
yv/L/8z/zf/N/8z/zf/M/87/zv/P/8//zv/O/8//0f/T/9L/0v/S/9T/1f/X/9j/2f/a
/9r/2v/b/93/4P/i/+L/4//k/+X/5//q/+z/7//u//H/8v/z//X/9f/5//v//f8BAAIA
BAACAAIAAgAFAAgACQAJAAgACgALAAsACgAGAAQAAwACAAQAAQD9//v/+P/y/+//7//v
/+7/6//p/+j/5//k/+P/4v/g/9//3//h/+L/4v/h/9//3v/d/9z/3P/d/93/3f/f/97/
3P/c/9z/2//b/9r/2//c/93/3f/d/93/2v/a/9z/3f/e/+L/4v/g/+D/4P/g/+D/4P/g
/+T/5P/j/+P/5P/j/+P/5P/k/+T/5P/k/+b/5//n/+b/6P/n/+f/5//o/+n/6f/q/+z/
6//q/+j/6v/r/+z/7f/s/+z/7P/s/+3/7P/s/+3/8P/x//H/8f/v//D/8P/w//L/9P/y
//H/8f/y//L/8f/v//D/8P/x//P/8//z//P/8v/x//D/8P/x//H/8v/0//T/9P/1//b/
9f/z//H/7v/v//H/9f/3//T/9P/z//H/8v/z//T/8//z//X/9f/1//T/9P/z//H/8v/y
//P/9f/1//X/9P/y//P/8v/z//T/9f/2//b/9f/1//P/8P/w//H/9P/2//j/9v/1//T/
8//z//T/9v/4//b/9//4//j/+P/4//j/9f/3//j/+P/4//j/9//2//P/9f/2//j/+P/4
//j/+P/2//b/9v/2//j/+P/4//j/+P/4//j/+P/2//b/9v/2//f/+P/5//r/+P/4//j/
+P/5//r/+//9//3//f/+/////v/+//////8CAAIAAgABAP7//v///wIABQAHAAoACgAI
AAYABgAFAAUABQAFAAMABgAHAAkACgAIAAgACAAGAAcABwAHAAYAAwACAAIAAAD+//7/
/P/7//z//f/9//3/+v/6//n/+P/5//r/+//8//v/+v/6//v/+f/5//n/+f/5//v/+//6
//f/9//3//j/+//7//v/+v/3//f/+f/4//f/9f/2//r/AAAJABEAHAAmADYARgBZAG8A
hwCSAIwAggB8AHMAbgBqAGEAUQBBADAAGwASAA8ACwAHAAgACAAJAAkACQAJAAkACAAG
AAQAAwACAAQAAwADAAIAAQD/////AAD//////v/9/////////////f/9//7//v/+////
//////3//P/8//z/+v/6//v//f///wAAAAAAAP7//f/9//3/AAAAAAEAAQABAAIAAgAC
AAEAAQACAAIAAgAFAAUABQADAAMAAwADAAYABgAIAAgACAAIAAkACQAIAAgACQALAAwA
DAANAA4ADAANAA8AEAATABQAFAAUABQAFQAXABgAGgAbABwAHQAgACIAIwAlACQAJwAo
ACkALQAtADEAMwAzADcAOAA6ADsAPAA9AEEARABFAEUARABEAEUARQBEAEQAQgBBAEAA
PwA7ADYAMwAxACwAKgArACgAJgAiAB8AGwAZABUAEwATABIAEgATABAAEAAPAA0ACwAK
AAkACAAIAAkACQAJAAkACAAGAAYACQAJAAoACgAIAAgACAAHAAkACQAGAAYABwAHAAcA
CgAIAAYABgAGAAgACAAIAAgACAAIAAcABwAHAAcACAAKAAwADAAMAAwACQAJAAgABgAJ
AAkACgALAAoACwALAAwADAALAAoACAAKAAsADAANAA0ADAALAAoACgAKAAsADQAMAA0A
DQANAAsADAAMAAwADQAQAA8ADwAOAA4ADQALAAwADgAPABEAEAAPAA4ADQAOAA0ADAAM
AA4ADQANAA4ADQAMAAwADAANAA0ADQAMAAkACQALAAsACwAMAAwACwAMAA0ADgANAAwA
DQAMAAsADQAOAA4ADQANAAwADAANAAwADQANAAwADQAMAA0ADgANAA4ADgANAA4ADQAL
AAwACgAMAA0ADgANAA0ADQANAA4ADgAPABAADwAPAA8ADgAOAA4ADgALAA0ADgAOAA4A
DQANAA0ACwARABIAEgAPAA4ADQAMAA0ADgAPABAAEAAQABAAEAAOAA4ADgAOABAAEAAQ
ABAADgAOAA4ADgAOAA4ADgAOABAAEAAQABAADwAOAA0ADAAPABAAEQASABAAEAAQABAA
EwATABMAFAAVABYAFgAXABUAFgAWABYAFwAWABYAFwAZABkAGgAcAB4AHAAaABoAGwAb
ABsAGwAYABkAGAAYABoAGgAaABoAGAAXABcAFwAYABcAFgAWABIAEgASABAADwAPAA8A
DgAPAA8AEAAQAA8ADgANAAwADQANAA0ADgAPAA8ADwAPAA0ACwANAA0ADAALAAsACwAO
AA8ADwAPAA4ADwAPABEADgALAAsADAAOABQAHQAlADAAPgBQAF4AbQCDAJcAmgCSAIoA
hAB9AHgAcgBpAFkARwA0ACMAHgAfAB8AHQAeAB4AHQAdAB0AHQAbABwAGQAYABgAGAAW
ABUAFQAUABQAEwAUABYAFQAVABQAEwATABMAEwATABIAEwAVABYAFAAVABUAFQAVABQA
FAAUABIAEgATABUAFAAUABMAEgAVABUAFgAXABcAFgAWABUAFQAWABYAFgAXABcAGAAY
ABYAGQAZABkAGQAZABkAGQAYABgAGgAaABsAHAAeAB8AHgAeAB8AIQAfAB4AHgAeACAA
IQAjACQAJgAmACUAJAAlACcAKgAsAC4ALwAwADEAMQAyADIAMwA2ADkAOgA7AD8APwBD
AEUARwBLAEwATgBOAE4ATgBRAFIAUwBTAFIAVABVAFUAVABQAE4ATQBMAE4ASwBHAEUA
RAA+ADsAOwA5ADYAMQAtACwAKwAoACcAIgAgAB8AHwAgACAAHwAdAB0AHAAbABoAGQAZ
ABgAFwAZABgAFgAWABUAFQAWABYAGAAYABgAFwAZABkAFgAWABYAFQAUABYAGAAWABYA
FgAVABQAEwASABYAFgAVABUAFAATABMAFAAWABYAFgAWABYAFwAXABYAFAATABMAEwAW
ABcAFwAYABYAFQAUABIAEgATABQAFQAWABYAFgAWABUAFAAUABUAFAAVABUAFQAVABYA
FgAWABYAGAAWABUAFQAWABYAFQAUABQAEwATABMAEwATABMAFAATABIAEgASABEAEQAS
ABAAEAARABIAEAAPAA4ADAALAA0AEQATABIAEgARAA8ADQANAA0ACwALAA0ADQANAAwA
DAALAAkACwAKAAoACwALAAsACgAIAAgABgAGAAYACAAKAAsACwALAAkABgAGAAYACAAJ
AAoACgAJAAgABwAHAAYABgAGAAgACQAKAAoACQAIAAcAAwAEAAYABwAIAAkACQAJAAcA
BQAGAAgACAAIAAgACAAGAAYABgAGAAYABgAGAAYABwAIAAkACgAIAAgACAAIAAoACgAK
AAoACAAIAAgACAAKAAoACgAKAAoACgAKAAoACwALAAsADAAPABAAEAARABAAEAAPAA4A
DQAMAAwADQAOAA8AEQAUABQAEgAQABAAEQARABEAEQANAA8ADwAQAA4ADgAOAA4ADAAL
AAsACwAIAAcABgAGAAYABgAGAAQAAQABAAEAAAD/////AAAAAAAAAAAAAAAAAAD///7/
/v////////////3/+//9//3//v/9//3//f8AAAEAAQABAPr/+f/3//X/9P/z//X/+v/+
/wQADQAXACYAOgBKAF4AeQCHAIcAfgB2AHAAagBhAFYATgA/ACkAEwAAAPH/6P/r//H/
9f/2//T/8//1//X/7f/t//D/7P/q/+n/6P/o/+f/5//m/+X/4//j/+T/4//j/+L/4f/e
/93/3P/b/9r/2//d/97/2//b/9r/2f/Z/9j/2P/Y/9j/2P/Z/9v/1//W/9T/0v/U/9P/
0//T/9T/1P/V/9X/1P/U/9P/0v/R/9H/0v/S/9D/0//T/9P/0//T/9P/0//T/9L/0//S
/9D/0P/R/9H/1P/U/9X/1//V/9T/1P/U/9T/1f/X/9j/2f/a/9r/2v/Y/9n/2//c/9//
4f/j/+X/5P/m/+f/6f/q/+3/7v/v//D/7//y//P/8f/1//b/+P/4//j/+P/7//v/+//6
//j/+v/7//v/+v/2//L/7//s/+n/5f/g/93/2//W/9T/1f/R/87/yf/F/8X/xf/D/8P/
vf+6/7j/t/+2/7b/tf+z/7P/sv+x/7D/rv+t/6v/qf+r/6r/qP+o/6f/pf+k/6L/oP+g
/6D/n/+f/5//nP+c/5z/m/+a/5z/nP+a/5r/mv+Y/5j/mP+Y/5j/lv+T/5H/kv+R/5H/
kv+S/5D/jv+M/47/j/+P/47/jP+L/4v/i/+L/4v/iv+K/4z/i/+K/4j/h/+H/4f/h/+I
/4j/iP+I/4f/hv+G/4f/hf+F/4T/g/+D/4T/hP+E/4T/hv+E/4P/hf+G/4b/hf+F/4b/
hv+H/4X/hf+F/4X/h/+H/4f/iP+G/4X/hf+G/4j/iP+J/4r/iv+J/4j/hv+E/4X/iP+J
/4v/jP+M/4v/i/+L/4v/if+N/4//j/+P/5D/kP+P/43/j/+O/47/j/+R/5P/lP+U/5T/
kv+S/5L/lP+W/5f/l/+W/5X/k/+U/5T/lv+X/5j/m/+b/5v/m/+b/5r/mv+a/5z/nf+e
/57/nv+e/57/m/+d/57/nv+e/6D/of+i/6H/of+i/6L/pP+k/6T/pP+l/6b/p/+o/6r/
qv+q/6r/rf+u/6//sP+x/7H/sf+y/7X/tv+2/7f/uf+6/7r/uv+7/7r/uv+7/8D/wf/D
/8b/xv/E/8L/wv/B/8H/wf/B/8D/w//E/8b/xv/G/8b/xv/F/8X/xv/H/8T/w//C/8L/
wv/C/8L/wP+//7//v/++/7//v//A/8D/wf/C/8P/xP/E/8P/wv/C/8P/w//D/8P/xf/D
/8X/xf/E/8P/w//D/8b/x//H/8f/xv/F/8P/wf++/7//wf/G/87/0v/b/+f/9v8GABgA
KgBFAF0AawBqAGAAWgBSAE0ASAA+ADEAIwAPAPj/6f/i/9v/2f/b/97/4v/l/+P/4f/f
/9//3P/Z/9j/2P/Y/9r/2f/Z/9j/2f/X/9f/2P/a/9v/2//b/9n/2f/Z/9n/2f/Z/9r/
2v/c/93/3f/d/9v/2v/a/9r/2f/a/9z/3//f/+D/4P/g/+D/3//f/9//4v/i/+P/4//h
/+L/4v/i/+T/5f/n/+j/6P/r/+v/6//r/+v/6//r/+7/7v/w//D/7v/u/+//7//y//L/
8//1//f/9v/2//b/9P/1//f/+P/9//7//v/+//7///8BAAIABAAFAAYABwAJAAwADgAR
ABIAFQAWABcAHAAdACIAJQAjACcAKAAqACwALAAsAC8AMgAzADMAMgAyADMAMwAyADAA
LgAtACwAKQAlACAAHQAbABYAFAAVABIAEAAMAAkABAADAAAA///+//z/+//7//j/+P/3
//X/9P/0//T/9P/y//P/8//z//P/8v/w//D/8f/x//L/8v/w//D/8P/v//D/8f/v//D/
7//v/+//8v/w/+7/7v/u/+//8P/x//L/8f/w/+7/7f/t/+3/7v/w//D/8P/w//D/8P/x
//H/8P/y//H/8f/x//D/8f/x//L/9P/z//L/8P/y//P/9P/1//P/8v/x//D/8f/y//T/
9//3//f/9v/1//f/+P/4//j/+P/6//j/9//3//j/+P/3//f/+P/4//n/+P/3//b/9f/1
//X/9f/2//b/9f/1//b/9v/2//f/+P/6//n/+P/2//X/9f/3//f/9//4//j/9//3//f/
9//1//b/9//2//X/9f/2//b/9f/3//b/9v/3//j/+f/5//j/9//2//f/+P/3//j/+P/3
//j/9//1//b/8v/0//X/9v/5//n/+f/5//f/9v/2//b/9P/1//b/9v/2//b/9v/z//X/
9v/2//b/+f/5//n/9//3//j/+P/3//b/9f/0//b/9v/2//b/+P/4//j/+P/4//j/+P/4
//j/+P/4//j/+P/4//j/+P/4//j/+P/4//j/+P/4//j/+P/4//j/+f/7//v//P/9//3/
/P/8//v//v/+//7//f/8//z//f8AAAEAAwAGAAYABgAEAAQAAwABAAEAAQD//wMAAwAE
AAQAAgACAAIAAAABAAEAAQAAAP///v/+//z//P/8//r/+f/7//v/+v/5//f/+P/4//j/
+P/4//j/+P/3//b/9v/3//X/9f/1//X/9P/3//j/+P/1//X/9f/2//f/9//3//b/9//3
//f/9P/v/+3/8P/2//7/CQAVABwAJgA4AEgAWQBvAIUAiACAAHoAdABrAGgAZgBZAEkA
OQAoABcADgAJAAUAAwAEAAQABQAHAAkABwAHAAYABAACAAEAAAD+//3//f/8//7//f/+
/wAA//////7//f/9//3//f/9//v/+//8//z//P/9//3//f////7//v/+//r/+v/7//3/
/f/+//7//v/8//v/+//7//7//v////////8AAAAAAAD9//3//v/+/wAAAwADAAMAAQAB
AAEAAQAAAAAAAgACAAQABAAFAAUABAAEAAUABwAJAAgACAAIAAgACQALAAwADQAOAA4A
DgAQABEAEwAUABYAFwAYABkAHAAeAB8AIQAgACMAJAAlACkAKQAtAC8ALwAzADQANgA2
ADYANgA5ADwAPQA9ADwAPAA9AD0APAA6ADgANwA2ADYAMwAvAC0AKgAkACEAIQAiACAA
HAAZABQAEwAQAA8ADAAKAAkACQAIAAgABwAFAAMAAgABAAAAAAABAAEAAQABAAAA/v/+
/wEAAQACAAIAAAAAAAAA/////////P/8//3//f/9/wAAAAD+//7//v/+//7//v/+/wAA
AAD//////v/9//3//v8CAAIAAgACAAAAAQABAAAAAgABAAEAAQACAAMAAwAEAAIAAQAA
AP7///8BAAMABQAEAAQABAAEAAMAAgACAAMABQAHAAgACQAGAAYABQAEAAYACAAGAAUA
AwAEAAQAAwADAAQABAAFAAUABQAFAAUAAgABAAAAAAADAAMABAAGAAQABAAFAAYABgAF
AAQAAgAAAAEABAAFAAMABAAEAAMABQAFAAUAAwAEAAUABAADAAQABAADAAEAAgACAAMA
BQAFAAUABAACAAMAAgADAAQABQAGAAYABQAFAAMAAAAAAP//AgAEAAYABgAFAAQAAwAE
AAQABQAGAAUABQAFAAQAAgACAAIA/////wAAAAAAAAEAAQABAP//AwAEAAQAAgACAAIA
AgACAAIAAgACAAQABAAEAAQAAwACAAEAAAAAAAAAAAAAAAAAAAAAAAAA/v/+//7//v//
/wAAAQACAAIAAgADAAMABQAGAAcACAAGAAcABwAIAAoACgAJAAgACgALAA4ADwAQABIA
EQAOAA4ADgANAA0ADQANAAsADQALAAwADAAMAA0ADgANAA0ADAALAAkABwAHAAgABwAI
AAgABgAFAAUABQAEAAMAAwAGAAYABgAGAAQABAAEAAMAAwAEAAYABwAHAAcABwAFAAUA
BQAEAAMABAAFAAcACQAGAAUAAwABAAEABQAEAAEAAwAGAAgADAATABsAKAA2AEYAVABj
AHkAjQCSAIgAfgB4AHUAcgBuAGMAVwBFADIAIQAWABEAEQATABQAFgAXABUAEwARAA8A
DgAPAA4ADgAOAAwACwALAAoACQAHAAcACAAKAAsACwALAAsACwALAAsACwALAAwADAAK
AAsACwALAAsACgAKAAoACQAKAAwADwAMAAwACwAKAAsACwAMAA0ADAAMAA0ADQANAA4A
DgAOAA8ADwAQABAADgARABEAEQARABEAEQARABAAEAASABIAEgASABMAEwAUABQAFQAX
ABUAFAAUABQAFQAXABoAHAAdAB4AHgAeAB4AHwAhACIAJAAlACYAJwAqACwALQAvADAA
MwA0ADUAOAA3ADoAOwA7AD8AQABCAEMARABFAEkASwBLAEoASABJAEsATABMAEoASABH
AEYARABBAD0AOwA5ADQAMgAzADEALgApACUAJAAjACAAHwAcABoAGQAZABgAGAAXABUA
FQAUABMAEgAQABEAEQARABMAEgAQABAADwAPABAAEAAQABAAEAAPABAAEQAPABAADwAP
AA8AEgASABAAEAAQABAAEAAQABAAEgASABEAEQASABEAEQASABMAEgARABAAEgATABMA
EgASABEAEQARABEAEQAQABAAEQARABEAEAAOAA8AEAARABIAEgASABIAEwASABIAEwAT
ABMAEgARABMAFAAUABQAEwAUABEADwARABIAEgARAA8AEAAQABEAEQARABEAEQASABEA
EAAQAA4ADQANAA4ADwAQABIAFAARAA8ADQAKAAkACQALAAsACwAMAAwACwALAAsACwAJ
AAsADQANAA0ACgAKAAkABwAJAAgACAAJAAoACwALAAoACAAGAAYABgAIAAoACwALAAcA
BQACAAIAAgAEAAUABgAHAAcABwAHAAMAAgACAAIABAAFAAYABgAGAAYABgADAAMABAAE
AAQABQAFAAUAAwD///7//v8AAAAAAAAAAP///v/9//z//P/8//z//P/+//////////7/
//8AAAAAAQABAAIAAgAAAP///v/+////AgADAAUACgAKAAgABgAFAAMAAgABAAEA//8B
AAEAAQAAAP///v8AAP7//f/9/////v/9//z/+v/4//j/+P/0//P/8//z//T/8//z//T/
8f/w/+//7v/v//D/8P/w/+7/7//v/+//7//v/+3/7//u/+z/6v/p/+b/5v/m/+X/5v/m
/+b/5//h/+D/3//f/+T/6v/0//v/BQAUACAALgBAAFcAawB1AHAAZgBeAFYATwBEADYA
KwAbAAMA8v/j/9j/2f/h/+H/4P/i/+P/4f/f/9//3//e/9v/2v/a/9r/2v/Z/9n/2P/V
/9P/0//U/9T/1f/V/9X/1f/V/9X/1f/Q/8//z//O/87/z//P/8//0f/Q/9D/0P/O/87/
z//R/9D/0P/P/87/zv/N/83/zf/Q/9D/0f/R/9D/0P/P/87/zf/N/87/zv/O/9H/0f/R
/8//z//P/8//zv/O/9D/0P/R/9L/1P/V/9P/0v/S/9P/1P/U/9X/1v/U/9X/1//Y/9f/
2v/e/w==
         </WaveFormData>
      </LeadData>
   </Waveform>
</RestingECG>
