# Supplementary material for: Detection of Left Atrial Enlargement Using a Convolutional Neural Network-Enabled Electrocardiogram
Source: Front Cardiovasc Med. 2020 Dec 17;7:609976. doi: 10.3389/fcvm.2020.609976 (PMC7773668; doi:10.3389/fcvm.2020.609976)
Supplement: Supplementary file 3 [file Data_Sheet_3.ZIP › normal2/1802017327_5215_0000000O.XML]

<?xml version="1.0" encoding="Windows-1252"?>
<!DOCTYPE RestingECG SYSTEM "restecg.dtd">
<RestingECG>
   <PatientDemographics>
      <PatientID>1802017327</PatientID>
      <PatientAge>72</PatientAge>
      <AgeUnits>Years</AgeUnits>
      <Gender>Male</Gender>
      <PatientLastName>liyichun</PatientLastName>
   </PatientDemographics>
   <TestDemographics>
      <DataType>Resting</DataType>
      <Site>1</Site>
      <AcquisitionDevice>MAC55</AcquisitionDevice>
      <Status>Unconfirmed</Status>
      <Priority>Normal</Priority>
      <AcquisitionTime>10:05:38</AcquisitionTime>
      <AcquisitionDate>03-16-2017</AcquisitionDate>
      <CartNumber>1</CartNumber>
      <AcquisitionSoftwareVersion>009C</AcquisitionSoftwareVersion>
      <XMLSourceVersion>MAC5000 v1.0</XMLSourceVersion>
   </TestDemographics>
   <RestingECGMeasurements>
      <VentricularRate>86</VentricularRate>
      <AtrialRate>86</AtrialRate>
      <PRInterval>142</PRInterval>
      <QRSDuration>74</QRSDuration>
      <QTInterval>360</QTInterval>
      <QTCorrected>430</QTCorrected>
      <PAxis>59</PAxis>
      <RAxis>82</RAxis>
      <TAxis>57</TAxis>
      <QRSCount>14</QRSCount>
      <QOnset>222</QOnset>
      <QOffset>259</QOffset>
      <POnset>151</POnset>
      <POffset>191</POffset>
      <TOffset>402</TOffset>
      <ECGSampleBase>500</ECGSampleBase>
      <ECGSampleExponent>0</ECGSampleExponent>
   </RestingECGMeasurements>
   <Diagnosis>
      <Modality>Resting</Modality>
         <StatementCount>2</StatementCount>
         <LabelText>12SL ��ϳ���</LabelText>
      <DiagnosisStatement>
         <StmtFlag>ENDSLINE</StmtFlag>
         <StmtText>�������</StmtText>
      </DiagnosisStatement>
      <DiagnosisStatement>
         <StmtFlag>ENDSLINE</StmtFlag>
         <StmtText>���� ECG</StmtText>
      </DiagnosisStatement>
   </Diagnosis>
   <Waveform>
      <WaveformType>Rhythm</WaveformType>
      <WaveformStartTime>0</WaveformStartTime>
      <NumberofLeads>8</NumberofLeads>
      <SampleType>CONTINUOUS_SAMPLES</SampleType>
      <SampleBase>500</SampleBase>
      <SampleExponent>0</SampleExponent>
      <HighPassFilter>16</HighPassFilter>
      <LowPassFilter>150</LowPassFilter>
      <ACFilter>NONE</ACFilter>
      <LeadData>
         <LeadByteCountTotal>10000</LeadByteCountTotal>
         <LeadTimeOffset>0</LeadTimeOffset>
         <LeadSampleCountTotal>5000</LeadSampleCountTotal>
         <LeadAmplitudeUnitsPerBit>4.88</LeadAmplitudeUnitsPerBit>
         <LeadAmplitudeUnits>��V</LeadAmplitudeUnits>
         <LeadHighLimit>2147483647</LeadHighLimit>
         <LeadLowLimit>268435456</LeadLowLimit>
         <LeadID>I</LeadID>
         <LeadOffsetFirstSample>0</LeadOffsetFirstSample>
         <FirstSampleBaseline>0</FirstSampleBaseline>
         <LeadSampleSize>2</LeadSampleSize>
         <LeadOff>FALSE</LeadOff>
         <BaselineSway>FALSE</BaselineSway>
         <ExcessiveACNoise>FALSE</ExcessiveACNoise>
         <MuscleNoise>TRUE</MuscleNoise>
         <LeadDataCRC32>4227775603</LeadDataCRC32>
         <WaveFormData>
AAAAAAAAAAD5//T/7//q/+3/7v/v//D/7v/u/+7/7v/w//L/9P/2//L/8P/u/+z/6//q
/+n/6P/v//T/+f/+//r/9v/y/+7/8f/0//f/+v/2//T/8v/w//L/9P/2//j/+//8//3/
/v/8//z//P/8//n/9v/z//D/8//2//n//P/5//j/9//2//j/+P/4//j//P/+/wAAAgAE
AAQABAAEAAMAAgABAAAAAgACAAIAAgAAAAAAAAAAAAQACAAMABAAEAAQABAAEAANAAoA
BwAEAAkADAAPABIAEgASABIAEgAQABAAEAAQAA4ADgAOAA4ADwAQABEAEgAPAA4ADQAM
AAkACAAHAAYACAAIAAgACAAFAAIA///8//7//v/+//7/+//4//X/8v/1//j/+//+//v/
+P/1//L/9P/2//j/+v/8//z//P/8//j/9P/w/+z/8f/0//f/+v/8//z//P/8//n/+P/3
//b/9f/0//P/8v/2//j/+v/8//j/9v/0//L/9P/0//T/9P/2//j/+v/8//r/+P/2//T/
8//y//H/8P/1//r///8EAP7/+v/2//L/9P/2//j/+v/6//r/+v/6//T/8P/s/+j/8v/6
/wIACgAEAAAA/P/4//j/+P/4//3/AAAAAAAAAAD9//n/9v/z//X/9//2//v/+P/5//7/
AgAEAAQAAgACAP7/+v/2//T/9f/2//z//f8BAAQACgAHAP7///8BAAAABAAIABAAGQAO
AAkABAD9/////v/8//v////+//v//f/3//b/9f/0//f/+v/1//j/+//9//r/+f/6//j/
+P/0//L/8//0/+//8//2//3/BQABAPn/9f/y//T/+//8//r/9//0//L/9/8EAA8AFAAY
AB8AKQAyADUALwAfAB8ALwApABcAFgAUAAgA+//v/+b/5v/o/+v/7//3//v//f///wEA
/v/+//z/+v/6//z/+v/8//7/+//6//r/+f/7//v/+P/4//j/+f/3//P/9f/6/wAABwAH
AAIA+//7//3//f/8//r/9//1//b/+P/7//r/+//6//f/9v/2//r//P/6//v//f8IABEA
FgAWAA0ABAACAAEABQAAAP///////wAAAgAEAAwADwAQABEADgAOAA0ACgAGAAAABwAL
AAwADgAQABEADwASAA8ADwAKAA0AEwAXABUAEQAWAB0AGQAVABUAFgAaABwAIwAkACEA
GgAUABEAFQAaABwAHAAbABkAGAAWABMAEAAQABAADgAJAAYAAgAEAAQABAAGAAQABAD+
//n//P/9//7//f/6//r/+v/6//3/AAAEAAcAAwACAAAAAAD9//r//P/9//z/+v/5//n/
+P/7//v/9v/2//n//f/+/wAAAQAAAAEA///8//b/9f/9/wAAAQACAP///P/5//f//v8B
AAMAAgD+//r//f/8//////8AAAAA/v/9//z//P/8//j/9P/2//z//v8AAAAA/f/9//z/
/f////7//P/7//7/AAD///////8BAAIABAD4//z/+v/+/wAAAgAEAAMAAgAGAAYABQAE
AAMAAgABAAEAAQABAP7/+P/4//H/9v///wcADAAKAAYABAACAAAAAAACAAIAAgAHAAcA
BwAKABAADQAJAAgACgAJAAgABwAKAA4ABwAJAAsACwANAAkABAAAAP3//P/3//f/9P/6
//7/AgAHAAgAAQACAAMAAgD+//z/+v/4//j/9P/0//X/+P/1//T/9v/6///////v////
CAAAAPX/9P/4//n/9v/6////AAALACAANAA7AD8ARgBDADsAOwA7ADUAJwAbABoAHAAS
AP//8f/w//L/6v/n/+3/8f/v//H/7f/p/+7/+P/8/wAABgACAP7//v/+//n/+P/4//f/
+v/9//3/AAAEAAkACwALAAYABAADAAMAAwAAAPv//f8BAAMABAAEAP7/+f/3//b//f/+
/wEAAgADAAIAAgAGAAMA/v/8//v/AgAJAAwACgAIAAQABwALAA4ACAAGAAUABwAIAAoA
DAAPAA8ADQALAAwADgAPAA4ACgAEAAsADwAMAAwADAALAAkADAAJAAkADAATAB0AJQAZ
AA8ADgAPABMAEwAXABwAIQAkACwALgAqACQAHwAdAB0AHgAcABgAGAAXABcAFgASAA4A
DQAMABAADwAQABAACgAGAAIAAAD//wIA///9//n/9//1//H/9f/8/wMACgAHAAQAAgD/
/wEAAgACAAQA/v/6//v/+//+//7///8BAAEAAwACAPz/+P/5//v/+v/7//v/+f/5//j/
9v/x//H/+f/+/wEABAABAP7/+//5//3//f/8//j/9v/0//n/+v/8//3///8AAP7//f/8
//z////8//n//P/9//z/+//4//n/+//8////BAAEAAMAAwD///z/9v/x//T/+f/9/wIA
AgAAAAAA/v/2//v/AAD+//7//v/+//z/+v/9//z//v/+//7//v8AAAEAAgADAAAA+v/6
//P/9//9/wIABAACAP7//P/6//r/+v/8//z/AAAJAA0AEQAQABIACwADAAEAAgAAAP7/
AQAIABAADQANAA0ACwALAAgABAABAP///f/5//r/+P/1//T/8//z//b/8f/0//f/+//4
//f/9v/0//T/8P/w//P/9v/z//L/8v/2//v/+/8JAP//9P/u/+v/7P/u//f/AgAGAAcA
DgAXABoAIAArAC8AMAA1ADsAOwA1ACMAEwAHAAIA/v/2//H/8//0//L/7v/x//n/9//1
//n/9//x//T/+P/4//j/+v/3//L/8f/w//L/9v/7/////P/7//f/9v/5//3//v/9//n/
+P/4//n/9//y/+v/6//z//f/+v/8//r/9//3//j//P/8//7//v8AAAAAAQAGAAMA/v/8
//v/AQAFAAUAAAD///z/AAAFAAcAAgABAAEAAgACAAMABAAHAAcABQADAAMABAAEAAIA
/v/2//v//f8CAAgADgATAA0ADgAJAAcAAwAFAAoADQAPAA8AGAAjABsAEwAPAAwAEgAW
AB8AIgAcABQADQAJAA8AFAAWABYAEwARABAADgAKAAYABQAEAAMA///9//r/+v/6//r/
/P/6//z/+P/1//f/+f/7//v/+v/6//r/+v/1//D/7P/n/+z/8P/z//j/9f/0//j/+//5
//b/9P/z//b/+//9//r/9P/z//P/8P/w//H/8P/x//X/9v/0//f/9v/y/+z/5v/s//L/
+P///////f/6//T/8v/w//X/9v/0//H/7//s/+3/7f/t/+7/8f/u/+v/7v/0//b/+P/4
//r/+//7//3//f/8//r/+f/2//T/7//r/+7/8f/z//b/+P/4//r/+v/2/+3/7P/w/+7/
7v/u/+7/8P/w//X/9v/2//b/9v/2//X/9f/1//X/+f/4//3/+//3//f/9v/y//T/9P/2
//j/+v/8/wAAAgD+/wEA///9//3/AAD6//P/8f/y//D/7v/1//7/CAAHAAMAAQD9//v/
/f/8//z//f/4//H/7//q/+z/7v/w//P/8v/p/+j/5//s/+z/7v/w//D/8P/s/+z/7//y
/+//7v/w//T/+f/5//P/7//w//b/+//8//j/8//0//T/8//0//n/BgAYAB0AHwAmACkA
JwApACkAHQAFAP3/BAAGAP7/8//n/97/3v/a/9P/2f/n/+X/1//f//f/BgAHAAQAAQAA
AP7/+v/6//r/9P/w/+3/6f/s/+//7//y//T/9//3//X/8//0//b/+f/1/+7/5f/j/+z/
8f/1//j/9f/z//T/9v/5//j/+f/4//f/9v/2//r/+P/y/+//7f/1//v//f/6//b/8P/x
//P/+f/2//f/+f/9//7/AAACAAYABwAGAAUAAgACAAEA/v/+//r/AwAJAAUABAADAAEA
AwAIAAcACQAEAAUACQALAAgAAwAHAA0ADQAJAAkACgAMAA4AFQAWABMADgAKAAkACgAM
AAsACAAKAAkACQAIAAgABgAHAAgABgADAAIAAAD6//b/8v/w//T/+P/2//X/+P/7//7/
///4//b/9P/y//P/9P/2//f/8//w/+z/6v/n/+b/6v/t/+7/7v/v//H/8//3//j/9P/u
/+//8f/w//L/8//y//P/9P/0//H/8//1//T/8f/u//D/8P/w//H/8P/t/+n/4v/l/+j/
8v/4//r/+f/5//j/9f/z//H/8P/x/+7/6//u//L/9P/2//b/8//z//L/8//1//T/8v/x
//T/9v/1//X/8f/x//D/8P/w/+z/5v/p/+z/7//y//D/8P/1//b/8P/s/+j/5P/s//P/
+v8BAAMAAAADAP//+f/5//j/9P/2//T/9P/0//T/9P/2//b/9P/5//n/+f/7/wAA/P/3
//v//v/+//7/+v/6//v/8f/1//n/+////////v/+/////v/5//n/9v/z//L/8f/x//L/
7f/w//P/9P/w/+7/7P/p/+j/4//i/+j/7P/q/+r/6v/u//P/8//v//P/+P/w/+H/6P/2
//H/5P/k//P/AgAJAAwAFAAhAC0AMgA3ADkANwAtACEAEwABAPL/7P/y//n/+//6/+7/
4P/f/+v/7//r/+v/5//f/+j/7v/w//L/9v/x/+z/6//q/+v/7v/y//X/8//z//D/8P/0
//f/9//1//L/8v/z//X/8//s/+P/4f/r//P/+v8AAPn/9f/0//T/9v/2//j/+P/3//b/
9v/6//r/9v/1//X/9P/1//L/6v/w//L/+/8FAAcAAAD9//v/+v/4//f/9v/9////////
/wIABAAFAAQAAAD6/wEABQAIAAoADAANAAcABgD///v//v8FAA8AFwALAP///P/7/wMA
BwAPABgAFAASABUAEgAWABYAFwAbABgAGAAVABAAEQAPAA4ADAALAAgACAAIAAYAAwAC
AAAA+//4//X/9P/3//r/9//1//L/8f/w/+3/7//y//X/+P/2//T/8//x//L/9P/1//j/
9f/y//T/9f/x/+7/7P/r//D/9//7//r/9v/3//n/+P/0//P/8P/v//D/8P/t/+//8f/w
/+3/6v/w//T/+P/9//3/+f/0/+z/7f/s//L/9P/0//P/8//y//H/8f/x//L/8//w/+3/
8P/u/+z/6v/m/+v/7//y//f//P/+////AQD9//z/+P/1//P/8//y//L/9f/0//X/9P/x
//H/9f/v/wYAAQD///3/+P/2//T/8v/w/+v/5v/m/+L/6P/u//T/+v/6//v//P/9//3/
+v/9//n/+f/9/wAAAAD///z/+//6//X/8v/x/+7/8v/7////AwABAAQA/v/3//v//v/+
//7//f8AAAQA/f8BAAMAAwAFAAIAAAD/////+f/z//L/7v/w//L/9P/3//n/8//1//f/
9v/y//D/7v/u//D/7v/w/+//8P/r/+j/7f/0//z///8FAAEA/v/0/+X/3P/e/+f/9P/+
/wMACAATABoAGAAjAC0ALgAvAC0ANwBFADkAHQATAAwABgACAP//8//o/+D/4v/t//X/
8f/v//n/+f/t/+r/7//w//H/9P/2//b/+v/+//r/+P/3//X/8//z//D/8P/0//n/+//7
//b/9P/z//P//f8AAAEACQAEAP//+f/y//L/8f/z//b/+//8////AAD7//j/9v/4//r/
+P/5//v//v8BAAAA+v/5//b/+v///wIA/P/6//n/AQAGAAwAEgAQAA0ACAADAAEAAgAC
AAAAAQD+/wgADwANAA4ADwAPAAsADgALAAsACgANABMAFwAUAA8AEwAZABMACwAHAAQA
CwAQABoAHgAgABwAGQAZABkAGgAYABQAFQAVABYAFgASAA4ADQAMAA0ACwALAAoACAAG
AAQABAACAAQAAAD9//r/+f/4//X/8P/w//D/8P/0//b/+f/7//r/+v/5//r/+P/2//n/
+//6//j/9//3//n//f/+//r/9f/3//r/+v/4//f/9P/z//f/+P/2//n/+f/4//X/8v/y
//L/8v/z//3/AQAEAAQA///6//z/+v/4//X/8//w//L/9f/4//z//f/4//P/9P/4//r/
/P/8//r/+f/3//f/+v/6//n/+f/1//T/8P/t//D/8//1//j/+f/4//n/+P/4//v/AgD/
//r/+f/5//X/9v/5/wEABQALAP//8P/w//D/8P/w//T/9v/9/wAA/v/8//r/+P/4//n/
+v/7//n/9v/5//X/8//3//r/+v/1//D/7f/q//P/+v8DAAoABgAJAAcABQAFAAgAAgD7
////BAAGAAgABwAKAA4ABwAEAAEA/P/5//v/+v/6//v/+P/z//P/8P/y//L/8v/z//j/
8//2//n//f/6//n/+P/y//D/6v/o//H/+P/5//z/+P/6//3/+//t/+n/6v/y//H/6P/o
/+3/+P8IAA8ACgAHABQAHAAfACsANAAvAC0ANwA5ACkAIQAXAAgA/P/2//H/8f/s/+T/
4P/j/+3/8//r/+P/4//l/+r/8v/2//r/AAD7//b/9f/0//X/+P/8////AAABAP//AAD9
//v/9v/v//D/8v/1//n//P/6//b/+f/6//v/+//6//r/+f/7//7////8//v/+P/5//r/
/P8CAAAA+v/3//X/9P/1//L/6v/u//D/+f8DAAUAAAD/////BQAIAAwAEAAPAAsABQD/
//7//v/9//r////+/woAEwAQAA4ADAAJAAgADAAKAAsABQAHAAwADwAMAAcACwARAAwA
BwAGAAYACwAOABYAGAAXABIADgANABIAGAAbABwAGQAVABIADgAIAAQAAwACAAMAAQAB
AAAA///+//3//v8BAAQAAQD///z/+//6//f/9f/2//f/+P/4//j/+f/5//v//P/8//7/
+//4//r/+//2//L/7//t/+3/7//u/+j/6//z//z/AgD6//X/7v/p//H/9v/4/////f/6
//X/8P/v/+7/7f/t//f/+//+//7/+P/0//f/9v/4//f/9//2//j/+f/6//z//f/6//f/
+v/6//r/+v/4//b/9f/z//P/9v/2//X/9f/2//b/8//x//P/9f/2//j/8//u/+v/5v/s
//P//v////7//f/9//n/+f/5//7////3//3/+//6//r/+v/6//r/+P/2//n/+P/4//j/
+P/4//f/9//3//f/+P/2//r/9//z//X/9v/0//f/9v/3//j/+P/4//r/+v/4//v/+f/3
//3/BAACAP//AAACAAEAAAD+/wAAAwD7//3//////wEA/v/8//v/+//0/+3/6//m/+z/
8P/0//n/+P/v/+7/7f/0//b/+v/+//n/9v/v/+z/8f/2//X/9v/2//r///////3/9f/2
//b/9//2//L/7f/q/+z/7//4/w0AFgAWACEAKQAqAC0AMQAvACsAIQAVAAkABAAGAAAA
7//b/8z/1P/u//n/9f/1//3/9f/l/+X/9P/7//z//f8AAP3/+P/3//b/+P/6//3////7
//n/9P/y//f//f8AAAEA/P/6//n/+f/6//b/8P/x//j/+//9//7/9f/v/+z/6v/w//L/
9v/4//r/+v/7/wAA/f/4//b/9f/6////AAD8//7//P8BAAcACQACAP///f///wAAAgAE
AAUAAwD///v/AQAGAAoADAAHAAAABgAJAAgACAAIAAcABQAIAAUABQAEAAkAEQAXABEA
CwAOABMAEwARABMAFgATABIAFgAUABcAFAASABMAFgAaABsAGgAVAA8ACgAEAAUABAAG
AAgACAAFAAQAAgACAAAA/v/+////AgD///3///8BAAMAAwD9//z/+//6//n/+P/4//f/
+v/8//3/AAD4//T/9f/1//X/9P/0//X/+P/7//v/9v/1//f/+v/6//n/+f/3//f/9//2
//L/8//4//r/+v/6//j/+P/4//n/+//5//b/8P/v/+7/9P/2//v//f8AAAIA/P/3//L/
7v/1//T/8//4//v//P/9//z//f///wAAAwADAAIAAAD///3//P/4//X/9//7//7/AgD+
//j/9P/u//H/9/8BAAEABAD8//v/+v/5//j/8//w//L/8P/z//b/+f/8//z//f/+////
/f/4//n/8//z//f/+v/6//7/AAAEAAgABAACAAIAAAADAAkACgALAAoADAAFAP3//v8A
AP///v8BAAYADAAHAAUABQADAAMAAgAAAP/////+//n/+f/2//X/9P/z//P/+P/1//r/
///+//r/+P/2//b/+P/2//j/+f/6//X/8v/x//T/+P/3/+3/4//m//L/+f/0/+r/7f/6
//7/+/8GABkAGgASABsAKwA2AD8AQwA9ADEAIwAPAAEABAAQABAA///x//D/7v/q/+3/
+f/7//f/9//1/+3/7P/0//b/+P/8//3//P///wIAAgACAAMAAwAAAP3/9//0//T/9//3
//X/9P/0//X/9////wAA//8FAAEA/f/4//L/8v/x//P/9v/4//j/+v/6//r/+v/7/wAA
///6//j/9//+/wUACAAGAAcABgAMABMAEQAIAAMA//8EAAYACQAMAAwACwAIAAUAAwAE
AAQAAgADAAAACgARAA8AEAARABEAEQAUABEAEQALAAsADgAPAA8ADQAUAB0AGQATABEA
EAASABQAGwAcABoAFgATABMAGAAcAB0AHAAbABkAGAAWAA8ACAAEAAAACAALABAAFAAP
AAwACQAIAAYACAAEAAEAAAD///7/+//2//b/9v/2//T/8v/x/+//9P/4//v/AAD+//z/
//8BAP3/+P/0//H/9P/5//v/+P/4//v///8AAP/////9//3//v/8//f/9//7//z/+//6
//j/+P/4//n//P/7//n/9P/y//D/9f/2//j/9//3//b/9f/1//X/9v/+//7//v8EAAMA
AAD9//j/+P/5//n/+//8//z/+//7//3//v/8//v/9f/z//D/7v/2//r/AAAEAAIAAwAI
AAMA+v/7//f/+P/3//b/9f/0//j/+v8BAAQAAwACAAEAAAD6//X/8P/r//P/9v///wEA
AgAHAAsADAADAPr/8//s//X//P8FAAwACgANAAsACQAHAAoABAD9/wIACAALAA4ACwAO
ABIACwAGAAMA/v/7//3//v8AAAMABAABAAMAAgD9//r/9//1//z/+f/+/wMABAAAAP7/
/P/4//j/9P/0//f/+v/3//b/8v/0//f/9f/9////AAACAPv/7v/s//X/+v/6//3/BgAN
ABAAFgAhACsAKAAjACsAOQA7ADMALQAjABgADgAAAO//5//y//7//v/z//X/AQD///3/
//8BAP7//P/4//T/8v/1//b/+/8AAPv/+P/2//P/9f/3//b/+P/7////AAD///n/+P/4
//n//f/8//n//f8CAAMAAwACAPz/+f/5//r//P/6//r/+P/3//b/9v/6////AAAEAAkA
BwAHAAMA+v/7//j//P8BAAgABgAIAAsACwAKAAoACgANAA0ACwAJAAkACgAKAAgAAwD6
//7///8EAAoAEAAVABAAEgAOAA0ADAAPABUAGQAVABEAFgAdABoAFQAUABQAFAAUABkA
GAAaABgAFwAZABsAHgAeABwAFwATABAADAAOAA4AEQAUABEADQALAAgABAACAAAAAAAB
AAQAAQD///3//f/9//v/+//8//3//v/8//z//f/9//3//v/+/wAA+P/0//X/9f/3//j/
+v/9//v//f/8//b/8//1//j/+P/4//n/+P/5//r/+P/z//P/+f/6//n/+P/5//r/+//9
//7//f/7//b/9v/0//n/+v/4//f/9//2//f/9//3//j/+P/0//D/8v/4//z/AAACAP7/
+//3//X/+v/6//n/+f/6//z/+//7//3///8AAAIAAAD+//7//P/5//n//f/3//r//f8D
AAEA+v/4//j/+P/4//b/9v/7//z/+f/4//f/9v/3//n/+//9//j/8v/y/+v/8P/3//3/
AAAEAAQABgAIAAYABAAEAAIAAQAFAAQAAwAIAA4ACwAHAAUABgAEAAIAAAAEAAkAAwAD
AAMAAQABAP7/+v/3//X/9f/x//L/8P/x//L/8//1//r/9f/4//v//v/8//z//P/2//L/
6v/m//D/+P/6//7//P/+/wEA///1//f//v8EAP//7P/i//H//v/8//v//v8FABYAKgAv
ACsALgAxADEALQAjAB0AGQANAP7/6v/e/+P/7f/2//b/8P/t//X/+//7//f/8f/r/+z/
7v/u/+7/8P/0//b//P8CAP7//v//////AQABAP7//v/7//v/+P/z//P/9P/2//n//f/8
//n//f/9//3//P/6//T/7//t/+z/9f/6/wEABgADAAAA/v8AAAAA/P/7//v//P/9//r/
8v/z//L/+P///wkACAALAA8ACwAIAAYABAAFAAUAAwABAAQABgAHAAYABwACAAoADwAN
AAwACwAJAAUABgABAP//AAAFAA0AEwARAA0AEgAZABkAFQAVABYAFAASABUAEgAUABIA
EQATABIAEgAPAAoADAANAA8AEAAQAA4ADwAQAAwABwAEAAAAAAAAAAAAAgAAAAIA/v/7
//r/+f/4//X/8//0//X/9v/3//j/+v/7//j/9v/z//L/6//m/+b/5f/v//b//v8HAAEA
///6//D/7P/t/+//7v/z//n//f8DAAQABAABAAMAAgD+//j/8v/0//b/+P/7//3//f/8
//j/9P/w//P/8v/z//P/9P/0//P/8//z//T/+v/4//b/+v/5//b/8//u//D/8//1//n/
/f/+//7////8//z/+f/3//b/9//3//j/+P/2//b/9P/8/wMAAgD+//r/+P/2//T/7//s
/+7/7P/0//z/BAAMAAYAAQD8//f/9v/y//T/7//z//n//v8AAAMAAgADAAQAAgAAAAAA
/v/7/////v/9/wEABgACAP3//v8AAP///v/8/wAABQD///3//f/7//v/+v/4//f/9//2
//P/9f/0//L/8P/u/+3/9f/1//3/BQABAPr/9f/w//D/8v/w//L/9f/4//X/9P/z//b/
+v/5//X/9//2//j/+f/8//7/+f/y//b/AQAGAAUABAAOABsAIQAeACMALQAtACMAFwAN
AAcABAAIAAYA9//n/+T/3v/a/93/5//t//X///8BAP3/9v/3//T/8f/w//P/8v/1//j/
+P/4//n/+f/5//n/9v/2//j/+//7//n/9v/2//f/+f/8//r/9v/5//v/+//6//j/9v/z
//P/9P/6//r//P/8//n/+P/4//z//P/4//f/9//8/wEAAgD+//n/9P/2//n////6//n/
+f/+/wAAAwAGAAkACQAHAAUACAAKAAsACgAIAAIACQANAAsADAANAA0ACQAMAAkACQAF
AAcADAAPAAoABQAJAA8AEAANAA4AEAAOAA4AEwASABYAFAATABUAGAAcAB0AHAAZABUA
EgAOAAwACgALAAwACwAHAAUAAgD8//j/9P/y//j//v/+/////////////f/4//b/9P/y
//T/9v/5//v/+//8//z//v/7//j/+v/7//n/+P/4//n/+f/7//r/9P/z//X/+P/4//L/
7f/m/+H/7P/y//X//f8BAAIAAQAAAPz/+v/4//f//f/9//z/+P/1//L/9v/2//j/+f/7
//z/+f/5//n/+v/9//r/9//6//f/9P/x/+z/7f/v//D/8//4//r/+//9//v/+v/2//P/
7//7/wwACQAIAAcABgABAP7/AAD+//z/+v/4//b/9P/z//L/8f/2//b//P/7//r//f//
//7/+//2//P/8P/1//r/AQAGAAMABwAGAAUAAgAEAP3/9f/9/wQACAAMAAcABgAGAPv/
/f/9//v/+//9//7/AAADAP3/9//2//L/9P/0//T/9f/3//H/8//1//j/9v/2//b/9f/2
//P/9P/y//L/7P/o/+v/8v/6//3/9//5//7/+v/1//b/+v/1/+b/5P/x//j/AQAWACQA
KwAvADIAOQA5AC8AKQAjABsAFwAUABIACgD5/+v/4v/c/9j/3//v//n/+f/3/+3/5f/y
//j/+v/8/wAA///8//3//v/6//j/9//1//L/8f/t/+z/8v/3//n/+f/y//D/7//v//j/
/P/+/wcABAABAP3/+P/3//X/9v/4//r/+v/8//z/+v/4//f/+v/7//j/+P/5//z////+
//j/9//0//j//f8DAP7//f/9/wAAAgAFAAgACwALAAkABwAEAAQAAwAAAAAA/P8FAAsA
CgAKAAoACQAIAAwACgALAAgACwARABUAEAALAA8AFQATAA8ADwAQAA8AEAAWABYAFwAU
ABIAEwATABYAFgAUABQAEwATABIADgAKAAkACAAFAAEA///8//3//P/7//z//v8CAAAA
///+//3//P/5//P/8P/t/+r/7f/w//T/9//6//z//f8AAPj/9P/1//X/8//y//L/8//2
//n/+f/0//H/8//2//b/9P/z//D/7//y//L/7//x//X/9v/1//T/7//q/+X/4f/u//X/
+//+//v/+P/8//z/9//z//D/7P/t/+//8f/0//T/8P/s/+7/8v/0//b/9v/z//P/8v/z
//P/8v/w/+//7v/u/+v/6f/t//H/9P/4/wQA/P/0/+z/7P/v//D/8f/y/+//7v/y//L/
9f/2//f/+P/3//f/9//3//b/8v/0/+//7f/v//D/7v/y//T/+P/8//n/9v/1//L/9P/5
//n/+f/1//b/7v/l/+z/8v/1//j/+v/+/wMA/f/9//3/+//7//j/9v/1//X/9f/x//L/
8P/s/+j/5P/h/+f/5f/r//H/8//w/+//7v/u/+7/6v/q/+r/7P/o/+b/4f/i/+T/4f/l
/+//7v/k/+n/8P/o/+P/6P/u//H/8v/5//z//v8LACEALAAvAC8AKwApACEADQD5//T/
9v/0/+3/5//a/9L/0v/V/93/6f/r/+n/5//n/+j/6f/m/+P/4v/k/+L/5P/m/+f/6P/q
/+v/6v/p/+X/5P/k/+X/4//f/+D/4v/l/+n/6//o/+P/5f/o/+n/6f/o/+b/4//j/+T/
4//g/9//3P/e/97/3//k/+f/5P/k/+X/7P/x//L/7v/r/+j/7P/x//P/7v/t/+3/6f/m
/+T/4v/p/+v/6//r/+7/8P/x//D/7v/o/+//8//z//T/9f/1//H/8v/t/+v/5//p/+7/
8f/l/w==
         </WaveFormData>
      </LeadData>
      <LeadData>
         <LeadByteCountTotal>10000</LeadByteCountTotal>
         <LeadTimeOffset>0</LeadTimeOffset>
         <LeadSampleCountTotal>5000</LeadSampleCountTotal>
         <LeadAmplitudeUnitsPerBit>4.88</LeadAmplitudeUnitsPerBit>
         <LeadAmplitudeUnits>��V</LeadAmplitudeUnits>
         <LeadHighLimit>2147483647</LeadHighLimit>
         <LeadLowLimit>268435456</LeadLowLimit>
         <LeadID>II</LeadID>
         <LeadOffsetFirstSample>0</LeadOffsetFirstSample>
         <FirstSampleBaseline>0</FirstSampleBaseline>
         <LeadSampleSize>2</LeadSampleSize>
         <LeadOff>FALSE</LeadOff>
         <BaselineSway>FALSE</BaselineSway>
         <ExcessiveACNoise>FALSE</ExcessiveACNoise>
         <MuscleNoise>TRUE</MuscleNoise>
         <LeadDataCRC32>2828496494</LeadDataCRC32>
         <WaveFormData>
NgA2ADYANgAoABoADAD+//z//P/8//z/+f/4//f/9v/0//L/8P/u/+r/6P/m/+T/4f/g
/9//3v/k/+j/7P/w/+z/6v/o/+b/5//o/+n/6v/n/+b/5f/k/+f/6P/p/+r/6//s/+3/
7v/u/+7/7v/u/+r/5v/i/97/4//o/+3/8v/u/+z/6v/o/+r/7P/u//D/8//0//X/9v/0
//T/9P/0//f/+P/5//r/+v/6//r/+v/3//b/9f/0//n//v8DAAgABgAGAAYABgAEAAQA
BAAEAAcACAAJAAoADgAQABIAFAAUABQAFAAUABIAEgASABIAEwAUABUAFgAZABoAGwAc
ABYAEgAOAAoACwAMAA0ADgAJAAYAAwAAAP7//v/+//7/+v/4//b/9P/2//j/+v/8//f/
9P/x/+7/8v/0//b/+P/6//r/+v/6//T/8P/s/+j/6//u//H/9P/1//b/9//4//T/8v/w
/+7/8P/w//D/8P/z//T/9f/2//T/8v/w/+7/7//w//H/8v/z//T/9f/2//P/8v/x//D/
7//u/+3/7P/w//T/+P/8//b/8v/u/+r/7v/w//L/9P/1//b/9//4//L/7v/q/+b/7f/0
//v/AgD///z/+f/2//P/8v/x//H/9P/1//b/9//4//X/9P/1//n/+//9/wAABAAFAAkA
DgAKAAcABAACAP7///8AAP7//f///wUABQAFAAYABgACAPj/9v/1//L/+/8BAAYADgAJ
AAUAAQD+//z/9//z//L/9v/3//r//v/7//X/8v/v//H/7//s/+z/8f/z//T/9P/x//H/
7v/s/+b/6f/n/+P/5v/v//X////3//H/7f/p/+3/8v/v/+j/4P/h/+X/7v8CABcAKgBD
AF4AfACWAKgAtwDNAPAAEQEGAcwAjgBgAEIAIAD4/+f/8v/5//3/AgAKAAwABQABAP7/
9P/3//X/8f/u/+//7f/t/+//7//s/+z/7f/w//H/8f/y/+7/7v/s/+j/5v/r//H/9v/z
//H/7//u/+3/6//s/+j/6P/m/+X/5f/o/+r/7P/s/+b/5v/k/+X/6f/o/+z/8P/4//3/
AAAAAPn/+P/4//n/9//z/+//7//v//P/9P/z//f//P8BAAUAAwACAAAA/f/7//j//v8A
AAMAAgABAAAA/P/8//z//f8CAAgADwAUABMAEgATABQAEgASABIAFAASABUAGQAdABoA
FgASABEAFgAaABwAHgAdAB0AGwAXABMAEQAQAA8ADwANAA0ACAAHAAUABQAHAAQAAwD+
//n/+f/5//f/9f/0//T/9P/1//j//P8CAAIA/f/8//n/8//0//L/8P/w//P/8//y//P/
8P/0//X/8P/v//H/8//x//T/9f/0//X/9v/1//T/8//2//n/+v/5//P/8P/u/+//+P/7
//3/+P/v/+z/7f/q//D/8//2//n/9//3//f/9//1//H/7f/r//L/9f/3//f/9f/z//H/
8f/1//X/9P/z//X/9P/z//T/9P/2//f/+f/1//f/8v/1//b/9//4//r/+v/7//3//P/7
//r/+//3//X/9f/1//f/+f/8////AgAIAA8AEAAMAAgABQAEAAYACAAHAAMABQALAAsA
CAAJAAcAAQD8//3//////wIAAwADAAYABAADAAIAAgABAPn/9P/y//D/7v/u/+//8P/z
//f/+/8BAPz/+P/3//r/+P/3//X/8f/v/+z/6v/o/+v/6//p/+f/6f/q/+//7f/p//X/
/f/5/+r/4f/e/9r/2//l//D/+v8NACwATQBsAIIAkACiAL0A4QAAAQ8B+AC8AIAAVAA2
ABQA+P/5/wQAAwD//wQABgD8//P/6f/g/+L/7v/z//b/+v/2//H/7v/t/+3/6v/q/+v/
7f/v//D/8v/y//T/9P/y/+//8//4//z/+P/z/+7/6v/s/+3/8f/w/+3/6v/o/+f/6v/u
//L/9P/y//T/9P/3//X/7v/s/+r/8v/3//r/+v/1//b/+P/7//r/9//0//X/+P/9////
///+//7//v/9//3//v/+//3//P/4//3//v8BAAAA///+//3//v///wEABgAMABMAGAAT
AA4ACwAIAA0AEAATABgAGQAdACIAJwAnACQAIQAhACAAHgAaABYAFgAXABYAEwAOAA0A
DQANAA8ADwARAA4ABwADAAEAAQD/////+//3//L/8f/u/+v/8f/4////BwABAP7//f/2
//j/+v/6//f/9//0//H/8P/z//X/9v/5//X/+P/4//L/7//x//P/8f/y//P/8v/z/+//
6//n/+P/6//z//n//f/2//L/7//v//T/9f/1/+7/7P/u//T/9v/3//f/9//3//X/8//x
/+//9P/z//L/8//0//X/9f/z//X/9f/1//f/+v/5//f/9f/z//D/7f/s//D/9P/3//v/
+v/5//T/8f/x//b/+v/5//j/9//2//L/8P/v/+//8//1//f/+//4//f/+P/5//n/+f/6
//v/AAAGAA0ADgAIAAIA/f/6//v//v/+//v/AgALAA4ADgAKAAcAAAD6//f/9//1//b/
/P///wUABgAHAAYABgAFAP//+v/4//b/9v/2//f/+P/x/+//7f/t/+3/6v/q/+7/8P/x
//H/7//t/+j/5P/g/+j/6f/o/+f/6f/q/+//7f/5//H/7f/r/+b/2f/W/97/6f/v//j/
CgAfADAARwBiAH4AmACuAMcA6QACAf8A2gCeAGQAPAAkAA4A/P/5//7/AQAHAA4ACgAE
AAEA9//q/+z/8//z//H/8P/q/+X/4v/h/+X/5v/q/+//7f/t/+z/7P/s/+7/7v/s/+X/
5//q/+z/5//j/9//3P/j/+f/7v/w/+7/7P/r/+v/6f/q/+v/6v/s//D/8v/3//b/8P/v
/+7/8f/z//P/8P/v//L/9v/7//j/8//u/+3/7v/z//X/9f/1//b/9//3//X/9v/2//X/
8v/s/+//7v/2//r//v8CAPz//P/8//3/AAAEAAkADAAPABIAFwAcABcAFAARABAAEwAX
ABwAIQAbABQADQAJAA8AEgATABQAFAAVABQAEQAOAA0ADQANAAkABQADAPz/+//5//n/
+//9/////f/7//f/9//1//P/9f/2//f/+f/y/+7/7P/k/+f/7P/v/+//9f/0//P/9P/y
/+//6//p/+7/9v/7//r/9P/z//L/7f/v/+//7f/t//L/8//0//X/8f/v/+v/5f/p/+z/
8P/3//v/+//6//L/7P/s//D/8P/s/+n/5v/j/+b/5//o/+n/7P/r/+r/6//w//H/8f/v
//P/9f/3//v//v/9//v/+f/1//L/7//u/+7/8P/x//P/9P/1//L/8f/x/+z/7v/y/+//
7v/t/+z/7P/s/+3/7//w//H/8v/1//H/8f/z//X/+v///wUACwAEAAIAAQD6//v/+v/6
//z/AwAIAAoACQAGAAkABgAAAP7/+//0/+7/7v/x//L/9v/8////BQAGAAMAAgACAAEA
+//4//j/+P/0//L/8f/w//D/8f/y//X/7//o/+T/5P/n/+n/6v/p/+f/5P/i/+D/6P/r
/+z/7f/v//D/9f/z/+v/5//p/+v/7P/t/+b/4P/j/+3/+v8AABEANABTAGwAhgCeALAA
ywDtAAgBCQHgAKIAbgBMADYAGAD6/+//9P/x/+3/9P/6//T/6//r//L/AAACAP//+v/2
//P/8f/x//P/7v/o/+X/4//l/+f/6P/q/+z/7v/u/+z/5//p/+z/7v/q/+X/4P/c/+H/
5f/s/+7/7//u/+7/7//t/+7/7//u/+r/7P/s/+//7f/o/+j/6P/s/+//8P/u/+r/6v/r
/+3/7//v/+//8//2//v//f/9//7//v/+//3/+f/4//b/8//5//r/BAAKAAkABgADAAAA
AAACAAQABwAHAAoADgAQAA4ADAAMAAwADgAQABIAFgAWABkAHQAhAB4AGAASAA8AFgAa
ABwAHgAcABsAGAATABMAEwAUABUAEwARABEADAAFAP//+//5//3////9//v//v8BAAIA
AwAAAP7//P/7//r/+v/8//j/8//y/+//6f/w//L/9P/4//X/8//w/+//8v/6/////v/3
//f/9//z//b/9//2//f/9//3//f/9//1//X/8//v//D/8P/x//X/9f/x/+z/4P/j/+r/
9f/8////////////+v/3//T/8f/1//P/8f/x//j/+//9//3/+//5//f/9//5//n/+P/3
//j/+P/4//r/9//4//j/+f/5//X/7P/w//L/9P/2//j/+P/5//v/9P/v/+r/5//u//X/
/v8HAAkACwAOABEADAAKAAkAAgAEAAQABQAIAAkACgAIAAMABgANAA4ADAALAAkAAwD+
//z//f/8//7//P/7//3/+v/+/wAAAwAFAAMAAgAEAAYAAwACAAIAAgD6//f/9P/z//P/
8v/0//r/9//1//L/7f/q/+b/4//g/+r/7f/u/+//8P/w//T/8f/3//n/+f/t/+D/4//o
/+D/2f/f//T/DgAfACgAPQBaAHIAjgCoAL0A3QD8AA0BBgHWAIYASAAwACgAFAAFAAgA
CQAJAA4ADAAEAP3/8//o/+7/9v/3//b/9v/y/+3/6v/p/+7/7v/x//X/9P/z//H/8P/y
//T/9P/y/+//8f/0//b/7v/n/+D/2v/i/+n/8//4//X/8v/w/+//8f/0//f/+P/1//b/
9f/3//f/8v/y//L/8f/x/+//6v/r//D/9v/9//v/+f/3//n/9f/3//b/8//1//j/+//9
////AgAEAAUAAQD8/wAAAAAEAAQABAAEAP7//v/+////BAAKABEAFgAQAAoABgACAAsA
EgAZACIAHAAbABsAGwAhACIAIwAnACYAJAAgABwAHQAdABsAFwAWABUAFQAVABMADwAN
AAYAAgD///7////+/////P/5//n/+f/3//X/9//4//n/+//4//b/9v/w//P/+P/7//v/
+//4//X/9P/w/+3/6f/n/+z/9v/9//7/+f/5//n/9f/z//P/8f/x//H/8f/x//H/8f/z
//P/8f/y//T/9//9//z/+f/1/+r/6//u//X/+P/2//X/9P/z//L/8f/w/+//8f/v/+3/
7f/u/+3/6//n/+3/8f/1//v/AQADAAQABQABAPz/9//0//H/8v/y//P/9f/1//H/7//u
/+7/8f/y/wUA/f/5//X/9P/y//L/8v/y/+v/5v/i/9//5f/r//H/+f/7//3/AQAFAAUA
BwAKAA0ACwAOABIAEAALAAYAAgAAAP7//v/7//X//P8HAAwADgAJAAMA+f/w//T/9//4
//z/+//7//7//P///wAAAgADAP3/+v/6//r/9f/y//D/7v/x//X/+f////r/9P/x//L/
8f/v/+z/5//p/+j/6P/o/+r/6f/m/+P/7f/y//v//f////v/9f/p/9r/zf/O/9z/6f/3
//7/BgATACQAMwBGAGIAfACSAKkA0QD8AAsB/gDUAJQAWAA2ACAAAgDv//D/+/8DAAYA
BgAGAAcA///0/+z/8P/v/+z/6v/s/+3/8P/1//H/7P/q/+n/5//l/+L/4P/m/+z/8P/y
/+j/5//n/+b/7f/x//X/+v/2//H/7//o/+n/6v/s/+//8P/y//T/9P/t/+z/6f/p/+z/
6v/t//D/8v/z//L/7v/p/+r/7P/v//D/7//u//H/9f/7//7////8//z//P/7//j/+P/3
//X/9f/y//j/+v8CAAQABgAIAAMAAgABAAEAAAAEAAkADAALAAoACwAMAAgABAAAAP7/
BAANABcAIQAdABgAEwARABIAEgAQAA4AEgAXABoAGwATAA8ADAAJAAsACwANAAoACAAF
AAQABQAEAAMA/v/5//b/9f/y/+//6v/o/+b/5f/q//D/+P/6//X/9P/x/+v/8P/w//D/
8v/x/+//7P/r/+3/8v/0//D/8P/z//b/9f/y//H/7v/t/+3/7f/t/+3/6//t/+3/6//n
/+b/5v/p//L/9//7//j/8f/w//P/8v/w/+3/6v/n/+r/7f/w//P/8//v/+v/6f/w//P/
9f/1//H/7//t/+3/8f/x//D/7//r/+j/5f/k/+X/6P/q/+3/7//x/+//7//w//D/8//0
//L/8f/y/+3/7P/s//D/9f/5//b/8P/u/+7/7v/u//D/8P/x//P/8P/v/+7/7//u/+//
8v/1//b/9//5//v/+//+/wIAAAD5//L/7P/o//P//v8GAAsACgAPAA4ACgAFAP//9f/s
//L/9//6/wAAAAD//wEA/v/9//z//P/7//T/8P/v/+7/7f/s/+z/7P/r/+v/6//t/+v/
6P/o/+z/7f/t/+z/6f/m/+L/3//c/+X/6f/r/+3/7v/s/+7/6f/l/+H/3//f/9j/zf/G
/9D/4//z//7/BgARACYAPwBUAHIAkACeAK8A1QD2AAEB8ADAAIIAUgA0AB4ACgD1//D/
8f/x//T/9v/w/+n/5f/i/+L/7f/v/+//8P/q/+X/4v/h/+b/5v/p/+3/7//v/+7/7v/p
/+j/5f/g/93/3//i/+T/5f/l/+X/5v/p/+n/7P/q/+n/6P/o/+n/6P/o/+j/5v/m/+j/
6P/r/+r/5P/j/+L/5P/l/+T/4P/f/+L/5v/r/+3/7f/t//H/8//5//z//f/4//b/9P/x
/+//8P/w/+//8//y//r//v8AAAAAAAAAAPv/+v/5//n//P8AAAUACAAFAAQABQAGAAUA
BAADAAQABgALABEAFwAUABAADAALABQAGgAeACIAHQAZABMACwAGAAUABQAFAAgABwAI
AAQA///7//n/+f/+/wEAAAD///v/+f/1//H/8f/w/+//7//w//L/9v/0//P/9P/z/+//
8//y//H/8v/v/+3/6v/p/+b/6P/n/+D/4v/p//D/8//u/+n/4v/d/+j/7//2//3/+f/3
//P/7f/n/+T/4v/j/+3/8//4//b/7//s/+3/6v/t/+//8f/z//P/8//z//P/9P/x/+7/
7f/x//P/9P/z//D/7//u/+//7//t/+r/5//q/+r/6v/s/+3/8P/y//X/7f/n/93/1f/e
/+b/8f/6//j/9//4//P/8v/y//b/+//1//L/7P/u//H/8v/z//T/8//y//L/8//y//H/
8P/x/+//7//x//P/9v/5//3/AQD+/wAAAwAAAP///P/6//r///8CAAIA///9/wEA///6
//3////9//z//f//////AgAAAP3//f/4//z//v8BAAMA/f/4//b/9P/t/+j/5P/g/+T/
6//y//v/8//q/+T/4v/p/+//9P/3//D/6P/h/9r/4//n/+n/6//y//T/+v/5//X/6//r
/+3/6P/f/9j/1v/V/93/5v/0/wsAJgBBAF4AfgCWAKoAwQDhAAABDQECAdQAkgBcADoA
GADu/9P/4v/9/wMA/P8CAAwABQDz/+r/7v/3//f/9f/0/+//6//p/+n/7P/s/+//8//w
/+3/6f/m/+n/7v/x//L/6f/p/+r/6v/s/+v/6v/q/+v/6//u/+z/5f/g/9z/2f/g/+b/
7P/w/+7/8P/w//P/7//o/+b/5P/n/+n/6f/m/+f/7P/y//n/9//z/+//7//u//P/9f/1
//L/8v/y//H/9f/6//7/AQD+//r///8AAAMAAgABAAAA+v/6//r/+////wQACgAOAA0A
DAANAA4AEAAQABAAEgAQABMAFwAbABkAFgATABMAGQAcAB0AHgAYABMADAADAAUACQAO
ABMAEQAPAA8ACgADAP3/+f/3//3/AQABAAEAAQADAAMAAwD+//r/9v/z//H/8v/1//L/
8//2//f/9f/1//L/7//u/+//7//u/+//7f/y//T/8P/w//P/9v/1//P/8f/t/+v/7//v
/+//7//w//P/9P/z/+//7v/u//H/8//z//L/6v/n/+j/7f/u//P/9//7////+f/z/+3/
5//t/+3/7f/v//P/9f/2//X/9v/3//j/+//+//3/+//5//f/9P/x//D/8f/0//b/+f/3
//X/7//r/+7/8P/1//j////4//f/9v/1//T/7//s/+r/6f/v//P/9//9//r/+f/6//v/
+//7//z//f/+/wIABwAGAAcABgAGAAgABwAIAAYAAQAGAA8AEgASAA4ACQAAAPj/+P/7
//z/AAADAAMABgAEAAMAAgACAAEA/f/6//r/+v/1//T/9P/0//P/8//z//X/9f/y//L/
9v/2//X/8//v//D/7v/t/+z/7//v/+3/6//t/+7/8//x/+P/2//b/+n/8v/n/9b/2v/l
/+n/7v8AABkAJgAxAEwAcACWALAAvwDRAOwA+wD0ANIAoABsAEYALAAOAPP/8P/1//3/
CgAQABIADwD//+7/5v/v//H/8f/y//T/9f/4//3/+f/0//L/8f/w/+//7f/s/+z/7v/u
/+z/5P/l/+f/6P/t/+//8f/0//D/7f/t/+j/6P/o/+n/6//r/+z/7f/s/+v/7v/v//P/
8//u/+7/7v/0//f/+P/2//X/+P/8/wEA///7//f/9//3//v//P/7//r/+v/6//n/+P/4
//f/9f/3//b//v8CAAYABgAGAAYAAAAAAAAAAQAAAAIABQAGAAoADAAQABQAEQAOAAsA
CgANABMAGgAhAB4AGgAWABUAGgAeACAAIgAeAB0AGgAVAA4ACwAJAAcADwATABkAGgAR
AAsABwAFAAcACQAHAAUAAAD///z/+f/0//L/8P/v/+z/7P/u/+r/7v/0//j/+f/8//r/
+P/4//X/8f/s/+n/7P/0//n/+P/1//f/+f/3//f/9//1//X/9P/z//L/8f/z//X/9f/z
/+//7v/u//H/9//5//r/9P/t/+z/7//u/+//7//v/+//8P/x//L/8//5//n/+f/7//r/
+f/3//P/8//z//P/9f/5//n/+P/3//f/9v/1//b/7//s/+j/5f/s//P/9v/7//r/+P/5
//j/9f/3/+//7v/w//D/8P/w//T/9v/5//3/+v/5//j/+f/y/+3/6v/n//D/+f8DAA0A
DAAOABEADgAGAP7/9//y//3/BgAMAA8ADQAPAAsABAADAAEA+//2//r//f/+/wIAAgAB
AAMAAAD7//j/9v/z//T/9P/3//r/+f/6//z//v/1//H/7f/r/+//8P/0//z/+//7//r/
9//0//D/7f/q//H/8f/v/+3/7f/s/+//6//3//n/8f/r/+T/1f/K/87/4//t/+7/+v8J
ABgALQBGAFoAagB+AJ0AxQDsAA8BGAHyAK4AbAA4ABQA+v/3/wgADwAJABAAFgAQAAcA
AwD8//L/9f/x/+v/5v/o/+n/7P/x/+3/6P/m/+X/6P/r/+3/8P/v//D/7//s/+n/6//u
//D/8P/v/+7/7v/t/+3/8P/u/+//7v/u/+//6v/o/+b/4v/i/+b/6P/t//P/8v/2//r/
9//1//H/6v/n/+j/6v/t//L/8//0//n/+f/9//7//f/8//z//P/7//n/+v/6//n/9f/u
//D/7v/4//z/AAAEAAEAAgADAAUAAwAGAAoADAAKAAoADAAOAA4ADgAOABAACwALAAwA
DQARABIAEwAXABgAGgAaABoAFQATAA8ACQANABEAFgAbABUADwALAAIA///7//n/+f/9
/wEAAQABAPz/+//4//X/9f/2//f/+f/1//T/9f/w//H/9P/1//P/9f/y/+//7v/w/+//
7f/t/+z/8P/x/+z/6//v//P/8//1//X/8//z//L/8f/w/+//7v/v/+7/6//u//D/8//5
//n/9//0/+r/6P/o/+z/7P/s/+v/6v/p/+v/7f/v//H/8f/v/+3/7f/w//H/8f/v/+3/
7f/t/+//8//z//L/8f/w/+7/7P/s/+3/8P/y//X/9v/3//T/8//x//D/8v/y//P/7//v
/+v/5v/q/+z/7v/w/+7/7v/v//H/7f/r/+n/6f/q/+3/8v/3//P/8f/w/+//9f/8/wQA
BgAIAAgACQAMAAkACAAEAP3/AQAHAAcABAACAP//+P/y//T/9//4//z//f/9/wAA/v/8
//r/+f/3//P/8P/w//D/7P/q/+n/6P/o/+n/6v/t/+r/5v/l/+j/7P/v//H/8f/u/+j/
4//e/+f/6//t/+//8v/y//b/8//t/+3/8f/t/+D/0f/O/9r/5//t//L//v8NACoASQBm
AH4AmACwAM0A6QD8AAUB7gCuAGgAMgASAAYAAAAFABAACwADAAQABAD6//X/7f/i/+T/
6v/p/+b/5P/p/+v/7//1//X/8v/y//P/7//t/+r/6P/q/+z/7P/q/+T/5f/n/+j/6f/p
/+n/6v/p/+n/7P/q/+X/4P/c/9n/4f/o/+//9P/x//L/8f/z//D/6v/p/+j/6P/n/+T/
3v/f/+L/5v/r//D/8//2//3/+//9//z/+f/2//T/8v/v//H/9P/2//f/9//0//r//P/+
//7//v/+//j/9v/0//P/9//8/wIABgAJAAwAEQAWABIAEAAOAA4ACgALAA0ADwASABAA
DgAPAA8AEAAPAA4AEAATABQAEwAQAA8ADwAPAAwACQAIAAIAAAD9//z//f/7//v/9//z
//P/9f/1//X/8P/u/+z/6//v//L/9//2//L/8P/s/+X/4//e/9n/1v/i/+v/8//9//b/
9P/v/+T/4//l/+f/5f/r//H/9f/7//n/9//1//P/8f/x/+//6//r/+z/7v/z//T/8//x
/+j/5v/o/+7/8P/w/+//7v/t/+3/7f/t/+3/8v/x//D/8f/v/+3/6v/l/+f/6f/r/+//
8//z//L/8f/0//T/9P/2//P/8v/w/+//7//v/+v/6f/z//b/9v/0//H/7v/r/+j/5v/k
/+P/4//s//P/+v8DAPv/9//1//P/8v/z//X/9//5//7/BAAEAAQAAgABAAIABAAGAAUA
AQACAAcABgACAAMAAQD7//b/9//5//n//P/7//v//v/8//j/9P/x/+3/7f/s/+7/8P/w
//L/9f/4/+7/6f/k/+H/6P/s//P//v/2/+//5//d/+P/5P/m/+j/6//r/+n/5//p/+j/
6//n/+3/7f/r/+//6v/b/9T/1P/X/+H/8v8GABkALABDAFwAdACIAKAAxwDpAAIBDQH6
AMYAhABWADoAHgAAAPP/8v/x//P/+P/6/wAACQAFAPT/6P/t/+v/5//k/+b/5f/m/+n/
6//o/+j/6f/p/+n/6P/o/+X/5v/l/+L/4P/l/+v/8P/s/+n/5v/k/+b/5//r/+r/5v/i
/9//3f/i/+b/6v/s/+j/6v/q/+3/7P/m/+X/5P/q/+3/7v/s/+f/6P/q/+3/6//p/+f/
6f/r//H/9P/1//T/9P/0//P/9//6//z//f/5//T/+P/4//z//P/8//z/+//8//3////9
//7/AAAAAAMABAAHAAoACAAGAAQABAAGAAkADQARABUAFgAXABsAGwAcABsAGgAWABUA
EgANAAsACwAMAA0ADAAJAAgAAgD6//P/7v/r//P/+f/7//3//P/9//z/+//2//L/7v/r
/+z/7v/y//D/8f/0//X/8//z//D/7f/s/+3/7f/s/+3/6//w//L/7v/q/+v/7P/p/+X/
4f/b/9f/4f/n/+3/8//0//f/+P/3//P/8P/u/+//9P/1//X/7v/r/+z/8f/y//H/8f/x
//H/8f/x//H/8f/y/+//7P/r/+z/6//p/+X/4//j/+P/5f/u//H/8//1//H/7v/r/+r/
6v/0//r/+P/4//j/+P/1//T/9P/1//H/7//t/+3/7f/t/+//8f/2//n//f8BAP3//v8A
APz/+//4//b/9v/9/wQACAAJAAgADQAMAAgAAwD9//P/6v/v//X/+f8AAP3/+//8//j/
9P/y//H/7//w//D/8//2//D/7v/t/+z/5//n/+f/6f/n/+T/5P/o/+n/6f/o/+X/6P/o
/+n/6v/q/+X/3v/X/9//4v/p/+n/4f/p//H/6//i/93/2P/O/8v/0//m//j/EQAuAEMA
WAB0AJIArADDAOEAAAENAfgAwAB8AEwAMgAWAPT/5f/q/+n/6//2/wAA/P/z/+f/3v/m
/+7/7//u/+7/7f/r/+v/7f/p/+T/4v/h/93/2//Y/9b/2v/g/+T/5v/g/+H/4//k/+j/
6f/q/+z/6//r/+7/7P/q/+j/5//n/+b/5v/m/+T/4//m/+f/6//q/+T/4//i/+b/6f/q
/+j/4//k/+b/6f/q/+n/6P/r/+7/8//1//X/8v/y//L/8f/z//T/9P/z//H/7v/0//b/
+v/6//r/+v/5//r/+//9//z/AAAFAAgABwAGAAcACAAHAAYABQAGAAYACQANABEAEgAQ
AA4ADwAPABAADwAOABEAEwATABEADAAJAAcABQABAP3/+//0//P/8f/x//P/+P/7//r/
+f/1//X/8//x/+r/5v/i/9//4v/m/+z/7P/t//D/8f/v/+//7P/p/+j/6v/p/+f/5//l
/+r/7P/o/+X/5//p/+f/5f/l/+P/4//k/+P/4v/h/+X/6f/r/+v/5P/e/9n/1//l/+3/
9P/0/+7/7P/u/+z/6v/n/+T/4f/k/+f/6v/t/+r/5f/g/93/5f/p/+z/7f/s/+v/6v/r
/+r/5//j/9//4P/g/+D/4v/k/+b/5//p//f/7//p/+f/6P/o/+j/6P/o/+X/5P/k/+X/
5//p/+v/7//s/+v/7P/t/+7/7//x//P/8f/0//j/9v/1//T/9P/2//f/+P/2//H/8//5
//n/9v/x/+v/4f/Y/+D/5//s//T/8v/x//P/8P/w//D/8f/x/+3/6v/q/+r/5//m/+b/
5v/f/93/2//b/9z/3P/f/+b/5f/l/+T/4f/j/+D/3v/c/9//3f/Z/9X/2P/Y/9z/2f/Z
/+P/3f/T/9r/3f/S/8z/0f/X/9z/6P/1/wYAHwA+AF4AegCSAKsAyQDiAPEA5ACwAHIA
QgAiAA4A+v/l/+L/6f/t//L/+v/6/+//4f/c/9z/4f/f/9v/2P/Z/9f/1//Z/9v/2v/c
/9//3v/d/9v/2v/W/9b/1P/Q/8//1f/c/+L/4f/f/93/3P/c/9v/3f/a/9r/2P/X/9f/
0//S/9H/zv/O/9L/1P/Z/9r/1v/X/9j/3f/h/+P/4v/i/+T/5//r/+f/4//f/9//2//d
/9z/2f/d/+D/4//l/+P/5P/k/+P/5v/k/+v/7v/w/+7/7P/q/+X/5P/j/+P/5v/q/+//
8v/q/w==
         </WaveFormData>
      </LeadData>
      <LeadData>
         <LeadByteCountTotal>10000</LeadByteCountTotal>
         <LeadTimeOffset>0</LeadTimeOffset>
         <LeadSampleCountTotal>5000</LeadSampleCountTotal>
         <LeadAmplitudeUnitsPerBit>4.88</LeadAmplitudeUnitsPerBit>
         <LeadAmplitudeUnits>��V</LeadAmplitudeUnits>
         <LeadHighLimit>2147483647</LeadHighLimit>
         <LeadLowLimit>268435456</LeadLowLimit>
         <LeadID>V1</LeadID>
         <LeadOffsetFirstSample>0</LeadOffsetFirstSample>
         <FirstSampleBaseline>0</FirstSampleBaseline>
         <LeadSampleSize>2</LeadSampleSize>
         <LeadOff>FALSE</LeadOff>
         <BaselineSway>FALSE</BaselineSway>
         <ExcessiveACNoise>FALSE</ExcessiveACNoise>
         <MuscleNoise>TRUE</MuscleNoise>
         <LeadDataCRC32>2479072273</LeadDataCRC32>
         <WaveFormData>
vv++/77/vv/I/9D/2P/g/+P/5v/p/+z/8v/2//r//v8AAAIABAAGAAYABgAGAAYABgAG
AAYABgAJAAoACwAMAAsACgAJAAgACgAKAAoACgAJAAgABwAGAAgACAAIAAgACQAKAAsA
DAALAAoACQAIAAcABgAFAAQABQAGAAcACAAHAAYABQAEAAYABgAGAAYABgAGAAYABgAG
AAYABgAGAAgACAAIAAgABwAGAAUABAACAAIAAgACAAIAAgACAAIAAgACAAIAAgD///7/
/f/8//z//P/8//z//v/+//7//v/8//r/+P/2//T/9P/0//T/8v/y//L/8v/1//b/9//4
//f/9v/1//T/9f/2//f/+P/5//r/+//8//z//P/8//z//v/+//7//v8BAAIAAwAEAAMA
AgABAAAAAQACAAMABAACAAIAAgACAAAAAAAAAAAAAQACAAMABAACAAIAAgACAAIAAgAC
AAIABAAEAAQABAACAAIAAgACAAQABAAEAAQABAAEAAQABAAFAAYABwAIAAUABAADAAIA
AAAAAAAAAAACAAIAAgACAAEAAAD///7///8AAAEAAgAAAAAAAAAAAP///v/9//z///8A
AAEAAgAAAAAAAAAAAP///v/+//3//f/+//7//v8AAAAAAAAAAAAA////////////////
//8EAAYABgAGAAQA///7//b/8//x/+//7//x//D/7//w/+//7//v//H/9P/2//j/+v/4
//f/9//3//b/9v/2//b/+f/7//z///////7//f/8//z//P/8//3//f/+//7//v8AAAAA
//////7//v/+//3///8BAAIAAgAAAAAAAAAAAAIABwAMABMAHQAhAB8AGwAZAA0A8//b
/8v/vv+1/63/lv91/1z/Vf9e/3f/lv+q/6//r/+3/8P/zP/R/9P/2f/j/+3/7//z//j/
/P/+/wAA///+//3//f/9//3///8BAAIAAwADAAMAAwADAAEAAQABAAEAAwADAAMAAwAC
AAIAAQABAAEAAQABAAEA/////////v///wAAAQACAAAA///+//3//v/+////AAACAAIA
AgACAAMAAwADAAQAAwABAP///v8AAAEAAQAAAAIAAwADAAEAAQACAAIAAQABAAAA////
//////8BAAEA/f/9//z/+//8//z//P/9//3//P/8//z/+f/5//n/9//0//T/9f/1//f/
9f/0//T/9P/z//P/8//z//T/9P/z//H/8P/w//P/9P/1//b/9//4//n/+//9//3/+//6
//n/+v/7//3//v/8//3//f/8//3///8CAAMAAQABAAAA///9//3//f/9/wAAAQADAAQA
AgACAAIABAABAAMABAAFAAUABQACAAIAAgACAAIAAwAFAAUABgAGAAMAAgABAAEAAwAE
AAUABQABAAAAAAD/////AAABAAMABQAFAAQABAAEAAMAAQD+/wAAAgACAAIAAgACAAEA
AQAAAAEAAQABAAEAAQACAAUABQAEAAIAAQACAAMAAgACAAIAAgACAAIAAwADAAMABAAE
AAQABAABAAAA///+//7///8AAAEAAgADAAQACAAHAAYABQADAAAA/v/7//v/+f/3//f/
9v/0//L/8v/0//f/+P/7//z/+v/6//r/+//5//r/+//8//z//P/8//z//f/9////AAAB
AAIAAwAEAAIAAgADAAMABgAGAAYABgAEAAMAAwAEAAIAAgABAAEABAAGAAcACAAGAAYA
CAAKAA0AFAAdACMAJwAnACUAHwAPAPf/5f/Z/8z/wf+z/5z/ef9e/1f/Zv+D/6D/sP+x
/7P/wf/P/9T/1f/V/93/6f/x//P/9//8//7/AgAGAAcACAAJAAkACQAJAAgACQAJAAkA
CQAJAAkACQALAAsACwALAAwADQAOAA8ADgAOAA0ADQALAAsACwALAA0ADQANAAwADgAO
AA4ADgANAA0ADQANAA0ADAAMAAwADAAMAAwADAANAA0ADQAOABAADwAOAA4ADgAPAA8A
DgAQABEAEQAPAA4ADgANAAsADQAMAAsACwALAAsADQANAAoACQAHAAUABQAGAAcACQAI
AAYABQAEAAQABQAGAAUABgAGAAcABwAJAAcABgAGAAMAAQAAAP////8AAAAA//8BAAAA
AAADAAQABQAGAAcABQAFAAYABwAHAAcACAAJAAgABwAHAAYACAALAA0ADgANAA0ADgAN
AAsACwAKAAkACwALAAsACwANAA0ADgAOAA0ADAALAAwACgANAA8AEQAOAA0ACQAIAAoA
CgAKAAsADQAPABIAFAARABAADwAPAA4ADgAOAA0ADAAMAA0ADQAOAA4ADgAPAA4ADQAL
AAoADAANAA0ADAAMAA4ADgAOAA4ADgANAA0ADgAPAA8ADwAMAAsACwANAAwADAALAAsA
DAALAAsADAAMAA0ADgAQABAAEAAQAA8ADwAOAA0ADgAOAA4ADgAMAAwADAAMAAkACQAJ
AAkACwANAA8AFAAUABQAFAATAAwACAADAAEAAAD//wAAAAD+//z//P/+//3//v8BAAIA
BAAEAAQABQADAAQABQAGAAgACAAIAAgABwAHAAkACgAIAAgACAAIAAoACgALAAsADgAO
AA4ADgAOAA0ADQAOAAwADAALAAsADwAQABAAEAASABAAEAASABUAGAAfAC0AMwAtACkA
IwARAPX/3//P/8T/v/+1/5z/g/9w/2v/fP+b/7D/uv+9/8f/1f/f/+D/4//p/+3/8f/5
////AQAGAAoACwAOAA4ADgAMAAsACgAJAAsADQAOAA8ADwAPAA8ADwANAA0ADQANAAsA
CwALAAsACgAKAAkACQALAA0ADwARABEAEQARABAADwAOAA0ADAAPAA8ADwAPAA0ADAAM
AAwADgAOAA4ADgALAAsACwAMAAwACwAKAAoACwALAAoACAAIAAkACQAHAAkACgAKAAkA
BwAGAAUABQAHAAcACQAJAAUABQAEAAMABAAEAAQABQAFAAQABAAEAAIAAQAAAP3//v/+
///////+//v/+f/4//j/9//3//f/9//4//j/9//4//j/+f/9//3//f/9//3/+//7//z/
/f8BAAEAAgADAAMAAwAEAAQAAwADAAIAAAAAAAEAAwADAAQABQAFAAUAAwADAAMAAwAD
AAMABAAEAAYABgAGAAgABQAHAAgACQAGAAUAAQAAAAEAAgADAAUABQAFAAYABgACAAIA
AgADAAYABgAGAAUAAgACAAMAAwABAAAA/////wAAAQABAAIAAQABAAAA/v8AAAIAAgAC
AAQABAADAAMAAgADAAMAAwABAP///v////7//v/9//3//////wAAAgAEAAMAAQACAAEA
AAD///7//v////////8CAAIAAgACAAAAAAAAAAAAAAABAAIAAwACAAEAAAACAAQABAAE
AAMA///8//j/9//1//P/8//y//D/7v/u//D/8v/0//j/+v/8//z//P/9////AAABAAIA
AAAAAAAAAAABAAEAAwAEAAMAAgABAAAAAAAAAAEAAQACAAIAAgACAAQAAwADAAQABAAE
AAMAAwAFAAYABgAGAAoACgAIAAoADQAUAB0AIwApACcAIQAXAAMA5//V/8f/vP+z/6X/
jP9x/2L/X/9w/43/pv+w/7X/vf/N/9n/3v/d/9v/3f/j/+n/7//z//r/AAABAAQABAAE
AAQAAwACAAEAAgADAAMAAwABAAEAAQABAAIAAwAEAAUAAwADAAMAAwABAAAA/v/9/wEA
AwAFAAcABAADAAIAAAACAAIAAgACAAMAAwADAAMAAwACAAIAAgAAAAAAAAAAAP3//f/9
//7/AAD///7//v8CAAMAAwACAAEAAQAAAP3/+//8//z/+//+//7//v////z/+//8//v/
+f/5//j/9//2//b/9v/3//X/9P/0//T/8f/x//H/7//w//D/8f/x/+7/6//p/+j/6f/p
/+r/6//p/+r/6v/p/+v/6v/q/+3/7//v/+//7//t/+3/7v/v/+//7//w//H/8v/z//X/
9v/2//f/9//2//X/9f/2//X/8//z//L/8f/z//X/9//5//f/9//4//j/+f/6//v//v/5
//v//P/9//3//f/6//r/+v/6//r/+//7//v//P/8//j/+P/4//n/+f/4//f/9f/2//j/
+//9//z//P/8//3//P/7//n/+P/5//n/+P/2//n//P/9//7//P/8//v/+//6//v/+//7
//r/+f/5//v/+v/6//n/+f/4//n/9v/3//j/+f/6//j/+f/5//n/+f/4//f/9v/5//r/
+//8//v/+//7//v/+//7//v//v/+//7//v/9//n/9v/y//H/7//t/+3/7P/q/+j/6P/q
/+n/6v/t/+7/7v/u/+7/7//x//L/8//0//b/9v/2//b/9//3//n/+v/4//j/+P/4//b/
9v/3//f/+P/4//j/+P/3//X/9P/0//f/+P/4//n/+//8//z//P/8//z/+v/2//v/AgAL
ABMAGwAdABsAFwANAPf/3//N/8L/u/+x/5z/f/9i/0//UP9n/4D/lv+j/6f/r/+//8z/
z//R/9P/2f/j/+v/7//w//T/+f/8//z//P/9//3//f/9//7///////////////////8B
AAEAAQABAP///////////v/+//3//f/+////AAABAAEAAQABAAAAAQACAAMABAACAAEA
AAD//wAAAAABAAIAAAAAAAAAAAABAAEAAQACAAQAAwACAAIAAwADAAIAAAACAAMAAwAB
AAEAAgACAAEAAQAAAP//////////AQABAP3//f/8//v/+//8//3////8//r/+f/4//n/
+//9//3/+v/6//v/+//7//n/+P/4//f/9f/0//P/8f/y//L/8f/z//L/8v/1//X/9f/1
//X/9//3//j/+f/7//v//P/9//3//f/+//7/AAABAAEAAAD+////AQABAAEAAQAAAP//
AAABAAIAAwAAAP/////+////AAABAAQA//8BAAIAAwABAAEA/v/+////AAABAAMAAQAB
AAIAAgACAAIAAgADAAQABAAEAAMAAgACAAMAAwACAAIAAgADAAEAAQAAAAAAAQABAAAA
/v/+/wAAAAAAAAEAAgACAAMABwAJAAoACwAIAAUAAwADAAIAAgABAAEAAQABAAIABAAD
AAEAAAAAAAcABQAIAAYABAACAAIAAgACAAAAAQABAAEABAAEAAQABAAGAAYABgAGAAYA
BwAIAAkABwAHAAcACgALAAoACQAHAAEA/v/6//n/+f/3//f/9v/0//L/8v/0//T/9P/2
//b/+P/4//j/+f/5//r/+//8//r/+v/6//r//f/9////AAAAAAAAAAAAAAAAAAABAAEA
AQAAAP///v/+//3//f/+/wAAAAD/////AQACAAIAAgAEAAQABAAEAAMABgANABcAIQAl
ACUAIQAVAP3/4f/N/8L/uf+v/5z/gf9k/1P/Wv91/47/oP+l/6X/rf+9/8r/zf/N/9H/
3f/p/+//8f/2//j/+//+//7//v8BAAEAAQABAAAAAQABAAEAAAD///7//f8AAAEAAgAD
AAEAAQABAAEAAwAEAAQABQAEAAMAAgABAAMAAwADAAIAAgACAAIAAgADAAMAAwADAAMA
AgACAAIAAgACAAIAAgADAAMAAwAEAAIAAQAAAAAABAAFAAUABAAGAAcABwAFAAMABAAE
AAMAAwACAAEAAQACAAMABgAHAAMAAwACAAEA/v/+//7///8BAAAAAAAAAP////////3/
/v/+///////9//v/+v/6//n/9//2//X/+P/6//v/+//5//j/+P/7//v/+//7//v//P/9
////AQACAAEAAQABAAEAAQACAAIAAQABAAAA/v8AAAMABwAJAAcABwAGAAUABwAHAAcA
BwAFAAUABgAGAAYABgAGAAgABQAHAAgACQAKAAsACQAKAAkACAAHAAcACQAJAAoACgAI
AAgACAAJAAwADAAMAAsADAAMAA0ADQALAAoACQAJAAoACwALAAwADQANAAwACgAIAAoA
CgAKAAoACgAJAAkACQAJAAgABwAHAAcACAALAAsACgAIAAcACAAHAAcACAAKAAkACQAK
AAoACQAHAAQABgAGAAcABwALAAsACgAIAAgACAAIAAoACwALAAsACgAKAAoACgAKAAoA
CgAKAAkACQAJAAkABwAHAAcACgAMAAwADAALAAgABgADAAMA///9//3//P/4//b/9v/4
//v//P///wAAAAAAAAAAAQADAAQABQAGAAUABAADAAIABQAFAAcACAAIAAgACAAIAAYA
BgAHAAcACAAIAAgACAAGAAUABQAGAAgACgALAA0ADAAMAAsACgAMAAwADAAMABEAFAAb
ACUALwAvACsAJQAXAAEA6f/V/8j/v/+3/6T/jf94/2//dv+P/6z/vv/D/8X/z//b/+L/
5f/p/+f/6f/x//n//f8AAAQACQAMAAwADAALAAsACwALAA4ADwAPAA8ADwAPAA8ADwAN
AA0ADQANAA8ADwAPAA8ADgAOAA0ADQANAA0ADQANAA0ADQANAAwACgAKAAoACgANAA0A
DQANAAwACgAJAAgACAAIAAgACAAJAAkACQAKAAwACwAKAAoADAANAA0ADAALAAsACgAH
AAcACAAIAAcACQAIAAcABwAFAAUABwAHAAUABQAEAAMABAAEAAQABQADAAIAAgACAAEA
AQABAP///P/8//3//f/9//v/+v/6//z//f///wEA/f/8//r/9//5//j/+P/7//v/+//7
//v//f/9//7///8BAAEAAgADAAEAAQACAAIAAgADAAMAAgACAAMABQAFAAUABQAEAAMA
BQAFAAUABQADAAMABAAEAAIAAgACAAQAAQADAAQABQADAAMAAAAAAAMABAAFAAcABgAF
AAUABAACAAIAAgADAAQABAAEAAMABAAEAAUABQAGAAYABgAHAAUABQAEAAQABQAFAAQA
AgACAAQABAAEAAQABAADAAMAAQABAAAA//8AAP////8BAAIAAgABAAEA/v/7//n/+P/8
//3///8CAAUABQAEAAIAAQAAAAAA//8BAP///v8AAAAAAAAAAAAAAAABAAEAAQACAAIA
AgACAAAAAAAAAAAA///////////9//3//f8AAAQABAAEAAMA///8//j/9//z//H/8f/w
/+//7v/v//L/8f/y//X/9v/2//b/9v/3//f/+P/5//r/+v/6//r/+v/5//n/+//8//3/
/v///wAA///+//7//f///wAAAQACAAEA///+//7/AQACAAIAAwADAAQABAAEAAIAAgAG
AAoACQAMABMAGQAdAB8AHQAXAAsA8//b/83/wv+3/6v/lv99/2b/W/9i/3n/lP+m/6v/
rf+1/8P/0P/Z/93/3//j/+v/8f/z//T/+v/+/wIAAwAEAAQAAwACAAEABAAFAAUABQAD
AAMAAwADAAMAAwADAAMAAQABAAEAAQADAAQABAAFAAQAAwACAAEA/////////v8BAAIA
AwAEAAUABQAFAAUABAACAAEAAAAAAAAAAAAAAAIAAwAEAAYABQADAAEAAAAAAAEAAQAA
AP/////+//v//f8AAAIAAwABAAAA//////7//f/+//3/+f/5//j/9//4//j/+P/5//v/
+v/6//r/+P/3//b/8//0//T/9f/1//X/8//y//L/8f/v/+7/7f/r/+r/6P/l/+f/6P/q
/+//8f/x//H/8f/w/+//7//v//P/8//0//X/9//3//j/+P/3//f/9v/0//L/8//1//X/
9v/3//f/9//3//f/9//3//f/9//4//j/+P/4//j/+v/1//f/+P/5//n/+f/2//b/+P/4
//j/+f/5//n/+v/6//r/+v/6//v/+//6//n/9//4//j/+f/5//n/+v/7//3/+v/5//f/
9v/4//n/+f/4//b/+P/4//j/+f/6//r/+//7//v/+v/5//j/9//3//n/+v/6//n/+f/2
//X/9f/2//j/9//3//j/+f/2//b/9v/2//b/9P/1//X/9f/4//j/+P/4//j/+P/4//j/
9f/1//X/9f/1//X/9f/4//v//P/9//3/9v/y/+3/6//s/+v/7P/s/+j/5v/m/+j/6f/q
/+3/7v/w//D/8P/x//D/8P/w//D/8v/y//L/8v/x//H/8//0//b/9v/2//b/9v/2//f/
9//2//b/9v/2//f/9//4//r/+v/6//n/+f/7//z//P/8//r/+v/6//7/AwAGAAkADwAZ
ABkAGQAZABMA/f/h/8v/wP+7/7X/ov+B/2T/T/9M/1//gP+Y/5//pf+v/7v/xv/L/83/
0f/X/+P/6//t//D/8v/2//r/+//8//////////////////7//f/9//3//f/9//3//f/9
//3/+//7//v/+//8//z/+//7//z//f/+/////f/9//3//P/8//z//P/8//3//f/9//3/
/f/8//z//P/+//7//v/+/////////wAAAgABAAAAAAAAAAEAAQAAAP/////+//v//f/+
//7//f/7//r/+f/5//r/+//+/////f/9//z/+//4//j/+P/5//r/+v/7//z/+v/5//j/
9f/1//b/+P/5//j/9f/z//L/9P/z//P/8//y//L/8f/v/+3/7P/s/+//8v/z//T/9f/1
//X/9v/3//f/9//4//n/+f/5//r/+v/4//n/+f/4//b/9//5//n//P/9//3//f/9//3/
/f/9//3//f/+//7//v/+//7/AAD7//3//v///wAAAQD//wAA/v/+//7/////////AAAA
APz//P/8//3///8AAAEAAQD+//7///////z//P/8//3//v//////AAADAAMAAgAAAP7/
AAAAAAAAAAAAAP////8AAAEAAQABAAIAAQABAAMAAgAAAP3/+//8//3///8CAAAA////
/wAA/f/9//z//P/9//7///8AAAIAAwADAAMAAwACAAEAAAAAAAAAAAAAAAEAAQABAAEA
AQABAAEABAAEAAQABAADAAEAAAD+/////P/5//j/9v/0//L/8v/0//f/+P/7//z/+//6
//n/+f/3//j/+f/6//z//v8AAAIAAQABAAMABAAEAAQABAAEAAUABgAIAAkACAAIAAgA
CAAGAAUABQAGAAQABAADAAMABwAIAAgACAAKAAwABgAEAAcACgANABkAKQAvACsAJQAf
AAkA8f/f/9D/xf+7/6r/jf9u/1v/YP91/5L/pv+p/6n/s//F/9D/0f/V/93/5//x//f/
+/8AAAIABAAGAAUABAAGAAcACAAJAAgACQAJAAkACQAJAAkACQALAAsACwALAAkACQAJ
AAkADAAMAAsACwANAA0ADQANAA0ADQANAAwACwAKAAkACAAJAAkACQAJAAoACgALAAwA
CgAKAAoACgAIAAcABgAGAAkACQAJAAoACgALAAsACgAKAAsACwAJAAkACgAKAAkACAAG
AAQAAwAFAAcACwANAAkACQAIAAcACAAIAAgACQAHAAYABgAGAAMAAwADAAEA/v/+////
//8AAP////8AAAAA/////////P/8//v/+f/7//r/+v/9/////////////v/9//3//f8B
AAEAAgADAAMAAwAEAAQABAAFAAUABAACAAMABQAFAAMAAwACAAEAAgADAAQABQADAAMA
BAAEAAIAAgACAAQABAAHAAkACwAIAAcAAwACAAQABAAEAAUABQAFAAYABgACAAIAAgAD
AAYABgAGAAUABAAEAAUABQACAAIAAgADAAQABQAFAAYABQAFAAQAAgACAAQABAAEAAUA
BgAGAAcABgAHAAcABwAIAAcABwAJAAkACAAGAAUABQAFAAYACAAGAAUABQAGAAcACQAG
AAYABgAEAAQABAAEAAQABQAFAAUABAAEAAQABAACAAIAAgACAAEAAQABAAEAAwADAAMA
BgALAAwADQANAAgABAD///3/+f/3//f/9v/0//L/8v/0//b/+P/8//7//P/8//z//f//
/wAAAQACAP///v/9//z//////wEAAgADAAQABQAGAAQABAAFAAUABgAGAAYABgAFAAMA
AgACAAQABgAHAAkACwAMAAwADAAIAAgACgAMABEAFgAfACMAJQAnACMAGwAJAPP/3//R
/8b/vf+x/5z/f/9q/2f/dv+R/6r/tv+5/7v/y//b/+L/4//j/+P/6f/x//X/9//6//z/
AQAEAAQABAAFAAUABQAFAAgACQAJAAkACAAHAAYABQAHAAcABwAHAAcABwAHAAcACAAI
AAcABwAFAAUABQAFAAYABwAIAAgACgAKAAoACgAJAAkACQAJAAkACAAIAAgABgAGAAYA
BgAHAAcABwAIAAoACQAIAAgACAAJAAkACAAGAAcABwAFAAMABAAEAAMABQAEAAMAAwAC
AAEAAgABAP/////+//3//f/+////AQD///7//v/+//////////3/+//6//r/+f/7//n/
+P/4//j/9//3//f/+f/6//r/+f/3//b/9v/5//v/+//7//v/+//7//z//f/9//3//v//
/wEAAQACAAIAAAABAAEAAAACAAMABQAFAAUABQAEAAMAAgABAAAA//8BAAMABgAIAAYA
BgAGAAgAAwAFAAYABwAIAAkABwAIAAgACAAIAAkACAAHAAcABgAFAAYABwAJAAcABgAF
AAMABAAEAAUABQAGAAYABgAHAAQAAwABAAAAAgADAAMAAgABAAIAAQAAAAIAAgABAAEA
AgADAAMAAwAEAAMAAwAFAAQABAADAAMABAADAAMABAACAP//AwAEAAMAAgABAAAA/v//
//////8DAAQABQAGAAMAAgABAAAA/f/9//3//f/+////AAAEAAYABgAGAAUAAwAAAPz/
+//4//X/9P/y//H/8P/x//T/8//0//f/+P/3//b/9f/1//f/+P/5//r//P/8//z//P/+
////AgAEAAIAAAD+//z//f/+/wAAAQABAAAA///+/wAA/////wAAAgACAAEAAQABAAIA
AgACAAQAAgAEAAgACQAIAA0AGQAhACEAGwAVAAcA7//Z/8n/uv+t/6P/kv93/2D/V/9i
/3v/mP+q/7H/tf/B/8//1P/X/9n/2f/f/+n/7//z//T/9P/5//z//P/8//3//f/9//3/
/P/9//3//f/7//v/+//7//v/+//7//v//v///wAAAQD///7//P/7//v/+//7//v/+f/5
//n/+P/5//r/+//8//3//f/9//3/+//6//r/+v/6//r/+v/6//n/+f/5//r/+v/5//j/
+P/6//v/+//6//j/+f/5//f/9f/2//b/9f/1//T/8//z//P/8//1//X/8//z//L/8f/u
/+7/7v/v/+3/7P/s/+z/6//r/+v/6f/q/+r/6//r/+v/6f/o/+j/5//l/+T/4//l/+b/
5v/l/+X/5P/k/+f/5//n/+f/5//m/+X/5f/l/+r/6//t/+//7f/t/+7/7v/s/+3/7f/s
/+z/7f/v/+//8f/x//D/7//t/+3/7f/t/+v/6//s/+z/7v/u/+7/8P/r/+3/7v/v/+z/
6//n/+b/6P/q/+z/7//t/+3/7v/u/+3/7v/v//H/8P/w//D/7//u/+7/7//v/+7/7v/u
/+//7f/t/+z/7P/t/+3/7P/q/+n/6v/p/+j/5v/m/+X/5f/p/+v/7P/t/+v/6f/o/+n/
6v/s/+z/7P/s/+z/7P/q/+v/6//r/+r/6v/q/+r/6v/q/+r/6v/r/+v/6//r/+n/6f/p
/+z/7v/u/+7/7f/q/+j/5f/l/+P/4f/h/+D/3f/a/9n/2v/c/97/4v/k/+L/4v/i/+P/
4//k/+X/5v/m/+b/5v/m/+n/6f/r/+z/7P/s/+z/7P/q/+r/6//r/+7/7v/u/+7/8P/v
/+//8P/t/+z/6v/p/+z/7v/v//D/7P/s//L/9v/3//z/AwAHAAsACwAJAAMA9f/d/8P/
tf+s/6X/l/9+/1//SP9D/1L/bf+I/5j/nf+h/63/t/+8/73/vf/F/9P/3f/f/+H/5P/o
/+n/7P/s/+z/7//v/+//7//v/+//7v/t/+v/6//r/+v/7v/v//D/8f/v/+//7//v//D/
8P/v/+//8f/x//H/8f/x//H/8f/w/+7/7v/u/+7/7//v/+//7//v/+7/7v/u/+z/7P/s
/+z/6//r/+v/7P/t/+3/7f/u/+7/7//v/+7/7v/v/+//7f/r/+z/7P/r/+3/7P/r/+v/
7f/t/+//7//t/+3/7P/r/+z/7P/s/+3/7P/q/+n/6P/n/+f/5//l/+b/5v/n/+f/5//l
/+T/5P/i/+H/4f/h/+H/4v/i/+H/4//i/+L/5f/k/+P/4v/h/+P/4//k/+X/6v/r/+3/
7//s/+v/6//q/+r/6//r/+r/6//t//D/8f/w/+//7f/r/+z/7f/u/+//7f/t/+7/7v/u
/+7/7v/w/+v/7f/u/+//8f/x/+7/7v/u/+7/7v/v/+//7//w//D/7P/s/+z/7f/y//T/
9v/3//T/8v/x/+//7v/u/+7/7//x//H/8P/w/+//7//u/+z/7f/w//H/8v/y//L/8f/x
//H/8f/w/+//7v/t/+3/7//u/+7/7f/t//L/7//t/+z/7v/u/+7/7v/u/+7/7//v/+//
8P/w//D/8P/w//D/8P/w/+//7//v/+//8f/x//H/9P/2//b/9v/1/+//7P/o/+f/5//l
/+X/5P/f/9z/2//c/97/4P/k/+b/5P/k/+T/5f/j/+T/5f/m/+j/6P/o/+j/6f/p/+v/
7P/q/+r/6v/q/+v/7P/u/+//7//u/+3/7P/t/+3/7v/w/+//7v/s/+v/7f/u/+7/7v/s
//D/8P/u//H/9v/9/wcADwAPAA0ACQD9/+P/y/+9/7L/p/+h/4z/a/9K/zv/RP9d/3r/
jP+R/5X/pf+z/7j/uf+7/73/x//T/9f/2f/e/+b/6f/s/+z/7P/t/+3/7f/t/+//8f/y
//P/8v/x//D/7//v/+//7//v//D/8f/y//P/9P/0//P/8//z//P/8//z//L/8f/w/+7/
7P/s/+z/7P/u/+//8P/x//P/8v/y//L/8//0//X/9v/z//P/8//0//L/8f/w//D/8v/z
//P/8v/0//X/9f/z//H/8v/y//H/8v/y//L/8//x//H/8//z//H/8f/w/+//8P/w//D/
8f/t/w==
         </WaveFormData>
      </LeadData>
      <LeadData>
         <LeadByteCountTotal>10000</LeadByteCountTotal>
         <LeadTimeOffset>0</LeadTimeOffset>
         <LeadSampleCountTotal>5000</LeadSampleCountTotal>
         <LeadAmplitudeUnitsPerBit>4.88</LeadAmplitudeUnitsPerBit>
         <LeadAmplitudeUnits>��V</LeadAmplitudeUnits>
         <LeadHighLimit>2147483647</LeadHighLimit>
         <LeadLowLimit>268435456</LeadLowLimit>
         <LeadID>V2</LeadID>
         <LeadOffsetFirstSample>0</LeadOffsetFirstSample>
         <FirstSampleBaseline>0</FirstSampleBaseline>
         <LeadSampleSize>2</LeadSampleSize>
         <LeadOff>FALSE</LeadOff>
         <BaselineSway>FALSE</BaselineSway>
         <ExcessiveACNoise>FALSE</ExcessiveACNoise>
         <MuscleNoise>TRUE</MuscleNoise>
         <LeadDataCRC32>675162502</LeadDataCRC32>
         <WaveFormData>
Uv9S/1L/Uv9j/3L/gf+Q/6H/sP+//87/1//e/+X/7P/x//T/9//6//z//P/8//z//P/8
//z//P/+/wAAAgAEAAQABAAEAAQABgAGAAYABgAEAAQABAAEAAUABgAHAAgACwAMAA0A
DgAMAAwADAAMAAoACgAKAAoADgAQABIAFAASABIAEgASABUAFgAXABgAGQAaABsAHAAd
AB4AHwAgACIAJAAmACgAKgAqACoAKgAtAC4ALwAwADQANgA4ADoAOwA8AD0APgA+AD4A
PgA+AD8AQABBAEIAQwBEAEUARgBDAEIAQQBAAD0APAA7ADoANwA0ADEALgAsACoAKAAm
ACIAHgAaABYAEwAQAA0ACgAIAAYABAACAP///v/9//z/+//6//n/+P/6//r/+v/6//j/
9v/0//L/9f/2//f/+P/4//j/+P/4//f/9v/1//T/9v/2//b/9v/0//T/9P/0//T/9P/0
//T/9v/2//b/9v/2//b/9v/2//j/+P/4//j/+P/4//j/+P/5//r/+//8//v/+v/5//j/
9v/2//b/9v/3//j/+f/6//j/9v/0//L/9f/2//f/+P/2//b/9v/2//X/9P/z//L/9P/2
//j/+v/4//b/9P/y//D/8P/w//D/8P/x//H/8f/0//X/9f/0//X/9f/1//b/9P/z//P/
9P/4//j/+P/4//f/9P/w/+3/6P/o/+j/6//r/+v/6//r/+j/6P/q/+v/7//w//H/8v/w
//H/8f/x//H/8P/t/+r/7f/t/+7/8P/t/+z/6//q/+3/7f/t/+3/7f/t/+3/7f/u/+7/
7v/u/+7/7f/s/+r/7P/u/+//8P/w/+//7//v//H/9////wcAEQAdACIAKgAzACUA/P/V
/77/qv+Y/4n/aP8u//z+6P7u/gH/IP88/0X/R/9X/2v/eP+F/5j/sP/I/9f/2//h/+r/
7f/u//L/9P/0//T/9P/0//X/+P/6//z//v8AAAAAAQACAAEAAAAAAAAAAgACAAIABAAC
AAIAAAACAAMABQAFAAUABAAEAAQABAAHAAgACQAJAAgABwAIAAgACwAMAA0ADwATABQA
FAAUABQAFgAWABkAGAAYABgAGAAbAB4AIAAgACMAJgAmACcAKQAqACwALwAvAC8AMwA1
ADUANwA5ADsAOwA8AD0APgBBAEIARQBHAEkASQBJAEoASgBKAEoASgBJAEgARwBGAEYA
RQBCAEEAPQA6ADYAMwAxAC0AKQAlAB8AGwAYABQAEgANAAwACQAHAAUAAgADAP///P/6
//f/+P/3//f/+P/3//X/9P/0//T/9f/3//j/9f/1//X/9f/y/+//7v/t//H/8v/y//P/
8v/y//L/8v/x//H/8v/y//X/9f/z//X/8//z//P/9P/1//b/+P/5//b/9P/0//b/+v/6
//r/+P/2//T/9P/w//P/9P/1//b/9//3//j/+v/3//b/8//y//T/9f/1//X/9v/2//b/
9v/0//P/8//z//T/8//z//P/8f/y//L/8v/y//P/8v/y//L/8v/y//L/8v/y//L/8//z
//P/9P/y//H/7//t/+//7//w//D/8v/z//X/+P/1//T/8//y//L/7//t/+r/6v/q/+3/
6v/p/+j/5//n/+r/7f/v//D/7//u/+3/7P/t/+3/7f/u/+z/6v/o/+j/5//n/+j/6P/r
/+z/7f/v/+3/7f/t/+3/7//v/+//7v/s/+z/7P/t/+z/6//p/+j/6//t/+//8P/v/+//
7//v//P/+f8HABMAGwAkADAANwAjAPz/3f/M/7b/oP+N/2r/MP/+/u7+9v4P/zD/Rv9J
/0v/X/91/37/h/+a/7b/zv/Z/93/4f/o/+v/7//0//f/+P/3//j/+f/7//v//P/9//7/
AAAAAAEAAgACAAIAAwAEAAUABgAHAAoACAAIAAYACAAHAAkACQAJAAwADAAMAAwADgAQ
ABIAEwATABMAFQAWABQAFAAUABUAGAAaABsAHAAeACAAIAAjACMAJAAlACYAJwAqACwA
LAAuADIAMwA1ADYANgA3ADkAOQA5AD0APwBDAEUARwBJAEkASgBLAEwATgBQAFQAVwBW
AFUAVABUAFYAWABaAFwAXABcAFwAXABbAFkAVQBTAE4ASgBFAEEAPwA7ADcAMwAtACkA
JgAiACEAHQAdABsAFwATAA4ADQAKAAgABwAFAAQAAQD///7/AQABAAIABAABAAEAAgAC
AP/////////////9//3//f8AAAAA//////7//v/+//7//v///wEAAgACAAEA/v////3/
/f/9//7/AAACAAUABwAFAAIAAQACAAIAAgACAAAAAgACAAQAAgAEAAQABAAEAAEA///+
//7///8AAP//AAAAAAEAAQABAAAAAAAAAAAAAgABAAEAAQAAAP//////////AAAAAAAA
/v/9//z//P/+////AAAAAAAAAAAAAP7//v/+//7//f/9//3//v8BAAEAAAD///7//f/9
//z//f///wIABgAEAAQABAAEAAEA/f/6//b/+f/6//7//P/7//r/+f/5//n/+//8//z/
/f/+////AAD///////8AAAAA/v/8//z/+//7//z//P/6//r/+v/7//3//f/9//3/////
/////v/8//z//P/9//3//f/8//z//P/9//7//v8DAAEAAQAFAAcACwAXACsANwA6AEIA
RQAtAAAA3f/G/7D/pv+X/3L/Pv8U/wT/EP8n/zr/SP9N/1n/c/+F/4z/l/+u/8j/2v/n
/+//9f/4////AgAGAAgACAAGAAYABgAHAAoADAAOABAAEAAQABEAEgAQABAAEQASABAA
EAAQABIAEAAQAA4AEAAUABcAGAAZABoAGgAaABoAGwAcAB0AHQAfAB8AIQAiACIAIgAi
ACMAJwAoACgAKAApACoAKQArAC0ALgAvADAALwAyADQANAA1ADgAOAA5ADsAPAA+AEEA
QAA/AEIAQwBGAEkATABPAE0ATgBPAFAATwBQAFMAVQBYAFkAWgBcAFkAWABXAFYAWABY
AFgAWABUAFEATABJAEkARgBCAD8APQA5ADUAMQAvACsAKAAkACIAHQAcABkAGAAVABEA
EQAQAA4ADQALAA0ACwAKAAoABwAFAAQABAADAAMABAAEAAQABQAGAAcABQADAAMAAwAC
AAIAAQABAAMABAAFAAYAAwADAAQABAADAAMAAQADAAUABQAFAAYABAAEAAUABQAGAAQA
BAAGAAgACAAIAAYABAAEAAYABAADAAIAAQAAAAEAAQACAAQABAAEAAIAAgAEAAUABQAF
AAYABgAGAAYACAAHAAcABwAEAAMAAwADAAIAAgABAAAAAQABAAEAAgAEAAMAAwAEAAEA
AAD///7/AAAAAAAAAAABAAEAAQACAAMAAwACAAEAAgADAAUABgACAAEAAQACAAQABAAE
AAQAAgD///3/+v/4//j/+//4//X/9P/z//P/9f/5//z//v8AAAAAAAAAAAEAAQABAAIA
AgAAAP7//v/9//3//v/+//3//P/7//v/+//7//v/+//7//v/+//6//r/+v/6//v//P/9
//3//v8AAAEAAgACAAMAAQABAAMACwAXAB8AKQAxADgAPgA3ABsA8v/T/8D/rP+e/4v/
Yv8w/wr//P4G/x//Ov9M/1P/Y/99/4//mP+f/67/wv/U/9//5f/v//j/AQACAAYACAAI
AAgACAAIAAkABwAIAAkACgAIAAgACQAKAA0ADgAQABIAEQAQAA8AEAAPAA4ACwAMABAA
EwAUABUAFgAWABYAFgAWABYAFgAVABkAGQAbABwAGgAaABoAGwAdAB4AHgAeAB0AHgAd
AB8AIAAiACQAJgApACwALgAuAC0AMAAwADEAMQAyADQANwA6ADsAQABDAEIAQwBEAEUA
RwBIAEkASgBKAEoATABNAE8ATwBPAFAATgBOAE4ATgBOAE4ATgBOAEwASQBEAEEAQQA+
ADoANwA3ADMALwArACcAIwAgABwAHAAXABYAEwAQAA0ACQAJAAYABAADAAEAAwADAAQA
BgADAAEAAAAAAP7//f/9//z/+v/5//j/9//5//n/+//9//z//P/7//v//v/+//7//v/9
//3//v/+/wEAAQD//wEAAAD///7//v/+//7///////7//P/8//7////+//3/+v/9//7/
AQAAAAAAAAAAAAAA/v/9//3//v/+//7//P/8//7/////////AAAAAAAAAAD+//3//f/9
//z/+//7//v/+//8//z//P/6//v/+P/6//r/+v/6//r/+v/6//r/+v/5//j/+P/6//v/
+//7//v/+//8//z/+f/5//r//P/+//7//v/+//z/+f/3//T/8v/y//X/8v/z//L/8f/x
//H/8//0//T/8v/y//L/8v/2//f/+P/6//z/+v/4//j/9f/1//b/9v/0//T/9P/1//T/
8//y//H/8//z//P/8v/w//D/8P/x//P/8//y//L/9P/1//b/9v/3//n/9f/x//X///8L
ABUAHwAoADAAOwA1ABQA6//Q/7z/qv+b/4L/UP8a//L+7v7//hb/Mv9H/0v/V/9z/4T/
i/+Y/7D/xv/V/9//5f/o//H/9v/6//z//P/7//z//f///wEAAgADAAQAAgACAAMABAAG
AAYABwAIAAYABgAGAAgABgAGAAQABgAIAAsADAANAAwADAAMAAwAEAASABQAFQAVABMA
EwASABMAFAAVABcAGAAYABcAFgAaABwAHAAfAB8AIAAhACIAIgAkACUAJAAmACoAKwAt
AC8AMAAyADUANQA1ADkAOwA7AD0APwBBAEEAQgBDAEQARgBIAEwATwBMAEsASgBKAE4A
UABSAFQAUwBSAFEAUABRAE8ASwBJAEcARABAAD0AOQA1ADEALQApACUAIgAeABoAFQAU
ABEADAAJAAUABQACAAAA///9/////f/8//z//f/7//r/+v/3//f/+P/4//n/+f/5//n/
+//5//n/+f/4//b/8//x//X/9v/3//j/9//3//j/+P/3//f/9f/3//f/9//3//j/9v/2
//f/9//3//b/9//6//r/+v/6//j/+P/4//r/+P/6//r/+v/6//n/9//2//b/9v/2//T/
9P/0//X/9f/1//j/+P/4//j/+//7//z//f/5//f/9v/1//P/9P/0//T/9f/1//X/9v/z
//P/8v/x//n/9//5//b/9P/z//L/8f/w/+7/7v/u/+7/8P/x//L/9P/3//f/9v/1//f/
9//4//j/9//3//j/+v/4//j/+P/4//P/7//s/+j/6v/s//H/8P/t/+z/6//r/+r/7f/v
//D/8v/y//L/8v/1//X/9f/2//T/8v/w//D/7//v//D/8P/x//L/8//1//P/8//z//P/
8f/x//H/8P/y//L/8v/z//P/8//y//L/9v/3//j/+P/3//f/9//1//X/+f8BAA8AHwAs
ADgAQwA7ABgA6//Q/7z/qP+V/3r/TP8W//j++v4P/yj/QP9H/0X/U/9t/3z/hf+W/7D/
yv/d/+P/5f/s//H/9P/4//r/+v/9//7///8BAAAAAAAAAAAAAAAAAAEAAgADAAQABgAI
AAYABgAGAAgACwAMAAsADgAMAA0ADAALAA0ADgAPABAADwAQABEAEQARABEAEwAUABYA
FgAWABcAFwAYABgAGAAcAB4AHgAhACEAIgAjACQAJwAqACwALAAtADAAMAAxADEAMgA0
ADcAOQA5AD0APwBDAEUARwBJAEsATABNAE4ATQBOAFEAUwBVAFUAVQBWAFYAVgBWAFYA
VwBYAFkAWgBZAFcAUwBRAE0ASgBGAEMAQgA/ADwAOQA0AC8AKwAmACIAHQAcABkAFwAV
ABIAEwAPAAwACgAHAAYAAwABAAAA/f/7//r/+v/8//3///8AAP7//f/8//v//f/7//v/
+//6//r/+f/5//z//P/8//z/+//7//z//P///////f////7//f/8//z//v/+///////+
//z//P/+/wAAAAAAAP7///8AAAMAAgABAAAA///+//////8AAAIAAAAAAP7//v/8//3/
/f/9//7//v/+//7/AAD///////8AAP//////////AAAAAAAAAAD///7//v/+////////
///////9//r//P/+/wAAAAABAAEAAAD+//7//v/+////AAABAAIAAgABAAAAAAABAAEA
AAD///////8AAAAA/f/9//7/AAD+//7//v/+//7//f/9//z/+//6//z/+P/3//b/9f/1
//j/+//9//7//v/+//7//v////////8AAP///P/5//j/+f/5//r/+v/6//r/+v/7//n/
+f/5//n/+//7//v/+v/3//b/9f/1//n/+//8//7//f/9//3//P/9//v//f///wEABwAP
ACEALwA2AD4AQwA1ABAA6f/O/7b/pP+X/37/Uv8i/wb/Bv8Z/zD/Qv9L/0//Yf97/4j/
kf+e/7L/yP/Z/+P/6f/u//X/+/8AAAMABAAEAAQABAAFAAcACAAJAAoADAAMAA0ADgAN
AAwADAAMAA4ADgAOABAADgAOAAwADgAPABEAEQARABQAFAAUABQAEwAUABUAFQAXABcA
GQAaABkAGAAXABcAFwAYABgAGAAcAB4AHgAhACMAJAAlACYAKQAsAC4ALgAsAC4ALQAt
AC4ALgAvADEAMgAzADgAOwA7AD0APwBBAD8AQABBAEIARQBGAEkASwBKAEkASABIAEoA
SgBKAEoASgBKAEoASgBJAEcAQwBBAEEAQAA+AD0AOAAzAC4AKQAnACMAIAAcABwAFwAW
ABMAEgAPAAsACwAKAAgABwAFAAUAAwACAAIAAwABAAAAAAD/////AAAAAP3//f/9//3/
///9//3//f/8//z/+//7//r/+v/6//r/+//7//z//P/8//v/+P/5//v//f///wIA///+
//7//f/9//z//f8AAAEAAAD///z//v/+/wAA/v/+//7//v/+//7//f/9//7/AAAAAP7/
/v/8//3//f/9//7//v/+//7//f/7//r/+f/6//n/+f/5//v//P/8//z/+P/1//L/8P/0
//f/+f/7//z//f/8//r/9//4//n/+P/5//f/9f/2//b/9v/2//b/+P/4//j/+P/3//f/
9//4//n/+f/4//f/9//3//j/+P/1//X/9v/4//j/+P/4//j/+P/1//P/8P/v/+7/8P/s
/+7/7v/u/+//7v/x//P/9P/0//T/9P/0//f/9//3//j/+P/2//T/9P/y//H/8f/w//P/
9P/1//f/9P/z//L/8f/0//X/9v/2//X/9P/z//P/9P/1//X/9v/2//f/+P/4//X/9f/5
//////8DAA0AFwAhACgALgAxACUAAgDZ/8L/sP+e/4//cv9E/xb/+P72/gf/Hv80/0H/
R/9Z/3H/hP+R/6D/sv/G/9n/4//l/+r/8f/2//r//P/8//z//P/8//3//v8AAAIABAAE
AAQABQAGAAQABAAFAAYABAAEAAQABgAIAAgABgAIAAcACQAJAAkACQAIAAcABgAIAAoA
DAANABAAEQAUABYAFAASABAADwARABIAEgASABUAGAAZAB0AHAAcABwAHAAfACIAJAAk
ACQAJgAlACUAKQAsADAANQAzADMANwA5ADoAOwA8AD0APQA+AD8AQABBAEIARQBHAEcA
RwBHAEgASABIAEgASABIAEgASABIAEkARwBDAEEAPwA8ADgANQAwACsAJgAhACEAHwAe
ABwAGgAVABQAEQAMAAkABQAFAAYABAADAAEAAgABAAEAAgD+//v/+f/4//f/9//4//j/
+f/5//n/+f/3//X/9f/1//b/9v/1//X/+P/4//j/+P/1//X/9v/2//X/9f/z//X/9//3
//f/+P/4//j/+f/5//j/9v/2//j/9//2//X/8v/z//T/9//2//n/+v/7//z/+f/3//b/
9v/3//j/9//4//f/9//2//X/9//4//n/+v/5//f/9v/1//b/9f/1//X/9f/2//b/9v/1
//P/8f/w//L/8//z//P/9f/w//D/8P/w//D/7v/u/+7/7v/y//P/9P/2//X/9f/0//P/
8f/x//L/8v/x//H/8v/0//X/9v/3//j/9P/v/+v/5v/p/+r/7v/s/+n/6P/n/+f/6P/r
/+3/7v/u/+7/7v/u/+3/7f/t/+7/8P/u/+z/7P/p/+n/6v/q/+r/6v/q/+v/7f/t/+3/
7f/r/+v/6//q/+z/7P/s/+3/6//r/+r/6v/q/+v/7P/s/+n/5//p/+//9f/3//n/BQAT
ABwAJAAxADEAEgDj/8T/sv+i/5P/ev9K/xD/5v7c/uv+CP8m/zn/P/9N/2P/cv97/4r/
ov+8/8//2//d/+D/5f/p/+7/8f/y//X/9v/3//n/+P/4//j/+P/6//r/+//8//z//P/9
//7//P/8//z//v8AAAAA/v8AAAEAAwADAAMABAAEAAQABAADAAQABQAFAAkACQALAAwA
DAAMAAwADQARABIAEgASABYAGAAYABsAGwAcAB0AHgAfACIAJAAkACQAJgAlACUAKQAq
ACwALwAvAC8AMwA1ADkAOwA9AD8APwBAAEEAQgBCAEIARABFAEcASQBLAE4ATABMAEwA
TABOAE4ATgBOAE0ASwBHAEUARQBCAD4AOwA3ADMALwArACYAIQAdABgAGAATABIADwAM
AAkABQAFAAIAAAD///3//f/7//r/+v/2//P/8f/w/+3/7f/u/+7/7//x//P/9f/0//H/
8P/v/+7/7v/t/+3/7//w//H/8v/w/+//7//u//H/8f/v//H/8P/v/+7/7v/w//D/8f/x
/+7/7P/s/+7/8v/y//L/8P/u/+7/8P/u/+z/7P/s/+z/7//v//D/8v/0//T/8v/y//H/
8f/w/+//8P/w//D/8P/w/+//7//v//D/7//v/+//7f/s/+r/6P/q/+v/7P/u/+z/7f/t
/+3/6//p/+f/6P/p/+r/6//s/+7/7v/u/+7/7P/r/+r/6v/p/+n/6P/n/+j/6f/r/+z/
7f/t/+7/8P/t/+z/6//q/+r/6f/p/+j/5//m/+j/5P/j/+L/4f/h/+T/5//p/+r/5//m
/+X/5P/j/+P/4//k/+f/5v/l/+b/4//j/+T/5P/i/+L/4v/j/+T/5f/m/+f/5//n/+f/
5v/k/+T/5P/l/+P/4//i/+L/5P/l/+b/5v/p/+n/4//h/+X/5//t//v/EQAeACQALwAv
AA4A5f/I/7L/mv+L/3T/RP8I/+b+5P7z/g7/Kv81/zP/Qf9d/27/d/+G/6L/vP/N/9X/
2f/g/+H/4//m/+f/5v/q/+z/7v/x//H/8v/z//T/9P/0//X/9v/3//j/+v/8//r/+v/6
//z//v/+//z//v///wEAAQABAAIAAgACAAIAAgACAAIAAQADAAMABQAGAAoADAAOABEA
EQASABIAEgASABIAEAARABUAGAAbAB4AHQAgACIAIgAlACgAKAApACsALAAuADEALgAt
ADAAMQA3ADsAPwBDAEEAQgBDAEQARwBIAEsATQBPAE8ATwBQAFIAUgBSAFIAUgBSAFIA
UgBSAFEATgBNAE0ASgBGAEMAQAA7ADYAMQAvACsAKAAkACAAGwAaABcAEQANAAgABwAI
AAYABQADAAMAAQAAAAAA///9//z//P/5//n/+v/6//f/9//3//f/+f/3//f/9//2//b/
9f/1//b/9v/2//b/+P/5//v//P/8//v/+P/5//v/+//7//z//v/+///////8//r/+v/8
//7//v/+//z//P/8//7//P/8//z//P/8//z/+//7//z//P/8//r/+v/6//v/+//7//7/
/v/+//7//v/9//3//f/9//3//v////3//v/+//7//v/9//z//P/6//v/+//7//3/////
//z//P/6//r/+v/6//z//P/8//z/+//7//v//P/7//v/+v/5//f/9//4//j/+v/7//3/
AAABAAIAAwAEAAEA/f/6//b/9P/0//f/9P/0//T/9P/1//b/+f/7//z/+//6//n/+P/7
//v/+//8//n/9v/z//L/8//z//T/9P/2//b/9v/3//X/9f/1//X/9v/3//j/+P/2//T/
8v/x//X/9//4//r/+//7//v/+v/1//f/+f/9/wEACQAVACMAKwAwADQANQAhAPr/1//E
/7D/nv+N/2r/Nv8K//j+AP8X/yz/PP9B/0v/af+D/5D/mf+m/7r/0P/f/+f/6//u//H/
9v/6//z//P///wAAAQADAAUABgAHAAgABgAGAAcACAAGAAYABwAIAAoACgAKAAwADAAM
AAoADAALAA0ADQANAA4ADgAOAA4AEAASABQAFQAWABUAFgAWABYAFgAWABcAFwAYABgA
GAAaABwAHAAfAB8AIAAhACIAJQAoACoAKgApACwALAAtAC0ALgAwADMANQA1ADkAOwA6
ADsAPAA9AD0APgA/AEAAQwBEAEcASQBJAEkASQBKAEgASABIAEgARgBGAEYARgBHAEUA
QQA/AD4APAA5ADcANQAxAC0AKQAnACMAIAAcABwAFwAWABMAEAANAAkACQAIAAYABQAD
AAUAAwACAAIAAQD///7//v//////AAAAAP7//f/8//v/+v/3//b/9f/6//z//f//////
/v/9//z/+//7//z//P/+/////v8BAAAA///+//7//P/8//3//f////7///8CAAIAAAD+
//r/+//8/////v8AAAAAAAAAAP///f/8//z//f/+//3//v/9//3//P/7//r/+v/6//r/
/P/7//v/+//8//v/+//7//3//v/+//7//f/7//n/+P/4//n/+f/6//j/+P/4//j/9//2
//X/9P/4//n/+v/8//z/+//5//f/9f/1//b/9v/3//f/+P/6//r/+v/6//r/+v/3//X/
8v/v/+7/8P/s/+z/7P/s/+3/8P/z//X/9v/1//T/8//y//P/8//z//T/9v/0//L/8v/y
//P/9f/2//P/8v/x//H/9P/1//b/9//0//P/8v/w//H/8v/z//X/9f/1//T/9P/0//X/
9v/2//f/9f/3//v///8DAAsAGwAlACoALgAvAB8A+P/T/77/pv+S/4X/aP84/wj/7v7w
/gX/Iv86/0f/T/9l/33/iP+R/6D/sv/I/9v/5//p/+z/7//w//T/9v/2//j/+v/8////
/f/+////AAD+//7///8AAAAAAAABAAIAAwAEAAUACAAGAAYABAAGAAcACQAJAAkACQAI
AAcABgAJAAoACwALAA0ADQAPABAAEAAQABAAEQARABIAEgASABMAFAATABUAFgAYABoA
HAAbAB4AIAAgACMAJgAmACcAKAAoACkAKwAtAC0AMQAzADQANQA2ADcANwA4ADkAOgA5
ADoAPQA/AD0APQA9AD4AQABAAEAAQABAAEAAQABAAEEAPwA7ADkANwA0ADAALQAtACkA
JQAhAB0AGQAWABIAEAALAAoABwADAP//+v/5//z//P/9//3/+//5//j/+P/2//P/8f/w
//H/8f/y//L/8//z//P/8//z//H/8f/x//D/8P/v/+//8v/y//L/8v/x//H/8v/y//H/
7//r/+v/7f/v//H/9P/0//T/9f/1//T/8v/y//T/9P/0//T/8v/y//L/9P/y//T/9P/0
//T/9P/z//P/9P/0//T/8v/y//H/8f/w/+//7//u/+3/7P/w//H/8//1//L/7//t/+v/
7f/y//T/8v/y//L/8v/x//D/7//u/+//7//v//D/7//v/+7/7f/v/+//8P/w/+3/7f/u
//D/8P/w//D/8P/v/+3/7P/q/+j/6P/r/+j/5v/k/+L/4f/j/+f/6v/s/+v/6v/p/+j/
6//r/+v/7P/u/+z/6v/q/+n/6f/q/+r/7P/s/+z/7f/q/+n/6P/n/+r/6//s/+z/7P/s
/+z/7f/q/+n/5//m/+n/6//t/+7/6//t//H/8//3////BwAPABcAHgAoAC0AHQD0/8//
uP+m/5b/g/9e/yT/9v7i/ur+Af8g/zr/Qf9L/1//b/94/4P/lP+w/8r/1//b/+H/5P/p
/+z/8P/y//L/9f/2//f/+f/4//j/+P/4//f/9v/2//b/+f/6//z//v/8//z//P/+////
AAD//wIAAwAFAAUABQAIAAgACAAIAAgACAAIAAcACQAJAAsADAAMAAwADAANAA8AEAAQ
ABAAEgAUABQAFwAZABoAGwAcABsAHgAgACAAIwAmACYAJwApACoALAAvAC8ALwAzADUA
OQA7AD0APwA/AEAAQQBCAEUARgBJAEsASQBJAEkASgBKAEoASgBKAEwATABMAEwASwBJ
AEUAQwBBAD4AOgA3ADUAMQAtACkAJQAhAB4AGgAXABEADwALAAYAAwD/////AQAAAAAA
///8//n/9//2//X/8//y//L/8v/z//X/9v/0//P/8v/x//L/8f/y//P/8v/y//H/8f/0
//T/9P/0//H/8f/y//L/8//z//H/8//z//P/8//0//T/9P/1//X/8//w/+//8P/2//j/
+v/6//j/9v/2//L/8v/y//L/8v/z//P/9P/2//X/9P/x//D/8f/z//T/9f/0//T/9P/0
//L/8f/x//H/8P/v/+//7//v//D/8P/w//j/9f/y//D/8v/y//L/8v/y//L/8v/y//L/
8f/x//H/8v/z//P/8v/x//H/8f/y//L/8f/x//L/9P/2//b/9v/2//L/7//t/+r/6v/q
/+3/6v/o/+b/5P/j/+X/6f/s/+7/7v/u/+7/7v/t/+3/7f/u/+//7v/t/+7/6//r/+z/
7P/q/+r/6v/r/+z/7f/u/+//7f/t/+3/7P/s/+z/7P/t/+v/6//q/+r/7P/t/+7/7v/v
//P/8f/v//P/+/8BAA8AGwAkADAAOwAvAAoA4//M/7j/pv+X/3z/RP8I/+z+7v4B/x7/
OP8//0X/Xf9z/3z/hf+W/67/yP/X/9v/3f/m/+3/8P/0//b/9v/3//j/+f/7//z//v8A
AAIAAAAAAAEAAgACAAIAAwAEAAUABgAHAAoACgAKAAgACgALAA0ADQANAAwADAAMAAwA
CwAMAA0ADQAQABEAFAAWABYAFgAWABcAGgAcAB0AHgAeACAAIAAjACEAIgAjACQAJwAq
ACwALAAvADIAMgAzADUANgA4ADsAPQA9AEEAQwBFAEcASQBLAE0ATgBPAFAAUQBSAFUA
VwBXAA==
         </WaveFormData>
      </LeadData>
      <LeadData>
         <LeadByteCountTotal>10000</LeadByteCountTotal>
         <LeadTimeOffset>0</LeadTimeOffset>
         <LeadSampleCountTotal>5000</LeadSampleCountTotal>
         <LeadAmplitudeUnitsPerBit>4.88</LeadAmplitudeUnitsPerBit>
         <LeadAmplitudeUnits>��V</LeadAmplitudeUnits>
         <LeadHighLimit>2147483647</LeadHighLimit>
         <LeadLowLimit>268435456</LeadLowLimit>
         <LeadID>V3</LeadID>
         <LeadOffsetFirstSample>0</LeadOffsetFirstSample>
         <FirstSampleBaseline>0</FirstSampleBaseline>
         <LeadSampleSize>2</LeadSampleSize>
         <LeadOff>FALSE</LeadOff>
         <BaselineSway>FALSE</BaselineSway>
         <ExcessiveACNoise>FALSE</ExcessiveACNoise>
         <MuscleNoise>TRUE</MuscleNoise>
         <LeadDataCRC32>613391998</LeadDataCRC32>
         <WaveFormData>
Uv9S/1L/Uv9g/27/fP+K/6D/tP/I/9z/4//q//H/+P/7//7/AQAEAAUABgAHAAgACAAI
AAgACAAMAA4AEAASABIAEgASABIAFAAUABQAFAAWABYAFgAWABcAGAAZABoAGwAcAB0A
HgAeAB4AHgAeABwAHAAcABwAHwAiACUAKAAoACgAKAAoACoALAAuADAAMQAyADMANAA4
ADoAPAA+AEAAQgBEAEYASQBKAEsATABPAFIAVQBYAFsAXgBhAGQAZgBoAGoAbABtAG4A
bwBwAHIAdAB2AHgAewB8AH0AfgB7AHoAeQB4AHUAdABzAHIAbgBqAGYAYgBeAFoAVgBS
AEwARgBAADoANQAwACsAJgAhAB4AGwAYABUAEgAPAAwACAAGAAQAAgACAAIAAgACAP7/
/P/6//j/+//8//3//v/8//z//P/8//n/+P/3//b/9//4//n/+v/4//j/+P/4//b/9v/2
//b/+P/4//j/+P/3//b/9f/0//X/9v/3//j/+P/4//j/+P/5//r/+//8//v/+v/5//j/
9v/2//b/9v/5//r/+//8//j/9v/0//L/9f/2//f/+P/2//b/9v/2//P/8v/x//D/8v/0
//b/+P/2//T/8v/w/+7/7f/t//D/7v/u/+7/7v/x//H/8f/x//T/9P/1//j/9v/2//X/
9f/5//n/+f/4//b/9P/y/+//7f/s/+z/6//t/+z/7P/t/+j/5v/n/+j/6v/s/+7/8f/w
/+//7v/u/+z/6//o/+f/6P/o/+j/6f/m/+T/4//i/+T/5P/j/+P/5P/k/+T/4//l/+X/
4//j/+P/4v/h/+D/4v/j/+X/5f/k/+P/4v/g/+T/6P/q//D/+f8DAA8AIgA4ADgAHgAJ
AAIA/v/3/+3/1P+q/4X/ev93/2//Z/9d/0j/Mv80/0v/Yf91/5D/rf/D/9P/2P/b/+P/
5P/m/+n/6//q/+j/6f/p/+v/7P/w//L/9P/0//T/9P/2//b/9v/1//X/+P/5//z//f/9
//z/+//6//v//P/8//z/+v/6//z//f8AAAAAAgACAAIAAwADAAMABgAHAAoADAAPABAA
EQARABQAFwAXABsAGwAZABoAGQAcACAAIwAmACoALAAtADAAMAAyADUANwA3ADsAPgBD
AEYARgBIAEkATQBPAFEAUgBVAFgAWwBfAGIAYwBkAGUAZQBmAGcAaABmAGYAZwBoAGkA
ZgBlAGMAXQBaAFYAUABOAEgAQQA7ADMALAAnACEAHgAZABQADwANAAgABQADAP//+//2
//H/8f/v/+7/7f/s/+n/5//n/+f/6P/p/+r/5//m/+b/5f/h/+D/3//d/9//4f/j/+X/
5f/k/+T/4//i/+L/4v/i/+X/5f/k/+T/5P/k/+T/5P/m/+j/6P/m/+X/5P/k/+T/5f/n
/+j/6P/k/+P/4v/i/+P/4//k/+b/6P/p/+j/6f/n/+b/4//i/+L/4//k/+b/6P/o/+b/
5v/n/+b/4//i/+D/4P/h/+P/4v/i/+L/4f/i/+L/4P/g/+D/4P/g/9//3//i/+D/3v/e
/97/3//e/93/3P/c/9z/3f/g/+D/4//j/+T/5//k/+P/4f/f/+D/3//d/9z/3P/d/93/
2//W/9T/0//S/9P/1//b/9z/2//a/9r/2f/X/9f/2P/Y/9X/0v/R/9H/0P/P/8//z//R
/9L/0//U/9P/0f/Q/9D/0f/S/9L/0//R/8//z//Q/83/zP/L/8r/zv/R/9L/0//R/9H/
0P/Q/9D/1P/c/+X/7f/7/xQAJgAgAAoA//8CAP7/8f/l/9D/rP+N/4L/gf97/2//Xf8+
/yj/Mv9J/1v/bf+G/6X/uf/B/8b/yf/N/9D/1P/Z/93/3v/c/93/3f/f/93/4P/h/+L/
5P/k/+T/5v/l/+b/5v/n/+j/6f/s/+3/7v/u/+7/7v/w//D/7//u//D/8P/y//P/9f/2
//n/+v/5//v//P/9//////8BAAIABgAIAAoACwANAA8ADgARABMAEwAWABcAFwAaABwA
HgAhACQAJgAqACsALAAuAC8ALwAzADYAOwBBAEIARQBHAEkASwBNAE4AUgBWAFoAXwBd
AF0AXQBdAGIAZABmAGgAaQBqAGwAbgBuAGoAaABlAGAAXABXAFAATABGAD8AOQA0AC4A
KgAlACEAHQAZABUADgAIAAQAAQD9//v/+P/1//P/7//s/+n/6//r/+z/7//t/+z/6//q
/+n/6P/o/+f/5v/m/+b/5f/m/+f/6P/p/+n/6P/o/+f/5//o/+n/6v/q/+n/5//m/+b/
5v/m/+b/6v/u//D/8P/t/+z/7P/s/+z/7f/t/+z/7f/t/+3/7v/w/+//7//w/+7/7f/q
/+n/6//s/+v/7P/s/+3/7v/w//H/8P/t/+z/8P/w/+7/7v/t/+z/7P/t/+z/7P/s/+v/
7P/q/+r/6v/s/+z/7v/u/+7/7v/u/+z/6//t/+r/7P/s/+z/7f/t/+3/7f/u/+z/7f/w
//D/8//z//T/9//3//f/9v/1//P/8f/u/+z/7v/x//P/8//w/+7/7f/s/+r/7f/w//D/
8v/y//P/8//x//H/8v/y//P/8P/v/+//7v/t/+3/7f/q/+r/6v/q/+z/6//r/+z/7v/u
/+3/7f/r/+n/6f/q/+r/6v/q/+r/6//t/+3/7f/z//H/8v/y//L/8v/8/w0AGwAlADgA
SABAACQAEwAOAAoABwD9/+L/wP+j/5T/kf+F/2//Wf9E/z7/VP9r/3n/i/+o/8X/2f/l
/+z/8f/1//r/+////wIAAgD//////v///wEABgAJAAwACgAKAAoADAAPABAAEAARABAA
DwAQAA8AEAAQABAAEAAVABgAGgAcABwAHAAeAB8AIAAgACIAIgAlACcAKAApACkAKQAr
ACwALgAwADIAMwA1ADcANgA5ADsAOwA+AD8APwBCAEQARgBKAEwATQBQAFQAVgBZAFsA
WgBdAF8AYwBqAGwAcABzAHMAdQB3AHgAeQB8AH8AgwCFAIcAiQCLAIwAjACMAIwAjACM
AI0AjgCLAIYAgwB/AHwAegB3AHIAbgBoAGEAWwBYAFIATgBJAEIAPQA4ADMAMQAsACkA
JwAlACMAIAAdABwAGQAXABUAEgAPAA0ADQAMAAwADAAMAA0ADAAMAAsACAAIAAgABwAF
AAUABQAFAAgACAAJAAkABgAGAAYABgAFAAUABAAEAAYABgAGAAYABAAGAAYABAAEAAQA
BQAGAAgACQAJAAgABwAHAAcACAAHAAUABAAEAAcABwAFAAUABgAGAAQABAAFAAUABQAG
AAgACAAGAAYABgAGAAQABAADAAIAAgADAAEAAAD///3//v/+/wAAAgAEAAQAAwACAP//
/v/9//z//P/9/wEAAAAAAAAAAAABAP///////wAAAQADAAcACAAFAAMAAgADAAUABQAE
AAMAAgABAP///v/8//3//f/7//b/9P/z//L/8//3//v//P/+//7///////////8AAAAA
/f/6//n/+f/2//X/9f/1//T/9P/0//T/8v/x//H/8v/y//L/8f/x//H/7//v//D/8f/y
//P/9P/1//f/9//3//f/9f/0//b//P8CAAgAEQAfAC0APgBGADYAGgALAAYA/v/1/+f/
xP+c/33/bv9p/2P/W/9N/z7/QP9W/2//ff+L/6L/vf/P/9n/4v/p//H//P/8////AQAA
AP7//////wEA//8CAAMABAAEAAQABAAGAAgACgALAA0ADAALAAwACwALAAoACQAIAA4A
EAARABIAEgASABQAFQAUABQAFgAWABgAGwAdAB8AHgAdAB4AHgAhACIAIwAjACMAJQAk
ACcAKgArAC8AMQA1ADgAOgA8ADwAPgA/AEIAQgBEAEcASQBMAFEAVQBbAFwAXABeAF8A
YwBlAGcAaABpAGwAbwBzAHIAcwB0AHUAdQB2AHcAeAB4AHgAeQB6AHgAcgBuAGkAaABm
AGMAXgBaAFQATQBHAEAAOgA2ADEALgApACQAHwAaABQAEAANAAsACQAGAAMABQADAAIA
AQAAAP3/+//7//n/+P/3//b/9P/y//H/7//w//L/9P/1//P/8//z//P/9f/2//j/+f/2
//b/9v/2//f/9//2//b/9P/0//T/9P/0//b/9v/0//T/9P/1//b/8//z//L/8P/z//X/
9//6//j/9//3//j/9//3//X/9f/0//T/8v/y//L/8//0//b/9//2//P/8v/0//T/8v/y
//H/8P/w//H/8P/w//D/7//s/+7/7P/u/+7/7v/u/+v/6//u/+z/6//q/+n/6f/s/+3/
7v/w/+7/7//y//L/8P/v/+//8f/z//P/8v/x//D/7//t/+z/7P/t/+3/6//o/+b/5f/k
/+P/5f/n/+b/5P/k/+X/5f/o/+n/6//s/+3/6v/p/+n/5v/l/+X/5f/i/+L/4v/i/+D/
3//f/+D/4P/g/9//3//d/9v/2//c/93/3v/f/+D/4f/j/+P/4//l/+X/4v/e/+D/5v/u
//P//f8JABoAMgA6ACYADwAGAAIA///5/+b/wv+d/4L/ff95/2v/Xf9O/zr/Nv9N/2X/
df+K/6f/v//N/9T/1//b/+L/5//r/+7/7v/s/+3/7f/v/+//8v/z//T/9P/0//T/9v/5
//r/+v/7//n/+f/7//v/+v/6//r/+v///wAAAAAAAAIAAgAEAAUABwAIAAsADAAMAA0A
DQANAA8ADwARABIAEQASABMAEwAYABsAGwAfAB8AHwAiACMAJAAmACcAKAAtADAAMgA2
ADgAOgA9AD8APwBDAEYASwBOAE4AUABRAFMAVQBXAFgAXABgAGQAaQBnAGcAZwBnAG0A
cABzAHYAdQB0AHQAdAB2AHIAcABtAGgAZgBjAF4AWgBUAE0ARwBAADoANgAxACoAJQAg
ABsAFgAQAAwACQAFAAMAAAD9//7/+//5//f/+P/1//P/8//w//D/8P/w//H/8P/w/+//
8P/w//D/7//t/+v/6f/n/+v/7P/u/+//7v/u/+7/7v/t/+3/7P/s/+7/7v/u/+7/7P/u
/+7/7P/u/+7/7//w/+7/7//v/+7/7f/t/+3/7v/u/+3/7f/u/+7/7f/q/+n/6v/q/+j/
6P/o/+n/6v/s/+7/7v/s/+z/8f/y//H/8v/u/+z/6//r/+r/6v/q/+n/6v/o/+j/6P/l
/+T/5P/m/+z/7P/s/+v/5v/k/+T/5P/k/+L/4f/j/+D/4//k/+X/5//p/+n/6f/q/+z/
7f/w//D/8P/v/+//8f/v/+//7v/t/+n/5//k/+L/5f/n/+j/5//i/+D/3//e/9z/3//i
/+L/5P/k/+X/5f/n/+f/6P/o/+X/4v/h/+H/4P/f/9//3//f/+D/4f/i/+D/3//f/+D/
3//e/9z/2//c/9v/3P/e/97/3v/e/97/4f/j/+P/4//j/+P/4v/e/9z/3v/i/+3/+/8L
ACAANgA8ACgADQAGAAQA///1/+T/yP+p/5j/l/+V/4f/df9Y/zj/Mv9H/1//c/+I/6f/
wf/R/9j/2f/d/+L/4//n/+r/6v/q/+v/6//t/+z/7v/u/+7/7P/s/+z/7v/y//T/9f/3
//b/9f/2//X/+f/6//v//P/8//z/+//6//3//v8BAAMAAwACAAMAAgADAAUABgAHAAkA
CQALAAwADwAQABEAEQAUABcAFwAbABsAGwAeAB8AIwAmACgAKgAqACwALQAwADIANAA3
ADkAOgA/AEMASQBQAFIAVgBZAF0AXwBhAGIAZABmAGgAawBuAG8AcABxAHEAcgBzAHQA
dwB4AHoAfAB8AHgAdgBzAG4AbABpAGQAYgBeAFkAVQBNAEYAQQA7ADQALwAqACUAIwAe
ABsAGQAUABEADQAJAAcAAwAAAP3//P/5//f/9//5//r/+//8//n/+P/4//f/+P/4//j/
9//1//X/9f/1//b/9v/3//f/+P/4//j/+P/7//v/+v/6//n/+P/3//b/+P/6//r/+P/4
//j/+f/6//r/+//7//r/+v/7//z//v/7//n/+P/4//z//f/8//3//P/8//r/+v/5//n/
+f/6//z//P/6//r//P/8//r/+v/4//j/+f/7//z//P/8//v//P/6//r/+v/6//r/+//+
//3//P/5//f/9//2//f/+P/8//r/+v/4//j/+P/4//j/+f/9//z//P/8//z//f/9//3/
/f/+//z//f8AAAAA/v/9//3//////////v/9/wAAAQABAAIAAAABAAEA///7//j/9v/0
//X/+f/9//7//v/+//////8BAAEAAgACAAAA/P/6//n/+v/5//n/+f/6//r/+v/6//j/
9//3//j/+P/4//f/9//1//P/8//0//b/+P/6//z/+v/7//r/+f/7//n/+P/6//z//P8A
AA8AIQArADoATgBOADgAHwASAAoAAwD7/+j/yP+p/5L/i/+F/3f/Z/9Q/0D/SP9j/3f/
h/+a/7X/y//b/+b/6//v//T/+v///wMABAACAAMAAwAFAAcACgALAAwADAAMAAwADgAO
AA4ADQANAA4ADwASABMAFAAUABQAFAAZABoAGgAaABwAHAAeAB8AHwAeAB8AHgAhACMA
JAAlACYAJQAmACYAJwAoACkAKQAsAC8ALwAzADcANwA6ADsAPgBCAEUASABHAEgASABK
AEsATABOAE8AUABVAFkAXwBjAGQAZwBpAGkAawBtAG4AcQB0AHcAewB7AHsAewB7AH8A
gACBAIIAggCCAIMAhACEAIAAfgB7AHsAegB4AHQAbQBmAF4AVwBTAE4ASwBHAEIAPQA4
ADMAMAAqACYAIwAhAB8AHAAZABYAEwARAA8AEAANAAsACwAKAAoACgAKAAcABgAGAAUA
BgAGAAYABQAFAAUABQAFAAMAAgACAAEAAQACAAMABAACAAEA///+/wEABAAHAAoABwAI
AAcABAAEAAQABQAGAAYABwAHAAYAAwADAAMABAAGAAUABQAGAAcABwAFAAUABgAGAAQA
BAABAAEAAQACAAYABgAEAAQAAwACAP///v/8//z//f///wAAAAAAAP///P/4//b/9P/4
//r//f8CAAIAAgAAAP///P/6//r/+v/8//r/9//4//j/+P/4//j/+f/5//z/+v/4//j/
+P/5//n/+f/5//r/+P/5//z//P/6//n/+f/7//v/+//6//n/+P/3//X/9P/z//P/8v/v
/+7/7v/v//D/7v/x//T/9P/0//T/9f/1//b/9//5//r/9//0//P/8//v/+3/7P/r/+z/
7v/w//L/8P/t/+v/6v/s/+7/7//x/+7/6//q/+r/7f/u/+//8P/v//H/8f/x/+3/7f/w
//T/9P/2//z/BQAPABkAKAA6ADwAJgALAAIA/v/1/+v/0P+q/4X/bv9l/1//Vf9J/zr/
Lv80/03/Z/99/5L/q//F/9n/4v/j/+f/7P/w//X/+f/6//f/9//2//f/+P/8//7/AAAA
AAAAAAACAAMABAAEAAUAAwADAAUABQAIAAgACAAIAAkACgAKAAoACQAIAAkACQALAAwA
DwAQABIAFQAXABkAFwAVABUAFAAXABgAGQAZAB0AIQAiACcAKAAnACkAKQApACwALgAw
ADAAMgAzADYAOgA+AEMARwBFAEkATABRAFQAVABWAFcAVwBZAFsAXABfAGIAZQBpAGoA
awBsAG0AbQBuAG8AcABwAHAAcQByAHIAbgBsAGkAZgBkAGEAXABVAE4ARgA/ADwAOAA2
ADMALgApACQAHwAYABIADgALAAsACQAGAAMAAwABAAAA///7//f/9P/z//L/8v/y//L/
8f/w//D/7//s/+z/7P/r/+3/7f/t/+3/7v/u/+//7//s/+z/7P/s/+3/7f/s/+z/7v/u
/+7/7v/u//D/8P/u/+7/7v/v//D/7f/t/+z/6v/q/+v/7P/u/+//7//w//L/8P/v/+z/
6//t/+7/7f/u/+v/6//r/+z/8P/w/+7/7v/u/+7/7P/s/+v/6v/q/+v/7P/s/+z/6//o
/+b/5v/m/+j/6P/p/+z/7P/o/+b/5v/m/+b/5P/j/+X/4v/k/+b/6P/r/+r/6f/o/+j/
5v/n/+r/6v/o/+f/5//p/+z/7f/t/+3/6v/n/+P/4P/j/+X/5v/l/+L/4P/f/97/3P/f
/+L/4v/i/+L/4//j/+H/4f/i/+L/4//g/9//3//c/9v/2//b/9r/2v/a/9r/2//b/9z/
3v/d/9z/2v/Z/9v/2f/Z/9r/2P/Y/9j/2P/Z/9v/2//b/9f/1f/W/9z/4v/g/+D/6f/1
////EAAqADYAJAAHAPz//P/5//H/3v+8/5H/dv9r/2f/Y/9Z/0b/Mv8u/z//U/9l/3z/
m/+1/8n/0v/V/9X/2v/e/+P/5//o/+r/6//r/+3/7P/u/+7/7v/w//D/8P/y//H/8v/y
//P/8//z//X/9f/2//b/9v/2//n/+v/6//r/+v/6//z//f/8//z//v/+/wEAAwAEAAUA
BwAHAAkACgAMAA4AEAARABQAFwAXABsAHQAdACAAIQAjACYAKAAqACkAKgAqACwAMAAy
ADUANwA3ADsAPgBDAEcASABLAE0AUQBTAFUAVgBWAFgAWgBdAGAAYwBmAGkAagBqAGoA
agBrAGwAbgBwAG4AagBoAGUAYwBiAGAAXABYAFIASwBFAD0ANgAxACsAJwAjAB8AGwAU
AA4ACgAHAAQAAQD9//n/+P/1//P/8f/v/+v/6P/n/+b/5v/m/+b/6P/o/+n/6f/n/+b/
5f/j/+P/4//j/+P/5v/m/+f/5//l/+T/4//i/+X/5f/k/+T/4//i/+H/4P/i/+T/5P/i
/+D/4P/h/+L/5P/l/+X/5P/h/+H/4f/i/+H/3//e/97/4f/j/+P/5f/m/+b/5P/k/+H/
4f/h/+L/5P/k/+L/4v/i/+L/4P/g/+D/4P/h/+P/4P/e/9z/2f/c/9z/3v/g/9//3v/e
/+D/3P/a/9j/2P/Z/9r/2//c/93/3f/g/97/2//a/9n/2f/X/9f/1//Y/9n/2//f/+D/
4v/h/+H/4//g/9//3f/b/97/3//f/+D/3//f/97/2//W/9T/0//S/9T/1//a/9r/2f/Y
/9j/1//V/9X/1v/W/9j/1v/W/9f/1P/T/9P/0//Q/9D/0P/Q/9P/0//U/9b/1P/U/9P/
0//T/9H/0f/S/9D/0P/Q/9D/z//R/9H/0f/V/9X/0P/O/9D/zv/O/9f/6//7/woAIgAu
ABwABQD8//j/7//n/9z/vv+X/4T/g/+B/3f/Z/9M/y7/Jv85/1P/Z/98/5v/tf/F/8z/
z//T/9L/1P/X/9n/2P/a/93/3//j/+H/5P/l/+b/5v/m/+b/6P/p/+r/6v/r/+v/6//t
/+3/8P/w//D/8P/x//L/8v/y//T/9P/2//f/9v/2//j/+P/3//n/+v/7/wEAAwAHAAoA
CQAKAAsACwAMAA0ACwANABMAFQAaAB0AHQAgACIAJAAmACgAKQAsAC4AMAAzADUAMgA1
ADcAOwBDAEYASwBPAFEAUwBVAFYAWwBeAGEAZQBoAGkAagBrAG0AbgBvAHAAbgBuAG8A
cABzAHAAbwBtAGsAagBoAGQAXgBYAFEASwBHAEIAPwA7ADQALwAqACUAHwAYABMADwAP
AA0ACgAHAAYAAwABAP//AAD9//v/+//4//j/+P/4//X/9P/0//P/9P/0//T/8//x//H/
8f/x//D/8P/x//H/8v/0//b/+P/4//f/9f/0//b/9v/2//b/+P/6//r/+P/2//b/9//4
//j/+f/5//j/9//3//f/+P/4//f/9//4//n/+f/3//f/+P/4//b/9v/3//f/9//4//z/
/P/6//r//P/8//r/+v/6//r/+//9//z//P/8//v/+v/4//j/+P/3//b/9v/4//j/+v/6
//f/9v/2//b/9v/2//f/9//6//j/9v/2//b/9//3//f/9//4//f/9//5//j/+//7//z/
//8CAAMAAwADAAEA///8//r/+P/5//n/9//2//T/8//y//T/9//6//r/+v/6//v/+//7
//v//P/8//j/9P/y//H/8v/x//H/8f/x//L/8//0//P/8f/w//D/8f/y//L/8//w/+3/
7P/s/+7/8P/y//T/9P/1//T/8//x//H/8v/0//b/+v8EABEAGwAlADQAQgA6ACIADwAM
AAQA+f/r/87/pv+D/3L/bf9l/1n/R/80/y7/Rv9l/3v/if+g/7v/0//f/+b/6f/r//D/
8//3//r/+v/7//3//v8BAAEABAAFAAYABAAEAAQABgAFAAYABgAHAAkACQALAAsADgAO
AA4ADgAPABAAEAAQABAAEAASABMAFwAYABsAHAAbAB0AHgAfACAAHwAgACAAIQAiACMA
IwAmACkAKQAtADEAMQA0ADUAOQA8AD4AQABAAEIAQwBGAEYASABLAE0ATgBTAFcAXQBf
AF4AXwBfAGEAYwBlAGYAagBuAHIAdwB2AHcAeAB5AHkAegB7AHwAewB6AHoAegB6AHYA
dABxAG8AbgBsAGgAZABeAFcAUQBKAEQAQAA7ADcAMwAvACsAJAAeABoAFwATABEADgAL
AAwACQAHAAUABgADAAEAAQAAAAAAAAAAAP3//P/8//v/9//2//X/8//3//n/+//9//3/
/P/8//v/+f/4//f/9v/6//v/+//8//r/+v/6//r/+P/6//r/+P/7//z//v8AAPz/+//5
//b/+P/5//r//P/8//v/+//8//r/+f/2//X/+P/6//r//P/6//n/+P/4//n/+P/1//T/
9v/2//T/9P/y//L/8//1//b/9v/2//X/8v/w//D/8P/w//L/8//w/+7/7v/u/+7/6//r
/+7/7P/v//D/8f/z//D/7//u/+7/7P/t//D/8P/x//H/8v/1//P/8//y//H/8v/x/+//
7v/r/+v/6v/n/+X/5P/k/+T/5P/n/+r/6v/o/+j/6f/p/+n/6f/q/+r/6f/m/+X/5f/m
/+X/5f/l/+H/4P/f/97/4P/h/+P/5v/i/+D/3f/b/97/3f/e/+D/4P/g/+D/4P/g/+H/
4P/f/+H/3//g/+L/5P/k/+z/+f8HABEAIAAuACoAEAD7//L/6P/Z/83/tP+M/2X/Tv9F
/0H/Pf83/yr/JP8y/03/X/9v/4b/of+3/8v/1v/Z/9n/2v/d/+H/5P/k/+f/6f/q/+3/
7P/u/+7/7v/s/+z/7P/u/+3/7v/u/+//8v/z//b/9//3//b/9f/0//n/+v/6//r/+f/4
//n/+f/8//z//v/+/wEAAwAEAAUABQAFAAcACAAHAAgACQAJAAoADQANABEAFQAVABgA
GQAZABwAHgAgACQAJgAnACoALAAuADEAMwAzADcAOgA/AEIAQgBEAEUASQBLAE0ATgBQ
AFIAVABXAFgAWQBaAFsAWwBcAF0AXgBeAF4AXwBgAGEAXgBdAFsAVgBUAFEATABIAEIA
OwA1ADIALAAoACMAHAAXABIADQAHAAAA+//3//f/9//2//X/8v/v/+3/6//o/+X/4//j
/+L/4v/i/+L/4v/i/+P/4//g/+D/4P/f/93/3f/d/93/4P/g/+H/4f/g/+D/4P/g/97/
3f/b/9r/3P/e/+D/4v/i/+T/5P/i/+D/4P/h/+L/4v/j/+P/4v/h/+H/4f/i/+L/4f/h
/+L/4//j/+H/4f/g/+D/3v/e/9v/2//b/9z/3f/c/9n/2P/e/+D/4P/i/9z/2v/Z/9n/
2v/c/97/3v/e/97/3v/c/9v/3f/a/9r/2v/a/9v/2//b/9v/3P/c/93/4P/g/9//3f/c
/93/3f/d/9z/2//d/93/3P/c/9r/2//b/9n/1f/S/9D/zv/P/9P/1//Y/9f/1v/W/9X/
1//X/9j/2P/X/9T/0//T/9L/0f/R/9H/0v/S/9L/0v/R/8//zv/O/8//0P/Q/9H/0//R
/9H/0v/Q/87/zP/K/87/0f/S/9P/z//R/9T/1v/W/9r/3v/l/+3/+/8SACYAIgAKAPX/
8P/u/+f/2/++/5T/cf9k/2P/W/9T/0f/MP8k/zD/Q/9V/2X/fv+f/7n/xf/I/8v/z//S
/9X/2f/c/9z/3v/f/9//4f/g/+L/4v/i/+H/4P/f/+D/5P/m/+f/6f/o/+f/6P/n/+n/
6v/r/+z/7//w//D/8P/y//L/9P/1//P/8v/z//L/9f/3//j/+f/5//n/+//8//3//v//
////AgAFAAUACQANAA0AEAARABEAFAAWABgAGgAcAB0AIAAiACQAJwApACkALQAwADUA
OwA8AD8AQQBDAEUARwBIAEsATgBRAFUAVQBVAFUAVQBXAFgAWQBaAFwAXABdAF4AXgBa
AFgAVQBQAE4ASwBGAEQAPgA3ADEALAAmACIAHQAXABEACwAFAAAA+v/2//P/9P/z//H/
7//t/+n/5v/j/+L/3//d/93/3//g/+H/4v/g/97/3f/b/93/3v/f/9//3v/d/9z/2//e
/97/3//f/9z/3P/c/9z/3f/d/9z/3P/c/9z/3P/c/9z/3v/e/9z/2//a/9r/2v/e/+H/
4//k/+H/3//d/9z/3P/b/9v/3P/e/9//3v/f/97/3v/c/9z/3v/f/+D/4v/h/+D/3f/c
/97/3v/c/9z/2//a/9r/2//c/9z/3P/b/+L/3v/c/9r/3P/a/9r/2v/a/9n/2f/c/9r/
2v/a/9r/2//b/9v/2//c/9r/2//e/97/3v/d/93/3//h/+H/4P/f/9z/2//Z/9j/2v/b
/9v/2f/V/9L/0P/O/8//0//X/9j/2P/Y/9n/2f/X/9f/2P/Y/9j/1v/W/9f/1P/T/9P/
0//Q/9D/0P/Q/9P/0//U/9b/1f/U/9L/0f/T/9H/0f/S/9H/0P/P/87/0f/T/9P/0//T
/9X/1P/Q/9T/2P/a/+P/7//5/w4AJgAqABQAAQD8//r/8//v/97/uP+R/37/e/93/2n/
V/8+/yj/MP9F/1X/Z/9+/5v/s//B/8T/xf/L/9T/1v/Z/9v/2v/a/9v/2//d/9//4v/j
/+T/4v/i/+L/5P/j/+T/5P/l/+b/5//q/+v/6v/q/+r/6v/t/+7/7v/u/+z/7P/u/+//
8P/w//L/8v/0//f/+f/7//////8BAAIABAAGAAgACQAKAA0ADQARABIAEQATABMAFQAY
ABoAHAAfACIAJAAoACoALAAvADEAMwA3ADoAPwBCAEIARABFAEcASQBLAEwAUQBUAFcA
WwBaAA==
         </WaveFormData>
      </LeadData>
      <LeadData>
         <LeadByteCountTotal>10000</LeadByteCountTotal>
         <LeadTimeOffset>0</LeadTimeOffset>
         <LeadSampleCountTotal>5000</LeadSampleCountTotal>
         <LeadAmplitudeUnitsPerBit>4.88</LeadAmplitudeUnitsPerBit>
         <LeadAmplitudeUnits>��V</LeadAmplitudeUnits>
         <LeadHighLimit>2147483647</LeadHighLimit>
         <LeadLowLimit>268435456</LeadLowLimit>
         <LeadID>V4</LeadID>
         <LeadOffsetFirstSample>0</LeadOffsetFirstSample>
         <FirstSampleBaseline>0</FirstSampleBaseline>
         <LeadSampleSize>2</LeadSampleSize>
         <LeadOff>FALSE</LeadOff>
         <BaselineSway>FALSE</BaselineSway>
         <ExcessiveACNoise>FALSE</ExcessiveACNoise>
         <MuscleNoise>TRUE</MuscleNoise>
         <LeadDataCRC32>448052075</LeadDataCRC32>
         <WaveFormData>
kP+Q/5D/kP+N/4r/h/+E/5X/pv+3/8j/zP/Q/9T/2P/a/9r/2v/a/9r/2v/a/9r/2P/Y
/9j/2P/c/97/4P/i/+D/4P/g/+D/4v/i/+L/4v/k/+T/5P/k/+f/6P/p/+r/7f/u/+//
8P/u/+7/7v/u/+7/7v/u/+7/8v/0//b/+P/6//r/+v/6//z//v8AAAIABAAEAAQABAAI
AAoADAAOABEAEgATABQAGAAaABwAHgAiACQAJgAoACsALgAxADQAOAA6ADwAPgA/AEAA
QQBCAEUASABLAE4AUABSAFQAVgBUAFQAVABUAFIAUgBSAFIATwBMAEkARgBDAEAAPQA6
ADMALAAlAB4AGAAUABAADAAHAAQAAQD+//n/9v/z//D/7v/s/+r/6P/m/+b/5v/m/+T/
4v/g/97/3//g/+H/4v/g/+D/4P/g/9//3v/d/9z/3v/e/97/3v/c/9z/3P/c/9z/3P/c
/9z/3P/c/9z/3P/c/9z/3P/c/97/3v/e/97/3v/e/97/3v/h/+L/4//k/+H/4P/f/97/
3v/e/97/3v/h/+L/4//k/+L/4P/e/9z/3//g/+H/4v/g/+D/4P/g/9//3v/d/9z/4P/i
/+T/5v/k/+L/4P/e/9z/3P/c/9z/3P/c/9z/3f/f/9//4P/g/+H/4v/l/+j/5//n/+f/
5v/p/+n/5//l/+T/5f/k/+D/3v/e/+D/4//j/+L/4v/h/97/2//a/9r/3v/h/+P/5f/k
/+T/4//i/+D/3v/b/9v/3v/d/93/3v/c/9n/1v/U/9j/2f/Y/9n/2v/a/9r/2f/Z/9n/
2P/W/9f/1v/V/9T/1f/X/9r/2//Y/9j/2P/X/9b/1//V/9H/0f/W/+D/9f8SACgAMwBG
AGQAgwCdALEAvwDEAMcAzwC+AIgAPwD+/8D/hv9r/3L/hv+a/7H/xf/X/9//3v/e/+T/
5P/k/+X/5P/j/+H/4v/i/+L/4//l/+b/5//p/+n/6v/s/+n/6P/n/+f/6P/q/+z/7v/s
/+r/6v/t/+7/7//v/+//7f/u/+//7//y//L/9P/1//P/9f/1//b/+f/6//z//v8BAAIA
BAAFAAcABwAJAAsACwALAAsACwAPABEAFAAVABcAGQAbAB0AIAAjACQAJgAqACoALgAw
ADMANAA4ADoAOgA7AD4AQQBEAEkASwBOAFEAVABXAFoAWQBbAFsAWwBaAFsAXQBfAGAA
XwBeAF8AXQBZAFYAUgBRAEwASABBADkAMwAvACkAJAAfABoAFQATAA4ACwAJAAQAAAD9
//n/+f/3//X/9f/z//D/7//u//D/8f/x//L/8P/w/+7/7v/s/+z/5//l/+f/6P/p/+v/
6f/q/+v/7P/q/+r/6v/q/+r/6v/r/+v/6f/p/+n/6//s/+3/7v/v/+z/6v/p/+n/7f/u
/+7/7f/r/+n/6f/n/+r/6//s/+3/7v/v/+7/7//v/+7/7P/r/+3/7f/t/+3/7f/t/+3/
7f/t/+7/7f/q/+v/6v/r/+z/6v/q/+v/7v/s/+3/7P/s/+z/7P/s/+z/7P/s/+z/7P/s
/+3/7f/q/+r/6f/o/+n/7P/v//D/8v/0//X/9//0//H/7v/t//D/8f/v//D/7v/w//P/
7//s/+r/5//n/+j/6//v//D/8P/v/+7/7f/s/+z/7P/s/+j/5f/l/+X/4//i/+L/4v/j
/+T/5v/p/+j/5f/k/+T/5v/m/+X/5f/l/+T/4v/k/+H/4P/f/97/4P/j/+T/5P/k/+T/
4//i/9//2//b/9n/3P/o////GAAoADcAUAB0AJUAqQC9ANMA3ADnAOsA1ACcAFMAEADQ
/5j/gf+M/57/rv/B/9X/5f/n/+b/5v/m/+b/6v/t/+7/7//u/+7/7f/s/+r/6//r/+v/
7P/t/+//8v/w//D/8P/x//L/9P/2//j/9v/0//T/9//3//f/9v/1//X/9v/3//f/+f/6
//3////9//////8AAAAAAAABAAIABQAGAAgACQALAAsADQAPABIAEwAUABUAFgAXABkA
GQAdAB8AIQAjACIAJQAmACgAKgAqAC4AMAA3ADgAPAA+AEAAQQBEAEcASgBPAFEAVABT
AFQAVQBWAFkAXQBfAGEAZABlAGcAaQBpAGcAZQBlAGEAXQBaAFYAUQBMAEgAQQA8ADcA
NAAvACsAJwAjAB8AGgAUABAADQAJAAYABAABAP3/+f/1//P/9v/2//j/+v/4//f/9f/0
//P/8v/v/+7/8P/y/+//7//x//D/7//v/+7/7v/u/+7/7//w//H/8v/w/+7/7f/r/+n/
6f/p/+v/7//x//P/9f/w/+7/7f/t//D/8P/v/+3/7f/t/+//7//v/+//7//v/+7/7f/q
/+n/7f/u/+7/7//x//H/8f/x//D/7//u/+3/7v/w//D/7v/u/+z/7P/s/+z/7P/t//D/
7v/r/+j/6P/t/+3/7v/w//D/8P/w/+7/7P/q/+j/6v/q/+v/6//t/+7/7v/u/+3/7v/v
/+7/8v/0//X/9//2//P/8P/v/+7/7f/p/+j/7P/w//X/8//v/+z/6P/n/+b/5//p/+j/
6v/r/+z/7f/s/+z/7P/s/+r/5//n/+f/5f/k/+T/5P/i/+D/3//f/+D/3//g/+L/4v/i
/+H/4f/h/+D/3v/g/97/3v/e/97/3//h/+H/4P/o/+b/4//g/9v/1f/V/93/5v/w/wUA
IAAyAD8AVAByAJEArQDBAM8A2gDbAM0AqgBmABkA2v+k/3z/ef+E/5L/ov+5/8//2//j
/+b/5v/m/+b/6f/r/+v/6//o/+j/5//m/+n/6//s/+3/6//r/+z/7v/u/+7/7v/v/+7/
7v/u/+7/7P/q/+r/7f/x//P/9P/1//X/9v/3//f/+P/4//r/+//5//v/+//8//7//v//
/wAABAAEAAUABQAGAAUABgAHAAwADQAOAA8AEAARABMAEwAXABkAGwAdAB8AIwAlACgA
KAAmACgAKAAwADIANwA6ADoAOwA+AEEARABJAEsATgBSAFQAVgBYAFcAWQBZAFkAWgBb
AF0AXwBdAFkAVQBTAFMAUQBQAE4ASgBEAD8ANwAwACsAKAAjAB0AFwARAAsACQAEAAEA
///9//r/+P/1//T/8f/u/+3/6f/m/+X/5P/j/+P/4v/i/+P/5P/j/+T/4//k/+D/3//f
/97/3f/d/97/4P/i/+T/4//i/+H/4P/d/9z/3P/b/9z/3f/e/+H/4P/f/97/3f/d/9z/
3P/d/+H/4v/i/+H/4P/f/+D/3//e/93/3P/b/9z/3f/c/93/3P/c/9v/2//c/93/3v/f
/+H/4f/h/+H/4P/i/+L/4P/e/9z/3P/c/9v/2v/a/9z/3f/b/9n/2v/b/9n/2f/a/9f/
1v/V/9T/1v/W/9b/1v/Y/9j/2f/Z/9f/2P/Y/9j/2//e/+H/4v/j/+T/5P/l/+b/5f/k
/+X/6f/p/+b/5v/k/+b/6f/l/+D/3v/b/9v/3P/f/+P/5P/m/+f/6P/p/+r/6v/q/+r/
6P/l/+X/5f/h/+D/4P/g/93/3P/c/93/2//Z/9n/2v/c/9z/2//b/9v/2v/Y/9r/3P/c
/9z/3P/d/9//3//e/+L/4v/f/9z/3f/d/9n/2f/g//L/CwAiAC4APQBWAHYAkQCnALUA
uwC8ALsAsQCMAEoABQDM/5j/dv91/4T/lP+i/7X/x//T/9f/2v/e/+b/7v/v/+//7f/r
/+r/6v/p/+j/6v/r/+v/6//p/+n/6v/s/+//8P/x//P/8v/y//L/8v/x/+7/7f/v//L/
9f/3//n/+f/6//v/+//6//r//P/9////AQABAAIAAQAAAAAAAAADAAQABgAHAAgABwAI
AAkADQAPABEAEwAXABkAHAAdACAAIQAiACMAJAAnACgAKgAuADAANgA6ADwAPAA/AEAA
RABFAEgASwBKAE8AUQBUAFQAVgBYAFoAWgBdAF4AXwBgAGEAYwBlAGMAXwBbAFkAWQBX
AFYAVABRAEwASABBADgAMwAwACsAKAAjAB4AGQASAAwACAAFAAMAAAD+//v//P/7//r/
+//3//T/8//y//D/7//t/+z/6//q/+f/5v/o/+z/6//t/+3/7P/r/+v/7f/u/+//8P/v
/+7/7f/s/+z/7P/t/+3/6//r/+v/7f/r/+v/6//r/+r/6v/r/+3/7v/s/+n/5f/p/+v/
7//x/+//7//v/+//7//v/+3/7f/s/+z/6//r/+z/7f/u/+//7//v/+//7//u//D/8P/u
//D/7v/u/+7/7P/s/+3/8P/q/+v/6v/s/+z/7P/s/+v/6v/p/+j/6P/o/+n/6f/q/+z/
7f/u/+7/8P/y//L/8f/y//L/8//1//P/8f/x//P/8//w//D/7v/w//P/7//u/+z/6f/p
/+b/5//p/+j/6f/p/+n/6f/s/+7/8P/y//D/7f/t/+3/6f/o/+j/6P/n/+b/5v/n/+X/
4//j/+T/5P/k/+P/4//h/+D/3v/g/+H/4v/j/+T/5//p/+n/6P/o/+r/5f/g/+H/4f/h
/9//4P/o//n/FAAqADcASgBkAIUAowC7AMsA1gDdAN8A1gCwAGUAHADi/6z/hf+G/5j/
qP+7/9H/3//n/+r/6v/q/+7/8f/z//P/8//x//L/8v/y//L/8//z//P/8//z//T/9v/4
//j/+P/5//j/+P/4//j/+P/2//b/+f/8//3//f/9////AAABAAEAAwAEAAcACQAGAAcA
BgAGAAoACgALAAwADQAMAAwACwAOAA8AEgAVABYAFwAYABkAGwAbABwAGwAiACUAKAAr
ACwALwAwADIANAA0ADgAOgA9AD4AQgBEAEQARQBIAEsATwBVAFgAXABaAFoAWgBaAGAA
ZQBoAGsAawBrAGwAbQBuAG0AbABtAGsAZwBkAGAAXQBYAFQATQBIAEMAQAA7ADUALwAp
ACMAIAAaABYAEwARAA4ADAAJAAgABQACAAEAAQD+//3//P/5//n/+P/4//r/+v/4//j/
+P/6//f/9//0//L/8P/v//H/9P/3//r/+f/4//f/9v/1//T/9P/z//X/9f/1//f/9v/1
//T/8//0//T/9f/3//n/+P/2//P/8//z//X/9f/1//X/9f/1//P/8//x//H/8v/y//H/
8f/z//P/8//z//X/9f/1//X/9//6//v/+v/3//T/8//y//D/8P/x//T/9f/z//H/8v/y
//H/8P/v//f/9f/0//P/8P/w//D/8P/w/+3/7P/r/+r/7f/u//D/8f/y//T/9f/2//f/
+v/9//7//v/+//3//f/7//n/9//3//b/9f/x//D/8v/2//v/+f/0//L/7//v/+z/7f/v
/+7/8P/x//L/8//1//b/9//4//X/8f/w/+//7f/s/+z/7P/u/+7/7//x//D/7f/s/+z/
6v/q/+n/6f/r/+r/6P/q/+r/6v/q/+r/7f/v/+//7v/w/+7/7f/q/+X/3//f/+H/5v/y
/wUAHgAyAD8ATABkAIUAoQC1AMsA3gDrAPMA7gDGAH0AMgDw/7D/if+I/5z/sP/D/9n/
6f/z//T/8v/y//T/9f/3//f/9//3//j/+P/4//b/9//3//f/9f/1//b/+P/5//r/+//9
//z//P/8//z////+////AwABAAEAAAD//wEABAAHAAkACQAIAAkACQAHAAkACQAKAAoA
CgALAAwAEAAQABEAEQAVABUAFwAZABsAGwAbABsAIAAhACMAIwAlACcAKQArACoALQAu
ADAAMgAyADYAOAA+AEAARQBIAEoASwBOAFEAUQBVAFYAWABaAFwAXgBgAGEAYwBjAGMA
ZwBpAGwAbwBtAGsAaQBpAGgAZQBjAGAAXwBcAFoAVQBMAEcARAA/ADgAMwAuACkAJwAi
AB8AHQAYABQAEQANAAoABwAEAAMA///8//v/+v/8//3//f/+//3//P/5//j/+P/6//f/
9//1//T/8//z//X/9v/3//j/+P/4//j/+P/5//j/+P/3//T/8//y//P/9f/1//X/9f/x
//D/8P/x//T/9P/z//H/8v/z//b/9//z//H/7//t//D/8f/w//H/8P/w/+//7//u/+3/
7P/r/+3/7f/t/+3/7P/u/+7/7P/u/+z/7P/s/+z/7P/t//D/7//r/+f/5v/o/+n/6v/r
/+r/6f/p/+n/6f/l/+X/5v/s/+r/6P/m/+b/5v/m/+j/6P/o/+j/5v/m/+f/5//n/+j/
6P/o/+b/6P/q/+r/6f/q/+r/6//p/+f/5f/l/+n/6//q/+z/6v/s/+//6//n/+T/4P/f
/9//4f/k/+T/5//n/+f/5//q/+r/6v/q/+X/4f/g/9//3//e/97/3v/f/97/3v/f/93/
2//b/9z/3P/c/9v/2//Z/9j/1v/Y/9n/2v/b/9z/3P/d/9z/2v/e/9r/2f/Y/9X/0f/N
/9P/3v/m//f/EAAkADUARABcAHcAkQClALMAvADHAMMArgB6ADEA7v+y/4D/bf90/4L/
kP+j/7X/xf/P/9T/1v/W/9j/3v/h/+L/4//i/+L/4f/g/+L/4//j/+P/5f/l/+b/6P/n
/+b/5f/l/+X/5v/n/+j/6P/m/+b/6f/r/+3/7v/v/+3/7v/v/+//7v/u//D/8f/z//X/
9f/2//f/9v/2//b/9v/2//f/9//6//v//v8BAAYABwAIAAkADgAPABEAEQASABMAFAAV
ABQAFwAYABoAHgAeACIAJAApACoALgAwADIAMwA2ADkAOAA9AD8AQgBCAEQARgBIAEwA
TwBQAFEAUABRAFMAVQBVAFMAUQBRAFMAUQBQAE4ARwBAADoAMQArACcAJQAhABwAFwAS
AA0ACgAEAAAA/f/5//b/9P/x/+//6//n/+X/5P/i/+L/4v/h/+H/4P/g/97/3v/c/9z/
3P/e/9v/2//b/9r/2f/Z/9b/1v/W/9b/2P/Y/9j/2P/U/9L/0f/P/9T/1//a/9//3P/b
/9r/2f/X/9b/1v/X/9j/2P/X/9X/1f/V/9f/1//Z/9n/2f/Z/9v/2//Z/9n/3P/c/9v/
2//a/9n/2P/X/9f/1//X/9f/1f/W/9X/0v/T/9L/0//U/9b/1v/X/9r/1//R/8v/yP/M
/8//0v/V/9X/1f/W/9f/1f/R/9H/0v/U/9L/zP/O/9D/0P/Q/9D/0v/S/9L/0v/R/9D/
0P/P/83/zv/O/87/0P/S/9T/1P/T/9T/1P/V/9f/1f/T/9P/0//T/9D/0P/O/9D/0//P
/87/zv/N/8//zP/N/8//zv/R/9H/0f/R/9P/1P/V/9b/0//P/87/zf/K/8j/x//G/8f/
yP/K/83/y//H/8X/xP/G/8j/yf/L/8j/xv/D/8T/x//I/8n/yv/J/8v/y//K/8b/xv/J
/8z/x//B/8H/wf/E/8z/3//6/xIAIQAyAEwAawCFAJcAnwCkAKUAowCSAGAAFwDU/5r/
Zv9P/1j/cP+I/53/sf/F/9P/2P/W/9b/2P/d/9//3//f/97/3v/d/9z/3v/h/+P/5f/j
/+P/5P/m/+b/5v/m/+f/5f/m/+f/6P/p/+j/6f/t/+z/7f/t/+3/6v/q/+r/6f/s/+7/
8v/1//f/+f/5//r/+v/4//f/9v/6//r/+//7/wAAAQAEAAcACQAJAAkACQAMAA0ADwAP
ABIAEwAUABUAGQAfACMAKAAoACgALAAuADIAMgA1ADYAOgA7AD4AQQBAAEUARwBKAE4A
UABSAFQAVQBXAFcAVwBaAFsAXQBfAF8AXQBbAFsAWABVAFMAUABKAEQAPwA3ADQAMQAw
AC0AKAAjAB4AGQASAAwACAAFAAMAAAD+//v/+//5//f/9//y/+7/7P/q/+n/6f/o/+j/
6v/q/+j/6P/n/+j/5P/j/+T/5P/k/+X/5f/m/+f/6P/m/+b/5v/m/+X/5P/k/+P/5f/l
/+X/5//l/+X/5f/l/+T/5P/l/+f/6P/m/+P/3//i/+P/5v/n/+j/6f/q/+v/6v/p/+b/
5f/o/+j/5//n/+f/5//n/+f/6P/p/+r/6//p/+r/6f/m/+j/5v/m/+b/5v/m/+f/6v/p
/+X/4f/g/+T/5f/m/+f/5//k/+T/5P/k/+T/4f/g/9//3v/g/+L/5f/n/+X/5v/m/+b/
5P/m/+j/6P/p/+r/6v/r/+7/7f/s/+3/6//p/+T/4v/k/+j/7f/r/+j/5v/j/+P/4f/j
/+b/5v/p/+n/6f/p/+n/6P/n/+b/5v/j/+P/4//h/+D/4P/g/9//3v/e/9//4f/f/9//
4P/f/97/3P/b/9z/3P/b/97/3P/c/9z/3P/b/93/3f/c/9r/2P/Z/97/4f/b/9P/0//Y
/97/7/8MACYAMwA+AFYAeQCbALMAwwDMAM8A0QDKAKYAZQAeAOD/pv9//3j/hv+Y/6v/
w//V/+P/6P/m/+L/5P/p/+v/6//r/+v/7P/s/+z/6v/r/+v/6//r/+v/7P/u/+7/7v/u
/+//7f/u/+//8P/y//D/8P/z//b/9//3//f/9f/2//f/9//4//j/+v/7//v//f/9//7/
AAAAAAEAAgAGAAYABwAHAAoACwAOABEAEgATABQAFQAaABsAHQAdAB4AHwAgACEAJAAn
ACgAKgAuAC4AMgA0ADcAOAA8AD4AQgBDAEYASQBHAEsATABOAFIAVgBaAF4AXgBfAF4A
XQBhAGMAZgBpAGcAZQBjAGMAYwBhAGAAXgBdAFgAVABNAEUAPwA7ADUAMwAvACsAJwAi
ABwAGAAVABIADgALAAcABgADAAAA///8//j/9v/0//P/8//y//L/9f/2//X/9v/1//b/
8v/x//H/8P/v/+//8P/y//T/9v/z//L/8f/w//D/8P/x//H/8P/v/+7/7//x//H/8f/x
/+//7v/u/+//9P/0//P/8f/w/+//8P/v/+7/7f/s/+v/7f/v/+//8f/0//T/8//z//L/
8f/w/+//8P/x//L/8//z//T/8//w//H/8P/x//L/7v/s/+v/7P/w/+//7v/w/+//7//v
/+//7//t/+r/6v/t/+7/7//w//D/8P/w//D/7//u/+7/7f/r/+z/7P/s/+//8v/1//b/
9//4//j/+f/4//X/8v/x//X/9//2//j/9//4//r/9f/w/+7/6//r/+v/7f/w//D/8P/v
/+7/7f/s/+z/7P/s/+7/7f/v//H/7f/s/+z/7P/p/+j/6P/p/+z/6//s/+7/7P/s/+v/
6//r/+r/6P/q/+n/6P/n/+b/5//p/+n/6P/s/+z/5//i/+H/3f/V/9f/4v/u//v/EgAo
ADUARgBgAH0AmQCxAMkA2gDhAO0A8ADOAIkAPgD4/7j/i/+I/5z/rP+//9f/5//v//L/
8v/w/+7/7v/v/+7/7f/u//D/8f/y//D/8f/x//H/8v/z//X/+P/4//j/+P/5//f/+P/5
//r/+v/4//j/+//8//3//f/9////AAABAAEAAQAAAAEAAQD//wEAAQACAAYACAALAA4A
DgAOAA8ADwAPAA0ADQANABIAFQAYABsAHAAdAB8AHwAjACUAJwApACgAKwAsAC4ALgAs
AC4ALgA3ADoAQABEAEQARQBIAEsATgBTAFUAWABYAFoAXABeAF4AYQBiAGMAYgBjAGUA
ZwBqAGkAaABpAGoAZwBlAGIAXQBYAFQATQBJAEUAQwA/ADgAMwAuACkAIwAcABcAEwAT
ABAADgALAAgABQACAAEA///8//v/+v/3//f/9v/2//b/9v/0//T/8v/0//H/8f/x//D/
7//v/+//8P/x//L/8//0//X/9v/y//D/7//t/+7/7//w//P/8//z//P/8//x//D/8P/x
//L/8v/x/+//7f/t/+//7//v/+//7//v//H/8f/v/+//7v/u/+3/7f/r/+v/6//r/+z/
7f/u/+//8P/y//L/8P/y//D/8P/w/+//7v/u//D/8v/v/+z/7P/q/+n/6P/n/+v/8f/y
/+//6v/o/+j/6P/o/+j/6P/o/+j/6P/o/+n/6f/o/+j/5//m/+b/6P/q/+r/7P/u/+//
8f/0//P/8v/z//L/8f/t/+z/6v/s/+//6//o/+b/4//j/+T/5//r/+z/6v/p/+j/5//q
/+r/6v/q/+X/4f/g/9//3//e/97/3v/g/+D/4f/j/+H/3f/b/9r/3f/e/97/3//d/9r/
1v/W/9n/3P/f/+L/4P/h/+D/3v/a/9j/2f/Y/9X/0//X/93/4v/o//n/EgAoADcATgBu
AI0AoQCvALcAugC1AKsAjgBQAAcAxv+M/2j/Z/96/4r/mv+t/8P/0f/X/9j/2P/a/9r/
3f/f/9//3//g/+L/4//k/+b/5//n/+f/5v/l/+X/5v/m/+b/5v/n/+f/6P/p/+r/6v/o
/+j/6//s/+3/7f/t/+v/7P/t/+3/8f/y//X/9//1//f/9//4//n/+P/4//j/+P/4//n/
+f/8//3/AAADAAQABQAGAAcADAAPABMAFQAWABcAGAAZABgAGwAcAB4AIwAkACkALAAw
ADAAMwA0ADUANQA3ADkAOwBBAEQASABKAEwATgBQAFAAUwBUAFUAUwBTAFQAVQBVAFMA
UQBRAFEATwBOAEwASABCAD0ANQAwACsAKAAjAB4AGQAUAA8ACQACAP3/+f/1//L/8P/t
/+7/6//o/+f/5f/i/+H/4P/h/+H/4P/g/9//3v/b/9r/1//Y/9T/0//X/9j/2f/b/9r/
2v/a/9r/2f/Y/9f/1v/Z/9r/3P/d/9r/2f/Y/9n/1//X/9f/1//X/9j/2v/d/9z/2v/X
/9P/1v/X/9r/2//b/9v/2//b/9r/2f/W/9X/2P/a/9v/3f/a/9n/2P/X/9f/1//X/9f/
2P/a/9r/2P/a/9j/2P/Y/9r/2v/b/97/2//X/9P/0v/V/9f/1//W/9T/1P/U/9T/0//S
/9H/0P/S/9T/1//Z/9b/1v/V/9T/1P/W/9j/2P/b/9z/3P/d/93/2//Z/9n/2//b/9j/
2P/V/9b/2P/T/9H/0P/O/8//z//R/9T/1P/T/9P/0//T/9T/1P/U/9T/0P/N/83/zf/O
/87/z//Q/87/zP/L/8v/zv/N/87/0P/M/8r/x//F/8j/yP/H/8r/yv/K/8r/yv/K/8v/
yv/I/8z/zP/L/8z/yf/D/8H/x//Q/9j/6/8EABoAKQA+AFoAdQCHAJcAnQCcAJkAkwB6
AEIA///E/5D/ZP9V/2T/dP+C/5X/q/+7/8n/0v/S/87/zP/P/9H/0f/R/9T/1v/X/9j/
1//X/9b/1f/V/9X/1v/Y/9b/1v/W/9f/2P/a/9z/3v/e/9z/3P/f/+D/4f/h/+H/3//g
/+H/4f/i/+L/5P/l/+b/6f/q/+z/7P/s/+3/7v/u/+7/7//v/+//7//x//P/+P/5//r/
+//+////AQABAAcACQALAA0ADgARABIAFAAYABgAHAAeACEAIgAmACgALAAtADAAMwAy
ADcAOQA8ADwAPgBAAEIAQgBFAEYARwBIAEkASwBNAE8ATQBLAEsASgBHAEUAQgA9ADgA
NAAtACgAIwAgABsAFQAPAAkAAwD9//b/8f/t/+//7v/u/+3/6v/n/+T/4//f/9z/2//a
/9f/1//W/9b/1//Y/9f/2P/W/9j/1f/V/9P/0v/R/9H/0v/U/9b/2P/W/9b/1v/W/9L/
0P/P/83/0f/T/9X/2f/X/9f/1//X/9f/1v/W/9f/2v/a/9n/1//X/9f/2f/Z/9f/1//X
/9f/2f/Z/9f/1//W/9b/1f/V/9P/0//T/9P/0f/R/9H/0f/U/9j/2v/a/9b/0v/Q/87/
0P/W/9j/2P/Y/9j/2P/V/9T/0//S/9T/1P/V/9X/1f/W/9b/1v/Y/9r/3P/c/9r/2v/Z
/9n/2//Z/9f/1//c/93/2//c/9v/3P/e/9n/1f/S/87/zf/O/9H/1f/W/9b/1f/U/9P/
1v/W/9b/1v/U/9H/0f/R/8//zv/O/87/zv/O/8//0f/P/8v/yf/I/8v/zP/M/83/z//O
/8z/zv/K/8j/xv/E/8f/y//N/87/zP/M/9H/zv/L/8n/x//D/8b/1P/r/wgAHgAtAEAA
YACBAJ0ArQC3AL4AwQC/AKgAcAAlAOT/qP94/2X/bv+A/47/of+7/83/0//U/9T/0v/S
/9X/1//X/9f/1//Y/9j/2P/W/9f/1//X/9T/0//T/9T/1v/Y/9r/3f/c/9z/3P/c/93/
3P/d/+H/4v/j/+P/4//l/+b/5//n/+f/5v/n/+f/6f/r/+v/7P/u/+7/7//w//D/8P/x
//H/8//z//X/9//8//3//v///wIAAwAFAAUACQALAA0ADwAQABMAFAAWABgAGAAcAB4A
JQAmACoALAAsAC0AMAAzADUAOwA+AEIAQwBEAEUARgBGAEkASgBLAE4ATwBRAFMAUQBP
AE0ATQBMAEkARwBEAEEAPAA4ADEAKgAlACIAHQAXABEACwAFAAIA/P/4//X/9v/0//P/
8f/t/+n/5f/j/+H/3v/d/9z/3v/f/9//4P/f/97/2//a/9v/3v/c/93/3P/a/9j/1//Z
/9r/2//c/9v/2v/Z/9j/2f/Y/9j/1//X/9f/1//Z/9v/2//b/9v/1//W/9b/1//c/97/
3//f/93/2//b/9n/2//b/9v/2//d/93/2//b/9v/2v/Y/9f/2v/b/9z/3f/b/9v/2//b
/9v/3P/b/9j/2P/W/9b/1v/W/9b/1//a/+D/2//Y/9b/2v/Y/9j/2P/Y/9j/2P/Y/9j/
1v/W/9f/1//X/9j/2P/Y/9r/3P/e/97/3f/e/97/3//h/9//3f/d/93/3f/a/9r/3P/e
/+H/3f/X/9T/0P/P/9D/0//X/9j/2//b/9v/2//b/9r/2f/Y/9f/1f/W/9f/0//S/9L/
0v/P/87/zv/P/9L/0f/S/9T/0//S/9D/z//R/9D/zv/Q/8//zv/N/8z/z//R/9H/0P/Q
/9T/0f/M/8v/y//H/8X/yv/S/+X/AAAUACEANgBUAHUAkQCrAL8AyADPANEAxACUAEsA
BADE/47/df94/4b/lP+p/7v/y//T/9L/0P/S/9b/1//Z/9n/2f/Y/9j/1//W/9n/2//c
/93/2//b/9z/3v/c/9z/3P/d/9//4P/h/+L/4v/g/+D/4//i/+P/4//j/+H/4v/j/+P/
4v/i/+T/5f/m/+n/6v/s/+z/7P/t/+7/8f/y//T/9f/1//X/9//5//r/+//8//3/AAAB
AAMAAwAHAAkACwANAA4AEQASABQAGAAYABwAHgAiACIAJQAmACYAJwAqAC0AMAA1ADcA
OgA6AA==
         </WaveFormData>
      </LeadData>
      <LeadData>
         <LeadByteCountTotal>10000</LeadByteCountTotal>
         <LeadTimeOffset>0</LeadTimeOffset>
         <LeadSampleCountTotal>5000</LeadSampleCountTotal>
         <LeadAmplitudeUnitsPerBit>4.88</LeadAmplitudeUnitsPerBit>
         <LeadAmplitudeUnits>��V</LeadAmplitudeUnits>
         <LeadHighLimit>2147483647</LeadHighLimit>
         <LeadLowLimit>268435456</LeadLowLimit>
         <LeadID>V5</LeadID>
         <LeadOffsetFirstSample>0</LeadOffsetFirstSample>
         <FirstSampleBaseline>0</FirstSampleBaseline>
         <LeadSampleSize>2</LeadSampleSize>
         <LeadOff>FALSE</LeadOff>
         <BaselineSway>FALSE</BaselineSway>
         <ExcessiveACNoise>FALSE</ExcessiveACNoise>
         <MuscleNoise>TRUE</MuscleNoise>
         <LeadDataCRC32>2009704922</LeadDataCRC32>
         <WaveFormData>
8v/y//L/8v/h/9D/v/+u/7f/wP/J/9L/1P/U/9T/1P/V/9b/1//Y/9X/1P/T/9L/0f/Q
/8//zv/S/9T/1v/Y/9j/2P/Y/9j/2P/Y/9j/2P/Y/9j/2P/Y/9v/3P/d/97/4f/i/+P/
5P/i/+L/4v/i/+D/4P/g/+D/4//m/+n/7P/q/+r/6v/q/+3/7v/v//D/8f/y//P/9P/2
//j/+v/8////AAABAAIABAAEAAQABAAHAAoADQAQABMAFgAZABwAHwAgACEAIgAkACYA
KAAqACwALgAwADIANgA4ADoAPAA8ADwAPAA8AD4APgA+AD4AOwA6ADkAOAA0ADIAMAAu
ACcAIgAdABgAEwAQAA0ACgAFAAIA///8//n/9v/z//D/7v/s/+r/6P/o/+j/6P/o/+b/
5P/i/+D/4f/i/+P/5P/k/+T/5P/k/+P/4v/h/+D/4v/i/+L/4v/i/+L/4v/i/+L/4v/i
/+L/4v/i/+L/4v/g/+D/4P/g/+L/4v/i/+L/4v/i/+L/4v/k/+b/6P/q/+n/6P/n/+b/
5v/m/+b/5v/p/+r/6//s/+r/6P/m/+T/5f/m/+f/6P/o/+j/6P/o/+X/5P/j/+L/5f/o
/+v/7v/s/+r/6P/m/+b/5f/l/+b/5v/n/+f/5//q/+r/6v/q/+3/7f/v//H/8f/x//H/
8f/0//T/8v/w/+//8f/w/+7/7P/s//D/8P/w//D/8P/w/+z/7P/q/+z/7v/x//P/9f/1
//X/9P/z//H/8P/s/+r/7f/s/+v/7P/s/+j/5v/k/+X/5f/m/+f/6P/o/+f/5v/o/+j/
5v/m/+X/5f/l/+X/5f/m/+j/6P/m/+X/5f/k/+b/5f/h/9r/0//R/9b/5/8BABwAOABb
AIYAsgDYAPoAGAEuAT4BRAEwAfUAsAB0ADYA9//N/8P/x//R/9//6v/z//f/9v/0//f/
9f/1//T/8//y//H/8P/t/+v/7v/v//H/8v/z//P/9P/2//X/9P/z//L/9P/1//b/9v/2
//X/9f/1//X/9//1//X/9v/2//f/9//4//n/+f/5//n/+v/6//v//P/+////AgAFAAUA
BQAFAAgACQAJAAsACgAMAAsACwAOABAAEQARABQAFwAZABsAGwAbABwAHgAgACEAIwAm
ACkAKgAsAC4ALwAxADQANQA4AD0APgBCAEQARgBJAE0ATABMAE4ATwBQAE8ATgBOAFAA
UgBUAFYAUgBPAE4ATgBLAEcARQBBADsANQAuACsAKAAjACEAGwAYABcAEgARAA4ACAAD
AAAAAgABAP/////9//z/+//6//z//P/9//3//P/6//r/+v/2//T/8f/v//P/9v/4//j/
+P/4//f/9//1//X/9f/1//b/9v/1//X/8//z//P/9f/4//j/+v/6//j/9f/y//L/9f/3
//j/9//y//L/8v/s/+//8f/y//T/+P/5//j/+f/4//f/9P/z//b/9v/2//b/+f/5//n/
+f/5//j/9//1//f/9v/2//b/9v/2//b/9//5//f/+P/4//j/+P/4//f/9//4//j/+f/5
//n/+v/4//b/9P/z//T/9//6//v//P/9//7/AAD9//r/9//2//r/+//7//z/+v/+//7/
/P/8//r/+P/2//r/+v/+//7//v/9//z//P/7//v/+//7//r/9v/0//T/8v/w//D/8v/y
//T/9v/4//b/9f/0//T/9P/z//L/8v/y//D/8P/x/+7/7f/s/+v/7f/w//H/8v/x//H/
8P/u/+f/4f/e/9n/1f/e//H/BwAeADwAYwCSALwA3AD+ACIBPAFKAUwBNAH3ALIAeAA6
AP3/2//X/9v/4f/r//b///////z/+v/5//n/+//8//3//v/9//z/+f/3//f/9//4//j/
+f/5//r//P/6//r/+v/6//v//f///wAA/v/9//3//f/+/////P/7//z//P/9//3/AQAD
AAQABQAGAAYABQAFAAMABAAEAAYACAAJAAoACwAMAA0ADQAPAA8AEgASABMAFAAWABcA
FwAaAB0AHwAhAB8AHwAgACIAIAAhACMAJgAtAC4AMAAyADEAMwA2ADcAOQA/AEEARgBE
AEQARQBHAEoATABQAFMAVgBXAFgAWgBaAFoAWgBaAFcAUwBRAFAASwBHAEUAQQA+ADkA
MwAxAC8AKwAqACUAHQAbABUAEwATAA4ACgAIAAYAAwD///3//v8AAAIABAACAAAA///9
//r/+P/4//j/+v/6//n/+f/7//z//P/6//j/+P/3//f/+f/5//n/+f/2//b/9f/1//P/
8//z//X/+//8////AAD7//f/8//y//T/9f/1//P/8v/0//b/8v/y//P/8//0//T/8//w
/+//8v/z//L/8//0//T/9P/0//P/8//z//P/9v/2//b/9f/0//L/8f/w//L/8v/y//P/
8f/x/+//7//z//X/+P/2//b/9v/2//P/8f/w/+7/7//v/+//8P/x//L/8//1//T/9f/2
//X/9v/3//j/+v/5//b/8//y//H/7//s/+r/7v/2//r//P/4//b/9P/y//H/8P/z//L/
9f/1//X/9v/1//X/9f/1//T/8P/u/+7/7P/q/+r/7P/o/+b/5P/i/+T/5f/m/+j/6P/n
/+b/5v/k/+L/4v/j/+P/4//j/+P/4v/k/+T/5P/r/+n/5v/i/9v/z//I/8v/z//W/+f/
AwAiAEAAYwCOALwA5gAKASoBQgFMATwBFgHPAIQARgAKANf/v/+7/7v/w//R/+L/6f/t
//D/7v/p/+n/6P/o/+j/6P/l/+T/4f/f/+H/4//m/+j/5f/l/+b/6P/n/+b/5f/k/+P/
4//j/+L/4v/h/+H/4f/m/+n/6P/p/+r/6v/r/+v/6v/r/+v/6//s/+z/6//r/+3/7v/u
//D/8//z//P/8//x//H/8P/x//X/+P/4//n/+v/8//3//f/9////AAABAAQABQAHAAoA
BwAHAAgACgAQABIAFQAYABkAGwAeAB8AHgAjACQAKAAqACwALwAzADMANAA3ADkAOwA7
ADsAPAA6ADgANgA0ADUAMwAzADQALgApACYAIQAcABcAEQAPAAkAAwAAAPn/9f/1//H/
8f/x/+z/6P/m/+X/4//g/9//2//a/9n/2P/X/9b/1v/V/9T/1P/W/9j/1//W/9T/0//T
/9T/1P/S/9X/1v/W/9f/1f/V/9X/1f/S/9L/0f/R/9T/1f/W/9n/2f/W/9X/0v/R/8//
zf/O/9D/0//V/9X/1P/W/9j/1P/R/9H/0P/Q/9P/0//R/9H/1f/V/9P/0//W/9b/1v/W
/9f/1//X/9f/2v/a/9r/2f/Y/9b/1f/U/9P/0v/R/9H/1P/V/9T/1f/X/9f/1v/Y/9b/
1P/S/9D/0f/R/9L/0v/U/9X/1v/Y/9f/1v/V/9X/2P/b/97/3//d/9v/2f/Y/9n/2P/X
/9j/3f/d/9z/3P/b/97/3f/a/9j/1v/U/9L/1f/W/9v/3P/f/9//3//g/+H/4f/h/+H/
4P/c/9r/2v/W/9T/1P/W/9L/0v/S/9L/0f/R/9H/0v/S/9H/0P/Q/9D/zv/O/8//0P/R
/9L/0//W/9j/2P/Y/9v/2f/W/9D/zf/J/8L/vf+//8z/4f/5/xQAOABhAJAAvADiAAIB
HAEsATIBJgH+ALkAdAA6AP7/zf+5/7n/vf/D/8v/1P/Z/9n/2v/c/+P/6f/n/+b/5f/k
/+P/4v/f/93/3//f/+D/4P/d/93/3v/g/+P/5P/l/+b/5f/l/+X/5P/j/+H/4P/f/+P/
5//n/+n/6v/q/+v/6//q/+v/6//r/+//8P/w//H/8P/w/+//8P/z//P/8//z//L/8//z
//X/+f/8//z//f///wIABAAFAAQABwAJAAsACwALAAwADgAQABMAFwAcACAAIAAhACIA
JQAnACoAKwAqAC8AMAA0ADMANAA2ADkAOQA6AD0APwBCAEMARABGAEMAQgBBAEAAQQA/
AD8AQAA9ADkANwAzACwAJwAhAB8AGgAVABMADQAFAAMA/f/7//3/+P/0//L/9f/1//T/
9f/z//L/8f/w/+3/6v/o/+X/5P/i/+L/4v/k/+b/5//p/+r/6v/p/+b/6f/q/+r/6//p
/+n/6f/p/+n/6v/q/+v/6v/p/+j/6f/p/+j/6f/o/+f/5f/j/+T/4v/j/+P/4f/k/+j/
7P/q/+v/6//q/+r/6f/p/+f/5//n/+f/5f/l/+n/6v/r/+z/6//r/+v/6//s/+z/7P/r
/+3/7P/s/+z/6//q/+n/6f/n/+n/5v/n/+j/6f/q/+n/6f/q/+r/6f/p/+n/6v/r/+z/
7f/v/+3/7//x//H/8P/v/+7/7v/v/+7/7f/u//P/8//y//L/8P/0//T/8v/y//D/7v/s
/+3/7P/v/+7/7//v/+//8P/0//X/9v/3//j/9P/y//L/7v/s/+z/7v/q/+r/6v/q/+f/
5//n/+j/6P/n/+b/5v/m/+T/5P/l/+f/5//n/+f/6v/s/+z/7P/t/+//6v/k/+P/4//e
/9X/z//S/9//9/8QACoATQB2AKAAzADwAA4BKgFAAUYBOgENAcIAfgBKAA8A3//N/9H/
1f/d/+z/8//1//b/9v/x//P/9v/2//b/9v/0//T/8v/x//P/8//0//T/8f/x//L/9P/2
//b/9v/2//T/9f/2//b/9P/z//P/8//2//n/+P/5//j/+P/5//n//f///wAAAQAAAAAA
/////wEAAgACAAQAAwADAAMAAwAGAAcABwAJAAkADAAMAA0ADAAOAA8ADwATABcAGgAd
AB8AHwAgACIAIgAjACUAKAArACwALgAwADEAMwA2ADcAOQA/AEEARgBEAEIAQQBBAEcA
SgBPAFMAUwBTAFMAVABVAFYAVwBYAFYAUwBSAFIATwBLAEkARQBCAD0ANwA1AC8AKQAm
AB8AGwAZABMAEQATAA4ACgAIAAgABwAFAAUABAAEAAQABAACAAAA///9//v/+v/7//z/
/f/+//7////+//z/+f/0//b/+P/5//v/+//7//v/+//4//j/9//3//f/9//3//n/+f/4
//n/+P/5//f/9f/2//b/9//3//X/8//2//n/9v/3//f/9v/2//X/9f/z//P/9f/1//P/
8//2//b/9v/2//f/9//3//f/+//8//3//f/6//j/9//2//T/9P/0//X/9//3//X/9f/y
//H/8//y//r/+f/4//T/8v/y//L/8v/y//D/7//v/+7/8P/x//L/9P/1//b/9//5//v/
/f//////////////AAD+//z/+v/6//r/+f/3//b/+f/+/////v/6//j/9v/0//X/9P/3
//b/+P/5//r//P////////////3/+P/1//T/8v/w//D/8v/x//L/8//0//H/8f/x//L/
8P/v/+7/7v/w/+7/7v/v/+//7//v/+//8v/0//T/9P/z//P/8v/s/+X/3//a/9f/1//e
/+//AwAYADIATQByAJwAxADoAAoBLgFIAVABRgEbAdIAjgBQABEA3//R/9X/3f/n//L/
+/////7/+v/5//n/+P/4//j/+P/6//r/+P/3//b/9f/1//T/8//z//T/9v/5//r/+//8
//n/+f/5//j/+//7//z//f/8//3/+v/5//3//v8AAAEAAAABAAEAAQACAAIAAQABAAEA
AgACAAQABQAFAAUABQAHAAkACgANAA0AEAAQABEAFAAWABcAFwAXABkAGgAbABkAGQAa
ABwAHgAfACEAJAAqACwALwAyADMANQA4ADkAOQA9AD0AQAA/AEAAQgBFAEYARgBIAEkA
TgBPAFAAUgBSAFIAUgBSAFAATQBMAEwASwBJAEkARwBBADsANAAxAC4AKQAnACEAHgAd
ABgAFwAUAA4ACQAGAAUAAwAAAP///f/8//v/+v/7//r/+v/5//f/9v/3//j/+P/4//f/
9//3//b/9P/w//P/9P/0//X/9f/1//X/9f/2//b/9f/1//T/8//y//P/9f/0//X/9P/y
/+//7P/s/+7/8f/z//P/9f/4//v/+P/z//H/7v/s/+//8f/x//P/8//z//H/8f/v/+7/
7f/s/+//7//v/+//8P/w//D/7//x//D/8P/w/+7/7v/u/+//7f/t/+v/6//t/+3/8P/w
//D/7//u/+z/6v/q/+r/6//s/+z/6v/o/+j/6P/o/+r/6//t/+7/7f/t/+3/7v/t/+z/
6//r/+r/6//s/+v/6f/p/+n/6v/s/+r/6P/o/+3/7//w//L/8f/0//P/8P/t/+r/5//k
/+T/5P/o/+j/6v/r/+z/7v/w//H/8v/z/+//6v/n/+b/4v/g/+D/4v/i/+L/4v/i/9//
3//f/+D/4v/h/+D/4P/f/9z/2//b/9z/3f/e/9//3v/g/+D/4P/j/9//3P/c/9n/0f/I
/8X/yf/O/9v/8/8OACwAUQB6AKYA0AD2ABQBMgFCAUIBKAHrAKAAYAAkAOf/w/+7/73/
wf/L/9b/3//h/+L/4P/f/9//4//k/+X/5v/k/+T/4v/h/+P/4//k/+T/4//j/+T/5v/k
/+T/5P/k/+L/4//k/+T/4v/h/+H/4f/m/+n/6P/p/+z/7P/t/+3/7f/t/+z/6//t/+7/
7v/v/+z/7P/r/+z/7P/r/+r/6f/t/+//8P/z//f/+v/6//v//v8AAAEAAQD//wEAAgAD
AAEAAQACAAQABQAHAAoADgARABIAFAAWABkAGwAeAB8AHwAjACMAJgAkACQAJQAnACsA
LAAvADEAMQAxADEAMgAyADIAMgAyADQAMwA0ADYAMAApACQAHQAbABcAEgARAA0ABwAE
AP3/+f/3//H/7//v/+r/5v/k/+P/4f/e/93/3P/c/9z/3P/b/9r/2v/Z/9j/1v/W/9b/
1v/W/9X/1f/W/9b/1f/S/9L/0v/R/9H/0f/R/9H/0f/P/87/zP/L/87/0f/U/9n/2P/W
/9b/1P/V/9P/0f/S/9T/1f/V/9P/0P/S/9T/0P/Q/9H/0f/S/9T/1f/U/9X/2f/Z/9f/
1//W/9b/1v/W/9f/1//X/9f/1//W/9X/0//V/9T/1P/U/9b/1v/W/9f/1P/R/8z/yf/O
/9H/1//a/9r/2f/Y/9b/1f/U/9P/0//Y/9T/0P/Q/9L/0v/S/9L/0//T/9T/1P/V/9X/
1f/W/9T/1P/U/9X/1f/X/9n/2f/Z/9n/2f/a/9z/2v/Y/9j/2f/Z/9j/2P/X/9r/2f/W
/9b/1v/W/9b/1v/W/9r/2v/b/9v/2//c/97/3//g/+H/3v/a/9j/2P/T/9D/z//Q/9H/
0v/T/9T/0v/R/9D/0P/U/9X/1v/Y/9b/0v/Q/8//0//V/9f/2f/Z/9r/2f/Y/9X/0//Y
/9r/1f/L/8b/v/+5/77/z//n/wYAKABLAHgAqADSAPQAEAEmATQBNAEeAecAnABaAB4A
3/+3/6v/sf+//8v/1P/f/+f/6P/k/+H/4f/k/+T/5P/k/+H/4P/d/9v/3f/f/+L/5P/j
/+P/5P/m/+T/5P/k/+T/4//j/+P/4v/j/+P/5P/l/+f/6f/n/+f/5f/k/+T/4//n/+n/
6v/r/+//8P/w//H/8P/w/+//8P/x//H/8f/x//X/9//4//v//P/+//3//f/9//7//v/9
//z///8BAAMACAALAA8AFAASABMAFQAYABwAHAAdAB4AIQAjACYAJwAmACsALAAwADIA
NAA3ADsAPAA8AD4APwBAAEEAQgBEAEYARgBGAEYARgBDAEIAQgA8ADcANAAvACwAKQAl
ACUAIgAdABsAFQANAAsABQADAAUAAAD8//r//P/7//n/+f/0//L/8P/u/+3/7P/s/+v/
6f/o/+n/6v/p/+j/5v/l/+j/6v/r/+r/7P/s/+v/6//q/+n/6P/n/+j/6P/n/+f/6f/p
/+n/6//s/+r/6v/o/+n/5//l/+b/5f/l/+T/4f/j/+b/6f/m/+f/6f/q/+z/6//r/+n/
6f/t/+3/6//r/+r/6v/q/+r/7f/t/+3/7f/t/+z/6//p/+n/6P/o/+j/6f/q/+v/7f/s
/+v/6P/n/+n/6f/s/+z/7P/o/+j/6P/o/+j/5P/j/+P/4v/n/+n/6//u/+z/7P/s/+3/
7P/t/+7/7f/v/+//7//w//P/8v/x//L/8//x/+7/7P/t//L/8//y//D/7v/s/+r/7P/s
//D/8P/z//P/8//0//T/8//y//H/8v/u/+z/7P/q/+j/6P/q/+j/6P/o/+j/6f/p/+n/
6v/o/+f/5v/m/+j/5v/m/+f/5f/l/+X/5f/m/+j/6P/o/+X/4//k/+j/6f/h/9b/0f/P
/9D/2//1/xAAKgBFAGwAmgDKAPAADgEoAToBQAE0AQ0BzACIAE4AFQDj/83/yf/P/9n/
5v/v//X/+v/2//H/7//x//L/8//0//b/9v/0//P/8f/x//L/8v/z//P/9P/2//T/9P/0
//T/8//z//P/8v/0//P/8//z//f/+f/3//f/+P/4//n/+f/4//n/+f/5//v//P/8//3/
//8AAAAAAgADAAMAAwADAAYABwAHAAkACwAOAA4ADwASABQAFQAVABQAFQAVABUAFgAX
ABkAHAAeAB8AIQAkACcAKAAqACwALQAvADIAMwAzADcANwA6AD0AQABEAEkASQBIAEkA
SQBNAE8AUQBUAFIAUgBSAFIAUwBRAFEAUgBPAEsASQBFAD0ANwAwAC0ALAApACkAJQAf
AB0AFwAVABMADgAKAAgACQAHAAQAAwAAAP7//P/6//n/+P/4//f/+P/4//r//P/7//r/
+P/3//f/+P/4//b/+f/6//r/+//4//f/9v/1//f/+P/4//n/+P/3//b/9//5//j/+f/4
//j/9f/y//L/9f/3//j/9//0//b/+P/0//H/8f/w//D/9f/3//f/+f/7//v/+f/5//n/
+P/3//b/+P/5//r/+//6//r/+v/5//v/+v/6//r/+P/2//T/8//3//n/+f/7//r/+f/7
//r/+P/3//L/8v/1//b/9//4//j/+f/7//z/+v/5//j/+P/2//b/9v/3//r//f8AAAEA
AQABAAEAAgD///z/+f/4//3///8AAAIAAQAEAAMAAAAAAP7//P/6//7//v8CAAIAAAD/
//7//v/+//3//P/7//z/+v/6//z//P/6//r//P/3//b/9f/0//b/9//4//r/+v/5//j/
+P/2//T/9P/1//P/8//z//P/9P/2//b/9v/5//v/9P/y/+//5//e/9v/4f/o//H/AwAa
ADAATQByAJoAwgDmAA4BLAFCAVABTAElAeIAnABeAB8A6//b/93/4//t//z/BQAHAAYA
BAABAP3//f/8//v/+v/7//z/+//7//n/+f/6//r/+//7//z//v8AAAAAAAAAAP7///8A
AAAA/v/9//3//f///wEA/////wIAAgADAAMAAwADAAIAAQABAAIAAgADAAcACgAMABAA
EAAPAA4ADQAKAAkABwAHAA0AEgAUABcAFgAYABkAGQAaAB0AHwAhAB8AHwAgACIAIAAf
AB8AIAApACwAMAA0ADQANQA3ADcAOQA/AEEARgBHAEgASgBNAEwATABOAE8ATwBPAE8A
UABSAFQAVgBYAFcAVQBVAFYAUABLAEgAQwBBAD0AOAA3ADYAMQAvACkAIQAdABUAEQAS
AA4ACwAKAAsACQAGAAUAAgACAAIAAgD+//z/+//5//j/9v/2//b/9P/0//P/8//y//L/
8f/u//D/8P/v/+//8v/z//T/9f/y//D/7f/r/+z/7f/u//H/8v/y//T/9P/y/+//7P/s
/+z/7f/t/+v/6f/s/+//7P/t/+3/7P/s/+z/6//o/+f/6f/p/+f/5//q/+r/6v/q/+3/
7f/t/+3/8P/w//D/7//w//D/8f/y//H/8P/v/+//7v/t/+r/6f/n/+X/5v/k/+r/7//w
/+7/6v/q/+r/6v/q/+f/5//o/+j/6P/n/+b/5v/l/+T/4//j/+H/4//l/+X/5//p/+v/
7v/v/+7/7f/u//D/7//t/+z/6//u/+3/6v/o/+b/5P/i/+b/5v/q/+r/6P/n/+b/5v/p
/+n/6f/p/+X/4P/d/9z/3P/a/9r/3P/b/9z/3f/e/9n/1//V/9T/1//X/9f/2P/V/9L/
0f/R/9T/1//a/93/3P/c/9r/2P/R/9H/0P/O/8n/x//E/8P/wf/E/9P/7f8KACwAVwCI
ALYA3AD8ABYBJgEsASQBBAHBAHYANgD2/8H/r/+x/7f/vf/H/9T/2//b/9b/1P/R/9H/
1P/U/9T/1P/W/9j/2P/Z/9n/2f/a/9r/1v/V/9X/1v/U/9T/1P/U/9X/1//Z/9r/2v/Z
/9n/2f/b/93/2//b/9v/2v/a/9n/3f/f/+D/4f/i/+L/4f/h/9//4P/g/+L/4f/h/+H/
4f/k/+X/5f/n/+n/7P/s/+3/8f/0//b/9//3//n/+v/7//n/+f/6//z//f///wIABgAI
AAgACQAKAA0ADwASABMAFgAbABwAIAAhACIAJAAnACcAKAArAC0ALQAtAC0ALgAtACwA
KwAqACoAKQAqACwAJwAjACEAHQAVAA8ACAAFAAUAAQAAAPv/9P/x/+r/5//m/+D/2//Y
/9j/1//V/9X/0//S/9H/0P/Q/9D/0f/R/87/zP/M/8z/yf/I/8b/xf/K/8z/zf/M/8r/
yv/J/8n/x//H/8f/x//J/8r/yv/L/8r/yf/I/8n/y//K/8v/yv/K/8n/yP/K/8j/x//F
/8H/wv/G/8r/yP/I/8n/yf/K/8j/x//E/8P/yf/L/8v/zf/M/8r/yP/G/8f/x//H/8f/
yP/I/8j/x//J/8j/yP/I/8n/yv/L/83/zP/L/8j/x//H/8f/yP/I/8j/yP/I/8j/xv/F
/8X/xP/I/8n/yv/M/8v/yv/J/8n/yP/J/8r/yf/L/83/z//S/9D/zv/M/8z/0P/R/9H/
0v/Q/9L/0P/M/83/zP/L/8r/zP/M/9D/0P/P/8//z//Q/8//z//P/8//zv/K/8j/yP/I
/8j/yv/O/8v/yv/J/8j/yv/L/8z/zv/K/8f/xP/C/8P/wv/D/8X/x//H/8f/x//I/8r/
yv/K/8v/y//K/8j/w/+5/7T/r/+z/7r/yf/j/wIAIgBJAHYAoADCAOQAAAEUARgBEgH2
AL0AdgA4AP7/xf+n/6P/pf+t/7f/wv/N/9X/2v/Y/9H/zf/O/87/zv/O/9D/0v/S/9P/
0f/R/9L/0v/P/8//0P/S/9D/0P/Q/9D/0f/T/9X/1v/U/9P/0//T/9b/2f/Y/9n/1//W
/9b/1f/W/9f/1//X/9z/3v/f/+H/3//g/+D/4v/h/+H/4f/h/+D/4f/h/+P/5v/q/+v/
7f/w//L/8//z//T/9//5//v//f/9//7/AAACAAMABQAIAAwADAANAA4AEQATABYAFwAW
ABsAHAAgACMAJAAmACkAKwAsAC8AMQAzADMAMwA0ADUANgA3ADgAOAA1ADQANAAvACsA
KQAlACAAGwAVABMADgAJAAcAAQD4//X/7v/r/+//7P/q/+r/6f/n/+T/4//f/97/3f/c
/9v/2v/a/9n/2P/Y/9r/3P/b/9r/2P/X/9j/2P/X/9T/1//Y/9j/2f/Z/9n/2f/Z/9X/
1P/S/9H/0//V/9f/2//b/9r/2//a/9v/2f/X/9j/2f/b/9z/2//Z/9z/3//c/9v/2//a
/9r/3f/d/9v/2//d/93/2//b/9v/2v/Z/9j/1//X/9f/1//b/9z/3f/d/9r/2P/X/9b/
1v/c/+D/4P/g/+D/4P/c/9v/2//a/9v/2//b/9z/3P/c/9z/3f/f/+H/4//j/+D/3//e
/97/3v/c/9r/2v/g/+H/4f/i/+D/5P/k/+L/3v/c/9r/2P/c/9z/4P/g/+D/3//e/97/
3//f/9//3//g/9z/2v/a/9j/1v/W/9j/2P/Y/9j/2P/V/9P/0f/Q/9P/0//T/9T/1v/U
/9T/1f/R/8//zf/L/87/0v/U/9b/0//V/9j/1v/P/8v/wv+5/7X/wP/T/+3/DAAuAE8A
egCqANIA8gAMASIBLgEsARAB1wCQAFIAFgDf/73/tf+5/73/yf/Y/+X/5f/g/97/3f/b
/97/3v/e/97/4P/g/97/3f/c/9v/2//a/9j/1//X/9j/2v/c/97/4P/f/9//3//e/9//
3//g/+H/4//l/+P/4//m/+b/5//n/+f/5//m/+X/5//o/+j/6f/p/+r/6v/s/+v/6//r
/+v/7P/t/+3/7//z//b/9v/3//j/+v/7//v//P///wEAAwAFAAUABgAIAAoACwANABAA
FwAYABoAHAAbAB0AIAAhACQAKQAqAC4ALgAuAC8AMQAxADIANQA3ADoAOwA8AD4AQABA
AEAAQABAAD0APAA8ADkANQAzAC8AKAAjAB0AGwAVAA8ADAAFAAAA///6//n//P/4//X/
9P/y/+//6//p/+b/5v/m/+b/5v/m/+f/5//k/+L/4v/i/+P/5P/k/+X/5P/k/+P/4P/j
/+T/5P/l/+T/4//i/+H/4v/i/+H/4f/f/9//3//h/+P/4v/j/+L/4P/d/9r/2v/f/+P/
5v/n/+P/5P/l/+D/4f/h/+D/4P/j/+P/4f/h/+H/3//b/9n/3P/e/+D/4v/h/+H/4f/h
/+D/4P/g/9//3f/c/9z/3P/e/97/3v/f/+f/5f/h/+H/4v/i/+L/4v/i/9//3//g/+D/
3//f/9//4P/i/+L/4v/j/+H/4//l/+X/5f/l/+X/5v/o/+b/5P/k/+b/5f/j/+L/5P/o
/+j/5v/j/+D/3f/a/93/3v/j/+T/5f/l/+X/5v/l/+X/5f/l/+f/5P/j/+T/4f/e/93/
3v/a/9r/2v/a/9z/3f/e/+D/3v/d/9z/3P/c/9r/2v/b/9j/1//W/9X/2P/a/9r/2v/Z
/9v/2P/U/9H/z//K/8P/wf/G/9P/6f8AABoAPwBoAJQAvADiAAYBIgEwATIBIgHtAKYA
ZAAqAPP/z//B/7//xf/P/9j/4f/j/+D/2v/b/93/3v/e/97/3v/c/9z/2v/Z/9v/3f/g
/+L/3//f/+D/4v/h/+D/3//e/+D/4f/i/+L/4v/h/+H/4f/j/+X/4//j/+L/4v/j/+P/
4//j/+L/4f/k/+b/5//p/+n/6v/q/+z/7v/v//D/8f/w//H/8f/z//T/9v/1//X/+P/6
//v/+//+/wEAAwAFAAMAAwAEAAYACAAJAAsADgAQABAAEQASABMAFQAYABkAHAAhACIA
JgAlAA==
         </WaveFormData>
      </LeadData>
      <LeadData>
         <LeadByteCountTotal>10000</LeadByteCountTotal>
         <LeadTimeOffset>0</LeadTimeOffset>
         <LeadSampleCountTotal>5000</LeadSampleCountTotal>
         <LeadAmplitudeUnitsPerBit>4.88</LeadAmplitudeUnitsPerBit>
         <LeadAmplitudeUnits>��V</LeadAmplitudeUnits>
         <LeadHighLimit>2147483647</LeadHighLimit>
         <LeadLowLimit>268435456</LeadLowLimit>
         <LeadID>V6</LeadID>
         <LeadOffsetFirstSample>0</LeadOffsetFirstSample>
         <FirstSampleBaseline>0</FirstSampleBaseline>
         <LeadSampleSize>2</LeadSampleSize>
         <LeadOff>FALSE</LeadOff>
         <BaselineSway>FALSE</BaselineSway>
         <ExcessiveACNoise>FALSE</ExcessiveACNoise>
         <MuscleNoise>TRUE</MuscleNoise>
         <LeadDataCRC32>567842340</LeadDataCRC32>
         <WaveFormData>
KgAqACoAKgASAPz/5v/Q/9T/2P/c/+D/4P/g/+D/4P/i/+L/4v/i/+D/3v/c/9r/1//W
/9X/1P/X/9r/3f/g/97/3v/e/97/3v/e/97/3v/c/9z/3P/c/9//4P/h/+L/4//k/+X/
5v/k/+T/5P/k/+P/4v/h/+D/4//m/+n/7P/p/+j/5//m/+f/6P/p/+r/7f/u/+//8P/z
//T/9f/2//n/+v/7//z/+v/6//r/+v/+/wAAAgAEAAcACgANABAAEgASABIAEgAVABYA
FwAYABoAHAAeACAAJAAmACgAKgAoACgAKAAoACsALAAtAC4ALQAsACsAKgAnACYAJQAk
AB8AGgAVABAADAAKAAgABgACAAAA/v/8//n/9v/z//D/7v/s/+r/6P/q/+r/6v/q/+j/
5v/k/+L/4//k/+X/5v/o/+j/6P/o/+f/5v/l/+T/4v/i/+L/4v/k/+T/5P/k/+L/4v/i
/+L/4v/i/+L/4v/h/+D/3//e/+D/4P/g/+D/4v/i/+L/4v/j/+T/5f/m/+T/5P/k/+T/
5v/m/+b/5v/n/+j/6f/q/+j/5v/k/+L/4//k/+X/5v/m/+b/5v/m/+P/4v/h/+D/4//m
/+n/7P/o/+b/5P/i/+L/4v/i/+P/4f/i/+P/4//k/+X/5v/n/+n/6v/s/+//7//v/+//
8P/w//D/7//v/+z/7f/s/+v/6f/q/+3/7f/t/+7/7v/u/+v/6f/p/+v/7f/v//H/8//y
//H/8P/w/+//7P/p/+b/5//n/+f/6f/m/+T/4v/e/9//4P/h/+L/5f/l/+T/4//j/+H/
4f/h/9//3//f/9//3//h/+L/4v/g/+H/4f/f/+L/4f/c/9P/zP/K/87/2v/u/wgAJABI
AHEAmQDAAOIAAAEcATMBPAEoAfQAtQCDAFMAGwDv/9z/2//d/+X/6v/y//T/8v/w//H/
7v/s/+7/7v/u/+r/6f/n/+T/5f/n/+n/6v/q/+r/6//t/+z/6//q/+n/6//r/+v/6//t
/+v/6//t/+z/7v/s/+z/6//r/+v/6//q/+v/7f/t/+//7//v//D/8f/y//X/9v/2//b/
9//3//n/+v/7//3//P/7//r/+v/8////AAACAAQABgAIAAgABwAHAAkACQALAAsADQAR
ABIAFAAWABcAFwAYABoAHQAeACEAJAAoACkAKgAsAC8ALwAxADEAMQAuADAAMAAwADQA
NgA3ADkAOQA4ADcANgA0AC8ALQAtACYAIAAcABcAFwASABEADgAMAAkABgAFAAIAAAD9
//v//P/7//n/+P/3//X/9f/z//X/9v/4//r/9v/2//b/9v/z//D/7P/p/+z/7//y//L/
8v/0//T/8v/w//D/8P/v//H/8v/y//P/8v/w/+//7//w//H/9P/1//P/7//s/+v/7//x
//L/8P/t/+3/7v/p/+v/7P/t/+//8f/y//P/9f/z//L/7v/t/+7/8P/x//L/9P/0//T/
9f/0//X/9P/y//H/8f/y//T/9P/1//H/8v/0//T/9P/0//T/9P/0//T/9P/1//X/9P/1
//X/9f/y//H/8P/w//H/8//2//f/+P/5//v//P/6//f/9f/x//b/9//4//n/+v/9//3/
+//8//r/+P/3//n/+////////v/9//z/+//5//n/+v/6//j/9v/0//P/8f/v/+//8P/y
//T/9P/2//X/9P/z//P/9f/0//P/8//v/+//7//v/+7/7f/s/+v/7v/w//H/8v/v/+//
7//s/+f/4P/b/9b/0v/a/+r/+v8QADAAVgB/AKUAxADkAAoBKAE7AUABKAHyALUAgwBT
AB0A+//w/+//7//z//r/AAD+//r/+P/1//b/+P/6//r/+v/1//X/9P/y//L/8//0//T/
9P/0//X/9//4//f/9v/1//j/+f/6//v/+f/3//f/+f/5//r/9//2//f/9//3//f/+f/7
//7////9//3//f/+//3//P/9//z///8AAAIAAwABAAIAAwAFAAcABwAHAAgACQALAAsA
DAAOABAAEgASABAADwAQAA8ADQANAA8AEwAWABgAGgAbAB0AHgAgACMAJQAnACkALAAq
ACoAKwAtADEANQA3ADkAOQA8AD0APgA+AD4APQA9AD0APAA7ADoAOAAzADEAMQAtACgA
JQAhACEAHgAfAB4AGAATAA4ACwAHAAYABAADAAEA///8//r//f/9///////9//z//P/8
//n/+P/3//b/9v/2//X/9f/2//f/+P/2//f/+P/3//T/9v/2//b/9f/z//T/9P/1//X/
9P/0//X/9//5//3////8//f/8//x//D/8f/x/+7/7v/x//X/8//y//L/8v/z//P/8v/x
//H/8//0//L/8//z//T/9P/0//T/9P/0//X/9f/3//f/9v/z//H/8P/w//L/9f/z//b/
9P/y//H/8f/2//v//P/6//r/+v/6//b/9P/z//H/8v/z//P/8//0//X/9v/4//f/9//4
//f/+v/7//3//v/7//n/+P/1//P/8f/v/+3/8//7/wAAAwABAP7/+//5//b/9//6//n/
+//7//v/+//5//n/+v/6//j/9v/0//P/8//x//H/8v/u/+z/6P/m/+j/6v/s/+//7f/s
/+v/6//p/+n/6f/p/+v/6//r/+v/6//s/+z/7P/x/+//6//o/+H/1v/P/9D/0v/Y/+T/
/P8YADgAWgCDALEA2gD+ACABQAFNAUIBHgHiAKMAbQA5AAkA6//e/9n/2//l//L/+P/8
//7/+v/z//D/7v/w//D/8P/r/+v/6v/o/+r/7f/w//L/7//u/+7/7//u/+3/7P/r/+r/
6f/o/+f/6f/n/+f/6f/t//D/7//w//P/8//z//P/8f/x//L/8f/w/+//7v/u//H/8v/1
//b/9//4//r/+//5//j/9//3//r/+//8//7//f//////AAAAAAIABAAEAAgACQAMAA0A
CwAJAAkACwAPABIAFQAXABkAGgAcAB8AHQAfACEAJAAlACYAKAArAC0AMQAzADUAMwA2
ADcAOAA2ADQAMQAvADIAMgAyADIAMAArACkAKQAiABwAGAATABAACgAIAAQAAgABAAAA
AQD///7//P/7//j/9//1//T/8P/t/+z/6f/p/+j/6P/o/+f/6P/p/+r/6f/o/+b/5f/l
/+X/5f/i/+X/6P/p/+j/5v/m/+b/5f/k/+T/4//j/+X/5v/o/+v/5//l/+X/4//k/+H/
3//f/+P/5f/m/+T/4//l/+j/5f/i/+D/3v/d/+D/4P/g/+H/5P/k/+H/4f/j/+T/5P/k
/+T/5P/k/+X/5f/n/+f/5v/i/+H/4f/i/+L/4//f/+D/4v/i/+P/5f/k/+P/5f/k/+H/
4P/f/97/4P/g/+H/4f/j/+X/5v/n/+T/4//i/+L/5f/n/+r/6//n/+X/5P/i/+P/4//k
/+P/5v/n/+j/6f/n/+n/6P/l/+L/4P/e/93/4P/j/+j/6f/r/+v/6//r/+3/7f/u/+7/
6//o/+X/4//f/93/3f/e/9z/3P/a/9r/2v/a/9r/2//b/9r/2f/Z/9f/1//X/9f/2v/b
/9z/3f/f/+D/4P/g/+P/4f/d/9j/0//O/8X/wP/C/8z/3v/y/w4AMgBcAIkAswDYAPoA
GAEuATsBNgESAdYAlwBlAC8A///j/9r/2f/Z/93/4P/i/+L/4v/k/+n/7v/s/+z/6v/o
/+P/4//i/+D/4P/h/+L/4v/h/+D/4P/h/+T/5f/m/+f/5f/l/+X/5f/j/9//3f/d/+L/
5v/m/+j/6//r/+v/6//r/+v/7P/r/+3/7f/t/+7/7f/s/+3/7P/s/+z/7f/t/+v/7P/t
/+//8//z//P/9P/3//n/+f/6//z//v8AAAAA/////wEAAQADAAUACQAPABEAEgATABMA
FQAWABgAGwAZABsAHQAgACIAIgAjACUAJAAnACgAKQArAC4ALwAwADAALgArACkAKwAs
AC0ALgAuACkAJwAnACEAHAAZABUAEwAOAA0ACgAEAP//+v/3//f/9v/0//P/9P/1//X/
9v/z//H/8f/v/+v/6P/m/+T/4P/g/+D/4P/k/+b/5//p/+f/5//n/+T/5//q/+v/6v/o
/+j/6P/n/+j/6v/r/+3/6v/o/+f/5//l/+X/5//n/+f/5f/k/+X/4//j/+L/3v/h/+X/
6v/p/+f/5v/l/+X/5P/k/+T/5f/m/+b/4//j/+b/6P/p/+r/6P/o/+j/6f/n/+n/6f/o
/+f/5//o/+r/6v/r/+f/6P/m/+j/5P/m/+b/5v/m/+j/6P/p/+n/5//n/+b/5f/o/+n/
6v/s/+z/7f/v/+//7v/t/+3/7P/t/+3/7v/t//H/8f/x//H/8P/z//P/8f/w/+7/7P/r
/+r/6//u/+3/7f/t/+3/7f/v//H/9P/2//T/8v/w/+//7f/r/+v/7P/q/+r/6P/o/+f/
5v/l/+X/5f/k/+P/4//h/+H/4f/h/+L/4//k/+X/5//o/+j/6P/r/+v/5//i/9//3v/b
/9L/yv/K/9b/6v/+/xgAOgBjAIsAtADYAPYAFgExATwBMgEIAcUAiQBfAC8A///q/+f/
5f/n//D/9P/0//b/9P/v//D/8P/y//L/8v/t/+3/7P/q/+r/6//s/+z/6f/o/+j/6f/t
/+3/7f/t/+//7//v/+//7f/r/+v/7f/w//L/8P/w/+//7//v/+//8f/z//b/9//2//X/
9P/0//b/9v/4//j/9v/2//f/9//5//r/+//9//3//f/9//7//f//////AAADAAYACQAK
AA0ADQAPAA8ADwAPABEAFQAVABYAFwAXABkAGgAcAB8AIAAjACYAKgAmACQAIwAjACcA
LQAxADUAMwA2ADcAOAA8ADwAOwA7ADsAOgA5ADgAOAAzADEAMQAtACgAJQAhABwAFgAU
ABAADgALAAgABwAFAAQAAgABAAAA///9//z//f/7//v/+f/3//b/9v/2//b/9v/2//b/
+P/4//f/9//0//P/8v/u//H/9P/1//T/9P/0//T/8//x//L/8v/z//P/8v/y//P/8f/x
//P/8//z//H/8P/x//L/8//z//D/7v/x//X/8//y//L/8v/z//L/8v/y//P/8v/y/+//
7//w//L/8//0//b/9v/2//f/+P/7//z//P/5//f/9v/2//b/9//z//T/9f/0//T/9f/0
//X/8//1//v/+v/4//T/8v/y//L/8v/y//H/8P/w/+//8f/z//T/9f/2//f/+P/6//z/
/f///////////wAAAAD///3//P/5//r/+f/4//f/+////wAA///8//r/+P/3//X/9//7
//v//P/9//7///8BAAEAAgACAP3/+v/3//X/8//x//H/8v/1//b/9f/2//T/9P/0//X/
9P/y//D/7//u/+//8P/x//H/8f/x//H/9f/2//b/9v/1//X/8//u/+f/4P/d/9j/2P/e
/+z//P8OACYAQgBjAIkAsADSAPYAHgE5AUQBPAEUAdMAmQBnADEABQDy/+3/7//1//z/
AAACAAIA/P/7//z/+v/8//z//P/7//v/+v/4//X/9f/1//T/9f/0//T/9f/4//n/+v/7
//r/+f/4//f/+v/5//r//f/8//z/+P/2//n/+//9/////////wAA///9//3//f/+//z/
/P/+//7/AAAAAAEAAQACAAQABgAJAAkACQAJAAoADQAPAA8AEAAOABAAEgASABAADwAQ
AA8AEAARABQAGQAeACAAIgAjACUAJgAoACsAKgArACwALgAuAC4ALwAxADEAMwAzADMA
NAA4ADoAPAA+AD4APQA9ADwAPAA8ADwAPAA5ADkAOwA0AC4AKgAlACQAIAAgAB4AGwAZ
ABcAFwASABAADQALAAgABwAFAAQAAAD9//z/+f/8//z//f/+//7//v/+//7//P/8//v/
+//4//f/9v/y//X/+P/5//j/+P/4//j/9//4//r/+//9//r/+P/3//f/9//3//n/+f/2
//P/8f/x//X/9//4//b/9//7/wAA///5//b/8//x//X/9v/3//n/+P/4//X/9f/0//T/
8//y//T/9P/0//X/9f/3//f/9v/1//X/9v/4//j/+f/1//b/9v/0//P/8//0//f/9//7
//n/+P/0//D/8P/w//H/8f/y//L/8P/w//D/8P/w//L/9P/3//n/+f/5//j/9//2//X/
9P/0//L/8//1//X/8//z//T/9P/2//X/9f/z//f/+f/7//3//f////7/+//3//T/8f/v
/+3/7//z//P/9P/1//b/9//5//v//v8AAPz/+P/0//H/7f/r/+v/7P/t/+7/7f/u/+z/
7P/s/+3/7//u/+3/7f/q/+n/6P/n/+j/6f/q/+v/7f/u/+7/7v/v/+3/6f/m/+P/2v/R
/87/0v/U/97/8v8KACoAUAB5AKUA0AD0ABYBNgFNAU4BNAH+AL0AhwBVAB8A+f/m/+H/
4f/n/+7/8P/w//D/8P/r/+r/7P/w//L/9P/v/+//7v/s/+z/7f/u/+7/7f/s/+z/7f/v
/+//7//v/+7/7f/s/+v/6//p/+n/6//v//L/8f/y//X/9f/1//X/8//z//T/8//z//P/
8//0//L/8v/0//T/8//y//L/8f/y//T/9v/5//z//f/+/wAAAQADAAMABAADAAQABQAE
AAMAAwAFAAUABgAHAAoADwARABIAEwATABYAGAAbAB8AHgAfACAAIgAgACAAIQAjACcA
KwAtAC8ALQAwADEAMgA0ADQAMwAzADYAOAA6ADwANQAtACgAJQAkACAAHgAbABgAEgAQ
AAwACQAFAAEA///7//r/+P/3//j/9//1//T/8//x//H/7//t/+z/7P/s/+j/6P/o/+j/
6P/o/+f/5//l/+X/5f/i/+T/5v/m/+T/5P/k/+T/4//f/97/3P/b/+D/4v/l/+n/5//l
/+X/4//l/+P/4v/j/+T/5f/l/+L/3//h/+T/4f/f/97/3f/d/+H/4v/j/+X/5v/m/+P/
4//h/+L/4v/i/+D/4P/g/+H/3//h/+H/4P/e/93/3f/e/9//4f/e/+D/3P/Y/9X/0//X
/93/4P/n/+f/5v/i/97/3P/c/93/3f/g/97/2//a/9z/3P/c/9z/3P/c/93/3f/g/+H/
4f/h/9//3//f/+D/4P/h/+P/4//h/+H/4v/i/+D/3//f/93/4f/h/+H/4f/f/+H/4P/d
/9//3v/d/93/3f/f/+P/4//j/+P/4//j/+T/5f/n/+j/5v/k/+L/4f/d/9n/1//W/9f/
2P/X/9j/1//W/9X/1f/Z/9r/2//d/9j/1//W/9X/1//Z/9v/3f/e/97/3f/c/9f/1//b
/97/1f/K/8P/vP+2/7r/yP/e//r/HABAAGsAmQDEAOgACAEmATsBPAEqAfgAtwB9AEcA
DwDj/9D/zf/V/9v/4P/m/+r/6v/k/9//4P/i/+T/5P/k/+D/3//d/9r/3f/f/+H/4v/h
/+D/4P/h/+H/4f/h/+H/3//f/9//3//h/9//3//h/+L/5P/i/+L/4P/f/97/3f/h/+P/
5v/n/+n/6f/p/+r/5//m/+f/5v/o/+j/6f/p/+z/7v/w//P/8v/x//D/8P/w//H/8P/w
/+7/8P/y//L/+P/7/wAAAwADAAMABQAJAAkACgALAAsADQAOABAAEwARABMAFQAYABoA
HAAfACMAIwAlACUAJQAlACgAKQAqACwALAArACsALgAuAC4ALgAqACMAHwAdAB0AGgAZ
ABcAFwASABEADgAIAAMA/v/7//v/+v/4//f/+P/3//X/9P/w/+3/7P/p/+v/6v/q/+r/
6P/o/+j/6P/m/+b/5f/l/+j/6f/q/+j/6P/q/+r/6P/m/+b/5v/l/+P/5P/k/+X/5//m
/+b/5//l/+X/5//n/+j/5f/j/+P/4//j/+L/3v/g/+P/5//l/+f/6P/p/+v/6//q/+n/
6f/q/+r/5//n/+f/6P/o/+j/6v/q/+r/6//q/+v/6v/o/+b/5f/l/+b/6P/r/+n/7P/r
/+j/5v/l/+b/6f/p/+3/6f/m/+b/5v/m/+b/4//i/+L/4f/k/+f/6f/r/+v/6//r/+z/
6//r/+z/6//t/+3/7v/u//H/8f/y//H/8f/v/+3/6//t//H/8v/x//D/7v/s/+v/6f/r
/+//7//w//H/8v/z//L/8f/x//D/8P/u/+z/6//p/+f/5//o/+j/6P/m/+b/6P/o/+j/
6f/n/+b/5f/l/+P/4//j/+P/4f/h/+H/4f/l/+b/5v/m/+P/4//j/+b/5//e/9P/zv/K
/8r/1P/q/wAAGAA0AFkAhQCyANgA+AAWAS0BOAEwAQoBzwCVAGMANQAHAOr/4f/f/+P/
7P/w//T/9v/y/+v/6v/s/+7/7v/u/+7/7//v/+7/7P/t/+7/7v/t/+z/7P/t/+7/7f/s
/+v/6f/p/+n/6f/q/+n/6v/t/+//8v/x//L/8v/x//D/7//w//H/8//z//X/9f/1//b/
9P/0//b/9v/4//j/+f/5//v//P/9////AQABAAEAAgADAAUABQAGAAMABAAFAAQABgAH
AAoACwALAAsADQARABQAFgAYABkAFwAYABoAHQAbAB0AHwAiACUAKAAsADEAMAAxADAA
LwAyADYAOAA6ADsAOgA4ADcAOQA6ADsAPAA6ADUAMwAzACwAJgAiAB0AHQAaABsAGgAX
ABMADwANAAoACAAFAAMAAgABAP///v/8//n/+P/1//X/9P/0//T/9v/4//r//P/5//j/
9v/1//X/9f/1//L/9f/4//n/+P/3//b/9f/z//T/9v/3//n/+P/2//X/9f/z//P/9f/1
//L/7//t/+3/8v/1//f/9v/0//X/9//z/+//7v/t/+3/8P/y//T/9//4//j/9f/1//P/
9P/0//T/9f/2//f/+f/3//n/+f/4//f/9//4//r/+P/3//H/8P/z//T/9v/5//f/+f/4
//v/+f/2//L/8P/y//T/9v/4//r/+v/7//v/+v/5//f/9f/z//P/8//0//b/+f/9////
/f/9//7//v/7//n/+P/1//v//f///wEAAQADAAIA///+//z/+v/5//n/+////////v/9
//z/+//6//n/+f/4//r/+v/6//v/+f/3//f/+P/1//T/8f/w//L/9P/2//n/9//2//X/
9f/z//P/8//z//H/8f/x//H/8f/y//L/8v/3//n/8//w/+v/5P/b/9b/3P/i/+j/9v8K
ACAAPgBfAIMAqADKAPIAFAEvAUABPAEYAdkAnQBrADcACQD0//P/8//5/wIABAAEAAQA
AAD9//j/9//4//f/9v/0//X/9f/0//L/8//0//T/9P/0//X/9//7//v/+//7//r/+f/4
//f/9f/z//P/9f/4//r/+P/4//n/+f/5//n/+P/3//f/9f/1//X/9f/2//n//P8BAAQA
AwACAAIAAQD9//z/+//7/wEAAwAFAAgABwAJAAkACgAKAAwADgAOAA4ADQAOAA0ADAAL
AAwADwAUABgAHAAfAB0AHAAcAB0AIAAjACYAKgArACwALgAxAC8AMQAxADEALgAwADAA
MAA2ADgAOQA7ADwAPAA8ADwANwAxAC4ALQAsACgAJgAjACIAHgAeABwAFQAPAAkABQAE
AAQAAwADAAQAAwABAAAAAAD//wAA///9//r/+P/2//L/8v/y//L/8v/y//H/8f/v/+//
7//s/+//8v/z//L/8//0//X/9f/x//D/7v/t//D/8P/x//P/9P/1//j/+f/3//P/8P/v
//D/8f/x/+7/7P/v//P/8f/x//D/7//v/+3/7P/r/+v/7P/s/+n/6f/q/+z/7f/u/+7/
7v/u/+//8f/z//P/8v/z//P/9P/2//T/9f/x//L/8f/u/+z/6//q/+v/6f/r/+3/8v/0
//L/8v/w//D/8P/w/+7/7v/v/+//7P/r/+n/5//n/+f/5//o/+r/6//t/+3/7//x//T/
9v/2//X/9f/z//P/8//z//P/9P/3//f/9f/y//D/7v/t/+v/7f/x//H/7//v/+//7//w
//H/8//0/+//7P/p/+f/5v/l/+b/6P/q/+r/6P/o/+T/4v/g/9//4f/i/+P/5f/g/9//
3v/d/+H/4//l/+f/5//m/+T/4v/b/9v/2//Y/9P/zv/N/8z/yP/M/9j/7v8KACwAVACD
ALMA2gD6ABgBLgE5ATgBHgHiAJ8AaQAxAP//4//e/93/3f/h/+r/7v/q/+b/4v/f/97/
3v/g/+D/4P/h/+P/5P/k/+T/5f/m/+b/4f/e/9z/2//c/9v/2v/Z/9z/3//i/+X/5f/j
/+P/5f/l/+b/4//i/+L/4f/g/9//4//l/+j/6f/m/+X/5P/k/+T/5P/m/+b/5v/m/+f/
5//n/+j/6f/r/+3/7f/t/+7/8//3//n//P/5//r/+//6//r/+f/6//n//P/9/wAABQAF
AAYABwAHAAkACgAMAA8AEgAVABgAHAAcABwAHQAfACIAJQAmACcAJgAoACgAKAAoACYA
IwAhACYAKAAqACwAKAAjACEAIQAaABQAEAALAA0ACgALAAoAAgD9//j/9f/w/+7/6//p
/+j/5//l/+T/4//h/+H/3//g/+D/4f/i/97/3v/e/97/2//a/9j/1//Z/9v/3f/c/9v/
3P/b/9j/1v/W/9b/1f/Y/9r/2//d/9z/2v/Z/9n/2f/Z/9v/2//d/9v/2v/b/9j/1//V
/9D/0f/V/9r/2f/a/9r/2v/b/9r/2P/W/9X/2v/c/9v/3f/b/9r/2P/W/9b/1v/W/9f/
1v/X/9b/1P/U/9X/1//a/9v/3f/a/9z/2v/Y/9f/1//U/9X/1f/W/9T/1P/U/9T/0//S
/9L/0f/V/9f/2P/Z/9b/1f/U/9T/0v/T/9X/1f/X/9n/3P/e/9z/2//b/9n/3f/d/93/
3f/b/93/3P/Z/9v/2v/Z/9n/1//Z/93/3f/b/9v/2//b/9n/2f/a/9r/1v/U/9L/0f/T
/9P/1f/Y/9X/1P/R/9D/0v/U/9b/2f/V/9L/z//N/8z/zf/O/8//z//P/8//z//R/9L/
0v/S/9X/0//R/9D/x/+8/7f/tP+0/7r/xv/e//z/HgBGAG8AlwC8AOAAAgEcASkBJgEQ
AdwAmQBlADEA/f/Z/8r/xf/F/8v/0v/Y/97/4v/g/9v/1v/V/9b/1f/U/9P/1f/W/9b/
1P/V/9b/1v/U/9L/0f/R/9H/0f/R/9H/1P/V/9b/1//W/9P/0v/T/9X/2P/X/9j/2P/X
/9b/1f/U/9X/1//X/9n/2//d/+D/3v/e/+D/4P/e/97/3//f/93/3v/f/+H/5v/n/+j/
6v/p/+v/6//s/+7/8P/y//L/8//z//X/9f/3//f/+f/9////AAABAAEAAwAEAAYACQAJ
AAsADQAQABEAEgAUABcAGAAbABwAHQAbAB4AHwAgACUAJgAmACcAJgAmACYAJgAkAB8A
HQAdABkAFAARAA0ACQAEAAMAAAD4//P/7v/r/+3/7v/u/+//7f/r/+j/5v/k/+H/4P/d
/93/3P/c/9z/3P/e/+D/4v/f/97/3P/b/9v/2//b/9j/2//e/9//3v/e/97/3v/d/9r/
2v/Z/9n/2v/a/9v/3f/d/93/3//f/+D/3f/b/9v/3f/f/+D/3v/d/9//4v/f/9//3v/d
/93/3v/e/97/3//e/97/2//b/9n/2v/a/9r/2v/a/9r/2//c/9//4P/g/9v/2f/Y/9j/
1//f/+L/4v/i/+L/4v/f/97/3v/d/97/3//f/9//4f/h/+H/4v/i/+P/5f/l/+L/4f/h
/+D/3v/d/93/2//h/+P/5f/n/+b/6f/p/+f/5f/i/9//3f/f/+H/5f/l/+P/4//j/+P/
4f/h/+L/4v/h/+D/3//f/93/2//b/9z/3P/c/9r/2v/X/9b/1f/V/9j/2P/Y/9n/2f/Z
/9n/2f/X/9X/0//R/9X/2P/a/9z/2f/Z/9v/2P/T/87/x/+8/7b/wP/Q/+b/AgAkAEYA
bwCZAMAA4gAAARoBKwEsARYB4AChAG8APwANAOn/2P/T/9P/1//i/+r/6v/k/+L/3//e
/+D/4v/i/+L/4P/h/+H/4P/d/93/3f/c/9n/2P/Y/9n/3v/f/+D/4f/g/9//3v/d/97/
3f/e/+H/4v/k/+L/4v/l/+X/5f/l/+X/5f/m/+X/5f/l/+X/5v/m/+b/6P/o/+f/5v/m
/+X/5//o/+n/6//v/+//7//w//P/9f/1//b/9P/2//j/+P/5//n/+//7//v/+//9/wEA
BQAIAAsADQALAAwADgARABMAFQAXABoAGAAYABkAGwAaAB0AHgAfACEAJAAlACYAKQAq
ACoAKwAqACoAKgAqACoAJQAjACMAHQAYABUAEQAOAAgABgACAP7/+//4//f/+P/4//f/
9//0//H/7f/q/+n/5//n/+X/5//o/+r/7P/p/+j/5//m/+j/6P/n/+f/5f/l/+X/4v/m
/+j/6P/m/+b/5v/m/+X/5f/m/+b/5//m/+T/4//j/+P/4//l/+X/4v/f/93/3f/j/+f/
6v/q/+f/5//o/+P/4//i/+H/4f/k/+T/5P/l/+T/4v/d/9v/3//i/+T/5v/m/+b/5v/n
/+b/5//m/+T/4P/f/9//4P/h/+P/4P/i/+z/6v/n/+X/6P/m/+b/5v/m/+T/5P/l/+X/
5f/l/+T/4//k/+X/5v/o/+j/6f/r/+v/6f/p/+r/6v/r/+v/7P/r/+z/6//q/+n/7P/v
/+//7f/r/+j/5f/j/+T/5//s/+3/6//r/+v/6//r/+v/7P/s/+3/7P/r/+v/6P/l/+T/
5P/i/+L/4P/g/+P/5P/l/+f/5v/k/+L/4f/f/9//3//f/97/3f/c/9v/3//g/+D/4P/f
/+H/3//a/9f/1v/P/8j/xv/I/9T/5v/6/xQAOABdAIcArgDSAPYAFAEpAS4BHgHwALEA
eQBLAB0A+f/m/9//3//j/+j/7P/s/+j/4v/j/+T/5P/m/+b/5v/j/+P/4v/g/+P/5f/n
/+j/5//m/+b/5//m/+X/5P/j/+T/5f/m/+f/5//l/+X/5//m/+j/5v/m/+X/5f/l/+X/
5P/l/+f/5//q/+v/7P/u/+7/7v/w//D/8v/y//P/8//x//L/8//1//X/9f/1//b/9//5
//n/+v/7//7/AQACAAIAAQACAAEAAwADAAUACQAJAAoACwALAAsADAAOABEAEwAVABcA
GgAaAA==
         </WaveFormData>
      </LeadData>
   </Waveform>
</RestingECG>
