# Supplementary material for: Detection of Left Atrial Enlargement Using a Convolutional Neural Network-Enabled Electrocardiogram
Source: Front Cardiovasc Med. 2020 Dec 17;7:609976. doi: 10.3389/fcvm.2020.609976 (PMC7773668; doi:10.3389/fcvm.2020.609976)
Supplement: Supplementary file 3 [file Data_Sheet_3.ZIP › normal2/1802017328_5197_00000006.XML]

<?xml version="1.0" encoding="Windows-1252"?>
<!DOCTYPE RestingECG SYSTEM "restecg.dtd">
<RestingECG>
   <PatientDemographics>
      <PatientID>1802017328</PatientID>
      <PatientAge>66</PatientAge>
      <AgeUnits>Years</AgeUnits>
      <Gender>Female</Gender>
      <PatientLastName>chenrongmei</PatientLastName>
   </PatientDemographics>
   <TestDemographics>
      <DataType>Resting</DataType>
      <Site>1</Site>
      <AcquisitionDevice>MAC55</AcquisitionDevice>
      <Status>Unconfirmed</Status>
      <Priority>Normal</Priority>
      <AcquisitionTime>09:03:32</AcquisitionTime>
      <AcquisitionDate>03-16-2017</AcquisitionDate>
      <CartNumber>1</CartNumber>
      <AcquisitionSoftwareVersion>009C</AcquisitionSoftwareVersion>
      <XMLSourceVersion>MAC5000 v1.0</XMLSourceVersion>
   </TestDemographics>
   <RestingECGMeasurements>
      <VentricularRate>77</VentricularRate>
      <AtrialRate>77</AtrialRate>
      <PRInterval>150</PRInterval>
      <QRSDuration>88</QRSDuration>
      <QTInterval>408</QTInterval>
      <QTCorrected>461</QTCorrected>
      <PAxis>37</PAxis>
      <RAxis>19</RAxis>
      <TAxis>-15</TAxis>
      <QRSCount>12</QRSCount>
      <QOnset>226</QOnset>
      <QOffset>270</QOffset>
      <POnset>151</POnset>
      <POffset>202</POffset>
      <TOffset>430</TOffset>
      <ECGSampleBase>500</ECGSampleBase>
      <ECGSampleExponent>0</ECGSampleExponent>
   </RestingECGMeasurements>
   <Diagnosis>
      <Modality>Resting</Modality>
         <StatementCount>3</StatementCount>
         <LabelText>12SL ��ϳ���</LabelText>
      <DiagnosisStatement>
         <StmtFlag>ENDSLINE</StmtFlag>
         <StmtText>�������</StmtText>
      </DiagnosisStatement>
      <DiagnosisStatement>
         <StmtFlag>ENDSLINE</StmtFlag>
         <StmtText>T ���쳣���ɿ���Ϊǰ���ļ�ȱѪ</StmtText>
      </DiagnosisStatement>
      <DiagnosisStatement>
         <StmtFlag>ENDSLINE</StmtFlag>
         <StmtText>�쳣 ECG</StmtText>
      </DiagnosisStatement>
   </Diagnosis>
   <Waveform>
      <WaveformType>Rhythm</WaveformType>
      <WaveformStartTime>0</WaveformStartTime>
      <NumberofLeads>8</NumberofLeads>
      <SampleType>CONTINUOUS_SAMPLES</SampleType>
      <SampleBase>500</SampleBase>
      <SampleExponent>0</SampleExponent>
      <HighPassFilter>16</HighPassFilter>
      <LowPassFilter>150</LowPassFilter>
      <ACFilter>NONE</ACFilter>
      <LeadData>
         <LeadByteCountTotal>10000</LeadByteCountTotal>
         <LeadTimeOffset>0</LeadTimeOffset>
         <LeadSampleCountTotal>5000</LeadSampleCountTotal>
         <LeadAmplitudeUnitsPerBit>4.88</LeadAmplitudeUnitsPerBit>
         <LeadAmplitudeUnits>��V</LeadAmplitudeUnits>
         <LeadHighLimit>2147483647</LeadHighLimit>
         <LeadLowLimit>268435456</LeadLowLimit>
         <LeadID>I</LeadID>
         <LeadOffsetFirstSample>0</LeadOffsetFirstSample>
         <FirstSampleBaseline>0</FirstSampleBaseline>
         <LeadSampleSize>2</LeadSampleSize>
         <LeadOff>FALSE</LeadOff>
         <BaselineSway>FALSE</BaselineSway>
         <ExcessiveACNoise>FALSE</ExcessiveACNoise>
         <MuscleNoise>FALSE</MuscleNoise>
         <LeadDataCRC32>3314634379</LeadDataCRC32>
         <WaveFormData>
8P/w//D/8P/u/+z/6v/o/+r/6v/q/+r/7v/w//L/9P/x/+7/6//o/+v/7v/x//T/8f/w
/+//7v/s/+z/7P/s//D/8v/0//b/8v/w/+7/7P/w//L/9P/2//X/9P/z//L/8P/w//D/
8P/y//T/9v/4//b/9P/y//D/8v/0//b/+P/2//b/9v/2//b/9v/2//b/+P/6//z//v/8
//r/+P/2//r//P/+/wAA/v/+//7//v/8//z//P/8/wAAAgAEAAYABAACAAAA/v8AAAIA
BAAGAAYABgAGAAYABQAEAAMAAgAEAAYACAAKAAYABAACAAAAAgAEAAYACAAHAAYABQAE
AAMAAgABAAAAAgAEAAYACAAFAAIA///8//7/AAACAAQAAgAAAP7//P/7//r/+f/4//v/
/P/9//7/+//4//X/8v/0//b/+P/6//n/+P/3//b/9f/0//P/8v/0//b/+P/6//b/9P/y
//D/8v/0//b/+P/2//b/9v/2//T/9P/0//T/+P/6//z//v/7//j/9f/y//T/9v/4//r/
+f/4//f/9v/1//T/8//y//T/9v/4//r/9v/0//L/8P/y//T/9v/4//b/9v/2//b/8//y
//H/8P/y//T/9v/4//b/9P/y//D/8//0//X/9v/0//T/9P/0//H/8P/v/+7/8v/0//b/
+P/0//L/8P/u//D/8v/0//b/9f/0//P/8v/x//D/7//u//H/9P/3//r/+P/1//L/7//z
//X/9f/3//f/9v/3//j/9v/1//b/9f/4//v//P////v/+v/3//X/+f/+/wAABQADAAMA
BQAGAAYABQAEAAMABQAGAAgACQAGAAQAAQD+/wIAAQABAAIA/v/6//j/9v/y//D/7v/r
/+3/7v/v//H/7f/r/+n/6f/p/+v/7f/v/+3/6//w/+7/6//r/+r/5//p/+z/7//y//L/
7f/p/+b/5v/p/+n/5//k/9z/1v/U/9j/5//7/xYANABPAGUAdgCFAJEAlgCMAHkAZwBP
AC4ADAD+//3/+P/v/+z/7//y//X/9v/v/+n/5//l/+P/5P/p/+7/9P/2//T/8P/v/+3/
6//t/+3/7f/s/+3/7v/v//D/7P/q/+n/5//r/+v/7f/w/+//7f/s/+r/6v/q/+r/6P/r
/+3/7v/w/+//7P/p/+b/6f/q/+3/8f/u/+z/6//p/+v/7P/s/+r/6//s/+7/8P/s/+v/
6f/o/+z/7P/u//H/7v/t/+v/6v/t/+3/7f/s/+//8P/y//T/8P/u/+7/7f/w//H/9P/3
//T/8//y//D/8v/z//T/9P/2//f/+v/8//j/9v/1//P/+P/5//z////9//z/+v/4//j/
+f/5//f/+P/6//z////7//n/+P/2//r/+//+/wEAAAD+//z/9//7//v/+v/5//v/+//8
//3/+f/2//T/8v/1//f/+f/6//j/9//1//L/9P/1//X/9P/1//b/+P/7//f/9f/z//L/
9v/3//j/+v/5//j/9v/0//f/9//3//X/9//3//v//v/7//n/9//1//r//f/+/wEAAAD/
//7//P/8/////P/8//7//v8DAAYAAwAAAP3//P/9////AQAEAAIAAgABAAAAAQABAAEA
AAACAAEABwAKAAUAAgD///z/AQACAAQABQAFAAUAAwABAAEAAQABAAEAAQACAAQACAAF
AAMAAAD9/wAAAgAEAAUABQAEAAIAAAACAAIAAgAAAAMAAwAEAAYABAACAP///P///wEA
AgADAAEAAQD///3/+f/8//7/AAACAAQAAgAAAP7//f/9//3//f/9/wAA//8AAAIA///+
//3/+////wMABQAHAAQAAQAAAAAAAQAAAAAAAQAHAAgADAANAAsACwAKAAkADQAPABEA
EQANAAwACgAJAAgACAAIAAgABwAHAAgACAAAAPz/+P/1//b/9//3//f/9P/x/+//7f/t
/+3/7//t//D/8f/y//P/7f/w/+z/6v/t/+//7//w/+3/7P/r/+3/5f/o/+z/8P/x/+3/
5//g/9r/1P/S/9b/4f/x/wQAGgAzAEcAWgBvAIUAmACmAKMAjQBzAFYAMAAOAP///v//
/wAAAwAEAP//+P/x/+f/4//j/+f/6v/v//L/9P/y/+7/6//r/+r/6f/r/+3/7//w/+//
7v/t/+z/6v/q/+v/6//u/+3/7v/w/+3/6//q/+j/7P/u//D/8P/v/+//7v/u/+7/7v/u
/+7/8P/w//L/9f/y//D/7//t/+//8v/0//T/8//y//L/8v/w//H/8f/y//T/9P/2//n/
9v/1//P/8v/3//n/+//8//n/+P/4//j/+P/4//r/+//+//3//v////z/+//6//j//f//
/wEAAgAAAP//AAAAAAAAAAABAAEABAADAAQABQABAAAA/v/8/wAAAwAFAAUAAQAAAP//
////////AAAAAAEAAQADAAUAAgAAAP7/+f///wEAAgADAP///f/8//v/+//6//r/+v/9
//3//f/8//j/9//1//L/9v/5//v//P/4//b/9f/1//X/9f/1//b/+f/5//n/+v/4//b/
8//w//X/9//5//n/9v/z//T/9P/1//X/9f/1//j/+f/4//n/9v/1//T/8v/0//n/+P/6
//f/9P/2//b/9v/2//b/+P/5//n/+f/6//f/9v/0//L/9f/3//n/+v/2//P/9//4//b/
9v/2//b/+P/4//n/+f/4//f/9P/x//X/9//5//v/9v/0//P/9P/0//X/9f/1//j/+P/4
//f/9f/0//L/8P/0//b/+P/4//f/9f/0//T/8//0//T/9P/2//f/9//3//P/8//x/+//
8//2//j/+v/6//b/8v/y//L/8v/y//b/+P/6//3/+v/3//T/8f/z//P/9f/4//j/+v/8
//3/+v/7//r/+f/8//3/AAAEAAMAAAD+//3/AgAEAAkACwALAA0ADgAPAAwACwAKAAcA
CgAMAA0ADwAMAAoACAAGAAUABQAGAAYAAgAAAP7//f/6//f/8//v//L/8//1//f/8//x
//H/7f/u/+//8P/x/+//9P/y//L/8P/v/+z/6v/u//D/8v/3//H/7P/o/+b/5//n/+n/
6v/m/+D/3P/e/+f/+f8SADIAUQBvAIQAlQCjAKoAoACJAG8AWQA8ACIAFAANAAgAAQD8
//v//P/5//j/9//3//P/7//r/+j/6f/u//T/+P/6//f/9//2//X/8//x/+//7P/v//L/
9f/4//T/8v/x/+//8v/x//L/9P/1//X/9v/2//P/8v/x/+7/8v/1//f/+v/5//b/8//w
//L/8v/0//f/+v/6//v/+//5//j/9v/y//X/+P/8/wAA/f/7//j/9v/4//j/+v/9//7/
/////wAA///9//v/+P/7//7/AgAGAAMAAAD///3//////wEAAwAEAAUABgAGAAUAAwAB
AP7/AAADAAgADAAJAAYABAABAAQAAwAEAAUABQAGAAYABgAEAAMAAQD9////AgAFAAkA
BgADAAEA/v//////AQADAAQABAAEAAEAAQD///z/+f/7//3/AAADAP///P/6//j/+//7
//v/+v/8//3//f/8//r/+f/3//T/9v/4//v////8//n/9v/0//f/9//3//j/+f/6//r/
+v/4//f/9v/z//b/9//8/wAA/v/7//j/9f/3//n/+f/7//z//f/+//7/+v/7//b/9P/3
//j//v8CAP///P/5//j/+f/5//n/+v/9//7//v/+//3/+//5//b/9//3//7/AgD///z/
+f/2//j/+P/5//n/+//9//3//f/7//n/9//1//b/+P/7/wAA/P/7//n/9//6//r/+v/5
//v//P/8//z/+v/4//b/8v/1//f/+v/+//z/+v/3//T/9f/3//j/+f/5//v/+//7//H/
8v/y//b/+v/8//7/AAD9//r/9//1//b/9//4//n/+v/5//r//P/6//r/+v/5//3/AQAD
AAUAAwD///3//P///wAAAgAFAAkACgAOAA8ADQANAAwACwAPABEAEwATAA4ADAAJAAcA
CgAKAAoACgAIAAcABwAGAAAA/P/4//X/+P/5//n/+f/2//P/8f/v//D/8f/0//P/9f/1
//X/9f/x//T/8P/u//P/9f/1//b/9P/y//D/8f/t//D/8v/0//H/7f/n/+D/2P/W/97/
7P///xkANABQAGcAewCOAKEArwC0AKYAjwB1AFEAKAAOAAQAAwAAAP//AgADAAAA+//0
/+3/6f/r/+3/8f/2//v//v/8//j/9v/1//X/9P/z//X/9//5//r/+P/2//T/8v/z//T/
9v/3//n/9//3//j/9f/z//L/8P/z//b/+f/6//j/9//1//T/+P/4//j/+P/7//r/+//9
//r/+P/3//X/+f/8//7//v/7//r/+v/6//r/+//7//z////+////AQD+//3/+//6//7/
AQAEAAYABAACAAEAAAACAAIABAAFAAYABQAGAAcABgAFAAQAAgAHAAkACwAMAAgABwAI
AAgACgAKAAsACwANAAsACwALAAkACAAGAAQACAALAA0ADQAKAAgABgAFAAcABwAIAAgA
CgAJAAoACwAIAAYABAD//wUABwAIAAkABgADAAEA//8BAAAAAAAAAAEAAQABAAAA/v/9
//v/+P/6//3///8AAPz/+v/5//n/+//7//v//P/9//3//f/+//v/+v/4//b/+//9////
///8//n/+v/6//3//f/9//3//v////7////+//3//P/6//z/AQAAAAIA/f/6//z//P/+
//7//v8AAP///////wAA/f/8//r/+P/9////AQACAP//+//+//7//v/+//7//v////7/
/v/9//3//f/7//n/+//9////AQD8//r/+f/6//z//f/9//3/AAAAAAAA///9//z/+v/4
//7/AgAEAAIA/v/8//r/+P/5//r/+//9//3//f/9//3/+v/3//b/9v/6//7/AgAFAAEA
AQD///3/AAD//wAAAgAGAAYABwAJAAoACAAJAAcACwAPABIAFQATABEADwALAAsADAAM
AA0AEAAQABAAEAAMAAkABwAEAAIAAgACAAMAAAD9//n/9f/2//X/9f/1//f/9//5//f/
9f/z//H/7//x//j/+P/6//n/9//z//D/8f/y//P/9//9//r/9v/y/+v/5f/l/+j/5v/k
/+j/7P/1/wEAFgAyAE8AawCIAKEAswC+ALYAmwB9AGEAQAAeABAAEQAUAA8ABgD///r/
9f/y//H/8//3//v/+//2//X/8v/y//L/9v/4//v//f////3/+//5//b/+P/4//j/+P/5
//r//P/9//v/9//1//T/+f/7//7/AAD+//z/+v/2//f/+f/6//z/AAAAAAAAAAD9//r/
+f/5//z//v8BAAMAAQAAAP7/+v/7//z//v8AAAEAAwAEAAYABAAAAP7//f8CAAUABwAK
AAkABwAFAAIABAAEAAUABgAHAAgACwANAAsABwAFAAMACAALAA4AEAAPAA0ACwAIAAgA
CQAMAA4AEAAQABEAEQAPAAsACQAHAAsADgAQABIAEAAPAA0ACQAJAAoACwANAA8ADwAQ
ABAADQAJAAcABQAKAAwADgANAAsACQAGAAMAAwADAAQABQAGAAYABwAIAAQAAQD+//r/
/v8BAAMABAACAAEA///8//z//P/9////AQABAAEAAgD+//v/+P/2//r//v8BAAQAAwAB
AP//+//8//v//v8AAAMAAwADAAMAAQD///v/+f/+/wEABAAGAAQABQAAAP7//f/8/wAA
AgAEAAQABAAGAAIA///8//r///8CAAQABgAFAAMAAQD+//7/+////wAAAgACAAIAAgAA
APz/+f/1//v///8BAAMAAQD///3/+//6//r/+//+/wQABQABAPz/+//6//n/+P/8//7/
AAADAP///f/7//n/+v/5//r//P/9/wAAAwAFAAIAAQD+//v//v///wIABgAGAAQAAwAD
AAYABgAJAAkACgANAA8AEQAPAA0ACwAHAAkADAAOABEADgAMAAoACAAHAAUABAACAAEA
AAD/////+v/3//P/7//y//P/9f/3//X/8//z/+//8f/x//H/8f/x//b/9P/0//H/7//r
/+j/6//u//H/9//1/+7/6v/m/+X/5f/n/+j/5v/i/+D/5P/p//f/DgAqAEUAYQB4AIsA
mQCgAJQAfQBnAFEANAAYAAoACQAIAP3/9P/z//L/8//0//X/8//z//P/8f/s/+v/7v/y
//T/+P/2//f/9//3//P/8f/v/+z/8P/y//T/9v/z//L/8v/x//H/7//v//D/9P/1//f/
+P/0//L/8P/s//D/8//1//j/+P/2//T/8v/0//L/8v/z//X/9v/4//n/9f/0//L/7v/x
//T/+P/8//r/+f/3//b/9//2//f/+f/8//3//f/+//v/+f/3//T/9//6//7/AgAAAP7/
/v/9/////f/9//3///8BAAMABAABAP///f/6//z///8EAAgABgAEAAMAAQADAAEAAQAB
AAQABgAHAAgABQADAAAA+//9/wAAAwAHAAUAAwACAAAAAQD///////8BAAIAAwABAP//
/f/6//f/+v/7//3////8//r/+f/4//b/9f/0//L/9P/3//n/+v/2//X/8//w//L/9P/3
//v/+f/3//X/9P/0//P/8v/y//b/+P/5//r/+P/1//L/7f/w//H/9v/6//n/9//1//P/
9f/1//P/8//1//f/+f/6//f/9//x/+7/8f/y//j//P/4//b/9P/0//T/8//y//L/9v/4
//n/+v/3//X/8//w//H/8f/4//z/+P/2//T/8v/z//L/8v/x//T/9//4//n/9f/z//H/
7//x//L/9P/4//b/9f/z//H/8//y//H/7//5//r/+P/0//L/8P/u/+z/8P/y//T/9//0
//P/8v/x//P/8f/x//L/8//2//n/+//3//f/9f/z//f/9//5//z/+//6//r/+//+//7/
AQABAAQABwAJAAsABwAFAAMA//8BAAQABgAJAAgABgAEAAIAAQD///7//P/7//r/+f/5
//X/8f/s/+f/6f/r/+7/8f/u/+3/7v/r/+v/6//r/+v/6v/w/+//8P/v/+3/6f/m/+r/
7P/u//P/7//s/+j/5P/h/+H/4f/k/+T/4P/e/+D/5//z/woAJgBDAGEAegCPAJ0ApgCg
AIcAbQBXADwAIgAWABEADgAHAAAA/f/6//f/9v/1//X/8//x/+//6v/p/+z/7v/y//b/
9v/3//f/9//z//H/7//s//D/8v/0//b/8//y//L/8f/x/+//7//w//T/9f/3//j/9P/y
//D/7P/w//P/9f/4//j/9v/0//L/9P/y//L/8//1//b/+P/5//X/9P/y/+7/8v/0//f/
+v/3//f/9v/2//b/9P/0//X/+P/7//3/AAD+//v/+P/0//j/+v/9/wAA///+////////
//3//f/9/wEAAwAFAAYAAwABAP///P///wEABQAIAAUABAAEAAMAAwABAAEAAQADAAYA
CAAKAAcABQACAP3///8CAAUACQAHAAUABAACAAMAAQABAAEAAwAEAAUAAwABAP///P/5
//z//f///wEAAAD+//3//P/6//n/+P/2//j/+//9//7/+//5//b/8v/0//b/+f/9//z/
+//6//r/+P/3//b/9v/6//z//f/+//v/+f/3//P/9v/3//z/AAD///3/+//5//n/+f/3
//f/+v/9/wAAAgD/////+f/2//f/+P/+/wIAAAD+//z//P/6//n/+P/4//z//v///wAA
/f/7//n/9v/3//f//v8CAAAA/v/8//r//P/6//n/9//8////AAABAP7/+//4//X/9v/4
//v/AAD+//3/+//5//n/+P/3//X/+v/8//3//v/6//j/9v/y//j//P/+//7//v/+//v/
+P/1//P/9//5//v//f/8//n/+P/4//b/+P/6//v//f8BAAMABQADAP///f/8/wAAAgAF
AAkACwAKAAwACwAJAAsADAANAA8AEQATABMADwAMAAgABQAKAAwADgAQAAwACQAHAAQA
///8//n/9//5//n/+P/3//T/8f/v/+3/7//x//X/9f/0//P/8v/x/+3/8v/w//D/8//1
//X/9v/y//D/7v/v//H/9P/4//b/8f/r/+P/3v/Y/9j/3P/o//n/CwAgADoAUQBnAHwA
kQCnALQArgCXAHkAWwA2ABgACAAHAAgACwAOAA0ABgD9//T/7f/r/+3/7//z//j/+//8
//j/9P/w//L/8//z//P/9f/3//n/+v/2//T/8v/w//L/9P/3//n/+P/1//T/9P/0//P/
8//y//T/9v/4//j/9v/1//P/8v/2//j/+v/8//r/+P/4//n/9//2//b/9f/5//z//v/+
//r/+P/3//b/+P/7//3/AAD+//z//P/9//3//f/8//z/AAABAAIAAgAAAP7//f/8////
AAADAAUAAwABAAEAAQABAAEAAQAAAAUABwAJAAoABQADAAMAAgAFAAYACAAJAAcABQAF
AAUABAAEAAMAAgAEAAcACQAJAAQAAgAAAP//AQADAAYACAAFAAMAAwADAAMAAgABAP3/
AQADAAQABQACAP///f/7//7//v///wAA/v/9//z/+v/4//n/+f/4//r//f///wAA+//4
//b/9f/3//n/+//+//z/+//6//r/+v/6//n/+P/7//3///////3/+f/5//j//P/9//7/
///9//3/+//7//v/+//7//r//f8BAP//AAD8//j/+f/4//v//P/9/wAA/P/7//r/+v/5
//r/+v/6//7///8AAAAA/P/3//n/+P/7//z//f/+//7//P/7//n/+P/5//j/9//5//v/
/f////v/+P/2//b/+f/7//z//f/7//r/+f/3//f/+P/4//j/+v/8//7//v/6//f/9f/0
//X/+v/+/wAA/v/8//r/+P/2//j/+P/4//n/+//7//v/+//4//X/9P/0//j//P8AAAMA
AQABAP///f/+//3//v8AAAUABgAIAAsACgAIAAkABwALAA8AEgAVABMAEQAPAAsACwAM
AAwADQAQABAAEAAQAAkABQACAP7//v/+//7////8//n/9f/x//L/8f/x//H/9P/1//j/
9//z//H/7//t/+//9v/2//j/9//1//H/7v/v//D/8f/1//n/+P/0/+z/5f/h/+H/4v/g
/+L/5v/u//n/CQAeADoAVwB1AI4ApwC7AMAArgCPAG8ATwAuABgAEgATABQADwAIAAUA
/P/1//D/8f/z//n/+//5//b/9f/y//L/8v/2//n/+//8//3/+//5//f/9P/2//b/9v/2
//f/+P/6//v/+f/1//P/8v/3//n//P/+//z/+v/4//T/9f/3//j/+v/+//7//v/+//z/
+P/2//X/+P/6//3////8//z/+//4//r/+v/7//z//f///wAAAgAAAPz/+v/5//7/AQAD
AAYABQADAAEA/v8AAAAAAQACAAMABAAHAAkABwADAAEA//8EAAcACgAMAAsACQAHAAQA
BQAFAAcACAAKAAoACwALAAkABQADAAEABQAIAAoADAAIAAcABQABAAMABAAFAAcACQAJ
AAoACgAGAAMAAgABAAYACAAKAAkACQAHAAQAAQACAAEAAQABAAIAAgADAAQAAAD9//r/
9v/5//3/AAACAP7//f/7//j/+P/4//n/+//9//3//f/+//v/+f/3//b/+f/8//7/AAD/
//3/+//3//j/9//6//z////////////9//v/9//1//r//f8AAAIAAAABAPz/+v/5//j/
/P/+/wAAAAAAAAIA/f/7//n/+P/9/wAAAgAEAAEA///9//r/+f/3//z//v8AAAAAAAAA
AP3/+v/4//X/+f/9////AQD///3/+//5//j/+P/5//z//f///wAAAQD9//r/9//z//n/
/P/+/wAA/f/8//v/+P/0//f//P/9//7///8AAPz/+v/4//f/+v/7//z//f/9//v/+//8
//v//P/9//3/AAADAAQABQABAP3/+//6/wAAAgAFAAkACgAKAA0ADQAKAAsACwALAA8A
EQATABMADgAMAAkABwAJAAoACwAMAAkABwAGAAQA/v/6//b/8//2//f/9//3//T/8f/v
/+3/7//x//X/9f/1//X/9f/1//D/9P/x//D/9f/3//f/+P/0//L/8P/x/+//8v/2//j/
8//t/+n/4P/Y/9j/4P/u/wEAGQAyAEoAXwBxAIQAmQCnAKgAnACJAG8ASQAiAAYA/v8B
AAAA/f8AAAUAAgD7//T/6//p/+v/7//z//j//f/+//z/+P/0//L/8//z//P/9//5//v/
/P/6//j/9v/0//f/+P/6//v/+f/3//f/+P/2//X/9f/0//j/+v/8//z/+v/5//f/9v/5
//r/+//8//z/+v/6//v/+f/4//j/9//7//7/AAAAAP7//P/7//r/+//9//7/AAACAAAA
AAABAAAA///9//z/AQADAAUABgAEAAIAAQAAAAEAAgAFAAcACQAHAAcABwAGAAUABAAC
AAcACQALAAwACQAHAAcABgAHAAgACgALAAsACQAJAAkABgAGAAUABAAIAAsADQANAAgA
BgAEAAMABAAFAAcACAAJAAcABwAHAAYABAACAP3/AwAFAAYABwAEAAEA///9//7//v//
/wAAAAD///7//P/5//n/+P/2//j/+//9//7/+//4//b/9f/2//f/+P/6//z/+//6//r/
+f/4//b/9P/5//v//f/9//v/9//3//b/+P/5//r/+//9//3/+//7//r/+f/4//b/+P/9
//z//v/5//b/+P/4//r/+v/6//z//P/7//r/+v/4//j/9//2//n/+//9//7/+v/1//f/
9v/3//j/+f/6//z/+v/5//f/9v/3//b/9f/3//n/+//9//n/9v/0//T/9f/3//j/+f/7
//r/+f/3//f/9v/0//L/9v/4//r/+v/4//X/8//y//P/9v/6//z//P/8//z/+f/2//P/
8f/z//X/9//5//j/9f/0//T/8v/0//b/9//6//3//v////3/+f/3//b/+//8//7/AQAD
AAIABAADAAMABQAGAAcACQALAA0ADQAIAAYAAwABAAQABgAIAAoABQADAAIAAAD6//j/
9v/1//f/9//2//X/8P/t/+v/6f/r/+3/8f/x//D/7//u/+3/6f/u/+z/7P/v//H/8f/y
/+7/7P/q/+v/7f/w//L/8v/v/+f/4f/c/9r/1v/Y/+D/7f/5/woAIAA3AE0AZAB9AJMA
pgCuAKEAhwBpAEgAIgAGAAEABAAHAAQAAQAAAPv/8v/p/+X/5//r/+//8v/z//T/8v/u
/+r/7P/t/+3/7f/v//H/8//0//D/7v/s/+r/7v/w//P/9f/y/+//7v/u/+3/7f/u/+7/
8P/y//T/9P/w/+//7f/s//D/8v/0//b/9f/y//H/8f/w//D/8f/x//P/9v/4//j/9P/y
//H/8P/y//X/9//6//j/9v/2//f/9//3//b/9v/5//v//f/+//r/+P/3//b/+P/6//7/
AQD///3//f/9//3//f/9//z///8BAAMABAD///3//f/8//7/AAADAAUAAwABAAEAAQAA
AAAA///+/wAAAwAFAAUAAgAAAP7//f8AAAEAAwAEAAIA///+//3//v/+//7/+/8AAAEA
AQABAP7/+//5//f/+v/6//v//P/7//n/9//0//L/8//z//L/9P/3//n/+v/1//L/8P/v
//H/8//1//j/9//1//P/8v/x//L/8v/y//b/9//4//f/9f/x//H/8P/0//X/9v/3//X/
9f/z//P/8//z//P/8v/1//n/9//4//T/8P/x//D/8//0//X/+P/0//P/8v/y//L/8v/x
//D/8//1//f/+P/0/+//8f/w//P/9P/1//b/9P/y//H/7//w//H/8P/v//H/8//1//f/
8f/u/+z/7P/v//H/8v/z//H/8P/v/+3/7v/u/+3/7P/u//D/8v/y/+7/6//p/+j/7P/u
/+//8P/u/+3/6//p/+j/6f/o/+f/7//w/+z/6v/o/+b/5P/k/+T/5f/o/+n/6v/r/+f/
4//h/+D/4//m/+n/6//p/+v/6//r/+n/5//n/+j/7f/u//D/8//y//D/8f/v//H/9f/4
//v/+v/5//j/9f/y//L/8f/x//T/9v/4//r/9f/x/+7/6v/o/+j/6P/p/+b/5f/j/+H/
3v/d/93/3f/f/+H/5f/l/+P/4f/f/93/3//m/+b/6P/n/+f/5f/k/+T/5P/k/+f/7f/u
/+z/6P/j/93/2f/Y/9j/2P/e/+b/8f///xQALABFAF8AegCTAKkAtACsAJEAcQBTADQA
GAAMAA0AEAANAAoABQD+//X/8P/t/+3/8f/3//f/9v/1//L/8P/u/+7/8P/z//X/9//1
//X/9f/0//L/8v/y//L/9P/2//n/+//5//X/8//y//X/9//6//z/+//6//n/9v/2//f/
9//4//3//v///wAA/v/6//j/9//6//z///8BAP//AAAAAP7//f/8//z//P/+/wEAAwAG
AAQAAAD+//3/AQADAAQABgAGAAUABAACAAEAAAAAAAAAAgAEAAgACwAHAAMAAQD//wIA
BQAIAAoACgAJAAgABgAEAAMABAAEAAcACAAKAAsABwADAAEA//8CAAQABQAGAAQABQAF
AAMAAQAAAP////8BAAMABgAIAAMA///9//v///8AAAEA/////////v/9//v/+f/4//f/
+f/6//z//v/8//n/9v/y//T/9//5//r/+f/5//j/9v/z//L/8v/z//b/9//4//r/9v/z
//D/7v/x//T/9v/4//f/9//3//X/9P/x//L/8v/2//f/+P/5//X/8//v/+3/8P/z//b/
+P/3//n/9f/0//D/7v/x//L/9P/2//j//P/2//P/8P/u//H/9P/2//j/+P/3//b/9P/w
/+3/8f/y//T/9v/4//r/9v/y/+//6//w//P/9P/1//T/8//y//H/7f/s/+z/7v/w//P/
9f/3//P/8P/t/+n/7f/w//L/9P/z//L/8f/u/+z/6//r/+z/8P/y//P/9P/x/+//7P/p
/+z/7//w//H/8P/w/+//7v/r/+r/6//r/+3/7//x//T/8P/u/+v/6f/r/+7/8P/x//b/
8v/u/w==
         </WaveFormData>
      </LeadData>
      <LeadData>
         <LeadByteCountTotal>10000</LeadByteCountTotal>
         <LeadTimeOffset>0</LeadTimeOffset>
         <LeadSampleCountTotal>5000</LeadSampleCountTotal>
         <LeadAmplitudeUnitsPerBit>4.88</LeadAmplitudeUnitsPerBit>
         <LeadAmplitudeUnits>��V</LeadAmplitudeUnits>
         <LeadHighLimit>2147483647</LeadHighLimit>
         <LeadLowLimit>268435456</LeadLowLimit>
         <LeadID>II</LeadID>
         <LeadOffsetFirstSample>0</LeadOffsetFirstSample>
         <FirstSampleBaseline>0</FirstSampleBaseline>
         <LeadSampleSize>2</LeadSampleSize>
         <LeadOff>FALSE</LeadOff>
         <BaselineSway>FALSE</BaselineSway>
         <ExcessiveACNoise>FALSE</ExcessiveACNoise>
         <MuscleNoise>FALSE</MuscleNoise>
         <LeadDataCRC32>27177235</LeadDataCRC32>
         <WaveFormData>
3v/e/97/3v/i/+T/5v/o/+n/6v/r/+z/6f/o/+f/5v/o/+j/6P/o/+b/5v/m/+b/6P/o
/+j/6P/o/+j/6P/o/+b/5v/m/+b/6P/o/+j/6P/m/+b/5v/m/+j/6P/o/+j/6P/o/+j/
6P/m/+b/5v/m/+f/6P/p/+r/6P/o/+j/6P/q/+r/6v/q/+r/6v/q/+r/6v/q/+r/6v/r
/+z/7f/u/+z/7P/s/+z/7v/u/+7/7v/u/+7/7v/u//D/8P/w//D/8v/y//L/8v/w//D/
8P/w//L/8v/y//L/8v/y//L/8v/0//T/9P/0//L/8v/y//L/8P/w//D/8P/x//L/8//0
//T/9P/0//T/8v/y//L/8v/1//b/9//4//j/+P/4//j/+P/4//j/+P/6//r/+v/6//j/
+P/4//j/+v/6//r/+v/4//j/+P/4//r/+v/6//r/+P/4//j/+P/2//b/9v/2//j/+P/4
//j/+v/6//r/+v/8//z//P/8//r/+v/6//r//P/8//z//P/8//z//P/8//r/+v/6//r/
/P/8//z//P/6//r/+v/6//j/+P/4//j/+v/6//r/+v/4//j/+P/4//j/+P/4//j/9v/2
//b/9v/1//T/8//y//P/9P/1//b/9P/0//T/9P/2//b/9v/2//b/9v/2//b/9P/0//T/
9P/2//b/9v/2//T/9P/0//T/9P/0//T/9P/0//T/9P/0//T/9f/1//T/9P/0//T/9P/y
//L/8v/y//L/8v/0//X/+P/4//r//P///wAAAQACAAMABAAGAAYABgALAA0ADQAPAA8A
DwAPAA0ADAALAAoABQACAP///v/+//7//v/+//z//P/7//r/+//6//r/+f/1//T/8//w
/+7/7v/s/+z/7v/t/+3/7f/r/+v/6//r/+v/6//q/+r/7P/t/+3/7f/r/+v/6//r/+v/
6//r/+v/6P/l/+P/4P/f/9//5P/s//T/9//9/wwAIwA5AE4AaACHAJsAkABnAEUAMgAj
ABUADwAIAP3/8//r/+T/3//Y/9b/2//h/+X/5f/l/+f/6f/p/+f/5f/k/+T/5P/k/+T/
5f/j/+P/4//j/+L/4v/i/+L/4v/h/+H/4f/h/+L/4v/i/+T/4//j/+T/4f/g/9//3v/e
/97/3v/e/+D/4P/g/+H/3//f/9//3//h/+D/4P/h/9//3//f/9//4P/g/+D/4P/g/+D/
4P/g/97/3v/f/9//3//f/9//3//d/9//3//f/+H/4f/h/+H/4//j/+P/5P/j/+P/4//j
/+X/5v/m/+b/5P/k/+X/5f/n/+f/5//n/+j/6f/p/+r/6f/q/+r/6v/r/+z/7f/u/+z/
7P/s/+3/7//v/+7/7v/w//D/8P/w//H/8f/x//L/8//0//b/9//3//j/+P/5//f/+P/4
//j/+v/6//v/+//7//v/+//7//3//f/9//7//P/8//z//P/+//3//f/9//3//v/+//7/
/v/+//7//v8AAP///////wAAAAABAAEAAQAAAAAAAQADAAMAAwAEAAQABAAEAAUABgAH
AAgACQAJAAkACQAJAAoACgAKAAoACwALAAsADAAKAAoACgALAA0ADAAMAAsACwALAAsA
CwALAAsACwALAA0ADAAMAAwADAAMAAwADAAOAA4ADgAOAA0ADQANAA0ADAAMAAwACwAN
AA0ADQANAAsACgAKAAoACwALAAsACwALAAsACwALAAsACgAKAAoACgAKAAoACgAIAAgA
CAAIAAgACAAJAAkACQAKAAgACAAIAAgACwALAAoACgAIAAgACAAIAAgACAAIAAgABwAI
AAgACgAIAAoADAANABAAEQASABMAEgAUABQAFgAZABsAGwAbAB4AHwAgAB8AHgAdABwA
FwAWABMAEgAQAA0ADAALAAoACgAJAAgABwAIAAgABwAFAAIAAQD+//z//P/6//r/+v/3
//f/9//3//f/9//3//f/9//2//b/9v/1//X/9f/1//f/9//3//f/9f/1//X/9P/z//H/
7v/r/+v/6v/u//T//f8BAAYAFQAtAEYAWgBxAI0AogCZAG8ASgA5ACkAHQASAAcA+//z
/+r/4//i/+D/4f/p/+//7//v/+//8f/x//H/7//u/+7/7P/s/+z/7f/r/+v/6//r/+z/
7P/s/+z/7P/r/+v/6//p/+r/6v/q/+z/6//r/+z/6v/q/+r/6v/s/+z/7P/s/+z/7P/s
/+3/7f/t/+3/7f/t/+z/7P/t/+v/6//r/+v/7v/u/+7/7v/u/+7/7v/u/+7/7v/v/+//
8f/x//H/8f/v//H/8f/x//P/8//z//P/8//z//P/9P/z//P/8//z//T/9v/3//j/9v/2
//f/9//5//n/+f/5//n/+f/4//j/+f/6//r/+v/6//r/+v/6//r/+v/6//v/+//7//r/
+v/4//j/+P/4//n/+f/5//r//P/8//3//f/7//z//P/9////AAAAAAAAAAAAAAEAAQAB
AAEAAQABAAMAAwADAAQAAgACAAIAAgAEAAMAAwADAAEAAgACAAIAAgACAAIAAgAEAAMA
AwADAAMAAgACAAEAAwACAAIAAwADAAMAAwAEAAIAAgACAAMAAwADAAMAAwABAAEAAQAB
AAQABAAEAAQAAwADAAMABAACAAIAAgADAAUABAAEAAMAAQABAAEAAQADAAMAAwADAAEA
AAAAAAAAAAAAAAAAAAACAAIAAgACAP//////////AgACAAIAAQABAAEAAQABAAEAAAAA
AAAAAQABAAEAAQAAAP///v/9//7//v///wAA/v/+//7//v8AAAAAAAAAAAAAAAABAAEA
AAAAAP//AAAAAAEAAgAAAAAAAAAAAP/////+//7///8AAAEAAgAAAAAAAAAAAAAAAgAD
AAYACAAKAAwADQAOAA8AEAARABIAFAAUABYAGwAdAB0AHQAfAB8AHwAdAB4AHQAcABcA
EgAPAA4ADAAMAAwADAAMAAoACQAIAAcACAAIAAcABQAEAAMAAAD+//z/+v/6//r/+//7
//v/+//5//n/+f/5//v/+v/6//r/+f/5//n/+f/5//n/+f/5//v/+//7//j/9f/x/+7/
6//r//D/+v8CAAcACwAYAC8ARQBaAHAAiwClAKAAdwBPAD4ALQAdABEABgD9//X/7//o
/+f/5v/m/+v/8f/x//P/9//5//n/9//1//H/8P/w//L/8v/y//P/8f/x//H/8f/w//D/
8P/w//H/8f/y//P/8v/y//H/8P/y//H/8f/y//L/8v/y//L/8v/y//L/8v/0//T/9P/1
//P/8//z//P/9f/0//T/9f/1//X/9f/1//T/9P/0//T/9v/2//b/9v/2//b/9//3//n/
+f/5//n/+f/7//v/+//5//n/+f/5//r/+//8//7//v/9//z/+//9//7//v/+//7//v//
/////f/9//3//f///////v/+//3//v/+//7//v/+//7//v/+//7//v////3//f/8//z/
/v/+//7//v/9//3//f/+/wAAAAABAAEA//8AAAAAAQD//wAAAAAAAAEAAgAEAAUAAwAD
AAMAAwADAAMAAwAEAAQABAAEAAQABAADAAMAAwADAAQABAAEAAIAAgACAAIABAADAAMA
AwAEAAQABQAFAAMAAgACAAMABQAFAAUABgAEAAQABAAFAAcABwAHAAcABwAHAAcABwAG
AAYABgAGAAYABwAIAAoACQAIAAcABwAHAAYABgAFAAcABwAHAAcABQAFAAUABQAGAAYA
BwAIAAYABgAGAAYABgAGAAYABgAHAAcABwAHAAYABgAGAAUABwAHAAcABwAFAAQABAAE
AAUABQAFAAUABwAHAAcABwAFAAQABAAEAAYABgAGAAYABAAEAAQABAAEAAQABQAFAAcA
BgAGAAYABgAGAAYABgAHAAcABgAGAAUABAADAAIAAgACAAIAAgADAAYACAAMAAsADAAN
AA0AEAARABIAEwAUABYAFgAYABsAHQAdAB0AHQAdAB0AGwAaABkAGAATABIADwAOAAwA
CwAKAAkACAAIAAcABgAFAAYABgAFAAMAAAD///z/+v/8//r/+v/6//n/+f/5//n/+//7
//v/+//7//r/+v/6//3//f/9//3//f/9//3//f/7//v/+f/4//X/8//y//H/8//4/wAA
BgAJABMAJgA/AFUAagCEAJ8ApwCMAGEASQA4ACkAHwAXAAwAAQD5//H/7P/p/+T/5v/v
//X/9f/3//n/+//5//n/+f/3//j/+P/2//b/9v/3//b/9f/0//P/8//0//X/9v/0//P/
8//z//X/9v/2//b/9P/z//P/9P/0//T/9P/0//b/9v/2//b/9P/0//T/9f/1//X/9f/1
//f/9v/2//f/9f/1//X/9f/4//j/+P/4//f/9v/1//T/9v/2//f/9//5//n/+f/5//f/
+f/5//n/+f/5//n/+f/5//n/+f/6//3//f/9//3//f/+//7//v/+//7//////wEAAQAB
AAEAAQABAAAAAAD//wAAAAAAAP7//v/+//7//v/+//7///8BAAEAAAAAAP7//v/+//7/
////////AAACAAIAAwADAAEAAgACAAMABQAGAAYABgAGAAYABwAHAAcABwAHAAcACQAJ
AAkACgAHAAYABQAEAAYABQAFAAUABQAGAAYABgAIAAgACAAIAAoACQAJAAkACQAIAAgA
BwAJAAgACAAJAAcABwAHAAgACgAKAAoACwAJAAkACQAJAAcABwAHAAcACAAIAAgACAAH
AAcABwAIAAoACgAKAAsADAAMAA0ADQANAA0ADQANAAsACwALAAsACgAIAAcABgAIAAgA
CAAIAAgACAAIAAgABQAFAAUABQAGAAYABgAFAAcABwAHAAcACQAIAAgACAAHAAcABwAH
AAUABQAFAAQABgAGAAYABgAFAAUABAAEAAQABAAEAAQABAAEAAQABAAEAAYABwAKAAoA
DAAOAA8AEAARABIAEwAUABYAFgAYAB0AHwAfAB8AHwAfAB8AHQAeAB0AHAAXABQAEQAQ
AA4ADgAOAA4ADgAMAAsACgAJAAYABgAFAAMABQAFAAMAAgABAP7//f/8//v/+//7//v/
+//7//v/+//7//r/+v/6//3//f/9//3//P/7//r/+f/5//n/+//8//n/9//0//H/7//y
//r/AgAHAAsAGAAtAEUAWgBwAIsAowCkAIEAWwBGADcAJwAdABIABQD///n/8v/v/+z/
6P/r//H/8//x//P/9//5//v/+//5//b/9v/0//T/9P/1//X/9f/1//X/8v/y//L/8v/y
//H/8f/x//H/8v/y//L/8v/x//H/8v/0//T/9P/0//L/8v/y//L/8//0//X/9//2//X/
9P/z//H/8P/w//H/8//z//P/8//0//T/9P/0//T/9P/0//T/9P/0//X/9f/1//X/9f/1
//X/9//3//f/9v/1//T/8//z//P/8//0//b/9//4//n/9//4//j/+P/6//r/+//7//n/
+f/5//n/+v/7//v//P/8//z/+//6//j/+P/4//j/+f/6//v//f/7//v/+v/6//j/+P/4
//j/+f/5//n/+v/6//r/+//7//3//v/+/////v/+//3//P/+//7//////wEAAQABAAEA
////////AAAAAAAAAAAAAAAA//////////8AAAAAAAD+//7//v/+//7//f/9//3///8A
AAIAAwABAAAAAAABAAEAAQABAAIABAAEAAQABQAEAAMAAgABAAQABQAGAAcABwAGAAUA
BAADAAMAAwAEAAIAAgACAAMAAwACAAIAAQACAAMABAAFAAQAAwACAAEA///+//7//v/+
//7//v/+////AAABAAIA///////////+//7//v/9//3/+//7//z//P/8//z//P/7//v/
+v/6//z//P/8//z//P/8//z//P/8//7///8CAAQABgAIAAkACAAJAAoACwAOABAAEAAS
ABYAFwAWABUAFQAVABUAEwATABMAEwAPAAwACQAIAAYABAAEAAQABAAEAAMAAgABAAAA
AAD///3/+v/5//b/9P/y//D/8P/w//H/8f/x//H/7//v/+//7//v/+7/7v/u/+//7//v
/+//7f/t/+3/7f/v/+//7//w/+3/6f/k/+P/4//m/+7/+P/9/wEAEAAlADsAUgBqAIUA
nwCeAHsAVQBAAC8AHQAXABIABwD9//X/7P/l/+L/3v/h/+n/6//r/+//8//z//P/8//v
/+z/7P/q/+r/6v/r/+3/7f/t/+3/6v/q/+r/6v/s/+v/6//r/+n/6v/q/+r/6v/p/+n/
6v/s/+z/7P/s/+r/6v/q/+r/7P/s/+z/7f/r/+v/6//r/+v/6v/q/+v/7f/t/+3/7f/s
/+z/7P/s/+3/7v/v//D/7v/u/+//7//v/+//7//v/+//8f/x//H/7//v/+//7//x//H/
8f/y//P/8//z//P/8//0//T/9P/2//b/9//3//X/9f/1//X/9//3//b/9v/3//j/+P/4
//b/9v/2//b/+P/4//j/+f/3//f/9v/2//j/+P/4//j/9//3//f/+P/4//j/+f/5//n/
+v/6//v/+//8//z//P/+//7///////7//f/8//v/+//7//v//P/8//z//P/8//z/+//7
//v//f/+//7//v/8//z//P/8//z/+//7//v//v/+///////9//z//P/9/////////wAA
/v/+//7////9//3//f/9/////////////v/+//7//v/+////AAACAAAAAAAAAAEAAQAA
AAAA//////////////3//f/9//3////+//7//v/+//7//v/+//z//P/8//z//f/9//3/
/f/9//z/+//5//r/+//8//3//f/8//z//P/7//v/+//8//r/+v/6//r/+f/5//j/+P/5
//r/+//8//z//P/8//z//P/+////AgAEAAYACAAJAAgACQAKAAsADgAQABAAEgAWABcA
FgAVABUAFQAVABMAFAATABIADQAKAAcABgAEAAYABgAGAAYABAADAAIAAQAAAAAA///9
//z/+//4//b/9P/y//L/8v/z//P/8//z//H/8f/x//H/8//y//L/8v/z//P/8//z//H/
8f/x//H/8//1//X/9P/x/+//6v/n/+f/6v/y//r/AQAFABAAJQA9AFIAagCDAJ8AoAB9
AFUAQgAxAB8AEQAGAPv/8//r/+T/4f/g/+D/5f/r/+v/6//v//P/9f/1//P/8f/u/+z/
7P/s/+z/7f/t/+3/7f/t/+z/7P/s/+z/7f/t/+7/7//t/+7/7v/u/+z/6//r/+z/7P/s
/+z/7P/s/+z/7P/s/+7/7v/u/+//7f/t/+3/7f/t/+z/7P/t/+//7//v/+//7//u/+3/
7P/u/+7/7v/u/+7/7v/v/+//7//v/+//7//x//P/8//z//H/8f/x//H/8//z//P/9P/1
//X/9f/1//X/9v/2//b/9v/2//f/9//1//X/9f/1//b/9//3//j/9//4//j/+P/4//j/
+P/4//r/+v/6//v/+f/5//j/+P/6//r/+v/6//n/+f/5//r/+v/6//v/+//9//7//v//
//3//v/+//7/AAAAAAEAAQD//////////////////wAAAgACAAIAAgAAAP///////wEA
AgACAAIAAAAAAAAAAAACAAEAAQABAAIAAgADAAMAAwACAAIAAwABAAEAAQACAAIAAgAC
AAMAAwADAAMAAwAFAAUABQAFAAUABAADAAIAAgADAAQABgAEAAQABAAFAAUABAAEAAMA
BQAFAAUABQADAAMAAwADAAUABAAEAAQAAgACAAIAAgACAAIAAgACAAMAAwADAAMAAgAC
AAIAAQADAAMAAwADAAMAAgACAAIAAQABAAEAAQABAAEAAQABAAEAAAAAAAAAAAAAAAMA
AwACAAIAAAAAAAAAAAAAAAAAAAAAAAAAAgADAAYACAAKAAwADQAOAA8AEAARABAAEgAS
ABQAGQAbABsAGwAZABkAGQAXABYAFQAUAA8ADAAJAAgABgAGAAYABgAGAAgABwAGAAUA
AgACAAEA///+//3/+v/4//r/+P/4//j/9f/1//X/9f/3//f/9//3//X/9P/0//T/9f/1
//X/9f/1//X/9f/1//X/8//z//T/8f/v/+z/6//r/+7/9v/+/wMABwAWAC0ARQBcAHIA
jQChAJoAcQBNADwALQAbAA8AAgD5/+//5f/i/+H/4P/k/+3/8f/x//H/8//z//X/8//x
//H/8v/y//H/8P/v/+//7f/t/+3/7f/t/+7/7//w/+7/7f/t/+3/7//w//D/8P/u/+3/
7f/u/+7/7v/u/+7/8P/w//D/8P/u/+7/7v/v/+//7//v/+//7//u/+7/7//v/+//7//v
//L/8v/y//L/8P/w//D/8P/y//L/8//z//P/8//z//P/8f/z//P/8//1//X/9f/1//P/
8//z//T/9//3//f/9//1//b/9v/2//b/9v/3//f/+f/5//n/+f/3//f/9v/2//f/+P/4
//j/+P/4//j/+P/4//j/+P/5//v/+//6//r/+P/4//j/+P/5//n/+f/6//r/+v/7//v/
+//8//z//f///wAAAAAAAP7//v//////AQABAAEAAQABAAEAAQACAAIAAgACAAIABAAD
AAMAAwABAAIAAgACAAIAAgACAAIABAADAAMAAwACAAIAAwADAAMAAgACAAMAAQABAAEA
AgAEAAQABAAFAAUABQAFAAUAAwADAAMAAwAGAAYABgAGAAMAAwADAAQABgAGAAYABwAF
AAQABAADAAUABQAFAAUABQAFAAUABQADAAIAAgACAAIAAgACAAIAAgACAAIAAgABAAEA
AQABAAIAAgACAAEAAwADAAMAAwAFAAQABAAEAAMAAwADAAMAAwADAAMAAwAFAAQABAAE
AAIAAgACAAIAAgACAAIAAgACAAMAAwACAAIABAAEAAQABAACAAIAAgACAAQABgAHAAoA
DAAOABAAEQAQABEAEgATABYAGAAYABoAIQAjACMAIwAgAB8AHgAbABoAGQAYABMAEAAN
AAwACgAMAAwADAAMAAoACQAIAAcABgAGAAUAAwACAAEA/v/8//z/+v/6//r/+f/5//n/
+f/7//v/+//7//n/+P/4//j/+//7//v/+//5//n/+f/5//n/+//7//r/+f/1//D/7f/t
//L/+v8CAAkAEQAgADcATwBiAHoAkwClAJYAbQBNAD4ALQAfABMABgD5//P/6//o/+n/
5v/o/+//9f/z//P/9//3//n/+f/3//X/9P/y//L/8v/y//P/9f/1//X/9f/0//T/9P/0
//L/8f/x//H/8//0//T/9P/0//P/8//0//T/9P/0//T/8v/y//L/8v/y//L/8v/z//P/
8//z//P/8//y//L/8//1//X/9f/1//T/9P/0//T/9P/0//T/9P/2//b/9//3//X/9f/1
//X/9//5//n/+f/3//f/9//3//f/9//3//j/+//7//v/+//5//r/+v/6//z//P/9//3/
+//7//v/+//7//v/+v/6//3//v/+//7//P/8//z//P/+//7//v////3//f/8//z/+v/6
//r/+v/9//3//f/+//7//v////////8AAAAAAQABAAIAAgACAAIAAgADAAMAAwADAAMA
AwABAAEAAQACAAQABAAEAAQABAADAAMAAwABAAIAAgACAAQABAAEAAQAAgABAAEAAQAE
AAQABQAFAAUABAAEAAUAAwADAAMABAAEAAQABAAFAAUABQAFAAUABwAHAAcABwAGAAYA
BgAGAAcABwAHAAgACAAIAAgACQAHAAYABgAFAAcABwAHAAcABQAFAAUABQAFAAQABAAE
AAYABgAGAAYABAAEAAQABAAFAAUABQAFAAQABAAEAAMABQAFAAUABQADAAIAAgACAAMA
AwADAAMABQAFAAUABQAFAAQAAAAAAAAAAAAAAAIAAwADAAQAAgACAAIAAgACAAIAAgAC
AAMABgAIAAwACgAMAA4ADwAOAA8AEAARABQAFgAWABgAHQAfAB8AHwAeAB0AHAAZABYA
FQAUAA8ADQALAAsACgAKAAoACgAKAAoACQAIAAcABgAGAAUAAwAAAP///P/6//z/+v/6
//r/+//7//v/+//5//n/+f/5//n/+P/4//j/9//3//f/9//5//n/+f/5//v/+f/5//b/
8//v/+7/7f/v//b//v8CAAcADwAiADkAUQBmAIAAmQCjAIYAXwBJADgAJwAhABsADgAD
APv/8//s/+n/4v/k/+v/8f/v//H/8//1//X/9f/z//H/8v/y//L/8v/y//P/8//z//P/
8//y//L/8v/y//D/7//v/+//8f/y//L/8v/w/+//7//w/+7/7v/u/+7/8P/w//D/8P/u
/+7/7v/v//H/8f/x//H/8//y//L/8//x//H/8f/x//T/9P/0//T/8v/y//L/8v/y//L/
8//z//P/8//z//P/8f/z//P/8//1//X/9f/1//X/9f/1//b/9//3//f/9//1//b/9v/2
//b/9v/3//f/+f/5//n/+f/3//f/9v/2//f/+P/4//j/+P/4//j/+P/4//j/+P/5//n/
+f/4//j/9v/2//b/9v/3//f/9//4//r/+v/7//v/+//8//z//f///wAAAAAAAAAAAAAB
AAEAAQABAAEAAQD///////8AAAAAAAAAAAAAAgABAAEAAQD//wAAAAAAAAIAAgACAAIA
AgABAAEAAQAAAAAAAQABAAMAAgACAAMAAwADAAMABAAEAAQABAAFAAUABQAFAAUABQAF
AAUABQAIAAgACAAIAAUABQAFAAYABgAGAAYABwAHAAYABgAFAAUABQAFAAUABQAFAAUA
BQAFAAQABAAEAAQABAAEAAQABAAEAAQABAADAAMAAwADAAQABAAEAAMAAQABAAEAAQAD
AAIAAgACAAMAAwADAAMAAQABAAEAAQADAAIAAgACAAIAAgACAAIAAgACAAIAAwADAAIA
AgAAAAAAAAAAAAAAAAAAAAAA/v8AAAEABAAGAAgACgALAA4ADwAQABEAEAASABIAFAAb
AB0AHQAdAB0AHQAdABsAGgAZABgAEwASAA8ADgAMAAsACgAJAAgACQAJAAkACQAGAAYA
BQADAAQAAwAAAP7//v/8//z//P/5//n/+f/5//v/+//7//v/+f/4//j/+P/3//f/9//3
//n/+f/5//n/+f/3//f/+P/3//X/8v/v/+3/7v/y//r/AQAFAAwAHwA3AE4AZAB9AJcA
qACXAG0ATgA/AC8AIwAaAA0AAQD5//D/6f/o/+b/6f/v//X/9f/z//X/9//3//f/9//2
//T/8//y//H/8f/x//H/8f/x//H/8v/z//T/8v/x//H/8f/z//T/9P/0//T/8//z//T/
8v/y//L/8v/0//T/9P/0//L/8v/y//P/8//z//P/8//z//L/8v/z//P/8//z//P/9v/2
//b/9v/0//T/9P/0//b/9v/3//f/9f/1//X/9f/1//f/9//3//f/9//3//f/9f/1//X/
9v/5//n/+f/5//f/+P/4//j/+v/6//v/+//7//v/+//7//n/+f/4//j/+f/6//r/+v/6
//r/+v/6//r/+v/6//v/+//7//r/+v/6//r/+v/6//v/+//7//z//P/8//3//f/9//7/
/v///wEAAgACAAIAAAAAAAEAAQADAAMAAwADAAMAAwADAAQAAgACAAIAAgAEAAMAAwAD
AAEAAgACAAIABAAEAAQABAAEAAMAAwADAAIAAgADAAMAAwACAAIAAwADAAMAAwAEAAQA
BAAEAAUAAwADAAMAAwADAAMAAwADAAQABAAEAAQAAwADAAMABAAEAAQABAAFAAMAAgAC
AAEAAQABAAEAAQADAAMAAwADAAEAAAAAAAAAAgACAAIAAgAAAAAAAAAAAP//////////
AAAAAAAA///9//3//f/9/////v/+//7//f/9//3//f/7//v/+//7//3//P/8//z/+//6
//n/+P/6//r/+v/6//n/+P/4//f/9//2//b/9v/2//b/9f/1//T/9P/y//L/8v/y//L/
8v/y//L/8P/y//P/9v/4//r//P/9//z//f/+////AAACAAIABAALAA0ADQANAAsACwAL
AAkACgAJAAgAAwD+//v/+v/4//r/+v/6//r/+v/5//j/9//2//b/9f/z//T/8//w/+7/
7v/s/+z/7P/s/+3/7v/v//H/8f/x//H/7//u/+7/7v/w//H/8v/z//P/8//z//P/9f/1
//X/9v/1//H/8P/t/+v/7v/2/wAABQALABoALwBHAFwAcgCNAKUApACBAFkARgA3ACcA
GQAMAAEA+f/x/+z/6//s/+z/8//5//n/9//5//v//f/9//v/+f/4//j/9v/2//b/9//5
//n/+f/5//j/+P/4//j/+v/5//n/+f/7//z//P/8//r/+f/5//r/+v/6//r/+v/8//z/
/P/8//z//P/8//3////////////9//z//P/9/////////////v/+//7//v/+//7//v/+
/wAAAAABAAEA/////////////wEAAQABAAEAAQABAAEA////////AAABAAEAAQABAP//
AAAAAAAAAgACAAMAAwABAAEAAQABAP/////+//7///8AAAAAAAD///7//f/8//7//v/+
/////f/9//z//P/8//z//P/8//3//f/9//7//P/8//3//f/9//7//v//////AAAAAAAA
AAAAAAEAAQACAAMABAAFAAMAAwADAAQABAAEAAQABAAEAAMAAwADAAEAAgACAAIABAAE
AAQABAAEAAMAAwADAAQABAAFAAUABQAEAAQABQADAAMAAwAEAAQABAAEAAUAAwADAAMA
AwAFAAUABQAFAAYABgAGAAYAAwADAAMABAAGAAYABgAHAAYABAADAAEAAgADAAQABQAD
AAMAAwADAAMAAgACAAIABAAEAAQABAADAAIAAQAAAAEAAQABAAEAAgACAAIAAQD/////
/////wAAAAABAAIAAgABAAAA/////////////wEAAAAAAAAAAAAAAAAAAAACAAIAAgAC
AAEAAAAAAP////8AAAAAAgAAAAEAAQABAAEAAQABAAEA//8AAAMAAwACAAEAAAAAAP7/
//8CAA==
         </WaveFormData>
      </LeadData>
      <LeadData>
         <LeadByteCountTotal>10000</LeadByteCountTotal>
         <LeadTimeOffset>0</LeadTimeOffset>
         <LeadSampleCountTotal>5000</LeadSampleCountTotal>
         <LeadAmplitudeUnitsPerBit>4.88</LeadAmplitudeUnitsPerBit>
         <LeadAmplitudeUnits>��V</LeadAmplitudeUnits>
         <LeadHighLimit>2147483647</LeadHighLimit>
         <LeadLowLimit>268435456</LeadLowLimit>
         <LeadID>V1</LeadID>
         <LeadOffsetFirstSample>0</LeadOffsetFirstSample>
         <FirstSampleBaseline>0</FirstSampleBaseline>
         <LeadSampleSize>2</LeadSampleSize>
         <LeadOff>FALSE</LeadOff>
         <BaselineSway>FALSE</BaselineSway>
         <ExcessiveACNoise>FALSE</ExcessiveACNoise>
         <MuscleNoise>FALSE</MuscleNoise>
         <LeadDataCRC32>1075032523</LeadDataCRC32>
         <WaveFormData>
lP+U/5T/lP+g/6z/uP/E/8z/0v/Y/97/4//m/+n/7P/t/+7/7//w/+//7v/t/+z/6v/o
/+b/5P/i/+D/3v/c/9r/2P/W/9T/0f/Q/8//zv/N/8z/y//K/8j/yP/I/8j/yf/K/8v/
zP/O/9D/0v/U/9f/2v/d/+D/5P/m/+j/6v/t/+7/7//w//P/9P/1//b/9f/0//P/8v/x
//D/7//u/+3/7P/r/+r/5//m/+X/5P/j/+L/4f/g/93/3P/b/9r/1//W/9X/1P/S/9L/
0v/S/9H/0P/P/87/0P/Q/9D/0P/Q/9D/0P/Q/9L/0v/S/9L/1P/U/9T/1P/U/9T/1P/U
/9f/2P/Z/9r/3f/e/9//4P/h/+L/4//k/+f/6P/p/+r/6//s/+3/7v/v//D/8f/y//L/
8v/y//L/8v/y//L/8v/w//D/8P/w/+//7v/t/+z/7P/s/+z/7P/q/+r/6v/q/+v/7P/t
/+7/7P/s/+z/7P/r/+r/6f/o/+b/5v/m/+b/5P/k/+T/5P/k/+T/5P/k/+X/5v/n/+j/
5//m/+X/5P/k/+T/5P/k/+L/4v/i/+L/5P/k/+T/5P/l/+b/5//o/+r/6v/q/+r/7f/u
/+//8P/w//D/8P/w//D/8P/w//D/8P/w//D/8P/v/+7/7f/s/+r/6v/q/+r/6P/o/+j/
6P/o/+j/6P/o/+b/5v/m/+b/5v/m/+b/5v/o/+j/6P/o/+f/5v/l/+P/5f/l/+b/5v/n
/+f/5v/m/+X/5P/k/+P/5//n/+j/6P/n/+j/6f/r/+7/7v/u/+3/7//v//D/8P/r/+n/
5v/l/+X/5f/k/+L/4f/g/9//3v/e/97/3v/e/+D/4P/h/+H/4v/k/+T/4//k/+b/5//o
/+f/5v/l/+T/5P/k/+T/5P/j/+P/4//j/+H/4P/g/+D/4v/i/+P/5P/k/+T/4//j/+T/
5v/o/+z/8P/3//7/AwAMABkAIwAoAC4AMAAwACwAJgAjACEAGgAUABAAEQAdACkAKQAn
ACIAEQDy/9X/xP+8/7P/pP+a/5v/pv+3/8X/0P/Z/+L/6f/w//b/+///////AAABAAEA
AgAEAAMAAgAAAP3//P/7//r/+P/2//P/8f/v/+z/6//p/+f/5f/l/+T/4//i/+H/4P/g
/+D/4P/g/+H/4v/k/+X/6f/p/+r/6//w//P/9f/3//r/+//8////AQADAAMAAwAEAAUA
BQAFAAMAAwADAAMAAQABAAAA///+//7//v/+//z//P/8//v/+//7//r/+v/5//n/+f/5
//j/9v/1//X/9f/1//X/9P/x//H/8f/y//L/8f/x//D/8v/x//H/8P/y//L/8P/v//L/
8//z//T/9P/0//X/9v/4//j/+P/4//r/+//8//7//f/+//////8BAAMABQAHAAcACQAK
AAoADAAMAA0ADgAMAA0ADQAOAA4ADgANAA0ADgANAA0ADQALAAsACgAKAAoACwALAAwA
CwALAAsADAAPAA8AEQASABMAFAAUABUAFAAVABUAFQAXABcAFQAUABYAFQAUABQAFAAU
ABMAEwATABQAFQAXABUAFQAUABQAFAAUABMAEwARABEAEQASABAAEAAQABAAEQARABMA
FAAUABYAFgAWABcAGAAZABoAGgAaABoAGgAcABsAGgAZABoAGwAcAB0AHAAcABwAHAAd
ABwAGgAaABgAGAAYABkAGAAYABcAFwAZABkAGQAZABgAGQAZABkAGAAYABgAFwAVABYA
FgAWABUAFQAUABQAFwAWABQAFAAUABQAEgASABEAEQARABIAEgARABEAEAAQABAAEAAR
ABEAEwATABQAFAAVABgAGQAbABwAHQAeAB4AHgAeAB8AHwAdABkAFgAVABUAEwASABAA
DwAMAAsACgAKAAoACgAKAAoACAAJAAkACwAMAA0ADQANAA4ADgAOAA4ADgAOAA4ADgAO
AA4ADgANAAsACwALAAsADAAMAAwADAAKAAsADAANAAwADAANAA0AEAARABIAFAAXABoA
IQAoAC8AOQBEAEoATgBOAE4ASgBHAEcARAA8ADYALwAtADEAMwAxACoAHQAEAOX/0P/A
/7X/qv+g/53/pv+3/8f/1v/h/+r/8//8/wIACQANABEAEwAVABYAGAAaABkAGAAWABcA
FgAVABQAEgAQAA0ACwAJAAYABQADAAEA//////7//f/8//v/+v/4//j/+P/4//j/+P/5
//n/+P/3//f/9//6//3///8BAAIAAwAEAAcACAALAAwADQAQABEAEQARABMAEwATABMA
FgAXABcAFwAWABYAFgAWABYAFgAWABUAFQAVABQAFAASABEAEAAPABAADgANAA0ACwAL
AAsACgAJAAkACQAKAAgABwAHAAYABAADAAMAAgACAAIAAAD///3//f/8//z/+//6//r/
+v/6//r/+v/6//j/+f/6//z/+//8//3//f8AAAEAAgADAAMABQAGAAYABwAIAAoADAAK
AAsACwAMAA4ADgANAA0ADgANAA0ADQALAAsACgAKAAsACwAKAAoACQAJAAkACgAJAAkA
CwAMAA4ADgANAA0AEAARABEAEQATABMAEQAQABAADwAOAA4AEAAQAA8ADwAMAAwADAAN
AAsACwAKAAoACgAKAAkACQAIAAcABgAGAAQABAAEAAQABQAFAAcACAAGAAgACAAIAAkA
CgALAAwACgAKAAoACgAMAAsACgAJAAkACQAJAAkACAAIAAgACAAJAAgABgAGAAQABAAE
AAUABgAGAAUABQAFAAUABQAFAAQABQAFAAUABQAGAAcABwAFAAYABgAGAAkACQAIAAgA
BwAGAAYABgAEAAQABAAGAAYABgAGAAYABgAFAAUABQAGAAYABQAFAAQABAAEAAIAAwAD
AAUABwAIAAgACQAIAAkACwAMAA4ADgANAAwADAANAA0ACwAIAAQAAgABAAMAAgAAAP//
/P/7//r/+v/8//z//P/8//z//f/9////AAABAAEAAQAEAAQABAAEAAQABAAEAAQABAAE
AAQAAwADAAMAAwADAAIAAgACAAIAAgADAAQABQAEAAQABQAFAAYACQAMAA4AEwAaAB8A
JgAvADkAQABEAEYASABGAEIAQQA9ADQALgAoACMAJwAtACsAJQAWAPv/3P/H/7j/rP+j
/5z/nP+n/7T/xf/T/97/5f/u//f//v8EAAkADQANAAwADQANAA4AEAAPAA4ADAAJAAgA
BwAGAAIAAAD9//v/+//4//f/9f/z//H/8f/w//H/8P/v/+7/8P/w//D/8P/w//D/8f/x
//X/9f/2//f/+f/7//z//f///wEAAwAHAAkACwALAAsADAANAA0ADQAPAA8ADwAPAA4A
DwAPAA8AEAAQABAAEAAOAA4ADgANAA4ADQALAAoACQAJAAkACQAIAAYABQAFAAUABQAF
AAQAAwADAAMABAAEAAMAAwACAAIAAQABAAAA/v/+//z/+//5//n/+P/4//f/9v/2//b/
9f/0//P/8v/y//P/9P/2//X/9v/3//f/+f/7//3///8BAAMABAAEAAYABgAHAAgACAAJ
AAkACgAIAAgABwAHAAgABwAHAAcABwAHAAYABgAFAAUABAAEAAUABQAFAAYABgAFAAYA
BgAHAAgACAAJAAoACwALAAsACQAJAAcABgAIAAcABgAGAAQABAADAAMABAAEAAQABQAD
AAMAAgACAAAAAAD/////////////AAAAAAAAAAAAAAEAAQADAAQAAgAEAAQABAACAAIA
AgACAAIAAgACAAIAAAD///7//f/8//3//v////z//P/8//z//f/8//r/+v/8//z//P/9
//v/+v/4//f/+f/5//n/+f/4//n/+f/5//r/+v/6//n/+f/6//r/+v/7//v/+v/6//n/
+v/6//r/+v/6//r/+v/6//r/+f/5//v//P/8//v/+v/4//f/9v/2//f/9//5//v//P/8
//3//P/9////AAD+//7//f/8//v/+//6//f/8//w/+//7//s/+r/5//l/+L/4f/g/+D/
3v/e/97/3v/d/93/3P/d/+D/4f/h/+H/4P/g/+D/4P/i/+L/4v/i/+T/5P/k/+P/5f/l
/+X/5f/l/+b/5//o/+j/6f/q/+v/7f/u//D/8f/0//f/+P/8/wEACAARABoAJwAxADYA
OgA6ADgAMgAuACsAJwAgABgAFAAXACEAIwAhAB8AEgD3/9j/w/+4/7D/o/+Y/5T/m/+q
/7n/xf/O/9f/3v/l/+r/7v/z//P/9f/2//f/9//4//r/+f/4//b/9//2//X/9P/z//L/
8P/v/+7/7P/s/+v/7f/r/+v/6v/p/+j/5//m/+b/5v/m/+b/6P/o/+n/6f/r/+v/7P/t
//P/9//6//3///8BAAMABwAKAA0ADgAPABEAEwAUABUAFQAVABUAFQAUABUAFQAVABQA
FAAUABQAEgASABIAEQAQAA8ADQAMAAoACQAIAAcACAAGAAUABQACAAEAAAD+//v/+//7
//z/+v/5//n/+P/4//f/9//2//j/+P/2//X/9f/1//T/9P/0//T/9f/2//j/+P/4//j/
+P/5//r//P/9//7//////wEAAwAFAAcABwAJAAoACgAKAAoACwAMAAoACwALAAwADAAM
AAsACwAKAAkACQAJAAgABwAFAAQAAwADAAIAAgD///////8AAAMAAwAFAAYACAAIAAcA
BwAGAAcABwAHAAUABQADAAIAAgABAAAAAAACAAIAAQABAAAAAAAAAAEAAQABAAAAAAAA
AAAA//////7//f/8//z//v/+//7//v8BAAEAAwAEAAYACAAIAAgACQAKAAsADAAKAAoA
CgAKAAwACwAKAAkABwAHAAcABwAEAAQABAAEAAEAAAD+//7//P/8//z//f/+//7//f/9
//v/+//7//j/+P/4//j/+P/4//j/9//3//X/9v/2//X/9f/0//T/9P/0//X/9f/3//f/
+P/4//n//P/9////AAD+//7//f/8//v/+//6//f/9f/y//H/8f/z//L/8P/v//D/7//u
/+7/7f/s/+v/6v/r/+3/7v/x//b/9//3//f/+P/4//j/+P/6//r/+v/6//n/+P/3//X/
9f/1//X/9f/0//T/9P/0//L/8//0//X/9P/0//X/9f/2//f/+P/6////BgANABIAHQAn
AC4AMAAwADAALgAqACcAIwAcABQADgAJABEAGwAfAB8AHAANAPD/0f+8/7L/qf+c/5L/
k/+g/7H/v//K/9P/2v/h/+j/7v/z//n/+//6//v/+//8//3//f/9//z//P/8//z//P/6
//j/9f/z//P/8P/v/+3/6//p/+n/6P/l/+T/4//i/+D/4P/g/+D/3//e/97/3f/h/+H/
4v/j/+T/5//p/+v/7v/v//D/8//4//v//P/9/wAAAQABAAEAAwADAAMAAwADAAMAAgAB
AP7//v/+//7//v/+//7//f/6//n/9//2//T/8//y//H/7v/s/+v/6//p/+n/6f/o/+X/
5f/l/+b/5f/j/+L/4P/h/+H/4v/i/+T/5P/i/+H/4f/h/+D/4P/g/+D/4f/i/+L/4v/i
/+L/5P/l/+b/6P/p/+r/6//r/+z/7f/u/+//8//1//b/9v/0//T/9f/2//j/+f/5//r/
/P/8//v/+//4//f/9//3//f/9//2//b/8//z//L/8v/x//H/8f/y//D/7//w//D/7v/u
/+3/7f/u/+//7//v/+3/7f/r/+r/6v/p/+j/6P/q/+r/6f/p/+j/6P/o/+n/6v/r/+v/
7P/r/+z/7P/t/+3/7f/t/+7/7f/s/+v/6v/p/+n/6//s/+z/7v/u/+7/7v/u/+7/7v/w
//D/8P/w//D/7//u/+3/7P/t/+7/7//u/+7/7v/u/+3/7P/s/+z/7v/u/+7/7v/s/+z/
6//r/+v/7P/s/+v/7f/s/+z/7P/s/+3/7f/v//H/8v/y//P/9P/1//f/+P/1//T/8v/w
/+//7//u/+v/6//o/+f/5//p/+j/5v/l/+T/4//i/+L/4v/i/+L/4v/j/+X/5v/p/+r/
6//r/+v/7v/u/+7/7v/u/+7/7v/u/+3/7P/r/+n/6//r/+v/6//q/+r/6v/q/+z/7f/u
/+//8P/w//H/8f/0//X/+v/+/wUADAATABoAJQAvADYAOgA8AD4APAA6ADcAMwAsACYA
IAAfACkANQA5ADkANgAjAAYA6f/S/8b/vf+w/6b/pf+w/8H/z//a/+H/6v/x//j//v8F
AAkACwAMAA0ADQAOABAADwAOAAwADAAMAAwADAAKAAgABQADAAMAAgADAAMAAgD///7/
/P/7//r/+f/4//j/+P/4//j/+P/4//n/+f/8//3///8BAAIABQAHAAkADAANAA4AEQAT
ABUAFQAVABYAFwAXABcAGAAZABoAGwAaABsAGwAbABwAHAAcABwAHAAcABwAGwAcABsA
GQAYABgAFwAWABUAFAASABEAEQAPAA8ADwAOAAwACwAKAAoACQAHAAYABAAEAAMAAwAC
AAAAAAD+//3///////7//v/+//7///8AAP7//v/+//7/AAABAAIABAAFAAYABwAHAAkA
CwANAA8AEQATABQAFAAUABQAFQAWABgAGQAZABoAGgAaABkAGQAYABcAFwAXABcAFwAW
ABYAEwATABIAEgARABEAEQASABIAEQASABIAEwAUABQAFQAYABkAGQAZABkAGQAXABYA
FwAXABcAGAAYABgAFwAXABgAGAAYABkAFwAXABYAFgAUABQAEwATABEAEQARABIAEAAQ
ABAAEAARABEAEwAUABIAFAAUABQAFgAWABYAFgAYABgAGAAYABoAGQAYABcAFgAXABgA
GQAYABgAGAAYABkAGAAWABYAGAAYABgAGQAYABgAFwAWABgAGAAYABgAGAAYABcAFwAX
ABgAGAAXABkAGAAYABgAFgAXABcAGQAZABoAGgAbABwAHQAfACAAHQAcABoAGAAXABcA
FgATABEADgANAA0ADwAOAAwACwAKAAkACAAIAAYABgAGAAYABgAHAAcACQAMAA0ADQAN
AA4ADgAOAA4ADgAOAA4ADgAOAA4ADgANAA0ADQANAA0ADAAMAAwADAAMAA0ADgAPABAA
EAARABEAEAATABYAGAAdACQAKwAyADsARQBMAE4AUABSAFIATgBNAEsARAA8ADgAMwAz
ADkAOQAzACYADQDu/9X/xP+4/6//pP+i/6v/vP/L/9n/5P/t//b///8IAA4AEwAXABsA
HAAdAB0AHgAfAB8AHwAeAB0AHAAbABoAFwAUABAADQANAAoACQAHAAUAAwADAAIAAQAA
AP///v/8//z//P/8//r/+v/7//v//f/9//7///8BAAMABAAFAAgACQAKAA0ADwARABEA
EQASABMAEwATABQAFQAWABcAGAAZABkAGQAaABoAGgAaABoAGgAaABkAGAAXABUAFAAT
ABMAEwATABAADgANAA0ADQANAA0ADAAJAAkACQAKAAgABwAHAAYACAAHAAcABgAEAAQA
AgABAAMAAwACAAIAAQAAAAAAAAD+//7//v/+//7///8AAAIAAgACAAIAAQAEAAUABgAH
AAcACQAKAAoACgAKAAsADAAMAA0ADQAOAA4ADgANAA0ADgANAA0ADQANAA0ADAAMAAsA
CwAKAAoACQAJAAkACgAJAAkACwAMAA4ADgANAA0AEAARABEAEQATABMAEQAQABEAEQAR
ABIAEAAQAA8ADwAOAA4ADgAPAA0ADQAMAAwACgAKAAkACQAJAAkACQAKAAgACAAIAAgA
CQAJAAsADAAKAAwADAAMAAwADAAMAAwADgAOAA4ADgAMAAsACgAJAAgACQAKAAsACgAK
AAoACgAJAAgABgAGAAgACAAIAAkACQAIAAYABQAHAAcABwAHAAoACgAIAAgACAAIAAgA
CAAHAAcABwAIAAgABwAHAAYABgAGAAgACQAJAAsACQAKAAoACwAMAA0ADwAQABAAEAAP
AA4ADAALAAkABQAEAAIAAgADAAMAAgAAAP///v/9//z//P/8//z//P/8//z//f/9////
BAAFAAUABQAEAAQABAAEAAYABgAGAAYABAAEAAQAAwADAAMAAwADAAQABAAEAAQABAAF
AAYABwAGAAYABwAHAAoACwAMABAAEwAaAB8AKAAxADsARABGAEYARgBEAEAAPwA9ADYA
MAAqACUAKQAtACsAIwASAPX/3P/H/7r/rv+j/5z/nv+r/7z/zf/b/+b/7f/2////BAAK
AA0AEQATABQAFQAVABYAFAATABIAEAANAAwACwAKAAYABAABAP///f/6//n/9//3//X/
9f/0//X/9P/z//L/9P/0//T/9P/2//b/9//3//n/+f/6//v//P///wEAAwAEAAUABgAJ
AAsADQANAA0AEAARABEAEQARABEAEQARABQAFQAVABUAFAAUABQAFAAUABQAFAATABQA
EwARABAADgANAAwACwAMAAoACQAJAAcABwAHAAYABQAFAAUABgAEAAMAAwACAAIAAQAB
AAAAAgACAAAA///9//3//P/8//r/+v/7//z/+v/6//r/+v/4//n/+v/8//v//P/9//3/
/v///wAAAQADAAUABgAGAAgACAAJAAoACgALAAsADAAOAA4ADQANAA4ADQANAA0ADwAP
AA4ADgANAA0ADAAMAAsACwALAAwADQANAA8AEAAQABAADwAPABAAEQARABEAEQARAA8A
DgAOAA0ADAAMAAwADAALAAsACAAIAAgACQAHAAcABgAGAAQABAADAAMAAQABAAEAAgAE
AAQABAAEAAMAAwAFAAYABgAIAAgACAAIAAgACAAIAAYABgAGAAYACAAHAAYABQADAAMA
AwADAAIAAgACAAIAAwACAAAAAAD+//7//v////7//v/9//3//f/9//3//f/8//3//f/9
//7//P/8//v/+v/4//j/+P/4//j/+P/3//f/9f/2//b/9f/3//b/9v/2//b/9//3//n/
+//8//z//f8AAAEAAwAEAAMAAgAAAP7//f/9//z/+f/3//T/8//z//P/8v/w/+//7P/r
/+r/6v/o/+j/6P/o/+j/6f/p/+v/7v/v/+//7//u/+7/7v/u/+7/7v/u/+7/7P/s/+z/
6//p/+n/6f/p/+r/6v/q/+r/6P/p/+r/6//s/+z/7f/t/+7/7//y//b//f8EAAkAEgAd
ACcALAAuAC4ALgAsACgAJwAjABwAFAAOAA0AEwAZABcAEwAEAOn/zP+3/6j/nv+T/4r/
jP+Z/6r/uf/H/9D/1//g/+f/7P/y//f/+//9//z//f/9//7//v/9//z/+v/5//j/9//2
//P/8P/s/+n/6f/m/+X/4//i/9//3v/c/93/3P/b/9r/2v/a/9r/2v/a/9r/2//b/9//
3//g/+H/5P/n/+n/6//t/+//8f/1//j/+//8//3//v////////8BAAEAAQABAAAAAQAB
AAEA/v/+//7//v/+//7//v/9//r/+f/3//b/9v/1//T/8//y//D/7//v/+7/7f/s/+r/
6//r/+v/7P/q/+n/6f/o/+r/6f/p/+j/6f/q/+n/6f/p/+n/6P/o/+r/6v/r/+z/6v/q
/+r/6v/q/+v/7P/u/+//8P/x//H/8v/z//T/9f/3//n/+v/6//r/+v/7//z//P/9//3/
/v/+//7//f/9//z/+//7//v/+//7//r/+v/4//f/9f/0//X/9f/1//b/9f/1//f/+P/2
//b/9f/1//j/+f/5//n/9//3//X/9P/2//X/9P/0//T/9P/z//P/8//0//X/9//3//f/
9v/2//T/9P/z//P/8//z//P/9P/0//T/9P/0//X/9f/3//j/+P/6//r/+v/6//r/+v/6
//z//P/8//z//P/7//r/+f/3//f/9//3//j/+P/4//j/9//2//T/9P/2//b/9v/3//b/
9v/1//X/9f/1//X/9f/4//f/9v/0//T/9P/0//L/8v/x//H/8f/y//L/8f/x//D/8P/w
//H/8//0//f/9//4//j/+f/6//v//f/+//z//P/7//r/+P/3//X/8f/w/+7/7v/v/+3/
7P/q/+n/6P/n/+b/5v/o/+j/6P/o/+j/6f/p/+v/7v/v/+//7//u/+7/7v/u/+7/7v/u
/+7/7P/s/+z/6//q/+n/6P/n/+f/6P/p/+r/6v/r/+z/7f/u/+7/7//v//L/9f/2//r/
//8GAA0AFgAhACkALgAwADAALAAmACQAIQAbABYAEgAOABUAIQAnACUAJQAaAP//4v/J
/77/tv+n/5r/lP+b/6j/uf/H/87/1f/c/+P/5v/s//H/8//z//b/9//3//j/9v/1//T/
8v/z//L/8f/w/+7/7P/p/+f/5f/i/+H/3//f/93/3f/c/9v/2v/Z/9j/2P/Y/9j/2P/a
/9r/2//b/97/3//h/+P/5//r/+7/8f/0//X/9v/5//r//f/+/////v/////////+//3/
/P/7//z//f/9//3/+v/6//r/+v/4//j/+P/3//j/9//1//T/9P/z//L/8f/y//D/7//v
/+7/7f/s/+r/6f/p/+n/6v/o/+f/5//m/+j/5//n/+b/6P/o/+b/5f/n/+f/5v/m/+j/
6P/p/+r/6//s/+3/7v/u/+//8P/y//X/9v/3//f/+v/7//z//f/9////AAAAAAIAAgAD
AAQAAwADAAIAAgAEAAQAAwADAAIAAQABAAEAAQABAAAAAAD//////v/+/////////wAA
AgADAAYACAAGAAYABQAFAAYABwAHAAcABwAHAAUABAAGAAUABAAEAAcACAAIAAkACgAK
AAoACwALAAsACgAKAAoACgAJAAkABwAHAAcACAAKAAoACgAKAAsACwANAA4ADgAQABAA
EAARABIAEwAUABQAFAAUABQAFgAVABQAEwATABMAEwATABIAEgASABIAEwASABAAEAAO
AA4ADgAPABAAEAAPAA8ADwAPAA8ADwAOAA8ADwAPABAAEAAQAA4ADgAOAA4AEAAQAA8A
DwAPABAAEAAPAA8ADgAOAA4ADgAPAA8AEQAPABAAEAARABQAFQAXABgAGAAYABcAFgAV
ABUAFAARABEADgANAA0ACwAKAAgABwAHAAcABwAIAAgACAAIAAgABgAHAAcACQAOAA8A
DwAPABAAEAAQABAAEAAQABAAEAAQABAAEAAPAA8ADwAPAA8ADwAQABEAEgAQABEAEgAT
ABQAFAAVABUAGAAZABoAHAAfACQAKwAyADsARQBOAFQAVABUAFQAUABNAEsASABAADoA
MwAzADsAPwA7ADgAKwASAPX/3P/O/8X/uv+u/6v/tP/F/9X/4v/t//T/+/8CAAgADwAT
ABcAGgAbABsAHAAeAB0AHAAaABsAGgAZABgAFgAUABEADwANAAoACQAHAAcABQAFAAQA
AwACAAEAAAAAAAAAAAAAAAAAAAABAAEAAwADAAQABQAGAAkACwANAA4ADwAQABMAFAAX
ABgAGQAcAB0AHQAdAB8AHwAfAB8AIAAhACEAIQAgACAAIAAgACAAIAAgAB8AHgAdABsA
GgAWABUAFAATABIAEAAPAA8ADgANAAwACgAJAAkACQAKAAkABwAGAAQABAADAAMAAgAE
AAQAAgABAP/////+//7//P/8//3//v/8//z//P/8//r/+//8//7//f/+//////8AAAEA
AgADAAUABwAIAAgACQAKAAwADgAMAA0ADQAOAA8AEAAQABEAEgARABEAEQARABEAEAAQ
ABEAEQAQABAADwAPAA8AEAATABMAFQAWABgAGAAXABcAGAAZABkAGQAbABsAGQAYABoA
GQAYABgAFgAWABUAFQASABIAEgATABEAEQAQABAADgAOAA0ADQAMAAsACgAKAAoACgAK
AAoACQAJAAsADAAMAA4ADgAOABAAEAAQABAAEAAQABAAEAASABEAEAAPAA0ADQANAA0A
DAAMAAwADAALAAoACAAIAAYABgAGAAcACgAKAAkACQAHAAcABwAHAAgACQAJAAkACgAK
AAoACQAHAAgACAAIAAkACQAIAAgACQAIAAYABgAGAAYACAAIAAcABwAFAAYABgAFAAcA
BgAGAAYABAAFAAUABwAHAAgACAAJAAwADQAPABAAEAAQAA8ADgALAAsACgAHAAUAAgAB
AAEAAQAAAP7//f/8//v/+v/6//j/+P/4//j/+v/7//v//f8CAAMAAwADAAIAAgACAAIA
BAAEAAQABAACAAIAAgABAAMAAwADAAMABAAEAAQABAAEAAUABgAHAAgACAAJAAkADAAN
AA4AEAAVABwAIwAsADUAPwBGAEoASgBKAEgARABFAEMAOgA0AC4AKwAtADEAMQArAB4A
AwDm/9H/wv+2/63/ov+i/6//wP/R/9//6P/x//j///8GAAwAEQAVABcAGAAZABkAGgAa
ABkAGAAWABcAFgAVABQAEQAOAAoABwAHAAQAAwABAAMAAQABAAAA///+//3//P/9//7/
//8AAAAAAAABAAEAAwADAAQABQAHAAkACgALAAoACwAMAA8AEAATABQAFQAUABUAFQAV
ABcAFwAXABcAFgAXABcAFwAYABgAGAAYABoAGgAaABkAGgAZABcAFgAWABUAFAATABQA
EgARABEAEAAPAA4ADAANAA0ADQAOAAwACwALAAoADAALAAsACgAKAAoACAAHAAUABQAE
AAQAAgACAAMABAADAAIAAQAAAP7///8AAAIAAQACAAMAAwAEAAUABgAHAAkACwAMAAwA
DgAOAA8AEAAQABEAEQASABQAFAATABMAFAATABMAEwAVABUAFAAUABUAFQAUABQAEwAT
ABMAFAAVABUAFwAYABgAGAAXABcAGQAbABwAHQAbABsAGQAYABgAFwAWABYAFAAUABMA
EwARABAADwAPAA0ADQAMAAwACAAIAAcABwAHAAcABwAIAAgACAAIAAgABwAHAAkACgAK
AAwADAAMAAwADAAMAAwADAAMAAwADAAMAAsACgAJAAcABwAHAAcABgAGAAYABgAFAAQA
AgACAAIAAgACAAMABAAEAAMAAwADAAMAAwADAAQABQAFAAUABAAEAAQAAwADAAQABAAE
AAUABQAEAAQAAQAAAAAAAAACAAIAAgACAP///v/+/////v///wAAAAABAP///f/9//3/
/P/7/w==
         </WaveFormData>
      </LeadData>
      <LeadData>
         <LeadByteCountTotal>10000</LeadByteCountTotal>
         <LeadTimeOffset>0</LeadTimeOffset>
         <LeadSampleCountTotal>5000</LeadSampleCountTotal>
         <LeadAmplitudeUnitsPerBit>4.88</LeadAmplitudeUnitsPerBit>
         <LeadAmplitudeUnits>��V</LeadAmplitudeUnits>
         <LeadHighLimit>2147483647</LeadHighLimit>
         <LeadLowLimit>268435456</LeadLowLimit>
         <LeadID>V2</LeadID>
         <LeadOffsetFirstSample>0</LeadOffsetFirstSample>
         <FirstSampleBaseline>0</FirstSampleBaseline>
         <LeadSampleSize>2</LeadSampleSize>
         <LeadOff>FALSE</LeadOff>
         <BaselineSway>FALSE</BaselineSway>
         <ExcessiveACNoise>FALSE</ExcessiveACNoise>
         <MuscleNoise>FALSE</MuscleNoise>
         <LeadDataCRC32>2033032438</LeadDataCRC32>
         <WaveFormData>
jP+M/4z/jP+e/7D/wv/U/9//6P/x//r///8CAAUACAAHAAYABQAEAAYABgAGAAYABQAE
AAMAAgACAAIAAgACAAIAAgACAAIAAAAAAAAAAAD///7//f/8//r/+P/2//T/9P/0//T/
9P/2//j/+v/8//7/AAACAAQACAAKAAwADgAQABAAEAAQABMAFAAVABYAFAAUABQAFAAT
ABIAEQAQAA8ADgANAAwACgAIAAYABAADAAIAAQAAAAEAAgADAAQAAgAAAP7//P/6//j/
9v/0//L/8P/u/+z/6f/o/+f/5v/l/+T/4//i/+H/4P/f/97/3v/e/97/3v/e/97/3v/e
/+H/4v/j/+T/5//o/+n/6v/s/+7/8P/y//T/9v/4//r/+//8//3//v8AAAIABAAGAAcA
CAAJAAoACwAMAA0ADgAQABAAEAAQABIAEgASABIAFAAWABgAGgAcABwAHAAcABsAGgAZ
ABgAFQAUABMAEgAQAA4ADAAKAAkACAAHAAYABQAEAAMAAgACAAIAAgACAAMABAAFAAYA
BgAGAAYABgAIAAgACAAIAAoACgAKAAoADAAMAAwADAANAA4ADwAQABAAEAAQABAAEAAQ
ABAAEAAQABAAEAAQAA4ADgAOAA4ADAAMAAwADAALAAoACQAIAAgACAAIAAgACAAIAAgA
CAAGAAYABgAGAAcACAAJAAoACAAIAAgACAAKAAoACgAKAAgACAAIAAgACAAIAAcABwAJ
AAgACAAIAAcABgAGAAcACAAJAAoACwAKAAoADAAMAA4ADgAQABEAFAAXABgAGAAWABUA
FAATABUAFQAVABQAEwAPAA0ACwAKAAkACQAIAAgACAAIAAgABwAJAAwADAAOAA0ADQAN
AA0ADAAMAAwADQANAA0ADQAPAA8ADgANAA0ADQANAAsADQAMAAsACgAJAAgABwAFAAYA
BQAEAAQABwALABIAGgAjAC8APgBUAGwAhwCmAMkA8AAYAToBSAFQAUcBLAEPAeMApABb
AAcAu/+V/4X/eP9y/3X/c/9w/3n/iP+e/7P/xv/U/9//5f/t//b/AAADAAMABAAEAAQA
BAADAAMAAwADAAEAAgADAAQABQAEAAUABQAGAAYABgAFAAUABQAFAAUABQAFAAUABAAB
AAAA///9//z/+//6//r/+f/5//n/+//6//z//v8BAAQABgAIAAsACwANABAAEgASABQA
FgAYABcAGAAZABoAGwAbABsAHQAbABsAGwAbABgAGAAYABcAFAAUABIAEAAQAA8ADgAO
AAsACQAIAAcABgAFAAUABQACAAEA/v/+//3//f/9//3//P/8//v/+v/5//j/9v/1//X/
9f/1//T/9P/z//P/9P/2//b/9v/2//n/+//7//v//v8AAAEAAQAFAAcACQAMAAsADQAP
ABEAEwATABUAFgAYABkAGwAeAB0AHgAfACAAIwAkACUAJwAmACcAKAApACwALQAuAC8A
MAAxADIAMwAzADMAMwAyADIAMQAwAC8ALAAqACgAJgAmACMAIQAfAB4AHQAdABwAGQAZ
ABkAGQAZABkAGQAZABkAGQAaABsAGwAbABoAGQAZABkAGgAaABgAGAAYABcAGAAYABkA
GgAYABgAGAAYABoAGgAaABoAGgAbABsAGwAbABsAGwAbABoAGgAbABsAGwAaABoAGgAb
ABoAGQAZABkAGQAZABgAGAAXABcAFwAZABkAGQAaABkAGQAZABkAGwAbABsAGwAaABoA
GwAcABsAGwAbABsAGgAaABoAGgAaABoAGAAYABgAGAAYABcAFwAXABQAFAAUABQAEgAT
ABUAFgAXABgAGQAaABoAHAAcABwAHQAgACIAIwAmACcAJwAoACkAKAAnACcAKQApACgA
JQAfAB0AGwAaABcAFwAWABYAFAAUABQAFQAVABgAGAAYABkAGQAZABkAFgAWABYAFwAZ
ABkAGQAZABkAGAAXABcAFwAXABUAFQAUABMAEgARAA4ADQALAAoACQAIAAYABwAHAAoA
DAATAB0AKAA4AEwAZQCAAJ8AxgD0ACIBQAFMAVMBSgExAQsB1ACNAD0A3/+N/2f/Wv9M
/0f/S/9O/1X/ZP92/4v/oP+w/73/xf/N/9b/4P/n/+3/7//w//H/8v/z//P/8//z//P/
9P/1//b/+P/4//r/+//8//z//P/7//v/+//7//v/+f/5//n/+P/1//T/8//x//D/7//u
/+7/6//r/+v/7f/u//D/8v/1//f/+P/5//v/+//9/wAAAgAEAAYACAAKAAsADAANAA4A
DwAPAA8AEQASABMAFAAVABYAFgAWABUAFwAYABcAFgAVABUAFQAWABUAEwASABEAEAAP
AA8ADwAMAAsACAAIAAYABQAEAAMAAAAAAP///v/7//r/+P/3//b/9f/0//L/7//t/+z/
7P/s/+z/7P/s/+v/7f/t/+3/7v/w//H/8f/0//X/9v/4//f/+f/7//3//////wEAAgAF
AAUABgAIAAkACgALAAwADwAQABEAEwASABMAFAAVABYAFwAYABkAHAAdAB4AHwAfAB8A
HwAeACAAHwAeAB0AHAAaABgAFgAWABMAEQAPAAwACwALAAoACQAJAAkACQALAAsACwAL
AAsACwAMAA0ADwAPAA4ADQANAA0ADgAOAA4ADgAOAA0ADAAMAA0ADgAOAA4ADgAOAA4A
DgAOAA4ADAANAA0ADQALAAsACwALAAoACgALAAsACQAIAAgACAAJAAgABwAHAAcABwAH
AAYACAAHAAcABwAJAAkACQAKAAkACQAJAAkACwALAAsACwAKAAoACwAMAAoACwAMAA0A
DAAMAAwADAAKAAsACgAKAAoACgAKAAoACgAKAAoACgAJAAkACQAKAAoACgAKAAkACQAK
AAoADQAOAA8AEAAQABIAEgASABQAFgAXABcAGgAbABsAHAAbABoAGQAZABkAGQAYABUA
DwANAAsACgAHAAcABgAGAAYABgAGAAcABwAKAAoACgALAAsACwALAAoACgAKAAsACQAJ
AAkACQALAAoACQAJAAcABwAFAAUABgAFAAQAAwAAAP///f/8//n/+P/4//n//f8AAAYA
EQAdACwAQABYAHMAlgC/AOwAHAE8AUoBTgFFASoBAwHLAIQAMwDV/3//Vf9H/zr/NP87
/0H/Sv9b/27/gv+X/6b/sP+5/8P/zf/Y/+D/4//n/+b/5v/m/+b/5v/n/+j/6f/r/+z/
7f/u//D/8P/y//P/9f/2//f/9//3//f/9//3//f/9//3//b/8//y//H/7//u/+3/7P/s
/+z/7f/u//H/8P/y//T/9//4//r//P//////AQAEAAYABgAIAAoADAAPABAAEQASABUA
FQAVABcAGgAbABwAHQAeAB4AHgAdAB4AHgAcABoAGQAZABkAGgAZABcAFgAVABQAEwAT
ABMAEQAPAAsACgAGAAUABAADAAAAAAD///7//P/6//f/9f/y//H/8P/u/+3/6//q/+r/
6f/o/+f/5v/n/+n/6f/p/+j/6v/r/+v/7v/v//D/8v/x//P/9f/3//j/9//4//j/+//7
//z//v/9//7///8AAAEAAgADAAUABQAFAAUABQAEAAUABgAHAAgACQAKAAsACwAJAAcA
BAAEAAMAAgABAP7//P/6//j/+P/1//P/8f/y//H/8f/w/+//7//v/+//8P/x//L/8//z
//P/9P/1//X/9f/0//P/9f/1//b/9v/2//b/9v/1//b/9v/3//j/+P/4//j/+P/4//j/
+P/4//j/+f/5//n/9//3//f/9//4//j/+f/5//n/+P/4//j/+f/4//f/9//3//f/9//2
//b/9f/1//X/9//3//f/+P/5//n/+f/5//f/9//3//f/+P/4//n/+v/5//n/+f/5//j/
+P/4//j/9v/2//b/9v/2//b/9v/2//T/8//z//P/8P/w//D/8P/u/+//8f/y//H/8v/z
//T/8v/y//D/7v/s/+7/7//v//D/7//t/+z/6v/o/+b/5f/j/+H/3v/Z/9L/z//M/8r/
x//H/8b/xv/F/8T/w//D/8P/xv/G/8b/xf/F/8X/xf/E/8T/xP/F/8f/x//H/8f/yf/I
/8f/x//J/8n/x//H/8n/yf/J/8n/yf/J/8j/yP/P/9D/0v/V/9n/4P/o//X/BwAcADYA
UABtAJAAuQDmAA4BJgEwAS4BGQH2AM0AjwBGAPP/m/9f/0f/Of8w/zL/N/85/z7/S/9e
/3b/i/+c/6j/sf+7/8X/zP/U/9f/1//Y/9j/2P/Y/9f/1//X/9f/2f/a/9v/3P/f/+D/
4//l/+j/6P/o/+f/6f/p/+n/6f/o/+n/6v/q/+n/6P/n/+X/5f/l/+X/5v/n/+f/5//p
/+z/7v/w//P/9v/4//r//f///wEABAAGAAgACgAMAA4ADwAQABEAEgAVABUAFQAXABcA
FwAXABcAFAAUABQAEwAUABQAEgAQABAADwAOAA4ACwAJAAgABwAEAAMAAwADAAAA///8
//z//P/7//r/+f/2//b/9f/0//T/9P/z//P/9P/z//L/8P/w/+//7//w//L/8v/y//L/
8//1//X/9f/3//r//P/9/wAAAQACAAQABQAHAAkACwANAA0ADwAQABMAEwAUABYAGQAa
ABsAHAAfACAAIQAjACIAIwAkACUAJAAlACYAJwAoACkAKgArACsAKwArACoAKQAnACUA
IwAfABwAGQAWABIADwANAAsACAAFAAMAAAD//////////////////////f/9//7///8B
AAEAAAD//wEAAQACAAIABAAEAAQAAwAEAAYACQAMAA4ADgAOAA4ADgAOAA4ADgANAA0A
DAALAAkABwAFAAMAAQAAAAAA///+//z/+//6//n/+P/3//f/+f/5//n/+P/6//n/+f/5
//v//f/9//z//P/8//z//P/+//7//v/+//3/+//6//n/9v/2//b/9v/z//P/9P/0//T/
9P/0//T/8v/0//T/9P/y//T/9f/1//f/9//2//b/9f/0//P/8//1//f/+P/3//T/8//y
//L/8f/x//D/8P/y//L/8v/z//X/+P/4//j/9//3//f/9//0//T/9P/1//T/8//y//H/
7//u/+3/7f/r/+v/6f/p/+b/5f/k/+P/5P/j/+H/4P/f/97/3v/h/+P/5v/u//f/AwAS
ACgAPgBZAHYAmwDGAPIAGAEqATIBKwEQAe8AwQCAADcA4f+L/1X/Qf8y/yj/K/8v/zD/
Of9K/2D/ef+M/5z/pf+t/7f/wP/K/9H/0//U/9T/1P/U/9L/0f/Q/8//z//Q/9H/0v/S
/9L/1P/V/9b/1v/W/9X/1v/X/9j/2f/V/9X/1f/U/9P/0v/R/8//zP/L/8r/yv/H/8f/
x//J/8r/zP/O/9H/0//U/9X/1//a/93/4f/k/+b/6P/q/+z/7f/u/+//8P/x//H/8f/z
//L/8f/w/+//7P/s/+z/6//o/+j/5v/k/+T/4//i/+L/5P/j/+P/4//h/9//3v/d/9r/
2f/W/9b/1v/V/9T/0//U/9T/0//S/9P/0v/Q/8//0P/P/87/zP/O/83/zf/O/9D/0P/Q
/9D/0//V/9X/1f/X/9r/3P/d/97/3//g/+L/5f/n/+n/6//r/+v/7f/u/+//7//w//L/
8//0//X/9v/1//b/9//5//j/+f/6//v/+//7//v/+//+////AAABAAMAAwADAAIABAAD
AAIAAQACAAAA/v/8//z/+f/3//X/9P/z//P/8v/x//H/8f/x/+//7//v/+//8P/x//P/
9f/3//f/9v/1//b/9//5//r//P/8//z/+//8//z//f/+/wAAAAAAAAAAAAAAAAAAAAD+
//////////7//f/8//v/+v/6//v/+//7//r/+v/6//3//P/7//z//P/8//z//P/+//7/
/v/+//7//f/9//3///8AAAEAAgAAAAEAAwAEAAUABgAHAAgACgAMAAwADAALAAwADAAL
AA0ADQAMAAwACQAIAAcABwAJAAsADAALAAoACQAIAAgABwAHAAYABgAHAAgACQALAA0A
EAAQABAAEAARABIAEwAUABQAFAAVABUAFQAVABUAFwAWABUAFQATABMAEQARABIAEQAQ
AA8ADgANAAsACgAJAAgACgANABEAFgAeACcAMQBAAFQAagCFAKQAyQDuABgBOgFMAVQB
TwE2ARkB8wC4AHEAHQDJ/5v/if94/27/bf9r/2j/b/+C/5b/rf++/8z/1f/b/+X/8P/4
////AQACAAIAAgACAAEAAQABAAEAAQACAAMABAAFAAQABQAFAAgACAAIAAcACQAJAAkA
CQAFAAUABQAEAAEAAAD///3//P/7//r/+v/7//v/+//9//z//v8AAAMABAAGAAgACwAN
AA8AEgAUABYAGAAaABwAHwAgACEAIgAjACMAIwAlACMAIwAjACMAJAAkACQAIwAgACAA
HgAcABoAGQAYABgAFQATABIAEQAOAA0ADQANAAwACwAIAAgABAADAAIAAQACAAIAAQAA
AP3//P/6//n/+v/5//j/9v/2//X/9f/2//b/9v/2//b/9//5//n/+f/4//r/+//7//7/
//8AAAIAAQADAAUABwAIAAcACAAIAAkACQAKAAwADQAOAA8AEAARABIAEwAVABYAFwAY
ABkAGAAZABoAGwAeAB8AIAAhACMAIwAjACIAJAAjACIAIQAeABwAGgAYABYAEwARAA8A
DgANAA0ADAALAAsACwALAAsACwALAAsACwALAAwADQALAAsACgAJAAsACwAMAAwADAAM
AAwACwAMAAwADQAOAAwADAAMAAwADAAMAAwADAAMAA0ADQANAA0ADQANAA0ADAAMAA0A
DQANAAwADAAMAAsACgAJAAkACQAJAAkACAAIAAcABwAIAAgACAAIAAgACgAKAAoACgAK
AAkACQAJAAkACgALAAwADAANAA8AEAATABQAFQAWABgAGgAaABoAGQAaABoAGQAZABkA
GAAYABUAFAATABMAEwATABIADwALAAkABwAGAAMAAwACAAIAAgACAAIAAwAHAAoACgAK
AAsACwALAAsACwAMAA0ADwANAA0ADQANAA8ADgANAA0ADQANAAsACwAIAAcABgAFAAIA
AQD///7//f/8//r/+//9/wIACAARABsAKgA8AFIAbQCMALMA3gAOATIBQgFIAUUBLgEJ
AdcAkgBFAOn/jf9b/0v/PP8y/zf/Pf9C/1P/aP98/5H/oP+u/7f/v//J/9T/3v/l/+f/
6v/q/+r/6v/r/+v/6//r/+z/7v/w//L/8//y//P/8//2//b/9v/1//P/8//z//P/7//v
/+//7v/t/+z/6//p/+b/5f/k/+T/5P/l/+b/6f/q/+z/7v/x//L/9P/2//n/+f/7//7/
AAABAAIAAwAEAAUABgAHAAgACQAJAAkACwANAA0ADQANAA4ADgAOAA0ADgAOAAwACgAL
AAsACwAMAAsACQAIAAcABgAFAAUABQAEAAMAAAAAAPz/+//6//n/+P/4//f/9v/z//L/
8P/v/+7/7f/s/+r/6f/n/+b/5v/m/+b/5v/m/+f/6f/p/+n/6v/s/+3/7f/u/+//8P/y
//P/9f/3//n/+v/5//r/+v/9//3//v8AAP//AAABAAIAAwAEAAUABwAIAAkACgALAAoA
CwAMAA0ADwARABMAFQAVABUAFQAUABYAFQAUABMAFAASABAADgAMAAkABwAFAAQAAwAD
AAIAAQABAAEAAQABAAEAAQABAAEAAQACAAMAAwADAAIAAQACAAMABQAGAAQABAAEAAMA
BAAEAAUABgAGAAYABgAGAAYABgAGAAYABgAHAAcABwAFAAUABQAFAAIAAgADAAMAAwAC
AAIAAgABAAAA/////wEAAQABAAAAAAD///////8BAAEAAQACAAMAAgACAAIAAgACAAQA
BAAEAAQABAADAAMAAwACAAIAAgACAAQABQAHAAgACQAKAAsADAAKAAwADAAMAA4AEAAR
ABEAEgARAA8ADgANAAwACwALAAsACwAKAAcAAQD///3//P/8//3//f/+//7//v/+////
AwAGAAYABgAFAAUABQAFAAYABgAGAAcABQAFAAUABQADAAIAAQABAAEAAQD//////f/7
//n/9//0//P/8f/w//H/8P/u/+//8f/2//z/BQATACQAOgBSAG8AkAC5AOgAGAE4AUQB
SAFBASQB9wC7AHQAIQC//23/R/85/yz/Kv8v/zX/QP9R/2j/fP+R/6D/rP+1/7//yf/U
/9r/3//j/+b/5v/m/+b/5v/n/+j/6f/r/+z/7f/u//D/8P/y//P/9P/0//T/8//z//P/
8//z/+//7//v/+7/6//q/+n/5//o/+f/5v/m/+X/5f/l/+f/6v/s/+7/8f/z//T/9f/3
//f/+f/8//7/AAACAAQABgAFAAYABwAIAAoACwAMAA8AEQARABEAEQASABIAEgARABEA
EgARABAADwAPAA8AEAAPAA0ADAALAAgABwAHAAcABAADAAAAAAD+//3//P/7//n/+P/2
//T/8//y//D/7//s/+v/6v/o/+f/5f/k/+T/5P/k/+T/5P/k/+X/5P/j/+b/6P/p/+n/
7P/t/+7/8P/x//P/9f/3//v/+//9//7//////wAAAgAFAAYABwAIAAcACAAJAAsADAAN
AA4ADwAQABEAEgATABIAEwAUABUAFwAXABcAFgAUABMAEgARAA4ADAAKAAgABwAFAAQA
AwACAAEAAQAAAAEAAQABAAEAAQABAAEAAQD/////AAABAAEAAQAAAP///////wAAAAAA
AAAAAAD//wAAAAABAAIAAAAAAAAAAAAAAAAAAAAAAP7////////////////////9//z/
/P/7//n/+P/4//j/9//2//X/9f/z//P/8//y//L/8f/x//H/8f/x//H/8v/y//H/8P/v
/+3/7//v/+3/7P/r/+r/6f/o/+j/6P/o/+j/5v/l/+X/5f/k/+T/5P/k/+L/4//l/+b/
5//o/+n/6v/s/+7/7v/u/+7/8P/x//H/8//z//L/8v/x//D/7//v/+3/7f/s/+n/5f/j
/+H/4P/f/9//3v/e/97/3v/e/9//4//m/+b/5v/k/+P/4v/h/+L/4v/i/+P/4v/h/+D/
3//f/97/3f/d/9v/2//Z/9n/1v/V/9T/0//S/9H/z//O/8v/yv/K/8v/z//U/9z/5f/z
/wQAGgA0AE8AcgCbAMoA+gAWASABIgEVAfQAyQCLAEIA8f+T/0n/K/8h/xT/FP8b/x//
Kv89/1L/aP99/4z/mP+h/6v/tf/A/8b/yf/L/8r/yv/K/8r/yf/J/8n/yf/H/8j/yf/K
/8n/yP/J/8n/yP/I/8j/x//H/8f/x//H/8P/w//D/8L/wf/A/7//vf++/73/vP+8/77/
v//A/8P/xf/I/8v/z//U/9b/2P/b/93/3//i/+T/5P/m/+j/6v/r/+z/7f/u/+3/7f/t
/+//7P/r/+r/6f/m/+b/5v/l/+H/4P/d/9r/2P/X/9b/1v/Y/9f/1//X/9X/0//S/9H/
0P/P/8z/zP/M/8v/yv/J/8j/yP/H/8b/xv/G/8X/xf/E/8P/wv/A/8L/wf/B/8L/xP/E
/8T/xP/H/8n/yf/J/8v/zv/Q/9H/0//V/9f/2v/b/93/3//h/+P/4//l/+b/6f/p/+r/
7P/v//D/8f/y//H/8v/z//X/9v/3//j/+f/4//n/+v/7//7///8AAAEAAQABAAEAAAD/
//3/+//5//r/+P/2//T/8//x//D/7//v/+//8P/w/+//7//v/+//8f/x//H/8f/y//P/
9f/3//X/9f/0//P/9v/3//n/+v/8//z//P/7//z//P/9//7/AAAAAAAAAAD+//7//v/+
//z//f/9//3//f/9//3//f/6//r/+//7//n/+P/4//j/+f/4//f/9//5//n/+f/4//r/
+f/5//n/+f/5//n/+v/7//3//P/8//z//P/8//r/+v/6//r/+v/5//n/+f/4//j/+P/4
//j/+f/7//z//f/+////AAAAAAIAAgACAAQABgAHAAcABwAHAAYABgAHAAYABQAFAAMA
AwACAP//+//5//f/9v/3//f/9v/2//T/9P/0//X/9//6//r/+v/3//f/9//3//b/9v/2
//f/9f/1//X/9f/z//L/8f/x//H/8f/v/+//7v/t/+z/6//q/+n/5//m/+n/6v/q/+3/
8f/4/wAADQAbAC4ARABeAHkAnADBAOoAEgEqATYBOgElAQgB4wCvAGoAGwDB/4H/af9Z
/0z/TP9N/0n/TP9Z/27/gv+Z/6r/tv+//8X/zf/W/9z/4f/h/+D/4P/g/+D/4f/h/+H/
4f/j/+T/5f/m/+j/6P/q/+v/6//q/+n/5//p/+n/6f/p/+X/5f/l/+T/4//i/+H/3//g
/9//3v/e/9v/2//b/93/3v/g/+L/5f/o/+r/7P/v//H/8//2//j//P/+/wAAAgADAAQA
BQAGAAgACQAKAA0ADAALAAoACQAHAAYABQADAAQABAACAAAA/P/7//r/+v/7//n/+P/3
//T/8//z//P/9P/z//D/8P/x//H/8f/x//H/8v/y//L/8//y//D/7//x//H/8f/w//H/
7//u/+7/7//w//H/8v/x//P/8//z//b/+P/5//n/+v/7//z//v///wEAAwAFAAcABwAJ
AAoADQANAA4AEAATABQAFQAWABUAFgAXABkAGgAbABwAHQAfACEAIwAlACQAJQAmACcA
KQApACkAKAAmACUAJAAjACAAHgAcABoAGQAXABYAFQAUABMAEwASABIAEwAUABUAFwAX
ABcAFwAZABkAGgAbABwAHQAdAB0AHwAfACAAIAAhACIAIwAjACQAJAAlACYAJgAmACYA
JgAoACgAKAAoACYAJwAnACcAJQAlACUAJQAiACIAIwAjACIAIAAfAB4AHwAeAB0AHQAb
ABsAGwAaABwAGwAbABsAHQAdAB0AHgAdAB0AHQAdAB8AHwAeAB4AHgAeAB4AHgAeAB4A
HgAeAB0AHQAdABoAGgAaABoAGAAZABsAHAAdAB4AHwAgACAAIgAiACIAIgAkACUAJQAl
ACUAJAAkACMAIgAhACEAIQAhACAAHQAbABkAFwAWABMAEwASABIAEgASABIAEwAXABoA
GgAaABkAGQAZABkAGAAYABgAGQAZABkAGQAZABkAGAAXABcAGQAZABcAFwAUABMAEgAR
ABAADwANAAwACwAKAAoACQALAA4AEgAbACUAMgBEAFoAcQCMAK0A1AAAAS4BSgFUAVkB
SgEtAQcBzgCHADcA2f+P/3H/ZP9U/1H/U/9U/1v/aP98/5H/pv+2/8H/yf/R/9r/5P/r
/+//8P/w//D/8P/w//H/8v/z//P/9P/1//b/+v/6//z//f/+//7//v/9////////////
/f/9//3//P/5//j/9//1//T/8//y//L/8f/x//H/8//y//T/9v/5//r//P/+/wEAAQAD
AAYACAAKAAwADgAQABEAEgATABQAFwAXABcAGQAZABkAGQAZABgAGAAYABcAFwAYABcA
FgAUABMAEgASABEADwAOAA0ACgAJAAkACQAHAAUAAQAAAP7//f/8//v/+P/4//f/9v/1
//T/8v/x/+7/7f/s/+r/6f/n/+b/5v/k/+T/5P/k/+P/5f/l/+X/5v/o/+n/6f/q/+v/
7P/u/+//8f/z//X/9//3//n/+v/5//n/+v/8////AAABAAIAAwAEAAUABwAIAAkACgAL
AA0ADwARABMAFgAXABgAGQAdAB0AHQAcABwAGwAaABkAGAAWABQAEgASAA8ADQALAAgA
BwAHAAYAAwADAAMAAwADAAMAAwADAAMAAwAEAAUABwAHAAYABQADAAMABAAEAAYABgAG
AAUABAAEAAUABgAEAAQABAAEAAQABAAEAAQAAgADAAMAAwADAAMAAwADAAAAAAABAAEA
AQAAAAAAAAABAAAA//////3//f/9//z//v/9//3//f/9//3//f/+////////////AQAB
AAEAAQABAAAAAAAAAP7///8AAAEAAAD+//z//P/8//z//P/8//z//P/8//v/+//7//r/
+v/6//r/+v/7//3//v///wAAAQACAAQABgAGAAYACAAKAAsACwANAA0ADAAMAAsACgAJ
AAkACQAJAAgABQD///3/+//6//f/9//2//b/9v/2//b/9//7//7//v/+//v/+//7//v/
/P/8//z//f/7//v/+//7//v/+v/5//n/+//7//n/+f/4//f/9v/1//T/8//x//D/7//w
//D/8f/z//j//v8JABUAJgA6AFIAbQCOALUA4gAUATgBRAFKAUEBJgH9AMMAfgAtAM//
d/9N/z//MP8q/zH/N/9A/1H/Zv96/4//nv+q/7P/u//H/9L/2v/f/+P/5v/m/+b/5v/m
/+f/6P/p/+r/7P/u//D/8P/w//L/8//0//T/9P/z//X/9f/1//X/8f/x//H/8P/v/+7/
7f/r/+r/6f/o/+j/6f/p/+n/6//q/+z/7v/x//P/9P/1//f/+f/7//7/AAAAAAIABAAG
AAcACAAJAAoADAANAA4AEQARABEAEQARABMAFAAVABUAFgAWABQAEgASABEAEAAQABEA
DwAOAA0ACgAJAAkACQAGAAUAAgACAP7//f/8//v/+f/4//b/9P/z//L/8P/v/+3/6//p
/+b/5f/j/+L/4v/g/+D/4P/g/+D/4f/g/9//4P/i/+P/4//k/+X/5v/o/+n/6//t/+//
8f/x//P/9P/1//X/9v/4//v//P/9//7///8AAAEAAwAEAAUABgAHAAgACQAKAAsADAAN
AA4ADwAPAA8ADwAOABAADwAOAA0ADAAKAAgABgAFAAMAAgABAP7//f/9//z/+f/5//n/
+f/5//n/+f/5//n/+f/6//v/+f/5//j/9//1//X/9v/2//b/9v/2//X/8v/y//P/9P/0
//T/9P/0//T/9P/0//T/8v/z//P/8//z//P/8//z//D/8P/x//H/7//u/+7/7v/v/+7/
7f/t/+3/7f/t/+z/7P/r/+v/6//p/+n/6f/q/+v/6//r/+v/6f/p/+n/6f/p/+j/6P/o
/+b/5//o/+n/5//m/+X/5P/i/+P/4//j/+H/4f/h/+H/4f/h/+H/4f/h/+D/3//e/97/
3v/c/w==
         </WaveFormData>
      </LeadData>
      <LeadData>
         <LeadByteCountTotal>10000</LeadByteCountTotal>
         <LeadTimeOffset>0</LeadTimeOffset>
         <LeadSampleCountTotal>5000</LeadSampleCountTotal>
         <LeadAmplitudeUnitsPerBit>4.88</LeadAmplitudeUnitsPerBit>
         <LeadAmplitudeUnits>��V</LeadAmplitudeUnits>
         <LeadHighLimit>2147483647</LeadHighLimit>
         <LeadLowLimit>268435456</LeadLowLimit>
         <LeadID>V3</LeadID>
         <LeadOffsetFirstSample>0</LeadOffsetFirstSample>
         <FirstSampleBaseline>0</FirstSampleBaseline>
         <LeadSampleSize>2</LeadSampleSize>
         <LeadOff>FALSE</LeadOff>
         <BaselineSway>FALSE</BaselineSway>
         <ExcessiveACNoise>FALSE</ExcessiveACNoise>
         <MuscleNoise>FALSE</MuscleNoise>
         <LeadDataCRC32>4172642030</LeadDataCRC32>
         <WaveFormData>
Vv9W/1b/Vv9o/3r/jP+e/6v/uP/F/9L/2f/e/+P/6P/r/+z/7f/u//H/8v/z//T/9P/0
//T/9P/0//T/9P/0//b/9v/2//b/9v/2//b/9v/4//j/+P/4//r/+v/6//r//P/8//z/
/P/8//z//P/8//z//P/8//z//v/+//7//v/8//z//P/8//7//v/+//7//v/+//7//v/+
//7//v/+/wAAAAAAAAAAAAAAAAAAAAAAAAAAAAAAAP7//v/+//7//P/8//z//P/7//r/
+f/4//X/9P/z//L/7//u/+3/7P/p/+j/5//m/+T/4v/g/97/2//a/9n/2P/W/9T/0v/Q
/9H/0v/T/9T/1f/W/9f/2P/a/9z/3v/g/+P/5v/p/+z/7//w//H/8v/0//b/+P/6//z/
/P/8//z//v/+//7//v/+//7//v/+//7//v/+//7/AAAAAAAAAAAAAAAAAAAAAAAAAAAA
AAAAAgACAAIAAgACAAIAAgACAAQABAAEAAQABgAGAAYABgAGAAYABgAGAAgACAAIAAgA
BgAGAAYABgAIAAgACAAIAAgACAAIAAgABgAGAAYABgAEAAQABAAEAAIAAgACAAIAAgAC
AAIAAgACAAIAAgACAAIAAgACAAIAAgACAAIAAgAAAAAAAAAAAAIAAgACAAIAAgACAAIA
AgAAAAAAAAAAAAIAAgACAAIAAQAAAP///v8AAAAAAAAAAAAAAAAAAAAAAAD///////8B
AAEAAQABAAAA//8AAAAAAQABAAIAAwAHAAgACQAKAAkACgALAAsADgASABUAFgAXABYA
FgAWABYAFgAVABMAEAALAAgABwAEAAIAAQAAAAIAAQD///////8AAAEAAQD//////f/8
//v/+v/5//n/9//3//b/9v/3//f/+P/5//f/9//3//f/+f/5//r/+v/4//j/+P/4//j/
+P/4//j//P/+//////8EAAwAGgAwAEsAZwCGAK8A4QAVAT4BXgF8AYEBWwEdAdcAiQAw
AM//gP9Z/0f/O/87/z//Qv9A/0b/V/9v/4L/l/+n/7f/xP/O/9r/4//o/+j/6v/r/+3/
7f/u/+//8P/x//H/8f/z//P/8//z//P/9P/0//X/9f/1//b/9//3//f/9//4//j/+P/4
//j/+P/4//j/+P/5//n/+f/5//n/+f/4//j/+f/5//v/+//7//v/+f/6//r/+v/6//v/
+//7//3//f/9//7//P/8//z//P/8//3//f/9//3//f/+//7//f/9//3//f/7//v/+//7
//v/+f/4//f/+P/3//b/9f/z//L/8f/v/+7/7P/r/+n/6P/n/+b/5P/i/+H/3//c/9z/
2//Z/9j/1f/U/9P/0v/U/9T/0//T/9X/1//Z/9r/3f/e/+D/4v/k/+j/6f/r/+3/7//x
//T/9f/3//n/+f/6//z//f/+//7//v/+//3//v///wAAAQD/////AAAAAAAAAAAAAAEA
AwADAAMAAwABAAIAAgACAAQABAAFAAUABQAFAAUABgAGAAYABgAGAAYABwAHAAcABwAH
AAcACAAKAAsACwALAAoACgAKAAkACwALAAwADAAMAA0ADQANAAoACgAKAAoADAAMAAwA
DAAMAAwADAALAAsACgAKAAoADAAMAAwADAALAAoACAAHAAkACQAJAAkABwAHAAcABgAH
AAcABwAHAAcABwAHAAcABwAHAAYABgAIAAgACAAIAAYABgAGAAYABgAFAAUABQAFAAUA
BQAFAAUABQAGAAYABgAGAAYABgAGAAYABAAEAAQABAAFAAUABQAFAAMAAwADAAMAAwAF
AAYABwAHAAgACQALAAoACwAMAA0ADgAPAA8AEQAWABgAGAAXABgAGAAYABgAGAAXABUA
EgANAAoACQAHAAQABAAEAAQAAwABAAEAAQAAAAEAAQABAAMAAQAAAP///P/7//v/+//9
//z//P/8//n/+f/5//n/+f/5//n/+f/5//r/+v/6//j/+P/4//j/+v/6//r/+v/6//v/
+//6//7/BgAUACkAQwBeAHsAowDVAAoBNAFUAW8BeQFbARkBywCAACkAyP95/1H/Rf89
/zn/QP9E/0b/U/9l/3j/jf+f/6//vP/G/9L/2//i/+b/6v/r/+3/7f/u/+//8P/x/+//
7//x//H/8v/z//T/9v/0//X/9f/1//b/9//3//f/+f/6//r/+v/4//j/+P/4//r/+v/7
//v/+f/5//n/+f/6//r/+//7//v/+//7//v/+//8//z//P/+//////////3//f/9//7/
/v/+//7//v8AAAEAAQABAP////8AAAAAAQABAAEAAQABAAEAAQABAAEA///+//3//v/9
//z/+//6//j/9v/z//T/8v/x/+//7P/r/+r/6P/o/+f/5f/i/+L/4f/f/97/2//a/9n/
2P/Y/9j/1//X/9f/2f/b/9z/3f/e/+D/4v/m/+r/6//t/+3/7//x//T/9//5//v/+//8
//7///8AAAEAAgADAAMABQAFAAUABQADAAMABAAEAAQABAAEAAUAAwADAAMAAwAFAAYA
BgAGAAYABgAHAAcABQAFAAUABgAIAAgACAAIAAYABwAHAAcABwAHAAcACAAIAAkACQAJ
AAoACgAKAAkACwALAAwADAAKAAsACwALAAoACgAKAAoACgAKAAoACgAIAAgACAAHAAgA
CAAJAAoACAAIAAgACAAIAAgABwAHAAcABwAHAAcABQAFAAUABAAFAAUABQAFAAUABQAF
AAUABQAFAAQABAAEAAQABAAEAAIAAgACAAIABAADAAMAAwADAAMAAwADAAEAAQACAAIA
AgACAAIAAwABAAIAAgACAAIAAgACAAIAAgACAAIAAQABAAEAAQADAAMAAwADAAIAAwAD
AAMABQAGAAcACQAKAAsADAANAA4ADwAPABEAFgAYABgAFwAWABYAFgAWABYAFQATABAA
CwAIAAcABQACAAIAAgACAAMAAQABAAEAAAABAAEAAQABAP///v/9//7//f/9//3/+//6
//r/+v/7//v/+//7//n/+f/5//n/+f/6//r/+v/6//r/+v/6//r/+v/6//r//P/9//3/
AAAGABIAJgA/AFkAdgCdAM8AAwEuAUwBZgFxAVcBFQHHAHsAKADJ/3j/Tf89/zX/Nf89
/0L/SP9W/2f/ff+O/5//r/+5/8b/0v/e/+X/6P/s/+z/7f/v/+//8P/x//L/8//z//P/
9f/1//X/9f/1//b/+P/5//n/+f/5//n/+P/3//f/+P/4//j/+v/6//r/+v/4//j/+f/5
//v/+//7//v//P/8//3//f/9//3//f/9//3//v/+//7//v////////////////8AAAAA
AAAAAAAAAAABAAEAAQABAAEAAgACAAEAAQABAAEAAQABAAEAAQD///3//P/7//r/+f/4
//f/9//2//X/8//w/+7/7f/r/+n/6f/p/+j/5//l/+L/3v/e/93/2//a/9f/1v/V/9T/
1P/U/9P/0//V/9f/2f/a/9v/3P/e/+D/4v/m/+f/6f/t/+//8f/0//P/9f/3//f/+v/8
//3//v/9//7//////wEAAQABAAEAAQABAAIAAgACAAIAAgADAAMAAwADAAMAAQACAAIA
AgACAAIAAwADAAMAAwADAAQABAAEAAQABAAEAAUABQAFAAUABQAFAAYABgAHAAcABwAG
AAYABgAFAAUABQAGAAYABgAHAAcABwAGAAYABgAGAAYABgAGAAYABgAGAAYABQAFAAQA
BAAEAAYABgAGAAYABAAEAAMAAwAFAAUABQAFAAUABQAFAAQAAwADAAMAAwADAAMAAwAD
AAMAAwACAAIAAgACAAIAAgACAAIAAgACAAAA////////AQABAAEAAQD/////AAAAAAAA
AAAAAAIAAAAAAAAAAAAAAAAAAAAAAAEAAQABAAEA/////////////wEAAgADAAUABgAH
AAkACAAJAAoACwAOAA8ADwARABQAFgAWABUAFAAUABQAFAASABEADwAMAAUAAgABAP//
AAAAAAAAAAD///3//f/9/wAAAQABAAEA///9//z/+//4//f/9//3//n/+P/4//j/9//3
//f/9//3//f/9//3//f/+P/4//j/+P/4//j/+P/8//z//P/8//z//f///wQADgAiADoA
UwBtAI4AuQDrABcBOgFYAWoBXQEpAeMAmwBPAPj/of9o/0//Q/89/0H/R/9I/0j/VP9p
/33/kP+j/7P/wf/M/9j/4P/l/+j/6v/s/+3/7//v//D/8f/y//P/8f/x//P/8//1//X/
9f/2//T/9f/1//X/9v/3//f/9//3//j/+P/4//j/+P/4//j/+P/4//n/+f/5//n/+f/5
//r/+v/7//v/+//7//v/+//7//z//P/8//z//f/9//3//f/9//3//v/+//7//v/+//7/
/////////f/9//7//v/9//3//f/9//3//f/9//3//f/7//r/+f/2//X/9P/z//H/8P/v
/+3/7P/q/+n/5//k/+P/4v/g/+D/3//d/9r/2P/X/9X/1P/R/9D/z//O/9D/0P/P/8//
z//R/9P/1P/X/9j/2v/c/97/4v/j/+X/5//p/+v/7v/v//H/8//z//T/9v/3//j/+f/6
//v/+//9//3//f/9//v/+//8//z//P/8//z//f/9//3//f/9//3//v/+//7//v/+////
///9//3//f/+/wAAAAAAAAAAAAABAAEAAQABAAEAAQACAAIAAwADAAMAAgACAAIAAQAD
AAMABAAEAAMAAwACAAEAAAAAAAAAAAACAAIAAgACAAIAAgACAAEAAQAAAAAAAAAAAAAA
AAAAAAAAAAD////////////////9//3//f/8//3//f/9//3//f/9//3//f/9//3//P/8
//z//P/8//r/+v/6//r/+v/8//z//P/8//v/+//7//v/+//7//v/+//7//3//v//////
AAABAAMABAAFAAYABwAGAAcABwAJAAwADgAOAA0ADAAMAAwADAAOAA0ACwAIAAMAAAD/
//3/+v/6//r/+v/7//n/+f/5//r/+//7//v/+//5//j/9//0//P/8//z//P/8v/y//L/
8//z//P/8//z//P/8//z//H/8v/y//L/9P/0//T/9P/0//T/9P/2//b/9//5//7/AgAO
ACIAOwBVAHAAlQDDAPkAJgFIAWIBbwFXARkB0wCLAD4A4/+Q/1//S/89/zf/O/8+/z7/
Rv9X/23/gv+V/6f/tf/A/8r/1v/f/+b/6v/s/+3/7//v//D/8f/y//P/9f/1//f/9//1
//X/9f/2//b/9//3//f/+P/5//n/+f/5//r/+v/6//r/+v/6//r//P/8//3//f/9//3/
/f/9//7//v///////f/9//3//f///wAAAAAAAP7/////////////////AAAAAAAAAAAA
AP7/////////AQABAAIAAgABAAEAAQABAAEAAQABAAEAAwABAAAA///+//3//P/7//v/
+v/5//f/9v/0//P/8f/u/+3/7P/q/+r/6f/n/+T/4v/h/9//3v/f/97/3f/c/9v/2v/Y
/9f/2f/b/93/3v/f/+D/4v/k/+T/6P/p/+v/7//x//P/9v/1//f/+f/5//r//P/9//7/
//8AAAEAAQABAAEAAQABAAEAAQACAAIAAAAAAAAAAQADAAMAAwADAAMABAAEAAQABAAE
AAUABQAFAAUABQAGAAYABgAGAAYACAAJAAkACQAJAAkACQAKAAwADQANAA0ADgAOAA4A
DQANAA0ADgAOAA4ADwAPAA8ADgAOAA4ADgAOAA4ADgAOAA4ADgAOAA0ADQAMAAwADAAK
AAoACgAKAAoACgAJAAkACQAJAAkACQALAAsACwAKAAsACwAJAAgACAAIAAgACAAIAAgA
CAAIAAcABwAHAAcABwAHAAcABwAHAAkACgALAA0ADgAPABEAEgATABQAFQAUABUAFQAX
ABgAGgAaABkAFgAWABYAFgAYABcAFQASABAADgAOAA0ACwAKAAkACAAJAAcABwAHAAYA
BwAHAAcABQADAAIAAQAAAP////////3//P/8//z/+//7//v/+//7//v/+//7//n/+v/6
//r//P/8//z//P/6//r//P/8//7///8BAAQADAAYACwARQBjAIIAqQDbAA8BPAFeAX4B
iQFrATEB7QCjAEwA6/+W/2f/Uf9D/z3/P/9A/0D/Rv9X/23/hP+X/6f/tf/C/87/2v/j
/+r/7v/u/+//8f/x//L/8//0//X/9//3//n/+f/3//f/9//4//r/+//7//v/+v/7//v/
+//7//z//P/8//z//P/8//z//P/8//3//f/9//3//f/9//7//v//////////////////
/wAAAAAAAAAAAQABAAEAAQABAAEAAgACAAIAAgACAAIAAwADAAMAAwADAAQABAADAAMA
AwADAAUABQAFAAUAAwABAAAA//8AAP///v/9//3//P/7//n/9v/0//P/8f/w/+//7v/s
/+r/6f/n/+T/4v/h/9//3v/d/9z/2//a/9r/2v/Z/9n/2f/b/93/3v/f/+D/4v/k/+b/
6v/r/+3/7//x//P/9v/1//f/+f/5//r//P/9//7//f/+//////////////////////8A
AAAA/v/+//7///8BAAEAAQABAAEAAgACAAIAAgACAAMAAwADAAMAAwAEAAQABAAEAAQA
BAAFAAUABQAFAAUABQAGAAQABQAFAAUACAAIAAgABwAFAAUABgAGAAYABwAHAAcABgAG
AAYABgAGAAYABgAGAAQABAAEAAMAAwACAAIAAgAEAAQABAAEAAQABAADAAMAAwADAAMA
AwABAAEAAQAAAAEAAQABAAEA//////////8BAAEAAAAAAP7//v/+//7/AAAAAAAAAAD9
//3//f/9//////////////8BAAIAAwAFAAYABwAJAAoACwAMAA0ADAANAA0ADwASABQA
FAATABAAEAAQABAAEgARAA8ADAAHAAQAAwABAP7//v/+//7//v/9//7////+////////
/////f/8//v/+v/5//n/+f/5//j/+P/4//n/+f/5//n/9//3//f/9//3//j/+P/4//j/
+P/4//j/+P/4//j/+v/6//v/+//+/wQAEAAiADsAVQBwAJcAyQD/AC4BTgFqAXsBZwEp
Ad0AkwBAAN//hv9T/0H/Nf8x/zX/PP9A/0z/X/9z/4j/mf+p/7X/wP/M/9j/4f/m/+r/
6v/r/+3/7f/u/+//8P/x//H/8f/z//P/8//z//P/9P/2//f/9//3//b/9//3//f/9f/2
//b/9v/4//j/+P/4//j/+P/5//n/+f/5//n/+f/6//r/+//7//v/+//7//v/+//8//z/
/P/8//3//f/9//3//f/9//7//v/+//7//v/+/////////wEAAQACAAIA////////////
/////////////f/8//v//P/7//r/+f/5//j/9//1//L/8P/v/+3/6//r/+v/6v/o/+f/
5f/i/+D/3//d/9z/3f/c/9v/2v/a/9r/2f/Z/9v/3f/f/+D/4f/i/+T/5v/o/+z/7f/v
//H/8//1//j/+f/7//3//f/+/wAAAQACAAEAAgADAAMAAwADAAMAAwAFAAUABgAGAAQA
BAAEAAUABwAHAAcABwAHAAgACAAIAAYABgAHAAcACQAJAAkACgAIAAgACAAIAAgACQAJ
AAkACQAJAAkACgAIAAkACQAJAAwADAAMAAsACQAJAAoACgAMAA0ADQANAAoACgAKAAoA
CgAKAAoACgAKAAoACgAJAAkACAAIAAgACgAKAAoACgAIAAgABwAHAAcABwAHAAcABwAH
AAcABgAFAAUABQAFAAcABwAHAAcABQAFAAQABAAEAAQABAAEAAYABgAEAAQABAAEAAIA
AgACAAIAAwADAAMAAwADAAMAAwADAAUABwAIAAkACQAKAAsADQAOAA8AEAARABIAEwAT
ABUAFwAYABcAFQAWABYAFgAWABQAEwARAA4ACQAGAAUAAwAEAAQABAAEAAMAAQABAAEA
BAAFAAUABQADAAEAAAD///7//f/9//3//f/8//z//P/7//v/+//7//3//f/9//3/+//8
//z//P/8//z//P/8//z//P/8//7//P/9//3/AAAIABYALABHAF8AfgClANcADQE2AVYB
cAF5AVkBFQHFAHkAIgC//3D/S/89/zX/N/8//0T/SP9Y/23/gf+S/6P/s//B/8z/2P/i
/+f/6v/s/+7/7//x//H/8v/z//T/9f/z//P/9f/1//b/9//4//r/+P/5//n/+f/6//v/
+//7//v//P/8//z//P/8//z//P/+//7///////3//f/9//3//v/+////////////////
////AAAAAAAAAAABAAEAAQABAAEAAQACAAIAAgACAAIAAgADAAMAAwABAAEAAgACAAMA
AwADAAMAAQABAAEAAQABAP///v/9//z/+//6//n/9//2//X/8//y//D/7//t/+r/6f/o
/+b/5v/l/+P/4P/e/93/2//a/9f/1v/V/9T/1v/W/9X/1f/V/9f/2f/a/93/3v/g/+L/
5P/o/+n/6//v//H/8//2//f/+f/7//v//P/+////AAABAAIAAwADAAMAAwADAAMAAQAB
AAIAAgAEAAQABAAFAAMAAwADAAMAAwAEAAQABAAGAAYABwAHAAUABQAFAAYABgAGAAYA
BgAEAAUABQAFAAcABwAHAAgABgAHAAcABwAGAAYABgAFAAcABwAIAAgABgAHAAcABwAI
AAgACAAIAAgACAAIAAgACAAIAAgABwAHAAYABgAGAAQABAAEAAQABAAEAAMAAwADAAMA
AwADAAMAAwADAAIAAwADAAMAAwABAAEAAQABAAEAAQAAAAAAAAAAAAAAAAAAAAAAAAAA
AAIAAQABAAEAAAD+//7//v/+/wAAAAAAAAAA/////////////////////wEAAwAEAAUA
BQAGAAcACQAKAAsADAANAA4ADwAPABEAEgAUABQAEwASABIAEgASABAADwANAAoABQAC
AAEA///+//7//v/+/////f/9//3//v/////////9//v/+v/5//r/+f/5//n/9//2//b/
9v/3//f/9//3//f/9//3//f/9f/2//b/9v/2//b/9v/2//j/+P/4//j/+P/3//v/AAAI
ABYALABFAF8AfgCnANsADQE0AVABaAFpAT8B9wCrAF8ACACt/2j/R/85/zH/M/85/zz/
Qv9S/2f/e/+M/5//rf+7/8b/0P/a/9//5P/m/+j/6f/r/+v/6v/r/+z/7f/v/+//8f/x
//H/8f/x//L/8v/z//P/8//y//P/8//z//P/9P/0//T/9v/2//b/9v/2//b/9//3//n/
+f/5//n/+v/6//v/+//5//n/+f/5//v//P/8//z/+v/7//v/+//9//3//f/+//7//v/+
//7//P/9//3//f/9//3//v/+//3//f/9//3//f/9//3//f////3//P/7//j/9//2//X/
9//2//X/8//w/+7/7f/r/+r/6f/o/+b/5P/j/+H/3v/c/9v/2f/Y/9n/2P/X/9b/1P/U
/9P/0//V/9f/2f/a/93/3v/g/+L/5P/o/+n/6//t/+//8f/0//X/9//5//n/+v/8//3/
/v8BAAIAAwADAAEAAQABAAEAAwADAAQABAACAAIAAgADAAUABQAFAAUABQAGAAYABgAE
AAQABQAFAAcABwAHAAgACAAIAAgACAAIAAkACQAJAAkACQAJAAoACAAJAAkACQAMAAwA
DAALAAkACQAKAAoACgALAAsACwAKAAoACgAKAAgACAAIAAgACgAKAAoACQAJAAgACAAI
AAYABgAGAAYACAAIAAcABwAFAAUABQAFAAUABQAFAAQABQAFAAUABQAFAAUABQAFAAUA
BQAEAAQABAAEAAQABAAGAAYABgAEAAQABAAEAAQABAAEAAQAAwADAAMAAwADAAMAAwAD
AAUABwAIAAkACwAMAA0ADwAOAA8AEAARABQAFQAVABcAGAAaABoAGQAYABgAGAAYABYA
FQATABAACwAIAAcABQAGAAYABgAGAAUAAwADAAMABAAFAAUABQAFAAMAAgABAP7//f/9
//3////+//7//v/9//3//f/9/////////////f/+//7//v8AAAAAAAAAAAAAAgAEAAQA
BAADAAUADAAYACoARABfAHkAmgDJAPsAKQFMAW4BggFxAT0B+wC1AGUACACt/3D/Vf9H
/z//Qf9D/0T/Rv9S/2f/ff+S/6f/t//D/9D/3P/m/+3/8v/0//T/9f/3//f/+v/7//z/
/f/9//3//////////////wAAAAABAAEAAQAAAAEAAQABAAEAAgACAAIABAAEAAQABAAF
AAYACAAJAAkACQAJAAkACAAIAAkACQAJAAkACQAJAAcACAAIAAgACgALAAsACwAKAAkA
CAAIAAoACgAKAAoACgALAAsACwALAAsADAAMAA0ADQANAA0ACwALAAsACwALAAkACAAH
AAYABQAEAAMAAQAAAP///f/8//r/+f/3//L/8f/w/+7/7v/t/+v/6P/o/+f/5f/k/+L/
4P/e/9z/3f/e/97/3//d/9//4f/i/+X/5v/o/+r/7v/y//P/9f/3//n/+//+////AQAD
AAMAAgAEAAUABgAHAAgACQAJAAkACQAJAAkACwALAAwADAAMAAwADAANAA0ADQANAA0A
DwAQABAAEAAOAA4ADwAPAA8ADwAPABAAEgASABIAEgAQABEAEQARABMAEwATABQAFAAV
ABUAFQAUABQAFAATABUAFQAWABYAFAAVABUAFQAUABQAFAAUABIAEgASABIAEgASABIA
EQATABIAEgASABAAEAAQABAAEgASABEAEQAPAA8ADwAPAA8ADwAPAA4ADwAPAA8ADwAN
AA0ADQANAA0ADQAMAAwADgAOAA4ADgAOAA4ADgAOAA4ADQAOAAwADAAMAAwADAAMAAwA
DAANAA0ADQANAAwACwAKAAkACwANAA4ADwAPABAAEQATABQAFQAWABcAGAAZABkAGwAc
AB4AHgAdAB4AHgAeAB4AHgAdABsAGAATABAADwANAAwADAAMAAwACwAJAAkACQAMAA0A
DQANAAsACQAIAAcABgAFAAUABQAFAAQABAAEAAMAAwADAAMAAwADAAMAAwADAAQABAAE
AAIAAgACAAIABAAEAAQABAAEAAUABQAIAAwAFgAmAD8AWQByAJEAvQDxACQBTAFsAYUB
gwFXARMByQB6ACEAwv97/13/Uf9H/0n/Tv9Q/1L/Xf9z/4j/m/+t/73/yv/W/+D/6f/w
//T/+P/5//v/+//6//v//P/9//////8BAAEAAQABAAEAAgACAAMAAwADAAQABQAFAAUA
BQAGAAYABgAGAAYABgAGAAgACAAJAAkABwAHAAcABwAIAAgACQAJAAkACQAJAAkACQAK
AAoACgAKAAsACwALAAsACwALAAwADAAMAAwADAAMAA0ADQANAA0ADQAOAA4ADgAPABAA
EQAQAA8ADgANAA8ADQAMAAsACgAJAAgABwAFAAQAAwABAAAA/v/9//v/+P/3//b/9P/0
//P/8f/u/+7/7f/r/+r/6f/o/+f/5v/m/+b/5f/l/+P/5f/n/+j/6f/q/+z/7v/w//T/
9f/3//v//f///wIAAwAFAAcABwAIAAoACwAMAA8AEAARABEAEwATABMAEwATABMAFAAU
ABQAFAAUABUAFQAVABUAFQAXABgAGAAYABgAGAAZABkAFwAXABcAGAAYABgAGAAYABYA
FwAXABcAFwAXABcAGAAYABkAGQAZABgAGAAYABcAGQAZABoAGgAYABkAGQAZABoAGgAa
ABoAGgAaABoAGgAYABgAGAAXABkAGAAYABgAFgAWABYAFgAYABgAFwAXABcAFwAXABcA
FQAVABUAFAAUABUAFgAXABYAFQAUABMAFQAVABQAFAASABIAEgASABIAEgASABIAFAAT
ABMAEwARABEAEQARABEAEQASABIAEgASABAAEAAQABAAEAAQABAAEAARABEAEQARABEA
EQARABEAEQATABQAFQAVABYAFwAZABoAGwAcAB0AHgAfAB8AIQAkACYAJgAlACQAJAAk
ACQAJAAjACEAHgAXABQAEwARABIAEgASABIAEQAPAA8ADwASABMAEwATABEADwAOAA0A
DgANAA0ADQANAAwADAAMAAsACwALAAsADQANAA0ADQALAAwADAAMAA4ADgAOAA4AEAAQ
ABAAEAAQAA8AEQAWABwAKAA+AFcAcQCMALEA5QAbAUgBZgGCAY8BdQEzAeUAmQBGAOX/
kP9n/1f/T/9P/1X/Wv9g/2z/f/+V/6r/u//L/9X/4v/s//b//f8CAAYABgAHAAkACQAK
AAsADAANAA8ADwARABEAEQARABEAEgASABMAEwATABQAFQAVABUAFQAWABYAFgAYABgA
GAAYABoAGgAbABsAGQAZABkAGQAcABwAHQAdABsAGwAbABsAHQAeAB4AHgAeAB8AHwAf
AB0AHQAdAB4AIAAgACAAIAAeAB8AHwAfACEAIQAiACIAIQAhACEAIQAfAB8AHwAfAB8A
HQAcABsAGgAZABgAFwAVABQAEwARABIAEAAPAA0ACgAJAAgABgAEAAMAAQD+//z/+//5
//j/9//2//X/9P/0//T/8//z//P/9f/3//j/+//8//7/AAACAAYABwAJAAsADQAPABIA
EwAVABcAFwAYABoAGwAcAB8AIAAhACEAIQAhACEAIQAhACEAIgAiACQAJAAkACUAJQAl
ACUAJQAlACYAJgAmACYAJgAnACcAKQApACkAKgAqACoAKgAqACkAKQAoACcAKQApACkA
KgAqACsAKwArACwALAAsACsALQAtAC4ALgAsAC0ALQAtAC4ALgAuAC4ALAAsACwALAAs
ACwALAArAC0ALAAsACwALAAsACwALAAsACwAKwArACkAKQApACkAKwArACsAKgArACsA
KwArACkAKQApACkAKQApACgAKAAoACgAKAAoACoAKgAqACoAKgApACkAKQApACkAKQAp
ACkAKQAqACoAKAAoACgAKQArACoAKgAqACkAKQAqACsALAArACsAKgAqACoAKwArACsA
KQArAA==
         </WaveFormData>
      </LeadData>
      <LeadData>
         <LeadByteCountTotal>10000</LeadByteCountTotal>
         <LeadTimeOffset>0</LeadTimeOffset>
         <LeadSampleCountTotal>5000</LeadSampleCountTotal>
         <LeadAmplitudeUnitsPerBit>4.88</LeadAmplitudeUnitsPerBit>
         <LeadAmplitudeUnits>��V</LeadAmplitudeUnits>
         <LeadHighLimit>2147483647</LeadHighLimit>
         <LeadLowLimit>268435456</LeadLowLimit>
         <LeadID>V4</LeadID>
         <LeadOffsetFirstSample>0</LeadOffsetFirstSample>
         <FirstSampleBaseline>0</FirstSampleBaseline>
         <LeadSampleSize>2</LeadSampleSize>
         <LeadOff>FALSE</LeadOff>
         <BaselineSway>FALSE</BaselineSway>
         <ExcessiveACNoise>FALSE</ExcessiveACNoise>
         <MuscleNoise>FALSE</MuscleNoise>
         <LeadDataCRC32>1718383322</LeadDataCRC32>
         <WaveFormData>
iP+I/4j/iP+V/6D/q/+2/8L/zP/W/+D/5P/o/+z/8P/y//L/8v/y//P/9P/1//b/9v/2
//b/9v/4//j/+P/4//r/+v/6//r/+P/4//j/+P/6//r/+v/6//j/+P/4//j/+f/6//v/
/P/8//z//P/8//r/+v/6//r/+//8//3//v/9//z/+//6//z//P/8//z//P/8//z//P/6
//r/+v/6//v//P/9//7//f/8//v/+v/8//z//P/8//z//P/8//z/+f/4//f/9v/4//j/
+P/4//T/8v/w/+7/7v/u/+7/7v/t/+z/6//q/+j/5v/k/+L/4v/i/+L/4v/h/+D/3//e
/9//4P/h/+L/4//k/+X/5v/n/+j/6f/q/+3/8P/z//b/9//4//n/+v/8//7/AAACAAIA
AgACAAIABAAEAAQABAAGAAYABgAGAAQABAAEAAQABgAGAAYABgAIAAgACAAIAAYABgAG
AAYABwAIAAkACgAKAAoACgAKAAwADAAMAAwADgAOAA4ADgAOAA4ADgAOABAAEAAQABAA
DgAOAA4ADgAMAAwADAAMAA8AEAARABIADwAOAA0ADAAOAA4ADgAOAA0ADAALAAoACwAM
AA0ADgAOAA4ADgAOAAsACgAJAAgACQAKAAsADAAKAAoACgAKAAoACgAKAAoACgAKAAoA
CgAKAAoACgAKAAwADAAMAAwACQAIAAcABgAIAAgACAAIAAgACAAIAAgACAAIAAgABwAI
AAkACgALAAgABwAIAAcACwALAAwADQAQABMAFAAVABQAEwASABEAFQAZABwAHQAeAB4A
HgAfAB8AHwAfAB4AGQAWABMAEgAPAA8ADQANAA4ADgAOAA8ADQAOAA4ADgAOAAwACwAK
AAkABwAHAAcABwAGAAYABgAIAAgACAAHAAYABQAEAAMABQAFAAUABgAIAAcABwAHAAYA
BgAGAAYACgAKAAkABgAGAAgAEwApAEEAVgBvAJMAwwDyABkBPAFhAWsBQQHyAKkAbQAq
AOb/tf+a/4v/gf99/3//fv98/3z/hf+T/6D/rv+5/8X/0f/a/+T/6v/s/+7/7v/v//D/
8f/z//P/8//z//X/9f/2//f/9f/1//X/9f/3//f/9//4//X/9P/z//L/9P/0//X/9f/4
//j/+f/5//n/+f/5//n/+//7//v/+//7//r/+f/4//n/+v/7//z/+//6//n/+f/5//f/
9//3//j/+f/5//r/+v/6//n/+P/6//r/+v/5//j/+P/5//n/+P/4//j/+P/5//n/9//3
//b/9v/1//P/9P/z//P/8//y//H/7//v/+3/6//p/+j/6P/o/+j/5v/k/+P/4v/h/+L/
4v/i/+H/3//d/93/3f/b/9n/2f/b/97/3//g/+L/4v/l/+f/5//t/+//8f/z//L/8//2
//n/+f/5//r//P///////v/+//////8AAP//AQABAAEAAQABAAEAAQABAAEAAQAAAP//
AAABAAIAAwADAAIAAQAAAAIAAgACAAIAAgACAAMAAwADAAMABAAEAAUABgAHAAcABgAG
AAcABwAIAAgACQAKAAoACgAKAAoACQAJAAgACAALAAsACwALAAoACQAIAAcACQAJAAkA
CAAIAAgACAAIAAgABgAGAAYACAAIAAgACAAHAAYABgAFAAQABQAGAAcABwAHAAcABwAE
AAQABAAFAAcABwAGAAYABgAFAAQAAwAEAAQABQAGAAUABQAEAAQABAAEAAMAAgAEAAQA
AwACAAAAAAABAAIAAwAEAAQABAAEAAQAAwACAAEAAAACAAIAAQABAAEAAQABAAEAAAAB
AAAAAQACAAQABgAJAAoACQAIAAgACgAMAA4AEAATABUAFQAUABQAFAAVABUAFgAXABcA
EwAOAAsACgAJAAkABwAHAAcABgAFAAUABQAFAAQAAwACAAMAAwADAAMA/v/9//z/+//8
//z//P/8//z//P/7//v/+f/5//n/+f/7//v//P/8//n/+f/5//r//P/8//z//v/+//v/
+P/0//L/9f///xMALABBAFUAdQCkANEA9gAXATkBSwEsAd0AkQBWABgA1f+k/4v/f/95
/3X/dv92/3b/ef+D/5L/nv+t/7n/xf/O/9j/3v/i/+T/5v/n/+j/6f/q/+v/7P/t/+3/
7f/u/+//8f/x//H/8f/v/+//7//w/+7/7v/u/+7/7//w//L/8//z//L/8v/x//P/8//z
//P/8//z//P/8//0//T/9P/0//X/9v/3//j/9//2//X/9f/5//f/9//3//f/9//2//b/
9//4//j/+P/5//r/+//7//j/+P/5//n/+v/6//r/+v/7//v/+f/5//f/+P/4//f/+f/3
//b/9f/y//H/7//v//D/7//u/+7/7f/s/+v/6P/o/+f/5v/l/+f/5v/l/+P/4v/f/97/
3f/e/93/3v/h/9//3//f/+D/4P/j/+X/5f/r/+3/7//x//H/8f/z//X/+f/5//r//P//
/////v/+//7///8BAAEAAgADAAQABQAEAAMAAgABAAIAAwADAAMAAwADAAMAAwAEAAQA
BAAEAAYABgAGAAYABAAEAAUABQAHAAcACAAIAAYABgAGAAUABQAGAAgACQALAAoACgAK
AAgACAAIAAgACwALAAoACgALAAsACwALAAkACQAJAAkACwALAAsACgAIAAgACAAIAAoA
CAAIAAgABgAGAAYABgAEAAQABQAFAAYABwAIAAkACAAHAAYABQAGAAYABgAHAAcABwAG
AAYABQAFAAUABQAGAAYABwAIAAUABQAEAAQABQAGAAYABgAGAAYABQAEAAIAAgADAAQA
BQAFAAYABgAGAAQAAgAEAAQABAAEAAYABgAGAAYABAAEAAMAAwAEAAUABgAHAAUABwAH
AAkACwAMAA0ADwARABEAEQASABIAEgASABIAGAAbABwAHAAcABwAHQAdABsAGwAaABUA
EgAPAA4ADQAMAAkACAAHAAcABwAIAAkACAAIAAgACAAGAAUABAADAAMAAwADAAMAAQAA
AP///v///wAAAAABAAAA///+//3//f/9//7//v/9//3//f/+//z//P/8//z//P/7//j/
+P/6/wEAEQAnADwAUwBzAJ8AzgDzABQBMwFFASsB4ACRAFcAHgDe/6v/kP+B/3n/df93
/3j/ev+A/4//nf+o/7T/vf/H/8//2v/i/+j/7P/u/+//7//v/+//8f/x//H/8f/z//P/
9P/1//T/8//y//H/8//z//P/9P/z//L/8f/w//L/8v/z//P/9P/0//X/9f/0//P/8v/x
//L/8//0//X/9P/0//T/9P/0//T/9P/0//b/9v/2//f/9//1//X/9f/3//f/9v/2//X/
9v/2//b/9v/2//b/9f/2//b/9//3//f/9v/1//T/9P/1//T/9f/z//T/9P/z//P/8f/w
/+//8P/v/+3/7f/r/+n/5//m/+b/5v/m/+T/4v/h/+D/3//f/97/3f/b/93/2//b/9v/
2f/X/9f/2f/b/9v/2//c/97/4f/j/+P/5f/n/+n/6//u/+//8v/1//X/9f/2//j/+v/7
//v//P/9//3//v/9//3//f/9//3//v///wAAAQABAAEAAAD//wEAAQABAAEAAAAAAAAA
AAAAAAAAAAAAAAIAAgADAAMAAgABAAEAAAABAAIAAwADAAEAAgAEAAUAAwACAAIAAgAE
AAQABAAEAAQAAwABAAAAAgADAAQABQAEAAMAAgABAAMAAwADAAIABAAEAAQABAADAAAA
///+////AAABAAIAAQAAAAAA/////////////////////////P/8//z//f///////v/+
//3//f/9//3//f/8//z//P/9//3//P/8//z//P/7//r/+//8//z//P/8//z//f/+//v/
+//8//7//P/8//z//P/6//r/+v/6//z//P/7//v/+f/5//n/+f/5//v/+//9//3//v//
/wEAAgABAAAAAAAEAAYACAAKAA0ADwAPAA4ADAAMAA0ADQAPAA8ADgAJAAMA///9//v/
/v/9//7////8//v/+//7//z//P/8//z//P/7//r/+f/2//X/9P/z//T/9P/0//T/9P/0
//P/8//z//P/8//z//X/9f/2//b/9P/z//L/8v/0//b/9v/0//L/7//u/+7/9v8HAB0A
MQBEAF8AhQCvANYA9wAYATMBLQHzAKYAaQAzAPT/vP+Z/4b/ff93/3X/d/92/3T/ev+H
/5X/ov+w/73/x//T/9r/4P/i/+T/5P/o/+n/6v/r/+z/7f/u/+//8P/v/+//7//x//H/
8f/x//H/8f/x//L/8v/y//L/8v/0//T/9f/1//X/9P/0//P/9P/1//b/9//1//X/9f/1
//T/9P/0//T/9f/2//f/+P/3//b/9f/1//j/9//4//n/9//3//b/9v/3//j/+P/4//r/
+v/6//n/9v/2//f/9//6//r/+v/6//f/9//1//X/9f/2//b/9f/2//X/9f/1//L/8f/v
/+//8P/v/+7/7v/r/+r/6f/m/+T/4//i/+H/4//i/+H/3//d/9v/2//b/93/2//b/93/
3f/d/93/3v/g/+P/5f/l/+n/6//t/+//7v/v//L/9f/5//n/+v/8///////+//7//v//
/wEAAQABAAEAAQABAAAA///+//3/AAABAAEAAQADAAMAAwADAAMAAgABAAAAAQACAAMA
BAADAAIAAgABAAIAAwAFAAYABAAEAAQAAwABAAIABAAFAAcABgAGAAYABAAEAAQABAAH
AAcABgAGAAcABwAHAAcACAAJAAoACwAJAAkACQAIAAcABgAFAAQABgAEAAQABAAFAAYA
BwAIAAcABgAGAAUABQAFAAUABQACAAEAAAD//wEAAgADAAUAAwADAAIAAgACAAEAAAD/
/wEAAAACAAAA/v/+//7//v8AAAAAAAAAAP7//v/9//3//f/9//3//f///wEAAQADAAIA
AgACAAMABgAHAAgACgAJAAoACwAMAA8AEQARABAAEgASABMAEwARABEAEAALAAoABwAG
AAUABAABAAAA///+//3//f/9////AAABAAIA///9//v/+f/5//n/+f/5//j/+P/4//j/
+P/4//f/9//3//f/9//3//X/9f/2//b/9//3//f/+P/4//b/9v/2//T/8//y//T/9v//
/w8AJQA2AEkAZQCPAMAA6QAOATEBQwEtAeQAlQBdACYA6P+z/5b/if99/3f/c/9y/3D/
cv97/4v/mv+m/7P/vf/H/9D/2P/g/+T/6P/o/+n/6v/r/+v/6//r/+v/7v/v//H/8//y
//H/8P/v/+3/7f/t/+7/8P/w//D/8P/u/+7/7//v//D/8P/x//H/8f/x//H/8f/v/+//
7//v//L/8v/y//L/8f/w/+//7v/v//D/8f/z//T/8f/w/+//8f/x//D/8P/z//T/9P/0
//P/8v/x/+//7//w//L/8//y//L/8v/y//P/8//x//H/7//w//D/7//v/+3/7P/r/+z/
6//p/+n/6P/n/+b/5v/j/+L/4f/e/9//3//f/9//3f/c/9v/2f/b/9n/2f/Z/9f/1f/V
/9f/1//X/9f/2P/c/9//4f/h/+T/5f/m/+f/6//t//H/9f/2//X/9f/2//n/+f/4//j/
/P/9///////8//v/+v/5//r/+//8//3//f/9//z/+//7//v/+//7//7//v/+//7//v/+
//7//v/+//7///////3//f/+//7///8AAAEAAQAAAAAAAQABAAMAAgACAAIAAgACAAIA
AgADAAMAAgACAAEAAQABAAEAAwADAAMAAwACAAEAAAD+/wAAAgAEAAYABQACAAEAAAAA
AAAAAAAAAAEAAgAEAAUAAQABAAEAAQADAAMAAwADAAAAAAD+/wAAAAAAAAAAAAABAAIA
AwAEAAEAAAD+//3//////////////wEAAQADAAUABgAHAAkACwALAAsADAALAAwADQAO
ABEAEwATABIAEgASABMAEwARABEAEAALAAsACQAJAAkABgADAAIAAQABAAEAAgADAAIA
AgACAAIA/v/9//z/+//7//v/+//7//n/+P/3//b/9v/2//X/9f/1//X/9f/1//P/8//0
//T/9P/1//b/+P/2//b/9P/2//b/9//0//T/+P8BABEAJwA+AFcAeQCpANwABwEuAVEB
YQFBAfYAqwBvAC4A6P+1/5j/h/95/3H/b/9s/2j/bP93/4n/mP+k/7H/vf/H/9L/3P/k
/+r/7v/u/+//8P/x//P/8//z//P/9v/3//n/+//6//n/+P/3//j/+f/6//z//P/8//z/
/P/8//z//f/9/wEAAgAEAAUAAwADAAMAAwAEAAUABgAHAAgACAAIAAgACAAIAAgACAAK
AAoACgALAAoABwAGAAUABgAHAAcACAAJAAoACgAKAAgACAAIAAcABwAIAAoACwAJAAgA
BwAGAAYABwAGAAcABQAGAAYABQADAAEAAAD////////+/////f/7//n/+P/5//j/9//0
//T/8//y//H/8f/w/+//7f/v/+3/7f/t/+v/6f/p/+v/7P/t/+7/8P/w//P/9f/1//j/
+f/6//v//v///wIABQAGAAUABQAGAAkACQAIAAgACAAJAAsACwAJAAkACQAJAAsACwAL
AAsACwALAAoACQAJAAkACQAJAAgACAAIAAgABgAGAAYABgAIAAgACQAJAAgABwAHAAYA
BwAIAAkACQAHAAgACgALAAkACAAIAAgACgAKAAoACgAJAAkACAAIAAkACQAJAAkACQAJ
AAkACQAHAAcABwAGAAgACAAIAAgABgAEAAQABAAGAAYABgAGAAQABAAFAAUAAQABAAEA
AQADAAMAAwADAAAAAAAAAAEAAwADAAIAAgADAAMAAQD+//7//v/+//7///8AAAEAAgAA
AAAA/////wEAAQABAAEAAQADAAMABQAFAAYABwAJAAsACwALAAwACwAMAA0ADgARABMA
EwASABAAEAARABEAEQARABAACwAJAAcABwAHAAYAAwACAAEAAgABAAEAAQACAAIAAgAC
AAAA///+//3/+//7//v/+//4//j/+P/4//r/+v/5//n/+f/5//n/+f/5//n/+v/6//v/
+//7//z/+v/4//j/+P/2//X/9v/2//j///8PACMAOABLAGkAlwDIAPMAFgE5AU8BOwH0
AKEAZQAsAOj/r/+Q/4H/df9t/23/bv9u/3T/g/+T/6D/rP+3/8H/yf/U/9z/4v/o/+r/
6v/r/+z/7f/t/+3/7f/t//H/8f/y//P/8f/x//H/8f/z//P/8//0//T/9P/0//T/9P/0
//X/9f/2//b/9//3//X/9f/1//X/9//3//f/9//4//j/+P/4//b/9v/2//b/9//4//n/
+//8//n/+P/3//j/+f/5//r/+f/6//r/+v/4//j/+P/3//f/+P/6//v/+//6//n/+P/4
//n/+P/5//n/+v/6//n/9//1//T/8//z//P/8v/z//H/7//t/+z/7f/s/+v/6P/q/+n/
6P/n/+X/5P/j/+H/4//h/+H/4f/f/93/3f/f/+D/4f/i/+T/5v/p/+v/6//s/+3/7v/v
//H/8//3//v//P/7//v//P///////v/+/wAAAQADAAMAAQABAAEAAQADAAMAAwADAAMA
AwACAAEAAQABAAEAAQACAAIAAgACAAAAAAAAAAAAAQACAAQABQAEAAMAAwACAAQABAAE
AAMAAwAEAAYABwAGAAQAAwACAAMABAAFAAYABgAFAAMAAgAEAAUABgAHAAcABwAHAAcA
BQAFAAUABAAFAAYABwAIAAYABAAEAAQABAAEAAQABAAEAAQABQAFAAEAAQABAAEAAgAD
AAQABQABAAAA/////wEAAQAAAAAA//////////////7//v/+/wEAAgAAAAAAAAAAAP7/
/v/+//7///8AAAAAAQD//////////wEAAwADAAUABwAIAAkACwAMAAsACgAKAAwADgAQ
ABIAEwAVABUAFAAUABQAFQAVABUAFQAUAA8ACwAHAAUAAwAEAAMABAAFAAIAAQABAAEA
BAAEAAQABAACAAEAAAD///z/+//6//n/+f/6//v//P/6//r/+f/5//v/+//7//v/+//7
//z//P/5//n/+f/6//z//v/+//z/+v/3//T/9P/4/wMAFwAtAEIAVwB1AKEAzgD1ABYB
NwFJASsB3gCNAFMAFgDU/6H/iP9//3f/df93/3j/eP+A/43/mf+o/7b/w//N/9f/4P/m
/+j/6v/q/+7/7//w//H/8//z//P/8//z//P/9P/1//f/9//3//f/9f/1//X/9v/4//j/
+P/4//j/+P/5//n/+f/4//j/9//5//n/+f/5//f/9//3//f/+v/6//r/+v/6//r/+v/6
//j/+P/4//n//f/7//v/+//5//n/+P/4//n/+v/6//r/+v/6//r/+f/4//j/+f/5//r/
+v/6//r/+f/5//f/9//3//j/+P/3//f/9f/0//P/8P/v/+3/7f/s/+v/6v/q/+j/5v/k
/+D/4v/h/+D/3//f/97/3f/b/9n/1//X/9f/2P/X/9j/2//Z/9n/2f/a/97/4f/j/+P/
5//p/+v/7f/s/+3/8P/z//f/9//4//r/+f/5//j/+P/8//3//////wEAAQABAAEA////
//////8BAAMABAAFAAMAAwADAAMABAAEAAQABAAGAAYABgAGAAQABAAFAAUABwAHAAgA
CAAGAAYABgAFAAUABgAIAAkACwAKAAoACgAIAAgACAAIAAoACwALAAwACwALAAsACwAN
AA0ADQANAA8ADwAPAA4ADAAMAAwADAANAAwADQAOAA0ADAALAAoACgAKAAsACwALAAsA
CwALAAkACQAJAAkACgAKAAoACwAJAAkACAAIAAkACQAJAAkACQAIAAgACAAHAAcABgAG
AAkACgAKAAoACAAGAAYABgAGAAcACAAJAAoACAAIAAcABwAHAAcABwAHAAgACwAMAA8A
DAAMAAwADQAQABEAEgAUABUAFgAXABgAGwAdAB0AHAAcABwAHQAdABoAGQAXABEADwAN
AA0ADQANAAsACwALAAoACQAJAAkACgAKAAoACgAHAAUAAwABAAEAAQABAAEA/v/+//7/
/v8AAAAA/////wEAAQABAAEAAAD//////v8AAAEAAgAEAAQAAgAAAP7//P/5//j/+v8C
AA0AHwA1AEgAXQB/AKsA2AD7AB4BPwFDARcBxgB/AEkADgDQ/6X/kP+F/33/e/97/3r/
ev+C/5H/of+u/7z/x//R/9n/4P/m/+j/7P/w//L/8//0//X/9f/1//X/9f/5//n/+v/7
//n/+f/5//n/+f/5//n/+v/8//z//P/8//z//P/9//3//v/+///////9//3//f/9//3/
/f/9//3//v/+//7//v/8//z//P/8//7//v/+///////9//3//f/9//3//P/8////AAAA
AAAA/v/+//7//f/+//7///////7//v/+//7//f/9//v/+//9//7//v/9//z/+f/3//X/
9f/1//T/9f/z//H/7//u/+v/6v/p/+b/5//n/+f/5//l/+T/4//h/+H/3//f/9//3//d
/93/3//f/9//3//g/+T/5//p/+n/6v/r/+z/7f/x//P/9//7//v/+//8//7///////7/
/v8CAAMABQAFAAMAAwADAAMABAAFAAYABwAHAAcABgAFAAUABQAFAAUACAAIAAgACAAG
AAYABgAGAAgACAAJAAkABwAHAAgACAAGAAYABgAFAAYACAALAA0ADAAKAAkACAAJAAoA
CwAMAA0ADQAMAAwACwALAAsACwALAAsACwALAAkACQAJAAgACgAKAAoACgAMAAoACgAK
AAgACAAIAAgACgAKAAsACwAIAAcABgAFAAYABwAIAAkABwAGAAUABQADAAMAAgACAAQA
BQAGAAcABwAGAAYABgAHAAkACAAGAAYABgAGAAYABgAGAAYACAAIAAcABwAFAAUABQAF
AAcACQAJAAsACwAMAA0ADwAPAA8ADwAQABQAFgAYABoAGgAbABoAGAAWABYAFwAXABkA
GQAYABMADwALAAkABwAIAAcACAAJAAYABQAFAAUACAAIAAgACAAEAAMAAgABAP3//f/9
//3//f/+////AAD+//7//f/9//3//f/9//3//f/9//7//v/9//3//f/+//7/AAACAAIA
/v/5//j/+v8AAA8AJQA9AFIAbwCbAMcA7AARATgBTwFFAQkBvAB/AEUAAgDE/5//jP+B
/3v/e/97/3j/dv98/4f/k/+i/7L/v//J/9P/3v/o/+z/7v/u/+7/7//w//H/8v/z//T/
9f/2//X/9f/1//X/9f/1//X/9//3//f/+P/3//b/9f/0//X/9v/4//n/+f/4//j/9//4
//n/+v/7//v/+//7//v/+v/6//r/+v/8//z//P/8//r/+v/6//v////9//3//f/9//3/
/P/8//v//P/8//z//v/+//7//f/8//z//f/9/wAAAAAAAAAA/f/9//v/+//5//r/+v/5
//v/+f/4//f/9v/1//P/8//y//H/8P/w/+3/7P/r/+j/6P/n/+b/5f/n/+b/5f/j/+L/
3//e/93/3v/d/97/4f/f/9//3//g/+T/5//p/+n/7//x//P/9f/0//X/+P/7//////8A
AAIAAQABAAAAAAACAAMABQAFAAUABQAFAAUABQAFAAUABQAIAAkACQAJAAkACQAJAAkA
CgAKAAoACgAMAAwADAAMAAoACgALAAsADAANAA8AEAAOAA4ADgANAA8AEAASABMAFQAU
ABQAFAATABIAEQAQABMAEwASABIAEQARABEAEQARABEAEQARABMAEwATABIAEQAQAA8A
DgARABAAEQASABAAEAAQABAADgAOAA8ADwAPAA8ADwAPAA0ADQANAA0ADgAOAA4ADwAN
AA0ADAAMAA8ADwAPAA8ADwAOAA4ADgALAAsACgAKAA0ADgAQAA4ADgAOAA4ADAAMAAwA
DAAOAA4ADQANAAsACwALAAsADQAPAA8AEQARABIAEwAVABUAFQAVABYAGQAaABsAHAAf
ACEAIQAgACIAIgAjACMAIwAjACIAHQAYABUAFAATABUAEwATABMAEQAPAA4ADQAQABAA
EAAQABAADwAOAA0ACQAJAAkACQAJAAoACwAMAAoACgAJAAkACQAJAAkACQALAAsADAAM
AAkACQAJAAoADAAMAAwADAAKAAcABAACAAIACQAXAC0ARABXAG8AkwDCAO8AFgE5AVsB
YQEwAd0AlQBcABwA3f+w/53/lf+N/4v/iv+G/4T/if+X/6b/tv/D/8//2//k/+z/8P/2
//j//P/9//7///8BAAEAAQABAAEAAQACAAMABAAFAAYABwAFAAUABQAGAAgACAAIAAgA
CAAIAAkACQAIAAgACQAJAAsACwALAAsACQAJAAkACQAMAAwADAAMAAwADAAMAAwACgAK
AAoACwAPAA0ADQANAA0ADQAMAAwADQAOAA4ADgAOAA4ADgANAA4ADgAPAA8AEAAQABAA
EAAPAA8ADQANAA0ADgAOAA0ADQALAAoACQAIAAcABQAFAAYABQAEAAQAAQAAAP///P/+
//3//P/7//v/+v/5//f/9f/z//P/8//1//P/8//1//T/8//y//L/9v/5//v/+////wEA
AwAFAAQABQAIAAsADgAPABEAFAATABMAEgASABUAFwAaABsAGwAbABsAGwAZABkAGQAZ
ABwAHQAdAB0AGwAbABsAGwAcABwAHAAcAB4AHgAeAB4AHAAcAB0AHQAfAB8AIAAgAB4A
HgAeAB0AHQAeACAAIQAhACAAIAAgAB4AHgAeAB4AIAAhACEAIgAhACEAIQAhACEAIQAh
ACEAIQAhACEAIAAeAB4AHgAeACEAIAAhACIAIQAgAB8AHgAeAB4AHwAfAB8AHwAfAB8A
HgAdABwAGwAbABwAHQAfAB4AHQAbABoAGwAbABsAGwAdABwAHAAcABsAGwAaABoAGwAc
ABwAHAAbABoAGAAWABgAGAAZABoAGwAcABsAGgAZABgAGgAaABoAGgAaABoAGQAZABcA
FwAXABcAGQAbABsAHQAbABwAHQAfACEAIQAhACIAJQAmACcAKAArAC0ALQAsAC4ALgAv
AC8ALgAtACsAJQAkACEAIAAfACEAHwAfAB8AHQAbABoAGQAbABwAHQAeABoAGQAYABcA
FwAXABcAFwAWABYAFgAWABYAFgAVABUAFgAXABgAGQAXABcAGAAYABkAGQAZABoAHAAc
ABwAGAAWABMAEgAUABgAIQAzAEkAXgBxAI0AuQDoABEBNgFXAWsBUwEKAbcAewBAAP7/
yf+u/6P/nf+Z/5n/mP+Y/57/rf+7/8r/2P/j/+//9//+/wIACAAMABAAEgATABQAFQAV
ABUAFQAVABkAGQAaABsAGwAbABsAGwAZABkAGQAaABsAHAAdAB4AHAAcAB0AHQAeAB4A
HwAfACEAIQAhACEAHwAfAB8AHwAiACIAIgAiACIAIgAiACIAIgAiACIAIwAlACMAIwAj
ACMAIwAiACIAJQAmACYAJgAkACQAJAAjACMAJAAmACcAJgAmACYAJgAlACUAIwAjACMA
JAAkACMAIwAhACAAHwAeAB0AGwAbABoAGQAYABgAFQAUABMAEAARABEAEQARABAADgAM
AAkACwAJAAkACQAJAAcABwAJAAcABwAHAAgADAAPABEAEQATABUAFwAZABoAGwAeACEA
JQAlACYAKAArACsAKgAqAC4ALwAxADEAMQAxADEAMQAxADEAMQAxADQANQA1ADUAMwAz
ADMAMwA2ADYANgA2ADQANAA0ADQANgA2ADcANwA3ADcAOAA4ADYANgA2ADUANgA4ADsA
PQA8ADoAOQA4ADoAOgA6ADoAOwA7ADoAOgA5ADkAOQA5ADoAOwA8AD0AOwA7ADsAOgA8
ADwAPAA8AD4APAA8ADwAOgA6ADoAOgA6ADoAOwA7ADkAOQA5ADkAOQA5ADkAOQA6ADoA
OgA7ADoAOQA3ADYAOAA5ADoAOwA7ADoAOgA6ADkAOQA4ADgAOwA8ADwAPAA7ADoAOAA2
ADkAOgA8AD4APAA7ADsAOgA6ADoAOgA8ADsAOwA9AD0AOgA5ADkAOgA7ADwAPAA9AD0A
OwA7AA==
         </WaveFormData>
      </LeadData>
      <LeadData>
         <LeadByteCountTotal>10000</LeadByteCountTotal>
         <LeadTimeOffset>0</LeadTimeOffset>
         <LeadSampleCountTotal>5000</LeadSampleCountTotal>
         <LeadAmplitudeUnitsPerBit>4.88</LeadAmplitudeUnitsPerBit>
         <LeadAmplitudeUnits>��V</LeadAmplitudeUnits>
         <LeadHighLimit>2147483647</LeadHighLimit>
         <LeadLowLimit>268435456</LeadLowLimit>
         <LeadID>V5</LeadID>
         <LeadOffsetFirstSample>0</LeadOffsetFirstSample>
         <FirstSampleBaseline>0</FirstSampleBaseline>
         <LeadSampleSize>2</LeadSampleSize>
         <LeadOff>FALSE</LeadOff>
         <BaselineSway>FALSE</BaselineSway>
         <ExcessiveACNoise>FALSE</ExcessiveACNoise>
         <MuscleNoise>FALSE</MuscleNoise>
         <LeadDataCRC32>491143088</LeadDataCRC32>
         <WaveFormData>
mv+a/5r/mv+i/6r/sv+6/8L/yv/S/9r/3v/g/+L/5P/m/+b/5v/m/+j/6P/o/+j/6P/o
/+j/6P/q/+r/6v/q/+z/7P/s/+z/6v/q/+r/6v/s/+z/7P/s/+r/6v/q/+r/7P/s/+z/
7P/s/+z/7P/s/+r/6v/q/+r/6//s/+3/7v/r/+r/6f/o/+n/6v/r/+z/7P/s/+z/7P/s
/+z/7P/s/+3/7v/v//D/7//u/+3/7P/u/+7/7v/u/+7/7v/u/+7/7f/s/+v/6v/q/+r/
6v/q/+f/5v/l/+T/5P/k/+T/5P/i/+L/4v/i/+H/4P/f/97/3v/e/97/3v/d/9z/2//a
/9z/3P/c/9z/3f/e/9//4P/h/+L/4//k/+j/6v/s/+7/7v/u/+7/7v/x//L/8//0//L/
8v/y//L/8v/y//L/8v/y//L/8v/y//L/8v/y//L/8v/y//L/8v/y//L/8v/y//L/8v/y
//L/8//0//X/9v/0//T/9P/0//b/9v/2//b/+P/4//j/+P/2//b/9v/2//j/+P/4//j/
9v/2//b/9v/4//j/+P/4//r/+v/6//r/+P/4//j/+P/6//r/+v/6//j/+P/4//j/+P/4
//j/+P/4//j/+P/4//b/9v/2//b/9v/2//b/9v/2//b/9v/2//b/9v/2//b/9v/2//b/
9v/0//T/9P/0//b/9v/2//b/9f/0//P/8v/y//L/8v/y//T/8//z//P/8//z//P/8//1
//T/9P/z//H/8f/z//P/9f/2//j/+P/6//v//f////z//P/9//3///8CAAQABQAIAAgA
CAAIAAgACAAIAAcABQACAP///v/6//r/+v/6//v/+v/6//n/9//3//j/+P/6//j/9//2
//P/8f/x//H/8f/x//D/8P/x//H/8v/z//L/8v/x//D/8f/y//P/9P/0//X/9//4//b/
9v/3//f/+P/4//T/8f/v/+//9/8JAB8AMgBLAHEAoQDNAPYAGwFCAVQBMQHmAJ0AZgAo
AOr/wv+u/6L/l/+T/5P/lv+U/5T/nf+m/7D/u//G/9D/2f/f/+f/7P/v/+//7v/v//D/
8P/z//P/8//z//H/8v/y//P/8f/x//H/8f/z//P/8//z//P/8v/x//H/8f/x//H/8v/y
//L/8//z//b/9v/2//b/+P/4//j/+P/4//f/9v/1//j/+P/4//j/9//3//f/9//2//b/
9v/2//j/+f/5//n/+f/5//r/+v/8//3//f/9//3//f/9//3//f/9//3//f/9//3//f/9
//z/+//6//n/+v/6//r/+P/3//f/9//3//X/9f/z//H/8//z//P/9P/x//H/7//u/+//
7v/v/+7/7f/s/+z/6//t/+z/6//q/+3/8P/y//T/9P/2//b/9v/6//v//f///wAAAQAD
AAMABAAEAAQABAAGAAYABwAIAAYABwAGAAUABwAGAAcACAAHAAcABgAEAAYABQAEAAQA
BAAFAAYACAAIAAcABgAFAAcABwAIAAgABwAHAAcABwAIAAkACgALAA4ADgAOAA0ADAAM
AA0ADQAPAA8AEAAQAA8AEAAQABAAEAAQABAAEAASABIAEwATABMAEgARABAAEQAQAA8A
DgAOAA8AEQARABEADgANAA0ADQAOABAAEwAQAA8ADQAMAA4ADgANAA4ADQANAA4ADgAO
AA0ADAAMAA4ADgANAA0ADQANAAwACwALAAwADAANAA0ADQANAAwADAAMAAwADQAMAA0A
DgAOAA0ADQANAA0ADAAMAAwADAAMAAwACQAJAAkACQAJAAkACQAJAAgACAAHAAcABgAH
AAYABwAIAAoACgALAAsADAANAA0ADgAQABEAEgAUABUAFQAWABgAGAAYABgAGgAaABkA
FQASAA8ADgAMAAwADAAMAAsACgAKAAkACQAHAAgACAAIAAcABwAHAAUAAgABAAAA//8B
AAAAAAAAAP///////////v/+//7//v///wAAAQABAP//AAAAAAAAAgADAAMAAgACAP7/
+f/1//P/8//5/wkAHgAxAEUAYwCPALwA4wAGASoBQQEqAeEAlABeACYA7v/E/67/p/+h
/5v/nP+e/57/o/+q/7T/v//K/9L/2//j/+n/7v/x//P/9v/3//j/+P/7//v/+//7//n/
+v/6//v//f/9//3//f/7//v/+//7//z//P/8//3//v///wAAAgAAAAAAAQABAAQABAAE
AAQABAAEAAQABAAFAAUABQAFAAgACAAIAAgACQAJAAkACQAMAAwADAAMAA4ADwAPAA8A
EQARABIAEgAUABUAFQAVABQAEwASABEAEwATABMAEwATABMAEwATABEAEQARABEAEQAS
ABMAEgAPAA8ADwAPAA4ADwAOAA0ADAALAAoACgAJAAkABwAGAAcABgAHAAYABQAEAAQA
AwAEAAQABAAEAAQABgAHAAgACAAKAAoACgAOAA8AEQATABQAFQAXABcAGgAaABoAGgAa
ABoAGwAcABwAHQAcABsAHAAcAB4AIAAhACEAIAAeACAAHwAeAB4AHwAfAB8AIAAfAB8A
HwAfACEAIQAiACIAIQAhACEAIQAjACMAIwAjACQAJAAkACMAJAAkACUAJQAnACcAKAAo
ACgAKAAnACYAKAAoACgAKAAoACgAKQApACgAKAAoACgAKAAoACgAKAAnACcAKAAnACgA
JgAmACcAJgAmACcAKQAnACcAJgAmACYAJgAlACYAJgAlACUAJAAmACUAJAAkACYAJgAl
ACUAJQAlACQAIwAjACQAJAAlACUAJQAlACQAJgAmACYAJwAmACcAKAAoACkAKQApACkA
KAAoACgAKQAoACgAKAAoACgAKAAoACkAKQApACkAJwAnACcAJwApACoAKgArACoAKwAq
ACsALgAwADAAMQAyADQANgA3ADcAOAA4ADgAPQA/AEAAQgBCAEIAQgBCAEIAQgBBAD0A
OgA3ADYANAAzADIAMQAvAC8AMAAwADEALwAwADAAMAAuAC0ALAApACcAJwAnACcAJQAk
ACQAJAAlACUAJQAlACQAJAAkACQAJAAkACQAIwAlACYAJgAmACYAJQAlACQAJAAgAB0A
GwAZAB0AKQA9AE4AYwCBAKsA1wD+ACEBQgFYAUUBAAG1AIAATAAUAOr/1P/K/8P/vf+/
/8D/xP/K/9P/3v/m/+//9v/+/wUACwARABYAFwAZABkAGQAZABgAGwAbABsAGwAdAB4A
HgAfAB4AHQAcABsAHAAdAB4AHwAfAB4AHQAdAB0AHQAdAB4AHgAeAB8AHwAfAB4AHQAc
AB4AHgAeAB4AHQAdAB0AHQAeAB4AHgAeAB8AHwAfAB8AIAAgACAAIAAiACMAIwAjACEA
IQAiACIAIgAjACMAIwAhACEAIQAhAB8AHwAfAB8AIQAhACEAIQAfAB8AHwAfAB4AHgAe
ABwAGwAbABsAGwAXABcAFQATABMAEwATABQAEwATABEAEAASABAAEAAOAA8ADgAOAA0A
DQAMAAsACgAMAA4ADwAQABAAEgASABIAFQAVABYAFwAXABkAHAAdAB4AHgAeAB4AHwAg
ACIAJAAiACMAIgAhACIAIAAgACAAJAAlACUAJAAiACEAIAAgACAAIQAiACQAJAAjACIA
IQAhACEAIgAiACMAIwAjACMAIQAhACEAIQAiACIAIgAhACAAIAAhACEAIQAhACIAIgAh
ACIAIgAiACAAIAAgACAAIQAiACQAJQAlACQAIwAiACIAIgAiACIAIAAhACMAIwAjACAA
HwAfACAAIAAhACMAIAAfAB0AHAAdABwAGgAaABkAGQAaABoAGAAXABYAFgAXABgAGAAZ
ABkAGQAYABcAGAAYABcAFwAXABcAFwAWABQAFAAUABUAFAAVABYAFgAVABUAFQAVABIA
EgAUABQAEgASABIAEgAPAA8ADwAPABEAEQARABEADgAOAA0ADQANAA8ADwARABAAEgAS
ABMAEQASABMAEwAWABgAGQAaABoAGwAbABwAHAAcABwAHAAaABoAGQAVABAADQAMAAoA
CwAMAA0ADQAKAAoACQAJAAkACgAKAAoACAAHAAYAAwD//////////wEAAAAAAAAA/f/9
//3//f/+//7//v/+/wAAAAAAAP///v/+//3//P/+/////f/8//r/9P/x/+//8f/9/xEA
JQA2AE8AcwCdAMUA6AALASgBKAHzAKgAbQA6AAIA0P+0/6j/nv+X/5f/mf+a/5b/nP+n
/7D/uv/F/9D/1v/f/+P/5//q/+v/6f/q/+v/7P/s/+3/7f/t/+3/6//s/+z/7f/v/+//
7//v/+3/7f/t/+3/7v/u/+7/7//v/+//7//w/+7/7v/v/+//8v/y//L/8v/w//D/8P/w
//H/8f/x//H/9P/0//T/9P/0//P/8v/x//T/9P/0//T/8v/z//P/8//x//H/8v/y//T/
9f/1//X/8//z//P/8//1//X/9f/1//P/8//z//P/8f/x//H/8f/y//L/8v/w/+//7//v
/+//7//v/+3/6//q/+n/6P/o/+n/6f/n/+b/6P/m/+b/5P/l/+T/5P/j/+T/5P/k/+T/
4v/k/+X/5v/o/+r/6v/q/+7/7//x//P/9P/1//f/9//6//r/+v/6//z//P/9//7//v//
//7//f/+//z//P/8//v/+//6//j/+//7//v//P/7//v/+//8//3//f/9//3//f/9//7/
/v/9//3//f/9//7///8AAAEAAAAAAAAA///+//7//////wEAAQACAAIAAgACAAEAAAAC
AAIAAgACAAIAAgADAAMABgAGAAYABgAHAAYABQAEAAEAAQACAAEAAwAAAP////8AAAAA
AQADAAIAAQD///7//v/+//3//v/+//3//f/8//3//f/9//7//v/+//3//f/8//3//f/9
//z//P/7//z/+v/6//r/+v/6//v//P/9//v/+//7//v/+v/6//n/+f/5//v/+//9//3/
/v/9//3//v8AAAIAAwADAAQABAAEAAYABwAHAAgACAAIAAgACAAIAAgABwADAAIA///+
//z/+v/6//r/+f/2//b/9f/1//f/+P/4//j/9P/z//L/7//v/+//7//v/+3/7P/s/+z/
6//r/+v/6//s/+z/7P/s/+r/6v/q/+n/6//s/+z/7P/s/+n/6f/o/+b/4v/h/9//3//j
//H/AwAUACUAQQBrAJsAxgDrAAwBJgEVAdQAhwBQABwA4v+4/6L/lv+N/4X/g/+G/4T/
hv+P/5r/pP+r/7T/vv/H/83/0//Y/93/3//f/9//3//e/93/3f/d/93/3v/g/+H/4//h
/+H/4f/h/9//3//f/9//4v/i/+L/4//h/+H/4f/i/+L/4v/j/+P/5P/k/+T/5P/i/+L/
4v/i/+P/4//j/+P/5P/k/+T/5P/n/+f/5//n/+b/5v/m/+b/5v/n/+f/5//n/+f/6P/o
/+b/5//n/+f/5//n/+f/5//n/+f/5//n/+n/6f/p/+n/5//n/+f/5//m/+b/5v/k/+X/
5f/l/+X/5f/l/+P/4f/g/9//3v/e/9//3//d/9z/3v/c/9z/2v/b/9r/2v/Z/9n/2P/X
/9b/1v/Y/9n/2v/c/97/3v/e/9//3//g/+H/4//l/+j/6f/q/+r/6v/q/+r/6v/r/+z/
7//x//H/8f/u/+z/7P/s/+7/7//v/+7/7P/r/+r/6v/r/+v/6//s/+3/7f/t/+3/7f/t
/+7/7v/v/+//7//v/+//7//v/+//8P/w//D/7//s/+z/7f/t/+//7//w//D/8//0//T/
9P/z//L/8f/w//L/8v/z//P/9P/0//T/9P/z//L/8f/w//L/8//1//X/9P/w/+7/7f/u
/+7/7//x//H/8f/w//D/7//u/+z/7P/t/+3/7v/u/+z/7f/s/+z/7P/s/+z/7P/t/+3/
7f/t/+z/6//q/+n/6v/q/+n/6f/p/+v/6//t/+7/8P/w//H/8//0//X/9f/1//b/9v/2
//r/+//7//z/+v/6//r/+v/6//r/+f/1//P/8f/x//D/7//u/+3/6//s/+z/6//r/+n/
6v/q/+r/6P/n/+b/4//j/+P/4//j/+L/4P/f/97/3//f/9//3//e/97/3v/e/97/3v/e
/93/3f/e/97/3v/e/93/3f/c/9z/2P/V/9H/0f/V/+P/9/8MACMARQB1AKUA0gD7ACIB
OAEhAdoAkQBWABgA2v+u/5b/iP99/3X/c/90/3T/dv99/4r/lv+f/6r/sP+5/7//x//M
/9H/0//T/9P/0//S/9P/0//T/9P/1f/W/9b/1//V/9X/1f/V/9f/1//X/9f/1v/W/9b/
1//X/9f/1//Y/9r/2v/b/9v/2//a/9n/2P/a/9r/2v/a/9n/2f/Z/9n/2P/Y/9j/2P/Z
/9n/2f/Z/9n/2P/X/9b/2P/Z/9n/2f/X/9f/2P/Y/9j/2f/Z/9n/2f/Z/9n/2f/Z/9n/
2f/Z/9v/2//b/9v/2f/Z/9n/2f/a/9r/2v/Y/9f/1//X/9f/1f/V/9P/0f/R/9H/0f/S
/8//z//N/8z/zv/M/8z/yv/L/8r/yv/J/8n/yP/H/8b/x//K/8z/zv/O/9D/0P/Q/9H/
0f/S/9P/1f/X/9r/2//a/9r/2v/a/9z/3P/d/97/3v/f/97/3f/a/9j/2P/Y/9r/2//b
/9r/2P/X/9b/1v/X/9f/1//Y/9f/1//X/9f/1//X/9j/2P/Z/9n/2f/Z/9f/1//X/9f/
2P/Y/9j/1//Y/9j/2f/Z/9f/1//Y/9j/2f/a/9r/2v/Y/9j/2P/Y/9r/2v/b/9v/2v/a
/9r/2v/b/9r/2f/Y/9j/2f/b/9v/2//Y/9f/1//Y/9j/2f/b/9r/2f/X/9b/1v/W/9X/
1v/X/9f/2P/Y/9b/1f/U/9T/1//Y/9j/2f/a/9n/1//U/9b/1v/W/9b/1v/X/9j/2f/X
/9f/1//X/9f/2P/Y/9n/2f/b/9v/3f/e/+D/4P/h/+P/5P/l/+X/5f/m/+b/5v/p/+v/
7P/u/+z/7P/s/+z/7P/s/+v/5//l/+P/4//i/+D/4P/g/9//4P/g/9//3//h/+L/4v/i
/97/3f/c/9n/2f/Z/9n/2f/X/9b/1v/W/9f/1//X/9f/1v/W/9b/1v/W/9b/1v/V/9b/
2P/Z/9r/2P/X/9f/2P/W/9T/0//R/9H/1f/j//X/BgAZADcAYQCRALwA3wAEAR4BEwHS
AIMASgAYANz/rP+U/4b/ff93/3X/eP96/37/if+U/5z/pf+u/7T/vf/F/8v/0P/T/9X/
1v/X/9j/2P/Z/9n/2f/Z/9r/3P/d/9//3//f/9//3//h/+H/4f/h/+L/4v/i/+P/4//j
/+P/5P/l/+b/6P/p/+j/6P/o/+j/6f/q/+v/7P/t/+3/7f/t/+7/7v/u/+7/8P/x//L/
8//y//L/8v/y//T/9f/1//X/9f/1//b/9v/2//f/9//3//n/+f/5//n/+P/3//b/9f/3
//f/9//3//X/9f/1//X/8v/y//L/8P/w//H/8v/z//H/8f/v/+3/7f/t/+3/7v/t/+3/
6//q/+r/6P/o/+b/5v/m/+f/5//l/+T/4//i/+X/6P/q/+z/7P/u/+7/7v/w//H/8//1
//X/9//6//v//P/8//z//P/9//7/AAACAAEAAwADAAMABAACAAIAAgAEAAUABQAEAAQA
AwACAAIAAgADAAQABgAFAAUABQAFAAUABQAGAAYABwAHAAcABwAGAAUABAADAAUABgAH
AAcACAAIAAkACQAHAAcACAAIAAkACgAKAAoACgAKAAoACgAMAAwADQANAAwADAAMAAwA
DQAMAAsACgAKAAsADQANAA0ACgAJAAkACAAIAAkACwAJAAkACAAIAAkACAAGAAYABwAH
AAgACAAGAAUABAAEAAUABgAGAAcABgAHAAcABwAGAAYABQAFAAcACAAGAAYABgAGAAMA
AwADAAMAAwADAAMAAwAEAAQAAwADAAMABQAFAAcACAAKAAoACwAJAAoACwALAA4AEAAR
ABIAEgATABMAFAAWABYAFgAWABYAFgAVABEADAAJAAgABgAIAAgACAAHAAQABAADAAMA
BQAGAAYABgAEAAMAAgD///3//f/9//3////+//7//v/9//3//f/9//7//v/+//7//v/+
//7//f/9//7//v/+/wAA//////7//P/4//P/8//z//3/DQAfADIARQBjAI0AuwDiAAUB
KAE+AScB3gCTAF4AKADu/8T/sP+o/6P/n/+h/6L/pP+q/7X/vv/G/9H/3P/k/+n/7//1
//b/9//5//r/+//8//z//////////////wAAAAABAAIAAwAEAAUABQAFAAUABQAIAAgA
CAAJAAkACQAJAAoADAAMAA0ADQAQABAAEAAQAA4ADgAOAA4AEQARABEAEQAUABQAFAAU
ABMAEwATABMAFgAWABYAFgAWABcAFwAXABcAFwAYABgAGAAZABkAGQAZABkAGQAZABkA
GQAZABkAFwAXABcAFwAZABkAGQAZABYAFgAWABQAEQARABEAEQAQABEAEAAPAA4ADQAM
AAwADQANAAsACgALAAoACwAKAAsACgAKAAkACgAKAAoACgAIAAoACwAMABAAEgASABIA
FQAVABYAFwAXABkAHAAdACAAIAAgACAAIAAgACEAIgAjACUAJQAlACYAJAAkACQAJAAl
ACUAJAAmACUAJAAkACMAIwAjACQAIwAjACMAIwAjACMAJAAkACQAIwAiACEAIwAjACMA
IwAjACIAIQAfACAAIAAhACEAIQAhACIAIgAhACIAIgAiACMAJAAlACYAJAAkACUAJQAm
ACYAJgAmACcAJgAlACQAIgAjACUAJQAnACQAIwAjACIAIgAjACUAIwAjACIAIgAjACIA
IAAgAB8AHwAgACAAIQAhACEAIgAgACAAHwAfACAAIQAhACEAHgAeAB0AHQAbABsAGwAa
ABwAHAAcABsAGAAXABYAFQAUABUAFQAVABUAEwATABMAEwAUABQAEwATABQAFwAYABsA
GQAaABkAGQAaABwAHgAfACIAJAAlACYAKQArACwALgAsACwALAAsACoAKgApACUAIwAh
ACEAIAAgACAAIAAfAB4AHgAdAB0AGwAcABwAHAAYABcAFgATABIAEwAUABUAFAASABEA
EAARABEAEQARABIAEgASABIAEAAQABAADwAQABIAEwAUABYAFQATABAADAAIAAcABwAJ
ABEAIQA1AEQAWQB7AKcA0QD2ABkBPAFIASMB1gCTAGIALAD2/9L/xP+6/7P/rf+v/7L/
tP+6/8f/0v/c/+X/7v/2//3/AQAHAAoADQAPABAAEQASABIAEwATABMAEwAVABYAFgAX
ABUAFQAVABUAFQAVABUAFQAYABgAGAAZABcAFwAXABgAGgAaABsAGwAaABoAGgAaABgA
GAAYABgAGgAbABwAHQAeAB4AHgAeAB8AHwAfAB8AHgAeAB4AHgAeAB8AHwAfACAAIQAj
ACQAIwAjACIAIQAjACMAIwAjACMAIwAjACMAIQAhACEAIQAhACEAIQAhAB8AHgAdABoA
GQAZABkAGQAUABMAEAANAAwACwAKAAoACQAJAAcABgAGAAQABAACAAEAAAAAAP/////+
//3//P/8//7///8AAAIABAAEAAQABQAFAAYABwALAA0AEAARABAAEAAQABAAEAAQABEA
EgATABUAFQAVABQAEgASABIAFAAVABUAFAAUABMAEgASABEAEQARABIAEwATABMAEwAT
ABMAFAAUABUAFQAVABUAEwATABMAEwAUABQAFAATABQAFAAVABUAEwATABQAFAAXABgA
GAAYABgAGAAYABgAGAAYABkAGQAZABgAFwAWABcAFgAVABQAFgAXABkAGQAZABYAFQAV
ABYAFgAXABkAFwAXABYAFgAVABQAEgASABMAEwAUABQAFAATABIAEgASABIAEQARABIA
EwATABMAEgASABEAEQARABMAEgAQABAAEAAQAA8ADwAPAA8AEQARABEAEQAQABAADwAP
ABEAEwATABUAFQAWABUAFQAVABYAFwAXABkAHAAeACAAIAAhACEAIgAhACAAHwAeAB4A
HgAdABkAFgATABIAEAASABIAEgARABAAEAAPAA8AEQASABIAEgAPAA0ACwAHAAMAAwAD
AAMABQAEAAQABAACAAEAAAD///7//v/+//7//P/8//z/+//5//r/+v/6//r/+//7//r/
9P/w/+v/6//t//n/CwAfADQATwB3AKUAzQDyABsBOAE0Af0AsABzAD4AAADK/67/nv+U
/4//jf+P/47/jP+O/5f/ov+u/7n/wv/M/9P/2//h/+T/5f/l/+b/5//o/+j/6f/p/+n/
6f/o/+j/5//n/+n/6f/p/+n/6f/p/+n/6f/o/+j/6P/p/+v/6//r/+z/6v/q/+v/6//s
/+z/7P/s/+z/7P/s/+z/6//r/+v/6//q/+r/6v/q/+v/6//r/+v/7P/s/+z/7P/q/+v/
6//r/+n/6f/q/+r/7P/t/+3/7f/r/+v/6//r/+3/7f/t/+3/7P/r/+r/6f/p/+n/6f/p
/+j/6P/o/+b/4//j/+P/4//j/+P/4f/f/97/3f/c/9z/3f/d/9v/2v/c/9r/2v/Y/9X/
1P/U/9P/1v/W/9b/1v/U/9b/1//Y/9r/3P/c/9z/3v/f/+H/4//k/+X/5//n/+r/6v/q
/+r/6P/o/+n/6v/p/+v/6//r/+z/6v/q/+r/6v/r/+v/6v/r/+v/6//s/+v/6//r/+z/
7f/t/+3/7f/v/+//8P/w//D/7//u/+3/7v/v//D/8f/w//D/8P/v//D/8P/x//H/7//v
//D/8P/v//D/8P/w//D/8P/w//D/8P/w//H/8f/y//L/8v/y//P/8v/x//D/7//v//D/
7//w/+7/7v/v/+z/7P/t/+//7f/t/+z/7P/s/+z/6//s/+z/6//r/+r/7P/r/+r/6v/o
/+j/5//n/+j/6f/p/+n/6P/o/+f/5//n/+f/5//m/+j/6P/o/+b/5v/m/+b/5f/l/+X/
5f/n/+f/5//n/+T/5P/j/+P/5f/n/+f/6f/o/+r/6v/r/+v/7P/t/+3/8P/y//P/9P/0
//X/9f/2//j/+P/4//j/9v/2//X/8f/w/+3/7P/q/+r/6v/q/+n/5v/m/+X/5f/n/+j/
6P/o/+T/4//i/9//3f/d/93/3f/f/97/3v/e/93/3f/d/93/3P/c/9z/3P/e/97/3v/d
/9v/3P/c/9z/3v/f/93/3P/a/9b/0f/N/83/z//Z/+n//v8PACUASQB3AKQAywDyABQB
IQH4AKkAYgAuAPT/vv+c/4r/g/99/3f/eP94/3j/e/+G/5D/m/+k/67/t/+9/8P/yP/J
/8v/zP/N/87/zv/P/8//z//P/8//0P/Q/9H/0f/R/9H/0f/P/8//z//P/9L/0v/S/9P/
0//T/9P/1P/S/9L/0//T/9b/1v/W/9b/1f/U/9P/0v/T/9P/0//T/9T/1P/U/9T/1P/T
/9L/0f/U/9T/1P/U/9P/0//S/9H/0f/R/9L/0v/Q/9H/0f/R/9H/0f/R/9H/0//T/9P/
0//S/9H/0P/P/9H/0f/R/9H/0P/Q/9D/zv/N/83/zf/N/8v/y//J/8f/yP/H/8b/xv/F
/8X/w//C/8T/wv/C/8D/v/++/77/vf++/77/vv++/7z/vv+//8D/wv/E/8T/xP/H/8f/
yP/J/8n/y//O/8//0f/S/9P/1P/S/9L/0//U/9X/1//X/9f/2P/W/9b/1v/W/9f/1//W
/9f/1//X/9j/1f/V/9X/1v/X/9f/1//X/9f/1//Y/9j/1//X/9f/1//Z/9n/2f/Z/9n/
2P/X/9X/1v/W/9f/1//V/9X/1v/W/9b/1v/V/9T/1f/W/9f/2P/Y/9j/2f/Z/9r/2v/a
/9r/2//a/9n/2P/W/9f/2f/Z/9v/2P/X/9f/1P/U/9X/1//X/9f/1v/W/9f/1v/U/9T/
0//T/9T/1P/U/9P/0v/S/9D/0P/P/8//zv/P/8//z//O/87/zf/N/8v/y//L/8r/zP/M
/8z/zf/N/83/zf/M/83/zf/N/83/zP/M/8r/yv/K/8r/yf/J/8n/yf/J/8n/yf/J/8b/
xv/F/8X/x//J/8n/y//L/8z/y//L/8v/zP/N/83/zv/Q/9H/0v/S/9P/0//U/9b/1v/W
/9b/1f/U/9L/zf/M/8n/yP/G/8b/xv/G/8X/wv/C/8H/wf/D/8T/xP/E/8H/v/+9/7n/
uf+5/7n/uf+5/7j/uP+4/7f/t/+3/7f/uP+4/7j/uP+4/7j/uP+3/7n/uv+6/7r/vP+7
/7n/uP+0/7L/r/+t/63/s//B/9P/5P/1/xMAPQBrAJQAtwDaAPQA4wCeAFEAGgDk/6r/
fv9q/2D/Wf9V/1X/Vv9Y/1z/Z/9y/3z/h/+Q/5b/nf+j/6f/qv+r/63/rv+v/7D/sP+v
/6//r/+v/7H/sv+y/7P/s/+z/7P/s/+x/7H/sf+x/7T/tP+0/7X/s/+z/7P/tP+2/7b/
t/+3/7j/uP+4/7j/uP+4/7j/uP+7/7v/u/+7/7z/vP+8/7z/vv+//8D/wf/C/8L/wv/C
/8T/xf/F/8X/xv/H/8n/yv/I/8n/yf/J/8z/zf/O/8//0P/R/9L/0//T/9P/0//T/9T/
1f/W/9f/1//Y/9n/2P/Y/9n/2v/b/9r/2//a/9n/2f/Z/9n/2v/a/9v/2v/a/9v/2v/b
/9r/2//c/97/3//i/+L/4v/i/+X/6P/q/+z/8f/2//n//P///wEABAAHAAsADwAUABcA
GgAcAB4AIAAjACQAJgAoACwALwAwADEANAA0ADYAOAA7AD0APgA+AEEAQQBBAEIAQQBB
AEEAQgBFAEUARQBFAEMAQwBEAEQARgBHAEgASQBLAEsASwBLAEoASgBKAEkASwBMAE4A
TwBPAE8AUABQAFMAVABUAFQAVgBYAFoAXABcAFwAXQBdAGAAYABgAGAAYQBgAF8AXgBg
AGEAYwBjAGUAYgBhAGEAXgBeAF8AYQBjAGMAYgBiAGEAYABeAF4AXwBfAGAAYABhAGEA
YQBiAGIAYgBhAGEAYwBlAGYAZwBmAGYAZQBlAGYAZwBoAGgAbABuAHAAcwByAHMAdAB0
AHcAeQB7AH0AfAB8AHwAfQB+AIAAggCCAIMAgwCEAIYAhgCFAIUAhQCGAIcAiACLAI0A
jwCPAA==
         </WaveFormData>
      </LeadData>
      <LeadData>
         <LeadByteCountTotal>10000</LeadByteCountTotal>
         <LeadTimeOffset>0</LeadTimeOffset>
         <LeadSampleCountTotal>5000</LeadSampleCountTotal>
         <LeadAmplitudeUnitsPerBit>4.88</LeadAmplitudeUnitsPerBit>
         <LeadAmplitudeUnits>��V</LeadAmplitudeUnits>
         <LeadHighLimit>2147483647</LeadHighLimit>
         <LeadLowLimit>268435456</LeadLowLimit>
         <LeadID>V6</LeadID>
         <LeadOffsetFirstSample>0</LeadOffsetFirstSample>
         <FirstSampleBaseline>0</FirstSampleBaseline>
         <LeadSampleSize>2</LeadSampleSize>
         <LeadOff>FALSE</LeadOff>
         <BaselineSway>FALSE</BaselineSway>
         <ExcessiveACNoise>FALSE</ExcessiveACNoise>
         <MuscleNoise>FALSE</MuscleNoise>
         <LeadDataCRC32>2059095244</LeadDataCRC32>
         <WaveFormData>
uv+6/7r/uv+//8T/yf/O/9T/2v/g/+b/5//o/+n/6v/q/+r/6v/q/+3/7v/v//D/8P/w
//D/8P/w//D/8P/w//D/8P/w//D/8v/y//L/8v/y//L/8v/y//L/8v/y//L/9P/0//T/
9P/y//L/8v/y//L/8v/y//L/9P/0//T/9P/y//L/8v/y//T/9P/0//T/8v/y//L/8v/y
//L/8v/y//P/9P/1//b/9P/0//T/9P/2//b/9v/2//b/9v/2//b/9v/2//b/9v/4//j/
+P/4//b/9v/2//b/9v/2//b/9v/0//T/9P/0//P/8v/x//D/8P/w//D/8P/u/+7/7v/u
//D/8P/w//D/8P/w//D/8P/y//L/8v/y//X/9v/3//j/9v/2//b/9v/3//j/+f/6//r/
+v/6//r/+v/6//r/+v/6//r/+v/6//j/+P/4//j/+v/6//r/+v/5//j/9//2//b/9v/2
//b/+P/4//j/+P/4//j/+P/4//n/+v/7//z//P/8//z//P/8//z//P/8//7//v/+//7/
/P/8//z//P/+//7//v/+//7//v/+//7//P/8//z//P/8//z//P/8//v/+v/5//j/+v/6
//r/+v/6//r/+v/6//r/+v/6//r/+v/6//r/+v/6//r/+v/6//r/+v/6//r/+P/4//j/
+P/4//j/+P/4//r/+v/6//r/+f/4//f/9v/2//b/9v/2//b/9v/2//b/9v/2//b/9v/2
//b/9v/2//P/8//z//T/9//3//n/+//6//v/+//8//3//v/+//7/AgAFAAcABwAIAAgA
CAAIAAoACgAIAAcAAwAAAP///f/7//v/+v/6//v/+//7//z/+//7//r/+P/5//j/9//1
//H/8f/v/+7/7v/u/+7/7v/w//D/8P/w/+//7//u/+7/7//v/+//7//v/+//7//v/+7/
7v/t/+3/7//s/+b/3//b/9v/3v/s//3/DAAcADsAZQCNALMA1wD+ABcBBQHJAI4AZAAz
AAIA4v/S/8X/uv+x/7H/s/+x/6//s/+5/77/xf/M/9T/2v/g/+P/5f/l/+X/5P/l/+X/
5f/n/+j/6P/p/+n/6v/q/+r/6//r/+v/6//s/+z/7P/s/+3/7f/t/+3/7f/t/+7/7v/t
/+3/7P/s/+7/7v/u/+7/7v/u/+7/7v/t/+3/7f/t//D/8P/w//D/8P/w//D/8P/w//H/
8f/x//H/8P/w//D/7//v/+//7//x//H/8f/x//H/8f/y//L/9P/1//X/9f/1//X/9f/1
//b/9v/3//f/+f/4//j/+P/2//b/9v/2//j/+P/3//b/9v/2//b/9v/2//b/9f/1//b/
9v/2//X/8//z//P/8//1//X/9f/1//X/9f/1//X/9v/3//f/+P/6//z//P/8//v//f/9
//3//f/+//7//v////////////7//v/+//7/AAAAAAAAAAD+//7//v/+//7//v/+//7/
/v/+//7//v/+//7//v/+/wAAAAAAAAAAAAAAAAEAAQADAAMAAwAEAAIAAgACAAIAAwAD
AAQABAAFAAYABwAJAAcABwAIAAgACgAKAAoACgAKAAoACgAKAAgACAAIAAcACAAJAAoA
CwAJAAkACQAJAAgACAAIAAgACAAIAAgACAAIAAcABwAHAAcABwAHAAYABgAGAAcABwAF
AAQABAAEAAcABwAGAAYABgAGAAYABQAHAAcABwAHAAYABQAEAAMAAwADAAMAAwAFAAQA
BAAEAAIAAgACAAMAAwAEAAQABAAEAAQAAgACAAIAAgACAAIAAgACAAIAAgACAAEAAQAB
AAIAAwADAAUABwAIAAcABwAIAAkADAAMAAwADgAPABEAEQASABQAFAAUABQAFgAUABMA
EQAOAA0ACwALAAsACgAKAAoABwAGAAYABgAHAAcABgAFAAYABQADAAEA///9//z//P/8
//z//P/8//r/+v/6//n/+f/4//j/+f/7//v/+//7//r/+f/4//j/+v/5//n/9//2//T/
7//r/+f/6P/q//f/BgASACEAOwBhAIsArwDQAPMADQEDAcgAjABhADgACgDs/9v/0v/H
/7//vf+//73/vf/D/8r/z//W/9z/4v/m/+v/7f/t/+//8P/x//H/8f/x//L/8v/z//H/
8v/y//L/9f/1//X/9f/0//T/9P/0//f/9//3//f/9//3//j/+P/3//f/9v/2//j/+P/4
//j/9v/2//b/9v/3//f/9//3//j/+P/4//j/+P/4//j/+P/4//n/+f/5//n/+P/4//j/
+f/5//n/+f/5//n/+f/5//n/+f/6//r//P/9//3//f/7//v/+//7//z//P/9//3////+
//7//v/8//z//P/8//7//v/9//z/+v/6//r/+v/6//r/+f/5//r/+v/6//n/9//3//f/
9//5//n/+f/5//f/9//3//f/+P/5//n/+v/8//7//v/+//3/////////AAACAAMABAAE
AAMAAgABAAQABAAEAAQABAAEAAQABAACAAIAAgACAAQABAAEAAQAAgACAAIAAgACAAIA
AgACAAIAAgACAAIAAAAAAAEAAQADAAMAAwAEAAIAAgACAAIAAwADAAQABAAGAAYABgAH
AAUABQAGAAYACAAIAAgACAAGAAYABgAGAAgACAAIAAcABwAHAAcABwAFAAUABQAFAAYA
BgAGAAYABAAEAAQABAAEAAMAAwADAAMAAwADAAIAAAAAAAEAAQADAAIAAgACAAEAAQAA
AAAAAgACAAIAAQADAAMAAwADAAEAAQABAAEAAQABAAEAAQABAAAAAAAAAAAAAAAAAAEA
AQABAAEAAQAAAAEAAAACAAIAAgACAAAAAAAAAAAAAAAAAAAAAAACAAIAAgABAP////8A
AAEAAwAFAAcACAAHAAcACAAJAAoACgAKAAwAEQATABMAFAAUABQAFAAUABYAFAATABEA
DQALAAgABwAHAAYABgAGAAYABgAHAAgACAAHAAUAAwAEAAMAAQD///3/+//6//r/+v/6
//r/+v/8//z//P/7//n/+P/4//n/+f/5//n/+f/5//n/+f/6//j/+f/5//f/9v/y/+3/
6//n/+r/9P8DABAAIAA5AF8AhQCnAMcA6AADAfsAxQCKAF4ANwAKAOr/2P/N/8T/vf+7
/7//wf/D/8n/z//S/9f/3v/i/+b/7P/x//H/8f/x//D/8f/x//H/8//0//T/9f/z//T/
9P/0//X/9f/1//X/+P/4//j/+P/5//n/+f/5//n/+f/6//r/+//7//r/+v/4//j/+P/4
//n/+v/7//z/+//7//v/+//8//z//P/8//7//v/+//7//P/9//3//f////7//v/+//3/
/f/9//3////////////9//3//v/+//7////////////////////+//7//////wEAAAAA
AAAAAAAAAAAAAAD+//7//f/8//z//P/8//z/+v/6//n/+f/6//r/+v/5//f/9//3//f/
9//3//f/9//5//n/+f/5//j/+f/5//r/+v/8//z//P/7//3//f/9////AAAAAAAAAwAD
AAMAAwADAAIAAQAAAAIAAgACAAIAAgACAAIAAgACAAIAAgACAAIAAgACAAIAAAAAAAAA
AAACAAIAAgACAAAAAAABAAEAAwADAAMABAAGAAYABgAGAAYABQAFAAQABgAGAAYABwAH
AAcACAAIAAgACAAIAAgACgAKAAoACgAIAAgACAAHAAcABwAHAAcABwAHAAcABwAGAAYA
BgAGAAgACAAIAAgABgAFAAUABQAHAAcABwAGAAYABgAHAAcABQAEAAQABAAHAAcABgAG
AAQABAAEAAMAAwADAAMAAwABAAEAAQABAAEAAQABAAEAAwACAAIAAgAAAAAAAAABAAMA
AwADAAIAAgACAAIAAgAAAAAAAAAAAAIAAgACAAIAAQAAAP///f/+////AQADAAEAAwAF
AAYABQAFAAYABwAJAAoACwAOABAAEQAQABAAEgASABIAEgAQAA4ADQALAAgABwAFAAUA
BQAEAAQABAABAAAAAAAAAAMAAwACAAEAAAD///3/+//7//n/+P/4//r/+v/6//r/+P/4
//j/9//5//j/+P/5//n/+f/5//n/9//3//f/+P/6//v/+f/3//L/7v/p/+f/6f/y/wAA
DwAcAC4ATwB1AJcAuQDbAPwAAwHdAJ8AbgBGABkA9P/e/9L/yf/A/7v/vf+9/7n/u//D
/8n/0P/X/97/5P/o/+z/7f/t/+3/7//w//H/8f/x//H/8v/y//P/8//0//T/9P/3//f/
9//3//b/9v/2//b/9//3//f/9//3//f/+P/4//f/9//2//b/+P/4//j/+P/4//j/+P/4
//v/+//7//v/+v/6//r/+v/6//r/+v/6//z//f/9//3/+//6//r/+v/7//v/+//7//v/
+//7//v/+//7//z//P/+//////////3//f/9//3/AAAAAAEAAQADAAIAAgACAAAAAAAA
AAAAAgACAAEAAAD+//7//v/+//7//v/9//3//P/8//z/+//5//n/+f/5//n/+f/5//n/
9//3//f/9//5//v//P/+//7/AAAAAAAAAAABAAAA//8AAAIAAwAEAAMAAwADAAMABAAE
AAQABAAEAAQABAAEAAIAAgACAAIABAAEAAQABAACAAIAAgACAAQABAAEAAQAAgACAAIA
AgAAAAAAAQABAAIAAwAEAAYABAAEAAQABAAFAAUABgAGAAgACAAIAAkABwAHAAgACAAK
AAoACgAKAAgACAAIAAgACgAKAAoACQAHAAcABwAHAAUABQAFAAUABgAGAAYABgAGAAYA
BgAGAAQAAwADAAMABQAFAAUABAACAAIAAwADAAUABAAEAAQAAwADAAIAAgACAAIAAgAB
AAMAAQABAAAAAgACAAIAAgACAAIAAgACAAAAAAAAAAAAAgACAAIAAQABAAEAAgADAAMA
BQAHAAgACwALAAwADQANAAwACwAMAA8AEQARABIAFAAUABQAFAAUABIAEQAPAAwACwAJ
AAkABwAGAAYABgAFAAQABAAEAAcABwAGAAUAAgABAP///f////3//P/8//r/+v/6//r/
+v/6//r/+f/7//r/+v/7//n/+f/5//n/+//7//v//P/6//n/+f/5//b/9P/x/+3/6f/s
//T/AQAOAB4ANQBbAIUAqQDLAO4ACQEDAdEAlABoAD8AFADy/+D/0//G/73/uf+5/7n/
uf+9/8X/yv/R/9j/3v/i/+b/6//t/+//7//u/+//7//v/+//8P/w//H/8//0//T/9P/0
//P/8v/x//T/9P/0//T/9f/1//X/9f/1//X/9v/2//f/9//2//b/9P/0//T/9P/0//T/
9P/0//X/9f/1//X/9P/0//T/9P/2//b/9v/2//T/9f/1//X/9f/0//T/9P/1//X/9f/1
//X/9f/1//X/8//z//T/9P/0//X/9f/1//f/9//3//f/+P/4//n/+f/3//b/9v/2//j/
+P/4//j/9v/2//X/9P/0//T/9P/0//T/9P/z//P/8v/y//L/8f/z//P/8//z//L/8f/w
/+//8f/x//H/8f/y//P/8//0//L/9P/0//T/9f/3//f/9//3//j/+P/4//n/+f/5//n/
+v/6//r/+v/5//j/9//2//f/+P/5//r/+P/4//j/+P/4//j/+P/4//j/+P/4//j/+P/4
//j/+P/4//j/+f/5//n/+f/5//r/+v/6//r/+v/7//v//P/8//z//P/8//3//////wAA
AAD+//7//v/+/wAAAAAAAAAA/v/+//7//f/9//3//f/9/////////////P/8//z//P/6
//r/+v/6//z/+//7//v/+//7//v/+v/8//z//f/9//v//P/6//r/+v/6//r/+v/8//z/
/P/8//v/+v/5//j/+v/6//r/+f/5//n/+v/7//n/+//9//7//////wAAAQACAAIAAgAE
AAkACwALAAwACwAKAAkACAAJAAgACAAHAAYABQADAAMAAgAAAP///v/+//7///8AAAAA
///9//v//P/7//n/9//3//X/9P/0//P/8v/x//D/8P/w//D/7//x//D/8P/x//P/8//z
//P/8//z//P/9P/w//H/8f/x//D/7P/n/+P/3//g/+r/+/8KABwAOQBjAI0AtQDZAAAB
GwETAd8AogB0AEUAFADy/97/z//A/7X/sf+z/7X/tf+5/7//xP/J/9D/2P/c/+L/5//r
/+3/7f/s/+3/7f/t/+3/7v/u/+//7//w//D/8P/x//H/8f/x//T/9P/0//T/8//z//P/
8//1//X/9v/2//f/9//2//b/9P/0//T/9P/2//b/9v/2//f/9//3//f/+P/4//j/+P/4
//j/+P/4//j/+f/5//n/+f/4//j/+P/3//f/9//3//n/+f/5//n/+//7//z//P/6//v/
+//7//3//f/9//3//P/8//3//f/+//7///8AAAAAAAAAAAAAAAAAAP///v8AAAAAAAAA
AP///v/8//v//P/8//z/+//7//v/+//7//n/+f/5//n/+//7//v/+//6//v/+//8//z/
/v/+//7///8BAAEAAQD//wAAAAAAAAMAAwADAAMAAwACAAEAAAAAAAAAAAAAAAIAAgAC
AAIAAQAAAP///v8AAAAAAAAAAP7//v/+//7/AAAAAAAAAAAAAAAAAQABAP///////wAA
AgACAAIAAgABAAEAAgACAAIAAgACAAMAAwADAAQABAAEAAQABAAEAAQABAAEAAQABAAE
AAQAAwADAAMAAwADAAMAAwADAAMAAAAAAAAAAAACAAIAAgACAAAA////////AQABAAEA
AAAAAAAAAQABAAEAAAAAAAAAAQABAAAAAAAAAP7//v/+//7//v/+//7//v/+//7//v/+
//7//v/+//7//v/+//3//f/9//7///8BAAMABQAGAAcABwAIAAkACAAIAAgACgANAA8A
DwAQAA4ADgAOAA4AEAAOAA0ACwAIAAcABQAFAAMAAgACAAIAAgACAAMABAADAAMAAgAB
AAAA///9//v/+//5//j/+P/2//b/9v/2//j/+P/4//f/9f/0//T/9f/3//f/9//3//f/
9//3//j/9v/1//X/9f/0//D/7f/p/+f/6P/w//3/DAAaADMAVwB/AKUAxwDoAAcBBwHX
AJgAagBDABYA8P/c/8//xP+7/7f/u/+7/73/w//J/8z/0f/Y/9z/4v/o/+v/7f/v/+//
7v/v/+//7//v//D/8P/x//H/8v/y//L/8//z//P/8//0//T/9P/0//X/9f/1//X/9f/1
//b/9v/3//f/9v/2//T/9P/0//T/9v/2//b/9v/1//X/9f/1//b/9v/2//b/+P/4//j/
+P/2//f/9//3//n/+P/4//j/9//3//f/9//5//n/+f/5//n/+f/6//r/+f/5//j/9//4
//n/+v/7//r/+v/7//v//f/8//z//P/8//z//P/8//z//P/7//r//P/8//z//P/6//r/
+f/5//r/+v/6//n/+f/5//n/+f/3//f/9//3//j/+f/6//v/+v/7//v//P/8//7//v/+
////AQABAAEA//8AAAAAAAADAAMAAwADAAIAAgACAAIABAAEAAQABAAEAAQABAAEAAIA
AgACAAIABAAEAAQABAAEAAQABAAEAAQABAAEAAQABAAEAAUABQADAAMAAwAEAAYABgAG
AAYABQAFAAYABgAGAAYABgAHAAkACQAKAAoACAAIAAgACAAKAAoACgAKAAgACAAIAAcA
CQAJAAkACQAJAAkACQAJAAYABgAGAAYACAAIAAgACAAIAAcABwAHAAcABwAHAAYABgAG
AAcABwAFAAQABAAEAAcABwAGAAYABAAEAAQAAwAFAAUABQAFAAcABgAEAAQABAAEAAQA
BAAEAAQABAAEAAQABAAEAAQABAADAAQABQAHAAkABwAJAAsADAALAAsADAANABAAEAAQ
ABIAEwAVABUAFgAWABYAFgAWABYAFAATABEADAALAAkACQALAAoACgAKAAcABgAGAAYA
BwAHAAYABQAEAAMAAQD//////f/8//z//P/8//z//P/8//z//P/7//3//P/8//3/+//7
//v/+//7//v/+//8//z/+//7//n/9v/y/+3/6//p/+7/+P8HABQAIgA7AGEAiQCtAM8A
8AAJAf8AxQCIAF4AMwAIAOj/2P/P/8b/vf+9/7//v//D/8n/0f/W/9v/4v/o/+r/7v/v
//H/8f/x//L/8//z//P/8//0//T/9f/1//b/9v/2//f/9//3//f/9v/2//b/9v/5//n/
+f/5//f/9//4//j/+f/5//j/+P/6//r/+v/6//j/+P/4//j/+//7//v/+//8//z//P/8
//z//P/8//z//P/9//3//f/9//z//P/8//3//f/9//3//f/9//3//f/9//3//v/+//7/
//////////////////8AAAAAAQABAP///v/+//7/AAAAAAAAAAAAAAAA///+//z//P/8
//z//P/8//v/+//6//r/+v/5//n/+f/5//n/+f/5//n/+f/5//n/+f/5//z//f/9//7/
/v8AAAAAAAD//wEAAQABAAMABAAEAAQAAwADAAMAAwAGAAYABgAGAAQABAAEAAQABAAE
AAQABAAEAAQABAAEAAQABAAEAAQABgAGAAYABgAEAAQABAAEAAYABgAHAAcABwAHAAcA
CAAGAAYABgAGAAkACQAKAAoACAAIAAgACQAJAAkACgAKAAoACgAKAAoACAAIAAgACAAK
AAoACgAJAAkACQAJAAkABwAHAAcABwAIAAgACAAIAAYABgAGAAYACAAHAAcABwAHAAcA
BwAGAAYABgAHAAcABwAGAAYABgAFAAUABAAEAAUABgAHAAcABQAFAAUABQAHAAcABwAH
AAkABwAHAAUABAAEAAQABAAEAAYABgAGAAYABAAEAAQABAAEAAQABAADAAUABQAGAAcA
BQAHAAkACgANAA0ADgAPABIAEgASABQAFwAZABkAGgAZABgAFwAWABYAFAATABEADgAN
AAsACwALAAoACgAKAAkACAAIAAgACQAJAAgABwAGAAUAAwABAAMAAQAAAAAA/v/+//7/
/v8AAAAAAAD//////v/+/////f/9//3//f////////8AAP7//f/9//v/9v/y/+//7f/t
//L//v8LABYAKABFAGsAkQCzANUA9gAJAe8AswB8AFQAKQAAAOb/2P/N/8T/vf+//8H/
wf/F/83/0//Y/93/5P/o/+z/7v/z//X/9f/3//b/9//3//f/9//4//j/+f/5//r/+v/6
//n/+f/5//n//P/8//z//P/7//v/+//7//v/+//8//z///////7//v/8//z//P/8//z/
/P/8//z/+//7//v/+//8//z//P/8//7//v/+//7//f/9//z/+//9//z//P/8//3//f/9
//3//f/9//3//f//////AAAAAP7/////////AQABAAEAAQAAAAAAAQABAAEAAAAAAAAA
AAAAAAAAAAAAAAAA///+//7//v/+//7//v/+//3//f/8//z//P/7//v/+//7//v/+f/5
//n/+f/7//v/+//7//z//f/9//7//v8AAAAAAAABAAMAAwADAAEAAgACAAIABQAFAAUA
BQAGAAYABgAGAAQABAAEAAQABgAGAAYABgAEAAQABAAEAAYABgAGAAYABgAGAAYABgAE
AAQABAAEAAYABgAHAAcABQAFAAUABgAIAAgACAAIAAcABwAIAAgACAAIAAgACQAJAAkA
CgAKAAoACgAKAAoACgAKAAoACgAIAAgACAAHAAcABwAHAAcACQAJAAkACQAGAAYABgAG
AAYABgAGAAYABgAFAAUABQADAAMAAwACAAQABAAFAAUAAwACAAIAAgADAAMAAgACAAQA
BAAEAAMAAQABAAEAAQAFAAUABgAEAAQABAAEAAIAAgACAAIABAAEAAQABAACAAIAAgAB
AAIAAwAFAAcABQAHAAkACgALAAsADAANABAAEAAQABIAFAAVABQAFAAUABQAFAAUABIA
EAAPAA0ACgAJAAcABwAJAAgACAAIAAUABAAEAAQABwAHAAYABQACAAEA///9//v/+f/4
//j/+f/6//v//P/6//r/+v/5//v/+v/6//v/+//7//v/+//7//v/+//8//r/+//5//f/
8v/s/+n/5f/n/+7//v8LABoAMgBXAH8AowDHAO0AEAEVAe0ArwB8AFIAIQD4/+D/0v/H
/77/u/+7/7n/tf+3/7//xf/M/9X/3P/i/+b/6v/t/+//7//v//D/8f/x//H/8f/y//L/
8//x//L/8v/y//X/9f/1//X/9P/0//T/9P/1//X/9f/1//f/9//4//j/9//3//b/9v/2
//b/9v/2//b/9v/2//b/9//3//f/9//4//j/+P/4//j/+P/4//j/+P/5//n/+f/3//b/
9v/2//n/+f/5//n/+f/5//n/+f/5//n/+v/6//r/+//7//v/+//7//v/+//+//7/////
/////v/+//7//v/+//7//v/+//7//f/8//r/+v/6//r/+v/6//n/+f/6//r/+v/5//f/
9//3//f/+P/5//r/+//5//n/+f/5//z//f/9//7//v8AAAAAAAD//wEAAQABAAMABAAE
AAQAAwADAAMAAwAEAAQABAAEAAQABAAEAAQABAAEAAQABAAEAAQABAAEAAQABAAEAAQA
BgAGAAYABgAGAAYABgAGAAgACAAJAAkACQAJAAkACgAIAAgACAAIAAsACwAMAAwADgAO
AA4ADwANAA0ADgAOABAAEAAQABAADgAOAA4ADgAOAA4ADgANAAsACwALAAsACwALAAsA
CwALAAwADQAOAAwADAAMAAwADgANAA0ADQANAA0ADQAMAAoACgALAAsADQAMAAwADAAM
AAsACQAIAAoACgAKAAkACQAJAAkACQAJAAkACQAJAAsACwAKAAgACAAIAAgACAAIAAgA
CAAKAAoACgAKAAgACAAIAAcACAAJAAsADQAMAA0ADgAOAA8ADwAQABEAEgASABIAFAAX
ABkAGQAaABwAHAAcABwAHAAaABkAFwAUABMAEQARABEAEAAQABAADwAOAA4ADgARABEA
EAAPAAwACwAJAAcABwAFAAQABAAEAAQABAAEAAIAAgACAAEAAwACAAIAAwADAAMAAwAD
AAMAAwADAAQABAAFAAMAAwACAP7/+f/1//P/8v/4/wMAEgAgADEAUQB5AKEAxwDqAA0B
HwEFAcYAjABjADYADADy/+X/2v/R/8f/x//H/8f/yf/R/9j/3f/k/+r/8P/0//f/+f/7
//v//P/9//3//f/9//7//v//////AAAAAAAAAQABAAEAAQAAAAAAAAAAAAMAAwADAAMA
AwADAAQABAAFAAUABAAEAAQABAAEAAQABAAEAAQABAAFAAUABQAFAAQABAAEAAQABgAG
AAYABgAGAAcABwAHAAUABAAEAAQABwAHAAcABwAFAAUABQAFAAcABwAIAAgACAAJAAkA
CQAHAAcABwAHAAoACgALAAsACQAIAAgACAAKAAoACgAKAAoACgAJAAgABgAGAAYABgAI
AAgABwAHAAYABgAGAAUABQAFAAUABQAFAAUABQAFAAMAAwADAAMABgAHAAcACAAGAAgA
CAAIAAkACwALAAsADQAOAA4ADgANAA0ADQANAA8AEAARABIAEAAQABAAEAASABIAEgAS
ABIAEgASABIAEAAQABAAEAASABIAEgASABAAEAAQABAAEAAQABEAEQATABMAEwAUABIA
EgASABIAEwATABQAFAAUABQAFAAVABUAFQAWABYAFgAWABYAFgAWABYAFgAWABgAGAAY
ABcAFQAVABUAFQAVABUAFQAVABYAFgAWABYAFAAUABQAFAAWABUAFQAVABMAEwATABIA
EgASABMAEwATABIAEgASABEAEQAQABAAEgASABIAEQARABEAEQARABEAEQARABEAEQAR
ABEAEQAPAA4ADgAOABAAEAAQABEADwAQAA4ADgAOAA4ADgAOAA4ADgAMAAwADAAMAA4A
DgAOAA0ADwAPABAAEQAPABEAEwAUABUAFQAWABcAGAAYABgAGgAfACEAIQAiACIAIgAi
ACIAIAAeAB0AGwAaABkAFwAXABUAFAAUABQAEwASABIAEgAVABUAFAATABIAEQAPAA0A
DwANAAwADAAMAAwADAAMAAwADAAMAAsADQAMAAwADQALAAsACwALAAwADQAOABAAEAAP
AA8ADQAKAAgABQADAAEAAgAMABkAKAA0AE0AcwCbAL8A4QAEASEBGwHlAKYAegBRACQA
BADy/+f/3v/V/9X/1//Z/9v/4//p/+7/8//4//z/AgAEAAcACQALAAsADAANAA0ADQAN
AA4ADgAPABEAEgASABIAEQARABEAEQASABIAEgASABMAEwATABMAEwATABQAFAAXABcA
FgAWABYAFgAWABYAFgAWABYAFgAXABcAFwAXABgAGAAYABgAGgAaABoAGgAYABkAGQAZ
ABkAGAAYABgAGQAZABkAGQAZABkAGQAZABsAGwAcABwAGgAbABsAGwAdAB0AHQAdAB4A
HgAfAB8AHwAeAB4AHgAeAB4AHgAeABwAHAAbABoAGgAaABoAGgAaABoAGQAZABYAFgAW
ABUAFwAXABcAFwAVABUAFQAVABUAFQAVABUAGAAZABkAGgAaABwAHAAcAB8AIQAhACEA
HwAgACAAIAAhACEAIQAhACMAJAAlACYAJAAkACQAJAAmACYAJgAmACYAJgAmACYAJgAm
ACYAJgAmACYAJgAmACQAJAAkACQAJgAmACcAJwAnACcAJwAoACgAKAAoACgAKQApACoA
KgAoACgAKAApACsAKwAsACwALAAsACwALAAsACwALAAsAC4ALgAuAC0AKwArACsAKwAt
AC0ALQAtACoAKgAqACoAKgAqACoAKgAsACsAKwArACkAKQApACgAKgAqACsAKwApACgA
KAAoACkAKQAoACgAKgAqACoAKQApACkAKQApACkAKQApACkAKwArACsAKwApACgAKAAo
ACoAKgAqACsAKQApACkAKQAoACkAKQAqACgAKAAoACkAKQApACoAKgApACoAKgArACkA
KgApAA==
         </WaveFormData>
      </LeadData>
   </Waveform>
</RestingECG>
