# Supplementary material for: Detection of Left Atrial Enlargement Using a Convolutional Neural Network-Enabled Electrocardiogram
Source: Front Cardiovasc Med. 2020 Dec 17;7:609976. doi: 10.3389/fcvm.2020.609976 (PMC7773668; doi:10.3389/fcvm.2020.609976)
Supplement: Supplementary file 3 [file Data_Sheet_3.ZIP › normal2/1802017330_5214_0000000N.XML]

<?xml version="1.0" encoding="Windows-1252"?>
<!DOCTYPE RestingECG SYSTEM "restecg.dtd">
<RestingECG>
   <PatientDemographics>
      <PatientID>1802017330</PatientID>
      <PatientAge>80</PatientAge>
      <AgeUnits>Years</AgeUnits>
      <Gender>Female</Gender>
      <PatientLastName>chenyuexia</PatientLastName>
   </PatientDemographics>
   <TestDemographics>
      <DataType>Resting</DataType>
      <Site>1</Site>
      <AcquisitionDevice>MAC55</AcquisitionDevice>
      <Status>Unconfirmed</Status>
      <Priority>Normal</Priority>
      <AcquisitionTime>10:02:37</AcquisitionTime>
      <AcquisitionDate>03-16-2017</AcquisitionDate>
      <CartNumber>1</CartNumber>
      <AcquisitionSoftwareVersion>009C</AcquisitionSoftwareVersion>
      <XMLSourceVersion>MAC5000 v1.0</XMLSourceVersion>
   </TestDemographics>
   <RestingECGMeasurements>
      <VentricularRate>65</VentricularRate>
      <AtrialRate>65</AtrialRate>
      <PRInterval>150</PRInterval>
      <QRSDuration>142</QRSDuration>
      <QTInterval>444</QTInterval>
      <QTCorrected>461</QTCorrected>
      <PAxis>22</PAxis>
      <RAxis>12</RAxis>
      <TAxis>118</TAxis>
      <QRSCount>11</QRSCount>
      <QOnset>213</QOnset>
      <QOffset>284</QOffset>
      <POnset>138</POnset>
      <POffset>185</POffset>
      <TOffset>435</TOffset>
      <ECGSampleBase>500</ECGSampleBase>
      <ECGSampleExponent>0</ECGSampleExponent>
   </RestingECGMeasurements>
   <Diagnosis>
      <Modality>Resting</Modality>
         <StatementCount>3</StatementCount>
         <LabelText>12SL ��ϳ���</LabelText>
      <DiagnosisStatement>
         <StmtFlag>ENDSLINE</StmtFlag>
         <StmtText>�������</StmtText>
      </DiagnosisStatement>
      <DiagnosisStatement>
         <StmtFlag>ENDSLINE</StmtFlag>
         <StmtText>����֧��������</StmtText>
      </DiagnosisStatement>
      <DiagnosisStatement>
         <StmtFlag>ENDSLINE</StmtFlag>
         <StmtText>�쳣 ECG</StmtText>
      </DiagnosisStatement>
   </Diagnosis>
   <Waveform>
      <WaveformType>Rhythm</WaveformType>
      <WaveformStartTime>0</WaveformStartTime>
      <NumberofLeads>8</NumberofLeads>
      <SampleType>CONTINUOUS_SAMPLES</SampleType>
      <SampleBase>500</SampleBase>
      <SampleExponent>0</SampleExponent>
      <HighPassFilter>16</HighPassFilter>
      <LowPassFilter>150</LowPassFilter>
      <ACFilter>NONE</ACFilter>
      <LeadData>
         <LeadByteCountTotal>10000</LeadByteCountTotal>
         <LeadTimeOffset>0</LeadTimeOffset>
         <LeadSampleCountTotal>5000</LeadSampleCountTotal>
         <LeadAmplitudeUnitsPerBit>4.88</LeadAmplitudeUnitsPerBit>
         <LeadAmplitudeUnits>��V</LeadAmplitudeUnits>
         <LeadHighLimit>2147483647</LeadHighLimit>
         <LeadLowLimit>268435456</LeadLowLimit>
         <LeadID>I</LeadID>
         <LeadOffsetFirstSample>0</LeadOffsetFirstSample>
         <FirstSampleBaseline>0</FirstSampleBaseline>
         <LeadSampleSize>2</LeadSampleSize>
         <LeadOff>FALSE</LeadOff>
         <BaselineSway>FALSE</BaselineSway>
         <ExcessiveACNoise>FALSE</ExcessiveACNoise>
         <MuscleNoise>TRUE</MuscleNoise>
         <LeadDataCRC32>1335691080</LeadDataCRC32>
         <WaveFormData>
7P/s/+z/7P/u//D/8v/0//P/8v/x//D/8f/y//P/9P/y//D/7v/s//D/8v/0//b/9v/2
//b/9v/0//L/8P/u/+z/6v/o/+b/7f/y//f//P/6//j/9v/0//L/8v/y//L/9P/0//T/
9P/y//L/8v/y//X/9v/3//j/9P/w/+z/6P/s//D/9P/4//X/8v/v/+z/7//w//H/8v/0
//T/9P/0//L/8P/u/+z/8P/y//T/9v/y//D/7v/s//D/8v/0//b/9//4//z//f/4//b/
8//x//P/9P/z//b/9f/x//D/7v/t//H/9P/3//f/+P/5//j/9P/y//D/7v/x//P/+P/6
//n/+f/+//3//P/4//r/+v/5//v//f8AAAUAAgD9//n/+v/4//n/+v/1//P/8v/w//D/
7//v/+//8v/x//L/8//w/+7/7P/q/+7/8f/0//f/9//3//T/8//s/+b/4f/p//n/AgD+
//b/9P/4//3/BAAPABsAIwAsAEAAVABdAGEAbQB8AIkAmwCpALIAswCvAKsApgCZAIwA
kgCYAJYAlQCNAIgAiQCLAIkAhwCCAHoAdAB4AIYAkQCJAIAAfAB6AHgAdwBsAF0AUQBJ
AEMAOwAtACQAHQAUAAsACAADAPf/8f/u/+n/4v/j/+T/5//m/+T/5v/m/+P/3f/b/9j/
1//d/+P/5f/l/+T/4//g/9z/4P/g/+D/4P/i/+T/5f/l/+H/3P/c/9z/3f/a/97/4v/e
/9r/1f/T/9j/2//Z/9j/2v/a/9j/1f/W/9f/1//X/9X/1v/Y/9j/0f/O/8z/x//J/8r/
0f/X/9D/yv/J/8j/yf/G/8X/xf/I/8j/yf/J/8b/wP+8/7n/vv/C/8b/y//J/8j/x//F
/8P/wf/D/8P/zv/R/9T/2f/V/9P/0f/W/9z/3//j/+b/5//q/+j/5v/s/+//7//x//X/
+/8BAAQABAABAP3/+v/9//z//f8AAPz/9//1//X/+v/5//j/+//9/wAAAwD+//v/+v/4
//f/+v/4//X/9v/3//X/8//t//L/+P/2//T/9v/3//j/+//5//X/8P/t/+//8P/z//L/
8P/w//H/8f/u/+7/7v/v//L/8P/t//D/8v/x/+z/6//s/+3/7f/u//T/8v/v/+7/6//p
//D/8P/v/+//8P/w/+r/5f/m/+v/7f/p/+T/4v/k/+f/6f/t//f/+P/z//T/8//z//H/
7//t/+n/6//q/+n/6//x//n/8f/t/+v/8P/v/+//8P/x/+3/7P/t/+//8P/t/+r/6//w
//P/9P/1//X/9f/2//b/8v/t/+//9P/0//X/9f/x//D/7//s/+3/6//r/+v/6v/s/+//
8v/2//P/7//u/+3/6v/w//j/9f/1//T/7//t/+3/7//x//f/9f/z//H/9P/x/+v/7v/v
//H/8f/x//H/8f/z//P/8v/0//X/9f/0//L/8P/w//H/8f/u/+7/8P/x/+7/7P/u/+7/
7v/u//L/8//z//T/9P/1//f/+P/1//b/9//z//L/8P/s/+3/7v/v//D/8v/3//j/+P/4
//n/+P/3//f/9//2//X/9f/9//3/+v/2//b/9v/4//v//P8AAAMAAAAAAP//AAAAAPz/
+P/y/+3/8f/y//T/9f/y//H/8P/t/+z/6//r/+r/7P/u//H/8//w/+//8P/v//L/6//w
//b/8//r/+H/4P/s//j/AAAAAAUACgAPABkAJwAwADoATABbAGUAbQB0AIMAkQCfALAA
twCzALEAsgCvAKQAkgCCAH4AjQCfAKAAlwCTAJEAkwCUAI4AjACOAIoAhQCHAJAAkACG
AHoAbwBiAFkAVQBLADsALwAxADYALQAWAAcABgAFAPv/+f/2/+n/5P/l/+b/6f/o/+X/
5v/l/+H/3f/b/9j/1//a/9//4P/f/+P/5f/l/+T/4v/g/97/3P/b/9z/3P/b/9z/2P/Z
/9r/2f/W/9r/3v/d/9r/1v/V/9n/2//Y/9b/2v/c/9z/2//d/93/3P/b/9f/1P/S/87/
y//M/87/zf/L/8j/y//N/8r/xv/H/8j/yf/G/8X/xf/E/8L/wf+//8H/vv+9/73/uv+6
/7r/u/+9/77/v/+//8H/w//J/83/0//R/8//z//N/83/zf/U/9n/3f/i/+b/5//q/+j/
5v/t//P/9v/7//r/+//8//r//f/9//z//P////7///8CAP7/+f/3//f/+f/3//X/9//4
//z/AAD8//z//P/7//v/9//y/+z/6v/x//H/8f/t//L/+P/2//T/9f/1//X/9//5//f/
9P/z/+7/7P/s/+j/6v/s/+//8f/z//T/9f/3//T/8P/r/+z/7//v/+v/6//p/+n/6P/o
/+3/7P/q/+r/6v/p//H/8v/t/+v/6v/o/+f/4//l/+v/8P/v/+3/7v/s/+v/6f/p//P/
9P/v//D/8P/x//D/7//w/+3/8P/w/+j/5//q/+//7f/t/+//+P/0//H/7//t/+n/6P/p
/+v/7//t/+v/7f/t/+//7//v//H/8f/y//L/8f/t//D/9v/z//P/8v/t/+3/7f/r/+3/
8f/z//X/9v/0//X/9v/4//b/8//z//P/6//s/+//5//u//L/8v/1//L/8f/w//P/8f/x
//H/9v/1/+//8v/z//L/8f/w/+//8f/z//P/8v/w//H/8f/w/+7/6v/o/+f/7f/w//b/
/v/7//D/8//0//X/9v/3//f/9v/2//X/9f/2//b/9f/4//v/+f/1//L/7f/t/+3/7f/t
/+7/9f/6//7/AgD9//r/9//1//r/+v/6//v///////z/+P/5//j/+f/7/wEABgAKAAgA
AQD9//v/+P/4//j/9v/1//P/8v/y//H/8f/x//H/7//x//P/9v/4//T/8v/x/+//8f/z
//f/+f/w/+X/2v/i//f/9//v//D/8v/6/wIAAgABAAwAFwAhADMARgBUAF4AZQBrAHEA
egCJAKcAxQDMAMkAxQDBALoAswCsAKIAogCoAK0AqQCgAJkAmQCZAJkAnACiAKAAmgCc
AKEAmwCWAJQAigB8AHMAcgBzAG0AXwBRAEEAMQAmAB8AHgAbABAACwAJAP//9v/v/+D/
4P/g/+L/4P/j/+j/6//r/+X/4f/c/9n/4P/n/+r/6//o/+f/5P/g/+L/4v/i/+L/4f/i
/+L/4f/f/9r/2v/a/9v/2v/g/+b/4//g/9z/2//f/+H/3v/c/93/3P/Z/9X/0v/R/8//
zf/R/9T/2P/a/9X/1P/U/9H/0v/Q/9T/1//S/8z/y//K/8r/yP/I/8n/zP/M/83/zf/J
/8T/wf+//77/vv++/7//xP/G/8j/yf/H/8f/y//N/9H/z//N/83/zv/P/9D/2P/Z/9v/
3v/g/+j/8P/z//b/+f/7//r/+//7//3////+/wIAAwADAAQABQACAAEAAgAFAAMABAAH
AAQA/f/2//P/+f8AAAcABgD///r/9P/v//b/+v/9/wQABgADAAAA+f/4//z/+P/0//b/
9//4//v//f/7//j/9//0//T/9v/0//H/8P/w/+//7f/s/+v/6//y//T/9f/8/////f/3
//X/8P/t/+n/5v/w//T/9//8//j/8//3//T/8f/x//L/8v/s/+f/6P/t//L/7//r/+r/
7P/t/+3/7//4//j/8v/y//P/9f/1//X/9P/x//T/9P/x//H/9f/7//P/7f/p/+z/7//z
//j//f/4//b/9v/3//b/8f/s/+v/8P/z//T/9f/4//n/+//8//b/7//v//L/9v/5//v/
+f/1//P/7//v//H/8//1//b/9v/3//j/+v/7//n/+v/7//f//P8DAP///v/6//L/7f/v
//H/8//5//r/+//8/wIA/P/z//P/8f/x//H/8f/x//L/9f/2//b/8//z//L/8P/y//D/
8P/x//P/8P/z//T/9f/2//r/+//7//z/+P/1//P/8P/x//b/+//7//n/9v/x//H/9f/3
//n//P/9//z/+v/4//T/8v/w/+//9f/4//v///8DAAEA/P/2//n/+v/9/wEAAgAGAAkA
BgAAAPv/+P/0//f/+v/7//3/+v/4//f/9f/z//H/7//r/+3/7f/u/+7/7//w//L/8//0
//X/+P/5/+r/6//s//D/9//3//f/+v/2/+7/7P/y/wEACgATACkAQwBMAFAAXgBrAG8A
eQCKAJMAmwCjAKwAtQC9ALkAqgChAJwAkgCMAJAAmQCbAJQAjQCLAIsAfwB6AIIAggCC
AI4AlQCHAHYAdgB4AGwAYQBeAFkATwBJAD0ALwAlABoADQAOAA0ABAD7//P/7f/m/+P/
6v/p/+j/6f/m/+j/7P/u/+3/5//l/+L/4f/l/+n/6f/n/+T/4//g/9z/3//g/+H/4v/j
/+b/6P/p/+T/3v/d/9z/2//Y/9z/4P/i/+D/3f/d/+H/4//g/97/4P/g/97/2//X/9X/
0v/P/9L/1v/b/97/1v/U/9P/z//Q/87/0v/V/9T/0P/R/9L/zP/G/8L/v//G/8r/z//T
/9D/zP/K/8n/x//I/8n/y//J/8j/x//F/8X/xf/J/8v/1f/X/9n/3f/b/9v/2//i/+f/
6f/s/+7/7//y//D/7v/v//H/8P/x//f//f8DAAYABgADAP///P/9//r/+f/6//v/+f/6
//3/AAD9//r/+//7//7/AQD8////AAAAAAEA///6//T/8v/6//v//P/5//n//P/3//L/
8f/x//H/8//0//H/7f/r//D/9P/6//z/+f/4//j/9//y//D/7v/t/+7/7P/p/+z/8v/z
//D/8f/z//P/8v/y//T/8v/v/+7/6//p//D/8P/u/+//8f/y/+v/5f/l/+n/7//t/+r/
6v/r/+3/7v/x//X/8v/p/+b/6//v//H/8//0//H/9P/0/+3/7f/x//f/8f/v/+//9v/0
//P/8//z//H/8v/1//n/+P/z/+7/7f/t/+//7//v//P/8//0//T/8P/r/+3/8v/2//n/
+//5//T/8f/s/+v/7v/v//D/8P/y//P/9P/2//j/9f/1//X/8f/2//3/+f/6//j/8v/v
/+v/6//r/+//8v/z//T/+v/5//P/9v/3//f/9//3//f/9f/1//P/8P/x//P/9P/0//f/
9v/3//n/9P/u/+v/6v/9//j/+P/4//j/+P/3//X/8v/w//P/9f/4//r/8//y//H/6//u
//D/8P/1//X/9f/1//b/9f/0//L/8P/2//r//v8DAAEA/v/7//n///////z/+P/7//z/
//8DAAQABgAHAAIAAAD9//z/+v/4//b/8v/v//D/8P/x//H/9P/1//b/9f/y/+//7f/q
/+v/7P/u/+//8f/z//f/+f/u//H/9v/w//f/AwD9/+7/7P/s//D/9v/9/wAABQAXADEA
QABGAFAAYQBrAHkAjgCXAJUAlwCqAL0AuQCnAJ4AnQCaAJQAkgCWAJMAiQCGAIsAjwCP
AIsAiACKAIYAggCAAHsAbwBkAGoAfgCCAHUAaABTAEEAQwA/AC0AHQAUABMAGgAbAAoA
+f/z/+v/4v/f/+D/5f/o/+3/7v/q/+r/6P/j/+H/4f/g/+H/4f/l/+X/4//k/+X/5P/i
/+T/5P/k/+T/3//e/9z/2f/e/97/4//o/+T/4P/j/+b/4//e/9j/1f/b/9//3v/e/9//
3v/b/9f/1v/V/9P/0f/T/9b/2v/c/9b/1P/T/8//0P/O/9L/1f/P/8r/yv/K/83/zP/N
/8//zP/K/8n/x//G/8L/wP+//8P/yP/N/9P/0P/O/8z/yf/J/8n/zf/P/9X/1f/V/9f/
1f/V/9X/3P/i/+X/6f/s/+3/8P/u/+z/8v/3//n//f/7//3////+/wAA///9//z/AwAE
AAcADAAJAAMAAAD//wAA/f/6//v/+v/8//7/+P/6//z//f////3/+v/2//b/+v/5//j/
8//4//7//P/6//f/9//3//n//f/7//j/9//3//j/+//6//f/9P/y/+//8P/y//T/9//3
//T/8P/y//n/+f/1//X/9//3//b/9v/3//L/7P/o/+j/5//v//D/7//v//D/8P/u/+v/
7v/1//j/9f/x//D/7//v/+7/7//2//b/8P/w/+7/7//u/+3/7P/p/+z/7P/r/+//9/8B
APj/8//w//T/8f/v/+7/7f/s/+7/8v/3//n/9//1//f/9//5//n/+f/2//P/8f/u/+3/
6//w//j/9v/3//f/8//y//H/7v/v//T/9//6//z/+P/3//b/9v/3//X/9v/3/+//8P/z
/+v/8f/0//P/9f/x//H/8f/1//T/8//y//b/+P/1//v////6//f/9P/x//D/8f/w/+7/
8v/3//v//v/6//b/9P/z//P/8P/w//L/9f/s/+//8v/1//j/+P/3//X/9P/0//X/9//4
//X/9v/3//P/9v/2//T/9//4//n/+v/8//z//P/7//r/9//2//X/9f/2//T/8v/x//v/
/f/8//r/+f/2//X/9f/8/wQACwAMAAQA///8//j/+f/6//n/+f/4//b/9f/z//X/9f/1
//P/9f/1//b/9v/y//D/7//t/+3/7f/v/+//+P/3//L/8P/v/+//7//u//L/8P/0//j/
/f8IABEAGwAnACwANgBKAGEAZwBvAIIAjQCRAJ8AqgCpAKsAswCqAJ0AoACcAIgAhgCT
AJEAhgCJAI8AhwCHAIwAjACOAIoAfgB1AHUAfACCAIAAegBvAGYAXwBTAEsASwBFADsA
MgAlABgADwAKAAMA//8BAPb/4f/Y/9z/3v/i/+L/5f/o/+n/5//i/+H/3//f/9//4//j
/+H/4//j/+H/3v/d/9z/2//a/+D/5v/r/+//6//k/+L/4P/e/9r/3f/g/+H/4P/e/9//
3v/f/9v/2P/c/9z/2v/X/9X/1f/U/9P/1f/W/9j/2P/T/9L/0v/P/83/yv/N/8//z//O
/9L/1v/T/87/y//J/8b/xP/D/8H/xf/E/8X/x//G/8b/xv/H/8j/yP/I/8f/xf/D/8X/
xf/N/83/zf/P/9T/1//a/+T/4v/h/+H/4P/p//D/8v/0//T/9f/z//P/9//7////AAAE
AAUABQAGAAQAAAD+//7/AQD//wAAAwAEAAEA/v///wAAAgAEAP7/+v/4//X/8//3//j/
+P/8/wAA///+//n/+v/+//r/9v/1//X/9f/3//v/+//6//v/9//0//P/7v/v//D/8v/z
//T/9v/4//v/+P/y/+v/6v/y//P/8P/x//D/7//t/+z/8//y//D/8P/u/+v/8f/w/+7/
7//x//L/8P/t//D/9//5//X/8P/u/+//8f/y//X/+P/0/+r/5v/r/+//8f/z//L/7//y
//L/6//p/+v/7//r/+n/6f/w//L/8//1//f/9f/2//n//f/7//f/8//z//H/7//r/+f/
7f/v//L/9P/v/+v/7v/0//X/9//4//X/9v/3//b/+f/1//P/8f/u/+//8f/z//b/9P/v
/+3/6//q//D/+P/1//b/9v/y//H/7//v/+//8//0//X/9v/8//f/8f/0//X/8v/x//D/
7//x//X/9//4//b/9f/z//D/7//s/+v/6//9//7/9P/q/+z/7v/w//L/9//3//b/9v/z
//H/8P/u//H/9v/7//v/+//6//f/+f/5//n/+f/6//n/+P/2//T/8v/w/+7/7f/z//b/
+f/9/wIAAQD9//j/+v/6//z///8EAAgACwAIAAAA+//4//T/8v/y//D/7//x//L/9P/1
//P/8f/v/+v/7//x//T/9v/1//T/9P/z//X/9f/3//f/8P/z//T/7v/t/+//8f/0//T/
8P/0//b/9/8AAAkAEwAlADYAPgBGAFMAZQB1AIgAmQChAKkAtgC/AMEAuQC2ALUApACO
AIgAhgCRAK8AtACbAJMAmQCPAIYAmACmAJoAkgCXAJcAlACOAIQAegB1AHgAewB3AGUA
UwBJAD0ALAAfABQADQAOAAsAAQD3/+7/5//k/+P/4v/j/+D/5P/o/+r/6f/l/+P/4P/f
/+H/5f/l/+P/4P/d/9j/0v/Z/97/4//o/+T/5P/j/+H/3f/W/9T/0v/U/9L/1//c/97/
3v/d/9//4P/h/93/2v/e/97/3P/Z/9n/2f/Y/9f/1//Y/9r/2v/T/9L/0v/P/87/zP/Q
/9P/zP/G/8X/xP/E/8L/wv/D/8b/xv/H/8f/xP/A/77/vf+7/7z/vf+//8D/wP/A/7//
u/+3/7f/tf/F/83/1f/f/9n/0//N/87/1f/b/+L/6P/r//D/8P/w//H/8//y//P/9//7
////AAAFAAUABAAEAAUAAgABAAIABAABAAEAAwD+//f/8P/t//b//v8GAAYAAgAAAP3/
+//3//L/7P/q//P/9f/3//X/+f/+//v/+P/6//v//P////3/+f/0//H/8//0//f/9v/z
//L/8v/x//P/9P/1//f/9//0//D/8v/1//P/7f/r/+7/7//v//D/8//w/+z/6v/n/+X/
7P/s/+z/7//z//b/8f/r/+v/7//w/+v/5f/i/+T/5//p/+3/9f/2//H/8v/1//f/9//3
//L/7f/u/+z/5//n/+v/8f/w/+//8P/4//T/8//z//P/8f/y//X/+f/3//H/6//p/+r/
6//q/+n/7v/v//H/8v/y/+//8//6//n/+f/4//P/8//z//H/8//z//P/8//y//L/8//0
//b/9P/x//H/8f/v//T/+//3//j/9v/w/+3/7f/v//H/9//0//P/8v/2//H/6f/q/+n/
7//z//f/+//3//f/9f/y//P/9f/2//b/+P/2//b/9//1//D/7v/u/+3/9P/5//r/+P/2
//T/8v/z//T/9f/5//r/+v/7//v/+P/4//f/9P/1//b/8v/x//D/7f/v//D/9P/4//3/
AgD///3/+//5//j/9//3//r/+v/6//v/AQD+//j/8f/w//b//v8HABAADgANAAYA/f/3
//X/8v/y//X/9v/4//v/9v/0//H/7//v/+//7f/t//D/9P/3//r/+f/5//j/9//2//f/
9v/y//X/9v/y/+v/5//v//b/+P/8//7/AgAHAA4AFwAhAC0APABMAF4AbQB9AIkAlACh
AKMApQC0AMsA0QDNAMoAwwC0AKoArACwAK0AqwCuAK8AsQCvAKkAoACaAJgApgCsAKUA
owCgAJYAlACUAIUAdABvAGkAWQBRAEcANQAoACcAHAANAAgABQD5/+//8P/v/+j/5v/m
/+j/5v/n/+r/6//p/+X/4//g/9//4f/l/+X/4//g/9//3P/Y/9r/2v/a/9r/3P/g/+P/
5f/h/9z/3P/c/9n/1P/W/9j/2//c/9z/3//f/9//2v/W/9r/2v/Y/9X/1//X/9b/1f/T
/9L/0v/Q/83/zv/Q/8//zP/K/87/0f/N/8j/yP/I/8T/vv+6/7f/vP++/8H/w//D/8D/
v/+//7z/uv+4/7f/u/++/8H/w//D/8P/x//J/87/zf/M/83/z//R/9P/3P/c/93/3//g
/+f/7P/s/+z/7v/x//H/8//1//n//f/+///////+//7//f/6//n/+v/9//v//P///wIA
AQAAAAMAAwAGAAkABAAAAP7/+//5//n/9v/y//L/+v/9/wAA///9/wAA+//2//f/9//3
//n//f/7//j/9//3//j/+//6//j/+P/5//n/9v/0//L/8f/2//b/9f/6//3/+//1//P/
8P/v/+3/7P/z//L/8P/w/+7/6//x//D/6//p/+j/5v/l/+H/4//p//D/8f/x//T/9v/3
//f/+f/7//j/7//s//D/8//0//X/8v/v//L/8v/u/+//9P/7//X/8//z//r/+P/3//f/
9//y//L/9P/3//X/8f/t/+3/7//x//H/8f/0//X/9//4//f/8//2//z/+v/5//f/8f/0
//f/+P/9//v/+f/3//T/9v/3//j/+v/5//X/9P/z//D/9P/6//X/+P/4//T/8//y//P/
9P/5//v/+//7/wAA+P/v/+//7f/v//H/8//1//f/+//9//7//P/7//n/9v/+//b/+v8A
AP7//P/6//j/+P/3//X/9P/1//f/+v/8//j/+v/8//n/+//8//v////+//3//P/8//z/
/P/7//r/9//2//X/9f/5//r/+//9/wQABQADAAAA///+////AQABAAQABgACAAIAAQAC
AAIAAAD+//r/9//6//r/+//7//f/9f/z/+//8v/z//X/9v/3//j/+v/7//f/9f/1//P/
+P/3//D/7P/r/+3/9f/+/wIAAAD6//j/AQAIABcAKQA1AEAATABeAHUAgQCJAJoAqwC1
AL0AyADZAOMA3wDQAMsAzgDGALgAvADBAL8AuACzALMAuwDDAMIAvAC0AKwArACvAK0A
rgCuAKgAogCTAHwAdQB9AH0AbwBhAFcARgAvABwAEwAQAA0ACwD///b/8f/u/+3/7P/t
/+r/6f/q/+n/5f/j/+P/4v/j/9//3//b/9X/3f/j/+f/6v/n/+L/3f/Y/9z/4v/n/+v/
5v/g/9//3v/b/9j/3P/g/9//3P/Y/9f/3P/f/93/3P/b/9r/1//T/9X/1//Y/9n/1v/U
/9P/0P/O/9D/0//T/8//zP/P/9H/yv/E/8P/wv/E/8T/xv/J/8b/xP/D/8H/vv+6/7j/
t/+5/7r/u/+9/8D/wP/A/7//v/+//8P/xf/M/8v/yv/L/8//0f/T/9z/2v/Z/9n/2P/f
/+b/6P/q//D/9f/3//v/+P/5//r/+P/+/wEAAwAGAAQAAAD+//7/AgABAAMABwAEAP//
+v/5//7/AgAGAAIAAAAAAP////8BAP7/+v/6//3/+//5//P/+P8AAAAAAAD8//n/9v/1
//r/+f/3//f/9f/0//X/8v/z//T/9v/3//X/9P/z//P/8v/u/+n/6v/w//H/7v/v//D/
8f/x//L/9f/y/+7/7P/s/+v/8//0//H/8f/y//L/8f/t/+//9f/4//X/8f/w/+z/6//p
/+n/8f/y/+3/7v/x//P/8//z//L/7//y//L/6//r/+//9f/z//H/8f/4//b/9f/1//X/
7//u/+//8f/u/+n/5P/j/+z/8//4//3//f/7//r/+P/3//P/9v/8//n/9//0/+3/8v/1
//b/+//4//f/9v/0//P/8//z//T/+P/3//n/+//w//D/8v/p//P/+P/5//3/+P/1//L/
8//2//f/+P/+//3/9//6//v/+P/1//L/7//y//f/+v/8//r/+f/3//T/9f/0//X/9//5
//b/9P/0//D/7P/o/+T/7//3//7/BgD///n/9P/u/+//9P/5//n//P/8//r//f/5//f/
9f/0//j/+v/7//z/+f/4//f/9//6//r/+v/7/wMAAwAAAPz/+//6//v//f8EAAoADwAO
AAUA///7//b/+f/6//n/+f/7//r/+v/5//X/8//x/+3/8P/x//P/9P/x//D/8P/v/+//
7//x//H/8v/3//z//P/5/+//4f/o/wQAEAAGAAwAFQAUAB0AKQAxAD4AWABuAHkAgwCR
AKAApwCzAMUAzgDNAM0AxwC+AL0AvACwAKgAogCbAJkAnAChAKUApwCnAKIAogCgAJoA
ngCjAKMAngCWAIwAggCBAHoAbQBdAFMASQA7AC0AIAAXABIACwAAAPn/9f/1//D/6//u
/+3/7P/t/+r/6P/o/+b/4f/h/+H/4P/h/+H/4//h/93/3v/f/97/3P/e/97/3v/e/9//
4v/k/+X/4v/c/9v/2v/Z/9b/2v/e/+H/4v/i/+X/4v/f/9f/0P/W/9j/2P/X/9j/2f/Z
/9n/2P/Y/9n/2P/T/9L/0v/P/8z/yP/K/8v/y//I/8r/zP/J/8b/xf/F/8T/xP/F/8X/
xv/C/8D/v/+//8D/wf/D/8T/xP/E/8P/xv/H/8z/z//T/9H/z//P/9H/0//V/97/3f/d
/97/3v/m/+7/8f/0//b/9//1//X/9P/3//r/+v///wEAAgAEAAcABgAHAAoACAAFAAUA
BwAFAP//+f/3//z/AAAEAAAAAAAAAP/////9//r/9v/2//7///8AAP3/+//+//n/9P/z
//P/8//1//n/9//0//P/7//u/+//7P/y//b/+/////z/+v/4//f/9f/w/+r/6v/0//f/
9v/5//b/9f/z//L/9f/y/+7/7P/t/+3/9v/4//P/8f/w/+7/7v/t//L/+//6//P/6//m
/+b/5//n/+n/8P/w/+r/6v/v//P/9f/3//b/8//2//b/7//t/+//8//z//P/9f/+//j/
9f/z//H/8P/w//L/9f/3//P/7//v//H/8//z//P/9//3//j/+P/y/+3/7//0//b/+f/7
//n/9//3//X/9//2//X/9P/y//L/8//0//b/9P/x//H/8f/v//T/+//3//z//P/4//f/
8f/v/+3/7//w//H/8v/4//f/8f/0//X/9v/3//j/+f/3//f/9f/y//L/+//5//L/9f/2
//f/+P/5//f/9P/y//T/9//7//7/+f/6//v/9//1//T/8f/z//b/+f/8/wAA///+//z/
+v/3//b/9f/1//X/9P/z//P//P///////v8BAAIABQAJAAoADAANAAgAAwD///3/+v/2
//T/8P/t/+//8P/y//P/9v/5//z//f/6//f/9f/y//P/9P/2//f/9P/z//T/8//+//f/
8v/y//v/BQD///b/9P/0//j/AgAHAAoAFwAlADEAOABGAFYAZQBtAHMAhACbALEAwQDI
AMMAvQC3ALgAuQCsAJ4AngCoAK8AqwCoAKMAnwChAJ8AmgCYAJoAogCkAJUAhwCEAIoA
kACGAHMAcgB9AG0AUwBPAE8APwAyAC0AHgARAAwAAwD3//P/7v/t/+z/6v/q/+z/6v/o
/+r/6v/n/+b/5f/j/+P/5f/p/+n/5//m/+X/4v/e/+P/5P/l/+b/4v/i/+H/3//g/9z/
3f/e/97/3P/h/+b/5P/i/9//3//f/+H/3v/c/97/3v/c/9n/3P/d/93/3f/b/9z/3v/e
/9T/0P/N/8f/yv/M/9T/2//V/9D/0P/Q/83/yP/F/8P/x//K/87/0f/M/8b/wv+//8D/
wv/E/8f/xP/C/8D/vf/A/8P/yv/P/9f/1//X/9n/1v/V/9T/2v/i/+f/7f/y//L/9P/x
/+7/9P/5//v//////wEAAwACAAIAAQD///7/AgACAAQACAAGAAMAAwAFAAUAAQD9//3/
/P8EAA==
         </WaveFormData>
      </LeadData>
      <LeadData>
         <LeadByteCountTotal>10000</LeadByteCountTotal>
         <LeadTimeOffset>0</LeadTimeOffset>
         <LeadSampleCountTotal>5000</LeadSampleCountTotal>
         <LeadAmplitudeUnitsPerBit>4.88</LeadAmplitudeUnitsPerBit>
         <LeadAmplitudeUnits>��V</LeadAmplitudeUnits>
         <LeadHighLimit>2147483647</LeadHighLimit>
         <LeadLowLimit>268435456</LeadLowLimit>
         <LeadID>II</LeadID>
         <LeadOffsetFirstSample>0</LeadOffsetFirstSample>
         <FirstSampleBaseline>0</FirstSampleBaseline>
         <LeadSampleSize>2</LeadSampleSize>
         <LeadOff>FALSE</LeadOff>
         <BaselineSway>FALSE</BaselineSway>
         <ExcessiveACNoise>FALSE</ExcessiveACNoise>
         <MuscleNoise>TRUE</MuscleNoise>
         <LeadDataCRC32>1897844174</LeadDataCRC32>
         <WaveFormData>
9v/2//b/9v/4//j/+P/4//X/9P/z//L/9f/2//f/+P/1//L/7//s//D/8v/0//b/9v/2
//b/9v/0//T/9P/0//P/8v/x//D/8v/0//b/+P/4//j/+P/4//b/9P/y//D/8v/y//L/
8v/z//T/9f/2//T/9P/0//T/8f/w/+//7v/x//L/8//0//L/8P/u/+z/7//y//X/+P/3
//b/9f/0//T/9P/0//T/9P/0//T/9P/w/+7/7P/q/+7/8v/2//r/9//2//j/9//2//j/
+v/6//v//P/8//z//f/9//z/+//7//3/AQADAP///f/7//j/+P/2//b/9P/v//H/8f/w
/+//7//y//T/8f/u/+7/7v/s/+r/6P/o//H/8//y//j/+P/4//f/9P/y//L/8P/w/+//
7//v/+//7//u/+7/7//u/+3/7P/v//L/8//0//X/9P/0//P/8//y/+z/5f/n//X/AQD7
//j/AAACAAkAGgArADMAOQBCAFsAbwB3AIAAjACUAJEAkQChALQAvgC8ALcAsACsALEA
tQC1ALIArACfAJgAkgCLAIAAbwBZAEYANQAqACsALAAfABMADQAEAAUACwD+/+z/6P/s
/+v/6//x//X/9f/s/+b/7P/z/+//7v/w/+7/5v/k/+b/6P/o/+n/6f/p/+b/4//h/+D/
3f/g/+f/5v/i/+X/5//o/+j/5f/k/+L/4f/j/+b/6f/r/+j/5v/m/+X/3//f/+L/5v/k
/+L/4v/i/+P/4v/f/97/4f/h/9//4P/k/+X/5//o/+P/4v/i/+H/3f/d/93/4P/j/+T/
5//r/+f/5P/k/+b/6P/q/+r/7P/r/+v/6//u/+//7v/v//X//P/+/wEABAAEAAMAAwAD
AAQABwAGAAkADgAQABIAFAARABEAEgAXABsAHAAcABoAGQAbABcAFAAVABcAFAASABMA
FAAWABYAFAATABAAEAARAAsACgAJAAUAAAD/////BAAEAAQABwAFAAcACQAEAAAAAQAC
AAcACgAFAP3/+v/6//n/9//2//n/AAACAAEA///8//v/+//7//r/9//3//b/+f/4//P/
8f/y//T/9f/3//n/+//9//r/9P/v//L/9v/4//r//P/6//n/9//0//f/+P/1//b/+P/6
//7//v/7//n/+P/2//P/8f/1//v/AAD6/+7/6v/u/+//9P/6/wIAAwABAAIAAAD9//j/
9f/1//b/+//8//n/+P/9//z/+P/y//L/9v/8////AAABAPv/9P/y//H/9P/0//f//f/8
//3//P/5//r/+//8//3/+v/3//z/AgACAP3/+v/1//j/+f/6//7//f/6//T/8f/0//X/
9//8//z/+//6//j/+f/4//j/+P/7//3/+//5//f/9//5//z/9//0//X/9v/3//f/+P/5
//b/8v/x//D/9f/4//v////8//v/+v/1//P/8f/0//b/9v/2//f/+v/y/+z/6v/u//D/
8v/0//j/+f/7//7////+/wAAAAADAAQABgAHAAIA/f/3//P/9v/3//j/+f/9//7////+
//r/9v/y//P/9P/0//L/8//0//T/7f/o/+n/6v/s/+7/7//y//f/9//0//j/+f/6//n/
9v/z//L/8v/y//H/8f/w/+//7f/q/+f/5//p/+n/6v/v//D/8f/y//P/8//0//H/4//k
/+z/7f/r/+P/4//v//7/BAAEAAkAEgAbAC0APwBKAFUAYwBvAHgAegB0AHkAhQCVAKwA
ugC2AK8ArACqAKkAowCZAJIAnACtAKgAlACBAG4AYQBZAFIATQBKADsAJgAZABUADQAA
APv/+//2//D/8P/s/93/1f/h/+v/7//2//j/9P/z//H/7v/o/+D/3v/g/+T/6P/q/+f/
5//n/+T/4P/d/9v/1//e/+f/6P/m/+b/5//n/+b/4//i/+D/3//d/97/3//f/97/3P/c
/9v/2v/b/9//5P/g/9z/2v/Y/9z/3v/e/+D/4v/j/+L/5P/k/+P/4//i/93/3P/c/9v/
1//X/9f/2v/b/9z/3//j/+L/4P/h/+T/4//k/+P/5P/o/+n/6v/u/+z/6v/q/+//8v/y
//P/9P/2//f/+f/7//3/AQABAAUACwAMAA0ADgAJAAcABgAJABEAFAAWABYAEwAVABEA
DgASABUAEwASABEAEAAQAA4ACwAJAAUABAAJAAUABgAHAAIA/P/6//n/+//4//X/9f/6
////BAACAPr/+f/4//v/+//1/+z/6P/s/+3/7f/u/+//9P/0//H/8v/y//T/9//0//L/
7v/t/+v/7f/r/+X/5P/m/+n/6//r/+3/7//x//P/7v/q/+7/6v/o/+b/5P/k/+X/5f/k
/+b/6P/m/+j/5//o/+v/6v/o/+f/5//m/97/2//e/+P/7//u/+f/6P/n/+X/5//q/+3/
7f/q/+r/7//v/+3/7f/n/+b/6f/o/+X/5P/p/+j/6f/m/+n/8P/u/+3/6v/n/+n/5v/o
/+v/6f/m/+b/6f/r/+3/7f/r/+3/7f/t/+3/6f/l/+n/7v/y/+//7v/r/+n/5//l/+b/
7P/u/+3/7//u/+3/7f/w/+7/7f/s/+r/5//m/+b/5v/p/+3/7f/t/+v/6//t//D/7P/q
/+z/7v/t/+v/6v/p/+r/6P/p/+r/6//q/+n/6f/s/+3/7v/r/+f/4//k/+T/6f/s//D/
9v/4/+7/8P/w//D/8P/x/+//7v/u//P/9P/4//r/+P/4//n/+f/1//P/8P/v/+7/7f/s
/+v/8v/2//r//P/5//T/7//v/+3/7P/p/+n/6v/s/+f/5P/i/+L/4//k/+j/7P/y//P/
8v/2//f/+P/1//L/7//u/+3/7v/u/+//7f/t/+z/6v/r/+v/7f/t/+v/7//v/+//8f/x
//D/8P/r/+P/3P/k//f/9f/r/+X/6f/0/wAABgAJABIAIwAzAEEATgBZAGMAawB0AHYA
dgB7AI8AqQCyAK4ArgCrAKQAqACtAKsApQCkAKIAmQCOAIAAcQBoAGEAXQBWAEsAOAAp
ACIAGQAVABUACAD5//X/9v/8//r/7v/n/+X/5f/p//P//P/8//T/8//z/+7/6v/q/+T/
4P/g/+D/3v/h/+P/5f/k/+H/3//e/9v/3//n/+f/5P/i/+P/4//i/+T/5P/j/+P/4f/g
/9//3f/d/9z/3f/d/9n/2f/c/+D/3v/c/9z/3P/g/+D/3v/e/9z/2//Y/9j/2v/Z/9n/
2P/X/9j/2v/b/9z/3f/e/+L/4f/g/+H/4//g/9z/2//c/+D/5P/m/+r/6v/p/+j/6v/q
/+j/6P/t/+//7v/u/+7/8f/z//b/+f/+/wMABAAJAAgABAAAAPz//v///wEABwAKAAoA
CQAGAAkADwAPABAAFQAXABQAEgAOAAoABwACAAQABQAEAAYABwABAAAA//////z//f//
//z/+P/0//P/9//7/////P/x/+//7f/v//j/+f/3//r/+v/3//P/8P/x//b/9v/z//D/
7v/u/+//8v/y//D/8f/w//P/8v/t/+f/5v/m/+X/5//p/+v/7f/x/+7/7P/y//D/8P/w
//D/7f/r/+j/5P/q/+7/7v/y/+//8P/z//L/7v/r/+n/5v/j/+H/5f/r//P/8P/n/+b/
5f/j/+X/6P/w//P/8//2//X/8//v/+3/7f/u//P/9P/v/+7/8//y/+v/4v/f/+D/6f/x
//f//f/4//D/7f/r/+n/5v/m/+n/7P/v//D/7//x//H/8f/x/+v/5//r//D/9f/x/+//
6//r/+v/6//u//H/8v/w//H/8P/v/+//8v/3//n/+//8//f/9P/y//D/7v/v/+z/6f/s
/+3/8P/0//L/8P/y//T/9P/z//P/8//w/+z/6//q//D/8v/0//f/8//x/+//6f/o/+X/
5//o/+7/8P/y//L/8v/y//X/9f/2//j/9//2//j/+P/6//r/+//7//j/9//1//X/9//3
//f/9//2//T/8v/u/+3/6v/n/+n/6//s/+v/7f/v//D/6v/m/+j/6P/p/+r/6P/q/+7/
7f/t//L/9P/2//f/9v/1//b/8v/y//H/8f/t/+v/6P/k/+P/4//l/+X/6f/v//H/8//y
//H/7//u/9//5//y//b/9//z/+//7f/v/+z/6P/0/w8AIAApAD0AVwBcAF8AbQB9AIYA
jACSAJEAlQChAK4AugDCALsAtAC4AL8AtwCtAK4ArgCpAJwAigB/AHgAZQBZAFYASQA6
ADUAMAAdABEAFQAUAAkA///8//T/7v/s/+f/5//t/+v/6//y//T/7P/j/9//4P/g/+T/
7v/p/+j/5//k/+P/4//j/+D/4v/j/+X/5f/k/+n/5v/g/+D/4f/h/+D/4P/g/9//3//h
/+L/4//j/+D/3v/e/93/1//X/9r/3v/g/97/3v/e/+D/4P/e/97/3P/b/9j/2P/Z/9n/
2v/a/9n/2v/c/93/2f/Z/9n/3P/c/9z/3v/h/+H/3v/e/+D/3f/e/93/3v/k/+f/6v/w
//H/8P/x//f/+P/4//n/+v/3//X/9P/z//f//f///wUACQAKAAsADAALAAsADAARABUA
FgAWABQAEgATAA4ACgAPABEADgAMAA4ADgAPAA4ACwAJAAUABAAEAP////////7/+v/6
//v//f/8//v//f/7//v/+//0//H/9f/5/wEAAQD7//L/7v/y//P/8//0//T/+P/3//P/
7//s/+v/6//t/+z/6f/p/+z/8//2//X/7//u/+7/7f/r/+3/7//x/+7/6P/j/+b/6f/q
/+v/7P/t/+//8P/w/+3/7P/n/+b/6f/s//H/8v/v/+3/7P/q/+P/4f/l/+v/9f/y/+n/
6P/o/+f/6v/u//L/8f/t/+z/7//v/+3/7f/u//D/9v/4//T/8v/2//T/8f/q/+n/7P/x
//X/9//5//T/7v/t/+3/7v/s/+3/8f/v//H/8f/v/+3/7f/t/+3/6//p/+//9v/6//f/
9v/z//H/7//t/+7/8P/w/+3/7f/t/+3/7v/y//b/9//4//j/9v/0//P/8v/z//X/8//x
/+//7f/t/+7/7f/s/+//8v/0//X/9//5//b/8v/x//D/8f/y//P/9f/z//P/8//v/+7/
7f/x//T/8f/w//D/8v/6//D/8P/w//D/8P/z//P/9P/2//f/9v/4//j/9f/0//T/8//3
//n/+v/9//z/+f/2//P/9v/2//b/9P/3//b/9f/5//j/9v/y//H/9P/2//H/7v/t/+z/
7P/s/+//8v/3//f/8f/0//T/9P/0//L/8P/w/+//8P/w//H/7//v/+7/7P/t/+3/7//v
/+z/7//u/+3/8P/z//X/+P/z//f/9v/w//X/+//1/+//9f/6//7/BAAHAAwAFQApAEMA
XABrAHMAfwCMAJAAlACVAI8AmQC6ANIAygC9ALwAvAC5ALUAtQC2ALAApwCgAJYAiwB+
AGsAXQBSAEUAOAAxACQAEQD9//n/BgAJAP//9v/q/+b/7v/t/+X/4f/f/+P/9v8CAPj/
7//x/+z/5v/g/9z/4P/k/+j/6v/q/+v/7P/q/+f/5f/k/+H/5f/r/+n/5P/m/+f/5//m
/+X/5P/i/+H/4P/g/+D/3//i/+L/5P/l/+P/4//m/+r/5v/i/+D/3v/h/+L/4f/i/+P/
4//h/+L/4v/f/93/2v/b/97/4v/l/+H/4f/h/+T/4v/g/+D/4f/i/+L/5f/q/+j/6v/q
/+z/7P/t/+7/8v/x/+7/7f/x//j//P8BAAYACAAHAAcABwAGAAkACAALABEAEgATABQA
EQARABIAFwAaABoAGQAWABkAHQAbABoAHAAdABkAFgAVABQAFAASABAADwAMAAwADwAL
AAwADQAMAAgACAAJAAgABAAAAP///f///wEA/P/6//3/AAAHAAgAAQD3//L/+P/5//n/
+v/6//7//f/5//n/+P/5//v//P/8//r/+//5//v/+f/z//P/9P/2//f/9P/1//b/9//4
//T/8f/2//f/+P/5//r/9//3//b/9P/y//L/7v/u/+3/7v/x//D/8P/x//P/9P/w/+//
9P/7////+v/v/+z/7//v//P/+P/7//n/9P/y//T/8//w/+//7P/s//D/8P/w//L/+v/8
//r/9P/0//j/9f/z/+//6//v/+7/8v/3//r/+P/5//3/+v/5//b/8f/w/+//7v/t/+r/
5//s//L/8//v/+3/6f/q/+v/7P/w//P/9P/y//P/8P/v/+//8v/y//H/8P/u/+r/6P/n
/+b/6v/v//D/8f/u/+v/6v/q/+j/6P/s//D/8v/x//H/8f/w/+z/6//q/+v/6v/p/+n/
7f/v//H/7//s/+n/6//s/+n/5v/k/+T/4v/k/+n/7P/v//L/8f/t/+r/6P/t/+7/8v/0
//P/8v/y//H/8v/x/+//7//z//X/9//5//f/9P/x/+z/7f/q/+f/6f/m/+T/4P/f/+T/
5v/h/97/2//a/9r/2v/e/+T/7P/v/+n/7P/s/+z/7//u/+3/7v/r/+r/6P/n/+r/6//r
/+r/6P/n/+j/5//l/+f/5f/j/+T/5f/l/+b/5//n/+b/5P/n/+3/7//t/+n/5v/q//L/
+/8GABcALQA7AEIASQBZAGkAcgB6AIYAiQCJAJUApACoAKoAqwCgAJoAqQCtAKEAoACm
AJ0AjACGAIEAbABdAF0AWABPAEAAKwASAAEAAQAJAAYA/f/3//T/8P/m/+L/4//j/+n/
7//z//L/8P/w/+v/6f/o/+L/2v/W/9j/3P/g/+L/4f/h/+H/3v/e/93/3f/b/97/5f/k
/+D/3//f/97/3P/a/9r/2f/Z/9z/4P/k/+f/5f/i/+H/3//b/9v/3v/i/9//3P/b/9r/
3f/e/93/3v/c/9v/2P/Y/9n/2f/a/9r/2f/a/9z/3f/a/9n/2P/a/9z/3P/e/+H/4v/g
/+H/5P/i/+T/5P/m/+X/5f/l/+j/6//q/+v/8f/2//j/+//+//z/+//7//v/+v/9//z/
//8DAAQABQAGAAkACwAOABUAGQAYABYAEgAVABkAFwAWABYAFQAPAAoADgAQABMAFAAT
ABEADQAMAAwABwAHAAcABAAAAAAAAQADAAIAAQADAAMABQAHAAIA+P/1//L/8//+////
/f8AAP///f/6//j/9//8//z/+f/4//b/9v/3//j/+P/2//f/9P/3//b/8f/u/+7/7//v
//H/9f/5//3/+f/y/+z/7v/v//D/8f/y//P/9f/2//b/+P/4//T/9P/z//T/9//2//f/
9//4//j/8//x//X/+/8BAP7/9f/0//X/8//1//j/+P/1/+//7P/z//X/9f/3//H/8P/z
//L/7v/u//T/9P/0/+7/7v/y//j/+//8//3//v/6//v//f/6//b/9f/3//X/9f/z/+//
8f/z//X/9//z/+//8//4//3/+//7//n/9//3//f/+v/7//r/9v/1//L/8f/x//T/8//x
/+//7P/w//L/9f/4//b/9//0//H/8//z//X/+P/2//T/9v/4//r/+f/5//n/+P/0//P/
8v/3//j/+f/7//n/+f/5//X/8f/t/+7/7v/8//z/+f/0//T/9P/0//T/9v/1//X/9v/4
//j/+//8/wAAAgAFAAcABgAFAAMAAwAEAAMAAgABAP///P/5//T/9P/y//D/8//1//T/
8f/x//f/+v/2//T/8v/y//P/9P/z//T/9//1//T/+P/5//r/9//0//H/8P/x//T/9v/5
//X/8//w/+z/7f/v//P/9f/3//v/+//7//r/+f/3//b/8f/z//b/+P/7//f/9f/1//P/
8P/2//7/AwAQAB8ALwA/AEoATwBTAF0AdACKAJQAlwCVAJcApACwALIArwCsAK4AqwCf
AJcAlACcALMArgCQAH8AegBpAFcAXgBhAEgAMQAqACEAGQATAAwA///3//7/BgAIAPz/
9f/1//H/8f/1//T/8v/2//n/8//s/+z/6v/s/+r/6v/q/+j/6P/p/+r/6P/r/+v/7P/r
/+r/7//s/+b/5P/j/+H/3v/i/+b/6f/t/+v/6v/p/+f/5f/i/+H/3//b/9v/3v/i/+b/
5v/o/+r/7P/s/+r/6v/n/+X/4f/g/+T/5f/n/+j/5P/k/+X/5f/l/+X/5f/o/+j/6P/q
/+3/5//i/+D/4P/k/+j/6v/u/+//7//v//L/8v/w//D/9f/5//r//P/+//z/+//7//v/
+v/9//z///8JAA4AEwAYABMADwAMAA0AGAAcAB8AIAAfACEAHQAaAB8AIQAeABwAGQAY
ABgAFgAXABcAFQAWABYAEQARABEADQAIAAcABwAEAAAA/P/7/wEABwANAAwAAwADAAMA
BwAGAP//9f/w//X/9//4//r//f8EAAYABQACAAAAAAABAAAA/v/6//n/+v///wAA/f/2
//T/8//x//X/+/8BAAcAAwD8//b/+P/2//b/9v/2//j/+//9//7/+v/4//L/8P/x//T/
+f/6//r/+//9//7/9//1//n///8EAP7/8v/u/+7/7f/w//T//v8BAAEABAAFAAMA///9
//f/9v/5//j/9v/2//z//P/7//b/9//8/wEAAwADAAMAAwD+//7////9//j/9v/3//X/
9//3//X/9//3//f/9//5//n/AQAKAAoAAwD+//f/+f/5//n//P/+//7/+//7//j/9//3
//r//P/9//7//v/9//z//P/8//r/+//4//X/+P/5//z/AAD5//b/9//4//f/9f/0//P/
9//4//z/AAD///7//f/9/wAAAQACAP///P/5//v//P/7//r/+v/8//j/+v/7//r/+f/4
//f/9v/4//r//P8BAAAAAAABAAIAAgAFAAYABgADAAMAAgAAAP3/+//7//3/AgAFAAgA
CwAHAAMA/f/5//r/+f/9////+//3//b/+P/3/+//6f/m/+3/9f/9/wUAAgABAPv/8v/6
//3/AAACAAEAAAABAAAA/f/5//b/8//0//T/8//z//b/+f/6//v////////////+//z/
+//5//f/+v/8//f/9f/5//////8AAAIACAARACAAMQA9AEcAVABfAGkAdwCEAIgAhgCH
AIcAjQCgALQAtgCtAKoArgCtAKcApwCsAKQAlQCQAIYAewByAGUAWwBQAEcARAA7ACgA
GwAXABMAEgATAAsAAgACAAIA+P/x//X/8//5/wUABgD+//7/+f/t/+z/8v/y/+7/7//y
//X/9v/0//P/8v/u//D/7//v/+3/7f/z//H/7P/q/+n/5//k/+b/6P/p/+v/6f/q/+v/
6//s/+r/6v/p/+L/4f/j/+b/6P/o/+r/7P/s/+z/6v/q/+j/5//k/+T/6f/p/+r/6v/l
/+T/5P/j/+T/5f/m/+r/7f/u//H/9f/v/+r/6P/o/+X/5v/l/+b/7P/v//L/+P/4//b/
9v/7//3//P/8//z//////wAAAQAFAAsADQATABMAEgARABAAEQARABIAFwAbABwAHAAa
ABkAGwAXABQAGAAbABkAGAAXABYAFgAUABEADwALAAoADAAHAAcABwAGAAIAAgADAAcA
CAAJAA0ACwANAA8ACgABAP///f///wQAAQD7//r/AAABAAEAAgAAAAQAAwD///z/+v/6
//v/+//6//f/9//6/wEABAADAP7//P/7//n/9//3//f/9//6//j/9//+//z/+v/4//b/
9v/3//f/9v/2//b/8v/y//L/9P/4//j/8v/v/+3/6v/n/+X/6f/v//z//v/6//7//P/5
//r//P////3/+P/2//v/+//5//n/9f/0//f/9v/3//j///8AAP3/9v/1//j/+//9//3/
/f/9//j/+P/5//b/8v/x//P/9P/3//j/9//3//f/9//3//b/9f/8/wQAAwD9//n/8//2
//f/+P/8//7//v/7//v/+P/3//f/+v/6//n/+P/2//f/9v/2//b/9f/3//X/8//1//f/
+/8AAPr/+P/6//z/+f/1//L/7//z//L/9P/2//r//P/+/wEA////////+//4//X/9f/2
//j/+P/4//j/9//1//T/9P/3//j//P/+/wAAAgAFAAcABAADAAEAAQADAAMAAwADAAEA
AAD///z/+f/0/+//7//y//T/9P/3//f/+P/y/+7/7P/s/+3/7v/u//D/9P/z//L/+P/7
//7////+//3//v/7//r/+P/3//b/9f/z//D/8v/z//b/9//3//v/+//7//3//f/8//z/
/f/1/+z/6v/r/+3/+f8HAAkAAgD8//j/+f8KACEAMwBBAEwAVwBjAHMAegB6AHwAgwCH
AIkAmACsALYArQCYAJIAnQCfAJcAmgCgAJcAhgB0AGUAYgBjAFsAUgBJADwAMQAmABsA
FwATAAgAAwD7//D/9P8OABgABQD5//v/+//1//T/+P/+/wMAAwD4/+7/7P/s/+7/8P/y
//L/8P/v/+7/6v/q/+n/6f/n/+X/6f/l/97/4v/n/+v/7v/r/+j/5P/h/+T/6P/s/+//
6v/m/+T/4f/f/9//4v/m/+T/4P/e/9z/4v/k/+T/5v/l/+P/3//e/+H/4f/i/+L/4P/g
/+H/4f/h/+H/4f/k/+L/4v/k/+f/4v/e/93/3v/h/+T/5f/o/+r/6//s//D/7P/o/+b/
6f/u//D/8//2//f/9//4//n/+P/7//r//f8DAAQABQAGAAYABwAJAA8AEQAQAA4ACgAO
ABMAEgASABUAFwAUABIAEQAQABAADgAOAA0ACgAKAAsABQAEAAMAAwACAAUACQAEAP7/
+P/1//v/AQAHAAYA/P/7//r//f8BAP3/9v/0//X/9f/0//T/9f/6//r/9//4//b/9v/3
//f/9v/z//P/8v/1//T/7//v//D/8v/z/+//7//v/+//8f/s/+j/7P/p/+j/5//m/+r/
7f/v//D/7v/u/+r/6v/s/+7/8v/y//L/8//1//b/8P/t//D/9f/9//r/8f/w/+3/6f/p
/+r/7f/t/+r/6v/v//H/8f/z/+3/7P/v/+7/6v/q//D/8P/x/+z/7f/y//P/8//x/+//
7v/q/+v/7f/o/+L/3//f/+f/7//1//n/+P/3//b/9f/v/+v/7//0//b/8f/u/+n/7P/t
/+7/8v/z//L/7v/t/+r/6f/p/+z/7v/v//D/8P/t/+r/6P/m/+z/8f/y//P/8P/t/+z/
7P/t/+7/8//4//b/8//x/+//7f/q/+r/6v/v//D/8f/z//P/8//z/+//7//t//D/8v/o
/+j/5//q/+b/5P/i/+D/6f/v//b//v/7//b/9P/w//T/+P/9/wEA///9//r/+f/5//f/
9f/z//T/9P/0//L/8//w/+3/7//t/+z/6f/p/+v/7P/m/+L/4//k/+b/6P/s//D/9v/3
//H/9P/0//T/9//2//X/9v/z//L/8P/v/+//7//u/+z/6f/p/+v/6//o/+v/6v/p/+z/
7f/t/+7/6f/v//L/9P/3/+//3f/j/wEADAACAAIACQAWACkANwA/AEoAWwBrAHUAfAB+
AIAAhwCTAKsAvAC4ALIArwCqAKwAswCvAKUAngCUAIcAegB0AG0AZgBhAFsAVgBNADwA
LQAmACMAHwAVAAgAAQAHAAwABgD6//L/7f/r/+v/6//x//7/AAD4/+3/5//q/+r/5v/s
/+7/8P/y//L/6//n/+P/3P/g/+H/4//j/+P/6f/n/+L/4f/h/+D/3v/h/+L/4v/j/+H/
4v/j/+P/4f/e/93/2//Y/9n/3f/i/+T/5P/m/+j/5f/i/93/2v/d/93/2//c/+H/4f/i
/+L/4f/i/+T/5f/g/9//3v/g/97/3v/g/+P/4v/g/+H/5P/k/+b/5v/o/+j/6f/q/+7/
7f/q/+n/7f/y//T/9//6//f/9f/0//P/+v8BAAQACwALAAoACQAIAAcABwAIAA0AEQAS
ABIAEAATABcAFQAUABQAFQARAA4ACwAKAAoACAALAAsACQAKAA8ADQAQABMADgAIAAYA
BQAEAAAA/P/7//7/AwAIAAYA/P/7//r//f8CAP//+f/4//3//f/8//z/+v/+//3/+f/2
//T/9P/1//f/9v/z//P/8v/1//T/7//x//T/+P/7//r/+//8//3/+f/y/+z/7v/y//T/
9v/4//r/+//7//r/+P/2//D/7v/x//T/+f/6//j/9//3//b/8v/x//b//f8DAP7/8//w
/+z/6f/q/+z/8v/z//H/8v/5//v/+//9//f/9v/5//j/9P/0//r/+v/6//b/+P/+//3/
/f/7//n/+v/2//f/+f/3//T/9P/3//r//f/+//3//P/7//r/+f/1//H/9f/6/wAA/f/8
//n/9v/1//T/9v/6//r/9//3//X/8//y//T/8//z//P/8v/0//b/+f/8//z//f/6//f/
9v/1//b/+P/0//L/9P/2//n/+f/6//v//f/8//7/AAD+//r/9v/z////BQABAPj/9v/2
//b/9v/5//n/+v/8/wAAAgAHAAoABgAEAAMAAQACAAMAAwAFAAYABQAEAAMABQAEAAMA
AAD9//r/9//5//X/8v/t/+v/8v/4//f/+P/2//b/9//4//f/+v///////P8AAAEAAgD+
//j/8v/u//L/9v/5//3//v///////v/6//n/+v/5//v/////////+//5//b/9P8JAAcA
AgD+////AQD///n/9//8/wgAFAAZACAAKwA5AEMATgBbAGsAfwCMAIoAjgCZAKEArQC8
AL4AugC5ALgAvgC7AK0AqwC0ALQAqwCmAJoAjQCGAHkAZwBaAFEAUABJADQAIQAbACMA
IgARAP3/AgAQAAoA+v///wsACQAFAAUABAAAAP7/9//1//r/+P/2//j/9v/2//b/9P/1
//X/9f/y//T/8//z//H/8P/1//L/7P/w//P/9f/2//P/8v/w/+//7v/u/+7/7f/v/+7/
7//v/+n/6f/s//D/8//y//P/9P/y//D/7P/q/+3/7f/r/+z/8P/x//P/9P/x//D/8P/v
/+v/6f/n/+j/6//s/+//8//y//D/8f/0//H/8v/x//L/9f/3//n//v/+//z//P8BAAQA
BAAFAAYABQADAAIAAQAIAA8AEgAZABoAGgAaABoAGQAZABoAHwAoACoAKwAqACkAKwAn
ACQAKQArACgAJgAiACAAHwAcABwAGwAYABgAGgAVABUAFQATABAAEQATABEADgALAAsA
BQALAA==
         </WaveFormData>
      </LeadData>
      <LeadData>
         <LeadByteCountTotal>10000</LeadByteCountTotal>
         <LeadTimeOffset>0</LeadTimeOffset>
         <LeadSampleCountTotal>5000</LeadSampleCountTotal>
         <LeadAmplitudeUnitsPerBit>4.88</LeadAmplitudeUnitsPerBit>
         <LeadAmplitudeUnits>��V</LeadAmplitudeUnits>
         <LeadHighLimit>2147483647</LeadHighLimit>
         <LeadLowLimit>268435456</LeadLowLimit>
         <LeadID>V1</LeadID>
         <LeadOffsetFirstSample>0</LeadOffsetFirstSample>
         <FirstSampleBaseline>0</FirstSampleBaseline>
         <LeadSampleSize>2</LeadSampleSize>
         <LeadOff>FALSE</LeadOff>
         <BaselineSway>FALSE</BaselineSway>
         <ExcessiveACNoise>FALSE</ExcessiveACNoise>
         <MuscleNoise>TRUE</MuscleNoise>
         <LeadDataCRC32>18242830</LeadDataCRC32>
         <WaveFormData>
EgASABIAEgASABIAEgASABAAEAAQABAAEgASABIAEgARABAADwAOAA4ADgAOAA4ADgAO
AA4ADgAOAA4ADgAOAA0ADAALAAoACwAMAA0ADgAOAA4ADgAOAAwADAAMAAwADAAMAAwA
DAAMAAwADAAMAAwADAAMAAwACwAKAAkACAALAAwADQAOAA0ADAALAAoACgAKAAoACgAK
AAoACgAKAAoACgAKAAoADAAMAAwADAAKAAoACgAKAAwADAAMAAwADgAOAA4AEAAPABAA
EQARABEAEwAUABUAFwAYABkAGQAcABwAGwAaABcAFAAQAA4ACwAIAAYAAwABAAAAAAD/
/////////////P/5//n/+f/5//r//P/9////AAACAAMABQAGAAYABwAKAAoACwALAAkA
CQAJAAkACgAJAAkACwALAAsACwALAA0ADgAOAA4ADgAOAA8ADwALAA4AEwAdACsALwAp
ACYAJQAdAAkA5f+9/5b/bP89/wv/3v6v/oP+W/4z/gb+5v3e/eH95v3r/fL99f35/QH+
Ef4i/jD+O/5J/mH+ef6M/pz+rv6//sr+1/7o/vr+Dv8h/zH/RP9U/2T/d/+K/5j/pf+3
/8X/z//Z/+D/6f/3/wAACwAVABsAHwAnACwALAAtAC8AMAAzADMANAA1ADUAMwA0ADQA
NAA4ADkAOQA5ADwAPQA9AD0APAA8AD0APgA+AEAAQQBCAEIAQgBCAEIAQwBDAEgASgBK
AEsATABNAE0ATgBQAFAAVQBWAFcAWwBcAF0AYABiAGMAZgBpAG0AbgBuAHAAcQB3AHsA
fgCEAIYAhgCHAIkAjgCQAJIAlQCYAJoAnACeAJ0AnQCfAKAAogClAKYAqACnAKYAowCh
AKAAngCaAJgAmACYAJcAlQCQAIsAhgCAAHsAeABzAGwAZQBhAFoAVABSAEwARgA/ADwA
OQA2ADIALQArACUAIgAgAB4AGwAYABUAEQAPAA0ADgAOAA4ADgAMAAwADAAKAAsACwAL
AAoADAAMAAwACwAKAAkABwAGAAkACgAKAAkACwALAAsADQANAAsACgAKAAsADQANAAwA
DAAMAAwADQAOAA4AEAAQABAADwAPABAAFAAUABMAEwARABEAEgASABQAFAAUABQAFAAU
ABYAFwAXABcAFgAWABMAEwATABUAEwATABEAEAAQABEAEgAUABUAFQATABMAEgASABAA
DwAQABAAEAAQAA8ADwAPAA8ADgAOAA8ADwAPAA8ADgAOAAsACwALAAwADAAKAAkACAAK
AAoADAAMAA4ADgAOAA4ACgAKAAoACgAOAAwACwALAAkACQAJAAkACAAIAAYABgAIAAkA
CgALAAoACQAIAAcACAAJAAoACwAJAAoACgAJAAsACwAJAAkACAAIAAkACQAJAAgACAAI
AAgABgAGAAYACQAJAAkACwAJAAkACAAHAAkACQAJAAoACAAJAAkACAAIAAgABgAIAAgA
CAAIAAoADAANAA4ADwAPABEAEwASABMAFQAWABcAFwAYABgAFwAWABUAEgAPAA4ACgAI
AAQAAQD///7//v/9//3//f/7//v/+v/3//n/+f/5//r//P/9////AAAEAAUABwAIAAYA
BwAIAAgACQAJAAkACQALAAsACgAJAAgACQAKAAkACwALAAsADAAOAA4ADgAOAA0ACwAL
ABAAGQAdAB8AIwAnACoAKQAfAAsA7f/H/6D/ev9L/xn/6v67/o/+Zf45/gz+6v3e/eH9
6P3p/e799f39/QP+Df4Y/ib+Of5N/mH+d/6K/pr+qv69/sz+2/7s/vj+Bv8X/y3/RP9S
/2D/c/+E/5L/o/+z/7n/w//T/+D/6f/3/wQADwAVABkAIQAnACwALgAvADEAMgA1ADUA
NgA3ADcANgA2ADUANAA3ADkAOgA7AD4APwA/AD8APgA+AD8AQAA+AEAAQQBCAEQARABE
AEQARQBFAEoATABKAEsATABNAFEAUgBUAFQAVwBYAFkAXQBeAF8AYgBkAGMAZgBpAG0A
bwBwAHMAdQB6AH0AfwCEAIcAiACKAI0AkACSAJQAlwCaAJwAngCgAKMAowClAKYApQCn
AKcAqACoAKgApgClAKcApgCjAKIAoACeAJsAlwCRAI0AiQCEAIAAfgB6AHQAbQBpAGIA
XABaAFQATgBHAEEAPQA5ADQAMQAvACkAJgAkACIAHwAcABkAFQATABEAEQAQAA8ADgAQ
ABAAEAAOAA0ADQANAAwACwAKAAkABwAIAAkACQAKAAsADAAMAAsADQANAA0ADwARAA8A
DgAOAA0ADwAPAA4AEAAQABAAEQAUABQAFgAWABYAFQAVABYAFgAWABUAFQAVABUAFgAW
ABYAFgAWABYAFgAWABgAGQAZABkAGAAYABUAFQAVABcAGAAZABgAGAAXABcAFwAYABsA
GwAZABkAGAAYABYAFQAUABQAFAAUABMAEwATABMAFAAUABUAFQATABMAEgASABEAEQAR
ABIAEgAQAA8ADgAOAA4AEAAQAA4ADgAOAA4ADgAOAA4ADgAQAA4ADQANAA0ADQANAA0A
DwAQAA8AEAAPAA8ADwAPAA0ADQANAA0ACwALAAsACwAMAA4ADwAPAA8ADwANAA0ADAAM
AA0ADQANAAwADAAMAAwACgAKAAoACQAJAAkACwANAA0ADAALAAoACQAIAAgACwANAA4A
DgAQAA4ADgAOAA4ADgAMAA4ADwAQABMAEwAVABcAFgAXABkAGgAZABkAGgAaABkAGAAX
ABQAEwASAA4ADAAHAAMAAAD+//////8AAAEAAAD///3/+f/5//n/+f/6//3///8CAAQA
BAAFAAcACAAIAAkACgAKAAkACQAJAAkACQAJAAgABwAJAAsADQANAA0ADQANAA4ADgAO
AA4ADgANAAsACQAMABkAIwAnACUAJQAmACMAGQADAN3/t/+Q/2b/Nf8D/9T+p/57/k3+
Hf7y/dz92v3d/eD95f3q/e399f0D/g/+Gv4m/jP+Rf5d/nP+gv6S/qj+u/7K/tv+6P72
/gb/Gf8r/z7/Tv9a/2v/gv+Y/6f/sf+//83/0//c/+3//f8GAA0AFQAdACMAJwAsAC4A
LgAvAC8AMQAzADYAOQA7ADoAOgA5ADgAPAA9AD0APQA8AD0APQA9AD4APgA/AEAAPgBA
AEEAQgBEAEQARABEAEcARwBMAE4ATQBNAE0ATQBPAFAAUgBSAFYAWABaAF8AXwBfAGEA
YgBlAGgAawBvAHIAdAB4AHsAfQB/AIAAhACJAIoAjACPAJQAlgCYAJsAngCgAKIApACl
AKUApwCoAKcAqQCpAKoAqwCsAKsAqwCpAKgApQCkAKEAngCaAJUAkQCNAIkAhAB/AHwA
dwBwAGwAaQBjAF4AWABSAEwARQBBAD0AOQA0ADEALwApACYAIgAgAB0AGgAZABcAFwAX
ABQAEgAQAA4ADgAOAA4ADAAJAAkACQAIAAkACgALAAsACQAJAAgACAALAAwADAALAAsA
CwALAA0ADwANAAwADAALAA0ADQAMAAwADAAMAA0ADgAOABAAEAATABMAFAAWABcAFgAU
ABMAEgARABEAEAAUABYAGAAaABkAGAAZABkAGAAXABUAFAATABMAEwAVABUAFQATABIA
EQARABEAEgAXABcAFQAVABQAFAASABEAEgASABIAEgAPAA8ADwAPAA0ADAAMAAsADQAP
ABAAEgAQAA8ADgAOABAADgANAAwADgAOABAAEAAOAA4ADgAOAAsACgAJAAgADAAKAAkA
CQALAAsACwALAAwADAAKAAoACwALAAsACwALAAsACwALAAkACQAJAAkACwAMAAwACwAL
AAsACQAJAAoACgALAAsACwAKAAoACgAIAAYABgAGAAkACQAJAAsACQAJAAgABwAJAAkA
CQAKAAwACgAIAAgACAAIAAkADAAOABAAEAAPABAAEQATABUAGAAaABoAGQAZABgAGQAY
ABcAFAAOAAwABwAEAAIA///9//z//f/9//7////9//3//P/5//v/+//7//z//P/9////
AAACAAMABQAGAAgACQAKAAoACQAJAAkACQAHAAcABgAFAAUABwAJAAkACwALAAsADAAM
AAwADAAMAAkACwARABgAHQAlACkAJQAlACAAFQAHAPX/0f+n/4b/Xv8r//f+zv6j/nf+
S/4f/vT93v3e/eP97P33/fr9+/0D/g/+Gf4m/jT+Rf5b/nP+g/6U/qb+tv7F/tb+5/7y
/gT/GP8n/zX/Sv9c/2r/ff+Q/6D/r/+7/8f/0//f/+j/8f8BAAwAEQAVABsAIQAnACoA
LgAtAC8AMAAzADMANAA1ADUANwA4ADgAOAA6ADsAOwA7ADwAPQA9AD0APAA8AD0APgA/
AEIARABGAEUARABDAEIAQQBBAEYASABJAEsATQBPAFEAUgBUAFQAVwBYAFkAXQBcAF0A
YABiAGQAaABsAHEAcQByAHUAdwB6AH0AfwCEAIkAigCMAI8AkQCSAJMAlQCbAJ4AoQCk
AKMAowClAKYApwCpAKkAqgCpAKgApQCjAKMAogCfAJ4AnACaAJcAkwCPAIsAhwCCAH0A
egB1AG4AaQBlAF4AWABSAEwARgA/ADwAOQA2ADIAKwApACMAIAAeABwAGQAWABYAEwAS
ABEAEAAQABAAEAAQABAAEAAOAA4ADwAQABAADwAOAA0ACwAMAA0ADQAOAA0ADgAOAA0A
DAALAAoACwAPAA0ADAAMABAAEwAUABQAEgASABIAEwATABIAEwASABIAEQARABIAFAAU
ABMAEwAUABUAFwAYABgAGAAYABgAFgAWABgAGQAXABcAFgAWABMAEwATABUAFwAXABUA
FAAUABUAFgAYABoAGQAWABUAFgAWABQAEwATABQAFQAWABIAEQAQAA8ADgAOAA8ADwAQ
ABEAEQASABEAEQARABIAEgAQAA8ADgANAAwADQAMAA0ADgAPABAADAAMAAwADAAQAA4A
DQANAAsACwALAAsACwAKAAcABgAIAAkACgALAAsACwALAAsADQANAA0ADQALAAwADAAL
AAoACQAGAAUABwAIAAoACwANAAwADAAMAAwACgAKAAoACwALAAsADQALAAsACgAJAAsA
CwALAAwACwALAAoACAAMAAoACgAKAAoACgAMAA4ADwAQABEAEQATABUAFQAVABYAFgAY
ABkAGwAcABkAGAAXABQAEAAOAAkABgAFAAMAAgACAAAA//////////////7/+//9//3/
/f/+//7///8BAAIABAAFAAcACAAGAAcACAAIAAkACQAJAAkACgALAAsACwAKAAsADAAL
AAsACwALAAwADQAOAA8AEAANAA8AEwAUAB8AKQArACsAJwAmAB8ADwD1/9H/qf+C/1j/
K//9/sz+n/53/k3+If74/d792v3n/fD98f3y/fv9A/4N/hv+LP44/kX+V/5x/oX+lP6m
/rr+yf7a/un++P4G/xb/I/8x/0T/XP90/4X/lP+i/7H/wf/L/9P/2//k//H/AwASABMA
FQAdACMAJwAoACwALgAxADMANwA3ADgAOQA5ADcAOAA4ADgAPAA9AD0APQA+AD8APwA/
AD4APgA/AEAAPgBAAEEAQgBFAEYARwBIAEcARwBMAE4ATABNAE4ATwBTAFQAVgBWAFcA
WABZAF0AXgBfAGIAZABmAGoAbgBzAHQAdAB2AHcAegB9AH8AhACJAIoAjACPAJAAkgCU
AJcAmgCcAJ4AoACfAJ8AoQCiAKYAqQCqAKwAqwCqAKcApQClAKQAoQCgAJ4AnACZAJUA
jwCLAIcAggB+AHwAeAByAGwAZwBfAFgAVgBQAEoAQwA/ADsANwAyAC0AKwAlACIAIQAg
AB4AHAAaABcAFgAVABMAEgARABAADwAOAA0ACgAKAAsADAAMAAoACgAKAAkACwALAAoA
CgALAAwADAALAAsACwALAA0AEQAPAA4ADgANAA8ADwAOAA4ADgAOAA8AEAAQABIAEgAU
ABMAEwAUABQAFAATABMAFAAVABcAGAAVABQAEwASABQAFAAWABcAGAAZABkAGgAXABcA
FwAZABkAGQAXABYAFQAVABUAFgAXABcAFQAVABYAFgAUABMAEgASABIAEgASABMAFAAV
ABIAEgATABMAEgARAA8ADgAOAA8AEAASABMAEgASABIAEAAQABIAEgARABAADwAOAA0A
DgAPABAAEAAOAA0ADQANAA0ADQANABEAEgARABIAEgARABAADwAPAA8ADwAPAA0ADQAN
AA0ADwAQABAADwAPAA8ADQANAA4ADgAPAA8AEQAQABAAEAAOAAwADAAMAAsACwALAA0A
EAARABEAEQAQAA8ADgAOAAwADQANAAwADAAMAA4ADgAOAA4ADAAOAA8AEAASABMAFgAZ
ABkAGQAaABoAHAAdAB8AIAAfAB4AHQAaABYAFAAPAAwACgAHAAUABAADAAEAAAD//wEA
AQAAAP3/+//7//v//P8BAAMABgAIAAgACQALAAwACwALAAsACgANAA0ADQANAA4ADwAP
AA8ADQAPABEAEQAPAA8ADwAQABAAEAAQABAAEQARABEAEgAXAB8AJwArACkAJgAnACMA
EwD3/9H/rP+E/1P/H//y/sf+nf5z/kn+HP70/eL94/3o/e/99v35/f/9Df4Z/iL+MP49
/kv+Xf55/o7+mv6o/r3+zv7d/u7+/P4E/xP/J/8+/1T/Yv9x/4T/lP+j/7H/v//N/9v/
5P/t//n/BAALABMAGwAhACUALAAuADEAMwA0ADcANwA4ADkAOQA5ADoAOgA6ADwAPQA9
AD0APgA/AD8APwA+AD4APwBAAEEARABGAEgASABIAEgASABJAEkATgBQAE8ATwBPAE8A
UQBSAFQAVABXAFgAWQBdAF4AXwBiAGQAYwBmAGkAbQBvAHAAcwB1AHoAfQB/AIQAhwCI
AIoAjQCQAJIAlACXAJoAnACeAKAAowCjAKUApgCnAKkAqQCqAKoAqgCoAKcApgCkAKAA
ngCeAJwAmQCVAJMAkQCPAIwAhgCCAHwAdABwAG0AZwBiAF0AVgBPAEcARQBBAD0AOAA1
ADMALQAqACcAJAAgABwAGgAXABYAFQAVABQAEwASABAAEAAQAA4ACwALAAsACgANAA4A
DwAPAA4ADQALAAoACwAMAAwACwAJAAkACQALAA4ADQANAA4ADgAPAA4ADAAOAA4ADgAP
ABIAEgAUABQAEQAPAA4ADgARABIAEgATABEAEQASABIAEwAUABUAFgAUABQAFgAXABUA
FQAUABQAFAAVABYAGQAZABkAFwAWABUAFQAVABYAFgAVABIAEQATABQAEwATABAAEAAQ
ABAADQANAA0ADQAOAA4ADwAPABEAEQAQABAAEQARABEAEgASABAADwAOAA0ADAANAAwA
DAAMAAwADAAKAAoACgAKAA4ADAALAAsADQANAA0ADQAMAAwACgAKAAsACwALAAsACQAJ
AAkACQALAAsACwALAAsADAAMAAsACQAJAAcABwAKAAoACwALAA0ADAAMAAwACgAIAAgA
CAALAAsACwANAAwACwAJAAcABQAFAAUABgAMAAsACwAIAAgACAAIAAgACAAKAAsADAAL
AAsADQAPABEAEwAWABgAGQAZABoAGgAZABgAFwAUABAADgAJAAYAAgD///3//P/+//3/
/f/9///////+//v/+f/5//n/+v/7//v//P/8//7///8BAAIAAgADAAQABAAGAAcACAAJ
AAcABwAGAAUABwAJAAsACwALAAsACwAMAAwADAAMAAwACwALAA0AEAAVABsAIwAnACUA
IgAjAB0ADwDz/83/pv9+/0//Gf/o/rn+kf5r/j/+EP7q/db91/3e/eP96P3v/fX9+/0D
/g7+Gv4t/kX+W/5t/n7+jP6c/q3+wv7V/uL+7v7+/g//H/8y/0T/VP9j/3j/jv+h/63/
uf/F/8//2v/j/+3/+v8FAA8AFQAZACEAKAAqACkAKwAsAC8AMAAyADQANQA3ADgAOAA4
ADgAOQA5ADkAOQA5ADgANwA5ADoAPAA+AEAAQgBDAEQAQwBCAEEAQABBAEEARgBIAEoA
SwBMAE0ATwBQAFIAUgBVAFYAVwBbAFoAWwBeAGAAYQBkAGcAawBtAG4AcQBzAHYAeQB7
AIAAgQCCAIQAhwCLAI4AkQCVAJgAmgCcAJ4AnwCfAKEAogCjAKUApQCmAKgAqACmAKUA
pACiAJ4AnACcAJwAmwCZAJIAjQCIAIIAfwB+AHsAdgBvAGsAZABeAFoAVABOAEcAQwA/
ADsANgAvAC0AJwAkACIAIAAdABoAFgATABIAEQAOAAwACgAIAAsADAANAAwACwALAAsA
CgAHAAYABQADAAUABQAEAAQABwAIAAgABwAHAAcABwAJAAsACQAIAAgACQALAAsACgAI
AAgACAAJAAsADAAPABAADwANAAwADAAMAAwACwALAAwADQAPABAADgAOAA4ADgAOAA4A
EAARABMAEwASABIAEQARABEAEwARABEADwAOAA0ADQANAA4AEgATABIAEwASABIAEAAP
AA4ADgAOAA4ADQANAA0ADQAMAAwADQANAAsACwAKAAoACgALAAwADgAMAAoACQAIAAYA
BgAIAAgACAAIAAgACAAHAAgACQAKAAoACAAHAAcABwAHAAcABwAGAAYABAAEAAUABQAF
AAUABwAHAAcABwAFAAUABQAFAAUABgAGAAUABwAHAAUABQAEAAQABQAFAAQAAgABAAAA
AgACAAQABgAGAAUABAAFAAcABwAGAAUABQAFAAUABgAFAAUABAACAAQABAAGAAYABAAE
AAQABAAGAAYABgAGAAgACQAKAAsACwANAA8AEAAPABEAEgATABMAFAAUABMAFAATABAA
DAAJAAMA///8//v/+f/4//j/9f/1//X/9f/z//L/7//v//P/9f/4//z/+//7//r/+v/9
////AAAAAAMABAAEAAUABAADAAIAAQADAAIAAQABAAUABwAHAAcABQAFAAYABgAGAAYA
BgAHAAcACQAOABMAGQAhACMAIwAiAB0ADwDz/83/p/98/0r/F//p/rz+kf5p/j3+C/7i
/cz9yP3R/dr93/3k/ev99/3//Qn+Fv4o/jX+R/5h/nX+hP6U/qb+tf7C/tP+5v70/gL/
D/8j/zb/TP9c/23/fv+Q/6H/r/+5/8f/0f/a/+n/9f/8/wUADQARABkAIwAmACgAKQAr
ACwALwAvADAAMQAxADEAMgAyADIANAA1ADUANQA0ADUANQA1ADgAOAA5ADoAPAA+AD8A
QABAAEAAQABAAEAAPwBDAEQARQBHAEkASwBNAE4AUABQAFMAVABVAFkAWgBbAF4AYABf
AGIAZQBpAGwAbgByAHUAeAB7AH0AggCDAIQAhgCJAIoAjACOAJEAlwCaAJ0AoACjAKMA
pQCmAKYApwCmAKYApwCoAKcApwCpAKgApQCkAKEAngCaAJUAkQCNAIkAhAB/AHwAdwBw
AGsAZwBgAFoAVgBQAEoAQwA+ADkANAAuACsAKQAjACAAHAAaABcAFAAUABEAEAAPAA4A
DgAOAA4ADQAMAAsACAAHAAcABwAGAAYABgAGAAUABwAHAAYABgAFAAYABgAFAAUABQAF
AAcACQAHAAYABgAJAAsACwAKAAoACgAKAAsACwAKAAsACgALAAsADAAOAA4ADgANAA0A
DQANAA4ADgAQABAAEAAQAA4ADgAQABEAEAAPAA0ADAALAAsACwANAA8AEQARABIAEQAR
ABEAEgASABEADgANABAAEAAOAA0ADAAMAAwADAANAA0ADQANAAwADAANAA0ACwALAAoA
CgAHAAcABwAIAAoACAAHAAYABgAGAAgACAAGAAYABgAGAAcACAAJAAoACwAIAAYABQAH
AAcABwAHAAYABgAEAAQABwAHAAcABwAFAAUABQAFAAMAAwADAAMAAwAEAAQAAwAFAAUA
AwADAAYABgAHAAcABgAEAAMAAgAEAAIAAgACAAUABQAFAAcABwAHAAYABQADAAMAAwAC
AAQABAAEAAQAAwAEAAQABAAGAAcACgANAA4ADwARABIAFQAVABYAFgAVABQAEwAQAAoA
CAADAAAA/P/5//f/9v/4//f/9//3//f/9//2//P/8f/x//H/8v/y//P/9f/2//n/+//+
/wAAAAABAAIAAgAFAAUABQAFAAQAAwABAP//AQADAAUABQAFAAUABQAGAAYABgAGAAYA
CQAFAAUABgALABMAHQAlACUAIAAbABMAAQDn/8P/mP9q/zf/Bf/W/q3+gf5V/in+/P3a
/cr9y/3S/df92P3b/eP97/35/QT+Ev4h/jH+Rf5b/mz+fv6U/qX+sv7D/tL+3v7s/v3+
Ef8i/zT/SP9Z/2b/ev+X/63/s/+9/83/1v/d/+f/9P///wkAEwAXABsAIgAmACkAKwAs
AC8ALQAuAC8ALwAxADIAMgAyADMAMwAyADEANQA3ADgAOQA5ADgAOAA4ADkAPAA+AEAA
QABAAEAAQABAAD8AQwBEAEYARwBIAEkATQBOAFAAUABRAFIAUwBXAFoAWwBeAGAAXwBi
AGUAaQBtAG4AcQBzAHgAewB9AIIAhACEAIUAhwCNAJAAkwCXAJsAnACdAJ4AoQChAKMA
pACnAKkAqQCqAKoAqgCoAKcApwCmAKMAogCgAJ4AmwCXAJUAkQCNAIgAggB+AHgAcABr
AGcAYABaAFYAUABKAEMAPQA5ADUAMAAtACsAJQAiAB8AHAAYABQAFAARABAADwAMAAoA
CAAGAAcACAAJAAgABQAFAAUABAAEAAQABAADAAEAAQAAAAAAAwAEAAQAAwABAAEAAQAD
AAUAAwACAAIAAwAFAAUABAAGAAYABgAHAAYABgAIAAgABgAFAAUABgAIAAgABwAHAAgA
CQALAAwACgAKAAoACgAMAAwADgAPAA0ADQAMAAwADQANAA0ADwARABEADwAOAAwACwAK
AAoADQANAAsACwAMAAwACgAJAAoACgAKAAoACQAJAAkACQAIAAgACQAJAAkACQAIAAgA
BQAFAAUABgAFAAIAAAD+/wAAAgAGAAgABwAGAAUABAAEAAQABAAEAAQAAgABAAEAAgAD
AAQABQAEAAQAAgACAAEAAQABAAEAAwADAAMAAwABAP///f/7////AgAEAAUAAgABAP7/
/f///wAAAgADAAMAAgACAAIAAQD+//3//P////////8BAAMAAwACAAEAAQABAAEAAgAC
AAMAAQAAAP3//P/7//r//v8CAAUACAAHAAUABQAFAAcACQAMAA4AEQARABIAEgAPAAwA
CQAEAAEAAAD8//r/+P/1//P/8v/w/+//7//v//H/8f/w/+3/7f/t/+3/7v/x//P/9v/4
//n/+f/6//r//P/9//7//v/9//3//f/9//3//f/8//v/+//9///////9//3//f/+/wAA
AAAAAAAAAQADAAcADAAVABkAFwAXAB0AHgATAAEA4f+9/5f/av84/wX/2f6u/oP+Wf4p
/vn92P3K/c790/3W/dn93v3l/e39+f0H/hL+HP4t/kP+W/5t/n7+kP6i/q/+wP7R/t7+
7P78/hH/I/82/0T/Uv9n/37/jv+d/6n/t//D/8v/1P/j//P//v8DAAcADQAXAB0AHgAg
ACMAJQAmACkAJgAmACYAJQAmACgAKQAqACwALQAtAC0ALQAtACwAKwAuAC4ALwAwADIA
NAA1ADYANAA0ADQANAAzADMAOAA6ADwAPwBCAEUARQBEAEQAQgBGAEgASgBPAE4ATwBS
AFQAVwBaAF0AYQBjAGQAZwBpAGoAbQBvAHQAeQB6AHwAfwCEAIYAiACLAI4AkACSAJQA
lQCVAJcAmACZAJsAmwCcAJwAnACaAJkAmgCaAJgAmACVAJIAjgCJAIUAgQB9AHgAcQBu
AGkAYgBdAFkAUgBMAEgAQgA8ADUAMAArACYAIAAcABsAFgAUABQAEgAPAAwACAAFAAQA
AwD///7//f/8//3//v////7//P/7//r/+P/4//j/+P/3//n/+f/4//j/+f/6//r/+f/4
//f/9v/3//n/9//2//b/9//5//n/+P/7//z//f////7//v8AAAAA///9//z//P///wAA
AAABAAEAAQACAAIAAQAAAP///v8AAAAAAgADAAEAAQAAAAAAAQABAAEAAwABAAEA///+
//v/+//7//z///////3//f8AAAAA/v/9//7//v/+//7/+//7//v/+//8//z//f/9//z/
+//5//j/+f/5//n/+v/6//j/9//2//j/+P/6//r/+v/6//r/+v/2//b/9v/2//j/9v/1
//X/9//3//f/9//2//b/9P/0//X/9f/1//X/8//z//P/8//z//P/8//z//P/9P/0//P/
8//z//H/8f/y//L/8//z//P/8v/y//L/8//y//P/9P/y//H/8P/x//f/+f/0//D/8P/w
//D/8P/w//L/8//0//f/9//5//v/+v/7//3//v//////AAAAAP3//P/7//j/9f/0//D/
7v/q/+f/5f/k/+L/4f/h/+H/4//j/+L/3//f/9//3//g/+L/4//l/+b/5v/n/+n/6v/p
/+n/6f/o/+v/6//r/+v/7P/t/+3/7f/s/+3/7v/t/+//7//v//D/8P/w//D/8P/1//P/
8//2//v/AwANAA8ACQAGAAUA+//l/8P/nf90/0b/F//l/rj+jf5h/jP+B/7c/cT9vv3B
/cT9x/3M/dH92f3h/ev9+v0M/hn+Kf5B/lX+ZP52/oj+lf6i/rX+xv7W/uD+7f7//hj/
LP86/0n/YP94/4X/kf+f/6//uf++/8n/1//k/+3/7//3/wEABQAGAAoACwANAA4AEQAR
ABIAEwATABUAFgAWABYAFgAXABcAFwAYABkAGQAZABwAHAAdAB4AHQAeAB4AHgAeAB4A
HgAeACEAIQAmACgAKAApACoAKwArACwALgAuADEAMgAzADcAOgA7AD4AQAA/AEIARQBJ
AEoASgBMAE0AUQBVAFgAXgBjAGQAZgBpAGsAbABtAG8AdgB4AHoAfAB9AH0AfwCAAIEA
gwCDAIQAhACEAIIAgQCDAIIAfwB+AHwAegB3AHMAbQBpAGUAYABcAFoAVgBQAEoARQA9
ADYAMgAsACYAHwAZABUAEQAMAAUAAwD9//r/+P/2//P/8P/w/+3/7P/r/+f/5v/l/+T/
5P/k/w==
         </WaveFormData>
      </LeadData>
      <LeadData>
         <LeadByteCountTotal>10000</LeadByteCountTotal>
         <LeadTimeOffset>0</LeadTimeOffset>
         <LeadSampleCountTotal>5000</LeadSampleCountTotal>
         <LeadAmplitudeUnitsPerBit>4.88</LeadAmplitudeUnitsPerBit>
         <LeadAmplitudeUnits>��V</LeadAmplitudeUnits>
         <LeadHighLimit>2147483647</LeadHighLimit>
         <LeadLowLimit>268435456</LeadLowLimit>
         <LeadID>V2</LeadID>
         <LeadOffsetFirstSample>0</LeadOffsetFirstSample>
         <FirstSampleBaseline>0</FirstSampleBaseline>
         <LeadSampleSize>2</LeadSampleSize>
         <LeadOff>FALSE</LeadOff>
         <BaselineSway>FALSE</BaselineSway>
         <ExcessiveACNoise>FALSE</ExcessiveACNoise>
         <MuscleNoise>TRUE</MuscleNoise>
         <LeadDataCRC32>1836399431</LeadDataCRC32>
         <WaveFormData>
DgAOAA4ADgAOAA4ADgAOAAwADAAMAAwADAAMAAwADAALAAoACQAIAAkACgALAAwACwAK
AAkACAAIAAgACAAIAAcABgAFAAQABwAIAAkACgAJAAgABwAGAAYABgAGAAYABgAGAAYA
BgAGAAYABgAGAAYABgAGAAYABQAEAAMAAgAFAAYABwAIAAcABgAFAAQABAAEAAQABAAG
AAYABgAGAAQABAAEAAQABgAGAAYABgAGAAYABgAGAAgACAAIAAgABgAGAAgACAAHAAkA
CgAKAAwADQAPAA8AEQASABMAEwAVABUAEwASABEAEAAOAAwACAAFAAMA/v/9//3//f/8
//z//P/9//3/+//5//n/+f/3//j/+//8//3///8AAAEAAgACAAIAAgAFAAUABQAFAAMA
AwADAAMABQAEAAQABAADAAMAAwAEAAcABwAHAAgACAAIAAgACgAKABAAGwAnADMALwAd
AAcA+f/l/8r/oP9y/03/Kv/9/sz+ov5//lf+K/7//c79rP2g/Z79mv2T/Yr9ev1p/V/9
X/1l/W39ev2V/cL98P0R/iv+Sv5n/nz+lf6w/sj+4/77/hT/Lv9J/2H/ef+Q/6D/sP/C
/83/1f/d/+P/6//5/wUADgAYAB0AIwArADAAMgA0ADUAOAA6ADsAPQA+AD8APQA9AD0A
PQBBAEQARQBFAEUARwBHAEcASABKAEoATABNAFAAUQBRAFAAUABRAFEAUgBVAFoAXgBe
AF4AYQBiAGMAZQBmAGgAbABuAHAAcgB3AHoAfQCAAIIAhwCKAI4AjwCRAJMAmACfAKEA
pQCqAKsArQCxALUAuAC7AL4AwgDHAMoAzQDQANIA0gDUANcA2QDcAOAA5QDjAOQA5gDn
AOQA5QDkAOMA5gDnAOUA5ADgANwA1wDSAM4AywDFAL8AuACyAKwApQCgAJsAkwCLAIQA
fwB5AHIAaQBjAFwAVQBPAEgAQgA+ADgAMgAsACkAKQAmACIAIQAdABsAGQAXABYAFAAS
ABAAEAAPAA0ACwAJAAgACAAIAAoACgAJAAgACQAJAAkACQAIAAgABgAIAAgACAAIAAgA
BwAHAAgACQAJAAoADAAMAAsACwALAAwADgAOAA4ADgAOAA4ADwAPABIAEgARABEAEQAR
ABMAEwASABIAEgASAA8ADwAPABEAEQAQAA8ADgAPABAAEQATABMAEwASABIAEAAPAA4A
DQAOAA4ADgANAA0ADQAOAA4ADgAOAAwADAALAAsACgAKAAoACgAKAAoACgAJAAgABwAH
AAcACAAJAAkACQAIAAcABQAFAAYABwAJAAcABgAGAAQABAAEAAQABAAEAAMAAwAFAAUA
BQAFAAQAAwACAAAAAwAEAAUABwAFAAUABAADAAUABQAFAAUAAwAEAAQABQAFAAQABAAE
AAQAAgACAAIABgAGAAYABwAFAAUABAADAAUABQAFAAUABgAFAAMAAgAEAAIAAgACAAIA
AgACAAYABgAHAAkACgAKAAwADQAPAA8AEQASABIAEQASABEAEAAQABAAEAAQAA4ACgAH
AAUAAAD9//3/+//6//r/+v/5//n/9//1//f/9//3//j/+f/6//v//f///wEAAwAEAAIA
AgADAAMAAwADAAMAAwAFAAUABQAEAAMAAgACAAEAAgAEAAYABwAFAAYABgAGAAgACAAM
ABQAHwAlACkAJwAbAA0A/f/p/8z/qP98/1H/MP8F/9L+pP6B/lv+Lf79/cz9qP2a/Zr9
lv2N/Yb9ev1p/V39V/1V/V39dP2T/br95v0L/iX+QP5f/nr+lf6w/sT+1/7v/g7/LP9F
/1v/c/+K/5z/sP/A/8P/yf/b/+P/6f/3/wMADgAUABkAIQAtADAANAA0ADUAOAA6ADsA
PQA+AD8APQA9AD0APQBBAEQARQBFAEUARwBHAEcASABKAEoATABLAE4ATwBPAFIAUgBT
AFMAUwBVAFkAXABcAFwAXwBgAGUAZwBoAGoAbgBwAHIAdAB3AHoAfQCAAIEAhQCHAIoA
jwCRAJMAmACdAJ8AowCoAKsArQCxALUAtgC5ALwAwADFAMgAywDOANMA1ADXANsA2gDc
AN8A4wDjAOQA5gDnAOcA6QDpAOkA6QDpAOYA5ADhAN4A2gDWANQA0QDLAMUAvgC4ALIA
qwClAKEAmgCTAIkAgwB8AHQAbQBnAGAAWQBUAE4ASQBGAD8AOAAxAC0ALAAoACMAIQAh
AB8AHQAbABYAFAASABAADgANAAsACQAJAAgACAAIAAoACgAJAAgACQAJAAkACQAKAAoA
CAAKAAkACAAHAAYABwAHAAgACQALAAwADgAOAA0ADQANAA4ADgAOAA4ADgAOAA4ADwAP
ABIAEgARABEAEwATABUAFQAUABQAFAAUABEAEQARABMAFAAUABQAFAASABIAEgATABUA
FQAUABQAFAATABIAEQAQABAAEAAPAA8ADwAQABAAEAAQAA4ADgAPAA8ADgAOAAwADAAM
AAwADAALAAoACQALAAsADAANAAsACwAKAAkACQAJAAoACwALAAkACAAIAAYABgAGAAYA
CQAKAAoACwAJAAkACQAJAAkACQAJAAgABwAGAAUABQAGAAcABwAHAAcABwAHAAcABQAG
AAYABwAHAAYABgAGAAQAAgACAAIABAAEAAQABQAHAAcABgAFAAQAAwACAAEABQAHAAgA
CgAKAAgACAAIAAgACAAIAAgACQALAAwADAAOAA8AEQARABMAFAATABMAFQAVABMAEgAR
ABAADwAOAAsACQAGAAAA/P/7//3//P/8//z//f/9//v/+f/3//f/9//4//3//v///wEA
AgADAAQABAACAAIAAwADAAUABQAFAAUABAADAAIAAAABAAIABAAFAAMABAAFAAUABwAI
AAgACAAGAAYACAASACEAKwAtACUAFQAFAPf/4//C/5j/bP9J/yb/+f7E/pz+e/5T/iH+
7f3C/ar9pv2i/Zr9k/2I/XT9Zf1f/Vv9W/1l/Xb9lf3E/fD9D/4p/kr+af6C/pv+sv7G
/t/+9/4U/zD/R/9d/3X/jP+k/7b/wP/J/9P/1//d/+v//f8HAA4AFgAfACMAKQAuADAA
MAAxADQANgA6AD0APwBBAEAAPwA+AD0AQABEAEYARwBFAEcARwBHAEgASgBKAEwATABO
AE4ATQBQAFAAUQBRAFMAVQBZAFwAXABcAF8AYABjAGUAZgBoAGwAbgBwAHIAcwB2AHkA
fACAAIUAiACMAJEAkwCVAJoAngCfAKIApgCrAK0AsQC1ALoAvQDAAMQAxwDKAM0A0ADR
ANIA1QDZANoA3ADfAOMA5ADmAOkA6wDrAO0A7QDtAOoA6QDlAOIA3wDcANgA1ADQAM0A
xwDBAL8AugC1AK8ApgChAJkAkQCJAIMAfAB0AG8AaQBiAFsAVQBOAEgARABAADoANAAx
AC0AKAAiAB8AHwAdABsAGQAVABIADwAMAA8ADwAOAA0ACwAKAAoACgAKAAoACQAIAAcA
BwAHAAcACgAKAAgACgAJAAgABwAGAAUABQAGAAcABwAIAAoACgAMAA0ADgAQABEAEAAP
AA4ADQAMAAwACwAOABAAEQATABMAEwAVABUAFQAUABMAEgARABEAEQATABMAEgARABAA
EAAQABAAEQATABMAEgASABIAEQAQAA8AEAAQABAADwANAA0ADgAOAA0ADAAJAAgACwAN
AA4AEAANAAwACwAKAAwACwAKAAkACQAJAAoACwAJAAkACAAHAAYABQAFAAUABgAFAAUA
BgAGAAYABgAGAAYABgAFAAUABwAHAAcABwAJAAkACQAIAAcABgAFAAUABQAFAAQAAwAF
AAUABQAFAAUABgAGAAcABwAGAAYABgAEAAIAAgACAAYABgAGAAcABQAFAAQAAwADAAMA
AwADAAUABAAEAAQABAAEAAgACAAJAAsACgAKAAwADQAPAA8AEQASABEAEQATABMAEQAQ
AA8ADgAMAAoABgADAP//+v/3//f/+v/6//v//P/7//v/+f/3//n/+f/5//r/+//8//3/
//8AAAEAAgACAAQABAAFAAUABQAFAAUABQADAAMAAwACAAIAAgADAAMABQAGAAcABwAH
AAgACAAIAAQACAASABwAJwAvAC0AHwANAPv/5f/N/7T/jP9e/z//IP/r/rj+mv53/kn+
F/7l/br9ov2e/Zr9mP2T/YT9bv1j/V/9W/1f/W39hv2r/dr9/v0Z/jf+VP5t/ob+of62
/s7+5/79/hT/Mv9N/2X/ff+W/6j/uP/E/8v/1//f/+X/7////w0AEgAYAB8AJwArADAA
NgA3ADcAOQA6ADsAPQA+AD8APwA/AD8APwBBAEQARQBFAEMARQBFAEUASABKAEoATABN
AFAAUQBRAFEAUABQAE8ATwBRAFUAWABbAFwAYABiAGUAZwBoAGoAbgBwAHIAdAB1AHgA
ewB+AIIAhwCKAI4AkQCTAJUAmgCfAKEApQCqAK0ArwCzALcAuQC7AL0AwADIAMwA0ADU
ANUA1gDZAN0A3ADeAOEA5QDjAOQA5gDnAOUA5wDnAOcA5wDnAOQA4gDfANwA2ADUAM4A
ywDFAL8AugC0AK4ApwCgAJsAkwCLAIUAfwB4AHAAaABhAFkAUQBMAEYAQQA+ADkANAAv
AC0ALAAoACMAIQAdABsAGQAXABUAFAATABIAEgARAA8ADQAPAA4ADgAOAAwADAALAAoA
CQAJAAkACQAKAAoACAAKAA0ADgAPABAADQANAA4ADwANAA4AEAAQAA8ADwAPABAAEgAS
ABIAEgAUABQAFQAVABQAFAATABMAEwATABUAFQAUABQAFAAUABEAEQARABMAFQAUABMA
EgAUABQAFAAVABYAFQATABIAEgARABAADwARABIAEwATABAADwAPAA4ADgAOAAwADAAO
AA8ADwAQAA4ADgAOAA4ADAALAAoACQAHAAcACAAJAAoACwALAAsACgAJAAkACQAKAAkA
CQAKAAkACAAHAAYABgAGAAUABQAHAAcABwAHAAkACQAJAAgACAAIAAgACQAHAAcABgAF
AAQAAwACAAEAAgAEAAUABwAJAAgACAAIAAgABgAGAAYACAAIAAgACQAHAAcABgAFAAcA
BwAHAAcACAAHAAUABAAIAAYACAAIAAgACAAJAAgACAAJAAwADAAOAA8AEAAPABAAEAAS
ABMAFgAXABUAFAATABIADgAMAAgABQAEAAAA/v////3//P/8//z//f/9//v/+f/7//v/
+//8////AAABAAMAAgADAAQABAACAAIAAwADAAUABQAFAAUABQAFAAUABAACAAIAAwAD
AAMABAAFAAUABgAIAAkACgAGAAwAEgAaACcAMQAvACMADwD9/+3/1f+2/4z/Yv8//xz/
7/7C/p7+ef5P/h/+7/3G/aj9oP2k/aT9l/2G/Xj9a/1j/WX9bf13/Yr9q/3a/QL+Hf43
/lj+c/6M/qf+vv7S/un+//4W/zL/Vf9z/4n/nP+q/7z/yv/R/9f/3f/h/+//AwARABQA
FgAfACUAKQAsADAANAA1ADgAOgA7AD0APgA/AD0APQA9AD0AQQBEAEUARQBFAEcARwBH
AEYASABIAEoASgBMAEwASwBOAFAAUwBVAFUAVwBbAF4AXQBcAF4AXgBiAGUAZwBqAGwA
bgBwAHIAcwB2AHkAfAB/AIUAiQCOAI8AkQCTAJgAnQCfAKMAqACrAK0AsQC1ALgAuwC+
AMIAxQDIAMsAzgDQANAA0gDVANcA2gDeAOMA4QDiAOQA5QDlAOcA5wDnAOcA5wDkAOIA
3gDaANUA0ADNAMsAxgDBALsAtACtAKUAoACbAJMAiwCFAH8AeABwAGkAYwBcAFUAUgBM
AEcARAA8ADYAMAAtACoAJgAhAB8AGwAZABcAFQATABIAEQAQAA4ADQALAAkACwAKAAoA
CgAKAAoACQAIAAkACQAJAAkACgAKAAgACgAKAAoACgAKAAkACQAKAAsACQAKAAwADAAN
AA0ADQAOAA4ADgAOAA4AEAAQABEAEQARABAADgANAA8ADwARABEAFAAUABQAFAATABMA
EwAVABUAFAATABIAEgASABIAEwATABMAEgASABQAEwASABEADwAOAA0ACwAOAA8AEQAS
ABAAEAAOAA4ADgANAAsACgAJAAoACwAMAA4ADQAMAAsACwALAAwADQAMAAsACQAHAAkA
CQAKAAsACwAJAAgACAAHAAYABQAEAAYACAAJAAsACgAJAAgABwAHAAcABwAGAAQABAAE
AAUACAAJAAkACQAHAAcABwAHAAcACAAIAAkACwAKAAoACgAKAAgACAAIAAcABgAFAAUA
CAAJAAkACQAHAAcABwAHAAcABwAGAAYABAAIAAgACAAIAAgACAAIAAkACwAOAA4AEAAR
ABEAEQATABQAFwAXABkAGQAZABgAFwAWABIAEAAMAAkABwACAP/////9//z//P/8////
///9//v/+f/5//n/+v8AAAIABAAHAAYABwAIAAgABgAGAAcABwAHAAcABwAHAAkACQAJ
AAgABgAGAAcABwAFAAYABwAHAAcACAAIAAgACgAMAA4AFAAdACsANQAzACEACwD9/+3/
1P+w/4L/Wf82/wn/0v6k/oP+Yf4z/gP+0v2q/Zb9kP2M/Yn9hP12/WX9Xf1b/Vv9Yf1w
/YX9qP3a/QP+Gf4y/lf+cv6L/qb+uv7L/uP+Av8i/z//V/9x/4j/mv+q/7z/x//R/93/
5f/r//f/AwAMABQAHQAjACkAMAAyADYANwA6ADwAPQA/AEAAQQBBAEEAQQBBAEMARgBH
AEcARwBJAEkASQBIAEoASgBMAE8AUgBTAFMAVABUAFUAVQBVAFcAWwBeAGAAYABjAGQA
ZQBnAGgAagBuAHAAcgB0AHkAfAB/AIIAgwCHAIkAjACRAJMAlQCaAJ8AoQClAKoArwCx
ALUAuQC8AL8AwgDGAMgAygDMAM4A0gDUANgA3QDgAOIA5QDpAOkA6gDsAO0A7ADtAOwA
6wDtAO0A6gDoAOgA5gDjAOAA2wDXANAAyQDFAMAAuwC1AK0ApwCeAJUAjwCJAIIAegB1
AG8AaABhAFoAUgBLAEYAQAA6ADQAMQAvACwAKAAnACQAIQAeABsAFwAUABEADgARABEA
EAAPAA4ADAALAAoADAAMAAsACgAHAAcABwAHAAkACgAJAAwACwAKAAkACAAJAAkACgAL
AA0ADgAQABAADAALAAoACgAOAA4ADgAOAA4ADgAPAA8AEAAQAA8ADwAPAA8AEQARABIA
EgASABIAEwATABMAFQAVABQAEwASABIAEgASABMAEgARAA8ADgARABEAEQARAA4ADgAO
AA0ADAALAAsACgALAAwACwAMAA8ADwAOAA4ADAAMAAwADAAMAAsACgAJAAgABwAHAAcA
CAAJAAkACQAIAAcABwAHAAgABwAHAAgACAAIAAgACAAGAAYABQAFAAUABQAFAAUABQAF
AAUABAAEAAQABAAFAAcABwAGAAUAAwADAAMAAwAFAAYABgAHAAcABgAGAAYABAACAAIA
AgAGAAYABgAHAAUABQAEAAMAAwADAAMAAwAHAAkACAAEAAQABAAEAAQABgAGAAcACQAI
AAgACgALAA8ADwARABIAFQAVABcAFwATABIAEQAQAA4ADAAIAAUAAQD8//n/+f/5//j/
+P/4//r/+//6//n/9//3//f/+P/5//r/+//9//7///8AAAAA/v/+//////8AAAEAAgAD
AAEAAQABAAAAAQACAAQABQADAAQABQAFAAUABgAGAAYABgAGAAoAEAAbACUALQAvACEA
DQD//+//1P+w/4L/Wf82/wv/1P6i/n3+Xf43/gf+1P2s/Zb9kv2Q/Yn9gv12/WX9Vf1N
/U39Uf1k/YX9qv3W/fv9Ff4u/k/+bv6L/qL+uP7P/un+Av8e/zn/Uf9p/4T/nP+w/7z/
x//P/9f/3f/l/+//+/8IABIAGQAdACcALAAwADAAMQA0ADYAOAA7AD0APwA/AD8APwA/
AEEARABFAEUARABFAEQAQwBFAEgASQBMAEsATgBPAE8ATgBOAE8ATwBRAFMAVwBaAF4A
XgBhAGIAZQBnAGgAagBsAG4AcAByAHcAegB9AIAAgACFAIgAjACPAJEAkwCYAJsAnQCh
AKYAqQCrAK8AswC4ALsAvgDCAMcAygDNANAA0wDUANcA2wDcAN4A4QDlAOcA6ADqAOsA
6QDrAOsA6wDtAO8A7gDuAOgA5ADfANoA1wDVANAAywDGAMAAugCzAKwApwCfAJcAjwCJ
AIIAegBzAG0AZgBfAFcAUABKAEYAQAA6ADQAMQAtACgAIgAfAB4AHQAcABsAFgAUABIA
EAAPAA0ACgAHAAkACAAIAAgACgAKAAkACAAHAAcABwAHAAcABgADAAQABgAGAAYABgAE
AAMAAwADAAYACAALAAwACgAJAAgACAAIAAgACAAIAAkACgAMAA0ADAAMAAsACwANAA0A
DwAPABIAEgASABIADwAPAA8AEQAPAA4ADQAMAAoACgAKAAsADgAPAA8AEAAQAA8ADgAN
AAwADAAMAAsACQAJAAoACgAMAAwACgAKAAsACwAKAAoACgAKAAoACgAJAAcABQADAAMA
AwAEAAUABQAFAAQAAwAFAAUABgAHAAcABQAEAAQABAAEAAQABAACAAIAAQABAAEAAQAB
AAEAAwADAAMAAgACAAIAAgADAAEAAQAAAP//AQABAAEAAQD//wAAAAABAAAA/v/9//z/
AAAAAAIABAADAAIAAQABAAMAAwACAAEAAwADAAMAAwAEAAMAAQAAAAAAAAACAAIAAAAA
AAAAAAACAAIAAgAEAAQABQAHAAgABgAIAAkACwAJAAsADAANAA8AEQARAA8AEAAPAA4A
DAAJAAQAAAD9//r/9//3//f/9v/2//b/9//2//P/8P/v//H/8//2//v/+f/5//r/+v/9
//7//v/+/wAAAQABAAEAAAD///7//f/9//3//P/8////AQACAAMAAwADAAIAAQACAAIA
AgACAAYADAAWAB8AJwArACMAEQABAPH/1/+y/4b/WP8x/wb/1f6k/oD+X/41/gP+z/2m
/Y79iP2K/Yr9gf1y/WL9Vf1N/Uv9T/1f/XT9l/3M/fj9Ef4t/kz+Zf56/pf+sv7G/t3+
9f4Q/y7/S/9l/3n/jP+g/7L/vv/H/9H/1//d/+v/+f8BAAoAEAAVAB8AKQAuAC4AMAAx
ADQANgA3ADkAOgA7AD0APQA9AD0APQBAAEEAQQBBAEMAQwBDAEQARgBGAEgASQBMAE0A
TQBOAE4ATwBPAE8AUQBVAFgAXABcAF8AYABhAGMAZABmAGoAbABuAHAAdQB4AHsAfgB+
AIMAhgCKAI8AkQCTAJgAnQCfAKMAqACpAKsArwCzALYAuQC8AMAAxgDKAM4A0gDVANYA
2QDdANwA3gDhAOUA6ADqAO0A7wDvAPEA8QDxAPAA7wDrAOgA5QDiAN4A2gDUANEAywDF
AMIAvAC2AK8AqACjAJsAkwCJAIMAfAB0AGsAZQBeAFcATwBIAEIAPgA6ADQALgArACkA
JgAiACEAHgAbABgAFQAQAA4ADAAKAAoACQAHAAUABwAGAAYABgAFAAQAAgAAAAEAAQAB
AAEAAgACAAAAAgACAAIAAgACAAEAAQACAAMAAgACAAMAAgADAAMAAwAEAAYABgAGAAYA
BgAGAAcABwAKAAoACQAJAAkACQALAAsACwAKAAkACAAJAAkACQALAAwADAAMAAwACgAK
AAoACwALAAsACgAKAAoACQAIAAcABgAGAAYABQAHAAcACAAIAAYABgAEAAQABQAFAAQA
BAACAAIAAgACAAIAAQAAAP///////wAAAQABAAEAAAD//wEAAQACAAMAAQD///7//v8A
AAAAAAAAAP7//v/9//3////////////9//3//f/8//z//P/8//3/+//7//r/+f/7//v/
+//7//v//P/8//3//P/6//n/+P/5//j/+f/6//7//v/+/////f/9//z/+//5//v/+//8
//z//P/8//z//f/8//z//f///wAAAwAFAAUABQAHAAgACQAJAAsACwALAAoACQAIAAQA
AgD+//v/9//y/+//7//x//D/8P/w//H/8f/v/+3/6//r/+v/7P/t/+7/7//x//X/9//5
//r/+P/4//n/+f/5//n/+f/5//n/+f/5//j/+P/4//n/+f/7//z//f/9//v//P/8//z/
/v/8//z/BAANABcAIwAnABkAAwDz/9//wv+e/3T/Sf8g//X+wv6W/nf+Uf4h/u/9wv2g
/Yz9iv2I/YP9dP1i/VH9Sf1D/UH9R/1a/XP9nv3O/fH9Df4w/lH+Zv59/pj+rP7B/tv+
9v4Q/y3/Sf9f/3D/iP+o/7z/vf/D/9H/1//Z/+P/8f/8/wYADwAVABsAIgAmACgAKQAs
AC4ALQAvADAAMQAzADMAMwAzADMANgA3ADcAOgA9AD4APwA/AEAAPwBAAEMARgBHAEcA
SgBKAEsASwBKAEsATgBQAFIAUgBVAFYAWgBdAF8AYgBkAGYAaABqAG0AcABzAHYAdgB7
AH4AggCGAIkAjACSAJcAmQCdAKIAowClAKkArQCzALcAuwDAAMMAxgDJAMwA0QDSANUA
2QDbAN4A4gDnAOcA6ADqAOsA7QDvAO8A7wDtAO0A6gDoAOcA5ADgANwA1wDTAMwAxQDA
ALoAtACtAKgAowCbAJMAigCDAHsAcgBtAGcAYABZAFIASgBDAD4AOAAyACwAKQAlACAA
GgAXABUAEwARAA8ADAAKAAgABgAGAAUAAwABAAAA/v/9//z//v/+//3//P/7//v/+//7
//z//P/6//z//P/8//z//P/7//v//P/9//v//P/+//7//f/9//3//v/+//7//v/+////
AAACAAMAAgACAAEAAQACAAMABgAHAAYABgAGAAYABwAHAAcACQAJAAgABwAGAAQABAAE
AAUABwAHAAYABgAIAAcABgAFAAQABAAEAAMAAQABAAIAAgAEAAQAAgACAAMAAwACAAIA
/v/+//7//v/9//v/+f/3//v//f8AAAMAAAD///3/+//9//3//v////3/+//6//r/+//8
//3//v/8//z/+//7//n/+f/5//n/+v/7//z//P/6//j/9v/1//f/+f/6//v/+v/5//j/
9//4//r/+//9//v/+v/6//r/+P/2//b/9v/4//j/+P/5//v/+//6//n/+f/5//n/+f/5
//n/+P/4//X/9P/z//L/+P/6//3/AQD///7//////wMAAwAFAAYACQAJAAsACwAGAAQA
AgAAAAAA/v/6//f/9//y/+//7//t/+z/7P/s/+3/7f/r/+n/6//r/+v/7P/x//L/8//1
//T/9f/2//b/9v/2//f/9//1//X/9f/1//P/8//z//L/9P/0//X/9f/1//b/9//3//f/
+P/4//j/+v8AAAYAEAAdACEAGQALAAMA+f/l/8f/oP94/1D/Kf/8/sn+nv6A/ln+J/7z
/b/9nv2O/Y79iv2A/XP9ZP1S/UX9Qf1B/Uf9Vf1w/Z39zP3w/Qn+J/5G/l3+eP6R/qT+
uP7T/u/+DP8o/0H/V/9x/4b/mv+o/7L/vf/H/8v/0f/f/+//+/8CAAgADwAZACEAJAAm
ACYAJwAqACwALAAtAC0ALQAuAC8AMAAxADEANAA1ADUAMwA1ADUANQA4ADoAOgA8AD0A
QABBAEEAQgBCAEMAQwBDAEUASQBMAFEAUgBWAFgAWABZAFkAWgBgAGIAZABmAGkAbABv
AHIAdAB5AHwAgACDAIUAhwCMAI8AkQCVAJoAngChAKYAqwCuALEAtAC4AL0AwADDAMYA
ywDMAM8A0wDWANgA2wDfAN0A3gDgAOEA5ADnAOgA6QDoAOcA4wDgAN0A2gDWANIAzADJ
AMMAvQC4ALIArAClAJ4AmQCRAIkAgAB5AHEAaABhAFsAVABNAEcAQAA6ADYALgAoACIA
HwAaABYAEQAPAA8ADQALAAkABAACAAAA/v/+//3/+//5//v/+v/6//r/+P/4//f/9v/1
//X/9f/1//b/9v/0//b/9v/2//b/9v/3//n//P////7//v////7/+//7//v//P8AAAAA
AAAAAP7//v///////v/+//3//f/9//3//////wIAAgACAAIAAQABAAEAAwABAAAA///+
//z//P/8//3///////7//v////////////7//v/+//3/+//7//z//P/8//z/+v/6//n/
+f/4//j/+P/4//j/+P/4//f/9v/1//X/9f/2//f/9//3//b/9f/z//P/9P/1//X/8//y
//L/9P/0//T/9P/y//L/8f/x//P/8//z//P/8f/x//H/8P/y//L/8v/z//X/9f/0//P/
8v/x//D/7//v//D/8P/x//H/8P/w//D/8v/w//D/8P/x//D/7//v//X/9f/y/+7/8P/w
//D/8P/w//D/8f/z//X/9v/5//v/+//7//3//v//////AQABAP///v/9//z/+P/2//L/
7//r/+b/4//j/+P/4v/i/+L/5f/l/+P/4f/i/+P/5P/m/+f/6P/p/+v/6v/r/+z/7P/r
/+r/6v/p/+v/6//r/+v/7P/t/+7/7v/t/+z/7P/r/+3/7v/v/+//7v/u/+3/7P/y//L/
9P/8/wUAEQAZABMA///t/9//zf+u/4j/XP81/xD/4/6w/or+a/5B/gv+2/2y/ZT9iv2I
/YD9df1q/Vj9Sf09/Tf9Pf1L/Vz9e/2o/dL97/0H/ib+Q/5Y/nP+jv6m/rf+y/7m/gj/
J/89/1P/bv+I/5j/ov+t/7v/w//F/8//3f/p//L/9v/9/wcACwAQABQAFgAXABoAHAAd
AB8AIAAhACEAIQAhACEAIwAmACcAJwApACsAKwArACsALAArACwAKwAuAC8ALwAyADIA
MwAzADUANwA7AD4AQABAAEMARABFAEcASABKAE4AUABSAFQAVwBaAF0AYABiAGcAagBu
AG8AcQBzAHgAfwCBAIUAigCPAJEAlQCZAJoAnQCgAKQAqgCuALIAtgC3ALgAuwC/AMIA
xADHAMsAywDMAM4AzwDRANMA0wDTANUA1QDSANAAywDIAMQAwAC+ALsAtQCvAKgAogCc
AJUAjACHAH8AdwBtAGcAYABYAE8ASQBCADsANQAuACgAJAAeABgAEgAPAAoABgABAP//
/f/7/w==
         </WaveFormData>
      </LeadData>
      <LeadData>
         <LeadByteCountTotal>10000</LeadByteCountTotal>
         <LeadTimeOffset>0</LeadTimeOffset>
         <LeadSampleCountTotal>5000</LeadSampleCountTotal>
         <LeadAmplitudeUnitsPerBit>4.88</LeadAmplitudeUnitsPerBit>
         <LeadAmplitudeUnits>��V</LeadAmplitudeUnits>
         <LeadHighLimit>2147483647</LeadHighLimit>
         <LeadLowLimit>268435456</LeadLowLimit>
         <LeadID>V3</LeadID>
         <LeadOffsetFirstSample>0</LeadOffsetFirstSample>
         <FirstSampleBaseline>0</FirstSampleBaseline>
         <LeadSampleSize>2</LeadSampleSize>
         <LeadOff>FALSE</LeadOff>
         <BaselineSway>FALSE</BaselineSway>
         <ExcessiveACNoise>FALSE</ExcessiveACNoise>
         <MuscleNoise>TRUE</MuscleNoise>
         <LeadDataCRC32>3190354099</LeadDataCRC32>
         <WaveFormData>
+v/6//r/+v/6//r/+v/6//r/+v/6//r/+v/6//r/+v/5//j/9//2//f/+P/5//r/+f/4
//f/9v/2//b/9v/2//T/9P/0//T/9f/2//f/+P/2//b/9v/2//b/9v/2//b/9v/2//b/
9v/2//b/9v/2//T/9P/0//T/8//y//H/8P/z//T/9f/2//X/9P/z//L/9P/0//T/9P/0
//T/9P/0//L/8v/y//L/8//0//X/9v/0//T/9P/0//b/9v/2//b/9P/0//X/9f/2//j/
+f/5//v//P/9//3//v///wAAAAACAAIAAQABAP///v/8//r/+v/2//X/8P/v/+//7//u
/+z/7P/t/+3/7f/r/+v/7P/r/+v/6//s//D/8f/y//T/9P/0//T/9P/2//b/9v/2//X/
9P/z//L/8f/y//P/9P/z//P/8//0//f/9//3//j/+P/4//j/+v/4//v/AAAIAA8ADwAF
AP///f/8//b/5v/Y/8//yv+7/6f/k/+G/3T/Xv9E/yb/D/8G//7+8/7g/sn+p/6H/nH+
Zf5f/l7+Z/6A/qv+2f74/gr/Hf8y/z3/Sf9Y/2f/dv+B/5D/oP+v/7v/yv/X/9r/3v/k
/+X/5f/m/+T/5//w//X/+/8CAAUACAAPABIAEQARABIAEwAUABIAEgATABMAEgASABEA
EQATABMAEwATABQAFAAUABQAEwATABMAEwAVABUAFQAZABUAFAAUABMAEgAVABgAHAAb
ABoAGwAaABoAGwAbABwAHgAeAB4AHwAgACIAJAAkACUAJwAqAC0ALQAtAC0ALQAxADYA
NwA4ADgAOAA6ADwAPwBAAEEAQgBEAEYASQBJAEwATQBOAE8AUgBWAFoAXQBfAGEAZABn
AGgAagBqAG0AcgB0AHYAegB5AHkAeQB5AHoAewB7AHoAdwB3AHYAcwByAHEAbgBqAGcA
ZABhAF8AWABUAE8ASgBCAD0AOQA1AC8AKAAkACIAIAAdAB0AGQATABIAEQAQAA4ACwAK
AAgACAAFAAMAAwACAAEA/v/9//7/AQD//////v/+////AAD+//3//P/8//z//P/8//n/
+P/4//n/+//7//v//P/9/////f/7//7/AAD+//7//v/9//3/AAAAAAEAAAAAAAAA////
/wIAAwADAAIAAQAAAP7//v///wEAAAAAAP7//P/9////AQADAAUABQAEAAQAAwABAAAA
//8BAAAAAAAAAP7//v8AAAAAAAAAAAAA/////wAA//8AAP7//v/////////9//3//v/+
//7//f/9//////////3//P/8//z/+//7//r/+f/5//j/+P/4//v/+f/5//j/+P/7//z/
/P/6//j/9//2//X/9v/3//r/+//8//v/+P/3//n/+P/3//f/9//3//n/+//5//j/+P/4
//f/9v/2//b/+P/6//r/+v/5//n/+f/4//r/+v/6//r/+v/5//n/+f/5//f/9v/4//j/
+P/4//n/+f/6//z//////wMABAAFAAUABgAHAAcABgAFAAQABAAFAAYABgAGAAQAAgD+
//3/+P/1//X/8//y//L/8v/x//H/7//t/+3/7v/u/+//8P/y//T/9f/5//z//f/+//7/
/v/+//7//P/8//z//P/+//7//P/8//r/+v/7//v//f/+/////////wAAAAAAAAIAAgAE
AAkAEAAQABEAEQAPAAkABwAEAPz/8v/k/9v/1v/J/7P/n/+Q/4D/Zv9K/yz/F/8M/wj/
//7s/tX+u/6b/oH+b/5h/mL+c/6Q/rX+4f4C/xT/J/88/03/W/9s/3f/fP+J/5r/rv+7
/8X/0v/d/+T/7P/w/+f/5f/s//D/8f/4/wEABQAIAAsAEgAZABoAHQAcABwAHAAcABwA
HAAdAB0AGwAaABgAFwAaABsAHAAdAB4AHgAeAB4AHQAdAB0AHQAdAB0AHQAhAB8AHgAe
AB0AHQAfACEAJAAjACIAIwAiACMAJQAmACgAKgAqACoAKwAsAC4AMAAwAC4ALwAxADMA
NAA1ADYANwA3ADwAPQA+AD8AQABDAEYARgBGAEYARgBKAEwATwBPAFAAUQBSAFMAVQBY
AFsAXQBhAGMAZgBpAGsAbgBvAHMAeAB4AHgAegB7AHsAewB7AH4AfwB/AH4AewB7AHoA
dwB4AHcAdABwAGoAZgBiAF8AXABYAFMATgBJAEUAQgA/ADoAMgAtACoAJwAjACIAHQAa
ABoAGgAaABcAEwARAA4ACgAHAAUABQAFAAUAAwADAAUABwAEAAMABAAEAAUABgAEAAMA
AgACAAAAAAAAAP3//f/+/wAAAwADAAMABAAFAAUAAwABAAQABgAEAAQABAADAAMABgAG
AAcABgAGAAYABwAHAAoACwALAAoACQAIAAYABgAHAAkACwAMAAsACgAIAAkACgALAA0A
DQAMAAwADAALAAsACwAJAAgACAAIAAgACAAKAAoACgAKAAoACQAKAAoACAAIAAgACAAJ
AAkACQAHAAcACAAIAAgABwAHAAkACQAJAAcABgAGAAYABQAHAAYABQAFAAIAAgACAAUA
BgAHAAcACAAIAAgABwAEAAYABQAEAAMAAQABAAMAAwAHAAcABQAFAAcABgAFAAUAAwAD
AAUABwAFAAQABAAEAAMAAgACAAIAAAACAAIAAgAFAAUABQAEAAMAAgABAAAAAgADAAUA
BwAJAAYABgAGAAYABgAFAAUABgAIAAkACQANAA4ADwAPABAAEQASABIAEgASAA8ADwAP
AA4ADwAOAA0ACgAGAAAA/P/7//3//P/8//z//f/9//v/+f/5//r/+v/7//7/AAACAAMA
AgAEAAQABAAEAAQABAAEAAQABAAEAAQAAgACAAAAAAABAAIABAAFAAQABAAEAAMAAwAE
AAQABAAEAAQABAAJABQAGAAXABMADQAJAAkACAD+/+7/5P/d/9b/xf+v/53/kP9+/2L/
RP8s/x//Hv8Y/wn/+v7h/sH+pf6T/oX+e/56/on+pv7T/v3+Fv8k/zv/UP9d/2v/dv9/
/4j/lf+m/7j/wf/J/9b/4//s//L/8P/t/+3/7P/s//X/AAAFAAcADAARABQAFQAYABsA
GAAYABgAGAAaABwAHwAhAB0AHAAaABkAHAAdAB4AHwAeAB4AHgAeAB0AHQAdAB0AGwAb
ABsAHwAdABwAHAAbABsAHQAfACIAIQAgACEAIAAgACEAIQAiACYAJgAmACcAJwAoACkA
KAApACsALgAxADQANQA2ADcANgA6ADoAOgA8ADwAPgBAAEMARABFAEYASQBKAEwASwBO
AE8AUABRAFEAVABXAFkAXABfAGMAZwBqAGwAbABvAHAAcABwAHIAcwBzAHMAcwB2AHcA
dwB2AHYAdwB3AHUAcgBxAG4AagBoAGQAYABdAFgAVABPAEoARgBBAD0AOQA3ADAALAAq
ACQAHwAdABcAFAAUABQAFAAPAAsACQAGAAYABQAFAAcABgAFAAIAAQABAAMAAAD///z/
/P/9//7/////////AAD+//7//v/7//r/+v/7//3//f/9//7///8CAAEAAAAEAAIAAAAA
AAAA/v/9/////v8BAAIABAAGAAMAAwAGAAcABgAGAAYABgACAAIAAwAFAAYABgAEAAIA
AAABAAIAAwAEAAUABQAGAAYABQAFAAUAAwACAAIAAgAAAAAAAgACAAEAAAD///3/AAAC
AAIABAADAAIAAgABAAEA/////wAAAgACAAEAAQABAAEAAQD///z//P/8//v//f/8//v/
+//5//r/+/////3//f/8//z//f/+//7//P/9//3//f/9//v/+//9//3//f/9//v/+//7
//r/+f/5//v/+//9/////f/8//z//P/5//j/+P/4//n//P/9//7//v/9//z/+v/6//r/
+v/6//z//P/6//r/+v/6//z//f///wIAAgABAAQABAAHAAcACAAJAAkACAAHAAYABQAF
AAUABAAEAAIAAAD8//r/9P/w/+//8v/y//P/9P/0//P/8P/t/+//8P/w//H/8v/0//b/
9//4//r/+v/6//z//P/8//z/+v/6//r/+v/4//j/9v/2//b/9v/3//f/+f/6//v/+//7
//z//P/8//j//P8EAAsAEAAUABMACwADAP//+f/0//T/6v/a/9f/0v+7/6P/mf+M/3T/
WP86/x7/C/8G//z+7/7c/r/+mf5//m/+Yf5b/mD+df6e/s3+7f4A/xT/K/86/0n/V/9i
/23/ev+H/5T/pv+3/8X/0v/f/+b/6v/o/+X/6f/s/+z/8f/8/wUABwAIAA0AEgAVABgA
HQAcABwAHAAcABoAGgAbABsAHAAcABsAGwAbABsAGwAbABwAHAAcABwAHQAdAB0AHQAf
AB8AHwAjACAAHgAdABsAGwAdAB8AIgAkACQAJgAmACYAJwAnACgAKAAoACgAKQAoACoA
LAAsAC8AMQA0ADcAOAA5ADoAOwA7AEAAQQBCAEQARABGAEgASABIAEgASABPAFIAVgBX
AFgAWQBaAFsAXQBgAGMAZQBnAGkAbABvAHEAdAB1AHkAfgB+AH4AgACDAIMAgwCDAIQA
hQCFAIQAgwCDAIIAfwB9AHsAdwByAG4AagBmAGMAXQBYAFIATABIAEMAPwA7ADcAMAAs
ACoAJQAhACAAGwAXABYAFQAUABQAEQAQAA4ADAAJAAcABwAHAAcABQAFAAMABQACAAEA
/v/+////AAAAAP///v/+/wAAAgAEAAMAAAAAAAEAAwABAAEAAgADAAMAAQD//wIAAwAC
AAMABAAFAAUACAAIAAUABAAEAAQAAwADAAYABwAHAAYABQAEAAIAAgADAAUABgAGAAQA
AgAEAAUABgAHAAUABQAEAAQABAADAAMAAwAFAAQABAAEAAMAAgADAAIAAgACAAIAAQAD
AAQAAwAEAAQABAAFAAUAAwABAAEAAgADAAIAAAD//wAAAQACAAEAAAAAAAAA//8AAAAA
AAABAPz//P/8/////v/9//v/+v///wAAAAD+/wAA///+//3//f/9//////8AAP///P/7
//v/+v/5//n/+//7//3///8BAAAAAAAAAP3//P/8//z//v8AAAAAAAD////////+//7/
/v/+//7//v/9//3//f////z//v/+//7//v/9//3//v8AAAEAAQAFAAYABwAHAAgACQAL
AAwADQAOAAsACwALAAoABgAEAAIA/v/+//r/+P/5//f/9v/2//b/9//3//X/8//1//b/
9v/3//b/+P/6//v/+v/8//z//P/8//z//P/8//7//v/+//7/AAAAAP7//v/8//z//f/9
//3//v//////AAACAAMABAACAAYACgANABYAHAAbABcADwALAAcABAD6/+z/4P/b/9b/
xf+x/6P/lv+C/2T/Rv8s/xf/Dv8K///+5v7F/qf+jf55/m/+a/5w/n/+oP7R/vn+Dv8e
/zf/Sv9X/2n/dv+B/4r/lf+i/7T/y//d/+j/7//0//r//P/3//X/9P/y//n/BgARABEA
EAAVABgAGQAaABsAHAAeACAAIgAgACAAIQAhAB4AHgAdAB0AHgAfACAAIQAgACAAIAAg
ACAAHwAeAB0AGwAbABsAHwAgACAAIQAhACEAIwAlACgAJQAkACUAJAAlACcAKAAqACoA
KgAqACsAKgAsAC4ALgAxADMANgA5ADgAOQA6ADsAOwBAAEEAQgBEAEQARgBIAEkASgBL
AEwATgBQAFMAUwBVAFUAVQBVAFoAXgBiAGUAZwBpAGwAbwBzAHYAdwB7AH4AfgB+AIAA
gQCBAIEAgQCEAIUAhQCEAIIAgQB/AHsAegB5AHYAcgBuAGoAZgBjAF4AWgBVAFAATABH
AEMAPwA5ADIALgAsACcAIwAiAB0AGQAYABcAFgAUABEAEAAOAAwACQAHAAcABwAHAAUA
BQAFAAcABAADAAQABAAFAAYABgAFAAQABAACAAIAAgD//wAAAAABAAMAAQABAAIAAwAE
AAMAAgAGAAYABAAEAAQABQAFAAgACAAGAAQAAwACAAMAAwAGAAcACgAKAAoACgAIAAgA
CQALAAoACgAIAAYACAAJAAoACwAJAAkACAAIAAoACQAJAAkACAAGAAUABAAFAAYACQAK
AAkACAAHAAUABAAEAAIAAgAEAAQABQAFAAcABQAFAAYABgAGAAUABQADAAMAAwABAAEA
AgADAAMAAwACAAEAAQD+//7//v8BAAQABQAFAAYABgAGAAUAAgAEAAMAAgABAP////8B
AAEABQAFAAMAAwADAAIAAQABAAEAAQADAAUABQAEAAQABAAFAAQABAAEAAMABAADAAIA
BAAFAAYABgAEAAQABAAEAAIAAQABAAEAAQAEAAYABgAGAAYABgAFAAUABgAJAAkADQAO
AA0ADQAOAA8AEgASABIAEgATABMAEwASAA4ADAAKAAYABwACAP/////+//z/+//6//3/
/f/7//n/9//4//j/+f/9/wAAAwAFAAQABgAGAAYABAAEAAQABAAEAAQABAAEAAYABgAE
AAQABAAEAAUABQADAAQABQAFAAUABgAGAAYABgAGAAoADQASABgAHwAfABcADQALAAoA
BAD4/+r/4f/a/8v/sf+b/5D/gv9q/07/MP8V/wj//v7z/uL+0f6x/o/+ff5v/mH+XP5l
/nj+mf7L/vL+AP8T/y7/P/9N/1z/Z/9s/3f/iv+g/7P/v//O/9v/4v/o/+z/6//r//D/
8v/z//j///8FAAgADQASABUAGgAbABsAHAAdAB4AHgAeAB8AHwAcABwAGwAbABwAHQAe
AB8AIAAgACAAIAAgAB8AHgAdAB4AHwAgACUAIQAgACAAHwAfACEAIwAmACQAJAAmACYA
JgAnACcAKAAqACoAKgArAC4AMAAyADIAMAAxADMANQA4ADkAOgA7ADwAQABAAEAAQwBE
AEcASgBJAEoASwBMAE0ATgBQAE8AUwBVAFcAWQBbAF4AYQBjAGUAZwBqAG0AcAByAHIA
dQB6AHoAegB8AH4AfwCAAIEAgACBAIEAgACAAIEAgQB/AHsAeQB1AHAAbQBqAGcAZQBg
AFwAVwBSAEoARQBBAD0ANwAwACwAKgAoACUAJQAhABwAGgAYABYAEgANAAoABgAGAAUA
BQAHAAYABQACAAEAAQADAAAA///+//7///8AAAAA///+//7//v/+//7/+//6//r/+//9
//////8AAAEAAAD9//r//P/9//z//f/+//3//f8AAAAAAQAAAAAAAAD/////AgADAAIA
AgACAAIAAgACAAMABQAGAAYABAACAAAAAQACAAMAAQABAAAAAAABAAEAAgADAAMAAgAC
AAIAAQAAAAEAAAACAAIAAgABAAEAAgABAAIAAgACAAMAAwADAAEAAQACAAEAAAD+//3/
/v///wAA///+//7//v/9//7//v/+/////v/+//7/AQAAAP///f/8//3//v/+//z//P/7
//r/+f/7//v//f/9///////9//3//f/8//v/+//7//v//f///////v/+//7/+//6//r/
+v/8//7//v/+//3//f/9//z/+//6//n/+P/+/////f/6//r/+v/6//r/+//7//z//v/9
//3/AQACAAQABQAHAAkACgAKAAoACgAHAAcABwAGAAQAAgAAAPz/+//2//P/8//x//D/
8P/w//L/8//y//H/7//w//D/8f/w//L/9P/1//b/+P/4//j/+P/4//j/+P/5//r/+//8
//v/+v/3//b/9//4//r/+//7//z//f/9//3//v/+//7//P/+/wAABQAKAAwAEQATAA0A
AwADAAIA/P/y/+T/2f/S/8P/q/+T/4T/fP9q/07/Mv8Z/wr/BP/9/u7+2/6//p/+hf5x
/mX+YP5t/oj+rf7X/vr+DP8b/zD/Rf9X/2L/a/92/4P/kP+g/6//u//I/9f/4v/q/+z/
6f/p/+r/6v/r/+7/9f/7/wIABQAIAA8AFAAVABMAFAAVABYAGAAYABkAGQAYABgAFwAX
ABkAGQAZABkAGQAYABcAFgAYABkAGgAbABsAGwAbAB8AGwAaABoAGQAXABkAGwAeACAA
IAAiACIAJAAlACUAJgAmACYAJgAnACoALAAuAC4ALgAvADEAMwA0ADUANgA3ADcAPAA9
AD4APgA+AEAAQgBFAEYARwBIAEoATABPAE8AUgBTAFQAVQBXAFoAXQBfAGEAYwBmAGkA
agBsAGwAbwB0AHYAeAB8AHwAewB6AHkAfQB/AIAAgAB9AH0AfAB5AHgAdwB0AHAAbgBq
AGYAYwBeAFoAVQBQAEoARQBBAD0ANwAwACwAKgAmACEAHwAZABYAFgAWABYAEgAPAA4A
DAAJAAUAAgABAAMAAwABAAEAAwAFAAIAAQD+//7///8AAP7//f/8//z//v/+//7/+//4
//j/+f/7//3//f/+/////f/7//n//P/8//r/+v/6//3//f8AAAAA/f/8//z//P/7//v/
/v///wAAAAAAAAAA/v/+////AQAAAAAA/v/8//r/+//8//3//v//////AAD+//3//f/9
//3//P/8//z/+v/6//z//P/+//7//v/9//7//v/8//z//P/8//3//f/7//n/+f/6//v/
+v/4//f/+f/5//n/9//4//r//P/9//z/+v/4//f/9v/2//b/+f/3//f/9v/2//j/+P/3
//T/9f/1//X/9f/1//X/9//3//j/9//0//P/9P/0//T/9f/z//P/9f/3//T/8v/x//D/
8f/y//T/9v/1//b/9f/0//X/9f/1//T/9v/2//b/9v/0//P/8//z//P/8//0//T/8v/y
//L/8v/z//T/9f/3//X/9v/4//n/+f/9//7////+//7//v/+/wAAAAAAAP//AQABAAAA
/v/7//j/8//x/+7/6//r/+v/6P/o/+j/6f/n/+X/4//j/+b/6P/r/+7/7f/u/+7/7v/w
//D/8P/w//L/8v/y//L/8f/w/+//7v/u/+z/7P/s/+//8f/y//P/8//z//L/8f/0//T/
9P/0//b/+v///wIABgAJAAUA///7//v/9v/q/9r/zP/D/7b/of+L/33/cv9g/0T/JP8M
//3+9v70/u3+3P6//qP+i/55/mv+af5w/oH+ov7T/vv+Dv8e/zP/Qv9L/1v/bP9z/3r/
h/+W/6j/t//D/87/0//a/+D/3v/b/9//4P/g/+f/7v/v//X/+P/5/wAACQAKAAkACQAK
AAsADAAMAAwADQANAAwADAALAAsADQANAA0ADQAMAAwADAAMAA0ADQANAA0ADQANAA0A
EQARABAAEAAPAAsADQAPABIAFAAUABYAFgAUABUAFQAWABgAGAAYABkAGgAcAB4AHgAc
AB0AHwAhACMAJQAnACkAKQAuAC8AMAAwADAAMgA0ADUANgA3ADgAPAA+AEEAQQBEAEUA
RgBHAEcASgBNAE8AUgBVAFkAXQBhAGQAZQBpAGoAagBqAGwAbQBtAG0AbQBuAG8AbwBu
AGsAawBqAGcAaABnAGQAYABcAFgAVABRAEoARgBBADwANgAxAC0AKQAnACAAHAAaABkA
FQAUAA8ACQAIAAcABgADAP///f/6//n/9//2//f/9//3//X/9f/0//X/8f/v/+7/7v/v
//D/8v/x//D/8P/y//L/8v/v//D/8P/x//P/8v/x//H/8f/z//H/7//y//T/8v/y//L/
8f/x//T/9P/1//T/9P/0//P/8//2//f/9f/0//P/8v/x//L/9P/3//n/+v/5//j/9v/3
//j/+f/3//f/9v/2//j/9//3//f/9//2//b/9v/2//b/+P/4//j/+P/4//f/+P/4//b/
9v/0//T/9f/1//f/9f/1//b/9v/2//X/9f/1//X/9f/z//T/9v/4//n/9//2//X/9f/1
//b/9//7//r/+f/3//b/9//4//j/9v/4//f/9v/1//f/9//5//n/+f/5//f/9//4//j/
+P/5//n/+f/7//3//P/6//n/+P/4//j/+f/6//r//P/8//z/+//7//v/+v/4//r/+v/4
//r/+v/6//r/+v/5//n/+v/9//3/AQACAAMAAwAEAAUABgAGAAYABgAFAAUABQAEAAAA
/v/8//j/9//y/+//7//v/+7/7v/u/+//7//t/+v/6f/q/+r/6//q/+z/7v/v//P/9v/3
//j/+P/4//j/+P/4//j/+P/4//b/9v/0//T/9P/0//X/9f/3//j/+f/5//f/+P/4//j/
+v/4//j/+/8AAAYADQATAA0AAwD///z/8v/q/97/0f/G/7f/of+P/4T/dP9c/0D/KP8V
/wr/Bv8D//j+4f7B/qf+l/6J/n3+fP6H/p7+xf7z/hD/Iv85/07/Wf9j/3L/ef+A/43/
nP+q/7f/xf/Q/9f/4P/w//b/7f/p/+7/7v/r//D/9//9/wIABwAKAA0AEAATABMAFAAV
ABYAFQAUABQAEwAUABQAEwATABMAEwATABMAFQAWABcAGAAXABcAFwAXABgAGQAaAB8A
HQAcABwAGwAYABkAGgAcABwAHAAeAB4AHwAhACIAJAAlACQAIwAjACYAKAAqACoAKgAr
AC0ALwAyADMANAA1ADcAPAA9AD4APAA8AD4AQABEAEYASABKAEsATABOAE0AUgBTAFQA
VQBZAFwAXwBhAGMAZQBoAGsAbQBwAHEAdQB6AHoAegB8AH0AfQB9AH0AfQB9AHwAegB7
AHsAegB3AHYAdQByAG4AagBmAGIAXwBcAFgAUwBOAEgAQwA/ADsAOAAyAC8ALgAqACUA
IwAdABsAGgAZABgAFQARAA8ADAALAAkACAAJAAgABwAEAAMABQAHAAQAAwACAAIAAwAE
AAQAAwACAAIAAgACAAIA/////wAAAgAFAAQAAwADAAMAAwABAP//AgAEAAIAAgACAAUA
BQAIAAgABQAEAAQABAAFAAUACAAJAAgACAAIAAgACAAIAAkACwAMAAwACgAIAAcABwAH
AAcACQAJAAgACAAIAAcABwAHAAcABgAGAAYABAAEAAYABgAGAAYABgAFAAYABgAEAAQA
AwACAAIAAQAAAP3//P/8/wAAAgADAAUABAADAAIA//8BAAIAAwADAAEAAAD//////f/+
////AwABAAEAAAAAAAIAAgABAP7/AQABAAEAAQD///3//f/7/wAAAQAAAAEA///+//3/
/f//////AQADAAEAAAAAAAAA/f/8//z//P/8//7//v/+/wEAAQABAAAAAAAAAAAAAAD+
///////+//v/+v/5//j//f///wIABgAEAAMABgAGAAkACQAKAAsADgAOAA4ADgALAAkA
BwAEAAMAAgABAP7////6//f/9//2//T/8//y//X/9f/z//H/7//w//D/8f/z//b/+f/7
//r//P/8//z//P/8//z//P/6//r/+v/6//r/+v/4//j/+P/4//n/+f/3//j/+f/5//n/
+v/6//r/+v8AAAQACQAQABAACQAFAAkACwADAPr/7v/i/9j/z/++/6f/lf+L/3z/Yv9C
/yj/FP8N/wr/BP/x/tj+u/6d/oP+df5r/mX+bv6H/rD+3f75/gr/HP8x/z7/Sf9X/2D/
Z/90/4X/lv+m/6//u//I/9P/2P/a/9b/1//Z/9j/2v/h/+r/8//1//T/+f8CAAcABgAH
AAcACAAJAAoABwAGAAYABQAFAAYABgAHAAcABwAHAAcABgAGAAYABgAHAAcABwAHAAgA
CQAKAA8ADAAKAAkABwAFAAcACQAMAA4ADgAQABAADwAPAA4ADgAQABAAEAARABQAFgAY
ABgAGAAZABsAHQAeAB8AIAAhACIAJgAmACYAJwAoACsALgAvADAAMQAyADYAOAA7ADsA
PgA/AEAAQQBFAEgASwBNAE0ATwBSAFUAWgBeAGAAZQBnAGYAZQBmAGkAaQBpAGkAagBr
AGsAagBpAGkAaABlAGIAYQBeAFoAVABQAEwASQBCAD4AOQA0ADAAKwAnACMAHgAWABEA
DgAIAAMAAQD7//j/+P/4//j/9f/x/+//7P/s/+n/5//n/+n/6f/n/+f/5f/n/+T/4//h
/+D/4P/g/+L/4f/g/+D/4v/i/+L/3//g/+L/5f/p/+j/5//n/+f/5v/j/+D/4v/l/+T/
5f/m/+X/5f/o/+j/5v/k/+P/4v/h/+H/5P/l/+b/5v/m/+b/5P/k/+X/5//m/+b/5P/i
/+D/4f/i/+P/4//j/+L/4v/j/+P/5P/l/+X/5P/k/+T/4//i/+P/4v/i/+L/4v/h/+D/
4P/e/97/4P/g/+H/4f/f/93/3f/e/+D/4P/f/9//4f/h/+H/3//d/97/3//f/+H/4P/f
/9//3f/e/9//4//i/+H/3//e/9//4P/g/97/4P/f/97/3f/f/9//4f/h/+L/4f/e/93/
3f/c/9v/2//b/9v/3f/f/93/3P/c/9z/3f/c/9z/3P/b/9z/2//a/+H/4f/d/9r/2v/a
/9r/2v/b/9v/3P/e/+H/4f/l/+b/5f/l/+b/5//o/+j/6P/o/+X/5f/l/+T/4v/g/97/
2v/Z/9T/0f/R/9D/zv/N/8z/zv/P/87/zf/N/87/zv/P/9D/0v/U/9X/1v/Y/9j/2P/X
/9b/1f/U/9b/1v/W/9b/2P/Y/9b/1v/U/9T/1f/V/9f/2P/Z/9n/2P/Y/9f/1v/c/9z/
3P/h/+b/6v/x/+3/4//f/9//3P/U/8j/uv+x/6r/mf+D/3P/av9W/zr/HP8I//f+8v7q
/t3+yv6x/pH+c/5b/kf+Qf5I/lX+cP6d/sf+2v7s/gH/Ev8Z/yn/PP9H/0z/Vf9k/3r/
i/+V/6D/rf+6/8D/vP+9/8H/wv++/8P/yv/T/9X/1v/b/+L/5f/k/+n/5//o/+n/6v/q
/+r/6//r/+r/6v/p/+n/6f/p/+n/6f/s/+z/7P/s/+z/6//q/+n/5//n/+f/6//r/+r/
6v/p/+n/6//t//D/7v/u//D/8P/u/+//7//w//L/8v/y//P/9v/4//r/+v/6//v//f//
//7///8AAAEAAwAIAAkACgAMAAwADgAQAA8AEAARABIAGAAaAB0AHQAeAB8AIAAhACUA
KAArAC0ALQAvADIANQA7AD4APwBDAEgASABIAEoASQBJAEkASQBMAE0ATQBMAEsASwBK
AEcARABDAEAAPAA3ADIALQApACQAIAAbABYAEgANAAkABQD///j/9P/y/+7/6f/n/+H/
4f/e/w==
         </WaveFormData>
      </LeadData>
      <LeadData>
         <LeadByteCountTotal>10000</LeadByteCountTotal>
         <LeadTimeOffset>0</LeadTimeOffset>
         <LeadSampleCountTotal>5000</LeadSampleCountTotal>
         <LeadAmplitudeUnitsPerBit>4.88</LeadAmplitudeUnitsPerBit>
         <LeadAmplitudeUnits>��V</LeadAmplitudeUnits>
         <LeadHighLimit>2147483647</LeadHighLimit>
         <LeadLowLimit>268435456</LeadLowLimit>
         <LeadID>V4</LeadID>
         <LeadOffsetFirstSample>0</LeadOffsetFirstSample>
         <FirstSampleBaseline>0</FirstSampleBaseline>
         <LeadSampleSize>2</LeadSampleSize>
         <LeadOff>FALSE</LeadOff>
         <BaselineSway>FALSE</BaselineSway>
         <ExcessiveACNoise>FALSE</ExcessiveACNoise>
         <MuscleNoise>TRUE</MuscleNoise>
         <LeadDataCRC32>3559830566</LeadDataCRC32>
         <WaveFormData>
+v/6//r/+v/8//z//P/8//r/+v/6//r/+v/6//r/+v/4//j/+P/4//n/+v/7//z/+f/4
//f/9v/4//j/+P/4//j/+P/4//j/+v/6//r/+v/4//j/+P/4//b/9v/2//b/+P/4//j/
+P/4//j/+P/4//j/+P/4//j/9f/0//P/8v/0//b/+P/6//n/+P/3//b/9v/2//b/9v/2
//b/9v/2//T/9P/0//T/9f/2//f/+P/2//b/9v/2//j/+P/4//j/9v/2//b/9//3//r/
+v/6//v//P/+//7/AAABAAEAAQABAAEAAAD///3//f/9//v/+//5//f/9P/0//P/8//y
//H/8f/y//L/8f/u/+7/7v/t/+7/7v/v//H/8v/z//T/9//3//f/9//3//b/9v/2//T/
8//z//P/9P/z//P/9P/y//L/8//z//X/9f/2//b/9//3//f/9//1//f/+P/8/wIAAwAB
AAEABAANABIAEwAVAB8AKAAvADMANgA4ADoAOQA2AC0AJwApACoAJwAaAAYA7P/W/8X/
vP+2/7b/u//H/97/+P8GAAsAEAAUABMAEwAXABsAHAAcAB0AIAAhACEAJQAjABoAEwAO
AAQA/f/5//H/7f/v/+7/7v/w//H/8f/0//b/9P/0//P/8//z//P/8//y//H/7//v/+7/
7v/u//D/8P/u//D/8P/w//D/8P/v/+//7//v/+//7//v/+3/6//r/+r/7P/s/+7/7v/u
/+7/7f/t/+z/7P/s/+v/6//r/+v/6//r/+v/7P/t/+//7//v/+//7//u/+z/6//s/+7/
7//w/+7/7v/u/+7/8f/x//H/8f/0//X/9f/1//X/9f/2//j//P/+/wAAAwAEAAQABwAJ
AAwADgASABYAGwAfACMAJQAlACgAKgAtAC8AMgA1ADYAOAA6ADsAPAA/AEAAQAA+AEAA
QAA/AD0AOQA4ADUAMgAuACsAKAAlAB8AHAAZABcAFQAUABIAEAANAAwACwAJAAYABgAF
AAUAAgABAP///f/6//n/+P/4//r//P/9//z/+//7//v/+//5//j/9//3//f/9//3//T/
8//z//X/9f/3//f/+P/4//X/9f/1//X/9f/2//b/9//1//X/9f/1//j/+P/3//f/9f/1
//f/9//2//b/9v/2//T/9P/0//b/9v/1//T/8f/0//X/9//5//3//f/7//v/+//6//j/
9v/4//n/+f/5//b/9v/4//j/9v/2//b/9//3//f/9//3//b/9v/2//f/9//2//b/9v/2
//b/9//3//n/+v/6//r/9v/2//f/+P/4//b/9v/2//j/+P/4//j/9//3//b/9v/3//n/
+v/7//j/9//2//X/9f/2//j//P/8//v/+v/4//r/+f/5//r/+v/6//r/+v/4//j/+P/4
//j/9//2//b/+P/5//r/+//7//v/+//5//r/+v/6//v/+f/5//r/+v/5//j/+P/4//j/
+P/4//r/+//7//7//v/+/wEAAgAEAAQABAAFAAQAAwACAAEAAQABAAIAAwAFAAMAAQD/
//v/+P/2//X/9f/0//P/8//y//L/8f/u//D/8P/w//L/8f/z//X/9v/4//r//P/9//3/
/f/9//z/+v/6//r/+f/7//v/+v/5//j/+P/3//b/+P/5//r/+//8//z//f/9//3//f//
/wMABgAEAAAAAQAFAAcACgANABAAFQAZACMALAAzADUAOAA6ADwAOQAwACsAJQAlACoA
KQAcAAoA9P/e/8v/vv+y/7L/v//R/+T/+v8KAA8AEgAaAB0AHwAlACMAHgAeACUALAAr
ACkAKwArACQAHwAWAAYA+//9//v/9//3//r/+v/4//f/+f/8//z//P/6//n/+f/5//v/
+//6//n/+P/3//X/9P/2//j/+P/2//b/9v/2//b/9v/1//X/9f/1//X/9f/1//f/9f/1
//T/9P/0//b/9v/1//T/8v/x//P/9P/1//X/8//z//P/8//z//P/9P/1//P/8//z//P/
9P/0//P/8//1//b/9v/2//b/9v/2//b/9f/1//X/9f/6//v/+//7//n/+f/6//z//v8A
AAIABQAIAAgACwANABIAFAAYABwAHgAhACQAJQAlACgAKgAtADMANgA5ADoAOgA8AD0A
PgBBAEIAQgBAAD4APgA9ADsAOwA6ADcANAA0ADEALgArACUAIgAfAB0AHAAaABcAFAAV
ABQAEwARAAsACgAIAAcABAADAAEA//8AAP///v/+////AAAAAP7////////////9//z/
+//7//n/+f/5//b/9//3//n/+f/7//v//P/8//n/+f/5//n/+P/4//f/9//3//f/9//3
//j/+P/3//f/9//3//n/+f/4//j/+P/4//T/9P/0//b/+P/5//r/+f/5//n/+v/7//3/
/f/7//v/+v/6//n/+P/4//n/+f/5//b/9v/4//j/+P/4//j/+f/5//n/+f/5//j/+P/4
//n/+f/4//j/+P/6//r/+//7//n/+v/6//r/+P/4//n/+v/6//j/+P/4//b/9v/2//b/
+v/7//v//P/6//v/+//7//v/+//7//v/9//2//b/+P/6//v//P/8//z/+//7//z/+//6
//n/+P/6//r/+v/6//r/+f/4//j/9v/3//j/+f/7//v/+//5//b/9v/2//f/+v/7//3/
/v/9//z/+v/6//r/+v/4//n/+f/8//7//v8BAAIABAAEAAQABQADAAMAAwADAAIAAQAB
AAEABAADAAIAAQD9//j/9P/x//L/8v/y//P/8v/y//H/7v/u/+7/7v/w//P/9f/3//j/
+f/6//v/+//5//n/+f/4//r/+v/6//n/9//3//b/9f/3//j/+P/4//f/9//3//f/+P/4
//n/+f/3//X/9f/5/wIAAgD+//3//f8BAAYADQAQAA8AFwAhACgALQAtAC4AMgA0AC0A
IgAdAB8AKQAsACUAGgAIAO7/3P/R/8j/vv+8/8P/0//s/wIACgANABQAHAAdAB8AHwAd
ABwAHgAjACgAJQAhACMAIwAiABsADgACAPv/9f/z//X/+f/4//b/9v/3//f/9v/2//b/
9f/z//L/8f/z//X/9v/3//b/9f/z//L/8//2//f/9v/0//T/9P/0//L/8f/x//H/7//v
/+//7//x/+//7//u/+7/7v/w//D/8P/w/+//7//u/+7/7v/t/+//7//v/+//7f/t/+7/
7//v/+//7//v//L/8v/x//H/7//w//D/8P/w//D/8P/w//P/8//z//P/9P/1//X/9f/2
//f/+f/8//v//P/9////AwAEAAgACwAOABAAFAAYABsAHQAfAB8AIQAkACYAKQAtADAA
MwA0ADkAPAA+AEAAPwBAAEAAPgA8ADwAOwA5ADgAOAA2ADQAMAAtACoAJwAlACIAHwAd
ABkAFgASAA4ADgAOAA4ADQAHAAYABAADAAMAAwACAAEA/v/9//z//P/7//z//P/6//n/
+f/5//n/+v/6//r/+//5//n/+f/2//P/8//1//X/9f/1//b/9v/2//f/+P/5//f/9v/0
//P/8f/x//H/8f/1//b/9v/3//X/9f/3//f/+P/4//j/+P/0//T/9P/2//f/9//3//X/
8//z//T/9f/4//n/+P/5//r/+v/5//j/9v/3//f/9//0//T/9v/2//T/9P/0//X/+P/5
//r/+//5//j/9//3//f/9v/2//b/9//4//r/+//6//r/+f/4//T/9P/1//b/+P/2//b/
9v/2//b/9v/2//f/9//2//b/+P/5//n/+f/7//v/+//7//j/9v/1//b/9//3//f/9v/2
//X/9f/2//b/9v/2//b/9v/2//b/9v/0//P/8v/y//P/9f/3//n/+P/3//b/8//0//T/
9P/1//f/9P/0//T/9P/0//X/9//4//z/+v/6//3//v8AAAAAAAABAP///////////v/9
//3//f////3/+//5//b/8v/v/+3/7v/u/+7/7//w//D/7//s/+z/7P/s/+7/7//x//P/
9P/z//T/9f/1//f/9//3//b/9P/0//T/8//z//P/8v/x//H/8v/y//L/9P/1//b/9//2
//b/9//3//H/8//5//3//v8AAP7/+//9//3//v8DABAAFwAZACcANAA1ADUAPABAAD4A
OwAyACkAJwApACoAJQAWAP7/5P/S/8f/uv+0/7j/xf/b//L/AgAIAA0AEgAWABkAGQAZ
ABsAHAAaABkAIgAlACcAJwAlABwAEwAGAPr/9f/z/+//7f/x//T/8v/w//H/8//y//T/
+P/3//X/9P/z//H/8f/w/+//8f/x//D/8P/u//D/8P/u/+7/7v/u/+7/8P/v/+//7//x
//H/8f/x/+//7f/t/+z/7P/s/+7/7v/v//D/8P/x//L/8v/y//H/8P/v/+7/7f/t/+3/
7v/v//H/8f/x//H/8v/y//H/8f/y//T/9f/2//T/9P/0//T/8v/x//D/7//0//f/+f/7
//v/+//8//7//v8AAAIABQAIAAgACwANABAAEgAWABoAIAAjACYAJwArAC4AMAAzADcA
OgA9AD4AQgBEAEUARgBFAEYARgBEAEUARgBGAEUAQAA+ADoANgA2ADMAMAAtACsAKAAl
ACMAHgAcABkAFgATABIAEQAPAA0ADgAOAA8ADQALAAgABQAFAAUABQAGAAYABgAFAAIA
AQABAAEAAQABAAAA/////wEAAwAFAAQAAQABAAMAAwAAAP/////+//v/+//7//v//f/+
//7///8BAAEAAQABAAEAAAD+//3//f/9///////+//7//v/+//7//v/+/wAAAQABAAEA
////////AAABAAEAAQD/////AAAAAP///v8AAAEAAQABAP7//v8AAAAAAAAAAAAAAQAC
AAMABAAFAAIAAgACAAMAAQAAAAAAAAD+//7//////wEAAgACAAIA/v/+////AAACAAAA
AAAAAP///v/9//z/+//7//r/+v/9////AAABAAEAAQABAAEA///+//7/AAAAAP///v/8
//z/+//7//z//f/+////AAAAAAAAAAAAAP7//f/8//z//v///wAAAQABAAEAAQD///7/
/v/+/////f/9//7//v8BAP7/AAAAAAAAAAD//////v8AAAIAAgAFAAYABgAGAAYABwAI
AAkACgALAAoACQAJAAkACAAFAAIA///+//z/+//7//v/+v/5//n/+v/6//n/9v/2//b/
9v/4//n/+//9//7//f/+///////9//3//f/8//7//v/+//3///////7//f/7//z//P/8
//v/+//7//v///8AAAIAAwD//wEABQAFAAoACgAKAAkACQAJABAAFQAYABkAIQAtADgA
PwBDAEgATABOAEcAQAA5ADMAMwA6ADUAIgAGAPD/3v/P/8T/wP/C/8v/3//6/w4AFgAZ
ACIAKAApAC0ALwAtACoAJgAnACoAMwA5ADcALwAoACEAGAAMAAMA+//1//X//f8AAPz/
+P/7//v/+v/6//j/+f/5//r/+//9//3//P/7//n/+f/4//j/+v/8//z/+v/6//r/+v/6
//j/9//3//f/9v/1//T/8//2//X/9v/2//j/+P/6//r/+f/4//b/9f/4//j/+P/3//f/
9//3//f/9f/1//b/9//5//n/+f/5//j/+P/3//f/+f/6//r/+v/8//z//P/8//v/+//7
//v//P/9//3//f/7//v//P/+/wEABAAHAAsAEAAQABMAFQAaABwAIAAkACgAKwAuAC8A
MQA0ADYAOQA9AEAAQwBEAEQARgBHAEgASwBMAEwASgBMAEwASwBJAEUARABBAD4APQA7
ADkANwAxAC4AKwApACQAIgAfABwAGQAYABcAFQASABIAEQARABAADwANAAsACgAJAAgA
CAAIAAgABwAEAAUABQAFAAUABQAEAAMAAwABAAEAAQD+//////8BAAEA/////wAAAAAB
AAEAAQABAAAAAAD/////AQABAAEAAQD///7//P/7//v/+//9//3///8AAAEAAgAAAAAA
AAACAAEAAQABAP//AQABAAIAAwAEAAMAAAD//wIAAgABAAAA//////7//f/8//7/AgAE
AAIAAgACAAMAAgABAAAA//8AAAAAAAABAAMAAgACAAIABAAEAAUABQACAAIAAQAAAP//
AAACAAQAAgAAAAAAAAD+//7//v/+/wIAAwADAAQAAgADAAMAAwACAAEAAAD//////v/+
/wAAAwADAAMAAgAAAP////8AAAAAAAAAAAAAAgACAAIAAgAEAAMAAgACAP//////////
AgADAAQAAwACAAIAAgADAAIAAQABAAAA/f8AAAEAAgADAAQAAQABAAAAAgAFAAYACgAM
AA0ADAALAAsACwALAAsACwAMAAsACwALAAsACQAHAAUAAwAAAP7//f/8//r/+P/3//r/
+v/5//b/9P/0//T/9v/4//v//v8AAAEAAgADAAMAAgABAAAA/v8AAAAAAAD//wEAAQAA
AP////8AAAAAAAAAAP///v/9//7//v///////////wEAAwAGAAgADAANAAkABwAKABMA
FgAZAB0AJwAyADUANQA6AEAARABBADwAMwAtACsALAAlABwADgD0/9z/z//E/7j/tP+5
/8P/1P/w/wYABwAKABYAGwAZAB0AHQAWABIAGQAkACkAJwArACsAJAAfABYADAAFAAEA
///7//n/+P/4//b/9//3//r//P/6//r/+f/5//n/+//7//r/+f/3//f/9v/2//b/+P/4
//b/9v/2//b/9v/0//P/8//z//T/9f/2//f/9v/z//L/8P/y//L/9P/0//T/9P/z//P/
8v/y//L/8f/x//H/8f/x//L/8//1//f/9v/1//T/8//2//b/9f/1//X/9v/2//b/+P/4
//j/+P/3//f/9//3//f/9//2//X/9v/3//n//P8AAAIABAAHAAgACAALAA0ADgAQABQA
GAAcAB8AIgAjACgALAAvADMANgA4ADoAOgA9AEAAQgBEAEQARABDAEAAQQBCAEIAQQBB
AEAAPQA6ADUAMQAtACkAJQAiAB8AHQAdABwAGgAYABYAFAASAA8ACgAIAAUAAwAEAAUA
BQAFAAIAAQAAAAAA//8AAAAA/v/9//3//f/9/////v/9//3//P/7//r/9v/3//f/+f/5
//v/+//8//z/+v/5//j/9//2//b/9f/1//f/9//3//f/+v/6//n/+f/3//f/+f/5//j/
+P/4//j/+P/4//j/+v/7//v/+//5//f/9//4//n/+v/5//b/9f/3//j/+P/4//j/+f/5
//n/9P/0//b/9v/4//j/+P/5//v/+//7//v//P/8//z//f/9//z//P/8//n/+P/4//f/
+P/6//v//P/4//j/+f/6//v/+v/7//z//P/8//z//P/7//v/+v/6//r/+//7//v/+f/5
//n/+f/4//j/+f/8//3//f/9//z/+v/5//n/+v/8//z//P/8//z//P/8//z/+v/5//j/
+P/6//v//P/9//v/+//7//n/9v/2//b/9//9//3//P/4//j/+P/4//j/+v/7//v//v/9
//z//v/+/wEAAgADAAUABwAHAAcABwAGAAUABQAFAAQAAQD+//v/+f/2//T/8//z//L/
8f/x//P/9P/0//L/8P/w//D/8v/x//P/9f/2//f/+P/5//n/+f/5//n/+P/6//r/+v/5
//j/9//1//P/9P/2//f/+P/5//n/+f/5//r/+v/7//v/+//7//v///8AAAIAAgADAAEA
//8EAAkADgARABcAHQAmACsAKwAqACwANAA5ADIAJwAhACEAIgAjABoADAD2/+D/zf+8
/7L/rv+3/8v/3v/y/wQACwAKABAAGQAdAB0AGQAYABgAGQAeACEAHwAhACUAJAAhABgA
DAADAP3/+f/1//P/8v/0//b/9f/1//j/+v/6//n/9//2//X/9//3//b/9f/3//f/9v/2
//X/9v/1//L/8v/y//L/8v/0//P/8//z//P/8//z//P/8f/v/+//7v/s/+z/7v/u/+//
8P/w//H/9P/0//T/8//x//H/8f/x//H/8f/y//P/8f/x//H/8f/0//T/8//z//P/9P/0
//T/8v/y//L/8v/1//X/9f/1//b/9//3//f/+f/5//r//P/8//7/AAADAAYABgAJAAsA
DQAOABEAFAAbAB8AIwAlACQAJgAnACkAMAA0ADgAOgA6ADwAPQA+AEEAQgBCAEAAPgA+
AD0AOwA7ADoANwA0ADAALQAqACcAJQAiAB8AHQAZABYAEgAOAA4ADgAOAA0ACQAIAAYA
BQADAAEA/v/7//z/+//6//r//P/+/////v/7//v/+//7//n/+P/3//f/+f/5//n/9v/z
//P/9f/1//f/9//4//j/9v/1//T/8//y//L/8f/x//P/8//z//P/8v/y//H/8f/x//H/
8//z//P/9P/1//b/9P/0//T/9v/2//X/9P/x//H/8f/y//P/9v/3//b/9//2//b/9f/0
//L/8//z//P/8v/y//T/9P/0//T/9P/1//X/9f/1//X/9v/2//b/9//2//T/8//y//L/
8v/z//P/8//0//T/9P/z//T/9v/4//b/9P/0//T/9P/0//T/9P/z//P/8v/y//L/8//z
//P/9f/1//X/9f/z//L/8v/0//T/8//y//D/8f/x//L/9P/y//L/8v/y//D/8P/w//D/
8//z//P/9P/z//P/8//z//P/8//z//H/8v/y//L/8//x//H/8v/y//H/8P/x//L/8P/w
//D/8P/x//L/8//0//X/9f/4//j/+P/7//z//v/8//z//f/9//3//f/9//z//P/9//7/
///8//n/9v/z//L/8P/v/+//7v/t/+3/7v/t/+v/5//m/+j/6v/u//H/8f/x//D/7//x
//P/9P/1//f/9//2//b/9f/0//L/8f/x//D/7//v//H/8v/z//X/8//z//P/9P/0//X/
9f/1//f/+f/7//z//P/+/////f///wQACQAMAA0AEwAXABwAHwAfACIAKAAqACMAGAAR
AA0AEQAUABUACgD0/97/0P/F/7r/tv+6/8P/0//w/wQACAANABQAFgATABUAGwAZABYA
FgAZAB4AIQAjACMAHQAYABMACAD+//v/9//z//f/9f/y//T/8v/x//X/+v/6//j/+P/3
//f/9//3//f/9v/1//X/9f/0//T/8v/0//T/8v/y//L/8v/y//L/8f/x//H/8f/x//H/
8f/z//H/8f/w/+//7v/v/+7/7//w//D/8f/w//D/8P/v/+//7//v/+//8f/x//L/8//y
//H/8P/v//L/8v/x//H/8//0//T/9P/y//L/8v/y//P/8//z//P/+P/5//n/+f/7//v/
/P/+////AAABAAMACAAIAAsADQASABQAGAAcAB8AIQAjACMAJQAoACoALQAvADIANQA2
ADYAOAA5ADoAPQA+AD4APAA8ADwAOwA5ADUANAAxAC4AKgAnACQAIQAeABwAGgAZABkA
GAAWABQAEgAQAA4ACwAHAAYABAADAAQAAwABAP//AAD///7//v/+//7//f/6//n/+f/5
//n/+//6//n/+f/7//v/+//4//f/9//5//n/+P/3//f/9v/3//f/9//3//b/9v/1//X/
8//z//P/8//0//T/8//z//P/8//1//X/8v/y//L/8v/y//L/8v/0//b/9//4//f/9f/1
//b/9//3//f/9f/1//b/9v/1//T/9P/1//X/9f/z//T/9//4//b/9v/2//f/9//3//f/
9//0//T/9P/1//X/9P/0//T/9P/0//X/9f/z//T/9P/0//P/9P/2//j/9v/0//T/9P/2
//b/9v/2//X/9f/0//T/9P/1//X/9f/z//P/8//z//P/8v/y//T/8//z//P/8v/0//P/
8//0//T/9P/0//T/8//y//H/8P/x//H/8f/y//T/9f/2//f/9f/1//X/8//w//T/8v/y
//T/9P/0//T/8//z//L/9P/1//b/+v/8//z//P/8//3////////////+//3//f/9//v/
+f/3//X/8f/u/+z/6//s/+z/7P/t/+z/7P/r/+j/6P/o/+j/6v/q/+v/7P/s//D/8v/0
//X/9f/1//X/9P/y//L/8v/x//H/8f/w/+//7//w//D/8P/z//P/8//z//L/8v/z//P/
9f/z//H/8//2//j//P8BAP//+//8//3//v8FAA0ADwAUABcAFwAaAB4AIAAbABIADQAJ
AAUACgANAAoA+v/i/87/x/++/7T/sv+7/8X/2P/u//r///8KABAADwAPABEAEQAOABAA
FQAYABkAGwAbABcAFAAbABgABgD7//v/9//v/+3/7v/w//D/8//x//L/9P/0//T/8//z
//P/8v/x/+//7f/t/+3/7P/s/+r/7P/s/+r/7f/u/+//8P/v/+3/7P/r/+z/7f/u/+//
7//t/+3/7P/r/+r/6//q/+r/6v/p/+n/7P/s/+z/6//r/+v/6//r/+v/6//s/+3/6//r
/+v/6//u/+7/7f/t/+3/7v/u/+7/7P/s/+z/7P/w//H/8v/z//X/9f/0//P/8//z//T/
9v/4//r//P///wAAAAADAAUACAAKAA4AEgAUABcAGgAbAB0AIAAiACUAJgAoACoAKgAu
ADAAMQAyADUANgA2ADQANAA0ADMAMQAvAC4AKwAoACYAIwAgAB0AGgAYABYAFQARAA4A
CgAGAAcABgAFAAMA///+//z/+//8//v/+f/3//b/9f/0//T/9f/2//b/9P/x//H/8f/x
//H/8P/v/+//7//v/+//7P/t/+3/7//v/+3/7f/u/+7/6//r/+v/6//s/+z/6//r/+z/
7f/u/+//7//u/+z/6//p/+n/6//r/+z/7P/s/+z/7P/s/+z/7v/v/+//7//t/+z/6//r
/+v/7//v/+3/7f/u/+7/7f/s/+r/6//r/+v/6f/q/+3/7v/s/+z/7P/t/+3/7f/t/+3/
6v/q/+r/6//q/+j/5//m/+j/6v/t/+//7v/u/+3/7P/s/+z/7f/u/+z/6v/q/+r/7P/s
/+z/7P/r/+v/6v/q/+j/6f/p/+n/6v/r/+z/7f/q/+j/5//o/+v/6//r/+r/6P/n/+f/
6P/p/+r/6//s/+r/6v/q/+r/6P/n/+b/5v/o/+n/6v/r/+v/6//r/+n/6v/q/+r/6//n
/+n/6P/o/+X/5P/j/+L/5v/p/+v/8P/t/+z/7v/u//H/8v/z//X/9f/1//X/9f/z//H/
8P/v//H/7//t/+v/6//o/+b/5f/k/+L/4P/f/+L/4v/h/97/3v/e/97/4P/j/+X/5//o
/+f/6P/p/+n/6//r/+v/6v/o/+j/6P/n/+f/5//m/+X/5f/m/+b/5v/n/+f/5//n/+j/
6P/p/+n/6f/t/+//8f/0//L/7P/t//f//f/+//3/AAAFAA0AFQAYABkAHQAkACYAIgAZ
ABQAEwATABsAHAATAAAA6v/U/8T/u/+y/6z/rv+9/9P/6P/2//r/AQAGAAYABwAJAAkA
BwAGAAoAEQAUABEAEQATABEADAABAPb/8P/t/+f/4//j/+f/6P/m/+T/5f/p/+r/6P/o
/+r/6f/p/+n/5v/l/+P/4f/i/+P/4//k/+L/5P/k/+L/4P/g/+D/4P/i/+H/4f/h/+P/
4//j/+P/4//h/+H/4P/e/97/4P/g/+H/4v/i/+P/4f/g/9//3f/f/9//3//f/+H/4f/i
/+P/4//j/+P/4//i/+L/4f/h/+H/4v/i/+L/5P/k/+T/5P/l/+X/5f/l/+j/6f/p/+n/
6f/p/+r/7P/w//L/9P/3//n/+P/6//v/AQAEAAkADgARABMAFQAVABkAHAAeACEAIwAm
ACkAKgAsAC4ALwAwADEAMgAyADAALgAuAC0AKwApACgAJQAiACIAHwAcABkAFAAQAAwA
CQAEAAIA///8//z//P/8//v/9//2//T/8//y//H/7//t/+7/7f/s/+z/7P/s/+v/6P/l
/+X/5f/l/+f/5v/l/+X/5f/l/+X/4v/k/+X/6P/p/+f/5//o/+j/5v/l/+T/4//j/+T/
5P/l/+P/4//j/+P/4//i/+D/3//h/+H/4//j/+T/5P/k/+T/4v/i/+L/5P/j/+P/4//h
/9//3//g/+H/5f/l/+P/4//m/+b/5f/k/+T/5f/l/+X/4v/i/+T/5P/k/+T/5P/l/+P/
4//j/+P/4v/i/+L/4//h/+D/4P/g/+L/4v/j/+P/4//k/+T/5P/g/+D/4f/i/+T/4v/i
/+L/4v/i/+L/4v/h/+H/4P/g/+D/4f/h/+H/3//f/9//3//e/97/3//i/+H/4f/h/+D/
3v/d/93/3v/c/9z/3P/c/93/3v/f/+D/4v/h/+D/4P/d/93/3f/d/+H/4f/f/9r/3P/c
/9z/3P/e/9//3//i/+T/5P/n/+j/6f/o/+f/5//n/+f/5//n/+b/5f/l/+X/4//h/9//
3f/b/9j/1v/V/9P/0v/R/9H/0//U/9T/0v/S/9L/0v/U/9X/1//Z/9r/2//c/93/3f/a
/9n/2P/W/9j/2P/Y/9f/2f/Z/9j/1//X/9j/2P/Y/9n/2f/Z/9n/2P/Y/9n/2f/d/93/
2//f/+D/4v/m/+X/4f/h/+r/7//y//X/+f8BAAgADQAPABIAGgAcABUADAAJAAkADwAQ
AAsA/v/q/9L/vv+t/57/mP+c/6P/sf/K/+D/5v/r//D/8v/v//H/+f/7//T/8P/z//7/
AwD///3///8AAPn/7P/i/+H/2//T/8//0f/S/9L/zv/P/9P/1P/S/9T/0v/R/9H/0f/R
/9H/0P/P/8//z//O/87/zP/O/87/zP/N/87/z//Q/87/zf/N/83/zP/L/8r/yf/L/8n/
yf/I/8r/yv/M/8z/zP/M/8v/y//K/8r/yv/J/8n/yf/J/8n/yf/J/8r/y//L/8v/y//L
/8r/yv/J/8n/yv/M/83/zv/M/8z/zP/M/8v/y//L/8v/0P/R/9H/0f/R/9H/0v/U/9b/
2P/a/93/3//e/+D/4f/n/+r/7//0//j/+//+//////8CAAQABwALAA4AEQASABQAFgAX
ABgAGwAcABwAGgAZABgAFgATABEAEAANAAoACgAHAAQAAQD9//r/9//1//D/7v/r/+j/
6f/o/w==
         </WaveFormData>
      </LeadData>
      <LeadData>
         <LeadByteCountTotal>10000</LeadByteCountTotal>
         <LeadTimeOffset>0</LeadTimeOffset>
         <LeadSampleCountTotal>5000</LeadSampleCountTotal>
         <LeadAmplitudeUnitsPerBit>4.88</LeadAmplitudeUnitsPerBit>
         <LeadAmplitudeUnits>��V</LeadAmplitudeUnits>
         <LeadHighLimit>2147483647</LeadHighLimit>
         <LeadLowLimit>268435456</LeadLowLimit>
         <LeadID>V5</LeadID>
         <LeadOffsetFirstSample>0</LeadOffsetFirstSample>
         <FirstSampleBaseline>0</FirstSampleBaseline>
         <LeadSampleSize>2</LeadSampleSize>
         <LeadOff>FALSE</LeadOff>
         <BaselineSway>FALSE</BaselineSway>
         <ExcessiveACNoise>FALSE</ExcessiveACNoise>
         <MuscleNoise>TRUE</MuscleNoise>
         <LeadDataCRC32>4099746158</LeadDataCRC32>
         <WaveFormData>
8P/w//D/8P/x//L/8//0//P/8v/x//D/8v/y//L/8v/y//L/8v/y//T/9P/0//T/8f/w
/+//7v/v//D/8f/y//L/8v/y//L/8//0//X/9v/1//T/8//y//L/8v/y//L/8v/y//L/
8v/y//L/8v/y//L/8v/y//L/8f/w/+//7v/x//L/8//0//P/8v/x//D/8P/w//D/8P/w
//D/8P/w/+7/7v/u/+7/7//w//H/8v/w//D/8P/w//L/8v/y//L/8v/y//L/8v/z//X/
9f/1//X/9//4//j/+//7//v/+v/8//z//P/8//v/+v/4//f/9//2//T/8v/y//L/8f/w
/+7/7v/v/+//7//t/+3/7v/s/+z/7v/w//H/8v/y//T/9v/2//X/9f/1//T/9P/0//L/
8P/w//D/8f/x//H/8f/v//D/8P/w//L/8v/z//P/8//z//P/9P/y//H/8v/z//f/+v/7
//z/AQALABYAHQAmADQAQwBSAGIAcQB7AIcAlACfAKQAqwC1ALsAuwC1AKYAlQCDAHUA
bwBsAGoAbABzAIMAkgCcAJ8AogClAKIApACoAKgAqQCmAKEAoQCbAJQAjQCDAHAAXwBN
ADkAKQAcAA0AAAD1/+3/6P/k/+H/3v/d/97/2v/Z/9n/2v/a/9r/2//b/9v/2f/Z/9b/
1v/W/9j/2P/Y/9n/2f/Z/9j/2P/Y/9j/2P/Y/9j/2P/Y/9T/0//T/9L/1P/U/9T/1v/U
/9P/0//S/9L/0f/R/9H/0f/P/87/zv/O/87/zv/O/83/zf/O/8//zv/M/8r/yf/L/8v/
y//L/8j/x//G/8b/yP/H/8f/yP/J/8n/yP/H/8X/xP/E/8T/yP/L/83/0v/S/9L/0f/U
/9f/2v/d/+H/5//s//H/9P/0//f/+////wQACAAPABAAEwAZABwAHwAhACYAJwAnACkA
LQAuAC8ALAArACoAJwAmACMAIQAfABwAGQAXABYAGAAWABQAEgAQAA4ADAAKAAoACQAH
AAcABgADAAEAAAD///7//f/8///////+//3//v/9//z//P/6//r/+f/3//X/9v/2//b/
9P/y//L/8v/0//P/8//y//D/8P/v/+//8f/x//D/8P/w/+//7v/u//L/8v/y//D/7v/u
/+7/7//x/+//7f/t/+v/6//r/+3/7//u/+r/6P/r/+z/7//w//P/8//w//P/9P/x//D/
7//x//D/8P/w/+//7//y//L/8//z//L/8P/w//H/8v/y//L/8v/w//D/8v/y//L/8v/0
//T/8//z//X/9P/0//X/9P/z//L/8//z//P/8f/v//H/8v/z//P/8//y//D/8P/x//P/
9P/1//P/8v/x//D/8v/z//T/9f/z//P/8//z//P/8//0//X/8//y//H/8f/z//P/8v/y
//L/8P/w//D/8//2//b/9v/2//b/9v/2//T/9f/1//T/9P/1//X/9P/0//T/9P/0//T/
9P/0//b/9v/3//n/+f/5//v//f/+//7///////3//P/8//z//v/+//7//v///////f/8
//j/9v/0//T/8//y//L/8v/x//H/7//t/+//8P/w//D/8P/y//P/9P/1//j/+f/6//n/
+f/5//j/9v/2//b/9P/2//b/9f/1//P/8//z//T/9v/2//b/9v/3//f/9//3//n/+P/4
//v/AAD7//X/+P/9/wAAAwAJABIAGwAoADYARQBUAGQAcQB9AIkAkgCZAKAApQCvALkA
uwC1AKoAmQCJAHkAbQBiAGAAbgB9AIcAkgCgAKMApACpAKwArgCyALAAqQCkAKcAqQCj
AJgAkwCLAHgAaQBXADsAJwAgABcACAD///f/8v/s/+X/5v/p/+b/5P/h/+H/4v/i/+D/
4f/h/+H/3//f/9z/3P/e/+D/4P/g/+H/4f/h/+D/4P/g/+D/4P/g/+D/4P/g/+D/3//f
/97/3v/e/97/4P/f/93/3P/a/9v/2//c/93/3f/b/9r/2v/a/9r/2v/a/9j/1//X/9f/
1f/U/9P/0//T/9P/0//T/9T/0//S/9L/0P/P/8//0P/R/9H/0P/P/8//zv/O/87/z//R
/9L/1v/Z/9r/2v/e/+P/5v/p/+3/8P/0//j/+v/+/wEABQAJAA8AFAAcAB4AIAAlACcA
KQAtADIAMwAzADIANQA1ADUANAA1ADYANQA1ADMAMgAxACwAKQAnACYAJgAkACIAIAAg
AB4AHAAaABgAFwAVABUAEgAPAA0ADAAMAAwADAAMAA8ADwAOAA0ADgANAAwADAAMAAwA
CwAJAAgACAAHAAYABgAEAAQABAAHAAcACAAIAAgACAAHAAcABwAHAAYABgAGAAUABAAE
AAYABgAGAAQABgAGAAYABwAHAAUAAwADAAEAAQABAAMABwAIAAYABgAEAAQABgAGAAkA
CQAGAAkACQAHAAcABwAJAAgACAAIAAUABQAIAAgACQAJAAgABgAGAAcACAAIAAoACgAI
AAgACAAIAAgACAAKAAoACQAJAAsACgAKAAsACQAJAAkACwALAAsACQAHAAcACAAJAAkA
DAAMAAsADAAKAAsACwALAAoACgAKAAoACgAJAAgABwAIAAkACgALAAkACQAKAAsACQAI
AAcABwAJAAkACAAIAAgABgAGAAYABQAIAAgACAAIAAgACAAIAAcABwAGAAQABgAJAAsA
DAAOAAoACgAKAAoACgAIAAgACQALAA0ADQAPABEAEgASABMAEwARABAAEAAQAA4ADgAO
AA4AEAARABAAEAALAAgABQAEAAQABAAFAAYABwAHAAUAAwABAAIAAgACAAYACAAJAAoA
CgAMAAwADAALAAsACwAKAAoACgAKAAgACAAIAAcABwAJAAkACQAKAAgACAAIAAgACQAJ
AAkACQAJAAYABgAJABAAEQANAAwADQASABkAIQAmAC0AOgBMAFkAaAB2AIEAjQCZAJ4A
owCsALcAxwDNAMsAxwC6AKcAmwCRAIkAgAB+AIQAjwCdAKoAsgCzALoAvwDCAMIAwAC8
ALkAtgC3ALUArQCiAJsAkQCGAHcAXwBJADsALAAfABoAFQALAAQAAAD9//z/9//2//T/
8v/x//H/8P/z//X/9v/3//b/9f/x//D/8f/0//X/9v/1//X/9f/0//L/8v/y//L/8P/w
//D/8P/w/+//7//u//D/8P/w//L/8f/v/+7/7P/s/+v/6//r/+3/6//q/+r/6P/o/+j/
6P/n/+f/6P/p/+v/6v/p/+n/5v/l/+T/4//k/+P/4v/i/+L/4f/h/+L/4f/h/+D/3//g
/+D/4f/i/+L/4//j/+b/6//s/+z/8P/1//j/+////wMABgAJAAoADgARABUAGQAgACQA
KwAsADEANwA6AD0AQABEAEQAQwBEAEcARwBHAEYARwBIAEcARgBDAEEAPwA+ADsAOQA4
ADYAMgAuACoAKwAqACkAKAAkACMAIQAhACAAHwAfACAAHwAeAB0AHAAdAB0AHAAbABgA
FwAWABYAGQAaABoAGQAXABgAGAAYABcAFAATABIAFAATABMAEgATABQAFAAVABQAEwAR
ABAADwANAAsACgAOABAAEgASABIAEgASABMAEwARAA8ADwAPAA8ADwARABIAEgAPAA4A
DAAMAA4ADgASABMAEQAVABUAEwATABMAEwASABIAEgAPAA8AEgASABEAEQAQAA4AEQAT
ABUAFgATABIADwAOAA8AEAARABIAFgAWABUAFQAVABQAFAAVABMAEQAPAA8AEQARAA8A
DQANAA4ADwAPABEAEAAOAA4AEAARABEAEQARABIAEwAUABIAEQAQAA8ADwAPAA8ADwAL
AAsADAANAA0ADAALAAsADQANAAwADAAKAAgACAAIAAcACgAKAAoACQAIAAcABgAIAAkA
CQAIAAoACAAIAAgACAAIAAoACgALAA0ACwALAA0ADwAOAA4ADwAPAA0ADAAMAAwADgAO
AA4ADgANAA0ACwAKAAcABAABAAAAAAAAAAEAAgABAAEA///9//3//v/+//7/AAACAAMA
BAACAAQABAAEAAMAAwADAAIAAAAAAAAA/v8AAAAA//////3//f/9//7/AAAAAAAAAAAB
AAEAAQABAPv//P8AAAMABAAFAAMAAgADAAQABQAPACAALQA2AEgAXQBqAHYAhQCTAJ0A
qACvALIAtwC/AMUAxQC9AKwAmQCNAIMAeQB0AHYAfgCLAJkAoACkAKcAqgCtALAAsACu
AKoAqQCkAJ8AnwCdAJYAjQB/AG4AWwBDAC0AHwAUAAUA+P/z/+3/5P/e/93/3P/b/9r/
3v/c/9v/2//a/9f/1//W/9X/1//X/9T/1P/U/9b/1v/W/9P/0//T/9L/1P/U/9T/1P/U
/9T/1P/U/8//zf/M/8r/y//M/83/0P/Q/8//z//O/87/zf/N/83/zP/J/8f/xv/E/8T/
xP/E/8P/w//E/8X/w//C/8H/wf/D/8P/w//D/8D/v/++/77/u/+5/7j/uP+7/73/vv+/
/7//vv++/77/vf+//8D/xP/F/8b/xv/K/83/0P/T/9f/3P/g/+T/5v/p/+3/8v/3//z/
AAAHAAgACwARABQAFwAZABwAGwAZAB0AIQAiACMAIAAfAB4AGwAcABkAFwAVABQAEQAP
AA4ADQAKAAcABAACAAAA/v/8//3//f/8//3/+P/1//P/8v/y//L/8v/y//H/8f/w/+//
7P/r/+r/6v/q/+r/6f/n/+r/7P/t/+7/7f/q/+n/6P/n/+X/5P/i/+L/4v/h/+H/5P/l
/+X/5v/m/+X/5P/k/+X/5P/j/+D/4P/g/+D/4f/j/+H/3//f/9//3//f/+H/4v/i/9//
3v/g/+D/4v/i/+H/4f/e/+H/4f/f/9//3//f/97/3v/e/9v/2//e/97/4f/h/+D/3v/g
/+H/4v/i/+D/4P/e/97/3P/c/9z/3P/c/9z/2//b/9z/3P/d/9//3P/b/9r/2//c/93/
3P/b/9z/3P/c/9v/2f/Y/9b/1v/Y/9v/3f/f/97/3v/e/97/3v/d/9z/2//Z/9n/2f/Z
/9n/2f/a/9v/3P/c/9z/3f/b/9v/2v/a/9r/2P/Y/9j/2f/c/9z/3P/a/9r/2v/a/9r/
2//b/9r/2P/Z/9n/2P/e/9z/3P/c/9z/3P/b/9r/2v/b/93/3f/f/+H/4P/g/+H/4f/i
/+L/4//k/+L/4v/i/+L/4P/f/9z/2v/Z/9j/1//Y/9f/1v/W/9b/1//X/9X/0//T/9T/
1P/U/9b/2P/Z/9r/2f/a/9n/2P/X/9f/1//W/9j/2P/Y/9b/1v/W/9X/1f/V/9X/1f/W
/9T/1P/U/9T/2P/Z/9r/2//X/9r/3P/b/97/3//f/97/3//i/+f/8f/4/wEADgAeADMA
RgBWAGEAbwB7AIQAiwCQAJUAmQCjAKcAmQCEAHUAZwBbAFUAUgBUAFgAZQBzAIAAhgCJ
AI4AkwCSAJYAlgCSAIsAhgB/AH8AgwCCAHcAZQBSAEEALwAZAAUA9v/n/9z/2f/X/8z/
xP/B/8D/vf+6/7r/uv+7/73/vv++/7//v/+//73/vf+6/7r/u/++/7//wP+9/73/vf+8
/7r/uv+6/7r/uP+2/7T/sv+z/7X/uP+6/7r/uv+6/7z/uv+3/7X/sv+z/7P/tP+1/7X/
s/+y/7L/sf+w/6//rv+v/6//sP+x/6//rv+t/63/rf+t/63/rf+t/63/rf+u/67/rf+t
/67/r/+v/67/rf+s/6r/qf+o/6z/r/+x/7b/u/+8/7z/wP/D/8b/yf/N/9L/1v/a/9z/
4P/j/+f/6//y//b//f/+/wAABQAHAAkACwAQABEAEQAUABcAFwAXABUAFQAVABMAEwAR
ABAADwALAAcABAACAAEA/v/7//j/+P/2//T/8v/z//P/8v/z//H/7//u/+7/7v/u/+7/
7v/u/+3/6//p/+n/6f/p/+r/6//s/+z/6//o/+j/5//m/+j/5v/m/+b/5P/j/+P/4v/j
/+T/5P/l/+X/5f/k/+T/5v/l/+T/5P/k/+L/4P/c/97/3v/e/9//4v/h/+D/4f/f/9//
3//h/+L/4v/f/97/4P/g/+L/4v/h/+H/3v/h/+P/4f/h/+H/4P/e/93/3P/d/9//5P/m
/+b/5f/j/+D/3v/f/+D/4P/i/+L/4P/g/+L/4v/i/+L/5v/m/+X/5f/j/+L/4v/j/+H/
4f/h/+P/5f/l/+P/4f/h/+L/4//j/+X/5v/m/+j/5//n/+b/5f/i/+L/4v/i/+H/4f/h
/+H/5P/l/+b/5//k/+P/4//j/+X/5P/j/+P/5P/l/+X/5v/o/+b/5v/m/+X/5v/k/+L/
5f/m/+f/6P/m/+f/5//m/+X/5f/k/+L/4P/k/+b/5v/m/+b/4//i/+L/4//k/+X/6P/r
/+v/6v/q/+n/6//q/+r/6v/s/+z/7P/s/+v/6//p/+j/6P/m/+T/5P/h/+D/4P/g/+P/
4//h/9//3v/e/93/3P/h/+T/5v/o/+j/6v/q/+r/6P/n/+b/5P/m/+b/5v/k/+b/5v/l
/+X/5f/l/+X/5v/l/+T/4//i/+P/4//j/+P/4//k/+T/5//m/+n/6//s/+v/6P/t//f/
AAAHABQAIgAxAEAATABbAG0AeQCCAIsAkgCXAJ0AowChAJ8AlgCDAG8AZQBdAFQAUABW
AF0AZQB2AIgAiQCIAJEAlgCUAJgAmACPAIgAiQCNAIsAhAB/AHcAZgBVAEMALwAdABAA
BwD6/+//5//g/9r/1f/U/9X/1P/S/9P/0//U/9T/0v/T/9P/0//T/9P/0P/Q/9L/1P/U
/9T/0//T/9P/0v/Q/9D/0P/Q/9H/0v/T/9T/0P/P/8//zv/O/87/zv/Q/9D/z//P/87/
zP/L/8v/y//N/8v/yv/K/8z/zP/M/8z/yv/J/8n/yf/J/8j/x//H/8f/x//H/8f/x//H
/8f/yP/I/8f/x//I/8j/x//F/8P/xP/E/8X/xv/J/8v/zP/Q/9P/1P/U/9j/2v/c/97/
4f/m/+r/7v/w//X/+f/+/wMABwAKABAAEAAWAB0AIQAlACUAKAAnACUAKQAtAC4ALwAv
AC8ALwAtACsAJwAkACEAIAAdABsAGgAbABoAGQAYABYAFAASABAACwAJAAYABQAEAAMA
AwAEAAMAAgABAAAAAQABAAAA//8AAP///v/+//7//v/9//v/+v/6//n/+P/6//j/+P/4
//n/+f/6//r/9//2//T/8//z//P/8v/y//T/8//y//L/9P/0//T/8v/y//L/8v/z//P/
8f/v/+//8f/x//H/8//0//T/8f/w//D/8P/y//L/8f/x/+7/8f/1//P/8//z//X/9P/0
//T/8v/x//P/8v/z//P/8v/w//L/8//0//T/9v/2//T/9P/0//T/9P/0//T/8v/v/+3/
8P/w//H/8//y//H/8P/x//L/8//y//H/8//0//X/9f/z//L/8P/w//L/8//z//P/8P/w
//D/8P/x//H/8f/x//H/8f/x//H/7//v//D/8f/z//L/8f/x//H/8f/w//D/8P/u/+7/
7v/x//T/9P/0//L/8v/y//L/8f/x//D/7v/0//P/8//w//D/8P/w//D/8v/y//P/9f/0
//P/9P/1//f/+P/6//v//P/8//3//v/8//z//P/8//n/+f/3//b/8v/w/+7/7v/t/+z/
7P/s/+7/7//u/+3/6//s/+z/7P/t/+7/7v/u/+7/8P/w//D/7//v/+//7v/w//D/8P/u
/+z/7P/r/+v/7f/t/+3/7v/u/+7/7v/u//H/8f/x//H/7//w//L/8//0//P/8//0//P/
8v/5////CAARABwAKgA5AEgAUgBdAGkAeQCKAJEAlgCbAKEApwCrAKkAoACRAH8AcQBj
AFoAVgBgAG8AfQCGAJIAlwCWAJkAogCmAKQAoACdAJoAlwCVAJEAjACFAH0AdABlAFEA
OwApABoADQACAPf/6//o/+b/4f/e/93/3P/a/9j/1//X/9b/2P/Z/9n/2f/Z/9n/1v/W
/9b/2P/Y/9j/1v/V/9T/0v/T/9T/1f/W/9b/1v/W/9b/0//R/9D/zv/O/87/zv/Q/9L/
0f/R/9D/0v/R/9H/0f/R/8//zv/O/87/zv/O/87/zP/L/8v/y//L/8r/yf/J/8f/x//H
/8f/xP/D/8L/wv/E/8P/w//E/8P/w//C/8H/w//C/8L/wv/B/8P/xP/I/8v/zP/M/9D/
0v/U/9b/2f/h/+b/6//u/+//8f/0//f//f8CAAoADAAPABUAGAAbAB8AJAAlACUAKAAr
ACsAKwApACkAKQAnACgAJQAjACEAIAAdABsAGgAXABQAEQAOAA8ADgANAAwACgAJAAcA
BwACAP///f/8//7//v/+//7/AQABAAAA//8AAP///v/+//7//v/9//v/+//8//z//P/6
//j/+P/4//v/+//8//z/+v/6//n/+f/3//f/9v/2//f/9//3//j/+f/4//f/9P/2//b/
9v/3//v/+f/3//f/9//3//f/+f/7//r/9v/0//T/9P/2//b/+v/7//n//f/+//v/+v/5
//v/+v/6//r/+f/5//z//P/9//3//P/6//r/+//8//z//P/8//r/+v/6//r/+v/6//v/
+v/4//f/+f/4//j/+f/6//v//P////3//f/7//n/+f/6//v/+//7//r/+P/4//j/+f/5
//n/+v/6//r/+v/7//v/+//7//n/+f/5//n/+P/5//v//f/7//r/+f/5//f/9//2//b/
+P/4//r//P/6//z/+//6//z//P/8//z/+v/7//v/+v/4//n/+f/4//j/+P/5//r/+P/4
//j/+P/5//r/+//8//r/+//9//3//f///wEAAgAAAAEAAQABAAAAAAAAAAAAAQACAAMA
AwAAAP3/+//4//b/9P/0//P/8v/y//L/8//y/+//7P/r//D/8v/0//j/+P/3//b/9P/4
//j/+P/3//n/+f/4//j/9v/2//T/9P/0//P/8//z//X/9f/2//b/9v/2//b/9//3//f/
9//3//j/+v/7//r/+f/5//z//f8AAAcADQAWACEALgA4AEUAUgBeAGsAeQCFAIwAjwCU
AJkAnwCnAK0ApwCWAIUAewBxAGkAZABoAG4AeQCJAJgAnACfAKIAowCiAKQApgCkAJsA
lgCXAJcAkwCMAIMAcwBiAFEAPQArAB8AEgAHAAAA9f/t/+j/4v/d/+D/4f/e/9z/2//b
/9z/3P/c/93/3f/d/93/3f/a/9r/2v/c/9z/3P/b/9v/2//a/9r/2v/a/9r/2v/a/9r/
2v/Y/9f/1//W/9T/1P/U/9b/2P/X/9f/1v/U/9P/0//T/9P/0f/Q/9D/0P/Q/9D/0P/M
/8v/y//L/83/zP/L/8v/zf/N/83/zf/K/8n/yP/I/8f/xf/E/8T/x//H/8b/xf/H/8b/
xv/G/8X/x//I/8z/0f/S/9L/1v/b/97/4f/l/+n/7P/v//D/9P/3//v///8CAAYADQAO
AA8AFQAYABsAHQAiACMAIwAkACcAJwAnACUAJQAlACMAIgAfAB0AGwAZABcAFgAWABgA
FgAUABIAEAAOAAwACgAIAAcABQAFAAMAAQAAAAAAAgACAAIAAgACAAEA///9//z/+//6
//r/+//8//z/+//9//7//v/+//z/+v/6//r/+P/3//f/9v/3//j/+P/5//f/9//2//b/
9v/1//T/9P/2//b/9v/0//T/9P/0//X/9v/z//D/7//x//H/8f/z//f/+P/2//b/9v/2
//j/+P/3//f/9P/3//n/9//3//f/+f/4//j/+P/3//f/+v/6//v/+//6//j/+P/5//r/
+v/6//r/+P/4//j/+P/4//j/+P/4//f/9//5//j/+P/5//v/+//7//3/+//7//n/9//5
//r/+//7//v/+v/4//j/+P/5//n/+f/4//j/+P/4//n/+f/5//n/+f/5//n/+f/5//n/
+v/7//v/+v/5//n/9//3//b/9v/3//b/9//4//v//v/+//7//P/8//z//P/4//v/+//6
//r/+v/6//r/+P/4//n/+//8//3/AAADAAQABAAFAAUABwAGAAYABgAEAAQABAAEAAEA
AQD///7/+v/4//b/9v/2//b/9//4//n/+f/3//X/9f/2//b/9v/2//j/+f/6//3/AAAB
AAIAAQABAAEAAAAAAAAAAAD+//z//P/7//v/+//7//v//P/8//z//P/8//3//f/9//3/
///8//r/+//+//3/AQAGAAUAAgAFAAsADgAbACoANAA/AEwAWABjAHMAfQCEAIkAkACX
AJ0AowCpAKsAogCPAIEAeQBzAGwAaABuAHcAgwCOAJgAnwCmAKkAqgCqAKoAqACjAKAA
oQCfAJkAlACPAIEAcgBtAGEARwA1ACwAHwAQAAMA/f/2//T/8f/w/+3/7P/q/+n/6f/q
/+r/6f/p/+j/5//o/+n/5//o/+j/6v/q/+r/7P/t/+7/7v/s/+z/7P/s/+3/7v/v//D/
8P/v/+//7v/r/+r/6f/q/+r/6f/p/+j/6f/p/+r/6//r/+n/6P/o/+j/6P/o/+j/5v/l
/+X/5f/l/+T/4//j/+P/4//j/+P/4P/f/97/3v/f/9//4P/i/+D/3//d/9v/3f/c/9z/
3P/d/9//4P/k/+f/6P/o/+z/7f/w//P/9//6//7/AgAEAAgACwAPABMAFgAYAB0AHAAf
ACUAKAArAC8ANAA1ADUANAA3ADcANwA2ADcAOAA3ADYAMwAxAC8ALgArACkAKAAnACQA
IQAeACAAHgAcABoAGAAXABUAFQATABEAEAAQAA8ADgANAAwADwAPAA4ADQAKAAkACAAI
AAgACAAHAAUABQAGAAYABgAIAAYABgAGAAQAAwADAAIAAgACAAEAAQABAAEAAAAAAAMA
AwADAAQAAwACAAEA/v/+//7//v///wEA///9//3/////////AQACAAIA///+//3//P/9
//z///////z///8BAP////////3//P/8//z//f/9/wAAAAABAAEAAAD+//7///8AAAAA
AAAAAP7//v/9//z/+//6//7/AAABAAMAAQAAAAAAAQD///////8BAP/////9//v//f/+
//////////7//P/8//z//f/9//3//f/+////AAD///3/+//5//r/+//8//3/+v/5//n/
+f/6//r/+v/7//v/+//6//r/+P/2//b/9v/3//r/+v/6//r/+v/6//r/+v/7//v/+v/4
//f/9//4//X/9P/z//L/9v/4//v////8//v//P/9////AAACAAMABQAEAAQABAACAAAA
/v/8//z//f/8//z/+v/4//b/9v/0//L/8f/w//P/8//x/+//7//w//D/8P/0//b/9//4
//b/+P/4//j/+f/5//n/+P/4//j/+P/2//T/9P/z//P/8//z//P/9P/0//T/9P/0//X/
9f/1//X/9f/4//r/+//8//n/9f/2/wEACAALAA0AFgAjADIAQABLAFoAagB3AIMAjQCS
AJkApACtALcAvQC5AKsAngCNAH8AdwBxAGwAbAB4AIUAkQCcAJ4AowCkAKUApgCoAKYA
oACdAJ4AnQCZAJEAhgB/AHEAYABLADcAJwAZAAwA///0/+//6f/g/9z/2//c/9v/2P/Y
/9n/2f/a/9r/2P/X/9X/0//V/9X/0v/S/9L/1P/U/9T/0f/R/9H/0P/R/9L/0//U/9b/
1v/W/9b/0v/R/9H/0P/Q/9D/0P/S/9P/0//U/9T/0v/P/83/y//N/8v/yv/K/8z/zP/M
/8z/yv/J/8n/yf/H/8b/xf/F/8T/w//C/8H/wv/B/8D/wP++/73/vf++/7//v/++/73/
v/++/77/vv/B/8P/xP/I/8j/yP/H/8r/zv/S/9b/2//d/+D/4//k/+f/6//w//X/+P/8
/wMABAAFAAsADgARABUAGgAbABsAGgAdAB0AHQAdAB0AHQAbABoAFwAVABMADgALAAkA
CAAFAAIA///8//3//P/7//r/+P/3//X/9f/y/+//7f/s/+z/7P/s/+z/6//r/+r/6f/m
/+X/5P/k/+b/5v/l/+P/4//k/+T/5P/n/+b/5//o/+b/5f/l/+T/4//i/+D/3//i/+P/
4//k/+L/4f/g/+D/4f/g/9//3P/d/97/3//h/+P/4f/f/9//3//f/9//4f/j/+L/3v/c
/9r/2v/c/9z/3//f/9z/3//h/9//3//f/+H/4P/g/+D/3f/d/+D/4P/j/+P/4v/g/+D/
4f/i/+L/4P/g/97/3v/c/9z/3P/c/+D/4P/f/9//4f/g/+D/4f/g/9//3v/f/+H/4f/f
/93/3f/e/9//3//f/97/3P/c/97/3//f/9//3P/c/9z/3P/d/93/3f/d/93/3f/d/93/
2f/Z/9r/2//Z/9j/1//X/9r/2//b/9z/3v/c/9z/3P/b/9z/2v/Y/97/3v/c/9j/2P/Y
/9j/2P/Y/9j/2f/b/9z/3f/g/+P/4//i/+L/4f/j/+L/4v/i/+D/4P/g/+D/3//f/93/
3P/Y/9b/1P/U/9P/0v/S/9L/1f/V/9P/0f/R/9L/0v/S/9b/2P/Z/9r/2v/c/9z/3P/Y
/9f/1v/U/9b/1v/W/9T/1v/W/9X/1f/T/9P/0//U/9b/1v/W/9b/1v/V/9T/0//X/9b/
1v/X/9j/2//f/97/2f/c/+P/6//0////CgAWACUANABCAFEAYQBtAHIAeQCEAI8AmQCf
AJ8AlwCKAHkAaQBbAE0ASgBOAFYAXwBtAHoAfgCBAIQAhQCCAIQAigCKAIEAegB3AHsA
eQBwAGUAXQBSAEEAJwAVAAkA+v/r/+D/1//P/8r/wv+//8D/vf+6/7r/uf+5/7r/uv+4
/7n/uf+5/7v/u/+4/7j/uP+6/7r/uv+7/7v/u/+6/7j/uP+4/7j/t/+2/7X/tP+z/7P/
tP+0/7b/tv+2/7j/uP+3/7f/tv+0/7P/s/+z/7X/s/+y/7L/sv+y/7L/sv+w/6//r/+v
/63/rP+r/6v/rP+t/67/r/+s/6v/qv+q/6j/p/+n/6j/qf+p/6j/p/+p/6j/qP+o/6f/
qf+q/67/sP+w/6//sv+2/7r/vv/D/8j/zP/Q/9L/1P/X/9v/3//k/+j/7//w//P/+f/8
////AwAIAAkACQAJAAsACgAJAAcABwAHAAUABQADAAIAAQD+//v/+f/4//f/9P/x/+7/
7P/s/w==
         </WaveFormData>
      </LeadData>
      <LeadData>
         <LeadByteCountTotal>10000</LeadByteCountTotal>
         <LeadTimeOffset>0</LeadTimeOffset>
         <LeadSampleCountTotal>5000</LeadSampleCountTotal>
         <LeadAmplitudeUnitsPerBit>4.88</LeadAmplitudeUnitsPerBit>
         <LeadAmplitudeUnits>��V</LeadAmplitudeUnits>
         <LeadHighLimit>2147483647</LeadHighLimit>
         <LeadLowLimit>268435456</LeadLowLimit>
         <LeadID>V6</LeadID>
         <LeadOffsetFirstSample>0</LeadOffsetFirstSample>
         <FirstSampleBaseline>0</FirstSampleBaseline>
         <LeadSampleSize>2</LeadSampleSize>
         <LeadOff>FALSE</LeadOff>
         <BaselineSway>FALSE</BaselineSway>
         <ExcessiveACNoise>FALSE</ExcessiveACNoise>
         <MuscleNoise>TRUE</MuscleNoise>
         <LeadDataCRC32>3089229231</LeadDataCRC32>
         <WaveFormData>
7v/u/+7/7v/v//D/8f/y//D/8P/w//D/8v/y//L/8v/w//D/8P/w//H/8v/z//T/8v/w
/+7/7P/t/+7/7//w//L/8v/y//L/9P/0//T/9P/z//L/8f/w//D/8P/w//D/8v/y//L/
8v/y//L/8v/y//L/8v/y//L/7//u/+3/7P/u//D/8v/0//P/8v/x//D/8P/w//D/8P/y
//L/8v/y//D/8P/w//D/8f/y//P/9P/y//L/8v/y//L/8v/y//L/8P/w//L/8v/y//P/
9P/0//T/9f/2//b/9//3//f/9//4//j/+P/4//b/9v/2//X/9v/1//T/8f/x//H/8f/w
/+7/7//v//D/8P/t/+3/7v/t/+3/7//w//L/8v/y//L/8//z//L/8v/y//D/7//u/+z/
7P/s/+v/7f/s/+z/7P/s/+z/7P/t/+//7//w//D/8P/w//D/8P/s/+3/7f/t//P/9f/2
//b//P8GABEAGQAjADIARABTAGYAdgCEAJQAowCzAL4AyQDXAOAA5QDnAOAA1QDMAMUA
wgDBAMEAxQDHAM8A2QDfAN8A3wDgAN8A3gDgAOIA4QDdANkA1wDRAMkAwQC1AKEAjwB8
AGgAVgBGADUAJQAVAAcA/f/3/+//5v/j/+D/3f/b/9v/2//a/9r/2f/Z/9f/1f/V/9L/
0f/T/9T/1P/T/9X/1f/U/9P/0//T/9P/0//T/9P/0//T/9D/z//P/9D/0//T/9T/1P/R
/9H/0P/P/9H/0//T/9H/z//P/8//zf/M/8z/zP/M/83/zf/L/8r/yf/H/8T/wv/D/8P/
w//E/8H/wP+9/73/vf+8/7r/uv+7/7v/u/+7/7j/tv+2/7f/uv+8/7//wP/B/8H/wv/D
/8T/xv/I/87/0//X/9v/3v/e/+H/5P/o/+3/8f/1//j/+/8BAAMABgALABAAEQARABQA
GAAbABwAGgAZABgAFwAXABUAFAAUAA8ADgANAA0ADgAMAAwACwAJAAkACQAJAAcABQAF
AAQAAQABAAAA/v/8//z/+//5//v//P/8//v/+//6//j/+P/3//f/9P/z//P/8//z//H/
8f/x//H/8f/y//L/8v/y//D/7v/u/+7/7//v/+3/7f/v/+//7f/t/+3/7f/u/+7/6//q
/+r/7P/s/+v/6//q/+n/6f/p/+v/6//q/+f/5v/p/+v/7P/u/+//8P/x//L/7//v/+7/
7P/s/+z/7f/t/+3/7f/t/+3/7f/t/+7/7//v/+//7v/u/+7/7v/u/+7/8P/v/+//7//v
//H/8f/x/+//7//w//D/7P/s/+z/7P/u/+3/7f/t/+3/7f/t/+3/7P/s/+v/6//s/+//
8P/x/+//7v/t/+v/7v/v//D/8f/x//D/7v/t//D/8P/v/+//7//v//D/8P/u/+3/7f/u
/+7/7f/s/+z/7v/u//D/8P/w//H/8f/x//H/8f/w//D/8P/v/+//7//v/+//7v/u/+7/
7v/u//D/8P/w//H/8v/y//T/9f/4//j/+f/5//f/9//2//b/+P/4//j/+P/6//n/+P/3
//b/8//x//H/7//u/+7/7//t/+7/7v/r/+v/7P/t/+3/7//w//L/8v/z//T/9v/3//T/
9P/0//L/8f/w//D/8P/y//H/8f/w/+//7v/t/+z/7v/v/+//7//w//D/8P/w//L/8P/y
//X/9//z/+//8f/2//r//v8CAAkAEwAfAC4AQABRAGQAdACCAJAAnwCtALgAxQDRAN4A
5QDlAOAA2QDOAMUAvgC3ALcAxQDRANcA2wDhAOMA4wDmAOcA6gDqAOoA4QDdAN8A3wDZ
AM0AxQC7AKcAlwCGAGoAVABIAD0AKwAfABEABQD7//H/7v/r/+b/4//f/9//3//e/9z/
2//b/9n/1//X/9T/0//V/9b/1v/V/9X/1f/U/9P/1f/V/9X/1f/T/9P/0//T/9P/0//U
/9b/1f/V/9b/1v/U/9P/0f/P/9D/0//U/9P/0//T/9P/0f/Q/9D/0P/Q/83/zf/L/8r/
yP/H/8X/xP/G/8X/xP/E/8P/wv+//7//v/++/7z/vP+7/7v/u/+7/7r/uP+4/7n/uf+6
/7z/vP++/7//wf/D/8j/yv/M/9L/1P/X/9r/3P/e/+H/5P/o//D/9f/6//7///8FAAcA
CgAPABQAFQAVABYAGAAZABgAGwAbABsAGwAeAB0AHQAeABoAGAAWABUAFwAUABMAEQAR
ABEAEQARAAsACQAJAAgABgAFAAMAAAACAAIAAQD//wAAAgADAAMABQAEAAIAAgABAAEA
/v/9//v/+//7//n/+f/5//n/+f/5//r/+//8//z/+v/6//r/+//7//n/+f/5//n/9//3
//f/9//4//j/9//2//b/+P/4//f/9//2//P/8//z//X/+f/6//n/+v/4//n/+f/6//v/
/P/9//7//P/9//3//P/8//z//f/9//3//f/9//3/+//7//z//f///////v/+//7//v/+
//7/AAD////////9//////////////8AAAAA/v/+//7//v/+//3//f/9//v/+//7//v/
//8AAAAAAQD//wEAAQABAAAAAAAAAP///v/9//z/+//9//7//v///wAAAAD//////f/9
//7//v8AAP////8AAP7//f/8//z//P/8//7//v/+//////////7//f/7//r//P/9////
AQADAAIAAQAAAP///v/+//7//v///wIAAgAEAAUABgAGAAcABwAFAAUABAAEAAIAAgAC
AAIABAAFAAYABwAEAP//+//5//r/+v/7//3//f/+//7/+//5//r/+//7////AAACAAIA
AgACAAMAAwAAAAAAAAD+/////v/+//7//P/7//v/+v/8//z//P/8//v/+//6//n//P/8
//z//P/6//j/+P/7/wMAAwD9//3/AAAEAAoAEgAZACEALwBAAFAAYQByAIAAkACcAKkA
swC+AM8A4wDsAO8A7wDqAN8A2ADVANAAywDLAM8A1wDfAOUA6QDpAOsA7gDvAPIA7gDq
AOcA5QDhAOEA1wDLAMMAtwCrAJsAggBsAFoASAA5AC8AJQAXAAsAAwD9//b/8f/s/+n/
5v/l/+T/4v/l/+X/5v/l/+T/4//f/93/4P/i/+P/4//h/+H/4P/f/93/3f/d/93/3f/d
/93/3f/c/9v/2//c/9v/2//c/9z/2//b/9r/2f/Z/9v/2//Z/9v/2//b/9n/1v/W/9b/
1v/V/9X/0//S/9X/1f/U/9T/0f/P/83/zP/L/8r/x//H/8j/yP/H/8j/xf/F/8X/xf/G
/8T/xP/F/8T/xP/F/8T/yf/L/87/0f/S/9T/1v/c/93/3//h/+L/5P/n/+r/7v/1//n/
/f8AAAQACwAOABIAFAAYABgAFwAZABwAHgAeACAAIQAiACMAIQAfAB4AHgAbABoAGQAZ
ABgAFAASAA8AEQARABEAEQALAAkACQAIAAgACQAJAAgABwAGAAQAAQADAAQABAADAAIA
AAD9//z/AAABAP/////////////9//r/+f/4//f/+P/4//j/+P/5//j/+f/6//j/9//0
//P/8P/v/+z/6//v//H/9P/2//X/9P/0//b/9v/1//X/9P/z//P/8//1//b/9v/0//T/
8//z//L/8v/1//b/9//4//b/9//3//b/9v/2//f/9//1//X/9f/1//T/8//z//P/9f/3
//j/+v/5//j/9//2//b/9f/1//X/9v/5//r/+//6//n/+f/4//T/9P/0//T/9v/1//X/
9f/3//f/9//3//b/9v/1//X/9f/3//f/9//3//j/+f/5//f/9//3//f/+P/4//f/9//2
//b/9f/1//P/8//0//T/9v/1//X/9v/0//P/8v/y//T/9P/2//b/8//z//L/8f/y//P/
8//0//b/9v/0//T/9P/0//j/+P/4//n/+P/4//r/+//8//z//f/9//z/+//5//j/+v/6
//r/+v/8//v/+v/5//f/8//w/+//8f/w//D/8f/v//D/8P/t/+//8P/x//H/8f/y//T/
9P/y//L/8//z//T/9P/0//L/7//u/+7/7v/w/+//7//u/+z/7P/s/+z/7f/v//D/8f/w
//D/8P/w/+r/7P/y//P/8//z//P/8//0//b/+P8AABMAIQArAD4AVABlAHIAhACUAKQA
swC/AMoA0wDfAOgA7wDvAOQA2wDWANEAygDJAM0A0wDdAOMA5QDlAOUA5QDmAOsA6gDo
AOQA4wDdANkA1wDTAMsAvwCxAJ8AiwB0AF4ATAA+AC0AGwAPAAMA9//r/+X/4v/d/9z/
3f/Z/9n/2f/Y/9f/1f/U/9H/0//T/9D/z//P/9D/0P/P/8//z//O/83/z//P/8//z//P
/8//z//P/8v/yf/I/8j/y//L/8z/zP/M/83/zf/N/83/z//P/83/zP/L/8r/x//E/8T/
xP/E/8T/xf/E/8T/wv/B/7//vv+//7//v//A/77/vP+4/7f/tP+y/6//rv+v/7H/s/+1
/7T/sv+y/7P/sf+y/7T/tP+0/7X/t/+5/7z/vv/A/8b/yv/N/9D/0v/X/9v/3//k/+n/
7f/x//T/9f/7//3/AAACAAYABgAFAAoADgARABIAEgARABAADwARAA8ADgAOAA0ADAAL
AAsACQAGAAUAAwACAAEAAAD///7//f/+//7//P/7//n/9v/4//j/9//1//X/9v/2//X/
9P/y/+//7v/v/+//7P/r/+3/7//x//H/8P/v/+7/7f/r/+r/6f/o/+j/5v/m/+b/6f/p
/+f/5//p/+n/5//n/+b/5f/l/+T/4//i/+L/5P/k/+P/4//i/+P/4//j/+X/5P/k/+L/
4v/i/+P/4//k/+L/4v/i/+L/4v/j/+P/4v/k/+T/5f/l/+T/4//i/+H/4v/j/+X/5//p
/+n/6P/o/+b/5v/m/+b/5P/j/+P/4//h/+P/4//j/+X/5f/m/+b/4v/i/+L/4v/k/+P/
4//j/+L/4f/g/9//3//e/9z/2//e/+H/4v/j/+L/4v/i/+H/3//f/9//3//e/97/3f/d
/97/3v/d/93/3v/f/+H/4v/g/9//3//g/+D/3//e/97/4P/g/+L/4v/h/+H/4P/f/9//
3//e/97/3v/d/93/3f/j/+D/4P/g/+D/4P/h/+D/3//f/+D/4P/i/+P/4v/i/+P/4//m
/+f/5//o/+b/5v/m/+b/5P/j/+L/4f/g/93/2//b/9z/3P/d/9//3f/e/97/2//b/9z/
3f/d/+H/4v/k/+T/4//i/+L/4f/e/97/3v/c/9z/3P/d/97/3v/d/93/3P/a/9r/2v/a
/9j/2f/Z/9n/3f/e/9//4P/c/97/4P/f/+H/4f/h/+P/5P/m/+z/9v///wkAFwAmADoA
TwBiAHAAggCSAJ8AqwC4AL8AyQDWAOEA2QDMAMMAvAC3ALQAtQC3AL0AwwDLANEA1QDT
ANUA2ADZANoA2gDWAM8AyQDDAMEAxQDBALMAowCPAH0AagBUAD4AKgAZAAkAAwD7/+v/
3//Z/9L/y//G/8X/xv/H/8j/yP/K/8n/yf/H/8X/xf/C/8H/w//E/8T/w//D/8P/wv/B
/7//v/+//7//vv+9/7z/u/+8/73/v//C/8H/wf/C/8L/v/+//77/vf+//8H/wf+//7//
v/+//73/u/+6/7n/uP+4/7n/uP+4/7b/tf+z/7L/tP+z/7L/sv+z/7L/r/+v/63/rP+q
/6r/qf+p/6n/qf+l/6L/of+h/6T/pv+p/6r/rv+v/7H/s/+4/7r/vP/C/8T/x//K/8z/
0P/T/9b/2v/h/+X/6f/s/+3/8//1//j/+/8AAAEAAQAFAAgACgAKAAkACQAJAAkADAAL
AAsADAAGAAQAAgABAP///P/7//n/+f/5//n/+f/2//X/9v/2//P/8//y//D/8P/w/+//
7f/t/+7/7v/t/+3/7P/q/+r/7P/t/+v/6//p/+n/6f/n/+f/5//n/+f/5v/m/+b/5v/o
/+b/5v/m/+f/5//l/+X/5//n/+X/5f/i/+H/4f/g/+H/4P/g/+L/5P/j/+P/4v/h/+H/
4f/j/+T/5P/i/+L/5P/l/+X/5v/l/+T/4//i/+T/5f/l/+T/4v/i/+P/4//m/+f/6P/p
/+j/5//n/+f/5v/l/+P/4v/j/+T/5f/m/+j/5//n/+f/5//p/+n/6f/o/+f/5//m/+b/
5v/m/+b/6P/n/+f/5//l/+X/5f/l/+f/6P/o/+n/5//p/+n/6f/m/+b/5v/l/+P/4//j
/+P/5//o/+j/6f/p/+j/5v/l/+f/5//o/+j/6v/p/+n/6v/q/+n/6P/o/+X/5P/l/+T/
5f/n/+j/6f/p/+n/6P/o/+f/5f/k/+P/4f/k/+X/5v/n/+j/6P/m/+T/4//l/+b/6f/r
/+r/6v/r/+v/6//r/+r/6v/s/+z/7P/s/+r/6f/o/+f/6P/l/+P/4//j/+L/4v/j/+X/
5v/m/+P/4P/g/+D/3//k/+b/6f/q/+z/7P/t/+3/6//q/+n/5v/n/+b/5v/m/+j/5//n
/+b/5v/m/+b/5v/l/+X/5P/j/+T/5P/k/+T/5P/m/+b/5//n/+n/6//t/+z/6v/u//j/
AQAJABcAJgA4AEcAVgBqAHwAjACbAKkAtAC/AMsA1ADXANsA2ADLAMIAvwC8ALUAtQC7
AMEAwwDPANkA1wDVANoA3QDcAN4A3ADVAM0AzQDRAM8AxQC9ALMAoQCPAHwAZgBUAEQA
NwAnABUABwD7/+//5//g/93/2v/V/9X/1f/V/9T/1P/T/9P/0f/Q/8//y//J/8r/zP/N
/83/z//P/87/zf/L/8v/y//L/8z/zf/O/8//zP/L/8v/zP/L/8v/zP/M/8z/zf/N/83/
y//N/83/y//L/8v/y//J/8r/yv/K/8r/x//H/8X/xP/E/8P/wf/A/8D/v/++/77/vv++
/7z/vf+7/7r/uP+4/7b/tf+0/7P/s/+y/7P/tf+1/7b/uP+4/7z/vf+//8H/w//E/8X/
yv/M/8//0v/U/9n/3f/h/+b/6f/t//H/9P/6/wEABAAIAAsADgANAAsADgASABUAFgAY
ABkAGgAbABgAFQATABIADwAOAA0ADQAQAA4ADgANAAwACwAKAAkABAABAAAA/v8AAAEA
AQAAAP3//P/6//f/+f/6//r/+f/5//j/9v/2//n/+f/2//X/9P/z//L/7//x//H/8f/x
//H/8v/z//T/8f/u/+3/7P/t/+3/6//r/+3/7f/r/+v/7f/t/+7/7v/r/+r/6v/s/+z/
6//r/+r/6//r/+v/7f/u/+7/7P/s/+r/6//r/+z/7P/s/+z/7P/u/+//7//u/+z/7P/t
/+3/7P/r/+r/6f/r/+v/7P/t/+//7//u/+7/7//w//H/8v/y//H/8f/x/+7/7//u/+3/
7//v//D/8P/s/+z/7P/s/+//7//w//H/8f/x//H/8f/y//L/8f/x/+//8f/x//H/8P/w
//D/7//x//H/8f/x//L/8v/x//H/8P/w/+//7//x//H/8v/y//L/8f/x//L/8v/x//D/
8P/y//L/9P/0//L/8//z//P/8v/x/+//7v/0//X/8//w//D/8P/w//D/8v/y//L/8//y
//L/9P/1//f/+P/6//v//f/9//z//P/6//r/+v/6//j/9//2//X/9P/x/+//7//v/+7/
7v/v//D/8v/z//H/7//w//H/8f/x//L/9P/0//T/9P/1//X/9P/0//T/8v/y//L/8//0
//H/7//u/+z/7f/u/+//8P/y//P/8//z//T/9P/0//T/9P/0//b/9//3//f/9f/1//b/
9v/8/wIACQAVACEAMABAAE0AXABqAHgAjACfAK0AtgDBAM0A1gDdAOEA3gDVAMoAwQC6
ALMAswC7AMsA0wDVAN0A3wDdANwA4wDoAOQA4ADdANkA1QDRAM8AxQC9ALUAqwCbAIQA
bgBcAEoAOwArABsADQADAPv/8//s/+f/5P/j/97/3f/c/9r/2v/Z/9n/1//Z/9n/1v/V
/9X/1v/W/9X/1P/T/9H/z//Q/9H/0v/T/9X/1f/V/9X/0//R/9D/0P/Q/8//z//O/9D/
0f/R/9H/0f/T/9P/0f/R/9H/0f/P/87/zv/O/87/zf/N/8v/yv/K/8n/x//G/8T/w//C
/8L/v/++/7v/u/+8/7z/u/+8/7n/uf+5/7n/uP+2/7b/t/+1/7b/uP+4/7r/u/+9/7//
v//A/8H/xv/N/9H/1f/Y/9n/2//d/+D/6P/t//L/9v/3//3///8CAAcADAANAA0AEQAU
ABYAFgAXABcAFwAXABUAEwASABIAEQAQAA8ADwAOAAoACAAFAAYABwAIAAkABQADAAMA
AgD+//3/+//4//r/+v/5//f/+v/8//3//f/9//z/+v/6//n/+f/2//X/9f/1//X/8//x
//H/8f/x//H/8v/z//T/8v/w//D/8P/w/+//7P/r/+3/7f/r/+v/6f/p/+r/6v/r/+r/
6v/s/+7/7f/t/+z/6//r/+v/7f/t/+z/6f/o/+b/5//n/+j/6//s/+3/7v/t/+3/7P/q
/+r/6v/r/+v/7f/t/+3/7f/t/+3/7v/v/+//7//u/+7/7v/u/+7/7v/u/+3/7f/t/+v/
7f/t/+3/7f/t/+7/7v/v//D/8f/y//D/7//v/+//7//v/+//7//w//D/7//v/+3/7//v
/+//8P/w//D/7//v/+//7//v/+7/7v/t/+3/7//w//D/8f/x//H/8v/y//H/7//u/+7/
8f/x//H/8v/x//D/8f/w//D/8f/x//H/8f/x//D/8P/w/+//7//v/+//7//v//D/7v/u
/+7/7v/v//D/8f/0//L/8v/z//T/9P/2//f/+P/4//n/+f/5//n/+P/4//j/+v/6//r/
+v/4//b/9P/y//H/7//v/+//7P/s/+3/7f/s/+z/6f/p/+z/7//x//X/9P/0//L/8P/x
//P/9P/0//b/9v/0//P/8P/w//D/8P/v/+//7v/u/+//8P/x//L/8//z//P/9P/0//T/
9P/0//T/9v/3//f/9f/3//n/+v/8/wQADAAVAB8ALQA6AEgAWQBoAHgAiACYAKUArQC4
AMEAywDWAN8A3wDWAM0AygDDAL4AuwDBAMcAywDVAN8A4QDhAOEA4gDhAOIA5ADgANkA
1QDTANMAzwDFALkAqQCZAIcAcgBgAFAAQAAzACcAGQAJAAEA9//v/+7/7f/o/+P/4f/h
/+H/4P/g/9//3//d/93/3f/a/9n/2//c/9z/2//Z/9n/2P/X/9n/2f/Z/9n/2//b/9v/
2//a/9n/2f/a/9j/1//X/9b/1v/X/9f/1//V/9f/1//V/9X/1f/V/9P/1P/U/9T/1P/S
/9H/zv/M/87/zf/L/8r/yv/J/8j/yP/H/8b/w//D/8H/wP++/77/vv+//8D/wf/A/77/
vv+//73/vv/A/8D/w//F/8j/y//O/9D/0v/Y/9v/3f/f/+D/5P/n/+r/7v/z//f/+//+
////BQAHAAoADwAUABUAFQAVABgAGgAaABsAGwAbABsAGQAXABYAFgAVABQAEwATABQA
EgASABEAEAAPAA4ADQAHAAUABQAEAAMAAwACAAAAAgACAAEA///9//7//v/9//3//P/6
//r//f/9//r/+f/7//v/+//5//f/9//3//f/9f/0//P/8v/z//L/8//0//P/8//x//H/
8f/x/+//7//x//H/8v/y/+//7v/u//D/7v/t/+3/7P/r/+v/6//t/+//8P/v//D/8P/x
//H/8v/w//D/8P/w//L/8//z//L/8v/y//P/8//z//P/8//z//P/8//0//X/9f/1//T/
9P/0//T/9P/0//T/8//z//P/8//1//X/9f/z//P/9P/0//X/9v/3//j/9v/1//X/9f/3
//f/9//3//b/9v/1//X/9f/3//f/9//2//b/9v/1//X/9f/1//X/9v/2//X/9f/4//j/
9//3//f/9//4//j/9//1//T/9P/1//X/9f/2//f/+P/7//z/+//7//r/+f/1//f/+P/0
//b/9v/2//b/9v/2//b/9//5//r//f///wAAAAABAAEAAQABAAAAAAAAAAAAAAAAAP7/
/f/8//v/+v/3//X/9f/3//b/9v/3//X/9v/2//P/8f/y//P/8//1//b/+P/4//v//P/+
/////v/+//7//P/9//z//P/8//v/+f/4//b/9v/2//b/9v/4//n/+f/5//j/+P/4//j/
+v/4//b/+f/5//v//f8DAAIAAAACAAYACwAZACcANgBCAE8AXgBuAIAAjgCZAKMAsgC9
AMUAzgDZAN8A2gDPAMgAxQDEAL8AvQDFAMsA0QDVANkA3QDhAOQA4QDkAOQA4ADbANcA
1wDVANEAywDBALMApQCdAI4AdABgAFQARQA1ACMAFwANAAUA///4//P/8P/t/+n/6f/p
/+j/5v/l/+X/4//l/+X/4v/h/9//4P/g/9//4v/j/+P/4//i/+H/4P/f/+D/4f/i/+P/
5P/j/+P/5P/j/+H/4P/e/9//3//e/93/3//h/+H/3//f/9//3//d/97/3v/e/97/2//b
/9n/2P/a/9n/1//W/9j/1//W/9b/0//S/8//z//Q/9D/z//Q/87/zf/M/8v/yv/I/8j/
yf/J/8r/zP/M/87/z//R/9P/1P/W/9j/3v/g/+P/5v/o/+z/7//y//b/+P/7//7/AAAD
AAkACwAOABUAGgAbABsAGwAeACAAIAAjACMAIwAjACMAIQAgACAAHwAeAB0AHQAbABgA
FwAVABUAFQAVABUAEQAPAA8ADgAPAA8ADgAMAAwADAALAAkACwAMAAwACwAJAAgABgAG
AAcABwAEAAMABQAFAAUAAwADAAMAAwADAAAAAAAAAAAAAAD+//7//v///////f/9//7/
///+/////v/9//3//P/9//z//P/+//7//f/9//z//f/9//3////+//7//P/8//v/+//6
//r//P/8//z//P/+///////+//3//P/8//v//f/9//3//f/9//3//v/////////+//7/
/v/+//7//v/9//v/+v/5//v///8BAAMAAgABAAEAAAAAAAAAAAAAAP7//f/9//3/////
///////+//7//f/9//z//f/8//v//f/+///////8//v/+v/5//v//P/8//3//f/8//r/
+f/6//v//f/+//z/+//7//z/+v/5//j/+P/6//r//P/8//z//f/9//3/+//7//r/+v/4
//n/+f/4//f/9v/1//T/+P/6//z////9//z//f/9/wAAAAABAAEAAQABAAAAAAD///7/
/f/8//3//f/9//3//P/5//f/9//2//T/8//z//P/9P/0//H/7//w//H/8f/1//b/+P/4
//b/9v/3//f/9//4//n/+P/3//b/9v/2//X/8//y//D/8v/y//L/8v/w//H/8f/x//L/
8v/y//L/9P/2//j/9//3//X/7//x//7/BgAIAAwAFQAjADMAQgBQAGEAcgCEAJQAogCr
ALkAyADTAOEA7ADvAOcA4ADXANAAzQDKAMcAyQDRANcA3QDjAOUA5QDnAOgA5wDqAOgA
4gDhAN8A3wDbANEAxQC5AK0AmQCDAG4AXgBMADoAKQAZAA8ABQD3/+3/6f/o/+X/4P/f
/93/3f/d/9z/2f/X/9b/0//U/9X/0//T/9H/0v/S/9H/z//P/87/zf/P/8//z//P/9H/
0f/R/9H/0P/P/8//0P/Q/8//z//O/9D/0f/R/9H/zv/P/87/y//L/8v/y//J/8n/yv/L
/8z/y//L/8n/yP/G/8X/w//C/8L/wf/A/8D/vf+8/7n/uf+5/7j/tv+2/7X/tf+1/7X/
tP+y/7L/s/+1/7b/uP+4/7n/uf+6/7v/v//C/8X/zP/N/8//0f/S/9X/2f/d/+L/5//r
/+//8v/z//n/+//+/wMACAAJAAkACwAOABAAEAATABMAEwATABMAEQAQABAACwAKAAkA
CQAIAAQAAgD//wEAAQABAAEA/f/7//v/+v/3//f/9v/0//T/9P/z//H/8//0//T/8//x
//D/7v/u/+//7//s/+v/6//r/+v/6f/r/+3/7//x/+7/7v/u/+7/6//o/+f/5v/o/+n/
6P/p/+f/5//l/+X/4//j/+T/5P/l/+T/5P/m/+b/5f/l/+T/5f/l/+X/5//m/+b/5P/k
/+L/4//j/+T/5v/m/+b/5v/m/+f/5//m/+T/5P/l/+X/5f/l/+X/5f/n/+f/6P/p/+f/
5//m/+b/5v/m/+b/5v/k/+P/4//j/+X/5//n/+f/5//n/+j/6P/m/+b/5v/m/+b/5f/l
/+X/5f/l/+X/5f/o/+j/5//n/+X/5//n/+f/5P/k/+T/4//l/+X/5f/l/+b/5v/l/+X/
5f/k/+L/4f/h/+H/4v/i/+P/4//k/+b/6P/n/+b/5v/j/+L/4//i/+j/6f/n/+T/5P/k
/+T/5P/k/+T/5P/l/+j/6P/q/+v/7P/s/+3/7f/t/+3/7P/s/+r/6v/q/+r/6v/p/+j/
5//k/+H/3//f/9//3v/e/9//4f/i/+L/3//f/+D/4f/h/+P/5P/m/+b/5v/m/+f/5//j
/+L/4f/e/97/3v/f/+D/4v/h/+H/4P/e/97/3v/e/9//4f/i/+P/4f/g/9//3v/k/+L/
4v/j/+X/5f/p/+n/5v/o//D/+P///wkAFwAkADQARwBYAGgAfACMAJUAoQCyAMEAzQDY
AN0A3QDWAMsAxAC7ALIAsQC3AL0AwwDJANEA0wDVANUA1ADTANQA2gDYANEAxwDFAMkA
xwC7AK0AowCXAIUAagBYAEoAOgAnABUABwD7//H/5f/f/9z/1f/Q/8//zf/N/83/zP/M
/8v/y//J/8v/y//I/8f/x//I/8j/x//J/8n/yP/H/8X/xf/F/8X/w//D/8P/w//C/8H/
wf/C/8P/w//E/8T/xP/F/8X/xf/E/8X/xP/B/8H/wf/B/7//v//A/8H/wv+//7//vf+8
/7z/u/+5/7j/uf+5/7n/uv+3/7b/s/+z/7H/sP+u/67/rv+v/7D/sf+u/6z/rP+t/6v/
rP+u/67/rv+v/7H/s/+3/7r/vf/E/8j/y//O/9D/0P/T/9b/2v/f/+P/5//q/+3/8//1
//j///8EAAUABQAGAAgACQAIAAkACQAJAAkACgAJAAkACgAHAAYABQAFAAMAAAD///3/
/f///w==
         </WaveFormData>
      </LeadData>
   </Waveform>
</RestingECG>
