# Supplementary material for: Detection of Left Atrial Enlargement Using a Convolutional Neural Network-Enabled Electrocardiogram
Source: Front Cardiovasc Med. 2020 Dec 17;7:609976. doi: 10.3389/fcvm.2020.609976 (PMC7773668; doi:10.3389/fcvm.2020.609976)
Supplement: Supplementary file 3 [file Data_Sheet_3.ZIP › normal2/1802017334_5202_0000000B.XML]

<?xml version="1.0" encoding="Windows-1252"?>
<!DOCTYPE RestingECG SYSTEM "restecg.dtd">
<RestingECG>
   <PatientDemographics>
      <PatientID>1802017334</PatientID>
      <PatientAge>65</PatientAge>
      <AgeUnits>Years</AgeUnits>
      <Gender>Female</Gender>
      <PatientLastName>wenqizhi</PatientLastName>
   </PatientDemographics>
   <TestDemographics>
      <DataType>Resting</DataType>
      <Site>1</Site>
      <AcquisitionDevice>MAC55</AcquisitionDevice>
      <Status>Unconfirmed</Status>
      <Priority>Normal</Priority>
      <AcquisitionTime>09:20:29</AcquisitionTime>
      <AcquisitionDate>03-16-2017</AcquisitionDate>
      <CartNumber>1</CartNumber>
      <AcquisitionSoftwareVersion>009C</AcquisitionSoftwareVersion>
      <XMLSourceVersion>MAC5000 v1.0</XMLSourceVersion>
   </TestDemographics>
   <RestingECGMeasurements>
      <VentricularRate>66</VentricularRate>
      <AtrialRate>66</AtrialRate>
      <PRInterval>130</PRInterval>
      <QRSDuration>72</QRSDuration>
      <QTInterval>378</QTInterval>
      <QTCorrected>396</QTCorrected>
      <PAxis>46</PAxis>
      <RAxis>23</RAxis>
      <TAxis>57</TAxis>
      <QRSCount>11</QRSCount>
      <QOnset>224</QOnset>
      <QOffset>260</QOffset>
      <POnset>159</POnset>
      <POffset>197</POffset>
      <TOffset>413</TOffset>
      <ECGSampleBase>500</ECGSampleBase>
      <ECGSampleExponent>0</ECGSampleExponent>
   </RestingECGMeasurements>
   <Diagnosis>
      <Modality>Resting</Modality>
         <StatementCount>2</StatementCount>
         <LabelText>12SL ��ϳ���</LabelText>
      <DiagnosisStatement>
         <StmtFlag>ENDSLINE</StmtFlag>
         <StmtText>�������</StmtText>
      </DiagnosisStatement>
      <DiagnosisStatement>
         <StmtFlag>ENDSLINE</StmtFlag>
         <StmtText>���� ECG</StmtText>
      </DiagnosisStatement>
   </Diagnosis>
   <Waveform>
      <WaveformType>Rhythm</WaveformType>
      <WaveformStartTime>0</WaveformStartTime>
      <NumberofLeads>8</NumberofLeads>
      <SampleType>CONTINUOUS_SAMPLES</SampleType>
      <SampleBase>500</SampleBase>
      <SampleExponent>0</SampleExponent>
      <HighPassFilter>16</HighPassFilter>
      <LowPassFilter>150</LowPassFilter>
      <ACFilter>NONE</ACFilter>
      <LeadData>
         <LeadByteCountTotal>10000</LeadByteCountTotal>
         <LeadTimeOffset>0</LeadTimeOffset>
         <LeadSampleCountTotal>5000</LeadSampleCountTotal>
         <LeadAmplitudeUnitsPerBit>4.88</LeadAmplitudeUnitsPerBit>
         <LeadAmplitudeUnits>��V</LeadAmplitudeUnits>
         <LeadHighLimit>2147483647</LeadHighLimit>
         <LeadLowLimit>268435456</LeadLowLimit>
         <LeadID>I</LeadID>
         <LeadOffsetFirstSample>0</LeadOffsetFirstSample>
         <FirstSampleBaseline>0</FirstSampleBaseline>
         <LeadSampleSize>2</LeadSampleSize>
         <LeadOff>FALSE</LeadOff>
         <BaselineSway>FALSE</BaselineSway>
         <ExcessiveACNoise>FALSE</ExcessiveACNoise>
         <MuscleNoise>FALSE</MuscleNoise>
         <LeadDataCRC32>3538645470</LeadDataCRC32>
         <WaveFormData>
/v/+//7//v/8//z//P/8//3//v///wAAAgACAAIAAgD+//z/+v/4//n/+v/7//z/+//6
//n/+P/4//j/+P/4//n/+v/7//z/+//6//n/+P/5//r/+//8//n/+P/3//b/9v/2//b/
9v/5//z///8CAP7/+v/2//L/9v/4//r//P/6//j/9v/0//f/+P/5//v/+//7//v/+v/4
//b/9f/z//P/9//5//v/9//5//n/+f/4//n/+f/5//r/+//8//3/+v/4//f/9v/6//7/
AAADAAQABgAHAAYABgAGAAYABAAFAAMAAwAEAAMAAwACAAEAAgABAP///f/4//f/9v/z
//T/9f/2//f/9//3//f/9//3//f/+P/5//z/+v/6//v/+//3//X/8//0//T/9f/3//n/
+P/0/+7/5//j/9//3f/f/+T/6f/x//n/CAAjAEUAYwB/AJkAqQCrAKUAlwB/AFwAQgA4
ADUAMAAwAC8AIAAQAAkABQD9//j/+P/6//r/+f/4//f/8f/u/+3/7P/v/+//7//w//D/
7v/u/+//8f/x//D/8P/z//P/8v/y//L/8f/x//D/8P/y//X/9//2//X/8//y//P/8//0
//T/9v/2//X/9f/1//T/8//y//T/9v/4//r/+f/5//j/9//3//f/+P/4//f/+P/6//v/
+f/4//f/9v/3//j/+f/6//r/+f/4//f/+P/4//j/+P/5//v//P/9//n/+P/2//T/9v/4
//n/+f/7//z//f/+/////v/9//7/AQACAAMABAAEAAQABAADAAEAAwAEAAQAAwADAAMA
AwACAAIAAgACAAUABgAIAAkABQAEAAMAAQABAAEAAQABAP///v/9//v/+v/5//j/9v/3
//j/+f/5//j/9v/1//L/8v/z//X/9//2//T/8//y//T/8v/y//L/9P/1//j/+v/3//X/
8//y//T/9P/0//X/9//2//b/9v/1//X/9f/1//b/9//4//j/9v/1//X/9f/3//f/9//3
//b/9v/2//T/9P/0//T/9f/2//f/+P/5//f/9//3//j/+f/6//v//P/9//3//v/+//r/
+P/2//T/9v/4//v//f/7//r/+v/5//v/+//8//z/+v/6//r/+v/4//j/+P/5//3/+//7
//z/+//5//f/9v/4//v//P/5//n/+v/6//n/9//3//n/+f/6//v//P/9//z/+v/5//j/
+P/5//v//P/6//r/+v/6//n/+P/3//b/+v/7//v/+//3//f/9//3//j/+P/5//n/9v/2
//b/+P/6//j/9//3//r/+//7//z/+//5//f/9f/4//j/+f/7//r/+f/4//f/9//4//j/
+P/5//n/+v/7//n/9//2//T/+f/8/wAA/P/7//r/+f/4//b/9v/3//f/+v/7//v//P/5
//n/+P/1//r/+//8//v/+v/5//j/+P/7//v/+//7//3//f/9//3/+f/4//f/9//7//3/
AAADAAQABgAGAAgABgAGAAQABAAEAAQABQAHAAYABAACAP///v/8//r/+f/5//n/9//3
//T/8//y//H/9P/1//b/9//z//L/8f/v/+//7//w//P/7//v/+//7//u/+7/7//v//T/
8v/w/+n/3f/V/9P/1//i/+n/8f8DABwAOQBXAHkAlQCrALkAuQCzAKEAhQBmAEoAPAAz
AC4ALAApACAAFgANAAkAAwD6//b/+P/5//n/+f/5//T/8v/y//L/8v/x//D/8P/1//T/
9f/3//P/8f/u/+z/7v/v/+//8P/w/+//7//u/+7/7v/v/+//8P/x//H/8v/w/+//7//u
/+//8P/w//H/7//u/+3/7P/s/+z/7P/s/+7/8f/z//X/8f/v/+7/7P/u//D/8//1//X/
9P/z//L/8P/w//D/8P/y//P/9P/1//T/8v/w/+7/8P/z//X/9//2//b/9f/0//P/9P/0
//P/9P/2//j/+v/5//j/9//4//v//P/9//7//v/+//7//f/8////AQACAAUABQAFAAUA
BQAEAAMAAgADAAQABgAHAAUABAADAAEAAAD///7//f8AAAAAAAD///z/+//6//j/+P/4
//j/9//3//b/9v/0//H/8f/y//P/9P/0//X/9v/z//D/7//u//D/8f/0//b/9f/z//H/
8P/y//L/8v/z//X/9P/0//T/8v/x//D/7//w//H/8v/y//H/8f/y//P/8P/v/+7/7f/x
//L/8//y//H/8P/v/+//8P/x//L/8//y//H/8P/w//L/8v/y//L/8f/x//L/8v/y//L/
8v/y//T/9P/1//X/8f/w//D/7//x//H/8v/y//X/9v/3//j/9v/0//L/8f/0//P/9P/2
//T/8//y//L/8f/z//P/7//x//T/9v/3//T/8//0//P/9P/1//b/9//0//L/8f/w/+3/
7f/u/+7/8P/y//T/9v/0//L/8P/u//L/8//z//P/7//v/+//7//w//D/8f/x//H/8v/z
//b/9f/y//D/7//x//P/9P/2//b/9f/0//P/8f/w//D/8f/y//P/9P/1//P/8v/w/+7/
8P/x//P/9f/0//P/8//y//H/8P/w//D/9//5//f/9f/y//H/8P/v/+7/8P/y//X/9//1
//P/8P/u//H/8//0//P/8//z//P/8f/y//H/8P/w//T/9f/2//f/9v/1//T/8//z//T/
9f/3//j/+f/7//3//v8AAAAAAgAFAAYABQAGAAAA/v/9//3////+//3/+//7//j/9f/z
//D/7//s/+v/7f/v//H/8//y//H/8P/v/+3/7v/v/+//7//v//D/8//u/+3/7P/r/+v/
7P/u/+//7v/q/+T/3//d/93/2//Z/9z/3//h/+//CAAnAEcAaQCPAKsAvQDFAL8AqwCN
AG4AWABKAD8ANgAyAC0AIgASAAcAAwABAP7//P/8//v/+f/3//X/8P/u/+7/7v/x//H/
8f/y//L/7v/s/+v/7P/t/+3/7v/v/+//7v/u/+3/7f/u/+7/7//w//L/8//x/+//7P/q
/+7/7//x//L/8P/w/+//7//u/+7/7v/u/+//8P/x//L/8P/x//H/8f/w/+//7//u/+7/
8P/z//X/9P/y//D/7v/y//T/9v/4//f/9f/z//H/9P/0//T/9P/2//f/9//3//b/9v/1
//T/+P/6//v/+//4//j/+P/4//r/+v/6//z//v/+//7//v/9//7/////////AwAGAAgA
BgAFAAQAAwAFAAYABwAIAAYABgAHAAcABQAEAAMAAQADAAMAAwADAAAA/v/8//n/+//7
//v/+v/7//z//f/9//z/+v/5//b/9v/3//n/+//3//T/8v/w//P/8v/z//T/9f/1//f/
+P/0//H/7v/s/+//8v/1//n/9v/0//P/8v/z//P/8//z//T/9f/2//b/8v/x//H/8f/0
//X/9v/3//X/9P/z//D/8f/y//P/9f/1//X/9f/1//T/8//y//L/8//0//X/9v/0//P/
8//y//T/9P/0//T/9//4//r/+//3//b/9v/1//f/9//4//j/9//2//X/9P/0//T/9P/1
//r/+f/6//z/+v/3//T/8v/0//f/+P/1//P/8v/w/+3/7//x//X/9//1//X/9f/1//X/
9P/0//T/9P/1//f/+P/2//T/8v/w//H/8v/z//T/+P/5//n/+f/2//X/9P/z//X/9v/4
//n/9f/0//P/9P/4//b/9f/1//X/9f/0//T/8//z//P/8//3//j/+v/9//n/9//1//P/
8//0//T/9P/2//X/9f/1//P/8//0//T/8//2//b/9v/2//b/9P/0//X/9f/2//f/9//4
//X/9f/0//H/9v/3//j/9//3//f/9//4//b/9f/0//P/9f/3//n/+//3//b/9f/1//n/
+//+/wEAAgAEAAQABgAEAAQAAgACAAAAAAABAAMAAAD+//z/+f/4//b/9P/z//P/8//x
//H/8P/v/+7/7f/v//H/8//1//P/8v/x/+//7f/t/+7/8f/x//H/8f/x/+7/7P/r/+n/
7v/y//D/6f/h/9n/0//V/97/5f/v/wMAIAA9AFcAbwCHAJsApwCpAKMAkwB1AFoARgA4
ACkAJgAqACMAFgAQAAsABwADAPz/+P/4//n/+f/5//n/9v/0//T/9P/x/+//7f/s//H/
8P/x//P/8f/v/+z/6v/t/+//8P/y//H/8f/y//L/7//u/+7/7f/u/+//7//w/+//7//w
//D/8P/w/+//7//w//D/8P/w//L/8v/y//L/9P/1//X/9f/0//P/8//y//L/8v/z//P/
9v/2//b/9v/0//L/8P/u//L/8//0//X/9f/0//P/8v/z//X/9v/3//f/+P/4//j/9//4
//j/9//5//r/+//8//7//v/+/wAAAAAAAAAAAAACAAQABgAHAAIAAwADAAIABgAHAAgA
CQAIAAYABAACAAQABAAFAAUABwAIAAkACQAGAAMAAAD9/wAAAAAAAP///f/9//3//P/8
//z//P/7//v/+v/6//j/9v/1//X/9f/3//j/+v/8//j/9P/y//D/8f/z//f/+v/8//v/
+v/6//j/9v/0//P/9v/2//f/+P/4//f/9v/1//f/9//3//b/8//z//T/9f/z//P/8//z
//X/9v/3//b/9f/0//P/8//0//X/9v/3//f/9//3//j/9f/0//P/8v/z//X/+P/6//n/
+P/3//b/9//4//r/+//4//j/+f/5//b/9f/1//T/9//4//n/+v/5//j/9//3//v/+f/5
//r/+f/3//X/9P/z//X/9f/x//X/+P/6//v/9//1//X/8//0//X/9v/3//n/+P/4//j/
9P/z//P/8v/2//j/+v/8//r/+P/2//T/+P/5//n/+f/1//X/9f/1//L/8v/z//P/9P/2
//j//P/8//j/9f/z//T/9f/1//b/9//3//f/9//2//T/8//z//b/9//4//n/9v/2//X/
9P/1//X/9v/3//n/+f/6//r/7//u//L/+P/4//j/+P/4//X/9P/0//P/9P/1//X/9v/4
//n/+f/3//f/9//3//X/+P/5//r//P/6//n/+P/3//j/+f/6//v/+v/6//r/+//7//v/
/P/9/wIABgAIAAwACwAKAAcABgAFAAQABAAFAAUABAADAAEA/v/6//b/8//3//n/+f/7
//f/9f/z//H/8v/z//T/9f/1//b/9//3//L/8f/x//P/8v/z//T/9f/z//L/8v/x//L/
8v/w/+//7f/p/9//2f/c/+P/7f8BAB4APQBdAH8AmwCpAK8AtwC1AKcAkQB2AFwASgA5
ADAALgArACAAFgATABEACwACAPz/+P/7//v/+//7//n/+P/5//r/9v/z//D/7v/z//L/
8//1//X/9f/0//T/8//z//L/8v/2//f/+f/6//X/9P/0//P/9f/1//T/9P/1//X/9v/2
//T/9P/z//P/9//4//n/+v/4//b/9P/y//T/9f/1//X/9f/1//b/9v/0//T/9f/1//j/
+P/4//j/9v/2//b/9v/4//n/+v/7//r/+v/6//r/+P/5//n/+f/7//z//P/8//r/+v/5
//f/+v/8//7/AAACAAIAAgAEAAEAAAD///7/AgAEAAYABwAEAAUABQAEAAcABwAHAAcA
CAAIAAgACAAFAAQABAADAAYACAAKAAsABwAFAAMAAQADAAIAAQD///////////7/+//6
//n/9//7//z//v/+//n/9//2//X/+P/4//n/+v/4//b/9v/2//P/8//1//b/+f/5//n/
+v/3//b/9f/1//f/9v/2//b/+f/5//n/+f/3//f/9//2//f/9//4//n/9//3//f/9//6
//r/+v/4//b/9v/2//f/9v/1//T/8//1//f/+f/8//r/+P/2//T/9f/1//b/9v/3//j/
+f/6//f/9v/2//X/9v/4//v//f/8//v/+//6//3//v///wAA/v/+//7////+//v/+v/6
//z//f/+/wAA/v////7/+f/7//z//P/7//v/+//9//3/+v/5//j/9//6//r/+//8//n/
+f/6//r/+v/6//r/+v/6//r/+v/6//v/+//6//n/+P/5//r/+//4//b/9f/z//X/9v/3
//r/+//4//b/9f/z//P/8v/y//X/9//5//v/9//0//L/8f/z//X/9//5//f/+P/4//j/
9v/1//X/9f/2//f/+f/6//v/9v/w//L/9f/2//f/+P/4//j/+f/5//j/9//1//T/9f/3
//j/9//2//X/9P/x//b/9//4//r/+//7//v/+//5//n/+f/5//n/+v/7//3//P/7//v/
+/8AAAQABgAKAAoACgAIAAgABAACAAEAAQADAAQABQAFAAEA/P/3//P/9P/1//T/9f/z
//P/8//z//X/9f/1//X/9f/2//f/9//z//H/8P/x//D/8f/y//P/9P/0//X/9f/w//D/
7v/r/+n/4f/Z/9v/4v/n/+n/9/8SADEAUwB5AJsArwC9AMMAuwCrAJcAfABiAFIAQwA6
ADgAMQAiABQADQAHAAcABAACAAIA///7//f/8//y//L/9P/2//T/8//y//L/8//w/+//
7//y//P/8//0//P/8//y//L/8//z//T/9P/0//T/9f/1//P/8//y//L/9f/1//b/9v/0
//T/8//z//X/9v/3//j/9//2//X/9P/y//P/8//z//T/9f/3//j/9f/0//T/8//2//b/
9v/2//f/+P/5//r/+P/3//b/9f/5//r/+//8//n/+f/4//f/+v/8//3//v/9//7//v/9
//z//P/8//z///8AAAEABAACAAIAAgACAAQABgAIAAkABQAHAAgACAALAAsACwALAAoA
CgAKAAoADAAMAA0ADQAMAAwADAALAAgABwAGAAUAAwACAAEA//8BAAMABQAGAAIAAAD+
//v//P/8//3//P/5//n/+v/7//3//P/8//z//f/8//3//v/7//n/+f/4//n/+f/5//r/
/P/8//z//f/8//r/+f/4//r/+//8//3//P/7//r/+P/5//n/+v/7//v/+//7//v//P/8
//z/+v/7//z//f////z/+//6//n/+v/7//z//v/+//7//v/+//r/+f/5//j/+//8//3/
/v/7//r/+v/5//r/+v/7//v//f/9//7//v/8//z//P/8//z//P/8//3//P/5//j/+P/7
//3///8CAP/////9//f/9//4//j/9//7//3/AQADAAEA///9//v//f/8//z//P/7//v/
/P/8//v/+v/5//j/+//8//3//v/+//3/+//5//n/+f/5//n/+f/6//z//f/7//r/+f/6
//7//P/7//v/+v/5//f/9v/6//v//P/9//3//P/8//3/+v/5//j/9//6//z//f/+//3/
+//6//n/+//8//7//v/+//7//P/6//n/9//6//v/+//8//z//f/9//v/+v/5//j/9f/5
//v//f8AAP7//f/8//v//v///wAAAQD9//z/+//7/wAAAQADAAUACQAMAA0AEAANAAwA
CQAIAAgACAAJAAsACgAIAAYAAwD///z/+f/3//n/+//7//3/+//5//f/9f/2//f/+P/5
//f/+P/5//n/9P/z//P/9f/2//f/+P/5//b/9P/z//H/9P/2//b/8//t/+X/4f/j/+b/
7f/1/wMAHgA/AF0AeQCTAKUArwCvAKUAkwB5AFwARgA4ADMAMAAoACEAGAAWABMABwD/
/wAAAAD4//j/9//2//X/9f/2//n//P/4//X/8v/w//P/8v/z//X/9v/3//f/+P/4//f/
9f/0//f/9//4//j/9f/0//T/8//0//X/9f/2//b/9f/1//T/9P/0//P/8//2//j/+v/8
//j/9v/0//L/9f/3//j/+f/3//f/+P/4//X/9P/0//P/+P/6//z//v/6//j/9v/0//f/
+f/7//3//f/8//v/+v/4//n/+f/5//z//v///wAA/v/+//3/+//9/wAAAwAGAAcABgAF
AAYABQAEAAMAAgAGAAgACgALAAgACQAJAAgACgALAAwADQAMAAwADAAMAA4ADgAPAA8A
DQAMAAsACQAHAAUAAwABAAQABAAEAAMAAQABAAEAAAD8//z//P/7//z//P/9//z/+v/5
//n/+f/6//r/+//8//z/+v/6//r/9//3//n/+v/8//v/+v/6//n/+P/3//f/+f/4//j/
+P/3//f/9//3//b/9f/0//L/9f/3//r//f/7//n/9//1//j/+v/8//z/+//6//n/+f/3
//f/9//3//n/+//9/wAA/P/6//j/9v/3//n//P/+//z//P/8//z/+f/4//j/9//3//j/
+v/7//n/+f/6//r/+//8//3//v/8//z//P/9//z/+f/4//j//P/9//7/AAD+//3/+v/z
//f/+v/8//3/+//7//3//f/7//v/+//7//3//P/8//z/+f/5//r/+v/9//7///8AAP//
/v/9//z//f/7//j/9f/3//n/+//9//v/+v/6//n/+f/6//v//v/+//z/+//7//n/+f/4
//j/+v/7//z//f/6//j/9//3//r/+//8//3/+//8//z//P/7//n/+P/3////AQAAAP7/
+v/5//j/9//2//f/+P/6//v/+f/5//j/+P/4//n/+f/3//r/+//8//v/+//7//v//P//
//////////z/+//6//n/+f/6//v//f8BAAMABgAJAAoACgAIAAgACwAMAAsADAAHAAYA
BgAHAAkACAAHAAUABQACAP///f/7//n/9f/z//b/9//4//n/+P/3//b/9f/1//b/9//3
//f/9//4//v/9//1//P/8f/y//T/9//5//j/9P/u/+v/6f/l/+H/4//k/+n/8/8BABoA
NwBVAHcAmwC1AMMAxwC/AK0AkwByAFgATABDAD4APAA5ACgAFAAPAA8ABwD+/wAABAAC
AAEAAAD///v/+P/3//b/+f/5//n/+v/6//b/9P/z//X/9f/0//T/9//5//r//P/6//n/
+f/4//T/9P/1//X/8//z//L/8v/0//X/9//4//j/+P/3//f/9//2//X/9P/1//b/9//4
//b/9//3//f/9//3//j/+P/3//j/+v/7//n/+P/3//b/9//4//n/+v/6//n/+P/3//n/
+v/7//z/+//7//r/+f/3//j/+P/4//r//P/9//3//P/8//z//P///wAAAQAEAAYABgAG
AAYABQAEAAMAAQABAAUACAAKAAgABwAGAAUABwAIAAkACgAMAAwADQANAAsACgAJAAcA
CAAHAAYABQAFAAQAAwABAAMAAwADAAIAAAAAAAAA///+//z/+//4//j/+f/7//3/+//6
//r/+v/8//r/+v/6//n/+f/7//z/+//5//f/9v/3//j/+f/7//n/+P/4//j/+//7//v/
+//7//v/+//6//j/9//3//f/+v/7//z//f/9//z/+//4//j/+P/4//n/+v/7//z//f/5
//f/9f/0//b/+P/6//z/+f/5//r/+v/4//j/+P/4//r/+v/7//v/9//2//b/9f/4//n/
+//8//n/+P/3//b/9//4//n/+//9//v/+//8//r/+f/4//j//P///wAA/f/7//r/+P/1
//f/9//5//n/+v/7//z//f/7//j/9v/0//X/9//6//z/+v/6//r/+v/6//r/+v/6//3/
/f/8//v/9v/1//T/8//2//j/+//9//n/+P/3//j//P/6//n/+f/7//v/+v/6//r/+f/4
//f/+P/4//n/+//4//f/9v/1//f/+P/4//j/+P/3//f/9//3//f/+P/4//3/+v/4//j/
9f/0//P/8v/1//b/+P/5//n/+f/4//j/9v/3//f/9f/4//n/+v/5//r/+f/4//j/+//7
//v/+//7//v/+//7//r/+v/6//v/AAABAAMABQAFAAYABQAGAAcACAAHAAgACAAIAAkA
CwAIAAQAAAD7//v/+v/5//n/9v/1//L/8f/0//X/9v/3//f/9//3//f/9P/0//T/8//x
//H/8v/1//H/8f/x//H/8f/y//T/9f/4//b/7v/j/9//4f/d/9v/3v/n//P/AQAYADEA
SwBtAI8AqQC7AMEAvwCxAJkAdgBWAEIANQAwADIALwAmABgADQAHAAUAAgAAAP7//P/7
//r/+f/0//L/8v/y//T/8//y//L/8v/w//D/8f/w/+//7f/s//D/8f/x//L/8v/x//H/
8P/w//D/8f/x//L/8//z//T/8v/x//H/8P/y//L/8f/x//L/8v/y//L/8P/w//D/8P/x
//P/9P/1//X/9f/2//b/9P/0//X/9f/z//L/8f/w//L/8v/y//L/9P/1//b/9//1//T/
8//y//X/9//4//n/+P/4//f/9v/4//r/+//7//3//v///wAA/v/8//r/+v/8//7/AAAC
AAMABAAFAAUAAgADAAMAAgAFAAUABQAFAAMAAgABAAAAAgAEAAcACQAFAAQAAwABAAQA
BQAGAAcABgAEAAIA///8//v/+v/4//j/+v/8//3//P/6//n/9v/1//X/9v/3//f/9v/2
//b/9P/w/+7/7P/v//H/9f/4//b/8//w/+7/7//w//H/8//0//T/9f/2//X/8//x/+//
8v/z//T/9P/w/+//7//v//D/8f/y//P/9P/0//T/8v/x//D/7//v//L/8//0//X/8v/x
//D/8P/y//L/8v/y//P/8//0//T/8//y//H/8P/z//T/9v/3//T/8v/x/+//8f/x//L/
8v/y//L/8v/y//H/8P/v/+//8v/x//L/9P/y//H/8P/w/+//8f/x/+3/7v/w//H/8f/u
/+3/7v/t//D/8f/y//P/8v/w/+//7v/t/+3/7v/u//D/8P/w//D/8P/w//D/8P/x//H/
8P/v/+//7//v/+//7P/s/+3/7f/s/+z/7P/u/+7/7P/r/+v/7v/v/+//8P/u/+3/7P/r
/+v/6v/q/+v/7v/v//D/8f/t/+z/6v/o/+z/7f/v//H/6//r/+j/5v/o/+r/7P/u/+z/
7P/t/+3/7f/t/+z/7P/v//H/8v/x//D/7f/q/+X/6v/r/+z/7v/v/+//7//v/+3/7f/t
/+3/7v/u/+7/7//0//X/9//5//n/+v/5//r/+//8//v//P/2//T/8//z//b/9v/2//X/
8v/u/+r/5//o/+n/6P/p/+r/6//s/+3/6f/n/+X/4//m/+j/6v/r/+j/5//n/+n/5//n
/+f/5//o/+j/6f/p/+b/5P/g/9v/1//V/9X/1//a/9v/3//v/wgAJwBJAG8AiQCXAKEA
owCZAIUAbQBSADwAMgAtACgAJAAbAAwABAD///v/+f/6//T/7v/u/+3/7P/r/+j/5v/m
/+b/6f/p/+n/6v/q/+b/5P/j/+b/5//n/+j/6P/n/+X/5P/n/+f/6P/o/+b/5v/n/+f/
5P/j/+H/4P/k/+X/5//o/+j/6P/n/+f/6P/o/+j/6P/q/+r/6v/q/+f/5//m/+X/6P/p
/+v/7P/n/+b/5v/l/+j/6P/o/+j/6f/q/+v/7P/r/+v/6//r/+//8P/x//L/8f/x//D/
7//w//L/8//0//P/9P/0//P/8f/y//P/9P/5//r/+//+//z/+v/4//b/9//4//n/+f/6
//3///8AAP3/+//5//f/+v/8//7/AAD+//7///////z//P/8//v/+//7//v/+//4//b/
9P/x//T/9f/2//b/8//y//H/7//t/+z/7P/q/+z/7f/v//H/7//s/+r/6P/r/+r/6//s
/+n/6f/r/+z/7f/t/+3/7v/s/+z/7P/t/+v/6v/q/+r/7f/t/+3/7f/r/+v/6//q/+z/
7f/v//H/8f/x//H/8f/v/+7/7f/q/+z/7v/w//P/8f/v/+3/6//u/+//8P/y//H/8P/v
/+7/7f/t/+7/7v/x//L/8//0//L/8v/z//P/9P/0//X/9f/1//X/9v/2//P/8v/x//D/
8f/y//P/9f/0//H/8P/w//P/8//z//T/8//1//X/8f/v//D/8P/v//D/8f/0//X/8//x
/+//7f/w//D/8f/y//D/7//v/+7/7v/u/+7/7v/w//D/8P/w//L/8f/v/+3/7f/t/+3/
7f/u/+7/7//v/+v/6v/p/+r/7//u/+7/7//t/+3/7P/s/+//7//v/+//8f/w//D/8f/v
/+//7//v//H/8v/y//L/7//t/+z/6//s/+3/7//w//H/8P/w//D/6//p/+z/7v/u/+7/
7v/s/+z/7f/t/+//7//u/+7/8P/x//H/7//w/+//7v/r/+//7//v//D/8//z//P/8//y
//H/8P/v/+//8P/x//P/9P/z//P/8//4//z//v8CAAIAAgAAAAAA+v/4//f/9//5//r/
+//7//f/8v/t/+n/6//t/+3/7//u/+3/7P/r/+r/6f/o/+f/6v/s/+7/7//p/+f/5v/n
/+f/6f/r/+3/6//q/+r/6f/i/+L/4v/j/9//1//X/9n/1v/V/9f/6f8IACsATQBxAI0A
owCzALcArQChAIsAaABOAEIANQAoACQAHwAUAAoAAQABAAEA/v/4//T/8f/v/+3/6//p
/+j/6f/q/+r/6f/o/+j/6P/m/+b/5//p/+n/6P/o/+b/5f/j/+L/5v/n/+n/6v/m/+b/
5//n/+f/5//m/+b/6P/p/+v/7P/q/+j/5f/j/+b/5v/m/+b/5//o/+n/6v/p/+n/6P/n
/+j/6f/r/+z/6P/o/+n/6f/q/+r/6v/q/+n/6P/n/+b/6f/p/+n/6f/s/+z/7P/s/+v/
6//q/+n/6v/s/+3/7v/v//D/8P/v/+7/7v/u/+7/8v/y//L/9P/x//D/7//u//H/9P/3
//n/9v/3//f/9v/5//n/+f/5//3//v///wAA/f/8//z/+//8//7/AAABAP7//f/8//v/
+v/4//b/8//1//X/9f/0//H/8P/v/+3/8P/w//H/8P/s/+v/6//r/+3/7P/s/+z/7P/q
/+r/6v/o/+f/6P/o/+v/6//r/+z/6//q/+n/6f/n/+b/5v/m/+j/6f/q/+v/6v/p/+j/
5v/m/+f/6f/r/+v/6//r/+v/6//q/+n/5v/n/+j/6f/r/+j/5//m/+X/6P/p/+r/7P/q
/+r/6v/q/+j/5//n/+b/5//o/+n/6v/n/+b/5v/l/+j/6v/t/+//7P/r/+v/6v/o/+j/
5v/o/w==
         </WaveFormData>
      </LeadData>
      <LeadData>
         <LeadByteCountTotal>10000</LeadByteCountTotal>
         <LeadTimeOffset>0</LeadTimeOffset>
         <LeadSampleCountTotal>5000</LeadSampleCountTotal>
         <LeadAmplitudeUnitsPerBit>4.88</LeadAmplitudeUnitsPerBit>
         <LeadAmplitudeUnits>��V</LeadAmplitudeUnits>
         <LeadHighLimit>2147483647</LeadHighLimit>
         <LeadLowLimit>268435456</LeadLowLimit>
         <LeadID>II</LeadID>
         <LeadOffsetFirstSample>0</LeadOffsetFirstSample>
         <FirstSampleBaseline>0</FirstSampleBaseline>
         <LeadSampleSize>2</LeadSampleSize>
         <LeadOff>FALSE</LeadOff>
         <BaselineSway>FALSE</BaselineSway>
         <ExcessiveACNoise>FALSE</ExcessiveACNoise>
         <MuscleNoise>FALSE</MuscleNoise>
         <LeadDataCRC32>3810568136</LeadDataCRC32>
         <WaveFormData>
AgACAAIAAgD///7//f/8//v/+v/5//j/+f/6//v//P/6//r/+v/6//f/9v/1//T/9P/0
//T/9P/2//j/+v/8//r/+P/2//T/9f/2//f/+P/1//T/8//y//X/9v/3//j/9f/0//P/
8v/1//b/9//4//f/9v/1//T/8v/y//L/8v/0//T/9P/0//P/8v/x//D/8v/z//T/9f/y
//D/7//w//H/8v/z//L/8f/y//b/+P/3//j/+P/6//r/+f/5//z///8AAAAAAAD+//7/
AAACAAUABwAJAA4AEAARAA4ACwANAAkABAACAP///f/7//X/+P/4//f/8//0//T/9P/1
//T/8P/v//D/8P/u/+7/7v/u/+v/7v/x//D/8P/x//P/8//y//L/8v/w//H/8//0//D/
6f/s//D/7//m/+D/4f/m//T/BwAYACAAJgA3AFIAaQB+AJcArgC1ALIAqwCSAFwAJgAQ
APz/2//P/9//7v/w/+3/8//x/+n/6//2//j/9//2//b/9P/1//X/9v/y//D/7f/r/+//
8v/x//H/7//v/+//7//x//L/8f/0//X/9f/0//L/8v/z//f/+P/0//L/8//x//P/8//z
//P/9v/1//b/+P/3//f/9f/1//b/9f/y//H/9v/4//r//P/4//f/+P/3//j/+v/8//z/
/P/8//v//P/6//r/+f/5//v///8AAAEA+//5//j/9//4//n/+f/6//3/AQACAAIA/f//
/wEAAAAAAAEAAwADAAAABAADAAAAAwAHAAsADAANABAAEQASAA0ADAALAAwADwAQABMA
FAAQAAwADQAMAA4ADwARABIADQALAAkABgABAAEAAQD//wEABAAEAAUAAQD+//v/9//6
//r/+v/6//j/9//2//H/8P/z//T/9f/0//P/8v/y//T/8//x//H/8//0//b/9v/1//X/
9f/1//D/8v/z//P/9P/z//T/+P/4//j/+f/5//r/9//5//n/9v/z//b/9f/0//P/8//y
//X/9f/1//L/9P/1//X/9f/3//j/9//4//j/9//3//v/+//7//v/+//7////AQAAAPr/
9//2//b/+f/6//n//P/+//r/+f/3//n//v/+//3//f/9//z//P/7//f/8//0//X/9f/0
//j//v/+//z//P/6//n/+f/4//r/+//9//r/+P/3//b/9f/1//f/+v/6//r/9//2//T/
9//4//j/9v/7//z//v////r/9//5//b/9P/0//T/9f/z//P/8//y//T/+P/6//n/9v/3
//b/9P/0//T/9P/4//r/+f/5//3/+//6//j/9P/2//b/9f/1//j/+f/5//n/+v/6//r/
+v/5//b/9P/z//r/+v/1//L/+P/+/wEA/v/6//j/9v/0//b/9v/2//f/+f/5//n/+f/3
//b/9//2//b/9v/0//L/9P/3//j/+P/3//f/+f/4//v//f8CAAcABQAEAAMAAgAEAAYA
CAAJAAYABQAHAAsADwANAAsACwALAAgACAAIAAMAAAD5//r/+v/5//X/8//z//P/9P/1
//D/8P/y//L/8v/y//L/8v/u//D/8v/t/+7/7v/v/+//7v/u/+7/7v/y//X/9//4//H/
7P/u/+//6v/i/+H/8P8CAAkAFAAiADIARwBgAHkAjACbAK4AvQC2AJ8AegBEABIA/P/k
/8v/zf/l//b/+P/1//P/9//1//P/9v/0//P/8v/y//L/8//z//T/8v/y//H/8f/y//T/
8v/x//D/7//u/+3/7//w/+//8v/y//P/8//y/+//7//y//L/8v/y//X/9f/1//X/9f/1
//P/8f/x//L/8//z//H/8f/z//P/8f/x//L/8v/y//L/8v/z//b/9//0//T/9P/y//X/
9v/2//j/+P/4//f/9//6//3//f/9//r/+f/5//n/+f/5//j/+P/5//v/+v/4//n//f8B
AAIAAQABAAIAAQAEAAoACwAKAAgACwAOAA4ADwASABMAFAAPAAwACQAIAAoACgAMAAwA
DgAMAA8AEAAPAA8AEAAQAAsACwALAAoAAwADAAMAAQABAAIAAAD///z//P/8//v//v/+
//7//v/4//X/8v/r/+v/7f/t/+3/8v/1//j//P/6//f/8//x/+//7v/u/+z/6//t/+//
8f/v//L/9P/1//P/7//t/+7/8P/w//H/8f/z//H/9P/1//L/7//y//H/8P/v/+//7v/y
//P/9P/y//L/8//z//P/8f/w/+3/7P/v/+//8P/1//T/8//y//H/8f/1//f/9v/x/+//
7//w//T/9v/2//r/+//2//T/8f/x//b/9v/1//H/8f/w//D/8//x/+//8v/0//P/8f/0
//f/9v/z//L/9P/z//P/8v/w//H/8//w//L/8//0//X/8f/x//L/8P/y//H/8v/y//H/
8P/u/+r/7f/u//D/8f/y//H/9f/0//T/9P/0//X/8//z//P/8v/v//D/7//r/+//8//1
//b/8//w/+3/7v/x/+//7v/x/+//8P/w/+7/8P/w/+//7//w//H/8f/x//L/8v/y//L/
8f/u/+z/6//w//D/6//o/+n/6v/s/+3/7f/z//P/8//y/+//7v/t/+z/7v/u/+7/7//t
/+3/7f/t/+7/7v/w//D/8v/y//D/7v/t/+//7//u//D/8f/0//T/9P/1//n//f8AAAAA
AAAAAP3//v//////AAABAAUACwAMAAkABgAFAAMA/v/8//r/9//2//H/9P/2//f/9f/1
//L/7//t/+v/6f/q/+3/7v/s/+z/7P/s/+f/6v/t/+n/6v/q/+v/6//s/+z/7P/s/+r/
6//r/+r/5//o/+b/4f/c/+L/6//y//j///8KABoAKgA5AEgAYQB+AJEAogC3ALQAmwB6
AFIAJgAGAPD/3f/X/+X/7v/q/+n/8f/1//X/+f/2//P/8f/v/+7/7f/t/+z/7P/u//D/
8f/z//D/8P/s/+n/6v/r/+z/7f/v//D/7//y//L/8//z//L/8f/x//T/9P/y//L/9f/1
//P/8//z//P/8P/t/+z/7P/w//H/8P/x//X/9f/z//P/9f/2//f/+P/3//f/+f/5//j/
+P/4//b/9//4//j/+v/6//r/+f/5//j/+//7//v/9//3//j/+f/8//3//f/+//3////+
//z//f8BAAUABgAGAAcACQAJAAgADAALAAgACgANABAAEAANAA4ADQAMAAwADgAQABQA
FAAUABYAFgAUABAAEQAQABAAEQATABQADwANAAsACAAFAAUABQADAAQABAABAP//AQAC
AAMAAwABAAAA///+//z/+//6//X/9f/3//f/9//1//X/9f/2//T/8//x//H/9P/4//3/
AAD6//f/9P/x//H/9P/2//f/9//1//X/+P/3//b/9v/1//b/8//1//X/9f/z//f/9//1
//X/9v/2//j/+f/6//j/9v/1//P/8f/1//b/9f/2//X/8//y//X/9//3//f/9//2//n/
+v/4//T/8//0//b/9//4//f/+v/+//r/+f/3//X/+v/6//n/9f/1//T/9P/4//f/9v/6
//j/9//1//j/+f/4//X/9P/2//X/9f/0//L/8//1//L/8f/x//H/8f/w//P/9//4//j/
9f/0//L/9f/2//b/9P/z//L/8v/x/+3/6//u/+z/7//y//X/+f/4//f/9v/0//P/9v/3
//X/8v/z//L/8P/y//L/8v/2//T/8f/v//H/9P/2//f/9v/2//b/9f/1//P/8//y//H/
9v/2//b/9v/2//T/8//z//b/9v/x/+7/8P/2//T/8v/w/+7/7//w//H/8//x//H/8f/x
//H/8v/1//b/9P/0//L/8P/w//P/9P/0//T/9f/4//j/+f/5//z////9//z/+//6//v/
/v8BAAMABAAFAAkADwAQAA0ACgAJAAcAAgAAAP7/+//6//X/+P/2//X/8f/v/+//7//w
//H/6//q/+v/6v/r/+z/7f/u/+r/7P/u/+n/6P/o/+n/6f/o/+j/6P/o/+f/6f/q/+r/
7//o/9z/3//q/+T/3//q//j/AwAQACIANABNAGYAdQB4AIkApgCxAKYAlwB4AEYAHgAA
AOL/0f/X/+X/8v/6//P/7f/x//H/8//0//P/8f/v/+7/6//r/+r/6v/s/+z/6//r/+r/
7P/q/+n/6v/r/+z/7f/s/+r/5v/m/+n/6//s/+z/5//n/+r/6v/p/+r/7v/v/+//7//v
/+//7v/r/+r/6v/t/+3/6//r/+3/7f/r/+v/7//w//H/8v/w/+//8P/v/+z/7P/s/+r/
7v/w//H/9P/0//T/8//z//T/9//3//f/9v/3//n/+//4//X/8f/u//P/9//4//j/+f/9
/wEAAgD/////AAD//wAABgAHAAYABgAJAAwADAAMAA4ADgAOAAoACgAKAAwADgAOABAA
EAAPAAwADgAOAAoACQAJAAgABwAJAAsADAAJAAkACQAHAAQAAgD9//n/+v/6//r/+f/5
//j/9//2//b/9//4//X/8v/z//L/8f/z//X/9//6//r/+f/3//f/9f/0//T/8v/y//P/
9P/1//D/8v/z//P/8//x//H/9P/2//b/9//3//P/7//w/+//7//t//H/8f/y//P/9f/2
//n/+f/5//b/9P/z//H/7//y//T/9P/2//T/8//z//f/+P/3//b/9f/1//n/+//6//b/
9f/2//j/+v/6//j/+v/+//r/+f/3//b/+v/5//f/+P/5//n/+v/8//n/9v/4//b/8//v
//D/9v/4//j/+v/5//f/9v/0//X/9//6//j/9f/1//X/9f/1//f/+v/6//n/9f/z//D/
8//0//T/8v/2//j/+//9//r/9//5//b/9f/0//P/8//1//X/9f/0//D/8v/y/+//8f/1
//f/+P/2//T/8v/0//L/7//t/+//8//2//j/+P/2//T/8f/v//H/8//0//X/+v/6//r/
+v/3//T/8v/x//T/9P/v/+z/9v/4//H/7v/v//D/8f/y//L/8v/y//P/9f/1//X/9f/0
//T/9v/2//T/9P/y//D/8f/1//f/+P/6//v//v/+//z/+//9////AgACAAIAAgACAAQA
BgAHAAUABQAIAA0AEgARABAAEQAJAAIA/v/6//z//P/4//z//P/7//f/9f/2//X/9f/1
//D/8P/y//L/8f/y//P/9P/v//L/9f/x/+7/7v/v/+//7v/u/+7/7v/v//H/8v/y/+//
7v/0//n/8v/q/+v/7v/0/wMAFAAgADYATQBgAHsAmgCpALAAuwC6AKEAfgBWACQA/P/g
/9X/2f/f/+T/6P/v//X/9f/z//X/+v/5//f/9f/0//P/9f/2//j/9v/0//H/7//w//L/
8P/v//H/8f/x//H/8P/w/+7/8P/0//f/+f/6//b/9f/3//b/9P/0//f/9//1//X/9f/1
//P/8f/x//L/9P/1//T/9f/3//f/9f/1//b/9v/2//b/+P/5//z//f/4//b/9P/w//X/
+P/6//7//P/8//v/+//+/wEAAQABAPz/+//7//v//P/9//3//v8AAAMAAwACAP7/AQAE
AAQABAAFAAcABwAIAA4ADwAOAAwADwASABIADwAQAA8ADgAOAA4ADgAQABEAEgAVABYA
EwAQABIAEgAQAA8ADwAOAA0ADwARABIADwAPAA8ADQAIAAYAAQD9//3//v///////f/8
//v/+v/7//3////9//r/+//6//n/+f/5//n/+v/4//f/9f/1//L/8v/z//L/8v/z//T/
9f/0//j/+//9//r/9f/y//L/9f/2//j/+f/2//P/9f/1//X/8//3//f/9//3//j/+P/3
//f/9//0//b/9//3//f/9f/0//H/8P/x//H/8v/3//v/+//7//v/9v/3//b/8v/0//X/
+P/8//r/+P/0//T/+//4//j/9//5//7//v/9//z//f/9//7//f/5//X/9v/3//f/9v/6
/wAAAAD+//7/AAD//////v/7//v//P/4//n/+f/5//n/9v/3//n/+P/6//f/9v/0//n/
+v/6//j/+P/4//n/+f/3//X/+P/2//X/9P/z//P/9f/1//X/9P/y//T/9P/x//H/8//z
//L/9P/0//T/+P/3//P/8P/x//P/9P/0//L/8v/y//H/8f/0//X/9f/1//f/9v/1//T/
9v/0//P/8//2//b/8f/u//D/8P/r/+r/7P/u//D/8v/y//L/8v/z//H/8f/x//H/8v/y
//T/9P/0//T/8v/w/+7/8f/y//L/9v/5//7/AAD+//3///8BAAQABAAEAAQAAgACAAIA
AQAEAAUACQAPABAADQAKAAkAAwD+//z/+v/6//r/9v/6//3//f/6//n/9f/z//L/8f/s
/+z/7v/u/+//8P/x//L/7f/w//P/7//u/+7/7//v/+3/7P/r/+r/7P/v//H/8v/x/+7/
5v/j/+j/7P/t//b/BgANABAAHgA0AEUAVABpAIAAmQCqALEAsACjAIgAWAAqAA4A9v/h
/9//6//q/+j/8//z//H/+//9//j/9//1//P/8v/w//H/8f/y//L/8v/x//H/8//2//X/
9f/0//P/8v/x//H/8P/t/+7/8v/z//P/8v/w//H/9f/2//L/8v/1//X/9f/1//X/9f/2
//X/9v/4//f/9//1//X/9//3//X/9f/0//T/9P/0//b/9//6//v/+f/4//f/9P/1//b/
9v/4//z//v///wEA/v////3/+//6//v//f/////////+//7/AAADAAMAAgAAAAMABgAG
AAYABwAJAAkACQAOAA4ADAAOABEAFAAUABYAGAAYABgAFAAUABQAFgAVABQAFQAUABQA
EgAVABYAFwAXABgAGAATABMAEwASABAAEQASABEADQAMAAgABQAHAAgACQAJAAcABAAB
AP7//v///wAA/f/9//////////v/+f/3//b/+//9//7/AQAAAAAAAQAAAPz/+//6//n/
9v/4//n/+f/6//n/+v/+//3//P/8//v/+//5//z//f/5//f/+//7//v/+//8//z/+v/5
//j/9P/2//n/+//9//7//v/8//z/+v/5//n//f/+//3//P/7//n/+//7//j/+f/7////
BAABAAAA/f/+/wAA/P/7//n/+P/8//v/+f/5//n/+P/4//r/+f/4//z/+v/5//f/+v/9
//z/+f/4//b/9f/1//T/9f/3//r/+P/4//n/+v/7//j/+f/7//r//P/5//j/9v/5//r/
+v/4//f/9v/2//X/9f/1//r/+v/4//j/+P/5//f/9//3//b/9P/2//b/8//0//f/+P/4
//f/9v/1//j/+P/1//P/9f/z//T/9P/y//P/9P/0//X/8//z//L/8f/2//b/9v/2//j/
9v/1//X/9v/4//X/9P/z//L/8//0//X/9//1//X/9f/1//b/9v/4//j/9f/0//H/7v/x
//X/9//4//n/+f/7//r/+P/3//n/+////wAAAQACAAEAAgADAAMABQAFAAgADQAQAA8A
DgAPAAoABAABAP7//P/6//T/9v/3//f/9P/z//T/8//z//P/8P/w//L/8v/u/+z/6v/o
/+f/7P/x/+//6//q/+r/6f/p/+r/6//s/+z/7f/t/+z/7f/q/+r/6//o/+b/6f/2/wQA
DQAQABoANgBPAF4AbwCGAJ0AsgC5AK4AmQB4AEoAGgD0/+L/2f/X/9v/4P/o//H/9f/1
//f/+f/4//T/8f/u/+z/6f/p/+j/6P/p/+r/6v/r/+r/7P/q/+n/7P/t/+7/7//u/+7/
7P/u//D/8f/x//D/7P/r/+3/7P/s/+z/7//v/+7/7f/s/+v/7f/r/+v/7P/w//H/8P/x
//T/8//w/+//7//u/+3/7P/s/+3/8P/x/+//7v/t/+r/7//y//T/+P/2//T/8f/v//T/
+f/7//3/9//1//T/8//z//P/8v/y//X/+f/6//r/+v/9/wAAAAACAAMABQAFAAMACAAI
AAYABgAJAAwADAALAAwACwAKAAkACgALAA4ADgAOABAAEAAQAA4AEQASAA8ADwAQABAA
CwALAAsACgAHAAcABwAFAAIAAgD///3//P/8//z/+//7//r/+f/4//j/+f/6//f/8//1
//X/9f/3//f/9//4//b/9f/z//P/9P/2//n/+v/0//P/8v/x/+7/8P/x//H/8P/t/+z/
7v/v//D/8v/z//D/7f/v/+//7v/t//L/8//z//P/9P/0//X/9f/1//L/8f/x//D/7//z
//T/8//0//T/8//z//f/+P/3//b/9f/0//f/+P/2//b/9//6//7/+v/4//T/9P/5//b/
9v/1//X/+v/6//n/+P/5//n/+v/7//n/9//6//j/9//1//j/+//6//f/9v/0//P/8//y
//P/9f/4//b/9//3//f/9//0//X/9//2//j/9//4//j/+f/6//r/+P/6//r/+//7//f/
9f/4//b/9v/2//b/9//3//f/9//2//j//P/+//3/+f/5//f/9P/1//b/9//8//z/+f/3
//n/+//8//z/+v/4//j/9//3//b/9//3//f/+v/6//r/+v/5//b/9P/z//T/+P///wIA
+v/3//b/9f/0//X/9v/3//n/9//3//f/9//5//r//f/+//7//v/8//r/+P/5//j/9v/2
//f/+v/6//r/+////wMABQAGAAcACAAIAAoADAANAAsACwAOABMAFQATABEAEQAOAAoA
CQAIAAcABgABAAQAAwABAPz/+f/2//X/9f/1//P/9P/3//j/9v/2//b/9v/1//j/+//3
//j/+P/5//n/9v/0//L/8P/y//X/9//4//3/8P/q/+v/7P/o/+v/+P8AAAsAJAA2ADoA
SQBkAH8AkgCjALgAwwC4AKMAhgBWACYACgDw/9//3//p//D/8v/5///////9//v/+v/9
//3//f/+//n/+f/4//j/9v/2//X/9f/2//j/9v/1//f/9//3//f/+v/8//z/AAD+//3/
+//4//b/9//7//z/+P/4//v/+//7//v/+//7//v/+f/5//r/+//7//n/+f///////f/9
//z//P/8//z/+//7//3//f/8//z//P/6//v//P/8//7//v/+//3//f/8/////////wAA
AwAHAAsABwAFAAIAAAAFAAkACgAKAAUABQAFAAIABwALABAAEwAQABQAEwAQAA8AEQAT
ABIAFAAWABYAFgAWABYAFgAYABgAGAAaABoAFwAUABYAFgAWABcAGQAaABcAFwAXABYA
EAAPAA4ACwAMAAwACQAHAAgACAAIAAcABQAEAAMAAgD////////7//z///8AAAEA/v/9
//z//P/+//3/+//7//7/AAADAAQAAAD///7//f/5//r/+v/5//v/+f/5//z/+v/6//v/
+//8//n/+//7//f/9f/5//n/+v/7//3//v/+//3//P/4//r/+//7//v//v/+//z//P/5
//f/9v/5//3///8BAAMA/v////7/+v/6//v//v8CAP///v/7//z/AAD8//v/+f/3//z/
/P/7//r/+//7//z////9//v//v8AAP///f8AAAEAAAD9//z//v/9//3//P/7//v//P/4
//j/+f/6//v/+//9/wAAAAD///v/+f/2//v//P/8//r//P/8//3//f/5//f/+v/4//v/
/P/9/////f/9//3//P/6//z//P/5//j/+f/4//b/+P/4//j//P/9//v/+v/9//v//P/8
//r/+P/4//f/9//4//n/+f/5//z//P/8//z////+//7///8CAAAA+f/0//b/+P////7/
+//6//n/+P/6//r/+v/7//3//f/9//3/+f/4//n/+P/6//r/+P/2//b/+f/6//r//v//
/wIAAgAEAAUACQANAA0ADAALAAoACgAMAA4ADwAMAAsADQARABQAEwASABMADwAKAAgA
BgAFAAQA//8CAAQAAwD///3/+v/3//X/8//z//T/9//4//j/+P/4//j/8//2//n/9f/0
//T/9f/1//b/9v/2//b/9v/3//f/9v/9//b/9P/x/+r/7v/3/wAACAARABoAKgBGAF0A
XgBlAIgAqwC2AL0AvgCpAIQATgAeAAoA+P/h/9v/4//y//7////5//3////9//z//P/7
//r/+v/0//P/8f/w//P/9P/0//X/+f/8//v/+//4//f/9v/1//T/9P/y//T/9v/3//f/
9v/y//H/8//y//H/8v/2//f/9//3//f/9//1//P/8//0//X/9f/z//P/9//3//X/9f/3
//j/+f/6//j/9//4//f/9v/2//b/9P/3//j/+P/6//j/+P/3//f/9v/5//n/+f/5//v/
/v8BAAAA///9//z///8DAAQABAAAAAMABgAGAAgACQALAAsABwAKAAgABAAIAA0AEgAU
ABQAFgAWABYAEgASABIAFAASABIAFAAUABEADgAQABAAEQARABIAEgAPAA8ADwAOAAsA
CwALAAkABgAGAAMAAQAAAAAAAAD///3//P/7//r/+//7//v/9//1//f/9//3//X/9f/1
//b/9P/z//H/8f/y//T/9//4//T/8//y//H/7v/w//H/8f/0//P/9P/4//b/9P/z//H/
8f/v//L/8//u/+v/7v/t/+7/7//x//L/9P/1//b/9P/x//H/8P/v//D/8P/u/+7/7//v
//D/9f/z//H/7//t/+7/8f/y//D/7P/r/+z/7v/w//D/7v/w//b/8v/x/+//7f/y//L/
8f/v/+//7v/u/+//7f/r/+7/7//v/+7/8v/0//L/7v/s/+7/7f/t/+z/6v/r/+3/6v/r
/+v/6//r/+v/7f/w//D/8P/t/+z/6v/s/+z/6//o/+n/6P/o/+f/5v/l/+n/6P/p/+r/
6//t/+//7//v/+7/6f/q/+n/5f/o/+v/7P/s/+n/6P/n/+r/6v/n/+X/5//l/+b/5v/k
/+f/6P/o/+n/6P/p/+n/6f/p/+j/5//m/+b/5P/j/+P/5v/u/+3/6P/l/+T/4//i/+D/
4P/g/+H/5P/l/+b/5//l/+T/5f/k/+T/5P/i/+D/4f/l/+f/6P/o/+n/7P/s/+v/6//u
//H/8P/w//D/8P/w//L/9P/1//b/9//7/wEAAgD///z/+//1//D/7v/s/+3/7v/r//D/
7P/p/+P/3//e/93/3f/d/9v/3P/f/+D/3v/e/97/3v/Z/9z/3//b/9r/2v/b/9v/2P/Y
/9j/2P/b/9//4v/k/9n/3P/e/9P/zP/Y/93/3P/u/wEABAAMACIANQBGAGMAgACTAKIA
qQCgAIkAbAA+AAwA5v/Q/8X/x//T/+D/4v/d/93/4//l/9//3v/g/9//3v/e/9v/2//a
/9r/2//c/9z/3f/e/+D/3v/d/9r/2f/Y/9f/2f/a/9n/3P/e/9//3//e/9v/2//e/97/
2v/a/93/3f/d/93/3f/d/97/3f/e/+D/4P/f/9z/2//i/+P/4v/j/+H/3v/b/9j/2v/b
/97/3//c/9z/3P/a/9//4P/g/+L/4P/g/9//3//i/+X/5f/l/+b/5//p/+v/7f/t/+z/
7P/r/+v/6P/k/+X/6//x//T/8v/x//H/7//v//T/9P/y//T/9//6//r/+v/8//z//P/9
//7///8CAP///v////7////8//7//v/7//v//P/8//n/+f/5//j/8//z//P/8f/w//D/
7f/r/+n/6P/n/+X/6P/o/+j/6P/l/+P/4f/b/9z/3//g/+H/3v/d/9z/3P/d/93/3P/d
/9//4P/i/+L/3P/b/9r/2f/Y/9r/2//b/9z/2//c/+D/4v/i/+P/4//h/93/3v/d/9v/
2f/d/93/3//f/+D/4P/h/+H/4f/e/97/3//f/9//4P/g/97/3v/c/9v/2//f/+P/4//j
/+P/4P/h/+D/3P/e/9//4v/m/+b/5v/k/+b/6P/k/+P/4f/k/+r/6//r/+b/4//f/9z/
3//d/9v/3v/g/9//3f/g/+L/4v/g/+D/4f/h/+L/4v/f/9//4P/c/9z/3f/e/9//3f/f
/+L/4v/h/93/2//Y/9v/3P/c/9r/3v/e/9//3//f/93/4P/e/93/3P/b/9v/3f/d/93/
3P/c/97/3v/b/9j/2f/Y/9b/2P/Y/9j/3P/d/9v/2v/d/9r/2v/Z/9b/1//Y/9j/2f/c
/93/3f/d/97/3P/a/9j/2f/Y/9j/2f/f/+D/3P/a/9n/2P/Y/9f/3f/V/9D/0v/S/9L/
0v/V/9j/2//f/93/2//Z/9f/2P/Y/9r/2v/Z/9j/1f/S/9T/1//Y/9j/2v/b/97/3v/c
/9v/3f/f/+L/4v/i/+L/4P/i/+T/5f/m/+f/6//x//X/8//x//H/6v/k/+H/3v/e/97/
2v/e/97/3f/Z/9f/1P/T/9P/0//S/9L/1P/U/9D/zv/M/8r/yf/O/9P/0f/O/87/z//P
/87/zv/O/87/z//R/9L/0v/L/8j/yv/N/8T/vP/F/9b/5P/p/+b/9P8SACkANgBLAGgA
eQCKAJkAlgCFAGYALgD6/+T/0P+7/7v/w//I/8j/xf/F/8v/z//R/9D/zv/N/8z/zP/L
/8v/yv/K/8z/zP/L/8v/yv/M/8r/yf/J/8n/yf/J/8r/yv/I/8r/zP/N/83/zP/H/8f/
yv/K/8r/yv/N/83/y//L/8v/y//J/8f/x//I/8n/yf/H/8f/zf/N/8v/y//M/8z/zP/M
/8r/yf/K/8n/yv/M/87/zv/P/87/zP/M/83/zv/O/8//z//R/9D/z//P/8//0P/R/8//
z//O/87/0P/T/9P/0v/R/9X/2f/a/9z/3f/f/9//3f/i/+L/4P/c/93/3v/c/97/4P/g
/+D/3//g/+H/5P/k/+T/5v/m/+f/5P/m/+b/4//j/+T/5P/i/+P/5P/k/97/3f/c/9n/
2f/a/9j/1//V/9T/0//R/8//zv/N/8z/zf/N/83/yf/H/8n/yf/J/8n/yf/J/8r/yP/H
/8X/xf/D/8T/xv/G/8H/wf/B/8H/vv/A/8H/wf/C/8H/wv/G/8X/xP/E/8P/wv+//8H/
wf/A/7//xP/F/8X/xf/G/8b/xP/D/8L/vv/A/8P/xf/H/8T/wv++/7z/vv+9/73/wf/F
/8f/yf/L/8X/w/+//7j/uP+5/7z/wP+//77/u/+8/8L/vv+9/7v/uf++/77/vf+9/7//
vP+6/w==
         </WaveFormData>
      </LeadData>
      <LeadData>
         <LeadByteCountTotal>10000</LeadByteCountTotal>
         <LeadTimeOffset>0</LeadTimeOffset>
         <LeadSampleCountTotal>5000</LeadSampleCountTotal>
         <LeadAmplitudeUnitsPerBit>4.88</LeadAmplitudeUnitsPerBit>
         <LeadAmplitudeUnits>��V</LeadAmplitudeUnits>
         <LeadHighLimit>2147483647</LeadHighLimit>
         <LeadLowLimit>268435456</LeadLowLimit>
         <LeadID>V1</LeadID>
         <LeadOffsetFirstSample>0</LeadOffsetFirstSample>
         <FirstSampleBaseline>0</FirstSampleBaseline>
         <LeadSampleSize>2</LeadSampleSize>
         <LeadOff>FALSE</LeadOff>
         <BaselineSway>FALSE</BaselineSway>
         <ExcessiveACNoise>FALSE</ExcessiveACNoise>
         <MuscleNoise>FALSE</MuscleNoise>
         <LeadDataCRC32>1137187926</LeadDataCRC32>
         <WaveFormData>
BAAEAAQABAAEAAQABAAEAAMAAgABAAAA///+//3//P/8//z//P/8//7//v/+//7//P/8
//z//P/8//z//P/8////AAABAAIAAAAAAAAAAAD///7//f/8//z//P/8//z//f/+////
AAD+//7//v/+//7//v/+//7//v/+//7//v8AAAAAAAAAAP///v/9//z/////////////
////AAAAAP7//v///////f/6//n/+f/6//r//P/9//7///8BAAIAAQABAAEAAAADAAQA
BAADAAMAAgACAAIA/v/4//T/8//1//X/+P/5//f/9f/1//X/9//5//v//f/9//3//f/9
//3//v/6//f/+v/+////AAD+//7//v/+/wAAAAAAAAAAAAAAAAAAAAD9//z/+//7//r/
AAACAAEACAAVACIAKwAzADgAOQA5ADEAKgAbAP3/0P+h/3b/Vv9E/zr/Kf8a/x3/Nv9I
/1r/d/+R/6L/sv/D/9L/2//m//H/9v/0//X/9v/3//j//P/9//7///8AAAEAAgAEAAMA
AwADAAUABQAEAAMAAgAFAAUABgAGAAMAAwADAAMABQAFAAUABQADAAIAAgABAAMABAAF
AAUAAwAEAAQABAAGAAYABgAGAAYABwAJAAsACQAJAAkACQAKAAoACQAJAAgABwAHAAYA
BwAHAAYABQAGAAcACAAJAAcABwAHAAcACgAKAAoACgAKAAsACwAMAAsACAAHAAcABQAE
AAMAAwAGAAgACgAMAAsACQAIAAcABwAHAAUABwAHAAUABAADAAQABQAFAAUABAACAAAA
/v/9//z/+//7//r/+v/6//z//v/+//7//v/+//7//v////7//f/8//z///8AAAEAAwAB
AAIAAgACAAQABAAEAAUABQAEAAIA//8CAAMAAwAEAAQABAAEAAQAAwACAAIABAACAAIA
AgACAAAA////////AgACAAEA/////////////wIAAwADAAQAAwADAAMAAwADAAMAAwAE
AAIAAgACAAMAAgABAAAA/f///wAAAAAAAAEAAwAEAAMABAAEAAcABwADAAIAAQD/////
//8BAAEAAgACAAIAAwABAAEAAgAEAAIAAgACAAIABAADAAMAAQACAAIAAwAFAAIAAAD/
//3//////wAAAgAEAAQABAAEAAIAAQAAAP7///8AAAAAAQAFAAUABQAFAAIAAQABAAMA
AwABAAEAAQABAAEAAQABAAEAAQABAAEAAgACAAIAAgADAAQABAAEAAAA//////7//v//
/wAAAAD//wIABAAFAAMAAwACAAIAAAD+//7//v/9//7//v/9//3//v///wAAAgABAAEA
AQAEAAQABAAEAAEAAAAAAP///f8BAAcABgAEAAQABAAEAAMAAgABAAEAAQABAAEA//8A
AAIAAwAEAAIAAwADAAMA/v/9//3//v///wIABAAGAAUABwAIAAgABwAIAAgACAAIAAcA
BQADAAQABAAEAAEA/P/5//n/+f/5//z//f/9//n/+f/5//n//f///wEAAQABAAEAAQAC
AAYAAwABAAEABAAEAAQABAAEAAQABAAEAAMAAgABAAAAAQACAAMAAwAAAP////8AAAQA
CAANABQAHQAqADcAPQBAAEEAOQAtACIADwDj/6z/e/9a/0b/Nv8m/xX/Cv8Z/zb/Tv9o
/4f/nf+q/7z/z//a/+X/7P/z//j//P///wAAAQACAAEAAQABAAEABAAFAAYACAAJAAkA
CQALAAoACgAKAAoACQAJAAoACgAJAAkACQAJAAkACQAJAAkACwAKAAoACQAHAAgACQAJ
AAkACgAKAAoADAAMAAwADAALAAsADAANAAwACwAKAAkACAAIAAcABwAKAAsADQAOABEA
EQAQAA8ADgANAAwACwAJAAkACQAJAA0ADgAPABAAEQATABQAFgAUABIAEgATABEAEAAP
AA8ADwAOAA0ADAAKAAkACQAJAAoACwAKAA0ACwAJAAgABwAKAAsACwALAAoACAAGAAQA
AwACAAEAAQADAAQABQAIAAYABgAGAAYABAAEAAQABQAFAAUABQAGAAMAAgABAAEAAgAE
AAUABgAHAAgACQALAAoACgAJAAcACAAHAAUABAAEAAQABAAEAAUABAAEAAYACAAIAAgA
CAAIAAcABwAHAAgACAAHAAUABwAHAAcABwAGAAUAAwACAAMAAwADAAMABgAHAAgACgAH
AAYABQAFAAUABQAFAAMABQAGAAYABgAGAAcABwAFAAQABAAHAAcABAAEAAQAAwAFAAUA
BwAHAAcABgAFAAUABQAFAAYACAAHAAYABQAEAAQAAwADAAEAAAAAAAEAAwADAAIAAgAB
AAEAAQACAAQABAAEAAQABAACAAMABAAEAAQABAADAAMAAwADAAMAAwACAAEAAQADAAUA
AwADAAMAAwADAAMAAwACAAEAAAD/////AAABAAIAAwAEAAQABAADAAMABAAEAAIAAQAA
AP7//f8CAAYACQAHAAcABgAGAAQAAgACAAIAAQACAAIAAQAAAAAAAAAAAAIAAQABAAEA
AwAEAAUABgAEAAQABQAFAAMAAwADAAQABgAEAAQAAwACAAAAAAAAAAAAAgACAAIAAwAD
AAMAAwABAAEAAgACAAIAAgADAAMAAwAAAP////8AAAIABAAFAAYABwAJAAoACgALAAwA
DAAMAAwACwAJAAcABQAEAAMA///8//n/+f/5//v//v/////////////////+////AAD/
/wEAAQABAAIABAABAP////8DAAQABQAGAAQABAAEAAQABAAEAAQABAACAAIAAgABAAIA
AQABAAIABAAEAAUADAAbACQALQA3AEAAQwA/ADMAKgAfAP//yv+T/2r/Tv86/y7/Gf8M
/xP/KP9A/17/ff+T/6T/tP/J/9r/4//o//H/9v/6//3//v///wAAAgADAAQABQAEAAMA
AgACAAUABQAFAAcACgAKAAoACgAJAAkACgAKAAcABwAHAAcABwAHAAcABwAIAAgACQAJ
AAgACAAIAAcACgAMAA0ADgANAAwACwAKAAkACQAKAAsACgAJAAgABwAKAAoACQAJAAsA
CwAMAAwADAALAAkABwAIAAkACgALAAsACwALAAsADgAOAA4ADgAMAA0ADQAOAA4ADAAM
AA0ADQAMAAsACwAMAAwADAAMAA4ADQANAA0ADAALAAgACQAJAAcABgAFAAcABwAGAAUA
BQAEAAMAAgABAAAA//////7//v/+/wAAAgACAAIAAgAAAAAAAAABAP///////wAAAQAC
AAMABQAEAAQAAwACAAAAAAAAAAEABAAEAAMAAQADAAMAAgACAAMABAAFAAYAAgAAAP//
AAABAAIAAwAEAAIAAQABAAEAAwACAAAA/f///wEAAwAFAAQAAwABAAAAAQABAAEAAQAA
AP///v/+//z//P/8//3///8BAAMAAwADAAQABAAEAAYABwAHAAUAAgAAAAEA//8AAAAA
AAD//wIAAwAGAAcABQAEAAMAAwAAAP////8AAAIAAgACAAIAAgABAAEA///8//z//f//
/wIAAgADAAMAAgABAAEAAgABAAAA///+//z//f/+//7//v/+//3//f8BAAEAAQABAAIA
AQABAAMAAgD///7//f/9//3//f/9//v/+//7//v//P/8//z//P/+/wAAAQACAP////8A
AAAAAQABAAEAAAD6//z//f/9///////+//7//v/8//z//P/7//z//P/7//z//P/8//z/
+v/5//n/+f/7//z//f/+//z//P/9//3////+/wAAAAAAAAAA/v/+//7////////////9
//v//P/8//z//P/9//3//f/4//f/9//4//j/+v/7//z//f///wAAAAADAAQABAAEAAQA
AwABAP///v/+//7/+//1//H/8P/v//L/9v/4//n/9v/1//T/8//2//n//P/9//v/+//7
//z//v/7//n/+f/8//z//P/8//z//P/8//z/+v/6//r/+v/6//r/+v/5//n/+f/6//z/
/P8CAAsAEAAVACAAKwAxADYAOQA1ACkAHAAHAOH/rv+F/2j/UP9C/zr/Jf8Y/yn/Qv9W
/2r/g/+X/6z/wP/R/9z/5f/s//H/8v/0//X/9v/3//j/+//9////AQD///////8AAP//
/////wEAAgACAAIAAgADAAMABAAEAAMAAwADAAMAAwADAAMAAwAGAAYABwAHAAQABAAE
AAMABAAGAAcACAAIAAgACAAIAAYABQAFAAUABQAFAAUABQAGAAYABQAFAAUABQAGAAYA
CQAJAAgABwAHAAcABwAHAAUABQAFAAUABAAEAAQABAAGAAcABwAIAAsACgALAA0ACwAK
AAkACQAIAAgACAAIAAYABQAFAAUABwAHAAUABwAGAAMAAQD//wAAAQABAAEAAQAAAP//
/v/9//z/+//7//j/+P/4//r/+v/6//r/+v/6//r/+v/7//z//f/+/wAAAgACAAIAAwAB
AAIAAgACAAQABAAEAAUABQAEAAIA/////////v/+/wAAAAAAAAAAAAAAAAEABAADAAIA
AQAAAAEAAQACAAMAAwACAAAA/f///////////wAAAQABAAIAAwADAAMAAwABAAEAAQAC
AAAAAAAAAAEA/////////f/+/wAAAQACAAQABQAFAAMAAQAAAAIAAQACAAIAAgABAAMA
AwAFAAUABAACAAAA///9//3//v8AAP7//v/+//7/AQABAAIAAQAAAAAAAQADAAMAAgAC
AAEA/v/9//3//v8AAAAAAAAAAAAAAQACAAIA///+//z/+//+////AAABAAIAAQABAAMA
AQD///////////////////3//f/9//3///8AAAEAAgACAAIAAQAAAP3//f/+//7//v//
/wAAAAD//wIABAAFAAMAAwACAAIAAgAAAAAAAAD//wAAAAD//wAAAAAAAAAAAgABAAEA
AQACAAIAAgACAAAAAAABAAEA///9////AgAAAAAAAAAAAP7//v/+/////////////f//
/wAAAAAAAAIAAwADAAMA///9//z//P/8//7///8AAAQABwAJAAoACgAKAAkACAAHAAUA
AgD/////AAABAP///P/5//n/+f/5//z//f/9//v/+//7//v//f///wEAAQABAAEAAQAC
AAQAAQD/////AQAAAP///v///wAAAQACAAIAAgACAAIAAgACAAIAAQAAAP////8AAP7/
AgAHAAwAGQAoADUAPQBCAEEAOwAvACQAEwDr/7j/g/9a/0T/Nv8m/xP/CP8V/zL/Tv9o
/4P/mf+s/8D/0f/a/+P/7P/x//T/+P/7//z//f/+/wIAAwAEAAUAAwADAAMABAAHAAcA
BwAJAAoACgAKAAoACQAJAAoACgAJAAkACQAJAAsACwALAAsADQAMAAwACwAKAAoACgAJ
AAkACgAKAAoADAAMAAwADAALAAsADAANAA8ADwAPAA8ADgAOAA0ADQALAAsADAAMAA4A
DwAPAA8ADwAPAA8ADwAOAA0ADAALAA4ADgAOAA4ADgAPAA8AEAASABAAEAARAA8ADgAN
AA0ADAAMAAwADAAOAA0ADQANAA0ADQALAA0ADgANAA0ADQANAA0ADAALAAsACgAJAAgA
BQAEAAMAAwAEAAQABAAGAAQABAAEAAQABgAGAAYABwAFAAUABQAGAAYABgAGAAcACQAK
AAoACgAIAAgACAAJAAgACAAHAAUACQAJAAgACAAHAAYABQAEAAYABgAHAAoADAAMAAwA
DAALAAkACAAHAAgACAAHAAUABgAHAAgACQAJAAkACAAIAAcABwAHAAcABgAFAAQABAAG
AAYABgAHAAUABQAFAAMABgAIAAkACgAKAAsACwAJAAUABAAGAAUABwAIAAkACQAHAAcA
CQAJAAsACgAJAAkABwAHAAgACgAKAAoACgAKAAoACQAJAAcACAAIAAkACwALAAoACgAJ
AAoACQAJAAoACQAIAAcABgAIAAkACgAKAAgACAAHAAcABwAHAAcABwAIAAcABwAJAAkA
BwAHAAcACQAJAAkACQAIAAcABgAFAAQABAAEAAQAAwAEAAQABAAEAAUABwAIAAcABwAH
AAYAAwAGAAgACQAHAAcABgAGAAgABgAGAAYABwAIAAgABwAGAAYABgAGAAYABQAFAAUA
CAAIAAgACAAIAAgACQAJAAUAAwAHAAgABwAGAAUABAAHAAgACQALAAgABwAGAAMAAQAC
AAIAAgAFAAcACAAJAAYABQAFAAYABQAGAAYABgAJAAsADAAMAA0ADgAOAA4AEAAPAA0A
CwAJAAgABwADAP7/+//7//v/+//+///////9//3//f/9//3///8BAAEABAAFAAYACAAK
AAcABQAFAAcABgAFAAQABgAGAAYABgAFAAQAAwACAAUABgAHAAcABAADAAMABAAIAAgA
DQAUAB0AKAAxADkAPgBBAEEANwAsAB0A/f/I/5P/Zv9K/zz/Lv8Z/wj/E/8s/0T/Xv99
/5P/pP+6/8//3P/l/+z/8//4//7/AQACAAMABAAEAAUABgAHAAUABQAFAAYABwAHAAcA
CQAKAAoACgAKAA0ADQAOAA4ADAALAAoACQAKAAsADAANAAsACgAKAAkACQAKAAsACwAJ
AAoACgAKAAwADAAMAAwACwALAAwADQANAA0ADQANABAAEAAPAA8ADwAPABAAEAAPAA8A
DgANAAsACwALAAsACwALAAsACwAOAA4ADgAOAAwADQANAA4AEAAOAA4ADwARABAADwAP
AA8ADgANAAwACgAJAAkACQALAAsACQALAAwACwALAAsACgAJAAcABQAFAAQAAwACAAMA
AgABAAEA/v/+//7/AAAAAAAAAAAAAP7//v/+/////f/9//3//v///wAAAQADAAMABAAE
AAQABAAEAAQABQAIAAgABwAFAAYABQADAAIAAAAAAAAAAAABAAAAAAACAAMABAAFAAYA
BQADAAIAAQADAAIAAAD9//7///8AAAEA//////7//v8AAAEAAgADAAMAAwADAAQAAwAC
AAEAAQD////////9//7/AAABAAIABAAFAAUAAwAEAAQABwAHAAgACAAIAAcABQADAAMA
AQD///7//f/9//z//f///wIAAwAEAAUABgAEAAMAAwABAAAAAAABAAMAAwACAAIAAQAA
AP////8AAAAAAAAAAAAA/v///wAAAAD//wAAAAABAAAA///+//3//P/7//v//f////3/
/f/9/wAAAQACAAMAAQABAAEAAQD9//z/+//6//3//v/+//7//////wAAAAD////////+
//3/AAACAAMAAgABAP///v/+//z//P/8//v//P/8//v//f/+////AAD+//3//f/9//z/
/P/8//z//P/6//z//P/8//z//v/+//7///8BAAEAAQD///7//v/9//z//P/9//3//f/8
//v/+//8//z//v///wAA//8BAAIAAgADAAQABAAEAAQAAwABAP////8AAAEA///4//X/
9f/1//X/+P/5//n/9//3//f/9//2//f/+P/3//n/+//9/wAAAAD9//v/+/8AAAAAAAAA
AP3//P/7//r/+//8//3//v/8//z//P/7//z/+//7//z//v8EAAkAEAAZACgAMQAzADYA
NwA1AC0AIAANAOv/uv+H/2D/SP8+/zD/Hf8W/yX/QP9a/3D/hf+Z/6z/wP/N/9b/4f/q
/+//8v/y//f/+P/5//r//f///wEAAwACAAEAAAAAAAEAAQABAAMAAgACAAIAAgAFAAUA
BgAGAAUABQAFAAUABQAFAAUABQADAAIAAgABAAQABgAIAAkACAAIAAcABgAGAAYABgAG
AAcABwAIAAkACQAJAAkACQAJAAgABgAFAAcABwAIAAgACwALAAoACQAJAAkACQAJAAgA
BwAGAAUACAAKAAwADgANAA0ADAAMAAoACAAIAAkABwAGAAUABQAHAAgACQAKAAoACQAJ
AAkABwAHAAUABwAHAAUABAADAAMAAwACAAEAAwACAAEAAAD+//z/+v/5//r/+v/6//z/
/P/8//z//P/+//7//v////3//f/9//7/AAAAAAAAAQADAAQABAAEAAQABAAEAAUABAAE
AAMAAQADAAMAAgACAAQABAAEAAQAAwACAAIABAAGAAYABgAGAAUAAwACAAEAAgACAAEA
//8AAAEAAgADAAEAAQAAAAAAAwADAAMAAwAFAAUABQAGAAYABgAGAAcABgAFAAQAAQAC
AAQABQAGAAgACQAJAAcABAAEAAcABwAEAAQABAADAAEAAQADAAMAAwACAAEAAQAAAAEA
AwAGAAUABAADAAIABAADAAMAAQAAAAAAAQADAAEAAAAAAP///////wAAAgAEAAQABAAE
AAQABQAGAAYABgAGAAUABQAEAAMAAgABAP7//f/9////AgABAAIAAwADAAMAAwADAAEA
AQABAAEA/v/+//7//v8AAAIAAwAEAAEAAQACAAIAAgADAAQABAD+/wAAAQABAP/////+
//7////+////AAD//wAAAAD/////AAABAAIAAAD///////8CAAIAAgACAAQAAgD///3/
/v8AAAAAAAAAAAIAAgACAAMAAwADAAMAAQAAAAAA///+/wAAAQABAAEA/v/9//3//v/+
/wAAAQACAAEAAwAEAAQABQAGAAYABgAHAAcABgAFAAIAAgACAP//+v/3//f/9//1//j/
+f/5//n/+f/5//n//P///wIAAwABAAEAAQACAAMA///8//v//v/+//7//v8AAAAAAAAA
AAAAAAAAAAAA/v/+//7//f/+//3//f/+//7/AgAHAA4AFwAkADMAPQBCAEMANwArACYA
FQDp/7T/hf9e/0D/Mv8m/w//AP8N/yj/Pv9a/3n/k/+m/7z/0f/a/9//5P/r//D/9v/5
//r/+//8//7///8AAAEAAQABAAEAAgABAAEAAQADAAQABAAEAAQABgAHAAkACgAHAAcA
BwAHAAYABQAEAAMABAAEAAUABQAGAAgACgALAAkACgAKAAoACAAIAAgACAAJAAkACgAL
AAkACQAJAAkADAAMAAsACwALAAsADAAMAA0ADQAMAAsACwALAAsACwALAAsACwALAAoA
CgAKAAoACwANAA4AEAAPAAwACwALAAwADAAMAA0ADQAMAAsACgAMAA0ADwARABAADwAM
AA0ADAAJAAcABQAHAAcABgAFAAcABgAFAAQAAwACAAEAAQAAAAAAAAACAAEAAAD///7/
//8AAAEAAwADAAMAAwAEAAIAAgACAAMABQAGAAYABgAFAAQAAwADAAUABgAGAAUABQAF
AAQABAAGAAYABgAGAAQAAgABAAIAAAAAAAAAAAABAAEAAgADAAYABgAFAAMAAwADAAMA
AwAFAAUABAAEAAMAAwADAAMAAQABAAEAAgADAAQABQAHAAUABQAFAAMAAQACAAIAAgAE
AAUABQADAAIAAgAFAAUABAAEAAQAAwADAAMABQAFAAYABgAGAAcAAwADAAQABgAFAAQA
AwACAAAA//////3///8AAAIABQAHAAYABgAFAAIAAQABAAIAAgACAAIAAgACAAMABAAE
AAIAAgABAAEAAwADAAMAAwAEAAMAAwAFAAMAAQABAAEAAQABAAEAAQADAAMAAwADAAAA
AAAAAAAAAQACAAIAAgADAAMABAAEAAEAAQABAAAA/f8AAAIAAwAFAAUABAAEAAMAAAD/
//7/AQACAAIAAQACAAIAAgACAAEA///+//3//P/8//z//P/9//7/AAABAAEA/////wIA
AgACAAIAAgD///7//f/9//7///8AAP////8AAAAAAAD+//////////7//f/9//7//v8A
AAEAAgADAAUABgAGAAQABAADAAIAAwADAAIAAQAAAAAAAAD9//j/9f/1//X/9//6//v/
+//3//f/9//3//n/+//9//3/+//7//v//P8AAP3/+//7//z//P/8//z//v/+//7//v//
/wAAAQACAAEAAAD///3/+v/5//n/+v/2//r/AwAMABcAIgArADMAOAA9ADsALwAiABEA
8//E/43/Xv9E/zb/KP8X/wj/Ef8q/0L/WP91/4//pP+2/8f/1v/d/+D/5//w//b/+P/4
//j/+P/6//v//P/9//7///8AAAIAAwADAAMABQAEAAQABAAEAAMAAwAEAAQAAQABAAEA
AQD//////////wEAAgAEAAUAAwAEAAUABQAHAAgACAAIAAcABgAFAAQABQAFAAYABwAJ
AAkACQAJAAgACAAHAAcABwAHAAgACAAIAAcABQADAAQABQAGAAcABwAHAAcABwAGAAYA
BgAGAAYABwAHAAgABgAEAAQABQAHAAYABQAFAAgACAAIAAgACAAHAAcABwAEAAMAAAAB
AAIAAQABAAEAAwADAAIAAQD///7//f/8//v/+v/5//n/+P/4//j/+v/4//j/+P/4//j/
+P/4//n/+v/7//z//v/9//z/+//7//3//v/+//7//P/8//z//f8AAAAA///9/wEAAQAA
AAAAAAAAAAAAAAD9//z//P/+//z//P/8//z//v/9//3//f/+//7//f/7//v/+//7//v/
/f/9//z//P/7//v/+//7//v/+//7//z/+v/6//r/+//9//3//f/7//z//v///wAA/v//
/////f/7//r//P/7//r/+v/6//n//P/9/wAAAQD///7//f/9//n/+f/6//z/+v/6//r/
+v/6//n/+f/3//f/+P/6//3/+//6//r/+f/6//n/+f/6//j/+P/4//j/+f/7//3//v/6
//r/+f/5//r/+f/4//f/9v/1//X/9//4//f/+P/5//n/+f/5//n/+f/5//n/+f/2//b/
9v/2//X/9v/2//b/9//3//j/+P/1//X/9f/0//L/9v/5//v/+v/5//f/9v/2//T/9P/0
//f/+P/4//f/+P/4//j/+P/2//X/9f/1//j/+P/4//j/9v/2//f/+P/2//b/9v/2//b/
9v/2//f/9f/1//X/8//0//b/9//4//b/9//3//f/9v/1//X/9v/2//j/+f/6//j/+f/5
//j/+//+/wAAAgAAAP///f/7//r/+v/6//f/7//r/+r/6f/r/+7/7//v/+3/7f/t/+3/
8v/1//j/+f/3//f/9//4//j/9f/z//P/9P/0//T/9P/2//b/9v/2//j/+P/4//j/+v/6
//r/+f/3//X/9P/0//j/9v/5/wgAFQAeACcAMQAyADMAMwApABoABwDj/67/ff9Y/z7/
MP8k/xX/DP8Z/zb/Tv9k/3n/jf+g/7b/x//S/9n/4v/r/+7/8P/y//L/8v/y//T/9f/2
//f/9//3//f/+P/5//n/+f/7////AAABAAIAAgABAAEAAAD/////////////////////
/f/8//z/+//7//z//f/9//3//v/+//7//v/+//7//v/7//v//P/9//7///8AAAEAAgAC
AAEAAQD/////AAAAAP/////+//3//v///wAAAQABAAEAAQABAAIAAgACAAIAAAABAAEA
AgADAAIAAwAFAAUABAADAAMAAwACAAEAAAAAAP///////wEAAQD//wEA///9//z/+//6
//n/9//1//b/9v/2//b/9f/0//P/8//y//L/8v/0//L/8v/y//L/8//0//X/9//1//X/
9f/2//j/+P/4//n/+P/4//f/9v/3//j/+f/7//v/+v/4//X/+v/7//v//P/7//r/+f/4
//f/9v/2//j/+P/4//j/+P/5//n/+v/7//z//P/7//n/+P/3//b/9f/2//f/9//4//f/
9//3//f/+P/5//r//P/7//r/+f/5//n/+f/5//f/9f/2//b/9v/2//f/9//1//X/9v/6
//v/+P/4//j/9//3//f/+f/5//n/+P/3//f/9//3//j/+v/4//j/+P/4//n/+f/6//n/
+P/4//n/+//7//r/+v/5//b/9f/1//b/9v/2//b/9v/0//X/9v/2//b/9v/1//X/9P/z
//L/8f/y//P/9f/5//f/9f/1//X/9P/z//L/8f/z//P/8//z//L/8v/y//L/8//0//T/
9P/1//X/9v/2//X/9f/1//T/8P/y//P/8//y//H/7//u/+//7v/v//D/8//0//T/8//w
//D/8P/w//H/8f/y//P/8v/y//L/8v/x//D/8P/v//H/8f/x//L/8P/w//L/8v/y//L/
8v/y//L/8v/z//H/8f/x/+//7//w//D/8P/u/+//7//v/+7/7f/t/+7/7v/w//H/8v/z
//X/9v/2//X/9v/2//b/9v/1//P/8f/w//D/8P/t/+v/6f/q/+v/6v/s/+z/6//n/+f/
5//n/+n/6//t/+3/7v/v//D/8v/y/+//7f/t/+7/7v/u/+7/7P/s/+z/7P/q/+r/6v/q
/+z/7P/s/+v/7f/t/+7/8P/y//D/8//6/wUAEAAZAB8AJAApACkAHwASAAUA4/+u/3n/
Tv80/yL/Ev/9/u7++f4W/y7/Rv9l/33/kP+k/7f/xv/N/9T/3f/i/+b/6P/o/+j/6P/o
/+n/6v/r/+v/6//r/+z/7//v/+//8f/y//L/8v/y//L/8f/x//D/8f/x//H/8f/z//P/
8//z//P/8v/y//H/7//w//H/8f/u/+7/7f/s/+//8P/x//L/8//z//T/9f/0//P/8v/x
//T/9P/z//P/8//z//T/9P/z//P/8v/x//H/8f/x//H/8//z//P/8//0//T/9P/0//L/
8//z//T/8v/w//D/8f/z//L/8f/x//L/8v/y//L/8v/x//H/8f/z//P/8f/z//P/8f/w
/+//7v/t/+v/6f/n/+b/5f/k/+b/5v/m/+f/5P/k/+T/5v/m/+b/5v/m/+X/5P/j/+P/
4//j/+P/5P/l/+b/5//p/+f/6P/o/+j/5//m/+X/5f/m/+b/5f/j/+X/5f/k/+T/5P/k
/+T/5P/l/+T/5P/m/+j/6P/o/+j/5//l/+T/4//j/+L/4P/d/+D/4f/i/+P/5f/l/+T/
5P/j/+P/4//j/+L/4f/g/+D/3v/e/97/3//h/+H/4f/f/+H/4v/i/+L/4f/h/+D/3f/c
/9z/3//f/+H/4v/j/+P/4f/h/+P/4//i/+D/3v/d/93/3f/e/+D/4v/i/+L/4v/g/9//
3//b/w==
         </WaveFormData>
      </LeadData>
      <LeadData>
         <LeadByteCountTotal>10000</LeadByteCountTotal>
         <LeadTimeOffset>0</LeadTimeOffset>
         <LeadSampleCountTotal>5000</LeadSampleCountTotal>
         <LeadAmplitudeUnitsPerBit>4.88</LeadAmplitudeUnitsPerBit>
         <LeadAmplitudeUnits>��V</LeadAmplitudeUnits>
         <LeadHighLimit>2147483647</LeadHighLimit>
         <LeadLowLimit>268435456</LeadLowLimit>
         <LeadID>V2</LeadID>
         <LeadOffsetFirstSample>0</LeadOffsetFirstSample>
         <FirstSampleBaseline>0</FirstSampleBaseline>
         <LeadSampleSize>2</LeadSampleSize>
         <LeadOff>FALSE</LeadOff>
         <BaselineSway>FALSE</BaselineSway>
         <ExcessiveACNoise>FALSE</ExcessiveACNoise>
         <MuscleNoise>FALSE</MuscleNoise>
         <LeadDataCRC32>252020565</LeadDataCRC32>
         <WaveFormData>
+v/6//r/+v/6//r/+v/6//r/+v/6//r/+P/4//j/+P/2//b/9v/2//f/+P/5//r/+f/4
//f/9v/2//b/9v/2//j/+P/4//j/9v/2//b/9v/3//j/+f/6//n/+P/3//b/9v/2//b/
9v/4//j/+P/4//f/9v/1//T/9v/2//b/9v/2//b/9v/2//b/9P/0//X/9f/1//X/9f/1
//b/9//4//f/9v/2//X/8//y//L/8v/z//P/9f/2//f/+P/7//z/+v/5//j/+P/6//r/
+v/6//n/+v/9//3/+//6//n/9v/4//n/+v/8//z/+//4//j/9f/1//X/9P/z//L/8f/x
//T/9P/z//P/8f/x//L/8v/0//T/8//y//D/8P/w//D/8//z//P/8//z//P/8v/y//H/
8//y//L/9v/8/wMADwAZACMALAAzAEcAbwCdALUAvgDAAL0AsgCfAHEAGgCo/0n/Jv8s
/0T/af+Q/6T/sP/C/8//1//g/+z/8f/y//L/8v/y//L/8v/y//L/8//1//b/9//5//f/
9//4//j/+P/3//b/9f/2//b/9v/2//X/9f/2//n/+f/5//n/+f/6//v/+//7//v/+//7
//z/+v/7//v/+//8//z//f/+//z//P/8//z/+v/6//r/+v/8//3//v8AAP7//v/+////
AQACAAIAAgAEAAUABgAHAAQAAwACAAMABwAHAAYABgAKAAsACwANAAsACwALAA0ADgAO
AA4AEAAOAA4ADwARABQAFAAUABUAFQATABUAFQATABMAEwATABQAFAATABIAEAAPAA0A
DAAKAAsACwALAAkACQAHAAcABwAHAAcABQAGAAcACAAJAAcABgAEAAQABgAGAAYABQAB
AP////////3//P/8//3/AAD/////AAAAAAAA///+//r/+v/8//z/+//6//r/+//7//r/
+P/1//j/+f/4//n/+f/4//b/9P/2//b/9v/2//j/+P/4//j/9v/2//b/9v/5//r/+//7
//n/+f/6//v/+f/6//r/+P/6//r/+//7//v//P/8//z//v/+//7//v/8//z//f/9////
/////wAAAAAAAAAA//////////8AAAIAAgABAAEA/v/9//3//f/+////AAAAAP7//v/+
//3//f/9//z//P/9//3///////7//v/9//v/+v/5//n/+f/7//r/+v/8//z//P/7//r/
+P/4//n/+v/6//r/+v/6//j/+f/6//v//v/+//v/+//9//3//P/5//n/+P/4//j/+v/6
//r/+f/5//n/+f/5//f/+P/4//f/+f/4//j/+P/2//f/9//3//f/9//3//f/+P/4//j/
+P/6//v/+//6//j/+P/6//f/9f/3//z/+v/6//r/+v/6//b/9v/3//f/9//3//f/9v/2
//b/9v/2//b/9//3//f/+P/4//j/+f/7//3//v/+//3//v/9//v//f/9//7/AAAAAAAA
AAABAAQABwAHAAUAAwABAP3/+//9//3//v/+//3/+v/6//n/+//7//r/+f/2//X/9f/2
//b/9f/1//X/8//0//T/9P/2//X/9P/0//L/8v/y//P/9P/1//b/9//2//T/8//z//n/
+v/2//b//v8JABcAIwAvADQAPwBhAJUAvwDRANgA4ADhANYAsQBtAAgAjP8z/yT/OP9W
/3//oP+y/8D/0P/b/+H/6P/w//P/8v/z//T/9f/2//b/9v/2//f/+P/4//j/+f/7//v/
/P/8//3//f/9//3//v/+//7//v/8//v/+//9//v/+//7//v//v/////////9//3//f/+
//7//////////P/8//3//v8AAAAAAAAAAAIAAgACAAIAAQABAAEAAgAEAAQABAAFAAMA
BAAEAAQABgAHAAgACQAJAAkACQALAAsACwAKAAoADgAPAA8AEQARABEAEQATABIAEgAS
ABQAFwAYABoAHQAbABoAGQAZABkAFwAZABkAFwAXABcAFwAbABwAHAAcABkAGQAYABgA
EwATABIAEQAPAA8ADQANAA8ADwAPAA0ADQANAA0ADQAJAAgABgAGAAYABgAGAAUAAwAB
AAEAAQACAAIAAwAFAAMAAQAAAAAA///+//z/+v/5//r//f/+//7//v///wEAAAD+//v/
9//7//v/+f/5//z//P/7//r/+P/4//j/+P/6//r/+v/6//r/+v/6//r/+f/6//v/+//7
//v//P/9//v//P/8//r/+//8//7////+//7//f/8//3//v///wAA/v/+////////////
//8AAAAAAAAAAP//////////AAACAAIAAQABAAMAAwAEAAUABAADAAIAAAACAAIAAgAB
AP/////+//7//////wEAAQAAAAAA///9//r/+f/5//n/+//6//r//P/+//7//f/8//z/
/P/9//7//v/+//7//v/5//n/+f/5//r/+v/3//f//P/9//3/+//7//r/+v/6//r/+v/6
//n/+//7//v/+//7//z//P/7//n/+P/4//j/+v/7//v/+//5//n/+f/5//j/+P/4//j/
+P/5//n/+P/6//r//P/5//f/9//4//r//P/6//r/+f/2//j/+P/4//j/9//4//r/+//6
//n/+P/2//j/+P/4//j/9v/3//f/9//4//j/+P/5//v//f/+//7//P/+//7//f/9//3/
/v8AAAIAAgACAAMAAgAFAAUAAwAEAAMAAAD///3//f/+//7////8//z/+//7//v/+v/5
//b/9f/1//b/9v/1//X/9f/3//j/+P/4//j/9//2//b/9v/2//b/9//1//X/9f/1//b/
9v/3//n/9//4//T/9P/6/wMADQAdACsANAA3AE0AfwC1ANMA4ADkAOUA3gDFAJEAOgC+
/03/GP8g/0L/a/+O/6j/vP/Q/9//4//m/+z/7//0//b/9v/2//b/+P/4//j/+f/4//j/
+P/5//n/+f/6//r/+//7//v/+//8//z//P/8//r/+f/5//v//f/9//3//f/+////////
//3//f/9//7/AAABAAEAAQD+//7///8AAAIAAgACAAIAAgACAAIAAgABAAEAAQACAAQA
BAAEAAUAAwAEAAQABAAGAAcACAAJAAcABwAHAAkADAANAA0ADgAPAA8ADgAPABEAEQAR
ABMAFAAUABQAFgAWABYAFwAZABwAHAAcAB0AHQAbAB0AHQAfAB8AHwAfAB8AHgAcABoA
FwAXABYAFgAUABUAFQAVABIAEQAOAA0ADwAPAA8ADQANAA0ADQANAAkACAAGAAYABgAG
AAYABQADAAEAAQABAAEAAAAAAAEAAQD///7//v/+//7//f/8//v//P///wAA/P/6//n/
+f/6//r/+f/3//n/+f/3//f/+v/6//n/+P/4//j/+P/4//j/+P/4//j/+P/4//j/+P/5
//r/+//7//n/+f/6//v//f/+//7//P/7//r/+v/5//v//P/8//z//P/8//z//P/6//r/
+//7//z//f/+/wAAAgACAAIAAQD+//3//P/8//7//v/9//3//f/9//7////////////+
/wAAAAAAAP///f/9//z//P/7//v//f/9//3//P/6//f/9//3//j/+f/7//r/+v/8//r/
+v/5//j/9v/2//f/+P/6//r/+v/6//j/+f/6//v/+//6//b/9f/4//n/+f/3//f/9v/2
//b/9v/2//b/9f/3//f/9//3//f/+P/4//f/9f/0//T/9P/2//f/9//3//f/9//3//f/
9P/0//T/9P/2//f/9//2//b/9v/4//X/9//2//b/9v/2//b/9P/0//X/9f/1//X/9f/0
//T/9P/0//T/9P/1//X/9f/0//T/9P/1//P/9f/2//b/+P/6//r/+f/5//n/+v/8//z/
/P/8//3//v8BAAEA//8AAP///P/7//v/+//8//z/+v/2//X/8//1//X/9P/z//L/8f/x
//L/8P/v/+//7//v//D/8P/w//L/8f/w//D/8P/w//D/8f/v/+//7//v//H/8P/w//H/
8f/y//b/9v/4/wMAEwAhAC0ANAA/AF8AjQCxAL8AxADIAMUAtgCRAE8A5v9u/yX/IP84
/1j/f/+c/6z/vP/K/9X/3f/m/+z/7//w//D/8P/w//D/9P/0//T/9f/2//b/9v/3//n/
+f/6//r/+v/5//j/9//6//r/+v/6//j/9//3//n/+f/5//n/+f/4//n/+f/5//f/9//3
//j/+v/7//v/+//6//r/+//8//z//P/8//z//P/8//z//P////////8AAAAAAAAAAAEA
//8AAAAAAAAAAAEAAgADAAUABQAFAAcACAAHAAUABAAHAAkACgANAAsACwALAA0ADgAO
AA4AEAASABIAEwAVABUAFAATABMAFQATABUAFQAVABUAFQAVABQAFAATABIAEwATABIA
EgANAA0ADAALAAsACwAJAAkACQAJAAkABwAFAAUABQAFAAQABAADAAQAAgACAAIAAQAB
AP///////////v/+///////9//z//P/8//z/+//6//j/+P/6//r/+//6//r/+//7//r/
+P/1//n/+f/3//f/+P/4//f/9v/0//T/9P/0//X/9v/3//j/9//2//X/9P/z//T/9f/1
//T/9f/3//n/+//8//z/+v/4//j/+f/5//n/+v/6//r/+v/6//r/+v/7//z//v////7/
/f/8//z//v/+//7//f/9//3//f/+//7//v/9//3/+//7//z//f/9//3//f/8//7//v/+
//3//f/9//z//P/7//v//f/9//z//P/7//n/+P/3//f/9//5//j/+P/6//r/+v/5//j/
9v/2//f/+P/4//j/+P/4//X/9f/1//X/9//4//b/9//4//n/+f/3//X/9P/0//T/9v/2
//b/9f/3//f/9//3//n/+v/6//n/+P/2//X/9P/1//f/+P/5//f/9//3//f/9P/0//T/
9P/2//f/9//2//b/9v/4//X/9f/1//b/+P/4//j/+P/4//b/9v/3//f/9f/1//X/9P/2
//b/9v/2//b/9//3//f/9P/0//T/9f/0//X/9f/0//f/+v/7//v/+//7//z//v/+//7/
/v///wAAAwADAAEA///9//n/9//6//v//f/+//v/+P/4//f/9//3//b/9f/2//X/9f/2
//T/8//z//P/8//0//T/9P/0//P/8v/y//D/8P/w//H/8//z//P/8//z//L/8v/z//P/
8v/0//T/+v8FABEAHwArADIAOQBZAI0AuQDRANwA4ADfANYAuQB9ABwAoP8//yT/Nv9W
/3n/mP+y/8b/1P/b/+H/6v/u/+//8P/w//D/8P/w//P/9P/1//f/+P/4//j/+f/3//f/
+P/4//v/+//7//v/+v/6//r/+v/6//n/+f/7//n/+f/5//n/+v/7//v/+//9//3//f/+
/wAAAQABAAEA/v/+////AAAAAAAAAAAAAAIAAgACAAIAAwADAAMABAACAAIAAgADAAEA
AgACAAIAAgADAAQABQAHAAcABwAJAA0ADQAMAAwADAANAA0ADwANAA0ADQAPABEAEgAT
ABYAFgAWABcAGQAZABgAFwAXABkAFwAZABkAGgAbABwAHQAcABwAGwAaABgAFwAVABQA
EwATABIAEQARABEADwAPAA0ADQANAAsACgAJAAgABwAGAAYABQAGAAgACAAIAAcABQAD
AAMAAwABAAAAAAABAP///f/8//z//v/+//3//P/6//r//P/8//v/+v/6//v//v/+//3/
+//8//v/+P/3//n/+v/6//r/+v/6//r/+v/4//j/+P/4//r/+v/6//r/+v/6//r/+f/5
//n/+v/7//n/+v/6//j/+f/6//z//f/9//7//v/+//z//P/8//z//P/8//3//f//////
//8AAAAAAAAAAP//AAABAAIABAACAAIAAQABAAEAAQACAAMAAgADAAQABAAEAAQABAAD
AAMAAwACAAIAAAD//wAA//8CAAIAAQD//wAA/////////f/8//z//v/+//7//f/8//v/
+v/6//r/+v/6//r/+v/4//n/+v/7//z//P/5//n//v///////f/7//r/+v/6//z//P/8
//v/+//7//v/+//7//z//P/7//n/+P/4//j/+v/7//v/+//5//n/+f/5//j/+P/4//j/
+P/5//n/+P/6//r//P/5//v/+f/8//z/+//6//n/+P/4//j/+f/5//n/+f/5//j/+v/6
//r/+v/5//n/+P/3//f/+P/5//v/+v/7//v/+v/4//r/+v/5//r/+//9/wAAAAAAAAAA
AQACAAUABQADAAIAAQD+//3//f/9//7//v////z//P/7//n/+f/4//f/9v/1//X/9v/4
//f/9//3//X/9v/2//b/+P/3//b/9v/0//T/9P/1//X/9f/1//X/9f/0//T/9f/3//b/
9v/4//z/BQAPABsAKQAyADkAUwCDALcA0wDeAOIA4QDaAMMAkQA6AL7/Tf8e/yj/Rv9t
/4z/pP+6/87/2//j/+r/8P/1//j/9v/2//b/9v/2//b/9v/3//j/+P/4//n/+f/5//r/
+v/7//v/+//7//7//v/+//7/+v/5//n/+//7//v/+//7//z//f/9//3/////////AAD+
/////////wAAAAABAAIAAAAAAAAAAAD+//7//v/+/wAAAQACAAQAAgACAAIAAwAFAAYA
BgAGAAUABQAFAAUABwAHAAcACQANAA0ADAAMAAwADQANAA8ADwAPAA8AEQAUABQAFAAW
ABQAFAAVABcAGgAaABoAGwAZABcAGQAZABsAGwAbABsAGgAaABkAGAAZABkAGAAYABMA
EwASABEADwAPAA0ADQAPAA8ADwANAAsACwALAAsACQAIAAYABgAGAAYABgAFAAEA////
///////+//7////9//v/+v/6//r/+v/5//j/9v/2//j/+P/3//b/9v/3//r/+v/5//f/
+//7//n/+f/5//j/9v/0//b/9v/2//b/9P/0//T/9P/0//T/9P/0//X/9v/3//f/9f/1
//b/9//5//r/+v/4//j/+P/5//n/+f/6//r/+v/8//z//P/8//z//P/9//3/+//7//v/
/P/8//z//P/7//v/+//7//z/+v/6//n/+f/7//v//P/9//z//f/+//7//f/8//v/+f/5
//n/+P/4//r/+//+/////f/8//r/9//5//n/+v/7//r/+P/3//j/9v/2//X/9P/2//b/
9//4//b/9v/2//b/9f/1//X/9f/0//T/8f/x//b/9//3//X/9//2//b/9v/1//T/8//x
//T/9f/2//f/9v/2//X/8//1//T/9P/0//L/8//z//P/8//z//P/8//y//L/8v/y//D/
8f/x//D/9P/w//L/8v/y//L/8P/w//H/8f/z//P/8//y//L/8v/y//L/8v/z//P/8//w
//D/8P/x/+//8f/y//L/8//2//f/9//3//f/+P/6//r/+v/6//v//P///////f/7//n/
9f/z//X/9f/2//b/9//0//T/8//z//P/8v/x/+7/7f/t/+7/7P/r/+v/6//s/+7/7//w
/+7/7f/s/+z/7v/u/+7/7//t/+3/7f/t/+//7v/u/+//7f/y//T/9P/6/wUAEQAZACMA
LAA7AF0AjQCxAMMAygDGAL0ArgCNAEsA5P9y/yv/JP86/1b/d/+W/6z/vP/I/8//1//g
/+j/6//s/+z/7P/s/+z/8P/w//D/8f/w//D/8P/x//L/8//1//b/9v/1//T/8//0//T/
9P/0//L/8f/x//P/8//z//P/8//2//f/9//3//n/+f/5//r/+P/5//n/+f/4//j/+f/6
//n/+P/3//b/9//4//n/+v/5//n/+f/6//z//P/8//3//f/+//7//v/+////AAABAP//
/////wEABAAFAAUABgAGAAcABwAJAAkACQAJAAsACgAKAAoADAAOAA4ADwARABAAEAAQ
ABEAEQAPABEAEQASABMAFAAVABUAFAASABAAEQARABAAEAANAA0ADAALAAcABwAFAAUA
BwAHAAcABQADAAMAAwADAAIAAgABAAIAAAAAAAAA///9//v/+//7//3//P/8//3/+//5
//j/+P/4//j/9//2//T/9P/2//b/8//y//L/8//1//b/9v/1//f/9//1//X/+P/4//f/
9v/0//T/9P/0//T/9P/0//T/9f/2//f/+P/4//j/+P/3//P/8//0//X/9f/2//b/9P/2
//b/9//3//n/+v/6//r/+P/4//j/+P/4//j/+f/5//j/9//2//b/+f/6//v/+//8//3/
/v8AAP7//v/9//3/+//7//z//f/7//v/+//6//z//P/8//v/+//7//r/+v/7//v//f/9
//z//P/7//n/+P/3//f/9//5//j/+P/6//j/+P/3//b/9v/2//f/+P/2//b/9v/2//P/
8//z//P/9f/2//T/9f/4//n/+f/3//X/9P/0//T/9v/2//b/9f/z//P/8//z//P/9P/0
//P/9f/0//T/9P/y//P/8//z//T/9f/2//f/9f/0//P/8v/z//X/9v/2//j/9P/y/+//
8v/0//T/9P/0//P/9P/2//f/9v/1//T/8v/y//L/8v/y//L/8//z//P/9P/0//T/9f/1
//f/+P/4//j/+v/6//n/9//3//j/+v/8//z//P/9//7/AQABAP///v/9//r/+f/3//f/
+P/4//f/9P/0//P/9P/1//X/9f/y//H/8f/y//L/8f/x//H/7//w//D/8P/w/+//7v/u
//D/8P/w//H/8f/x//H/8f/x//D/8P/x/+//9P/0//T/+P8BAAsAGQApADAAMwBPAIcA
twDLANgA5ADlANoAvwCJACoArv9F/yL/Lv9M/3H/lP+u/8L/0P/X/9n/4v/q/+//8v/w
//D/8P/w//D/8P/w//H/9P/0//T/9f/1//X/9v/2//n/+f/5//n/+P/4//j/+P/4//f/
9//5//n/+f/5//n/+P/5//n/+f/3//f/9//4//r/+//7//v/+v/6//v//P/+//7//v/+
//7//v/+//7//f/9//3//v8AAAAAAAABAP//AAAAAAAAAgADAAQABQAFAAUABQAHAAgA
BwAFAAQABwAJAAoADQALAAsACwANABEAEgATABYAEwASABIAEwAWABYAFgAXABgAFwAa
ABsAGgAZABgAFwAWABYAFQAUABUAFQAUABQAEwATABIAEQANAA0ACwALAAkACQAJAAcA
CAAJAAoACwAJAAgABgAGAAQABAAEAAMAAwABAAEAAQD///7//v///wAA/////wAA/v/+
//3//P/6//r//P/8//v/+v/6//v//P/8//v/+f/9//3/+//7//r/+v/5//j/+P/4//j/
+P/4//j/+P/4//r/+v/6//r/+P/4//j/9//2//f/+f/7//n/+v/6//j/+P/4//n/+f/7
//z//P/8//z//P/8//z//P/8//3//f/9//3//f/+/wAAAAAAAP///f/9//3//v8AAAAA
//////////8AAAEAAQABAAEAAAAAAAAAAAD///3//f/8//z/+//7//3//f8AAAAA///9
//r/+f/5//n/+//6//r//P/8//z/+//6//r/+v/7//z/+v/6//r/+v/5//n/+f/5//r/
+v/3//f/+v/7//v/+f/6//r/+//8//3//P/7//n/9//3//f/9//5//r/+v/5//v/+v/6
//r/+v/7//v/+//7//v/+//7//r/+v/6//r/+P/5//n/+P/3//b/9//z//X/9f/2//j/
+P/4//j/+P/2//b/9//3//f/9//3//b/+P/4//j/+P/4//n/+f/5//b/9v/2//f/9//5
//r/+v/6//z//P/7//n/+f/6//z//f/+////AQACAAUABQADAAAA///8//v/+//7//z/
/P/7//j/+P/3//f/9//2//X/9P/z//P/9P/2//X/9f/1//X/9v/2//b/9f/z//H/8P/w
//D/8P/x//H/8f/x//H/8//y//L/8//x//L/9P/2//z/AwANABsAKQAyADsAVQCBAK0A
yQDYANoA1wDOALcAfwAmAK7/Rf8g/yr/SP9t/5L/qv+6/8b/0//b/+D/6P/x//T/8//y
//H/8P/y//L/8v/z//L/8v/y//P/9f/1//b/9v/3//f/9//3//j/+P/4//j/+P/3//f/
+f/3//f/9//3//j/+f/5//n/9//3//f/+P/6//v/+//7//r/+v/7//z/+v/6//r/+v/7
//z//f/+//7//f/8//z//v/+//7//////wAAAAAAAAAAAQACAAMAAwADAAMABQAGAAUA
AwACAAYABwAHAAkACwALAAsADQAMAAwADAAOABAAEAARABMAFgAWABYAFwAVABMAFQAV
ABMAEwATABMAFgAWABUAFAATABMAEgASAA8ADwAOAA0ADAANAAwADQAMAAsACgAHAAcA
BwAHAAcABwAGAAQABAACAAIAAgABAAEA/////////v/8//v/+//7//n/+P/4//r/+v/5
//j/9v/2//j/+P/1//T/9P/1//b/9v/1//P/9f/1//P/8//y//L/8f/w//D/8P/w//D/
8f/y//P/9P/0//T/9P/0//P/9P/1//X/8f/x//L/8//z//T/9P/y//P/9P/2//f/9//4
//j/+P/2//b/9v/2//b/9v/3//f/9//3//f/+P/4//j/+P/3//f/9//3//j/+v/6//n/
+f/3//f/+P/5//j/+f/6//r/+f/4//f/9f/1//X/9P/0//X/9f/3//f/+P/4//f/9f/0
//P/8//z//P/8v/y//T/8v/y//H/8P/y//L/8//0//T/9P/0//T/7//v/+//7//y//L/
7//v//H/8f/w/+3/7//u/+7/7v/y//L/8v/x/+//7//v/+//7f/u/+7/7f/t/+z/7P/s
/+z/7f/t/+3/7v/v//D/8f/v/+7/7f/s/+7/7//v/+7/7P/s/+7/8P/u/+7/7v/u/+7/
7v/v/+//7v/t/+z/6v/q/+r/6v/q/+z/7f/t/+3/7P/s/+z/7f/t/+//8P/w/+//8P/v
/+3/7//v//D/8v/y//L/8v/z//T/9//3//X/9v/1//L/8f/v/+//8P/w/+//7P/s/+v/
7f/t/+z/6//s/+v/6//s/+r/6f/p/+n/5//o/+j/6P/q/+n/6P/o/+j/6P/o/+n/6f/p
/+n/6f/n/+b/5v/n/+n/5v/o//D/+v8BAAsAFwAfACQAMQBRAIMArQDBAMQAwgC/ALQA
kwBXAPL/eP8n/xz/Mv9Q/3H/kP+k/7b/xv/P/9X/2v/g/+f/6P/n/+b/5f/k/+j/6P/o
/+n/7P/s/+z/7f/r/+v/7P/s/+7/7//w//H/7//u/+3/7P/s/+v/6//t/+3/7f/t/+3/
7//x//L/8//x//H/8f/y//D/8f/x//H/8v/y//P/9P/z//L/8f/w//H/8v/z//T/8//z
//P/9P/2//b/9v/3//b/9v/1//T/9f/3//n/+//6//n/+P/5//3//f/8//z//v//////
AQADAAMAAwAFAAQABAAEAAYACAAIAAkACwALAAoACQAJAAsACQALAAsADQANAA0ADQAM
AAwACwAKAAkACQAIAAgABQAFAAQAAwABAAEA//////////////3////////////7//r/
+P/4//j/+P/4//f/9f/z//P/8//1//T/9P/1//P/8f/w//D/7v/u/+3/7P/s/+z/7v/u
/+//7v/u/+//8v/y//H/7//x//H/7//v/+3/7P/q/+j/6v/q/+r/6v/o/+j/6P/o/+r/
6v/q/+r/7f/u/+//7//r/+v/7P/t/+3/7v/u/+z/7P/s/+3/7f/r/+z/7P/s/+3/7v/v
//D/7v/u/+//7//x//H/8f/y//L/8v/y//H/8//z//P/9P/y//L/8f/x//P/8//0//X/
9f/1//X/9P/z//L/8f/v/+3/7f/s/+z/6//r/+3/7f/u/+7/7f/r/+v/6//s/+3/7P/q
/+n/6v/q/+r/6f/o/+r/6v/r/+z/6f/o/+f/5v/l/+f/6f/r/+r/6v/n/+f/6f/p/+j/
5f/m/+b/5//o/+j/6P/o/+f/5//n/+f/5//m/+b/5f/j/+T/5P/l/+b/5v/n/+f/5//m
/+X/5P/j/+P/5P/l/+b/5P/l/+X/5P/k/+T/5v/j/+P/4//k/+b/4P/i/+T/5P/k/+T/
5P/i/+L/4//j/+X/5f/l/+T/5P/k/+T/5P/i/+P/4//j/+L/4v/i/+P/4f/j/+T/5P/k
/+b/5v/l/+f/5//o/+r/6v/q/+r/6//s/+//7//t/+z/6//o/+f/6f/p/+r/6v/p/+b/
5v/l/+T/4//h/9//3v/d/93/3v/e/93/3f/d/97/4P/h/+L/4P/f/97/3v/d/9z/2//b
/9z/3f/e/9//3f/c/9z/3f/f/97/4P/i/+j/8f/7/wcAEwAYAB8AOQBrAJsAuQDIANAA
0QDIAK0AdQAaAJ7/N/8O/xj/NP9X/3j/kv+m/7b/wf/H/87/1P/b/97/3P/c/9z/3P/c
/9z/3P/d/97/3v/e/9//4f/h/+L/4v/j/+P/4//j/+L/4v/i/+L/4P/f/9//4f/h/+H/
4f/h/+L/4//j/+P/4//j/+P/5P/k/+X/5f/l/+T/5P/l/+b/5v/m/+b/5v/k/+T/5P/k
/+X/5f/l/+b/5f/k/+P/4//m/+j/6f/q/+j/6f/q/+v/6//r/+v/7f/x//H/8P/w//D/
8f/x//P/8//z//P/9f/0//T/9P/2//b/9v/3//n/+v/6//r/+//8//v//v///wEAAQAB
AAEA///+//z/+v/7//v/+v/6//f/9//2//X/8//z//H/8f/x//H/8f/v/+3/7f/t/+3/
6//q/+j/6P/o/+j/6P/n/+X/4//j/+P/4//i/+L/4//h/9//3v/e/+D/4P/f/97/2v/a
/9z/3P/b/9r/2v/b/9z/3P/b/9n/2//b/9n/2f/Y/9j/1//W/9j/2P/Y/9j/2P/Y/9j/
2P/W/9b/1v/W/9X/1v/X/9f/1f/V/9b/1//V/9b/1v/U/9X/1v/Y/9n/1//Y/9j/2P/W
/9b/1v/W/9j/2P/Z/9n/2//b/9v/3P/d/9z/2//Z/9v/2//b/9z/3P/c/9v/2//Z/9v/
3v/d/w==
         </WaveFormData>
      </LeadData>
      <LeadData>
         <LeadByteCountTotal>10000</LeadByteCountTotal>
         <LeadTimeOffset>0</LeadTimeOffset>
         <LeadSampleCountTotal>5000</LeadSampleCountTotal>
         <LeadAmplitudeUnitsPerBit>4.88</LeadAmplitudeUnitsPerBit>
         <LeadAmplitudeUnits>��V</LeadAmplitudeUnits>
         <LeadHighLimit>2147483647</LeadHighLimit>
         <LeadLowLimit>268435456</LeadLowLimit>
         <LeadID>V3</LeadID>
         <LeadOffsetFirstSample>0</LeadOffsetFirstSample>
         <FirstSampleBaseline>0</FirstSampleBaseline>
         <LeadSampleSize>2</LeadSampleSize>
         <LeadOff>FALSE</LeadOff>
         <BaselineSway>FALSE</BaselineSway>
         <ExcessiveACNoise>FALSE</ExcessiveACNoise>
         <MuscleNoise>FALSE</MuscleNoise>
         <LeadDataCRC32>3634301321</LeadDataCRC32>
         <WaveFormData>
+P/4//j/+P/4//j/+P/4//j/+P/4//j/9v/2//b/9v/0//T/9P/0//b/9v/2//b/9P/0
//T/9P/0//T/9P/0//T/9P/0//T/8v/y//L/8v/z//T/9f/2//P/8v/x//D/8f/y//P/
9P/0//T/9P/0//L/8v/y//L/8v/y//L/8v/y//L/8v/y//L/8P/w//D/8P/x//H/8f/z
//P/8//z//L/8f/w/+//7v/t/+z/6//r/+z/7//y//P/9P/2//f/9v/2//X/9v/3//f/
9//4//n/+P/6//r//P/6//n/9//3//f/+P/6//j/9v/y//H/8f/w//D/7//s/+v/6f/p
/+z/7P/r/+r/6v/r/+v/6//t/+3/7f/r/+v/6//r/+v/6//s/+z/7P/r/+v/6//r/+z/
7P/q/+n/6f/r/+3/9f/+/wgAFwAnAEYAfQC7AOoAEAEsAT0BSAFEARoBvQAsAJb/RP86
/0n/Z/+M/6L/sv/B/87/1f/d/+j/7f/s/+z/6//r/+v/6f/p/+n/6v/s/+3/7//w/+7/
7v/u/+//7f/t/+3/7f/u/+7/7v/u/+7/7v/v/+//7//v/+//7//w//H/8f/x/+//8P/w
//D/8f/x//H/8f/z//P/8//0//T/9P/0//T/8v/z//P/8//1//b/9//4//f/9//2//X/
9//3//f/+P/4//r/+//7//n/+P/4//j//f/9//3//f//////AQACAAAA/v8AAAEAAwAD
AAUABQAFAAUABQAGAAkACQAJAAkACAAIAAgACAAGAAYABgAGAAgACAAGAAYAAwACAAEA
//8BAAAA///+//3/+v/6//v/+//6//r/+v/7//3//v////3/+//7//z//v//////AAD+
//z/+//7//n/+f/5//r/+//6//n/+v/8//z//P/7//r/+f/5//j/+f/4//j/+P/4//f/
9v/0//f/+P/3//j/9//1//T/8//z//T/9P/z//X/9f/1//X/9P/0//X/9f/1//b/9//3
//f/9//4//r/+f/4//f/9v/4//j/+P/4//j/+v/6//n/+//7//z//P/7//v//P/7//3/
/f/7//3/////////AQD9//3/AAAAAAIAAAAAAAAA/f/+//7//v//////AQABAP///v/+
//7//P/8//z/+//9//7//v/+//v/+//7//v/+//7//r/+v/4//j/+P/4//n/+f/3//f/
+P/4//j/9v/2//f/9//3//j/+P/4//j/+f/5//f/9//4//r/9//2//b/9v/2//b/+P/4
//j/+P/1//X/9v/2//b/9v/2//X/9v/1//X/9f/3//j/+P/4//b/9v/2//b/9f/1//b/
9v/4//j/+f/5//j/+P/3//X/8//1//r/+v/4//j/+P/4//b/9v/2//b/9f/1//X/9f/z
//P/8//z//X/9f/1//X/9f/1//X/9P/2//j/+v/6//j/+f/5//n/+v/6//z//f//////
AAACAAQABwAIAAgABQADAAAA/v//////AAAAAP7/+v/5//n/+P/4//f/9v/1//P/8//0
//T/8//y//L/8//z//P/8//z//P/8f/x//H/8f/x//H/8v/y//L/8f/v/+//7//w//T/
9v/x/+3/7f/z////DAAaACkAPwBqAKkA3wAIASwBSAFdAWABSgEKAZkA+v9y/0L/Sv9h
/4H/oP+0/8T/0//c/+P/6f/u//H/8P/y//H/8f/x//H/8f/x//L/8f/x//L/8v/0//T/
9P/1//X/9f/1//X/9v/2//b/9v/0//T/9f/1//X/9f/1//X/+P/5//n/+f/3//j/+P/4
//v/+//7//v/+f/5//n/+v/6//r/+v/6//z//f/9//3//P/8//z//P/+////////////
/////wAAAAACAAMAAwADAAIAAgACAAMAAwADAAMABwAHAAkACgAKAAgACgALAAsACwAN
AA0AEQARABEAEgAQAA8ADgANABAAEAAQABAADwAOAA0ADAAOABAAEAASABAADgAMAAkA
BwAGAAUABAAFAAIAAgADAAMAAgACAAIABAAFAAUABQAFAAMAAwAEAAMAAwACAAIAAQAA
AAAAAQACAAMABAAGAAQAAgAAAAAA/v/+//7//f/9//3//v/+/wAAAAABAAIAAAD///7/
/P/8//z/+v/6//v/+//8//3/+//8//z/+//7//v/+//7//z//P/9//3//P/8//z/+//7
//v//P/+//z//P/8//z//f/+////AAD//wAA///9//7///8BAAIAAAABAAMAAwADAAMA
AQADAAEAAQABAAMAAQABAAQABAAEAAIAAgACAAEABAAGAAgABwAFAAUAAwADAAIAAgAC
AAAAAAAAAP////8AAAAAAAABAAEAAQABAP7//f/7//r/+//8//3//v///////f/9//z/
/P/8//r/+//9//7////9//z/+//6//v/+//5//n//P/+//v/+v/8//z//P/8//z//P/8
//z/+//7//z//P/8//z//P/7//r/+f/5//n/+f/6//r/+v/6//r/+v/6//f/9//4//j/
+v/6//v/+//5//r/+v/5//f/+f/6//r/+//7//v/+v/4//j/+P/4//j/9//4//n/+v/5
//n/+f/5//n/+f/5//n/9//3//f/9//5//n/+f/4//r//P/+//7//P/9//3//f/+//7/
AAABAAIAAwAFAAgABwAJAAkACAAIAAcABQAEAAEAAQACAAIAAgD+//3//f/8//z/+//6
//f/9f/1//b/9v/1//T/9P/3//f/9//3//f/9//1//X/9f/1//X/9f/0//T/9P/z//T/
9f/2//j/+P/2//P/8f/z//X/+/8IABgAJwAzAFIAiwDNAPwAIAE8AVEBXAFSASYBywA+
AKL/Sv9A/1n/df+U/67/wP/T/+L/5//r/+7/8f/0//b/9f/1//X/9f/1//X/9v/1//X/
9v/2//b/9v/2//f/+f/5//n/+f/4//j/+P/4//b/9v/3//f/+f/5//n/+f/6//v/+//7
//n/+v/6//r//f/9//3//f/9//3//f/+//7//v/+//7//P/9//3//f/+//7//v/+/wAA
AQABAAEAAQABAAEAAgACAAQABQAFAAMAAgACAAIABgAHAAgACQAKAAkACgAKAAwACgAM
AA0ACwALAA0ADQANAA0ADQAOABAAEQASABMAEgASABIAEgAUABQAFAAUABIAEgAQABAA
DQAMAAsACQALAAoACQAIAAUAAgACAAMAAwACAAIAAgAEAAUABQAFAAMAAQABAAIAAwAD
AAIAAgABAAAAAAABAAEAAQABAAIAAgAAAP7//v/+//7//v/9//////8AAAAA/v/8//v/
+v/7//v/+//6//z//P/6//r//P/7//v/+//5//r/+v/5//n/+f/5//n/+P/4//n/+f/5
//r/+//7//n/+f/6//z//v/+//7//v/9//z/+//6//z//v/+//3//f/9//7//v/9//3/
/v/9//7////+/wEAAQABAAEAAwD///3//v/8/////v///wAA/P/+////AAD+//3//v/9
//7//v///wAA/v/+//7//f/7//z//P/8//n/+f/5//n/+f/5//j/+P/6//r/+v/6//v/
+//5//n/+f/4//f/9P/2//f/9//3//j/+P/4//j/9//3//X/9f/2//j/9f/0//b/9v/2
//b/9P/0//T/9P/1//X/9v/2//b/9v/2//X/9P/z//P/8//z//T/9P/0//b/9v/2//b/
9f/1//b/9v/2//b/9//3//X/9v/2//X/9f/0//b/9v/2//b/9P/0//T/9P/1//X/9f/1
//P/8//z//P/9f/1//X/9f/z//P/8//y//L/9P/2//b/+P/5//n/+f/4//j/+v/7//v/
+//8//7//v8BAAIAAgAAAP///f/8//v/+//8//z/+P/0//P/8//0//T/8//y//H/7//v
//D/8P/v/+7/7v/v/+//7//v/+//7//t/+3/7//v/+//7//u/+7/7v/t/+v/6//r/+z/
7P/u//H/7f/p/+//+/8IABgAJwA9AGYApQDdAAYBJgFCAVMBVgE+AfwAfwDa/1z/OP9G
/1//f/+e/7L/wP/N/9j/3//l/+r/7//u/+7/7f/t/+3/7v/v//D/8v/y//H/8f/w//L/
8v/y//P/8v/x//D/7//x//L/8//0//D/8P/x//H/8f/x//H/8f/y//P/8//z//H/8v/y
//L/9f/1//X/9f/1//X/9f/2//T/9P/0//T/9v/3//f/9//4//j/+P/4//j/+f/5//n/
+f/5//n/+v/6//z//f/9//3//P/8//z//f/9//3//f8BAAEAAwAEAAQAAgAEAAUAAwAD
AAUABQAIAAkACgAMAAwACwAKAAkADAAMAAwADAAMAAwADAAMAAoACgAIAAgACQAIAAcA
BQAEAAIAAAD+//7//P/9/////f/8//z//P/6//v/+//7//z/+//8//7//f/9//z//P/7
//r/+v/7//n/+f/5//r//P/6//j/+P/4//j/+P/3//X/9f/2//b/9v/2//f/+P/4//f/
9v/0//T/9P/y//L/9P/z//P/8//x//L/8v/x//L/8//0//X/9f/0//T/8//0//T/9P/z
//X/9f/2//j/+P/4//j/+P/2//b/9v/2//b/+P/4//f/9//3//j/+P/6//v//f/9//v/
+//5//v/+//7//v//f/7//v//v/+//z/+v/6//r/+P/6//v//P/8//v//P/7//3//P/8
//z/+v/6//r/+f/3//j/+P/4//n/+f/5//n/9//3//b/9v/0//T/9P/0//f/9//1//X/
9P/0//T/8v/0//X/9f/1//L/8v/y//L/9P/1//T/9f/2//j/9f/0//L/8v/y//L/8v/y
//L/8v/z//P/9P/0//b/9v/2//X/8v/x//H/8f/y//T/9f/2//b/9v/2//b/8f/x//L/
8v/0//T/9f/1//P/9P/0//P/8f/z//T/9v/2//b/9v/2//L/8v/y//L/8f/x//H/8f/z
//P/8//z//P/8//z//P/8//z//P/8v/x//L/8//y//X/9//4//n/+v/6//z//f/7//v/
/P/+/wAAAwAEAAQAAAD///3//P/9//3//v/+//z/+P/3//f/9v/2//X/9P/z//H/8f/y
//L/8f/w//D/7//v/+//7//v/+//7f/t/+3/7f/t/+3/7//w//H/8f/v/+//7//w/+7/
7v/t/+v/6//z//v/BgAWACMANQBeAJ0A2QAGASwBSAFZAWIBUgEcAbEAFACE/0j/TP9h
/3v/mv+2/8j/1f/c/+H/6//u/+//7v/u/+3/7f/t/+7/7//w//L/8f/x//L/8v/y//L/
8v/z//X/9f/1//X/9P/0//T/9P/y//L/8//z//H/8f/x//H/9P/1//X/9f/1//b/9v/2
//n/+f/5//n/+f/5//n/+v/6//r/+v/6//r/+//7//v//P/8//z//P/8//3//f/9//v/
+//7//z/+v/8//3//f/+//7///8AAAUABQAFAAUABgAFAAYABgAGAAQABgAHAAcABwAJ
AAkACwALAAsADAALAAsACwALAAwADAAMAAwADQAOAA8AEAAOAA4ADAAMAAkACAAHAAUA
BwAGAAUABAAFAAIAAgADAAEAAAAAAAAA//////7//f8AAP//AAACAAMAAwACAAIAAQAA
AAAAAQD///////8AAAAA/v/8//z//v/+//7//f/7//v//P/8//3//P/8//z/////////
/v/9//z/+f/4//n/+f/6//v/+f/6//r/+f/7//v/+//7//r/+v/7//v/+v/6//r/+f/5
//n/+v/8//r/+v/6//r//P/8//z//P/8//7//v/9//v/+//8//z//P/9//////8BAAEA
//8BAAEAAQABAAMAAwADAAYABgAFAAIAAQAAAAAAAgADAAQAAwADAAUABQAFAAQABAAE
AAQABAAEAAMAAgACAAEAAAAAAAEAAgADAAEAAQAAAAAA/v/+//7//v///////f/9//z/
/P/8//r//P/9//3//f/8//z//P/8//v/+//5//n//v8AAP3//P/8//z//P/8//z//P/8
//z/+//7//z//P/8//z//P/7//z/+//7//v/+f/6//r/+v/6//r/+v/6//n/+f/6//r/
+v/6//v/+//7//z//P/7//n/+f/8//z/+v/6//r/+v/6//r/+v/6//n/+f/5//n/+f/5
//n/+f/3//f/9//3//j/+f/6//r/+P/6//z//P/6//v/+//7//7//v8AAAEAAQABAAIA
BAAEAAcACAAIAAYABQADAAIA/////wAAAAD///z//P/9//v/+v/4//b/9//1//X/9v/4
//f/9v/2//X/9f/1//X/9f/1//P/8//x//H/8f/x//T/9P/0//P/8f/x//H/8v/0//T/
8f/x//P/9//9/wYAFAAjADMAVACNAMsA/AAiAT4BUQFaAVIBJgHLADoAoP9K/0T/Wf9z
/5D/qP++/9P/4P/l/+v/8v/z//b/9P/z//P/8//x//H/8f/y//H/8f/y//L/9P/0//T/
9f/1//X/9f/1//b/9v/2//b/9P/0//X/9f/1//X/9f/1//b/9//3//f/+f/6//r/+v/6
//n/+P/3//j/+f/6//z/+v/6//r/+v/5//n/+P/3//r/+v/6//r/+P/5//n/+f/7//v/
+//8//v//P/8//v//P/8//3//v8BAAEAAQABAAEAAQADAAQABAACAAQABQAHAAcACQAJ
AAoACQAIAAgACgALAAwADQAMAAwADAAMAA4ADgAOAA4ADAAMAAoACgAJAAgABwAFAAUA
BAADAAIAAQD+//7///8BAAAAAAAAAP/////+//3////9//3//v///////v/+//v/+v/6
//v/+//7//v//P/8//r/+P/4//b/9v/2//X/9f/1//b/9v/z//L/8v/y//T/9f/2//b/
9v/2//T/9P/y//H/8f/x//P/9P/0//P/8f/x//H/8f/y//L/8//z//L/8v/y//H/7//v
//D/8v/z//T/9f/2//T/9P/0//T/9P/2//b/9f/3//f/+P/4//b/9//5//n/9//3//X/
9//1//X/9f/3//X/9f/4//j/+P/2//b/9v/2//j/+f/6//n/+f/7//v/+P/2//X/9P/0
//T/9P/z//T/9v/3//j/9v/1//T/8//0//X/9f/2//P/8v/x//D/8f/x/+//7//w//D/
8P/u//D/8f/x//H/8P/w//D/8P/w/+//7P/r//D/8v/v/+7/7v/u/+7/7v/s/+z/7P/s
/+z/7f/v//D/7//u/+3/6//r/+v/7P/t/+3/7v/u/+7/7v/u/+7/7v/t/+3/7v/u/+z/
7P/t/+3/8f/s/+7/7v/u/+7/6v/q/+r/6v/t/+3/7f/t/+3/7f/t/+3/6//r/+v/6//r
/+v/6//q/+j/6v/s/+z/7f/v//D/8f/y//L/9P/1//X/9f/2//j/+P/7//z//P/4//f/
9f/0//X/9f/2//b/9P/w/+//7//u/+7/7f/s/+n/5//n/+j/5v/l/+T/5P/o/+n/6v/r
/+r/6f/m/+X/5v/n/+j/6f/o/+j/6P/n/+f/5//n/+j/5v/q/+n/5//n/+3/9f/+/wwA
HQA1AGQAowDdAAwBLgFCAU0BUAE8AfoAgQDg/2D/Ov9I/1v/df+W/67/vv/H/9D/1//f
/+b/6f/o/+j/5//n/+f/6P/p/+r/7P/s/+v/6//q/+z/7P/s/+3/6//r/+v/6//q/+r/
6v/q/+r/6v/r/+v/6//r/+v/6//u/+//7//v/+//8P/w//D/7//v/+//7//v/+//7//w
//D/8P/w//D/8P/x//H/8f/w//D/8P/w//H/8//0//X/8//z//P/9P/0//b/9//3//f/
9v/2//b/+//7//v/+//7//v//f/+/wAA/v8AAAEA/////wEAAQAFAAUABQAGAAcABwAH
AAcABgAGAAYABgAIAAgACAAIAAYABgAEAAQABQAEAAMAAQABAAAA///+//v/+P/4//n/
+v/6//v//P/7//v/+v/5//r/+f/6//z//P/7//n/+P/5//j/+P/5//n/+f/5//r/+f/2
//P/8v/0//T/9P/z//P/8//0//T/8f/w//D/8P/y//P/9P/0//L/8v/w//D/8f/x//L/
8//x//L/8v/x//H/8f/x//H/9P/0//X/9f/0//T/9P/z//H/8f/y//T/9P/0//T/9P/0
//T/9P/0//X/+P/5//n/9//3//j/+P/3//f/+P/3//X/9f/z//X/9v/3//j/+//6//v/
//8AAP///P/7//r/+P/6//v//P/8//v//P/7//v/+v/6//r/+f/6//v/+//7//z//P/8
//v/+//7//v/9//3//b/9v/2//b/9v/2//X/9f/z//P/9P/0//T/8v/y//P/8//z//L/
8v/y//L/9f/1//P/8//2//j/9f/0//L/8v/y//L/8//0//X/9v/0//P/8//y//L/8v/y
//H/8f/x//L/8//y//L/8f/w//H/8v/z//T/7//v//D/8P/y//L/8//z//X/9P/w/+//
8P/y//L/8v/y//H/8v/z//T/9P/z//L/8f/x//H/8f/x//P/8//z//P/8f/x//H/8P/x
//T/9//4//b/9//3//f/+P/4//r/+//9//3//v8AAP7/AQACAAIAAgABAP///v/8//v/
+//6//r/9v/1//X/9f/2//b/9v/0//H/8P/w//L/8f/w//D/7//v/+//7//v/+//7f/t
/+3/7f/t/+3/7v/u/+7/7f/v/+//7//w/+z/8P/v/+3/7f/x//f/BAAWACUAMQBWAJkA
1wACASgBTAFhAWYBXAEsAcUALACW/0r/SP9d/3f/mP+y/8b/1//c/9//5f/q/+//9P/z
//H/8P/v/+3/7f/t/+7/8f/x//L/8v/w//D/8P/x//L/8//0//X/9P/0//T/9P/y//L/
8//z//T/9f/2//f/9//3//b/9f/1//b/9v/2//f/9//3//f/9//3//f/+P/6//r/+v/6
//j/+f/5//n/+P/4//j/+P/5//v//P/9//3//f/9//7//P/+//////////7//v/+////
////////AgADAAYACAAHAAQABQAFAAcACQANAA8ADwANAAsACgAMAA0ADgAPABIAEgAS
ABIAEAAQABAAEAAOAA4ADAAMAA0ADAALAAkACwAKAAkACAAFAAIAAgADAAEAAAAAAAAA
AQADAAQABQAFAAMAAwAEAAMAAwACAAIAAwACAAIAAwACAAEAAAAAAAMAAgABAAIAAAAA
AAAA///9//3//v/+/////v/+//7//f/9//3//P/9//7//f/+//7//f/9//3/+//8//z/
+//9//3//f/9//7//v///////P/8//z/+//7//v//P/+//z//P/8//z//P/8//z//P/+
/wAAAAD///////8AAAAA/v///wEAAQABAAEA//8BAAMAAwADAAUAAQABAAQABAAFAAQA
BQAGAAMABAAEAAQAAwADAAUABQAFAAQABAAEAAAAAAAAAP//AQACAAIAAgADAAMAAwAD
AP/////+//7/AAAAAAAAAAABAAEA/////wAAAAAAAP7//v/////////+//7//v/+//3/
/f/7//v//v8AAP3//P/9//7///8AAP7//v/+//7/+//7//z//P/8//z//P/7//z/+//7
//v//f/+//7//v/+//7//v/+//v/+//8//z/+v/6//v/+//5//r/+v/5//n/+f/8//z/
+v/6//r/+v/4//j/+P/4//v/+//7//v/+//7//v/+//7//v/+//7//n/+f/5//j/+v/8
//7//v8AAAEAAQABAP///v//////AgADAAUACAAIAAsADAAMAAgABwAFAAQAAwADAAQA
BAAAAPz/+//7//z//P/7//r/9//1//X/9v/4//f/9v/2//f/9//3//f/9f/1//P/8//1
//X/9f/1//T/9P/0//P/9f/1//X/9v/0//T/9f/z//X/9//9/woAGgApAD0AYACTAM0A
/gAqAUQBUwFcAVIBIgG/ACoAlP9M/0r/Xf93/5j/sv/E/8//2v/h/+X/7P/z//j/9f/z
//L/8f/x//H/8f/y//H/8f/y//L/9P/0//T/9f/z//P/8//z//b/9v/2//b/8v/y//P/
8//1//X/9f/1//T/9f/1//X/9f/2//b/9v/5//n/+f/5//j/9//2//b/9v/2//b/9v/3
//n/+v/7//v/+v/5//j/+v/7//v/+//7//v/+//8//z//v//////AQAAAAAAAAACAAEA
AAD//wMAAwAFAAYABAACAAQABQAHAAcACQAJAA0ADQANAA4AEQARABEAEQARABAADwAO
AAwADAAMAAwADQAOAA0ADgAPAA4ADQALAAkACAAHAAYABwAEAAQABQADAAIAAgACAAIA
AwADAAMAAwABAAEAAgABAAEAAAAAAP///v/+/////v/9//z//P/+//z/+v/6//z//P/8
//v/+f/5//r/+v/5//j/+P/4//n/+f/5//j/+v/6//j/+P/2//X/9f/1//X/9v/2//X/
9//3//f/9//2//b/9//3//b/9v/2//X/8//z//T/9v/2//b/9v/2//f/+P/5//r/+v/8
//z/+//5//n/+v/6//r/+//9//3//f/9//v//f////////8BAP7//f////7////+////
AAD8//7///8AAAAA//8AAP///f/8//z//P/8//z//P/7//v//P/8//z//f/9//3//f/5
//n/+P/4//r/+v/6//r/+f/5//f/9//6//r/+v/4//r/+//7//v/+f/4//f/9v/3//f/
9f/1//X/9v/y//D/8f/y//P/9P/2//b/9v/2//P/8//0//T/9P/0//T/8//0//P/8//z
//H/8v/y//L/8//0//X/9v/x//H/8v/y//L/8v/z//P/8f/w//L/8v/y//L/8v/y//L/
8v/y//L/8v/x//D/7//x//H/8f/x//P/8//z//P/8//z//P/8v/y//T/9v/2//T/9f/1
//X/+P/4//r/+//6//n/+f/6//z///8AAAAA/v/9//v/+v/5//n/+v/6//j/9P/z//P/
8v/y//H/8P/v/+3/7f/u//D/7//u/+7/7f/t/+3/7f/v/+//7f/t/+v/6//r/+v/7v/u
/+7/7f/r/+v/6//s/+z/6v/p/+v/7//x//n/CAAUAB8ANQBiAKMA3QAKASwBRAFVAVoB
RgEKAZUA9P9s/z7/Sv9d/3n/mP+u/8D/zf/Y/93/4f/o/+3/7v/t/+v/6v/p/+r/6//s
/+7/7//v//D/8P/v/+7/7f/t//D/8f/y//P/8f/w/+//7v/u/+7/7//v/+//7//v/+//
8P/x//H/8f/z//T/9P/0//P/8//z//P/9f/1//X/9v/1//T/8//y//P/9f/2//f/+P/4
//j/+P/4//n/+f/5//f/9//3//j/+v/8//3//f/7//r/+v/6/////////////////wEA
AgAEAAIABAAFAAMAAwAFAAUACAAJAAoADAAMAAsACgAJAAwADAAMAAwADAAMAAwADAAM
AAwACgAKAAkACAAHAAUABQAEAAMAAgABAP7//v///////v/+//7//v/////////9//v/
+//8///////+//7/+//6//r/+//9//3//f/+//z/+v/4//j/+P/4//j/9//1//X/9v/2
//f/9v/2//b/+P/5//r/+v/6//r/+P/4//b/9f/1//X/9f/2//b/9f/0//P/8v/x//P/
9P/2//f/+P/4//j/9//1//X/9v/4//j/+P/4//j/9v/2//b/9v/2//j/+P/3//n/+f/6
//r/+v/7//3//f/9//3/+//9//v/+//7//3//f/9/wAAAAD+//z//P/8//v//v8AAAIA
AAD//wAA///9//z//P/8//r/+v/6//n/+f/6//r/+v/5//n/+f/5//n/+f/4//j/9v/2
//b/9v/5//n/9//3//j/+P/4//b/9f/1//T/8//1//b/9//4//j/9//0//P/9f/2//L/
8P/z//T/9f/2//T/9P/0//T/8//z//T/9P/z//L/8f/v//H/8f/y//P/8//0//T/9P/y
//L/8v/y//D/8f/z//T/8v/y//P/8//x//L/8v/x//H/8//0//T/7f/v//L/9P/0//T/
9P/w//D/8P/w//P/8//z//P/8f/x//H/8f/x//H/8f/x//H/8f/x//D/7v/w//L/8v/0
//X/9f/1//b/9v/4//n/+f/5//r//P/8////AAAAAP7//f/7//r/+f/5//r/+v/6//b/
9f/1//P/8v/w/+7/7//t/+3/7v/s/+v/6v/q/+z/7f/u/+//7f/t/+v/6//p/+n/6f/p
/+v/7P/t/+3/6//r/+v/7P/s/+7/7f/r/+3/7//1/wIADgAbAC0AUgCLAMkA/AAkAUQB
WQFgAVQBJgHDADAAmP9K/0T/V/9v/4z/pv+8/83/1v/b/+H/5v/r/+z/7P/r/+v/6//p
/+n/6f/q/+v/6//s/+z/7P/s/+z/7f/v/+//7//v/+7/7v/u/+7/7P/s/+3/7f/v/+//
7//v/+7/7//v/+//7//w//D/8P/x//H/8f/x//P/8//z//T/9P/0//T/9P/y//P/8//z
//T/9P/0//T/8v/z//P/8//0//X/9v/4//b/+P/5//n/+f/4//j/+P/9//3//f/9//3/
/f///wAAAAD+/wAAAQABAAEAAwADAAMAAwADAAQABwAHAAcABwAKAAoACgAKAAwADAAM
AAwACgAKAAgACAAHAAYABQADAAUABAADAAIAAQD+//7////9//z//P/8//z//f/9//3/
/f/7//v//P/9//3//P/8//v/+v/6//v/+//7//v//P/8//r/+P/4//r/+v/6//n/9//3
//j/+P/3//b/9v/2//f/9//3//b/9v/2//T/9P/0//P/8//z//P/9P/0//P/8//z//P/
8//0//T/9f/1//T/9P/0//P/8//z//T/9v/0//T/9P/0//b/9v/2//b/9v/4//j/9//3
//f/+P/4//j/+f/7//v//f/9//v//f/7//v/+//9//3//f8AAAAA/v/8//z//P/8//z/
//8AAA==
         </WaveFormData>
      </LeadData>
      <LeadData>
         <LeadByteCountTotal>10000</LeadByteCountTotal>
         <LeadTimeOffset>0</LeadTimeOffset>
         <LeadSampleCountTotal>5000</LeadSampleCountTotal>
         <LeadAmplitudeUnitsPerBit>4.88</LeadAmplitudeUnitsPerBit>
         <LeadAmplitudeUnits>��V</LeadAmplitudeUnits>
         <LeadHighLimit>2147483647</LeadHighLimit>
         <LeadLowLimit>268435456</LeadLowLimit>
         <LeadID>V4</LeadID>
         <LeadOffsetFirstSample>0</LeadOffsetFirstSample>
         <FirstSampleBaseline>0</FirstSampleBaseline>
         <LeadSampleSize>2</LeadSampleSize>
         <LeadOff>FALSE</LeadOff>
         <BaselineSway>FALSE</BaselineSway>
         <ExcessiveACNoise>FALSE</ExcessiveACNoise>
         <MuscleNoise>FALSE</MuscleNoise>
         <LeadDataCRC32>1934747670</LeadDataCRC32>
         <WaveFormData>
9v/2//b/9v/2//b/9v/2//T/9P/0//T/8v/y//L/8v/w//D/8P/w//L/8v/y//L/8f/w
/+//7v/w//D/8P/w//D/8P/w//D/7v/u/+7/7v/w//D/8P/w/+//7v/t/+z/7v/u/+7/
7v/s/+z/7P/s/+r/6v/q/+r/6v/q/+r/6v/q/+r/6v/q/+r/6P/o/+n/6f/o/+j/6P/q
/+r/6v/q/+r/6f/o/+f/5f/k/+T/5P/m/+f/6P/q/+3/7f/t/+3/6//s/+3/7v/u/+7/
7//x//D/8P/y//X/9f/1//X/8//z//L/8f/x//H/8P/s/+v/6v/q/+r/6f/k/+L/4v/i
/+T/5P/k/+P/4f/i/+L/4v/j/+P/5P/k/+L/4v/i/+L/4v/i/+L/4v/i/+L/4f/h/+P/
5P/i/93/2v/X/9X/1v/c/+b/9f8IACUAVACIALkA5wASATABRgFRATwB+wCRABYAwf+j
/5n/nf+v/8D/x//R/9n/2//e/+X/6f/n/+X/5f/j/+P/4P/g/+D/3//g/+H/4v/j/+H/
4f/h/+H/3//f/9//3//i/+L/4v/i/+H/4f/i/+L/4v/j/+P/4//j/+T/5P/k/+T/5P/k
/+X/5f/l/+X/5f/l/+X/5v/m/+b/5v/m/+b/5v/n/+f/5//q/+r/6v/q/+j/6P/p/+n/
6//r/+v/6//u/+7/7//v/+z/6//q/+r/7P/t/+7/7//w//L/8v/z//H/8f/x//H/9P/1
//b/9//3//f/+P/5//z//P/8//3//f/9//7///////7//f/8//3//v///wAA///+//z/
+//9//z/+//7//j/+P/3//f/+f/5//j/+P/6//r/+v/6//j/9v/2//f/+P/4//n/+v/2
//b/9f/0//T/9P/0//T/9f/1//b/9v/2//b/9v/2//P/8v/y//L/8v/y//L/8v/v/+//
7//v//D/8P/x//L/8P/w/+7/7v/v/+//7//u/+//8P/x//L/8f/x//H/8f/z//P/8//y
//T/9P/0//T/8v/y//L/8v/1//X/9f/1//X/9f/2//b/9//3//j/+P/2//b/9v/2//n/
+f/5//n/+f/5//n/+f/5//n/+v/6//r/+v/6//n/9//3//f/9//5//r//f/9//z//P/7
//n/+f/4//f/9//5//r/+v/7//r/+v/5//j/+v/4//f/9//3//f/9v/2//f/+P/4//j/
9//2//b/9v/1//X/9//3//X/9v/4//n/+P/5//n/+v/6//r/+P/3//n/+f/4//j/+P/5
//n/+f/4//f/+P/4//j/+f/5//f/+P/2//b/9f/1//f/+v/7//n/+f/4//f/9f/2//f/
+P/6//v//f/9//r/+f/4//b/9f/3//v/+v/6//r/+v/6//j/+P/5//n/+P/4//j/+P/4
//j/+P/5//n/+f/5//n/+P/4//j/+P/7//z//v////3//f/9//3/AAABAAIAAgACAAMA
BQAGAAgACgANAA0ADAALAAgABQAGAAUABQAFAAQAAAD///7//v/+//3/+v/4//j/+P/4
//j/+P/3//f/+P/4//j/+P/5//n/+P/4//b/9v/2//b/+P/4//j/+P/3//X/9P/z//r/
+v/z/+z/6f/r//D/+v8IABsAMABVAIgAuADjAA0BNAFOAWABWwE0AecAcQD+/8X/uf+z
/7v/z//c/+X/7//1//f/+P/9//3/+//6//v/+v/7//j/+P/4//f/9//3//f/9//5//n/
+f/5//n/+f/5//n/+v/6//r/+v/5//n/+v/6//j/+f/5//n/+//8//z//P/6//r/+v/7
//3//f/9//3/+//7//z//P/+//7//v/+//7//////////v/+//7//v///wAAAgADAAEA
AQABAAEAAgACAAMAAwAFAAUABQAGAAUABQAFAAUABwAKAAsADQALAAsACwALAAoACwAM
AA0ADwAPABAAEQARABAADwAPABEAEQASABMAEgASABIAEgAVABYAFwAYABcAFgAUABMA
EwASABEAEQASABIAEQARABEAEQAQABAAEAAQABAAEAAQAA4ADgAPAA0ADAAMAAwADAAM
AAsACgALAAwADQAOAAwACwALAAoACAAIAAgACAAJAAgACAAIAAkACgALAAwACgAJAAgA
BwAHAAYABgAGAAcACAAHAAgACQAJAAkACAAIAAgACAAIAAkACQAJAAkACQAJAAkACAAI
AAgACAAIAAgACAAIAAgACgALAAwADQAMAAsACwAKAAsACwAMAAwADAAMAAwADAANAA0A
DQANAA0ADQANAA0ADwAPABAAEAAQABAAEAAPABEAEQARABEADgAOABAADwANAA4ADgAN
AA8ADgANAA0ADgAOAA0ADQANAA4ADgAOAAwACgAJAAkACgALAAsADAALAAwADAAMAAsA
CgAKAAoACgALAA4ADwALAAoACgAJAAgACQAJAAoADAAMAAoACQALAAsACgAKAAgACQAJ
AAkACwALAA0ADgAPAA8ADgALAA0ACgAJAAcACQALAA4ADwAOAA0ACwAJAAgACAAIAAgA
CgALAA0ADQALAAsACwAKAAkACQALAAwADAAKAAoACgAIAAoACgAKAAoACQAKAAwADQAK
AAoACgAKAAoACgAKAAsACQAJAAkACQAKAAoACgAKAAsADAAOAA8ADwAPAA8ADwAQABEA
EgASABQAFQAXABgAFgAYABsAGwAbABsAGQAXABYAFQAVABUAFgASABEAEAAPAA4ADAAI
AAYABgAGAAYABgAGAAUABQAIAAgACAAIAAkACQAIAAgACAAIAAgACAAHAAYABQAEAAYA
BQAFAAUABgAGAAEA/P/7//n/+v8CABIAIQAwAEsAegCuAN0ABwEsAUgBXAFjAUwBDwGr
ADQA3//H/8P/w//R/+D/7f/7/wUAAwAEAAUABQAHAAcABwAFAAUABAAEAAQAAwABAAEA
AQABAAEAAQABAAEAAwADAAMAAwACAAIAAgACAAEAAQACAAIAAgADAAMAAwADAAQABAAE
AAIAAgACAAMABQAFAAUABQAFAAUABgAGAAYABgAGAAYABAAFAAUABQAGAAYABgAGAAYA
BgAHAAcABQAFAAUABQAGAAYABwAHAAUABQAFAAYACAAJAAoACwALAAwACwALAAsACwAL
AAsADAANAA4ADwANAA0ADgAPABEAEgATABUAEwATABQAFQAWABYAFgAWABQAFAAUABQA
EgASABEAEQATABIAEQARAA8ADgAMAAsADAANAA0ADgAOAA4ADgAOAAwACgAKAAsADQAM
AAwADAAIAAgABwAGAAYABgAGAAYACAAHAAcABgAEAAQABAAEAAQABAAFAAYAAwACAAEA
AAABAAEAAQABAAEAAAAAAAAAAAAAAP7//v/////////+//7//v/+//7//f/9//3//f//
///////+//z//P/8//z//f/+////AAD///////////3//f/+//7//////wAAAAD+//7/
/v/+/wEAAQABAAEAAQABAAEAAQD+//3//f/8////AAABAAEA///////////+//7/AAD/
/wEAAgACAAEA///+//3//f/9//z/+v/5//f/+P/4//j/+v/4//f/9//4//n/+f/6//r/
+v/5//j/9//2//b/9v/1//X/9//3//X/9v/4//n/9//3//b/9v/2//b/9P/z//X/9f/0
//T/8//z//L/8f/x//H/8//0//X/9f/0//H/8//w/+//7f/t/+//8v/z//P/8//y//H/
7//w//H/8v/w//H/8//z//H/8f/x//D/8f/w//D/8P/w//D/7v/u/+//7//w//D/8P/w
/+7/7v/u/+//7//v/+//7//u/+7/7v/u/+3/7v/w//H/8//z//P/8//y//P/9P/0//L/
8//1//b/9v/4//v/+//7//v/+f/3//j/9//3//f/9f/w/+7/7P/u/+7/7f/q/+b/5v/m
/+b/6P/o/+f/5//m/+b/5v/m/+X/5f/k/+T/5P/k/+T/5P/i/+L/4v/i/+L/4f/h/+H/
4v/i/+P/3P/T/9X/2v/k//T/BQAcAEEAdgCoANUABQEqAUgBWgFTASoB0QBRAN7/rf+j
/5//qf+9/8r/0f/Z/9//4f/k/+f/5//n/+X/5f/j/+P/4//k/+X/5f/k/+P/4v/h/+P/
4//j/+P/4f/h/+H/4f/k/+T/5P/k/+H/4f/i/+L/4v/j/+P/4//j/+T/5P/k/+L/4v/i
/+P/5f/l/+X/5f/l/+X/5v/m/+T/5P/k/+T/5P/l/+X/5f/o/+j/6P/o/+j/6P/p/+n/
6f/p/+n/6f/o/+j/6f/p/+v/6//r/+z/6//r/+v/6//t//D/8f/z//H/8f/x//H/8v/z
//T/9f/3//f/+P/5//j/+P/4//n/+f/5//r/+//+//7//v/+//7//v/+//7//v/+//3/
/f/8//r/+P/3//f/+P/4//n/9//3//b/9v/2//b/9v/2//j/9v/2//f/9//2//b/9v/0
//T/8//y//L/8v/y//L/8v/x//H/8P/y//L/8v/y/+//7v/u/+7/7v/u/+7/7v/t/+3/
7f/t/+3/7P/s/+z/7v/u/+z/7P/r/+v/6//q/+v/7P/t/+7/7v/t/+z/6//r/+v/6//q
/+3/7v/v//D/8P/w//D/8P/x//H/8f/x//H/8f/y//L/8f/x//L/8v/z//T/9f/2//X/
9f/1//X/9f/1//X/9f/3//f/+P/4//b/9v/2//X/9f/1//X/9f/z//T/9//3//f/+P/4
//f/9f/0//P/8//0//T/8//z//P/9P/0//T/9P/y//H/8f/x//H/8P/w//P/9P/0//T/
8f/w//D/8P/v/+//8f/x/+7/7v/v/+//8v/z//P/9P/y//L/8P/v/+//7//u/+7/8P/x
//H/8f/x//H/8//0//b/9//3//X/9P/w/+7/6//s/+//8//1//P/8//y//H/7v/u/+7/
7v/w//H/8//z//H/8f/x//D/7//v//H/9P/y//L/8v/y//D/8P/x//H/7v/u/+7/7v/w
//D/8P/x//H/8f/x//H/8P/w//D/8P/v//D/8v/z//b/9//4//n/+v/7//z//P/8//3/
//8AAAAAAgAFAAUAAwADAAEA////////AAABAP7/+v/5//j/+P/4//f/9P/0//T/9P/0
//T/9P/z//P/8v/y//L/8v/z//P/8v/y//D/8P/w//D/8f/y//P/9P/y//H/8f/x//D/
8P/t/+j/5f/l/+r/9P8EABMAJgBJAHwArgDbAAkBLAFGAVoBWwE8AfMAhQAOAMn/u/+z
/7X/xf/Y/+f/7//x//P/+P/7//n/9f/1//X/8//z//T/9P/0//P/8//z//P/8//x//H/
8f/x//P/8//z//P/8v/y//L/8v/z//P/9P/0//L/8//z//P/9f/2//b/9v/2//b/9v/3
//f/9//3//f/9//3//j/+P/6//r/+v/6//r/+//7//v/+v/6//r/+v/6//r/+//7//n/
+f/5//n/+v/6//v/+//9//3//f/+/wEAAQABAAEAAQACAAEAAQADAAMAAwADAAQABQAG
AAcABwAHAAgACQAKAAoACgALAAsACwAMAA0AEAAQABAAEAAOAA4ADgAOAAwADAALAAsA
DQAMAAsACwAMAAwACwALAAkACQAIAAgABgAGAAYABgAHAAYABwAJAAsACgAKAAoACAAI
AAcABgAGAAYABgAGAAQAAwADAAIABAAEAAQABAADAAIAAgACAAQABAAEAAQABQAFAAUA
BQACAAAA///+/wEAAgABAAIAAQABAAEAAAACAAIAAgACAAEAAQABAAEAAQABAAEAAAAC
AAIAAgACAAIAAgACAAIABQAFAAUABQAFAAUABgAGAAMAAwAEAAQABgAGAAYABgAHAAcA
BwAHAAkACQAJAAkACwALAAwADAAKAAoACgAJAAkACQAJAAkACwAMAA8ADwANAA4ADgAN
AA0ADAALAAsACwAKAAgABwAIAAoACwAMAAwACgAJAAkACQAJAAgACAAHAAgACAAIAAUA
BAAEAAQABQAFAAcABwAGAAYABwAHAAUABQAEAAQABwAIAAcABwAHAAcABgAGAAYABwAH
AAcABwAHAAkACgAJAAkACAAFAAgABgAGAAUAAwAFAAgACQAHAAcABgAFAAMABAAFAAYA
BgAHAAkACQAJAAkACQAIAAcABQAHAAoACAAIAAgACAAGAAYABwAHAAYABgAGAAYACAAI
AAgACQAIAAcABgAFAAUABgAHAAgABwAIAAoACwALAAsACwALAAwADQAOAA4AEAARABMA
FAAUABYAGQAZABkAGQAXABUAEgARABEAEQARAA4ADgAOAA0ADAAKAAYABgAGAAYABgAI
AAgABwAHAAcABgAFAAQABAAFAAUABgAFAAQAAwACAAQABAAEAAQABAADAAMAAwAEAAQA
AQD+//v/+f/8/wIAEAAfADIATwB8AK4A2wAHASwBSAFaAWEBTAEPAakAMgDh/8n/w//D
/8//3P/t//v/AQADAAYABwAJAAkACQAJAAcABwAEAAQABAADAAEAAQABAAEA////////
//8BAAEAAQABAAIAAgACAAIAAAD//////v/+/////////wEAAgACAAIAAgACAAIAAwAC
AAEAAAD//wAAAQADAAQAAgACAAIAAgAAAAEAAQABAAQABAAEAAQAAwACAAIAAQACAAMA
BAAFAAUABAAEAAMABQAFAAUABgAHAAcABwAHAAYACAAIAAkACQAJAAkACQAIAAkACgAL
AAsACwAMAA0ADgAOAA4ADwAPAA8AEAARABAAEAAQABAAEgASABIAEgAQABAADwAPAA8A
DgANAA0ADAAMAAsACwANAA0ADAAMAAsACgAJAAgACgAIAAgACQAJAAgACAAIAAYABgAF
AAQABAAEAAQABAAEAAMAAwACAAAAAAAAAAAA///+//7//v/8//z//P/8//z//f/+////
///+//7//v/9//z/+f/4//r/+//8//z/+v/6//r/+v/7//v/+//7//v/+//7//r/+P/4
//j/+P/5//r/+//8//z/+//6//n/+//7//z//P/9//3//v/+//7//v/+//7//f/9//3/
/f/7//v/+//7//v/+//8//z//P/8//z/+//7//v/+//7//v//P///////P/8//v/+f/5
//j/9//3//r/+v/5//n/+P/4//f/9v/5//j/+P/5//j/9//1//T/8//0//T/9P/z//L/
8v/y//P/8//1//X/8v/y//P/8//x//H/8P/w//H/8v/x//H/8f/x//D/8P/u/+//7//v
/+//7//x//L/8f/x//D/7f/w/+7/7v/t/+v/7f/w//H/7//v/+7/7f/s/+z/7P/s/+v/
6//s/+v/7//u/+7/7v/u/+7/6//q/+r/6f/p/+r/6//s/+r/6v/q/+v/6//r/+v/6//q
/+r/6v/q/+n/6v/s/+3/7v/v//D/8f/w//H/8v/y//T/9f/3//j/9v/4//v/+//6//n/
9v/z//T/8//z//P/8v/u/+3/7P/q/+r/6f/m/+T/5P/k/+T/4v/i/+H/4f/l/+b/5//o
/+b/5f/j/+L/5P/k/+T/5P/k/+T/5P/k/+T/4//j/+P/4P/k/+H/2v/V/9f/2v/e/+7/
AQAaAEMAdgCsAN8ADwEwAUYBWAFVASwB1wBbAOb/s/+p/6H/pf+7/8r/0f/X/9v/3//k
/+f/5//l/+X/5f/j/+P/5P/k/+T/4//i/+H/4P/f/+D/4f/i/+P/4f/h/+H/4f/g/+D/
4P/g/+H/4f/i/+L/4P/h/+H/4f/j/+T/5P/k/+b/5v/m/+f/5f/l/+X/5f/l/+X/5v/m
/+T/5P/k/+T/5f/n/+j/6f/o/+j/6P/o/+r/6v/r/+v/6f/p/+n/6f/s/+z/7f/t/+v/
6//r/+z/7//v/+//7//u//D/8P/x//P/8//z//P/8v/z//T/9f/2//f/+f/7//z//P/8
//3/+//7//z//f8AAAAAAAAAAAAAAAAAAAAAAAAAAP////////7//f/9//r/+v/5//n/
+v/7//v//P/7//r/+f/4//r/+P/4//n/9//2//b/9v/2//b/9f/0//b/9v/2//b/9f/z
//L/8P/y//L/8v/y//H/8P/w//D/7v/u/+7/7v/w//H/8v/z//H/8P/w//D/8v/y//D/
8P/x//H/8f/w//D/8P/w//D/8//z//P/8//z//P/8//y//L/8v/y//L/8v/y//L/8v/1
//X/9f/1//f/9//4//j/9f/1//b/9v/2//b/9v/2//X/9f/1//X/9v/3//j/+f/6//v/
/f/+//z//P/8//v/+//7//v/+//6//r//P/7//n/+v/6//n/+v/6//r/+//8//z/+//7
//v//P/8//z//P/6//n/+f/5//n/+P/4//n/+v/6//r/+//6//r/+v/3//f/+f/5//j/
+P/5//n/+P/5//n/+v/7//z/+//7//n/+f/4//j/+f/7//z//f/6//n/+v/6//r/+//7
//n//P/6//r/+f/3//n//P/9//3//f/8//v/+v/6//r/+v/6//v//f/9/////f/5//j/
+v/7//z//f/+//7//v///////P/8//z//P/6//r/+v/7//3//f/9//3//v/+//7//v//
/wAAAgADAAMAAwADAAMABAAFAAYABgAGAAcACQAKAAwADgARABEAEQARAA8ADQAKAAkA
CQAJAAgABAADAAIAAwAEAAQAAgD+//7//v/+//7//v/9//3//v/+//7//v/9//3//P/8
//z//P/8//z//P/8//z//P/+//3//f/9//r//P/7//b/8//x//L//P8QAB8ALABNAIIA
tgDhAA8BOgFWAWYBawFSAQ0BnwAoANv/x/+//7//z//k//H/+//9//3//v8DAAUABwAD
AAMAAQABAP7//v/+//3//////////////////////wEAAQABAAEAAgACAAIAAgABAAEA
AgACAAIAAwADAAMAAwAEAAQABAAEAAQABAAFAAUABQAFAAUABQAFAAYABgAIAAgACAAI
AAgACQAJAAkACgAKAAoACgAMAAwADQANAA0ADQANAA0ADgAOAA8ADwAPAA8ADwAQABAA
DwAOAA0AEQAUABUAFwAWABUAFAATABcAGQAbAB0AGgAZABkAGQAbABwAHQAfAB8AHwAg
ACEAIAAgACAAIAAiACIAIgAiACIAIgAhACEAIwAiACEAIQAgACAAHwAfAB0AHQAcABwA
HQAeAB8AIAAgAB4AHgAfAB8AHgAeAB4AHgAeAB0AHAAaABoAGgAaABsAGwAcABwAGgAa
ABoAGgAZABgAGAAYABoAGgAaABoAGQAZABkAGQAaABoAGwAcABwAHAAaABoAGwAbABsA
GgAaABoAGgAaABsAGwAbABsAGwAbABsAGgAcABwAHAAcABwAHAAcABwAGwAbABsAGwAc
AB0AHwAgAB8AHwAgACAAIAAgACAAIAAfAB8AHwAfACAAIQAiACMAIQAhACIAIgAjACQA
JQAlACMAIwAjACMAIwAkACcAJwAlACYAJgAlACMAIgAhACEAIgAiACEAIQAjACQAJAAk
ACIAIAAfAB8AIQAhACAAIAAfACAAIAAgACEAIAAgACAAHwAfACEAIQAeAB4AHwAfAB8A
HwAeAB4AHwAgAB8AHwAhACEAIAAgAB4AHwAfAB8AHQAdAB8AIAAgACEAIQAfACAAHgAe
AB0AHQAfACIAIwAhACEAIAAfAB0AHgAfACAAHwAfACAAHwAeAB0AHAAaABsAHQAfACAA
HgAeAB4AHgAaABoAGwAbABwAHAAcABwAHgAeAB4AHwAfAB8AHwAfABwAHAAcABwAGwAc
AB4AHwAgACEAIgAjACEAIQAhACAAIQAjACYAKAAoACoALQAtAC0ALQArACkAKAAnACcA
JwAkACAAHwAeACAAIAAfABwAGgAaABoAGgAaABoAGQAZABgAGAAYABgAFwAXABYAFgAY
ABgAGAAYABYAFgAWABYAFgAVABUAFQAUABQAEwASAA0ACwAMABQAIgA1AEoAaQCSAMAA
8QAjAUgBYAF0AXsBYAEdAbMAOgDz/93/1f/X/+f/+v8FAAsAEQATABIAFQAbAB0AGgAZ
ABYAFQAUABQAFAATABEAEQARABEAEwATABMAEwATABMAEwATABQAFAAUABQAEQARABIA
EgASABMAEwATABMAFAAUABQAFAAUABQAFQAXABcAFwAXABYAFQAVABQAEgASABIAEgAT
ABUAFgAXABcAFgAVABQAFgAWABcAFwAXABcAFwAXABgAGAAZABkAGQAZABkAGgAaABkA
GAAXABoAHAAcAB0AHQAdAB0AHQAgACEAIgAjACMAIwAkACUAJgAmACYAJwAlACUAJgAn
ACYAJgAmACYAKAAoACgAKAAqACoAKQApACkAKAAnACcAJgAmACUAJQAjACMAIgAiACQA
JAAkACQAJAAiACIAIwAhACAAIAAgACAAIAAfAB4AHQAcABsAGgAaABkAGQAYABoAGgAa
ABoAGQAYABgAGAAYABgAGAAYABkAGQAZABkAGQAYABgAGAAWABYAFAAUABUAFQAVABQA
FgAWABYAFgAVABUAFQAVABUAFQAVABQAFAAUABQAFAAWABYAFgAWABcAFwAXABcAGQAZ
ABoAGgAXABcAGAAYABgAGAAYABgAGQAZABkAGQAaABsAHAAdABsAGwAcABwAHgAeAB4A
HQAbABsAGwAbABkAGgAdAB0AGwAcABwAGwAbABoAGQAZABoAGgAZABkAGwAcABwAHAAc
ABoAGQAZABkAGQAYABgAFwAYABgAGAAZABgAGAAYABkAGQAbABsAFgAWABcAFwAWABcA
FwAYABYAFgAUABMAFAAVABUAFgAYABkAGQAZABgAFwAYABgAGAAZABkAFwAZABYAFQAT
ABMAFQAYABkAGwAbABoAGQAWABYAFgAWABYAFwAZABkAFwAXABcAGAAaABoAGgAaABgA
GAAZABkAFgAWABYAFgAYABgAGAAZABsAGwAbABsAGgAaABoAGgAbABwAHgAfAB0AHQAd
AB0AHwAhACMAJAAiACMAJQAmACYAKAArACsALQAtACsAKQAoACcAJwAnACYAIgAhACAA
IgAiACEAHgAcABwAHAAcABwAHAAbABsAGgAaABoAGgAbABsAGgAaABwAHAAcABwAHgAe
AB4AHgAcABsAGwAbABwAGgAXABYAFQARABIAHgAsADsAVAB9ALAA5gAXAUMBZgGAAZIB
kQFsAR0BowAsAPP/6f/h/+X/9/8GABEAGQAfACEAIgAlACkAKQAmACUAIgAhACEAIgAj
ACMAIwAjACMAIwAhACEAIQAhACQAJQAmACcAJwAmACUAJAAlACUAJgAmACYAJwAnACcA
KQAqACoAKgAsACwALAAtACsAKwArACsALQAtAC4ALgAsACwALAAsAC4ALwAvAC8AMgAy
ADIAMgAyADIAMwAzADEAMQAxADEAMwA0ADYANwA3ADcANwA4ADsAOwA7ADsAOgA8ADwA
PQA/AD8APwA/AEAAQQBCAEMARQBFAEYARwBGAEYARgBHAEcARwBIAEkASgBKAEoASgBI
AEgASABIAEgASABHAEcARwBGAEUARQBCAEIAQQBBAEEAQQBAAEAAPgA+AD4APgA8ADoA
OgA7ADkAOAA4ADgANQA0ADIAMAAyADIAMgAyADEALwAuACwAKwAqACkAKAAlACQAJAAk
ACMAIgAhACAAIQAhACEAIQAgAB4AHQAcABkAGAAVABQAEwATABMAEgARABAADwAOAA0A
DQANAA0ACwALAAsACgAJAAgABwAGAAQABAAEAAQAAwABAP///f/7//v//P/8//v/+//8
//z/+//6//n/+P/3//f/9//3//b/9f/0//P/8f/x//L/8v/v/+7/7f/r/+3/7f/t/+3/
6//q/+v/6f/m/+b/5f/j/+L/4P/e/93/3P/c/9v/2//a/9r/2f/Y/9b/1P/T/9P/0v/R
/8//zv/N/87/zv/O/8v/yv/K/8r/yP/H/8j/x//G/8b/x//H/8b/xf/D/8L/wP/A/77/
vf+//7//vv++/7z/vf+9/73/vP+7/7z/vP+6/7n/t/+z/7b/tP+0/7P/sf+z/7b/t/+2
/7X/s/+x/7H/sv+z/7T/sv+x/7H/r/+t/63/rf+s/6v/q/+t/67/qP+o/6r/rP+s/6z/
rP+p/6j/qP+n/6j/qP+o/6j/pv+m/6b/p/+n/6f/p/+n/6b/pv+m/6b/pv+m/6f/p/+p
/6n/qf+p/6j/qf+q/6r/qv+r/63/rv+s/67/sf+x/7H/sf+v/63/rv+t/63/rf+s/6j/
p/+m/6P/ov+g/5z/nP+c/5z/nP+a/5r/mf+Z/5v/nP+d/57/nf+d/5z/nP+Z/5j/l/+W
/5f/mP+Z/5r/mv+Z/5n/mf+Y/5j/l/+U/5H/jf+O/5j/pP+x/8T/5f8UAEgAeQCnANAA
7AD+AAMB6ACnAD8Ayv97/2H/Wf9X/2P/eP+F/4//k/+X/5j/mf+b/53/mf+Z/5f/l/+W
/5b/lv+V/5X/lf+V/5X/lf+V/5X/lf+X/5f/l/+X/5b/lv+W/5b/lf+V/5b/lv+W/5f/
l/+X/5f/mP+Y/5j/mP+Y/5j/mf+X/5f/l/+X/5n/mf+a/5r/mv+a/5r/mv+Y/5n/mf+Z
/5r/mv+a/5r/mP+Y/5n/mf+a/5v/nP+d/5z/nP+d/53/nf+d/53/nv+f/5//n/+f/57/
oP+g/6H/o/+j/6P/o/+i/6P/pP+l/6P/o/+k/6X/qP+o/6j/qf+r/6v/rP+t/67/rv+u
/67/rv+u/67/rv+u/67/rf+t/63/rP+r/6v/rP+s/6v/q/+p/6n/qP+o/6j/qP+o/6j/
qP+m/6b/p/+n/6b/pv+m/6T/pP+j/6L/pP+k/6T/pP+i/6H/of+g/6D/oP+g/6D/n/+e
/57/nv+e/57/nv+e/5//n/+f/5//nf+c/5z/nP+c/5z/mv+a/53/nf+d/5z/nP+c/5z/
nP+d/53/nf+d/5v/m/+b/5r/mv+a/5r/mv+a/5r/mv+a/5v/m/+b/5v/m/+b/5z/nP+Z
/5n/mv+a/5z/nP+c/5z/n/+f/5//n/+e/53/nP+b/5z/nf+f/6D/nv+e/57/nf+d/53/
of+f/w==
         </WaveFormData>
      </LeadData>
      <LeadData>
         <LeadByteCountTotal>10000</LeadByteCountTotal>
         <LeadTimeOffset>0</LeadTimeOffset>
         <LeadSampleCountTotal>5000</LeadSampleCountTotal>
         <LeadAmplitudeUnitsPerBit>4.88</LeadAmplitudeUnitsPerBit>
         <LeadAmplitudeUnits>��V</LeadAmplitudeUnits>
         <LeadHighLimit>2147483647</LeadHighLimit>
         <LeadLowLimit>268435456</LeadLowLimit>
         <LeadID>V5</LeadID>
         <LeadOffsetFirstSample>0</LeadOffsetFirstSample>
         <FirstSampleBaseline>0</FirstSampleBaseline>
         <LeadSampleSize>2</LeadSampleSize>
         <LeadOff>FALSE</LeadOff>
         <BaselineSway>FALSE</BaselineSway>
         <ExcessiveACNoise>FALSE</ExcessiveACNoise>
         <MuscleNoise>FALSE</MuscleNoise>
         <LeadDataCRC32>2624017026</LeadDataCRC32>
         <WaveFormData>
CAAIAAgACAAIAAgACAAIAAYABgAGAAYABgAGAAYABgAFAAQAAwACAAQABAAEAAQAAQAA
AP///v/+//7//v/+/wAAAAAAAAAA///+//3//P/9//7///8AAP///v/9//z//P/8//z/
/P/6//r/+v/6//j/+P/4//j/+P/4//j/+P/2//b/9v/2//b/9v/2//b/9v/2//b/9v/2
//b/9v/2//b/9v/3//f/9P/y//H/8P/y//P/9f/2//b/9v/3//f/9f/1//f/9//7//v/
+//8//3//f/9/////////////v8AAP7//v/9//v/+v/3//X/9f/0//P/8f/u/+v/6v/p
/+z/7P/q/+n/6f/q/+r/6v/q/+r/6v/p/+n/6f/p/+n/6f/p/+n/6f/p/+n/6P/o/+j/
6v/o/+T/4f/Z/9X/1f/Z/9//7P/7/xUAOgBiAIkAsADZAPgADgEeARYB7gCvAGAAHQD3
/9//1//g/+f/6P/q/+7/7f/t//H/8f/u/+3/7P/p/+n/5v/l/+X/5f/o/+j/6f/r/+n/
5//n/+j/5//m/+T/4//m/+b/5v/l/+X/5f/l/+X/5//n/+f/5//o/+j/6P/o/+b/5v/n
/+f/6v/q/+r/6v/p/+n/6v/r/+3/7P/s/+z/6//r/+v/6//t/+3/7f/u/+z/7P/s/+z/
7v/t/+3/7f/w//H/8f/y//H/8P/v/+7/8f/x//H/8f/y//P/9f/1//P/8//z//P/9v/3
//j/+P/5//r/+v/6//3//f/9/////v/+//7/AAD///////8AAAEAAwAFAAYABQAEAAMA
AgAEAAQABAAEAAQAAwADAAMAAwADAAIAAQABAAIAAgADAAAA/v/7//r/+//7//v//P/5
//n/+P/3//X/9P/z//P/9v/2//T/9P/0//T/9P/y//D/8P/w//H/8//x//H/8v/v/+7/
7f/s/+3/7v/u/+//7f/r/+v/6//r/+z/7P/q/+3/7v/t//D/7//u/+3/7P/t/+7/7//w
//D/7//v/+//7v/u/+7/7v/x//H/8f/x//H/8f/y//L/8//z//T/9P/y//L/8v/y//P/
8//z//X/9f/1//X/9v/0//X/9f/1//f/9v/2//b/9P/0//T/8v/0//X/+P/3//b/9v/4
//b/9f/1//P/8//1//X/+f/5//f/9P/z//P/9f/1//T/8v/0//T/9P/0//H/8f/x//P/
8f/x//L/8v/x//H/8f/x//H/8v/z//T/9v/2//T/8//z//T/9P/0//X/9f/0//T/9P/1
//X/9f/z//P/9f/1//X/9f/1//T/9P/0//X/9f/2//b/9v/2//b/9v/1//X/9f/2//b/
+P/5//n/+f/3//f/9f/1//T/9P/3//v/+v/6//r/+v/6//j/+P/4//j/+P/4//j/+P/4
//j/+P/4//r/+//7//v/+P/4//j/+P/7//3//v/+//z//f/9//3//f//////AQABAAEA
AgAEAAcACAALAAsACQAJAAgACAAIAAgABwAHAAQAAQD/////AAD///3/+//3//f/9//4
//r/+P/3//f/+P/4//j/+P/2//b/9f/1//X/9f/1//X/9//3//f/9//0//L/8f/w//b/
9P/u/+f/4f/h/+P/6//5/woAHQA5AGAAhgCpANAA8wAOASIBJAEQAeYAmwBIABMA+f/n
/+X/8P/1//j//P/+//v/+//9//v/+P/4//j/9v/3//b/9f/1//X/9f/0//T/9f/3//X/
9f/2//b/9v/1//X/9v/2//b/9f/z//P/8//z//P/8//z//P/9v/2//b/9v/0//T/9f/1
//j/+P/4//j/9f/1//b/9//3//b/9v/2//n/+f/5//n/9//3//f/+P/5//r/+//8//z/
+//7//v/+v/7//v//P/8//z//P/8//3//f/9//3///8BAAQABQAFAAUABQAFAAYABwAI
AAgACwAMAAwADAAMAAsACgALAA4ADgAOABAADwAPAA8AEAATABUAFwAYABYAFgAWABYA
FAAUABQAFAAWABUAFQAVABUAFQAUABMAEgASABEAEQAPAA4ADAAMAAoACQAIAAgABgAH
AAcABwAKAAoACgALAAoACgAIAAgABgAGAAYABAAGAAYABgAHAAoACQAKAAwACwAKAAkA
CAAIAAgABwAHAAgABwAIAAkACQAKAAoACAAKAAoACAAKAAoACgAKAAoADAAMAAwADAAM
AAsACwALAAwADAAMAAwADgAPABAAEQAQAA8ADwAOAA4ADwARABIAEgASABIAEgATABMA
EwAVABUAFQAVABYAFAAVABUAFQAXABYAFgAWABcAGAAZABgAFQAVABcAFQAWABYAGAAW
ABcAFwAVABUAFwAXABsAGwAaABgAGAAZABcAFwAWABQAFwAYABkAGgAZABkAGQAbABcA
FwAYABgAGAAZABoAGwAYABgAGAAYABgAGAAWABUAFgAYABkAGgAbABsAGgAaABgAGQAZ
ABkAGAAZABwAHQAdAB0AHQAcABoAGgAbABsAHAAcABwAHAAcABwAGwAbABkAGgAaABwA
HwAfAB8AHQAeAB0AHgAeAB4AHwAjACMAJAAiACMAIgAiACQAJAAkACQAJgAmACYAJgAm
ACYAJgAmACgAKAAoACgAKgArACsAKwAsACwALAAsAC4AMQAzADQANAA1ADUANQA3ADkA
OQA7AD0APQA+AEAAPwBAAEMAQwBGAEcARwBIAEYARgBFAEUARgBDAEEAQQA+AD0AOwA5
ADcANwA3ADgAOwA6ADoAOwA+AD4APgA+AEAAQAA/AD8APwA/AD8APwA9AD0APQA9AEAA
QABBAEIARABEAEAAOwA5ADUANQA7AEkAVgBlAHsAngDIAO0AFAE3AVYBbAF2AWwBSgEP
AcAAewBbAEsAQQBEAE0AUgBYAFwAWQBXAFcAVQBWAFYAVgBUAFUAVABTAFMAUwBTAFIA
UgBTAFUAUwBTAFQAVwBYAFgAWQBYAFgAWABXAFYAVQBUAFMAUwBTAFMAUwBSAFIAUgBS
AFAAUABRAFEAVABUAFQAVABRAFEAUgBTAFUAVABUAFQAVABTAFIAUQBRAFEAUQBSAFAA
UABQAFAATwBNAEwASwBMAE0ATQBOAE0ATABLAEoATQBNAE0ATQBLAEsATABLAE0ATQBN
AE0ASwBLAEsASgBIAEgARwBGAEkASQBJAEsASQBIAEcASABJAEkASQBKAEgASQBKAEoA
SQBIAEcARgBHAEgASQBKAEgARwBHAEcARwBHAEYARQBEAEQAQwBDAD8APAA4ADYANgA1
ADQANAAwAC8ALQArACkAKAAnACcAJgAmACQAJAAiACIAIgAgACIAIgAiACMAIQAdABsA
GgAZABgAFwAWABYAFgAVABUAFAARABAADwARABIAEgAQABEAEAANAA4ADQAMAAsACgAM
AAwADAAMAAsACQAIAAcACgAKAAoACgAKAAkACAAHAAYABQAFAAQABQAFAAYABgAFAAQA
AwACAAMAAwADAAUAAwADAAMABAACAAEA///9//7//v///wAA///+//3/+v/5//n/+//5
//r/+v/8//r/+f/5//f/9//0//P/9v/1//L/8P/w//H/8v/z//P/8v/1//b/9//4//X/
9f/1//f/9f/1//b/9v/1//X/9f/1//P/9P/1//b/9//2//P/8f/z//T/9P/0//X/9f/0
//T/8v/z//P/8//z//P/9f/1//X/9f/1//T/8v/y//P/8//0//T/9P/0//T/9P/z//P/
8//0//T/9v/2//X/9P/x//L/8f/y//L/9P/0//T/9P/0//T/8f/w/+//7v/v//D/8f/y
//D/8P/w//D/8P/x//H/8f/u/+7/7v/u/+3/7//w//D/8P/x//H/8f/x//P/8//1//P/
8//0//b/9//4//v/+//7//v/+v/6//j/+P/3//f/9f/x/+7/7f/s/+v/6f/n/+X/5f/l
/+b/5v/k/+P/4//k/+T/5P/k/+L/4v/h/+H/4//j/+P/4//h/+H/4f/h/9//3v/e/97/
3v/g/97/1//L/8v/zf/T/+H/8P8DACMASgBwAJcAwADlAAIBFgEaAQYB0gCBAC4A/f/l
/9X/0//c/+P/5P/k/+b/5f/l/+P/4//i/+P/4v/f/9//4P/f/9//3//e/9z/2//b/9z/
2//c/97/3f/c/9r/2f/c/9z/3P/b/9n/2f/Z/9n/2//b/9v/2//e/97/3v/e/93/3P/c
/9v/3v/e/97/3v/d/93/3v/f/93/3P/c/9z/3//f/9//3//f/9//3//g/+D/4P/g/+D/
4v/h/+H/4f/h/+H/4P/g/+L/4v/i/+L/4f/h/+H/4f/l/+f/6v/r/+r/6f/o/+f/5v/n
/+j/6P/q/+z/7f/u/+3/7f/t/+//8f/y//P/9v/3//f/9//4//b/9//4//j/+f/6//v/
/P/7//r/+f/4//n/+f/6//v/+v/5//f/9f/y//L/8f/x//D/8P/v//D/7v/t/+z/7P/r
/+v/6v/p/+f/5v/l/+X/5v/m/+T/5P/m/+b/5v/k/+P/4v/h/+H/4v/h/+L/5P/j/+L/
4f/g/+L/4v/h/+H/4//h/+H/4f/f/+D/4P/e/+H/4v/h/+T/4v/i/+L/4v/i/+L/4v/i
/+T/4//j/+P/5v/m/+b/5v/n/+f/5//n/+n/6f/q/+r/5//n/+j/6P/p/+r/6//s/+z/
6//q/+v/6//r/+v/7P/s/+3/7f/t/+v/6v/q/+r/7P/s/+z/6v/o/+f/6P/l/+f/6P/r
/+r/6f/p/+f/5//n/+f/6//r/+z/6v/q/+v/6f/p/+j/5v/m/+b/5v/m/+b/5//o/+v/
5//n/+j/6P/p/+n/6f/p/+j/6P/o/+j/7P/s/+r/6f/p/+r/6v/q/+r/6f/n/+b/5v/n
/+f/5//n/+f/6f/p/+v/6//r/+r/5//m/+b/5f/o/+j/6P/o/+j/6P/n/+f/5v/m/+X/
5v/p/+n/6f/n/+n/5//n/+b/5P/l/+f/6P/q/+r/6v/q/+n/6P/n/+b/5v/m/+b/5v/o
/+j/6P/o/+b/5//n/+f/6P/o/+j/6P/m/+f/5//m/+j/6//t/+//7f/v/+//8f/v/+//
8P/y//X/9v/5//n/+P/3//X/9P/1//b/9v/3//T/8f/v/+//7P/r/+n/5//n/+f/5//o
/+j/5v/l/+X/5P/k/+T/5P/m/+b/5f/l/+P/4//j/+P/5P/l/+b/5//n/+b/5v/m/+T/
5P/i/9v/1//X/9n/3//r//j/CQAnAE4AdACbAMQA5wD+ABQBHAEOAeYAoQBOABUA+//n
/93/4v/v//b/+v/4//X/9//3//X/8v/x//D/7f/t/+3/7f/u/+//7f/s/+z/7f/v/+3/
7f/u//D/8P/v/+//7v/u/+7/7f/t/+3/7f/t/+3/7f/t/+3/7//w//H/8v/y//L/8//z
//T/9P/0//T/8//z//T/9f/3//b/9v/2//f/9//3//f/9//3//f/+P/2//b/9v/2//j/
9//3//f/9//3//b/9v/3//j/+f/6//z//f/+/////////wAA//8BAAEAAQABAAQABQAG
AAYABwAIAAgACAAJAAkACQALAAwADAAMAA4AEAARABIAFAATABMAEwASABIAEgASABIA
FAAUABQAFAAWABUAFQAVABUAFQAUABMAEAAQAA8ADwAOAA4ADQAOABAADwAOAA4ACwAL
AAoACQAJAAgABwAHAAgACAAGAAYACAAIAAgABgAGAAYABgAHAAkABwAHAAgACgAKAAoA
CgAIAAgABwAHAAoACQAKAAsACQAKAAoACAAKAAoACAAKAAoACgAKAAoACAAIAAgACAAK
AAkACQAJAAgACAAIAAgACwALAAsACwAJAAkACgAKAAcABwAIAAgACgAKAAoACgALAAsA
CwANAAsACwALAAwADgAPAA8ADwANAAwADAAMAAoACgAKAAgACAAJAAwACwAIAAgACgAI
AAkACQAHAAcABAADAAYABQAGAAQABAAFAAMAAwACAAAAAAAAAAAAAAD+////AAADAP7/
/f/9//z//f/9//3//f/8//z//P/8//v/+v/3//X/+P/6//v//P/8//v/+f/4//j/+f/5
//n/+f/5//v/+//5//n/+f/4//j/+P/5//n/+f/4//f/9v/4//j/9//3//X/9v/2//j/
9//3//f/9f/4//f/+P/4//b/9f/5//j/9v/2//b/9v/0//T/9P/0//L/8v/y//L/9P/0
//T/9P/y//P/8//z//P/9P/1//b/9v/3//f/9v/2//f/9//3//f/+f/5//v/+//7//z/
/v///wAAAwADAAMAAwACAAIAAAAAAP////////3//P/9//v/+f/2//P/8//z//P/9P/2
//T/8//z//L/8v/y//L/9P/0//P/8//w/+//7v/t/+7/7//w//H/7//u/+7/7v/w//D/
7v/r/+f/4//j/+f/8/8AABEAKQBMAHIAlwC+AOMA/gASASABFgH0ALUAZAAlAAUA8f/l
/+T/6//0//r//P/9//v/+//5//j/9//2//P/8//y//H/8f/x/+//7v/u/+//7//t/+3/
7v/w//D/7//v/+7/7v/u/+3/7f/t/+3/7f/t/+3/7f/t/+7/7v/u/+7/8P/w//H/8f/v
/+7/7f/s/+7/7//x//P/8f/w//D/8P/v/+//7//v//H/8f/x//L/8f/w/+//7v/v/+//
8P/x//D/8f/x//L/8v/y//L/8v/1//X/9f/1//X/9f/2//X/9//3//f/9//4//n/+v/6
//n/+v/6//r//f/9//3///////7//f/+/wEAAQABAAIAAAABAAIAAgAAAAAAAAAAAAIA
AgACAAIAAgABAAEAAQADAAMAAgABAP///v/8//v/+f/4//b/9v/2//X/9P/0/+//7//u
/+3/7f/s/+v/6//q/+r/6P/o/+j/6P/o/+b/5v/m/+b/5//l/+P/4//k/+b/5v/m/+b/
5v/m/+X/5f/j/+H/4f/h/+L/5P/l/+T/4//i/9//4P/h/+L/4//k/+L/4v/i/+L/4v/h
/+H/4f/i/+L/4v/i/+H/4f/h/+H/4f/h/+L/4v/j/+P/5P/k/+T/5P/k/+T/5P/j/+L/
4//f/9//3//g/+D/4f/h/+H/4f/g/+D/4P/g/+D/4P/e/97/3//i/+H/3//e/9//3P/d
/93/2//b/9v/2//f/9//3P/a/9r/2//d/93/3P/a/9n/2P/X/9b/1f/V/9X/1//T/9P/
1P/U/9T/1f/W/9f/1P/U/9T/1P/V/9T/0f/P/9H/0v/S/9L/0f/R/9D/0P/O/8//z//P
/8//z//R/9H/z//P/8//zv/Q/9D/0f/R/8//zv/N/8z/zv/O/83/zf/L/8z/zP/O/87/
zf/M/8n/zf/K/8v/zP/N/87/y//K/8n/yP/J/8r/y//M/8r/yv/K/8r/yv/L/8v/y//K
/8r/yv/K/8r/y//L/8r/zf/P/9D/0f/P/9H/0f/T/9X/1f/W/9j/2f/a/93/3f/c/9v/
2f/Y/9j/2P/X/9f/2P/V/9P/0//Q/8//zf/L/8n/yf/J/8r/yP/G/8X/xf/J/8r/y//M
/8r/yv/J/8n/y//L/8v/y//J/8n/yf/J/8n/yP/I/8j/xv/K/8j/v/+5/7n/uf+7/8f/
2P/v/w8AOABgAIsAtgDXAOwAAAEIAfIAwgB3ACIA8f/b/8f/v//I/9P/0v/S/9L/0//T
/9X/0//S/9P/0v/P/8//0P/P/8//z//N/8z/zP/N/87/zf/O/9D/0f/Q/87/zf/O/87/
zv/N/87/z//Q/9H/0f/R/9H/0f/S/9L/0v/S/9P/1P/W/9f/1//W/9X/1P/V/9X/1v/X
/9X/1P/U/9T/1v/X/9j/2f/Z/9n/2f/a/9z/3P/c/9z/3P/b/9v/2//e/9//3//g/97/
3v/e/97/4P/h/+L/4//j/+P/5P/j/+T/5f/m/+f/5v/n/+j/6P/q/+z/7f/u/+//7//v
//H/8v/y//L/9P/2//f/+P/6//j/+f/6//r//P/8//z//P/8//z//P/8//r/+f/5//n/
+//7//r/+f/2//b/9f/1//T/9P/z//T/8//x/+//7v/t/+3/7P/r/+z/7P/s/+3/6//q
/+f/5v/n/+j/6f/o/+j/6P/o/+n/6f/n/+f/6P/q/+r/6v/q/+j/6P/n/+f/6P/n/+j/
6f/p/+r/6v/o/+r/6v/o/+r/7P/s/+z/7P/s/+z/7P/s/+r/6f/p/+n/7P/s/+z/7P/r
/+v/6//r/+7/7//x//L/7//v//D/8P/w//D/8P/w/+//7//v//H/8v/z//T/9v/4//n/
+f/5//j/9v/1//T/9v/2//b/9P/1//X/9//1//T/9P/2//T/9v/3//b/9//1//X/+f/5
//j/9v/2//f/9//3//b/9P/2//b/9v/2//T/9f/2//n/9//3//j/+P/1//X/9f/1//X/
9v/3//j/+P/4//b/9f/4//r/+//8//r/+f/3//b/9//5//r/+//3//f/+f/5//f/9//3
//b/9//4//r/+//7//r/+f/4//v//P/8//3//P/8//v//P/////////9/wEA///7//j/
+v/7//z//f/+//7//v/+//7//P/8//z//P/6//r/+v/6//z//f/9//3//P/8//z//P//
/wEAAgACAAIAAwADAAMAAQADAAMABQAHAAcACAAKAAkACgANAA0ADwAPAA4ADgALAAoA
CAAHAAgABQADAAMABAADAAEA///7//v/+//8//z/+v/5//n/+v/6//r/+v/4//j/9//3
//n/+f/5//n/+f/5//n/+f/7//r/+v/6//b/+v/6//P/7f/p/+n/8f8BAA4AGQAzAF4A
hACnANAA+wAUASYBMgEmAQABvQBqACsADQD5/+3/9P///wgACgAIAAMAAwADAAUABgAE
AAIA/v/9//z/+//7//v//f/8//z//f/9//v/+//8//7//v/9//3//v/+//7//f/9//3/
/f/9//7///8AAAEAAAAAAAAAAAAAAAAAAQABAAIAAgACAAIAAQABAAIAAwAFAAQABAAE
AAUABQAFAAUABQAFAAUABgAIAAgACAAIAAgABwAHAAcACgALAAsADAAKAAoACgAKAAkA
CQAJAAkACwANABAAEQAQAA8ADgANABAAEwAWABgAFwAWABQAEgAWABcAGAAbABwAHAAc
AB4AHgAdABwAHAAeAB8AIAAgACAAIAAgACAAIgAiACIAIgAiACEAIQAhAB8AHwAeAB0A
HgAeAB0AHQAbABoAGAAYABgAFwAWABYAFAAVABUAFQATABIAEQARABQAFAASABIAEAAQ
ABAADgAQABAAEAARABMAEQARABIAEAAQABAAEAARABIAEgATABMAEQARABEAEQASABIA
EAASABIAEAASABIAEgASABIAEgASABIAEgAUABMAEwATABIAEgASABIAEQARABEAEQAT
ABMAFAAUABUAFQAWABYAFgAWABYAFgAVABUAFQAXABcAFwAXABgAFgAXABcAFwAZABgA
GAAYABgAGAAYABYAFwAXABkAFwAXABgAGwAaABcAFwAVABUAFQAVABkAGQAaABgAGAAZ
ABcAFwAWABQAFgAWABYAFgAVABUAFQAXABMAEwAUABQAFQAVABUAFQATABQAFQAWABcA
FgATABEAEwAUABQAFAAXABcAFgAWABUAFQAUABMAEQARABMAEwAVABUAFQAUABIAEgAT
ABMAFgAWABYAFgAUABQAEwATABMAFAAUABYAFgAVABQAEQARAA8ADwAOABIAEQATABIA
EAAQABAAEAAOAA4ADgAOAA4ADgAOAA4AEAAQABAAEAAQABEAEQARAA8ADgANAAwADQAP
ABAAEAARABMAFAAVABIAEwASABMAFQAVABYAGAAZABoAHQAdAB0AHQAcABwAGgAaABkA
GQAWABMAEQARABAADwANAAsACQAJAAkACgAKAAgABwAHAAYABgAGAAYABAAEAAMAAwAF
AAUABQAFAAQAAwACAAEAAQAAAAAAAAD+//7//v/7//f/8f/v//f/AwASACUAPQBeAIAA
pwDWAPkAEgEoATYBKAEEAcEAbgAvAA8A/f/z//j/BQAKAAgACgAJAAUABQAHAAgABQAE
AAEAAQD+//3//f/9//v/+v/6//v//f/7//v//P/8//z/+//7//z//P/8//v/+f/5//n/
+f/7//v/+//7//r/+v/6//r/+v/6//v/+//8//z//P/8//n/+f/6//v/+f/4//j/+P/7
//v/+//7//n/+f/5//r/+//8//3//v/8//v/+//7//z//f/9//7//v/+//7//v/8//v/
+v/5//z//f////////////////8CAAMABAAEAAcACAAIAAgACQAJAAkACwALAAoACQAK
AAkACQAJAAoACwANAA8AEAAQABAAEAAQABAAEAAQABAAEAAPAA8ADwAOAA0ACwAJAAoA
CgAJAAkABwAGAAQABAADAAEA///+//3//f/8//v/+v/4//b/9f/4//j/9v/2//b/9v/2
//T/8v/y//L/8//z//H/8f/y//L/8v/y//L/8v/y//H/8f/v/+3/7f/t/+3/7v/u/+z/
8P/w/+7/8P/u/+7/7v/u/+7/7v/u/+7/7P/r/+v/6//u/+7/7v/u/+//7//v/+//7f/t
/+7/7v/t/+3/7v/u/+7/7v/u/+7/7f/t/+3/7//v/+//7//w/+7/7//v/+//8f/w//D/
8P/u/+7/7v/s/+3/7f/v/+3/7P/s/+7/7P/t/+3/6//r/+n/6f/t/+3/7f/s/+3/7//u
/+3/6//o/+r/6v/q/+r/5//n/+f/6f/p/+n/6v/q/+v/6//r/+v/6P/o/+j/6P/q/+r/
6P/n/+b/5v/l/+T/5//n/+b/5v/o/+n/6f/p/+X/5f/n/+f/5//n/+f/5v/k/+T/5f/l
/+b/5v/m/+b/6P/o/+f/5//m/+b/5f/m/+f/5//n/+X/4//j/+X/5P/m/+b/5v/m/+b/
5v/m/+b/5P/k/+T/5P/m/+b/5v/m/+b/5//n/+f/5v/m/+b/5v/n/+n/6v/q/+j/6f/p
/+n/6//t/+3/7//t/+3/7v/w//H/8v/1//X/9f/1//T/9P/y//L/8f/x//L/7//t/+3/
7P/r/+n/5//l/+X/5f/m/+b/5P/j/+P/4v/i/+L/4v/k/+T/4//j/+P/4//j/+P/5f/l
/+X/5f/j/+L/4v/i/+T/4P/c/93/2f/V/9P/2//n//T/CQApAFAAegCjAMwA7QAGARoB
IgEQAeAAlQBAAA0A9f/j/9n/4P/p/+z/8P/y/+//7//v//H/7v/q/+j/5P/j/+P/4//k
/+X/5f/k/+T/5f/l/+P/4//k/+f/6P/o/+n/6f/o/+f/5f/n/+f/5//n/+f/5//n/+f/
6P/o/+j/6P/q/+r/6//r/+r/6v/q/+r/6//r/+z/7f/s/+r/6f/o/+v/6//r/+v/6f/p
/+n/6v/q/+r/6v/q/+r/6f/p/+n/7P/t/+3/7v/s/+z/7P/s/+//7//v/+//7v/v//H/
8f/z//P/8//z//L/8//0//T/9v/4//n/+v/5//n/+f/7//7//v/+/wAAAQABAAEAAgAC
AAMABAAEAAQABAAEAAQABAAEAAQABAAEAAMAAwADAAMAAwACAAEAAAAAAP/////9//z/
+v/6//z/+//6//r/9f/1//T/8//1//T/8//z//T/9P/y//L/8P/w//D/7v/w//D/8P/x
/+//7f/t/+7/8P/w//D/8P/y//L/8f/x//D/7f/s/+v/7f/u/+7/7P/s/+z/6v/s/+7/
7v/u/+7/8P/w//D/8P/u/+3/7f/t/+7/7v/u/+7/7v/t/+z/6//t/+3/7v/u/+//7//w
//D/8P/w//D/8P/x//H/8f/z//H/8f/x//L/8v/z//P/8//z//L/8v/y//P/9P/1//T/
8//z//X/8//y//L/9P/y//H/8f/v/+//7//v//P/8//y//D/8P/x//P/8//y//D/7//u
/+3/7P/s/+3/7v/x/+3/7f/u/+7/6//r/+v/6//s/+7/8P/y//H/8P/t/+v/7f/u/+7/
7v/w//H/8f/y//D/8f/x//H/7//v//H/8f/w/+//7v/s/+3/7v/w//H/8P/w//D/8P/w
//D/7//v//D/8v/z//b/9P/z//L/7//w/+//8P/w//D/8f/1//X/7v/u//L/9P/0//T/
9P/y//L/8v/y//T/9P/0//T/8v/y//L/8v/y//P/8//z//T/9P/0//T/8//1//b/9v/4
//n/+f/5//n/+//7//3/+//7//z//v8BAAIABQAFAAMAAwACAAIAAgACAAEAAQACAP//
/f/9//v/+f/2//P/8//z//P/9P/y//D/7//v//H/8v/z//T/9P/0//P/8//w/+//7v/t
//D/8f/y//P/8f/w//D/8P/w//D/8P/r/+f/4//h/+f/8//+/w8AKQBOAHQAmwDGAO0A
CAEaASQBGAH0ALUAZgAnAAUA7//h/+T/7//4//r//P/7//n/9//3//j/9f/0//H/8f/y
//H/8f/x/+//7v/u/+//8f/v/+//8P/y//L/8f/x//H/8P/v/+3/7//v/+//7//v/+//
7//v//D/8P/w//D/8P/w//H/8f/w//D/8P/w//D/8f/z//X/9f/0//T/9P/z//P/8//z
//X/9f/1//b/9f/0//P/8v/z//P/9P/1//T/9f/1//b/9P/0//T/9P/2//f/+P/5//j/
+f/7//v//f/9//3//f/8//3//v/+////AAAAAAAAAwADAAMABQAGAAYABgAIAAsACwAL
AAwACgALAAwADAAKAAoACgAKAAsADAANAA4ADgANAA0ADQALAAsACgAJAAgACAAHAAcA
BwAGAAQABAAEAAMAAgACAP3//f/8//v//P/8//z//f/8//z/+v/6//r/+v/6//j/+P/4
//j/+f/5//f/9//4//r/+v/6//r/+P/4//f/9//3//X/9f/1//X/9v/2//T/9v/2//T/
9v/4//j/+P/4//f/9v/1//T/9v/1//X/9f/0//T/9P/0//X/9f/1//X/9//3//j/+P/1
//X/9v/2//j/+P/4//j/+f/5//n/+//4//f/9v/2//f/+f/6//v/+//6//r/+v/4//j/
+v/4/w==
         </WaveFormData>
      </LeadData>
      <LeadData>
         <LeadByteCountTotal>10000</LeadByteCountTotal>
         <LeadTimeOffset>0</LeadTimeOffset>
         <LeadSampleCountTotal>5000</LeadSampleCountTotal>
         <LeadAmplitudeUnitsPerBit>4.88</LeadAmplitudeUnitsPerBit>
         <LeadAmplitudeUnits>��V</LeadAmplitudeUnits>
         <LeadHighLimit>2147483647</LeadHighLimit>
         <LeadLowLimit>268435456</LeadLowLimit>
         <LeadID>V6</LeadID>
         <LeadOffsetFirstSample>0</LeadOffsetFirstSample>
         <FirstSampleBaseline>0</FirstSampleBaseline>
         <LeadSampleSize>2</LeadSampleSize>
         <LeadOff>FALSE</LeadOff>
         <BaselineSway>FALSE</BaselineSway>
         <ExcessiveACNoise>FALSE</ExcessiveACNoise>
         <MuscleNoise>FALSE</MuscleNoise>
         <LeadDataCRC32>3932959453</LeadDataCRC32>
         <WaveFormData>
5v/m/+b/5v/o/+j/6P/o/+b/5v/m/+b/5v/m/+b/5v/l/+T/4//i/+P/5P/l/+b/5f/k
/+P/4v/g/+D/4P/g/+L/4v/i/+L/4P/g/+D/4P/i/+L/4v/i/+D/4P/g/+D/4P/g/+D/
4P/e/97/3v/e/97/3v/e/97/3v/e/97/3v/e/97/3v/e/97/3f/d/93/2//c/9z/3P/e
/97/3v/e/9z/3P/d/93/2v/a/9r/2v/c/9z/3f/e/9//3//f/+D/3v/e/9//3//i/+P/
4//k/+X/5f/l/+f/6f/q/+r/6f/r/+r/6f/o/+X/5P/j/+H/3v/d/9v/2f/X/9b/1v/W
/9f/1//X/9b/1v/W/9b/1f/X/9j/2P/Y/9j/1//W/9b/1//X/9f/1//W/9b/1f/V/9f/
2P/W/9L/z//L/8b/xv/G/8z/1f/i//f/EgAtAEYAZgCJAKMAtwDIAMgAtwCXAGUANAAP
APb/6v/q/+3/6//p/+r/5f/k/+b/5P/g/97/3f/b/9v/2f/X/9b/1v/Y/9n/2v/c/9v/
2v/Z/9j/1//X/9f/1//Z/9j/2P/Y/9b/1v/Y/9j/2//b/9r/2f/Z/9r/2v/a/9z/3P/c
/9z/2v/a/9v/2//d/93/3f/f/+H/4P/g/+D/3v/e/97/3v/h/+H/4f/h/9//4P/g/+D/
4P/g/+D/4P/h/+P/5P/m/+P/4v/h/+H/5f/l/+X/5f/n/+f/6f/p/+f/5//o/+j/6//r
/+z/7P/u/+7/7v/w//P/8//z//X/8//z//T/9//2//b/+P/4//n//P/9/////v/9//z/
+//+//7//v/+//7//P/8//z//v/9//z//P/8//z/+//7//f/9P/0//P/9f/0//T/8//x
//D/7//v/+z/7P/s/+z/7v/t/+z/7P/u/+7/7v/s/+v/6//s/+z/7P/r/+v/7P/q/+r/
6v/q/+z/7P/q/+r/6f/p/+n/6f/n/+f/5//m/+n/6//s/+3/6//r/+z/7f/t/+z/6//r
/+3/7f/t/+7/7v/u/+3/6//s/+z/7P/t/+7/7v/t/+3/7//x//H/8P/u/+7/7v/u/+//
8P/x//L/8v/y//P/8//x//H/8//1//X/9P/z//H/7//x//H/8P/w//L/8//z//H/8f/y
//L/9P/y//H/8f/z//X/9f/0//L/8//0//T/8//z//T/9P/0//P/8v/y//L/8//z//L/
8v/y//L/8v/y//L/8v/z//L/9P/0//T/8v/z//P/8//z//P/8//0//X/9f/0//P/9f/1
//T/8//z//P/8//z//T/9P/0//P/8//0//X/9f/z//P/8//y//L/8v/y//P/8v/0//T/
8//1//b/9//1//T/9v/1//L/8P/z//X/9v/2//b/9v/2//X/9f/1//X/9P/0//T/9P/0
//T/9P/0//b/9//3//b/9v/2//b/9v/4//n/+v/7//n/+f/6//r//P/9//3//v//////
AAACAAUABgAJAAkACAAIAAcABwAGAAUABAADAAIAAQD///7////9//v/+f/2//b/9v/3
//n/+f/4//j/+P/4//f/9//2//b/9v/2//f/9v/2//f/9//3//f/9v/1//P/8v/x//j/
+P/y/+v/5//k/+j/7v/6/wcAFgApAEIAXQB2AJYAtQDPAOEA6ADgAM0AowBrAD4AIwAM
AAQACAAJAAkACQAIAAUAAgAAAAAA/v/+//3/+//7//v/+f/4//j/+f/5//n/+v/8//z/
/P/8//v/+//7//v//f/8//z//P/6//r//P/8//v/+//6//n/+//8//z//P/6//r/+v/6
//v//P/+/////f/9//3///////7//v/+/wAAAAAAAAAA//////////8AAAIAAwAEAAIA
AgACAAIAAgADAAMABAAEAAQABAAFAAUABQAFAAUABgAHAAoACwALAAsADAAMAA0ADQAO
AA4AEgASABIAFAAUABMAEgATABUAFQAWABkAGQAYABkAGAAaAB4AIAAjACIAIQAgAB8A
IAAgACAAIAAiACAAIAAgACAAHwAeAB4AHAAcABsAGwAZABYAFgAVABMAEgASABEADwAO
AA0ADQAPABAAEQASABAADwAOAA4ADQAMAAsACAAIAAkACwAMAA0ADQAOABAADwAOAA0A
DAAMAAwACgAKAA0ADQANAA0ACwALAAsACgAKAAsACwALAAsACwAMAA0ADwAOAA0ADQAN
AA0ADQAOAA4ADgANAAsADQAOAA8AEQARABAADgANAA0ADwAPAA4ADgAOAA4ADgAQABAA
EAAQABAAEAARABEADwAPABEAEwATABIAEQAPABEAEwATABIADgAQABEAEQAPAA8AEAAQ
ABIAEAAPAA8ADwARABEAEAAQABEAEgASABAADwAPAA4ADQANAA0ADgAOAA8ADwAOAA4A
DgAOAA4ADwAQABEAEwAQABAADgAMAAoACwALAAsADQANAA0ADgAOAA8ADwAPAA8ADwAO
AA0ADwAPAA8ADwAQABAAEAAPAA4ADgAOAA0ADQANAA0ADAAOAA4ADgAPAA0ADgANAAsA
CwAMAA0ACwALAA4ADgAMAAoADQANAAwADgAOAAwACwAKAAoACgAKAAoACgALAAwADQAM
AAwADAAMAAwADAAMAAwADAANAA0ADAAMAAwADAAMAA4ADwAQABEADwAPABAAEAAQABEA
EQASABMAEwAUABYAFwAYABsAGwAeAB4AHQAdABoAGQAYABcAGAAXABUAFAARAA8ADQAL
AAoACgAKAAsADQANAAwADAAOAA4ADQANAA4ADgAOAA4ADQAMAAwADQAMAAsACgAIAAkA
CQAKAAsADAAKAAYAAwABAPz/+v8AAAoAFQAgADEASgBlAIAAnAC7ANcA6wD6APgA5wDJ
AJUAYABBAC4AHgAaAB0AHQAhACIAHQAaABYAEgASABIAEQAPAA8ADwANAAwADAAJAAkA
CQAKAAoACgAKAAoADQANAA0ADQALAAoACgAKAAgACAAKAAoADQANAAwACwALAAwADAAM
AAoACgAKAAoADAAMAA0ADQALAAsACwANAA0ADAAMAAwADAAMAAwADAANAA0ADQANAA0A
DgAOAA4ADgAOAA4ADgAOAA8ADwAQAA4ADgAOAA8AEwATABMAEwARABEAEwATABMAEwAU
ABQAFQAVABYAFgAWABYAFgAYABsAGwAbAB0AHQAdAB4AIQAiACIAJAAkACIAJAAkACUA
IwAjACMAIwAkACQAJAAkACQAIgAiACIAJAAjACIAIgAgACAAHwAfABwAGAAXABUAFgAW
ABcAFwATABIAEQARABAAEAAQABAADgANAAwADAAMAAwADAAKAAoACwANAA4ACwAJAAgA
CAAIAAgACAAIAAgACAAGAAYABwAHAAcABwAJAAkACQAIAAYABwAHAAcABQAFAAYABwAH
AAYABQAFAAUABQAFAAYACQAKAAoACQAGAAYABgAHAAYABgAFAAUABQAHAAcABgAEAAQA
BAAEAAYABgAGAAYABgAGAAcABwAEAAMABAAFAAcABgAFAAMAAQADAAMAAgAAAAIAAwAD
AAIAAwAFAAYABAACAAEAAQD//wEAAQAAAP7///8AAAAA/////wAAAAD///////8AAAEA
AQAAAP7//P/8//z//P/8//z//P/9//z//v/+//7/+//7//r/+f/7//v/+//8//z//f/9
//3/+//7//r/+f/7//v/+//7//r/+v/6//n/9//4//n/+f/5//n/+f/4//j/+P/4//n/
+f/6//n/9//4//j/+P/1//X/+P/4//b/+P/4//j/+P/4//j/9v/1//T/8//2//b/9v/2
//T/9P/0//T/9P/1//X/9P/0//T/9P/0//L/8//0//X/9//3//j/+P/4//n/+f/6//n/
+f/6//z/+//8//////8CAAIAAQABAAAA///+//3/+//5//b/9P/1//P/8f/v/+z/7P/s
/+3/7f/t/+z/7P/s/+z/6//r/+r/6v/q/+r/6//q/+r/6//p/+n/6f/o/+j/5//n/+f/
5v/o/+r/4f/V/9T/2P/c/+j/9f8CABcAMgBLAGgAjACtAMcA2wDiAN4AxQCVAFkAMAAX
AAIA/P/+////+//5//r/9//y//L/8P/u/+7/7f/r/+v/7f/r/+r/6v/n/+f/5//o/+b/
5v/m/+b/5f/l/+X/5f/m/+b/5//o/+T/5P/m/+b/5//n/+b/5f/n/+j/6P/o/+f/5v/l
/+T/5f/m/+j/6f/p/+n/6f/r/+n/6P/o/+j/6v/q/+r/6v/r/+v/6//r/+v/7P/s/+z/
7P/s/+z/7P/s/+3/7f/u/+7/7v/u/+//8P/v/+7/7f/w//H/9P/1//X/9f/2//b/9f/1
//b/9v/6//r/+v/8//v/+//7//3//////wAAAwACAAIABAAEAAQABgAGAAcACQAJAAkA
CQAJAAgABwAGAAgABgAGAAYABAADAAIAAgD+//7//f/9//z/+v/7//v/+//6//r/+f/3
//b/9f/1//T/9P/0//T/9P/z//L/8v/y//L/8v/w/+3/7f/u/+7/8P/v/+//8P/u/+7/
7v/u/+7/7v/s/+z/7//v/+//7//t/+3/7f/s/+7/7//v/+//7f/t/+7/7//v/+7/7f/t
/+//7//v//D/7//w//D/7//w//D/8P/x//L/8v/x//H/7//x//H/8P/x//L/8//0//L/
8v/y//L/8v/y//P/8//z//P/9f/3//X/9P/z//H/8f/z//P/8v/y//T/9f/1//X/9f/2
//b/9v/0//P/8//x//P/8//y//T/9f/2//b/8//z//T/9P/0//P/8v/y//T/9f/1//T/
8v/y//L/8v/x//L/8//1//P/9P/z//L/8v/z//P/8//z//P/8//0//P/8//y//H/8//z
//L/8f/z//P/8//z//P/9P/1//X/8v/y//L/8f/z//P/8//y//T/9P/0//X/8//0//P/
8f/x//L/8//x//H/9P/0//L/8v/z//X/9v/2//b/9v/2//P/8//z//P/8v/y//L/8v/0
//T/9P/0//T/9f/1//T/9P/0//T/9P/y//P/9P/1//b/9//5//r/+v/7//v//P/9//3/
/v8AAAEAAgAFAAUABAAEAAMAAwADAAMAAwADAAAA///9//z//f/7//n/9//2//b/9v/3
//X/9f/0//T/8v/y//H/8f/0//T/9P/0//P/8v/y//P/9f/1//X/9P/0//P/8//z//L/
8v/w/+v/5//m/+b/6v/0////DAAhADwAVQByAJIArwDFANsA6ADkANEAqwBzAEYAKwAU
AAQABAALAA8ADQAKAAUABAACAP7//P/8//v/+f/5//v/+f/4//j/9//3//f/+P/2//b/
9v/2//f/9//3//f/9//2//b/9v/2//b/+P/4//f/9//2//X/9//4//j/+P/2//b/9v/2
//b/9v/3//f/9//3//f/+f/7//r/+v/6//r/+v/6//r/+f/5//n/+f/7//z//P/8//r/
+v/6//r/+v/7//v//P/+//7//v///wEAAQABAAEA/////wEAAQADAAMABAAEAAUABQAG
AAYACAAIAAgACgAJAAkACQALAA0ADQAOABEAFAAUABYAFgAUABYAFgAXABUAFQAVABUA
GAAYABgAGAAaABgAGAAYABYAFQAUABQAEgASABEAEQAQAA4ADwAPAA8ADgAOAA0ACwAK
AAkACQAIAAgACAAIAAYABQAEAAQABgAGAAYABAADAAMABAAEAAYABQAFAAYABgAGAAYA
BgAFAAQAAQAAAAIAAwAEAAUAAwADAAMAAgACAAMAAwADAAMAAwAEAAUAAwACAAEAAQAD
AAMAAwAEAAQABAADAAEAAQACAAMABQAGAAYABQAFAAMABQAFAAQABgAGAAYABgAGAAYA
BgAGAAYABgAHAAcACQAJAAsADQAMAAoACAAFAAcACQAJAAgACAAKAAsACwAJAAkACgAK
AAoACAAHAAcABgAHAAYABAAGAAcACAAIAAUABQAGAAYABQAFAAUABgAGAAcABwAGAAUA
BAADAAIAAwAEAAUABwAHAAgABwAGAAMAAwACAAEAAgADAAQABgAHAAcABgAFAAcABwAG
AAUABwAHAAcABwAGAAYABgAFAAUABgAHAAcABQAFAAUABAAEAAQABAAFAAUABgAFAAMA
AwAEAAUAAwAFAAgACAAGAAYABQAHAAoACAAIAAgACAAHAAcABwAHAAYABgAGAAYABgAG
AAYABgAGAAcABwAGAAcACAAJAAoACAAJAAoACwAJAAkACgAKAAwADQANAA4ADwAPABAA
EgATABQAFwAXABgAGAAXABcAFgAVABQAEwAUABMAEQAQAA0ACwAJAAcACAAIAAgACQAJ
AAkACAAIAAYABgAFAAUACAAIAAgACAAFAAQABAAFAAcABwAHAAYABgAFAAUABQAGAAYA
BAABAP3/+v/4//r/BAAPABwALwBIAGEAfACaALkA0QDlAPYA9gDlAMMAkQBgAD8AKgAY
ABAAFQAZAB0AHAAbABgAFAAQABAAEAAPAA0ADQANAAsACgAKAAcABwAHAAgACAAIAAgA
CAAJAAkACQAJAAkACAAIAAgABAAEAAYABgAHAAcABgAFAAUABgAGAAYACAAIAAgACAAH
AAYABgAFAAcABwAHAAkACQAIAAgACAAGAAYABgAGAAcABwAHAAcABQAGAAYABgAIAAgA
CAAIAAYABwAHAAgACAAIAAgACQALAAsACwALAAkACQALAAsADQANAA4ADgAPAA8AEAAQ
ABAAEAAQABIAEwATABMAFQAVABUAFgAZABgAGAAaABoAGgAcABwAHQAdAB0AHQAdAB4A
HgAeAB4AHgAcABwAHAAeAB0AHAAcABgAGAAXABcAEwAQABAADwARABAAEAAPAA0ADAAL
AAsACgAKAAoACgAIAAcABgAGAAYABgAGAAQAAwADAAQABAACAAEAAQACAAQABAAEAAQA
BAAEAAIAAgACAAEAAAD//wEAAQABAAAA/v//////////////AAABAAEAAAD//////f/9
//3//v/9//7//v/9//7//v/+/////v/+//3//f/9///////+/wAAAAAAAAAA/v/+//7/
/v/8//z//f/9//v/+//9///////+//3/+//7//3//f/8//z//v//////+//7//z//P/8
//r/+f/5//v//f/9//z/+//7//v/+v/7//v//P/8//n/9//1//T/9v/3//f/9v/0//T/
9P/0//P/9P/1//f/9f/2//X/9P/x//H/8P/v//D/8f/y//T/9f/1//T/8//x//H/8P/v
//D/8f/y//P/8P/w//D/7//v//D/8f/x/+//7//v/+7/8P/w//D/8f/v//D/7//t/+z/
7P/s/+n/7//s/+7/7v/u/+7/7P/r/+r/6f/s/+z/7P/s/+v/6v/p/+j/6P/p/+n/6P/o
/+j/6P/o/+j/6f/q/+v/7f/t/+7/7v/s/+3/7f/u//H/8f/y//T/9f/2//n/+f/5//j/
9v/1//b/9f/0//P/8v/x/+//7v/t/+v/6f/n/+b/5v/m/+f/5v/l/+P/4v/l/+b/5v/n
/+X/5P/j/+L/4v/i/+P/5f/j/+P/4//i/+L/4f/h/+H/4P/k/+D/2//V/9L/0v/U/9z/
6f/8/xMALgBJAGoAjACpAL0A0QDcANQAvwCTAFkALgAXAP7/8P/0//n/9//z//D/7//u
/+z/6v/o/+j/5//l/+X/5//l/+T/5P/i/+H/4P/g/+L/4v/i/+L/4f/h/+H/4f/h/+D/
4P/g/9//4P/j/+T/5P/j/+H/3//h/+L/4v/i/+T/5P/k/+T/4v/i/+P/4//j/+P/4//l
/+X/5P/k/+T/5v/m/+b/5v/l/+X/5f/l/+f/6P/o/+j/6P/o/+j/6P/q/+v/6//s/+r/
6v/q/+v/7//v/+//7//t/+3/7//v//H/8f/y//L/8//z//T/9P/4//j/+P/6//v/+//7
//3/+//7//z///8CAAIABAAEAAIABAAEAAUABwAHAAcABwAGAAYABgAGAAYABAAEAAQA
BgAFAAQABAAAAAAA//////7//P/9//3//P/6//n/9//1//T/8//z//L/8v/y//L/8P/v
/+7/7v/u/+7/7v/s/+v/6//s/+z/7P/r/+v/7P/u/+7/7v/u/+z/7P/q/+r/7P/t/+7/
7//t/+3/7f/s/+r/6//r/+v/7f/t/+7/7//v/+7/7f/t/+3/7f/t/+7/7//w//D/7//u
/+7/7v/v//L/8v/x//H/7//x//H/8P/u/+7/7v/u/+7/7v/u/+7/7//w//L/8//1//X/
9//5//j/9v/0//H/8f/z//P/8v/w//L/8//z//H/8f/y//L/8//y//L/8//z//X/9f/0
//T/9f/2//b/8//z//T/9P/z//P/8//0//T/9f/1//T/9P/0//T/9P/0//T/9P/1//X/
9v/1//T/9P/1//X/9f/2//f/+P/6//j/9//1//P/9P/1//X/9f/z//P/8//z//T/9P/0
//P/8//0//X/9f/1//X/9f/0//b/9v/2//f/9//4//f/9f/3//j/+f/3//n/+P/2//T/
9P/1//b/9//4//n/+f/5//n/+f/4//f/9v/2//b/9v/2//j/+f/5//j/9v/2//b/9v/3
//n/+//9//v/+//8//z//P/9//3//v//////AAACAAMABAAHAAcACgAKAAkACQAGAAUA
BAADAAQAAwABAAAAAAD///7//f/6//r/+v/7//n/+f/4//j/+P/4//f/9//2//b/9v/2
//f/9v/2//f/+f/5//n/+P/6//n/+f/5//b/+P/4//P/7//s/+r/7v/+/wkADgAjAEIA
WwB0AJQAuQDPAN8A7gDuANkAtwCBAFAAMwAaAAoACAAPABMAEwAQAAkABgAGAAYABgAF
AAMAAAD//////f/8//z//f/9//3//v/8//z//P/8//3//f/9//3//f/8//z//P/8//z/
/v/+///////+//3//f/+//7//v/+//7//v/+//7//v//////////////AQABAAAAAAAA
AAIAAgACAAIAAQABAAEAAQADAAQABAAEAAQABAAEAAQABgAHAAcACAAGAAYABgAHAAgA
BwAGAAUACAAJAAwADQAMAAsACwAKAA4ADwARABIAEgAQAA4ADgASABMAFAAXABcAFwAY
ABsAGwAaABsAGgAaABwAHAAdAB0AHQAdAB0AIAAgACAAIAAiACAAIAAgAB4AHQAcABwA
HAAcABsAGwAZABYAFgAVABUAFAAUABMAEgASABIAEwAQABAAEAAQABIAEQAQABAADgAO
AA4ADAANAA0ADgAOAA4ADQANAA4ADAAMAAwADAANAA4ADQAOAA0ADQANAA0ADQANAA0A
DAAOAA8ADwAPAA0ADQAOAA8ADQAMAAsACwANAA0ADQAOAA8AEAAQAA8ADAAMAAwADQAP
ABAAEAARAA8AEQARABAAEAAQABAAEAAQABAAEAAQABIAEgATABMAEgARABIAEwAVABQA
EwARABAAEQAQAA4ADQAQABIAEwATABMAFAAUABIAEAAPAA8ADwARABEAEAAQABEAEgAS
AA8ADwAQABAAEAAPAA4ADgAOAA8ADwAOABAAEAAQABAAEAAQABAAEQAQABIAEgASAA8A
DwAOAA0ADgAPABAAEgATABMAEgARABEAEQAQAA8AEQARABEAEQASABIAEgARAA8AEAAR
ABEAEwATABMAEgAQABAAEAARABEAEgARAA8AEAAQABAADQANABAAEAAOAA4ADwARABAA
EAAQABAAEAANAA0ADQANAA4ADgAOAA4ADgAOAA4ADgAOAA8ADwAOAAwADAAMAAwADgAP
ABAAEQATABMAFAAUABMAEwASABIAFQAVABYAGAAXABgAGwAbABwAHAAbABsAGgAZABgA
FwAWABUAEwASABEADwANAAsACgAKAAoACwAJAAkACAAIAAgACAAHAAcACAAIAAgACAAJ
AAgACAAJAAgABwAGAAQABgAFAAUABQACAAIAAgABAP3/9v/0//r/BAAPACAAMQBGAFsA
egCgAL8A0wDpAPgA9gDjAL8AiwBYADsAJAAUABQAGwAdABkAFgAVAA4ADAAOAA4ADQAL
AAgABwAHAAUABAAEAAEAAQABAAIAAgACAAIAAgADAAMAAwADAAMAAgACAAIA/v/+/wAA
AAADAAMAAgABAP//AAAAAAAAAAAAAAAAAAAAAAAAAQABAP///////wEAAQAAAAAAAAAC
AAIAAgACAAEAAQABAAEAAwAEAAQABAACAAIAAgACAAQABQAFAAYABAAEAAQABQAEAAMA
AgABAAMAAwAFAAUABQAFAAYABgAJAAkACgAKAAwADAAMAA4ADwAPAA8AEQAQAA8ADwAR
ABAAEAASABIAFAAWABYAFwAXABcAFwAXABYAFgAWABYAGAAWABYAFgAVABMAEQAQABAA
EAAPAA8ADQAKAAoACQAHAAYABgAFAAUABAADAAMAAQAAAP///v8AAP///v/+//7//v/+
//z/+//7//z//P/6//n/+f/6//r/+v/6//r//P/8//r/+v/5//n/+f/5//f/9//3//b/
+P/5//n/+f/4//f/9//3//f/9v/1//X/9f/1//X/9v/5//r/+v/5//n/+v/7//3//P/8
//v/+//5//v/+//6//r/+v/6//r//P/8//z//P/8//z//f/9//z/+//8//3////+//3/
+//5//v/+//6//j/+v/7//v/+f/5//r/+v/8//r/+f/5//f/+f/5//j/+v/7//z//P/6
//n/+f/4//j/9//2//b/9v/3//f/9v/2//b/9v/2//b/9v/2//f/9f/2//X/9P/y//P/
8//z//H/8f/x//L/8v/z//P/8//z//P/8v/x//H/8f/x//H/8f/y//P/8//x//L/8//z
//P/8//z//L/9P/0//T/9f/z//T/8//x//L/8v/y/+//8f/w//L/8v/y//L/8v/y//H/
8f/x//H/8P/w//D/8P/w//D/8P/w//L/8//z//L/8P/w//D/8P/w//H/8v/z//P/8//0
//T/9v/3//f/+P/3//f/+P/6//v//P//////AAAAAP/////+//3//P/7//r/+f/3//b/
9//1//P/8f/w//D/8P/x//H/8f/w//D/7v/u/+3/7f/u/+7/7v/u/+3/7P/s/+3/7f/t
/+3/7P/s/+v/6//r/+7/6v/m/+f/4//c/9z/4v/q//X/BgAdADgAUwByAJQAsQDHANkA
5ADeAMkAnwBlADoAIQAMAP7//v8DAAMAAQAAAP3/+v/2//j/9v/z//H/7v/t/+7/7f/t
/+7/7//v/+//8P/v/+7/7f/s/+7/7//w//H/7//u/+7/7v/u/+7/8P/w/+//7//u/+3/
7f/u/+7/7v/w//D/8P/w/+7/7v/v/+//8f/x//H/8//y//D/7//u//H/8v/z//T/8//z
//P/8//1//b/9v/2//X/9P/z//L/8//1//b/+P/2//b/9v/3//n/+f/5//n/+f/5//v/
+//9//3//v/+//3//f/+//7/AgACAAIABAADAAMAAwAFAAcABwAIAAsACgAKAAwADAAM
AA4ADgAPAA8ADwAPAA8ADgAOAA4ADgAQAA4ADgAOAA4ADQAMAAwACgAKAAkACQAFAAIA
AgABAAMAAgACAAEA/v/8//r/+f/5//r/+//8//r/+f/4//j/+P/4//j/9v/1//X/9v/2
//b/9f/1//b/+P/4//j/+P/6//r/+P/4//j/9//2//X/9//3//f/9v/0//X/9f/1//f/
9//4//n/+//6//n/+f/3//f/9//4//f/+P/4//f/9v/2//b/9//4//j/9//3//n/+//7
//r/+v/6//r/+v/8//z//P/8//r/+v/7//v/+//7//3////9//z/+//5//r//f/+//7/
/P/+///////7//v//P/8//z/+v/5//n/+f/7//v/+v/6//v//P/8//v/+//8//z/+v/5
//j/+P/6//v/+//6//r/+v/6//r/+P/4//j/+f/6//z//P/8//f/9//2//X/9//3//f/
+P/6//v/+//7//v/+//6//n/+f/5//n/+f/2//b/9v/1//f/+P/5//n/+f/5//n/+P/4
//j/+P/5//r//P/8//v/+v/6//r/9//3//r/+v/4//j/+//7//r/9v/2//j/+v/6//r/
+v/3//f/9//3//j/+P/4//j/+P/4//j/+P/4//n/+f/4//j/+P/4//j/9v/3//j/+f/7
//v//P/8//z//f/9//7//////wAAAgABAAIABQAFAAYABgAFAAUABQAFAAUABQAEAAMA
AQAAAP3/+//5//f/9v/2//b/9//1//X/9P/0//X/9v/2//f/9v/2//b/9v/z//L/8v/z
//T/9f/2//b/9v/1//X/9f/2//T/9P/x/+v/6P/m/+r/8v/9/woAHQA2AFEAbACOALEA
xwDbAOgA5gDTALMAgQBQAC0AFAACAP7/BQALAAsACgAHAAQAAAD+/wAA///9//r/+f/5
//f/9v/2//X/9f/1//b/9v/2//b/9v/3//f/9//3//f/9v/2//b/9P/0//b/9v/3//f/
9v/1//X/9v/2//b/+P/4//j/+P/2//b/9//3//n/+f/5//v/+//6//r/+v/4//j/+P/4
//v/+//7//v/+v/6//n/+P/6//r/+v/6//r/+//7//z//P/8//z//f8BAAEAAQABAP//
//8BAAEAAwADAAQABAADAAMABAAEAAYABgAGAAgACQAJAAkACwANAA0ADgARABIAEgAU
ABQAEgAUABQAFQAVABUAFQAVABgAGAAYABgAGgAYABgAGAAWABUAFAAUABIAEgARABEA
EQAOAA4ADQANAAwADAALAAkACAAHAAcABgAGAAYABgAGAAUABAAEAAQABAAEAAIAAwAD
AAQABAACAAEAAQACAAQABAAEAAQABAAEAAIAAgABAAEAAQABAAMAAwADAAIAAgADAAMA
AwADAAMABAAFAAQAAgAAAP//AQABAAEAAgABAAIAAgABAAIAAgACAAMABAAEAAMAAwAB
AAMAAwACAAIAAgACAAIABAAEAAQABAACAAIAAwADAAUABQAHAAkABwAGAAUAAwAFAAUA
BwAGAA==
         </WaveFormData>
      </LeadData>
   </Waveform>
</RestingECG>
