# Supplementary material for: Detection of Left Atrial Enlargement Using a Convolutional Neural Network-Enabled Electrocardiogram
Source: Front Cardiovasc Med. 2020 Dec 17;7:609976. doi: 10.3389/fcvm.2020.609976 (PMC7773668; doi:10.3389/fcvm.2020.609976)
Supplement: Supplementary file 3 [file Data_Sheet_3.ZIP › normal2/1802017335_5205_0000000E.XML]

<?xml version="1.0" encoding="Windows-1252"?>
<!DOCTYPE RestingECG SYSTEM "restecg.dtd">
<RestingECG>
   <PatientDemographics>
      <PatientID>1802017335</PatientID>
      <PatientAge>67</PatientAge>
      <AgeUnits>Years</AgeUnits>
      <Gender>Male</Gender>
      <PatientLastName>chenyongchan</PatientLastName>
   </PatientDemographics>
   <TestDemographics>
      <DataType>Resting</DataType>
      <Site>1</Site>
      <AcquisitionDevice>MAC55</AcquisitionDevice>
      <Status>Unconfirmed</Status>
      <Priority>Normal</Priority>
      <AcquisitionTime>09:37:49</AcquisitionTime>
      <AcquisitionDate>03-16-2017</AcquisitionDate>
      <CartNumber>1</CartNumber>
      <AcquisitionSoftwareVersion>009C</AcquisitionSoftwareVersion>
      <XMLSourceVersion>MAC5000 v1.0</XMLSourceVersion>
   </TestDemographics>
   <RestingECGMeasurements>
      <VentricularRate>81</VentricularRate>
      <AtrialRate>81</AtrialRate>
      <PRInterval>136</PRInterval>
      <QRSDuration>76</QRSDuration>
      <QTInterval>380</QTInterval>
      <QTCorrected>441</QTCorrected>
      <PAxis>83</PAxis>
      <RAxis>97</RAxis>
      <TAxis>83</TAxis>
      <QRSCount>13</QRSCount>
      <QOnset>224</QOnset>
      <QOffset>262</QOffset>
      <POnset>156</POnset>
      <POffset>200</POffset>
      <TOffset>414</TOffset>
      <ECGSampleBase>500</ECGSampleBase>
      <ECGSampleExponent>0</ECGSampleExponent>
   </RestingECGMeasurements>
   <Diagnosis>
      <Modality>Resting</Modality>
         <StatementCount>3</StatementCount>
         <LabelText>12SL ��ϳ���</LabelText>
      <DiagnosisStatement>
         <StmtFlag>ENDSLINE</StmtFlag>
         <StmtText>�������</StmtText>
      </DiagnosisStatement>
      <DiagnosisStatement>
         <StmtFlag>ENDSLINE</StmtFlag>
         <StmtText>������ƫ</StmtText>
      </DiagnosisStatement>
      <DiagnosisStatement>
         <StmtFlag>ENDSLINE</StmtFlag>
         <StmtText>�ٽ� ECG</StmtText>
      </DiagnosisStatement>
   </Diagnosis>
   <Waveform>
      <WaveformType>Rhythm</WaveformType>
      <WaveformStartTime>0</WaveformStartTime>
      <NumberofLeads>8</NumberofLeads>
      <SampleType>CONTINUOUS_SAMPLES</SampleType>
      <SampleBase>500</SampleBase>
      <SampleExponent>0</SampleExponent>
      <HighPassFilter>16</HighPassFilter>
      <LowPassFilter>150</LowPassFilter>
      <ACFilter>NONE</ACFilter>
      <LeadData>
         <LeadByteCountTotal>10000</LeadByteCountTotal>
         <LeadTimeOffset>0</LeadTimeOffset>
         <LeadSampleCountTotal>5000</LeadSampleCountTotal>
         <LeadAmplitudeUnitsPerBit>4.88</LeadAmplitudeUnitsPerBit>
         <LeadAmplitudeUnits>��V</LeadAmplitudeUnits>
         <LeadHighLimit>2147483647</LeadHighLimit>
         <LeadLowLimit>268435456</LeadLowLimit>
         <LeadID>I</LeadID>
         <LeadOffsetFirstSample>0</LeadOffsetFirstSample>
         <FirstSampleBaseline>0</FirstSampleBaseline>
         <LeadSampleSize>2</LeadSampleSize>
         <LeadOff>FALSE</LeadOff>
         <BaselineSway>TRUE</BaselineSway>
         <ExcessiveACNoise>FALSE</ExcessiveACNoise>
         <MuscleNoise>FALSE</MuscleNoise>
         <LeadDataCRC32>2886310507</LeadDataCRC32>
         <WaveFormData>
6v/q/+r/6v/v//L/9f/4//j/+P/4//j//v8CAAYACgAGAAQAAgAAAAMABAAFAAYABwAI
AAkACgAHAAQAAQD+/wMABgAJAAwACAAGAAQAAgAFAAYABwAIAAoACgAKAAoABgAEAAIA
AAAEAAgADAAQAAsACAAFAAIABgAIAAoADAAMAAwADAAMAAoACAAGAAQACAAKAAwADgAL
AAoACQAIAAsADAANAA4AEAAQABAAEAAOAAwACgAIAAsADgARABQAEQAQAA8ADgAPABAA
EQASABMAFAAVABYAEgAQAA4ADAAQABIAFAAWABMAEgARABAAEwAUABUAFgAUABQAFAAU
ABEADgALAAgADAAOABAAEgANAAoABwAEAAcACAAJAAoACgAKAAoACgAIAAYABAACAAQA
BgAIAAoABwAEAAEA/v8AAAIABAAGAAcACAAJAAoABgAEAAIAAAACAAQABgAIAAYABAAC
AAAAAgACAAIAAgADAAQABQAGAAQAAgAAAP7/AQAEAAcACgAIAAYABAACAAMABAAFAAYA
BAAEAAQABAABAAAA///+/wMABgAJAAwACgAIAAYABAAFAAYABwAIAAgACAAIAAgABQAE
AAMAAgADAAQABQAGAAQABAAEAAQAAgACAAIAAgADAAQABQAGAAQAAgAAAP7/AgAEAAYA
CAAEAAIAAAD+/wAAAAAAAAAAAwAEAAUABgAEAAIAAAD+/wAAAgAEAAYAAgAAAP7//P//
/wAAAQACAAAAAAAAAAAA///+//3//P/+/wAAAgAEAAMAAgABAP///f8BAAIAAwADAAMA
AgD///3//P/9//z///8BAAQABQAAAP3/+//1//r//P///wAAAwADAAEAAAD8//v/+//7
/wAABAAHAAoABAACAP///f/+/wEABAAFAAUAAwABAAEAAAD9//z/+v/8//7//v/9//v/
+v/2//X/9v/3//n/+//6//v/+v/4//P/8f/w/+7/9P/7/wIAAwD9//n/9P/x//P/9P/2
//n//P/4/wAABAD9//f//v8FAAkADgAOAAsABwADAP//AAAAAAEA+//r/+D/3v/Y/9D/
zf/P/8v/0f/i/+r/6P/o/+n/5v/l/+X/7P/3//v/+f/7//v/9f/y//H/7//u//H/9v/6
//z/+v/4//b/8v/w//D/8//z//b/9//4//j/9f/0//P/8v/0//f/+v/7//r/9//1//T/
9P/0//T/9P/4//n/+v/7//j/9P/x/+//8//2//n//P/3//X/8f/v//P/9P/2//f/9//5
//n/+f/0//H/8P/w//P/+P/7/wAA/f/7//n/9//1//b/9//5//r//f/+////+//3//X/
8//2//j/+/////7/+//6//f/+f/8//z//P/6//z//P/6//f/8//y//L/9v/5//z////9
//r/9//0//L/8v/z//L/9f/1//T/9P/w/+z/6f/l/+z/7//y//X/8f/u/+z/6f/n/+f/
5//n/+n/6v/r/+z/6v/n/+X/4v/m/+j/7//y/+//7f/q/+T/4v/m/+j/6f/q/+v/6v/p
/+X/5P/h/9//5f/q//H/8//t/+n/6v/p/+n/6P/o/+n/7f/x/+7/7v/q/+f/5f/k/+n/
6v/v//D/6//p/+j/5v/m/+b/6v/u//L/8v/y//L/7//p/+X/4v/k/+n/6//v/+//7P/r
/+j/5v/m/+b/5P/p/+7/7v/w/+7/6v/k/+L/5f/r/+7/7//s/+v/6v/n/+X/5f/o/+n/
8f/z/+//6f/m/+X/5P/j/+L/5f/p//H/9v/z/+//6//m/+X/5v/o/+z/7v/u/+//8f/s
/+j/5P/h/+P/6f/u//T/7//v/+z/5//o/+n/6//u/+3/7//w//D/7//s/+v/6f/t/+//
8//3//T/8f/s/+f/6P/p/+j/6f/q/+r/7P/s/+f/5P/i/93/4//n/+v/8P/t/+v/6//p
/+n/5//o/+r/7P/s/+//8v/s/+j/5P/f/+T/6v/v//X/6f/o/+z/7P/s//X//f/+//v/
+f/6//j/8//3//v/+//6//r/7//f/8//xP/A/8r/zv/H/8P/zf/Z/9r/0v/Q/9T/2//k
/+n/8f/2//n/+//1//X/8//r/+v/7f/u//D/7//y//T/9P/x//D/7//s/+3/8P/2//n/
9//z/+//6v/r/+7/8f/0//f/+f/7//v/+P/z/+//7P/w//T/+P/8//r/9//0//H/9P/0
//X/9//4//r//P/+//j/9//0//P/+P/6//3////8//v/+P/1//X/9f/3//r//P/+//7/
AAD+//v/+P/1//r//v8CAAcABAADAAAA/f//////AQADAAYABgAHAAkABgADAAIA//8D
AAgACgAMAAcABgADAP7/AAD//wEABAAFAAUABQAFAAMAAAD9//r//P/+/wEAAgAAAP3/
+f/2//f/+P/6//v//P/7//r/+f/2//T/8//x//T/9//6//3/+//4//X/8v/z//P/9P/0
//T/9P/5//r/9//1//L/7P/u//T/+P/7//j/9//0//H/8v/y//D/7//x//T/+f/5//L/
7f/t/+v/7f/w//T/+f/4//n/8//w//L/8f/x//L/8//y//X/9P/x/+//7v/s/+3/7v/z
//j/+P/2//T/8v/1//H/7//u//L/9//5//3/+v/0//D/6v/v//L/9f/2//T/9P/v/+z/
7v/2//j/+P/4//j/8//x//P/8v/0//X/9v/2//b/9v/3//r/9v/0//P/8//3//j/+f/7
//b/9//3//j/+v///wEAAQD+//3//f/+//3//f/8//r///8AAAMABQAEAAMABAAFAAcA
CQAJAAkACQAJAAcABwAEAAIAAgAAAAQABgAJAAkABwAFAAMAAgAEAAUACAAJAAoACQAL
AA4ACwAIAAgACAALAA4AEQATABAADgALAAkACQAMABQAGgAcABsAGQAYABcAGQAcAB4A
IQAlACcAJwAkAB4AHQAhAB8AGgAUABAADgAHAPn/8//x//D/7v/4/woAFwAUAA8ADQAM
AA0ADwAQABUAGAAVABYAFwAXABgAFQAWABYAFAAXABoAHQAeABoAGAAZABcAGwAbABsA
GgAaABoAGgAaABcAFwAXABUAFwAXABgAGgAYABYAFAASABcAGQAbAB0AGgAYABcAFwAW
ABYAFgAWABcAGQAZABsAGAAUABEADQARABUAFwAZABkAFwAXABgAFgAWABQAFAAWABcA
GAAZABcAFgAVABUAFQAXABcAFwAYABcAGAAZABcAFgAWABcAGwAbAB0AHQAZABoAGAAW
ABcAGgAbABoAGQAVABQAFAAXABcAFwAXABgAGAAYABgAEQAOAAwACAAMAA0ADQAOAA4A
DAALAAkACgAJAAgABwAJAAoADAANAAgABQACAP//AgAEAAYACAAJAAcABgAEAAEAAAAE
AAQABwAJAAoACAABAAIAAQD//wQABwAIAAkABwAGAAMAAQABAAIABQADAAIAAQAFAAcA
AgAAAP////8EAAkABwAIAAgABwAHAAgABgAEAAYABAAHAAkADAAOAAgABAAEAAQACAAI
AAgACAAMAAkACAAIAAYACQAJAAsADAAKAAoACAAGAAYABgAEAAgADAALAAwADgAMAAgA
CAAFAAkACgAJAA0ADwARABEACQAHAAgABwAFAAsAEQAUABAADgAMAAoABgAFAAgACAAM
AA0ADgAOAAgABgAFAAYACQAKAAwADwANAAwACwALAAUABwAIAAoADAARABMAEwAQAA0A
CwAKAA0ADwAQABAAEAAOAA4ADQALAAsADQAPABAAEQAQAA8ADwAPAA0ADQAMAAwADgAO
AAsACgAKAAcABAADAAIAAgAHAAkADQAPAAsABwAGAAYACAAIAAsADgANAAwACwAJAAYA
BgAFAAUADwAUABQADgAIAAsADQAQABUAGQAcAB4AHwAhAB0AFQASABYAFwAZAB0AGAAG
AAIABAD3/+X/4//p/+7/9v/6//j/+//8//n/+/8CAAcABQAHAA0AEQAPAAsACQAGAAQA
BgAKAA0ADgAOAA4ADgAMAAoACgANAA0AEQARABEAEAALAAoACQAIAAsADQAPAA8AEAAP
AA8AEAAPAA4ADQAMABIAEwAUABUAEgAOAAsACQANABAAEwAWABMAEwARABEADwAOAA4A
DQASABUAFgAXABIADwAOAA4ADwASABMAFgAWABUAFAATABEAEAAPAA8AEgAXABoAHQAa
ABUAEgAPABIAFAAXABsAGwAZABkAFwAUABYAFQAUABgAHAAeAB4AGgAVABMAEgAWABcA
GAAZABcAFgAVABQAEQAQABAADgASABMAEwAUAA8ADAAKAAcADwARABMAFQASABAADwAN
AAwACwAKAAkADQAOAA8AEAANAAkABgACAAQABgANABAADwANAAoABAADAAYABwAHAAoA
DQAOAA8ADAAKAAYAAwAHAAoADwAPAA0ACwAOAA8ACwAIAAYABQALABEAEAASAA4ACwAJ
AAgACwAMABEAEgANAAsACgAIAAcABgAJAAwAEQASABMAFAASAAsABgACAAYADQARABcA
FgASABAADAAMAAwADAAKABAAFAATABQAEAAMAAYABAAIAA8AEwAVABIAEQAQAA0ABwAH
AAoACwAMAA0ADgAPABAAEAALAAkADAANABEAFQAXABIACgAJAAgABwAGAAgACwASABYA
EwARAA8ADAAMAAwADQAQABAAEAARABMADgAKAAYAAwAFAA0AFAAcABYAFQARAAsADAAN
AA8AEgARABMAFAAUABMAEAAPAA0AEQATABcAGwAXABUAEQANAA8ADwANAA0ADwAQABMA
FAARAA4ADAAHAAoADQAQABQAEQANAAsABwAHAAUABgAIAAwADgATABgAEQAOAAsABwAJ
AAwADgARABEAEAAMAAwADAAPABkAIAAhAB8AGgAaABsAHQAfACEAJgAqACkAJQAVAAQA
+v/y/+r/4//l/+//9//2//z/BAD8//n/AgAFAAcAFAAdABcAEwAVABUADwAPAA8ADgAO
ABIAFgAZABoAFQASAA8ACgALAA4AFAAXABYAFQAUABIAEgASABIAEgAVABcAGQAZABQA
DwALAAgADgASABYAGgAaABcAFAARABEAEAAQABEAFAAWABgAGgAUABMAEAAPABIAFAAX
ABkAFgAVABIADwAPAA8AEQAUABUAGAAZABwAGAAVABIADwARABQAFwAbABgAFwAUABEA
FgAXABoAHQAcABwAHQAfABsAFwAVABEAEwAYABoAHAAZABoAGQAWABcAFQAWABgAGwAb
ABsAGwAXABQAEQAOAA4AEAATABQAEwARAA4ADAANAAwADAALAA8ADwAPAA8ACQAEAAAA
+/8CAAcADAARAA0ACgAHAAQABAADAAMAAgAEAAQACQAKAAcABQACAPz//v8EAAgACwAK
AAkABgADAAIAAgAAAP//AgAGAAwADQAGAAEAAQD//wEAAgAEAAcACQALAAYABAADAAEA
AAAAAAQABgAMAA4ACQAFAAIA/v8AAAIACAAOAA4ACgAGAAIABAABAAAAAAABAAUABgAJ
AAYAAgAAAPz/AAACAAQABAAFAAYAAgAAAAIAAAD8//z/CAAFAAEAAAD+//z/+v/4//r/
/f8EAAgABQABAP3/+P/3//j/+v/+/wAAAAABAAMAAAD8//j/9f/3//3/AgAIAAQAAwD/
//n/+v/5//n/+v/+/wEAAwAEAAIA/v/8//n//f///wMABwACAP//+v/1//b/9//2//f/
+P/4//r/+v/2//T/8//v//P/9f/3//r/9v/z//L/7//x/+//8P/y//T/9P/3//r/9f/y
/+//6//t//D/8v/1//X/9P/q/+b/8P/5//v//v8BAAMAAAD+//3/+f/7////AgAAAPv/
7f/b/8z/wP+4/7r/w//H/83/0//U/9T/0P/Q/9P/3P/l/+n/8P/1//H/7P/t/+z/5f/k
/+X/5f/m/+r/7v/x//L/7//s/+n/5P/l/+j/7v/x/+//7f/r/+j/5//o/+n/6v/r/+3/
7//v/+z/6f/n/+b/6f/q/+v/7P/u/+3/7P/r/+z/6v/p/+n/6//u//H/9P/t/+v/5//l
/+r/7P/v//H/8f/x/+//7f/s/+v/7P/u/+//8v/z//b/8f/t/+n/5f/q/+7/8v/3//P/
8//x/+//8v/x//L/8//2//b/9//5//b/8//y/+//8//4//r//P/3//b/8//u//H/7//w
//L/8//z//P/8//w/+7/7P/q/+z/7v/x//L/7//r/+b/4v/i/+L/4//j/+f/5//n/+f/
5P/i/+H/3//j/+X/5//p/+X/4v/f/9z/3P/b/9v/2v/b/9z/4v/k/+H/3//c/9b/1//e
/+P/5//j/+H/3f/Z/9v/3P/b/9v/3v/i/+j/6f/h/9v/2v/X/9v/3v/i/+f/5v/n/+H/
3v/g/9//3//g/+D/4P/k/+T/3//d/9z/2v/b/9z/4f/m/+X/4v/f/9z/3v/b/9r/2v/d
/+P/5v/r/+f/4P/b/9T/4P/m/+j/4v/e/9z/3P/c/9z/2//b/9//4P/h/+H/4f/g/9z/
2v/Z/9r/3f/g/+T/6f/l/+D/2//X/9j/3f/h/+b/4v/j/+H/3f/e/93/3f/e/+H/5f/o
/+r/5//i/9//2//f/+H/5f/p/+b/5f/i/9//3v/d/9r/2f/c/97/4v/k/+H/3v/c/9f/
2v/b/9z/3v/e/93/3v/d/9//3f/e/+D/4P/g/+P/5v/h/97/2//X/9v/3v/g/+P/5//i
/9z/3v/i/+H/4//s//H/8f/w/+7/7f/t/+v/6//u/+z/5f/b/8//xv++/7b/sv+x/7P/
uf+//8j/0P/Q/8j/x//K/9P/1//c/+n/8//t/+v/5//d/93/3f/c/9z/3//k/+j/6v/n
/+T/4f/c/97/4P/l/+f/6P/n/+b/5P/g/+D/4P/g/+T/5//q/+v/6f/l/+L/4P/j/+T/
5f/m/+n/6f/p/+n/5//k/+L/4f/l/+r/7//0/+3/6//n/+X/6f/q/+z/7f/u/+//7v/t
/+z/6//s/+7/8f/0//X/+P/1//H/7f/p/+7/8v/2//v/+v/7//r/+f/4//X/9P/z//f/
+v/+/wMA/v/5//b/8f/2//z///8CAP//AAD///z//P/5//n/+v/8//3//v////3/+v/3
//T/9P/2//n/+v/6//n/9//2//L/8P/v/+3/9f/3//n/+//0//D/7f/p/+z/7//y//X/
9f/0//P/8v/x/+//7v/s/+//8v/6//7/+f/1//D/6P/q//D/9P/3//b/9//2//X/9f/0
//H/7//y//b//P/9//b/8f/x/+//8v/0//f/+//7//3/+P/2//T/8f/v/+7/9f/4////
AgD9//n/9v/y//P/9P/5//7////8//n/9v/6//f/9v/2/wYABAABAP7/+//4//f/9//7
//z//v///wAAAAD7//j/9v/2//f/+P/6//3//f/8//v/+//3//n/+v/8//3/AQACAAEA
/P/5//f/9v/6////AwAGAAMAAAD///3//f/9////AQACAAMAAgABAP///f/5//f/+f/6
//3//v/9//z//P/5//n/+f/5//r//v///wIAAwD+//n/9//2//n/+v/+/wIA/f/8//v/
+f/3//j/+P/5/wUABAAAAPr/+P/5////BgAJAAsADAAOAA0ACwAHAAUACAAIAAcADQAN
AP7/7P/m/+T/3f/V/9X/2//m//D/9P/y//P/8P/v//P/9v/7/wMAAwAHAAkABQABAP//
/P/6//z/AAADAAQABAAEAAQAAgAAAAAAAwADAAgACQAKAAoABAACAAAA/v8BAAUACQAL
AAoABwAFAAQABAAEAAQABAAKAAsADAANAAsACAAGAAUACAAKAAwADgAKAAkABgAFAAQA
BAAFAAUACwAPABEAEwAQAA0ADAAMAA4AEAAQABIAEAAPAA4ADQANAA4ADwARABQAFwAY
ABkAFgARAA4ACwARABQAGAAdABsAFwAVABEAEQAUABQAFAAWABoAHAAcABkAFQAUABQA
FwAXABcAFwAVABQAEwASABAAEAARABAAFAAVABUAFgASAA4ACwAHAA4ADwAQABEADQAM
AAwACwAIAAcABgAFAAgACgAMAA4ADAAJAAcABAAGAAgADwASABEAEQAQAAwABgAIAAgA
BwALAA8AEQATAA8ADAAHAAMABgAKABAAEQAMAAkACwALAAsACgAKAAsADwATABAAEAAO
AAsACQAIAAsADAARABIAEAAPAA8ADgAMAAoADAAOABAAEAAQABAAEgANAAoACAAMABEA
EwAXABQAEAAOAAoACwAMAA0ADAAPABIAEAAQAA8ADAAHAAYADgASABQAFAAUABQADgAL
AAwACgANAA8AEQASAA0ADAAMAA4ACwAKAAoACwAOABAAEgAVAAwACwAJAAgADAARABMA
EwARAA8ADgAOAA4ADwAPAA4AEgASABQAFQASAA8ADgANAA8AEQARABEAEAAPAAwACwAK
AAoADAAMAA0ADgAQAA8ADAAJAAYABAAHAAkADQAPAA0ACQAIAAgABgAGAAkADAAMAAwA
DAALAAcABgAEAAMACwAQABAAEgAUAA8ACwAOABMAFQASABIAGQAjACcAHwAYABgAGQAZ
ABkAFgAQAAoAAgDz/+n/6//p/+j/8P/6/wIABwAGAAMAAQAEAAUAAwAGAA0AEgARAA8A
DwAOAA4ADQAOAA4ADAAPABIAFQAWABAADgAPAA0AEgATABQAFAAUABQAFAAUABIAEwAU
ABMAFQAVABYAGAAVABQAEwASABcAFwAXABcAGAAWABUAFQATABQAFQAWABUAFwAXABkA
FgAUABMAEQAVABkAGwAdABkAFwAXABgAFwAYABcAGAAbAB0AHwAhAB8AHgAdAB0AHgAh
ACIAIwAgAB0AHAAbABoAGgAbAB0AHwAfACEAIQAfACAAHgAcAB8AIgAjACIAIgAfAB8A
IAAgAB8AHgAdACEAIgAjACQAHgAaABcAEgAWABcAFwAYABgAFgAVABMAFAATABIAEQAS
ABIAEwATABEADwANAAsADwAQABEAEgAQAA0ACwAIAAoACgAPABAAFAAVABUAEgANAA4A
DQALAA0ADwAPAA8ACwAKAAcABQAFAAgADQANAA0ACwAOAA8ADAAKAAkACQAPABMAEAAQ
AA0ACwAKAAoACQAIAAsACgAKAAsADQAOAAsACAAJAAoADwAQABEAEgARAAsABwAEAAQA
CQALAA8AEQAOAA0ACgAJAAgABwAEAAoADgANAA4ADQAKAAUABAAEAAkACwALAA0ADQAN
AAsABAADAAUABQAHAAcABwAHAAkACgAGAAUABQAFAAgACwALAAoACgAGAAMAAgABAAMA
BwALAAwACwAHAAQABAAFAAQABQAGAAUACwAIAAUABAADAAIAAgADAAgACgAJAAkACQAI
AAQAAgABAAIABAAGAAkADQAKAAgABgAFAAAAAQABAAIABgALAA0ADQAJAAcABgAGAAgA
CwANAA4ADQAKAAkABwAFAAUABwAJAA0ADwAPAA8ADAAJAAQAAQADAAQABwAIAAYABAAD
AP//AQABAAEAAgAFAAUABwAHAAIA/f/7//r//f8AAAYADAAFAAIA///7//z//v///wEA
CwAKAAYAAAD6//n//f8GABEAEwASABgAHQAXAA8ADQAOABAAEwAVABcAEgAEAPb/7v/l
/9//4f/h/+L/8P/4//L/7f/u/+//8f/4//v/AQACAAcACgAHAAIA///7//j//f8CAAYA
CAAHAAYABQACAP7//v8BAAEABQAHAAkACgAEAAIAAAD+/wIABQAIAAkACAAFAAMAAgAC
AAIAAgACAAcABwAHAAcABQACAAAA//8CAAYACgAOAAkABwADAAEAAgACAAMAAwAHAAsA
DQAPAAoABQACAAAAAwAGAAcACgAKAAkACAAHAAcACAAJAAsADAAPABAAEQANAAkABwAF
AAkADAAQABUAEgAPAA4ACwALAA4ADgAOABAAEgASABAADwALAAoACgANAA0ADQANAA0A
DAALAAoACQAIAAgABgAJAAkACAAIAAQAAgABAP//BAAFAAYABwAFAAQABAADAAIAAQAA
AP//AwAEAAUABgABAP3/+v/2//n//P8EAAgABgADAP//+P/4//z//v///wMABQAFAAUA
///8//f/8//5/wAACQANAAUA///+//v/+//8//7/AQADAAcABAAEAAIA///9//z/AAAC
AAgACgAGAAMAAQD+/////v8BAAQACAAIAAgACAAFAP//+//4//z/AwAHAA0ACQAEAAEA
/P/+//7//v/8/wIABgAFAAYABAAAAPr/+P/8/wMABwAJAAUAAwABAP3/+//9/wIABQAH
AAcABwAHAAYABAD9//n//P/9/wEABQAEAAIAAQD8//7//v/+/wEAAgAFAAUAAwD+//r/
+f/5//v///8DAAUAAgAAAP7//P/1//n/AAACAAQABgAIAAIA/f/8//j//f///wEAAgAB
AAAAAAACAP///P/6//n//P/+/wAAAwD8//3//f/+/wAAAwADAAEAAgABAAEAAgABAAEA
AAD+/wEAAgAFAAcABAADAAQABQADAAMAAQD//wEAAQD//////f/8//3//P/9//7/AAD/
//z/+f/2//T/9v/3//r/+//8//n/+f/6//b/9P/1//b/9v/4//r/+//5//r/+v/7//X/
8v/4/wIABgADAAEAAAD//wEAAAACAA0AFQARAAkABgACAPn/9//z/+b/4v/k/9z/1//Z
/9P/0f/W/9r/4P/q/+//8P/z//H/7P/p/+3/8P/3//z/+//7//v/+v/6//j/+P/3//T/
+P/8/wAAAgD7//j/+P/1//n/+//9//7//v/+//7//v/7//v/+//5//z//f///wIA/f/6
//f/9P/6//3/AAADAP///P/6//n/9//4//n/+v/6//3//v8BAP7//P/7//n//v8BAAIA
AwABAP////8AAP3//v/9//7/AAABAAIAAwABAAAA/////wEABQAHAAkABwAFAAUABQAD
AAIAAgADAAUABQAHAAcABAAGAAUABAAHAAoACwAKAAgABQAFAAYABgAFAAQAAwAFAAYA
BwAIAAIA/v/7//b//v8BAAMABgADAAAA/v/7//3/+//5//f/+P/6//3////8//n/9v/z
//X/9v/3//j/+v/5//n/+P/0//L/9f/0//n/+//8//r/9f/2//X/8//3//n/+f/5//r/
+v/4//f/9//4//v/+f/6//n//f////v/+P/2//X/9//7//j/+P/5//f/9v/2//X/9P/3
//b/+P/7////AgD8//b/9P/y//r//P/+/wAA/v/5//b/9P/2//v//f8BAAQAAgACAAAA
/P/6//j/9P/6//7//f/+/wAA/v/6//r/+P/7//v/+f/9////AQABAPv/+f/6//n/9//7
/wAAAAAAAAAAAAD8//n/+v/4//z//f/+//7/+//6//r//P/7//r/+v/7////AAABAAMA
/P/7//n/+P/8/wEAAwADAAAA/////wAAAAABAAEAAAADAAIAAwADAAEA////////AAAB
AAAA///9//3/+//7//r/+v/8//z//f/+/wAA///7//n/9//2//r//f8CAAUAAAD7//n/
+P/2//b/+f/8//z//v8AAAEA/v/8//n/9////wIABgAEAAIABQANAAwACwAJAAwAEgAX
ABkAFQAPAAoAAgD3/+v/5f/k/+D/3P/Y/9f/0//R/9f/4P/m/+7/+P/3//b/9f/z//b/
+//5//r///8CAP//+v/5//f/9v/4//z///8AAAIAAgACAAAA+//6//z/+/8AAAEAAgAC
AP///v/9//z//v8BAAQABQADAAEAAAAAAP7//v/+//7/AgADAAQABQACAAAA////////
AAABAAIAAQABAP////8AAAAAAQABAAQABwAIAAkABgADAAIAAgAAAAIAAgAEAAUABQAF
AAUAAwAEAAUABwAKAA0ADgAPAA0ACQAHAAUABwAIAAoADQANAAsACwAJAAcACgAKAAoA
CwAOAA8ADgALAAcABgAGAAkACQAJAAkACwAKAAkACAACAAAA///8/wEAAwAEAAYAAwAA
AP7/+/////////////v/+v/6//n/+//7//v/+//9//7///8AAP7/+//5//b/9f/0//j/
+P/6//v/+//4//P/9v/3//f//P///wAAAQD9//r/9f/x//T/+P/+/////f/7//7////5
//b/9P/z//n////+/wAA/P/5//f/9v/5//r///8AAP////8AAAAA/P/4//j/+P/+/wAA
AgAEAAEA+//3//T/9v/7//3/AQADAAAA///8//z//P/8//r/AAAEAAMABAD+//b/9P/4
//r/+//8//3//v/7//v///8AAP7//f/8//r/+v/8////BAD///z/+v/5//v//P/9////
/P///wEABAABAAEA/v/5//7/AQAFAAoABQADAAAA/P/+//7/AAABAP////8BAAMAAQAB
AP///f8BAAMAAwAFAAEA/v/9//r//f/+/wAA///+//3//P/8//v/+//9//3//v/9////
AgD+//r/+f/4//n/+v/7//v//f/+//7////z//b/9v/+/wgAEQARAAwACQAFAAAAAAAF
AAsAEQAVABQAEAAJAP//7f/k/+b/6v/o/+f/5//j/93/3P/g/+b/7P/1//j/+/8BAAQA
///3//X/+f/7//f/+f/9/wAABAABAAIAAgAAAAMABAAFAAQAAgACAAUABQAFAAMAAQD+
/wEABAAHAAoACAAHAAYAAwAFAAUABgAIAAYABgAGAAYABgAFAAQAAwAGAAYABwAJAAUA
BAADAAIABQAJAAsADwANAAwADAALAAsACwAJAAcACQALAA8AFAAPAA4ACwAKAA4ADwAQ
ABEADwAQABEAEwAQABEAEAAPABIAEwAWABkAGAAWABUAFQAXABUAFQATABYAGgAbABwA
GQAaABkAFgAZABkAHAAgAB4AGwAYABUAFwAYABkAGgAVABQAFAASABQAEwARABAAEgAS
ABMAEwAUABEADgALAAwADAANAA0AEAARABIAEwARABAADwAOABAAEQATABQAEQAOABAA
DgAPAA==
         </WaveFormData>
      </LeadData>
      <LeadData>
         <LeadByteCountTotal>10000</LeadByteCountTotal>
         <LeadTimeOffset>0</LeadTimeOffset>
         <LeadSampleCountTotal>5000</LeadSampleCountTotal>
         <LeadAmplitudeUnitsPerBit>4.88</LeadAmplitudeUnitsPerBit>
         <LeadAmplitudeUnits>��V</LeadAmplitudeUnits>
         <LeadHighLimit>2147483647</LeadHighLimit>
         <LeadLowLimit>268435456</LeadLowLimit>
         <LeadID>II</LeadID>
         <LeadOffsetFirstSample>0</LeadOffsetFirstSample>
         <FirstSampleBaseline>0</FirstSampleBaseline>
         <LeadSampleSize>2</LeadSampleSize>
         <LeadOff>FALSE</LeadOff>
         <BaselineSway>TRUE</BaselineSway>
         <ExcessiveACNoise>FALSE</ExcessiveACNoise>
         <MuscleNoise>FALSE</MuscleNoise>
         <LeadDataCRC32>3019555091</LeadDataCRC32>
         <WaveFormData>
iv+K/4r/iv+U/5z/pP+s/7b/vv/G/87/1f/c/+P/6v/n/+b/5f/k/+T/5P/k/+T/5v/m
/+b/5v/j/+L/4f/g/+H/4v/j/+T/5P/k/+T/5P/m/+b/5v/m/+f/6P/p/+r/6f/o/+f/
5v/r/+7/8f/0//L/8P/u/+z/8P/y//T/9v/4//j/+P/4//b/9v/2//b/+P/6//z//v/+
//7//v/+/wEAAgADAAQABwAIAAkACgAKAAoACgAKAA4AEAASABQAFwAYABkAGgAeACAA
IgAkACgAKgAsAC4ALwAwADEAMgA0ADYAOAA6ADwAPAA8ADwAPQA+AD8AQABAAEAAQABA
ADwAOgA4ADYANAA0ADQANAAxAC4AKwAoACQAIgAgAB4AHAAaABgAFgASABAADgAMAAoA
CgAKAAoACAAGAAQAAgAAAAAAAAAAAAEAAgADAAQAAgAAAP7//P/9//7///8AAAAAAAAA
AAAAAAAAAAAAAAABAAIAAwAEAAQABAAEAAQABQAGAAcACAAKAAoACgAKAAoACgAKAAoA
CAAIAAgACAAHAAYABQAEAAcACgANABAADQAMAAsACgAIAAgACAAIAAkACgALAAwACQAI
AAcABgADAAIAAQAAAAEAAgADAAQAAwACAAEAAAABAAIAAwAEAAAA/v/8//r//P/8//z/
/P/8//z//P/8//v/+v/5//j/+f/6//v//P/7//r/+f/4//n/+v/7//z/+v/4//b/9P/1
//b/9//4//b/9v/2//b/9f/0//P/8v/1//b/9//4//b/9v/2//X/8v/y//L/8f/z//P/
8v/y//L/8v/y//H/8//0//T/9P/z//P/8//y//n//P///wAABAAGAAgACQAGAAYABQAG
AAwADwATABMAEwAUABUAFQATABMAEgARAA0ACgAGAAAA+v/2//D/7P/s/+3/7v/s/+v/
6v/o/+j/6P/n/+j/6v/q/+r/6v/p/+T/4v/g/93/4f/l/+j/6v/o/+b/4//i/+H/4f/h
/+D/4f/f/+X/5v/a/9T/4P/0/wsAJQBBAFoAcwCHAJgAqgC9AM4A3ADkANYArgBjAAMA
v/+f/4r/iP+X/6H/qf+3/8H/yP/R/9r/4//t//H/7v/u/+3/6v/n/+b/5f/l/+X/5v/m
/+f/5//n/+f/5v/k/+T/5f/n/+f/5P/m/+f/5f/l/+X/5v/o/+n/6v/r/+v/6//q/+r/
6//r/+r/6v/u/+7/8P/w/+z/7P/s/+3/7v/u/+//8P/v/+//7v/t//H/8v/0//X/9P/z
//P/9P/y//P/8//0//n/+//+/wIAAgADAAMABQAEAAUABQAGAAgACQAMAA4ADAAMAA0A
DwATABYAGQAbACAAIQAjACUAIwAkACUAJQAlACQAIwAjACMAIgAfAB4AIwAmACcAKQAm
ACQAIgAfABkAFwAVABIAEQAQAA4ADAAKAAcAAwAAAAEAAQD///7/+P/2//X/8//x/+7/
7f/s/+z/6//r/+n/6P/o/+r/6P/n/+j/6v/r/+n/5//n/+X/5f/l/+b/6P/m/+T/5P/o
/+j/6P/l/+X/5//q/+3/7v/r/+n/6//t/+3/7f/s/+z/7P/s/+v/6//p/+n/5//j/+j/
7P/v//L/7//u/+z/6//r/+v/6//r/+n/6v/q/+z/6v/q/+j/6P/m/+b/6f/r/+n/6f/p
/+f/5f/n/+X/4f/n/+n/7P/r/+j/5f/j/+L/4v/i/+L/4f/k/+T/5f/l/+D/4P/j/+P/
5v/m/+T/4//i/9//3v/d/9z/3f/f/+L/5f/k/+P/4v/g/+L/4v/i/+L/4//j/+T/5P/i
/+P/5f/n/+n/7//z//f/9f/3//f/9//4//n//f8AAAUACgAOABMADwAPAA4ADQAPAA0A
DQAMAAkABQAAAPr/8v/u/+r/5P/i/+H/4//l/9//3P/Z/9X/2f/b/9z/3//d/9z/2//a
/9n/1v/W/9b/2P/Z/9z/3v/b/9n/1//U/9f/2f/a/9v/1P/R/9H/zf/I/8z/1v/q/wAA
FwAvAEUAWgB1AIsAnACyAMUA1ADaAMgAogBoAB0A1f+p/4v/gv+M/5P/lf+d/63/vf/I
/9H/2v/h/+f/5//l/+T/4v/e/9//3v/d/93/3//g/+D/4f/g/9//3v/c/9//4P/i/+X/
4//e/97/3f/g/+H/4v/k/+f/6f/r/+3/6//p/+b/5P/o/+v/7f/w//D/7v/u/+z/6//s
/+3/7//x//L/9P/2//P/8//y//H/8//0//b/9//3//f/+P/6//r/+//7//z/AQABAAIA
BAAFAAUABAAFAAgACwANABAAEgATABYAGAAZABoAHAAfACMAJgApACsALAArACsAKwAt
ADAAMwA1ADMAMgAxADEAMgAyADAAMAA0ADQAMgAxAC4ALAAqACcAJQAlACUAJAAgABwA
FwASABMAEQAOAAwACgAJAAYABAD+//z/+//5//r/+v/8//7/+//5//j/9f/y//L/9P/y
//H/8v/0//X/8v/x//L/8f/w//H/8//2//T/8P/u//D/8f/y//D/8f/y//T/9v/2//L/
7//w//H/9P/1//X/9v/2//b/9f/1//X/9f/z/+//8P/y//P/9P/z//L/8P/v/+7/7//w
//H/8f/y//L/9P/v/+7/6//q/+7/8P/1//n/9v/z//D/6//s/+//7v/r/+v/6//s/+n/
6f/s/+z/7P/s/+z/6v/p/+n/6f/r/+v/6//q/+v/7P/t/+7/6f/n/+b/5P/n/+n/7P/v
//D/9f/4//v//v8DAAYACQAJAAkADAAOAA8AEgAUABcAGwAfACIAJQAnACUAJQAkACYA
JQAjACAAHAAaABgAFAAMAAcABQADAAIAAAD+//v/+P/3//X/9f/0//T/9P/0//X/9P/2
//j/9f/z//P/8v/2//f/+P/4//f/9//2//X/8v/z//X/9//4//j/9P/w//D/+/8RACcA
QABdAH0AlgCqAL0A0ADoAPoAAgH8AO0AxwBxAP//sP+Q/4v/j/+b/7X/0f/e/9//4v/r
//P/+f/7//7/AAAAAAEAAAD//////v/+//3//f8AAAEAAgACAAEAAAAAAAEAAwAAAAIA
AwACAAEAAAAAAP3//f/9//3///8BAAIABAADAAMAAgACAAUABgAJAAoABgAGAAYABwAH
AAYABgAGAAcACQAKAAsACQAIAAgABwAKAAsADQAQABAAEQARABIAEwATABQAFgAaABsA
GwAdABwAHQAdAB4AIAAhACQAJgAoACoALQAxADAAMgA0ADUAOQA7AD4AQQBAAEIARABF
AEgASABIAEkASABIAEYARgBLAEwASwBLAEsASgBJAEcAQgA/ADwAOAA2ADQAMQAuACwA
KQAlACIAHwAdABkAFgATABIAEgARAA4ACgAIAAYABgAFAAUAAwAAAAAAAgAAAP7//v//
/////////wEAAQD8//v/+//8//3//P/9/wIAAAAAAP3//f/9//7////+//7//f8AAAMA
AgABAP///v8CAAQABQAHAAoACwAKAAcABwAIAAgACAAJAAoACgALAAkACQAJAAkACQAK
AAoADAALAAwACwAMAAkACAAKAAsADQANAA0ACwAKAAsACAADAAYABwAJAAcABwAFAAQA
BAAEAAQABAADAAYABgAHAAcAAQAAAAIAAQD+/wIABgAGAAUABAADAAIAAAD///////8C
AAMABAAEAAEAAAD///7//////wAAAAAAAAEAAwAFAAUACQALAA0AEAAVABgAGwAaABkA
GwAcACIAJgApAC0ALgAxADMANQA1ADMAMwAyADIAMQAvACwAKQAmACMAHgAYABMAEQAP
AAoACAAGAAMAAAD9//n/9//7//z//f/+//v/+P/4//j/9//3//n/+v/6//n/+P/2//X/
9f/0//P/9v/5//n/9f/w/+7/7P/s//L/BQAdADcAUgBxAIsAngCuAMMA2ADsAP4AAAHw
ANcAlwApAMX/lv+M/5H/m/+p/7n/yf/S/9f/3v/r//P/8//3//r//P/8//r/+P/2//X/
9f/2//b/9//3//f/9//2//X/9P/0//X/9v/0//f/+f/4//f/9v/2//j/+f/6//v//P/9
//3//v/+//////8AAAQABAAGAAYAAgACAAIAAwAGAAYABwAIAAgACQAJAAkACQAIAAgA
BwAKAAsADQAQAA8ADwAOAA4AEQARABIAFAAWABcAFwAZABYAFwAXABgAHAAfACQAKAAm
ACYAJwApACsALgAxADMANgA3ADkAOwA7ADwAPQA9AD8AQABBAEMAQwBCAD8APgBBAEIA
QQBBAEEAQAA/AD0AOQA3ADUAMgAyADAALQAqACUAIQAcABgAGQAZABcAFgAQAA4ADQAL
AAcABAADAAIAAgABAAEA///7//r/+//4//f/+P/6//v/+v/5//r/+f/3//f/+P/6//r/
+P/4//z/+v/6//f/9//4//r//P/8//7//f8AAAMA///9//r/+P/9/wAAAgAFAAMAAwAB
AP3///8CAAQABgADAAIAAAD///7///8AAAEAAgAEAAUACAADAAIA///+//7//v8BAAMA
AQABAAEA/////wEA///7////AQAEAAMA///7//j/9v/6//z//v////3//P/8//v/9//2
//j/9//0//T/9v/3//j/+P/5//j/9P/2//f/+f/7//j/9v/z//L/8f/w//H/8//2//n/
9//3//f/9v/1//T/8//y//L/8//1//b/9P/z//P/8//3////BQALAAgACQAIAAcACAAJ
AA0AEAAWABoAHQAhACMAJQAmACcAKQAnACcAJgAjACEAHgAaABIADgAKAAQAAgD/////
///5//b/8//v//H/8f/w//H/8P/u/+z/6v/r/+j/6P/o/+r/6//u//D/7//t/+v/6P/q
/+v/6//r/+r/6f/n/+X/4v/i/+L/6P/2/wsAIQA9AF4AewCRAKIAuADNAOAA7ADuAOQA
xgB/ABMAwf+b/5D/kv+T/6H/tf/B/8n/0v/Z/+D/7//5//f/9P/0//P/8P/t/+z/6//r
/+3/8P/y//X/8//x/+//7P/t/+7/8P/z//H/7v/w//H/7//v/+//8P/y//P/9P/1//P/
8f/u/+z/8//3//r//v/8//r/+v/4//b/9v/2//f/+v/6//v//P/8//3//f/9//7//v//
/////v/9//3//v8BAAMABAAGAAoACwANABAADwAPAA4ADwANAA8AEAASABIAEwAWABgA
HQAgACQAKQAoACoALAAtACwAKwArACsALQAwADMANQA2ADYANgA3ADYANgA0ADQAOAA4
ADYANQAzADIAMQAvAC4ALQAsACoAJgAiAB0AGAAZABcAFAASABAADwAMAAoAAgD+//v/
9//7//z///8CAP3/+//6//f/9P/0//b/9P/y//L/8//z//H/8f/z//P/9P/1//f/+v/3
//T/8//2//L/8v/v/+//8f/0//f/+P/1//P/9f/3//n/+f/4//j/9//4//j/+f/4//f/
9P/v//T/+P/7//7/+//6//j/9//4//n/+v/7//j/+P/3//j/9f/0//H/8P/u/+7/8f/z
//P/8//z//H/8f/z//H/7f/u/+//8f/v/+//7f/s/+z/7//w/+//7P/q/+j/5v/k/+X/
5//q/+3/6v/p/+j/5v/m/+b/5v/m/+j/6f/r/+z/6v/p/+n/6f/t//P/9//7//r/+//6
//n//P/9/wEABAAJAA4AEgAXABUAFQAUABMAFQATABMAEgAPAAsABgAAAPj/9P/w/+r/
6P/n/+n/6//n/+T/4f/d/97/3f/b/9v/2//a/9n/2P/Z/9b/1v/W/9X/1f/X/9j/1//V
/9P/0P/R/9P/1P/V/9r/2f/L/8P/xv/I/8j/0v/m////FQArAEIAVQBnAHgAigCbAKoA
uADAALQAiAA3AOH/s/+d/4j/fP+D/4v/i/+V/6X/tP+//8r/0//Z/9n/1//W/9T/0P/P
/87/zf/N/87/0P/R/9P/0v/R/9D/zv/R/9L/1P/X/9P/zv/O/83/0P/R/9L/1P/W/9f/
2P/Z/9f/1f/S/9D/1P/V/9X/1v/a/9r/3P/c/9z/3P/c/93/3v/e/9//4P/d/93/3P/b
/97/4P/j/+X/5f/l/+b/6P/m/+f/5//o/+3/7f/u//D/8P/v/+3/7f/x//X/+P/8//v/
+//9//7///8AAAIABQAJAAwADwARABEAEQASABMAFgAYABoAGwAZABgAFwAXABkAGgAZ
ABoAGQAYABUAEwAVABQAEwARAA8ADQALAAgAAwAAAPz/+P/3//X/8v/w//D/7//s/+r/
5P/i/+H/3//g/+D/4v/k/9//3f/c/9n/1//Y/9v/2v/W/9b/1//X/9b/1f/W/9X/1//Z
/9z/4P/d/9j/1f/W/9b/2P/X/9n/2//e/+H/4v/e/9n/2P/X/9r/2//b/9z/2//c/9z/
3f/f/9//3f/Z/9n/2v/a/9r/2P/Y/9f/1//Y/9n/2v/b/9r/2v/Z/9r/2f/Y/9X/1P/X
/9j/3P/f/9v/2f/X/9P/1f/Z/9v/2f/W/9b/1v/W/9b/1P/T/9P/0//V/9f/2f/a/9j/
1v/U/9L/1f/X/9r/3P/b/9v/3P/d/+D/5f/o/+v/6v/t/+7/7//t/+3/8P/y//n/AAAG
AA0ACQAJAAgABwAHAAUABQAEAAMAAQD+//r/8v/s/+b/3v/e/93/3//h/9v/2P/V/9H/
0v/R/8//z//R/9L/0//U/9T/0v/T/9T/0f/R/9P/1P/T/9H/z//M/87/z//P/8//0P/P
/8v/x//C/8D/xP/U/+z/AwAZAC8AQgBZAG8AgACUAKcAuADIAMwAuACOAEUA7/+z/5X/
fv90/4P/k/+T/5X/o/+w/73/yP/P/9n/5f/h/97/2v/U/9P/0v/R/9H/0v/U/9X/1//U
/9P/0v/Q/9P/1P/W/9n/2f/W/9j/2f/Y/9f/1v/W/9f/2f/b/93/2//b/9r/2v/a/9v/
2//c/9//4P/j/+T/4P/g/+D/4f/k/+b/6f/s/+n/6f/o/+f/6v/q/+v/6//v/+//8P/y
//L/8//z//T/+f/5//r//P/7//v/+v/7//3/AQAEAAgACgALAA4AEAAPABAAEgAVABgA
HAAgACMAIgAhACEAIQAlACgAKwAtAC0ALAArACsALAAsACoAKgAsACwAKgApACgAJgAk
ACEAHgAdABwAGgAWABQAEQAOAAwACQAFAAIAAwADAAEAAAD5//b/9P/x//L/8v/0//b/
9P/z//P/8f/w//D/8v/w//H/8v/0//X/8v/v/+7/6//q/+v/7f/w//P/8v/z//j/9P/0
//H/8f/0//b/+P/4//X/8//1//f/9//3//b/9v/3//j/+P/5//j/9//0/+//8//4//z/
AAD+//z/+f/3//b/9//4//n/+P/4//f/+P/4//j/9v/2//7//P/5//j/9//2//X/9f/2
//f/+f/5//n/+P/3//b/9f/0//P/8//0//T/9f/3//r//f/9/wEAAwAFAAcACwANAA8A
DgANAA8AEAAXABwAIAAlACMAJQAmACcAJQAjACMAIgAkACMAIQAeABUAEAALAAQA///7
//r/+f/4//b/9P/x/+7/7f/r/+v/7f/u/+//8P/u/+r/6f/o/+n/6f/r/+z/6v/p/+j/
5v/k/+X/5f/l/+r/6f/l/9//3P/a/9r/4P/s////FQAvAEoAZwB9AJAApgC7AM4A5AD2
APIA3ACzAGEA+f+p/4T/fP+H/5X/of+v/7//yv/P/9T/3f/l/+//8f/y//L/8P/u/+z/
6v/p/+v/7P/s/+3/7//v/+//7v/s/+z/7f/v//H/7v/w//H/8f/x//H/8v/y//P/9P/1
//P/8//y//L/9v/3//f/+P/8//z//v/+//z//P/8//3//v/+////AAACAAMAAwADAAIA
AgADAAMABgAHAAkADAAOAA8ADwAQABEAEQASABQAFgAXABcAGQAZABsAHAAeACMAJQAp
ACwALAAsAC0ALwAzADgAPQBBAEAAPwA/AD8AQABCAEQARQBJAEoASwBNAEwATABKAEoA
TABMAEoASQBHAEYARQBDAD8APQA7ADgAOAA2ADMAMAArACcAIgAeAB0AHQAbABoAFgAU
ABMAEQAOAAoACAAGAAYABwAJAAkABAAEAAYABAADAAQABgAHAAcABwAJAAkABQADAAIA
AgAFAAQABQAKAAYABgADAAMAAgAEAAYABgAFAAMABQAHAAUABQAEAAQABwAIAAgACQAL
AAsACQAFAAkADAAOABAAEAAQAA8ADwANAA0ADQANAAsADAAMAA4ADgAOAAwADAAMAAwA
DwARAA8ADwAPAA0ACwANAAsABwAIAAkACwAJAAkABwAGAAYABwAKAAwADAAMAAwACQAH
AAYABQAGAAcACAAIAAcABgAFAAQAAQABAAIAAgAFAAcACgANAAoADQAOAA8AEgAXABoA
HQAdAB0AIAAiACQAKAArAC8AMgA1ADcAOQA2ADMAMgAwADIAMQAvACwAJgAiAB4AGAAR
AA0ADAALAAkACAAHAAUAAQD///z/+//8//z//P/8//n/9v/2//b/9f/1//f/+P/6//n/
+P/2//X/9f/0//P/9v/1//X/9f/2//D/6v/o//L/BQAXAC8ATABzAJEAogCwAMUA2gDu
APwAAAH2ANkAjQAfAMn/nv+M/43/l/+l/7v/z//a/93/4v/r//P/9f/3//r//P/8//v/
+v/5//n/+P/4//f/9//5//v//f/+//v/+v/6//v/+//4//r/+//8//3//v8AAP//////
////AgADAAMABAAEAAUABQAGAAYABgAIAAgABwAIAAkACwALAAoACgAKAAsADQAOAA8A
DgAOAA8ADwASABMAFQAYABYAFwAXABgAGgAZABkAGgAeACEAIwAnACUAJwAoACoALAAt
ADAAMgAxADIANAA3ADcAOgA9AD8ARABFAEcASQBHAEgASQBJAEsATABNAE8AUABQAE4A
TgBOAE4ATABLAE4ATgBOAE0ARgBDAEAAPAA6ADgANQAyADEALwAsACoAJQAjAB8AHAAa
ABgAFwAVABEADgANAAwADAALAAsACQAEAAQABgAEAAIAAgADAAMABAAFAAgACQAEAAMA
AwAEAAIAAAAAAAQAAgACAP////8AAAIABAAEAAUAAwAFAAcABQAFAAQABAAHAAgACAAJ
AAkACQAHAAMABAAGAAcACAAJAAoACgALAAcABwAHAAcACAAKAAsADgAJAAgABQAEAAQA
BAAHAAkABwAHAAcABQADAAUAAwD//wQABQAHAAUAAQD///7//v8BAAIAAwADAAEAAAAA
AP//+v/6//3//f/5//j/+f/5//r/+v/7//r/9v/4//n/+//9//z/+v/4//b/+P/5//r/
8//1//j/+f/3//f/9v/3//f/9//2//b/+P/2//T/9P/0//T/9P/1//f/+f/4//f/9v/0
//L/8v/y//L/8v/z//X/9v/0//X/9//5//b/+f/6//v///8FAAkADQAMAAsADQAOABIA
FgAZAB0AHgAhACMAJQAjACEAIQAgACMAIwAiACAAGgAWABIADAAHAAMAAgABAP3/+v/3
//P/8v/x/+//7//u/+7/7v/u/+z/6P/n/+b/6P/p/+z/7v/r/+n/5//k/+b/5//n/+f/
7v/r/+f/4//e/9r/2v/a/+D/7/8BAB8AQgBbAGsAggCaAK8AwgDaAOwA8gDoANEAlwAx
ANH/mv+E/4H/j/+f/6n/t//E/8v/0P/Z/+H/5//r/+7/8P/w/+v/6P/l/+P/5f/m/+b/
5//p/+n/6f/o/+f/5v/m/+f/6v/o/+v/7f/r/+n/5//m/+j/6f/q/+v/7f/t/+z/7P/s
/+3/7f/u//D/8P/y//L/8P/w//D/8f/0//T/9f/2//T/9f/1//X/9f/0//T/8//3//n/
/P8AAP7//f/7//r/+//7//z//v8BAAMABAAHAAUABwAIAAoADQAPABMAFgAUABQAFQAX
ABoAHgAiACUAJwAnACgAKQAqACwALgAvADAAMAAwADEAMgAyADAAMAAyADIAMAAvADIA
MgAyADEALwAtACsAKAAmACQAIQAeABwAGQAVABIAEgARAA4ADAAIAAYABQADAP///P/7
//r/+v/5//n/9//x//D/8f/u/+//8P/y//P/8P/v//D/7//t/+3/7v/w//H/8P/x//b/
8//y/+7/7f/y//b/+v/8//n/9f/1//X/9v/3//f/+P/5//r/+v/7//v/+//5//X/+f/8
//7/AAD9//z/+v/5//j/+f/6//v//f/+//7/AAD7//r/9//2//f/+P/8/////P/7//r/
9//3//n/9//z//b/9//5//f/8//x//D/8P/z//T/9f/1//X/9P/0//P/8P/w//P/8//w
//D/8v/z//L/8P/v/+z/7P/u/+//8f/x//D/7v/s/+n/6v/q/+r/5//r//D/8//x/+//
7P/r/+r/6//r/+z/6v/p/+n/6f/l/+f/6v/t/+7/7//w/+v/6f/o/+f/6v/r/+z/7P/s
/+z/7P/s/+j/5//n/+b/5//p/+z/7//u//H/8v/z//f/+//9/////v/9////AAD//wAA
AAABAAQACQANABEAEQAPAA8ADgAKAAUA///4//b/9P/y/+7/7P/p/+n/6f/o/+j/6P/n
/+T/4//h/+H/5P/k/+T/5P/l/+L/4v/i/+D/3//g/+D/4//j/+P/4v/i/+P/4//j/97/
2f/d/+H/4P/a/9b/2P/m//3/FQAtAEwAbQCDAJQApgC3AMQA1ADiANwAwACFACcA1/+v
/5b/iP+N/5X/n/+v/8H/zP/T/9j/3f/f/+X/6P/q/+v/6v/r/+r/6f/p/+f/5v/k/+P/
5f/n/+n/6v/n/+b/5v/n/+r/6P/r/+3/6//r/+v/7P/r/+v/6//r/+7/7//v//D/8P/v
/+3/7P/x//L/9f/2//P/8v/x//H/8P/w//H/8v/z//X/9v/3//b/9v/3//f//P/9////
AgABAAEAAAAAAAIAAQABAAIABAAFAAUABwAHAAkACgAMABEAEwAXABoAGAAYABkAGwAb
AB4AIQAjACUAJQAmACcAKAAqACwALQAsACwALAAtADAAMAAuAC4ALwAuACsAKQArACoA
KQAnACEAHwAdABoAHAAcABsAGgAXABMADgAKAAkACQAHAAYAAwACAAIAAQD8//j/9v/0
//X/9f/2//X/8//0//f/9v/x/+7/7P/p/+v/7f/x//P/8P/v/+//8P/u/+z/7P/w//D/
8v/x//P/8f/y//P/8v/z//P/9//7//n/9//0//L/8v/y//H/8f/0//X/9P/x//H/9P/2
//j/+v/6//n/+f/0//P/8v/x//X/+P/6//7/+f/2//H/7v/x//L/9v/5//n/+f/5//f/
9v/3//T/7//w//H/8//x//D/7//v//D/7v/u/+7/7f/w//D/8f/x/+3/7P/u/+3/6v/s
/+7/7//w//H/8v/u/+3/7f/t/+v/6//r/+r/7f/u/+//8P/t/+3/7v/u//D/8//3//v/
+P/7//z//f///wMABQAHAAgACQANABAAEwAWABgAGwAYABkAGQAZABsAGQAZABgAFQAT
ABAADAAFAAAA+//0//H/7//w//H/8P/w//D/7//t/+v/6P/n/+n/6v/r/+z/6f/m/+b/
5v/k/+P/5P/k/+f/6f/r/+z/6P/n/+X/4//e/93/3f/b/9T/2v/k//D/AgAZADEASQBm
AIEAlQCkALQAwQDKANoA3gDKAJoASQD1/8H/o/+M/47/m/+h/63/v//H/9D/2//i/+P/
5//n/+n/6v/q/+j/5f/k/+P/4//l/+b/5v/n/+X/5f/l/+T/5P/k/+X/5//o/+b/6f/r
/+r/6f/o/+j/6f/r/+3/7//v/+//7v/u/+7/7//v//D/8v/y//T/9P/y//L/8v/z//L/
8v/z//T/9P/1//X/9f/4//j/+f/5//z//f///wIAAQABAAAAAAACAAEAAQACAAYABwAH
AAkACwANAA4AEAAUABUAGAAaABoAGgAbAB0AHwAiACUAJwAnACcAKAApACwALgAwADEA
NAA0ADQANQAzADIALwAuAC8ALgArACkAKgAqACoAKQAkACEAHgAaABkAGAAWABQAEAAN
AAkABgAEAAMAAAD+//r/+P/3//X/9//2//f/+P/0//P/8//x/+7/7v/w/+7/6v/q/+v/
6//t/+3/7//v/+z/6//r/+z/7//u/+//9P/v/+7/6v/p/+z/7v/w//D/8f/v//H/8//w
/+//7f/s//D/8v/z//X/9P/z//D/6//v//L/9P/2//T/9P/z//P/7//v/+//7//w//L/
8//2//H/8P/t/+z/7P/s/+//8f/x//H/8f/v//H/8//x/+3/8P/x//P/8f/v/+v/6v/u
/+7/7v/u/+7/7v/r/+v/7P/t/+z/6//q/+j/6//s/+3/7v/s/+v/6//q/+z/7f/v//H/
8//5//3/AQAAAAEAAAD//wIABQALABAAEQAUABYAGQAbAB0AHgAfAB4AGwAaABgAGQAX
ABQAEAAMAAgABAD+//f/8//y//H/8P/u/+z/6f/o/+f/5f/l/+X/5P/j/+L/4v/g/+H/
4v/f/93/3f/c/97/3f/c/9r/3f/f/+D/4f/W/9f/0//V/9j/2v/a/97/7P8BABMAKwBM
AGsAgQCUAKwAwQDSANwA2gDOALAAbQALALv/kf96/3b/e/+H/5n/q/+5/8T/yf/S/93/
4f/d/93/3v/e/9z/3v/e/97/3//e/97/3f/d/9//3//f/97/4P/g/+H/4//i/97/3//f
/+L/4//k/+b/4//j/+P/4//k/+X/5f/m/+j/6f/p/+r/6//q/+v/6v/r/+z/7f/v/+//
7v/u/+7/8P/z//X/9//4//j/+f/5//j/9//3//j//P///wEABAAFAAMAAgACAAYABwAH
AAkACgANAA8AEgATABMAFQAWABsAHgAiACcAJwAoACkAKQAtAC0ALgAvADMANgA5ADsA
OgA6ADoAOwA/AEAAPwBAAD8APgA7ADkAOwA6ADkANwAzADEALwAsACkAJgAiAB4AHgAb
ABcAFAARAA8ACwAIAAYABAADAAEAAwACAAMABAD///3//P/5//n/+v/9//z/+f/4//j/
9//3/w==
         </WaveFormData>
      </LeadData>
      <LeadData>
         <LeadByteCountTotal>10000</LeadByteCountTotal>
         <LeadTimeOffset>0</LeadTimeOffset>
         <LeadSampleCountTotal>5000</LeadSampleCountTotal>
         <LeadAmplitudeUnitsPerBit>4.88</LeadAmplitudeUnitsPerBit>
         <LeadAmplitudeUnits>��V</LeadAmplitudeUnits>
         <LeadHighLimit>2147483647</LeadHighLimit>
         <LeadLowLimit>268435456</LeadLowLimit>
         <LeadID>V1</LeadID>
         <LeadOffsetFirstSample>0</LeadOffsetFirstSample>
         <FirstSampleBaseline>0</FirstSampleBaseline>
         <LeadSampleSize>2</LeadSampleSize>
         <LeadOff>FALSE</LeadOff>
         <BaselineSway>TRUE</BaselineSway>
         <ExcessiveACNoise>FALSE</ExcessiveACNoise>
         <MuscleNoise>FALSE</MuscleNoise>
         <LeadDataCRC32>2681520004</LeadDataCRC32>
         <WaveFormData>
tP+0/7T/tP/A/8r/1P/e/+b/7v/2//7/AgAGAAoADgAOAA4ADgAOAA8AEAARABIAEwAU
ABUAFgAUABQAFAAUABYAFgAWABYAFgAWABYAFgAYABgAGAAYABgAGAAYABgAFwAWABUA
FAAXABgAGQAaABcAFgAVABQAFwAYABkAGgAaABoAGgAaABoAGgAaABoAHQAeAB8AIAAg
ACAAIAAgACEAIgAjACQAJgAmACYAJgAmACYAJgAmACkAKgArACwAKgAqACoAKgArACwA
LQAuAC4ALgAuAC4ALQAsACsAKgAsACwALAAsACkAKAAnACYAJAAkACQAJAAjACIAIQAg
AB4AHAAaABgAFgAWABYAFgAUABIAEAAOAA0ADAALAAoACAAIAAgACAAHAAYABQAEAAYA
BgAGAAYABAAEAAQABAAEAAQABAAEAAQABAAEAAQAAwACAAEAAAABAAIAAwAEAAIAAgAC
AAIAAgACAAIAAgACAAIAAgACAAAAAAAAAAAAAgACAAIAAgACAAIAAgACAAQABAAEAAQA
BAAEAAQABAABAAAA///+////AAABAAIAAAAAAAAAAAAAAAAAAAAAAAAAAAAAAAAAAAAA
AAAAAAAAAAAAAAAAAP7//v/+//7/AAAAAAAAAAAAAAAAAAAAAP7//v/+//7///8AAAEA
AgABAAAA///+//7//v/+//7/AAAAAAAAAAD+//7//v/+////AAABAAIAAQAAAP///v/+
//7//v/+//7//v/+//7//v/+//7//v8AAAAAAAAAAP7//v/+//7//////wAAAAAAAP//
/v/9//v/+//8//z//v///wAAAQAAAP///v/9//3//f///wAAAgACAAIAAAD+//v/+f/3
//f/9f/z//L/7v/u/+z/6//u/+//8P/y//P/9v/4//r/+f/5//n/+v/7//z//P/9//3/
/P/7//v//P/8//v/+//+//7//v/+//3//P/8//v//P/+/wAAAQAAAP3//P/8//3//v/+
//7/AwABAAUABwAGAAkACQD9/+//4f/Q/7j/oP+R/4P/cf9c/03/Q/8+/zv/P/9W/3r/
lv+s/8T/1//g/9//3f/e/+b/8//5//j/+v8AAAAAAAABAAIAAgACAAEAAAAAAAQABAAF
AAUABQAFAAUABQAFAAUABgAGAAUABQAFAAUABQAFAAUABQAHAAcACAAIAAYABgAFAAUA
BQAFAAUABgAIAAgACQAJAAYABQAFAAUABwAIAAoACgAJAAgABQAGAAYABgAGAAcACgAM
AAwADAALAAoACgAJAA0ADgAOAA4ADQANAAwACwAMAA0ADgAOABEAEQARABEADgANAA0A
DAANAA4ADwAQAA0ADAAKAAgACgAJAAkACQALAAsACgAJAAUAAwABAP//AgADAAIAAgD/
//3/+//6//z/+//6//r/+v/7//v/+//5//j/9v/2//j/+f/5//f/9//2//X/9f/2//b/
9v/3//j/+f/6//n/9v/0//P/8//0//X/9//4//b/9v/2//X/8//z//X/9v/4//j/+P/4
//j/9//3//f/+f/6//r/+v/6//n/+f/5//n/+f/5//n//P/8//z//P/5//j/9//2//j/
+f/6//v/+P/4//f/9//5//r/+//8//v/+//7//v/+v/4//f/9f/2//n/+v/7//v/+v/6
//r/+v/6//n/+f/6//v/+//6//f/9//3//f/+v/7//v/+//5//n/9//2//b/9//5//n/
/P/9//3/+//6//r/+v/6//r//P/9//3//v/9//z/+v/4//j/+f/6//z/+v/7//v/+//5
//n/+f/5//r/+//8/////f/8//v/+v/4//j/9f/z//P/8f/v/+3/7v/s/+z/6v/p/+n/
6f/p/+r/6v/s/+3/7//y//T/9v/2//f/+P/4//j/+P/3//b/+P/6//v/+//4//j/9//2
//f/+P/5//v/+//7//z//f/7//v/+f/5//v//f///wAA/v/9////AQAFAAYAAwD5/+n/
2f/H/7D/nv+W/5H/hf9x/17/Vf9P/0j/S/9n/5L/sv+8/8z/5P/r/+j/5f/j/+T/8P/9
//3//v8CAAIAAAD+////AAAAAAMAAwADAAQABAAEAAUABQADAAMAAwADAAQABQAHAAgA
BgAFAAQAAwAEAAUABgAHAAcABwAIAAgABwAGAAQAAwAEAAUABgAIAAcABgAGAAUABgAF
AAUABQADAAQABgAGAAYABgAEAAYABwAIAAkACwAJAAoACQAIAAoACgALAAsADQAOAA4A
DgAMAA0ADQANAA8AEQATABQAFAATABIAEQARABEAEgASABIAEgASABIAEAAQAA8ADgAQ
AA8ADwAPAA4ADQALAAkACQAJAAkACQAJAAkABwAGAAUAAwABAAAAAQABAAEAAgD/////
/v/9/////v/8//z//P/9//3/+//5//j/9//3//n/+v/7//3//P/7//r/9//5//j/+P/5
//f/9//4//j/+P/4//j/9//5//n/+//8//n/+P/3//b/+f/5//r/+//5//r/+v/6//j/
9//3//f/+f/5//n/+f/5//j/9//2//X/9v/3//j/9//3//f/9//2//b/9f/1//f/+P/5
//r/+f/5//n/+f/5//j/+P/3//n/+//7//v/+v/4//f/9v/4//j/9//3//b/9//3//b/
9//6//r/+v/6//r/+f/5//j/+P/5//r/+v/6//v/+//7//z/+f/5//j/9//4//n/+v/7
//v/+//7//3///8AAAEAAgABAAIAAAD///z/+f/2//P/9P/y//L/8P/u/+3/7P/r/+7/
7v/w//H/8v/0//X/9v/4//n/+v/6//z//v///wAA//8AAAAA//8AAAIAAwAEAAQABAAE
AAUABQAFAAYABwAIAAkACAAJAAkACQAJAAgACAAJAAsADwARABQAFQAXABkAEQABAPL/
5P/O/7P/m/+F/27/Vf83/yD/D/8L/wT//v4U/0T/fv+t/8j/0//Z/+D/6P/z//v/AAAE
AAgACgALAA0ADwAQABMAEwATABQAFAAUABUAFQAYABkAGgAbABoAGQAZABgAGwAbABsA
GwAZABkAGQAZABcAFwAYABgAGwAcABwAHQAbABsAGwAcAB4AHgAfAB8AHgAdAB0AHQAc
ABwAHQAcAB0AHgAdACAAHgAeAB4AHwAgACIAIgAiACQAJAAlACUAJwAoACgAKAArAC0A
LgAvAC8ALwAvAC4AMQAxADEAMQAzADMANAA0ADMAMgAxADAAMQAyADIAMgAxAC8ALgAt
AC8ALwAuAC0AKgApACgAJwAnACcAJQAkACMAIQAfAB4AGwAZABcAFgAVABUAFAATABIA
EAANAAwACgALAAsACQAKAAoACgALAAkACAAHAAcACQAJAAkABwAHAAYABgAHAAYABQAF
AAQABgAGAAYABQAEAAMABAAEAAYABgAGAAYABgAFAAUABQADAAQABAAEAAQAAwADAAMA
AQABAAEAAQADAAQABQAGAAQABAAEAAQABAADAAIAAQABAAIAAgADAAMAAgABAAAAAwAD
AAMAAwADAAIAAgABAP//AQABAAEAAgACAAMABAADAAIAAAD//wEAAwAEAAQAAwADAAMA
AwACAAMAAwADAAQABQAEAAQAAQABAAIAAQACAAUACQAGAAQABAAEAAQAAgADAAMABAAF
AAYABgAGAAMAAwADAAQABAAFAAUABQAFAAUABQAFAAMAAwADAAUACAAIAAgACAAGAAYA
AwABAP///f/7//n/9v/0//T/8v/v/+//7//v//D/8P/y//P/9P/2//f/+P/8//3//v/+
/wEAAgACAAIAAgACAAEA//8AAAIAAwAEAAIAAgACAAMABQAFAAYABwAHAAcABQAFAAUA
BQAFAAQACAALAAsADQANAA4AEwAXABMABQDz/+T/0P+y/5X/e/9l/1D/N/8b/wb/9/7r
/uT+8v4i/1z/kv+3/8j/z//V/9b/4P/t//X//P8CAAYACAAJAAsADQAOAA0ADQANAA4A
EgASABMAEwATABMAEwATABEAEQASABIAFAAVABYAFwAVABUAFQAVABcAFwAYABgAGAAY
ABcAFwAXABcAFwAYABkAGgAcAB0AGwAZABgAFwAZABoAHAAcABwAHAAaABwAHAAcABwA
HQAfACIAIwAkACIAIgAjACMAJwAoACgAKAApACsALAAtAC0ALQAtACwALwAxADMANQA0
ADMAMwAyADQANAA0ADQANAA0ADMAMgAwAC8ALwAvADEAMQAwAC8ALAArACoAKQArACsA
KQAoACcAJQAjACIAIQAfAB0AHAAbABsAGgAZABYAFAARABAAEgATABMAEQARABAADwAP
AA8ADgANAA0ADwAPAA8ADQALAAoACgALAAwADQAPABAADgAOAA4ADQANAA0ADwAQAA4A
DgAOAA4ADgANAA0ADQANAA4ADgAOAA4ADQANAA0ACwALAAsACwANAA4ADwAQAAwADAAM
AAwADQANAA0ADQAMAAwACwALAAoACgAKAAoADQANAA0ADQALAAoACgAJAAkACwALAAsA
DQAMAAwADAAMAAwACwALAA4ADwAPAA4ADAALAAoACQALAA0ADgAPAA0ADQALAAoACgAL
AA0ADQAOAA0ADQANAAsACwALAAwADAAMAAwADQAPAAwACgAKAAoACgAKAAsADQAOABAA
DwAOAAwACgALAAsACwAMAA4ADwAPAA8ADAALAAoACQALAA0ADwATABEAEAAPAA4ADQAO
AAwACwAHAAUAAwABAP7//P/8//r/+v/7//z//f/9//z//f/9/wAAAgADAAQACAAJAAoA
CgAJAAoACgAKAAwADgAPAA8ADQAOAA4ADgAOAA4ADgAPABEAEQASABMAEQARAA8ADwAS
ABMAFAAUABIAEQARABUAGQAeACUAJQAVAAMA8f/e/8T/pv+P/3//b/9a/0P/Lf8a/w//
B/8U/zr/av+c/8T/2f/e/9//3//k//D//f8FAAoAEgAWABYAFAAVABYAFgAXABcAFwAY
ABoAGgAbABsAGQAZABkAGQAaABsAHQAeAB0AHQAdAB0AGwAbABsAGwAcAB0AHwAgAB0A
HAAaABkAHAAdAB4AIAAeAB4AHwAfAB8AHwAgACEAHwAgACIAIgAgACAAHgAgACIAIgAi
ACMAIgAkACQAJAAkACQAJQAlACcAKAAoACgAJgAnACcAJwApACsALQAuAC4ALQAsACsA
LAAtAC8AMAAwADAAMAAwACwALAArACoALAArACsAKwAoACcAJQAjACMAIwAjACMAIwAj
ACEAIAAeABsAGAAWABgAFwAWABYAFAATABEADwARABAADgAOAAwADQANAAsACgAIAAYA
BQAJAAoACwANAAwACwAKAAcACQAIAAgACQAJAAkACgAKAAkACAAHAAUABwAHAAkACgAI
AAgACAAIAAgABwAHAAcABwAIAAgACAAGAAUABQAFAAYABwAIAAkACQAIAAcABgAGAAYA
BgAGAAkACQAJAAkABwAGAAQAAwAGAAYABgAGAAUABQAFAAUABQAEAAQAAwADAAUABQAF
AAMAAgACAAIAAwAEAAQABQAFAAUABAACAAIAAwAEAAUACAAHAAUAAgAAAAAAAAAAAAEA
AwAEAAYABAAEAAMAAgABAAEAAQACAAQABQAFAAUABAADAAIAAQAEAAUABgAJAAgABgAE
AAIAAAAAAP3/+//5//f/9f/z//T/8v/y//D/7f/t/+3/7f/s/+z/7v/v//H/9P/2//j/
+P/5//r/+v/5//r/+v/6//3//v/+//3/+v/6//n/+P/5//r/+//9//3//f/+/////P/7
//j/9//5//v//f/+/wAAAQD///3/AQAEAAcABQD5/+n/1//G/7D/nv+T/4v/f/9u/1//
Wf9W/1H/Wf96/6T/uP/C/9b/6f/s/+n/5f/i/+b/8f/7//7//v/+/wAA/////////v//
//////8AAAIAAgADAAMAAgABAAAA//8BAAEAAgACAAEAAQABAAEAAQABAAEAAQADAAMA
BAAEAAMAAgAAAP//AQABAAEAAgABAAAAAAD///////8AAAEA//8AAAIAAgABAAAA/f/+
/wAAAAAAAAEAAAACAAIAAgACAAIAAwADAAUABgAGAAYAAwADAAIAAQAEAAUABgAGAAYA
BQAEAAMAAwADAAQABAAEAAQABAAEAAIAAgABAAAAAgABAAEAAQD//////v/9//7//f/8
//v/+//7//n/+P/5//f/9f/0//f/9//3//j/9v/1//P/8f/0//T/8//0//X/9//4//f/
9f/0//P/8//1//b/9//5//j/9//2//P/9v/2//f/+f/5//n/+v/6//n/+P/3//X/9//3
//n/+v/4//j/+P/4//j/9//3//f/9//4//j/+P/4//f/9//3//n/+f/5//n/+f/4//f/
9v/1//b/9//4//n/+f/5//n/9v/2//X/9f/4//j/+P/4//j/9//2//X/9v/2//f/9//3
//n/+f/5//j/9v/1//T/+P/6//n/+f/2//T/9P/0//T/9v/3//f/+P/4//j/9//2//P/
8//z//T/9f/3//j/+f/2//X/9P/z//T/9f/2//n/+v/6//r/+v/2//b/8//x//H/7//t
/+v/6P/m/+b/5P/l/+X/5f/l/+X/5P/l/+X/5//q/+z/7v/w//H/8v/y//L/8v/x//D/
8//0//T/8//x//L/8v/y//T/9P/0//X/9//3//j/+f/2//X/8v/x//P/9f/3//j/+v/5
//n/+f/7//7////5/+3/3f/P/7z/pv+W/43/h/97/2r/W/9T/07/Sf9V/3j/oP+2/8L/
2P/n/+b/5//j/9z/4P/t//X/9v/4//z//v/9//3//f/8//3//f/9//7/AAAAAAEAAQD+
//3//P/7//z//f///wAA/////////////////////wEAAQACAAIAAQAAAP7//f//////
//8AAP7//v///////v/9//3//f8AAAIABQAGAAMAAgD//wAAAQACAAMABQADAAQAAwAC
AAQABAAFAAUABQAGAAYABgAFAAUABAADAAYABwAIAAgABwAHAAcABwAHAAcACAAIAAoA
CgAKAAoABwAGAAQAAgAFAAUABgAHAAUABQAEAAMABAADAAIAAQADAAMAAQAAAP///f/7
//r//f/9//3//v/9//3//P/7//3//P/6//r//P/9//3/+//5//j/9//3//r/+v/6//v/
+//7//v/+f/7//r/+v/7//3//f/+//7/+//6//n/9//5//n/+//8//z//P/8//z/+v/5
//n/+f/7//z//P/8//r/+f/5//n/+//7//v/+//6//r/+v/6//r/+v/6//r//f/9//3/
/f/6//r/+f/5//z//P/8//z/+//7//v/+//7//r/+v/5/////v/9//z/+//6//r/+//7
//z//v/+//3//P/5//n/+f/6//v//f/+/////f/9//3//f/7//v/+//9/wAAAAAAAAAA
/P/8//n/9//2//X/9P/z//D/7v/u/+z/6//r/+v/6//s/+z/7v/v/+//8P/w//D/8//1
//f/+P/5//r/+v/6//v//P/8//v//P/+////AAD///7//f/9//7///8BAAMAAgABAP7/
/f/+////AAAAAAQABQAFAAMABQAGAAsADwAJAPv/6//e/8r/sP+Z/4X/cf9a/0H/Kf8a
/xf/Ff8O/xz/RP94/6T/wf/S/9v/2//a/+L/7//3//z/AAAEAAgABgAHAAgACAAHAAcA
BwAIAAsADAAOAA8ADwAPAA8ADwAPAA8AEAAQABIAEwAUABUAFAATABIAEQATABMAFAAU
ABIAEgARABEAEwATABMAFAAWABYAFwAXABQAEwATABMAFQAWABgAGAAWABYAFAAWABYA
FgAWABcAGgAcABwAHAAeAB4AHwAfACEAIgAiACIAIgAjACMAIwAkACUAJgAmACkAKQAp
ACkAJwAnACgAKAApACoAKwAsACgAKAAnACYAJAAjACMAIwAlACUAJAAjACAAHwAeAB0A
GwAbABkAGAAXABUAEwASABAADwAOAA4ADQANAAwACwAKAAgABQAEAAUABwAIAAcABQAE
AAMAAwADAAIAAQABAAMAAwADAAEAAQAAAAAAAQADAAMABAAEAAQABAAEAAMAAgABAAIA
AgADAAQABQAGAAQAAwADAAMABQAGAAYABgAGAAUABQAFAAMAAwADAAMABgAGAAYABgAC
AAIAAgACAAUABQAFAAUABAAEAAMAAwAEAAQABAAEAAMAAwADAAMAAQAAAAAA//8BAAMA
AwADAAMAAgACAAIABAAEAAMAAwAEAAUABQAEAAEAAQABAAEAAgAGAAQABAAEAAQAAwAD
AAIAAgADAAQABAAEAAEAAQABAAIAAAABAAEAAQACAAMABAAFAAIAAQAAAAEABQAGAAcA
CAAGAAYAAwABAP7/+//4//X/9v/0//T/8v/w/+//7v/t/+7/7v/w//H/8v/0//X/9v/4
//n/+v/6//z//v///wAA//8AAAAA//8BAAIAAgACAAAAAAAAAAEAAwADAAQABQAHAAcA
BQAFAAUABQAFAAQABAAHAAkADQAPABAADwATAA8AAQDx/+L/0P+2/5//h/9v/1j/Pf8h
/wr///73/vD+/v4o/2D/lv+5/8j/z//V/9r/5P/x//n//P8CAAQABgAIAAkACgAKAA0A
DQANAA4AEAAQABEAEQASABMAFAAVABQAEwATABIAFQAVABUAFQAVABUAFQAVABUAFQAW
ABYAFwAYABgAGQAYABcAFgAWABcAGAAaABsAGAAXABcAFwAXABgAGgAaABwAHAAaABwA
GgAaABoAGwAdACAAIQAiACAAIAAhACEAIwAkACQAJAAnACkAKgArACsAKwArACoALAAt
AC4ALwAtAC0ALgAuACwALAAsACwALQAuAC4ALgAtACsAKgApACkAKQAoACcAJgAlACQA
IwAhACEAHwAeAB0AGwAZABgAFwAVABMAEgARABEAEAAPAA8ADgAMAAwACgALAAsACQAL
AAoACQAJAAkACAAHAAcACQAJAAkABwAFAAQABAAFAAUABQAGAAYACAAIAAgABwAGAAUA
BgAGAAYABgAGAAYABAADAAMAAwADAAQABAAEAAUABQAGAAcABQAFAAUABQAGAAYABgAG
AAQABAAEAAQABAADAAIAAQABAAIAAgADAAMAAgABAAAAAgADAAQABQAEAAIAAQD/////
AQABAAEAAQAAAAAAAAD+//7//f/9/wAAAQABAAAA/f/9//3//f/+///////////////9
//z//P/9//////8AAP///////////////wAA/v/+//7///8BAAAA///+//z//f/+//7/
AQABAAEA///+//z//P/8//7///////7/AQAAAP7//v/+//7//v//////AAACAAIAAQAA
AP3//f/9//7//v/////////9//3//f/9//3//f/9////AQACAAMABAAAAAAA/f/7//r/
+f/4//f/9f/y//H/7v/r/+v/6//r/+z/7P/u/+//7v/w//H/8v/3//n/+//8//v//P/8
//z///8AAAAA/////wAAAAAAAP7//v/+////AAABAAMABQADAAMAAQABAAAAAQACAAIA
CAAHAAcABwAHAAgADQATABMABwDz/+T/1P+6/5n/gf9v/1z/Rf8r/xL///71/ur+7v4U
/0z/hP+v/8L/y//R/9D/1P/j//H/+P/+/wIABgAIAAkACgAKAAkACQAJAAoADAAMAA0A
DQAPAA8ADwAPAA8ADwAQABAAEwATABMAEwASABEAEAAPABAAEQATABQAFAAUABMAEwAT
ABMAEwAUABQAFAAVABUAFAATABMAEwATABQAFgAWABgAGAAWABgAFgAWABYAFwAaABwA
HAAcABoAGgAbABsAHwAgACAAIAAiACMAIwAjACQAJQAmACYAKQApACkAKQApACkAKgAq
ACsALAAtAC4AKgAqACkAKAAoACcAJwAnACcAJwAmACUAJAAjACIAIQAjACMAIQAgAB8A
HQAbABoAGQAXABUAFAARABEAEAAPAA0ADAAKAAoADAANAA0ACwAJAAgABwAHAAYABgAG
AAcABwAHAAcABQADAAIAAgADAAQABQAHAAgABwAGAAUAAwABAAEAAwAEAAYABgAGAAYA
BQADAAIAAQACAAQABQAGAAQAAwADAAMABQAFAAUABQAGAAYABgAGAAIAAgACAAIABAAF
AAYABwAFAAQAAgABAAIAAgACAAIAAwADAAMAAwABAAAAAAD//wAAAwAEAAUABAACAAEA
AAACAAIAAQABAAIAAwADAAIAAAD///7//f8AAAEAAQABAAMAAwABAAAAAAABAAMAAwAE
AAMAAwADAAIAAQAAAAAAAgACAAIAAwADAAIAAQAAAAAAAQACAAIAAwADAAMAAQAAAP7/
/v/+////AQACAAIAAwACAAEAAAD//wAAAAABAAIAAwAEAAMAAwACAAIAAgACAAEAAAAA
AAEAAgAEAAMAAwACAAEAAgADAAQABQAEAAMAAgADAAQABAAEAAQABAAEAAEA///9//v/
+f/3//j/9v/2//T/8//z//P/8//2//b/+P/5//r//P/9//7//////////v8BAAIAAgAC
AAEAAAD+//v//P/+////AAD+//7//v////3//f/+////AAABAAAAAQD////////+//z/
//8FAAkACQAMAA8ACwABAPP/5f/U/77/qP+X/4n/d/9i/0//Q/8+/zv/O/9M/3D/jv+i
/7r/0f/c/9//3f/c/+L/8f/5//r/+v/8/wAAAQADAAUABgAHAAcABwAIAAkACAAIAAcA
CQAJAAkACQAJAAkACgAKAAsACwALAAsACwALAAsACwAKAAkACQAIAAkACgAKAAsACgAJ
AAgACAAJAAoADAANAAoACQAJAAkACAAIAAkACAAJAAoACQAMAAsACgAJAAkADAAOAA4A
DgAQABAAEQARABIAEgARABAAEQATABQAFQATABMAEwASABQAFQAWABcAFQAVABYAFgAT
ABIAEQAQABEAEgASABIAEQAPAA4ADQAPAA8ADgANAAwACwAKAAkACQAJAAcABgAGAAUA
BAAEAAMAAQD///7/AAABAAEAAQD///7//P/8//r/+//7//n//P/8//z//f/8//z//P/9
//////////3//f/8//z//f/8//v/+//6//3//v///////v/9//7//v/+//7//v/+/wAA
/////////v/+//3//P//////AAABAAAA///+//3/AAAAAAAAAAD+//7//v/+//7//f/8
//v//P/+////AQD///7//f/8//7///8AAAEAAQAAAAAA/////wEAAQABAAEAAAAAAAAA
AAAAAP////8AAAEAAQAAAP////////////////7//f8AAAEAAAAAAP////8AAP//AAAD
AAAAAgACAAIAAgD//////v/+////AAAAAAAAAQABAAEAAgAAAAEAAQABAAEAAQABAAEA
////////AQAEAAQABAAEAAEAAAD8//n/9//1//P/8f/z//L/8//y//D/7//u/+3/7//w
//P/9f/2//j/+f/6//r/+//8//z//v8AAAEAAgAAAAAA///9/wAAAgADAAQAAwACAAEA
AQD/////AAABAAIAAwACAAMAAwADAAMAAgAGAAcACQAHAAcACgALAAMA9f/n/9X/xP+y
/6T/mf+P/33/aP9b/1f/VP9T/2X/jP+y/8D/yv/g/+//7v/v//H/8P/2/wEABQAEAAQA
BAAEAAUABwAJAAoACgAJAAgACAAKAAoACwALAAsACwALAAsACgAJAAkACAAKAAsADAAN
AAwACwAKAAkACwALAAwADAAKAAoACQAJAAsACwALAAwADAAMAA0ADQALAAkACAAHAAcA
CAAKAAoACgAKAAgACgAKAAoACgALAA4AEAAQABAADQAMAAwACwAPABAAEAAQAA4ADwAP
AA8ADgAPABAAEAATABMAEwATABIAEQARABAAEAAQABAAEAAOAA4ADQAMAAwACwALAAsA
DQANAAwACwAIAAcABgAFAAUABQADAAIABAADAAIAAgAAAP///v/+/wAAAQABAAEA///+
//z//P/8//3//f/7//z//P/8//3//P/8//z//f/////////9/////v/+/////f/9//7/
/v8AAAAAAAD///3//f///wAAAgACAAIAAgAAAP///////wEAAgACAAIAAgABAAEAAQD/
/////////wIAAgACAAIA/v/+//7//v8BAAEAAQABAAAAAAD//////v/+//7//v8AAAEA
AgADAAEAAAAAAP////8BAAEAAQADAAIAAgACAAAAAAD/////AAABAAEAAAABAP3//f//
/wAAAgACAAIAAgABAAEAAAAAAP7//v/9//z//v///wAAAgD//////v/9//7///8AAAEA
AQABAAEAAwACAAIAAgACAAEAAgAAAP//+//3//P/7//x//D/8f/w/+7/7f/s/+v/7P/s
/+7/7//z//b/+P/6//v/+//7//r//P/+////AAD//wAAAAD///3//v/+//7///8AAAEA
AwAAAP///////wIAAwACAAMAAgADAAQABAAAAAMABQAJAA0AEgAVAA8A///v/+H/zv+6
/6b/l/+F/2//Vv8//y3/JP8f/x//Lv9S/3j/nv+8/83/1v/Z/9f/3v/s//3/AQACAAQA
BgAEAAYABwAIAAgACgALAAwADgANAAwADAALAA4ADwAQABEADwAPABAAEAAPAA8ADwAP
ABAAEQASABMAEgARABEAEAASABIAEQARABEAEQARABIAEAAQABEAEQARABEAEgATABIA
EgATABIAFQAWABUAGAAWABYAFgAXABYAGAAYABgAGwAcAB4AHwAgACAAHwAeAB8AIQAi
ACMAJAAlACYAJgAlACUAJQAlACgAKQArACwAKgAoACYAJAAlACYAJgAmACYAJQAlACUA
IwAjACIAIQAiACEAIAAfABwAGwAYABYAFgAVABQAFAASABEAEAAQAA0ADQAMAAsADQAM
AAoACgAHAAcABgADAAYABgAGAAcABgAGAAYABwAFAAUABQADAAQABAAFAAcABgAFAAUA
BAAGAA==
         </WaveFormData>
      </LeadData>
      <LeadData>
         <LeadByteCountTotal>10000</LeadByteCountTotal>
         <LeadTimeOffset>0</LeadTimeOffset>
         <LeadSampleCountTotal>5000</LeadSampleCountTotal>
         <LeadAmplitudeUnitsPerBit>4.88</LeadAmplitudeUnitsPerBit>
         <LeadAmplitudeUnits>��V</LeadAmplitudeUnits>
         <LeadHighLimit>2147483647</LeadHighLimit>
         <LeadLowLimit>268435456</LeadLowLimit>
         <LeadID>V2</LeadID>
         <LeadOffsetFirstSample>0</LeadOffsetFirstSample>
         <FirstSampleBaseline>0</FirstSampleBaseline>
         <LeadSampleSize>2</LeadSampleSize>
         <LeadOff>FALSE</LeadOff>
         <BaselineSway>TRUE</BaselineSway>
         <ExcessiveACNoise>FALSE</ExcessiveACNoise>
         <MuscleNoise>FALSE</MuscleNoise>
         <LeadDataCRC32>3354967669</LeadDataCRC32>
         <WaveFormData>
hv+G/4b/hv+b/67/wf/U/+T/8v8AAA4AFQAcACMAKgAtAC4ALwAwADMANAA1ADYANwA4
ADkAOgA6ADoAOgA6ADsAPAA9AD4AQABAAEAAQABCAEIAQgBCAEQARABEAEQAQgBCAEIA
QgBEAEYASABKAEkASABHAEYASQBKAEsATABOAE4ATgBOAFAAUABQAFAAUwBUAFUAVgBU
AFQAVABUAFgAWgBcAF4AYQBiAGMAZABlAGYAZwBoAGsAbgBxAHQAdQB2AHcAeAB6AHwA
fgCAAIEAggCDAIQAggCCAIIAggCCAIIAggCCAIAAfgB8AHoAeAB2AHQAcgBuAGwAagBo
AGIAXgBaAFYAUwBQAE0ASgBGAEIAPgA6ADYANAAyADAALgAsACoAKAAkACIAIAAeAB4A
HgAeAB4AHQAcABsAGgAYABgAGAAYABgAGAAYABgAFwAWABUAFAAVABYAFwAYABgAGAAY
ABgAGAAYABgAGAAWABYAFgAWABYAFgAWABYAFwAYABkAGgAYABgAGAAYABoAGgAaABoA
HAAcABwAHAAbABoAGQAYABoAGgAaABoAGAAYABgAGAAaABoAGgAaABoAGgAaABoAGAAY
ABgAGAAWABYAFgAWABQAFAAUABQAEgASABIAEgASABIAEgASABAAEAAQABAAEgASABIA
EgARABAADwAOABAAEAAQABAAEgASABIAEgARABAADwAOAA8AEAARABIAEAAQABAAEAAO
AA4ADgAOAA4ADgAOAA4ADgAOAA4ADgAQABAAEAAQABAAEAAQAA4ADgAQABAAEQAPAA8A
DgANAA0ADAAMAAwADgAPAA8AEAAOAA4ADgAPABEAEQAQABAAEwATABMAEwASABIAEAAO
AA0ADQANAA0ACAAHAAcABAAFAAgACQAKAAwADgAOAA8ADgAOAA0ADQAMAA0ADQAOAAwA
DAAMAA0ADQANAA0ADQANAA4ADgAOAAwACwALAAoACwAOABEAEAAPAA0ADAAMAA4ADwAQ
ABAAFgAaACIAKgAyAD8APQAoAAgA6v/F/5b/a/9K/zH/E//2/tv+wP6n/p7+rP7a/hT/
RP9k/4L/nv+0/8H/yv/R/9//8/8BAAQACQAUABcAFwAaABsAGwAcABwAGwAaABwAHgAf
ACAAIAAgACAAIAAfAB8AHwAhACEAIQAiACMAIwAjACMAIwAmACYAKAAoACgAJwAmACYA
JgAnACcAJwAqACoAKwArACkAKgAqACoALAAuAC8AMAAwAC8ALgAtADEAMgAzADQAMwA1
ADgAOAA5ADoAPAA9AEIAQwBFAEYARwBIAEcASABLAE0ATwBRAFIAUgBTAFIAUABOAEwA
SgBMAE0ATgBOAEwATABMAEoARwBHAEcARwBGAEcARwBFAEIAPwA7ADcAOAA1ADIALwAs
ACgAJAAhAB8AHAAYABYAFQARAA8ADAAJAAYAAwAAAP/////9//v/+f/4//b/9v/2//b/
9f/0//X/9f/1//X/8P/u/+3/7f/u/+//8P/x//L/8P/u/+7/6//r/+7/7v/v//D/8f/y
//H/8f/w//D/8//0//T/9f/1//X/9f/1//P/9P/1//X/9v/3//j/+f/4//f/9v/1//j/
+P/4//j/9v/2//b/9v/4//j/+v/6//r/+v/6//r/+P/3//b/9P/2//f/+P/4//r/+v/5
//n/+P/3//b/9f/3//j/+P/3//T/9P/0//T/9v/3//j/+f/3//f/9//2//b/9v/2//j/
+v/7//r/+P/4//b/9v/2//b/9f/0//f/+P/3//f/9//2//b/9//3//j/+P/4//n/+f/6
//r/+v/6//v//f/9//z//P/9//3//f/7//r/+v/4//b/9P/z//L/8f/u/+3/7f/r/+z/
7//w/+7/7v/w//D/8v/z//X/9v/3//j/+f/5//f/9v/1//T/+P/5//r/+//6//n/+f/4
//r/+f/5//r/+v/6//z//v/6//r/+f/5//v//P/+/wAAAgAEAAgAEgAeACgAJwATAPj/
1v+0/4v/ZP9J/zj/I/8F/+b+yf6w/qP+rP7W/hj/TP9i/3z/nP+u/7j/wf/I/9H/5f/3
//3/+v/1/+7/6//s/+7/7v/t/+//8P/w//D/8P/y//P/9P/z//L/8f/w//H/8f/x//P/
8v/x//H/8f/y//P/9P/1//b/9v/4//j/9//1//P/8v/1//f/+P/5//n/+P/4//f/9//4
//j/+P/4//r/+//8//v/+//7//v//v8AAAIABAAEAAUABwAGAAcACAAKAAsADgAPABEA
EgAUABYAFgAYAB0AHwAhACMAJQAmACgAKAApACoAKwAsADAAMQAyADIAMAAwADAALgAv
AC8ALwAvACsAKwAqACcAJwAlACIAHwAgAB0AGgAXABIADgAKAAcABgAEAAEAAAD7//f/
9f/y//D/7v/s/+r/6//r/+n/5//l/+T/4v/i/+T/5P/j/+L/3//f/9//3//f/97/3v/f
/9//3//f/9//4P/e/9z/3P/d/93/4P/g/9//3v/d/9z/4P/h/+H/4v/h/+L/4v/j/+L/
4f/g/9//4P/i/+T/5f/j/+P/4//j/+T/5f/m/+f/5v/m/+b/5v/m/+b/5v/m/+f/6P/r
/+z/6v/q/+r/6v/r/+v/6//q/+z/7f/u/+7/7f/s/+r/6f/q/+v/7P/t/+v/7P/s/+v/
7P/u//D/8P/w//D/7v/s/+7/7v/x//H/8f/w//D/8f/x//L/8f/w//D/7//y//L/8v/y
//H/8//z//L/8//1//b/9//5//j/+P/2//L/8P/v/+7/7//s/+v/6//o/+j/6v/q/+r/
6v/s/+z/7f/t/+7/7v/v//D/8f/x//P/9P/1//b/+f/5//n/+f/5//n/+v/6//z/+//7
//z/+v/6//z//v/+/wAAAQADAAEAAAAAAAAAAAACAAYACgAQABoAIwAvADgALgAOAOv/
yP+h/3L/R/8h/wD/4/7E/p/+gP5u/mr+eP6i/uT+KP9g/4D/lf+m/7X/xf/X/+f/8P/5
/wIABwAMABAAEgATABcAGAAYABgAGAAaABsAHAAfACAAIQAiACIAIQAgACEAIgAjACUA
JwAmACUAJAAjACQAJAAmACYAKQApACkAKgAoACkAKQApACsALAAuAC8ALwAwADAAMAAu
ADAAMQAyADQANQA2ADcAOAA4ADgAOAA6AD0AQQBCAEMARABGAEcATABNAE8AUABTAFYA
VwBaAFsAXQBfAGEAZgBoAGsAbABuAHAAcgB0AHQAdQB2AHYAdwB4AHkAeAB3AHcAdwB3
AHcAdwB2AHMAcQBvAGwAaQBoAGUAYgBfAFoAVgBSAE8ASgBGAEEAPgA5ADUAMwAwACsA
KAAlACIAIAAfABwAGQAYABgAFwAYABUAFAASABAAEQARABEAEQAPAA4ADgAPAA0ADQAN
AA0ADwAOAA0ADgALAAsADgAOABAAEAAQABAADwAPAA4ADgAPABAAEAARABMAEwATABMA
EgASABIAEQASABMAFAAVABUAFQAVABUAFAAUABQAFAAWABYAFgAWABUAFAAVABQAFAAU
ABQAFAAVABUAFQAUABQAFQAWABYAGAAYABcAFwAWABUAFAATABQAFgAXABcAFgAWABYA
FgAVABUAFQAVABcAFwAXABYAFAAUABQAFgAUABcAEAACAP7//P/6//j/9P/y//T/9P/3
//f/9//2//P/8//y//L/8v/y//P/8//0//T/9P/0//L/8//y//D/8//1//b/9//3//b/
9v/0//L/8P/v/+7/7f/q/+n/6f/m/+b/6P/o/+j/6P/q/+r/7f/t/+7/7v/t/+7/7//v
//L/8v/y//L/8f/x//H/8f/y//P/9f/2//b/9f/1//b/9v/2//j/+v/4//j/9//3//b/
9v/3//j//P8AAAIABgAMABYAJQAzADIAGgD2/9H/rP99/0z/Jf8B/+T+x/6k/oH+ZP5U
/lj+fP66/v7+PP9m/4D/k/+i/6v/vf/T/+H/6v/3/wAABQAIAAwADgAPAA8AEAAQABAA
EgAUABUAFgAXABgAGQAaABkAGQAZABsAHAAdAB8AIQAfAB8AHwAfACIAIgAkACQAJQAl
ACUAJgAmACcAJwAnACoAKgArACsAKwAsACwALAAuADAAMQAyADUANQA1ADUANwA4ADkA
OgA9AD8AQgBCAEMARABGAEcATABNAE8AUABTAFYAVwBaAFsAXQBfAGEAaABqAG0AbgBt
AG4AbwBwAHQAdQB2AHYAeAB4AHgAdgB1AHUAdQB1AHQAdQB1AHMAbwBtAGoAZwBoAGUA
YgBfAFoAVgBSAE8ASQBGAEIAQAA9ADkANwA0AC4AKgAmACIAIwAjACEAHwAdABwAGgAa
ABkAGAAWABQAFAAVABYAFwATABIAEgATABMAEwATABMAEwASABEAEgARABEAFAAUABYA
FgAWABYAFQAVABQAFAAXABgAGAAZABkAGQAZABkAGAAYABgAFwAaABsAHAAdAB0AHQAd
AB0AHgAeAB4AHgAcABwAHAAcABoAGgAcABwAHQAeAB8AIAAdAB0AHQAcABwAHQAeAB4A
HgAeAB0AHQAfAB8AHwAfACEAIgAiACEAHwAeAB0AHAAcAB0AHgAfAB8AHwAfAB4AHAAc
ABwAHgAdAB0AHQAeACAAIAAgACAAIQAhACEAIQAjACAAIAAeAB4AHgAeAB8AHgAhACIA
IgAhACAAHgAfAB8AHgAeAB8AIAAiACMAIQAgAB8AHgAgACMAJAAkACMAIwAiACEAIwAi
ACIAIAAgAB4AHQAcABkAFgAVABUAEwAUABcAGAAXABYAFwAWABkAGQAaABoAGwAcAB0A
HQAeAB4AHgAeACAAIQAiACMAIgAhACEAIAAiACEAIQAiACQAJAAmACgAJAAkACMAIwAm
ACYAJwAoACAAIAAkACoAMgBCAFMAVwBCAB4A+P/T/6j/ef9O/zH/Gf/8/t3+uP6V/oD+
hP6k/t7+Gv9U/4L/mv+q/7v/xv/R/+f/+/8FABAAHQAkACUAJgAoACgAJwArACwALAAs
AC4AMAAxADIAMAAwADAAMAAyADMANAA3ADUANQA2ADcANQA1ADUANQA4ADgAOgA6ADoA
OQA4ADgAOwA9AD4APwA+AD4APwA/AEEAQgBCAEIAQgBEAEUARgBFAEUARQBFAEgASgBM
AE4ATgBPAFEAUABRAFIAVABVAFgAWQBbAFwAXgBgAGAAYgBmAGkAbABvAHAAcABxAHAA
dAB2AHgAegB+AH8AgACAAH0AfAB7AHgAeAB5AHoAewB4AHcAdQBxAHAAbwBtAGsAagBn
AGQAYQBdAFgAUwBPAEsASABEAEIAPQA5ADcANAAxAC4AKwAoACcAJwAlACMAHwAeABwA
HAAdAB4AHgAeABwAGwAaABkAGQAYABgAGQAZABkAGQAZABgAFgAUABQAFAAVABkAGgAa
ABoAGgAaABsAGwAaABoAGwAcABwAHQAbABsAGwAbABwAHgAgACEAHwAfAB8AHwAfAB8A
HwAfACAAIAAgACAAHgAeAB4AHgAgACAAIgAiACEAIAAfAB4AHQAdAB0AHAAeAB8AIAAg
ACAAIAAfAB8AIQAhACEAIQAgACAAHwAdAB4AHgAeAB4AHwAfAB8AHAAaABoAGgAaABsA
GgAdAB4AHgAdABwAGgAbABsAGgAaABwAHAAdAB0AGwAaABkAGAAcAB8AIAAgAB8AHwAe
AB0AHQAcABwAGgAWABQAEwASABEADgANAA0ACwAMAA8AEAAPAA4ADwAOABEAEQASABIA
FQAWABcAFwAWABYAFgAWABkAGQAZABkAGAAXABcAFgAXABcAGAAaABoAGgAcAB4AGwAa
ABgAFwAaABoAGwAcACAAIgAkACgAMgBAAEsASwA6ABwA+v/V/6j/f/9m/1P/N/8e/wX/
6v7V/sr+2P4G/0T/cP+G/6L/vv/K/9X/4P/l/+//AwAVABoAGwAgACUAJAAmACYAJQAl
ACYAJgAmACgAKgArACwAKgAqACoAKgArACsAKwAtACsAKwAsAC0ALwAvAC8ALwAwADAA
MgAyADAALQAqACgAKQArACwALQAsACoAKQAnACcAKAAoACgAJgAoACkAKgAoACcAJgAl
ACQAJAAkACQAJAAlACcAJgAnACgAKgArACkAJwAmACQAIgAiACAAIAAlACcAKQArAC0A
LAAsACoALQAuAC8AMAAwADEAMgAyAC8ALgAtACoAKgArACwALQApACkAKAAlACUAIwAg
AB0AGgAXABQAEQAPAAwACQAHAAYABAABAAAA/f/5//f/9P/y//D/7v/s/+z/7f/s/+v/
5//m/+T/5P/n/+j/6P/o/+X/5f/l/+X/5f/k/+T/5f/l/+X/5f/l/+T/4v/g/+D/4v/j
/+f/6P/m/+b/5v/m/+f/5//m/+b/5//o/+j/6f/n/+f/5//n/+n/6v/r/+v/6f/p/+n/
6f/r/+v/6//r/+z/7P/s/+z/6v/q/+r/6v/r/+z/7//w/+//7v/t/+z/7P/t/+7/7v/u
/+//8P/w/+//7v/s/+v/7f/v/+//7f/q/+j/6P/o/+j/6f/o/+v/7P/r/+v/6//q/+f/
5//m/+b/6f/q/+z/7f/r/+r/6f/o/+v/7f/t/+z/7v/v/+//7//u/+z/6//o/+T/4v/h
/+D/3f/a/9n/2f/Y/9j/2v/a/9j/2P/a/9r/2//b/9z/3P/d/97/3//f/9//3v/d/9z/
3//f/9//3//d/93/3v/e/9z/2//b/9z/3v/e/+D/4v/f/97/3P/b/97/3v/f/+D/4v/k
/+j/7P/0/wIABwD//+j/zP+u/4f/XP87/yj/F////uT+xf6q/pf+kP6k/tb+Ev84/07/
bv+E/5L/of+q/6v/t//N/9v/3v/h/+b/6//q/+z/7P/r/+v/7P/s/+z/7v/w//H/8v/x
//D/7//u//H/8f/x//P/8f/x//L/8//x//H/8f/x//L/8v/0//T/6//j/9v/1P/R/9H/
0P/P/87/zv/P/8//zf/O/87/zv/P/9L/1P/W/9T/0//S/9H/1P/W/9j/2v/Z/9v/3v/e
/9//4P/i/+P/5v/n/+n/6v/r/+z/6//s//H/8//1//f/+f/6//z//P///wAAAQACAAQA
BQAGAAYABAAEAAQAAgADAAMAAwADAAAA///9//n/+f/3//T/8f/x/+//7f/r/+b/4v/e
/9v/2v/Y/9X/1P/P/8v/yf/G/8H/vv+7/7j/uP+5/7j/t/+z/7L/sP+w/7L/sv+x/7D/
rf+t/63/rf+t/6z/rP+t/6//r/+v/6//rf+q/6f/pv+m/6f/q/+s/67/rv+u/67/rv+t
/6v/qv+s/67/r/+x/7D/r/+u/63/r/+w/7H/sf+x/7H/sf+x/7H/sf+x/7H/tP+0/7T/
tP+y/7L/sv+y/7P/tP+3/7j/tv+2/7b/tv+3/7f/t/+2/7r/uv+5/7j/t/+2/7X/tP+3
/7j/uf+5/7n/uP+3/7f/tv+2/7f/uP+6/7v/uv+6/7r/uv+6/7v/uv+4/7n/u/+8/73/
u/+6/7r/uP+4/7b/tf+0/7H/rv+t/63/rP+s/67/rv+u/67/sP+w/6//r/+w/7D/sv+0
/7b/t/+4/7j/uP+4/7v/u/+7/7v/vf+9/77/vv+8/7v/u/+8/7z/vP++/8D/vv++/73/
vf++/77/v//A/8T/xv/I/8r/0P/Y/+f/8//q/8z/qv+J/2L/Nf8M/+X+xf6s/o3+bP5L
/jr+Nv5C/mj+pv7k/hj/Ov9W/23/dv97/4v/n/+r/7L/u//G/8v/zf/Q/9H/0f/R/9L/
0v/S/9X/2P/a/9z/3P/c/9z/3P/d/93/3f/f/+L/4//l/+f/5f/l/+X/5f/o/+j/6v/q
/+r/6f/o/+j/6f/r/+z/7f/w//D/8f/x/+//8P/w//D/8f/0//b/+P/5//n/+f/5//3/
/v///wAAAwAFAAgACAALAAwADgAPABQAFQAXABgAGwAeAB8AIgAlACcAKQArADEAMgA0
ADQANQA2ADcAOAA7AD0APwBAAD4APgA+ADwAOQA5ADkAOQA5ADkAOAA1ADEALwAsACkA
KAAlACIAHwAaABYAEgAPAAkABgACAAAA/f/5//f/9P/w/+z/6P/k/+X/5f/j/+H/3//e
/9z/3P/a/9r/2f/Y/9j/2f/a/9v/2f/Y/9j/2f/b/9v/2//b/9z/2v/Y/9j/1//X/9r/
2v/c/9z/3P/c/9v/2//a/9r/2//c/9z/3f/f/9//3//f/93/3v/f/9//4P/h/+L/4//j
/+P/4//j/+b/5v/m/+b/5v/m/+b/5v/m/+b/6P/o/+r/6v/q/+r/6f/p/+n/6P/q/+v/
7P/s/+z/7P/r/+v/6//r/+v/6//t/+7/7v/t/+z/7P/s/+z/7f/w//D/8P/w//D/6//o
/+n/6P/r/+v/6//q/+n/6f/o/+j/6P/o/+n/6f/s/+z/7P/s/+z/7f/s/+r/7f/v//D/
8f/x//D/8P/u/+v/6P/m/+T/5f/i/+H/4f/c/9z/3v/e/+D/4P/i/+L/4//j/+T/5P/l
/+b/5//n/+n/6v/r/+z/6//r/+v/6//t/+3/7v/u/+z/6//r/+z/7v/u//D/8v/x//L/
8v/z//H/8P/w//D/8P/0//j//v8GAAwAGQAlACQACgDm/8X/ov93/0z/Jf8B/+L+xf6e
/nv+YP5W/l7+fv66/vz+Ov9k/3j/jf+c/6n/u//R/93/5P/v//j/+//+/wIABAAFAAkA
CgAKAAoADAAOAA8AEAATABQAFQAWABYAFQAUABUAFwAXABgAGQAZABkAGQAZABoAGgAc
ABwAHQAdAB0AHgAeAB8AHwAfACEAIgAkACUAIwAkACQAJAAmACgAKQAqAC0ALQAtAC0A
LQAuAC8AMAA0ADcAOwA8AD0APgBAAEEARABFAEcASABNAFAAUQBUAFUAVwBZAFsAYABi
AGUAZgBnAGgAaQBqAG4AbwBwAHAAcQByAHMAcgBwAG8AbgBtAGwAbQBtAGsAaQBnAGQA
YQBeAFsAWABVAFQAUABMAEkAQgA+ADkANgAxAC0AKwAoACcAJAAhAB4AHAAbABgAFQAV
ABQAEgASABEAEAAOAAwADAANAA4ADwALAAoACgALAAsACwALAAsADQAMAAsADAAJAAkA
DAAMAA4ADgAOAA4ADQANAAwADAANAA4ADgAPAA8ADwAPAA8ADQAOAA8ADwARABEAEQAR
ABMAEwATABMAEgASABIAEgAUABQAFAAUABEAEAARABAAEQASABMAFAARABEAEQAQAA4A
DwAQABAAEgASABEAEQAPAA8ADwAPABEAEgASABEADgAOAA4ADgAPAA8ADwAPAA4ADQAM
AAoACAAIAAgACgAKAAkACAAIAAoACgAKAAoACwALAAsACwALAAoACgAJAAcACQAJAAkA
CwALAAsACgAJAAgABQAEAAMABAAFAAcACwAKAAgACAAIAAgABwAGAAkACgALAAsACwAK
AAcABwAGAAYACAAIAAkACQAIAAgACAAIAAcACQAJAAgACgANAA8AEQAQAA4ADQAKAAkA
CAAIAAgABQACAAEAAQD8//z//v/+/wAAAAACAAIAAQABAAIAAgAFAAYABwAHAAgACAAI
AAgACwALAAsACwALAAsADAAMAAoACQAJAAoADAAMAA4AEAAMAAwACwALAAwADAANAA4A
EgASABQAGAAcACQAMQBBAEgANAAOAOn/yv+d/2b/Pf8h/wT/5/7G/qP+gv5w/mz+hv6+
/gL/Qv9w/4r/n/+w/7n/xf/b/+//+P8DAA4AFQAZABwAHQAdAB0AHgAeAB4AIgAkACUA
JgAoACgAKAAoACcAJwAnACkAKgArAC0ALwAtAC0ALQAtAC8AMAAzADQANAAzADIAMgAz
ADUANgA3ADoAOgA7ADsAOwA8ADwAPAA8AD4APwBAAEEAQQBBAEEAQwBEAEUARgBJAEsA
TgBOAE0ATgBQAFEAVgBXAFkAWgBeAGAAYABiAGUAZwBpAGsAcQByAHQAdABzAHQAdQB2
AHsAfQB/AIAAfgB+AH4AfAB7AHsAewB7AHsAewB6AHcAdABxAG0AaQBmAGMAYABdAFgA
VABQAE0ASQBGAEIAQAA8ADcANAAwACsAKAAlACIAIQAhAB8AHQAZABgAFgAWABUAFAAS
ABAAEQARABEAEQAOAAwACwALAA0ADQANAA0ADgAMAAoACgAJAAkADAAMAA4ADgAOAA4A
DgANAAsACgAMAA4ADwARABAADwAOAA0ADwAQABEAEQATABMAEwATABEAEQARABEAFAAU
ABQAFAASABIAEgASABIAEgAUABQAFAAUABQAFAARABEAEQAQABIAEwAUABQAEgASABEA
EQARABEAEQARAA8AEAAQAA8ADAAMAAwADAAMAA0ADgAPAA8ADwAPAA4ADAAMAAwADgAN
AA0ADQAOAAwADAAMAAwADQANAA0ADQAPAA4ADgANAAsADQANAA0ADQANAA0ADAANAAwA
CQAIAAcACAAJAAsACwALAAkABwAGAAYACAAJAAoACwAMAAoACAAKAAoACwALAAsACgAL
AAsACgAKAAkACAAIAAcACQAKAAsADAAMAA0ADAAKAAwADQANAA0ADwAOAA4ADAAKAAgA
BwAGAAcABAADAAMAAAAAAAIAAgAAAAAAAgACAAMAAwAEAAQABAAEAAQAAwACAAIAAgAC
AAAA///+//3//////wAAAAD+//3//f/+//v/+v/7//z/+//8//z//f/9//z//P/8//z/
/v8GAA4AFgAgAC0AMQAiAAQA4v+9/5T/af9E/yf/Df/s/tH+tv6b/oz+kv60/u7+IP9E
/2T/fv+W/6f/sP+5/8f/3f/t//L/9f/8/wEABAAIAAoACwANAA4ADgAOAA8AEAAQABAA
EgASABIAEgATABMAEwAVABUAFQAWABcAFwAXABcAFwAWABYAGAAYABsAGwAbABwAGwAb
ABoAGQAdAB4AIAAhAB8AIAAgACAAHwAgACAAIAAkACUAJgAnACYAJgAmACYAKQArAC4A
LgAvADAAMgAzADQANQA3ADgAOwA+AD8AQgBEAEUARgBHAE0ATgBQAFAAUQBSAFMAVABV
AFUAVQBUAFUAVgBXAFYAVABTAFIAUQBRAFEAUABNAE0ASwBIAEUARABBAD4AOwA7ADgA
NQAzAC4AKgAlACIAIgAfAB4AHAAZABYAEwAQAA8ADwANAAsACgAKAAkACgAIAAgABwAG
AAUABQAFAAUAAwACAAIAAwACAAEAAAD//wIAAgACAAQAAgABAAMAAgACAAIAAgACAAQA
BQAFAAYABgAGAAUABQAGAAcACAAJAAgACAAIAAcABwAHAAcABwAHAAcABwAHAAYABgAG
AAYACQAKAAsADAAJAAgACQAIAAoACgAKAAoACQAJAAkACAAIAAkACgAKAAgACAAHAAcA
CQAJAAkACQAJAAoACgAJAAgACAAIAAgABQAFAAUABQAGAAcACAAIAAcABgAFAAYABAAF
AAQABgAGAAYABgAEAAIABAAEAAcABwAHAAYABwAHAAYABgAEAAQABQAFAAYABgAGAAYA
AAD7//T/7P/q/+v/6//r/+j/5v/l/+L/3v/c/9v/2v/b/9j/1//X/9L/0v/U/9T/1f/W
/9n/2v/Z/9n/2v/a/9v/3P/d/93/4P/g/+D/4P/e/93/3P/b/97/3//h/+L/4f/f/97/
3v/c/9r/2v/a/9v/3P/c/93/3f/c/9z/3P/g/+T/6v/u//b/BAALAP//5P/G/6T/f/9Y
/zn/JP8N//P+0v61/pz+i/6K/qb+4v4c/zz/Tv9q/4T/kP+f/6r/rf+9/9H/2//a/9v/
4P/h/+X/6P/p/+n/6f/q/+r/6v/s/+7/7//w/+7/7v/u/+7/7f/t/+3/7//x//H/8v/z
//L/8f/w/+//8P/w//L/8v/y//H/8P/w//D/8f/x//H/9P/0//X/9f/0//T/8//y//L/
9P/1//b/9//3//f/9//3//j/+f/6//z///8DAAQABAAEAAUABQAIAAkACwAMAA4AEAAQ
ABIAEwAVABcAGQAdAB4AIAAgACAAIAAgACAAIgAjACQAJAAmACYAJgAkACEAIQAhACEA
IQAhACAAHQAZABcAFAARABAADQAKAAcABwAEAAEA///7//j/9P/y//D/7f/s/+r/5f/i
/9//3P/d/93/2//Z/9n/2P/W/9b/1P/U/9P/0v/T/9P/0//T/9H/0P/Q/9H/z//P/8//
z//R/9D/z//Q/83/zf/Q/9D/0v/S/9L/0v/R/9H/0P/Q/9H/0v/S/9P/0//T/9P/0//R
/9L/0//T/9H/0f/R/9H/z//N/8v/yf/M/8z/zP/M/8z/zP/M/8z/yv/K/8z/zP/O/87/
zv/O/8v/y//L/8r/zP/N/87/zv/M/8z/y//L/8v/y//L/8v/y//M/8z/y//M/8r/yv/M
/8r/zP/M/8z/zP/K/8j/yv/K/8n/yf/J/8j/yP/J/8n/yv/J/8j/yP/H/8j/yP/I/8j/
yf/L/8v/yv/I/8n/yf/J/8v/yv/K/8j/wP+6/7X/sP+l/5r/kf+J/4X/hP+F/4T/g/+C
/4P/gv+E/4X/h/+I/4j/iP+I/4f/iv+K/4r/iv+L/4v/i/+L/4r/if+J/4j/if+J/4r/
jP+L/4r/i/+M/4v/jP+M/43/jv+O/4//kP+K/5D/lP+c/6b/tv/B/7v/oP9+/1z/N/8O
/+X+wv6j/on+bP5L/ir+D/4E/g7+Mv5s/qj+2P78/hL/KP81/zz/R/9f/3X/ff+E/4v/
kP+P/5H/lP+V/5X/mv+c/53/nv+f/6D/oP+g/6H/ov+j/6T/pf+l/6X/p/+l/6X/pv+n
/6n/qf+p/6n/qP+o/6r/qv+r/6v/q/+s/67/r/+v/6//rv+u/6//r/+w/7L/s/+0/7P/
tP+0/7T/uP+5/7r/u/+9/77/v//A/7//wf/E/8T/xv/I/8v/zf/O/8//0f/S/9X/2P/Z
/9z/3//h/+P/5f/p/+r/7P/s//D/8v/0//b/9f/1//X/9P/2//b/9v/0//X/9f/1//X/
8f/x//D/7f/t/+v/6P/l/+H/3f/Z/9X/0v/O/8r/x//B/77/uv+4/7T/r/+s/6j/qP+m
/6T/ov+e/53/mv+X/5b/lv+V/5b/lv+W/5X/lP+R/5H/kf+R/5H/kP+Q/5H/kP+P/47/
jf+O/w==
         </WaveFormData>
      </LeadData>
      <LeadData>
         <LeadByteCountTotal>10000</LeadByteCountTotal>
         <LeadTimeOffset>0</LeadTimeOffset>
         <LeadSampleCountTotal>5000</LeadSampleCountTotal>
         <LeadAmplitudeUnitsPerBit>4.88</LeadAmplitudeUnitsPerBit>
         <LeadAmplitudeUnits>��V</LeadAmplitudeUnits>
         <LeadHighLimit>2147483647</LeadHighLimit>
         <LeadLowLimit>268435456</LeadLowLimit>
         <LeadID>V3</LeadID>
         <LeadOffsetFirstSample>0</LeadOffsetFirstSample>
         <FirstSampleBaseline>0</FirstSampleBaseline>
         <LeadSampleSize>2</LeadSampleSize>
         <LeadOff>FALSE</LeadOff>
         <BaselineSway>TRUE</BaselineSway>
         <ExcessiveACNoise>FALSE</ExcessiveACNoise>
         <MuscleNoise>FALSE</MuscleNoise>
         <LeadDataCRC32>3450919358</LeadDataCRC32>
         <WaveFormData>
lv6W/pb+lv7A/ur+FP8+/1//fv+d/7z/zP/a/+j/9v/6//z//v8AAAMABgAJAAwADwAQ
ABEAEgATABQAFQAWABkAGgAbABwAHgAeAB4AHgAgACIAJAAmACgAKAAoACgAKAAoACgA
KAAsAC4AMAAyADIAMgAyADIANQA4ADsAPgBBAEIAQwBEAEUARgBHAEgASwBOAFEAVABX
AFgAWQBaAF8AYgBlAGgAbQBwAHMAdgB5AHwAfwCCAIgAjgCUAJoAnQCgAKMApgCqAK4A
sgC2ALoAvAC+AMAAwQDCAMMAxADFAMYAxwDIAMUAwgC/ALwAugC4ALYAtACtAKgAowCe
AJUAjgCHAIAAeQByAGsAZABaAFIASgBCADoANAAuACgAIgAeABoAFgAQAAwACAAEAAMA
AgABAAAA/f/6//f/9P/z//L/8f/w/+7/7v/u/+7/7f/s/+v/6v/r/+z/7f/u/+z/7P/s
/+z/7v/u/+7/7v/w//D/8P/w/+7/7v/u/+7/8f/y//P/9P/y//L/8v/y//X/9v/3//j/
+v/6//r/+v/5//j/9//2//f/+P/5//r/+f/4//f/9v/4//j/+P/4//j/+P/4//j/9//2
//X/9P/2//b/9v/2//X/9P/z//L/8v/y//L/8v/w//D/8P/w/+7/7v/u/+7/7//w//H/
8v/v/+7/7f/s/+z/7P/s/+z/7v/u/+7/7v/t/+z/6//q/+v/7P/t/+7/7f/s/+v/6v/q
/+r/6v/q/+r/6v/q/+r/6P/o/+j/6P/p/+r/6//s/+r/6v/q/+n/6f/r/+z/7P/s/+v/
6v/p/+f/5v/l/+T/6P/p/+v/7P/q/+r/6//r/+//8f/y//X/9v/2//b/9v/z//P/8v/x
//P/9f/3//n/9P/z//H/8f/w//H/8v/z//P/8//z//L/8P/u/+3/6//t/+3/7f/s/+r/
6f/n/+b/5v/n/+j/6v/o/+f/5//l/+P/4//k/+T/5f/p/+r/6//n/+b/5v/m/+f/6P/p
/+r/8f/2/wAAEAApAEEASwA6ABMA3P+b/07/Af/H/p/+df5E/hr+7f3C/aX9ov3I/QL+
M/5e/oz+wf7x/hP/Nv9T/3T/l/+0/8j/2P/n/+//8//2//r/+v/7//z//////wQABwAJ
AAsACQALAAwADAANAA8AEAASABIAFAAVABUAFgAWABcAGQAcAB0AIAAgAB8AHwAfAB4A
HwAgACIAIwAnACkAKgAsACwALAAtAC0AMAAzADYAOAA5ADgAOQA5AD0AQABCAEQARQBJ
AEwATQBNAE8AUgBWAFsAYABkAGgAawBsAG8AcQB2AHsAgACFAIoAjwCSAJUAmACaAJ4A
oQCmAKgArQCuAK0ArQCsAKsAqwCrAKsAqwCsAKsAqACkAJ8AmQCVAJAAjwCMAIcAgQB7
AHQAbABkAF8AWABSAEwARQA/ADkANgAuACcAHwAYABYAEwARAA0ACAAEAP///f/7//n/
9v/0//T/8//y//H/7v/r/+f/5v/q/+v/7P/t/+z/6//p/+j/5P/k/+X/5f/m/+f/6P/r
/+z/6f/o/+j/7P/u//D/8f/y//L/8f/x//T/9f/3//j/+//7//z//P/5//n/+P/4//r/
/P///wEAAAD///3//P/9//7///8BAAIAAgAAAP///P/7//n/+P/6//v//P/8//r/+v/6
//j/9//3//f/9//3//j/+P/3//P/8f/x//H/8//0//X/9v/0//T/8v/w//D/8f/y//L/
9v/2//T/8f/w/+7/7v/u/+7/7v/v//L/9P/x//D/7v/s/+7/7v/v//D/7//v/+7/7v/w
//D/8P/x//L/9f/4//r/+//6//j/9v/5//r//P/9//v/+//7//v/+P/0//L/7//w/+//
8P/x/+7/6//q/+n/6//r/+v/7P/r/+v/6//r/+j/5//n/+b/6f/p/+r/6//p/+j/5v/l
/+T/5f/m/+j/5v/m/+n/6f/r/+n/6P/o/+n/6//t/+//8P/1//7/EAAoAEMATQA9ABQA
2f+U/0f//P7J/qf+ff5N/h7+7P29/Zj9j/2y/fr9OP5d/ob+wP7t/g3/Kf9I/2f/kP+1
/8r/2P/m/+3/7f/v//L/9v/2//v//v8DAAUABwAJAAoACwAJAAsADAAMAA8AEQASABQA
EQASABIAEQATABQAFgAZABgAGQAcABwAGgAbABwAHAAeACAAIwAlACUAJQAkACQAJgAo
ACsALQAsAC8AMgA0ADQANAA2ADcAOgA+AEEARABFAEcASABHAEwATwBTAFgAWQBeAGIA
ZgBoAGoAbgBxAHcAfQCDAIkAiwCPAJEAkwCZAJwAoQClAKcAqACsAKwAqgCrAKsAqwCr
AKsAqwCrAKcApQChAJwAnACXAJQAkACKAIYAgAB5AHIAagBhAFgAUgBMAEcAQgA5ADEA
KQAkACAAGwAVABAADQAJAAYAAQD7//j/9P/z//L/8f/v/+7/6v/p/+j/5//n/+X/4v/i
/+P/4//j/+P/4v/h/9//3v/d/97/4P/h/97/3f/c/93/4v/h/+L/5P/k/+T/5P/j/+T/
5P/j/+P/5f/n/+r/7P/t/+v/6v/o/+n/6//s/+7/7v/u/+//7//t/+3/7P/s/+//8P/x
//P/8v/y//D/7//x//H/8P/w//D/8f/y//L/7//u/+3/6v/s/+3/7v/v/+z/7P/r/+n/
6//s/+z/7P/s/+z/6f/n/+f/5v/o/+j/5//m/+b/5v/n/+j/5f/l/+T/5P/l/+b/5//p
/+f/6f/r/+z/8P/y//P/9P/2//b/9//3//X/9f/1//X/+P/2//b/9f/y/+//7v/t/+7/
7f/u/+//7v/t/+z/7P/q/+n/6P/n/+n/6f/q/+r/6P/n/+f/5//o/+j/5//n/+f/5//n
/+j/5//m/+j/5//p/+n/6v/s/+n/6f/p/+n/6P/p/+7/9v8AAA0AHwA5AE4ATQAuAPf/
vP97/zX/7/6z/oL+Vv4j/uj9t/2Q/Xb9dv2d/dz9IP5h/pf+v/7u/h//TP9z/5T/rP/A
/9P/4f/p//D/+P/8/wAAAgAGAAcACAALAA0ADwASABUAFwAYABgAGQAZABoAHAAeAB8A
HwAgACAAIQAjACMAIwAlACQAJQAnACkAKgApACoALAAtADIAMwAzADQANQA2ADgAOQA4
ADsAPgBAAEUARgBJAEsATABOAE8AUABVAFkAXABdAGEAYwBmAGoAawBwAHQAeAB9AIAA
hQCJAI0AkQCVAJkAoQCnAKsArwC0ALgAvgDDAMQAxgDLAMwA0ADTANUA1wDVANUA1QDV
ANcA1wDVANIA0ADLAMgAxADAALwAtgCvAKsApACcAJQAiAB+AHUAbABiAFsAVABQAEcA
PwA2AC4AKAAjAB8AGQAVABIADgANAAcAAwD+//r/+f/5//n/+f/1//P/8P/w/+//7//v
/+//8f/x//D/8P/t/+z/7P/r/+3/7f/t/+//8P/t/+z/7P/s/+z/7P/r/+3/7v/u/+//
7f/t/+7/7v/z//P/9P/0//X/9f/0//T/9P/0//X/9f/2//f/9//4//f/9v/1//X/9//4
//f/9//5//n/+P/4//b/9//4//j/9//4//n/+P/1//X/9f/1//b/+P/5//n/9//1//X/
9f/1//T/8//y//P/9P/z//L/8f/x//H/8P/y//T/9v/0//P/8v/x//D/7v/t/+7/7v/v
//D/8P/w/+3/7P/s/+z/7v/v/+//8P/w//D/8P/x/+//8f/z//T/+P/6//v//P/6//r/
+//7//3//f/9//3//f/6//n/9//1//P/8//z//X/8//z//P/8P/v/+7/7v/t/+3/7f/t
/+z/6//r/+r/6P/n/+f/5//p/+r/6v/r/+j/5//m/+b/5//o/+z/7f/r/+n/6P/o/+b/
5//o/+n/7P/v//L/+v8CABEALQBJAFgASwAgAOf/rv9v/yn/7f6//pj+av4x/vj9x/2e
/Yz9pP3Z/Rb+WP6R/rf+4/4S/zv/YP+F/6L/uP/Q/+P/6//z//j//v8AAAAAAgAGAAcA
DAAPABEAEwATABUAFgAWABcAGQAaABwAHgAgACEAIQAhACAAIAAhACQAJQAoACgAKAAp
ACoAKgArACwALgAvADQANQA1ADYANQA2ADgAOQA7AD8AQwBGAEYARgBIAEkASwBOAFAA
UgBWAFsAXwBhAGEAYwBmAGoAbwB0AHgAfACCAIQAiACLAI8AkwCXAJsAogCpAK4AswC2
ALgAvAC/AMMAxgDMAM4AzwDRANIA0wDVANUA1QDVANUA1QDTANAAzADHAMQAwAC9ALoA
tQCvAKcAoACYAJAAhwB+AHYAbgBmAF8AWABUAEkAQQA4ADAALAApACcAIwAcABgAEwAR
AAsACQAGAAQABAADAAIAAQD+//v/9//2//n/+f/5//n/9//3//b/9v/0//T/9f/1//f/
9//3//n/+P/1//T/9P/2//j/+v/7//z//P/7//v/+//7//z//P8BAAEAAgACAP/////+
//7/AAACAAUABwAGAAUAAwACAAIAAgACAAMABQAGAAUABQAEAAMAAQAAAAIAAwAEAAQA
AgACAAIAAAD//////////wEAAgACAAEA/v/7//r/+f/9//7///8AAP///v/7//j/+P/5
//r/+v/6//r/+v/5//v/+f/5//n/+v/6//v//P/8//r/+P/3//b/9f/0//b/9//6//z/
+f/4//b/9P/0//T/9f/2//j/+f/5//r/9//2//X/9f/3//v///8CAAMAAgAAAP7///8A
AAIAAwAFAAUABQAFAAMAAAD///3//v/9//7////8//n/+P/3//f/9//3//j/9//3//f/
9//0//P/8//y//X/9f/2//f/9f/0//L/8f/x//H/8f/y//T/9P/3//f/9v/z//H/8P/x
//P/9f/3//b/9//8/wYAFgAvAFEAZQBeADcAAADJ/4z/R/8N/+X+wf6U/mD+Jf7q/cH9
sP3A/e79I/5e/pj+w/7p/hP/OP9b/4D/o/++/9T/6v/3//3/AAACAAUABAAIAAoADgAP
ABQAFwAZABsAGQAbABwAHAAeACEAIwAmACUAJgAmACUAKAAoACkAKwAuAC8AMgAyADEA
MQAxADAANAA2ADkAOwA9AD0APAA8AEAAQgBFAEcARgBJAEwATgBOAE4AUABRAFYAWgBd
AGAAYgBlAGcAZwBrAG0AcAB0AHUAegB+AIIAhACGAIoAjQCVAJsAoQCnAKkArQCvALEA
uAC8AMIAxwDKAMwA0QDSANEA0QDQAM8A0ADRANIA0wDPAM0AyQDEAMUAwQC/ALwAtgCy
AKwApQCeAJYAjQCEAH8AeAByAGwAYQBZAFEATABHAEEAOgA0AC0AKQAmACEAGgAWABEA
DwANAA0ADAAMAAgABQACAP///v/9//v//P/7//v/+//7//r/+f/3//b/9v/4//v//f/7
//v/+//9/////f/9//7/AQACAAMAAwACAAIAAQABAAUABwAKAAwACwAJAAgABgAGAAcA
BwAIAAkACgAMAA0ACgAJAAcABgAJAAoACwANAAsACgAHAAUABQAFAAQABAAEAAUABgAG
AAIAAgACAAAAAQABAAEAAQD+//7//f/7//z/+//8//3//v/+//z/+v/5//j/9//2//j/
+f/8//7/+//6//j/9v/2//b/9//4//b/9//3//j/9//2//X/9f/3//v///8CAAMAAgAA
AP7/AAAAAAEAAQABAAEAAQABAAAA/P/6//f/+P/3//j/+f/4//X/9P/z//T/8//y//L/
8//z//P/8//x/+//7v/s/+3/7f/u/+//7f/s/+r/6f/p/+v/7f/w/+7/7v/x//H/7v/r
/+n/6P/p/+v/7f/v//L/9f/6/wIAEgArAEkAVwBOACkA7v+n/1T/B//T/q3+gf5S/ir+
Af7W/bX9sP3W/Rb+R/5o/pj+z/73/hP/Mv9P/3D/l/+6/9D/3P/p/+//8P/y//X/9P/2
//j//P/9/wIABQAHAAkACAAJAAkACAAKAA0ADwASABEAEgASABEAFAAUABUAFwAWABcA
GgAaABkAGQAZABgAHAAeACEAIwAkACMAIQAgACIAJAAnACkAKgAtADAAMgAzADIAMwAz
ADYAOgA9AEAAQABDAEUARQBJAEsATgBSAFUAWgBeAGIAZQBmAGkAawBxAHcAfQCDAIYA
iQCKAIsAjwCSAJcAmwCcAJ4AowCkAKIAoQCfAJ0AnwCfAJ8AnwCbAJkAlQCQAJAAiwCI
AIQAgAB8AHYAbwBpAGIAWgBSAEwARgBBADwAMgArACQAIAAbABcAEgAOAAwACQAHAAMA
/v/6//X/8//z//P/8v/y/+//7f/r/+n/6v/p/+f/6P/p/+n/6f/p/+j/5//l/+T/5P/m
/+n/6//p/+n/6f/r/+//7f/t/+7/8f/y//P/8//0//T/8//z//b/9//5//r/+//5//j/
9v/2//f/9//4//n/+v/8//3//P/7//n/+P/7//z//f////7//P/4//X/9v/3//f/+P/4
//n/+v/6//X/9P/z//D/9f/3//f/9f/y//H/8P/v/+7/7v/v//L/9P/z//L/8P/u/+v/
6v/q/+r/6//t/+7/8P/t/+z/6//r/+z/7//y//T/9f/2//b/9v/2//b/9//3//f/9//3
//f/9f/w/+3/6f/q/+n/6v/r/+r/5//m/+X/5P/j/+L/4v/i/+P/5P/l/+P/4f/g/97/
3//f/+D/4f/h/+D/3v/d/9z/3f/e/+D/4v/i/+X/5f/i/9//3f/c/93/3//h/+P/5v/r
//D/+v8OACkAPwA/ACgA+/+8/3P/Iv/f/rf+lf5r/jz+DP7b/bD9k/2Y/cr9Dv4//mT+
mP7N/vP+E/8w/0n/av+T/7L/xP/S/9//5//o/+r/7f/s/+7/8P/0//X/9v/5//v//f/8
//3//f/8//7/AQADAAYABQAGAAYABQAEAAQABQAHAAoACwAOAA4ADQANAA0ADAAOABAA
EwAVABcAFwAWABYAFwAYABoAGwAeACEAJAAmACcAJgAnACcAKgAuADEANAA2ADkAOwA7
AD8AQQBEAEgASwBQAFQAWABbAFwAXwBhAGcAbQBzAHkAfQCBAIMAhQCJAIwAkQCVAJYA
mACdAJ4AmwCbAJoAmQCbAJsAmwCbAJgAlQCQAIoAiACDAIAAfAB4AHQAbgBnAF8AWABQ
AEgAQwA8ADYAMAAqACMAHAAYABIADQAHAAIAAAD9//v/9//y/+7/6f/n/+X/5f/k/+T/
4P/f/97/3f/c/9v/2f/a/9v/2//b/9v/2f/X/9T/0v/S/9T/1//Z/9n/2f/Z/9v/3P/Z
/9j/2P/a/9z/3v/f/9//3v/c/9v/3v/f/+H/4v/k/+P/4//i/+L/4//j/+T/5//o/+r/
6//q/+n/5//m/+n/6v/r/+3/7P/s/+r/6f/q/+v/6//s//D/7v/r/+r/6f/o/+f/5//p
/+r/7P/s/+v/6v/o/+b/5f/k/+b/5//n/+j/5//m/+X/5f/n/+n/6//s/+//8P/w//D/
7v/u/+//7//w//H/8v/z//D/7P/q/+f/6f/n/+f/5//n/+X/5f/l/+H/3//d/9z/3P/d
/97/3//e/93/3f/c/9z/2//b/9v/3v/e/93/3f/Z/9n/2f/a/9r/2v/d/93/2//Z/9j/
2P/Y/9n/2v/b/97/4f/k/+j/8v8FACEAOQA8AB8A6v+r/2r/H//X/pn+a/5C/hL+2/2k
/Xv9ZP1i/Yb9xf0I/kj+gf6x/t/+Cv8v/1L/d/+U/6r/wP/R/9//5P/o/+3/7v/u//D/
9P/1//n//f8AAAMAAQADAAQABAAFAAcACAAKAA0AEAASABMAEQAQABAAEQATABUAGQAa
ABgAGQAaABoAHQAeACAAIQAmACcAJwAoACcAKAAqACsALwAzADcAOgA6ADoAPAA9AD8A
QgBEAEYASgBPAFMAVQBXAFkAXABgAGQAagBvAHQAeAB6AH4AgQCIAI0AkgCXAJ0AowCn
AKsArQCwALUAuQC9AMAAxgDIAMgAyQDJAMkAyQDJAMkAyQDKAMkAxgDCAL8AuQC1ALAA
rACoAKIAmwCSAIoAgQB4AG8AZgBeAFYATgBHAEAAPAAyACsAIwAcABkAFQASAA0ABwAE
AAAA///5//f/9P/y//H/8f/x//H/7//t/+r/6v/t/+3/7f/t/+v/6//q/+r/6P/o/+n/
6f/q/+v/7P/v/+7/6//q/+r/7f/u/+//7//u/+7/7f/t/+z/7f/v//D/8f/x//L/8v/x
//H/8P/w//P/9P/2//f/9f/1//T/9P/2//b/9v/3//r/+v/4//f/9//3//b/9v/3//n/
+//8//n/+P/3//T/9f/1//X/9f/1//b/9v/1//H/7//v/+//8v/2//T/9P/0//T/8f/v
/+//7v/v//D/8P/w/+3/7P/s/+z/7P/t/+3/7v/v//D/8f/z//H/8f/x//D/9v/4//n/
+v/6//r/+//7//n/+f/5//n/+//4//f/9f/0//H/8P/v//H/7//v/+//7P/r/+r/6v/p
/+n/6f/p/+n/6f/q/+r/6f/n/+b/5f/m/+b/5f/l/+H/4f/h/+L/4v/i/+X/5f/o/+f/
5//o/+X/5f/l/+X/5v/n/+7/9v8AAA8AJQA/AE4APQAQANn/oP9f/xv/3f6r/n7+Tv4V
/tz9rf2M/YL9nP3R/RD+UP6H/q/+2f4K/zX/Xv+D/6D/sv/G/9n/4//r//D/9v/4//z/
/v8CAAMABAAHAAkACwAOABEAEwAUABQAFQAVABYAFwAaABwAHQAcABwAHQAfAB4AHwAi
ACIAIwAlACcAKAAnACgAKgArAC8AMQAyADQAMwA0ADYANwA4ADsAPgBAAEQARABGAEcA
RwBKAEwATgBSAFcAWwBdAF0AXwBiAGYAaQBuAHIAdgB7AH4AgwCHAIoAjwCUAJkAnwCl
AKkArQCvALIAtwC7AMAAwgDHAMgAygDNAM8A0QDQAM8AzgDNAM8AzwDNAMoAxgDBAL4A
ugC2ALIArAClAKEAmgCSAIoAgAB2AG0AZABaAFMATABIAEAAOQAxACoAIwAfABwAFwAT
ABAADAALAAYAAwD///z/+//7//v/+//3//X/8v/y//P/8//z//P/9f/1//T/9P/x//D/
8P/v//H/8f/x//P/9P/x//D/8P/v//D/8f/x//T/9P/z//P/8//z//T/9P/5//n/+v/6
//n/+f/4//j/9//4//r/+//9//3//P/8//v/+v/5//n//f/+//3//f/7//v/+v/6//j/
+f/6//r/+f/6//v/+v/3//f/9//3//n/+v/6//n/9f/z//P/8//2//b/9v/2//b/9v/0
//L/8P/x//L/8v/y//L/8v/x//H/7//v/+//8P/w//H/8v/y//L/8f/x//D/8P/v/+7/
7//w//P/8v/w/+//7f/s/+3/7v/u/+7/8f/w/+3/7P/r/+r/6v/r/+7/8P/w//D/7//u
/+v/6v/q/+r/6//t/+7/8P/v/+7/7f/t/+3/7//x//L/9v/4//n/+v/5//j/+P/3//j/
+f/6//v/+//4//f/9f/z//H/8f/x//P/8f/x//H/7v/t/+z/7P/t/+3/7f/t/+r/6f/p
/+j/6v/p/+n/6f/o/+j/5//n/+P/4//j/+T/5f/m/+r/6//p/+f/5v/m/+b/5//o/+n/
7v/t//D/9P/6/wcAHwA/AFQATQAkAOv/tv95/y//8/7H/qD+dP49/gb+0f2o/ZT9oP3N
/Qr+Sv6F/q/+1/4G/yv/Tv91/5b/rv/G/9v/6f/w//T/+f/6//r//P8AAAEABgAJAAsA
DQANAA8AEAAQAA8AEQASABQAFQAYABoAGwAaABoAGwAdACAAIQAkACQAIgAjACQAJAAn
ACgAKgArAC4ALwAvADAALwAwADIAMwA1ADkAPQBAAEAAQABCAEMAQwBGAEgASgBNAFEA
VABVAFcAWQBcAGAAYwBoAGwAcAB0AHYAegB9AIAAhQCKAI8AlgCbAJ4AoQCkAKYAqgCt
ALIAtgC9AMAAwADBAMEAwQDDAMMAwwDDAMQAwwDAALwAvAC3ALQAsACvAKwApwChAJsA
lACMAIQAfgB2AG8AaABeAFcAUABMAEIAOwAzACwAKQAlACIAHQAWABIADQALAAUAAwAA
AP7//P/7//r/+f/2//P/7//u//H/8f/x//H/8P/v/+3/7P/s/+z/7f/t/+7/7//w//P/
8v/v/+7/7v/y//T/9v/3//f/9v/0//P/9f/3//r//P/9//3//v/+//z/+//5//j//P/+
/wEAAwACAAEA///+/wAAAAAAAAEAAgACAAAA///9//3//P/8//3///8BAAIA///+//3/
+v/7//v/+//7//n/+v/6//n/9f/z//P/8//2//b/9v/2//b/9v/0//L/8v/z//T/9P/y
//L/8v/x/+//7f/t/+3/7v/u/+//8P/u/+7/7f/t/+//8P/w//D/7v/u//D/7v/r/+v/
6v/q/+z/7v/v//D/7f/s/+v/6v/o/+r/7P/t/+7/7//w/+z/6//s/+z/7f/u/+7/7v/u
/+7/7//w/+3/7f/s/+z/7//w//H/8//y//P/9P/0//n/+v/6//r/+v/6//v/+//5//n/
+f/5//3//P/9//3//P/5//j/9//5//f/9//3//b/9f/0//T/8v/x//D/7//v/+//8P/w
/+7/6//p/+f/6f/q/+r/6//p/+n/6f/q/+j/6P/r/+v/7v/t/+3/7v/r/+v/6//r/+z/
8f/6/wQAEgAnAD8ATwBGACkA9v+5/3T/K//t/r/+lf5i/jT+B/7a/bn9rP3E/fr9Lf5S
/nz+r/7h/gX/KP9L/27/k/+y/8b/1v/j/+3/9P/4//3//v8AAAIABgAHAAkACwAMAA0A
DgARABMAFAAUABUAFQAWABcAGgAcAB0AHAAcAB0AHwAeAB8AIgAiACUAJwApACoAKQAo
ACgAJwArAC0ALgAwADEAMgA0ADUAMwA1ADcAOAA8AD4AQgBFAEUARgBGAEYASQBNAFAA
UQBVAFcAWgBeAF8AZABoAGwAcQB0AHkAfQCAAIMAhgCJAI8AlQCZAJ0AnwCiAKcAqwCr
AKwAsACwALMAtQC2ALcAtQCzALEArwCvAK8ArQCqAKoApQCiAJ4AmgCWAJAAiQCGAIAA
eQByAGgAYABZAFIATABHAEIAQAA5ADMALAAmAB8AGwAYABMAEAAOAAsACwAFAAMAAAD+
//z/+//6//n/9f/z//D/8P/w/+//7v/t/+//8f/y//T/7//u/+7/7f/v/+//7//x//T/
8//0//b/9v/2//b/9f/4//r/+//9//3//f/+//7/AwADAAQABAADAAMAAgACAAEAAgAE
AAUABgAHAAcACAAFAAQAAwADAAUABgAFAAUABQAFAAQABAACAAMABAAEAAQABAAEAAIA
//////////8BAAIAAgABAP3/+//7//v/+//6//n/+P/7//z/+//6//j/9//2//T/9v/4
//b/9v/2//b/9v/0//P/9P/0//X/9v/2//b/9f/0//T/9P/0//X/9f/2//f/+P/5//v/
+P/5//r/+v///wAAAAAAAP7//v////////////////////z/+//5//j/9f/0//P/9v/1
//b/9//0//P/8v/y//P/8//z//P/8//z//T/9P/y/+//7f/r/+//8P/w//H/7f/t/+3/
7v/s/+z/7//v//D/7//v//D/7v/v//D/8f/2////CAASACQAQQBTAE0AMAD//8D/ef8u
//H+xf6f/m/+PP4M/t/9uP2j/bb98P0y/ln+eP6s/uH+Bf8n/0z/af+M/7H/yv/Y/+T/
7//z//j//P8BAAIAAQACAAUABQAKAA0ADwARABEAEwAUABQAFAAVABUAFgAZABwAHgAf
AB0AHAAcAB0AHgAfACIAIgAiACMAJAAkACMAJAAmACcALAAtAC0ALgAuAC4ALwAvADAA
MwA2ADgAOgA6ADwAPQA+AEAAQQBCAEYASwBPAFEAUgBTAFUAWABdAGIAZgBqAG4AcAB0
AHcAewB/AIMAhwCOAJMAlgCZAJoAnACgAKMApgCoAK0ArgCuAK8ArwCvAK4ArQCsAKsA
rACrAKgApAChAJsAlwCSAIwAiACCAHsAdgBwAGkAYgBaAFIASwBEAD8AOQAzADAAKAAh
ABkAEgAQAA0ACwAHAAQAAgD//////f/7//j/9v/1//X/9f/1//H/7//s/+z/6//r/+v/
6//t/+3/7P/s/+n/6P/o/+f/6f/r/+3/8f/w/+3/7P/s/+3/7v/v/+//8v/y//H/8f/w
//H/8//0//n/+f/6//r/+P/3//X/9P/2//j/+//9//3//f/8//z/+v/6//r/+////wAA
//////7//f/7//r/+v/7//z//P/8//z//P/6//f/9//3//f/+f/6//r/+f/3//P/8f/z
//T/9v/2//b/9v/0//P/9P/0//L/8v/x//D/8P/w//H/8v/v/+//7v/u/+//8P/x//P/
8//1//f/+P/4//j/9//2//j/+v/9/////f/7//n/9//4//b/9v/1//P/8f/x//H/7//t
/+3/7f/v/+//7//w/+v/6f/n/+X/5v/n/+n/6v/o/+f/5//n/+f/5v/k/+P/5P/l/+b/
6P/m/+T/5f/j/+X/5f/m/+j/5v/n/+j/6f/k/+n/8v8AABQALwBHAEsANAADAMj/if9E
///+w/6T/mn+Ov4E/sv9nP19/Xr9mv3W/RH+SP5+/q3+1/4B/yb/Tf92/53/tv/I/9j/
4//n/+7/8v/3//j//f8AAAUABwAIAAkACQAJAAwADwARABIAEQATABQAFgAUABYAFwAX
ABsAHAAeACEAHwAfACEAIAAhACMAJQAmACcAKAAqACsALgAvAC8AMAAyADQANwA5ADkA
OwA9AD4AQwBEAEcASQBJAEwATgBQAFMAVwBaAFsAYABjAGcAbABuAHIAdQB4AH8AggCH
AIsAjgCTAJgAnQCgAKUAqACrALIAtgC8AMEAwQDCAMYAxgDJAMsAzADNAM0AzQDNAM0A
zADLAMgAxADDAL8AvQC6ALIArACkAJsAlQCOAIYAfgB1AGwAZABcAFIASwBEAEAAOwA1
AC4AKAAhABsAFgAPAAwACgAHAAcAAwABAP7//P/6//n/+P/3//b/9f/z//T/8v/x//D/
7//x/w==
         </WaveFormData>
      </LeadData>
      <LeadData>
         <LeadByteCountTotal>10000</LeadByteCountTotal>
         <LeadTimeOffset>0</LeadTimeOffset>
         <LeadSampleCountTotal>5000</LeadSampleCountTotal>
         <LeadAmplitudeUnitsPerBit>4.88</LeadAmplitudeUnitsPerBit>
         <LeadAmplitudeUnits>��V</LeadAmplitudeUnits>
         <LeadHighLimit>2147483647</LeadHighLimit>
         <LeadLowLimit>268435456</LeadLowLimit>
         <LeadID>V4</LeadID>
         <LeadOffsetFirstSample>0</LeadOffsetFirstSample>
         <FirstSampleBaseline>0</FirstSampleBaseline>
         <LeadSampleSize>2</LeadSampleSize>
         <LeadOff>FALSE</LeadOff>
         <BaselineSway>TRUE</BaselineSway>
         <ExcessiveACNoise>FALSE</ExcessiveACNoise>
         <MuscleNoise>FALSE</MuscleNoise>
         <LeadDataCRC32>2265583534</LeadDataCRC32>
         <WaveFormData>
oP6g/qD+oP61/sj+2/7u/gX/Gv8v/0T/Uf9c/2f/cv9z/3T/df92/3r/fP9+/4D/gP+A
/4D/gP99/3z/e/96/33/fv9//4D/gP+A/4D/gP+E/4b/iP+K/4z/jv+Q/5L/lP+U/5T/
lP+Y/5z/oP+k/6P/ov+h/6D/pP+m/6j/qv+t/67/r/+w/7H/sv+z/7T/uf+8/7//wv/E
/8T/xP/E/8r/zv/S/9b/2v/c/97/4P/h/+L/4//k/+v/8P/1//r//P/+/wAAAgAHAAwA
EQAWABkAHAAfACIAJAAmACgAKgAuADAAMgA0ADEAMAAvAC4AMAAwADAAMAAsACoAKAAm
ACEAHAAXABIADwAMAAkABgD///j/8f/q/+X/4v/f/9z/2P/U/9D/zP/H/8T/wf++/8D/
wP/A/8D/u/+4/7X/sv+y/7L/sv+y/7L/sv+y/7L/sP+w/7D/sP+y/7T/tv+4/7f/tv+1
/7T/t/+4/7n/uv+6/7r/uv+6/7r/uv+6/7r/vP++/8D/wv/A/8D/wP/A/8L/xP/G/8j/
yv/K/8r/yv/J/8j/x//G/8j/yv/M/87/zv/O/87/zv/R/9L/0//U/9T/1P/U/9T/1P/U
/9T/1P/X/9j/2f/a/9f/1v/V/9T/1f/W/9f/2P/W/9b/1v/W/9b/1v/W/9b/2f/a/9v/
3P/a/9j/1v/U/9f/2P/Z/9r/3P/c/9z/3P/a/9r/2v/a/9z/3v/g/+L/3//e/93/3P/d
/97/3//g/+H/4v/j/+T/5P/k/+T/5P/n/+j/6f/q/+j/6P/o/+b/6P/q/+3/8v/w//D/
7//u/+3/6v/q/+v/8P/1//f/+P/3//b/9f/0//j/+f/+/wIABQAGAAYABQACAAEABQAH
AAsADAAOABAADQALAAsADAAPAA8ADwAPAA8ADQALAAkABQACAAIAAQADAAUABQAFAAMA
AgAAAP//AgADAAQABwAHAAYABQAEAAIAAAAAAAIACAAMAA8ADAAMAAkACQAJAAsADgAR
ABMAGAAaAB8AJgAyAEEAUQBfAGcAaQBnAGEAVQBQAFgAVQBLADoAGQDn/67/fP9a/0D/
Kf8c/yT/Pv9f/3v/lf+p/73/0//p//n/CAAUAB8AIQAlACYAKAAoACkALAAuADEANQA3
ADoAOgA5ADgANgA3ADgAOwA9AEAAQQBCAEMAQwBDAEMARABIAEwAUABUAFIAUQBRAFAA
UgBVAFcAVwBbAFwAXwBgAF4AXABaAFsAXwBjAGQAaABpAGgAaABoAGoAbgByAHUAegB+
AIEAhACDAIQAhgCKAJAAlACbAJ8AnwChAKMApACpAK8AtAC5AMAAxADIAMoAzADNAM8A
0QDXAN0A4QDiAOMA4wDjAOMA5gDnAOgA6ADrAOsA6wDqAOUA4ADdANsA3ADbANgA1QDP
AMkAwwC+ALsAtgCzAK0AqQCmAKAAmwCUAI0AhgCBAIAAfwB9AHwAdgByAG4AawBrAGoA
aABnAGcAZQBjAGEAXABZAFgAVwBaAFwAXQBcAFsAWgBYAFUAVABVAFcAWgBcAF8AXABa
AFcAVgBWAFcAWwBeAGMAZQBmAGQAYgBgAGEAYwBnAGwAbwBxAG8AawBqAGgAaQBrAHAA
cwB2AHcAdQBzAHAAcAByAHYAegB+AH0AfAB6AHgAcgBwAG8AcAB0AHUAdwB4AHcAdQBz
AHIAcgB0AHQAdABzAHMAcgBxAG4AbQBtAG0AcAByAHQAdQByAHAAbwBsAG4AbgBwAHAA
dwB1AHMAcQBuAHAAcABwAHAAcQByAHMAdQB2AHQAcgBvAHEAcwBzAHYAdgB2AHgAdwB4
AHgAeAB4AHwAfwCBAIcAhgCFAIQAggCEAIUAiACQAJEAkQCQAJAAjgCNAIsAiwCNAI8A
kACRAI4AiwCIAIUAhwCHAIYAiACFAIUAhQCDAIEAfwB+AHwAfwCBAIMAhQCEAIEAfQB5
AHoAegB6AHwAfQB/AIEAggB/AH4AfAB9AH8AggCGAIoAhwCIAI4AmQCqAL4A0QDfAOUA
4wDdANUAxwDHANQA1ADFAKsAgABBAP3/wv+g/5L/hP9x/3b/lv+4/8//4//5/xEALQBJ
AF8AbQB6AIAAgQCDAIUAhACEAIoAjQCSAJYAlQCXAJcAmACYAJcAlgCUAJgAmgCeAKEA
oQCfAJ0AmwCfAKEAowCmAKcAqACpAKoAqgCpAKkAqACsAK8AsQCxALIAsACwAK4AsQCy
ALMAtwC3ALkAuAC6ALsAugC6ALoAvgDCAMYAyQDJAMoAygDKAM0A0ADUANoA3gDgAOUA
5wDoAOsA7gDwAPcA/QACAQcBCQEMAQ8BEAEVARkBHgEjASQBKQEsASwBLQEtAS0BLQEw
ATEBMgEyAS8BKwEnASIBIwEgAR8BHwEbARcBEQELAQIB+wD0AO4A6gDmAOQA3wDXANAA
xgC9ALoAtQCwAK0AqQClAKAAnACWAJIAjgCLAIwAjACLAIsAhwCDAH8AewB6AHkAegB7
AHcAdgB0AHAAbgBsAGkAZQBhAGEAYgBkAGAAXQBUAEwATABMAE0ATwBNAEwATQBLAEkA
RgBDAEAAQgBFAEoAUABPAE0ARwA/AEAAQABDAEcASABJAEoASQBIAEUAQQBAAEAARABI
AEwASQBGAEIAPgA8ADwAPQBAAD0AOwA6ADgANAAxAC4ALAArAC4ALwAwACoAJwAjAB8A
IgAmACcAKAApACoAJQAkACMAIwAnACgAKQApACkAKQAnACgAKAAoACoAKQApACoAKwAs
ACsAKwAqAC0ANAA3ADoAPAA8ADsAPABCAEQAQwBBAEAAQwBFAEYASQBGAEUAQwBBAEMA
QQA/AD0AMQAnABwAFAAMAAUA/v/1//D/7f/r/+j/4f/d/9n/1f/V/9P/0P/N/8r/yP/G
/8b/w//D/8P/wv/A/8D/v//B/77/vP+7/7r/uf++/8L/x//K/9L/2//p//n/BwAPAA8A
DQAPAA4ACAADAAUAAgD1/+H/xP+U/1z/Kv8H/+r+1v7K/sX+z/7x/hn/N/9R/2f/c/9+
/4z/l/+d/6P/pv+q/6n/qf+r/6z/rP+t/6z/rP+u/6//sP+w/63/qv+p/6f/p/+n/6f/
p/+m/6X/pP+k/6T/pP+k/6T/qP+p/6v/rP+q/6v/q/+p/63/rv+x/7L/tP+0/7T/t/+2
/7f/tf+2/7v/vP++/8D/v//A/8H/wf/G/8r/zf/Q/9P/1P/W/9r/3v/g/+X/5//s//H/
9v/6//v///8CAAUADQASABcAGgAgACMAJwArAC4AMwA2ADYAPQBBAEUASQBIAEkASgBK
AE4ATwBQAFAAUABMAEoASQBHAEUAQQA9ADkANQAxAC4AJAAcABYADQAJAAYAAAD7//X/
7//p/+X/4P/b/9X/0P/O/8z/yv/J/8P/wP+8/7n/uv+5/7j/t/+z/7H/sf+x/67/rv+t
/6r/q/+s/6z/q/+m/6X/pf+m/6n/q/+n/6T/of+g/6D/of+f/6D/o/+j/6X/pP+j/6L/
nf+d/5//ov+l/6f/pf+h/6H/nv+e/5//n/+f/5//nf+g/5//nf+e/5v/nP+d/57/n/+e
/5z/mv+Z/5j/mP+a/5j/l/+X/5b/lv+X/5j/mv+W/5b/lP+S/5P/k/+S/5H/jv+N/43/
jf+M/4r/iP+F/4b/hv+H/4b/hP+C/4L/gP+B/4X/h/+I/4X/hP+D/4L/fv9+/37/f/+D
/4T/hf+F/4H/f/97/3r/ff9+/4H/gf9+/37/fv9+/37/f/9//4P/iP+L/47/kP+N/4v/
i/+Q/5T/lf+V/5b/l/+X/5b/l/+W/5f/l/+X/5n/mf+Z/5n/lP+R/43/jP+N/43/jf+L
/4n/h/+G/4T/gv+B/4D/f/+C/4P/g/+D/4D/fv98/3z/gP+D/4b/iP+E/4L/f/9//37/
fv9//4D/hf+I/4r/i/+M/5L/o/+5/8v/2f/f/9//4f/n/+j/7P/z//n/9v/p/9H/qv9y
/zb/CP/l/sr+uv6y/rX+z/71/g//Jf87/03/W/9s/3r/g/+F/4n/iv+M/43/jf+P/5D/
lP+X/5j/mv+Z/5n/mf+Y/5X/lP+V/5X/l/+X/5f/l/+T/5H/j/+O/5D/kv+U/5b/lf+V
/5b/lv+a/53/n/+f/6X/pv+p/6r/qf+o/6f/qf+u/7P/tf+6/7z/vP+9/77/v//C/8X/
x//K/87/0f/U/9T/1P/V/9j/3f/g/+b/6f/p/+v/7f/u//H/9f/4//v/AQAGAAsADgAR
ABMAFgAZACEAKQAvADIANgA3ADgAOQA8AD0APgA+AEEAQQBBAEAAPQA4ADUAMwAyADEA
LgArACcAIQAbABYAEAAKAAYA///9//r/9P/v/+f/3//X/9H/z//N/8r/yP/C/77/uv+3
/7T/sv+v/63/rv+t/6z/q/+m/6P/ov+h/6T/pv+n/6b/pf+k/6L/n/+Z/5n/mv+c/53/
n/+b/5j/kf+O/4z/i/+N/47/kf+R/43/iv+H/4T/g/+D/4X/iP+P/5H/j/+L/4j/hP+D
/4P/h/+J/4v/i/+K/4f/g/+C/4D/gv+E/4b/iv+K/4n/iP+E/4L/gf+C/4X/hf+G/4b/
g/+B/3//fv96/3z/fP98/33/ff98/3v/dv9z/3H/b/9z/3T/df91/3L/cP9v/2z/av9q
/2z/bP9w/3H/cP9v/2z/av9p/2n/aP9o/2r/av9r/2j/ZP9i/2D/Xv9c/1z/Xv9g/2P/
ZP9i/2D/Xf9e/1//Xv9g/2H/Yv9l/2X/Yv9g/17/XP9h/2X/aP9v/3D/b/9u/2z/bv9t
/27/dP94/3n/ef96/3j/d/91/3X/eP95/3n/ef93/3X/c/9x/3L/c/9z/3b/df91/3X/
c/9x/2//bv9s/27/cf90/3f/df9z/3D/bf9u/27/bv9w/3L/df94/3r/eP92/3P/c/93
/3r/fv+C/3//fP9+/4P/jP+e/7H/xf/R/9X/0//T/9n/2//g/+7/+f/1/+j/zf+d/2D/
Jv/4/tL+s/6o/qj+sP7J/uX+//4X/zP/Sf9f/3P/hP+Q/5X/lv+Z/5n/mv+f/6H/pf+o
/6z/r/+w/7L/sv+x/7D/rv+z/7b/u/+//7//vf+7/7n/u/+9/7//wv/F/8j/y//O/83/
zf/O/87/1f/b/+D/4//j/+L/4//i/+b/6P/q/+//8P/z//P/9v/1//T/9P/0//f//P8B
AAUABgAIAAkACgAOABAAEwAYABwAHgAjACUAJgApACwALgA2AD0AQwBJAEoATABOAE4A
VABZAF8AZQBpAG8AcwB0AHMAcwBzAHMAdgB5AHwAfgB7AHkAdwB0AHUAdAB1AHcAdwB1
AHEAbQBlAF8AWQBUAFIATgBMAEcAQQA8ADQALQApACUAIQAfABwAGQAVABIACwAGAAEA
/f/+/wAAAQADAAEA/f/5//X/9P/z//T/9f/1//b/9v/0//L/8v/x/+//8P/z//f//P/6
//v/9v/y//L/9P/3//v//P/+/wIAAwADAAAA/f/6//v///8FAAwADAALAAYA//8CAAIA
BQAJAAsADQAPAA8ADAAJAAUABAAHAAwAEQAWABUAEgAOAAoACgAKAAsADgAPAA8AEAAQ
AA0ACwAJAAgACAAMAA4AEAAMAAsACQAHAAgACQALAA0AEAASABAACgAIAAgACAAIAAoA
DAAOABEAEgAQAA4ACwANAA0ACwAMAA0ADgARABEADwAOAA0ADAAPABMAFgAdABwAGwAa
ABgAGQAZABsAIgAlACUAJAAkACIAIQAfAB8AIQAjACQAJQAiAB8AHAAZABkAGQAYABoA
GQAZABkAFwAVABMAEgAQABMAFQAXABkAFwAVABIADwARABIAEwAWABYAGQAcAB4AGgAY
ABUAFQAXABoAHgAiACEAIgAiACkANABGAFsAbwB9AIMAgQB5AGsAWwBaAGIAWwBNADgA
DwDX/5j/YP8+/yz/G/8U/yT/Rv9j/3n/i/+h/7v/1//z/wkAFgAeACMAJQAnACYAJgAr
AC0AMQA0ADgAOwA8AD4APAA7ADoAOAA8AD4AQgBFAEYARQBEAEMARgBHAEgASgBMAE4A
UABSAFEATwBOAEwAUABVAFkAWwBaAFgAWABWAFcAWABZAF0AYABjAGMAZgBlAGQAZABk
AGcAbABxAHUAdQB2AHYAdgB5AHwAgACGAIoAjACRAJMAkwCVAJcAmACgAKcArQCzALQA
tgC4ALgAvgDDAMkAzwDSANcA2gDaANsA2wDbANsA3gDhAOQA5gDkAOEA3gDaANkA1gDV
ANUA0gDPAMoAxQC/ALkAswCuAKoApgCkAJ8AmQCUAIwAhQCBAH0AeQB3AHUAcwBwAG4A
ZwBiAF0AWQBbAFwAXABdAFsAVwBTAE8ATwBPAFEAUwBVAFYAVgBUAFMAUgBQAE0ATgBR
AFUAWgBYAFkAVABQAFEAUgBUAFcAWQBaAF0AXQBdAFoAVwBUAFUAVwBbAGAAYABfAFoA
UwBWAFYAWQBdAGAAYQBiAGEAXwBbAFYAVABUAFgAXABgAF0AWABSAEwATABMAE0AUABP
AE0ATABKAEQAQQA+ADwAQgBCAEIAPgA4ADQAMgAwAC4ALQAuAC8AMQAvACwAKQAlACIA
IQAeAB4AIQAiACUAJQAgAB4AHAAaAB0AHwAgACUAJAAjACIAIAAhAB8AHwAkACcAJwAm
ACYAIwAfABoAFwAYABkAGQAZABcAEwAPAAsACgAJAAcACAAKAAsADAALAAYAAwABAP7/
//8BAAMABQAFAAMAAAD9//3//P/7//z//v8BAAQABgABAP7/+v/5//3/AAAEAAgABwAI
AAwAEwAgADQASQBbAGsAcQBvAGkAWQBPAFYAXgBTAD8AIgDt/6f/ZP8u/xD//v7r/uD+
9v4a/zn/Uf9j/3X/i/+n/8H/0f/e/+j/7//v//H/8P/w//T/9f/4//r///8DAAUACAAH
AAcABwAGAAkADAARABUAFgAVABQAEwAUABUAFgAYABoAHAAeACAAHwAdABwAGgAeACEA
IwAjACQAIgAiACAAIAAgACAAIwAmACkAKQAsACwAKgApACgALQAyADcAOwA6ADwAPQA+
AEIARABHAEwAUQBUAFoAXQBcAF8AYgBkAGoAcQB3AH0AfwCCAIUAhgCMAI8AkwCXAJ0A
owCnAKgApwCnAKcApwCrAK0ArwCwAK4AqwCoAKQAoACcAJoAmQCXAJUAkQCNAIQAfQB2
AHAAawBmAGMAXQBVAFAASABBAD0ANwAxAC0ALAApACUAIgAbABYAEQANAA8AEAAQABEA
DgALAAgABQADAAEAAQABAAEAAgACAAAA/P/4//P/7f/p/+n/6v/s/+r/6f/i/9z/2v/Y
/9f/1//W/9b/2P/X/9H/zP/H/8L/w//F/8n/zv/P/83/x/+//77/vP+9/7//wf/D/8X/
xf/E/8H/vf+8/8D/xP/I/8z/zP/K/8f/xP/C/8L/w//G/8n/yP/E/8L/wP++/7r/uv+6
/7v/u/+6/7n/t/+0/7P/sP+w/7P/tv+7/73/uf+4/7f/tv+3/7n/uv+//8T/xf/G/8b/
xP/B/8D/xP/J/8v/zP/O/8z/yf/F/8P/w//D/8L/wf/D/8H/v/+9/7n/tf+w/67/rv+v
/7D/r/+r/6f/pP+g/5z/m/+a/5n/mf+Z/5j/l/+T/5D/jf+M/4//k/+X/5r/l/+W/5T/
lf+Y/5r/nf+g/6f/qP+q/6v/sP+8/83/3//x//v/+f/1/+//6f/g/9z/3f/d/9D/u/+b
/2r/Mv8C/+D+y/68/rT+tP7F/uX+Cf8j/zn/U/9l/3X/iP+a/6X/q/+v/7D/sv+z/7P/
tf+2/7v/v//B/8T/xP/D/8L/wP/B/8L/xf/H/8r/y//M/83/yv/J/8j/yP/M/9D/1P/Y
/9n/2f/a/9r/3//j/+b/5//t/+7/8f/y//L/8v/y//X/+P/9////BAAEAAQABQAGAAkA
DAAPABEAFgAaAB0AIAAfACAAIgAmAC4AMgA5AD0APgBBAEQARgBNAFMAWABdAGQAagBw
AHQAegB9AIEAhQCLAJMAmQCcAJ4AnwCgAKEAowClAKcAqACqAKsArACsAKgApACiAKEA
oACfAJwAmQCRAIsAhQCAAHkAcgBtAGUAYgBeAFcAUQBKAEMAPAA3ADcANQAyADAAKgAm
ACIAHwAdABwAGgAZABoAGQAYABcAEQAPAA8ADwARABQAFgAWABUAFAASAA8ADAANAA8A
EgAVABcAEwAQAA4ADAALAAsADgAQABQAFQAVABIADwAMAAoACwAOABIAFgAXABQADwAP
AAwADAANABQAFwAaABsAGAAVABEAEAARABQAFwAaABsAGgAYABYAEQAQABAAEgAUABUA
FwAYABUAEwARABAADgAQABAAEAAPAA8ADgANAAgABQADAAEABAAIAAcABgAFAAQA/v/8
//r/+f/6//r/+v/5//T/8f/s/+r/6v/q/+z/6//s/+z/7P/s/+r/6f/n/+n/7//x//P/
9P/x/+//7//0//T/8//x//D/8v/x/+//7//t/+v/6P/l/+j/5//m/+X/4v/f/9v/2v/W
/9X/1P/R/9D/z//P/87/yv/H/8T/wf/E/8X/xf/F/8L/wP++/77/v//B/8P/xP/D/8L/
wP/B/77/vv+//8D/w//G/8r/z//W/97/6f/3/wkAFQAZABsAIQAnACgAJgApACkAIgAR
APf/0P+c/2r/Qv8f/wL/8P7o/uv+A/8p/0f/Yf95/4n/lf+i/7D/t/+8/8H/w//G/8b/
x//K/8z/zf/P/8//0P/T/9P/0//S/8//zP/L/8n/zv/P/9D/0f/O/83/zP/M/87/0P/S
/9T/2f/b/97/4P/h/+P/5P/j/+r/7P/w//L/8f/w/+//8f/y//X/9f/4//v//P/+/wAA
//8AAAEAAQAGAAoADQAQAA4ADgAPABIAFAAWABsAHQAgACUAKgAuAC8AMwA2ADkAQABE
AEgASgBLAE0AUABTAFcAXQBhAGIAZwBpAGsAbQBrAGsAawBqAG0AbQBtAGwAaQBkAGEA
XwBbAFkAVQBRAE4ASQBEAEAAOAAwACoAIQAeABoAEwANAAUA///5//X/8P/t/+n/5v/l
/+L/3//d/9j/1v/T/9H/0//T/9P/0//O/8v/yv/J/8n/yv/K/8j/y//M/8z/y//F/8X/
xv/I/8v/zf/J/8b/wv/A/7//v//B/8L/xf/F/8X/xP/D/8L/v/+//8H/xP/L/83/y//H
/8X/wv/C/8P/xv/H/8j/x//J/8f/xP/E/8P/xP/F/8b/yP/I/8f/xv/D/8L/wv/E/8T/
w//D/8L/wv/B/8D/wP+8/7z/uv+4/7n/uf+4/7f/sv+v/63/q/+p/6j/p/+l/6T/ov+h
/57/nP+a/5r/mP+b/5v/mf+X/5b/lP+T/5P/lP+U/5b/lv+X/5b/lf+U/5L/k/+S/5D/
kf+S/5P/k/+R/5D/j/+P/5L/k/+U/5T/mf+a/5n/mP+X/5b/l/+Y/5n/m/+d/5z/m/+Z
/5b/lf+S/5L/lP+W/5r/m/+Y/5b/lP+S/5P/lf+W/5v/n/+h/6P/pP+i/5//nv+i/6b/
p/+n/6j/qP+n/6X/pf+k/6X/pf+l/6b/pf+k/6P/n/+d/5r/mv+c/53/nv+d/5n/l/+W
/5T/lf+V/5X/lf+V/5X/lP+T/5H/jv+L/4r/jf+R/5X/mP+T/5D/jP+L/4v/jP+O/5D/
k/+S/5D/j/+U/5z/q/+//9X/4//n/+P/5f/p/+j/6P/z//v/+v/t/9X/qP9w/zb/BP/d
/sD+rv6o/qf+t/7Z/vX+Cf8d/zP/Q/9U/2T/bf9x/3X/dv94/3n/ef97/3z/f/+D/4X/
iP+G/4P/gP98/3r/ev98/33/f/9//3//f/+B/4H/gf+C/4j/jP+Q/5T/lP+T/5P/kv+W
/5n/m/+b/6D/oP+i/6L/n/+e/53/n/+j/6f/qP+s/6z/rP+t/67/sP+0/7j/u/+9/8D/
wv/E/8P/xP/G/8r/z//S/9j/2//Z/9v/3f/e/+L/5//r/+//9P/4//z//v///wEABAAH
AAwAEwAYABoAGQAZABkAGQAZABkAGQAYABYAFQAUABIADwAKAAcABQAGAAUAAgD///n/
8//t/+j/5P/e/9r/0//Q/8z/xf+//7f/sf+r/6f/pv+l/6P/ov+c/5j/lP+R/5H/kP+O
/43/jf+L/4n/h/+B/3//f/9//4L/hP+F/4T/gf+A/37/e/95/3v/fv+C/4X/h/+D/4D/
fv98/3v/e/99/4D/hf+H/4f/hP+B/37/f/+D/4n/kP+V/5f/lf+R/5L/kP+R/5P/mf+d
/6H/o/+h/5//nP+c/6D/pP+o/6z/rv+u/63/rP+p/6j/qP+q/63/r/+y/7T/sf+v/63/
rP+s/7D/sv+0/7T/tf+1/7X/tP+z/7P/s/+3/7j/uf+5/7f/tv+2/7T/t/+4/7v/vP++
/7//vv+9/73/vP+8/73/v//A/8P/xP/F/8T/w//C/8T/x//I/8j/yf/K/8v/y//I/8j/
yP/J/8//0f/T/9T/0v/Q/87/zP/J/83/0P/R/9L/0//U/9H/0P/P/8//0//U/9X/1f/X
/9f/1f/W/9b/1v/Y/9f/2P/a/9z/3v/d/93/3P/f/+X/5//p/+r/6//p/+n/7v/u/+3/
6//q/+3/7//w//P/8f/x//D/7//y//H/8P/v/+//7f/q/+r/5//n/+f/5f/n/+f/6P/o
/+T/4//i/+H/5v/n/+f/5//o/+b/5P/k/+X/5//p/+r/6//s/+z/7//s/+z/7f/u/+//
8v/4////CAAUAB8AKwA3AEEARQBFAEUAQQA+AEIAQQA1ACQACQDd/6j/dP9Q/zb/Gf8C
/wD/EP8t/03/af+B/5n/sf/H/9X/4P/s//P/+f///wIABgAIAAkADAAOAA4AEQASABQA
FQAVABUAFAATABIAEwATABcAGQAbAB0AHgAfACAAIgAiACQAJgAoACsALQAwADIAMAAx
ADEALwAzADQANwA4ADgAOAA4ADsAOwA9ADwAPgBCAEQARwBKAEkASgBLAEsAUABUAFcA
WgBdAF4AYABkAGcAaABsAG0AcAB1AHoAfgB+AIEAgwCFAIwAkgCYAJwAnwChAKQApwCp
AK0ArwCuALQAtwC6AL0AvAC7ALoAuAC7ALsAuwC6ALgAtACyALEArwCtAKkApQCjAJ8A
mwCYAI8AiACDAHsAeAB2AHEAbQBpAGMAXQBZAFUAUQBMAEgARgBEAEIAQQA8ADoANwA1
ADcANQAzADEALQArACsAKwApACoAKgAoACwALgAvAC8AKgApACkAKgAuADEALgAsACsA
LAAuADEAMQAyADUANQA5ADoAOwA8ADcANwA5ADwAQwBFAEMAPwBAAD4APwBBAEQARQBG
AEUARwBHAEYASABFAEYARwBIAEoASgBJAEgARQBEAEQARgBEAEMAQwBCAEIAQQBAAEAA
OwA8ADsAOgA6ADsAOwA7ADoAOQA5ADkAOQA4ADcANQA1ADYAOAA4ADUANAA1ADQANQA5
ADgANgA2ADYANgAzADIAMQAxADUANgA3ADcANQAzAC8ALgAxADIANQA1ADYANgA2ADYA
NQA1ADQANwA6ADsAPAA8ADkANwA3ADwAPwA/AD4APgBAAD8APQA9ADoAOQA3ADUAOQA5
ADkAOQA2ADMALwAuAC4ALwAwAC8ALwAvADAAMAAsACsAKgApAC4ALwAvAC8ALgAsACoA
KgArAC0ALwAwAC4ALgAtAC8ALAAsAC0ALgAxADgAQABHAE4AXABtAHsAhwCLAIsAiQB/
AHkAfgB+AG8AVwA2AAMAx/+M/2L/Sv84/x3/EP8k/0j/af+D/5//tf/N/+f/+f8DAAwA
FAAbACEAJQAmACgAKQApACsALAAvADMANQA4ADoAOwA8ADwAOwA6ADsAOwBAAEEAQgBD
AD8APQA7ADoAOQA6ADsAPAA7ADsAPAA8ADoAOwA7ADkAPQA+AEEAQgA+ADwAOgA7ADwA
PwA/AEIARABEAEUARgBGAEgASgBLAE8AVABYAFwAXABcAF0AYABlAGgAbgBxAHUAeQB9
AIAAggCHAIsAjwCXAJwAoQCkAKUApwCqAK0AsgC5AL4AwADCAMMAxADFAMMAwwDDAMIA
xADFAMYAxgDBALwAuQC3ALMAsQCtAKkApQCfAJkAlACLAIQAfwB3AHQAcgBtAGkAYQBZ
AFEASwBJAEcARABCAD8APAA5ADcANAAyAC8ALQAuAC0ALAArACYAIwAiACEAIQAiACIA
IAAiACIAIQAfABoAGQAZABoAHQAhAB8AHgAbABgAFgAVABYAGAAcAB0AHgAcABoAGAAX
ABcAGQAcACAAIQAeABkAFAAQAA8ADwARABEAEQAPAAwACQAFAAQAAAAAAAAAAAD+//z/
+f/2/+//7P/q/+r/6f/n/+b/5P/g/93/2v/Y/9P/0v/P/8z/yf/H/8T/wf+2/6//p/+j
/57/m/+Y/5X/kv+I/4L/fP93/3X/cv9v/2v/a/9r/2n/av9o/2b/Zv9j/2P/ZP9l/2b/
Y/9j/2L/Zf9l/2P/Yf9e/1//Xf9d/2L/Yf9f/1z/Wv9c/13/Xf9f/17/Xf9b/1n/Wf9X
/1X/U/9S/1H/T/9Q/0v/R/9D/z3/PP87/zv/Ov82/zX/NP8z/zL/Mf8v/y3/MP8w/zD/
Mv8v/y//L/8u/y//MP8w/zP/Mf8y/zT/Nv8v/zT/PP9F/1L/YP9x/3v/f/99/3f/df93
/3X/cv90/3P/Y/9M/yn/9/6+/pD+dP5g/kf+Nv4w/jb+T/5x/o/+rf7L/uX+9/4D/xD/
Fv8Z/yD/Jf8n/yr/L/8x/zX/OP82/zf/Nv82/zv/Pf8//0D/P/8+/z//P/8//z//P/8/
/0L/Q/9E/0b/Rv9G/0b/Rv9L/03/UP9S/1P/Vf9W/1X/Vv9W/1j/WP9a/1r/Wv9d/1v/
W/9Y/1j/W/9c/17/YP9f/2D/Yf9h/2H/Yv9i/2L/Xf9a/1j/WP9T/0z/SP9B/0H/Q/9F
/0b/Rf9H/0j/Sf9N/1D/U/9U/1n/Xf9i/2f/Z/9p/2n/Zv9s/2//cv91/3T/c/9y/3D/
bf9r/2n/Zv9k/2D/Xv9d/1b/T/9G/z3/OP8z/y7/Kv8g/xj/Ev8J/wL//P7z/uv+5f7f
/tn+1f7M/sX+vf62/rP+sP6t/qv+pf6i/p7+m/6a/pf+lP6R/o7+jf6O/o/+jP6K/of+
gv6G/g==
         </WaveFormData>
      </LeadData>
      <LeadData>
         <LeadByteCountTotal>10000</LeadByteCountTotal>
         <LeadTimeOffset>0</LeadTimeOffset>
         <LeadSampleCountTotal>5000</LeadSampleCountTotal>
         <LeadAmplitudeUnitsPerBit>4.88</LeadAmplitudeUnitsPerBit>
         <LeadAmplitudeUnits>��V</LeadAmplitudeUnits>
         <LeadHighLimit>2147483647</LeadHighLimit>
         <LeadLowLimit>268435456</LeadLowLimit>
         <LeadID>V5</LeadID>
         <LeadOffsetFirstSample>0</LeadOffsetFirstSample>
         <FirstSampleBaseline>0</FirstSampleBaseline>
         <LeadSampleSize>2</LeadSampleSize>
         <LeadOff>FALSE</LeadOff>
         <BaselineSway>TRUE</BaselineSway>
         <ExcessiveACNoise>FALSE</ExcessiveACNoise>
         <MuscleNoise>FALSE</MuscleNoise>
         <LeadDataCRC32>732356790</LeadDataCRC32>
         <WaveFormData>
MP8w/zD/MP8+/0z/Wv9o/3X/gv+P/5z/pP+q/7D/tv+0/7T/tP+0/7L/sv+y/7L/tP+0
/7T/tP+y/7L/sv+y/7P/tP+1/7b/tP+0/7T/tP+2/7b/tv+2/7j/uP+4/7j/tv+2/7b/
tv+5/7r/u/+8/7v/uv+5/7j/u/+8/73/vv/A/8D/wP/A/77/vv++/77/wP/C/8T/xv/H
/8j/yf/K/83/zv/P/9D/0//U/9X/1v/Y/9j/2P/Y/9v/3v/h/+T/5v/o/+r/7P/u//D/
8v/0//f/+P/5//r//P/8//z//P/+//7//v/+//z//P/8//z/+v/6//r/+v/5//j/9//2
//P/8P/t/+r/6P/m/+T/4v/e/9r/1v/S/8//zP/J/8b/w//A/73/uv+2/7T/sv+w/67/
rv+u/67/rP+q/6j/pv+k/6T/pP+k/6T/pP+k/6T/ov+i/6L/ov+k/6T/pP+k/6T/pP+k
/6T/pv+m/6b/pv+m/6b/pv+m/6j/qP+o/6j/qf+q/6v/rP+u/67/rv+u/7H/sv+z/7T/
t/+4/7n/uv+8/7z/vP+8/73/vv+//8D/wv/C/8L/wv/D/8T/xf/G/8f/yP/J/8r/zf/O
/8//0P/R/9L/0//U/9X/1v/X/9j/2P/Y/9j/2P/Y/9j/2P/Y/9n/2v/b/9z/3f/e/9//
4P/e/97/3v/e/+D/4P/g/+D/4f/i/+P/5P/k/+T/5P/k/+b/5v/m/+b/5v/m/+b/5v/o
/+j/6P/o/+r/6v/q/+r/6v/q/+r/6v/r/+z/7f/u/+7/7v/u/+7/7f/t/+3/7f/u/+7/
7v/v/+//7f/t/+7/8f/y//P/9f/2//f/+P/7////AQACAAQACAAJAAoACwAJAAoADAAP
ABAAEwAVABYAGAAYABgAFgAYABgAGAAWABUAFQAUABEADgANAAkABwAIAAgABwAHAAUA
BAACAAIABAADAAMAAwAFAAQABAADAAAAAAABAAEAAwAFAAgACgAHAAYABgAGAAgACQAJ
AAkADwARABUAGgAcACQALwA9AE0AXwByAIQAkwClALwAywDUANYAwwCeAGoANQD6/8H/
mv+I/3//i/+j/7j/yf/Y/+j/9/8FAA8AFQAdACEAIQAhACEAIwAjACMAIwAlACYAJwAo
ACgAKQApACkAKAAoACkAKQArACsAKQApACgAKAApACkAKQAsAC8AMAAwAC0ALQAuAC4A
LQAtAC0ALQAtAC4AMgAzADIAMQAxADIAMwA1ADgAOQA6ADoAOgA8AD4APgBAAEIAQwBG
AEgASABKAEoATABNAFIAVABWAFgAWgBbAFsAWwBgAGMAZABnAG0AcABzAHQAdQB2AHgA
egB9AIAAggCEAIQAhACEAIMAhQCFAIYAiACKAIoAiQCIAIUAgwCCAIAAgAB/AHwAfAB6
AHcAdgBxAG8AbABrAGkAZgBkAGEAYABZAFUAUQBMAEwASwBJAEgARgBDAEEAPgA9ADsA
OQA4ADUANQA2ADYANAAyAC8ALgAuAC8AMAAyADIAMQAwAC8ALgAsACwALAAvAC8ALwAv
ACwAKwArACsALAAtAC4AMgAxADEAMAAwAC8ALwAxADMAMQAxADEAMwAzADEAMAAvADEA
MgAyADMAMQAwAC8ALgAxADEAMgA0ADMAMgAzADIAMAAuACsAKgArACwALQAuAC4ALQAt
AC0AKwAqACkAKQAoACgAKgAoACUAIwAiACEAIgAiACIAIgAgACAAIAAfABwAGwAbABoA
HAAbABwAGwAaABkAGAAXABYAGAAXABcAFwAVABUAFAATABQAFQAUABUAFgAWABYAFgAX
ABcAFwAXABsAHQAfACAAHgAdABsAGQAcAB0AHwAiACMAIwAlACYAIwAiACEAIAAgACAA
IAAgABoAFwAVABIAEQAOAA0ACQAJAAgACAAHAAUAAwACAAAAAQACAAIAAwACAAEA///+
/////v/+/////f/9//3//v////////8AAAAAAAABAAEA/////wMABwAOABgAIgAvAD8A
TwBhAHQAhACdALkAygDRAMwAtACFAEwAFADf/7L/i/9q/1z/af+D/5P/oP+x/8T/2P/p
//X//f8FAAcABwAEAAMAAgADAAcACwAPABUAHwApADMAPAA9AD0APQA8AD4APwA/AEEA
QAA9ADwAOgA8AD0APQA9AD8AQQBBAEAAPQA9AD4APgBAAEEAQgBDAEIAQgBFAEUARwBH
AEgASgBIAEkASwBLAEoASgBKAEwATgBOAFAAUgBSAFQAVQBUAFUAVgBZAFsAXABeAGAA
YgBiAGMAYwBjAGoAbQBuAHEAcgB0AHYAdgB3AHgAegB8AH8AggCEAIYAhACEAIQAgwCE
AIUAhwCKAIcAhgCEAIIAgwCBAIAAfgB9AHsAdwB2AHIAbQBqAGMAXwBcAFsAWQBSAE4A
SQBGAEQAQQA+ADoAOQA3ADQAMgAwAC0AKwAoACYAJQAkACQAIgAhACEAIAAdABwAGgAa
ABsAGwAbABwAGgAZABgAFwAXABYAFwAYABcAFQATABEAEwATABQAFQATABMAEwAWABYA
FQATABIAEgATABYAGQAYABcAFgAXABkAFwAWABUAFQAWABYAFwAXABYAFQAUABYAFQAV
ABYAFwAWABcAFgATABIAEAAQABMAFAAVABYAFQATABIAEQATABIAEQARABEAEAARAA4A
DgAOAA4ADgAOAA4ADQALAAoACQALAAsACgAJAAkACQAHAAcABwAGAAUABAAFAAUABQAF
AAUABwAJAAoADQAPABAAEQARABEAEgAUABUAFQAXABgAGwAcAB0AHgAbABoAGQAYABgA
FwAXABYAFQASABEADQAKAAgABwAFAAcABQAEAAIAAgACAAEAAQABAAEAAAAAAAEAAAAA
AAEAAAD///7//v8BAAEAAQACAAEAAAAAAP//+//7//3///8CAAYACgANABcAHwAnADAA
PgBTAGkAfgCPAKQAtgC9AL4AsACLAFoAJwDq/6j/ff9t/2P/Zv+B/6D/uP/L/9f/4f/p
//H/+f/7//3///8DAAIAAQAAAAEAAAD///7//P/9//3//f/8//n/+f/4//n/+//5//n/
+P/4//n/+f/5//j/+f/4//b/9//5//z//v/+//3//P/7//3//v8CAAMAAQABAAIABAAC
AAMABQAFAAcACAAJAAwACwAKAAsADAAMABAAEwAUABQAFAAWABcAGAAaABwAHgAhACMA
JAAlACcAKQApACsALwAyADUANgA4ADoAPQBAAEAAQgBDAEQASABKAEwATQBLAEsATABO
AE4ATgBNAEwATQBLAEoASABIAEcARABEAEEAPwA/ADsANAAwAC4AKwAnACQAIAAeABgA
FQASAA4ACQAHAAQAAgABAP///v/8//j/9f/y//D/8f/x//L/8v/x//D/7v/u/+v/6//r
/+z/7f/t/+3/7f/s/+r/6v/q/+z/7f/u/+//7v/t/+3/7f/t/+3/7f/w//H/8f/w//D/
7v/t/+7/7//v/+//7//x//P/8f/w/+//7//w//D/8f/0//T/9P/0//T/8//z//T/9P/0
//b/9v/2//b/9f/2//b/9v/2//b/+P/3//f/9//1//T/8//z//T/9P/2//T/9P/z//P/
8//x//D/7//u/+3/7v/v/+//7v/t/+3/7P/q/+3/7v/u/+z/7P/s/+z/6//p/+j/5//o
/+n/6f/p/+j/5//k/+P/5v/m/+b/5v/n/+f/5//n/+n/6//t/+7/8f/z//T/9f/0//P/
8//0//f/9//5//r//P/8//z//P/8//z//P/8//r/+f/5//j/9//0//P/7//r/+r/6v/p
/+n/5//m/+T/4//i/+D/3//h/+H/4P/g/97/3P/b/9v/2//b/9v/3P/c/9v/2v/a/9j/
2P/Z/9n/3f/f/9//3//g/+L/6v/z//3/CQAVACAAMgBLAGMAeACLAJ4ArACzAKoAjgBf
ACoA7f+m/27/Wf9P/03/YP97/47/oP+z/73/x//T/9v/4f/j/+P/4//l/+T/4//i/+P/
4//j/+P/4v/i/+H/4P/e/9z/3f/d/9//4f/f/9//3v/c/93/3f/d/9//4f/h/+D/4P/h
/+P/5P/j/+P/4//j/+X/5v/q/+v/6P/n/+f/6P/q/+v/7f/t/+z/7P/s/+7/7//u/+//
8P/w//T/9//4//j/+P/6//v//v8AAAIABAAFAAcACAAJAAsADQANAA8AFQAYABsAHAAb
ABwAHgAgACMAJgAoACoALAAuADAAMQAvAC8AMAAyADMANAA0ADQAMwAxADAALgAuAC0A
KgAqACgAJQAkAB8AHAAYABYAEwARAA4ACgAIAAMA///7//b/9v/1//P/8v/u/+v/6f/m
/+P/4f/f/97/3//f/+D/4P/c/9r/1//W/9b/1//Y/9r/2v/Z/9j/1//W/9T/1P/U/9f/
1//X/9f/2P/X/9f/1//Z/9n/2f/c/93/3f/c/9z/2P/X/9j/2f/c/93/3v/h/9//3f/c
/9v/3P/e/9//4f/h/+D/3//e/97/3f/d/97/4v/i/+T/5P/h/+D/3v/e/9//4P/h/+L/
5P/j/+P/4//h/+D/3//f/+L/4v/k/+L/3//d/9z/2//d/97/3//g/9z/3P/c/9v/2//b
/9z/3P/d/93/3f/d/9//3//e/97/3v/e/97/3v/h/9//3v/d/9z/2//a/9v/2//c/93/
3f/d/9z/2//b/9v/2f/Z/9v/3P/d/97/3v/d/9z/2//g/+P/5v/o/+f/5//m/+X/5f/l
/+b/6P/t/+3/7//w//D/8P/w//D/8P/w//D/8P/s/+v/6//q/+n/5v/l/+H/3f/c/9z/
2//Z/9f/1v/U/9X/1v/W/9f/1P/T/9H/0P/R/9D/0P/R/9P/0//T/9T/0v/R/9D/0P/R
/9L/1P/V/9H/0f/R/9H/1P/a/+T/7f/5/wUAEQAkADwAVQBpAIAAkwCgAKQAmQB4AEgA
FQDW/4//XP9M/0f/Sf9Z/3L/h/+a/6r/t//B/83/2f/h/+P/4f/h/+H/4//j/+P/4//l
/+j/6f/q/+r/6v/p/+j/5v/p/+v/7P/v/+//7f/t/+z/7v/v/+//7//w//P/9P/0//P/
8//0//T/+P/5//r/+//8//z//////wAAAQADAAYABgAHAAkACQAMAAwADAAOABIAEgAU
ABYAFwAaABwAHAAdAB4AIQAjACcAKgAtADAANQA3ADgAOQBBAEUARwBLAE0AUABTAFQA
WABaAF0AYABlAGgAagBsAG0AbgBvAG8AcABxAHMAdgB0AHQAcwByAHIAcQBxAHAAbwBv
AG0AbgBsAGkAaABjAGEAXgBdAFsAWQBWAFIAUABPAE0ASwBIAEgARwBFAEQAQgA/AD0A
OgA7ADsAOwA8ADsAOwA8ADwAOwA6ADgAOAA5ADkAOQA6ADoAOQA4ADcANwA2ADcAOAA5
ADkAOQA5ADkAOQA6ADsAPgA/AEAARABCAEEAPwA+AD4APwBCAEUARABDAEIAQwBFAEMA
QgBBAEMARABEAEUARQBEAEMAQgBDAEMARABGAEcARgBHAEYARQBEAEIAQgBEAEQARABE
AEIAQQBBAEEAQgBCAEIAQwBDAEIAQwBAAD8APwBAAEEAPgBAAEAAPgA9ADwAOwA6AD0A
PQA+AD8APQA9ADwAOwA7ADsAOQA5ADwAPAA8ADwAPAA7ADoAOQA+AEEARABGAEUAQwBA
AD0APwA/AEAAQgBHAEcASQBKAEgASABIAEgASABIAEgASABFAEMAQgBAADsAOAA3ADMA
NAA0ADUANQAyAC8ALQAqACwALAArACsAKQApACgAKAApACgAKAApACkAKQApACoAKAAn
ACYAJgAmACYAJwAnACsAKwApACsAMgA6AEQAUQBfAG8AfwCQAKAArQC/ANYA4QDmAOAA
xQCaAGYALQDy/8H/pv+W/5H/nf+1/8b/0//i//T/BwAZACcALQAvAC8ALQAtAC0ALwAv
AC8ALwAxADMANQA3ADgAOAA3ADYANAA2ADcANwA5ADkANQAzADAAMgAzADMAMwAxADMA
MwAyADEAMQAyADIANAA1ADYANwA2ADYAOQA5ADkAOQA6ADwAPAA9AD8APwBAAEAAQABC
AEQARABGAEgASABKAEsASgBLAEwATwBRAFQAVgBYAFoAWwBbAFoAWQBgAGMAZABnAGgA
agBsAGwAbQBuAHAAcgBzAHYAeAB6AHoAegB6AHkAegB7AH0AgAB/AH4AfAB6AHcAdQB0
AHIAcQBvAGsAagBmAGMAYgBdAFgAVABSAE8ASwBIAEQAQgBAAD0AOgA2ADQAMwAxADAA
KwAnACQAIAAhACEAIQAiACAAHwAfAB4AHQAcABoAGgAXABcAFwAYABgAFwAWABUAFgAU
ABQAFAAVABUAFQAVABYAFQAVABUAFAATABIAFAASABEADwAOABAAEQAUABcAFQATABEA
EQARAA8ADgANAAsADAAMAA0ADAAMAAwADAAMAAsACwAMAAwACgAKAAgABwAGAAQABAAC
AAIAAgACAAEA///+//3/+//8//3/+//4//f/9v/1//T/9v/1//X/9f/0//P/8f/v/+3/
7f/r/+v/7P/s/+z/7P/r/+v/6//r/+v/7f/v//D/7//v/+7/7f/v/+//8P/y//f/9//5
//r/9//2//X/9P/x//D/7//u/+r/6f/p/+j/5f/i/+H/3f/c/9z/3f/d/9z/2f/X/9T/
1P/U/9P/0//T/9P/0v/S/9H/0P/Q/9H/0//T/9P/1P/R/8//zf/M/83/zv/Q/9H/0f/R
/9H/0//a/+L/7v/7/wsAGwAtAEIAUABjAH8AmACjAKgAmgBzAD4ACADP/5r/a/9E/y7/
K/8//1f/av93/4T/lv+r/7v/x//P/9X/2f/Y/9f/1v/X/9X/1f/V/9f/2P/Z/9r/2v/a
/9n/2P/W/9f/2f/a/93/3f/b/9v/2v/a/9v/2//b/93/3//f/97/3f/d/97/3v/f/9//
3//f/+H/4v/m/+f/5f/l/+b/6P/o/+n/6//r/+z/7P/s/+7/8P/w//L/9P/1//j/+v/6
//z//P/+////AwAGAAkADAAOAA8ADwAPABYAGQAaAB0AHwAiACUAJgAnACgAKgAsADEA
NAA2ADgANgA2ADYANQA3ADcAOAA6ADcANgA0ADIAMQAvAC4ALAAqACkAJgAmACMAHwAd
ABcAEgAOAAwACQADAAAA/P/6//b/8//w/+z/6//p/+b/5P/g/93/2//Y/9j/1//W/9b/
0//T/9T/1P/R/9D/zv/O/83/zf/N/87/zf/L/8n/x//E/8L/wv/C/8P/w//D/8P/wP+/
/7//v//B/8H/wf/E/8T/w//B/8D/wf/B/8P/xf/F/8X/xf/H/8f/xf/E/8P/xv/I/8n/
y//L/8r/yf/I/8n/yf/K/8z/zf/M/83/zP/N/8z/yv/K/9D/zv/N/8z/y//K/8r/yf/J
/8n/x//H/8b/xf/D/8P/wf/B/8L/wv/C/8L/w//D/8P/w//D/8X/x//I/8v/zf/O/8//
zf/N/87/0P/U/9X/2P/a/9j/2P/Y/9j/1v/W/9b/1v/V/9X/1v/W/9L/zv/M/8f/x//G
/8b/xf/H/8X/xP/C/8D/wP+//7//v/+//77/vv+7/7r/uv+7/7v/u/+7/7z/vP+7/7r/
uv+6/7r/u/+7/7v/u/+7/7v/vv/C/8z/1f/h/+3/9f8AABQAKQA7AEwAYQByAHoAewBs
AEgAFQDi/6n/bP9E/y//Jf8t/0b/Yf90/4b/l/+h/6v/t/+//8X/x//H/8f/yf/I/8f/
xv/H/8j/yf/K/8r/yv/J/8j/xv/G/8f/x//J/8z/y//M/8z/y//L/8r/yf/K/83/zv/O
/87/z//R/9L/0//T/9P/0//T/9T/2P/Z/9f/1//Y/9r/2//d/+D/4f/k/+T/5P/m/+b/
5v/o/+r/6v/u//H/8v/0//T/9v/3//z//v8AAAIABQAHAAgACQAMAA8AEAATABkAHAAf
ACAAIQAiACQAJgAqAC4AMQA0ADMANAA1ADUANQA1ADYAOAA5ADoAOgA6ADkANwA2ADQA
NAAzADAAMAAtACsAKwAnACEAHAAZABUAEwAQAAwACgADAP//+//2//b/9f/z//L/8P/t
/+v/6P/l/+P/4f/g/+D/4f/j/+T/4f/g/97/3v/e/9//4P/i/+L/4f/g/9//3v/c/9z/
3P/e/9//4P/h/97/3f/d/93/3//f/9//4v/h/+H/4P/g/93/3f/f/+H/3//f/9//4f/h
/9//3v/d/97/4P/h/+P/4v/i/+L/4v/k/+P/4//k/+T/5P/m/+b/5//m/+T/5P/l/+b/
5//o/+j/5//n/+f/5//m/+X/5f/m/+b/6P/m/+T/4//j/+P/5P/m/+b/5v/m/+b/5f/j
/+L/4f/i/+P/4//j/+D/3//c/9v/3P/c/9z/3P/e/9//4P/h/+D/4f/i/+L/5f/n/+j/
6f/r/+v/7P/u/+//7//x//L/9P/0//T/9P/x//D/7//u/+3/7f/u/+7/6f/m/+X/4f/f
/97/3v/d/9//3f/c/9r/2f/Y/9b/1f/V/9X/1P/U/9P/0v/S/9P/0//T/9P/1P/W/9X/
1P/U/9L/0v/T/9P/0//T/9X/1//Y/9z/4P/n//P//f8HABIAJgBBAFkAagB9AJAAnACf
AJYAfABPABwA4/+c/2b/Tf9D/0H/Uv9t/4b/mv+r/7f/v//H/8//0//U/9X/1v/Z/9j/
1//W/9f/1//X/9f/1v/X/9f/1//W/9b/1//X/9n/3f/b/9v/2v/c/93/3f/d/93/3//f
/97/4P/h/+P/5P/j/+P/4//j/+P/5P/o/+n/6f/p/+r/7P/s/+3/7//v//L/8v/y//T/
9f/0//X/9v/2//r//f/+//z//P/+////AgAEAAYACAANAA8AEAARABUAFwAXABkAHAAe
ACAAIAAjACQAJgAoACsALgAwADIANAA2ADgAOQA3ADcAOAA6ADwAPAA7ADoAOwA5ADgA
NgA0ADMAMAAwADEALwAvACsAJAAgAB4AGwAZABYAEgAQAAwACQAGAAIA///9//r/+P/3
//X/9P/y/+3/6//p/+j/6f/p/+r/6v/n/+b/5P/k/+P/4//j/+T/5f/l/+X/5f/k/+L/
4v/i/+P/4//j/+P/4v/h/+H/4f/h/+H/4f/k/+X/5f/k/+T/4//j/+X/5//n/+f/5//p
/+f/5f/k/+P/5f/m/+b/5//o/+j/6P/o/+b/5f/l/+b/6f/q/+3/7v/r/+r/6P/o/+j/
6P/o/+j/6P/n/+f/5//l/+T/4//j/+b/5v/o/+b/4v/h/+H/4f/i/+L/4v/i/+L/4v/i
/+H/4P/f/9//3v/g/9//3v/d/9//3//e/97/3v/e/97/3v/d/93/3//f/97/3//e/97/
3v/e/97/3v/c/9v/2v/a/9n/2f/b/9v/2//c/9v/2v/Z/9j/2f/Z/9r/2//Z/9n/2P/X
/9f/1//V/9X/2P/Y/9j/2P/X/9f/1//X/9f/2f/b/9z/3//h/+L/4//h/+H/4v/k/+f/
5//p/+r/6//s/+3/7v/q/+r/6v/q/+n/6f/q/+r/6f/m/+X/4f/d/9z/3P/b/9n/1//W
/9T/0v/S/9H/0f/T/9P/0v/S/9D/zv/N/83/zv/P/9D/0v/S/9H/0P/Q/87/zv/P/8//
0f/R/9H/0f/Q/9T/2v/h/+n/9f/9/wgAHAAxAEUAWABxAIYAlACbAJYAgABXACYA7/+q
/2z/Uf9F/z3/TP9n/3z/jP+f/63/tf+9/8f/zf/O/8//0P/T/9D/z//O/8//zv/P/9D/
0P/Q/8//zv/M/8z/zf/N/8//0//R/9H/0P/O/8//z//P/9H/0//T/9L/0v/T/9X/1v/Z
/9n/2f/Z/9r/2v/d/93/3P/b/9v/3P/c/93/3//f/+D/4P/g/+L/4//i/+P/5P/k/+j/
6//s/+r/6v/s/+3/7v/w//L/9P/1//f/+P/5//3//////wEAAwAGAAkACgAKAAoACwAM
ABAAFAAXABoAGQAaABsAGwAbABsAHAAeAB4AHgAdABwAHQAbABoAGAAWABUAEgASABMA
EQARAA0ACgAGAAQAAQD///z/+P/2//L/7//s/+j/5v/l/+P/4v/f/93/3P/a/9n/1//V
/9T/0f/R/9L/0v/Q/87/y//K/8v/y//L/8z/zP/L/8r/yf/K/8j/yP/I/8v/y//L/8v/
yP/H/8f/x//I/8n/yv/O/87/zf/L/8r/yv/L/87/0f/P/8//z//R/9P/0f/Q/8//0v/U
/9X/1//X/9b/1f/U/9f/1//Y/9r/3P/c/97/3v/b/9r/2P/Y/9r/3P/e/+D/4P/f/9//
3//h/+D/3//f/+L/4v/k/+L/4P/f/9//3//i/+L/4v/i/+H/4v/j/+P/4//j/+T/5P/n
/+f/5//n/+f/5//m/+b/6v/q/+r/6v/t/+3/7//v/+//8f/x//L/9P/0//T/9P/y//H/
8P/w//P/8//1//X/9//2//X/9P/y//X/9v/3//j/+f/6//n/9//2//X/9v/3//f/9//4
//n/+P/5//r/+v/6//r//P/9//7//////wEAAwAEAAgACQAJAAkACQAJAAoADAAOAA0A
DgAOAA8AEAARABIAEAAQABAAEAAMAAsACwAKAAgABgAGAAMAAQAAAAAA//8AAP/////+
//z//P/7//v//f/9//z//P/5//j/+P/5//n/+f/5//r/+//7//v//P/8//z//f/9//n/
+f/9/wEABgAKABAAFQAhAC8APQBMAGQAeQCNAKIAtQC+AL4AsQCUAGIALwD6/73/jv92
/2v/a/99/5T/pf+4/8r/2//n//H/+f///wMABgAHAAgACwAJAAkACQALAAoACwAMAAwA
DwAPAA8ADgAOAA8ADwARABQAEwAUABQAFgAXABcAFwAVABcAFwAWABcAGQAcAB4AHQAb
ABkAFwAZABoAHgAfAB0AHQAeACAAHwAfACAAHwAiACQAJgAqACoAKgAsAC4ALwAyADQA
NAA3ADgAOwA9AEAAQgBEAEYASgBNAE8AUQBTAFUAVQBXAFsAXgBhAGIAZQBmAGgAagBq
AGwAbQBuAHAAcgB0AHUAcwBzAHQAdgB2AHYAdQB0AHQAcwBzAHIAcABvAGwAbABtAGsA
awBnAGEAXABZAFUAUwBSAFAAUABOAEsASABEAEEAPwA8ADoAOQA3ADYANAAzADEALwAu
AC0ALQAuAC4AKgAoACUAJAAhACEAIQAiACMAIwAjACMAIAAeAB4AHgAdAB0AHQAdAB4A
HwAhACMAIAAfAB4AIAAiACMAIwAkACIAIQAiACMAIwAjACMAJQAlACMAIgAhACEAIgAi
ACMAJgAmACYAJgAjACEAIAAgACIAIgAkACQAIwAiACAAIAAgACAAIAAgACAAHwAfAB8A
HQAcABsAGwAbABoAGwAYABgAFwAXABcAFwAWABUAFAAUABQAFAATABEAEQASABIAEAAR
ABAAEAAQABAAEAAQAA8ADwAPAA8ADwAOAA0ADwAPAA0ADQAOAA4ADgAOAA8ADwAPAA8A
EAARABIAEgAWABcAFwAXABcAFwAYABoAGwAbAB0AHgAcABwAHAAcABkAGAAXABYAFAAT
ABMAEgANAAoACQAFAAQABAAFAAUABwAFAAQAAgABAAAA/v/9//7//////wAA///+//7/
///9//3//f/+/////////wAA///+//7//f/9/wEABwAHAAoAFAAgACsANwBHAFkAbgCC
AJcAswDGAM8AzgC8AJUAZAAwAPn/xP+V/3T/Xv9b/3H/i/+c/63/vv/Q/+P/8f/3//v/
//8BAAEAAQABAAMAAwADAAMABQAEAAUABgAGAAYABQAEAAIAAgADAAMABQAJAAcABwAG
AAUABQAEAAMABQAHAAcABgAEAAUABwAIAAcABwAHAAcABwAIAAwADQALAAsADAAOABAA
EQATABMAFgAWABYAGAAYABgAGgAcAB8AJAAoACoAKAAoACoAKwAsAC4AMAAyADYAOQA7
AD0AQABDAEQARwBNAFAAUwBUAFMAVABWAFgAXQBgAGIAZABlAGYAZwBnAGUAZQBmAGgA
agBqAGkAaABmAGMAYQBeAF0AWwBXAFYAUwBRAFEATQBFAEAAPQA5ADYANAAxADAAKwAn
ACMAHgAdABsAGAAWABcAFQAUABIAEAAPAA4ADgANAA0ADgAOAAsACgAIAAgABwAHAAcA
CAAJAAkACQAJAAgABgAGAAYACQAJAAkACQAGAAUABQAFAAcABwAHAAoACgAJAAcABgAD
AAMABQAHAAgACQAKAA0ADAAJAAcABQAHAAgACAAJAAoACgAKAAoACgAJAAkACgAKAAoA
DAAMAAsACgAIAAgACgAKAAoACgAKAAkACQAJAAcABgAFAAUABgAGAAgABgAEAAEA//8B
AAAAAAAAAAAAAAD///3//P/7//n/+f/4//f/+P/5//j/+f/5//j/9//2//j/+f/6//v/
/f///wEAAgADAAMAAgABAAIAAwAFAAgACgAJAAoACgAKAAoACgAKAAYABgAGAAYABAAD
AAMAAgAAAP7//v/7//j/9v/1//P/9P/z//P/8v/w//D/7//v/+//7//u/+7/7v/u/+//
8f/u/+3/7P/s/+3/7f/t/+7/7v/u/+//7//p/+v/7f/x//j/AgAIABEAGQAjACsAPABU
AG0AfwCUAKcAsgCyAKMAfgBKABkA5v+r/3z/Zv9V/1P/Z/+C/5f/rP/A/9H/2//l/+3/
8f/v//H/8f/x//P/9f/1//X/9//2//X/9P/y//P/8//z//L/9P/1//X/9//4//X/9P/y
//X/9//4//n/9//5//n/+P/6//v//f/+/////////////P/8//////8BAAEAAgAEAAMA
AwAEAAMABQAGAAcACgAKAAoADAAOAA0AEAASABIAEwAUABcAGQAbABwAHQAeACMAJQAm
ACcAKgAtAC4AMQAzADYAOQA6AD4AQABDAEYARgBIAEkASgBMAE4AUABRAFMAUwBUAFYA
VABUAFMAUgBUAFMAUwBSAE0ASwBHAEYAQwBBAEEAPQA4ADQAMgAvACoAJgAhAB4AGwAZ
ABcAFAAQAA0ACQAGAAcABQAEAAIAAgABAAAAAAD+//3//f/8//v/+v/4//j/9//3//f/
+P/3/w==
         </WaveFormData>
      </LeadData>
      <LeadData>
         <LeadByteCountTotal>10000</LeadByteCountTotal>
         <LeadTimeOffset>0</LeadTimeOffset>
         <LeadSampleCountTotal>5000</LeadSampleCountTotal>
         <LeadAmplitudeUnitsPerBit>4.88</LeadAmplitudeUnitsPerBit>
         <LeadAmplitudeUnits>��V</LeadAmplitudeUnits>
         <LeadHighLimit>2147483647</LeadHighLimit>
         <LeadLowLimit>268435456</LeadLowLimit>
         <LeadID>V6</LeadID>
         <LeadOffsetFirstSample>0</LeadOffsetFirstSample>
         <FirstSampleBaseline>0</FirstSampleBaseline>
         <LeadSampleSize>2</LeadSampleSize>
         <LeadOff>FALSE</LeadOff>
         <BaselineSway>TRUE</BaselineSway>
         <ExcessiveACNoise>FALSE</ExcessiveACNoise>
         <MuscleNoise>FALSE</MuscleNoise>
         <LeadDataCRC32>2891443385</LeadDataCRC32>
         <WaveFormData>
tP+0/7T/tP+7/8L/yf/Q/9n/4P/n/+7/8v/2//r//v/9//z/+//6//r/+v/6//r//P/8
//z//P/6//r/+v/6//v//P/9//7//P/8//z//P/+//7//v/+/wAAAAAAAAAA///+//3/
/P///wAAAQACAAEAAAD///7///8AAAEAAgAEAAQABAAEAAIAAgACAAIABQAGAAcACAAI
AAgACAAIAAkACgALAAwADQAOAA8AEAAQABAAEAAQABMAFAAVABYAGAAYABgAGAAbABwA
HQAeACAAIgAkACYAKAAoACgAKAApACoAKwAsACoAKgAqACoAKwAsAC0ALgAsACwALAAs
ACoAKAAmACQAIwAiACEAIAAeABwAGgAYABUAFAATABIADwAOAA0ADAAKAAgABgAEAAQA
BAAEAAQAAQAAAP///v/8//z//P/8//7//v/+//7//f/8//v/+v/8//z//P/8//z//P/8
//z//P/8//z//P/+//7//v/+//z//P/8//z//v/+//7//v/+//7//v/+//7//v/+//7/
AAAAAAAAAAD///7//f/8//7//v/+//7//P/8//z//P/8//z//P/8//r/+v/6//r/+P/4
//j/+P/6//r/+v/6//n/+P/3//b/9f/0//P/8v/y//L/8v/y//D/8P/w//D/8v/y//L/
8v/v/+7/7f/s/+7/7v/u/+7/8P/w//D/8P/v/+7/7f/s/+z/7P/s/+z/6v/q/+r/6v/q
/+r/6v/q/+j/6P/o/+j/6P/o/+j/6P/o/+j/6P/o/+b/5v/m/+b/6P/o/+j/6f/n/+b/
5v/l/+T/4//i/+H/4v/j/+X/5v/k/+T/5v/m/+j/6f/q/+z/7f/u/+7/7f/q/+r/6//s
/+//8v/z//T/8v/y//P/8//w//D/8P/v/+//7P/q/+n/5//j/+H/3v/g/+D/4P/f/9z/
2//a/9n/2v/a/9v/3P/c/9z/3P/b/9n/2P/X/9b/2f/a/93/3v/c/9r/2f/Y/9j/2P/Y
/9j/2v/a/9r/2P/W/9n/4v/t//7/DwAjADgASgBbAGwAewCIAI8AjQCAAGsASgAQAMz/
pP+W/4v/iv+V/6D/qf+z/7z/wv/L/9L/1v/a/93/2//b/9v/2//Z/9j/1f/U/9f/2P/Y
/9n/2f/Z/9n/2P/Y/9n/2v/b/9v/2//b/9v/2P/Y/9n/2v/b/93/3v/f/93/2//Z/9v/
2//a/9n/2f/c/97/3//f/9z/3P/c/9v/3v/f/+D/4f/h/+D/4P/g/97/4P/h/+H/4f/i
/+P/4//j/+P/4//l/+f/5//n/+j/6v/p/+j/5//p/+r/7P/v//P/9P/2//b/9v/1//X/
9f/5//z//f8BAAEAAQABAAAA/f/9//3///8CAAMABAAFAAQAAwAAAP//AgACAAAA///9
//z/+//4//b/9P/z//L/9P/x/+//7v/s/+j/4//g/+P/5P/k/+T/4P/e/9z/2f/V/9X/
1P/T/9b/1//X/9b/0//R/8//z//T/9P/0//T/9L/0f/R/9D/z//P/9H/0f/S/9H/0f/R
/8//zv/O/8//1P/V/9X/1f/U/9P/0//T/9H/0v/U/9T/1f/X/9j/1//W/9X/1P/T/9T/
1f/V/9b/1P/T/9D/0P/T/9T/1v/Y/9j/2P/Y/9f/1v/T/9H/0P/R/9L/0//T/9P/0//R
/9D/0v/R/9H/0v/U/9T/0//S/9L/0f/R/9H/0f/S/9L/0v/R/9D/z//N/8z/zf/Q/9L/
0v/S/9L/0v/Q/87/zv/O/87/z//Q/9H/0v/Q/8//zf/M/87/z//Q/9H/0f/R/9H/0v/Q
/9D/0P/S/9X/2P/a/9z/2v/Z/9j/1v/X/9n/3P/g/+L/4//m/+f/5//m/+X/5f/m/+b/
5//o/+T/4//f/9z/3f/b/9f/1f/T/9T/1f/W/9P/0v/R/9D/0v/T/9P/1P/S/9L/0v/S
/9H/0P/Q/9D/0P/Q/9D/0v/S/9H/0P/Q/9H/0v/T/9T/0P/Q/9L/0v/U/9j/3//q//n/
CAAbAC8AQABUAGkAeACFAIgAgwBxAFoAOQAOANr/sP+a/4r/i/+Y/6H/pv+t/7n/xP/O
/9f/3P/g/+T/4f/g/9//3v/d/93/3v/d/97/4P/i/+P/5f/j/+P/4//i/+P/5f/n/+n/
6P/n/+b/5f/n/+j/6v/s/+7/7//v/+//7//t/+v/7f/z//T/9f/3//X/9v/2//X/9//4
//n/+f/7//v/+//7//3//P/8//z//f8AAAIAAwABAAIAAwADAAQABQAGAAkADQANAA0A
DgAPAA8ADwAPABMAFAAWABkAGgAaABsAGgAeAB8AIQAjACYAKAAoACsAKgArACwALAAu
AC8AMAAzADIAMQAwAC8AMQAxAC8ALwAwADAALgAtACoAKgAqACgAJQAkACQAJAAjAB8A
HAAaABoAGAAVABQAEgASABEAEAANAAwACwAJAAoACwALAAsACgAJAAcABAAGAAUABAAF
AAcABwAHAAcABgAFAAUABAAEAAUACAAJAAYABQAFAAUACAAIAAkACwALAAsACgAJAAgA
BwAHAAcACAAKAA0ADgANAA0ADAAJAAoACwAMAA0ADAANAA0ADgAOAA0ACgAKAAsADAAO
ABAADgAOAA4ADQAPAA0ADAAMAA0ADgAPAA8ADQANAAsACgALAAsADAAOAAwADAALAAoA
DAAMAA4ADgAOAA4ADQAMAAsACgALAAsACgAKAAsACwALAAsACgAJAAgACAAJAAoACwAO
AAwADgAPABAAEwAVABcAGAAZABkAGgAcABsAGwAdAB0AIQAiACMAJQAjACIAIgAiACQA
JQAjACIAIwAhAB0AGwAVABQAEwASABEAEAAPAA4ADQANAAwADAAMAAwADAAMAA0ADAAM
AAwACwAKAAkACgALAAsACwAMAAoACgAKAAoACgAKAAwADgAOABAADwAMAA8AFgAjAC8A
QABWAG0AggCVAKYAtQDFAM4AzQC+AKoAigBOAAAAzf+8/7n/uv/H/9n/6v/0//n//P8A
AAYACQAMAA0ADgAPABAAEAAOAA4ADgAOAA0ADQAOAA8AEAAQAA0ADQANAA0ADwAPAA8A
DwAOAA4ADwAQAA8ADwAOAA0AEAAPAA4AEQARABAADwAPABAAEgATABMAEQASABMAEwAR
ABEAEQARABIAEgATABQAEgAUABUAFQAVABYAFwAXABcAFwAXABkAGQAZABkAGgAfAB8A
HwAfAB4AHgAfACEAIwAkACYAJgApACkAKgArACwALgAuADEANAA1ADYANgA1ADUANQA3
ADsAOwA7ADsAOwA7ADkAOQA6ADoAOAA3ADYANgA2ADQAMAAuAC0ALAAqACcAJQAkACEA
HgAaABgAFwAWABQAEgAQABAAEAAPAAwACwAJAAcABwAHAAYABAAEAAMAAgADAAMAAwAD
AAMABAADAAMAAgD/////AQABAAIAAQABAAEAAQAAAAAAAQADAAMAAgABAAEAAQACAAMA
AgACAAMAAgADAAUABgAFAAcABwAHAAcABwAHAAYABgAHAAcABQAGAAQABAAFAAYACAAI
AAgABwAIAAcABwAIAAgACAAIAAcACQAJAAcABgAGAAUABQAGAAgACAAHAAYABgAFAAUA
BQAFAAYABgAGAAYABgAGAAUAAgABAAIAAgAAAAQABgAGAAUABAADAAIAAAAAAAAAAAAD
AAMAAgACAP//////////////////AAAAAAAAAAACAAAAAgADAAQACAAJAAoACgAHAAcA
CAAKAA4ADwASABMAFAAUABQAFQATABIAEgASABIAEwARABAADwANAAkABwACAAIAAgAC
AP///v/9//z/+f/5//j/+P/6//r/+v/6//f/9v/2//b/+P/4//j/+v/4//f/9v/2//T/
9P/0//T/+P/4//j/9v/0//T/9f/2//3/CAAVACUAOgBSAGkAfACPAKAArwC9AMIAuQCm
AI4AXAAIAMb/r/+o/6f/sv+//8v/1v/e/+P/6P/w//T/+f/7//v/+//7//j/+P/2//b/
9//4//j/+f/5//n/+f/4//f/9//3//f/+f/5//n/+f/2//b/9//4//j/+f/5//n/+v/5
//j/+//9//z/+//7//3//v/+//3/+//8//3//f/9//3//f/9/////v/+//7//v8AAAEA
AQADAAQABQAFAAMAAwADAAUABwAHAAcACAALAAsACwALAAoACgALAA0AEAASABUAFgAV
ABUAFgAXABoAHAAcAB8AIAAhACIAIgAjACMAIwAlACcAJwAnACcAJQAlACMAIwAmACYA
JAAjACQAJAAkACIAHgAcABsAGgAaABcAFQAUABIADgAJAAYABwAIAAgACAADAAIAAQD/
//v/+//6//n/+//7//r/+P/3//X/8//z//X/9f/1//X/9v/1//X/9P/z//P/9f/1//b/
9f/1//X/9f/0//T/9f/2//f/9//3//f/9//4//n/+P/4//n/+P/5//v//P/7//v/+//7
//v//P/9//3//v/8//v/+P/4//j/+P/5//r//P/8//z/+//7//n/+P/4//n/+v/7//v/
+//7//n/+P/4//f/9//4//n/+v/6//r/+f/3//b/9f/3//j/+P/4//b/9v/2//X/8//z
//X/9v/2//T/9P/0//b/9f/1//b/9v/2//X/9P/3//b/9P/y//L/8v/y//T/9P/0//T/
8//z//L/8v/x//H/8f/x//P/8//z//T/8//y//H/8v/0//j/+//+//3//f/9//z//f/9
//7/AAAEAAUACAAJAAgACAAIAAkACgAKAAsADAAJAAkABgAEAAMAAQD9//v/+P/4//j/
+P/1//T/8//y//L/8//z//T/8f/w/+//7v/v/+7/7v/u//D/8P/w//L/8P/v/+7/7v/w
//D/8P/w/+7/7P/q/+r/6v/s/+//9v///wwAGwAvAEgAYgB3AIgAmQCqALMAtQCsAJsA
ggBMAPj/vv+s/6f/pP+r/7b/w//P/9b/3P/h/+r/8v/4//f/9v/1//T/8//0//T/8v/y
//X/9v/2//f/9v/1//T/8v/z//X/9//5//f/9//3//f/9P/0//X/9v/4//n/+f/5//f/
9f/z//X/+v/6//r/+//5//r/+v/5//v//P/9//3/+//7//v/+//7//r/+v/6//z//v//
/////f/+//////////////8BAAMAAwADAAQABgAFAAQAAwAHAAgACgANAA4ADgAPAA4A
EQARABIAEwAWABgAGAAbABsAGwAbABoAGgAbABwAHwAeAB0AHAAbABwAHQAcAB0AIAAg
AB4AHQAbABoAGQAWABQAEgARABAADgALAAkACAAJAAYAAgAAAP7//v/9//z/+P/2//T/
8f/x//P/9P/1//L/8f/v/+z/7v/t/+z/7f/t/+3/7f/t/+z/6//r/+r/6v/r/+7/7//s
/+v/6//r/+3/7P/s/+3/7v/v/+//7//u/+3/7f/t/+3/7v/w//D/7v/v/+//7f/t/+3/
7f/t/+7/7//v//D/7//t/+n/6P/r/+z/7v/w/+//7v/t/+v/7f/r/+r/6v/p/+r/6//r
/+v/6//p/+j/6v/p/+n/6v/o/+j/5//m/+j/5//n/+f/5f/m/+b/5P/k/+T/5P/k/+b/
5v/m/+b/5v/l/+P/4v/j/+P/4//j/+X/5f/l/+b/5f/k/+P/5P/n/+r/7P/u/+7/7f/s
/+r/6//r/+z/7v/y//P/9v/3//b/9v/2//f/9//2//b/9v/z//P/8P/u/+v/6f/l/+P/
4f/i/+P/5P/i/+D/3v/c/9z/3f/d/97/3f/c/9v/2v/b/9r/2v/a/9r/2v/a/9z/2v/Z
/9j/2P/Y/9j/2P/Y/9z/3P/W/9T/1v/a/9//5v/z/wIAEQAlADgASgBZAGYAcwB+AIEA
eQBsAFcAMgD0/7z/oP+W/4v/iv+V/5z/of+r/7j/wv/N/9b/2v/a/9v/2v/Z/9j/1//W
/9b/1P/U/9f/2P/Y/9n/2f/Z/9n/2P/a/9v/3P/d/9z/2//a/9n/2v/a/9v/3P/c/93/
3f/d/93/2//Z/9v/3v/e/97/3//d/97/3v/d/9//4P/h/+H/4f/h/+H/4f/j/+L/4v/i
/+L/5P/l/+X/5P/k/+T/4//l/+X/5f/n/+r/6//s/+7/7v/t/+z/6//t/+7/8P/z//P/
9P/2//b/+f/5//r/+//+/wAAAAADAAMAAwADAAIABAAFAAYACQAIAAcABgAFAAUABQAD
AAMAAgACAAAA///8//z//P/6//b/9P/z//L/8P/t/+v/6v/p/+b/4v/g/+L/4v/h/+D/
3P/a/9j/1f/U/9X/1f/V/9P/0//S/9D/0P/P/87/z//P/8//z//P/9D/z//P/87/zf/N
/8//z//Q/8//z//P/8//zv/O/8//0P/R/9H/0f/Q/8//z//P/9D/0v/V/9b/1P/T/9H/
zf/O/8//0P/R/9H/0f/Q/9D/0P/P/8z/zP/P/9D/0v/U/9H/0P/P/83/0P/P/8//0P/R
/9L/0//T/9D/z//M/8r/yv/N/8//0P/O/83/zP/L/8r/zP/M/8z/zP/L/8v/yv/K/8n/
yf/J/8n/yv/L/8z/zv/M/8z/zP/O/9D/0v/T/9T/1f/V/9X/1P/T/9P/1P/W/9v/3f/h
/+P/4f/g/9//3//f/97/3v/e/9v/2//Y/9b/1P/R/8z/yf/I/8r/zP/O/8z/yv/I/8b/
xv/H/8f/yP/G/8b/xv/G/8f/xv/G/8b/xv/G/8b/yP/H/8X/w//C/8P/xP/F/8b/yP/G
/8T/xP/G/8j/zf/W/+P/9P8FABkAKAA4AE0AXABpAHIAcwBpAFYAOwAYAOb/sv+S/4D/
d/96/4f/kv+X/5v/pv+y/73/xP/I/87/0f/O/83/zP/L/8r/yv/I/8j/y//M/8z/zf/N
/83/zf/M/87/z//Q/9H/0f/R/9H/0f/S/9L/0//U/9T/1f/V/9X/1//V/9P/1f/Y/9j/
2P/Z/9n/2v/a/9n/2f/a/9v/2//e/9//4P/h/9//3v/e/97/4P/i/+P/4//j/+T/5f/l
/+b/5//o/+v/7//v/+//8P/x//H/8f/x//T/9v/5//3//f/+/wAAAAACAAMABQAHAAsA
DgAPABMAEwATABMAEgAUABUAFgAZABoAGQAYABcAGAAZABgAGQAcABwAGgAZABcAFgAV
ABIAEQAQABAAEAAOAAsACQAIAAkABgACAAAAAgACAAEAAAD7//r/+f/3//j/+f/5//n/
+f/5//j/9v/2//X/9P/1//j/+f/6//v/+P/3//f/9v/4//n//P/9//7//f/9//3//f/8
//z//f8AAAEAAQABAAAA////////AQACAAQABAAEAAUABQADAAUABQAFAAUABwAJAAoA
DAAKAAkABgAGAAkACgAMAA4ADQAMAAsACQAKAAkACQAKAA8ADgAMAAwADAAMAAwADAAM
AAwADwAPAA4ADgALAAsACwALAAwADQAOABAADgAOAA4AEAAQABIAEwAUABYAFwAYABgA
FwAXABgAGgAdAB8AIwAlACUAJAAjACMAJQAkACQAJAAlACUAIgAgAB4AGwAWABMAEgAS
ABIAEgAPAA4ADQAMAAsACwAKAAoADAAMAAwADAAJAAgACAAIAAoACgAKAAwACgAJAAgA
CAAIAAgACAAIAAoADAAKAAYABgAGAAkADgAXACIALQA7AE4AZgB5AIgAnQCuALsAxQDG
ALcAogCCAEgAAADQ/73/uP+9/8r/1f/f/+r/9P/5//z/BAAKAA8ADwAPAA8ADwAMAAwA
CgAKAAwADgAPABEAEQARABEAEAAOAA8AEAARABIAEwAUABUAEwASABIAEgAUABUAFQAV
ABUAEwARABMAFAAUABQAFQAWABgAGQAZABcAGAAZABkAGwAbABsAGwAbABoAGgAaABoA
HAAdAB0AHQAeAB8AHwAhACEAIQAjACUAJQAlACYAKQApACkAKQAqACoAKwAtADEAMgA0
ADQANQA1ADYANwA8AD4APgBBAEAAQQBCAEIAQwBDAEMARQBJAEkASQBJAEcARwBFAEUA
RgBGAEQAQwBCAEIAQgBAADoAOAA3ADYANgAzADEAMAAtACoAJgAkACQAJAAjACIAHQAc
ABsAGQAXABcAFgAVABcAFwAWABQAFQATABEAEQAVABUAFQAVABQAEwATABIADwAPABEA
EQARABEAEgATABEAEAAQABEAEgATABMAEwAUABMAEwATABEAEgAUABQAFAAVABUAEwAT
ABMAEwATABQAFQAVABYAGAAXABQAFAAWABYAFwAYABYAFgAWABUAFwAVABQAFAAVABYA
FwAXABcAFwAVABQAFAATABMAFAAUABQAEwASABAADwAPAA8AEQASABIAEgASABIAEQAQ
AA8ADgARABEAEAAQAA0ADQANAA0ADQANAA0ADgAQABAAEAASABEAEgASABIAFQAXABkA
GgAZABkAGgAcABwAHQAgACEAJAAkACQAJQAkACIAIQAgACAAIQAfAB4AHQAbABcAFQAR
ABAADwAOAA0ADAALAAoABwAHAAYABgAIAAgACAAIAAUABAAEAAQABAAEAAQABgAGAAUA
BAAEAAIAAgACAAIABAAEAAQABgAGAAQAAQACAAkAFAAhADEARgBgAHkAigCZAKoAuQDF
AMoAwQCwAJgAZgAWANT/u/+2/7P/vP/L/9n/5v/u//P/9v/8/wAAAwAEAAUABgAHAAYA
BgAEAAQAAwAEAAQABQAIAAkACgAKAAkACQAJAAkACQAJAAkACQAIAAgACQAKAAgACQAJ
AAkADAALAAoADQANAAwACwALAA0ADgAOAA0ADQAOAA8ADwANAA0ADQANABAAEAARABIA
EQASABIAEQAUABYAGAAZABcAFwAXABkAGQAZABkAGgAeAB8AIAAhACAAIAAhACMAJwAo
ACoAKgApACkAKgArAC4AMAAwADMANgA3ADgAOAA3ADcANwA5ADsAOwA7ADsAOwA7ADkA
OQA4ADgANgA1ADYANgA2ADQALgAsACsAKgAqACcAJQAkACUAIgAeABwAGQAYABYAFAAT
ABIAEQAPAAsACwAKAAkACwALAAoACAAHAAUAAwADAAMAAwADAAMAAwADAAQABAABAAEA
AwADAAQAAwADAAMAAQAAAAAAAQADAAMAAgABAAEAAQACAAMAAQACAAQABAAEAAUABQAD
AAMAAwADAAMAAgADAAMABAAFAAUAAwAEAAIAAgADAAQABQAGAAcABwAHAAUABAAEAAMA
BAAFAAUABwAHAAUABAACAAEAAQACAAQABAADAAIAAAD///////8BAAIAAgACAAAAAAAA
AP///f/9////AAAAAP7//v/+/wAA/////wAAAAAAAP///v////7//v/+//3///8AAAEA
AQD///7//f/8//v//P/+//7//v/9//z//v/+//3//P/7//r//P/8//z//P/9//3//P/8
//n/+f/5//n/+//7//v//P/6//r/+v/8//r//P/9//7/AQADAAUABgADAAMABAAGAAgA
CQAMAA0ADwAQABEAEwARABAAEAAQABAAEQAPAA4ADQALAAcABQACAAIAAgACAAAA/v/8
//r/+f/5//j/+P/4//j/+P/4//X/9P/0//T/9v/2//b/+P/2//X/9P/0//b/9v/2//b/
+v/4//b/9P/y//L/8//0//n/AgAPAB8ANABMAF8AdACJAJoAqwC5AMAAuQCqAJQAaAAc
ANT/tf+s/6n/rv+9/8n/0v/c/+P/5v/s//T/+f/7//v/+//7//n/+P/1//T/9//4//j/
+f/5//n/+f/4//j/+f/6//v//f/9//3//f/7//r/+v/6//z//f/9//3//f/7//n/+//+
//7//v//////AAAAAP///f/+//////8BAAEAAQABAAMAAgACAAIAAgAEAAUABQAHAAgA
CQAJAAkACQAJAAsADQANAA0ADgAPAA8ADwAPABIAEgATABUAFwAYABoAGgAaABkAGQAZ
AB0AIAAhACUAJAAlACYAJgAlACUAJQAnACkAKQApACkAKQApACcAJwAoACgAJgAlACYA
JgAmACQAIgAgAB8AHgAeABsAGQAYABUAEgAOAAwADgAOAA0ADAAHAAYABQADAAEAAQAA
AP////////7//P/7//n/9//3//v/+//7//v/+P/3//f/9v/1//X/9//3//f/9//4//n/
+P/2//X/9f/6//v/+//7//n/9//2//X/9//4//r/+v/8//3//f/7//n/+f/5//n//P/9
//3//v/9//v/9//2//f/+P/6//z/+v/6//r/+f/5//f/9v/2//n/+v/7//v/+v/5//b/
9P/0//P/8//0//T/9P/z//L/8v/x//H/8f/x//L/8v/y//D/8P/w/+//7f/t/+//8P/y
//D/8P/w/+//7f/s/+z/7P/s/+v/6v/p/+j/6P/o/+b/6f/r/+3/6//p/+j/5//m/+X/
5v/o/+r/6v/p/+j/5P/m/+b/5v/j/+T/5P/l/+b/5//o/+X/5P/j/+L/5f/l/+T/5P/j
/+P/4//j/+H/4f/h/+L/5P/k/+T/5v/k/+b/5//o/+r/6//s/+z/6f/p/+r/7P/t/+3/
7//v//H/8v/z//X/8//y//L/8v/v/+//7P/q/+v/6f/l/+P/4P/g/+D/4P/h/+D/3//e
/9v/2//a/9r/3P/c/9z/3P/Z/9j/2P/Y/9j/2P/Y/9r/3P/b/9r/2v/a/9r/2v/a/9b/
1v/Y/9r/2v/a/9f/2v/l//T/AwAXADAASABbAG4AfQCIAI8AjwCIAHcAXgAuAOb/sP+c
/4//iP+P/5r/pf+x/7z/wv/J/8z/0v/W/9n/2v/b/9z/3f/c/9z/2v/a/9r/2v/Z/9n/
2//b/9v/2v/Y/9n/2v/b/93/3f/d/93/3P/c/93/3v/c/93/3f/d/9//3f/b/93/3v/c
/9r/2f/c/97/3//f/93/3v/f/9//3v/d/9z/2//e/97/3//g/97/4P/h/+H/4f/i/+P/
4//j/+P/4//l/+b/5f/k/+T/6f/p/+n/6f/o/+j/6f/r/+3/7v/w//D/9P/1//f/+f/5
//r/+f/7//7///8AAAAA/f/9//3///8BAAEAAQABAAEAAQD/////AAAAAP7//f/+//7/
/v/8//f/9P/y//D/8//x//D/8P/t/+r/5v/k/+P/4v/g/97/3f/c/9v/2f/X/9f/1v/V
/9X/1f/U/9L/0//R/8//z//P/8//z//P/9H/0f/S/9L/0P/P/9D/z//O/83/zf/N/8//
0P/S/9X/1P/T/9H/z//R/9H/0v/T/9H/0v/U/9T/1v/X/9f/1f/U/9P/0v/R/9D/0f/R
/9L/1P/V/9T/1v/T/9L/0v/S/9P/1P/V/9X/1//V/9T/1P/T/9T/1f/V/9X/1f/T/9L/
0v/R/9H/0v/U/9T/0//S/9L/0f/R/9H/0f/S/9L/0v/S/9L/0v/R/8//z//R/9L/0P/S
/9D/0P/Q/9D/0P/O/87/zv/O/9H/0f/Q/9D/0f/R/9H/0f/P/8//z//Q/9L/0v/S/9T/
1P/W/9f/2P/a/9v/3P/c/9v/2//c/97/4P/h/+T/5f/m/+b/5v/n/+X/5P/k/+T/4//j
/+D/3v/c/9n/1P/R/9H/0v/T/9T/1f/U/9P/0v/P/8//zv/O/8//0P/R/9L/z//O/87/
zv/O/87/zv/Q/9L/0f/Q/9D/zv/O/87/zv/M/87/0v/Q/87/0v/b/+L/7f/+/xEAJQA6
AE4AYQBwAHkAgAB/AHMAYgBLACQA6v+0/5j/iP9//4T/k/+c/6X/sf+6/8T/zf/Q/9D/
0v/T/9X/1f/V/9X/1P/U/9L/0v/V/9b/1v/X/9n/2f/Z/9j/1//X/9f/1//a/9v/3P/d
/9r/2v/b/9z/3P/d/93/3f/f/93/2//d/97/3v/e/9//4f/i/+L/4f/f/+D/4f/h/+P/
4//j/+P/5P/k/+X/5v/k/+b/5//n/+j/6v/s/+3/6//r/+v/7f/v/+//7//w//X/9f/1
//X/+P/4//n/+////wAAAgACAAEAAQACAAMACAAKAAoADQAOAA8AEAAQABEAEQARABMA
FQAVABUAFQAUABMAEAAPABAAEAAOAA0ADAAMAAwACgAEAAIAAQAAAAAA/f/7//r/+f/2
//L/8P/u/+7/7f/s/+v/6v/p/+f/5v/n/+f/5//p/+n/6P/m/+b/5f/k/+X/5f/l/+X/
5f/n/+f/6P/o/+X/5f/n/+f/5//n/+j/6f/p/+j/6P/p/+r/6//r/+v/7P/r/+v/6//r
/+z/7v/u/+//8f/y//H/7//v/+//7//w//H/8f/y//P/8//x//L/8P/w//H/8v/0//T/
9P/z//P/8f/w//D/8f/y//P/8//0//X/9P/0//T/8//z//T/9v/2//X/9P/0//H/8f/z
//T/9v/2//b/9v/0//T/9P/0//P/8//y//L/8v/z//T/9f/z//P/8//0//b/9v/2//j/
+v/8//3//v/////////+////AQAEAAgACQAJAAsACwAOAA4ADgAPAA8ADgAOAA4ADwAP
AAwACgALAAkABQADAP///v/9//z//P/8//z//P/7//v/+v/6//j/+P/4//j/+P/4//n/
+v/3//b/9f/2//f/9//3//j/+v/6//r/+v/0//T/9v/2//r//P///wIACwAWACUANwBQ
AGgAewCOAJ8ArAC1ALMApACPAHgASgACAM7/uP+r/6b/r/+8/8n/1f/g/+r/8f/2//z/
/v/9//3//f/9//3//f/+//3//v/9//7//v///wEAAQABAAAAAAABAAIAAwACAAEAAAD/
/wEAAgAEAAYABQAFAAQAAwAEAAMAAgAFAAYABgAGAAcABQAGAAYABQAHAAgACQAJAAcA
BwAHAAcACgAKAAsADAAKAAwADQANAAsADAANAA0AEAARABIAFQAWABUAFAAUABkAGQAZ
ABkAGgAaABsAHQAdAB4AIAAgACMAJQAoACsAKwAsACsALQAwADEAMgAyADIAMwA0ADcA
OAA3ADYANQA2ADcANgA3ADUANAAxAC8AMAAwADAALgAqACgAJwAmACUAIQAeABwAHQAa
ABYAFAARABAADgAMAAsACgAJAAcABwAHAAYABQAFAAUABAACAAIAAQAAAAEAAgABAAAA
//8AAA==
         </WaveFormData>
      </LeadData>
   </Waveform>
</RestingECG>
