# Supplementary material for: Detection of Left Atrial Enlargement Using a Convolutional Neural Network-Enabled Electrocardiogram
Source: Front Cardiovasc Med. 2020 Dec 17;7:609976. doi: 10.3389/fcvm.2020.609976 (PMC7773668; doi:10.3389/fcvm.2020.609976)
Supplement: Supplementary file 3 [file Data_Sheet_3.ZIP › normal2/1802017341_5216_0000000P.XML]

<?xml version="1.0" encoding="Windows-1252"?>
<!DOCTYPE RestingECG SYSTEM "restecg.dtd">
<RestingECG>
   <PatientDemographics>
      <PatientID>1802017341</PatientID>
      <PatientAge>67</PatientAge>
      <AgeUnits>Years</AgeUnits>
      <Gender>Male</Gender>
      <PatientLastName>zengqinghao</PatientLastName>
   </PatientDemographics>
   <TestDemographics>
      <DataType>Resting</DataType>
      <Site>1</Site>
      <AcquisitionDevice>MAC55</AcquisitionDevice>
      <Status>Unconfirmed</Status>
      <Priority>Normal</Priority>
      <AcquisitionTime>10:09:23</AcquisitionTime>
      <AcquisitionDate>03-16-2017</AcquisitionDate>
      <CartNumber>1</CartNumber>
      <AcquisitionSoftwareVersion>009C</AcquisitionSoftwareVersion>
      <XMLSourceVersion>MAC5000 v1.0</XMLSourceVersion>
   </TestDemographics>
   <RestingECGMeasurements>
      <VentricularRate>85</VentricularRate>
      <AtrialRate>85</AtrialRate>
      <PRInterval>164</PRInterval>
      <QRSDuration>104</QRSDuration>
      <QTInterval>378</QTInterval>
      <QTCorrected>449</QTCorrected>
      <PAxis>68</PAxis>
      <RAxis>63</RAxis>
      <TAxis>66</TAxis>
      <QRSCount>13</QRSCount>
      <QOnset>209</QOnset>
      <QOffset>261</QOffset>
      <POnset>127</POnset>
      <POffset>176</POffset>
      <TOffset>398</TOffset>
      <ECGSampleBase>500</ECGSampleBase>
      <ECGSampleExponent>0</ECGSampleExponent>
   </RestingECGMeasurements>
   <Diagnosis>
      <Modality>Resting</Modality>
         <StatementCount>2</StatementCount>
         <LabelText>12SL ��ϳ���</LabelText>
      <DiagnosisStatement>
         <StmtFlag>ENDSLINE</StmtFlag>
         <StmtText>�������</StmtText>
      </DiagnosisStatement>
      <DiagnosisStatement>
         <StmtFlag>ENDSLINE</StmtFlag>
         <StmtText>���� ECG</StmtText>
      </DiagnosisStatement>
   </Diagnosis>
   <Waveform>
      <WaveformType>Rhythm</WaveformType>
      <WaveformStartTime>0</WaveformStartTime>
      <NumberofLeads>8</NumberofLeads>
      <SampleType>CONTINUOUS_SAMPLES</SampleType>
      <SampleBase>500</SampleBase>
      <SampleExponent>0</SampleExponent>
      <HighPassFilter>16</HighPassFilter>
      <LowPassFilter>150</LowPassFilter>
      <ACFilter>NONE</ACFilter>
      <LeadData>
         <LeadByteCountTotal>10000</LeadByteCountTotal>
         <LeadTimeOffset>0</LeadTimeOffset>
         <LeadSampleCountTotal>5000</LeadSampleCountTotal>
         <LeadAmplitudeUnitsPerBit>4.88</LeadAmplitudeUnitsPerBit>
         <LeadAmplitudeUnits>��V</LeadAmplitudeUnits>
         <LeadHighLimit>2147483647</LeadHighLimit>
         <LeadLowLimit>268435456</LeadLowLimit>
         <LeadID>I</LeadID>
         <LeadOffsetFirstSample>0</LeadOffsetFirstSample>
         <FirstSampleBaseline>0</FirstSampleBaseline>
         <LeadSampleSize>2</LeadSampleSize>
         <LeadOff>FALSE</LeadOff>
         <BaselineSway>FALSE</BaselineSway>
         <ExcessiveACNoise>FALSE</ExcessiveACNoise>
         <MuscleNoise>FALSE</MuscleNoise>
         <LeadDataCRC32>2294622036</LeadDataCRC32>
         <WaveFormData>
9P/0//T/9P/z//L/8f/w//r/AgAKABIAHgAqADYAQgBGAEoATgBSAEEAMAAfAA4ABQD8
//P/6v/m/+L/3v/a/93/4P/j/+b/5//o/+n/6v/t/+7/7//w//D/8P/w//D/8f/y//P/
9P/1//b/9//4//b/9v/2//b/9v/2//b/9v/2//b/9v/2//T/9P/0//T/9//4//n/+v/6
//r/+v/6//j/+P/4//j/+f/6//v//P/6//r/+v/6//z//P/8//z//P/8//z//P/+//7/
/v/+/wAAAAAAAAAAAgACAAIAAgAEAAQABAAEAAUABgAHAAgABQAEAAMAAgAEAAQABAAE
AAgACgAMAA4AEAAQABAAEAANAAwACwAKAAkACAAHAAYACAAIAAgACAAIAAgACAAIAAgA
CAAIAAgABwAGAAUABAACAAIAAgACAAAAAAAAAAAA///+//3//P///wAAAQACAAEAAAD/
//7/+//4//X/8v/0//b/+P/6//j/+P/4//j/+//8//3//v/9//z/+//6//j/+P/4//j/
+f/6//v//P/8//z//P/8//r/+v/6//r/+P/4//j/+P/4//j/+P/4//r/+v/6//r/+v/6
//r/+v/7//z//f/+//z//P/8//z//P/8//z//P///wAAAQACAP7/+v/2//L/9P/2//j/
+v/8//z//P/8//z//P/8//z//v/+//7//v/9//z/+//6//v//P/9//7//v/+//7//v8A
AP////8AAP///v/+//7/AAACAAMABQAGAAUABgAIAAcABwAIAAgACgAJAAgABgAIAAgA
BgAFAAEAAAD///z/+f/7//3//v/6//n/9//2//j/+f/5//r/+P/4//n/+f/4//b/9f/z
//b/+P/6//z//P/7//v/+v/4//n/+f/5//f/9//2//b/8v/y//T/9v/2//b/+P/3//X/
9v/x/+n/6P/u//f//P8DABEAIAAxAD8ATABZAGMAZwBdAEwANQAeAA4ACQAHAAAA9v/q
/+L/5v/n/+X/5v/p/+n/6P/s/+z/7P/v//L/8P/v//H/8//y//P/9f/3//b/9v/2//b/
9v/2//b/+P/2//b/9v/2//j/+P/4//n/+//8//3//v/5//f/8//z//T/9f/2//f/+f/6
//r/+v/6//v/+//8//v/+//6//j/+f/6//v//P/6//r/+v/6//z//f/9//z//P/9//3/
/v/+/////////wAAAAD+//3//f/+////AQAEAAUABQAFAAUABQAHAAcABwAIAAkACwAL
AAsACwALAAsACgAKAAoADAANAA0ADQAMAAwADAALAAwADQAPABAADQAKAAgACAAIAAcA
BQAEAAUABAAEAAMAAwADAAAAAAAAAAAA/////wAA///+//3//P/8//3//f/9//3//f/9
//r/+v/6//r/+v/6//r/+v/9//7///8AAP7//v/+//7///////3//P/6//v/+//8////
//8AAAEA/v/+//7//f/7//r/+f/4//r/+//8//z//v/////////8//r/+P/2//n/+v/7
//v/+v/6//n/+P/6//v//P/9//n/+f/6//v/+//7//v/+//9//z/+//7//j/+P/3//b/
+P/7//3////9//3//f/9/////////////v/9//z/+//6//n/+P/4//n/+//8//3/+//7
//3//v8AAAAAAAAAAAAA/////wAAAAD//////////wEAAgAEAAUAAQABAAIAAwAHAAoA
DAAMAAsACgAIAAgABwAEAAIAAAABAAIAAQD9//3//f/8//v/+//6//r/+//7//r/+v/6
//j/+f/5//n/9v/2//X/9P/2//j/+v/8//n/+f/4//j/9//3//f/9//1//T/9P/0//r/
/v/+//T/7v/y//H/7f/u//H/7//y//j/+/8CAA8AGwAkADUARwBSAGEAcQBzAGcAVAA7
AB4AFAARAAsAAgD2/+b/3P/e/+X/6//u/+3/6f/o/+z/7P/q/+v/7v/w//P/9f/1//j/
+f/3//P/9v/2//b/9v/3//j/+f/8//r/+v/6//r/+v/6//r/+//7//r/+f/4//f/9//1
//f/+f/5//n/+f/4//j/9//2//f/+f/6//z/+v/7//v/+v/6//r/+v/6//v//P/9//7/
/f/9//z/+v/8//3//f/+/wAAAQABAAEAAAAAAP7//f/+/wAAAgAFAAMAAwACAAEABAAF
AAgACQAHAAYABQAFAAYABwAIAAkACgAKAAsADAAKAAsACwALAAwADgAQABEAEgATABUA
FgAQAAgAAQD8/wEAAwAEAAYABwAGAAYABQAGAAcABQAGAAUABAACAAEAAAD///7//f/9
//7/AAABAP///f/7//n/+//8//3//v8AAAAAAAAAAP///v/9//z//f/+////AAAAAP//
/P/6//z//f/9//7//P/7//v/+//5//r/+//7//v//P/9//7//f/9//3//P///wMABgAJ
AAMAAAD9//r/+f/4//f/9f/2//j/+f/6//v/+//7//v//P/9////AQD///////////v/
+P/1//P/9//6//z//v/8//3//f/9//3//f/9//3//f/9//3//f/7//v/+//7//3//f/9
//7//f/9//z/+//9//3//f/+/wUAAwAAAP7//v/+//7/AAABAAMABAAFAAcACQALAAcA
BAACAP//AAABAAMABQAHAAoADAAMAAsACgAIAAgACgAIAAcABgAEAAQAAgD9//v/+//6
//n/+//6//r/+//9//z//P/8//r/+//7//v/+v/6//n/+P/6//r/+v/6//f/9//2//b/
9f/1//X/9f/3//b/9v/2//j/+P/6//z/9v/y//H/7//u/+3/7f/u//b/+f/6/wcAHQAu
AD0ASQBUAGMAcQB3AG8AXgBFACwAGgARAAsAAgD0/+b/4v/m/+f/5//o/+n/5//o/+r/
6v/q/+//8P/w//H/8f/v/+7/8//3//f/9//2//X/9P/3//j/+f/8//r/+P/2//T/9f/2
//f/+f/4//j/+P/4//r/+//6//3/+v/5//j/9//5//r/+v/6//r/+//7//z//v//////
/v/8//z//P/8//z//P/8//z//v///////v/7//v/+v/6////AQACAAMAAwACAP///f/9
//7///8BAAQABQAFAAUABQAFAAcABwAFAAYABwAJAAkACQAJAAkACQAIAAgACAAJAAsA
DAANAA8AEAARABEAEAAPAA8ADgALAAgABgAGAAkACQAIAAgACgAKAAsACwAHAAUAAAD+
/wEAAgACAAMAAgABAAAA///+//7///////3//f/9//3//P/8//z//P/8//z//P/8//3/
/v///wAA/v/+//7//v///////f/8//r/+//7//z/+v/5//n/+f/6//z//v////7//v/+
//7//f/9//3//P///wEAAgADAAEAAAD///7/AAAAAAAA///+//7//f/8////////////
/P/7//v/+//7//v/+//7//z//P/8//3/+//8//z//P/+//////////7//f/8//v/+f/5
//n/+f/6//v//P/9//z/+//6//r//f///wAAAQD///////8AAAEABAAGAAYABgAGAAMA
AQAAAP7/AAABAAIAAwAGAAYABwAHAAcABwAIAAkACwAOABAAEAAOAAwACQAIAAkACAAI
AAgACAAIAAYAAQD9//v/+P/1//f/+P/6//3/+//6//r/+v/8//3//f/9//z//P/7//r/
+P/4//j/+P/4//n/+f/6//3//f/9//3//P/6//n/+P/o/+z/7P/s/+7/8P/x//H/8P/t
/+v/8P/6/wUADgAVACEANABHAFkAaABzAHcAdQBpAFIAMQAcABQAEQANAAAA8P/i/+D/
5P/l/+n/7v/v/+3/7v/u/+7/7P/p/+r/7v/x//H/9f/2//X/8//z//T/9P/0//T/9v/2
//b/+P/4//j/+P/4//r/+v/6//v/+f/4//f/9v/3//f/9f/3//r/+//8//3/+//8//z/
/P/8//3//f/+//7///////7/AQACAAMABAD///z/+f/2//f/+f/6//r//P/9//3//v/+
/////////wIAAgAAAP//AAACAAQABwAHAAcABgAFAAcABwAJAAkACwAMAA0ADwANAA0A
DQANAAwACgAJAAgACAAJAAkACQAJAAoACwALAAsACwAMAAwADQAKAAgACAALAAsACgAK
AAcABgAGAAUABwAHAAQABAADAAIAAAD//wAA///+//3//P/8//3//f/+////AAABAP7/
/v/+//7//P/8//z//P/6//r/+v/6//z//P/8//z/+//7//n/+P/5//v//P/+//7//f/9
//3/+//8//3//f/8//z//P/8//3//f/9//z//v////////8AAAAAAAAAAP7//v/+//3/
/f/+//7//v/9//3//f/9//v/+//8//3//v///wAAAQD///7//f/9//r/+P/1//L/9v/5
//v//f/7//v/+//7//v/+//7//v//f/9//3//f///wEA///+//7/AAAAAAAAAAABAAEA
AgACAAEAAQABAAEAAwAEAAYABwAFAAUABgAHAAkADAAOAA4ADQAMAAoACgAKAAgABwAG
AAUABAABAPv//P/9//3//f/7//r/+v/7//3//P/8//z/+v/7//v/+//8//z/+//6//z/
/P/8//z/+//7//r/+v/4//X/8v/v//H/8P/w//D/9v/4//b/9v/4//j/9//1//T/7//r
/+z/9P/9/wYAEwAbACAALwA9AEgAVQBjAGMAWQBKADkAJAAUAA0ABQD6/+j/3P/e/+L/
4//j/+L/4f/h/+b/6v/s/+7/7f/s//D/8//z//P/9P/1//X/9f/0//T/9P/0//b/9v/2
//j/+P/4//j/+P/6//r/+v/7//z//P/8//z/9//1//H/8f/1//f/+f/7//n/+v/6//r/
+v/7//v//P/9////AAAAAP7//v/+//7//f/8//v/+v/7//3//v/+//z//f/9//7/AQAD
AAQABQAGAAYABAADAAEAAAD/////AwAFAAYABwAFAAUABwAHAAcACAAJAAsACwALAAsA
CwANAAwADAAMAA0ADwAQABEADAAKAAgABQAJAAsADgAQABEADgAMAAwADAALAAkACAAH
AAYABgAFAAUABQACAAIAAgACAAEAAQAAAP///v/9//r/+v/7//v//f/9//3//f/+//7/
/v/+//z//P/8//z/+v/6//r/+v/8//z//P/8//v/+//5//j/+P/5//n/+v/6//n/+f/5
//v//P/9//3/+v/6//r/+v/9//3//f/8//r/+//7//v//P/8//z//P/8//z//P/7//v/
/P/8//z////////////8//v/+//7//3//f/9//3////+//3//f/8//z/+//6//v//f/+
/////f/9//3//f/7//v/+//7//3//f/9//3////+//v/+v/5//j/+f/7//7/AAD+////
AAABAAQABAAFAAUABQAFAAYABwAGAAgACQAIAAcABgAEAAQAAwAAAP7//P///wAA///7
//z//f/9//3////+//7////8//j/9f/y//T/9f/1//X/+P/6//v//P/5//j/9//2//f/
9//2//b/+f/5//n/+f/4//b/9f/0//b/+P/6//z/+v/2//H/7//w/+3/7f/w//j/+//+
/wUADwAaAC8APQBEAFMAXwBZAEsAPAAjAAgA/v/7//H/6P/i/9r/1v/a/9v/3//i/+P/
5f/m/+L/4v/q/+v/5v/o/+//8f/x//T/9//3//f/+P/4//j/+P/2//T/8v/y//T/9P/0
//T/9f/2//f/+f/6//r/+v/6//f/9//1//f/+f/5//n/+f/5//r/+v/6//r/+//7//z/
/P/9//3//P/+//7//v/+//v/+v/5//j/+v/7//v/+v/9////AAACAAQABQAFAAUAAwAA
APv/9//4//r//P///wMABQAGAAcABQAFAAcABwAJAAoACwANAAwACwAKAAkACgAKAAsA
DAAKAAsACwALAAkACgALAAsACwALAAwADAANAAoACAAIAAkACQAIAAgABQAEAAQAAwAD
AAMAAAAAAAAAAAD//////v/9//z/+//6//r/+//7//n/+f/5//n/+P/4//j/+P/4//j/
+P/4//r/+v/6//r//P/8//z//P/8//v/+P/2//b/9//3//j/+//7//z//f/9//7/////
//v/+v/5//j/+//7//v/+v/4//n/+f/5//r/+v/6//r/+P/4//j/9//6//z//f/+//7/
/f/8//v/+//7//z//f/8//v/+v/5//v/+v/5//n/+//8//z//P/8//3//f/9//v/+//7
//3//P/9//7///8AAP7//f/9//z//v///wAAAQAEAAQABQAFAAEAAQACAAMAAwAGAAgA
CAAFAAQAAgACAAIAAAD///7/AAAAAP7/+f/6//v/+//7//v/+v/6//v/+P/2//X/9P/3
//n/+v/7//j/+P/3//b/9//4//n/+v/4//f/9f/0//T/8//y//H/8//y//L/8v/6//b/
8v/y//L/9P/5//n/9v/z//X/9v/2//v/AgAJABEAHAApADUAQABLAFUAWQBTAEQALwAY
AAYA///9//j/7P/k/+L/4v/f/93/4P/j/+P/5v/o/+j/6P/r/+7/8P/v/+//8f/0//P/
7//v//T/9v/4//r/+P/4//j/+v/4//j/+P/4//b/9v/2//f/+v/6//r/+v/8//3//P//
//z/+f/2//P/9P/2//f/+P/5//v//P/+//v/+//6//j/+f/6//v//P/8//z//P/8//r/
+//7//r//P/9//3//v///////v/9////AAD/////AQACAAMABQAGAAcABwAHAAcABwAJ
AAkABgAGAAYABwAJAAsADQAPAA4ADAALAAoACAAJAAkACQALAAwADQANAAsACwAMAAwA
DQAKAAgACAAJAAkACAAIAAUABAAEAAMAAwADAAAAAAAAAAAA/////////////////f/8
//z/+//9//3//f/9//r/+v/6//r/+v/6//r/+v/7//z//f/+//v/+v/5//j/+v/7//r/
+v/7//3//v8AAP7/+//5//f/+P/6//z//f/8//z//P/8//3//f/9//z//P/9//3//f/7
//r/+f/4//r//P/+/////f/+//7//v/+//3//P/7//v/+//8//3//f/9//3//f////7/
/f/9//3//v/+//7//P/9//3//f/9//3//f/9//v/+//7//v/+//7//v/+//9//v/+//8
//3//v///wAAAQABAAIAAgAFAAcACQALAAgABAABAP3//f/9//7///8EAAgACwAMAAsA
CgAIAAgACAAGAAUABAACAAIAAAD7//v/+//6//n/+v/6//v//f/8//r/+f/4//n/+//8
//3/+//6//j/9v/4//j/+P/4//b/9f/z//L/9f/3//n/+//4//b/9f/0//b/8v/y//T/
9v/2//P/7//w//H/7f/u//L/+/8GAAsAFQAkADcARQBSAF0AaQBtAGEATAAvABQACAAF
AAEA+P/w/+j/5P/k/+X/5f/i/+X/6//s/+j/5v/o/+v/6v/q/+n/6f/v//L/8f/v//H/
9f/2//f/+P/2//b/9v/4//j/+P/4//j/+P/4//j/+f/8//z//P/8//j/9//0//X/8//z
//P/8//0//b/9//4//j/+f/5//r//P/9//3//P/7//r/+f/4//j/+P/4//j/+v/7//v/
+v/4//n/+f/6//3///8AAAEAAAAAAP7//f///wAAAQADAAEAAQAAAP///////wEAAQAD
AAQABQAHAAUABQAFAAUABwAGAAYABgAGAAcABwAHAAgACgAMAA0ACwALAAwADAALAAgA
BgAGAAkACQAIAAgABAACAAEA//8BAAEA/v/+////AAAAAAEAAAD///7//f/6//r/+//7
//v/+//7//v//P/8//z//P/+//7//v/+//v/+v/5//j/+v/6//r/+v/7//v/+f/4//j/
+f/5//r/+v/5//n/+f/5//r/+//7//z//P/8//z//v///wAAAAD8//v/+f/3//f/+P/5
//r/+P/4//j/9//3//j/+P/4//v/+//7//v/+//7//z//f/7//v/+//7//n/+P/3//f/
+v/8//3//v/9//3//P/7//r/+f/4//f/+f/7//3////9//v/+//7//z//v/+//7//v/9
//3//v/+/wAAAQACAAMABAAEAAUABQACAAEAAQABAAQACAALAAwACwAKAAgACAAIAAYA
BQAEAAIAAgAAAPv/+f/5//j/9//6//r/+//9//r/+P/3//b/9//5//r/+//8//z/+//6
//j/9v/0//L/8//z//L/8v/z//P/8//z//b/9v/3//j/8v/y//b/9P/w/+7/7f/v/+7/
6//r//D/9v/7/wQADwAZACQANQBJAFgAZwB3AHcAYQBMADcAIAAUAA8ADQACAPT/5v/i
/+D/3//f/+T/5f/j/+j/6P/m/+r/7f/s/+r/8f/1//X/9P/3//f/9//3//b/9f/0//L/
8v/y//T/9f/2//f/+P/4//j/+P/5//f/9v/1//T/9P/1//T/9//5//n/+f/5//f/+P/4
//j/+P/5//n/+v/6//v/+//6//j/+P/4//j//P/+/wAAAgAAAP///f/6//r/+//7//z/
/v////////8BAAIAAQABAP///v/9//3//v////////8BAAEAAwADAAQABgAIAAsACgAJ
AAgABwAIAAgACQAKAAgACQAJAAkACgAMAA4ADwANAA0ADgAOAA0ACgAIAAgACQAJAAgA
CAAJAAgACAAHAAkACQAGAAYABQAEAAIAAQD///3/+//5//v//P/+///////////////9
//z/+//6//z//P/8//z/+v/6//r/+v/7//z//f/+//7//f/6//j/+v/7//v//P/8//v/
+//7//n/+v/7//v//f/+////AAD+//3//P/6//z//f/9//3/+//6//n/+P/7//z//f/9
////AAAAAAAA///9//v/+f/4//n/+//9////AQADAAUAAgAAAP7//f/6//r/+f/4//r/
+//7//v/+//7//v/+//5//n/+f/5//r/+//8//3/////////AAD+//3//f/8////AAAB
AAIA/////wAAAAD+////AAABAAMABAAGAAcAAwADAAQABQAFAAgACgAKAAwADAALAAwA
CQAGAAQAAgADAAQAAwD//wEAAQAAAP///v/8//v/+//9//z//P/8//z//f/9//3//P/8
//v/+v/2//T/8v/w//L/8//z//T/9f/1//X/9f/3//b/9v/2//j/9v/4//j/9P/w//H/
7//s/+n/6//w//r/AQAKABUAIwA0AEMAUwBkAHMAewB3AGMASAArABoAFAAPAAcA+v/s
/+T/5P/o/+n/6//w//P/8//q/+L/4P/k/+f/7P/u//H/8//1//T/9f/3//f/9f/0//P/
8v/0//T/9P/2//j/+P/4//j/+P/4//j/+f/8//z//P/8//n/+f/3//n/+f/5//n/+f/3
//j/+P/4//n/+//8//7//v///////v/9//z/+//6//3//v///wAA/v///////v/7//v/
+v/6//7/////////AgACAAAA//8CAAQABgAJAAcABwAGAAUAAwADAAUABQAHAAgACQAL
AAkACQAJAAkACgAKAAsADAAMAA0ADQANAAwADAAMAAsADgAPABEAEgAOAAoABwAGAAgA
CQAJAAoACQAIAAgABwAFAAUAAgACAAMABAAEAAUAAwABAP///f/7//r/+v/5//z//f/+
/////v/+//7//v///wAAAQACAAIAAgACAAIAAQAAAP///v8BAAEA///+//z//f/9//7/
/P/7//v/+//9//7///////7//v/+//7//v/9//z/+v/4//n/+f/5//r//P/+/wAA/v/+
//7//f/9//7//v/+/////////////////wAAAQD//////////////v/9//3//f/+//7/
/v/+//////////7//f/8//v//f/9//3//f/9//3//f/9/wMABQAIAAcABgAFAAQAAQD/
//7//P/9////AQADAAMAAgACAAEAAgADAAUABwALAA4AEAAQAA0ADAAKAAoACgAIAAcA
BgAIAAgABgABAAEAAQAAAP///v/8//v/+//9//z//P/8//7/////////+//6//j/9v/0
//T/9P/0//X/9f/0//T/9//3//f/9//5//j/+P/4//z/AAD+//j/+P/2//H/7//s/+f/
6f/y//r/AQAKABUAIwA4AEkAUQBeAHEAewBzAGUATgAzAB4AFAARAAkA+v/s/+D/4P/k
/+f/6//s/+v/6f/o/+j/6P/q/+v/7P/u/+//7//z//b/9//5//3//P/8//z//P/5//b/
8//y//X/9v/3//j/+//8//3////9//r/9//0//b/9//2//n/+f/5//n/+f/5//r/+v/6
//r/+//7//z/+v/7//v/+v/8//z//P/8//3//v///wAA/v///////v8AAAEAAQACAAIA
AwADAAMABQAGAAUABQAEAAQABAAFAAYABwAHAAcABQAFAAcABwAHAAgACQALAA0ADwAR
ABMADwAMAAoACAAGAAcABwAHAAkADAAPABEADwAPABAAEAANAAoACAAIAAkACQAIAAgA
BQAEAAQAAwAEAAUAAwAEAAQABAADAAMABAADAAIAAQD+//7///////3//f/9//3//f/+
////AAD9//z/+//6//z//P/8//z//f/+////AAAAAP///P/6//3///8AAAIAAQD///7/
/f///wAAAQABAP///v/9//z/+//7//v/+v/8//3//f/9//7//v/+//7//P/8//z/+//7
//z//P/8/////////////f/9//7////+//3//P/7//z//P/8//3///8AAAAAAAD/////
/v/9////AQAEAAMAAgABAAAAAQABAAIAAgADAAUABwAJAAkACAAIAAcAAwADAAQABQAI
AAwADwAQAA8ADgAMAAwACwAIAAYABAAGAAYABAD///3//f/8//v/+//6//r/+//5//j/
+P/4//n/+//8//3/+v/6//n/+P/3//b/9f/0//P/8//y//L/9v/3//j/+f/3//b/9v/2
//T/9v/0//L/9P/4//f/8f/u/+v/6f/u//j/+/8AAA0AHwAuAD0ASwBSAFsAawBvAF8A
RgA1ACIAEgALAAcA+v/m/9z/3P/e/9//4f/i/+X/5//m/+b/5v/k/+f/7P/w//H/7//x
//L/8f/z//f/+P/4//j/+P/2//b/9v/4//r/+v/6//r/9v/0//L/8f/0//b/+P/6//v/
+//5//v/+f/5//n/+f/5//r/+v/6//r/+//7//z/+v/7//v/+v/8//z//P/8//r/+v/6
//r//P/9//3//P/9////AAACAAIAAQD///3///8AAP///////wAAAQADAAQABQAFAAUA
BQAFAAcABwAFAAYABwAJAAoACwAMAA0ACwAKAAoACgAIAAkACQAJAAkACgALAAsACwAL
AAwADAAMAAoACQAKAAgABwAFAAQAAwACAAIAAQAEAAUAAwAEAAMAAgAAAP///P/7//r/
+f/7//z//v////3//f/9//3/+v/6//r/+v/5//j/9//2//f/+P/5//r/+f/4//f/9v/5
//n/9//2//f/+f/6//z/+//5//j/9//5//r/+//7//z//P/8//z/+//7//v/+v/8//3/
/f/9//z//P/8//z//P/8//z/+//5//r/+v/6//r/+f/4//f/+P/5//v//f/7//v/+//7
//3//P/7//v/+v/6//n/+P/6//v/+//7/wEAAQD7//j/+P/4//j/+P/5//n/+v/6//r/
+//8//3/AAAAAAEAAQD9//3//v///wEABAAGAAYABwAGAAQABAADAAAA/v/8//3//v/9
//n/9//3//b/9f/z//L/8v/z//f/+P/6//z/+f/5//j/9//3//j/+P/4//b/9v/2//b/
8//z//L/8v/1//X/9f/1//T/8v/x//D/6v/w//b/9P/y//L/7//r/+r/6//p/+z/8v/3
//z/AwALABYAIwAxAEAATQBXAFkAVQBIAC8AFAACAPf/7//q/+L/1v/S/9b/1//X/9z/
3f/f/+T/6P/m/+L/5f/q/+r/7f/z//X/9P/1//f/+f/3//T/8f/u/+//8P/x//T/9v/2
//b/9v/0//T/9P/1//T/9P/0//T/9P/1//T/9//1//X/9f/1//P/9P/0//T/8v/z//P/
9P/1//f/+P/4//b/9v/2//b/9//4//n/+v/6//v/+//6//j/+f/5//r//P/9//3//f/+
//7//P/7//z//v8AAAMAAgADAAMAAwACAAEAAgABAAIABAAGAAkACwALAAsACwAGAAIA
///8/wEABQAIAAsACQAIAAcABQAHAAcACAAIAAcABAACAAIAAwADAAIAAgABAAAAAAD/
//3//f/6//r/+v/6//n/+f/6//n/+P/3//T/9P/1//X/9//3//f/9//2//b/9v/2//j/
+P/4//j/9//2//X/9P/2//b/9v/2//X/9f/z//L/8f/x//D/8P/x//H/8v/z//P/9P/1
//X/9P/0//T/9P/1//X/9f/0//T/9f/1//X/9//4//n/+v/3//b/9f/z//H/8v/y//L/
9f/1//X/9f/y//H/8f/x//T/9f/2//f/9//2//X/9f/3//j/+P/4//b/9//3//f/+f/5
//n/+f/6//v//P/9//v/+//7//v/+v/5//j/+P/6//v/+//7//r/+f/4//j//P///wAA
AQAAAAAA/v/+//3//P/7//v/+v/6//n/9v/0//T/8v/y//D/8P/y//L/8v/x//H/8f/z
//P/8v/y//L/8v/y//L/8v/w/+//7//x//H/8f/y//H/8P/t/+z/6//q/+v/7P/t/+7/
7P/s/+z/7P/r/+r/6f/o/+3/8P/z//b/AQAMABcAIgAtADgAQwBOAEQAPAA0ACwAHQAO
AP//8P/q/+T/3v/Y/9j/2P/Y/9j/2f/a/9v/3P/f/+D/4f/i/+b/6P/q/+z/7f/u/+//
8P/w/w==
         </WaveFormData>
      </LeadData>
      <LeadData>
         <LeadByteCountTotal>10000</LeadByteCountTotal>
         <LeadTimeOffset>0</LeadTimeOffset>
         <LeadSampleCountTotal>5000</LeadSampleCountTotal>
         <LeadAmplitudeUnitsPerBit>4.88</LeadAmplitudeUnitsPerBit>
         <LeadAmplitudeUnits>��V</LeadAmplitudeUnits>
         <LeadHighLimit>2147483647</LeadHighLimit>
         <LeadLowLimit>268435456</LeadLowLimit>
         <LeadID>II</LeadID>
         <LeadOffsetFirstSample>0</LeadOffsetFirstSample>
         <FirstSampleBaseline>0</FirstSampleBaseline>
         <LeadSampleSize>2</LeadSampleSize>
         <LeadOff>FALSE</LeadOff>
         <BaselineSway>FALSE</BaselineSway>
         <ExcessiveACNoise>FALSE</ExcessiveACNoise>
         <MuscleNoise>FALSE</MuscleNoise>
         <LeadDataCRC32>4132374203</LeadDataCRC32>
         <WaveFormData>
6v/q/+r/6v/y//j//v8EAA4AGAAiACwANwBAAEkAUgBiAHIAggCSAIoAggB6AHIAYABQ
AEAAMAArACYAIQAcABYAEgAOAAoACAAGAAQAAgAAAP7//P/6//f/9P/x/+7/8P/w//D/
8P/u/+7/7v/u/+7/7v/u/+7/7v/u/+7/7v/s/+z/7P/s/+3/7v/v//D/7v/u/+7/7v/w
//D/8P/w//L/8v/y//L/8P/w//D/8P/x//L/8//0//L/8v/y//L/8//0//X/9v/3//j/
+f/6//r/+v/6//r//v8AAAIABAAGAAYABgAGAAkACgALAAwADgAQABIAFAAVABYAFwAY
ABoAHAAeACAAIAAgACAAIAAjACQAJQAmACgAKAAoACgAJQAkACMAIgAgACAAIAAgAB4A
HAAaABgAFQAUABMAEgAPAA4ADQAMAAkACAAHAAYABAAEAAQABAABAAAA///+//z//P/8
//z//P/8//z//P/7//r/+f/4//n/+v/7//z/+//6//n/+P/6//r/+v/6//z//P/8//z/
+v/6//r/+v/8//z//P/8//r/+v/6//r//P/8//z//P/8//z//P/8//r/+v/6//r/+//8
//3//v/9//z/+//6//z//P/8//z//P/8//z//P/6//r/+v/6//v//P/9//7//f/8//v/
+v/6//r/+v/6//r/+v/6//r/+P/4//j/+P/7//z//f/+////AAABAAIAAwAEAAUABgAH
AAgACgALAAsACwALAA4AEgATABYAGQAZABgAGAAYABgAGAAaABoAGgAXABUAFAASABEA
EAAOAA8ADQAJAAkABQABAPz/+f/4//f/9v/2//X/9P/z//P/8f/x//H/8f/w//H/8f/y
//D/7v/t/+3/7//u/+7/7v/t/+3/7f/t/+v/6//r/+v/7//u/+7/6//q/+f/4v/i/+L/
5v/t//T/AQALABMAGQAgACUAKwA3AEQAUgBiAHMAgACMAJgAnACQAHEATwA8ADcANgAr
AB8AGgAYABIADwAPAAwACAAHAAMA/f/6//j/+P/3//T/8//z//H/7//v/+7/7f/s/+v/
7f/t/+z/7P/q/+r/6v/q/+v/6//r/+z/7v/u/+7/7v/s/+z/7P/t/+//8P/w//D/7//v
/+//7v/u/+7/7//w//H/8f/w//D/7v/v/+//8P/x//P/9P/2//b/9f/0//X/+P/5//r/
+v/7//v//f/+//3//v///wIABAAGAAkACwALAAwADgANABAAEQATABUAFwAYABgAGQAY
ABoAGwAcAB8AIQAiACMAIgAiACMAIwAjACMAJAAkACIAIgAhACEAHQAcABsAGgAYABcA
FwAVABIAEQANAAsADQALAAkACAAGAAYAAwACAAAA///+//3//P/9//3//f/6//r/+v/6
//r/+v/6//r/+f/5//n/+f/5//n/+f/5//r/+v/7//z/+//7//r/+f/5//n/+//7//v/
+v/6//v/+v/6//n/+P/5//r/+//8//r/+v/6//r/+//7//v/+//7//v/+//7//n/+f/5
//n/+v/7//3//v/6//r/+//7//n/+f/5//n/+v/6//r/+v/4//j/+P/4//n/+v/7//z/
+f/4//j/9//3//f/9//3//n/+f/5//n/+P/3//n/+P/5//r/+v/6//j/+P/5//n//P//
/wQABgAGAAQABAAEAAQABgAHAAcACQAJAAkADAAPAA0ADwARABIAEwAVABcAGAAXABgA
FwAUABMAEQAQABAAEQAQAA4ADAAIAAIAAAD8//v/9//1//T/8//y//L/8f/w/+//7//v
//H/8f/x/+//7v/s/+v/6f/p/+r/7P/t/+r/6v/q/+n/5//n/+f/5//p/+n/6f/p/+j/
5v/l/+T/4//k/+T/4v/m/+n/8P/5/wMADQAVABwAIwAnADEAOgBEAFQAZQByAIIAkgCU
AIQAZQBDADAALQAqACMAGwAYABYAEAALAAcABAAAAPv/+f/5//j/+v/4//P/7v/p/+f/
5//n/+f/5//n/+f/5//l/+X/5P/k/+b/5v/m/+b/5//n/+f/6P/n/+b/5f/k/+f/6P/p
/+v/6//q/+j/5v/o/+n/6v/q/+z/7P/t/+7/7P/r/+n/6P/r/+3/7v/w/+//7//u/+7/
8f/x//H/8//0//X/9v/2//b/9f/2//b/+P/6//z/AAAAAAAAAQABAAQABgAJAAkADAAN
AA8AEQASABIAEQARABMAFgAYABoAGAAZABkAGQAbABwAHgAfAB0AHQAeAB4AGgAaABkA
GQAZABgAFwAWABEADwAOAAsACwALAAgABwAHAAUAAwACAP///v/6//j/+P/5//r/+//3
//f/9v/1//L/8v/y//L/9P/0//T/9P/y//H/8P/v//L/8//0//X/9P/y//H/8P/y//P/
8//z//P/8//1//X/8v/w/+//7//w//L/8//0//L/8v/y//L/9P/0//T/9P/1//X/9f/1
//T/8//y//H/8v/z//T/9f/0//P/8//y//L/8v/z//P/9f/1//X/9f/z//L/8f/w//H/
8v/z//T/8v/y//L/8v/y//L/8//z//H/8f/x//H/7//v/+//7//w//H/9f/2//X/9P/y
//D/8f/y//T/9f/0//X/9v/4//r//P/8//3//v///wAAAAABAAEAAwABAAEABAAHAAgA
CwAOABAADQANAA0ADAANABAAEQAQAA0ACwAKAAoABwAGAAQAAgABAPz/+//4//X/8f/v
/+7/7f/s/+z/6//q/+n/6f/p/+n/6f/p/+f/6P/o/+n/6f/l/+T/5P/j/+P/5P/l/+X/
4//j/+P/4//h/+H/4f/h/+T/5P/l/+L/3f/a/9r/2v/c/+X/7v/5/wEACQAPABQAGQAf
ACcAMgBAAFAAXwBoAHYAhACGAHgAWwA5ACoAKwAqAB8AFQASAA4ACAAFAAMAAgD+//3/
+f/1//L/8v/y/+//7P/r/+v/5//l/+P/4f/h/+H/4f/i/+P/4//k/+L/4v/i/+L/5f/l
/+X/5v/m/+b/5v/m/+X/5P/j/+P/5f/m/+b/5v/m/+f/6P/o/+j/6P/p/+r/6//r/+r/
6v/o/+n/6f/q/+v/7f/u//D/8P/v/+7/7//w//H/8v/y//X/9f/3//j/+P/4//j/+v/8
//7/AQADAAIABAAHAAcACAAJAAsADQARABIAEgATABMAFAAUABQAFwAZABoAGwAbABoA
GgAZABsAGwAcABwAGgAaABkAGQAWABQAEgAQAA4ADQANAAsABwAHAAQAAwADAAEA///+
//7//v/7//r/+P/3//b/9f/0//X/9f/1//L/8v/y//L/8v/y//L/8v/z//P/8//z//H/
8f/x//H/8v/y//P/9P/z//P/8v/x//H/8f/z//P/8//y//L/8//x//L/8v/y//P/9P/1
//b/9P/0//T/9P/1//X/9f/1//X/9f/1//X/8//z//P/8//0//X/9//4//X/9P/0//P/
8f/x//H/8f/x//L/8//0//P/8v/x//D/8f/y//P/9P/y//L/8//z//H/8f/x//H/8f/x
//H/8f/v/+//8v/y//H/8v/y//L/8f/y//T/9f/4//n/+v/8/wIAAgAAAAAAAAAAAAAA
AQABAAMABQAFAAgACwAJAAsADQAOABAAEQASABIAEQASABEADgANAAsACgAKAAcABgAE
AAIA/f/4//f/9P/0//H/8P/w/+7/7P/r/+n/6f/p/+r/6//r/+v/6//p/+j/5v/l/+P/
5f/m/+j/6f/n/+b/5f/j/+P/4//j/+P/5f/l/+X/5f/g/+D/3//e/9//4P/e/97/4v/p
//L/+f8BAAkAEwAYABsAIwArADIAPgBOAFsAagB+AIgAggBqAEkALQAmACUAHgAXABUA
FAAQAAwABwABAP7//v/5//X/9f/2//b/8v/t/+j/5f/l/+X/4//l/+X/5f/l/+X/5P/j
/+H/4P/h/+L/4//k/+P/4//j/+T/5P/k/+T/5P/l/+b/5//p/+n/6P/m/+T/5f/n/+n/
6v/o/+j/6f/q/+n/6f/o/+j/6f/r/+z/7v/t/+3/7P/s/+7/7//w//P/8v/z//T/9P/z
//P/9f/2//n/+v/7//7//v/+//////8BAAQACAAJAAwADQAPABEAEgASABEAEQAUABYA
FwAYABcAFwAWABUAGQAaABwAHQAbABsAHAAcABkAGAAWABUAFAAUABQAFAAPAA0ADAAJ
AAkACQAGAAUABAABAP7//P/8//z/+f/4//n/+f/5//n/9v/1//P/8f/z//T/9f/2//X/
9P/z//L/7//v/+//7//x//H/8f/x/+//7v/u/+7/7//x//L/8//x//H/8//z/+//7v/u
/+//8P/y//P/9P/y//L/8v/y//T/9P/0//T/8//z//P/8//1//X/9f/1//X/9f/1//X/
8v/x//H/8P/x//L/9P/1//P/8//z//P/8v/y//L/8v/0//T/9P/0//L/8v/y//L/8v/y
//P/8//x//H/8f/x/+//7//v/+//8f/z//j/+v/5//j//P/8//z//f/+////AAAAAAEA
AQADAAMAAwAGAAkACgANABAAEgARABEAEQAQABIAFAAUABIADwANAAwADAAJAAgABgAE
AAMA/v/9//r/9f/x/+//7v/u/+7/7//v/+z/6//r/+v/6f/p/+n/5//p/+j/6P/n/+X/
5P/k/+P/5f/m/+f/5//l/+X/5f/l/+P/4//j/+P/5P/k/+P/4v/f/9z/2v/c/97/5f/u
//X///8HAAsAEAATABkAJwA0AD4ATgBdAGoAegCIAIwAfgBfAEMANgAzACwAIQAVABIA
EAAMAAkABwAEAAIA///5//X/8v/w//D/7//u/+3/6//n/+P/3//h/+H/4f/h/+L/4//j
/+T/4//i/+H/4P/j/+P/4//k/+T/5P/k/+T/4v/i/+L/4//n/+j/6P/o/+f/5//n/+b/
6P/o/+n/6v/p/+n/6P/o/+b/5//n/+j/6f/r/+z/7v/t/+3/7f/v//D/8f/y//L/9f/1
//f/+P/3//j/+f/8////AAACAAMAAgAEAAcABwAIAAkACwANAA8AEAAQABEAEgAUABUA
FgAYABkAGQAZABgAGAAZABkAGwAbABwAHAAYABgAFwAXABUAFAATABIAEQAPAA4ACwAH
AAcABAADAAMAAQD///7//P/8//n/+P/1//X/9f/1//X/9f/0//P/8v/y//L/8v/y//L/
8v/y//P/8//z//P/8v/x//D/7//w//D/8f/y//H/8f/w/+//7//v//H/8f/x//D/8P/x
//H/8v/y//L/9P/0//T/9P/z//L/8f/w//P/8//z//P/8//z//P/8//z//P/8//z//X/
9f/2//b/8//y//L/8f/y//P/9P/1//T/9P/0//T/8//y//H/8P/x//L/8//0//P/8v/y
//H/8f/x//H/8f/z//P/8//z//T/9f/5//r/+//+/wAAAAAAAAAA/v//////AQACAAMA
BwALAAsADQAPABAAEAARABIAEgAQABIAEgAQAA0ACwAKAAoACgAKAAkACAAEAP7//P/4
//f/8//x//D/7f/s/+z/6//q/+n/6f/p/+r/6//s/+v/6f/o/+j/5//k/+T/5f/l/+T/
5P/k/+P/5f/l/+X/5f/n/+f/5//n/+b/5P/j/+L/3//e/97/3v/e/+P/6v/v//n/AwAN
ABYAHQAlAC8APABIAFgAZwB0AIIAkgCYAIYAZQBFADQAMQAuACEAFQAUABYAEgANAAkA
AgD+//3/+//7//b/9P/0//P/8P/t/+v/5//l/+X/5v/n/+j/6f/m/+X/4//i/+T/5P/k
/+T/5v/n/+j/6v/p/+j/5//m/+f/6P/p/+v/6v/q/+n/6P/m/+f/6P/o/+n/6v/s/+7/
7v/t/+v/6v/r/+3/7v/w/+//7//u/+7/8f/x//H/8//2//f/+P/4//b/9f/2//b/+v/8
//7/AgACAAIAAwADAAQABgAJAAkACgALAA0ADwARABIAEgATABUAGAAaABwAGgAbABsA
GwAcABwAHQAdAB8AHwAgACAAHAAcABsAGwAbABoAGQAYABMAEQAQAA0ADQANAAoACQAJ
AAcABQAEAAEAAAD8//r//P/9//7////7//v/+v/5//j/+P/4//j/+v/6//r/+v/4//f/
9v/1//b/9//4//n/9//2//b/9v/2//f/9//3//n/+f/7//v/9//2//b/9//5//r/+v/6
//j/+P/4//j/+v/6//r/+v/7//v/+//7//n/+f/5//n/+v/7//z//f/9//3//v/+//r/
+v/7//v/+//7//v/+//4//j/+P/4//r/+v/6//r/+P/4//j/+P/6//r/+//7////BQAH
AAcABAAEAAQABAAEAAUABwAIAAsACgAJAAsADQAOABEAFAAWABYAFwAYABgAFgAYABgA
FgAUABMAEwAUABIAEAANAAoACAAEAAQAAgD9//n/9//2//T/8v/x/+//7//v//D/8f/w
/+//7v/r/+z/7P/t/+3/7P/s/+3/7f/r/+r/6f/n/+j/6f/q/+v/6v/p/+j/5//m/+j/
6f/o/+f/5P/g/97/3v/h/+r/9f8BAAsAEwAcACMAJwAtADgARgBYAGsAfgCMAJoAoACS
AHMATQA2ADUAOAAvACEAHAAYABIACwAJAAYABAADAAEA///+//r/9v/x/+7/7f/t/+//
7//t/+z/6//q/+n/5//n/+b/5v/n/+j/6f/q/+j/5//m/+b/5//o/+n/6v/o/+j/6P/p
/+r/6v/p/+j/6f/r/+3/7v/t/+z/7P/s/+//7//u/+7/7P/t/+3/7v/u/+//7//w//L/
8//0//f/9f/1//X/9P/2//f/+v/8//v//P/9/wAAAQACAAQABQAHAAoADgAPAA0ADQAO
AA8AEgAUABUAFwAWABgAGQAaABoAGwAbABsAHgAeAB8AHwAdAB0AHgAeAB4AHgAdAB0A
GwAaABkAGAAVABMAEgAPAA8ADwAMAAsACgAHAAQAAgADAAQAAgACAP///////////f/9
//z/+//8//z//P/8//n/+P/3//b/9v/3//j/+f/3//f/9//3//f/9v/2//b/9//5//r/
+//5//f/9//1//X/9v/4//v/+v/6//n/+P/4//j/+P/4//r/+v/6//r/+P/3//b/9f/4
//n/+v/7//n/+f/5//n/+f/5//r/+v/5//r//P/9//r/+f/4//f/+f/6//v//P/6//r/
+v/6//j/+P/4//j/+v/6//v/+//6//n/+P/3//n/+f/5//n/+f/5//z//P///wAAAgAG
AAYABgAGAAYABgAHAAcACQALAAsADgARAA8AEQATABQAFgAXABgAGAAaABwAHAAaABYA
EwARABAAEQAQAA4ADAALAAYABQACAP3/+f/3//b/9f/0//T/8//w/+//7//v//H/8f/x
/+//7f/s/+z/6//s/+z/7f/t/+z/7P/s/+v/6f/p/+n/6f/r/+v/6//r/+r/6P/l/+T/
4//i/+L/4v/o//H/+P///wkAEQAXAB4AJQAvADkARABSAGIAbwB8AIwAmACYAIQAYwBD
ADQAMwAwACMAGwAaABYAEAANAAsACAAGAAEA/f/5//b/9v/4//X/8v/x/+//6//p/+n/
6//r/+v/6//p/+n/6P/o/+j/6P/o/+j/6//r/+v/7P/r/+r/6f/o/+r/6v/q/+v/7v/u
/+3/7P/q/+v/7P/s/+3/7v/w//L/8v/x/+//7v/w//H/8f/y//L/8//z//T/8//z//P/
9f/3//n/+//8//z/+//8//z///8AAAEABAADAAQABgAHAAYACAALAAsADQAPABIAFQAV
ABYAFgAXABgAGgAbABwAHgAfAB8AHwAeAB4AHwAfACAAIQAjACQAIAAgAB8AHwAdABwA
GwAaABcAFQAUABEADwAPAAwACwALAAkABwAGAAIAAgD///7////////////9//3//P/7
//j/+P/4//j/+f/6//v//P/6//n/+P/3//n/+f/5//n/+//6//r/+v/5//n/+P/3//j/
+f/8//3/+f/4//j/+f/7//z//P/8//r/+v/6//r/+P/4//j/+P/6//v//P/9//v/+//7
//v/+//7//v/+//7//v//P/8//j/+P/5//n//P/9//7////9//z/+//6//r/+v/6//r/
+v/6//r/+v/4//j/+f/5//r/+//8//3/+//7//v/+/8AAAMABwAIAAoACAAIAAgACAAI
AAkACQALAA0ADQAQABMAEgATABQAFAAVABcAGQAaABgAGgAaABgAFQATABIAEgATABIA
EAAOAAkABAADAAAA///7//n/+P/1//T/9P/z//L/8f/x//H/8f/x//H/7//t/+z/7P/r
/+v/7P/u/+//7f/s/+v/6f/r/+v/6//r/+3/7f/t/+3/6v/o/+n/6P/n/+b/5v/m/+j/
6//0//3/BQAPABcAHgAjACkAMQA8AEYAWABnAHQAhgCUAJYAhABhAEEAMAAxAC4AJQAf
AB4AGgAUAA8ACwAGAAQAAwABAP///v/+//7/+f/0/+//6//r/+v/7f/v/+//7//v/+z/
6//p/+j/6f/q/+v/7P/t/+3/7f/u/+z/7P/s/+z/7v/u/+7/7//v/+7/7P/q/+v/7f/v
//D/8v/y//P/9P/0//P/8f/w//P/9f/2//j/9//3//b/9v/3//f/9//5//z//f/+//7/
/v/9//7//v8AAAIABAAIAAgACAAJAAkADAAOABEAEQASABMAFQAXABcAGAAYABkAHAAe
AB8AIAAgACEAIQAhACIAIgAjACMAIwAjACQAJAAhACAAHgAdABwAHAAcABwAFwAVABQA
EQARABEADgANAAsACQAHAAYAAgACAP///v/+////AAABAP3//f/8//v//P/8//z//P/6
//r/+v/6//f/9//3//f/+P/5//r/+//6//j/9//2//f/+f/6//v/+//7//3//f/5//j/
+P/5//v//P/8//z/+//6//n/+P/5//r/+//8//v/+//7//v/+f/5//n/+f/6//v//P/9
//z/+//7//r/+v/6//v/+//5//n/+f/5//j/+P/4//j/+f/6//v//P/7//r/+f/4//r/
+v/7//v/+f/5//n/+f/4//f/9v/1//b/9//7//z/+//8//z//P8DAAQABgAIAAgACAAI
AAgACAAJAAkACwANAA0AEAATABEAEwAVABYAFgAXABgAGAAYABoAGgAYABMAEQAQABAA
EQAQAA4ADAAIAAIAAAD8//v/9//1//T/9f/0//T/8//w/+//7//v//H/8f/x/+//7f/s
/+z/6//q/+r/6//r/+z/7P/s/+v/6v/p/+j/5//o/+n/6v/r/+r/6P/n/+b/4//i/+T/
6P/u//P//v8FAAkAEQAZAB4AIwArADUAQABOAFwAZwB2AIYAjgCEAGYARQAxAC4ALQAk
ABsAFwAYABQAEAANAAsACgAEAP//+//5//r//P/6//f/9P/v/+v/6f/p/+f/6P/p/+r/
6//r/+v/6v/q/+r/6v/q/+r/7f/t/+3/7v/t/+z/6//q/+v/7P/t/+//7v/u/+3/7P/s
/+3/7v/u/+//8P/y//T/9P/z//H/8P/y//P/8//0//L/8//z//T/9f/1//X/9//6//v/
/P/8//z/+//8//z//v8AAAIABgAFAAYACAAJAAoADAAPAA8AEgATABUAFwAYABgAFwAX
ABoAHAAdAB4AHgAfAB8AHwAeAB4AHwAfACEAIQAiACIAHwAeABwAGwAaABoAGgAaABUA
EwASAA8ADQANAAoACQALAAkABwAGAAIAAgD///7////////////9//3//P/7//j/+P/4
//j/+v/6//r/+v/4//f/9v/1//b/9//4//n/+f/4//j/+P/2//f/9//3//n/+f/7//v/
9//2//b/9//5//r/+v/6//j/+P/4//j/+P/4//j/+P/7//v/+//7//r/+f/4//f/+P/5
//r/+//6//n/+f/4//j/+P/5//n/+//7//v/+//5//j/9//2//j/+P/4//j/+P/4//j/
+P/2//b/9//3//f/9//3//f/9f/1//X/9f/5//v/AAACAAUABAAEAAIAAgACAAIABQAH
AAgACwAJAAkADAAPAA0ADwARABIAFAAVABYAFgAVABYAFQASABAADwAPABAADgAMAAkA
BgADAP7//f/6//j/9f/0//T/8v/w/+//7f/v/+//8P/x//D/7//u/+v/7f/s/+z/6//q
/+r/6//r/+j/6P/o/+f/6P/p/+r/6//q/+n/6P/n/+T/5v/p/+j/5f/k/+b/5v/o//H/
+v8DAAsAEwAXABoAHwAjACkANABCAFQAYwByAIQAigCAAGIAQQArACoAKwAmAB8AGwAY
ABQADAAHAAMAAgAAAP/////9//r/+P/0/+//6v/n/+n/6//t/+v/6v/p/+j/5//n/+f/
5v/m/+f/6P/p/+r/6v/p/+j/6P/o/+j/6P/o/+r/6v/q/+v/6v/q/+n/6P/p/+v/7f/u
/+3/7P/s/+z/7//v/+7/7v/s/+3/7f/u/+7/7//v//D/8v/z//T/9//1//X/9f/0//b/
9//6//z//f/+////AgABAAIABAAFAAgACgANAA0ADQANAA4ADwATABQAFAAVABYAGAAZ
ABoAGAAZABkAGQAcABwAHQAdABwAGwAbABoAGQAaABoAGwAXABYAFQAUAA8ADQAMAAkA
CAAJAAcABwAGAAMAAAD+//3//v/8//z/+f/5//n/+f/1//X/9P/z//P/9P/1//b/9f/0
//P/8v/y//P/9P/1//T/8//y//H/8f/w//D/8P/y//P/8//z//H/8f/z//P/8v/y//P/
9f/z//T/9P/0//L/8v/y//L/8//0//X/9v/2//X/9P/z//X/9f/1//X/9f/1//X/9f/0
//P/8//y//P/9P/2//f/9P/z//L/8f/y//L/8v/y//T/9P/0//T/8v/y//L/8v/1//b/
+P/5//3/+//8//7//v/+//7///8BAAIABQADAAMABgAJAAoADQAQABIAEAARABIAEgAS
ABQAFAASAA8ADQAMAAwACgAIAAUAAgAAAPz//P/6//X/8f/v/+7/7f/s/+z/6//s/+v/
6//r/+n/6f/p/+f/6P/o/+n/6f/m/+b/5//n/+T/5P/k/+P/4//j/+P/4//h/+H/4f/h
/+T/5v/l/+T/4f/i/+D/2v/c/+P/7v/3/wMACwAPABAAFQAZACEALgA8AFAAYQByAIIA
jACIAHYAVwA7ADQANQAwACUAGwAWAA4ACgAFAAMAAgAAAP///f/7//b/8v/w/+3/6v/p
/+v/6//r/+n/6P/n/+b/5f/l/+X/5P/k/+T/5P/k/+T/5P/j/+L/4v/l/+b/5//o/+f/
5v/l/+X/6P/o/+f/5v/o/+n/6v/q/+j/6P/p/+r/7f/t/+z/7P/q/+v/6//s/+z/7f/t
/+7/7//v/+//8f/y//P/9P/0//f/9//5//r/+f/6//v//v8BAAIABAAFAAYACAALAAsA
CgALAA0ADwATABQAFAAVABYAGAAZABoAHAAdAB0AHQAeAB4AHwAfAB4AHQAdABwAGwAc
ABwAHQAaABgAFgAUABMAEQAQAA0ACwALAAgABwAHAAUAAwACAAIAAgD///7/+v/5//j/
9//2//f/9//3//j/+P/4//j/9v/2//b/9v/2//f/+P/5//j/9//2//X/9//2//b/9v/2
//f/9//3//b/9f/2//X/9f/2//j/+//6//r/+f/4//j/+P/4//j/9v/2//b/9v/1//X/
9f/1//j/+f/6//v/+P/3//b/9f/2//f/+f/6//r/+v/7//v/+v/5//j/9//3//j/+f/6
//j/+P/4//j/+P/4//j/+P/4//j/+f/5//3/AQABAAQABgAGAAYABgAGAAcABwAJAAkA
CQAMAA8ADwARABMAFAAUABUAFgAWABcAGgAbABoAFgATABEAEAAQABAADwAOAAsABgAF
AAIA///7//n/+P/3//b/9v/1//P/8f/w/+//7//v/+//7f/v/+7/7v/t/+r/6v/r/+v/
6//s/+3/7f/s/+v/6v/p/+v/6//r/+v/7P/s/+v/5v/j/+L/4P/e/+D/5f/u//f/AQAJ
ABMAGAAdACUAMQA8AEgAVgBnAHYAhACUAJoAkABzAFEAPgA7ADoALQAfABgAGAAWABMA
EQAMAAYABQABAP3/+P/4//r/+//4//X/8f/t/+n/6f/p/+n/6f/p/+v/6//q/+r/6P/o
/+j/6P/q/+v/7P/u/+3/7P/r/+r/6//s/+3/7//u/+7/7f/s/+n/6f/p/+j/6//s/+7/
8P/v/+//7v/u/+7/7//v//D/8v/z//P/9P/0//P/8v/z//X/9//5//r/+//7//3//v/+
//7//v8AAAIABAAHAAkACQAKAAwACwANAA8AEgAVABUAFgAWABcAFgAYABkAGgAcAB0A
HQAdAB4AHgAfAB8AIQAhACIAIgAgACAAHwAfABsAGgAZABgAFwAVABQAEQANAA0ACgAJ
AAoACQAIAAgABAAEAAEAAAD9//3//f/9//3//f/8//v/+P/4//j/+P/6//r/+v/6//f/
9//3//f/9//3//f/9//4//j/+f/6//n/+f/4//f/+P/5//z//f/5//j/+P/5//f/+P/4
//j/+f/6//v//P/7//r/+f/4//r/+//8//3/+//7//v/+//7//v/+//7//3//f/+//7/
+//6//r/+f/6//v//P/9//v/+v/5//j/+v/6//r/+v/7//z//f/+/wAAAAABAAEABAAF
AAYABwAJAAkACQAJAAkACQAMAAwADwAQABAAEAARABIAFAAVABcAGQAbAB4AHAAaABoA
GAAWABQAEgAQAA8ADwAPAA4ACAAEAAEA///8//v/+f/1//T/8v/u/+v/7P/s/+3/7v/u
/+7/7f/s/+3/7P/r/+r/6v/q/+r/6//s/+v/6f/n/+n/6P/q/+r/6v/q/+n/6P/n/+b/
5f/k/+P/4v/m/+j/6v/s//b//v8GAA4AFgAeACYALgA7AEgAVQBiAG4AegCGAJIAfgBs
AFoASAA9ADQAKwAiAB4AGgAWABIADgAKAAYAAgD+//z/+v/4//b/9P/y//D/7v/s/+r/
6P/o/w==
         </WaveFormData>
      </LeadData>
      <LeadData>
         <LeadByteCountTotal>10000</LeadByteCountTotal>
         <LeadTimeOffset>0</LeadTimeOffset>
         <LeadSampleCountTotal>5000</LeadSampleCountTotal>
         <LeadAmplitudeUnitsPerBit>4.88</LeadAmplitudeUnitsPerBit>
         <LeadAmplitudeUnits>��V</LeadAmplitudeUnits>
         <LeadHighLimit>2147483647</LeadHighLimit>
         <LeadLowLimit>268435456</LeadLowLimit>
         <LeadID>V1</LeadID>
         <LeadOffsetFirstSample>0</LeadOffsetFirstSample>
         <FirstSampleBaseline>0</FirstSampleBaseline>
         <LeadSampleSize>2</LeadSampleSize>
         <LeadOff>FALSE</LeadOff>
         <BaselineSway>FALSE</BaselineSway>
         <ExcessiveACNoise>FALSE</ExcessiveACNoise>
         <MuscleNoise>FALSE</MuscleNoise>
         <LeadDataCRC32>2408507805</LeadDataCRC32>
         <WaveFormData>
AgACAAIAAgAGAAgACgAMAAYAAgD+//r/9P/u/+j/4v/R/8L/s/+k/5b/iP96/2z/Zf9e
/1f/UP9e/2r/dv+C/4//nP+p/7b/v//G/83/1P/Z/9z/3//i/+X/6P/r/+7/8P/w//D/
8P/y//L/8v/y//T/9P/0//T/9v/2//b/9v/4//j/+P/4//b/9v/2//b/9v/2//b/9v/2
//b/9v/2//f/+P/5//r/+v/6//r/+v/6//r/+v/6//v//P/9//7/AAAAAAAAAAACAAIA
AgACAAMABAAFAAYABgAGAAYABgAHAAgACQAKAAwADAAMAAwADgAOAA4ADgAOAA4ADgAO
AAsACgAJAAgACAAIAAgACAAGAAYABgAGAAUABAADAAIAAQAAAP///v/7//r/+f/4//b/
9v/2//b/9P/0//T/9P/z//L/8f/w//D/8P/w//D/7v/u/+7/7v/u/+7/7v/u/+7/7v/u
/+7/7//w//H/8v/w//D/8P/w/+7/7v/u/+7/8P/w//D/8P/w//D/8P/w//D/8P/w//D/
8P/w//D/8P/w//D/8P/w//L/8v/y//L/8v/y//L/8v/y//L/8v/y//T/9P/0//T/8//y
//H/8P/y//L/8v/y//D/8P/w//D/8P/w//D/8P/w//D/8P/w//L/8v/y//L/8P/w//D/
8P/w//D/8P/w//D/8P/w//D/8P/w//D/8P/w//D/8P/w//H/8v/z//T/8v/y//L/8v/y
//L/8//z//L/8f/x//H/7//t/+v/6f/m/+b/5f/k/+b/6P/o/+j/5v/m/+b/5v/o/+r/
6v/q/+r/6v/p/+n/6v/q/+r/6v/s/+z/7P/s/+v/6//r/+z/7v/u/+7/7v/u/+7/7v/w
/+7/7v/v/+//7f/u/+7/7//x//H/8f/x//P/9P/0//T/9P/0//P/8f/y//X/+f/9/wIA
CQAPABMAFAARAA0ACwAIAAQAAAD4/+7/6P/f/8//u/+p/5X/gf9z/2r/Xv9L/zv/PP9L
/2X/eP+F/5T/o/+v/7z/xv/N/9T/2//g/+P/5v/o/+v/7f/w//H/9P/2//j/+P/6//r/
+P/5//n/+f/7//z//f/9//v/+//7//v/+f/5//r/+v/9//7/AAACAAEAAAD///7/////
/wAAAAAAAAAA/////wEAAQABAAIAAwAEAAQABAAEAAQABAAFAAUABwAIAAkACQAJAAkA
CwANAAwADAAOAA8AEQARABIAEgASABQAFAAUABUAFwAXABcAFwAWABYAFAAUABUAFQAV
ABUAFAAUABMAEwASABIAEwASABEADwAPAA4ACwAJAAYABQAEAAQAAwACAAIAAgAAAP//
/f/9//3//P/7//n/+f/4//j/+P/2//b/9v/2//j/+P/4//j/9//2//b/9f/3//b/9v/2
//X/9f/1//X/9f/1//X/9P/0//T/9P/0//L/8v/z//P/9f/1//b/9//1//T/9P/0//L/
8v/z//T/9f/1//b/9v/2//f/+P/4//j/+P/4//f/9f/1//X/9f/2//j/+f/6//n/+f/5
//r/+P/4//j/+P/4//f/9//3//j/+P/3//f/9//3//f/9//4//j/+P/3//n/+v/7//v/
+v/5//n/+v/6//n/+f/6//r/+v/5//n/+v/7//z//f/7//3//v/+//7//P/8//z/AAAA
AP////8AAAAAAAAAAAAAAgADAAMAAQD///7//f/8//v/+v/5//b/9P/z//L/8v/2//b/
9v/2//b/9v/2//b/+P/4//j/+P/4//f/9//4//b/9v/2//b/+P/4//j/+f/5//n/+v/6
//r/+v/6//r//P/8//7//v/9//3//P/7//7//v//////AQABAAEAAQAAAAAAAAAAAAIA
AQABAAQACQAJAAsAEgAbACEAJQAkACEAGwAXABIAEAAOAAgAAAD4/+//2//H/6//mf+F
/3n/cv9k/1P/R/9K/1//ef+K/5X/ov+x/7//zv/Y/9//5P/p/+z/8f/0//j/+////wAA
AQACAAQABAAEAAYABgAGAAcABwAHAAcACAAJAAkACQAJAAkACQALAAsADAAMAAoACgAL
AAwADgAOAA4ADgANAA0ADgAOAA4ADgANAA0ADwAPAA8AEAAPABAAEAAQABIAEgASABMA
EQATABQAFQAVABUAFQAXABgAGAAZABwAGwAdAB0AHgAeAB4AIAAgACAAIQAjACMAIQAh
ACAAIAAiACIAIwAjACIAIQAfAB4AHwAfAB4AHgAdABwAGwAZABcAFgATABEAEAAPAA4A
DgAOAA4ADwAQAAwACwAJAAkACQAIAAcABQADAAIAAgACAAIAAgACAAIAAAAAAAAAAAAC
AAIAAwADAAMAAgACAAIA//////////8BAAEAAQAAAP7//v/+//7/AAAAAAEAAQABAAEA
AgADAAEAAAAAAAAAAgACAAMABAAEAAMAAwACAAIAAwAEAAQABAAEAAQAAwABAAEAAQAB
AAQABgAHAAgABwAHAAcACAAIAAgACAAIAAgABwAHAAcABAAEAAMAAwAFAAUABQAFAAUA
BgAHAAcABgAGAAYABQAGAAUABQAGAAQAAwADAAQABgAGAAUABQADAAMAAwADAAMABQAG
AAYABAACAAIAAgACAAIAAwADAAUABwAIAAYABgAGAAYABAAFAAUAAwABAAAA///+//7/
/v/+//z/+v/5//j/+P/4//j/+P/4//r/+v/6//r/+v/6//r/+v/4//f/9//4//n/+v/7
//z/+v/6//r/+//9//3//v/+//7//v/+//7//v/+/wAAAAAAAAEAAQABAAIAAgADAAMA
BQAFAAUABQAGAAYABgAGAAIAAwADAAQACQANABEAFgAdACMAJwAkACEAHQAbABoAFAAQ
AAgAAAD6//H/3//J/7P/n/+N/3//eP9s/1n/S/9Q/2P/ef+M/5v/qv+3/8P/zv/Y/9//
5v/t//L/9//6//z///8BAAQABQAGAAgACAAIAAoACgAIAAkACQAJAAsADAANAA0ADQAN
AA0ADQANAA0ADgAOAA4ADgAPABAAEAAQABAAEAARABEAEgASABIAEgARABEADwAPAA8A
EAATABQAFAAUABQAFAAUABUAFwAZABoAGwAbABsAGwAdABsAGgAaABwAHwAhACEAIgAi
ACIAJAAkACIAIwAlACUAJQAlACQAJAAkACQAJQAlACUAJQAkACQAIwAjACIAIgAhACAA
HwAdAB0AHAAZABcAGAAXABYAFgAVABQAFAAUABEADwAMAAsADQAMAAsACQAJAAgACAAI
AAQABAAEAAQABgAGAAYABgAEAAQABQAFAAcABgAGAAYABQAFAAUABQAFAAUABQAEAAQA
BAAEAAQABAAEAAUABQAFAAUABgAHAAcABgAGAAYABgAGAAcACAAKAAkACQAIAAcABwAH
AAYACAAIAAgABwAFAAUABQAFAAcACAAIAAgACQAJAAkACgAIAAgACAAIAAoACQAJAAkA
CgAKAAkACQAJAAkACQAJAAoACgAKAAkABwAIAAkACQAKAAkACQAKAAoACQAJAAoACgAK
AAkACQALAAsACwALAAoACwALAAoADAAKAAoACgAMAAwADQANAA0ADAAMAAwADAAMAA4A
DwAPAA0ACwAKAAkACAAHAAYABQACAAIAAQAAAAAAAgACAAIAAgACAAIAAgACAAIAAgAC
AAIAAgABAAEAAgACAAIAAgACAAIAAgACAAMAAwADAAQABAACAAIAAgACAAQABAAGAAYA
BAAFAAUABQAGAAYABwAHAAcABwAHAAcACAAIAAgACAAOAA8ADwAOAA8AEQAVABwAIwAr
AC0AKAAhAB0AGwAaABYAEAAKAAQA/P/x/9//yf+z/5//kf+H/3z/bv9d/1n/Yv91/4v/
mv+p/7b/wf/P/9z/5v/r//D/8//4//3/AAAEAAcACQAMAA0ADAAMAAwADAAOAA4AEAAR
ABEAEQARABIAEwATABMAEwATABMAFQAVABYAFgAUABQAFQAWABYAFgAWABYAFQAVABYA
FgAYABgAFwAXABkAGQAZABoAGgAaABkAGAAaABwAHgAhAB4AHwAfAB8AHwAfAB8AIQAj
ACIAIgAkACMAJQAlACYAKAAoACoAKgAoACkAKwArAC0ALQAsACwALAAsAC0ALQArACsA
KgAqACsAKwAqACoAKQAoACcAJQAnACYAIwAhACAAHwAeAB4AHAAaABkAGAAYABcAFQAV
ABMAEgARAA8AEQAQABAAEAAOAA4ADgAOAAwADAAMAAwADAAMAA0ADQAMAAoACQAIAAkA
CQAJAAkACwALAAsACgAKAAoACgAKAAwADAANAA0ACwALAAwADQANAAwADAAMAAwADAAN
AA4ADAALAAsACgAMAA0ADgAOAAwADAAMAAsADQANAA0ADQALAAwADAAMAAsACwALAAwA
DgAOAA4ADgAMAAsACwALAAsADAAMAA0ADQANAA0ADQAKAAoACgAJAAoADAAOAA8ADQAL
AAoACgAKAAkACQAKAAoACgAJAAkACQAJAAkACQALAA8AEAASABAADwAOAA0ADAAOAA8A
DwANAAsACgAJAAgABQAEAAMAAAACAAEAAAAAAAIAAgACAAIAAgACAAIAAgAEAAQABAAE
AAYABQAFAAYABAAEAAQABAACAAIAAgADAAUABQAGAAYABAAEAAQABAAEAAQABgAGAAYA
BwAHAAcABgAGAAcABwAKAAsADAANAA4ADgAOAA4ADAALAA0ADgAPABEAFQAaACMAKwAt
ACoAKQAlACMAIgAeABoAFAAOAAgA///t/9v/yf+3/6X/lf+K/4L/c/9p/2r/df+D/5T/
pf+y/8H/y//Y/+T/7f/y//f/+v/9/wAAAgADAAUACAALAA4AEAASABIAFAAUABIAEwAT
ABMAEwAUABUAFQATABMAEwATABMAEwAUABQAFQAWABgAGgAXABYAFQAUABcAFwAYABgA
GAAYABcAFwAXABcAFwAYABkAGgAaABoAGgAaABoAGwAbAB0AHgAfAB8AHwAfACEAHwAe
AB4AIAAhACMAIwAkACYAJgAoACgAJgAnACkAKQApACkAKAAoACgAKAApACkAJwAnACYA
JgAjACMAIgAiACIAIgAiACEAIgAiACAAHwAcABsAGgAaABcAFgAWABYAFgAVABMAEwAT
ABIAEQAPAA8ADgAOAA4ADgAOAA4ADgAOAA4ADgAOAAwADAANAA0ADwAOAA4ADgALAAsA
CwALAA0ADQANAAwADgAOAA4ADgAMAAwADQANAA8ADwAQABEADwAOAA4ADgAOAA4ADwAQ
AA8ADQAMAAoADAANAA4ADgAOAA4ADgANAA0ADQANAA0ADQAOAA4ADgALAAsACwAMAAwA
DAAMAAwADAALAAsACwAIAAgABwAHAAcABwAHAAcABgAGAAYABQAFAAYABwAHAAgABwAH
AAgABgAFAAUABgAIAAgABwAHAAkACQAJAAkACQAKAAwADAAMAAwACgALAAsACQAHAAYA
BQAEAAMAAgABAP7//P/7//r/+v/9//7///8AAP7//v/+//7//v/+//7//v8AAP////8A
AP///v/9//z//v/+//7///8AAAEAAwAEAAMAAgABAAAAAAAAAAIAAgACAAMAAwADAAQA
BAAFAAUABQAFAAUABQAEAAQABAAEAAYABwAHAAgACQALABEAFgAdACUAKQAoACUAIQAd
ABoAGAASAAoAAgD+//X/4//R/8P/tf+n/5n/kP+K/4H/df9y/3f/gf+S/6H/rP+3/8X/
1P/g/+n/7v/x//L/9//6//z//f8BAAQABQAGAAYABgAGAAgACAAJAAsADAANAAsADAAN
AA0ADQANAA0ADQANAA0ADgAOAAwADAANAA4ADgAOAA4ADgAPAA8AEAAQAA4ADgANAA0A
DwAPAA8AEAAOAA4ADQAMAA8AEAARABMAEgATABMAEwARABEAEQATABUAFAAUABYAFwAZ
ABkAGgAYABgAGgAaABkAGQAaABkAGQAZABgAGAAaABoAGwAbABoAGQAXABYAFwAXABYA
FgAVABQAEwARABEAEAANAAsADAALAAoACgAHAAYABgAGAAQAAwABAAEAAgACAAIAAQAB
AAAAAAAAAAAAAAAAAAAA/v/+//7//v8AAAAAAQABAP///v/+//7//f/9//3//f//////
///+//z//P/8//z//v/+///////9//3//v////3//P/8//z//P/8//3//v/8//v/+//6
//z//f/+//7//P/8//z/+//9//3//f/9//3//v/+//7/+//7//v//P/6//r/+v/6//r/
+f/5//n/+v/6//n/+f/7//v/+//7//j/+P/4//f/9//4//n/+f/6//n/+f/6//r/+//9
//7//v/8//z//P/8//z//f/9//v/+//6//n/+P/1//T/8//w//D/7//u/+7/8P/w//D/
8P/u/+7/7v/u//H/8v/z//T/8//x//D/8P/w//D/8P/w//L/8v/y//P/8//z//T/9P/0
//T/9P/0//T/9P/2//b/9P/1//X/9f/4//j/+f/5//n/+f/5//n/+v/6//r/+v/4//f/
+f/6//v//f///wQADQAVABkAGAAVABMADQAKAAoABgAAAPj/8v/p/9v/xf+1/6X/k/+F
/3z/dP9n/1n/VP9Z/2f/ev+P/57/qf+1/8L/zv/V/9r/3//k/+f/7P/w//P/8//2//f/
+P/6//j/+P/6//r//P/9//3//f/7//z//f/9//7///8AAAEAAAD//////v/+//7///8A
AAIAAgACAAIAAQABAAIAAgACAAIAAQABAAMAAwADAAQAAwAEAAQABAAGAAYABgAHAAYA
BwAHAAcACAAJAAoADQALAAoACgAMAA0ADwAPABAAEAAQABIAEgARABEAEgARABIAEwAT
ABQAEgASABMAEwARABEAEAAQABEAEQAQABAADwAOAA0ACwANAAwACQAHAAQAAwACAAIA
///+//7//v/8//v/+f/5//v/+v/5//f/+f/4//j/+P/2//b/9v/2//T/9P/0//T/9P/0
//X/9f/1//T/9P/0//T/9f/2//f/9f/1//X/9P/2//b/9v/2//b/9v/3//f/9v/1//X/
9f/3//b/9v/2//b/9v/3//j/9v/1//X/9P/2//f/+P/4//b/9v/2//X/9//3//f/9//1
//b/9v/2//X/9f/1//b/9v/2//b/9v/2//X/9f/1//X/9v/2//f/9v/1//T/8//z//T/
9f/1//P/9P/1//X/9P/z//P/9P/0//P/8//0//L/8v/x//H/8v/z//T/9f/3//n/9v/2
//T/9P/0//T/9v/3//f/9f/y//D/7v/s/+3/7v/v/+7/7f/r/+n/6P/o/+j/6P/o/+r/
6v/q/+r/6v/q/+r/6v/s/+v/6//s/+z/7P/s/+z/7P/s/+z/7f/v/+//8P/w/+//7v/t
/+z/7f/u//H/8v/y//P/8//z//T/9P/1//X/9f/1//X/9f/2//b/9v/2//b/9//5//z/
/f/9/wEACAAPABcAGwAaABcAEwANAAwACgAEAPr/8v/s/+P/0f+7/6f/kf9//3X/cP9i
/1H/R/9K/13/df+G/5P/oP+v/73/yP/S/93/5P/n/+r/7//y//T/9//5//z///8AAAAA
/v/+/wAAAAAAAAEAAQABAAMABAAFAAUAAwADAAMAAwAFAAUABgAGAAYABgAHAAgACgAK
AAoACgAJAAkACgAKAAoACgAJAAkACwALAAsADAALAAwADAAMAA4ADgAOAA8ADwARABIA
EwARABEAEQATABUAFAAUABYAFwAZABkAGgAaABoAHAAcAB4AHwAhACEAHwAfAB4AHgAg
ACAAIQAhAB8AHwAeAB4AHQAdABwAHAAdABwAGwAZABgAFgASAA8AEAAPAA4ADgAMAAoA
CQAIAAYABQADAAMABAAEAAQAAwABAAAAAAAAAP7//v/+//7//P/8//z//P/8//z//f/9
/////v/+//7//f/9//3//f/9//3//f/8//z//P/8//z//P/8//3//f/9//3//v////3/
/P/8//z//P/8//3//v/+//3//f/8//z//f/+//7//P/8//z/+//9//3//f/9////AAAA
AAAA/f/9//3//v/+//7//v/+//7//f/9//3//P/8//v/+//9//3//f/9//7//v/+//3/
/P/8//z/+//7//v//P/+//z/+//7//z//P/8//v/+/////////////7//v/+//7//v8A
AAEAAQD///v/+v/5//j/+f/4//f/9P/y//H/8P/w//L/8v/y//L/9P/0//T/9P/1//T/
8//y//P/8//0//b/9P/0//T/9P/0//T/9P/1//f/9//4//j/9v/2//b/9v/4//j/+v/6
//r/+//7//v//v/+/////////////////////v/9//z/AAABAAEAAgAFAAUACQAQABkA
IQAlACIAHwAZABUAEgAOAAwABgD8//b/6//Z/8P/r/+b/4f/ef9w/2T/Uf9F/0r/X/95
/4z/mf+o/7X/w//Q/9j/3//m/+n/7P/x//T/9v/5//3/AAABAAIAAgAEAAQABgAGAAgA
CQAJAAkABwAIAAkACQAJAAkACQAJAAsACwAMAAwACgAKAAsADAAMAAwADAAMAA0ADQAO
AA4ADgAOAA0ADQAPAA8ADwAQAA8AEAAQABAAEAAQABAAEQATABUAFgAXABcAFwAXABkA
GwAaABoAHAAcAB0AHAAcAB8AIAAjACQAIgAjACUAJQAlACUAJAAkACIAIgAjACMAIwAj
ACIAIgAjACMAIgAiAB8AHgAdABsAHQAcABkAFwAYABcAFgAWABQAEgARABAADgANAAsA
CwALAAoACQAHAAUABAAEAAQAAwAEAAUABgAEAAQABAAEAAQABAAFAAUAAwACAAIAAgAD
AAMAAwADAAUABQAFAAQAAgACAAIAAgACAAIAAwADAAMAAwAEAAUABQAEAAQABAAEAAQA
BQAGAAQAAwADAAIAAgADAAQABAAEAAQABAADAAMAAwADAAMABQAGAAYABgAEAAMAAgAC
AAIAAgACAAIABAADAAMAAwAEAAQAAwADAAQAAwACAAEAAgACAAIAAQACAAQABgAHAAQA
AwADAAQABAADAAMABAAEAAQAAwADAAEAAQABAAEAAwAFAAYABgAKAAgABgAEAAQABAAE
AAQABgAHAAcABQADAAIAAQAAAP3//P/7//j/+P/3//b/9v/6//r/+v/6//j/+P/4//j/
+P/4//j/+P/6//n/+f/6//r/+v/6//r//P/8//z//f/9//3//v/+//z//P/8//z//v/+
/wAAAAACAAMAAwADAAQABAAFAAUABQAFAAUABQAEAAQABAAEAAYABwAJAAoADQAPABMA
HAAjACcAJwAkACEAHQAZABYAFAAOAAYA/v/2/+f/z/+5/6X/k/+D/3n/bv9e/0//T/9g
/3f/i/+a/6f/tP/B/83/2P/i/+3/8v/1//j/+f/8//7/AwAFAAgACQAKAAoACgAKAAwA
DAAMAA0ADQANAA0ADgAPAA8ADQANAA0ADQAPAA8AEAAQAA4ADgAPABAAEAAQABAAEAAR
ABEAEgASABAAEAAPAA8AEAARABIAFAAVABYAFgAWABQAFAAUABUAFwAZABoAGwAbABsA
GwAdAB8AHgAeACAAIAAhACAAIAAgACAAIgAiACQAJQAnACcAJwAnACYAJgAoACgAKQAp
ACgAJwAlACQAJQAlACQAJAAjACIAIQAfAB8AHgAbABkAGAAXABYAFgAVABQAFAAUABIA
EQAPAA8ADwAOAA0ACwALAAoACgAKAAgACAAIAAgACAAIAAgACAAKAAoACwALAAkACAAI
AAgABwAHAAcABwAFAAUABQAEAAQABAAEAAQABgAGAAcABwAHAAcACAAJAAcABgAGAAYA
CAAIAAkACgAIAAcABwAGAAgACQAKAAoADAAMAAwACwAJAAkACQAJAAkACgAKAAoABwAH
AAcACAAIAAgACAAIAAoACQAJAAkABgAGAAUABQAJAAkACQAJAAYABgAGAAUABwAIAAkA
CQAGAAUABQAGAAYABQAFAAYABwAIAAgACQALAAsACwALAAsACwAKAAwADAAMAAwADAAN
AA0ACwALAAoACQAIAAYABAACAP7//v/9//z//P8AAAAAAAAAAP7//v/+//7/AAAAAAAA
AAAAAP////8AAAAAAAAAAAAAAQACAAMABQADAAMABAAEAAQABAAEAAQABAAEAAYABgAI
AAkACQAJAAoACgALAAsACQAJAAkACQAKAAoACgAKAAoACQAJAAwADQARABkAIgArAC8A
LQAoACUAIQAdABwAGgAUAA4ACgACAPP/2//F/7H/n/+R/4f/fP9s/13/V/9k/3v/j/+e
/63/vP/J/9f/4v/o/+//9P/3//z/AQAEAAgACwANAA4ADwAOAA4AEAAQABIAEgATABUA
FgAXABYAFgAWABUAFQAVABUAFQAWABcAGQAaABgAGAAZABoAGAAYABgAGAAZABkAGgAa
AB0AHgAeAB8AHwAfAB8AIAAhACIAIgAiACIAIgAiACMAIQAjACQAJQAnACcAJwApACkA
KAAoACoAKwAtAC0ALgAwADAAMgAyADAAMQAzADMANAA1ADUANgA0ADQANQA1ADUANQA0
ADQANAA1ADUANgA1ADQAMwAxADEAMAAtACsAKAAnACYAJgAlACQAJAAkACIAIQAfAB8A
HQAcABsAGQAZABgAGAAYABYAFgAWABYAFgAWABYAFgAWABYAFwAXABcAFgAWABYAFwAX
ABcAFwAXABcAFwAWABYAFgAWABYAFgAWABcAFwAXABcAGAAZABkAGAAYABgAGAAYABkA
GgAaABkAGQAYABoAGwAcABwAGgAaABoAGQAbABsAGwAbABkAGgAaABoAGwAbABsAHAAc
ABwAHAAcABoAGQAZABkAGQAaABoAGwAbABsAGwAbABwAHAAcABsAGQAaABsAGwAaABkA
GQAaABwAHQAeAB4AHgAeAB4AHAAdAB0AGwAbABoAGQAYABUAFAATABAAEgARABAAEAAQ
ABAAEAAQABAAEAAQABAAFAAUABQAFAASABEAEQASABQAFAAUABQAEgASABIAEwATABMA
FAAUABIAEgASABIAEgASABQAFAAVABcAGAAZABkAGAAYABcAFgAVABQAEwAWABYAFgAW
ABYAEwARABAAEwAXABsAIgApADEAMQAuACsAJQAjACIAIAAYABIACgAEAPn/5//P/7//
r/+d/43/gv92/2X/W/9e/23/f/+S/6P/sP+9/8f/0v/c/+P/6v/v//T/9//6//z//f//
/wAAAQACAAIABAAEAAYABgAGAAcABwAHAAcACAAJAAkACgALAAwADQAKAAkACQAIAAoA
CgALAAwACwAKAAkACAAJAAkACgAKAAwADAALAAsACQAJAAkACgALAAwADAAMAA4ADgAO
AA8ADQAPABAAEQARABEAEQATABMAEgASABQAFQAXABcAGAAXABYAFwAWABYAFwAZABkA
GgAbABsAHAAaABoAGwAbABsAGwAaABoAFwAXABYAFgAVABQAEwARABMAEgAPAA0ADAAL
AAoACgAHAAYABgAGAAIAAQD////////+//3/+//7//r/+v/6//j/+P/4//j/+v/6//r/
+v/3//b/9v/1//P/8v/y//L/8v/z//T/9f/1//X/9f/0//T/9P/0//T/8v/y//P/8//z
//P/9P/1//P/8v/y//L/8P/w//H/8v/0//P/8//y//L/8//0//T/8v/y//L/8f/x//H/
8f/x/+//8P/w//D/8f/x//H/8v/w//D/8P/w//L/8f/x//H/8P/w/+//7//w/+//7v/t
/+3/7v/v/+//7//w//H/8f/w/+//7//w//D/7//x//L/8v/y//L/8v/0//X/9f/z//D/
7v/s/+r/6//q/+n/5v/m/+X/5P/k/+T/5P/k/+T/5P/k/+T/5P/o/+j/6P/o/+b/5f/l
/+b/6P/o/+j/6P/o/+j/6P/p/+f/5//o/+j/6v/q/+r/6v/o/+j/6v/q/+z/7f/t/+3/
7P/s/+3/7f/v/+//7//v//D/8P/w//D/8v/x//H/8v/1//f/+f/+/wUADQARABAADQAL
AAkACAAIAAIA+v/y/+r/4f/V/8P/sf+h/4//gf92/3D/Zf9Z/1b/Xf9p/3z/jf+a/6X/
r/+8/8j/z//Y/93/3v/h/+b/5v/l/+n/7v/x//L/9P/0//T/9v/2//b/9//3//f/9//4
//n/+f/5//n/+f/5//n/+f/6//r/+f/4//j/+P/6//r/+v/6//3//f/+//7//P/8//v/
+//7//v/+//8//3//v/+//7//P/8//z//f///wEAAgADAAIAAQAAAAEAAwACAAIABAAD
AAUABQAGAAQABAAGAAYABgAHAAkACQAJAAkACAAIAAYABgAHAAcABQAFAAQABAAEAAUA
BQAGAAUABAADAAEAAwACAP///f/8//v/+v/6//n/+P/4//j/9v/1//P/8//1//T/8//x
//H/8P/w//D/8P/w//D/8P/w//D/8P/w/+7/7v/v/+//8f/w//D/8P/t/+3/7f/t/+3/
7f/t/+z/7f/u/+//8P/u/+7/7//v//H/8f/y//P/8f/w//D/8P/w//D/8f/y//L/8f/x
//D/7v/v//D/8P/w//D/8P/v/+//7//v/+//7//w//D/8P/v/+//7//w//D/8P/w//D/
8P/v/+//7//w//D/7//v//D/7//u/+3/7f/u/+//7//t/+7/7//v/+//7//w//L/8P/v
/+//8P/w//D/7//v/+//7//v/+//7P/t/+3/7P/p/+b/5f/k/+L/4v/j/+P/5P/l/+b/
5v/n/+X/5P/j/+P/4//j/+L/4//k/+b/5//l/+X/5f/l/+j/6P/n/+f/5//n/+f/5//n
/+f/5v/l/+b/5//o/+n/6f/p/+n/6v/s/+z/7P/s/+7/7v/u/+7/7v/u/+7/7v/u/+7/
8f/y//P/9P/5//7/AwAIAAcABgAFAAQA///6//X/8P/m/97/1v/O/73/rP+b/4r/ff9y
/2f/XP9c/1z/XP9c/2z/ev+I/5b/ov+u/7r/xv/L/9D/1f/a/97/4P/i/+T/5v/o/+r/
7P/s/w==
         </WaveFormData>
      </LeadData>
      <LeadData>
         <LeadByteCountTotal>10000</LeadByteCountTotal>
         <LeadTimeOffset>0</LeadTimeOffset>
         <LeadSampleCountTotal>5000</LeadSampleCountTotal>
         <LeadAmplitudeUnitsPerBit>4.88</LeadAmplitudeUnitsPerBit>
         <LeadAmplitudeUnits>��V</LeadAmplitudeUnits>
         <LeadHighLimit>2147483647</LeadHighLimit>
         <LeadLowLimit>268435456</LeadLowLimit>
         <LeadID>V2</LeadID>
         <LeadOffsetFirstSample>0</LeadOffsetFirstSample>
         <FirstSampleBaseline>0</FirstSampleBaseline>
         <LeadSampleSize>2</LeadSampleSize>
         <LeadOff>FALSE</LeadOff>
         <BaselineSway>FALSE</BaselineSway>
         <ExcessiveACNoise>FALSE</ExcessiveACNoise>
         <MuscleNoise>FALSE</MuscleNoise>
         <LeadDataCRC32>2975178567</LeadDataCRC32>
         <WaveFormData>
CgAKAAoACgARABYAGwAgACUAKAArAC4ANAA4ADwAQAAjAAYA6f/M/4z/TP8M/8z+wP60
/qj+nP65/tb+8/4Q/yz/Rv9g/3r/iP+U/6D/rP+0/7z/xP/M/9P/2P/d/+L/5f/m/+f/
6P/r/+z/7f/u/+//8P/x//L/9P/0//T/9P/1//b/9//4//j/+P/4//j/+v/6//r/+v/6
//r/+v/6//v//P/9//7///8AAAEAAgAEAAQABAAEAAYACAAKAAwADQAOAA8AEAASABQA
FgAYABwAHgAgACIAJAAmACgAKgAtADAAMwA2ADkAOgA7ADwAQABCAEQARgBHAEgASQBK
AEcARgBFAEQARABEAEQARABDAEIAQQBAAD4APAA6ADgAMwAwAC0AKgAkACAAHAAYABUA
EgAPAAwABwAEAAEA/v/6//j/9v/0//H/8P/v/+7/6//q/+n/6P/n/+b/5f/k/+T/5P/k
/+T/5v/m/+b/5v/l/+T/4//i/+D/4P/g/+D/4P/g/+D/4P/g/+D/4P/g/+L/4v/i/+L/
4v/i/+L/4v/i/+L/4v/i/+T/5P/k/+T/5P/k/+T/5P/k/+T/5P/k/+b/5v/m/+b/5P/k
/+T/5P/m/+b/5v/m/+T/5P/k/+T/5P/k/+T/5P/k/+T/5P/k/+b/5v/m/+b/5v/m/+b/
5v/l/+T/4//i/+L/4v/i/+L/4v/i/+L/4v/i/+L/4v/i/+P/5P/l/+b/5v/m/+b/5v/k
/+T/5P/k/+X/5P/j/+P/4f/h/+H/4P/d/9n/1//X/9r/3f/g/+D/3//f/93/3f/d/93/
3P/c/97/3f/c/9z/3P/b/9r/2v/a/9r/2f/Z/9n/2f/Y/9f/2P/Z/9r/2//b/9v/3P/c
/9v/2//c/9z/3P/b/9r/2//b/9v/2//b/9z/3f/f/+D/4P/e/97/3v/h/+T/6P/u//r/
BQAPABQAFgAZABsAHwApADQAPABDAEYATABOAD8AHQDm/53/Q//p/q/+kP54/m7+f/6i
/sz+8/4R/zL/Tv9m/3j/h/+U/57/qf+0/7z/xP/L/9H/1v/a/93/3//j/+T/5v/o/+n/
6P/p/+r/6//u/+7/8P/x//H/8f/y//L/8v/z//L/8//2//f/+f/6//n/+P/4//j/+//7
//v//P/8//3//f/+/wEAAwAFAAYACAAJAAoACgANAA4AEQAUABQAFgAXABoAHAAdACAA
IgAkACYAKAArAC8ANAA3ADkAOAA7AD0AQABDAEUASABKAEsATABMAE4ATgBOAE4ATgBR
AFEAUQBRAE4ATgBMAEoASwBKAEgARwBFAEEAPQA6ADUALwAsACkAKAAjACAAHQAXABMA
EQANAAoACAAFAAIA///8//v/+P/4//b/9f/1//L/8v/w/+7/7P/r/+r/6v/t/+3/6//q
/+r/6v/q/+r/6P/n/+f/5//m/+b/5f/l/+X/5v/m/+f/6f/q/+r/6v/o/+j/6P/p/+f/
5//m/+b/5//p/+r/6//t/+7/7v/u/+//7//v/+7/7f/t/+3/7v/v/+//7//w//H/8f/w
/+//7//v//D/8f/x//H/7//v/+//7//w//H/7//w//H/8f/x//H/8v/y//L/8P/w//H/
8P/w//D/7//t/+//7//v/+7/7v/u/+3/7f/u/+//8P/u/+z/7P/t/+//7v/t/+z/8f/x
/+//7//w//D/8P/w//D/8P/w//D/8P/w/+7/7f/t/+3/7f/s/+v/5f/j/+P/5P/n/+r/
6v/p/+v/6f/p/+n/6f/o/+j/6P/n/+b/5v/m/+P/4v/i/+L/5P/j/+P/5P/l/+X/5f/l
/+X/5f/l/+X/5//o/+j/6f/o/+j/5//n/+n/6f/r/+v/6//r/+v/6//r/+z/7P/s/+z/
7P/u//H/9P/4//7/CAAVAB0AIgAiACUAJwArADUARABUAF0AZABsAGwAXQA3APj/pf9D
/+n+sf6S/nz+dv6L/rT+4v4F/yP/QP9c/3T/iv+X/6L/rP+3/8D/yv/Q/9f/3//k/+j/
6//v//H/8P/y//T/9f/2//f/+P/5//r/+v/8//3//f/9//7//v///wEAAQADAAEAAQAC
AAIAAwAEAAYACAAJAAkACQAKAAwADQANAA4ADwARABMAFAAUABUAFgAWABkAGgAdACAA
IAAiACMAJgAqACsALgAwADQANgA4ADsAOwBAAEMARQBIAEsATQBQAFEAUwBWAFgAVwBY
AFgAWgBdAF4AXwBgAGAAXwBeAF0AXgBeAFwAWgBZAFgAVgBVAFMATwBLAEgARwBBAD4A
OwA5ADUAMwAxACsAJwAlACEAHAAaABcAFAAPAAwACwAIAAgABgAFAAUAAwACAP///P/7
//v/+//8//v/+//5//j/9v/2//b/9v/2//X/9f/1//T/9P/z//P/8//0//T/9f/z//T/
9P/0//b/9v/2//f/+f/5//j/+P/2//f/9//3//f/+P/4//j/+f/5//n/+P/1//X/9f/2
//j/+f/6//z//f/9//z/+//7//v//P/9//v/+//5//n/+v/5//n/+f/5//r/+//7//v/
+//8//z/+v/4//j/+f/4//j/+P/3//X/9//3//f/9f/2//f/9//2//b/9v/2//j/9v/2
//f/9//2//X/9P/1//X/9f/1//n/+//8//r/+v/6//r/+f/4//f/9v/2//T/8//z//X/
9f/0//P/8f/v/+//8P/y//T/8//x//P/8f/x//H/8f/w//D/8P/v/+7/7v/u/+//7v/u
/+7/7f/r/+r/6v/t/+3/7f/t/+3/7f/t/+3/7f/u/+7/7//v//D/8P/x/+//7//x//H/
8//z//P/8//z//T/9P/0//L/8v/y//P/+P/+/wQADAAZACEAJAAkACcAKwAzAD8ATABY
AGMAagByAHYAaQBDAAIAr/9P//P+t/6S/nj+cv6H/rD+2v4D/yX/RP9i/3j/jP+b/6b/
sP+7/8b/zv/W/93/4//q/+7/8f/z//f/+P/6//z//f/9//3//f/9/wEAAgAFAAcABQAF
AAYABgAFAAcABwAJAAsACwAMAAwADAAMAA0ADgAPAA8ADwAQABIAEwATABQAEwAVABcA
GAAcAB0AHgAeAB0AHgAhACQAJgAoACkALAAuAC8AMgA0ADYAOAA6AD0AQQBGAEkASwBK
AE0ATwBSAFUAVwBaAFwAXwBgAGAAYgBiAGIAYgBiAGUAZQBlAGUAZABkAGIAYABfAF4A
XABbAFcAUwBPAEwASwBFAEIAPwA+ADkANgAzAC0AKQAnACMAIAAeABsAGAAVABIAEQAO
AAoACAAHAAcABgAGAAQAAgAAAP///v/+//3//f/7//r/+v/6//r/+v/4//f/9//3//j/
+P/3//f/9//4//j/+f/3//j/+P/4//j/+P/4//n/+//7//r/+v/8//3//f/9//r/+v/5
//j/+//7//v/+v/5//n/+f/6//v/+//7//z//f/9//z/+//7//v//P/9//3//f/7//v/
/f/9//7////9//7//////wAA//////7//P/6//r/+//6//r/+v/5//n/+//7//v/+v/6
//r/+f/4//j/+P/4//j/9v/2//f/+f/4//f/9v/2//f/+P/5//n/+v/4//j/+P/4//r/
+v/6//r/+P/2//X/9f/3//f/9v/1//H/7//v//D/9f/4//j/9//3//X/9f/1//X/9P/0
//T/8//y//L/8v/z//L/8v/y//L/8f/x//L/8v/x//D/7//v/+//7//v//H/8v/y//P/
8//0//T/9f/1//X/9//3//X/9f/1//X/9//4//j/+P/+//7/AAD//wAABgAOABgAJQAt
AC4ALgAvADEAOwBLAFoAZgBvAHgAggB+AGUAMQDm/4v/K//b/qv+jP58/oL+of7I/vD+
F/85/1b/cv+K/5z/q/+2/8D/yf/S/9r/4v/r//H/9v/8//////8BAAAAAgAEAAUACAAJ
AAoACwAKAAoADAANAA8ADwAQABAAEQATABMAFQATABMAFAAUABUAFgAYABoAHAAbABoA
GgAbAB0AHgAgACEAIwAlACYAJwAnACcAJgApACwAMQA2ADUANgA2ADgAPAA9AEAAQgBG
AEgASgBNAE0AUgBVAFcAWgBdAF8AYgBjAGUAaABqAG0AbgBuAHAAdAB0AHQAdABzAHMA
cwBzAHUAdgB1AHQAcgBwAG0AawBrAGcAYwBgAF8AWQBWAFMATgBJAEYAQwA/ADsAOQA1
ADAALgArACgAJgAkACQAIgAeABwAGwAbABoAGgAYABYAFQAVABUAFgAUABMAEAAOABAA
EAAQABAAEgARABEAEQAQABAADwAPABEAEgASABMAEQASABIAEgASABIAEgATABUAFQAU
ABQAEgATABMAEwAVABYAFgAWABUAFQAVABQAFAAVABYAGAAXABcAFwAYABcAFwAWABUA
FwAXABgAGQAXABcAFQAVABUAFQAWABcAFQAWABcAFwAWABUAFQAUABUAFAAVABcAFQAU
ABMAEQARABMAEwATABIAEgASABEAEAAQABAAEAASABQAGAAZABgAFwAWABUAFAAWABYA
FgAWABQAEgARABEADwAPAA4ADQAKAAkACgAMAA0AEAAQAA8ADwANAA0ADQANAAwADAAM
AAwADAANAA4ACwAKAAoACgAIAAcABwAIAAsACwALAAsACQAJAAkACQAJAAoACgALAA0A
DgAOAA8ADQANAA8ADwAQABEAEgATABUAFgAWABYAFAASABIAFwAaABwAIgAsADkAQwBI
AEgASwBPAFMAWwBoAHQAewCCAIgAiAB5AFMAHgDT/3f/Hf/d/rr+pP6i/rn+2P74/h3/
Qf9g/3z/mP+w/7//zP/W/9//6P/y//j//f8DAAoAEAATABUAGQAaABwAHgAfAB4AHwAg
ACEAJAAkACYAJwAlACUAJgAmACcAKQApACsALgAvADEAMgAxADAAMAAwADMAMwAzADQA
NAA1ADUANgA3ADkAOwA8AD4APwBAAEAAQQBCAEUASABKAEwATQBQAFAAUQBUAFYAWgBc
AF4AYQBhAGYAaQBrAG4AcQBzAHYAeQB7AH4AgAB/AIAAgACCAIQAhACEAIQAhQCFAIUA
hQCCAIIAgAB+AH8AfgB8AHsAewB3AHMAcABrAGUAYgBfAF4AWQBWAFMATwBLAEkARQBC
AEAAPQA6ADcANAAzADAALwAuAC4ALwAuAC4ALAAqACgAJwAmACYAKQApACcAJgAkACQA
JAAkACQAIwAjACMAJAAkACMAIwAhACIAIgAjACUAJgAmACYAJAAkACQAJQAnACcAJgAm
ACQAJQAlACUAJQAmACYAJgAlACUAJQAkACMAIwAjACQAIwAjACMAJAAjACMAIgAhACEA
IQAiACMAIwAjACEAIQAiACEAIQAhACAAIAAgAB8AHgAdAB0AHAAcABoAGgAbABwAHAAc
ABsAFwAZABkAGQAZABoAGwAbABwAHAAcABwAGgAcAB4AHgAeAB4AHAAcABwAHAAYABYA
FQAVABUAFQAUABMADQALAAsADAAQABQAFQAVABMAEQARABEAEQAQABAAEAAPAA4ADgAO
AAsACgAKAAoACgAJAAkACgAMAA0ADgAPAA0ADQANAA0ADQAOAA4ADwANAA4ADgAPAA0A
DQAPAA8ADQANAA0ADQALAAwADAAMAA4ADgAOAA0AEAAUABoAIgAtADkAPgA+AEEARQBF
AEkAUgBWAFcAWgBcAFgAQwAfAOz/rf9f/w3/1/68/qz+qP61/sr+5v4J/yv/SP9i/37/
mP+r/7j/xP/L/9D/2P/g/+f/7f/y//j/+//9//3/+//8//3//f/+////AAABAP///v//
/////v/9//3//P/7//3//f////7//f/9//z//v/+////AAACAAEAAAAAAP7//////wAA
AQADAAUABgAFAAUABQAEAAYACAAMABAADwAQABAAEgATABMAFQAWABgAGgAcAB8AIQAm
ACkAKwAsAC8AMQA0ADQANQA3ADgANwA4ADgAOgA+AD4APgA+AD4APQA8ADsAOgA6ADgA
NgA1ADQAMgAxAC8AKwAnACQAIgAdABsAGQAUAA8ADAAJAAcAAwABAP3//P/6//f/9P/x
/+7/7f/q/+r/6P/n/+f/5v/m/+T/4v/j/+P/4//k/+P/4//h/+D/3v/e/97/3v/g/9//
3//f/97/3v/d/93/3//g/+D/4f/f/+D/4P/g/+D/4P/g/+H/4//j/+L/4v/g/+H/4f/h
/+L/5P/l/+b/5v/l/+T/4v/j/+P/4//k/+f/5//n/+j/6P/n/+X/4//j/+P/5P/l/+X/
5f/j/+P/4v/h/+H/4f/j/+T/5f/l/+L/4f/h/+D/4P/e/97/3//g/+D/4P/f/9//3//h
/+H/4v/g/+D/4P/g/+D/4P/g/+D/4P/e/93/3f/c/9v/2f/X/9H/z//P/9D/0//W/9b/
1f/V/9P/0//T/9T/1P/V/9b/0//S/9L/0v/T/9L/0v/S/9L/0f/R/9L/1f/V/9X/1f/V
/9X/1f/V/9P/1P/U/9X/1f/W/9b/1//Y/9n/3P/d/93/3f/d/93/3//g/+D/4P/e/97/
4P/h/+T/6P/s//T/AwAPABIAEgAVABkAGQAfACoANAA3ADgAPABAADEADQDa/5v/Tf/7
/r/+oP6M/oD+h/6e/r7+5f4L/yj/RP9g/3b/hf+S/5z/pf+u/7j/wv/J/8//1P/Y/9v/
3f/h/+H/4v/j/+P/5P/l/+b/5//m/+b/6P/p/+r/6//t/+7/7P/t/+z/7f/v/+//8P/w
//H/8v/0//b/+P/3//b/9v/2//f/9//4//n/+//9//7//v///wAAAAABAAIABQAIAAgA
CgALAA4AEgATABYAGAAYABoAHAAfACEAJgApACsALAAvADEANAA1ADcAOgA8AD4AQABB
AEQASABIAEgASABHAEcARwBHAEgASABGAEQAQwBCAEAAPwA/ADsANwA0ADEAKwAoACUA
JAAfABwAGQAVABEADwALAAgABgADAAAA/v/8//z/+v/2//T/8//z//L/8v/w/+7/7f/t
/+3/7v/t/+3/6//q/+z/7P/s/+z/7P/r/+v/6//s/+z/6//r/+v/7P/s/+3/7P/s/+v/
6v/r/+z/7f/v/+//7//u/+7/7v/v/+//7//t/+7/7v/u/+//7//v/+7/7v/v//D/8v/x
//H/8f/y//H/8f/w/+//7f/t/+7/7//v/+//7f/t/+//7//w//H/8P/w//D/7//w/+//
7//u/+7/7P/s/+3/7P/s/+z/6//r/+3/7f/t/+z/7P/s/+v/7P/s/+z/7P/u//D/8P/u
/+7/7v/u/+7/7v/u/+7/7v/q/+j/5//n/+r/6//r/+v/5f/j/+P/5P/l/+j/6P/n/+n/
5//n/+f/5f/k/+T/5P/l/+T/5P/k/+P/4v/i/+L/4P/f/9//4P/i/+P/5P/l/+P/4//j
/+P/5f/m/+b/5//n/+j/6P/p/+f/5//p/+n/6f/p/+n/6f/p/+r/6v/q/+z/7P/u/+//
8v/2//z/BgATAB0AIAAiACUAJQApADMAQABIAE0AUgBaAFgARQAZANr/i/8t/9/+r/6U
/oL+gP6V/rr+5P4J/yf/RP9g/3j/iP+X/6b/sv+7/8L/zP/U/9n/3//m/+r/7f/x//P/
8//0//X/9f/2//f/+P/5//z//P/+/////f/9//7//v/9//////8BAAMAAwAEAAQABgAG
AAcACAAJAAkACQAKAAoACwALAAwADQAPABEAEgASABMAFAAUABcAGAAbAB4AHgAgACEA
JAAmACcAKgAsAC4AMAAyADUANwA8AD8AQQBEAEcASQBMAE8AUQBUAFYAVQBWAFYAWABc
AFwAXABcAFsAWwBbAFsAWgBaAFgAVgBXAFYAVABTAFAASwBGAEIAQQA7ADgANQAyAC0A
KgAnACEAHQAbABcAFQAUABIAEAALAAgABwAEAAIAAAD//////P/8//r/+P/3//f/9//4
//f/9//1//T/9P/0//T/9P/0//P/8//z//L/8v/x//H/8f/y//L/8//1//b/9v/2//T/
9P/0//X/9f/1//T/9P/y//P/8//z//P/9P/0//T/9f/1//X/9P/0//X/9v/4//n/+f/5
//r/+f/5//j/9//5//n/+v/7//n/+f/3//f/9v/1//X/9f/3//j/+f/5//b/9f/1//T/
9P/y//L/8//0//T/9P/z//H/8//z//P/8f/y//P/8//0//L/8v/y//L/9P/0//T/9P/z
//L/8f/w//D/7v/t/+3/7f/t/+z/6//l/+P/4//k/+f/6v/q/+n/6f/n/+f/5//l/+T/
5P/k/+X/5P/k/+T/4f/g/+D/4P/e/93/3f/e/+H/4f/h/+H/4f/h/+H/4f/h/+L/4v/j
/+H/4v/i/+P/5f/l/+f/5//n/+f/5//n/+b/5v/l/+T/6P/q/+j/6f/s//D/9v8AAA0A
FwAaABwAHwAhACMALQA8AEwAVQBeAGYAZgBVAC8A7v+b/zf/3f6l/ob+cP5s/oX+rv7Y
/v/+H/8+/1j/cP+E/5H/nP+m/63/tv/A/8j/z//V/9z/4P/h/+P/5f/m/+j/6v/r/+3/
7//x//P/8v/y//T/9f/1//X/9v/2//f/+f/5//v/+f/5//r/+v/8//z//f/+////////
/wAAAgADAAMABAAFAAcACQAKAAoACwAMAAwADQAOABEAFAAWABgAGQAcAB4AHwAiACQA
KAAqACwALwAwADQANgA3ADoAPwBDAEgASgBLAE0ATgBPAFAAUABSAFQAVABUAFQAVQBV
AFUAVQBWAFYAVABSAE8ATgBMAEsASQBFAEEAPgA9ADcANAAxACwAJwAkACEAHQAZABcA
EwAPAAwACAAEAAEA/v/9//r/+v/4//f/9//0//T/8v/w//D/7//u/+7/7f/t/+v/6v/s
/+z/7P/s/+z/6//r/+v/6P/o/+f/5//n/+j/6P/p/+n/6v/q/+r/6P/o/+j/6f/r/+v/
6v/q/+j/6f/p/+n/5//o/+j/6P/r/+v/6//q/+n/6f/p/+r/7f/t/+3/7v/u/+3/6//p
/+n/6f/q/+v/6//r/+n/6f/q/+n/6f/p/+j/6P/o/+f/6P/n/+f/5v/p/+j/6f/r/+n/
6P/n/+X/4//l/+X/5f/l/+b/5//n/+X/5P/j/+L/4//i/+P/5f/p/+j/5//m/+T/5P/k
/+T/5v/m/+b/5v/k/+L/4f/h/+H/4f/g/9//3f/b/9v/3P/f/+L/4v/h/9//3f/d/93/
3f/c/9z/3P/b/9r/2v/a/9n/2P/Y/9j/2v/Z/9n/2v/b/9v/2//b/9n/2f/Z/9n/2v/c
/93/3//f/+D/4P/h/+H/4f/j/+P/5f/l/+X/5f/j/+T/5P/k/+b/5v/q/+3/8P/0//z/
CAATABcAGAAcAB8AIwArADsASgBWAF0AZgBsAGIAQwAHALb/V//3/rP+i/5w/mT+dv6b
/sb+7v4R/zH/Tv9m/3r/jP+b/6j/sv+7/8L/xv/O/9X/3f/g/+T/6f/p/+v/6v/s/+7/
7//y//P/9P/1//b/9v/4//n/9//3//j/+P/7//3//f////3//f/+//7/AAAAAAEAAgAF
AAUABQAGAAQABQAFAAYACQALAA0ADgAQABEAEgASABMAFAAXABoAHgAgACEAJAAmACcA
KgAsADAAMgA0ADcANwA8AD8AQQBCAEUARwBKAE8AUQBUAFYAVwBYAFgAWgBeAF4AXgBe
AF0AXQBdAF0AXABcAFoAWABXAFYAVABTAE8ASwBHAEQAQwA9ADoANwA0AC8ALAApACMA
HwAdABkAFgAUABEADgAJAAYABQACAAIAAAD//////P/8//r/+P/3//f/9//4//f/9//1
//T/9P/0//T/9P/y//H/8f/x//L/8v/x//H/8//0//T/9f/1//b/9v/2//T/9P/0//X/
9v/3//f/+P/3//f/9v/1//f/+P/4//j/+f/5//n/+P/3//f/9//4//n/+f/5//r/+v/5
//f/9f/1//X/9v/3//f/9//1//X/9P/z//P/8//1//b/9//3//T/8//z//L/8//y//P/
9f/0//T/9P/z//H/8//z//P/9f/2//f/9//0//T/9P/0//T/9v/2//j/+P/4//j/9v/2
//b/9v/2//T/8//z//P/8//y//H/6//p/+n/6v/v//L/8v/x//D/7f/s/+v/6//q/+r/
6v/p/+j/6P/o/+X/5P/k/+T/5f/l/+b/6P/n/+f/5//n/+n/6f/p/+n/6f/q/+r/6//r
/+z/7P/t/+3/7f/v/+//7f/t/+3/7f/v//D/8P/w//D/7v/u/+//8v/4/wYAFAAfACUA
JAAkACcAKwAzAEUAVgBiAGsAdgB+AHYAVwAdAND/c/8T/8n+m/5+/nD+fP6d/sj+8P4V
/zf/Vv9w/4j/mP+j/67/tv+//8r/0v/a/+P/6f/s//D/8//z//P/9v/4//r/+//9////
AQADAAMAAgADAAMABQAFAAYABgAJAAsACwANAAsACwAMAAwADgAOAA8AEAARABEAEQAS
ABMAFQAWABgAGQAbAB0AHgAgACEAIgAiACUAJgApACwALAAuAC8AMgA1ADcAOwA+AEAA
QgBEAEcASQBOAFEAUwBWAFkAWwBeAF8AYQBkAGYAaABqAGsAbgBuAG4AbgBuAG8AbwBv
AG8AcABwAG4AbABrAGoAaABnAGUAYQBdAFoAVwBRAE4ASwBKAEUAQgA/ADsANwA1ADEA
LAAqACcAJAAhAB4AHQAaABYAFAATABMAEAAQAA4ADAALAAsACwAMAA0ADQALAAoADAAM
AAwADAAMAAsACwALAAwADAALAAsACQAKAAoACwAJAAoACgAKAAwADAAMAA0ADQANAAwA
DAAMAA0ADQANAA8AEAAQABAADwAPAA8ADgAOAA8AEAASABEAEQARABIAEQARABAADwAP
AA8AEAARAA8ADwANAA0ADQANAA4ADwANAA4ADwAPABAADwAPAA4AEAAOAA4ADwAOAA4A
DgANABEAEwAUABIAEgASABIAEAAQABAAEAAQAA4ADQANAAsACwAKAAkABgAFAAYACAAJ
AAwADAALAAkABwAHAAcACQAIAAgACAAFAAQABAAEAAUABAAEAAQABAADAAMABAAFAAUA
BQAFAAUABQAFAAUAAwAEAAQABQAHAAgACAAJAAkACQALAAsACQAJAAkACQALAAwADAAM
AAwACgAKAAsAEAAUAB4AKAA1AD8AQABAAEUASQBLAFcAZABwAHkAgACGAIYAcwBLABIA
xf9j/wn/z/6s/pb+mP6v/tD++P4f/0P/Yv9+/5j/qv+5/8T/0P/b/+T/7P/0//3/AQAE
AAgADQAPABEAEgAUABYAFwAYABkAGgAbABwAHAAeAB8AIAAhACMAJAAiACMAIgAjACUA
JQAmACYAJgAmACcAKAApACkAKQAqACwALQAtAC4ALwAxADMANAA2ADcAOAA4ADsAPAA/
AEIAQwBEAEQARgBIAEkATABOAFIAVABWAFkAWwBgAGMAZQBmAGkAawBuAG8AcQB0AHYA
eQB6AHoAfAB8AHwAfAB8AH0AfQB9AH0AegB6AHgAdgB3AHYAdABzAHEAbQBpAGYAYwBd
AFoAVwBUAE8ATABJAEMAPwA9ADkANgA0ADEALgArACgAJwAkACIAIAAfAB8AIAAgAB4A
HAAYABcAFgAWABUAFQATABIAEwAUABUAFgAWABUAFQAVABYAFgAVABUAFQAWABYAFwAV
ABYAFgAWABYAFgAWABcAFwAXABYAFgAYABkAGQAZABkAGgAaABoAGQAZABkAGAAZABkA
GQAaABoAGQAYABgAGQAZABgAFwAXABcAGAAZABcAFwAVABUAFAATABMAEwARABIAEwAT
ABIAEQARABAAEQAQABEAEwAUABQAFAATABMAFQAVABgAFgAWABYAFgAWABYAFgAWABIA
EAAPAA8ADQANAAwACwAHAAUABQAGAAcACgAKAAkACwAJAAkACQAJAAgACAAIAAcABgAG
AAYABQAEAAQABAAEAAMAAwAEAAQAAwACAAEAAwADAAMAAwABAAIAAgADAAEAAgACAAMA
AwADAAUABQAGAAcACAAJAAcACAAIAAgACgAMAAoACwAQABQAGAAgAC0AOQA+AEAAQQBF
AEcATQBaAGAAYwBkAGgAaABZADkACADJ/3f/H//h/sD+rP6k/rH+yv7q/g//N/9U/2z/
iP+g/7H/vv/I/9P/2v/i/+z/8f/z//r/AAAFAAkACwAMAA4AEAARABAAEQASABMAFgAW
ABgAGQAXABcAGAAYABsAHQAdAB8AHgAdAB0AHAAeAB4AHwAgACUAJQAlACYAJAAlACUA
JgAlACcAKQAqAC4ALwAwADAAMAAwADIANAA2ADgAOQA8ADwAPQBAAEIARABGAEgASwBN
AFIAVQBXAFYAWQBbAF4AYQBjAGYAaABnAGgAaABqAGoAagBqAGoAaQBpAGkAaQBpAGoA
aQBoAGUAZABiAGEAXwBbAFcAVABTAE0ASgBHAEYAQQA+ADsAOQA1ADMALwAsACoAJwAk
ACEAHgAdABoAGQAYABgAGQAWABYAFAASABIAEQAQABAAEQARAA8ADgAMAAwADAAMAAwA
CwALAAsACwAMAAwADQALAAwADAANAA0ADgAOAA4ADAAMAAwADQAPAA8ADgAOAAwADQAN
AA0ACwAMAAwADAANAA0ADQAMAAsACwALAAwACwALAAsADAALAAsACgAJAAsACwAMAA0A
CwALAAkACQAIAAcABwAHAAUABgAHAAcABgAFAAUABAAGAAQABAAFAAYABgAGAAUAAwAF
AAUABQADAAQABQAFAAIAAgACAAIAAAD+//7////+//z/+v/4//f/9//3//f/+f/5//r/
+v/7//j/9//2//P/8//0//X/9P/0//T/9P/y//H/7//v/+//8f/z//T/9P/z//H/7//x
//H/8f/x//P/8//z//P/8f/y//L/8v/y//P/9P/1//X/9v/2//b/9v/2//b/9v/2//b/
+f/8////AgAKABIAGgAiACcAKgAtADAANQA6AD8ARABBAEAAPwA+AAsA2P+l/3L/Pv8K
/9b+ov6u/rj+wv7M/u3+DP8r/0r/Yf92/4v/oP+q/7T/vv/I/9D/1v/c/+L/5//q/+3/
8P/x/w==
         </WaveFormData>
      </LeadData>
      <LeadData>
         <LeadByteCountTotal>10000</LeadByteCountTotal>
         <LeadTimeOffset>0</LeadTimeOffset>
         <LeadSampleCountTotal>5000</LeadSampleCountTotal>
         <LeadAmplitudeUnitsPerBit>4.88</LeadAmplitudeUnitsPerBit>
         <LeadAmplitudeUnits>��V</LeadAmplitudeUnits>
         <LeadHighLimit>2147483647</LeadHighLimit>
         <LeadLowLimit>268435456</LeadLowLimit>
         <LeadID>V3</LeadID>
         <LeadOffsetFirstSample>0</LeadOffsetFirstSample>
         <FirstSampleBaseline>0</FirstSampleBaseline>
         <LeadSampleSize>2</LeadSampleSize>
         <LeadOff>FALSE</LeadOff>
         <BaselineSway>FALSE</BaselineSway>
         <ExcessiveACNoise>FALSE</ExcessiveACNoise>
         <MuscleNoise>FALSE</MuscleNoise>
         <LeadDataCRC32>4193683604</LeadDataCRC32>
         <WaveFormData>
IAAgACAAIAAsADYAQABKAFoAagB6AIoAogC6ANIA6gDTAL4AqQCUADgA3v+E/yr/D//2
/t3+xP7f/vr+Ff8w/0v/ZP99/5b/pP+w/7z/yP/Q/9j/4P/o/+//9P/5//7/AQACAAMA
BAAFAAYABwAIAAkACgALAAwADgAOAA4ADgAPABAAEQASABQAFAAUABQAFgAWABYAFgAY
ABgAGAAYABoAGgAaABoAGwAcAB0AHgAgACAAIAAgACIAJAAmACgAKwAsAC0ALgAxADIA
MwA0ADgAOgA8AD4AQABCAEQARgBLAE4AUQBUAFgAWgBcAF4AYgBkAGYAaABrAGwAbQBu
AGwAbABsAGwAbgBuAG4AbgBsAGwAbABsAGsAagBpAGgAZABiAGAAXgBZAFYAUwBQAEsA
SABFAEIAPgA6ADYAMgAuACwAKgAoACYAJAAiACAAHAAaABgAFgAVABQAEwASABAAEAAQ
ABAAEgASABIAEgAQABAAEAAQAA4ADgAOAA4ADgAOAA4ADgAMAAwADAAMAA4ADgAOAA4A
DgAOAA4ADgAOAA4ADgAOABAAEAAQABAAEAAQABAAEAAQABAAEAAQABIAEgASABIAEgAS
ABIAEgASABIAEgASABAAEAAQABAAEgASABIAEgAQABAAEAAQABIAEgASABIAEgASABIA
EgARABAADwAOAAwADAAMAAwACgAKAAoACgAKAAoACgAKAA0ADgAPABAAEgASABIAEgAQ
ABEAEQARABMAEwATABIAEAARABEAEQAPAAsACwALAA0ADwAQABAADgANAAwADAAMAAwA
CgAJAAkACQAIAAcABQADAAEA//////////////7//f/9//z//v/+//7//f/9//3//v//
//3//f/9//3/+//7//v//P/+//7//v/+/wAAAAAAAAEAAQABAP//AQACAAQAAwAJABIA
GwAlAC0ANwBEAFAAYAB3AI8AqgDGAOEA+gAOAREB9AC3AGMA8v91/xn/3v64/qr+vP7c
/v7+Hv88/1f/cv+I/5j/qP+z/8D/yf/T/9z/4//p//D/8v/1//n//P//////AgACAAMA
AgAEAAYABwAIAAoACwAOAA0ADAALAAsACwALAAsADAAPABEAEwAUABMAEgARABEAFQAV
ABUAFQAVABUAFwAYABsAGwAcAB0AHgAgACEAIwAkACUAJgAnACsALAAuADAAMQAzADUA
NwA5ADsAPQA/AEQARwBKAEwATQBPAFMAVABZAF0AXgBgAGEAYgBkAGYAagBqAGsAawBt
AG4AbgBvAG4AbQBsAGsAagBrAGsAawBqAGcAZQBjAF8AWQBXAFMAUQBPAEsASQBEAEAA
OwA4ADUAMgAtACkAJgAhAB4AGwAVABEADQAJAAUAAgD///v/+P/1//L/8P/v/+7/7P/q
/+f/5f/j/+P/4v/h/+H/4P/e/9//3//f/9z/2//b/9z/3P/c/93/3v/d/9v/2v/a/9j/
2f/Z/9n/2v/a/9r/2v/a/9r/2//b/9v/2//c/9z/2f/Z/9n/2v/c/9z/3P/c/9z/3P/c
/9z/2v/b/9v/3P/c/9z/3P/b/9z/3P/b/9v/2//b/9v/2//b/9v/2//a/9z/2//b/9v/
2v/a/9r/2f/Z/9n/2f/Z/9f/2P/Y/9j/2f/Z/9r/2v/Z/9n/2f/Z/9n/2f/Y/9j/3v/e
/9z/3P/c/97/3v/e/97/3//f/9//3//f/9//3v/e/+H/4f/h/+H/2//b/9v/2//f/+D/
4P/g/9//3v/e/97/3P/a/9n/1//Z/9j/1//X/9P/0f/P/83/z//P/8//z//R/9L/0v/S
/9L/0v/R/9H/0f/S/9P/0//S/9H/0P/P/9D/0f/T/9T/1v/W/9b/1v/U/9T/1f/V/9X/
1f/V/9r/2v/b/9//5v/x//v/AwANABgAJAA0AEsAaQCIAKgAxwDiAPYA9QDQAIsALQC6
/0X/8f66/pb+jv6m/sj+6P4E/x7/Of9Q/2j/ev+I/5H/nP+l/63/tv+9/8P/yv/Q/9P/
1f/Y/9v/3P/e/93/3f/g/+L/5P/l/+P/5P/k/+b/6P/o/+j/6f/t/+3/7f/u/+7/7//w
//D/8v/y//L/8//z//P/8//z//X/9f/3//j/+//7//z//f/8//7///8BAAQABQAGAAcA
CQAKAAwADgARABMAFQAXABsAHQAfACEAIgAlACgAKgAvADEANQA2ADkAPQA+AEAAQwBE
AEYASABLAEwATgBPAE0ATgBOAE8AUQBRAFEAUQBPAE8ATgBNAEwASQBHAEUARAA/AD4A
OwA7ADkANQAzAC0AKgAmACQAIQAeABkAFQATAA8ADQALAAkABwAFAAMAAQAAAP///f/+
//3//P/8//r/+v/5//j/+f/3//X/9f/1//X/9v/2//T/9f/1//X/9v/1//X/9v/2//b/
9//4//j/9//3//j/+P/5//n/+f/4//j/+P/4//r/+v/7//v/+//7//z//P/5//n/+f/6
//v//P/9//7/AAAAAAAAAAAAAAEAAQACAAAAAAAAAP///v/+//3//f///////////wEA
AQABAAAA/v/9//3//f/8//z//P/7//v/+//7//v/+//8//z//P/5//n/+v/6//r/+//8
//3/+//7//r/+v/7//z//f/+/wAABAAGAAUABAADAAIAAQABAAEAAQABAAEAAAAAAAIA
AwAEAAUAAQABAAEAAQADAAQABAAEAAMAAgACAAIAAgAAAP///f/7//r/+f/5//j/9//2
//X/8//z//P/8//z//T/9P/0//T/9P/z//P/8f/y//P/8//1//X/9f/1//X/9f/2//b/
+P/4//j/+P/2//b/9//3//X/9f/1//b/+P/9/wEACAARABkAIQAnADQAQgBUAG0AiQCm
AMYA4wD+ABIBDwHoAKMASwDe/2v/F//c/rb+rv7C/uT+Av8i/z7/Wf9y/4b/lv+k/6//
uP/B/83/1v/b/9//5P/q/+3/7f/w//P/9f/4//j/+f/5//r/+//7//z//v///wIAAAAA
AAAAAQADAAMAAwAEAAQABQAGAAYACAAIAAgACQALAAsACwALAA0ADQAPABAADwAPABAA
EQAUABYAFwAZABkAGQAZABkAGwAcAB4AIAAhACMAJQAnACcAKQArAC0AMgA1ADgAOgA8
AD0AQABAAEMARwBIAEoASwBMAE4AUABQAFAAUQBRAFEAUgBSAFMAUgBRAFAATwBLAEsA
SgBJAEYAQwBBAD8APAA3ADYAMwAwAC0AKAAlACAAHAAXABQADwAMAAcAAwABAP3/+//5
//b/8//w/+3/7f/s/+v/6f/n/+X/4//i/+L/4v/h/+D/4f/f/93/3f/d/93/3v/e/9z/
3f/d/93/3P/b/9v/3P/c/9z/3f/e/97/3f/d/97/3v/f/9//3//g/+D/4P/g/9//3v/e
/93/3//f/+D/4P/d/93/3f/e/97/3v/e/97/4P/g/+D/4P/g/+H/4f/i/+D/4P/g/9//
3//g/+D/4f/f/9//3//f/9//3//f/97/3P/b/9v/2//a/9r/2v/Z/9v/2//b/9v/2f/a
/9r/2v/Z/9n/2v/a/9n/2f/Z/9n/2f/Z/9j/2P/a/9r/2v/a/9z/3P/a/9r/2v/a/93/
3f/d/93/3f/d/9z/3P/d/93/3f/d/9n/2f/Z/9n/3f/e/97/3v/d/9z/3P/c/9r/2P/X
/9X/1f/U/9P/0//T/9H/z//N/83/zf/N/83/zf/O/87/zv/M/8z/y//L/8z/zv/Q/9H/
z//P/8//z//R/9H/0v/S/9L/0v/S/9L/0P/Q/9H/0f/X/9n/3f/e/97/4//p//T///8J
ABMAGwAmADIARABhAIEAoAC+ANkA8gD+AOkAsgBpAAcAlP8v/+n+uP6g/qj+xP7i/gD/
HP86/1P/aP9+/5D/nv+n/7D/uf/D/8z/0f/Z/97/5P/n/+v/6v/r/+v/7v/u/+//8v/0
//b/9//1//b/9v/4//j/+P/4//n//f/9//3//v/8//3//v/+/wAAAAAAAAEAAQABAAEA
AQADAAMABQAGAAkACQAKAAsACwAMAAwADQARABMAFQAXABcAGAAaABwAHQAfACEAIwAl
ACcAKQArAC4AMQA0ADYAOQA7AD8AQABBAEUARgBIAEsATABOAFAAUwBUAFYAVwBXAFgA
WABZAFoAWwBcAF0AWQBZAFgAVwBYAFUAUwBRAE4ASQBIAEUAQAA9ADgANQAzADAALAAq
ACcAJAAfABsAGwAXABUAEwAPAA0ACwAJAAcABgAFAAMAAwADAAMABAABAAAA/v/8//z/
+//6//v//f/9//7//v/8//3//f/9//7//f/9//7//P/8//3//v/+//3//f/+/wAAAQAB
AAEA/v/+//7//v///wAAAgADAAEAAQACAAIAAQABAAEAAgAEAAQABAAEAAQABAAEAAQA
BAAFAAUABgAEAAQABAADAAMABAAEAAUAAwADAAMAAwABAAEAAQAAAAIAAwAFAAcABgAE
AAIA//8BAAEAAQABAAEAAgACAAIA/////wAAAAACAAUACAALAAoACQAIAAcABgAJAAkA
CQAJAAkACQAIAAgACQAJAAkACQAHAAcABwAHAAcACAAIAAgABwAGAAYABgAEAAIAAQD/
/wAAAAAAAAEA/f/7//n/9//1//X/9f/1//f/+P/4//j/+P/4//f/9//1//b/9//3//n/
+f/5//n/9//3//j/+P/5//r/+//8//7//v///////f/7//3/AAAAAAEABQAOABkAIwAr
ADMAPgBKAFoAbQCHAKYAwgDdAPQABgEBAd4AowBRAOT/a/8P/9T+tP6y/sr+5P78/hr/
Ov9V/27/iP+c/6z/uf/E/8v/1f/c/+P/6f/s//L/+f/7//z/AQABAAQABAAFAAMABAAF
AAUACAAKAAsADgAMAAwADAANAA0ADQANAA4AEQATABUAFgAVABQAEwATABYAFwAYABkA
GQAZABsAHAAbABsAHAAdACAAIgAjACUAJAAlACYAJwArACwALgAwADMANQA3ADkAOQA7
AD0APwBCAEUASABKAE8AUQBVAFYAWwBfAGAAYgBiAGIAYwBkAGYAZgBnAGcAaQBqAGoA
awBpAGkAaQBpAGcAZwBmAGUAZgBjAGEAXwBaAFUAVABRAE4ASwBGAEMAQQA+ADoAOAA1
ADIALQApACcAIwAhAB8AHgAdABwAGwAXABYAFQATABAADwAOAA4AEAAQAA8ADgAOAA0A
DAANAAsACwAMAAwACgALAAsACwAMAAsACwAMAA0ADgAQABIAEQAPAA4ADgAOAA8ADwAP
ABAAEAAQABAAEgASABMAEwATABMAFAAUABEAEQARABIAFAAUABQAFAASABIAEgASABIA
EwATABQAFAAUABQAEwAUABQAEwATABMAEwATABMAEQARABEAEAAQAA8ADwAPABAAEAAQ
AA8ADQANAA0ADQANAA4ADgAOAA4ADwARABIAEgASABQAFAAUABQAFQAVABUAFQATABMA
EgASABUAFQAVABUADwAPAA8ADwASABQAFQAWABMAEgASABIAEwASABIAEQAPAA4ADQAN
AAoABwAEAAEAAwADAAMAAwAFAAYABgAGAAUABAACAAEAAQACAAMAAwADAAMAAwADAAMA
AwAEAAQABAAEAAQABAACAAIAAwADAAUABQAFAAYABAAHAA0AFAAdACsANQA9AEoAVABg
AHEAhwCeALQAzQDkAPIA6wDIAI0AQQDa/2f/Df/a/rz+sv7C/tr+8P4O/y7/S/9m/4L/
mv+s/7v/xv/N/9P/2v/h/+n/8P/2//v///8AAP////8CAAIAAwAHAAoADQAPAA0ADgAO
ABAAEAAQABAAEQARABEAEQASABIAEwAUABQAFgAWABYAFwAbABsAGwAbABsAGwAdAB4A
HwAfACAAIQAhACIAIgAjACUAJwApACsAKwAsAC4AMAAyADMANAA1ADkAOwA9AD8ARABH
AEoATABPAFEAVQBWAFgAWwBbAFwAXwBgAGIAZABoAGgAaQBpAGkAagBqAGsAaQBpAGkA
aQBnAGcAZgBlAGIAXwBdAFsAWQBVAFUAUwBOAEsARgBDAD0AOgA2ADQAMwAwACsAJwAn
ACMAIQAfAB0AGwAZABcAFQAUABMAEQASABEAEAAQABAAEAAPAA4ADwANAAsACwALAAsA
DAAMAAsACwAKAAkACQAJAAoADAAKAAoACwAMAAwACwALAAwADAANAA0ADQAKAAoACgAK
AA0ADgAQABEAEAAPAA8ADgAPAA8ADwAQABIAEgASABIAEQAQAA8ADgAMAA0ADQAOAA4A
DgAOAA0ADAAMAAsACwANAA0ADQANAAwACwAKAAgACgAJAAkACQAKAAoACgAJAAsADQAP
AA8AEAAOAA4ADgAOAA8ADwAPAA8AEQARABAAEAAOAA0ADAALAAcABwAHAAcACQAKAAoA
CgAHAAYABgAGAAkACAAIAAcABQAEAAMAAwABAP///f/7//v/+//7//v/+f/6//r/+v/6
//r/+f/5//f/+P/5//n/+f/5//n/+f/6//v//f/+//3//P/7//r//P/8//3//f/7//v/
/f/8//z//f8DAAoAFQAfACcALQA4AEYAUABhAHkAlgCuAMUA3gDyAPMA1gCdAFMA8P95
/xn/2v60/qT+rv7E/t7+AP8k/0H/Xv92/4r/mv+n/7D/uf/B/8z/1//f/+T/6P/r/+//
8P/z//P/9v/2//f/+P/6//z//f/7//z//P/+////AAABAAMABAADAAIAAgACAAMABAAE
AAUABgAHAAkACgAJAAgABwAJAAkACwAMAA0ADQAOAA8ADgAQABEAEwAUABUAFgAXABkA
GgAcAB4AIQAjACUAJwAnACkAKwAtADAAMwA2ADgAOwA9AEEAQgBDAEcASABKAE8AUABS
AFQAVgBWAFcAVwBXAFgAWABZAFcAVwBXAFcAVQBVAFQAUwBSAE8ATQBLAEYAQQBAAD0A
OgA3ADIALwApACYAIgAgAB0AGgAVABEAEQANAAsACQAGAAMAAAD9//v/+v/5//f/+P/3
//b/9v/0//T/8//y//L/8f/w//H/7//v//D/8P/u/+//7//v//D/7//v//D/7v/u/+//
8P/y//H/8f/y//L/8//z//P/8v/y//L/8v/y//L/8//z//H/8f/y//L/8v/z//T/9v/2
//b/9v/2//b/9v/2//b/9P/1//X/9v/2//b/9v/1//b/9v/1//X/8//z//P/8//1//X/
9f/0//L/8f/x//H/8v/y//L/8f/x//H/8f/x/+//8P/w//D/8f/x//L/8v/2//f/9v/0
//T/9P/0//T/9f/1//X/9f/0//P/8f/w//T/9f/2//f/8f/x//H/8f/x//L/8v/y//P/
8v/y//L/8P/u/+3/6//t/+z/6//r/+n/5//l/+P/4f/h/+H/4f/j/+T/5P/k/+L/4v/h
/+H/4v/k/+b/5//l/+X/5f/l/+f/5//o/+j/5v/m/+b/5v/m/+b/5//n/+f/6f/r/+r/
7P/v//P/+v8FAA8AFwAhAC4AOgBIAF8AewCYALIAzQDoAPoA8wDIAIEAJQCs/zv/7f66
/pr+mv6y/tL+8v4S/y7/S/9i/3j/iv+Y/6X/sP+5/7//yv/R/9X/3P/i/+P/5//q/+3/
7P/u/+3/7f/u//D/8v/z//P/9P/0//b/9P/0//T/9f/3//f/9//4//r/+//8//z//v/+
//7///////////////////8BAAIABQAFAAYABwAIAAoACwANAA4ADwAQABEAFQAWABgA
GgAcAB0AHgAfACMAJQAnACkAKgAtADAAMgA1ADcAOwA8AEAARQBHAEoATABMAE0ATgBS
AFIAUwBTAFEAUgBSAFMAUwBTAFMAUwBTAFMAUgBRAE8ASwBIAEUARAA/AD4AOwA4ADUA
MAAtACcAJAAgAB4AHAAaABYAEwAPAAsACQAHAAUAAwABAP//+//6//n/9//2//X/9P/0
//T/9P/z//L/8//x/+//7//v/+//8P/w/+7/7//v/+//8P/v/+//8P/w//D/8f/y//D/
7//v//D/8P/x//H/8f/u/+7/7v/u//D/8P/x//H/7//v//D/8P/x//H/8f/y//T/9P/0
//T/9P/0//T/9P/0//X/9f/2//T/9P/0//P/8v/y//H/8f/z//P/8//z//P/8//z//L/
8v/x//H/8f/0//T/9P/z//H/8f/x//H/8f/y//L/8v/1//X/9v/2//b/+P/4//j/+P/3
//f/9//3//X/9f/0//T/9//3//f/9//x//H/8f/x//X/9v/2//b/9f/0//T/9P/y//D/
7//t/+//7v/t/+3/6//p/+f/5f/l/+X/5f/l/+X/5v/m/+b/5P/k/+P/4//l/+b/5//n
/+X/5f/l/+X/5//n/+j/6P/o/+j/6P/o/+b/5v/n/+f/6f/r/+v/6v/q/+v/7//4/wEA
CwATAB0AKgA2AEQAWwB3AJgAuADXAPIABgH/ANgAkwA3AMD/S//5/sT+ov6e/rb+1v74
/hj/NP9N/2b/fP+M/5j/o/+u/7X/u//G/83/0f/Y/9z/3//j/+T/4//n/+r/6v/r/+7/
8P/y//P/8f/y//L/9P/y//L/8v/z//f/9//3//j/9v/3//j/+P/6//r/+v/7//3//f/9
//3//f/9////AAADAAMABAAFAAUABgAGAAcACAAJAAoACwAPABAAEgAUABcAGQAbAB0A
IQAjACUAJwApACsALQAuADQANwA8AD4AQABDAEMARABJAEoATABOAE4ATgBPAE8ATwBQ
AFAAUQBTAFMAUwBTAE8ATwBOAE0ATABJAEcARQBDAD8APwA9ADgANQAwAC0AKwAoACQA
IgAdABoAFQARAA8ACwAJAAcABwAFAAMAAQD///7//f/7//z/+//6//r/+P/4//f/9v/2
//X/9P/1//X/9f/2//b/9f/1//T/8//0//P/8//0//L/8v/z//T/8v/x//H/8v/0//X/
9f/1//T/9P/0//T/9P/0//X/9f/1//X/9v/2//X/9f/1//b/9//4//n/+v/3//b/9f/0
//b/9//3//j/+P/4//j/9//2//b/9f/1//P/8//z//P/9f/1//X/9P/1//X/9v/3//f/
9v/1//P/8//z//P/8//z//T/9P/0//L/8f/x//D/8f/z//X/9//5//n/+P/2//b/9v/2
//b/9//3//f/9//3//f/9v/2//n/+f/5//n/9f/1//X/9f/5//r/+v/6//j/9v/1//T/
9P/y//H/7//v/+7/7f/t/+v/6f/n/+X/5//n/+f/5//n/+j/6P/o/+b/5v/l/+X/5//o
/+n/6f/p/+n/6f/p/+n/6f/q/+r/6v/q/+r/6v/o/+j/6f/p/+v/6//t/+7/8P/z//f/
AAALABMAGwAnADIAQABWAHMAkwCwAM4A6QACAQQB5QCmAFEA6f92/xn/2/6y/qT+tP7U
/vT+Ev8u/0r/Yf92/4j/mP+k/7H/uv/B/8f/zv/R/9f/3v/g/+P/5//o/+f/6f/s/+z/
7f/s/+7/8P/x//H/8v/y//T/8v/y//L/8//3//f/9//4//b/9//4//j/+f/6//v//f//
/////////wAA//8AAAAAAwADAAQABQAGAAgACQALAAwADQAOAA8AEwAUABYAGAAZABsA
HQAfACMAJQAnACkAKwAtAC8AMAAzADUAOQA6AD8AQwBEAEYARwBIAEoATABQAFAAUQBR
AE8AUABQAFEAUQBRAFEAUQBRAFEAUABPAE4ASwBJAEcARgBBAEAAPQA6ADcAMgAvACsA
KAAkACIAIQAeABkAFQARAA0ACwAJAAkABwAFAAMAAQAAAP///f/9//3//f/+//z//P/7
//r/+f/3//X/9f/1//X/9v/2//T/9f/1//X/9f/1//b/+P/2//b/9//4//b/9f/1//b/
+P/5//n/+f/2//b/9v/2//b/9v/3//f/+f/5//r/+v/3//f/9//4//r/+v/6//r/+v/6
//r/+v/4//n/+f/6//r/+v/6//n/+P/4//f/9//5//n/+f/5//f/9//3//b/+P/3//f/
9//2//b/9v/1//P/8//z//P/9f/2//b/9v/1//X/9v/2//b/+f/4//r/+v/6//r/+v/5
//j/9//5//n/+P/4//n/+f/5//n/9f/1//X/9f/5//r/+v/6//j/9v/1//T/9v/0//P/
8f/v/+7/7f/t/+v/6f/n/+X/5v/n/+j/6f/p/+r/6v/q/+r/6v/p/+n/6f/q/+v/6//t
/+3/7f/t/+//7//w//D/7//u/+3/7P/s/+z/7f/t/+v/6f/p/+r/6v/v//n/BAANABUA
HwAnADIAPgBSAG8AjwCwAM4A6wACAQYB5wCqAF8A+/+I/yv/6f6+/qz+tv7U/vL+EP8s
/0r/Y/96/47/nP+m/6//tv+9/8f/0P/X/93/4v/k/+f/6f/o/+n/6//u/+7/7//x//T/
9//5//j/+P/3//j/+v/6//r/+/////////8AAP7///8AAAAAAAAAAAAAAQADAAMAAwAD
AAcABwAJAAoACQAJAAoACwAMAA4ADwARABIAEwAUABUAFwAYABoAHAAhACMAJQAnACcA
KQArAC0AMgA1ADgAOgA9AD8AQwBEAEUASQBKAEwAUABSAFUAWABZAFgAWABXAFkAWgBa
AFsAXQBdAF0AXQBbAFsAWgBZAFgAVQBTAFEATgBJAEgARQBCAD8AOgA3ADUAMgAuACwA
KQAmACEAHQAdABkAFwAVABMAEQAPAA0ACwAKAAkABwAIAAcABgAGAAYABgAFAAQABAAD
AAIAAwABAAEAAgACAAAAAQABAAEAAgABAAEAAgAAAAAAAQACAAIAAQABAAIAAAABAAEA
AQACAAIAAgACAAMABAAGAAcABQAFAAYABgAHAAcABwAIAAoACgAKAAoACgAKAAoACgAK
AAsACwAMAAwADAAMAAsADAAMAAsACwALAAsACwALAAkACQAJAAgACAAHAAcABwAKAAoA
CgAJAA0ADwAQAA4ADgAOAA4ADQANAA0ADQAPAA8ADgAOAA0ADQANAA0ACwALAAsACwAL
AAwADAAMAAoACAAHAAYACAAGAAUAAwACAAAA/v/9//z/+//6//n/+//7//v/+//5//r/
+v/6//z//P/7//v/+P/4//j/9//4//n/+v/7//v/+//8//z/+v/6//r/+v/6//r/+//7
//n/+f/3//j/+v///wUADAAVACEAKQAvADwASABWAG0AiQCmAMIA3wD2AAYB/QDWAJkA
RwDS/13/Cf/Q/rD+sP7I/uT+Av8i/0D/W/90/4r/nP+o/7P/vv/J/9H/2P/h/+f/7P/u
//P/9//2//n/+//+//7////+/wAAAgADAAMABAAEAAYABwAIAAkACwAKAAkACAAIAAoA
CwAMAAwADAAMAAwADQARABEAEQARABMAEwAVABYAFQAVABYAFwAaABwAHQAfACAAIQAi
ACMAIwAkACYAKAApACsALQAvADIANQA4ADsAQABDAEYASABKAEsATgBOAFMAVwBYAFoA
XwBgAGIAZABkAGQAZQBlAGcAaABoAGkAaABnAGYAZQBkAGUAZQBlAGQAYQBfAF0AWgBV
AFQAUQBQAE0ASABFAD8APAA4ADYANQAyAC0AKQAnACMAIQAfAB8AHQAbABkAGQAYABcA
FQARAA8ADQAMAAwADAALAAoADAALAAoACwALAAsADAAMAAoACwALAAsADAALAAsADAAK
AAoACwAMAAwACwALAAwADAANAA0ADQANAA4ADwAQABAAEAARABEAEQARABIAEgATABMA
EwAUABIAEgASABIAEgASABIAEgAQABEAEQASABIAEgASABEAEgASABEAEQAPAA8ADwAP
AA8ADwAPAA4AEAAPAA8ADwAQABAAEAAPABMAFQAVABYAFgAWABYAFgAZABkAGQAZABcA
FwAWABYAFQAVABUAFQARABEAEQARABMAFAAUABQAEwASABIAEgAUABIAEQAPAA8ADgAN
AA0ACwAJAAcABQAFAAUABQAFAAQABAADAAIABAAEAAMAAwABAAIAAwADAAEAAQABAAEA
AwADAAQABAAFAAYABwAIAAcABgAGAAUACQAJAAcABgAKAA0ADwAWACEAKwAzADsARgBS
AF4AcQCLAKAAtgDPAOYA+AD7AOIAqQBfAPj/gf8f/+D+uv6w/sD+2v70/hT/OP9V/2z/
hv+c/6z/uf/E/8//1f/g/+n/7f/u//b//f8BAAQABQAHAAoACgALAAoADAAOAA8AEQAS
ABIAFAASABIAEgATABYAFwAYABoAGAAZABoAGgAcABwAHAAdACEAIQAhACEAIgAhACIA
IgAlACUAJgAnACYAKAApACsAKgArACwALQAwADIANQA4ADkAOwA9AD8AQwBFAEcASQBK
AE0AUABSAFMAVQBZAFoAXgBjAGUAaABpAGoAbABuAG4AbgBvAG8AbwBwAHAAcQBxAHEA
cQBxAG8AbwBuAG0AagBnAGUAYwBgAFsAWgBXAFIATwBKAEcARQBCAD4APAA5ADYAMQAt
ACkAJQAjACEAIAAfAB4AHQAbABoAGQAXABYAFQAUABQAFAAUABMAEgARAA8ADQANAA0A
DQAOAA4ADgAPAA8ADwAMAAsACwAMAA4ADgAPABAAEAAPAA8AEAASABMAEwATABIAEgAS
ABIAEAAQABEAEQARABEAEgASABEAEQARABIAEAAQABAAEAASABIAEgASABIAEwATABQA
FAAUABQAEwAQABAADwAPAA8ADwAPAA8ADwAPAA8ADgAOAA0ADQANAA8AEAARABEAEwAT
ABMAEwARABIAEgASABMAEwAUABQAEgATABQAFQASABEADwAOAA0ADAALAAoACwAMAA8A
EAAQAA4ADAALAAoACgAKAAsACAAHAAYAAwAAAP7//f/6//z//P/8//z/+//7//v/+//8
//v/+//6//v//P/9//7//P/8//v/+//7//v//P/9//z//v/+//7//v/+//7//v/+//7/
AAACAAQABgAOABYAHgAmADEAPABHAFIAaAB8AJAApAC2AMYA1gDmAKwAdAA8AAQAtP9m
/xj/yv7S/tj+3v7k/gH/Hv87/1j/bf+C/5f/rP+3/8D/yf/S/9j/3v/k/+r/7//y//X/
+P/5/w==
         </WaveFormData>
      </LeadData>
      <LeadData>
         <LeadByteCountTotal>10000</LeadByteCountTotal>
         <LeadTimeOffset>0</LeadTimeOffset>
         <LeadSampleCountTotal>5000</LeadSampleCountTotal>
         <LeadAmplitudeUnitsPerBit>4.88</LeadAmplitudeUnitsPerBit>
         <LeadAmplitudeUnits>��V</LeadAmplitudeUnits>
         <LeadHighLimit>2147483647</LeadHighLimit>
         <LeadLowLimit>268435456</LeadLowLimit>
         <LeadID>V4</LeadID>
         <LeadOffsetFirstSample>0</LeadOffsetFirstSample>
         <FirstSampleBaseline>0</FirstSampleBaseline>
         <LeadSampleSize>2</LeadSampleSize>
         <LeadOff>FALSE</LeadOff>
         <BaselineSway>FALSE</BaselineSway>
         <ExcessiveACNoise>FALSE</ExcessiveACNoise>
         <MuscleNoise>FALSE</MuscleNoise>
         <LeadDataCRC32>2772449261</LeadDataCRC32>
         <WaveFormData>
4P/g/+D/4P/u//r/BgASACgAPgBUAGoAiACmAMQA4gDUAMYAuACqAGYAIgDe/5r/f/9k
/0n/Lv83/0D/Sf9S/2L/cP9+/4z/lv+e/6b/rv+z/7j/vf/C/8X/yP/L/87/z//Q/9H/
0v/V/9b/1//Y/9j/2P/Y/9j/2v/a/9r/2v/b/9z/3f/e/97/3v/e/97/3//g/+H/4v/i
/+L/4v/i/+T/5P/k/+T/5v/m/+b/5v/o/+j/6P/o/+v/7P/t/+7/7//w//H/8v/z//T/
9f/2//j/+v/8//7///8AAAEAAgAEAAYACAAKAAwADgAQABIAFgAYABoAHAAgACIAJAAm
ACQAJAAkACQAJQAmACcAKAAqACoAKgAqACwALAAsACwAKQAoACcAJgAkACIAIAAeABwA
GgAYABYAEwAQAA0ACgAIAAYABAACAP///v/9//z/+f/2//P/8P/u/+7/7v/u/+z/7P/s
/+z/7v/u/+7/7v/s/+z/7P/s/+r/6v/q/+r/6v/q/+r/6v/q/+r/6v/q/+r/6v/q/+r/
6v/q/+r/6v/q/+r/6v/q/+z/7P/s/+z/7v/u/+7/7v/u/+7/7v/u//D/8P/w//D/7v/u
/+7/7v/w//D/8P/w/+7/7v/u/+7/8P/w//D/8P/w//D/8P/w//L/8v/y//L/8v/y//L/
8v/w//D/8P/w/+//7v/t/+z/7v/u/+7/7v/u/+7/7v/u//H/8v/z//T/9v/2//b/9v/0
//b/9v/4//r/+v/6//r/+f/5//j/9//5//j/9//3//n/+f/8//z//P/6//n/+f/5//n/
9//1//T/8v/y//H/8P/t/+v/6P/n/+f/5v/m/+X/5f/l/+X/5v/m/+f/5//l/+X/5f/m
/+b/5v/m/+T/5P/k/+T/5P/n/+f/5v/m/+j/6P/p/+n/6f/p/+f/5//n/+j/5P/l/+v/
7//2////DgAiADYASQBjAH4AlwC3ANgA8wAJAQ4B8wDGAJIAUAD7/6r/bf9H/z3/Rf9R
/1r/Y/9v/33/jf+X/6H/qv+z/7v/w//J/9D/0//Y/9r/2v/c/+D/4f/l/+T/5f/l/+b/
5f/l/+b/5v/o/+r/6//t/+z/7P/r/+r/6v/q/+v/6//t/+7/8P/x//H/8P/w/+//8P/x
//L/9P/y//P/8//0//b/9v/3//f/+//7//v//P/6//v//v///wAAAAABAAMABAAFAAYA
BwAIAAoACwANABEAEwAVABcAFwAaABsAHQAhACMAIwAlACcAKAArAC4ALwAwADEAMQAz
ADQANgA4ADcAOAA3ADYAOAA4ADgAOAA5ADoAOgA6ADgANQAzADIAMAAwAC8ALgAqACcA
JQAhACAAHQAaABgAEwAQAA8ADgANAAsACQAHAAYABQAEAAMAAAD///7//f/+//7//v//
//3//f/8//z//P/8//z//P/7//v/+//7//v/+//7//v//P/8//z//P/8//z//P/9//v/
+//7//z//v/+//7//v/+/wAAAQABAAEAAQABAAEA//////////8CAAIAAgACAAIAAgAC
AAIAAAAAAAAAAAADAAMAAgACAAEAAAD+//3/+v/5//j/9//3//b/9v/1//T/8//y//H/
7//v/+//7v/s/+3/7f/t/+z/7P/r/+r/6v/q/+r/6v/o/+f/5//m/+f/5//n/+f/6//p
/+n/5//o/+j/6P/o/+j/6P/o/+r/6v/p/+j/5//m/+j/6f/q/+v/6P/n/+f/5//n/+r/
6v/q/+r/6f/p/+n/5//l/+P/4v/i/+L/4f/g/9v/2f/W/9X/1//W/9b/1//V/9X/1f/V
/9b/1v/V/9X/1//X/9j/2P/X/9b/0//U/9b/1v/W/9f/1//W/9b/1v/U/9X/1f/V/9f/
1//X/9n/2v/W/9f/2f/f/+j/9f8CABQAJAA3AE0AaACFAKUAxADfAPMA8ADRAKIAbgAs
AN3/mP9j/0f/Qf9N/1f/Xv9l/2//d/+F/5P/of+q/6//s/+5/7//xP/J/8z/0P/S/9T/
1P/X/9n/2P/Z/9n/2v/b/9v/3P/c/9v/3P/c/93/3//g/+D/4P/i/+L/4//j/+P/4v/i
/+H/5P/k/+X/5f/l/+X/5f/m/+j/6f/p/+r/7P/s/+3/7f/t/+3/7f/u//D/8f/0//X/
9P/0//X/9//4//n/+v/7//3/AAACAAUABgAHAAgACQANABAAEQATABUAFwAXABkAGQAa
AB0AIAAiACQAJgAnACYAJgAnACgAKgAsACwALAAqACoAKgAqACwALAArACoAKQAnACYA
JgAmACYAJQAkAB8AHQAcABkAFgATABAADgAJAAYABQAEAAUAAwABAP///v/9//z/+//6
//n/+P/3//f/9v/1//X/9f/1//T/9P/0//T/9P/0//H/8f/x//H/8//z//P/8//0//T/
9P/0//T/9P/0//X/9f/1//X/9v/0//T/9P/0//T/9v/3//f/9//3//f/9//2//X/9P/z
//f/+P/5//r/+v/6//r/+v/8//z//P/8//v/+//6//r/+v/6//n/+f/7//v/+//7//3/
/P/8//v/+//7//v/+//5//n/+f/4//j/+f/5//n/+f/6//r/+v/5//j/9//2//n/+f/6
//r/+f/5//n/+f/5//n/+f/5//7/AgACAAAAAAAAAAAAAAAAAAIAAgACAAIAAgACAAQA
BQAGAAcACAAHAAcABwAFAAgACAAIAAgABwAHAAcABQADAAEAAAD+//7//f/8//r/+f/3
//f/9v/0//P/8//z//P/8//z//T/9P/z//P/8//z//T/9P/2//b/9P/2//T/9P/0//X/
9//2//b/9v/2//f/9//3//P/8//z//P/9P/2//f/+f///wYADwAeACwAPgBTAGkAggCb
ALcA1gDtAP0A/ADbALAAggBIAP//uP+B/2P/Xf9p/3X/fP+F/5H/nf+n/7H/u//C/8n/
z//V/93/4v/n/+j/6v/s/+7/7P/t//H/8v/z//P/9P/z//P/9P/0//f/+P/4//n/9//4
//j/+P/4//j/+f/5//r/+v/7//v//P/8//3//f////////8AAP7//////wAAAAAAAAEA
AQAEAAUABgAIAAcABwAJAAkACgAKAAsADQAOAA8AEAARABIAFAAVABcAGgAdACAAIwAk
ACYAJgAnACkAKwArAC0ALwAwADMANgA3ADgAOQA5ADwAPAA9AD4APAA+AD4APgA+AD4A
PgA+AD4APgA9ADwAOwA5ADgAOAA2ADYANQA0ADAALQArACcAJQAjACEAIAAfABwAGwAa
ABgAFQASAA8AEAAPAA4ADQAMAAsACgAJAAsACgAJAAkABwAHAAYABgAEAAQABAAEAAUA
BQAFAAUABQAFAAUABQAGAAYABgAGAAgACAAIAAkABwAHAAcACAAKAAoACgAKAAYACAAJ
AAkACQAJAAkACQAHAAcABwAHAAgACAAIAAgACQAKAAsADAAKAAoACgAKAAsACwAKAAoA
DAAMAAsACwALAAsACwALAA0ADAAMAAsACgAJAAgABwAIAAkACgAKAAgACQAJAAkABwAI
AAgACAAIAAgACAAIAAgABwAHAAYABwAHAAcABwAIAAkACgALAAwADAAMAAwADAAMAAwA
DAAOAA4AEAAQABAAEAATABMAEwATABAADwAPAA8AEAAUABUAFgASABEAEQARAA8ADQAL
AAoACgAKAAkACAAHAAUAAgABAP///v/+//////////////8AAAAA/////wEAAQACAAIA
AQAAAP3//v8AAAAAAAABAP///v/+//7//v////////8FAAcABQABAP7//v8BAAUADwAc
ACcANABAAE4AYQB3AJIArQDHAOAA9wABAfAAywCiAHAALADj/6b/f/9v/3P/ff+F/4z/
k/+d/6n/tf/B/83/1v/b/93/4f/l/+r/7//y//b/+v/8//z/+//5//r/+//7//z//f/9
//7//v/9//7//v//////AAAAAAAAAQACAAQABQAFAAQABAADAAYABgAHAAcABgAFAAQA
BAAGAAcABwAIAAgACAAJAAkACgAJAAgACAAKAA0AEgAVABUAFAAUABUAFgAXABgAGQAa
ABwAHQAfACAAIQAiACMAJwAqACsALQAvADEAMQAzADUANgA5ADwAPQA+AD8APwA+AD4A
PwBAAEEARABFAEYARABEAEQARABEAEQAQwBCAEMAQQBAAEAAOwA6ADgANgAxAC8ALgAr
ACgAJQAiACAAHgAcABwAHAAZABcAFQATABIAEQAQAA8AEAAPAA4ADQALAAoACQAJAAsA
CwAKAAoACAAIAAgACAAHAAcABwAHAAgACQAKAAsACgAKAAoACgAIAAgACAAJAAkACQAJ
AAoACgAKAAoACgAJAAwADgAPAA4ADQAMAAsADAANAA4ADwAPAA4ADQAMAAoACgAKAAoA
CwAMAA0ADgAMAAsACQAIAAgACAAHAAcABAADAAIAAQD///7//v/9/wAAAQACAAMA///9
//v/+P/4//n/+f/5//n/+v/6//r/+v/6//r/+v/7//3/AAAAAAAA/v/+//7//v8AAAAA
AgACAAIAAgACAAIABQAFAAUABQACAAEAAQABAP//AgACAAIAAQABAAIAAwACAP///P/6
//r/+v/5//j/9//1//L/8f/w/+7/7f/t/+//7//v/+//7P/s/+v/6//r/+v/7P/s/+7/
7v/s/+7/6//q/+n/6f/s/+z/7f/u/+7/7//v/+//6//r/+3/7//u/+z/6//t//H/+v8F
ABIAJAA2AEkAXQB0AJEArwDKAOEA8QDwANMAqAB8ADoA6f+e/2n/Uf9R/1v/Yf9k/2//
ff+J/5X/of+t/7b/v//F/83/0f/W/9v/3v/g/+L/5P/k/+X/5//q/+v/6//s/+r/6f/p
/+j/6v/s/+3/7//v//D/8P/w/+7/7v/v/+//8v/0//f/+f/4//b/9f/z//T/9f/2//j/
+P/5//n/+v/5//j/+P/3//v/+//7//z//P/9/wAAAQADAAQABgAJAAkACQAJAAkADAAO
AA8AEQATABUAFwAZABkAHAAdAB8AIgAlACYAKQAqACoALAAuADEAMgAzADMANgA2ADcA
OAA3ADgANwA2ADcAOAA5ADoAPAA8ADsAOgA3ADUANAA0AC8ALgAsACoAJQAjACIAHwAf
AB0AGwAaABYAEgAQAA4ACwAJAAcABQACAAEAAAD///z/+//6//n/+//6//n/+f/7//v/
+v/6//j/+P/4//j/9//3//f/9//1//X/9f/1//n/+v/7//z/+v/6//r/+//5//n/+f/6
//z//P/8//z/+v/8//3//f////////////7//f/8//v//P/8//z//P/+//7//v/+//3/
/P/7//r//P/9//3//v/8//z/+//7//z//f/+/////v/8//v/+f/7//v/+//7//v/+//7
//r/+f/5//j/9//4//r/+//8//7//v/+//7/AwACAAIAAgACAAIAAgACAAQABAAEAAQA
BAAEAAMAAQD///3/9v/x/+3/6f/p/+z/7P/s/+n/5//m/+X/4//h/9//3v/a/9r/2f/Y
/9L/z//L/8n/y//K/8r/y//N/83/zf/N/8n/yP/G/8X/x//H/8j/yP/K/8r/yP/K/8r/
yv/K/8v/yf/I/8j/yP/I/8n/yf/J/8v/y//J/8f/xv/K/83/y//P/9j/5f/y/wIAEgAn
AD0AWAB1AJMAtADPAOEA3gC7AIoAVgAUAMP/dv9D/yf/H/8l/y3/Mv89/0v/Wf9n/3n/
i/+W/53/o/+n/6v/rv+z/7j/vv/C/8T/yP/J/8f/yP/J/8n/yv/O/8//0f/S/9H/0v/S
/9P/0//U/9T/1P/S/9L/0//T/9T/1P/V/9X/2P/Y/9n/2f/Y/9f/1v/W/9j/2f/Z/9r/
2//c/97/3//g/9//3v/e/9//4f/l/+f/5//m/+b/5//q/+v/7P/t//D/8v/z//X/9//5
//v//f///wIAAwAFAAYABwAGAAcACwAMAA8AEgAVABYAFwAXABkAGgAcAB4AHQAeAB0A
HAAcABwAHAAcABoAGgAZABgAGAAXABcAGAAUABIADwAMAAcABQAEAAEA/v/7//j/9v/z
//D/7//u/+7/7f/s/+v/6P/n/+b/5f/m/+X/5P/j/+X/5P/j/+P/4P/f/93/3P/d/97/
3//g/9//3//f/9//3//f/9//3//e/97/3v/e/+D/4P/g/+H/4//j/+P/5P/h/+D/3//e
/9//4v/k/+X/5f/l/+X/5f/l/+X/5f/l/+j/6P/o/+j/6P/o/+j/6P/o/+j/6P/o/+f/
5//m/+b/5v/m/+X/5f/n/+f/5//n/+n/6P/o/+f/5f/l/+X/5f/m/+f/6P/o/+j/6//t
/+3/7v/s/+z/7P/s/+3/7P/t/+z/7//w//H/8v/y//H/8P/v/+z/6//r/+v/7P/w//H/
8v/u/+3/7f/t/+7/7f/s/+z/6v/q/+n/6P/j/+H/3v/d/9//3v/e/9//3v/d/9z/2//b
/9z/3P/d/9z/2//b/9r/3P/c/9r/3P/e/97/3v/f/93/3P/c/9z/3f/f/+D/4f/d/93/
3f/d/9z/3P/d/+H/5//u//X//v8OACAAMwBLAGgAiQCnAMQA4QD5AAAB5QC2AIQARgDz
/6D/Yf87/y//M/85/zz/Sf9b/2v/e/+J/5X/nv+l/63/s/+5/8D/yf/O/9D/0v/U/9T/
1//Z/9n/2f/Y/9j/3f/f/+L/5P/m/+j/6f/r/+7/8P/x//L/8P/w//H/8f/w//D/8f/x
//P/9P/2//f/9v/1//T/9P/2//f/9//4//f/9v/2//X/+f/5//n/+v/4//n//P/9//z/
/P/9////AgADAAQABQAFAAYABgAHAAsADQAPABEAEQAUABUAFwAXABkAGQAbAB8AIAAj
ACYAJQAmACcAJwAoACgAKQAqACgAKgAqACoAKgAqACoAKgAsACwAKwAqACgAJQAjACIA
HQAcABoAGAAVABMAEgAPAAoABwAEAAIAAgAAAAAAAAD8//n/9v/z//L/8f/w/+//7v/t
/+z/6//p/+j/5//n/+j/6f/p/+r/6f/o/+f/5v/n/+f/5//n/+f/5//n/+f/5//m/+X/
5P/m/+b/5v/n/+f/5//n/+j/6v/q/+r/6v/m/+j/6f/p/+j/5//m/+X/5v/n/+j/6f/o
/+j/6P/o/+r/6v/q/+r/6P/o/+j/6P/r/+v/6v/q/+z/7P/r/+v/6v/p/+j/5//p/+j/
6P/n/+f/5//n/+f/5f/l/+X/5P/m/+f/5//n/+T/5P/j/+L/5f/m/+f/6P/t/+3/6v/o
/+r/6v/q/+r/7P/s/+7/7v/r/+r/6f/o/+v/7f/v//H/7v/t/+3/7f/r/+7/7v/u/+7/
7f/t/+3/6//p/+f/5v/l/+b/5v/m/+H/3//c/9v/2f/Y/9j/2f/b/9v/2//b/9j/2P/X
/9f/2f/Z/9r/2v/a/9r/2P/a/9j/2P/Y/9n/2f/Y/9j/2P/Y/9n/2f/Z/9n/2f/Z/9n/
2P/Y/9n/2//h/+r/9f8EABgAKgA7AFUAcgCPAK0AzADnAP0A9gDRAJ4AZgAeAMv/hP9P
/zX/Nf8//0f/UP9b/2f/df+B/43/mf+i/6v/s/+1/7n/wP/F/8j/yv/O/9L/1P/V/9f/
1//X/9b/1v/X/9f/2P/Y/9v/3P/c/93/3P/c/9v/2v/c/9z/3f/d/97/3v/f/9//4v/i
/+P/4//j/+P/4//k/+L/4//j/+T/5v/m/+f/5//p/+n/6f/q/+r/6//u/+//8P/w//H/
8//y//P/9P/1//j/+v/7//3///8BAAMABQAHAAoACwANABEAEwATABUAFQAWABkAHAAf
ACAAIQAhACAAIAAhACIAJAAmACYAJgAoACgAKAAoACcAJgAkACIAIwAhACAAIAAdABwA
GgAYABMAEQAQAA0ACwAJAAcABgABAP7//f/8//v/+f/3//X/8v/x//D/7//w/+//7v/t
/+3/7P/r/+v/6f/p/+j/6P/q/+r/6v/q/+n/6f/p/+n/6f/p/+n/6f/s/+z/7P/s/+r/
6v/q/+v/6//r/+v/7P/q/+r/6v/q/+j/6v/r/+v/6//r/+v/6//t/+3/7f/t/+7/7v/u
/+7/7v/u/+7/7v/u/+7/7v/u//H/8f/w//D/7v/u/+3/7f/u/+//8P/x//H/8P/w/+//
7f/t/+3/7f/u/+//8P/w/+//7//u/+3/7f/u/+7/7v/y//T/9P/y//L/9P/0//T/9P/2
//b/+P/4//b/9v/2//b/+P/5//r/+//4//f/9//3//n//P/8//z/+v/5//n/+f/3//X/
8//y//H/8v/y//L/7f/r/+j/5//l/+T/5P/l/+f/5//n/+f/5P/k/+P/4//k/+X/5//o
/+b/5v/k/+b/6P/o/+j/6f/p/+j/6P/o/+f/5//m/+X/6f/r/+n/6f/o/+b/5f/p/+3/
9v8DABAAIAAyAEEAVwBwAI8AsQDOAOkA+wD2ANUAqgB4ADQA5f+e/2v/T/9N/1f/Yf9q
/3P/f/+L/5n/pf+v/7b/vf/D/8f/y//S/9X/2P/c/97/4P/i/+H/4f/i/+P/4//k/+b/
5//p/+r/6v/q/+n/6f/p/+r/6v/q/+z/7P/t/+3/7f/s/+z/6//u/+7/7//v/+//7//v
//D/8P/x//H/8v/0//T/9f/1//b/9f/0//T/9P/1//j/+f/6//r/+//9/wAAAQACAAMA
BAAGAAcACQAKAAsADAANABIAFgAYABsAGwAdAB0AHwAhACIAJQAoACkAKgArACsALAAs
AC0ALgAwADIAMgAyADAAMAAwADAAMAAwAC8ALgAvAC0ALAAsACcAJgAkACIAIQAfAB4A
GwAWABMAEAAOAAsACAAHAAYABwAFAAMAAQAAAP///v/9//7//f/8//v/+f/4//f/9//3
//f/9v/2//j/+P/4//j/9f/1//X/9f/3//f/9//3//b/9v/2//b/9v/2//b/9//5//n/
+f/6//n/+P/3//b/9v/4//n/+f/5//n/+f/5//f/9//3//f/+f/6//v//P/7//r/+f/4
//r/+v/6//r/+//7//r/+v/6//r/+f/5//n/+f/5//n/+f/4//j/9//6//v//P/9//z/
+//6//j/9v/3//f/9//5//r/+v/6//f/9v/1//T/9v/3//n/+v/////////+//7//v/+
//7/AAAAAAIAAgACAAIAAgACAAQABQAGAAcABAADAAMAAwAFAAgACAAIAAQAAwADAAMA
AQD///3//P/6//r/+f/4//X/8//w/+//8P/w//H/8//z//P/8//z//D/8P/v/+//8f/x
//L/8v/y//L/8P/y//L/8v/y//P/9f/0//T/9P/z//P/8v/x//P/9f/1//X/9P/0//P/
9////woAGQAoADgASABdAHUAjgCpAMUA3gDzAPcA3ACxAIYATgAGAL//hv9l/13/Zf9x
/3n/gv+L/5X/n/+p/7P/v//I/9H/1f/Z/93/4P/h/+T/5v/o/+r/7P/t/+3/7P/t/+3/
7v/v/+//8P/w//H/8v/y//P/8v/y//H/8P/x//L/9P/1//T/9P/1//X/9v/2//f/9//3
//f/9//4//f/9//2//b/9//4//r/+//9//3//f/+//z//f8AAAEABAAEAAUABwAGAAcA
CAAJAAwADgAPABEAEQATABUAFwAXABoAGwAdACEAIwAjACUAJwAoACsALgAxADIAMwAz
ADIAMgAzADQANAA2ADYANgA2ADYANgA2ADYANgA1ADQAMwAxADAAMAArACoAKAAmACMA
IQAgAB0AHAAZABYAFAARAA4ADQAMAA0ACwAJAAcABAADAAIAAQABAAEAAQABAP///v/9
//3//P/7//n/+P/6//r/+v/6//f/9//3//f/+P/5//r/+//6//r/+v/6//r/+v/6//v/
/f/9//3//v/9//z/+//6//n//P/+///////////////9//3//f/9//7//v/+//7//v/+
//7//v/+//7//v/+///////+//7//P/8//v/+//8//3//v////3//P/8//v//f/9//3/
/f/9//3//f/8//r/+//7//v//f/+//7//v/+//7//v/+////AwACAAQABAAEAAQABQAE
AAUABAAGAAYABgAGAAkACQAJAAkABgAFAAUABQAHAAoACgAKAAYABQAFAAUABwAFAAMA
AgD///7//P/6//n/9//0//P/9f/0//T/9f/z//P/8//z//T/9P/z//P/8//z//T/9P/0
//T/8v/0//b/9v/2//f/9v/0//P/8v/0//X/9f/1//P/8f/x//H/8P/y//n///8HABIA
HQAqADYARABZAG8AigCjAMEA2gDtAO8A1gCvAIgAVgAUAM3/lv9z/2f/af9z/3v/hP+N
/5n/pf+x/7v/w//K/83/0//X/93/5P/n/+r/7P/u/+z/7P/t/+3/7v/v/+//8P/y//P/
9f/2//b/9v/1//X/9f/2//b/9v/2//b/9//3//j/+P/5//n/+P/4//n/+f/3//f/9//4
//v//f/+/wAA/v/+//////8BAAEAAQACAAQABQAIAAkACQAIAAgACQALAA0ADwARABEA
EgASABMAFQAXABkAGwAdACAAIQAjACMAJQAlACcAKgAsADAANAAzADQANQA1ADQANAA1
ADYAOAA6ADoAOgA6ADoAOgA6ADoAOgA5ADgANQAzADIAMgAvAC4ALAAqACcAJQAkACEA
HgAbABgAFgAUABIAEgASABAADQAKAAcACAAHAAYABQAEAAMAAgABAAEAAAD/////AAAB
AAEAAgABAAAA///+///////////////////////+//7//v/+/wAAAAAAAAEAAQABAAEA
AgAAAAAAAAAAAAAAAgADAAMAAwADAAMAAwADAAMAAwADAAIAAgACAAIAAwAEAAUABgAE
AAQABAAEAAUABQAEAAQABgAGAAUABQADAAMAAwADAAUABAAEAAMAAwADAAMAAwADAAMA
AwACAAgACQAIAAoACgAKAAoACgAKAAwADAAKAAoACgAKAAsACwALAAsADAALAAsACwAJ
AAwADAAMAAgABwAHAAcACgAJAAgACAADAAIAAAD+//z/+//5//n/9//2//b/9//1//X/
9f/1//X/9v/2//f/9P/z//P/8v/1//b/9f/4//b/9v/2//f/9f/0//T/9P/2//f/9//3
//X/9f/z//P/9P/2//f/9//9/woAFQAiADIAQgBTAGUAfACXALMA0ADlAPUA7gDRAKwA
gAA8AOv/pv91/13/Xf9n/2//dv+B/43/mf+j/63/uf/C/8n/z//V/9v/4P/n/+j/5v/m
/+j/6v/r/+3/7v/v/+//8P/v/+//8P/w/+//8P/w//H/8//0//T/9P/z//L/8v/x//T/
9P/1//X/9f/0//T/8//1//X/9f/2//b/9//3//j/9v/2//f/9//7//v/+//8//r/+//+
/////v/+////AQACAAMABAAFAAYACAAJAAsADgARABQAFwAWABgAGAAZABwAHwAgACMA
JQAmACkALAAsACwALAArAC0ALgAwADIAMAAyADIAMgAyADIAMgAyADQANAAzADIAMAAt
ACsAKgApACgAJgAkACAAHQAbABcAFQATABEAEAALAAgABwAGAAUAAwABAP//////////
///7//n/9//1//X/9P/z//P/9P/1//X/9v/2//b/9v/2//X/9f/1//X/9f/1//X/9f/2
//b/9v/2//j/+P/4//n/+P/3//b/9v/3//j/+f/6//b/+P/5//n/+f/5//n/+f/7//v/
+//7//r/+v/6//r/+v/6//r/+v/4//j/+P/4//v/+//6//r/+f/4//b/9f/3//f/9//3
//r/+v/7//v/+P/3//b/9f/2//f/+P/4//z//////wAA/v/+//7//v8CAAIABAAEAAMA
AgABAAAAAwADAAMAAwAAAP////////3/AAAAAAAA/////wAAAQADAAEA///+//z//P/7
//r/9f/z//D/7//x//D/8P/x/+7/7f/s/+v/7P/s/+v/6//p/+n/6v/q/+r/6v/o/+r/
6v/q/+r/6//u/+7/7//w/+7/7//v/+//9f/x/+v/6f/s/+7/7f/v//P/+v8FABQAJAA2
AEcAXQB2AI8AqwDKAOUA9wAAAekAvACIAEgA9f+k/2n/Sf9D/0n/U/9Y/2H/cf99/4X/
kf+h/6z/tf+//8f/zf/S/9X/0v/S/9b/3P/g/+H/4f/i/+P/4//k/+X/5f/m/+b/5//o
/+j/6f/p/+r/6v/q/+z/7P/t/+3/7P/s/+3/7f/t/+z/7P/r/+3/7//x//T/8//z//L/
8v/0//T/9f/1//b/9f/0//T/8v/z//b/9//6//r/+//9//7///8AAAEABAAGAAcACQAJ
AAsADQAPABEAFAAVABcAGwAdAB0AHwAjACQAJwAqACoAKgAqACkAKgAqACsALAAtADAA
MQAyADAAMAAwADAAMAAwAC8ALgAtACsAKgAqACUAJAAiACAAGwAZABgAFQAUABEADgAM
AAkABgAFAAQAAwABAP///f/8//v/+v/5//b/9f/0//P/9f/0//P/8//x//H/8P/w//L/
8v/y//L/8f/x//H/8f/w/+//7v/t/+//8P/x//L/8v/y//L/8//z//P/8//0//L/8v/y
//L/8v/0//X/9f/z//P/8//z//P/8//z//P/8v/y//L/8v/0//T/9P/0//T/9P/0//T/
9//3//b/9v/0//T/8//z//H/8f/x//H/8//y//L/8f/x//H/8f/x//L/8//0//T/9v/3
//f/9//1//b/9v/2//b/9v/2//b/+f/5//r/+v/5//n/+f/5//f/9//3//f/+P/4//n/
+f/4//b/9f/0//D/8P/x//H/7v/u/+7/7v/q/+f/5P/h/+L/4v/h/+H/4v/h/+H/4P/g
/9//3v/f/+D/4f/i/+P/4f/g/9//3v/d/97/3//h/+D/4P/i/+L/4v/i/+D/4P/g/+D/
3v/e/97/3v/l/+r/7//0/wUAFAAjADIATABkAHwAlACrAMAA1QDqAMEAmgBzAEwADADO
/5D/Uv9P/0z/Sf9G/1P/Xv9p/3T/gf+O/5v/qP+w/7b/vP/C/8X/yP/L/87/0P/S/9T/
1v/Y/w==
         </WaveFormData>
      </LeadData>
      <LeadData>
         <LeadByteCountTotal>10000</LeadByteCountTotal>
         <LeadTimeOffset>0</LeadTimeOffset>
         <LeadSampleCountTotal>5000</LeadSampleCountTotal>
         <LeadAmplitudeUnitsPerBit>4.88</LeadAmplitudeUnitsPerBit>
         <LeadAmplitudeUnits>��V</LeadAmplitudeUnits>
         <LeadHighLimit>2147483647</LeadHighLimit>
         <LeadLowLimit>268435456</LeadLowLimit>
         <LeadID>V5</LeadID>
         <LeadOffsetFirstSample>0</LeadOffsetFirstSample>
         <FirstSampleBaseline>0</FirstSampleBaseline>
         <LeadSampleSize>2</LeadSampleSize>
         <LeadOff>FALSE</LeadOff>
         <BaselineSway>FALSE</BaselineSway>
         <ExcessiveACNoise>FALSE</ExcessiveACNoise>
         <MuscleNoise>FALSE</MuscleNoise>
         <LeadDataCRC32>2113720877</LeadDataCRC32>
         <WaveFormData>
4v/i/+L/4v/s//b/AAAKACEANgBLAGAAgQCgAL8A3gDbANgA1QDSAKEAcAA/AA4A8f/W
/7v/oP+e/57/nv+e/6X/rP+z/7r/v//E/8n/zv/S/9T/1v/Y/9z/3v/g/+L/4v/i/+L/
4v/j/+T/5f/m/+j/6P/o/+j/6P/o/+j/6P/p/+r/6//s/+7/7v/u/+7/8P/w//D/8P/u
/+7/7v/u//D/8P/w//D/8f/y//P/9P/0//T/9P/0//b/9v/2//b/+P/4//j/+P/5//r/
+//8////AAABAAIABAAEAAQABAAGAAgACgAMAA4AEAASABQAFgAYABoAHAAeACAAIgAk
ACQAJAAkACQAJgAoACoALAAuAC4ALgAuAC8AMAAxADIAMQAwAC8ALgAtACwAKwAqACcA
JgAlACQAIAAeABwAGgAXABYAFQAUABEAEAAPAA4ACgAIAAYABAACAAIAAgACAAAAAAAA
AAAAAQACAAMABAADAAIAAQAAAP///v/9//z//v/+//7//v/8//z//P/8//3//v///wAA
/v/+//7//v/+//7//v/+/wAAAAAAAAAAAAAAAAAAAAAAAAAAAAAAAAIAAgACAAIAAAAA
AAAAAAACAAIAAgACAAAAAAAAAAAAAgACAAIAAgACAAIAAgACAAQABAAEAAQAAgACAAIA
AgAAAAAAAAAAAP7//v/+//7//v/+//7//v/+//7//v/+/wEAAgADAAQABgAGAAYABgAE
AAQABAAEAAcACAAIAAgABwAIAAcABgAHAAcABwAIAAkACgAMAA0ADQAKAAkACQALAAoA
CQAHAAUAAwACAAIAAQD+//v/+f/4//j/9//3//X/9f/1//T/9f/2//X/9v/0//T/9P/1
//X/9f/1//T/8//y//H/8f/z//P/8//z//T/9P/1//X/9f/z//P/8//z//L/7//v/+//
7//x//f/BQAYACoAPQBUAG0AiACoAMgA5AD7AAgB/QDlAMgAnABgACAA6f/J/73/uf+z
/7H/s/+3/7r/v//E/8j/zP/S/9X/2v/g/+P/5f/o/+j/6f/q/+v/7f/t/+7/7v/u/+7/
7//u/+7/7f/u/+//8f/y//D/8f/x//H/8P/w//H/8f/0//X/9f/2//X/9P/z//L/8//1
//X/9f/1//X/9v/2//j/+P/4//n/+v/7//z//P/6//r//P/8//7/AAAAAAIAAwADAAQA
BAAHAAcABwALAAwADgAPABAAEAARABIAEwAVABcAGgAbABoAGwAcACAAIgAjACMAJQAm
ACoAKwAsACoAKwArACoAKwAtADAAMgAyADIAMgAyADAALQAsACsAKwArACoAKgAnACQA
IgAhAB8AHQAbABoAFQATABEADwAOAA4ACwAKAAkACQAIAAYAAgACAAEAAQADAAMAAwAD
AAIAAgACAAEAAAAAAAAAAQABAAEAAQAAAP7///////7///8BAAMABAADAAIAAAD/////
//8AAAAAAgACAAIAAgACAAMAAwADAAQABAAEAAQAAgABAAEAAQACAAMAAwADAAMAAwAD
AAMAAwADAAMAAwAFAAUABQAFAAMAAwACAAIABAADAAMABAAGAAYABQAFAAMAAwADAAMA
AgACAAIAAAAAAAEAAQACAAEAAQAAAAAAAQABAAEAAQD/////AAACAAIAAgADAAMABwAH
AAUABQAGAAgACAAIAAgACAAIAAgACQAKAAoACgAKAA4ADgAOAA4ADQAMAAwADQAOABAA
EQARAA4ADQANAA0ACgAJAAcABQAFAAQABAADAP7/+//5//j/+v/5//n/+f/3//f/9v/2
//b/9P/0//T/9f/2//j/+f/4//f/9f/0//b/9v/3//f/9f/1//X/9P/y//P/8//z//P/
8//z//f/9v/x/+//8f/x//X///8NABoALAA9AFIAaQCEAKQAxADgAPUA/ADtANEAtACK
AFIAGADr/9H/yf/J/8P/v/+//7//wv/H/9D/1v/a/9z/3//g/+T/5//r/+z/7v/v/+7/
7//x//P/8v/y//L/8v/y//L/8//z//P/8//0//T/9P/1//X/9f/1//b/+P/5//r/+f/3
//b/9//4//n/+v/6//v/+v/5//v/+//8//z//P/8//z//f/8//3//v/+/wAAAAACAAIA
AAACAAIABAADAAMABAAEAAcABwAHAAsACwAMAAwADAANAA8AEQATABQAFQAXABcAGAAZ
ABoAHgAgACEAIQAjACEAJAAkACQAJQAnACgAKAAmACcAKQAqACgAKAAoACgAKQAnACcA
JwApACkAKAAoACUAIgAgAB8AHQAbABkAGAATABEADwANAA4ADgALAAoABwAHAAYABAAE
AAQAAwADAAEAAQABAAEAAAAAAAAA///+//7//v////3//f/9//z//v///////v/8//3/
/v/+//z//P/7//v/+//7//z//P/7//r/+f/4//r/+//7//v//P/8//z//P/6//n/+f/5
//v//f/+//////////////8BAAEAAQABAAEAAQABAAEA//////7//v8AAP////8AAAIA
AgABAAEAAQABAAEAAQAAAAAAAAD+//7//////wAAAQABAAAAAAD//////////wEAAQAC
AAQAAwACAAIAAQADAAMAAwADAAYACAAKAAgACAAIAAgACAAIAAgACQAKAAoACgAKAA4A
DgAOAA4ADAAKAAkACQAIAAgABwAFAAIAAQABAAEA/v/9//v/+f/1//T/9P/z//P/8f/w
//D/7f/r/+r/6f/p/+n/6P/o/+r/6P/o/+j/5v/m/+f/5//n/+f/5v/m/+T/5P/l/+X/
5//n/+f/5v/m/+f/5//n/+X/5f/l/+P/4v/j/+X/4//j/+f/7//7/wgAGgAvAEQAWQBw
AIwAqADCANUA3ADLALMAmgB0AEAABgDX/7v/tf+1/7H/r/+x/7X/uP+9/8D/xP/I/8z/
zf/S/9b/2//d/97/3v/f/+D/3//f/9//4v/i/+L/4v/h/+D/4P/f/+L/4//l/+b/5P/l
/+X/5f/m/+b/5//n/+n/6f/o/+j/6P/o/+j/6P/p/+v/6//r/+v/6//s/+z/6v/q/+r/
6//u/+//8P/w/+7/7v/w//D/8v/0//T/9v/3//f/+P/4//n/+f/5//3/AAACAAMABAAE
AAUABgAHAAcACQAMAA0ADgAPABAAFAAUABUAFQAXABgAHAAdAB4AHAAdAB0AHAAaABsA
HQAeABwAHAAcABwAHQAbABsAGwAbABsAGgAaABcAFAASABEAEQAPAA0ADAAKAAkACAAH
AAQABAABAAAAAQABAAAA/v/+//7//f/9//3//f/9//3/+v/6//r/+f/4//j/+P/5//n/
+f/5//j/9v/3//f/9v/4//n/+v/6//j/+P/3//f/+f/5//r/+v/8//z//P/8//v/+//6
//n//P/8//z//P/7//n/+P/3//r/+//7//v//f/9//3//f/7//v/+//7//v/+//7//v/
/f/9//z//P/8//v/+//8//7//v/9//3//P/7//r/+f/6//r/+v/4//b/9//3//j/+f/5
//j/+P/5//n/+f/5//f/9//4//r//P/8//3//f///////////wAAAAAAAAAAAAAAAAIA
AgACAAMABgAGAAYABgAKAAoACgAKAAcABAACAAEA+v/0/+3/5f/b/9X/0P/L/8f/w/++
/7n/tP+y/7H/r/+q/6f/pf+k/6L/of+h/6H/nv+d/5v/mv+c/5r/mv+a/5z/nP+d/53/
m/+b/5r/mv+c/5z/nf+d/5//n/+f/57/oP+h/6H/of+p/6n/qf+l/6L/of+h/6H/p/+x
/7v/yf/U/+L/9f8KACMAPgBaAHQAjACbAJYAgwBtAFAAIgDq/7b/lf+H/4X/hf+B/3//
g/+F/4r/j/+W/57/ov+m/6f/qv+u/7H/tf+4/7r/u/+8/73/u/+7/7z/vP+8/7z/v//A
/8L/w//B/8H/wv/C/8P/xf/G/8f/x//I/8r/y//M/8v/yf/I/8r/zP/O/9D/z//P/83/
y//M/83/z//Q/9D/0P/Q/9H/z//P/8//zv/S/9T/2P/a/9j/2v/a/9z/3f/d/97/3v/h
/+H/4f/l/+f/6P/o/+j/6//t/+//8f/x//P/9v/3//r/+//8/wAAAAABAAEAAwADAAYA
BgAGAAkACwAMAAwADAANAA8AEAAQABAAEAAQABIADwAOAA0ADAALAAkACAAGAAQAAwAD
AAIA///8//r/+v/5//j/9//2//b/8//y/+//7//u/+z/6//s/+z/7f/r/+v/6//r/+z/
7P/s/+v/6v/q/+r/6//p/+n/6f/o/+n/6//s/+z/7P/t/+7/7v/s/+z/6//r/+3/7f/u
/+7/7v/u/+7/7v/w//H/8f/x//H/8P/v/+7/7//v//D/8f/w//H/8f/x/+//7//v/+//
8v/z//T/9f/z//P/8//z//T/9f/1//b/9v/1//X/9v/2//b/9f/1//f/+f/7//3/+v/4
//b/8v/0//X/9f/2//X/9f/0//T/9//3//f/9//5//v//v/+//z//P/8//z//P/9//7/
//8BAAIAAgACAAIABgAGAAYABgAHAAYABgAHAAYACAAJAAkACAAHAAcABwAEAAMAAQD/
//7//v///////v/7//n/+P/2//X/9f/1//f/9//2//b/9v/0//T/9P/0//T/9f/1//X/
9f/0//T/8v/y//P/8//2//f/+P/4//b/9//3//f/9f/1//n/+f/4//X/8//z//P/9f//
/wsAHAAsAD8AUgBnAIQAogDAANoA7QD0AOMAzQCyAIYASAAKAN//yf/F/8X/v/+5/7v/
v//C/8n/zv/U/9r/3v/j/+j/7P/v//H/8v/y//P/9P/z//P/9f/4//j/+P/4//f/9v/2
//X/8//z//T/9P/0//X/9f/1//L/8v/z//P/9f/1//T/9P/x//D/7//u//H/8//z//P/
8//z//T/9P/z//L/8f/x//L/8//0//T/9v/2//j/+P/6//z//P/+//z/+//7//r//P/9
//7/AwAFAAYABgAGAAcACQALAA0ADwARABQAFQAUABUAFgAaABoAGwAbAB0AHAAgACEA
IgAhACEAIAAeACEAIwAmACgAKAAoACgAKAAmACMAIgAhACIAIQAfAB4AGwAYABYAFQAX
ABUAEwASAA0ACwAJAAcABAAEAAEAAAD//////v/8//j/+P/3//f/9//3//f/9//4//j/
+P/3//b/9v/2//f/9//3//f/9v/1//X/9P/y//P/9f/3//j/9v/2//X/9f/1//X/9v/2
//b/9v/2//b/9P/1//X/9f/4//j/+P/4//b/9f/1//X/9v/3//f/9//5//n/+f/5//b/
9f/0//P/9v/3//j/+f/3//f/9v/2//f/9//4//r/+f/4//b/9f/1//X/9f/1//b/9v/2
//T/8//z//L/8v/0//X/9f/2//f/9//3//f/+f/6//z//P/8//z//P/8//z//f8AAAAA
AAAAAAIAAgACAAIA///+//7///8BAAQABgAHAAQAAwADAAMAAwADAAIAAQD9//z//P/7
//f/8//w/+7/7v/t/+3/7f/v//H/8v/0//P/8P/v/+7/8P/w//H/8f/x//H/8P/w//D/
8P/x//H/7//v/+//7v/u/+//7//v//H/8f/v/+3/6v/r/+3/6f/p/+3/9f8BABIAJAA3
AE4AZwCGAKYAxgDkAPsAAgHtAM0AqgB8ADwA/P/N/7X/q/+n/6P/nf+h/6f/rP+z/77/
yP/O/9L/1f/Y/9j/2//f/+T/6P/p/+r/7f/t/+v/7P/s/+z/7P/v//D/8v/z//H/8f/y
//L/8v/z//P/8//y//L/8//z//X/9f/0//T/9f/2//f/+P/2//f/9v/1//f/9//4//j/
+f/6//v//f/7//v/+//6//z//v8CAAQAAQACAAEAAgADAAMABAAEAAcABwAHAAsADAAO
AA8AEAARABMAFQAXABgAGQAbABsAHAAdAB4AIgAjACUAJgApACgALAAtAC4ALAAtAC0A
LAAsAC0ALwAwAC4ALgAuAC4ALwAtAC0ALQAqACkAJwAmACUAIgAgAB8AHAAZABYAFAAR
AA8ADQALAAsADAAKAAoACAAHAAUAAgABAAIAAgADAAEAAQABAAEA///+//3/+//7//z/
/f////3//f/9//z//v///////v/8//3//v/+//7//v/9//3//////wAAAAD///7//f/8
//3///8AAAEAAAAAAAAAAAAAAP///////wIAAwADAAMAAQABAAEAAQABAAEAAQABAP//
//////////////7//v8AAP////8AAP7//v/9//3//f/9//3//f8AAAAAAAD+//7/AQAD
AAIABAADAAIAAQAAAAAAAAAAAAEABAAEAAQABAAFAAQAAwACAAEAAAAAAAEABAAGAAcA
BwAEAAMAAwADAAQAAwABAP//+//6//r/+f/2//P/8f/w//D/7//v/+//7f/t/+z/7P/u
/+z/7P/s/+r/6v/r/+v/6f/p/+j/6P/q/+r/6//r/+n/6f/p/+j/6v/r/+v/6//p/+n/
6f/n/+b/5f/l/+P/5f/n/+v/8/8AABAAJQA8AFsAegCaALoA2ADzAAAB9QDXALgAjgBS
AA4A1f+1/6f/of+b/5X/mf+h/6j/r/+2/7z/vv/C/8f/yv/O/9P/2f/e/97/3//g/9//
4f/j/+P/4v/h/+D/4P/g/+H/4f/j/+P/5P/k/+X/5//o/+n/5//m/+b/5f/n/+f/5v/m
/+n/6v/r/+z/7P/t/+z/6//t/+3/7v/u/+z/7P/s/+3/7v/v//D/8P/u/+7/8P/w//D/
8v/y//T/9//3//j/+P/3//f/9//7//7/AAABAAIABAAFAAYABwAHAAkADAANABAAEQAS
ABYAFgAXABcAGQAYABwAHQAeABwAHQAdABwAHgAfACEAIgAiACIAIgAiACAAHQAcABsA
GgAZABcAFgAVABIAEAAPAA4ACwAIAAYABAADAAIAAQD///7/+v/4//f/9//2//T/8v/y
//H/8f/w/+//7v/t/+3/7v/v/+//7P/s/+z/7f/t/+3/7f/s/+z/7f/t/+z/6v/r/+z/
7P/s/+z/6//r/+v/6//s/+z/7f/u/+//8P/v/+//7v/t/+z/7P/s/+z/7v/t/+3/7f/s
/+3/7f/t/+//7//v/+//7f/t/+3/7f/v/+//7//v//H/8f/w//D/7//t/+z/7P/s/+z/
6//r/+v/6//r/+v/6v/q/+r/6P/q/+v/6//s/+r/6f/n/+b/6P/p/+r/6//v//H/7v/u
/+z/7P/s/+z/7f/u/+//8f/v/+7/7f/s//D/8v/0//b/9f/0//T/9f/0//b/9//3//b/
9f/1//X/9P/z//H/7//v/+7/7v/t/+r/5//l/+T/4v/h/+H/4f/i/+P/4//k/+L/4P/g
/+D/4v/i/+P/4//l/+X/5P/k/+T/5P/l/+X/5f/l/+X/5P/m/+f/5//n/+X/5//p/+n/
5v/l/+X/4//j/+n/8f8BABIAJAA1AEwAaQCEAKQAxADgAPcA/ADpAM0ArAB6AD4AAgDT
/7v/t/+z/63/q/+v/7H/tP+5/8D/xP/K/9L/1//Y/9j/3f/f/+D/4v/l/+b/6f/r/+v/
6//q/+n/6P/q/+r/6//r/+3/7f/u/+7/7f/t/+z/6//s/+z/7f/t/+//7//u/+7/8f/y
//P/9P/0//X/9P/z//H/8f/y//L/9P/0//T/9f/2//f/+P/4//j/+P/6//r/+v/8//z/
/v/9//3//v/+/wEAAQABAAUABQAGAAYABgAHAAkACwANAA8AEQAUABUAFgAXABgAHAAc
AB0AHQAfAB8AIgAiACIAJAAlACUAJAAkACUAJwAoACcAJgAlACQAJwAlACUAJQAiACEA
HwAeABsAGAAWABUAFQATABEAEAALAAkABwAFAAYABgADAAIAAAD///3/+v/5//r/+v/7
//n/+f/5//n/9//2//X/8//z//T/9f/3//X/9f/1//T/9P/1//X/9P/0//X/9v/2//T/
9P/z//P/9f/1//b/9v/0//T/9P/0//T/9f/1//X/9v/2//b/9v/2//X/9f/1//j/+f/5
//n/9//3//f/9//3//f/9//3//f/9//3//f/9f/1//T/9P/1//X/9v/4//b/9v/1//X/
8//z//P/8//2//b/9v/0//L/8//z//T/9f/1//T/9P/3//f/9//3//b/+P/4//j/+P/4
//j/+P/5//j/+P/4//j/+//8//3//v/9//z//P/9//z//v///////P/7//v/+//6//n/
9//1//T/9P/1//X/8P/t/+v/6v/q/+n/6f/p/+v/6//q/+r/6P/m/+b/5v/m/+b/5//n
/+f/5//m/+b/6P/o/+n/6f/p/+n/6f/o/+f/5//m/+X/6f/p/+f/5//k/+H/4f/h/+P/
5//x//3/DAAaACsAPABVAHIAkgCwAMwA4QDkANMAuwCgAHQAOgAAANP/vf+3/7X/rf+r
/6//s/+4/7v/wv/I/8z/zv/R/9L/1P/X/9v/3P/c/9//4P/f/9//3//g/+D/4P/g/+T/
5P/l/+X/4//j/+T/5P/i/+P/4//j/+P/5P/m/+f/6P/n/+X/5P/m/+b/5v/m/+X/5//n
/+f/5//n/+j/6P/q/+r/6v/r/+v/6//r/+r/6v/q/+z/7P/u//D/8P/y//P/8//0//T/
9f/1//X/+f/5//r/+v/6//z///8CAAUABQAHAAoACwAMAA0ADgASABIAEwATABUAFQAY
ABgAGAAaABsAGwAaABoAGwAdAB4AHgAeAB4AHgAgAB0AHAAbABoAGQAXABYAFQASABAA
DwAOAAsACAAGAAMAAQD///3//f/+//z//P/5//n/+P/2//X/9v/2//f/9f/1//X/9f/0
//T/9P/z//T/9P/0//X/9P/z//L/8P/y//P/8//y//L/8//0//T/9P/0//P/8//z//P/
9P/0//T/9P/0//T/9v/3//f/9//4//j/+P/4//b/9f/1//X/9//5//r/+//4//f/9v/1
//b/9//4//n/+f/5//n/+f/5//n/+P/4//j/9//3//j/+P/4//f/9//4//n/+v/7//r/
+v/6//j/9v/3//f/+P/7//v/+v/6//j/9//2//X/9v/3//n//P/+//7//f/+//7//v/+
//7/AAAAAAAAAQAAAAAAAAAAAAMABAAFAAYABQAEAAQABQAGAAgACQAJAAYABQAFAAUA
AgABAP///f/9//z//P/7//j/9f/z//L/9P/z//P/8//1//X/9P/0//P/8P/v/+7/8P/w
//H/8f/x//H/8P/w/+7/7v/v/+//7//v/+//7v/u/+//7//v/+//7//x/+//7v/r/+v/
6//t//X/AwATACAAMABDAFgAbwCKAKYAwADUAN0A0gC7AKUAggBOABQA5P/H/73/vf+9
/7n/uf+7/7//wP/F/8r/0P/W/9z/3//i/+T/5f/l/+b/6P/p/+r/6//r/+v/6v/q/+r/
6v/s/+z/7f/t/+3/7f/u/+7/7P/t/+3/7f/u/+7/7//v//H/8f/w//D/8v/y//L/8v/x
//P/8//z//L/8f/x//D/8v/y//L/8//z//P/8//y//L/8v/0//T/9P/2//b/+P/5//n/
+v/6//3//f/9/wEAAgACAAEAAAABAAMABQAHAAkACwAOAA8AEAARABIAFgAXABkAGgAd
ABsAHgAeAB4AHgAfAB8AHgAeAB8AIQAiACEAIAAfAB4AIAAdABwAGwAYABUAEQAOAAoA
BgADAAEA///7//f/9P/v/+3/6//p/+j/6P/l/+T/4f/h/+D/3v/e/97/3f/d/9v/2//b
/9v/2f/Y/9f/1f/W/9b/1v/X/9b/1f/U/9L/0//V/9b/1v/U/9X/1v/W/9b/1v/V/9X/
1//X/9j/2P/W/9b/1v/W/9j/2f/Z/9n/3P/c/9z/3P/a/9n/2f/Z/9z/3f/d/93/2//b
/9v/2//b/9v/2//b/9v/2//b/9v/2//b/9r/2v/b/9v/3P/e/9z/3P/b/9v/3f/d/93/
3f/e/97/3v/c/9r/2//b/9z/3//f/97/3v/h/+H/4f/h/+P/5f/m/+j/6P/o/+j/6P/o
/+j/6f/s/+z/7P/s/+7/7v/u/+7/7f/s/+z/7f/w//L/8//z/+7/7f/t/+3/7f/t/+z/
6//n/+b/5v/l/+T/4f/f/97/3//f/+D/4f/h/+H/4P/g/+H/4P/h/+L/4P/g/+H/4f/h
/+H/4P/g/+L/4v/j/+P/4f/h/+H/4P/i/+P/4//j/+H/3//f/9//3v/f/+P/5//p/+//
+f8FABIAIAAxAEYAXwB6AJYAsADGAM0AwACtAJcAeABKABQA5P/H/7n/t/+z/7H/sf+1
/7n/vv/D/8r/zv/Q/9L/0//W/9r/3f/h/+L/5P/j/+L/4//h/+H/5P/k/+T/5P/o/+j/
6f/p/+f/5//o/+j/6P/p/+n/6f/q/+r/6//r/+v/6//q/+r/7P/s/+z/7P/q/+v/6v/p
/+r/6//t/+7/7P/s/+z/7f/u/+//8P/w//H/8v/1//b/9P/2//b/+P/7//v//P/8//3/
/f/9/wEAAwAEAAQABAAHAAkACwANAA0ADwASABMAFgAXABgAHAAaABsAGwAdABwAIAAh
ACIAJAAlACUAJAAkACUAJwAoACYAJgAmACYAJgAjACIAIQAiACEAHwAeABkAFgAUABMA
EwARAA8ADgAMAAsACgAJAAYABgADAAIAAwADAAIAAAAAAAAA//////3//f/9//3//f/+
///////9//z/+//7//v/+//7//r/+v/7//v/+v/4//n/+v/6//v//P/8//3/+//7//z/
/P/8//z//P/8//z//f/9//3/AAAAAAAAAAACAAEAAQABAAEAAQAAAP//AAABAAIAAwAC
AAEAAAD///3//f/9//3///////7//v/7//n/+P/4//j/+P/3//f/9//3//f/9//2//b/
9v/0//j/+//8//z//P/8//z//P/8//z//f/8//z//P/8//z//P/8//z//v/+////AQAA
AAIAAwADAP7//f/9//3//f/9//z/+//4//b/9f/z//H/7//u/+7/7P/r/+v/6//p/+n/
6P/o/+r/6P/o/+j/5//m/+b/5f/m/+f/5//o/+b/5v/n/+f/5f/l/+X/5P/k/+X/5f/l
/+X/4//j/+P/4v/j/+H/4f/h/+f/7//9/woAGgArAD4AUwBsAIoApgC+ANMA1gDFALEA
mABqACwA9P/J/7P/r/+v/6v/q/+v/7H/tv+7/8D/xv/K/8z/0f/W/9j/2//f/+D/3v/d
/97/3//f/9//4v/i/+L/4v/j/+L/4v/h/+P/4//k/+T/5v/n/+f/5//k/+T/5f/l/+n/
6f/o/+j/5//m/+X/5P/n/+n/6f/p/+v/6//s/+z/6v/q/+r/6//u/+//8P/w//D/8P/y
//L/8v/0//T/9v/1//X/9v/2//n/+f/5//3/AgAEAAUABgAEAAUABgAHAAsADQAQABEA
EgATABQAGAAWABcAFwAZABwAIAAhACIAIAAhACEAIAAiACMAJQAmACYAJgAmACYAJQAh
AB8AHQAeAB0AGwAaABcAFAASABEAEwARAA8ADgAJAAcABQADAAAAAAD9//z//P/9//3/
/P/4//j/9//3//f/9//3//f/9//4//n/+f/2//b/9v/3//X/9f/1//T/9v/3//f/9v/2
//f/+P/4//j/+P/3//f/9f/1//b/9v/3//j/+f/6//j/+f/5//n/+v/6//r/+v/6//n/
+f/5//r/+//7//v/+//7//v/+//7//v/+//7//3//f/9//3/+v/5//f/9v/2//X/9f/2
//j/+v/7//3/+//5//f/9f/4//j/+P/2//z//f///wAA///+//3//P/8//z//P/9//z/
/P/8//z//v/+//7//v/9//z//P/9//3//v/+//3//f/9//7////8//v/+f/3//f/9v/2
//X/8v/v/+3/7P/q/+n/6f/p/+f/5//m/+b/5v/k/+T/5P/i/+L/4//j/+P/4//i/+L/
4v/i/+P/4//l/+X/5f/k/+T/5f/l/+X/6f/n/+P/4f/g/9//3f/b/9v/3//n//P/AgAU
ACUAOgBRAGoAiACqAMgA3wDsAOMAxwCmAHoAPAD6/8f/q/+h/5//nf+X/5v/of+k/6X/
qv+0/7r/wP/H/8z/0P/T/9X/1P/S/9P/2P/b/9v/2//c/9z/3P/c/9z/3P/d/93/3//f
/+D/4P/g/+H/4f/h/+D/4P/h/+H/4//j/+L/4v/g/+D/4P/g/+T/5//o/+n/5v/l/+X/
5P/l/+b/5//p/+n/6f/p/+j/6P/o/+r/6v/q/+z/7P/u//H/8f/y//L/8//z//P/9//5
//r/+v/6//v//f///wEAAwAFAAgACQAMAA0ADgASABAAEQARABMAEwAWABYAFgAZABsA
HAAcABsAGwAcABwAHAAcABwAHAAdABsAGwAbABgAFwAVABQAEQAOAAwACwALAAkABwAG
AAMAAQD///3//P/8//n/+P/3//f/9v/0//L/8v/x//H/8f/x//H/8f/u/+7/7v/t/+7/
7v/u/+//7//v/+//7v/s/+3/7f/s/+3/7//x//L/8v/y//H/8f/x//H/8v/y//L/8v/y
//L/9P/1//X/9f/0//T/9P/0//T/8//z//P/8v/z//P/8//1//X/9f/1//X/9f/1//X/
9//3//f/9//1//X/9P/0//T/8//z//T/9P/0//P/8//1//X/9f/1//f/+P/5//j/+v/7
//v//P/8//v/+f/4//v/+//7//v//P/9////AgACAAIAAwADAAEAAQABAAEAAgACAAQA
BAABAAAA///+//v/+//7//v/+//7//v/+f/3//T/8f/v//D/8P/s/+f/6v/r/+v/6//r
/+v/6//q/+v/7P/t/+7/6//q/+r/6v/p/+r/6//t/+z/7P/u/+7/7v/u/+z/7P/s/+z/
6//q/+n/6P/r/+z/7f/u//7/DAAaACgAQgBaAHIAigClAL4A1wDwANcAwACpAJIAXwAu
AP3/zP/C/7j/rv+k/6f/qv+t/7D/t/++/8X/zP/P/9L/1f/Y/9v/3P/d/97/4f/i/+P/
5P/k/w==
         </WaveFormData>
      </LeadData>
      <LeadData>
         <LeadByteCountTotal>10000</LeadByteCountTotal>
         <LeadTimeOffset>0</LeadTimeOffset>
         <LeadSampleCountTotal>5000</LeadSampleCountTotal>
         <LeadAmplitudeUnitsPerBit>4.88</LeadAmplitudeUnitsPerBit>
         <LeadAmplitudeUnits>��V</LeadAmplitudeUnits>
         <LeadHighLimit>2147483647</LeadHighLimit>
         <LeadLowLimit>268435456</LeadLowLimit>
         <LeadID>V6</LeadID>
         <LeadOffsetFirstSample>0</LeadOffsetFirstSample>
         <FirstSampleBaseline>0</FirstSampleBaseline>
         <LeadSampleSize>2</LeadSampleSize>
         <LeadOff>FALSE</LeadOff>
         <BaselineSway>FALSE</BaselineSway>
         <ExcessiveACNoise>FALSE</ExcessiveACNoise>
         <MuscleNoise>FALSE</MuscleNoise>
         <LeadDataCRC32>2340932899</LeadDataCRC32>
         <WaveFormData>
vv++/77/vv/H/87/1f/c/+//AAARACIAPQBYAHMAjgCWAJ4ApgCuAI8AcgBVADgAHQAE
AOv/0v/I/8D/uP+w/7P/tP+1/7b/t/+4/7n/uv+9/77/v//A/8L/xP/G/8j/xv/G/8b/
xv/I/8j/yP/I/8r/yv/K/8r/yP/I/8j/yP/J/8r/y//M/8z/zP/M/8z/zP/M/8z/zP/O
/87/zv/O/9D/0P/Q/9D/0v/S/9L/0v/U/9T/1P/U/9b/1v/W/9b/1v/W/9b/1v/X/9j/
2f/a/93/3v/f/+D/4P/g/+D/4P/i/+T/5v/o/+n/6v/r/+z/7v/w//L/9P/3//j/+f/6
//r/+v/6//r//f/+////AAABAAIAAwAEAAYABgAGAAYABAAEAAQABAACAAIAAgACAAEA
AAD///7/+v/4//b/9P/x//D/7//u/+z/6v/o/+b/4//i/+H/4P/e/97/3v/e/97/3v/e
/97/3v/e/97/3v/c/9z/3P/c/9v/2v/Z/9j/2P/Y/9j/2P/X/9b/1f/U/9b/1v/W/9b/
2P/Y/9j/2P/W/9b/1v/W/9b/1v/W/9b/2P/Y/9j/2P/Y/9j/2P/Y/9r/2v/a/9r/2P/Y
/9j/2P/a/9r/2v/a/9j/2P/Y/9j/2v/a/9r/2v/a/9r/2v/a/9r/2v/a/9r/2v/a/9r/
2v/Z/9j/1//W/9T/1P/U/9T/1v/W/9b/1v/W/9b/1v/W/9f/2P/Z/9r/3P/c/9z/3P/c
/93/3f/d/9//4P/g/+D/4P/h/+L/4//j/+L/4v/i/+X/5//o/+j/6f/p/+f/5//n/+b/
5f/k/+L/4v/h/+D/4f/f/93/2//c/9z/2v/a/9r/2v/Z/9j/2v/a/9r/2v/Z/9n/2f/a
/9r/2v/Z/9n/1v/W/9b/1v/Y/9j/2P/Y/9n/2f/Z/9n/2//b/9n/2f/a/9f/1f/U/9X/
0//S/9j/4//x/wAAEgAkADgASwBmAIIAnACyAMQAygDHAL4AqQCDAFYALQAQAAIA9//o
/9v/1//U/9P/0f/R/9H/0//T/9b/1//Z/9z/3f/g/97/3v/e/9//3//h/+H/4f/h/+H/
3//g/+D/4P/h/+P/5P/l/+P/4//j/+P/4f/h/+H/4f/j/+T/5f/m/+T/5P/k/+X/5//o
/+n/6v/s/+z/7P/t/+//7//v//D/8v/z//P/9P/y//P/8//1//X/9f/1//b/9//3//f/
+P/3//f/+P/6//3//v///wEAAAABAAMABAAHAAgACgALAAoACwAMAA0AEAASABMAFAAW
ABgAGAAZABoAGgAaABkAGgAbABwAHQAeACAAIQAhAB4AHgAgAB4AIAAgAB8AHgAZABcA
FgAWABMAEwAQAA4ADQALAAoACAAJAAkACAAGAAUABAADAAMAAgABAAAAAAAAAAAAAAD/
//7//v/+//7//v/+//7//f/9//3//f/9//3//f/9//3//////wAAAAD+//3//f/9//3/
/f/9//3//////////////////////wEAAQABAAEAAAD///7//f8AAAAAAAAAAAAAAAAA
AAAA/v/+//7//v8AAAAAAAAAAP//////////////////AAACAAIAAgABAAAAAAAAAAAA
AAAAAAAAAAD///////////3//f/8//v//f///wAAAAAAAP///////wEAAQAAAAAABQAF
AAQAAgACAAMABAAFAAYABwAHAAcABwAIAAgACAAKAAsADAANAA0ACgAKAAoACwANAA4A
DgANAA0ACwALAAsACgAJAAgABgAIAAcABgAFAAIA///8//r//P/6//r/+v/8//v/+v/6
//r/+v/6//n/+//7//z//P/7//n/+P/2//j/+P/4//j/9v/2//b/9f/3//f/9//3//f/
9f/1//j/+f/1//T/8//x//L/+v8FABEAIAAuADwATgBlAH4AmgCyAMgA1ADWANEAxgCv
AI0AYgA9ACgAHgAVAAYA+//1//D/7f/r/+//8f/z//H/8v/z//X/9v/3//j/+P/4//j/
9//5//n/9//3//f/9//3//j/+P/4//b/9//3//f/+f/5//n/+f/6//v//P/9//3//P/7
//r//P/8//z//f/+//7//v/+//z//P/8//3/////////AAD+//////8AAAAAAQABAAMA
AwADAAMABAADAAMAAwAEAAYABwAJAAwACwAMAA0ADwAQABEAEwAUABMAFAAWABcAFgAX
ABgAGQAbAB4AIAAiACAAIgAiACMAIwAkACUAJQAnACcAJwAnACcAKAAoACcAJgAmACgA
JgAoACgAJwAmACMAIQAgACAAHQAdABoAGAAXABUAFAASABMAEwASABAADQAMAAsACwAM
AAsACgAKAAoACgAKAAkABgAGAAYABgAGAAYABgAFAAUABQAFAAUABQAFAAUABQAFAAUA
BgAGAAYABQAFAAUABwAHAAcABwAHAAcABwAHAAcABwAHAAcABQAFAAUABQAEAAMAAgAB
AAUABgAHAAgABgAGAAYABgAGAAYABgAGAAUABAADAAIAAQABAAEAAQADAAMAAwAEAAYA
BgAGAAUAAgACAAIAAgAAAAAAAAAAAP////////////////7//f/7//3//v/+//7//f/9
//3/+//7//r/+v/7//v//P/8//7/AQACAAAAAAAAAAAA//////////8AAAAAAAACAAQA
BgAIAAkACAAIAAgACQAJAAoACgAJAAsACQAJAAkACAAHAAYABAACAAEAAAD///7//f/8
//z/+//4//f/9v/2//X/9P/0//b/9v/2//X/8//z//T/9P/0//P/8//y//L/8v/y//L/
9P/0//T/8//z//P/8//z//H/8f/x//D/7//v/+7/7f/t/+z/8v/7/wcAGAAoADgARgBZ
AHAAigCgALQAwAC+ALkAsgCfAH0AVAAtABYADgAHAPr/7//t/+r/6f/n/+f/5//n/+n/
6P/r/+//8P/x//D/8P/w//D/7//v/+//8f/x//H/8f/v//D/8P/w//H/8//0//X/8//z
//P/8//x//H/8f/x//L/8v/y//L/9P/0//T/9f/2//b/9v/2//b/9v/2//f/9f/1//X/
9v/3//n/+v/8//r/+//7//3/////////AAABAAEAAQACAAEAAQACAAQABwAIAAkACwAK
AAsADQAOAA8AEAASABMAFAAVABYAFwAaABwAHQAeAB4AIAAgACEAIgAiACIAIQAjACMA
IwAjACUAJgAmACUAJAAkACYAJAAkACQAIwAiAB8AHQAcABwAGQAZABYAFAAUABMAEwAS
ABAADwANAAoACwAKAAkACQAIAAcABgAGAAYABgAGAAUABAAEAAQABAAEAAQABAADAAMA
AwADAAMAAwADAAMAAwADAAMABAAEAAQAAwADAAMAAwADAAMAAwAEAAUABgAHAAYABQAE
AAMABQAFAAUABQAFAAUABQAFAAgACAAIAAgACAAIAAgACAAIAAgACAAIAAgACAAIAAgA
CAAJAAoACwAJAAkACQAKAAoACgAKAAkABgAGAAYABgAIAAgACAAIAAcABwAHAAcACQAJ
AAgABwAHAAkACgAKAAoACQAJAAkACQAJAAgACAALAAsADAAMAAwADAAMAAwADAAMAA8A
DwAPAA8AEgASABIAFAAVABYAFwAXABYAFgAWABcAGQAaABoAGQAZABcAFwAXABYAFQAU
ABIAEAAPAA4ADQANAAsACQAIAAYABAAEAAQABAADAAIAAgACAAIAAgABAAMAAwAEAAQA
AgABAAEAAAACAAIAAgACAAAAAAAAAP//AQABAAEAAQAHAAcABwAEAAEA///+//v/+/8C
AAoAFQAfACoANgBGAFoAbwCGAJwAsgDEAMoAyADDALYAmQBzAEoALQAgABoADwACAPv/
+f/2//P/8//1//n/+//5//r/+//9//7///8AAAIAAgACAAEA///9//3//f/9//3///8A
AAAAAAD+////////////////////AAABAAIAAwADAAIAAQAAAAEAAgADAAUABQAEAAMA
AgACAAIAAgADAAMAAwADAAQAAgADAAMABAAFAAcACAALAAkACQAJAAoACwALAAsADAAN
AA0ADgAQABAAEAAQABEAFAAVABcAGAAZABoAHAAdAB4AHwAgACEAIgAkACUAJgAmACgA
KAApAC0ALgAvAC8ALwAvAC8ALwAvADAAMAAvAC4ALgAwAC4ALAAsACsAKgAnACUAJAAk
ACEAIQAeABwAHQAbABoAGAAXABcAFgAUABEAEAAPAA8AEAAPAA4ADgALAAoACQAHAAgA
CAAIAAgABgAGAAYABQAFAAUABQAFAAcABwAHAAcABQAFAAYABgAEAAMAAwADAAMAAwAD
AAMAAwADAAMAAwADAAMAAwADAAEAAQABAAEAAgADAAQABQAFAAQAAwACAAAAAAAAAAAA
AgACAAIAAgABAAAA///+////////////////////AAAAAAAAAAD//wEAAgADAAQAAgAA
AP7//P/7//v/+//7//3//f/8//v/+//9//7//v/9////AgADAAIAAAAAAAAAAAABAAEA
AQABAAIAAgACAAQAAwAEAAUABQAGAAYABgAHAAcACAAIAAcACQAHAAcABwAFAAMAAQD+
/////////////f/7//n/+P/2//T/9P/0//b/9f/0//T/8v/y//L/8f/x//H/8v/y//L/
8f/x//D/8P/w//D/8P/y//L/8v/x//H/8f/x//H/7//v//H/8v/x/+3/6v/n/+X/5v/s
//X/AwAQACAALgBAAFcAcgCKAKIAtgDCAMQAwQC4AJ0AdQBIACUAEAAGAPv/7v/h/93/
3P/b/9v/3f/f/9//4f/i/+X/5f/m/+n/6P/m/+j/6v/p/+n/6f/r/+v/6//r/+n/6v/q
/+r/6v/r/+v/6//r/+v/6//r/+v/6//r/+v/7v/u/+7/7v/t/+z/6//r/+3/7v/v//D/
8P/w//D/8f/v/+//7//w//D/8f/x//L/9P/1//X/9//3//f/9//4//f/9//3//j/+f/5
//r//P/9//7///8BAAMABQAIAAoACwAMAA4ADwAOAA8AEAARABAAEgATABQAFAAWABYA
FwAXABgAGQAZABoAGwAcAB0AHwAgACAAHwAcABwAHgAcABwAHAAbABoAFQATABIAEgAR
ABEADgAMAAsACQAIAAYAAwADAAIAAAD///7//f/9//v/+f/3//b/+P/4//j/9//2//b/
9v/2//f/+P/5//n/9//3//f/9//2//X/9P/z//T/9f/3//j/+P/3//f/9//3//f/9//3
//f/9//3//f/9f/1//X/9f/3//f/9//3//f/9//3//f/+P/4//j/+P/2//b/9v/2//T/
9P/0//T/9v/2//b/9v/z//P/8//z//T/9f/2//j/9//2//X/8//0//T/9P/0//L/8v/y
//L/8//z//P/8//1//X/9P/z//H/8//0//T/9//2//j/+P/4//j/+f/5//n/+f/5//j/
9//4//v//P/9//3//P/8//z//f///wAAAAD//wEA/////////f/7//n/9v/4//f/9v/1
//P/8f/v/+7/7f/q/+n/6P/r/+v/6//s/+r/6v/q/+n/5//n/+j/6P/q/+n/6f/o/+j/
6P/o/+j/5v/m/+b/5f/l/+X/5f/l/+f/5//l/+L/3//f/9z/2f/X/9j/3v/p//f/BAAU
ACYAOABRAG4AigCmALwAzADOAMUAtACbAHEAQAAZAAIA9P/l/9b/y//J/8j/xf/H/8v/
z//T/9X/2P/Z/9f/2P/Z/9z/4P/g/97/3//d/93/3f/d/93/3f/e/+D/4f/i/+D/4f/h
/+H/3//f/9//3//f/9//3//f/+L/4v/i/+L/4v/i/+L/4//k/+T/5P/k/+L/4v/i/+P/
4//j/+P/5P/k/+X/5f/m/+j/6f/p/+v/6v/p/+j/6P/n/+f/5//o/+v/6//s/+7/8f/y
//P/9f/4//n/+//8//z//P/9//3//v///wAAAQADAAYACAAKAAoADAAMAA0ADgAOAA4A
DQAPAA8ADwAPAA0ADgAOAA0ADAAMAA4ADAAKAAoACQAIAAMAAQAAAAAA+//7//j/9v/3
//X/9P/y//H/8f/w/+7/7P/q/+j/5//n/+f/5//o/+j/6P/o/+f/5P/k/+T/5P/m/+b/
5v/l/+P/4//j/+P/4//j/+P/4//j/+P/5P/k/+L/4f/h/+H/4//j/+P/4//h/+H/4f/h
/+P/4//j/+P/5f/l/+X/5f/l/+X/5f/l/+b/5v/m/+b/5P/k/+T/5P/k/+T/5P/k/+b/
5v/m/+b/5//n/+f/5//l/+X/5f/m/+T/5P/k/+P/5P/k/+T/5P/m/+b/5v/m/+X/5//p
/+n/7P/r/+r/6f/o/+n/6f/p/+n/6//s/+3/8P/u/+7/7v/t/+z/7P/s/+3/7//w//D/
7//v/+3/7f/t/+3/7f/t/+z/7P/r/+r/6f/m/+P/4P/e/+D/3v/e/97/3v/d/9z/3P/c
/9z/3P/b/9n/2f/a/9r/2P/X/9f/1v/X/9j/2f/a/9j/2P/Y/9f/2P/Z/9r/2//X/9f/
2f/Y/9f/1f/U/8//zf/M/87/1//j//L/AgAWACwARQBgAHwAlgCuAMIAxgC9ALQAnwB5
AEgAHQAAAPD/4f/Q/8P/wf/E/8P/xf/H/8f/xf/H/8r/y//N/9D/1f/W/9b/1v/U/9X/
1//X/9X/1f/V/9X/1//Y/9j/2P/Y/9n/2f/Z/9r/2//c/93/2//b/9v/2//c/9z/3P/c
/97/3v/e/9//3//e/93/3P/d/97/3//h/+H/4f/h/+L/4v/j/+P/5P/i/+P/4//l/+X/
5f/l/+b/6P/p/+r/7P/r/+v/7P/u/+//8P/x//P/8v/z//X/9v/3//j/+v/7//3///8B
AAMAAgAEAAUABgAEAAYABgAHAAkACgALAAsADAANAA4ADwAQABIAEwATABEAEAARAA4A
DAAMAAsACgAHAAUABAAEAAEAAQD+//z//f/7//r/+P/1//X/9P/y/+//7v/t/+3/7v/t
/+z/7P/q/+r/6v/p/+r/6v/q/+r/6P/o/+j/5//p/+n/6f/p/+n/6f/p/+n/6f/p/+r/
6v/q/+n/6f/p/+n/6f/p/+n/5//n/+f/5//l/+X/5f/l/+X/5f/l/+X/5//n/+f/5//n
/+b/5f/k/+T/5P/k/+T/5P/k/+T/5P/m/+b/5v/m/+f/5//n/+f/5v/l/+T/5P/k/+T/
5P/j/+T/5P/k/+T/4v/i/+L/4v/l/+X/5f/l/+P/4//i/+H/4//l/+b/5v/p/+v/6P/o
/+b/5v/m/+b/6f/p/+n/6f/p/+j/5//o/+z/7v/w//H/7v/u/+7/7//v//D/8P/v//H/
7//v/+//7P/r/+r/6P/q/+n/6P/n/+X/4//h/+D/3v/c/9z/3P/d/93/3f/e/93/3P/b
/9n/2//b/9z/3P/c/9v/2//a/9z/3P/c/9z/2v/a/9r/2f/Z/9n/2f/Z/9v/2//b/9r/
2f/X/9T/0f/R/9L/2P/l//P/AgAQACIAOABPAGoAhACeALYAxADAALkArACRAGsAQAAb
AAQA/P/v/97/0//R/87/y//L/8v/zf/P/9H/1P/V/9X/2P/Z/9r/2P/a/9z/3f/d/93/
3P/b/9r/2f/Z/9r/2v/a/9r/2//b/9v/2//b/9v/2//d/93/3f/d/97/3v/e/97/3v/e
/97/3//g/+D/4P/g/97/3v/e/9//4f/h/+H/4v/i/+P/4//k/+T/5f/l/+f/6f/p/+n/
6v/p/+n/6f/q/+n/6f/q/+z/7f/u/+//8f/w//H/8//0//f/+P/6//v/+v/7//z//f8A
AAIAAwAEAAQABgAGAAcACQAKAAsACwANAA0ADQANAAsADAAMAAsADAAMAA4ADAAKAAoA
CQAIAAUAAwACAAIAAAABAP///v/8//n/9//0//P/8//y//D/7//u/+3/7f/u/+3/7P/s
/+z/7P/s/+v/6P/o/+j/6P/o/+j/6P/n/+n/6f/p/+n/6f/p/+n/6f/p/+n/6v/q/+r/
6f/p/+n/6//r/+v/6//p/+n/6f/p/+n/6f/p/+n/6f/p/+n/6f/r/+v/6//r/+z/7P/s
/+z/7v/u/+7/7v/u/+7/7v/u/+7/7v/u/+7/7f/t/+3/7f/v/+//7//w/+7/7v/u/+3/
7P/s/+z/7P/u/+7/7v/u/+//7//v/+//7//v/+7/7f/z//P/8v/0//T/9v/2//b/9v/1
//X/9f/1//b/9v/2//j/+//8//3//f/8//z//P/9////AAAAAP/////9//3//f/6//n/
+P/2//b/9f/0//P/7//t/+v/6v/o/+b/5v/m/+j/5//m/+b/5f/k/+P/4f/h/+H/4v/i
/+L/4f/h/+D/4v/i/+L/4v/g/+D/4P/f/93/3f/d/93/4f/h/+H/4P/d/9n/2P/X/9f/
2P/e/+n/9f8CAA4AHAAuAEcAYAB6AJIApgCyALQAsQCoAI8AawBCAB0ACgACAPf/6P/d
/9v/2v/X/9f/2f/b/9v/2//c/9v/3f/g/+H/4v/g/+D/4P/h/+H/3//h/+H/4f/h/+P/
5P/k/+T/4//j/+L/4f/h/+H/4f/h/+L/4//k/+X/5P/k/+T/5P/m/+b/5v/n/+b/5v/m
/+b/5v/m/+b/5//p/+n/6f/q/+j/6f/p/+r/6P/p/+n/6//t/+3/7f/u//H/8f/x//L/
8//z//T/9v/1//b/9//5//3///8CAAQAAwAEAAYABwAKAAsADAANAA4AEAARABIAEgAU
ABQAFQAZABoAGwAbABsAGwAbABsAGwAcABwAGwAbABwAHwAeAB0AHAAaABgAFwAVABQA
FAARABEADgAMAAsACQAIAAYABwAHAAYABAAFAAQAAwADAAQAAwACAAIAAAAAAAAA//8A
AAAAAAAAAAAAAAAAAP///f/9//3//f////////////////8AAAAAAAD///////8BAAEA
AQABAP////////////////////8BAAEAAQABAAEAAQABAAEABAAEAAQABAADAAIAAQAA
AAIAAgACAAIABAAEAAQABAADAAMAAwADAAEAAQABAAIABAAEAAQAAwAFAAYABwAIAAcA
BgAFAAQAAwADAAMAAwAFAAUABAADAAIAAwADAAIABQAFAAYABwAJAAkACAAIAAgACAAI
AAgACwALAAsACwAMAAwADAAOAA8AEAARABEAEAAQABAAEQATABQAFAATABMAEQARABEA
DgANAAwACgAMAAsACgAJAAUAAwABAAAAAgAAAAAAAAACAAEAAAAAAP7//v/+//3/////
/wAAAAACAAEAAQAAAP7//v/+//7//v/+//7//f/7//v/+//7//3//f/9//z/+f/3//b/
9f/1//r/BAARAB0AKgA4AEgAWgBxAIgAngCyAMIAxADAALsAqgCLAGEAOgAjABgAEgAH
APr/9f/z//L/7//v//H/8//1//n/+v/7//v/+v/7//z//P/8//z//f/9//3//f/9//3/
/f/7//z//P/8//z//f/9//3//f/9//3//f////////////7//v/+//7//v/+//7///8A
AAAAAAAAAP///v/9//3//v///wAAAgACAAMAAwAEAAIAAwADAAUABQAFAAUABgAJAAkA
CQAKAAsACwAMAA4ADQAOAA8AEQAQABEAEwAUABcAGAAaABsAHgAfACAAIQAiACQAJQAm
ACQAJgAmACcAJwAoACkAKQArACsAKwArACkAKgAqACkAKAAoACoAKAAoACgAJwAmACMA
IQAgACAAHQAdABoAGAAXABUAFAASABMAEwASABAADwAOAA0ADQAOAA0ADAAMAAwADAAM
AAsACAAIAAgACAAIAAgACAAHAAUABQAFAAUABgAHAAgACQAHAAcACAAIAAgABwAHAAcA
CQAJAAkACQAIAAcABgAFAAYABwAIAAkACwALAAsACwAJAAkACQAJAAoACgAKAAoACgAK
AAoACgAKAAoACgAKAAoACgAKAAoACQAJAAkACQALAAsACwAMAAoACgAKAAkACgAKAAoA
CgAKAAoACgAKAAkACQAJAAkACwALAAoACQAJAAsADAAMAA0ADwAOABAAEAAQABAADwAP
AA8ADwASABIAEgAUABUAFgAXABcAFAAUABQAFQAZABoAGgAZABcAFQAVABUAFAATABIA
EAAOAA0ADAALAAcABQADAAIAAwACAAMABAAEAAMAAgACAAIAAgACAAEAAQABAAIAAgAE
AAMAAwACAAIAAgACAAIA///+//3/+//8//3//v///////f/7//r/9//3//r/+//7/wAA
CAARAB0AKAA2AEgAXABvAIYAngC0AMAAwgC+ALsArACNAGcAQgApAB4AFgAJAPz/+f/3
//b/9f/3//n/+f/5//f/+P/5//v//P/9//7//v/+//7//f/7//n/+//7//v/+//+/wAA
AQACAAEAAQAAAP////////////8BAAEAAQABAAAAAAAAAAAAAAAAAAAAAQAAAAAAAAAA
AAEAAgADAAUABQAFAAUABgAGAAcABwAIAAgACQAJAAsACQAJAAkACgANAA0ADQAOAA8A
DwAQABIAEgASABIAEwAWABcAGQAaABsAHAAeAB8AIgAjACQAJQAlACYAJgAmACQAJgAm
ACcAKwAsAC0ALQAtAC0ALQAtACsALAAsACsAKQAoACkAJgAkACQAIwAiACEAHwAeAB4A
GwAbABgAFgAVABMAEgAQAA4ADQALAAgACAAIAAgACQAIAAcABgAGAAQABAAEAAMAAgAC
AAIAAgAAAAAAAAD////////////////////////9//3//v/+//7//f/9//3//f/9//3/
/f/7//v/+//7//3//f/9//3//f/9//3//f/9//3//f/9//7//v/+//7//v/+//7//v/8
//z//P/8//z//P/8//z//P/9//7////9//3//f/+//z//P/8//v//P/8//z//P/8//z/
/P/8////AQACAAIAAgACAAIAAQABAAEAAQAAAAAAAAACAAMABAAFAAUABQAGAAcACQAK
AAoACQAHAAUAAwADAAMAAwADAAMAAgABAP///f/7//v/+f/3//b/9v/0//T/9P/y//H/
8P/w//L/8v/y//H/7//v//D/8P/y//H/8f/w//D/8P/w//D/7//u/+3/6//t/+3/7f/t
/+//7//t/+z/6//r/+r/5//n/+r/8P/5/wUAEgAgACwAPABRAGoAggCcALAAvAC8ALsA
sgCXAG0AQgAfAAoAAgD3/+r/5f/j/+L/4f/h/+P/4f/h/+P/5P/n/+f/6P/n/+j/6P/m
/+b/6f/p/+n/6f/p/+n/6f/n/+j/6P/o/+b/5//n/+f/6P/p/+r/6//o/+f/5v/l/+j/
6P/o/+j/5v/m/+b/5//o/+j/6P/o/+j/6P/o/+n/6P/n/+b/5v/p/+v/7P/u/+7/7//v
//H/8f/x//H/8v/x//H/8f/y//T/9f/3//r//f/+////AQAAAAEAAwAEAAcACAAKAAsA
CgALAAwADQANAA4ADgAOAA8AEgATABUAFQAWABcAFwAYABkAGgAbAB0AHgAeAB0AGgAa
ABwAGgAZABgAFgAUABEADwAOAA4ACwALAAgABgAFAAMAAgAAAP/////+//z//P/8//z/
/f/7//n/9//2//b/9v/2//X/9f/2//f/+P/1//T/8//x//P/8//z//P/9f/1//X/9f/1
//X/9v/2//T/8//z//P/8f/x//H/8f/y//P/9P/1//X/9f/1//X/8//z//P/8//z//P/
8//z//T/9P/0//T/9P/0//T/9P/2//b/9v/2//b/9v/2//b/9P/z//L/8f/x//H/8f/y
//L/8v/y//H/8P/w//D/8P/x//L/8//0//f/9//5//r/+P/4//j/+P/3//f/9//3//j/
+P/4//r/+f/6//v/+//6//r/+v/7//3//v/+//3////9//3//f/6//n/+P/2//b/9f/0
//P/8//x/+//7v/s/+r/6v/q/+n/5//l/+T/5P/k/+T/4//h/+H/4v/i/+T/4//j/+L/
4v/i/+L/4v/k/+T/5P/j/+X/5f/l/+X/5//l/+P/4P/f/9//3P/Z/9f/2v/e/+n/9f8C
AA4AHgAyAEcAXgB6AJYAsADCAMgAvwC0AJ0AdwBIAB8ABAD2/+v/3P/P/83/zP/J/8f/
yf/N/8//0f/U/9f/2f/Y/9n/2P/W/9b/2P/b/9v/2//b/9v/2//b/9n/2v/a/9r/2v/b
/9v/2//b/9v/2//b/93/3f/d/93/3P/c/9z/3P/c/9z/3P/d/9//4P/h/+L/4f/g/9//
3//f/9//3//g/97/3//f/+D/3v/f/9//4f/j/+P/4//k/+b/5//o/+r/6v/p/+n/6v/t
/+7/7//x//D/8f/z//T/9//4//r/+//8//3//v//////AAAAAAAAAgAEAAQABQAJAAoA
CwALAAkACQAJAAkACQAKAAoACQAKAAoADAAKAAgACAAHAAYAAwABAAAAAAD7//v/+P/2
//X/8//y//D/7//v/+7/7P/p/+j/5//n/+b/5f/k/+T/5v/m/+b/5f/i/+L/4v/i/+D/
4P/g/9//4P/h/+L/4//i/+H/4P/f/+D/4f/j/+T/5P/j/+P/4//h/+H/4f/h/+P/4//j
/+P/4f/h/+H/4f/h/+H/4f/h/9//3//f/9//4P/g/+D/4P/i/+L/4v/i/+L/4v/i/+L/
4v/i/+L/4v/j/+P/4//j/+H/4f/h/+L/4P/g/+D/3//g/+D/4P/g/+P/5P/l/+b/5f/l
/+X/5f/j/+P/4v/h/+P/5f/m/+b/6f/p/+r/6//r/+v/6v/q/+n/6f/q/+r/7P/r/+v/
6//t/+3/7P/r/+r/6f/o/+j/5//k/+P/4v/g/93/2v/Y/9n/2P/Y/9f/2f/Z/9n/1//W
/9X/1P/T/9P/0//T/9P/1P/T/9P/0//U/9P/0v/R/9T/1P/U/9T/1P/U/9L/0v/S/9L/
0f/Q/8//zv/N/8z/y//K/9X/4P/r//b/CwAgADUASgBkAHwAlACsAKQAngCYAJIAbwBM
ACkABgD1/+b/1//I/8P/wP+9/7r/vf++/7//wP/B/8L/w//E/8T/xP/E/8T/xv/G/8b/
xv/G/w==
         </WaveFormData>
      </LeadData>
   </Waveform>
</RestingECG>
