# Supplementary material for: Detection of Left Atrial Enlargement Using a Convolutional Neural Network-Enabled Electrocardiogram
Source: Front Cardiovasc Med. 2020 Dec 17;7:609976. doi: 10.3389/fcvm.2020.609976 (PMC7773668; doi:10.3389/fcvm.2020.609976)
Supplement: Supplementary file 3 [file Data_Sheet_3.ZIP › normal2/1802017344_5228_00000011.XML]

<?xml version="1.0" encoding="Windows-1252"?>
<!DOCTYPE RestingECG SYSTEM "restecg.dtd">
<RestingECG>
   <PatientDemographics>
      <PatientID>1802017344</PatientID>
      <PatientAge>79</PatientAge>
      <AgeUnits>Years</AgeUnits>
      <Gender>Female</Gender>
      <PatientLastName>yuaihua</PatientLastName>
   </PatientDemographics>
   <TestDemographics>
      <DataType>Resting</DataType>
      <Site>1</Site>
      <AcquisitionDevice>MAC55</AcquisitionDevice>
      <Status>Unconfirmed</Status>
      <Priority>Normal</Priority>
      <AcquisitionTime>09:44:15</AcquisitionTime>
      <AcquisitionDate>03-17-2017</AcquisitionDate>
      <CartNumber>1</CartNumber>
      <AcquisitionSoftwareVersion>009C</AcquisitionSoftwareVersion>
      <XMLSourceVersion>MAC5000 v1.0</XMLSourceVersion>
   </TestDemographics>
   <RestingECGMeasurements>
      <VentricularRate>64</VentricularRate>
      <AtrialRate>64</AtrialRate>
      <PRInterval>136</PRInterval>
      <QRSDuration>76</QRSDuration>
      <QTInterval>406</QTInterval>
      <QTCorrected>418</QTCorrected>
      <PAxis>61</PAxis>
      <RAxis>54</RAxis>
      <TAxis>1</TAxis>
      <QRSCount>11</QRSCount>
      <QOnset>219</QOnset>
      <QOffset>257</QOffset>
      <POnset>151</POnset>
      <POffset>197</POffset>
      <TOffset>422</TOffset>
      <ECGSampleBase>500</ECGSampleBase>
      <ECGSampleExponent>0</ECGSampleExponent>
   </RestingECGMeasurements>
   <Diagnosis>
      <Modality>Resting</Modality>
         <StatementCount>3</StatementCount>
         <LabelText>12SL ��ϳ���</LabelText>
      <DiagnosisStatement>
         <StmtFlag>ENDSLINE</StmtFlag>
         <StmtText>�������</StmtText>
      </DiagnosisStatement>
      <DiagnosisStatement>
         <StmtFlag>ENDSLINE</StmtFlag>
         <StmtText>T ���쳣���ɿ���Ϊǰ���ļ�ȱѪ</StmtText>
      </DiagnosisStatement>
      <DiagnosisStatement>
         <StmtFlag>ENDSLINE</StmtFlag>
         <StmtText>�쳣 ECG</StmtText>
      </DiagnosisStatement>
   </Diagnosis>
   <Waveform>
      <WaveformType>Rhythm</WaveformType>
      <WaveformStartTime>0</WaveformStartTime>
      <NumberofLeads>8</NumberofLeads>
      <SampleType>CONTINUOUS_SAMPLES</SampleType>
      <SampleBase>500</SampleBase>
      <SampleExponent>0</SampleExponent>
      <HighPassFilter>16</HighPassFilter>
      <LowPassFilter>150</LowPassFilter>
      <ACFilter>NONE</ACFilter>
      <LeadData>
         <LeadByteCountTotal>10000</LeadByteCountTotal>
         <LeadTimeOffset>0</LeadTimeOffset>
         <LeadSampleCountTotal>5000</LeadSampleCountTotal>
         <LeadAmplitudeUnitsPerBit>4.88</LeadAmplitudeUnitsPerBit>
         <LeadAmplitudeUnits>��V</LeadAmplitudeUnits>
         <LeadHighLimit>2147483647</LeadHighLimit>
         <LeadLowLimit>268435456</LeadLowLimit>
         <LeadID>I</LeadID>
         <LeadOffsetFirstSample>0</LeadOffsetFirstSample>
         <FirstSampleBaseline>0</FirstSampleBaseline>
         <LeadSampleSize>2</LeadSampleSize>
         <LeadOff>FALSE</LeadOff>
         <BaselineSway>FALSE</BaselineSway>
         <ExcessiveACNoise>FALSE</ExcessiveACNoise>
         <MuscleNoise>FALSE</MuscleNoise>
         <LeadDataCRC32>337727215</LeadDataCRC32>
         <WaveFormData>
9v/2//b/9v/2//b/9v/2//n/+v/7//z/+v/6//r/+v/4//j/+P/4//j/+P/4//j/9f/0
//P/8v/1//b/9//4//r/+v/6//r/9v/0//L/8P/y//T/9v/4//z//v8AAAIA/v/6//b/
8v/0//b/+P/6//b/8v/u/+r/7//y//X/+P/6//r/+v/6//r/+v/6//r/9P/w/+z/6P/t
//L/9//8//v/+v/5//j/9v/2//b/9v/3//j/+f/6//r/+v/6//r/9v/0//L/8P/0//b/
+P/6//j/9v/0//L/9P/0//T/9P/2//j/+v/8//n/+P/3//b/9v/2//b/9v/1//T/8//y
//b/9//3//f/+f/5//v////8//j/8//t//L/8//0//b/9//4//f/+P/2//X/9P/0//f/
9v/3//z/AAAAAAAA/v/9/wAABAD///3///////z/+P/6//7///8CAAQABgAIAP//+v/3
//L/8v/3//3//v/6//b/9v/6//v/9//y/+//8P/x//X/9v/0//T/9v/3//f/8//y//H/
7//z//T/9P/z/+//+f8EAAQA+f/r/+3/+f8DAA4AGQAeACkAPABNAF0AcgB2AGUAVwBO
AEQALQARAAYADwASAAQA9f/4/wAA+v/2//j/+//9//3/+//2//P/9f/2//T/8P/u/+z/
7//z//H/8v/y//L/8//0//X/9f/2//f/9//2//L/7//1//r/+//7//j/9//2//L/8P/w
//L/9v/0//P/9P/z//H/8v/y//L/9f/6//j/9v/0//b/+P/4//L/8v/w/+7/8P/y//X/
9//3//b/9f/1//T/9P/3//f/+f/7////AQD8//n/9v/3//j/8//y//b/+P/4//j/+f/6
//v/AQAFAAMAAQABAP3/+//7//z//P8AAAEAAgADAAYABgAEAAYABQAIAAgABwADAAMA
BQAAAAYACQALAAsABwAHAAsABwAEAAQABAABAAEAAgAHAAkADAANAA4ADgAMAAgAAQD9
/wEABwAGAAUAAQD+//n/+v/9//7//P/9/wEAAwADAAEA+//5//j/+P/7////BAAFAPz/
+P/2//X/+P/5//n/+//7//n/9f/1//b/9v/3//j/+//+/wAAAwD+//r/9//2//f/+v/3
//j/+P/3//b/9//1//P/9v/z//f///8DAAEA/v/+//7//P/4//b/8f/y//T/9P/z//P/
+//7/wIAAgD+//r/9P/w//T/+v/9/////P/3//b/9//2//T/+P/+//r/9//2//b/+f/6
//v//P/+//f/9v/0//b/+v/6//f/9//3//f/+P/4//f/9v/2//H/8//z//b/+f/5//P/
8//5//b/9//2//T/+f/5//f/+P/4//j/9//5//z/AQADAPz/9//0/+//7P/v//f//v/+
//n/+P/2//j/+P/3//f/+f/7//z/+f/0//P/8v/x//L/8f/z//f/+P/3//X/8v/y//T/
+P/6//3/AQACAAAA+//2//H/7f/x//X/+/8BAP7//P/6//f/+f/6//r/+v/2//r//f/9
//j/9f/0//j/+v/8//7/+//6//n/+P/3//X/8v/v//H/8//3//3//P/6//f/8//6//v/
/P/+//z//P/6//r/+f/5//n/+v/4//b/9v/6//v/+v/5//b/9//8/wIA//8BAAUABwAG
AAIAAgAEAAMABgAGAAYABgABAP7//f/6//f/+/8AAAAA/v/6//r//v/9//n/9P/x//L/
8//3//j/9v/2//j/+f/3//P/8v/x//L/9//5//r/8//t//H/+v/+//v/+f/5////BQAK
ABcAKgA7AEYATQBZAGgAYgBTAEsAQgA0ADEAKQAeABsAFgAOAAsA/P/m/+j/+v8IAAkA
BwD9//P/8f/v//L/9P/1//T/9f/2//b/+f/2//b/9P/0//X/9v/2//X/9f/1//T/9P/x
/+//8v/2//b/9f/2//f/+P/2//T/9P/2//r/9f/z//P/8f/z//T/9P/0//X/+P/0//D/
9P/4//z//v/+/wAAAAAAAP7//P/7//n/+P/2//T/8//0//b/+//9//j/9//4//f/9//3
//f/+//8//f/9v/6//r/+v/6//v/+v/5//3///8DAAUACQAJAAQAAQD///z/////////
//8DAAYABwAMAAkACgAIAAUABgAHAAoABgAIAAcABQABAAIABwAQABEADAAIAAQA/f8B
AAQACwAPABEAEQARABAADwAMAAYAAwAIAA0ACwAJAAcABAD//wAAAQACAAAAAQD/////
/f/5//j/9//3//j/+////wQABQD+//r/+P/3//v//f/+/wEA///9//n/+f/5//j/+P/4
//r//P/9/////f/6//j/+P/5//z/+f/6//3//f/9////AgABAAUAAwAAAAMAAgD7//f/
9v/1//L/8//0//L/9v/5//r/+v/7//v/9//6//b/+//8//v//P/5//z//P/7//n/9f/1
//f/9f/y//X/+v/5//f/9//4//v//v8BAAQAAwD5//X/8P/2//z//v/9//v/+//7//z/
/P/7//r/+v/4//v//P8AAAIA///2//P/+P/0//T/8v/1//v//P/7//f/9v/1//P/9f/2
//n/+f/6//v//v////j/9//7//7//v/5//j/9v/1//T/8v/x//b/+////////P/7//r/
+f/2//P/8//1//n/+//8//z/9v/0//T/8v/1//v//v/+//z/+v/4//f/9f/1//f/+f/8
//z//P/7//n/+v/6//r/9//6//z/+//6//n/8P/0//b/+P/6//j/+P/6//v/+v/5//b/
8//y//P/8//y//b/9//+/wEA/v/+//3//P/7//z//v////v/+v/4//T/+P8AAAYACgAF
AAAA/f/+/wMA/////wEAAgAAAP//AgAEAAUABgAGAAgACAACAP7/+v/0/+//8f/4//r/
+P/2//n//v8CAAEA+//3//L/7//1//b/9//4//j/+f/5//X/9P/z//H/9f/6//z/9//5
////+v/0//f/9f/z//v/AwAOAB8AMgA9AEYAWQBrAG4AagBnAFUAQAAsACUAKwAsABsA
BAD8/wUADgAKAP7/+P/2//P/9f/3//P/9f/1//r//v/8//j/9v/0//b/+f/2//b/9P/y
//H/8P/y//P/9f/3//r//P/7//v/+//8//n/9f/4//n/+v/4//X/9P/1//j/+P/3//j/
9//5//r/+v/6//n//P/4//T/9v/4//r/+v/4//r/+v/6//f/9v/2//X/+P/6//z////8
//r/+//5//f/9//5//n/+//7//v////+//f/9P/2//n/+v/7//3//////wQABwAGAAUA
BgADAP7//f/9//z/AQADAAUABwAFAAQAAQACAAQACAAJAAkACQAJAAsABgAGAAUAAwD/
/wAAAwAKAAkACwAMAA0ACwAGAAQABgAFAAoACwAMAAwACgAGAP//+/8CAAkACQAJAAoA
CgAIAAwABwAEAP7/+////wEAAQD///7///8BAAQAAgABAAEA/f/8//z//v8BAP///f/6
//n/+//7//n/+//5//j/+P/4//f/9v/0//P/+f/8/wAABgADAAQA///+//z/+//6//v/
/P/7/////f/8/wEAAgD9//z//P/8//r/+f/4//T/9v/5//z//v8BAAEA/f8AAPz//v/+
//z//P/+/wIAAwADAAAA+//6//v/+v/4//z/AgD7//f/9f/0//b/+P/6//z/AQD9////
AAAAAAIAAAD7//v/+//7//z//v/9//z//P/3//n/+f/8///////5//n//f/6//v/+v/5
//3//P/5//j/+P/4//f/9f/0//X/8//1//n///8DAPr/+f/9/wAAAgD9//z/+v/5//j/
9v/1//f/+f/6//f/+////wMABwADAP3/+v/5//z//f/9//z/+f/4//n/+P/7////AAD+
//v/+v/5//n/+P/3//j/+f/6//r/+v/5//n/+v/6//r/+P/6/wUACQAGAAIA/v/6//b/
+f/7//z//f/6//f/9v/3//v//v8AAAEAAQD///3//P/8//z/+v/6//n/+f/5//r/+P/2
//b/+v/9//7////+////BAAKAAcABAAFAAQAAAAAAAIABgAHAAoACgAKAAoAAgD+//z/
+P/2//v/AQACAPv/9v/1//j///////7////6//n/+//6//f/9v/3//f/+v/3//f/9//2
//v//f/+//f/9//5//b/+v8BAAMAAQD//wMAEgApADYAOwBEAFUAYwBoAGYAXQBLADwA
NAApAB0AGgARAA4ADgAFAPj/+P/8//r/AAAHAP3/+f////z/+f/7//z//P/6//r/+v/6
//3/+v/6//j/+P/5//r/9//1//T/8//3//r/+v/7//z//v/8//n/+//7//v/+P/6//r/
/P8AAP///f/9//v/+v/6//n/+P/2//j/8//u//L/+P/+/wIAAgAEAAQABAABAAAAAAD/
//z/+v/4//f/+P/6////AQD9//3//////wAAAQACAAcABAD9//r//P/8//z//P/9//7/
//8FAAkACAAHAAgABQADAAMABAAEAAYABQAEAAMABQAGAAUACAALAA4ADgANAAkABwAH
AAAABwALAA4ADwAJAAkADQAJAAoADAAOAA0ACwAKAA0ADQAPAA8ADwAOAA4ADAAHAAUA
BwALAAgABQAFAAQAAQAEAAIAAgD/////BAAHAAgABwADAAEAAAAAAP7//f/9//n/9//2
//f/+f///wEAAgAFAAUAAwD////////+//7//v8AAAAA//////7//P/7//z//v8AAPz/
/P/9//3//f////3/+//+//v//f8DAAUAAQD7//r/+f/2//f/+P/2//r/+v/6//n/+f/5
//X/+P/0//j/+v/6//z//P8AAAEAAQD9//n/+f/7//n/9v/5//7/+f/3//f/+P/9/wIA
BwAMAAkA/f/3//D/9v/8//7//f/6//n/+P/4//n/+f/5//r/+f/7//v//v8BAP//9//1
//b/8v/y//D/9P/7//3//f/5//j/9//1//f/+v///wEA/P/5//j/9f/y//X//f8EAAIA
+//4//T/9v/4//n/+//6//v/+//3//P/8//z//P/9f/z//T/9//6//v/+//6//f/9v/3
//b/+P/7//v/+P/3//b/9f/1//f/9//5//v/+f/2//P/7//x//T/9v/4//X/+P/6//n/
+P/3//j/9v/2//b/9v/0//T/9v/3//n/+f/3//X/9P/1//X/9P/0//P/+P/5//z//v//
/wAA+v/4//f/9f/2//j/+f/4//r/AAAEAAYAAgD8//j/+P/+//v//P///wIAAAD//wIA
AwADAAMAAgAEAAQA/v/6//b/8v/v//P/+v/6//b/8v/z//j//P/7//f/9f/y//H/9//4
//n/+v/4//f/9f/v//D/8f/x//f/9v/2//n//f/5//L/7P/t//X///8DAAsAHgAjABwA
JwBAAFcAZQBsAGoAXQBPAEIAMAAhABcAFgAZACIAIAANAP7/9v/u//T//P/3//H/8f/z
//H/7//y//T/9f/0//X/9v/0//f/9P/0//L/8v/z//T/9P/z//P/8//z//L/7v/r//H/
9v/3//f/9//3//f/9P/w/+7/7v/w//H/8//3//n/9v/2//X/9P/3//z/+v/4//X/9v/3
//b/8v/0//T/9P/3//j/+v/7//v/+v/5//n/9v/0//X/8//z//X/+f/7//n/9//1//f/
+//3//f//P/9//7///8BAPz/9//3//X/+f/7///////8//v/+//6//z/+//6//n//v8A
AAAABAAHAAoACgAJAAkACQALAAYACQAJAAgABQACAAMACAAFAAUABgAHAAUAAwACAAUA
BQADAAEA///8/wAAAgABAAMABgALAAkABwAEAAAA+v/6//3//v/8//3//v////7/+//6
//n/+f/6//j/+f/7//n/9v/0//T/9f/4//n/+f/7//v/+f/1//X/+P/4//n/+v/7//z/
/P/9//v/+P/2//b/9P/2//L/8v/1//f/+f/9//r/9f/1/+//8P/3//r/9//1//b/9//2
//j/+v/5//7//f/8//r/+f/5//X/+P/0//n/+v/5//r/9v/4//f/9f/3//X/9//7//n/
9v/5//7/+v/3//b/9v/1//b/9//4//j/8f/w/+7/9f/6//v/+f/4//n/+v/8//n/9//1
//T/7//x//H/9P/+/wEA/v8BAAEA/P/7//j/9f/5//j/9f/0//T/9P/z//L/8v/0//P/
9P/1//j/+f/1//X/+v/+//z/9f/y/+7/7f/s/+r/6f/w//f//f////v/+//7//v/9//z
//L/8//2//f/9//2//T/9P/2//b/+P/7//v/+P/5//j/9//3//b/9f/2//f/9//2//X/
8//y//L/8f/w//L/+v8BAAUACgDt/+L/5//s//H/9v/5//v//P/9//j/8//w/+//8f/y
//L/8f/2//f/+P/6//j/+P/2//b/+f/5//n/+v/4//b/9v/6//7//v/+//z//P8AAAUA
AQADAAUABQACAP//AAADAAMABAAEAAQABAD///z/+//4//L/9f/5//j/9P/w//D/9P/6
//n/9//3//P/8//2//b/+f/6//3////+//n/9//1//H/9f/2//b/8//1//v//P/6//f/
7//x////DQAYACUALgA1AEgAXwBjAGIAYgBXAEsASAA4AB0AFQAUAA8AFAAYAAUA+v/4
/+7/6v/y//v/+//3//H/8v/x//X/+P/4//b/9v/2//X/9//z//L/9P/0//X/9v/4//f/
9//3//j/+P/1//P/9P/4//j/9//3//f/9//0//X/9v/5//7/+v/3//b/8//0//b/9//4
//j//P/5//b/9f/2//f/9v/0//b/9v/2//f/+P/6//v/+//6//n/+f/2//b/+f/5//f/
9//5//n/+//7//v////+//f/9P/2//f/+P/5//v/+f/3//r/+//7//v//f/7//7/AwAJ
AA4ADAAHAAIA/f8BAAQABQAKAAcACAAGAAMAAgADAAYAAgAIAAkACQAHAAEAAQAFAAEA
AgAEAAYABQAEAAQACAAJAAsACwALAAoADQAMAAgABwAGAAkABQABAAMABAADAAgACAAI
AAUABQAEAAUABAABAPz/+//7//z/+//7//z/+f/3//b/9//5//v/+//6//v//f/9//v/
/f/9//z//P/8//v/+v/4//f/+v/6//v//v/8//z/9v/0//b/9//4//v//v/9/wEA///7
///////5//j/+v/8//z//P/8//n//P/7//r/+P/3//3/+/8AAP7//v/8//j/9v/4//z/
/f/9//7/+//8////+//2//f/+v/4//f/+P/6//3//v///wAABAD9//z/+v/8//7//P/3
//f/9//3//j//P/9//7/AAD6//v/+v/8//7//f/2//X/+f/2//f/9v/1//n/+P/1//j/
+v/8//3/+//8////////////AQABAPj/9f/3//j/+v/3//j/+P/2//b/9f/1//n//f8A
AP///f/9//3//f/9//v//P///wAA///9//r/+P/4//r/+v/1//P/7v/m/+//9v/9/wUA
AgD///7//f/8//r/+P/1//f/+v/8//7/+f/6//r/9//8//r//P/8//z//P/9//3//P/7
//r/+f/6//3//P/8//v/+f/6//n/+P/4//v//P/7//z/+//7//v//P/6//j/+P/8//7/
/v/+//z///8EAAoABwAJAAsACwAIAAQABAAGAAUACQAKAAsADAADAP7/+//2//X/+f/+
//7/+P/0//T/+P/9//v/+P/3//L/8f/z//L/9v/4//z////8//f/9f/z//P/+f/8//7/
8//x/+//8P/y//H/7//9/xkAIQAUAA8AIAAzAEYAWQBpAGwAZgBdAFUARgAwACMAGwAU
ABkAGgASAAkAAgD4//L/7P/u//v//f/9/wMA/f/5//r/+v/8//r/+v/6//f/+f/1//T/
8v/y//P/9P/4//n/+//9//r/+P/z/+//9P/4//j/9//6//v//P/6//n/+P/5//z/+//7
//3//f/3//T/8P/s//H/+P/4//j/+//+/wEAAgD9//z/+f/2//j/+v/9/////P/6//j/
9//2//b/+f/5//v//f8BAAMA///9//v//f8AAPv/+v/+//z/+v/4//f/+P/5////AwAA
AP//AAD9//7/AQAFAAgACQAJAAkACQAJAAgABQAGAAUACAAIAAcABwAHAAkABAAGAAcA
BwAFAAUABwANAAsACAAIAAgABQAGAAYACgALAAsACwALAAoACwAKAAYABQAJAA8ADgAN
AAoABgAAAAAAAwAEAAIAAwAEAAUABAABAP7//f/9//7//f/9//7/+//0//L/8v/z//v/
//8CAAcABAD///j/9f/2//b/9//4//v//P/8//3/+v/4//f/+P/8/wAA/v8AAP///f/7
//v/+v/3//n/9f/3//3////7//v//P/9//z/+//6//b/+P/6//r/+f/5//3/+/8AAP7/
AAAAAP7//v/6//z/+//5//n/9//5//3/+f/2//n//v/7//n/+f/6//v//P/9//7/AAD5
//j/9v/3//r/+f/1//X/9//5//z/+P/1//L/8P/v//P/9f/6/wAAAQD8//3//P/2//T/
8P/z//v//v////v/+v/5//f/9//4//v/+//5//n/+//7//X/9f/6//7//f/3//X/8v/1
//b/9v/3//r//f////3/+f/3//X/8//y/+//7//x//f/+//+/wAA+f/2//X/8v/1//v/
/v/+//v/+P/1//P/9v/3//r//f/6//j/9v/z//X/9v/2//b/9P/4//v/+//4//X/9P/x
//D/7//u//P/+P/8/////v/7//j/9//5//r/+v/5//b/+f/4//f/+v/6//r/+P/5//v/
/P/9//3//P/5//j//P/+//7//v/+//7/AgAHAAUABQAHAAcACAAIAAwAEgAOAAoABQAA
AAEA/P/5//j/9f/z//j//v/8//b/8P/u//b/+//7//r/+//5//n//P/6//j/9v/2//X/
9f/x//D/8v/x//b/+P/4//v/+f/3//j/9v/z//P/8f/1/wcAHgAjACQANwBIAE8AXwBs
AGgAYQBVAD4AMAArACUAHgAhACIAEgD///7/BAAAAPr/9P/z/wMAAwDv/+3/6//u//D/
8f/w//H/8v/0//f/9P/0//b/9v/3//j/9f/z//L/8f/1//b/9P/z//b/+v/6//n/9v/1
//T/8P/z//T/9//8//j/9f/0//H/9f/4//r//P/8//7/+f/0//L/8v/y//D/8v/4//z/
AAD9//z//P/7//3//P/7//v/+P/4//v/+//2//X/9v/1//j/+//+/wUAAQD3//H/8P/y
//T/9v/5//f/9//8////AAABAAQAAwADAAMABAAEAAUABQAFAAUABQAEAAEAAgAFAAgA
CAAHAAYABwAKAAYABwAHAAYAAwADAAcADwAPAAoACAAGAAEAAgACAAYABwANABEAFQAY
ABIADAADAP3/AAAFAAMAAQAEAAQAAgAGAAQABAABAAEAAwAFAAUAAwD9//v/+v/6//v/
/f8AAP///P/6//r/+//8//3//f///wEA///7//v//P/8//3//v/8//r/9//1//j/+P/5
//z//P/+//r/+v/7//v/+//9//v/+f/8//n/+f///wEA/f/6//r/+v/4//j/+P/1//j/
+//+/wAAAwAEAP//AQD8//r/+P/0//L/9//+/wIABQABAPv/+f/5//r/+P/8/wIA///9
//3//v/8//r/+P/2//7/+//+/wAAAQACAP//+f/1//X/9f/2//r/+//8//7/9v/1//L/
8v/7/////f8BAAIA/P/6//b/+P/9//3/+//7//z//f/9//v//P///////P/7//z/+//3
//f//P8AAAEA/f/9//z/+v/4//X/8//1//f/+P/1//j/+//+/wEA/v/5//f/9//6//v/
+//6//f/9v/3//b/+f/9//7//P/5//j/9//3//j/+f/8////AQAAAP///f/8//z/+//6
//b/+v/9//3//P8BAAQAAQD+//v/+P/6//v/+//7//n/9//3//n//P/+//////8CAAEA
AAAAAPz/+v/2//T/9v/3//j/+v/6//j/+P/8/wIABAAGAAYABAAIAA0ACQAIAAkACAAE
AAAAAgAGAAcACwAMAA0ADgAFAAAA/f/4//n///8GAAgA///4//X/9v/7//v/+v/7//j/
9//5//j/+v/8/wAAAwABAP3//P/7//b/+f/5//j/+f/5//P/9P8CAAcAAQD5//X/AwAY
ACkANAA3AEAAWQBvAHQAcgBtAFsAQAAuADEANwAyACkAFAACAAMABAD2//b/BAAMAAEA
+////wUA///7//z//P/7//j/9//2//f/+//5//r//P/+/wEABAABAP///v/9//z/+v/1
//H/9//+/wEAAwABAP///f/4//b/9v/4//z/9//1//X/8//5//7/AgAGAAUACAAEAAAA
/P/8//z/+v/7/wAAAwAGAAUABAAEAAMAAAD8//j/9f/4//z/AwAHAAMAAQABAP///v/9
//z///8CAP3//P8AAAIAAgACAAMAAQABAAYACQAIAAcACAAFAAUABQAGAAYADAANAA4A
DwAMAAoABgAGAAoADgAPAA8ACgAJAAoABAAKAAsACwAJAAoADwAYABkAFAASABAACwAK
AAoADgAPAA8ADwAPAA4AEAAOAAkABwAJAA0ACgAHAAkACAAFAAgABgAGAAMAAwAHAAkA
CQAHAAYABQAFAAYABQAFAAYAAwD7//j/9//3//3///8AAAMAAQD9//f/9f/7/wAABgAM
AAgABAD///v//v/+////AgABAAIA/f/8/wAAAQACAAUABAABAAMA//8AAAcACgAHAAEA
/v/7//b/+v/+////BgACAAAA/f/7//3/+f/8//j//f/+//3//v8AAAQABQAFAAQAAQAC
AAUA/v/4//j/+v/5//n/+//+//7//v/+//7/AgD7//r/+P/9/wIAAwABAPz/+//6//r/
+P/3//b/9v/1//n/+/8AAAMAAQD5//f//P/6//z//P/5//3//P/5//j/+P/4//f/+P/6
//7////6//n/+v/5//T/9f/7/wAA/f/3//X/8v/z//T/9P/1//n//f8AAP//+//7//v/
+//8//n/+f/7//z/+//5//b/9//6////AgABAAMAAgD+//r/+P/2//X/9f/1//f/+f/4
//b/9P/x//L/9P/1//b//v8IAP//8f/w//L/8v/y//L/+f/9/wAAAwD9//n/9//3//j/
+P/3//X/+P/3//b/9v/6//z//P/+//7//f/8//z/+//4//f/+v/9//7////+//v//v8C
AP3/+v/7//r/9v/5/wAACQAPAAsACAAFAAIA/v/8//z/+v/0//f/+//6//P/7v/t//D/
9//5//r//f/3//X/9v/0//L/8v/0//X/9//z//L/8f/u//H/8f/w//v////9//7//P/1
/+//7f/9/xMAIAAjACoAOwBKAFEAUwBaAF4AVwBLAD4AMAAnAB0AGAARAAgA/P/1//j/
+P/0//j//P/7//f/9//9//f/8//0//T/8//w/+//7v/w//P/8P/w//P/9P/2//j/9f/x
/+7/6//w//L/8f/x//P/9v/1//P/8//z//P/8P/y//L/9P/4//L/7//u/+v/6//s/+z/
7P/v//T/8v/w//L/9P/2//b/8v/0//T/9P/x//D/8P/v//L/9P/2//n/9v/0//X/8//z
//P/9f/1//b/9//4//3//P/1//L/9P/2//b/9v/3//T/8f/z//P/9f/1//f/9f/1//X/
9v/2//r/+//8//3/+//6//f/+P/9/wIABAAFAAEAAQADAP7/AQABAAAA/f/7//3/AwAB
AP7//v/+//v/+//8/wEAAwACAAEAAAD+/////v/6//n//f8DAAIAAQD///z/9//4//b/
9v/z//P/8f/x/+//6//s/+3/7//y//T/9//7//v/9P/y//L/8//y//H/7//v//L/8f/u
/+//8P/w//H/8v/w//D/7//v//L/8v/z//b/8//0/+//7v/u/+3/7P/t/+3/6//u/+v/
6f/v//H/7f/t/+7/7//u//H/8v/w//T/8f/u/+r/5//u/+3/8//y//T/9P/y//L/8P/0
//X/9f/y/+3/7P/t/+7/7P/w//b/9P/z//T/9v/z//D/7f/q/+7/6f/q/+r/7v/y//L/
7//t/+3/7f/u/+z/6//q/+r/5f/n/+f/6v/y//P/7v/v//L/7v/u/+z/7P/x//H/7//v
//D/8f/x/+z/6v/q/+f/5//p/+3/7//o/+f/6//u/+//6//r/+r/6P/o/+f/5//q/+3/
7//t/+7/7//w//H/7f/p/+j/6f/p/+f/5P/g/+X/7P/1//z/9//1//D/6P/q/+r/6v/r
/+3/7f/v//H/8f/w/+//7f/p/+j/5v/k/+L/5v/p/+n/6P/r//b/8v/u/+r/5v/n/+j/
6//t/+v/6//p/+f/5f/n/+j/6P/o/+f/7P/t/+n/6P/m/+T/5f/o/+z/7//z//b/+P/4
//L/8v/w/+z/7P/q/+r/7v/2//P/9P/3//r/+P/3//r/+f/3//X/8v/2//j/9P/y/+3/
6P/k/+f/7//w/+3/6v/l/+b/5v/h/+P/5f/m/+n/6f/m/+P/4P/n/+v/7v/t/+n/5f/g
/+H/4P/m/+n/4f/h//D/+P/v/+n/7f/x//P//v8TACYANQA2AD8AVQBaAFIATQBJAD4A
LAAZAAcAAAAHAAYA+v/z//L/7v/o/+b/4v/f/+f/8//r/+f/4//k/+T/5P/i/+L/4v/j
/+f/5f/m/+P/4v/i/+L/4//j/+T/5f/m/+b/4//h/+T/6P/o/+f/5P/j/+L/3v/h/+T/
6f/w/+r/5f/i/93/3v/g/+H/4v/m/+r/5//k/+P/5P/l/+T/5P/m/+b/5v/n/+j/6v/r
/+j/5v/k/+P/5P/k/+f/5//j/+P/5f/l/+f/5//n/+v/7f/p/+n/7v/r/+j/5f/j/+v/
+f/8/w==
         </WaveFormData>
      </LeadData>
      <LeadData>
         <LeadByteCountTotal>10000</LeadByteCountTotal>
         <LeadTimeOffset>0</LeadTimeOffset>
         <LeadSampleCountTotal>5000</LeadSampleCountTotal>
         <LeadAmplitudeUnitsPerBit>4.88</LeadAmplitudeUnitsPerBit>
         <LeadAmplitudeUnits>��V</LeadAmplitudeUnits>
         <LeadHighLimit>2147483647</LeadHighLimit>
         <LeadLowLimit>268435456</LeadLowLimit>
         <LeadID>II</LeadID>
         <LeadOffsetFirstSample>0</LeadOffsetFirstSample>
         <FirstSampleBaseline>0</FirstSampleBaseline>
         <LeadSampleSize>2</LeadSampleSize>
         <LeadOff>FALSE</LeadOff>
         <BaselineSway>FALSE</BaselineSway>
         <ExcessiveACNoise>FALSE</ExcessiveACNoise>
         <MuscleNoise>FALSE</MuscleNoise>
         <LeadDataCRC32>599513239</LeadDataCRC32>
         <WaveFormData>
+P/4//j/+P/2//b/9v/2//v//v8BAAQA///8//n/9v/6//z//v8AAPz/+v/4//b/8//y
//H/8P/z//b/+f/8//r/+P/2//T/8v/y//L/8v/0//T/9P/0//X/9v/3//j/+v/6//r/
+v/3//T/8f/u//D/8P/w//D/8//0//X/9v/0//T/9P/0//b/+P/6//z/8//s/+X/3v/m
/+7/9v/+//r/+P/2//T/8//y//H/8P/z//b/+f/8//f/9P/x/+7/7//w//H/8v/z//T/
9f/2//P/8P/t/+r/7v/w//L/9P/x//D/7//u//D/8v/0//b/8//y//H/8P/t/+z/6//q
/+7/8f/z//P/9P/0//X/+v/6//j/9P/y//P/9P/z//P/9//6//z//f8AAAEAAgADAP7/
/f/8//7/BQAIAA0ADQAGAAoADAAHAAUABwAIAAgACQAKAAsADAAIAP//+v/3//v//f8B
AAMAAAD//////v/3//P/8//4//f/+P/y/+7/7v/u/+//8P/y//T/9v/2//T/8f/v/+7/
7P/s/+v/6f/x//D/9/////j/6P/e/+b/9v8DABIAJgAzADwAUABtAIUAnQCsALEAtgC0
AJ0AggBvAGIAXgBbAE0AOAAxADAAHwAMAAMA/f/6//v/AAAAAPz//P/8//f/8P/q/+f/
6//t/+//8f/z//P/8//y/+//7v/r/+r/7v/w/+//8f/z//P/8v/v/+3/7f/u/+7/7v/s
/+7/7v/q/+f/5v/l/+j/7v/y//X/8v/z//D/6v/q/+3/7//v/+z/7P/r/+n/6P/o/+n/
7P/v//D/8//2//D/7f/r/+j/6P/r/+//8f/0//T/8//z//H/6v/o/+n/7v/t//D/9v/0
//T/9f/1//T/8//y//L/8v/z//P/8//x//H/8f/z//X/+P/6/////f/6//j/8//z//T/
+P/5//3/AQABAAEA/P/6//n/9v/6//z//v8CAPz/+//8//v///8AAAAAAwAFAAUAAgAA
AAAAAgACAAMAAwADAAQABgAFAAIA/v/3//n///8EAAYABQAEAAEAAAACAAIAAgABAP7/
//8AAAEAAAACAP7//P/7//z/+v/9////AAAEAAEA////////AAD//wMAAwADAAIAAAD8
//v//f/7//v//v/9//3//f/7//n//f8BAPz//v8CAAQABwAEAP//+f/2//n/+f/5//z/
AQAEAAcACQADAP3/+f/0//n/AgAKAA8ACQADAP7/9//4//v/AQACAAAAAAAAAAAAAAD9
//v/+v////7///8BAP///f/7//X/9v/5//r/+//+////AAD+//n/9//1//b//f////7/
AAD9//r/9//1//T/+P/8//v//P/9//3//P/7//z/+//6//v/+P/7////+v/3//f/+v/8
//z//P/6//r/+//6//n/+f/7//r/9f/5//v//v8AAP3/+f/2//X/9//6//j/9f/5//3/
AgAEAAIAAAD9//z/+//6//n/+P/5//r/+v/7//3/+//3//v//v8BAP///f/8//r/9//2
//3//v8AAAAAAAAAAAAA/v/8//r/+P/4//n/+f/3//f/9v/2//r//P/8//r/+v///wIA
AwAFAAMABAAEAAMABgAHAAgACQADAAEA//8AAAQABgAKAAkACAAOABIADwARABMAFAAU
ABYAFgAWABYAEgAHAAAA+/8AAAMACAALAAYABQAFAAQA/v/5//j//P/9/wAA/P/6//f/
9v/2//b/+P/6//z//P/6//f/9f/0//L/9P/1//X/9//y//f/+f/y/+7/6v/s//j/BQAS
ACYAOQBMAFwAawB/AJUAogCpAK4ApgCXAJIAhwB0AGwAYQBVAEwANwAcAA8AFAAVAA8A
AgD7//z//f/6//v//P/4//T/8f/x//H/8f/x//H/9P/1//b/9v/z//L/7//u//P/9P/y
//P/8//z//L/7//v/+//8P/w//P/8v/1//b/8f/t/+v/6f/r//D/8//1//H/8f/t/+b/
6v/v//P/9f/4//r/+//7//T/8P/t/+z/7v/u//D/8v/v/+//8P/w/+v/7f/w//H/9P/0
//P/8//w/+r/6f/r//L/8f/0//r/9f/y//D/7f/v//H/8//2//r/+//7//v/9v/z//D/
7//1//r//v8FAAIA/v/7//X/9v/4//3///8AAAEA/v/7//n/+v/8//z//P/8//z//v/+
////AgADAAYACAAJAA0ADQANAAoACAAEAAQAAgABAAQABQAHAAoACQAGAAIA+//6//3/
///+/wAAAAD+//7/AQACAAMAAwD//////////wEABAABAAAA/v/+//v//f/9//7/AgD/
//z/+//6//r//f8BAAEAAQD///7/+//7//3/+//7//7/AgADAAQAAwD9////AQD6//n/
/P/9/////f/7//j/+P/6//v//P8AAAAAAAAAAP///v/7//r/+P/4//z///////v/+f/4
//X/8//1//r/+v/4//r//P/+/wEA///+//7////8//v/+//8//3//v/7//f/+f/5//n/
/f/9//3/+v/0//P/8v/0//v/+//4//j/9P/y//D/7//v//T/+f/5//f/9//2//T/8f/y
//H/8P/4//j//v8FAPr/9f/z//T/9v/2//b/9P/1//X/8//x//L/9//5//f/+P/5//v/
/P/6//X/8f/v//T/+P/3//X/9P/1//f/9v/2//b/9f/2//r/+v/6//r/9//2//T/8//2
//X/8v/3//v//f/6//f/9f/0//L/8v/1//r/+P/2//b/9v/2//X/9P/1//X/9//3//f/
+P/y//L/8P/s/+//9P/7/wIAAQABAAEAAgACAAEAAgABAAMAAwABAAEA//8CAAUABgAJ
AAcABAAKAA8ADQAOABEADgAMAAoACAAMAA4ADwAJAAIA///+//3//f/9//r/+f/7//z/
+f/3//X/+v/6//z/9//0//L/8v/w//D/7//w//P/9P/z//H/8P/w//H/9P/r/+v/6f/u
//f/9f/w/+z/6P/m/+7/9/8CABoAOQBOAF4AdQCNAJcAoACnAKQAmgCLAIIAhQB8AGQA
UwBJAEAANwAuAB8AEgALAAUAAgD7//D/8f/w//P/9v/3//T/8v/z//L/7//s/+n/6v/r
/+z/7P/u/+7/7P/s//H/8v/w//H/8//z//L/7//r/+n/6P/m/+j/6P/s/+7/7f/r/+v/
6//p/+z/7f/t/+//8f/v/+r/5//n/+b/4//n/+z/8P/z/+3/6v/o/+j/7P/s/+7/8P/t
/+3/7v/u/+n/6f/q/+n/7v/w//H/8//w/+r/6f/r/+3/6f/p/+z/7//y//b/+f/z/+//
6//o/+z/7//x//P/8f/x//H/8//w//D/7//x//b/+P/7//v/9//0//T/8f/0//f/9v/1
//X/9v/4//j/+v/6//r//P/6//v//v////7//v/9//////////z/+v/+/wIABAAHAAYA
BQAFAAYABAACAP//+f/4//v//f/8////AgADAAYAAgAAAP7/+//5//n/+f/5//3/AgAB
AAIA/v/8//f/9//3//j//P/5//P/8f/v/+7/9f/9/wEABQAGAAYABAAFAAEA+//3//b/
/P///wIAAwD//wEAAwD8//j/+v/6//v//f/7//j/+P/5//n/+f/8//3//v///////v/7
//r/+P/4//z///////7//f/9//v/9v/3//v/+v/4//j/+P/4//n/9//2//b/+//6//v/
/f/////////7//b/9//2//X/+v/7//z/+v/1//X/9f/4//v/+f/0//L/9P/2//j/+//2
//j/+v/3//r/+//7//r/9//2//P/8P/1//T/+f////v/+f/6//7/+v/4//b/8v/z//X/
9f/1//T/9//3//P/9//5//z//v8AAP3/+//7//n/+v/2//H/8f/z//b/9v/5//r/+v/8
//z/+v/4//b/+P/4//f/9//1//H/6//t//P/9//2//X/AQD6//r/+v/4//b/9v/2//b/
+P/5//n/9//z//D/7v/w//n//v8BAAYAAwACAP///f/+/wAAAQABAAMAAwADAAMA/v/9
//z//v8GAAoAEAARAAsAEAATAA8ADwARABIAEgASABIAEgASAA8ABwADAAEABAAFAAgA
CQADAAEAAAD+//b/8f/w//T/+f/+//z//P/2//T/8//y//P/9v/5//r/9f/x/+7/7P/v
//L/9P/1//f//P/7/+3/5P/q/+7/8v/6/wUAGAAuAEMAUgBeAHEAjQClALIAuQCyAKQA
lQCEAHEAaABgAFkAUQBAACkAHAAPAAAA//8DAPz//f8GAAMA/v/9//z/+f/0//D/7//z
//X/9//5//X/8//x/+7/7f/s/+n/6P/v//L/8v/1//P/8f/u/+n/7P/v//P/9v/z//D/
8f/w/+3/6//r/+v/7v/y//T/9f/u/+v/5P/a/+L/6//z//n/+f/6//r/+f/z//L/8v/0
//T/8v/y//L/7v/t/+3/7P/r/+//9P/3//j/+P/3//f/9P/u/+3/7//z//H/8//4//T/
8v/x/+//9P/3//r//v/9//v/+P/1//T/8//y//P/9v/6//3/AwABAP7//P/3//j/+P/7
//v///8DAAMAAwAAAP7//f/6/wEABAAHAAwABgADAAIA//8CAAQABQAJAAoACwAJAAgA
BgAGAAQAAwAHAAkADAAQAAwABgD///X/+f8BAAgADAALAAoABwAGAAIAAAD+//v/+v/9
/wAAAwAEAAYAAgAAAAEABAAEAAkABwAGAAgAAwAAAP///v/+/wEABQAFAAUAAQD+//n/
9////wEABQAMAAkABwAFAAEA//8DAAcAAgACAAQABAAFAAEA/f/4//b/+//9////BAAB
AAAA///9/wAA//8AAAAABAAKAA8AEQAJAAMA/v/3//f/+/8CAAQAAAAAAAAAAAAGAAUA
BQAGAAkABgAFAAUABAADAAIA/f/+/wEAAgADAAQAAwACAP7/+//7//v//v8DAAMAAAAA
APz/+P/0//H/9P/8/wQABwAEAAEA/f/4//n//P/9//7////8////AwD+//v/+//+/wAA
AAAAAP7/+//7//n/9//5//3//v/7//3//f/+//7/+//3//T/8//5//7//v/9//v/+//8
//r/+P/2//P/8v/4//z/AAAEAAIAAAD9//v/+//5//X/+f/+/wEA///9//v/+v/4//j/
AwAGAAQAAQD+//v/+P/4//j/+v/7//3//f/9//7/+f/6//n/9v/5//z/AQAGAAQABQAG
AAgABgAFAAYABQAGAAcABgAHAAUACAALAAwAEQAPAAwAEgATAA8ADgAPABMAFAAVABYA
FgAWABUADQAFAAEA///9/wMABQAEAAUAAgAAAPr/9f/4//7///8CAPv/+P/2//b/9//4
//j/+v/+//7//P/5//X/9P/0//b/8f/x//v/AAD3/+3/6P/o/+r/8P/2////EgAqAD0A
UABmAH8AlQCjAK4AswCwAKAAjQB+AHMAbABoAGUAVwBAAC8AIAATABIADQD///b/9f/0
//b/9P/2//j/9//0//L/8//y//H/8P/v//L/8//0//T/8v/w/+z/6v/u/+7/6//r//D/
8f/x/+//6v/p/+n/6P/q/+j/6v/q/+3/7f/v//H/7v/w//D/7//w//P/8v/u/+v/6//q
/+f/6f/s/+7/7//q/+r/6//u/+//7v/v//D/7v/t/+3/7P/p/+v/7v/v//L/8v/x//H/
8P/q/+n/6//w/+3/7v/y/+//7v/u/+3/7f/t/+3/7v/x//P/9P/1//D/7f/q/+n/7v/y
//X/+//8//z//f/7//f/9v/4//f/+v/9//z/+//3//b/9v/0//r//P/+/wIA/f/9////
///8//r/9//3//z/AQADAAYAAwAEAAMAAwAAAP////8AAAIAAgABAP3/+v/9/////v8B
AAIAAQACAP7//P/6//f/9//5//v//f///wIA///+//v/+v/2//f/+f/8/wIAAQD6//f/
9P/y//b/+//8//3//f/8//n/+f/7//n/+f/8//3//f/9//v/9f/3//n/8v/z//j/+///
/wEA///8//z/+//5//f/+P/5//r/+//7//j/9f/0//L/9P/4//v/+//6//n/+f/3//L/
8//3//b/9v/4//r//P/6//X/8f/u//L/8P/w//H/8//1//f/9f/z//X/9f/1//j/+f/6
//j/8f/v/+3/7v/2//n/+f/8//v/+v/5//n/9f/2//f/8//2//f/9//2//P/8v/v/+z/
8//y//f//f/3//X/9v/6//b/8v/u/+j/6v/t/+7/7//y//f/+f/3//n/+f/6//r/+f/1
//L/8f/x//T/8v/v//P/9//8//7/+v/2//H/7v/0//b/+P/6//n/+P/2//X/8//x/+3/
8f/z//X/8v/v//P/9P/0//b/+//2//T/9v/4//r//P/7//n/9v/x//D/8P/x//b/9f/0
//H/8P/1//j/+f/7//3/AAACAAMAAgD///z/+f/7//3///8EAAYABgAIAAUAAQAGAAkA
BQAHAAsADgAQAAwACgAIAAYACQADAAEAAQAAAP//AAD///v/+f/4//b/8//x//P/+v/2
//b/7//q/+v/7v/y//b/9f/2//f/9v/2//P/8f/w//H/9P/2//f/6//m/+X/5//q/+z/
7v/4/wIAAwAOACAAMQA+AFoAfQCVAKMArACrAKIAmACFAHIAcQB0AGoAZwBdAEAAKQAc
AAUA9v/9/wcACAABAPz/+f/0//P/8v/y//D/7//x//P/8//z//P/7//t/+v/6P/s//D/
8v/2//T/8P/p/+X/6v/t/+//7//v/+//8P/w/+3/6v/r/+r/6//r/+3/7//s/+7/7v/t
/+7/8f/w/+z/6v/t/+//7//r/+r/6P/l/+f/7P/y//r/9//y/+//7P/s/+3/7//w/+z/
7f/v/+//7//u/+z/6//u/+z/7//1//L/6//o/+j/6f/q/+z/7f/u/+//8P/y//L/8//z
//P/9P/1//b/+f/4//j/9//5//j/9v/1//H/8v/0//n/+//7//v/9//z//b/+P/7//z/
+//6//n/+v/4//n//P/9/wAAAgADAAcABAABAPv/9v/7/wAAAwAHAAUAAwACAAIABQAE
AAIA/f/7////AgACAAAA/v/6//j/+//8//3//f/4//f/9v/1//j//P/6//r/+v/8//v/
///7//r//P/3//n/+//9/wAA/f////3/+//6//j/9P/z//f/9//5//7//v/9//z/+f/6
////BAAAAPr/+v/4//f/+f/5//j/+v/5//n/+f/8//r/+P/2//P/9//3//n/+v/3//j/
+P/1//f/9//4//f/9f/3//z//P/1//T/8//y//f/9//4//r/+v/2//T/8//z//P/8//v
/+//8//1//f/9v/1//T/8P/y//X/+P/+//7/+f/x/+z/7f/u/+//8f/t//D/8//x//P/
8//y//D/9P/4//r//P/6//T/9P/1//D/7f/t//D/8v/0//b/9v/x/+//6//n/+//9//8
//3/+v/3//X/8v/0//P/8//1//b/+P/1//H/7//v//D/7v/r/+r/6P/o/+7/8v/2//r/
+P/2//P/8f/z//H/7f/x//H/8//w/+3/8f/y//L/9P/3/+7/8P/w//D/8P/z//X/9v/1
//D/7v/t//D/9f/2//X/9v/3//j/9//3//X/9v/2//X/+//9////AQD9//v/+f/6//3/
/v8BAP////8IAA8ADwAKAAkABwAEAAcACgANABAACwABAPv/9//6//v//v////7//f/9
//z/9f/v/+3/8P/y//b/8//y/+v/6P/m/+T/5//s//H/9P/w/+3/6//q/+r/7P/t/+3/
8f/w/+f/4//e/9r/4P/s/wAADwASABQAKQBCAFIAYwB5AI0AmgCjAKoApgCTAH4AcQBo
AGQAXQBPAEIANQAmABMAAAD7//v/9v/x//r/+f/2//f/+P/1//D/7P/r/+r/6f/o/+f/
6v/r/+z/7P/r/+r/5//m/+r/6v/n/+f/6v/r/+v/6f/n/+f/6P/o/+n/6P/r/+z/6v/n
/+b/5f/i/+T/5P/j/+b/6f/o/+T/5f/p/+z/7f/s/+z/6//p/+T/5P/l/+j/6v/o/+j/
6P/n/+f/6P/o/+f/6f/s/+3/7v/u/+3/7f/t/+j/6P/r/+z/5//m/+j/6f/q/+z/7f/r
/+n/5//m/+7/8//3//v/9//z/+//7f/v//D/8P/z//P/8v/y/+//7v/u//H/8f/2//n/
+P/3//X/9P/0//L/9f/2//f/+v/5//n/+//7//v/+v/4//n//P//////AAD+//7//P/7
//v/+//8//7/AAAAAP//+//6//3////+/wAAAAD+//7/+v/4//b/8//y//P/9P/1//r/
AAAAAAIA/P/6//X/9f/4//r////9//n/9//1//T/9//7//v/+//9//7//f////3/9//z
//L/9//5//v/+//2//n//P/2//b/+v/8/////f/7//j/+P/2//X/9P/2//n//P///wEA
/f/5//f/9P/1//r//v////z/+f/3//P/7//x//b/9v/1//j/+//+//z/9//z//D/9//2
//f/+f/5//n/+f/1//P/9f/1//X/+f/5//n/9v/w/+//7v/w//n/+//6//z/+f/2//P/
8f/y//b/+v/5//v/+//6//j/9P/0//L/8P/1//T/+f////f/8//y//T/8v/y//L/8P/y
//X/9v/3//f/+f/4//P/9P/1//f/+P/3//P/8P/v//T/+P/3//X/9P/1//f/9v/2//b/
9f/2//b/9v/2//b/+P/4//f/9//1//H/6//t//L/9//3//f/9v/0//H/8P/x//L/8v/y
//L/8v/y//L/9P/1//X/+P/5//v//v/+//z/+P/y//L/9P/2//b/+f/8/wAAAwD/////
/f/7//////8BAAMAAgADAAIAAwACAAAABwAMAAsADQARABQAEAAOAAwACgANAA0ABgAD
AP///f/7//v//f/8//3////+//n/9f/1//n/+P/5//P/8//0//f/+//3//T/8//y//L/
8P/t/+v/7f/w//X/+f/t/+//7P/p/+3/8P/w//D/7v/w//3/EAAYACcARgBeAG8AiQCd
AKYAqwCoAJgAhwCIAIcAfAB2AHMAYwBGAC8AIgAVAAoABQAJABAACwD8//f/8v/x//D/
8//y//L/9f/1//X/9f/1//T/8//y//D/8f/y//H/8v/w/+7/6f/n/+//8//2//f/8v/v
/+3/6v/t/+z/7//w//H/7//v/+//7v/w//D/7//y//X/9P/w/+3/7f/s/+n/7f/w//L/
8//x//L/9P/4//P/7v/r/+j/7P/v//P/9v/x//H/8v/x//P/9P/0//X/8v/s/+v/7f/s
/+f/5v/o/+v/7v/y//X/8//z//P/9P/z//P/8v/x//b/+f/8/wEA/P/4//P/8f/0//b/
+f/5//b/9v/5//n/+v/7//j/9f/4//z/AQAEAAAA/P/4//b/9f/3//v//f8BAAQABgAL
AAcABQAAAPz//v8CAAQABwAFAAMAAgACAAYABgAFAAEA/v8BAAMAAgAAAP7/+v/4//v/
/v8BAAMA+//5//f/9f/8/wIAAgAEAAEAAAD8//3/+//8/wAA/f/8//v/+v/6//f/+f/3
//X/+v/8//z///////v/+f/6//v/+//7//n/+v///wQAAAD8//z/+v/5//z/+//5//r/
/f/9//3/AAD///7//f/7//v/+f/5//j/9v/6//3//f/+//3//f/7//b/9//7//r/9v/2
//b/9v/6//n/+f/6//3/+v/5//n//P/9//7/+//1//X/8//x//f/+f/7//r/9P/z//L/
9P/5//n/9v/2//f/+P/5//v/9//4//n/9f/3//f/9v/0//j//P/+/wAA/v/2//T/8//v
/+//8v/4//j/+P/4//b/9P/z//D/7f/y//f/+f/3//b/9f/1//T/9v/1//X/9//2//j/
9f/x/+7/7//x//D/9f/4//r//v/7//b/8f/s//L/9v/5//3/+//5//X/+f/3//f/8v/t
//P/9v/4//z/7//w//T/9v/2//b/9v/3//f/9v/z/+7/7P/r/+7/9P/4//r//v/8//z/
+v/5//j/+v/7//v//v///wAAAQD8//v/+v/8/wUACgARABMACwAOAA8ACQALAA8AEgAU
ABMAEgARABAADQAFAAEA//8AAAEABAAFAAEA///+//z/+P/1//b//P/8//7/+f/2//L/
8P/v/+7/8v/2//r//P/5//X/8v/w//D/8v/z//P/9//0/+v/4f/k/+b/6P/y//z/CQAc
ADIAQQBEAFIAdQCRAKEAsAC/ALYAnACFAIIAiQCCAHQAYwBPAEAAMQAgABMADgANAAMA
/v8FAAgABQAAAP///v/5//L/7P/p/+7/8f/0//f/9P/z//L/8P/x//L/8f/y//L/8v/v
/+//8v/z//P/8f/w//H/8//0//L/7v/u/+z/6f/n/+f/5//s//T/+v////r/+f/0/+z/
7P/v//H/8f/y//T/9f/1//D/8P/x//T/9P/y//L/8v/z//P/9P/0/+//8f/0//X/9f/0
//L/8f/x/+z/7P/v//X/8//1//r/9v/0//P/8f/z//P/8//0//b/9//3//f/+P/5//r/
/f/7//z//P////7//P/7//f/+P/4//v/+//8//3/+v/3//v//v8CAAQABgAGAAYACAAB
AP/////9/wEABAAGAAsACAAHAAMAAAAAAAIAAgADAAcACQAMABAADAAGAP//9f/6/wMA
CwAQAAsACAADAAAAAAAAAAAA///8//3//v//////AAD7//j/+v/8//v///8BAAQACgAJ
AAIA///8//r//f8DAAUABwADAAAA+//5/wAAAQAEAAoACQAHAAUAAQD9/wEABQAAAP7/
AAAAAAEA///9//r/+v/9////AQAGAAIAAAD+//v/+//5//n/+P/9/wQACgANAAcAAwAA
APv/+//9/wIAAgD+//7//v/+//7/+//5//j//v/+/wAAAwAAAP///v/5//j/+//8//3/
/P/7//r/9v/3//n/+/8AAAQAAwD///7/+//6//n/+f/4//z/AAD///7//f/7//j/+f/8
//3//v8BAP7/AQAFAPz/9//1//b/9//4//n/+P/3//f/9f/z//j//f////3//////wAA
AAD9//n/9v/1//r//v/9//v/+//9/wAAAAD8//r/9//2//v//P/9//7/+//6//j/9//6
//n/9v/7//r/+//3//P/8f/+//7/+v/8//v/+v/5//j//P/9//3/+//6//r/+/8AAP7/
/P/4//b/+v/8//z//f8CAAYACQALAAgABQACAP//AgAFAAgADgAPAA4ADwALAAgADgAS
AA8ADwARABIAEgATABQAFQAWABcADwALAAkACAAHAAgABwABAP///v/8//X/8f/x//b/
9//6//b/9P/1//j//P8AAPr/+P/2//L/8//x//D/8P/w//L/8//z/+//7P/t//H/9v/y
//L/+P8EABcAJgAwAEEAXgB+AJcAoQCtALYAsQCkAJYAiQCEAH0AcgBoAFcAPQAoABkA
CgABAAYADQAPAAwABwAEAP//+P/1//L/8f/u/+z/7f/t/+3/7f/t/+3/7f/t/+z/7v/w
//D/8v/y//D/6//p/+7/8f/z//P/8P/v/+//7v/t/+r/6//q/+z/6//s/+3/6P/o/+b/
4//n/+3/7//u/+3/7//w/+//7f/s/+r/5//m/+j/6//w//D/7v/u/+7/6//r/+z/7P/p
/+v/7v/v/+7/7v/t/+3/8f/u//D/9f/0/+3/6v/q/+z/7P/t/+3/6//r/+v/7P/q/+n/
5//l/+z/8f/2//3/9//y/+z/6f/u//L/9//5//b/9v/5//n/9//3//P/7//y//b/+//+
//z/+P/0//L/9P/3//z////+//7//f////z/+//3//T/+P/8//7/AQD+//3//f/+/wAA
AAD///v/+P/5//n/9v/0//T/8v/y//f//P8BAAUA/P/5//b/8//4//z/+v/6//r/+v/3
//n/9v/2//n/9f/2//f/+P/6//f/+f/3//X/+P/4//b/9//4//X/9P/2//P/8f/v/+v/
7f/1//3//P/3//b/8//x//f/+f/6//7/+//3//P/8v/z//T/9f/1//n/+f/7//z/+P/4
//f/8//0//X/9//3//f/+f/+//7/+f/4//f/9v/5//f/9v/2//b/8v/w/+//9P/3//r/
+f/0//X/9P/z//T/8//y/+7/7//x//P/+P/5//f/8v/w//H/8v/z//X/8v/0//b/8//x
//H/8P/u/+//8v/z//T/8//u/+//8f/s/+v/7f/y//D/8P/w/+7/7P/r/+j/5f/s//P/
9//3//X/8//y//D/8f/v/+7/7//u/+7/6f/j/+n/7//2//r/+P/2//P/8v/w/+7/7P/q
/+z/7P/r/+v/7f/t/+v/8f/w/+//6f/j/+j/7P/v//T/6//o/+7/6//q/+n/6P/s/+7/
8v/1//L/7f/o/+T/5v/s//D/8v/v/+7/7//w/+7/7f/s/+z/8v/1//r//f/7//v/+f/5
//n//P///wAAAAD7//X/+P/+//3///8DAAcACAAJAAoAAwD+//j/6//u//H/9v/7//n/
9//y/+//8f/y/+//7f/r/+7/7P/s/+f/5P/i/+L/4//k/+T/5v/r/+z/6//p/+T/4v/h
/+L/6f/t/+f/2v/V/93/4P/i/+j/8P/0//f/BAAUACcAPgBUAGsAhQCZAKIApQCkAJQA
eQBqAFsAVABaAFkARwA0ACUAEAD7//D/6f/l/+z/9f/y/+//6v/p/+j/5f/g/9z/2//g
/+P/5v/p/+X/4f/d/9j/3f/g/+H/5P/j/+L/3v/d/+D/4f/h/9//4P/h/+P/5P/h/97/
3//e/93/2//b/9v/2v/c/9z/2//b/93/2//W/9r/3//j/+X/4v/g/93/2f/Z/9z/4P/m
/+T/4P/e/9z/2f/Z/9r/2v/a/93/4f/j/+D/3v/b/9n/3f/c/+D/5//l/9//3f/e/9z/
5v/p/w==
         </WaveFormData>
      </LeadData>
      <LeadData>
         <LeadByteCountTotal>10000</LeadByteCountTotal>
         <LeadTimeOffset>0</LeadTimeOffset>
         <LeadSampleCountTotal>5000</LeadSampleCountTotal>
         <LeadAmplitudeUnitsPerBit>4.88</LeadAmplitudeUnitsPerBit>
         <LeadAmplitudeUnits>��V</LeadAmplitudeUnits>
         <LeadHighLimit>2147483647</LeadHighLimit>
         <LeadLowLimit>268435456</LeadLowLimit>
         <LeadID>V1</LeadID>
         <LeadOffsetFirstSample>0</LeadOffsetFirstSample>
         <FirstSampleBaseline>0</FirstSampleBaseline>
         <LeadSampleSize>2</LeadSampleSize>
         <LeadOff>FALSE</LeadOff>
         <BaselineSway>FALSE</BaselineSway>
         <ExcessiveACNoise>FALSE</ExcessiveACNoise>
         <MuscleNoise>FALSE</MuscleNoise>
         <LeadDataCRC32>775721018</LeadDataCRC32>
         <WaveFormData>
CgAKAAoACgAIAAgACAAIAAoACgAKAAoADAAMAAwADAAKAAoACgAKAAoACgAKAAoACgAK
AAoACgAMAAwADAAMAA4ADgAOAA4ADAAKAAgABgAHAAgACQAKAAoACgAKAAoACgAKAAoA
CgAIAAgACAAIAAYABgAGAAYACQAKAAsADAAMAAwADAAMAAwADAAMAAwACQAIAAcABgAI
AAoADAAOAA4ADgAOAA4ADAAMAAwADAAMAAwADAAMAAwADAAMAAwACgAKAAoACgAMAAwA
DAAMAAoACgAKAAoACgAKAAoACgALAAwADQAOAAwADAAMAAwADAAMAAwADAALAAoACQAI
AAcABwAIAAgACgAMAA4AEAAPAA0ACwAHAAkACwAMAAwADgARABIAEwARABEAEgATABYA
FwAXABgAFQAUABMADgAIAAYABgAFAAMAAgAAAAAA/v////////8BAAAAAAABAAEABQAI
AAoACAAIAAoACgAKAAgACAAJAAcACAAFAAMABwAKAA0ADwAMAAsACgAKAAwADAAMAAwA
DAALAAgABwAJAAkAEwAfACQAJgAsADQANwA1AC0AIgARAPn/2f+w/4n/b/9b/03/SP9K
/0r/S/9b/3H/g/+W/6X/s//D/9P/3P/k/+3/9f/6////AgABAAIAAwAFAAcABwAIAAkA
CwALAAsACwALAAsACwAMAA4ADgANAA0ACwALAAsACwANAA8AEAARAA4ADgAOAAwACgAL
AAsACwANAA0ADgAOAA0ADQAOAA4AEAAQAA4ADgAMAA0ADQAMAAsACwAKAAkACgAKAAoA
CwALAAkACQAJAAkACQAKAAoABgAGAAYABgAIAAkACQAJAAsACQAJAAoACAAGAAYABgAI
AAkACgALAAgABQADAAIAAgACAAEAAQACAAMAAwADAAIAAQD9//z//v///////f/7//r/
+f/4//n/+v/6//v/+f/5//n/9//1//T/8//z//T/9P/1//b/9P/1//X/9f/2//b/9//4
//3///8CAAMAAgABAAMAAwADAAMABAAEAAQABwAIAAgABgAFAAUABwAIAAkACgALAAoA
CAAHAAUABQAJAAkACQAHAAcABQADAAUABQAGAAYABwAIAAgACQAIAAcABgAFAAcACAAJ
AAsACgAIAAcABgADAAMAAwADAAUABwAIAAkABQAFAAQABAAIAAcABwAIAAcABwAGAAUA
BwAIAAkACgAIAAgACAAIAAsACwAMAA0ADAAJAAoACQAHAAcACAAIAAcABwAGAAYABwAJ
AAoACwAKAAcABgAEAAUACQAKAAsACAAIAAcABgAIAAkACQAIAAgACAAIAAsACwAKAAcA
BgAIAAgACAAIAAkACQAJAAkACAAIAAgACAAJAAoACgAKAAcABwAGAAQABQAFAAcACwAK
AAoACQAHAAYABgAHAAcABwAKAAoADAALAAoACQAHAAkACQAHAAcABgAGAAgABgAGAAgA
CAAJAAwADAAMAAsACAAHAAQAAQAGAAgACgALAAgABwAHAAcACQAJAAcABwAHAAgACAAJ
AAcABQAGAAgACAAIAAgACAAIAAgACAAGAAUABQAEAAcACAAJAAoACAAHAAYAAwAGAAkA
CwAMAA8AEQARABEADwAPABAAEQATABMAEgASAA8ADgANAAgABgAEAAQAAwADAAIAAAAA
AP/////+//3//f/8//z//f/9/wEABAAGAAQABAAGAAYABgAEAAQABQAGAAgABgAFAAcA
CAAJAAkACAAHAAYABgAGAAYABgAGAAkACQAHAAcABQAFAAsAEwAaACAAKgAuADEAMQAp
AB4AEQD9/9//tv+L/23/W/9N/0T/QP9E/03/Xf9t/3//jv+h/7X/v//F/87/3v/t//f/
+v/5//z//f/+////AQACAAMABQAHAAgABwAGAAUABwAHAAcACAALAAwADAANAAsACwAL
AAsADAANAA0ADQAKAAoACgAIAAoACwALAAsADQANAA4ADgAKAAkACQAIAAoACgAIAAgA
CQALAAwADAAKAAsACwALAAgACAAIAAkABwAFAAUABQAGAAcACQAKAAYABgAGAAYABQAF
AAQAAwAFAAMAAwAEAAYABAAEAAQABQAFAAUABQADAAEAAAAAAAEAAgACAAMAAQABAAAA
//8BAAEA/v/+//z//f/9//v/+//6//n/+P/2//b/9f/1//b/9//4//f/9P/y//D/7//x
//L/9P/2//b/9//3//f/+P/4//n/+v/6//v//f/9//3//f8AAAEAAwADAAQABAADAAUA
BQAEAAQAAwADAAUABwAJAAsADQALAAgABgADAAQACQAKAAsACQAJAAcABQAFAAUABgAG
AAkACgAKAAsACgAJAAgABwAKAAoACgALAAkACAAIAAgABwAHAAcABwAJAAsADAANAAoA
CQAHAAYACgAJAAkACgAKAAsACwALAAoACgAKAAoADAAMAAwADAAJAAcABgAFAAgABwAK
AAsACQAJAAoACgAJAAkACAAIAAkACwAMAA0ADQAJAAcABAAHAAsADAANAAoACgAJAAgA
CAAJAAkACAAIAAgACAALAAsACgAHAAYABwAIAAkACgALAAsACwALAAgACAAIAAgACwAM
AAwADAAMAA0ADQAMAAsACQAJAAsACgAKAAkABwAGAAYABwAHAAgADAANABAADQAMAAsA
CQAJAAkABwAHAAoACgAMAAoABQAGAAUABQAJAAoACwALAAgABwAEAAEABgAIAAoACwAK
AAkACQAJAAkACQAHAAcACQAKAAoACwAHAAUABAAFAAYABwAIAAkACgAKAAsACwAKAAkA
CAAIAAgACQAJAAsACQALAA0ADgAOAA8AEQATABMAEwATABEAEQASABEAEQASABIAEgAR
AAwACAAGAAYABQADAAIAAAAAAAAAAQD////////+/wAAAQABAAUABwAIAAUABAAIAAgA
CAAGAAcACQALAA4ACQAHAAYABgAIAAkACgALAAsADAAMAAwADAAMAA0ADQARAA8ADQAP
ABUAGQAcACIAKAAwADcANwAxACIAFQABAN//tP+N/3H/Y/9X/07/SP9E/0f/Wf9p/3n/
jv+p/73/y//V/9z/4v/r//X//P///wAAAgAEAAYACQAHAAcACAAJAAsACwALAAsACwAL
AAsADAAQABAADwAPABEAEQARABEAEQARABAADwAQABAAEAAOAAwADQANAA0ADwAPABAA
EAANAA0ADgAOAA4ADgAMAAwADAANAA0ADAAOAA8ADwAPAA0ADAALAAsADgANAA4ADwAM
AAsACwAKAAsADAANAA4ADQANAAwACwANAAsACwAMAAwACgAKAAoACQAJAAkACQAJAAcA
BgAGAAgACAAHAAcACQAJAAgABwAGAAUAAQAAAAIAAwADAAEAAQAAAP///v/9//z/+v/5
//r/+//8//v/+//6//n/+f/2//b/9//4//n/+//8//3/+//6//r/+v/9////AgADAAUA
BQAIAAkABwAHAAgACAAKAA0ADgAOAAwACwALAA0ADQANAA0ADQALAAoACgAJAAsADwAP
AA8AEQARAA8ADQAKAAkACQAIAAYABgAFAAUACQALAA0ADwAOAA4ADgAPAA8ADgAOAA4A
DQANAA0ADQAOAA8ADwAPAA0ADQAMAAwADgALAAkACAALAA0ADgAPAA0ADAALAAoACwAM
AA0ADgAMAAsACwALAAsACQALAAsADQANAA4ADgAKAAkABwAGAAcACQAKAAsADgANAA4A
DgANAA8ADgANAA4ADgANAAwACwALAAoACAAIAAgACAALAAoACgAIAAgACAAIAAgACAAK
AAsADAANAAoACgAKAAoACgAKAAkACAAKAA0ADwAQAA4ACwAKAAsADQAOAA4ADQAJAAgA
CAAHAAUACAAIAAoACgAKAAoACQAJAAkABwAHAAoACgAMAAoABQAGAAUABQAIAAoADAAN
AA0ADQALAAkACgAKAAoACQAKAAkACQAJAAkACQAHAAcADQAMAA4ADwAMAAkACAAHAAYA
BAADAAMAAgADAAQABQAGAAgACQAKAAkACwANAA4ADgAOAA8ADgANAA0ADQAOAA8AEQAR
ABAAEAARABAADwAKAAcABgAHAAcABAACAP///v/8//3//f/9//7//v///wEAAAADAAUA
BgAHAAgACwAMAAgABAACAAEABAAIAAgACQAHAAgACQAJAAcABwAHAAgACAAIAAgACAAH
AAcABQAFAAUADQAVABcAHAAmAC4ANAA3ADUALQAiABcAAQDb/67/i/91/2P/V/9Q/0z/
TP9R/13/cf+D/5L/pf+5/8X/z//Y/+D/7f/3//r//f8AAAAAAgAEAAcACQAJAAoACwAL
AAsACwALAAsACwALAAwADAAMAAsACwANAA0ADQANAA4ADwAPAA8ADgAOAA4ADAAMAA0A
DQANAAsACwAMAAwADQANAA4ADgAMAAwACgAKAAoACwALAAoACwANAA4ADwAOAA4ADgAP
AAwACQAIAAcACAAJAAsADAAHAAYABQAEAAcACQAKAAsACwAJAAkACgAJAAYABQAEAAcA
BwAHAAcABwAFAAQABAAEAAQAAwADAAEAAQAAAP//AQABAP7//v8AAAEAAQD///z/+v/4
//b/+P/6//v//f/8//v/+v/3//f/9v/1//X/9f/2//j/+v/4//f/9f/z//b/+P/7//7/
/f/9//7//f//////AgADAAEAAQACAAIAAgAFAAYABgAHAAcACAALAAkACQAJAAkABwAG
AAYABQAHAAsACwALAAkACQAHAAUABwAHAAgACAAIAAgABwAHAAYABQAEAAMABgAGAAYA
BwAJAAgACAAIAAUABQAFAAUABgAHAAcABwAFAAUABAAEAAkABwAGAAYABQAFAAQAAwAE
AAQABAAEAAUABgAHAAgACAAHAAcABwAHAAUABwAHAAQAAwADAAIAAgADAAMABAAGAAcA
BwAHAAgABQAEAAIABAAHAAcABwAEAAQAAwACAAQABQAFAAQAAwAEAAUACQAHAAYAAwAC
AAIAAgACAAIABQAFAAUABQAEAAQABAAEAAcACAAIAAgABgAFAAMAAAADAAMABQAJAAgA
BgADAP////8AAAIAAwADAAYABgAIAAUABAADAAEAAgADAAIAAwADAAIAAwAAAAAAAgAC
AAMAAwACAAEA//8BAAMAAwADAAcACAAJAAkABgADAAEA//8EAAUABAAFAAQABAADAAMA
BQADAAQABAAEAAQABAAEAAQAAwADAAIAAgACAAIAAgACAAMAAwADAAEAAwAFAAcACAAK
AA0ADAALAAoACQAJAAkACgAJAAsADAAMAAwACQAEAAAA/v8AAP///f/8//z//P/8//3/
+//7//v/+v/6//v/+////wEAAgD///7/AgACAAIAAAACAAMABAAGAAIAAQABAAIABgAH
AAgACQAHAAYABAACAAMABAAGAAcABwAFAAcACwAJAA0AGAAkAC4ANAA3AC8AHwAUAAUA
5/+7/5L/cf9d/1H/Rf8+/zz/PP9F/1f/bf+F/5z/rf+7/8X/zf/Y/+b/7f/x//b/+//8
//3//v///wEAAwADAAQABQAJAAkACQAJAAgABwAGAAYACQAKAAoACwAKAAkACAAHAAoA
CwALAAsACgAKAAoACAAHAAcABgAFAAkACwAOABAADAALAAsACgALAAwACwAMAAoACwAL
AAoACQAJAAgABwAJAAoACwANAAwACQAIAAcACQAJAAoACgAKAAoACgAKAAkACQAIAAcA
CQAHAAcACAAGAAQABAAEAAYABwAIAAkACQAHAAYABgAEAAQAAwADAAMAAwACAAEAAwAD
AAAAAAAAAAEAAQD//////v/9//z/+v/6//n/+f/7//v/+//5//v/+v/5//n/+v/6//v/
/P/7//v/+v/5//z//P/9//7/AgADAAUABQACAAEAAwADAAQABQAHAAgABgAJAAoACgAI
AAcABwAJAAsACwALAAsACQAIAAgABwAHAAsACwALAAsACwAJAAcABwAHAAgACAAIAAgA
BwAHAAkACQAJAAkACgAKAAoACwANAAwADAAMAAoACQAIAAcACgALAAsACwALAAsACgAK
AAsACQAIAAgACgALAAsACwAIAAgACAAIAAoACgAKAAoACAAHAAcABwAJAAcACQAJAAkA
CQAKAAoABwAHAAYABgAGAAcABwAHAAgABQAEAAIAAwAHAAgACQAJAAoACgAKAAkACQAI
AAYABQAGAAcACwALAAoABwAGAAcACAAJAAoACwALAAsACwAJAAgABwAGAAcACAAIAAgA
CAAJAAkACAAJAAcABwAJAAkACAAGAAMAAgACAAMAAwADAAgACgAOAAsACgAJAAcABwAH
AAUABQAHAAgACwAKAAYACAAIAAkACgAKAAoACQAJAAkABwAFAAcACAAJAAkACgAJAAkA
CQAJAAcAAwABAAQABgAHAAkACwALAAoACAAIAAgACAAIAAkACwAMAAoACAAGAAQABgAH
AAgABwALAA0ADgAOAA4ADwAOAA0AEAARABMAFQAUABMAEQAQABAAEAAQAAwABwAEAAMA
AQD9//z/+v/6//3///8AAAEAAAD+//3//f/+/wMABwAKAAcABgAHAAYABAACAAIAAwAF
AAgABwAHAAYABgAGAAUABgAHAAgACgAMAAwADAAMAAsACwAJAAkADQAPABEAFQAaAB4A
JAAuADMAMQAtACQAFQD5/9f/sP+J/23/X/9V/07/Tv9M/03/Xf9x/33/kP+n/7X/xf/T
/9j/3v/n//H/9P/3//r//f8AAAMABwAGAAUABQAFAAkACQAJAAkACQAJAAkACgALAAoA
CAAHAAkACQAJAAkACAAJAAkACQAKAAoACgAIAAoACwALAAsACQAHAAYABAAFAAcACgAM
AAoACgAIAAgABgAHAAcABgAIAAkACQAJAAYABgAGAAcACAAHAAgACQAHAAcACAAIAAUA
BAADAAIAAwAFAAYABwAFAAMAAwAEAAQAAgACAAIAAQABAAEAAQADAAEAAAAAAAIAAgAB
AAEAAAD///3/+//+/////f/+//z/+//5//X/9//2//X/9P/2//b/9f/1//T/8//y/+//
8f/y//P/9f/x//D/8P/w//H/8//0//X/9P/0//X/9v/2//f/+f/5//r/+////wEAAQAB
AAIAAgABAAMAAwACAAQAAwADAAUABAADAAIAAQACAAIAAwADAAIABQAEAAMABQAFAAMA
AQAEAAUABwAIAAcABgAEAAMABgAHAAgACQAIAAYABAADAAQABAAFAAYABgAHAAgACQAH
AAcABgAFAAQABQAFAAYABwAFAAQABAAGAAcABwAHAAYABgAGAAYABAAEAAQABAAGAAUA
BQAFAAUAAwAFAAUABwAHAAgACAAHAAcABgAGAAUABQAEAAMABgAFAAYABgAFAAcABgAF
AAUABgAGAAYABwAJAAoACgAGAAYABgAJAAoACgAIAAgABgAGAAYABgAFAAUABQAFAAYA
CAAKAAwACwAKAAgABgAGAAcABwAGAAcABQAFAAcACAAIAAcABQAGAAYABwAHAAUACAAI
AAoACgAKAAoACQAJAAkABwAHAAYABgAIAAYABQAIAAkACwAIAAYABAABAAYACQAKAAsA
CwAKAAkABwAGAAUABQAFAAoACwAKAAsACQAIAAYABQAJAAgACgAKAAoACgAIAAcABwAG
AAgACAAIAAgACwALAAsACQAKAAsACwAKAA0ADwAPAA8ADQANAA4ADwASABMAEwAUABIA
EAAOAAgABgAEAAQAAwD///7//P/8//7//////////f/8//z//f///wMABgAIAAYABgAI
AAgACAAGAAYABwAHAAgABQADAAUABgAHAAcACAAJAAoADAAJAAgABwAGAAgACQAIAAkA
CQAJAAcADQAUABwAKAAyADkAOwAzACAAEwAFAOv/wP+X/3v/af9b/1L/TP9I/0n/Vf9p
/3//kP+f/7H/wf/L/9L/2v/l//P/+v/7/wAAAAACAAQABwAHAAcACAAJAAsACwALAAsA
CQAJAAkACgANAA4ADgAPAA4ADQAMAAsADAANAA0ADQAOAA4ADgAMAAoACwALAAsADAAN
AA8AEAANAAsACgAIAAsADAALAAwADgAPAA8ADgALAAsACgAJAAkACgALAA0ADAAJAAgA
BwAHAAcACAAIAAcACAAJAAoABwAHAAYABQAHAAcACQAMAAoABgAEAAIABAAFAAYABwAH
AAUABAAEAAYABgAFAAUABQAFAAQAAwACAAEA/f/8//7///////3//f/8//v/+v/4//j/
9//3//j/+f/6//n/9//2//X/9f/0//T/9f/2//T/9f/1//X/9v/2//f/+P/6//v//f/9
//v/+//+////AQADAAYACAAHAAkACQAIAAYABQAFAAcACQAJAAkACQAHAAYABgAFAAYA
CwAMAA0ADQANAAsACQAHAAcACAAIAAkACgAKAAsACgAJAAgABwALAAwADQAPAA0ACgAI
AAYABgAHAAgACQAMAA0ADQANAAkACQAIAAgADQALAAoACgALAAsACgAJAAoACgAKAAoA
DAAMAAwADAAMAAsACwALAAkABwAJAAkACwALAAwADAAJAAkACAAIAAoACwALAAsACwAJ
AAkACAAIAAsACwALAAwADAALAAoACQAJAAgABgAFAAYABwALAAoACgAIAAgACAAIAAgA
CAALAAsACwALAAkACAAHAAYABwAIAAgACAAGAAcABwAGAAUAAwADAAUACAAIAAcABQAE
AAQABQAFAAUACAAIAAoACQAIAAcABQAFAAUAAwADAAYABgAIAAYAAQACAAEAAQAFAAYA
BwAHAAYABQACAP//AwAEAAUABQAEAAMAAwADAAUABQADAAMABQAGAAYABwAFAAEA/v8A
AAAAAAAAAAIAAwAFAAgABwAGAAUABAAEAAUABQAFAAEAAwAFAAYABgAHAAkACQAKAAsA
DAAOAA4ADwAOAAwADAALAAoACQAGAAIAAAAAAP3/+//6//j/+v/6//v/+//5//n/+P/4
//n/+f/9/wAABAACAAIABAACAAIAAAAAAAIABAAHAAYABAADAAMAAwADAAMAAwADAAIA
AgACAAIABAAFAAUAAwAFAAkACQAJAA0AEgAYAB4AJgAtADEALwAgAA8AAQDj/7j/j/9z
/2P/Wf9O/0b/Qv9H/1H/X/9v/4b/of+x/7//x//O/9T/3f/p//T/9//4//j/+v/8////
/f/9//7///8EAAUABgAHAAUABQAFAAYABwAGAAQAAwAFAAUABQAFAAQABQAFAAUABgAG
AAYABAAEAAUABQAFAAMAAwAEAAQABgAHAAkACgAJAAgABQAEAAYABwAHAAYACAAJAAkA
CQAGAAYABgAHAAcABQAFAAUAAwADAAQABAAFAAYABwAIAAgACQAJAAkABwADAAEAAAAD
AAIAAwAEAAQAAwACAAEABAADAAMABAABAAAA/v/9/wAAAQABAAEA//////z//P/7//v/
+v/3//j/+P/4//j/+P/4//f/9//1//X/9f/z//X/9P/z//P/8f/w//D/8P/z//X/9v/3
//b/9v/3//j/+P/5//v/+//9//3/AAABAP////8AAAAAAgAFAAYABgAEAAMAAwAFAAcA
BwAHAAcACQAIAAgABwAGAAkACAAHAAkACQAHAAUABgAHAAkACgAHAAYABAADAAcABwAH
AAcABgAGAAYABwAJAAgACAAIAAkACQAJAAkACQAJAAgABwAGAAcABwAIAAoABwAFAAQA
BwAJAAoACwAIAAgACAAIAAYABgAGAAYABwAHAAgACQAHAAUABwAHAAcABwAIAAgABQAF
AAQABAAFAAcACAAJAA0ACwALAAoABwAJAAgABwAGAAYABQAEAAUABwAIAAgABQAEAAMA
BQAHAAgABwAIAAcABgAFAAQABQAFAAUABQAGAAYABgAGAAUABgAGAAYABgAHAAcABgAD
AAEAAQADAAcACAAIAAcABgAGAAcABwAEAAYABQAGAAcACAAJAAkACAAHAAQAAwAGAAYA
CAAGAAIABAAEAAUACAAIAAgABwAFAAUAAwABAAEAAgADAAMAAwADAAQABQAFAAUAAwAD
AAUABgAGAAcABwAHAAgABgAGAAYABgADAAMABAAEAAQABAAEAAQABwAHAAcABQAHAAkA
CgAKAAgACQAIAAcACAAJAAsADQAPAA8ADgAOAA8ADgANAAgABAACAAIAAQABAAAA/v/+
//7//////////f/8//z//f/6//3///8AAP//AAADAAQABAACAAIAAwAGAAgABgAFAAMA
BAAFAAUAAwADAAMABAAHAAgACQAKAAoACQAGAAUABQALAA8AEwAYAB4AJAAuADUAMQAp
AB4ADwD3/9n/tP+J/2v/Xf9X/07/Rv9C/0v/Yf9x/3//jv+h/7H/v//L/9j/5P/v//X/
+v/9//z//P/+/wAAAwAFAAUABgAHAAkACQAJAAkACQAJAAkACgAOAA4ADQANAAwACwAK
AAkADQAPABAAEQANAAwACwAIAAoACwALAAsACgAJAAkACAAKAAsADQAOABAAEAAOAA4A
CwALAAoACAAJAAsADAANAAsACgAJAAkACwAJAAkACQAKAAsADQAOAAkACAAHAAYACAAJ
AAkACQAJAAcABwAIAAgABgAGAAYABwAHAAcABwAGAAMAAQAAAAIABAAFAAcABQAFAAQA
AwABAAEA/v/+////AQACAAEA///8//n/9v/4//j/9//3//r/+//8//v/+f/4//f/9//4
//j/+f/6//f/9//2//X/+f/6//z//v8AAAEAAwADAAEAAQAEAAUABQAFAAYABgAIAAsA
DAAMAAwACwALAA0ACwALAAsACwAKAAgABwAFAAYACwAMAA0ADAALAAgABQAHAAkADAAO
AA4ADgANAA0ADwAPAA8ADwAOAA4ADgAPAA0ADAAMAAwADAANAA4ADwAOAA8ADwAPAAsA
CwAKAAoAEAAPAA8AEAAPAA8ADgANAA4ADgAOAA4ADAAMAAwADAANAA0ADgAPABAADwAS
ABMAEQAPAA4ADAAMAA0ADQAOAA4ADwAPAA8ADwANAA0ADAAPABMAFAAVABEAEAAOAAwA
DgAPAA8ADgANAA4ADwATABEAEAANAAwADwAQABEAEgAQAA8ADgANAA0ADgAPABAADwAQ
ABAAEAAQABEAEQAQABAADwAQABMAEgAQAA0ACQAKAAwADwARAA8AEgASABQAEwASABEA
DwAQABEAEAARABEAEAARAA4ADQAQABEAEwARABAADwANABAAEQAQAA8AEgAUABYAFwAT
ABEAEAAPABEAEQAPAA8AFQAYABQAEQAQABIAEgASABIAFAAVABcAGAAWABQAEgAQABIA
EwAUABMAFQAXABgAGAAZABsAGwAbABsAGwAcAB0AHwAfAB4AHgAfAB4AHQAYABIAEAAQ
AA8ADQAMAAoACgANAA8AEAARAA4ADAALAAsADgATABcAGgAWABQAFAASABIAEAAQABEA
FQAYABcAFwAXABgAGQAZABkAGQAZABoAGAAYABgAGAAXABcAFQAVAB0AIQAlAC0AMgA2
ADoAQgBJAEcAOwAoAA8A7f/F/5j/ef9r/2P/Xf9c/1z/Xv9n/3f/hf+X/6r/v//R/9//
5//u//r/AwAHAAoADQAQABQAFgAYABsAGQAXABYAFQAZABkAGQAZABsAGwAbABwAHgAe
AB0AHQAeAB8AIAAhACEAIQAgAB8AHAAcABwAGgAbAB0AHgAfAB0AHQAeAB4AHQAdAB4A
HgAeAB4AHAAcABwAHQAdABwAHAAdAB0AHQAaABoAGgAbAB0AHQAfACEAHwAdABwAGgAZ
ABoAGwAcABwAHQAdAB0AGwAZABkAGgAbABoAGwAcABwAGwAaABkAGwAZABgAGAAYABgA
FwAXABkAGQAYABcAFQAVABIAEgAUABUAFQATABUAFAATABIAEgASABEAEQAQAA8ADgAL
AA0ADAALAAsACgAKAAsADAAOAA8ADwAPABAAEAARABIAEQARABIAEQAUABcAHQAhACAA
HwAfAB4AGwAdAB0AHAAeAB0AHQAfACAAIQAiACMAIwAiACIAIQAgACMAIgAhACEAIQAf
AB0AHgAfACEAIgAhACAAHgAdACAAIQAiACMAIwAiACEAIQAjACIAIgAiAB8AHwAfAB8A
IgAjACMAIwAjACMAIgAiACUAIwAiACIAIwAjACIAIQAiACIAIgAiACAAIAAgACAAIgAh
ACEAIQAjACEAIwAjACMAIwAkACQAIwAjACIAIgAgACEAIQAhACUAIwAjACIAIgAlACUA
JQAiACIAIQAgACEAIwAkACQAIQAgAB8AIQAlACYAJQAmACUAJAAjACIAIwAjACMAIwAj
ACQAJQAmACYAJgAlACQAJgAnACcAJgAlACMAIwAlACYAJgAlACMAJAAkACUAJQAjACYA
JgAoACgAKAAoACcAJQAlACMAIwAkACQAJgAkACQAKAAqAC0ALAAqACgAJQAoACkAKAAn
ACYAJgAmACUAJwAnACgAKQArACsAKQApACcAKAAoACkAKwAtAC4ALAAqACgAJgAnACgA
KAApACoAKgAqACoAKAAoACkAKQAqACkALAAvAC0ALAAsAC0ALgAvADAAMQAzADUAOAA5
ADUANAAyADAALwAqACYAJAAmACUAIwAiACAAIAAgACEAHwAfAB8AHgAeAB8AHwAjACcA
KgApACoALAAsACwAKgAoACkAKgAsACsAKwAsAC4ALQArACkAJwApACwALgAwAC8ALgAu
AC0ALQAtAC8AMQA3AEEASABMAFQAXABbAFcATwBCADMAGwD1/8T/n/+J/3v/cf9w/3L/
dP97/4n/m/+v/8D/0f/j//P//f8GABAAFQAZAB4AHwAiACcAKgAtADEALwAvADAAMQAx
ADEAMQAxADIAMwA0ADYANwA2ADQAMwAzADMAMwAzADUANwA4ADkANgA2ADYANAA3ADkA
OgA7ADgANwA3ADYANQA1ADYANgA3ADgANwA4ADYANwA3ADYANwA5ADoAOwA4ADgAOAA5
ADkANwA3ADcANwA3ADgAOAA0ADQANAA0ADYANwA3ADcAOAA3ADgAOgA4ADYANgA2ADsA
OwA5AA==
         </WaveFormData>
      </LeadData>
      <LeadData>
         <LeadByteCountTotal>10000</LeadByteCountTotal>
         <LeadTimeOffset>0</LeadTimeOffset>
         <LeadSampleCountTotal>5000</LeadSampleCountTotal>
         <LeadAmplitudeUnitsPerBit>4.88</LeadAmplitudeUnitsPerBit>
         <LeadAmplitudeUnits>��V</LeadAmplitudeUnits>
         <LeadHighLimit>2147483647</LeadHighLimit>
         <LeadLowLimit>268435456</LeadLowLimit>
         <LeadID>V2</LeadID>
         <LeadOffsetFirstSample>0</LeadOffsetFirstSample>
         <FirstSampleBaseline>0</FirstSampleBaseline>
         <LeadSampleSize>2</LeadSampleSize>
         <LeadOff>FALSE</LeadOff>
         <BaselineSway>FALSE</BaselineSway>
         <ExcessiveACNoise>FALSE</ExcessiveACNoise>
         <MuscleNoise>FALSE</MuscleNoise>
         <LeadDataCRC32>369336256</LeadDataCRC32>
         <WaveFormData>
CgAKAAoACgAIAAgACAAIAAgACAAIAAgACgAKAAoACgAIAAgACAAIAAYABgAGAAYABgAG
AAYABgAGAAYABgAGAAgACAAIAAgABQAEAAMAAgAEAAQABAAEAAYABgAGAAYABgAGAAYA
BgAEAAQABAAEAAIAAgACAAIAAwAEAAUABgAGAAYABgAGAAQABAAEAAQAAQAAAP///v8A
AAIABAAGAAYABgAGAAYABAAEAAQABAAEAAQABAAEAAQABAAEAAQAAgACAAIAAgADAAQA
BQAGAAUABAADAAIAAgACAAIAAgADAAQABQAGAAUABAADAAIAAgACAAIAAgAAAAAAAAAA
AP////8AAAAAAwAFAAcACQAGAAUAAwAAAAAAAgADAAMABwAJAAoACwAKAAoACgAJAAoA
CwAOAA8ADQANAA0ADAAGAAYABgAFAAMAAQD//////f/+//////8BAP///v/+////AAAC
AAQAAQABAAIAAgADAAEAAQACAP//AAD9//v//f8AAAMABQAEAAQAAwACAAIAAgADAAMA
AQACAAIAAgADAAQADwAgACoALwA9AFAAYQBqAGYAVwBEACQA+v/M/6P/if98/2z/Wf9T
/0v/Qv9K/13/bv+C/5L/n/+t/7v/xv/Q/9z/5f/s//P/9v/1//f/9//4//z//P/8//7/
AAAAAAAAAAADAAMAAwAEAAYABgAGAAYABAAEAAMAAwAGAAcACAAJAAgABgAFAAMAAwAD
AAQABAAFAAUABQAEAAQABQAFAAUACAAIAAYABgAFAAUABQAFAAQABAADAAEAAQACAAQA
BQAFAAQABAAEAAQABQAFAAUAAwADAAQABAAGAAYABwAHAAkACQAJAAoACAAHAAcACAAM
AA0ADQANAAsACgAKAAoACgAKAAoACwAPAA8ADwAOAAwACwAJAAUACAAJAAoACgAIAAYA
AgAAAAMAAwACAAAAAQAAAP///v/6//n/+P/3//f/+P/6//z//f/8//r/+f/9//3//f8A
AAIABAAGAAkABgAFAAUABQAHAAcACAAIAAYABgAGAAYABgAFAAQABAAGAAcACAAJAAcA
BAADAAIABAAHAAcABgAEAAQAAgABAAMABAAFAAUABgAGAAcACAAGAAYABQAEAAUABgAH
AAoACQAHAAYABQACAAIAAgACAAUACAAJAAgABQAFAAUABgAHAAgACQAKAAgABwAGAAUA
BAAHAAgACAAIAAgACAAIAAoACQAJAAkABwAGAAYABQAFAAYABwAHAAUABAAEAAQABwAJ
AAcABwAGAAQAAwACAAUABgAGAAUABQAEAAMAAwADAAMAAwADAAIAAgACAAMAAgACAP7/
AAACAAIAAwADAAIAAgACAAIAAAAAAP////8CAAMAAwADAAEAAAAAAP//AQABAAIABAAD
AAMAAQABAAAAAAAAAAAAAAAEAAQAAwAAAAAAAAAAAP///////////f/+//7//f/9//3/
/f///wAAAQAAAAEAAAD+//r/+P/8//3///8BAP///P/8//3//f/9//7//v/+//z//v/+
//z/+v/8//3//v///wAA/v/+//7//v/8//v/+//6//v//f///wEAAAD///3/+v/9/wAA
AgADAAQABQAFAAUABAAEAAQAAwAEAAUACAAJAAgABwAGAAQAAgACAAIAAQABAP///f/9
//v//P/9//3/+//5//j/+P/7//z//v8AAP3//f/+//7/+//5//n/+v/6//z/+v/5//v/
/P/9//3/+//8//z//P/8//z//f/9////AAAAAAAA/f/+/wcAEgAcACkANwBGAFcAYgBi
AFUARAAoAAAAzv+h/4P/cv9i/03/Pf85/zz/Qv9T/2b/eP+K/53/p/+p/7T/yP/c/+X/
6v/t//D/8f/z//P/9P/3//j/+f/8//3//P/7//r//f/9//3//v8BAAIAAwAEAAMAAgAA
AP//AwADAAMAAwABAAAAAAD//wEAAQACAAIABQAFAAUABAABAAEAAAD//wIAAgAAAAAA
AwADAAMAAwADAAQABAADAAIAAgADAAMAAgAAAP///v///wEAAgADAAEAAQACAAIAAAAA
AAEAAQADAAMAAwAEAAYABQAFAAYABgAHAAcABwAFAAQABAAEAAUABgAHAAkACgAJAAgA
BgAHAAcABgADAAMAAwADAAIAAwACAP///v/8//v/+f/2//r/+v/6//r/9f/z//H/7//w
//L/9f/4//r/+v/5//n/+//7//v//v/9//7///8BAP////8AAAEAAgADAAUABgAFAAQA
AwACAAQAAwACAAIABgAHAAgACQAGAAIAAAD+////AwAEAAQAAgACAAAA/////wAAAQAB
AAIAAgADAAQABAAEAAMAAgAEAAQABAAGAAQAAwADAAMAAgACAAIAAgAFAAgACQAIAAYA
BQAEAAQABQAGAAcACAAHAAcABwAHAAMABQAFAAQABQAGAAcACAAFAAMAAgABAAQABAAF
AAUAAwAEAAUABQADAAIAAgACAAQABwAGAAcABAACAAEAAAACAAQABQAFAAUABAADAAMA
AQABAAEAAQACAAIAAgADAAMAAgD9//7/AAAAAAEAAQACAAIAAgACAAEAAAD+//3/AAAB
AAEAAQACAAIAAwADAAAA/////wAAAwADAAEAAQD///7//f/8//7/BAAGAAcABAACAAAA
/v/+////AAABAAEAAgACAAEAAAD///7///8CAAMAAgADAAEAAAD9//z//v///wEAAwAD
AAAAAAABAAAA//////7////+/wEAAgD+//7//P/+//7//v/+/wEAAgACAAMAAwACAAAA
///9//3//v///wEAAAAAAAIAAwADAAQABQAHAAcABwAIAAgABwAGAAUACAAJAAoACwAJ
AAgABAAEAAQAAwABAP///f/9//3//v/9//3//f/7//z//P/9//7//v8AAP3//f8AAAAA
///9//7/AAABAAQA///9//z//P/+////AAACAAAAAAAAAAAAAQABAAEAAgAGAAQAAwAI
AA8AFgAgACkANQBIAF0AbABqAFsASgAwAAYA1P+r/4//gv92/2H/Tf9B/zr/QP9P/2D/
eP+S/6f/s/+7/8D/yv/W/+H/7P/x//L/9P/3//j/+v/8//z//P/+/wAAAAAAAAAA////
////AAADAAQABQAGAAgACAAHAAcABgAFAAQAAwAFAAQABAADAAEAAQACAAIABAAFAAYA
BgAGAAcABwAHAAYABgAEAAQABQAFAAUABQAFAAYABgAFAAIAAgADAAMABQAGAAgACgAH
AAcABgAFAAYABwAJAAoACQAIAAgABwAJAAkACQAKAAoACQAJAAoADAANAA0ADQALAAoA
CgAKAAwADAAMAA0AEQARABEAEAANAA0ADAAJAAsACwALAAoACQAIAAUABAADAAEA/v/6
//3//v///wAA/v/9//z/+//4//j/+f/6////AAAAAAEAAQD///3//v8CAAQABgAJAAkA
CQAKAAsACgAJAAkACAAJAAoACwAMAAoACQAIAAgABwAHAAcABwAGAAQABAAEAAYACQAJ
AAgACgAKAAgABwAEAAQABAADAAMAAgACAAIABgAIAAkACgAKAAoACgAMAAwACwALAAsA
CgAKAAoACgAMAA4ADgAMAAkACQAJAAoACQAIAAcABgAKAAsADAANAAkACwALAAoADAAM
AAwADAAMAAsACwALAAoACAAHAAUACAAKAAwADQAKAAgABwAGAAkACwAJAAkACwAKAAoA
CgAKAAoACQAHAAgACAAIAAkABgAFAAQAAwADAAQABQAHAAYABgACAAQAAgACAAMAAwAF
AAYABwAIAAYABgAFAAUABAAFAAUABQAFAAYACAAJAAcABQAEAAQABgAHAAYABwAFAAQA
AwACAAAABAAEAAMAAwAEAAUABgAFAAUABQAFAAcACAAIAAcABQADAAEAAQADAAUABQAH
AAYABgAEAAQAAwADAAQABQAHAAQABAAFAAMAAwAEAAQACAAIAAoACgAKAAcABgAFAAQA
AgABAAEAAAAAAAEAAgADAAUABwAIAAgACAAKAAsACwALAAsACgAJAAkACgALAAsACwAL
AA0ADQAPAA8ADwAOAAwADAAMAAsABwAFAAMAAwABAAIAAwADAAYABQAFAAYABgAGAAcA
CAAGAAcACQAKAAUAAQD///7/AgAGAAYABwAFAAYABwAHAAUABgAGAAYABgAGAAcABwAG
AAYABQAEAAUAEAAZAB4AJgA1AEMAVABlAHAAbgBjAFgAQAAUAOL/v/+p/5r/iP91/2P/
Wf9S/1b/Zf96/4z/oP+v/7n/w//M/9j/5P/x//T/9//8//z///8AAAIABgAGAAYACAAK
AAoACgAKAAkACQAJAAoACgAKAAoACgAMAAwACwALAA0ADQANAA0ADwAOAA4ADQALAAsA
DAAMAAsACwALAAoADAANAA0ADQANAAwACQAIAAsACwALAAsADAAOAA8ADwAQABAAEQAR
AA4ADAALAAoACwANAA4ADwAMAAsACwAKAA0ADgAQABEADwAPAA8AEAAOAA0ADQAOABIA
EwATABMAEwASABIAEgASABIAEgATABUAFQAVABQAEwATABIADwASABMAFAAUABAADgAK
AAgACgALAAsACgALAAoACQAIAAYABQAEAAMAAwAEAAYACAAGAAQAAQD//wMABQAHAAwA
DAAMAAwADQANAA0ADgAPAA0ADQAOAA4ADAAMAAwADAAPAA8ADwAQABAADwAOAA0ADAAK
AAoACgAKAA0ADQAMAAwADAAKAAkACQAKAAsACwALAAoACgAKAAoACgAJAAgACgAKAAoA
DAAOAA0ADQANAAwADAAMAAwADAAOAA4ADAAJAAkACQAKAAwADAAMAAwADAALAAoACQAJ
AAsACwAKAAwADAAMAAwADAALAAsACwANAAwADAALAAgACAAIAAcABgAGAAcACAAJAAsA
CQAJAAcABgAGAAYACQAKAAoACQAHAAYABQAFAAcABwAHAAcABgAGAAYABwAGAAYAAgAE
AAQABAAFAAUABgAGAAYABgAEAAQAAwADAAYABwAHAAcABQAEAAQAAwAFAAUABgAIAAYA
BQACAAEAAAAAAAAAAAACAAYABgAFAAMAAgABAAAAAAABAAIAAwABAAIAAgABAAEAAQAB
AAMAAQABAP////8DAAQAAwAEAAcABwAIAAkABQAAAP7//f8AAAEAAwAEAAIAAAACAAIA
AAAAAAAAAgACAAIAAgAAAAAA/////wAAAAD/////AQABAAIAAwABAAAAAAACAAQABQAH
AAkACAAHAAYABgAGAAUABAADAAgACQAKAAsACQAIAAQABAAEAAMAAQD///7///8AAAIA
AgABAAAA/f/+//7///8AAAAAAgD/////AAAAAP///f/+/wAAAQAEAP///f/8//z///8B
AAMABgADAAIAAQAAAAMAAwADAAQABAACAAUACgANABQAIgA1AEUAWABpAGoAXABNADoA
FgDm/7r/m/+L/4D/bv9Z/03/Rf9C/0z/Yf94/47/nv+r/7f/vf/I/9j/4v/l/+7/8//0
//T/9//4//r//v/+//7/AAACAAIAAgACAAEAAQABAAIABQAGAAcACAAHAAYABAADAAUA
BQAFAAUABQAEAAQAAwACAAEAAQAAAAUABwAJAAoABwAHAAYABQAIAAgABgAGAAcABwAH
AAcABAAEAAMAAQACAAQABwAJAAgABgAFAAQABgAHAAcABwAJAAkACgAKAAkACAAIAAcA
CQAJAAkACgAIAAcABwAIAAwADQANAA0ADwAOAA4ADgAMAAwADAANAA0ADQANAAwACwAL
AAoABwALAAsACwAKAAkACAAFAAQAAgABAP///P8AAAAAAAAAAAAA///+//3//v/+////
AAABAAAA/v/9/wEAAQABAAQABwAIAAkACwAJAAcABgAFAAYABwAJAAoACgAKAAoACgAI
AAcABgAGAAkACQAJAAkABgAEAAQABAAEAAcABwAGAAgACAAGAAUABAAEAAQAAwAFAAQA
BAAEAAUABgAGAAYABgAGAAYACAAKAAkACQAJAAcABgAFAAQACAAKAAoACAAJAAkACQAK
AAoACgAKAAoACwALAAsACwAHAAkACQAIAAkACgALAAwACwAJAAgABwAJAAgACAAHAAcA
CAAJAAkABQAEAAQABAAHAAkABwAHAAYABAADAAIABQAGAAYABQAGAAYABgAHAAYABQAE
AAMAAgACAAIAAwAGAAYAAgAEAAQABAAFAAUABgAGAAYABgAFAAQAAgABAAIAAwADAAMA
AgACAAMAAwACAAEAAQACAAEAAQD//////P/8//z//P///wQABQAFAAIAAgACAAIA////
//////8AAAIAAwADAAEAAQABAAMAAwADAAEAAQACAAIAAAAAAP////8AAAEAAwAAAAAA
AQD///3//P/6//3//P///wAAAgAEAAIAAAAAAAAAAAAAAAEAAwAEAAAA///+//3//v//
/////v///wIABAAFAAUABQAEAAMABAAGAAgACQAIAAcACAAHAAgACQAKAAoABQAEAAMA
AQD9//v/+f/5//z//v8AAAEAAAD9//v/+v/8//7/AQAEAAAA//////7//f/7//v//P/9
/wAA//////z//P/8//v//P/+////AAACAAIAAwADAAIAAgABAAAAAwAGAA0AFAAeACcA
NQBMAF8AaABoAF0ASgAoAPr/yv+f/4P/dv9k/1H/R/8//zj/Qv9T/2T/ev+S/5//r/+7
/8D/yP/W/+H/6P/p//D/9P/3//j/+v/6//r/+v/8/wAAAAAAAAAA////////AAAAAAAA
AAAAAAIAAgABAAEAAwADAAMAAwADAAIAAgABAAMAAwAEAAQAAgABAAAA/v8AAAMABQAH
AAcABgADAAIAAQABAAEAAQADAAQABAADAAAAAAABAAEAAgACAAMABAACAAMAAwADAAIA
AQABAAAAAQACAAQABQADAAMAAwAEAAYABQAFAAYABwAHAAYABQAGAAYABwAIAAgACAAI
AAkACAAHAAYABAAFAAcACAAHAAUAAwABAP7//v/+//z//P/+//3/+//4//n/+P/3//b/
9//3//f/9//1//T/9P/0//f/+P/4//n/+f/5//n//P/9//7///8BAAIAAwAFAAcABQAF
AAYABgAEAAQABAAEAAUABQAFAAYABgAFAAQAAwADAAIAAwAEAAEAAwACAAAAAQACAAEA
AQACAAQABgAHAAYABAADAAIABAAGAAcACAAGAAQAAgACAAUABQAGAAcABwAIAAkACgAJ
AAoACQAGAAYABwAIAAoACAAIAAgACAAJAAkACQAJAAcACQAJAAgABgAGAAYABgAIAAcA
BwAHAAcABgAGAAUABwAIAAkACQAHAAYABgAGAAQABQACAAEABAAEAAUABgAEAAQAAwAB
AAQABAAEAAUABwAHAAcABwAEAAQABAAFAAYABgACAAQAAgACAAMAAwACAAIAAgACAAQA
BgAHAAkACAAHAAUAAwACAAIAAwADAAIAAQABAAIAAwADAAEAAQABAAIAAwAEAAMABgAF
AAMAAwAEAAUABgADAAMAAwADAAMABAAEAAMAAwADAAMABQADAAEA/f/7/wEABAAFAAgA
BwAFAAQAAwABAP7//v///wIAAwAFAAYAAwAAAAEAAAAEAAQABAAEAAQABAACAAEAAQAA
AAAAAQACAAMAAgADAAMAAgACAAQABQAFAAYABwAHAAcABQAGAAcABwAKAAsADgAPAA4A
DQAMAAoACAAIAAgABwADAAEA////////AAABAAEAAQD///7//v8BAAIABAAGAAMAAwAE
AAQAAwABAAEAAgABAAIA///9////AAABAAEAAwAEAAQABAADAAIAAgABAAMABAAEAAQA
BQAGAAcAEAAaACcAOQBMAF8AcABwAF8ATgA6ABQA4v+z/5P/gv9y/13/S/9B/zr/Pv9P
/2b/fP+M/53/q/+1/7z/xv/W/+X/7P/x//b/9v/5//r//P/+//7//v8AAAQABAAEAAQA
BAADAAIAAgAFAAYABwAIAAYABgAFAAUACQAJAAkACQAJAAgACAAHAAUABQAGAAYACQAJ
AAkACAAFAAUABAADAAUABgAFAAYACAAJAAoACwAIAAgABwAFAAcACAAKAAsACAAGAAUA
BAAEAAUABQAFAAYABwAJAAoABwAGAAYABQAJAAsADQAQAAwACQAHAAYACgALAAsACwAL
AAoACgAKAAsADAANAA8AEAAPAA4ADAAJAAkACAAFAAcABwAHAAYABwAGAAMAAgAAAP//
/f/6//7//v/+//7/+v/5//j/9//4//j/+f/6//r/+v/5//n/+//7//v//v8BAAIAAwAF
AAQAAwADAAMABQAHAAoADAAKAAoACgAKAAgABwAGAAYACQAJAAkACQAHAAQAAwACAAUA
CQAKAAoACgAKAAgABwAFAAYABwAHAAkACAAIAAgACAAIAAcABgAJAAoACwAOAAwACQAH
AAUABgAGAAYABgAKAAwADAAKAAcABwAHAAgACgAKAAoACgAJAAkACQAJAAcACQAJAAgA
CgAKAAoACgAIAAcABwAHAAcABgAGAAUABgAIAAoACwAIAAYABQAEAAUABwAFAAUABQAE
AAQABAAFAAYABgAFAAcABgAFAAUABAADAAIAAQACAAIAAgADAAQABAAAAAIAAgACAAMA
AwADAAQABQAGAAMAAgAAAP//AQADAAQABQACAAIAAwADAAEA///+//7/AgADAAIAAwAB
AAAA///+/wAABAAEAAMAAgACAAIAAgD//////////wAAAgADAAMAAAD///7///8CAAMA
AgADAAEAAAD9//z//v///wEAAwABAP7//v////////8AAAAAAgAAAAIAAgAAAP7//P/8
//z//P/8//7///8BAAQAAgABAAEAAQD//wAAAQABAP7//v8AAAEAAQACAAMAAwAEAAUA
BwAJAAgABwAGAAcACQAJAAkACQAIAAQABAAEAAMAAQD///3//f/9//7////9//3/+//6
//r/+//8//7/AgD/////AAD+//3/+//7////AAADAAIA/v/9//3//f/9//3//v/+//7/
/v/+/////////wAAAAACAAcABgAJABAAGgAjAC8AQABVAGgAbgBdAEwAOAAQANz/rf+P
/37/cv9f/0n/P/88/zz/Sf9c/3T/jv+h/6v/tf+6/8L/zv/d/+j/7//w//L/9f/2//j/
+P/4//j/+v///wAAAQACAAIAAQAAAAAAAAAAAAAAAAACAAIAAQABAAMAAwADAAMAAwAC
AAIAAQABAAEAAgACAAIAAQAAAP7/AAADAAUABwAFAAQAAQAAAAMAAwADAAMAAwAEAAQA
AwACAAIAAwADAAMAAgACAAIAAAABAAEAAQACAAMABQAGAAYABgAHAAcABQADAAEAAAAD
AAMABAAGAAcABwAGAAUACAAIAAkACgAJAAgABwAHAAsACwALAAoACQAJAAgABQAEAAMA
AgAAAAAAAAD+//7///////7//P/9//z/+//6//j/9//2//X/8//y//L/8v/3//j/+P/5
//v/+//7//7//f/+////AQADAAMABAAFAAMAAwAEAAQABwAIAAkACgAJAAcABQAEAAcA
BwAHAAcABgAEAAQABAACAAUABQAEAAYABgAEAAMABQAGAAcABwAEAAIAAQAAAAIABAAF
AAYABgAGAAYACAAIAAcABwAHAAgACAAIAAgABwAIAAcABAAGAAcACAAKAAkACAAHAAYA
CAAJAAoACwAJAAsACwAKAAkACAAHAAYABwAHAAgACQAHAAYABgAFAAUABgAHAAcABQAE
AAQABAAHAAkABwAHAAkACAAIAAgABgAGAAUAAwADAAIAAQABAAIAAwAEAAUAAQAAAP//
//8DAAQAAQAEAAMAAgACAAEAAQACAAMABAACAAIAAQABAAIAAwADAAMAAgACAAMAAwAA
AP////8AAAIAAwACAAMAAgACAAIAAgD//wIAAQD//wEAAgADAAQAAQABAAEAAQABAAIA
AgABAAEAAQABAAMABQAFAAMAAwAEAAQAAgACAAEAAQACAAMABAACAAMABQAEAAMAAwAC
AAQAAgAEAAQABAAGAAgABwAGAAUABAABAAEAAgACAAEAAQABAAEABAAFAAUABAACAAQA
BQAFAAUABQAEAAMABAAGAAgACQAJAAkACwALAA0ADQANAAwABgAGAAYABQADAAEA////
////AAABAAEAAQD///7//v/8//z//f/+//z//f///wAA///9//3//v8AAAIAAAD///3/
/v///////f/+//7//v8AAAIABQAHAAQABAADAAIAAQAIAA8AFgAgACkANwBMAF8AaABo
AGEAUAA0AA4A5P+5/5n/iv+A/23/V/9J/0b/Uv9h/3D/gP+S/6H/rf+5/8j/1v/i/+n/
8P/1//L/9P/3//j/+v/+//7//v8AAAAAAAAAAAAAAwADAAMABAAGAAYABgAGAAUABAAC
AAEABgAHAAgACQAGAAQAAwABAAIAAwAFAAYABgAFAAQAAgADAAUABgAHAAkACgAJAAoA
CQAHAAUAAwAGAAgACQAJAAYABgAHAAcABwAGAAYABgAJAAsADAANAAsACQAIAAYABwAI
AAoACwAJAAkACQAKAAoACQAJAAoADgAPAA8ADwAOAAwACwAKAAwADgAQABMAEwATABMA
EgAPAA8ADgALAA8ADwAPAA4ACgAIAAQAAgADAAMAAgAAAAQABAAEAAQAAAD///7//f/+
//7///8AAAEAAAD+//3/AAABAAIABgAFAAYABwAJAAkACQAKAAsACwALAAwADAAOAA4A
DgAOAA4ADQAMAAwACwALAAsACwAIAAYABgAGAAgACwALAAoACQAIAAUAAwAHAAoADQAP
AA4ADAALAAoACwAMAAwADAAMAAwADAAOAA0ACwAKAAkACwAMAA0ADgAPABAADwAMAAkA
CQAJAAoADQAOAA8AEAAQAA8ADgANAAkACwALAAoACgAKAAoACgALAAsADAANAA4ADgAP
AA8ADAAMAAwACwAKAAoACwAMAAsADQALAAsACQAIAAgACAAKAAwADQANAAoACAAGAAUA
BwAHAAcABwAHAAgACQALAAsACgAFAAYABwAIAAoACwAJAAgABwAGAAcACAAIAAkACAAJ
AAkACQAGAAYABwAHAAcABwAIAAoACAAHAAQAAwAFAAYABwAIAAgADAAMAAsACAAIAAgA
CAAIAAkACgALAAgACAAHAAUABgAHAAgACwAKAAkABgAFAAgACAAGAAYACAAJAAsADQAM
AAgABwAHAAcABwAIAAgACgAOAAwABgAEAAUABgAHAAgACgALAA0ADgALAAkABwAFAAcA
CQAKAAoACAAKAAsACwAOAA8ADwAPAA0ADgAPAA8ADwAPABEAEQATABMAEwASAAwADAAM
AAsABwAFAAMAAwAFAAgACwANAAoABwAFAAQACAAKAA0AEAALAAkACAAGAAUAAwADAAQA
BwAKAAkACQAJAAoACwALAAsADAAMAAwACwAKAAoACQAHAAgACAAIABMAGAAhACoANAA9
AEsAYABxAHgAbABXADwAGADu/8T/qf+d/5b/hv93/23/Yf9e/2j/d/+I/5r/rP+7/8f/
z//Y/+T/7v/1//j/+f/+/wIABQAGAAgACAAGAAQABAAIAAgACAAIAAsACwALAAwADAAM
AAwADAAPABAAEAARABAADwAOAA0ADwAOAA4ADQAPAA8AEAAQABAADwAOAAwADgAPAA8A
DwAQABAADgAOAA8ADwAPAA8ADwAQABAADwANAAwADAALAA8AEAASABQAEgARAA8ADQAO
AA8AEQASABIAEgATABMAEQARABEAEgATABMAFAAWABcAFwAWABUAFwAWABYAFgAWABYA
FgAXABkAGQAZABgAFwAXABYAEwAVABUAFQAUABUAFAARABAAEgARAA8ADAANAAwACwAK
AAoACQAIAAcABAAEAAUABgAKAAoACQAJAAsACwALAA4ADAAMAAwADQARABMAFgAZABYA
FQAVABQAEwASABEAEAASABEAEAAQABEAEQARABEAEgAQABAAEAAPABEAEAAOABAAEAAO
AA0ADwAQABEAEQAQAA4ADQAMAA4AEAARABIAEQAQAA8AEAASABEAEQARAA4ADgAOAA4A
EAASABIAEAARABEAEQASABIAEgASABIAEgARABAADwAOABEAEgASABEAEAAPAA4AEAAP
AA8ADwARABAAEAAPAA8AEAARABEADwAOAA4ADgAOAA8ADAALAA0ADAAMAAwADQAOAA4A
DQALAAoACQAJAAoACwAMAA0ACwAKAAkACQANAA4ACwAOAA0ADAAMAAsACgAKAAoACgAM
AAwACwALAAsACwAKAAkACQAKAAwADQAKAAkACQAKAAsACwAJAAkACgAKAAoACgAJAAwA
CwAJAAkACgALAAwACQAJAAkACQAHAAgACAAHAAkACwANABEADwANAAkABwALAAwACwAM
AAsACQAIAAcACgAIAAkACwALAAsADAAMAAoACAAKAAoADAAMABAADgAMAAoACAAKAAoA
CQAJAAwADAALAAsACgAJAAkACQAKAAoACwAOAA4ADQANAA0ADgAPABAAEgAUABUAFgAX
ABYAFQAUABMAEwASAA4ADgAOAA0ACwAJAAkACQAJAAoACQAJAAkABwAGAAYABwAIAAsA
DgAMAA0ADgAOAA0ACwAJAAoACgAMAA0ADQAOABAADQALAAkACAAKAAwADgAQAA4ADQAM
AAwADAAMAA8AEgAdAC4AOABBAE8AYgBvAHYAcABfAEoALAD+/8r/o/+R/4b/dv9n/2H/
W/9Y/2D/b/+C/5T/pP+1/8X/zf/W/+T/7v/z//b/9//8/wEABQAHAAoACgAKAAoADAAM
AAwADAAMAA4ADwAQABIAEgASABIAEgASABIAEQARABQAFQAWABcAFgAUABMAEQASABMA
FQAWABQAEwASABAAEgATABMAEwAWABYAFAAUABMAEwATABMAFAAWABcAFwAUABQAFQAV
ABMAEgASABIAFAAVABUAFQATABMAFAAUABYAFgAXABcAFwAXABcAGAAYABcAFwAYABwA
HQAbAA==
         </WaveFormData>
      </LeadData>
      <LeadData>
         <LeadByteCountTotal>10000</LeadByteCountTotal>
         <LeadTimeOffset>0</LeadTimeOffset>
         <LeadSampleCountTotal>5000</LeadSampleCountTotal>
         <LeadAmplitudeUnitsPerBit>4.88</LeadAmplitudeUnitsPerBit>
         <LeadAmplitudeUnits>��V</LeadAmplitudeUnits>
         <LeadHighLimit>2147483647</LeadHighLimit>
         <LeadLowLimit>268435456</LeadLowLimit>
         <LeadID>V3</LeadID>
         <LeadOffsetFirstSample>0</LeadOffsetFirstSample>
         <FirstSampleBaseline>0</FirstSampleBaseline>
         <LeadSampleSize>2</LeadSampleSize>
         <LeadOff>FALSE</LeadOff>
         <BaselineSway>FALSE</BaselineSway>
         <ExcessiveACNoise>FALSE</ExcessiveACNoise>
         <MuscleNoise>FALSE</MuscleNoise>
         <LeadDataCRC32>3570108752</LeadDataCRC32>
         <WaveFormData>
DAAMAAwADAAKAAoACgAKAAoACgAKAAoADAAMAAwADAAKAAoACgAKAAgACAAIAAgACAAI
AAgACAAIAAgACAAIAAoACgAKAAoACAAGAAQAAgADAAQABQAGAAYABgAGAAYABgAGAAYA
BgAEAAQABAAEAAIAAgACAAIAAwAEAAUABgAEAAQABAAEAAQABAAEAAQAAQAAAP///v8A
AAIABAAGAAYABgAGAAYABAAEAAQABAAEAAQABAAEAAQABAAEAAQAAgACAAIAAgADAAQA
BQAGAAMAAgABAAAAAgACAAIAAgADAAQABQAGAAUABAADAAIAAgACAAIAAgAAAAAAAAAA
AP7//v//////AgAEAAcACQAHAAUAAwABAAEABAAEAAQABwAJAAoACwAJAAkACgALAAsA
CwANAA4ADgAPAA8ADQAKAAoACgAKAAgABgAEAAQAAgACAAMAAwAFAAMAAAAAAAIAAwAG
AAYABQAFAAUAAwACAAIAAQABAP///v/8//r//v8BAAMABQACAAEAAQAAAAIAAwADAAMA
AgABAAAA//8CAAIACQAXAB4AIQAqAD0AUABfAGoAcABzAGsAXwBSAEMAOAAwACQAEwD9
/9z/vf+0/7b/u//E/8r/yf/M/9D/1P/Z/+H/6f/u//P/9//1//X/9v/2//b/9v/2//j/
+f/7//j/+P/7//v/+//7//7//v/+//7/+//6//r/+v/+////AAABAAAA/f/8//r/+P/4
//n/+f/8//z//P/7//3//v/+//7///////7//f/7//z//P/7//r/+//6//j/+v/7//3/
/v/8//z//P/6//r/+//7//v/+f/5//n/+f/6//z//f/+//z/+//7//z/+v/5//n/+v//
/wAAAQACAP///P/7//r/+//7//v/+//8//3//v/+//z/+//5//X/+P/5//n/+f/1//X/
8v/v//T/8v/w/+//7f/w/+7/7f/p/+j/5//l/+b/5//p/+v/6v/p/+n/6P/q/+v/7P/u
//T/9//5//z/+f/4//r//P/+////AQABAP////8AAAEAAwABAAEAAQAEAAUABgAHAAUA
AwACAAEAAwAGAAYABQADAAMAAQAAAAAAAwADAAMABAAEAAUABgAEAAMAAwACAAMABAAF
AAcABQADAAUABQAEAAMAAgABAAQABwAIAAcABgAFAAQAAwAIAAYABgAGAAQABAAEAAQA
BgAGAAYABgAIAAgACAAIAAgACAAHAAcABQAFAAQAAwADAAQABAAEAAMAAgACAAIABAAF
AAUABgAFAAMAAQAAAAIAAwADAAIAAgABAAAAAAACAAIAAwADAAAAAAAAAAAAAQABAP//
////////AAAAAAAAAAAAAAAAAAAAAAAA//8BAAEAAgACAAAA//////7//v/9//7/AAAB
AAEAAAD///3//f/9//v//f8BAAEAAAD///////////7//v/+//7//v/+//7//v/9//3/
/f///wAAAQABAAIAAAD+//v/+f/9//7///8AAP7//f/9//3//f/9//3//f/9//3//v/+
//3/+//8//3//v///wAA/v/+//7//v/9//z//P/7//v//P/+/////P/7//r/+f/8/wAA
AQACAAYABwAHAAcABgAFAAUABQAHAAcACQAKAAkACQAIAAUABQAGAAcACAAIAAYABAAE
AAMAAgACAAEAAQD///z//P/+////AgACAAEAAQABAP///v/+//3//f/8//z/+//6//z/
/f/9//3//P/7//v/+v/8//3//f/9/////////////P/8/wMACwASABsAKAA1AEgAWQBk
AGwAbwBrAGEATgA9ADAAKAAcAAcA7f/Q/7v/sP+w/7f/vv/I/83/yv/C/8L/0//j/+v/
7v/v//H/8f/x//L/8v/z//T/9f/4//j/+f/1//T/9//3//f/9//8//z//P/8//n/+P/4
//j/+//7//v/+//7//n/+f/4//r/+v/7//v//v/+//7//f/6//r/+f/4//v/+//6//n/
+v/8//3//f/7//3//f/8//n/+f/6//r/+P/4//j/9v/3//n/+v/7//r/+f/4//f/9//4
//j/+P/4//f/9//4//r/+f/5//r//P/8//z//P/6//j/+P/4//r/+//8//3//P/7//r/
+P/5//n/+P/1//X/9f/0//P/8v/z//H/7//x/+7/6//p/+j/7P/r/+v/5v/k/+L/3//i
/+P/5f/n/+n/6f/q/+r/6v/r/+z/7v/x//P/9P/2//b/9v/5//z//P/9///////9//3/
/v///wMAAQABAAEABQAHAAkACwAGAAMAAQD//wIABgAHAAcABQAFAAMAAgAAAAMAAwAD
AAYABgAHAAgABgAFAAUABAAGAAYABgAHAAcABQAHAAcABQAFAAUABQAGAAkACgAJAAgA
BwAGAAUACQAIAAkACgAKAAoACgAKAAkACAAHAAYABwAIAAkACgAHAAYABAADAAYABwAH
AAcABQAGAAYABgAFAAQABAAEAAYABwAHAAgABQADAAEAAAADAAUABgAGAAYABQAEAAQA
AwACAAIAAQABAAIAAwAEAAQAAwAAAP//AQABAAIAAgAEAAQABAAEAAMAAgABAP//AAAB
AAMABAADAAMABAAEAAMAAQABAAIAAwADAAIAAQD////////9/wIABwAIAAgABQADAAEA
//8AAAAAAAAAAAIAAgACAAIAAAD///7///8AAAEAAQACAAEAAAD+//3///8AAAEAAgAC
AAEAAQABAP//////////AQABAAIAAgD///3//P/+//7//v/+/wEAAgADAAQABAADAAEA
AAD//////////wEAAQABAAQABAAEAAYABwAJAAkACQAJAAcABwAGAAUACAAKAAsADQAN
AAsACgAKAAoACgAIAAYABgAGAAYABgAGAAUABAABAAAAAAAAAAEAAwACAAAA//8AAP//
//8AAAAAAQADAAQAAQD+//z/+//8//3//v////7//v/+////AQABAAEAAQAFAAMAAgAE
AAsADwAUABsAJAA3AE4AYwBsAHIAeQB1AGcAVABFADoANgAsABcA9//U/7f/rP+s/7H/
vv/O/9P/0v/Q/9D/1f/f/+n/8P/1//X/9v/3//n/+v/4//j/+P/6//v//f/6//r/+//7
//v/+/8AAAAAAAAAAAEAAAAAAAAAAAD///7//f////3//f/8//r/+v/7//v//f/+////
/////wAAAAAAAAAA///9//v//f/+//7//f/9///////+//z/+//7//r//P/+/wAAAAD9
//3//P/7//7///8AAAEA/v/+//3//P/9//3//v8AAAAA/////wAAAgACAAIAAgACAAAA
AAAAAAEAAQABAAEAAgADAAQABAACAAEA///7//3//f/8//v/+f/5//b/8//1//L/7//t
/+7/8v/x//H/7v/u/+7/7f/s/+v/6//r/+3/7//y//T/8v/x//D/8P/1//n//P8AAAAA
AAADAAYABQAFAAYABQAGAAcACQALAA0ACwALAAsADAALAAoACQAIAAcABwAHAAcACgAK
AAkACgALAAoACgAHAAkACAAHAAUABAAEAAQABwAJAAwADgAOAA4ADgAPAA0ACwANAA0A
DQANAA0ADQAPABEAEQAPAA0ADQANAA0ADwAMAAsACgANAA4ADwAQAA4ADgAOAA4ADgAO
AA4ADgAQABAADwAPAA4ADQALAAkADAAOAA8AEAAMAAoACQAIAAsACwAKAAoACwALAAsA
DAANAA0ADAAKAAsACwALAAwACQAIAAgABwAIAAgACAAIAAkACQAHAAcABQAFAAYABgAJ
AAoACwAMAAoACgAKAAkABwAHAAgACAAIAAkACwAMAAoABwAGAAYACgALAAsACwAIAAcA
BgADAAUACQAJAAgACQAJAAkACQAIAAgACAAIAAoACgAKAAoABQADAAEAAQAEAAUABQAG
AAQABAADAAMAAgACAAIAAgAEAAMAAwADAAEAAQABAAEABwAHAAoACgAKAAcABgAFAAQA
AwACAAIAAQACAAIAAwADAAYABwAIAAkACQAMAAwADAANAA0ADAALAAsACwAMAA0ADQAN
AA8AEAAQABEAEQAPABAAEAAQABAADAAKAAgACAAIAAgACQAJAAoACQAHAAgABgAHAAoA
CgAKAAsADAALAAYABAABAP//AgAEAAUABgAEAAUABQAFAAUABQAGAAYABgAHAAcABwAF
AAUABQAFAAQADgAXABcAHAApADYASQBcAG8AegCEAJEAkQB9AGYAWwBSAEgAOgAhAAEA
4P/D/7L/tP+9/8b/zv/R/9D/0v/W/93/6f/z//b/+f/7//z//f///wAAAgACAAIABAAF
AAcABAAEAAMAAwADAAMABAAEAAQABAAFAAQABAAEAAcABwAHAAcACQAHAAcABgAGAAYA
BwAHAAYABgAGAAUABQAGAAYABgAFAAUABAADAAUABgAGAAUABgAJAAoACgALAAsADAAM
AAkACAAHAAQABQAHAAgACQAIAAcABgAFAAgACgALAAwACgAJAAkACgAIAAcABwAIAAwA
DAAMAAwADgAMAAwADAALAAsACwALAAsACwALAAoACwALAAoABwALAAsACgAJAAQAAwD/
//v/AAAAAAAAAQD9/wAA/v/9//j/+P/4//f/+f/5//r/+//5//f/9v/0//j/+//+/wIA
BAAFAAUABgAGAAYACQAMAAsACwAMAAsACwALAAwADQAQAA8AEAARABIAEQAQAA8ADgAN
AA0ADQAPABIAEgARAA8ADwANAAwADAAPAA8ADwAPAA4ADgAOAAwACwALAAoACwAMAA0A
DwARAA8AEQARABEAEQARABEAEQATABMAEQAQAA8ADgANABAADgAOAA4ADAAMAAwADAAO
AA4ADgAOABAAEAAQABAAEAAQAA8ADwAPAA8ADgANAAoACgAJAAgACgAKAAsADAANAA0A
DAAMAAoACQAIAAgADAANAA0ADAALAAkABwAGAAgACAAJAAkACgAKAAoACgAKAAkABgAF
AAUABQAGAAYACAAIAAgACAAGAAYABgAFAAcABwAIAAgABgAFAAUABAAGAAUABgAIAAYA
BQADAAEAAwADAAMAAQAFAAkACQAIAAYABQAEAAMABAAEAAQABAACAAIAAgACAAEAAQAB
AAMAAgABAP///v8BAAIAAgADAAUABgAHAAgABAABAP///f///wEAAwAFAAQAAwADAAIA
AQD//wAAAAAAAAAAAAD+//7//v/+///////+//7////////////9//3//f8AAAEAAgAF
AAcABQAFAAUABQAFAAUABAADAAYACAAJAAsACwAJAAgACAAIAAgABgAEAAQABAAEAAQA
AwADAAMAAQAAAAAAAAABAAMAAgAAAP//AQD///7//v//////AAAAAPz/+v/5//n/+//9
////AQD///7//f/9////////////AQD9/wIABAADAAcAFAAjADAARQBYAGMAZgBsAHEA
aQBXAEgAPwA6ADIAIgAJAOn/yP+x/6r/sP+7/8j/zv/N/8z/yv/Q/9v/4//l/+z/7//v
//D/8f/z//T/9v/2//b/+P/5//v/+P/4//f/9//3//f//P/8//z//P/5//j/+P/4//v/
+//7//v/+//5//n/+P/3//b/9v/1//r//P/+/////f/8//r/+P/6//v/+//7//v//P/8
//v/+P/5//j/9v/3//n//P/+//v/+v/5//b/+P/5//n/+f/6//v//P/9//r/+v/5//j/
+v/5//n/+v/4//f/9//4//z//P/8//z//v/8//z//P/7//v/+//7//v/+//7//r/+f/5
//j/9f/5//n/+P/3//X/9f/y/+//8f/u/+v/6f/o/+z/6//r/+j/6P/o/+f/5//n/+j/
6f/n/+f/6P/o/+z/7f/u//D/9f/3//j/+v/5//j/+v/8//7///8BAAEAAQABAAIAAwAD
AAEAAQABAAMAAwADAAMAAgABAAEAAQABAAQABAADAAUABQADAAIA//8BAAAA//8BAAAA
AAAAAAEAAQACAAIABAAEAAQABQAHAAUABwAHAAYABQAEAAMABQAHAAcABQAFAAUABQAF
AAgABgAGAAYACAAIAAgACAAGAAYABgAGAAgACAAIAAgABgAGAAUABQAHAAcABgAFAAUA
BgAGAAYAAwACAAIAAgAFAAUABAAEAAMAAQD///7/AgADAAMAAgADAAMAAwAEAAMAAgAC
AAEAAAAAAAAAAAABAAEA/////wEAAQACAAIAAgACAAIAAgABAAAA///9//////8AAAAA
AQABAAIAAgABAP////8AAAAA///9//v/+//7//v/+f/+/wMABAAEAAAA///+//3//P/8
//z//P/9//7///8AAP///////wEAAQABAAAAAAD+//7//f/9//7//v/+//7/AAD/////
///9//v/+f/3//r/+//9//7/AQADAAAA/v/+//7//v8AAAAAAQABAP3//P/8//v//f/9
//3//f///wIAAgACAAIAAwADAAMABAAFAAcACQAGAAUABgAGAAcACQAKAAkABwAGAAUA
BAACAAAA/v/+/wEAAgAEAAUAAgD///v/+v/9////AwAEAAIAAQAAAP3//P/8//v/+//+
//7//f/8//v/+//6//n/+v/7//3//v/+//////////3//f/9//3/AAACAAUACwAQABcA
JAA5AE4AXQBqAHQAdQBtAF8ATAA5AC4AKgAcAAUA6//M/6//qv+u/7H/vP/K/8v/zP/Q
/87/0f/b/+X/6P/p/+3/7//x//T/9v/1//T/8//0//b/+f/3//j/9//3//f/9//4//j/
+P/4//n/+P/4//j/+f/5//n/+f/7//n/+f/4//r/+v/7//v/+v/4//b/8//1//j/+v/8
//v/+//6//n/9//4//j/9//3//n/+f/4//f/9//4//j/+v/6//r/+P/4//n/+f/5//b/
9f/0//P/9v/4//n/+v/4//f/9//4//j/9//3//j/+P/4//j/+P/5//j/+f/6//n/+f/5
//n/9//3//f/9v/4//n/+f/3//X/8//w/+3/7P/t/+v/6f/u/+z/6v/p/+T/5v/j/+H/
4P/i/+T/5f/i/+H/4f/h/+T/5f/n/+j/6P/p/+r/7P/t/+//8P/y//P/9P/4//z/+v/7
//3//f/9//3//v///wMAAQABAAEAAgABAAAA////////AAABAAAAAgABAP//AAABAAAA
AAACAAUABQAFAAQAAgABAAAABAAFAAcACAAGAAQAAgABAAQAAwAGAAcACQAJAAkACQAI
AAkACAAFAAcABwAHAAcACAAGAAYABgAIAAgACAAIAAgACAAIAAgABgAGAAYABgAIAAgA
BwAHAAcABwAGAAUABwAIAAgACAAFAAQABAAEAAQAAwABAAAAAwADAAMABAAEAAMAAQD+
/wEAAQABAAIABAAEAAUABQACAAIAAgACAAMAAwABAAEAAQABAAIAAgABAAAA///+/wAA
AgAEAAUAAwABAAAA/v//////AAAAAP///f/9//7///////7//f/////////9//3/AQAB
AAAAAQABAAEAAQAAAAAAAAAAAAAAAAAAAAAAAQABAAEAAwD///3/+v/4//3/AAACAAUA
BAACAAAA/v/+//3//f/9/wAAAQACAAMAAQD///7//P8BAAAAAgACAAIAAgD///7//v/9
//3//v8AAAEAAQABAAEAAQD//wIAAgACAAQABQAFAAUABQAFAAYABwAJAAkACwAMAAoA
CwALAAkACgAKAAoACgAGAAQAAgACAAIAAgADAAMAAwABAP7//v8AAAEABAAEAAMAAwAD
AAEAAAAAAP////////7//P/6//z//f/9//3//////wAAAAD//////v/9//7///8AAAEA
AgAAAP//BQAOABkAKAA5AEwAYQBsAGwAbwBzAGsAVgBDADoAMgAoABUA+//a/7v/rP+w
/7n/wv/K/8//zv/M/8r/z//b/+f/7P/x//X/9P/1//f/+P/4//j/+P/6//v//f/6//r/
+f/5//n/+f/+//7//v/+//v/+v/6//r//f/9//3//f////3//f/8//v/+v/6//n/+//8
//3//f/6//r/+f/4//r/+//7//v//P/+///////9//3/+//4//r/+//9//7//f/8//v/
+P/6//v/+//7//3//f/9//3/+v/6//n/+P/6//v//f8AAPz/+f/3//b/+//8//3//v/+
//z//P/8/////////////f/9//3//P/6//n/9//z//f/9//2//X/8//z//D/7f/u/+z/
6v/p/+n/7P/q/+n/5P/k/+T/4//l/+X/5v/n/+X/5f/m/+b/6v/r/+z/7v/v//H/8v/0
//L/8v/1//j/+//9/wAAAQABAAEAAgADAAQAAQAAAP//AwADAAMAAwAAAP///////wIA
BgAHAAcABwAHAAUABAACAAUABQAFAAUABAAEAAQAAwADAAQABAAFAAYABwAJAAYAAwAE
AAMABQAFAAUABQAGAAkACgAJAAgABwAGAAUACgAIAAgACAAGAAYABgAGAAYABgAGAAYA
CAAIAAgACAAGAAYABQAFAAMAAwACAAEAAgAEAAUABgADAAIAAgACAAMAAwACAAIAAgAB
AAAAAAACAAMAAwACAAQAAwACAAIAAQAAAAAA//8AAAAAAAAAAAEAAQD//////////wAA
AAACAAIAAgACAAEAAAD///3//v///wEAAgD/////AAAAAP3/+//7//z//v/////////+
//3//P/5//3/AQABAAAA/f/9//3//f/8//z//P/8//3//v///wAA/v/9//z//f/+////
//8AAP///v/8//v//v/+//7//v/+//3//f/9//3//f/9//3//f/9//7//v/9//v/+P/6
//r/+v/6//3//v///wEA///+//7////9//3//f/9//v/+//+//7//v8AAAEAAQACAAMA
BAAGAAYABQAEAAUABgAGAAcABwAHAAYABgAGAAQAAgAAAP7///8AAAEAAwACAAEA/v/6
//z//P/9/wAAAAD////////7//r/+v/5//r//P/9//3/+//6//r/+f/5//n/+f/6//j/
+P/5//n/+//7//v/+//9/wIAAgABAAUADAATABwALQBCAFkAaABqAG0AcwBnAFAAPwA0
ADAAKAAVAPf/2P+9/6z/qP+v/7z/zP/P/8z/yv/I/8n/0//f/+j/7f/t/+7/7//x//L/
8f/w/+//8P/z//f/9v/4//j/9//2//X/9//2//X/9P/0//T/9f/2//f/9//3//f/+f/3
//f/9v/2//b/9//3//f/9v/1//P/9f/4//r//P/6//n/9//1//f/+P/4//f/9//5//n/
+P/1//X/9v/2//j/+P/4//b/9P/1//X/9f/2//f/+P/5//f/+P/4//j/9f/z//L/8v/1
//X/9v/4//n/+P/3//b/+f/4//n/+v/4//f/9v/1//b/9//4//j/9//3//b/8//y//H/
7//t/+z/7f/r/+n/7v/s/+r/6f/l/+j/5v/l/+T/5P/k/+P/4f/f/97/3f/f/+H/5P/m
/+b/5//o/+r/6//t/+7/8P/x//L/9v/6//n/+f/6//n//P/9////AQACAP///v/9/wEA
AQABAAEAAAD////////9/wAAAAD//wAAAQAAAAAAAAADAAMAAwAAAP7//f/8/wAAAQAD
AAQAAgACAAIAAwAFAAMABQAFAAUABQAFAAUABAAFAAQAAQAEAAUABgAHAAcABAADAAIA
BQAGAAcACAAGAAYABgAGAAUABAADAAIAAwAEAAQABQADAAMAAgABAAEAAgACAAIAAQAA
AAAAAAADAAMAAgACAAMAAwADAAQAAwADAAIAAAAAAP///v/+////AAACAAMAAAD+//z/
+v/9//////8BAAAA//////7/AAAAAAAAAAD+//7//v/9//////8AAAAA/////wAAAAD9
//v/+//8//7//////////////////f/8/////v/8//7///8AAAEA///+//3//P/+//7/
/v/+//3//f/9////AQABAAAAAAD+//7//f/9//7//v/+//7//////wAAAQAAAP///v/9
//////8AAAAA/////wIAAQAAAP///v/8//z//f/9//7//v//////AQABAAEAAQD//wIA
AgACAAIAAwADAAMABQAFAAYABwAHAAcACQAKAAwADQANAAsACAAIAAgACAAIAAYABAAE
AAIAAgADAAMABQADAAAAAAD9//3////+//7///8AAP///v/+//3//f/+//7//f/8//r/
+//7//v/+f/5//r/+v/+/wEAAwAFAAIAAQAAAP///v8EAAcACwAUABsAJgA7AFIAYQBw
AHwAgwB9AHEAZABRAEAAOAAwABsA9//S/7n/tP+2/7n/vv/G/8f/xv/K/9D/3f/n/+v/
8P/z/+//8P/x//P/9P/1//b/9//6//n/+//4//j/+//7//v/+//+//7//v/+//v/+v/6
//r//v///wAAAQD+//v/+v/4//n/+v/8//3//f/8//v/+f/6//z//f/+/wEAAQAAAP//
/P/8//v/+f/8////AAAAAP3//f/+//7//P/8//z/+v/8////AQADAAEA///9//v//P/+
////AAAAAP////8AAP7//f/9//7/AgACAAIAAgAAAP7//v/+/wIAAwAEAAUABQAFAAUA
BAABAAEAAAD9/wEAAQAAAP//+v/5//X/8f/1//T/8//z//P/9v/0//P/7v/u/+7/7f/t
/+3/7v/v/+7/7f/t/+z/7//x//P/9v/5//v//P/+//z//P///wIAAgADAAUABQAGAAcA
CQALAAsACQAJAAkACQAJAAkACQAGAAUABQAFAAcACgAKAAkACAAHAAQAAgAGAAsADQAP
AA4ADAALAAoACwALAAwADAAMAAwADAANAAsACQALAAsADAANAA4ADwAOAA8ADgALAAkA
CQAJAAkADQAMAA0ADgAOAA4ADgAOAAwADAAMAAwADAAMAAwADAAOAA4ADQANAA4ADwAP
AA8ADAAMAAsACgALAAoACgAKAAsACwAKAAoACAAHAAYABgALAA0ADgAOAAsACQAHAAYA
BgAGAAcABwAHAAgACQAKAAgABwAEAAMABgAHAAkACgAJAAgABwAGAAgACAAIAAcABwAH
AAgACAAHAAcACAAIAAkABwAHAAgABgAFAAMAAQAEAAUABgAFAAUACQAJAAgABQAFAAUA
BQAFAAYABwAIAAcABgAFAAQABAAFAAYACQAIAAcABQAEAAYABgAFAAUABwAIAAkACgAJ
AAcABgAFAAcABwAHAAcACQANAAwABgAEAAYABgAGAAYACQAKAAwADQAKAAgABwAFAAgA
CQAKAAsACgAMAAsACgAOAA8ADwAPAA8ADwAQABEADwAPABEAEgATABUAFgAVABMAEgAR
ABAADgAMAAoACgANAA4AEAARAA4ACwAHAAYACQALAA8AEAANAAsACQAFAAIAAgABAAEA
BQAGAAYABgAIAAkACQAJAAkACQAKAAoACQAJAAgABwAHAAcABwAHABAAEgAXAB8AJgAt
ADwAUwBsAH0AiACKAIcAfwBvAF4AUwBOAEoAOAAdAPv/2P/B/7j/vP/D/8z/0P/V/9b/
1v/c/+f/7//1//j/+f/9//7///8BAAIA///+//3//v8BAAMAAAAAAAMAAwADAAMABAAE
AAQABAAEAAQABQAGAAgABwAGAAUABQADAAMAAgADAAQABgAHAAUABAADAAEAAgAEAAUA
BgAFAAUABAADAAUABgAGAAUAAwAFAAUABAACAAEAAQAAAAQABgAIAAgABQAFAAQAAwAF
AAUABQAFAAUABgAGAAYABgAFAAUABgAIAAcABwAIAAkACAAHAAYACAAGAAYABgAHAAcA
BwAHAAgACQAKAAoACAAHAAUAAQAFAAUABAADAAMAAwAAAP3//v/8//r/+f/1//j/9v/1
//P/9P/1//X/9P/z//P/8//1//X/9v/2//j/+f/6//z//f/9//z//P///wIACAAOAAsA
CwAMAAsACgAJAAkACQANAAsACwALAA0ADQANAA0ADQANAA4ADwAMAA4ADQALAA0ADQAL
AAoACgANAA0ADQALAAoACgAKAAwADQAPABAADQAMAAsACwAMAAsADgAPAA4ADQAMAAsA
DAAPABAADwAPAA8ADwAPABAADgAOAA4ADgAOAA4ADgAQABAAEAAQAA8ADgANAAwADAAM
AAsACwAMAA0ADQANAA0ADgAOAA4ADQAMAAwADAALAAsACgAKAAwACwAKAAoACgALAAsA
CgAIAAcABgAGAAcACAAKAAsACQAIAAcABgAIAAkACAAJAAgABwAHAAYABgAGAAYABgAG
AAYABgAFAAUABQAGAAYABgAHAAkACgAHAAUABQAGAAcABwAGAAUABwAHAAcABQAGAAkA
CAAGAAYABwAIAAkABgAGAAYABgAEAAQABAAEAAUABwAJAA0ACwAJAAYABAAHAAgACAAJ
AAgABgAEAAIABQAFAAYABwAHAAcABwAHAAcABwAIAAgACQAJAAwACQAIAAcABgAIAAgA
CAAIAAkACQAIAAgABwAHAAcABwAJAAkACQAMAAsACgALAAsADAANAA4ADwARABMAFAAV
ABUAFAASABEAEQAPAA4ADgAQABAADgAMAAwADAAMAAwACwALAAsACQAGAAYABgAHAAsA
DAAMAA0ACwAJAAgACAAFAAUABgAGAAgACAAJAAsABwAFAAMAAQAGAAgACgANAAoACQAI
AAcABwAJAAoADAARAB8AJgAtADoASwBcAGsAdgB8AH8AewBtAFYARwBAADoALgAdAAMA
4v/L/8D/wP/H/9L/1v/Z/9z/3P/e/+n/7//x//T/9f/3//r//f8BAAQABAAEAAQABgAG
AAcAAwACAAUABQAFAAUABgAGAAYABgAFAAQABAAEAAgACQAKAAsACQAHAAcABgAHAAgA
CgALAAsACgAJAAcABwAIAAgACAALAAsACgAJAAcACAAIAAcACAALAAwADAAJAAkACgAK
AAgACAAIAAYACAAJAAkACQAIAAcABgAFAAcACAAIAAgACgAJAAkACgAKAAkACQAKABAA
EAAMAA==
         </WaveFormData>
      </LeadData>
      <LeadData>
         <LeadByteCountTotal>10000</LeadByteCountTotal>
         <LeadTimeOffset>0</LeadTimeOffset>
         <LeadSampleCountTotal>5000</LeadSampleCountTotal>
         <LeadAmplitudeUnitsPerBit>4.88</LeadAmplitudeUnitsPerBit>
         <LeadAmplitudeUnits>��V</LeadAmplitudeUnits>
         <LeadHighLimit>2147483647</LeadHighLimit>
         <LeadLowLimit>268435456</LeadLowLimit>
         <LeadID>V4</LeadID>
         <LeadOffsetFirstSample>0</LeadOffsetFirstSample>
         <FirstSampleBaseline>0</FirstSampleBaseline>
         <LeadSampleSize>2</LeadSampleSize>
         <LeadOff>FALSE</LeadOff>
         <BaselineSway>FALSE</BaselineSway>
         <ExcessiveACNoise>FALSE</ExcessiveACNoise>
         <MuscleNoise>FALSE</MuscleNoise>
         <LeadDataCRC32>1480455132</LeadDataCRC32>
         <WaveFormData>
CgAKAAoACgAIAAgACAAIAAgACAAIAAgACAAIAAgACAAGAAYABgAGAAYABgAGAAYABgAG
AAYABgAGAAYABgAGAAgACAAIAAgABgAEAAIAAAABAAIAAwAEAAQABAAEAAQABAAEAAQA
BAACAAIAAgACAAAAAAAAAAAAAQACAAMABAAEAAQABAAEAAIAAgACAAIAAQAAAP///v8A
AAIABAAGAAQABAAEAAQAAgACAAIAAgACAAIAAgACAAIAAgACAAIAAQAAAP///v8BAAIA
AwAEAAEAAAD///7//v/+//7//v///wAAAQACAAAAAAAAAAAAAAAAAAAAAAD+//7//v/+
//z//P/9//3///8BAAMABQAEAAIAAAD+////AAABAAEAAwAFAAYACAAGAAYABwAHAAgA
CQALAA4ADAANAA0ADQAKAAoADQALAAoACgAJAAgABgAGAAYABwAJAAYABAACAAIABAAG
AAYABAADAAMAAgAAAP////////z/+//5//b/+v/+/wAAAgD///7//f/8//7/////////
/P/8//v/+f/7//v///8IAAkACQAOABwALgA+AFIAaQB+AI8AoQC1AMIAygDMAMYAtwCT
AFwALQAYAA4ACgAJAAIA9f/t/+v/5v/m/+r/7P/u//L/9P/x//H/8P/v//H/8f/x//H/
8//z//L/8v/y//H/8f/z//X/9f/0//T/8P/w/+//7//y//X/9v/3//T/8//y//D/7v/u
/+//7//y//L/8v/y//H/8f/z//P/9f/1//T/8//x//P/8//x//D/8P/v/+7/7//w//L/
9P/y//H/8P/v/+//8f/x//H/8P/v/+7/7f/u/+//8P/x//P/8f/x//P/8f/v/+//8P/z
//T/9f/2//P/8v/v/+7/7//v/+//7//y//L/8v/y/+//7//t/+z/7f/u/+//7//u/+3/
6f/o/+n/6P/o/+j/5v/n/+f/5//j/+L/4v/h/+L/5P/m/+f/5//m/+X/5f/m/+f/6f/q
/+7/8f/0//b/9f/0//f/+P/4//j/+f/5//n/+//8//3/+//6//r/+//8//7///8AAP3/
/P/7//r//f/+///////9//3//P/6//r/+//9//3//v/+//3//f/9//3//P/7//z//f/+
/wEA///8//7//v/9//z/+//6//z//v8BAP///P/8//z//P/+////AAABAAAA///+//3/
/v8AAAEAAQABAAEAAQABAAMAAgACAAMAAQABAP/////9////AAAAAP///v/9//3/AQAB
AP/////+//3//P/7//z//f/9//v/+//7//v/+//8//z//P/8//z//P/8//z//P/8//j/
+P/5//n/+f/6//r/+v/6//r/+f/5//n/+f/7//v/+//6//n/+v/5//j/+v/6//v//P/6
//z/+v/6//j/+P/4//f/9//6//v/+//8//v/+//7//v/+//7//r/+P/5//n/+f/5//n/
+f/7//3//f/9//z/+f/4//f/9v/3//j/+f/6//j/+P/3//f/+P/4//j/+P/4//j/+P/4
//f/9//2//f/+P/5//r/+v/6//r/+v/3//b/9v/1//j/+f/6//v/+f/4//f/9v/4//r/
/P/9/wAAAQABAAIA///+//7//f/+////AQAEAAMAAwACAAEAAgACAAUAAwAEAAQAAwAC
AAAAAAAAAAEAAQD+//z/+v/6//z//v/+//7//f/9//z/+P/3//f/9//1//X/9P/y//T/
9v/2//b/9P/0//T/9P/2//f/9//3//f/+P/4//f/9f/z//f/+v/7/wEACAASACQANgBK
AF8AdACJAJsApwCyALwAvgC6AKkAgwBQACsAGAAMAAYABQACAPv/7f/d/9j/4v/s//D/
7v/u/+7/7f/t/+z/6//s/+3/7v/v/+3/7f/s/+z/7v/t/+3/7//z//P/8v/y/+//7v/s
/+v/7//x//H/8f/v/+//7//u/+7/7v/v/+//8v/y//L/8v/w/+//8P/v//H/8f/w/+//
8f/z//P/8f/v//D/8P/w/+7/7v/v//D/7//t/+v/6f/q/+3/7v/v/+3/7f/t/+3/6//r
/+v/6//t/+v/6//t/+//7f/t/+7/7v/u/+7/7v/s/+z/6v/q/+7/7//w//H/8f/w/+//
7v/v/+//7f/s/+z/7P/s/+v/6//r/+j/6P/m/+T/4//i/+T/5f/l/+X/4P/e/93/2//d
/+D/4//l/+b/5v/m/+f/5v/n/+n/6v/s/+3/7v/u/+7/7v/y//T/9v/2//f/9//2//f/
9//3//n/+P/4//n//P/+////AAD8//r/+P/2//j/+v/8//3/+//7//r/+P/2//f/+f/5
//n/+v/6//v/+//7//r/+f/7//v/+//9//3/+v/8//z/+v/6//r/+v/8//7/AQD///3/
/P/7//r//P/9//7///////////////3//v/+//3//v///wAAAQD///z/+v/5//z//f/8
//3/+f/7//z//P/7//r/+f/5//z//f/8//3/+v/5//j/9//7//3//v/9//v/+//7//v/
+P/4//j/+P/6//r/+v/6//v/+v/1//T/9v/3//j/+v/8//z//P/8//r/+f/4//f/+f/5
//n/+P/6//z//P/8//n/+P/4//j/+P/6//j/+P/2//b/9v/1//j//P/+/////P/5//f/
9f/3//f/9//2//j/+f/5//n/9f/1//X/9//5//n/+f/4//X/9P/z//L/8//0//X/9v/4
//j/9//3//b/9v/2//b/+P/4//j/+P/1//X/8v/0//T/9P/0//f/+P/5//r/+v/5//j/
9//1//X/9v/2//b/9v/3//j/+f/5//r/+//9//7//v/+//7//f/8//v//f8AAAEAAwAB
AAEAAAAAAAUAAwACAAIAAQAAAAAAAAD//////v/6//n/+P/5//z/+//6//f/9f/2//b/
9f/1//b/9//4//n/9v/y//D/8P/x//L/8//0//L/8v/y//P/9f/1//X/9v/4//n/9f/3
//n/+P/3//v/AgAQACYAOgBMAGEAegCPAJ0AqQC2AL4AxgDEAK8AhQBOACMAEAACAPz/
//8CAPv/8f/n/97/3P/i/+j/7P/u/+z/7P/t/+3/7f/r/+v/6//r/+3/7f/s/+z/7P/r
/+v/7f/v/+//7v/u/+3/7v/u/+//7v/v/+7/7f/t/+3/7f/s/+r/6v/r/+v/7v/u/+7/
7v/v/+//8f/x//D/7//t/+v/6//t/+3/6//t/+7/7v/u/+r/6v/r/+z/7//v/+//7//s
/+3/7P/r/+7/7//w//H/8P/v/+7/7f/v/+3/7f/v/+//7f/t/+7/8P/w//D/8P/w//D/
7v/u/+//7//v/+//8f/y//P/9P/x//H/7//u/+7/7v/u/+3/6//r/+j/6P/m/+T/4//i
/+P/5f/m/+f/5//m/+b/5f/k/+T/5P/j/+f/6P/p/+v/6v/p/+n/6P/s/+//8v/0//T/
9P/4//r/+f/4//j/9//4//v//f///////v/+/////f/+//7//v/8//z//P/8//3//v//
////AQABAAAA/v/9//3//v/9//z//P/7//v//v8BAAMABQADAAMAAwAFAAMAAAACAAIA
AgACAAIAAgADAAQABgADAAQABAAEAAQABAADAAIAAQACAAMABAAFAAMABAAEAAMABQAF
AAUABQAFAAQABAAFAAQAAwAAAP///v8BAAMABAACAAAA/v/9/wAAAQAAAAEAAwADAAMA
AwADAAMAAgD//wAAAQACAAMAAQAAAP///v8AAAAAAAAAAAIAAgD+//7//f/9//3//v8B
AAIAAwAEAAIAAQAAAP///////////v///wIAAwAEAAAA/v/9//z//v8CAAIABAABAAAA
///9//3/AAABAAEAAQABAAIAAwABAAEAAQAAAAIAAwADAAMA/v/9//z//f8AAAEAAgAC
AAAAAAAAAAAAAAAAAAAAAAD+//7//f/9//7//v/+//7/BAAEAAQABgAGAAMAAgABAAAA
/v/+//////8BAAEAAQABAAQABAAEAAQABQAGAAcABwAGAAcABwAIAAgACAAJAAkACQAJ
AAoADAAMAA0ADQANAA0ADgASABEADgAOAA0ADAAKAAoACgALAA4ADAALAAoACQAKAAsA
CgAJAAkACgAKAAQAAQD///3///8BAAIAAgACAAQABAAEAAQABAAEAAQAAgADAAMAAwAB
AAIAAgABAAEACQANAAoACQARABoAJgA6AFAAagCHAKYAwQDNANcA5gDyAPIA6ADPAJ8A
ZgA5AB4AEgAOAAsACAD///P/6//o/+r/8v/4//j/+v/8//r/+//7//v//P/9//7////9
//3//P/8//z/+//7//3//v/9//v/+v/5//r/+v/7//3//////////////////v/8//z/
/f/9//z//P/8//z/+//7//3//f/7//v/+v/5//r//f/+//3///8AAAAAAAAAAAAAAQAC
AP///f/7//n/+v/9//7////+//3//P/7//z//f/+///////9//3////9//v/+//8//7/
/v/+//7/AAAAAP7//v///////////wAAAAAAAAAA/f/9//v/+v/9//7///////3/+//2
//T/9v/2//f/+P/3//f/9v/1//X/9P/0//P/8f/y//P/8//x//D/7//v//L/9f/5//z/
/f/9//3//P/+//7/AgAEAAIAAgADAAMAAwAFAAYABwAIAAgACQALAAoACgAJAAgABgAG
AAYABgAJAAoACwALAAkACQAIAAYABgAHAAkACQAIAAgABwAHAAcABwAGAAUABwAHAAcA
CQAKAAgACwAMAAoACgAKAAoACwAMAA4ACwAIAAgACAAIAAkACQAJAAkABwAHAAcABwAH
AAgACAAHAAgACQAKAAsACwAKAAoACwAJAAkABwAHAAQABQAFAAQABAAEAAQABQAHAAcA
BQAFAAMAAwADAAMABgAHAAcABQAEAAMAAgABAAEAAgADAAQABAAEAAQABAAEAAQAAAAA
AAEAAQABAAIABAAEAAQABAABAAEAAQABAAMAAwADAAIAAQACAAEAAAAAAAAAAQACAAEA
AgD///7//v/+//7//f///wIAAwADAAEA///+//3//////////v/8//3//f/9//v/+//7
//3/+//7//v/+v/9//7///8AAAEAAgADAAQAAAD+//v/+f/9//7///8AAP7//v/+//7/
/f/9//7//v/+//7//v/8//z//P/8//3//f/9//3//f/9//7//v/8//z//f/+/wAAAQAD
AAUAAwAEAAQABAAEAAMAAgABAAMABgAHAAkACQAJAAgACAALAAkACAAIAAkACAAIAAgA
BgAHAAcABAACAAAAAAACAAQABAACAAEAAQAAAP7//f////////////3/+v/5//r//f/+
////AAD///7//f/9/////////wAAAAD//wEAAQD7//r/AQALABYAJgA6AEgAWgBzAI4A
owCzAMMA0gDcAN4A1AC3AIMATAAnABQADgAQABEACgD9//P/6f/o//D/8P/w//b/+P/2
//b/9//3//f/9//3//f/9//5//n/+P/4//b/9f/1//f/+f/5//j/+P/2//b/9f/1//X/
9//3//f/9f/1//X/9P/z//L/8v/x//b/+P/6//z/+f/3//f/9f/2//f/9//3//X/9//3
//X/9P/0//P/8v/z//T/9v/4//f/9f/z//H/8//1//X/9f/3//f/9//3//b/9f/0//P/
9f/z//P/9f/z//H/8f/y//b/9v/2//b/9v/2//T/9P/z//P/8//z//T/9P/0//T/8//z
//H/8P/x//L/8//z//H/8f/u/+7/7P/q/+n/6P/o/+n/6f/p/+n/6P/o/+f/6f/q/+v/
6//r/+r/6f/p/+z/7f/v//D/8//1//f/+P/3//b/+f/6//z//P/9//3/+//9//7////9
//z//P/9////AAAAAAAA/v/+//7//v///wAAAQABAAEAAQAAAP7//f/9//7//f/+//7/
/f/9//7/////////////////AQACAAAAAwAEAAMAAgABAAAAAwAEAAYAAwAEAAQABAAE
AAUABQAFAAUABQAFAAUABQADAAQABAADAAUABQAFAAUAAwACAAIAAwADAAMAAQABAAEA
AwAEAAQAAQAAAP////8DAAMAAQABAAAA///+//3/AAABAAEA//8AAAEAAgADAAAAAAAA
AAAAAAAAAAAAAAAAAAAA/P/8//7///8AAAIAAgACAAIAAgAAAP///v/9//////////7/
/v8AAAAAAAD///7//v/+//3//v/7//r/+v/6//r/+f/8/wAAAgADAAEA///+//3/+//7
//v/+v/7//3//v////3//f/9/////////////v/8//z//P/8//z//P/8//z//v/+//3/
/f/8//r/+P/2//n/+v/7//z///////7//v/+//7//v/+//7///////z/+//6//n//P/8
//z//P///wAAAQABAAAAAQABAAIAAwAEAAYABwAEAAMAAwAEAAUABwAIAAkABgAGAAkA
BwAEAAQAAwACAAUABgAHAAkACAAEAAEA/v8AAAIABAAEAAAA//////7//P/7//v/+//9
//3//P/6//n/+v/5//j/+f/6//v//P/8//3//f/9//v//P/8//v//f/9//3//v///wMA
CgAcAC4AQABWAG8AhACTAJ8ArwC6AMAAxgDAAKcAgQBOACMAEgAKAAIABQAGAPv/8//v
/+T/4P/o/+z/7v/u//D/8f/z//T/9f/0//P/8v/x//P/8//y//L/8P/v/+//8f/x//H/
8P/w/+//8P/w//H/8v/z//L/8f/w//H/8v/y//T/9P/1//X/9P/y//D/7v/v//H/9f/3
//b/9f/z//H/8f/z//P/8f/x//L/8v/y//D/8P/x//L/8//z//P/8//x//P/8//z//L/
8f/w/+//8P/x//L/8//x/+//7//x//P/8f/x//L/8//y//H/8P/x//L/8f/y//P/8//z
//P/8//y//H/8P/y//P/8v/y//D/7v/s/+n/6//r/+j/6P/q/+j/5//m/+X/5f/k/+P/
5P/k/+X/5f/k/+T/5P/j/+X/5v/n/+n/6P/p/+v/7P/u/+//8P/w//T/9P/4//r/+v/6
//v/+//6//v/+//7//z//P/9/////v/+//3//P/7//z//f/+//7//v/+//3///////7/
/P/+////AQABAP7//v/9//3///8BAAIAAwAAAP///v///wAA/v8BAAIAAwAEAAUABgAE
AAQABQABAAEAAgADAAQAAwADAAMAAwADAAMAAwADAAMABAAEAAMAAQABAAEAAQADAAIA
AgADAAMAAwABAAEAAQADAAQABAADAAIAAQABAAIAAQD+//3//v///wAAAQD//////v/7
//z//f/+//////8AAAEAAgAAAAAAAAAAAAIAAgD+//7//f/9//3//v/8//z//P/8//7/
//8AAAEAAAD///7//P/8//7//v/+//v/+v/6//r//P/+//z//P/8//z//P/7//v//v//
/////v/9//3//f/9//3//f/8//z//f/9//3//f/9//3////9//v/+f/2//v//v8BAAQA
AgAAAP7//P/6//r/+f/5//3//v///wAA/f/8//v/+v////7//v/+//7//v/9//z//P/7
//z//f/+/////v/+//7//v/9//7//////wAAAQABAAIAAAAAAAEAAQACAAMABQAIAAcA
BwAGAAUABgAGAAkABwAEAAQAAwACAAQABAAEAAUAAwAAAP7//P/+/wAAAgACAAIAAQAB
AAAA/P/7//v/+//5//n/+P/2//j/+v/6//r//P/8//z//P/7//v/+v/5//v//P/8//v/
/f/5//X/+P/7/wMADgAaACwAQABQAF8AdACLAJ0ApwC0AMAAxgDEALUAkwBgADEAGAAO
AAwADQAIAAEA9//t/+L/3v/m/+7/8P/y//b/9P/1//X/9f/z//P/8//z//X/9f/0//T/
8v/x//H/8//3//f/9v/2//L/8v/x//H/8//1//X/9f/1//X/9f/0//P/8v/y//H/8//0
//X/9v/y//H/8v/x//T/9f/1//X/9//5//n/9//0//T/8//y//P/9P/2//j/9f/z//H/
7//x//P/8//z//P/8//z//P/8v/x//D/7//x//H/8//3//P/7//t/+z/8f/y//P/9P/0
//T/8v/y//X/9f/1//X/9v/2//b/9v/y//H/7v/s/+3/7v/v/+//7f/t/+r/6v/q/+j/
5//m/+j/6f/p/+n/5//m/+b/5f/l/+b/5//n/+b/5v/m/+f/6P/p/+v/7P/u/+//8P/w
//D/8P/0//b/+P/6//3////+//////////3//P/8//3///8AAAAAAAD8//z//P/8//7/
AAACAAMAAQABAAAA/v/+////AQABAAIAAgABAAEAAQABAAAA//8CAAMABAAHAAUAAAAA
AP7/AAAAAAAAAAADAAQABgADAAIAAgACAAIAAwADAAMAAwADAAMAAwADAAEAAgACAAEA
AwADAAMAAwABAAAAAAABAP/////9//3//v8BAAMABAACAAAA/v/9///////9//3//f/9
//3//f/+///////9//3//f/9//3/+v/6//r/+v/8//z//P/8//7//v/6//r/+//7//v/
/P/+//7//v/+//z/+//6//n/+v/7//z//P/6//z//P/8//n/+P/4//j/+f/8//v//P/7
//r/+f/3//n//P/9//3/+v/5//n/+f/5//n/+f/4//n/+//8//3/+v/5//j/+f/8//3/
/v/+//3//P/7//r/+v/6//r/+v/6//r/+f/5//r/+v/6//r/+v/6//r/+v/5//f/9P/2
//b/9v/2//n/+v/7//3/+//7//v/+//5//r/+v/6//j/+f/6//v/+//8//3//f8AAAAA
AAABAP///////wAAAgACAAMAAwADAAIAAgAFAAMAAgACAAEAAgACAAIAAgACAAEA/f/6
//r/+v/8//7/AAD+//3//f/6//j/9//3//j/+f/6//r/9//2//f/9v/2//b/9v/2//T/
9P/1//X/9//3//j/+P/5//3/+//5//j/+f/9/wIADgAgADgATABbAHAAiQCXAKEArgC6
AMIAwgCzAI8AXAAzABgACAACAAcADAADAPX/6f/g/9z/3v/o/+7/8P/w/+7/7//v/+//
7v/t/+z/6//t/+//8P/y//H/7//u/+//8P/v/+3/7P/r/+z/7P/t/+3/7//v/+//7//v
/+//7v/s/+z/7f/t/+3/7P/r/+r/7P/t//D/8f/w/+//7f/r/+3/7//v/+3/7//w//D/
8P/s/+z/7f/u/+7/7f/s/+v/6f/r/+v/6//s/+3/7v/v/+//7//v/+//7P/p/+j/6f/q
/+n/6v/s/+z/7P/s/+z/7f/u/+3/7v/u/+3/7P/r/+3/7v/v//D/7f/t/+v/6v/o/+j/
6P/n/+n/6f/m/+b/6P/m/+X/5P/i/+P/4//j/+H/4P/g/9//3v/e/97/3f/h/+L/4//l
/+T/5f/n/+j/6v/r/+z/7P/w//D/9P/2//X/9P/0//P/9P/3//n/+//6//j/9//3//n/
+v/6//r/+v/6//r/+v/5//r/+//7//3//f/8//r/+v/7//3//f/7//r/+P/3//n/+//8
//3//f/9//3///8BAP7/AAAAAP7//v/+//7//v/+////+//9//7///8AAAAA///+//3/
AAABAAIAAwABAAIAAgABAAAA///+//3//v/+////AQAAAP///P/7//v//f/+//7/+//6
//n/+f/9//3/+//7//z//f/+/////f/9//z/+f/5//n/+f/5//v//P/9//7//P/6//j/
9v/6//z/+v/8//z/+//6//r/+v/6//r/+v/5//n/+f/5//v/+//7//r/+v/8//z//P/6
//j/9//2//n//P/7//z/+v/6//r/+f/4//r/+v/5//n/+f/6//v/+f/5//n/+P/4//n/
+f/5//f/9//3//n/+//7//v/+v/6//r/+v/6//r/+v/6//r//P/8//v/+//5//j/9//2
//f/+P/5//r/+//7//7/+//6//n/+P/2//b/9//3//n/+f/5//n//P/8//z//P/7//z/
/f/9//z//f/9//7/AAAAAAEAAQABAAEAAgAEAAYABwAHAAcABAAEAAcABQAGAAYABQAE
AAQABAAEAAUABQACAAAA/v/9//7////+//3//f/+//7/+v/5//n/+f/7//v/+v/4//b/
+P/4//j/9v/2//b/9v/5//v//P/9//z//P/7//n/9//7//v//P///wMACgAaADAAQgBa
AHcAkgChALMAxQDQANIA0gDQALkAiQBQAC0AIAAUAAoABQD+//P/6//l/+T/6v/y//L/
9P/2//L/8f/x//D/7//w//H/8v/z//P/8//y//L/9P/z//P/9f/3//f/9v/2//L/8v/x
//H/9P/3//j/+f/2//X/9P/y//T/9P/1//X/9f/0//P/8v/z//P/9f/1//b/9//3//f/
9P/1//T/8f/0//b/9//4//T/9P/1//b/9P/z//L/8f/z//f/+f/7//n/9//1//P/9P/1
//b/9//1//P/8//1//X/8//z//T/+P/4//j/+P/2//b/9P/0//b/9//4//n/+P/4//j/
+P/1//X/8//y//P/9P/1//X/8v/x/+3/7P/t/+z/7P/s/+7/7//v/+//7f/s/+z/6//r
/+z/7f/t/+3/7P/r/+v/7v/v//H/8v/2//f/+P/4//r/+v/+/wAAAAAAAAEAAQABAAMA
BAAFAAMAAgACAAMAAwAEAAQABAAAAAAAAAAAAAMABAAFAAUABAADAAEA/v8CAAUACQAL
AAkACAAGAAUABgAHAAcABwAJAAkACQALAAkABgAIAAgACgAKAAoACgAJAAoADAAJAAYA
BgAGAAYACAAJAAoACwAJAAkACQAJAAcACAAIAAcABwAHAAcABwAJAAgACAAJAAoACwAK
AAsACAAJAAkACAAHAAYABQAFAAcABwAFAAUABQAFAAUABQAHAAkACgAJAAYABQAEAAMA
BAAEAAQABAAFAAYABwAIAAcABgABAAAABAAFAAYACAAFAAQAAwACAAIAAwAEAAUABQAF
AAUABAACAAQABAAEAAQABAAFAAYAAwAEAAEAAAABAAIAAwADAAMABgAHAAcABAADAAMA
AwAEAAUABgAGAAMAAwACAAEAAgADAAQABwAGAAUABAACAAQABAAEAAQABQAGAAcACAAH
AAYABAADAAYABgAGAAYABgAMAAoABAACAAQABAAEAAQABQAGAAgACQAGAAUABAADAAUA
BgAHAAgABwAIAAkACQAMAA0ADQAOAAwADAANAA0ADQANAA4AEAASABMAEwATABIAEgAV
ABMAEAAQAA8ADgAQABIAFAAXABUAEAAMAAgACwAOABEAEgAOAAsACQAGAAIAAQABAAEA
AwAFAAYABgAGAAgACAAIAAYABgAGAAYABAAFAAUABQAFAAYABgAFAAsACwALAA4AEQAT
ABwAMgBOAGgAggCbALAAxwDZAOcA7gD0APYA5gC/AIcAUgAvABwAEgAQAAsAAgD7//P/
7//u//b/+v/8//z//P/+//7//////////P/7//r/+f/6//v/+//8//7//f/9////////
//7//v///wAAAAABAAAAAQAAAP///////////v8AAAAAAQABAAEAAAD///7//////wEA
AQD//////v/9////AQABAP///f/+//7//v/6//r/+//8//7///8AAAEA/v////7//f//
/////////////////////f/7//v//f/+//3//v8AAAEAAAD///7/AAAAAP7//v/9//3/
/f/9////AAABAAIAAAD///z/+v/7//z//f/9//3//f/6//r/+v/4//f/9v/0//X/9f/1
//X/9P/0//P/8f/y//P/8//2//b/9v/3//j/+f/7//z/+//7//v/+v8AAAIACAAMAAsA
CgAKAAkACAAJAAkACQALAAoACgALAAsADAAMAAwADAAMAAwADAAMAAwADAALAA0ADQAM
AAoACgALAA0ADQAKAAoACQAJAAwADQANAA0ADAALAAoACwAMAAoADQAOAA0ADAALAAoA
DQAOABAADQAOAA4ADgAOAA8ADwAPAA8ADQANAA0ADQAPABAAEAAPAA4ADQAMAAsACwAK
AAoACwAMAA0ADAANAAsADQAOAA4ADQAMAAsACwALAAsACQAJAAkACQAJAAkACgALAAsA
CQAHAAcABwAHAAcACAAJAAoACQAIAAcABgAJAAoABwAIAAcABwAHAAgACAAIAAgACAAJ
AAkACQAJAAcABwAHAAYACAAKAAoACgAHAAYABgAGAAgACgAIAAgACAAIAAgABwAFAAgA
CQAJAAkACQAKAAsACgAJAAgABgAEAAUABQAFAAcACQALAA8ADQALAAkABgAHAAgACQAK
AAcABgAFAAQABwAIAAgACQAKAAoACgAKAAoACgAKAAoACwANABAADgAMAAoACAAJAAoA
CwAMAA0ADQANAA0ADAALAAsACgAMAAwADQAOAA0ADQAOAA8AEAASABMAFAAWABcAGAAZ
ABgAGAAWABUAFwAXABYAFgAZABcAFgAWABcAFgAWABYAFQAVABQAEAAQAA4ADgAQABMA
FAATABMAEQAQAA4ADQALAAsACwALAA0ADAANABAADAAKAAgABgAIAAoADAAPAA4ADQAM
AAwACgALAA0ADQAPABYAGQAdACQAMgBCAFIAaACBAJgArwDBAMsA0gDcAN4A2ADDAJcA
ZAA/ACoAHgAcAB0AFAALAAUA/f/6//7/AAD+/wAAAAAAAAMABQAGAAcABQAFAAUABQAF
AAUABAAEAAYABQAFAAcACAAHAAUABAAEAAQAAwADAAYACQAKAAsABwAHAAcABgAHAAgA
CgALAAkACAAHAAYABwAHAAkACQAJAAkACAAHAAcACQAJAAcACAAKAAsADAAIAAgACQAK
AAgABwAGAAUABwAJAAkACQAIAAcABgAFAAYABwAIAAkACwAJAAkACwAJAAcABwAIAA4A
DgAMAA==
         </WaveFormData>
      </LeadData>
      <LeadData>
         <LeadByteCountTotal>10000</LeadByteCountTotal>
         <LeadTimeOffset>0</LeadTimeOffset>
         <LeadSampleCountTotal>5000</LeadSampleCountTotal>
         <LeadAmplitudeUnitsPerBit>4.88</LeadAmplitudeUnitsPerBit>
         <LeadAmplitudeUnits>��V</LeadAmplitudeUnits>
         <LeadHighLimit>2147483647</LeadHighLimit>
         <LeadLowLimit>268435456</LeadLowLimit>
         <LeadID>V5</LeadID>
         <LeadOffsetFirstSample>0</LeadOffsetFirstSample>
         <FirstSampleBaseline>0</FirstSampleBaseline>
         <LeadSampleSize>2</LeadSampleSize>
         <LeadOff>FALSE</LeadOff>
         <BaselineSway>FALSE</BaselineSway>
         <ExcessiveACNoise>FALSE</ExcessiveACNoise>
         <MuscleNoise>FALSE</MuscleNoise>
         <LeadDataCRC32>4028709050</LeadDataCRC32>
         <WaveFormData>
/P/8//z//P/7//r/+f/4//j/+P/4//j/+v/6//r/+v/6//r/+v/6//j/+P/4//j/+P/4
//j/+P/4//j/+P/4//r/+v/6//r/+P/2//T/8v/1//b/9//4//j/+P/4//j/+P/4//j/
+P/2//b/9v/2//T/9P/0//T/9//4//n/+v/6//r/+v/6//j/+P/4//j/9//2//X/9P/2
//j/+v/8//z//P/8//z//P/8//z//P/8//z//P/8//z//P/8//z/+v/6//r/+v/7//z/
/f/+//3//P/7//r/+v/6//r/+v/7//z//f/+//z//P/8//z/+v/6//r/+v/4//j/+P/4
//b/9v/3//j/+v/8//7/AAD+//3/+//4//j/+//8//z//f8AAAEAAgAAAAAAAQABAAMA
AwAEAAUAAwAFAAUABQAFAAUABwAHAAUABAAEAAQAAgACAAMABAAFAAIAAAABAAMAAwAF
AAUAAwACAAIAAQAAAP/////+//v/+v/5//b/+P/7//7/AAD9//z/+//6//v/+//8//3/
+v/5//j/9//3//X/+f8AAAAA/f/+/wkAGAAnADoAUwBsAIEAnQC5AM4A2wDfAN0A0ACv
AIAAVQBAADQALAAnAB0ACwABAP3/9//y//L/9P/y//X/9//0//L/8f/w//D/8P/w//D/
8P/x//H/8P/x//D/8P/x//T/9P/y//L/8P/v/+//8P/y//T/9f/2//X/8v/x/+//7//w
//D/8P/x//H/8f/v//H/8v/z//P/9f/1//T/9P/0//P/8v/w/+7/7//v/+//7//w//L/
9P/y//H/8f/v/+//8P/x//H/8P/v/+7/7f/v//D/8f/y//L/8f/x//L/8P/w/+//7//1
//b/9//4//f/9v/0//P/9f/1//T/9P/1//b/+P/5//b/9//2//P/9f/3//f/9v/3//b/
9v/2//j/+P/2//b/9v/3//f/9v/0//T/9P/z//T/9//6//z/+//5//j/+f/6//r/+v/7
/wAAAQACAAUABAABAAIAAgACAAIAAgACAAIAAwADAAMAAgAAAAAAAQADAAUABQAFAAAA
////////AgAEAAQABAACAAIA///+//7///8BAAEAAwAGAAMAAQD//wAAAAAAAAIAAwAE
AAQAAwABAAAA///8//z//P/9//7/AQACAAMA///+//7///8AAAAAAAAAAAEAAAD///3/
//8AAAEAAgABAAIAAgAAAAEAAgADAAQAAwACAAEAAAAAAAAA//////3//P/8////AQAC
AAIAAgABAP3/+v/5//z//v/+//3//f/9//v/+//8//z//P/8//z/+//7//3/+//6//j/
+P/4//j/+f/8//z//P/8//v/+f/5//j/+P/8//7/+v/5//f/+f/6//r/+f/5//r//f/9
//3/+//3//f/9//3//f/+f/9//7/+v/4//f/+P/5//n/+P/4//r/+P/6//r/+P/2//f/
+f/9//3//f/9//3/+P/3//T/8//3//n/+v/9//7/+//4//b/+P/4//j/+P/3//r/+v/5
//j/9v/2//f/+P/5//r/+P/4//j/+P/1//T/9P/0//X/9v/3//j/9//3//b/9P/2//n/
+v/6//z//v/+//7//f/8//z/+//7//v//P/9//v//f/9//3//////wEAAQADAAIAAgAC
AAEAAAAAAAAAAAD8//n/+f/5//n/+//7//v/+v/6//n/9P/z//P/8v/w//D/8P/u//D/
8f/y//L/8P/w//D/8P/x//H/8v/z//P/8//z//P/7//t/+//8v/w//P/+P///wwAHQAw
AEUAXgB3AJEAqQC6AMkAzwDPAMAAnwByAFMAPgAsACQAHwAXAAsA+//r/+X/6v/y//L/
8P/v/+//7v/s/+v/6v/p/+r/6//s/+v/6//q/+j/6f/o/+j/6f/u/+7/7P/s/+v/6f/o
/+j/6v/s/+3/7v/s/+r/6v/p/+n/6v/q/+r/7f/t/+3/6//q/+r/6v/p/+v/6//q/+r/
7f/t/+3/7P/s/+3/7f/t/+r/6v/r/+z/6//p/+j/5f/o/+r/7P/t/+z/6//q/+n/6v/q
/+r/6v/q/+n/6f/q/+z/7P/r/+v/7P/s/+z/7P/s/+z/6//r/+7/7//v//D/7v/u/+//
7//v//H/8f/v/+//8f/x//D/7//u/+7/7v/v/+7/6//q/+v/7f/u/+7/6//q/+n/5//q
/+3/8P/y//T/8//z//X/9f/0//P/8//1//X/9f/3//X/8//1//b/9//4//n/+v/5//n/
+P/3//b/9P/0//X/+P/7//z//f/3//X/9P/z//X/+P/5//r/+P/4//X/9P/0//X/9//3
//n//P/5//f/9f/2//b/9v/4//n/+v/6//r/+f/5//n/9v/2//b/9//4//v//P/9//r/
+P/3//f/+v/6//r/+v/8//z//P/7//r/+v/6//r//f/+//7//P/5//j/9//2//n/+v/7
//z/+v/6//n/+f/3//b/9v/5//v//P/8//z/+//3//T/8//3//r/+//7//n/+f/3//f/
9P/0//T/9P/1//X/9v/5//j/9v/z//L/9P/0//X/+P/4//j/+P/3//X/9f/0//T/+P/6
//b/9f/1//f/+P/4//b/9f/1//f/+f/5//f/8//z//P/8//z//b/+//9//r/9f/z//P/
8//1//T/9P/2//b/+P/4//b/8f/x//L/9f/3//f/9//3//T/8//w/+//8f/z//T/9//5
//f/9f/0//T/9P/0//T/9f/4//j/9//0//T/8P/y//L/8v/y//X/9v/1//b/9v/2//X/
9P/0//T/9P/1//f/9v/2//n/+P/4//j/+v/8//z//P/8//z/+//6//n/+//9//7/AQD/
/////////wMAAwADAAIAAgACAAIAAgABAAIAAgD+//3//f/9//3//v/9//r/+P/5//n/
9//3//j/+P/5//r/+P/0//L/8f/z//T/9f/2//T/9P/z//P/9v/3//f/9//5//n/9f/1
//f/9P/y//P/9v8BABIAJQA2AE8AagCDAJkAsQDEANMA3QDfAMwApQB0AE8AOgAsACIA
IQAfABMABQD7//P/7v/w//L/9P/1//P/9f/0//T/9P/w//D/8P/w//D/8f/x//D/7//u
/+7/7//0//T/8v/y//T/8//z//T/8v/y//H/8P/y//D/8P/v/+//8P/w//D/8v/z//T/
8//z//T/9f/1//P/8//y//L/8//z//P/8v/y//P/8//z//D/8P/x//L/9f/1//b/9f/0
//T/9P/z//T/9f/2//f/9v/2//b/9v/2//X/9f/2//j/+P/3//f/+P/4//j/+P/4//j/
9//3//v/+//6//r/+//8//7////7//3//f/7//v//f/9//z/+//6//r/+v/7//r/9//2
//f/+f/6//r//P/8//z/+//6//v//P/8//////8AAAMAAgAAAP7//f8BAAMABQAJAAkA
BwAJAAoABwAGAAUABAAFAAcACAAJAAoACAAIAAkACAAJAAgABwAGAAUABQAFAAYACAAI
AAgACQAKAAgACAAFAAUABgAFAAMABgADAAEABAAIAAsADgANAA0ADQAMAAoACQAJAAkA
CQAKAAsADQANAA8ADwAPAA8ADgAOAA8ADQAMAAsACgANAA4ADwAPAA4ADgAOAA4ADwAQ
ABAADgAQABAAEAAQAA8ADgANAAwADwAQABAAEQAOAAwACwANAA8AEAAQABAAEQAPAA4A
DwAPABAADwANAA4ADwAOAA8ADQAMAAsACgAMAAsACwANAA0ADAAKAAoACgAKAAsADgAP
ABAAEQARAA8ADwAOAA4ADwAQAAsACQAMAA8AEQASAA0ACwAKAAsAEAARABAADQALAAsA
CwALAAsADwAQAAwADQANAA8AEQAPAA4ADgAQABAAEgASABAADAALAAsADQAOAA8AEAAR
ABEAEQAPAA8ADwAPAA4ADwARAA8ADQAMAA0ADgAPABAAFQAUABYAFwAYABUAFAATABIA
EAAQABEAEgASABIAEgASABQAFQAVABQAFAAXABgAGAAWABgAGAAYABgAGAAZABkAGQAZ
ABoAGwAdAB8AHwAfACEAIQAjACMAIQAgACAAIAAeAB4AHwAgACMAIAAeAB8AHgAdAB4A
HQAdABwAHAAbABUAEwASABAAEwAUABUAFAASABMAFAAUABQAFAAUABQAFQAVABYAFwAW
ABUAFAATABEAFwAbABYAFAAZAB4AJQA0AEkAYgB/AKIAwwDXAO0AAgERARUBEQH6AM8A
ngB3AF4ATgBEAD0AMwAnABkADwALAAoADgASABIAEwATABEAEAAQABAADwAQABEAEgAS
ABMAEwASABEAEAAQABEAEwASAA8ADgAQAA8ADwAQABEAEgASABIAFAASABIAEQARABIA
EgASABEAEQARAA8AEQASABMAEwARABEAEAAQABMAEwATABIAFAAVABUAFQAUABQAFQAW
ABUAEwASAA8AEQASABMAEwASABEAEAAPABMAFAAVABYAFAATABMAFAASABIAEQARABQA
FAAUABQAFgAWABUAFQAXABcAFgAWABYAFgAXABcAFQAXABcAFQAWABkAGgAaABYAFAAT
ABIAFwAYABcAGAAXABcAFgAUABQAFAAUABMAEwAVABcAGAAWABMAEQARABYAGAAaAB0A
HAAbABoAGwAbABkAGwAcABsAGgAZABgAFgAXABcAFwAZABgAGQAbABkAGQAXABUAEgAR
ABEAEQASABQAFAAUABIAEgAPAA4ADgAPABEAEQAPABIADwANAAsADAAMAAwADAANAA4A
DgAQAA8ADwAPAA4ADgAOAA8ADQAPAA8ADwAMAAoACQAJAAoACgAKAAoACwAKAAkABwAI
AAgACAAIAAkACgAKAAgACAAIAAgACAAGAAYABgAGAAMAAgAAAP///v/+////AwADAAQA
BAAEAAIA///9//3/AAACAAIAAQAAAP///P/7//z//P/8//z/+v/5//n/+//6//j/9f/0
//T/9P/1//j/9v/2//b/9f/z//P/8v/y//T/9v/y//H/8P/x//H/8P/x//H/8v/1//X/
8//v/+n/6v/r/+z/7f/v//P/9P/w/+3/6//r/+v/7f/s/+z/7v/r/+z/6//o/+f/5//o
/+v/6v/p/+j/5//o/+n/6P/p/+z/7f/t/+//7f/p/+X/4v/k/+b/6P/q/+j/6v/p/+f/
6P/m/+b/6P/o/+j/6P/m/+b/5P/k/+X/5v/m/+b/5v/m/+b/5//l/+T/5P/n/+n/6v/r
/+7/7P/s/+z/7P/s/+v/6v/p/+3/7//w//P/8f/x//H/8f/1//X/9f/0//T/9P/0//T/
8//0//T/8P/t/+3/7f/t/+3/7f/r/+r/7P/r/+j/5//p/+j/6P/o/+f/5P/j/+P/5//o
/+n/6v/p/+j/5v/l/+j/6f/p/+n/6f/n/+n/6f/h/97/5P/r//D//f8MABsALABJAGgA
gwCbALUAzADXANsA1wC8AI0AXgA9ACgAHgAcABsADwD9//H/5//j/+b/5v/i/+b/6f/n
/+X/5P/k/+T/4v/i/+L/4v/k/+X/5f/k/+P/4v/i/+P/6P/o/+b/5v/l/+P/4v/i/+P/
5P/k/+T/5P/i/+L/4f/f/+D/4P/g/+X/5//p/+n/5//m/+X/4//k/+X/5f/m/+X/5f/l
/+T/4v/j/+P/4//l/+b/6P/q/+n/5//m/+P/5f/m/+f/5//p/+n/6f/p/+n/6P/n/+b/
5//n/+j/6v/p/+j/5v/l/+r/6v/q/+r/7P/s/+v/6//r/+v/6v/q/+z/7P/t/+3/6//t
/+3/6//t/+//7//u/+3/7P/s/+z/6//q/+f/5v/n/+n/6v/q/+z/7P/s/+v/6//t/+//
8P/u/+3/7f/v//L/8v/y//P/9//3//f/+f/2//P/9P/0//X/9v/3//j/9v/3//f/9//4
//b/9v/3//f/+f/5//n/9v/1//X/9f/2//j/+P/4//r/+v/3//b/9P/1//f/9//3//r/
9//1//f/+P/4//j/+P/5//r/+v/8//v/+//7//j/+P/4//n/+f/7//v/+//7//r/+v/7
//r/+v/6//r//P/8//z/+//6//r/+v/6//v//P/8//r/+v/6//r/+v/6//r/+v/6//z/
/P/7//v/+f/4//j/+//5//r/+v/6//r/9//1//X/+P/6//r/+f/6//v/+v/7//j/+P/4
//j/+P/3//f/+f/5//j/9v/2//j/+P/5//z/+v/6//r/+f/1//X/9P/0//j/+v/2//X/
9f/3//j/+P/4//f/9//5//j/9//0/+//8P/x//L/8//2//v//f/6//f/9f/1//X/9f/0
//T/9v/4//r/+v/4//X/9f/2//n/9//3//f/9//3//f/9f/1//T/9f/1//f/+f/3//X/
9P/z//L/8f/w//L/9v/3//f/+P/6//b/9v/2//b/9v/2//b/9//4//b/9P/y//D/8f/z
//T/9P/2//n/+v/6//n/+v/5//j/+f/6//z//f/8//v/+//7//7/AQACAAMAAgABAAIA
AQD///7//v/+/wEAAgAEAAYAAwD+//r/+f/6//v//v////z/+v/5//f/9v/1//X/9P/1
//b/9//2//P/8//z//L/8//0//X/9v/3//f/+P/5//j/9//2//X/9f/1//P/8v/y//H/
9v8FABQAJQA8AFcAcACBAJcArwDCAM8A1wDVAMIAnQBuAEkANgAqACAAHwAZAAsAAQD7
/+//6P/s/+7/7v/t//H/8//y//L/8v/u/+7/7v/u/+7/7//v/+7/7f/s/+z/7f/u/+7/
7P/s/+7/7f/t/+7/7f/u/+7/7v/w/+7/7v/t/+//8P/w//D/7//t/+v/5//p/+z/7//x
//D/7//t/+z/7f/t/+3/7P/s/+3/7f/t/+z/7P/t/+7/8P/v/+//7f/t/+7/7//v/+7/
7f/s/+v/7f/u/+//8P/u/+3/7f/u//D/8P/v/+//8f/w/+//7v/v//D/8P/x//P/8//y
//L/8P/w//H/8f/x//X/9//3//P/8//x/+7/7v/u/+//8P/y//L/8P/w/+7/7//v/+7/
8f/y//P/8//y//P/9P/0//X/9f/2//n/+P/4//j/+f/7//v/+//9/////f///wAAAAAA
AAAAAAD+/////////wEAAAABAAMAAQABAP///f/9//3//v//////AAD///7/AAAAAP3/
/P/+////AQABAAAAAgD+//v//v8AAAEAAgD////////+//////8AAAEAAQACAAMABQAE
AAUABAADAAMAAgACAAMAAgACAAIAAgACAAIAAgABAAIAAgACAAIAAgACAAEA/v///wAA
AQACAAIAAgACAAIABAAEAAMAAwADAAIAAgAFAAMAAgAAAP7/AQD///7//////wAA///9
//7////+//////8AAAEAAgAAAP////8BAAEAAAD+//7//v/+////AgD///7//f/7//3/
//8AAAIABAAEAP7/+//9////AAAAAPz/+//7//3/AQABAP//+//8//3//v//////AwAE
AAAA/v/9//7///////7//v8AAP7/AAAAAP7//P/9////AwD///3/+//5//v///8BAAUA
AgABAP////////3/+//6//z//v8AAAIAAQACAAAA/f8CAAAAAAAAAAAAAAD8//z//f/+
////AAABAAIAAAABAAEAAAD+/wEAAgACAAIABAAEAAQABAAEAAUABQAGAAcACQALAAoA
CwAKAAkACwALAA0ADQAMAAoACQAIAAoACgALAAwADAAIAAUABQAHAAcACQAJAAcABgAG
AAUAAgABAAEAAAD///7//f/6//z//f/+//7/AAAAAAAAAAD+//3//f/9////////////
/f/7//f/9v/2//3/BAAPABwALwA+AE0AZgCBAJsArwDCANUA3wDfANQAtwCKAF8ARgA6
ADQALwAnABsADQADAPf/8v/0//r/+v/7//3/+//6//r/+v/4//j/+P/4//j/+f/5//j/
9//2//b/9//8//z/+v/6//n/9//2//b/+f/6//r/+v/8//r/+v/5//f/+P/4//j/+v/7
//z/+//5//j/9//1//j/+f/5//r//f/9//3//P/5//n/+P/3//n/+v/8//7/+//5//j/
9f/1//b/9//3//n/+f/5//n/9//2//X/9P/4//n/+//+//r/+P/1//P/9//4//n/+v/6
//r/+f/5//3//f/8//z//P/8//3//f/6//v/+v/3//n/+//7//r/+//6//r/+v/7//r/
9//2//f/+f/6//r/+P/4//j/9//3//n/+//8//r/+f/5//v//v/+//7///8BAAEAAQAD
AAEA//8BAAIABQAGAAcACAAGAAcABwAHAAQAAgACAAMAAwAFAAUABQACAAEAAQABAAMA
BgAHAAgABgAGAAMAAgAAAAEAAwADAAMABgADAAEA//8AAAAAAAABAAMABQAGAAMAAQAA
AP//AAAAAAAAAQADAAUABQAFAAEAAAAAAAEABAAEAAQABAAFAAQAAwABAAIAAgACAAIA
AwAEAAQAAgAAAAAAAAAAAP///v/9//z//f/+//7////9//z//P////3//v/+//7//v/7
//n/+f/8//7//v/9//3//f/7//v/+P/4//j/+P/4//f/9//5//v/+v/4//j/+P/4//n/
/P/8//z//P/7//f/9//2//b/+v/8//j/9//3//n/+v/6//b/9f/1//f/+//7//n/9f/1
//X/9f/1//b/+//9//r/+f/3//f/9//3//b/9v/4//j/+v/6//j/8//z//T/9//4//n/
+v/7//f/9//1//X/9v/3//f/+f/5//f/9f/0//b/9v/2//b/9f/4//j/9//4//T/8v/0
//T/9P/0//b/9v/4//v/+//6//n/+P/2//b/9//3//b/9v/5//r/+P/4//r/+v/7//z/
/f////7//f/8//z//f/9//////////////8BAAEAAQAAAAAAAgACAAIAAwADAAIA/f/5
//n/+f/5//v//f/7//r/+v/3//T/8//z//X/9v/3//j/8//y//L/8v/y//L/8v/y//L/
8f/x//L/9f/1//X/9f/1//n/9//z//D/8P/x//T//f8KAB8ANABFAFwAeQCPAKEAtgDJ
ANMA1wDMAKkAfgBXADwAKgAgACMAIwAVAAMA+f/t/+b/5v/s//D/8f/x/+//7v/u/+7/
6v/q/+r/6v/t/+//8P/w/+7/7P/r/+v/7f/s/+n/6P/p/+n/6v/s/+v/7P/s/+z/7v/s
/+z/6//r/+z/7P/s/+z/6//q/+f/6v/s/+7/7//u/+3/6//q/+3/7f/t/+z/7P/t/+3/
7f/q/+r/6//s/+z/6//r/+n/6f/q/+v/6//s/+3/7v/v//D/8P/w//D/7f/r/+r/6v/r
/+z/7P/t/+7/7v/u/+7/7//w//D/8f/w/+//7f/s/+//8P/y//P/8f/z//P/8f/w//H/
8P/u/+7/7v/v//D/8P/w/+7/7v/u/+//7//u/+7/7v/u/+3/6v/r/+z/7P/u/+//8f/1
//T/9P/0//X/9f/1//X/9//4//f/+v/8//v/+v/5//j/+f/7//z//f/6//j/+P/5//n/
+//7//v/+v/5//n/+f/4//r/+v/6//v//P/6//r/+v/7//3//f/6//z/+P/1//j/+v/7
//z/+v/7//z//P/8//v/+//7//z//P/8//3//P/9//z/+//8//z//f///////v/9//z/
//8AAAEAAQAAAAAAAAAAAP7//v/9//r//f/+////AAD///7//f/8//7//v/9//3/+f/4
//j/+//7//z//P/8/////f/8//3//f/+//3/+//7//v/+f/5//v//P/9//7/+//5//j/
+f/8//z/+//8//r/+v/7//7//P/8//z/+//7//v/+v/6//7/AAD8//v/+//9//7//v/7
//n/+P/5//7////+//v//f/9//3//f/+/wEAAQD8//v/+//9///////+//7/AAD+/wAA
AAD+//3//f/+/wEAAwADAAMAAwABAAEA/////wAAAQABAAMABwAFAAMAAgABAAAA///+
/wEABAAEAAMABAAEAAYABQAEAAMAAgAAAAAAAQACAAIAAgACAAIABAAFAAUABAAGAAkA
CgAKAAkACgAJAAgACQAKAAwADQANAA0ADgAPAA8AEQARABEAEQARABMAEwATABIAEgAS
ABIAEgATABQAFAAQAA0ADQAMAAsADAALAAoACgALAAsACAAHAAcABgAIAAgACAAGAAYA
BwAIAAgABwAGAAUABAAFAAcACgANAAwACwAKAAkABQAJAAkABgAIAAkADAAZACoAOQBQ
AHEAjgCjAL0A1wDqAPEA9QD3AOIAtwCGAGcAWABMAD4ANQApABsADQAHAAUACgAMAAwA
DAALAAcABQAEAAQABAADAAQABQAGAAQABQAFAAQABAAEAAUABwAKAAoACAAIAAcABQAE
AAQACAAKAAsADAALAAgABwAFAAcACAAIAAgABwAHAAcABQAGAAgACgALAA0ADQAMAAwA
CgAJAAgABgAJAAsADAANAAsACgAKAAoACgAJAAkABwAJAAwADwARAA8ADQALAAkACwAM
AA0ADgAMAAsACwAMAA4ADgANAA0AEgASABIAEgARABAADgANABIAEwATABQAFAAUABUA
FQARABMAEwARABIAFQAWABYAEgAQAA8ADgASABIAEAAQABEAEwAUABQAEgASABIAEQAT
ABUAFwAYABcAFQAUABUAFwAYABkAGwAdAB0AHQAfAB8AHQAfACAAIgAiACIAIgAiACMA
IwAjACIAIAAgACEAIQAjACMAIwAeAB0AHQAdACAAIgAiACIAIAAgAB0AHAAgACMAJwAp
ACYAKAAkACEAIwAkACQAJAAmACcAKAAoACYAJQAlACUAJQAmACcAKQAnACkAKQApACYA
JAAjACMAJwAoACkAKgAqACoAKgApACgAKAAoACgAKQAqACoAKAApACoAKwAsAC4ALgAu
AC4ALQAsACoAKQAoACgAKQAtACwALAArACoALAApACcAJwArAC4ALwAvACwAKwAoACcA
KAAoACgAKAApACkAKgAtACwAKgAnACYAKAAqAC0AMgAuACwAKgAnACgAKQApACoALgAw
ACwAKwApACsALAAsACsAKwAsAC8ALgAtACoAJQAoACkAKgArAC0AMQAyAC4ALAArACwA
LQAuAC4ALwAyAC8AMAAvACwALAAtAC8AMwAwAC8ALgAtACwALQAsAC0AMAAxADEAMwAy
AC8ALAAqACsALAAtAC4ALwA0ADIALQAsACwALAAsACwALAAuADEANAAyADAALgAsAC8A
MQAyADIAMQAzADMAMgA0ADYANgA2ADQANAA1ADUAMwAzADQANQA4ADsAPAA9ADwAOwA8
ADsAOQA4ADgAOAA7ADwAPgBAAD0AOAA0ADMANAA1ADgAOQA0ADIAMQAvACoAKQApACgA
KQAqACsAKgAqACsALAAsACwALAAsACwAKgApACkAKQAnACcAJwAnACsAKQAnACgAKAAn
ACwAPQBWAG8AigClAL4A2wD3AAkBFgEfASMBFwH0AMMAmAB5AGIAVABMAEUANwAtACMA
HQAZABwAHgAeAB4AHQAdAB0AHAAcABwAFwAWABUAFAAWABcAFwAWABUAFAAUABUAFwAW
ABMAEgATABMAFAAWABYAFgAVABQAFAASABIAEQARABIAEgASABIAEQAQAA0ADQAOAA8A
DwANAA0ADAAMAA0ADQANAAwACgALAAsACwAJAAgACAAIAAoACwANAA0ACwAKAAkABwAI
AAkACgALAAoACgAKAAoACAAHAAcACAAIAAgABwAHAAkACAAHAAYACAAIAAcABwAHAAcA
BgAGAAcACAAKAAsACAAJAAgABQAFAAcABwAGAAcABgAGAAYABwAGAAMAAgAAAAEAAQAA
AAEAAgADAAMAAgADAAQABAAGAAUABQAHAAcABgAFAAUABgAFAAQABQAIAAkADgASAA8A
DgANAAwACQAJAAgABwAHAAYABwAJAAkACwALAAsACgAJAAkACQAJAAoACQAIAAoACgAH
AAYABgAHAAkACQAIAAoABgADAAYACAAJAAoABwAHAAcABgAIAAcABwAHAAYABgAGAAcA
BwAJAAkACQAJAAgACAAJAAoACgAKAAoACQAIAAcABQAHAAgACQAKAAoACgAJAAYABgAG
AAYABgAIAAgACAAIAAoACgAJAAkABwAGAAYACQAGAAYABQAEAAUAAwACAAMABgAIAAgA
BwAFAAUAAwADAAUABgAHAAgABwAFAAQABQAIAAgABwAIAAcABgAGAAgABgAGAAYABQAG
AAcABwAIAAkACgAFAAMABAAHAAkACgAGAAUABQAHAAkACQAHAAMABAAFAAYABwAHAAsA
DAAIAAcABwAJAAsACQAIAAgACgAJAAoACQAGAAYACQANABMADwANAAsACQAJAAsACwAN
AAwACwAJAAkADgANAAwADAAOAA4ADgAOAA4AEAAPAA0AEAAQABQAEgAQAA4ADAANAA4A
DQAOAA8AEAAQABAADgAOAA4ADwAQABAAEQAVABUAFAATABQAFQAWABcAGAAaABsAHAAd
ABsAGwAaABsAHQAdAB0AHQAhACEAIQAgACAAIAAgACAAIQAiACIAHgAbABsAGwAbAB4A
HwAeAB4AHgAdABoAGQAXABYAFgAWABkAGAAZABsAGgAYABYAFAAWABgAGQAbABkAGQAY
ABcAFwAXABkAFwAZAB4AHgAfACQALQA6AEsAYAB7AJYAswDPAOEA8AD9AAMB/wDsAMUA
mAB3AGIAUgBOAEkAPQAxACkAIQAbABwAGgAYABgAGQAXABkAGgAcAB4AGgAaABoAGgAa
ABsAGwAaABoAGgAbAB0AHwAeABsAGgAcABsAGwAcAB4AIAAhACIAIAAeAB4AHQAeACAA
IQAiACIAIQAgAB0AHQAeAB8AHwAhACEAIAAgACEAIQAhACAAIQAjACQAJQAiACIAIwAk
ACQAIwAjACEAIwAkACUAJQAjACMAIwAjACYAJgAmACYAKAAnACcAKAAoACgAJwAnAC4A
LgAsAA==
         </WaveFormData>
      </LeadData>
      <LeadData>
         <LeadByteCountTotal>10000</LeadByteCountTotal>
         <LeadTimeOffset>0</LeadTimeOffset>
         <LeadSampleCountTotal>5000</LeadSampleCountTotal>
         <LeadAmplitudeUnitsPerBit>4.88</LeadAmplitudeUnitsPerBit>
         <LeadAmplitudeUnits>��V</LeadAmplitudeUnits>
         <LeadHighLimit>2147483647</LeadHighLimit>
         <LeadLowLimit>268435456</LeadLowLimit>
         <LeadID>V6</LeadID>
         <LeadOffsetFirstSample>0</LeadOffsetFirstSample>
         <FirstSampleBaseline>0</FirstSampleBaseline>
         <LeadSampleSize>2</LeadSampleSize>
         <LeadOff>FALSE</LeadOff>
         <BaselineSway>FALSE</BaselineSway>
         <ExcessiveACNoise>FALSE</ExcessiveACNoise>
         <MuscleNoise>FALSE</MuscleNoise>
         <LeadDataCRC32>1321886399</LeadDataCRC32>
         <WaveFormData>
DgAOAA4ADgAMAAwADAAMAAwADAAMAAwADgAOAA4ADgAMAAwADAAMAAoACgAKAAoACgAK
AAoACgAKAAoACgAKAAwADAAMAAwACgAIAAYABAAGAAYABgAGAAgACAAIAAgACAAIAAgA
CAAGAAYABgAGAAQABAAEAAQABQAGAAcACAAGAAYABgAGAAYABgAGAAYABQAEAAMAAgAE
AAYACAAKAAkACAAHAAYABgAGAAYABgAGAAYABgAGAAYABgAGAAYABQAEAAMAAgAFAAYA
BwAIAAUABAADAAIAAgACAAIAAgAFAAYABwAIAAcABgAFAAQABAAEAAQABAADAAIAAQAA
AP////8AAAAAAwAFAAcACQAHAAUAAwAAAAIABAAFAAYACAAJAAkACQAIAAgABwAGAAgA
CAAIAAoACgALAAwADAAIAAsADQANAAsACwALAAsACQAJAAoACgAMAAkABgAFAAUABQAH
AAcABQAEAAQAAwABAP///v/+//z/+//4//b/+v/9////AQD+//3//P/7//3//f/9//7/
/f/8//v/+v/6//f//P8BAP7/+v/5/wAADAAVACQAOwBQAGYAgACeALUAxADHAMkAwwCw
AI8AcABfAFEASgBCADMAIAAVAA4ABgD///3/+//6//z//f/6//j/9v/1//T/9P/0//T/
9v/2//X/8//1//X/9f/2//b/9v/1//X/9v/z//H/8P/z//X/9v/3//T/8//y//D/7v/u
/+7/7//x//H/8f/w//D/8f/y//L/9P/0//T/8//x//L/8v/x//D/8v/x/+//7v/v//L/
9P/y//D/8P/w//D/8P/x//H/7//v/+//7//y//L/8//z//T/9P/0//X/8//z//P/8//2
//j/+f/6//f/9v/0//P/9f/2//b/9v/4//n/+//9//z/+//4//f/+//9//3//P/6//r/
+f/5//z//P/8//r/+v/7//3//f/7//v/+//7//3//v/+//7//f/9//3//f/7//3//f/9
/wEAAgADAAQAAAD///7//f////7//f/9//3//P/8//z//P/5//n/+f/7//z//f/+//v/
+f/3//b/9//6//r/+v/4//f/9f/0//T/9f/3//X/9v/2//f/+P/2//b/9f/0//X/9v/3
//n/+P/2//X/9P/y//L/8v/y//T/9v/2//T/8v/x//D/8P/z//P/8v/y//P/8v/x/+//
8v/z//T/9P/0//T/9P/0//b/9v/1//X/8//z//P/8v/w//H/8v/y/+//7//v/+//8v/z
//P/9P/x/+//7v/t//D/8P/w/+//7//v/+7/7v/w//D/8P/u//D/8P/x//H/8v/x/+7/
6//t/+7/7//x//D/8P/v/+7/7f/s/+z/7P/u//D/8v/w/+3/7v/t/+v/7f/u/+//8P/u
/+//7//v/+z/7P/u/+v/6//u//L/7//v/+//7v/t/+3/7f/t/+3/7P/r/+r/6f/o/+n/
6//t/+7/7v/v/+//7P/o/+b/5f/q/+v/7P/t/+v/6v/p/+n/6//r/+r/6v/q/+v/7P/s
/+v/6//q/+v/7P/t/+7/7v/u/+7/7v/q/+n/6f/o/+r/6//s/+3/7P/r/+r/6P/p/+z/
7v/w//L/8//z//P/8P/w/+//7v/v//D/8f/0//L/8//0//T/9P/3//n/+f/5//n/+f/5
//f/9//4//j/+P/1//L/8f/x//H/8//z//P/8v/y//H/7//t/+z/7P/r/+v/6f/o/+n/
6//s/+3/7P/r/+r/6f/r/+v/6//s/+r/6v/q/+r/5v/j/+T/5f/k/+b/6f/s//T/AQAQ
ACUAOgBSAGwAhgCdAKoAswCzAKsAlgB5AGYAVQBDADgAMgAlABYABQD0/+z/7//z//P/
7v/s/+v/6P/m/+T/4//j/+T/5f/m/+T/5P/j/+H/4//j/+P/5P/o/+j/5//n/+b/4//h
/+D/5P/l/+X/5f/j/+P/4//i/+T/5P/k/+X/5//n/+f/5v/l/+X/5f/k/+T/5P/k/+P/
5P/m/+f/5//l/+j/6P/n/+P/4//l/+b/5P/i/+L/4v/j/+T/5v/n/+b/5f/k/+P/5P/k
/+X/5f/k/+T/5P/l/+f/5//n/+f/5//o/+j/6P/o/+j/5//n/+r/7P/t/+7/7v/t/+3/
7f/t/+3/6//r/+v/7f/t/+z/7f/u/+7/7//u/+7/7v/s//D/8f/z//P/8f/v/+3/6//t
//D/8v/0//X/9f/1//X/8//1//X/9f/2//b/9v/2//P/8//z//P/9P/0//T/9f/0//L/
8f/w//T/8f/x//H/9f/2//f/+P/z//H/7//u//D/9P/1//b/9P/z//H/8P/w//H/8//x
//L/8v/z//T/9P/0//P/8v/0//T/9P/1//P/8v/y//L/8v/y//L/8v/z//b/9//2//T/
8//y//L/9P/1//X/9v/2//b/9v/1//P/8//z//L/8//0//X/9v/z//L/8P/v//L/8//0
//T/8v/z//T/9P/z//P/8//z//b/9//3//j/9f/z//L/8f/1//b/9//3//X/9f/0//T/
8v/y//L/8P/x//L/9P/1//b/9f/y/+//8f/y//P/9f/0//T/8//y//H/8P/w//D/8v/0
//b/9P/0//b/9v/1//L/8v/y//L/8v/z//P/8//w//D/8v/v//L/9v/7//n/9//1//L/
7//x//H/8f/x//P/8//z//P/8P/v/+//7//x//L/9P/1//T/8P/u/+3/8P/x//L/8//z
//L/8f/x//P/8//y//L/9P/1//b/9v/x//H/7v/w//D/8P/w//H/8v/y//P/8//y//L/
8f/x//H/8f/x//L/8v/z//b/9f/2//b/9//5//n/+f/6//f/9v/1//T/9//6//v//f/8
//z/+v/9/wEAAQABAAEAAQABAAEAAQAAAAAAAAD9//z/+//7//v//P/7//j/9v/3//f/
9v/1//X/9v/4//n/9f/y//D/7//w//H/8v/z//P/8//z//P/8//0//T/9P/4//b/8v/z
//T/8f/s/+7/7//2/wQAEwAgADMATgBiAHgAlACrALoAxQDJAL0ApACDAGoAWQBLAD4A
OgA1ACYAFQAIAP7/9//1//f/9v/4//X/9f/0//P/8//w//D/8P/w//D/8P/v/+3/7f/t
/+3/7v/y//L/8f/x//X/8//y//L/8f/x//D/7//v/+//7//u/+7/7v/u/+//8P/x//L/
8v/y//P/9P/0//P/8v/x/+//7//w//D/7//x//T/9P/z//H/8f/z//T/9f/0//X/9v/z
//L/8v/x//T/9f/2//f/9//2//b/9f/2//b/9v/3//f/9//3//f/+//8//z//P/8//z/
+//7//v//P/8//z//v///wEAAwABAAEA/////wEAAwADAAIAAgACAAEAAQABAAAA///8
////AQAEAAUABQAFAAUABQADAAQABAAEAAgACQAKAAsACQAJAAcABQAIAAoADAAOAAsA
CwALAAsACQAIAAcABwAKAAoACwAMAAwACQAJAAkACAAIAAgACAAGAAUABAAEAAUACAAI
AAgACQAJAAgACAAFAAUABgADAAMAAgACAAIABwAKAAwADgANAAwACwALAAkACAAIAAgA
CAAIAAgACAAKAAwADAAKAAkACQAJAAoACAAHAAUABAAIAAoADAANAAsACwALAAoADAAM
AAwADAAMAAwACwALAAkACQAJAAgACQALAA0ADgAKAAkACAAHAAgACQAJAAoACwALAAwA
DQANAAwACwAJAAwADQANAA4ACwAKAAkABgAIAAgACQAJAAsACwAJAAcABQAGAAcACQAN
AA4ADgAOAAsACgAKAAoACQAKAAsACAAIAAwADgAPAAsACgAJAAgACQALAAwADQALAAoA
CwAHAAcACgAOAAsADgAPAA8ADwAOAA0ADAALAAwADQAOAA8ACgAJAAkACQALAAwADgAP
AA8ADAALAAsACwALAAsACwALAAoACQAJAA0ADQAMAAwAEgARABIAEgASAA8ADgANAAwA
CwALAAwADAANAA0ADQANAA0ADQANAAwADAAOAA8AEAAOAA8ADwAPAA8AEAAQABAAEAAQ
ABAAEgASABMAFAAUABMAFwAaABsAGgAZABgAFwAXABcAGAAYABkAFwAVABUAFAATABQA
EwASABIAEwATAA4ACwAJAAgADAANAAwADAAKAAsACwALAAsACwALAAsACwALAAsADAAK
AAoACgAKAAYADQAOAAkABgAKAA0AEgAcACsAPgBXAHgAlACqAL4A2QDoAOsA6wDdAMIA
pQCMAHcAZQBYAEwAPwAuAB8AFgAQAA0ADwATABAADgAPAA0ADAALAAsADAAMAAwADAAM
AAwACwAJAAkACQAJAAoACwAKAAgABwALAAkACAAIAAoACwALAAsACwALAAsACgAKAAoA
CgALAAsACwALAAoACgALAAwADAALAAoACQAHAAgACgALAAsACwAOAA4ADQANAA0ADwAQ
AA0ACgAJAAgACQAKAAwADQAMAAsACgAJAAsADAAOAA8ADgAOAA4ADwAOAA0ADAALAA8A
EAAQABAAEAAQAA8ADwARABIAEgASABEAEQASABMAEwATABEAEQAUABcAGAAYABUAFAAS
ABEAFQAWABcAFgAVABUAFgAVABUAFQAVABUAFgAYABkAGgAYABcAFgAVABcAGwAdAB8A
HQAcABsAGgAZABkAGQAZABcAFgAVABUAFQAUABQAFAAXABUAFgAXABUAFAATABIAEgAR
ABAAEAARABQAFAAUABIAEQAPAA4ADgAPABEADwARABAAEAAQAA4ADgANAAwADgAOAA4A
DwARABAAEAAQAA4ADgAOAA4ADgAQABAADgALAAsACwAMAA0ADQAMAAwADQAMAAsACQAL
AAsACwAKAAwADAAMAAwADAAMAAsACwALAAsACwAKAAcABwAHAAYABwAHAAcABwAIAAkA
CQAKAAkABwAGAAUACgAKAAoACQAIAAcABQAEAAQABAAEAAIABAAEAAUABQAGAAUAAgD/
////AAABAAMABAAEAAMAAgABAAAAAAAAAAAAAgAEAAIA/v8AAAAA//8BAAIAAwAEAAEA
AQAAAP///v/+/wAA/f///wIABgADAAIAAQD///3////////////9//3//f/9//v/+//8
//3/+//6//r/+f/7//r/+//9/wEAAQABAAEA///8//n/9//8//3//f/+//3//f/9//z/
+//7//z//v/+//7//v/8//z/+//7//z//P/9//3//f/9//3//f/7//r/+v/8//7/AAAB
AAMAAQABAAEAAgABAAAA///+/wEABAAFAAcABwAGAAMABQAJAAkACQAJAAsACwALAAsA
CwAKAAkABQAEAAMAAwADAAMAAwABAAAAAgABAP///f/+//7///////z/+v/5//n//P/9
//7////8//v/+v/5//r//P/9//7//v/8//z/+f/y/+//8v/2//v/BAAQABkAKABBAF4A
dgCQAKwAwwDQANUA1QDFAKYAgwBuAF0AUwBOAEgANwAkABUACAACAAMAAQD9//7/AAD9
//v/+v/5//n/+P/4//j/+P/6//r/+f/3//X/9f/1//b/+v/6//n/+f/6//f/9f/0//j/
+f/5//n/9//3//f/9v/0//T/9P/1//n/+//9//7//P/7//r/+P/6//r/+v/5//f/+P/4
//f/9v/4//f/9f/1//f/+//+//3/+v/5//j/+P/4//n/+f/7//v/+//7//v/+v/6//n/
+v/6//r/+//6//n/+P/3//r//P/9//7/AAAAAP/////9//7//v/+//////8AAAEAAQAB
AP////8BAAMAAwACAAIAAgABAAEAAQAAAP///P///wEABAAFAAUABQAFAAUABwAIAAgA
CAAHAAcABwAHAAkACwALAAsADgAOAA4ADgAKAAkACAAHAAgACAAIAAkACQAIAAgACAAI
AAUABQAFAAgACAAIAAgABgAFAAQABAADAAYABgAGAAgABwAFAAQAAgADAAUAAwAFAAQA
BAAEAAMABAAEAAQABAAEAAQABQAHAAYABgAGAAUABAADAAIABAAGAAYABAAFAAUABQAG
AAcABwAGAAYABgAGAAYABQADAAMAAwACAAMABAAFAAYABQAEAAIAAQADAAMAAwACAAIA
AwAEAAQAAgABAAAA//8BAAEAAAAAAP7//f/9//3/AAAAAAAA//8AAAEAAQACAAEAAAD/
//z//f/+/wAAAQABAAEA///9////AAABAAMAAgACAAEAAAD9//z//P/8//z//v8AAP7/
/v8AAAAA///+//7//v/+//z//f/9//3/+v/6//z/+f/7/wAABgAFAAIAAQD///3//f/9
//3//f/+////AAABAP3//f/+/////v/+//////////z/+//7//3//f/9//3////+//3/
/f/9//v/+P/2//f/+f/7//z///////7//P/8//z//P/9//3//v/+//3/+//5//f/+P/5
//r/+v/8//7///8AAP/////+//3///8AAAAAAAD///7//f/+////AQADAAQAAQADAAQA
AwABAAEAAQABAAQABQAHAAgABwADAP///f//////AQABAP7//P/7//n/9//1//T/9P/3
//f/9f/0//P/8//y//H/8//z//P/8//z//P/8//0//P/8v/x//D/8v/x/+7/6//o/+j/
6//2/wIADQAgADkATgBgAHYAkgClALQAvwC/ALUAngB9AGIAUQBFADoANAArABoADQAG
APr/8f/x//H/8P/u/+//8P/w//D/8f/v/+7/7f/s/+7/7v/t/+v/6f/p/+n/6v/q/+r/
6f/p/+3/6//q/+r/6v/r/+v/6//r/+v/6//q/+z/7P/s/+3/6v/p/+j/5v/o/+v/7v/w
/+//7v/t/+v/6//s/+z/6//r/+7/7v/t/+v/6//t/+7/8P/u/+7/7v/s/+z/7f/t/+v/
6//r/+v/7v/u/+//7//s/+z/7P/t/+//7//v/+//8P/w/+//7v/v//D/8P/x//P/9P/0
//T/9P/z//P/8//1//f/9//5//f/9//1//L/8//0//T/9f/4//j/+P/2//X/9f/2//X/
9//5//v//f/8//z/+//6//z//f/+/////v////7//f/+//7//v/+//7///8AAAEAAQAA
AP/////+//z/+//6//3/+//8//3/+//6//n/+P/5//n/+f/6//r//P/7//r//P/7//n/
+P/6//v//f/7//v/+v/6//r//f/+//7//v/8//r/+P/3//j/+P/5//r/+//8//3//v/7
//z/+//4//n/+f/5//r/+//7//r/+v/6//r/+v/5//v/+//7//r/+P/4//j/+P/5//r/
+v/7//v/+//7//r/+v/7//z//P/7//v/+//7//r/+f/3//b/9//3//j/+f/5//j/9//1
//b/9//3//j/+f/6//v/+v/4//j/+f/5//v/+//5//f/9//4//n/+//5//j/9v/0//X/
9v/4//r/9//4//n/9v/2//j/+P/3//b/9v/2//b/+P/5//n/+f/4//j/+v/3//X/+P/8
//n/+//7//r/+f/5//n/+f/5//f/9//3//f/9v/3//n/+//5//b/9P/x//X/9v/5//3/
/f/7//n/9//3//b/9f/1//r/+//7//z/+v/5//j/9v/7//r/+v/6//r/+v/4//f/9//2
//n/+f/5//n/+f/5//n/+P/2//j/+f/6//z//f/9//3//f/+//7//v8AAAAAAAACAAAA
AQACAAIAAgAFAAcABwAGAAUABAADAAUABQAGAAYABgADAAAA//8BAAEAAwADAAEAAAAA
AP///f/7//r/+v/6//n/9v/0//b/9//3//f/+f/5//n/+f/4//f/9v/2//f/+P/5//r/
+P/1/+7/7//w//L/+f8AAAoAGQAkADEARgBiAHoAkACnALoAxQDJAMMArgCPAHIAYQBV
AE4ARgA7ACoAGQAMAAIA+f/7//3//P/8//3/+f/4//f/9//2//b/9v/2//b/9v/1//P/
8f/x//H/8v/1//b/9v/3//j/9f/z//L/9v/3//f/9//1//X/9f/0//L/8v/y//P/9P/1
//b/9v/z//P/8//y//X/9v/3//f/+f/6//r/+f/3//j/9v/z//T/9f/4//r/9//0//P/
8v/0//T/9f/1//f/9//3//f/9f/0//T/8//2//j/+v/9//n/9//1//P/9v/4//n/+v/6
//r/+f/5//r//P/9//7//////wAAAQD+//3/+v/5//z///8AAAAAAAAAAP////8AAAAA
AAD+/wIAAwAFAAUABAADAAIAAQADAAQABAAEAAUABQAFAAUABQAHAAcABwAIAAgACAAI
AAUABQAFAAUACAAIAAgACQAJAAgACAAIAAkABQAEAAMABgAGAAYABgACAAEAAAAAAAIA
BgAHAAgABgAFAAMAAgACAAMABQADAAQABAAFAAYABAAEAAMAAgAFAAYABwAJAAcABAAC
AAAAAgACAAIAAgADAAYABwAGAAMAAwADAAQABQAFAAQABAAEAAQABAADAAUABQAFAAQA
BgAGAAYABgAEAAQAAwADAAMAAwADAAIABAAFAAYABgAEAAMAAgABAAMAAwACAAIAAAD/
//////8CAAIAAgABAAEAAQAAAAAA/v/+//7//P/+//7//////wEAAQD///3//f/+////
AQAEAAQAAwACAAAA/v/9//z//v8AAAIAAAD+/wAAAAD///z//P/8//z//f///wAAAQD/
//7////7//z/AAAFAAMAAgABAP///f/9//3//f/9//7///8AAAEA/P/7//v/+////wAA
AgADAAIA/v/8//v////////////9//z/+//7//3//f/8//z//P/9//7//v/9//v/+P/6
//r/+v/6//z//f///wIAAQABAAAA///9//3//f/9//z//P/+////AAAAAAEAAQADAAMA
BAAEAAMAAgABAAAABAAEAAUABgAIAAYACQALAAkACQAJAAkACwALAAsADAALAAoABgAC
AAMAAwADAAUABQADAAIAAgD///3/+//6//v//f/+//3/+v/6//v/+//7//v/+//7//n/
+f/5//n/+v/6//r/+v/8/wAA/f/4//f/9P/0//X/+v8EABcAKAA3AEwAZgB6AI4ApwC6
AMcAzwDHALAAkQB4AGUAUwBIAEYAQQAyAB0AEAAEAPv/+f/7//7//v/9//v/+v/5//n/
9//2//X/9P/2//j/+f/5//j/9//2//b/9v/2//X/9f/5//f/9v/2//b/9//3//f/9f/1
//X/9P/0//T/9P/1//T/8//y//D/8//1//f/+P/3//b/9f/z//X/9v/2//X/9//6//r/
+f/2//X/9v/2//j/9v/2//b/9P/0//X/9f/2//f/+P/5//r/+v/7//v/9//2//X/9f/2
//f/+P/5//r/+v/5//j/+v/8//3////+//7//f/8//////8AAAEAAQABAP////8AAAEA
AAD+////AAAAAAEAAgACAAIAAAACAAMABQAFAAMAAwADAAMAAQACAAIAAgAGAAcACAAJ
AAkACwALAAsACwAKAAkACAAKAAsADAANAAoACAAGAAUABgAGAAcACAAJAAUABAADAAQA
BAAEAAQAAwADAAMABAAEAAYABQAEAAYABQADAAIABAAFAAcABQAEAAIAAQAAAAIABAAF
AAYABAAEAAQABQAFAAQABAAEAAQABAAEAAQAAgAEAAQAAgAEAAUABgAIAAYABQADAAIA
BQAGAAcABwAHAAcABwAGAAUABAADAAIAAwAEAAQABQAEAAMAAgAAAAIAAwAEAAQAAQAB
AAEAAQADAAMAAgACAAUABQAGAAcACAAGAAQAAQABAAEAAAAAAAEAAgADAAIA///+//7/
/f8CAAMAAgABAAAAAAAAAAEAAAAAAP///v/+//7///8AAP7/AAACAAAAAAACAAIAAQD/
//7//f/8//3///8AAAEAAAAAAAIA///8//7/AQD9//7///////////////////8BAAEA
AQABAP3//f/+////AgACAAMAAwABAP7//f/9////////////AgACAAIAAwACAAEA///+
/wAAAQACAAIAAQADAAQAAwACAAEAAAD/////AAAAAAEAAQABAAEAAQABAAEAAAAAAAIA
AwAEAAIAAwADAAMABQAGAAYABgAGAAYABgAIAAoACwAMAAwACgANAA8ADwAPAA8ADwAP
AA8ADwAQABAAEAANAAoACQAIAAcACAAHAAYABgAHAAcAAwABAAAAAAADAAMAAQAAAAAA
AQABAAEAAAD///7//f///wEAAwAGAAMAAgABAAAA/v///wAA+//6//r/+/8EABIAHQAw
AE0AZgB4AJIAsADDAMwA1QDXAMsArACNAHoAcQBjAFQASAA3ACQAFwAOAAoACwALAAkA
BgAGAAEA///+//3//f/+//7//v/+//7//v/9//v//f/9//3//v8AAAAA/////wAA/f/7
//r///8BAAIAAwD+//3//P/6//v//P/9/////f/9//3//P/9////AQACAAQABAAEAAMA
AAAAAP///f/+/wIAAwADAP////8BAAIAAgAAAAAAAAADAAQABgAHAAQAAwACAAEAAwAE
AAYABwAEAAQABAAFAAcABwAHAAcACwAMAAwADAAJAAgABgAFAAcACgAMAA4ADwAPABAA
EQAPAA8ADQANABEAEwATABIADwAOAAwACwANAA4ADwAOABIAEwAVABUAEwATABMAEwAV
ABYAFgAWABUAFQAVABUAFwAZABkAGQAYABgAGAAYABkAGQAZABkAGwAaABkAGQAZABgA
GAAYABkAFQAUABMAFAAUABQAFAASABEAEAAQABEAFAAUABQAEgARAA8ADgASABUAGQAZ
ABgAFgAVABQAEwAUABQAFAAVABYAFwAZABgAFgAVABQAFQAWABcAGAAWABgAGAAWABQA
EwASABIAFAAVABUAFgAWABYAFgAVABcAFwAXABYAFgAWABYAFgAYABgAFwAXABgAGQAa
ABoAGQAZABkAGAAXABcAFwAXABUAFQAUABQAFAATABMAEwAXABgAGQAZABYAFQATABIA
FAAUABQAEgATABQAFgAXABgAFwAUABEAFAAWABgAGwAaABgAFQASABIAEgATABQAFAAW
ABgAFgAUABYAFgAVABUAFgAXABgAFgAVABMAEQARABIAFQATABUAGAAcABkAFwAXABYA
FQAWABcAGAAZABgAFwAWABUAFAAVABcAGQAXABYAFgAVABYAFAAUABUAGAAZABoAGwAY
ABYAFAATABcAFwAWABYAGAAbABoAFgAUABYAFgAWABYAGAAZABsAHAAbABkAFwAVABgA
GQAaABoAGQAaABoAGgAcAB0AHQAdABsAHAAcABwAHAAcABwAHgAfACEAIwAkACAAIwAl
ACUAJAAjACIAIQAkACUAJwAoACUAIQAdABsAHgAfACIAIwAfABwAGgAXABMAEQAQABAA
EwAVABUAFgAWABcAFwAXABcAFwAXABcAFgAVABQAFAASABIAEgASABYAFQAUABMAEAAO
AA8AHAAwAEUAXgBzAIoApgDAANQA4wDuAPUA7QDZALwAnwCIAHMAYwBaAEwAPQAwACUA
HAAWABcAGQAXABQAFAATABMAEgARABEADQAMAAsACgAMAAwACwAJAAoACwAMAA4ADgAO
AA0ADQAQAA8ADwAQABEAEQAQAA8ADQANAA0ADAAOAA4ADgAPAA4ADQAMAAoACgALAAwA
DAAMAAwADAALAA0ADgAOAA0ADAAOAA0ACwAJAAkACwAMAA4ADgAQABIAEAAOAA0ACwAM
AA0ADgAPAA4ADgAPAA8ADAAMAAwADQAPAA8ADwAPABAAEAAPAA4AEAAQAA8ADwAPABAA
EAAQABIAEwAVABcAFQAVABMAEwAVABcAFwAWABgAGAAXABcAGAAYABgAFgAXABcAGAAX
ABkAGQAZABkAFwAYABgAGAAbABsAGwAbABsAHQAdAB0AGwAaABkAGAAaAB0AIAAjACIA
IAAeAB0AHAAaABkAGAAcABkAGQAZABoAGgAaABoAGQAZABkAGgAYABoAGQAYABoAGQAX
ABYAGAAZABsAGQAXABYAFgAWABkAGgAaABoAGAAYABgAGQAbABoAGgAaABgAGAAYABgA
GgAcABwAGgAbABsAGwAcAB0AHQAcABwAHQAcABsAGQAcAB0AHgAeAB0AHAAbABoAGgAa
ABkAGQAaABsAHAAcABwAHQAeAB4AHQAdAB0AHQAcABsAGQAYABkAGQAaABsAHAAcABwA
GwAbABsAGgAaABsAHAAdABwAGwAaABoAGQAcAB0AHAAbABkAGgAbAB0AHAAcABsAGgAa
ABoAGwAcABsAHAAdABoAGwAeAB8AHwAcABwAHAAcABwAHQAdAB0AHAAcAB4AGwAZABwA
IAAdACAAIQAhACEAHwAfAB8AHwAdAB0AHQAdAB8AIQAkACcAJgAkACMAIQAkACIAIgAj
ACMAIQAfAB0AHwAgACEAIwAlACUAJAAkACIAIwAkACQAJQAlACoAJwAmACUAJAAmACYA
JQAlACYAJgAnACcAJQAlACUAJQAmACYAJwAqACoAKgApACkALAAtAC4AMAAxADIAMwA0
ADEAMgAxADEAMgAyADAAMwA1ADUANQA1ADcANwA3ADcANgA2ADYAMwAwAC8ALwAvADIA
MwAyADIAMgAxAC8ALQAsACwALQAtACwALAAtAC8ALQArACkAJwArAC0ALwAxAC4ALgAt
ACwALAAuAC4AKwAsAC8AMAAuAC8ANgBAAEsAXgB1AI4AqgDGANwA7QD6AP8A/wD3AN4A
vwCoAJUAhwB+AHYAZwBYAE0ARAA+ADsANwAxADAAMAAvAC8AMAAxADMAMgAyADIAMgAw
ADAALwAtAC4ALwAwADIAMgAyADEAMQAzADEAMAAwADMANQA2ADcAMwAzADMAMgAzADQA
NQA3ADYANQA0ADIAMgAzADQANAA1ADYANwA3ADUANgA2ADUANgA6ADsAOwA3ADcAOQA6
ADoAOAA4ADgAOgA6ADsAOwA5ADkAOQA5ADwAPAA9AD0APAA8ADwAPQA9AD0APQA9AEMA
RABCAA==
         </WaveFormData>
      </LeadData>
   </Waveform>
</RestingECG>
