# Supplementary material for: Detection of Left Atrial Enlargement Using a Convolutional Neural Network-Enabled Electrocardiogram
Source: Front Cardiovasc Med. 2020 Dec 17;7:609976. doi: 10.3389/fcvm.2020.609976 (PMC7773668; doi:10.3389/fcvm.2020.609976)
Supplement: Supplementary file 3 [file Data_Sheet_3.ZIP › normal2/1802017345_5223_0000000W.XML]

<?xml version="1.0" encoding="Windows-1252"?>
<!DOCTYPE RestingECG SYSTEM "restecg.dtd">
<RestingECG>
   <PatientDemographics>
      <PatientID>1802017345</PatientID>
      <PatientAge>70</PatientAge>
      <AgeUnits>Years</AgeUnits>
      <Gender>Female</Gender>
      <PatientLastName>lirunhe</PatientLastName>
   </PatientDemographics>
   <TestDemographics>
      <DataType>Resting</DataType>
      <Site>1</Site>
      <AcquisitionDevice>MAC55</AcquisitionDevice>
      <Status>Unconfirmed</Status>
      <Priority>Normal</Priority>
      <AcquisitionTime>09:21:41</AcquisitionTime>
      <AcquisitionDate>03-17-2017</AcquisitionDate>
      <CartNumber>1</CartNumber>
      <AcquisitionSoftwareVersion>009C</AcquisitionSoftwareVersion>
      <XMLSourceVersion>MAC5000 v1.0</XMLSourceVersion>
   </TestDemographics>
   <RestingECGMeasurements>
      <VentricularRate>79</VentricularRate>
      <AtrialRate>79</AtrialRate>
      <PRInterval>146</PRInterval>
      <QRSDuration>88</QRSDuration>
      <QTInterval>382</QTInterval>
      <QTCorrected>438</QTCorrected>
      <PAxis>11</PAxis>
      <RAxis>-7</RAxis>
      <TAxis>34</TAxis>
      <QRSCount>14</QRSCount>
      <QOnset>227</QOnset>
      <QOffset>271</QOffset>
      <POnset>154</POnset>
      <POffset>201</POffset>
      <TOffset>418</TOffset>
      <ECGSampleBase>500</ECGSampleBase>
      <ECGSampleExponent>0</ECGSampleExponent>
   </RestingECGMeasurements>
   <Diagnosis>
      <Modality>Resting</Modality>
         <StatementCount>3</StatementCount>
         <LabelText>12SL ��ϳ���</LabelText>
      <DiagnosisStatement>
         <StmtFlag>ENDSLINE</StmtFlag>
         <StmtText>�������</StmtText>
      </DiagnosisStatement>
      <DiagnosisStatement>
         <StmtFlag>ENDSLINE</StmtFlag>
         <StmtText>��������ST����T���쳣</StmtText>
      </DiagnosisStatement>
      <DiagnosisStatement>
         <StmtFlag>ENDSLINE</StmtFlag>
         <StmtText>�쳣 ECG</StmtText>
      </DiagnosisStatement>
   </Diagnosis>
   <Waveform>
      <WaveformType>Rhythm</WaveformType>
      <WaveformStartTime>0</WaveformStartTime>
      <NumberofLeads>8</NumberofLeads>
      <SampleType>CONTINUOUS_SAMPLES</SampleType>
      <SampleBase>500</SampleBase>
      <SampleExponent>0</SampleExponent>
      <HighPassFilter>16</HighPassFilter>
      <LowPassFilter>150</LowPassFilter>
      <ACFilter>NONE</ACFilter>
      <LeadData>
         <LeadByteCountTotal>10000</LeadByteCountTotal>
         <LeadTimeOffset>0</LeadTimeOffset>
         <LeadSampleCountTotal>5000</LeadSampleCountTotal>
         <LeadAmplitudeUnitsPerBit>4.88</LeadAmplitudeUnitsPerBit>
         <LeadAmplitudeUnits>��V</LeadAmplitudeUnits>
         <LeadHighLimit>2147483647</LeadHighLimit>
         <LeadLowLimit>268435456</LeadLowLimit>
         <LeadID>I</LeadID>
         <LeadOffsetFirstSample>0</LeadOffsetFirstSample>
         <FirstSampleBaseline>0</FirstSampleBaseline>
         <LeadSampleSize>2</LeadSampleSize>
         <LeadOff>FALSE</LeadOff>
         <BaselineSway>FALSE</BaselineSway>
         <ExcessiveACNoise>FALSE</ExcessiveACNoise>
         <MuscleNoise>FALSE</MuscleNoise>
         <LeadDataCRC32>1013098348</LeadDataCRC32>
         <WaveFormData>
AwADAAIAAgADAAMAAwACAAEAAQAAAP7///8BAAMABQADAAMAAgACAP////8AAP///P/3
//b/8v/w//P/9f/+/w8AKQBAAFYAbgCFAJUAogCyAMEAugCiAHkASQAdAP7/7f/p/+T/
3f/b/93/4P/l/+j/7//3//v/+v/4//L/9P/7//v/+f/5//j/9v/4//j/+P/5//v/+//7
//v/+P/4//n/+f/7//7//f/9//v/+//8//z//P/7//r/+f/6//v//f8AAAAA///+//z/
+//7//r/+f/9//7///8AAP7//f/7//r/+//8//3////+//3//P/7//7//v/+//7/AgAF
AAQABQAEAAMABQAEAAUABgAHAAgABQAFAAQABAAHAAgACAAIAAsADAANABAAEQAQAA8A
DgANAA0ADAANAA8AEAASABQAEgARABEAEQAUABMAFAAVABUAFQAVABYAFQAUABIAEQAP
AA4ADQANAA8ADwANAAwACgAIAAcABwADAAEAAAD//////v/+//z/+//6//n/9v/1//T/
8//x//T/9P/1//X/9//3//j/+P/2//X/9P/1//P/8//z//T/8v/z//P/8//0//T/9f/2
//P/8//0//T/9P/1//X/9f/z//P/9f/1//P/8v/x//D/8//1//b/+P/3//f/9//4//j/
+P/4//j/+P/4//j/+P/2//b/9v/4//r/9//3//f/9v/1//T/8//z//P/9P/2//X/9f/0
//P/8//0//T/8//1//X/9f/2//X/8v/w/+//8P/y//P/9f/0//P/8v/x//L/8//0//X/
9f/1//P/8//x/+3/5P/o/+r/7P/u//P/+P/7//3/9//0//H/7//x//H/8v/y//X/9f/2
//f/9v/2//X/9P/2//j/+P/4//X/9P/0//X/+f/6//3/AQAAAAEAAQACAAQABAABAAEA
AwADAAQABAADAAEA/f/6//v//v/9//3/+v/2//H/7v/w/+//7//u//D/8P/w//H/8P/v
/+7/7f/v/+7/7v/v/+z/6//p/+j/6v/r/+v/6//r/+v/6//r/+n/6P/o/+n/5//s/+3/
5P/d/9j/2v/c/+H/6//0/wMAGQAyAEoAXgBzAIkAnACmAKsAqgCQAGMAMQADAOD/0f/R
/87/x//L/9H/zv/L/9D/1f/Z/+H/5v/k/+L/5P/j/+P/5f/n/+j/6P/m/+b/5v/n/+f/
5//n/+f/5P/k/+X/5f/n/+r/6f/p/+n/6f/q/+r/7f/t/+3/7f/q/+n/6f/q/+v/6//r
/+r/6P/p/+n/6f/q/+r/6v/q/+3/7f/s/+z/6v/q/+r/6//q/+n/6P/n/+v/7v/x//T/
8f/x/+3/6//s/+3/8f/y//T/9P/0//T/8v/z//P/9P/5//r/+v/6//r/+v/6//z//v/+
//7//v///wEAAgAFAAQAAgABAAAAAAABAAMABQAFAAMAAwADAAMAAwADAAQABQAGAAYA
BwAGAAQAAgABAAUABQADAAIAAAD+//3//f/9//3//v////z/+v/5//b/9//4//n/+P/6
//r/+v/5//n/+P/4//f/9//3//j/+P/3//f/9//5//f/9//3//j/9v/3//f/9//1//T/
9P/0//X/9f/2//b/9P/1//X/9f/2//f/+v/7//z//P/8//z//P/7//n/+P/7//v/+//8
//v/+v/5//j/+f/6//v//P/8//z//P/+//3/+f/4//f/+P/5//r/+//5//f/9v/2//n/
+//8//3/+//8//z/+//4//f/9v/2//f/9v/2//f/+f/6//r/+//5//n/+f/5//n/+//9
//r/9//2//X/9P/3//r/+//7//j/9v/0//P/9f/1//b/9v/3//f/+P/5//n/+v/6//r/
+v/8//z//P/8//z//f///wIAAgAEAAcABwAHAAYABgAIAAgABQAFAAgACQALAAwADgAN
AAoACAAIAAoACAAHAAUAAgD+//z/+v/5//n/+P/4//j/+P/5//f/9//3//f/9f/0//T/
9f/2//f/9//4//f/9f/y/+//8f/z//X/9//0//L/8f/x/+//9P/3//D/8f/2//L/7P/t
//H/+v8RACcAPABWAHIAiQCbAKoAuAC7AK4AkABhAC8ACQDu/93/0//Q/9H/z//R/9j/
3f/g/+X/6//t/+r/6v/u//L/8f/z//L/8//z//L/8v/y//L/8//z//P/8//z/+//7v/u
/+3/8P/0//T/9f/3//f/+P/4//j/9//2//X/9P/z//P/9P/z//P/8//y//X/9//4//n/
+f/4//f/9v/2//X/8//y//P/9P/1//f/9//3//f/9//2//b/9v/2//f/+f/3//f/+f/5
//z//P/6//r/+v/6//z//f/9//7/AAAAAP///v8BAAIAAwAGAAgACAAIAAgACAAJAAkA
CwAJAAgACAAIAAkACQAKAAsADQALAAsACwALAAsACwAMAA0ADgAOAA8ADAAKAAgABwAH
AAcABQAEAAQAAgABAAEAAQABAAIAAwADAAIAAgAAAP3//P/7//j/+v/8//7////9//z/
/P/7//r/+f/5//j/+f/7//3/AQD8//v/+v/6//r/+//7//v//v/+////AAD9//3//v/+
/wAAAQABAAEAAAD//wAA//8AAAAAAAAAAP/////+//7/AQABAAEAAgAAAAAAAAAAAAAA
AAAAAAAAAgACAAIABAAHAAUABgAHAAUAAwABAP//AQABAAIABAAEAAMAAQD//wEAAgAC
AAEAAAD///7//v8AAP7//f/9////AAAAAAEA//////////////7//v/+//7//v/7//z/
+//5//n/+v/7//3//////wAAAAD+//3//f/9////AAAAAAAAAQACAAEAAAABAAAAAAAB
AAIAAgAEAAcABgAHAAcACAANAA4ADAANAAwACwALAAoADAANAAwADAAMAA4ADAALAAsA
CAAEAAIAAQD///7//P/+//7//v////3//f/9//3/+v/4//f/9//4//n/+f/6//3//f/8
//v/+//7//v/+//7//r/+v/7//v//P/5//j/9//y/+r/7P/v//P/+v8HABcAKAA8AFgA
bQB/AJAAoACnAKoAnAB3AE0AIwD8/+v/5//i/9v/1//T/9L/0//e/+v/7//t//L/+P/6
//b/8f/v//H/8//0//T/8v/y//L/8//0//X/9v/3//b/9v/3//f/+v/8//r/+f/5//n/
+v/6//v/+//7//v/+P/3//f/+P/7//v/+//6//r/+//7//v/+v/6//r/+v/9//3//P/8
//v/+v/5//n/+v/7//z//f/8//z//P/8////AQD/////AQABAAQABAADAAIAAQAAAAEA
AwAEAAYACQAKAAoACgAJAAgABwAIAAsADAANAA4ADQANAAwADQAOAA4ADwAQAA4ADQAN
AA0AEQAPAA8ADwAPAA8ADwAQAA4ADAAJAAcACgAMAA4AEQARAA8ACwAIAAoACAAHAAcA
CQAJAAoACwAIAAYABQACAAQABAAEAAIAAgACAAIAAQABAAAAAAD///////8AAAAA/v/9
//z//f/+////AAACAP/////+//3//v/+////AAABAAEAAgACAAAAAQABAAEAAwADAAUA
BQACAAIAAgACAAEAAQAAAAAAAgADAAQABgAFAAQAAwACAAUABgAHAAgABAACAAAAAAAD
AAEAAgADAAMAAwADAAMAAQD///7//v8AAAEAAQABAAAAAAD///3/////////AAD+//z/
+//7//v//P/8//3//v///wAAAQAAAP///v/9//3//f/7//v//f/9//3/+/////r/+v/6
//r/+v/4//r/+v/5//j/+P/4//n/+//9/wAAAgAAAP3/+//5//z//v///wAAAgAEAAQA
BAABAAAAAAABAAYABgAIAAsACwALAAoACgAMAAwACQAJAAsACwAMAAwACwAJAAUAAgAE
AAgACAAJAAQAAAD7//j/9//1//T/8v/0//b/+P/7//r/+f/4//f/9f/0//T/9f/2//f/
9//4//n/+f/4//f/9//3//f/9//2//T/8//z//X/8P/1//b/8f/u/+z/6v/r//P//v8N
ACUAOgBIAFwAcwCHAJgApgCnAKIAjABhAC0AAwDk/9f/2f/Y/9f/1f/R/9L/3f/m/+X/
4//r//L/8v/y//T/8//v/+7/7//v/+7/8P/w//D/8f/x//H/8f/x//L/8v/z//P/9P/2
//T/8//x//H/8v/y//P/8//z//P/8P/v/+//8P/z//P/8//y//X/9//4//n/+P/2//T/
8v/0//X/9f/2//T/9P/0//X/9f/1//X/9f/3//j/+f/6//j/+f/2//X/9v/3//v//P/6
//r/+v/6//v//f/+/wAAAQACAAIAAgACAAIAAgAEAAYABgAGAAYACAAJAAkACwAIAAYA
BQAEAAQABQAHAAkACwAJAAkACQAHAAcABwAIAAkACgAKAAsACgAIAAYABQAJAAkABwAG
AAYABAADAAMAAgABAAEAAQAAAP7//f/6//3//v////7/AAAAAAAA///8//r/+f/3//j/
+f/7//z/+f/5//n/+//3//f/9//4//n/+//8//3//P/6//n/+P/6//v//f/+//v/+//6
//n/9//3//n/+f/6//z//v8AAAAA///9//z/+//7//v//P/+//7//v/+//7//v/+//7/
AAAAAAAAAgABAP3//P/7//z//f/+/////f/7//r/+v/8//3//f/9//v//P/8//v//f/9
//3//v/+//z/+//7//j/+P/3//f/+//9////AQAAAP///v/9//v/+f/2//f/+P/5//r/
/P/+//7//f/5//j/9//3//r/+//9//7/AAD////////+//7//f/8////AgADAAQAAQAA
AAAAAQAFAAYACQANAA0ADQAMAAwADQAMAAgABwAIAAkACwAMAAwACwAIAAYABwAKAAkA
CQAEAAAA+//4//r/+f/5//j/+v/6//r/+//4//f/9v/1//b/9v/3//n/+P/3//X/9P/3
//f/9v/1//X/9f/1//X/9P/y//H/8f/5//z/8//y//X/8P/m/+j/6//v//r/CwAfADAA
SgBkAHcAhQCaAKwAtwCyAJoAbQA5AA0A8P/h/93/3v/Z/9P/0//U/9f/3P/f/+H/5f/u
//b/9v/w/+//7f/r/+3/7v/u/+//8P/x//P/8P/v/+7/7f/u/+7/7//v//L/9P/y//H/
8//z//T/9P/1//X/9f/1//L/7//t/+z/7v/v//D/8P/x//P/9P/1//X/9P/z//L/9P/1
//X/9v/1//T/8//z//P/8//z//P/8v/y//L/8v/0//f/9v/3//n/+f/8//z/+f/4//f/
9v/4//n/+f/6//3//v/+//7/AAAAAAAAAgAFAAYABwAIAAgACQAJAAsACQAIAAgACAAH
AAcACAAJAAkABwAHAAcACgALAAwADgANAAwACgAJAAcABgAFAAUACQAJAAcABgAFAAIA
AAD///////8AAAEAAwACAAIAAAAAAAAAAAD+//z//P/8//v/+//6//r/+f/7//v//P/8
//v/+//7//3/+//7//v//P/+//////////3/+v/4//b/+f/7//7/AAD+//3/+//5//r/
+//+/////v/+//7//v///////v/+/wEAAQABAAIAAQAAAP///v8AAAAAAAAAAAEAAgAD
AAYAAwD///7//f////////////3/+//6//r/+//7//r/+f/8//7///////z/+//6//r/
+//6//r/+//5//r/+v/7//v/+//7//v/+//7////AQD8//n/+P/3//b/9//6//v/+//4
//j/+P/5//n/+f/6//r/+//7//z//f/+//7//f/8////AgADAAQAAgAAAP////8AAAAA
AgAFAAkACwAMAA4AEAAQAA0ADQANAA0ADgAOAA0ACwAHAAQABwAKAAkACQAEAAAA+//4
//j/9//3//b/9P/0//T/9f/2//f/+P/5//n/+P/4//n/9//3//b/9v/2//X/8//x//L/
8//0//X/9//2//b/9//3//b/8f/u/+v/6P/m/+b/5f/p//b/AQATADAARABWAGkAfwCS
AKYAswC2AKQAfQBLAB0A+v/f/9P/0P/R/8//0f/U/9f/2P/b/+H/5//q/+j/7P/w/+3/
6f/r/+3/7v/u/+3/7P/r/+v/7P/t/+7/7//t/+z/7P/r/+7/8P/u/+3/7f/t/+7/7v/t
/+3/7f/t/+//7//w//L/8f/x//H/8P/y//P/8//z//L/8v/y//L/8v/x/+//7v/x//L/
8//1//P/8//z//P/8v/y//L/8v/x//P/8f/x//T/9f/5//r/+P/4//j/+P/4//n/+f/6
////AAAAAAAAAAAAAAAAAgAEAAQABAAEAAYABwAHAAkACQAIAAgACAAHAAcACAAJAAsA
CQAJAAkACQAJAAkACgAIAAgABwAHAAcABgAFAAUACAAJAAgACAAGAAQAAwADAAIAAQAB
AAEAAwACAAIAAAD///7//f/6//3//v///////v/8//v/+f/3//f/+P/4//n/+f/5//v/
9//3//f/+P/5//v//P/9//v/+v/6//r/9//3//j/+P/5//v//P/9//z/+//8//v/+//8
//3//v/+//3/+//6//v/+//7//z//v/+//7//v/+//7//v/+//7//v/+/wAA/v/7//v/
+//9//3//f/9//r/+f/5//r//f/9//z/+//9//7//v/9//v/+//7//z/+v/4//f/9//2
//b/9f/1//b/9//4//n/+//7//v/+//5//z/+v/6//r/+v/6//z//P/7//r/+v/6//v/
+v/5//n/+P/4//f/9//3//v//P/8//z//v8AAAAAAAD///7//v///wQABAAGAAkADAAN
AA0ADgANAAwACAAHAAkACQAKAAoADQANAAsACgAJAAoABwAFAAMAAAD8//r/9//1//T/
8v/z//T/9f/3//n/+f/5//n/+P/2//X/9f/1//X/9P/0//T/8//x/+//8v/z//T/9f/y
//D/7//v//H/8P/r/+z/7//s/+T/4P/f/+H/7v8FAB8ANABMAGgAfQCNAJ4ArgC3ALQA
nABtADsADwDq/9f/1f/U/8//zf/N/9D/1//a/93/4f/l/+b/7P/s/+r/7f/1//P/8//y
//D/7v/u/+7/7//t/+3/7f/t/+3/7v/w//H/8f/y/+//7f/v/+//8P/w//D/7//u/+3/
7f/t/+7/8P/y//P/9P/0//L/8//z//P/9P/0//T/9P/z//P/8v/y//P/9P/1//f/9v/1
//T/8//1//b/9//4//f/+f/3//f/9v/1//f/9v/5//r/+//8//r/+f/3//b/+//+/wAA
AgACAAIAAgAEAAYABgAGAAYACAAJAAkACwAKAAgABwAGAAcABwAIAAkACwAJAAkACQAH
AAcABwAIAAkACgAKAAsACgAIAAYABQAHAAcABQAEAAYABAADAAMAAAD///////8BAAIA
BAAEAAEAAAD///z//v/+//7//f/7//r/+v/5//f/9//4//j/+f/7//3/AQD+//3//P/8
//z//f/9//3/+//6//r/+v/5//n/+v/6//r/+//7//v//f/9///////+//7//v/+//3/
/f/8//z//f/9//3//v8BAAIAAwAEAAEAAAD///7/AAAAAAAAAgACAP////////3//f/9
//3//f/9//7/AAAAAP///f/7//v//P/8//v//f/9//3//v8AAP7//f/9//3//v/+////
/v/9//z/+//7//n/+//7//r/+v/6//r/+v/6//z//P/7//z//P/8//3//P/7//v/+v/8
//v/+//7//3//v/+//7/AQAEAAUABgADAAIAAgADAAQABAAGAAkACgALAAsADAALAAoA
BgAFAAgACQALAAwADAALAAgABgAGAAgABgAFAAMAAAD8//r/+P/3//f/9v/4//j/+P/5
//n/+f/5//n/9//2//b/9//6//v/+//8//z/+//5//f/+f/5//n/+f/5//j/+P/5//f/
8P/t//L/8//w//D/8P/v//X/AAANAB0AMABIAGAAeQCPAJoAoAClAKAAigBfADEADQDw
/93/1f/a/9v/0//P/9b/3f/i/+X/5//r//D/7v/s//L/8//t/+7/8f/z//T/8//y//H/
8f/z//P/8//z//T/9P/1//X/9v/4//b/9f/3//f/+P/4//b/9f/0//P/8//z//T/9v/3
//f/9//2//b/9//3//f/+P/4//j/+P/5//n/+P/4//j/+P/4//n/+//7//v/+//8//z/
/P/8//3////9//3/+v/5//v/+v/8//7/AAACAAIAAwADAAQABQAEAAIAAAAEAAYACAAM
AAsACgAJAAgACwANAA4AEQAQAA4ADQAMAAoACQAJAAkADQANAA8AEQAQAA8ADgAOABAA
EAAPAA8ADgAMAAoACQALAAsACQAIAAoACAAHAAcABgAFAAUABQADAAIAAgAAAAAAAAAA
AP7/AAAAAAAA//8CAAIAAwADAAEA///+//z/+//7//v//f/8//3//v8AAP7/////////
AQAAAAAAAAD/////AAAAAP7//////////////wEAAQD+//7//v/+/wIAAwADAAQABQAF
AAUABgAEAAQABAAEAAQABAAEAAQABgAGAAYACAAGAAMAAwADAAMAAwADAAMABAADAAMA
BAADAAMAAgABAAEAAgACAAEAAwADAAMABAABAP7//P/7//3/AAACAAUAAgABAAAA//8D
AAEAAQACAAAAAAAAAAAA/v8AAAAA///+//7//v///wEAAQACAAIAAQD///7//f8BAAIA
AgACAAUACAAJAAoACQAIAAgACQAJAAgACQALAAsACwAKAAoADwAQAA4ADwAPAA8AEAAQ
ABAADwAMAAoACgAMAAoACQAIAAYAAwACAAEA///+//z//P/8//z//f/7//v/+//7//3/
/P/8//3//f/9//z//P/7//v/+v/5//n/+f/5//n/+//6//r/+/8BAP7/+//2//P/9v/y
/+7/8f/1//z/BwAZACwAQgBYAG8AfQCMAKAArwCqAJQAcQBDABkA/P/p/+P/4v/d/9f/
1f/W/9X/2P/f/+X/7//2//j/9v/y//H/7//t/+//8P/w//L/9P/2//n/9f/z//H/7//x
//L/9P/1//j/+v/4//f/9f/z//L/8P/z//X/9//5//b/8//x//D/9P/1//b/9v/0//X/
9f/1//b/9v/2//b/+f/5//j/+P/3//b/9f/1//j/+f/6//v/+f/4//f/9v/3//n/9//3
//f/9//6//r//P/8//z//P/8//3//f/+////AAAAAAAAAgACAAIABAAGAAYABgAGAAUA
BQAEAAUABwAIAAoADAAJAAkACgALAAoABwAGAAUACAAJAAoADAAKAAoACQAJAAkACAAH
AAcACAAHAAQAAgAEAAQABQAHAAMAAQAAAP/////+//7//P///wAAAQAAAPz/+v/4//X/
+P/4//n/+f/5//n/+v/6//j/9//2//f/+P/5//r//P/6//v/+//7//r/+P/3//b/9v/3
//n/+v/5//n/+P/3//r/+//+/////f/8//v/+v/9//3//P/8//3//f/9//7//v/+//7/
/v/+//7//v/+//7//v/+/wAAAAD9//3//f/9//3//f/9//r/+f/5//r//f/9//z/+//5
//r/+v/5//v/+//7//z/+v/4//f/9//6//z//f///////////////P/7//r/+f/6//v/
+v/7/wMAAAD8//r/+P/2//b/+P/4//f/+P/6//z////+//3//f/8//z/+//7//v///8A
AAAAAAACAAQABAAEAAMAAgACAAMABQAEAAUABwAKAAsACwAMAA4ADgALAAsADAANAA8A
EAAPAA0ACQAGAAUABgADAAEAAQD+//r/+P/4//f/9//2//j/+P/4//n/+f/5//n/+f/3
//b/9v/3//n/+f/4//j/9//3//b/9f/3//f/9//3//j/+P/5//v/8//y//P/8P/r/+z/
7P/q/+n/7//8/w8AJQA8AFIAaAB9AJEAoACqAK0ArACWAGUALwALAPT/4f/X/9b/1//X
/9X/1P/X/97/6f/x//P/7v/q/+z/8P/x//H/8P/x//H/8P/u/+7/7v/v//D/8f/y//P/
8v/y//P/8//y//T/8v/x//L/8//1//b/9v/1//T/8//0//P/8//0//P/8//z//L/8f/x
//D/7//y//T/9v/4//b/9f/z//L/8//0//X/9//3//f/9//3//f/9v/1//T/9f/3//X/
9f/3//f/+v/6//r/+v/6//r/+P/5//n/+v///wAAAAAAAAMABAAFAAgABwAGAAUABAAE
AAUABQAHAAkACAAIAAgACAAJAAsADQAMAAkACAAHAAUABQAFAAYABwAIAAgACQAIAAYA
BAADAAgACQAIAAgACAAGAAUABQABAP///v/9////AAACAAIAAQAAAP///P/8//z//P/7
//v/+v/6//n/+f/5//r/+v/7//v/+//9//n/9//1//T/9v/5//v//f/9//z//P/8//n/
+f/6//r//P/9//3//f/7//v//f/9//z//P/8//z//v//////AAD+//3//P/8//3//v//
/wAA///+//3//P/9//7///8CAAIA//////////////////8AAP////8AAAMAAwACAAEA
//8AAAAA///9//3//f/+//z/+v/5//n/+//8//z//f/7//v/+//7//3/AQD9//z///8A
AAEAAgD///7/+//3//r//P/+/wEA/v/9//3//P/9//3//v//////AAAAAAAAAAACAAIA
AgACAAIAAwAFAAcABgAHAAkACgALAAsADAARABIAEAARAA4ADQANAAwADgANAAoACAAE
AAQAAAD9//3//P/6//r/+//7//z//P/7//r/+f/5//f/9//3//f/+P/4//n/+//5//n/
+P/4//r/+//7//v/+v/5//j/9//5//j/+P/5//v/+v/1//L/9f/w/+r/7v/z//n/AgAN
AB0ANgBOAGgAfwCTAKgAuAC9ALQAoABzADsAEwD6/+n/4//c/9P/zf/N/87/2f/i/+X/
5//v//b/9v/0//T/9f/x/+//8f/y//L/8v/y//L/8//z//P/8//z//T/9P/1//X/9f/2
//P/8f/y//P/9f/2//X/9f/1//X/8v/x//H/8v/0//X/9v/2//X/9f/0//P/9f/2//f/
+P/3//f/9v/2//b/9v/2//f/+f/5//n/+f/4//j/+P/4//n/+//5//n/+f/5//z//P/6
//r/+v/6//z//f/9//7///8AAAAAAAACAAIAAgAEAAYABgAGAAYACAAJAAkACwALAAoA
CgAKAAkACQAKAAsADwANAA0ADQAKAAkACAAIAAoACgAJAAkACgAKAAoACwALAAsACQAI
AAgABgAFAAUABgAFAAUABQADAAIAAgAAAAAAAAAAAP7//v/+//7//f/9//z//P/7//v/
+//8//z/+f/5//n/+//5//n/+f/6//r/+//7//v//f/8//z//P/5//n/+v/6//r/+//7
//v//f/9///////9//z/+//6//v/+//6//r//f/9//3//v/9//z/+//6//v//P/9//7/
/f/8//v//P////3//v////3//f/9//3//v/9//3//v///////v/9//r/+v/5//f/+P/5
//r//P/9//z//P/9//f/+P/6//j/+//8//3//v/8//z/+v/3//f/+P/5//v/+//7//z/
/P/6//n/+f/5//3//v/+//7///8AAP///v/+//7///8BAAYABgAIAAsADAANAA0ADgAS
ABIADwAPAA4ADQANAAwACwAJAAUAAgAAAAIAAAD///3/+v/2//T/9v/3//n/+v/3//b/
9f/1//j/+f/6//v/+f/4//j/+f/4//f/9f/0//f/9//2//X/9//3//f/9//3//b/9v/3
//H/8P/1//j/7f/i/+L/6v/v//X//v8PACcAPgBSAG4AhwCbAKwAvADBALQAkgBhADMA
CQDo/9n/0//U/9P/0f/P/9L/1//c/+P/6//v//L/8v/u/+z/6//r/+3/7//w//D/8v/y
//L/8//x//H/8f/x//L/8v/z//P/8//0//H/7//t/+3/7v/u//D/8f/y//P/8v/x//H/
8v/1//X/9f/0//L/8//z//P/9v/2//b/9v/2//X/8//y//T/9P/0//X/9v/3//j/+f/5
//j/9//2//n/+//5//n/+P/3//n/+P/2//b/9v/2//j/+//9/wAAAgACAAEAAAAAAAAA
AAACAAYABgAGAAYABAAFAAUABwAJAAgACAAIAAkACQAKAAsADAAJAAgABwAIAAkACgAM
AAsACgAIAAcACQAIAAcABwAJAAkABwAGAAgABgAFAAUABAADAAMAAwAAAP7//f/6//z/
/v8AAAAA///+//3/+//9//z//P/7//v/+//8//z/+v/5//j/+f/4//n/+v/8//r/+//7
//v//v/+////AAD9//v/+v/4//n/+//8//3//f/9///////+//7//v/+///////+//7/
AAABAAIABAADAAIAAQAAAAIAAgACAAIA///+//3//v8AAP3//f/9/wAAAQACAAMAAQD/
//7//v///////v/9//3//v/+//3/////////AAACAAAA//////v//P8AAP//AAAAAAAA
AAAAAP7/AAAAAP///v/+//7/////////AAAAAP7//f/9//3///8AAAAAAAAAAAAA/v/8
//7//v///wEABgAGAAgACwAMAA0ADQAOABIAEgAPAA8ADgANAA0ADAANAA0ACwAKAAcA
CAAFAAMAAQD+//r/+P/7//v//P/8//z//P/8//3////////////9//z//P/9//3//f/8
//z///////7//f/9//3//f/9//3//P/8//3/AQD+//v/+v/1//L/8v/0//P/9/8EAA8A
HwA8AFQAZgB5AJMApgCwALMArACQAGUANQARAPT/5f/j/+L/3f/X/9P/2v/j/+T/3//l
/+//8v/0//b/+v/5//n/+P/5//n/+P/6//r/+v/7//r/+f/4//f/+f/6//z//f/+//7/
/P/3/w==
         </WaveFormData>
      </LeadData>
      <LeadData>
         <LeadByteCountTotal>10000</LeadByteCountTotal>
         <LeadTimeOffset>0</LeadTimeOffset>
         <LeadSampleCountTotal>5000</LeadSampleCountTotal>
         <LeadAmplitudeUnitsPerBit>4.88</LeadAmplitudeUnitsPerBit>
         <LeadAmplitudeUnits>��V</LeadAmplitudeUnits>
         <LeadHighLimit>2147483647</LeadHighLimit>
         <LeadLowLimit>268435456</LeadLowLimit>
         <LeadID>II</LeadID>
         <LeadOffsetFirstSample>0</LeadOffsetFirstSample>
         <FirstSampleBaseline>0</FirstSampleBaseline>
         <LeadSampleSize>2</LeadSampleSize>
         <LeadOff>FALSE</LeadOff>
         <BaselineSway>FALSE</BaselineSway>
         <ExcessiveACNoise>FALSE</ExcessiveACNoise>
         <MuscleNoise>FALSE</MuscleNoise>
         <LeadDataCRC32>4038412868</LeadDataCRC32>
         <WaveFormData>
CQAIAAgACAAGAAUABAADAAEAAQABAAEAAgAEAAUABgACAAIAAgACAAAAAgAEAAQA/v8B
AAkACwANAA8AEAASABcAIgAwADcAPwBJAFIAVgBdAFgARgA1AC4AIAAJAPP/5P/b/9T/
1P/X/93/5f/w//T/9f/3//z//v/8//j/9//7//n/+P/3//f/9v/4//n/+f/5//v/+f/4
//f/9f/2//b/9v/7//z//f/9//r/+f/5//j/+P/4//j/+v/6//j/+f/9//3//v/9//r/
+P/3//b/9//5//r/+v/6//r/+P/4//j/+v/7//v/+//6//n/+P/3//n/+f/5//n/+///
/wEAAgAAAAAA///9/wEAAQD//wEAAAAAAP//AAACAAQABQAHAAcACgALAAwACwANAA0A
DQAMAA0ADQAPABIAEwAUABQAEgASABQAFAAWABgAGAAWABoAGgAaABoAFwAVABMAEQAQ
ABEAEQASABMAEwARABEAEAAPAAwACgAHAAcABwAHAAYAAwABAP///f/8//v/+v/3//b/
9P/y//T/9f/1//b/9//3//f/+f/2//X/9P/z//P/9P/0//X/9f/1//b/9v/3//f/+P/5
//j/9v/1//T/9f/2//f/+P/2//f/+v/6//n/+P/2//X/9//4//j/+f/9//v/+//8//z/
/P/9//3/+//6//r/+v/8//z//P/8//r/+v/6//r/9//3//f/9//1//P/9f/2//X/9f/z
//L/8//1//b/9f/y//L/9P/0//X/9P/z//P/8f/y//L/8v/x//H/8v/y//T/9v/3//j/
9f/0//L/8f/t/+v/6P/p/+r/6//s//D/9P/5//3/9//0//L/7//x/+//7//y//X/9v/2
//f/9//1//P/8P/y//P/9P/1//P/9P/0//X/8//z//P/8//2//f/+P/9////AQD9//r/
+f/4//f/9//2//T/8P/v//H/8f/x/+7/8f/x/+//7//t/+7/7v/u/+z/6//r/+z/7P/s
/+3/7f/s/+z/7P/r/+n/6f/p/+n/6//r/+v/6//s/+z/7P/q/+j/6P/o/+j/6P/q/+r/
5v/l/+n/8f/5////BAAGAAsAEgAaACEALQA5AEIASABDADYAJgAXABIACADt/9f/zP/H
/8D/wP/J/9H/1f/c/+D/3//h/+b/6v/q/+b/4//h/+P/5v/n/+n/6v/p/+n/6P/n/+n/
5//m/+X/4//k/+T/5P/o/+j/6P/n/+f/5//o/+j/5v/m/+b/6P/n/+T/5P/n/+j/6v/q
/+j/5f/l/+X/5//p/+r/6v/q/+r/6P/o/+j/6P/p/+n/6f/m/+X/5P/j/+b/6f/s/+//
7P/t/+z/6v/q/+z/7f/t//D/8f/w//P/8P/w/+//8P/0//b/9//5//f/+v/7//z/+//9
//3//f8BAAMABAAHAAYABQAEAAIAAgACAAQABAAGAAgACAAGAAYABgAGAAYACAAJAAoA
CwAGAAUAAwACAAMAAwABAAEAAwADAAEAAAABAAEAAQABAAAA/f/7//n/+v/6//r/+v/8
//z/+//6//r/+//7//z/+P/3//b/9//2//f/+P/5//n/+v/6//v/+v/5//n/+P/3//f/
+P/5//n/+P/4//j/+P/4//j/+P/5//v///8AAAIAAgABAAEAAAAAAP////////3//f/+
//z//P/9//3//v/+////AAACAAIAAgACAAEAAAD///7/+//7//v/+//5//f/+f/6//7/
///+//7//v///////f/6//r//P/8//n/+P/3//f/+f/6//r/+v/7//v//P/8//j/+P/5
//z/+//6//n/+P/5//r//P/9//r/+P/3//X/+f/3//f/+v/4//j/9//3//v/+//7//r/
+P/5//r/+//9/wAAAgAFAAUABQAFAAUAAgABAAAAAwAHAAkABQACAAIAAgACAAMABQAE
AAEAAQD////////8//z/+//4//f/+v/8//3//v/5//f/9v/2//j/+P/5//n/9//2//X/
8//z//P/8//z//P/8//z//P/9v/2//b/9P/x//D/7//u/+7/9P/6//j/+/8HAAsACwAL
AAwADAARABgAHgArADcAPwBIAFAAUQBEADAAIwAaABAAAQDv/97/0//O/9D/1f/Z/+P/
7P/s//H/9f/0//D/8v/4//X/8f/z//H/8f/y//L/8v/z//P/8//z//H/8P/v/+3/7v/u
/+7/8f/y//P/8//1//X/9v/2//T/9P/0//b/8v/u/+3/7//w//L/8v/w//H/8//1//n/
9v/2//X/9P/0//L/8v/y//L/8//z//P/9f/1//X/9f/z//P/8//z//H/8//z//L/9P/2
//f/9//3//f/9f/3//n/+v/6//z//P/8//v/+//+/wIABAAGAAcACQAJAAkACAAJAAkA
CwALAAsACwAKAAoACgAMAAwACwAMAAsACAALAAwADQAOAA8ADwAPAA8ACwALAAoACgAJ
AAkABwAHAAcABwAFAAQABQAFAAUABQAHAAUABAADAAEAAAD///7/AAACAAMABAACAAEA
///+//z/+//6//v/+//9////AQD//wAAAAABAAAA//////7//v///wEAAwAFAAQABAAE
AAQABAAEAAQAAwADAAUABAAGAAYABQAFAAUABAACAAEABQADAAMABAACAAIAAwADAAUA
BAAEAAQABAAEAAQABAAHAAgACQAKAAYABQAEAAMAAwABAAMABAAFAAUAAwACAAIAAwAD
AAEA/v/+/wAAAAAAAAAAAAABAP//AAAAAAAAAwADAAQABAAEAAAAAAAAAAAAAAD9//z/
/P/7//r/+v/7//v////9//3/AAAAAAAA//////7//f/8//r//f///wEAAwABAAAA/v/9
/wAAAQACAAMABgAHAAgADQAOAA8ACgAGAAcABgAFAAUABgAGAAQABQAFAAUABQACAAAA
///8//v//f/+//7//v/8//v/+//8//r/+v/7//v/9//2//X/8//0//X/9v/3//b/9f/0
//P/9//4//n/+P/3//b/9f/0//b/+v/4//b/9//5//n//f8BAAAAAAAFAAwAFAAdACsA
MwA8AE4AWQBYAE4APQAwACwAGQD///L/6f/a/9D/0f/R/9P/3v/u//n/9//0//b/+P/4
//P/8f/v//H/8f/y//L/8f/x//D/7//w/+//7//v/+3/7v/u/+7/8f/y//P/8//y//H/
8f/w//D/8P/w//L/8v/w//H/9f/z//T/8//w//H/8f/x//P/8f/y//L/8v/0//L/8v/y
//D/8f/x//H/8f/x//H/8f/x//H/8f/x//P/9f/1//T/9P/2//f/9//3//f/9f/3//f/
+P/4//r//P/+////AQAAAAIAAgACAAUABwAHAAcABgAHAAcACQAJAAkACQAIAAoACgAM
AAwADgAQABAADgAQABAAEAAQAA4ADQAMAAsACwANAA4AEAAPAA8ADQANAAsACwAJAAgA
CAAJAAoACwAIAAUAAwABAAEAAgADAAQABAAEAAMAAgABAAEAAAAAAP7//f/8//3//P/9
//7///8BAAIAAgADAAEA///+//z//v///wEAAwADAAIAAgACAAIAAgACAAIAAAABAAQA
BAAEAAQAAwADAAQABAADAAMABwAFAAUABgAEAAQABQAFAAgACAAJAAoACAAGAAQAAgAF
AAYABwAIAAUABQAFAAUABQADAAUABgAHAAcABQAEAAIAAwADAAEAAgACAAQABAABAAAA
/////wAAAgADAAQAAwADAAQABAACAAIAAQAAAAEAAgACAAMAAQABAAEAAQADAPz//v/+
//7//v/8//z//f/9//7//v//////AQD/////AgABAAAA/v/9/wAAAQACAAIAAAABAAIA
AwADAAQABAAFAAcABwAHAAcABQAFAAUACQANAA8ACwAIAAcABgAFAAUAAwACAP////8A
AAEAAgAAAAAA///8//v/+f/6//r/+v/5//n/+v/8//z//P/9//3/+//6//n/9//6//v/
/P/9//3//f/9//3//P/8//z/+v/6//r/+v/6//b/8v/2/wAAAQD9////BwAJAAoADgAT
ABwAJAApADcARwBUAGIAYQBSAEIANwAuABwA/f/n/9z/1//S/9L/1//Z/9//7v/4//X/
8//6//7/+v/4//f/9f/z//X/9f/2//b/9f/1//T/8//0//P/8//z//X/9v/2//b/9v/2
//b/9f/1//X/9v/2//T/9P/0//b/8f/u/+7/8f/0//b/9v/0//b/9//4//v/+P/4//f/
9v/0//L/8v/y//D/8f/x//H/8v/z//T/9f/3//f/9//3//X/9//3//b/+P/6//v/+//8
//v/+P/5//r//P/9/wAA//8AAAAAAQABAAQABQAGAAUABwAHAAcACQALAAwADwAOAA0A
DAAKAAwADAAOAA4ADgAQABAADgAOAA4ADgAOABAAEQASABMAEQARABAAEAARABEADwAP
AA8ADwANAAwACgAJAAgABwAFAAMAAgABAAIABAAGAAgABgAGAAUABAABAAEAAAAAAAEA
AQABAAMAAwADAAMAAwABAAIAAgADAAMAAwAEAAQAAQABAAIAAwAFAAQABAAEAAIAAgAC
AAIAAgADAAYABgAIAAgABwAHAAgACAAHAAcACAAFAAQABAAGAAYABwAHAAkACAAIAAgA
BgAGAAYABgAGAAYABgAGAAcABwAHAAcABAABAAIAAgAEAAUABAAEAAQABQAFAAMABAAE
AAYABgADAAIAAQABAP///v/8//r//v8BAAUACAAHAAYABAACAAIAAAD+/wAAAAAAAAAA
AgACAAMAAwD///7//v/9/wEA/////wIABAAEAAMAAwAEAAMAAgAAAAIAAwAEAAUABwAI
AAgACQAJAAkACQAJAAsACwALAA8AEgATAA4ACgAHAAYABQAFAAcABgADAAMABQAFAAUA
AgAEAAMAAAD//wEAAgACAAIAAAD/////AAD+//7///////z//P/8//v/+v/5//j/9//4
//n/+v/7//r/+v/6//j/+P/4//j/+P/8//7/+v/+/wUAAwADAAkADwAQABIAFwAcACIA
LwA9AEMASgBYAGEAWABGADMAKAAaAAUA8f/i/9v/1v/S/9P/1//f/+j/7v/x//H/8v/4
//z/+P/1//P/8//z//P/9P/0//f/+f/6//v/+P/1//P/8f/z//T/9P/0//T/9P/0//P/
9P/1//f/+P/2//b/9v/4//L/7v/t/+//8f/0//X/9P/1//X/9f/3//X/9v/2//b/9//2
//f/+P/3//f/9v/1//X/9f/1//X/8//z//P/8//2//n/+v/6//r//P/9//3//P/7//j/
+f/5//r/+v/8//v//P/8//3/AAAEAAYACAAJAAsACwALAAwADQANAA8ADwAPAA8ADgAM
AAwADgAOABAAEgASABAAFAAUABQAFAAUABMAEgARAA8ADwAOAA4ADwAPAA0ADQANAA0A
CwAKAAoACwAMAA0ACwAJAAgABwAIAAgACAAIAAcABgAEAAIAAgADAAMABAADAAMAAwAF
AAEAAQABAAEAAQACAAIAAwAFAAUABgAGAAMAAwAEAAUABwAGAAYABgAFAAQAAwACAAMA
BQAJAAoACAAIAAcABwAKAAoACQAJAAsACQAJAAoACgAKAAsACwALAAoACgAKAAwADAAM
AAwACgAKAAoACgAHAAcABwAHAAMAAQADAAQABQAFAAMAAgAEAAUABQADAAIAAgAEAAQA
AwACAAEAAQABAAIAAgACAAEAAQACAAIAAgAAAAUABgAEAAIAAAD+//z//f/+/wAAAQAA
AAAAAQABAAMAAQABAAQABAAEAAMAAwAEAAMAAgAAAP7///8AAAEAAgAEAAUABwAEAAMA
AgABAAUABwAJAA8AEwAVABEADgAMAAoACAAHAAUABAABAAEABAAFAAYABAADAAEA/f/7
//z//v///wAA+//5//j/+P/7//z//v////7//v/+//3//P/7//r/+f/5//n/+f/5//r/
+v/6//j/+f/6//v//P/8//7/+v/4//f/+f8BAAcACwAMABAAEQAcACgALwAzADsAQgBM
AFUAVABGADMAJAAYAAkA9f/k/9X/zv/Q/9P/1f/d/+r/8P/t/+//9P/0//L/+P/5//H/
7f/v//H/9P/2//P/8//y//H/9P/z//P/8//z//T/9P/0//T/9P/0//P/8//z//T/9P/y
//L/8v/0//P/8P/w//P/9P/2//b/9P/1//X/9f/3//f/+P/4//j/9v/0//T/9P/0//X/
9f/1//f/9//3//f/9f/1//X/9f/z//X/9f/0//X/+P/6//v/+//7//n/+//8//7///8C
AAEAAgACAAMAAwAGAAcACAAJAAsACwALAAoACwALAA0ADwAPAA8ADgAMAAwADgAOAA8A
EgATABIAEwASABEAEAAPAA8ADwAPAA4ADwAPABAAEgATABIAEwARABEADwAOAAsACwAL
AAsACwAJAAgABwAEAAQABAAEAAUABgAGAAYABAADAAEAAAABAAEAAQADAAEAAQABAAEA
//8AAAAAAQADAAMABAAEAAUABQAGAAcABgAEAAMAAgADAAQABQAGAAQABQAIAAgACgAK
AAkACQAJAAgABgAFAAkABwAHAAgABgAGAAcABwAJAAgACAAIAAYABgAGAAYABAAEAAQA
BAAEAAUABgAHAAMAAQADAAQABQAFAAMAAgAEAAUABQADAAIAAgAEAAQAAwACAAEAAQD/
//7//P/6//3///8CAAQAAgACAAEAAAD8/wIAAgACAAIAAgACAAIAAwADAAQABAAFAAUA
BgADAAIABAABAAAA/v/9/wIAAwAEAAQAAwADAAMAAwAEAAYABwAJAAkACQAJAAkACwAL
AAsADwASABMADgAKAAgABgAEAAMABgAGAAQABQADAAMAAwAAAAEAAQD//////f/+//7/
/v/8//v/+//8//7//v///////f/8//v/+f/7//v/+//7//n/+f/5//n/+v/6//r/+P/2
//b/9v/2//z//P/2//b//f8DAAUABwAHAAYADAAZACQAKAAtADcAQQBMAFQAVQBMADwA
KwAaAA4A/f/r/9z/1//U/9T/1f/X/9//6v/u/+3/7//w//D/9P/2//H/8//7//r/+f/5
//j/9v/3//f/9//1//P/8v/x//L/9P/1//b/9//2//X/8//1//X/9v/2//X/9P/z//T/
8f/u/+7/8f/1//j/+f/4//b/9f/0//X/9f/2//b/9v/4//b/9v/2//b/9//3//f/9f/1
//X/9f/1//X/9f/1//f/+f/5//j/9//4//j/9//7//v/+f/7//j/+P/3//j//f8AAAIA
BQACAAQABAAEAAcACQAJAAkACAAJAAkACwALAAsACwAKAAoACgAMAAwADAAOAA4ADAAO
AA4ADgAOAA8ADwAPAA8ADwAPAA4ADgANAA0ACwALAAsACwAJAAgABwAHAAcABwAIAAcA
BwAHAAQABAAEAAQABAAEAAMAAgD//////v/+/////////wEAAAABAAIAAwABAAIAAgAD
AAMAAwAEAAQAAgABAAEAAQADAAIAAgACAAAAAAAAAAAAAwAFAAkACgAHAAYABAADAAQA
BAADAAMABwAFAAUABgAIAAgACQAJAAgABgAFAAQABAAEAAQABAAFAAYABwAIAAUABQAF
AAUABQADAAUABgAHAAcABQAEAAIAAwADAAEAAAAAAAIAAgAEAAQABAAFAAMABAAEAAQA
AgABAAEAAAD+//z///8AAAAAAQACAAMABAABAAAAAAD/////AAACAAMAAgD///7/AAD+
//7//f/9/wEAAQABAAAAAQADAAUABwAHAAgACAAJAAcABwAHAAcABQAFAAUACQANAA8A
CwAIAAcABgAFAAUABwAGAAMAAwABAAEAAQD+///////9//3/+//8//z//P/8//v/+//8
//v/+v/6//n/+//8//3//f/+////AAABAP///f/7//n//P/8//z/+v/8//z//P/8//r/
9P/w//b//f/9//3/AwAFAAQACAARABYAHAAlADMAQQBOAFYAWQBSAEQAOwAyACIADwD9
/+r/2//Y/97/2//b/+X/8P/0//P/8f/2//r/+P/2//v//f/z//X/9f/2//b/9v/3//f/
9//1//P/8v/x//P/9P/0//T/+P/4//j/9//2//X/9f/0//T/9P/0//b/8f/u/+7/8f/0
//b/9v/0//P/8//z//X/9P/0//P/8v/1//T/9f/2//T/9f/1//X/9f/1//X/9f/2//f/
+P/5//f/+f/5//j/9//4//j/9//7//v/+f/7//3//v/+/wAA/v/+//3//f/+/wIABAAG
AAUABwAHAAcACQALAAwADwAPAA8ADwAOAA0ADAANAAwADQAQABEAEAASABIAEgASABEA
EQARABEADwAPAA4ADgANAA0ACwALAAkACQAHAAYACAAJAAoACwAKAAcABQADAAIAAgAC
AAIABAAEAAMAAgADAAMAAgACAAAA///+////+//7//v/+//8//7///8BAAIAAwAFAAYA
AwADAAQABQAFAAQABAAEAAMAAgABAAAAAAABAAQABAACAAIAAQABAAUABgAGAAcACwAJ
AAkACgAIAAgACQAJAAkACAAIAAgACQAKAAsADAAKAAgABgAEAAUABQAFAAUAAwABAAMA
BAAHAAcABQAEAAIAAwADAAEAAAAAAAIAAgABAAAA/////wAAAgADAAQAAgABAAEAAAAG
AAYAAwACAAAAAAAAAAAAAAAAAAEAAQD+//7//////wEA/////wIAAQAAAP7//f//////
///+/wIABQAIAAsACwAMAAwADQAJAAcABQADAAEAAQABAAUADAAPAAwACgAJAAgABwAH
AAUABAABAAEA/////////P/+/////v////3//v/+//7//P/7//v//P/8//z//f/9//r/
+v/6//n/+f/5//n/+f/5//n/+f/5//z//P/8//r/+P/4//j/+P/+//r/+P/4//v////9
////BQAKAAoADQASABwAKQA1ADsAQgBOAFsAXABMADcALAAgAA0A+//u/+H/1v/Q/9H/
1f/b/+D/5v/p/+3/9v/6//z//P/5//X/8//y//H/8f/w//P/9f/2//f/9P/x/+//7f/u
//D/8f/y//b/9v/2//X/8//x//D/7v/x//L/8//2//L/7v/t/+//8v/0//T/8v/z//P/
8//1//L/8v/x//D/8v/y//T/9v/0//X/9f/1//T/8//y//H/8f/x//H/8f/z//X/9f/0
//P/9P/0//P/9v/3//b/+f/3//j/+P/6//3//v/+/////f8AAAEAAgABAAMAAwADAAQA
BQAFAAcACAAJAAoACgALAAwADwAQAA4ADgAMAAgADQAOAA8AEAARABEAEQARAA8ADwAO
AA4ADwAPAA0ADQAPAA8ADQAMAAgABwAGAAUABgAFAAUABQAGAAYABgAGAAIAAAD9//r/
+//9//7/AAD9//3//f////z/+//6//n/+//+/wAAAwACAAEAAQAAAP7//f/9//3////+
//7//v8AAAAAAAAAAAIAAwAGAAYABgAGAAUABQAEAAQAAwADAAcABQAFAAYABgAGAAcA
BwAFAAQABAAEAAYABgAGAAYABAAEAAQABAADAAMAAwADAAMAAQADAAQAAwADAAEAAAAC
AAMAAwABAP7//v8AAAAA/f/8//v/+//9/wAAAgAEAAMAAwAEAAQAAwACAAAA/v8AAAAA
/////wUAAgD///7//f/8//r/+v/7//v/+//8//7///////3//f8AAAIAAgABAAEABgAH
AAgACAAIAAkACgALAAoACgAJAAkACAAHAAYABQAHAAcABwALAA8AEQANAAoACwAKAAkA
CQAIAAYAAgABAAEAAQABAP7/AAD///z/+//7//z//P/8//r/+f/5//r/+v/6//v/+//7
//z//f/9//r/+f/4//f/+P/5//r/+//6//r/+v/4//n/+v/7//z/+P/2//b/9v/1//v/
AwAFAAUACgAUABsAIgAoADEAOQBBAEwAVgBVAEgAOAAtACAADgD7/+v/3P/P/8z/0v/X
/9n/3//m/+r/8f/3//j/9P/0//j/9f/1//P/8v/x//H/8P/y//P/8//z//X/8//y//H/
8v/0//X/9v/2//b/9v/1//X/9f/2//b/9f/0//P/9P/0//L/8//3//b/+P/4//b/9P/z
//L/8//2//j/+f/6//j/9v/2//b/9P/1//X/9f/4//n/+v/7//r/+f/4//f/9v/3//b/
9P/3//r//P/9//z/+//4//n/+f/6//r//P8AAAIAAwAFAAUACAAJAAoACQALAAsACwAK
AAsACwANAA4ADwAQABAAEgASABQAFAARABIAEQAOAA4ADgAOAA4AEQARABEAEQAPAA8A
DgAOABAAEQAQABEAEAAPAAwACgAHAAcABwAHAAoACQAJAAkABgAGAAYABgAGAAYABQAE
AAEAAQAAAAAAAQABAAEAAwADAAMAAwADAAAAAAD/////AQABAAIAAgADAAMABAAFAAMA
AgACAAIAAwAEAAUABgAGAAcACgAKAAoACgAJAAkADAAMAAsACwALAAcABQAEAAcACAAK
AAsACQAIAAgACAAIAAgACAAIAAgACAAIAAgACQAJAAkACQAFAAMABQAGAAcABwAFAAQA
BgAHAAcABQADAAIAAwACAAMAAgABAAEA//8AAAAAAAADAAMABAAEAAQACAAFAAAAAwAE
AAUABgACAAAA///9////AAACAAMABwAFAAUACAAJAAoACgALAA8ADwAPAA4ADgAPABAA
EQAPABAAEAARABMAEwATABMAEAAPAA4AEQAVABcAEwAQABEAEAAPAA8AEQAQAA0ADQAK
AAkACAAEAAIAAQD+//3/+//8//z//P/4//f/9//4//b/9v/3//f/9//4//n/+f/5//n/
+f/5//r/+//8//3/+//6//n/9v/0//T/9P/0//b/+v/4//j/////////AwALAAwADAAR
ABYAIgAtADMANwBEAFAAUQBGADIAJwAeAA4A///v/97/1f/O/8r/yf/P/9n/6P/u/+3/
7//0//b/9P/2//f/9//1//P/8//0//T/8v/z//P/8//1//P/8v/x//H/8v/y//L/8v/y
//L/8f/x//H/8v/y//L/8v/y//T/8v/w//H/9f/1//b/9f/y//P/8//z//X/9f/2//b/
9v/2//T/9P/0//b/9//3//f/9f/1//X/9f/3//f/9//3//f/+f/5//j/9//4//j/9//7
//v/+f/7//n/+v/6//z///8AAAAAAQD//wIAAwAEAAUABwAHAAcACgALAAsADQALAAsA
CwAKAAsADAAPABAAEAASABIAEAARABAADwAOAA8ADwAPAA8ADwAPAA4ADgAPAA8ADQAN
AAsACwAJAAgACQAJAAkACQALAAkACAAHAAUABAADAAIABAAEAAMAAgD//////v/+//3/
/f/9/////f/9//3//f/8//z/+//7//z//f///wAAAQABAAIAAwACAAAA///+/wAAAAAA
AAAA/v///wIAAgACAAIAAQABAAAAAAD/////AQD/////AAD+//7//////wEAAAAAAAAA
AgACAAIAAgAEAAQABAAEAAMAAwADAAMAAwABAAMABAAEAAMAAAD+//z//f/9//v/+//8
////AAD///7//f/9//v//P/+//r/+//8//3//v/9//z//P/7//z//P/9//3/AQD/////
AgAEAAQAAwADAAYABwAIAAgACAAJAAoACwAKAAoACQAJAAwADwASABUAEwATABMAFwAX
ABcAEQAMAA0ADAALAAsACgAIAAQAAwADAAMAAwAAAP7/+//2//P/8//0//T/9P/y//H/
8f/y//X/9v/4//n/9//2//X/8//x//H/8f/x/+//7//v/+//8//0//X/9P/x//D/7//u
/+7/7P/y//b/8f/t//P/+/8DAAQABgANABQAGgAhACkANQBAAEYARQA4ACIAEQAMAAQA
8f/d/9D/x//C/8j/zf/R/93/6P/o/+n/6//s/+z/7P/o/+f/6f/p/+v/6//s/+z/7P/t
/+3/7f/v/+3/7P/r/+3/7v/u/+7/7//u/+3/6//o/+f/5//m/+n/6v/r/+7/7f/q/+r/
7f/t/+7/7f/q/+r/6//s/+//8f/y//L/8v/x/+7/7f/s/+7/7//v/+//8f/x//H/8f/v
/+//7//v//H/8//z//L/8f/y//L/8f/x//H/7//x//P/9v/4//z//P/8//v/+//6//z/
/P/8////AQABAAEABAAFAAUABwAFAAUABQAEAAYABgAIAAgABwAIAAcABAAJAAoACwAM
AAwACwAKAAkABgAFAAMAAgAGAAcABgAHAAUABQADAAIAAQABAAEAAQADAAEAAAD///7/
/v/+//7//P/8//v/+v/5//n/+P/4//f/9//3//n/9//3//f/9//3//j/+P/5//v/+//8
//z//f/9//7////8//r/+f/4//r/+v/6//r//P/9/wAAAAD+//7//f/9//7//v/9//3/
///9//3//v///wAAAgADAAAA/v/9//z/+v/6//r/+v/8//z//P/8//z//f/+/////P/5
//r/+v/5//n/9//2//f/+f/6//n/9v/2//j/+P/4//j/+P/5//X/9P/2//j/+P/6//r/
+v/6//j/+P/5//n/9//2//b/9f/4//f/+P/8//3//v/+////AQABAAEAAAAAAAEAAgAD
AAIAAgABAAEABQAJAA0AEQAOAA0ADAAPAA8ADwAJAAQABAAEAAQABQAHAAYAAwADAAIA
AQAAAPz/+P/1//D/7f/s/+z/6//q/+v/6//s/+7/8P/w//H/8f/u/+7/7v/t/+3/7f/t
/+3/7P/r/+r/6f/r/+z/7f/s/+z/7P/s/+z/7P/q/+r/6P/n/+n/7//z//P/9P/4//n/
/v8IABUAHwArADoARgBJAEIAMgAlAB4AFAABAOv/3P/R/8j/yP/N/83/1f/i/+T/3f/d
/+T/5v/m/+j/6f/p/+f/5v/l/+X/5P/k/+X/5f/l/+X/4//i/+H/4v/k/+X/5v/m/+r/
6v/n/w==
         </WaveFormData>
      </LeadData>
      <LeadData>
         <LeadByteCountTotal>10000</LeadByteCountTotal>
         <LeadTimeOffset>0</LeadTimeOffset>
         <LeadSampleCountTotal>5000</LeadSampleCountTotal>
         <LeadAmplitudeUnitsPerBit>4.88</LeadAmplitudeUnitsPerBit>
         <LeadAmplitudeUnits>��V</LeadAmplitudeUnits>
         <LeadHighLimit>2147483647</LeadHighLimit>
         <LeadLowLimit>268435456</LeadLowLimit>
         <LeadID>V1</LeadID>
         <LeadOffsetFirstSample>0</LeadOffsetFirstSample>
         <FirstSampleBaseline>0</FirstSampleBaseline>
         <LeadSampleSize>2</LeadSampleSize>
         <LeadOff>FALSE</LeadOff>
         <BaselineSway>FALSE</BaselineSway>
         <ExcessiveACNoise>FALSE</ExcessiveACNoise>
         <MuscleNoise>FALSE</MuscleNoise>
         <LeadDataCRC32>3743479641</LeadDataCRC32>
         <WaveFormData>
BgAGAAYABwAHAAcABwAHAAUABQAFAAUABgAHAAgACQAIAAgACAAIAAkACQAHAAgADQAV
AB8AJgArADAALwAyADsARQBFADwANgA2AC8AFwDy/83/r/+d/53/rP/B/9H/2v/X/83/
yv/I/8r/0P/b/+b/7f/0//r//f/9////AgAEAAQABgAGAAcABwAJAAkACQAJAAkACQAJ
AAkABwAJAAsACwAMAA4ADwAQAA4ADgAPAA8ADQANAA0ADQAPAA8ADwAPAA8ADwAPAA8A
DgAOAA4ADgAPABAAEQASAA8ADgANAAwADAANAA8AEAAOAA4ADgAOABAAEAAQABAAEQAS
ABMAFAARABAADwAOAA8AEAAPABAADgAOAA4ADgAQABAADgANAAsACQAJAAkACQAHAAcA
BQAFAAUABAAEAAYABwAHAAcABQAEAAQAAwAEAAUABgAHAAcABwAHAAgABgAHAAgACAAH
AAgACAAKAAoACgALAAwACwALAAsACwALAAsADAAMAAkACQAJAAoACQAIAAcABQADAAQA
BAADAAQABQAHAAgABgAGAAYABwAHAAcABwAHAAYABgAGAAYAAwADAAIAAQADAAMABAAF
AAUABQAFAAUABQAFAAUABQACAAIAAgABAAEAAQAAAAAABAAEAAQAAgACAAIAAgACAAAA
AAAAAAEAAQABAAEAAQABAAEAAQABAAIAAwACAAMAAAD//wAA//8AAP//AAACAAMAAwAD
AAMAAAAAAAAA/v8AAAEAAgADAAMAAQAAAAAAAgAEAAQABQAEAAIAAQAAAAIAAgACAAIA
AgACAAIAAQD7//v//v/+//7//v/+/wEAAgAEAAUABAABAAAAAAAAAAAAAAAAAAEAAQAB
AAEAAQABAAEAAgACAAIAAgADAAUABQAFAAMABQAFAAQABAACAAAA/v/7//n/+P/2//T/
8P/w//L/8v/1//b/9v/2//f/+P/4//j/+//9//7//v/+//7//v/+//7//v/+//7//v/9
//3//v/9//z//P/7//v/+//7//v//f/9//3//f/9//3//f/+/wAAAAAAAAEAAQAFAAYA
AQAFAA8AHAAjACYAJwAsADUAOwA3AC4AKgAqAB8ABwDi/8H/p/+X/5f/pv+5/8f/zv/L
/8P/vv++/8L/xv/R/9z/4//o/+7/8//5//v//P/+/wIAAQAAAAAA//8AAAEAAgADAAIA
AQAAAP////8BAAMAAwAFAAYABgAGAAYABgAHAAcABQAFAAUABQAFAAUABQAFAAUABQAF
AAUABgAGAAYABgAIAAgACAAIAAYABgAGAAYAAwADAAQABAAEAAQABAAEAAUABgAHAAgA
BwAGAAUABAAGAAYABgAGAAYABgAEAAQABAAEAAQABAAEAAQAAgABAAEA///////////9
//3/+//7//v/+v/6//r/+//7//v//f/8//z/+//5//n/+f/5//v/+//7//z//P/9//7/
/v///wAAAAACAAAAAAABAAIAAwADAAMAAwADAAMABAAEAAEAAQABAAIAAgACAAIAAQAC
AAQABQAFAAQAAwADAAIAAAAAAAAAAQACAAMABAAFAAUABAADAAIAAgADAAMAAwAAAP//
/////////////////////////////wAAAQABAAEAAQAAAAAAAAAAAAAA/v8AAAAAAAAA
AAAAAAAAAAEA/////////////////////wEAAQD//////f/9//////////3//f/+//3/
/f/9//3//f/+/////v/9//3//f/9/////f/8//z//P/+//7///////7//v/+/wAA/v/+
/wAA///+//3//P/+//7///////3/+//7//z//P/8//z//P////////////3//f/9//7/
/f/8//v/+//////////9/wAAAQABAAIABAACAAAA/f////7//P/6//r/+v/8//z/+v/4
//X/8v/1//b/9v/2//f/+f/6//r//P/8//z//P/8//z//P/8//7//f/9//7//f/8//z/
+//7//v/+//7//3//f/9//3//f/9//3//v/9//z/+//7//3///8CAAUACQATAB4AIwAi
ACMAKAAxADUAMQAoACQAJAAbAP//3v+9/6X/mf+d/67/w//R/9T/zf/F/8D/wP/A/8j/
0//c/+P/6P/o/+v/8f/3//j/+v/8//z//P/9//3//f/9//3//f/7//v/+//7//n/+//9
//3//v8AAAEAAgAAAAAAAQABAAAA///+//3/AAABAAIAAwABAAEAAQABAAIAAgACAAIA
AQAAAP///v/+//7//v/+//////8AAAAAAgACAAIAAgABAAAA///+//z//P/8//z//f/+
////AAACAAIAAAAAAP///v/9//z/+v/6//j/9//4//f/+P/5//n/9//3//X/9f/1//T/
9P/y//P/8//z//T/9P/1//X/8//z//P/8//z//P/8//0//b/9//4//j/9//4//j/+v/6
//r/+//8/////////////////wAAAAD///////8AAP7//v/+//3//v8AAAEAAQD/////
AAAAAPz//P/8//3//f/9//3//f8AAAAAAAAAAAIAAwADAAMAAQD///7//f//////////
/wEAAQABAAEA/v/+//7//f/9//3//P/8//z//P/8//r//P/8//z//P/8//z//P/9//v/
+//7//v//P/9//7////9//3/+//7//3//f//////AQD/////AAD//////////wAAAAAA
AP7//v///wAAAQAAAP3/+//6//v//v///wEA///+//7//v/8//7//P/8//z//P/6//r/
+//7//7//f/+/wAAAgACAAIAAgAAAP///v/9/////////wAA///+//3//f8BAAEAAQD/
/wEAAQAAAAAAAwACAAEA//8CAAIAAQAAAP3//P/9//z/+v/6//n/+P/3//j/+P/4//f/
+f/6//r//P/8//z//P/9//7///8AAP7//f/9//7//v/+//////8BAAEAAQABAAEAAQAB
AAEAAAD///7//v/+//7//v///wEAAwACAAMACQAPABYAHQAiACMAJAArADMANQAuACQA
IgAhABkABADl/8n/s/+r/7b/x//X/+b/8f/t/+D/1P/O/8z/0f/a/+P/6v/u//H/8//z
//b/+v/+/wIAAgADAAMAAQABAAEAAQADAAMAAwADAP//AQADAAMABQAGAAYABgAGAAYA
BwAHAAcABwAHAAcABgAFAAQAAwAFAAUABQAFAAQABAAEAAQAAgACAAIAAgAEAAQABAAE
AAMAAwAEAAQABAAEAAQABAADAAIAAQAAAAEAAgADAAQAAgACAAIAAgACAAIAAAAAAAAA
AAAAAAAA/v/+//z/+//7//n/+f/5//v/+f/5//f/9v/1//P/8v/0//X/9f/1//X/9P/0
//P/8//z//P/8//1//X/9f/2//P/8//z//L/9v/4//n//P/6//r/+//8//v/+//7//v/
/P/9////AAABAAEAAQACAAIAAgACAAEA//8AAAAA//8AAAEAAwAEAAIAAgACAAMAAwAD
AAMAAwACAAIAAgACAAAAAQABAAEAAgABAAEAAQADAAMAAwADAAEAAQABAAEAAgACAAIA
AQAAAP///f/8//7//v/+//z//v/+//7//v/8//z//P/9///////////////////////9
//3/+//7//z//f8AAAEAAQD/////AAABAAEAAQABAP7//v/+//z//P/9//7///////3/
/P/8//7/AAAAAAEA///+//7//v///wAAAQACAAIAAgACAAEAAQABAAEAAgAAAP7//v/+
//7//v/+//7//////wEA/////wAAAAAAAAAAAAADAAMAAwADAAMAAwADAAQABAAEAAQA
BQAFAAUABQADAAMAAwACAAIAAAD+//z/+f/7//r/+P/2//T/9P/2//b/9//4//j/+P/5
//r/+v/6//v//f/+//7/AAAAAAAAAAAAAAAAAAAAAP7//f/9//7//f/8//z/+//8//3/
/v///wEAAQABAAEAAwADAAMABAABAAAA////////AQAEAAkADwAXACAAJwAoACcAKAAx
ADkAMwAoACYAKgAlABEA7v/H/63/o/+n/7b/x//X/+L/4f/T/8z/yv/I/8j/0//i/+3/
8P/0//f/+//9//7/AAAAAAIAAgADAAMABQAFAAUABQAFAAUABQAFAAMABQAHAAcABQAG
AAYABgAGAAYABwAHAAYABQAEAAMABAAFAAYABwAHAAcABwAHAAgACAAIAAgACAAIAAgA
CAAIAAgACAAIAAkACQAKAAoACAAIAAgACAAIAAgACAAIAAoACgAKAAoACAAIAAgACAAG
AAYABAAEAAYABgAGAAYACAAIAAYABQAFAAMAAwADAAMAAQABAP////////7//v/8//3/
/f/9/////v/+//3//f/9//3//f////////8AAAAAAQACAAIAAQACAAIABAAEAAQABQAG
AAcABwAHAAcABwAHAAgACAAJAAkACQAKAAkACAAHAAUABwAIAAgABwAHAAcACAAIAAgA
CAAIAAkACQAJAAkACQAJAAgABwAGAAgACQAJAAkACgAJAAkACQAHAAcABwAHAAcABwAH
AAcABAAEAAQAAwAFAAUABAAEAAQABAAEAAIABAAEAAQABAAEAAQABAAFAAUABQAFAAUA
AwADAAMAAwAFAAUAAwADAAMAAwAFAAUABQADAAMABAAFAAUABQAFAAQABAAEAAIABAAF
AAYABwAFAAMAAgACAAAAAgACAAMABgAGAAcACAAGAAYABgAGAAgABgAGAAYABgAGAAYA
BAAEAAUABQADAAEAAQACAAMABAAFAAYABwAHAAcABwAGAAUABAAEAAYABgAGAAcACQAJ
AAkABwAHAAcABgAGAAgABgAEAAEAAAD+//v/+P/1//T/9f/0//j/+v/7//z//f/+//7/
/v/9////AAAAAAAAAAAAAAAAAgACAAIAAgACAAEAAQACAAAAAAABAAEAAQABAAEAAQAB
AAEAAQABAAEAAQABAAIAAAAAAAAAAQAFAAcACAAJAA0AEQAaACUAKAApAC4ANwA7ADcA
MAAsACwAJQARAO7/yf+t/53/nf+s/73/zf/Y/9v/0f/G/8L/xP/I/9H/2v/l/+z/8P/3
//v/+//8//7//v8AAAAAAQABAAIAAwAEAAUAAwADAAMAAwABAAMABQAFAAMABAAEAAQA
BAAEAAUABQAHAAcABwAHAAUABQAFAAUABQAFAAUABQAHAAgACQAKAAkACAAHAAYACAAI
AAgACAAHAAcACAAIAAoACgAKAAoACAAIAAgACAAGAAYABgAGAAgACAAIAAgACAAIAAYA
BgAGAAYABgAGAAYABgAEAAMAAwABAAEAAQACAAEAAgABAP/////+//7//P/9//3//f/7
//r/+v/5//v/+//7//v//f/9//3//v/8//3//v/+/wEAAgACAAQAAgACAAMABAAFAAUA
BQAFAAUABQAGAAYABQAFAAUABgAGAAYABgAFAAMABAAEAAMABQAFAAYABgAGAAYABgAH
AAcABwAHAAcACAAIAAgACAAHAAcABgAFAAQAAwADAAMABQAFAAUABQADAAMAAwADAAQA
BAAEAAMAAQABAAAAAAAEAAQABAACAAQABAAEAAQABAAEAAQABQAFAAUABQAFAAUABQAF
AAUABAADAAAA//8CAAMABgAHAAQAAQAAAAAAAQABAAEAAQABAAIAAwACAAEAAQABAAEA
AgABAAEAAgACAAQABAAFAAUABAAEAAQABAAEAAYACAAGAAUABAADAAIAAgACAAMAAwAD
AAEAAQACAAIAAgACAAIAAwADAAMAAwAFAAUABQAGAAgACAAIAAkACQAJAAkABwAFAAUA
BAAEAAYABAACAP/////+//z/+v/2//b/+P/4//n/+v/6//r/+//8//z//P/9////AAAA
AAAAAAAAAAAAAAAAAAAAAAACAAEAAQACAAAAAAABAAEAAQABAAEAAQD//////////wAA
AQACAAQABAAEAAQABQAFAAUABAAFAAkAEQAaACMAKAAnACgALwA7AD0ANgAuAC4AKQAZ
APz/2/+7/6P/m/+k/7n/y//W/9n/0f/K/8b/xP/K/9P/3v/l/+z/9P/z//X/+//+/wAA
AAACAAIAAwADAAMAAwADAAMABQAFAAUABQABAAMABQAFAAUABgAGAAYACAAIAAkACQAJ
AAkACQAJAAcABwAHAAcACQAJAAkACQAIAAgACAAIAAoACgAKAAoACgAKAAoACgAJAAkA
CgAKAAoACgAKAAoACgAKAAoACgAIAAgACAAIAAkACgALAAwADAAMAAoACgAIAAgACAAI
AAoACgAIAAcABQADAAMAAwAFAAMAAwABAAMAAwACAAIAAQABAAAA//////7//v/9////
////////AQABAAEAAgABAAEAAQAAAAMABAAEAAYACAAIAAkACgAJAAkACQAJAAsACwAM
AAwACwALAAsADAAKAAoACgAJAAsADAAMAAsACQAJAAoACgAKAAoACgALAAoACQAIAAcA
CAAIAAgACAAIAAkACQAJAAkACQAKAAsACgAJAAgABwAIAAkACgALAAoACgAKAAkACQAJ
AAgACAAIAAgACAAGAAYABgAGAAYACAAIAAgACQAHAAcABwAHAAcABwAHAAcABwAHAAUA
BQAHAAcACQAJAAkABwAHAAgACQAJAAkACQAIAAgACAAGAAYABwAIAAkACQAHAAYABgAG
AAgACAAJAAkACAAIAAgACAAIAAgACAAEAAgACQAKAAsADAAKAAoACwALAAsACQAJAAoA
CAAIAAgACAAJAAkACQAJAAsACwALAAwADAAMAAwADQANAA0ADQALAA0ADQAMAAwADAAK
AAgABQADAAIAAAD+//r/+v/8//z///8AAAAAAAABAAIAAgACAAQABwAJAAoACAAIAAgA
CAAGAAYABgAGAAgABwAHAAgABgAGAAcABwAJAAkACQAJAAcABwAHAAcABwAHAAcACAAI
AAgACAAJAAkACwAMAA8AFwAdACQAKwAuAC8ANAA/AEcAQwA4ADIAMgAvABsA+v/Z/7//
qf+j/7D/xf/T/97/4f/b/9T/zv/M/9L/3f/q//P/9v/4//v///8DAAQABgAMAAwADAAN
AA0ACwALAAsACwANAA0ADQANAAsADQAPAA8ADwAQABAAEAAQABAAEQARAA8ADwAPAA8A
DwAPAA8ADwAQABEAEgATABIAEgASABIAEAAQABAAEAASABIAEgASABEAEQASABIAEgAS
ABIAEgAUABQAFAAUABIAEgASABIAEAAQABAAEAAQABAADgAOAA4ADgAOAA4AEAAQAA4A
DQANAAsACwALAAsACQAJAAcACQAJAAgACAAGAAcABwAHAAcABgAGAAUABwAHAAcABwAG
AAUABAAEAAYABwAIAAgACQAKAAoADAAKAAoACwAMAA8ADwAPAA8ADwAPABAAEAAPAA8A
DwAQABAAEAAQAA8ADQAOAA4ADQANAA0ADgAOAAwADAAMAA0ADQANAA0ADQAQABAAEAAQ
AA4ADwAPAA8ADgANAA0ADQANAA0ADQANAA0ADQANAA0ADgAOAA4ADQANAA0ADAAMAA4A
DgAOAAwACwAKAAkACAAKAAoACgALAA0ADQANAA0ADwAPAA8ADwAOAA0ACgAJAAkACQAL
AAsADQALAAsADAANAA0ADQANAA4ADgAOAAwADAANAA4ADwANAAsACgAKAAoADAAMAA0A
DQAMAAwADAAOABAADgAKAAoADAAMAAwADAAMAAwADQANAAsACQAJAAoACgAKAAoACgAN
AA0ADQANAAsACwALAAwADgAOAA4ADwATABMAEwARABEAEQAQABAADgAMAAoABwAFAAQA
AgAAAPz//P/+//7/AQACAAIAAgADAAQABAAEAAYACQALAAwADAAMAAwADAAMAAwADAAM
AAkABwAGAAYACAAIAAkACQAJAAkACQAJAAkACQAJAAkACwALAAsADAAOAA4ADgAPAA0A
CQAKABMAGQAfACYALwAyADEAMgA7AEEAPwA2ADIAMgAtABsA/v/f/8P/t/+3/8b/2//t
//j/+//z/+r/4P/a/9r/3//m/+//+P/+////AQAFAAgACgAOABAAEAARABEAEAAPAA4A
DQAOAA8AEAARAA0ADwARABEAEAAQAA8ADgAPABAAEgATABMAEwATABMAEQARABEAEQAT
ABMAEwATABQAFAAUABQAFAAUABQAFAAWABYAFgAWABMAEwAUABQAFgAWABYAFgAWABYA
FgAWABYAFgAWABYAFAAUABQAFAAUABQAEgASABEAEAAPAA4ACwAKAAcABQAEAAEAAAD/
//7/+//6//f/9v/1//P/8v/w//H/8f/x/+//7v/u/+3/7f/t/+3/7f/r/+v/6//s/+v/
6//r/+r/6//s/+z/7v/w//D/8f/y//P/8//z//P/8v/x//H/8P/x//H/8f/y//T/9P/0
//P/8//0//T/8//z//P/9P/0//H/8P/v/+//8f/x//H/8f/y//L/8v/y//L/8//z//P/
8v/x//H/8f/v/+//7//v/+3/7f/t/+3/7P/s/+z/6//t/+3/7P/s/+7/7v/u/+z/6v/q
/+r/6v/s/+z/7P/t/+v/6//r/+v/6//r/+v/6//r/+v/6f/p/+r/6//u/+//7f/r/+v/
7P/r/+v/6//r/+z/7P/s/+r/7P/t/+7/7//t/+v/6v/q/+z/7v/u/+//7v/s/+v/6v/w
/+7/7P/s/+z/7P/s/+z/6v/q/+v/6//r/+n/6f/q/+j/6P/o/+j/5//n/+f/5//p/+n/
6f/q/+v/7P/t/+//8f/x//H/7//u/+3/6//q/+v/6v/p/+f/5f/k/+L/4P/e/97/4P/g
/+H/4v/i/+L/4f/i/+L/4v/l/+f/6P/o/+j/6P/o/+j/6v/q/+r/6v/o/+f/5//o/+j/
6P/p/+n/5//n/+f/5//o/+n/6v/r/+n/6f/p/+r/7P/s/+z/7f/v/+3/7P/v//P//f8E
AAsAEAATABQAFwAfACMAHgAWABQAEQAFAOz/y/+t/5f/jf+W/6n/u//K/9H/zf/A/7r/
uP+2/7v/wP/J/9T/2v/d/+H/4//k/+j/6v/s/+z/7f/t/+//7//v/+//7f/t/+3/7f/r
/+3/7//v/+//8P/w//D/7v/u/+//7//x//H/8f/x/+//7//v/+//8f/x//H/8f/y//L/
8v/y//H/8P/v/+7/7//w//H/8v/v/+//8P/w//L/8v/y//L/8P/w//D/8P/y//L/8v/y
//D/8P/w//D/8P/w/+7/7v/w//D/8P/w//D/8P/u/+3/6//p/+n/6f/p/+f/5//l/+P/
4//i/+L/4//l/+b/5//n/+b/5v/l/+P/4//j/+P/5P/l/+b/6P/m/+f/6P/o/+n/6v/q
/+z/7P/s/+3/7v/v/+//7//v/+3/7f/u/+7/7//v/+//8P/w//D/8P/v/+//8P/w/+//
8f/x//L/8v/w//D/8P/x//H/8f/x//H/8v/y//L/8v/w//H/8f/x/+7/7f/t/+3/7f/t
/+3/7f/v/+//7//v/+7/7v/u/+3/7f/t/+z/7P/w//D/8P/u/+7/7v/u/+7/8P/w//D/
8f/v/+//7//v/+//7//v/+//8f/x/+//7//v/+//8f/x/+7/6//q/+r/7P/t/+7/7//w
//D/8P/u/+3/7f/t/+3/8P/v/+//8P/w//L/8v/z//P/8v/y//L/8P/w//D/8P/y//L/
8v/x//X/9P/z//L/8f/w//L/8v/z//P/8//x//H/8v/y//L/8v/y//X/9f/1//X/9f/1
//X/9v/3//j/+f/7//v/+//7//n/+P/3//X/9P/y//D/7v/r/+v/6v/o/+b/5//o/+v/
7P/t/+7/7v/u/+3/7v/u/+7/8P/z//X/9v/0//T/9P/0//T/9P/0//T/9P/z//P/9P/1
//b/+P/5//f/9//3//f/9//3//f/9//3//f/9//4//r/+v/6//v/+//7//7/AQAHAA8A
GAAbABoAHQAoADEANQAxACoAKAAoAB8ABQDg/7n/nf+P/5P/pv+5/8n/zv/J/7//uv+6
/7r/wv/P/9z/4//o/+z/7f/v//P/+P/8//z//f/8//z/+//9//3//f/9////////////
/f///wEAAQD//wAAAAAAAAAAAAABAAEAAQABAAEAAQABAAEAAQABAAEAAQABAAEAAAAA
AAAAAAACAAIAAgACAAIAAgACAAIAAwADAAQABAACAAIAAgACAAIAAgACAAIABAAEAAQA
BAAEAAQABAAEAAYABgAEAAQABAAEAAQABAACAAIAAAD//wAA//8AAAEAAAD9//z/+f/5
//n/+P/4//j/+f/5//n/+//6//r/+f/5//n/+f/5//n/+f/5//r/+v/7//z//P/9//7/
/v8AAAAAAAABAAIAAQABAAEAAQABAAEAAgACAAMAAwADAAQAAgACAAIAAQABAAIAAgAB
AP////8AAAAAAAAAAAAAAQD///////////7//v/+//7/AAABAAEAAQABAAEAAgADAAIA
AQAAAP////////////8AAAAAAAD//wEAAQAAAAAAAgACAAIAAAAAAAAAAAAAAAAAAAAA
AAEAAAD///7//f///////////wEAAQD//////f/9///////9//v/+//8////////////
//8AAAEAAAD//////////wEA///+//7//P/+//7///////7//v/+//7//v/+/wAAAAAA
AAAAAAD///7//v/9//7//f/+/wAA/v/+//7//v///////////wEAAQABAAIAAgACAAIA
AwAFAAUABQADAP///f/6//j/9//0//H/7f/x//L/8v/y//H/8v/1//b/9v/2//X/9P/2
//j/+f/6//n/+//8//z/+v/6//r/+v/5//j/9//2//j/9//3//j/+v/6//v/+//7//v/
+//7//3//f/9//3/+//7//v//P/7//r/+f/5//3/AQACAAMACQAPABgAIwAmACUAKAAx
ADcAMwAqACYAIgAfAA0A6P/D/6f/lf+T/6L/tf/F/8r/yf/B/7r/uP+8/8D/zf/a/9//
5P/o/+//8//3//j/+v/6//r/+v/7//v/+//7//v/+//9//3//f/9//v//f///////v/+
//3//P/+//7/////////////////AAABAAIAAwABAAEAAQABAAAAAAAAAAAAAgACAAIA
AgACAAIAAgACAAMAAwAEAAQAAgACAAIAAgAEAAQABAAEAAIAAgACAAIABAAEAAQABAAE
AAQAAgACAAQABAAEAAQAAgACAAAA//8BAP///////////f/9//v/+//7//r/+v/6//v/
+//7//3//P/8//v/+//7//v/+//6//n/+P/4//n/+//9//7//f/+//7/AAACAAIAAwAE
AAMAAwADAAMABQAFAAYABgAFAAUABQAGAAYABgAGAAUAAwAEAAQAAwADAAMABAAEAAQA
BAAEAAUABQAFAAUABQAEAAQABAAEAAQABQAFAAUABAADAAMAAwADAAMAAwADAAQABQAG
AAcABAAEAAQAAwACAAEA///+/wEAAgADAAIAAgACAAIAAgACAAIAAgADAAEAAQABAAEA
AQABAAEAAQACAAMAAgADAAEAAQADAAMABQADAAMABAADAAMAAwADAAIAAgACAAAAAgAD
AAQABQAHAAUABAAEAAYABAACAAAAAQACAAMABAAGAAYABwAHAAcABQAFAAYACAAIAAgA
CAALAAsACwALAAoACQAIAAgACgAKAAoACwALAAsACwAJAAYABQADAAIAAQD+//v/9//7
//z//P/8//v//P///wAAAQACAAIAAgAFAAYABgAGAAYABwAHAAYABgAGAAYABgAEAAQA
BAAEAAYABQAFAAYACAAIAAkACQAHAAcABwAHAAcABwAHAAcABwAHAAcACAAKAAoACgAL
AAsACwAOABEAEwAbACYALwAwADMANgA/AEMAPwA2ADQANAAtABUA8P/L/7H/of+l/7T/
x//X/9z/1//P/8r/xP/I/9L/4f/q//H/9P/4//3/AQABAAQACAAKAAoACgALAAsADQAN
AA0ADQAMAAsACgAJAAgACwAOAA8ADwAQABAAEAAOAA4ADwAPABEAEQARABEAEQARABEA
EQATABMAEwATABMAEgARABAAEAAQABAAEAAQABAAEAAQABEAEQASABIAFAAUABQAFAAU
ABQAFAAUABQAFAAUABQAFAAUABQAFAASABIAEAAQABAAEAAQABAAEQASABEAEQARAA8A
DwAPAA8ADQANAAsADQANAAwADAAMAA0ADQANAA8ADgAOAA0ADAALAAoACQAKAAsADAAO
AA4ADwAQABAADwAQABAAEgASABIAEwAUABQAEwASABEAEQARABIAEgARABEAEQASABQA
FAAUABMAEwAUABQAEwAVABUAFgAWABYAFgAWABcAFgAVABQAEwATABIAEQAQABIAEwAT
ABMAFAATABMAEwARABEAEQARAA8ADwAPAA8ADwAQABEAEQAPAA8ADgAOABAAEAAQAA4A
DgAOAA4ADgAOAA4ADgAPAA0ADQANAA0ADQANAA0ADQANAA0ACwALAA0ADQAPAA8ADQAL
AAsADAAMAAsACgAJAAoACgAKAAgACAAJAAoACwAJAAcABgAGAAgACAAIAAcABgAEAAQA
BAAEAAQABAAFAAUABQADAAMABAAEAAQABAAEAAUABQAFAAUABQAFAAUABgAEAAQABAAF
AAUABQAFAAMAAgABAP///v/+//z/+v/3//j/+P/3//b/9f/2//n/+v/7//z//P/8////
AAAAAAAA/v///////v/+//7//v/+//3//P/7//r/+//7//z//v/8//z//f/9//v/+//7
//v//f/9//3//f/9//3//f/+//7//v/+//////8BAAIAAwAFAA0AGAAfACAAIwAmACsA
MQAvACgAIAAgAB0ADwD0/9X/vf+x/63/uv/P/93/6P/t/+v/4P/W/9D/0P/T/9b/3f/m
/+r/7f/x//X/+P/8//7//f/8//z/+//9//3//f/9////////////+//9/////////wAA
AAAAAA==
         </WaveFormData>
      </LeadData>
      <LeadData>
         <LeadByteCountTotal>10000</LeadByteCountTotal>
         <LeadTimeOffset>0</LeadTimeOffset>
         <LeadSampleCountTotal>5000</LeadSampleCountTotal>
         <LeadAmplitudeUnitsPerBit>4.88</LeadAmplitudeUnitsPerBit>
         <LeadAmplitudeUnits>��V</LeadAmplitudeUnits>
         <LeadHighLimit>2147483647</LeadHighLimit>
         <LeadLowLimit>268435456</LeadLowLimit>
         <LeadID>V2</LeadID>
         <LeadOffsetFirstSample>0</LeadOffsetFirstSample>
         <FirstSampleBaseline>0</FirstSampleBaseline>
         <LeadSampleSize>2</LeadSampleSize>
         <LeadOff>FALSE</LeadOff>
         <BaselineSway>FALSE</BaselineSway>
         <ExcessiveACNoise>FALSE</ExcessiveACNoise>
         <MuscleNoise>FALSE</MuscleNoise>
         <LeadDataCRC32>434447914</LeadDataCRC32>
         <WaveFormData>
/v/+//7//v/8//z//P/8//7//v/+//7//P/8//z//P/+//3//f/9//3//P/9//7/AQAG
AA4AGwAsADkARgBiAI8AwADWANkA2wDhAMwAnwBsADwAAAC+/3z/Q/8d/wv/Cv8P/xH/
GP8p/z7/WP92/5L/qf+9/8//2P/e/+P/6P/s/+7/8f/z//T/9//1//b/9//5//v/+//6
//r/+//8//3//f///wEAAwADAAEAAgACAAIAAgAEAAQABAAFAAYABgAHAAcABwAHAAYA
BAAFAAYABgAJAAoACwAMAAoACgALAAwADgAOABAAEQARABMAEwATABMAFAAUABUAGQAb
ABwAHQAcABsAHQAfACIAIwAjACMAIwAiACIAJAAmACgAKQArACsAKwAqACoAKgArACsA
KwAsACwAKwAqACwAKwAqACgAJgAoACgAKAAnACcAJwAnACcAKAApACoAKQAoACcAJAAm
ACYAJgAlACMAIwAjACMAIAAfAB4AHQAcABsAGwAbABYAFAATABIAEwARABAADgALAAoA
CQAIAAoACgAKAAkABwAHAAcABgAFAAUABQAGAAYABgAGAAYABQAFAAQABAAHAAcACAAI
AAYABgAHAAcACQAJAAoACwAJAAkACQAJAAkACQAJAAkADAANAA0ADQAMAAwADAANAA8A
DwAPAA8ADgAMAAoACQAIAAgACQAJAAoACwALAAwACgAJAAkACQAJAAkACQAKAAoABwAH
AAcABwAHAAcABwAFAAUABQAFAAUAAgACAAIAAwAEAAUABgAEAAQABAADAAMAAwAEAAQA
AwADAAMAAwABAP//AgACAAIAAgACAAMABAAGAAcABAADAAIAAQABAAEAAQABAAIAAwAE
AAUABgAGAAgACAAJAAsACwALAAkACwALAAsADQANABAAEQAPAA4ADQALAAoACQAGAAMA
AAAAAAEAAQD//////v/+/wAAAAD+//7/AAAAAAAA///+//7//v/9//z//P/9//3/+v/6
//r/+v/6//r/+v/6//r/+v/6//r/+v/6//r/+v/6//r/+v/6//n/+f/5//n//P///wAA
/f8AAAwAHQAsADsATABqAJkAxgDaANsA3wDdAMQAkQBeAC4A8v+s/2j/Mf8L//n+/P4B
/wX/EP8p/0D/WP92/5L/pf+3/8n/1v/g/+P/6P/s/+7/7//x//L/9f/3//j/+f/7//n/
+f/4//j/9//4//n/+f/7//3/////////AAAAAAAAAgAEAAQABAAEAAQAAwADAAQABQAG
AAYABAAFAAYABgAIAAgACAAIAAoACgALAAwACwAKAAsACwANAA8ADwAPABEAEgASABMA
EgATABMAEwAWABcAGwAfAB8AHwAeAB0AHQAcABwAHgAgACIAIwAlACUAJQAkACQAJAAl
ACUAJQAmACYAJQAkACYAJQAkACIAIgAkACQAJAAkACMAIgAhAB8AIAAhACIAIgAiACIA
IAAiACIAIgAhAB8AHwAfAB8AHAAbABoAGQAYABcAFwAXABMAEgASABIAEwARABAADgAO
AA4ADgAOAA0ADAALAAkACQAJAAkACAAJAAkACQAKAAgACAAIAAgACwALAAoACgAJAAkA
CgAKAAoACgALAAsACwALAAwADQAOAA8AEAARABEAEQARABEADwAPAA4ADQAOAA4ADgAP
AA8ADwAPAA8AEQAQAA8ADwAQABAAEQARAA8ADwAOAA4ADgANAA0ADQALAAsACwAMAA4A
CwALAAsADQANAA0ADQAMAAsACgAJAAsACAAIAAgACgAKAAoACgAKAAoACgAJAAkABwAI
AAwACwAKAAkACAAIAAgACQAJAAcABwAHAAcABwAHAAcABwAJAAkACQAJAAgACAAKAAoA
CQALAAsACwALAA0ADQANAA4ADwATABUAFQAUABMAEQASABEADgALAAsADAAOAA8ACwAJ
AAYABAAGAAYABAAEAAUABgAHAAcABAAEAAQAAwACAAIAAwADAAIAAgACAAIAAAAAAAAA
AAD+//7//v/+/wAAAAAAAAAAAgACAAIAAgAAAP///v/9//7/AQAGAAkADAAYACcANAA/
AE4AbgCbAMYA2gDbAN0A3wDGAJMAXAAqAO7/pP9e/yv/Cf/7/v7+Bf8F/xL/J/8+/1z/
fv+W/63/v//L/9T/3v/l/+z/7v/y//T/9f/1//f/9f/2//f/+f/7//v/+v/6//r/+v/6
//n/+v/9/wAAAQD//wAAAAAAAP7/AAAAAAAAAgACAAEAAQAAAAEAAgACAAQABQAGAAYA
BgAGAAYABgAGAAYABwAIAAgACAAKAAsACQALAAsACwANAA4ADgAPABAAEQARABEAEwAT
ABYAGQAYABkAGQAZABkAGAAYABoAGwAcABwAHQAfAB8AHgAeABwAHQAdAB0AHwAgACAA
IAAeAB0AHAAaABoAHAAcABwAGgAZABgAFwAXABgAGQAaABoAGgAaABgAGAAYABgAFwAX
ABcAFwAXABgAFwAWABUAFAATABMAEwARABAAEAAQAA4ACwAJAAYACAAIAAgACAAGAAYA
BgAFAAMAAwADAAIAAwADAAMABAAEAAQABAAEAAcABwAGAAYABQAFAAYABgAEAAQABQAF
AAYABwAJAAsACAAHAAYABQAHAAcABwAHAAcABwAGAAUABgAGAAYABwAHAAcABwAHAAcA
BgAFAAUABgAGAAcABwAHAAcABgAGAAYABQAFAAUABQAFAAUABgAEAAEAAQABAAMAAwAD
AAMAAwADAAMAAwADAAAAAAAAAAAAAAAAAAAA/v/+//7//f/9/wAAAgACAAIAAgD///7/
/v/9///////////////////////9//3//f/9//z//P/+//7//f///////////wEAAQAB
AP////8CAAMABAAEAAQAAwAFAAUAAwABAAAAAAABAAEAAAD///3//P/+//7//P/8//r/
+v/6//n/+f/6//v/+//6//r/+//7//j/+P/4//j/9v/2//b/9v/4//j/+P/4//j/+P/4
//j/9v/2//b/9v/3//f/9//3//r/+f/4//n/AAAGAA0AHAArADYASABpAJYAvgDLAMsA
1QDYAMMAmgBqADAA7P+o/23/Qf8l/yD/Lf8z/y7/M/9A/07/Yv96/5H/pf+3/8b/0v/b
/97/4v/m/+f/6f/q/+3/6//s/+3/7//x//H/8P/w/+//8P/x//H/8f/z//X/9f/0//T/
8//y//L/9P/0//T/8//y//D/7//x//P/9f/2//X/9f/1//T/9P/0//T/9P/0//T/9f/2
//X/9P/1//X/9//5//n/+f/5//r/+v/7//r/+//7//v//f/9/wAAAwACAAMAAwADAAQA
BAAFAAgABwAIAAgACQAHAAcABgAGAAgACQAJAAkACQAIAAYABAAFAAUABQAEAAIABAAE
AAQAAgABAAAA//8BAAIAAwAEAAMAAgABAP7/AQACAAMAAwABAAEAAQABAAIAAQAAAP//
AAD////////9//z//P/8//3/+//6//j/+f/4//f/9v/0//T/9P/z//H/8f/x//D/7//v
/+//8P/y//L/8v/y//P/8//y//L/8//z//T/9P/0//T/9f/1//X/9f/2//f/+f/5//n/
+f/3//f/9//3//b/9//3//f/+P/4//j/+f/3//f/9//3//n/+P/3//f/9P/0//X/9f/1
//X/9P/0//X/9f/2//f/9v/1//T/9P/1//P/9P/1//X/9f/1//X/8//z//P/8//z//D/
8P/w//L/8v/y//L/9P/0//T/8//z//P/9P/0//P/8//z//P/9f/1//X/9f/1//L/8v/y
//L/8v/0//T/9f/1//P/8//z//P/9f/1//X/9f/1//X/9f/1//b/9v/4//j/+f/7//v/
+//7//3//f/9//7///8DAAUAAwACAAEA///8//v/+P/1//L/8v/z//P/9f/1//T/9P/2
//b/9P/0//T/9P/0//P/8P/w//D/7//w//D/8f/x//D/8P/w//D/8P/w//D/8P/w//D/
8P/w//L/8v/y//L/8v/y//L/8v/w/+//7v/t//D/8//0//n//v8EABEAIAAvAD4AWgCF
ALIAxgDFAM0A0wDAAJcAZgAwAPT/sv92/0P/If8P/xb/Hf8d/yL/Mf9C/1T/bv+K/5//
sf/B/87/1v/b/+D/5P/k/+f/6f/q/+3/6//s/+3/7//x//H/8P/w//H/8v/z//P/8//1
//f/9//3//j/+P/4//f/+P/3//b/+P/4//f/9//4//n/+v/6//z//f/+//7////+//3/
/P/9//7/AAACAAIAAgAEAAUABQAHAAcABwAJAAoACgALAAoACwALAAsADQANABAAEwAS
ABMAEwATABQAFAAVABgAGwAcABwAHQAcABsAGQAYABkAGwAcAB0AHgAeAB0AHAAaABkA
GAAWABcAGgAbABwAGAAXABYAFQAXABgAGQAaABoAGgAaABgAGAAYABgAFwAXABcAFwAX
ABQAEwASABEAEgARABEAEQANAAwADAAMAA0ACwAKAAgACQAIAAcABgAFAAQAAwABAAMA
AwADAAIA////////AAAAAAAAAAAAAAEAAQAAAAAAAQABAAIAAgACAAIAAwADAAEAAQAC
AAMAAwADAAMAAwADAAMAAwADAAIAAwADAAMABAAEAAQABQAFAAUABQAFAAUABAADAAMA
BAAEAAUABQAEAAMAAQAAAAIAAQABAAEA////////AAACAP////////3//f/9//3/////
///////9//r/+v/6//r/+v/6//r/+//8//3//f/7//v//P/8//3/+//6//r/+v/6//r/
+v/6//v/+//5//n/+f/5//v/+//7//v//f/9//3//f/8//z//v/+/wAAAwAEAAUAAwAF
AAUABQAFAAUACAAJAAkACAAHAAUAAgABAP7/+//6//r/+//7//3//f/8//z//P/8//r/
+v/4//j/+P/3//j/+P/4//f/9v/2//f/9//2//b/9v/2//b/9v/2//b/9f/0//P/8v/0
//T/9P/0//b/9v/2//b/8//z//P/8//2//n/+P/5//z/AgARACQAMQA+AFwAhwC0AMwA
zQDRANUAxgCdAGoAOAD+/7z/dv8//xf/Af8C/wv/Df8Q/yH/OP9Q/2z/hv+d/7H/w//Q
/9j/3//g/+L/5P/p/+v/7P/v/+//8P/x//P/8f/x//D/8P/z//T/9f/1//f/+f/7//v/
+f/6//r/+v/6//z//P/8//r/+v/5//n//P/9//7//v8AAAEAAgACAAIAAgACAAIABAAE
AAUABgAGAAYACAAJAAcACQAJAAkADQAOAA4ADwAOAA8ADwAPABAAEQAVABkAGAAZABkA
GQAZABgAGAAaABsAHAAcAB0AHQAdABwAHAAdAB8AIAAhACIAIgAhACAAIAAfAB4AHAAc
AB4AHgAeAB4AHQAcABsAGwAcAB0AHgAcABwAHAAaABoAGgAaABkAGQAZABkAGQAYABcA
FgAVABQAEwATABMAEQAQABAAEAAPAA0ADAAKAAsACgAJAAgABgAGAAYABQADAAMAAwAC
AAMAAwADAAQAAgACAAIAAgAFAAUABAAEAAMAAwAEAAQABAAEAAUABQAHAAcACAAJAAkA
CQAJAAkACQAJAAkACQAJAAkACAAHAAcACAAJAAsACQAJAAkACQALAAoACQAJAAgACAAJ
AAkABwAHAAYABgAIAAcABwAHAAYABQAEAAQABgADAAMAAwAFAAUABQAFAAMAAwADAAMA
BQACAAIAAgAAAAAAAAAAAAIAAgACAAEAAQABAAIABAACAAEAAAD///7/AAAAAAEAAQAA
AP///v/9//3//f/9//3////////////+//7/AAAAAAQABwAIAAkACQALAAsACwAJAAkA
DAANAA8ADgANAAsACAAHAAQAAQD+//7////////////+//7/AAAAAP7//v/+//7//v/9
//r/+v/6//n/+P/4//n/+f/6//r/+v/6//r/+v/6//r/+v/6//r/+v/4//j/+P/4//r/
+v/6//r/9//3//f/9//6//v//P/9/wAABAAPACAALwA4AEwAcwCkAMwA1wDXANsA1ACx
AHoASAAWANb/jv9P/yH/B//+/gP/Bf8K/xf/Lv9I/2j/hv+d/7H/w//Q/9j/4f/m/+r/
7P/v//H/8v/1//X/9v/3//n/+v/7//v//P/7//z//f/9//3///8BAAEAAQACAAIAAgAC
AAQABAAEAAQABAADAAMABAAFAAYABgAGAAcACAAIAAoACgAKAAoACAAIAAkACgAMAAwA
DgAPAA0ADwAPAA8AEwAUABQAFQAUABUAFQAVABYAFwAbAB8AHwAfAB4AHQAfAB4AHgAg
ACMAJAAkACUAJQAlACQAJAAiACMAIwAjACMAJAAkACQAJgAlACQAIgAgACIAIgAiACIA
IQAgAB8AHwAgACEAIgAgACAAIAAeACAAIAAgAB8AHwAfAB8AHwAcABsAGgAZABgAFwAX
ABcAFwAWABYAFgASAA8ADQAKAAwADAAMAAwACwAKAAkABwAHAAcABwAGAAUABQAFAAYA
BAAEAAQABAAHAAcABgAGAAcABwAIAAgABgAGAAcABwAJAAkACgALAAoACQAIAAcABwAH
AAcABwAIAAkACQAJAAgACAAIAAkACQAJAAkACQAJAAgABwAHAAgACAAJAAkABwAHAAYA
BgAGAAUABQAFAAcABwAHAAgABgADAAMAAwABAAEAAQABAAMAAwADAAMAAwAAAAAAAAAA
AAAAAAAAAAAAAAAAAP//AQABAAIAAgD9//7//v/+//7//v/8//z//f/9//3//f/9//3/
/f/9//3//f/9//3//f/9//7//v8AAAAAAwAFAAUABQADAAUABQAFAAYABwALAA0ADQAM
AAsACQAHAAUAAQD9//r/+v/7//v//P/9//3//v/9//z/+f/4//r/+v/6//n/9v/2//b/
9f/0//T/9f/1//T/9P/0//T/9v/2//b/9v/2//b/9v/2//b/9v/2//b/+P/4//j/+P/1
//X/9f/1//L/9f/2//n//v8IABUAJAAxAD4AWACFALQA0ADTANUA2wDOAKMAagA2AAAA
uv9u/zX/Df/1/vT+//4B/wb/Gf8u/0j/av+K/5//sf/B/8z/1v/f/+L/5v/s/+3/7//w
//P/8v/y//L/8//1//X/9P/0//X/9v/3//f/9//5//v/+//7//z//P/8//r//P/8//z/
/f/+//7////+////AAAAAAAAAQACAAIAAgACAAIAAgACAAIAAwAEAAQABAAGAAcABwAJ
AAkACQANAA4ADgAPAA4ADwAPAA8ADwAPABIAFQAWABcAFwAXABUAFAAUABYAGQAaABoA
GwAbABsAGgAaABoAGwAbABsAHQAeAB4AHgAeAB0AHAAaABoAHAAcABwAGgAZABgAFwAX
ABgAGQAaABoAGgAaABgAFgAWABYAFQAXABcAFwAXABYAFQAUABMAEgARABEAEQAPAA4A
DgAOAA0ACwAKAAgABwAGAAUABAAEAAQABAADAAMAAwADAAIAAwADAAMABAACAAIAAgAC
AAUABQAEAAQAAwADAAQABAACAAIAAwADAAMAAwAEAAUABQAFAAUABQAHAAcABwAHAAYA
BwAHAAcABgAGAAYABwAHAAcABwAHAAUABAADAAMABAAEAAUABQAFAAUABAAEAAQAAwAD
AAMABQAFAAUABgAFAAEAAAD//wEAAQABAAEAAwADAAMAAwABAP7//v/+//7//v/+//7/
/P/8//z/+//7//v//P/6//r/+v/6//r/+v/8//z//f/9//z/+//6//n/9//3//f/9//5
//n/+f/5//n/+P/5//j/+//9//3//f/9//////////////8CAAMAAwACAAEA///9//v/
9//z//L/8v/z//P/9f/1//T/9P/z//L/7//u/+//8P/x//H/8P/w//D/7//u/+7/7//v
/+z/7P/s/+z/7P/s/+z/7P/u/+7/7v/u/+z/7P/s/+z/7P/s/+z/7P/t/+3/7f/t/+z/
6f/q/+//9v/+/wsAGgAlADIASgBzAKAAvADBAMcA0QDEAJ8AcAA6APz/uv96/0X/I/8V
/xj/If8j/yT/Lf86/07/Zv98/5H/pf+1/8D/yP/N/9L/1v/c/93/3//g/+P/4v/i/+L/
4//k/+X/5f/m/+f/6P/p/+n/6P/p/+r/6f/p/+r/6v/q/+j/6v/q/+r/6//s/+z/7f/s
/+3/7v/u/+3/7f/t/+z/7v/u/+7/7v/w//D/8f/y//D/8P/y//P/8f/z//P/8//z//T/
9P/1//T/9f/1//X/9f/1//j/+//6//v/+//7//3//P/8//7//f/+//7//////////v/+
//3//f/8//v/+//8//z//P/8//v/+v/4//b/+P/4//j/+f/5//n/+f/4//j/+P/4//j/
+P/4//b/+P/4//j/9//5//n/+f/5//n/+f/5//n/9v/1//X/9f/x//D/8P/w//H/7//u
/+z/7f/s/+v/6v/s/+z/7P/r/+r/6f/o/+b/5v/n/+j/6v/o/+j/6P/o/+n/6f/o/+j/
6v/r/+3/7v/q/+r/6//r/+3/7f/u/+//7//v/+//7//v/+//7//v//L/8//z//P/8f/w
/+//7//x//H/8f/x//H/8P/v/+//8P/w//H/8f/z//P/8v/y//L/8f/x//H/8f/x//H/
8v/0//H/8f/x//D/7//u/+3/7//v/+//7//x/+7/7v/u//D/8P/w//D/7v/u/+7/7f/v
/+//7v/w/+7/7v/u/+7/7v/u/+//7//v/+//7//v/+//7//v/+//7//v/+//7//y//L/
9P/0//P/9f/1//X/9//5//n/+f/5//n//P/9//3//P/7//n/+P/3//T/8f/u/+7/7//v
//D/8f/x//L/8f/w/+3/7P/u/+7/7v/t/+z/7P/s/+v/6v/q/+v/6//s/+z/7P/s/+z/
7P/s/+z/6v/q/+r/6v/s/+z/7P/s/+r/6v/q/+r/7P/t/+7/7//u/+3/7v/v//L/+v8H
ABYAJQAyAEQAZQCSALgAxQDFAM0AzACxAIQAVAAeANz/lv9Z/zH/F/8U/x3/H/8c/yf/
Nv9I/17/dP+L/6P/t//G/9D/1//a/9z/3v/j/+X/5v/p/+n/6v/r/+3/6//r/+r/6v/s
/+7/8P/x/+//8f/z//P/8v/y//H/8P/x//T/9f/2//T/9P/z//P/8v/z//T/9P/0//X/
9v/2//j/+P/4//j/+v/6//v//P/6//r//P/9////AQABAAEAAQACAAIAAwAEAAUABQAF
AAcABwAKAA0ADAANAA0ADQAQABAAEQAUABMAFAAUABUAEwATABIAEgAUABUAFQAVABYA
FgAVABQAFQAVABUAFAAUABYAFgAWABIAEQAQAA8AEAASABQAFgAVABQAEwAQABEAEgAT
ABMAEQARABEAEQASABEAEAAPAA4ADQANAA0ACwAKAAoACgAJAAcABgAEAAEAAAD///7/
AAAAAAAA///////////+//v/+//7//z//v/+//7//v///////v/+//7//f/9//z//f/+
/wAAAQD/////AAABAAEAAQABAAEAAQABAAEAAQAAAAEAAQABAAIAAgACAAMAAwADAAMA
AwAFAAQAAwADAAIAAgADAAMAAwADAAIAAgAEAAMAAwADAAEAAQABAAIABAABAAEAAQD/
//////////3//f/9//3//v/8//3//v/+//7//v/+/wAAAAAAAP///f/9//7//v/7//v/
+//7/wEAAAD///7//f/8//z//P/9//3/+//7//v/+//7//v/+//7//z//f/+/////v/+
/wAAAAADAAUABQAFAAUABwAHAAcABwAHAAoACwAIAAYABAABAAAA///8//n/+f/6//z/
/f///////v/+//3//P/5//j/+v/6//r/+f/2//b/9v/1//b/9v/3//f/9v/2//b/9v/4
//j/+P/4//b/9v/2//b/9v/2//b/9v/0//T/9P/0//X/9f/1//X/9P/1//b/+f8AAAgA
FwAoADEARABkAJMAvgDQANEA1wDZAMAAkwBeACwA8P+s/2r/M/8P/wH/BP8H/wn/Ev8p
/zz/Vv92/5L/p/+5/8n/0v/a/9//5P/q/+7/7v/v/+//8f/x//L/8//1//X/9f/0//T/
9f/2//f/9//1//f/+f/5//n/+v/6//r/+v/8//z//P/+//7//f/9//z//f/+//7//v//
/wAAAAAEAAQABAAEAAIAAgADAAQABAAEAAYABwAHAAkACQAJAAsADAAMAA0AEAARABEA
EQARABEAFAAXABYAFwAXABcAGQAYABgAGgAdAB4AHgAfACEAIQAgACAAHgAfAB8AHwAf
ACAAIAAgACIAIQAgAB4AIAAiACIAIgAgAB8AHgAdABsAHAAdAB4AHgAeAB4AHAAeAB4A
HgAdAB0AHQAdAB0AHAAbABoAGQAXABUAFAATABMAEgASABIAEQAPAA4ADAALAAoACQAI
AAoACgAKAAkABwAHAAcABgAFAAUABQAGAAYABgAGAAYABwAHAAYABgAJAAkACgAKAAcA
BgAGAAUABgAHAAkACwAJAAkACQAJAAsACwALAAsADAANAA0ADQAMAAwADAANAA4ADwAQ
ABEADwAOAA0ADQAMAAwADQANAA8ADwAOAA4ADgANAA0ADQALAAsACwAMAA4ACwALAAsA
CwALAAsACwANAA0ADQANAAsACAAIAAgACgAKAAoACgAKAAoACgAJAAkABwAGAAYACAAI
AAgACAAGAAYABwAHAAkACQAJAAkACQAJAAkACQAHAAcABwAHAAgACAAKAAoACQALAAsA
CwANAA8ADwAPAA0ADQAQABEADwAOAA0ACwANAA0ACwAJAAgACAAJAAkABwAHAAYABgAG
AAYABAAEAAQABAAEAAMABAAEAAQAAwABAAAAAAD//wAAAAAAAAAAAAAAAAAAAAAAAAAA
AAAAAAIAAgACAAIAAQAAAP///v///////////wAAAQACAAUACAAQAB8AMABBAE4AaACV
AMIA2gDdAN8A4QDSAKUAbAA6AAAAuv9y/zn/Ef/9/vz+B/8J/w7/If86/1T/dP+S/6n/
u//N/9j/4P/n/+z/7v/w//P/9f/2//n/+P/4//j/+f/7//v/+v/6//z//v8AAAEAAAAB
AAIAAQADAAQABAAEAAIABAAEAAQABgAGAAUABQAEAAUABgAGAAYABwAIAAgACgAKAAoA
CgAIAAgACQAKAAsADAAPABEAEQATABMAEwATABQAFAAVABQAFQAVABUAFgAXABsAHwAf
AB8AHgAdAB4AHgAfACIAIQAiACIAIwAlACUAJAAkACQAJQAlACUAJgAmACUAJAAiACEA
IAAeAB4AIAAgACAAHwAfAB8AHwAeAB4AHgAeAB4AHgAeABwAHQAeAB8AHwAdAB0AHQAd
ABoAGQAYABcAFgAVABUAFQARABAAEAAQABEADwAOAAwACwAKAAkACAAGAAYABgAFAAcA
BwAHAAYABQAFAAUABgAEAAQABAAEAAUABQAEAAQABwAHAAgACAAGAAYABwAHAAcABwAI
AAkACQAJAAkACQAHAAcABwAHAAgACQAJAAkACAAIAAgACQAJAAkACQAJAAkACAAHAAcA
BgAGAAcABwAHAAcABgAGAAgABwAHAAcABQAFAAUABgAGAAMAAwADAAEAAQABAAEAAgAD
AAQABQADAAAAAAAAAP7/AAAAAAAA/v/+//7//v/+//7/////////////////////////
//8BAAEAAQABAAIAAgAEAAQABAAFAAQAAwADAAUABQAFAAMAAwAGAAcABgAEAAIA//8B
AAEA///9//3//v8AAAEAAwADAAIAAgAAAAAA/v/+//z//P/8//v/+v/6//r/+f/2//b/
9//3//f/+P/5//r/+P/4//j/+P/2//b/9v/2//f/+P/5//r/+v/6//r/+v/3//f/9//3
//j/+f/8//3/AAAKABkAKgA5AEoAaACVAMAA0gDVANkA2wDGAJEAVgAiAOT/nP9W/x//
+f7p/u7+9f75/gb/G/80/1T/dv+S/6f/u//H/9D/2v/h/+T/5v/o/+n/6//s/+//8f/y
//P/9f/z//P/8v/y//X/9v/3//f/9f/3//n/+f/3//j/+P/4//n//P/9//7//P/8//v/
+//+////AAAAAP////////7/AAAAAAAAAAACAAIAAwAEAAQABAAGAAcABwAJAAkACQAJ
AAoACgALAA4ADwAPAA8AEQARABQAFwAXABcAFgAVABcAFgAWABgAFwAYABgAGQAbABsA
GgAaABsAHQAeAB8AHgAeAB0AHAAeAB0AHAAaABoAHAAcABwAGgAZABgAFwAZABoAGwAc
ABsAGgAZABYAGAAYABgAFwAXABcAFwAXABYAFQAUABMAEgARABEAEQARABAAEAAQAA8A
DQAMAAoACQAIAAcABgAIAAgACAAHAAcABwAHAAYAAwADAAMABAAGAAYABgAGAAcABwAG
AAYABwAHAAgACAAGAAYABwAHAAcABwAIAAkACwALAAsACwAJAAkACQAJAAgACQAJAAkA
CQAKAAsADQALAAsACwALAA0ADAALAAsACAAIAAkACQAJAAkACAAIAAkACQAKAAsACQAJ
AAkACgAKAAcABwAHAAcABwAHAAcABwAHAAcABwAJAAYABgAGAAQABgAGAAYACAAHAAYA
BQAEAAQABAAFAAUABwAHAAcABwAHAAcABwAHAAcABwAHAAcACAAIAAoACgAIAAkACAAH
AAcACQAJAAkACAAHAAkACQAIAAYABAABAAQABQAEAAMAAgACAAMAAwABAAEAAAAAAAAA
AAD+//7//f/8//v/+f/4//j/+P/3//T/9P/1//X/9v/2//b/9v/0//T/9P/0//L/8v/y
//L/9P/0//T/9P/y//L/8v/y//H/8f/x//H/8v/z//T/9f/4/wAADwAeACkAOABQAHUA
ogDCAMkAzQDXANAArwB+AEgADADI/4L/R/8j/xH/Fv8j/yf/Jv8t/zr/SP9e/3T/i/+d
/6//vv/K/8//0v/Y/9r/2v/b/9v/3f/b/9z/3f/f/+H/4f/g/+D/4f/i/+P/4//j/+P/
4//h/w==
         </WaveFormData>
      </LeadData>
      <LeadData>
         <LeadByteCountTotal>10000</LeadByteCountTotal>
         <LeadTimeOffset>0</LeadTimeOffset>
         <LeadSampleCountTotal>5000</LeadSampleCountTotal>
         <LeadAmplitudeUnitsPerBit>4.88</LeadAmplitudeUnitsPerBit>
         <LeadAmplitudeUnits>��V</LeadAmplitudeUnits>
         <LeadHighLimit>2147483647</LeadHighLimit>
         <LeadLowLimit>268435456</LeadLowLimit>
         <LeadID>V3</LeadID>
         <LeadOffsetFirstSample>0</LeadOffsetFirstSample>
         <FirstSampleBaseline>0</FirstSampleBaseline>
         <LeadSampleSize>2</LeadSampleSize>
         <LeadOff>FALSE</LeadOff>
         <BaselineSway>FALSE</BaselineSway>
         <ExcessiveACNoise>FALSE</ExcessiveACNoise>
         <MuscleNoise>FALSE</MuscleNoise>
         <LeadDataCRC32>123498421</LeadDataCRC32>
         <WaveFormData>
AwADAAEAAQD//wAAAAAAAAAAAAAAAAAAAAAAAAAAAAAAAP7//v///////////wEABAAJ
AA4AGwAtAD0ATwBtAJ4AzgDuAPsACwEbARwBCAHpALYAbgAaAMn/f/9B/xb/DP8O/w3/
EP8g/zj/Vf92/5H/o/+6/8z/1f/c/+L/6f/q/+3/8P/y//P/9f/z//T/9f/2//b/9v/2
//b/9//4//r/+v/8//3///////z//P/9//3//////wAAAAACAAIAAgACAAIAAQAAAP//
//8AAAAAAAADAAQABAAFAAUABAADAAIAAwAEAAcACAAGAAgACAAIAAgACQAJAAoACwAO
AA8AEAAOAA8ADwAOABEAEQARABEAEQARABIAEwAWABcAGAAYABgAGAAYABgAGQAZABkA
GQAZABkAGQAZABwAHAAbABsAGQAZABkAGQAbABoAGgAaABsAGwAbABsAGgAaABoAHAAd
AB4AHgAeAB0AHQAdAB0AGwAbABsAGwAbABkAGQAZABYAEwARAA8ADgAOAA0ADAAJAAgA
BwAHAAgABwAHAAYABgAGAAYABgAGAAYABgAGAAYABgAFAAUABAAEAAUABQAHAAcACAAI
AAYABgAGAAgACAAIAAgACQAJAAoACgAKAAsACwALAAsADQAOAA4ADgAOAA4ADwAPABEA
EQASABIAEAAPAA4ADQAMAAwADAAMAA4ADgANAA0ADQANAA0ADQAJAAkACQAJAAsACQAJ
AAkACQAJAAgACAAGAAYABgAGAAcABgAFAAUABQAFAAUABQADAAMAAwADAAQABAAEAAQA
AgACAAEAAQD/////AgAAAAAAAAAAAAEAAgADAAQAAwACAAEAAAD+//7//v/+/wAAAQAC
AAMAAQACAAMABAAHAAgACAAIAAkACwALAAsACwANAA4ADwAPAA4ADgAOAA4ADQAKAAgA
AwACAAIAAgABAAEAAAAAAAIAAgAAAP//AQABAAAA///+//7//f/9//z//P/9//3/+v/6
//r/+//7//n/+f/5//r/+v/6//r//P/8//z//P/6//r/+v/6//j/+P/5//n/+f/7//v/
+v/9/wgAGQArADsATwBtAJwAyADgAO0A+wALAQoB9ADNAJgAUAD4/6n/Zf8t/wr/Bv8K
/wn/EP8k/zz/V/92/4//of+0/8b/0//a/97/4f/m/+n/7P/u/+//8f/x//L/8//0//L/
8v/y//L/8f/y//T/9P/2//f/+f/5//j/+P/5//n/+f/5//r/+v/8//z//P/8//v/+//7
//v/+//8//z//P/+//7//f/9//7//v/+//7//v/+/wAAAAAAAAIAAgACAAIAAwADAAQA
AgAEAAQABAAHAAkACgAKAAsACwALAAsACQAJAAoACwAOAA8AEAAQABIAEgASABIAEQAR
ABEAEQARABEAEQARABIAEgARABEAEQARABEAEQATABIAEgASABEAEQARABEAFAAUABQA
FgAXABgAGAAYABgAFwAWABUAFQAVABUAFQAXABUAFQAVABMAEQAQAA8AEAAQAA8ADgAP
AA4ADQANAAoACQAJAAgABgAGAAYABgAGAAYABgAGAAYABgAFAAUABgAGAAcABwAHAAcA
CAAIAAgACAAIAAoACgAKAAoACwAMAA4ADwAQABEAEQARABEADwAQABAAEAAOAA4ADwAP
AA8ADwAQABAAEQARABEAEQAQABAAEAAQABAAEAAPAA8ADwAPAA8ADwALAAsACwALAAwA
CwAMAA0ACwALAAoACgAJAAgABwAGAAcABgAFAAUABwAHAAcABwAJAAkACQAJAAYABAAE
AAYABAAEAAQABAAEAAQABAAEAAIAAgACAAIAAgACAAIAAgADAAMAAwADAAMABAAFAAYA
BwAIAAgACAAHAAkACQAJAAoADQAPABEADwAOAA4ADgAPAA8ADQAMAAoACgALAAwACQAH
AAQAAgAEAAQAAgABAAIAAwADAAMAAgACAAEAAQD+//7//////wAAAAAAAAEA///9//3/
/f/8//z//P/8//z//P/8//z//v/+//7//v/6//r/+//7//v///8DAAQABwASACEALwA9
AFMAcwCeAMgA4gDvAP0ADQEMAfQAyQCQAEIA7P+d/1v/J/8M/wj/Cv8J/xT/Jv86/1v/
fv+V/6n/vP/I/9H/2v/k/+f/6v/t/+3/7v/u/+//7//w//H/8v/0//T/9P/0//T/9P/1
//T/9f/3//r/+//6//r/+//7//n/+f/6//r//P/8//z//P/7//v/+//7//3//v/+//7/
/v/+//3//f8AAAAAAAAAAAAAAAACAAIAAAACAAIAAgACAAMAAwAEAAQABgAGAAYACQAL
AAwADAALAAsACwALAAkACQAKAAsACgALAAwADAAOAA4ADgAOABEAEQARABEADwAPAA8A
DwAOAA4ADQANAA4ADwAQABEAEAAOAA0ADAAPAA8ADwAPAA4ADgAOABAAEwAUABQAFAAX
ABcAFwAXABcAFwAXABcAFQATABMAEwATABEAEAAPAAwADAALAAoACwAKAAkACQAIAAcA
BwAGAAQABAAEAAQABgAGAAYABgAIAAgABwAHAAgACAAJAAkABwAHAAgACAAKAAoACgAM
AA4ADgAOAA8ADQAOAA4ADgAPAA8ADwAPAA0ADgAOAA4AEAAQABEAEQAPAA8AEAAQAA8A
DwAPAA8AEAAQABAAEAAOAA4ADQANAA0ADQANAA0ACQAJAAkACQAJAAcABwAHAAcABwAG
AAYACAAIAAgACAAHAAYABQAFAAMAAwADAAMAAwADAAMAAwACAAYABAAEAAQABAACAAIA
AgACAAIAAgACAAIAAgACAAIAAgABAAEAAQABAP//AAABAAIAAQACAAIAAgADAAUABQAF
AAMABQAGAAcACAAIAAkACgALAAsACQAIAAcABgAGAAYABgAFAAMAAgACAAIAAAD//wEA
AQAAAP//AAAAAP/////8//z//f/9//v/+v/5//n/+f/3//f/9//6//r/+v/6//r/+v/6
//r/+v/6//r/+v/4//j/+f/5//n/+f/5//r///8EAAsAGwArADsAUQB2AKYA0ADnAPUA
CQEYARoBBwHiAKIAUAD5/63/a/80/xz/IP8f/xj/Hv8q/zn/VP91/43/oP+y/8H/zv/W
/9v/4P/j/+b/6P/p/+v/6f/q/+v/7P/u/+7/7v/u/+3/7v/w//D/8P/x//P/8//0//T/
9f/1//X/9f/2//b/9P/0//T/9P/3//f/9//3//f/+P/4//j/+P/4//f/9//2//b/9v/2
//b/9v/4//j/+P/6//r/+v/6//v/+//8//z//v/+//7///8BAAIAAgAFAAUABQAFAAcA
BwAIAAkACAAJAAoACgAIAAgACAAIAAsACwALAAsACQAJAAkACQAMAAwACwALAAkACQAJ
AAkACQAIAAgACAAJAAkACQAJAAgACAAIAAoADAAOAA8AEAAPAA8ADwAPABEAEQARABEA
EwARABEAEQARAA8ADgANAAwADAALAAoACQAIAAcABwAIAAcABwAGAAUABAADAAIAAgAC
AAIAAgAEAAQAAwADAAIAAgADAAMABQAFAAYABgAGAAYABgAIAAoACgAKAAsACQAKAAoA
CgAJAAkACQAJAAsADAAMAAwACgAKAAsACwALAAsADAAMAA0ADQANAA0ACgAKAAoACgAK
AAoACQAJAAkACQAJAAkABwAHAAcABwAJAAcABwAHAAcABwAGAAYABgAGAAYABgAEAAIA
AAD//wEAAQABAAEAAQABAAEAAQAAAAAAAAAAAAIAAgABAAEA/////wAAAAABAP7//v/+
//7//v8AAAAAAAAAAAAAAAAAAAAAAAAAAAAAAAD//////////wEAAgADAAQAAwAEAAQA
BAAHAAkACQAJAAsADQAOAA8ADQAMAAwADAAMAAsACAAGAAEAAAAAAAAAAQABAAAAAAAC
AAIAAAD//wEAAQAAAP///f/8//r/+f/6//r/+//7//r/+v/6//v/+//5//n/+f/8//z/
/P/8//z//P/8//z/+v/6//r/+v/4//j/+f/5//n/+//9/wIABQAKABcAKwA9AE8AbQCc
AMwA6ADzAAUBGwEeAQwB6QCyAGYAEgDD/33/Pf8Y/xL/Fv8T/xb/Jv82/0//bv+J/53/
sP/E/9H/2P/c/+H/5P/l/+j/6v/r/+3/6//s/+3/7v/w//D/8P/w//H/8v/0//T/9P/1
//f/9//4//j/+f/5//j/9//3//b/9v/2//b/9v/5//n/+f/5//n/+v/6//r/+v/6//n/
+f/8//z//P/8//z//P/+//7//v8AAAAAAAACAAMAAwAEAAQABgAGAAYABQAHAAgACAAJ
AAkACQAJAAsACwAMAA0ADgAPABAAEAAOAA4ADgAOABEAEQARABEAEQARABEAEQAQABAA
DwAPABAAEQASABMAEQAQABAAEAATABMAEwATABIAEgASABQAFQAWABYAFgAXABcAFwAX
ABcAFwAXABcAFwAVABUAFQAVABMAEgARABAAEAAPAA4ADQAMAAsACwAIAAcABwAGAAgA
CAAIAAgABgAGAAYABgAGAAYABQAFAAYABgAHAAcABwAHAAgACAAKAAoACgAMAAoACgAK
AAsACwAMAAwADAANAA0ADQANAA0ADgAOAA4ADgAOAA8ADwAPAA8AEAAQAA8ADwAPAA8A
DAAMAAwADAAMAAwACwALAA0ADQANAA0ACwALAAsACwALAAkACQAJAAcABwAGAAYABwAI
AAkACgAIAAYABAADAAMAAwADAAMABAAFAAYABwAEAAQABAAEAAQABAAEAAQABAAEAAQA
AwACAAEAAAAAAAAAAAAAAAIAAgACAAIAAwADAAMAAwABAAIAAwAEAAYACAAJAAoACwAN
AA0ADQALAA0ADgAPABEAEAAQABAADgANAAoACAAFAAQABAAEAAUABQAEAAQABAAEAAIA
AQABAAEAAAD///7//v/9//3//v/+///////8//z//P/9//v/+f/5//n/+v/6//r/+v/8
//z//P/8//r/+v/6//r/+P/4//n/+f/9//3//f/+/wEABgAVACkAOQBLAGcAlADEAOAA
7wD9ABEBFgEIAecAtABsABgAxf97/zv/Ev8I/w7/Df8M/xr/Mv9N/2z/h/+d/7L/xP/R
/9j/3v/h/+L/5f/n/+r/7P/v/+//8P/x//L/8P/w//D/8P/z//T/9v/2//T/9f/3//f/
+P/4//n/+f/5//n/+v/6//j/+P/4//j/+//7//v/+//7//z//P/8//z//P/7//v//v/+
//7//v/8//z//v/+//7/AAAAAAAAAgADAAMABAACAAQABAAEAAcACQAKAAoACwALAAsA
CwAJAAkACgALAAwADQAOAA4ADgAOAA4ADgARABEAEQARABEAEQARABEAEgASABEAEQAP
AA8ADwAPAA8ADgAOAA4AEQARABEAEQASABIAEgAUABUAFgAWABYAFQAVABUAFQATABMA
EwATABUAEwATABMAEwARABAADwAOAA4ADQAMAAsACgAJAAkABgAFAAUABAAEAAQABAAE
AAQABAAEAAQABgAGAAUABQAEAAQABQAFAAUABQAGAAYABgAGAAYACAAIAAgACAAJAAsA
DAAMAAwACwALAAsACwALAAwADAAMAA4ADgAPAA8ADQANAA4ADgAPAA8ADwAPAAwADAAM
AAwACgAKAAkACQAJAAkACQAJAAcABwAHAAcACQAHAAcABwAHAAcABgAGAAQABAAEAAQA
BQAEAAMAAwABAAEAAQABAAMAAwADAAMAAgACAAIABAACAAAAAAAAAAAAAAAAAAAAAAD+
//7//v/+/wAAAAAAAAAAAQABAAEAAQABAAIAAwAEAAcACAAIAAgABwAJAAkACQAHAAkA
CgALAAwADAANAA4ADAALAAgABgABAAAAAAAAAAEAAQAAAAAAAAAAAP7//f///////v/9
//r/+v/5//n/9v/2//f/9//3//j/+f/7//v/+f/5//n/+P/4//j/+P/4//j/+P/4//r/
+v/6//r/9v/2//f/9//5//v/+//6//3/AAALAB0ALQA7AFMAeACoANIA5wDzAAEBDAEC
AeUAugB6ACoA0/+H/0n/GP8E/wT/A/8E/xL/Jv8//2D/f/+T/6b/uv/H/87/2P/f/+L/
4f/k/+b/5//p/+n/6v/r/+z/7f/u/+//8P/w//D/8f/w//D/8f/z//P/9P/0//X/9f/1
//X/9v/2//T/9P/0//T/9//3//f/9//3//j/+P/4//z//P/7//v/+//6//n/+P/6//r/
/P/8//z//v/+//7//v//////AAD+/wAAAAAAAAMABQAGAAYABwAHAAcABwAHAAcACAAJ
AAoACwAMAAwADAAMAAwADAALAAsACwALAA0ADQANAA0ADAAMAAsACwAJAAkACQAJAAsA
CgAKAAoACwALAAsACwAOAA4ADgAQABEAEgASABIAEwATABMAEwARABEAEQARABMAEQAR
ABEAEwARABAADwAMAAwACwAKAAsACgAJAAkABgAFAAUABAAEAAQABAAEAAIAAgACAAIA
BAAEAAMAAwAEAAQABQAFAAcABwAIAAgABgAGAAYACAAKAAoACgALAAkACgAKAAoACwAL
AAsACwALAAwADAAMAA4ADgAPAA8ADQANAA4ADgANAA0ADQANAAwADAAMAAwADAAMAAsA
CwALAAsACwALAAkACQAJAAkACQAHAAcABwAFAAUABAAEAAQABAAEAAQABQAEAAMAAwAB
AAEAAQABAAMAAwADAAMAAgACAAIAAgAAAAAAAAAAAAAAAAD+//7//v/+/wAAAAAAAAAA
AAAAAAAAAAD//////////wEAAgADAAQABQAGAAYABgAFAAcABwAHAAgACwANAA8ADQAM
AAwADAAKAAkABgAEAP///v/+//7/AAABAAEAAgAAAAAA/v/9///////+//3/+v/6//n/
+f/2//b/9//3//j/+P/4//n/+f/3//f/9//4//j/+P/4//j/+P/4//j/+v/6//r/+v/3
//b/9v/1//X/9//3//r///8GABMAJQAzAEUAYQCKALYA2ADlAPEABQEMAf4A1wCkAF4A
CACx/2v/Nf8M/wL/CP8H/wr/Gv8s/0f/av+H/5n/rP+8/8n/0v/a/9//4v/n/+r/7P/t
/+//7v/u/+7/7v/w//D/8P/w/+//8P/y//L/8v/z//X/9f/0//T/9f/1//X/9f/2//b/
+P/4//j/+P/5//n/+f/5//n/+v/6//r/+v/6//n/+f/6//r/+v/6//r/+v/8//z//v8A
AAAAAAAAAAEAAQACAAAAAgACAAIAAQADAAQABAAHAAcABwAHAAUABQAGAAcACAAJAAoA
CgAKAAoACgAKAAsACwALAAsADQANAA0ADQAMAAwACwALAAsACwALAAsACQAIAAgACAAL
AAsACwALAAwADAAMAA4ADQAOAA4ADgARABEAEQARABEAEQARABEAEQAPAA8ADwARAA8A
DgANAAwADAALAAoACQAIAAcABwAGAAUABQAEAAQABAAEAAQABgAGAAYABgAEAAQAAwAD
AAUABgAIAAkACAAHAAcABgAGAAYABgAIAAgACAAIAAkACwAMAAwADAANAA0ADQANAA0A
DgAOAA4ADgAOAA8ADwAPAA8AEAAQAA0ADQANAA0ADAAMAAwADAAMAAwACwALAAsACwAL
AAsACwALAAsACwAKAAcABgAFAAcABwAGAAYABgAGAAYABgAFAAQAAwADAAEAAQABAAEA
AQABAAEAAQACAAIAAgAAAP7/AAAAAAAAAAACAAIAAgACAAAAAAAAAAAAAAAAAAAAAAAB
AAEAAQABAP//AAABAAIABQAGAAYABgAHAAkACQAJAAsADQAOAA8ADQAMAAwADAAKAAkA
BgAEAAEAAAAAAAAAAwADAAIAAgAAAAAA/v/9//3//f/8//v//P/8//v/+//6//r/+//7
//j/+P/4//n/+//5//n/+f/6//r/+v/6//j/+P/4//j/+P/4//j/+P/4//j/+f/5//n/
+f/7//7/AwAKABUAJQAzAEUAYQCOAL4A3gDvAAEBFQEaAQwB7wC8AHAAHADN/4X/R/8k
/xz/HP8Z/xz/Jv80/03/bP+D/5f/rP+8/8n/0v/Y/9v/4P/l/+b/6P/p/+v/6//s/+3/
7v/v//D/8f/y//H/8v/0//T/8v/z//X/9f/2//b/9//3//X/9f/2//b/+P/4//j/+P/5
//n/+f/5//j/+P/3//b/+P/4//f/9//6//r/+v/6//z//P/+//7//P/+//7//v/+////
//8AAAAAAgACAAIAAwAFAAYABgAHAAcABwAHAAkACQAKAAsADAANAA4ADgAOAA4ADgAO
AA0ADQANAA0ADQANAA0ADQAOAA4ADQANAAsACwALAAsADAAMAA0ADgAOAA0ADAALAA4A
DgAOABAADwAQABAAEAATABMAEwATABUAFQAVABUAEwARABEAEQARAA8ADgANAA4ADgAN
AAwACwAKAAkACQAIAAcABwAGAAQABAAEAAQABgAGAAYABgAEAAQAAwADAAYABgAHAAcA
BwAHAAgACAAIAAgACAAKAAgACAAIAAkACQAKAAoACgALAAsACwALAA0ADgAOAA4ADgAO
AA8ADwANAA0ADgAOAAsACwALAAsACwAMAA0ADgAOAA4ADQANAAsACwALAAsACwALAAsA
CwALAAkACQAJAAgABwAFAAQABgAGAAYABgAFAAQAAwADAAUABQAFAAUAAwADAAMAAwAE
AAQABAAEAAIAAgACAAIAAgACAAIAAgAAAAAAAAAAAAAAAAAAAAAAAQABAAEAAQABAAIA
AwAEAAcACAAIAAgACwANAA0ADQALAA0ADgAPAA8ADgAOAA4ADAALAAgABgADAAIAAgAC
AAUABQAEAAQAAwACAP///f/+//////////z//P/7//v/+v/6//v/+//6//r/+v/7//3/
+//7//v/+v/6//r/+v/8//z//P/8//r/+v/6//r/+f/6//z//f/9//v/+//8////BgAR
ACEAMwBDAFsAfgCuANgA8QD9ABEBHAEYAf8A2gCaAEYA7/+h/1//Kv8U/xb/Ff8Q/xr/
Kv9B/1z/d/+N/6T/uv/J/9T/2v/f/+T/5f/o/+r/6//t/+//8P/x//L/8P/w//D/8P/z
//T/9v/2//T/9f/3//f/9v/2//f/9//5//n/+v/6//z//P/8//z//P/7//r/+f/5//r/
+v/6//z//P/7//v//P/8//z//P/8//z//v/+////AgADAAQAAgADAAMABAAGAAgACAAI
AAgACQAJAAgACwALAAsACwANAA0ADgAPAA4ADwAQABAADgAOAA4ADgARABEAEQARABEA
EQARABEAFAAUABMAEwATABMAEwATABEAEAAQABAAEgATABQAFQAUABQAFAAWABcAGAAY
ABgAGQAZABkAGQAZABkAGQAZABcAFQAVABUAFwAVABQAEwASABIAEQAQAA4ADAAKAAkA
CQAJAAoACgAKAAoACgAKAAkACAAHAAYACAAIAAcABwAIAAgACQAJAAcABwAIAAgACQAK
AAsADgAMAAwADAANAA0ADgAOAA4ADwAPAA8ADwANAA4ADgAOABAAEAARABEAEQARABIA
EgARABEAEQARABIAEgASABIAEgASABEAEQARABEAEQARAA0ADQANAA0ADwANAA0ADQAL
AAsACgAKAAoACgAKAAoACQAIAAcABwAJAAkACQAJAAkACQAJAAkABgAGAAYABgAGAAYA
BQAFAAsACAAGAAYABgAGAAYABgAGAAYABAAEAAQABAAEAAQABAAEAAcABwAHAAcABwAI
AAkACgAMAA4ADwAQAA8AEQARABEAEQATABQAFQAUABIAEQAQAA8ADQAJAAYABgAGAAcA
CAAJAAkACAAIAAYABgAEAAMABQAFAAQAAwAAAAAA//////7//v///////v/+//7///8A
AP//AAABAAEAAAD///7/AAAAAAAAAAD+//7//v/+//z//P/9//3//f//////AgAFAA4A
HQAvAD0AUQBzAKIA0ADqAPcACQEZARgBBAHdAKgAXAAIALX/bf8z/xL/DP8M/wn/Ev8m
/zz/V/96/5P/p/+8/8r/0//c/+T/6f/u/+//7//w//D/8f/z//T/9f/2//b/9v/2//b/
9f/2//j/+P/4//n/+//7//r/+v/7//v//f/9//7//v/+//7//v/+/////////////f/+
//7//v8CAAIAAQABAAIAAgACAAIAAgACAAQABAAEAAYABgAGAAYABwAHAAgACAAKAAoA
CgALAA0ADgAOAA8ADwAPAA8ADwAPABAAEQAUABUAFgAWABgAGAAYABgAGAAXABYAFQAX
ABcAFwAXABgAGAAXABcAFwAXABcAFwAZABgAGAAYABcAFwAXABcAGAAYABgAGgAZABoA
GgAaABwAHQAeAB8AHQAdAB0AHQAbABkAGQAZABsAGQAYABcAFAAUABMAEgATABIAEQAR
ABAADwAPAA4ADAAMAAwADAAMAAwADAAMAAwADAALAAsADAAMAA0ADQAPAA8AEAAQAA8A
DgANAA4AEAAQABAAEQAPABAAEAAQABIAEwAUABUAEwAUABQAFAASABIAEwATABQAFQAX
ABgAFgAVABQAEwAUABQAFAAUABYAFgAVABUAEwATABMAEwARABEAEQARABMAEQARABEA
EwATABIAEgAQABAAEAAQAA8ADgANAA0ADQANAA0ADQAPAA8ADwAPAAwADAAKAAoADAAM
AAwADAAKAAoACgAKAAwADAAMAAwADgAOAA4ADgANAA0ADQANAA0ADgAPABAAEQASABIA
EgATABUAFQAVABUAFwAYABkAFwAWABYAFgAYABcAFAASAA8ADgAOAA4ADwAPAA4ADgAO
AA4ADAALAAkACQAIAAcACAAIAAcABwAEAAQABQAFAAQABAAEAAUABwAFAAUABQAGAAYA
BgAGAAYABgAGAAYABAAEAAQABAACAAIAAwADAAMABQAHAAoADQASACEANQBFAFUAcQCc
AMgA5gD3AAMBEQEWAQYB3QCoAGIADgC7/3f/P/8Y/xD/FP8T/xb/Jv8+/1n/fP+Z/63/
vv/O/9n/4v/q/+//8v/1//T/9v/3//n/9//4//n/+v/8//z//P/8//3//v8AAAAA/v//
/wEAAQABAAIABAAFAAMAAwAEAAQABAAEAAQABAAFAAUABQAFAAcACAAIAAgACAAIAAcA
BwAIAAgACAAIAAkACgANAA4ADAAOAA4ADgAQABEAEQASABAAEgASABIAEwAVABYAFgAX
ABcAFwAXABUAFQAWABcAGAAZABoAGgAcABwAHAAcABsAGwAbABsAGwAbABsAGwAcABwA
GwAbABsAGwAbABsAHQAcABwAHAAbABsAGwAbAB4AHgAeACAAIwAkACQAJAAjACMAIwAj
ACMAIwAjACMAIwAhACEAIQAjACEAIAAfAB4AHgAdABwAGwAaABkAGQAYABcAFwAWABYA
FgAWABYAFgAWABYAFgAWABYAFQAVABYAFgAXABcAGQAZABoAGgAaABoAGgAcABwAHAAc
AB0AHQAeAB4AHgAdAB0AHQAdAB8AIAAgACAAIAAgACEAIQAhACEAIgAiAB8AHwAfAB8A
HgAeAB4AHgAgACAAHwAfAB0AHQAdAB0AHQAdAB0AHQAbABkAGQAZABsAGwAaABoAHAAc
ABwAHAAZABgAFwAXABcAGQAZABYAFgAWABYAFgAWABYAFgAWABYAFgAWABYAGAAYABgA
GAAbABsAGwAbABkAGgAbABwAGwAcABwAHAAbAB0AHQAdAB8AIQAiACMAIgAgAB8AHgAg
AB8AHAAaABoAGgAbABwAHQAdABwAHAAbABoAFwAVABUAFQAUABMAEgASABEAEQAPAA4A
DgANAA8AEAARABMAEQAPAA8ADwAOAA4ADgAOABAAEAAQABAAEgASABIAEgAPAA4ADgAN
AA0ADwATABQAFwAeAC0AQQBPAGEAfwCqANQA7AD5AAkBFwEYAf4A0QCWAEoA9v+p/2n/
M/8W/xT/GP8X/yL/NP9M/23/kP+p/73/zv/a/+P/7P/0//X/+P/7//z//v///wEAAwAE
AAUABgAGAAYABgAGAAUABgAIAAgACAAJAAsACwAKAAoACwALAA0ADQAOAA4ADgAOAA4A
DgARABEAEQARABAAEAAPAA4AEgASABEAEQASABIAEgASABIAEgAUABQAFgAYABgAGAAW
ABcAFwAYABgAGgAaABoAGwAdAB4AHgAdAB0AHQAdAB8AHwAgACEAIAAhACIAIgAkACQA
JAAkACcAJwAnACcAJQAlACUAJQAkACQAIwAjACUAJQAlACUAIwAiACIAIgAkACUAJgAn
ACYAJgAmACgAKwAsACwALAAtAC0ALQAtAC0ALQAtAC0ALQArACsAKwAtACsAKgApACYA
JgAlACQAJQAkACMAIwAkACMAIwAiACAAIAAgACAAHgAeAB4AHgAfACAAIAAhACQAJAAl
ACUAJQAlACYAJgAkACQAJAAmACgAKAAoACkAKQAqACoAKgApACkAKQApACkAKgAqACoA
LAAsAC0ALQArACsALAAsAC0ALQAtAC0AKgAqACoAKgAqACoAKQApACkAKQApACkAKQAp
ACkAKQAnACUAJQAlACUAJQAkACQAJgAmACYAJgAlACQAIwAjACMAJQAlACcAJgAlACQA
IwAiACIAIgAiACIAJAAkACQAJAAkACQAJAAkACUAJQAlACUAJwAoACkAKgAqACoAKQAo
ACcAKQApACkAKwAtAC4ALwAtACwALAAsAC0ALQArACoAKAAoACkAKgApACkAKAAoACgA
KAAmACUAJAAjACEAHwAeAB4AHQAdABwAHAAdAB0AHgAeAB4AHwAfAB0AHQAdAB4AHgAe
AB4AHgAeAB4AHgAeAB4AHgAeABwAHAAdAB0AHQAdACEAIgAjACoAOQBJAFcAaQCFAK4A
2gD8ABEBIQE1AUABNgEZAeQAngBKAPf/q/9v/0j/QP9I/0f/RP9M/1r/cf+O/6f/u//O
/+L/8f/8/wIABwAMAA8ADwAQABAAEQATABQAFQAWABgAGAAYABgAGQAaABwAHAAcABsA
GwAdAA==
         </WaveFormData>
      </LeadData>
      <LeadData>
         <LeadByteCountTotal>10000</LeadByteCountTotal>
         <LeadTimeOffset>0</LeadTimeOffset>
         <LeadSampleCountTotal>5000</LeadSampleCountTotal>
         <LeadAmplitudeUnitsPerBit>4.88</LeadAmplitudeUnitsPerBit>
         <LeadAmplitudeUnits>��V</LeadAmplitudeUnits>
         <LeadHighLimit>2147483647</LeadHighLimit>
         <LeadLowLimit>268435456</LeadLowLimit>
         <LeadID>V4</LeadID>
         <LeadOffsetFirstSample>0</LeadOffsetFirstSample>
         <FirstSampleBaseline>0</FirstSampleBaseline>
         <LeadSampleSize>2</LeadSampleSize>
         <LeadOff>FALSE</LeadOff>
         <BaselineSway>FALSE</BaselineSway>
         <ExcessiveACNoise>FALSE</ExcessiveACNoise>
         <MuscleNoise>FALSE</MuscleNoise>
         <LeadDataCRC32>1035390006</LeadDataCRC32>
         <WaveFormData>
/v/+//7//f/7//z//P/8//v/+//7//v//P/8//z//P/8//v/+//8//r/+v/4//r//f8A
AAQADwAgAC8AQABZAH4ApQDCANYA6AD7AAIB/ADpALwAdAAsAPT/wP+N/2v/Xf9X/1H/
Uf9W/2D/dv+T/6f/tP/F/9L/2f/e/+L/5f/o/+v/7P/t/+7/8P/w//H/8v/y//L/8v/y
//L/8v/0//T/9P/0//X/9f/2//T/9P/1//X/9f/1//b/9v/4//j/+P/4//b/9v/2//b/
9P/1//X/9f/2//f/+f/6//f/9//4//j/+f/5//r/+v/4//n/+f/5//r/+v/6//r//f//
/wAAAQD+//7//v/9/wAAAQABAAAA/v////////8DAAQABAAFAAcABwAIAAgACQAJAAkA
CQAJAAkACQAJAAsADAAMAAwACwAKAAkACAAJAAoADAANAAwADQANAA4ADAAMAAwADgAQ
ABIAEgASABIAEQAQAA8AEAAQABAAEAAQAA4ADgAOAA0ACwAJAAgACAAHAAYABQADAAIA
AQD///7//v///wAA/v/+//7//v/+//7//v/+//7//v/+//7//P/8//3//f///wEAAgAD
AAMAAgABAAIABAAEAAQABQAFAAcABwAIAAYABgAGAAYABwAJAAoACwAJAAkACQAKAAwA
DQAOAA8ADAAMAAwADAALAAoACQAIAAsADAAMAA0ADAAKAAkACAAIAAgACAAIAAYABQAE
AAQABAAEAAQABAAEAAQABAADAAMAAQAAAAAAAwADAAMAAwADAAMAAwACAAAAAAD/////
//////7//v/6//j//P/8//z//P/8//////8AAAEA/v/9//z//P/8//z//P/8//7//v/+
//7//v/+//7///8BAAIAAgADAAQABQAGAAYABgAHAAkACQAJAAcABwAIAAkACQAGAAQA
AgABAAEAAQAAAP///f/7//3//f/8//v//f/9//3//P/7//r/+f/4//n/+f/5//n/+P/3
//b/9v/4//j/9//3//b/9v/2//X/9v/3//j/+v/4//j/+P/2//P/8//0//T/9v/2//j/
+f/4/wAADQAcACsAQABbAIAAoQC2AMgA1gDlAOgA4ADHAJYAUAAKANb/qP97/13/Vf9T
/03/Uf9c/2r/fP+T/6P/rv+9/8r/1f/c/+D/4//m/+n/6P/p/+r/7P/s/+3/7v/u/+7/
7v/u/+7/7f/u/+3/7P/t/+//8P/y//D/8P/x//H/8v/z//X/9v/0//T/9P/0//L/8v/y
//L/8v/z//P/8//z//P/9P/0//X/9f/2//b/8//z//T/9P/2//f/9//3//j/+P/4//j/
9//3//b/9f/2//j/+v/7//r/+//7//r/+P/5//n/+f/9//7//v////////8AAAAAAQAB
AAEAAQADAAMAAwADAAEAAgACAAIABAAEAAQABAACAAIAAwADAAQABQAFAAYABgAGAAYA
CAAIAAoACgAKAAsACwALAAsACgAKAAoACgAMAAoACgAKAAgABwAGAAYABgAFAAQAAwAD
AAQABQAFAAEAAAAAAAAA/v/+//7//v/+//7//v/+//7//v/+//7/AAAAAAEAAQABAAEA
AAD//wIAAgACAAQABAAEAAQABQAHAAkACQAKAAwADAAMAAwACwALAAoACQAJAAkACQAK
AAsACwALAAsADAAMAAwADAAMAAwADAAMAAsACgAIAAcACQAIAAgACAAEAAQABAAEAAUA
BQAFAAYABAAEAAQABAADAAIAAQD//wAA/////wAAAQABAAEAAQABAAEAAQAAAAAAAAD/
/wIA///+//3//P/9//3//v////3//f/9//7//P/8//z//P/+//7//v/+/////v/9//3/
//8AAAAAAQAAAAEAAgACAAQABQAHAAcABwAFAAUABgAJAAkABgAEAAMAAwAEAAUAAwAD
AAIAAQAAAP///f/7//z//f/+//7////+//3//P/7//v/+//7//r/+f/4//j/9v/2//X/
9f/4//j/+P/3//f/9//3//j/+f/6//v/+v/4//f/9//2//b/+P/6//3/AAAKABcAJAAx
AEQAXQB8AJ0AtADGANYA4wDoANoAvQCGAEAAAADM/57/df9f/1f/Uf9P/1X/Xv9m/4D/
m/+r/7b/xf/O/9X/3P/k/+n/7P/t/+v/6//r/+z/6v/r/+z/7P/u/+7/7v/u/+7/8P/w
//D/8v/z//P/9P/0//T/9f/1//P/8//0//T/9//4//n/+v/5//j/9//2//j/+f/5//n/
9//3//j/+P/1//X/9v/2//b/9//5//r/+f/5//j/9//5//r/+//8//z//f/9//3//f/+
//////8AAAEAAQAAAP7///////////8AAAAAAQADAAMABAAEAAMAAwADAAMABwAHAAcA
BwAHAAgACAAIAAgACAAIAAgABAAEAAUABQAIAAkACQAKAAkACAAHAAgACgAMAAwADAAN
AA0ADQANABAAEAAQABAADgAMAAwADAAOAA0ADAAMAAoACQAIAAcACAAIAAgABwAFAAQA
BAAEAAMAAgABAAAAAwAEAAUABgAEAAQABAAEAAUABgAIAAkACQAJAAgABwAKAAoACgAM
AAwADAAMAA0ADQAPAA8AEAAQABAAEAAQAA8ADwAOAA0ADgAPABAAEgARABEAEQARAA4A
DgAOAA4AEAAQABAAEAAQABAADwAPAA0ADAAMAAwACgAKAAoACgAIAAcABgAGAAkACgAL
AAwACwAKAAkABwAHAAUABAAEAAUABQAFAAUABQAFAAUABAAEAAYABAAEAAQABAADAAEA
AAD//wAAAQACAAQABAAEAAQABAADAAIAAQAAAAIAAgACAAMAAgACAAEAAQACAAMABAAE
AAUABwAKAAsACQAHAAcACAAKAAsACQAIAAYABQAFAAUABwAHAAYABQADAAMAAgABAAEA
AQABAAAAAQAAAP///v/7//v/+//7//v/+//7//z/+v/6//n/+f/6//r/+v/5//n/+f/5
//r/+P/4//j/9v/2//f/+f/6//r/+v/6//v//P/+/wMADgAfADAARwBmAIkAqgDCANgA
7QD+AAoBCwHuALIAZgAkAO7/t/+H/2//af9h/1f/WP9c/2L/d/+T/6T/sf++/8v/1P/c
/9//4P/f/+L/5f/o/+z/6f/p/+n/6P/q/+r/6v/q/+r/7P/s/+z/7P/t/+3/7v/w//D/
8f/x//H/8f/y//L/8P/w//D/8P/x//L/8//0//T/9f/1//X/9P/z//P/8v/x//H/8v/y
//H/8f/y//L/8v/z//P/8//0//T/9P/0//T/9f/1//X/9//4//n/+f/6//v/+//6//z/
/f/9//3//f/+//7/////////AAAAAAMAAwADAAMABAADAAIAAQADAAQABAAEAAQABAAE
AAQAAgACAAMAAwAEAAUABQAGAAQABAAEAAYABwAKAAsADAALAAsACwALAAwADAAMAAwA
DQAMAA0ADgAMAAsACgAKAAwACwAKAAkABwAGAAUAAwACAAIAAwAEAAIAAgACAAIAAAAA
AAAAAAABAAIAAwAEAAMAAgACAAEAAwAFAAYABwAGAAYABgAIAAgACAAIAAkACQALAAsA
DAAKAAoACgAKAAwADQANAA0ADQANAA0ADgANAA0ADQANAA4ADgAOAA4ADQAMAAsACgAM
AAwACwALAAsACgAKAAoACAAIAAgACAAIAAcABgAGAAYABgAGAAYABgAGAAYABQAFAAMA
AgACAAEAAQABAAEAAQABAAEAAAACAAIAAQABAAMAAwACAAIAAAAAAAAAAAACAP7//v/+
//7//v8AAP////////3//f/9//7///8AAAEAAgABAAAA///+/wIAAgACAAMAAwAEAAQA
BQAEAAUABgAGAAcACQAMAA0ACwAJAAkACgALAAsACAAGAAIAAQABAAEAAQABAAAA//8B
AAEAAAD///////////7/+//6//n/+P/4//n/+v/7//n/+f/5//r/+v/6//n/+f/6//r/
+v/5//r/+//8//7//f/8//v/+P/1//X/9v/2//j/+P/6//3//v8AAAkAHAAvAEQAXwCC
AKsAxgDYAO4AAQEKAQgB9wDEAHoANgD+/8b/jf9p/2H/W/9T/1X/Wv9i/3T/jf+f/6z/
u//I/9P/2v/e/+P/5v/n/+f/5//n/+j/6v/r/+z/7P/s/+z/7P/s/+z/7v/u/+7/8P/x
//H/8v/y//L/8//z//H/8f/y//L/8v/y//L/8v/y//L/8v/y//L/8//z//P/8f/x//L/
8v/z//P/9P/0//X/9f/2//b/9P/1//X/9f/4//j/+P/4//j/+f/5//n/+f/6//v/+//8
//3//f/8//z//f/9//3///8AAAAAAQD/////AAAAAAEAAQABAAEABQAFAAUABQAFAAYA
BgAGAAYABgAGAAYAAgACAAMAAwAFAAcACAAKAAgACAAIAAoACAAKAAoACgAMAA0ADgAP
AA4ADgAOAA4ADgAMAAwADAAOAA0ADAAMAAwACwAKAAkABgAGAAYABQADAAIAAgACAAQA
BAAEAAQAAgACAAIAAgACAAIAAgACAAIAAgADAAMABAAFAAUABQAGAAYABgAIAAgACAAI
AAkABwAJAAkACgAKAAoACgAKAAwADQANAA0ADQANAA0ADgANAA0ADQANAA4ADgAOAA4A
DgAOAA4ADgAMAAwACwALAA0ADAAMAAwACgAKAAoACgAIAAcABgAGAAYABgAGAAYABgAG
AAYABQAHAAUABAAEAAMAAwADAAMABQAFAAUABAAEAAQAAwADAAMAAwAAAAIAAgACAAIA
AAD////////9//3//f/+////AAABAAIAAgACAAIAAgADAAIAAQABAAQABgAHAAkACAAJ
AAoACgAKAAsADQANAA0ACwALAAwADQANAAoACAAGAAUABQAFAAMAAwACAAEAAwADAAIA
AQABAAEAAQAAAP///v/9//z//f/9//3//f/7//v/+//8//r/+v/5//n/+P/4//j/9//5
//n/+f/6//r/+v/6//j/9//3//j/+P/8//z/+v/9//7/AAALABwALQBAAFkAegChALwA
zgDkAPUA/gD8AOkAvAB4ADAA9P/A/43/af9d/1v/V/9T/1b/Yv92/4//of+w/7//zP/X
/97/4v/l/+b/5//o/+n/6v/s/+7/7//w//D/7v/u/+7/7v/w//L/8v/y//T/9f/1//b/
9P/0//X/9f/1//X/9v/2//b/9v/2//b/9v/2//b/9v/4//n/+f/5//j/9//3//b/9//3
//j/+P/3//f/+P/4//j/+f/5//n/+v/6//r/+v/6//v/+//7//3//v////////////7/
/P/+/////////wEAAgACAAMAAQABAAIAAgAFAAUABQAFAAUABQAFAAUAAwAEAAQABAAG
AAYABgAGAAQABAAFAAUABwAJAAoADAAKAAoACgAMAAoADAAMAAwADwAPAA8ADwAOAA4A
DgAOABAADgAOAA4ADAALAAoACgAKAAkACAAHAAgACAAIAAcAAwACAAIAAgACAAIAAgAC
AAQABAAEAAQAAgACAAIAAgACAAIAAwADAAQABQAFAAUACAAIAAgACgAJAAgABwAHAAkA
CwALAAwADAAMAAwADAAMAA0ADQANAA0ADQANAA4ADQANAA0ADQAMAAwADAAMAA4ADgAO
AA4ADQAMAAoACQALAAoACgAKAAgACAAIAAgACAAHAAYABgAIAAgACAAIAAcABgAFAAMA
BAADAAMABAADAAMAAwADAAMAAwADAAIABgAEAAUABQACAAAAAAAAAAAAAgABAAEAAQD/
//////8AAP7//v/+//7/AAAAAAAAAAACAAIAAgADAAMABAAEAAUABgAHAAgACAAHAAcA
CAAHAAoACQAKAAwACwALAAgABgAEAAMAAwADAAEAAQAAAP//AQABAAAA///////////+
//v/+v/5//j/+f/5//n/+f/5//n/+f/6//r/+v/5//n/+v/6//r/+f/3//f/9//4//r/
+v/6//j/9f/1//b/9v/2//j/+P/5//z//v8HABQAIwAyAEcAZgCJAKwAwgDSAOEA7ADq
AN0AvAB+ADYA+P/G/5f/b/9b/1X/T/9N/1T/Xv9u/4f/nf+q/7f/xv/N/9b/3v/j/+b/
5f/m/+f/6P/q/+r/6//s/+z/7v/u/+7/7v/s/+7/7v/u//D/8f/x//L/8P/w//H/8f/x
//H/8v/y//L/8v/y//L/8v/y//L/8v/0//X/9f/1//P/8//0//T/8f/x//L/8v/z//P/
9P/0//T/9f/1//X/+P/4//j/+P/3//f/9v/1//b/+P/6//v//P/9//3//P/6//v/+//7
//3//v/+/////////wAAAAD//////////wMAAwADAAMAAQACAAIAAgACAAIAAgACAAAA
AAABAAEAAAABAAEAAgADAAQABQAIAAYACAAIAAgACgALAAwADQANAAwACwAKAAoACAAI
AAgACgAJAAgACAAGAAUABAADAAQABAAEAAMA///+//7//v/+//7//v/+/wAAAAAAAAAA
/v/+//7//v8AAAAAAQABAAIAAwADAAMAAgACAAIABAAGAAYABgAHAAUABwAHAAgACAAI
AAgACAAIAAkACQAJAAkACQAJAAoACwALAAsACwAKAAoACgAKAAoACgAKAAoACAAIAAcA
BwAJAAgACAAIAAgACAAIAAgABgAFAAQABAACAAIAAgACAAIAAgACAAEAAQD///7//v//
//////////////////7/AAAAAP/////9//7//v/+//7//v/+//3//f/9//3//f/9//7/
/P/8//z//P/8//z//P/8/wAAAAAAAAEAAQACAAIAAwAEAAUABgAGAAYABwAJAAkACgAJ
AAoADAALAAkABAAAAP7//f/9//3///////7//f/9//3//P/7//3//f/9//z/+f/4//f/
9v/3//f/9//3//X/9f/1//b/+P/4//f/9//4//j/+P/3//b/9f/0//T/9//4//n/+P/0
//P/8//y//L/9P/0//X/+v8AAAkAFgAlADYATQBwAJMArgDAAM4A3wDoAOIAxwCYAFgA
EgDY/6z/g/9j/1X/U/9P/0//WP9i/3L/i/+h/67/u//G/8//1v/e/9//4v/n/+j/6f/q
/+z/6//r/+v/6v/q/+r/6v/q/+r/7P/s/+z/7P/t/+3/7v/u/+7/7//v/+//7//w//D/
8v/y//L/8v/w//D/8P/w//D/8f/x//H/8f/x//L/8v/z//P/9P/0//H/8f/y//L/8P/x
//H/8f/z//T/9f/2//X/9f/0//P/8//0//X/9f/4//n/+f/4//f/9//2//X/+P/6//v/
/f/7//v//P/8//v/+//7//v//v///wAAAQAAAAAA///+/wAAAAAAAAAA/v/+//////8A
AAEAAQACAAIAAgACAAQAAgAEAAQABAAHAAcABwAHAAgACAAIAAgACAAGAAYABgAHAAcA
BwAIAAcABQADAAEAAgACAAIAAQD///7//v/+//7//v/+//7/AAAAAAAAAAD+//7//v/+
////AAACAAMABgAHAAcABwAHAAYABQAGAAgACAAIAAkABwAJAAkACgAMAAwADAAMAAwA
DQANAA0ACwALAAsADAAOAA8AEAARAA8ADgANAAwADgAOAA4ADgAOAA4ADQANAAsACgAK
AAoACQAKAAsADAALAAkABwAGAAYABgAGAAYACAAIAAgABwAJAAcABgAGAAcABwAHAAcA
BAADAAIAAAAEAAQABQAFAAQAAgACAAIAAgAEAAMAAwADAAMAAwADAAQAAwACAAEAAAAA
AAAAAAAAAAIAAgACAAMABQAGAAYABwAIAAkACgAKAAgACQALAAsADAALAAwADgANAA0A
CgAIAAYABQAFAAUABQAFAAQAAwADAAMAAgABAAEAAQABAAAAAQAAAP///v/8//v/+v/5
//v/+//7//z//P/8//v/+//9//7///////7//f/8//z//P/8//z/+v/7//v//P/8//z/
/v8AAP///v8CAA8AHgAtAEAAWQB6AJ8AvADSAOoA+wAGAQYB9QDEAHoAOAACAM7/nf9/
/3H/Zf9b/1v/XP9i/3j/j/+h/7D/vf/K/9P/3P/e/9//5P/r/+r/6//s/+7/7P/t/+7/
7v/u/+7/7v/u//D/8v/y//L/8v/z//P/9P/0//T/9f/1//P/8//0//T/9P/0//T/9P/2
//b/9v/2//X/9f/0//P/9f/1//b/9v/0//P/8//y//L/8//1//b/9v/3//f/9//3//b/
9f/0//X/9//4//n/9//4//n/+f/6//v/+//6//v//f/+////AAAAAP////8BAAEAAgAC
AAEAAQABAAEABQAFAAUABQADAAQABAAEAAIAAgACAAIAAgAEAAcACQAHAAcABgAGAAcA
CAAJAAwACwAMAAsACgANAA0ADQANABAAEAAQABAADgAMAAwADAAOAA0ADAAMAAoACQAI
AAcABgAGAAYABQAEAAQABQAGAAMAAgABAAAAAgACAAIAAgAEAAQABAAEAAIAAgADAAMA
BgAHAAcABwAGAAYABgAIAAgACAAIAAkACQALAAsADAAMAAwADAAMAA4ADwAPAA8ADwAP
AA8AEAARABEAEQARAA4ADgAOAA4ADAAMAAwADAAOAA4ADQANAAsACgAKAAoACQAKAAsA
DAAMAAsACgAKAAkACAAHAAYABwAIAAkACQAHAAUABAAEAAUABQAFAAUABQAFAAUABAAE
AAYABwAGAAQABAAEAAQAAwABAAAA//8BAAEAAQACAAAAAAAAAAAA/v/+//7//v8BAAIA
AwAFAAUABgAGAAcACgALAAwADAALAAsADAALAAsACQAJAAoACwALAAgABgACAAEAAQAB
AAIAAwADAAMAAQABAAAA//8BAAEAAQAAAP3//P/7//r/+f/5//n/+f/5//n/+f/6//z/
/P/7//v/+v/6//r/+f/7//v/+//8//r/+v/6//j/+f/5//r/+v/8//r/9v/1//j//P8D
ABIAIwA4AFEAbgCRALQA0ADiAPUABAEMAQUB6ACsAF4AHADi/6v/f/9p/2H/Xf9X/1T/
WP9k/3v/j/+g/7P/xP/R/9b/3P/h/+L/4f/k/+X/5v/o/+n/6//t/+7/7f/s/+v/6v/r
/+7/7//w//D/8f/x//L/8f/w//D/7//x//H/8v/y//D/8P/w//D/8v/y//L/8v/w//H/
8f/x//H/8f/y//L/8f/x//L/8v/x//H/8v/y//T/9f/1//X/9P/0//T/9P/2//f/9//3
//X/9v/3//f/+P/5//n/+P/7//3//v///wAAAAD//////////wAAAAABAAEAAQABAAEA
AQABAAEABAAGAAcACAAHAAYABQAEAAAAAAABAAEAAwAFAAYACAAIAAgACAAKAAoADAAM
AAwADQANAA0ADQAMAAwADAAMAA4ADAAMAAwACgAJAAgACAAKAAkACAAHAAUABAADAAEA
AAAAAAEAAgACAAIAAgACAAEAAAD///7/AAAAAAAAAAD+//7///////7/////////AQAC
AAMABgAEAAQABAAFAAcACQAJAAoACAAIAAgACAAIAAkACQAJAAsACwALAAwACwALAAsA
CwALAAwADQAOAA4ADgAOAA4ADAAMAAsACwANAAwADAAMAAgACAAIAAgACgAJAAgACAAG
AAYABgAGAAYABgAGAAUABwAFAAQABAAFAAUABQAFAAUABQAFAAQABAAEAAMAAwAFAAUA
BAAEAAgABgAFAAQAAwACAAQAAwADAAMAAwADAAMABAADAAIAAQAAAAEAAgADAAQACAAI
AAgACQAJAAoACgALAAsACwALAAoACgALAA0ADQANAAsACwAMAAwACwAHAAQABQAFAAYA
BwAFAAUABAADAAEAAQAAAP//AQABAAEAAAD9//z/+//6//v/+//7//v/+//7//v//P/8
//z/+//7//r/+v/6//n/+//7//v//P/8//z//P/6//v/+//8//z/+P/4//j/+//+/wYA
EwAiADEAQgBfAIQApwDCANQA6AD5AP4A9gDfAKwAYgAeAOb/tP+F/2n/X/9X/0//U/9c
/2j/fP+X/6v/uP/H/9L/1//c/+L/5//s/+3/7P/t/+7/8P/w//H/8v/y//L/8v/y//L/
8v/0//T/9P/y//P/8//0//T/9P/1//X/8//z//T/9P/2//b/9v/2//b/9v/2//b/9P/1
//X/9f/3//f/+P/4//f/9//4//j/+f/5//r/+v/6//v/+//7//v/+v/5//j/+v/7//v/
+//7//z//f/9//7///////7//v////////8BAAIAAgADAAQABQAHAAgACAAHAAYABQAH
AAcABwAHAAkACgAKAAoACAAIAAgACAAHAAgACgALAAkACQAIAAgACgAKAAoADAAKAAwA
DAAMAA0ADQANAA0AEAAQABAAEAAOAAwADAAMAA0ADQANAA4ADAALAAoACQAIAAgACAAH
AAUABAAEAAQAAwACAAEAAAACAAIAAgACAAAAAAAAAAAAAgACAAMAAwAFAAcACAAJAAcA
BgAFAAYACAAIAAgACQAJAAsACwAMAA4ADgAOAA4ADgAPAA8ADwANAA0ADQAOABEAEQAR
ABEAEAAQABAAEAAOAA4ADgAOAA8AEAAQABEAEAAOAA0ADAAMAAwADAAMAA4ADQAMAAwA
DAAMAAwADAAMAAwADAALAAsACQAIAAgACQAJAAkACQAJAAkACQAIAAYABgAFAAYABgAG
AAYABgAEAAMAAwADAAQABQAGAAgACAAIAAgACAAIAAgACAAIAAwADAAMAA0ACwAMAAwA
DQAQABEAEgASABAAEQATABMAEQAPAA8AEAATABMAEAAOAAwACwALAAsADQANAAwACwAJ
AAkACAAHAAQAAwACAAAAAAAAAAAAAAD+//3//P/7//z//f/+/wAAAAAAAP////8AAAAA
AAD//wEAAQABAAIAAAAAAAAA/v/9//3//v/+//7//v8AAAEABAAIABMAJgA3AEYAXQB+
AJ8AuADKANoA6QDyAOwA0QCiAFwAFgDi/7T/i/9t/2H/Yf9b/1v/Yv9u/4D/mf+v/77/
y//W/93/5v/s/+//8P/x//L/8//0//b/9P/1//b/9v/4//j/+P/4//r//P/8//z/+//7
//r/+v/7//z//v////3//f/+//7//v/+//7//v/+//7//v/+//7//////////////wAA
AAD/////AAAAAAEAAQACAAIAAgADAAMAAwAEAAQABAAEAAQABQAFAAUABQAGAAcABwAI
AAkACQAIAAgACQAJAAkACQAKAAoACwANAA0ADgAOAA0ADQANAA0ADwAPAA8ADwAPABAA
EAAQABAAEAAQABAAEAAQABEAEQARABEAEAAQABIAEgASABQAFgAYABgAGAAZABkAGQAZ
ABgAGAAYABgAGgAYABgAGAAWABUAFAAUABYAFQAUABMAEgASABIAEQARABAAEAAQAA4A
DgAOAA4ADgAOAA4ADgAOAA4ADgAOAA4ADgAPAA8AEAARABEAEQASABIAEgAUABQAFAAU
ABUAFwAZABkAGgAZABgAFwAWABgAGQAZABkAGwAbABsAHAAcABsAGgAZABoAGgAaABoA
GAAYABgAGAAaABoAGQAZABkAGAAYABgAGAAYABgAGAAYABcAFgAWABUAFAATABIAEwAU
ABUAFQATABEAEAAQABMAEwAVABQAEgASABIAEgAQAA8ADwAPABEAEQARABIAFAAUABQA
FAAWABYAFgAWABgAGAAYABkAGAAYABcAFwAWABcAGAAYABkAGwAeAB8AHQAbABsAHAAf
AB8AHAAaABgAFwAXABcAGQAZABgAFwAWABUAEwARAA8ADwAPAA4ADQAMAAsACgAIAAcA
BgAFAAgACQAKAAwACgAKAAkACQAIAAgACAAHAAkACQAJAAoADAAMAAwACgAHAAcACAAI
AAgACAAIAAsADAASAB8ALgA/AFIAawCKAKcAvADKANgA5wDqAOAAwQCIAEQAAgDS/6j/
gf9r/2f/Y/9h/2f/bv96/5L/q/+9/8r/2f/i/+X/7P/y//X/+P/5//r/+//8//7/AAAB
AAIAAgAAAAAAAAAAAAAAAgACAAIAAgADAAMABAACAAIAAwADAAQABQAHAAgABgAGAAYA
BgAHAAgACQAKAAcABwAGAAUABwAHAAgACAAJAAkACgAKAAkACQAKAAoADAANAA0ADQAM
AAwADAAMAAwADQANAA0ADQAOAA8ADwAOAA8ADwAOAA8AEQASABMAEwAUABQAFQAVABUA
FgAWABkAGQAZABkAGQAZABkAGQAXABgAGAAYABoAGgAaABoAFgAWABcAFwAZABsAHAAe
ABwAHAAcAB4AIAAiACIAIgAjACMAIwAjACYAJgAmACYAJgAkACQAJAAkACMAIgAiACIA
IQAgAB8AHAAcABwAGwAaABoAGwAcABoAGgAaABoAGwAcAB0AHgAdABwAGwAaABsAHAAe
AB8AHgAfAB8AHwAiACIAIgAkACIAIgAiACMAJQAnACcAKAAmACYAJgAmACgAKQApACkA
KwArACsALAAsACsAKgApACgAKAAoACgAKAAoACgAKAAmACYAJQAlACcAJgAmACYAJAAk
ACQAJAAmACUAJAAkACIAIgAiACIAIgAiACIAIQAiACEAIQAiACEAHwAfACMAJAAiACIA
IgAiACEAHwAeAB0AHgAfACAAIgAgACAAIAAgACIAIgAiACIAJAAkACQAJQAjACQAJAAl
ACgAKQAqACoAKgArAC0ALQArACkAKQAqAC0ALQAqACgAKAAnACcAJwAnACcAJgAlACUA
JQAkACMAIQAfAB0AGgAaABoAGgAaABcAFwAXABcAGQAZABkAGgAaABoAGQAZABcAFgAV
ABMAFgAXABgAGgAYABgAGAAWABcAFwAYABgAGgAYABoAFwAUABoAKQA4AEcAWgB1AJIA
sQDOAOYA/gATAR4BGgEJAd4AnABaACIA6v+z/5H/h/+H/4H/ff9+/4L/kv+n/7v/yP/X
/+b/8f/4/wAAAwAGAAUACAAJAAoADAALAAsACwAKAAoACgAKAAoACwAOAA8AEAAQAA8A
DQAOAA==
         </WaveFormData>
      </LeadData>
      <LeadData>
         <LeadByteCountTotal>10000</LeadByteCountTotal>
         <LeadTimeOffset>0</LeadTimeOffset>
         <LeadSampleCountTotal>5000</LeadSampleCountTotal>
         <LeadAmplitudeUnitsPerBit>4.88</LeadAmplitudeUnitsPerBit>
         <LeadAmplitudeUnits>��V</LeadAmplitudeUnits>
         <LeadHighLimit>2147483647</LeadHighLimit>
         <LeadLowLimit>268435456</LeadLowLimit>
         <LeadID>V5</LeadID>
         <LeadOffsetFirstSample>0</LeadOffsetFirstSample>
         <FirstSampleBaseline>0</FirstSampleBaseline>
         <LeadSampleSize>2</LeadSampleSize>
         <LeadOff>FALSE</LeadOff>
         <BaselineSway>FALSE</BaselineSway>
         <ExcessiveACNoise>FALSE</ExcessiveACNoise>
         <MuscleNoise>FALSE</MuscleNoise>
         <LeadDataCRC32>2239287116</LeadDataCRC32>
         <WaveFormData>
AgACAAIAAgD/////AAAAAAAA/////wAAAAAAAAAA//8AAP////////7//v/8//v//f8A
AAMACgAWACQANQBMAGoAjACsAMMA3ADwAPoA+gDwAMsAjABQAB0A7f+//5v/if+B/33/
e/9//4n/m/+w/77/x//W/+D/5f/o/+r/7f/v/+//8f/y//P/9f/0//T/9v/0//T/9f/1
//T/9P/2//b/9v/4//n/+f/5//f/9//3//f/9//3//j/+P/6//r/+f/5//j/+P/3//f/
9f/2//b/9f/2//f/+f/6//r/+f/4//b/9v/3//r//P/8//v/+v/5//n/+f/6//r/+//+
////AQD//////f/7//z////+/////v8BAAEAAQAEAAQABQAFAAUABwAHAAkACgAKAAoA
CgALAAsACwALAA4ADgAPAA8ADgANAAwACgAMAA0ADgAPAA4AEAAQABAADgAOAA4ADgAP
AA8ADwAPAA0ADQANAA4ADAALAAsACwAKAAkACQAIAAUABQAEAAQAAwACAAIAAQD///7/
/f/6//r/+f/6//v/+f/6//r/+v/4//j/+P/3//n/+f/6//r/+f/5//j/9//4//n//P/9
//z/+//6//v//f/9//3//v/+/wAAAQABAP///v/9//3/AAACAAMABQAEAAMAAgABAAIA
AwAEAAUABAADAAIAAAD+///////+////AAABAAIAAQAAAP///f/+//3//f/+//7//v/9
//3/+//6//r/+v/6//r/+v/7//n/9//2//b/+f/5//n/+f/3//f/9//1//P/8//z//P/
8//z//P/8//t/+z/8P/w//D/8P/w//P/9P/0//X/8v/x//D/7//w//D/8f/x//P/8//y
//L/8f/x//L/9P/1//X/9f/0//L/9P/1//b/9v/3//j/+P/6//r/+v/6//v/+//6//f/
9P/0//P/8//z//H/8P/w//L/8v/x/+//8f/x//H/7//u/+7/7P/s/+v/6//r/+v/6f/p
/+n/6v/s/+z/7P/r/+n/6v/q/+r/6v/r/+3/7v/s/+z/6//q/+n/6f/p/+r/6v/s/+3/
6f/o/+3/9v8CABIAJQA+AFwAegCSAKkAvADMANQAzgDAAJcAWAAaAO3/xf+Z/3v/b/9p
/2f/af9z/3//jf+e/6r/sf+8/8j/z//U/9b/2f/b/93/2//c/93/3//g/+D/4v/g/+D/
4f/h/+D/3//g/9//3v/g/+H/4f/h/9//3//f/9//4f/h/+L/4v/i/+L/4f/h/+H/4P/e
/93/3//g/+D/3//f/9//4P/g/+H/4f/h/+D/3f/d/9//4P/f/9//3//f/+D/4f/j/+T/
3//g/9//3//g/+P/5P/l/+P/5f/j/+P/4v/l/+X/5f/n/+j/6v/r/+v/7f/t/+//8P/w
//D/8P/x//H/8f/x//L/8v/z//P/8//z//P/8v/z//P/8//z//L/9P/0//T/9P/0//T/
9P/1//X/9f/1//P/8//z//T/9P/z//P/8//z//P/9P/0//L/8f/v/+7/7f/s/+z/6//t
/+7/7//u/+v/6f/p/+n/5//o/+j/6P/q/+r/6v/p/+n/6f/q/+r/6v/r/+v/6//p/+n/
6//r/+3/7f/t/+//7f/t/+3/7v/u//D/8f/x//L/8v/y//P/9P/0//P/8//x//H/8f/x
//P/8//z//P/8//z//P/8v/y//P/8//y//H/8P/v/+7/7v/u/+7/7f/s/+v/6//s/+7/
7v/t/+3/7P/s/+3/7v/t/+z/6//r/+v/6f/o/+j/6f/p/+n/6f/r/+v/6//p/+v/6f/r
/+7/6//q/+n/6P/q/+r/6f/p/+n/6f/p/+n/6P/o/+n/6f/q/+v/6//s/+v/6//s/+7/
8f/x//H/8P/w//L/8//0//b/9//4//j/+P/4//j/+P/7//v/+v/3//f/+P/4//n/+f/3
//b/9v/0//T/8//x//L/8//0//P/9P/0//L/8v/x//H/8f/x//H/8f/x//L/8P/w//D/
7//v//D/8P/w/+//7//w//D/8f/y//L/8v/v/+//7//w/+7/8P/z//P/9v/9/wYAEAAe
ADEARgBiAIIAnACxAMYA2ADeANYAwACTAFQAGgDv/8f/n/+F/3v/df9z/3f/ff+H/5v/
sP+8/8X/0P/Y/9v/4P/o/+v/7f/v/+7/7v/u/+//7v/u//D/7v/w//H/8f/w//D/8v/y
//L/8//1//b/9//3//f/9//3//X/9f/2//b/9//4//j/+f/4//j/9//3//j/+v/7//v/
+f/5//r/+v/5//n/+f/4//j/+f/8//7//v/9//z/+//8//3///8AAP7/AAAAAAEA//8B
AAEAAQACAAUABAAFAAUABwAGAAUABgAGAAcABwAIAAsADAAPAA4ADgAOAA4AEAARABIA
EwAVABQAFAATABMAEwATABIAEQARABEAEQAUABYAFgAWABQAFAAUABQAFQAVABUAFQAV
ABUAFQAWABgAFwAXABcAFAATABMAEgATABMAEgASAA8ADgAOAA0ADgAOAA4ADAALAAkA
CQAJAAcACAAIAAgACQAKAAsACwALAAsADAAMAA4ADwAPAA8ADwAPABEAEQATABMAEwAV
ABMAEwATABQAFAAWABcAFwAZABgAFwAXABgAGAAXABcAGAAZABoAGwAbABsAGwAbABkA
GQAZABgAGAAZABkAGAAaABoAGgAaABgAGAAYABcAFgAVABUAFgAVABQAEgARABIAEgAT
ABQAEgASABIAEwATABEAEAAQABEAEQARABEAEQARABEADwANAA4AEAAQABAAEAAPAA4A
DAALAA0ADQANAA0ADgAOAA8ADwANAA0ADAAMAA0ADQAOABAADwAPAA8ADgAOABAAEQAS
ABQAFQAWABYAFAAUABQAFAAWABcAFwAVABQAFAATABMAFwAVABQAFAAUABQAEwARABEA
EQARAA8AEAAQAA4ADgAMAAsACgAJAAkACQAJAAoACgAKAAoACQAHAAgACAAIAAkACQAK
AAoACAAIAAcABgAHAAcABwAIAAoACAAHAAcACAAHAAoAEgAeAC8ARABgAIIAogC/ANoA
9AAIARYBHAEJAdgAlABXACcA8/+//6X/nf+T/4n/i/+R/5f/qP+8/8n/0v/c/+f/7v/0
//X/9//3//j/+v/8///////+/////P/+///////+//7/AAAAAAAAAAABAAEAAQADAAMA
AwADAAMAAwAEAAQAAwACAAAA//8BAAIAAgADAAMABAAEAAMAAQABAAIAAgADAAMAAwAC
AAEAAQADAAQAAwADAAMAAwADAAMABAAEAAIABAAEAAUABwAJAAkACQAJAAsACQAJAAoA
DQANAA0ADgAOAA8ADwARABMAEwAVABYAFgAWABYAFQAVABUAFQAYABgAGQAZABcAFwAX
ABYAFwAXABcAFwAYABoAGgAaABkAGAAXABYAGgAbABwAHQAbABsAGwAcABoAGQAZABkA
GQAZABoAGgAYABcAFQAUABUAFAAUABMAEAAQABAADgAPAA0ADQANAAsADAAMAAwADAAM
AAwACwAMAA0ADwAQAA8ADwAOAA0ADwAPABEAEQARABEAEQATABMAEwATABQAFAAWABcA
FwAXABYAFQAVABcAGAAYABkAGQAZABkAGQAZABkAGQAZABsAGwAbABoAGQAZABgAFgAY
ABgAGAAYABgAGAAYABcAFgAVABUAFgAWABYAFQAVABMAEgASABIAFAAUABQAFQATABEA
EAAQAA8ADwAPAA8AEQARABEADwANAA0ADQANAA8ADwAPAA8ADwAOAA4ADgAPAAwADAAM
AAwADAAOAA4ADQANAAsACwALAAsADgAOAA8ADwANAA0ADAAMAA8ADwAQABIAEQARABEA
EAAQABIAEwAUABYAFwAYABgAFgAWABYAFgAXABcAFgATABIAEgARABEAEQAPAA4ADgAQ
ABAADwANAA8ADwAPAA0ACwAKAAcABgAGAAcACAAJAAcABwAHAAgABgAGAAYABQAFAAYA
BgAGAAcABwAIAAgABgAGAAUABAABAAEAAQACAAQABAAFAAcABgAFAAoAGAAqAD0AVgB4
AJwAugDTAOwAAgEOARQBCgHhAKIAZAAzAP//x/+h/5P/jf+F/4X/i/+T/6H/tP/E/83/
1v/i/+n/7v/y//X/9//3//X/9v/3//n/+v/6//z/+v/8//3//f/8//r//P/8//z//v//
///////9//3//f/9//v/+//8//z//P/8//v/+//8//z/+//7//3//v/+//3/+//7//z/
/P/9//3//f/8//3//f///wAA//////////8BAAEAAgACAAAAAgACAAMAAQADAAMAAwAF
AAcABQAFAAQABwAHAAcACQAKAAwADQAMAA0ADAANAA4ADgAOAA4AEQARABEAEQASABIA
EwATABUAFQAVABQAEwATABMAEwAUABYAFgAWABYAFgAWABYAFQAVABUAFQAXABcAFwAY
ABYAFQAVABUAFgAVABUAFAATABMAEgASABEAEAAQAA8AEAAQABAADgALAAkACQAJAAkA
CgAKAAoACgAKAAoACQAJAAkACgAKAAwADQANAA0ACwALAA0ADQAPAA8ADwARAA8ADwAP
ABAADgAQABEAEQASABIAEgATABQAFAATABMAFQAVABUAFQAVABUAFQAVABUAFQAVABQA
FAAVABUAFAASABIAEgASABIAEgASABEAEgARABEAEgAQABAADwAPAA8ADgAOAA4ADgAO
AA4ADwAPAA0ADAAMAAwACwAKAAkACgALAAwACwALAAsACwALAAsACQAIAAoACgAKAAoA
CAAIAAcABwAFAAUABQAFAAgACAAJAAkACQAJAAgACAAHAAcACAAKAA0ADQANAAwADAAO
AA8AEAAOAA8AEAAQABAAEAAQABAAEwATABIADwAOAA4ADQANAA0ACwAKAAoADAAMAAsA
CQAJAAkACQAHAAYABgAEAAQABQAFAAUABQADAAMAAwAEAAIAAgACAAEA//8AAAAAAAAB
AAEAAgACAAIAAgABAAAA/f/9//3//v8CAAIAAQABAAIAAQAIABQAJgA3AE4AagCMAKYA
vwDaAO4A+gD8APIAzwCUAFYAIQDx/7//l/+H/4X/gf97/3//i/+Z/6z/uv/F/9D/2v/j
/+j/6v/r/+v/7f/t/+7/7//x//L/8v/0//L/8P/x//H/8P/y//T/9P/0//T/9f/1//X/
8//z//P/8//x//H/8v/y//D/8P/v/+//8P/w/+//7//x//L/8v/x/+//7//w//D/8//z
//P/8v/x//H/8//0//T/8//y//H/8f/x//L/8v/w//L/8v/z//X/9//3//f/9v/3//T/
8//0//f/9//3//r/+v/7//v/+f/7//v//f///wAAAQACAAEAAQABAAEAAwACAAIAAQAD
AAMAAwACAAEAAQABAAEABAAGAAYABgAGAAYABgAGAAUABQAFAAUABQAFAAUABgAEAAMA
AwADAAQAAwADAAIAAwADAAIAAgD///7//v/9//r/+v/6//j/9//1//X/9f/3//j/+P/4
//r/+v/6//n/9//3//j/+P/4//n/+f/5//f/9//5//n/+//7//v//f/7//v/+//8//z/
/v//////AQAAAP///////wAAAAABAAEAAQABAAEAAQABAAEAAQABAAEAAQAAAAIAAwAD
AAIAAQAAAP///v/+//7//v/9//z/+//7//z//P/8//v/+//6//r/+//8//v/+v/5//n/
+//5//j/+P/3//f/9//3//f/9//3//X/9//3//f/9//2//X/9P/z//L/9P/0//P/8//x
//H/8f/x//L/8v/z//P/8//z//L/8v/z//P/9P/2//f/9//3//b/9v/4//n/+v/4//n/
+v/6//v//P/9//7//f/9//z/+f/4//j/9//3//j/9f/z//L/8v/y//H/7//x//H/8f/v
/+3/7P/p/+j/6f/p/+n/6f/p/+n/6f/q/+z/7P/s/+v/6f/q/+r/6v/o/+f/5//m/+f/
6P/o/+j/5f/l/+X/5v/k/+b/5//n/+b/6f/u//j/BAATACgAQgBiAIAAmwCwAMIA0ADS
AM4AswB+AD4ACQDb/6//if9x/2f/Yf9f/2X/b/99/5L/oP+p/7L/vv/F/8r/0v/V/9X/
1f/V/9b/1//Z/9r/2v/c/9r/3P/d/93/3P/Z/9r/2f/Y/9r/2//b/9v/2//b/9v/2//b
/9v/3P/c/9r/2v/Z/9n/2v/a/9n/2f/Z/9r/2v/Z/9v/2//c/9z/2v/Z/9j/1v/W/9f/
2v/c/9z/2//a/9n/2f/Z/9r/2v/W/9j/2P/Z/9n/2//b/9v/2//d/9v/2//a/93/3f/d
/+D/4P/h/+H/3//h/+H/4//i/+L/4v/i/+X/5f/l/+X/5//m/+b/5f/l/+X/5f/k/+H/
4f/h/+H/4f/i/+H/4P/i/+L/4v/i/+H/4f/h/+H/4v/j/+T/5v/j/+H/4P/f/+D/3//f
/97/3//f/97/3v/c/9r/2f/X/9b/1v/W/9T/0//R/9H/0f/P/9D/0P/Q/9D/0P/Q/8//
z//P/9D/0P/Q/9H/0f/R/8//z//R/9H/0f/R/9H/0//T/9P/0//U/9L/1P/V/9X/1//W
/9X/1f/V/9b/1v/X/9f/1//X/9f/2f/Z/9n/2f/Y/9f/1v/U/9b/1//X/9b/1P/U/9T/
1P/W/9b/1v/V/9T/0//T/9T/0v/S/9H/0f/R/9D/0P/Q/87/zv/O/8//z//N/8z/zP/N
/83/zf/N/8//z//P/83/z//P/8//z//N/87/zP/M/8z/zP/M/8z/y//L/83/zf/N/83/
zP/M/83/zf/N/83/zP/M/8//z//Q/9L/0//T/9P/0v/U/9b/1//Y/9j/2f/a/9r/3P/c
/9z/3P/c/9v/2f/V/9T/1P/T/9P/1//V/9T/1P/S/9L/0f/P/9D/0f/S/9H/zv/O/8z/
zP/N/83/zf/N/83/zf/N/87/zv/O/87/zf/P/9D/0P/Q/87/zf/N/8z/z//Q/9D/0P/O
/83/zP/M/8r/zP/N/83/0P/T/9j/4v/w/wEAGAA0AFQAcACHAJwArgC6ALgApgB/AEYA
CADX/7H/h/9l/1f/U/9P/0//Vf9d/2v/gP+S/5v/pP+u/7P/uP+8/7//wf/F/8X/xv/H
/8n/yf/I/8n/xv/H/8n/yv/K/8r/zP/M/8z/zP/N/83/zf/P/8//z//P/8//z//Q/9D/
0P/Q/8//z//Q/9D/z//P/8//0P/Q/8//0P/R/9P/1P/V/9X/1f/U/9H/0f/T/9T/0//T
/9P/0//W/9f/2f/a/9b/2P/Y/9n/2f/b/9v/2//c/9//3v/f/9//4f/g/9//4//k/+b/
5//l/+f/5//p/+z/7P/s/+z/7v/v//D/8f/z//L/8v/x//H/8f/x//D/8f/x//H/8f/w
//L/8v/y//T/9P/0//T/9f/1//X/9f/3//f/9//4//n/+f/6//v/+v/5//n/+P/4//n/
+f/6//f/9v/2//X/9v/2//b/9P/1//P/8//z//P/9P/0//T/9v/2//b/9f/1//X/9v/2
//f/+f/6//v//f/9///////9//3//f///wEAAQABAAIAAgAEAAUABQAGAAYABgAHAAcA
CAAIAAkACQAJAAkACQAKAAsADAANAA0ADQANAAwADAANAA0ADAAOAA4ADgAOAA0ADAAL
AAkACwALAAwADgANAAwACgAJAAgACAAJAAoACAAIAAgACQAKAAkACQAKAAsACwALAAsA
CQAJAAkABwAJAAsADQANAAoACgAKAAoACgAMAAwACwALAAsACwALAAsACwAKAAoACQAJ
AAkACAAIAAsACwAMAA4ADwAPAA8ADgAQABIAEwAUABQAFQAWABYAGAAYABgAGAAZABkA
GAAVABIAEgARABEAEwARABAAEAASABIAEQAPABEAEQARAA8ADgAOAAwADAAJAAkACQAJ
AAkACQAJAAoACgAKAAoACQALAAwADAAMAAkACQAKAAoADAAMAAsACgAJAAkACQAKAAgA
CAAJAAkACgALABIAHgAuAEEAVgB0AJQAtADRAOwAAgEOARIBCgHhAKQAaAA5AAkA1/+1
/6P/l/+P/4//j/+T/6X/uv/I/9P/3v/o/+//9v/2//f/+///////AAABAAMAAgACAAQA
AgAEAAUABQAEAAQABgAGAAYABgAHAAcABwAHAAcABwAHAAcABwAIAAgACAAIAAcABwAK
AAoACQAJAAgACAAHAAUABwAHAAgACAAIAAcABgAEAAYABwAKAAwADAALAAoACQAJAAkA
CgAKAAkADAANAA8ADQAPAA8ADwAPABEADwAPABIAFQAVABUAFAAUABUAFQAXABkAGQAb
ABoAGgAaABoAHAAdAB4AHwAfAB4AHgAdAB0AHQAdABwAHgAfACAAIQAhACIAIQAgACIA
IgAiACIAIQAhACEAIQAjACMAIwAkACYAJQAlACUAIgAhACEAIAAfAB8AHgAeAB0AHAAc
ABsAGgAaABoAGAAZABcAFwAXABYAFgAVABQAFAAUABQAEwAUABUAFwAYABYAFwAXABcA
GQAZABsAGwAZABkAGQAbABsAGwAbABwAHAAeAB8AHwAhACAAHwAfACEAIgAiACMAIwAj
ACMAIwAkACUAJgAnACYAJQAkACIAIgAjACMAIgAiACIAIgAiACAAIAAgAB8AIAAfAB8A
IAAgACAAHwAfABsAGgAaABoAHAAcABwAHQAbABkAGAAYABsAGwAbABsAGQAZABkAFwAZ
ABsAGwAaABgAGAAYABgAFwAWABQAEwAVABUAFQAVABYAFgAXABcAFQAVABQAFAAWABcA
GQAcABsAGwAbABoAGwAeACAAIgAhACEAIQAgAB4AHgAeAB4AIAAhACEAHwAcABwAGwAb
AB0AGwAaABoAGgAaABkAFwAZABkAGQAXABQAFAASABIAEQARABEAEQARABEAEQASABIA
EgASABEAEQASABIAEgATABMAFAAUABIAEgARABAAEQARABEAEgASABAADQALAAwADQAS
ABwALAA/AFYAcACOALIA0QDqAAIBEgEeAR4BCwHYAJYAWwAnAPP/w/+p/6H/mf+T/5P/
l/+h/7L/wv/N/9z/6v/z//j//P////////8BAAIAAwAFAAYABgAIAAYABAAFAAUABAAF
AAgACQAKAAoACwALAAsACQAJAAkACQALAAsADAAMAAsACgAIAAcACgAKAAkACQAJAAoA
CgAJAAkACQAKAAoACwALAAsACgAHAAcACQAKAA0ADQANAA0ACwALAAwADAAMAA4ADgAP
AA0ADwAPAA8ADwARAA8ADwARABUAFgAXABYAFgAXABcAFwAZABkAGwAcABwAHAAcAB0A
HQAdAB0AIQAiACQAJQAjACMAIwAiAB8AHwAfAB8AIgAkACQAJAAkACQAJAAkACUAJQAl
ACUAJQAlACUAJgAmACUAJQAlACQAIwAjACIAIQAhACAAIAAhACAAIAAfAB0AHAAbABgA
GAAXABgAGQAZABoAGgAaABkAGAAXABUAFgAXABkAGgAYABkAGQAZABcAFwAZABkAGgAb
ABwAHwAdAB0AHQAeACAAIgAjACMAIwAiACEAIQAhACIAIgAjACUAJQAlACUAJQAlACUA
JQAnACcAJwAmACQAJQAlACQAJAAkACQAJAAmACYAJgAlACMAIQAgACAAIgAiACEAIQAf
AB4AHgAeAB4AHgAeAB8AHwAdABwAHAAdAB0AHQAdAB0AHQAdABsAGQAZABkAGQAbABsA
GwAbAB8AHAAbABoAGQAYABoAGgAZABkAGQAZABkAGQAYABgAGQAZABsAGwAaABoAHQAd
AB4AIAAhACEAIQAgAB4AIAAhACIAIAAhACIAIgAkACQAJAAkACMAIwAiAB8AIAAgAB8A
HwAfAB0AHAAcABoAGgAZABcAGQAZABkAFwAUABQAEgASABEAEQARABEAEQARABEAEgAQ
ABAAEAAPAA8AEAAQABAADwAPABAAEAAQABAADwAOAA8ADwAPABAADAAKAAsACwAMABEA
GgAoADQARQBeAH4AngC6ANMA6gD+AAYBAgHyAMkAjABQAB8A8f/D/6X/l/+P/4f/i/+T
/53/q//A/87/2f/k/+7/8f/2//r//f///wEA//8AAAEAAwACAAIABAACAAQABQAFAAQA
AgAEAAQABAAEAAUABQAFAAUABQAFAAUAAwADAAQABAAEAAQAAwADAAQABAADAAMAAwAE
AAQAAwAFAAUABgAGAAUABQAFAAQAAwADAAUABgAHAAcABwAHAAUABQAGAAYABgAIAAgA
CQAHAAkACQAJAAsADQALAAsACgANAA0ADQAQABAAEQARABMAFQAVABcAFwAWABUAFAAX
ABcAFwAXABoAGgAbABsAGQAZABkAGAAZABkAGQAZABkAGgAZABgAGgAaABoAGgAaABkA
GAAXABkAGQAZABoAGAAXABcAFwAUABMAEwASABIAEwATABQAEQAQABAADwAMAAwADAAK
AAsACQAJAAkACAAIAAcABgAIAAgACAAHAAUABQAGAAYABgAHAAcABwAJAAkACwALAAgA
BwAGAAcACAAJAAoADAAKAAwADQANAA8ADgANAA0ADwAQABAAEQAQAA8ADgANAA4ADwAQ
ABEADwAPAA8ADgAMAA0ADQAMAA0ADgAPABAADgAOAA4ADQAMAAsACwAMAAwADAALAAsA
CgAKAAsADAAKAAoACgALAAkABwAGAAYABwAHAAcABwAJAAkACQAHAAUABQAFAAYABgAG
AAYABgAEAAQAAwADAAUABQAFAAUABgAGAAcABwAHAAcABgAGAAkACQAKAAwACwALAAsA
CgAMAA4ADwAQABAAEQASABIAEAAQABAAEAATABMAEgAPAAwADAALAAsADwANAAwADAAK
AAoACQAHAAYABQAEAAEAAgACAAAAAAD+//3//P/7//z//f/+/wAAAAAAAAAA/////wAA
AAAAAP////8AAAAA/v/+//3//P/7//v/+//8//7//v/9//3//v8BAAgAFgAmADUATABo
AIIAnACzAMYA2ADiAOAA0ACpAGwAMAABANf/r/+R/4X/gf99/3v/gf+L/5v/rv++/8n/
1P/e/+P/6P/u/+//7//x/+//8P/x//P/8v/y//T/8v/0//X/9f/0//b/+P/4//j/9//3
//b/9f/3//f/9//3//X/9f/2//b/9v/2//X/9f/2//b/9f/1//X/9v/2//X/9//3//j/
+P/3//f/9//2//f/9//5//r/+//7//v/+//7//v//P/8//r//P/8//3//f/////////9
/////f/9//7/AQABAAEAAAAAAAEAAQADAAUABQAHAAgACAAIAAgACQAJAAkACQAKAAoA
CwALAAsACwALAAoACwALAAsACwALAAwACwAKAAoACgAKAAoADAANAA4ADwANAA0ADQAO
AA4ADQANAA0ADgANAA0ADAALAAsACgAKAAkACAAIAAcABgAGAAYABAAFAAMAAwADAAEA
AgACAAIAAgACAAIAAQADAAMABAAEAAQABQAFAAUABQAFAAcABwAHAAcABwAJAAkACQAJ
AAoACgAMAA0ADQALAAoACQAJAA0ADgAOAA8ADwAPAA8ADwAPAA8ADwAPAA8ADwAPAA4A
DgAPAA8ADgAOAA4ADgAOAA4ADgAOAA0ADAALAAsADAAMAAwACwALAAcABgAGAAYACAAI
AAgACQAJAAcABgAGAAcACQAJAAgABgAGAAYABgAGAAYABQAFAAUABQAFAAUACAAIAAkA
CQALAAsACgAKAAsACwAMAA4ADgANAAwACgAKAAwADQAOAA8AEQATABQAEgASABIAEgAT
ABMAEgAPAA4ADgANAA0AEQAPAA4ADgANAAwACgAHAAYABQAEAAEAAAAAAP7//v/7//v/
+//7//z//f/+/wAA/v/+//7//f/8//z/+//6//r/+//9//7/AAAAAP///v/7//v/+//8
//r/+v/7//3//P///wgAFgAmADcATgBoAIQAmgCtAMAA0ADYANAAugCLAEwAFADr/8X/
n/+F/3//e/95/33/hf+P/6P/tv/C/83/2P/g/+P/6P/s/+v/7f/v//H/8v/z//X/9v/2
//j/9v/0//X/9f/0//b/+P/4//j/9v/3//f/9//1//X/9f/1//f/9//4//j/+P/4//f/
9//5//r/+v/7//r/+v/5//f/+f/5//r/+v/7//v/+//6//n/+f/7//z////////////9
//3//v/+//7/AAAAAAEA//8BAAEAAQADAAUAAwADAAQABwAHAAcACAAIAAkACQAJAAsA
CwANABAAEAAQABAAEQARABEAEQATABIAEgARABEAEQARABAADwAPAA8ADwASABQAFAAU
ABIAEgASABIAEwATABMAEwATABMAEwAUABQAEwATABMAEgARABEAEAANAA0ADAAMAAsA
CgAKAAkACAAIAAgABgAHAAUABQAFAAMABAAEAAQABAAEAAQAAwABAAEAAgACAAQABQAF
AAUABQAFAAcABwAFAAUABQAHAAUABQAFAAYACAAKAAsACwALAAoACQAJAAkACgAKAAsA
DQANAA0ADQALAAsACwALAAsACwALAAoACAAJAAkACAAIAAgACAAIAAgACAAIAAcABgAF
AAUABgAEAAQAAwADAAMAAgACAAIAAgACAAIAAwAFAAMAAgACAAEA/////wEAAgACAAIA
AgACAAEAAAD+//3////////////+//7//////wEAAQAAAAAAAQABAAIABAAEAAMAAgAA
AAIABAAFAAYACAAJAAoACgAIAAgACAAIAAsACwAKAAcABgAGAAUABQAHAAUABAAEAAQA
BAADAAEA/v/9//z/+f/6//r/+P/4//X/9f/1//X/9//3//f/+P/4//j/+P/3//T/9P/z
//L/8v/z//X/9v/2//b/9f/0//P/8//z//T/9P/y//P/8f/u/+//+v8IABQAJwBAAFoA
eACUALEAzgDmAPIA9ADsAMkAjgBSACEA7/+7/5X/h/+D/33/e/97/4H/j/+i/67/uf/E
/87/1f/c/+D/4//l/+X/5//o/+n/6//r/+r/6//o/+j/6f/p/+j/6f/s/+3/7v/w/+3/
6//t/w==
         </WaveFormData>
      </LeadData>
      <LeadData>
         <LeadByteCountTotal>10000</LeadByteCountTotal>
         <LeadTimeOffset>0</LeadTimeOffset>
         <LeadSampleCountTotal>5000</LeadSampleCountTotal>
         <LeadAmplitudeUnitsPerBit>4.88</LeadAmplitudeUnitsPerBit>
         <LeadAmplitudeUnits>��V</LeadAmplitudeUnits>
         <LeadHighLimit>2147483647</LeadHighLimit>
         <LeadLowLimit>268435456</LeadLowLimit>
         <LeadID>V6</LeadID>
         <LeadOffsetFirstSample>0</LeadOffsetFirstSample>
         <FirstSampleBaseline>0</FirstSampleBaseline>
         <LeadSampleSize>2</LeadSampleSize>
         <LeadOff>FALSE</LeadOff>
         <BaselineSway>FALSE</BaselineSway>
         <ExcessiveACNoise>FALSE</ExcessiveACNoise>
         <MuscleNoise>FALSE</MuscleNoise>
         <LeadDataCRC32>650355961</LeadDataCRC32>
         <WaveFormData>
AgACAAIAAgACAAIAAgACAP7/AAAAAAAAAgACAAIAAgABAAAAAAAAAAAA/v/+//3//f//
////AwALABYAIgAzAEkAZgCBAJoAsgDIANcA2wDaAMMAmABsAEUAHgDz/9D/vf+w/6r/
pv+n/67/u//J/9L/2v/k/+n/6//s/+//8f/y//T/9f/2//f/9//1//X/9v/3//f/9v/2
//b/9//3//j/+P/6//r/+//7//n/+f/6//r/+P/4//n/+f/5//r/+v/7//r/+//7//r/
+P/4//j/+P/6//v//P/9//z/+//6//n/+v/7//z//f/8//v/+v/5//r/+v/6//n//P/+
////AAAAAAEAAQAAAAAAAQABAAEAAAAAAAAAAQAEAAYABwAHAAkACgAMAAwACwAMAA4A
DgAQABAAEQARABIAEgASABIAEQARABEAEQASABMAFQAXABYAFgAWABUAFAATABMAEwAT
ABMAEwATABMAEwARABEAEQAQABAADgAMAAsACwAMAAoACAAHAAcABgAFAAUABQAEAAMA
AQD///////8AAAEA/////wEAAQD//////////wEAAAAAAAEAAAAAAP///v///wAAAgAD
AAEAAQACAAQABAAEAAQABQAFAAUABgAGAAYABgAHAAcACQAKAAsADAAMAAsACgAJAAwA
DAAMAAwACgAKAAkACQAJAAkACgAKAAwADAAKAAoACAAIAAcABwAJAAkACAAIAAgABwAH
AAcABAADAAMABAAEAAQABAAEAAMAAgACAAIABAAEAAQABAACAAIAAgACAAEAAQACAAIA
AQABAAEAAQD+//z//v8AAAAAAAAAAAEAAgADAAQAAQAAAP///v8AAAAAAAABAAMAAwAD
AAMAAQACAAIAAwAEAAQABAAFAAUABgAGAAcACQAJAAoACgAJAAkACgALAA0ADQALAAkA
CAAHAAcABwAFAAQAAwADAAUABQAEAAQAAgACAAEAAAABAAAA//////7//f/9//3//P/8
//z//P/8//z//P/8//z//P/8//r//v/+//7//v/+//7//v/9//r/+v/6//r/+v/+////
+//5//v/AQAJABQAJAA3AE0AZgB9AJQAqgC8AMcAxwDAAKUAeABOACsABgDf/77/r/+o
/6L/pP+r/7L/u//H/87/1P/c/+P/6f/s/+//8f/y//L/8//0//X/9f/1//X/9v/3//X/
9P/0//T/8//z//T/9P/2//b/9//3//X/9f/2//b/+P/4//n/+f/6//r/+f/5//j/+f/5
//j/+P/4//j/+P/5//n/+f/5//n/+f/5//n/9//3//f/9//5//n/+f/5//z//P/8//v/
+f/6//r/+v/7//3//v/+//7//////////v/+//7///8CAAQABQAFAAcACAAKAAoACQAK
AAwADAAMAAwADQANAA4ADgAOAA4ADwAPAA8ADwANAA0ADgAPAA8AEAARABEAEAAPAA8A
DwAPAA8ADwAPAA8ADwANAA0ADQAMAAwACgAMAAsACwAMAAoACAAHAAcABgAFAAUABQAH
AAcABgAFAAQAAwADAAMAAQABAAMAAwADAAMAAwADAAMAAgACAAMAAwAEAAQABAACAAIA
AwADAAUABQAGAAgABgAGAAYABwAIAAkACwAMAAwADAANAA0ADAAMAAwADAALAAsACwAL
AAwADAAMAAwADgAOAA0ADQANAA0ADgAOAAwADAAKAAoADAAMAAsACwAJAAkACAAIAAoA
CQAJAAkACgAJAAkACgAHAAYABQAEAAQABAAFAAYABgAGAAYABgAGAAYABgAGAAUABQAG
AAYABQAEAAMAAgAEAAQABAAEAAIAAgACAAIAAAAAAAAAAQADAAMAAwADAAEAAgACAAMA
BAAEAAQABQAFAAYABgAHAAcABwAIAAgACQAJAAoACwANAA0ACwAJAAkACQAKAAsACQAI
AAcABwAFAAUABAAEAAMABAAEAAQAAQAAAP////8AAP////////7//v/+//7//P/8//z/
/P/8//z//P/6//z//P/8//z//v/+//7//f/6//r/+v/6//j/+P/7//v/+////wUACwAW
ACQAMwBJAGIAewCUAKoAvADFAMUAuACbAGwAQAAdAPz/1/+6/6v/pP+e/6D/pf+s/7v/
y//S/9b/3v/j/+X/6v/t/+//8P/y//L/8v/y//H/8f/x//L/8//1//T/9P/0//H/8f/y
//L/8//0//b/9//3//f/+P/4//X/9P/0//P/8//0//T/9f/0//X/9f/0//b/9v/2//b/
9//3//f/9//2//X/9P/z//X/9f/1//X/9f/1//X/9f/2//b/9v/1//f/+P/4//j/9//5
//r/+v/6//v/+//7//r/+v/6//v//P/+//////8BAAIABAAEAAMABAAGAAYACAAIAAkA
CQAIAAgACAAIAAkACQAJAAkABwAHAAgACQAJAAoACwALAAoACQAJAAkABwAHAAcABwAJ
AAkABwAHAAkACAAIAAYABAADAAMABAAGAAQAAwADAAEA///+//3///////7//f/+//3/
/f/9//n/+f/7//v//f/9//3//f/7//r/+v/7//z//v///wAAAAAAAAEAAQD/////AAAC
AAQABAAEAAUAAwADAAQABAAGAAYABwAHAAYABgAGAAYABwAHAAcABwAIAAgACAAIAAYA
BgAFAAUABQAFAAYABgAIAAgABgAGAAQABAADAAMAAwADAAIAAgAAAP////////////8A
AAIAAAAAAAAAAAD///7//v/+//7//v/+//7//P/8//z//P/5//r//P/8//z//P/7//r/
+f/4//r/+v/6//r/+v/6//r/+//6//n/+P/3//n/+v/6//v/+v/6//r/+//7//z//P/9
//3//f/+//7//////wAAAQADAAMAAQD///7//f/9//3////+//3//f///////v/+//z/
/P/7//r/+f/4//f/9//0//P/8//z//P/8v/x//D/8P/w//D/8P/y//L/8v/w//D/8P/w
//D/8P/w//D/7//w//D/8P/w//D/8P/v/+3/6//p/+n/7f/2/wQAFQArAEYAYQB+AJgA
sgDHANkA5ADdALwAjABfADgACQDa/73/sv+m/5z/mf+a/53/qf+2/8D/xv/N/9X/2v/d
/9//4P/g/+H/4v/j/+P/4f/h/+L/4//h/+D/4P/g/+H/4f/i/+L/4v/i/+P/4//j/+P/
5P/k/+T/5P/l/+X/4v/i/+H/4f/k/+X/5f/k/+b/5v/m/+b/5v/l/+T/4//l/+X/5f/l
/+P/4//j/+P/5f/l/+X/5f/m/+b/5v/l/+X/5v/m/+b/5//p/+r/6v/q/+v/6//r/+7/
7v/u/+//8P/y//P/8//z//T/9v/2//n/+v/8//z/+v/6//v/+//+//7//v/+//3//f/9
//3//f/9//7//////wAAAQABAP7//f/9//3/AAABAAIAAwAEAAMAAAD//////v/+//z/
/f/9//7/AAD///z/+v/5//r/+f/5//n/+P/3//X/8//0//P/8//z//H/8f/z//P/8v/x
//D/7//y//L/8//1//T/9P/z//L/8//0//b/9//5//n/+v/8//r/+v/6//v//f/9//7/
/v/8//z//f/9//7//v/+//7///////////8AAAAAAAAAAAIAAgABAAEAAAD//////v8A
AAAA/v/+/wAAAAD//////f/9//z//P/+//3//f/9//z/+//7//z//P/8//z//P/7//r/
+v/6//j/+P/4//j/+v/6//r/+v/3//f/+P/4//n/+f/5//n/+v/6//v/+//7//j/9v/2
//b/9v/4//j/+P/4//b/9v/2//b/9//4//n/+//5//n/+f/5//n/+v/6//v//P/8//z/
/f/9//7//v///wAAAQADAAQAAgABAAEAAQAFAAUAAwABAAAA/////////f/8//v/+//8
//3//f/+//7//v/9//z/+v/4//b/9f/2//X/9f/1//T/9P/0//T/9P/0//T/9P/2//b/
9v/0//j/+P/4//j/+P/4//j/9//0//T/9P/0//b/9P/3//n/9//z//X//f8MABoALQBF
AGQAgQCaALQAygDbAOUA5ADLAKAAdABNACAA7f/I/7X/qv+i/6D/pf+o/6//vf/I/87/
1P/d/+X/6P/p/+v/7P/q/+v/7P/t/+3/7f/t/+7/7//t/+z/7P/s/+3/7f/u/+7/8P/w
//H/8f/v/+//8P/w//D/8P/x//H/8P/w/+//7//w//H/8f/w//L/8v/y//L/8v/x//D/
7//x//H/8f/x//H/8f/x//H/8f/x//H/8f/0//T/9P/z//P/9P/0//T/8//1//b/9v/4
//n/+f/5//r/+v/6//v//P/+///////9//7/AAAAAAEAAgAEAAQABgAGAAcABwAIAAgA
CAAIAAsACwALAAsABwAHAAgACQALAAwADQANAAwACwALAAsACQAJAAkACQALAAsACQAJ
AAkACAAIAAYACAAHAAcACAAIAAYABQAFAAIAAQABAAEAAwADAAIAAQD+//3//f/9//3/
/f///////f/9//3//f/9//z//P/9////AAAAAAAAAAAAAAEAAQADAAMABAAGAAQABAAE
AAUAAwADAAQABAAGAAYABwAHAAgACAAIAAgACQAJAAkACQAKAAoACgAKAAgACAAHAAcA
CQAJAAoACgAIAAgABgAGAAgACAAHAAcABQAFAAQABAAGAAUABQAFAAQAAwADAAQABAAE
AAQABAADAAIAAgACAAAAAAAAAAAAAgACAAIAAgADAAMABAAEAAEAAQD+/wAAAAAAAAAA
AAAAAAAAAAD+//7//v/+/wAAAAAAAAEAAQABAAEAAQD//wAAAAABAAMABAAFAAcABQAG
AAYABwAJAAkACgAKAAkACQAKAAsADQANAAsACQAIAAcABwAHAAcABgAFAAUABwAHAAYA
BgAEAAQAAwACAAEAAAD/////AAD///////////7//f/8//7//v/+//7//P/8//z/+v/8
//z//P/8//7//v/+//3/+v/6//r/+v/+//7//f/7//v/9//7/wUAEgAgADEARwBiAHsA
lACsAMIA0QDZANgAwQCaAG4ARQAcAPH/zP+3/7D/qv+k/6X/rP+3/8P/zP/S/9r/4//p
/+7/8f/x//D/8P/x//L/8//z//X/9f/2//f/9v/0//P/8v/y//P/9f/2//j/+P/5//n/
9//3//j/+P/4//j/+f/5//f/9v/0//P/9P/1//X/9P/2//b/9v/2//X/9f/1//X/9//3
//f/9//3//f/9//3//f/9//3//f/+P/4//j/9//3//j/+P/4//v//f/+//7//f/9//z/
+//8//z//P/9/wAAAgADAAMAAwAEAAYABgAJAAoADAAMAAoACgALAAsADAAMAAwADAAN
AA0ADQANAAsACwAMAA0ADwAQABEAEQAOAA0ADQANAA0ADQANAA0ADwAPAA0ADQANAAwA
DAAKAAoACQAJAAoACgAIAAcABwAIAAcABwAHAAcABwAGAAUAAgABAAEAAQABAAEAAwAD
AAMAAwADAAMAAwACAAIAAwADAAQABAAEAAIAAgADAAMABQAFAAYACAAGAAYABgAHAAkA
CQAKAAoACgAKAAsACwAKAAoACgAKAA0ADQANAA0ADAAMAAwADAAMAAwACwALAA0ADQAO
AA4ADQAMAAkACAAKAAoACQAJAAkACQAIAAgACAAHAAcABwAHAAcACAAKAAkACAAHAAYA
BwAGAAYABgAEAAQABAAEAAQABAAEAAQABwAFAAYABgAEAAIAAgACAAIABAAEAAQABAAD
AAIAAQAAAAAAAAAAAAEAAwADAAMAAwADAAQABAAFAAYABgAGAAcABwAIAAgACQAHAAcA
CAAIAAsACwAMAA0ADwAPAA0ACwAKAAkACQAJAAcABgAFAAUABwAHAAYABgAEAAQAAwAC
AP///v/9//3//v/9//3//f/+//7//v/+//7//v/+//7/AAAAAAAA/v////7//f/8//3/
/v///////P/8//z//P/+//7//f/7//v/+f/7/wEADAAYACcAOwBUAHEAiACgALQAwwDL
AMoAvwCaAGoAQwAeAPf/0v+5/6z/ov+g/6H/qP+1/8X/zv/S/9j/4f/l/+r/7//x//L/
8v/x//L/8//z//P/8//0//X/9//2//b/9v/z//P/9P/0//T/9P/1//X/9f/1//b/9v/4
//j/+f/5//j/+P/3//f/9v/3//f/9v/4//j/+P/4//n/+f/5//n/9//3//f/9//5//n/
+f/5//f/9//3//f/+v/6//r/+f/5//r/+v/6//v//f/+//7//v/////////+//7//v//
/wIABAAFAAUAAwAEAAYABgAFAAYACAAIAAkACgAMAA0ADgAOAA4ADgAPAA8ADwAPAA0A
DQAOAA8ADgAOAA4ADQANAA0ADgAPAA0ADQANAA0AEQARAA8ADwANAAwADAAKAAwACwAL
AAwADAAKAAkACQAGAAUABQAFAAcABwAGAAUABAADAAMAAwABAAEAAwADAAEAAQABAAEA
AQAAAAAAAQADAAQABAAEAAQABAAFAAUABQAFAAYACAAIAAgACAAJAAcABwAIAAgACgAK
AAsACwAKAAoACgAKAAsACwALAAsADgAOAA4ADgAMAAwACwALAAsACwAMAAwADAAMAAoA
CgAMAAwACwALAAsACwAKAAoACAAHAAcABwAGAAUABQAGAAQABAAEAAQAAwACAAIAAgAE
AAQABAAEAAQABAAEAAQAAwADAAQABAADAAQAAgACAAIAAgAEAAQABAAEAAQABAAEAAQA
AgACAAIAAwABAAEAAQABAAEAAgACAAMABgAGAAYABwAHAAgACAAJAAsACwAMAAwADQAN
AA4ADwAPAA8ADQALAAgABwAHAAcACQAIAAcABwAFAAUABAAEAAMABAAEAAQAAQAAAP//
///+//3//f/9//7//v/+//7//v/+//7//v/+//7//v/8//z//P/8//z//f/+///////9
//z/+//6//r/+v/7//v//f/9/wEABwAQABwALwBFAGAAeQCOAKQAuADFAMkAwgCpAH4A
UgArAAoA5f/E/7P/qv+k/6L/p/+s/7f/x//S/9b/3P/j/+f/6v/t/+//8P/0//X/9v/3
//f/9v/1//X/9f/3//b/9v/2//X/9f/2//b/9P/0//X/9f/1//X/9v/2//T/9P/1//X/
9f/2//b/9//4//n/+f/4//j/+P/4//j/9//3//f/9//3//f/9//3//X/9f/1//X/9f/1
//X/9f/3//j/+f/5//f/+P/4//j/9//5//r/+v/8//3//f/9//z//P/8//3/AAACAAMA
AwADAAQABgAGAAUABgAIAAgACgAKAAsACwAKAAoACgAKAAsACwALAAsACwALAAwADQAM
AAwADAALAAwACwALAAsACQAJAAkACQALAAsACQAJAAsACgAKAAgABgAFAAUABgAHAAYA
BgAHAAQAAwADAAMAAQABAAAA//8AAP////////v/+//9//3///////////////7//v//
/wEAAgACAAIAAAAAAAEAAQABAAEAAgAEAAQABAAEAAUABQAFAAYABgAIAAgACQAJAAgA
CAAIAAgABwAHAAcABwAKAAoACgAKAAgACAAHAAcABwAHAAgACAAKAAoACAAIAAYABgAF
AAUABQAFAAQABAACAAEAAQABAAIAAQABAAIAAAAAAAAAAAABAAAAAAAAAAAAAAAAAAAA
///+//3//P/9////AAAAAP7//v/+//7//v/+//7//v/+//z//P/8//z/+v/6//r/+//9
//3//f/9//3//v/+/////v/+//7///8BAAIAAgADAAEAAQACAAIABQAFAAYABwAJAAkA
BwAFAAIAAQABAAEAAwACAAEAAQD//////v/+//7//v/9//z/+f/4//f/9//2//X/9f/1
//b/9v/2//b/9P/0//T/9P/1//b/9//2//f/9v/1//T/9P/0//T/8//0//T/9P/0//L/
8P/v/+//8f/x//P/+/8IABYAJwA9AFgAcwCSAK4AxgDVAN0A3gDFAJgAbgBJACAA8//O
/7f/qv+i/5z/m/+e/6v/uf/C/8r/0P/X/93/4P/h/+H/4v/m/+X/5v/n/+f/5f/l/+b/
5//p/+j/6P/o/+n/6f/q/+r/6P/o/+n/6f/p/+n/6v/q/+j/6P/p/+n/6v/q/+n/6f/q
/+v/6//q/+j/6P/o/+j/6f/p/+n/6f/n/+f/5//n/+n/6f/p/+n/6f/p/+n/6f/q/+r/
6v/p/+v/7P/s/+z/6//t/+7/7v/u/+//7//v//D/8P/w//H/8P/y//P/8//0//b/+f/6
//n/+v/8//z//v/+//////8AAAAAAAAAAAAA///+//3//v///wEAAwACAAIAAgABAAIA
AQABAAEAAQABAAEAAQABAAEA/////wEAAAAAAP7//P/7//v//P/6//j/9//3//b/9f/1
//X/9f/1//T/8//0//P/8//z/+//7//x//H/8f/x//H/8f/z//L/8v/z//H/8v/y//L/
8//0//b/9//1//X/9v/4//j/+P/4//n/+f/5//r/+v/6//r/+//7//7//v/+//7/////
//////8AAAAAAAAAAAAAAAD//////////wAAAAACAAIAAAAAAP7//v/9//3///////7/
/v/+//3//f/9//r/+f/5//r//P/8//z//P/7//r/+v/6//z//P/8//z/+v/6//r/+v/7
//v/+v/6//r/+v/6//r/+f/4//f/9v/4//j/+P/4//r/+v/6//v/+v/5//j/9//5//r/
+v/7//7//v/+////AQACAAIAAwACAAEAAQAAAP////8AAAEABAAFAAQAAwAAAP//////
/wEAAAD//////f/9//z//P/7//z//P/8//n/+P/3//f/9P/z//P/8//2//b/9v/2//b/
9v/2//b/9P/0//T/8v/2//b/9v/2//b/9v/2//X/9v/2//b/9v/4//b/8//x//H/8f/x
//f/BAAUACMANQBOAGsAigCkALwA0QDfAOYA3QC8AI4AYQA4AAkA3v/D/7T/qv+i/6H/
pP+r/7X/wP/G/9D/2//h/+b/5//p/+r/6P/r/+z/7f/t/+//7//w//H/8P/u/+3/7P/u
/+//8f/y//H/8P/w/+//7//v//D/8P/y//L/8//z//L/8v/x//H/8v/z//P/8v/w//D/
8P/w//P/8//z//P/8//z//P/8//x//H/8f/x//P/8//z//P/8v/y//L/8f/y//T/9f/2
//X/9//4//j/+P/5//n/+f/7//z//f//////AAAAAP////8AAAIAAgADAAQABgAGAAYA
BgAHAAcACQAKAAsADAALAAsACwALAAsACwAMAA0ADwAQABEAEQAOAA0ADQANAA8ADwAP
AA8AEAAPAAwACwANAAwADAAKAAoACQAJAAoACAAGAAUABQAFAAUABgAHAAQAAwABAP//
/////wAAAQABAAEAAwADAAAA///+//3//v/+////AQD//wAAAAAAAAAAAAABAAEAAwAD
AAQABgAEAAQABAAFAAcABwAIAAgACAAIAAkACQAKAAoACgAKAAsACwALAAsACgAKAAoA
CgALAAwADAANAAsACwAMAAwACgAKAAgACAAJAAoACgALAAoACQAHAAYABwAHAAgACQAG
AAUABQAGAAYABgAGAAYABQAEAAQABAAGAAYABgAGAAYABgAGAAYAAwADAAQABAAFAAUA
BQAFAAgACAAFAAQAAwACAAQABAAEAAQABAAEAAQABAACAAIAAgADAAUABQAFAAUABwAI
AAgACQAKAAoACgALAAkACgAKAAsACQAJAAoACgANAA0ADgAPAA8ADwANAAsACgAJAAkA
CQAJAAgABwAHAAcABwAGAAYABgAGAAUABAABAAAA/////wAA////////AAAAAAAAAAAA
AAAAAAAAAAAAAAAAAP7//v/+//7//v/+//7//v/9//7//v/+//7//P/8//v/+//7//3/
AQALABQAIgA1AEsAZgCBAJoAsgDGANEA1QDQALUAigBeADkAEgDp/8r/uf+u/6b/pv+r
/7D/u//J/9T/2v/k/+n/6//s/+3/8f/2//b/9f/2//f/9//1//X/9v/3//n/+P/4//j/
9//3//j/+P/2//b/9//3//n/+f/6//r/+f/4//j/9//3//j/+P/5//j/+f/5//j/+v/6
//r/+v/7//v/+//7//n/+f/5//n/+//7//v/+//9//3//f/9//z//P/8//v//f/+//7/
/v/9////AAAAAAAAAQABAAEAAgACAAIAAwAEAAYABwAHAAkACgAMAAwADAAMAA0ADAAO
AA4ADwAPABIAEgASABIAEwATABMAEwATABMAFAAVABIAEgASABEAEQARABIAEwARABEA
EQARABMAEwARABEAEwASABIAEAAOAA0ADQAOABAADgANAA0ACgAJAAkACQAJAAkACAAH
AAgABwAHAAcAAwADAAUABQAHAAcABwAHAAUABAAEAAUABQAGAAYABgAIAAgACQAJAAgA
BwAHAAgACgAKAAoACwANAA0ADgAOAA4ADgAPAA8AEAAQABAAEAAQAA8ADgANAA8AEAAR
ABIAEAAQAA8ADwAPAA8AEAAQABIAEgAQABAAEAAQAA8ADwAPAA8ADgAOAA4ADQANAA0A
DgANAA0ADgAOAA4ADgAOAAsACgAKAAoACgAKAAoACgAKAAoACgAKAAkACQAIAAoADAAM
AAwADAALAAoACQAIAAkACgALAAwACgAKAAoACwALAAsACwALAA0ADgAOAA8AEAAQABAA
EQAPABAAEAARABMAEwAUABQAFQAVABYAFwAZABkAFwAVABIAEQARABEAEgASABIAEwAS
ABEADwAOAAoACgAJAAgACAAIAAgACQAHAAUABAADAAYABgAGAAYABgAGAAYABgAGAAYA
BgAEAAYABgAGAAYABgAGAAYABQAEAAQABAAEAAQABAAFAAMAAwADAAcAEQAcACoAOQBP
AGQAfQCSAKYAugDHAM0AxgCtAIIAVgAxAA4A6//O/73/tP+u/6r/rf+0/8H/z//Y/+D/
6P/t//H/9v/7//v/+v/8//v//P/9//3//f/9//7///////7//v/+//7///8BAAIAAAAA
AAEAAQADAAMABAAEAAIAAgADAAMAAgACAAEAAQACAAMAAwACAAIAAgACAAIABQAFAAUA
BQADAAMAAwADAAUABQAFAAUABwAHAAcABwAGAAYABgAFAAcACAAIAAgACQALAAwADAAK
AAsACwALAAwADAAMAA0ADAAOAA8ADwARABIAFAAUABMAFAAWABYAFgAWABcAFwAaABoA
GgAaABkAGQAZABkAGAAZABsAHQAaABoAGgAZABoAGQAZABkAGgAbABwAHQAeAB0AGgAZ
ABsAGgAaABgAGgAZABkAGgAYABYAFQAVABYAFQAVABUAEwATABIAEQASABEAEQARAA8A
DwARABEADwAPAA8ADwAPAA4ADgAPAA8AEAAQABAAEQASABQAFQATABMAFAAWABYAFgAW
ABcAGQAZABoAGgAZABgAGAAXABkAGgAbABwAHQAdAB0AHQAdABwAGwAaABwAHAAbABsA
GwAbABwAHAAeAB4AHAAcABwAHAAbABsAGQAZABgAGAAaABkAGQAZABYAFQAVABYAGAAY
ABgAGAAXABYAFgAWABgAFgAWABYAFgAWABYAFgAUABQAFAAUABYAFgAWABYAGAAYABgA
GQAbABsAGwAbABsAHAAcAB0AHAAcABwAHQAbABwAHAAdACAAIQAjACQAJAAjACMAIwAl
ACUAIwAhACAAHwAfAB8AIQAgAB8AHwAeAB0AGwAaABYAFgAVABQAFQAUABMAEwAQAA8A
DwAPABEAEgATABQAEgASABIAEgAQABAAEAAOABIAEgASABIAEgASABIAEQAQABAAEAAQ
ABAADgAPAA8ADQAPABUAHwAqADgASQBfAHQAiQCcALIAwgDNAM8AwgChAHQASgApAAgA
5f/K/8H/uv+2/7j/u//E/9H/3//m/+7/9v/7//3/AgADAAMABAAGAAcACAAJAAkACwAL
AAwADQALAAoACgAKAAsACwAMAAwACgAKAAsACwAJAAkACgAKAAwADAANAA0ACgAKAAkA
CQALAA0ADgAOAAwADAAMAAwADQANAA0ADQANAA0ADQANAA0ADQANAA0ADwAPAA8ADwAO
AA4ADgANAA8AEAAQABAAEQATABQAFAASABMAEwATABUAFgAXABkAGAAaABsAGwAZABoA
HAAcAB8AIAAiACIAIAAgACEAIQAiACIAIgAiACMAIwAjACMAIQAhACIAIwAlACYAJwAn
ACQAIwAjACMAJQAlACUAJQAlACUAIwAjACUAJAAkACIAJAAjACMAJAAiACAAHwAfACAA
HwAfAB8AHgAdABsAGQAaABkAGQAZABkAGQAbABsAGQAZABkAGQAbABoAGgAbABsAHAAc
ABwAHAAcAB0AHQAdAB0AHgAgAB4AHgAeAB8AIAAhACMAJAAiACIAIwAjACYAJgAmACYA
JwAnACcAJwAnACYAJQAkACYAJgAlACUAJAAjACMAIgAiACIAIAAgACIAIgAhACEAIQAh
ACAAIAAgAB8AHwAfACAAHwAfACAAHgAeAB4AHgAfAB4AHgAeABwAHAAcAB4AHgAeAB4A
HgAeABwAHAAcABwAHAAcABwAHAAeAB4AHgAfAB8AHwAfAB8AIQAiACIAIwAjACIAIQAh
ACEAIgAiACMAJAAlACcAKAAnACcAKAApAC0ALQArACkAJgAlACUAJQAnACYAJQAlACMA
IwAiACIAHwAeABwAGgAbABoAGQAZABYAFQAVABUAGAAYABgAGAAYABgAGAAYABcAFgAV
ABIAFQAWABcAGAAWABYAFgAVABQAFAAUABQAFAAUABUAEQANAA8AFQAdACYANgBJAF0A
dACPAKwAyADgAO8A+QD4AOUAvACOAGkAQgARAOr/1//Q/8r/xP/D/8b/z//b/+T/6v/y
//n/AQAGAAcACQAMAAwADAAMAAwACwALAAsADAANAA0ADAAMAAwADAANAA8AEAASABAA
DQAPAA==
         </WaveFormData>
      </LeadData>
   </Waveform>
</RestingECG>
