# Supplementary material for: Detection of Left Atrial Enlargement Using a Convolutional Neural Network-Enabled Electrocardiogram
Source: Front Cardiovasc Med. 2020 Dec 17;7:609976. doi: 10.3389/fcvm.2020.609976 (PMC7773668; doi:10.3389/fcvm.2020.609976)
Supplement: Supplementary file 3 [file Data_Sheet_3.ZIP › normal2/1802017348_5225_0000000Y.XML]

<?xml version="1.0" encoding="Windows-1252"?>
<!DOCTYPE RestingECG SYSTEM "restecg.dtd">
<RestingECG>
   <PatientDemographics>
      <PatientID>1802017348</PatientID>
      <PatientAge>69</PatientAge>
      <AgeUnits>Years</AgeUnits>
      <Gender>Female</Gender>
      <PatientLastName>wucaizhu</PatientLastName>
   </PatientDemographics>
   <TestDemographics>
      <DataType>Resting</DataType>
      <Site>1</Site>
      <AcquisitionDevice>MAC55</AcquisitionDevice>
      <Status>Unconfirmed</Status>
      <Priority>Normal</Priority>
      <AcquisitionTime>09:34:12</AcquisitionTime>
      <AcquisitionDate>03-17-2017</AcquisitionDate>
      <CartNumber>1</CartNumber>
      <AcquisitionSoftwareVersion>009C</AcquisitionSoftwareVersion>
      <XMLSourceVersion>MAC5000 v1.0</XMLSourceVersion>
   </TestDemographics>
   <RestingECGMeasurements>
      <VentricularRate>71</VentricularRate>
      <AtrialRate>71</AtrialRate>
      <PRInterval>128</PRInterval>
      <QRSDuration>82</QRSDuration>
      <QTInterval>402</QTInterval>
      <QTCorrected>436</QTCorrected>
      <PAxis>57</PAxis>
      <RAxis>26</RAxis>
      <TAxis>47</TAxis>
      <QRSCount>11</QRSCount>
      <QOnset>228</QOnset>
      <QOffset>269</QOffset>
      <POnset>164</POnset>
      <POffset>211</POffset>
      <TOffset>429</TOffset>
      <ECGSampleBase>500</ECGSampleBase>
      <ECGSampleExponent>0</ECGSampleExponent>
   </RestingECGMeasurements>
   <Diagnosis>
      <Modality>Resting</Modality>
         <StatementCount>2</StatementCount>
         <LabelText>12SL ��ϳ���</LabelText>
      <DiagnosisStatement>
         <StmtFlag>ENDSLINE</StmtFlag>
         <StmtText>�������</StmtText>
      </DiagnosisStatement>
      <DiagnosisStatement>
         <StmtFlag>ENDSLINE</StmtFlag>
         <StmtText>���� ECG</StmtText>
      </DiagnosisStatement>
   </Diagnosis>
   <Waveform>
      <WaveformType>Rhythm</WaveformType>
      <WaveformStartTime>0</WaveformStartTime>
      <NumberofLeads>8</NumberofLeads>
      <SampleType>CONTINUOUS_SAMPLES</SampleType>
      <SampleBase>500</SampleBase>
      <SampleExponent>0</SampleExponent>
      <HighPassFilter>16</HighPassFilter>
      <LowPassFilter>150</LowPassFilter>
      <ACFilter>NONE</ACFilter>
      <LeadData>
         <LeadByteCountTotal>10000</LeadByteCountTotal>
         <LeadTimeOffset>0</LeadTimeOffset>
         <LeadSampleCountTotal>5000</LeadSampleCountTotal>
         <LeadAmplitudeUnitsPerBit>4.88</LeadAmplitudeUnitsPerBit>
         <LeadAmplitudeUnits>��V</LeadAmplitudeUnits>
         <LeadHighLimit>2147483647</LeadHighLimit>
         <LeadLowLimit>268435456</LeadLowLimit>
         <LeadID>I</LeadID>
         <LeadOffsetFirstSample>0</LeadOffsetFirstSample>
         <FirstSampleBaseline>0</FirstSampleBaseline>
         <LeadSampleSize>2</LeadSampleSize>
         <LeadOff>FALSE</LeadOff>
         <BaselineSway>FALSE</BaselineSway>
         <ExcessiveACNoise>FALSE</ExcessiveACNoise>
         <MuscleNoise>FALSE</MuscleNoise>
         <LeadDataCRC32>4141738595</LeadDataCRC32>
         <WaveFormData>
+P/4//j/+P/3//b/9f/0//b/9v/2//b/8//y//H/8P/x//L/8//0//b/+P/6//z/+f/4
//f/9v/4//r//P/+//z//P/8//z//P/8//z//P8AAAIABAAGAAQABAAEAAQACAAKAAwA
DgAPABAAEQASABIAEgASABIAFAAWABgAGgAYABgAGAAYABsAHAAdAB4AHgAeAB4AHgAb
ABoAGQAYABkAGgAbABwAGQAWABMAEAAOAA4ADgAOAA0ADAALAAoABwAGAAUABAACAAIA
AgACAP///v/9//z//v/+//7//v/+//7//v/+//3//P/7//r//f/+////AAD+//z/+v/4
//v//P/9//7//v/+//7//v/9//z/+//6//3//v///wAA/f/8//v/+v/8//z//P/8//z/
/P/8//z/+v/6//r/+v/9//7///8AAP3//P/7//r//f/+////AAAAAAAAAAAAAP7//v/+
//7/AQACAAMABAABAAAA///+////AAABAAIAAAAAAAAAAAAAAAAAAAAAAAAAAAAAAAAA
/v/+//7//v8AAAAAAAAAAAIAAgACAAIAAQAAAP///v///wAAAQACAP///v/9//z//v/+
//7//v8AAAAAAAAAAP3//P/7//r//v///wEAAgABAP///f/8//7//v/+////AQACAAIA
AgABAAAAAAABAAIAAQAAAP////////3//f///wIAAwAEAAQABQAHAAcABAAEAAQABAAJ
AAsADAANAAoACQAIAAUABAAFAAcACQAJAAkABwAFAAYABgAGAAYABgAGAAYABgADAAIA
/f/9//7///8AAAEA///9//v/+P/5//n/+f/5//3///8CAAQAAgAAAP3/+v/6//z//P/8
//z//f/8//3/AAATACgAPABQAGUAewCXAKsAqwCbAIUAbQBZAEgAPwAyACEAFgASAAsA
CAAKAAoABwAEAP///P/8//j/9v/5//3//f///wEAAQABAP7//f/6//f/+P/6//v//P/+
///////9//n/+P/3//b/+v/7//z////+//z/+//6//r//f/+/wEAAQAAAP///f/7//v/
+f/5//r//P///wAA///9//z/+v/9////AAADAAMAAgD///7//////wAAAgADAAMABQAF
AAQABAADAAAAAAACAAUABgAIAAgACAAIAAoACwAMAA4ADwASABQAFAAVABQAEwASABQA
FQAXABkAGwAdAB4AHgAeAB4AHgAfACEAJAAnACgAJwAmACUAIwAlACYAJgAmACYAJQAl
ACQAHwAeAB4AHQAcABsAGgAZABgAFQATABIAEgARABAAEAAQAA4ADQAMAAcABgAGAAYA
CAAIAAgACAAGAAQABAACAAUABgAIAAkACAAHAAUAAwABAAAA///+/wEAAgAEAAUAAgAB
AP7//f/+/wAAAQACAAYABgAFAAQAAwABAAAA//8CAAMAAwAEAAEAAAD9//r//P///wIA
BAADAAMAAwACAAIAAgACAAIAAwAGAAcACAAHAAUAAQD+////AQACAAUABAAEAAMAAwAA
AAAAAAAAAAEAAwAFAAYABAADAAEAAQD//wAAAQABAAEAAgACAAAAAQABAAEAAQABAAMA
AwACAAEA/v/9//z//v8AAAMABgAFAAUABAACAAAA/v/9//3///8BAAQABwAEAAMAAAD+
/////////wAAAwAEAAQAAwD///7//P/7/wAABAACAAEAAAD///7//P/9//3//v///wAA
AAAAAP///v/9//z/AAABAAMABAADAAEA///+////AQABAAEAAQADAAMAAQD//wAAAgAC
AAQABgAHAAkACQAIAAgACAAGAAgACQAJAAkACQAJAAkACQAHAAcACAAJAAsACwAJAAUA
BAAEAAQABAAEAAQABAAGAAUABAD///3/+//7//v//P/9//7////8//v/+//7//v/+//7
//z//v/+//7//f/6//b/9v/0//b/+v/7//7/AwAOAB8ALgBAAFQAaQCHAKUAsQCpAJcA
gwBrAFMAQgA5ACwAIQAcABoAEwAOAAoABgABAP7//f/+/wAA/v/6//X/9f/3//f/+f/5
//n/+//7//n/9//3//j/+P/4//r/+//7//n/9v/2//b/9v/3//f/9//5//n/+P/4//j/
9f/3//f/+f/8//z//P/7//r/+f/2//X/9v/4//v//P/6//n/+f/4//f/9//2//f/+f/6
//n/+v/5//f/9v/2//j/+f/8//3//f/+//7//P/5//r//P/8////AAABAAIAAQABAAEA
AgAFAAgACgAKAAsACgAJAAgADAANAA8AEQAUABcAGQAaABcAFgAVABUAGAAaABwAHAAa
ABoAGgAZABcAGAAYABgAGAAXABcAFgAVABQAFAATABQAEwASABEAEAANAAsACgAGAAUA
BAAEAAYABAADAAIA/v/8//v/+v/7//z//f/+//7//P/8//r/+f/4//j/9//4//n/+f/5
//b/9v/2//b/9//4//r/+//7//v/+f/5//f/+P/4//j/+//8//z//P/5//f/9v/1//j/
+f/5//r/+v/6//j/9v/2//f/+P/4//j/+f/6//r/+P/4//j/+P/4//r/+v/6//v/+//5
//j/9v/3//f/+f/8//z/+//7//n/+P/3//b/9//5//v//P/8//v/+f/5//n/+v/7//v/
/f/+//7//P/6//n/+P/3//n/+//7//r//P/6//r/+v/5//j/+P/4//n/+//8//z/+f/4
//j/+f/5//n/+v/7//v/+//5//j/9//3//f/+P/7//z//P/7//j/+P/3//f/+v/8//z/
/P/+//7//f/8//v/+v/4//n/+f/6//z//P/7//r/+f/4//f/9v/5//n/+v/6//n/9//1
//T/9//5//n/+f/7//3//f/7//j/+P/5//j/+f/8//7/AQD///7//v/+/wAAAgADAAMA
AQABAAEAAQD9//v/+//8//3///////3/+v/4//f/9v/4//j/+P/4//b/9f/0/+//7//t
/+3/7f/u/+//8P/x/+3/6//q/+n/6f/p/+n/6v/t/+7/7//v/+r/6P/m/+j/6v/q/+3/
8v/5/wYAFwAoADoATgBnAIMAmQCdAJMAfwBnAE0AOQAqAB8AFAANAAoABAD9//j/8v/u
/+3/7v/v/+7/7P/s/+j/5f/j/+f/5//p/+n/6f/n/+f/5f/j/+X/5v/m/+b/6P/p/+n/
5//l/+T/4//i/+T/5f/m/+n/5//m/+b/5v/l/+f/5//p/+r/6v/q/+n/6P/n/+T/4//m
/+j/6//s/+n/5//m/+T/5f/n/+j/6//u/+7/7P/s/+v/6f/o/+j/6v/r/+7/7//s/+z/
6//o/+n/7P/w//L/8v/y//L/8v/w//H/8v/0//f/+v/8//z//P/8//z//P8AAAEAAwAF
AAgACwANAA4ADQAMAAsACwAOABAAEgASABAAEAAQAA8ADQAOAA4ADgAQAA8ADwAOAAoA
CAAHAAUABwAHAAcABwAFAAEA/v/8//r/+f/4//j/+v/4//f/9v/x//D/8P/w//H/8v/z
//T/8//w/+//7P/t/+7/8P/x//H/8f/w/+//7f/s/+v/6v/s/+7/8f/z//D/7//s/+v/
6f/q/+r/6v/u/+7/7f/s/+r/6f/p/+n/7P/t/+3/7v/w//D/7v/s/+z/7f/u/+7/7v/v
//D/8P/t/+z/6//q/+z/7v/u/+7/7f/t/+v/6v/r/+3/7v/x//L/8v/x//H/7//u/+3/
7P/t/+//8f/y//D/7//t/+3/7//w//H/8f/z//T/9P/y/+7/7f/s/+v/7v/x//L/8v/w
/+7/7v/u/+z/7P/t/+7/7v/v/+//7v/s/+r/6f/p/+z/7f/v//H/7//v/+3/7P/r/+v/
6//s/+//8P/w/+//7f/s/+r/6f/u//D/8P/y//H/8P/v/+7/7P/t/+3/7v/w//D/7//u
/+3/7P/r/+r/7P/t/+//8P/u/+3/7P/s/+z/7f/s/+v/7P/v//D/7//t/+7/8P/w//L/
9P/1//f/+P/4//n/+v/4//r/+//7//v/+//7//v/9//1//X/9v/5//v/+//5//f/9v/2
//b/9P/0//T/9P/2//X/9P/v/+3/6//r/+v/7f/t/+3/7f/q/+n/6f/p/+n/6f/p/+r/
6//s/+3/7f/q/+T/4v/m/+j/6v/t/+7/9f8GABkAKAA4AEwAZQCDAJ8AqQCfAIsAbwBT
AD0ALgAjABYACQAAAPr/9//2//L/7P/t/+7/7f/w/+7/6v/q/+n/5//n/+j/6//s/+3/
6//r/+n/5//l/+b/5v/m/+j/6f/p/+f/6P/o/+j/6P/q/+v/7P/v/+//7v/u/+7/6f/r
/+v/7f/u/+7/7v/t/+v/6//p/+n/6//s/+7/7v/w/+//7//u/+3/7f/s/+3/7//w/+//
8P/u/+3/7f/u//H/8f/z//P/8//0//T/8v/w//L/9f/2//f/+P/5//r/+P/5//r//P//
/wIABAAEAAQABAAEAAQABAAFAAcACQAMAA8AEQASABAAEAAQABEAEgAUABYAFgAXABgA
GQAZABYAFgAVABQAFQAVABYAFgASABAADwANAA4ADQAMAAsACAAFAAMAAgACAAEAAAAA
AAEAAAAAAAAA/P/6//n/+P/4//j/+P/4//b/9P/0//L/9P/0//X/9f/3//f/9v/1//L/
8v/y//L/8v/y//P/8//z//P/8f/x//H/8v/y//L/9v/2//X/9P/y//H/8f/x//L/8//z
//T/9v/2//T/8v/w//H/8v/y//P/9f/3//j/9f/0//P/8v/0//b/9v/2//n/+f/3//b/
9P/1//X/9//6//r/+f/5//b/9v/2//b/9v/3//j/+P/4//f/9f/1//X/9v/3//f/9//4
//j/9v/1//X/9f/1//P/9f/1//T/9v/0//T/9P/y//L/8//0//X/9//4//j/9v/0//P/
8//0//X/9//5//j/9//0//L/8v/z//T/9v/3//j/+P/3//X/9P/y//H/8P/0//j/+P/2
//b/9v/2//X/9f/0//T/9f/2//b/9v/1//T/8//y//P/8//0//T/9f/1//X/9v/2//f/
9v/1//b/+f/6//n/9//4//r/+v/8//7///8BAAEAAAAAAAAA//8AAAAA//8AAAEAAgAD
AAAA/f/8//z//v8BAAIAAQABAAAAAAAAAP3//P/7//r//f/9//3/+f/4//X/9P/z//X/
9f/1//X/9v/1//X/9f/y//H/8P/w//H/8v/z//P/8v/w//D/8v/y/+7/8//4//v/CAAZ
ACgANABKAGEAfwCbAK0ArQCdAIMAaQBRAD4ALQAkAB8AGgASAA0ACAAEAP7/9f/y//P/
9v/2//b/9P/z/+//7//x//P/8//z//T/9f/0//P/8v/y//H/8P/y//P/8//x//L/8v/y
//L/8f/x//H/8//z//L/8v/y/+7/7//u/+//8v/0//b/9//1//X/8//z//L/8v/z//L/
9f/1//b/9v/1//X/9P/1//j/+P/2//b/+P/3//f/+P/4//f/+P/3//j/+v/7//r/+f/6
//z//P/9//7///8AAP7///8AAAIAAQAEAAYABgAKAAwADgAQABAADwAPAA8AEwAVABYA
FgAYABgAGAAZABkAGgAbABoAHgAgACIAIwAhACAAHgAcAB0AHQAeAB4AGQAYABgAFwAU
ABMAEgARABMAEQAQABAACgAHAAQAAgADAAIAAgACAAEAAAAAAAAA/v/+//7//v/+//z/
/P/6//j/+P/5//n/+v/7//v/+//6//r/+v/6//r/+v/7//v//f/9//v/+//4//j/9//2
//n/+v/6//r/+v/5//n/+f/4//n/+f/6//r/+v/4//b/9f/1//X/9P/1//f/+f/6//j/
+P/4//j/9v/4//j/+P/8//3//P/8//n/+f/4//n//P/8//v/+//6//r/+v/6//j/+f/6
//r//P/7//n/+f/3//j/+f/5//v//P/8//r/+f/5//n/+f/4//n/+P/2//j/+P/6//z/
+f/4//j/+P/4//n/+f/4//f/9v/2//f/9f/1//b/9//4//n/+P/4//b/9f/0//T/9//4
//j/9//2//b/9f/1//b/+v/8//r/+v/5//j/9//2//T/9f/1//b/+f/6//r/+v/4//b/
9P/y//X/9f/2//b/9v/1//T/9P/z//X/9f/1//b/+f/6//n/9//4//r/+v/6//z//f//
/////v/+//7//v8AAAEAAQADAAMAAwADAP///f/9//7/AQADAAMAAQD9//z//P/8//v/
+v/5//j/+//7//v/9//2//P/8v/x//H/8f/x//H/8v/x//H/8f/v/+//7//w//H/8v/z
//P/8v/u/+z/7v/u/+7/7//y//X/+v8JABoALABAAFMAbQCNAKUArQClAI8AcQBVAEQA
NwAqABkADgAIAAMA+v/2//b/9f/0//P/8P/w//L/8v/v/+v/6//r/+3/7f/t/+7/7//u
/+3/7P/s/+v/6v/t/+//8P/v/+7/7v/u/+7/7v/t/+z/7f/w//D/8f/y/+z/7f/s/+3/
7//w//H/8f/v/+//7f/t/+3/7v/w//D/8v/x//H/8P/u/+//7//x//L/8v/w//D/8f/x
//L/9P/z//P/9f/1//X/9v/2//T/8v/0//f/+P/6//r/+v/6//r/+//8//7//f8AAAIA
AgAHAAgACQAKAAkACQAKAAsADwARABIAEgAUABQAFAAVABMAFAAVABQAFwAYABkAGQAX
ABgAGAAYABgAFwAXABYAEwASABIAEQAPAA0ACwAJAAoACQAJAAoABQADAAEAAAACAAAA
///+//v/+v/6//r/+f/4//f/9v/3//b/9//2//T/9P/1//X/9f/1//T/8//w//D/8P/w
//D/8P/x//H/8//z//H/8f/w//D/7//u//P/9P/0//T/8v/x//H/8f/x//H/8P/w//L/
8v/w/+7/7P/t/+7/7v/x//P/9f/2//P/8v/x//D/8P/y//L/8v/1//X/8//y//D/8f/x
//P/9//4//j/+f/3//b/9f/0//P/8//z//L/8//z//L/8//x//L/8//z//X/9v/2//T/
8f/x//H/8f/v//H/8f/w//P/8v/z//T/8f/w//D/8P/x//P/9P/0//X/9P/0//X/9P/z
//P/8//0//X/9P/0//H/7//t/+z/7//y//T/9f/y//L/7//t/+z/7v/w//L/9P/z//P/
8v/y//D/8P/v/+7/8P/y//T/9v/z//H/8P/u/+//7//v//D/8//1//X/9f/z//X/9f/z
//X/9v/4//j/9//4//j/+f/3//b/9v/2//n//P/+/////f/7//n/9//5//n/+//+//7/
///+//v/+//6//r/+v/8//z//P/8//n/9//1/+//8f/x//P/9f/y//H/8P/v/+//7//w
//H/7//v/+//8P/v/+7/7f/r//L/9v/0//D/7P/q/+v/8P/z//z/DwAeAC4APgBRAGcA
fwCPAJMAiwB5AGMASwA2ACkAGgAJAP7/+v/1//T/+P/4//X/8P/v//D/7v/q/+z/8//z
//H/7//v/+3/6//s/+3/7P/r/+7/8P/x//L/8f/x//D/7f/t/+7/7//w//D/7//u/+//
7//u/+7/7v/u//H/8v/1//P/8v/x/+//8v/z//L/8//x//D/8P/u/+//7//w//D/8//1
//b/+f/3//b/8//y//X/9f/2//j/+P/3//j/9//1//b/9v/0//X/+P/8//7//f/8//v/
+v/8//3//v8AAP//AgAEAAQACAAIAAgACAALAA0AEAATABIAEwATABIAFQAWABcAGQAY
ABgAGAAWABgAGAAYABcAGQAaABoAGgAYABcAFwAWABQAFAAVABUAEwARAA8ADQAMAAkA
BwAGAAUABQAFAAYABQACAAAA/v/+//7///8AAP///v/9//z//P/6//r/+P/5//r//P/9
//z/+//5//f/+P/6//z//v/8//r/+f/3//n/+f/3//f/+v/8//3//v/8//r/9//0//j/
+f/7//3/+//7//r/+v/6//r/+P/2//j/+f/6//r/9//3//f/9v/2//j/+v/8//v//P/7
//r//P/9//z//P/+//////8BAAAA/v/7//n/+//8//3//v/8//3//v/+//7//f/7//v/
/f/+///////8//z/+//4//r/+//8//3//P/9//z/+v/9//z//f/+//z//P/9//7/+//7
//r/+P/5//r//P////3/+//6//n/+//9//3//v/7//v/+//8//r/+v/5//f//P/+/wAA
AAAAAAAAAAD+//3/+//6//v//P/8//z/+v/6//r/+v/7//v//P/8//z/+//6//r//f//
//////8BAAMAAwABAAAAAAABAAAA/v8AAAEAAwAGAAYABwAIAAYABgAFAAMABAAFAAYA
BwAFAAMAAwAEAAcACQAJAAcABwAGAAYABgAFAAQAAwACAAQAAwACAP3/+//5//n/+f/3
//f/9//3//r/+//9/////f/7//n/+P/6//r/+v/5//z/+P/2//T/8v/0//f//P8BAAgA
FwAkADQASABbAHMAkQCpAKkAmQCFAG8AVwBEADUAKAAZABAADgALAAYAAgACAP3/+v/7
//z/+P/2//j/+f/3//f/9//5//n/+f/7//v/+f/3//T/9P/z//L/9f/3//j/9//0//T/
9P/0//P/8//z//X/+P/4//n/+v/0//X/9P/1//j/+P/4//f/+f/5//f/9//1//b/+P/4
//r/+f/5//j/9//3//b/9//6//r/+P/4//j/9//3//j/+f/5//v/+//7//z//P/6//z/
/v8BAAIAAAAAAAAAAAACAAMABAAGAAUACAAKAAoADQAOAA8AEAAQAA8ADwAPABMAFQAW
ABYAFgAWABYAFwAaABwAHgAeAB8AIAAhACEAHQAcABoAGAAaABsAHQAeABkAGAAYABcA
FAATABIAEQATABEAEAAQAAwACQAGAAQABQAEAAQABAADAAIAAgACAAEAAAD///7/AAD+
//7//P/5//j/+P/3//r/+//7//v//P/8//z//P/6//r/+//7//v/+//5//n/+P/4//f/
9v/5//r/+v/6//n/9//2//X/9//5//r//P/+//7//P/6//f/9//3//b/9//5//v//P/4
//j/+P/4//b/+P/4//j/+v/7//r/+v/3//f/9v/3//n/+v/6//v/+v/6//r/+v/4//n/
+v/6//v/+//6//v/+f/4//f/9f/3//r//P/8//n/+f/5//n/+f/7//v/+v/8//r/+v/6
//j/9v/1//T/9//5//r/+v/5//j/+P/5//j/9//3//f/+P/5//j/+P/2//X/9P/0//f/
+P/4//f/+P/4//f/9//3//j/9//2//n/+v/5//r/8//x//T/9v/2//b/9v/0//X/9f/2
//T/9P/z//L/9P/2//j/+v/5//f/9v/0//b/9f/0//T/9v/5//r/+//4//n/+P/1//j/
+v/9//7/+//8//z//f8AAAAAAQACAAEAAgACAAEAAQABAAEAAQAAAP//AAACAAAAAQAA
AP3//P/8//3//v/+//7//v/+//z/+//6//X/9//1//X/9f/y//H/8P/v//D/8f/z//X/
9f/1//X/9v/z//L/8f/v//b/9v/4//b/7v/o/+f/7v/1/wQAGwAuADoATABjAHsAjwCd
AJ8AkQB/AGkAVQA+ACsAHgARAAoACgAJAAoACgAGAP//+v/1/+z/6v/y//T/8//3//n/
9v/1//L/7//t/+3/6//p/+3/8P/y//T/8v/x/+//6//t/+7/7//w/+//7//v//H/8f/w
//D/8P/u//H/8v/1//T/8v/w/+3/8P/x//D/8f/w//D/8f/w//L/8f/x//D/8v/z//P/
9f/0//T/8v/y//T/8//z//T/9P/z//T/8//1//b/9v/0//b/+P/7//z/+f/4//f/9v/4
//v//v8CAAAAAgADAAIABAAEAAQABAAHAAkADAAPAA8ADwAOAAwADwASABUAGQAYABgA
GAAWABYAFgAWABUAFwAYABgAGAAWABUAFQAUABMAEgASABEAEgARABAADwANAAkABgAE
AAQAAwACAAIA///8//r/+P/3//j/+v/8//r/+v/6//r/+v/4//j/9v/3//j/+v/7//j/
9//1//P/9f/2//f/+P/3//b/9v/1//X/9f/z//P/9v/4//n/+v/6//j/9f/y//P/8//0
//X/9f/1//T/9P/0//T/8v/w//D/8f/y//L/8P/x//L/8v/y//T/9v/4//b/+P/4//j/
+f/5//f/9v/4//n/+f/7//j/9v/z//H/8v/0//b/+P/2//f/+P/4//b/9f/z//P/9P/2
//j/+f/3//b/9P/w//L/9f/4//v/+P/5//j/9v/0//L/8v/y//X/9v/4//r/+f/5//j/
9v/2//b/9//5//f/9//4//n/+P/3//T/8v/0//X/9v/4//f/9v/0//H/9P/2//f/+f/4
//j/9v/0//b/9v/0//T/9v/3//n/+//4//b/9P/y//P/8//0//T/+v/3//T/9f/2//f/
+P/2//f/9//4//f/9v/0//L/9f/2//f/+P/4//f/9//2//b/9f/0//T/+P/7//z//f/7
//v/+f/1//b/+P/7//z//P/+////AQAAAP7//f/8////AgAEAAUAAgABAAAA///+//3/
/v8AAP//AQABAP//+//6//r/+v/9//7///8AAP///f/7//X/9//1//X/9f/1//X/9f/1
//P/8f/w/+//8f/z//X/+P/1//T/8//x//D/8P/y//L/8P/u/+//8P/1//7/EQAkADoA
VABpAH8AmQCpAKUAkQB5AGcAUQA6AC0AIgATAAoABgAFAAYABAACAP///P/3//L/8P/w
//L/9f/z/+//7//x//H/8f/v/+//7f/r/+v/7P/s/+z/7P/t/+3/6//t/+7/7//w/+7/
7f/s/+3/6//q/+r/6v/r/+//8f/1//P/8v/x/+//8f/x/+//7//x//L/9P/0//H/7//u
/+z/7f/v//D/8//z//L/7//u//D/7//v//D/8v/z//b/9//0//T/8//w//H/9P/4//r/
+P/4//j/+P/4//n/+v/8////AgAEAAQABQAEAAMAAgAFAAcACgANAA0ADwAQABAADwAO
AA0ADQARABQAFwAYABUAFAATABEAFQAYABoAHAAaABcAFQASABAAEAARABEADgANAAwA
CwAHAAMAAAD+/wAAAQACAAQAAgD+//v/+P/4//j/+f/6//j/+P/4//j/+P/2//b/9P/1
//b/+P/5//b/9f/z//H/8v/y//L/8v/w//D/8f/x//H/8f/v/+//8P/y//P/9P/z//L/
8P/u//H/8f/y//P/8v/z//P/9P/y//L/8P/u//H/8//1//b/8//z//P/8v/w//D/8P/w
//P/9v/3//j/9f/z/+//7P/u//H/8//3//f/9v/0//P/9P/0//T/9P/2//f/+P/4//f/
9f/y//H/8v/0//b/9//2//b/9f/y//P/8//z//P/8//1//X/9P/0//L/8v/y//T/9P/1
//b/9P/1//X/9P/z//L/8v/z//P/8//0//X/9P/z//D/7v/v//H/8//2//T/9P/z//H/
8f/y//L/8//y//T/9P/0//L/8v/w//D/8//1//j/+f/4//X/9P/z//L/9P/1//X/9v/z
//L/8P/u/+//8P/x//L/9P/1//f/+P/3//X/8//y//P/9f/1//X/9v/5//r/+f/4//j/
+f/4//r//P/9///////+//7//v/+/wAAAQABAP///////////f/7//v//P/+/wEAAgAB
AP3//P/8//z/+v/6//r/+v/8//v/+v/1//T/8f/w/+//8v/z//T/9f/z//H/8P/v//H/
8f/x//L/9P/0//T/8//s/+j/7P/w//L/8P/v//D/9f8EABUAJAAyAEYAXwB7AJMAowCj
AJUAewBhAE0APAAxACQAEwAGAP7/9//2//b/9P/v//D/8f/y//L/8v/u/+n/6f/v//H/
8//z//P/8v/x/+7/6//p/+r/6v/q/+//8f/y//H/7//u/+3/7P/u/+//8P/z//L/8P/v
/+7/6//t/+3/7//y//L/8v/x/+//7//t/+3/7v/w//P/9P/z//H/8P/u//D/8f/x//P/
9f/2//X/9v/y/+//7f/s/+//8f/1//f/9//4//j/9v/0//b/+f/6//z//P/8//z/+f/5
//n/+v/8/wAAAwAEAAUABAADAAIABQAHAAoADQAPABEAEgASABEAEAAPAA8AFAAYABwA
HgAbABoAGQAXABcAGAAYABgAGgAZABkAGAAUABIAEQAPABAADwAOAA0ACgAHAAUABAAD
AAMAAwAEAAQAAgABAAAA+f/2//T/8v/1//j/+//+//v/+P/3//T/8v/y//P/8//2//f/
9//3//X/9P/z//L/8v/y//P/8//z//P/8f/x//H/8v/y//L/9P/0//P/8v/x/+//7v/t
//H/8//0//b/+P/4//b/9P/y//P/9P/0//X/9//5//r/9//2//X/9P/2//j/+P/4//f/
9//1//T/9P/1//X/9//6//r/+f/5//b/9v/2//b/9//5//v//P/6//n/9//3//f/+P/5
//n/+f/6//r/+P/1//X/9f/1//b/+f/6//r/+P/2//b/9v/2//b/9//4//j/+f/5//j/
9//2//b/9//3//f/+P/5//f/9//1//T/9f/1//X/9v/4//r/+//7//f/9v/0//P/9v/4
//j/+P/2//b/9P/0//P/8//0//X/+f/6//v//P/5//f/9v/0//b/9//5//n/+f/4//b/
8//z//X/9f/1//j/+f/6//v/+P/3//b/9f/2//r//P/+//z//P/7//v/+v/7//z///8A
AAEAAgAAAAAAAAAAAAIAAgACAAIABAAEAAQABAABAAAA///+/wAAAAAAAAAA/f/8//v/
+v/4//j/+P/4//b/9v/2//b/9f/0//P/8v/0//T/9P/0//P/8v/x//D/8v/y//L/8v/0
//T/9P/0//H/8P/v/+7/9//+/wUADAAeAC4APgBOAGEAcgCDAJQAgwB0AGUAVgBDADIA
IQAQAA==
         </WaveFormData>
      </LeadData>
      <LeadData>
         <LeadByteCountTotal>10000</LeadByteCountTotal>
         <LeadTimeOffset>0</LeadTimeOffset>
         <LeadSampleCountTotal>5000</LeadSampleCountTotal>
         <LeadAmplitudeUnitsPerBit>4.88</LeadAmplitudeUnitsPerBit>
         <LeadAmplitudeUnits>��V</LeadAmplitudeUnits>
         <LeadHighLimit>2147483647</LeadHighLimit>
         <LeadLowLimit>268435456</LeadLowLimit>
         <LeadID>II</LeadID>
         <LeadOffsetFirstSample>0</LeadOffsetFirstSample>
         <FirstSampleBaseline>0</FirstSampleBaseline>
         <LeadSampleSize>2</LeadSampleSize>
         <LeadOff>FALSE</LeadOff>
         <BaselineSway>FALSE</BaselineSway>
         <ExcessiveACNoise>FALSE</ExcessiveACNoise>
         <MuscleNoise>FALSE</MuscleNoise>
         <LeadDataCRC32>275055941</LeadDataCRC32>
         <WaveFormData>
8v/y//L/8v/0//T/9P/0//P/8v/x//D/8P/w//D/8P/x//L/8//0//X/9v/3//j/+v/6
//r/+v/8//z//P/8//z//P/8//z//v/+//7//v8AAAIABAAGAAgACAAIAAgACwAMAA0A
DgASABQAFgAYABgAGAAYABgAGgAcAB4AIAAiACIAIgAiACAAIAAgACAAIgAiACIAIgAg
ACAAIAAgAB8AHgAdABwAGgAYABYAFAARABAADwAOAA0ADAALAAoABwAGAAUABAADAAIA
AQAAAP///v/9//z//P/8//z//P/8//z//P/8//n/+P/3//b/9//4//n/+v/5//j/9//2
//j/+P/4//j/+v/6//r/+v/4//j/+P/4//v//P/9//7//f/8//v/+v/6//r/+v/6//z/
/P/8//z/+//6//n/+P/6//r/+v/6//r/+v/6//r//P/8//z//P/+//7//v/+//z//P/8
//z//v/+//7//v/+//7//v/+//z//P/8//z/+v/6//r/+v/7//z//f/+//v/+v/5//j/
+v/6//r/+v/4//j/+P/4//r/+v/6//r/+P/4//j/+P/6//r/+v/6//j/+P/4//j/9v/2
//b/9v/5//r/+//8//r/+P/2//P/9P/1//b/+P/4//j/+P/4//b/9v/1//X/9v/3//j/
+v/7//v//P/+//v/+f/4//f/9v/4//n/+v/+////AgAEAAUABgAJAAsACgAKAAoACgAN
AA4ADwAQAA8AEAANAAsACgAHAAQAAQD+//7//v/9//v//P/7//n/9//4//n/+v/6//n/
+P/3//T/9P/0//T/8f/x//H/8v/w/+//7//v//D/8v/0//b/9f/3//f/9v/y//H/7v/u
//D/8//3//3/AgAHABAAHQAvAEEAWABtAHsAfAB2AG4AZABYAFQAUgBSAFIARgA4ADYA
OgA8ADgAMgAuACoAJgAlACAAFwAQAAsAAwD//////P/7//v/+v/5//j/+P/3//b/9v/3
//n/+v/7//n/9//2//T/9v/2//f/+v/4//n/+f/5//f/9//4//j/+f/5//n/+f/4//n/
+f/4//r/+v/6//z//P/8//z//P/8//z//f/9//3//v/+//7///8AAAEAAwACAAMAAgAB
AAIAAwADAAMAAgACAAMABQAHAAcACQAKAAsADAAQABEAEQASABMAFQAVABYAFwAXABgA
GgAbABwAHgAfACEAIwAjACMAJAAkACYAJwAnACkAKQAqACoAKgApACgAKAAoACgAJwAm
ACYAIwAgAB8AHAAcABkAGAAYABoAFwAVABQAEwAPAAwACwAMAAsACwAKAAgABgAEAAIA
AQAAAAAA//8BAAIAAgABAAAAAAAAAP7//v8AAAAA/f/7//z//P/7//v//P/9///////+
//3/+v/8//z//P/9////AAAAAAAA/v/+//3//f/7//z//P/8//v/+//7//r/+//8//3/
/v/8//z//v///////v/+//z//v/+///////+//7//v/+//z//P/8//z//f/+////AAD+
//7//f/9//3/+//9//7///////3//P/6//v/+//7//3//f/9//3//P/8//z/+//6//r/
+//7//v/+v/5//f/+P/5//r/+//7//v//P/8//v/+P/3//b/9//5//r//P/6//r/+v/5
//f/9v/2//f/+f/5//n/+v/5//f/9f/0//f/+P/2//j/+P/4//j/9v/1//T/8//1//b/
9//4//b/9v/2//X/9//3//f/9//4//j/9//3//f/9v/0//P/8//0//b/9//5//z//v8C
AAIAAwAEAAcACwAMAAwADAAKAAoACgAKAAgACAAKAAgACQAGAAMAAAD9//z//P/8//v/
+P/4//b/8f/x//L/8//2//b/9f/0//X/8v/y//L/8v/x//H/8f/0//T/8//z//H/8P/w
//D/8P/x//P/8//y/+7/7f/s/+z/8P/1//v/AQAIABEAGAAlADcASQBeAHMAeQBwAG4A
aABaAEwASABIAEgAQgA6ADYAPAA8ADYAMAAsACYAIAAgACEAGgAPAAYAAQD9//n/+f/2
//X/+P/4//j/+P/4//f/9v/2//T/9f/1//X/8//z//T/9P/x//D/8P/y//P/9f/2//f/
9f/1//b/9v/3//f/9//3//b/9//3//b/9v/2//b/+P/4//j/+P/4//b/9v/3//f/+f/6
//r/+v/4//j/+P/5//n/+//7//v///8BAAIAAwABAAAAAAABAAMAAwAFAAYABAAEAAcA
BwALAAwADQAPABAAEAAQAA8AEgAUABUAFgAYABkAGwAdAB8AHwAgACAAHgAfAB8AIQAf
ACAAIAAgAB8AHgAeAB4AHQAbABkAGAAZABgAGQAYABYAEwASABIAEAANAAsACgAJAAUA
AgABAAMAAQAAAP7//f/8//v/+v/5//j/+P/3//n/+v/6//n/9//2//X/8v/z//b/9//1
//P/9P/0//P/9P/0//T/9f/2//b/9v/0//T/9P/0//X/9//4//j/+P/2//b/9f/1//X/
9v/2//b/9//3//f/9v/4//j/+P/4//b/9v/4//n/+f/4//j/9v/2//b/9//3//r/+v/6
//r/+P/4//j/+P/4//j/+P/4//j/+P/3//f/+f/3//n/+v/5//n/9//2//j/+f/5//n/
+//7//v/+//4//j/+P/3//j/+P/5//n/+v/6//r/+f/3//f/9//3//f/9//4//j/+P/2
//b/9v/2//f/9//4//r/+v/6//n/9f/0//T/9f/1//X/9f/2//f/9//3//j/9//4//j/
+P/6//r/+P/4//j/+P/2//X/9P/z//f/+P/5//r/+P/4//j/9//1//X/9f/1//T/9P/z
//P/9P/0//P/8//0//b/+f/7//v//P/8//7/AgADAAQABwAJAAoACgAKAAoACgAKAAoA
CAAIAAoACAAFAAIA///8//n/+P/4//j/9v/y//H/7v/r/+v/7P/t/+z/7P/r/+r/6v/o
/+n/6v/q/+n/6f/p/+j/6P/n/+f/5f/k/+T/5P/n/+n/7P/t/+b/5P/j/+L/5P/k/+v/
8//7/wAACQAUACMAMwBHAF4AawBpAGIAXgBSAEIAPAA6ADgAOAA0ACwALgAwACwAIgAe
ABwAGgAWABQADwAKAAEA+v/z//H/7//v/+z/6//t/+z/6//q/+r/6f/o/+j/6P/p/+n/
6f/o/+f/5//m/+b/5v/n/+r/7P/t/+3/7f/r/+v/7P/s/+v/6//r/+v/6v/r/+v/6v/s
/+z/7P/u/+7/7v/u/+7/8P/w//H/8f/x//L/8v/y//D/8P/w//H/8//1//X/9f/0//X/
9f/1//b/9v/3//n/+f/5//v//P/+//7/AQABAAEAAgADAAUACQAKAAsACwAMAA4ADwAQ
ABMAFQAYABsAGQAZABoAGgAYABkAGQAbABsAHAAcABwAGwAaABoAGgAaABkAGAAYABQA
EgASABAAEAANAAwADAAMAAkABwAGAAQAAQD/////AQD///7//P/7//r/+f/4//n/+P/4
//f/9f/2//b/9f/0//T/9P/y//P/9v/3//X/8//0//T/8//z//T/9f/3//b/9v/2//T/
8v/y//L/8//z//T/9P/0//T/9P/z//P/8//0//T/9P/4//n/+v/6//n/+P/3//b/9v/2
//j/+f/5//j/+P/2//T/9P/1//X/9v/2//b/9v/4//j/+P/4//j/+P/4//j/+P/4//f/
9//1//P/9f/2//n/+f/3//b/9P/1//X/9f/2//f/+P/5//f/9v/1//P/9P/0//X/9f/0
//T/9P/z//H/8f/x//H/8//z//T/9P/y//D/8P/w//H/8//0//b/9v/2//b/9f/z//L/
8v/z//X/9f/1//b/9f/z//H/8P/x//L/9P/0//L/8v/y//L/8f/x//H/8f/0//T/9P/0
//L/8v/y//H/8f/x//H/8f/0//T/8//z//P/8v/w/+//8f/y//T/9f/2//j/+f/8//z/
/f/+/wEABAAGAAcACAAIAAgACAAIAAoACgAMAAoACAAEAAAA/P/7//r/+v/6//n/9v/2
//T/7//v//D/8f/y//L/8f/w/+//7P/s/+z/7v/t/+3/7f/u/+7/7f/t/+v/6v/q/+r/
6//t//D/8f/u/+j/4//k/+b/5v/r//P//f8EAAsAFAAfAC8AQQBYAGkAawBoAGgAXgBS
AEgARABEAEYAPgAuACoAMAA0ACwAJgAmACIAHgAcABsAFAAPAAoAAQD9//f/9//0//P/
9f/0//P/8v/w/+//7v/u/+7/7//v/+//8f/x//L/8v/z//L/8v/0//T/9f/1//X/8f/x
//L/8v/1//X/9f/1//T/9f/1//T/8v/y//L/9P/1//b/9//4//f/9v/2//X/9//4//j/
+P/6//r/+v/7//n/+//7//v//v/////////+//7///8BAP////8BAAIABAAEAAcABwAH
AAgACQALAA8AEAARABEAEAASABMAFAAYABkAGwAdAB0AHQAeAB4AHQAdABwAHQAgACIA
IwAkACIAIAAfAB4AHAAbABoAGgAaABgAGAAWABQAEQAQABAADgALAAkACAAKAAcABQAF
AAcABQAEAAIA///+//3//P/7//r/+v/5//f/+P/4//f/9v/2//b/9P/2//j/+P/1//f/
+P/4//f/9P/0//T/9f/2//b/9v/0//b/9v/2//f/9//4//j/+P/2//b/9f/1//X/9v/2
//b/+f/5//n/+P/4//j/+P/4//j/+P/6//v/+f/4//j/9v/0//T/9f/1//j/+P/4//j/
9v/2//b/9v/4//j/+P/4//j/+P/3//f/9f/z//X/9v/5//n/9//2//b/9//3//f/9f/1
//X/9f/0//T/9P/z//P/9P/2//f/9v/2//b/9f/z//P/8//z//X/9f/2//b/9P/y//L/
8v/0//X/9f/2//T/9P/0//P/9P/0//X/9//0//P/8v/y//L/8f/w//D/7//w//L/8v/0
//T/9P/0//P/8//z//P/9v/2//b/9v/1//T/8//x//D/7//u/+3/8f/y//L/8//y//L/
8f/x//H/8v/0//X/9v/4//n//P8AAAEAAgAFAAcACAAIAAgABgAGAAYABgAGAAYACAAG
AAMAAAD9//r/9//2//b/9v/2//T/9f/0//D/7//v/+//8v/y//H/8P/v/+z/7P/s/+r/
6f/p/+n/7P/s/+v/6//r/+r/6v/q/+j/6f/r/+v/6v/q/+n/6v/o/+b/6f/z//v/AgAJ
ABIAGwAnADsAUgBlAG0AbABmAF4AUABGAD4AOgA8AEAANgAqACwAMgAwACwAJgAiAB4A
HAAZABQADwAIAAEA+//3//f/9P/z//T/9P/0//T/9P/z//L/8v/x//H/8P/v//H/8f/y
//L/7//u/+7/8P/u/+//7//v/+v/6//s/+z/8P/x//L/8//2//f/9//2//X/9P/z//T/
9f/2//f/+P/4//j/+f/5//j/+P/3//b/+f/6//v//f/7//v/+f/3//n/+//8//3//v/+
////AQABAAEAAwAEAAYABgAJAAkACQAKAAsADQARABIAEwATABMAFAAUABQAFAAVABcA
GQAaABsAHQAeAB0AHQAcAB0AIAAiACMAJAAiACAAHwAeAB8AHwAfACAAHgAcABwAGgAX
ABMAEQAQABEADwAOAA4ACwAHAAQAAwAFAAMAAgAAAAAAAAAAAAAA/f/8//z/+//7//z/
/P/7//z//P/8//r/+f/6//n/9f/4//r/+//7//j/+P/4//n/+v/6//r/+P/2//b/9v/3
//n/+v/6//r//P/8//v/+//6//r/+f/4//n/+f/5//j/9v/2//b/9v/4//j/+v/7//v/
+v/6//j/9//2//b/9f/3//j/+f/6//z//P/8//z/+//6//n/+P/6//r/+f/5//f/9f/3
//j/+//7//n/+P/2//f/9//3//n/+f/5//n/+v/6//r/+f/1//T/9P/z//b/+P/6//v/
+f/5//n/+f/3//f/+P/4//b/9P/0//T/8v/z//P/9P/2//b/9v/1//P/8v/y//P/8f/x
//H/8v/z//P/8//0//X/9v/2//b/9P/0//T/9P/0//P/8//z//P/9f/2//f/+P/2//T/
8v/v/+//7//v/+//8v/y//H/8f/y//L/8f/x/+//8P/y//P/9f/4//r//v/9//3//f//
/wMABAAEAAQABQAGAAcACAAIAAgACgAIAAcABAABAP7/+v/4//f/9v/2//T/9f/0//D/
7//v/+//8f/y//L/8v/x/+7/7v/u/+3/6//q/+n/6//s/+z/7f/r/+r/6v/q/+z/7f/v
/+//8v/s/+n/6P/q/+r/6f/t//X//P8BAAIACwAbACsAQABXAGcAaABkAGIAWABMAEwA
SgBEAEQAQAA0ACoALAAuAC4ALAAqACYAIAAdABwAGQAQAAkAAQD7//n/9P/x//P/8v/x
//D/8P/v/+7/7v/u/+//7//v//H/8f/y//L/8P/u/+3/7v/w//H/8f/x/+//7//w//D/
8f/x//H/8f/0//X/9f/0//L/8v/y//T/9P/0//T/9P/0//T/9f/1//T/9P/z//L/9f/2
//f/+f/5//v/+//7//r/+//7//v/+v/6//v//f/9//3///8AAAEAAgAGAAcACAAIAAgA
CQANAA4ADwAPAA4AEAARABIAFAAVABcAGQAaABsAHQAeABwAGwAZABkAGwAcABwAHAAc
ABwAHQAeAB4AHQAcABwAHAAaABoAGAAUAA8ADAAKAA0ACwAKAAoACgAHAAUABQAFAAMA
AgAAAP///v/9//z/+//6//r/+f/7//z//P/7//j/+P/4//b/9f/2//X/8f/x//L/8v/x
//D/8P/w//H/8//0//X/9P/y//L/8v/z//P/9P/0//T/9P/0//P/8//x//L/8v/y//P/
8//z//L/9P/0//T/9P/2//b/+P/5//j/9v/1//L/8P/w//H/8f/1//b/9//4//b/9v/2
//b/9P/0//T/9P/0//T/8//z//H/7//x//L/9P/1//T/9P/0//X/9f/1//X/9f/1//X/
9v/2//b/9f/w/+7/7f/r/+7/8P/y//P/8//z//P/8//x//H/8v/y//T/8v/y//L/8P/x
//H/8v/y//L/8v/x/+3/7P/s/+3/7//v/+//8P/q/+v/7P/q/+r/7f/u/+//8P/x//H/
8f/x//H/8P/v/+7/8P/w//D/7//t/+3/7f/t/+z/7P/r/+v/7//w//D/8f/w//D/8f/x
//H/8v/y//T/9//5//v///8BAAIAAgACAAQABAAEAAQAAgAAAAAA/P/9//z/+//6//j/
+P/5//r/9v/y//H/7v/u/+//8f/z//H/8P/u/+z/6//o/+j/6P/q/+n/6f/p/+j/6P/n
/+f/5//m/+b/5v/k/+X/5//n/+j/7P/r/+b/5P/i/+X/6//x//j//f8EABEAHwAxAEoA
YQBnAGQAZABmAGAAVABOAEwATgBMAD4ALgAqAC4AMgAwACwALAAmACAAGwAWAA8ACgAF
AP3/9//3//T/8//y//D/7v/s/+//7//v//D/7P/r/+n/5//p/+n/6v/q/+v/6v/q/+z/
6//r/+r/6f/q/+v/7f/u/+7/7f/s/+v/7v/v/+//7v/u/+7/7v/w/+7/7v/u/+7/7//w
//L/8//1//b/9v/2//P/8v/x//H/8v/1//b/9//2//f/9//3//n/+v/8/////f/9////
AAD+//7/AQABAAUABgAHAAkACwAMAA0ADQAQABIAEwAUABgAGQAbAB0AGwAbABwAHAAa
ABsAGwAdAB0AHgAeAB4AHwAeAB4AHgAgAB8AHgAeABsAGAAXABQAEwARABEAEgARAA0A
CgAIAAoABwAFAAUABQADAAIAAAD///7//f/8//v/+v/6//n/+P/4//f/9f/1//b/9//2
//T/9v/2//P/9f/2//b/9f/0//T/9P/1//X/9P/z//D/8//0//X/9//0//T/8//y//P/
9P/0//X/9//4//j/+P/2//X/9P/y//P/9P/1//b/8//y//P/8//2//b/9//2//j/+P/5
//n/+P/4//j/+P/4//j/+P/4//j/+P/4//j/9v/2//X/9f/2//X/+P/6//r/+f/2//T/
9v/3//f/9//3//f/9//3//T/9P/0//P/9P/0//X/9f/2//b/9v/1//X/9f/1//X/9f/1
//b/9v/2//T/9P/0//L/8//z//T/9v/2//b/9f/z//L/8v/z//L/8f/w//D/8v/z//b/
+P/4//j/+P/0//P/8v/x//L/8v/y//L/9P/0//T/8//z//P/8//z//T/9P/z//P/9P/0
//P/8//z//T/9v/3//b/+P/5//z//P/9//7/AQAGAAgACQAKAAgACAAIAAgABgAGAAgA
BgAIAAYABAACAP7//P/7//r/+//4//j/9v/x//H/8v/z//T/9P/z//L/8f/u/+7/7v/r
/+n/6P/n/+z/7v/v//H/7//u/+7/7v/t/+3/7v/t//L/8P/r/+b/5P/k/+n/8f/7/wAA
BwAOABkAJwA5AE4AZwB1AHIAbgBuAGgAWgBOAEoASgBGADoAMAAyADYANgAwACwAKAAk
ACAAGQAWABEADAAHAAMA/P/7//f/9f/3//b/9f/0//H/7//t/+z/7f/v//D/8f/v/+//
8P/w/+//7v/u//D/8v/z//P/8//v/+//8P/w//H/8f/x//H/9P/1//X/9P/y//L/8v/0
//T/9P/0//T/9v/2//f/9//1//b/9v/2//b/9v/2//f/9//5//n/+f/5//n/+P/3//v/
/P/+/wEAAAD//wAAAAACAAIABQAFAAkACgALAA0AEQASABMAEwATABQAFAAUABQAFQAX
ABkAGgAbAB0AHgAeAB8AHwAhACEAIgAiACIAHwAeAB4AHgAgAB8AHgAeABwAGgAaABgA
FgATABIAEgAUABEADwAOAA0ACQAGAAUABQADAAIAAAABAAAA///+//v/+v/6//n/+f/6
//r/+f/2//b/9v/0//b/+P/4//X/9//4//j/9//0//T/9P/1//b/9v/2//T/8v/y//L/
8//1//b/9v/2//T/9P/z//P/9f/2//b/9v/5//n/+f/4//f/9v/1//T/9P/0//b/9//5
//j/+P/2//T/9P/1//X/9//4//n/+v/3//b/9f/0//b/9v/2//b/+P/4//f/9//1//P/
9f/2//j/+f/4//j/9v/1//P/8f/y//P/9P/1//X/9v/3//f/9P/0//X/9f/0//T/9P/z
//L/8f/w/+//8P/x//P/9P/1//T/9f/2//P/8//y//L/8v/y//L/8f/v/+7/7v/v/+//
7//v//D/8//z//P/9P/y//L/8f/w//H/8v/z//T/8f/w//D/8P/w//D/8P/v/+//7//v
/+7/7v/u/+7/7//w//H/8f/v/+//7//v/+7/7v/t/+3/8f/y//L/8//w//D/8f/x//P/
9v/4//z//v///wAAAwADAAQABAAEAAYABgAGAAYABAAEAAYABAAFAAIA///8//f/9v/2
//b/9P/w/+//7P/s/+3/7//x//H/8P/u/+z/6//o/+j/6P/q/+n/6f/p/+r/6v/p/+n/
6v/q/+v/7P/q/+n/6f/n/+r/7P/r/+r/5P/g/+P/7//5/wAACQAUAB8ALwBFAFoAaQBv
AGwAZgBeAFAARgBCAD4APAA6AC4AKgAwADQAMgAsACoAJgAgABYAEwAQAAcA/v/7//v/
9f/1//L/8f/u/+z/6v/o/+r/6//s/+7/7P/t/+3/7f/r/+v/7P/s/+z/7P/t//D/7v/v
/+//7//v/+//8P/w//D/7//u/+3/8P/x//H/8P/y//L/8v/0//T/9P/0//T/9P/0//X/
9f/3//j/+P/4//X/9P/z//P/9P/3//j/+f/6//v/+//7//7//v///wEA/////wEAAgAC
AAIABQAFAAkACgALAA0ADgAOAA4ADQAPABIAFAAWABcAFwAYABkAGgAbAB0AHgAeAB8A
HwAhAB8AIAAgACAAIQAgACAAIAAeAB0AHAAcABgAFgAWABQAFAATABQAFgATAA8ADAAK
AAgABQADAAMAAQD///7//P/9//z/+//6//r/+v/7//v/+f/6//r/+f/4//j/+P/2//T/
9v/2//P/9f/2//b/9f/2//b/9v/3//f/9v/1//L/8//0//X/9//2//b/9f/0//T/9P/z
//P/9f/2//b/9v/1//X/9f/0//L/8v/y//L/9P/0//b/9//5//j/+P/2//n/+v/8//3/
/f/8//v/+v/6//r/+v/6//n/+P/3//b/9v/2//X/9f/4//f/+v/8//v/+f/1//L/8//1
//b/9//2//X/9P/z//T/9v/4//n/+P/4//n/+f/3//b/9f/z//T/9f/2//f/9//3//j/
+P/3//T/8//y//P/9f/2//j/9//2//X/8//z//L/8v/z//P/8//z//T/9P/z//L/8v/1
//b/9v/2//T/9P/0//T/9v/2//f/+P/2//b/9v/1//P/8//z//P/+P/2//T/9f/2//f/
+P/1//X/9f/1//b/9v/2//b/9v/2//b/9f/1//X/9f/1//j/+P/3//f/+P/4//f/9//1
//b/+P/5//j/+v/7//7/AQADAAUACQAJAAoACgAKAAoACgAKAAoADAAMAA4ADAAKAAYA
AgD+//v/+v/6//r/+f/2//b/9P/y//P/9f/3//j/+P/3//b/9P/w/+//7v/w/+//7//v
/+3/7P/q/+n/6//s/+7/8P/u/+//8f/x//D/7v/t/+z/7P/s/+//+f8BAAQACQASAB8A
NQBHAFwAcQB7AHQAbABgAFIASgBEAEIAQgA+ADIALgA0ADgAMgAsACwALAAmACIAHQAW
AA8ACAD///n/+P/5//f/9//3//b/9f/0//L/8f/w//D/8f/z//T/9f/1//X/9v/2//P/
8v/y//T/9P/1//X/9f/1//X/9v/2//n/+f/5//n/+f/5//j/9v/4//j/+P/6//j/+P/4
//j/+P/4//n/+f/7//z//P/8//v/+v/5//n/+v/9//7////+/////////wAAAAABAAMA
BQAFAAcACAAGAAYACQAJAA0ADgAPABEAEwAUABUAFQAWABgAGQAaAB4AHwAhACMAIAAf
AB8AHgAhACMAJAAnACYAJgAlACQAJQAkACQAJAAiACEAIAAgAB8AHgAfAB4AHAAZABgA
GAAVABEADgAMAA0ACwAKAAsACQAHAAYABAAEAAQABAAEAAMAAgACAAEAAQACAAIAAQD+
//7//v/8//z//v/+//v/+//8//z/+//4//j/+P/5//z//P/8//r/+v/6//r/+//7//z/
/P/8//7//v/9//3//f/+//7//v/////////+//7//v/+//7//P/8//7////+//z/+//4
//z//v8BAAMAAQAAAP///v/+//7//v/+/wAAAAAAAAAAAAAAAP////8BAP//AQACAAEA
AQD///7/AAABAAEAAQABAAEAAQABAP3//P/7//n/+f/6//z//f8AAAAAAAD///3//f/9
//3//////wAAAAAAAP7//v/+//z//f/9//7//P/8//z/+//6//r/+//9//7///8AAAIA
AAD///7//v/8//z/+//6//z//P/8//z//f/+//7//v8AAAAAAAAAAAAA///////////9
//z/+//6//3//v////////////////////7//P/7//z//P/7//v//v8AAAMABQAEAAYA
BwAKAAoACwAMAA8AEwAUABQAFAASABIAEgASABIAEgAUABIAEQAOAAsACAAGAAYABwAI
AAYAAgABAP7/+//7//z//f8BAAIAAgACAAAA/P/7//r//P/7//v/+//8//z/+//7//n/
+P/4//j/+v/7//3//f/6//j/9//4//b/+P/5//3/BQAOABUAGgAjADEAQwBaAG8AdQB0
AHIAbABiAFwAWABWAFgAWABKADwAOgA+AD4ANgAwADAAMAAuAC0AKgAhABgAEwARAAwA
CwAHAAUABQAEAAMAAgABAP///f/8////AQACAAMAAQABAAIAAgD///7//v8AAAAAAQAB
AAEA/f/9//7//v8BAAEAAQABAAIAAwADAAIAAgACAAIABAAEAAQABAAEAAQABAAFAAUA
BgAIAAkACgAHAAYABQAFAAcACQAJAAkACgALAAsACwAMAAwADQAPAA8ADwARABIAEQAQ
ABIAEQAVABYAFwAZABkAGgAbABsAHQAgACIAJAAkACUAJwApACkAKQAqACoALQAvADAA
MwAxADAALgAsAC4ALgAvADAALgAtACwALAAqACgAKAAmACIAHwAeAB4AHgAbABkAGAAa
ABcAFQAVABQAEQAPAAwACgAIAAYABAAFAAYACAAJAAkACgAKAAkACAAIAAgABgAGAAgA
CAAFAAUABgAGAAUAAgACAAIAAwAGAAYABgAEAAQABAAEAAUABQAGAAYABgAEAAQAAwAD
AAUABgAGAAYACAAJAAoACgAJAAgABwAGAAgACAAKAAsADAAMAA0ADAAJAAgACAAHAAoA
CgAKAAoACAAIAAgACAAJAAoACwAMAAoACgAJAAkACwAJAAsADAANAA0ACwAKAAoACwAL
AAsACQAJAAkACQAIAAgACAAHAAcACAAKAAsACgAKAAoACQAIAAcABgAFAAcABwAIAAgA
CgAIAAgACAAIAAkACQAKAAgACAAIAAcABwAGAAYABwAJAAkACQAKAAgABwAGAAYABwAI
AAgACAAKAAoACgAKAAgABgAFAAQABgAIAAoACwAHAAcABwAHAAQABAAFAAYABgAGAAYA
BQAEAAMAAwADAAQABgAIAAsACgAKAAkACAAGAAgACQALABAAEQASABIAFAAXABQAFwAY
ABkAGgAbABwAHQAeAB0AHAAbABoAGAAYABgAGAAUABIAEAAOAA0ADAALAAoACQAIAAcA
BgAGAAYABgAGAAYABgAGAAYABQAEAAMAAgACAAIAAgACAAQABAAEAAQAAgACAAIAAgAE
AAQABAAEAAMAAgABAAAABwAMABEAFgAkADAAPABIAFYAZAByAIAAfQB6AHcAdABtAGgA
YwBeAA==
         </WaveFormData>
      </LeadData>
      <LeadData>
         <LeadByteCountTotal>10000</LeadByteCountTotal>
         <LeadTimeOffset>0</LeadTimeOffset>
         <LeadSampleCountTotal>5000</LeadSampleCountTotal>
         <LeadAmplitudeUnitsPerBit>4.88</LeadAmplitudeUnitsPerBit>
         <LeadAmplitudeUnits>��V</LeadAmplitudeUnits>
         <LeadHighLimit>2147483647</LeadHighLimit>
         <LeadLowLimit>268435456</LeadLowLimit>
         <LeadID>V1</LeadID>
         <LeadOffsetFirstSample>0</LeadOffsetFirstSample>
         <FirstSampleBaseline>0</FirstSampleBaseline>
         <LeadSampleSize>2</LeadSampleSize>
         <LeadOff>FALSE</LeadOff>
         <BaselineSway>FALSE</BaselineSway>
         <ExcessiveACNoise>FALSE</ExcessiveACNoise>
         <MuscleNoise>FALSE</MuscleNoise>
         <LeadDataCRC32>1921506807</LeadDataCRC32>
         <WaveFormData>
+P/4//j/+P/4//j/+P/4//n/+v/7//z//P/8//z//P/6//r/+v/6//v//P/9//7//P/8
//z//P/8//z//P/8//3//v///wAA///+//3//P/+//7//v/+//7//v/+//7//v/+//7/
/v/+//7//v/+//3//P/7//r/+v/6//r/+v/3//b/9f/0//L/8v/y//L/8v/y//L/8v/0
//T/9P/0//T/9P/0//T/8v/y//L/8v/z//T/9f/2//f/+P/5//r/+f/4//f/9v/4//j/
+P/4//b/9v/2//b/9v/2//b/9v/4//j/+P/4//j/+P/4//j/+v/6//r/+v/4//j/+P/4
//r/+v/6//r//P/8//z//P/8//z//P/8//3//v///wAA/v/+//7//v8AAAAAAAAAAP7/
/v/+//7/AAAAAAAAAAADAAQABQAGAAUABAADAAIABAAEAAQABAAEAAQABAAEAAQABAAE
AAQABgAGAAYABgAFAAQAAwACAAMABAAFAAYABgAGAAYABgAGAAYABgAGAAgACAAIAAgA
BgAGAAYABgAGAAYABgAGAAcACAAJAAoACQAIAAcABgAGAAYABgAGAAUABAADAAIABAAE
AAQABAAFAAYABwAIAAUABAADAAIABQAFAAUABQADAAMAAwACAAIAAgACAAIAAwAEAAQA
BAAEAAQABQAGAAMAAwAEAAQAAgACAAIAAgAEAAcACAAJAAgACQAKAAoACgAIAAcABwAJ
AAoACgAJAAcABwAGAAQAAAAAAAAAAAADAAMAAwAEAAQAAgACAAIAAwAEAAQABAACAAIA
AgACAAQABAAEAAQABQAFAAUABQADAAIAAQAAAAEAAgAFAAYABgAGAAYABQADAAUABwAN
ABcAGwAdACIAIQAaABgAHAAgABoACwD8/+//5P/X/87/xf/A/8b/zv/O/8X/wf/A/8T/
yP/P/9b/4P/l/+3/8//0//X/+v/9////AwAHAAgACgAKAAgACAAIAAoACgAKAAsACwAM
AAwADAAMAAkACQAJAAoADAAOABAAEwARABAAEAAPAA4ADwARABIAEQARABEAEgAQABAA
DgAOAA8AEQATABUAFAAUABMAEAARABEAEgATABIAEwATABMAEwATABMAEwAVABYAFwAX
ABUAFQAWABYAGAAYABgAGAAYABcAFwAYABYAFgAVABUAFwAYABoAGwAXABYAFgAVABQA
EwATABMAFQAUABQAFAARAA8ADwAPAA4ADgAPABAADQANAAwADAAKAAoACgAJAAkACQAJ
AAoACQAHAAUABAAGAAcACQALAAsACwALAAoADAAMAA0ADgAOAA4ADgAPAA4ACwAKAAkA
DAANAA0ADgAOAAwADAAMAAsACwALAAsADAAMAAsACwAJAAkACAAIAAkACwANAA4ACwAL
AAsACwALAAwADgAPABAAEQARABEADQANAAwADAAOAA8ADwAOAAwADAAMAAsADQAOAA4A
DgAMAA0ADQAMAAwACgAKAAsADgAPAA8AEAAPAA4ACgAJAAwADQAOAA8ADgAOAA4ADgAM
AAsACwALAA0ADgAQABAADgAOAA0ADQAMAAwADAAMAA4ADgAOAAwADQAMAAsACgAMAAwA
DAANAA0ADAALAAkACgALAAwADQANAA8ADwAOAA0ADAALAAoACwANAA8AEAAQAA8ADgAL
AAoACwAMAA4ADAAMAAwADAALAAkACQAKAAwADAAMAAwADAAMAAwACgALAAsACwANAA0A
DQANAAoACgAKAAoADAANAA4ADgAMAAsACgAKAAwACwALAAwACgAKAAoACgAIAAgACwAM
AA4AEAASABQAEgASABAADwAPABAAEAAPAA0ADQANAAwACgAIAAgACAAKAAsACwALAAwA
DAAKAAoACAAJAAoACgAMAAwADAAMAAoACgAKAAoADAANAA0ADQALAAoACgAKAAoACgAK
AAwADgAOAA4ADgALAAsACwARABcAHwAjACcAKgApACQAJgAqACgAGgANAAAA8//m/9v/
0P/H/8L/xP/E/77/u//B/8L/xv/Q/9n/3v/m/+3/8//1//z/AQAGAAkACwAPAA8AEAAS
ABIAEgASABIAFAASABIAEwATABYAFgAWABYAEwATABMAFAAWABYAFgAXABgAGAAZABkA
FwAXABgAGAAZABkAGQAaABgAGAAWABYAGAAZABoAGwAbABwAHAAaABoAGQAZABkAHAAd
AB0AHQAcABsAGgAZABsAHAAdAB0AHwAfACAAIAAfAB4AHQAcAB0AHQAeACAAHgAeAB0A
HQAdAB4AIAAhAB8AHgAeAB0AHAAbABsAGwAbABoAGgAaABgAFwAYABkAFwAWABYAFgAV
ABUAFAAUABAAEAAQAA8ADQANAA0ADgAOAA0ADAAMAA8ADwAQABEAEQARABEAEAAPAA4A
DgAOAA8AEAARABMAEgAPAA4ADQAOAA8ADwAQABAADgAOAA4ACwALAAsACwANAA4ADgAP
AA4ADQALAAoADAANAA4ADgAPAA8ADwAPAAwADAANAA0AEAARABEAEQAPAA8ADgAOAA4A
DwAPAA4AEAAQABAADwANAA4ADgAOABAAEQARABAADgAMAAwADQAOAA8ADwAQABAAEAAN
AA0ADQANAA0ADQAQABAAEAAQAA4ADQANAA0ADQAOABAAEAASABIAEQARABAAEAAQABAA
EgASABIAEAARABAADwAOAA4ADgAOAA8ADgAOAA4ADQALAAsACwALAA0ADwAPAA4ADgAO
AA4ADgAMAA0ADgAOAA8ADwAPAA0ACwALAAsADAAOAA4ADgAOAAsACQAJAAoADQAOABAA
EgAQABAADgAOAA4ADgAMAA0ADQANAA8ADwAPAA8ADAAMAAwADAAOAA8AEAAQAA4ADQAM
AAwACgAJAAkACgAMAAwADAAMAAoACgANAA4AEAASABQAFgAUABQAEgARAA8AEAAQAA8A
DwAPAA8ADgAKAAgACAAIAAoACwALAAsACgAKAAgACAAGAAcACAAIAAgACAAIAAgABgAG
AAYABgAJAAsADAANAAwACgAJAAgACgAKAAoADAAMAAwADAAMAAkABwAJAA8AFwAdAB8A
IQAiAB0AGgAgACYAJAAYAAsA+v/r/+D/0//E/73/wP/A/7r/sv+z/7v/vv/E/87/1//e
/+j/7//1//n//v///wIAAwAFAAcACQAKAAwADAAMAAwADAAOAA0ADAAMAAsADgAOAA4A
DgALAAsACwAMAA4ADgAOAA8ADgAOAA8ADwANAA0ADgAOABEAEQARABIAEAAQAA4ADgAO
AA8AEAARAA8AEAAQAA4ADgANAA0ADQAOAA8ADwAPAA0ADQANAA0ADwAQABEAEQAQAA8A
DwAOAA4ADgAOAA4AEAAPAA8AEAAPAA4ADAALAAsADAAOAA8ADAAMAA0ADQAMAAsACwAL
AAsACgAKAAoABwAFAAUABQAFAAQABAAEAAEAAQAAAAAA/v/+//7//f////////8AAP7/
/f/8//z//f/9//7////////////+//7//v///wAAAAAAAAAAAQD///3//f/9//7/////
/wAAAAD+//7//v/9//3//f/9//7//v/9//3/+//7//r/+v/8//3//v/+//3//f/9//3/
/P/8//3//f/8//3//f/9//v/+//6//r//v///////v/+//7//v/9//3//v/+//7//v//
/////v/8//r/+v/7//z//f/9//7//v/+//v/+//9//3//f/9//7//v/+//7//v/9//3/
/f/9//7/AAAAAP///v/8//v/+v/6//r/+v/9//7////+/////v/9//z//P/8//z//f/8
//z//P/7//v/+//7//v/+f/7//v/+v/6//r/+v/6//r/+//8//z/+//7//v/+f/4//n/
+v/8//z//P/8//z/+//5//n/+v/6//z//f/+//z//P/8//z/+v/7//v/+//9//3//f/9
//v/+v/5//j/+v/7//z//P/8//v/+v/6//n/9//2//b/9//4//n/+v/4//j/+//8//3/
/v///wAAAAAAAP7//f/9//7//v/9//v/+//7//r/9//0//P/8v/0//X/9f/1//b/9v/0
//T/9P/1//b/9v/4//j/+P/4//b/9v/2//b/+P/5//n/+f/3//b/9v/2//T/9P/0//b/
9//4//n/+v/3//f/9//7/wMACwANABEAEAALAAYABgAMAA4ABgD7/+7/3//S/8v/wv+3
/7j/vv/A/7z/t/+1/7r/vv/A/8X/zv/W/93/5f/r/+7/7//w//P/9f/1//n/+v/8//z/
/P/8//z//v/8//z//f/9//7//v/+//7/+//7//v//P/9//7///8BAAIAAgADAAMA////
/wAAAAADAAMAAwAEAAIAAgAAAAAAAgADAAQABQADAAQABAACAAAA////////AgADAAMA
AwADAAMAAwADAAUABgAHAAcABwAHAAgACAAGAAYABgAGAAYABQAFAAYACAAIAAcABwAI
AAgACQAJAAgACAAJAAkABQADAAIAAQADAAIAAgACAP///f/9//3//f/8//z//P/9//3/
/P/8//n/+P/3//X/9v/3//j/+v/6//n/+P/4//n/+f/6//v/+//7//v/+v/8//z//f/+
/wAAAAAAAAEAAAD9//z/+//6//v/+//8//7//P/8//z/+f/5//n/+f/7//z//P/9//v/
+//6//r/+v/7//z//P/7//v/+//7//j/+P/5//n/+//9//7////7//v/+v/6//z//f/9
//z//v/+//7//f/9//7//v/+/wAAAQABAAAA/v/8//z//f/8//3//f/+/wAAAAD9//3/
/f/9//3//f8AAAAAAAAAAP7//f/9//3//f/+/wAAAAAAAAAA//////z//P/8//z//f/+
/////v/+//7//v/+/wAAAAAAAAEAAAAAAAAA///9//3//f/9////AQABAAAA/v/+//7/
/v/+////AAAAAP////////3//f/9//3//v8AAAAAAAAAAP///f/9//7/AgACAAMABAAE
AAQABAAEAAMAAwACAAEAAwADAAMAAwABAAAA///+////AQADAAQAAgABAAAAAAAAAP//
//8AAAEAAgADAAQABAAEAAcACAAJAAoACwAMAA4ADgAMAAsACgAKAAkABwAGAAcACAAI
AAUAAgABAAAAAgADAAMAAwAGAAYABAAEAAIAAwAEAAQABgAGAAYABgAGAAYABgAGAAYA
BwAHAAcACQAIAAgACAAGAAYABgAIAAgACAAIAAgABwAHAAUABwANABUAGwAfACQAIwAe
ABwAIAAkACAAFwAGAPf/6v/f/9L/xf/C/8L/xP/A/7//w//E/8b/zP/V/9z/5P/p/+//
9f/4//3/AgAFAAUABQAHAAgACgAKAAsADAANABAADgAOAA8ADwASABIAEgASABMAEwAT
ABQAEwASABEAEQASABIAEwATABEAEQASABIAFQAVABUAFgAWABYAFAAUABIAEwAUABUA
FQAWABYAFAAUABMAEwATABQAFQAVABUAFQAVABUAFQAVABYAFwAXABkAGQAaABoAGQAY
ABcAFgAYABcAFwAYABcAFgAUABMAFAAUABUAFQAWABYAFwAXABUAEwASABEAEQAQABAA
EAAPAA0ADQANAAkACAAIAAgACQAJAAgACAADAAIAAQD//wIAAwAEAAYABAADAAIAAgAB
AAEAAgADAAUABQAFAAQAAwACAAIAAgADAAQABQAHAAcABQAFAAUABAAFAAUABgAGAAQA
BAAEAAEAAQABAAEAAAAAAP////8BAAEAAAAAAAIAAwAEAAQABQAFAAUABQADAAIAAgAB
AAIAAwADAAMAAQABAAAAAAAAAAEAAQAAAAEAAgADAAMAAgACAAEAAAAAAAEAAQAAAAIA
AAAAAAEAAAABAAEAAgADAAQAAgADAAIAAQAAAP//AgACAAIAAgAAAP////////3//v8A
AAAAAAAAAP/////8//z//P/8//3//v////7//v/+//7//v/+//7//v////7//v/+//3/
/f/9//3//f/9///////+//z//P/8//z//P/9//7//v/////////9//v/+//7//z//P/8
//z//P/9//v/+//8//r//P/9/wAAAAD///7//f/8//v/+//6//n/+//7//v/+//6//r/
+v/6//r/+//8//z//v/9//z//P/7//n/+P/4//r/+v/6//r/+P/4//v//P/9//7///8A
AAAAAAD+//3/+//8//z/+//8//3//v/+//z/+v/6//r/+f/5//j/9//4//j/9v/2//P/
8//z//L/9f/2//f/+P/4//j/+P/4//j/+f/5//n/+f/4//j/+P/2//b/9v/4//j/+P/4
//j/9//5//f/+f/9/wMACwARABQAEQAMAAYABAAKAAoAAwD4/+v/3v/T/8r/v/+4/7r/
wP/G/8f/wf+8/8D/wP/B/8b/0P/X/93/4//o/+v/7v/v/+//7//y//T/9//4//r/+v/6
//z/+v/6//v/+//+//7//v/+//3//f/9//7//f/8//v/+////wAAAgADAAAA//////7/
////////AAAAAAAA/v/+//3//f/9//3///8AAAAA/v/8//v/+//7//3///8AAAEA////
///////9//7//////wEAAQACAAIAAQAAAP///v//////AAACAAEAAAD+//3//v/+////
///+//7///////v/+f/4//f/9//2//b/9v/1//P/8//z/+//7v/u/+7/7v/v/+//8P/s
/+z/7P/r/+v/6//r/+z/7v/t/+z/7P/v/+//8P/x/+//7//v/+7/7P/s/+3/7v/w//D/
8P/x//H/7//v/+//7v/v/+//8P/x//D/8f/y//H/8f/x//H/9P/0//P/8//x//H/8P/w
/+//7//v/+7/7//v/+//7//u/+7/7//v//D/8f/x//H/8f/x//D/8P/v/+//7v/s/+3/
7v/v/+//7v/u/+3/7P/t/+//8P/w//D/7v/u/+//7//v/+7/7v/w//D/7f/t/+z/6//q
/+n/7P/u//D/8v/x/+//7v/t/+v/7P/u/+7/7v/u/+3/7f/q/+r/6v/q/+v/7P/t/+z/
7v/u/+7/7v/s/+z/7P/t/+7/7v/u/+3/6f/p/+n/6f/r/+3/7f/s/+z/7P/s/+z/7P/t
/+7/7v/t/+3/7f/r/+v/6//r/+z/7v/u/+7/7v/t/+3/6//q/+j/6v/q/+r/6v/s/+3/
7f/t/+v/6//r/+v/6//s/+3/7v/r/+v/6//q/+z/6//q/+r/7P/r/+v/7P/s/+z/7P/s
/+z/7P/v//D/8P/w//D/8P/w//D/7v/t/+7/8P/x//H/7f/t/+3/7P/r/+r/6//s/+v/
6//q/+n/7P/s/+r/6v/s/+3/7v/u/+3/7P/r/+r/6//s/+3/7v/t/+3/7P/r/+3/7P/s
/+z/7P/s/+z/7v/t/+z/6//q/+3/8f/x/+//8//5/wEACQAOAAsABgAAAAAAAgD8/+//
4P/T/8j/w//C/73/uP+4/77/wv+//7f/tP+4/7z/vf/C/8z/0f/T/9n/3P/f/+T/5//r
/+3/7v/u/+//7v/w//D/8P/y//T/9P/1//X/9P/0//T/9P/1//X/9f/2//j/+P/4//n/
+f/4//j/9//2//f/+f/6//r/+f/4//j/+f/6//n/+v/4//n/+v/7//n/+v/6//j/+v/7
//3//////////v/9//3//f/9//3/+//8//3//f/7//v//P/8//3//v///wAA/v/9//3/
/v/+//7//f/9//z//P/9//3//P/8//3//f//////AAABAAAA/v/9//z/+f/3//f/9//3
//b/9v/2//P/8//y//L/8//0//X/9f/0//P/8v/y//L/8f/w//D/8//z//T/9f/1//X/
9f/0//f/+P/6//z/+//6//n/+f/7//n/+f/5//j/+f/5//r/+v/4//j/+P/6//v//P/9
//3//P/6//n/+//7//r/+v/4//n/+v/6//v/+//7//v/+//8//7////9//3//P/7//r/
+//7//z//P/9//3//P/6//r/+v/5//r//P/9//7//f/9//z/+v/8//r/+v/7//r/+//7
//z//v/+//v/+//8//3//v////7//v/+//7//P/7//v/+//9//7/AAAAAP7//v/9//3/
/v/+//7//v/+//7//v/8/wAAAAAAAAAA///+//3//f/9//z/+//5//n/+//9/////f//
/////v8AAAAAAAAAAP////////7//////////f/9//3//f/+//3//P/7//r//f///wAA
AAAAAAAAAAD//////v/9/////////////P/8//z//P/8//3//v/+/////////wAA///9
//z//P/+//7//v/+//3//P/+//7/AQACAAMABAAFAAYABQAFAAIAAgABAP///v///wAA
AAD+//z//P/8//r/+//7//v//f/+//3//v/8//3//v/+//7//v/+//7//P/8//z//P/8
//3//f/9//7//v///wAA///+//3//v/+//7//v/+/wEA///9////BQANABUAGwAeAB0A
FgAQABIAFAAOAAEA9v/r/+D/1f/M/8P/vP+8/8D/wP+7/7f/vP/A/8T/yf/S/9j/3//n
/+v/7v/x//b/+f/7////AAAAAAEAAAABAAIAAwAGAAUABAAEAAMABAAEAAQABAAFAAUA
BQAGAAQABAAEAAUACAAIAAkACQAFAAUABgAGAAgACQAKAAwACgAKAAgACAAGAAcACAAJ
AAsADAAMAAoACgAJAAkACQAKAAsACwALAAsACwALAAsACwAMAA0ADQAPAA8AEAAQABAA
EAAQABAAEgARABEAEgARABAADgANAA4ADgAPAA8ADgAOAA8ADwANAAsACgAJAAsACgAK
AAoACQAHAAcABwAFAAQABAAEAAMAAwACAAIAAAAAAAAA//8BAAEAAQACAAAA///+//7/
/f/9//7///8BAAEAAQAAAP7//v///wAAAgACAAIAAwAFAAMAAwADAAIAAwADAAQABAAC
AAIAAgAAAP///v/9////AAAAAAEAAQABAAAAAAD+////AAAAAP///////////v/+////
//8CAAMAAwADAAEAAQAAAAAAAgADAAMAAgAEAAQABAADAAIAAgABAAAAAgADAAMAAgAC
AAAAAAABAAAAAQABAAIABAAEAAEAAQD//////////wIAAgACAAIABAADAAMAAwACAAIA
AwACAAAAAAD/////AAAAAAAAAAACAAIAAgAAAAIAAgACAAIAAAAAAAAAAQACAAIAAgAB
AP3//f/9//3///8BAAEAAAAAAAAAAAAAAAAAAQACAAIAAQABAAEA//////////8AAAAA
AAAAAAAAAAD//wAAAgD///7//v/+/wIAAgACAAEAAAD+//7/AAAAAAAAAAD+////////
//////////////8AAAEAAgABAAEAAQAAAAAA///+//7//v/9//3//v/8//z//P/8//3/
/v8CAAQAAwAEAAUABgAHAAgABwAHAAUABgAGAAUAAwADAAMAAgAAAP7//v/+//7/////
////AAAAAP7//v8AAAEAAgACAP///v/9//z///8AAAEAAgAAAAEAAQABAAMAAgACAAIA
BAAEAAQABgADAAIAAQAAAAUAAwAFAAcACQAPABUAGwAgAB8AHAAgACQAIgAWAAUA9P/n
/9z/0//G/73/vP+8/7r/sv+v/7P/uP++/8j/0//a/+D/5f/p/+3/9P/3//r//f8DAAUA
BgAGAAcABgAEAAQABAAGAAcACAAKAAsADAAMAAwADAANAA0ADQAOAAwADAAMAA0ADgAO
AA8ADwAPAA8AEAAQAA4ADQAMAAwADwAQAA8AEAAPAA8ADwAPAA8AEAAQAA4ADwAPABAA
EQASABMAEwATABUAFQAVABUAEwAUABUAFQATABMAFAAUABYAFgAWABYAFAATABMAFAAV
ABYAFgAXABYAFgAXABcAFQAUABQAEwATABMAFAAVABMAEgASABIAEgARABIAEwAPAA4A
DgAOAA0ADQAMAAwADAAMAAwACwAKAAkACAAIAAoACQAIAAgACwALAAwADQAMAAsACgAI
AAoACgALAAwACgAKAAoACwAMAAsADAANAAwADQANAA4AEAAOAA4ADgAOAA8AEAARAA8A
DgAMAAsADQANAAwADAAMAA0ADgAOAAsACwALAAsACwAMAA4ADwAOAA8ADwAPAA8ADwAO
AA4AEAARABEAEAAQABAAEAAPABEAEgASABIAEAARABEAEAATABIAEwAVABUAFQAUABQA
EgASAA8ADwASABMAFAAVABMAEgARABAAEQARABIAEwARABIAFAAUABIAEgARABEAEQAS
ABMAFAAUABQAFAASABYAFgAWABYAFAAUABQAFQAVABQAEwARABAAEQASABMAEQATABMA
EgASABIAEgASABQAFQAWABYAFQAVABUAEwASABMAFAAWABQAFAAUABQAFQATABMAFAAU
ABQAFQAWABcAFgAVABMAEwAUABUAFgAUABMAEgARABIAEgARABIAFwATABAAEgASABIA
EgATABUAFgAXABUAFQAVABUAFAAUABQAFAAUABUAFgAWABYAFQAUABQAFAATABMAFAAU
ABQAFAAUABQAFAAXABgAGQAaABsAHAAcABwAGgAZABkAGgAaABkAFQAVABUAFAAUABIA
EgASABIAEwATABMAFAAUABIAEgAUABUAFgAWABQAFAAUABQAFAAUABQAFAAWABcAFwAX
ABUAFAAUABQAFgAWABYAGAAXABYAFQAUABUAFQAVABkAHwApAC0ALwAwAC0AKgAsADQA
MgAmABUABgD3/+z/4f/W/83/zv/O/8r/xP/D/8P/xP/K/9j/4f/o//L/+////wEABgAJ
AAwADwARABMAEwAUABYAFgAUABQAFAAWABgAGAAZABkAGgAaABoAGgAZABkAGQAaABgA
GAAYABkAGAAYABkAGQAYABkAGwAcABsAGwAbABwAHAAcABoAGgAaABsAHAAdABwAHAAb
ABgAGQAZABoAGwAaABsAGwAbABkAGQAZABkAGgAcAB4AHwAeAB0AHQAcABwAHAAcABwA
HgAdAB0AHgAcABwAGwAbABsAHAAeAB8AGwAaABoAGQAaABkAGQAZABcAFgAWABYAEwAR
ABEAEQAQABAAEQASAA8ADwAOAA4ADQAOAA8ADwAOAA0ADAAMAA4ADQAMAAwACwALAAwA
DQAMAAsACgAIAAkACgAMAA4ADQAMAAsACwALAAkACQAJAAgACQAJAAoADAAKAAoACgAL
AAsACwALAAsACgAIAAcACAAJAAkACgAKAAsADAAMAAkACQAJAAkACAAIAAkACQAIAAkA
CQAJAAcABwAGAAYACAAJAAkACAAIAAgACAAHAAkACgAKAAoACAAJAAkACAAIAAYABgAH
AAgACQAJAAoABwAGAAIAAQADAAMAAwADAAYABgAGAAYABgAFAAUABQADAAQABgAGAAMA
AgAAAP//AAAAAAAAAAACAAIAAgAAAAAAAAAAAAAAAAAAAAAAAQD///7//f/7//z//f/+
//////8BAAEAAAD///7//f/8//7///8AAAAA/v/9//z/+f/5//n/+f/6//v//P/9//7/
/f/7//v//P/8//z//f/+//3//P/7//n/+v/8//7//v/8//r/+v/6//r/+v/7//v/+//5
//n/+f/5//r/+v/6//r/+v/7//z//P/6//n/+P/4//b/9f/1//b/9//4//n/+v/4//j/
+//8////AAABAAIAAQAAAP3/+//9//7//v/9//v/+//7//r/9v/0//T/9P/2//f/9//3
//f/9v/z//L/9P/1//b/9v/4//j/+P/4//j/+P/4//j/+P/5//n/+f/3//b/9v/2//b/
9v/2//j/+v/6//r/+v/3//X/9//7////BQALAA0ADAALAAQAAgAGAAwACgD///D/3//Q
/8n/wv+5/7b/vP/E/8b/w/+//7z/vP++/7//yP/S/9n/4f/l/+r/6//u/+//8//1//X/
9v/4//j/9v/2//b/+P/4//j/+f/5//v//P/9//7//P/7//r/+v/7//z//f///////v/+
//3/+//7//z//P////////8AAP///v/7//r/+//9////AQD//wAAAAD+//7//f/9//3/
AAABAAEAAQD+//3//P/7//z//v8AAAEA/////wAAAAACAAIAAgACAAIAAQABAAIAAAAA
AP////8AAAAAAQABAP///v/+//3//P/7//v/+//9//z//P/8//f/9f/1//X/9v/2//f/
+P/1//X/9P/0//L/8v/y//H/8f/x//H/8v/w/+//7v/u//H/8f/y//P/8//z//P/8v/y
//L/8//0//b/9v/2//f/9f/z//P/8//3//n/+v/8//v/+P/3//b/9//3//f/9//4//j/
9//3//f/9//2//b/9v/3//j/+P/1//X/9f/1//b/9v/3//f/+P/5//n/+f/1//X/9P/0
//j/+f/5//j/+P/4//j/9//3//j/+P/4//j/+f/5//j/+P/2//b/9//6//v/+//8//v/
+v/2//X/9f/1//X/9f/4//j/+P/4//j/9//3//f/+f/6//z//P/6//r/+f/5//b/9v/2
//b/9v/2//b/9P/4//j/+P/4//r/+v/6//v/+v/6//r/+f/5//n/+f/5//v//f/9//z/
+//6//n/+P/6//v//P/8//v/+//7//n/+f/5//n/+v/8//z//P/8//v/+f/5//r/+v/6
//v//P/9//z/+//5//r/+v/6//r//P/9//7////9//z/+v/6//3//f/+/wAA/v/+//3/
/P/7//v/+//7//v//P/+/////v/9//z/+//7//z//v/+////AAACAAMABAAFAAYACAAI
AAgACAAFAAQAAwACAAIAAgACAAIAAAAAAAAAAAD///7//f/8////AAABAAIAAQAAAP//
/v/+//7//v/+////AAABAAIAAAAAAAAAAAACAAIAAgACAAIAAgACAAIAAgACAAIAAgAD
AAQABQAGAAsADgARABQAFwAYABkAGgAXABQAEQAOAAMA+P/t/+L/3P/W/9D/yv/N/87/
z//Q/w==
         </WaveFormData>
      </LeadData>
      <LeadData>
         <LeadByteCountTotal>10000</LeadByteCountTotal>
         <LeadTimeOffset>0</LeadTimeOffset>
         <LeadSampleCountTotal>5000</LeadSampleCountTotal>
         <LeadAmplitudeUnitsPerBit>4.88</LeadAmplitudeUnitsPerBit>
         <LeadAmplitudeUnits>��V</LeadAmplitudeUnits>
         <LeadHighLimit>2147483647</LeadHighLimit>
         <LeadLowLimit>268435456</LeadLowLimit>
         <LeadID>V2</LeadID>
         <LeadOffsetFirstSample>0</LeadOffsetFirstSample>
         <FirstSampleBaseline>0</FirstSampleBaseline>
         <LeadSampleSize>2</LeadSampleSize>
         <LeadOff>FALSE</LeadOff>
         <BaselineSway>FALSE</BaselineSway>
         <ExcessiveACNoise>FALSE</ExcessiveACNoise>
         <MuscleNoise>FALSE</MuscleNoise>
         <LeadDataCRC32>2995664499</LeadDataCRC32>
         <WaveFormData>
+v/6//r/+v/6//r/+v/6//z//P/8//z//v/+//7//v///wAAAQACAAQABAAEAAQABAAE
AAQABAAFAAYABwAIAAkACgALAAwADQAOAA8AEAATABQAFQAWABYAFgAWABYAGQAaABsA
HAAdAB4AHwAgACAAIAAgACAAIQAiACMAJAAjACIAIQAgACAAIAAgACAAHwAeAB0AHAAZ
ABgAFwAWABQAFAAUABQAEwASABEAEAAPAA4ADQAMAAkACAAHAAYAAwACAAEAAAD+//7/
/v/+//3//P/7//r/+P/4//j/+P/2//b/9v/2//T/9P/0//T/9v/2//b/9v/1//T/8//y
//P/9P/1//b/9v/2//b/9v/1//T/8//y//P/9P/1//b/9P/0//T/9P/0//T/9P/0//b/
9v/2//b/9P/0//T/9P/1//b/9//4//b/9v/2//b/+P/4//j/+P/6//r/+v/6//j/+P/4
//j/+f/6//v//P/7//r/+f/4//j/+P/4//j/+P/4//j/+P/4//j/+P/4//r/+v/6//r/
+f/4//f/9v/4//j/+P/4//j/+P/4//j/9v/2//b/9v/4//j/+P/4//f/9v/1//T/9P/0
//T/9P/1//b/9//4//X/9P/z//H/8v/z//X/9v/1//X/8//z//P/8//z//T/9P/0//T/
9P/2//X/9f/1//X/9f/1//X/9P/0//X/9f/2//f/+P/6//3///8AAAEA//////////8B
AAEA/////////v/8//r/+f/6//v//P/8//z//P/8//r/+f/4//j/+f/5//r/+v/4//b/
8//w//D/7//v/+//8v/y//L/8v/w//D/8P/w//L/8v/z//P/8f/x//H/8f/z//L/9v//
/woAEgAaACcANwBMAGcAiwCrALcAtwC5AK4AjABVABMAzf+W/3v/c/9n/1j/Vv9g/23/
fv+Q/6L/rP+1/77/xv/L/9H/1//b/+D/5v/p/+z/7//y//D/8f/x//L/8//z//P/9f/2
//j/+P/4//b/9v/2//b/+f/5//r//P/8//z//f/9//3//P/8//3//v/+////////////
/////wIAAgAEAAQAAwADAAMABAAGAAYABwAIAAgACQAJAAkACwALAAsADAAOABAAEgAS
ABEAEQARABIAEgAUABYAFwAZABoAGwAcABoAGgAaABwAHwAhACUAKAAmACcAJwAnACoA
KgArAC0ALgAuAC4ALwAtAC4ALgAuAC8ALwAvAC4ALgAtACwAKwAnACcAJgAmACQAIgAi
ACIAHwAeABsAGwAaABsAGwAcABgAFQATABAADgAOAAwACwANAAwACwAIAAQAAwACAAEA
AwADAAMAAwD///7//f/7//z//P/9//3//f////3//P/6//n/+f/5//v/+//7//v/+//6
//j/9f/2//j/+f/6//r/+v/6//r/+v/6//r/+v/8//3//f/9//z/+//6//n/+v/7//z/
/f/9//7//v/+//z/+//6//r/+//9//7/AAD+//7//v/+//z//P/9//7/AAAAAAEAAQAA
AP///P/7////AAABAAIAAAAAAP///v/8//3//f/9//////////7//P/8//v/+//+////
///+//z/+//6//r/+v/6//r/+//9//3//f/9//v/+f/4//j/+//7//z//P/6//n/+P/4
//r/+v/6//r/+P/5//n/+f/4//j/9//3//z/+v/4//r/+v/6//r/9//3//f/+P/4//n/
+f/3//f/9//3//f/+P/4//j/+P/6//r/+f/5//j/9//2//X/9v/4//n/+//5//r/+//8
/wAAAQADAAQAAwADAAMAAwABAAEAAQD//wEAAgACAAEA/v/8//z//P/9/wAAAQACAAAA
/P/7//r/+v/5//n/+v/6//n/+P/2//T/9P/z//P/8//0//T/9P/0//T/9P/0//T/9P/0
//X/9f/1//X/9f/1//X/9v/6/wEACgAUACIANQBLAGQAhQCnALkAuwDDAMcAsACAAD8A
8/+v/4D/af9d/1P/Vv9i/27/e/+O/5z/pv+u/7n/xP/M/9X/2f/f/+P/6P/q/+z/7v/w
//L/9P/1//X/9v/1//X/9f/3//r//P/8//z/+v/6//r/+v/5//n/+v/8//3//v8AAAEA
///+//7///8CAAIAAwADAAEAAQABAAEAAgACAAQABAAFAAUABQAGAAgACAAJAAoADAAN
AA0ADQALAAsACwAMAA4AEAASABIAFQAVABUAFgAUABYAGAAZABsAHAAdAB4AHgAeAB4A
IAAiACMAJgAoACoAKwArACsAKgAqACsALQAvADAAMQAzADIAMgAxADAALwAvAC8ALgAu
AC0ALAArACkAKQAoACgAKgAoACgAKAAlACQAIQAhAB0AHQAcABwAGQAXABYAFAAQABAA
DgANAA8ADgANAAoABgAFAAQAAwADAAMAAwADAAMAAgABAP///P/8//3//f/9/////f/8
//z/+//7//v/+//7//v/+//+//7//f/7//n/+v/6//r//P/8//z//P/6//r/+v/6//r/
+//7//v//f/9//3//f/7//v/+//7//3//v/+//7//f/9//3//v/8//3//f/+//7//v/+
//7//P/8//3//v8AAAAAAQABAP/////9//3//v/+//7//v/+//7//f/8//r/+//7//v/
/f/9//3//P/8//z/+//7//7///////7//v/9//z//P/6//r/+v/7//3//f/9//3/+//5
//j/+P/5//n/+v/6//z/+//6//r/+P/4//j/+P/6//v/+//7//j/+P/3//f/+P/4//j/
+P/6//r/+P/4//j/+P/5//n/+f/6//j/+f/5//f/9f/1//X/9f/3//j/+f/6//j/+P/3
//f/9//3//f/9//5//r/+v/7//n/+v/7//z//v///wEAAgABAAEAAQABAAMAAwADAAEA
AQACAAIAAQD///z/+//6//3/AAABAAIA///6//j/9v/4//f/9//4//f/9f/z//D/8P/w
/+//7//x//L/8v/y//D/8P/w//D/8P/w//D/8f/z//P/8//z//H/8f/y//j/AQAMABQA
JAA3AEsAaACNAK0AuQC/AMMAuwCaAGIAGwDN/5H/bv9f/1H/R/9Q/17/av97/4z/mP+i
/67/uf/C/8r/0f/X/9v/4f/k/+j/6P/q/+z/7v/u/+//7//w//H/8f/x//P/9P/2//b/
9v/1//T/8//y//T/9f/3//r/+v/6//v/+//7//r/+v/7//z//P/9//3//f/9//3//f8A
AAAAAgACAAIAAQAAAAAAAQACAAQABgAGAAcABwAHAAcABwAHAAgACgAMAA4ADgAPAA8A
DwAQAA8AEAARABEAFAAWABgAGgAYABgAGAAaABwAHQAgACIAIgAjACMAIwAiACIAIwAl
ACgAKAAoACkAJwAoACgAKAAnACcAJwAmACYAJQAkACMAIwAjACIAIgAgAB4AHgAeABsA
GgAXABcAFwAXABYAFgARAA8ADgAMAAoACgAIAAcABQAEAAMAAAD+//3//P/7//v/+//7
//v/+f/4//f/9f/0//T/9f/1//X/9//1//T/9P/z//P/8//z//P/8//z//T/9P/z//H/
8f/y//L/8v/0//T/9P/0//L/8v/y//L/8v/z//P/8//z//P/8//z//P/8//z//P/9f/2
//b/9v/0//P/8v/y//P/9f/2//j/9//2//X/9P/y//L/8//0//b/9v/3//f/9f/1//P/
8//2//b/9v/2//b/9v/1//T/9P/1//X/9f/1//X/9f/0//L/8v/x//H/9P/1//X/9P/0
//P/8v/y//L/8v/y//P/8//z//P/8//y/+//7f/s/+7/7//x//L/8v/x//D/8P/u/+7/
7v/u/+//8f/y//P/7//u/+z/6//s//D/8P/w/+7/7v/u/+7/7f/t/+3/7v/w//H/8f/v
/+3/7f/t/+3/7v/u/+7/7v/w//D/7//v/+3/7f/t/+3/7v/w//H/8//y//L/8v/y//b/
9//5//r/+//7//v/+//5//n/+f/3//n/+v/6//n/9v/0//T/9P/2//j/+P/4//j/9P/z
//L/8f/v/+7/7v/v/+//7//u/+r/6v/p/+n/6f/q/+r/6v/q/+r/6v/q/+r/6v/q/+v/
6//r/+v/6//r/+n/6v/u//n/BAAQABwALQA/AFYAcwCZAK8AswC3ALMAlgBkACUA3f+b
/3b/a/9h/1P/TP9Q/17/b/9+/4z/mv+m/7H/uv/C/8n/z//V/9n/3v/g/+T/5v/o/+r/
6v/r/+v/7P/r/+v/6//t//D/8v/y//L/8v/y//L/8v/x//H/8v/0//T/9P/1//X/9f/0
//T/9f/2//b/9//3//f/9//3//f/+P/4//r/+v/9//3//f/+//3//P/8//z///8BAAIA
AwADAAMAAwAEAAIABAAGAAYACQAJAAkACgAIAAoADAANABEAEgATABQAEgASABIAFAAY
ABkAHAAeAB4AHwAfAB8AHgAeAB8AIQAkACQAJAAlACUAJgAmACYAJAAjACIAIAAiACEA
IAAfAB0AHQAcABwAHAAaABoAGgAXABYAEwATABMAEwASABIADQALAAoACAAGAAYABAAD
AAQABAAEAAIAAAD///7//f/7//v/+//7//v/+v/5//f/9P/0//X/9f/3//n/9//2//T/
8//z//P/8//z//P/8//2//b/9f/z//H/8v/y//L/9P/0//T/9P/0//T/9P/0//T/9f/1
//X/9//3//f/9//2//X/9P/z//T/9v/3//j/9f/1//X/9v/2//f/9//4//r/+v/6//r/
+P/4//n/+v/8//z//f/9//z/+//4//f/+v/6//r/+v/8//z/+//6//j/+f/5//n/+f/5
//n/+P/4//j/9//3//j/+f/5//j/+P/3//b/9v/2//b/9v/3//f/9//3//f/9//1//T/
9P/1//X/9v/2//b/9f/0//T/9P/0//T/9P/2//f/9//3//T/9P/z//P/8v/2//b/9v/2
//b/9v/2//P/8//z//T/9v/3//f/9f/z//P/8//z//T/9P/0//T/9f/2//b/9//1//X/
9f/1//P/9P/0//X/9f/2//f/+P/8//3///8AAAMAAwADAAMAAgABAAAA/f/+/wAAAQAB
AP///P/7//r//P/+//7//v////z//P/8//v/+f/4//j/+P/3//b/9P/y//L/8f/x//H/
8v/y//L/9P/0//T/9P/y//L/8v/z//X/9f/1//X/9f/1//T/9v/9/wYAEAAaACsAPwBY
AHcAmwC1AL0AwQDFALYAjABPAAcAv/+K/3H/Y/9V/1D/Wv9m/3H/gv+W/6L/qP+z/7z/
yP/P/9f/3f/j/+b/6P/q/+z/7v/w//H/8//0//b/9v/1//T/9f/4//r/+v/6//z//P/8
//z/+//7//z//v/+//7///////3//P/8//3///8AAAIAAwADAAMAAwADAAIAAgAEAAQA
BgAHAAgACgAIAAgACQAKAAwADQANAA0ADwAPAA8AEAAPABAAEQAQABIAEwAUABYAFQAW
ABcAFwAaABwAHgAgACAAIAAgACIAIwAjACUAJgAnACkAKgArACoAKgArAC0ALgAuAC4A
LwAtAC4ALgAuAC8ALwAvAC4AMAAvAC4ALQAqACkAJwAmACgAJgAmACYAJQAkACEAIQAd
AB0AHAAcABsAGQAYABYAEgASABAADwAPAA4ADQAKAAgABwAGAAUAAwADAAMAAwADAAIA
AQD///z//P/9//3//f////3//P/8//v/+//7//n/+f/5//n/+//8//z/+//6//r/+f/4
//r/+v/6//r/+v/6//r/+v/6//v/+//7//v/+//7//v/+v/5//j/9//4//r/+//8//n/
+f/5//r/+v/7//v//P/9//7///8AAPz//P/9//7//v/+///////9//3/+//7//r/+v/6
//r/+v/6//n/+P/4//n/+f/5//v/+//7//r/+v/6//n/+f/4//n/+f/4//n/+f/5//r/
+f/4//f/9//5//n/+f/5//n/9//2//b/9//3//j/+P/4//f/9v/2//T/9P/0//T/9P/1
//X/9f/1//b/9v/3//b/9v/0//T/9P/2//b/9v/2//P/8//z//T/9f/3//j/9//2//X/
9P/z//T/9P/0//T/9P/0//P/8//x//H/8f/x//P/9P/0//X/9//4//n/+v/8//3///8A
AP///////////////////f///wAAAAD///z/+v/6//r/+P/6//r/+v/7//j/+P/4//f/
9f/0//T/9v/1//T/8v/u/+7/7f/t/+//8P/w//D/7v/u/+7/7v/u/+7/7v/v//H/8f/x
//H/8f/x//D/8P/1//7/CAASAB8AKwA8AFEAcQCVAK8AtwC7ALYAlgBjACMA2f+a/33/
d/9v/2D/Vv9W/2P/cv+A/47/nv+r/7T/vP/F/8v/0//X/9r/3P/f/+L/5f/o/+n/6//s
/+7/7//v/+//8f/w//L/8v/y//T/9P/0//T/8//z//T/9v/4//j/+f/5//j/9v/1//X/
9//4//r/+//5//n/+f/5//j/+P/6//r//P/9//7/AAD+//7///8AAAAAAQABAAEAAwAD
AAMABAACAAQABgAGAAkACQAJAAoACAAKAAwADQAPABAAEQASABQAFAAUABYAFgAXABoA
HAAeAB8AHwAfAB0AHAAcAB0AIAAgACAAIQAhACIAIgAiACEAIQAhACAAIgAhACAAHwAb
ABsAGgAaABoAGAAYABgAFwAWABMAEwAPAA8ADgAOAAwACwALAAoABwAGAAMAAQACAAIA
AgAAAP7//f/8//v/+v/5//j/9//2//b/9v/1//T/9P/1//X/9//5//f/9v/0//P/8//z
//P/8//z//P/9P/0//P/8f/v//D/8P/w//L/8v/y//L/8v/y//L/8v/w//H/8f/x//P/
8//z//P/8v/x//D/7//w//L/8//0//X/9f/1//b/9f/1//T/9P/1//b/9//4//T/9P/1
//b/+P/4//n/+f/4//f/9P/z//T/9P/0//T/9//4//j/+P/1//X/9P/z//X/9f/1//T/
9v/2//X/9f/1//X/9P/y//P/8//z//T/8//y//H/8f/z//P/8//z//X/8//y//L/8//z
//T/9P/2//X/9P/0//L/8P/u/+z/7//x//L/8//0//L/8f/v//D/8v/y//L/8v/x//H/
8f/y//H/8f/w/+3/7//x//P/9f/1//T/8//y//L/8v/x//H/7//v/+//7//x//L/8v/z
//P/9P/1//b/9v/3//n/+v/7//v/+//7//7///8AAP///v/+//3/+//7//r/+//8//v/
/P/7//r/+v/2//X/9P/1//X/9v/4//f/9f/z//D/7//w//D/8f/v//D/8P/w//D/8P/w
//D/8v/y//L/8//w/+//7v/t//H/8f/y//T/+/8EAAwAGAAnADcASABdAH0AmwCrAK0A
rwCmAIIATwAVANX/oP+J/4P/e/9s/17/Xv9r/3z/jP+a/6r/s/+6/8L/x//L/9P/3f/k
/+b/5v/o/+r/7P/u/+//7//w//L/8//0//f/9//4//f/9v/3//j/+f/6//3//f/+/wAA
///+//7//f/+//7///8BAAAA/v/9//v//f/9//3//f/+//7/AAAAAAMAAwADAAQAAgAC
AAMABAAEAAUABQAFAAYABwAIAAoACAAKAAwADAANAA0ADQAOABAAEgAUABUAFAAUABQA
FAAVABYAFwAaABoAGwAeACAAIgAjACMAIwAmACYAJwApACcAJgAlACUAJgAoACkAKgAo
ACcAJgAkACYAJQAkACMAIgAjACMAJAAhAB4AHQAcABoAGgAYABkAFQAVABQAFAARAA8A
DgAMAAoACgAIAAcABwAGAAUAAgABAAEAAQABAAMAAwADAAMA///+//3/+//8//z//f/9
//v//f/7//r/+//7//z//f/7//v/+//7//r/+v/5//f/+P/6//v//P/7//r/+f/4//n/
+v/7//z/+v/7//v/+//7//v/+//7//3//f/9//3//P/8//v/+v/8//3//v8AAP/////+
//7/AAAAAAAAAAAAAAAAAQACAAEAAAAAAP//AAABAAAAAQACAAIAAgACAAAAAAD///7/
AAABAAEAAQAAAP///v/8//3//v/+/////v///////v/+//3//P/8//3//v///wEAAAD/
//7//f////3//P/8//v/+//8//z//P/7//r/+v/7//z//f/+//3//f/8//v/+v/8//7/
/P/8//z//P/5//n/+f/6//v//f/+//3//f/9//3//f/9//z/+//6//z//P/7//v/+f/5
//n/+f/6//z//f////7//v/+//7/AAABAAMABAAGAAcACAAJAAgABwAGAAMAAwAEAAQA
AwACAAAAAAAAAAAAAgACAAIAAwAAAAAAAAD///3//P/8//7//f/8//r/9v/2//X/9f/1
//b/9v/2//f/+P/5//r/+f/4//f/9//5//n/+f/5//v/+f/4//j//f8GABIAIAAvAD8A
UgBrAI8ArQC3ALcAvQC2AJIAWwAZANP/nP+B/3f/a/9c/1r/Zv91/4T/lv+k/67/t/++
/8b/z//V/93/4//m/+r/7P/u//D/8v/z//X/9v/4//f/9//3//n/+v/8//z//P/8//z/
/P/8//v/+//8//7/AAAAAAEAAQABAAAAAAABAAIAAgADAAMAAwADAAMAAwAEAAQABgAG
AAcABwAHAAgABgAGAAcACAAKAAsACwALAA0ADQANAA4ADAAOABAAEAATABMAEwAUABQA
FgAYABkAGQAaABsAHAAeAB4AHgAgACQAJQAoACoALAAtAC0ALQAtACwALAAtADAAMAAw
ADEAMQAyADIAMgAvAC8ALwAuADAALwAuAC0AKQApACgAKAAoACYAJgAmACMAIgAfAB8A
HQAdABwAHAAbABkAGAAWABMAEgAPAA0ADQAMAAsACAAGAAUABAADAAEAAQABAAEAAAAA
AAAA///9//z//P/7//3////9//z/+v/5//n/+f/7//v/+//7//7//v/9//v/+v/6//n/
+P/5//r/+//8//r/+v/6//r/+P/5//n/+f/7//v/+//7//n/+f/5//n/+v/8//3//v/7
//v/+//8//z//f/9//7/AAAAAAAAAAD9//z//P/8//7//v////////////3//f/+//7/
/v/+/wAAAAD///7//f/9//z/+//9//3//f/8//7//v/9//3//P/9//3//P/8//v/+v/6
//j/+P/4//n/+//7//v/+//7//n/+P/4//j/9//3//b/9//3//f/+P/2//b/9v/2//j/
+f/5//n/+P/4//f/9//2//b/9v/2//f/+P/5//n/9//1//T/9f/2//f/+P/3//f/9//4
//b/9//3//X/9v/3//j/+f/5//j/9//2//j/+P/3//f/+f/5//n/+f/4//j/9//3//j/
+v/8//7//v///wEAAgADAAMAAwADAAMAAwADAAEAAQACAAIAAQAAAP7//v/+//z//v/+
//7/AAD8//v/+v/8//v/+//8//v/+f/3//T/9f/2//b/9//0//T/8//y//T/9P/0//T/
9v/2//b/9//2//X/9P/z//n/+f/6//r///8EAAwAGgAtAEMAXgCBAKUAuQC9ALsAvQCs
AIQARwABAL3/jP9z/2H/Uf9Q/1z/aP93/4z/nv+o/7D/t//A/8j/0f/X/9//5f/s//D/
8f/y//P/9P/y//P/8//0//b/9//4//v/+//8//v/+v/8//z//P/8//3//f/+/wAA/v/+
//////8AAAAAAQADAAEAAAAAAP//AAABAAIAAwAEAAQABgAGAAUABQAFAAYABwAIAAoA
DAANAA0ADAALAA0ADQANAA4ADAAOABAAEAATABMAEwAUABYAGAAaABsAGgAaABoAGgAc
AB4AIAAkACQAJQAoACoAKAApACkAKQArACwALgAxAC8ALgAtAC0ALgAwADEAMgAvAC8A
LwAuADAALwAuAC0ALQAtACwALAArACgAJwAmACUAJAAhACEAHwAfAB4AHgAbABkAGAAW
ABQAFAASABEAEAAOAAwACAAHAAcABwAHAAYABQAEAAMAAQAAAP///f/+//7///////3/
///9//z//f/9//7////9//3//f/9//z//P/7//n/+//8//z//P/8//z//P/8//z//P/8
//z/+v/7//v/+//7//v/+//7//3//f/9//3//P/8//v/+v/6//v//P/+//7//////wAA
/v/+//7//v/+//7///8AAP///v/+//3//v////7////+//7//v/+//7//v/9//z//P/9
//3//f/7//v/+//6//3//v/+//////////7//P/8//v/+v/6//v//P/9/////v/9//z/
+//9//v/+v/6//n/+f/6//r//P/7//r/+v/6//r/+v/6//n/+f/4//f/9//4//j/+f/6
//r/+v/6//j/+P/4//f/+P/5//v//P/8//v/+v/4//j/+f/6//v//f/9//r/+P/4//j/
+P/5//n/+f/6//j/+f/5//f/+f/5//n/+f/6//r/+v/6//j/+P/3//f/+P/5//r/+//6
//r/+f/5//v//P/9//7/AgADAAUABgAGAAUABAADAAUABQAFAAMAAQACAAIAAQAAAP7/
/v/+//7/AAAAAAAAAAD8//v/+v/8//v/+//8//r/+f/4//b/9f/2//b/9//1//b/9v/2
//T/9P/0//T/9f/2//f/+f/4//f/9v/1//X/9//4//z/AwAMABQAHgAvAEMAXAB/AKUA
uQC7AL0AvQCqAH4APwDz/7H/hP9r/1v/Tf9Q/17/aP91/4z/nP+m/7L/v//I/8z/0//Z
/9//5//q/+7/8P/y//T/9v/z//P/8v/y//X/9f/1//f/+P/6//r/+v/6//r/+v/6//v/
+//8//7//v/+//////////7//v///wAAAAABAAEAAwADAAMAAwAGAAYACAAIAAgABwAG
AAYACAAIAAkACgAMAA0ADQANAAsACwALAAwADQAQABMAFAAUABMAEgASABMAFgAZABsA
GwAcAB0AHgAeAB4AHgAgACIAIwAmACgAJgAnACcAJwApACoALAAvAC8ALgAtAC0ALQAu
AC4ALgAuAC8AMAAwAC8ALQArACkAKAApACkAKgAoACYAJgAmACMAIgAfAB8AHQAdABwA
HAAXABUAFAASABIAEgAQAA8ADQAMAAsACAAIAAcABgAFAAMAAwADAAMA///+//3/+//7
//z//v////7////8//r/+v/5//n/+f/7//v/+//7//r/+v/5//f/+f/6//r/+v/4//j/
+P/4//j/+P/4//j/+v/7//v/+//5//n/+f/5//v/+//7//v/+f/6//r/+v/5//n/+f/6
//z//f/9//7//f/8//v/+v/5//r//P/+//3//P/8//v//f/9//v/+//+//7//v/+//3/
/P/6//j/+f/7//z//f/8//v/+v/4//j/+P/3//f/+f/7//z//P/5//f/9f/0//f/+P/5
//v/+f/5//n/+f/5//f/9v/2//n/+f/6//r/+f/3//X/9P/2//b/9v/2//b/9//3//f/
9v/2//X/9f/4//j/+P/4//f/9v/1//P/9f/5//r/+v/4//b/9v/2//b/9f/1//X/9v/2
//f/9//1//P/8//z//P/9f/2//f/+P/2//b/9f/1//P/8//z//P/9P/2//f/+f/3//j/
+f/6//7///8BAAIAAQABAAEAAQABAAEAAQD//wEAAgACAAEA///8//v/+v/8//7//v/+
//z/+P/3//b/+P/3//f/+P/4//f/9v/0//L/8v/x//H/8//0//T/9P/z//L/8f/w//D/
8P/w//H/8v/z//T/9f/x/+//7v/y//v/BgAQABoAJwA3AEgAYwCFAKUAtwC5ALkAqgCA
AEcABQDB/47/ff95/23/XP9W/1z/a/96/4r/mv+o/7P/vv/G/83/0f/X/9v/4P/k/+f/
6v/t//D/8P/x//H/8v/z//P/8//1//b/+P/4//j/9v/2//b/9v/5//n/+v/8//z//P/9
//3/+//6//r/+//9//7/AAABAP///////////v/+/wAAAAABAAEAAQACAAIAAgADAAQA
BgAHAAcABwAFAAUABQAGAAcACgANAA4ADQANAA0ADgAOABAAEgATABcAGAAZABoAFwAW
ABUAFgAaABsAHgAgACAAIQAhACEAIAAgACEAIwAmACYAJgAnACYAJgAlACQAJgAnACgA
KAAnACUAIwAhAB8AHwAeAB4AHgAcABwAHAAbABoAFwAXABcAFwAWABYAFQATABIAEAAM
AAwACgAJAAsACgAJAAYAAgABAAAA//8BAAEAAQABAP3//P/7//n/+P/4//n/+f/7//3/
+//6//j/9//3//f/+f/5//n/+f/4//j/9//1//X/9v/2//b/+P/4//j/+P/2//b/9v/2
//j/+f/5//n/+//7//v/+//5//n/+f/5//n/+v/6//r/+f/5//n/+v/6//v/+//8//z/
/P/8//z/+v/6//v//P/6//r/+//7//v/+//5//n//P/8//z//P/+//7//f/8//z//f/9
//3//f/9//3//P/6//r/+f/5//r/+//7//r/+v/5//j/+P/4//j/+P/5//v/+//7//v/
+f/3//b/9v/3//f/+P/4//j/9//2//b/9v/2//b/9v/4//n/+f/5//b/9v/1//X/9v/2
//b/9v/4//j/+P/3//b/9f/1//T/9v/3//j/+P/1//X/9f/1//f/9//4//j/9v/2//b/
9f/1//X/9f/2//b/9v/3//f/9v/2//X/9f/3//j/+f/7//z//P/8//z//P/+//7/AQAC
AAMABAADAAIAAQAAAAAAAAAAAAAAAAAAAAAAAAD///7//f/8//z//P/8//z/+//6//n/
+P/4//j/+P/4//b/9v/2//b/9f/0//P/8v/y//L/8v/y//D/8P/w//D/8v/y//L/8v/z
//T/9f/2//v/AAAFAAoAGgAoADYARABcAHIAiACeAJgAkgCMAIYAVAAiAPD/vv+o/5T/
gP9s/w==
         </WaveFormData>
      </LeadData>
      <LeadData>
         <LeadByteCountTotal>10000</LeadByteCountTotal>
         <LeadTimeOffset>0</LeadTimeOffset>
         <LeadSampleCountTotal>5000</LeadSampleCountTotal>
         <LeadAmplitudeUnitsPerBit>4.88</LeadAmplitudeUnitsPerBit>
         <LeadAmplitudeUnits>��V</LeadAmplitudeUnits>
         <LeadHighLimit>2147483647</LeadHighLimit>
         <LeadLowLimit>268435456</LeadLowLimit>
         <LeadID>V3</LeadID>
         <LeadOffsetFirstSample>0</LeadOffsetFirstSample>
         <FirstSampleBaseline>0</FirstSampleBaseline>
         <LeadSampleSize>2</LeadSampleSize>
         <LeadOff>FALSE</LeadOff>
         <BaselineSway>FALSE</BaselineSway>
         <ExcessiveACNoise>FALSE</ExcessiveACNoise>
         <MuscleNoise>FALSE</MuscleNoise>
         <LeadDataCRC32>300488107</LeadDataCRC32>
         <WaveFormData>
+P/4//j/+P/2//b/9v/2//j/+P/4//j/+f/6//v//P/+//7//v/+////AAABAAIAAAAA
AAAAAAADAAQABQAGAAgACAAIAAgACwAMAA0ADgAQABIAFAAWABUAFAATABIAFAAWABgA
GgAdAB4AHwAgACAAIAAgACAAIQAiACMAJAAkACQAJAAkACcAKAApACoAJgAkACIAIAAb
ABgAFQASAA4ADAAKAAgABQACAP///P/4//b/9P/y/+//7P/p/+b/4//g/93/2v/X/9b/
1f/U/9H/0P/P/87/zP/M/8z/zP/K/8r/yv/K/8f/xv/F/8T/xP/E/8T/xP/C/8D/vv+8
/73/vv+//8D/wP/A/8D/wP+//77/vf+8/73/vv+//8D/vf+8/7v/uv+8/7z/vP+8/77/
vv++/77/vP+8/7z/vP+9/77/v//A/7//vv+9/7z/vf++/7//wP/C/8L/wv/C/8H/wP+/
/77/v//A/8H/wv/A/8D/wP/A/8L/wv/C/8L/wv/C/8L/wv/C/8L/wv/C/8T/xP/E/8T/
wv/C/8L/wv/C/8L/wv/C/8T/xP/E/8T/w//C/8H/wP++/77/vv++/7z/vP+8/7z/uv+6
/7r/uv+8/7z/vP+8/7n/uP+3/7b/t/+4/7n/uv+5/7n/t/+3/7X/tf+2/7b/uP+4/7j/
uP+2/7b/tv+1/7X/tf+2/7b/tP+0/7X/tf+3/7n/u/+9/7//v//B/8L/w//D/8P/w//F
/8X/xf/F/8T/wv/B/7//v//A/8H/wv/B/8H/wP+9/7v/u/+6/7r/uv+6/7v/u/+4/7f/
tP+z/7L/sv+z/7T/tP+0/7T/tP+0/7T/tP+0/7f/uP+7/7z/vv++/77/vP++/77/wP/I
/8//1f/g/+//BQAiAEUAbwCVAKwAuwDLAMkAowBnAB4Ay/+E/2H/Vv9N/0H/P/9E/1L/
Zf96/4f/kf+b/6b/rf+x/7b/uv+//8P/xv/L/83/z//R/9H/0f/Q/9D/0f/T/9X/1v/X
/9j/2P/Y/9X/1f/V/9f/2P/b/9z/3f/b/9v/2//b/9v/3P/d/9//3//f/9//4P/g/9//
3v/e/9//4P/k/+X/4//l/+X/5f/m/+f/6P/q/+v/7P/t/+7/8P/w//D/8P/y//T/9f/2
//j/9//2//X/9v/4//v//f///wAAAQADAAIAAgACAAMABwAKAA0ADQAOAA4ADgAPABEA
EgAUABYAFQAXABgAGQAZABoAGgAaABsAHAAeAB8AHQAcABsAGwAaABkAGQAYABgAGAAX
ABYAFQAUABIAEQASABEAEQAQAA4ACwAHAAQABAADAAEAAQAAAAAA/v/9//z/+v/4//j/
+f/4//j/+P/4//b/9v/z//P/8//z//H/8//z//P/8f/u/+7/7v/u/+//8P/x//L/8P/u
/+3/7P/s/+3/7f/u//D/8f/x//H/7//v/+//7v/v//D/8v/z//H/8f/w//D/8//z//P/
9P/2//b/9//3//b/9f/0//P/9v/2//f/9//2//b/9f/0//X/9f/1//b/9//3//f/9//0
//T/9P/0//X/9v/3//n/9//1//X/9P/2//f/9//3//f/9//2//X/8//z//L/8v/1//b/
9v/2//P/8//x//D/8P/x//H/8f/z//P/9P/0//D/7//v/+//8f/y//L/8v/w/+//7v/u
//D/8P/w//D/7//v/+//7//v/+7/7f/t//L/8v/w/+7/7v/u/+7/7v/u/+7/7v/v//H/
8v/x/+//7//v//D/8v/y//L/8v/y//L/8v/y/+//7//v//D/8v/y//L/8//z//P/9f/3
//v//f/9/////v/////////+//3//P/7//3//f/8//z/+f/2//b/9v/4//j/+f/5//f/
9P/z//H/8P/w//D/8f/z//L/8f/u/+v/6f/o/+j/6v/s/+z/7P/s/+z/7P/s/+z/7P/s
/+7/7//w//H/8v/w//D/8P/y//b///8JABgALQBHAGYAiwCzAM8A4gD5AAcB9QDBAHsA
JgDT/5b/ff9y/23/bf91/37/jP+f/6z/s/+7/8X/zv/X/9//4v/k/+f/6f/q/+v/7f/v
//H/8v/z//P/9P/0//X/9v/2//n/+v/6//r/9//3//f/+f/3//n/+f/5//v/+//7//v/
+P/4//j/+f/8//3//v8AAP7//f/8//z//v/+/wEAAQABAAMAAwADAAUABQAFAAYACQAK
AAsADAAKAAoACgAKAAwADgAPABAAEwATABMAEwARABIAFAAVABkAGgAbAB0AHAAcABwA
HQAhACQAJwAnACoAKgAqACsAKgAqACsALAAuADEAMwA1ADMANAA0ADQAMgAyADMAMwA1
ADQAMwAzADAALwAvAC4AMAAwAC8ALgArACoAKAAnACYAJQAlACQAIwAhAB4AHAAYABcA
FQAVABYAFgAUABMADgAMAAoACgALAAoACgAKAAwACgAKAAcABQAFAAUAAwAFAAUABQAD
AAIAAgACAAIABAAEAAQABAAEAAQABQAGAAUABQAEAAQACAAJAAkACQAIAAcABgAEAAUA
BgAIAAkACQAJAAgACAAHAAcABwAIAAkACgAMAA0ACwALAAsACwAMAAwADQANAA8AEAAQ
ABAADQANAA0ADgAQABEAEgATABAAEAAQABAAEgASABIAEwATABEAEQAQAA4ADwAPAA8A
EAARABEAEQAQAA8ADQAMAA0ADgAOAA4ADgAPAA4ADgANAA0ADAALAA0ADQAOAA4ACgAJ
AAkACQALAAwADAAMAAwACwAKAAoACgAKAAoACgALAAsACwALAAsACgAJAAkACgAKAAsA
CwANAAwACgAKAAoACgAMAAwADAAMAAoACwALAAkABwAHAAcACAAKAAoACgAKAAgACAAI
AAgABwAHAAcACAAKAAoACgALAAkACQALAA0AEAATABQAFwAWABcAFwAXABcAFwAXABcA
FQAVABQAFAARAA4ADgAOABAAEAARABEADQAKAAkABwAGAAYABgAHAAUABAADAAAAAQD/
//7//v8AAAIAAgACAAEAAAD///7//P/8//z//v/+//7//v/+//z/+v/8//7/BgAPABkA
LABBAFsAfACjAMcA3QDyAAcBCQHlAKkAWwACALf/jv99/3T/bf9z/33/iP+a/6n/tP+9
/8f/0f/a/+H/5//q/+z/7//x//L/8//1//f/+f/5//n/+P/4//r/+//8//z///8AAAAA
AAD+//3//P/9////AQABAAEAAwADAAMAAwAEAAQABAAFAAUABQAFAAYABAADAAIAAgAF
AAYACgALAAgACQAIAAcACQAJAAkACgALAAwADQAOAAwADAAMAAwADQAQABIAFAAWABUA
FAATABMAFAAWABcAGQAaABsAHQAcABwAHAAdAB8AIgAlACUAJgAmACYAJwAoACgAKQAq
AC0ALwAwADEALwAwADAAMAAyADIAMwAzADIAMAAuAC0ALgAtAC0ALAAsACwAKwAqACcA
JgAkACMAJAAjACMAIgAfAB0AGgAYABYAFQATABMAEAAQAA4ADQAKAAgABgAGAAcABgAG
AAYABQACAAEA/f/////////9//3//f/9//v/+v/6//r/+v/8//z//P/8//v/+v/6//r/
+f/5//j/+P/4//n/+f/5//f/9//3//b/+P/4//n/+f/5//n/+P/4//f/9//3//j/+v/6
//v/+//5//n/+f/5//z//P/9//3//P/8//v/+v/7//v/+//8//3//f/9//3/+v/6//r/
+v/8//z//P/9//v/+f/5//j/+P/5//n/+f/7//v/+v/5//j/9//1//T/9//4//j/+P/1
//X/8//y//T/9f/1//X/9f/1//b/9v/y//H/8f/x//P/9P/0//T/9P/z//L/8v/y//L/
8v/y//X/9f/1//X/9P/y//D/7//w//L/9f/0//L/8v/y//L/8v/y//L/8v/0//X/9f/z
//H/8f/x//L/9P/0//T/9P/0//T/9P/0//P/8//z//T/9P/0//T/9f/1//X/9//5//v/
/f/9////AAABAAEAAQD//////////wEAAQAAAAAA/f/6//r/+v/6//r/+//7//v/+P/3
//X/8v/y//L/8//1//T/8//w/+3/6//q/+r/6//u/+//8P/v/+7/7f/s/+z/7P/s/+7/
8P/w//D/8P/u/+r/6v/u//b///8JABoALwBFAF4AgQCnAMcA2ADnAO0A0QCdAF0AEAC/
/5D/gf96/3H/af9r/3T/hP+V/6L/rf+3/8P/zP/T/9n/3v/g/+H/4//m/+n/6//t/+//
7//v/+7/7v/s/+3/7v/u//H/8v/y//L/8f/x//H/8//z//X/9f/1//f/9//3//f/9P/0
//T/9f/3//f/9//4//b/9f/0//T/9f/2//r/+//5//v/+//7//v/+//7//z///8AAAEA
AgAAAAAAAAAAAAIABAAFAAYABwAHAAcABwAHAAgACgALAA8AEAARABMAEgASABIAEwAT
ABYAGQAZAB4AHgAeAB8AHgAeAB8AIAAiACUAJwApACgAKAAnACYAJgAmACcAJwAnACYA
JQAlACIAIQAhACAAIgAiACEAIAAdABwAGgAZABoAGQAZABgAFQATABAADgAOAA0ACwAL
AAwADAAKAAkABgAEAAIAAgABAAAAAAAAAAAA/v/+//v/+v/5//j/9f/3//f/9//1//L/
8v/y//L/8v/y//L/8v/x//D/8P/w/+3/7f/s/+z/8P/x//H/8f/v/+//7//u//D/8P/x
//H/8//z//L/8v/y//H/8P/w//H/8v/0//X/8//z//P/8//0//T/9f/1//f/+P/4//j/
9f/1//X/9v/4//n/+v/7//j/+P/4//j/+v/6//r/+//7//n/+f/4//b/9//3//f/+f/5
//j/9//1//X/9P/0//f/+P/4//j/+f/5//f/9v/0//X/9f/1//b/9//5//r/+P/3//f/
9//3//j/+P/4//j/9//2//b/9P/0//T/9P/3//f/9//3//X/9P/z//P/9P/0//f/9v/2
//b/9v/2//X/9P/z//L/8//1//b/9f/z//P/8//0//T/9P/0//T/9v/2//b/9v/1//X/
9f/2//b/9v/2//f/9//3//n/+//9//////8BAAQABQAFAAUAAwADAAMAAwAFAAUABAAE
AAEA/v/+//7/AAAAAAEAAQABAP7//f/7//j/+P/4//n/+f/4//f/9P/z//H/8P/w//D/
8v/y//L/8v/y//L/8v/w//D/8P/y//T/9P/0//T/8v/y//L/9P/4//3/BwAUACcAPQBY
AHsAoQDBANYA6QD7APEAxQCFADgA5f+i/4H/dP9t/2n/bf90/4L/k/+k/63/tf+//8j/
0f/Z/9z/4P/j/+f/6P/q/+v/7P/t//D/8f/x//L/8P/x//L/8v/z//T/9P/0//X/9f/1
//f/9v/3//b/9f/2//f/+P/5//b/9v/2//f/+v/7//z//v/+//3//P/8//r/+v/9//3/
//8BAAEAAQD///////8AAAEAAgADAAQABgAGAAYABgAEAAYABwAIAA0ADQANAA0ACwAM
AA4ADwATABQAFQAXABgAGAAYABkAGQAcAB8AHwAiACIAIgAjACIAIgAjACQAJQAnACgA
KQApACoAKgAqACwALAAtAC0ALwAuAC0ALQArACkAKAAmACcAKAAoACgAJQAkACIAIQAe
AB0AHQAcABwAGwAZABgAFAATABEAEQAQABAADgANAAoACAAGAAYAAwACAAIAAgAEAAIA
AgD///////////3//////////f/8//z//P/8//r/+v/6//r//P/8//3//v/8//v/+f/4
//z//f/9//3/+//7//v/+v/6//r/+//7//v/+//6//r/+v/5//j/+P/5//r//P/9//3/
/f/9//3//P/8//3//f/+/wAAAQACAAAA///+//7////////////+//7//v/+//z//P/8
//3//f/7//v/+v/6//v/+//7//3//f/8//v//f/9//z//P/7//z//P/8//3//f/7//r/
+P/5//n/+f/5//n/+v/6//r/+f/5//n/9//4//j/+P/6//n/+P/4//f/9v/1//T/9//3
//f/9//4//j/+P/5//b/+P/5//n/+P/4//j/+P/4//b/9v/2//b/+P/5//n/9//1//X/
9f/2//j/+P/4//j/+P/4//j/+P/1//X/9f/2//j/+P/4//n/+f/5//v//f///wEAAQAD
AAIAAwADAAMABQAFAAUABQAHAAcABgAGAAUAAgACAAIAAAAAAAEAAQABAP7//f/7//n/
+P/3//f/+P/4//j/9v/0//H/7//u//D/8v/y//L/8P/w//D/8P/w//D/8P/y//T/9P/0
//T/9P/y/+7/7v/y//n/AQAKABsALQBCAFkAewCjAMQA1wDnAOsAzQCXAFYABwC8/5X/
iv+D/3f/cf9w/3b/g/+U/6H/sf+9/8T/yf/P/9j/3v/h/+H/4P/j/+X/5//p/+r/6//r
/+z/7v/v//D/8P/y//L/8f/w//H/8f/x//P/8f/z//P/8//1//X/9f/1//L/8v/y//P/
9//3//f/+P/4//f/9v/2//T/9P/3//f/+P/7//z//f/7//v/+//8//v//P/9//7/AAAA
AAAAAAD+/wAAAQACAAMAAwADAAMAAwAEAAYABwAJAAoACwANAAwADAAMAA0ADQAQABMA
EwAWABYAFgAXABYAFgAXABgAGQAbABwAHQAdAB4AHgAeAB4AHgAfAB8AHwAeAB0AHQAe
AB0AHQAcABoAGgAZABgAGQAYABYAFQASABEAEQAQABAADwANAAwACQAHAAQAAwADAAQA
AwADAP7//P/6//r/+f/4//j/+P/6//j/+P/1//P/8//z//H/9f/1//X/8//y//L/8v/y
//L/8v/y//L/8f/w//D/8P/v/+//7v/u//L/8//z//P/8f/x//H/8P/u/+7/7//v//H/
8f/w//D/8P/v/+7/7v/v//D/8v/z//H/8f/x//H/8P/w//H/8f/y//T/9f/2//P/8//z
//T/9f/1//X/9f/z//L/8f/w//D/8P/w//H/8v/x//L/8v/x//H/8P/v//H/8f/w/+//
8f/x//D/8P/w//D/7//u/+//7//t/+z/6v/r/+v/6//t/+3/7v/u/+z/6//r/+v/6//s
/+z/7P/t/+3/7f/u/+z/6v/o/+b/6f/r/+3/7//r/+r/6f/n/+j/6f/q/+v/7P/q/+r/
6v/q/+j/6f/p/+f/6P/p/+r/7P/r/+r/6f/o/+r/6v/q/+r/5//n/+f/6P/q/+r/6v/r
/+3/7f/v//H/8v/z//L/8//2//f/9//3//n/+f/5//n/+f/5//j/+P/3//T/9P/0//P/
8v/y//H/8P/u/+7/7f/u/+7/7v/v/+7/7P/q/+b/5v/l/+X/5v/l/+b/5f/k/+b/5v/m
/+b/5v/m/+b/6P/n/+b/5f/k/+T/5P/m/+j/6v/v//f/BgAZAC8ARgBfAIUArQDEANEA
3wDbALkAgwBEAPf/sv+P/4T/e/9v/2P/YP9q/3//kv+d/6f/tf+8/8H/xf/M/9L/1//b
/9r/3P/d/97/3//g/+H/4f/i/+P/5f/n/+j/6v/q/+n/6P/o/+n/6v/t/+v/7f/t/+3/
7f/t/+3/7f/t/+7/7//x//H/7//t/+z/7f/t/+3/7v/s/+z/7//v//H/8//z//P/8//z
//P/9P/z//T/9f/2//f/+P/5//r/+v/8//3//v8BAAEAAQABAAIABAAHAAkACAAIAAgA
CQALAAwADQAPAA8AEgAVABUAGgAaABoAGwAeAB4AHwAgACAAIQAhACEAIgAkACUAJgAk
ACQAJQAlACMAIgAhACEAIQAhACIAIgAhACAAHgAcABwAHAAbABsAGAAXABcAFgAVABMA
EAAOAA4ADQALAAsACgAKAAgABwAGAAQAAgACAAMAAgACAAIAAQD+//3/+f/7//v/+//5
//n/+f/5//f/9//4//n/+v/5//j/9//2//X/9P/0//T/9v/3//f/+P/3//f/9v/1//j/
+f/6//r/+P/4//n/+f/5//n/+P/4//v/+//7//z/+//6//r/+f/6//v//P/9//z//P/9
//3//f/+//7//v////////8AAP////////////8AAAEAAgABAAAA/////////f/9//z/
/v/////////8//v/+f/3//r/+//7//z//P/8//v/+v/7//v/+f/4//j/+f/5//n/+P/3
//f/9v/2//X/9f/1//P/9P/0//T/9v/1//T/9P/0//T/9P/0//T/8//y//H/8//0//b/
9f/0//P/8v/w//D/8P/w//H/8//0//P/8f/x//H/8v/w//D/8P/w/+7/7v/u/+7/7f/t
/+3/7v/w//D/8P/x//D/7//w//H/8//1//X/9//5//v//P/9//v/+//7//v/+//7//r/
+v/7//j/+P/4//b/9v/3//f/9v/0//T/8//x//D/7//v/+//7v/t/+r/6f/n/+b/5v/k
/+b/5v/m/+f/6P/p/+r/6f/o/+f/6P/o/+j/6P/o/+r/6P/m/+b/6v/v//n/CgAbADEA
SgBrAJMAuQDQAN8A8QDxAMsAjwBGAPP/qv+D/3r/cf9l/2H/aP90/4f/mP+l/6//t//A
/8f/zf/U/9j/2//d/97/3//h/+P/5f/o/+n/6f/q/+j/6f/q/+r/6//s/+z/7P/r/+v/
6//t/+v/7f/t/+3/7v/v//D/8f/w//D/8P/x//P/8//z//T/9P/z//L/8v/y//L/9f/1
//X/9//3//f/9//3//f/+P/5//r/+//8//z//P/8//z//v8AAAEAAgADAAMAAwADAAUA
BgAIAAkACQAKAAsADQAOAA4ADgAPABMAFgAZABkAHAAcABwAHQAcABwAHQAeACEAIwAk
ACUAJQAmACYAJgAkACQAJQAlACcAJgAlACUAIgAhACEAIAAhACIAIgAiAB8AHgAcABsA
GgAZABkAGAAZABcAFAASAA4ADQALAAsACgAKAAgABwAEAAIAAAAAAP3//P/8//z//v/8
//z/+f/3//f/9//1//n/+f/5//f/9v/2//b/9v/2//b/9v/2//f/9v/2//b/9P/z//H/
8P/z//X/9v/3//b/9f/0//L/9P/0//X/9f/3//f/9v/2//b/9f/0//T/9f/2//j/+f/3
//f/9//3//j/+P/5//n/+//8//z//P/5//n/+f/6//3//f/9//3//P/8//z//P/8//z/
/P/9//3/+//7//r/+P/5//n/+f/7//v/+v/5//n/+f/4//j/9//4//j/+P/5//n/9//2
//X/9f/0//P/9P/1//f/+P/2//X/9f/1//P/9P/0//T/9f/1//X/9v/0//T/9P/0//X/
9f/1//X/9//2//X/9f/0//T/9f/1//f/9//3//b/9P/0//L/8//0//X/9v/1//T/8//y
//L/8//z//H/8v/z//T/9v/1//T/8//y//T/9P/0//T/9f/1//X/9v/1//T/8//z//T/
9f/4//v//P/9//z//f8AAAEAAQABAAEAAQABAAEA//////7//v////z//P/8//v/+v/6
//n/+P/2//b/9f/0//T/9P/1//P/8v/x/+7/7v/t/+3/7v/t/+7/7f/s/+7/7v/u/+7/
7v/u/+7/8P/v/+7/7f/s//L/8v/y//L/8v/1//3/DgAjAD0AYACFAK8AzQDeAO8A/QDz
AMUAhQA0AOH/oP+B/3D/Z/9l/23/dv+E/5v/qv+z/7n/wf/K/8//1f/c/+D/5f/r/+z/
7P/t/+7/7//v/+//7v/u/+//8f/z//T/9v/2//X/9P/0//X/9v/5//f/+f/5//n/+f/5
//n/+f/6//r/+v/7//r/+f/4//j/+//7//v//P/8//z/////////AQABAAEAAgADAAQA
BgAGAAYABgAGAAcACAAJAAoACgAMAA0ADgARABEAEQARABIAFAAXABkAGAAYABgAGQAb
ABwAHQAfAB8AIgAlACUAKAAoACgAKQAtAC4AMAAyADIAMwAzADMANAA2ADcAOAA2ADYA
NwA3ADcANgA1ADUANgA1ADUANAAyADIAMQAwADEAMAAuAC0ALAArACsAKgAnACUAIgAg
ACAAHwAdAB0AGwAaABcAFQATABIAEQASABEAEAAQABAADgAMAAwACQALAAsACwAJAAoA
CQAIAAUABwAIAAkACgAIAAgACAAIAAUABAAEAAQABgAHAAcACAAHAAcABgAFAAcABwAH
AAYABgAGAAcABwAHAAcABgAGAAkACQAJAAoACQAIAAgABwAKAAsADAANAA4ADgAPAA8A
DwAQABAAEAAPAA8ADwAQABAADwAOAA0ADQAOAA8AEAAQABAAEAARAA8ADQANAAwADQAP
ABAAEQAQAA8ADQALAA4ADwAPABAADgAOAA0ADAALAAsACQAIAAkACwAMAA0ADAALAAsA
CgAJAAkACgALAAoACgAJAAgACgAJAAgACAAIAAgACAAIAAcABwAHAAcACAAIAAgACQAI
AAgACQAJAAcABwAHAAYABwAIAAkACwALAAoACQAIAAkACQAKAAwADAAMAAoACgAKAAoA
CgALAAwADQAOAAwADQANAAsADAANAA4AEAAQABAAEAAQAA4ADgAOAA4ADgAPABAAEgAR
ABAADwAPABAAEQAUABcAGQAbABsAHQAcAB0AHQAdAB4AHwAgACEAIAAfAB0AHAAbABgA
GAAYABgAGAAZABkAGQAWABUAEwAUABQAFAAVABQAEgAQAAwADgANAA0ADgAMAA4ADgAO
AAwADAAMAAwADQAOAA8AEgAQABAAEAAQAA4ADgAQABIAFAAZACEAMABDAFsAegCfAMkA
5wD4AAkBFwEHAdcAkwBAAO//tP+X/4r/f/+B/4n/kv+i/7f/xv/P/9n/4//s//H/9f/4
//7/AwAFAAYABwAJAAsADQAMAAsACQAIAAkACwANAA4ADwAQABAAEAAPAA8ADwARAA8A
EQARABEADwAPAA8ADwAQABAAEAARABIAEQAQABAAEgARABAAEAARABIAFgAXABQAFQAU
ABMAFQAVABUAFgAXABgAGQAaABgAGAAYABgAGQAcAB4AIAAgAB8AHgAdAB8AIAAiACMA
JAAkACQAJQAmACYAJgAnACkALAAvAC8ALwAuAC0ALQAvADAAMgA0ADMANQA2ADcANwA4
ADgAOAA5ADoAPAA9ADoAOAA2ADUANQA1ADYANgA1ADQAMgAwAC8ALgAsACsAKAAnACcA
JgAjACEAHgAcABsAGwAaABsAFwAWABMAEQAQAA4ADAAMAAsACgAKAAoACQAGAAUAAQAD
AAMAAwABAAIAAQAAAP3//v/+//7//v/+//7//v/+//v/+v/6//r/+//7//r/+v/7//v/
+v/5//f/9//3//b/+P/4//n/+f/4//f/9f/0//f/9//3//j/9v/2//f/9//3//f/9//3
//r/+v/7//v/+v/6//n/+P/4//n/+v/8//v/+//7//v/+//8//3//v/+//7//v////7/
+//6//j/+f/7//z//f/8//v/+f/3//f/9//2//b/+f/6//r/+v/4//f/9P/y//T/9f/1
//X/9f/1//b/9v/0//P/8//z//X/9v/2//b/9f/z//H/8P/x//L/8//0//P/8//z//P/
9f/0//P/8//0//T/9f/1//T/8//y//D/9P/2//b/+f/4//f/9v/1//T/9P/0//T/9P/y
//P/8//x//H/8f/x//L/8//0//X/9v/1//T/8//y//H/8f/x//L/9P/0//T/9f/1//X/
9//5//v//f/9//////////7//f/+////AAABAP/////+//7//P/4//f/9v/2//b/9//3
//P/8P/v/+3/7P/s/+z/7f/v/+7/7f/q/+n/5//m/+b/5v/o/+j/6P/n/+b/5f/k/+b/
5v/m/+j/6v/q/+r/6v/o/+b/5v/o/+z/8//7/wgAGQAvAEYAYQCHAK0AxgDXAOMA1wCr
AHEALADd/57/hf+A/3f/bf9l/2b/dP+F/5b/of+t/7f/wv/L/8//1P/Y/9n/3f/g/+P/
5f/n/+n/6f/p/+j/6P/o/+n/6v/q/+3/7v/u/+7/6//r/+v/7f/v//H/8f/x//H/8f/x
//H/8P/w//D/8f/z//P/8//0//T/8//y//L/8v/y//X/9f/0//X/9P/z//P/8//z//T/
9//4//n/+v/5//j/9//2//f/+v/8//7//v/9//z/+//7//z//v///wEAAgADAAUABAAC
AAAA//8DAAYACQAJAAoACgAKAAsADgAOAA8AEAARABMAFAAVABMAFAAUABQAFQAWABgA
GQAYABYAFAATABEADwAOAAwADgAOAA0ADAALAAoACAAHAAYABQAFAAQAAwABAP7//P/6
//n/9//3//b/9v/0//P/8P/u/+z/7P/s/+z/7f/u/+3/6v/p/+X/5f/l/+X/4//n/+f/
5//l/+L/4v/i/+L/4v/i/+L/4v/h/+D/4P/g/+H/4f/g/+D/4f/h/+D/3//d/93/3f/c
/93/3v/g/+H/4f/h/+D/4P/f/9//3//g/+D/4P/h/+H/3//f/9//3//g/+D/4f/h/9//
4P/g/+D/4f/h/+H/4v/j/+P/4//j/+D/4P/g/+D/4P/g/+D/4f/j/+H/4f/g/+D/4f/h
/+H/4f/h/+D/3//d/93/3P/c/9//4P/g/+D/3f/d/9v/2v/c/93/3f/d/93/3f/e/97/
3P/b/9v/2//Z/9r/2v/a/9r/2f/Y/9j/2P/Y/9j/2P/b/9v/2//b/9n/2P/X/9f/2P/Y
/9n/2f/Z/9n/2f/Y/9b/1v/W/9f/2P/Y/9j/2P/W/9X/1f/W/9b/1v/X/9f/1f/V/9P/
0//T/9T/1P/V/9f/1//X/9j/1f/U/9T/0//T/9b/1v/X/9r/2v/a/9r/2v/c/97/3//g
/+H/4v/g/+D/4P/g/+D/4P/g/+D/3v/e/97/3v/b/9r/2f/Y/9j/2P/Y/9j/1//W/9X/
1P/S/9L/0v/S/9H/0P/P/87/zP/M/8z/zP/M/8z/zP/M/8z/zP/M/8z/zv/O/87/zv/Q
/9D/0P/Q/9X/2P/b/97/8f8CABMAJABBAF4AewCYAJsAnACdAJ4AZQAsAPP/uv+h/4j/
b/9W/w==
         </WaveFormData>
      </LeadData>
      <LeadData>
         <LeadByteCountTotal>10000</LeadByteCountTotal>
         <LeadTimeOffset>0</LeadTimeOffset>
         <LeadSampleCountTotal>5000</LeadSampleCountTotal>
         <LeadAmplitudeUnitsPerBit>4.88</LeadAmplitudeUnitsPerBit>
         <LeadAmplitudeUnits>��V</LeadAmplitudeUnits>
         <LeadHighLimit>2147483647</LeadHighLimit>
         <LeadLowLimit>268435456</LeadLowLimit>
         <LeadID>V4</LeadID>
         <LeadOffsetFirstSample>0</LeadOffsetFirstSample>
         <FirstSampleBaseline>0</FirstSampleBaseline>
         <LeadSampleSize>2</LeadSampleSize>
         <LeadOff>FALSE</LeadOff>
         <BaselineSway>FALSE</BaselineSway>
         <ExcessiveACNoise>FALSE</ExcessiveACNoise>
         <MuscleNoise>FALSE</MuscleNoise>
         <LeadDataCRC32>3157361212</LeadDataCRC32>
         <WaveFormData>
9P/0//T/9P/2//b/9v/2//T/9P/0//T/9f/2//f/+P/6//r/+v/6//z//P/8//z/+v/6
//r/+v/7//z//f/+////AAABAAIABQAGAAcACAAKAAwADgAQAA8ADgANAAwAEAASABQA
FgAZABoAGwAcAB0AHgAfACAAIgAiACIAIgAjACQAJQAmACQAJAAkACQAJAAkACQAJAAj
ACIAIQAgAB4AHgAeAB4AGwAaABkAGAAXABYAFQAUABEAEAAPAA4ADQAMAAsACgAIAAYA
BAACAAIAAgACAAIAAAAAAAAAAAD+//7//v/+//3//P/7//r//P/8//z//P/7//r/+f/4
//r/+v/6//r/+v/6//r/+v/4//j/+P/4//n/+v/7//z/+f/4//f/9v/4//j/+P/4//r/
+v/6//r//P/8//z//P/8//z//P/8//z//P/8//z//P/8//z//P/9//7///8AAP7//v/+
//7//v/+//7//v/+//7//v/+//7//v/+//7//P/8//z//P/8//z//P/8//z//P/8//z/
/P/8//z//P/6//r/+v/6//z//P/8//z/+v/6//r/+v/4//j/+P/4//r/+v/6//r/+P/4
//j/+P/6//r/+v/6//n/+P/3//X/9f/2//f/+P/3//f/9//3//T/9f/0//P/8//0//b/
9//4//j/+P/4//b/9v/2//b/9v/3//j/+f/6//v//f/+////AQADAAQABQAFAAUABgAI
AAgABwAHAAYABQAEAAEAAQABAAAAAQD////////+//3//v/9//z/+f/5//n/+f/5//j/
9//2//X/8//z//P/8f/x//L/8v/x//H/8v/y//T/9P/0//T/9v/3//f/9v/1//T/8v/0
//r///8JABoAMgBNAG0AkwC6ANgA9QAMAQsB4wCtAGsAIADd/7z/sv+q/6H/nP+Y/6D/
sf/A/8b/zf/U/9r/4v/m/+r/6//s/+z/7P/s/+7/7//v/+//7//v/+//8f/x//H/8v/z
//P/9P/0//L/8v/z//P/9f/1//X/9v/2//f/9//3//X/9//4//j/+P/4//j/+P/4//n/
+f/5//v/+//8//z/+//7//v//P/8//z//P/9//7//v8AAAAAAgACAAIAAwADAAUABQAF
AAUABgAGAAYACAAIAAoACwANAA0ADwAQABEAEgATABQAFgAZABkAGgAcAB0AHgAfACMA
JAAlACcAJgAmACcAKAAqACoALAAsAC0ALQAuAC4ALAAsACwALAAqACkAKQAnACkAKAAm
ACYAIwAiACEAIAAfAB4AHQAbABkAGAAWABUAFQATABIAEQAPAA8ADwAOAAkABwAGAAYA
BQAEAAQAAwAFAAQAAwADAAIAAQABAAAAAAABAAEAAAD+//7//v/+/////////////f/8
//z//P/8//z//P/8//z//P/9//3//f/9//3//P/+///////9//3//f/9//3/////////
AAAAAAAAAQABAP//////////AQABAAEAAgACAAIAAgADAAMAAwADAAMAAwADAAQABAAC
AAEAAQABAAMAAwADAAMAAwACAAIAAgD/////AAAAAAIAAgAAAAAA/v/+//7//v8AAAEA
AQD///3//f/9//3//////////v8AAAEAAQABAAAA///8//v//v/+//7//v/8//z//P/8
//3//f/8//z//P/9//3//f/9//3/+//7/wAA/v/8//z//P/8//z/+//6//r/+v/8//3/
/f/9//v/+f/7//v//f/8//z//f/9//z//P/8//r/+v/6//r//P/8//3//v///wAAAQAD
AAQABQAHAAkACgALAAsACwAKAAoACgAJAAkACQAJAAkABwAGAAUAAwAFAAUABQAFAAIA
AAAAAP7//P/7//v/+//9//3//P/7//j/9//1//X/9f/1//X/9v/2//X/9f/2//b/9v/2
//b/9v/2//f/9//2//f/9v/0//b//P8DABMAKgBEAGEAgQCpAMoA5AAFARYBAwHRAJUA
TwAAAMn/tP+s/6b/o/+i/6j/tP/B/8r/zv/T/9r/4P/m/+z/7v/t/+7/8P/w/+7/8P/x
//H/9f/1//X/9f/1//X/9f/2//f/9//4//j/9v/2//f/9//3//f/9//4//j/+f/5//n/
9//5//r/+v/8//z//P/8//r/+//7//v/+//7//z//P/9//3//f/+//7//v/+////AgAC
AAQABAACAAIAAgADAAMABQAFAAUABwAIAAgACAAKAAoADAANAA0ADQAPABAAEQASABMA
FAAYABsAGwAcAB4AHwAgACEAIQAiACMAJQAnACgAKgAsACwALAAuAC4AKwArACwALAAu
AC4ALgAuACwAKwArACkAKQAoACYAJgAnACYAJQAkACMAIgAhAB8AGwAaABgAFwATABEA
EAAPAA0ADQANAAwACQAHAAYABgAFAAQABAADAAUABAADAAMAAgABAAEAAAD+///////+
//7//v/+//7///////////////7//v/+//7//v/+//7//v/+///////9//3//f/8//7/
//////3////////////9//3//f/+//7//v////////////////////////8AAAAAAAAA
AAEA//////////8BAAEAAgACAAIAAQABAAEAAwADAAMAAwABAAAAAAAAAP////8AAAAA
AgACAAAAAAD+//7//v/+/wAAAQABAP/////////////9//3//f/8//z//f/9//3//f/9
//v/+//8//z//P/8//z//P/8//z/+//7//r/+v/4//n/+f/5//v/+//5//n//P/8//z/
/f/7//r/+v/6//r/+v/7//r/+v/6//r/+//7//v/+v/3//j/9//5//j/+P/5//n/+P/4
//j/+P/4//j/+P/4//j/+f/6//v//P/9////AgADAAUABwAGAAcABwAHAAgACAAIAAcA
BQAFAAUABQABAAAA///9/////////////P/6//r/+P/2//X/9f/1//X/9f/0//P/9P/z
//H/8f/x//H/8f/y//D/7//v//D/7v/u/+7/7v/v//D/8v/z/+7/7f/u/+7/8v/4/wMA
FwAuAEYAZQCHAKkAyADkAAEBBAHjAK0AawAdANj/sf+k/5z/mP+Z/5z/ov+w/7n/wP/I
/8//1v/e/+L/5P/k/+f/6P/m/+b/6P/q/+v/6//r/+v/6//r/+3/7f/t/+7/7//v//D/
8P/v/+7/7v/t/+//7//v//D/8P/x//H/8f/x//P/9P/0//T/9P/0//T/8v/z//P/8//1
//X/9v/2//X/9f/1//b/+P/4//j/+f/4//j/+v/6//r/+v/6//v/+//9//3//f8BAAIA
AgACAAIAAgAEAAUABQAFAAcACAAJAAoACwAMAA4AEQARABIAEgATABQAFQAZABoAGwAd
ABsAHAAeACAAIgAiACQAJAAhACEAIgAiACIAIgAiACIAIgAhACEAHwAfAB4AHAAcABkA
GAAXABYAFwAWABUAEwARABAADgANAAsACQAIAAcABQAFAAUABAABAP///v/+/////v/+
//3/+//6//n/+f/6//n/+f/4//b/9//3//b/9v/2//b/9v/1//X/9f/1//f/9v/2//b/
9P/0//T/9P/0//T/9f/1//X/9f/1//T/8v/z//P/8f/1//X/9f/1//X/9f/1//b/9v/2
//f/9//3//f/9//3//f/9//3//j/+P/4//j/+f/5//n/+f/5//n/+f/6//r/+P/3//f/
9//3//f/9//3//f/9v/2//b/9//3//j/+P/6//r/+P/4//f/9v/1//T/9v/3//f/9f/1
//X/9f/1//X/9f/1//T/8v/z//P/8//z//P/8f/x//T/9P/0//T/9P/0//T/9P/z//P/
8v/y//T/9f/1//X/9P/z//D/7//w//L/8v/y//L/8v/y//L/8f/w//D/8P/y//P/8//z
//H/7//x//H/8f/w//D/8f/z//L/8v/y//D/8P/w//D/8v/y//P/9P/z//T/9f/3//j/
+f/7//3//v////////8AAAAAAAD//////////////f/8//v/+f/7//v/+//7//j/9v/2
//T/8P/v/+//7//w//H/8f/x/+//7f/q/+n/6v/r/+z/7v/s/+v/6//s/+z/7P/s/+z/
7P/s/+3/7f/s/+v/6v/s/+7/9P///w8AJAA6AFUAcwCXALYA0ADlAPAA1QCjAG8AKwDk
/7f/rP+o/6L/mf+S/5b/pP+z/7z/xP/L/9T/2v/e/+L/5P/l/+T/5P/o/+b/6P/p/+n/
6//r/+v/6//p/+n/6f/q/+v/6//s/+z/7P/s/+3/7f/t/+3/7f/u/+7/7//v/+//7f/v
//D/8P/y//L/8v/y//D/8f/x//H/8f/x//L/8v/z//P/8//0//T/9P/0//X/9v/2//j/
+P/4//j/+P/5//n/+//7//v//f/+//7//v8AAAAAAgADAAUABQAHAAgABwAIAAkACgAK
AA0ADQAOABIAEwAUABUAFwAYABkAGwAdAB4AIAAiACEAIAAhACAAHwAfACAAIAAgACAA
IAAgAB4AHQAdABsAHQAcABoAGgAZABgAFwAWABcAFgAVABMAEQAQAA4ADQANAAsACgAJ
AAcABwAHAAYAAwABAAAAAAD///7//v/9//3//P/7//v/+v/5//n/+P/4//n/+f/4//b/
9v/2//b/9//3//f/9//5//j/+P/4//b/9v/2//b/9v/2//f/9//3//f/9//2//b/9//3
//X/+f/5//n/+f/3//f/9//4//r/+v/7//v/+f/5//n/+f/7//v/+//8//z//P/8//3/
+//7//v/+//8//3///8AAP7//f/9//3//f/9//3//f/9//z//P/8//v/+//8//z//P/8
//r/+v/4//j/+P/4//r/+//7//n/+f/5//n/+f/3//f/9//2//j/+f/5//n/+f/5//f/
9//6//r/+v/6//j/+P/4//j/9//3//b/9v/0//X/9f/1//X/9f/z//P/9P/2//b/9v/2
//b/9v/2//f/9v/2//b/9v/3//f/9//3//X/9//3//f/9v/2//f/+f/4//j/+P/2//b/
9v/2//b/9v/3//j/+f/6//v//f/+////AQADAAYABwAHAAcABgAGAAYABQAFAAUABQAF
AAMAAgABAP////////////8AAP7//v/8//j/9//3//f/9//3//b/9f/0//P/8f/x//H/
8f/x//L/8v/x//H/8v/w//D/8P/w//L/8v/z//P/8v/z//L/8v/0//j///8LAB4ANgBR
AHEAkwCyAM4A6QD+APcAzQCXAFUACgDN/7L/pv+i/5//nP+c/6j/t//C/8j/z//U/9r/
4P/m/+r/6//s/+z/6v/q/+z/7f/t//H/8f/x//H/8f/x//H/8v/x//H/8v/y//T/9P/1
//X/8//z//P/9P/y//P/8//z//P/9f/2//b/9//4//n/+v/4//n/+f/5//n/+f/6//r/
/f/9//3//v/9//z/+//7//z//P/+//7/AAAAAAAAAQD//wEAAQABAAMABAAEAAQABgAG
AAgACQAJAAkACwAMAA0ADgAPABAAEgAVABUAFgAYABkAGgAbABoAGgAaABsAHQAeACAA
IgAiACIAJAAkACQAJQAnACgAJgAmACYAJgAkACMAIwAhACMAIgAgACAAHwAeAB0AHAAb
ABoAGQAXABcAFgAUABMAEQAPAA4ADQALAAsACwAKAAcABQAEAAQAAQAAAAAA//8BAAAA
//////7//f/9//z/+v/7//v/+v/8//z//P/8//n/+f/5//n/+v/6//v//P/7//r/+f/4
//r/+v/7//v/+//7//v/+v/6//v/+//5//n/+f/5//n/+f/5//n/+v/6//r/+//7//3/
/f/9//3//P/7//r/+v/9//7///8BAP///////////////wAAAAAAAP////////7//f/8
//v//f/8//z//P/5//n/+v/6//z//P/6//r//P/8//z//P/7//v/+v/3//n/+f/5//n/
+f/5//n/+P/2//f/9//3//j/+f/4//n/+P/4//j/+P/4//j/+P/4//X/9f/0//T/9v/3
//f/9//5//n/9//3//j/+P/4//f/+P/4//j/+P/4//f/9v/2//b/+P/5//n/+f/3//X/
9//3//f/9v/2//f/9//2//b/9v/2//b/9v/2//T/9P/1//b/9//4//n/+//8//3///8B
AAIAAwADAAMABgAGAAYABQAFAAUABQAFAAUABAADAAEA///////////+//z//P/6//f/
9f/0//P/9P/1//X/9f/y//H/7//v/+//7//v//D/8P/v/+//8P/y//L/8v/y//L/8v/z
//P/8v/v/+z/7P/w//T/+f8BABAAJAA3AE8AbQCUALQAzwDmAOsAzQChAGkAJADj/8D/
tv+s/6X/ov+c/5z/p/+0/77/y//U/9j/2P/c/+T/6f/q/+r/5P/k/+b/5//n/+v/6//r
/+v/7f/t/+3/7v/v/+//8P/w//D/8P/x//H/8f/x//H/8v/y//P/8//z/+//8f/y//L/
8v/y//L/8v/0//X/9f/1//P/8//0//T/9//3//f/+P/4//j/+P/5//j/+P/6//r/+v/6
//r/+//7//3//f/9////AAAAAAAAAAAAAAIAAwADAAMABQAGAAkACgALAAwADAAPAA8A
EAATABUAFwAZABgAGAAYABkAGQAaABwAHgAeAB4AIAAgAB8AHwAgACAAIAAgACAAIAAi
ACEAIQAfAB8AHgAcABwAGwAaABkAGAAVABQAEwARABAAEAAPAA8ADQALAAoACQAJAAkA
CQAIAAQAAQD///7////+//7//f////7//f/9//r/+f/5//j/+v/7//v/+v/4//j/+P/4
//f/9//3//f/9v/0//P/8v/y//L/8v/y//X/9v/4//n/9//3//f/9v/2//f/9//1//X/
9f/1//X/9f/1//X/9v/4//j/+f/5//n/+f/5//n/9//3//f/+P/6//r/+v/7//n/+f/5
//n/+f/5//r/+v/6//n/+f/5//n/+f/5//n/+v/6//v//P/5//n/+v/6//r/+v/4//j/
+P/4//j/+P/3//f/9v/z//T/9f/2//f/9f/1//X/9P/2//f/9//3//f/9//1//X/9f/0
//P/8v/z//T/9f/2//T/8//x//D/8//1//b/9//1//X/8//x//D/8//0//X/9v/0//L/
8f/w//L/8//z//P/8//x//P/8//z//L/8v/z//P/8v/y//L/8P/w//D/8P/x//L/9P/2
//X/9v/3//n/+v/7//3///8CAAMAAwADAAIAAgACAAEAAwADAAMAAwABAAAA///9//v/
+//7//v//P/6//r/+P/2//X/9f/1//f/9//2//X/8//x/+7/7f/t/+3/7f/u//D/7//v
//D/8P/w//D/8P/u/+7/7//v/+b/5//s/+7/8P/0//n/BwAaADAARQBfAIMArgDMAOcA
+ADzANEAnwBlACAA3f/A/7j/sP+l/5j/jv+W/6v/uv+8/8X/1P/c/9r/3P/i/+f/6P/m
/+L/4v/k/+X/5f/o/+n/6v/r/+v/6//r/+z/7f/t/+7/7v/w//D/8f/x//P/8//z//T/
8v/z//P/8//x//P/9P/0//L/8v/y//L/9P/1//X/9f/z//P/9P/0//b/9//4//r/+P/4
//j/+f/6//r//P/8//r/+v/6//v//f////////8BAAIAAgACAAIAAgAEAAUABQAFAAcA
CAALAAwADQAOAA4AEQARABIAFgAXABgAGQAbABwAHQAfAB0AHgAgACIAJAAkACYAJgAn
ACcAKAAoACYAJgAmACYAKAAnACcAJQAjACIAIAAgAB8AHgAdABwAGwAaABkAFwAXABYA
FAATAA8ADQAMAAsACwALAAsACgAFAAMAAgACAAMAAgACAAEA///+//3//f/+//3//f/8
//z//f/9//z/+v/6//r/+v/5//n/+f/5//f/9v/2//b/9//4//n/+v/4//j/+f/5//z/
/f/+//7//f/9//z/+f/7//v/+//7//3//f/9//7//f/8//z/+//8//3//v//////////
/wAA/v/+//7///8BAAEAAQABAAEAAQACAAIAAwADAAQABQAEAAMAAgABAP///v/+//7/
/////wAAAAD+//7//P/8//7//v/+//7//v///////f/9//3//f/9//////////7//P/9
//3//f/9//3/+//7//r/+v/6//r//P/8//z//P/7//v/+v/6//j/+f/5//n/+//9//z/
+//6//n/+P/4//j/+f/6//j/+f/5//n/+//5//v/+//5//j/+P/5//n/+P/4//j/+P/4
//j/+P/6//r/+//8//z//P/8//3//v///wEAAwAFAAcACAAJAAgACAAIAAcABwAHAAcA
BwAGAAYABgAFAAQAAwACAAEAAgAAAAAA/v/8//v/+//7//v/+//6//n/+P/3//X/9f/z
//P/8//0//b/9f/1//b/9P/0//T/9P/0//T/9f/1//j/9//y//L/9P/2//3/CwAeADQA
TwBvAJcAvADYAPMADgEPAekAsQBxACgA4f++/7b/rv+l/57/nP+k/7X/xP/K/9H/2P/e
/+L/5v/q/+3/7v/u/+7/7P/u/+//7//z//P/8//z//P/8//z//T/9f/1//b/9v/0//T/
9f/1//f/9//3//j/+v/7//v/+//3//n/+v/6//r/+v/6//r/+v/7//v/+//7//v//P/8
//3//f/9//7//v/+//7///8AAAAAAgACAAIAAgACAAMAAwAFAAUABQAFAAYABgAGAAoA
CgAMAA0ACwALAA0ADgARABIAEwAUABgAGwAbABwAHgAfACAAIQAhACIAIwAlACUAJgAo
ACoAKgAqACwALAAtAC0ALgAuAC4ALgAuAC4ALAArACsAKQArACoAKAAoACUAJAAjACIA
IwAiACEAHwAdABwAGgAZABUAEwASABEADQANAA0ADAALAAkACAAIAAcABgAGAAUABQAE
AAMAAwAAAP/////+//7///////7//v/+//7//v///////////////v/+//7//P/8//z/
/P/+//7///////7//f/8//r//P/9//3/+//9//3//f/9//v/+//7//z//v/+////////
/////////////////wAAAAAAAAAAAQD//////////wEAAQACAAIAAgABAAEAAQABAAEA
AQABAAMAAgACAAIAAAD//////v8AAAAA/v/+/wAAAAAAAAAA/v///////f/9//3//f/9
//v/+//7//r/+v/7//v/+//7//v/+f/5//r/+v/6//r/+v/6//r/+v/5//n/+P/4//j/
+f/5//n/+//7//n/+f/4//j/+P/5//v/+//6//n/+P/4//j/+v/6//r/+v/5//j/+P/4
//j/+f/5//n/+f/3//n/+f/5//j/+P/5//n/+P/4//j/+v/6//r/+v/4//j/+f/6//3/
/v///wEAAAABAAMABQAGAAcABwAHAAgACAAIAAcABwAHAAcABwAFAAQAAwABAAEAAQAB
AAEAAAD+//7//P/8//v/+//7//n/+f/4//f/+P/3//X/9f/z//P/8//0//T/8//z//T/
9P/0//T/9P/y//L/8//z//b/8//0//L/8v/y//n/CQAgADgAWQB7AKEAxADgAPsAEgEH
AdsAoQBZAAwAz/+0/6j/ov+f/6D/ov+u/73/yP/M/9P/2P/e/+D/5v/q/+n/7P/u//D/
7v/w//H/8f/y//H/8P/v//D/8f/y//T/8//z//T/9P/0//T/9f/1//X/9f/1//b/9v/3
//f/9//1//f/+P/4//b/9v/2//b/+P/5//n/+f/5//n/+v/6//v/+//7//z//P/8//z/
/f/+//7/AAAAAAAAAAAAAAEAAQADAAMAAwAFAAYABgAGAAgACAAKAAsACwALAA0ADgAR
ABIAEwAUABQAFwAXABgAGgAbABwAHQAhACIAIwAlACUAJgAoACoAKgAqACwALAArACsA
LAAsACwALAAsACwALAArACsAKQArACoAKAAoACUAJAAjACIAIwAiACEAHwAbABoAGAAX
ABUAEwASABEADQANAA0ADAAJAAcABgAGAAUABAAEAAMAAwACAAEAAQAAAP/////+//7/
//////7//v/+//7//v/9//3//f/9//3//P/8//z//P/8//z//P/6//r/+//7//v/+//7
//r//P/9//3/+//7//v/+//7//3//f/9//7//P/8//3//f///////////////////wAA
/v/+//7///////////////3//f/+//7/AAD//////////////////////v/+//7//f/9
//7//v/+//7//P/8//7//v/+//7//P/9//3/+//7//v/+//7//3//f/9//z/+v/7//v/
+//7//v/+f/5//r/+v/6//r/+v/6//r/+v/5//n/+P/4//j/+f/5//n/+f/5//f/9//6
//r/+v/7//n/+f/4//f/9//4//r//P/8//v/+v/5//r/+v/6//n/+//7//j/+P/4//j/
+P/4//j/+f/6//j/+f/5//n/+f/3//n/+f/5//j/+P/5//n/+P/4//j/+P/4//j/+P/2
//b/9//4//v//P/9////AgADAAUABwAGAAcABwAHAAoACgAKAAkABwAHAAcABwAFAAQA
AwABAP///////////v/8//z/+v/6//n/+f/5//n/+f/4//f/9v/1//P/8//z//P/8//0
//L/8f/x//L/9P/0//T/9P/0//T/9f/1//T/8//0//L/9P/2////DQAiADoAVQB3AJ0A
wADaAPcADAH9AM8AkwBJAPz/xf+s/6L/nP+b/57/ov+u/73/xv/M/9P/3P/i/+b/6v/s
/+3/7v/u/+7/7v/w//H/8f/y//H/8P/v/+//7//v//D/8//z//T/9P/0//T/9f/1//X/
9f/1//b/9P/1//X/9f/1//f/+P/4//r/+v/6//r/+P/5//n/+f/7//v//P/8//z/+//6
//r//P/8//z//f8AAAAAAgACAAAAAAAAAAEAAgAFAAYABwAIAAgABwAGAAoACgAMAA0A
DQANAA8AEAAPABAAEQASABQAFwAXABgAGAAZABoAGwAfACAAIQAjACMAJAAmACgAKAAo
ACoAKgArACsALAAsACoAKgAqACoAKgApACkAJwApACgAJgAmACMAIgAhACAAHwAeAB0A
GwAZABgAFgAVABUAEwASABEADQANAA0ADAAKAAkACQAKAAgABgAFAAMAAwACAAEAAQAC
AAEAAQAAAP7///////7//v/+//7//v/9//3//f/9//3//P/8//z//P/8//z//P/8//z/
/f/9//3//f/9//z//P/9//3/+//9//3//f/9/////////wAA/v/+///////9//3//f/9
//7///8AAAIAAQAAAP///////////////wEAAQACAAIAAgABAAEAAQADAAMAAwADAAEA
AAAAAAAAAQABAAIAAgACAAIAAAAAAP7//v/+//7//v///////f/7//v/+//7//3//f/9
//z//v/////////9//3/+//7//z//P/8//z//P/8//z//P/9//3//P/8//z//f/9//3/
/f/9//v/+//6//r/+v/7//r/+f/3//X/+P/6//v//P/8//z//P/8//z/+//6//r/+v/4
//n/+f/5//r/+f/8//3/+//6//r/+//7//r/+v/6//j/+P/4//j/+f/6//z//v///wAA
AQADAAIAAwAFAAcACAAJAAkACQAKAAoACgAJAAsACwALAAsABwAGAAUAAwADAAMAAwAD
AAIAAAAAAP7/+v/5//n/+f/6//v/+//7//r/+f/3//f/9f/1//X/9v/2//X/9f/2//b/
9v/2//b/9//4//r/+//6//f/+P/4//j//P8BAA8AIgA2AE0AaQCJAK4AzgDnAPgA7wDH
AJEAVQAOANX/vv+6/7T/rf+k/6L/qv+3/8T/yv/R/9j/4P/o/+z/7v/x//L/8v/y//L/
9P/1//X/9f/1//X/9f/1//X/9f/2//j/+f/7//z/+v/6//v/+//9//3//f/+//z//f/9
//3/+//9//7//v/+//7//v/+/wAAAQABAAEAAQABAAIAAgACAAEAAAAAAAIAAgACAAMA
BgAGAAgACAAGAAYABgAHAAkACwALAAsACwAMAAwADAAMAAwADgAPABEAEQATABQAFAAU
ABQAFAAWABkAGQAaAB4AHwAgACEAIwAkACUAJwAnACgAKgAsACwALAAuAC4ALgAvADEA
MgAvAC4ALQAsACwAKwArACkAKwAqACgAKAAoACgAKAAoACUAJAAjACEAIQAgAB4AHQAb
ABkAGAAXABUAFQAVABQADwANAAwADAAOAA4ADwAPAA4ADAAKAAkACAAHAAcABgAGAAcA
BwAGAAgACAAIAAgABQAFAAUABQAFAAQABAAEAAYABgAGAAYABQAEAAQAAwAFAAUABQAE
AAYABwAHAAUABwAHAAcABwAHAAcABwAIAAgACAAJAAkACQAJAAkACQAHAAcABwAIAAoA
CgAKAAsACwALAAsACwANAA0ADgAOAA0ACwAKAAkACQAJAAkACQAMAAwADQAOAA0ADQAO
AA4ADAAMAAoACgAIAAgACAAIAAsADQAOAA0ACgAJAAgABwAHAAcABwAGAAcACQAKAAsA
CQAJAAcABwAIAAgACAAIAAYABgAGAAYABgAHAAcACAAHAAcABgAFAAcABwAFAAUABgAG
AAYABwAJAAkACAAHAAYABgAHAAgACQAJAAkACQAIAAgACAAHAAUABQAFAAYABAAEAAMA
AwAGAAYABgAGAAcACQAKAAsACgAJAAkACgAKAAsADAANAA4ADgAPAA8AEQATABIAFQAW
ABcAGAAYABgAGAAYABgAGAAYABgAGAAYABgAGAAVABQAEwASABAAEAAQABAADwAOAA0A
DAAMAAwADAAMAAkACAAHAAYABgAGAAYABgAGAAYABgAGAAYABgAGAAYABgAGAAYABgAI
AAgACAAIAAoADAAOABAAIQAyAEMAVABzAJIAsQDQANYA3ADiAOgAtACAAEwAGAAAAOr/
1P++/w==
         </WaveFormData>
      </LeadData>
      <LeadData>
         <LeadByteCountTotal>10000</LeadByteCountTotal>
         <LeadTimeOffset>0</LeadTimeOffset>
         <LeadSampleCountTotal>5000</LeadSampleCountTotal>
         <LeadAmplitudeUnitsPerBit>4.88</LeadAmplitudeUnitsPerBit>
         <LeadAmplitudeUnits>��V</LeadAmplitudeUnits>
         <LeadHighLimit>2147483647</LeadHighLimit>
         <LeadLowLimit>268435456</LeadLowLimit>
         <LeadID>V5</LeadID>
         <LeadOffsetFirstSample>0</LeadOffsetFirstSample>
         <FirstSampleBaseline>0</FirstSampleBaseline>
         <LeadSampleSize>2</LeadSampleSize>
         <LeadOff>FALSE</LeadOff>
         <BaselineSway>FALSE</BaselineSway>
         <ExcessiveACNoise>FALSE</ExcessiveACNoise>
         <MuscleNoise>FALSE</MuscleNoise>
         <LeadDataCRC32>2228847153</LeadDataCRC32>
         <WaveFormData>
8P/w//D/8P/y//L/8v/y//H/8P/v/+7/8P/w//D/8P/x//L/8//0//b/9v/2//b/9P/0
//T/9P/2//b/9v/2//f/+P/5//r//f/+////AAACAAQABgAIAAYABgAGAAYACAAKAAwA
DgASABQAFgAYABkAGgAbABwAHQAeAB8AIAAhACIAIwAkACQAJAAkACQAJAAkACQAJAAh
ACAAHwAeAB0AHAAbABoAFwAWABUAFAARABAADwAOAAsACgAJAAgABgAEAAIAAAD///7/
/f/8//v/+v/5//j/9v/2//b/9v/2//b/9v/2//P/8v/x//D/8v/y//L/8v/x//D/7//u
/+//8P/x//L/8v/y//L/8v/w//D/8P/w//L/8v/y//L/8P/w//D/8P/w//D/8P/w//L/
8v/y//L/8v/y//L/8v/0//T/9P/0//L/8v/y//L/9P/0//T/9P/1//b/9//4//b/9v/2
//b/9v/2//b/9v/2//b/9v/2//b/9v/2//b/9P/0//T/9P/0//T/9P/0//T/9P/0//T/
9P/0//T/9P/y//L/8v/y//T/9P/0//T/9P/0//T/9P/y//L/8v/y//L/8v/y//L/8v/y
//L/8v/0//T/9P/0//P/8v/x/+//8f/x//D/8P/x//H/8f/x//D/8P/w//D/8v/y//L/
8v/y//P/8//z//P/8//z//P/8f/x//L/8v/1//f/+P/5//z//v///wAAAAAAAAAAAAAA
AAAAAAAAAP7//v/+//3//v/9//z/+//7//z//P/6//v/+f/5//b/9f/1//b/9v/0//P/
8v/w/+7/7v/t/+3/7f/t/+7/7v/s/+z/7P/s/+3/7v/v//D/8//z//P/8v/x/+7/7v/u
/+7/7//2/wYAHwA7AFwAgACmAMwA8QATARsB/gDPAJcAUwAVAPb/6v/f/9P/xv++/8H/
zv/Y/9z/3//i/+b/6//s/+3/7v/u/+//7v/u/+7/7v/v/+3/7f/t/+3/7f/u/+7/7//w
//D/8f/x/+//7v/u/+//8f/x//H/8v/y//L/8v/y//P/8//z//T/8//z//P/8//z//P/
9P/0//T/9f/1//b/9v/1//X/9f/2//f/+P/4//r//P/8//z//P/8//z//f/+////AAAA
AP7/AAAAAAAAAgAEAAYABwAJAAkACwAMAA0ADgAOAA8AEgAVABcAGQAZABoAGwAcACAA
IQAiACUAJAAlACYAKAArACwALQAuAC4AMAAwADAAMAAwADAAMAAwAC8ALwAtAC0ALAAs
ACoAJgAmACUAIwAiACAAHwAdABsAGgAYABYAFAASABEAEAAQAA8ADgANAAoACQAHAAYA
BQAEAAQABAADAAMAAwACAAEAAAD///7//v/+//7//v/9//3//f/8//7//v/+/////f/9
//3//f/8//z//P/7//3//v/+//7//v/+//7//f/9//3//v////3//f/9//3/AAAAAAAA
AAABAAEAAgAEAAMAAQAAAP//AQABAAIAAwADAAMAAwADAAUABQAFAAUABQAFAAUABQAD
AAIAAgADAAUABgAGAAUABAAEAAQABAACAAIAAwADAAMAAgACAAIAAQABAP//AQABAAIA
AgAAAAAAAAD/////////////////////AAAAAAAA////////AQAAAAAAAAD///7//f/8
//7//v/+//3//////wAAAAD+//3//P/8/wEA///+//7//v/+//7/+//7//v/+v/8//3/
/f/9//3//P/8//z//P/8//z//P/8//z//f/9//v/+//7//v//f/9//3//v8AAAEAAwAE
AAUABgAIAAkACgAMAAwADAAKAAoACgAKAAoACgAKAAoACQAIAAcABgAHAAcACAAIAAQA
AwABAAEA/v/9//3//v/+//7//f/8//j/9v/2//X/9f/1//X/9v/0//T/9P/0//b/9v/2
//b/+P/5//n/+f/2//X/8v/w//D/8P/1/wIAGAAxAE8AbgCSALYA3AADAR8BFwHwALsA
fwA5AAUA7v/m/93/1//Q/87/1f/e/+D/4v/l/+j/6v/v//L/8f/w//D/7//w//D/8P/w
//H/8f/x//H/8f/v//D/8P/x//L/8v/z//P/8//y//L/8//x//H/8f/y//T/9P/0//T/
8//z//P/9P/3//f/9//3//X/9f/2//b/9f/1//T/9P/1//X/9v/3//b/9//4//j/+v/8
//z//P/6//r/+v/7//z//f/+//7//v8AAAAAAAAAAAIABAAFAAcABwAJAAoACQAKAAoA
CwAOABEAEwAVABcAGAAZABoAHAAdAB4AIQAiACMAJAAmACcAKAApACoAKAAqACoAKgAs
ACwALAAsACwAKwArACkAKQAoACgAJgAkACQAIwAhACIAIAAfAB0AGQAYABYAFAAQAA4A
DQAMAAwACwAKAAkABgAFAAMAAgABAAAAAAAAAP////////7//f/8//v/+v/8//z//P/8
//z/+//6//j/+v/6//r/+//7//v/+//7//r/+v/6//n/+//8//z//P/6//r/+v/5//n/
+f/6//v/+f/5//n/+f/6//r/+v/6//n/+f/6//z//P/7//v/+//7//v//P/9//v/+//7
//v//f/9//3//f/9//3//f/9//3//P/8//3/+//8//z/+//8//z//P/8//r/+v/7//v/
+//6//r/+v/5//n/9//5//n/+v/6//j/+v/6//n/+f/3//f/9//3//f/9//4//j/9v/1
//X/9f/3//b/9v/2//b/9v/2//b/9v/2//b/9f/z//P/9P/0//b/9f/0//T/9f/1//X/
9f/3//b/9P/0//T/9P/z//P/8//y//T/9f/1//X/9P/y//H/8P/x//L/8//0//P/8v/y
//H/8f/x//H/8f/z//P/8//0//T/9f/3//j/+f/6//z//f/+/wAAAAAAAAAAAAAAAAAA
AAAAAAAAAAD+//z/+v/4//j/+f/7//z/+f/3//T/8//y//H/8f/y//D/8P/v/+7/7v/s
/+z/6//r/+v/6//s/+r/6v/q/+r/6v/q/+r/6v/s/+3/7f/t/+r/6f/o/+j/6P/s//X/
BgAaADMAUQByAJYAtgDcAAEBDwH3AMwAkwBNAA0A6f/a/9L/y//F/8L/xP/L/9L/1v/Y
/9v/4P/k/+n/6P/p/+j/6P/n/+b/6P/o/+j/6f/n/+f/5//n/+n/6v/q/+v/7P/s/+3/
7f/s/+r/6f/p/+r/6//s/+7/7v/u/+7/7v/t/+3/7f/u/+//7//v/+//7f/t/+7/7v/w
//H/8f/y//D/7//v/+//8v/z//T/9P/y//T/9P/0//T/9P/0//X/+P/5//r/+v/6//z/
/P/8//r//P/+/////////wEAAgADAAQABAAFAAgACwANAA8AEQASABMAFAAUABUAFgAZ
ABwAHQAeACAAIQAiACMAJAAiACQAJAAkACQAJAAkACQAJAAjACMAIQAhACAAIAAeABwA
HAAbABkAGAAWABUAEwARABAADgAMAAoACAAHAAYABgAFAAQAAwD+//3/+//6//v/+v/6
//r/+f/5//n/+P/3//b/9f/0//T/9P/0//T/8//z//P/8v/0//T/9P/1//X/9f/1//X/
9P/0//T/8//z//T/9P/0//T/9P/0//P/8f/x//L/8//1//X/9f/1//T/9P/0//T/9f/1
//b/+P/2//X/9f/1//X/9f/2//f/9//3//f/9//5//n/+f/5//n/+f/5//n/+f/4//j/
+f/3//j/+P/3//j/+P/4//j/+P/4//n/+f/7//r/+v/6//f/9//1//f/9//4//j/9v/2
//b/9f/1//X/9f/1//X/8//z//T/9P/0//P/8//z//X/9P/0//T/9P/0//T/9P/0//T/
9P/z//X/9f/2//b/9P/z//L/8v/x//P/9f/0//L/8v/y//L/8f/x//H/8P/y//P/8//z
//H/8P/w//D/8P/w//D/8P/y//L/8//z//H/8f/x//H/8//z//P/9P/0//X/9//4//n/
+v/8//3//v8AAAAAAAD+//7//v/+/wAAAAAAAAAA/f/8//v/+v/7//v//P/8//r/+f/3
//f/8v/x//H/8v/0//T/8//y/+7/7P/s/+v/7f/t/+3/7v/s/+z/7P/s/+z/7P/s/+z/
7v/v/+//7//u/+v/6P/o/+r/7P/z/wIAFgAtAEkAaACMAK4AzgDtAAEB7QDEAJUAVwAV
AOv/3v/W/8//xf+6/7j/w//O/9T/1v/b/+D/5P/n/+r/6//s/+r/6f/q/+j/6P/o/+n/
6//r/+v/6//p/+r/6v/r/+r/6v/r/+v/7f/s/+z/7f/t/+3/7f/u/+7/7v/u/+7/7f/t
/+3/7v/v/+//7//v/+//7//w//D/7v/v/+//8P/y//H/8f/x//L/8//0//T/9P/2//b/
9v/2//b/9v/3//j/+f/6//r/+v/8//z//P/8//7/AAABAAEAAQADAAQABQAGAAYABwAI
AAsADQAPABEAEgATABQAFgAXABgAGwAeAB8AIAAiACEAIgAjACQAIgAkACQAJAAmACYA
JgAmACQAIwAjACEAIwAiACIAIAAcABwAGwAZABgAFgAVABMAEQAQAA4ADAAMAAoACQAI
AAgABwAGAAUAAgABAP///v/9//z//P/8//v/+//7//r/+f/4//f/9v/4//j/+P/4//f/
9//3//b/9v/2//b/9//3//f/9//3//b/9v/2//X/9f/2//b/9v/2//b/9v/1//f/9//4
//n/+f/5//n/+f/4//j/+P/4//n/+f/6//z/+v/5//n/+f/7//v//P/9//3//f/9//3/
/f/9//3//f////////////3//P/8//3//f/+//7//f/+//7//v/+//z//P/9//3/+//6
//r/+v/5//n/9//5//v//P/8//r/+P/4//f/9//3//f/9//3//n/+f/6//r/+P/3//f/
9//5//j/+P/4//j/+P/4//j/+P/4//j/9//3//f/+P/4//b/9f/0//T/9f/1//X/9v/4
//j/+P/4//f/9//3//b/+P/5//n/+f/3//b/9v/2//T/9P/0//T/9v/2//f/9//3//f/
9//3//f/9//3//j/+P/5//v//P/9//7/AAABAAQABgAGAAYABAAEAAQABAAGAAYABgAG
AAMAAgABAAAA/////wAAAAAAAP///f/9//j/9//3//j/+P/4//f/9v/0//L/8v/x//P/
8//z//T/9P/0//T/9P/0//T/9P/0//T/9f/1//X/9P/z//T/8v/y//L/9f8CABQAKwBH
AGQAhACmAMYA6wAJAQsB7AC9AIMAPwAHAOr/3v/X/9P/zP/G/8v/1v/e/+D/4//m/+j/
7f/w//H/8v/y//H/8P/w//D/8P/x//P/8//z//P/8f/y//L/8//y//L/8//z//X/9P/0
//X/8//z//P/9P/0//T/9P/0//P/8//z//T/9v/3//j/+f/5//n/+v/6//j/+f/5//r/
+//7//z//f/7//v/+//6//z//v/+//7//v/+//7///8AAAEAAgACAAIABAAEAAQABAAG
AAgACQALAAsADQAOAA0ADgAOAA8AEAATABUAFwAZABoAGwAcABwAHQAeACEAIgAjACQA
JgAnACgAKQAqACwALgAuAC4ALwAwADEAMgAxAC8ALgArACwALAAtACwAKAAoACcAJQAk
ACIAIQAfAB8AHgAcABoAGgAYABcAFgAUABMAEgARABAADwANAAwACQAIAAgACAAJAAkA
CQAIAAcABgAFAAQABAAEAAQABAAFAAUABQAEAAIAAgACAAMABQAFAAUABQACAAIAAgAB
AAMABAAEAAQABAAEAAQAAwADAAMABAAFAAMAAwADAAMAAgACAAIAAgACAAMABQAIAAoA
CQAJAAkACAAHAAcABwAJAAkACQAJAAkACQAJAAkACQAJAAkACQAJAAgACAAJAAgACAAH
AAUABgAGAAYABgAEAAQABQAFAAcABgAGAAYABwAHAAUABwAFAAYABgAEAAYABgAFAAUA
AwADAAMAAwADAAMABAAEAAQAAwADAAMABQAEAAQABAAEAAQABAAEAAIAAgACAAEAAQAB
AAIAAgAEAAMAAgACAAMABQAFAAUABAACAAIAAgACAAEAAQABAAAAAQADAAQABQADAAIA
AgACAAIAAgACAAIAAgACAAMAAwABAAEAAQABAAEAAQABAAIAAgADAAUABgAHAAgACgAL
AAwADgAOAA4ADgAOAA4ADgAOAA4ADgAOAA8ADgANAAwACQAJAAoACgAKAAkABwAHAAEA
///+//7///8AAAAAAAD+//z//P/7//v/+//7//z//P/8//z//P/+//7//v/+//z//f/9
//3//P/5//j/+P/4//j/+f8AAA4AIQA3AFAAbgCSALYA1wD5AAUB9ADLAJkAWQAbAPr/
7v/l/9v/1P/K/8n/0P/a/+D/5//s/+7/7//y//f/+v/4//f/9P/y//L/8v/z//X/9f/1
//X/9f/2//b/9//2//b/9//3//n/+P/4//n/9//3//f/+P/6//r/+v/6//f/9//3//j/
+f/5//n/+f/5//n/+v/6//j/+f/5//r/+//7//z//f/8//3//v/+//z//v/+//7/AAAA
AAAAAQAAAAEAAgACAAIABAAEAAQAAgAEAAYABwAHAAcACQAKAA0ADgAOAA8ADgARABMA
FQAZABoAGwAcABsAGwAbAB0AIAAhACIAJAAnACgAKQAqACkAKgApACgAKgAqACoAKgAq
ACkAKQAnACcAJgAmACQAJAAkACMAIQAfABwAGgAXABYAFgAVABQAEAAOAA0ADAAMAAsA
CgAJAAUAAwAAAP7////+//7//v/////////+//v/+v/5//j/+v/6//r/+v/5//n/+f/4
//b/9v/2//f/9v/1//T/8//y//L/8v/x//P/9v/4//r/+f/4//f/9f/1//X/9v/3//X/
9f/1//X/9v/2//b/9v/3//f/+P/6//r/+f/5//n/+P/3//f/9//5//n/+f/5//f/9//3
//f/+f/5//n/+f/5//j/+P/5//j/+P/3//X/9//4//n/+v/5//j/+P/3//f/9v/2//b/
9//3//X/9//2//b/9f/y//P/9P/0//X/8//z//P/8//z//P/9P/0//L/8f/x//H/8f/w
//D/8P/y//L/8v/y//D/7v/s/+n/6//t//D/8v/y/+//7v/s/+z/7f/u/+//8P/t/+3/
7f/s/+z/7f/t/+3/7//u/+7/7v/s/+z/7P/s/+z/7P/t/+3/6//r/+v/6//s/+3/7v/w
/+7/7//x//L/8f/y//T/9f/4//r/+v/6//r/+v/6//r//P/8//z//P/5//j/9//2//P/
8//0//T/9P/z//H/8f/u/+3/7f/u/+7/7v/t/+z/6v/o/+j/5//n/+f/5//o/+j/6P/o
/+j/6P/o/+j/6P/m/+f/5//n/+L/4//m/+T/5P/k/+f/8v8CABcAMQBMAHAAmgC+AN8A
/QADAegAvQCJAEcACwDu/+T/1//J/7j/rP+v/7z/yP/K/8//2P/c/9v/3P/h/+L/5P/j
/+D/3v/e/97/3//h/+H/4f/h/+H/4v/i/+P/5P/k/+X/5f/n/+b/5v/n/+f/5//n/+j/
5v/m/+b/5v/n/+f/5//o/+f/5//n/+f/5//n/+j/6P/m/+f/5//o/+n/6f/q/+v/6//r
/+v/6v/s/+7/7v/u/+7/7v/u/+//7v/v//D/8P/y//T/9P/0//L/9P/2//f/9f/1//f/
+P/7//z//P/9//7/AQADAAUACQAKAAsADAAOAA8AEAATABIAEwAUABYAGQAaABsAHAAa
ABwAHAAcAB4AHgAeAB4AHwAfACAAHwAeABwAGwAYABYAFgAVABMAEAAOAA0ACwAJAAgA
BgAEAAIAAAD///7//v/9//z/+//4//f/9f/0//X/9P/0//T/8f/x//H/8P/x//D/7//u
/+z/7P/s/+z/7f/t/+3/7P/q/+r/6v/r/+r/6f/o/+f/5//o/+n/6f/p/+r/6v/q/+3/
7v/v/+//7v/t/+3/7f/r/+v/6//r/+7/7v/u/+7/6//r/+z/7v/w/+//7//v/+//7//w
//H/8f/x//H/8f/z//P/8//z//X/9f/1//X/9//2//b/9//1//b/9v/1//L/8v/y//L/
8v/y//P/8//y//D/7//u//D/8f/w//P/8f/y//L/8P/y//L/8f/x//P/8//z//P/8f/x
//L/8v/y//H/8f/x/+//7v/u/+7/8P/w//D/8P/w//D/8P/v/+3/7f/u/+7/7v/v//D/
7v/u/+7/7v/v/+//7//u//D/8f/x//H/8f/w//D/8P/u/+7/7v/u/+7/7v/v/+//7//v
/+//7//x//H/8f/y//D/8f/z//T/9f/2//j/+f/8//7//v/+//7//v/+//7//P/8//z/
/P/8//z//P/8//n/+f/6//r/+f/5//j/+f/0//P/8//0//T/9P/z//L/8P/u/+7/7f/t
/+3/7f/u//D/8P/w//D/7//u/+3/7P/u/+//7//v//D/7//s/+r/6P/o/+n/9v8IAB0A
OQBaAH4ApADKAO8AEwEbAQABzwCZAFcAFwD0/+r/3//T/8b/wP/D/87/2P/c/93/4v/k
/+f/6v/t/+7/7v/t/+z/6v/q/+r/6//s/+3/7v/v/+7/7v/t/+3/8P/w//H/8f/v/+7/
7v/v//H/8f/x//L/9P/0//T/9P/z//P/8//0//P/8//z//P/8//z//T/9P/y//P/8//0
//X/9f/2//f/9v/3//j/+P/4//r/+v/6//r/+v/6//v//P/9//7//v/+/wAAAAAAAAIA
BAAGAAcABQAFAAcACAAJAAoACgALAA0AEQAUABcAGQAaABsAHAAcAB0AHgAhACQAJQAm
ACgAJwAoACkAKgAqACwALAAsAC0ALgAvADAALgAtAC0AKwArACoAKgAoACYAJgAlACMA
IgAgAB8AHQAdABwAGgAYABUAEgAQAA4ADAALAAoACQAIAAcABQAEAAMAAgACAAIAAQAB
AAEAAAD9//z/+//6//z//P/8//z//f/9//3//P/8//z//P/9//v/+//7//v/+v/6//r/
+f/7//z//P/8//r/+v/6//n/+f/5//r/+//7//v/+//7//r/+v/6//r/+v/7//3/AAD+
//3//f/9//3//f/+///////////////9//3//f/9////////////AQAAAAAAAQD//wAA
AAD//wAAAAAAAAAA///+//7//f////7//v/+///////9/////f/+//7//P/8//z/+//7
//n/+f/5//n/+f/5//r/+v/8//v/+//7//n/+P/4//j/+P/4//j/+P/4//j/+P/3//f/
9//4//j/+v/5//j/+P/3//f/9//3//j/+f/5//r/+P/3//b/+P/4//j/+P/3//f/9//2
//b/9//3//f/+f/4//j/+P/2//b/9v/2//b/9v/3//f/+f/5//n/+f/3//f/9//4//r/
+//9//7//f/+/wAAAQACAAQABAAEAAYABgAGAAYABAAEAAQABAADAAIAAQAAAP////8A
AAAA/v/9//v/+//5//n/+v/8//v/+v/4//b/9v/0//T/8//x//H/8f/y//L/8v/y//L/
9P/0//T/9P/z//P/8v/x//T/8//y//D/7P/q/+///P8QACcARwBoAI4AsgDWAP0AGwEZ
AfYAxwCLAEUADQDy/+T/2//T/87/yv/R/9z/4v/i/+P/5v/q/+v/7v/v//D/8P/x//L/
8P/w//D/8f/v/+//7//v//H/8v/y//P/8v/y//P/8//1//T/9P/1//X/9f/1//b/9P/0
//T/9P/1//X/9f/2//b/9f/0//P/9f/1//b/9v/2//f/9//4//j/9//3//f/+v/7//z/
/P/6//z//P/8//z//P/8//3//v///wAAAAAAAAIAAgACAAQABgAIAAkABwAHAAkACgAM
AA4ADwARABAAEwAVABcAFwAYABkAGgAdAB8AIQAlACQAJQAmACgAKwAsAC0ALgAsAC4A
LgAuADAAMAAwADAAMgAxADEALwAtACwALAAqACgAKAAnACUAJgAkACMAIQAdABwAGgAY
ABYAFAATABIAEQAPAA0ACwAKAAkABwAGAAUABAAEAAQAAQABAAEAAAABAAAA///+//7/
/v/+//7//////////v/+//7//v////3//f/9//3//v/+//7//f/9//7//v/+//7//v/+
//3//f/9//7////9//3//f/9//7//v/+//7//f/9//7/AAACAAEAAQABAAEAAQACAAMA
AQABAAEAAQABAAEAAQABAP//////////AQAAAAAAAQABAAIAAgABAAAAAAAAAAAAAAAA
AAEAAQD///7//v/+//7////+/wEA//8AAAAA/v/+//7//f/9/////////////f/9//7/
/v/+//3//f/9//3//P/8//z//P/8//z//P/8//z//P/7//v/+//8//z//P/7//r/+v/9
//3//f/9//v/+//6//r//P/9//3//f/8//z//P/8//z//P/7//r//v/+//z//P/8//z/
/P/9//3//f/8//z//f/9//3//f/8//z//P/8//z//P/8//z//P/9//3//f/9//3//f/7
//v/+//8//7///8BAAIABQAGAAgACQAIAAoACgAKAAoACgAKAAoACAAIAAgACAAHAAYA
BQAEAAMAAwAEAAQAAgABAP/////+//3//f/+//7//v/9//z/+v/4//j/9//5//n/+f/6
//n/+P/3//b/9//4//n/+v/4//n/+f/5//j/9//2//T/9P/0//n/BgAYAC8ASwBsAJAA
tgDYAP8AGwEXAfIAvwB/ADsABQDs/+D/1//T/9D/zv/V/+D/5P/m/+n/7v/0//X/9v/3
//b/9v/1//T/9v/2//b/9//1//X/9f/1//P/9P/0//X/+P/4//n/+f/5//j/+P/5//n/
+f/5//r/+v/6//r/+v/7//v/+//8//3//f/9//3//f/9//7//v/+//////8AAP7//f/9
//3/AAABAAIAAgACAAQABAAEAAQABAAEAAUACAAJAAoACgAIAAoACgAKAAoADAAOAA8A
DwAPABEAEgARABIAEgATABYAGQAbAB0AHQAeAB8AIAAkACUAJgApACoAKwAsAC4ALQAu
AC8AMAAyADQANAA0ADIAMgAyADIANAAzADMAMQAzADIAMgAwAC4ALgAtACsAKgAoACcA
JQAhACAAHgAcABsAGgAaABoAGQAXABUAEwARABEAEAAQAA0ADAAMAAwACwALAAsACgAL
AAoACQAIAAYABgAGAAYABwAHAAcABgAGAAYABgAHAAcABwAHAAcABgAGAAYABQAFAAYA
BgAGAAYABgAGAAUABQAFAAYABwAHAAcABwAHAAoACgAKAAoABwAHAAgACgAKAAkACQAJ
AAoACwANAA8ADgANAAwACwALAAsACwALAAsACwALAAsADQAMAAwADQANAA4ADgANAAwA
DAAMAAwADgAOAA8ADwANAAwADAAMAAsACwAJAAsACwAMAAwACgAIAAgABwAHAAkACQAJ
AAkACwALAAwADAAKAAkACQAJAAkACAAIAAgACAAIAAgACAAKAAoACgAJAAkACQAKAAoA
CgAJAAgACAAJAAkACQAJAAcABwAGAAYABgAJAAsACwAMAAwADAAMAAwACQAJAAkACAAG
AAcABwAHAAgACAAJAAoACgAKAAoACgAIAAgACQAJAAkACQAJAAkACwALAAsADAAMAA0A
DwAQABEAEgAUABUAFAAWABYAFgAYABgAGAAYABgAGAAYABgAFQAUABMAEgATABMAFAAU
ABIAEQAPAA8ACgAJAAkACgAMAAwACwAKAAgABgAGAAUABQAFAAUABgAEAAQABAAEAAQA
BAAEAAQABQAHAAgACQAIAAcABgAGAAQABAAHABIAJAA7AFMAbgCOALQA1gD3ABEBEwHy
AMMAjQBLABUA/v/4//H/5//a/9L/1f/g/+r/7v/x//b//P///wIABQAEAAQABQAEAAIA
AgACAAMAAwADAAMAAwADAAQABAAFAAgACAAJAAkACQAIAAgACQAJAAkACQAKAAgACAAI
AAgABwAHAAcACAALAAsACwALAAsACwAMAAwACgALAAsADAAKAAkACQAJAAwADQAOAA4A
EAASABIAEgAQABAAEAARABQAFQAWABYAFAAWABYAFgAWABgAGgAbAB0AHQAfACAAIAAg
AB8AHwAgACMAJQAnACsALAAtAC4AMAAxADIANQA2ADcAOAA6ADsAPAA9AD4AQABCAEIA
QgBBAEAAPwA+AD4APQA9ADsAOwA6ADoAOAA3ADgAOAA3ADYANAAzADEALwAuACwAKgAo
ACYAJQAkACQAIwAiACEAHAAbABkAGAAaABoAGwAcABgAFwAWABQAEwASABEAEAARABIA
EwAUABMAEwATABIAEAAQABAAEQARABEAEQARABIAEgASABEAEQASABIAEgAQABAAEAAP
ABAAEQATABUAEwATABMAEwAUABQAFAAUABUAFQAWABgAFgAVABUAFQAVABUAFgAXABUA
FQAVABUAFwAXABcAFwAZABkAGQAZABcAFgAWABcAFQAWABYAFQAXABgAGQAaABgAGAAZ
ABkAFwAWABYAFgAVABUAEwAVABYAGAAZABgAFgAWABUAFQATABMAEwATABUAFQAWABYA
FAATABMAEwAVABQAFAAUABQAFAAUABQAFAAUABQAEwARABEAEgASABQAEwASABIAEwAT
ABMAEwAVABUAFAAUABIAEwATABMAFgAWABYAFgAUABQAEwASABAAEAAQABEADwAQABAA
EAASABIAEwATABMAFAAVABcAFgAVABQAFAAVABcAGAAZABkAGgAaABoAGgAcABwAHwAg
ACEAIgAiACIAIgAiACAAIAAgACAAIgAiACIAIgAhACAAHwAeABwAHAAcABwAGgAaABoA
GgAZABgAFwAWABQAFAAUABQAEwASABEAEAASABIAEgASABIAEgASABIAEgASABIAEgAS
ABIAEgASABAAEAAQABAAIgAyAEIAUgBzAJQAtQDWAOYA9AACARAB4QCyAIMAVAA9ACYA
DwD4/w==
         </WaveFormData>
      </LeadData>
      <LeadData>
         <LeadByteCountTotal>10000</LeadByteCountTotal>
         <LeadTimeOffset>0</LeadTimeOffset>
         <LeadSampleCountTotal>5000</LeadSampleCountTotal>
         <LeadAmplitudeUnitsPerBit>4.88</LeadAmplitudeUnitsPerBit>
         <LeadAmplitudeUnits>��V</LeadAmplitudeUnits>
         <LeadHighLimit>2147483647</LeadHighLimit>
         <LeadLowLimit>268435456</LeadLowLimit>
         <LeadID>V6</LeadID>
         <LeadOffsetFirstSample>0</LeadOffsetFirstSample>
         <FirstSampleBaseline>0</FirstSampleBaseline>
         <LeadSampleSize>2</LeadSampleSize>
         <LeadOff>FALSE</LeadOff>
         <BaselineSway>FALSE</BaselineSway>
         <ExcessiveACNoise>FALSE</ExcessiveACNoise>
         <MuscleNoise>FALSE</MuscleNoise>
         <LeadDataCRC32>3035014106</LeadDataCRC32>
         <WaveFormData>
xP/E/8T/xP/B/8D/v/++/77/vv++/77/v//A/8H/wv/A/8D/wP/A/8P/xP/F/8b/w//C
/8H/wP/B/8L/w//E/8X/xv/H/8j/yP/I/8j/yP/M/87/0P/S/9D/0P/Q/9D/1P/W/9j/
2v/e/+D/4v/k/+T/5P/k/+T/6P/q/+z/7v/u/+7/7v/u//H/8v/z//T/9P/0//T/9P/x
//D/7//u/+z/7P/s/+z/6f/m/+P/4P/f/97/3f/c/9n/2P/X/9b/0v/Q/87/zP/M/8z/
zP/M/8n/yP/H/8b/xv/G/8b/xv/G/8b/xv/G/8P/wv/B/8D/wf/C/8P/xP/B/8D/v/++
/7//wP/B/8L/xP/E/8T/xP/D/8L/wf/A/8L/xP/G/8j/x//G/8X/xP/F/8b/x//I/8r/
yv/K/8r/yP/I/8j/yP/L/8z/zf/O/83/zP/L/8r/y//M/83/zv/P/9D/0f/S/9H/0P/P
/87/0f/S/9P/1P/T/9L/0f/Q/9H/0v/T/9T/1v/W/9b/1v/W/9b/1v/W/9f/2P/Z/9r/
2f/Y/9f/1v/Y/9j/2P/Y/9n/2v/b/9z/2v/a/9r/2v/b/9z/3f/e/93/3P/b/9r/2//c
/93/3v/g/+D/4P/g/9//3v/d/9z/3f/e/+D/4f/h/+D/3f/b/93/3f/e/9//4v/i/+L/
4v/h/+H/4f/h/+P/5f/n/+f/5P/j/+L/4f/i/+P/5v/p/+n/7P/s/+3/7f/t/+3/7f/y
//P/9P/1//T/8v/x/+//8f/w//H/8v/x//L/8v/x/+3/7P/q/+n/6v/s/+//8P/v/+7/
6//n/+b/5v/n/+n/6//r/+v/6f/n/+b/5v/n/+j/6//t/+7/7P/s/+r/6v/p/+r/6v/r
/+r/6P/q//L/AAAQACcAQQBeAH4AoAC8AMoAwQCtAJUAcgBTAEEANgAuACMAFAAGAP//
BAAIAAcABwAHAAYABwAFAAAA/f/6//j/+v/5//n/+f/5//j/9v/0//L/8v/z//X/9//3
//n/+f/4//X/9P/0//X/9v/3//r/+//5//j/9//3//f/+P/5//z//P/8//v/+//6//n/
+f/5//r//P///wAA///+//z/+v/7//7///8AAP//AQABAAEAAAAAAAAAAQADAAUABwAK
AAkACAAHAAYABwAKAAwADQAMAA4ADwAQAA4ADgAPABEAFgAYABsAHwAeAB0AHQAdAB8A
IgAlACcAKAArACsALAAtAC0ALQAwADEAMgAzADUANQA1ADQAMwAzADMAMwAzADEALgAw
ADAAKwApACcAJgAoACgAJQAiACAAHwAbABcAFwAWABUAFQATABIAEgARAA8ADAAJAAcA
CQAJAAoACgAGAAYABQADAAQABAAEAAQAAwADAAMAAQD///7//v/+/wEAAwAEAAUABAAD
AAAA//8AAAAAAQABAAIAAwADAAIA//////7//v8AAAEAAwAEAAIAAQD+//3//v///wEA
AgAEAAQABAAEAAIAAQAAAP//AwAEAAYABwAHAAYAAwACAAQABAAEAAUABwAHAAcABwAD
AAMAAgACAAQABQAHAAkACAAHAAQAAgADAAMABQAFAAYABgAFAAUAAgABAAAAAAADAAQA
BQAGAAUABAAAAP//AQABAAIAAgADAAMAAwADAAAA///+//7/AAACAAMABQACAAEA/v/8
//3//v///wEAAQACAAIAAgD///7//f/9/wQABQAEAAMAAgABAAAA/v/+//7///8CAAQA
BQAEAAIAAQAAAAAAAwAEAAQABAAEAAEAAQABAP////8BAAMABQAFAAUABQADAAMAAwAF
AAgACQANAA4ADQANAA0ADQALAA0ADQANAA8ADwAOAA4ADAAKAAcABgAHAAkACwAMAAsA
BwAGAAQAAwADAAQABgAGAAYABgAEAP///f/8//z//f/////////9//3//P/8//v/+//9
//7///8AAAEAAAD8//v/+v/4//f/+P/6/wIADgAcACwAPwBVAHIAkgC0ANAA1gDHAK8A
kQBsAE0APQA4ADIAKQAgABgAFwAYABQADwAPAA0ADgAPABEADAAHAAQAAgAAAP//////
////AQAAAP///v/7//v//P/9////AQABAAAA/f/8//z//f/9//3//////wEAAAD/////
/P/8//z//v8CAAIAAQABAP7//f/9//3//f/+/wAAAAAAAAAA///+//7/AAAAAAAAAwAF
AAUABQADAAIAAQABAAQABQAGAAgACAAIAAgACAAGAAgACQAJAAsADgAQABIAEQAQABAA
EQAUABYAGQAdAB8AHwAgACEAIQAiACMAIwAlACkAKgAsACsAKwArAC4AMAAwADAAMQAy
ADMAMwAzADIAMQAwAC8ALgAsAC8AMAAsACkAJgAkACQAJAAhAB4AHQAdABoAFwAUABIA
EAAPAA4ADgAPAA8ACwAIAAUAAwADAAMABAAEAAMABAAEAAMAAQAAAP///v8AAAEAAgAB
AP///v/+//7//v////////8BAAEA//////z//P/9//3///8BAAIAAgAAAP///f/8//3/
/f/+//7/AQABAP/////+//3//f/8////AAABAAIAAAD///7//f/+//7//////wIAAgAA
AAAA/v/+//7///8CAAMABAAFAAIAAQD///7/AQABAAIAAwAFAAUAAwACAAAA//8AAP//
AQACAAIAAwAAAP///v/+/wIAAgACAAIABAAEAAEAAQAAAP/////+/wEAAQABAAEA/v/9
//z//P///wAAAAABAAEAAQD///7//P/8//z//f/9//7//v/+//3//P/7//v//v///wAA
AAADAAIA///+//3//P/+//7//v////3//v/+//z/+f/5//n/+v/9//7//v/+//3/+f/4
//f/+f/5//v//f/9//3//f/9//v/+//7//3/AAABAAUABgAGAAUABAADAAUABwAHAAcA
BwAHAAYABgAEAAIA///+////AQADAAQAAAD7//n/9v/2//f/+f/8//r/+v/6//j/9f/z
//L/8v/1//f/9//3//P/8//y//L/8f/x//P/9P/2//b/9v/0//L/7//u/+7/7//w//T/
/v8KABgAKgA9AFUAcgCSALIAxAC+AKsAkwBvAEoAMwArACQAHgAXAAwACAAHAAYABAAD
AAMAAwAEAAMAAQD+//n/9v/0//T/9f/1//X/9f/z//L/8f/w//H/8f/y//P/8//1//X/
9P/y//D/7//v//D/8f/0//X/8//y//H/8f/y//L/8v/0//b/9v/1//X/8v/x//H/8f/z
//T/9v/2//X/9P/y//D/8f/0//X/9v/3//n/+f/5//b/9v/2//f/+v/7//z//v/8//z/
/P/8//r//P/9//3/AAACAAMABAADAAIAAgADAAYACAALAA8AEAAPAA8ADwAQABIAFAAV
ABcAGwAcAB4AHQAdAB0AIAAiACIAIgAjACMAIwAiACEAIQAhACEAIQAhAB4AIAAgABwA
GQAWABQAFgAWABMAEAANAA0ACgAHAAcABgAFAAUABQAEAAQAAwD///z/+f/3//n/+f/6
//r/9v/2//X/8//0//T/9P/0//X/9f/1//P/8f/w//D/8P/x//P/9P/1//X/9f/z//P/
8v/y//P/8//0//X/9f/0//H/8f/w//D/8f/x//L/8v/z//P/8f/x//H/8f/y//L/9v/2
//b/9v/0//P/8v/x//T/9P/1//X/9P/0//L/8v/z//T/9f/3//n/+f/5//n/9v/1//P/
8v/1//X/9v/3//X/9f/z//L/8//z//X/9f/4//j/9//3//X/8//x//D/9P/0//T/9P/y
//L/7//v//H/8f/y//L/8//z//P/8//x/+//7f/s/+7/8P/x//P/8f/x/+//7v/w//D/
8P/x//P/9P/0//T/8v/w/+7/7f/w//P/9P/0//P/8v/x//D/7v/u/+7/7//x//L/8v/w
/+3/7f/t/+7/8f/y//L/8v/y/+//7//v/+3/7f/v//H/8//z//P/8//x//H/8f/z//f/
9//6//r/+//7//v/+//5//v/+//7//z//f/9//7//P/6//f/9v/4//n/+v/6//f/8//y
//D/7f/t/+7/8P/y//L/8v/w/+v/6f/o/+j/6//t/+3/7f/r/+v/6v/q/+n/6f/r/+z/
7v/u/+7/7P/q/+X/5P/i/+P/5P/q//L/AAAOABwALQBFAGAAfACcALAAsACfAIsAbQBG
ACsAIQAcABYACwD+//j/+f/8//r/9//3//n//P/9//3/+v/3//L/8P/u/+7/7//w//H/
8f/w/+//7v/s/+v/6//r/+3/7//v/+7/6//q/+r/6//t/+3/7//v//H/8P/v/+//7P/s
/+z/7v/y//L/8f/x/+7/7f/t/+3/7//w//L/8v/y//L/8f/w//D/8v/y//L/9P/3//j/
+f/3//b/9f/1//b/9//4//r//P/8//z//P/6//z//f/9/wAAAgADAAQAAgACAAMABQAJ
AAoADAAPABEAEQASABMAEgAUABYAFwAZAB0AHgAgAB8AHwAfACIAIgAiACIAIwAkACUA
JQAlACQAIwAiACEAIAAeACEAIgAdABsAGQAYABgAGAAVABIAEQARAA4ACwAHAAYABQAF
AAYABgAHAAcABQACAP///f/9//3//v/+//z//P/7//n/9v/2//b/9v/5//n/+f/3//f/
9v/2//b/9v/3//f/9//3//f/9f/1//L/8v/z//P/9f/3//j/+P/1//X/9P/0//f/9//4
//j/+//7//n/+f/4//f/9//2//n/+v/7//z/+v/5//j/9//6//r/+//7//7//v/8//z/
+//6//n/+f/8//3//v////v/+//6//r/+//7//z//f/9//3/+//6//f/9//5//n//P/8
//v/+//5//f/9f/0//f/+P/5//r/+P/4//X/9f/z//P/9P/0//b/9//4//n/9//1//P/
8v/1//b/9v/3//n/+f/3//b/9P/0//T/9f/3//j/+P/4//X/9P/z//P/9P/1//j/+P/2
//b/9v/2//X/9P/z//P/9P/2//f/9v/0//P/8v/y//P/9P/0//T/9f/z//T/9f/0//P/
9P/1//f/9//3//f/9//3//f/+f/7//v//v/+/wEAAQABAAEAAAABAAAA//8AAAEAAQAC
AP///v/8//z//P/9//7//v////v/+v/4//X/9f/2//j/+v/6//r/+P/1//P/8v/y//L/
8//y//H/8P/x//H/8v/y//H/8v/y//X/9v/3//b/9P/x//D/7v/t/+7/8P/4/wQAEgAg
ADEARQBaAHgAmAC0AMAAtQChAIUAYAA/ACsAJAAgABsAEgAIAAUACAAIAAMAAQABAAIA
AwADAAIA///8//j/9v/1//X/9f/1//j/+P/4//j/9v/1//X/9f/3//n/+f/4//f/9v/2
//f/9v/1//b/9f/2//b/9v/3//X/9P/z//T/9//4//j/+f/4//f/9//3//X/9v/4//j/
+f/6//r/+v/3//j/9//2//n/+//7//v/+v/6//r/+//6//v//P/+////AAABAAIAAQAC
AAIAAQAEAAYABwAIAAgACAAJAAsACwAMAA4AEQAVABUAFgAXABUAFgAXABcAGAAbABsA
HAAdAB0AHQAgACIAIgAiACMAJQAnACgAKQAnACUAIwAhACEAIAAkACYAIQAfAB0AHAAa
ABoAFwAUABQAFQATABEADgAMAAoACQAIAAgACQAJAAgABgAEAAMAAgABAAEAAAD//wAA
AAD///3//P/7//r//f/9//3/+//7//r/+v/6//j/+f/5//n/+v/7//r/+//3//b/9v/1
//f/+f/6//r/+f/5//j/+P/3//f/+P/4//v/+//5//n/+P/3//f/9v/5//r/+//8//3/
/f/9//3//f/8//z/+//9//7//f/+//v/+v/5//n//f/9//3//f/7//v/+v/6//r/+f/5
//n/+v/7//r/+v/4//f/+P/3//n/+v/6//v/+v/5//j/+P/5//j/9//2//f/+P/2//f/
9v/1//X/9P/3//f/9//3//j/9//2//b/9f/2//b/9//5//n/9//2//X/9P/z//P/9f/2
//b/9v/1//T/8//z//L/8//2//j/+P/2//b/9v/2//P/8v/x//H/9P/2//f/9v/y//H/
8P/w//H/8v/y//L/9P/x//H/8f/u/+3/7v/v//H/8f/x//H/7//v/+//8f/1//X/+P/4
//n/+f/5//n/9//5//n/+f/6//v/+//8//r/+P/1//T/9P/1//b/9v/3//P/8v/w/+z/
6//r/+z/7//w//H/8P/r/+n/6P/o/+n/6//r/+v/6f/p/+j/6P/n/+f/6f/q/+z/7P/s
/+r/6v/n/+T/4v/j/+T/5P/o//L//P8KABkAKwBEAF4AfACcAK4AqwCdAIUAYgA/ACkA
IAAaABMADAACAPn/+P/6//n/9//5//r/+f/5//r/+f/0/+7/6v/n/+f/5//n/+n/6P/n
/+b/4//j/+T/5f/m/+n/6v/q/+f/5v/m/+f/5f/l/+f/5//q/+r/6v/r/+f/5v/l/+b/
6v/q/+n/6f/m/+X/5f/l/+P/5P/m/+b/5//o/+j/6P/n/+j/5//m/+f/6f/p/+n/6P/o
/+j/6f/p/+n/6f/q/+v/7P/t/+7/7f/u/+7/7f/w//L/8//0//T/9P/1//f/9//4//r/
/f8BAAEAAgADAAEAAgADAAMABQAJAAoADAAPAA8ADwASABEAEAAPAA8AEgATABMAEwAS
ABEAEAAPABAADgARABIADQALAAkACAAHAAYAAgD+/wAAAQD///3/+P/2//T/8//z//L/
8v/x/+7/6v/m/+P/4//j/+T/5P/j/+T/5P/j/9//3v/d/9z/3//f/9//3f/b/9r/2v/a
/9j/2f/Z/9n/2//b/9n/2f/X/9b/1v/V/9f/2f/a/9r/1//X/9b/1v/W/9X/1f/U/9b/
1//W/9f/1v/V/9X/1P/Y/9j/2P/Y/9X/1f/V/9X/1f/U/9T/0//V/9b/1f/W/9X/1P/T
/9P/1f/V/9X/1f/R/9H/0P/Q/87/zf/N/83/0P/R/9D/0P/M/8v/zP/L/8z/zP/L/8v/
yP/H/8b/xv/H/8b/xf/E/8X/xv/E/8X/wv/B/8H/wP/D/8P/w//D/8D/v/++/77/vf++
/77/v//A/8H/wP/A/7z/uv+4/7f/uf+8/77/wP+9/7z/t/+1/7b/t/+4/7n/uv+5/7j/
t/+3/7b/tv+1/7L/tP+1/7b/uP+3/7b/tP+y/7X/s/+0/7X/tf+1/7f/uf+2/7X/tP+z
/7T/tf+2/7n/uP+3/7n/uP+6/7v/vP+9/73/v/+//7//vv+9/7v/uv+6/7r/uf+6/7j/
t/+2/7T/tP+x/7H/sP+v/6//sP+y/6//rv+t/6r/qv+p/6n/qv+o/6n/qP+n/6b/p/+n
/6j/p/+n/6n/qv+n/6b/pf+i/6T/pf+m/6T/n/+a/5j/nv+o/7j/yv/f//f/EgAuAEwA
aAB0AG0AYQBNACwACQDz/+j/3P/P/7z/rv+r/7L/tv+1/7H/sf+u/6n/p/+q/6v/qv+q
/6T/oP+f/57/nf+d/5z/m/+a/5r/m/+d/5//nP+d/5z/mv+c/5z/nf+f/53/m/+b/5n/
mf+Y/5f/l/+X/5j/mf+c/5r/mP+V/5P/k/+T/5T/lf+U/5T/lf+U/5b/lv+V/5T/lf+Y
/5n/mv+Y/5n/mP+X/5n/mv+b/53/nP+d/57/oP+g/6D/oP+g/6H/pP+m/6f/pf+m/6b/
pv+o/6r/rf+x/7H/sv+0/7f/uv+7/73/v//C/8T/xv/H/8f/yf/I/8j/zf/P/9H/1v/W
/9b/1v/X/9r/2//b/9v/3P/d/97/3//c/9j/2f/Y/9j/1//W/9b/0//S/87/yv/K/8v/
yf/H/8b/xv/G/8f/xP/C/8H/v//B/8D/v/+//73/vf++/77/vP+8/7v/uf+7/7z/vf++
/77/vf+8/7n/u/+8/77/wP++/7//v/+//7//v/+9/73/vv/A/8P/xf/F/8X/xP/C/8X/
x//I/8r/yf/J/8r/yv/L/8v/yf/J/8z/zf/P/9D/z//O/83/zP/P/9H/0//V/9T/1P/V
/9X/1//Y/9f/2P/Z/9r/2//d/97/3f/c/9v/2//d/97/4P/f/9//4P/h/+P/4//h/+D/
4v/j/+b/5//m/+T/4f/f/+L/4//k/+b/6P/o/+j/6P/q/+r/5//n/+r/6//t/+7/7P/r
/+r/6f/r/+v/6//s/+z/7P/r/+v/7f/t/+v/6v/t/+7/7//x//D/8P/v/+7/8f/0//b/
9P/0//T/9P/y//L/8v/z//b/+P/5//j/9//3//f/+P/5//r/+v/6//z/+f/5//n/9//3
//n/+//8//3//v////3//f/9////AwADAAYABgAIAAkACgALAAkACwALAAsADAANAA0A
DgAPAA4ADAAMAAwADQAOAA4ADgALAAsACgAIAAcABwAIAAoACgAKAAgABQADAAIAAgAD
AAUABQAFAAYABwAHAAgACAAHAAgACAAJAAoACwAKAAoABwAEAAIAAQAAAAIACgAUACAA
MgBFAFsAdgCUALgA2gDqAOMA0QC3AJQAbwBZAFAASAA9ADIAKAAjACYAJgAhAB8AHwAg
ACEAIQAiAB8AHAAYABYAEwATABMAEwAWABYAFgAWABQAEwATABMAFQAXABcAFgAVABQA
FAAVABMAEwAVABUAFgAWABYAFwAUABQAFAAWABoAGgAZABkAGAAXABcAFwAXABgAGgAa
ABsAHAAcABwAGwAcABsAGgAdAB8AHwAfAB4AHgAeAB8AIAAhACIAJAAmACYAJgAmACYA
KAApACkAKgAsAC0ALgAuAC4ALwAxADUANgA4ADsAPwA/AEAAQQBBAEIAQwBDAEUASQBK
AEwATQBNAE0AUABQAFAAUABRAFMAVQBWAFcAVABTAFIAUQBSAFAAUwBUAE8ATQBLAEoA
SABIAEUAQgBDAEMAQAA9ADoAOAA2ADUANQA0ADQAMwAwAC4ALAArACkAKQAqACoAKQAq
ACoAKQAlACQAIwAiACYAJwAoACcAJQAkACQAJAAiACMAIwAjACQAJQAkACUAIwAiACIA
IQAjACUAJgAmACQAIwAhACAAIQAhACIAIgAlACUAIwAjACIAIQAhACAAIwAkACUAJgAj
ACMAIwAjACMAIgAiACEAIwAkACMAJAAjACIAIQAhACUAJQAlACUAIwAjACIAIgAhACEA
IgAjACUAJQAjACIAIAAfACAAHwAhACIAIgAjACIAIQAgACAAIAAgACAAIAAiACIAHwAf
ABwAGwAbABoAHAAdAB4AHwAgAB8AHgAeABwAHAAbABsAHAAdABwAHAAaABoAGgAbAB0A
HgAeAB4AGwAaABkAGQAYABkAGgAaABwAHQAdAB0AGwAZABgAGQAaABsAHAAaABoAGgAb
ABkAGgAaABgAGQAbAB0AIAAdABwAGgAYABkAFwAYABkAGwAbAB0AHwAdABsAGQAXABkA
GwAdACEAIgAhACMAIgAkACUAJgAnACUAJwAnACcAJQAlACQAJAAkACQAIwAkACMAIwAj
ACIAIwAfAB4AHAAcAB0AHwAiAB8AHgAdABoAGgAZABkAGgAYABkAGAAXABYAFwAXABgA
GQAZABsAHAAZABgAFwAUABwAHQAcABgAEwAOAAwAFAAiADIASABfAHcAkACsAMwA5gDu
AOUA0QC3AJQAcwBhAFQASgBBADYALgAvADQANAAxAC0AKQAkACMAIQAiACMAIgAgACAA
HAAbABoAGQAXABYAFQAUABYAFwAZABsAGAAZABgAFgAYABgAGQAbABoAGQAaABkAFwAW
ABUAFQAVABYAFwAaABoAGAAVABMAFAAVABcAGQAYABgAGQAYABgAGAAXABYAFwAaABsA
HAAaABsAGgAZABsAHAAdAB8AHwAfAB8AIAAgACAAIAAgACEAJAAmACcAJQAmACYAJgAp
ACoALAAvADAAMAAxADMAMwAzADQANQA5ADwAPwBBAD8AQQBAAEAARABFAEYASgBIAEgA
SABJAEoASwBLAEsATQBNAE0ATQBKAEYARwBGAEQAQwBCAEIAQABAAD0AOgA3ADcANAAx
ADAAMAAwADEALQAqACgAJQAlACQAIwAjACEAIQAiACIAIAAgAB8AHQAdAB4AHwAgAB8A
HQAbABcAGQAYABgAGAAXABcAFgAVABMAEwARABEAEgASABMAEwASABEADwAMAAwADQAN
AA4ADgANAA0ADAALAAsACQAJAAsACwAMAAwADAAKAAgABgAHAAkACwANAAsACgAKAAkA
CgAKAAgACAAKAAoACgALAAkABwAFAAMAAwAFAAYACAAIAAcABwAHAAYABQACAAAAAgAD
AAYABwAGAAQAAQD//wAAAQACAAQAAwACAAEAAAD+//7/+//7//7///8BAAIAAAD///7/
/f/9//3//f/+//7//v/9//3//f/9//v/+v/8//z//P/9//r/+v/5//j/+v/6//r/+//6
//v//P/8//n/+f/4//f/+v/7//3//v/8//v/+f/1//f/+P/5//r//P/6//j/+P/4//j/
+P/5//r/+//9//r/+v/5//b/9v/3//j/+v/5//r/+v/6//j/9f/1//X/9v/3//r//f/6
//n/+P/3//r/+//8////AQABAAQABAAEAAMAAgABAAIABQAGAAcABgAFAAMAAgACAAIA
AQACAAAAAQACAAIA///7//r/+P/6//v//f8AAP3//P/7//j/9v/1//X/9v/1//f/9//3
//P/8//y//L/9P/1//j/+v/3//b/9f/y//L/8//0//L/8f/s/+7/9P/+/wwAHgA1AE0A
agCIAKgAwADGALcAoQCDAGAAQQAxACoAIAAXAAwABAAFAAgACAAHAAcABwAEAAMAAQD8
//n/+P/2//b/9f/1//X/9f/0//L/8P/u/+7/7//x//P/8v/z//L/8P/x//D/8P/x//H/
8f/z//P/8v/w/+7/7f/v//D/8f/0//X/9P/y//H/8P/v/+//7//x//L/9P/0//P/8v/w
/+7/7//y//P/9P/z//X/9f/1//T/9P/0//X/9//5//v//v/7//r/+f/4//v//v8AAAEA
AQACAAIAAgACAAIAAwAFAAgACgANABEAEAAPAA8ADwARABQAFwAZABgAGwAbABwAHQAd
AB0AIAAjACQAJQAnACYAJQAjACEAJAAlACYAJwAjACAAIgAiAB8AHQAbABoAHAAcABkA
FgASABEADQAJAAoACgAKAAsACAAGAAUAAwAEAAIAAAD///3//f/+//7/+v/6//n/9//3
//j/+f/6//r/+f/4//X/9//2//b/9v/4//n/+f/5//j/9//0//P/8//0//b/9//3//f/
9v/0//X/9f/0//T/9//3//j/+P/4//f/9P/z//b/9//5//r/+//6//n/+P/5//n/+f/5
//v//P/+/////f/8//n/+P/5//r/+//9//3//f/9//3//P/9//3//v8AAAEAAwAFAAMA
AwABAAAAAgADAAYABwAGAAYABQAFAAQAAwACAAIABQAGAAcACAAHAAYAAgABAAIAAwAF
AAYABQAFAAUABQAEAAMAAgACAAUABgAGAAcABgAFAAIAAAADAAQABQAHAAUABgAGAAYA
AwACAAEAAQAEAAUABgAGAAQAAwABAP//AQAFAAYACAAIAAcABgAFAAQABAAEAAQABQAF
AAYABgAEAAMAAwADAAQABQAGAAYABgAEAAEAAQABAAEAAQADAAUABwAHAAcABwAFAAUA
BQAHAAoACwAPABAADgANAAwACwAMAA8AEAARABEAEQAQABAADQAMAAoACgALAA0ADwAQ
AA4ACQAHAAQABQAFAAYACAAIAAgACAAGAAMAAQAAAAAAAwAFAAUABQACAAEA///+/wAA
AQAEAAYABwAIAAkACAAGAAMAAgACAAMAAgACAAgAEgAeACwAPQBTAG4AjACqAMIAzAC/
AKsAkwBwAFEAQwA+ADYALwAgABIADwAQABIAEwATABUAGAAXABcAFAARAA4ADAAKAAsA
CwALAAsACQAIAAcABgAFAAUABgAHAAgACwAMAAwACQAIAAgACQAKAAsADgAPAA0ADAAL
AAsACgAKAAoADAAQABAADwAPAAwACwALAAsADAAOABEAEgARABAADgAMAA4AEAAQABAA
EgAVABYAFwAVABQAEwATABUAFwAZABwAGQAYABcAFgAYABoAGwAbAB0AIAAiACQAIQAg
ACAAIQAjACQAJgApACsAKwAsAC0AMAAyADQANQA4ADsAOwA8ADsAOwA7AD4AQQBCAEMA
RQBEAEUARQBFAEQAQwBCAEEAQgBAAEMARAA/AD0AOwA6ADwAPAA5ADYAMwAzADAALQAr
ACoAKQApACkAKAAoACcAIwAgAB0AGwAcAB0AHwAgAB0AHAAaABcAFAAUABQAFAAXABcA
FwAVABMAEgASABIAFAAVABUAFQATABMAEQARABAAEAARABEAFAAVABUAFAASABEADwAO
ABIAEwAVABYAFQAVABMAEwATABMAFAAUABYAFgAWABYAEwATABMAEwAWABYAFwAXABYA
FgAUABQAFAAUABQAFQAZABkAGQAZABUAFQAUABQAFwAXABgAGQAZABkAFwAWABUAFQAX
ABcAGAAYABcAFwAVABMAEQAQABUAFgAXABgAFwAWABIAEQARABEAEgASABUAFQAVABUA
EgARABAAEAATABQAFAAVABUAFQATABIAEAAQABAAEQATABQAFAAUABEAEAAPAA8AEQAT
ABUAFgATABMAEgARAA8ADwAQABAAEwAVABYAFQATABIAEQAQABIAEgAUABQAEgASABAA
DwAPAA8AEAASABMAFAAVABYAEwASABIAEQAUABUAGAAZABkAGQAZABcAFwAXABgAGgAc
AB4AIAAfAB4AHQAcAB0AHgAfACAAIAAgACAAIAAdABwAGwAaABwAHAAcABwAGwAaABkA
GAAWABYAFgAWABQAFAAUABQAEQAQAA8ADgAPABAAEQASABAAEAAQABAAEgASABIAEgAS
ABIAEgASAA4ADAAKAAgAFAAeACgAMgBJAGAAdwCOAKEAtADHANoAxACuAJgAggBxAGAA
TwA+AA==
         </WaveFormData>
      </LeadData>
   </Waveform>
</RestingECG>
