# Supplementary material for: Detection of Left Atrial Enlargement Using a Convolutional Neural Network-Enabled Electrocardiogram
Source: Front Cardiovasc Med. 2020 Dec 17;7:609976. doi: 10.3389/fcvm.2020.609976 (PMC7773668; doi:10.3389/fcvm.2020.609976)
Supplement: Supplementary file 3 [file Data_Sheet_3.ZIP › normal2/1802017352_5241_0000001E.XML]

<?xml version="1.0" encoding="Windows-1252"?>
<!DOCTYPE RestingECG SYSTEM "restecg.dtd">
<RestingECG>
   <PatientDemographics>
      <PatientID>1802017352</PatientID>
      <PatientAge>81</PatientAge>
      <AgeUnits>Years</AgeUnits>
      <Gender>Female</Gender>
      <PatientLastName>tangyumiao</PatientLastName>
   </PatientDemographics>
   <TestDemographics>
      <DataType>Resting</DataType>
      <Site>1</Site>
      <AcquisitionDevice>MAC55</AcquisitionDevice>
      <Status>Unconfirmed</Status>
      <Priority>Normal</Priority>
      <AcquisitionTime>10:37:42</AcquisitionTime>
      <AcquisitionDate>03-17-2017</AcquisitionDate>
      <CartNumber>1</CartNumber>
      <AcquisitionSoftwareVersion>009C</AcquisitionSoftwareVersion>
      <XMLSourceVersion>MAC5000 v1.0</XMLSourceVersion>
   </TestDemographics>
   <RestingECGMeasurements>
      <VentricularRate>87</VentricularRate>
      <AtrialRate>87</AtrialRate>
      <PRInterval>156</PRInterval>
      <QRSDuration>82</QRSDuration>
      <QTInterval>364</QTInterval>
      <QTCorrected>438</QTCorrected>
      <PAxis>71</PAxis>
      <RAxis>-16</RAxis>
      <TAxis>51</TAxis>
      <QRSCount>14</QRSCount>
      <QOnset>228</QOnset>
      <QOffset>269</QOffset>
      <POnset>150</POnset>
      <POffset>214</POffset>
      <TOffset>410</TOffset>
      <ECGSampleBase>500</ECGSampleBase>
      <ECGSampleExponent>0</ECGSampleExponent>
   </RestingECGMeasurements>
   <Diagnosis>
      <Modality>Resting</Modality>
         <StatementCount>2</StatementCount>
         <LabelText>12SL ��ϳ���</LabelText>
      <DiagnosisStatement>
         <StmtFlag>ENDSLINE</StmtFlag>
         <StmtText>�������</StmtText>
      </DiagnosisStatement>
      <DiagnosisStatement>
         <StmtFlag>ENDSLINE</StmtFlag>
         <StmtText>���� ECG</StmtText>
      </DiagnosisStatement>
   </Diagnosis>
   <Waveform>
      <WaveformType>Rhythm</WaveformType>
      <WaveformStartTime>0</WaveformStartTime>
      <NumberofLeads>8</NumberofLeads>
      <SampleType>CONTINUOUS_SAMPLES</SampleType>
      <SampleBase>500</SampleBase>
      <SampleExponent>0</SampleExponent>
      <HighPassFilter>16</HighPassFilter>
      <LowPassFilter>150</LowPassFilter>
      <ACFilter>NONE</ACFilter>
      <LeadData>
         <LeadByteCountTotal>10000</LeadByteCountTotal>
         <LeadTimeOffset>0</LeadTimeOffset>
         <LeadSampleCountTotal>5000</LeadSampleCountTotal>
         <LeadAmplitudeUnitsPerBit>4.88</LeadAmplitudeUnitsPerBit>
         <LeadAmplitudeUnits>��V</LeadAmplitudeUnits>
         <LeadHighLimit>2147483647</LeadHighLimit>
         <LeadLowLimit>268435456</LeadLowLimit>
         <LeadID>I</LeadID>
         <LeadOffsetFirstSample>0</LeadOffsetFirstSample>
         <FirstSampleBaseline>0</FirstSampleBaseline>
         <LeadSampleSize>2</LeadSampleSize>
         <LeadOff>FALSE</LeadOff>
         <BaselineSway>FALSE</BaselineSway>
         <ExcessiveACNoise>FALSE</ExcessiveACNoise>
         <MuscleNoise>FALSE</MuscleNoise>
         <LeadDataCRC32>2174476257</LeadDataCRC32>
         <WaveFormData>
8v/y//L/8v/v/+z/6f/m/+r/7v/y//b//P8CAAgADgAVABwAIwAqACgAJgAkACIAFwAO
AAUA/P///wAAAQACAAEAAAD///7/+v/4//b/9P/2//b/9v/2//X/9P/z//L/8v/y//L/
8v/0//T/9P/0//L/8v/y//L/8//0//X/9v/2//b/9v/2//b/9v/2//b/9v/2//b/9v/4
//j/+P/4//j/+P/4//j/+P/4//j/+P/6//r/+v/6//j/+P/4//j/+v/6//r/+v/9//7/
//8AAP///v/9//z///8AAAEAAgAEAAQABAAEAAQABAAEAAQABwAIAAkACgALAAwADQAO
ABAAEAAQABAAEAAQABAAEAASABIAEgASABQAFAAUABQAEwASABEAEAASABIAEgASABEA
EAAPAA4ADAAKAAgABgAGAAYABgAGAAMAAgABAAAA///+//3//P/+//7//v/+//z//P/8
//z//P/8//z//P/6//r/+v/6//r/+v/6//r/+v/6//r/+v/4//j/+P/4//v//P/9//7/
+//6//n/+P/6//r/+v/6//r/+v/6//r/+P/4//j/+P/6//r/+v/6//r/+v/6//r/+v/6
//r/+v/6//r/+v/6//r/+v/6//r/+v/6//r/+v/4//j/+P/4//j/+P/4//j/+v/6//r/
+f/3//f/9//3//n/+v/6//n/9//3//f/9//5//n/+f/6//v/+//7//v/+v/6//r/+//7
//z//P/8//z/+//7//v//P/9//3//f/8//3//f/9/wEAAgADAAQABwAHAAcABwAGAAUA
BQAFAAYABgAEAAEA/f/8//z/+//4//f/9//4//r/+f/5//j/9v/2//X/9P/2//b/9v/3
//f/9v/0//T/8//z//L/8f/z//X/9f/3//f/8v/t/+3/7P/o/+r/7v/1//r//v8AAAgA
EwAbACQALQAzADcAOAAzAC8AJQATAAUABQAMABAAEAANAAsACQAFAAAA/P/9//7//v/8
//7//P/4//n/+f/4//j/+v/6//r/+v/4//f/9//3//j/+f/7//z//P/8//3//f/7//v/
+//7//3//v/+//7//v/9//z/+v/7//z//f///////////wAAAAD/////AQACAAEABAAG
AAQABAAEAAQABgAGAAcABwAFAAYABwAHAAcACAAIAAgACAAJAAsADQANAAwADAAMAA0A
DgAPAA8AEgAVABUAFgAVABUAFAATABYAGQAaABsAHAAbABoAGQAaABsAHAAdAB0AHQAd
AB0AGwAcABwAHAAeAB8AHwAgABwAGgAYABYAFgAUABQAEwATABIAEAAPAA0ACgAHAAYA
CAAHAAUABQADAAIAAgABAAEAAAADAAQAAQABAAIAAwADAAEAAQABAAMABAACAAMAAgAB
AP///v///wAAAQADAAMABAAEAAEAAQADAAEAAQADAAMAAwADAAIAAQAAAP////8AAAEA
AwABAP//AQABAAMAAwACAAIAAAABAAEAAQABAAMAAQABAAEAAQAAAAAAAwADAAMAAwAB
AAEAAQABAAEAAQABAAEAAQABAAEAAQADAAEAAwAHAAYABQAEAAMAAgABAAEAAQABAAEA
AQACAAIA//////////8AAAEAAgADAAIAAwADAAMAAQACAAIAAgAEAAUABwAIAAcABgAE
AAMAAwAEAAUABQAFAAYABwAHAAcACQAKAAsADgAPAA8ADwANAAwACwALAA0ADAAMAAoA
BwAFAAQABAABAAAA/////wIAAgABAAEA///+//3/+//8//z//P/8//3//f/8//r/+v/7
//v/+v/7//v//f/9//v/+f/4//f/8//y//L/8P/w//X/AAAIAAoADgAXACEALAA1ADsA
PQA8ADcANQAtAB0ADwALABAAFAASABEADwALAAcABgAEAAEAAgAEAAIA/v/+//z//f/9
//z//P/+//7//v/+//3/+//6//n/+v/7//3//v/9//z//P/7//3//f/9//3//f/+//7/
/v/9//3//f/8//7//v/+////////////AAD+//3//f///wEA//8BAAIAAgACAAIAAgAC
AAIAAwADAAEAAgADAAMABQAGAAYABgAFAAUABgAHAAkACAAIAAgACwAMAA0ADQAMAA8A
DwAQAA4ADwAPAA8AEwAVABUAFQAWABUAFAATABUAFwAZABsAHAAbABoAGQAZABoAGgAa
ABkAGQAYABgAFwAWABUAFAAUABIAEgARAA0ADAAKAAkACgAIAAYABgAGAAUAAwADAAIA
AAD///3////+/wEAAgAAAP///////////f/9//3///8AAP7///8AAP///f/8//7//v/+
/////f/+//7/+//9/////f/9//7///8AAAEA/v/9//z/+//9//7///8BAP///f//////
//////7//v8AAAEAAQABAP//AQD/////AQABAAAAAAAAAP///v/9//7///8AAAEA////
///////9//v//f/+////AAABAAIAAAD///7//f//////AAAAAP//////////////////
//8CAAMAAwADAAMABAAEAAQAAwADAAQABAAGAAYABQAFAAUABgAHAAcACQAKAAsACwAJ
AAsADAANAA4ADwAPAA8ADwAOAA0ADQAMAAoACQAGAAMAAQAAAAAAAAAAAAAAAQAAAAAA
//////7//v/+//3/+v/6//r/+v/+///////+//3//f/8//r/9//3//n/+f////v/+P/3
//H/8P/y//j//v8HAA4AEgAaACAAJQAxADoAPQA/AD0AOAAxACMAEwAFAAMADQASABAA
EgARABEADwALAAgAAgD//wAAAgAEAAYABAAAAP/////+//7///8AAAEAAgAAAP//////
//3//f/+//7/AAAAAAEAAQD//////////wEAAgACAAIAAwADAAMAAgAAAAAAAAABAAIA
AwAEAAYABQADAAIAAwAFAAMABQAGAAYABgAGAAYABgAGAAcABwAJAAoACwALAAkACgAK
AAoACgALAA0ADwAPAA4ADgAOAA0ADgAPAA8AEQAVABYAGAAWABcAFwAXABsAHQAdAB0A
HQAdAB0AHQAdAB0AHQAdAB8AHwAfAB8AHQAeAB4AHgAfAB8AHgAeABsAGgAZABgAFgAU
ABQAEwATABIAEAAPAA0ACgAHAAYACAAHAAUABQAFAAQABAADAAIAAAACAAIAAgADAAUA
BwAGAAMAAgABAAQABAABAAEAAwADAAIAAgACAAIAAgADAAMABAAEAAEAAgADAAAA//8A
AAEAAgADAAMAAwADAAMAAAAAAAAAAQADAAEAAwADAAEAAQAAAAAAAgADAAMAAwABAAMA
AQABAAMAAwACAAIABQADAAEAAQAEAAMAAgABAAAAAAABAAIAAwABAAEAAgACAAEAAQAB
AAEAAQABAAEAAQACAAMAAwADAAUABgAGAAYABQAFAAYABgAIAAgABwAHAAcACAAJAAkA
BwAIAAkACQAJAAsADAANAAwADQANAA0ADwAOAA0ADQAOAA4ADwAOAAkABwAGAAYABQAE
AAMAAwACAAIAAQABAP7//v/+//3//f/+////AAAAAP///f/6//z//f/9//z/+f/5//v/
+//3//n//P////3//v/+//T/7P/t//T/AAAIAAwAEwAbACIAKQAxADkAPAA5ADMAKQAd
AAsA/f/2//T/+v8BAAMAAwAFAAQAAgABAP7//P/4//j/+P/4//j/+f/5//r/+P/2//T/
8v/z//P/9P/1//X/9f/2//b/9P/0//X/9f/1//X/9f/1//P/9P/0//T/9f/1//X/9P/0
//T/9P/1//P/8//z//T/9f/1//b/+f/4//X/9v/2//b/9v/2//b/9//4//r/+//5//j/
9//1//j/+v/7//z/+//7//z//f////7//v/+////AAABAAEAAQADAAIAAgADAAUABgAH
AAYABwAGAAUACAAJAAoACwALAAsACwALAAsACwALAAsADQAOAA4ADgAMAAsACQAIAAkA
CAAHAAYABQAEAAUABQACAAAA/f/7//z/+v/4//j/9v/1//P/8//0//T/9f/1//L/8P/y
//L/8P/v/+//7//w/+//8P/x//H/8P/s/+v/7//v/+7/7v/u/+7/7v/v/+z/7P/r/+f/
7P/v/+7/7//t/+3/7f/t/+3/7f/t/+3/8P/y//T/9//3//X/9//3//j/+f/5//r/9//3
//b/9f/2//n/+P/5//v/+//6//r/+v/5//j/9//3//z/+v/6//r/+v/3//f/9//3//n/
+f/6//r/+P/3//b/9f/3//f/9//3//b/9//3//f/9//4//j/+P/5//n/+v/6//j/+P/3
//f/+P/6//z//f/7//z//f/9//v//f/+////AAABAAEAAQABAAAA/////wEAAAAAAP7/
/f/7//r/+v/3//b/9f/1//j/+P/3//f/9f/0//P/8f/x//L/8//0//X/9f/0//L/8P/x
//H/8P/x//H/8//z//H/8f/w/+//7f/q/+b/6P/u//X/+P/8/wYACgANABUAIgAtAC8A
MQAuACcAHQARAAUA+//3//z/AAD+/wMABwABAPv/+v/4//f/+v/4//T/9P/0//T/8//z
//L/8v/y//L/8v/y//L/8f/x//H/8f/x//L/8v/y//L/8//z//P/8//z//P/9f/2//b/
9v/2//X/9P/y//P/9P/1//f/9v/1//T/9P/1//X/9v/5//n/9//5//r/9//2//X/9P/1
//b/+P/5//f/+P/5//n/+//8//z//P/8//3///8BAAAA/v/9//z//v8AAAIAAwACAAUA
BQAGAAUABQAEAAMABgAJAAoACwALAAsACwALAAsACwALAAsACwALAAsACwANAA4ADgAO
AA8ADwAOAA4ADAAKAAgABgAGAAQABAADAP///v/8//v/+v/4//b/9v/3//f/9v/3//X/
9P/0//P/9P/y//T/9P/x//H/8v/z//L/7//u/+3/7//w/+7/7//x//H/8P/w//L/8v/y
//P/8v/y//H/7f/x//P/8f/x//P/8//z//P/8f/x//H/8f/y//L/8v/z//H/7//x//H/
7//v/+7/7v/w//H/8f/x/+//8f/v/+//8P/x//H/8v/x//H/8f/x/+//7//w//L/8v/y
//L/7//v/+//7//x//H/8v/y//H/8f/x//H/7//v/+//7//y//P/8//z//H/8v/y//L/
9f/1//b/9v/0//T/8//z//H/8v/z//P/9f/2//f/9//3//n/+v/7//7////////////+
//3//f/7//r/+v/4//b/9f/1//b/8//y//H/8f/y//L/8f/x/+7/7v/u/+3/7P/s/+z/
7P/u/+//7//u/+z/7f/t/+z/6f/p/+v/6//v/+v/6v/t/+f/4v/g/+T/6v/v//L/+P/8
/wAABwAPABgAIQApAC8AMAAtACMAFQAJAP3/9//+/wQABAADAAMAAQD9//z/+v/1//D/
8P/0//T/8v/w/+//7//u/+7/8P/w//D/8P/u/+3/7f/t/+3/7f/u/+7/8P/w//H/8f/v
/+//7//v//H/8v/y//L/8//z//P/8v/w//D/8P/x//P/8//z//T/8v/x//H/8//1//P/
9f/2//X/9P/z//L/9P/0//X/9f/3//j/+f/5//f/+P/4//j/9v/3//n/+//9//z//P/8
//v//P/9//3/AAADAAMABAACAAMAAwADAAYACQAKAAsACwALAAsACwAJAAkACQAJAA0A
DQANAA0ACwAMAAwADAAMAA0ADQAOAAsACgAJAAgABAACAAIAAQABAAAA/v/9//z/+v/4
//j/+v/5//f/9//1//T/9P/z//L/8P/y//L/8v/z//X/9//0//H/8P/v//P/9P/y//P/
9P/z//H/8P/y//L/8v/z//X/9v/2//P/9P/1//L/8f/z//P/8//z//P/8//z//P/8P/w
//D/8f/y//H/9P/1//T/8//x//D/8v/z//P/8//z//X/8//z//H/8f/w//D/8//z//P/
8//x//H/8f/x//P/8//z//P/8//z//P/8//x//H/8f/x//X/8//z//T/8v/x//D/7//u
//D/8f/y//P/8v/x//H/8P/w//H/8v/z//P/8//z//P/8v/z//P/8//0//b/9//4//f/
9//4//j/9v/2//X/9f/1//b/9//3//f/+P/5//n/+f/7//z//f/+/////////wAAAAAA
AAEAAQAAAAAA/v/5//X/8v/w//P/9P/1//f/9f/0//L/8f/y//L/8v/x//D/8P/w//D/
8f/x//D/7v/w//H/8f/w/+7/7f/u/+3/6//t/+z/6//r/+r/5v/k/+T/6f/y//r//v8E
AA0AFQAcACUAKwAvAC4ALQArACUAGQAJAP3//v8GAAoABQADAAUAAwAAAP7/9//w//T/
+P/0//T/+P/3//f/9v/2//P/8v/x//D/8f/x//L/8//x//H/8v/y//L/8v/z//P/9f/1
//X/9f/z//T/9P/0//X/9f/1//T/9v/2//b/9//1//X/9f/2//j/9//3//n/+P/1//b/
9v/5//r/+//8//v/+v/6//n/9//4//n/+f/7//z//P/8//r/+//9///////+//7//v/9
//7//////wEABQAGAAgACAAJAAkACQAJAAsACwALAA0ADQANAA0ADwAPAA8ADwARABEA
EQARABEAEgASABIADwAPAA4ADgAOAA4ADgAOAAoACAAIAAcABQAEAAIAAQACAAAA/v/+
//3/+//4//f/+f/4//j/9//0//L/9P/0//P/8//0//X/9v/1//b/9//3//b/8v/x//X/
9f/0//T/8v/y//L/8//x//L/8v/v//L/9f/0//X/9f/1//X/9f/1//X/9f/1//L/8v/y
//P/8f/v//H/8f/y//P/8//0//P/8//y//H/8f/z//H/8f/y//P/8//0//P/8//z//P/
8//z//P/8//x//H/8f/x//P/8//z//P/8//z//P/8//z//P/8v/0//T/9P/0//P/8//z
//P/8f/x//L/8v/y//P/9P/1//P/8//z//P/9f/3//j/+f/3//j/+P/4//f/9//4//j/
+v/6//n/+f/5//r/+//7//z//v8AAAEAAAABAAEAAQACAAMAAwADAAUABAADAAMAAAD+
//3/+v/5//f/9v/2//X/9P/z//P/9P/0//P/8//0//T/9P/z//D/8P/w//D/8f/x//D/
7v/u/+//7//u/+//7//x//H/9f/x/+z/6//n/+L/5v/u//L/+f8CAAgADAASABsAIwAs
ADEANQA1ADAAJwAZAAcA+//5/wEABAAGAAgACQAFAAEA/f/4//j/9f/0//b/+P/4//j/
+P/2//X/8//y//T/9P/0//T/9v/1//X/9f/1//X/9v/2//b/9v/3//f/9//3//f/9//3
//j/+P/4//f/9//3//b/9v/2//b/9//5//n/+f/6//j/9//3//n/+//5//v//P/6//r/
+v/6//r/+v/7//v//P/+/wAAAQAAAAAA///+//7///8BAAMABQAEAAQABAADAAQABQAF
AAcACwAMAA4ADQANAAwACwANAA8ADwAPABMAEwATABMAEwATABMAEwAVABUAFQAVABUA
FgAWABYAFQAVABQAFAARABAADwAOAA4ADAAMAAsACQAIAAYABQADAAAA/f/8//3//f/8
//3//f/8//z/+//4//b/+P/4//n/+f/6//v/+v/3//b/9f/2//b/8//z//f/9//2//b/
9P/0//T/9f/1//b/9v/z//X/9//1//X/9f/1//X/9f/1//X/9f/1//b/9v/2//f/9//1
//f/9//1//X/9P/0//b/9//3//f/9f/3//X/9f/3//f/9v/2//f/9//3//f/9f/1//X/
9f/3//f/9//3//X/9f/1//X/9//1//X/9P/2//b/9v/2//P/8//z//P/9P/1//f/+P/1
//X/9f/1//X/9f/1//X/9v/3//f/9//5//r/+v/6//v/+//8//z//P/8//v/+//5//r/
+//7//7/AAACAAMAAAABAAEAAQAEAAUABQAFAAcABgAFAAUAAgAAAP///P/5//f/9v/2
//X/9P/z//P/9P/0//P/8//y//L/8v/x/+7/7v/u/+7/8P/x//H/8P/u/+//7//u/+7/
7//y//P/8//v/+z/6//n/+L/4P/o//T//f8CAAYADAASABkAJQAyADcAMwAxAC4AIQAR
AAMA9//v//X//v8CAAQABQADAP///f/6//j/9//0//T/9v/0//L/9v/1//X/9P/0//T/
9P/0//T/9P/z//P/8//z//P/9P/0//b/9v/3//f/9f/1//X/9f/3//j/+P/4//j/9//2
//T/9//4//n/+//5//n/+f/6//n/9//2//f/+P/3//r//P/8//z//P/8//z//P/9//3/
//8AAAEAAQAAAAAA///+/wAAAQADAAUABQAEAAQABAAHAAgACQAJAAoADQANAA4ADgAP
AA8ADwATABUAFQAVABUAFQAVABUAEwATABMAEwAWABcAGAAZABgAGAAXABYAGAAZABkA
GgAWABQAEgAQABAADgAOAA0ACwAKAAgABwAEAAIAAAAAAAIAAQD//////f/8//z/+//6
//j/+v/6//v/+//8//3//P/5//j/9//5//r/+P/5//v/+//6//r/+f/4//f/9//5//r/
+v/3//n/+//5//n/+//7//v/+//5//n/+f/5//j/+P/4//n/+f/3//n/+f/5//n/+P/4
//r/+//7//v/+v/7//j/9//4//n/+f/6//3//f/9//3/9//0//X/9v/3//j/+f/5//n/
+f/3//f/+P/4//n/+f/5//n/+f/5//n/+f/5//n/+P/3//j/+v/7//z/+v/5//n/+P/5
//r/+v/7//n/+v/7//v/+//8//3//f/+/wEAAwAFAAUABQAEAAMAAwACAAEAAQD///7/
/v/8//v/+f/4//j/9//2//X/9f/0//T/8//z//P/9P/1//X/8v/y//L/8v/x//H/8P/u
//D/8f/x//D/7//v//H/8f/x//H/7v/p/+X/5v/o/+7/+P///wYAEAAaAB4AJQAxADYA
MwAvACkAHAANAP3/8f/t//H/9f/4//r//v8BAAMA///7//j/9v/3//j/9P/0//T/8v/2
//f/9//2//b/9f/0//P/8v/z//P/9P/1//T/8//z//L/9P/0//X/9f/1//X/9f/1//X/
9v/2//b/+f/5//n/+P/3//b/9f/1//f/9//3//j/+P/3//f/+f/5//f/+f/6//r/+v/6
//r/+P/4//n/+f/6//z//v//////AAAAAAAA/////wAAAQADAAIAAgACAAUABgAHAAcA
CAALAAsADAAMAA0ADQANAA4ADwAOAA0AEAARABIAEwARABEAEQARABMAEwATABMAFQAW
ABYAFgAUABMAEQAQAA0ADAALAAoACAAGAAYABQADAAIAAAD//wAA/v/8//z//P/7//n/
+f/5//j/+P/3//b/9P/2//b/9f/1//b/9//3//X/9f/1//b/9v/z//P/9f/1//T/9P/0
//T/9P/1//f/+P/4//X/9v/3//T/8//z//P/8//z//T/9f/2//f/9P/0//T/9f/1//P/
9f/1//X/9f/0//T/8//z//L/8f/0//f/9v/3//X/9f/y//L/9f/2//f/+P/3//f/9//3
//b/9f/1//T/9f/1//X/9f/1//X/9f/1//b/9//3//f/+f/6//r/+v/6//n/+f/4//j/
+P/3//f/9f/2//f/9//5//r/+//7//v//f/+/////v////////8AAAAAAAABAP///v/+
//z/+//5//j/+P/5//j/9//3//f/9v/0//P/8//0//X/9f/y//L/8v/y//X/9f/0//L/
8v/z//P/8v/v/+//8f/x//f/9f/y//H/7f/q/+b/5P/o//H/+P8AAAgADgATABsAIgAp
ADEANQA0ADEAKQAZAAkA/f/1//j/BAAIAAUABQAFAAMAAgAAAPn/9v/2//b/9v/0//j/
+f/5//j/+P/3//b/9f/0//X/9f/2//f/9v/1//X/9P/1//b/+P/5//j/9//2//X/9f/2
//b/9v/5//n/+f/4//j/+P/4//n/+f/5//n/+v/6//n/+f/7//r/9//4//j/+//8//3/
/v/9//z//P/7//v//P/9//3///8AAAAAAAD+////AQADAAUABAAEAAQAAwAEAAUABQAG
AAkACQAKAAoACwALAAsADQAPAA8ADwAPAA8ADwAPAA8ADwAPAA8AEwATABMAEwARABIA
EgASABEAEQAQABAAEQAQAA8ADgAKAAgACAAHAAUABAACAAEAAgAAAP7//v/8//v/+f/5
//r/+v/7//v/+f/2//f/9v/2//f/+f/7//r/9//2//X/+P/4//X/9f/5//n/+P/4//b/
9v/2//f/+f/6//r/9//3//n/9//3//X/9f/1//X/9v/3//j/+f/2//b/9v/3//n/9//5
//n/+f/5//j/+P/2//f/9//3//n/+//5//n/9//3//b/9v/4//n/+v/7//n/+f/5//n/
+f/5//n/+f/3//j/+P/4//j/+P/3//f/9//3//n/+f/6//r/9//3//f/9//5//n/+f/5
//j/+f/5//n/+f/6//r/+v/8//3///8AAP7//P/5//f/+//+/wEAAwAAAAAAAAD//wEA
AwAEAAUABgAHAAcABwAHAAYABQAFAAcABgAGAAQAAQD///7//v/8//r/+P/3//r/+v/5
//n/+P/4//j/9//4//j/+P/4//f/9//2//T/9P/1//X/9P/0//X/+P/5//X/8//y//H/
7f/q/+7/8v/y//f//v8CAAYADgAXAB8AKAA1ADsAOQA2ADMAKwAfAA8ABQAHAAwADgAM
AA0ADQAFAAEABAAEAAEA/v/8//7//P/6//r/+//7//r/+v/6//r/+v/6//j/9//3//f/
+v/7//3//v/9//z//P/7//v/+//7//v/+f/6//r/+v/9//3//f/8//7//v/+/////v/9
//z//P/8//v/+//9//7//f8AAAIA///+//3//P/+/wAAAwAFAAIAAgACAAEAAwAEAAQA
BAAGAAcACQALAAoACAAHAAYACAAKAAwADQAMAA8ADwAQABIAEwATABMAFQAXABcAFwAY
ABcAFgAVABYAFwAYABkAGQAZABkAGQAZABoAGgAaABoAGwAbABwAGQAYABcAFgAUABIA
EgARAA0ADAAKAAkACgAIAAYABgAGAAUAAwADAAEAAAAAAP//AQAAAAMABAAAAP//////
/wEA////////AgACAP///////////v/+/wAAAAAAAAEA//8AAAAA/f/9/////f/9/wAA
AQACAAMAAgABAAAA//8AAAAAAAABAP///f////////////7//v8AAAEAAQABAAAAAQD+
//3///////7//v/+//3//P/7//3//f/9//3////////////9//3//f/9//3//f/9//3/
+//7//v/+v/6//r//P/8//7//v/+////AAD///7//f/8//3//f/9//3//P/7//v/+v/6
//v//P/9//v/+//7//v/+v/7//v/+//+/wAAAQACAAIAAQABAAAAAgACAAEAAQD//wAA
AQABAAEAAgADAAMABQAHAAgACQAIAAkACQAJAAoACgAKAAsACwAKAAoACAAEAAEA///+
//7//v/+///////+//z/+//7//z//f/9//v/+v/5//j/+f/5//j/9v/4//n/+f/4//b/
9f/2//X/9//3//b/9f/z/+7/6v/u//T//f8EAAYADAAWACEAKQAwADcAOQA9ADwANwAt
AB8AEQADAAUADgAOAAoADQANAAsABwAIAAIA+f/6//z/+P/8/wAA/v/9//3//P/8//v/
+v/5//j/+v/5//n/+f/5//n/+v/6//r/+v/7//v//f/9//3//f/8//z/+//6//3//f/9
//z//P/8//z//f/9//3//f/+/wAA/////wEAAAD9//7//v8AAAAAAAAAAAAAAAABAAEA
AQACAAMAAwAFAAYABgAGAAUABQAGAAcACQAIAAgACAAHAAgACQAJAAwADwAPABAAEgAT
ABMAEwAUABUAFAATABcAFwAXABcAFwAXABcAFwAXABcAFwAXABgAGgAbABwAGwAbABoA
GgAZABgAFwAWABQAEgASABEADQAMAAoACQAIAAYABAAEAAIAAQD/////AAAAAAEAAQD/
//z//f/8//n/+f/6//v//P/7//z//f/8//z/+f/5//z//f/9//7//f/8//v/+//5//r/
+v/3//z////+/////P/7//r/+f/6//v//P/9//z//P/8//3/+//5//v/+//9//3//P/8
//v/+//6//n/+v/9//z//f/9//3//P/8//v/+//7//v//f/9//3//f/8//v/+v/5//r/
+//8//3/+//7//v/+//7//n/+f/8//7//v/+//7/+//7//v/+//7//v//P/8//3//f/9
//3/+//7//v/+//+//////////3//v/+//7/AAABAAMABAACAAIAAQABAAEAAgADAAMA
BQAGAAcABwAFAAcACAAJAAsADQAOAA8ADgAMAAoACQAJAAgACAAGAAEA///+//7//f/8
//v/+//9//7//v////z//P/8//v/+P/4//j/+P/7//v/+v/4//b/9//3//b/9//3//n/
+f/5//X/9P/x/+3/6P/q//T//v8DAAQACgAUABoAHwAtADgAPQBBAD0ANAAtAB8ACwD/
/wEABQAEAAoAEgANAAkABwADAAIAAgABAAIAAgD+//z//v/+//z/+//5//j/+v/6//r/
+v/8//v/+//7//v/+//8//z/+v/6//v/+//7//v/+//7//3//v/+//7//P/7//r/+P/6
//z//v8BAP///////wAAAAD/////AQABAP//AQACAAQABAAEAAQAAgACAAMAAwADAAQA
BQAFAAMABAAEAAQABQAHAAoADQAMAAoACQAIAAoADAAOAA8ADgARABEAEgASABMAEwAT
ABUAFwAXABcAGAAXABYAFQAYABkAGgAbABsAGwAbABsAGwAcABwAHAAdAB0AHAAcABsA
GAAVAA==
         </WaveFormData>
      </LeadData>
      <LeadData>
         <LeadByteCountTotal>10000</LeadByteCountTotal>
         <LeadTimeOffset>0</LeadTimeOffset>
         <LeadSampleCountTotal>5000</LeadSampleCountTotal>
         <LeadAmplitudeUnitsPerBit>4.88</LeadAmplitudeUnitsPerBit>
         <LeadAmplitudeUnits>��V</LeadAmplitudeUnits>
         <LeadHighLimit>2147483647</LeadHighLimit>
         <LeadLowLimit>268435456</LeadLowLimit>
         <LeadID>II</LeadID>
         <LeadOffsetFirstSample>0</LeadOffsetFirstSample>
         <FirstSampleBaseline>0</FirstSampleBaseline>
         <LeadSampleSize>2</LeadSampleSize>
         <LeadOff>FALSE</LeadOff>
         <BaselineSway>FALSE</BaselineSway>
         <ExcessiveACNoise>FALSE</ExcessiveACNoise>
         <MuscleNoise>FALSE</MuscleNoise>
         <LeadDataCRC32>3231508446</LeadDataCRC32>
         <WaveFormData>
4P/g/+D/4P/i/+L/4v/i/+j/7v/0//r///8CAAUACAAPABQAGQAeABoAGAAWABQA///q
/9X/wP/M/9j/5P/w//X/+v///wQA/v/6//b/8v/t/+r/5//k/+H/4P/f/97/4P/g/+D/
4P/g/+D/4P/g/9//3v/d/9z/3f/e/9//4P/i/+L/4v/i/+L/4v/i/+L/4v/i/+L/4v/j
/+T/5f/m/+T/5P/k/+T/5f/m/+f/6P/m/+b/5v/m/+j/6P/o/+j/6f/q/+v/7P/t/+7/
7//w//P/9P/1//b/9//4//n/+v/9//7///8AAAMABAAFAAYABwAIAAkACgAOABAAEgAU
ABcAGAAZABoAGgAaABoAGgAcABwAHAAcAB0AHgAfACAAHgAeAB4AHgAcABwAHAAcABsA
GgAZABgAFgAUABIAEAAOAAwACgAIAAcABgAFAAQAAgAAAP7//P/6//r/+v/6//j/+P/4
//j/9v/2//b/9v/2//b/9v/2//b/9v/2//b/9P/0//T/9P/y//L/8v/y//T/9P/0//T/
8v/y//L/8v/z//T/9f/2//j/+P/4//j/9v/2//b/9v/4//j/+P/4//r/+v/6//r/+P/4
//j/+P/4//j/+P/4//j/+P/4//j/+P/4//j/+P/6//r/+v/6//r/+v/6//r/+P/4//j/
9//3//f/9//3//f/9//3//f/9//3//n/+v/8//7/AAACAAYABwAIAAoACQAKAAoACwAM
AA0ADgAOABAAEQATABMAEwAVABYAFwAbABsAGwAZABcAFgAWABgAGgAaABoAFwAWABQA
EQAOAAkABwAGAAUAAwAAAP7//P/6//f/9v/2//X/9P/0//P/8f/v/+//7v/v/+7/7v/u
/+z/6//r/+r/6v/q/+r/6v/s/+v/6//p/+v/5//k/+L/5P/n/+3/8v/5/wMACQALAAwA
DgALAA8AGwAlAC4ANAAxACgADgDb/7b/t//I/9L/4P/5/wgADwAMAAUAAQD///z/+P/y
//L/8P/p/+n/6P/o/+f/5//m/+b/5v/m/+b/5v/n/+f/5//n/+j/6v/q/+r/6f/n/+j/
6P/o/+j/6P/o/+j/6P/p/+n/6P/q/+z/7P/t/+v/6//r/+v/7f/u/+//8P/u/+7/7//w
//D/8P/x//H/8v/y//P/8//z//X/9f/3//b/9//4//n/+v/6//z//f/+////AgACAAQA
BwAHAAgADQAQABAAEgASABQAFQAVABgAGwAdAB0AHgAdAB4AHwAfAB8AIQAhACIAIwAj
ACMAJQAmACYAJgAlACQAJAAkACEAIAAeABwAGwAZABgAFgATABIAEQAPAA0ADAAKAAgA
BAADAAEAAAACAAAA/v/9//7//v/9//3/+//6//r/+f/6//n/+f/5//v/+v/5//n/9//3
//f/+P/2//T/9v/2//b/9//3//b/9v/3//f/9v/4//j/+P/4//r/+v/6//r/+f/5//n/
+f/5//n/+f/5//v/+//7//v/+f/5//n/+v/+//z//P/9//3//f/9//3//f/9//3//f/9
//7//v/9//v/+//7//z//v/+//7//v8AAAAAAAAAAP7//P/8//z//P/7//v/+//7//z/
/f/+/////f/9//3///8CAAQABgAIAAoADAANAA4ADgAPABAAEAASABQAFgAYABgAGAAZ
ABsAGQAZABsAHAAdAB8AHwAfAB0AHAAcAB0AHgAgACAAIAAdABkAFgASAAwACQAHAAYA
BgAHAAUABAABAP7/+v/4//n/+f/5//r/9//3//X/9f/0//P/8v/y//D/8P/v/+//7v/u
/+7/7v/u/+7/7f/t/+3/7f/r/+r/6P/o/+3/8//2//v/BwAPAA8ADAAMAAsADQAXACEA
KAAwAC8AJAAIANn/sv+v/8D/zP/c//f/CAALAAoABQABAP3/+v/4//T/7v/u/+3/6//q
/+r/6f/p/+j/6P/o/+j/6P/o/+n/6f/p/+n/6v/q/+r/6v/p/+n/6v/q/+r/6v/q/+r/
6v/s/+3/7f/s/+r/7P/s/+3/7f/t/+3/7f/w//D/8P/w//D/8P/x//L/8v/y//P/8//y
//L/8//z//X/9//3//n/+P/5//r/+//8//z//v///wIAAwAGAAYACAALAAsADAANABAA
EAASABIAFAAVABUAGAAbAB0AHQAfAB8AIQAjACMAIwAlACUAJgAnACcAJwAnACgAKAAo
ACcAJgAmACYAJwAmACQAIgAhAB8AHgAcABkAGAAXABUAEQAQAA4ADAAMAAsACQAIAAgA
BgAEAAMABAAEAAMAAwAAAAAAAQABAP7//f/9//3//f/8//v/+//7//v/+//8//r/+P/6
//r//P/9//3//P/8//3//f/8//7//v/+//7//P/8//z//P/9//3//f/9////////////
/f/9//3//f/+////AAACAAQAAgACAAMAAwADAAMAAwADAAMAAwADAAMABAAEAAMAAQAB
AAEAAgACAAIAAgAEAAYABgAGAAYAAwADAAMAAwAFAAUABQAFAAUABQAFAAcACgAMAA4A
EAASABQAFQAWABYAFwAYABgAGwAcAB0AHgAcABwAHQAfACAAIQAkACYAJQAnACcAJwAn
ACYAJgAnACkAKgApACgAIgAdABkAFAASAA8ADQAMAAsACwAIAAYABQAEAAIAAgACAAEA
AAAAAP3//f/7//v/+//7//v//P/6//r/+f/5//n/+v/7//z/+//6//j/9//5//X/8//0
//r/AAAFAAkADAAVABkAFQAVABQAEgAXACEAKwAxADQAMgAfAPD/wP+1/8b/1f/i//j/
DAAZACAAHQAWABEADQAHAAQAAAD+//7//P/7//n/+P/4//f/9//2//b/9v/2//b/9v/3
//n/+f/5//r/+P/4//j/9//3//j/+P/4//r/+v/6//r/+v/7//v/+v/4//r/+v/7//v/
+//7//v//v/+//7//v/+//7///8AAAIAAgADAAMABAAEAAUABQAFAAcABwAJAAoACwAM
AA0ADAAMAA4ADwAOAA8AEgASABMAFwAYABoAHQAgACAAIgAkACYAJwAnACgAKwAtAC0A
LQAtAC8AMQAwAC8AMAAvADIAMwAzADMAMgAyADEAMAAvAC4ALgAuAC0ALAAqACgAJwAl
ACQAIgAfAB4AHQAbABkAGAAWABQAEAAPAA0ADAANAAwACwALAAoACgAJAAkABgAGAAcA
BwAGAAUABQAFAAcABgAFAAUABwAHAAcACAAGAAQABgAGAAYABwAHAAYACAAJAAkACAAG
AAYABgAGAAQABAAEAAQABgAHAAgACQAJAAkACQAJAAkACQAJAAkACQAJAAkACgAOAAwA
DAANAA0ADQANAA0ACwAHAAcABwAMAAwADAAMAAwACwALAAsACwALAAsACwALAAkACQAJ
AAsACgAMAA4AEAAUABYAFwAYABoAGwAcABwAGwAcAB0AHgAgACAAIQAjACEAIQAjACQA
JwApACkAKQAoACgAKQArAC0ALgAtACwALAApACcAJAAgAB0AGwAaABgAFwATABAAEAAO
AAsACgAJAAcABQAEAAMAAwABAAEAAgABAAAAAAD+//7//f/9//z//P/8//z/+//6//j/
9//1//n/+//4//j/+v/5//n//P8DAAkAEwAZABoAGAAZABcAFwAdACYALgAxAC4ALAAd
APL/xf/A/87/1v/j//b/CQAWAB0AGQARAAwACAACAAAA/v/5//b/9P/z//H/8P/u/+3/
7P/q/+r/6v/r/+3/7f/t/+7/7f/s/+v/6f/n/+j/6P/o/+r/6v/q/+r/6v/r/+v/6v/o
/+r/6v/r/+v/6//r/+v/7P/s/+z/7P/s/+z/7f/u/+z/7P/t/+3/8P/w//H/8f/w//H/
8P/x//L/8//0//X/9v/2//j/+f/6//v//v/+//7/AQABAAIAAwAGAAYACAAMAA4ADwAP
AA4AEQATABMAEwATABUAFwAZABkAGwAbABwAHQAdAB0AGwAcABwAHAAeAB4AHwAgABwA
GgAXABQAEgARABEAEAAOAA4ADgANAAcABgAEAAIAAAD///3//P/8//r/+P/3//b/9v/1
//X/9P/0//X/9f/z//H/8P/v//D/8P/w//H/7//v/+//8P/w/+7/8P/w/+7/7//v/+7/
8P/x//H/8P/w//D/8P/w/+7/7v/u/+7/8f/x//H/8f/x//H/8f/x//H/8f/x//H/7v/t
/+z/7P/w//D/8v/1//T/8//y//H/8f/x//H/8f/z//T/8//y//H/8P/w//H/8v/z//L/
8f/w/+//7f/t/+3/7//y//T/9v/4//j/+v/7//z//P/9//7//v///wAAAQACAAIAAgAD
AAUABwAHAAkACgANAA8ADwAPAA0ADAAMAA0ADgAQABAAEAAQAA0ACwAIAAIA///9//z/
+f/5//b/9P/w/+7/6//q/+r/6f/o/+j/5v/l/+L/4f/i/+H/4P/g/+D/4P/f/9//3v/e
/97/3v/c/9z/2//b/9v/2//d/9r/2v/Y/9v/3f/i/+3/9f/7////AAD+//3/AwANABcA
HgAgAB0AEgDu/8H/rv+5/8b/0P/e//P/BAAHAP7/+f/3//X/8v/s/+b/4P/e/93/2f/Y
/9j/1//V/9T/1P/U/9b/1v/W/9f/1v/V/9T/1P/W/9b/1v/V/9f/2P/Y/9j/2P/Y/9j/
2P/Y/9n/2f/Y/9j/2v/a/9v/2v/Z/9j/1//Z/9r/2//c/9z/3P/d/97/3v/e/9//3//e
/97/3//f/+H/4//j/+X/5P/l/+b/5//m/+b/6P/p/+r/6//u/+7/8P/z//P/9P/3//r/
+v/8//z//v//////AgAFAAcABwAJAAkACwANAAsACwANAA0ADgAPAA8ADwAPABAAEAAQ
AA0ADAAMAAwACwAKAAgABgAFAAMAAgAAAP///v/9//v/9//2//T/8v/w/+//7f/s/+3/
7P/r/+v/6P/o/+f/5//m/+b/5//n/+T/4//j/+P/5f/k/+P/4//j/+P/4//k/+T/4v/k
/+T/4//j/+L/4P/h/+P/5P/k/+b/5v/m/+b/6P/o/+j/6P/o/+f/5v/l/+X/5f/l/+X/
5f/l/+X/5f/l/+X/5f/m/+j/5v/m/+f/6f/p/+n/6f/n/+f/5//n/+f/6P/q/+j/6P/o
/+j/5f/l/+X/5f/o/+n/6v/r/+n/6f/p/+v/6//s/+3/7v/x//T/9v/4//r/+//8//z/
/f/+////AAACAAIAAwAFAAMAAwAFAAYACQALAAsACwAJAAgACAAJAAoADAAMAAwACgAH
AAUAAgD+//v/+f/4//f/9//0//L/8P/u/+v/6v/p/+f/5f/k/+P/4//h/+H/4f/h/+H/
4v/h/+D/3v/d/9z/3P/c/9z/2v/a/9n/2f/d/9n/2f/a/9j/1P/Z/9//4v/n/+//9//9
//7//v///wMADQAbACYAKgAnABoA/v/V/67/p/+2/8b/1v/r//7/BQD+//n/9//x/+j/
5P/i/+D/3v/b/9v/2v/a/9n/2f/Y/9j/2P/Y/9j/2P/Z/9n/2f/Z/9r/2v/a/9r/2f/Z
/9r/2v/a/9j/2P/Y/9j/2v/b/9v/2v/c/97/3v/f/9//3//f/9//3v/e/97/3v/g/+D/
4f/i/+D/4P/h/+H/4v/i/+P/4//l/+f/5//p/+r/6//s/+3/7P/s/+7/7//w//H/9P/0
//T/9//3//j//f8AAAAAAgAEAAYABwAHAAgACwANAA0AEQARABMAFQAVABUAFwAXABgA
GQAZABkAFwAYABgAGAAZABgAGAAYABUAFAASABAADwANAAwACgAHAAYABQADAP///v/8
//r/+P/3//X/9P/2//T/8v/x//L/8v/x//H/7v/u/+//7//u/+3/7f/t/+3/7P/r/+v/
6f/p/+n/6v/r/+r/7f/u/+z/7f/t/+z/7P/t/+3/7P/s/+z/7P/s/+z/7P/s/+z/6//r
/+v/6//t/+3/7f/t/+//7//v/+//7f/t/+3/7v/y//D/8P/x/+//7//v/+//8f/x//H/
8f/v//D/8P/v//H/8f/x//L/8P/w//D/8P/w//D/8P/w//D/8P/x//H/8P/u/+7/7v/u
//D/8f/y//P/8v/x//D/7//v/+//7//x//L/9P/2//j/+//+/wAAAgACAAMABAAEAAUA
BgAHAAgACAAIAAkACwALAAsADQAOABEAEwATABMADwAOAA4ADwAQABIAEgASABIADwAN
AAoABAABAP///v/8//v/9//0//P/8v/w//D/7v/t/+z/7P/t/+3/6//r/+r/6f/o/+j/
5v/m/+X/5f/m/+b/5v/m/+b/5v/l/+X/4//j/+P/4P/e/+D/4//p/+7/8f/7/wUABQAE
AAYABQAFAA8AGwAkACoAKwAkAA4A4f+0/6f/tv/E/9b/7f/+/wUABgD///v/9f/s/+z/
7P/o/+b/5//l/+T/5P/j/+P/4v/i/+L/4v/i/+L/4//j/+P/4//k/+L/4v/i/+H/4//k
/+T/5P/k/+T/5P/k/+L/4//j/+L/4v/k/+T/5f/l/+X/5f/l/+j/6P/o/+j/5//m/+b/
5v/n/+j/6v/r/+z/7P/t/+3/7f/v/+//8f/x//H/8f/x//T/9P/2//f/9//3//n/+P/6
//3//f/+/wMABgAGAAgACAAKAAsACwAMAA8AEQARABEAEQATABUAFwAXABkAGQAcAB0A
HQAdAB0AHgAeAB4AGwAaABoAGgAbABoAGAAWABUAEwASABAADQAMAAsACQAFAAQAAgAA
AP7//f/7//r/+v/4//b/9f/0//T/8//z//L/8v/z//P/8v/x//H/8f/x//D/7//v/+//
7//v//D/8P/u//D/8P/u/+//7//u/+7/7//v/+7/8P/w//D/8P/u/+7/7v/u/+//7//v
/+//8f/x//H/8f/x//H/8f/x//H/8f/x//L/9P/y//L/8//z//P/8//z//P/8//z//P/
9f/2//b/9f/1//X/9f/2//b/9v/2//b/9P/0//T/9P/2//T/9v/2//b/9v/2//X/9f/1
//X/9f/1//X/9f/3//f/9//5//z//v8AAAIABAAGAAcACAAIAAkACgAKAAsADAANAA4A
DgAOAA8AEQARABEAEwAUABUAFwAXABcAFwAWABYAFwAZABoAGQAYABIADQAJAAQAAQD/
//7//v/7//v/+P/2//b/9P/x//D/8v/x//D/8P/x//H/7//v/+7/7f/s/+z/6v/q/+n/
6f/p/+r/6//s/+z/7P/r/+v/7f/p/+f/6P/s/+7/9f/7/wAABwALAAsACQAIAAYACwAV
AB0AIwAmACIADwDk/7T/pf+0/8H/zP/i//r/CQAMAAcAAgD9//v/9//0//L/8P/u/+7/
6//r/+r/6v/p/+v/6v/q/+r/6v/q/+r/6//r/+v/6//s/+r/6v/q/+n/6//s/+z/7P/s
/+z/7P/s/+z/7f/t/+z/7P/u/+7/7//v/+//7//v//L/8v/y//L/8v/y//P/9P/y//L/
8//z//b/9v/3//f/9//5//n/+//6//v//P/9//z//P/+////AgADAAYABgAGAAkACQAK
AA0AEAAQABIAFAAWABcAFwAYABsAHQAdACEAIQAjACUAIwAjACUAJQAkACUAJQAlACcA
KAAoACgAJQAkACQAJAAhACAAHgAcABoAGQAZABgAEwASABEADwANAAwACgAIAAgABwAF
AAQABAACAAAA///+//7//f/9//z//P/9//3//P/7//v/+//5//j/9//3//r/+//8//7/
/v/8//7//v/9//3//P/6//v//f/+//7//v/+//7//v/+//7//v/+////////////////
/////////////////////////wAAAgAAAAAAAQADAAMAAwADAAEAAQABAAEAAwAEAAQA
AwADAAMAAwAEAAIAAgACAAIABAAEAAIAAAACAAIAAgACAAEAAQABAAEAAwADAAMAAwAF
AAUABQAHAAgACgAMAA4ADwAQABAAEAASABMAFAAUABcAGAAZABoAGgAaABsAHQAdAB0A
HwAgACEAIwAjACMAIQAgACAAIQAkACYAJgAmACAAGwAXABIADAAJAAcABgAHAAcABAAC
AAIAAAD9//z//P/7//r/+v/5//n/9//3//j/9//2//b/9v/2//X/9f/y//L/8v/y//T/
9P/z//P/8//x/+3/7v/y//b/+/8BAAoAEwAVABMAFQAUAA4AEwAdACUAJwAqACwAIwD8
/8z/t//E/8//2P/s/wQAEwAaABkAEAALAAkABQAAAPz/+P/y//D/8//z//L/8v/x//H/
8P/w//D/7v/u/+7/7//v/+//7//w//L/8v/y//H/8//0//T/9P/y//L/8v/y//D/8f/x
//D/8//2//f/+f/3//f/9//3//b/9v/2//b/+P/4//n/+v/6//r/+//7//z//P/9//3/
+//9//3///8AAAEAAgADAAIAAgAEAAUABwAJAA0ADgAQABMAEwAUABYAGAAXABgAHAAe
AB8AHwAiACUAJwAnACkAKQArAC0AKgApACoAKQAsAC0ALQAtACsALAAsACwAKQAoACgA
KAApACgAJgAkACMAIQAgAB4AGQAYABcAFQASABIAEQAQAAwACwAJAAgACAAGAAQAAwAC
AAIAAQABAAIAAgADAAMAAAD///////////7//f/9//3//f/9//7//v/8//7//v/8//3/
/f/8//r/+//7//r//P/8//z//P/8//z//P/8//3//f/9//3/////////////////////
/////////wAA///8//v/+//+////AAABAAEAAQABAAEAAQD+/wAAAAAAAAAA/f/9//3/
/f////////////3//f/9////AgAEAAYACAAIAAoACwAMAAwADQAOAA4ADwAQABEAEgAS
ABIAEwAVABUAFQAXABgAGQAbABsAGwAZABgAGAAZABwAHgAeAB4AGQAVABIADgAMAAkA
BwAGAAMAAwAAAP7/+v/4//X/9P/2//X/9P/0//X/9f/z//P/8P/v/+7/7v/v//D/8P/x
/+7/7v/u/+7/7v/u/+3/7f/t/+v/5//m/+z/9v/7/wEACgARABEAEwAVABAADgAXACEA
JwAnACYAIgAPAOD/vP+//87/1//k//j/CAATABoAEwAKAAUAAQABAAAA+P/y//L/8P/v
/+3/7P/s/+v/6//q/+r/6v/o/+j/6P/p/+n/6f/p/+r/6v/q/+r/6f/p/+r/6v/q/+r/
6v/q/+r/6v/r/+v/6v/q/+z/7P/t/+//7//v/+//8P/w//D/8P/w//D/8f/y//D/8P/x
//H/8v/y//P/8//1//f/9//5//j/+f/6//v//P/8//7///8AAAEABAAEAAYACQAJAAoA
DQAQABAAEgASABQAFQAVABQAFwAZABkAHAAdACAAIwAhACEAIwAjACMAIwAiACEAIwAk
ACQAJAAhACAAIAAgABwAGgAXABQAEgARABEAEAANAAwACwAJAAUABAACAAAAAAD///3/
/P/8//r/+P/3//j/+P/3//f/+P/4//n/+f/3//X/9P/z//P/8v/x//H/8//z//P/9P/1
//T/9//4//b/9//3//b/9P/1//X/9P/0//T/9P/0//T/9P/0//T/9//3//f/9//1//X/
9f/1//T/8//y//H/8f/x//H/8v/2//T/9P/1//X/8//z//L/8//0//X/9v/z//P/8//z
//H/8f/x//H/8f/x//H/8//2//j/+v/8//3//v/+//7/AAABAAIAAgADAAQABQAGAAYA
BgAHAAkABwAHAAkACgANAA8ADwAPAA4ADgAPABEAEwAUABMAEgASAA8ADQAKAAUAAQD+
//z//f/9//r/+P/1//L/7v/s/+z/6//q/+r/5//n/+X/5f/i/+H/4P/g/+L/4v/h/+H/
3v/e/97/3v/f/+D/4P/h/+H/3//b/9b/1P/W/9v/3//m/+3/9////wEAAAACAAEAAwAP
AB8AKAAqACcAHAD8/8//sP+v/77/zv/g/+///v8JAAYA///7//f/8P/s/+b/4v/e/93/
3P/c/93/3f/b/9r/2v/a/9j/2P/Y/9n/2f/Z/9n/2v/Y/9j/2P/X/9f/2P/Y/9j/2v/a
/9r/2v/a/9v/2//a/9j/2v/a/9v/3f/d/93/3f/g/+D/4P/g/97/3v/f/+D/4P/g/+H/
4f/i/+L/4//j/+H/4//j/+X/6P/p/+r/6//r/+r/6//r/+7/7//y//L/8//3//j/+v/7
//7//v8AAAIABAAFAAUABgAJAAsACwAPAA8AEQATABMAEwAVABUAFAAVABUAFQAXABgA
GAAYABkAGAAYABgAFQAUABIAEAANAAsACgAIAAMAAgABAP//+//6//j/9v/2//X/8//y
//L/8P/u/+3/7v/u/+3/7f/s/+z/7f/t/+z/6//r/+v/7f/s/+v/6//p/+n/6f/q/+r/
6P/q/+r/6v/r/+v/6v/o/+n/6f/o/+j/6P/o/+j/6v/q/+r/6v/r/+v/6//r/+v/6//r
/+v/6//r/+v/6//r/+v/6//s/+z/6v/q/+v/7f/t/+3/7f/t/+3/7f/t/+v/7P/s/+v/
7f/t/+3/7v/s/+z/7v/u/+7/7v/v/+//7//v/+//7//v/+//7//v/+//8f/w//L/9P/2
//n//P/+/wAAAAABAAIAAgAEAAYACAAKAAkACAAIAAkACgALAA4AEAARABMAEwATAA8A
DgAOAA8AEgAUABQAFAASAA8ADQAKAAQAAQD///7///////z/+v/2//T/8f/w//D/7//u
/+7/7f/t/+v/6//q/+n/6P/o/+j/6P/n/+f/6P/o/+j/6P/m/+b/5f/l/+P/4//h/97/
3P/e/+f/7f/u//X/AQAFAAMABgAIAAcADQAdACsALgAuACkAGgDw/8H/sP+7/8r/1v/o
//v/CAAHAAAA+//5//X/8P/s/+j/5P/i/+P/4//i/+L/4f/h/+D/4P/g/97/3v/e/9//
4f/h/+H/4v/g/+D/4P/f/+H/4v/i/+L/4P/g/+D/4P/i/+P/4//i/+D/4v/i/+P/4f/h
/+H/4f/k/+T/5P/k/+b/5v/n/+j/6P/o/+n/6f/s/+z/7f/t/+3/7//v//H/8P/x//L/
8//2//b/+P/5//r/+//+//7//v8BAAEAAgADAAYABgAIAAsADgAQABEAFAAXABkAGQAZ
ABkAGwAdAB0AHQAfAB8AIAAhACEAIQAfACAAIAAgACEAIAAgACAAHQAcABoAGAATABEA
EAAOAAkACAAHAAUAAgACAAEAAAD8//v/+f/4//j/9v/0//P/9P/0//P/8//w//D/8f/x
//D/7//v/+//8f/w/+//7//t/+3/7f/u/+7/7P/u/+7/7v/v/+//7v/s/+3/7f/s/+7/
7v/u/+7/7v/u/+7/7v/v/+//7//v/+//7//v/+//7//v/+//7//x//H/8f/y//L/8P/w
//H/8f/x//H/8f/v/+//7//v//H/8v/y//H/8//z//P/9P/y//L/8v/y//L/8v/y//L/
8P/y//P/8//x//H/8f/x//D/7//v//D/9v/z//L/8f/w/+3/7f/t/+3/7f/t/+3/7f/v
/+//7//x//L/9P/2//j//P/+////AAACAAMABAAEAAUABgAHAAgABgAGAAcACQAJAAkA
CwAMAA0ADwAPAA8ADQAMAAwADQASABQAFAAUAA8ACwAIAAQA/v/7//n/+P/4//n/9//2
//T/8v/v/+7/7v/t/+z/7P/t/+3/6//r/+j/5//m/+b/6P/o/+f/5//m/+b/5v/m/+b/
5v/l/+X/5f/l/+H/4P/i/+b/6//v//b///8HAAcABQAGAAYABQANABcAHQAkACgAIQAM
AOD/s/+m/7P/wv/M/+L/9/8CAAMA/v/5//X/8f/w/+z/5v/o/+j/4//j/+L/4v/h/+P/
4v/i/+L/4P/g/+D/4f/h/+H/4f/i/+D/4P/g/9//4f/i/+L/4v/k/+T/5P/k/+T/5f/l
/+T/4v/k/+T/5f/l/+X/5f/l/+T/5P/k/+T/5P/k/+X/5v/m/+b/5//n/+b/5v/n/+f/
6f/r/+v/7f/u/+//8P/x//L/8v/0//X/9v/3//r/+v/4//v/+//8/wAABAAFAAgACAAK
AAsACwAMAA8AEQARABMAEwAVABcAFwAXABkAGQAaABsAGwAbAB0AHgAeAB4AHQAcABwA
HAAZABgAFgAUABEADwAOAAwACQAIAAcABQABAAAA/v/8//r/+f/3//b/9v/0//L/8f/w
//D/7//v/+z/7P/t/+3/7v/t/+3/7f/r/+r/6f/p/+v/6//r/+z/6v/o/+r/6v/o/+n/
6f/o/+n/6//s/+z/6v/q/+r/6v/q/+r/6v/q/+v/6//r/+v/6//r/+v/6//r/+v/6//r
/+v/6//r/+z/7v/s/+z/7f/t/+3/7f/t/+3/7f/t/+3/7f/u/+7/7f/v/+//7//w//D/
8P/w//D/7v/u/+7/7v/s/+z/7f/w//D/8P/w//D/7//v/+//7//t/+3/7f/t/+//7//v
//H/9P/2//j/+v/8//7///8AAAEAAQABAAAAAgAEAAYACAAGAAYABwAJAAkACQALAAwA
CwANAA0ADQANAAwADAANAA4AEAAQABAACgAFAAEA/P/5//f/9v/2//X/9f/y//D/8P/u
/+v/6v/s/+v/6v/q/+n/6f/n/+f/5f/j/+H/4P/h/+L/4v/j/+L/4v/i/+L/4P/g/9//
3//d/9v/2//a/9r/3v/n/+3/9P/5//v/+//7//j/9v/7/wUACwARABQAFAALAOb/sv+d
/6z/t/+2/8r/5P/x//r/+//0/+//7//r/+j/5v/i/97/3v/d/9v/2v/a/9n/2f/Y/9j/
2P/Y/9j/2P/Z/9n/2f/Z/9r/2P/Y/9j/1//Y/9r/2//c/9z/3P/c/9z/2v/b/9v/2v/c
/97/3v/f/93/3f/d/93/3P/c/9z/3P/e/97/3//g/+D/4P/h/+H/4f/g/+D/3//f/+H/
4f/j/+T/5f/m/+f/6v/q/+z/7f/s/+3/8P/w//L/9f/1//b/9//6//r//P8AAAIAAwAD
AAIABQAHAAcACQAJAAsADQAPAA8AEQARABEAEQAQAA8ADwAQABAAEAAPAA4ADgAOAA0A
CgAIAA==
         </WaveFormData>
      </LeadData>
      <LeadData>
         <LeadByteCountTotal>10000</LeadByteCountTotal>
         <LeadTimeOffset>0</LeadTimeOffset>
         <LeadSampleCountTotal>5000</LeadSampleCountTotal>
         <LeadAmplitudeUnitsPerBit>4.88</LeadAmplitudeUnitsPerBit>
         <LeadAmplitudeUnits>��V</LeadAmplitudeUnits>
         <LeadHighLimit>2147483647</LeadHighLimit>
         <LeadLowLimit>268435456</LeadLowLimit>
         <LeadID>V1</LeadID>
         <LeadOffsetFirstSample>0</LeadOffsetFirstSample>
         <FirstSampleBaseline>0</FirstSampleBaseline>
         <LeadSampleSize>2</LeadSampleSize>
         <LeadOff>FALSE</LeadOff>
         <BaselineSway>FALSE</BaselineSway>
         <ExcessiveACNoise>FALSE</ExcessiveACNoise>
         <MuscleNoise>FALSE</MuscleNoise>
         <LeadDataCRC32>2762791672</LeadDataCRC32>
         <WaveFormData>
EgASABIAEgAXABoAHQAgACMAJgApACwAPABMAFwAbABmAGIAXgBaADMADADl/77/o/+K
/3H/WP9l/3L/f/+M/53/rP+7/8r/1f/e/+f/8P/2//r//v8CAAMABAAFAAYACAAIAAgA
CAAKAAoACgAKAAwADAAMAAwADAAMAAwADAAKAAoACgAKAAwADAAMAAwADgAOAA4ADgAM
AAwADAAMAA4ADgAOAA4ADAAMAAwADAAMAAwADAAMAA4ADgAOAA4ADAAMAAwADAAMAAwA
DAAMAAoACgAKAAoACgAKAAoACgAKAAoACgAKAAkACAAHAAYABAAEAAQABAACAAIAAgAC
AAIAAgACAAIAAQAAAP///v/7//r/+f/4//j/+P/4//j/9//2//X/9P/0//T/9P/0//b/
9v/2//b/9//4//n/+v/7//z//f/+////AAABAAIAAwAEAAUABgAIAAgACAAIAAgACAAI
AAgACgAKAAoACgAIAAgACAAIAAgACAAIAAgACAAIAAgACAAGAAYABgAGAAgACAAIAAgA
CAAIAAgACAAGAAYABgAGAAQABAAEAAQABgAGAAYABgAGAAYABgAGAAQABAAEAAQABgAG
AAYABgAIAAgACAAIAAgACAAIAAgABgAGAAYABgAIAAgACAAIAAgACAAIAAgACAAIAAgA
CAAIAAgACAAIAAkACQAJAAkABwAHAAcACAAJAAoADAANABEAEQASABMAEwATABMAEwAT
ABMAFAAUABQAEwARABAACwAKAAoACAAHAAUABQAEAAEAAQABAAEAAQABAAAA////////
/////////////wAAAQACAAIAAgACAAIAAgADAAMAAwAEAAQAAQABAAEAAQABAAEAAgAC
AAQABAAEAAUAAwADAAMABAAGAAYABgAGAAcACAAKAA4AFgAcABwAGAAZACAALAA9AFgA
cgB6AHIAZgBeAEkAHwDl/6D/YP8//zv/Qf9G/1P/aP96/4n/m/+v/73/yP/U/93/5f/t
//D/8//2//b/9//5//n//f/+//7////9//3//f/9////AAAAAAEAAQABAAEAAQABAAEA
AQABAAMAAwAEAAQABAADAAIAAAACAAIAAwADAAMAAwADAAIAAgACAAIAAgAEAAQABAAF
AAQAAwACAAEAAwACAAIAAgACAAIAAgAAAAAAAAAAAAAAAgACAAIAAgAAAAAA////////
///+//3//f/9//v/+//7//v/+f/4//j/+P/4//f/9v/1//X/8//0//P/8//y//H/8f/w
/+7/7f/s/+z/6v/o/+j/6P/o/+j/6f/q/+v/7f/u/+//8P/v//L/9P/0//X/9v/3//j/
+v/8//7/AAD///7//v/9//3//f/+//7//v/+//7////9//z//P/8//3//v///wAA/v/+
//7//v/+//7//v/+//7//v/+//7//P/8//z//P/8//z//P/8//3//v///wAA/v/9//3/
/f//////AAAAAP7//v/+/////////////v8AAP7//v////7//v/+//7//v/+//7//v/+
//7//////wEAAQABAAAA/v///wAAAAD+//7/AAACAAIAAgACAAIAAgAAAAAAAAAAAAAA
AQABAAEA//////////8CAAMABAAGAAcACQAJAAoACwALAAsACwALAAsACwAMAAoACgAJ
AAcACAAFAAQABAAEAAEA//////z/+//7//v/+//7//v/+v/5//n/+f/5//f/9//3//f/
+P/5//r/+v/8//z//P/8//3//f/9//7//f/7//r/+f/6//v//P/+//7//v/+//7/////
//////8AAAAAAAAAAP7///8AAAYADAASABgAFgASABEAGAAmADkAVABwAHwAcgBkAFoA
QQAXAN3/lP9S/y//K/8v/zj/Rf9a/3D/gf+T/6n/uf/E/9D/3f/l/+v/7v/x//T/9v/3
//n/+f/7//z//P/9//v/+//7//v//f/+//7//////////////////////////////wAA
AAD////////+////AAACAAMAAQABAAEAAAAAAAAAAAAAAAIAAgACAAMAAwADAAMAAwAD
AAIAAgACAAIAAgACAAAA/v/+//7//v8AAAAAAAAAAAAAAAD//////f/9//z/+//9//3/
+//7//3//f/7//r/+v/6//r/+f/4//f/9//1//T/8//z//L/7//v/+7/7P/t/+z/7P/q
/+j/6P/o/+j/5//n/+f/5//p/+r/6//s/+3/8P/y//L/9f/2//f/+P/3//j/+f/6//j/
+P/5//n/+f/5//r/+v/6//r/+v/7//3//P/8//z//v/+//7//v/8//z//P/8//z//P/8
//z//P/8//z//P/6//r/+v/6//z//P/8//z//P/8//z//P/+//3//f/9//v/+//8//z/
/P/8//z//f/7//v/+//6//z/+v/6//v//P/8//z//P/8//z//P/8//7//v//////////
/////v/+//3//P/+/wAAAAAAAAAA/v/+//7//v/+////////////////////AgADAAQA
BgAJAAsACwAMAAwACwAKAAkACwALAAsADAALAAoACAAFAAIA///+//7//v/7//n/+f/6
//n/+f/5//v/+//7//r/+f/5//n/+f/3//f/9//3//r/+//8//z//P/8//z//P/9//3/
/f/+//7//f/9//3//f/9//3//v8AAAAAAAAAAAEAAQABAAEAAgACAAIAAgAGAAcACgAQ
ABgAHAAYABYAGgAjADIASgBrAIQAhgB4AGgAWgA8AAcAx/9//0j/NP8x/zH/O/9O/2X/
ev+M/5//s//B/8v/1v/g/+n/7//z//j/+f/6//r/+//9//3//f/+//7///8BAAEAAQAB
AAEAAgACAAMAAwADAAMAAwADAAMAAwADAAMAAwAEAAQABQAFAAUABAAEAAQABQAFAAcA
BwAHAAYABAAEAAQABAAEAAQABAAFAAUABQAFAAUABQAEAAQABAAEAAQABAACAAIAAgAC
AAIABAAEAAQABAAEAAQAAwADAAEAAQAAAP////////3//f/9//3/+//6//r/+v/6//n/
+v/5//n/9//0//P/8//y//H/8f/w/+7/7//u/+7/7P/s/+z/7P/s/+3/7f/t/+3/8f/y
//P/9P/1//j/+v/6//v//P/9//7/AQACAAMABAACAAIAAwADAAMAAwAEAAQABAAEAAQA
BQAFAAQABAAEAAYABgAGAAYABAAEAAQABAAGAAYABgAGAAYABgAGAAYABgAGAAYABgAI
AAgACAAIAAgACAAIAAgABgAFAAUABQAHAAcACAAIAAgACAAIAAkABwAHAAcABgAGAAQA
BAAFAAYABgAGAAYACAAIAAgACAAIAAoACgAKAAoACgAKAAoACgAKAAsACwALAAoACQAI
AAcACgALAAwADgAPABEAEQASABUAFQAVABUAEwATABMAFAAWABYAFQATABMAEQARABIA
DgALAAkACQAIAAcABwAHAAcABwAHAAYABQAFAAUABQAFAAUABQAFAAMAAwADAAIAAwAE
AAUABgAHAAcABwAIAAgABwAHAAcACQAJAAkACgAIAAgACAAIAAkACQAJAAkADAAMAAwA
DAAMAAsADAAMABAAFgAcACQAJgAjACAAIgApADgATABqAIIAhgB6AG0AZwBVADAA/P/D
/4v/af9a/1H/UP9e/3P/gf+R/6X/vP/K/9P/3f/l/+z/8//4//z//f//////AQACAAIA
AwAFAAUABQAFAAUABgAGAAcABwAHAAcABwAJAAkACQAJAAcABwAIAAgACQAJAAkACAAK
AAoACwALAAkACQAJAAgACAAIAAgACAAGAAYABgAHAAkACQAJAAkABwAGAAYABgAIAAgA
CAAGAAYABgAGAAYABAAEAAQABAAGAAYABQAFAAUABQAEAAMAAwADAAEAAQABAAEA///+
//7//v/+//3//P/7//v/+f/2//X/9f/0//P/8//y//D/8f/w//D/7v/s/+z/7P/s/+v/
6//r/+v/7f/u/+//8P/x//T/9v/2//j/+v/8//7//v/+//7//v8AAAIABQAHAAcABwAI
AAgACAAIAAgACQAJAAgACAAIAAcABgAFAAQABQAGAAcACAAGAAYABgAGAAgACAAIAAgA
CAAIAAgACAAIAAgACAAIAAYABgAGAAYABAADAAMAAwADAAMABAAEAAQABAAEAAUABQAF
AAUABAAGAAQABAAFAAYABgAGAAYABgAGAAYABgAIAAgABgAGAAYABgAGAAYABgAGAAgA
CQAJAAkABwAHAAcABwAJAAsADQAQABAAEQAQABAAEgATABQAFQAVABUAFQAWABgAGAAX
ABUAFAARABAAEAAOAAsACQAJAAYABQAFAAUABwAHAAcABgADAAMAAwADAAUABQAFAAUA
BgAHAAgACAAGAAYABgAGAAcABwAHAAgACgAJAAkACQAJAAkACQAKAAoACgAKAAoACwAL
AAsACwAMAAwADAAMAAwACwAOABIAGgAkACgAIgAgACUALAA6AEsAZgB8AH4AdgBsAGQA
TQAjAOv/rP90/1v/V/9Z/17/bf9+/47/n/+x/8X/0f/a/+L/6//1//n//P///wIABAAF
AAcABwAJAAoACgALAAsACwALAAsADQAOAA4ADwAOAA0ADAALAA0ADQANAA0ADwAPABAA
EAAPAA8ADwAOAA4ADgAPAA8ADQANAA0ADAAPABAAEQASABAAEAAQABEADwAPAA8ADwAR
ABAAEAAQAA4ADgAOAAwADAAMAAwADAAOAA4ADgAOAAwADAALAAsADQANAAwACwAJAAkA
BwAHAAcABwAFAAQAAgACAAIAAQD+//3//f/7//v/+//8//z/+f/5//j/9v/1//T/9P/y
//T/9P/0//T/8//z//P/8//3//j/+f/6//v//v8AAAAAAQACAAMABAAFAAYABwAIAAgA
CAAJAAkACQAJAAoACgAKAAoACgALAAsACgAKAAoACAAIAAgACAAKAAoACgAKAAoACgAK
AAoACAAIAAgACAAKAAoACgAKAAgACAAIAAgACAAIAAgACAAIAAcABwAHAAcABwAIAAgA
CAAIAAgACQAJAAkACQAIAAgABgAGAAcACAAIAAgACAAIAAgACAAIAAgACAAKAAgACAAI
AAgACAAIAAgACAAKAAsACwALAAkACQAJAAkACgALAAwADgAPABEAEQASABEAEQARABEA
EQARABEAEgAVABYAFgAVABIADwAOAA4ADAAJAAcABwAEAAMAAwADAAUABQAFAAQAAQAB
AAEAAQABAAEAAQABAAIAAwAEAAQABAAEAAQABAAFAAUABQAGAAYABQAFAAUABQAFAAUA
BgAGAAYABgAGAAcABwAHAAcACAAIAAgACAAGAAUACAAOABIAGAAgAB4AGgAZACIALgBB
AFoAdAB6AHIAZgBeAEkAIQDt/6r/av9H/0X/S/9Q/13/cP+A/4//of+1/8P/zv/a/+X/
7f/z//j/+//8//z//f//////AQACAAIAAwADAAMAAwADAAMABAAEAAUABwAHAAcABwAH
AAcABwAHAAkACQAKAAoACQAJAAkACAAIAAgACQAJAAkACQAJAAgACAAIAAgACAAIAAgA
CAAJAAsACwALAAsACQAIAAgACAAIAAgACAAGAAQABAAEAAQABgAGAAYABgAGAAYABQAF
AAMAAwACAAEAAwADAAEAAQABAAEA///+//7//v/+//3//P/7//v/+f/4//f/9//2//X/
9f/0//L/8//y//L/8P/u/+7/7v/u/+3/7f/t/+3/7//w//H/8v/z//b/+P/4//v//P/9
//7///8AAAEAAgAAAAAAAQABAAEAAQACAAIAAgACAAIAAwABAAAAAAAAAAIAAgACAAIA
AAAAAAAAAAAAAAAAAAAAAAAAAAAAAAAAAAAAAAAAAAD+//7//v/+//7//v/+//7/AAD/
////////////AAAAAAAAAAAAAAEAAQABAAEAAAACAAAAAAABAAAAAAAAAAAAAgACAAIA
AgAAAAAAAQABAAEAAQABAAAAAAABAAIAAgACAAIAAgACAAIAAgADAAMAAgAAAAAAAAAA
AAIAAgACAAIAAAABAAEAAQADAAMAAwADAAIAAwAEAAYABQAHAAcACAAKAAsADAANAAsA
CwALAAwADQAOAA4ADQAMAAkACAAIAAYAAwABAAEAAAD////////9//3//f/8//v/+//7
//v/+f/5//n/+f/4//n/+v/6//z//P/8//z/////////AAAAAP///////wEAAQABAAIA
AgACAAIAAgADAAMAAwADAAQABAAEAAQABgAHAAgACgAQABYAHAAeABgAFwAcACwAPQBY
AHYAhAB8AGwAYgBRACkA8/+w/2j/P/81/zn/QP9L/2D/dv+F/5n/rf+//8r/1v/f/+n/
8f/0//f//P/8//3//////wAAAAD/////AAABAAIAAwADAAQABAAFAAMAAwADAAMAAwAD
AAMAAwADAAMABAAEAAcABwAHAAYABgAGAAcABwAHAAcABwAGAAYABgAGAAYABgAGAAYA
BwAJAAkACQAJAAcABgAGAAYABgAGAAYABAAGAAYABgAGAAYABgAGAAYABgAGAAUABQAF
AAUABAADAAMAAwABAAEAAgADAAIAAgAAAAAAAAD//wAA//////3//P/7//v/+v/3//f/
9v/0//T/9P/1//T/8//y//H/8P/x//H/8f/x//H/8v/z//T/9f/4//r/+v/9//7///8A
AP//AAABAAIABAAEAAUABQADAAMABAAEAAQABAAEAAUABQAEAAQABAAEAAQABAAEAAQA
BAAEAAQAAgACAAIAAgAEAAQABAAEAAQABAAEAAQABAAEAAQABAAGAAYABgAGAAYABQAF
AAUABQAFAAYABgAGAAYABgAHAAcABwAHAAYACAAGAAYABwAHAAYABQAEAAYABgAGAAYA
BgAGAAcABwAFAAUABQAEAAQABQAGAAYABgAGAAYABgAGAAYABgAGAAYABgAGAAQABAAE
AAQABAAFAAUABQAFAAUABQAFAAgACQAKAAwADQAPAA8AEAAPAA8ADwAPABIAEwAUABYA
EwASABAADQAKAAcABgAGAAYAAwABAAEAAAD////////9//3//f/8//3//f/9//3//f/9
//3//f8AAAEAAgACAAIAAgACAAIAAQABAAEAAgACAAEAAQABAAEAAQABAAIAAgACAAIA
AgADAAMAAwADAAYABgAGAAYABgALAA4AFgAcABwAGAAYABoAIwA0AEwAbQCEAIQAdABm
AFoAOAAFAMX/e/9G/zL/Mf81/z//VP9r/3z/jv+j/7f/w//N/9j/4v/r//H/9f/4//v/
+v/6//v//f/9////AAAAAAEAAQABAAEAAQADAAQABAAFAAMAAwADAAMAAwADAAMAAwAD
AAMABAAEAAUABQAFAAQABAAEAAUABQAFAAUABQAEAAIAAgACAAIABAAEAAQABQAFAAUA
BQAFAAMAAgACAAIABAAEAAQAAgACAAIAAgACAAQABAAEAAQAAgACAAEAAQABAAEAAAD/
///////9//3//f/9//v/+v/6//r/+v/5//b/9f/1//P/9P/z//P/8v/x//H/8P/u/+3/
7P/s/+r/6v/q/+r/6v/p/+n/6f/p/+3/7v/v//D/8f/0//b/9v/1//b/9//4//n/+v/7
//z//P/8//3//f/7//v//P/8//7//v/+/////f/8//z//P/8//z//P/8//z//P/8//z/
+v/6//r/+v/8//z//P/8//z//P/8//z//P/8//z//P/8//z//P/8//z/+//7//v//f/9
//7//v/9//z/+//7//3//f/9//z//P/6//r/+//6//r/+v/6//z//P/8//z/+//6//r/
+f/6//v//P/8//z//f/+//7/+v/8//z//P/6//r/+v/6//r/+v/6//r/+v/7//v/+//7
//v/+//7//7///8AAAIAAwAFAAUABgAHAAcABwAHAAkACQAJAAoABwAGAAQAAQAAAP3/
/P/8//z/+f/3//f/+P/3//f/9//3//f/9//2//X/9f/1//X/8//z//P/8//2//f/+P/4
//j/+P/4//j/+f/5//n/+v/6//n/+f/5//n/+f/5//r/+v/6//r/+v/7//v/+//7//z/
/P/8//z/AAADAAYADAAUABgAFgASABIAFwAkADgAVwB2AIQAegBsAGAATAAhAOn/p/9s
/0j/O/83/zv/Rv9Z/27/fv+P/6P/tf+//8r/2P/h/+f/6//w//P/9v/3//f/+P/3//n/
+v/6//v//f/9//3//f/9//7//v////3//f/9//3//f/9//3//f//////AAAAAAAA///+
//z//v/+///////////////+//7//v/+//7/AAAAAAAAAQD//////////wEAAAAAAAAA
/v/+//7//P/+//7//v/+//7//v/+//7//v/+//3//f/9//3//P/7//v/+//5//n/9//3
//X/9P/y//L/8v/x//L/8f/x/+//7v/t/+3/7P/t/+3/7P/q/+f/5v/m/+T/5P/k/+T/
5P/l/+X/5f/l/+f/6P/p/+r/6f/s/+7/7v/x//L/8//0//b/+P/6//z//P/8//3//f/7
//v//P/8//7//v/+/////f/8//z//P/9//7///8AAP7//v/+//7//v/+//7//v8AAAAA
AAAAAAAAAAAAAAAAAAAAAAAAAAD+//7//v/+/wAA/////////////wAAAAD+//7//v//
/wEAAQABAAAAAgAAAAAAAQACAAIAAgACAAAAAAAAAAAAAAAAAAIAAgACAAIAAgACAAIA
AgACAAMAAwADAAMAAwADAAMABAAFAAYACAALAA0ADQAOAA0ADQANAA0ADQANAA0ADgAO
AA4ADQALAAkABQADAAIAAAD9//v/+//7//v//P/9//3//f/9//z/+//7//v/+//7//v/
+//7//z//f/+//7/AAAAAAAAAAD///////8AAAIAAQABAAEA////////AAAAAAAAAAAA
AAMAAwADAAMAAgACAAIAAgAIAAsAEgAYABwAHgAaABoAHAAlADIASgBrAIAAfABuAGQA
WgBEABsA6f+x/4L/ZP9R/0n/Uf9i/3P/gP+Q/6X/u//J/8//2P/k/+v/7f/z//b/+f/8
//z//f//////AAAAAP////8AAAEAAgADAAMABAAEAAUAAwADAAMAAwAFAAUABQAFAAcA
BwAIAAgACQAJAAkACAAHAAYABgAFAAcABwAHAAYABgAGAAYABgAEAAQABAAFAAcABwAH
AAcABwAGAAYABgAGAAYABgAEAAYABgAGAAYABAAEAAQABAAEAAQAAwADAAEAAQAAAP//
AQABAP/////9//3/+//6//z//P/8//v/+v/5//n/9//0//P/8//y//P/8//y//D/7f/s
/+z/6v/r/+z/7f/u/+//7//v/+//8f/y//P/9P/1//j/+v/6//3//v///wAAAwAEAAUA
BgAGAAYABwAHAAcABwAIAAgACAAIAAgACQAHAAYABgAGAAcACAAJAAoACAAIAAgACAAG
AAYABgAGAAYABgAGAAYACAAIAAgACAAIAAgACAAIAAgACAAIAAgABgAFAAUABQADAAMA
BAAEAAUABgAHAAkACQAJAAkACAAKAAgACAAJAAoACgAIAAYABgAGAAYABgAHAAgACQAK
AAgACQAJAAkACwALAAsACwAKAAsADAAOAA8AEQARABIAEwATABMAEwATABMAEwAUABYA
FgAVABMAEgAPAA4ADgAMAAkABwAHAAQAAwADAAMABQAFAAUABAADAAMAAwADAAMAAwAD
AAMABAAFAAYABgAGAAYABgAGAAkACQAJAAoADAALAAsACwALAAsACwAMAAoACgAKAAoA
CwALAAsACwAKAAoACgAKAAoADQAQABQAGgAiACYAIAAcAB8AJgA0AEUAXgB2AHwAcABk
AF4ATwApAPf/vP+A/1//V/9X/1r/Z/98/4r/mf+t/7//zf/W/+D/5//v//X//P///wAA
AgADAAUABQAGAAYABQAFAAcABwAHAAcABwAIAAgACQAJAAkACQAJAAkACQAJAAkACQAJ
AAoACgALAAsACwAKAAgACAAJAAkACQAJAAkACAAIAAgACAAIAAgACAAIAAkACQAJAAkA
CQALAAoACgAKAAgACAAIAAYABgAGAAYABgAGAAYABgAGAAQABAADAAMAAQABAAAA//8B
AAEA///////////9//z/+v/6//r/+f/4//f/9//1//T/8//z//L/8f/x//D/7v/r/+r/
6v/o/+b/5v/m/+b/5v/n/+j/6f/r/+z/7f/u/+//8v/0//T/9f/2//f/+P/3//j/+f/6
//z//P/9//3/+//7//z//P/8//z//P/9//3//P/8//z//P/8//z//P/8//z//P/8//r/
+v/6//r/+//8//3//v/+//7//v/+//z//P/8//z//P/8//z//P/6//n/+f/5//v/+//8
//z//P/8//z//f/7//v/+//6//v/+v/7//3//f/8//v/+v/8//z//P/8//z//P/9//3/
/f/9//3//P8AAP7//v/+//7//v/+//7//v/+//7//////////f/9//3//f/+////AAAC
AAUABwAHAAgACQAJAAkACQALAAsACwAMAAoACgAJAAcACAAFAAQABAAAAP3/+//7//r/
+f/5//n/+f/5//n/+P/3//f/9//3//f/9//3//f/+P/5//r/+v/6//r/+v/6//3//f/9
//7//P/7//v/+//7//v/+//8//z//P/8//z//f/9//3//f/+//7//v/+//7///8CAAgA
DgAWABoAFgASABUAIAAwAEkAZgB4AHQAZgBeAFIALQD5/7v/dP9E/zf/Pf9B/0z/Xf9w
/3z/jf+j/7X/w//M/9b/4f/p/+3/8P/x//L/9P/1//f/9//7//z//P/9//v/+//7//v/
+//8//z//f/9//3//f/9//3//f/9//3//f/9//7//v/////////+/wAAAAABAAEA////
/////v8AAAAAAAAAAAAAAAAAAAEAAAD///7//f////7//v/+//7//v/+//z//v/+//7/
/v/8//z//P/8//z//P/7//v//f/9//z/+//5//n/9//3//n/+f/3//b/9v/2//b/9f/0
//P/8//x//D/7//v/+7/6//r/+r/6P/n/+b/5v/k/+b/5v/m/+b/5f/l/+X/5f/o/+r/
7P/u/+7/8P/x//D/8f/y//P/9P/3//j/+f/6//j/+P/5//n/+f/5//r/+v/6//r/+v/7
//v/+v/6//r/+v/6//r/+v/4//j/+P/4//r/+v/6//r/+v/6//r/+v/4//j/+P/4//j/
+P/4//j/+P/4//j/+P/6//n/+f/5//n/+f/6//r/+P/4//j/+f/7//v/+//6//r/+P/4
//n/+v/6//r/+v/4//j/+P/4//j/+P/5//n/+f/5//n/+P/4//n/+v/6//z//P/8//z/
+v/6//v/+//7//v//P/8//r/+//5//r//P/6//r/+v/6//z//P/8//z/+v/7//v/+//7
//v/+//7//z//f/+/wAAAQADAAMABAAFAAUABQAFAAUABQAFAAYABgAGAAUAAwACAP//
/v/+//z/+f/3//f/9v/1//X/9f/1//X/9f/0//X/9f/1//X/9P/z//L/8f/y//P/9P/0
//b/9v/2//b/9//3//f/+P/2//X/9f/1//f/9//3//j/+P/4//j/+P/5//n/+f/5//j/
+P/4//j/+v/7//7/BAAMABIAEAAKAAoADwAaACwARwBoAHYAcABiAFgARgAjAO//rf9m
/zr/Lf8t/zH/Ov9N/2T/dP+F/5n/rf+5/8T/0P/Z/9//4//q/+3/7v/u/+//8f/x//H/
8v/y//P/9f/1//X/9f/z//T/9P/1//X/9f/1//X/9f/1//X/9f/1//X/9v/2//f/9//3
//b/9v/2//f/9//1//X/9f/0//X/9v/3//j/9v/2//b/9//3//f/9//3//f/9v/2//b/
9v/2//b/9P/0//T/9P/0//T/9P/0//T/9P/0//P/8//x//H/8P/v//H/8f/v/+//7//v
/+3/7P/s/+z/7P/r/+r/6f/p/+f/5v/l/+X/5P/j/+P/4v/g/9//3v/e/9z/2//a/9n/
2P/Y/9n/2v/b/93/3v/f/+D/4f/k/+b/5v/n/+j/6f/q/+n/6v/r/+z/7f/u//D/8f/v
/+//8P/w//D/8P/w//H/8f/w//D/8P/w//D/8P/w//D/8P/w//D/7v/u/+7/7v/u/+7/
7v/u//D/8P/w//D/8P/w//D/8P/w//D/8P/w/+7/7f/t/+3/7//v//D/8P/w//D/8P/x
/+//7//v/+7/8P/u/+7/7//u/+7/7v/u//D/8P/w//D/7v/u/+//7//v/+//7//u/+7/
7//w//D/7v/u/+7/7v/s/+z/7f/u/+7/7v/u/+7/7P/s/+z/7P/u/+//7//v/+//7//v
/+//8P/x//L/9P/1//f/9//4//f/9//3//f/9//3//f/+P/3//b/9P/x//D/7f/s/+z/
7P/p/+f/5//o/+f/5//n/+X/5f/l/+T/4f/h/+H/4f/h/+H/4f/h/+P/5f/n/+j/6P/o
/+j/6P/p/+n/6f/q/+n/5//m/+X/5//n/+f/6P/o/+j/6P/o/+n/6f/p/+n/7P/s/+z/
7P/s/+3/8v/4/wAABAACAP7//v8DAA4AIgA/AF4AaABgAFIASAAyAAkA0f+N/1D/LP8f
/yH/Jf8y/0n/Wv9q/3v/kf+h/63/uv/E/8v/0f/X/9z/3//e/97/3//h/+H/4//k/+T/
5f/l/+X/5f/l/+X/5v/m/+f/5f/l/+X/5f/l/+X/5f/l/+X/5f/m/+b/5f/l/+X/5P/l
/+b/6P/p/+f/5//n/+b/5v/m/+b/5v/m/+b/5v/n/+f/5//n/+f/6f/o/+j/6P/m/+b/
5v/k/+T/5P/k/+T/5P/k/+T/5P/i/+L/4f/h/+P/4//i/+H/3//f/93/3f/d/93/2//a
/9r/2v/a/9n/1v/V/9X/0//S/9H/0f/Q/9H/0f/Q/87/zP/K/8n/xv/G/8b/xv/G/8f/
yf/H/w==
         </WaveFormData>
      </LeadData>
      <LeadData>
         <LeadByteCountTotal>10000</LeadByteCountTotal>
         <LeadTimeOffset>0</LeadTimeOffset>
         <LeadSampleCountTotal>5000</LeadSampleCountTotal>
         <LeadAmplitudeUnitsPerBit>4.88</LeadAmplitudeUnitsPerBit>
         <LeadAmplitudeUnits>��V</LeadAmplitudeUnits>
         <LeadHighLimit>2147483647</LeadHighLimit>
         <LeadLowLimit>268435456</LeadLowLimit>
         <LeadID>V2</LeadID>
         <LeadOffsetFirstSample>0</LeadOffsetFirstSample>
         <FirstSampleBaseline>0</FirstSampleBaseline>
         <LeadSampleSize>2</LeadSampleSize>
         <LeadOff>FALSE</LeadOff>
         <BaselineSway>FALSE</BaselineSway>
         <ExcessiveACNoise>FALSE</ExcessiveACNoise>
         <MuscleNoise>FALSE</MuscleNoise>
         <LeadDataCRC32>1107353440</LeadDataCRC32>
         <WaveFormData>
BAAEAAQABAAFAAYABwAIABoALAA+AFAAeACgAMgA8AD+AAoBFgEiAc0AeAAjAM7/k/9Y
/x3/4v4G/yr/Tv9y/4X/mP+r/77/yP/Q/9j/4P/m/+z/8v/4//n/+v/7//z//v/+//7/
/v8AAAAAAAAAAAIAAgACAAIABAAEAAQABAACAAIAAgACAAQABAAEAAQABgAGAAYABgAG
AAYABgAGAAcACAAJAAoACgAKAAoACgAMAAwADAAMAA0ADgAPABAAEAAQABAAEAARABIA
EwAUABYAFgAWABYAGQAaABsAHAAfACAAIQAiACMAJAAlACYAKQAqACsALAAuADAAMgA0
ADYANgA2ADYANgA2ADYANgAzADIAMQAwADAAMAAwADAALQAsACsAKgAoACYAJAAiAB8A
HgAdABwAGAAWABQAEgARABAADwAOAAsACgAJAAgABwAGAAUABAACAAIAAgACAAAAAAAA
AAAAAAAAAAAAAAD///7//f/8//7//v/+//7//P/8//z//P/6//r/+v/6//v//P/9//7/
/f/8//v/+v/6//r/+v/6//j/+P/4//j/+P/4//j/+P/4//j/+P/4//j/+P/4//j/+P/4
//j/+P/6//r/+v/6//r/+v/6//r/+v/6//r/+v/8//z//P/8//z//P/8//z//P/8//z/
+//7//v/+//7//3//f/9//3/+//7//v/+//8//7///8AAAIAAwAEAAQABAAEAAQABQAH
AAgACAAIAAgABgAFAAUAAgABAAEAAQACAAIAAQABAAAA//////7///8AAAAAAAD+//7/
/v/8//v/+f/5//n/+f/5//r/+v/5//n/+f/5//n/+f/5//j/9v/1//X/9f/3//b/9v/2
//b/9//3//f/+P/4//j/+f/5//n/+f/6//z//P/9/wAAAgACAP//CQAnAEkAaACNAMEA
+gAhATIBPAFCAScB2gBmAND/L//E/q3+xv7t/hr/Rf9n/3z/j/+h/7H/vP/G/9P/3P/n
/+3/8P/w//L/8//0//X/+P/5//r/+//5//j/+P/5//r/+//7//v//v/+//7//v/9//3/
/f/9/wAAAAAAAAIAAAAAAAAAAAACAAIAAwADAAMABAAFAAUAAwAEAAQABAAIAAgACAAK
AAgACAAIAAgACgAMAA0ADgAOAA4ADgAOAA8AEAARABIAFgAXABgAGgAbABwAHQAeACAA
IQAkACYAKAArACwALQAtAC8AMQAxADQANgA3ADgAOAA4ADgAOAA5ADkAOAA4ADcANgA1
ADQAMAAvAC4ALgAsACsAKgApACYAIwAgAB0AGwAYABYAFAAVABMAEQAPAAwACgAIAAcA
CQAIAAcABgADAAIAAQAAAP///v/9//3//f/9//3//f/7//v/+v/6//3//f/7//v/+//7
//n/+//5//n/+f/5//n/+P/4//j/9v/2//b/9v/4//f/9//4//r/+f/4//j/9v/2//b/
9v/2//b/9v/2//X/9f/0//T/9P/0//X/9//1//X/9f/0//b/9v/2//b/9v/3//f/9//3
//f/9//4//r/+v/6//v/+f/5//n/+f/3//n/+v/6//r/+v/6//r/+v/3//f/9//3//n/
+f/5//n/+P/3//b/9f/2//j/+//9//z//v///wAAAAAAAAAAAAADAAMABAAEAAQABAAC
AAEAAQAAAP////////7//v/9//v/+//7//z//v/+//7//f/6//r/+v/6//j/9//1//X/
9f/1//X/9v/2//X/9f/1//f/9//3//f/9P/0//P/8//z//P/8v/y//T/9P/1//X/9f/2
//b/9v/3//f/9//3//j/+P/4//v/AAAEAAIAAQALACUASQBqAI0AwQD8ACUBNgFAAUQB
JQHYAF4Avv8b/7T+m/6w/tf+BP8x/1f/bv+D/5n/q/+2/8L/z//a/+H/5f/q/+z/7v/v
//D/8f/0//X/9v/3//X/9P/0//X/+P/5//n/+f/5//j/9//2//n/+f/5//n/+v/6//r/
/P/6//r/+v/6//z//P/9//3//f/+/////////wAAAAAAAAAAAAAAAAIAAgACAAIAAgAE
AAYABwAIAAkACAAHAAYACQAKAAsADAAOAA8AEAASABMAFAAVABYAGAAZABwAHgAeACEA
IgAjACUAJwApACkALQAuAC4ALgAuAC4ALgAuAC8ALwAuAC4AKwAqACkAKAAmACUAJAAk
ACIAIQAgAB8AHAAZABYAEwASABAADwAOAAsACQAHAAUAAgAAAP7//f/7//r/+f/4//X/
9P/z//L/8//y//H/8f/v/+//7//v/+7/7//v//D/7//v/+3/7f/t/+3/6//t/+3/7f/t
/+3/7//u/+7/7v/s/+z/7P/s/+z/6//r/+z/7P/r/+r/6v/s/+z/7P/s/+r/6v/q/+r/
6//r/+r/6v/o/+j/6f/r/+n/6f/p/+j/6f/q/+v/7P/q/+v/6//r/+v/6//r/+z/7v/u
/+7/7//t/+3/7f/s/+7/7v/u/+7/7f/t/+3/7f/v/+//7//v/+//7//v/+//7//w//L/
8//2//j/+f/6//j/+P/4//j/+f/5//r/+v/6//r/+P/3//f/9v/1//X/9//2//b/9f/1
//X/9f/2//b/9v/2//X/9P/0//T/9P/x/+//7P/r/+z/7f/u//D/8P/v/+//7//t/+3/
7f/t/+7/7v/t/+3/7f/t/+z/7P/u/+7/7//v/+//8P/w//D/8f/x//H/8f/2//b/+P/7
//z//v8EABsAPQBjAIcAtADvACcBRgFTAVgBRAEGAZMA+P9Q/9D+m/6a/rX+4P4P/zz/
X/91/4r/n/+r/7f/wv/O/9f/3v/l/+v/7v/s/+z/7f/u/+//8v/z//T/9f/1//T/9P/1
//T/9f/1//X/+P/4//j/+P/3//f/9//3//r/+v/6//z/+v/6//r/+v/8//z//f/9////
AAABAAEA//8AAAAAAAACAAIAAgAEAAYABgAGAAYABgAIAAkACgAMAAwADAAMAA0ADgAP
ABAAFAAVABYAGAAZABoAGwAcAB4AHwAiACQAJgApACoAKwArAC0ALwAvADEAMgAyADIA
MgAyADIAMgAvAC8ALgAuAC8ALgAtACwAKgApACgAKAAnACUAIwAhAB4AGwAYABUAFQAS
ABAADgAPAA0ACwAJAAYABAACAAEAAwACAAEAAAD9//z/+//6//v/+v/5//n/+f/5//n/
+f/3//f/9v/2//f/9//1//X/9//3//X/9//1//X/9f/1//b/9v/3//j/9//2//X/9P/1
//X/9v/4//j/9//2//b/9v/2//b/9v/4//j/+P/4//n/+f/4//j/+P/4//n/+//7//v/
+//6//r/+v/6//r//v/9//3/+//8//z//P/8//z//f/9//3//f/9//3//f/9//v/+//7
//v/+//8//7////+/wAAAQACAAQABAAEAAQABQAFAAYABgAHAAgABwAHAAcABgAFAAUA
AwACAAIAAQABAAEAAQACAAIAAgACAAEAAgACAAIAAgACAAEA//////z/+//6//r/+//7
//z//f/9//3//f/9//z//P/7//v/+//7//r/+v/4//j/+f/5//n/+v/6//r/+//7//v/
+//8//z//P/7/wAABgAKAA8AEQAXAC0ATgBxAJUAwgD7ADABTgFWAVUBQAEGAZ4AEwB2
//P+uP6t/r7+5f4V/0D/Y/97/5H/qP+4/7//yP/R/9n/4v/o/+v/7f/v//H/8v/z//T/
9f/2//b/9//5//r/+//7//v//P/8//z//P///////////////v/9//7/AAAAAAAAAAD+
//7/////////AAABAAEAAwAEAAQABAAEAAQABAAGAAYABgAGAAYABgAIAAkACgAMAAwA
DAAMAA8AEAARABIAEgATABQAFgAXABgAGQAaABwAHQAgACIAIwAlACUAJQApACsALQAt
AC0ALgAuAC4AMAAwADAAMAAtAC0ALAAsACsAKgApACgAKAAnACYAJgAjACEAHwAdAB0A
GwAZABcAFwAUABIAEAAPAA0ACwAJAAoACAAGAAUAAwACAAEAAAABAAAA///+//3//P/7
//v/+//7//v/+//5//n/+P/4//f/9//1//X/9//3//X/9//1//X/9f/1//P/8v/y//L/
9P/0//T/9P/2//X/9f/2//T/8//y//L/8v/y//L/8v/y//L/8v/y//L/8//z//T/9P/0
//X/9//1//X/9f/0//X/9v/3//j/+P/5//n/+f/7//r/+v/6//r/+v/5//n/+f/5//v/
+//7//v/+//7//v/+//9//7/AAABAAEAAgACAAIABAAEAAQABAAFAAUABgAGAAYABgAE
AAMAAQAAAP////////7//v/9//z/+//6//r/+//8//3//f/6//r/+v/6//n/+f/4//n/
+f/5//n/+v/5//f/9v/1//b/9//4//n/9v/2//X/9f/1//X/9P/0//b/9v/3//f/9f/2
//b/9v/5//n/+f/5//j/9v/6//v/AAAEAAQABQAXADcAVwB2AJ0A0QAEASMBLAEyAS4B
AQGoADAAlP8B/7r+u/7Y/gP/MP9X/3X/iv+f/7H/vf/E/8z/1//e/+f/6//w//D/8v/z
//T/9f/4//n/+v/7//v/+v/6//v//v/////////+//7//v/+////////////AAAAAAAA
AgAAAAAAAAAAAAEAAgAEAAUABAAEAAQAAwAEAAYABwAIAAgACAAIAAoACgAKAAoACgAL
AA4AEAASABMAEgARABAAEwAUABUAFgAYABkAGgAcABsAHAAdAB4AIQAjACcAKgArAC0A
LQAtAC0ALwAxADEANQA2ADYANgA3ADYANQA0ADUANQA0ADQAMQAwAC8ALgAsACsAKgAq
ACkAJwAlACMAIAAdABoAFwAWABQAEwASABEADwANAAsACgAIAAYABQAHAAYABQAEAAMA
AgABAAAAAQAAAP/////9//3//f/9//z//f/9//7//f/9//v/+//7//v/+f/7//v/+//7
//v/+f/4//j/+P/4//j/+P/4//r/+f/5//r/+P/3//b/9v/4//j/+P/4//j/+P/4//j/
+f/5//j/+P/4//j/+f/7//n/+f/5//j/+v/6//r/+v/6//v/+//7//v/+//8//7//v/+
//7/+//7//v/+//7//v/+//7//v/+//7//v/+//8//7////+/wAAAQACAAIAAgACAAIA
AwADAAQABAAFAAYABQAFAAMAAgABAAEAAQAAAAAA///9//3//f/+/wAAAAAAAP///v/+
//7//v/+//3/+//7//v/+//7//z/+//5//j/9//5//n/+f/5//j/+P/3//f/9f/1//T/
9P/2//b/9//3//X/9v/2//b/+f/5//n/+f/6//j//P///wAAAgAAAP//CQAjAEUAZACJ
ALkA8AATASIBLAEyARkB0gBkANT/M//G/rH+zP7x/h7/S/9r/4D/k/+j/7P/vP/I/9P/
3v/l/+v/7v/w//L/8//0//X/9v/3//j/+f/5//j/+P/5//r/+//7//v//P/8//z//P/7
//v/+//7//z//P/8//7/AAAAAAAAAAD+//7//////wEAAgADAAMAAQACAAIAAgAGAAYA
BgAIAAgACAAIAAgACAAKAAsADAAOAA4ADgAOAA8AEAARABIAFAAVABYAGAAZABoAGwAc
ABwAHQAgACIAJgApACoAKwAtAC8AMQAxADMANAA0ADQANgA2ADYANgA1ADUANAA0ADMA
MgAxADAALgAtACwALAArACkAJwAlACIAHwAcABkAGQAWABQAEgARAA8ADQALAAgABgAE
AAMAAwACAAEAAAD///7//f/8//v/+v/5//n/+//7//v/+//3//f/9v/2//n/+f/3//f/
9//3//X/9//3//f/9//3//f/9v/2//b/9v/2//b/9v/2//X/9f/2//b/9f/0//T/8v/y
//L/8v/0//T/9P/0//P/8//y//L/8v/y//P/9f/z//P/8//y//L/8v/y//L/8v/z//P/
8//z//P/8//0//T/9P/0//X/9f/1//X/9f/1//X/9v/2//X/9f/1//X/9P/0//T/9P/0
//X/9f/1//X/8//z//P/8//1//X/9f/1//X/9v/4//n/+P/6//v//P/+//7//v/+////
//8AAAAAAgACAAAA///9//z/+//7//n/+P/4//f/+f/5//n/+v/6//r/+v/5//j/+P/4
//j/9v/1//P/8//x//H/8f/y//T/8//z//P/8f/x//H/8f/w//D/7//v//H/8f/w//D/
7v/u/+//7//x//L/8v/y//H/8f/x//H/8v/0//b/+f/8//7//P/7/wEAFwA9AGIAhQC1
APIAIQEyATwBQgEtAegAeADm/0H/xv6d/q7+z/76/iv/Uf9q/3//lf+n/7L/vP/H/9L/
2//h/+b/7P/s/+3/7v/v/+7/7//w//H/8//y//L/8//y//P/8//z//T/9P/0//T/9//3
//f/9//3//b/9f/2//j/+P/4//j/+v/6//v/+//5//r/+//7//3//v/+//7////+//3/
/v///wAAAQACAAIABAAFAAYABgAGAAYABgAJAAoACwAMAAwADQAOABAAEQASABMAFAAW
ABcAGgAcAB4AIQAiACMAJwApACsAKwAtAC4ALgAuADAAMAAwADAAMQAxADAAMAAvAC4A
LQAsACwAKwAqACoAJwAlACMAIQAiAB8AHAAZABcAFAASABAADwANAAsACQAIAAYABAAD
AAIAAAD+//z/+//6//n/+P/3//b/9f/1//P/8//z//P/8//z//L/8v/z//P/8f/x//H/
8f/v//H/7//v/+//7//v/+7/7v/u//D/8P/w//D/7v/t/+3/7v/w/+//7v/u/+z/7P/s
/+z/7P/s/+z/7P/r/+v/6v/q/+r/6v/r/+3/6//r/+v/6v/q/+r/6v/q/+r/6//r/+v/
7f/t/+3/7v/t/+z/6//r/+3/7f/t/+3/7f/t/+7/7v/t/+3/7v/u/+7/7v/u/+3/7f/t
/+3/7//v/+//7//v/+//7//v/+//8P/y//P/9P/2//f/+P/2//b/9v/2//n/+f/6//r/
+P/4//b/9f/z//L/8f/x//P/8v/y//H/8//z//P/9P/y//L/8v/x//D/8P/w//D/7P/r
/+n/6f/r/+v/6//s/+z/6//r/+v/6//r/+v/6//q/+r/6f/p/+n/6f/o/+j/6v/q/+v/
6//r/+z/7P/s/+3/7f/t/+3/7v/y//T/9//4//b/+v8RADUAVwB9AKgA5QAbATYBQwFK
ATgB/ACPAPj/Tv/K/pP+lP6z/uD+Df86/1n/cf+I/5v/p/+x/7z/yP/T/9r/3//l/+j/
5v/m/+f/6P/p/+r/6//s/+3/7//u/+7/7//u/+//7//v//L/8v/y//L/8f/x//H/8f/0
//T/9P/2//b/9v/2//b/9v/2//f/9//3//j/+f/5//n/+v/6//r//P/8//z//v/+//7/
/v/+//7/AAABAAIABgAGAAYABgAHAAgACQAKAAwADQAOABAAEQASABMAFAAUABUAGAAa
AB4AIQAiACMAJQAnACkAKQApACoAKgAqACoAKgAqACoAKQApACgAKAAnACYAJQAkACAA
HwAeAB4AHQAbABkAFwAWABMAEAANAA0ACgAIAAYABQADAAEA///8//r/+P/3//f/9v/1
//T/8//y//H/8P/v/+7/7f/t/+3/7f/t/+3/6//r/+r/6v/p/+n/5//n/+n/6f/n/+n/
5//n/+f/5//n/+b/5v/m/+b/5v/m/+b/5v/l/+X/5v/o/+f/5v/m/+T/5P/k/+T/5v/m
/+b/5v/l/+X/5P/k/+T/5P/l/+f/5//n/+f/5v/k/+T/5P/k/+b/5//n/+f/5v/l/+T/
5P/l/+b/5//p/+n/6f/p/+n/5//n/+j/6P/m/+b/5v/m/+X/5f/l/+X/5//n/+f/5//n
/+f/5//n/+f/6P/q/+v/7P/u/+//8P/w//D/8P/w//P/8//0//T/8v/y//D/7//t/+z/
6//r/+3/7P/s/+v/7f/t/+3/7v/u/+7/7v/t/+r/6v/q/+r/5v/l/+P/4//k/+X/5v/o
/+j/5//n/+f/5//n/+f/5//k/+T/4//j/+X/5f/k/+T/5v/m/+f/5//l/+b/5v/m/+n/
6f/p/+n/7P/u//D/8//2//j//P8PADEAVQB5AKIA3QAZAUABUQFUAUYBEgGtABwAdv/q
/p/+jP6b/sL+7/4a/0X/Yf9y/4f/m/+n/7L/wP/L/9L/2f/d/+D/5P/k/+X/5v/n/+r/
6//s/+3/7//u/+7/7//u/+//7//v//D/8P/w//D/8f/x//H/8f/y//L/8v/0//L/8v/y
//L/9P/0//X/9f/1//b/9//3//n/+v/6//r//P/8//z//v/+//7//v/+/wAAAgADAAQA
BAAEAAQABAAFAAYABwAIAAwADQAOABAAEQASABMAFAAWABcAGgAcABwAHwAgACEAIQAj
ACUAJQAnACgAKAAoACgAKAAoACgAJwAnACYAJgAlACQAIwAiACAAHwAeAB4AHQAbABkA
FwAWABMAEAANAA0ACgAIAAYABwAFAAMAAQAAAP7//P/7//3//P/7//r/+f/4//f/9v/1
//T/8//z//H/8f/x//H/7//v/+7/7v/x//H/7//v/+//7//t/+//7v/t/+z/6//t/+z/
7P/s/+z/7P/s/+z/7v/t/+3/7v/u/+3/7P/s/+7/7v/u/+7/7v/u/+7/7v/v/+//7v/u
//D/8P/x//P/8//z//P/8v/0//T/9P/0//T/9f/1//X/8//0//b/9v/2//b/9f/1//X/
9f/1//X/9f/1//f/9//3//f/9//4//r/+//8//7///8AAP7//v/+//7//f/9//7//v8A
AAAA/v/9//v/+v/5//n/+f/4//j/9//4//n/+v/8//r/+v/6//n/+P/4//j/+P/0//P/
8f/x//P/8//z//T/9P/z//P/8//x//H/8f/x//L/8v/x//H/8f/x//D/8P/w//D/8f/x
//P/9P/0//T/9P/z//L/8f/4//z/AAAFAAYACgAWADEAUwB1AJkAygAHATUBTAFPAUYB
KAHeAGsA2v9A/9T+q/6o/sH+7P4b/0T/Y/95/5D/qf+3/7v/xP/Q/9f/3P/j/+f/6v/u
/+7/7//w//H/8P/x//L/8//0//T/9f/3//j/+f/5//n/+v/6//r/+v/5//n/+f/5//r/
+v/6//z//v/+//7//v/8//z//f/9////AAABAAEAAQACAAIAAgAEAAQABAAGAAYABgAG
AAYABgAIAAkACgAMAAwADAAMAA8AEAARABIAFAAVABYAGAAbABwAHQAeAB4AHwAiACQA
JgApACoAKwArAC0ALwAvAC8AMAAwADAAMAAwADAAMAAuAC0AKwAqACsAKgApACgAJgAl
ACQAJAAfAB0AGwAZABoAFwAUABEADwAMAAoACAAIAAcABgAFAAYABAACAAEAAQAAAP//
/v////7//f/8//v/+v/5//n/+f/5//n/+f/5//n/+P/4//n/+f/3//f/9//3//X/9//2
//X/9P/z//P/8v/y//L/9P/0//T/9P/0//P/8//0//b/9f/0//T/9P/0//T/9P/2//b/
9v/2//f/9//2//b/9v/2//f/+f/7//v/+//6//7//v/8//r//P/8//z//P/8//3//v//
//3//f/9//3////////////9//7/AAABAAIABAAFAAYACAAIAAgACAAHAAcACAAIAAoA
CgAIAAcABwAGAAUABQADAAIAAgABAAEAAQABAAIAAgACAAIAAQACAAIAAgACAAEAAQAA
AAEA////////AAD+//3//f/9/////////////v/+//3//f/9//3//P/8//z//P/9//3/
/f/+//7//v/9//3//f/9/wAAAAACAAUACAAIAAYABQATAC8ATwBuAJMAxQD6ABsBKAEw
ATIBFwHKAFwAyP8t/9D+wf7Y/v/+Lv9b/3n/kP+j/7X/w//K/87/1//i/+v/8f/0//j/
+P/5//r/+//8//3//v///////v/+////AAABAAEAAQAEAAQABAAEAAMAAwADAAMABAAE
AAQABgAGAAYABgAGAAQABAAFAAUABwAIAAkACQAHAAgACAAIAAoACgAKAAwADgAOAA4A
DgAMAA4ADwAQABIAEgASABIAFQAWABcAGAAYABkAGgAcAB8AIAAhACIAIwAjACUAJgAo
ACsALAAtAC8AMQAzADMAMwA0ADQANAA2ADYANgA2ADMAMwAyADIAMwAyADEAMAAuAC0A
LAAsACcAJQAjACEAIgAfABwAGQAXABQAEgAQAA8ADQALAAkACAAGAAQAAwADAAIAAQAA
AAEAAAD///7/+//6//n/+f/7//v/+//7//n/+f/4//j/+f/5//f/9//3//f/9f/3//X/
9f/1//X/9v/2//f/+P/2//b/9v/2//T/8//z//T/9v/1//T/9P/y//L/8v/y//T/9P/0
//T/8//z//L/8v/y//L/8//1//X/9f/1//T/9P/0//T/9P/0//X/9f/1//X/9f/1//b/
9v/2//b/9//5//j/+P/4//j/+P/1//X/9f/1//f/9//3//f/9f/1//X/9f/3//j/+v/7
//r//P/9//7//v/+//7//v8BAAEAAgACAAAAAAD+//3////+//3//f/8//r/+f/3//f/
9//3//j/+v/6//r/+f/2//b/9v/2//b/9f/z//P/8f/x//H/8v/y//H/8f/x//P/8//z
//P/8P/w/+//7//v/+//7v/u/+7/7v/v/+//7//w//D/8P/z//P/8//z//L/8v/0//n/
+v/6//r//f8PAC8AUwB0AJ8A2wAQAScBMgE+ATgB/wCaABQAcv/l/qr+t/7Y/gH/MP9X
/23/fv+T/6P/sf+8/8b/0//c/+H/5f/m/+j/6v/r/+z/7f/u/+//8P/x//H/8P/w//H/
9P/1//X/9f/0//T/9P/0//X/9f/1//X/9v/2//b/+P/4//j/+P/4//r/+v/7//v/+f/6
//v/+//7//z//P/8//7//v/+/wAA/v/+//7//v8AAAIAAwAEAAQABAAEAAQABwAIAAkA
CgAMAA0ADgAQABEAEgATABQAGAAZABwAHgAeACEAIgAjACcAKQArACsALwAwADAAMAAw
ADAAMAAwADEAMQAwADAALwAuAC0ALAAqACkAKAAoACYAJQAkACMAHwAbABcAEwASABAA
DwAOAAwACQAGAAMABAACAAAA///9//z/+//6//f/9v/1//T/9P/0//T/9f/z//P/8//z
//P/8//y//L/8//z//H/8f/v/+//7f/v//H/8f/x//H/8f/w//D/8P/u/+7/7v/u//D/
7//v//D/7v/t/+z/7P/u/+7/7v/u/+z/7P/s/+z/7f/t/+z/7P/q/+r/6//t/+z/6//q
/+j/6v/q/+r/6v/o/+n/6f/p/+n/6f/p/+r/6v/q/+r/6//r/+v/6//r/+3/7f/u/+7/
6//r/+3/7f/u/+3/7P/s/+7/7//s/+z/7v/s/+z/7P/s/+3/7f/t/+3/7f/t/+3/7f/t
/+3/7f/t/+3/7v/w//H/8v/0//X/9v/4//j/+P/4//f/9//4//j/+v/6//j/9//3//b/
9f/1//P/8v/y//H/8//z//P/9P/y//L/8v/x//D/8P/w//D/7P/r/+n/6f/p/+n/6f/q
/+z/6//r/+v/6f/p/+n/6f/o/+j/5//n/+f/5//m/+b/5v/m/+f/5//p/+r/6v/q/+n/
6f/p/+n/6v/s/+7/8//2//b/9P/5/xEANQBXAHwAqwDrABwBMwFAAUYBNAHxAIIA7P9E
/8f+lv6f/r7+5/4W/z//W/9u/4P/l/+l/67/uv/H/87/0//b/+D/4P/i/+P/5P/l/+X/
5f/l/+X/5v/m/+f/6f/p/+n/6P/n/+j/6P/o/+j/6//r/+v/6//q/+r/6v/s/+7/7v/u
/+7/7v/u/+//7//v//D/8f/x//H/8v/y//L/9P/0//T/9v/2//b/9v/2//T/9v/3//j/
+v/6//r/+v/9//7///8AAAAAAQACAAQABQAGAAcACAAKAAsADgAQABIAFQAWABcAGwAd
AB8AHwAhACIAIgAiACQAJAAkACQAJQAlACQAJAAlACQAIwAiACAAHwAeAB4AGQAXABUA
EwAUABEADgALAAcABAACAAAA///9//v/+f/4//b/9P/z//L/8P/u/+z/7f/s/+v/6v/p
/+j/5//n/+X/5f/l/+X/5f/l/+T/5P/j/+P/4f/h/+P/4//h/+P/4//j/+P/4//h/+D/
4P/g/+D/4P/g/+D/4P/f/9//4P/g/9//3v/e/97/3v/e/97/3P/c/9z/3P/c/93/3f/e
/9z/3P/d/9//3f/d/93/3P/c/9z/3P/c/9z/3f/d/93/3f/d/93/3v/c/9z/3P/d/93/
3f/d/93/3f/d/97/3v/d/93/3f/e/97/3v/e/97/2//b/9v/2//c/93/3v/f/9//3//f
/9//3f/e/+D/4f/i/+T/5f/m/+b/5v/m/+b/5//n/+j/6P/m/+b/5P/j/+P/4v/h/+H/
4f/g/+D/3//h/+H/4f/i/+L/4v/i/+H/3//e/93/3P/a/9n/1//X/9j/2f/a/9z/2v/Z
/9n/2f/Z/9n/2f/Z/9j/2P/X/9f/1f/V/9T/1P/V/9b/2P/Z/9f/2P/Y/9j/2f/Z/9n/
2f/a/9z/4P/j/+T/4v/m//f/FQA3AFkAgAC5APkAIgE3AUABOAEMAa0AIgB6/+T+k/6A
/pP+uP7l/hL/N/9R/2T/e/+N/5f/ov+u/7f/wP/J/8//0P/S/9P/0//T/9P/1v/X/9j/
2f/Z/9j/2P/Z/9j/2f/Z/9n/2v/a/9r/2v/b/9v/2//b/9z/3P/c/97/3f/c/9v/2v/b
/9z/3v/f/9//4P/h/+H/4f/i/+L/4v/k/+T/5P/m/+b/5v/m/+b/6P/q/+v/7P/s/+z/
7P/s/+//8P/x//L/9P/1//b/+P/5//r/+//8//7///8CAAQABgAJAAoACwANAA8AEQAR
ABMAFAAUABQAFAAUABQAFAAVABUAFAAUABMAEgARABAADAALAAoACgAHAAUAAwABAAAA
/f/4/w==
         </WaveFormData>
      </LeadData>
      <LeadData>
         <LeadByteCountTotal>10000</LeadByteCountTotal>
         <LeadTimeOffset>0</LeadTimeOffset>
         <LeadSampleCountTotal>5000</LeadSampleCountTotal>
         <LeadAmplitudeUnitsPerBit>4.88</LeadAmplitudeUnitsPerBit>
         <LeadAmplitudeUnits>��V</LeadAmplitudeUnits>
         <LeadHighLimit>2147483647</LeadHighLimit>
         <LeadLowLimit>268435456</LeadLowLimit>
         <LeadID>V3</LeadID>
         <LeadOffsetFirstSample>0</LeadOffsetFirstSample>
         <FirstSampleBaseline>0</FirstSampleBaseline>
         <LeadSampleSize>2</LeadSampleSize>
         <LeadOff>FALSE</LeadOff>
         <BaselineSway>FALSE</BaselineSway>
         <ExcessiveACNoise>FALSE</ExcessiveACNoise>
         <MuscleNoise>FALSE</MuscleNoise>
         <LeadDataCRC32>1580550100</LeadDataCRC32>
         <WaveFormData>
BAAEAAQABAADAAIAAQAAABwANgBQAGoAngDQAAIBNAFPAWgBgQGaATABxgBcAPL/qP9e
/xT/yv7w/hT/OP9c/3P/iv+h/7j/w//O/9n/5P/p/+7/8//4//v//P/9//7/AAAAAAAA
AAACAAIAAgACAAMABAAFAAYACAAIAAgACAAIAAgACAAIAAoACgAKAAoADAAMAAwADAAO
AA4ADgAOAA4ADgAOAA4AEAAQABAAEAARABIAEwAUABUAFgAXABgAGgAaABoAGgAbABwA
HQAeAB8AIAAhACIAJAAmACgAKgAtAC4ALwAwADIANAA2ADgAOgA8AD4AQABEAEYASABK
AEsATABNAE4AUABQAFAAUABOAE4ATgBOAE4ATgBOAE4ATABKAEgARgBEAEIAQAA+ADoA
OAA2ADQAMQAuACsAKAAkACIAIAAeABoAGAAWABQAEQAQAA8ADgANAAwACwAKAAgACAAI
AAgABgAGAAYABgAFAAQAAwACAAIAAgACAAIAAAAAAAAAAAD+//7//v/+/wAAAAAAAAAA
/v/+//7//v/8//z//P/8//z//P/8//z/+v/6//r/+v/8//z//P/8//z//P/8//z//P/8
//z//P/+//7//v/+/wAAAAAAAAAAAAAAAAAAAAAAAAAAAAAAAAIAAgACAAIAAAAAAAAA
AAACAAIAAgACAAMAAwACAAIAAAAAAAIAAgADAAQABQAHAAoADAAOAA4ADAAMAAwADQAQ
ABAAEAAQAA8ADwAOAA4ADQANAA0ADQAOAA4ADgAOAAsACwANAA0AEAAQABAADQAOAAsA
CwAJAAYABAAEAAMAAwADAAMAAwABAAEAAgACAAAA//////7/+//7//v/+//8//z//P/8
//r/+v/6//r/+v/6//v/+//9//7//v/+//7//v/8//z/+P/1//n/DQAxAFsAhQCzAO8A
MQFiAYcBqAG6AZwBPgGtAAEAUf/S/qj+vf7i/gr/Nf9c/3X/if+e/7D/w//Q/9n/4P/l
/+r/7P/u//D/8f/x//L/9f/1//X/9v/1//X/9v/2//r/+v/6//r/+v/7//z//P/9//3/
/f/+//7//////wEA//////////8CAAIAAgADAAMAAwAEAAUAAwAEAAQABAAGAAYABwAH
AAYABgAHAAgACgAKAAwADQAMAA0ADgAPABAAEQASABMAFwAYABkAGwAbAB0AHwAgACMA
JQAoACoALQAvADEAMwA1ADgAOwA9AD8AQABBAEMAQwBEAEQARABEAEQARQBFAEUAQwBC
AEEAPgA+AD4APAA8ADkANwA1ADIALgArACgAJwAkACIAHwAaABgAFQASAA8ADgAMAAkA
CQAHAAUAAwD///7//f/8//3//P/6//n/+P/4//n/+f/4//j/9v/2//n/+f/3//f/+P/4
//f/9//3//f/9v/2//X/9f/1//X/9f/z//P/8//1//X/9P/0//T/9P/0//P/8f/x//D/
8P/y//L/8v/x/+//7//w//D/7//v//D/8f/x//D/8P/x//H/8f/w//D/8P/x//L/8v/y
//L/8v/y//T/9P/1//X/8//z//P/8//z//X/9f/1//T/9P/0//T/9P/0//T/9P/0//T/
9f/1//T/9P/0//T/9v/2//f/+P/5//v//P/+/wAAAAAAAAAAAAABAAIAAgACAAIAAwAD
AAIAAgABAAEAAQABAAIAAgACAAIAAQABAAMABQAGAAYABgABAAAA/f/9//v/+v/4//j/
9//3//f/9//3//X/9f/2//f/9v/2//f/9f/z//L/8f/x//D/8P/w//L/8v/y//L/8P/w
//D/8f/x//H/8v/y//T/9P/y//T/9P/y//H/9f8HACcAUwB/AKcA3wAhAVIBcwGUAaQB
hAEoAZcA6/9B/8j+nv6v/tT+/P4l/0z/af99/5L/pv+3/8T/zf/W/9v/3v/i/+T/5v/n
/+f/6P/p/+n/6f/q/+n/6f/q/+r/7P/s/+z/7P/s/+3/7v/u/+//7//v//D/8P/x//H/
8//x//H/8f/x//T/9P/0//X/8//z//T/9f/1//b/9v/2//b/9v/3//f/+P/4//n/+v/6
//r//P/9//z//f/+////AAABAAIAAwAFAAYABwAJAAkACwANAA4ADwARABQAFgAXABkA
GwAdAB8AIgAlACcAKAAoACgAKQArACwALAAsACoAKgArACsAKwApACgAJwAoACgAKAAm
ACYAIwAhAB8AHgAaABcAFAATABAADgALAAYABAABAP7/+//6//j/9f/z//H/7//t/+v/
6v/p/+j/6f/o/+b/5f/k/+T/5f/l/+T/5P/i/+L/4//j/+H/4f/i/+L/4f/h/+H/4f/g
/+D/3//f/9//3//h/9//3//f/9//3//e/97/3v/e/97/3f/f/9//3v/e/9z/3P/c/9v/
3f/d/97/3v/b/9v/3P/d/93/3P/c/93/3//f/97/3v/c/93/3v/e/+D/4P/g/+D/4P/g
/+H/4f/h/+H/4f/g/+L/4v/i/+L/4v/i/+L/4v/g/+H/4f/g/+L/4v/i/+T/5v/n/+j/
6f/r/+z/7v/w/+7/7v/u/+7/7//w//D/8P/w//H/8f/w//D/7//v/+//7//w//D/8P/y
//H/8f/z//H/8v/y//L/7//u/+v/6//n/+b/5P/k/+X/5f/l/+X/5f/j/+P/5P/k/+L/
4f/h/+D/3//f/9//3//e/97/3v/e/97/3v/e/+D/4P/g/+H/4f/h/+L/4v/m/+T/4v/g
/+D/5P/x/w8AOQBjAI8AvwD5AC8BVwF4AYsBegEyAawABABh/9/+m/6W/rb+3/4E/y7/
Uf9o/33/j/+g/7D/u//C/8f/zP/R/9j/2v/Y/9j/2f/Z/9r/3f/d/93/3v/f/9//4P/g
/+D/4P/g/+D/4P/h/+L/4v/j/+P/4//k/+T/5f/l/+f/5//n/+f/5//q/+r/6v/r/+3/
7f/u/+//7f/u/+7/7v/w//D/8f/x//L/8v/z//T/9P/0//b/9//4//n/+v/7//z//f/+
////AwAEAAUABwAJAAsADQAOAA8AEQAUABYAGQAbAB0AHwAfACIAJQAnACcAKAApACsA
KQAqACoAKgAoACgAKQApACkAJwAmACUAIgAiACIAIAAhAB8AHgAdABoAFgATABAADwAM
AAoABwAGAAQAAQD+//n/+P/2//P/8v/x//D/7//v/+7/7f/s/+3/7P/q/+n/6P/o/+n/
6f/m/+b/5P/k/+f/5//l/+X/5v/m/+X/5f/l/+X/5P/k/+X/5f/l/+X/5f/j/+P/4//k
/+X/5f/m/+T/5P/k/+P/5P/l/+X/5v/m/+b/5v/l/+f/5//o/+j/6f/p/+r/6//r/+r/
6v/r/+v/6//q/+r/7v/t/+z/7P/s/+7/7v/u/+7/7v/u/+7/7v/u/+//7//u/+7/7v/u
//D/7v/v//D/8f/z//T/9v/4//r/+v/6//r/+f/6//r/+v/8//3//f/8//7//f/9//3/
/f/+//7//v8AAP////8BAP//AAAAAAAA/v/+//z//f/7//r/+P/4//b/9f/0//P/9f/z
//P/9P/0//L/8f/x//D/7//v/+//7//u/+7/7v/s/+z/7P/s/+7/7v/u/+//7//v//D/
8P/w//L/8v/w//D/8v/z//X/+/8NAC0AWQCHALEA4wAeAVUBfAGYAaQBkAFHAb8AGwB0
/+b+n/6Y/rT+2/4C/y3/Uf9q/4D/mf+q/7X/wv/L/9L/2v/e/+L/4//j/+T/5//n/+f/
6P/r/+v/7P/s/+z/7P/s/+z/7v/v//D/8P/x//H/8f/y//D/8f/x//P/9P/1//b/9//2
//b/9v/3//f/9//4//n/+//8//z//P/8//z//f/9/wAAAAABAAIAAgACAAQABQAGAAcA
CAAJAAoACwAMAA0ADwAQABEAEwAVABcAGQAaABsAHQAgACIAIwAlACcAKQArAC4AMQAz
ADMANAA1ADcAOQA6ADoAOgA4ADgAOQA5ADsAOQA4ADcANgA2ADYANAA0ADEALwAtAC0A
KgAoACYAIQAeABwAGQAYABYAEwAQAA8ADgAMAAkABgADAAAA/f/8//z//P/8//n/+P/2
//X/9P/0//X/9f/0//T/8v/y//H/8f/v/+//8P/w/+//7//v/+//7v/u/+3/7f/t/+3/
7//t/+3/7f/v/+//7v/u/+7/7v/u/+3/7f/t/+z/7P/t/+7/7//v/+//7//w//D/8f/x
//L/8//1//T/9P/1//f/9//2//b/9v/3//j/+P/4//j/+v/6//r/+v/6//r/+v/6//j/
+f/5//j/+P/4//j/+v/8//3//v//////AAACAAQABAAEAAQABAAFAAYABgAGAAgACQAJ
AAgACAAHAAcABwAJAAoACgAKAAkABwAGAAcACAAKAAsADAAJAAgABQAFAAUABAACAAIA
AQABAAEAAQD///3//f/+/wAA/v/9//3/+v/5//n/+f/5//j/+P/4//j/+P/4//j/+v/6
//r/+//7//v//P/8//r/+v/6//r/+v/4//n/AwAhAEkAcwCdAM8ADQFJAXYBkwGqAaoB
cgH6AGEAr/8F/6T+oP7B/ur+FP89/2D/e/+R/6j/uv/F/9L/2//i/+n/7P/w//T/9v/3
//f/+P/5//n/+f/6//3//f/+//7/AAAAAAAAAAAAAAEAAgACAAUABQAFAAYABAAFAAUA
BwAHAAcABwAHAAkACgALAA0ADAALAAsACwAMAA4ADwAQABIAEgATABMAFAAUABUAFgAY
ABgAGgAbABoAGwAcAB0AIAAhACIAIwAlACYAJwApACsALQAvADAAMgA1ADkAPAA/AEEA
QwBFAEUASABLAE0ATQBOAE8AUQBRAFIAUgBSAFIAUgBTAFMAUQBPAE4ATQBOAE4ATgBM
AEsARwBEAEEAPgA6ADcANAAxAC4ALAApACQAIgAfABwAGwAaABgAFQAVABMAEQAPAA0A
DAALAAoACQAIAAYABQAGAAYABwAHAAgACAAGAAYABQAFAAMAAwACAAIAAQABAAMAAwAC
AAIAAgABAAAA//8BAP///////wEAAQAAAAAA/v/+//7//f///////v/+/wAAAAAAAP//
/////wAAAAD/////AAABAAEAAAAAAAEAAQABAAAAAAAAAAEAAgACAAIAAgAEAAQABAAE
AAQABAAEAAQABAAEAAUABQAEAAQABAAEAAYABAAFAAYABwAJAAoADAAOAA4ADgAOAA4A
EQASABIAEgASABMAEwASABIAEQARABEAEQASABIAEgARAA8ADgAPABEAEgASABIAEQAQ
AA0ADQANAAwACgAKAAcABwAHAAcABwAFAAUABgAEAAIAAQABAAIAAQABAAEA///+//7/
/v/+//7//v/+//7//v/+////AQABAAIAAgAAAAAAAAAAAP7//P/5//3/DwAzAF8AiQC3
APEAMQFkAYUBpgG6AaABRAG3AAsAVf/Q/qj+vf7i/gz/N/9c/3X/if+g/7T/xf/S/93/
5P/r//D/8P/y//T/9f/1//b/+f/5//n/+v/5//n/+v/6//z//P/8//z//P/9//7//v/9
//3//f/+/wAAAQABAAMAAwADAAMAAwAEAAQABAAFAAUABQAGAAcABwAIAAgACAAKAAoA
CwALAAwADAANAA4ADgAOABAAEQAQABEAEgATABQAFQAWABcAGwAcAB0AHwAhACMAJQAm
ACcAKQAsAC4AMQAzADUANwA7AD4AQQBDAEMARABFAEcARwBIAEgASABKAEoASwBLAEsA
SQBIAEcARgBGAEYARABCAD8APQA7ADYAMgAvACwAKwAoACYAIwAeABwAGQAWABEAEAAO
AAsACwAJAAcABQADAAIAAQAAAP///v/8//v//P/8//3//f/6//r/+P/4//v/+//5//n/
+P/4//f/9//4//n/+f/6//n/+f/5//n/+f/3//f/9//3//f/9v/2//b/9v/2//X/9f/1
//T/9P/2//b/9v/1//X/9f/2//b/9f/1//b/9//1//T/9P/1//X/9f/0//T/9P/1//b/
9v/0//T/9P/0//b/9v/3//f/9//3//f/9//5//n/+f/5//n/+f/5//j/+P/4//j/+P/4
//r/+v/6//r/+P/5//n/+P/4//j/+P/6//r/+//8//3///8AAAIABAAEAAQABAAEAAUA
BgAGAAYACAAJAAkACAAIAAcABwAHAAcACAAIAAgACAAHAAcACQAHAAgACAAIAAcABgAD
AAMA///+//z//P/7//v/+//7//3/+//7//z/+v/4//f/9//4//f/9//3//X/9P/0//T/
9P/0//T/9P/2//b/9v/3//X/9f/2//b/9v/4//j/+P/4//T/8f/1/wUAJQBRAH8AqQDh
ACEBWAF7AZ4BsgGeAU4BxQAbAG3/4v6m/q/+0P74/iX/TP9p/3//lP+m/7n/xP/N/9b/
3//i/+b/6v/q/+v/6//s/+3/7f/t/+7/8f/x//L/8v/y//L/8v/y//L/8//0//T/9f/1
//X/9v/0//X/9f/3//n/+f/5//n/+v/6//r/+//7//v//P/9//3//v/+//7//v/+////
//8CAAIAAwAEAAIAAgAEAAUABAAFAAYABwAIAAkACgALAA0ADgAPABEAEwAVABcAGAAZ
ABsAHgAgACMAJQAnACkAKwAuADEAMwAzADQANQA3ADkAOgA6ADoAOgA6ADsAOwA7ADkA
OAA3ADgAOAA4ADYANgAzADEALwAuACoAJwAkACEAHgAcABkAGAAWABMAEAALAAoACAAF
AAEA///9//v/+f/4//f/9v/3//b/9P/z//L/8v/z//P/8P/w/+7/7v/x//H/7//v/+7/
7v/t/+3/7f/t/+z/7P/t/+3/7f/t/+//7f/t/+3/6//r/+r/6v/q/+r/6v/p/+n/6f/o
/+j/6P/o/+j/5//n/+f/6P/o/+f/5//o/+n/6f/o/+j/6f/n/+f/5v/m/+b/5//o/+j/
6v/q/+r/6v/o/+j/6f/p/+v/6//r/+v/6//r/+v/6//r/+v/6v/q/+r/6v/q/+r/6v/q
/+r/6v/r/+v/6v/s/+z/7P/u//D/8f/y//P/8//0//b/+P/2//b/9v/2//n/+v/6//r/
+P/5//n/+P/4//f/9//3//n/+v/6//r/+v/5//n/+//5//r/+v/6//X/9P/x//H/7//u
/+z/7P/t/+3/7f/t/+3/6//r/+z/6v/o/+f/5//m/+X/5f/l/+f/5v/m/+b/5v/m/+b/
5v/m/+b/5v/n/+n/6f/q/+r/6P/o/+j/6P/m/+j/9f8TAD0AZwCRAMEA/wA1AVsBegGR
AYIBPgG6ABQAbf/n/qH+mv66/uP+Cv80/1X/bv+D/5X/pv+y/7v/xv/P/9T/1//a/9z/
3P/e/9//3//g/+H/4f/h/+L/4//j/+T/5P/k/+T/5P/k/+b/5//o/+j/5//n/+f/6P/o
/+n/6f/r/+v/6//r/+v/7P/s/+z/7f/t/+3/7v/v/+3/7v/u/+7/8v/y//P/8//0//T/
9f/2//T/9P/2//f/+P/5//r/+//8//3//v///wMABAAFAAcABwAJAAsADAANAA8AEgAU
ABUAFwAZABsAGwAeACEAIwAjACQAJQAnACUAJgAmACYAJgAmACcAJwAlACMAIgAhACAA
IAAgAB4AHgAbABkAFwAWABIADwAMAAsACAAGAAMAAAD+//v/+P/z//L/8P/t/+z/6//q
/+n/5//m/+X/5P/l/+T/4v/h/+D/4P/h/+H/3v/e/9z/3P/d/93/2//b/9z/3P/b/9v/
2//b/9r/2v/b/9v/2//b/9v/2f/Z/9n/2f/Z/9j/2P/Y/9j/2P/X/9n/2f/Y/9j/2v/a
/9r/2f/X/9f/2P/Y/9n/2f/a/9v/2//a/9r/2//b/9v/2v/a/9r/2//c/9z/2v/a/9r/
2v/c/9z/3f/d/9v/2//b/9v/2//b/93/3P/c/9z/3P/c/9r/2v/a/9r/2v/b/9v/2v/c
/9z/3P/e/97/3//g/+H/4//k/+b/6P/m/+b/5v/m/+n/6v/q/+r/6P/p/+n/6P/o/+f/
5//n/+f/6P/o/+j/6v/p/+n/6//r/+z/7P/s/+f/5v/j/+P/4P/e/9v/2v/a/9v/3P/d
/93/2//b/9z/3P/a/9n/2f/W/9X/1f/V/9f/1v/W/9b/1v/W/9b/1v/W/9b/1v/X/9f/
1//Y/9j/2P/a/9r/2v/c/+D/6/8FACsAVwCBAK8A6QAjAU0BbAGBAXgBQAHGACIAf//1
/qH+iv6g/sf+7P4U/zv/Vv9p/3v/jP+a/6n/tv+//8L/xf/K/8z/zv/Q/9H/0f/S/9P/
0//T/9T/1f/V/9b/1v/Y/9j/2P/Y/9j/2f/a/9r/2f/Z/9n/2v/a/9v/2//d/9//3//f
/9//4P/g/+D/4f/h/+H/4v/j/+X/5v/m/+b/6P/o/+n/6f/q/+r/6//s/+7/7v/w//H/
8P/x//L/8//0//X/9v/3//n/+v/7//3///8BAAMABAAHAAkADAAOAA0ADwARABMAFQAY
ABsAHQAdAB4AHwAhAB8AIAAgACAAHgAeAB8AHwAfAB0AHAAbABwAHAAcABoAGAAVABMA
EQAPAAwACgAIAAcABAACAP///P/6//f/9P/z//L/8P/t/+3/6//p/+f/5//m/+X/5P/j
/+L/4P/f/97/3v/f/9//3v/e/9z/3P/f/9//3f/d/97/3v/d/93/2//b/9r/2v/Z/9n/
2f/Z/9r/2f/a/9v/2//b/9r/2v/c/9z/3P/b/9z/3f/d/97/4P/g/+D/3//f/9//4P/g
/+D/4f/j/+X/4//i/+L/4//k/+X/5f/m/+b/5//o/+j/6P/o/+j/6P/o/+j/6P/o/+j/
6P/o/+n/6f/o/+r/6v/q/+z/7P/t/+7/7//x//L/9P/2//X/9P/z//L/8//0//T/9P/0
//X/9f/0//b/9f/1//X/9f/2//b/9v/4//f/9//5//f/+P/4//j/9f/0//H/8f/v/+7/
7P/s/+v/6//r/+v/6//p/+n/6v/q/+j/5//n/+b/5f/l/+X/5//m/+b/5v/m/+b/5v/m
/+b/5v/m/+f/5//n/+j/6P/s/+z/7v/u//D/+v8RADcAYwCPALkA7QArAV0BfwGWAZcB
cgEQAX4A2v85/8H+kf6Y/rr+4f4K/zT/Vf9s/4X/m/+q/7T/vf/I/8//1P/Z/9z/4P/i
/+L/4//j/+T/5f/l/+X/5v/p/+n/6v/q/+r/6v/q/+r/7P/t/+7/7v/t/+3/7f/u//D/
8f/x//P/9f/1//X/9f/0//T/9P/1//b/9//5//v/+//8//z//P/+//7//////wAAAAAB
AAIAAgACAAQABQAIAAkACgALAAwADQAOAA8AEwAUABUAFwAZABsAHQAeACEAIwAmACgA
KwAtAC8AMQAxADQANwA5ADkAOgA7AD0APQA+AD4APgA9ADwAPAA7ADsAOQA4ADcANgA2
ADYANAAyAC8ALQArACoAJgAjACAAHAAYABUAEQAQAA4ACwAIAAcABgAEAAEAAQD///3/
+//7//r/+f/4//f/9v/0//P/9P/0//X/9f/0//T/8v/y//X/9f/z//P/8v/y//H/8f/v
/+//7v/u/+//7//v/+//8f/v/+//7//x//H/8P/w//L/8v/y//H/8//z//L/8v/0//T/
9P/z//X/9f/2//b/9v/3//n/+//9//z//P/9//v/+//8//z//P/8//z//P/+//7//v/+
//7///////7//v/+//7/AAAAAAEAAgADAAUABgAIAAoACAAIAAgACAALAAwADAAMAAwA
DQANAAwADgANAA0ADQAPABAAEAAQABAADwAPABEADwAQABAAEAAOAA4ADAANAAwADAAL
AAwACgAJAAgABwAFAAMAAwAEAAUABAAEAAUAAgABAAEAAQABAAAAAAAAAAIAAgACAAIA
AgACAAIAAwADAAMABAAEAAQABAAEAAQABAD+//v/AQAZAEEAawCVAMMA/wA/AW4BjwGu
AbwBlgEwAZsA6/85/8T+qP7B/uj+FP9B/2T/ff+V/6r/vP/J/9b/4f/o/+//9P/2//j/
+v/7//v//P////////8AAAEAAQACAAIABAAEAAQABAAGAAcACAAIAAcABwAHAAgACgAL
AAsADQANAA0ADQANAAwADAAMAA0ADwAPABAAEQAPABAAEAAQABAAEAARABEAFAAUABUA
FgAWABYAGAAZABoAGwAcAB0AHgAfACAAIQAjACQAJQAnACsALQAvADAALwAxADQANgA4
ADsAPgBBAEEARABHAEkASwBMAE0ATwBPAFAAUABQAFAAUABRAFEAUQBPAE4ATQBKAEoA
SgBIAEYAQwBBAD8APAA4ADUAMgAtACoAKAAlACIAIAAdABoAFQAUABIADwANAAsACQAH
AAcABgAFAAQAAwACAAAA///+//7///////7//v/8//z//f/9//v/+//8//z/+//7//n/
+f/4//j/+//7//v/+//5//f/9//3//f/9//2//b/9v/2//b/9f/3//f/9v/2//b/9v/2
//X/8//z//T/9P/1//X/9v/3//f/9v/2//f/9//3//b/9v/2//f/+P/4//b/9v/2//b/
+P/4//n/+f/5//j/+P/4//j/+P/4//j/+P/4//j/+f/5//j/9v/2//b/+P/5//v//f//
////AAACAAQABAAEAAQABAAHAAgACAAIAAcABwAGAAQABgAFAAUABQADAAQABAAEAAQA
AwADAAUABQAGAAYABgAFAAQAAQABAP///v/8//z/+f/5//n/+f/5//f/9//4//j/9v/1
//X/8v/x//H/8f/z//L/8v/y//L/8v/y//L/8P/w//D/8f/x//H/8v/y//D/8P/y//L/
7v/o/+v/9/8RADkAZwCTAMcACwFLAXIBkwG0AbABbgHwAE0Am//7/qr+rP7N/vT+Hv9F
/2L/d/+L/57/sP+//8j/0f/Y/93/4P/i/+L/5v/n/+f/6P/p/+n/6f/q/+v/6//s/+z/
7v/u/+7/7v/s/+3/7v/u/+//7//v//D/8P/x//H/8//z//P/8//z//T/9P/0//X/9f/1
//b/9//1//b/9v/2//r/+v/7//v/+v/6//v//P/+//7/AAABAAAAAQACAAMABAAFAAYA
BwAJAAoACwANAA8AEQATABQAFwAZABwAHgAfACEAIwAlACkALAAvADEANQA2ADcAOQA5
ADoAOgA6ADoAOgA7ADsAOwA5ADgANwA4ADgAOAA2ADYAMwAxAC8AKgAmACMAIAAbABgA
FgATAA4ADAAJAAYAAwACAAAA/f/7//n/9//1//H/8P/v/+7/7v/u/+3/7f/s/+z/7f/t
/+r/6v/o/+j/6f/p/+f/5//o/+j/5//n/+n/6f/o/+j/5//n/+f/5//p/+f/5//n/+X/
5f/k/+T/5P/k/+T/4//l/+X/5P/k/+L/4v/i/+H/4f/h/+L/4v/h/+H/4v/j/+H/4P/g
/+H/4f/h/+D/4P/e/9//4P/g/+D/4P/g/+D/4P/g/+H/4f/h/+H/4f/h/+P/4//j/+P/
4f/h/+H/4v/k/+P/4v/i/+P/5P/i/+P/5P/k/+T/5P/k/+T/5P/k/+T/4v/j/+P/4v/i
/+L/4v/k/+b/5//o/+n/6f/q/+z/7v/u/+7/7v/u/+//8P/w//D/8P/x//H/8P/w/+//
7//v/+//8P/w//D/8P/v/+//8f/v//D/8P/w/+//7v/r/+v/6P/m/+P/4v/i/+P/5P/l
/+P/4f/h/+L/4v/g/9//3//e/93/3f/d/93/3P/c/9z/3P/c/9z/3P/c/9z/3P/d/93/
3f/e/97/3v/e/97/4P/e/9z/3f/r/wsANwBhAIsAwQADATsBYgGDAZgBhgE8AbQACwBh
/9n+lv6Y/rf+3P4G/y//Tv9j/3f/iv+a/6f/sv+9/8L/w//K/87/zv/O/8//z//Q/9H/
0f/R/9L/0//T/9T/1P/U/9T/1P/U/9T/1f/W/9b/1//X/9f/2P/W/9f/1//Z/9n/2f/Z
/9n/2v/a/9r/2//b/9v/3P/d/9//4P/g/+D/4P/g/+H/4f/i/+L/4//k/+L/4v/k/+X/
5v/n/+j/6f/q/+v/7P/t/+3/7v/v//H/8//1//f/+P/5//v//v8AAAMABQAHAAkACwAO
ABEAEwATABQAFQAXABkAGgAaABoAGgAaABsAGwAbABkAGAAXABgAGAAYABYAFAARAA8A
DQALAAgABgAEAP///P/6//f/9P/y/+//7P/n/+b/5P/h/9//3f/b/9n/1//W/9X/1P/T
/9L/0P/P/87/zv/P/8//zv/O/8z/zP/N/83/y//L/8z/zP/L/8v/y//L/8r/yv/J/8n/
yf/J/8n/x//H/8f/x//H/8b/xv/G/8b/xv/F/8X/xf/E/8T/xP/E/8T/w//D/8P/xP/E
/8P/w//E/8X/w//C/8L/w//D/8P/wv/C/8L/w//E/8T/wv/C/8L/wv/E/8T/xf/F/8X/
xf/F/8X/xf/F/8X/xf/F/8X/xf/G/8b/xv/G/8b/xP/E/8T/xP/G/8f/x//G/8b/xv/G
/8j/yP/J/8r/y//L/8z/zv/Q/87/zv/O/87/0f/S/9L/0v/Q/9H/0f/Q/9D/z//P/8//
z//Q/9D/0P/Q/8//z//R/9H/0v/S/9L/zv/M/8j/x//F/8T/wv/C/8L/w//E/8X/w//B
/8H/wv/C/8D/v/+//77/vf+9/73/u/+6/7r/uv+8/7z/vP+8/7z/vP+8/73/vf+9/77/
vv++/77/vv++/7r/vP/F/9v///8pAFEAfwC5APUAIwFIAWMBYgEwAcAAIgB5/+n+jf5y
/oj+rf7S/vj+H/84/03/Yf9y/37/jf+Y/53/ov+p/6z/rv+u/67/r/+v/7D/s/+z/7P/
tP+z/7P/tP+0/7b/tv+2/7b/tP+1/7b/tv+3/7f/t/+4/7b/t/+3/7n/uf+5/7n/uf+8
/7z/vP+9/73/vf++/7//vf++/77/vv/A/8D/wf/B/8L/wv/D/8T/xv/G/8j/yf/I/8n/
yv/L/8r/y//M/83/z//Q/9H/0//T/9X/1//Y/9v/3f/g/+L/4//l/+f/6f/r/+7/8f/z
//P/9P/1//f/9//4//j/+P/4//j/+f/5//n/9//2//X/9P/0//T/8v/w/+3/6//p/+j/
5P/h/w==
         </WaveFormData>
      </LeadData>
      <LeadData>
         <LeadByteCountTotal>10000</LeadByteCountTotal>
         <LeadTimeOffset>0</LeadTimeOffset>
         <LeadSampleCountTotal>5000</LeadSampleCountTotal>
         <LeadAmplitudeUnitsPerBit>4.88</LeadAmplitudeUnitsPerBit>
         <LeadAmplitudeUnits>��V</LeadAmplitudeUnits>
         <LeadHighLimit>2147483647</LeadHighLimit>
         <LeadLowLimit>268435456</LeadLowLimit>
         <LeadID>V4</LeadID>
         <LeadOffsetFirstSample>0</LeadOffsetFirstSample>
         <FirstSampleBaseline>0</FirstSampleBaseline>
         <LeadSampleSize>2</LeadSampleSize>
         <LeadOff>FALSE</LeadOff>
         <BaselineSway>FALSE</BaselineSway>
         <ExcessiveACNoise>FALSE</ExcessiveACNoise>
         <MuscleNoise>FALSE</MuscleNoise>
         <LeadDataCRC32>4169840765</LeadDataCRC32>
         <WaveFormData>
AgACAAIAAgD///7//f/8/xEAJAA3AEoAaQCIAKcAxgDZAOoA+wAMAcwAjgBQABIA4P+u
/3z/Sv9j/3z/lf+u/73/zP/b/+r/8P/0//j//P/9//7///8AAAEAAgADAAQABAAEAAQA
BAAGAAYABgAGAAgACAAIAAgACAAIAAgACAAKAAoACgAKAAwADAAMAAwADgAOAA4ADgAO
AA4ADgAOABAAEAAQABAAEgASABIAEgAUABQAFAAUABYAFgAWABYAGAAYABgAGAAZABoA
GwAcAB0AHgAfACAAIQAiACMAJAAnACgAKQAqAC0ALgAvADAAMgA0ADYAOAA6ADwAPgBA
AEIARABGAEgASgBKAEoASgBKAEoASgBKAEwATABMAEwASwBKAEkASABFAEQAQwBCAD4A
PAA6ADgANAAyADAALgAqACgAJgAkACAAHgAcABoAFwAWABUAFAATABIAEQAQAA4ADgAO
AA4ADAAMAAwADAALAAoACQAIAAoACgAKAAoACAAIAAgACAAGAAYABgAGAAgACAAIAAgA
BgAGAAYABgAGAAYABgAGAAYABgAGAAYABAAEAAQABAAGAAYABgAGAAYABgAGAAYABgAG
AAYABgAIAAgACAAIAAgACAAIAAgACAAIAAgACAAIAAgACAAIAAoACgAKAAoACAAIAAgA
CAAKAAoACgAKAAkACQAJAAgACAAIAAgACQALAAwADQAOABEAEwAUABQAEgASABMAFAAX
ABcAFwAXABYAFgAWABYAFgAWABcAGQAbABsAGwAbABoAGQAZABkAHAAcABsAGgAZABcA
FgAUABIAEAAQABAADQANAA0ACwAKAAoACQAIAAgABwAGAAYAAgACAAIAAgADAAMAAwAC
AAEAAAAAAP//AAAAAAAAAAABAAEAAQABAAMAAAD8//r/+P/3//v/CQAiAEAAWwB3AJgA
uQDTAOYAAQERAQIBywB4AB8Av/9k/zX/P/9d/3f/kv+u/8P/z//W/+H/6//y//X/9v/4
//n/+f/5//n/+//7//v/+//7//z//P/8//z//P/8//z//P/8//z//f/9//3//f//////
////////AAABAAIAAAABAAEAAQABAAIAAgACAAIAAgADAAQABAAGAAYABwAHAAcABwAI
AAYABgAHAAgACQAJAAoACwAMAAwADAAOAA8AEAAQABEAEwAUABUAFgAYABkAHAAcAB0A
HwAgACIAJQAoACsALQAsAC8AMgAyADUANwA6ADsAOQA7ADsAOwA8ADwAPAA+AD4APgA/
AD8APwA/AD4APQA6ADoAOQA3ADYANAAwACwALAApACcAJQAgAB4AGwAYABcAFQASABEA
DwANAAsACgAGAAYABAACAAMAAgACAAIA///+//7//f/////////+//7//v/9//3/+//8
//z//P/8//v/+//7//v/+//7//v/+//6//n/+f/7//v/+//7//v/+//7//z/+//7//r/
+v/8//v/+//8//z/+//7//v/+f/5//n/+f/8//z//f/+//z//P/7//v//f/9//3//f/9
//3//P/8//3//f/+//7//P/8//z//f/9///////9//7//P/8//z//P/8//z//P/8//7/
/////////v/+//7//v/9////AAABAAIAAwAFAAYACAAIAAgACQAIAAkACQAJAAsADAAM
AAwACgAKAAoACwANAA0ADQANAAsACwALAAwADwAQABAADwAMAAkABwAGAAQAAgAAAAAA
AAD////////9//z//P/7//z//P/7//r/+P/2//b/9v/2//X/9f/1//T/9P/0//X/9f/0
//T/9P/0//X/9f/1//X/9f/0//L/8P/s/+3/8////xYAMgBPAGcAggCfALUAxgDdAOsA
3gCtAGAACQCv/1j/Kf8x/0//af+C/6D/s/+//8j/0//d/+L/5f/m/+b/5//p/+n/5//p
/+n/6f/p/+n/6v/q/+r/6v/q/+r/7v/u/+7/7v/t/+3/7f/t/+3/7f/t/+3/6//s/+3/
7v/s/+3/7f/t/+//8P/w//D/7v/u/+//8P/w//L/8v/z//H/8f/x//L/8v/y//P/9P/1
//X/9v/3//b/9v/2//j/+f/6//r/+//7//z//f/+/wAAAQAEAAQABQAHAAgACgAKAAwA
DgAPABAAEwAWABYAFQAXABoAGwAbAB0AHQAdABwAHAAcAB4AHgAeAB8AHwAfAB8AHgAd
ABwAHAAbABkAFwAWABMAEAAQAA0ACwAJAAYABAABAP7/+//5//b/9f/x/+//7f/s/+r/
6v/o/+b/5//m/+b/5v/l/+T/5P/j/+P/4//j/+L/4v/i/+H/4f/f/+D/4P/g/+L/4f/h
/+H/4f/h/+H/4f/j/+L/4f/h/+H/4f/h/+H/3//f/9//4P/j/+P/4v/i/+L/4f/h/+L/
4P/f/9//3//h/+H/4f/h/+D/4P/h/+L/4v/i/+H/4f/j/+P/4//j/+P/4//i/+L/4//j
/+T/5P/k/+b/5v/m/+T/5P/k/+T/4v/i/+L/4v/k/+X/5f/l/+T/5P/k/+T/5//p/+r/
6//s/+3/7//w/+7/7v/u/+//8P/x//H/8f/z//T/9P/0//T/9P/0//X/9f/1//X/9f/3
//f/9//4//f/+P/4//f/9P/x/+//7v/s/+r/6P/o/+j/5//n/+f/5f/k/+T/4//k/+T/
4//i/+D/3v/e/97/4P/f/9//3//e/97/3v/f/+H/4P/g/+D/4P/h/+H/4f/j/9//3P/Y
/9r/3v/p//v/FQAwAEoAYQB7AJAAowC1AMQAvwCbAFgABwC4/2H/If8Y/zX/T/9n/4X/
nP+s/7f/wf/I/9H/1//Y/9n/2P/a/93/2//Z/9n/2//b/9v/2//b/9z/3P/c/9z/3P/c
/+D/4P/g/+D/3//f/9//3//h/+H/4f/h/+H/4v/j/+T/4v/j/+P/4//l/+b/5v/m/+b/
5v/n/+j/6P/q/+r/6//p/+n/6f/q/+z/7P/t/+7/7f/t/+7/7//y//L/8v/0//X/9v/2
//f/+f/6//v//P/+////AgACAAUABwAIAAoADAAOABAAEQASABUAGAAYABkAGwAeAB8A
HgAfAB4AHQAeAB4AHgAgACAAIAAhACEAHwAfAB4AHQAeAB4AHQAbABoAGAAUABAADgAL
AAkABwAGAAQAAQD+//3/+//4//f/9//1//P/8v/w//D/7v/s/+3/7P/s/+z/6//q/+r/
6f/n/+f/5//m/+f/6P/o/+n/6f/q/+r/6v/q/+n/6f/p/+v/6//r/+v/7f/s/+v/6//p
/+n/6f/p/+n/6f/p/+r/7f/t/+z/7P/s/+v/6//s/+7/7f/t/+3/7v/v//D/8f/w//D/
8f/y//D/8P/v/+//8f/v/+//7//w//L/8v/y//L/8P/w//D/8P/y//P/8//z//L/8v/y
//L/8v/z//P/8//2//f/+f/6//z//P/8//3//P/9//3//f///wAAAAAAAAIAAgACAAMA
BQAFAAUABQAFAAUABQAGAAcACAAIAAcABwAFAAQABAAAAP7//P/8//z/+//7//v/+f/4
//j/9//2//b/9f/0//T/8v/y//L/8P/v/+//7//w//D/8P/x/+//7v/u/+7/7v/v/+//
7//x//P/8v/w/+7/7v/t/+3/8/8CABgANwBVAG4AiQCnAL4AzwDjAPAA5wC8AG8AFQC8
/1//If8b/zf/VP9s/4v/pf+6/8n/0//U/9v/4v/m/+f/6f/p/+n/6//r/+v/6//r/+z/
7P/s/+z/7P/s/+7/7v/u/+7/7//v/+//7//v/+//7//v/+//8P/x//L/9P/1//X/9f/z
//T/9P/0//T/9P/1//b/+P/6//r/+//5//n/+f/6//z//P/9//7//////wAAAQAEAAQA
BAAGAAUABgAGAAcACQAKAAsADAAQABEAFAAUABUAFwAYABoAGgAcAB4AHwAiACUAKAAo
ACkAKwAuAC8AMQAzADMAMwAyADIAMgA0ADIAMgAzADMANAA1ADUANQA0ADQAMwAxAC8A
LgArACgAJgAjACEAHwAeABwAGQAWABUAEwAQAA8ADAAJAAYABAAEAAQAAgAAAP///v/+
//7/+//6//r/+f/3//f/9//2//f/+P/4//n/9//4//j/+P/4//f/9//3//f/9//3//f/
+f/4//f/9//3//f/9//3//n/+f/5//r/+v/5//f/9v/3//f/+P/6//r/+f/5//n/+f/5
//n/+f/7//z//v8AAP///v/8//v//f/9//3//f/9//7//v/+//7//v///wAAAQACAAEA
AQAAAP///v/+//7//v8AAAMABQAHAAcABwAIAAgACgAKAAoACwAMAA0ADQANAAsADAAM
AAwADQAOAA8AEQAVABUAFQAVABMAEwATABQAFwAYABgAFwAWABMAEQAQABAADgAMAAwA
DAALAAsACwAIAAYABQADAAQABAADAAIAAAD+//7//v8AAP////////z//P/8//3//v/+
////AAAAAAEAAQABAP/////8//r/+P/4//n/AQATADIAUgBvAI0AsADRAOcA/gATARcB
8gCnAE4A8f+J/zz/Lf9F/2X/ff+Y/7T/yf/X/+D/6f/z//b/9//6//z/+//9/////f//
////////////AAAAAAEAAgADAAQABAAEAAQABAAFAAUABQAFAAgACQAKAAsACgAKAAoA
CgAKAAsACwALAAwADgAPABAADgAOAA8AEAASABQAFAAVABMAEwATABQAFgAWABcAGAAZ
ABkAGgAbAB4AHgAeACAAHwAgACAAIQAlACYAJwAoACoAKwAuAC4AMQAzADQANgA6ADwA
PgA/AEAAQwBGAEYARQBHAEoASwBNAE8ATwBPAE4ATgBOAFAATgBOAE8ATwBNAE0ATABL
AEwATABLAEkARABCAD4AOgA6ADcANQAzAC4ALAApACYAIQAfABwAGwAbABkAFwAWABYA
FgAUABIAEQAQABAAEAARABAAEAAPAA0ADQANAAwADAAMAAsACwAJAAoACgAKAAoACQAJ
AAkABwAHAAcABwAIAAgACAAJAAkACQAJAAkACQAJAAkACgAJAAkACAAIAAoACQAJAAoA
CgAJAAkACQALAAsACwALAAoACgALAAwADAAMAAsACwANAA0ADQANAA0ADQAOAA4ADgAO
AA4ADAAMAAwADAAMAA0ADQANAAwADAAMAAwADQAPABAAEQASABMAFQAWABYAFgAWABcA
GAAZABkAGQAZABoAGgAaABoAGgAaABsAHQAdAB0AHQAbABsAGwAcAB8AIAAgAB8AHgAb
ABkAGAAYABYAFAAUABIAEQARABEAEQAQABAADwANAAwACgAIAAoACAAIAAgACAAHAAcA
BwAEAAQABAAFAAMAAgACAAIABAAFAAUABQAHAAUABAACAPz/+P/5//3/CwAiAEQAYwB/
AJ4AxQDfAPIADQEdARAB2wCEACcAw/9k/zf/P/9d/3n/lP+w/8X/0f/Y/+P/7f/0//f/
+v/8//3/+//7//v//f/9//3//f/9//7//v8AAAAAAAAAAAAAAAAAAAAAAQABAAEAAQAB
AAEAAQABAAEAAgADAAQAAgADAAMAAwAFAAYABgAGAAYABgAHAAgABgAIAAgACQALAAsA
CwAMAAwADAANAA4ADQANAA4ADwASABIAEgAUABMAFAAUABUAFwAYABkAGgAcAB0AIAAg
ACMAJQAmACgAKgAsAC4ALwAyADUAOAA4ADkAOwA+AD8APwBBAEEAQQBEAEQARABGAEQA
RABFAEUAQwBDAEIAQQBAAEAAPwA9ADoAOAA0ADAAMAAtACsAKQAkACIAHwAcABkAFwAU
ABMADwANAAsACgAKAAoACAAGAAUABAAEAAQAAwACAAIAAQABAAEAAQAAAAAAAAD/////
/f/+//7//v8AAP////////3//f/9//3////+//3//f/9//3//f/9//v/+//7//z//f/9
//z//P/+//3//f/+//7//f/9//3//f/9//3//f/8//z//f/+//7//v/9//3//f/9//3/
/f/9//3//P/8//////8AAAAA/v/+//7//////////////wEA/////wAAAAAAAAAAAAAA
AAAAAAAAAAAA/v/////////+//7//v/+////AQACAAMABgAHAAkACgAKAAoACgALAAoA
CwALAAsADQAOAA4ADgAOAA4ADgAPABEAEQARABEAEQARABEAEgARABIAEgARABEADwAO
AA4ACgAIAAYABgAEAAMAAwADAAMAAgACAAEAAAAAAP///v/+//z//P/8//z/+//7//v/
+P/4//j/+f/5//j/+P/4//j/+f/5//n/+f/5//j/9v/0//D/7//1/wEAFgA0AFEAawCI
AKcAvwDQAOkA+wD0AMkAfAAnAM3/bv8z/zH/Tf9p/4T/pP+5/8f/zv/V/93/5P/n/+r/
7P/v/+//8f/v//H/8f/x//H/8f/y//L/8v/y//L/8v/y//L/8v/y//P/8//z//P/9f/1
//X/9f/z//T/9f/2//b/9//3//f/9f/2//b/9v/4//j/+f/6//j/+v/6//v/+//7//v/
/P/+//7///8AAP////8AAAEAAgACAAIABAADAAQABAAFAAcACAAJAAoADAANABAAEAAS
ABMAEwAUABcAGgAdAB8AIAAjACYAJgAlACcAKgArACsALQAtAC0AMAAwADAAMgAwADAA
MQAxADEAMQAwAC8AMAAwAC8ALQAsACoAJgAiACIAHwAdABsAGAAWABMAEAANAAsACAAH
AAMAAQD///7//P/8//r/+P/3//b/9v/2//f/9v/2//X/8//z//P/8v/0//T/8//z//L/
8v/x//D/8P/v/+//7//v/+//7//v//H/8P/v/+//8f/x//H/8f/v/+//7//w/+//7//u
/+7/8P/v/+//8P/u/+3/7f/t/+//7//v/+//7v/u/+//8P/w//D/7//v/+//7//v/+//
8f/x//D/8P/v/+//8P/w//L/8v/y//P/8v/x//D/7//x//H/8P/w//D/8P/w//D/8P/w
//D/8P/x//H/8f/y//L/8v/y//X/9//4//n/+P/5//v//P/8//z//P/9//7/////////
/f/+//7//v8AAAAAAAABAAEAAQABAAEAAQABAAEAAgADAAQABAADAAEA/f/6//j/9v/0
//L/8v/0//P/8//z/+//7v/u/+3/7v/u/+3/7P/s/+r/6v/q/+r/6f/p/+n/6P/o/+j/
6f/p/+j/6P/o/+j/6f/p/+n/5//n/+T/4v/i/+T/7/8DAB0AOABQAGkAhQCaAKsAvwDQ
AMsAqQBkABEAwP9p/yf/HP83/1P/a/+H/6L/sv+9/8X/yv/T/9f/2v/f/+D/4P/h/+H/
3//f/+H/4f/h/+H/4f/i/+L/4v/i/+L/4v/k/+T/5P/k/+X/5f/l/+X/5f/l/+X/5f/l
/+b/5//o/+b/5//n/+f/6f/q/+r/6v/o/+j/6f/q/+j/6v/q/+v/7f/t/+3/7v/s/+z/
7f/u//H/8f/y//P/8v/y//L/9P/1//b/9v/3//v//P/9//7//v///wIAAgAFAAcACAAK
AAoADAAOAA8AEAATABYAFgAXABkAHAAdABsAHQAdAB0AHgAeAB4AIAAeAB4AHwAfAB0A
HQAcABsAHAAcABsAGQAWABQAEAAMAAwACQAHAAUABAACAP///P/5//f/9P/z//H/7//t
/+z/6v/q/+j/5v/n/+b/5v/m/+X/5P/k/+P/4//j/+P/4v/g/+D/3//f/+H/4v/i/+L/
4v/h/+H/4f/f/9//3//f/+H/4P/f/9//3//f/9//3//f/9//3//g/+H/4f/g/+D/4P/f
/9//4P/g/9//3//f/+H/4f/h/+H/4v/i/+P/5P/i/+L/4f/h/+P/4//j/+P/4//j/+L/
4v/j/+P/5P/k/+T/5P/k/+X/4//j/+P/4v/i/+L/4v/i/+L/4v/i/+L/4v/j/+P/4//k
/+T/5P/k/+X/5//o/+n/6v/r/+3/7v/s/+z/7P/t/+7/7//v/+//7//w//D/8P/y//L/
8v/z//P/8//z//P/9f/1//X/9v/3//j/+P/3//X/8f/u/+z/6P/m/+T/5P/m/+X/5f/l
/+X/5P/k/+P/4v/i/+H/4P/e/9z/3P/c/97/3f/d/93/3P/c/9z/3f/f/97/3v/e/9z/
3f/d/93/3f/d/9r/2P/c/+D/6//7/xMAMABKAGEAewCSAKEAswDEAMMApwBqABcAxv9x
/yn/Ev8p/0f/W/93/5b/qv+z/7v/wv/H/8//1P/X/9j/2P/Z/9n/2//Z/9v/2//b/9v/
2//c/9z/3P/c/9z/3P/c/9z/3P/c/93/3f/d/93/3//f/9//3//f/+D/4f/i/+D/4f/h
/+H/4v/k/+X/5v/k/+T/5f/m/+T/5v/m/+f/6P/p/+r/7P/q/+r/6//s/+//7//w//H/
8v/y//L/9P/1//b/9v/3//n/+v/7//z//v///wIAAgAFAAcACAAKAAoADAAOAA8AEAAT
ABYAFgAXABkAHAAdAB0AHwAfAB8AHgAeAB4AIAAgACAAIQAhAB8AHwAeAB0AHAAcABsA
GQAXABYAEwAQABAADQALAAkACAAGAAMAAAD///3/+v/5//X/8//x//D/8P/w/+7/7P/t
/+z/7P/s/+n/6P/o/+f/5//n/+f/5v/n/+j/6P/p/+f/6P/o/+j/6v/p/+n/6f/n/+f/
5//n/+n/6P/n/+f/6f/p/+n/6f/p/+n/6f/q/+v/6//q/+r/6//r/+z/7v/u/+3/7f/t
/+//7//v/+//7//u/+7/7v/v//D/8P/x//H/8f/x//H/8//0//P/8v/x//D/8P/w//D/
8P/y//P/8//z//T/9P/0//T/8//1//b/9//6//v//f/+//z//P/8//3//v/////////9
//7//v/+/wAAAAAAAAEAAQABAAEAAQACAAMABAAGAAcACAAIAAcABAABAP///v/8//r/
+P/4//b/9f/1//X/9f/0//T/8//y//L/8f/w//D/7v/u/+7/7v/t/+3/7f/u/+7/7v/v
/+//7v/u/+7/8P/x//H/8f/x/+//7P/s//D/+P8LACMAQwBgAHYAkQCvAMQA1wDpAO4A
1wCdAEoA9f+c/0X/G/8m/0X/Xf95/5X/rv/A/8//1f/a/9//5f/o/+v/6v/q/+3/7//v
/+z/7f/s/+v/7P/t/+//8P/w//D/8P/w//L/8v/y//L/9f/1//X/9f/z//P/8//z//X/
9v/3//j/+v/7//v/+//5//r/+v/6//z//P/9//7//v8AAAAAAQABAAEAAQACAAQABAAF
AAYABwAHAAgACQAMAAwADAAOAA8AEAAQABEAFQAWABcAGAAaABsAHgAeACMAJQAmACgA
KgAsAC4ALwAwADMANgA2ADcAOQA8AD0AOwA9AD0APQA+AD4APgBAAD4APgA/AD8APQA9
ADwAOwA6ADoAOQA3ADQAMgAuACoAKAAlACMAIQAeABwAGQAWABUAEwAQAA8ADQALAAkA
CAAIAAgABgAEAAUABAAEAAQAAwACAAIAAQABAAEAAQAAAAAAAAD/////AQACAAIAAgAB
AP///v/9//7///8AAAEAAwACAAEAAQD//////////wAAAQACAAQAAwADAAIAAgAEAAMA
AwAEAAQAAwADAAMABAAFAAYABwAKAAoACwAMAAgACAAJAAoADAAMAAwADAAKAAoACgAK
AAwADQANAA0ADAAMAAwADAALAA0ADgAPABIAEwAVABYAGAAYABgAGQAYABkAGQAZABkA
GgAaABoAHAAcABwAHQAhACEAIQAhACMAIwAjACQAIwAkACQAIwAkACEAHwAeAB4AHAAa
ABoAGAAXABcAFwAVABQAFAATABMAFAAUABQAEwAQAA8ADgAOAA0ADQANAA0ADgAPABEA
DwAOAA4ADgAOAA8ADwAPABEAEQAOAAwACAAEAAEACQAdADgAVgB1AJMAtADXAPEABgEh
AS8BGgHXAHwAHQC1/1z/Of9J/2n/h/+k/8D/1f/j/+r/8//9/wIAAwAGAAoADQANAA0A
CwANAA0ADQANAA0ADgAOABAAEAAQABAAEgASABIAEgATABMAEwATABMAEwATABMAFQAW
ABcAGAAYABkAGQAZABgAGAAXABYAGAAYABkAGgAYABoAGgAbABsAGwAbABwAHAAcAB0A
HgAfAB8AIAAhACIAIgAiACQAJQAmACYAJwApACoAKwAsADAAMQA0ADQANQA3ADgAOgA8
AD4AQABBAEIARQBIAEgASQBLAE4ATwBRAFMAUwBTAFQAVABUAFYAVQBUAFQAUwBVAFUA
VABTAFIAUgBRAE8ASgBIAEQAQAA8ADkANwA1ADIAMAAtACoAJQAjACAAHwAfAB0AGwAa
ABYAFgAUABIAEwASABIAEgAPAA4ADgANAA8ADwAPAA4ADAAMAAsACwANAA4ADgAOAAwA
CwALAAsACwALAAsACwALAAoACQAJAAkACQAJAAkACQAJAAkACgALAAsACgAKAAoACQAJ
AAoACgAJAAkACQALAAsACwALAAwADAANAA4ADAAMAAsACwALAAsACwALAAsACwAKAAoA
DQANAA4ADgAMAAwADgAOAA4ADgAOAA4ADgAOAA4ADwAPAA8ADAAMAAwADAANAA8AEAAR
ABIAEwAVABYAGAAYABgAGQAaABsAGwAbABsAHAAcABwAHAAcABwAHQAdAB0AHQAdABsA
GwAbABwAHwAgACAAHwAgAB0AGwAaABgAFgAUABQAEgARABEAEQARABAAEAAPAAwADAAL
AAoACgAIAAgACAAIAAcABwAHAAYABgAGAAcABwAGAAYABgAEAAUABQAFAAUABQACAAAA
+v/4//3/BwAZADYAVgBxAI0AsgDTAOUA/AAVARcB8gCpAFIA9/+T/0z/Qf9b/3f/kf+s
/8L/z//Z/+L/6//z//j/+//8//z//f/9//3//f//////////////AAAAAAAAAAAAAAAA
AgACAAIAAgABAAEAAQABAAIAAwAEAAUAAwAEAAUABgAGAAcABwAHAAUABgAGAAYABgAG
AAcACAAIAAoACgALAA0ADQANAA4ADAAMAA0ADgAPAA8AEAARABIAEgASABQAEwAUABQA
FQAXABgAGQAaAB4AHwAiACIAIwAlACYAKAAsAC4AMAAxADQANwA6ADoAPQA/AEIAQwBF
AEcARwBHAEYARgBGAEgASABIAEkASQBJAEkASABHAEYARgBFAEMAQAA+ADoANgA0ADEA
LwAtACgAJgAjACAAHwAdABoAGQAXABUAEwASABAAEAAOAAwACwAKAAoACgAJAAgACAAH
AAcABwAHAAYABgAGAAUABQAFAAYABgAGAAYABQAFAAUABQAFAAUABQAFAAQAAwADAAMA
AwADAAMAAwADAAMABAAFAAUABAAEAAQAAwADAAQAAgABAAEAAQADAAMAAwADAAMAAgAC
AAIAAgACAAEAAQABAAEAAQABAAMAAwACAAIAAQABAAIAAgAEAAQABAAFAAUABQAFAAUA
AwADAAMABAAGAAUABQAFAAQABAAEAAQABgAEAAQABAAEAAYABgAGAAYABAAFAAUABQAG
AAYABgAGAAUABwAIAAkADAANAA8AEAAQABAAEAARABIAEwATABMAEwAUABQAFAAUABQA
FAAVABUAFQAVABUAFQAVABUAFgAXABgAGAAXABYAEwARABAADAAKAAgACAAKAAkACQAJ
AAcABgAGAAUABAAEAAMAAgACAAAAAAAAAAAA/////////v/+//7///////7//v/+//7/
//////////////z/+v/4//j/+/8HAB0AOgBWAG0AiQCqAMEA0QDoAPsA8wDMAIUAMADX
/33/Pv85/1P/bf+F/6T/vP/J/9P/2v/j/+n/7v/z//L/8v/3//n/9//1//f/9//3//f/
9//4//j/+P/4//j/+P/4//j/+P/4//v/+//7//v/+//7//v/+//5//r/+//8//z//f/9
//3//f/+//7//v/+//7///8AAAAAAgACAAMAAwADAAMABAAEAAQABQAGAAUABQAGAAcA
CAAIAAgACgALAAwADAANAA8AEAARABIAEgATABYAFgAXABkAGgAcAB8AIgAlACcAKAAr
AC4ALgAvADEANAA1ADUANwA3ADcAOgA6ADoAPAA8ADwAPQA9AD0APQA8ADsAOgA6ADkA
NwA2ADQAMAAsACoAJwAlACMAIgAgAB0AGgAVABMAEAAPAA0ACwAJAAgABgAGAAQAAgAB
AAAAAAAAAP///v/+//3//f/9//3//P/8//z/+//7//v//P/8//z//P/7//v/+//7//v/
+//7//3//P/7//v/+//7//v/+//5//n/+f/6//n/+f/4//j/+f/5//r//P/6//n/+f/5
//n/+f/5//n/+v/6//v//P/8//z/+//7//v/+//7//v//f/9//z//P/7//v//P/8//z/
/P/8//3//f/9//3//f/9//3///8AAP7//v/+//7//v/+//7//v/+/////////wAAAAAA
AAAAAQADAAQABQAGAAcACQAKAAgACAAIAAkADAANAA0ADQANAA4ADgAOAA4ADgAOAA8A
DwAPAA8ADwAPAA8ADwAQABMAFAAUABMAEQANAAoACAAIAAYABAAEAAQAAwADAAMAAQAA
AAAA//8AAAAA///+//7//P/8//z/+v/5//n/+f/5//r/+//9//3//P/8//z//P/9//3/
/f/7//n/+P/2//T/+P8BABEAJwBCAFwAcwCNAKYAuQDLAOAA4QDLAJIAQQDu/5n/Tf80
/0n/Y/93/5P/sP/E/8//2f/e/+X/7f/w//H/9P/2//f/9//3//X/9//3//f/+f/5//r/
+v/4//j/+P/4//z//P/8//z//f/9//3//f////////////3//v///wAAAAABAAEAAQAD
AAQABAAEAAIAAgADAAQABAAGAAYABwAHAAcABwAIAAgACAAJAAoACwALAAwADQAQABAA
EAASABEAEgASABMAFwAYABkAGgAcAB0AIAAgACMAJQAmACgAKgAsAC4ALwAyADUAOAA4
ADkAOwA+AD8APwBBAEEAQQBEAEQARABGAEQARABFAEUARQBFAEQAQwBEAEQAQwBBAD4A
PAA4AA==
         </WaveFormData>
      </LeadData>
      <LeadData>
         <LeadByteCountTotal>10000</LeadByteCountTotal>
         <LeadTimeOffset>0</LeadTimeOffset>
         <LeadSampleCountTotal>5000</LeadSampleCountTotal>
         <LeadAmplitudeUnitsPerBit>4.88</LeadAmplitudeUnitsPerBit>
         <LeadAmplitudeUnits>��V</LeadAmplitudeUnits>
         <LeadHighLimit>2147483647</LeadHighLimit>
         <LeadLowLimit>268435456</LeadLowLimit>
         <LeadID>V5</LeadID>
         <LeadOffsetFirstSample>0</LeadOffsetFirstSample>
         <FirstSampleBaseline>0</FirstSampleBaseline>
         <LeadSampleSize>2</LeadSampleSize>
         <LeadOff>FALSE</LeadOff>
         <BaselineSway>FALSE</BaselineSway>
         <ExcessiveACNoise>FALSE</ExcessiveACNoise>
         <MuscleNoise>FALSE</MuscleNoise>
         <LeadDataCRC32>414769211</LeadDataCRC32>
         <WaveFormData>
FgAWABYAFgAUABIAEAAOABwAKgA4AEYAWwBwAIUAmgCpALYAwwDQAK0AigBnAEQAHAD2
/9D/qv+7/8z/3f/u//n/AgALABQAFwAYABkAGgAcABwAHAAcABwAHAAcABwAGgAaABoA
GgAcABwAHAAcAB4AHgAeAB4AHgAeAB4AHgAeAB4AHgAeACAAIAAgACAAIAAgACAAIAAi
ACIAIgAiACIAIgAiACIAJAAkACQAJAAkACQAJAAkACUAJgAnACgAKAAoACgAKAApACoA
KwAsAC0ALgAvADAAMQAyADMANAA1ADYANwA4ADsAPAA9AD4AQABCAEQARgBIAEoATABO
AFEAUgBTAFQAVgBWAFYAVgBWAFYAVgBWAFcAWABZAFoAWABYAFgAWABVAFQAUwBSAFAA
TgBMAEoARwBEAEEAPgA6ADgANgA0ADIAMAAuACwAKgAoACYAJAAjACIAIQAgAB4AHgAe
AB4AHAAcABwAHAAbABoAGQAYABoAGgAaABoAGAAYABgAGAAYABgAGAAYABgAGAAYABgA
GAAYABgAGAAWABYAFgAWABYAFgAWABYAFAAUABQAFAAWABYAFgAWABYAFgAWABYAGAAY
ABgAGAAYABgAGAAYABgAGAAYABgAGAAYABgAGAAYABgAGAAYABgAGAAYABgAFgAWABYA
FgAWABcAGAAZABcAFwAXABcAFQAVABUAFwAXABkAGgAbAB0AHgAfAB8AIAAgACAAIwAj
ACQAJAAkACIAIgAiACIAIgAjACMAJQAmACYAJgAmACQAJAAkACYAJwAoACkAKQAoACYA
IwAiAB4AHgAdABwAHAAbABoAGQAYABcAFgAWABUAFAAUABMAEgARABEAEQAQABAAEAAQ
AA8ADgANAAwADgAOAA0ADQANAA0ADQANAA0ACwAIAAQAAAD//wQADAAfADUASgBcAHEA
hQCUAKIAtQDFAMAApQB3AEQABQC//5T/lP+p/7r/zf/i//L//P/9/wEABgAJAAoACAAJ
AAoACAAHAAcABwAHAAcACQAJAAkACQAHAAcABwAIAAgACAAIAAkACQAJAAkACQAHAAcA
CAAIAAgACQAJAAkACgAKAAoACgAMAA0ADQANAAwADAALAAoADAANAA0ADgAMAAwADQAN
AAsACwAMAA0ADQANAA4AEAAQABAAEQASABEAEgATABQAFwAYABkAGgAaABsAHQAeACAA
IQAiACQAKAAqACwALgAuADAAMQAyADUAOAA5ADoAOwA8AD0APQA9AD4APwA/AEAAQABB
AEEAPwA/AD8APwA/AD0APAA7ADgANwA0ADEAMQAuACwAKgAlACIAHwAdABoAGQAXABUA
FQATABEAEAAMAAwACwAKAAkACAAIAAgABQAEAAQABAAEAAQABAAEAAQABAAEAAQABAAE
AAQABAAEAAQABAAEAAQABAADAAMAAwADAAMABAAEAAQABAAEAAQABAAEAAQAAgACAAIA
AgAEAAQABQAFAAMAAwADAAMAAwADAAMAAwAEAAQABAAEAAMAAwADAAMABQAFAAUABQAF
AAUABQAFAAUABQAGAAYABAAEAAQABAAEAAQABAAEAAYABAAEAAQABAAEAAMAAwADAAUA
BQAFAAUAAwADAAMAAwAFAAUABwAIAAkACwAMAA0ADQAMAAwADAANAA0ADgAOABAAEAAQ
ABAADgAOAA8ADwARABIAEgASABIAEgASABIAFAAUABQAFAATABIAEAANAAwACgAKAAkA
CAAIAAcABgAFAAQAAwACAAIAAQAAAAAA///+//3//f/9//z//P/8//r/+v/6//r/+v/6
//r/+f/5//n/+f/5//n/+f/3//T/8v/u/+//9P/8/wsAIQA2AEQAVQBnAHQAfgCTAJ8A
mACBAFcAJADp/6X/eP94/4//oP+z/8r/2v/i/+f/6//w//P/8v/y//H/8P/w//H/8f/x
//H/8f/x//H/8f/x/+//7//v//D/8P/w//D/8f/v/+//7//v//H/8f/y//L/8P/x//H/
8f/w//D/8P/w//D/8f/x//H/8f/y//L/8v/y//P/8//0//L/8v/z//P/8//z//T/9f/z
//P/9P/2//T/9P/1//b/9//4//n/+v/7//z//f/+//7///8BAAIABAAFAAYACAAJAAoA
CwAMABAAEgATABQAEwAWABcAGAAZABoAGwAbABkAGgAbABsAHAAcAB0AHQAdAB0AHQAd
AB0AGwAaABkAGAAXABQAEQAPAAwACgAIAAcABAABAP//+v/5//f/9f/z//H/7//u/+z/
7P/r/+r/6f/o/+j/6P/n/+b/5v/m/+b/5v/m/+b/5P/k/+T/5P/k/+T/5P/k/+T/5P/k
/+T/5P/k/+P/4//j/+P/4//k/+T/5P/k/+T/5P/k/+T/5P/k/+T/5P/k/+T/5P/l/+X/
4//j/+P/4//l/+X/5f/l/+T/5P/k/+T/5f/l/+X/5f/l/+X/5f/l/+X/5f/l/+X/5//n
/+j/6P/m/+j/6P/o/+b/5v/m/+b/5v/l/+X/5f/l/+X/5f/l/+f/5//n/+f/6f/p/+v/
7P/t/+//8P/x//H/8P/w//D/8f/x//L/8v/y//L/8v/y//T/9P/1//X/9f/2//b/9v/4
//j/+P/4//j/+P/4//j/9f/0//L/7//u/+z/7P/r/+z/7P/r/+r/6f/o/+f/5v/m/+X/
5P/k/+P/4v/h/+H/4//i/+L/4v/g/+D/4P/g/+L/4v/i/+H/4f/h/+H/4f/j/9//2//Y
/9j/3P/l//L/BgAbACsAOgBIAFUAXQBsAHoAeQBpAEQAFwDj/6L/af9b/3D/hv+X/67/
w//O/9b/2P/b/9//4v/h/+D/4P/h/+T/4v/h/+H/4f/h/+H/4f/h/+H/4f/h/+H/4f/i
/+L/4v/i/+P/4//j/+P/4//l/+X/5v/m/+b/5//n/+f/5v/m/+b/5v/o/+n/6f/p/+v/
7P/s/+z/7P/t/+3/7v/u/+7/7//v/+//7//w//H/8f/x//L/9P/0//T/9f/2//f/+P/5
//r/+//8//3//v8CAAMABQAGAAgACQAKAAwADgAQABIAFAAUABYAFwAYABsAHgAfACAA
HwAgACEAIQAhACIAIwAjACYAJgAnACcAJQAlACUAJQAlACMAIgAhAB4AHQAaABcAFQAS
ABAADgAMAAoACAAHAAIAAQD///3//P/7//r/+v/4//j/9//2//X/9P/0//T/8//y//L/
8v/w//D/8P/w//D/8P/w//D/8v/y//L/8v/y//L/8v/y//T/9P/z//P/8//z//P/9P/0
//T/9P/0//T/9P/0//T/9v/2//b/9v/2//b/9//3//f/9//3//f/+f/5//n/+f/6//r/
+v/6//v/+//7//v/+//5//n/+f/8//z//P/8//z//P/7//v/+//9//3//f/9//3//f/9
//3//f/9////AAABAAMABAAFAAcABgAGAAYABwAHAAgACAAKAAoACgAKAAoACgALAAsA
DQAOAA4ADgAPABAAEQASABIAEgASABIAEgASABEADwAOAAwADAALAAgACAAHAAYABwAG
AAUABAACAAEAAAAAAP///v/9//3////+//7//v/8//z//P/8//z//P/8//v/+//7//v/
+//9///////8//z/+v/3//b/+v8FABUAKgBCAFMAYwB2AIQAjwCfAKwAqQCVAGYALwD1
/7D/eP9v/4b/m/+s/8T/2P/n//H/9v/3//j//P/9//z//v/9//v/+//7//v/+//7//v/
+//7//v/+//8//z//P/8//3//f/9//3//f/9//3//v/+//7/////////AgACAAIAAgAC
AAMAAwADAAEAAgACAAIABAAFAAUABgAGAAYABwAHAAcABwAIAAkABwAHAAgACgALAAwA
DgAQAA8AEAARABIAFQAWABcAGAAaABsAHQAeAB4AHwAgACIAJAAmACgAKgAsAC4ALwAw
ADEANAA1ADYAOQA6ADsAOwA5ADoAOwA7ADwAPAA9AD0APwA/AD8APwA/AD0APAA7ADkA
OQA3ADUAMwAwAC4ALAAqACgAJgAlACAAHwAdABsAGAAVABIAEAAPABAAEAAQAA0ADAAM
AAwACQAIAAgACAAIAAgACAAIAAgACAAIAAgABgAGAAYABgAGAAYABgAGAAYABgAFAAUA
BQAFAAUABgAGAAYABgAGAAYABgAGAAYABgAGAAYABgAIAAgACQAJAAcABwAHAAcABwAH
AAcABwAJAAoACwAMAAsACwALAAsADQANAA0ADQALAAoADAAMAAwADAAOAA0ADQANAA0A
DQANAA0ADQANAA0ADQAPAA8AEQASABEAEwAUABUAFwAWABYAFgAXABcAGAAYABgAGAAY
ABgAGgAaABsAGwAfACAAIAAgAB4AHgAeAB4AIQAiACMAJAAjACIAIAAdABwAGgAaABkA
GAAYABcAFgATABIAEQAQABAADwAOAA4ADQAMAAsACwALAAoACgAKAAoACgAKAAoADAAM
AAwACwALAAsACwALAAkABwAHAAQAAAAAAAEABgAUACsAQQBUAGgAfwCVAKQAsgDDAMsA
vACTAF8AJgDf/53/iP+Y/6//wP/T/+j/9v8AAAMABwAKAA0ADAAMAA0ADAAOAA0ACwAL
AAsACwALAAsACwALAA0ADQANAA4ADgAOAA4ADwAPAA8ADwAPABEAEQASABIAEAARABEA
EQAUABQAFAAUABQAFQAVABUAFQAWABYAFgAXABkAGgAcABsAGgAaABkAGwAbABwAHQAd
AB0AHgAgACAAIAAhACIAIwAkACUAJgAnACgAKQAqACwALQAvADAANAA1ADYAOAA6ADwA
PgBAAEAAQgBDAEQARQBIAEkASgBNAE4ATwBPAE8AUABRAFEAUQBQAFAATwBRAFEAUQBR
AFEATwBOAE0ASABHAEQAQQA/ADwAOgA4ADUAMgAvAC0AKAAnACUAIwAiACEAIAAgABwA
HAAbABoAGQAYABgAGAAXABYAFgAWABYAFgAWABYAFAAUABQAFAAUABQAFAAUABQAFAAU
ABQAEgASABEAEQATABMAEwAUABQAFAAUABQAEgASABIAEgASABIAEgASABQAFAAVABUA
EwATABMAEwATABMAEwATABQAFAAUABQAFQAVABUAFQAVABUAFQAVABUAFQAWABYAFgAW
ABYAFAATABMAEwAVABUAFQAVABUAFQAVABUAFQAVABcAGAAZABsAHAAdAB0AHAAcABwA
HwAfACAAIAAgACAAIAAgACAAIAAhACEAIwAkACQAJAAkACQAJAAkACYAJgAmACYAJwAm
ACQAIQAgAB4AHgAdABwAHAAbABoAGQAYABcAFgAUABMAEgASABEAEAAPAA8ADwAOAA4A
DgAOAA4ADgAOAA0ADAALAAkACwALAAsACwANAAsACQAIAAIA/v/9/wIADAAdADMASgBc
AHEAiwCaAKgAuwDJAMYArQB9AEgABwDB/5T/kv+l/7r/y//g//D/+P/7////BgAJAAoA
CAAJAAgABgAFAAcABwAHAAcABwAHAAcABwAHAAcABwAIAAYABgAGAAcABQAFAAUABQAH
AAcACAAIAAoACwALAAsADAAMAAwADAAMAA0ADQANAAsADAAMAAwADAANAA0ADgAOAA4A
DwAPAA8ADwAQABEADwAPABAAEgASABIAEwAUABcAGAAZABoAGwAcAB0AHgAeAB8AIQAi
ACQAJQAmACgAKgAsAC4AMAAyADQANQA2ADcAOgA7ADwAPQA+AD8APwBBAEIAQwBDAEIA
QgBDAEMAQwBDAEMAQwBDAEEAQAA/ADwAOwA4ADUAMwAwAC4ALAAnACQAIQAfABwAGwAZ
ABcAFQATABEAEAAOAA4ADQAMAAsACgAKAAoACQAIAAgACAAEAAQABAAEAAQABAAEAAQA
AgACAAIAAgAEAAQABAAEAAYABgAFAAUAAwADAAMABAAEAAQABAAEAAQABAAEAAQABAAE
AAQABAACAAIAAwADAAMAAwADAAMAAwADAAMAAwACAAIAAgACAAUABQAFAAUABQAFAAUA
BQAFAAUABQAFAAUABQAGAAYABAAEAAQABAAGAAYABgAGAAYABgAHAAcABgAGAAYABgAG
AAYABQAFAAUABQAFAAUABQAFAAUABQAFAAcABwAJAAoACQALAAwADQAPAA4ADgAOAA8A
DwAQABAAEgASABIAEgASABIAEwATABcAGAAYABgAFgAWABYAFgAYABgAGAAYABkAGAAW
ABMAEAAOAA4ADQAMAAwACwAKAAkACAAHAAYABgAFAAQABAADAAIAAQABAAEAAAAAAAAA
/v/+//7//v/+//7//v/9//3//f/9//3//f/9//3//P/4//L/8f/0//7/DQAjADoASgBb
AG8AfgCIAJsAqwCqAJUAbQA8AAMAvf+G/37/kf+m/7n/0P/i/+r/7f/v//T/9f/2//j/
+f/4//r/+//5//n/+f/5//f/9//3//f/+f/5//n/+v/4//j/+P/5//n/+f/5//n/+f/5
//r/+v/6//v/+//7//z//P/8//z/+v/7//v/+//7//z//P/8//z//f/9//7//P/8//3/
/f//////AAABAAEAAQACAAQAAgACAAMABAAFAAYABwAIAAkACgALAAwADAANAA8AEAAQ
ABEAEgAUABgAGgAcAB4AHgAgACEAIgAlACgAKQAqACsALAAtAC0ALQAuAC8ALwAwADAA
MQAxADEAMQAxADEAMQAvAC4ALQArACsAKQAnACMAIAAeABwAGwAYABUAEwAQAA8ADQAL
AAcABQADAAIAAAAAAP///v/7//r/+v/6//n/+P/4//j/9v/2//b/9v/2//b/9v/2//T/
9P/0//T/9P/0//T/9P/0//T/8//z//P/8//z//T/9P/0//T/9P/0//T/9P/0//T/9P/0
//T/9P/0//X/9f/z//P/8//z//P/8//z//P/9P/0//T/9P/z//P/8//z//P/8//z//P/
9f/1//X/9f/1//X/9v/2//b/9v/2//b/9P/0//T/9P/2//b/9v/2//b/9v/2//T/8//z
//P/9f/1//X/9f/3//f/9//3//n/+f/7//z/+//9//7///////7//v/+/wEAAQACAAIA
AAAAAAAAAAAAAAAAAQABAAMABAAEAAQABAAEAAQABAAGAAYABgAGAAMAAgAAAP3//P/6
//r/+f/4//j/9//2//P/8v/x//D/8P/v/+7/7v/v/+7/7f/t/+3/7P/s/+z/6v/q/+r/
6v/s/+z/7P/r/+v/6//r/+v/6//p/+X/4v/i/+T/6//6/w4AIwAzAEIAUgBfAGcAdgCG
AIcAdQBOAB8A6/+q/3H/Yf90/4r/m/+y/8f/1P/a/97/4f/j/+T/5f/o/+j/5//m/+b/
5f/l/+X/5f/l/+X/5f/l/+X/5f/l/+X/5v/m/+b/5v/n/+f/5//n/+f/5//n/+j/6P/o
/+n/6f/p/+r/6v/q/+r/6v/r/+v/6//p/+r/6v/q/+r/6//r/+z/7P/s/+3/7f/t/+3/
7v/v/+//7//w//L/8v/y//P/9P/z//T/9f/2//f/+P/5//r//P/9////AAACAAMABAAG
AAgACgAMAA4AEAASABMAFAAVABgAGQAaABkAGgAbABsAGwAcAB0AHQAcABwAHQAdAB0A
HQAdAB0AHQAbABoAGQAWABUAEgAPAA0ACgAIAAYABQACAP///f/4//f/9f/z//P/8f/v
/+7/7P/s/+v/6v/r/+r/6v/q/+f/5v/m/+b/5v/m/+b/5v/k/+T/5P/k/+T/5P/k/+T/
5P/k/+T/5P/i/+L/4f/h/+P/4//j/+T/5P/k/+T/5P/k/+T/5P/k/+L/4v/i/+L/5P/k
/+X/5f/l/+X/5f/l/+X/5f/l/+X/5v/m/+b/5v/l/+X/5f/l/+X/5f/l/+X/5//n/+f/
5//n/+f/6P/o/+b/5v/m/+b/5v/m/+b/5v/m/+b/5v/m/+b/5f/l/+X/5//n/+f/5//l
/+X/5f/l/+f/5//p/+r/6//t/+7/7//v/+7/7v/u/+//7//w//D/8v/y//L/8v/0//T/
9f/1//X/9v/2//b/+P/4//j/+P/6//r/+v/6//b/9P/x/+3/7P/q/+r/6f/q/+r/6f/o
/+f/5v/l/+T/5v/l/+T/5P/j/+L/4f/h/+H/4P/g/+D/4P/g/+D/4P/g/+D/4P/f/9//
3//f/9//3//f/93/2v/a/97/5f/y/wQAGQArADoASgBZAGEAbgB8AH8AcQBOAB8A6/+s
/2//Vf9m/37/jf+i/7v/zP/U/9j/2f/d/+D/4//i/+L/4f/i/+L/4//j/+P/4//j/+H/
4f/h/+H/4f/h/+H/4v/i/+L/4v/j/+P/4//j/+P/4//j/+T/5P/m/+f/5//n/+j/6P/o
/+j/6P/p/+n/6f/p/+r/6v/q/+r/6//r/+z/7v/u/+//7//v/+//8P/x//P/8//0//b/
9v/2//f/+P/5//r/+//8//v//P/9//7/AQADAAYACAAKAAsADAAOAA4AEAASABQAFAAW
ABcAGAAZABwAHQAeAB8AIAAhACEAIQAiACMAIwAmACYAJwAnACUAJQAlACUAJQAjACIA
IQAgAB8AHAAZABkAFgAUABIADwAMAAkABwAEAAMAAQD///3/+//5//j/9v/2//X/9P/1
//T/9P/0//H/8P/w//D/8P/w//D/8P/w//D/8P/w//L/8v/y//L/8P/w//D/8P/w//D/
7//v//H/8f/x//L/8v/y//L/8v/y//L/8v/y//P/9P/1//b/9v/2//f/9//1//X/9f/1
//b/9//4//n/+P/4//j/+P/7//v/+//7//3//f/9//3//f/8//z//P/8//z//v/9//3/
/f////////////3//f/9//3//////wEAAgADAAUABgAHAAcABgAGAAYABwAHAAgACAAK
AAoACgAKAAwADAANAA0ADQAOAA4ADgAQABAAEAAQABIAEgASABIADwAOAAwACQAIAAYA
BgAFAAQABAADAAIAAwACAAEAAAD+//3//P/8//z//P/8//3//f/8//z//P/+//7//v/+
//z//P/8//v/+//7//v/+//9//n/9//2//b//v8LAB4ANgBLAFsAbAB+AI0AlwCmAK4A
owCDAFAAGwDd/5b/b/91/4z/ov+1/8z/3//u//b/+v/7//3//v8BAAIAAAD//wAAAAD/
//3//f/9//3///////////8BAAEAAQACAAAAAAAAAAEAAwADAAMAAwADAAMABAAEAAYA
BwAHAAcACgAKAAoACgAIAAkACQAJAAsADAAMAAwADAANAA0ADgAOAA4ADwAPAA8ADwAQ
ABEAEwATABQAFgAYABgAGQAaABkAGgAbABwAHwAgACEAIgAmACcAKQAqACwALQAuADAA
NAA2ADgAOgA6ADwAPQA+AD8AQgBDAEQAQwBEAEUARQBFAEYARwBHAEgASABJAEkASQBJ
AEkASQBHAEUARABDAEAAPwA8ADkANQAyADAALgAtACoAJwAlACQAIwAhAB8AHQAbABkA
GAAWABYAFQAUABMAEgASABIAEQAQABAAEAAQABAAEAAQABAAEAAQABAAEAAQABAAEAAO
AA4ADgAOABAAEAAPAA8AEQARABEAEgARABAADwAOAA8AEAARABIAEgASABIAEgASABIA
EwATABEAEQARABEAEgATABQAFQAYABgAGAAYABkAFwAZABYAGAAYABgAGAAaABkAGQAZ
ABkAGQAZABkAGQAZABkAGQAZABkAGwAcAB0AHwAgACEAIgAiACMAJAAlACUAJgAmACYA
JgAmACYAJgAmACcAJwAqACwALQAuAC4ALgAuAC4AMAAwADAAMAAxADAALgArACwAKgAq
ACkAJgAmACUAJAAjACIAIQAgACAAHwAeAB4AHQAcABsAGwAbABoAGgAaABwAHAAcABwA
GgAaABoAGQAbABsAGwAbAB0AHQAbABgAEgAOAA0AEgAeADMASQBeAHQAiwChALIAwADV
AOMA3AC5AIMASgAFAL//mv+i/7n/zv/j//b/BAAOABMAFwAaAB8AHgAeACEAIAAeAB0A
HQAdAB0AHQAfAB8AHwAfAB0AHQAdAB4AIAAgACAAIQAhACEAIQAhACEAIQAiACIAJAAl
ACUAJQAkACQAJAAkACIAIwAjACMAJQAmACYAJgAmACcAJwAoACgAKAApACkAKQApACoA
KwArACsALAAuAC4ALgAvADAALwAwADEAMgA1ADYANwA4ADoAOwA9AD4AQABBAEIARABG
AEgASgBMAEwATgBPAFAAUQBUAFUAVgBZAFoAWwBbAFsAXABdAF0AXgBeAF8AXwBfAF8A
XwBfAF0AWwBaAFkAVgBVAFIATwBNAEoASABGAEMAQAA9ADsANwA1ADIALwAvAC0AKwAq
ACYAJgAlACQAIwAiACIAIgAhACAAIAAgACAAIAAgACAAHgAeAB4AHgAgACAAIAAgAB4A
HgAeAB4AHgAeAB0AHQAdAB0AHQAeABwAHAAcABwAHgAeAB4AHgAeAB4AHgAeAB4AHgAf
AB8AHQAdAB0AHQAfAB8AHwAfACAAIAAgACAAHwAfAB8AHwAfAB8AHwAfAB8AHwAfAB8A
HwAfACAAIAAgACAAIAAgACAAIAAiACEAIQAhAB8AHwAfAB8AHwAfAB8AHwAhACEAIwAk
ACUAJwAoACkAKQAoACgAKAArACsALAAsACwALAAsACwALAAsAC0ALQAtAC4ALgAuAC4A
LgAuAC4AMgAyADIAMgAxADAALgArACoAKAAoACcAJAAkACMAIgAhACAAHwAeAB4AHQAc
ABwAGwAaABkAGQAZABgAGAAYABgAGAAYABgAGAAYABgAFwAXABcAFwAXABcAFQATABAA
CgAIAAsAFAAgADMATQBgAHAAhwCbAKgAuADLANMAwgCbAGsANADr/6//nP+s/8H/1P/n
//j/BAAIAA0AEQAUABUAFgAUABMAFAAUABMAEwATABMAEwATABMAEwATABMAEwATABQA
FAAUABQAFQATABMAEwATABUAFQAWABYAFgAXABcAFwAYABgAGAAYABgAGQAZABkAFwAY
ABgAGAAYABkAGQAaABoAGgAbABsAGQAZABoAGwAdAB0AHgAgAB4AHgAfACAAIQAiACMA
JAAlACYAJwAoACwALQAvADAAMAAxADIANAA2ADgAOgA8AEAAQgBDAEQARwBKAEsATABN
AE4ATwBPAFEAUgBTAFMAVABUAFUAVQBTAFMAUwBTAFMAUQBQAE8ATgBNAEoARwBDAEAA
PgA8ADkANgAzADEALgAtACsAKQAlACMAIQAgAB4AHgAdABwAGwAaABoAGgAZABgAGAAY
ABgAGAAYABgAFgAWABYAFgAWABYAFgAWABgAGAAYABgAGAAYABcAFwAVABUAFQAWABYA
FgAWABYAFgAWABYAFgAWABYAFgAWABQAFAAVABUAFQAVABUAFQAVABUAFQAVABQAFAAU
ABQAFQAVABUAFQAVABUAFQAVABUAFQAVABUAFQAVABYAFgAWABYAFgAWABYAFgAWABYA
FgAWABcAFwAXABcAGAAYABgAFgAWABcAGgAYABgAGAAYABgAFwAXABcAFwAXABcAFwAX
ABcAFwAXABkAGQAbABwAHQAfACAAIQAhACAAIAAgACMAIwAkACQAJAAkACQAJAAiACIA
IwAjACcAKAAoACgAKAAoACgAKAAqACoAKgAqACcAJgAkACEAIAAeAB4AHQAeAB4AHQAc
ABkAGAAXABYAFAATABIAEgASABIAEgATABEAEAAQABAAEAAQABAAEAAQABAAEAAPAA8A
DwAPAA8ADwAPAA0ACgAGAAYACQASACIANwBNAFwAbACBAI8AmgCqALkAtwCkAH8ATQAW
ANH/mf+O/6D/tf/G/93/8P/6/wAABQAHAAoADQAOAAwACwAOABAADQALAAsACwALAAsA
CwALAAsACwALAAsADAAKAAoACgALAAsACwALAAsADQANAA4ADgAMAA0ADQANABAAEAAQ
ABAADgAPAA8ADwAPABAAEAAQABAAEQARABIAEgASABMAEwATABMAFAAVABUAFQAWABgA
GAAYABkAGgAZABoAGwAcAB8AIAAhACIAIgAjACUAJgAoACkAKgAsADAAMgA0ADYAOAA6
ADsAPAA9AEAAQQBCAEUARgBHAEcARwBIAEkASQBMAEwATQBNAE0ATQBNAE0ATQBLAEoA
SQBGAEUAQgA/AD0AOgA4ADYANQAyAC8ALQAoACcAJQAjACEAHwAdABwAGgAaABkAGAAX
ABYAFgAWABUAFAAUABQAFAAUABQAFAASABIAEgASABIAEgASABIAEgASABIAEgASABIA
EQARABMAEwATABQAEgASABIAEgASABIAEgASABIAEgASABIAEgASABMAEwATABMAEwAT
ABMAEwATABMAFAAUABQAFAAVABUAFQAVABcAFwAXABcAFQAVABUAFQAVABUAFgAWABYA
FgAWABYAGAAYABgAGAAWABgAFwAaABgAGAAYABgAGgAZABkAGQAZABkAGQAZABsAGwAb
ABsAHQAdAB8AIAAhACMAJAAlACMAIgAiACIAJwAnACgAKAAoACgAKAAoACoAKgArACsA
KwAsACwALAAsACwALAAsADAAMAAwADAALgAsACkAJQAmACQAJAAjACIAIgAhACAAIQAg
AB8AHgAeAB0AHAAcAB0AHAAbABsAGwAaABoAGgAaABoAGgAaABwAHAAcABsAGwAbABsA
GwAZABkAFwAUABAAFAAbACYAOgBNAF8AbAB8AIsAlwCkALQAtwCtAJAAXwArAOz/rf+R
/6L/uP/F/9r/8f8AAAoAEAATABcAGgAbABoAGgAdAB4AHAAbAB0AHQAdAB0AHQAdAB0A
HQAdAB0AHQAeAB4AHgAeAB8AHwAfAB8AHwAhACEAIgAiACAAIQAhACEAIgAiACIAIgAk
ACUAJQAlACUAJgAmACYAJgAnACcAKAAqACoAKwArACsAKwAsAC0ALQAtAC4AMAAyADIA
MwA0ADUANgA3ADgAOQA6ADsAPAA+AD8AQQBCAEYARwBIAEoATABOAFAAUgBUAFYAVwBY
AFsAXgBfAGAAYQBiAGMAYwBlAGYAZwBnAGgAaABpAGkAawBrAGsAawBrAGkAaABnAGQA
YwBgAA==
         </WaveFormData>
      </LeadData>
      <LeadData>
         <LeadByteCountTotal>10000</LeadByteCountTotal>
         <LeadTimeOffset>0</LeadTimeOffset>
         <LeadSampleCountTotal>5000</LeadSampleCountTotal>
         <LeadAmplitudeUnitsPerBit>4.88</LeadAmplitudeUnitsPerBit>
         <LeadAmplitudeUnits>��V</LeadAmplitudeUnits>
         <LeadHighLimit>2147483647</LeadHighLimit>
         <LeadLowLimit>268435456</LeadLowLimit>
         <LeadID>V6</LeadID>
         <LeadOffsetFirstSample>0</LeadOffsetFirstSample>
         <FirstSampleBaseline>0</FirstSampleBaseline>
         <LeadSampleSize>2</LeadSampleSize>
         <LeadOff>FALSE</LeadOff>
         <BaselineSway>FALSE</BaselineSway>
         <ExcessiveACNoise>FALSE</ExcessiveACNoise>
         <MuscleNoise>FALSE</MuscleNoise>
         <LeadDataCRC32>1575124990</LeadDataCRC32>
         <WaveFormData>
+v/6//r/+v/3//T/8f/u//n/BAAPABoAKQA4AEcAVgBjAG4AeQCEAG8AXABJADYAFwD6
/93/wP/N/9j/4//u//X/+v///wQAAwACAAEAAAACAAIAAgACAAEAAAD///7//f/8//v/
+v/8//z//P/8//3//v///wAA/v/+//7//v/+//7//v/+/wAAAAAAAAAAAgACAAIAAgAC
AAIAAgACAAQABAAEAAQABAAEAAQABAAGAAYABgAGAAgACAAIAAgACgAKAAoACgALAAwA
DQAOAA4ADgAOAA4AEQASABMAFAAXABgAGQAaAB0AHgAfACAAIwAkACUAJgApACoAKwAs
AC4AMAAyADQANQA2ADcAOAA4ADgAOAA4ADkAOgA7ADwAPAA8ADwAPAA5ADgANwA2ADUA
NAAzADIALwAsACkAJgAiACAAHgAcABoAGAAWABQAEwASABEAEAAPAA4ADQAMAAoACgAK
AAoACgAKAAoACgAIAAgACAAIAAgACAAIAAgACAAIAAgACAAHAAYABQAEAAUABgAHAAgA
BgAGAAYABgAGAAYABgAGAAQABAAEAAQABgAGAAYABgAGAAYABgAGAAYABgAGAAYABwAI
AAkACgAIAAgACAAIAAoACgAKAAoACAAIAAgACAAKAAoACgAKAAoACgAKAAoACgAKAAoA
CgAMAAwADAAMAAsACwALAAoACAAIAAgACQAKAAwADQAOAA4ADwAPAA8AEgASABMAEwAV
ABUAFQAVABUAFQAVABYAFAAWABYAFwAaABoAGgAaABgAGAAaABsAHQAeAB4AHQAcABkA
FwAXABQAEgASABEAEAAPAA4ADQAMAAsACgAJAAgABwAGAAYABQAFAAUABQAFAAQABAAE
AAQABAADAAMAAwADAAMAAgAEAAQABAAEAAUAAgD+//n/9//2//j/AAAOAB0ALgA7AEkA
VgBgAGwAfQCKAI4AggBoAEkAHwDq/8P/v//P/9z/6v/6/wcACgALAAkACgAKAAkABgAI
AAcABgAFAAUABQAFAAUABAAEAAQABAADAAMAAwADAAMABAAEAAQABAAFAAUABgAGAAYA
BgAGAAcABwAHAAcABwAHAAYABQAIAAgACAAIAAgABwAHAAgACAAIAAkACQAKAAoACgAK
AAoACwALAAsADAAOAA4AEAAPAA8ADwAQABIAEwAUABUAFgAYABkAGQAZABoAGwAcAB0A
HgAfACEAJQAnACgAKgAoACwALwAvADEAMgAzADQANQA2ADcAOAA4ADkAOQA5ADwAPQA+
AD4APQA9AD0APAA+ADwAOgA5ADkANgA0ADIAMQAuACsAKQAmACQAIQAdABoAGQAXABYA
FwAVABMAEQAOAA4ADQAMAA0ADAALAAsACQAJAAkACAAJAAgACAAIAAgACAAIAAgACAAH
AAYABgAGAAcABwAHAAUABQAFAAYABgAGAAYABQAHAAcABwAHAAUABQAFAAUABQAEAAQA
BQAHAAYABgAHAAcABwAHAAcABQAFAAYABgAGAAYABgAGAAQABAAEAAQABgAHAAcABwAH
AAcABwAHAAcABwAHAAcABwAHAAcABwAHAAcABQAHAAYACAAIAAgACAAIAAgACAAIAAYA
BwAHAAcABAAEAAQABAAHAAgACgALAA4ADgAPAA8ADQAOAA4ADwANAA8ADwAPAA8ADwAP
AA8AEAAQABIAEgATABQAFAAUABQAFAAUABYAFwAXABgAGAAVABQAEQAPAA8ADgAMAAwA
CwAKAAkACAAHAAYABQAEAAQABAAEAAQAAgABAAEAAQD//////v/+//7//v/+//3//f/9
//3//f/8//z//P/8//z//f/8//j/9f/x//D/9P/8/wgAGQAoADEAPQBIAFAAWABpAHQA
dABoAFIANQALANb/r/+t/73/yv/W/+j/9f/6//3//f/+/wAA/f/8//r/+//6//n/9//3
//f/9//2//b/9v/2//X/9f/1//X/9f/2//b/9v/0//X/9f/2//b/9v/2//b/9//3//f/
9//3//f/9v/1//b/9v/2//b/9v/1//X/9v/4//j/+f/5//j/+P/4//j/+P/5//n/+f/4
//r/+v/8//v/+//7//z//v///wAAAQAAAAIAAwADAAMABAAFAAYABwAIAAkACwALAA0A
DgAQAA4AEgAVABUAFQAWABcAGAAXABgAGQAaABoAGwAbABsAHAAdAB4AHgAcAB0AHgAe
AB4AHAAaABkAGwAYABYAFAATABAADQALAAoACAAFAAEAAAD///3//P/7//n/9//1//L/
8v/x//D/8f/w/+//7//t/+3/7f/s/+3/7P/s/+z/6v/q/+r/6v/q/+n/6P/o/+j/6f/p
/+n/5//n/+f/6P/o/+j/6P/n/+n/6f/p/+n/6f/p/+n/6f/p/+j/6P/p/+v/6v/q/+v/
6//r/+v/6//r/+v/7P/s/+r/6v/q/+r/6v/q/+r/6v/q/+v/6//r/+v/6//r/+v/7f/t
/+3/7f/r/+3/7f/s/+r/6v/q/+r/6v/q/+r/6v/q/+v/6//r/+r/6v/q/+r/6//s/+7/
7//w//D/8f/x//H/8v/y//P/8//1//X/9f/1//X/9f/1//j/+P/6//r/+f/6//r/+v/8
//z//P/+//3//f/+//7//P/6//b/8//z//L/8P/w//H/8P/v/+7/7f/s/+v/6v/r/+r/
6f/o/+j/5//n/+f/5//n/+b/5v/k/+T/5P/j/+X/5f/l/+X/4v/i/+L/4v/k/+H/3P/a
/9n/2//i/+7//P8MABkAIgArADMAOgBEAFAAVQBOADoAHgD+/83/nf+O/5//sf+7/8z/
3P/m/+n/6v/p/+v/6v/o/+X/5v/m/+X/5P/j/+P/4//j/+P/5P/k/+T/5P/j/+P/4//j
/+P/5P/k/+T/4v/j/+P/5P/m/+b/5v/m/+f/5//n/+f/5v/n/+f/5//q/+r/6v/q/+z/
6//r/+z/7P/s/+3/7f/u/+7/7v/u/+7/7//v/+//7v/w//D/8v/1//X/9f/2//b/9//4
//n/+v/8//3//f///wAAAQACAAUABgAHAAkACwANAA4AEAAOABIAFQAVABUAFgAXABgA
FwAYABkAGgAcAB0AHQAdAB4AHwAgACAAHgAfACAAIAAiACAAHgAdABsAGAAWABQAEwAQ
AA0ACwAJAAgABgADAAAA///9//z//P/7//r/+f/2//b/9f/0//P/8v/x//H/8//z//P/
8v/x//D/8P/w//D/8P/w//D/8P/v/+7/7v/w//H/8f/x//H/8f/x//L/9P/0//T/8//z
//P/8//z//H/8f/x//H/8v/y//P/9f/1//T/9P/1//X/9f/1//X/9f/1//b/9v/2//b/
9v/2//j/+P/4//j/+P/3//f/9//4//j/+P/4//j/+P/4//j/+P/4//n/+f/5//j/+P/4
//j/9//4//r/+//8//z//f/9////AAAAAAEA//8BAAEAAQADAAMAAwADAAIAAgAEAAQA
BwAIAAgACAAJAAoACwAOAA4ADQANAAwADgAOAAwACwAJAAgABgAGAAUABAADAAIAAQAA
AP///v/9//z/+//6//r/+f/5//n/+f/5//j/+P/4//j/+P/3//b/9f/0//P/8//0//X/
9v/4//n/+P/2//X/8f/u/+7/8P/4/wUAFgAnADMAPgBKAFQAWwBqAHYAeABuAFUAMwAM
ANf/p/+d/67/vv/K/9v/7P/3//3//v/8//v//v/8//3//P/7//n/+f/5//n/9v/2//b/
9v/1//X/9f/1//X/9v/2//b/9v/3//f/+P/4//j/+P/4//n/+f/5//n//P/9//3//f/8
//z//P/8//z/+//7//z//v/+///////+//7//v/+//7/////////AAACAAIABAAFAAUA
BQAGAAYABwAIAAkADAAOAA8ADwAPABAAEQASABMAFAAVABcAFwAZABoAHAAeACIAJQAl
ACcAKAApACoAKwAsAC0ALgAsAC0ALQAtADAAMQAyADIAMgAzADQANAAyADAALgAtADAA
LgAtACwAKwAoACUAIwAgAB4AGwAXABQAEwARABAADQALAAkABwAHAAgACAAIAAYABAAC
AAEAAQABAAEAAAD///7//v/+/wAAAAAAAAAAAAD///7//v/8//3//f/9//v/+//7//z/
/v/+//7//f////////////3//f/9//3//f/8//z//f////7//v////3//f/9//3//f/9
//7//v/+//7//v/+/wAAAAAAAAAAAAABAAEAAQD///7/AAAAAAAAAAAAAAAAAAAAAAAA
AQABAAEAAAAAAAAAAAD//wAAAgADAAQABAAFAAUABwAIAAgACQAHAAkACQAJAAsACwAL
AAsADAAMAA4ADgAPABAAEAAQAA8ADgANAA4AEAARABMAFAAVABQAEQAPAA0ADAAKAAoA
CQAIAAcABgADAAIAAQAAAP///v/9//z//P/7//v/+//5//n/+P/4//j/+P/4//f/+f/5
//n/+f/4//j/+P/4//T/8f/w/+7/6//r/+z/8P/6/woAGwAoADcASQBYAGAAbAB7AIYA
ggBuAFAALQD5/8b/r/+5/8n/1P/g/+7/+/8AAP////8AAP7//f/+//7//f/+//3//P/7
//r/+f/4//j/+P/4//f/9//3//f/9//4//j/+P/6//v/+//8//z//P/8//z//f/9//3/
/f/8//3//f/9////AAABAAIAAAD/////AAABAAIABAAFAAMAAgABAAAAAwAFAAYABwAI
AAoACgAMAAwACwAKAAoACwANAA8AEQAQABIAEwATABUAFgAXABgAGgAcAB4AIQAjACUA
JgAoACcAKgAsACsALQAuAC8AMAAxADIAMwA0ADYANwA3ADcANwA3ADcANgA4ADkAOgA6
ADgANgA0ADMAMwAwAC4ALAArACgAJQAjAB4AHAAZABUAFAATABEAEAARAA8ADQALAAgA
CAAHAAYABwAGAAUABQAFAAUABQAEAAUABAAEAAQAAgACAAIAAgAEAAMAAgACAAQABQAF
AAUABAADAAIAAgACAAIAAgABAAMAAwADAAMAAQABAAEAAQADAAIAAgADAAUABAAEAAUA
AwADAAMAAwADAAMABAAEAAQABAAEAAQABAAEAAQABAAEAAUABQAFAAMABQAGAAYABgAG
AAYABQAEAAMAAgAEAAUABQAFAAQABAAEAAQABQAGAAgACQAKAAoACwALAAsADAAMAA0A
DQAPAA8ADwANAA0ADQANAA4ADgAQABAAEgAUABUAFgAUABQAFAAWABcAFwAYABgAFwAW
ABMAEQATABIAEAAQAA8ADgANAAwACwAKAAkACAAFAAQAAwACAAAA//////////////7/
/v8AAAAAAAD//////////////v/+//7//v/+//v/+v/6//X/8f/w//T/+v8IABkAKAA3
AEUAVABgAGwAewCKAJAAhABqAEkAHwDq/8P/u//J/9b/4v/w//3/AgABAAMABgAIAAUA
BAACAAEA/v/9////////////AAAAAAAAAAD9//3//f/9//3//v/+//7/AAABAAEAAgAC
AAIAAgACAAUABQAFAAUABAAFAAUABQAGAAYABgAGAAQAAwADAAQABgAGAAcABwAIAAgA
CAAIAAgACQAJAAkACAAKAAoADAANAA0ADQAOABAAEQASABMAFAAWABcAFwAZABoAGwAc
ABsAHAAdAB8AIwAlACYAKAAoACwALwAvADEAMgAzADQANQA2ADcAOAA2ADcANwA3ADgA
OQA6ADoAOwA9AD8AQABAAD4APAA7ADkANgA0ADIALwAsACkAJwAkACIAHwAbABoAGQAX
ABYAFQATABEADwAOAA4ADQAMAAsACgAJAAkACQAJAAkACAAFAAQABAAEAAYABgAGAAYA
BAADAAIAAgAEAAUABQAFAAUABQAFAAYABAAEAAQAAwAFAAUABQAFAAUABQAFAAUABQAE
AAQABQADAAIAAgADAAMAAwADAAMABQAFAAYABgAEAAQABAAEAAQABAAEAAQABAAFAAUA
BQAHAAcABwAHAAcABwAHAAcABQAFAAUABQAHAAcABwAHAAcABwAHAAcABgAEAAQABAAE
AAQABAAEAAQABAAFAAUABQAEAAQABAAEAAUABgAIAAkACgAKAAsACwALAAwADAANAA0A
DwAPAA8AEQARABEAEQAQABAAEgASABMAFAAUABQAFAAUABQAFgAXABcAGAAYABgAGAAW
ABUAEwASABAAEAAPAA4ADQAMAA0ADAALAAoABwAGAAUABAAEAAMAAwADAAEAAQAAAAAA
AgACAAIAAQABAAEAAQABAAAAAAAAAAAA/v////7//P/5//X/8v/2//z/BgAXACgAMwA/
AE4AWABiAG8AfgCCAHoAZABHACMA7v+//7X/wf/Q/97/8P/7/wIAAQABAAAAAAABAAIA
AgABAAAAAQD///////////z//P/8//z/+//7//v/+//7//z//P/8//z//f/9//7//v/+
//7//v/9//3//f/9//7//////////v/+//7//v/+//3//f/+//7//v//////AAAAAAAA
AAACAAMAAwADAAIABAAEAAYABQAFAAUABgAIAAkACgALAAwADgAPAA8ADwAQABEAEgAT
ABQAFQAXABkAGwAcAB4AHAAgACMAIwAjACQAJQAmACkAKgArACwALAAtAC0ALQAuAC8A
MAAwAC4ALwAwADAAMgAwAC4ALQAtACoAKAAmACMAIAAdABsAGQAYABYAEwASABEADwAO
AAsACQAHAAUABAAEAAMAAgABAAAA//////////////7/+//6//r/+v/6//r/+v/6//r/
+f/4//j/9v/3//f/9//3//f/9//4//j/+P/4//f/+f/5//n/+f/5//n/+f/5//f/9v/2
//f/9//2//b/9//3//f/9//3//f/9//4//j/+P/4//j/+P/4//j/+P/4//b/9//3//f/
+f/5//n/+f/5//n/+f/5//v/+//7//v/+f/5//n/+f/5//n/+v/4//j/+P/4//b/9v/2
//b/9v/3//f/9//3//j/+f/6//n/+v/8//3//v/+/////////wAAAAABAAEAAwADAAMA
AwADAAMAAwACAAIABAAEAAUABgAGAAYABgAGAAYACAAJAAkACgAKAAcABgADAAEAAQAA
AP7//v/9//z/+//6//f/9v/1//T/9f/0//P/8v/y//H/8f/x//H/8f/w//D/7v/u/+7/
7f/v/+//7//v/+7/7v/u/+7/7v/r/+j/5v/j/+X/6v/2/wYAFAAfACoANQA9AEIATgBa
AF8AWgBEACgABgDV/6X/lP+l/7X/wf/Q/+L/7P/x//D/8f/x//D/8P/x//D/7v/t/+z/
6//r/+v/6//r/+r/6v/q/+r/6//r/+v/6//r/+z/7P/s/+z/7f/t/+7/7P/s/+z/7P/t
/+3/7f/t/+z/7f/t/+3/7P/s/+z/7P/u/+3/7f/u/+7/7v/v/+//8P/w//D/8P/w//H/
8f/x//L/9P/0//b/9f/1//X/9v/2//f/+P/5//r//P/9//3///8AAAEAAgAFAAYABwAJ
AAoACwALAAwADgASABUAFQAVABYAFwAYABcAGAAZABoAGgAbABsAGwAcAB0AHgAeABwA
HQAeAB4AHgAcABoAGQAZABYAFAASABEADgALAAkACAAGAAMA///8//v/+f/4//f/9f/z
//H/8P/w/+//7v/u/+7/7v/v/+3/7f/t/+z/6//q/+r/6v/o/+j/6P/o/+r/6f/o/+j/
5v/n/+f/5//n/+f/5//o/+r/6v/q/+n/6f/p/+n/6f/p/+n/6f/p/+v/6v/q/+v/6//q
/+r/6//r/+v/6//r/+v/6//s/+z/7P/s/+z/7P/s/+z/7P/s/+z/7f/t/+3/7f/t/+3/
7f/t/+3/7f/t/+3/7f/t/+3/7f/t/+//7v/s/+z/7P/s/+r/6v/q/+r/7P/t/+3/7f/s
/+z/7P/s/+3/7v/w//H/9P/0//X/9f/1//b/9v/3//f/+f/5//n/9//3//f/9//4//j/
+v/6//3//v/+//7//v/+//7/AAABAAEAAgACAAAA/v/6//f/9//2//T/9P/z//L/8f/w
/+//7v/t/+z/7f/s/+v/6v/o/+f/5//n/+f/5//m/+b/6P/o/+j/5//n/+f/5//n/+b/
5v/m/+b/5P/j/+L/3v/f/+H/5v/w/wAAEAAbACYAMQA5AEAASgBYAF0AWABEACYABgDX
/6H/jP+X/6n/tf/G/9j/5P/p/+r/6//r/+7/7v/t/+7/7P/p/+j/6f/n/+f/5//n/+b/
5v/m/+b/5f/l/+X/5f/n/+j/6P/o/+b/5//n/+j/5v/m/+b/5v/o/+n/6v/r/+r/6//r
/+v/7v/u/+7/7v/u/+3/7f/u//D/8P/x//H/8P/w//D/8P/w//H/8f/x//T/9v/2//j/
+f/5//n/+v/6//v//P/9//7/AAABAAEAAwAEAAUABgAJAAoACwANAA0ADwAQABIAEgAW
ABkAGQAZABoAGwAcABsAHAAdAB4AHgAfAB8AHwAiACMAJAAkACQAJQAmACYAJQAiAB8A
HQAfABwAGgAYABYAFAASABEAEAAOAAsABwAEAAMAAQAAAAEA///9//v/+v/6//n/+P/5
//j/9//3//b/9f/0//L/8//y//L/8v/y//L/8v/y//P/8//z//T/8//z//L/8f/x//H/
8f/y//P/9P/1//X/9f/1//X/9f/1//X/9f/1//f/9v/2//f/9//2//b/9//1//X/9f/1
//b/9//5//r/+P/4//j/+P/6//r/+v/6//r/+//7//v/+f/6//r/+v/6//r//P/8//z/
/P/6//v/+//7//r/+v/6//r/+//8//7///8AAAAAAQABAAEAAgACAAMAAQADAAMAAwAF
AAUABQAFAAYABgAIAAgACQAKAAoACgAMAAwADAAOAA8ADwAQABAADgAMAAgABQAHAAYA
BAAEAAMAAgABAAAA/f/8//v/+v/5//j/9//2//f/9//4//n/+f/5//j/+P/4//j/+P/3
//X/9f/1//X/9v/2//b/9v/2//P/8P/s/+v/8f/8/wwAHgAuADkARgBRAFkAZAByAHoA
dwBkAEQAJAD4/7//nf+g/7P/wf/R/+D/7v/4//3//v/9//3//P/8//3/+v/4//n/9v/1
//X/9f/1//X/9v/2//b/9v/3//f/9//3//f/+P/4//j/+v/7//v//P/6//r/+v/6//3/
/f/9//3//v/////////+//7//v/+/wAA/////wAAAgACAAMAAwAEAAQABAAEAAQABQAF
AAUABgAIAAgACgANAA0ADQAOAAwADQAOAA8ADgAQABEAEQAUABYAGAAaABsAHAAdAB8A
IgAlACcAKgApACwALgAtAC0ALgAvADAAMQAyADMANAAyADMAMwAzADUANwA5ADoAOAA5
ADoAOgA5ADYAMwAxADEALgAsACoAJwAkACEAHwAdABwAGgAXABQAEwARABAADwANAAsA
CQAIAAgABwAGAAUABAADAAMABQAFAAUABAAFAAQABAAEAAQABAAEAAQAAgABAAAAAAAA
AAEAAQABAAEAAQABAAIAAgACAAIAAQADAAMAAwADAAMAAwADAAMAAwACAAIAAwAFAAQA
BAAFAAMAAwADAAMAAwADAAQABAAFAAYABwAIAAoACAAIAAYACAAIAAgACAAIAAgACAAI
AAgACQAJAAkACAAIAAgACAAGAAYABwAHAAoACgALAAsADAAOAA8AEQAPABEAEQARABEA
EQARABEAEAAQABIAEgAVABYAFgAWABYAFgAWABgAFwAXABgAGAAZABoAGQAZABcAFgAU
ABQAEwASABEAEAANAAwACwAKAAsACgAJAAgACAAHAAcABwAFAAUABAAEAAYABgAGAAUA
AwADAAMAAwAAAAAAAAAAAAIAAwACAP7/+f/1//L/9v8AABAAIQAwAD0ATQBeAGoAeACJ
AJYAlgCCAGQAQwATANz/u/+9/83/3P/q//j/AwAIAAcABwAKAAwACwAKAAoACQAGAAMA
BQAFAAUABQAEAAQABAAEAAEAAQABAAEAAgAEAAUABgAIAAkACQAKAAkACAAHAAYABwAH
AAcABwAIAAkACQAJAAoACgAKAAoADAALAAsADAAMAAwADQANAAwADAAMAAwADQAPABAA
EQARABIAEQASABMAEwATABQAFAAVABYAFwAaABwAHQAdAB8AIAAhACIAIQAiACMAJQAp
ACsALAAuAC4AMgA1ADUANQA2ADcAOAA7ADwAPQA+AD4APwA/AD8AQgBDAEQARABCAEMA
RABEAEIAQAA+AD0APQA6ADgANgAzADAALQArACoAKAAlACEAHgAdABsAGgAZABcAFQAT
ABIAEgARABAADwAOAA0ADQANAA0ADQAMAAsACgAKAAoADAAMAAwADAAMAAsACgAKAAgA
CQAJAAkACQAJAAkACgAKAAoACgAJAAkACQAJAAkACQAJAAkACQALAAoACgALAAsACgAK
AAsACwALAAsACwALAAsADAAMAA4ADgAOAA4ADAAMAAwADAAMAA0ADQANAA0ADQANAA0A
CwALAAsACwAPAA4AEAAQABAAEAAQABAAEAAQAA8ADwAOAA0ADAAMAAwADAAOABAAEwAV
ABQAFAAVABUAEwAUABQAFQAXABkAGQAZABkAGQAZABkAGgAaABwAHAAbABwAHAAcAB4A
HgAeACAAIQAhACIAIgAjACIAHwAdAB0AHAAaABoAFwAWABUAFAATABIAEQAQAA8ADgAN
AAwADAALAAsACwANAA0ADAAMAAoACgAKAAkACwALAAsACwAKAAoACgAKAAoABwAGAAIA
/f/7//7/BAAOABwALwA8AEcAVwBmAG4AfACPAJgAkgB+AGQAQQANANr/x//T/+H/7v/6
/wgADwAQABEAEQASABIADwAOAA4ADQAMAAsACQAJAAkACQAIAAgACAAIAAkACQAJAAkA
CwAMAAwADAAKAAsACwAMAAoACgAKAAoADQANAA0ADQAOAA8ADwAPAA4ADgAOAA4AEAAP
AA8AEAAQABAAEQARABIAEgASABIAEAARABEAEQASABQAFAAWABcAFwAXABgAGAAZABoA
GwAcAB4AHwAfACEAIgAjACQAJQAmACcAKQAtAC8AMAAyADIANgA5ADkAOQA6ADsAPAA/
AEAAQQBCAEQARQBFAEUARgBHAEgASABIAEkASgBKAEoASABGAEUAQwBAAD4APAA5ADYA
MwAxADAALgArACcAJgAlACMAIgAhAB8AHQAbABgAGAAXABYAFwAWABUAFQATABMAEwAS
ABMAEgASABIAEgASABIAEgASABEAEAAQABIAEwATABMAEQARABEAEgASABIAEgARAA8A
DwAPAA8AEQARABEAEQARABAAEAARAA8ADgAOAA8ADwAPAA8ADwARABEAEgASABAAEAAQ
ABAAEAAQABAAEAAQABEAEQARAA8ADwAPAA8ADwAPAA8ADwARABEAEQARABEAEQARABEA
DwAPAA8ADwAPABAAEAAQABAAEQAPABEAEgAQABAAEAAQABAAEAAQABAADgAPAA8ADwAQ
ABAAEAAQABEAEgAUABUAGAAYABkAGQAZABoAGgAbABkAGwAbABsAGwAbABsAGwAcABwA
HgAeAB8AIAAgACAAIAAgACAAIgAjACMAJAAkACEAIAAdABsAGwAaABgAGAAZABgAFwAW
ABMAEgARABAADwAOAA0ADAAOAA0ADQANAAsACwAKAAoACgAKAAoACQALAAsACwALAAoA
CgAKAAoACAAJAAYABAABAP//AgAIABQAJAAzAD4ASQBXAGAAaAB2AIUAhgB+AGoATgAr
APX/xP+5/8f/1f/i//L/AgAJAAwADQANAAwADAANAAoACAALAAwABwAFAAUABQAFAAYA
BgAGAAYABwAHAAcABwAFAAYABgAGAAYABwAHAAgACAAIAAgACAAJAAkACQAJAAgACQAJ
AAkACgAKAAoACgAKAAkACQAKAAoACgALAAsADAAMAAwADAAOAA8ADwAPAA4AEAAQABIA
EQARABEAEgAUABUAFgAXABYAGAAZABkAGQAaABsAHAAfACAAIQAjACcAKQAqACwAKgAu
ADEAMQAzADQANQA2ADcAOAA5ADoAOgA7ADsAOwA8AD0APgA+AD4APwBAAEAAQAA+ADwA
OwA9ADoAOAA2ADMAMAAtACsAKQAoACYAIwAgAB8AHQAcABsAGQAXABUAEgASABEAEAAR
ABAADwAPAA0ADQANAAwADQAMAAwADAAMAAwADAAMAAwACwAKAAoACgALAAsACwAJAAkA
CQAKAAoACgAKAAkACQAJAAkACQAJAAkACQAJAAsACgAKAAsACwAKAAoACwALAAsACwAL
AAsACwAMAAwADAAMAAwADAAMAAwADAAMAAwADQANAA0ADQANAA0ADQANAA0ADQANAA0A
DQANAA0ADwAPAA8ADwANAA0ADwAQAA4ADgAOAA4ADgAOAA4ADgAOAA8ADwAPABAAEAAQ
ABAAEQASABQAFQAWABYAFwAXABcAGAAYABkAGQAbABsAGwAZABkAGQAZABwAHAAeAB4A
HwAgACAAIAAgACAAIAAiACUAJQAmACYAIgAgABwAGQAbABoAGAAYABkAGAAXABYAFQAU
ABMAEgARABAADwAOAA4ADQANAA0ADQANAAwADAAMAAwADAALAA0ADQANAA0ADgAOAA4A
DgAMAAsACAAGAAMAAwAKABQAIAAwAD0ARgBPAFkAYgBuAHoAfwB8AGwAUAAuAAEAy/+0
/8H/z//Z/+j//P8GAA8AEgARABEAFAASAA8AEAASABEAEAAPAA8ADwAPAA8ADgAOAA4A
DgANAA0ADQANAA8AEAAQABAADgAPAA8AEAAQABAAEAAQABEAEQARABEAEAARABEAEQAS
ABIAEgASABQAEwATABQAFAAUABUAFQAWABYAFgAWABgAGQAZABkAGgAcABwAHgAfAB8A
HwAgACAAIQAiACMAJAAmACcAJwApACoAKwAsAC8AMAAxADMANQA3ADgAOgA6AD4AQQBB
AEMARABFAEYARQBGAEcASABKAEsASwBLAEwATQBOAE4ATgBPAFAAUABQAE4ATABLAEsA
SABGAA==
         </WaveFormData>
      </LeadData>
   </Waveform>
</RestingECG>
