# Supplementary material for: Detection of Left Atrial Enlargement Using a Convolutional Neural Network-Enabled Electrocardiogram
Source: Front Cardiovasc Med. 2020 Dec 17;7:609976. doi: 10.3389/fcvm.2020.609976 (PMC7773668; doi:10.3389/fcvm.2020.609976)
Supplement: Supplementary file 3 [file Data_Sheet_3.ZIP › normal2/1802017355_5236_00000019.XML]

<?xml version="1.0" encoding="Windows-1252"?>
<!DOCTYPE RestingECG SYSTEM "restecg.dtd">
<RestingECG>
   <PatientDemographics>
      <PatientID>1802017355</PatientID>
      <PatientAge>73</PatientAge>
      <AgeUnits>Years</AgeUnits>
      <Gender>Female</Gender>
      <PatientLastName>yanyunying</PatientLastName>
   </PatientDemographics>
   <TestDemographics>
      <DataType>Resting</DataType>
      <Site>1</Site>
      <AcquisitionDevice>MAC55</AcquisitionDevice>
      <Status>Unconfirmed</Status>
      <Priority>Normal</Priority>
      <AcquisitionTime>10:13:58</AcquisitionTime>
      <AcquisitionDate>03-17-2017</AcquisitionDate>
      <CartNumber>1</CartNumber>
      <AcquisitionSoftwareVersion>009C</AcquisitionSoftwareVersion>
      <XMLSourceVersion>MAC5000 v1.0</XMLSourceVersion>
   </TestDemographics>
   <RestingECGMeasurements>
      <VentricularRate>75</VentricularRate>
      <AtrialRate>75</AtrialRate>
      <PRInterval>166</PRInterval>
      <QRSDuration>88</QRSDuration>
      <QTInterval>370</QTInterval>
      <QTCorrected>413</QTCorrected>
      <PAxis>61</PAxis>
      <RAxis>30</RAxis>
      <TAxis>13</TAxis>
      <QRSCount>12</QRSCount>
      <QOnset>214</QOnset>
      <QOffset>258</QOffset>
      <POnset>131</POnset>
      <POffset>185</POffset>
      <TOffset>399</TOffset>
      <ECGSampleBase>500</ECGSampleBase>
      <ECGSampleExponent>0</ECGSampleExponent>
   </RestingECGMeasurements>
   <Diagnosis>
      <Modality>Resting</Modality>
         <StatementCount>2</StatementCount>
         <LabelText>12SL ��ϳ���</LabelText>
      <DiagnosisStatement>
         <StmtFlag>ENDSLINE</StmtFlag>
         <StmtText>�������</StmtText>
      </DiagnosisStatement>
      <DiagnosisStatement>
         <StmtFlag>ENDSLINE</StmtFlag>
         <StmtText>���� ECG</StmtText>
      </DiagnosisStatement>
   </Diagnosis>
   <Waveform>
      <WaveformType>Rhythm</WaveformType>
      <WaveformStartTime>0</WaveformStartTime>
      <NumberofLeads>8</NumberofLeads>
      <SampleType>CONTINUOUS_SAMPLES</SampleType>
      <SampleBase>500</SampleBase>
      <SampleExponent>0</SampleExponent>
      <HighPassFilter>16</HighPassFilter>
      <LowPassFilter>150</LowPassFilter>
      <ACFilter>NONE</ACFilter>
      <LeadData>
         <LeadByteCountTotal>10000</LeadByteCountTotal>
         <LeadTimeOffset>0</LeadTimeOffset>
         <LeadSampleCountTotal>5000</LeadSampleCountTotal>
         <LeadAmplitudeUnitsPerBit>4.88</LeadAmplitudeUnitsPerBit>
         <LeadAmplitudeUnits>��V</LeadAmplitudeUnits>
         <LeadHighLimit>2147483647</LeadHighLimit>
         <LeadLowLimit>268435456</LeadLowLimit>
         <LeadID>I</LeadID>
         <LeadOffsetFirstSample>0</LeadOffsetFirstSample>
         <FirstSampleBaseline>0</FirstSampleBaseline>
         <LeadSampleSize>2</LeadSampleSize>
         <LeadOff>FALSE</LeadOff>
         <BaselineSway>FALSE</BaselineSway>
         <ExcessiveACNoise>FALSE</ExcessiveACNoise>
         <MuscleNoise>FALSE</MuscleNoise>
         <LeadDataCRC32>2560468535</LeadDataCRC32>
         <WaveFormData>
/P/8//z//P/6//r/+v/6//r/+v/6//r//f/+////AAD7//j/9f/y//f/+v/9/wAA/P/6
//j/9v/6//z//v8AAAIAAgACAAIA///+//3//P8AAAIABAAGAAIAAAD+//z//v/+//7/
/v8AAAAAAAAAAP///v/9//z//f/+////AAD///7//f/8////AAABAAIAAAAAAAAAAAD/
//7//f/8////AAABAAIAAAAAAAAAAAD+//7//v/+/wAAAAAAAAAA/f/8//v/+v/7//z/
/f/+//7//v/+//7/AQACAAMABAAGAAgACQAOAAwACgAHAAUACgANABAAFAATABIAEQAR
ABQAEwATABIAEgATABMAEQAMAAoABgADAAQABQAGAAcABAADAAEA/f/9//z//P/8//r/
+//7//r//P/8//r/+f/6//v//P////7//P/5//b/+P/5//n/+v/8//3///////z/+//5
//f/+P/5//r/+//6//n/+v/7//z///8IABkAKgA3AEAATABdAGoAeACCAH8AcQBlAFAA
LgANAPD/2f/N/83/zf/G/8T/yf/K/8n/zv/U/9r/5//r/+r/8P/1//P/8v/1//b/9v/4
//n/+//8//v//f/9//3/+//7//v/+v/7//7/AAACAAAA/v/8//j/+//9/wAAAgD//wAA
AQAAAAAAAAD/////AgACAAMABAADAAMAAgAAAAEAAwAEAAQAAwADAAQABAAEAAQABAAE
AAcACAAJAAoACgAIAAYABQAJAAoACwAMAA0ADwAPAA4ADQAMAAwACwAPABYAGQAbAB0A
HQAbABkAHQAfACAAIgAlACUAJQAlACQAJAAiAB8AIgAjACQAJQAjACIAIQAdAB8AIAAh
ACAAHQAaABgAFgAVABIAEQANAA8ADwAMAAwACwAKAAYABAAGAAUABQAGAAUAAwACAAEA
AQD///3/AAABAP///v8CAP///v/9//z//P/9//3//v/8//3//f/8//r/+v/5//n/+//7
//v/+//4//j/+v/6//n/+//+/wAA/v/7//v//P/5//v/+v/4//v//f8AAAIA///8//n/
9v/5//r/+//8//z//P/+//z/+//7//z//P/+/wAAAgAEAAIA///9//v//v//////AAAA
AAEAAAAAAP7//P/8//v//f///wMABQABAP7/+//4//v//f8AAAMAAQAAAP7//f/9//z/
/P/8//3//v///////f/9//3//f////////8AAP7//f/9//3/+//7//z//P/9//3//v//
//v/9//1//P//v8AAPz///8AAAEAAgD///7//f/9//7//v8CAAIAAwADAAQABwAIAAkA
CwAMAA0ADgAQABEADAAKAAcACAAKAAsACgAJAAoABwAFAAMAAAD///7/+//8//z/+v/5
//b/9v/2//b/+f/5//j/+P/4//b/9f/1//f/9//5//r//P/7//r/+f/4//b/9f/0//L/
8//y//H/9P/0//T/9f/3//P/8f/4//v/+v/7//z//f8EAA8AGgApADYARABVAGYAbABu
AHEAaQBPADQAIAAJAPD/2//N/8X/v/+4/7T/u//G/83/0P/U/9r/3f/b/9z/4v/r//P/
9v/1//b/9P/x//H/8v/y//X/9//3//f/9v/1//T/8v/y//T/9f/2//n/+v/7//r/+P/3
//f/9v/2//j/+v/6//n/+v/6//v/+//6//r/+v/6//v/+//6//r/+//7//r//P/9////
AAD+//7//v/+/wAAAAAAAAAAAgACAAIAAwADAAIAAQAAAAUACQALAAwADQAMAAwACwAJ
AA4ADwAPABYAGQAaABsAGAAXABUAFAAbAB0AHwAhACAAIgAiACEAIAAfAB4AHQAeAB4A
HgAbABkAGAAXABQAEwASABIAEgAQAAwACgAFAAYABwAFAAYABgAGAAMAAgD+//v/+f/4
//v/+//8//3/+//5//f/+v/4//X/8//2//f/+P/5//r/+f/5//j/+P/6//v/+//6//f/
9v/0//P/9f/1//X/9f/0//T/9v/2//L/8f/x//D/8v/x//P/9v/z//X/9P/y//P/8//0
//T/9P/0//T/9P/y//L/8v/y//X/9v/5//j/9//3//j/+P/2//b/9v/2//f/9//4//n/
9//3//b/9v/5//v/+//8//v/+P/3//X/9//3//n/+f/6//r/+v/6//f/9f/0//P/9P/2
//f/+f/5//j/+P/4//b/9v/2//X/9P/z//L/8f/y//P/9P/2//n/+f/6//v/+P/3//f/
9v/4//f/9//3//n/9//3//f/9//2//X/9P/1//X/9//1//P/8//z//P/7f/w//b/9//4
//n/+v/5//j/9//3//r/+v/+//7//P/7//v//f8AAAMABwAKAAgACAAJAAkABQAEAAIA
BAAHAAcABQADAAAA/f/7//n/9//3//f/9f/4//j/9v/1//H/8P/v/+7/7//v/+7/7v/v
/+7/7v/v/+3/7f/v//D/8//z//P/8//w/+7/7f/s//D/8//0//X/9f/0//P/8//p/+f/
6//w//X/+P/7//7/AwACAAkAHAArADwAUABlAG4AcgB0AHEAYQBFACQADgD3/97/yf/D
/8H/uf+0/7T/uf/C/8v/0P/W/9r/3f/b/9z/4v/n/+n/7P/v//D/7v/s/+v/6//q/+z/
7//w//H/8//z//P/8v/w//L/8//0//T/9P/0//L/8f/x//L/8v/y//T/9v/2//b/9v/1
//X/9f/0//T/9P/1//f/+P/4//b/9//3//b/9v/3//n/+v/6//r/+v/6//j/+P/4//j/
+//8//3////+//7//v/+/wIABQAGAAYABgAGAAcABwAFAAoACwALABAAEwAUABUAFQAV
ABQAFAAVABUAFQAVABkAHAAdAB0AHAAbABoAGQAaABoAGgAXABQAFAAUABIAEgAQAA8A
DgAPAAwACwAHAAUAAwD+//z//f/+//z//P/7//n/+P/4//j/9//3//f/+P/3//b/+v/4
//X/8//2//j/+P/4//j/9v/1//P/8v/0//X/9f/0//b/9v/1//X/9P/z//L/8f/x//L/
9f/2//H/8f/y//L/8//x//L/9P/z//X/9P/y/+//7//w//D/8v/y//L/8v/y//L/8v/y
//P/9P/3//b/9v/3//n/+v/4//b/9P/y//X/9f/2//f/9f/1//T/9P/1//f/9//4//r/
+P/4//f/9f/1//f/9//3//j/+f/6//f/9f/0//P/9P/2//f/+f/5//j/+P/4//b/9v/2
//X/9//3//f/9//3//f/9//4//r/+f/5//n/9//3//j/+P/2//X/9f/1//b/9f/2//f/
+v/0//D/8v/6//v//P/9//7//f/8//v/+//6//r//v/+/wAAAQADAAcABgAHAAkACgAK
AAoACwALAAsACgAIAAoACgAJAAYAAwACAP///f/7//r/+f/4//X/9//2//P/8f/y//L/
8v/y//X/9f/0//T/9P/y//H/8f/v/+//8f/y//L/8f/w/+//7//u/+7/7v/t/+//7//v
//L/8v/y//P/8f/x//H/8v/1//b/+f/+/wUADAAXACAAKwA8AE4AXwBsAHYAfgB5AGcA
SwAoAAwA+f/k/9P/yf/D/73/uP+4/7n/uv+//87/3P/e/93/3//e/97/4f/l/+j/6//w
//b/8v/x//H/8P/u/+//7v/t//D/8//2//j/9v/2//X/9P/1//b/9//2//X/9f/2//b/
9f/2//f/9v/1//b/9v/3//X/9P/0//T/9//5//r/+v/4//n/+f/4//b/9//5//r//f/+
////AAD9//z/+//6//7//v/+////AgACAAIAAgACAAUABgAGAAsADAAOAA8ADAAQABAA
DwATABUAFQAVABcAGQAaABwAHgAdABwAGwAcAB4AHgAdAB0AHQAdAB0AHQAeAB8AHQAb
ABoAGQAWABMAEAAOAAwADQAKAAkABQAHAAcABAAEAAYABgADAAIAAQD///7//v/+//3/
/f/9//v/+f/3//r/+P/1//P/9v/4//j/+P/4//n/+f/4//j/9v/3//f/9v/4//j/9//3
//b/9f/0//P/9f/2//n/+v/1//X/9v/2//X/8f/w//D/8//3//j/+P/0//P/8//y//X/
9v/3//j/9v/0//L/8P/y//L/9P/y//T/9f/3//j/9v/2//b/9v/4//f/9//3//n/+f/4
//j/9//3//X/9P/4//j/+v/7//j/9//4//f/9v/2//b/9v/4//f/9//3//X/9v/2//f/
+f/4//j/+P/3//b/9f/z//b/9//4//n/9//3//f/+P/2//X/9f/1//b/9//5//r/9//1
//T/8//0//P/9P/1//j/+P/4//j/8f/0//f/+P/5//r/+v/6//r/+//5//j/+//6//v/
+//8////AwAFAAgACgAIAAgACQAJAAcABgAEAAYABQAFAAMAAQABAP///v/9//3//f/9
//v/+//6//f/9f/1//b/9//4//b/9f/z//L/8//y//L/8//x/+//7//u//L/8//0//X/
8//y//L/8v/x//H/7//t//D/8v/0//f/7//t/+3/8P/z//r/AQAAAP3/AgAJABAAHwAu
ADoASQBaAGoAcABvAGsAXQBAACIACQD2/+H/z//H/8H/vv+4/7f/vP/B/8b/zv/Y/9v/
3//g/+D/4//l/+r/7//0//T/8v/x//H/8P/v//H/8f/x//L/8//0//T/8v/0//X/9v/0
//T/9P/y//T/9f/3//j/9f/2//f/9v/4//r/+//9//r/+P/3//b/9//5//r/+v/4//n/
+f/4//b/9//5//r//P/8//z//P/+//7//v/+/wIAAgACAAMAAgACAAIAAgABAAMAAwAC
AAgACgANAA8ADQAQAA8ADQATABUAFQAVABYAFwAXABgAGQAZABkAGQAbAB4AHwAfAB0A
GwAZABcAGAAaABwAGwAYABgAGAAWABIAEAAPAA4ADgAMAAwACQAHAAcABAAEAAYABgAD
AAIAAwABAAAAAAD9//v/+v/5//z/+//6//7//f/5//b/+P/6//r/+v/6//f/9//2//b/
9P/1//X/9P/3//j/+P/5//b/9f/0//P/9P/0//b/9v/z//P/9P/0//L/7//v//D/8f/1
//b/9v/z//P/9P/0//T/9P/0//T/9P/0//T/9P/y//L/9P/y//P/9f/4//r/+P/4//j/
+P/6//n/+f/5//j/9//1//T/9//5//n/+v/8//r/+v/5//f/9//5//n/+v/6//r/+v/6
//n/+f/5//j/+P/3//f/+P/4//n/+v/2//T/8v/v//L/8//0//X/9v/3//j/+v/5//f/
9v/1//b/9//5//r/9//1//T/8//2//X/9v/3//b/9v/2//b/9P/z//T/8f/z//X/9//5
//b/9P/x//P/9f/6//r/+v/6//r/+f/4//f/9//4//j//P/8//z/+//7//3///8BAAQA
BgAHAAgACgALAAgABgADAAQABgAHAAYABQADAP///P/5//f/9//3//X/+P/4//b/9f/y
//L/8v/y//X/9f/0//T/8//w/+7/7f/u/+//8v/0//L/8f/w/+//7f/s/+z/7P/u//H/
8v/z//L/8P/u/+3/6f/x//P/9P/z//b/9//6//3/AAAJABgAJwAyAEQAWwBkAGgAbgBv
AGcAVQA4ABoABQDu/9f/yf/F/73/tP+u/7P/wP/N/9D/0P/W/9n/2//c/97/4f/n/+r/
7f/y//D/7v/t/+3/7P/u//H/8v/z//P/8//z//L/8f/y//L/8v/1//b/9//2//T/8//z
//L/8v/0//b/9v/y//L/8f/x//D/8P/x//L/8//1//b/9v/4//n/+f/4//b/9//5//r/
/P/8//z//P/5//j/9//2//r//P/+/wEAAQAAAP///v8AAAMABAAEAAgACAAJAAkACAAM
AAwACwAQABMAFAAVABYAFwAXABgAGwAbABsAGwAcAB4AHgAdABoAGQAYABcAGQAaABsA
GQAWABYAFgAUABQAEgARABAADwAMAAsABwAFAAUAAgACAAQABAABAAAA/P/5//f/9v/4
//n/+//9//z/+f/2//j/9v/z//H/9P/1//b/9//4//X/8//w/+7/8v/1//f/+P/3//b/
9P/z//H/8f/x//H/8v/y//T/9P/v/+//8P/w//P/8f/y//T/8//1//T/8v/z//P/9P/0
//b/9v/2//b/9P/0//T/9P/y//L/9P/y//T/9f/3//j/9//2//X/9P/3//f/+P/5//j/
9//1//T/9//5//n/+v/6//j/+P/3//X/9f/3//f/9//4//n/+v/5//f/9v/1//f/+P/4
//n/9//2//b/9v/2//b/9v/1//b/9//4//n/9//1//P/8v/0//X/9//5//f/9//4//j/
9v/1//X/9f/2//X/9v/3//f/9v/1//T/9f/1//f/9f/2//f/+P/5//j/9v/z//X/+v/7
//n//P/0//L/9f/0//f/+P/5//r//P/8//z//f/9//z////+/wAAAQADAAcABgAHAAkA
CgAKAAoACwALAAoACgAJAAwACgAJAAYAAwAFAAMAAgABAP///f/7//f/+P/4//b/9f/2
//b/9v/2//b/9f/z//L/9P/y//H/8f/x//H/8//0//b/9f/0//P/8//y//L/8v/y//P/
8v/x//L/8v/y//P/8f/x//H/9P/1//T/9//6////BAAPAB4AMwBCAEgAWQBqAHQAegB/
AHEAUwA0ABwAAwDo/9f/z//J/8P/vv+6/7//xP/F/8z/1v/g/+P/4f/i/+T/5f/n/+z/
8f/0//b/8//z//T/9P/y//P/8v/x//L/8//0//T/8v/0//X/9v/3//j/+f/4//f/9//4
//j/9f/2//f/9v/2//j/+f/7//v/+v/6//r/+P/5//n/+P/5//v//P/8//n/+f/6//r/
/f/+////AAD///7//f/8//7//v/+////AgAEAAYACAAIAAkACAAGAAkACgAMAA0ACwAQ
ABEAEQAVABcAFwAXABgAGQAZABoAHwAfAB8AHwAiACQAJAAjACEAIQAhACEAHgAeAB4A
GwAcABwAHAAaABYAFAATABIAEgAQABAADQAMAAsABwAGAAgACAAFAAQAAwABAAAAAAD9
//v/+v/5//z/+//6//7//f/5//b/+P/6//r/+v/6//v/+//6//r/+f/5//j/9v/4//j/
9//3//X/9f/1//X/9f/2//n/+v/1//X/9v/2//T/8f/x//L/9P/3//f/9v/0//P/8//y
//P/9P/1//b/9v/2//b/9v/1//T/9f/y//T/9//7//7/+v/4//b/9P/1//X/9v/3//f/
9//2//b/9v/3//b/9v/3//b/9//3//f/9//5//n/+v/6//r/+v/4//f/9//3//X/9v/2
//f/+P/4//n/+v/5//j/9//1//f/9//3//f/+P/5//r//P/5//f/9v/1//f/9//4//j/
9v/1//X/9f/3//X/9f/1//j/+P/4//j/9v/1//b/8//1//f/+f/7//n/9v/y//P/8f/x
//b//P/+//z/+v/4//b/9P/0//T/9f/5//r///8AAAAA/////wEAAAABAAMABAAHAAgA
CgALAAYABAABAAIABgAHAAYABQAGAAMAAQD///////////3//P/6//b/8//y//L/8v/y
//P/8//y//L/8v/w/+//7//v/+//8f/y//T/8//y//H/8P/u/+3/7P/x//X/9//5//f/
9P/x/+//8f/3//n/9v/1//j/+//8//n//P8NACAAMQA+AEwAWwBsAHIAdAB5AHUAYQBC
ACQACwDy/9v/y//H/8H/uv+6/8H/yP/L/9D/1P/U/9n/3f/g/+T/7f/1//b/9f/2//D/
8v/z//X/9v/4//v//P/9//r/+f/4//b/+P/6//v//P/8//z//P/6//n/+f/6//r/+v/8
//7//v/6//r/+f/5//v//P/+/wAA//////7//P/+///////+//7///8BAAIAAAAAAAAA
AAACAAIAAgACAAQABAAEAAUABQAEAAMAAgAGAAsADgAQABAADgANAAsADQASABMAEwAZ
ABsAGwAbABsAGwAaABoAHwAfAB8AHwAiACQAJAAjACMAIwAjACMAIAAgACAAHQAeAB4A
HgAcABwAGgAZABgAFAAQAA4ACQAKAAsACQAKAAoACgAHAAYAAwABAAAAAAABAAEAAgAD
AAAA/f/6//z//v/7//n//P/8//z//P/8//v/+//6//r/+//9//7//v/7//r/+P/3//r/
+//8//3/+//6//v/+v/3//f/+P/4//n/9//4//r/9//5//j/9v/2//f/+f/6//r/+v/6
//r/+P/4//j/+P/7//z////+//z/+//7//r//P/8//z//P/+//3//f/9//r/+f/3//b/
+v/9//7/AAD+//r/+P/1//j/+/8AAAMAAAD+//z/+v/5//f/9v/1//j//P///wMA///8
//r/+P/7//z//f/9//z/+//6//n/+f/5//n/+v/7//v//P/9//v/+f/4//b/9//3//j/
+f/5//f/9//3//r/+v/6//r////6//z//P/8//z/+v/6//r/+//8//z/AAAAAAAA////
/wEAAQADAAYACAAIAAgACQAJAAkACAAGAAgACwALAAkABwAEAAEA///9//v/+//7//n/
+v/6//j/9//0//T/9P/0//f/9//2//b/9f/y//D/7//w//H/9P/2//T/8//y//H/8f/w
//D/8P/y//X/9v/3//X/8v/v/+3/7f/t//H/+P/7//j/8//w//n/BAALABYAKQA2ADwA
SwBcAGYAZgBlAGEAUwA4ACAACQDu/9P/wf+5/7f/uP+6/73/wP/F/8j/yv/O/9X/2f/e
/+L/5f/l/+T/5//w//L/8P/v/+//7v/w//P/9P/1//L/8f/w/+7/8P/y//P/9P/y//L/
8v/w/+3/7f/u/+7/8P/0//j/+v/0//L/7//t//D/8P/x//L/9f/3//j/+P/3//f/9v/0
//P/8//0//T/9f/2//f/+P/7//z//f/+/////v/9//3/+//6//n/+P/8////AAAAAAIA
AgADAAMAAwAIAAkACQANAA8ADwAPAA4ADwAPABAAFAAVABYAFwAXABgAFwAVABYAFwAY
ABkAFQAUABMADwAPABAAEQAQAA8ADgAOAA4ACgAGAAQA//8AAAEA//8AAP///v/6//j/
9//1//T/9P/3//f/+P/5//j/9f/y//T/9v/z//H/9P/y//L/8v/y/+7/7f/r/+r/7v/x
//P/9P/x//D/7v/t/+//7//v/+//7v/u//D/8P/t/+3/7v/u//D/7f/t/+7/7f/v/+7/
7P/u/+//8f/y//L/8v/y//L/8f/w/+//7v/w//L/9v/2//P/8//0//T/9v/2//b/9v/1
//P/8v/x//P/8//y//L/9P/3//j/+v/5//b/9f/z//X/9f/3//f/9v/2//b/9v/0//P/
8//z//b/+P/5//v/+f/2//T/8v/1//b/9//3//f/9//3//f/9f/1//X/9v/3//f/+P/5
//b/9f/1//T/9f/1//b/9//3//X/9f/1//T/9P/0//T/9//3//n/9//2//X/9P/z//X/
9P/y//X/+f/5//b/+P/3//b/9P/z//P/9f/5//z/+f/4//f/9v/4//j/+P/5//z//P8A
AAAA///9//z//f8AAAMABwAKAAkACAAIAAcABwAGAAQABgAFAAUAAwABAAAA/f/7//n/
/P/9//7//f/8//r/9v/z//T/9P/0//T/9P/z//H/8P/x//D/8P/x/+//7//x//L/8f/v
/+3/6//t/+7/8P/y//H/8f/v/+3/7//u/+3/7f/x//P/8//y//H/8P/v//D/9f8AAA8A
HAAnADIAPgBLAFoAZgByAHUAbQBZADwAIAADAOb/z//F/73/u/++/8D/vf++/8P/wv/G
/9D/2f/b/9z/4P/j/9//4P/n/+z/7P/s/+3/7//w//D/8f/w/+//7f/t/+3/7P/u//D/
8f/y//H/8P/v/+z/7P/t/+//8P/w//L/9P/0//L/8v/x//H/9P/0//X/9v/z//P/8v/w
//H/8//0//T/8v/z//X/9v/0//T/9P/0//f/+P/5//r/+f/4//f/9//5//r/+//8/wEA
BQAHAAgACQAIAAgABwAIAA4AEAARABQAFQAUABMAFgAZABsAHgAfAB8AHwAfAB8AIAAf
AB0AHwAhACMAJQAkACQAJAAhACIAIgAiACAAHgAcABsAGgAXABQAEwAPABIAEwARABIA
EQAQAAwACgAKAAkACQAKAAoACQAJAAkACAAFAAIABAAFAAMAAgAGAAMAAgABAAAAAQAD
AAQABgAEAAUABQAEAAIAAgABAAEAAgADAAQABQACAAAAAAD+//3///8CAAQABAABAAEA
AgAAAAMAAwACAAIAAwAFAAYABAACAAAA/v8BAAIAAwAEAAQABAAGAAQAAgADAAUABgAF
AAQAAwACAAMAAwAEAAUABwAHAAYABgAJAAsACwAMAAkABgAFAAMABQAHAAsADQAJAAgA
BwAGAAcABwAIAAkACwAMAAwADQAKAAgABwAGAAkACgALAAsACAAHAAYABQAHAAcABwAI
AAgABwAHAAcABwAHAAgACAAKAAkACQAJAAkABwAHAAcACAAIAAgACAAJAAkACwAJAAgA
BwAGAAUACAAIAAcACwANAAsABgAGABAADAALAA0ADAAJAAgABwAGAAkACgALAA0AEAAQ
ABQAFAATABEAEAARABUAFwAaABwAGwAaABoAGQAXABYAFAAWABkAGQAXABUAEgAPAA0A
CwAMAA0ADgANAAwACgAGAAMAAgACAAIAAgADAAMAAgACAAAA/v/9//3///8BAAUACAAF
AAMAAQD//////v/+//7/AAADAAQABQACAAAA/v/9/wEABQADAAIAAwAIAAsADAATABwA
JwA4AEcAVgBoAHcAfACAAIQAfwBrAE0AMgAaAPv/4P/T/83/yf/L/9D/1P/T/9T/1//e
/+T/5v/r//H/8v/0//f/+f/+/wEA/v/8//z//f///wAAAQADAAMAAwAAAP///v/8////
AgAEAAYABQAEAAMAAAABAAEAAgACAAQABgAIAAgAAwACAAAA//8CAAIAAwAEAAUABwAI
AAgABwAHAAYABAAFAAcACgAMAAkACAAHAAYACAAIAAgACAALAAwADQAPAA0ADAALAAoA
DwATABUAFgAXABYAFgAVABgAHgAgACEAIgAjACIAIQAiACMAIwAkACkAKQApACkAJwAo
ACcAJQAoACsALgAxAC4ALAAqACUAJAAkACQAIgAjACIAIgAiAB4AGgAYABMAFQAVABIA
EgARABAADAAKAAsACQAIAAgACgAJAAkACQAHAAUAAwAGAAYAAwABAAQAAwACAAEAAAD/
/////v/+/wEAAwAEAAQAAwACAAAA//8CAAMABAAFAAMAAgADAAIAAQABAAIAAgD///v/
+v/6//z/AQADAAQAAQABAAIAAgACAAIAAgACAAAAAAAAAAAAAQACAAUABAADAAMABAAE
AAYABgAGAAYABQADAAIAAQABAAEAAAAAAAMABQAFAAYABgAEAAQAAwAFAAUABwAHAAYA
BgAGAAYAAgD///3/+//+/wAAAQADAAEA/v/8//r//v8AAAIAAwADAAMAAwADAAEAAQAB
AAIABAADAAMAAwABAAEAAgACAAMAAwAEAAUAAwABAAEAAQACAAIAAgACAAEAAQADAAEA
AAD///7//f////7/BAAIAAUABAADAAIABAAEAAQABQAEAAQACAAIAAcABQAEAAUABwAJ
AAwADgAQABAAEQARABEAEAAOABAADwAPAA0ACwAIAAUAAwABAAMABQAHAAcABwAGAAMA
AQD9//z/+//6//z//f/9//7//P/4//X/8//1//f/+//+//3/+//5//f/9//2//b/9v/5
//v/+//7//j/9v/0//P//f/5//n/AAD9//r/+f/6//v/AgANABoAKwA6AEYAUwBiAGoA
bgBvAGsAXwBKADAAFwD8/9//y//F/8P/vP+4/7v/wv/J/8z/zv/Q/9H/1f/g/+j/7//3
//b/8f/w/+7/8f/z//b/+P/3//n/+f/5//j/9//2//T/9P/2//f/+P/5//r/+//6//j/
9//3//b/9//6//3//v/5//j/9v/1//n/+v/8//7//P/9//3//P/6//v/+//6//3///8C
AAQAAgAAAP7//P/9//7///8AAAIAAgACAAMAAwACAAEAAAADAAcACQAKAAsACgAKAAkA
CQAOAA8ADwASABMAEgARABMAFQAWABgAGwAbABsAGwAaABwAHAAbABwAHQAeAB8AHAAc
ABwAGQAYABgAGAAWABIAEAAPAA4ADwAOAA8ADQALAAsACAAIAAgACAAFAAQAAAD9//v/
+v/7//v//P/9//v/+f/3//r//f/7//r//v/9//z/+//6//f/9//2//b/+P/5//n/+P/1
//T/8v/x//T/9f/2//f/9P/0//b/9v/z//P/9P/0//X/8//0//b/8//1//T/8v/0//X/
9//4//b/9v/2//b/9f/0//P/8v/0//T/9v/0//L/8//1//b/+P/4//j/+P/4//f/9//3
//X/9f/0//T/9v/5//r//P/5//b/9f/z//H/8f/z//P/9v/4//r//P/7//n/+P/3//X/
9v/2//f/+f/4//j/+P/4//j/+P/3//f/9//3//f/9v/1//T/9P/2//X/9f/1//X/9f/2
//b/9v/1//X/9f/3//X/9f/1//X/9P/z//L/9P/1//j/9//2//X/9P/z//X/9P/y//X/
+P/3//P/9P/1//b/9v/3//f/+f/5//n/9//4//b/9P/4//n/+//8//7//P/8//z///8A
AAEAAgAEAAIAAgACAAIA/v/+//7/+//7//7//v/8//n/+P/3//b/9f/0//P/8v/v/+//
8P/r/+r/8P/u/+7/7v/u//D/8P/w//D/7//u/+3/7P/u/+7/7v/u/+v/6v/p/+j/6f/q
/+v/7P/t/+7/7//w/+7/7v/u/+7/8//4//3/AgAPABoAJQAwADwASABUAGAAVgBOAEYA
PgAvAA==
         </WaveFormData>
      </LeadData>
      <LeadData>
         <LeadByteCountTotal>10000</LeadByteCountTotal>
         <LeadTimeOffset>0</LeadTimeOffset>
         <LeadSampleCountTotal>5000</LeadSampleCountTotal>
         <LeadAmplitudeUnitsPerBit>4.88</LeadAmplitudeUnitsPerBit>
         <LeadAmplitudeUnits>��V</LeadAmplitudeUnits>
         <LeadHighLimit>2147483647</LeadHighLimit>
         <LeadLowLimit>268435456</LeadLowLimit>
         <LeadID>II</LeadID>
         <LeadOffsetFirstSample>0</LeadOffsetFirstSample>
         <FirstSampleBaseline>0</FirstSampleBaseline>
         <LeadSampleSize>2</LeadSampleSize>
         <LeadOff>FALSE</LeadOff>
         <BaselineSway>FALSE</BaselineSway>
         <ExcessiveACNoise>FALSE</ExcessiveACNoise>
         <MuscleNoise>FALSE</MuscleNoise>
         <LeadDataCRC32>3702120246</LeadDataCRC32>
         <WaveFormData>
/v/+//7//v8AAAAAAAAAAP7//v/+//7///8AAAEAAgD///z/+f/2//n//P///wIAAAAA
AAAAAAABAAIAAwAEAAQABAAEAAQAAQAAAP///v///wAAAQACAAEAAAD///7//P/8//z/
/P/9//7///8AAP7//v/+//7/+//6//n/+P/5//r/+//8//7//v/+//7//P/8//z//P/6
//r/+v/6//j/+P/4//j/+f/6//v//P/6//r/+v/6//r/+v/6//r/+P/4//j/+P/6//r/
+v/6//z//v8AAAIABQAJAAoACQAJAAkACQAMABAAEAAQABMAFQAXABcAGgAaABoAGgAa
AB0AHQAdABwAGwAaABcAEwAOAA4ADAAIAAUAAwABAP7//P/6//n/+P/1//L/8P/t/+7/
7f/u/+//8f/x//H/7//t/+3/7f/t/+v/7P/s/+z/7P/s/+v/6//u/+//7//w//D/7//v
/+//7//v/+//7//w//L/9P/3//f/8f/x//f//v8GAAwAFAAcACMAKAAqACYAJAArADMA
KwAgAB0AEwAGAAAA/v/+/wAAAQD9//j/+v8CAAMABgAMAAwABwADAAEA/f/4//f/+P/0
//T/8//x//D/8P/x//H/8P/x/+7/7f/w//H/8//1//T/8//x//D/8v/x//H/8f/v/+//
7//v//H/8v/z//T/8//z//T/9P/y//P/8//z//L/8v/y//H/8v/0//b/+f/3//b/9v/1
//X/9f/1//X/9v/3//j/+f/6//r/+f/5//j/9//2//b/9v/3//f/9//6//r/+//+////
/////////f//////AQABAAEAAAAAAP//AQABAAMABQAGAAcACAAKAAoACwALAAsADQAQ
ABAADgAOAA8ADwAOAA0ACgAIAAgACAAGAAYABwAFAAUABgAEAAMAAQABAAMAAwADAAMA
AQD+//z/+//8//z/+//7//z//f/+/////f/7//v/+//6//r/+v/5//v/+//7//v/+//7
//v/+//9//v//v/+//z/+v/8//z//P/7//v/+//7//v//P/9//3//f/9//3/+//6//j/
+v/8//v/+//7//3///////z//v///wEAAgAAAAAAAAD9//v//P/8//v//f8AAP7//v/8
//z//f/////////+//7//////wAAAQD9//z//P/7//7///8CAAEA/v////r/+f/8//3/
/f/9//3//f/9//n//P///wEAAgD//////v/+/wAA///8//z//P/8//7//v8AAP7//f/9
//v/+f/4//j/AAAAAP7/AgAEAAYACAALAAsACQALAAsACwAOABAAEgASABUAGQAZABkA
HAAcAB4AHgAeAB8AIQAhACAAHwAcABkAFQASABMAEgAPAA0ACAAFAAEAAAD+//3//P/8
//r/+f/3//X/8//z//P/8//1//X/8//z//H/8f/x//H/8v/y//L/8P/x//H/8v/0//H/
7//u/+z/7f/v//H/8//1//P/7//y//j/+v/3//n/+//7//3/AgAIABAAGAAiAC0AMgAy
ADQANAA1ADMALQAmAB0AFQAMAAAA+P/6//7//f///wQABAAGAAUABgAIAAgABQAHAAkA
BQD+//v/+v/3//b/9P/x//D/8P/x//H/8//1//P/8//y//H/8f/x//T/9f/1//b/9f/z
//L/8f/x//H/8f/x//P/9P/1//b/8//z//T/9P/z//P/8v/x//P/9P/1//X/9P/0//T/
9f/0//T/9f/1//X/9f/1//X/9v/3//j/+f/5//j/9v/1//f/9//3//j/+P/5//n/+f/7
//r/+v/8//z/+//6//n/9//5//n/+/8AAAEAAQACAAMABQAFAAcABgAGAAYABgAGAAYA
BwAHAAUABwAKAAoACAAIAAkACQAHAAcABQAEAAUABgAFAAYABgADAAIAAgAAAP///f/9
//3//f/9//3//P/6//n/+f/8//z/+//7//v/+//7//v//f/7//v/+//6//r/+v/5//f/
9//3//f/+f/5//n/+f/3//X/+P/4//j/9v/4//j/+P/3//f/9//1//X/9v/3//f/9//3
//f/9//2//T/9v/4//f/9//3//X/9//3//T/9P/1//f/+P/4//j/+P/1//X/9v/2//X/
9//6//j/+P/2//b/9//5//f/9//2//b/+P/3//f/9//4//j/+f/5//j/9//4//X/9v/5
//b/9//4//n/+f/5//n/+f/5//X/8//z//L/8P/z//X/9v/4//j/9//0//T/9v/2//j/
+P/6//j/9//3//b/9f/1//b/+P/4//j/+P/3//b/9v/1//b/+P/5//n/9v/6//7/AAAA
AAAAAAAEAAUABAAHAAgACQANABAADwAOABAAEwAWABcAGwAcABsAGgAZABkAGQAZABgA
FwAYABUAEQAOAA0ACgAFAAEA///9//r/+v/6//n/+P/4//T/8//x/+//7//v/+//7//v
/+//7f/t/+3/7f/t/+3/7P/s/+z/6v/s/+v/6//s/+//7//w//D/7//v/+//7//x/+3/
7f/y//j/+P/3//v////7//v/AgAOABQAGgAkACsAKgAsADAAMgArAB8AGQAcABcACQD8
//r//P/8//j/8//7/wYACAAIAAcACgAMAAwACwAHAAEA+//6//v/9v/0//T/8//x//H/
8v/0//X/8//1//P/8//z//P/9P/1//P/8//y//L/8//z//T/9f/1//X/9f/1//b/9v/2
//b/9f/1//b/9v/2//f/9//3//j/+P/4//f/+P/4//j/+f/4//j/+f/5//v/+//7//v/
+f/5//n/+f/8//z/+//7//v/+//7//z/+//7//r/+f/6//r/+//+/wEAAQABAAEA//8B
AAEAAwADAAMAAgACAAYACQAKAA0ADAAMAAwADAAKAAoACwALAA0ADwASABIADwAOAA4A
DQAOAA8ADgAOAAsACgAHAAYABgADAAIAAgADAAMAAgADAAEAAQABAAEAAQAAAAAAAQAB
AAAA/v/9////////////AQD///////////7//f/7//3//f/9//3/+//7//v/+//9//v/
/v/+//7//P/+//7//v/9//3//f/7//v//P/9/////////////f/8//r//P/+////AQAD
AAEAAwADAAAAAAABAAMABAADAAIAAQD9//7/AAABAAEAAgAGAAUABgAFAAQABAAFAAQA
AwABAAAAAQABAAIAAwACAAIAAwADAAEAAQADAAEAAQADAP////8CAAMAAwADAAMAAwAD
AP////8BAAIAAgAEAAUABQAGAAQAAwAAAAAAAAAAAAIAAgADAAIAAgADAAAA/////wAA
BAACAAIACAAQAA8ADgANAAwAEAARABAAEwATABMAFgAYABgAGAAbAB8AIQAhACQAJAAk
ACQAJAAlACcAJwAmACUAIwAfABoAFgATABAACwAHAAgABwAFAAYAAgABAAAAAAD/////
/v/9//n/+f/5//n/9//3//X/9f/2//f/+P/5//j/+P/4//b/9P/z//P/9P/3//f/+P/4
//X/9f/1//X/9//7//n//P/+//7/AQABAAUACQAJAAoADgAWAB4AJAApACwANAA2ADIA
LwAtACUAIgAdABEACAAEAAIAAAAAAP////8EAA4AEgANAAwAEAASAA8ADwALAAMA/v//
/wIA/v/+//3/+//5//j/+P/3//f/+f/3//f/9//3//j/+f/7//v/+v/6//z/+//7//v/
+f/5//n/+f/4//j/+P/4//j/+f/7//z//P/9//3//f/9//z/+//5//r/+v/6//v//P/8
//3//f////////////3//f/9//3//v/+//3//f/7//v/+//8////AQACAAMAAwACAAIA
BAAEAAMAAgABAAMABQAFAAcACQAJAAgACAAIAAkACAAJAAwADgAQABIAEAAQABEAEQAO
AA8AEQAQAA4ADgAPAA8AEAARABAAEAAQABAADgAOAA0ACQAHAAYACAAHAAUABQAGAAcA
CAAJAAYABAADAAMAAwACAAAA///9//3//f/9/wAA//8AAAEAAgACAAIAAQD/////////
////////////AQD//wIAAgACAAAAAgACAAAA////////AQABAAIAAwACAAEAAAD/////
/v/8//7/AAD///////8AAAMABAACAAEAAQACAAIAAgACAAIA/////wAAAAD//wEABAAC
AAIA///+//7///8CAAMAAwAEAAQAAwADAAMA///+//7//f/+////AgABAAAAAQD8//v/
/v////////8CAAMABAABAAAAAQABAAAA/f/9//z//P///////f/+//7//v8AAAAAAgAA
AP/////9//v/+v/6//3//v///wAAAAAEAAYABgAGAAYACgALAAoADQANAA0AEAASABQA
FAAXABsAHQAdACAAIAAgACAAIAAhACMAIwAiACEAIQAfABwAGgAYABYAEgAPAAsACQAG
AAYAAgABAAAAAAD+//3/+//5//f/9//3//f/9//3//X/9f/1//X/9f/1//b/9v/2//T/
9v/1//X/9v/2//X/9f/0//b/9//4//n/8f/z//X/+v/4//z/AQABAAMAAwABAAAACgAW
ABoAIAArADAANAA0ADQANwA7ADMAKgApACcAGgAKAAIABAAGAAMAAwAGAAgADAALAAoA
DgAUABMADQAHAAcABAABAP7//P/8//v/+f/4//j/+f/5//v//f/7//v/+//7//z//f/8
//v/+f/4//n/+f/6//v/+//7//v/+//+//7//v/+//z/+//7//r/+//9//7////+//7/
/v/9//r/+v/6//v/+v/6//v/+//+////AAABAAAA///+//3/AAAAAP/////9//3//f/+
/wEAAwAEAAUABAACAAEAAgAEAAUABgAHAAYABwAGAAcACwALAAoACgALAA0ADQAPAA4A
DgAOAA4ADwAQABIAEwARABMAFgAWABIAEgATABMAEwATABEAEAARABIAEQASABAADQAM
AAwADQANAAwADQAKAAkACAAHAAYABAADAAMABQAGAAYABwAFAAUABQAFAAcABQAFAAUA
BAAEAAQAAwAFAAUABQAFAAUABQAFAAUAAwABAAQABAAEAAIABAAEAAQAAwADAAMAAwAD
AAQABQAHAAcABwAHAAUABAACAAQABgAFAAUABQAFAAcABwAEAAIAAwAFAAYACAAIAAgA
BQAHAAgACAAHAAQABgADAAIAAwAEAAYACQAIAAcABQAEAAcABwAIAAkABgAGAAcABwAG
AAUABgADAAMABQABAAEAAgADAAMAAwABAAEAAQD9////AQACAAIABAAFAAUABgAFAAMA
///+/wEAAgAFAAYABgAEAAMAAwABAP///v/+/wAAAAAAAAAA/v/+//////8AAAIAAwAD
AAAAAAAAAAAABgAKAAgACAAIAAgADAANAAwADwAPAA8AEgAUABIAEgAVABkAHQAdACAA
IAAgACAAIAAhACEAIQAgAB8AIAAdABkAFgAVABIADQAJAAkABwAEAAQAAAD///7//v/+
//3/+//5//f/9//3//f/9v/1//L/8f/y//P/9P/1//T/9P/0//L/8v/x//H/8v/z//P/
9P/0//L/8f/w/+//8f/5//n/+P/4//r/+////wMAAwADAAYACAAQABwAJgArAC4AMAAy
ADQAMwAxACkAIAAbABcADgACAPr/+P/4//f//f8GAAgAAgABAAYADgASAA0ACQAJAAMA
/P/7//r/+v/6//n/9//2//b/9//3//f/+f/3//f/9//3//j/+f/7//v/+v/6//j/9//3
//f/9//3//f/9//3//b/9f/0//X/9f/2//b/9v/3//f/9//6//z//v////3//P/7//v/
/P/8//3//f/7//v/+//7//v/+//7//v//P/8//v/+//9//3//f/+//7//////////f/8
//z//v8BAAEAAQABAAMABQAFAAcACQAJAAgACAAJAAsACwANAA0ADAALAAoADAAMAA0A
DQAOABEAFQAWABMAEgASABEADwAPAA0ADAAOAA4ADAAMAA0ACwALAAwACwAJAAYABQAH
AAcABwAHAAQAAgABAAEABAAEAAMAAwABAAEAAQABAAMAAQABAAEAAgACAAIAAQABAAEA
AQABAP/////////////9/wAAAAAAAP7/AAAAAAAA/////////f/9//7///8BAAEAAQAB
AAMAAgAAAAIABAADAAMAAwACAAMAAgD+////AQAEAAYABQAEAAMA//8CAAQABQAFAAIA
BAABAAAAAgACAAMABQAFAAUABAAEAAYABQAFAAUAAgACAAMAAwAFAAUABwAFAAUABwAD
AAMAAgADAAMAAwAEAAUABgADAAMABQAGAAYABQAFAAQABAAGAAUAAgACAAIAAgAEAAQA
BAACAAEAAQABAAEAAgAEAAMAAgABAAAAAAAAAAEAAQAAAAIAAwADAAIAAgACAAIAAwAE
AAMABAADAAQACAAIAAgACAAIAAgADgAPAA4AEQATABMAFgAYABgAGAAbAB8AHwAfACIA
IgAgACAAIAAhACIAIwAjACMAIAAdABkAFgAYABYAEgAPAAwACQAFAAQAAAD///7//v/9
//3//P/7//n/+f/5//n/9//3//X/9f/2//f/+P/5//r/+v/6//j/9v/1//X/9v/3//f/
+P/4//f/9//3//f/9//3//n/+v/8//7///////3//f8BAAoAFgAgACAAJAArAC4ANAA8
ADoAMwAtACsAKAAjABcACAAAAAAAAAD+/wEABwAKAAgACgANABIAFAAUABEADQALAAcA
AgD9//z//P/8//v/+f/4//j/+f/5//f/+f/3//f/+P/5//v//f/9//3//P/8//z/+//7
//v/+//7//v/+//+//7//v/+//v/+//8//z/+//7//r/+f/9//7///////7//v/+////
/v/+///////9//3//f/9////////////AgACAAEAAQABAAEAAQACAAMAAwACAAEAAwAC
AAIABAADAAMAAwADAAEAAwADAAUACQALAAwADgANAA8ADwARABIAEgASABIAEAAQABEA
EQARABMAFgAWABYAFgAXABcAFQAVABMAEgAQABAADgAOABAADQAMAAwADAALAAkACQAH
AAcABwAHAAQAAgABAAEAAwAEAAQABQAFAAUABQAFAAQAAQAAAP//AQACAAMAAwAAAP//
/v/9//7///8AAAEAAQD//wIAAgACAAAAAgACAAMAAwAEAAUAAgABAAEAAQAAAP///v/9
/wEAAgACAAYABQADAAIAAQAAAAEAAAD8//3///8CAAQABgAGAAYAAwACAAIAAQD///7/
AAD9//z//v/+////AQABAAEAAAAAAAIAAQABAAEA/v/+///////9//3////9//7/AQD+
/////v/////////+//3//P/3//n/+//8//z//P/9//3//v/+//3/+v/6//v/+v/7//r/
/P/6//n/+f/5//n/+v/8//r/+v/6//r/+v/6//v/+//6//r/+f/3//j/+P/4//j/+v/6
//r//P8AAAIAAgACAAIABQAFAAMABQAFAAUACAAKAAoACgANABEAEQAPABAADgAQABIA
FAAXABcAFwAWABUAFgATAA8ADAAOAAwACAAFAAUAAwAAAAAA/v/9//z//P/8//v/+f/3
//X/9f/1//X/8//z//H/8f/x//H/8f/x//T/9P/0//L/8f/v/+7/7v/x//H/8v/y//H/
8f/x//H/8//z//H/9P/0//b//f/9//v/+//9//7/BAAQABYAHgArADAAMAAyADAALwAv
ACkAJAAfABkAEAAGAAAA/v8EAAUAAQAAAAQAAgD//wAABgAIAAUACQANAAkAAgD9//j/
+P/4//f/9f/y//L/8//z//X/9//1//X/9f/1//b/9//1//X/9P/0//T/8//z//P/9f/1
//X/9f/3//j/+f/6//j/9//3//b/9P/1//X/9f/3//j/+f/5//X/9P/z//P/9//4//r/
+//5//n/+f/5//j/9//2//X/9P/0//P/8//2//f/+P/6//r/+//7//v/+v/4//f/+P/7
//3///8BAP7////+//////////7//v8CAAUABgAJAAgACAAIAAgACAAIAAkACQAHAAkA
DAAMAAoACgALAAsADQANAAsACgAMAAwACgAKAAgABQAEAAQABgAFAAMAAwADAAMAAwAD
AAAA/v/9//3//v/+//3//f////////////3/+//7//v//P/8//z/+//5//n/+f/5//v/
+//7//v//f/7//7//v/9//r/+//6//z/+//7//v//f/9//7////9//v/+f/3//n/+P/2
//j/+P/3//f/9//5//v/+//4//r/+//9//7//f/8//v/9//4//r/+//7//n//P/6//r/
+v/6//v//f/8//v/+f/4//v/+//8//3/+//6//r/+f/2//X/9v/z//f/+//5//v/+//7
//r/+f/5//n/+f/1//X/9//4//j/9v/3//f/+P/4//f/9P/0//T/9P/2//b/9v/0//P/
8//0//P/8//0//T/9P/0//T/+v/4//v//P/9//7/AwADAAEAAwADAAMABgAIAAsADAAQ
ABUAFgAVABcAFgAYABgAGAAZABsAGwAaABkAGAAVABEADgAOAAwACAAFAP//+//2//T/
9P/1//b/+P/1//P/8P/t/+3/7f/t/+3/6//r/+n/6f/n/+f/5//n/+n/6v/r/+r/6f/n
/+b/5v/q/+v/7f/u/+z/6//q/+n/5//l/+v/8v/0//T/8//z//f//f/7//j/AgAQABIA
GAAnAC4ALgAuADAAMQAtACcAJAAhABkACgD8//j//P8AAPv/9f/4//7//v/9/wAABgAI
AAcAAQD7//X/8v/3//z/+P/2//P/7//v//D/8v/z//D/8f/u/+3/7//v//D/8f/z//P/
8v/y//D/7//v/+//8f/x//H/8f/x//D/7//u/+//7//w//D/8P/x//H/8f/0//T/9P/z
/+//7v/t/+3/8f/y//T/9f/1//X/9f/1//X/9f/1//X/9f/0//L/8f/x//H/8f/y//b/
9//3//f/9v/0//P/9P/3//f/9//3//f/+f/5//v/+//7//r/+v/9//////8BAAQABAAE
AAQAAgACAAMAAwADAAUACAAIAAYABgAHAAcACQAJAAcABgADAAIA///+/////f/9//7/
AAD///3//f/9//3//f/9//7//P/7//v/+v/6//n/+f/5//n/+f/5//b/8//y//H/9P/2
//j/+f/3//f/9//3//f/9//3//f/9f/z//b/9v/3//b/+f/6//f/9f/0//P/9v/3//n/
+//6//n/+P/3//n/+P/2//j/9//1//T/8//1//f/9//0//T/9f/3//j/+P/4//j/9f/1
//b/9v/1//P/9v/0//T/9f/2//j/+//5//n/+P/4//j/9//3//f/9//4//r/+//6//n/
+v/3//f/+f/1//X/+P/5//n/+f/5//n/+f/1//X/9//4//j/+P/5//n/+v/6//n/9v/2
//b/9v/4//j/+P/2//X/9f/1//X/9v/4//j/+P/4//j/9//2//b/9f/2//j/+f/5//f/
9v/1//T/9P/2//b/+P/7//r/+P/4//X/9//6//z///8AAAEAAgAFAAUAAwAFAAcABwAK
AAwACQAIAAoADQANAA0AEAAQABEAEgATABUAFAATABEADwAPAA0ACgAIAAoACAAEAAEA
AAD///3//v/6//n/+P/4//T/8//x/+//7f/t/+3/7f/u/+//7v/v/+z/6//q/+n/7P/s
/+z/6v/s/+v/6//s/+z/6//r/+r/7P/t/+7/7//t/+3/6//u//T/9v/1//X/9f/5//3/
/v8CAA4AFgAeACUALAAyADQAMAAtACkAJQAeABcADQAEAPr/8v/2//z/+f/3//r/AAAA
AAEACAAKAAoACwAHAPv/9f/4//v/+v/3//b/9P/x//D/8P/x//H/8v/1//T/9f/y//H/
8f/x//H/8f/w//D/8v/x//H/8f/x//H/8f/x//L/8v/y//L/7//v//D/8P/w//H/8f/x
//L/8v/y//H/8v/y//L/8//0//T/9f/1//X/9f/1//X/8//z//P/8//2//b/9f/1//j/
+f/6//z/+//7//r/+f/3//b/9v/4//v/+//7//v/+//9//3///8BAAEAAAAAAP//AQAB
AAMABgAGAAYABgAHAAgACgALAAkACwAOAA4ADAAMAA0ADQANAA0ACwAKAAwADAAKAAoA
CAAFAAQABAAGAAUAAwADAAEAAQABAAEAAgAAAP/////9//z/+v/5//r/+//8//3//f/7
//v/+//8//z//P/7//v/+//7//v/+//7//v/+//5//f/+v/6//z/+v/8//z//P/7//v/
+//7//v//P/9//v/+//7//v/+//6//j/+v/8//v/+//7//v//f/9//r/+v/7//3//v/9
//z/+//3//n//P/+/////f8AAP7//v/+//7///8BAAAA///9//z//f/9//7////+//7/
//////7//f/+//v//P////z//f/+//////////3//f/9//n/+f/7//z//P/8//3//f/+
//z/+//4//j/+//8////AAD///z/+v/5//v/+//8//7//P/8//z//P/+//7///////7/
/v/9//v/+v/6//r/+v/6//z//P/+/wkACAAIAAoACAAGAAYABgAGAAwADQAMAA8ADgAN
AA8AEAARABIAFgAbABoAGQAbABoAGAAYABgAGQAZABkAGAAXABYAEwAPAAwADgAMAAgA
BQAFAAMAAAAAAPz/+//6//r/+v/5//f/9f/z//P/8//z//P/8//x//H/9P/1//b/9//2
//b/9v/0//L/8f/x//L/9f/1//b/9v/z//P/8//z//P/8f/x//T//P/+//3/AQADAAMA
AwAKABQAHAAoAC4ALwA0ADgANgA0AC8AJQAfABoAEQAHAAIA/v8CAAYAAAD5////BAAE
AAQACwAUABQADgALAAcAAQD///z/+//4//f/+P/4//f/9v/2//f/9//3//n/9//3//b/
9f/1//X/9//3//b/9v/4//f/9//3//f/9//3//f/9v/2//b/9v/z//P/9P/0//X/9//4
//n/+f/4//f/9f/2//b/9v/3//b/9v/3//f/9f/1//X/9f/4//n/+v/7//v/+v/4//f/
9f/1//X/9v/6//v/+//7//n/+P/4//r//f/9//3//f/8//3//P/9/wEAAQAAAAAA//8B
AAEAAwAGAAYABgAGAAYABgAHAAcABQAFAAYABAAFAAYACAAJAAwADQAMAAwACgAIAAQA
AgACAP///v/+/wAA///9//3///////////8AAP7//f/9//z/+v/3//X/9//3//f/9//6
//n/+v/7//r/+v/6//n/+P/3//b/9f/3//f/9//3//r/+f/9//7/+//4//n/+P/1//H/
7v/r/+//8//4//3/+v/5//j/9//4//j/9//6//j/9//3//f/9//5//n/9v/4//n/+//8
//v/+v/5//X/9f/2//b/9f/1//j/9v/2//j/+P/5//v/+f/5//j/+P/4//f/9//3//f/
+P/6//v/+v/5//r/9//1//f/8//z//b/9//3//f/9v/1//T/7//x//P/9P/0//T/9f/1
//b/+P/3//T/9P/1//T/9f/0//T/8v/x//H/8//z//T/9v/0//T/9P/0//H/8P/w/+//
8v/0//X/9f/4//b/9v/8//3//v///wAAAwADAAEAAwADAAMABgAIAAUABAAGAAkACQAJ
AAwADAANAA4ADwARABMAEwASABEADgALAAcABAAFAAQAAQD//wAA///9//7//P/7//r/
+v/3//X/8v/v/+//7//v/+//7f/t/+v/6//t/+3/7f/t/+7/7v/u/+z/7v/t/+3/7v/t
/+3/7v/u/+//7//v/+//7//p/+v/7v/s/+z/9f/7//v/+f/5//z/BAAMABgAIgArAC4A
LgAsACwAMQAzAC0AKAAnAB0ADgAEAPz/+v/8//v//f8AAAQABAD9//j//v8IAAkACwAP
AAkA/v/1//D/8f/0//b/9//0//T/9f/1//X/9//1//X/8//z//T/9f/3//f/9v/2//X/
8//y//H/8//z//P/8//y//L/8v/y//L/8//1//b/9P/1//X/9f/2//b/9v/1//b/9v/2
//f/9//2//b/9f/3//f/9//3//f/9//3//f/9v/2//X/9f/2//f/+P/6//r/+//7//v/
/f/8//z//v/9//v/+f/3//r//f/+/wEAAQABAAAAAAADAAUABQAHAAgACAAIAAgABgAG
AAcABwAHAAkADAAMAAgACAAJAAkACwANAA0ADgANAAwACQAIAAoABwAGAAYABQADAAAA
/////////////wAAAAABAAMAAwACAAAA///+//3//P/7//v/+f/5//n//P/8//z/+//5
//n/+f/5//v/+//7//v//f/7//7//v/9//r/+//6//z/+//7//v/+f/5//r/+//9//3/
/f/9/////v/8//7//P/7//v/+//5//v/+//4//v//f8AAAIA///+//3/+f/8//7/////
//3/AAD+//7//P/8//3////9//3//P/8//r/+f/5//n//P/+/wEAAwAAAP//AAD9//3/
///7//v//f///wAAAQAAAP///v/5//v//f/+//7//f/9//z//P/8//v/+P/4//3//v8B
AAIA///8//r/+f/7//v//P/+//3//P/7//r//P/8//3//f/8//7///////z//P/8//z/
//8CAAMABgAJAAoACgAMAA0ADQAMAAwADAANABEAEgAQABAAEAASABQAEgAQABAAFAAW
ABgAGAAXABYAFgAWABcAFgAUABIADgANAAsACQAIAAcABAABAP7//f/9//r/9//1//T/
8//z//X/+P/1//T/8//y//H/8P/v/+7/7//w//H/8v/v/+7/7f/s/+7/7v/u/+7/8P/w
//D/8P/w//D/8P/w//P/9P/1//b/+P/4//j/+P8AAAYADAASABkAIAAnAC4AMAAwADAA
MAAtAA==
         </WaveFormData>
      </LeadData>
      <LeadData>
         <LeadByteCountTotal>10000</LeadByteCountTotal>
         <LeadTimeOffset>0</LeadTimeOffset>
         <LeadSampleCountTotal>5000</LeadSampleCountTotal>
         <LeadAmplitudeUnitsPerBit>4.88</LeadAmplitudeUnitsPerBit>
         <LeadAmplitudeUnits>��V</LeadAmplitudeUnits>
         <LeadHighLimit>2147483647</LeadHighLimit>
         <LeadLowLimit>268435456</LeadLowLimit>
         <LeadID>V1</LeadID>
         <LeadOffsetFirstSample>0</LeadOffsetFirstSample>
         <FirstSampleBaseline>0</FirstSampleBaseline>
         <LeadSampleSize>2</LeadSampleSize>
         <LeadOff>FALSE</LeadOff>
         <BaselineSway>FALSE</BaselineSway>
         <ExcessiveACNoise>FALSE</ExcessiveACNoise>
         <MuscleNoise>FALSE</MuscleNoise>
         <LeadDataCRC32>2057346443</LeadDataCRC32>
         <WaveFormData>
BAAEAAQABAACAAIAAgACAAQABAAEAAQABgAGAAYABgAEAAQABAAEAAUABgAHAAgABgAG
AAYABgAIAAgACAAIAAYABgAGAAYABAAEAAQABAAGAAYABgAGAAQABAAEAAQABQAGAAcA
CAAHAAYABQAEAAQABAAEAAQABQAGAAcACAAGAAYABgAGAAcACAAJAAoACQAIAAcABgAG
AAYABgAGAAgACAAIAAgACAAIAAgACAAIAAgACAAIAAgACAAIAAgABgAGAAYABgAHAAgA
CQAKAAgACAAIAAgACwAMAA4AEQAUABUAFgAXABUAFQATABIAEwASABAADgALAAsACQAJ
AAoACwALAAwACgAJAAcABgAGAAcACQAHAAcACAAIAAgACAAIAAkACQAKAAsADAANAAsA
CgAJAAgACgAKAAoACgAMAAwADQAOAAsACgAJAAgACQAJAAkACgAMAA0ADgAQAA8ADQAM
AAwADAAMAAwADAAJAAsACgAKAAwADAAMAAsABgAAAPb/5//V/8b/vP+x/6j/qP+t/7L/
tv+6/7//vf+v/6j/rf+4/8H/yP/T/9r/4//n/+z/9P/7//7/AgAFAAoAEAATABQAFAAU
ABYAFwAYABkAGQAZABkAGQAZABkAGQAXABgAGAAYABYAFwAXABcAGAAZABoAGwAZABgA
GQAYABoAGAAYABkAGgAaABsAHAAbABsAGgAZABkAGQAZABgAFgAXABcAFwAVABUAFAAU
ABQAFQAWABgAFwAWABUAFAAWABcAGAAYABYAFgAWABUAEwATABMAEQAVABUAFAAUABQA
FAATABIAFAAUABQAEgAQABAAEAAPAA0ACwALAAwADgAMAA4ADgALAAsACwAKAAwADAAM
AA0ADwAOAA4ADgAOAA4ADgAOAA0ADgAOAA4ADAAMAAwADAANAA0ADQANAA0ADQANAA0A
DQANAA0ADAAOAA4ADgAOAA4ADQALAAoACgAKAAoACgAMAAwADAAMAAoACgAJAAkACgAL
AAwADQAKAAkACAAHAAgACQALAAwACgAJAAkACgAKAAoACgALAA0ADQANAA0ADQANAA0A
DQAOAA4ADgAOAA0ADQAMAAsADAALAAsACwAOAA4ADgAOAAwADAAMAAwACwALAAsACwAL
AAsACwAKAAoACwALAAsACwALAAsACwAJAAkACgAKAAsACwALAAsACQAIAAgACQAKAAoA
CgALAAsACgAJAAkACwALAAwADAAKAAoACgAKAAgACAAIAAgACgAKAAoACgALAAsACgAK
AAgACAAIAAgADgANAAwADQAOAA8AEAAOAA8AEQATABUAFQAVABUAFQATABIAEQAOAAwA
CgAJAAoACQAKAAsACQAIAAgABwAHAAYABgAGAAUABwAFAAUACAAIAAgACAAIAAkACQAJ
AAcABwAHAAYABgAGAAYABgAIAAgACAAIAAYABwAIAAgACAAIAAgACAAFAAQABAAFAAUA
BQAGAAYABwAHAAgACAAKAAgACgAHAAUACAAKAAYABAACAAEA/v/6//D/4//R/8D/tv+v
/6b/pP+p/67/tP+6/8H/u/+p/5r/nf+o/7X/wv/N/9T/2f/d/+L/6v/x//b/+v8BAAYA
CAAJAAoACgAMAA4ADwAQABEAEQARABEADwAPAA8ADwARABIAEgASABIAEwATABMAEQAR
ABEAEQAQABAAEgASABIAEAAQABEAEQAQABAAEAAQABEAEQARAA8ADwAPAA4ADgAPAA8A
DwARABEAEAAQAA0ADQANAA4AEAAQABAAEAAQAA8ADgAMAA0ADgAPAA8ADQANAA0ACwAN
AA0ADAAMAAwADAALAAoACgAKAAoACAAKAAoACgAJAAkABwAHAAgABgAEAAYABgAHAAcA
BwAGAAYABgAGAAcACQAIAAgACAAHAAYABQAEAAUABgAGAAYACAAIAAgACAAHAAcABwAH
AAcABwAHAAcABQAFAAUABAAEAAQABAAEAAUABQAEAAQABAAEAAQABAAGAAYABgAGAAQA
BAADAAMAAwADAAMAAwADAAMAAwADAAEAAQACAAIABAADAAMABAACAAIAAgADAAUABQAF
AAUAAwADAAMAAwACAAIAAgACAAQABQAFAAUABAADAAMAAwAEAAQABAAEAAQABAAEAAQA
AQABAAEAAQACAAMABAAEAAMAAwACAAEAAQABAAEAAQADAAMABAAEAAEAAQABAAEAAQAA
AAAAAQACAAIAAgADAAMAAgABAAEAAQABAAIAAgACAAIAAgACAAIAAgACAAIAAAAAAAAA
AAADAAMAAgACAAIAAgACAAIAAQABAAAAAAACAAIAAgACAAIAAwADAAMAAgAEAAYACAAI
AAgACAAGAAcACQALAA0ADQANAA0ADQALAAoACQAGAAQAAgABAAMAAQABAAEA///+//7/
/f////7//v/+////AQD/////AAAAAAAAAAAAAAEAAQABAP////////7/AAAAAAAAAAD+
//7//v/+//7///8AAAAAAgACAAIAAgD///7//v////////8AAAAA/////wAAAAACAAIA
AAD//wEAAgAAAP7//v/+//v/9P/q/97/z/+//7L/qP+d/5j/mP+b/6D/pv+u/63/nf+R
/5D/l/+g/6//uv/D/87/0//Z/+L/6v/v//L/9v/7//7/AgADAAYACAAFAAYABgAGAAkA
CQAJAAkACwALAAsACwAKAAoACQAIAAoACwALAAsACwALAAsACwAKAAoADAAMAAwACgAK
AAsACwAKAAoACgAKAAsACwALAAkACQAJAAgACAAJAAkACQAJAAkACAAIAAcABwAHAAgA
CgAKAAoACgAJAAkACQAIAAoACgAKAAkACwALAAsACQAJAAkACAAIAAgACAAHAAYACAAI
AAgABgAEAAQABAADAAUAAwADAAQABAACAAQABAADAAMAAwACAAIAAgACAAMAAwACAAIA
AgAEAAQABAAEAAQABAADAAIABAAEAAQABAADAAMAAwADAAMAAwADAAMAAwADAAMAAgAA
AAAAAAAAAAMAAwACAAIAAAAAAAAAAAACAAIAAgACAAAAAAD///////////////8BAAEA
AQABAP////8AAAAAAgABAAEAAgAAAAAAAAABAAEAAQABAAEAAQABAAEAAQAAAAAAAAAA
AAEAAwAEAAUAAgABAAEAAQACAAIAAgACAAIAAgACAAIAAQABAAEAAQADAAMAAwACAAIA
AwADAAMAAgABAAAA//8AAAEAAwAEAAEAAQABAAEA///+//7///8AAAAAAAABAAEAAAD/
////AQABAAIAAgACAAIAAgACAAIAAgACAAIAAAAAAAAAAAABAAEAAAAAAAIAAgACAAIA
AgABAAMABAAIAAoACgAKAAoACgALAA0ADwANAA0ADQANAA8ADQAMAAsACQAGAAMAAQAD
AAEAAQABAAEAAAAAAP///f/8//z//P///wEA//////7//v/+//7///8BAAIAAwABAAEA
AQAAAAAAAAAAAAAAAAAAAAAAAAAAAAEAAgACAAIAAgACAAIAAQAAAAAAAQADAAMABAAE
AAMAAwAEAAQAAAAAAAAAAQD//wAAAgACAAAAAAD///r/7v/i/9H/vf+y/6r/n/+Y/5b/
mf+e/6T/qv+p/5v/j/+Q/5f/ov+v/7j/wf/M/9X/3f/k/+z/8f/0//b//f8CAAQABQAI
AAoACAAKAAsADAALAAsACwALAA0ADQANAA0ADAAMAAsACgAMAA0ADQANAA0ADQANAA0A
DAAMAA4ADgAOAAwADAANAAsACgAKAAoACwANAA4ADwANAA0ADQAMAAwADQANAA0ADQAN
AAwADAAJAAkACQAKAAwADAAMAAwADQANAA0ADAAMAAwADAALAAsACwALAAkACwALAAoA
CgAKAAoACQAIAAYABgAGAAQABAAEAAQAAwADAAEAAQACAAIAAAACAAIAAwADAAMAAgAC
AAIAAgADAAMAAgACAAIAAAAAAAAAAAADAAQABAAEAAYABgAGAAYABAADAAIAAQABAAEA
AQABAAIAAwAEAAQAAgACAAIAAgAFAAUABAAEAAQABAAEAAQABAAEAAQABAAEAAQAAwAD
AAUABQAFAAUABQAFAAUABQADAAMABAAEAAQAAwADAAQABQAGAAcACQAIAAcABgAFAAYA
BwAIAAkACQAIAAcABgAIAAkACQAJAAoACQAJAAkACgAKAAoACgAKAAoACgAKAAkACQAJ
AAkABwAHAAcABgAIAAkACQAJAAkACQAJAAkABwAHAAgACAAJAAkACQAJAAkACAAIAAkA
CAAIAAgACQAHAAYABQAFAAcABwAIAAgACAAIAAgACAAGAAYABgAGAAgACAAIAAgACAAH
AAUABAAGAAYABgAGAAcACQAKAAwACAAKAA0ADgAPABAADgAPABEAEwATABMAEwATABMA
EQAQAA8AEAAOAAwACwALAAkACQAJAAkACAAIAAcABQAEAAQABAAHAAkABwAHAAYABgAG
AAYABgAHAAcABwAIAAkACgAKAAkACAAHAAYACAAIAAgACAAHAAcABwAGAAgACAAIAAgA
CQAIAAgACQAIAAcABwAGAAcABwAIAAgABgAGAAgABQADAAQABgAGAAYAAgD//wAA/P/0
/+n/2//K/8D/t/+u/6j/qf+u/7T/uv/D/8X/uf+m/6H/qP+x/77/yf/Q/9f/3f/i/+r/
8f/2//r///8EAAgACQAMAAwACgAMAA0ADgANAA0ADQANAA8AEQATABUAFAAUABMAEgAS
ABMAEwATABEAEQARABEAEgASABQAFAAWABQAFAAVABMAEgASABIAEgATABMAEwARABEA
EQAQABAAEQARABEAEwATABIAEgAPAA8ADwAQABIAEgASABIAEwATABMAEgAQABAAEAAP
ABAAEQASABEAEgARAA8ADgAOAA4ADQAMAA4ADgAOAAwADAAMAAwACwALAAkACQAKAAgA
BgAIAAgABwAHAAcABgAGAAYABgAHAAcABgAGAAYACAAIAAgACAAHAAgACAAIAAoACgAK
AAoACQAJAAkACQAHAAcABwAHAAkACQAJAAgABgAGAAYABgAHAAcABgAGAAYABgAGAAYA
BgAGAAYABgAIAAgABwAHAAUABQAFAAUABwAHAAcABwAFAAUABgAGAAQAAwADAAQABQAG
AAcACQAHAAcABwAHAAcABwAHAAcACAAIAAgACAAIAAkACQAJAAgABwAHAAcABgAGAAYA
BgAIAAgACAAIAAcABwAHAAcABQAFAAUABAAEAAUABQAFAAcABwAHAAcABwAHAAgACAAF
AAUABQAFAAMAAgACAAMABAAEAAQABQADAAIAAQABAAMAAwAEAAQABAAEAAQABAAGAAYA
BgAGAAYABgAGAAYABQAFAAQABAAEAAQABAAEAAIAAwADAAQABAAEAAQABAAGAAcABwAH
AAYABgAGAAYABAAGAAcACAAJAAoACgALAA0ADwAPAA8ADwAPAA0ACwAKAAkACAAGAAQA
AwAEAAMABAAFAAQAAgABAP//AQAAAAAAAAD//wEA/////wIAAgACAAIAAgADAAMAAwAD
AAMAAwACAAAAAAAAAAAAAAAAAAAAAAAAAAEAAgACAAIAAgACAAIAAQAAAAAAAQADAAMA
BAAEAAEAAQACAAIAAAAEAAQAAwABAAAAAAACAP7//P/9//r/9P/o/9v/y/+8/7D/p/+e
/5z/n/+i/6b/rv+1/6//n/+U/5X/nv+r/7b/w//O/9P/1//g/+j/7f/y//j///8EAAYA
BwAKAAgABgAIAAkACgANAA0ADQANAA8ADwAPAA8ADQAOAA4ADgAOAA8ADwAPAA8ADwAP
AA8AEAAQABIAEgAQAA4ADgAPAA8ADgAOAA4ADgAPAA8ADwARABEAEQAQABAAEQARABEA
EQARABAAEAARABEAEQASABAAEAAQABAADwAPAA8ADgAQABAAEAAPABEAEQARAA8AEAAP
AA0ADAAMAAwACwAKAAwADAAMAAoACgAKAAoACQALAAkACQAKAAgABgAIAAgABwAHAAcA
BgAGAAYABgAHAAkACAAIAAgABgAGAAYABgAFAAYABgAGAAgACAAIAAgABQAFAAUABQAH
AAcABwAHAAUABQAFAAQABgAGAAYABgAHAAcABgAGAAYABgAGAAYABgAGAAYABgAGAAYA
BQAFAAMAAwADAAMABAAFAAYABwAFAAUABgAGAAYABQAFAAYABgAGAAYABwAFAAUABQAF
AAcABwAHAAcACAAIAAgACAAGAAcABwAHAAYABQAFAAUABgAGAAYABgAIAAgACAAIAAkA
CQAJAAkACAAHAAYABAAEAAUABQAFAAcABwAHAAcABQAFAAYABgADAAMAAwADAAIAAgAD
AAUABAAEAAQABQAHAAYABQAFAAUABQAGAAYABAAEAAQABAAGAAYABgAGAAYABgAGAAYA
BQAFAAQABAAGAAYABgAGAAQABQAFAAYABAAEAAQABAAGAAcABwAHAAYABgAGAAYABAAF
AAUABQAHAAkACQAMAAwADAAMAAwADAANAA8AEQAPAA8ADwAPABAADwAPAA8ADQAKAAcA
BQAHAAUABQAFAAUABAAEAAMAAQAAAAAAAAACAAUABAAFAAUABAADAAIABAAFAAUABQAF
AAUABQAEAAIAAgACAAIABAAEAAQABAACAAMABAAEAAQABAAEAAQABQAEAAQABQADAAMA
BAAEAAUABQAGAAYAAgAAAAIABQADAAIAAgAEAAQAAgABAPz/8v/k/9X/w/+0/6z/pf+e
/5z/mf+e/6b/rP+r/53/kf+Q/5f/ov+r/7b/wf/M/9X/2f/i/+r/7//0//j//f8AAAQA
BwAIAAgACAAKAAsADAALAAsACwALAAwADQAOAA8ADwAQABAAEAAOAA8ADwAPAA8ADwAP
AA8ADgAOABAAEAASABAAEAARAA8ADgAOAA4ADgAPAA8ADwARABEAEQAQABAAEQARABEA
EQARABAAEAAPAA8ADwAQABAAEAAQABAADwAPAA8ADgAOAA4ADgANAA4ADwAQAA8AEQAR
ABAAEAAQABAADwAOAAwADAAMAAoADAAMAAwACwANAAsACwAMAAsACAAJAAgABwAHAAcA
BgAEAAQABAAFAAUABAAEAAQABgAGAAYABgAFAAYABgAGAAgACAAIAAgABwAHAAcABwAF
AAUABQAFAAcABwAHAAYABAAEAAQABAAFAAUABAAEAAQABAAEAAQAAgACAAIAAgAEAAQA
AwADAAUABQAFAAUABQAFAAUABQAFAAUABgAGAAQAAwADAAQABgAGAAYABwAFAAUABQAF
AAUABQAFAAUACAAIAAgACAAIAAkACQAJAAgABwAHAAcABgAGAAYABgAIAAgACAAIAAkA
CQAJAAkACAAHAAYABAAGAAcABwAHAAkACQAJAAkACQAJAAoACgAHAAcABwAHAAMAAgAC
AAMABgAGAAYABwAHAAYABQAFAAUABQAGAAYABgAGAAYABgAEAAQABAAEAAUABgAHAAgA
CAAHAAUABAAEAAQABAAEAAYABwAHAAgABgAGAAYABgAIAAkACQAJAAgACAAIAAgACgAJ
AAsADwAQABAAEAAQABAAEgATABUAFwAVABUAFQAVABUAEwASABEAEgAQAA4ADQAKAAcA
BgAFAAQAAgABAP//AgACAAMABAAFAAcABQAFAAgACAAIAAgACAAJAAkACQAJAAkACQAI
AAgACAAIAAgABgAGAAYABgAHAAkACwAMAAoACgAKAAoACQAIAAgACQALAAsADAAMAAkA
CQAKAAoADAAOAA4ADQALAAoACgAMAAwACgAHAAQA/v/2/+n/2f/G/7r/s/+u/6r/q/+w
/7b/vP/B/7//r/+i/6X/rP+3/8T/z//W/93/4f/m/+7/9f/6//z/AwAIAAwADQAOAAwA
DgAQABEAEgATABMAEwATABEAEQARABEAEQASABIAEgAUABUAFQAVABUAFQAVABUAFAAU
ABYAFgAUABIAEgATABUAFAAUABQAEgATABMAEwATABMAEwASABQAFQAVABUAFAATABEA
EAAQABEAEgAUABQAFAAUABQAEwATABMAEgASABIAEgARABEAEQARAA8ADwAPAA4ADgAQ
ABAADwAOAAwADAAMAAoADAAMAAwACwALAAkACQAKAAgABgAIAAgABwAHAAcABgAHAAgA
CQALAAkACAAIAAgABgAGAAYABgAJAAoACgAKAAwADAAMAAwACwALAAsACwALAAsACwAL
AAkACQAJAAgACAAIAAgACAAJAAkACAAIAAgACAAIAAgACgAKAAoACgAKAAoACQAJAAkA
CQAJAAkABwAHAAcABwAHAAcACAAIAAsACwAMAA4ADQAMAAsACwALAAsACwALAA0ADQAN
AA0ADAAMAAwADAAMAA0ADQANAA4ADQANAA0AEAAQABAAEAAOAA4ADgAOAA0ADQANAA0A
DQANAA0ADAAMAA0ADQANAA8ADwAPAA8ADgANAA0ADAALAAsACwALAAwADAANAA8ADgAO
AA4ADwAPAA4ADQANAAsACwAMAAwADAAMAAwADAAOAA4ADgAOAA0ADAALAAoADAANAA0A
DgAMAAwADAAMAAwADQANAA4ADAAQABIAEgASABIAEgATABUAFwAXABcAFwAXABkAFwAW
ABUAEwAQAA0ACwAMAAsADAANAA8ADgAOAA0ADQAMAAwADAAMAA0ACgAJAAoACgAKAAoA
CgALAAsACwAMAA0ADgAOAAwADAAMAAwACgAKAAoACgAKAAsADAAMAAwADAAMAAwACwAK
AAoACwALAAsADAAMAAkACQAKAAoACAAKAAoADQANAAoACAAIAAgACgAJAAYA/v/0/+X/
1f/G/77/tf+q/6j/r/+0/7j/vP/D/8H/sf+g/5//qv+3/8L/zf/W/9n/3f/i/+r/8f/2
//r///8AAAQABwAKAAwADAAOAA8AEAARABEAEQARABEAEQARABEAEQASABIAEgAQABEA
EQARABEAEQARABEAEAAQABIAEgASABAAEAARABEAEAAQABAAEgATABMAEwASABEAEAAO
AA4ADwAPAA8AEQARABAAEAARABEAEQASABAAEAAQABAADwAPAA8ADgAPABAAEQARAA8A
DwAPAA0ADwAPAA4ADgAOAA4ADQAMAAoACgAKAAgACQAKAAsACwAJAAcABwAIAAgABgAI
AAgABwAHAAcABgAIAAgACAAJAAsACgAKAAoACAAIAAgACAALAAwADAAMAAsACgAJAAgA
CAAJAAoACwALAAsACwALAAkACQAJAAgACgAKAAoACgAJAAkACAAIAAoACgAKAAoACgAK
AAoACgAKAAoACQAJAAkACQAJAAkACQAJAAkACQAJAAkACgAKAAgABwAHAAgACAAIAAgA
CQAJAAkACQAJAAsACwALAAsACwAKAAkACAAKAAsACwALAAoACQAJAAkACAAIAAgACAAG
AAYABgAGAAcABwAHAAcACQAJAAkACAAGAAcABwAHAAcABwAHAAcABQAFAAYABgAHAAcA
BwAHAAUABAAEAAUABAAEAAQABQAHAAYABQAFAAMAAwAEAAQABAAEAAQABAAEAAQABAAE
AAIAAgACAAIABQAFAAQABAACAAIAAgACAAIAAwADAAQABAAEAAQABAACAAMAAwADAAQA
BAAEAAQAAgADAAMAAwABAAEAAQACAAQABgAIAAoACAAIAAgACAAIAAkACwANAA4ADwAQ
ABEAEQAPAA4ADQAMAAoACAAHAAQAAQAAAP//AQAAAAAA//////7//v/+/wEAAwABAAEA
AgACAAIAAgAAAAEAAQABAAMAAwADAAIAAAAAAAAAAAACAAIAAgACAAQABQAGAAYABQAE
AAMAAgACAAIAAwAFAAMAAwAEAAQAAwADAAQABAAEAAYABgADAAMAAgAAAAIAAgACAAMA
AgD6/+r/2//L/7r/sv+p/6D/nP+d/6T/qv+w/7P/rf+d/5T/l/+k/6//uv/D/8z/0f/X
/97/6P/v//b/+v/7//7/BAAJAAgACAAJAAwADgAQABAADwAOAA0ADQANAA0ADQAOABAA
EQASABAAEQARABEAEQARABEAEQAQABAAEgASABIAEAAQABEAEQAQABAAEAAOAA8ADwAP
ABEAEQARABAADgAPAA8ADwARABEAEAAQABEAEQARABIAEAAQABAAEAARABEAEQAQABIA
EgASABEADwAPAA8ADQAPAA8ADgAOAA4ADgANAAwADAAMAAwACgAIAAgACAAHAAcABQAF
AAYACAAGAAgACAAFAAUABQAEAAQABAAEAAUABQAEAAQABAACAAIAAgACAAUABgAGAAYA
BAAEAAQABAADAAMAAwADAAMAAwADAAMAAQABAAEAAAACAAIAAgACAAEAAQAAAAAAAgAC
AAIAAgAAAAAAAAAAAAAAAAD/////AQABAAEAAQD//////////wEAAQACAAIAAQD///7/
/v8AAAAAAAABAAMAAwADAAMAAQABAAEAAQACAAIAAgACAAAAAQABAAEAAgABAAEAAQAA
AAAAAAAAAAIAAgACAAIAAQABAAEAAQABAAEAAQAAAP7/////////AQABAAEAAQD/////
AAAAAP///////////v/+////AQAAAAAAAAABAAMAAgABAAEAAAD//////v8AAAAAAAAA
AAAAAAAAAAAAAAAAAAAAAAABAAEAAAAAAP7//v/+//7/AAABAAEAAgAAAAAAAAAAAAAA
AQABAAEAAgACAAIAAgAAAAEAAQABAAMAAwAHAAwADgANAAwACwAKAAoACwANAA8ADwAP
AA8ADwANAAsACgAJAAgABgAEAAMAAQD///////////7//v/9/////v/+//7///8BAP//
//8AAAAAAAAAAAAAAQABAAEAAwADAAMAAgACAAIAAgACAAIAAgACAAIABAAFAAYABgAF
AAQAAwACAAMAAgACAAMABQAFAAYABgADAAMABAAEAAQABgAEAAMAAwAEAAIAAAAAAAAA
/f/0/+r/3P/L/7v/sP+k/5v/mP+Y/53/pv+u/6z/n/+P/4v/kv+f/6z/t//C/8n/0v/V
/9v/5P/w//f//P/+/wMABgAIAAkACgAKAAoADAANAA4ADQANAA0ADQANAA0ADQANAA4A
EAARABIAEQARABAADwARABEAEQARABAAEAASABIAEgAQABAAEQARABAAEAAQABIAEwAT
ABMAEwATABMAEgAUABUAFQAVABMAEwASABIAEwATABMAFAASABIAEgASABEAEQARABAA
EQASABMAEwATABMAEwARABMAEwASABIAEAAQAA8ADgAOAA4ADgAMAA4ADgAOAA0ADAAJ
AAgACAAJAAgACwAMAAkACQAJAAgABgAGAAYABwAJAAgACAAIAAgACAAIAAgACwAMAAwA
DAAMAAwADAAMAAsACwALAAsACwALAAsACwAKAAkACAAGAAkACgALAAwADAALAAkACAAI
AAgACAAIAAoACgAKAAoACAAIAAcABwAJAAkACQAJAAcABwAHAAcACgALAA0ADgANAAsA
CgAKAAwADAAMAA0ACwALAAsACwALAAsACwALAA4ADgAOAA4ADgAPAA8ADwAOAA0ADQAN
AA4ADgAOAA4ADgAOAA4ADgALAAsACwALAAwADQAOAA4AEAARABEAEQAPAA8ADwAPAA0A
DQAOAA4ADwAPAA8ADwANAAwADAANAA4ADgAOAA8ADQAMAAsACwAMAA0ADwAQABAAEAAQ
ABAAEAAQABAAEAAPAA4ADQAMAA8ADwAOAA4ADAAMAAwADAAOAA8ADwAQABAAEAAQABAA
DwAPAA4ADQAQABAAEgAUABYAFgAWABYAFgAXABkAGwAbABsAGwAbABsAGQAYABcAFwAW
ABUAFQASAA8ADgANAAsACgAKAAkACwAKAAoACgAJAAsACQAJAAsADAANAA4ADgAPAA8A
DwANAA0ADQAMAA0ADgAPABAADgAOAA4ADgAQABEAEgASABAAEAAQABAADwAOAA4ADwAR
ABEAEgASAA8ADwAQABAAFgASABIAFQATABAAEAAQAA4ADgANAAoABgAAAPP/4f/Q/8T/
u/+0/7L/tf++/8T/xv/N/9H/xf+y/63/tP+9/8b/0//g/+X/5//o/+z/8//+/wYADQAS
ABQAFwAYABQAFgAYABkAGgAbABsAGwAbABkAGQAZABkAGQAaABoAGgAcAB0AHQAdABwA
GwAaABkAGQAaAB0AHgAcABoAGgAbAB0AHAAcABwAHAAdAB0AHQAbABsAGwAaABwAHQAd
AB0AHQAdABwAHAAbABsAGwAcABoAGgAaABoAGwAbABsAGgAaABoAGgAZABkAGQAZABcA
GwAbABoAGgAcABwAGwAaABkAGAAXABQAFAAUABQAEwAUABMAFAAWABUAEgATABIAEgAT
ABQAFAAUABQAFAAVABUAFAAUABQAFAAUABQAFAAXABgAGAAYABgAGAAYABgAFwAXABcA
FwAXABcAFwAXABcAFwAXABYAGAAYABgAGAAZABkAGAAYABYAFgAWABYAFgAWABYAFgAW
ABYAFQAVABYAFwAYABkAFwAXABcAFwAVABUAFgAWABgAFwAXABgAFwAWABUAFQAWABcA
GAAZABcAFwAXABcAGAAYABgAGAAWABcAFwAXABgAFwAXABcAGAAYABgAGAAXABYAFQAU
ABMAEwATABMAFAAVABYAFgAVABUAFAATABMAEwATABMAFQAVABYAFgATABMAEwATABMA
EgASABMAFAAUABQAFQAVABQAEwATABIAEQARABAAEgASABIAEgASABIAEgASABAAEAAQ
ABAAEQARABAAEAASABIAEgASABIAEwATABQAEgASABIAEgARABEAEAAPABAAEAAQABAA
EQATABQAFQAWABcAGAAaABoAGgAaABoAHAAcABwAGwAZABkAGAAYABcAFgAUABMAEAAO
AA0ADAANAA0ADAAMAAwADAALAAsADAANAA8AEAAQABAAEAAQABAAEAARABEAEQARABEA
EQAPAA8AEAASABIAEgASABIAEgASABIAEgASABIAEgATABQAFQAWABUAFAATABIAFAAU
ABQAFAAUABQAFAAUABIAEgASABIAEgASABIAEgALAAQA/f/2/+n/3P/P/8L/v/++/73/
vP+//w==
         </WaveFormData>
      </LeadData>
      <LeadData>
         <LeadByteCountTotal>10000</LeadByteCountTotal>
         <LeadTimeOffset>0</LeadTimeOffset>
         <LeadSampleCountTotal>5000</LeadSampleCountTotal>
         <LeadAmplitudeUnitsPerBit>4.88</LeadAmplitudeUnitsPerBit>
         <LeadAmplitudeUnits>��V</LeadAmplitudeUnits>
         <LeadHighLimit>2147483647</LeadHighLimit>
         <LeadLowLimit>268435456</LeadLowLimit>
         <LeadID>V2</LeadID>
         <LeadOffsetFirstSample>0</LeadOffsetFirstSample>
         <FirstSampleBaseline>0</FirstSampleBaseline>
         <LeadSampleSize>2</LeadSampleSize>
         <LeadOff>FALSE</LeadOff>
         <BaselineSway>FALSE</BaselineSway>
         <ExcessiveACNoise>FALSE</ExcessiveACNoise>
         <MuscleNoise>FALSE</MuscleNoise>
         <LeadDataCRC32>2751489553</LeadDataCRC32>
         <WaveFormData>
8v/y//L/8v/w//D/8P/w//L/8v/y//L/9f/2//f/+P/2//b/9v/2//n/+v/7//z/+v/6
//r/+v/9//7///8AAP7//v/+//7/AAAAAAAAAAACAAIAAgACAAAAAAAAAAAAAgACAAIA
AgAAAAAAAAAAAP7//v/+//7///8AAAEAAgABAAAA///+/wAAAAAAAAAA/v/+//7//v/8
//z//P/8//3//v///wAA/v/+//7//v8AAAAAAAAAAAAAAAAAAAAA/v/+//7//v///wAA
AQACAAIAAgACAAIABAAFAAUABwAIAAkACgAKAAoACgAKAAoADAANAA0ADgAMAAsACwAK
AAwADAANAA4ADQAMAAsACAAIAAcABQAFAAUABQAEAAQABAAEAAQABAAFAAUABQAFAAMA
AQD///7//v/+//7//f/+/wAAAQACAAEAAAD///7//v/+//7//v///wAAAgADAAEAAAAA
AP////////////8AAAAAAQAGAA0AFwAmADgARgBGADcAIAAGAO7/1/+7/6H/jf97/1v/
Nv8Y//r+2v7B/r/+z/7m/gb/Kv9P/2r/g/+Y/6r/u//L/9r/5P/t//X///8GAAoADAAN
ABAAFAAVABUAGAAYABkAGwAbABsAHAAaABwAHQAdAB0AHQAdAB0AHgAgACIAIwAiACIA
IgAiACQAJAAkACQAJQAnACkAKwAqACkAKAAnACgAKAAqACoAKAAqACoALAAsAC0ALQAu
AC8AMAAzADYANgA3ADcANwA4ADoAPAA/AD8AQQBCAEMARQBFAEgASABKAFAAUwBWAFUA
VwBXAFgAWwBcAF4AYABeAF4AXgBeAF0AXABbAFoAWgBZAFkAWQBVAFQAUQBPAE0ASwBJ
AEcAQQBAADwAOQA5ADUAMgAwAC0ALAAqACgAJAAiAB4AHQAcABsAGwAaABYAFgAVABQA
FAATABEAEQASABEAEQARAA8ADQAMAAwADQANAA0ADQALAAsACwALAAkACAAIAAcACAAJ
AAoACwAJAAkACQAJAAkACgAMAA0ADAALAAoACQAJAAkACgAKAAwADAAOAA4ADAANAA0A
DQAOAA8AEAASABIAEgARABAAEAAQABEAEQASABMAFQAWABYAFQAUABMAFQAUABQAFAAU
ABUAFQAUABIAEgASABIAEwATABMAFAASABIAEAAQABEAEgASABMAEgARABAADgAQABAA
DwAPAA8ADwAPAA4ADgAOAA4ADQAMAAwADAAMAAoACwALAAoACgAKAAoACQALAAwADAAL
AAsACgAKAAoADQALAAwADQAOAA8AEAAQAA8AEAAQABMAFAAUABQAEgASABIAEwATABIA
EgASABIAEwATABMAEgASABIAEgAUABQAEgASAA8ADQANAAsACwAKAAoACgAKAAoACgAJ
AAkACQAJAAgABwAGAAYABgAGAAYABQAFAAYABgAGAAYABgAGAAYABgAFAAQAAwACAAIA
AwADAAMABAAEAAMAAwADAAMABQAGAAQABwAOABEAFwAkADQAQgBCADUAIAAEAOj/0f+7
/6P/jf95/1//QP8k/wj/5v7J/sH+zf7k/gT/Lv9T/3D/h/+c/6z/vf/L/9j/4v/v//n/
//8GAAoACgALAA4AEgATABUAGAAYABkAFwAXABcAGAAYABoAGwAbAB0AHQAdAB0AHQAe
AB8AHwAfACAAIQAiACIAIgAiACIAIgAjACQAJQAlACUAJQAlACQAJAAmACYAJgAoACgA
KgAqACsAKwAsACwALAAuADAAMQAzADQANQAzADQANQA3ADcAOQA6ADsAOwA7AD4APgA9
AEIARABGAEkASwBLAEwATQBOAFAAUgBUAFQAVABUAFIAUgBSAFIAUABPAE8ATwBNAEwA
SQBHAEQAQQA+ADsAOgA6ADcANQAyAC0AKQAmACEAIAAeABwAGwAaABcAFwAUABEADwAM
AAwADAALAAoACgAJAAcABwAGAAUABQAFAAcABQAEAAQAAQABAAEAAQADAAMAAwADAAEA
AAAAAP////////////////////////z//P/9//3//v///wAAAQD/////AAAAAAIAAgAE
AAQABAAFAAUABQADAAMAAwAEAAUABgAGAAYABgAGAAcABwAJAAkACgAKAAsACwALAAsA
CQAIAAgACAAKAAsACwAKAAgACAAIAAgABQAFAAUABgAHAAgABwAIAAcABgAEAAMABQAF
AAUABAAEAAQAAwADAAMAAwADAAIAAgACAAIAAQAAAAAAAAAAAAAAAQABAAAA/v/+//7/
/f/9//7//v/9//3//P/8//z/+f/5//n/+v/6//v/+//7//n/+v/6//v/+v/8//7///8A
AAEAAgABAAEAAwAEAAcACAAIAAgABgAGAAYABwAHAAYABgAGAAYABwAHAAcABQAEAAMA
AgAEAAQAAgACAAEA//////3/+//6//r/+v/6//r/+v/5//f/9//3//b/9v/2//f/+P/2
//b/9f/1//b/9v/2//b/9v/2//b/9v/0//T/9P/0//b/9//3//f/9v/2//X/9f/3//f/
9f/0//r///8EAAsAFwAmADQANgAoABMA/P/g/8j/sf+T/3n/Y/9F/yP/Bv/s/sz+rv6n
/rP+w/7i/gr/MP9P/2z/g/+U/6b/t//F/8z/1v/h/+v/8f/2//r//v/+/wAAAwADAAMA
BgAGAAcACQAJAAkACgAJAAoACgAJAA0ADQANAA0ADwAQABEAEQARABIAEwAUABYAFgAW
ABYAFAAVABYAFwAZABkAGQAZABgAGAAaABoAGgAcABwAHgAgACEAIQAiACIAIgAkACYA
JwApACoAKwArACwALQAvADMANQA2ADcAOQA5ADwAPAA9AEIARABGAEcASQBJAEoASwBM
AE4AUABOAE4ATgBOAE4ATgBOAE4ASgBJAEkASQBHAEYAQwBBAD0AOwA5ADcAMQAwACwA
KQApACUAIgAgABwAGgAXABQAEwASAA8ADwALAAkACAAGAAYABgAFAAQABAADAAEAAQD+
//3//f/9/////f/8//z/+f/5//n/+f/5//n/+f/5//n/+P/4//f/9//3//f/9//5//n/
+f/5//b/9v/3//f/+f/5//n/+f/5//n/+v/6//j/+P/6//r/+v/7//v/+//7//v/+//8
////AAAAAAAA/v/+///////9//3//v/+/wEAAQABAAEA///+//7//v/+///////+//7/
/v/+//7//P/7//r/+v/7//z/+//8//r/+v/5//n/+f/5//n/+P/4//j/9//3//X/9f/1
//T/9f/2//f/9//4//j/+P/4//b/9//3//b/9v/2//b/9f/z//T/9P/z//T/9P/1//b/
9//1//X/9v/4//n/+v/7//z//f/9////AAD//wAAAAAAAAEAAgADAAUABAACAAEAAAD/
/////v/9//7//v/+//7//f/8//n/+P/4//f/+P/3//b/9P/z//L/9P/0//T/8//z//P/
8//y/+//7v/u/+7/8P/w/+//7//u/+7/7v/u//D/8P/w//D/7v/u/+7/7v/w//H/8f/x
//L/8v/x//H/7//t/+//8P/w//X//v8HABMAJAA0ADYAKAATAPj/2v/A/6v/kf91/13/
O/8V//r+4P6+/qL+n/6r/r3+3P4E/yr/R/9k/3//lP+k/7P/wf/K/9T/3//p//H/9v/8
/wAA//8CAAYABwAGAAgABwAHAAgACQAKAAwACwAMAAwACwANAA0ADQANAA8AEAARABEA
EwAUABUAFgAWABYAFgAWABQAFQAWABcAGAAZABoAGwAaABoAHAAcABwAHgAeACAAIgAj
ACMAJAAiACIAJAAmACkAKwAsAC0ALwAwADEAMwAzADUANgA3ADsAOwA+AD4APQBCAEQA
RgBIAEsATABOAE0ATgBQAFIAUABQAFAAUABQAFAAUABQAEwASwBLAEsASwBKAEcARQBC
AD8APAA5ADMAMgAuACsAKQAlACIAIAAdABwAGgAYABgAFgASABEADwANAAwACgAGAAYA
BQAEAAUABQAEAAUAAgABAAEAAQADAAEAAAAAAAEAAQABAAEAAAD///7//f////7//v/9
///////////////////////+//7///////3//f/9//3//v///wEAAgAAAAAAAgACAAQA
BQAFAAUAAwADAAMABAADAAQABAAEAAUABgAIAAkABwAHAAgACAAJAAkACQAJAAkACAAI
AAgABwAHAAYABAAFAAYABwAIAAUABQAFAAYABgAGAAQABAAGAAYABQAFAAUABQAFAAQA
BAAEAAMAAwABAAEAAQAAAAEAAgADAAMABAAEAAQABAADAAMAAgAAAAIAAgACAAEA//8A
AAAA//8AAAAAAQACAAMAAwADAAQAAgAEAAUABgAHAAgACQAJAAsADAANAA4ADgAOABAA
EAAQABEADwAOAA4ADgAPAA8ADgANAA4ADgAOAA4ADAAMAAoACgAKAAkACgAJAAgABgAF
AAQAAgACAAIAAQACAAMABAAEAAEAAAAAAAAAAgACAAEAAQD///7//f/8//3//v///wAA
AAAAAAAAAAD//////v/9//3//v/+///////9//3//v/+////BAAJABMAHAAqADoAQAA3
ACYAEAD2/9//yf+x/5n/hf9t/0z/Lv8W//j+1f7D/sn+2P7y/hj/Pf9c/3n/kP+k/7X/
xf/S/9z/5f/v//f//v8EAAgABwAKAA4ADwAOABAADwAPABIAEwAUABYAFAAWABcAFwAX
ABcAFwAXABcAGAAZABkAFwAYABkAGgAbABwAHQAeAB0AHQAdAB0AHwAfAB8AHwAeAB4A
IAAgAB4AIAAgACIAJAAlACUAJgAkACQAJgAoACkAKwAsAC0ALQAuAC8AMQAxADMANAA1
ADoAOwA/AEAAQABEAEUARgBHAEkASQBKAE0ATgBQAFIAUABQAFAAUABSAFIAUgBSAE4A
TQBNAE0ASwBKAEcARQBDAEEAPwA9ADkAOAA0ADEAMAAtACsAKgAmACQAIQAeAB4AHAAY
ABcAFQATABIAEAAMAAwACwAKAAwACwAJAAkABgAFAAUABQAHAAUABAAEAAMAAwADAAMA
AQABAAEAAQACAAIAAwADAAIAAQAAAP/////////////+//7///////3//f/9//3//v//
/wEAAgABAAAAAQAAAAAAAQABAAEAAQABAAEAAgADAAQABAAEAAYABgAHAAcABgAFAAUA
BAAGAAcACAAJAAkACAAIAAgABgAHAAcABgAGAAYABgAGAAMAAwADAAQABgAGAAQABAAE
AAQAAwADAAIAAQAAAP7///8AAAAAAQD////////+//7//v/+//3//f/+////AAD+////
///+//7//v/+//3/+//8//z/+//8//z//f/+//v/+//7//z/+v/7//v/+//9//7//v//
//3//P/8//v/+//8////AAABAAIAAQABAAMABAAHAAgACAAIAAYABgAGAAcABwAGAAYA
BgAGAAcABwAHAAQABAAEAAQABAAEAAIAAgABAP/////9//3//P/8//z//P/8//z/+//7
//v/+//6//n/+P/4//j/+P/4//f/9//4//j/+P/4//r/+v/6//r/+P/4//j/+P/6//v/
+//7//j/+P/3//f/9f/3//n/+P/4//v/AgAJAA8AGgAsADoAOAAnABQA+v/c/8X/rf+T
/3v/Y/9D/yD/Bv/s/s7+s/6x/rv+0P7y/hr/P/9g/3f/jP+g/6//u//I/9T/3//p//H/
+P/8//7//f8AAAQABQAFAAgACAAJAAsACwALAAwACgAMAA0ADQAPAA8ADwAPAA0ADgAP
AA8AEQASABMAFAAUABQAFAAUABIAEwAUABUAFwAXABcAFwAYABgAGgAaABsAHgAfACIA
IAAhACEAIgAiACIAJAAmACcAKQAqACsAKQAqACsALQAvADEAMgAzADUANQA4ADgANwA8
AD4AQABDAEUARQBGAEcASABKAEwATABMAEwATABOAE4ATgBOAEoASQBJAEkASQBIAEUA
QwA/AD0AOwA5ADcANgAyAC8ALQApACYAJAAgAB4AGwAYABgAFgASABEADQALAAoACAAH
AAgACAAIAAYABQADAAMAAAD///////8BAP///v/+//3//f/9//3/+//7//v/+//9//z/
/P/7//r/+f/4//f/+f/5//n/+f/4//j/+f/5//n/+f/5//n/+f/5//r/+v/6//r//P/8
//7/////////////////AAD//wAAAAAAAAAAAAABAAEAAQABAAIAAgAFAAUABQAFAAUA
BAAEAAQAAgADAAMAAgACAAIAAgACAAEAAQABAAIAAgACAAAAAAD+//7//f/9//3//f/9
//z//v/+//3//f/7//v/+//6//z//P/8//v/+P/4//j/+P/6//v/+//6//r/+v/6//n/
9//4//j/9//5//j/+P/4//b/9f/0//T/9P/1//X/9f/1//b/9v/3//f/9v/2//X/8//0
//X/9f/1//f/+P/4//j/+P/4//j/+//7//3//v///wAAAAAAAAIAAgACAAMAAQAAAAAA
AAD//////v/9//7//v/+//7//P/8//r/+v/7//n/+f/3//b/9P/z//L/9P/0//T/8//z
//P/8//y/+//7v/u/+7/8P/w/+//7//u/+7/7v/u/+//8P/x//L/8v/y//L/8v/x//H/
8P/v//D/8P/v/+//7//t/+//8P/w//X//v8FABEAIAAwADYAKgAVAPr/2v/C/63/lf99
/2P/Qf8b//7+6P7G/qb+n/6p/rn+1v78/iL/Qf9e/3n/jP+e/6//u//G/9D/2f/h/+v/
8v/2//r/+f/8/wAAAQD//wIAAgADAAUABQAFAAYABAAGAAcABwAJAAkACQAJAAkACgAL
AAsACwAMAA0ADgAQABAAEAAQAA4ADwAQABEAEQARABEAEQAUABQAFgAWABYAGAAYABoA
GgAbABsAHAAcABwAHgAgAB8AIQAiACMAJQAmACcAKQArAC0ALgAvADIAMwA3ADgAOQA+
AEAAQgBDAEUARQBGAEkASgBMAE4ATABMAEwATABOAE4ATgBOAEoASQBJAEkARwBGAEMA
QQA/AD0AOwA5ADQAMgAtACkAKgAnACUAJAAgAB4AGwAYABgAFgASABEADQALAAoACAAG
AAYABQAEAAQAAwABAAEAAAD///////////3//P/8//3//f/9//3//P/7//r/+f/7//r/
+v/5//v/+//7//v/+//7//v/+//6//r/+//7//v/+//7//v//P/9////AAD+//7/AAAA
AAAAAQABAAEAAgADAAQABgAFAAYABgAGAAgACAAJAAkACAAHAAcABgAJAAkACQAJAAsA
CgAKAAoACQAJAAgABgAHAAgACQAKAAsACwALAAwADAAMAAoACgAIAAgABwAHAAUABQAF
AAQABgAGAAUABQAFAAUABQAEAAYABgAGAAUABgAGAAYABgAEAAUABQAEAAUABgAHAAcA
BQAGAAYABQAFAAQABAAEAAUABQAFAAYABQAFAAQAAwAEAAYABwAJAAcABgAGAAUABQAE
AAcADQAOAAwADAAMAAwADQANAA8AEAATABQAFAAUABIAEgASABMAFQAUABQAFAARABEA
EAAPAAsACgAJAAgACgAKAAgACAAHAAUABQADAAQABAAFAAYABQAEAAMAAQADAAMAAwAC
AAMAAgACAAIAAAAAAP////8AAAAAAAAAAAAAAAAAAAAA/v/+//7//v///wEAAgADAAAA
AAD///////8BAAEAAAAAAAEABAALABUAIgAyAEAAQgA1ACAABgDs/9P/vf+l/4//d/9Z
/zj/Gv8A/97+wf63/sP+2P76/iT/R/9k/3//lP+k/7P/xf/S/9r/5//x//n//v8EAAQA
BQAIAAwADQAPABIAEgATABIAEQAQABAAEQAUABYAFwAZABkAGQAZABkAGgAbABsAGwAc
AB0AHgAcABwAHAAcAB4AHwAgACEAHwAfAB8AHwAgACAAIgAiACQAJgAmACgAJwAnACYA
JgAnACgAKwAuAC8AMQAyADMAMwA0ADUANwA3ADkAOgA7AD8APwBCAEIAQQBGAEgASgBN
AE8ATwBQAE8AUABSAFQAVABUAFQAVABUAFQAVABUAFQAUwBTAFMAUQBQAE0ASwBLAEkA
RwBFAD8APgA6ADcANQAxAC4ALAArACoAKAAmACYAJAAgAB8AHwAdABwAGgAYABgAFwAW
ABQAEwARABEAEgARABEAEQAPAA0ADAAMAAsACwALAAsADQANAA0ADQALAAoACgAJAAkA
CQAJAAkACQAJAAkACQAIAAgACQAJAAoACwAMAA0ACgAJAAkACAAJAAoADQAOAA4ADwAP
AA8ADwAPAA8AEAARABIAEgASABAAEAARABEAEgATABUAFgAVABUAFQAVABUAFAAUABQA
FAAVABUAFAASABIAEgASABMAEwATABQAEgASABAAEAAOAA4ADQANABAAEQASABIAEAAQ
AA8ADwAPAA8ADwAOAA4ADgAOAA0ACgAKAAoACgALAA0ADgAOAA0ADAALAAkACgAMAA0A
DQANAAwADAAMAAsACwALAAwADgAQABIAEgASABIAEQARABMAFAAVABYAFgAWABQAFAAU
ABUAEwASABIAEgASABMAEwATABQAFAAUABQAFAAUABIAEgAPAA0ADQALAAsACgAKAAoA
CAAIAAgABwAJAAkACQAIAAcABgAGAAYABAAEAAMAAwAGAAYABgAGAAYABgAGAAYABAAE
AAQABAAGAAcABwAHAAQABAADAAMABQADAAUACAAIAAcACgARABkAJgA2AEQASAA9ACgA
DgD0/93/x/+t/5f/hf9t/0r/Lv8S//L+z/7D/s3+4v4A/yj/Tf9s/4P/lv+m/7n/yf/U
/+D/6//z//n/AgAIAAoACwAOABIAEwATABYAFgAXABcAFwAXABgAGAAaABsAGwAdAB0A
HQAdABsAHAAdAB0AHQAeAB8AIAAgACAAIAAgACAAIQAiACMAJQAlACUAJQAlACQAJQAk
ACQAJgAmACgAKgArACsALAAuAC4AMAAyADIAMwAzADMAMwA0ADUANwA7AD0APgA/AEEA
QQBEAEQARQBKAEwATgBPAFEAUQBSAFEAUgBUAFYAVwBYAFkAWgBYAFgAWABYAFYAVQBV
AFUAUwBSAE8ATQBLAEkARwBFAEMAQgA+ADsANwAzADAALgAtACwAKgAoACUAIgAdABsA
GQAXABYAFAAUABQAEwASABEADwAMAAsADAALAAsACwALAAkACAAIAAcABwAHAAcACQAJ
AAkACQAHAAYABgAFAAUABQAFAAUAAwADAAMAAwAEAAQABQAFAAUABQAFAAUAAwADAAQA
BAAGAAYACAAIAAgACQAJAAkABwAHAAcACAALAAwADAAMAAoACgALAAsADQANAA4ADgAN
AA0ADQANAA0ADAAMAAwADgAPAA8ADgAOAA4ADgAOAA0ADQANAA4ADAAMAAoACgAKAAoA
CQAJAAsACwALAAoACQAIAAYABQAHAAcABwAGAAYABgAGAAUABAAEAAQABAAFAAcACAAI
AAcABgAFAAMABQAGAAYABQAFAAQABAAEAAMAAwADAAQABAAFAAUABQAEAAQAAwADAAIA
AgADAAMAAQACAAMAAwABAAEAAAAAAAMABQAHAAgABgAGAAYABgAHAAcACQAKAA0ADgAO
AA4ADgAOAA4ADwAPAA4ADgAOAAwACwAJAAcACAAIAAgACAAHAAYAAwACAAMAAQABAP//
AQAAAAAAAAD///7//f/7//v/+//7//r/9//2//b/9v/4//j/9//3//r/+v/6//r/+f/4
//f/9v/4//j/+P/4//b/9//3//f/+P/4//f/9//3//n/+f/4//j/+//+/wUADwAeADIA
QAA6ACcADgDy/9b/v/+p/5H/e/9j/0P/IP8E/+j+xP6t/q/+vf7U/vj+Hv8//1z/df+K
/57/sf+//8z/2P/f/+X/7//4//r//P/+/wIABwAJAAcACgAKAAsACwALAAsADAAOABAA
EQARABEAEQARABEAEwAUABUAFQATABQAFQAWABYAFgAWABYAFgAXABgAGQAZABkAGQAZ
ABoAGgAcABwAHAAeAB4AIAAgACEAIQAiACQAJAAmACgAKAApACkAKQApACoAKwAtADEA
MwA0ADUANQA1ADgAOAA7AEAAQgBEAEMARQBFAEYASQBKAEwATgBOAE4ATgBOAE0ATABL
AEoASQBJAEoASwBHAEYAQwBBAEEAPwA9ADsANQA0ADAALQApACUAIgAgAB8AHgAcABoA
FwAUAA8ADQANAAsACgAIAAYABgAFAAQAAwABAP7//f/+//3//f/9//z/+f/3//b/9v/3
//j/+f/3//f/9//3//X/9P/0//P/8//z//P/8//x//H/8f/x//L/8v/z//P/8f/x//H/
8f/x//H/8v/y//T/9P/2//b/9f/1//T/8//0//X/9v/4//n/+v/6//r/+P/4//n/+f/7
//v//P/8//3//f/9//3////+//7//v/+///////+//z//P/8//z//f/9//3//v/8//z/
+v/6//r/+v/5//n/+//7//v/+v/4//j/9//3//j/+f/6//r/9//2//X/8//z//T/9f/2
//T/9f/1//T/9P/0//T/8//1//b/9v/1//P/8v/y//L/8//z//P/9P/y//P/8//z//H/
8v/y//P/8v/y//P/8//x//L/8//z//X/9f/2//r/+v/5//j/9//2//n/+f/7//z///8A
AAAAAAD+//7//v///////v/+//7//P/7//n/9//2//b/9v/2//b/9v/0//T/8//x//H/
7//x//D/8P/w/+7/7v/u/+3/7f/t/+3/7P/t/+z/7P/s/+r/6v/p/+n/6//s/+3/7v/t
/+z/6//q/+z/7P/s/+z/7v/v/+//7//s/+z/6//r/+3/7f/t/+7/8P/3//z/BQAVACgA
MgAsABgAAQDi/8j/sP+X/3v/Y/9H/yX/Bf/u/sr+pP6S/pf+p/7F/uz+Fv82/1P/bP+B
/5D/ov+z/8P/zP/W/+H/5//v//L/9P/0//X/+P/8//3//f8AAAAAAQABAAEAAQACAAQA
BgAHAAcACAAHAAYABQAHAAgACQAJAAkACgALAAwADAAMAAwADAAMAA0ADgAPABEAEQAR
ABEAEgASABQAFAAWABgAGAAaABgAGQAZABoAHAAcAB4AIAAhACMAJAAlACMAJAAlACcA
KgAtAC8AMQAzADMANgA2ADkAPgBAAEIAQQBDAEMARABFAEYASABKAEoASgBKAEoASQBI
AEcARgBHAEcASABJAEUARABBAD8AOwA5ADcANQAyADIALwAtACoAJQAhAB4AGwAaABgA
FgAUABIADgANAA0ACwAKAAgACAAIAAcABgAFAAMAAAD///////8AAAEAAQD///7//v/7
//v/+//7//3//f/9//3//f/8//z/+//7//v/+//7//n/+f/5//n/+f/6//z//f/7//v/
+//7//3//f/+//7//P/8//7//v8AAAEAAQABAAEAAQABAAIAAwAEAAQABAACAAIAAwAD
AAQABQAHAAgABwAHAAcABwAHAAYABgAGAAgACQAJAAgACAAIAAgACAAJAAkACQAKAAoA
CgAIAAgACAAIAAcABwAJAAkACQAIAAYABgAFAAUAAwADAAMAAgADAAQABQAFAAUABgAH
AAgACAAJAAkACAAHAAYABQADAAUABgAGAAUABQAEAAQABAAFAAUABQAGAAYABwAHAAcA
BgAGAAUABQAEAAYACQAKAAwADAAMAAwACwALAA0ADgARABIAEgASABAAEAAQABEAEwAS
ABIAEgAPAA8ADgANAAwADAAMAAwADAAMAAoACgAHAAUABQADAAYABgAHAAgACAAIAAgA
BwAGAAUABAACAAQABAAFAAYAAwACAAAA//8BAAIAAwAEAAQABAAEAAQAAgACAAIAAgAE
AAUABQAFAAMAAgAAAP//BwAFAAMABgAGAAUACAALABEAIAAuAD4ARgA/ACoAEgD4/+H/
y/+x/5n/h/9z/1b/NP8a//z+2/7H/sv+3P70/hj/Qf9i/3v/kP+g/7H/w//S/97/6//1
//v/AAAGAAgACQAMABAAEQATABYAFgAXABYAFQAUABQAFgAYABkAGQAbABsAGwAbABkA
GgAbABsAHQAeAB8AIAAfAB4AHQAcAB0AHwAhACMAIwAjACMAIwAiACIAJAAkACYAKAAo
ACoAKAApACkAKgAqACoALAAuAC8AMQAyADMAMQAyADMANQA5ADsAPAA9AD8APwBCAEIA
QwBIAEoATABPAFEAUQBSAFMAVABWAFgAWgBaAFoAWgBaAFoAWgBaAFoAWQBZAFkAWQBY
AFUAUwBRAE8ATQBLAEcARgBCAD8APQA5ADYANAAyADIAMQAwACwAKgAmACUAIQAfAB4A
HAAcABwAGwAaABgAFwAVABUAFgAVABUAFQAVABMAEgASAA8ADwAPAA8ADwAPAA8ADwAN
AAwADAALAAwADQAOAA8ADQANAA0ADQAKAAoACwALAA0ADQANAA0ADAALAAsACgALAAwA
DwAQAA4ADwAPAA8ADwAPAA8AEAARABIAEgASABAAEAARABEAEQARABIAEgATABMAEwAT
ABMAEgASABIAFAAVABUAFAATABIAEQAQABEAEQARABIAFAAUABIAEgAQABAADwAPAA8A
DwAPAA4ADgAOAA0ADQANAA0ADQAMAAoACgAKAAkACgAKAAoACgAIAAkACQAIAAgACAAI
AAcABwAIAAgABwAHAAYABgAGAAUABQAFAAYABgAHAAcABwAGAAYABQAFAAQABAAFAAUA
BwAIAAkACQALAAsACgAKAA0ADQANAA0ADQAOAA4ADgAQABMAEwATABMAEwARAA8ADwAO
AA4ADwARABAAEAAOAAsACwALAAoADAAMAAwACwALAAsACgAJAAgABwAHAAcABwAHAAcA
BgAEAAQABgAGAAYABgAGAAYABgAGAAYABAAEAAQABAAFAAYABwAIAAcABgAFAAQABQAG
AAcACAAIAAgACAAIAAkACgALAAwAFwAgACkAMgAwAC4ALAAqABMA/P/l/87/t/+g/4n/
cv9e/w==
         </WaveFormData>
      </LeadData>
      <LeadData>
         <LeadByteCountTotal>10000</LeadByteCountTotal>
         <LeadTimeOffset>0</LeadTimeOffset>
         <LeadSampleCountTotal>5000</LeadSampleCountTotal>
         <LeadAmplitudeUnitsPerBit>4.88</LeadAmplitudeUnitsPerBit>
         <LeadAmplitudeUnits>��V</LeadAmplitudeUnits>
         <LeadHighLimit>2147483647</LeadHighLimit>
         <LeadLowLimit>268435456</LeadLowLimit>
         <LeadID>V3</LeadID>
         <LeadOffsetFirstSample>0</LeadOffsetFirstSample>
         <FirstSampleBaseline>0</FirstSampleBaseline>
         <LeadSampleSize>2</LeadSampleSize>
         <LeadOff>FALSE</LeadOff>
         <BaselineSway>FALSE</BaselineSway>
         <ExcessiveACNoise>FALSE</ExcessiveACNoise>
         <MuscleNoise>FALSE</MuscleNoise>
         <LeadDataCRC32>2293918367</LeadDataCRC32>
         <WaveFormData>
9P/0//T/9P/y//L/8v/y//T/9P/0//T/9f/2//f/+P/4//j/+P/4//v//P/9//7//P/8
//z//P/9//7///8AAP7//v/+//7/AAAAAAAAAAAAAAAAAAAAAAAAAAAAAAAAAgACAAIA
AgABAAAA///+//7//v/+//7//v/+//7//v/8//z//P/8//7//v/+//7//f/8//v/+v/6
//r/+v/6//z//P/8//z//P/8//z//P/8//z//P/8//z//P/8//z/+v/6//r/+v/7//z/
/f/+//7//v/+//7/AQADAAUABwAIAAkACQAJAAoACwAMAAwADQAOAA4AEAARABEAEQAQ
ABAAEQASABMAEwASAA8ACwAMAAsACQAGAAYABAAEAAMABQAEAAMAAgADAAMAAwACAAEA
/v/8//v//P/9//3//f////////8AAP///v/9//z//f/9//3//f/+////AQACAAAAAAAA
AAEAAwACAAIAAwAEAAYADAAVAB4AKQA8AFUAaQB2AHYAbwBkAFsARwAtAA8A8//M/5f/
XP8p///+3/7K/sr+2f7x/hL/Nf9U/3L/i/+h/6//wf/R/93/5//u//j/AAAGAAoADAAM
AA0AEAARABMAFAAWABYAFwAaABoAGQAZABkAGQAaABoAGgAaABoAHQAeAB4AHQAdAB8A
IAAhACAAIAAgACAAIQAiACQAJQAjACMAJQAmACYAJgAmACYAJwAoACgAKAAoACkAKQAq
AC0ALgAuADAALwAwADEAMgA0ADYAOAA7ADoAPQA/AEAAQABDAEYARgBKAE4AUQBUAFYA
WABaAFoAXABgAGEAYQBjAGMAYwBjAGMAYgBhAGAAYgBiAGAAYABfAF4AWwBaAFUAUwBS
AE8ASgBHAEQAQQBAAD0AOgA3ADUANAAyAC4ALQArACkAJQAmACQAJAAhAB0AHQAcABsA
GwAbABsAGwAYABgAGAAXABYAFQAUABQAFgAWABUAFQAUABQAFAAUABEAEQARABEAEgAR
ABEAEQAPAA8ADwAPABAAEQASABMAEgARABAADwAPAA8AEAAQABAAEAASABIAEgASABMA
EwAUABYAFwAYABgAGQAZABkAGQAZABoAGgAcAB0AHQAdAB4AHwAfAB8AHwAfAB8AHwAf
AB8AHwAfAB0AHQAcABwAHwAfAB8AHwAcABwAHAAcABwAHQAeAB4AGwAaABkAGAAaABkA
GQAYABoAGgAaABkAGQAZABkAGQAXABYAFgAWABQAFAAUABQAEwATABMAEgAUABQAFAAU
ABQAFAATABMAFQATABQAFQAWABcAGAAXABgAGQAaAB0AHQAdAB4AHQAeAB4AHwAeAB4A
IAAhACMAIwAiACEAIQAhACEAIgAiACAAHQAcABsAGQAWABYAEgASABEAEQAQAA8ADgAN
AA0ADQAMAAwACAAHAAcABwAHAAYABQAFAAUABQAGAAYABAAEAAQAAwADAAMAAwADAAMA
BAAEAAQABAAEAAUABQAEAAQABwAGAAgADgAZACAAKQA8AFMAZQB0AHYAbQBiAFUAQwAr
ABEA8f/I/5f/YP8v/wX/3/7G/sL+z/7n/gr/L/9U/3D/if+d/63/u//L/9n/4f/u//j/
/P8CAAQABAAIAAkADAANAA0ADgAQABAAEAASABEADwARABEAEQASABQAFAAUABQAFQAW
ABYAFQAVABcAGAAZABoAGgAaABoAGgAaABsAGwAbABsAHQAeAB4AHgAeAB4AHwAgACAA
IAAiACMAIwAkACMAJAAkACYAKQAqACsALAAsACwALAAtADAAMwA1ADYAOAA7AD4APgA/
AEIARABGAEYASABKAEoATABQAFEAUQBVAFUAVQBVAFQAVABUAFQAUgBSAFAAUABPAE4A
SwBKAEYAQwBBAD0AOwA5ADcANQAwAC0AKgAnACUAJAAiAB4AHQAbABkAFQATABAADwAL
AAsACwAKAAkABgAFAAQAAwACAAIAAgABAAAA///+//7//v/+//3//f/+//7//v/+//v/
+//7//v/+v/5//n/+f/5//n/+f/5//f/9//3//f/+P/5//r/+//5//n/+v/6//z//P/+
//7//P/8//3//f/9//7//v/+/wAAAQABAAEAAQABAAIAAgACAAMAAwADAAQABQAFAAUA
BQAFAAUABQAHAAcABwAHAAYABQADAAIAAwADAAMAAwAEAAQABAAEAAEAAQABAAAAAgAC
AAIAAgACAAEAAQAAAAAAAAAAAP///f/9//3//f/9//z//P/8//z//P/8//z/+f/5//n/
+P/6//r/+v/6//j/+P/3//f/9f/1//b/9v/0//X/9v/3//b/9v/2//f/9f/3//r//P/8
//z//P/9//7///8AAAEAAQABAAIAAQACAAIAAwAGAAYACAAJAAkACQAIAAcABQAFAAUA
BgAGAAQAAQAAAP3/+//4//j/9P/0//P/8//0//P/8v/x/+//7//u/+7/7v/t/+3/7f/r
/+r/6f/p/+n/6f/q/+r/6v/q/+r/6f/p/+n/6f/p/+n/6v/q/+r/6P/o/+n/6f/q/+r/
6f/s//L//P8BAAwAGwAwAEUAUQBUAFAARwA6ACsAFQD5/9n/s/+C/0v/Gv/1/s/+sf6u
/rj+yf7n/gz/Lf9K/2b/ff+N/53/r/+9/8P/zf/W/9z/4v/m/+r/7P/t/+3/7//v//H/
8v/0//T/8//2//b/9f/1//X/9f/2//r/+v/6//r/+f/6//r/+f/5//v//P/9//7//v/+
//7//v/+////////////AQACAAIAAgACAAIAAwAEAAQABAAIAAkACQAKAAsADAAMAA4A
DwAQABEAEgATABQAFQAXABgAGwAdAB4AHgAhACQAJAAnACoALAAuADAAMgA0ADQANgA6
ADsAOwA9AD0APQA9AD4APgA+AD4APgA+ADwAPAA7ADoANwA2ADEALwAuACsAKgAnACQA
IQAeABsAGAAVABMAEgAQAAwACwAJAAcAAwACAAAAAAD9//v/+//6//n/+v/5//j/9//1
//T/8//x//H/8f/x//L/8f/w/+7/7f/u/+7/7v/u/+3/7f/t/+3/7P/r/+v/6//t/+3/
7f/t/+z/6//q/+n/6//r/+v/6//r/+v/7P/s/+z/7P/u/+7/7v/u/+//7//x//L/8v/y
//b/9//3//f/9//3//j/+P/4//n/+f/5//r/+//7//v/+f/5//n/+f/7//v/+//7//n/
+f/4//j/9//3//f/9//4//j/+P/4//X/9f/1//T/9P/0//T/9P/y//H/8f/w//D/8P/w
/+//8f/x//H/8f/x//D/8P/w//D/8P/w//D/7//v/+//7v/u/+7/7v/u/+7/7v/t/+3/
7//t//D/8v/0//b/9v/2//b/9//4//n/+v/9//3//f/+/wEAAgACAAMAAgACAAQABQAD
AAMAAgABAAMAAwADAAQAAwAAAPz/+v/7//n/9v/2//L/8v/x//H/8v/x//D/7//v/+//
7v/u/+z/6//r/+v/6f/o/+f/5//n/+f/6P/o/+j/6P/o/+f/5//n/+f/5//p/+r/6v/q
/+j/6P/p/+n/5v/m/+n/7P/w//b/AQAMABsAMABDAFEAVgBQAEUAOAArABUA+f/X/6//
fP9D/xb/7/7L/rP+rv64/sv+6f4M/y3/Sv9k/3//k/+f/6//vf/H/8//2P/g/+j/7P/u
//D/8v/z//b/9//1//b/+P/4//n//P/8//v/+f/5//n/+v/+//7//v/+////AAAAAP//
AQADAAQABQAEAAQABAAEAAYABgAHAAcACQAJAAsADAAKAAoACgAKAA0ADgAOAA4AEAAR
ABEAEgATABQAFAAWABkAGgAbABwAHQAeAB8AIQAiACUAJwAoACgAKwAuAC4AMQA0ADYA
OAA6ADwAPgA+AEAARABFAEUARQBFAEUARQBGAEYARgBGAEYARgBEAEQARQBEAEEAQAA7
ADkAOAA1ADAALQAqACcAJgAjACAAHQAbABoAGAAUABUAEwARAA0ACgAIAAgABQADAAMA
AgABAAEAAQABAAEA/v/+//7//f/9//3//f/+//7//v/9//3/+v/6//r/+v/5//n/+f/5
//r/+f/5//n/+f/5//n/+f/5//n/+f/5//f/9//3//f/+P/5//v//P/8//z//v/+//7/
/v///////f/+//7//v/+/////////wAAAQADAAQABAAFAAUABQAEAAUABQAFAAUABQAF
AAUABQAFAAUABQAHAAcABgAGAAUABQAFAAUABAAEAAQABAAFAAUABQAEAAYABgAGAAYA
BgAFAAUABAAEAAQABAADAAMAAwADAAMABQAEAAQABAACAAIAAgACAAMAAwADAAIAAgAC
AAIAAgACAAIAAQABAAMAAwAEAAQABAAEAAYABgAGAAYACAAKAAwADgANAA0ADQAOAA8A
EAAQABEAEgASABQAFQAXABcAFgAVABUAFQAVABYAGAAWABMAEgARAA8ADAAMAAgACAAH
AAcABgAFAAQAAwAFAAUABAAEAAAA///////////+//3//f/7//v//P/8//7//v/+//3/
///////////+//7//f/8//3//v8AAAEAAAAAAP///v8AAAYADQAYACUANABHAF8AcAB2
AHEAagBfAE8AOwAhAAEA3v+v/3b/Qf8X/+v+zP7A/sn+2f72/hv/QP9c/3n/kf+l/7P/
w//R/9v/5P/u//b//P8AAAQABgAHAAoACwAJAAoADAAMAA8AEgASABEADwAPAA8AEAAU
ABQAFAAUABMAFAAUABMAEwAVABYAFwAaABoAGgAaABkAGAAYABcAGAAZABwAHgAcABwA
HAAcAB0AHgAeAB4AIAAhACEAIgAhACIAIgAkACUAJgAnACgAKwAsAC0ALwAuADEAMwA0
ADcAOwA/AEAAPwBCAEQARgBIAEoATABMAE4AUgBTAFMAVQBVAFUAVQBWAFYAVgBWAFQA
VABSAFIAUQBQAE0ATABJAEcARgBDAEAAPQA6ADcANgAzADAALQAqACgAJQAgAB8AHQAb
ABcAGAAWABYAEwAQAA8ADQALAAwACwAKAAkABgAGAAYABQAEAAMAAgACAAIAAgABAAEA
AAAAAAAAAAABAAEAAQABAP7//f/9//3//f/9//3//f/7//v/+//7//v/+//7//v//f/9
//7//v/8//z//v/+//7//v////////8AAAAAAAACAAMAAwADAAMAAwAEAAQAAgADAAMA
AwAEAAUABQAFAAUABQAFAAUABQAFAAUABQAFAAUABAAEAAMAAwADAAMAAgACAAIAAgAB
AAEAAQAAAP7//v/+//7/AAD//////v/8//z//P/7//v/+//7//v//f/8//z//P/8//z/
/P/8//n/+f/5//j/+P/4//j/+P/6//r/+f/5//f/9//4//j/9//3//f/9//4//j/+P/5
//j/9//2//X/9f/2//f/+P/5//r/+//8//3//v////////8AAAEAAgACAAMABAAEAAYA
BwAJAAkACAAHAAUABQAFAAYACAAGAAMAAgD///3/+v/6//r/+v/5//n/+P/3//b/9f/1
//X/9P/0//D/7//v/+//7//u/+3/7f/t/+3/7v/u/+7/7v/u/+3/7f/t/+3/7f/v//D/
8P/w/+//7v/u/+3/7P/w//H/8P/y//j/AQAKABUAJAA7AE8AXABcAFUATAA9ACsAEQD3
/9f/rP93/0D/E//t/sv+uP60/r/+1f72/hv/Pv9e/3f/if+Z/6n/t//D/8//2P/g/+b/
6v/w//L/8//z//X/9f/3//j/+v/6//n//P/8//v/+//7//v//P8AAAAAAAAAAP//AAAA
AP//AQADAAQABQAEAAQABAAEAAQABAAFAAUABQAFAAcACAAKAAoACgAKAA0ADgAOAA4A
DgAPAA8AEAAPABAAEAASABMAFAAVABYAFwAYABkAGwAeACEAIwAkACQAJwAqACoAKQAs
AC4AMAA0ADYAOAA4ADgAPAA9AD0AQQBBAEEAQQBCAEIAQgBCAEAAQAA+AD4APwA+ADsA
OgA1ADMAMgAvAC0AKwApACcAIgAfABwAGQAVABQAEgAOAA0ACwAJAAUABAACAAIA////
/////v/9//r/+f/4//f/9v/2//b/9f/0//P/8v/y//L/8v/x//H/8P/w//D/8P/t/+3/
7f/t/+z/6//r/+v/6//r/+v/6//r/+v/6//r/+n/6f/p/+n/6f/p/+r/6v/q/+r/7P/s
/+3/7v/w//H/8f/y//L/8v/y//P/8//z//P/8//0//T/9P/1//X/9f/4//n/+f/5//f/
9//3//f/9f/1//X/9f/3//f/9v/2//f/9//3//f/9v/2//b/9v/z//P/8//y//L/8v/y
//L/8v/x//H/8P/u/+7/7v/t/+3/7f/t/+3/6//q/+r/6v/r/+z/7f/u/+3/7f/t/+z/
7P/s/+z/7P/s/+z/6//r/+n/6f/q/+r/6v/r/+z/7f/s/+z/7P/t/+v/6//r/+v/6v/q
/+z/7P/t/+7/7//y//L/8v/y//L/8//0//X/9v/5//n/+f/6//v//P/8//3//P/8//7/
//8BAAEAAAD//////////wAA/v/8//n/+P/3//X/8v/y/+7/7v/t/+3/7v/t/+z/6//r
/+v/6v/q/+b/5f/l/+X/5//m/+X/5f/j/+P/5P/k/+b/5v/m/+X/5//n/+f/5//l/+b/
5v/m/+b/5v/n/+f/5v/k/+X/6v/u//T//f8IABcALABBAE8AVgBSAEcAPAAtABkAAQDj
/73/jP9T/yT///7Z/rv+sv62/sf+5f4K/yn/Rv9k/3v/jf+d/63/u//D/83/1P/c/+T/
6P/s//D/8P/x//T/9f/1//b/+P/4//f/+v/6//n/+//7//v//P/+//7//v/+////AAAA
AP////8BAAIAAwAEAAQABAAEAAIAAgADAAMAAwADAAUABgAIAAgACAAIAAsADAAMAAwA
DAANAA0ADgAPABAAEAASABMAFAAVABYAGQAaABsAHQAcAB8AIQAiACQAJwAqACoAKwAu
ADAAMgA0ADYAOAA4ADgAPAA9AD0AQQBBAEEAQQBCAEIAQgBCAEAAQAA+AD4APQA8ADkA
OAA1ADMAMgAvACwAKQAmACMAIgAfABwAGQAXABYAFAAQAA8ADQALAAcABgAEAAQAAQD/
/////v/9//z/+//6//n/+P/4//j/9//4//f/9v/2//b/9v/1//X/8v/y//L/8v/x//H/
8f/x//L/8f/x//H/8f/x//H/8f/v/+//7//v//H/8f/x//H/8//z//T/9P/y//L/9P/0
//b/9v/3//f/9//4//j/+P/6//v/+//7//v/+//8//z/+v/7//v/+//8//3//f/9//3/
/f/9//3/+//7//v/+//8//3//f/+//3//f/9//3//v/+//7//v/7//v/+//6//r/+v/6
//r//P/7//v/+v/8//z//P/7//v/+//7//v//f/8//z//P/6//r/+v/6//v/+//7//r/
+v/6//r/+v/6//r/+f/5//n/+f/6//r/+P/5//r/+//8//z//P/9//v/+//7//v/+//6
//3/AgACAAAAAAAAAAAAAwAEAAUABgAHAAcABwAIAAkACgAKAAsACgAKAAwADQALAAsA
CgAJAAgABwAGAAYACAAGAAMAAgACAAEA//8AAP//AAAAAAEA///9//v/+f/7//v/+v/6
//j/9//3//f/9//2//X/9f/1//X/9v/2//b/9v/2//X/9f/1//X/9f/3//j/+P/4//b/
9v/3//f/+P/4//f/+P/8/wAABwAQAB0ALgBDAFcAZgBqAGUAWgBNADsAIwAJAOn/vv+L
/1T/I//7/tf+vv66/sX+2/78/iX/Rv9g/33/k/+h/7H/w//P/9f/4v/u//L/+P/8//7/
AAABAAQABQAHAAgACgAKAAoADAALAAkACgALAAwADgAQABAAEAAQABEAEgASABEAEQAT
ABQAFQAWABYAFgAWABgAGAAZABkAGAAXABgAGAAYABgAGAAYABsAHAAcABwAHAAdAB0A
HgAhACIAIgAkACcAKAApACoALQAuAC8AMQAxADMANAA0ADYAOQA8ADwAPwBCAEQARgBK
AEwATgBOAE4AUgBTAFMAVwBXAFcAVwBWAFYAVgBWAFgAWABWAFYAVwBWAFMAUgBPAE0A
TABJAEQAQQA+ADsAOgA3ADQAMQAvAC4ALAAoACUAIwAhAB0AHgAcABwAGQAXABcAFgAV
ABQAEwASABEAEAAQABAADwAOAA0ADAAMAAwADAALAAsACgAKAAoACgAJAAkACQAJAAoA
CQAJAAkABwAHAAcABwAJAAkACQAJAAsACwALAAsACgAJAAkACAAKAAoADAAMAA4ADgAP
AA8ADQAOAA4ADgAQABEAEQARABEAEQASABIAFAAVABUAFQAWABcAFwAXABUAFQAVABUA
FwAXABcAFwAVABUAFAAUABUAFQAVABUAFAAUABQAFAATABMAEwASABQAFAAUABQAFAAT
ABMAEgASABIAEgARABEAEQARABEAEQAQABAAEAASABIAEgASAA8ADwAPAA4ADwAQABEA
EgAQABAADwAPABEAEQASABIAFAAUABYAFgAWABYAFwAYABkAGgAdAB0AHQAeAB0AHgAe
AB8AIAAgACIAIwAjACMAIgAhACMAIwAjACQAJgAkACEAIAAfAB0AGgAaABYAFgAVABUA
FAATABIAEQATABMAEgASABAADwAPAA8ADwAOAA0ADQANAA0ADgAOAAwADAAMAAsACQAJ
AAkACQALAAwADAAMAAoACgALAAsACgAKAAsADgAQABQAGQAkADEARABZAG0AfgCCAHsA
cABlAFMAPQAhAAMA3v+r/3L/P/8T/+n+zP7E/s/+5/4G/y3/UP9u/4f/mf+r/73/y//Z
/+P/7P/0//r/AAAGAAoACgALAA4ADwARABIAFAAUABMAFgAWABUAFwAXABcAGAAYABgA
GAAYABkAGgAaABkAFwAZABoAGwAcABwAHAAcABwAHAAdAB0AHwAfACEAIgAgACAAIAAg
AB8AIAAgACAAJAAlACUAJgAnACgAKAAqACkAKgArACwALQAuAC8AMQA0ADcAOQA6ADoA
PQBAAEAAQwBGAEgASgBOAFAAUgBSAFIAVgBXAFcAWwBbAFsAWwBaAFoAWgBaAFoAWgBY
AFgAVQBUAFEAUABNAEsASgBHAEYAQwBAAD0AOAA1ADIALwAtACwAKgAmACMAIQAfABsA
GgAYABgAFQATABMAEgARABAADwAOAA0ADAAMAAwACwAKAAkACAAIAAgACAAHAAcABAAE
AAQABAADAAMAAwADAAQAAwADAAMAAgABAAAA//////////////3//f/9//3//f/9//7/
/v/8//z//v/+////AAACAAMAAgACAAEAAAAEAAUABQAFAAUABQAGAAYABgAHAAcABwAG
AAcABwAHAAUABQAFAAUABwAHAAcABwAHAAcABgAGAAcABwAHAAcABAAEAAQABAAFAAUA
BQAEAAIAAgACAAIAAAD//////v8AAAAAAAD////////////////+//7//v/+//7//v/+
//3//f/9//z//P/8//z//P/6//r/+f/5//n/+f/6//r/+v/7//z//f/7//r/+f/5//n/
+f/5//n/9//4//v//P/6//r/+v/6//n/+//9//7//v/+//7//v///wAAAQACAAMAAwAD
AAQABQAGAAYABwAIAAgACgALAAkACQAIAAcABwAHAAcACAAGAAQAAQAAAP///f/6//r/
+v/6//n/+f/4//f/9v/1//P/8//y//L/8P/v/+//7//x//D/7//v/+//7//w//D/7v/u
/+7/7f/v/+//7//v/+3/7v/u/+7/7v/u/+//7//u//D/8f/y//T/+v///wgAFwAqAEEA
VQBeAF4AUwBIAD0ALQAVAPn/1/+w/3v/RP8X/+3+yf62/rT+w/7d/v7+H/8+/1r/c/+H
/5n/q/+3/8X/z//W/9z/5v/q/+7/8P/0//X/+P/5//f/+P/6//r/+f/8//z/+//8//3/
/v8AAAEAAAD///7/AQACAAIAAQABAAMABAAFAAQABAAEAAQABgAGAAcABwAFAAUABwAI
AAgACAAIAAgACQAKAAoACgAMAA0ADQAOAA8AEAAQABIAEwAUABUAFgAXABgAGQAbABwA
HwAhACIAIQAjACUAJAAnACoALAAuAC4AMAAyADIANAA4ADkAOQA9AD0APQA9ADwAPAA8
ADwAPgA+ADwAPAA5ADgANQA0ADMAMQAwAC0AKgAnACQAIQAeABsAGAAVABMAEgAQAAwA
CQAHAAUAAQACAAAAAAD9//n/+f/4//f/9v/1//T/8//w//D/8P/v/+7/7f/s/+z/7v/u
/+3/7f/s/+z/7P/s/+n/6f/p/+n/6P/n/+f/5//n/+f/5//n/+n/6f/p/+n/5//n/+f/
5//n/+f/6P/o/+r/6v/s/+z/6v/q/+v/6//t/+7/7v/u/+7/7//v/+//7//v//D/8P/w
//H/8f/x//T/9f/1//X/9f/1//X/9f/1//X/9f/1//X/9f/0//T/9f/1//X/9f/y//L/
8v/y//H/8f/x//D/8v/y//L/8v/w/+//7//u//D/8P/w/+//7v/t/+z/6//s/+z/7f/u
/+z/7P/s/+z/6//r/+v/6v/q/+r/6v/q/+j/6P/n/+f/6f/p/+r/6v/o/+n/6v/r/+n/
6P/n/+f/6f/p/+n/6f/m/+b/6P/o/+v/6v/r//D/8P/u/+7/7v/u//H/8v/z//T/9//3
//f/+P/3//j/+P/5//r/+v/8//3//P/7//n/9//3//f/9//4//b/9P/x//D/8f/v/+z/
7P/s/+z/6//r/+j/5//m/+X/5f/l/+T/5P/i/+H/4f/h/+H/4P/f/9//4f/h/+L/4v/g
/+D/4P/f/9//3//f/9//4P/i/+P/5P/i/+L/4//j/+T/5v/n/+j/7v/4////CgAdADIA
QwBNAEwARAA5AC4AGwABAOX/w/+V/2D/L/8G/93+t/6l/qj+uv7V/vv+HP87/1b/bP+B
/5H/of+x/7//x//P/9j/3v/i/+b/6P/q/+r/6//u/+//7//w//L/8v/x//T/9P/z//X/
9f/1//b/9v/2//b/9v/5//r/+v/5//n/+//8//3//v/+//7//v/+//7//////wEAAQAD
AAQABAAEAAQABAAHAAgACAAIAAgACQAJAAoACwAMAAwADgAPABAAEQASABMAFAAVABcA
GAAbAB0AHgAgACMAJgAmACkALAAuADAAMAAyADQANAA0ADgAOQA5AD0APQA9AD0APAA8
ADwAPAA9AD4APQA+ADsAOgA3ADYANQAzADIALwAtACsAKQAnACEAHQAZABUAFQAUABIA
DgANAAsACQAFAAYABAAEAAEA//////7//f/8//v/+v/5//r/+v/6//n/+P/3//b/9v/0
//T/8//z//T/9P/0//T/8//z//P/8//0//P/8//z//P/8//z//P/9f/1//X/9f/0//P/
8v/x//L/8//1//b/9v/2//j/+P/4//j/+f/5//n/+v/6//r//P/9//3//f/9//3//v/+
/wAAAQABAAEAAAABAAEAAQADAAMAAwADAAMAAwADAAMABQAFAAQABAAFAAUABQAFAAYA
BgAGAAYABQAFAAUABAACAAIAAgACAAIAAQABAAAAAAAAAAAA/////////////wAAAAAB
AAIAAgACAAIAAgAAAP///v/8//3//v///wAAAAAAAP//////////AAAAAP7///8AAAEA
AAAAAAAAAQABAAEAAwAGAAgACAAIAAgACwAMAA0ADgAPAA8ADwAQABEAEgASABMAFgAW
ABgAGQAYABcAFQATABEAEQARABIAFAASAA8ADgANAAsACAAIAAkACgAKAAsACgAJAAgA
BwAGAAUAAwACAAEAAQACAAMAAgAAAP7//f/+////AQACAAAAAAAAAP//AQABAAEAAQAB
AAIAAgACAAEAAAAAAP//AgACAAMABgAIAAoAEQAYACMANABLAF8AcAB4AHMAaABdAE8A
OQAfAAMA3v+x/3r/Rf8V/+/+0P7A/sf+2/72/hv/QP9g/3n/j/+f/7H/w//T/93/6P/y
//j//P8CAAQACAAJAAwADQAOABAAEwAUABQAFgAVABMAFAAVABYAGAAaABoAGgAaABoA
GgAZABcAGAAbAB0AHwAfAB4AHQAcAB0AHgAgACEAHwAfACEAIgAiACIAIgAiACUAJgAm
ACYAJgAnACcAKAArACwALAAuAC8AMAAxADIAMwA0ADUANwA2ADkAOwA8ADwAPwBCAEIA
RQBIAEoATABPAFIAVQBWAFYAWgBbAFsAXgBfAGAAYQBkAGQAZABkAGQAZABiAGIAYwBi
AF8AXgBdAFsAWgBXAFIATwBMAEkASABFAEIAPwA/AD4APAA4ADcANQAzAC8ALAAqACoA
JwAlACUAJAAjACIAIQAgAB8AHgAeAB4AHQAcABsAGgAaABgAGAAXABcAGAAYABgAGAAV
ABUAFQAVABYAFQAVABUAEwATABMAEwATABMAEwATABUAFQAVABUAFAATABMAEgAUABQA
FgAWABYAFgAXABcAFwAYABgAGAAYABkAGQAZABsAGwAcABwAHAAdAB0AHQAcAB0AHQAd
AB0AHQAdAB0AHwAfAB8AHwAdAB0AHAAcABsAGwAbABsAGwAcAB0AHgAbABsAGwAaABgA
GAAYABgAGgAZABkAGAAWABYAFgAVABUAFQAVABUAEwASABIAEgASABIAEgASABMAEwAT
ABIAEgASABIAEgAQABAADwAPAA8ADwAQABAADgAPABAAEQARABAADwAPAA0ADQANAA0A
DwAQABMAFAAVABYAFwAYABcAFwAXABYAFgAXABcAFwAZABoAGgAaABsAHAAcAB0AHwAd
ABwAHAAbABoAGgAaABgAFwAWABUAFgAWABYAFAATABIAEQAQABEAEAAOAA0ACgALAAsA
CgAIAAgACAAIAAgACAAIAAYABgAGAAYABgAGAAYABgAIAAgACAAIAAcABgAFAAQABgAG
AAYABgAGAAYABgAGAAsADgARABQAIQAuADsASABSAFwAZgBwAGIAVgBKAD4AGwD6/9n/
uP+Z/w==
         </WaveFormData>
      </LeadData>
      <LeadData>
         <LeadByteCountTotal>10000</LeadByteCountTotal>
         <LeadTimeOffset>0</LeadTimeOffset>
         <LeadSampleCountTotal>5000</LeadSampleCountTotal>
         <LeadAmplitudeUnitsPerBit>4.88</LeadAmplitudeUnitsPerBit>
         <LeadAmplitudeUnits>��V</LeadAmplitudeUnits>
         <LeadHighLimit>2147483647</LeadHighLimit>
         <LeadLowLimit>268435456</LeadLowLimit>
         <LeadID>V4</LeadID>
         <LeadOffsetFirstSample>0</LeadOffsetFirstSample>
         <FirstSampleBaseline>0</FirstSampleBaseline>
         <LeadSampleSize>2</LeadSampleSize>
         <LeadOff>FALSE</LeadOff>
         <BaselineSway>FALSE</BaselineSway>
         <ExcessiveACNoise>FALSE</ExcessiveACNoise>
         <MuscleNoise>FALSE</MuscleNoise>
         <LeadDataCRC32>1468894498</LeadDataCRC32>
         <WaveFormData>
8P/w//D/8P/u/+7/7v/u//D/8P/w//D/8P/w//D/8P/w//D/8P/w//L/9P/2//j/9v/2
//b/9v/3//j/+f/6//j/+P/4//j/+v/6//r/+v/6//r/+v/6//j/+P/4//j/+f/6//v/
/P/6//r/+v/6//n/+P/3//b/+P/4//j/+P/2//b/9v/2//j/+P/4//j/+P/4//j/+P/3
//b/9f/0//b/9v/2//b/9v/2//b/9v/2//b/9v/2//b/9v/2//b/9P/0//T/9P/2//b/
9v/2//f/+P/5//r/+v/8//z//f8AAAAAAQACAAEAAQACAAIABwAJAAsADgANAA0ADAAL
AA0ADQANAA0ADQANAAsACQAIAAYABAACAAEAAAAAAAEA/v/7//n/+P/5//j/+f/5//j/
9//3//b/9P/0//T/8//0//T/9f/2//T/9P/0//T/9v/2//b/9v/4//j/+f/5//n/+f/5
//n/+//7//v//f/8////BAAMABUAIgA2AEsAYQB2AIsAkgCcAKMAmAB/AGcATgApAPf/
vv+L/2P/RP8v/yj/Lv9A/1b/av99/5D/pP+z/7//zP/b/+P/5//s//T/+v8AAAEAAQD/
/wIAAwADAAUABQAGAAcACQAKAAoACgAMAA0ADQAOAAwADAALAAoACwAMAA0ADgAOABAA
EQARABMAEwASABIAFAAVABYAGAAXABcAFgAVABcAFwAXABkAGQAZABkAGgAaABoAGQAZ
ABwAHQAfACIAIAAhACEAIQAkACQAJgAmACcAJwAoACgAKwAsAC0ALQAwADYAOQA9ADwA
PQA8ADsAPwBDAEUARwBIAEkASgBLAEkASABIAEgASwBMAE0ATQBMAEkASABGAEUAQwBD
AEEAPgA8ADoAOQA4ADYAMgAuAC4ALgAsACoAKQAoACUAIgAiACIAIAAeAB0AHAAbABsA
GgAZABcAFgAWABcAGAAZABUAFAAUABUAFwAWABUAFQAVABYAFwAZABgAFgAUABMAFAAU
ABQAFQASABEAEQAQABIAEwAVABcAFQAUABMAEgAUABQAFAAUABIAEgAUABQAEwAUABQA
FAAXABcAFwAXABkAGQAaABoAGAAYABoAGwAbABsAGwAbABsAHQAdAB4AHgAdAB0AHAAc
ABsAGwAcABsAGwAbABsAHQAcABwAHAAZABgAFwAXABgAGAAYABkAGAAWABUAFAAVABUA
FQAVABUAFQAVABUAFQAVABUAFQAWABYAFAASABEAEQARABEADwAPAA8AEAASABIAEgAQ
ABAAEQASABIAEwARABIAFQAWABcAGAAXABYAFgAWABcAGQAbAB0AGwAcABwAHgAfACAA
IgAiACMAIwAjACMAIwAjACMAIwAlACMAIQAgABwAGgAYABYAEwARABAADwANAAwADAAM
AAoACgAJAAgABQAFAAQABAAEAAQAAwADAAIAAgACAAIABAAEAAQABAADAAIAAQAAAP7/
////////AQABAAEAAQADAAEAAwAGAAcAEgAcACEAKgA8AFEAZQB+AJUAoACqALEApgCR
AHkAWgAzAP//yP+X/23/SP8x/yb/KP82/07/aP9//5T/pv+z/73/yP/V/9//5f/w//b/
+v/8/////f/9/wAAAQABAAMAAwAEAAUAAwAEAAQABAAEAAUABQAGAAkACgAKAAoACAAI
AAgACAAIAAoACwALAA0ADQAMAAwADQANAA0ADgAOAA8ADwAPAA8ADwAPABEAEQARABEA
EgARABIAEgATABUAFQAWABgAGgAbABsAGwAbABoAGwAaAB4AHwAhACIAIwAkACUAJQAk
ACgAKQArAC0ALwAvAC8AMgA1ADYANwA4ADkAOgA7ADsAOgA6ADoAOQA6ADsAOwA7ADkA
OQA4ADYAMwAyAC8ALQAsACsAKwAoACYAIgAeAB4AHgAcABoAGAAYABYAFAAQABAADgAM
AAoACgAKAAsACgAJAAcABgAFAAUABQAFAAMAAgACAAMAAwACAAEAAQACAAIAAgADAAEA
AAD////////+//3//f//////AAAAAP///f/8//v/+//8//3//v/8//z//P/8//7//v8A
AAAA//8AAAAAAAABAAEAAQABAAMAAwAEAAQAAgACAAQABQAFAAUABQAFAAUABwAHAAgA
CAAHAAcABgAHAAcACAAKAAoACQAIAAcABQAEAAQABAAGAAYABgAHAAUABAADAAMABQAE
AAQABAADAAMAAwADAAEAAQABAAEAAQABAAEAAQAAAAAA/v/8//z//f/+/////f/9//3/
/v/8//z//P/6//r/+//8//z/+f/5//n/+f/5//n/+f/6//r/+v/6//v/+f/7//z//f/+
////AAAAAAAAAQACAAQABQAGAAcABwAIAAgACgALAAwADgAOAA8ADwAPAA8ADQANAA0A
DQAOAA0ADAAMAAgABgAEAAIA/v/9//3//f/7//r/+v/6//b/9v/1//T/9f/1//T/9P/y
//L/8f/x//L/8v/y//L/8v/y//L/8v/w//D/8P/w//D/8f/x//H/7//v/+//7//z//H/
8f/0//v/BAAKABMAJAA2AEUAWQBsAHkAggCIAIUAcgBbAD8AHADv/7v/iv9n/0f/LP8h
/yL/Kv8+/1T/aP99/5D/ov+t/7f/xv/P/9X/2//g/+b/6P/s/+v/7f/s/+7/7v/t/+7/
7//x//P/8//0//T/9P/y//P/8//0//X/9v/2//b/9v/2//b/9v/2//j/+f/5//n/+f/4
//j/+f/5//n/+v/6//v/+//7//v/+//7//3//f/9//3//v///wAAAAABAP////8AAAIA
BAAFAAUABQAEAAQABgAGAAgACQALAAwADQAOAA8ADwAQABQAFQAXABkAGwAbABsAHgAh
ACIAIwAiACMAJAAlACcAJgAmACYAJQAmACcAJwAnACUAJQAkACEAHwAfAB0AHAAaABgA
FwAYABYAEgAOAAoACgAIAAYACAAIAAYABAAAAAAA/v/8//r/+v/6//v/+v/5//f/9v/z
//P/8//z//L/8v/z//X/8//y//H/8f/y//L/8v/z//P/8v/x//H/8f/w/+//7//x//H/
8v/y//H/7//u/+3/7v/u/+7/7v/u/+7/7v/u/+z/7P/u/+7/7//w//D/8P/x//H/8f/x
//L/8//1//b/9P/0//b/9//1//X/9f/1//f/+f/5//r/+P/3//f/9v/4//f/9//4//f/
9//3//f/9f/0//T/9P/2//b/9v/3//X/9P/z//P/8//y//L/8v/z//P/8//z//H/8f/x
//H/8P/x//L/8//0//T/8v/w//D/8f/y//P/8f/x//H/8v/w//D/8P/u//D/8f/y//L/
8//v//H/8//2//b/9v/2//b/+P/4//n/+v/6//v//P/9////AAAAAAIAAwAEAAYABgAG
AAUABAADAAQABQAGAAcABAABAP7//P/6//j/9v/0//D/7//v/+//7//u/+7/7v/u/+7/
7f/s/+n/6f/o/+j/6P/o/+f/5//m/+b/5v/m/+b/5v/m/+b/5P/k/+T/5P/m/+f/5//n
/+f/5//n/+f/5f/n/+n/6v/v//j/AAALABoALAA7AE0AXgBrAHAAdgB1AGQATQAvAAwA
3/+t/4D/X/9B/yr/H/8g/yr/PP9S/2b/ef+M/6D/rf+1/8D/zf/R/9X/3v/k/+b/6P/r
/+3/7P/u/+7/7f/r/+v/7P/t/+7/8P/x//L/8f/x//D/8P/x//L/8v/y//L/8v/y//L/
8v/0//X/9f/1//X/9P/0//f/9//3//j/+v/7//v/+//6//n/+P/5//v/+//7//z//f/+
//7/////////AAACAAQABQAFAAUABAAEAAYABgAIAAkACwAMAA4AEAASABMAEwAWABYA
FwAZABsAGwAbAB4AIQAiACMAIgAjACQAJQAmACYAJwAoACcAKAApACkAJwAlACUAJAAj
ACEAIQAfABwAGgAYABcAGAAWABIADgAKAAoACAAGAAYABgAEAAIAAAAAAP7//P/6//r/
+v/7//r/+f/3//b/9f/1//X/9f/0//T/9f/3//n/+P/3//f/9v/2//b/9//1//T/8//z
//P/8v/x//H/8//z//T/9P/0//P/8//z//D/8P/w//D/8f/y//P/9P/y//L/9P/0//X/
9v/2//b/9//3//f/9//4//n/+//8//7//v8AAAEA///////////9//////8AAAAA////
//7/AAD/////AAADAAMAAwADAAEAAAAAAAAAAgACAAIAAwABAAAA/////////v/+//7/
AAABAAIAAwD/////////////////////AgACAAAA/v///////////////////wAAAAAA
AAAA/v/+////AAAAAAEAAQABAAEAAQACAAMABAAFAAYACgAKAAsADAAKAAsADAANAA8A
EAAQABIAFQAWABgAGAAXABcAFwAXABkAGQAZABkAGwAZABcAFgAWABQAEgAQAA0ACwAK
AAkABwAGAAYABgAFAAYABgAGAAQAAwABAAAAAgACAAEAAQD+//7//v/+////AAABAAIA
AAAAAAAAAAAAAAEAAQABAAIAAwAEAAUABQAFAAMAAgAFAAwAFgAfACwAOgBNAGMAegCT
AKIArgC3ALYApwCPAHIATQAfAOb/r/+B/1j/Of8s/yr/NP9I/17/df+K/57/sf+//8r/
1//j/+n/7v/0//z/AAADAAUAAwAGAAcABwAFAAUABgAHAAgACgALAAwACwALAAoACgAL
AAwADAAMAA4ADgAOAA4ADAAOAA8ADwASABMAEwAUABQAEwASABIAFAAVABUAFQATABMA
EwAVABUAFQAVABYAGQAaABoAGwAZABkAGgAcAB4AHwAfAB8AHgAeACAAIAAiACMAJQAm
ACgAKgAsAC0ALAAwADEAMwA1ADcANwA3ADoAPQA+AD8APwA/AD8APwBAAEAAQQBCAEIA
QgBCAEEAPwA9AD0APAA7ADkAOQA3ADQAMgAwAC8AMAAuACoAJgAiACIAIAAeAB4AHgAc
ABoAGAAYABYAFAAPAA4ADQANAA4ADQALAAoABwAHAAcABwAHAAYABgAHAAUABAADAAMA
AgACAAIAAwAFAAQAAwADAAMAAgABAAEA/////wAAAAAAAP////////7//v/+//7/AAAA
AAAAAAD+//7/AAAAAAEAAgACAAIAAgABAAAA//8BAAEAAgACAAQABAAGAAcABgAFAAQA
AwAFAAcABwAIAAgABwAHAAYACAAHAAcACAAHAAcABwAHAAcABgAGAAYABgAGAAYABwAF
AAQAAwADAAEAAAAAAAAAAAABAAIAAwAAAP///v/9//z//f/+////AAAAAP7//P/9//3/
/f/9//3//f/9//7//P/8//z/+v/8//3//v/+//v/+//7//v/+f/5//n/+v/6//r/+v/7
//n/+f/6//z/+P/6//v//P/9//7//v/+////AAACAAMABAAFAAUABgAGAAgACQAKAAwA
DAANAA0ADQANAA0ADQANAA0ADQALAAkACAAEAAIAAAD+//z/+//7//v/+f/4//j/+P/4
//j/9//2//X/9f/0//T/8v/y//H/8f/y//L/8v/y//L/8v/y//L/8v/y//L/8v/0//X/
9f/1//T/8//y//H/7//x//X/9v/5/wAACgATABwAKgA9AFEAaAB7AIgAjgCTAIgAcwBd
AEAAFwDj/67/g/9f/0L/K/8i/yT/MP9G/17/df+M/57/q/+3/8L/y//V/93/5P/q/+7/
8P/z//P/8f/0//X/9f/3//f/+P/5//n/+v/6//r/+P/5//n/+v/9//7//v/+//z//P/8
//z//P/+/////////////v/+/////////wAAAAABAAEAAQADAAMAAwAFAAUABQAFAAYA
BQAGAAYABwAFAAUABgAIAAoACwALAAsACgAKAAwADAAQABEAEwAUABMAFAAVABUAFgAa
ABsAHQAfACEAIQAhACIAJQAmACcAJgAnACgAKQAqACoAKwAsACwALAAsACsAKwApACkA
KAAnACUAJQAjACIAIAAeAB0AHgAcABgAFAASABIAEAAOAAwADAAKAAgABgAGAAQAAgAA
AAAAAAABAP7//f/7//r/+f/5//n/+f/5//j/+P/5//n/+P/3//f/9v/2//b/9//1//T/
8//z//P/8v/x//H/8//z//T/9P/0//P/8//z//D/8P/w//D/8v/y//L/8v/y//L/9P/0
//X/9v/2//b/9//3//f/9//3//f/+P/4//b/9v/4//n/+f/5//n/+f/7//3//f/+//7/
/f/9//z//P/7//v//P/7//v/+//7//v/+v/6//r/+v/6//r/+//5//j/9//3//n/+P/4
//j/9//3//f/9//1//X/9f/1//T/9f/2//f/9v/2//T/8v/0//X/9v/3//f/9//3//j/
9//2//X/8v/0//X/9v/2//P/8//z//P/8//z//P/9P/0//T/9P/1//P/8//0//b/9v/1
//X/8//z//b/+P/4//j/+P/4//j//P/8//3//v/8//3//v///wAAAgADAAYABQAGAAgA
CAAJAAkACQAJAAkACQAJAAkACAAFAAIAAAAAAP7//P/6//f/9f/0//P/8v/y//P/9P/0
//T/8//y//D/7//t/+z/7P/s/+v/6//q/+r/6v/q/+z/7P/s/+z/7v/u/+7/7v/s/+3/
7f/t/+3/7f/t/+3/6//p/+3/8P/1//z/BgAPABoALAA9AE8AYABtAHYAfAB7AG4AWwBB
ACAA8/+9/5D/bf9P/zT/J/8k/yz/Pv9S/2b/ef+O/57/rf+3/8D/y//T/9n/3v/i/+b/
6v/r/+3/6//u/+//7//t/+3/7v/v//H/8v/y//L/8v/z//P/9P/z//T/9P/0//b/9v/2
//b/9P/2//f/9//3//f/9v/2//X/9f/1//b/9v/3//f/9//5//n/+f/7//v/+//7//z/
+//8//z//f/9//3//v8AAAAAAQABAAEAAgACAAQABAAEAAUABwAIAAsADAANAA0ADAAQ
ABEAEwAVABcAFwAXABgAGwAcAB0AHgAfACAAIQAjACIAIgAiACIAIgAiACEAIQAfAB8A
HgAdABsAGwAZABYAFAASABEAEQAQAA0ACgAKAAoACAAGAAQABAACAAAAAAAAAP7//P/5
//j/9//3//j/9//1//T/9f/1//X/9f/x//D/8P/x//H/8P/v/+//7P/s/+z/7f/v/+7/
7f/t/+3/7P/r/+v/7f/t/+7/7v/s/+v/6//r/+z/7P/s/+z/6v/q/+r/6v/q/+r/7P/s
/+//8P/w//D/7//v/+//7//t/+3/7v/u/+//8P/z//X/9f/1//X/9f/y//P/8v/y//T/
8//z//L/8//z//T/9v/3//f/9//3//X/9P/0//T/9v/2//b/9//3//b/9f/1//P/8v/y
//L/8//z//P/8//x//H/8f/x//L/8//0//X/9P/0//L/8P/v/+//7//v//H/8f/x//L/
8v/y//L/8P/w//H/8v/y//H/8f/x//H/8f/x//H/8v/w//D/8P/x//H/8f/y//T/8v/z
//f/+f/2//b/9v/2//b/+P/4//n/+v/7//3///8BAAAAAAD//wAA//8AAAIAAgAFAAUA
BQAFAAQAAwACAAEAAgABAAAAAAAAAP7//P/6//v/+//8//3/+f/4//j/+P/0//T/8//y
//H/8f/w//D/8v/y//H/8f/w//D/8P/w//D/8P/w//D/8P/w//D/8P/x//P/9P/1//T/
8//y//H/8f/z//P/9v/7/wIACAARABwALAA9AFEAaAB9AIwAlACXAIwAeQBlAEgAHwDt
/7j/if9j/0L/L/8m/yb/MP9I/2L/df+G/5r/q/+1/8L/zf/X/9//6P/w//L/9v/5//n/
9//6//v/+//8//3///8BAAAAAAD///7//v//////AAABAAIAAgACAAIAAgACAAIABAAG
AAcABwAHAAcABgAGAAkACQAJAAoACgALAAsACwAJAAkACQALAA0ADQANAA4ADwAQABAA
EQARABEAEgAUABQAFQAVABUAGAAYABoAGgAcAB0AHwAgACMAJAAlACUAJAAoACkAKwAu
ADEAMgAzADQANwA4ADkAPAA9AD4APwA/AD4APgA+AD0APgA/AD8APwA9AD0APAA7ADkA
OQA3ADQAMgAwAC8AMAAuACoAJgAmACYAJAAiACEAIAAdABoAGgAaABgAFgATABIAEQAR
ABAADwANAAwADQANAA0ADQALAAoACgALAAsACgAJAAkACgAKAAoACwAJAAgABwAHAAgA
CAAIAAkABwAHAAgACAAGAAUABQAFAAUABgAHAAgACAAIAAgACAAGAAYACAAIAAsADAAM
AAwACwALAAsACwAMAA0ADwAQAA4ADgAQABEAEwATABMAEwATABUAFQAWABQAEwATABIA
EwATABQAFgAVABUAFQAVABcAFgAWABYAFAAUABQAFQAVABQAEwATABYAFgAXABgAFgAV
ABQAEwATABMAEwATABIAEwAUABUAFAAUABIAEAASABMAFAAVABQAEwASABIAEwAUABUA
FAATABMAEwASABMAEwATABMAFQAYABoAGgAaABoAGgAaABsAHAAcAB0AHgAfACEAIgAi
ACQAJQAmACgAKAApACkAKQApACkAKQApACkALAArACoAKgAmACQAIgAgAB0AGwAaABkA
FwAWABYAFgASABIAEQAQAA8ADwAOAA4ADgAOAA0ADQAMAAwADAAMAAoACgAKAAoACAAI
AAgACAAKAAsACwALAAkACQAJAAkABwAFAAcADAARABQAGgAlADIARgBbAG8AiAChAK4A
uAC9ALYAowCNAHAARwATANr/p/93/07/Mf8k/yj/Nv9M/2T/f/+U/6T/sf+9/8r/1//j
/+f/7v/0//j//P///wEAAQAEAAUABQAHAAcACAAJAAgACAAHAAYACAAJAAkACgALAAwA
DAAMAAwADAAMAAwADAAOAA8ADwANAA0ADAAMAA8ADwAPABAAEAARABEAEQARABEAEQAT
ABIAEQAQABAAEwAUABQAFQAVABUAFgAYABgAGQAZABkAGgAaABwAHAAgACEAIwAkACUA
JgAnACcAKAAsAC0ALwAxADMAMwAzADQANwA4ADkAPAA9AD4APwA9ADwAPAA8AD0APgA/
AD8APQA7ADsAOgA3ADUANQAzADIAMAAuAC0AKgAoACQAIAAfACAAHwAeABsAGgAXABQA
EgASABAADgAMAAwADAANAAoACQAHAAYABwAHAAcABwAFAAQABAAFAAUABAADAAMAAgAC
AAIAAwABAAAA/////wEAAAD//////f/9//7//v/+//3//f/9//7//v/+//7//P/8//z/
/P/+//7/AAAAAP//AAAAAAAA//////////8BAAEAAgACAAAAAAACAAMAAwADAAMAAwAB
AAMAAwAEAAQAAwADAAIAAwADAAQABgAGAAUABAADAAUABAAEAAQABAAEAAQABQADAAIA
AQABAAEAAAAAAAAA/f/9//3//f/8//3//v////7///8AAAEAAQAAAP3/+v/8//3//v//
//3//f/9//7//v/+//7//P/6//v//P/8//v/+//7//v/+//7//v//P/6//r/+v/7//n/
+f/6//z/+//7//z/+//6//r/+//7//v//f8AAAAAAAAAAAAAAAACAAIAAwAEAAQABQAG
AAcABQAGAAYACAAJAAoADAAMAAsACwALAAsADQANAA0ADQANAAsACQAIAAYABAACAAAA
/////wAAAQD9//z//P/8//r/+v/5//j/9f/1//T/9P/0//T/8//z//T/9P/0//T/8v/y
//L/8v/0//T/9P/0//L/8//z//P/8//z//P/8//z//X/9//4//v/AAAGAA8AGgAsAEEA
VwBsAHsAhACMAJEAigB3AF8AQAAbAOn/sv+H/2H/QP8t/yT/KP86/07/ZP93/4z/nP+p
/7f/wv/P/9n/4f/k/+j/7v/y//H/8//0//j/+v/7//n/+f/6//v/+f/6//r/+v/8//3/
/f/+//7//v/9//z//v/+//7//v/+/wAAAQABAAEAAQAAAAAAAQABAAEAAgAAAAEAAQAB
AAMAAwADAAUABQAFAAUABgAHAAgACAAJAAkACQAKAAwACgALAAsACwAMAAwADgAOABAA
EQATABQAFAAUABQAEwAWABoAGwAdAB0AHwAfAB8AIgAlACYAJwAmACcAKAApACkAKAAo
ACgAKQAqACsAKwApACcAJwAmACcAJQAlACMAIgAgAB4AHQAaABgAFAAQAA8AEAAPAA4A
DQAMAAkABgAGAAYABAACAAEAAAD//////P/7//n/+P/5//n/+f/5//b/9P/z//P/9P/0
//T/9f/y//L/8v/z//H/8P/v/+//8f/w/+//7//v/+//8P/w//D/7//v/+//7v/u/+7/
7v/u/+7/7v/u/+7/7v/w//D/8P/w/+//7v/x//H/8f/x//P/8//0//T/9P/0//b/9//3
//f/9//3//X/9//3//j/+P/3//f/9v/4//f/9//4//f/9//3//f/+f/4//j/+P/3//b/
9f/1//X/9P/z//P/9f/0//T/9P/z//P/8//z//P/8//z//P/8f/x//H/8f/y//L/8P/u
/+//7//v/+//7f/t/+3/7v/u/+7/7v/s/+r/6//s/+z/7f/t/+3/7f/t/+3/7f/u/+z/
7P/s/+3/6//r/+z/7v/u/+3/7f/r/+//7v/u//P/9P/z//L/8f/w//L/8v/z//T/9v/3
//j/+f/3//j/+P/6//3//v8AAAAAAAD///7//f/9//3//f/9//3/+//5//j/9v/0//L/
8P/w/+//7//v/+z/6v/p/+j/6P/o/+f/5v/l/+X/5P/k/+T/5P/j/+P/4//k/+X/5v/k
/+T/5P/k/+L/4v/i/+L/4//l/+b/5//l/+X/5f/l/+X/6f/p/+z/8//8/wQADQAcADAA
QQBTAGYAbwB2AHoAbwBYAEEAJQD8/83/nf92/1H/Mf8g/xv/Iv8y/0j/XP9u/4H/kv+g
/6v/tf/C/83/0//X/9z/4P/i/+T/5f/l/+X/6P/p/+n/5//n/+j/6f/p/+r/6v/q/+z/
7f/t/+7/7f/u/+7/7v/w//D/8P/w/+7/8P/x//H/8//z//L/8v/z//P/8//0//T/9f/1
//X/8//z//P/9f/3//f/9//4//n/+v/6//v/+//7//z//v8AAAEAAQABAAEAAAABAAAA
BAAFAAcACAAHAAgACQAJAAwAEAARABMAEwAVABUAFQAWABkAGgAbAB4AHwAgACEAHwAe
AB4AHgAhACIAIwAjACMAIQAhACAAIQAfAB8AHQAcABwAHAAdABkAFAANAAYABgAGAAQA
AgACAAIAAAD+//7//v/8//r/+f/4//f/9//0//P/8f/w//D/8f/y//P/8//y//L/8//z
//L/8f/x/+7/7v/u/+//7//u/+3/7f/w//D/8P/x/+//7//w//D/7v/t/+3/7f/s/+z/
7P/s/+3/7v/v//D/8P/w//L/8v/y//L/8f/w//H/8f/x//H/8v/z//X/9v/0//T/9v/3
//f/9//3//f/9f/3//f/+P/6//n/+f/4//r/+f/5//r/+f/5//n/+f/6//r/+//8//7/
/v/+/////v/8//r/+f/7//r/+v/6//v/+//7//v/+f/5//n/+f/6//v//P/9//7//v/8
//r//P/9//7////8//v/+v/6//r/+v/6//j/+v/7//z//P/7//v/+//7//v/+//7//z/
+v/6//r/+///////AAACAAIAAgACAAIABgAGAAcACAAKAAsADAANAAsADAAMAA4ADwAQ
ABIAEgASABEAEAAPAA8ADwAPAA8AEQAPAA0ADAAMAAoACAAGAAUABQAGAAcABwAGAAYA
BgADAAIAAAD+/wAAAQABAAIA///+//z/+//8//z//P/8//7//v/+//7//P/8//z//P/+
//////////7//f/8//v//////wEABgAHAAoAEgAbACYAOABNAGEAegCRAJ4AqACzALAA
oQCLAHAASwAbAOL/q/97/1T/N/8o/yj/NP9I/1z/c/+I/5r/qf+3/8L/z//d/+X/7v/4
//r//P/9////AgAGAAgACQAJAAkACgALAAkACgAKAAoACgALAAsADAANAA4ADgAOAA0A
DAALAAoADQAQABIAEwASABEADwAOABAAEQASABQAEgATABMAEwAVABUAFQAXABcAFwAX
ABgAFwAYABgAGQAbABsAHAAeACAAIQAhACEAIgAiACQAJAAlACUAJgAmACcAKAApACkA
KgAuAC8AMQA2ADkAOgA7ADwAPwBAAEEAQwBFAEcASQBLAEoASgBKAEkASgBLAEsASwBJ
AEkASABJAEcARwBFAEEAPgA7ADkAOgA4ADQAMAAxADIAMQAwAC8ALgArACgAJgAmACQA
IgAhACAAHwAfAB8AHwAeAB4AGwAbABsAGwAZABgAGAAZABkAGAAXABcAGAAYABgAGQAX
ABYAFQAVABcAFgAVABUAFQAVABYAFgAUABMAEwATABQAFAAUABQAEgASABIAEgAUABQA
FgAWABcAGAAYABgAFwAXABcAFwAZABkAGgAaABoAGgAcAB0AHwAfAB8AHwAeAB8AHgAe
ABwAGwAbABoAHQAdAB4AIAAgAB8AHgAdABsAGgAaABoAGwAcAB0AHwAdABwAGwAbABkA
GAAYABgAGAAZABoAGwAZABkAGQAZABcAFwAXABcAFgAWABQAEgATABMAEwATABEAEQAR
ABIAEgASABIAEAAQABEAEgASABEAEQARABEAEQARABEAEgAQABAAEAARABAADwAPABAA
EQARABIAEQATABQAFgAXABkAGQAYABgAGQAYABgAFwAaABkAGAAZABsAHAAcAB0AHgAe
AB4AHQAfAB8AHwAfAB8AHgAcABgAGQAYABgAFwAWABUAFAATABEAEAAQAA4ADAAMAAwA
CwAIAAcACAAIAAgACAAIAAgACAAIAAgABgAGAAYABgAHAAgACQAKAAkACAAHAAYABgAG
AAYABgAHAAgACQAKAA8AEgAVABgAJQAyAD8ATABgAHQAiACcAJ4AoACiAKQAgwBkAEUA
JgAGAA==
         </WaveFormData>
      </LeadData>
      <LeadData>
         <LeadByteCountTotal>10000</LeadByteCountTotal>
         <LeadTimeOffset>0</LeadTimeOffset>
         <LeadSampleCountTotal>5000</LeadSampleCountTotal>
         <LeadAmplitudeUnitsPerBit>4.88</LeadAmplitudeUnitsPerBit>
         <LeadAmplitudeUnits>��V</LeadAmplitudeUnits>
         <LeadHighLimit>2147483647</LeadHighLimit>
         <LeadLowLimit>268435456</LeadLowLimit>
         <LeadID>V5</LeadID>
         <LeadOffsetFirstSample>0</LeadOffsetFirstSample>
         <FirstSampleBaseline>0</FirstSampleBaseline>
         <LeadSampleSize>2</LeadSampleSize>
         <LeadOff>FALSE</LeadOff>
         <BaselineSway>FALSE</BaselineSway>
         <ExcessiveACNoise>FALSE</ExcessiveACNoise>
         <MuscleNoise>FALSE</MuscleNoise>
         <LeadDataCRC32>3082678860</LeadDataCRC32>
         <WaveFormData>
6P/o/+j/6P/m/+b/5v/m/+j/6P/o/+j/6v/q/+r/6v/s/+z/7P/s/+7/8P/y//T/8v/y
//L/8v/z//T/9f/2//T/9P/0//T/9P/0//T/9P/0//T/9P/0//L/8v/y//L/8//0//X/
9v/2//b/9v/2//X/9P/z//L/9P/0//T/9P/2//b/9v/2//j/+P/4//j/9v/2//b/9v/0
//T/9P/0//b/9v/2//b/+P/4//j/+P/4//j/+P/4//b/9v/2//b/9v/2//b/9v/3//j/
+f/6//v//P/9//7/AAAAAAAAAgAGAAYABgAHAAkACgAKAAsADQARABMAFQAUABQAFAAU
ABYAFgAXABoAGgAYABcAEwARAA8ADAAJAAgACAAIAAkACAAGAAQAAgADAAMAAgABAP//
/f/7//r//P/8//r/+v/7//z//f/+//3//f/7//3//f/9//z//P/+//7//v//////////
////AQABAAEAAwAFAAcADAASABoAJgA7AFAAZQCBAJ0AsgDKAOAA3gDMALgAoAB9AE8A
HADv/8n/qv+W/4r/iP+P/5v/pf+x/7v/xv/S/9r/4//t//P/9f/5//7/AwAFAAYABgAG
AAcACAAIAAgACQAKAAoADAAMAA0ADQANAA0ADQAOAA4ADgAOAA4AEAARABEAEQARABEA
EgASABIAEgASABIAEwAVABYAGAAWABYAFwAXABkAGQAZABkAGQAaABoAGgAbABsAGwAc
AB4AIAAkACYAJAAjACIAIQAjACQAJAAlACUAJgAnACgAKgAqACsAKwAwADIANQA3ADcA
OAA4ADgAOgA+AEAAQgBFAEYARgBGAEYARgBGAEcARwBIAEgASABGAEYARgBFAEYARgBG
AEMAQgBAAD8APwA9ADkANgAyADQAMwAwAC8ALgAuACwAKQAqACoAKQAoACcAJQAkACQA
JAAjACMAIQAhACEAIQAhAB8AHQAdAB0AIQAfAB4AHgAgAB4AHgAgAB8AHgAcABsAHgAe
AB4AHgAdAB0AHAAcAB0AHAAfACAAHgAeAB0AHQAbABwAHAAcAB0AHQAdAB4AHQAdAB0A
HQAfAB8AHwAfACEAIQAjACMAIwAiACEAIQAjACMAIgAiACMAJAAmACgAJwAnACcAJwAm
ACYAJgAmACYAJgAmACYAJgAnACgAKgApACgAJwAmACkAKAAoACkAJwAmACUAJAAmACUA
JQAkACYAJgAmACYAJAAkACQAJAAkACMAIwAkACIAIgAhACEAIQAhACEAIQAhACEAIQAh
ACEAIAAgACAAIgAiACIAIwAkACUAJgAkACQAJgAoACYAJgAnACcAJgAmACcAKAArACwA
LQAuADAAMAAwADAALgAvADIAMgAyADEALQAsACkAJwAlACEAHgAdAB0AHQAaABkAGAAX
ABcAFgAVABQAEQAQABAAEAAQAA4ADgAOAA4ADgAOAA8ADwANAA8ADwANAAwADAAMAAwA
DAANAA0ADwAPAA8ADwANAA0ADwARABMAGgAiACYAMABBAFgAbQCLAKsAxgDeAPIA8gDk
ANAAsgCNAF0AKAD9/9f/tP+a/4j/gv+J/5f/o/+z/7//yv/U/9r/4f/p//H/9//9/wQA
BQAFAAYABAAEAAUABgAGAAgACQAKAAoACQAIAAgABwAHAAcABwAIAAoACgAKAAoACAAJ
AAkACQAJAAkACgAKAAoACgAKAAoACAAJAAkACgAKAAoACwALAAsACwALAAsADQAOAA4A
DgANAA0ADQAOAA4ADgAQABAAEwATABMAEwASABIAEQARABMAFAAVABYAGAAYABkAGQAb
ABwAHgAfACAAIgAjACQAIwAmACcAKAAqACwALQAuAC4ALgAuAC8ALwAwADAAMAAwADAA
MAAvAC0ALAArACcAJwAmACYAJwAkACEAHwAcABwAGwAYABcAGAAYABYAEwARABAADgAM
AAsACQAIAAgACAAHAAcABQAFAAUABQAFAAUAAwADAAMAAwABAAAAAAABAAAAAQAEAAIA
AgABAAEAAQAAAP///v8BAAEAAAAAAP7//P/+//7/AAAAAP/////9//7//v/+//7///8A
AAIAAQABAAEAAQABAAEAAQABAAMAAwAFAAUABAAEAAQABQAFAAUABAAEAAYABgAHAAgA
CAAHAAYABQAHAAgACQAKAAkACAAHAAYABQAFAAUABgAIAAgACAAIAAYABAADAAMABgAG
AAYABgAGAAUABQAEAAQABAAEAAQAAgACAAIAAgACAAEAAQACAAIAAgABAAEA////////
/////////////////v/+//7//f/8//v/+//9//3//v/+//z//P/8//z//f/9/wAAAQAC
AAMABAACAAIABAAGAAgACAAJAAkACgAKAAsADAAPABAAEQASABQAFAAUABQAEwATABUA
FAATABMAEAAQAA0ACwAJAAUAAgABAAEAAQAAAP///v/9//z/+v/4//b/9v/2//f/+P/2
//T/9P/0//T/9P/0//X/9f/z//X/9f/1//T/9P/0//T/9P/1//X/8//z//P/8//3//X/
8//3/wEABgAMABQAIAAxAEAAVwBzAIkAngC0ALwAsACeAIYAaAA/AA8A5v/J/6v/kv+E
/3z/ev+B/43/mf+l/7P/vv/G/8z/1f/d/+H/4//n/+r/6//t/+7/7v/t/+3/7f/s/+7/
7//w//D/8P/w//H/8f/v/+//7//w//L/8v/y//L/8P/x//H/8f/x//H/8v/y//L/8v/y
//L/8P/x//H/8v/y//L/8//z//H/8f/x//H/7//w//D/8P/x//H/8f/y//L/8v/0//T/
9f/1//X/9f/1//b/9v/3//n/+v/7//z//v/+/////////wAAAgADAAQABgAHAAgACQAM
AA0ADgANAA4ADgAOABAAEAAQABEADwAQABAAEAAQABAAEAAPAAwADAAMAAkACAAGAAUA
BQAEAAEA///8//r/+f/2//X/9f/2//X/8//x//D/7v/s/+3/6//q/+r/6v/p/+n/5//j
/+P/4//j/+X/4//j/+P/4//h/+D/4P/i/+D/4P/i/+D/4P/f/9//3v/e/97/3v/f/9//
3v/e/9z/2v/c/9z/3v/e/93/3f/b/9z/3P/c/9v/2//b/9z/3f/d/93/3f/f/9//3//f
/9//3//h/+H/4P/g/+D/4f/f/9//3v/e/+D/4P/h/+L/4v/h/+D/3//g/+D/4P/g/+D/
4P/g/+D/3v/d/9z/3P/d/97/3//g/97/3P/b/9v/2v/a/9r/2v/c/9v/2//a/9j/2P/Y
/9j/2v/a/9r/2v/a/9n/2f/a/9r/2v/Z/9n/1//X/9f/1//V/9X/1f/V/9f/1v/W/9b/
2v/W/9b/1//a/9z/3P/c/9z/3v/e/+D/4v/g/+D/4f/h/+T/5P/l/+b/5//o/+n/6v/s
/+z/7P/s/+z/7f/w//D/7f/r/+b/5P/l/+P/4f/d/9r/2f/Z/9n/2v/Z/9j/1//X/9b/
1f/U/9H/0P/Q/9D/0v/Q/9D/0P/Q/9D/0P/R/9P/0f/T/9P/0//S/9L/0v/S/9L/0//T
/9P/0//T/9P/0//T/9f/2f/b/+L/6v/0/wAADwAgADMATQBjAHQAhgCQAIgAdgBeAEAA
GQDr/8T/qf+R/3z/bP9k/2b/b/95/4X/j/+d/6r/sv+2/7//x//L/8//1f/Y/9f/2f/a
/9z/2//b/9v/2v/a/9v/3P/c/93/3v/g/+H/3v/d/9z/3P/d/97/3//g/97/3//f/9//
4f/h/+L/4v/i/+L/4v/i/+L/4//j/+T/5f/m/+j/6f/n/+f/5//n/+n/6v/q/+r/7f/t
/+3/7v/s/+z/7v/u//H/8f/x//H/8//0//T/9f/1//b/9//4//z//P/9//3//f/+/wAA
AQADAAYACAAKAA0AEAARABIAEQASABIAEgAWABYAFgAXABcAGAAYABgAGAAYABgAFwAW
ABYAFgATABIAEAAPAA8AEAANAAsACAAGAAUAAgABAAEAAgABAP///P/8//v/+v/7//n/
+P/4//j/9//3//X/8//z//P/8//0//P/9P/1//n/9//2//b/+P/2//b/+P/3//b/9P/z
//L/8v/y//L/9f/1//T/9P/0//L/9P/0//T/9P/z//P/9f/2//b/9v/z//P/8//0//f/
9//3//f/9//3//f/9//3//f/+f/5//z//P/8//3//f/9//z//P/+//7///8AAAAA///+
//3//v/+//7//v///wAAAQACAP///////wAAAAAAAAAAAAD+//z/+//7//7//v/+//7/
/////wAAAAD+//7//v/+//7//v/+//7/AAD/////AAD+//7//f/9/wAAAQACAAMAAQAB
AAEAAQADAAIAAgACAAIAAgACAAMAAwAEAAUABgAHAAgACQAKAA0AEAAOAA4ADwAPABEA
EgAUABYAGQAaABsAHAAcABwAHAAcABwAHQAgACAAIAAfABsAGgAbABkAFwATAA8ADQAM
AAsACwALAAsACwANAAwACwAKAAcABgAGAAYACAAGAAYABgAFAAQAAwADAAYABQAIAAkA
BwAGAAYABgAEAAQABQAFAAYABwAIAAkACQAHAAcABwALABIAGgAiAC4AOwBOAGUAgQCj
AL4A2gD0AAAB9gDkAMoApwB5AEIADwDp/8L/ov+S/4j/if+P/53/qf+3/8T/0P/a/+P/
6//1//n/+/8AAAUABwAKAAoACgALAAwADAALAAsACwAKAA0ADgAQABEADwAPAA8AEAAS
ABIAEgASABAAEQARABEAEQARABIAEgATABQAFQAWABUAFQAUABQAFgAWABcAFwAVABUA
FQAVABUAFgAWABYAFwAXABcAGAAWABYAGAAYABsAGwAbABsAGwAcABwAHQAdAB4AHwAg
ACMAJAAmACcAJwAoACoAKwAqACwALQAuAC8AMgAzADQANQA2ADYANgA4ADgAOAA5ADcA
OAA4ADgAOAA4ADgANwA2ADYANgAzADAALgAtAC0ALgArACkAJgAkACMAIAAfACAAIAAe
ABsAGgAaABkAGAAVABMAEgASABIAEQARAA8ADQANAA0ADQANAAsACwALAA0ACwAKAAoA
CAAGAAYACAAKAAoACQAJAAkACAAHAAYABwAHAAYABgAGAAQABgAGAAQABAADAAMABQAG
AAYABgADAAMAAwAEAAcABwAHAAcABQAFAAUABQAFAAUABwAHAAgACAAIAAkACQAJAAgA
CAAJAAoADAAOAA0ADQANAA0ADAAMAAwADAAKAAoACgAKAAkACQAJAAoADAAMAAwADAAM
AAoACQAJAAkACAAHAAYABwAHAAgACAAHAAYABQAEAAQABAAEAAQABAADAAMABAACAAIA
AQABAAMAAwADAAMAAgABAAAA//8AAAAAAQACAAAAAAAAAAEAAAD//////v///wAAAQAC
AAIAAQAAAAAAAAACAAQABAAEAAQABAAEAAYACAAKAAoACwALAAoACgALAAwADwAQABEA
EgAUABQAFAAUABMAEwAVABQAEgARAA0ADAAKAAcABAD//wAA/////////v/9//z/+//7
//r/+f/4//X/9P/0//T/9P/y//L/8v/y//L/8v/z//P/8f/z//P/8f/w//D/8P/x//L/
9P/1//T/8//y//H/7f/x//X/9f/5/wAABgAOABYAIwA2AEsAZQCBAJoArgDAAMAAsgCg
AIYAYQAzAAIA2/+9/6L/jP98/3T/d/+B/4//nf+t/7r/wv/I/8//1//d/+H/5f/q/+3/
7f/u/+7/7P/t/+7/7v/u/+//8P/w//D/8P/x//H/7//v/+//8P/y//L/8v/y//D/8f/x
//H/8f/x//L/8v/w//D/8P/w//D/8f/x//L/8v/y//P/8//z//P/8//z//X/9v/2//b/
9f/1//X/9v/0//T/9v/2//n/+f/5//n/9//4//j/+f/9//7///8AAAAAAAABAAEAAQAC
AAQABQAIAAoACwAMAAsADgAPABAAEQASABIAEgAWABYAFgAXABYAFgAVABQAFgAWABYA
FQASABIAEgAPAA8ADgAOAA8ADgALAAkABgAEAAMAAAD///7//v/8//n/9v/2//X/9P/0
//P/8//0//P/8f/w/+3/7f/t/+3/7f/t/+v/6//r/+3/6//q/+r/6v/o/+j/6v/q/+r/
6f/p/+n/6P/n/+b/5//n/+b/5v/o/+b/6P/o/+b/5v/l/+X/5f/m/+b/5v/n/+f/5//o
/+n/6f/p/+n/6f/p/+n/6f/p/+n/6//r/+r/6v/q/+v/7f/t/+z/7P/u/+7/7//w//D/
7//u/+3/7P/s/+z/7P/s/+z/7P/s/+v/6//r/+z/7P/s/+z/7P/q/+j/5//n/+j/6P/o
/+j/6P/n/+f/5v/m/+b/5v/m/+j/6P/o/+j/5//l/+T/5P/l/+b/5v/n/+f/5//n/+f/
5f/l/+X/5f/n/+b/5v/m/+b/5v/m/+f/5f/l/+b/5v/m/+b/5v/m/+b/5f/k/+T/4v/i
/+T/5f/k/+b/6P/o/+j/6P/o/+j/6v/q/+z/7v/u/+7/7//v//L/8v/z//T/9//4//n/
+v/6//r/+v/6//r/+//+//7/+//5//T/8v/z//H/7//r/+n/5//m/+X/5v/l/+T/4//l
/+T/4//i/9//3v/e/97/3v/c/9z/3P/c/9z/3P/d/9//3f/f/9//3//e/97/3v/c/9z/
3f/d/93/3f/d/93/3f/b/9//4//n/+7/9P/8/wgAFwAmADkAUQBnAHoAjACYAJQAhgB0
AFYALQD//9b/uf+h/4r/eP9w/27/df99/4f/lf+h/67/tv++/8P/y//R/9P/1f/Y/9n/
2//c/97/3f/d/93/3P/c/93/3v/e/+D/4P/h/+H/3//f/9//4P/i/+L/4v/i/+D/4f/h
/+H/4f/h/+L/4v/i/+L/4v/i/+D/4f/h/+L/4P/g/+H/4f/i/+P/5P/l/+X/5v/m/+b/
5//n/+f/6P/n/+b/5//m/+n/6f/p/+n/6//s/+z/7f/t/+7/7//w//T/9P/1//X/9f/2
//j/+f/6//z//f/+//3/AAABAAIAAwAEAAQABAAIAAgACAAJAAgACAAHAAYABgAGAAYA
BQAGAAYABgADAAQAAgABAAEAAgD///3/+v/6//n/9v/1//b/9v/0//H/8P/w/+//7v/r
/+n/6P/o/+r/6f/p/+f/5//n/+f/5//l/+P/4//j/+f/5f/k/+T/4v/g/+D/4v/k/+T/
4//j/+L/4v/i/+L/5f/l/+T/5P/k/+L/5P/k/+L/4v/h/+H/4f/i/+L/4v/h/+H/4f/i
/+X/5f/l/+X/5f/l/+X/5f/j/+P/5f/l/+f/6P/p/+v/6v/p/+f/5v/o/+j/6f/q/+v/
6//r/+v/7P/s/+z/7P/u/+7/7v/u/+v/6//r/+z/7v/u/+7/7v/u/+z/6//r/+r/6v/q
/+r/7P/r/+v/6v/s/+z/7P/s/+z/7P/s/+z/7v/t/+3/7v/t/+z/6v/p/+r/6//s/+3/
7//v/+//7//t/+z/7P/s/+r/6v/q/+v/7f/t/+7/7v/w//D/8P/w/+//7//v//D/8P/w
//L/9f/0//T/9P/0//T/9P/0//b/+P/5//r//P/9//z//P/9//7///8AAAEAAgADAAQA
BQAGAAMAAwAFAAQABQAFAAIAAgADAAEA///7//v/+//8//3/+//5//f/9f/z//L/8f/w
//H/8P/w//D/8P/u/+7/7v/u/+7/7v/v/+//7f/v/+//7//u/+7/7v/v//D/8v/z//L/
8f/w/+//8f/z//X/9//7/wAABgAMABgAJwA4AE0AaQCHAKAAtgDKAMgAugCsAJIAawA9
AAwA5f/D/6T/jv+A/3j/e/+J/5X/o/+t/7r/xv/M/9P/3f/n/+v/7//0//X/9//4//b/
+P/5//r/+v/8//3//v/+//z//P/9//3/////////AAAAAAAAAAAAAAAAAQABAAEAAwAD
AAQABAACAAIAAgACAAQABQAFAAYACAAIAAkACQAHAAcABwAHAAkACgAKAAoACwALAAsA
DAAMAAwADgAOABEAEQARABEAEgAUABUAFwAXABgAGQAaAB4AHgAfAB8AHwAgACIAIwAl
ACgAKgAsAC0AMAAxADIANQA2ADYANgA2ADYANgA3ADcAOAA4ADgAOgA6ADoAOQA4ADgA
OAA1ADQAMgAxADEAMAAtACsAKAApACkAJwAnACQAJAAiAB8AIAAgAB8AHgAbABkAGAAY
ABgAFwAXABUAFQAVABUAFQAVABMAEwATABQAEQAPAA4AEQAQABEAFAASABIAEQARABIA
EgASABIAEgARAA8ADgARABAAEwAUABYAFgAVABUAEwAUABQAFAATABMAEwAUABcAFwAX
ABcAFQAVABUAFQAVABUAFwAXABgAGAAYABkAHAAdAB0AHgAeAB4AHwAgACAAHwAeAB0A
HgAeAB4AHgAcABwAHAAcAB0AHQAdAB4AHAAcABwAHAAeABwAGwAbAB4AHgAeAB4AHgAd
AB0AHAAcABwAHAAcABwAHAAcABwAHAAbABsAHAAeAB4AHQAdABsAGwAbABsAHQAdAB0A
HQAbABoAGgAaABwAHAAcAB0AHwAgACIAIgAiACIAIgAiACQAJgAmACYAJwAnACoAKgAr
ACwALwAwADEAMgA0ADQANAA0ADQANQA4ADgANwA3ADQANAAyAC8ALAAnACQAIwAjACMA
IAAfAB4AHQAdABwAGwAaABkAGAAYABgAGAAWABYAFgAWABYAFgAXABUAEwAVABUAFAAS
ABEAEAASABIAEwATABMAEwATABMAEQAPABMAGQAdACAAJAAqADYASQBeAHMAkQCzANAA
6gACAQYB/ADoAM4ApwBzADwADQDj/7z/nv+O/4b/jf+Z/6f/t//F/87/1v/e/+X/7//3
//3/AQAGAAcACQAMAA4ADAANAA4ADgAOAA8AEAAQAA4ADgAPAA8AEAARABIAFAAUABQA
FAAUABQAFQAVABUAEwATABQAFAASABIAEgASABQAFQAVABYAFgAWABcAFwAVABUAFQAV
ABQAFAATABIAFAAVABYAGAAYABgAGgAaABkAGQAZABkAGQAaABoAGwAdAB4AHwAgACEA
IAAgAB8AIwAkACYAJwAmACgAKQAqACkALAAtAC4AMQAyADIAMgAyADIAMgAzADUANgA2
ADYANAA0ADQAMwAyADIAMgAvADAALgAtAC0AKgAnACUAIgAiACEAHgAdABoAGgAYABUA
FAAUABMAEgATABEAEAAQAA4ADQANAAsACwALAAsACwAJAAcABwAHAAkABwAGAAYACAAG
AAYACAAHAAYABAADAAYABgAGAAYABgAFAAMAAgAEAAIABAAEAAQABAADAAMAAQACAAIA
AgADAAMAAwAEAAUABQAFAAUAAwADAAMAAwAFAAUABwAHAAcABgAFAAUABwAHAAYABgAG
AAYABwAIAAcABwAHAAcACAAIAAgACAAIAAgACAAIAAkACQAJAAoACQAIAAcABgAGAAQA
AwADAAIAAgACAAIAAQD///7//P/+//7//v/+//7//v/+//7//P/7//v//P/+//7//f/9
//z/+//6//n/+//7//v/+//5//j/+P/4//j/+P/4//n/+f/5//r/+v/4//j/+P/4//f/
9//3//j/9v/2//j/+f/5//j/+f/5//n/+f/7//z//P/8//z//P/+//7/AAACAAAAAAAB
AAEAAgACAAMABAAHAAgACQAKAAoACgAKAAoACAAJAAwADAAKAAkABQAEAAUAAwABAP3/
/v/9//3//f/6//n/+P/3//f/9v/1//T/8//y//L/8v/0//L/8v/y//L/8v/y//P/8v/v
//D/7//w//D/8f/y//D/8P/x//H/8f/x//H/8f/x//P/8//1//n//P8AAAYAEgAjADYA
SwBlAH0AkgCmALoAvACyAKAAhABhADMAAgDd/73/oP+K/3r/dv9//4n/k/+f/6v/tv/A
/8j/z//Z/9//4//l/+j/6//t/+z/7P/t/+//8f/y//D/8f/y//L/8v/y//P/8//z//P/
8//0//L/8v/y//L/8v/z//P/8//z//P/9P/0//L/8v/y//L/8v/z//P/9P/y//L/8//z
//X/9f/1//X/8//0//T/9P/1//X/9f/2//b/9v/4//j/9//3//f/9//3//j/+P/5//v/
/P/9//7////+//7//f8BAAIABAAFAAUABgAGAAYABwAKAAsADAANAA4ADgAOAA4ADgAO
AA8AEQASABIAEgAQABAAEAAPAA8AEAARAA8ADgAMAAsACwAIAAUAAwAAAAIAAQD+//3/
+v/6//j/9f/0//T/8//y//P/8f/w//D/7f/r/+r/5//n/+f/5//n/+f/5f/l/+X/5//l
/+T/5P/k/+L/4v/k/+P/4v/g/9//4P/g/+D/4P/f/9//3v/e/9//3v/h/+L/4f/g/97/
3f/d/97/3v/e/97/3//g/+L/4P/f/97/3f/f/9//3//f/9//3//h/+H/4v/i/+L/4//j
/+P/4v/i/+D/4P/h/+L/4f/h/+H/4f/i/+L/4v/i/+L/4v/i/+L/4f/h/+H/4v/g/+D/
4P/g/+D/3v/d/93/4P/g/+D/4P/e/93/3f/c/97/3v/e/97/3f/c/9v/2v/a/9n/2f/a
/9z/3P/b/9v/2f/Z/9n/2f/b/9v/2//b/9n/2P/Y/9j/2P/Y/9j/2f/Z/9n/2v/a/9j/
2P/Y/9j/1//X/9f/2P/W/9b/2P/Z/9z/2v/c/+H/4v/h/+D/3//e/97/3v/g/+L/4v/i
/+P/4//k/+T/5f/m/+n/6v/r/+z/6v/q/+r/6v/o/+n/7P/s/+z/6//n/+b/5f/j/+H/
3f/d/93/3v/f/93/2//Z/9f/2f/Y/9f/1v/V/9T/1P/U/9L/0P/Q/9D/0//U/9X/1//V
/9P/1f/V/9P/0v/S/9L/0//U/9b/1//X/9f/1//X/9X/2f/b/93/4f/o/+7/9v8EABUA
JgA/AFkAbQCAAJAAjgCAAG4AVAAyAAkA3/++/6H/hf9w/2b/ZP9s/3f/gf+N/5f/of+q
/7D/tv/B/8n/zf/R/9P/1P/V/9f/1v/U/9b/1//Y/9j/1v/X/9j/2P/W/9b/1//X/9j/
2f/a/9z/3P/c/9z/3P/a/9v/2//b/9v/2//c/9z/3v/e/97/3v/e/9//3//g/97/3v/f
/9//3f/d/93/3f/e/+D/4f/i/+L/4f/g/+D/4v/i/+T/5P/n/+f/5//n/+f/6P/o/+n/
7f/u/+//8P/w//D/8f/x//X/9v/4//n/+P/6//v//P/8//7//v/+/wEAAgACAAIABAAE
AAQABQAGAAgACQAKAAoACgAKAAkACwAMAA0ACwAMAAwADQAPAAkAAQD6//L/9f/1//P/
8//v/+7/6//n/+j/6P/n/+b/5v/l/+X/5v/l/+P/4v/f/+D/4f/i/+P/4//h/+H/4f/j
/+H/4P/g/+D/3v/e/+D/4P/g/9//3//h/+L/4//k/+T/4//h/+D/4P/e/+D/4P/g/+D/
3//f/+H/4v/i/+L/4f/h/+H/4v/h/+H/4f/h/+P/4//j/+P/5f/l/+f/5//m/+b/5v/n
/+n/6f/o/+j/6v/q/+v/7P/t/+3/7f/t//D/8P/w//D/8P/w//D/8P/x//H/8f/y//L/
8v/y//L/8v/w/+//7//y//L/8v/y//D/7//v/+7/7v/u/+7/7v/v//D/8f/y//P/8//0
//b/+P/4//f/9//2//X/9P/z//T/9f/2//f/9//2//b/9v/4//j/+P/5//f/9//4//j/
+P/4//j/+P/5//n/+//+//7//v/+//7/AQACAAUACAAGAAYABwAHAAgACAAJAAoADwAQ
ABEAEgAOAAwACgAIAAgACQAMAAwADQANAAoACgALAAkABwADAAMAAwAEAAUABgAFAAQA
AwACAAAA/v/8//7//v///wAA///8//v/+v/6//r/+v/7//3/+//9//3/+//6//r/+v/8
//z//f/9//v/+//7//v/AQD//wEABQAHAAoAEAAWAB4ALwBGAFkAdQCXALQAzADmAPIA
6gDcAMQAnwBvADoABQDZ/7T/mP+G/3z/ff+F/5H/n/+t/7r/xP/M/9H/2//n/+3/8//6
//3//f/+//7///8BAAMABAAEAAUABgAGAAYABgAHAAcABwAHAAcACAAKAAoACgAKAAoA
CwALAAsADAANAA8AEAAPAA4ADQAMAA0ADwAQABIAEAAQABEAEQATABMAEwATABMAFAAU
ABQAFQAVABUAFgAYABgAGgAaABkAGQAZABkAGQAaABoAGwAfACAAIQAiACIAIgAjACMA
JwAoACoAKwAtADAAMgA0ADUAOAA5ADoAPQA+AD4APgBBAEIAQwBFAEUARgBGAEYARABE
AEQAQwBEAEQARABBAD4APAA7ADsAOgA3ADUAMgA1ADUAMwAzADAAMAAuACsAKAAoACcA
JgAmACUAJQAmACYAJQAlACMAIQAhACEAIQAjACEAIQAhACUAIwAiACIAJAAiACIAJAAh
ACAAHgAdACAAIAAgACAAIAAfAB0AHAAcABoAHAAcAB4AHgAdAB0AGwAcABwAHAAeAB8A
IAAiACIAIQAgAB8AHwAfAB8AHwAhACEAIwAjACIAIgAiACMAJQAlACQAJAAiACIAIwAk
ACMAIwAjACMAJQAmACcAKAAnACYAJQAkACUAJQAlACYAKAAoACgAKAAmACQAIwAjACIA
IgAiACIAJAAjACMAIgAiACIAIgAiACIAIgAiACIAIgAhACEAIgAhACAAHgAdAB0AHQAd
AB0AHQAdAB0AHQAdABwAHAAcABwAHAAcAB0AHQAdAB4AHgAdABwAGwAaABkAGQAZABoA
GgAaABwAHQAeAB4AIAAhACEAIQAjACMAIgAhACEAIgAjACQAJQAmACcAKAAoACkAKgAq
ACsALAAuAC4ALgAtACsAKQAoACYAJgAlACQAIwAiACEAHwAdAB4AHQAdAB0AGwAYABcA
FgATABIAEgASABIAEgASABIAEgASABIAEAAQABAAEAASABIAEgASABEAEAAPAA4AEAAQ
ABAAEAASABIAEgASABcAGgAdACAALAA4AEQAUABrAIQAnQC2AMYA1ADiAPAA1AC4AJwA
gABhAA==
         </WaveFormData>
      </LeadData>
      <LeadData>
         <LeadByteCountTotal>10000</LeadByteCountTotal>
         <LeadTimeOffset>0</LeadTimeOffset>
         <LeadSampleCountTotal>5000</LeadSampleCountTotal>
         <LeadAmplitudeUnitsPerBit>4.88</LeadAmplitudeUnitsPerBit>
         <LeadAmplitudeUnits>��V</LeadAmplitudeUnits>
         <LeadHighLimit>2147483647</LeadHighLimit>
         <LeadLowLimit>268435456</LeadLowLimit>
         <LeadID>V6</LeadID>
         <LeadOffsetFirstSample>0</LeadOffsetFirstSample>
         <FirstSampleBaseline>0</FirstSampleBaseline>
         <LeadSampleSize>2</LeadSampleSize>
         <LeadOff>FALSE</LeadOff>
         <BaselineSway>FALSE</BaselineSway>
         <ExcessiveACNoise>FALSE</ExcessiveACNoise>
         <MuscleNoise>FALSE</MuscleNoise>
         <LeadDataCRC32>50309026</LeadDataCRC32>
         <WaveFormData>
6v/q/+r/6v/q/+r/6v/q/+r/6v/q/+r/6//s/+3/7v/u/+7/7v/u/+//8P/x//L/8v/y
//L/8v/z//T/9f/2//b/9v/2//b/9v/2//b/9v/0//T/9P/0//T/9P/0//T/9//4//n/
+v/4//j/+P/4//b/9v/2//b/+P/4//j/+P/4//j/+P/4//r/+v/6//r/+f/4//f/9v/1
//T/8//y//T/9P/0//T/9v/2//b/9v/4//j/+P/4//f/9v/1//T/9P/0//T/9P/1//b/
9//4//j/+P/4//j/+v/6//z//f///wAAAQACAAEAAgACAAMABgAJAAwADgANAAwADAAL
AA4ADwARABMAEQARAA8ADQAKAAkABQACAAMABAADAAMAAwACAAEAAAD//////v/9//z/
+v/2//X/+P/4//b/9f/2//f/+f/6//r/+f/4//f/+f/5//f/+f/7//v/+//7//v/+//7
//v/+//7//z//f/+/wIABAAJABEAGwArADoATQBmAIIAlwCxAMoA0gDMAMMAswCcAHcA
TgApAAwA8P/e/9H/yf/J/8z/zv/T/9n/3v/n/+3/9P/7//7///8CAAQACAAIAAkABwAH
AAcABwAHAAgACAAJAAoACgAKAAoACgAKAAoACwALAAsADAAMAAwADAANAA4ADgANAA0A
DgAOAA0ADwAPAA8AEQARABIAEwATABQAFQAVABMAEwATABMAEQARABIAEgAVABcAGAAZ
ABsAGwAbABwAGgAZABYAEwAXABkAGwAdABwAHAAbABoAHQAfACAAIQAkACYAKAApACkA
KQApACkALAAwADIANAAzADUANgA3ADkAOAA4ADkANwA4ADgAOQA3ADcAOQA5ADoAOQA5
ADkANwA2ADYAMQAwAC0ALAArACsAKgAoACcAJgAkACQAJAAhACEAIAAfAB4AHgAdAB0A
HQAbABsAGwAZABkAGQAZABkAGAAYABgAGgAYABgAGAAYABgAGAAYABcAFgAVABQAFwAY
ABkAGQAXABYAFgAXABcAFwAYABgAFgAVABUAFQASABIAEgASABIAEgATABMAFAAUABQA
FAAWABYAFgAWABYAFwAXABcAFAATABMAEgAVABYAGAAZABkAGgAaABsAGwAaABoAGgAY
ABkAGQAZABcAFwAWABYAGAAYABgAGQAXABcAFwAWABcAGAAZABkAFgAVABQAEwAVABUA
FQAVABUAFQAVABUAFQAVABUAFQAVABUAFAAUABIAEgASABIAFAAUABQAFAASABIAEQAR
ABEAEQARABEAFQAVABQAFgAWABYAFgAUABYAFwAYABoAGgAaABsAGwAaABoAGwAdAB8A
IAAgACEAIwAkACUAJAAkACQAIwAlACMAIQAfAB0AGgAYABYAFQASABAADwAQAA8ADgAN
AA0ADAALAAsACAAFAAUABgAEAAIAAQABAAMABAAEAAUAAwADAAMAAwACAP//AAD/////
////////AQABAAEAAQD///7/AQACAAQACgARABMAGQAnADgASQBkAIIAnQC3AM4A2ADU
AMsAuQCeAHcATgAtABAA8P/W/8H/t/+1/7r/wP/L/9H/2P/f/+P/5v/r//D/8//4//z/
/P/6//v/+f/3//f/9//3//f/+P/6//z/+v/6//r/+v/8//z//f/9//3//v/+//7/+//7
//v/+v/7//v//P/8//3//////////v/9//3//f/9//7///////3//f/9//3//////wAA
AAAAAAEAAQABAP///////wAAAwAFAAUABQACAAEAAAD//wIABAAFAAYABgAHAAcABwAI
AAoADAANAA8ADwAPAA8ADwASABMAFAAWABkAGwAdAB0AHAAcAB0AGwAcABwAHQAbABsA
HQAdABsAGQAYABcAFgAWABcAEwARAA8ADwAPAA4ADAAJAAcABwAGAAcACAAEAAMAAQD/
//7//v/9//3/+//5//n/+f/5//n/+f/5//n/+P/4//j/+P/2//b/9v/4//j/+P/4//b/
9v/2//b/9P/0//T/8//1//T/9P/1//T/8//z//L/9P/z//P/8//w//D/8P/w//H/8v/0
//X/9P/0//T/9P/0//T/9P/0//T/9f/1//X/9f/1//b/9v/4//j/+f/5//f/+P/4//n/
9//2//b/9v/4//n/+f/5//f/9//2//b/9P/0//T/9f/3//f/9//2//T/9P/0//P/9f/1
//X/9f/1//X/9f/1//X/9f/1//X/8//z//P/8//z//P/8v/y//T/9P/0//T/8//y//H/
8P/w//D/7//v/+//7//v/+//7v/t/+z/7P/u/+7/7//v/+//7//v/+//7v/u//D/8f/y
//P/9P/y//T/9f/2//b/9v/2//f/+P/4//n/+//9////AAAAAAIAAwADAAMAAQACAAMA
AwAFAAMAAQD///3/+v/4//b/9P/y//H/8f/y//H/8P/v/+3/7P/r/+v/7P/p/+n/6v/q
/+j/5//n/+f/6P/o/+n/5//n/+f/5//l/+P/5f/l/+f/5//n/+f/5f/l/+X/5f/n/+j/
5//q//D/9v/3//v/BwATACAAMwBOAGQAewCVAKIAoACYAIkAcwBWADEAEAD7/+T/zP+6
/6//qf+p/6z/sv+5/8H/yv/P/9P/2P/f/97/3//i/+T/4v/k/+P/4//h/+H/4f/h/+L/
4v/j/+T/5P/k/+T/5P/i/+L/4//j/+P/5P/k/+T/5f/l/+X/5P/l/+X/5v/m/+b/5//m
/+X/5P/j/+P/4//l/+b/5//n/+X/5f/l/+X/5f/l/+b/5v/k/+X/5f/l/+X/5f/l/+b/
5//p/+n/6f/p/+n/6f/p/+r/7P/t/+7/7v/v/+//7//u//D/8v/z//X/9f/1//X/9//6
//v//P/9////AAABAAMAAgACAAMAAQACAAIAAwADAAMABQAFAAQAAwADAAMAAQAAAAAA
+//7//n/+f/5//f/9v/0//P/8f/w//H/8v/w/+//7f/r/+r/6v/p/+n/6f/n/+f/5//j
/+P/4//j/+X/5P/k/+T/5P/i/+L/4v/i/+L/4v/i/+L/4v/i/+L/4P/g/+D/3//h/+D/
4P/h/9//3//g/+D/4v/h/+H/4f/g/+D/4P/g/97/3v/f/9//4P/g/+D/4P/g/+D/4P/g
/+L/4//j/+P/4f/h/+L/4v/i/+L/4//j/+P/5P/k/+X/5f/k/+T/5P/k/+X/5f/l/+X/
5f/k/+T/4v/i/+L/4//k/+X/5v/m/+T/5P/k/+P/4//j/+P/4//j/+P/4//j/+P/4//j
/+P/5f/l/+X/5f/l/+X/5P/k/+b/5v/m/+b/5P/k/+T/5P/k/+T/4//j/+T/5f/m/+f/
6f/n/+f/6P/q/+z/7P/s/+z/7P/u/+//8P/w//D/8P/x//L/8v/z//X/9f/3//j/+P/4
//n/+f/5//v//P/9//3//P/5//b/8//z//D/7v/s/+r/6P/n/+f/5//n/+f/5//n/+b/
5f/l/+L/3//f/+D/4v/g/9//3//f/+D/4P/h/+H/4f/h/+H/4f/f/+H/4f/j/+P/4//j
/+X/5f/l/+X/4f/i/+X/6P/q/+7/8//7/wUAEQAcAC8ARgBeAHEAhwCUAJYAkAB/AGkA
TgApAAwA+f/m/9T/wv+3/7P/s/+2/7r/v//F/9D/1f/X/9z/4//m/+f/6v/s/+z/7P/t
/+3/6//r/+v/6//o/+j/6f/q/+z/7P/s/+z/6//q/+r/6f/r/+z/7P/s/+3/7f/t/+z/
7P/t/+//8P/w//H/8P/v/+7/7f/t/+3/7f/u/+//7//v/+//7//v//H/8f/y//L/9P/1
//X/9f/0//P/8v/y//X/9//3//f/+f/5//n/+f/4//r/+//8//7//////////v8AAAIA
AwAFAAcACQALAA8AEgATABQAFAAVABUAFQAXABYAFgAXABkAGgAaABsAHQAdAB8AHwAc
ABsAGwAbABcAFgAWABEAEQAPAA8ADwAPAA4ADAALAAsACgALAAwACgAJAAcABQADAAIA
AAD//////f/9//3//f/9//3//f/+//7///8AAAIAAAAAAAAA/v/+//7//v/8//z//P/8
//z//P/8//v//P/8//3////+//3//f/8//7//f/9//3//v/+//7//v/+//7//////wIA
AgACAAIAAAAAAAAAAAAAAAEAAQABAAIAAwAFAAYACAAIAAkACQAJAAoACgALAAkACAAI
AAgACAAJAAkACQALAAsACgAKAAoACgAKAAsACQAJAAkACAAKAAoACgAJAAoACwAMAA0A
DQANAA0ADQALAAsACwALAAsACwALAAsADAANAA0ADgAMAAwADAAMAA0ADgAPABAADgAO
AA0ADQANAA0ADQANAA0ADQANAA4ADgAQABIAEgASABIAEwAWABgAGgAaABoAGgAbABoA
GgAbAB0AIQAjACQAJAAmACcAJwAnACcAKAApACkAKwApACcAJQAkACAAHQAaABgAFgAV
ABUAFgAVABQAEwAVABQAEwATABAADQANAA4ADgAMAAsACwAKAAoACQAJAAwADQAOAA8A
DQALAA0ADQALAAsACwALAAwADQAOAA8ADQAMAA0ADgASABgAGwAhACkANQBCAFUAbgCO
AKkAxQDiAPQA9ADtAN0AxgCjAHYATwAyABAA9P/h/9H/y//K/87/1f/b/+T/7f/1//j/
//8EAAcACgAMAA4AEAAPAA8ADQANAA0ADQAMAAwADQAOABAAEAAQABAADgAOAA8ADwAP
ABAAEAAQAA8ADwAPAA4ADQANAA4ADgAPABEAEQARABAADwAPAA8ADwAQABEAEQARABEA
EQARABEAEQASABIAEgATABMAEwATABMAEwAUABMAFQAVABUAFwAXABcAFwAWABgAGQAa
AB4AHwAfAB8AHgAgACIAIwAjACMAIwAjACcAKgArACwAKwAtAC4ALwAxADAAMAAxAC8A
MAAwADEAMQAxADMAMwAwAC8ALwAvAC0ALAAsACcAKQAnACcAJwAmACQAIQAfAB4AHAAc
ABwAGgAZABcAFQASABIAEQARABMAEQARABEADQANAA0ADQANAAwADAAMAAwACgAKAAoA
CgAKAAoACgAMAAwADAAMAAsACgAJAAcABwAGAAYABwAHAAcACAAIAAYABQAFAAUABgAG
AAYABgAEAAQABQAFAAYABgAGAAYABgAGAAYABgAGAAcABwAHAAkACQAKAAoACQAIAAgA
BwAJAAoACgALAAsACgAKAAoACgALAAsACwALAAsACgAKAAgACAAIAAkACQAJAAkACAAI
AAgACAAHAAUABQAFAAUABwAHAAcABwAGAAUABAADAAMAAwADAAMABQAFAAQABAAEAAQA
BAAEAAQABAAEAAQAAwACAAAA//8BAAEAAQABAP///////wAA/v/+//////8BAAEAAQAB
AAAAAAAAAAAA//8AAAIAAgACAAIAAAACAAMABAAGAAYABgAHAAgACAAJAAsADQAPABAA
EAAQABEAEQARABEAEgATABMAEQAPAA0ACwAJAAYABAACAAIAAAD//////P/7//r/+f/7
//r/+f/5//j/9f/1//b/9P/y//H/8f/z//T/9P/1//P/8//z//P/8f/v//H/8f/y//P/
9P/1//T/8//y//H/7//y//X/9v/4//z/AwAHAA0AFwAkADUATgBoAIEAmQCwALYAsgCp
AJcAfgBbADIAFQD+/+b/0v+//7P/r/+y/7j/v//H/9D/1//b/97/4//o/+n/7P/u/+7/
7v/v/+//7f/t/+3/7f/s/+z/7f/u/+7/7v/u/+7/7v/u/+//7//v//D/8P/w/+7/7f/s
/+r/6v/r/+3/7v/u/+//7v/t/+7/7f/t/+3/7f/u/+//7//w//H/8v/z//X/9f/2//b/
9P/1//X/9f/3//f/9//4//f/+f/5//n/9//3//f/9//6//z//f/+//7/////////AAAC
AAQABQAHAAcABwAHAAsADgAPABAADwARABIAEwATABIAEgATABMAFAAUABUAFQAVABcA
FwAWABUAFQAVABUAFAAUAA8ADwANAA0ADQAMAAoABwAFAAQAAgACAAIAAAD///3/+//8
//z/+//7//n/9//3//f/9//3//f/9//3//b/9v/2//b/9P/0//T/9P/0//T/9P/0//T/
9P/0//L/8v/y//H/8//y//L/8//x//H/8v/y//D/7//v/+//7v/u/+7/7v/u/+7/7//v
//L/8v/y//L/8P/w//D/8P/u/+//7//v//H/8f/y//L/8P/w//H/8f/x//L/8v/z//P/
8v/y//L/8P/x//H/8f/z//P/8v/y//L/8v/y//P/8f/x//H/8P/w//D/8P/v/+//7//v
/+//7//v/+//7//v/+//7//v/+//7//v/+//7f/t/+z/7P/u/+7/7v/u/+7/7v/u/+7/
7P/s/+v/6//t/+3/7f/t/+v/6//r/+z/7P/s/+3/7f/t/+3/7f/t/+z/7P/s/+z/6//r
/+3/7f/t/+3/7v/w//D/8P/w//D/8v/0//X/9v/2//b/9v/3//r/+v/7//3///8BAAIA
AgACAAMAAwADAAMABAAFAAUAAwABAP///f////z/+v/4//f/9P/y//H/8f/x//H/8f/z
//L/8f/x/+7/6//r/+z/7P/q/+n/6f/p/+r/6v/r/+v/6//r/+v/7f/r/+3/7f/r/+v/
6//r/+v/6//r/+v/6//o/+v/8P/y//b/+////wkAFQAiADMASABeAHMAiQCaAJ4AmACN
AHkAXAA3ABgAAwDw/9z/zP+//7f/t/+2/7r/wf/J/9L/1//b/+D/5f/o/+n/6v/q/+z/
7v/v/+3/7f/t/+3/7f/s/+z/7f/u/+7/7v/u/+7/7v/u/+//7//v//D/8P/w/+//7//v
/+7/7f/t/+7/7v/v//H/8f/x//D/7//v/+//7//w//H/8f/z//P/8//z//P/8//0//T/
9P/1//X/9f/z//P/8//0//P/9f/1//X/9//3//f/9//2//j/+f/6//7//////////v8A
AAIAAwAEAAUABgAHAAgACgAKAAoACwANAA4ADwARABAAEAARAA8AEAAQABEAEQARABMA
EwASABEAEQARAA8ADgAOAAkACgAJAAoACwAKAAgABQADAAEAAAABAAIA//////7//f/6
//r/+f/5//r/+f/6//v/+f/5//n/+f/7//r/+v/6//z/+v/6//r/+P/4//j/+P/4//j/
+P/4//r/+v/6//n/+v/6//v//f/8//v/+//6//n/9//2//X/9//4//n/+v/6//r/+//7
//r/+v/6//r/+v/6//r/+v/6//v/+//7//3//f/+//7//f/8//z/+//9//7//v///wAA
AAABAAIAAAABAAEAAQADAAMAAgACAAIAAgACAAMAAwADAAMAAgACAAIAAgABAP//////
////AAABAAIAAwAFAAUABQAFAAUABQAFAAUAAwADAAIAAgAAAAAAAAAAAAEAAgADAAQA
BAAEAAMAAwABAAEAAQABAAEAAQABAAIABAAEAAUABQAHAAcABwAHAAYABgAGAAYABQAD
AAUACQAKAAoACgAKAAoADAAOAA8AEAASABIAEgATABMAEgASABMAFwAZABoAGgAaABsA
GwAbABoAGgAaABkAGgAZABgAFwAaABgAFwAWABgAFgAVABUAEQAPAA0ACwAJAAgABwAH
AAcABQAGAAgACAAGAAUABQAFAAYABgAHAAkACQAJAAkABwAFAAcABwAIAAkACgALAAoA
CQAIAAcABwAMAA0ADgASABYAGQAdACcAMwBAAFEAbACIAJ8AuQDQANgA1ADNAL0AogB/
AFoAOwAgAAQA7v/b/83/yf/O/9b/2//j/+r/8//1//j//f8AAAMACAAMAAwACgALAAsA
DQANAA0ADQAOAA4ADwAQAA4ADAAKAAgACgAKAAsACwANAA4ADgAOAA8ADwAPAA4ADwAP
ABAAEAAOAA8ADgANAA8ADwAQABEADwAQABEAEQAPAA8ADwAPABAAEQATABQAEgATABMA
EwARABEAEQASABUAFwAXABcAGAAZABoAGwAbABwAHAAcABwAHQAdAB0AHAAeACAAIQAk
ACUAJgAnACkALAAtAC4ALwAxADIAMwAzADIAMgAzADMANAA0ADUANwA3ADkAOQA4ADcA
NwA3ADUANAA0AC8ALgArACoAKQAqACoAKQApACQAIgAiACIAHwAfAB4AHQAaABoAGQAZ
ABsAGQAZABkAFwAXABcAFwAVABQAFAAUABMAEAAPAA4AEQASABMAFAASABIAEgASABAA
EAAQAA8ADwAOAA4ADwAQABEAEwAUABQAEwATABMAEAAQABAAEAAOAA4ADwAPABEAEgAT
ABQAEgASABIAEgASABMAEwATABEAEQASABIAFQAWABgAGQAXABgAGAAZABcAFgAWABYA
FgAXABcAFwAZABkAGAAYABoAGgAaABsAGQAZABkAGAAWABYAFgAVABYAFwAYABkAGQAZ
ABkAGQAXABcAFwAXABUAFQAVABUAFQAVABQAFAAVABYAFwAYABYAFgAWABYAGAAYABcA
FwAVABUAFQAVABMAEwATABQAGAAaABoAGgAaABoAGAAaABsAHAAcABwAHAAdAB4AHgAf
ACEAIQAjACQAJAAmACcAJwAnACcAKAApACkALAArACoAKQAmACIAHwAcABsAGAAWABUA
FAATABIAEQARABAADwAPAAwACQAJAAoADAAKAAkACQAJAAoACgALAAkACQAJAAkACAAF
AAYABQAHAAcABwAHAAUABQAFAAUABQAEAAcADAAQABIAEwAXACEALwA+AE8AbACKAKUA
wwDeAOoA6gDhAM8AsgCLAF4AOQAYAPb/3P/H/7v/u/++/8L/y//V/9r/3//l/+j/7//0
//f/+v/8//z//P////////////////8AAAAAAQACAAEAAAD///7/AAAAAAEAAQABAAIA
AgACAAEAAQABAAAAAQABAAIAAgACAAMAAgABAAEAAQACAAMAAwAEAAUABQAEAAMAAgAB
AP////8AAAAAAQADAAQABQAHAAcABwAIAAgACQAIAAcABwAHAAcABwAKAAwADQAOAA8A
DwAOAA0ADgAQABIAEwAUABUAFgAXABcAGgAbABwAGwAdAB4AHwAhACAAIAAhACEAIgAi
ACMAIQAhACMAIwAgAB8AHwAfAB8AHgAeABkAFwAVABUAFQAVABQAEgARAAwACgAKAAoA
BwAHAAYABQAEAAQAAwADAAEA///////////////////+//z/+//6//r/+P/4//j/+v/6
//r/+v/5//j/9//2//b/9v/2//X/8//y//L/8//1//X/9v/2//b/9f/1//X/9P/0//T/
9P/2//b/9//3//b/9v/2//b/9v/2//b/9v/4//n/+f/5//f/9//4//j/+P/4//n/+f/5
//r/+v/7//n/+P/4//j/+v/7//v/+//7//v/+v/6//j/+P/4//n/+f/5//n/+P/6//r/
+v/5//n/+f/5//n/+P/3//b/9f/3//f/9//3//X/9f/1//X/9f/1//T/9P/2//b/9v/2
//T/9P/0//T/9v/2//X/9f/z//P/8//z//P/8//z//T/9P/0//X/9f/0//P/8v/x//L/
8v/y//L/8//z//X/9f/0//X/9f/1//P/9v/3//j/+P/4//j/+P/4//r/+//8//z//P/8
//3//P/8//3///8BAAMABAAEAAQABQAFAAUABwAIAAkACQAJAAcABQADAAMAAAD+//z/
/v/8//v/+//4//f/9v/1//X/9P/z//P/8v/v/+//8P/y//D/7//v/+//8P/w//H/8P/v
/+7/7f/v/+3/7//v/+3/7f/t/+3/7f/t/+3/7f/t//D/8f/y//T/+P/7//3/BwATACIA
MwBKAGAAdwCPAKYAsACuAKMAkQB6AFcAMAATAPr/4v/O/73/s/+z/7T/uP+9/8P/yv/R
/9f/3P/f/+b/5//o/+j/6v/q/+n/6f/q/+v/7P/t/+z/7P/t/+7/7P/s/+z/7P/s/+z/
7f/t/+v/7P/s/+z/7f/t/+3/7P/t/+3/7v/u/+3/7//v/+//8P/v/+//7//t/+7/7//v
//H/8f/x//H/8f/x//L/8v/y//P/8//z//P/8//z//T/8//1//X/9f/1//X/9f/1//b/
+P/5//r/+//7//r/+f/6//z//v//////////////AQAEAAUABgAFAAcACAAJAAcABgAG
AAcACAAKAAsADQALAAsADQANAAwACwALAAsACQAIAAgAAwAFAAMAAwADAAEAAAD+//3/
/P/6//r/+v/4//f/9f/z//L/8v/x//H/7//t/+3/7f/t/+3/7f/t/+v/6v/q/+r/7P/q
/+r/6v/q/+r/6v/q/+j/6P/o/+j/6P/o/+j/5//n/+b/5v/n/+f/5//o/+j/6P/n/+f/
5//o/+j/6P/o/+j/6P/p/+n/6f/o/+f/5v/n/+j/6f/q/+r/6//r/+v/6//r/+z/7P/q
/+r/6//r/+v/7P/s/+3/7f/s/+z/7P/q/+v/6//r/+3/7f/s/+z/7P/s/+z/7f/r/+v/
6//q/+z/7P/s/+v/6//r/+v/6//r/+v/6//r/+v/6//r/+v/6v/p/+j/5//p/+n/6P/o
/+j/6P/o/+j/6P/o/+j/6P/o/+j/5//n/+f/5//n/+f/6f/p/+n/6v/o/+j/6f/p/+f/
5//n/+f/6P/o/+j/6P/n/+f/6f/p/+3/6//s/+//8P/u/+7/7v/u//D/8v/z//T/8v/y
//L/8//0//T/9f/3//n/+//8//z/+v/7//v/+//7//z//f/9//3/+//5//f/9//0//L/
8P/y//D/7//v/+3/6//p/+f/6f/o/+f/5//o/+X/5f/m/+b/5P/j/+P/5P/m/+f/6f/o
/+f/5v/l/+X/4//l/+X/5v/n/+j/6f/n/+f/5//n/+f/6v/r/+7/8P/2//v/AQALABkA
JgA7AFQAagB/AJMAmACSAIoAdwBhAEIAIQAIAPP/2v/G/7j/sf+z/7X/uP++/8P/x//O
/9H/1f/c/+P/5P/l/+b/5v/k/+b/5f/j/+P/4//j/+P/4P/g/+H/4v/i/+L/4v/i/+T/
5P/l/+X/4//k/+T/5P/h/+H/4f/g/+D/4f/j/+T/5f/n/+f/5//m/+X/5f/l/+X/5v/n
/+f/5//n/+f/5//p/+n/6v/q/+j/6f/p/+n/6//r/+v/7P/t/+//7//v/+3/7f/t/+3/
8P/y//P/9P/2//f/9//3//j/+v/8//3/+//7//v/+//9/wAAAQACAAUABwAIAAkABwAG
AAYABwAIAAoACwANAA8ADwARABEAEQARABIAEwAPAAwACgADAAMAAQABAAEAAQAAAP7/
/f/6//j/+P/4//n/+f/4//f/+P/4//f/9//2//P/8v/x//H/8f/x//H/8f/w//D/8P/u
/+z/7P/s/+z/7P/s/+z/7v/u/+7/7v/w//D/8P/v/+7/7P/r/+v/7P/t/+//8P/w/+//
7//v/+7/7v/u/+7/7P/s/+3/7f/w//D/8P/w//L/8v/y//L/8v/z//P/8//x//H/8v/y
//L/8v/z//P/9f/2//b/9//5//j/+P/4//b/9//3//f/+f/5//j/+P/2//b/9v/3//f/
9//3//b/+P/4//j/9//5//n/+f/5//b/9f/0//P/9P/1//b/9//4//n/+v/7//3//f/8
//z//v/+//7//v/9//z/+//6//z//P/7//v/+//7//v/+//8//3//v8AAAAAAAABAAEA
AAD///7//f/+/wAAAgACAAMABAAFAAYABwAKAAwADgALAAoACQAJAAsADAAOABEAEAAR
ABEAEAASABMAEwATABQAFgAYABkAGgAZABgAFwAVABIAEAAOAA8ADgAOAA8ADgANAAwA
CwAJAAgABwAHAAkABwAIAAoABwAEAAIAAQACAAQABQAHAAUABQAFAAUABQADAAUABQAF
AAUABQAFAAUABQAFAAUADQAMAAsAEAAUABYAGQAdACEALQA+AE0AaACIAKEAvQDcAPAA
8gDtAN8AxgChAHQASwAqAA4A9P/f/8//yf/K/8r/0f/b/+L/6//x//T/+/8EAAkADgAS
ABIAEgARAA8AEAARABIAEwATABQAFgAYABYAFgAWABYAFgAWABcAFwAZABoAGgAaABsA
GwAbABoAGgAbAB0AHgAeAB8AHgAdAB8AHwAgACEAIQAiACMAIwAlACUAJQAlACMAIwAk
ACQAIgAjACMAIwAmACcAKAAqACoAKwAqACkAKQApACkAKQAtADAAMgA0ADMAMwAyADEA
NAA2ADgAOQA7AD0APwBBAEEARABFAEYARwBJAEoASwBMAEwATQBPAE8AUABQAFEAUQBR
AFMAUwBUAFMAUwBTAE8ATgBOAEkASgBJAEoASwBJAEgARgBFAEMAQgBDAEQAQAA/AD0A
OwA8ADwAOwA7ADsAOQA5ADkANwA3ADcANwA5ADgAOAA4ADoAOAA4ADgANgA2ADYANgA1
ADQAMwAyADMANAA1ADUANQA0ADQANQA3ADcAOAA4ADYANQA1ADUANAA0ADQANAA2ADYA
NwA3ADcANgA1ADQANgA2ADYANgA4ADkAOQA5ADcANwA4ADgANgA2ADcANwA3ADgAOAA5
ADkAOAA4ADgAOgA7ADsAOwA5ADkAOAA4ADYANgA2ADcAOAA5ADoAOgA4ADgAOAA3ADYA
NQA0ADMAMwAzADMAMwAzADMAMwAzADUANQA1ADUAMwAzADIAMgAxADAALwAuADAAMAAw
ADAAMAAwAC8ALwAtAC0ALQAtAC8ALwAvADAALgAuAC8ALwAtAC0ALQAtACwALAAsACwA
LQAtAC8ALwAxADMANAA1ADMANAA1ADUANAA0ADMAMwA0ADYANwA4ADoAOwA7ADsAPQA9
ADsAOgA6ADsAPQA/AD4APwA+AD0AOgA4ADcANgA2ADYANAAyADEAMQAwAC4ALAArACoA
KQAmACcAKAAoACgAKAAoACYAJgAmACYAJAAkACQAJAAmACYAJgAmACUAJAAjACIAIwAk
ACUAJgAoACgAKAAoACwALgAwADIAOwBEAE0AVgBtAIQAmwCyAMUA2ADrAP4A6wDaAMkA
uAChAA==
         </WaveFormData>
      </LeadData>
   </Waveform>
</RestingECG>
