# Supplementary material for: Detection of Left Atrial Enlargement Using a Convolutional Neural Network-Enabled Electrocardiogram
Source: Front Cardiovasc Med. 2020 Dec 17;7:609976. doi: 10.3389/fcvm.2020.609976 (PMC7773668; doi:10.3389/fcvm.2020.609976)
Supplement: Supplementary file 3 [file Data_Sheet_3.ZIP › normal2/1802017356_5224_0000000X.XML]

<?xml version="1.0" encoding="Windows-1252"?>
<!DOCTYPE RestingECG SYSTEM "restecg.dtd">
<RestingECG>
   <PatientDemographics>
      <PatientID>1802017356</PatientID>
      <PatientAge>69</PatientAge>
      <AgeUnits>Years</AgeUnits>
      <Gender>Male</Gender>
      <PatientLastName>qiujinxing</PatientLastName>
   </PatientDemographics>
   <TestDemographics>
      <DataType>Resting</DataType>
      <Site>1</Site>
      <AcquisitionDevice>MAC55</AcquisitionDevice>
      <Status>Unconfirmed</Status>
      <Priority>Normal</Priority>
      <AcquisitionTime>09:30:54</AcquisitionTime>
      <AcquisitionDate>03-17-2017</AcquisitionDate>
      <CartNumber>1</CartNumber>
      <AcquisitionSoftwareVersion>009C</AcquisitionSoftwareVersion>
      <XMLSourceVersion>MAC5000 v1.0</XMLSourceVersion>
   </TestDemographics>
   <RestingECGMeasurements>
      <VentricularRate>62</VentricularRate>
      <AtrialRate>62</AtrialRate>
      <PRInterval>148</PRInterval>
      <QRSDuration>82</QRSDuration>
      <QTInterval>416</QTInterval>
      <QTCorrected>422</QTCorrected>
      <PAxis>66</PAxis>
      <RAxis>78</RAxis>
      <TAxis>73</TAxis>
      <QRSCount>10</QRSCount>
      <QOnset>222</QOnset>
      <QOffset>263</QOffset>
      <POnset>148</POnset>
      <POffset>205</POffset>
      <TOffset>430</TOffset>
      <ECGSampleBase>500</ECGSampleBase>
      <ECGSampleExponent>0</ECGSampleExponent>
   </RestingECGMeasurements>
   <Diagnosis>
      <Modality>Resting</Modality>
         <StatementCount>2</StatementCount>
         <LabelText>12SL ��ϳ���</LabelText>
      <DiagnosisStatement>
         <StmtFlag>ENDSLINE</StmtFlag>
         <StmtText>�������</StmtText>
      </DiagnosisStatement>
      <DiagnosisStatement>
         <StmtFlag>ENDSLINE</StmtFlag>
         <StmtText>���� ECG</StmtText>
      </DiagnosisStatement>
   </Diagnosis>
   <Waveform>
      <WaveformType>Rhythm</WaveformType>
      <WaveformStartTime>0</WaveformStartTime>
      <NumberofLeads>8</NumberofLeads>
      <SampleType>CONTINUOUS_SAMPLES</SampleType>
      <SampleBase>500</SampleBase>
      <SampleExponent>0</SampleExponent>
      <HighPassFilter>16</HighPassFilter>
      <LowPassFilter>150</LowPassFilter>
      <ACFilter>NONE</ACFilter>
      <LeadData>
         <LeadByteCountTotal>10000</LeadByteCountTotal>
         <LeadTimeOffset>0</LeadTimeOffset>
         <LeadSampleCountTotal>5000</LeadSampleCountTotal>
         <LeadAmplitudeUnitsPerBit>4.88</LeadAmplitudeUnitsPerBit>
         <LeadAmplitudeUnits>��V</LeadAmplitudeUnits>
         <LeadHighLimit>2147483647</LeadHighLimit>
         <LeadLowLimit>268435456</LeadLowLimit>
         <LeadID>I</LeadID>
         <LeadOffsetFirstSample>0</LeadOffsetFirstSample>
         <FirstSampleBaseline>0</FirstSampleBaseline>
         <LeadSampleSize>2</LeadSampleSize>
         <LeadOff>FALSE</LeadOff>
         <BaselineSway>FALSE</BaselineSway>
         <ExcessiveACNoise>FALSE</ExcessiveACNoise>
         <MuscleNoise>FALSE</MuscleNoise>
         <LeadDataCRC32>1875369906</LeadDataCRC32>
         <WaveFormData>
9v/2//b/9v/3//j/+f/6//n/+P/3//b/9//4//n/+v/5//j/9//2//f/+P/5//r/+v/6
//r/+v/4//j/+P/4//v//P/9//7//f/8//v/+v/8//z//P/8//3//v///wAA///+//3/
/P/+//7//v/+/wAAAAAAAAAAAAAAAAAAAAACAAIAAgACAAAAAAAAAAAAAwAEAAUABgAG
AAYABgAGAAgACAAIAAgACQAKAAsADAAOAA4ADgAOAA8AEAARABIAEgASABIAEgAUABQA
FAAUABUAFgAXABgAFwAWABUAFAAWABYAFgAWABQAFAAUABQAEgASABIAEgARABAADwAO
AAwACgAIAAYABgAGAAYABgADAAIAAQAAAP7//v/+//7//P/8//z//P/6//r/+v/6//z/
/P/8//z/+v/6//r/+v/6//r/+v/6//z//P/8//z/+v/6//r/+v/8//z//P/8//r/+v/6
//r//P/8//z//P/8//z//P/8//r/+v/6//r//P/8//z//P/6//r/+v/6//z//P/8//z/
/P/8//z//P/6//r/+v/6//v//P/9//7//P/8//z//P/8//z//P/8//z//P/8//z//P/8
//z//P/+//7//v/+//z//P/8//z//P/8//z//P/8//z//P/8//z//P/8//z//v/+//7/
/v/9//z/+//6//z//P/8//z//v/+//7//v/9//z/+//6//v//P/9//7//P/8//z//P/8
//z//P/8//7//v/+//7//P/8//z//P/+//7//v/+//z//P/8//z//v/+//7//v/8//z/
/P/8//z//P/8//z//v/+//7//v/8//z//P/8//7//v/+//7//P/8//z//P/8//z//P/8
////AAABAAIA///+//3//P/8//z//P/8//7//v/+//7//P/8//z//P/+//7//v/+//z/
/v/+//v//f/+//7//v8AAAEAAQABAP///////wAAAgACAAIABAACAAIAAgACAAMABAAF
AAYABQAGAAYABgAFAAUABQAEAAYABgAHAAgABgAGAAcABwAHAAcABwAHAAcABgAGAAQA
///9//3//f//////AQABAP3//f/9//v//f/+//7//v///////v/9//3//P/8//z//v/+
///////9//v/+//8//7/AwAHAAsADgAPABMAGQAgACcAKgAuADQANQA1ADQALQAiABUA
BwD+//f/8//x//P/8//w/+7/8P/x//L/+P////////////3//f/9//3//P/8//3//v8A
AAAAAAD9//3//f/9//7///8AAAMAAQABAAEAAQD/////AAABAAEAAQABAAEA///+//7/
//8AAAEAAgAEAAUABQAEAAQABAAEAAQABAAEAAUABQAFAAMABAAEAAMABQAFAAUABgAF
AAYABgAGAAUABQAFAAUACAAJAAkACQAHAAcABwAHAAkACgAKAAwADAALAAoACQALAAsA
CwAMABAAEQARABIAEAAQABAAEQATABQAFAAWABUAFgAXABcAFwAXABcAGAAaABsAGwAb
ABoAGgAYABoAHAAcAB0AHQAbABsAGwAaABoAGgAbABsAGwAbABsAGQAXABMAEwATABAA
DwAPAA8ADgAMAAoACQAIAAYABgAGAAYABgAGAAUAAgABAP7//P/9//7///8BAAEA////
/////P/8//z//P/9//7///8AAP/////9//z//v/8//z//f/+//7//v/+//7//f/8//z/
/f/+//7//v/+//7/+//7////AAAAAAAA/////////v/9//3//v/+//7//v///////f/9
//z/+//+/wAAAQACAAMAAgAAAP///f/9//3//v//////AAAAAP7//v/+//3//f/+/wAA
AgABAAAA/v/9//7//v////////////////////3//f/8//7//v/+/wAA/v/9//3//f/+
//7//f/9//////////////////3//f///////////wAAAAD///3//f/9//3//v/+////
//////3//P/7//v//P/9////AAAAAP///v/8//3//f/9//z//v8AAAEAAQAAAP///P/7
//3//P/8///////+//7//v/9//z//P/9//7//v/+//7//P/8//v/+//+//7///8AAAAA
/v/+//7//v/+//7//v/+//7//v/+//7//P/8//z//P/9//7///8AAP///v/9//7/AAD9
//3//v/+//7/AAABAP//////////AAACAAMABAADAAQAAwACAAQABAAEAAQABAAEAAUA
BgAFAAQABAADAAcACAAKAAwACwAKAAgABgAJAAkABwAHAAkACQAJAAgABgAEAAEA//8B
AAEAAQABAAIAAQD+//3////9//3//v/+//7///////z/+//7//r/+//8//3//v/9//3/
/f/7//3//v8AAAUABwAJAAoADQARABUAHAAlADAANgA4ADkAOQA0AC0AJAAVAAkAAgD7
//f/9f/1//P/8P/w//D/8//2//r/+//9//3////9//v/+//8//z//f////7/AAAAAAAA
//////////////////8BAP///////////v///wEAAwABAAEAAQABAAEAAAAAAAEAAwAD
AAMABAAEAAMAAQAAAAIAAgACAAIABAAFAAUABQAEAAQAAwABAAIAAwAEAAYABgAGAAUA
BAAFAAUABQAFAAQABQAFAAUABwAHAAcABwAJAAoACgAMAAoACQAIAAcACgALAAwADgAO
AA8ADwAQABAAEAAQABEAEwAUABQAFgAXABgAGQAZABkAGQAZABoAGgAbABsAGwAcABwA
GgAcAB4AHgAfAB8AHgAdABwAGgAZABoAHAAdABsAGwAbABkAFQARABEAEQASABEAEQAR
AA8ADAAJAAcABwAGAAcACAAHAAYABQADAAMAAwABAAAAAAAAAAAAAQAAAP3//P/7//v/
/P/9//7//P/8//z//P/9//3/+//6//v/+v/7//3//P/8//z//P/+//3//P/8//v//P/8
//z//v/+//v/+//9//7//v/+//z/+//6//j/+v/7//3//v/8//z//f/9//v/+//6//n/
+v/8//3//v////7//P/7//r/+//8//7//f/9//7//v/6//r/+v/5//n/+v/8//7//f/8
//r/+f/5//r//P/9//v/+//7//v/+//5//n/+P/6//r/+v/8//v/+f/4//f/+f/6//r/
+//8//v/+v/5//n/+f/3//f/+P/5//r/+//6//r/+f/3//b/9//4//r/+f/5//j/9//5
//j/9//3//n/+f/6//r/+P/3//b/9P/2//f/+P/4//b/+P/5//n/9//3//X/9f/3//b/
9v/5//j/9v/1//T/9P/0//X/9//4//j/+P/4//b/9v/1//X/9P/2//n/9v/0//b/9v/2
//b/+P/4//j/+P/3//b/9f/0//b/9v/2//b/+P/4//X/9f/0//T/9P/2//n/+f/5//n/
9//3//j/+P/6//r//P/8//z//P/8//z/+v/6//r/+//9//7///8BAAAA///9//z//P/9
//7//v/+///////9//3//f/9//3//P/8//r/9//3//f/9//3//X/9//3//X/9f/1//P/
8//y//L/8v/z//X/9P/z//P/8v/y//L/8v/y//P/8//z//f/9//2//j/+f/7////AgAH
AA8AFwAaAB8AJAAmACYAJQAnACQAHwASAAEA9//w/+n/5f/j/+X/6f/o/+j/6P/r/+z/
7P/t/+//8f/z//X/9//3//b/9P/z//P/8v/0//T/9P/0//X/9v/3//b/9f/0//X/9v/3
//j/+f/1//X/9v/3//X/9f/1//X/9//2//b/9//1//X/9f/2//n/+f/4//j/9v/2//b/
9v/2//f/9//3//n/+v/6//n/9//3//f/+P/7//z//P/8//n/+f/5//n/+v/7//v/+//9
//3//f/9//v//P/8//7/AQABAAEAAQABAAEAAQACAAIAAwADAAQABQAGAAcACQAIAAgA
BwAIAAsADAANAA0ACwALAAsADAAOAA8ADwAPABAAEAAOABAAEAAQABEAEQATABMAEwAS
AA4ADgAPAA8ADwAPAA8ADQALAAcABwAHAAUAAwACAAEAAQAAAP/////8//r/+v/6//r/
+v/6//n/+f/5//f/9v/0//T/9P/1//b/9f/2//f/9f/0//P/8v/0//T/9P/0//X/9f/z
//L/8v/w//D/8f/0//T/9P/0//L/8f/w//D/8//0//T/9P/2//b/8//z//T/9P/z//L/
9P/1//b/9v/z//P/9P/0//T/9P/1//X/9f/1//T/8//z//T/9P/0//b/9v/1//X/8f/x
//H/8v/z//P/9P/0//T/9P/0//P/8v/y//P/9P/2//b/9f/1//L/8v/z//P/8//z//P/
8//1//P/8//y//L/8v/y//T/9v/1//X/9f/y//L/8f/x//H/8f/x//H/8//z//H/8f/x
//H/8f/x//H/8v/y//H/7//v/+//8P/y//P/8//z//X/9P/z//P/8v/x//H/8P/z//P/
8//y/+//7//v/+7/7v/w//H/8f/x//H/7//v/+//7v/u//H/8//y//L/8v/z//L/8v/z
//L/8v/y//L/8v/y//H/8f/y//D/7//w//L/8v/y//L/8v/w//D/8P/w//L/8v/y//L/
8P/w//D/8P/y//L/8v/y//T/9P/x//H/8P/w//D/8v/1//X/9f/1//X/9f/2//b/9P/0
//b/9v/4//j/+P/4//b/9v/2//f/+f/6//v//f/7//v/+v/6//j/+f/6//r//P/9//3/
+//5//n/+f/5//r/+v/4//X/8//z//P/8//z//X/9f/z//X/9f/z//P/8v/y//L/8//1
//T/8//z//D/8P/w//D/8P/x//H/8f/3//f/9v/4//n/+//9/wIABwANABUAHAAhACIA
JAAkACMAIQAeABcADAD///X/8P/t/+n/5//n/+f/5v/q/+7/7//u//D/8f/x//P/8//1
//f/+f/4//b/9f/1//X/9v/1//T/9P/1//b/9//1//X/9f/3//n/+f/5//n/9//3//j/
+f/3//f/9//3//j/+P/5//v/+v/5//j/+P/7//v/+v/6//z//P/8//z/+//7//r/+f/6
//z//f/9//v/+//7//z//f/+//7//v////////////7/////////AAABAAIAAwACAAIA
AQACAAMAAwADAAMABQAFAAUABgAIAAkACQAKAAwADAAMAA0ACwAMAAwADgARABIAEwAT
ABEAEQARABIAEgATABMAEwAVABYAFQAYABYAFgAXABcAFwAXABcAFgAUABQAFQAVABMA
EwATABEAEAANAA4ADwANAAsACgAJAAoACAAGAAUABAACAAIAAgAAAAAAAAD///7////+
//7//P/8//z//f/9//v/+//7//z//P/8//z/+v/6//r/+v/9//3/+//6//r/+P/4//n/
+v/6//r/+v/8//v/+v/6//n/+v/6//r/+//8//r/+//8//z/+//6//3//f/9//z/+//7
//z//P/8//z//f/9//3//f/8//v/+//8//z//P/+//7//f/9//3//f/9//7//v/9//3/
/P/7//z//f/9//r/+v/7//z//v/+//3//f/8//z//f/9//3//f/9//3////9//3//P/6
//r/+v/8//7//f/9//3//P/8//v/+//9//3//f/9///////9//3/+//7//v/+//9//7/
/v/9//3//f/9//7//P/9//3//f////7//f/9//v/+//8//z//////////v/9//3//f/8
//v//P/8//v//P/9//z//f/7//r/+v/9/////v/+//7//f/8//z//f/8//z//P/8//7/
/v/9//3//P/6//n/+v/+//7//v/+//7//P/8//z//P/8//z//P/8//7//v/+//7//f/8
//v/+v/8//z//P/8//z//P/5//n//P/8//z//v////////////3//f/+//7/AAAAAAIA
AgAAAAAAAAAAAAIAAgACAAMAAgACAAIAAwAFAAUABAAEAAYABwAIAAgABwAHAAYAAwAE
AAUABgAHAAgACAAGAAMAAAD///7//f///wEAAQD////////9//3//v/+//7////9//z/
+//7//r/+v/6//r//P/9//3//f////v//P/+/wEABQAJAA4AEwAXABsAIAAlACoAMAA0
ADUANQA0AC8AJAATAAMA+v/1//P/8//1//X/9P/y//T/8//y//b/+f/7//3//f/9//3/
/f/7//r/+v/7//7/AAAAAAAA/f/9//3//f/9//3//f///wEAAQABAAEA/f/9//7///8B
AAEAAQABAP///v/+////AQABAAEAAgABAAEAAAAAAAAAAAAAAAAAAgADAAMAAwABAAIA
AgABAAMAAwADAAQABQAGAAYABgADAAMAAwADAAYABwAHAAcABQAFAAUABQAHAAgACAAK
AAsACwALAAsACQAJAAkACgAOAA8ADwAQAA4ADgAOAA8AEQASABIAFAAVABYAFwAXABUA
FQAVABYAGgAbABsAGwAbABoAFwAYABkAGgAcAB0AHQAdAB0AHAAaABoAGwAbABsAGwAb
ABkAFwATABMAEwASABEAEQARABIAEAAOAA0ACQAGAAUABAAGAAYABgAFAAEAAQD///7/
AAAAAAAAAQABAP////////7//v/+//7/AAAAAAAAAAD//////f/8//7//P/8//3//v/+
//7//v/8//v/+v/6//3//v/+//7//v/+//v/+//9//7//v/+//3//f/9//z/+//7//z/
/P/+//7////////////+//3//f/+//7//v8AAAAA//////v/+//7//z//////wAAAAD9
//z/+//5//n/+v/8//7//v/+//3//f/6//r/+//7//3//f/9//3//v/7//r/+P/5//r/
+//+//7//f/9//3//P/8//v/+//9//3//f/9//3//f/7//v/+//7//v/+//7//z//P/7
//n/+f/5//r//P/9//3//f/7//r/+f/5//n/+f/6//r//f/9//3//P/5//n/+f/4//r/
/P/9//3/+//7//n/+f/7//r/+v/9/////v/+//7/+//6//r/+//6//r/+v/6//z//P/7
//v//P/8//3//v/+//3//P/7//r/+v/6//r/+v/8//z//P/8//v/+v/5//j/+f/6//v/
/P/6//r/+v/6//r/+v/6//r//v/+//v/+//5//j/9//4//r/+//8//3//f/9//7//v/8
//z//v/+////AAABAAIAAQAAAP////8CAAIAAgADAAMAAwACAAIAAAABAAIAAgAEAAUA
BQADAAMAAwADAAMABAAEAAIA///7//v/+//7//n/+//7//n/+v/7//r/+//7//r/+f/5
//v/+v/5//n/+P/4//j/+P/2//f/9//3//v/+//8//z//f///wMABgALABMAGwAiACcA
KgAwADAALwAxADIAKwAkABcABwD8//f/7//r/+3/7//u//D/8v/z//L/9P/z//P/9f/5
//n/+//9//v/+v/6//v/+v/8//z//P/9//3//f/9//v/+//7//3//f/9//3//f/7//v/
/P/9//v/+//7//v//P/8//3////+//3//P/8//7//////wAA/v/+//7//v/+////////
/wEAAgACAAEA////////AAADAAQABAAEAAMAAwADAAMAAwADAAIAAQAEAAUABgAHAAYA
BgAFAAYACQAJAAkACQAJAAkACQAKAAoACwALAAwADQAOAA8AEQAPABAAEAASABMAFAAV
ABUAFQAVABUAFgAYABkAGQAZABsAHAAbAB4AHQAcABwAGwAbABsAGwAaABgAGAAZABkA
GQAZABkAFwAXABMAEwATABEADwAOAA0ADgAMAAoACQAGAAQABAAEAAMAAgABAP//AAAB
AAAAAAD///7//f/9/////f/9//3//P/8//z//P/8//z//P/8//3//f/7//r/+v/4//j/
+f/8//z//P/8//z/+//6//r/+f/6//r/+v/8//z/+f/5//n/+v/6//r//f/9//3//P/7
//v//P/8//r/+v/7//v//f/9//z/+//5//r/+v/6//z//P/7//v/+f/5//n/+v/7//v/
/P/8//z//P/8//v/+P/4//n/+v/6//r/+f/5//j/+P/5//n/9//3//f/9//7//n/+f/4
//b/9v/2//j/+v/5//n/+f/4//j/9//3//j/9//2//X/9v/3//b/9//3//f/9//3//f/
+P/4//f/9//3//f/+P/2//f/9//3//n/+P/3//f/9f/1//b/9v/5//n/+f/4//f/9//3
//b/9P/2//f/9//1//X/8//z//T/9P/1//n/9//2//b/9v/3//b/9v/3//b/9v/2//b/
9v/2//X/9f/2//T/8//0//b/9v/2//b/9v/2//b/9v/2//b/9v/2//b/9v/2//b/9v/0
//T/9P/0//X/9v/3//j/9//2//L/8f/z//T/9f/4//f/9//3//f/9//3//j/+P/6//r/
/P/8//v/+v/5//j/+f/6//v//f/+//7//v////3//f/8//z//P/9//7//v/8//3//f/7
//3//f/9//3/+v/6//j/9f/1//X/9f/1//X/9//3//X/8//z//H/8f/y//L/8v/z//P/
8v/x//H/8v/y//L/8v/y//P/8//z//P/8//y//T/+f/7////AgAFAAsAEwAYABsAHgAi
ACYAJwAnACQAHQAQAAEA9f/u/+n/4//l/+n/6f/q/+j/5P/l/+b/6v/v//H/8//1//P/
8f/x//P/8v/y//P/8v/0//T/9P/z//P/8//z//X/9f/1//f/9//3//f/9//z//P/9P/1
//f/9//3//f/9f/0//T/9f/1//X/9f/2//f/9//2//b/9v/2//b/9v/2//f/9//3//X/
9v/2//X/9//3//f/+P/3//j/+P/4//n/+f/5//n//P/9//3//f/8//v/+v/5//v//P/8
//7////////////9//3//f/+/wIAAwADAAQAAwACAAEAAQACAAQABQAIAAgACAAIAAcA
CAAJAAoADAAOAA8ADwAPAA4ADgAMAA4ADgAOAA8ADwAPAA8ADwAOAAwADAANAA0ADQAN
AA0ACwAJAAUABQAFAAQAAwADAAMAAgAAAP7//f/6//j/+P/4//r/+v/6//n/9f/1//P/
8v/y//L/8v/z//X/8//z//P/8P/w//D/8P/x//L/8//0//L/8f/u/+z/7//u/+//8f/y
//L/8v/y//D/7//u/+7/8f/y//L/8v/y//L/7//v//H/8v/y//L/8//z//P/8v/v/+//
8P/w//H/8v/0//X/9P/z//H/7//x//L/8v/y//T/9P/z//P/8f/x//H/8v/1//X/9v/2
//P/8v/x/+//8P/w//H/8v/y//L/8f/x//D/8P/x//H/8f/x//H/8f/z//H/8f/w//D/
8P/w//L/8v/x//H/8f/w//D/7//v//P/8//z//P/8v/x/+7/7f/u/+//8P/x//H/8v/y
//H/7//v/+//8P/y//P/8//z//H/8P/v/+//8f/x//L/8v/z//P/8//y/+//7//v/+7/
8P/y//P/8//x//H/7//v//H/8P/w//P/8f/w//D/8P/x//D/8P/x//L/8v/y//L/8v/y
//H/8f/w//D/8f/0//L/8P/w//D/8P/w//D/8P/w//L/8v/y//L/8P/w//D/8P/y//L/
8v/0//L/7//v//D/8v/y//T/9f/3//f/9//3//X/9v/2//b/+P/6//r/+v/4//j/+P/4
//b/9v/3//j/+f/6//z//f/8//r/+f/4//r//P/9//7//f/9//v/+//7//v/+//6//r/
+P/1//P/8f/x//H/8f/0//X/9P/1//X/8//z//T/8v/y//P/8//z//P/9P/0//P/8v/x
//D/8//1//X/9f/1//j/+v/7//3///8EAAkADwAVABoAHQAiACQAJAAjACMAIAAZABAA
AwD3/+7/6f/p/+n/6//r/+z/7P/s/+v/7P/w//H/8//z//P/9f/3//f/9f/0//T/9f/0
//b/9v/2//f/9//3//f/9f/1//X/9//5//n/+f/5//X/9f/2//f/+f/5//n/+f/7//r/
+v/7//r/+f/4//j/+v/7//v//P/7//r/+f/4//r/+//7//v/+//8//z/+//7//v/+//8
////AAAAAAAA/f/9//3//f/+/////////wEAAQABAAEA//8AAAAAAgADAAMAAwADAAMA
AwADAAQABgAHAAcACAAIAAgACAAJAAkACgAKAAwADwAQABEAEQAQAA8ADgAOABEAEwAU
ABUAFgAWABQAFgAUABQAFQAVABUAFQAVABQAEAAQABEAEQATABMAEwARABEADQANAA0A
CgAJAAkACQAKAAgABgAFAAIAAAAAAAAAAAAAAAAA///9//3/+//6//r/+v/6//v//f/7
//v/+//4//j/+P/4//j/+P/4//j/+//7//n/+P/6//j/+P/5//r/+v/6//r/+P/3//b/
9v/5//r/+v/6//z//P/5//n/+//8//z//P/7//v/+//6//n/+f/6//r//P/8//3//f/9
//3//P/7//n/+v/6//r//v/+//3//f/7//v/+//8//3//f/+//7//P/8//z/+//6//r/
+//8//7//v/9//3//P/8//3//f/7//v/+//7/////f/9//z/+v/6//r//P/+//3//f/9
//z//P/7//v/+//7//v/+//9//3/+//7//v/+//7//v/+//8//z/+//5//n/+f/6//j/
+f/5//n/+//6//n/+f/3//f/+P/4//r/+//8//z/+//7//v/+v/4//r/+//7//3//f/7
//v/+f/4//j/+//7//r/+v/6//v/+v/6//v/+v/6//r/+v/8//z/+//7//r/+P/5//r/
+v/8//z//P/8//r/+v/6//r/+v/6//r/+v/6//r/+v/6//r/+v/6//r//P/8//z//P/7
//r/+f/4//n/+v/7//7//P/5//n/+v/4//j/+v/7//z//f/+/////f/+//7//v8AAAIA
AgACAAIAAgACAAIAAAAAAAEAAgAEAAQABQAFAAMAAgACAAIAAwAEAAQABAAFAAUAAwAD
AAMAAwADAAIAAgAAAP3/+//5//n/+f/5//3//f/7//v/+//5//n/+v/4//j/+f/5//r/
+f/5//j/+P/4//j/+P/5//n/+f/5//v/+v/6////BQAJAAoADQAVAB0AJAAnACwALgAu
AC0ALQAqACUAHAANAAEA+P/z/+3/7f/v/+//8P/w/+7/7//y//L/8//3//n/9//5//n/
+f/5//j/+P/5//r//P/8//z/+//7//v/+//7//v/+//9//3//f/9//3/+f/5//r/+//9
//3//f/9/////v/+/////v/9//z//P///////v/+//z//P/8//z//P/9//3//f///wAA
AAD///3//f/9//7/AQACAAIAAgD//////////wAAAQABAAEAAwADAAMAAwACAAIAAQAC
AAQABQAGAAcABgAFAAQABAAHAAkACgAMAAwADAAMAA0ACwAMAAwADgARABIAEwATABMA
EwATABQAFgAXABcAFwAYABgAFgAYABYAFgAXABcAGQAZABkAGAAWABYAFwAXABUAFQAV
ABMAFAARABIAEwARAA8ADgANAA4ADAAKAAkABAACAAIAAgACAAIAAgABAAEAAQD///7/
/P/8//z//f////3//f/9//r/+v/6//r/+v/6//r/+v/7//v/+f/4//r/+P/4//n//P/8
//z//P/8//v/+v/6//n/+v/6//r/+//8//r/+//8//z/+//6//v/+//7//r/+f/5//r/
+v/6//r/+//7//3//f/8//v/+f/6//r/+v/8//z/+//7//n/+f/5//r/+//7//z//P/8
//z//P/7//j/+P/5//r//P/8//v/+//4//j/+f/5//n/+f/5//n//f/7//v/+v/5//j/
9//4//n/+f/6//v/+P/4//f/9//5//n/+f/5//v/+//5//n/9//3//f/9//7//z//P/7
//f/9//3//j/+P/5//n/+f/7//r/+f/5//j/9//3//b/+P/5//r/+v/3//f/9//2//b/
+P/5//n/+f/5//f/9//1//T/9P/3//n/+P/4//j/9f/0//T/9f/2//b/9v/2//j/+P/3
//f/9v/2//f/9v/2//j/+P/4//j/9//2//X/9P/1//b/9//4//b/9v/2//b/9P/0//T/
9P/3//j/+f/6//n/+P/3//b/9v/2//b/9v/0//T/9v/2//X/9f/2//b/9v/4//n/+f/3
//f/9//3//n/+v/7//z//f/8//v/+v/8//z//P/8//z//f/+//7//f/9//z/+//9//7/
//8BAAEAAAD////////9//3//f/+//////8AAPz/+f/3//f/+f/5//n/+//6//f/9v/1
//X/9f/2//b/9P/1//X/9P/z//P/8v/y//T/9P/0//X/9f/x/+//8f/y//T/+f/9////
AgAHAAsADwAWABsAIgAqACwALQAtACoAJQAeAA0A/f/0/+//6//p/+n/6//o/+b/5v/n
/+r/7P/x//X/9f/z//H/7//t//D/8P/x//P/9P/2//b/9v/z//P/8//z//X/9f/1//f/
9v/1//T/8//z//P/9P/1//f/9//3//f/9v/0//P/8//0//X/9v/4//f/9//2//b/9v/2
//b/9v/2//f/9//3//b/9v/1//P/9P/1//b/+P/3//j/+P/4//n/+f/5//n/+v/7//v/
+//5//n/+f/5//v//P/8//7//f/9//3//f////////8AAAIAAwADAAQAAgACAAIAAwAF
AAYABgAIAAcACAAJAAkACQAJAAkACgAOAA8ADwAPAA4ADgAMAA4ADwAQABIAEwASABEA
EAAOAA4ADgAPAA8ADwAPAA8ADQALAAcABwAHAAYABQAFAAUABAACAAAA///8//r/+v/6
//j/+P/4//f/9f/1//P/8v/0//T/9P/1//P/8f/x//H/8P/w//D/8P/y//L/8v/y//H/
7//t/w==
         </WaveFormData>
      </LeadData>
      <LeadData>
         <LeadByteCountTotal>10000</LeadByteCountTotal>
         <LeadTimeOffset>0</LeadTimeOffset>
         <LeadSampleCountTotal>5000</LeadSampleCountTotal>
         <LeadAmplitudeUnitsPerBit>4.88</LeadAmplitudeUnitsPerBit>
         <LeadAmplitudeUnits>��V</LeadAmplitudeUnits>
         <LeadHighLimit>2147483647</LeadHighLimit>
         <LeadLowLimit>268435456</LeadLowLimit>
         <LeadID>II</LeadID>
         <LeadOffsetFirstSample>0</LeadOffsetFirstSample>
         <FirstSampleBaseline>0</FirstSampleBaseline>
         <LeadSampleSize>2</LeadSampleSize>
         <LeadOff>FALSE</LeadOff>
         <BaselineSway>FALSE</BaselineSway>
         <ExcessiveACNoise>FALSE</ExcessiveACNoise>
         <MuscleNoise>FALSE</MuscleNoise>
         <LeadDataCRC32>3498882427</LeadDataCRC32>
         <WaveFormData>
7P/s/+z/7P/s/+z/7P/s/+7/7v/u/+7/7P/s/+z/7P/t/+7/7//w//D/8P/w//D/8P/w
//D/8P/x//L/8//0//T/9P/0//T/9v/2//b/9v/2//b/9v/2//b/9v/2//b/+f/6//v/
/P/6//r/+v/6//v//P/9//7/AAAAAAAAAAACAAIAAgACAAUABgAHAAgACgAKAAoACgAN
AA4ADwAQABMAFAAVABYAGQAaABsAHAAeACAAIgAkACcAKAApACoALAAuADAAMgA1ADYA
NwA4ADkAOgA7ADwAPQA+AD8AQABCAEIAQgBCAEIAQgBCAEIAQABAAEAAQAA8ADoAOAA2
ADQAMgAwAC4AKwAoACUAIgAeABwAGgAYABYAFAASABAADAAKAAgABgAEAAQABAAEAAMA
AgABAAAAAAAAAAAAAAD+//7//v/+//z//P/8//z//v/+//7//v/8//z//P/8//z//P/8
//z//P/8//z//P/8//z//P/8//z//P/8//z//P/8//z//P/8//z//P/8//z//P/8//z/
/P/8//z//P/+//7//v/+//z//P/8//z//P/8//z//P/6//r/+v/6//j/+P/4//j/+v/6
//r/+v/5//j/9//2//j/+P/4//j/9v/2//b/9v/0//T/9P/0//b/9v/2//b/9P/0//T/
9P/y//L/8v/y//L/8v/y//L/8P/w//D/8P/y//L/8v/y//H/8P/v/+7/8P/w//D/8P/w
//D/8P/w/+7/7v/u/+7/7v/u/+7/7v/s/+z/7P/s/+z/7P/s/+z/7P/s/+z/7P/q/+r/
6v/q/+z/7P/s/+z/7P/s/+z/7P/s/+z/7P/s/+r/6v/q/+r/6v/q/+r/6v/s/+z/7P/s
/+r/6v/q/+r/6v/q/+r/6v/q/+r/6v/q/+j/6P/o/+j/6v/q/+r/6v/q/+r/6v/o/+j/
6P/o/+j/6f/q/+r/6//t/+3/8P/x//L/9P/2//j/9//5//r/+v/8//z//P/8//7/AAAA
AAAAAAACAAQABwAIAAgACAAIAAQAAwACAAIAAQABAAEAAQADAAMAAQAAAP///v/5//b/
9P/x/+//7//r/+j/6P/o/+f/5//m/+b/5P/k/+T/5P/k/+P/4v/i/+T/5P/k/+T/4v/i
/+H/4P/h/+H/4v/g/+D/4f/i/+j/8//8/wgAGAAvAFQAgQClALYAwADCAKwAfgBNAC0A
FQACAAAA9//n/+H/2//X/9f/2//X/9P/1P/Z/93/4P/j/+X/5f/o/+b/5v/m/+b/5v/m
/+b/5v/o/+j/6P/p/+f/5//n/+f/5//o/+n/6f/p/+n/6f/p/+n/6f/p/+r/6v/r/+v/
7P/s/+3/7f/t/+3/7v/u/+7/8P/x//H/8P/w//D/8P/x//L/8v/y//L/8//z//P/9P/0
//T/9f/3//f/+P/4//j/+P/5//r/+v/6//z//f/+//7//v/+/wAAAgADAAQABgAHAAkA
CgALAAoACwAMAA0AEQATABUAFwAXABgAGAAbAB0AHgAhACMAJwAoACkAKwAtAC0ALgAw
ADEAMwA2ADYANwA4ADgAOAA5ADkAOwA7AD0APgA+AD4APAA7ADoANwA2ADYAMwAzADAA
LgAqACcAJAAhAB8AHgAYABcAFAAQAA0ACgAJAAcABwAGAAUAAwAAAP///f/8//3/+v/6
//r/+v/6//n/+P/2//b/9f/1//f/9//3//b/9v/2//X/9P/2//X/9f/2//T/9P/0//T/
9P/0//L/8v/1//X/9v/2//X/9f/1//T/9P/0//T/9P/1//X/9f/1//P/8//y//L/9f/2
//f/+P/3//b/9P/z//X/9P/0//X/9f/1//b/9v/y//H/8f/w//H/8//0//X/8//z//P/
8f/w//D/8P/w/+7/7//v/+//7P/s/+r/6v/r/+z/7f/u/+z/7P/s/+z/7f/t/+3/7f/t
/+3/7f/t/+v/6v/p/+n/7P/s/+z/7P/q/+r/6f/p/+r/6f/p/+v/6//r/+v/6//p/+j/
5//n/+n/6f/p/+r/6P/o/+f/5//p/+j/6P/o/+j/6P/p/+n/6f/o/+j/5//p/+n/6v/r
/+r/6f/n/+b/6P/n/+f/5//n/+j/6P/o/+j/6P/n/+b/6P/p/+n/6f/p/+f/5v/l/+T/
5f/m/+f/6P/m/+b/5v/m/+b/5v/m/+b/5v/m/+b/5v/k/+T/5P/k/+b/5P/k/+T/5v/m
/+f/6P/m/+f/5//n/+v/7f/v//L/8//0//T/9f/4//j/+P/4//j/+P/6//z//P/8//z/
/v8AAAMABAAEAAIAAgAAAP//AAAAAP3//f/9//3///////v/+v/5//j/9v/0//P/8f/u
/+3/6v/m/+j/6P/l/+X/4v/i/+L/4v/i/+L/4v/h/+L/4v/i/+L/4f/g/9//3v/f/+D/
4f/h/97/3P/a/9v/3P/g/+n/9P8CAA4AIwBIAHMAlwCsALoAvACsAIQAUQAtABMA/v/2
//H/5f/f/93/1//V/9f/1f/P/87/0//X/9r/3//h/+H/4v/g/+D/4P/g/+L/4v/i/+L/
4v/i/+L/4//h/+H/4f/h/+P/5P/l/+X/4//j/+P/4//l/+X/5f/m/+b/5//n/+j/5v/n
/+f/5//p/+r/6v/q/+r/6//r/+r/7P/s/+z/7f/u/+7/7v/u/+//7//v//D/8P/w//H/
8//z//T/9P/0//T/9f/2//b/+P/6//v//P/8//z//P/+/wAAAQACAAQAAwAFAAYABwAI
AAkACgALAA0ADwARABMAFQAWABYAGQAdAB4AIQAjACUAJgAnACkAKwArACwALgAvADEA
NAA0ADMANAA0ADQANwA3ADkAOQA5ADoAOgA6ADgANwA2ADMAMgAyAC8ALwAsACoAJgAj
ACIAHwAdABwAFgAVABIADgANAAoACQAHAAcABgAFAAMAAQD///z/+v/6//j/+f/6//j/
+P/3//b/9v/2//X/9f/3//f/9//2//T/9P/z//L/8//z//T/9v/1//T/8//y//L/8v/w
//D/8//z//T/9P/z//P/8//y//P/9P/1//b/9f/1//X/9f/1//X/9P/0//T/9P/0//T/
9P/0//P/8//1//T/9P/1//P/8//0//T/8v/x//H/8P/y//P/8//z//L/8f/w/+3/7f/u
/+//8P/u/+//7//v//D/8P/u/+7/7v/u/+7/7v/s/+z/7P/s/+3/7f/t/+3/6//r/+v/
6//t/+z/6//r/+7/7v/u/+7/7f/s/+r/6f/p/+n/6v/t/+z/6//q/+n/6//q/+n/6f/r
/+v/6//s/+v/6v/o/+f/6f/o/+j/6P/o/+j/6f/p/+n/6P/o/+f/5//n/+j/6f/n/+f/
5v/m/+j/5//n/+f/5f/m/+b/5v/o/+j/5//m/+j/6f/p/+n/4//j/+j/6f/o/+j/6P/o
/+j/5v/m/+b/5v/m/+b/5v/m/+b/5v/k/+T/5P/k/+T/5f/o/+j/6f/p/+n/7P/t/+7/
7v/w//L/8//z//T/9P/0//T/9P/0//b/+f/6//v//P/+/wAAAwAEAAIAAgACAAAAAQAA
AAAA/f/7//v/+//9/////f/8//v/+P/z//D/7v/t/+v/6//p/+b/5v/m/+P/4f/g/+D/
4P/i/+L/4v/i/+H/4P/g/+D/4P/g/+D/4P/g/9//3v/d/93/2v/Y/9r/2//g/+j/8f/8
/wYAFAAvAFgAgQCfALAAugC2AJgAZAA3ABsABQAAAAQA+//t/+f/4f/Z/9n/2//V/9H/
1P/Z/93/4P/j/+P/4//i/+T/5P/k/+T/5P/k/+T/5P/k/+T/5P/l/+f/5//n/+f/5f/m
/+f/5//p/+n/6f/p/+n/6f/p/+r/6P/p/+n/6v/s/+3/7f/t/+3/7v/u/+7/8P/x//H/
8P/w//D/8P/x//L/8v/y//L/9f/1//X/9v/2//b/9//5//n/+v/6//r/+v/7//z//P/8
//7///8AAAIAAgACAAQAAgADAAQABgAHAAkACgALAA4ADwAQABEAEwAVABcAGQAdAB4A
HgAhACEAIgAlACcAKwAsAC0ALwAzADMANAA2ADUANwA6ADoAPQA+AD4APgA9AD0APwA/
AEEAQgBCAEIAQgBBAEAAPQA6ADoANwA3ADYANAAwAC0AKAAlACMAIgAgAB8AHAAYABcA
FAATABEADwAOAA0ACwAKAAkABwAGAAUAAgACAAIAAwAEAAQABAACAAIAAQABAP//////
//7///8AAAAAAAD+//3//f/+//7//v/+//7//v/+//z//P/7//v//P/8//////////7/
/P/8//z//P/9//3//f/9///////+//7//P/8//z//P/+//7//f/9//z/+v/5//n/+//7
//z//P/6//n/+f/4//b/9//3//f/+P/5//r/+f/2//b/9v/2//j/+f/5//n/+P/4//b/
9v/0//T/9P/0//b/9v/2//b/8//z//P/8//z//P/8//z//X/9P/z//P/8v/y//L/8v/0
//T/8//z//D/7//v//H/8//z//P/8//z//L/8f/x/+//7//v//D/8v/y//H/8f/x//D/
8P/w//D/8P/x//H/8f/w//D/7//v/+//8P/x//H/8f/w//D/8P/v/+//7//x//L/8v/y
//L/8v/x//D/7v/v/+//7//x/+//7v/v//D/7v/u/+7/7v/w//D/8P/w//D/8P/w//D/
8P/w//D/8P/y//L/8P/w/+7/7v/u/+//8v/y//P/8//z//b/9//4//r//P/+////AQAC
AAIAAgABAAAA//8AAAMABAAFAAYACgAMAA8AEAAQABAAEAAOAA0ADAAMAAkACQAJAAkA
CwALAAkACAAHAAUA///7//j/9f/z//P/8f/v//D/8f/v/+7/7P/r/+r/7P/s/+z/7P/r
/+r/6v/q/+r/6v/q/+r/7P/r/+r/6f/n/+T/4v/i/+X/7P/0//3/CgAWACgASQB0AJkA
tQDCAMgAvgCYAGQAPQAhAA0ACgAKAP3/8f/t/+f/4f/h/+H/2//Z/97/4//n/+r/6//r
/+3/7v/u/+7/7v/u/+7/7v/u/+7/7P/s/+z/7f/v/+//7//v/+//8P/x//H/8f/x//H/
8f/z//P/8//0//L/8//z//T/9P/1//X/9f/z//T/9P/0//b/9//3//b/+P/4//j/+f/4
//j/+P/4//v/+//7//z/+v/6//v//f/9//7//v/+/wAAAQACAAIAAAACAAMABAAGAAYA
BgAIAAgACQAKAAwADwARABIAEwAWABcAGAAZABoAGwAcAB0AIAAiACMAJwAnACgAKwAt
AC8AMAAxADMANgA3ADkAPAA8AD0APwA+AEEAQgBCAEIAQQBBAEMAQwBDAEQARABEAEQA
QwBCAD8APAA8ADkAOQA2ADQAMAAtACoAJwAlACQAHgAdABoAFgAUABIAEgARAA0ADAAL
AAkACAAHAAUABAADAAAAAAAAAAAAAAD///7/AAAAAP/////9//3//f/8//7//v/9//z/
+v/5//n/+v/6//r/+v/6//z//P/6//r/+f/5//r/+v/7//v/+//6//r/+v/6//r/+//7
//v/+//7//v/+v/6//r/+v/6//r/+v/6//n/+f/5//j/+P/5//n/+f/6//r/+P/3//f/
9v/0//X/9f/1//f/9//3//X/9P/0//T/9P/y//P/8//z//T/9P/y//L/8P/w//D/8P/y
//L/8v/y/+//7//v/+//7//v/+//7//v/+7/7f/t/+7/7v/u/+7/8P/w/+//7//s/+v/
6//t/+3/7f/t/+3/7//u/+3/7f/s/+v/6v/q/+z/7P/r/+v/6//q/+r/6v/q/+r/6//r
/+3/7P/s/+v/6f/p/+r/6//r/+v/6v/q/+r/6f/p/+n/5//o/+j/6P/q/+r/6f/o/+b/
5//n/+f/6//r/+r/6//o/+b/5v/m/+b/6P/o/+j/6P/o/+j/6P/o/+b/5v/m/+b/6P/o
/+j/6P/m/+b/5P/k/+b/5v/m/+f/6P/o/+n/6f/n/+r/6//s//D/8v/0//X/9f/2//b/
9v/4//j/+P/6//r/+v/6//r/+v/8////AAABAAIAAwACAP///v/+//v/+//7//v//f/9
//v/+v/5//n/9f/z//L/7f/r/+v/6f/k/+T/5P/h/+H/4P/g/+D/4P/g/+D/4P/d/9z/
3P/c/97/3v/e/97/3v/d/9z/2//b/9r/2v/Y/9n/3P/i/+n/8v/+/w4AJQBMAHkAmwCs
ALYAtgCgAHIAQQAjAAkA+v/2/+//4f/Z/9P/zf/N/8//zf/L/8z/0f/T/9b/2//Z/9v/
4P/e/97/3v/e/9z/3P/c/9z/3v/e/97/3//f/9//3//f/93/3v/f/9//4P/h/+L/4//h
/+H/4f/i/+L/4//j/+T/5P/l/+X/5f/l/+b/5v/m/+j/6f/p/+j/6P/o/+j/6f/s/+z/
7P/s/+v/6//r/+z/7P/s/+3/7//x//L/8v/y//D/8f/y//L/9P/2//f/+P/4//j/+P/6
//r/+//8//7/AQADAAQABQAEAAUABgAHAAsADQAPABEAEwAUABQAFwAZABoAHQAfACUA
JgAnACkAKQApACoALAAvADEANAA0ADUANgA2ADYANQA1ADcANwA5ADoAOgA6ADgANwA2
ADMANAA0ADEAMQAsACoAJgAjACIAHwAdABwAFgAVABIADgALAAgABwAFAAMAAgABAP//
/v/9//v/+v/5//b/9v/2//j/+P/3//b/9v/2//X/9f/1//X/9f/0//T/9P/z//L/9P/z
//P/9P/0//T/9P/0//L/8v/w//D/8//z//T/9P/1//X/9f/0//T/9P/0//T/9f/1//X/
9f/z//P/8v/y//T/9P/0//T/9v/2//X/9f/1//T/9P/1//X/9f/2//b/9P/z//P/8v/y
//P/8//z//P/8//z//H/8P/w//D/8P/w//H/8f/x/+7/7v/s/+z/7v/u/+7/7v/u/+7/
7v/u/+3/7f/t/+3/7//v/+//7//v/+7/7f/t/+7/7v/u/+7/7v/u/+3/7f/s/+v/6//t
/+3/7f/t/+3/7f/s/+v/6//t/+3/7f/u/+z/7P/r/+v/6//q/+r/6v/s/+z/7f/t/+v/
6v/q/+n/6//r/+z/7f/r/+v/6v/q/+z/6//r/+v/6//s/+z/7P/q/+r/6f/o/+r/6//r
/+v/7f/t/+j/5//o/+j/6P/o/+j/6v/q/+r/6v/o/+j/6P/o/+r/6v/q/+r/6P/o/+j/
6P/q/+r/6v/q/+r/6v/o/+j/6P/o/+j/6f/s/+z/7f/t/+v/7v/v//D/8v/0//b/9//7
//z//P/8//r/+v/6//z//v/+//7//v8AAAIABQAGAAYABgAGAAQAAwACAAIA///9//3/
/f///wEA///+//3//v/5//b/9P/x/+//7//t/+r/6v/q/+f/5f/k/+T/5P/m/+b/5v/m
/+X/5P/k/+T/4v/i/+L/4v/k/+P/4v/h/+H/4P/g/97/3//k/+r/8f/8/wYAEgApAE4A
ewChALYAwADCALIAhABRAC8AEwACAP7/9//r/+X/4f/Z/9f/2f/X/9P/1v/Z/9v/4P/l
/+P/4//m/+b/5v/m/+b/6P/o/+j/6P/m/+b/5v/n/+j/6f/q/+v/6f/q/+v/6//r/+v/
6//r/+3/7f/t/+7/7P/t/+3/7v/w//H/8f/x//H/8v/y//L/8v/z//P/8v/0//T/9P/1
//T/9P/0//T/9//3//f/+P/2//b/9//5//v//P/8//z//P/9//7//v/8//7///8AAAQA
BAAEAAYABAAFAAYACAAJAAsADAANABAAEQASABMAEwAVABcAGQAdAB4AHgAhACMAJAAn
ACkAKwAsAC0ALwAzADMANAA2ADUANwA6ADoAPAA+AD8AQABAAD8AQAA/AEEAQgBCAEIA
QgBBAEAAPQA8ADwAOQA5ADgANgAyAC8ALAApACcAJgAgAB8AHAAYABcAFAATABEADQAM
AAsACQAKAAkABwAGAAUAAgACAAIAAAAAAP///v8AAAAA//////3//f/9//z//f/+//7/
/v/8//v/+//8//z//P/8//z//v/+//z//P/7//v//P/8//////////7/AAAAAAAAAAD/
/////////wEAAQAAAAAA/v/+//7//v///wAAAAABAP///v/+/////////wAAAAAAAP//
///+//3//f/8//v//f/9//3/+//6//r/+v/6//j/+f/5//n/+f/6//n/+v/4//j/+P/4
//r/+v/6//r/+f/5//n/+f/3//f/9//3//n/+P/3//f/9v/2//b/9v/3//j/+P/5//b/
9f/1//f/9f/1//X/9f/1//T/8//z//P/8//z//T/9P/0//P/8//z//L/8v/y//L/8v/z
//P/9f/0//T/8//x//H/8v/z//X/9f/0//T/9v/1//X/9f/1//b/9v/2//b/9v/1//T/
8v/z//P/8//z//X/9P/1//T/8v/y//L/8v/0//T/9P/0//T/9P/0//T/9P/0//T/9P/2
//b/9v/2//T/9P/y//L/9P/0//T/9f/2//b/9//3//X/+P/5//r//v8AAAIAAwADAAQA
BAAEAAIAAgACAAQABwAIAAkACgAMAA4AEQASABIAEgASABAADQAMAAwACQALAAsACwAN
AAsACQAIAAcABAD///z/+v/5//f/9//1//L/8v/y/+//8f/w//D/8P/u/+7/7v/u/+//
7v/u/+7/8P/w//D/8P/v/+3/6//p/+v/6v/o/+j/6f/s//L/+/8GABIAIgA7AGIAiwCr
AL4AxADCAK4AgABPADEAHQASABQACwD9//f/8//t/+v/6//n/+P/5P/n/+f/6v/v//H/
8f/0//b/9v/2//b/9f/0//P/8v/0//T/9P/1//X/9f/1//X/8//0//X/9f/3//f/9//3
//X/9f/1//b/+P/5//n/+v/4//n/+f/5//f/+P/4//j//P/9//3//P/8//z//P/9/wAA
AAAAAAAAAQABAAEAAgACAAIAAwAFAAUABgAGAAYABgAHAAgACAAIAAoACwAMAAwADAAM
AA4ADgAPABAAEgATABUAFgAXABgAGQAaABsAGwAdAB8AIQAlACYAJgApACkAKgAtAC8A
NQA2ADcAOQA5ADkAOgA8AD0APwBCAEIARQBGAEYARgBJAEkASwBLAEsATABMAEwASgBJ
AEgARQBFAEYARABFAEAAPgA6ADcANAAxAC8ALgAsACsAKAAkAB8AHAAbABkAGAAYABgA
FwAVABMAEAAOAA8ADAAMAAwADAAMAAsACgAKAAoACQAJAAkACQAJAAgACgAKAAkACAAI
AAcABwAIAAYABgAGAAYABgAGAAQABAAHAAcACAAIAAcABwAHAAYABgAGAAYABgAJAAkA
CQAJAAcABwAGAAYACAAIAAgACAAIAAgABwAHAAUABAAEAAUABwAHAAgACAAEAAMAAwAC
AAIAAwADAAMAAQABAAEA//8AAAAAAAAAAAAAAQABAAEAAAAAAP7//v8AAAAAAAAAAP7/
/v/+//7//f/9//3//f///////////////v/9//3//v/+//7//v/8//z/+//7//z/+//7
//3//f/9//3//f/7//r/+f/5//v/+//7//z//P/8//v/+//7//r/+v/6//z//P/9//3/
+//6//r/+f/7//v//P/9//v/+//6//r/+v/5//n/+f/7//z//P/8//v/+v/4//b/+P/5
//n/+f/7//n/+P/3//b/+P/4//j/+P/4//j/+P/4//b/9v/2//b/+P/4//j/+P/6//j/
+P/4//j/+P/5//r//P/9//3//f/+////AAACAAQABgAHAAkACAAIAAgACAAIAAgACgAM
AA0ADgAPABIAEwAVABUAFAAWABYAFAATABIAEgAPAA8ADwAPABEAEQAPAA4ADQAMAAQA
AAD9//n/+P/5//j/9v/0//T/8f/x//L/8v/y//L/8v/y//L/8f/u/+7/7v/u//D/8P/w
//D/7//s/+v/6//q/+j/6v/t//L/+P8BAAwAGAAqAEcAcgCbALUAxADKAMQApABwAEUA
KQATAAwADAABAPX/8f/p/+P/5f/j/93/3f/g/+X/6f/s/+3/7//v/+7/8P/w//D/8P/u
/+7/7v/u/+7/7v/u/+//8f/x//H/8f/v//D/8f/x//P/8//z//P/8//z//P/9P/0//X/
9f/2//b/9//3//f/9f/2//b/9v/2//f/9//2//j/+P/4//n/+P/4//j/+P/7//v/+//8
//r/+v/7//3///8AAAAAAAAAAAEAAgACAAIABAAFAAYACAAIAAgACgAIAAkACgAMAA0A
DwAQABEAFAAVABYAFwAXABkAGwAdACEAIgAiACUAJQAmACkAKwAvADAAMQAzADUANQA2
ADgAOQA7AD4APgA/AEAAQABAAEEAQQBDAEMARQBGAEYARgBGAEUARABBAD8APgA6ADkA
NwA2ADMAMQAsACkAJwAmACIAIQAeABoAGQAWABUAEwAPAA4ADQALAAwACwAJAAgABQAC
AAIAAgAEAAQAAwACAAIAAgABAAEA/////////v8AAAAA///+//z/+//7//z//P/8//z/
/P/8//z/+v/6//v/+//8//z//////////v/9//z/+//6//v/+//7//v/+//7//r/+v/6
//r/+v/6//z//P/7//v/+v/4//f/9//5//n/+v/6//j/9//3//b/9P/1//X/9f/3//f/
9//1//L/8v/y//L/8v/z//P/8//y//L/8P/w//D/8P/w//D/8P/w//D/8P/t/+3/7f/t
/+3/7f/t/+3/7//u/+3/7f/s/+z/7P/s/+z/7P/r/+v/6v/p/+n/6//r/+v/6//r/+v/
6v/p/+n/5//n/+f/6P/q/+r/6f/p/+f/5v/m/+b/5v/m/+f/5//n/+b/5v/l/+P/4//k
/+X/5//n/+b/5v/k/+P/4//j/+X/5v/m/+b/5v/m/+X/5P/i/+P/4//j/+X/5f/k/+P/
4v/i/+L/4v/i/+T/5P/k/+T/4v/i/+L/4v/i/+L/4v/i/+L/4v/i/+L/4P/g/+D/4P/i
/+L/4v/i/+L/4P/g/+D/4P/g/+H/4v/k/+X/5f/l/+b/5//o/+r/7v/w//H/8//y//L/
8v/y//L/8v/0//b/+P/4//j/+v/6//3//v/+//7//v/8//v/+v/6//f/9//3//f/+f/5
//f/9v/1//T/7//s/+r/5//n/+f/5f/i/+D/4P/d/93/3P/c/9z/3P/c/9z/3P/b/9r/
2v/a/9r/2v/a/9r/2v/Z/9j/1//X/9T/1P/U/9f/2v/i/+v/9P8AABIAMQBaAIUAoQCy
ALoAsgCQAFwAMQAVAP3/9P/0/+f/2//V/8//yf/J/8n/x//H/8r/z//T/9b/1//X/9f/
2P/a/9r/2v/a/9r/2v/a/9r/2P/Y/9j/2f/b/9v/2//b/9n/2v/b/9v/3f/d/93/3f/d
/93/3f/e/9z/3f/d/97/4P/h/+H/4f/f/+D/4P/g/+L/4//j/+L/4v/i/+L/4//k/+T/
5P/k/+f/5//n/+j/5v/m/+f/6f/p/+r/6v/q/+r/6//s/+z/6v/s/+3/7v/y//L/8v/0
//T/9f/2//j/+f/7//z//f8AAAEAAgADAAMABQAHAAkADQAOAA4AEQASABIAFAAVABkA
GgAbAB0AIQAhACIAJAAjACUAKAAoACsALAAsACwAKwArAC0ALQAvADAAMAAwAC4ALQAs
ACkAKgAqACcAJwAmACQAIAAdABkAFQASABAADgANAAoABgADAAAA///9//n/+P/3//X/
9v/1//P/8v/x/+7/7v/u/+7/7v/t/+z/7P/s/+v/6//p/+n/6f/o/+r/6v/p/+j/5v/l
/+X/5v/o/+j/6P/o/+j/6P/m/+b/5f/l/+b/5v/n/+f/5//m/+b/5v/m/+b/5//n/+f/
5//n/+f/5v/m/+b/5v/m/+b/5v/m/+X/5f/l/+T/5P/l/+X/5f/m/+b/5v/l/+X/5P/i
/+P/4//j/+P/4//j/+H/4P/g/+D/4P/g/+H/4f/h/97/3v/c/9z/3v/e/97/3v/e/97/
3v/e/9v/2//b/9v/2//b/9v/2//d/9z/2//b/9r/2v/a/9r/3P/c/9v/2//Y/9f/1//Z
/9n/2f/Z/9n/2f/Y/9f/1//V/9X/1f/W/9b/1v/V/9X/1f/U/9T/1P/U/9T/1f/V/9X/
1P/U/9P/0//T/9T/1f/V/9X/1P/U/9T/0//T/9P/0//U/9T/1P/U/9T/0//S/9D/0f/R
/9H/1f/V/9T/0//Q/9D/0P/Q/9D/0v/S/9L/0v/S/9L/0v/S/9L/0v/S/9L/0v/S/9L/
0v/Q/9D/0P/Q/9D/0P/Q/9D/zv/O/87/zv/N/87/z//Q/9D/0f/S/9L/0f/R/9H/1P/X
/9j/2v/c/9z/3f/f/+D/4P/g/+D/4P/g/+L/5P/k/+L/4v/k/+b/6//s/+z/7P/q/+j/
5//m/+j/5f/l/+X/5f/n/+f/5f/k/+P/4v/d/9v/2v/Y/9f/1v/T/8//zv/Q/83/zf/M
/8r/yv/K/8r/yP/I/8f/xv/I/8j/yP/I/8j/yP/I/8f/xv/F/8X/xv/E/8T/w//E/8j/
0f/a/+b/9v8NADAAXQCDAJgApACmAJYAbAA7ABcA/f/q/+T/2//P/8f/wf+9/73/v/+9
/7n/uv+9/7//wP/D/8X/x//K/8r/yv/K/8r/yP/I/8j/yP/I/8j/yP/J/8n/yf/J/8n/
x//I/8n/yf/L/8v/y//L/8v/y//L/8z/zv/P/8//0P/O/8//z//P/8//0P/Q/9D/0v/T
/9P/0v/S/9L/0v/T/9b/1v/W/9b/1f/V/9X/1v/W/9b/1//Z/9v/3P/c/9z/2v/b/9z/
3P/e/+D/4f/i/+L/4v/i/+T/5P/l/+b/6P/p/+v/7P/t/+z/7f/u/+//8//1//f/+f/5
//r/+v/9/wEAAgAFAAcACQAKAAsADQAPAA8AEAASABUAFwAaABoAGwAcABwAHAAdAB0A
HwAfAB8AIAAgACAAIAAfAB4AGwAbABwAGgAbABgAFgASAA8ADAAJAAcABgACAAEA/v/6
//X/8v/x/+//7//u/+3/6//p/+f/5P/i/+H/3v/e/97/3v/e/93/3P/a/9r/2f/Z/9v/
3f/b/w==
         </WaveFormData>
      </LeadData>
      <LeadData>
         <LeadByteCountTotal>10000</LeadByteCountTotal>
         <LeadTimeOffset>0</LeadTimeOffset>
         <LeadSampleCountTotal>5000</LeadSampleCountTotal>
         <LeadAmplitudeUnitsPerBit>4.88</LeadAmplitudeUnitsPerBit>
         <LeadAmplitudeUnits>��V</LeadAmplitudeUnits>
         <LeadHighLimit>2147483647</LeadHighLimit>
         <LeadLowLimit>268435456</LeadLowLimit>
         <LeadID>V1</LeadID>
         <LeadOffsetFirstSample>0</LeadOffsetFirstSample>
         <FirstSampleBaseline>0</FirstSampleBaseline>
         <LeadSampleSize>2</LeadSampleSize>
         <LeadOff>FALSE</LeadOff>
         <BaselineSway>FALSE</BaselineSway>
         <ExcessiveACNoise>FALSE</ExcessiveACNoise>
         <MuscleNoise>FALSE</MuscleNoise>
         <LeadDataCRC32>705097165</LeadDataCRC32>
         <WaveFormData>
6P/o/+j/6P/q/+r/6v/q/+j/6P/o/+j/6//s/+3/7v/s/+z/7P/s/+7/7v/u/+7/8P/w
//D/8P/w//D/8P/w//D/8P/w//D/7v/u/+7/7v/u/+7/7v/u/+7/7v/u/+7/7P/s/+z/
7P/u/+7/7v/u/+7/7v/u/+7/8P/w//D/8P/y//L/8v/y//L/8v/y//L/9P/0//T/9P/0
//T/9P/0//T/9P/0//T/9P/0//T/9P/y//L/8v/y//L/8v/y//L/8P/w//D/8P/w//D/
8P/w//L/8v/y//L/8f/w/+//7v/u/+7/7v/u/+3/7P/r/+r/6v/q/+r/6v/q/+r/6v/q
/+r/6v/q/+r/7P/s/+z/7P/q/+r/6v/q/+z/7P/s/+z/7f/u/+//8P/u/+7/7v/u/+//
8P/x//L/8v/y//L/8v/0//T/9P/0//b/9v/2//b/+P/4//j/+P/7//z//f/+/wAAAAAA
AAAAAAAAAAAAAAACAAIAAgACAAAAAAAAAAAAAwAEAAUABgAIAAgACAAIAAgACAAIAAgA
CgAKAAoACgAKAAoACgAKAAwADAAMAAwACgAKAAoACgAMAAwADAAMAAwADAAMAAwADAAM
AAwADAAMAAwADAAMAAwADAAMAAwADAAMAAwADAAOAA4ADgAOAAwADAAMAAwADgAOAA4A
DgAMAAwADAAMAA4ADgAOAA4ADgAOAA4ADgAMAAwADAAMAA4ADgAOAA4ADgAOAA4ADgAQ
ABAAEAAQABAAEAAQABAADgAOAA4ADgAPABAAEQASABAAEAAQABAAEAAQABAAEAAOAA4A
DgAOAA0ADAALAAoACgAKAAoACgAKAAoACgAKAAwADAAMAAwADQAOAA8AEAAQABAAEAAQ
ABIAEgASABIAEgASABIAEgASABIAEgASABQAFAAUABQAFAAUABQAFAAUABQAFQAVABMA
EwATABMAEgASABQAFQAVABYAFgAXABcAFwAXABcAGgAaABsAGwAaABcAFAASABEAEQAP
AAwACAAFAAQAAwADAAQABQAHAAoACwAMAAwADAAMAA0ADQANAAsACwALAAwADgAPABAA
EQASABIAEgAUABQAFAAUABMAEwATABIAFAAUABQAFgAWABYAFwAXABUAFQAVABUAEgAR
ABAAEAAOAAoACgAMAA0AEQAUABYAFAATAA4AAADw/+L/0//F/7b/rP+u/7b/xf/U/+L/
7f/q/97/1v/R/8b/v/+//8X/z//c/+X/7f/0//r///8HABAAEgAVABcAGQAZABkAGgAc
AB0AHgAeAB4AHgAfACAAIAAgACIAIgAiACIAIgAkACQAIwAjACUAJQAlACYAJgAmACYA
JgAnACcAJwAoACgAJwAmACUAJAAjACMAIwAjACMAIwAkACIAIQAhACEAIwAjACMAJAAj
ACIAHwAbABkAGAAYABgAGAAYABgAGQAaABsAHQAfACEAIgAjACUAIgAhAB4AHQAbABoA
GgAaABwAGwAbABwAGgAaABgAFwAXABgAGQAaABsAHAAcABoAGwAbAB0AHwAhACEAIQAh
AB8AHwAeAB4AHwAfAB8AHwAfAB8AHwAfABwAGwAaABkAGQAaABoAGgAZABgAFwAWABYA
FwAXABcAFAATABIAEgARABIAEgASABQAFAAUABMAEgASABMAEwAVABYAFwAYABgAGAAY
ABgAGgAaABoAGQAaABoAGgAbABoAGgAbABwAHAAcAB0AHQAdAB0AHQAeAB4AHgAeAB4A
HgAeAB8AHwAdAB0AHAAcAB4AHgAeAB4AHwAfAB8AHwAfAB4AHgAeACAAIAAgACEAHwAe
AB4AHgAgACAAIAAgAB4AHwAgACAAIQAhACAAIAAgACAAIAAhACAAHwAdABwAGwAaABkA
GAAXABcAFgAVABIAEQARABEAEQASABIAEgARABAAEAAPAA8AEQARABEAEQARABEAEQAQ
ABAAEAARABEAEQARABAAEAAQABAAEAASABIAEgASABEAEgASABIAEgASABEAEQATABMA
FAAVABMAEwATABIAFAAUABQAFAATABQAFAAUABQAEwATABMAFQAVABUAFgAUABQAFAAU
ABQAEwATABQAEgASABEAEQATABMAEwAUABQAFQAVABUAEgASABIAEgAUABUAFQAWABgA
FwAWABUAFAAWABYAFgAWABgAGAAYABgAFwAWABUAFAATABIAEQAQAA8ADwAPAA8AEQAR
ABAAEAAUABUAFQAWABYAFwAXABcAGAAZABsAHAAbABsAGwAZABgAGAAWABcAFQASAA4A
CwAKAAkACQAKAA0ADwAQABEAEAAQABAAEAATABMAEwARAA8ADwAQABIAEwAUABUAFgAY
ABgAGgAaABoAGgAbABsAGwAaABoAGgAcAB4AHgAeAB0AHQAdAB0AHQAdAB0AHQAfAB4A
HgAeAB4AHgAhACcAKgAsACoAKQAkABoADAD+/+//3//Q/8b/xP/K/9n/6v/6/wUABgD8
//L/6//e/9f/2f/b/+X/8v///wcADAAQABMAGwAgACIAIwAkACcAKAApACkAKgAqACoA
KgAqACoAKwAuAC4ALgAwAC4ALgAuAC4AMAAwAC8ALwAxADEAMQAyADAAMAAwADAAMAAx
ADIANAAyADEAMAAvAC4ALQAtAC0AKwArACsALAAsACsAKwArAC0ALQAtAC4ALgAuACwA
KQArACwALgAwADIAMgAyADMAMQAxADIAMwAyADIAMgAzADEAMQAvAC8ALwAuAC4ALgAu
AC0ALQAuAC4ALgAsACsAKwAsAC0ALgAsACwAKwAoACoAKQAqACsAKQApACkAKQAlACUA
JAAkACUAJQAlACUAIgAhACAAHwAeAB0AHAAbABkAGgAaABoAGQAYABcAFgAWABcAFwAX
ABQAEwASABIAFQAWABYAFgAUABQAFAATABIAEgATABMAFQAWABcAGAAWABYAFgAWABYA
FgAWABUAFQAUABMAEwASABIAEwAUABIAEgATABMAFQAVABUAFgAWABYAFgAWABYAFgAX
ABcAFQAVABQAFAAUABQAFAAUABIAEQAQAA8ADwAOAA4ADgAOAA4ADgAPAA0ADAAMAAwA
DAAMAAwADAALAAsACwAKAAsACwAKAAoACAAIAAgACQAJAAkACAAIAAgACAAIAAgABwAH
AAYABQACAAEAAQABAP//AAAAAAAAAQAAAAAA/////wEAAQABAP//////////AAAAAAAA
AQABAAEAAQAAAAAAAAAAAAAAAgACAAIAAgABAAIAAgACAAQABAADAAMAAgABAAEAAQAA
AP///v/8//7//v/+//7//f/+//7//v//////AAABAP///////wAAAAAAAAAAAAACAAEA
AQACAAAAAAD/////AAABAAIABAACAAMAAwADAAIAAgACAAIABAAFAAUABAAAAP7//v/+
//7//v/+//7//v/+//7//v/+//7/////////AQABAAEAAAD+/wAAAQABAAQABAAFAAUA
AwADAAMABAAEAAUABQAFAAUAAwACAP///v/7//f/8v/x//D/7//v//D/8f/z//T/8//0
//T/9P/0//X/9f/1//H/8f/x//L/9v/3//j/+f/4//j/+P/6//r/+v/6//v/+//7//r/
+v/4//j/+v/6//r/+//7//v/+//7//v/+//7//v//P/8//7//v/+////AQACAAIAAgD/
//r/7v/g/9L/w/+x/6L/nv+k/7D/w//Q/9z/5f/i/9L/yP+//7T/q/+r/6//uf/E/83/
1f/a/9z/4//t//L/9P/1//X/9//3//f/+P/6//v//P/8//z//P/9//3//P/7//z//P/8
//z//P/6//r/+f/5//n/+f/5//r/+P/4//j/+P/3//f/9//4//v/+//7//v/+//7//z/
/f////////8AAAAA/////////f/9//3//v///wAA///9//3//P/8//z/+v/6//r/+//7
//v//P/9//3//P/7//v//f/9//v/+//7//r/+v/6//r/+f/5//r/+v/6//j/9//2//b/
9v/2//X/9v/2//T/8//x//H/8f/x//H/8f/x/+3/7f/s/+z/6f/p/+n/6f/p/+n/6f/p
/+r/6f/o/+f/5//o/+j/6P/o/+j/6P/o/+b/5//n/+f/5//n/+f/6P/p/+r/6v/q/+r/
6v/q/+n/6f/q/+z/7f/r/+z/7f/u/+7/7v/u/+7/7v/u/+7/7f/u/+7/7v/v//D/8P/x
//L/8P/w//H/8f/x//H/8f/y//L/8v/y//L/8v/y//P/8//1//X/9P/0//L/8v/y//L/
9f/1//X/9f/1//T/9P/0//T/9P/0//X/9f/0//T/9P/0//T/9P/0//L/8//0//T/8f/x
//D/8P/u/+7/7v/v//H/8f/w//D/7v/u/+7/7v/w//H/8f/x//D/7//v/+//8f/y//L/
8v/z//L/8v/x/+//8f/x//H/8//z//P/8//y//L/8v/z//X/9f/1//T/9f/2//f/+P/2
//b/9v/2//f/+P/4//j/+P/4//f/9//3//f/+P/5//n/+f/5//j/+P/4//j/+P/5//r/
+v/6//r/+f/5//n/+f/5//n/+v/4//j/+P/4//j/9//3//j/+v/6//n/+f/3//f/9//4
//j/+f/5//n/+P/4//j/+P/4//f/9//4//r/+v/6//r/+v/4//j/+P/4//j/+P/4//j/
+P/4//j/+P/3//f/9v/1//X/9f/1//T/9P/2//f/9//6//r/+//7//v/+//7//z//P/9
//3//f/9//v/+v/3//X/8//w/+z/6f/o/+f/5//l/+X/5v/m/+T/5P/j/+L/4v/j/+P/
4//f/9//3//g/+T/5f/m/+f/5v/m/+b/6P/m/+b/5v/n/+n/6f/o/+j/5v/m/+j/6P/o
/+n/6f/p/+n/6f/p/+n/5//n/+j/6P/o/+r/7P/t//H/8P/u/+z/6f/i/9T/xP+4/6n/
l/+M/4z/kv+e/6//wP/O/9P/yv+8/7T/qf+e/5n/nf+l/6//uv/F/8v/zv/S/9f/3//m
/+j/6f/n/+n/6f/p/+j/6v/r/+z/7P/s/+z/7f/s/+z/7P/u/+7/7v/u/+7/8P/w/+//
7//v/+//7//w//D/8P/w//D/7f/t/+3/7v/v/+//7//v/+7/7f/t/+3/7f/t/+3/7v/w
/+//7//v/+3/7f/t/+7/7//w/+//7f/u/+7/7//w//D/8P/w//H/8f/x//L/8//z//L/
8f/x//P/8//x//H/8//y//L/8v/y//H/8f/y//L/8v/w/+//7P/s/+z/7P/t/+7/7v/s
/+v/6f/p/+n/6f/p/+n/6f/p/+n/6P/o/+f/5//n/+f/5//n/+f/5//m/+X/5P/j/+P/
5P/k/+T/5P/k/+T/5P/k/+X/5f/l/+f/5//n/+j/6f/q/+r/6v/r/+z/7f/t/+3/7v/w
//H/7//w//H/8v/y//L/8v/y//T/9P/0//P/9f/0//P/8//0//T/9f/2//T/9P/1//X/
9f/1//X/9v/2//b/9v/2//b/9v/3//f/+f/5//j/+P/2//b/9v/2//n/+f/5//n/+f/4
//j/+P/4//j/+P/5//r/+v/7//z/+//6//n/+P/3//f/9//2//X/9f/0//T/8v/y//L/
8//z//P/8v/y//H/8P/v/+7/7v/v/+//7//w/+//7//v/+//8P/w//D/8P/w//H/8f/v
//H/8f/x//H/8f/x//H/8P/w//D/8f/z//P/8//y//L/8v/y//L/8P/w//D/8P/x//L/
8v/y//L/8v/x//H/8f/x//L/8//1//X/9f/0//L/8v/y//L/8//0//T/9P/2//X/9f/1
//X/9f/1//b/9v/2//b/9v/2//X/9f/2//j/+P/3//f/9//3//f/+P/2//f/9//3//f/
+P/5//r//P/7//v//P/8//7//v/+//7//v/+//7//v8AAAAAAAAAAAAAAAAAAAAAAAAA
AAAAAAACAAMAAwADAAMAAwADAAIAAgAEAAUABQAGAAYABwAHAAcABwAHAAgACgALAAsA
CwAKAAkACQAHAAkABwAEAAAA/f/8//v/+//6//v//f/+/wEAAgACAAIAAgADAAMAAwAD
AAMAAwAEAAUABQAFAAUACAAIAAgACgAMAAwADAANAAsACwAKAAoADAAMAA4ADgAOAA8A
DwAPABEAEQARABEAEwATABQAFAAUABQAFgAXABsAHgAgACAAHQAYAAwA/P/s/9//z//C
/7r/vP/E/9X/5P/y//v/+P/u/+T/3f/U/8//z//T/93/6P/z//n/AAAEAAkAEwAYABgA
GQAXABkAGQAZABoAHAAdAB4AHAAcABwAHQAeAB4AHgAgACIAIgAiACIAIQAgAB4AHQAd
AB0AHQAeAB4AHgAeAB4AHgAfACAAIgAjACMAIwAjACIAIQAhACEAIgAjACQAJgAkACMA
IwAjACUAJQAlACYAJgAmACQAIQAfAB4AHgAeAB4AHgAeAB8AHgAdAB0AHQAdABwAGwAb
AB0AHQAbABsAGwAaABoAGgAcABsAGwAcABoAGgAYABcAGAAYABgAGAAZABoAGgAYABcA
FQAVABUAFwAXABcAFwAVABUAFAAUABMAEwATABMAEwATABMAEwAQAA8ADgANAA8AEAAQ
ABAADwAOAA0ADAAMAA0ADQANAA0ADQANAA4ADQAOAA4ADgAQABAAEAAPABAAEAARABEA
EQASABMAFAAUABQAFAAUABIAEgASABEAFAAUABQAFQASABIAEwAUABQAFAAVABUAFQAV
ABUAFgAYABgAGAAYABgAGAAZABkAFwAXABYAFgAWABYAFgAWABkAGQAZABkAGQAYABgA
GAAaABoAGgAbABsAGgAaABoAGgAaABoAGgAcAB0AHgAeAB8AHwAeAB4AIQAiACMAJQAl
ACUAJAAkACYAJgAmACYAJgAnACcAJwAmACUAJQAlACUAJgAmACYAJQAkACQAIwAjACUA
JQAlACMAIwAjACMAIAAgACAAIQAjACMAIwAiACAAIAAgACAAIgAiACIAIgAjACQAJAAk
ACMAIgAgAB8AGwAZABgAFwAVABMAEQAOABAAEAAQABAADwAQABAAEAAOAA0ADQANAA8A
DwAPABAADgAOAA4ADgAPAA8AEAASABIAEgARABEAEQARABEAEgAWABkAGwAdAB4AHgAe
AB4AIAAhACMAJAAkACIAIgAiACIAJAAkACQAJAAmACYAJgAmACQAJAAkACQAJQAmACcA
KAAmACYAJgAmACQAJQAlACUAJgAnACgAKAAmACgAKQApACoAKgArACsALQAtAC0ALgAs
AC0ALQAtACwAKwArACkAJwAlACIAHgAbABoAGQAZABoAGwAdAB4AHQAeAB4AHgAfACEA
IgAjAB8AHwAfACAAIgAjACQAJQAoACgAKAAqACoAKgAqACsALQAtACwALAAsACwALgAu
ADAAMQAxADEAMQAxADEAMQAxADEAMgAyADIAMgAuACkAKQAsACoAKAApACQAGAAIAPj/
6f/Z/8j/vv+8/8b/1f/m//T///8AAPT/6P/h/9j/0f/P/9X/3//s//f//f8AAAQACQAR
ABgAGgAbABsAHQAdAB0AHAAeAB8AIAAgACAAIAAhACAAIAAgACIAJAAkACQAJAAkACQA
IwAjACMAIwAjACQAJgAmACYAJgAjACMAIwAkACMAIwAjACMAIgAhACEAIQAfAB8AHwAg
ACIAIQAhACEAHwAfAB8AIAAiACIAIAAdAB4AHgAfACAAIAAgACAAIQAhACEAIgAjACMA
IgAhACEAIwAjACEAIQAfAB4AHgAeABwAGwAbABwAHAAcABoAGQAYABgAGAAYABcAGAAY
ABYAFQATABMAEwATABMAEwATABEAEQAQABAADQANAA0ADQALAAsACwALAAcABQADAAEA
/v/+//3//P/6//r/+v/6//f/9//2//X/9v/1//T/9P/z//T/9P/0//T/9P/0//P/9P/0
//X/9f/z//T/9f/2//b/9v/2//b/9v/2//b/9f/3//b/9f/1//b/9v/3//j/9v/2//f/
9//3//f/9//4//b/9v/2//b/9v/2//f/9//4//n/+f/6//n/+P/3//b/9//3//f/9//3
//b/9v/2//b/9v/2//f/9//2//b/9v/0//T/9P/0//X/9//5//r/+//9//7/AAACAAIA
AgADAAUABQAEAAQABAAEAAQABAAEAAUABQAFAAYABQAFAAUAAwAEAAQABAAEAAQABQAF
AAQABQAEAAMABQAFAAUABQAEAAQABAAFAAIAAQAAAP7/+v/4//b/9P/x//D/7//u/+//
8P/w//D/7v/u/+3/7f/r/+v/7P/t/+3/7f/t/+z/7P/s/+z/7P/r/+z/7P/s/+z/6//r
/+v/6//r/+v/7P/u/+7/7v/u/+z/6//r/+z/7v/u/+3/7f/r/+v/6//s/+r/6//r/+v/
6//s/+3/7v/s/+v/6//s/+z/7v/u/+7/7v/s/+z/7P/s/+7/7v/u/+7/7v/u/+7/7v/s
/+z/7P/s/+3/7//w//H/7//v/+//7v/w//L/8//z//T/9P/1//X/8//z//P/9P/0//X/
9f/1//P/8f/w/+3/6//p/+b/4v/h/+D/3//f/+L/4//l/+b/5//o/+j/6P/m/+f/5//n
/+X/5f/l/+b/6v/r/+z/7f/s/+z/7P/u//D/8P/w//H/7//v/+7/7v/u/+7/8P/w/+7/
7//v/+//7//v/+//7//x//H/8v/y//L/8v/0//X/9//8//z/+v/3//L/5v/W/8j/u/+r
/5z/lv+c/6b/tf/G/9T/3//e/9L/yv/D/7j/rf+r/6//t//C/83/1f/a/+D/5f/r//L/
9P/1//X/9//3//f/+P/6//v//P/6//r/+v/7//z//P/8//7//v/+//7//v/8//z/+//7
//3//f/9//7//P/8//z//P/7//v/+//8//3//f/9//3//P/7//v/+//9//3//f/+//z/
+//7//v/+//7//v//P/+//7//P/5//n/+P/4//j/+v/6//r/+//5//n/+v/7//r/+v/6
//v/+//7//n/+f/5//j/+P/4//r/+f/5//r/+P/4//b/9f/2//b/9v/2//X/9v/2//T/
8f/v/+//7//x//H/8f/x/+//7//u/+7/7//v/+//7//t/+3/7f/t/+3/7f/t/+3/7f/u
/+7/7v/u/+7/7v/u/+7/7//v/+//7//v/+//8P/x//L/8v/y//P/9P/1//X/9P/0//X/
9f/3//j/+f/6//r/+v/6//r/+P/4//j/9//6//r/+v/7//j/+P/5//r/+v/6//v/+//7
//v/+//8//r/+v/6//r//P/8//3//f/7//v/+v/6//z//P/8//z/+//7//v/+//9//z/
/P/8//z//P/8//3//P/6//n/+P/6//r/+v/6//j/+f/6//r/9//3//b/9v/4//j/+P/5
//f/9//2//b/+P/4//j/+P/2//f/9//3//b/9f/1//X/9//4//j/+P/3//b/9v/1//X/
9//3//f/9//3//f/9//2//b/9v/3//f/9//3//b/9v/2//b/9v/0//T/9P/0//P/9P/0
//T/9P/0//P/8//z//P/9P/1//P/8//z//L/9P/0//T/9P/z//T/9P/0//L/8f/x//H/
8//z//P/9P/y//L/8v/y//T/8//z//T/8v/y//H/8f/x//H/8f/y//L/8//z//P/8P/w
//D/8P/y//H/8//0//T/8v/y//L/8v/y//L/8v/y//T/9P/0//T/8v/y//L/8v/z//P/
8//z//P/8//y//L/8v/z//P/9P/2//f/9//3//X/9f/2//b/9//3//f/9f/1//T/8f/x
/+3/6v/m/+P/5P/j/+P/5P/j/+X/5v/n/+j/6P/o/+j/5//n/+f/5f/n/+f/6P/q/+3/
7v/v//D/7v/u//D/8P/u/+7/7//v/+//7v/u/+7/7v/w//D/8P/x//H/8f/x//H/8f/x
//H/8f/y//T/9P/0//T/9f/3//j/+P/2//X/7v/i/9L/xP+1/6P/mP+W/5r/pv+5/8j/
1v/d/9b/xv++/7X/qv+l/6f/r/+5/8b/z//X/9r/3v/l/+//9P/2//f/9f/3//f/9//4
//r/+//8//z//P/8//3//f/8//v//P/+//7//v/+//z//P/7//v//f/9//3//v/+//7/
/v/+//v/+//7//z//f/9//3//f/8//v/+//7//3//f/9//7//v/9//3//f/7//v/+//8
//3//v/9//v//f/8//z//P/8//z//P/9//3//f/+///////+//3//f///////f/9//v/
+v/6//r/+v/5//n/+v/6//r/+P/3//b/9v/2//b/9f/2//b/9P/1//P/8//z//L/8f/w
/+//7//v/+7/7v/r/+v/6//r/+v/6//r/+v/6P/n/+b/5f/j/+T/5P/k/+T/5P/k/+T/
4//j/+L/4f/h/+H/4f/i/+H/4v/i/+L/5P/k/+T/4//k/+T/5f/l/+P/5P/l/+b/5v/m
/+b/5v/k/+T/5P/j/+T/5P/k/+X/5v/m/+f/6P/o/+j/6f/p/+n/6f/p/+r/6P/o/+j/
6P/q/+r/6//r/+v/6//q/+r/6v/q/+r/6v/t/+3/7f/t/+3/7P/s/+z/7P/s/+z/7f/t
/+z/7P/s/+z/7P/s/+z/7v/v//D/8P/v/+//7v/u/+7/7v/u/+//7//v/+7/7v/s/+z/
7P/s/+7/7//v/+//7v/t/+3/7f/t/+7/7v/u/+//7v/u/+3/6//t/+3/7f/v/+//7//v
/+7/7v/u/+//7f/t/+3/7P/t/+7/7//w/+7/7v/u/+7/7//w//D/8P/w//D/7//v//H/
8f/y//P/8//z//P/8v/0//T/9P/0//X/9v/2//b/9P/z//P/8//1//X/9f/2//b/9v/2
//b/9f/z//L/8v/0//T/8//z//P/8//z//T/9P/1//X/9f/2//b/9v/2//T/9f/1//b/
9v/2//b/9v/2//T/9P/0//T/9P/0//T/9P/0//T/9P/0//T/9P/0//T/9v/2//b/9v/0
//T/9P/0//f/9//3//f/9//3//b/9v/4//n/+f/6//r/+//7//v/+f/5//r/+v/9//3/
/f/7//n/+P/1//X/8f/u/+r/5//n/+f/6P/q/+v/7f/u/+//8P/w//D/8P/x//H/8f/v
/+//7//w//L/9f/2//f/+P/3//b/9//2//j/+P/5//n/+f/4//j/+P/4//r/+v/6//v/
+//7//v/+//7//v/+//9//z//v8AAAAAAAADAAUABAAGAAYAAwD+//D/4v/Q/7//rf+k
/6D/pP+w/8P/0v/e/+P/2v/M/8b/vf+0/7H/tf+9/8n/1P/d/+X/6P/s//P/+/8AAAIA
AwABAAMAAwADAAIABAAFAAYABgAGAAYABwAGAAYABgAIAAgACAAIAAgACgAKAAkACQAJ
AAkACQAKAAwADAAMAAwACQAJAAkACgALAAsACwALAAoACQAJAAkACQAJAAkACgAIAAcA
BwAHAAcABwAHAAgACQAKAAkABwAIAAgACQAKAAwADAAMAA0ADQANAA4ADwAPAA4ADQAN
AA8ADwANAA0ADwAOAA4ADgAOAA0ADQAOABAAEAAOAA0ADgAOAA4ADgANAA4ADgAMAAsA
CQAJAAkACwALAAsACwALAAsACgAKAAkACQAJAAkACQAJAAkACQAGAAUABAADAAMABAAE
AAQAAgACAAIAAgABAAEAAAD//////////wAA//8AAAAAAAD///7//f/7//j/+P/5//n/
9//4//n/+v/6//r/+v/6//n/+P/3//X/9v/2//b/9//4//j/+f/6//n/+P/4//f/+f/5
//n/+v/4//j/+P/4//r/+v/7//v/+//7//r/+v/4//j/+P/4//v/+//7//v/+//6//r/
+v/6//r/+v/7//v/+v/6//r/+P/4//j/+P/2//f/+P/4//X/9f/0//T/9v/2//b/9//3
//f/9v/2//b/9v/2//b/9v/3//f/9//2//X/9f/1//X/9v/2//b/9//2//b/9f/z//X/
9f/1//X/9f/1//X/9P/0//T/9f/1//X/9f/0//b/9v/2//b/9P/0//T/9P/z//T/9P/0
//T/9P/z//P/8//z//T/9f/3//f/9//2//b/9v/2//b/9//4//j/+P/4//f/9//3//f/
9//3//j/+P/4//j/+P/4//f/9//4//r/+v/5//n/+f/5//n/+v/4//n/+f/5//r/+v/6
//r/+P/5//v/+v/6//r/+v/6//r/+v/6//r/+v/8//z//P/8//z//P/8//z//P/8//z/
/P/8//z//P/8//z//P/8//z//P/8//z//f/9//3//f/9//3//P/8//7//////wAAAAD/
////////////AAAAAAEA/v/9//r/9//0//H/8f/v/+z/6P/l/+T/4f/h/+L/4//l/+b/
5//o/+n/6v/r/+3/7//v/+3/7f/t/+7/8P/x//D/8f/y//L/9P/2//b/9v/2//f/9//3
//b/9v/2//b/+v/6//r/+//5//n/+f/5//v/+//7//v//P/8//z//P/8//3/AQAGAAYA
BgADAAAA9P/k/9L/w/+z/6T/nP+a/6D/rf+8/8z/1//Y/87/xv+//7b/rf+t/7H/uf/G
/9H/2f/g/+T/6f/v//T/9v/5//f/+f/5//n/9v/2//X/9P/z//L/8f/x//L/8v/y//T/
9P/0//T/9P/0//T/8//z//X/9f/1//b/9P/0//T/9P/z//P/8//0//T/8//y//H/8P/v
/+//7//t/+3/7f/u/+z/6//r/+v/6//r/+v/7P/s/+z/6v/n/+j/6P/p/+r/7P/s/+z/
7f/v/+//8P/x//P/9P/1//f/9//3//X/9f/3//b/9v/2//b/9f/1//b/9v/2//T/8//0
//T/9P/0//P/9P/0//L/8//x//H/8f/x//H/8f/x/+3/7f/s/+z/6//r/+v/6//q/+n/
6P/n/+b/5f/k/+P/4f/i/+L/4v/h/+D/3//e/9z/3f/d/93/2//Z/9f/1v/T/9L/0P/O
/8z/zP/M/8v/zP/M/83/zf/L/8z/zf/O/8z/zP/M/8z/y//K/8n/x//I/8j/yP/J/8r/
yP/H/w==
         </WaveFormData>
      </LeadData>
      <LeadData>
         <LeadByteCountTotal>10000</LeadByteCountTotal>
         <LeadTimeOffset>0</LeadTimeOffset>
         <LeadSampleCountTotal>5000</LeadSampleCountTotal>
         <LeadAmplitudeUnitsPerBit>4.88</LeadAmplitudeUnitsPerBit>
         <LeadAmplitudeUnits>��V</LeadAmplitudeUnits>
         <LeadHighLimit>2147483647</LeadHighLimit>
         <LeadLowLimit>268435456</LeadLowLimit>
         <LeadID>V2</LeadID>
         <LeadOffsetFirstSample>0</LeadOffsetFirstSample>
         <FirstSampleBaseline>0</FirstSampleBaseline>
         <LeadSampleSize>2</LeadSampleSize>
         <LeadOff>FALSE</LeadOff>
         <BaselineSway>FALSE</BaselineSway>
         <ExcessiveACNoise>FALSE</ExcessiveACNoise>
         <MuscleNoise>FALSE</MuscleNoise>
         <LeadDataCRC32>912631030</LeadDataCRC32>
         <WaveFormData>
BAAEAAQABAAHAAgACQAKAAoACgAKAAoADQAOAA8AEAAQABAAEAAQABAAEAAQABAAEQAS
ABMAFAASABIAEgASABMAFAAVABYAFgAWABYAFgAYABgAGAAYABkAGgAbABwAHgAeAB4A
HgAhACIAIwAkACYAJgAmACYAJwAoACkAKgAsAC4AMAAyADMANAA1ADYAOgA8AD4AQABD
AEQARQBGAEkATABPAFIAVQBYAFsAXgBgAGIAZABmAGoAbABuAHAAcwB0AHUAdgB3AHgA
eQB6AHsAfAB9AH4AewB6AHkAeAB3AHYAdQB0AHAAbABoAGQAXgBaAFYAUgBNAEgAQwA+
ADkANAAvACoAJQAiAB8AHAAYABQAEAAMAAoACAAGAAQAAQAAAP///v/7//r/+f/4//b/
9v/2//b/9P/0//T/9P/z//L/8f/w//L/8v/y//L/8P/w//D/8P/x//L/8//0//L/8v/y
//L/9P/0//T/9P/2//b/9v/2//b/9v/2//b/+P/4//j/+P/4//j/+P/4//j/+P/4//j/
+P/4//j/+P/2//b/9v/2//b/9v/2//b/9P/0//T/9P/0//T/9P/0//T/9P/0//T/8v/y
//L/8v/y//L/8v/y//L/8v/y//L/8v/y//L/8v/y//L/8v/y//D/8P/w//D/8v/y//L/
8v/x//D/7//u//D/8P/w//D/8P/w//D/8P/w//D/8P/w//L/8v/y//L/8f/w/+//7v/w
//D/8P/w//D/8P/w//D/7v/u/+7/7v/w//D/8P/w/+7/7v/u/+7/7v/u/+7/7v/w//D/
8P/w/+7/7v/u/+7/8P/w//D/8P/u/+7/7v/u/+7/7v/u/+7/7v/u/+7/7v/s/+z/7P/s
/+7/7v/u/+7/7P/s/+z/7P/s/+z/7P/s/+z/7P/s/+z/6v/q/+r/6v/s/+z/7f/u/+3/
7P/q/+n/6//r/+z/7f/w//D/8P/y//L/8v/y//L/9P/2//j/+v/6//n/+P/3//f/9//2
//P/8f/u/+n/5f/j/+X/5f/m/+j/6P/p/+n/6v/s/+3/7f/s/+v/6f/p/+j/6f/p/+j/
6P/n/+b/5v/m/+b/6P/o/+b/5v/m/+X/5//n/+f/5//m/+f/5//n/+X/5f/l/+X/5v/n
/+j/6v/q/+r/7f/3/wUAGAAoAC8ALQAnABsAAwDj/8L/nv9x/z7/IP8W/xb/I/8s/yj/
Iv8c/xL/Ev8c/yj/Nv9A/07/YP91/4z/o/+2/8T/zv/W/93/4v/k/+j/6v/t/+//9P/1
//f/+f/3//n/+v/6//z//v/+/wAAAAABAAIAAgACAAIAAgACAAQABgAHAAcABQAFAAUA
BQAIAAgACAAKAAkACgAKAAoADAAMAA0ADQAOABAAEQARABEAEQARABIAFAAVABcAGAAX
ABcAGAAZABoAGgAaABwAIAAiACMAJQAkACUAJgAnACkAKwAuADIAMwA1ADcAOQA6AD0A
PwBBAEcASQBMAFAAUQBTAFYAWABcAF8AYgBmAGgAawBtAG8AcABzAHQAdQB5AHsAfQB+
AH0AfgB+AH4AfgB+AH4AfgB7AHkAdQBxAG0AaQBmAGEAXwBbAFcAUQBJAEMAPQA3ADMA
LwAqACUAHgAZABUAEAAMAAgABQADAAEA/v/9//r/9v/z//H/7//u/+3/7P/s/+z/7P/q
/+n/6v/p/+j/6P/q/+r/6v/q/+n/6P/n/+b/6P/o/+j/6v/q/+r/6//r/+v/6//r/+v/
7f/v/+//7//u/+7/7v/u//D/8P/w//D/8P/w//D/8P/w//D/7//v//H/8v/z//P/8P/w
//D/7//x//H/8f/y//D/8P/w//D/8P/u/+7/7v/w//D/8P/w/+7/7f/t/+z/7v/u/+7/
7//t/+3/7f/t/+3/7P/s/+z/7f/t/+3/7f/r/+v/6//q/+r/6//s/+7/7v/u/+7/7v/r
/+v/6//r/+v/6//s/+z/6v/p/+n/6f/q/+v/7P/t/+z/7P/s/+z/7v/s/+z/7f/t/+3/
7v/u/+z/7P/r/+r/7P/t/+3/7f/s/+z/7P/s/+3/7f/t/+3/7f/t/+7/7v/r/+v/6//r
/+3/7f/t/+3/6//r/+v/6//t/+z/6//r/+z/7f/t/+3/6//r/+v/6v/s/+z/7v/u/+7/
7P/s/+z/7P/s/+z/7P/s/+z/7P/s/+z/7P/s/+z/7P/u/+7/7v/u/+7/7v/t/+z/7f/t
/+3/7f/u/+//8P/w//D/8v/z//T/9f/2//f/+P/3//j/+f/5//v/+//5//n/+P/1//P/
8P/p/+X/5f/n/+n/6v/q/+r/6f/p/+r/7P/v/+//7v/t/+v/6//s/+3/6//q/+r/6f/q
/+r/6v/q/+r/6v/q/+r/6v/p/+n/6f/r/+v/7P/t/+v/6//r/+v/7f/t/+3/7f/t/+z/
7P/s//H/+/8JABoALgA1ADUAMQAnABMA9f/U/7D/g/9O/yj/Gv8W/x//LP8s/yb/Iv8a
/xj/Hv8q/zj/RP9Q/2D/d/+Q/6n/vP/I/9D/2P/f/+b/6v/w//L/9f/3//r/+//9////
//8BAAIAAgAEAAYABgAIAAYABwAIAAgACgAKAAoACgAKAAwADQANAA0ADQANAA0ADgAO
AA4AEAAPABAAEAAQABEAEgAUABUAFAAWABcAFwAXABcAFwAYABoAGwAdAB4AHgAdAB0A
HQAfACAAIQAkACQAJgAnACkAKgArACwALQAvADEANAA4ADgAOQA6ADsAPQBBAEQARwBL
AE0AUABUAFcAWQBcAF4AYQBlAGkAbgBxAHMAdAB1AHcAewB9AH8AgQCDAIUAhgCHAIgA
iACIAIgAiACIAIgAhgCFAIIAfwB9AHkAdgBxAGsAZwBjAF0AVwBRAEsARQA/ADsANgAx
ACoAJQAhABwAGAAUABEADwAMAAgABgACAAAA/f/7//n/+v/5//j/+P/2//b/9P/z//T/
8//y//L/8P/w//D/8P/w//D/8P/w//L/8v/y//T/8v/y//P/8//1//X/9f/1//X/9//3
//f/9v/2//b/9v/4//j/+P/4//j/+P/4//j/+P/4//f/9//3//j/+f/5//j/+P/4//f/
+f/5//n/+v/5//j/9//2//f/9v/3//j/9v/2//b/9v/2//X/9f/0//b/9v/2//f/9f/1
//X/9f/1//T/9P/0//P/8//z//P/8//z//P/8v/z//P/8//0//P/8v/x//D/8f/x//H/
8f/x//H/8v/y//D/7//v/+//8f/x//H/8f/w//D/8P/w//L/8P/w//H/8f/x//L/8v/w
//D/7//u//D/8f/x//H/8f/w/+//7v/u/+//8P/x/+//7//w//D/8f/x//H/8f/z//P/
8//z//H/8f/x//H/8v/y//L/8//z//P/8v/x//H/8f/x//D/9P/0//T/9P/w//D/8P/w
//D/8f/y//P/9P/y//L/8v/y//D/8f/y//L/9P/z//P/8//x//L/8//0//b/9v/4//n/
+P/5//r/+//8//3//v///wEAAQABAP///f/8//n/9//1//H/7v/v/+//7//w//D/8P/x
//H/8v/0//X/9f/0//H/7//v//D/8//z//L/8v/x//D/8P/w//D/8v/y//L/8P/w/+//
7//v/+//7//w//P/8//z//P/8f/x//H/8f/z//P/9P/0//j//f8HABUAJAAwADMAMQAr
ACEACwDv/87/qv93/0b/Lv8k/yb/M/86/zT/NP8w/yb/JP8q/zj/Rv9S/2D/cv+F/5z/
tf/G/9D/2v/k/+n/7v/y//b/+P/7//3//v///wEAAwAFAAcACAAIAAYACAAIAAoADAAN
AA4ADgAOAA4ADgAOAA4AEAARABEAEQARABEAEQAQABAAEAASABMAFAAUABQAFAAUABUA
FQAWABgAGQAZABkAGQAZABoAGAAZABsAHAAdAB0AHgAfACAAIAAgACIAIgAkACUAJwAo
ACkAKgArACoAKwAtADAAMwA1ADcAOQA4ADsAPQA/AEEAQwBGAEoATQBPAFIAVABUAFcA
WgBeAGEAYwBkAGUAZQBnAGcAZwBpAGsAbQBuAG0AbgBuAG4AagBqAGoAagBqAGkAZgBj
AGEAXQBaAFUAUQBNAEkAQwBAADsANgAxAC0AKQAkAB8AHQAZABYAEgAQAAwACQAHAAUA
AgABAP7//v/7//n/9//2//X/9P/0//T/9P/y//H/8P/v/+7/7v/u/+7/7v/u//D/8P/w
//D/7v/u/+7/8P/w//D/8f/x//H/8f/x//H/8f/z//P/8//2//b/9v/2//T/9P/0//T/
+P/4//j/+P/2//b/9f/1//f/+P/5//n/+P/4//j/9//3//f/9//4//j/+P/4//j/+P/2
//b/9v/4//j/+P/4//j/9//3//b/9P/0//T/9f/3//f/9//3//X/9P/0//T/9f/1//X/
9f/1//X/9f/0//H/8f/x//L/9P/0//T/9P/z//P/8//z//P/8//0//T/9v/1//X/9f/z
//P/8//z//b/9v/2//b/9v/0//T/9f/1//X/9v/2//b/9v/1//T/8v/z//P/8//2//b/
9v/2//P/8//z//P/9f/1//b/9v/1//X/9f/1//P/8//z//P/9f/1//X/9f/1//T/8//z
//T/9f/1//X/9//3//f/9v/2//T/9P/2//b/+P/4//j/+P/3//b/9f/0//b/9v/2//b/
9P/0//T/9P/y//P/9P/0//b/9f/1//X/8//0//X/9v/4//j/+v/7//z//f/+/////v//
/wAAAQADAAMAAwABAP///v/7//n/+P/z/+//7//z//P/9P/0//L/8//z//T/+P/5//n/
+P/2//P/8v/y//X/9f/0//T/8//y//L/8v/y//T/9P/0//T/9P/z//P/8//z//P/9P/1
//X/9f/1//f/9//3//f/9f/1//b/9v/6/wEADwAdACwAMgAxACsAJQAVAPv/3/++/5T/
Yf82/yb/Iv8o/zX/Ov86/zr/Mv8o/yj/Mv9A/07/Wv9o/3r/kf+q/7//zP/U/97/6P/v
//T/9v/6//z///8BAAIAAwAFAAcABwAJAAoACgAIAAoACgAMAAwADQAOAA4AEAAQABAA
EAAOABAAEQARABMAEwATABMAEwASABEAEgATABQAFAAUABYAFgAXABcAFwAYABgAFwAZ
ABkAGQAaABgAGQAbABwAHwAfACAAIQAiACIAIgAkACUAJgAmACcAKAApACoAKwAsAC0A
LwAyADUANwA5ADsAPAA/AEEAQwBGAEcASQBMAFEAUwBWAFgAWABbAF4AYgBkAGcAaQBr
AGoAbQBuAG8AbwBxAHMAdAB1AHYAdgB2AHIAcgByAHIAcgBxAG4AawBpAGUAYgBdAFcA
UwBPAEkARgBBADwANwAxAC0AKAAjAB8AGwAYABQAEgAOAAsACQAFAAIAAQD+//3/+//6
//n/+P/3//b/9v/2//b/9P/z//L/8f/w//D/7v/u/+7/7v/w//D/8P/w/+7/7v/u//D/
8v/y//P/8//z//P/8//z//H/8//z//P/9v/2//b/9v/0//T/9P/0//j/+P/4//j/+P/4
//f/9//1//b/9//3//f/+P/5//n/9//3//f/+P/6//r/+v/6//r/+P/4//j/+P/4//j/
+P/6//n/+f/4//b/9v/2//f/9//3//f/9//3//b/9v/2//b/9f/0//P/9P/1//b/9v/z
//P/8//0//T/9P/0//T/8//z//P/8//z//P/9P/0//T/8//z//P/8f/x//H/8f/0//T/
9P/0//T/8v/y//P/8f/x//L/8v/0//T/8//y//D/8f/x//H/8v/y//L/8v/x//H/8f/x
/+//7//w//D/8f/x//H/8f/v/+//7//v//H/8f/x//H/8//y//H/8f/x//H/8P/v//D/
8f/y//L/8P/w/+7/7v/w//D/8P/w//D/7v/u/+7/7v/w//D/8P/w//D/8P/w//D/7v/u
/+7/7v/u/+//8P/w//D/7//v/+//7//w//H/8v/y//L/9P/1//T/9f/2//f/+v/7//z/
/f/9//3//f/7//3//P/5//f/8v/t/+n/6f/p/+n/6v/q/+z/7f/t/+7/7v/v/+//7v/u
/+3/7v/w/+//7//u/+7/7f/s/+z/7P/s/+7/7v/u/+7/7v/t/+3/7f/t/+3/7v/x//H/
8f/x//H/8f/x//H/8f/x//L/8v/0//n/AQAPACIAMgA5ADcAMQAlAA8A7//O/6j/ef9I
/yz/Iv8k/y//Ov82/y7/Jv8e/x7/Jv80/0L/TP9a/2z/g/+a/7H/wv/O/9j/4P/p/+7/
8v/2//j/+//9/wAAAQADAAUAAwAFAAYABgAIAAoACgAMAA4ADwAQABAADgAOAA4ADgAQ
ABIAEwATABEAEQARABEAFAAUABQAFgAXABgAGAAYABgAGAAZABkAGgAcAB0AHQAdAB0A
HQAeAB4AHwAhACIAIwAjACQAJQAmACYAJgAoACoALAAtAC8ALgAvADAAMQA0ADUANwA6
AD0APwBBAEMAQgBFAEcASQBPAFEAVABYAFkAWwBeAGAAZABnAGoAbgBwAHMAdQB3AHoA
fQB+AH8AgQCDAIUAhgCFAIYAhgCGAIYAhgCGAIYAhACDAIAAfQB5AHUAcgBtAGkAZQBh
AFsAVQBPAEkAQwA9ADkANAAvACoAJQAhABwAFgASAA8ADQAJAAYABQACAAAA/f/7//n/
+P/3//b/9v/0//T/8v/x//D/7//u/+7/8P/w//D/8P/u/+7/7v/u/+7/7v/u//D/8P/w
//H/8f/x//H/8f/x//H/8//z//P/9P/0//T/9P/0//T/9P/0//b/9v/2//b/9v/2//X/
9f/1//b/9//3//T/9P/0//P/8//z//P/9P/0//T/9P/0//T/8v/y//L/8v/y//L/8v/y
//H/8f/w//D/8P/w//H/8f/x//H/8f/v/+7/7v/u/+//7//v/+//7f/t/+3/7P/t/+3/
7f/u/+7/7v/u/+7/6//r/+v/6//t/+3/7v/u/+7/7f/t/+3/7f/t/+3/7f/u/+7/7v/u
/+7/7P/s/+3/7f/t/+7/7v/u/+7/7f/s/+z/7f/t/+3/7v/u/+7/7v/t/+3/7f/t/+//
7//w//D/7v/t/+z/6//t/+3/7f/t/+3/7f/t/+3/7f/s/+v/6//u/+//7//v/+7/7f/s
/+r/6v/s/+z/7v/u/+z/7P/s/+z/7P/s/+z/7P/u/+7/7v/u/+z/7P/s/+z/7v/u/+7/
7v/s/+z/7P/s/+r/6//s/+z/7v/t/+3/7f/r/+z/7f/u//D/8P/y//P/8v/z//T/9f/2
//f/+P/5//r/+//8//v/+f/4//X/8//w/+v/5//n/+n/6f/q/+r/6P/p/+n/6v/u/+//
7//u/+3/6//r/+z/7f/t/+z/7P/r/+r/6v/q/+j/6v/q/+r/7P/s/+v/6//p/+n/6f/q
/+z/7f/u/+//7//v/+//7//t/+3/7v/u//L/9////w0AHgAwADcANQAzACkAEwD3/9b/
sP+B/0r/KP8a/xr/J/8y/zD/KP8k/xr/Fv8e/yr/Ov9G/1b/aP99/5T/rf++/8j/0v/c
/+X/6v/w//L/9P/3//n//P/9////AQADAAUABgAGAAQABgAGAAgACAAJAAoACgAKAAoA
CgAKAAoADAANAA0ADwAPAA8ADwAOAA4ADgAQABMAFAAUABQAFgAWABcAFwAWABgAGQAZ
ABsAGwAbABwAHAAdAB8AIAAhACEAIgAjACYAJgAmACgAKAAqACsALQAwADEAMgAzADQA
NQA3ADoAPQA/AEEAQwBGAEkASwBNAFEAUwBWAFoAXQBfAGIAZABoAGsAbgByAHYAeQB7
AH0AgACDAIQAhQCHAIkAiwCMAI8AkACQAJAAjACMAIwAjACMAIsAiACFAIMAfwB8AHcA
cQBtAGkAYwBeAFkAVABPAEgAQwA9ADcANAAvACsAJgAiAB4AGwAZABYAEgAQAAwACgAH
AAUAAwACAAEAAAAAAAAAAAD+//3//P/7//r/+v/6//r/+v/6//r/+v/6//r/+P/4//j/
+v/8//z//f/9//v/+//7//v/+//9//3//f8AAAAAAAAAAP7//v/+//7/AAAAAAAAAAAA
AAAA////////AAABAAEAAgACAAIAAQD///////8AAAAAAAAAAAAAAAD+//7//v/8//z/
/P/8//7//f/9//z/+v/6//r/+//7//v/+//7//n/+P/4//j/9//3//f/9//5//n/+f/4
//X/9f/1//b/+P/4//j/+P/3//f/9//3//X/9f/2//b/+P/3//f/9//2//X/9P/z//b/
9v/2//b/9v/0//T/9f/z//P/9P/0//X/9v/2//b/9P/1//X/9f/2//b/9v/2//X/9f/1
//X/9f/1//b/9v/2//f/+P/5//j/9//2//X/9//3//f/9//3//b/9f/1//T/9f/1//X/
9//3//f/9v/2//b/9v/0//b/+P/4//j/+P/3//b/9f/0//b/9v/2//b/+P/4//j/+P/2
//b/9v/2//b/9//4//j/+P/3//f/9//3//j/+f/6//z//P/+/////v///wAAAQAEAAUA
BgAHAAYABQAEAAEAAQAAAP3/+//6//X/8f/x//P/8//0//T/9v/3//f/+P/4//n/+f/4
//f/9f/1//b/9//3//b/9v/z//L/8v/y//T/9v/2//b/9P/0//P/8//1//X/9f/2//X/
9f/1//X/9f/1//X/9f/3//f/+P/4//j//f8HABUAJAAyADcANQAxACUADwDz/9b/sv+D
/1L/NP8q/yr/Nf88/zr/OP82/yz/KP8u/zr/SP9U/17/bv+B/5r/s//E/9D/2v/k/+v/
8P/0//b/+P/7//3/AgADAAUABwAFAAcACAAIAAgACgAKAAwADAANAA4ADgAOAA4ADgAO
ABAAEgATABMAEQARABEAEQASABIAEgAUABUAFgAWABYAFAAUABUAFQAWABgAGQAZABkA
GQAZABoAGAAZABsAHAAfAB8AIAAhACEAIAAfACAAIgAkACUAJwAmACcAKAApACoAKwAt
ADAAMQAzADUANwA2ADkAOwA9AEEAQwBGAEoATABNAE8AUABSAFUAWABcAF8AYQBiAGMA
YgBlAGYAZwBpAGsAbQBuAG4AbgBtAGwAbABsAGwAbABqAGkAZgBjAGIAXwBdAFkAVgBT
AFAASwBIAEMAPgA5ADYAMwAvACsAJwAjACAAHAAaABYAEwARABEADgANAAoACAAFAAMA
AQACAAEAAAAAAAIAAgAAAP///v/9//z//P/+//7//v/+//z//P/8//z//P/8//z//v/+
//7/////////////////AQADAAMAAwACAAIAAgACAAQABAAEAAQABgAGAAYABgAGAAYA
BQAFAAUABgAHAAcABgAGAAYABQAHAAcABwAIAAYABgAGAAYABgAEAAQABAAGAAYABgAG
AAYABQAFAAQABgAGAAYABwAFAAUABQAFAAMAAgACAAIABQAFAAUABQADAAMAAwACAAMA
AwADAAQABAAEAAQABAABAAEAAQABAAMAAwAEAAQABAADAAMAAwADAAMAAwADAAQABAAE
AAQAAgAAAAAAAQADAAMABAAEAAIAAgABAAAAAgADAAMAAwAEAAQABAAEAAMAAwADAAMA
AwADAAQABAADAAMAAwADAAMAAwADAAMAAwADAAMAAwADAAIAAQABAAQABQAFAAUAAwAD
AAMAAgACAAQABAAEAAQAAgACAAIAAgACAAIAAgACAAQABAAEAAQAAgACAAIAAgADAAQA
BAAEAAMAAwADAAMAAgADAAQABAAGAAgACQAKAAkACgALAAwADQAOAA8ADwANAA0ACwAL
AAgABQADAAAA/f/5//n/+//7//z//P/8//////8AAAIAAQABAAAA///9//3//v//////
/v/+//3//P/8//z//P/+//7//v/+//7//f/9//3/+//7//z//f/9//3//f/9//v/+//7
//v/+//8//7/AgAHABMAIQAwADgANwAzAC0AHQAFAOf/xv+e/2v/QP8s/yb/LP87/0L/
QP8+/zj/Lv8u/zj/RP9S/17/bv+A/5X/rP/D/87/2P/i/+z/9f/4//z//v8AAAMABQAG
AAcACQALAA0ADwAQABAADgAQABAAEgAUABUAFgAWABQAFAAUABQAFAAWABcAFwAXABcA
FwAXABYAFgAWABgAGwAcABwAHAAaABoAGwAbABwAHgAfAB8AHwAfAB8AIAAeAB8AIQAi
ACUAJQAmACcAJgAmACYAKAAoACoAKwAtAC4ALwAwADEAMAAxADMANgA5ADsAPQA/AD4A
QQBDAEUASQBLAE4AUgBVAFcAWgBcAF0AXwBhAGQAaABrAG0AbwBuAHEAcgBzAHUAdwB5
AHoAeQB6AHoAegB4AHgAeAB4AHYAdQByAG8AawBnAGQAXwBdAFkAVQBPAEoARQBAADsA
NQAxACwAJwAkAB8AGwAWABQAEAANAAsABwAEAAMAAAAAAP3/+//5//j/9//2//b/9v/2
//T/8//w/+//7v/u/+7/7v/u/+7/8P/w//D/8P/u/+7/7v/w//L/8v/z//P/8f/x//H/
8f/x//P/8//z//T/9P/0//T/8v/y//L/8v/2//b/9v/2//T/9P/z//P/8//0//X/9f/2
//b/9v/1//P/8//z//T/9v/2//b/9v/0//L/8v/y//L/8v/y//L/8v/x//H/8P/u/+7/
7v/v/+//7//v/+//7f/s/+z/7P/v/+//7//v/+3/7f/t/+z/6//r/+v/7P/u/+7/7v/u
/+v/6//r/+v/6//r/+z/7P/s/+v/6//r/+n/6f/p/+n/7P/s/+z/7P/s/+r/6v/r/+v/
6//s/+z/7P/s/+v/6v/q/+v/6//r/+z/7P/s/+z/6f/p/+n/6f/p/+n/6v/q/+v/6//r
/+v/6f/p/+n/6f/r/+v/6//r/+n/6P/n/+f/6P/p/+n/6f/r/+v/6//q/+j/6P/o/+j/
6v/q/+r/6v/q/+j/6P/o/+j/6P/o/+j/6P/o/+j/6P/o/+j/6P/o/+j/6v/q/+r/6v/p
/+j/5//m/+n/6v/q/+r/6f/p/+n/6f/q/+v/7P/s/+7/8P/x//L/8//0//X/9v/3//j/
+f/5//n/+f/3//f/9f/x/+7/6v/n/+P/4//l/+X/5v/m/+b/6f/p/+r/7P/t/+3/7P/r
/+f/5//o/+n/6//q/+r/6f/m/+b/5v/m/+j/6P/o/+j/6P/n/+f/5//n/+f/6P/p/+v/
6//r/+v/6f/p/+n/6f/p/+z/7P/w//f/AQARACIALAAtACsAJQAXAP3/2/+2/4z/Wf8s
/xr/FP8a/yn/Lv8o/yL/GP8Q/xT/Hv8s/zr/Rv9W/2z/g/+a/6//vP/E/9D/2v/h/+b/
6v/s/+7/8f/z//T/9f/3//n/+f/7//z//P/8//7//v8AAAAAAQACAAIAAgACAAIAAgAA
AAIAAwADAAQABQAGAAcACAAIAAgACgALAAwADAAMAA4ADgAPAA8ADgAQABEAEQATABMA
EwAUABIAEwAVABYAGQAZABoAGwAcABwAHAAeAB4AIAAhACMAJAAlACYAJwAoACkAKwAu
ADEAMwA1ADcAOAA7AD0APwBDAEUASABMAE8AUQBUAFYAWABbAF4AYgBmAGkAawBtAG4A
cQByAHMAdQB3AHkAegB7AHwAfAB8AHoAegB6AHoAeAB3AHQAcQBtAGkAZgBhAF0AWQBV
AE8ASQBDAD0ANwAvACsAJgAhABwAFwATAA4ACAAEAAEA///7//j/9//0//L/7//t/+v/
6P/n/+b/5v/o/+j/5v/l/+L/4f/g/+D/4P/g/+D/4P/i/+L/4v/i/+H/4P/f/+D/4v/i
/+P/4//h/+H/4f/h/+H/4//j/+P/5v/m/+b/5v/k/+T/5P/k/+j/6P/o/+j/5v/m/+X/
5f/l/+b/5//n/+b/5v/m/+X/4//j/+P/5P/m/+b/5v/m/+T/4v/i/+L/4v/i/+L/4v/k
/+P/4//i/+D/4P/g/+H/4//j/+P/4//f/97/3v/e/+H/4f/h/+H/4f/h/+H/4P/f/9//
3//g/+D/4P/g/+D/3f/d/93/3f/f/9//4P/g/+D/3//f/9//3f/d/93/3f/e/97/3v/e
/97/3P/c/93/3f/d/97/3v/e/97/3f/c/9z/3f/d/93/3v/e/97/3v/d/93/3f/d/9v/
2//c/9z/3f/d/93/3f/b/9v/2//b/93/3f/d/93/2//a/9n/2f/a/9v/2//b/9v/2//b
/9r/2v/a/9r/2v/c/9z/3P/c/9z/2v/a/9r/2v/c/9z/3P/c/9r/2v/a/9r/2v/a/9r/
2v/c/9z/3P/c/9r/2v/a/9r/3P/c/9z/3f/c/9z/3P/b/9v/2//b/9z/3f/e/97/3v/e
/9//4P/h/+T/5f/m/+f/6P/p/+n/6f/p/+f/5//m/+P/4f/e/9n/0//T/9X/1f/Y/9j/
2P/Z/9f/2P/a/9v/3f/c/9v/2f/Z/9r/2//b/9r/2v/Z/9j/2P/Y/9j/2v/c/9z/3P/c
/9n/2f/Z/9n/2//c/93/3f/b/9v/2//b/93/3f/d/93/3v/e/97/4f/r//n/DAAeACcA
JwAjABcAAQDh/8D/nP9v/zz/GP8K/wb/Ef8a/xr/FP8Q/wj/Bv8O/xz/KP80/0D/Uv9n
/4D/m/+u/7j/wv/K/9H/1v/c/+L/5P/n/+n/7P/t/+//8f/v//H/8v/y//P/9v/3//r/
+v/7//z//P/8//z//P/8//7/AAABAAEAAQABAAEAAQACAAIAAgAEAAMABAAEAAQABAAE
AAUABQAIAAoACwALAAsACwALAAwADAANAA8AEAARABEAEgATABQAFAAUABYAGAAaABsA
HQAcAB0AHgAfACEAIwAmACoAKwAtAC8AMQA0ADcAOQA7AD8AQQBEAEgASQBLAE4AUABT
AFcAWwBgAGIAZQBnAGkAbABvAHAAcQB1AHcAeQB6AHkAegB6AHoAeQB6AHsAfAB6AHkA
dgBzAHEAbQBqAGUAYQBdAFkAUwBNAEcAQQA7ADUAMQAsACcAIAAbABcAEgAMAAgABQAD
AP///P/7//j/9f/x/+7/6//q/+n/6P/o/+b/5v/k/+P/4v/h/+D/4P/i/+L/4v/i/+D/
4P/e/w==
         </WaveFormData>
      </LeadData>
      <LeadData>
         <LeadByteCountTotal>10000</LeadByteCountTotal>
         <LeadTimeOffset>0</LeadTimeOffset>
         <LeadSampleCountTotal>5000</LeadSampleCountTotal>
         <LeadAmplitudeUnitsPerBit>4.88</LeadAmplitudeUnitsPerBit>
         <LeadAmplitudeUnits>��V</LeadAmplitudeUnits>
         <LeadHighLimit>2147483647</LeadHighLimit>
         <LeadLowLimit>268435456</LeadLowLimit>
         <LeadID>V3</LeadID>
         <LeadOffsetFirstSample>0</LeadOffsetFirstSample>
         <FirstSampleBaseline>0</FirstSampleBaseline>
         <LeadSampleSize>2</LeadSampleSize>
         <LeadOff>FALSE</LeadOff>
         <BaselineSway>FALSE</BaselineSway>
         <ExcessiveACNoise>FALSE</ExcessiveACNoise>
         <MuscleNoise>FALSE</MuscleNoise>
         <LeadDataCRC32>2187469472</LeadDataCRC32>
         <WaveFormData>
CgAKAAoACgANAA4ADwAQAA4ADgAOAA4ADwAQABEAEgASABIAEgASABQAFAAUABQAFQAW
ABcAGAAYABgAGAAYABoAGgAaABoAHAAcABwAHAAeAB4AHgAeACAAIAAgACAAIgAiACIA
IgAkACYAKAAqACsALAAtAC4AMQAyADMANAA4ADoAPAA+AD8AQABBAEIAQwBEAEUARgBI
AEoATABOAFMAVgBZAFwAYgBmAGoAbgBzAHYAeQB8AIIAhgCKAI4AkgCUAJYAmACaAJwA
ngCgAKMApAClAKYApQCkAKMAogCfAJ4AnQCcAJcAkgCNAIgAgAB6AHQAbgBnAGAAWQBS
AEoAQgA6ADIAKgAkAB4AGAARAAwABwACAP3/+v/3//T/8f/u/+v/6P/k/+L/4P/e/9z/
3P/c/9z/2v/a/9r/2v/Z/9j/1//W/9j/2P/Y/9j/1v/W/9b/1v/X/9j/2f/a/9r/2v/a
/9r/3P/c/9z/3P/d/97/3//g/97/3v/e/97/3//g/+H/4v/g/+D/4P/g/+D/4P/g/+D/
4P/g/+D/4P/e/97/3v/e/+D/4P/g/+D/3//e/93/3P/a/9r/2v/a/9z/3P/c/9z/2//a
/9n/2P/Y/9j/2P/Y/9b/1v/W/9b/1v/W/9b/1v/W/9b/1v/W/9X/1P/T/9L/0//U/9X/
1v/V/9T/0//S/9L/0v/S/9L/1P/U/9T/1P/S/9L/0v/S/9T/1P/U/9T/0v/S/9L/0v/U
/9T/1P/U/9T/1P/U/9T/1P/U/9T/1P/W/9b/1v/W/9T/1P/U/9T/1P/U/9T/1P/W/9b/
1v/W/9T/1P/U/9T/1v/W/9b/1v/U/9T/1P/U/9b/1v/W/9b/2P/Y/9j/2P/X/9b/1f/U
/9b/1v/W/9b/1P/U/9T/1P/W/9b/1v/W/9b/1v/W/9b/1P/U/9T/1P/W/9b/1v/X/9f/
1v/U/9L/1P/U/9T/1v/X/9j/2P/Z/9r/2v/b/9z/3//g/+H/4//h/+H/4f/h/+H/4f/h
/+D/3//e/93/2v/Z/9n/2f/Z/9v/2//b/9v/2v/a/9v/2//b/9r/2f/Z/9v/2//b/9r/
1//U/9L/0v/U/9T/1P/V/9P/0f/P/8//0f/R/9H/0v/Q/9L/0v/S/9H/0f/R/9H/0v/S
/9L/0//V/9X/2f/k//X/CwAiAC0ANgA9AD8APAA3ADUAMAAeAPr/4f/W/8r/vP+n/4T/
W/88/yX/Gf8W/yD/Lv86/0f/V/9p/3v/kf+n/7T/v//I/9D/1v/Y/9z/3v/g/+P/5f/n
/+n/6//s/+3/7f/u//H/8f/0//X/9f/2//f/9//3//f/+P/4//z//v8AAAAAAAAAAAAA
AQAEAAQABgAHAAgACQAKAAoACgAKAAsACwANABAAEgAUABUAFQAVABYAGQAaABwAHgAg
ACAAIgAjACYAJwAoACkALgAwADIANAA1ADYAOAA6AD4AQABEAEcASABLAE4AUgBVAFgA
WwBdAGQAagBuAHMAdwB6AH4AggCHAI0AkgCYAJsAnwCjAKcAqQCtALEAtQC5AL0AwADB
AMEAwwDDAMQAxQDGAMcAxwDGAMQAwAC9ALcAswCxAK0ApgCgAJoAkwCKAIIAeQBwAGsA
ZABbAFQATABFAD0ANQAuACgAJAAfAB0AGAAUABAADQAIAAQAAgAAAP/////+//3/+//5
//b/9v/2//b/9f/3//f/9v/2//T/9P/z//P/9P/1//b/+f/5//r/+v/6//z//P/8//3/
//8AAAIAAwADAAMAAwAEAAYABgAHAAcACQAKAAoACgAKAAoACQAJAAwADAANAA0ADAAM
AAwACgAKAAoACwALAAoACgAKAAoACgAIAAgACAAIAAgACQAJAAgABwAFAAQABgAGAAYA
BgAFAAUABQAFAAEAAQABAAIAAgAEAAYAAQACAAAAAAD+//7///8AAAEAAQABAAEAAAD/
/////////wEAAQACAAIAAQAAAP7//f////7//v///wAAAAAAAAAA/v/+//7//v/+//7/
//////3//f/9//z//v/+//7//v/////////+//7//v/+//7//v/+//7////9//3//f/7
//z//f/+/wAA/v///////f////7//v////////8AAAAA/v/+//7//f///wAAAAABAAIA
AQAAAP///v/+//7//v/+/wAAAAAAAAAA/v/+//7//v8AAAAAAAAAAP7///8AAAAAAQAA
AAAAAAAAAAIAAwAEAAQABQAGAAYACAAKAAwADgAKAAkABgADAP3/9//v/+n/5v/k/+L/
4P/c/9j/1v/V/9X/1f/V/9X/0v/R/9H/0P/T/9P/0//S/9D/z//O/83/y//K/8n/xv/G
/8b/xv/G/8X/xf/E/8H/wf/B/8H/wf/B/8L/wv/E/8P/wv/C/8H/w//D/8L/wv/E/8P/
w//D/8n/1P/j//n/DgAdACYAMQA3ADQAMwAzADAAIAAAAOP/1P/G/7b/pf+G/13/PP8h
/w//Bv8M/xz/Kv81/0X/V/9r/4H/l/+k/63/uP++/8T/yP/L/87/0f/V/9X/1//Z/9v/
3P/d/93/3v/g/+H/5f/n/+b/5v/m/+X/5v/n/+n/6v/s/+7/8P/w//D/8P/w//H/9P/0
//b/9//3//f/9//2//f/+P/6//v//P/+////AAABAAEAAQACAAUABgAIAAoACwAKAAsA
CwANAA8AEQATABQAFgAYABoAHQAeACAAIgAmACgALAAvADEAMwA1ADgAPABAAEQARwBN
AFIAVQBZAF8AYgBmAGoAcQB3AHwAggCGAIkAjACPAJQAmQCeAKMApQCpAKwArQCvALEA
sQCyALMAtAC1ALUAtACyAK4AqwCnAKMAoQCdAJYAkACKAIMAfAB0AGsAYgBbAFQASwBE
ADsAMwAqACEAGgAUABAACwAHAAIA/v/6//f/8v/u/+z/6v/p/+n/6P/l/+P/4f/e/93/
3v/f/9//3//f/97/3v/c/9z/2//b/9z/3f/e/+H/4P/g/9//3v/g/+D/4P/h/+H/4v/k
/+X/4//j/+P/5P/m/+b/5//n/+j/6P/n/+b/6P/o/+f/5//o/+j/6f/p/+j/6P/o/+b/
6P/o/+n/6f/p/+j/5//m/+j/5v/m/+b/5v/m/+f/5//l/+X/5P/k/+b/5v/m/+b/5v/l
/+T/4//j/+P/4//k/+L/5P/m/+H/4f/g/+H/4P/g/+H/4v/j/+D/3//e/9z/3P/d/97/
3//f/9//4P/g/97/3v/d/93/3//e/97/3//f/97/3f/c/9v/3P/d/97/3P/c/93/3f/b
/9v/2//a/9v/3P/d/97/3v/d/9z/2v/c/9z/3P/c/9r/2v/a/9v/2//b/9v/2f/b/9v/
2//c/9v/2//a/9f/2f/Y/9j/2f/X/9f/2P/Y/9b/1v/W/9X/1//W/9b/1//U/9P/0v/R
/9D/0v/S/9L/0v/Q/9D/0P/Q/87/zv/P/9D/0P/P/87/zv/M/8z/zv/P/9L/0v/T/9T/
0v/T/9T/1f/Y/9n/2//b/9n/2f/Z/9f/1f/V/9T/0//U/9P/0P/P/83/zf/N/83/y//L
/8v/zP/O/8//z//P/8v/yf/I/8f/yf/J/8j/x//D/8D/v/++/77/vv+//7//vf+7/7v/
u/+5/7n/uv+6/7z/vP+8/73/vP+7/7r/uP+6/7r/u/+7/8H/x//S/+P/9/8IABEAHAAj
ACEAHAAbABcACgDq/8D/pf+W/4D/cv9b/zj/Hf8G//P+4/7k/vb+CP8U/yP/Nf9D/1X/
bf9//4z/l/+i/6r/sP+0/7b/uP+6/73/vf+//8H/w//E/8X/xf/G/8X/xf/I/8n/yf/K
/8v/y//J/8n/yv/K/8r/zP/O/87/z//Q/9H/0//S/9L/1P/V/9j/2f/a/9r/2v/a/9v/
2//a/9z/3f/e/9//3//f/+D/4P/g/+H/4v/l/+b/6f/r/+r/6//s/+3/8P/y//T/9v/7
//z//v8AAAAAAgAGAAkADAAPABIAFgAXABoAHQAfACUAKgAtADEANQA4ADwAQABEAEkA
TQBSAFUAWQBdAGEAYABjAGYAaQBsAG8AcQBxAHMAdQB1AHYAdAB0AHQAcwBxAHAAbQBr
AGYAYQBeAFkAUgBMAEYAPwA6ADIAKQAgABkAEgAJAAIA+//1/+7/5//g/9r/1v/R/87/
yv/H/8T/wv++/7v/uv+1/7P/sv+w/7D/r/+u/6z/rP+s/6z/q/+p/6n/qP+o/6f/qP+o
/6n/qf+p/6n/q/+r/6z/rP+s/6z/rP+s/63/rf+u/7D/sf+x/7H/sf+y/7L/sv+z/7P/
t/+4/7j/uP+4/7j/t/+3/7r/uv+7/7v/vv++/77/vP+8/7z/vf+9/7//wP/B/8L/xP/C
/8L/wv/D/8T/xv/H/8r/y//L/8z/zv/O/87/zv/Q/9H/0v/T/9L/0//U/9b/2P/a/9z/
1//Y/9j/2v/a/9v/2//b/9v/3P/d/97/3v/f/9//3//f/+H/4f/i/+L/5P/k/+P/4//l
/+T/5P/l/+b/5v/m/+b/5v/m/+b/5v/m/+b/5//n/+n/6f/p/+j/6P/o/+j/6P/r/+v/
6//q/+r/6v/q/+r/7P/s/+z/7f/t/+3/7f/r/+3/7f/t/+7/8P/x//H/7//x//D/8P/x
//P/8//0//T/9v/2//b/9f/1//T/9P/3//j/+v/6//r/+v/4//j/+P/4//n/+v/7//z/
/P/8//z//P/8//z//f/+/////////wAA/v/+/wAAAQADAAQABgAIAAgACQAKAAsADAAN
AA8ADwARABEAEQAPAA4ADQALAAkACQAJAAcABwAJAAkACQAJAAcABwAHAAgACwANAA4A
DwANAAsACgAJAAsACwAKAAkACAAGAAYABgAGAAYABwAHAAYABQAGAAcABwAHAAgACAAM
AAwADAANAA0ADQANAAwADgAOAA8ADwAVAB0ALAA/AFMAXgBjAGoAawBnAGAAXQBZAEgA
IgD6/+f/1v/E/7j/o/+E/2v/WP9F/z3/RP9U/2b/dP+D/5X/p/+9/9P/4f/s//f/BAAM
ABIAFgAWABgAGgAdAB0AHwAhACMAJQAnACgAKgAqACkAKwArAC0ALgAvAC8AMQAxADIA
MgAyADQANgA2ADgAOAA4ADkAOAA4ADoAOwA8AD0APgA+AD4APgA/AD8APgBAAEEAQgBD
AEMAQwBEAEUARgBIAEoATABMAE4ATwBQAFEAUgBTAFUAVgBXAFgAXQBeAGAAYgBjAGQA
ZwBpAGwAbwByAHYAdwB6AH0AfwCEAIgAigCNAJIAlgCbAKAAogCnAKsAsAC0ALcAugC9
AL0AwQDFAMkAygDNAM8AzwDPANEA0QDSANAA0ADQAM8AzQDMAMkAxwDCAL0AugC1AK8A
qAChAJkAlACMAIMAegBxAGoAYQBaAFUATwBIAEEAOgA0ADAAKwApACQAIAAcABoAFgAT
ABIADwANAAwACgALAAkABwAEAAQABAAEAAMAAQABAAAAAAD//wAAAAABAP///////wEA
AQACAAIAAgAEAAQABAAFAAQABAAFAAUABwAHAAcACAAGAAYABwAHAAcACAAIAAgACAAI
AAcABwAGAAYABwAHAAoACgAKAAgABgAGAAcABwAGAAYABgAGAAYABAAEAAQAAgACAAMA
AwAFAAUABAAEAAMAAgABAAAAAQABAAEAAQD///////8AAP//AAABAPv//f/8//3//P/7
//v/+//7//3//f/9//z/+//7//v/+//7//v//P/8//z//P/7//v/+f/4//j/+f/4//j/
+P/4//j/+P/4//j/9v/2//f/9//3//f/9//2//T/9P/0//T/9f/1//X/9P/0//T/9P/0
//P/8v/x//H/8f/x//H/7//t/+3/7f/u/+7/7//v/+3/6//q/+r/6//q/+n/6f/o/+r/
6v/q/+n/5//k/+L/4f/e/9z/3P/c/9z/2v/Y/9b/1P/R/87/y//I/8f/xv/F/8T/wf/A
/7//vv++/77/v//A/7//vf+7/7r/uv+6/7z/vf++/77/v//A/8D/wf/C/8P/xv/H/8n/
yf/J/8n/yf/H/8f/x//G/8X/wv/B/77/vf+9/73/vf+9/73/vf+9/77/vP+9/73/vf+9
/73/vv+//7//v/++/73/uP+2/7b/tv+4/7j/uf+5/7X/s/+z/7P/tf+1/7b/tv+4/7j/
uP+5/7f/t/+3/7b/t/+4/7r/u/+9/8H/yv/b//P/BgARABoAIwAlACIAHwAdABgAAgDg
/8v/wP+0/6b/k/9s/0H/IP8J//v++P4C/xL/IP8r/zv/Tf9h/3f/i/+Y/6P/rv+2/7z/
vv/C/8T/xv/J/8v/zf/P/9H/0P/R/9H/0v/T/9P/1v/X/9f/2P/Z/9n/1//X/9j/2P/c
/97/4P/g/97/3v/e/9//4P/g/+L/4//k/+X/5v/m/+T/5P/l/+X/5v/o/+n/6v/p/+n/
6f/q/+v/7P/u//D/8v/y//T/9f/0//X/9v/3//z//v8AAAIAAwAEAAYACAAMAA4AEgAV
ABgAGwAeACIAIwAmACkAKwAzADgAOwA/AEMARgBKAE4AUwBZAF4AZABpAG0AcQB1AHcA
ewB/AIMAhwCLAI4AjwCPAJEAkQCSAJEAkgCTAJMAkwCSAI8AjQCHAIMAgQB9AHYAcABq
AGMAWgBSAEkAQAA5ADIAKQAiABoAEwALAAMA/f/2//H/6//n/+L/3v/a/9f/0v/O/8z/
y//J/8j/xv/H/8X/w//A/77/vv++/73/vf+9/7z/vP+8/7z/u/+7/73/vf+9/7//v//A
/8D/wP/A/8D/wP/B/8P/xP/G/8f/x//H/8f/yP/K/8r/y//L/83/zv/O/87/zv/O/83/
zf/Q/9D/0f/R/9D/0P/Q/87/0P/Q/9H/0f/S/9L/0v/S/9L/0P/Q/9D/0v/S/9P/0//R
/9H/0P/Q/9D/0P/Q/9D/0f/R/9H/0f/P/8//z//Q/9D/0v/U/8//0P/O/87/zP/M/83/
zv/P/8//z//P/87/zf/N/83/zf/P/8//0P/Q/87/zv/N/83/z//O/87/z//S/9L/0v/S
/9D/0P/Q/9D/0P/Q/9H/0f/R/9H/0f/Q/9D/0P/Q/9D/0//T/9P/0v/Q/9D/0P/Q/9H/
0v/T/9X/0//T/9P/0f/T/9P/0//U/9L/0//T/9H/0f/Q/9D/0f/S/9P/1f/W/9T/1P/U
/9P/0//U/9b/1//W/9b/1v/W/9b/1P/U/9T/1P/V/9b/1//Y/9b/1v/W/9b/2P/Y/9j/
2P/W/9b/1v/W/9b/1v/X/9j/2v/Z/9j/2P/W/9b/2P/Z/9z/3P/d/97/4P/h/+L/4//i
/+P/5f/l/+j/6f/q/+n/5//n/+b/5f/i/+H/3v/d/9//3//f/9//3f/d/93/3v/f/+H/
4v/j/+D/3//f/9//4f/h/+D/3//e/9z/3P/c/9r/2v/b/9v/2//Z/9n/2f/Y/9f/1//W
/9r/2v/a/9v/2//b/9v/2v/Y/9j/2f/Z/93/4//s//3/EQAkADEAPABHAE0ATgBLAEsA
SAA0ABQA9//o/9z/0P+//5z/cf9O/zP/H/8Y/yD/MP9A/03/Xf9v/4H/lf+n/7L/v//K
/9L/2P/e/+D/4v/k/+f/5//p/+v/7f/w//H/8f/y//H/8f/0//X/9//4//n/+f/3//f/
+P/4//j/+v/8//z//f/+////AQAAAAAAAgADAAQABQAGAAYACAAIAAkACQAIAAoACwAM
AA8ADwAPABAADwAQABIAFAAYABgAGgAbAB4AHwAgACEAIgAkACYAKAAtAC4AMAAyADQA
NgA6AD0AQABDAEYASgBPAFIAVQBXAF0AYgBlAGkAbgByAHcAfACAAIUAiQCOAJUAmQCd
AKEApQCpAK0AsQC0ALcAuQC5ALwAvwDAAMIAwQDCAMMAwwDDAMIAvwC9ALkAtQCzAK8A
qQCiAJsAkwCNAIYAfgB2AG4AZgBcAFQATABFAD0ANQAvACgAIwAdABcAEgAOAAoABwAC
AP7//P/3//X/9P/y//P/8f/v/+z/6v/q/+r/6f/n/+f/5v/m/+b/5v/l/+X/4//j/+P/
5f/l/+b/5v/m/+T/5P/k/+X/4//k/+b/5//p/+n/6f/q/+f/5v/m/+X/5//o/+j/6P/m
/+b/5f/l/+T/5P/l/+X/5v/m/+b/5P/j/+L/4v/h/+D/4P/g/+D/3v/c/9z/3P/b/9r/
2v/Z/9n/2f/Y/9j/1//W/9X/1P/T/9P/0//T/9H/0f/R/9L/z//Q/9H/y//L/8r/y//K
/8n/yf/J/8n/yf/J/8n/yP/F/8X/xf/F/8T/w//D/8L/wv/C/8H/wf/A/77/vf+9/8D/
wP/A/8D/vv++/77/vv+9/7z/vP+7/7v/u/+7/7r/uP+4/7j/uP+7/7v/u/+6/7j/uP+4
/7j/tv+2/7b/t/+5/7n/uf+3/7X/tf+1/7b/tv+3/7f/tf+1/7T/tP+1/7P/s/+0/7T/
tv+2/7b/tf+z/7L/sv+x/7L/sv+y/7L/sv+w/7D/sP+w/7D/sP+w/7D/sP+w/7D/sP+u
/67/rv+u/67/rv+v/7D/rv+t/6z/rP+u/67/sP+x/7D/sP+x/7L/sv+z/7T/tf+4/7n/
u/+7/7n/uf+5/7f/t/+3/7b/tf+0/7P/sP+v/6//r/+v/6//sf+x/7H/sv+w/7H/sf+x
/67/rf+t/63/r/+v/67/rf+q/6j/qP+o/6r/qv+r/6v/p/+l/6X/pf+m/6f/qf+q/6r/
qv+q/6v/q/+r/6v/qv+r/6z/rv+v/7H/uf/E/9X/6//+/wsAFAAbABkAFAARAA8ACADu
/8T/qf+Y/4T/dP9h/0L/Jf8S///+8/70/gT/GP8o/zP/Q/9V/2f/gf+X/6b/sf+8/8b/
zP/Q/9T/1v/Y/9v/3v/h/+T/5//o/+n/6f/q/+3/7f/w//H/8//0//X/9f/1//X/9v/2
//r//P/+//7/AAAAAAAAAQACAAIABAAFAAgACQAKAAoACAAIAAkACQAMAA4ADwAQABEA
EQARABIAFQAWABgAGgAcABwAHgAfAB4AHwAgACEAJgAoACoALAAtAC4AMAAyADQANgA6
AD0APgBBAEQASABKAEwATgBPAFcAXABfAGMAZQBoAGwAcAB0AHkAfQCCAIUAiQCNAJEA
kgCVAJgAmwCdAKEApAClAKQApQCkAKQApQCmAKcApwCmAKQAoACdAJkAlQCTAI8AigCE
AH4AdwByAGoAYQBYAFIATABEAD4ANwAxACoAIwAcABYAEgANAAoABgADAAAA/f/4//T/
8v/w/+//7//u/+//7f/r/+j/5v/m/+b/5f/n/+f/5v/m/+L/4v/h/+H/4//j/+P/5f/l
/+b/5v/m/+b/5v/m/+f/6f/q/+z/7f/v/+//7//w//H/8v/0//X/9//4//j/+P/4//j/
9//3//n/+v/8//3//v/+//7//P///wAAAgADAAYABgAGAAYABgAEAAQABAAHAAgACgAL
AAsACwAKAAoACwAMAA0ADgARABEAEQARABEAEQARABIAFAAWABgAEwAVABQAFQAUABQA
FQAWABcAGAAZABoAGgAZABkAGQAZABsAGwAcABwAHAAcABsAGwAcABwAHQAfACAAIAAg
ACAAIAAgACAAIAAiACIAIwAjACMAIwAjACIAJAAkACQAJAAlACUAJQAkACQAJAAkACQA
JgAmACYAJwAlACUAJQAjACQAJQAmACgAKAApACkAJwAnACYAJgAnACkAKQAqACoAKAAo
ACgAJwApACgAKgArACwAKgAqACoAKgAoACgAKAAoACoAKgAqACoAKAAoACgAKAAqACsA
LAAsACsAKgAqACoAKAAqACsALAAtAC8AMQAyADEAMgAzADQANwA5ADkAOQA3ADcANQA1
ADUANAAzADIAMwAwAC8ALwAtAC0ALQAtAC8ALwAwADAALwAvAC8ALgArACsAKwArACsA
KgApACYAJgAmACYAJgAmACcAJwAlACUAJQAlACUAIwAkACQAJgAkACQAJQAlACUAJQAk
ACQAJAAlACUAKQAxAD4ATQBjAHAAdQB4AH0AeQByAGsAYwBUADAACADz/+T/0v/G/7H/
kP93/2D/Tf9F/0r/Wv9s/3j/h/+X/6n/vf/T/+P/7v/7/wQADAASABQAFAAWABgAGwAc
AB0AHgAfACAAIQAhACIAIQAhACQAJQAnACgAKQApACcAJwAoACgAKAAqACwALAAuAC4A
LgAvAC0ALAAtAC0ALgAvADAAMAAvAC4ALgAtACwALgAvADAAMwAzADMANAAzADQANgA4
ADoAOgA8AD0APAA9AD4APwBAAEIARABGAEcASABKAEwATQBOAFEAUwBUAFcAWgBeAGAA
YgBkAGUAaQBuAHEAdQB5AHwAgACEAIYAiwCPAJQAlwCbAJ8AowCjAKcAqwCvALAAswC1
ALUAuQC7ALsAvAC6ALoAugC5ALcAtgCzALEAqwCnAKUAoQCaAJQAjgCHAIEAegByAGoA
YQBaAFEASgBFAD8AOAAxACkAIgAdABcAFAAQAA0ACgAGAAIA///+//v/+f/4//b/9//1
//P/8P/u/+7/7v/t/+3/7f/s/+z/7P/s/+v/6//r/+v/6//t/+//8P/w//D/7v/u/+7/
7//v//D/8v/z//P/8//z//T/8//y//L/8f/1//b/9v/2//b/9v/1//X/9v/2//f/9//4
//j/+P/2//T/9P/1//X/9v/2//b/9v/2//T/9P/0//T/9P/1//X/9f/1//T/9P/y//L/
8v/y//P/8//z//P/8f/x//H/8v/w//L/9P/v//H/8P/x//D/8f/x//H/8f/z//P/8//y
/+//7//v/+//8f/x//L/8v/y//L/8f/x//H/8P/w//H/8v/y//L/8v/w//D/8P/w//L/
8v/z//P/8//z//P/8v/y//L/8v/y//X/9f/1//T/8v/y//L/8v/0//T/9P/1//X/9f/1
//P/8//z//P/9P/0//X/9f/z//H/8P/w//H/8f/x//L/8v/y//L/8v/x//H/8P/w//H/
8v/y//L/8v/y//D/8P/w//D/8v/y//L/8v/w//D/8P/w/+7/7v/u/+7/8P/w//D/8P/u
/+7/7v/u/+7/7//w//D/7//u/+7/7v/u//D/8f/y//L/8//0//T/9f/2//f/+P/5//v/
+//7//v/+//5//n/9//2//X/9P/1//L/8f/x/+//7//v/+//8P/x//P/9P/1//X/9f/0
//H/8f/x//H/8//y//H/7v/q/+r/6v/q/+z/7f/t/+v/6f/p/+n/6f/n/+j/6P/q/+z/
7P/t/+3/6//r/+r/6v/s/+3/8f/1//3/CgAbADEAQABHAFIAWQBbAFgAVQBRAEQAKAAI
APn/7v/g/9T/u/+Q/2v/TP83/yv/Lv88/0z/Wv9p/3n/i/+h/7f/xf/Q/93/5v/u//L/
9v/4//r//P///wEAAwAFAAcACAAJAAkACgALAAsADgAPAA8AEAARABEAEwATABQAFAAV
ABYAFwAWABcAGAAZABsAGgAaABwAHQAfACEAIwAkACQAJAAlACUAJgAoACkAKgArACsA
KwAsACsALAAuADAAMgAyADQANQA4ADkAOgA7AD4AQABCAEQASQBKAEwATgBQAFIAVgBZ
AFwAXwBiAGYAaQBsAG8AcQB3AHwAfwCDAIgAjACRAJYAmQCfAKQAqgCvALMAtwC7AL0A
wQDFAMkAywDPANIA0wDXANkA2QDaANoA2gDaANkA2wDaANcA1QDPAMsAyQDFAL4AuACy
AKsApgCeAJUAjACDAHwAcwBsAGYAXwBXAE8ASQBCAD0ANwAzAC4AKgAmACMAHgAaABgA
FwAVABQAEgATABEADwAMAAoACgAKAAkACQAJAAgACAAIAAgABwAHAAcABwAHAAkACQAK
AAoACgAKAAoACgALAAsADAAOAA8ADwAPAA8AEAAOAA4ADwAPABEAEgASABIAEAAQAA8A
DwAQABAAEQARABIAEgASABAADgAOAA8ADwAQABAAEAAQAA4ADAAMAAwACgAKAAsACwAL
AAsACgAKAAgACAAIAAgACQAJAAkACQAFAAUABQAGAAMABAAFAP//9//u/+f/3v/Z/9X/
0f/N/8z/y//K/8j/xP/D/8L/wf+//7//wP/A/77/vv+9/73/u/+6/7r/u/+8/7z/vP+8
/7r/uv+6/7r/uP+4/7n/uf+5/7n/uf+4/7b/tv+2/7b/uf+5/7n/uP+2/7b/tv+2/7T/
tP+0/7X/t/+3/7f/tf+z/7P/s/+0/7T/tf+1/7P/s/+y/7L/s/+z/7P/tP+0/7T/tP+0
/7P/s/+y/7L/s/+0/7b/tv+2/7b/tf+0/7P/sv+z/7T/tf+2/7T/tP+0/7T/tP+0/7T/
tP+2/7b/tv+2/7X/tP+z/7L/tP+0/7T/tP+z/7T/tP+z/7T/tP+0/7T/tv+3/7j/uP+5
/7r/uv+7/73/v//B/8P/w//D/8P/w//F/8P/w//D/8D/v/++/73/uv+5/7n/uf+7/7v/
u/+7/7n/uv+6/7v/vf+9/7z/u/+7/7v/u/+7/7r/uf+2/7T/tP+0/7T/tP+1/7X/s/+x
/6//r/+v/6//sv+y/7T/tP+z/7P/sv+x/7P/sv+y/7L/tf+1/7f/uf/E/9P/6f/+/w0A
GAAjACcAJAAhACEAHgAOAO7/0//G/7j/pv+V/3T/Sf8q/xH//f74/vz+DP8Y/yX/M/9D
/1n/cf+F/5L/nf+m/6z/sv+4/7z/vv/A/8P/w//F/8f/yf/I/8n/yf/K/8z/zf/R/9P/
0f/S/9P/0//T/9P/1P/U/9b/2P/a/9r/2v/a/9r/2//c/9z/3v/f/+D/4f/i/+L/4v/i
/+P/4//k/+b/5//o/+f/5//n/+j/6//s/+7/8P/w//D/8v/z//T/9f/2//f//P/+/wAA
AgADAAQABgAIAAsADgATABcAGAAbAB4AIgAlACgAKwAtADUAOgA9AEEARQBIAEwAUABV
AFsAYABmAGsAbwBzAHcAeQB9AIEAhQCJAI0AkACRAJMAlQCVAJYAmQCaAJsAmwCZAJgA
lQCTAI8AiwCJAIUAgAB6AHQAbQBmAF4AVQBMAEcAQAA3ADAAJgAfABcADwAHAAAA+//1
//H/7P/o/+T/3//a/9b/1P/R/8//zv/M/8n/x//F/8L/wv/C/8L/wf/B/8H/wP/A/77/
vv+9/w==
         </WaveFormData>
      </LeadData>
      <LeadData>
         <LeadByteCountTotal>10000</LeadByteCountTotal>
         <LeadTimeOffset>0</LeadTimeOffset>
         <LeadSampleCountTotal>5000</LeadSampleCountTotal>
         <LeadAmplitudeUnitsPerBit>4.88</LeadAmplitudeUnitsPerBit>
         <LeadAmplitudeUnits>��V</LeadAmplitudeUnits>
         <LeadHighLimit>2147483647</LeadHighLimit>
         <LeadLowLimit>268435456</LeadLowLimit>
         <LeadID>V4</LeadID>
         <LeadOffsetFirstSample>0</LeadOffsetFirstSample>
         <FirstSampleBaseline>0</FirstSampleBaseline>
         <LeadSampleSize>2</LeadSampleSize>
         <LeadOff>FALSE</LeadOff>
         <BaselineSway>FALSE</BaselineSway>
         <ExcessiveACNoise>FALSE</ExcessiveACNoise>
         <MuscleNoise>FALSE</MuscleNoise>
         <LeadDataCRC32>3993605741</LeadDataCRC32>
         <WaveFormData>
4P/g/+D/4P/i/+L/4v/i/+L/4v/i/+L/4//k/+X/5v/o/+j/6P/o/+j/6P/o/+j/6f/q
/+v/7P/u/+7/7v/u/+//8P/x//L/8v/y//L/8v/z//T/9f/2//f/+P/5//r/+v/6//r/
+v/9//7///8AAAIAAgACAAIABQAGAAcACAALAAwADQAOABAAEgAUABYAGgAcAB4AIAAj
ACYAKQAsAC8AMgA1ADgAPQBAAEMARgBLAE4AUQBUAFgAXABgAGQAaABqAGwAbgByAHQA
dgB4AHsAfAB9AH4AfgB+AH4AfgB8AHwAfAB8AHgAdgB0AHIAbABoAGQAYABZAFQATwBK
AEMAPAA1AC4AKQAkAB8AGgATAA4ACQAEAP///P/5//b/8v/w/+7/7P/o/+b/5P/i/+H/
4P/f/97/3f/c/9v/2v/Z/9j/1//W/9j/2P/Y/9j/1v/W/9b/1v/Y/9j/2P/Y/9j/2P/Y
/9j/2v/a/9r/2v/c/9z/3P/c/9z/3P/c/9z/3f/e/9//4P/g/+D/4P/g/+D/4P/g/+D/
4v/i/+L/4v/h/+D/3//e/97/3v/e/97/3v/e/97/3v/c/9z/3P/c/9z/3P/c/9z/2v/a
/9r/2v/a/9r/2v/a/9j/2P/Y/9j/2P/Y/9j/2P/W/9b/1v/W/9T/1P/U/9T/1v/W/9b/
1v/V/9T/0//S/9T/1P/U/9T/0v/S/9L/0v/S/9L/0v/S/9L/0v/S/9L/0v/S/9L/0v/S
/9L/0v/S/9L/0v/S/9L/0v/S/9L/0v/U/9T/1P/U/9T/1P/U/9T/1P/U/9T/1P/W/9b/
1v/W/9X/1P/T/9L/1P/U/9T/1P/U/9T/1P/U/9T/1P/U/9T/1v/W/9b/1v/U/9T/1P/U
/9T/1P/U/9T/1P/U/9T/1P/U/9T/1P/U/9T/1P/U/9T/1P/U/9T/1P/U/9T/1P/U/9L/
0v/R/9H/0//T/9T/1P/U/9X/1v/Y/9j/2P/Z/9r/3f/e/+D/4f/f/9//3//f/9//3//f
/9//4f/h/+H/4f/g/+D/4f/h/+D/4P/f/9//3//f/+D/4P/g/9//3//e/+D/4P/f/93/
2f/X/9b/1f/W/9b/1v/V/9P/0v/R/9H/0f/R/9H/0f/S/9L/0v/S/9L/0v/S/9H/0//U
/9T/1P/U/9P/1v/b/+L/7//8/wsAIQA9AFkAeACcAMoA9gATARoBFgESAfkAzACdAGgA
MAAAANb/s/+b/5X/lv+W/5r/n/+e/6P/r/+9/8b/zv/T/9f/2f/b/9z/3P/d/97/3//g
/+D/4P/h/+H/4f/h/+L/4//m/+f/5f/l/+X/5v/o/+j/6f/p/+r/6//s/+z/6v/r/+v/
7P/v/+//8f/y//H/8f/y//L/8v/z//T/9f/3//f/+P/4//r/+//7//v//P/+////AAAA
AAEAAgADAAMABAAFAAYACAAKAAsADAALAAwADQAQABQAFgAZABoAGwAdAB8AIQAjACYA
KgAtADAAMwA3ADoAPgBAAEQARwBKAE4AUwBXAFsAXwBiAGUAaABqAG4AcQB1AHgAewB8
AHwAfgB/AH8AgQCCAIQAhACCAIIAggCAAH4AewB5AHcAcwBwAG0AaABgAFsAVQBPAEkA
QwA/ADoAMgAsACYAIQAdABcAEgAOAAoABwADAP//+//3//T/8v/z//H/7//t/+n/6f/n
/+X/5//l/+T/4//k/+T/5f/l/+H/4P/g/+D/4v/i/+L/4v/h/+H/4f/i/+L/4v/i/+L/
5P/l/+X/5v/l/+T/4//i/+T/5P/l/+X/5P/l/+X/5f/l/+X/5f/l/+f/5//o/+j/5v/m
/+b/5v/l/+X/5v/m/+b/5v/m/+T/5P/k/+P/4//j/+P/4//j/+D/4P/e/97/4P/g/9//
3//f/9//3//f/9z/2//b/9v/3f/d/93/3f/b/9v/2//b/9z/2//b/9z/2v/a/9r/2v/Y
/9f/1//X/9n/2f/Z/9n/1//X/9f/1//Z/9j/2P/Y/9j/2P/Y/9j/2P/Y/9j/2P/Y/9j/
2f/Z/9f/1v/V/9X/1v/W/9b/1v/W/9f/1//X/9b/1v/W/9b/1v/W/9b/1v/W/9b/1v/V
/9b/1v/X/9j/1v/W/9b/1v/Y/9f/1v/W/9n/2v/a/9v/2f/Z/9j/2P/Y/9r/2v/a/9j/
1v/W/9b/1v/W/9b/1v/W/9b/1v/W/9b/1f/U/9P/0v/U/9T/1P/U/9L/0v/S/9L/0//T
/9P/0//U/9T/1v/X/9j/2v/a/9r/3f/e/9//4P/g/+H/4f/h/+H/4f/h/+H/4f/h/+H/
4f/f/9//3v/e/+H/4f/g/+D/3f/d/93/3f/g/+D/4P/f/9//3v/e/97/2//Z/9f/1f/W
/9X/1P/U/9L/0f/P/87/zf/N/83/zf/P/8//0P/Q/87/zv/O/87/0P/P/8//0P/Q/9D/
zv/P/9D/1f/c/+f/9v8DABcAMQBNAGwAkgDAAO4ADQEYARYBEgH5AMwAnQBsADgABgDe
/7n/nf+T/5b/lv+Y/5v/nv+h/6v/uf/A/8j/zf/R/9X/1//Y/9j/2f/a/9n/2v/a/9r/
2//b/9v/2//e/9//4v/j/+L/4f/g/+D/4v/i/+P/4//k/+X/5v/m/+b/5//n/+j/6//r
/+3/7v/t/+3/7v/u//D/8f/y//P/8//z//T/9P/0//X/9f/1//j/+v/7//z/+v/7//z/
/f///wAAAQACAAQABgAHAAgACQAKAAsADgAQABIAFQAWABcAGQAbAB0AIAAkACkALQAw
ADMANwA6AD4AQABEAEcATABQAFUAWQBcAF8AYQBjAGkAbABxAHUAdwB6AH0AfgCAAIIA
gwCDAIQAhgCJAIoAiQCIAIcAhACEAIEAfwB9AHsAeAB1AHAAbABnAGEAWwBWAE8ASgBE
ADwANgAwACsAJwAhABwAGAAUABEADQAJAAUAAQD+//z//f/7//n/9//1//X/8//x//H/
7//u/+3/7P/s/+3/7f/t/+z/7P/s/+7/7v/u/+7/7//v/+//8P/y//L/8v/y//D/8f/x
//L/8v/y//L/8v/z//T/9v/3//f/9//2//X/9//3//f/9//3//f/+P/4//b/9v/2//b/
9v/3//n/+v/4//j/+P/2//f/+P/4//n/9//3//f/9//2//b/9P/0//X/9v/2//f/9v/1
//T/8//0//P/8//z//H/8f/x//H/8f/x//H/8f/y//H/8f/y//H/8P/v/+7/7f/t/+7/
7//v/+//7//v/+3/7f/t/+3/7//u/+7/7v/s/+z/7P/s/+7/7v/u/+7/7v/u/+//7//t
/+z/6//r/+3/7v/v//D/7//v/+7/7f/t/+7/7//w/+7/7v/u/+7/7v/u/+7/7f/u/+7/
7//w/+7/7v/u/+7/8P/v/+7/7v/v//D/8P/x//H/8f/w//D/8P/y//D/8P/w/+7/7v/u
/+7/8P/w//D/8P/w//D/8P/w//D/8P/w//D/8v/x//H/8f/x//L/8v/0//X/9v/4//j/
+P/5//r/+//8//7///////////////////////////8BAAEAAQAAAAAAAQABAAAA/v/9
//3//f/+/wAAAQACAAAA///9//z//v/9//v/+f/1//T/8//y//L/8v/x/+//8P/v/+//
7//t/+3/7f/u//D/8P/w//D/7v/u/+3/7f/w//D/8P/w//H/9P/3/wAADQAcAC8ASQBn
AIMApgDSAAIBKAE5ATgBNgEoAQMB1ACjAGwAOAAMAOT/vf+p/63/sv+0/7j/u/+6/73/
yf/V/97/5v/t//H/8//z//T/9P/1//b/9//4//j/+P/7//v/+//7//v/+//9//3/////
////AAD+//7//////wAAAQACAAIABAAFAAUABgAGAAUABgAGAAkACQAKAAoADAANAA4A
DwAPAA8AEAAQABIAEwATABMAFQAWABYAFgAYABkAGgAbABsAHAAdAB4AIgAkACUAJgAp
ACoAKwAuAC4AMAAzADQAOQA7AD0APwBBAEQASABLAE4AUQBVAFgAXABeAGIAZQBoAGwA
cQB1AHkAfQCAAIMAhACGAIoAjQCRAJQAlwCYAJoAnACdAJ0AmwCcAJ4AngCcAJwAnACa
AJoAlwCVAJMAjACIAIQAfgB2AHEAawBlAFwAVQBQAEoARAA+ADgAMwAtACcAIgAeABoA
FwATAA8ACwAHAAQAAgD///3/+//5//n/+f/3//X/9f/z//L/8f/u/+7/7//v/+//7v/u
/+7/7P/s/+z/7P/v/+//7//w/+7/7v/u/+7/7v/v/+//8P/w//D/8P/w//D/8P/x//H/
8v/z//P/8//z//P/8//z//X/9f/2//b/9P/0//T/9P/z//P/9P/0//b/9v/2//T/9P/0
//P/8//z//P/8//z//L/8v/w//D/7v/u/+3/7f/t/+3/7f/t/+z/6//r/+v/6//r/+v/
6//p/+n/6f/p/+b/5f/l/+b/6P/o/+j/6P/k/+P/4//j/+X/5f/l/+X/4//j/+P/4//j
/+L/4v/i/+L/4v/i/+L/4P/g/+D/4P/g/+D/4f/h/+H/4P/f/9//3v/e/97/3v/g/+H/
4f/h/97/3v/e/97/4P/g/+D/4P/e/97/3v/d/9z/3P/d/97/3v/e/97/3v/c/9v/2v/a
/9v/3P/c/93/3f/d/9z/3P/c/9r/2v/c/9z/3P/c/9z/3P/b/9r/2f/Y/9r/2v/a/9r/
2P/Y/9j/2P/Y/9j/2P/Y/9r/2f/Z/9n/1//Y/9j/2v/b/9z/3v/e/97/3//g/+H/4v/k
/+X/5f/l/+X/5f/l/+P/4//j/+P/5f/l/+X/5P/k/+X/5f/k/+L/4f/h/+H/4v/k/+X/
5v/k/+P/4f/g/97/3f/b/9n/1//W/9X/1P/S/9L/0f/P/8//z//Q/9H/z//P/8//0P/Q
/9D/0P/Q/9D/0P/P/8//0P/Q/9D/0P/R/9b/3f/o//X/AgATAC8ASwBrAI4AvADsAA4B
FwEUARAB/gDVAKgAdQA8AAgA2v+u/4v/gf+F/4z/kP+U/5f/mP+h/63/t//A/8b/zf/R
/9X/1//W/9b/1//Y/9f/2P/Y/9j/2v/b/9z/3f/d/93/3//f/9//3//f/+D/4P/g/+H/
4f/i/+P/5P/k/+b/5//n/+j/6P/n/+j/6P/p/+n/6v/q/+z/7f/u/+//7//v//D/8P/y
//P/8//z//X/9v/2//b/+P/5//r/+//9//7///8AAAAAAgADAAQABwAIAAkADAAMAA4A
EQASABcAGQAbAB0AHwAiACYAKQAqAC0AMQA0ADkAPABBAEUARgBKAE8AUwBXAFsAXgBh
AGYAaABsAG8AcQB0AHcAeAB6AHwAfQB9AHsAfAB+AH4AfAB8AHwAegB4AHUAcwBxAGwA
aABkAF4AWABTAE0ARwA+ADcAMgAsACgAIgAcABcAEQALAAYAAgD8//n/9f/x/+7/6//p
/+j/5f/j/+H/3//f/9//3f/b/9v/2f/Y/9f/1P/U/9X/1f/V/9T/1P/U/9L/0v/S/9L/
1f/V/9X/1v/W/9b/1v/W/9T/1f/V/9b/2P/Y/9j/2P/W/9b/1//X/9j/2f/Z/9n/2f/Z
/9n/2f/Z/9n/2v/a/9z/3P/c/9z/2f/Z/9r/2v/c/9z/3P/a/9r/2v/Z/9n/2f/Z/9n/
2f/a/9r/2P/Y/9b/1v/V/9X/1f/V/9X/1f/U/9P/0//T/9P/0//T/9P/0//T/9P/0//Q
/8//z//Q/9L/0v/S/9L/0P/P/8//z//P/8//z//P/8//z//P/8//z//O/87/zv/O/87/
zv/O/87/zv/O/87/zv/O/8//z//R/9D/z//P/8//zv/N/8z/zv/P/8//z//O/87/zv/O
/87/zv/O/87/zv/O/87/zf/M/8z/zf/O/87/zv/O/87/zv/N/8z/zP/L/8z/zP/N/8//
z//O/87/zP/M/8z/zP/M/8z/zP/M/8z/zP/M/8z/zP/M/8z/zP/M/8z/zP/M/8z/yv/K
/8r/yv/M/8z/zP/M/8z/y//L/8v/y//M/8z/zv/N/87/0P/Q/9L/0//U/9X/2P/a/9v/
2//b/9v/2//b/9v/2//b/9v/2f/Z/9n/2P/Y/9n/2f/Y/9j/1//X/9f/1f/W/9b/1v/W
/9f/1//Y/9r/2f/X/9X/0v/Q/87/zP/O/87/zf/L/8j/x//H/8f/yf/J/8n/yv/K/8r/
yv/K/8r/yv/J/8n/zP/M/8z/zP/L/87/0f/a/+X/8v8BABcANQBRAHAAmADGAPQADwEU
ARQBEAH1AMoAnQBoAC4A+v/Q/6v/kf+L/47/kP+S/5X/lv+b/6f/tf++/8b/y//R/9P/
0//U/9T/1f/W/9f/2P/Y/9j/2f/Z/9n/2f/a/9v/3v/f/9//3//f/+D/4P/g/+H/4f/i
/+P/5P/k/+L/4//j/+T/5f/l/+f/6P/p/+n/6v/q/+r/6//s/+3/7//v//D/8P/w//H/
8f/x//L/9P/1//b/9v/3//j/+f/5//r/+//8/wAAAgADAAQAAwAEAAUACAAMAA4AEQAS
ABUAFwAZABsAGwAeACIAJQAoACsALwAyADYAOAA8AD8AQgBGAEsATwBTAFcAWgBdAGAA
YgBmAGkAbwByAHUAdgB2AHgAeQB5AHsAfAB+AH4AfgB+AH4AfAB6AHcAdQBzAG8AbABp
AGQAXgBZAFMATQBIAEEAPAA2AC4AKAAiAB0AFwARAAwACAAEAAEA/f/5//X/8f/u/+z/
6//p/+f/5f/j/+P/4f/f/93/2//a/9n/2v/a/9v/2//X/9b/1v/W/9b/1v/W/9b/1//X
/9f/2P/Y/9j/2P/Y/9j/2f/Z/9r/2P/Y/9j/2P/Z/9r/3P/d/97/3//f/9//3//f/9//
3//h/+H/4v/i/+D/4P/g/+D/4P/h/+P/5P/k/+T/5P/i/+L/4v/h/+H/4//j/+P/4//i
/+L/4P/g/+L/4v/h/+H/3//f/9//3//e/93/3f/d/9//3//f/9//3//f/9//3//g/9//
3//g/97/3v/e/97/3v/d/93/3f/f/9//3//f/97/3f/c/9v/3f/c/9z/3P/c/9z/3P/c
/9z/3P/c/9z/3P/c/93/3f/d/9z/2//b/9z/3P/c/9z/3P/d/93/3f/c/9z/3P/c/97/
3v/e/97/3v/e/97/3f/e/97/3//g/97/3v/e/97/4P/f/97/3v/f/+D/4P/h/9//3//e
/97/3P/e/+D/4P/g/+D/4P/g/+D/3v/e/97/3v/e/97/3v/e/97/3v/e/97/4P/g/+D/
4P/g/+D/4P/g/97/3v/e/97/4P/f/9//3//f/+D/4P/i/+H/4v/k/+T/5f/n/+n/6//r
/+z/7P/r/+z/7f/u/+//7f/t/+3/7f/t/+3/7f/s/+7/7//v/+7/7v/t/+3/7f/t/+7/
7v/u/+3/7f/s/+z/7f/t/+z/6//p/+j/5//m/+b/5v/l/+P/4v/h/+H/4f/f/9//3//g
/+H/4v/j/+T/4v/i/+H/4f/i/+L/4v/i/+P/5P/p//D/+f8GABMAKQBHAGUAhACsANoA
CAEnAS4BLgEqAREB5gC3AIQATgAcAPL/y/+v/6f/qv+s/7D/s/+0/7f/wf/N/9T/3v/l
/+n/6//t/+7/7v/v//D/7//w//D/8P/z//P/8//z//L/8//2//f/9//3//f/+P/4//j/
+f/5//r/+//8//z//v//////AAD/////AQACAAUABQAGAAYABgAHAAgACQAJAAkACgAK
AAwADQANAA0ADgAQABEAEgATABUAFwAZABsAHAAdAB4AHgAgACEAIgAlACYAJwAqACwA
LgAxADIANwA5ADsAPQA/AEIARgBJAEwATwBTAFYAWgBcAGAAYwBmAGoAbwBzAHkAfQCA
AIMAiACKAI4AkQCTAJYAmQCaAJ0AoACiAKMAowCkAKYApgCmAKYApgCkAKQAoQCfAJ0A
mQCWAJMAjgCJAIUAgAB7AHIAawBmAGAAXABWAFAASwBFAD8AOgA2ADIALwArACcAJQAh
AB4AHAAZABcAFQATABMAEwARAA8ADwANAAwACwAIAAgACQAJAAkACAAIAAgACAAIAAgA
CAALAAsACwAMAAoACgAKAAoACgALAAsADAANAA4ADwAQAA8ADgAOAA0AEAARABEAEQAR
ABEAEQARABMAEwAUABQAFAAUABQAFAASABEAEQAQABIAEgASABAAEgASABEAEQAPAA8A
DwAPAA8AEAAPABAAEAAQAA8ADwAPAA8ADwAPAA4ADQANAA0ACwALAAsACwALAAsACwAL
AAgABwAHAAgACgAKAAoACgAIAAcABwAHAAcABwAHAAcABQAFAAUABQAFAAQABAAEAAUA
BgAHAAgACAAIAAgACAAHAAYABgAFAAcABgAFAAUABAAEAAQABAAEAAUABQAFAAQABAAE
AAQABAAEAAQABAAGAAYABgAFAAIAAgADAAQABAAEAAQABAAEAAMAAgACAAEAAgACAAMA
BQAFAAQABAAEAAIABAAEAAQABAAEAAQABAACAAIAAgACAAIAAgACAAIAAgACAAIAAgAA
AAAAAAAAAAIAAgACAAIAAgABAAEAAQADAAQABAAGAAcACAAKAAoACAAJAAoACwAOABAA
EQARABEAEQARABEAEQARABEAEQARABEAEQAQABAAEQARABAAEAAPAA8ADwAPABAAEAAQ
AA0ADQAMAAwADgANAAsACQAFAAQAAwACAAIAAgABAP///P/7//v/+//9//3//f/+//z/
/P/8//z/+v/6//n/+f/8//z//P/8//3//v8DAAwAGQAoADkAUwBxAI0ArADWAAgBMgFJ
AUoBRgE+AR0B7gC9AIgAUAAgAPT/zf+1/7X/vP++/8D/w//C/8X/0f/d/+b/8P/3//3/
/////wAAAAABAAIAAwAEAAQABAAFAAUABQAFAAYABwAKAAsACwALAAsADAAMAAwADQAN
AA4ADwAQABAADgAPAA8AEAARABEAEwAUABUAFQAWABYAFgAXABgAGQAbABsAHAAcABwA
HQAdAB0AHgAgACEAIgAkACUAJgAnACcAKAApACoALAAuAC8AMAAzADQANQA4ADoAPAA/
AEAARQBHAEkASwBLAE4AUgBVAFoAXQBhAGQAZgBoAGwAbwB0AHgAfQCBAIUAiQCMAI8A
kgCUAJgAmwCfAKIApQCmAKgAqgCrAKsAqwCsAK4ArgCsAKwArACqAKgApQCjAKEAnQCa
AJcAkgCKAIUAfwB5AHIAawBmAGAAWABSAEwARwBBADsANgAyACwAKQAlACEAGwAXABQA
EgARAA8ADQALAAkACQAHAAUABAABAP///f/+//7///////3//P/8//z/+v/6//r/+v/5
//n/+f/6//j/+P/4//j/+f/7//z//v/8//z//P/8//z//P/9//3//v/////////9//3/
/f/9//3//f/+//7//P/8//z//P/7//v//P/8//7//v/+//z/+v/6//n/+f/7//v/+//7
//j/+P/2//b/+P/4//f/9//3//f/9//3//T/8//z//P/9f/1//X/9f/z//P/8//z//L/
8f/x//L/8P/w//D/8P/u/+3/7f/t/+3/7f/t/+3/7f/t/+3/7f/t/+z/7P/s/+z/7P/s
/+z/6v/q/+r/6v/q/+r/6//r/+n/6P/n/+f/6P/o/+j/6P/o/+n/6f/p/+j/6P/o/+j/
6P/o/+j/6P/m/+b/5v/l/+T/5P/l/+b/5v/m/+b/5v/m/+X/5P/k/+X/5v/m/+f/5v/l
/+P/4v/i/+L/5P/m/+b/5f/k/+P/4v/i/+L/4v/i/+T/5P/k/+T/4v/i/+L/4v/k/+T/
5P/k/+D/3//e/93/3P/c/97/3//g/+L/4v/i/+H/4v/j/+T/5v/n/+f/5//n/+f/5//n
/+X/5f/l/+X/5//n/+b/5v/l/+X/5P/k/+X/5f/l/+X/5v/m/+b/5f/j/+L/4v/i/9//
3f/b/9n/2v/Z/9j/2P/W/9X/0//S/9P/0//T/9P/0//T/9T/1P/U/9T/1P/U/9T/0//T
/9T/1P/U/9T/1//a/+H/6v/1/wQAFwAxAE8AbQCOALoA6gAOARsBGgEYAQoB5QC6AIcA
TgAWAOb/uv+V/4X/if+Q/5T/mv+d/57/p/+z/73/xv/O/9X/2//d/9//3v/e/9//4P/h
/+L/4v/i/+X/5f/l/+X/5f/l/+f/5//p/+n/6f/q/+r/6v/r/+v/7P/t/+7/7v/w//H/
8f/y//L/8f/y//L/9f/1//b/9v/2//f/+P/5//v/+//8//z//v////////8BAAIAAgAC
AAMABQAHAAkACQAKAAsADAAMAA4ADwAQABMAFAAVABgAGAAaAB0AHgAjACUAJwApACsA
LgAyADUANgA5AD0AQABGAEgATABPAFAAVABZAF0AYwBnAGoAbQBwAHIAdgB5AHsAfgCB
AIIAhgCIAIkAiQCHAIgAigCKAIgAiACIAIYAhACBAH8AfQB5AHYAcwBuAGgAYwBdAFcA
UABJAEQAPgA4ADIALAAnAB8AGQAUABAACgAHAAMA///9//n/9v/0//H/7//t/+v/6f/p
/+f/5f/l/+P/4v/h/+D/4P/h/+H/3//e/97/3v/e/97/3v/e/+H/4f/h/+L/4P/g/+D/
4P/g/+H/4f/i/+L/4v/i/+L/4P/g/+H/4f/k/+X/5f/l/+X/5f/l/+X/5f/l/+b/5v/o
/+j/6P/o/+X/5f/m/+b/6P/o/+j/5v/k/+T/4//j/+X/5f/l/+X/5P/k/+L/4v/i/+L/
4f/h/+H/4f/h/+H/4P/f/9//3//f/9//3//f/9//3//f/9//3v/d/93/3v/e/97/3v/e
/9z/2//b/9v/3f/d/93/3f/d/93/3f/d/9v/2v/a/9r/3P/c/9z/3P/a/9r/2v/a/9r/
2v/b/9v/2//a/9n/2f/c/9z/3P/c/9z/3f/d/93/2v/a/9r/2v/c/9z/3P/c/97/3v/e
/93/3P/c/93/3v/c/9z/3P/c/9z/2//a/9r/2//c/9z/3f/d/93/3P/c/9r/3P/c/9z/
3P/c/9z/3P/c/9r/2v/a/9r/2v/a/9r/2v/a/9r/2v/a/9r/2v/a/9r/2v/a/9r/2v/a
/9r/2v/a/9r/2v/a/9r/2//b/9v/2//a/9r/3P/d/+D/4v/i/+L/4f/i/+P/5P/m/+f/
5//n/+f/5//n/+f/5//n/+f/5//p/+n/6P/o/+f/5//m/+b/5//n/+f/5//o/+j/6P/n
/+X/5P/k/+T/4//h/9//3f/c/9v/2v/a/9r/2f/X/9b/1f/V/9X/1f/T/9P/1P/U/9T/
1P/U/9T/1P/T/9P/1P/U/9b/2P/b/97/4//q//X/AgARAC0ASwBpAIoAtgDkAAoBGwEe
AR4BEgHvAMIAkwBcACQA9P/K/6f/l/+V/5r/mv+g/6P/ov+r/7f/wf/I/9D/1//b/93/
3f/c/9z/3f/e/93/3v/e/97/4P/h/+L/4//j/+P/5f/l/+f/5//n/+j/6P/o/+n/6f/q
/+v/7P/s/+z/7f/t/+7/7f/t/+//8P/z//P/9P/0//T/9f/2//f/+f/5//r/+v/8//3/
/f/9////AAAAAAAAAgADAAQABQAFAAYABwAIAAoADAANAA4AEQASABMAFgAWABgAGwAc
AB8AIQAjACUAJwAqAC4AMQAyADUAOQA8AEAAQgBGAEkATABQAFUAWQBdAGEAZABnAGoA
bABwAHMAdQB4AHsAfACAAIIAgwCDAIEAggCEAIQAhgCGAIYAhACAAH0AewB5AHcAdABx
AGwAaABjAF0AVwBQAEkARAA+ADoANAAuACkAIQAbABYAEgAOAAsABwADAP//+//4//b/
8//x/+//7f/s/+3/7P/r/+r/5//l/+P/5P/k/+X/5f/l/+T/5P/k/+T/5P/k/+T/5//n
/+f/6P/m/+b/5v/m/+j/6f/p/+r/6P/o/+j/6P/o/+j/6f/p/+r/6//r/+v/6//r/+v/
6//p/+n/6v/q/+r/6v/q/+r/5//n/+j/6P/q/+r/6v/o/+b/5v/l/+X/5f/l/+X/5f/k
/+T/4v/i/+L/4v/h/+H/4f/h/+H/4f/g/9//3//f/9//3//f/9//3//f/9//3//e/93/
3f/e/97/3v/e/97/3v/d/93/3f/d/93/3f/d/93/3f/d/93/3f/c/9z/3P/c/9z/3P/c
/9z/3P/c/9z/3P/c/93/3f/f/97/3f/d/9z/3P/c/9z/3P/d/93/3f/c/9z/3P/c/9z/
3P/c/9z/3v/e/97/3f/a/9r/2//c/97/3v/e/97/3v/d/9z/3P/d/97/3v/f/93/3f/c
/9z/3P/c/9z/3P/c/97/3v/e/97/3P/c/9z/3P/d/97/3//g/97/3v/e/97/3v/e/97/
3v/g/+D/4P/g/97/3v/e/97/3v/e/97/3v/e/97/3v/d/9//3//f/+D/3v/g/+H/4v/i
/+L/4v/j/+b/5//o/+r/6f/p/+n/6f/r/+v/6//r/+v/6//r/+v/6f/o/+j/6f/r/+r/
6v/p/+n/6f/p/+r/7P/s/+v/6//q/+r/6v/p/+f/5f/j/+L/4f/g/+D/4P/f/93/3P/b
/9n/2f/Z/9n/2//c/9z/3P/b/9r/2f/Y/9j/2f/b/9z/3P/c/93/3P/h/+j/8/8AAA0A
IQA9AFsAdgCcAMoA+AAXASQBJgEiAQkB3ACrAHoARAAWAOz/x/+r/6P/ov+i/6T/qf+o
/63/uf/F/87/1P/Z/93/4f/j/+L/4v/j/+T/5//o/+j/6P/p/+n/6f/p/+3/7//z//X/
9//3//f/+P/5//r//P/9//7///8AAAAAAAABAAEAAgADAAMABQAGAAcABwAIAAgACAAJ
AAoACwANAA0ADgAOAA4ADwAPAA8AEAASABMAFAAUABUAFgAXABcAGAAZABoAGgAcAB0A
HgAfACAAIQAkACYAKAArACwALQAvADEAMwA1ADgAPAA/AEIARQBJAEwAUABSAFYAWQBc
AGAAZQBpAGsAbwByAHUAeAB6AH4AgQCFAIgAiwCMAI4AkACRAJEAkgCUAJcAmACWAJYA
lgCUAJMAkQCQAI8AjQCKAIcAggB8AHcAcQBrAGUAXwBbAFYAUABKAEQAPwA5ADMALgAq
ACQAIQAdABkAFQARAA4ADAALAAkABwAFAAEAAQD///3////9//z/+//6//r/+//7//n/
+P/4/w==
         </WaveFormData>
      </LeadData>
      <LeadData>
         <LeadByteCountTotal>10000</LeadByteCountTotal>
         <LeadTimeOffset>0</LeadTimeOffset>
         <LeadSampleCountTotal>5000</LeadSampleCountTotal>
         <LeadAmplitudeUnitsPerBit>4.88</LeadAmplitudeUnitsPerBit>
         <LeadAmplitudeUnits>��V</LeadAmplitudeUnits>
         <LeadHighLimit>2147483647</LeadHighLimit>
         <LeadLowLimit>268435456</LeadLowLimit>
         <LeadID>V5</LeadID>
         <LeadOffsetFirstSample>0</LeadOffsetFirstSample>
         <FirstSampleBaseline>0</FirstSampleBaseline>
         <LeadSampleSize>2</LeadSampleSize>
         <LeadOff>FALSE</LeadOff>
         <BaselineSway>FALSE</BaselineSway>
         <ExcessiveACNoise>FALSE</ExcessiveACNoise>
         <MuscleNoise>FALSE</MuscleNoise>
         <LeadDataCRC32>1541623974</LeadDataCRC32>
         <WaveFormData>
vP+8/7z/vP++/77/vv++/77/vv++/77/wf/C/8P/xP/E/8T/xP/E/8X/xv/H/8j/yf/K
/8v/zP/O/87/zv/O/8//0P/R/9L/1P/U/9T/1P/V/9b/1//Y/9n/2v/b/9z/3v/e/97/
3v/g/+L/5P/m/+j/6P/o/+j/6//s/+3/7v/w//L/9P/2//n/+v/7//z///8CAAUACAAK
AAwADgAQABQAFgAYABoAHwAiACUAKAAqACwALgAwADQAOAA8AEAAQgBEAEYASABKAEwA
TgBQAFIAVABWAFgAWABYAFgAWABZAFoAWwBcAFkAWABXAFYAVABSAFAATgBLAEgARQBC
AD0AOAAzAC4AKQAmACMAIAAaABYAEgAOAAoACAAGAAQAAgAAAP7//P/6//j/9v/0//T/
9P/0//T/8f/w/+//7v/s/+z/7P/s/+7/7v/u/+7/7f/s/+v/6v/s/+z/7P/s/+r/6v/q
/+r/7P/s/+z/7P/u/+7/7v/u/+3/7P/r/+r/7f/u/+//8P/u/+7/7v/u//D/8P/w//D/
8v/y//L/8v/w//D/8P/w//L/8v/y//L/8v/y//L/8v/y//L/8v/y//P/9P/1//b/9f/0
//P/8v/0//T/9P/0//L/8v/y//L/8v/y//L/8v/0//T/9P/0//P/8v/x//D/8f/y//P/
9P/z//L/8f/w//D/8P/w//D/8P/w//D/8P/u/+7/7v/u//D/8P/w//D/7v/u/+7/7v/w
//D/8P/w//L/8v/y//L/8P/w//D/8P/x//L/8//0//T/9P/0//T/8v/y//L/8v/z//T/
9f/2//X/9P/z//L/8//0//X/9v/0//T/9P/0//T/9P/0//T/9f/2//f/+P/3//b/9f/0
//b/9v/2//b/9P/0//T/9P/2//b/9v/2//b/9v/2//b/9P/0//T/9P/2//b/9v/2//b/
9v/1//X/8//z//P/8//2//b/9//4//j/+v/7//v/+//8////AQD/////AQABAAEAAQAB
AAEAAgADAAYABwAHAAYABQAEAAQABQAGAAcABQAGAAYABwAJAAgACAAIAAoACgAKAAcA
AwD///3//f/+/////v////3//P/6//n/+f/4//j/+f/7//z//P/8//r/+v/4//j/+f/6
//z//f/9//v/+//9////BAAOABoALABFAF4AfgCmANUADAE3AU4BWQFbAUIBCQHGAIQA
SAAiAA8A/f/u/+b/4v/e/+D/4P/d/93/5P/t//T/+f/8//7/AQABAAIAAgACAAMABQAF
AAYABgAFAAUABAADAAUABQAGAAcACgAKAAoACgAJAAkACQAJAAsADQAPABAADwAPAA4A
DQAPABAAEQASABMAFAAUABQAFgAWABcAFwAZABoAGwAbABsAGwAbABsAHgAgACAAIgAj
ACMAIwAkACUAJQAlACYAKgArACwALgAuAC4ALwAwADMANQA2ADkAOQA7ADwAPgBBAEIA
RABHAEsATQBRAFQAVQBWAFcAWABbAGAAZABoAGsAbgBxAHQAcwB1AHcAeQB+AIAAgwCF
AIUAhQCHAIcAiQCLAIsAjACKAIoAigCJAIcAhgCFAIMAgQCBAIAAfgB5AHYAcQBsAGoA
ZQBiAF4AWABUAFAASgBIAEMAQAA8ADwAOAA2ADMALgArACgAJgAmACQAJAAjACAAHgAc
ABwAHAAcABoAGQAbABwAHAAbABkAFwAWABUAFQAVABUAFQAVABUAFQAVABQAEwASABIA
FQAVABYAFwAWABQAEwASABMAEgATABUAFgAVABQAEwASABIAEgASABQAFAAWABYAFAAV
ABUAFAAVABUAFQAWABYAFwAWABUAEwATABMAEwAVABUAFgAWABMAEgARABEAEgATABUA
FQAWABUAFAATABEAEAAQABEAFAAUABMAEgATABEAEQASABEAEQAQABAAEQARAA8AEAAN
AA0ADgAOABEAEQAPAA4ADgANAAwACwANAA0ADQANAAwADAAMAAsACgAKAAoACgAMAAwA
DQANAAsACwALAAkACwALAAsACwAMAAwADAAMAAwACwALAAsADQANAA0ADQALAAsACgAK
AAwADAAMAAwACgALAAsACwANAAsACgAJAAsADQANAA4ADQALAAkACAAIAAoACgAMAAwA
CwAKAAkACAAKAAoACgAKAAoACgAKAAoACQAIAAcABgAIAAgACAAIAAcABgAGAAYABAAF
AAUABQAGAAcACQAKAAoACgALAAwADwAPAA4ADgAQABEAEQARABIAEQAQAA8AEAARABIA
EwAUABMAEwASABQAFAATABMAEQARABEAEgASABMAEwASABIAEgASABIAEAANAAsABwAH
AAcABwAHAAMAAwADAAIA/v/9//3//P/9////AAACAAEAAAD///7//f/+////AAD///3/
/f/7//v//f///wQADgAYACYAPQBYAHQAnADPAAYBNQFQAV0BXwFIAQ8BygCKAFAAJAAP
AP//8P/m/+L/3v/c/9z/3f/d/+T/6//w//P/9v/4//n/+f/7//z//f////3//f/+//7/
/P/9//3//f/+////AQADAAEAAAD///7/AAABAAIAAwAEAAUABgAGAAQABQAFAAUABgAI
AAoADAAMAAwACwAKAAsADAAOAA8AEAAQABAADwAPAA8ADwAPABIAFAAUABYAFgAVABQA
FAAXABcAFwAYABwAHQAeACAAIQAgACAAIAAiACUAJwArACoAKwArACwAMAAyADUAOQA5
ADsAPwBCAEQARgBIAEoATQBSAFYAWgBcAF4AYABiAGQAZwBqAG0AcAByAHUAdwB3AHcA
eQB5AHwAfwCAAIIAgACAAIAAfwB/AH4AfQB7AHoAeQB3AHQAcQBuAGkAZABhAF0AWwBY
AFMATgBJAEIAPwA7ADkANgAyAC4ALAApACYAIwAgAB4AHQAcAB0AHQAaABgAFgAWABYA
FgAUABMAEwAUABQAEwASABEAEQARABMAEwATABMAEgARABAADwAPAA8ADwAQABEAEQAS
ABMAEQAQABAAEAARABAAEQATABQAEwASABEAEgASABIAEgASABIAFAAUABIAEwATABIA
EgATABQAFgAUABUAFAATABMAEwATABMAEQARABIAEgARABAADwAPABAAEQATABMAEAAP
AA4ADQAPAA4ADgAPABAAEAAPAA4ADQALAAsADAAPAA8ADgAOAA0ACwAHAAYABgAHAAkA
CgAKAAkABgAEAAQAAwACAAEAAgADAAQABQADAAIAAQD/////AAABAAIAAAAAAAEAAQD/
///////9//7///8AAAEA///+//3//P/9//3//v////7//f/8//v/+f/5//j/+P/6//r/
+v/6//f/9//2//X/9//1//T/8//z//X/9f/2//T/8//y//L/8v/y//L/8v/w/+//7v/t
/+z/7v/u/+7/7v/t/+z/6//q/+j/6P/o/+n/6v/q/+v/6//o/+f/5v/m/+f/6f/r/+7/
7//v/+7/7P/s/+7/7//v/+7/7//u/+3/7f/t/+3/7f/v//H/8f/y//D/8P/w/+//7f/t
/+3/7f/v//D/8v/z//H/8P/v/+7/7P/s/+n/5//j/+H/4f/h/+D/3f/c/9v/2//a/9r/
2//Y/9j/2f/Z/9r/2v/a/9r/2P/W/9b/1v/W/9f/1//X/9n/2f/Z/9v/4P/m//b/DAAn
AEYAaACWAMkA/AAbASwBNQEtAQYBxQB+AD4ACgDu/9v/x/+6/7j/tv+0/7b/tv+x/6//
tv+9/8D/xf/K/87/0f/R/87/zv/O/8//zf/N/87/zv/Q/9H/0f/R/9D/z//P/8//0v/S
/9L/0v/T/9P/0//T/9P/0//T/9L/0//V/9b/1//U/9T/1P/U/9f/2P/Y/9j/2P/Y/9n/
2f/Z/9r/2//b/9v/2//b/9v/2v/c/9z/3v/h/+H/4f/i/+P/4//j/+T/5v/n/+j/6v/u
/+7/7//w//D/8f/x//P/9//5//r//P/7//z//v8BAAMABQAJAAwADgAQABIAFAAYABwA
HwAiACUAKAArAC4ALQAvADEAMwA4ADoAPQA/AD8APwBBAEEAQQBDAEMARABGAEYARgBF
AEQAQgBAAD0AOQA3ADQAMAAtACoAJQAgABoAFQASAA4ACgAGAAIA/P/2//H/7v/q/+j/
5P/i/9//3P/Z/9b/1P/Q/87/zv/N/83/zP/L/8z/yP/I/8b/xf/D/8T/xP/D/8T/w//D
/8P/wv/B/8D/v//B/8H/wf/B/8D/v/++/77/vv+9/73/vf++/77/v//A/7//vP+7/7v/
vf+9/73/vf+8/7z/vP+8/7z/vP++/77/vv+//7//vv+7/7v/u/+8/7v/vf+9/73/vP+7
/7r/uf+5/7n/uv+6/7v/uv+5/7n/uP+3/7f/tf+1/7X/tf+1/7X/tP+0/7X/s/+y/7D/
rv+w/6//sP+y/7D/r/+t/6z/rf+t/6v/rP+r/6v/rP+s/6v/q/+p/6j/qf+p/6n/qf+n
/6f/p/+n/6r/qv+q/6n/pv+m/6b/pv+m/6b/p/+n/6f/p/+n/6X/o/+j/6P/o/+m/6b/
pv+m/6b/pf+l/6X/pf+l/6X/pf+n/6f/pv+m/6X/pP+j/6L/o/+l/6b/p/+l/6P/ov+h
/6H/o/+j/6T/pv+l/6T/pP+i/6L/ov+i/6T/pP+k/6T/pP+i/6L/ov+i/6T/pP+k/6T/
pP+k/6T/pP+i/6L/ov+j/6b/pv+n/6f/pv+l/6T/pP+m/6f/qP+q/6z/rf+t/6z/qv+s
/63/rf+v/7H/sf+x/7H/sf+x/7H/s/+1/7X/tv+2/7b/tv+1/7P/s/+z/7P/tf+2/7j/
uf+3/7b/tf+0/7T/tP+x/6//rf+r/6v/q/+p/6f/p/+n/6f/pv+m/6f/pv+m/6f/p/+o
/6j/qP+o/6n/qP+p/6r/qf+p/6j/p/+p/63/r/+z/7r/wv/Q/+j/AwAiAEoAegCvANwA
9wACAQcB9wDOAI8ATgASAOT/yP+z/53/kv+Q/47/jv+S/5L/kf+T/5r/n/+k/6n/rv+y
/7P/t/+0/7T/tP+1/7X/tf+2/7b/uP+5/7n/uf+5/7n/uv+7/7z/vP+8/7z/v/+//7//
v/++/7//wP/A/8L/w//D/8P/wf/C/8P/xP/H/8j/yP/I/8j/yP/J/8n/yf/K/8v/y//O
/8//0P/R/9L/1P/U/9b/2f/Z/9n/2v/d/93/3f/e/97/3//g/+L/5f/m/+j/6v/p/+v/
7P/v//P/9f/2//j/+v/8////AwADAAUACQAMAA8AEgAVABgAGAAcAB8AIgAnACoALQAw
ADMANQA3ADkAOgA8AD8AQQBEAEUASABJAEcASQBJAEoATABMAEwASwBLAEoASQBHAEIA
QQA/ADwAOwA4ADMALgApACMAHwAaABgAFAAQAAoACAADAAAA/P/4//T/8v/v/+//7f/r
/+r/5v/k/+T/4//k/+L/4P/g/+D/4P/e/93/3P/c/9v/2f/Z/9n/2v/b/9n/2f/Z/9n/
2//b/9v/2//c/9v/2v/a/9n/2f/a/9v/3f/c/9z/3P/c/9r/2v/b/93/3f/d/93/3v/e
/97/3v/c/9z/3v/e/+D/4f/h/+D/3//f/9//4P/f/+H/4f/h/+H/4f/h/+H/3//f/+D/
4P/g/+D/4P/h/+H/4f/i/+H/4v/h/+D/3//g/+D/4f/j/+P/4v/g/97/3//f/+H/5P/i
/+H/3//e/+H/4f/f/+D/3//f/+D/4P/h/+H/3//e/9//3//f/9//3f/d/93/3f/g/+D/
4P/f/+D/4P/g/+D/3v/e/9//3//h/+H/4f/f/9//3//f/9//4P/g/+D/4P/g/9//3//f
/+H/4f/h/+H/4v/j/+P/5P/i/+L/4v/i/+T/5f/l/+X/5f/j/+L/4f/f/+H/4f/i/+P/
4//j/+T/5P/k/+L/4v/k/+b/5v/m/+b/5f/k/+P/4v/i/+L/4v/i/+T/5P/k/+T/4v/i
/+L/4v/k/+T/5P/l/+P/4v/i/+H/4v/j/+T/5v/m/+f/6P/q/+r/6//r/+r/6//u//D/
8f/w//H/8P/v//H/8f/x//H/8f/z//P/9P/y//L/8v/x//L/8//0//X/9f/0//T/8//z
//T/9f/2//j/+P/1//P/7f/r/+v/6//r/+n/6f/p/+b/5P/j/+P/5P/k/+X/5f/o/+j/
6P/o/+j/5v/m/+b/6P/p/+n/6f/n/+f/5//p/+7/9v8CABYALwBKAGoAkgDDAPgAIQE6
AUUBRwEuAfUAsgByADgADgD5/+n/2P/Q/87/yv/K/8r/x//H/87/1//e/+P/6P/s/+3/
7f/s/+z/7P/t/+3/7f/u/+7/7P/t/+3/7f/u/+//8f/z//T/9P/0//T/8//z//P/8//1
//f/+f/6//j/+f/5//n/+//8//3//v///wAAAAAAAP7//v//////AwAEAAUABQAFAAUA
BQAFAAYACAAIAAoACwALAAsADAANAA0ADQAOABIAEwAUABYAFgAWABcAGAAbAB0AHgAh
ACMAJQAmACgAJwAoACoALQAwADMAOAA8ADwAPgBAAEIARABIAEsATgBRAFQAVwBaAFsA
XQBfAGEAZQBoAGwAbwBvAG8AcQBxAHEAcwBzAHQAdQB2AHcAdwB1AHQAcwBxAG8AbwBu
AGwAaQBmAGEAXABaAFUAUgBOAEgARABAADoANgAxAC4AKgAqACYAJAAhABwAGQAWABQA
FAASABIAEQAQAA4ADAAMAAgACAAGAAUABwAIAAgABwAEAAMAAwADAAEAAQABAAEAAQAB
AAEAAQAAAP///v/+/wEAAQACAAMAAgAAAP///v////7///8BAAMAAwADAAMAAgACAAIA
AgAEAAQABgAGAAQABQAFAAQABQAFAAUABgAFAAcABwAHAAUABQAFAAUABwAHAAgACAAH
AAYABQAFAAQABQAHAAcACAAHAAYABQAFAAQABAAFAAgACAAHAAYABwAFAAUABgAFAAUA
BAAEAAcABwAFAAYABAADAAMAAgAEAAUABAAEAAQAAwACAAEAAwADAAMAAwAEAAQABAAD
AAIAAgACAAIABAAEAAUABQADAAMAAwABAAMAAwADAAMABAAEAAQABAAEAAMAAwADAAUA
BQAFAAUAAwADAAIAAgAEAAQABAAEAAQABQAFAAUABwAFAAQAAwAEAAcACAAKAAkABwAF
AAQABAAEAAYABgAGAAYABgAGAAYABgAGAAYABgAIAAgACAAIAAcABgAFAAQABgAGAAYA
BgAGAAYABgAGAAQABAAEAAUACAAIAAkACQAHAAcABwAIAAgACQAKAAwADgAPAA8ADgAM
AA4ADwAPABAAEwAUABUAEwATABMAEwATABUAFQAWABgAGAAYABcAFQAVABUAFQAYABgA
GQAZABYAFgAWABYAFwAYABYAFQARAA8ADwAPAA0ACwALAAsADAAKAAkACQAGAAYABwAH
AAoACgAKAAoACgAIAAgACAAGAAcABwAHAAkACQALAAsAEAAWAB4AMABJAGYAhgCwAOMA
GgFFAV4BaQFrAVYBIQHcAJoAYAA2AB0ACwD4//D/7v/s/+z/7v/v/+3/8v/3//z/AQAG
AAgACwAPAAwADAAMAA0ADQANAA4ADgAQABEAEQARABAADwAPAA8AEgASABIAEgARABEA
EQARABIAEwAUABQAFQAXABgAGQAXABgAGQAaABsAHAAcABwAHgAeAB8AHwAfACAAIQAh
ACIAIwAkACUAJQAmACUAJgApACkAKQAqAC0ALQAtAC4ALwAvAC8AMAAzADQANgA4ADcA
OQA6AD0AQQBDAEQARgBIAEoATQBRAFIAUwBWAFgAXABeAGAAYgBkAGgAawBuAHMAdgB5
AHwAfwCBAIMAhQCGAIgAiwCNAJAAkQCUAJUAkwCVAJUAlgCXAJgAmQCZAJkAmACXAJUA
kgCRAI8AjACKAIgAhACAAHsAdQBxAGwAagBmAGIAXABYAFMAUABMAEoARgBEAEEAPgA7
ADgANgAyADAAMAAvAC4ALAAqACoAKgAqACgAJwAlACYAJgAlACYAJQAlACUAIgAhACAA
HwAhACEAIQAhACAAHwAeAB4AHQAdAB4AHwAgACAAIQAiACAAHgAeAB8AIQAhACEAIQAg
ACAAIAAgAB4AHgAgACAAIgAjACMAIgAgAB8AHgAeAB8AIQAhACEAHwAfAB8AHwAdAB0A
HgAeAB4AHgAeAB8AHQAdAB4AHQAeAB0AHAAbABsAGgAaABsAGwAaABgAFgAWABUAFgAY
ABYAFQATABIAEwATABEAEgAPAA8AEAAQAA8ADwANAAwADQANAA0ADQAMAAsACgAJAAoA
CgAKAAkACgAKAAoACgAJAAgACAAHAAkACQAJAAcABQAFAAUABQAGAAYABgAGAAYABQAF
AAUABAADAAIAAQACAAMAAwAEAAMAAgABAAAAAAABAAEAAQD///3//P/7//n/+//7//z/
/v/9//z//P/6//r/+v/6//r//P/8//z//P/7//r/+f/4//j/+P/4//j/+P/4//j/+P/1
//T/8//y//P/9P/1//f/9f/0//T/8//z//P/8//0//X/9//5//z//P/7//n/9v/3//r/
/P/9//z//f/8//v/+//7//v/+//7//3//f/+//z//P/8//v/+//7//v/+//6//r/+//7
//j/+P/4//j/9v/2//P/8f/r/+n/6f/p/+n/5//n/+f/5f/i/+D/3//f/+D/4v/j/+P/
4v/h/+D/3v/c/9z/3P/e/9//3//f/93/3f/f/+H/5v/w//7/FAAtAEoAagCUAMcA+gAh
ATIBPQE5ARoB3QCYAFYAHAD4/+X/0//E/8L/wP++/7z/uv+3/7X/vP/B/8j/z//U/9b/
1//X/9b/1v/W/9f/2f/Z/9r/2v/Z/9n/2P/X/9f/1//Y/9n/2v/a/9r/2v/Z/9n/2f/Z
/9z/3f/e/97/3P/d/93/3f/d/97/3//g/9//4P/g/+D/4P/g/+H/4f/j/+T/5f/l/+P/
4//j/+P/5P/m/+b/6P/r/+v/6//s/+v/6//r/+z/7v/v//D/8v/y//L/8//0//f/+f/6
//3//f///wAAAgADAAQABgAJAAwADwAUABgAGQAaABsAHAAeACIAJQAoAC0AMAAzADYA
NQA3ADkAOwBAAEIARQBHAEcARwBJAEkASQBLAEsATABMAEwATABLAEkASABHAEUARABD
AEEAPgA5ADYAMQAsACYAIQAeABoAFAAQAAwABgAAAPv/+P/0//L/7v/s/+n/5P/h/97/
3P/c/9r/2v/Z/9b/1P/S/9L/zv/O/8z/y//M/87/z//P/83/y//K/8n/yf/J/8n/yf/H
/8f/x//H/8b/xf/E/8T/x//H/8j/yf/H/8b/xv/G/8b/xP/E/8X/x//H/8f/x//E/8T/
xP/E/8T/xP/G/8b/xf/F/8T/wv/D/8P/w//E/8P/xf/F/8X/wv/B/8D/v//A/8H/w//E
/8H/wP+//7//v/+//8D/v//A/7//vv+9/7v/uv+6/7v/vP+8/7v/uv+3/7X/tf+2/7f/
t/+2/7b/uP+3/7T/tP+x/7H/sv+y/7P/s/+x/7D/sv+x/7D/r/+v/6//r/+v/7D/sP+w
/6//rP+s/6z/rP+u/67/r/+v/67/rf+s/6n/q/+r/6v/q/+s/6z/rP+s/6r/qf+p/6n/
q/+r/6v/q/+r/6v/qv+q/6r/qv+q/6r/rP+t/63/rf+r/6n/qP+n/6n/q/+r/6z/qv+p
/6j/qP+q/6r/rP+u/67/rf+s/6v/qv+q/6r/qv+q/6v/rP+t/67/rP+s/6z/rP+u/67/
r/+w/67/r/+v/6//sv+z/7X/tv+7/77/wv/G/8j/yf/J/8r/0P/T/9X/1//a/9v/3P/d
/+D/4f/i/+P/6P/p/+v/7P/q/+r/6f/p/+z/7f/u//D/8v/z//P/8v/y//L/8v/y//T/
8f/v/+v/6f/p/+n/6f/p/+n/6f/o/+f/5//o/+j/6P/p/+n/6v/q/+r/6v/q/+r/6v/q
/+r/6f/r/+3/7f/v//H/9f/8/wQAEgAoAEMAZACIALYA6QAYATMBQgFLAT8BGgHfAJ4A
XgAsAA4A9//j/9b/1P/U/9T/1v/U/9P/1f/c/+H/6P/t//T/+P/5//n/+P/4//j/+f/7
//v//P/8//7//////////f/9//7///8CAAIAAgACAAMAAwADAAMABAAFAAYABgAIAAkA
CQAJAAcACAAJAAoADQAOAA4ADgAOAA4ADwAPAA8AEAARABEAFAAVABYAFwAXABgAFwAY
ABsAGwAbABwAGwAbABsAHAAeAB8AIAAiACQAJAAlACYAJQAnACgAKwAtAC8AMAAyADMA
NAA2ADkAOQA7AD8AQgBEAEYASABKAEkATABOAFAAUwBWAFkAXABbAF0AXwBhAGIAZABn
AGkAawBrAG0AbQBrAGsAaQBoAGgAaABoAGcAZgBkAGIAXwBaAFkAVwBUAFEATgBJAEQA
PgA5ADYAMgAwACwAKAAiAB4AGQAWABIADgAKAAgABQAEAAEA/v/8//j/9v/2//X/9v/0
//L/8v/w//D/7v/t/+3/7v/u/+3/7v/t/+3/7f/s/+v/6v/p/+r/6//s/+3/6v/p/+j/
6P/p/+n/6v/r/+3/7P/s/+z/6v/o/+j/6f/t/+3/7f/t/+z/7P/s/+z/7P/s/+7/7v/w
//H/8f/w/+3/7f/t/+7/8f/z//P/8//z//P/8//z//P/8//0//T/9P/0//T/9f/1//X/
9v/1//X/9f/1//X/9//2//b/9//4//j/9//2//b/9f/2//j/9//3//b/9v/5//n/9//4
//f/9//4//j/9//3//X/9P/3//f/9//3//X/9f/1//X/+P/4//j/9//2//b/9v/2//j/
+P/5//n/+f/5//n/9//3//f/9//3//j/+P/4//j/+P/3//f/9//3//f/9//3//n/+f/4
//j/9v/2//b/9v/4//n/+f/5//n/9//2//X/8//1//X/9v/3//f/9//4//b/9v/2//j/
+P/4//j/+P/4//b/9v/2//b/+P/4//j/+P/4//j/+P/4//f/9v/1//T/9f/2//f/+P/2
//b/9v/2//b/9v/3//j/+P/5//n/+f/3//f/+P/4//n/+v/8//7///////7//v8AAAEA
AQABAAEAAQABAAEA//////////8DAAMABAAEAAIAAgABAAEABAAFAAYACAAGAAcABwAG
AAUABAADAAIABAABAP//+//4//f/9v/1//X/9f/1//T/8v/x//H/8P/u/+//7//w//D/
8P/w//D/7v/u/+7/7v/t/+//8f/x//H/8//1//r/AAAOACQAPwBeAIIArgDhABIBMwFE
AU0BRQEgAeEAoABiAC4ADAD3/+H/1P/S/9L/zv/S/9L/z//R/9j/3f/i/+n/7v/w//P/
8//w//D/8P/x/+//7//w//D/8v/z//P/8//y//H/8f/x//P/9P/1//b/9f/1//X/9f/2
//f/+P/4//r/+//7//v/+f/6//v//P/9//7//v/+/wAAAAABAAEAAQACAAMAAwADAAMA
AwADAAIABAAEAAYABwAHAAcACAAJAAkACQAKAAwADQAOABAAEgASABMAFAATABUAFgAZ
AB0AHwAgACIAIwAkACYAKQApACsALwAyADYAOAA6ADwAPQBAAEIARABJAEwATwBSAFMA
VQBXAFkAWgBcAF8AYQBlAGUAZwBnAGUAZwBnAGgAaQBqAGsAawBqAGgAZgBjAGIAYQBf
AFwAWwBYAFMATgBKAEUAQgA+ADwAOAA0AC4AKgAlACIAHgAcABgAFgATABAADQAKAAgA
BAACAAIAAQACAAAA/v/+//r/+v/4//f/9f/2//b/9f/1//X/9v/3//b/9f/0//P/9f/1
//X/9f/y//H/8P/w//H/8f/y//P/8//y//L/8v/y//D/8P/x//X/9f/1//X/8v/y//L/
8v/y//L/9P/0//T/9f/1//T/8f/x//H/8v/z//X/9f/1//T/8//y//H/8f/x//L/8v/y
//L/8v/z//H/8f/y//H/8f/x//H/8f/x//D/8P/x//L/8v/x//D/8f/v/+//8P/x//H/
8P/w//L/8f/u/+7/7f/t/+7/7v/v/+//7f/s/+7/7f/s/+v/6f/p/+n/6f/s/+z/7P/r
/+r/6v/q/+r/6P/o/+n/6f/r/+v/6//p/+f/5//n/+f/6v/q/+r/6v/q/+n/6f/p/+f/
5//n/+f/6f/p/+j/6P/m/+b/5v/m/+b/5//n/+f/6f/n/+b/5f/j/+X/5f/m/+b/5f/k
/+T/4v/i/+L/4v/i/+T/5P/k/+T/4//i/+H/4P/i/+L/4v/i/+D/4P/g/+D/3v/e/97/
3v/g/+D/4P/g/9//3v/d/9z/3v/e/97/3v/d/93/3f/c/9v/2//b/9v/3P/e/9//4f/h
/+L/4//j/+T/5P/l/+j/5//n/+f/6f/o/+f/5v/l/+f/5//n/+n/6P/o/+f/5v/n/+f/
6P/p/+j/5//n/+b/5//n/+b/5v/o/+j/6P/o/+P/4f/d/9v/2//b/9v/2f/Z/9n/2P/W
/9P/0//S/9L/1f/V/9b/1v/V/9T/0//Q/9H/0v/T/9X/1f/T/9H/0f/R/9P/2P/e/+j/
+P8RACwASABuAJ8A1gAFASIBMQE1AR4B5wCgAFwAJAD2/+H/0f/C/7r/tv+w/67/rv+t
/63/tP+7/8D/x//K/8r/y//N/8z/zP/M/83/zf/N/87/zv/N/83/zP/L/8z/zf/P/9H/
0f/Q/8//zv/P/8//z//P/9L/0//U/9T/0//T/9L/0f/T/9T/1f/W/9f/2P/Y/9j/1v/W
/9f/1//Z/9r/2//b/9n/2f/Z/9n/2v/c/9z/3v/d/93/3f/e/93/3f/d/97/4v/j/+T/
5v/n/+b/5v/m/+n/6//s/+//7//x//L/9P/z//T/9v/5//3///8DAAYABgAIAAoADAAO
ABIAFQAYABsAHgAhACQAJQAnACkAKwAuADAAMwA1ADUANQA3ADcAOQA7ADsAPAA8ADwA
PAA7ADsAOgA5ADcANQA1ADQAMgAtACoAJQAgAB0AGQAXABQADgAKAAYAAAD6//X/8v/u
/+z/6P/m/+P/3//b/9f/1P/U/9L/0v/R/87/zP/K/8r/yP/I/8b/xf/F/8b/xv/F/8L/
wf+//w==
         </WaveFormData>
      </LeadData>
      <LeadData>
         <LeadByteCountTotal>10000</LeadByteCountTotal>
         <LeadTimeOffset>0</LeadTimeOffset>
         <LeadSampleCountTotal>5000</LeadSampleCountTotal>
         <LeadAmplitudeUnitsPerBit>4.88</LeadAmplitudeUnitsPerBit>
         <LeadAmplitudeUnits>��V</LeadAmplitudeUnits>
         <LeadHighLimit>2147483647</LeadHighLimit>
         <LeadLowLimit>268435456</LeadLowLimit>
         <LeadID>V6</LeadID>
         <LeadOffsetFirstSample>0</LeadOffsetFirstSample>
         <FirstSampleBaseline>0</FirstSampleBaseline>
         <LeadSampleSize>2</LeadSampleSize>
         <LeadOff>FALSE</LeadOff>
         <BaselineSway>FALSE</BaselineSway>
         <ExcessiveACNoise>FALSE</ExcessiveACNoise>
         <MuscleNoise>FALSE</MuscleNoise>
         <LeadDataCRC32>1195353038</LeadDataCRC32>
         <WaveFormData>
4P/g/+D/4P/h/+L/4//k/+L/4v/i/+L/5f/m/+f/6P/m/+b/5v/m/+j/6P/o/+j/6//s
/+3/7v/t/+z/6//q/+z/7v/w//L/8v/y//L/8v/0//T/9P/0//X/9v/3//j/9//2//X/
9P/3//j/+f/6//r/+v/6//r//P/8//z//P///wAAAQACAAIAAgACAAIABgAIAAoADAAN
AA4ADwAQABMAFAAVABYAGgAcAB4AIAAhACIAIwAkACkALAAvADIAMwA0ADUANgA3ADgA
OQA6ADwAPgBAAEIAQABAAEAAQABDAEQARQBGAEUARABDAEIAPwA+AD0APAA5ADgANwA2
ADIALgAqACYAIwAiACEAIAAbABgAFQASAA4ADAAKAAgABwAGAAUABAAAAP7//P/6//z/
/P/8//z/+//6//n/+P/3//b/9f/0//b/9v/2//b/8//y//H/8P/z//T/9f/2//P/8v/x
//D/8P/w//D/8P/z//T/9f/2//P/8v/x//D/8f/y//P/9P/y//L/8v/y//T/9P/0//T/
9f/2//f/+P/3//b/9f/0//f/+P/5//r/+P/4//j/+P/4//j/+P/4//n/+v/7//z/+f/4
//f/9v/3//j/+f/6//j/+P/4//j/+P/4//j/+P/6//r/+v/6//f/9v/1//T/9//4//n/
+v/3//b/9f/0//L/8v/y//L/8//0//X/9v/1//T/8//y//P/9P/1//b/9f/0//P/8v/0
//T/9P/0//b/9v/2//b/9f/0//P/8v/z//T/9f/2//T/9P/0//T/8v/y//L/8v/z//T/
9f/2//P/8v/x//D/8//0//X/9v/0//T/9P/0//L/8v/y//L/8//0//X/9v/1//T/8//y
//P/9P/1//b/9P/0//T/9P/0//T/9P/0//b/9v/2//b/9f/0//P/8v/0//T/9f/4//X/
8//y//H/8v/y//L/8//2//b/9//4//f/9//3//b/9//5//z////+//3/+//5//v//P/8
//3///8BAAMABAADAAMAAgD//wIABAAGAAgABwAGAAUABAAFAAQABQAHAAcABwAGAAQA
/v/8//n/+P/5//r/+//7//j/9//1//X/9P/0//T/9P/3//j/+P/4//f/9f/z//H/9P/1
//f/+f/5//X/9P/0//T/9//8/wUAEwAkADoAUABuAJoAyQD1AA8BHQEkAREB3QCfAGkA
PAAfABUAEAAGAP//9//v/+v/6f/l/+X/6f/w//X/+P/6//v/+f/3//f/9//4//n/+//8
//3//v/7//r/+f/3//n/+v/8//3//f/9//3//v/+//7//f/9////AAAEAAYAAwACAAAA
//8AAAEABAAFAAQABQAGAAYACAAHAAYABgAJAAsADAAMAAoACgAIAAcACAALAA0AEAAQ
AA8ADgANAA8ADQANAA4AEQATABUAFwAVABQAEwARABQAFwAbAB0AHAAeAB4AHwAfACAA
IAAjACcAKgArAC4AMAAvAC4ALwAwADUAOQA9AD4AQQBCAEQARABEAEYASQBOAE8AUABR
AE8AUABRAFIAUwBVAFcAWABYAFcAVwBXAFQAVABUAFQAVgBWAFUAUgBPAE0ASQBEAEUA
RABBAD4AOQA0ADIALgAqACYAJQAlACMAIQAfABwAGAAUABIAEgARABEAEgASABAADQAK
AAgABgAGAAYABwAJAAkACAAHAAUAAwACAAIABAADAAMABAADAAMABAAEAAAA///+//7/
AAABAAQABgADAAEA///+/wAAAQACAAQABAAEAAQAAwADAAIAAQABAAQABQAHAAcABAAD
AAIA//8CAAIAAwAFAAUABQAFAAUAAwABAAAAAAACAAMABQAHAAYAAwACAAAAAAABAAIA
BAADAAMAAwACAAEAAAD/////AgADAAQABAADAAIAAAD+/wAAAQACAAQAAgADAAMAAgAB
AAAA/////wEAAgAEAAQAAgAAAP///f/9//7///8BAAAAAAAAAP/////+//3//f/+/wAA
AwAEAAIAAQD///3////+//7///8CAAIAAQABAP7//f/8//z//v8AAAEAAwACAAEA/v/9
//3//v8AAAEAAgABAAAA/v/9//z/+v/6//z//v8AAAIAAQAAAP3/+//7////AQACAAAA
///+//3//P/8//z//P/8//3//v///wAA/f/8//v/+v/7//z//f/+//3//v/8//n/+//7
//r/+v/7//3///8AAP7//v/9//3/AQACAAMABQAEAAUABAADAAQAAwADAAQABgAHAAgA
CQAJAAgABwAHAAgABwAIAAoACgAKAAkACAAIAAgACAAGAAkACwAMAA0ACQAGAAEA/v/+
//7///8AAP3/+//5//f/9f/1//T/9P/2//b/9//4//f/9v/1//P/9f/1//b/9//2//X/
8f/v/+7/8P/y//X/+v8BAAsAGgAsAEQAZgCSAMMA8QANAR8BJAERAeEAoQBrAEAAHwAT
AA4AAgD3/+//5//h/+H/4f/h/+X/6v/t/+7/8P/v/+//8f/z//P/9P/1//T/9P/0//T/
8//y//H/7//w//L/9f/3//f/9f/z//L/8//0//T/9f/2//b/+f/6//j/+P/3//f/+P/5
//z//f/7//v/+//6//3//f/9//7//f///wAAAAD+//7//P/7//7/AQADAAYABQADAAEA
//8CAAEAAgAEAAQABQAGAAcABgAGAAYABQAIAAsADwARABAAEAAOAA0AEAASABMAFwAZ
ABwAHQAgACIAIQAgACEAJAApAC0AMQAvADEAMQAyADYAOAA8AEEAQgBDAEQARQBFAEYA
RwBIAEsATQBPAFAATgBNAE0ATQBOAE4ATgBOAEwATABLAEgARgBFAEIAPgA/AD4AOwA4
ADQALgArACYAIwAgACAAIQAdABsAGQAWABIADgAMAAwADQANAA4ADgAKAAcABAACAAQA
BAAEAAUAAwADAAIAAQAAAP////8AAAEAAQACAAQAAwABAAAA/v////////8AAP////8B
AAIAAAD///7//v8AAAEAAgAEAAMAAgABAP//AgACAAIAAwAEAAUABwAHAAYABQAEAAEA
AgACAAMABQAEAAMAAgABAAIAAQABAAIAAQABAAIAAwABAP/////+/wAAAQACAAQAAwAB
AP///P/+//7//v////7///8AAAAAAAAAAP///v8AAAEAAgAEAAIAAQD///z//v/+//7/
///+//7////+//v/+v/6//n/+//8//3////+//z/+v/3//r/+v/6//v/+f/6//z//P/6
//n/9//1//n/+v/8/////v/8//n/9//5//n/+f/6//n/+v/6//v/+f/5//f/9//5//r/
/P/9//3/+//5//b/9v/2//X/9v/1//b/9//4//b/9v/0//P/9//3//f/9v/0//P/8v/x
//D/8//0//X/9v/1//T/8//y//D/8f/0//T/9P/1//b/9v/z//L/8v/y//X/9//5//r/
+f/6//r/+v/5//v//f/9//3//P/7//v//P/8//3//v8AAAIAAwAEAAMAAwABAAEAAAAB
AAIAAgAEAAQABAAEAAEAAAAAAP//AQAAAP7/+v/4//X/9P/0//L/8v/x//D/7//t/+3/
7P/q/+r/6v/r/+7/7v/u/+7/6//q/+n/6f/n/+j/6f/p/+3/7P/q/+j/6f/s//f/BwAe
ADQAUgB2AKIAzQDtAP8ACwEKAe0AtQB3AEUAHAAJAAMA+P/u/+n/4//f/+H/3//Z/9f/
1//Y/9v/4P/m/+n/6//r/+n/5//m/+X/5v/m/+b/5v/o/+j/6P/n/+X/5P/k/+P/5v/n
/+j/6v/o/+j/5//n/+b/5v/p/+r/7f/u/+7/7//s/+v/7P/r/+7/7//w//D/8P/v/+7/
7v/v//H/8v/y//L/8v/w/+//7f/v//D/8v/1//X/9f/1//P/8f/x//L/9P/1//b/9//7
//z//f/9//v//f8AAAEAAgAEAAQABQAFAAYABgAJAAkADAANABAAEwATABMAFQAVABkA
HAAfACIAJQAmACgAKAAoACoALQAuAC8AMAAxADIANAA2ADgAOAA5ADoAOgA7ADsAPAA9
ADoAOgA6ADoAOQA4ADYAMgAyADEALgAqACYAJAAgABwAGwAWABQAEAAKAAYABQAFAAEA
///9//r/9//0//P/9P/y//H/8f/w//D/7//u/+7/7f/s/+v/6//p/+n/6P/n/+n/6f/q
/+z/6v/n/+X/5P/n/+f/6P/o/+b/5f/k/+T/5P/j/+T/5P/l/+X/5f/m/+L/4f/g/+D/
4//k/+X/5f/l/+T/4//j/+L/4//l/+X/5//n/+f/5f/k/+L/4f/h/+T/5f/m/+f/5f/j
/+L/4v/l/+X/5v/n/+f/5f/l/+T/4P/f/97/3v/i/+P/5P/k/+L/4P/e/93/3f/d/93/
3P/d/97/3v/e/9z/2//a/9r/2//d/97/3v/b/9r/2f/Z/9j/2P/Z/9j/2v/a/9v/2//Y
/9j/2P/Z/9z/3P/c/9v/2f/Y/9f/1//Z/9r/3P/c/9v/2//a/9n/1//W/9b/1//c/9z/
2//b/9j/1//W/9b/1//Y/9j/2f/b/9v/2f/Z/9X/1P/U/9P/1v/X/9j/2P/V/9T/0v/S
/9P/1P/V/9b/2P/Y/9b/1f/T/9H/0f/U/9b/2P/Y/9j/2P/X/9b/1f/U/9b/1v/W/9b/
1v/W/9b/1v/V/9X/1//W/9j/2f/a/9r/1//W/9b/1v/X/9n/2//c/93/3v/e/97/3v/f
/+D/3//i/+L/4v/j/+P/4v/i/+L/5P/m/+f/6P/r/+v/6f/p/+f/5//n/+b/6f/q/+v/
7P/p/+j/6P/n/+X/5P/i/97/3P/Z/9j/2P/W/9b/1f/U/9b/1f/W/9b/1f/U/9P/0//W
/9b/1v/W/9f/1v/V/9X/1P/U/9T/0//X/9j/2P/Y/9n/3P/n//f/DgAmAEYAcACcAMMA
3wDtAPMA7ADLAJMAXQAxABAAAQD3/+b/2v/T/8//zf/P/8//y//J/8v/zP/P/9L/1v/Z
/93/3f/c/9v/2//b/9v/2v/Z/9j/2//c/93/3f/a/9r/2//b/9//3//f/+D/4v/i/+H/
4f/h/+D/4v/i/+T/5v/n/+n/5v/l/+b/5f/o/+n/6v/q/+z/6//q/+r/6f/r/+z/7P/v
//D/7//v/+7/7//v//D/8//z//P/8//1//P/8//0//P/8//z//P/9//4//n/+f/3//n/
/P/9/wAAAgACAAMABAAGAAcACwAMAA4ADgAQABYAFwAYABsAGAAbAB0AHwAiACUAJgAo
ACsALAAvADMANQA1ADUANQA4ADoAPAA+AD0APQA9ADwAPwA/AEAAQQBAAEAAQABAAD0A
PAA6ADYANwA3ADUAMgAvACwAJwAiACAAHAAbABgAFAAQAA8ADwAMAAkABgACAAAA/v/+
/wAA/P/7//v/+v/5//f/9f/0//T/9P/0//X/8v/x/+//7f/u/+//8f/0//L/7//t/+z/
7//v//D/8P/w/+//7v/u/+7/7f/u/+7/7//v/+//8P/u/+3/7P/s//D/8P/w/+//7//u
/+3/7f/s/+3/7//v//L/8//0//P/8v/w/+//7//z//P/8//z//X/8//y//L/8v/x//H/
8f/y//H/8v/y/+//7//v//D/8//z//P/8v/z//L/8f/x//D/8f/y//L/8//0//T/9P/x
//H/8f/y//T/9f/1//T/8//y//H/8f/v//D/8v/y//L/8v/z//P/8P/w//D/8f/0//T/
9P/z//P/8v/x//H/7//w//L/8v/0//X/9f/1//T/8v/x//H/9P/0//P/8//z//P/8//0
//T/9P/z//P/9P/1//T/9f/y//L/8//z//f/9//3//b/9//2//T/9P/0//T/9P/0//X/
9v/1//X/9f/z//P/8v/0//b/9v/2//b/9P/0//T/9P/0//T/9P/0//b/9v/2//b/8//y
//H/8P/y//P/9v/2//T/8//y//D/8v/y//P/9P/0//X/9v/2//X/9v/2//b/+P/7//7/
///9//z/+//7//z//P/9//7/AQACAAIAAgACAAEA/v/9////AQADAAQAAwACAAEAAAD/
/wAAAgADAAQABAADAAAA+//3//X/9P/2//b/9f/0//H/7//v/+7/8P/w//D/8f/y//L/
8v/y/+//7v/t/+3/7//w//H/8f/t/+z/7P/q/+3/8v/7/wkAHAAwAEgAaACSAMEA6QAB
AREBFgEDAdEAlwBhADIAEwALAAQA+P/x/+v/5f/j/9//2//Z/9v/4P/n/+r/7P/v/+//
7f/s/+v/6//r/+3/7v/v//D/7//u/+3/6//r/+z/7v/v//H/8f/x//L/8f/w/+7/7f/v
//D/9P/2//X/9P/y//H/8//z//X/9f/2//f/+P/4//b/9f/0//T/9v/5//v//P/6//r/
+P/3//f/+f/6//z//f/9//3//f/7//n/+f/6//3///8BAAMAAwACAAEA//8BAAMABgAH
AAgACgAKAAsACgAKAAkACwAQABQAFgAaABwAGwAaABsAGwAfACIAJQAoACsALAAuAC4A
LgAwADMANwA5ADsAPQA9AD4APwBAAD8AQQBDAEQARgBFAEUARQBCAEIAQgBCAEQARABD
AEAAPAA7ADgANAAxADAALQAqACkAJAAiAB4AGAAUABMAEwARAA8ADQAKAAYAAgAAAAAA
/v/9//3//P/7//n/9//2//X/9P/z//P/9P/1//X/9f/z//H/8P/w//D/7//v//D/7//v
//D/8P/u/+3/7P/s/+//7//x//L/8P/v/+7/7v/v/+//7//w//L/8v/y//H/7//u/+3/
7f/w//H/8//z//L/8f/w/+3/7v/u/+//8f/x//H/8f/x//H/7//u/+7/8P/x//P/9f/0
//H/8P/u/+//7//v//D/7//v/+//7v/t/+z/6//r/+7/7//w//D/7//u/+z/6v/q/+v/
7P/u//D/8f/x//D/7v/s/+r/6f/q/+z/7//w/+7/7P/r/+n/6v/q/+r/6//u/+7/7v/t
/+z/6v/o/+f/6P/q/+3/7v/s/+v/6f/n/+f/5v/m/+f/6v/q/+n/6f/o/+f/5v/m/+n/
6v/q/+v/6v/p/+b/5f/l/+b/6P/p/+n/6f/p/+j/5//m/+T/5P/m/+j/6v/s/+v/6v/n
/+X/5f/l/+f/6P/q/+n/6P/n/+b/5P/k/+T/5P/l/+b/5//o/+f/5v/l/+T/5v/m/+b/
5v/m/+b/5v/m/+X/5f/n/+b/5//n/+f/5v/k/+T/5f/m/+j/6f/q/+r/6//s/+z/7P/s
/+3/7v/t//D/8P/w//H/8f/w//D/8P/z//T/9P/0//f/9//1//X/9f/1//X/9P/1//b/
9//4//X/9P/0//P/9P/0//P/8P/u/+v/6v/q/+n/6P/m/+T/5P/j/+T/5P/j/+L/4f/h
/+T/5P/k/+T/5f/k/+P/4//h/+L/4//j/+X/5P/k/+L/4f/k/+n/9/8KAB4AOABaAIYA
twDjAPsACQEQAQEB0wCVAF8AMgARAAEA+P/s/+P/3f/Z/9n/2//Z/9X/1f/Y/9n/3P/g
/+P/5f/p/+b/5f/l/+X/5P/k/+T/5P/l/+b/5//n/+T/5P/l/+X/5//n/+f/6P/q/+r/
6f/p/+j/6P/r/+z/7f/u/+7/7//u/+3/7v/t//D/8f/y//L/8//z//P/9P/0//X/9f/0
//f/+P/3//f/9v/3//f/+P/7//v/+//7//3/+//7//z//f/9//3//f///wAAAQABAP//
AQAEAAUABwAKAAsADQAPABAAEAATABIAFAAUABYAGwAbABsAHQAdACEAJAAnACkALQAv
ADIANQA2ADkAPQA9AD0APQA9AD8AQgBFAEgASABJAEoASgBLAEsATABNAEwATABMAEwA
SgBKAEkARgBGAEcARgBEAD8APAA3ADIAMAAsACsAKAAmACIAIQAhABwAGQAWABIAEAAO
AA4AEAAMAAsACwAKAAkABwAFAAQAAgACAAIAAwACAAEA///9//////8AAAIAAQD///7/
/v8AAAEAAwAEAAIAAQAAAAAAAAD//wAAAAACAAMABAAGAAQAAwACAAIABAAEAAQAAwAF
AAQAAwADAAMAAwAEAAMABAAFAAYABQAEAAIAAQABAAUABQAFAAUABwAFAAQABAAEAAMA
AwADAAYABQAGAAYABAADAAIAAgADAAMAAwACAAEAAAD//////v///wAAAAABAAIAAgAC
AAAA///+//7/AAABAAEAAAABAAAA//////7//v////7//v/+///////7//r/+f/5//z/
/P/8//v//f/8//v/+//6//r/+//6//r/+//7//v/+v/4//f/9//6//r/+f/5//r/+f/4
//j/+P/4//f/9//4//n/+P/5//b/9v/3//f/+f/5//n/+P/3//b/9P/0//T/9P/0//T/
9//4//f/9//1//P/8//0//T/9v/2//b/9v/1//T/8//y//T/9P/0//T/9P/0//T/9P/y
//D/7v/s/+//8f/1//b/9P/z//L/8P/y//L/8//0//b/9//4//j/9v/2//X/9P/2//n/
/P/9//z/+v/4//f/+v/6//v//P/9//7//v/+//3//f/7//v//v///wAAAAD9//z/+//6
//r/+v/7//v/+f/4//b/8v/w/+3/7P/s/+z/7P/r/+r/6P/l/+T/4v/j/+T/5f/n/+b/
5v/m/+b/5P/i/+D/3//g/+L/5P/l/+H/4P/g/97/4f/m//H/AQAUACoAQgBkAI4AuwDf
APUAAwEGAe8AvQB9AEcAHgAFAP3/9P/s/+f/4f/b/9f/0//P/8v/zf/S/9f/3P/g/+H/
3//f/97/3f/d/93/4P/g/+D/4P/d/9z/2//Z/9n/2v/c/93/4f/h/+H/4v/f/97/3P/b
/93/3v/i/+T/4//i/+D/3//h/+H/4//j/+b/5//o/+j/5//l/+P/4v/k/+f/6f/q/+n/
6P/l/+P/5P/n/+n/7P/t/+3/7f/t/+v/6f/p/+r/7v/v//D/8f/w//D/8P/v//D/8//3
//n//P/+//7////9//7//v8BAAYACgAMABAAEAAPAA4ADwAPABMAFgAZABsAHwAhACQA
IgAiACQAJwAqACsALAAtACsALAAtAC4ALwAxADMANAA0ADMAMwAzADQANAA0ADQANAA0
ADMAMAAtACsAJwAiAB8AHgAbABgAFwASABAADAAFAAAA/v/9//3/+//5//b/8v/u/+z/
7P/r/+v/7P/s/+r/5//k/+L/3//e/93/3f/g/+H/4f/h/97/3f/d/97/3f/b/9r/2v/d
/93/3v/e/9v/2f/X/9b/2P/Z/9z/3v/c/9v/2v/a/9n/2f/Z/9r/3P/c/9z/2//a/9j/
1v/V/9f/2f/c/93/2v/Z/9j/1f/Y/9j/2f/b/9z/2//a/9n/2P/V/9P/0v/W/9f/2f/b
/9r/1//W/9T/1f/V/9X/1v/X/9f/1//W/9T/0v/Q/8//0v/T/9T/1P/T/9L/0P/O/8//
z//P/9D/zv/P/8//zv/M/8r/yP/H/8j/yv/N/87/zf/M/8z/y//K/8r/yv/L/8z/zP/M
/8v/yv/I/8b/xf/G/8j/y//M/8r/yf/H/8X/x//G/8b/x//M/8z/y//L/8j/x//G/8b/
yf/K/8r/y//J/8n/x//H/8j/yP/J/8n/zf/N/83/zP/J/8j/xv/G/8r/zP/O/9D/zf/M
/8n/x//J/8v/zf/Q/9L/z//O/83/zP/K/8r/yv/K/83/zv/P/9D/z//O/83/zP/N/9D/
0P/P/8//z//O/87/zv/P/9D/0P/U/9b/1//Z/9n/2P/X/9f/2f/b/9v/2//c/9v/2//c
/9z/3f/e/9//4//k/+X/5//m/+P/4v/i/+X/5v/m/+b/5//o/+n/6P/m/+f/5//n/+b/
5P/g/97/2//a/9r/2v/b/9v/2//b/9v/2//a/9r/2P/Y/9n/2v/b/9z/3f/d/9r/2f/Z
/9n/2v/b/93/3f/e/9z/3P/d/+L/7f/9/xIALABKAG4AmgDDAN8A7wD5APYA2wCpAHEA
QQAaAAkA///y/+b/4f/b/9f/2f/X/9H/z//R/9T/2f/e/+L/5f/n/+f/5P/j/+P/4//k
/+T/5P/k/+X/5v/n/+f/5f/k/+T/4//o/+n/6v/s/+r/6v/p/+n/6v/q/+3/7v/v//D/
8P/x//D/7//w/+//8f/z//X/9v/2//X/9P/0//f/+f/6//r/+//8//v/+//5//v//P/+
/wEAAQABAAEAAwABAAEAAgACAAMABAAFAAcACAAJAAkABwAJAAwADQARABQAFQAXABUA
FgAWABkAHQAgACEAJAApACkAKQArACoALQAvADEANQA5ADsAPgA9AD4AQQBFAEYARwBI
AEkATABOAFAAUgBQAFEAUgBSAFMAUwBUAFUAUgBSAFIAUgBQAFAATwBMAEsASwBJAEYA
QgBAADwAOAA4ADQAMwAwACoAJgAlACUAIgAfABwAGAAWABQAFAAWABMAEQAQAA4ADwAN
AAsACgAIAAgACAAJAAkACQAIAAcACAAHAAcACAAHAAUABAAEAAcABwAIAAgABgAFAAQA
BAADAAMABQAGAAgABwAGAAYABAADAAIAAgAHAAgACQAJAAcABgAFAAUABAAFAAcABwAK
AAsADAALAAoACAAHAAcACwALAAsACwALAAkACAAIAAkACQAKAAsADQALAAsACgAHAAcA
BwAIAAoACwAMAAwACwAKAAkACQAIAAkACgAKAAwADAALAAoABwAHAAcACAAJAAsADAAM
AAkACAAHAAcABwAIAAoACgALAAoACgAJAAYABgAGAAcACgAKAAoACQAHAAYABQAFAAcA
CAAKAAoACQAJAAgABwAFAAQABAAFAAoACgAJAAkABgAFAAQABAAFAAYABgAHAAkACQAH
AAcABAAEAAUABQAJAAkACQAIAAcABgAEAAQABQAGAAcACAAKAAoACAAHAAUAAwADAAQA
BgAIAAgACAAIAAUABAADAAIAAwAEAAUABgAEAAQABAAEAAMAAgABAAAAAwAEAAUABgAF
AAQAAwACAAMABgAGAAUAAwADAAIAAgACAAMABAAEAAYACAAJAAsACwAKAAkACQANAA8A
DwAPABAADwAPABAADgAPABAAEQAUABQAFAAVABQAEQAQABAAEwAUABQAFAAWABYAFgAU
ABMAEwASABEAEQAQAA0ADAAIAAYABQAEAAYABQAEAAMAAQABAAAAAAD+//7///8AAAEA
AgADAAMAAQD///7//f/+////AQADAAIAAAD+////AgALABsAMABKAGgAjgC6AOUABQEZ
ASUBIgEDAcsAkwBjADoAIQAZAAwAAgD9//f/8//z//P/7//t/+//8v/1//r//v8BAAMA
AwABAP///v/9//z//P/8//z//f/+///////8//z//f/9/////////wAAAAAAAP/////+
//7/AQACAAMABAAEAAUAAwADAAUABQAIAAkACgAKAAgABwAGAAYABwAJAAoACgAMAAwA
CgAJAAgACQAJAAoADQANAA0ADQANAAsACwAMAA4ADwAQABEAFAAUABQAEwASABMAFQAV
ABgAGgAaABsAGwAcABwAHwAhACQAJQAoAC0ALQAtAC8ALAAvADEAMwA3ADsAPQBAAEAA
QABCAEUARgBHAEgASQBMAE4AUABSAFEAUQBRAFAAUwBTAFQAVQBSAFIAUgBSAFIAUgBR
AE4ATQBNAEsASABEAEIAPgA6ADgANAAzADAAKgAmACUAJQAiAB8AHAAYABcAFAATABQA
EAAPAA8ADgAPAA0ACwAKAAkACAAHAAcABQAFAAQAAwADAAMABAAGAAMAAQAAAAAAAwAD
AAQABAAAAP///v/+//////8BAAIAAgABAAAAAAD///////8AAAQABAAEAAMAAQAAAP//
//8AAAEAAwADAAUABQAFAAMAAQAAAAAAAQAFAAUABQAFAAQAAQD///7//////wAAAQAD
AAEAAQAAAP7//f/8//z//v///wAAAAD///7//f/9//z//f/+//7/AAAAAP///v/8//v/
+v/6//z//f/9//z/+//6//n/+f/5//r//P/8//3//P/8//v/+f/4//f/9//6//r/+v/5
//n/+P/3//f/9f/2//j/+P/4//n/+f/5//j/9v/1//X/+v/6//n/+f/2//X/9P/0//X/
9v/2//f/+f/5//f/9//z//L/8v/x//T/9f/2//b/9f/0//L/8v/x//L/8//0//b/9v/0
//P/7//v//H/8v/y//T/9P/0//T/8f/w/+//7v/v//D/8f/y//D/8P/w//D/7//u/+3/
7P/t/+7/7//w/+//7v/t/+z/7v/u/+7/7//x//D/7v/t/+v/6v/q/+r/7P/u/+//8f/x
//D/8P/w//L/8v/z//X/9f/1//X/9P/x//H/8v/y//X/9v/3//j/9//2//b/9f/0//X/
9//5//n/+P/3//b/9v/2//T/9P/2//f/+P/4//T/8P/u/+v/7P/s/+z/7P/r/+r/6f/n
/+b/5P/j/+L/4//l/+f/6P/l/+T/4v/g/+D/4f/i/+T/5f/j/+H/4P/e/97/4f/m/+3/
+f8KABwAMgBSAHwArwDbAPkACwEUAQUB0wCTAFkAKgALAP//+P/u/+X/3//V/9H/z//L
/8v/z//U/9f/3P/e/93/3f/f/97/3f/d/93/4P/g/+D/4P/d/9z/2//Z/9v/3P/e/9//
3//f/9//4P/e/97/3f/d/9//4P/k/+b/4//i/+D/3//i/+P/5v/n/+f/5//n/+b/5v/l
/+T/5P/n/+n/6v/q/+n/6P/l/+P/5P/n/+n/7P/r/+v/6//r/+n/5//n/+j/6//t/+//
8f/v/+7/7f/r/+z/7//z//X/9v/4//j/+f/5//r/+v/9/wEABAAFAAgACAAHAAYABwAI
AA0AEQAVABQAFwAYABoAGQAaAB0AIQAmACcAKAApACcAKAApACoALQAvADEAMgA0ADMA
MwAzADAAMAAwADAAMQAyADIAMAAtACsAJwAiACMAIgAfABwAGwAWABQAEAAMAAgABwAH
AAMAAQD///z/9//y/+//7v/t/+3/7v/u/+z/6f/m/+T/5P/k/+T/5f/l/+X/5P/j/+L/
3//d/w==
         </WaveFormData>
      </LeadData>
   </Waveform>
</RestingECG>
