# Supplementary material for: Detection of Left Atrial Enlargement Using a Convolutional Neural Network-Enabled Electrocardiogram
Source: Front Cardiovasc Med. 2020 Dec 17;7:609976. doi: 10.3389/fcvm.2020.609976 (PMC7773668; doi:10.3389/fcvm.2020.609976)
Supplement: Supplementary file 3 [file Data_Sheet_3.ZIP › normal2/1802017359_5245_0000001I.XML]

<?xml version="1.0" encoding="Windows-1252"?>
<!DOCTYPE RestingECG SYSTEM "restecg.dtd">
<RestingECG>
   <PatientDemographics>
      <PatientID>1802017359</PatientID>
      <PatientAge>69</PatientAge>
      <AgeUnits>Years</AgeUnits>
      <Gender>Female</Gender>
      <PatientLastName>huangrunhao</PatientLastName>
   </PatientDemographics>
   <TestDemographics>
      <DataType>Resting</DataType>
      <Site>1</Site>
      <AcquisitionDevice>MAC55</AcquisitionDevice>
      <Status>Unconfirmed</Status>
      <Priority>Normal</Priority>
      <AcquisitionTime>11:07:52</AcquisitionTime>
      <AcquisitionDate>03-17-2017</AcquisitionDate>
      <CartNumber>1</CartNumber>
      <AcquisitionSoftwareVersion>009C</AcquisitionSoftwareVersion>
      <XMLSourceVersion>MAC5000 v1.0</XMLSourceVersion>
   </TestDemographics>
   <RestingECGMeasurements>
      <VentricularRate>75</VentricularRate>
      <AtrialRate>75</AtrialRate>
      <PRInterval>146</PRInterval>
      <QRSDuration>92</QRSDuration>
      <QTInterval>406</QTInterval>
      <QTCorrected>453</QTCorrected>
      <PAxis>41</PAxis>
      <RAxis>-18</RAxis>
      <TAxis>40</TAxis>
      <QRSCount>12</QRSCount>
      <QOnset>212</QOnset>
      <QOffset>258</QOffset>
      <POnset>139</POnset>
      <POffset>193</POffset>
      <TOffset>415</TOffset>
      <ECGSampleBase>500</ECGSampleBase>
      <ECGSampleExponent>0</ECGSampleExponent>
   </RestingECGMeasurements>
   <Diagnosis>
      <Modality>Resting</Modality>
         <StatementCount>4</StatementCount>
         <LabelText>12SL ��ϳ���</LabelText>
      <DiagnosisStatement>
         <StmtText>�������</StmtText>
      </DiagnosisStatement>
      <DiagnosisStatement>
         <StmtText>��</StmtText>
      </DiagnosisStatement>
      <DiagnosisStatement>
         <StmtFlag>ENDSLINE</StmtFlag>
         <StmtText>�����粫</StmtText>
      </DiagnosisStatement>
      <DiagnosisStatement>
         <StmtFlag>ENDSLINE</StmtFlag>
         <StmtText>�ٽ� ECG</StmtText>
      </DiagnosisStatement>
   </Diagnosis>
   <Waveform>
      <WaveformType>Rhythm</WaveformType>
      <WaveformStartTime>0</WaveformStartTime>
      <NumberofLeads>8</NumberofLeads>
      <SampleType>CONTINUOUS_SAMPLES</SampleType>
      <SampleBase>500</SampleBase>
      <SampleExponent>0</SampleExponent>
      <HighPassFilter>16</HighPassFilter>
      <LowPassFilter>150</LowPassFilter>
      <ACFilter>NONE</ACFilter>
      <LeadData>
         <LeadByteCountTotal>10000</LeadByteCountTotal>
         <LeadTimeOffset>0</LeadTimeOffset>
         <LeadSampleCountTotal>5000</LeadSampleCountTotal>
         <LeadAmplitudeUnitsPerBit>4.88</LeadAmplitudeUnitsPerBit>
         <LeadAmplitudeUnits>��V</LeadAmplitudeUnits>
         <LeadHighLimit>2147483647</LeadHighLimit>
         <LeadLowLimit>268435456</LeadLowLimit>
         <LeadID>I</LeadID>
         <LeadOffsetFirstSample>0</LeadOffsetFirstSample>
         <FirstSampleBaseline>0</FirstSampleBaseline>
         <LeadSampleSize>2</LeadSampleSize>
         <LeadOff>FALSE</LeadOff>
         <BaselineSway>FALSE</BaselineSway>
         <ExcessiveACNoise>FALSE</ExcessiveACNoise>
         <MuscleNoise>FALSE</MuscleNoise>
         <LeadDataCRC32>2319469236</LeadDataCRC32>
         <WaveFormData>
AgACAAIAAgAEAAQABAAEAAIAAgACAAIAAwAEAAUABgAEAAQABAAEAAQABAAEAAQABAAE
AAQABAAEAAQABAAEAAQABAAEAAQAAgACAAIAAgACAAIAAgACAAIAAgACAAIAAAAAAAAA
AAABAAIAAwAEAAQABAAEAAQABgAGAAYABgAHAAgACQAKAAgACAAIAAgACwAMAA0ADgAQ
ABAAEAAQABEAEgATABQAFwAYABkAGgAcABwAHAAcAB8AIAAhACIAIgAiACIAIgAjACQA
JQAmACgAKAAoACgAJwAmACUAJAAmACYAJgAmACUAJAAjACIAIAAeABwAGgAZABgAFwAW
ABQAEgAQAA4ADQAMAAsACgAJAAgABwAGAAUABAADAAIAAgACAAIAAgABAAAA///+////
AAABAAIAAQAAAP///v8AAAAAAAAAAAIAAgACAAIAAQAAAP///v///wAAAQACAAIAAgAC
AAIAAgACAAIAAgAEAAQABAAEAAMAAgABAAAAAQACAAMABAAEAAQABAAEAAYABgAGAAYA
CAAIAAgACAAGAAYABgAGAAkACgALAAwADAAMAAwADAAKAAoACgAKAAsADAANAA4ADAAM
AAwADAANAA4ADwAQAA4ADgAOAA4ADAAMAAwADAANAA4ADwAQAA4ADgAOAA4ADgAOAA4A
DgAMAAwADAAMAA4ADgAOAA4ADgAOAA4ADgAMAAwADAAMAAwADAAMAAwACgAKAAoACgAK
AAoACgAKAAsADgAOAA4ACwALAAsACwANAA0ADgAOABAAEAARABIAEwAUABQAFQAZABkA
GQAZABgAFwAWABYAGQAZABkAFwAVABUAFQAUABEAEAAOAAwACwAHAAYABgAGAAYABgAG
AAgABwAHAAcABQAGAAYABgADAAMAAwADAAUABQAFAAUAAQABAAIAAwADAAcABwAEAAQA
AgAAAAEABgANABIAGwAmAC0ANQBCAFEAWgBeAFYARAAsABcABQD7//T/8v/u/+v/5//k
/+T/6v/v//P/9v/6//3///8AAAIABgAKAAoACgAIAAkACQAKAAoACgAKAAoADAAMAAwA
DAAKAAoACgAKAAsACwALAAwADAAMAAwADAANAA0ADQANAA0ADQANAA0ACwALAAsACwAO
AA8ADwAQABAADwAOAA4AEQARAA8ADwARABEAEAAQABAAEAARABEAEwAUABUAFgAUABQA
FAAUABYAFwAXABYAGAAZABkAGwAbABsAGwAaABwAHgAfACEAHwAgACEAJAAkACUAJgAm
ACkAKQAqACsAKwArACwAKwAsAC0ALgAvAC4ALgAtACwALgAvADAAMAAwAC4ALgAvAC4A
LAAqACgAKgAqACgAJwAlACMAIAAdAB4AHAAaABkAFwAVABQAFAAQAA4ADgAOAA8ADQAN
AAwACgAJAAgABwAIAAgABwAHAAcABwAHAAYABAAEAAQAAgADAAQABQAHAAYABAACAAEA
AgADAAMABAAEAAUABQAFAAMAAgACAAIAAwAEAAYABwAEAAIAAAD//wIAAwADAAQABAAE
AAUABgAFAAQAAwACAAQABAAEAAQAAwADAAQABAAFAAUABQAFAAMABAAEAAQAAgADAAMA
AgADAAQABQAGAAYABQAEAAQABgAFAAUABQAEAAQABQAFAAMAAwACAAEAAwAEAAQABQAE
AAMAAwACAAQAAwADAAIAAQABAAIAAgD//wAAAAD//wAAAAABAAIAAAABAAAA///+//7/
/v/+//7//v/+/////f/6//n//f8AAP///v/9//z/+v/6//r/+/8AAAAAAAD/////////
/////f/+//7/AAABAAMABQAHAAYABgAHAAkACwALAAsACwAJAAkACgALAAkACQAHAAcA
CAAJAAkACQAGAAIA/v/5//b/9v/3//j/+v/6//r/+v/3//f/9//3//r/+v/6//n/9//3
//f/9//5//n/+f/3//b/9v/2//f/8//z//T/9v/2//T/9//+/wUADAAVABoAJQAzAEAA
SQBOAEoANgAcAAQA8//n/+P/4v/g/9z/1f/R/87/zv/U/9v/3//k/+z/7//t/+7/8P/y
//L/9P/0//b/9//3//b/9P/0//T/9P/2//b/9v/2//T/9P/0//T/9f/1//X/9v/2//b/
9v/2//X/9f/1//X/9//3//f/9//3//f/9//3//X/9f/0//T/9v/3//j/+v/6//n/9v/1
//j/+f/5//r/+v/6//v/+//6//r/+v/6//v//P/9//7//f/9//z/+v/7//3//v8BAAAA
AQACAAIAAQACAAIAAwADAAQABQAIAAYABwAIAAgACgALAA0ADwANAA0ADgANAA8ADwAP
AA8AEQASABIAEgARABEAEQAQABEAEAARABMAEgAQAA4ADAAOAA4ADAALAAoACQAHAAUA
AgAAAP7//f////3//P/8//j/9v/2//b/9f/z//P/8v/z//P/8//z//D/8P/v/+//8f/x
//H/8P/w//D/8P/u/+7/7v/u/+//8f/w/+//7//t/+3/7P/s/+7/7//v/+//7//u/+7/
7v/s/+z/7f/t/+3/7v/v//H/8P/v/+3/7P/t/+7/8P/y//D/8P/w//D/8P/w//D/8P/z
//P/9P/0//H/8f/x//H/8//0//T/9P/y//P/8//y//T/9P/0//T/9f/1//X/9v/1//P/
8v/x//H/8v/0//X/9f/1//T/8//0//T/8//z//T/9f/3//j/9//1//T/8v/y//P/9f/2
//X/9v/2//X/8//y//L/8v/x//P/8//z//D/8P/w//D/8f/y//P/9f/z//L/7//u//D/
8P/w//D/8v/y//L/8//1//T/8//x//P/8//z//P/8//0//T/9v/1//X/9f/1//j/+P/5
//v/+v/5//j/9//4//n/+//9//3//f/7//v/+f/5//j/9//3//b/9f/z/+7/7P/r/+r/
7P/s/+z/7P/r/+v/6//r/+z/7P/s/+v/6//r/+v/6//p/+n/6f/n/+n/6v/r/+3/7f/t
/+z/6v/q/+z/7//y//f/AAAFAAoADwAXACQAMQA6ADwAOAAqABIA+f/p/93/2P/a/9r/
1//V/9b/1P/U/9f/2//g/+T/6f/t/+7/8P/y//L/8P/w//L/8//1//b/+P/4//j/+P/1
//T/8//y//X/9v/3//j/9f/1//X/9v/2//b/9v/2//n/+f/5//n/+P/3//b/9f/2//f/
+P/5//n/+f/4//j/+f/5//n/+v/8//3//P/9//z/+//5//j/+//8//7////+//7//v/+
////AAABAAIABAAFAAUABAACAAMAAwAFAAcACQALAAwACwAMAAwADQAPABAAEQAUABYA
FwAYABgAFwAXABgAGQAcAB0AHwAfAB8AHwAfAB8AHwAgACAAIAAjACMAIwAiACAAHgAe
AB8AIQAgAB8AHgAcABwAGgAZABgAFwAVABMAFAASABAADwANAAsACgAKAAkACAAJAAoA
CQAHAAcABgAFAAUABQAFAAYABgAFAAUAAwADAAMAAgAEAAQABAACAAAAAAAAAAEAAQAA
AP////8BAAEAAAAAAP/////+//3//f/8//z//P/8//z//f/9//z//P/8//3//f/9//z/
/P/7//r/+v/6//3//v///wAA/v/+//7//v/9//3//v/+//7///8AAAEAAAAAAP///v/+
///////+/wEAAgADAAQABAADAAIAAgAEAAMAAwADAP///v/+//3///8BAAIAAwACAAIA
AQABAAEAAQACAAIABAADAAMAAgD/////AAAAAP7/AAABAAEA///+//7//v/9////////
//3//v///wAA///+//3//f////7//f/9//z//P/8//z//P/8//3//v///wAA/v/+//7/
//8CAAIAAgABAAIAAwAEAAUABAAEAAMABAAFAAcACQALAAoACgALAA0ACwALAAsACwAM
AA0ADwARAA8ADwANAA0ADwAPAA4ADQANAAwACwAJAAMAAgACAAIAAAAAAAAAAAD/////
/////wIAAgACAAEA///////////////////9//3//v///wEAAQD9//z//v/+//7///8C
AAcADAARABYAHQAlADAAPwBMAFQAVABMADoAIQALAP3/9P/w//L/8//t/+j/5P/k/+X/
6f/y//j/+//9//7/AAAAAAIAAgAAAAIABQADAAIAAgACAAIAAgACAAIAAgACAAQABAAE
AAQAAQABAAEAAgAEAAQABAAEAAMAAwADAAMAAwADAAMAAwADAAMAAwADAAMAAwACAAIA
AwADAAMABAAFAAUAAwADAAUABQAEAAQABgAGAAcABwAGAAYABgAGAAcACAAJAAoACgAL
AAsACgAMAA0ADQAPAA4ADwAQABAAEAAQAA8ADwAQABIAFAAYABgAGQAaABoAGQAZABoA
GwAdAB8AIgAjACIAIQAgAB8AIAAiACMAJAAjACMAIwAiACIAIAAgACEAIgAiACIAIgAh
ACAAHQAbABsAGwAaABkAGAAWABQAEwARAA8ADgAOAA4ADAAMAAwACgAHAAYABAAFAAUA
BQAFAAQABAADAAMAAwADAAMAAgAEAAQABAACAAAAAAAAAAEAAwACAAEAAQABAAEAAAAA
AAAAAQABAAEAAQAAAAAAAAD+//7//////wAAAAAAAAEAAAD///3//P/8//z//f/+/wAA
AAAAAAAA///+//3//P//////AAAAAP//////////AQACAAIAAgACAAMAAwACAAAAAAAA
AAAAAQABAAEAAgACAAEAAQABAAAAAAABAAEAAgADAAMAAwAAAAAA/////wEAAQACAAIA
AgABAAEAAAD/////AAAAAAIABAAFAAUABAACAAEAAAABAAMAAwADAP7//v/+//7//v/+
//7///8BAAAA//////7//v/+//7//v///wEAAgAAAP///v/9//z//f/+////AQAEAAQA
BAADAAEAAQABAAEAAgAEAAUACAAGAAcACAAJAAoACgALAA0ADwAPAA8ADwAOAA0ADQAN
AA4ADwAOAA8ADAALAAkABwAJAAgABwAFAAEAAAAAAAAA///+//3//P/8//3//v//////
/v/9//v//f/9//3//f/////////9//v//P/9//////8BAAQAAgD8//j//f8EAAkADgAX
ACIAKQAzAEAATQBUAFYAUAA+ACgAFQADAPf/8v/w/+7/6f/j/+L/4v/m/+v/7//y//j/
+//5//z/AAACAAQABgAGAAQAAwADAAQABAAEAAQABAAGAAYABgAGAAUABAADAAIAAwAF
AAcACgAHAAYABQAEAAcABwAHAAcABwAHAAcABwAHAAcABwAHAAgACQAJAAoACgAJAAgA
CAAJAAkABwAHAAsACwAKAAoACwAKAAoACQAJAAoACwAMAAwADAAMAAwADgAPAA8ADgAP
ABEAEgAVABUAFQAVABQAFwAYABgAGQAXABgAGQAcABwAHQAeAB4AIQAhACIAIwAiACMA
JQAlACYAJwAoACkAJwAoACgAKAAnACcAJwAmACcAJgAnACkAKAAmACQAIgAjACQAIwAj
ACEAHwAcABkAGAAWABQAEwAVABMAEgASAA8ADAALAAoACwAJAAkACAAGAAUABAADAAIA
AgABAAEAAwADAAMAAgAAAAAAAAD+/wAAAAAAAAEAAAD+//z/+//8//3//f/+//z//f/9
//3/+//6//r/+v/8//z//f/9//r/+v/6//v//f/9//z//P/+//7///8AAP///v/9//z/
/f/+////AAAAAP/////+////////////AAACAAMABAADAAMAAgAAAAEAAgADAAQAAwAD
AAMABAAGAAUABQAFAAYABgAHAAcABgAFAAMAAQAEAAYABwAJAAgABwAHAAYACAAHAAcA
BgAGAAcACQAKAAcACAAIAAcACQAIAAgACAAIAAkACAAHAAIAAgACAAIABQAGAAcACQAI
AAYABAADAAMABAAFAAYABgADAAEABAAEAAYABgAGAAYABgAGAAYABwAIAAgACAAHAAkA
CQAJAAkACwAMAAwADgAOAA8AEAARABQAFAAVABcAFwAXABcAFwAVABUAFgAXABcAFwAV
ABUAFwAXABYAFQATABAADQAJAAcABgAGAAYACAAIAAgACAAHAAcABwAHAAoACgAKAAkA
BwAHAAcABwAHAAcABwAFAAcACAAJAAsACQAHAAgABgAEAAgADQASABkAIgAnACwANQBD
AFIAXQBmAGQAVAA8ACQADQD9//f/9P/0//T/7f/l/+T/5P/o/+3/8f/4//7/AQADAAQA
BgAGAAYABgAGAAYABwAJAAwACQAIAAcABgAGAAYABgAGAAgACAAIAAgABQAFAAUABgAG
AAYABgAGAAcABwAHAAcABQAFAAUABQAHAAcABwAHAAcABwAGAAYABwAHAAcACAAJAAkA
BwAHAAsACwAKAAoADAAMAA0ADQAMAAwADAAMAA0ADgAPABAADgAPAA8ADgAOAA8ADwAR
ABAAEQASABIAEwAUABQAFQAXABgAGQAcABoAGwAcABwAGwAbABwAHQAfACEAJAAlACQA
IwAiACEAIwAkACQAJAAjACMAIwAiACIAIAAgACEAJAAkACQAJAAhACAAHQAbABwAGwAZ
ABcAFgAUABIAEQAQAA0ACwAKAAoACAAIAAgABwAFAAUABAAEAAUABgAHAAYABgAFAAUA
BQAFAAUABAAGAAYABgAEAAIAAgACAAMABQAEAAMAAwABAAEAAAAAAAIAAwADAAMABQAE
AAQABAADAAIAAgABAAIAAgACAAMABQAFAAQABAACAAIAAwAEAAQABAAEAAQABAAEAAQA
BAAFAAUABgAGAAUABQAFAAUAAwAEAAQABAAGAAcABwAGAAQABAAEAAQABwAHAAcACAAG
AAUABQAFAAQABAAFAAUABgAHAAcABwAEAAQAAwADAAQABQAHAAgABgAFAAUABAAEAAUA
BwAIAAYACAAJAAkACAAGAAUABAAGAAkACgALAAgACAAIAAgACAAIAAgACQALAAoACQAJ
AAgACAAGAAgACQAKAAsADAAKAAoACgALAAwADAAMAAsADQAPABEAEwARABIAEgAUABQA
FQAWABcAGgAaABsAHQAbABsAGwAbAB0AHQAeAB8AHQAdABsAGwAbABsAGgAZABgAFgAU
ABEACwAKAAoACgAMAAwADAAMAAsACwALAAsADAAMAAwACwALAAsACwALAAkACQAJAAcA
CQAKAAsADQAJAAsACgAIAAgACgAPABgAHwAiACkAMAA7AEcAVABdAGAAWgBKADAAGgAF
APn/9f/0//L/8P/r/+v/6v/s//L/9f/5//z/AgAHAAkABgAIAAwADAAKAAwADAALAA0A
DgAMAAwADAAMAAoACgAKAAoADAAMAAwADAAJAAkACQAKAAsADAANAA4ADgANAAwACwAJ
AAkACQAJAAoACwAMAA0ADAALAAkACAALAAsACwAMAAwACwAIAAcACgALAAsADAAMAAwA
DQANAAwADAAMAAwADwAQABEAEgAQABEAEQAQABAAEQARABMAFAAVABYAFgAXABgAGAAZ
ABkAGgAbAB4AHgAfACAAIAAfAB8AIAAhACIAIwAlACUAIwAjACMAIwAkACYAJwAoACkA
KQApACgAJgAkACQAJQAlACQAIwAiACEAIAAdABsAGwAbABoAGQAWABQAEgARAA8ADQAM
AAwACwAKAAsADAAKAAcABgAEAAMAAwADAAMAAgACAAEAAQABAAEAAQAAAAAAAAAAAP7/
/v/+//7///////7//f/9///////+//7//v////////8BAAAAAAAAAP7//v////////8A
AAEAAwABAAEAAAAAAAIAAgADAAQABgAGAAYABgAEAAQABAAEAAcABwAIAAgABwAHAAcA
BwAFAAYABgAGAAgACQAJAAgACAAIAAgACAALAAsACwAMAAwACwALAAsACgAKAAsACwAK
AAsACwALAAwADAALAAsACwALAAwADAAOAA0ADQAMAAsACwAMAAwADAAOAA8ADwANAAwA
DAAMAA0ADwAPAA8ADgAOAA4ADgAMAAwADAANAA8ADgANAA0ACwAKAAkACAAKAAsACgAK
AAoACgAKAAkACAAHAAcACgAKAAoACQAJAAkACQAJAAcACAAIAAoACgALAAwADQAMAAwA
DQAPABAAEQASABMAEgARABEAEQATABMAEQARABEAEQAQAA8ADAAKAAgABQACAAIAAwAE
AAIAAAD+//z//f/9//3//f/+//7//v/9//v/+//7//v//P/9//7//f/8//z//P/9//v/
/f/+/wAAAAD+//v//P///wgADwAWABsAJQAyAD8ASABOAE4ARAAyABsABwD3//D/7P/s
/+v/5f/e/9z/4P/l/+n/7v/y//X/+f/6//z//v8AAAQABAAEAAMAAwACAAIAAgACAAIA
AwAEAAUABgAEAAQABAAEAAMAAwADAAQABgAGAAYABgAFAAUABQAFAAcABwAHAAcABwAH
AAcABwAHAAcABgAGAAcABwAHAAgABwAHAAUABQAJAAkACAAIAAgACAAJAAkACgAKAAoA
CgALAAwADQAOAAwADQANAAwADgAPAA8AEQARABEAEQAQABMAFAAUABUAFQAWABcAGgAY
ABkAGgAaABwAHQAfACEAIAAhACMAIwAhACEAIQAhACIAJAAlACYAJAAjACIAIAAjACIA
IwAlACQAIgAgAB4AIAAgAB4AHQAcABsAGQAXABQAEgAQAA8AEQAPAA4ADgAKAAgACAAI
AAcABQAFAAQABQAFAAUABQADAAIAAAD//wEAAQABAAAAAAAAAAAA/v/8//z//P/9//7/
/v/+/////v/9//v/+v/8//3//f/9//v/+v/6//r//P/8//3//f/8//z//P/9//z/+//5
//j/+f/6//z//v/9//z/+//6//r/+v/6//r//f/9//7//v/7//v/+//7//z//v///wAA
/v///////v/+//7//v/+/////////wAA///9//z/+//7//z//v/////////+//3//v/+
//3//f/9//3//v/+//z/+//7//r/+v/7//3//v/7//z//P/7//v/+v/6//r/+f/7//v/
+//4//j/+P/4//r/+v/6//v/+f/4//f/9//4//j/+P/4//j/+f/5//r/+P/2//b/+v/6
//j/+P/4//j/9v/2//b/9//6//r/+v/5//n/+f/5//n/+f/6//r//P/9////AQADAAMA
AgACAAMAAwADAAMAAwAFAAUABgAHAAYABQACAAEAAwADAAIAAQD///z/+f/1//L/8v/z
//T/8//y//H/8P/x//H/8f/x//T/9P/0//P/8f/x//H/8f/x//H/8f/v/+3/7v/v//H/
8f/x//D/8v/0//L/8f/4////AgAJABIAGwApADgARwBMAEgAPgAoAAwA+f/r/+P/4v/i
/+D/2f/T/9L/0P/S/9v/4f/k/+r/7//t/+7/8P/w//D/8v/y//L/8//5//j/9f/0//P/
8v/z//T/9f/2//T/9P/0//T/8//z//P/9P/2//b/9v/2//X/9f/1//X/9f/1//X/9f/3
//f/9//3//X/9f/0//T/9//3//f/+P/4//f/9P/z//f/9//2//b/+P/4//n/+f/4//j/
+P/4//v//P/9//7//f/9//z/+v/7//3//v8BAAIAAwAEAAQABAAEAAMAAwAEAAYACAAM
AAoACwAMAAwADwAPABAAEQASABMAFQAVABUAFQAVABUAFwAYABgAGAAYABcAFgAUABUA
FAAVABcAFQAUABMAEgAUABQAEgARABAADwANAAsACgAIAAYABQAFAAMAAgACAAAA/v/+
//7/+//5//n/+P/4//n/+v/7//n/+P/2//X/9//3//f/9v/4//j/+P/2//T/9P/0//X/
9//2//X/9f/0//P/8f/w//H/8//0//X/9f/0//T/9P/y//L/8//z//T/9P/0//X/9f/1
//T/9P/y//L/8//0//T/9P/0//T/8v/y//L/8v/1//X/9v/2//X/9f/1//X/9f/2//b/
9v/0//X/9f/0//T/9P/0//T/9//3//f/+P/2//X/9f/1//b/9v/3//f/+P/5//n/+f/2
//b/9f/1//f/9//4//j/9//1//T/8v/0//X/9//4//b/+P/5//n/9v/0//P/8v/1//f/
9//3//L/8v/y//L/9P/0//T/9f/1//T/8//z//L/8v/y//L/8//1//b/+P/2//T/8v/0
//T/9P/0//X/9v/3//n/+v/6//r/+f/7//v/+//7//v//P/8//7//v///wAAAQAEAAQA
BQAHAAYABQAEAAMABQAFAAYABwAFAAUAAwADAAMAAwACAAEA/v/8//r/9//z//L/8v/y
//T/9P/0//T/8f/x//H/8f/0//T/9P/z//P/8//z//P/8v/x//D/7f/u//D/8v/1//P/
8f/w/+7/7v/w//X//P8BAAgADwAWACEALQA8AEcATgBMAD4AKAAOAPf/5//h/+D/3v/c
/9f/1f/S/9D/0v/Z/93/4P/m/+v/7//w//L/8v/y//L/8v/0//H/7//0//T/9P/0//T/
8v/y//L/8v/0//T/9P/0//P/8//z//T/9P/0//T/9P/3//f/9//3//X/9f/1//X/9//3
//f/9//1//X/9P/0//f/9//3//j/+f/5//f/9//3//f/9v/2//r/+v/7//v/+v/6//r/
+v/5//r/+//8//7///////7//P/9//3///8AAAEAAgACAAMABAAEAAUABQAGAAcACgAM
AA0ADgAOAA4ADQANAA0ADwARABQAFQATABMAEwATABMAFAAUABQAFQAVABUAFAAUABIA
EgATABMAEgARABAAEAAQAA4ADQAMAAsACQAHAAYABAACAAEAAAD9//v/+v/5//j/+f/6
//f/9f/1//T/8//z//P/8//0//T/8//z//L/8f/w/+7/7//w//H/8P/u/+7/7v/v/+//
7v/t/+3/7//v/+7/7v/t/+3/7P/r/+z/7P/t/+7/7P/s/+3/7f/s/+z/7P/t/+3/7f/s
/+z/6//q/+r/6v/s/+z/7P/s/+7/7P/s/+z/7v/u/+7/7v/u/+7/7v/v/+//7v/t/+v/
7v/v//D/8f/w//D/7//w/+//7//v/+//8f/y//T/9//3//f/9//3//r/+//9/////f/9
//v/+//4//f/9f/z//D/7v/s/+n/5//o/+r/7P/u/+7/7v/u/+v/6//r/+v/6//q/+n/
5//o/+n/6v/r/+r/6f/o/+X/5v/o/+r/7f/r/+n/6P/m/+b/5v/r//D/9//8/wEACAAT
ACMAMgA7AD4AOgAsABIA9v/h/9P/y//I/8z/zv/J/8f/yv/K/8z/0f/X/9z/4P/l/+f/
6v/s/+7/7P/s/+z/7P/t/+3/7v/u/+7/7v/u/+z/7P/s/+z/7v/u/+7/7v/t/+3/7f/u
/+z/7P/s/+z/7f/t/+3/7f/r/+v/6//r/+z/7f/u/+//7f/t/+z/7P/t/+3/7f/u/+//
7//t/+3/7//v/+7/7v/y//L/8//z//L/8v/y//L/8//0//X/9v/2//f/9//2//b/9//3
//n/+v/7//z//P/7//z//P/9////AAABAAQABgAHAAgACAAHAAcACAAJAAwADQAPAA8A
DQANAA0ADQANAA4ADgAOAA8ADwAPAA4ADQAKAAkACQALAAoACQAIAAUABAABAP///v/9
//v/+f/4//b/9P/z//L/7//t/+z/7f/s/+3/7v/r/+n/6f/o/+f/5//n/+f/6P/o/+f/
5//l/+X/5f/k/+b/5v/m/+T/4v/i/+L/4//j/+L/4f/h/+L/4//j/+T/4//j/+L/4f/i
/+L/4//k/+L/4v/j/+P/4v/i/+L/4//l/+X/5P/k/+L/4v/j/+T/5v/m/+b/5v/k/+T/
5P/k/+P/4//k/+T/5f/l/+X/5f/k/+T/4//i/+P/5f/m/+b/5P/k/+T/5P/j/+P/4//k
/+X/5f/m/+f/5f/k/+T/4//m/+f/5//n/+T/5P/j/+P/5f/l/+b/5v/m/+X/5f/k/+H/
4f/i/+L/4v/k/+X/5f/j/+L/4v/i/+H/4//j/+P/4v/i/+L/4v/g/+D/4P/h/+L/4v/i
/+P/4v/i/+L/4v/g/+H/4f/i/+T/5P/k/+L/3//f/+H/4//k/+T/5f/l/+P/4v/i/+L/
4f/h/+L/4//k/+T/5P/k/+L/4v/h/+H/4//k/+X/5f/i/+H/4f/h/+L/4v/h/+H/4//h
/+L/4v/h/+H/4f/h/+H/4v/j/+L/5P/i/+L/4v/i/+L/5P/k/+T/5P/i/+L/4v/i/+L/
4v/i/+P/6P/o/+j/5//l/+X/5f/l/+f/6P/o/+r/6f/p/+n/6f/q/+r/6//t/+//7//v
/+//7//v//D/8f/z//P/8f/x//P/8//y//H/8P/u/+z/6f/o/+j/6f/q/+b/5P/i/+D/
4P/h/+L/4//i/+L/4v/h/+H/4f/h/+H/4//j/+P/4f/g/+D/4P/h/+H/4//m/+T/4P/g
/+H/5P/r//D/9//+/wkAEwAcACcALgAsACQAFAD+/+v/2//R/8z/zP/M/8f/wf/C/8T/
yP/N/9P/1v/a/9v/3//g/+D/4v/k/+b/5P/k/+P/5f/k/+T/5P/k/+T/5v/m/+b/5v/l
/+T/4//i/+L/4//k/+b/5P/k/+T/5P/l/+X/5f/l/+X/5f/l/+X/4//j/+P/4//l/+X/
5P/k/+P/4//j/+T/5//n/+X/5f/n/+f/5v/m/+f/5v/m/+X/5f/m/+f/6P/n/+j/6f/q
/+r/6//r/+r/7P/t/+3/7//v/+//7//u//H/8v/y//P/8f/y//P/9v/0//X/9v/2//j/
+f/7//3/+//7//z/+//9//3//f/9//3//v/+//7//////////v8AAP7//v////3//P/7
//r/+//8//v/+//8//v/+f/3//j/9v/0//P/8//x//D/8P/s/+r/6v/q/+r/6f/q/+r/
6P/n/+b/5f/m/+b/5f/l/+X/5f/l/+T/4v/i/+L/4P/i/+L/4v/j/+H/4P/f/9//3//f
/97/3v/g/+H/4f/h/9//3v/e/97/3v/e/9//3//e/97/3v/f/9//3//e/97/4P/g/+H/
4v/e/w==
         </WaveFormData>
      </LeadData>
      <LeadData>
         <LeadByteCountTotal>10000</LeadByteCountTotal>
         <LeadTimeOffset>0</LeadTimeOffset>
         <LeadSampleCountTotal>5000</LeadSampleCountTotal>
         <LeadAmplitudeUnitsPerBit>4.88</LeadAmplitudeUnitsPerBit>
         <LeadAmplitudeUnits>��V</LeadAmplitudeUnits>
         <LeadHighLimit>2147483647</LeadHighLimit>
         <LeadLowLimit>268435456</LeadLowLimit>
         <LeadID>II</LeadID>
         <LeadOffsetFirstSample>0</LeadOffsetFirstSample>
         <FirstSampleBaseline>0</FirstSampleBaseline>
         <LeadSampleSize>2</LeadSampleSize>
         <LeadOff>FALSE</LeadOff>
         <BaselineSway>FALSE</BaselineSway>
         <ExcessiveACNoise>FALSE</ExcessiveACNoise>
         <MuscleNoise>FALSE</MuscleNoise>
         <LeadDataCRC32>3864055831</LeadDataCRC32>
         <WaveFormData>
CgAKAAoACgAIAAgACAAIAAsADAANAA4ADgAOAA4ADgAOAA4ADgAOAA4ADgAOAA4ADAAM
AAwADAANAA4ADwAQAA8ADgANAAwADAAMAAwADAAMAAwADAAMAAoACgAKAAoACwAMAA0A
DgANAAwACwAKAAoACgAKAAoACwAMAA0ADgAOAA4ADgAOAA8AEAARABIAEgASABIAEgAT
ABQAFQAWABcAGAAZABoAHAAcABwAHAAeACAAIgAkACYAJgAmACYAKQAqACsALAAvADAA
MQAyADIAMgAyADIAMwA0ADUANgA0ADQANAA0ADMAMgAxADAALgAuAC4ALgAsACoAKAAm
ACUAJAAjACIAHwAeAB0AHAAZABgAFwAWABQAFAAUABQAEgAQAA4ADAAOAA4ADgAOAA0A
DAALAAoACAAIAAgACAAJAAoACwAMAAoACgAKAAoADAAMAAwADAAMAAwADAAMAAwADAAM
AAwADgAOAA4ADgAMAAwADAAMAA0ADgAPABAAEAAQABAAEAAQABAAEAAQABEAEgATABQA
EgASABIAEgATABQAFQAWABYAFgAWABYAFgAWABYAFgAYABgAGAAYABYAFgAWABYAFwAY
ABkAGgAYABgAGAAYABgAGAAYABgAGAAYABgAGAAWABYAFgAWABcAGAAZABoAGQAYABcA
FgAWABYAFgAWABgAGAAYABgAFwAWABUAFAAWABYAFgAWABUAFAATABIAEgASABIAEgAU
ABUAFwAXABgAGQAcABwAHwAgACIAJAAiACIAIgAgAB4AHgAdABwAHAAcABwAHAAaABoA
GgAaABoAGwAaABsAGQAXABcAFgAUABIAEQARABQAFAAUABMAEAAOAAwACwANAA0ADQAM
AAkACQAJAAkACAAIAAcABwAIAAkACgALAAgACAAHAAQABQAHAAgACQAJAAkABwAEAAQA
CAAQABYAGAASAAwADwAWABIADgAQABMAFgAZACIAKwAzADQALQAhABYAFAARAAQA7v/i
/9z/0v/I/8r/2v/p//b/AgAHAAgACgAKAAkACQAJAAsADgAQAA4ADwAQABIAEAAQABAA
EAARABIAEwAVABIAEQARABAAEwAUABQAFQAVABUAFQAVABUAFQAVABUAFwAXABcAFwAV
ABUAFgAWABgAFwAXABcAGAAYABkAGQAZABgAFwAWABkAGAAZABwAGQAYABkAGAAaABkA
GAAYABkAGQAZABoAGgAbABsAGwAdAB4AHwAhACEAIAAeAB0AIAAhACIAJgAnACcAKQAr
ACsAKgAqACkAKgAuAC8AMQAwADEAMQAyADEAMgAyADIANAA3ADkAOQA3ADYANQA0ADUA
NgA3ADgANQA1ADQAMwAyAC8ALgAsACsAKwAtACsAJgAkACMAIgAjACMAIAAgAB4AGQAX
ABYAFQAUABQAFAAWABQAFAAUABIAEQAPAAwADQAQABEAEAAOAA4ADgAMAA4ADQANAA4A
DQANAA0ADAALAAsACwALAA0ADgAPABEAEgAPAA4ACwALAAsACwALAA0ADQAOAA8ADgAN
AAwACwALAAsADAANAA0ADQAMAAsADQANAA4ADgAQABAAEAAQAA8ADwAOAAwADgAOAA4A
EAAPAA4ADQAMAA4ADgAOAA4AEAAQABAAEAAPAA4ADQALAA0ADQALAAsACQAKAAsACwAN
AAwACgAKAAoACwALAAsACQAJAAgACAAKAAoACwALAAoACgAJAAgACgAKAAgABgAEAAUA
BwAHAAYABQAEAAEABwAFAAQABgAGAAMAAgABAAAAAwAHAAkADQAMAA8ADwAQABAAEQAS
ABIAEAAQAA4ADgAMAAsACgAKAA0ADgAPABAADwAOAA0ACwAJAAcABwAHAAUABQAEAAQA
BAADAAMABAAGAAYABQADAAEA///+//z//P/8//v/+//7//v/+//8//r/+f/5//n/+//7
//v/+//6//r/+P/4//n/+f/5//n/+//5//j/+v/8//7//v/8//z/AgAHAAQAAAAAAAAA
+//+/wsAGAAhACcAJgAbAA0ACgAIAP3/6P/a/9T/yv/A/8D/wv/M/9n/4v/o/+3/8v/2
//T/8f/v//H/7//w//D/8//1//f/+v/5//j/9//2//b/9v/2//f/+P/5//v//P/5//j/
9v/1//j/+f/6//v/+v/5//j/9//5//n/+f/5//n/+f/6//r/+f/3//b/9f/3//j/+v/7
//v/+v/5//j/+P/2//b/+P/4//j/+v/6//j/9//2//b/+f/5//n/+v/5//n/+P/3//r/
+v/6//v//f/+//7////+//3//P/+/wAAAQAEAAcACAAIAAkACQAHAAoACgALAA4ADwAP
ABAAEAAQAA8ADgAPABMAFgAXABYAFgAWABYAFQAUABMAEgATABUAFgAXABEADQALAAgA
BwAHAAkABwAEAAIAAQAAAP/////8//z//v/7//v//P/4//b/9f/0//b/9P/0//T/8//z
//L/8P/u//D/8P/u/+//8P/x//D/7v/t/+3/7v/v/+//7//u/+3/7f/t/+3/7P/s/+z/
7f/x/+//7//t/+3/7f/t/+3/7v/v//H/8//x//H/8f/x//L/8f/x//H/8v/z//P/8//x
//H/8v/y//P/9P/1//b/9P/1//X/9P/y//L/8v/0//X/9v/3//j/9//2//X/9P/1//b/
9//4//b/9v/2//X/9f/1//P/8//1//b/9//3//X/9P/y//L/9P/1//X/9f/z//P/8v/y
//D/8P/x//H/8//0//T/9P/y//L/8P/u/+7/7//x//H/7//v/+//7f/v/+3/7v/w//D/
8P/w//D/7v/v/+7/7//y//f/+f/8//r/+//8//z//v/+//z//P/8//v/+v/6//j/+P/4
//j/+P/4//j/9//5//f/9//3//P/8//y//L/8f/x//L/9P/x//D/7v/r/+v/6//s/+z/
6f/o/+b/5f/k/+P/4v/i/+X/5f/m/+f/5v/l/+T/4//m/+b/5P/k/+X/5f/l/+X/5f/l
/+b/5P/o//D/9P/y//D/7P/x//b/9v/2//z/AQACAAEABgAVAB8AIgAhABcACgAEAP3/
8v/e/87/yP/A/7T/tP/C/8//2P/e/+H/5P/o/+r/6//t/+//8f/y//D/7v/v//D/8v/y
//L/8v/y//T/9P/0//X/9P/z//P/8v/1//b/9v/3//j/9//2//X/9v/3//j/+f/3//f/
9//3//f/9//4//j/+//7//z//f/6//r/+//7//r/+v/6//r//P/6//r//P/6//r//P/8
/////////wAAAAD///7//v///wEAAgADAAQABAAEAAUABQAGAAYABwAKAAsADAAQAA8A
DwARABMAFgAWABcAFwAZABwAHAAdAB4AHwAfACAAIwAkACQAJAAjACUAJgAlACcAKAAp
ACoAKQAoACcAJgAlACUAJAAjACMAIQAhACAAHAAbABwAGQAZABgAGAAYABUAFQASABIA
EQANAAwADAAMAAwADQAOAAsACAAHAAYABgAHAAcABgAEAAYABgAEAAMAAgABAP7/AQAB
AAIABAACAAEAAAD+///////////////+//3//f////3//f/7//z//f/+/////v/9//3/
/f///////////wEAAQACAAMAAgADAAMAAwAFAAUABgAGAAUABAADAAIABAAFAAUABAAE
AAQABAAGAAgACAAIAAgACAAIAAgACAAGAAYABgAGAAYABgAGAAUABQAFAAMAAwABAAIA
AwADAAQABAADAAQAAwADAAIAAQACAAMAAwAEAAMAAgACAAEA//8AAAAAAAABAAIAAQAA
AP7///8BAAEA/////////f/+//3//f/+//7///////7/AAACAAAAAAAAAAAA//8BAAEA
AwAHAAsADAAOAA4ADwAQABAAEQASABEAEgASABEAEAAQABAAEAAQABAAEgASABIAEQAP
AA0ADQANAA0ADQAMAAwACgAJAAkACgAKAAoACQAHAAgABwAHAAYAAwACAAAA//8AAAEA
AgAEAAMAAQAAAP////////////8BAAIAAQACAAIAAQAAAP//AwABAAIAAgAAAAIACAAM
AAwACgAJAA4AFgAWABQAFQAYABcAFgAfAC0ANAA1AC8AIAAQAAcA/P/s/9r/0P/Q/8j/
wP/G/9X/4v/o//H/+P/8/wAAAwABAAEAAQD+//7//v///wAAAgADAAQABQAGAAQABAAE
AAUABwAHAAgACAAGAAYABQAFAAcABwAHAAcABwAHAAcABwAFAAUABQAFAAYABwAJAAoA
CAAHAAcABwAIAAgACQAJAAoACgAKAAoACAAGAAYACAAKAAoADAAMAAwACwAKAAoACwAL
AAsADAAOAA8ADwAPAA8ADgANAA0AEQASABIAEwATABMAEwAWABcAFwAZABsAHgAeAB8A
HwAdACAAIAAhACQAJQAlACYAJwAoACgAKAAoACsALQAtAC4ALgAuAC4ALQAsACsAKgAs
AC0ALQAtACwAKQAoACYAIwAjACUAIwAiACAAHwAeABwAGwAXABYAFgATABMAFAAPAA4A
DgAOAAwACgAKAAoACgALAAsACgAJAAoACQAGAAcACAAJAAgABgAFAAUABgAFAAUABQAE
AAQABQAGAAcABwAGAAUABQAJAAcABwAFAAUABQAFAAUAAwADAAQABQAFAAUABQAFAAQA
AwADAAMABgAHAAcABwAFAAUABgAGAAQABAAEAAQABQAHAAgACAAHAAYABQAGAAgACAAI
AAgACAAIAAgACAAGAAYABgAGAAcACAAJAAkACAAHAAQAAwAFAAYABwAHAAcABgAEAAQA
BAAFAAUABQAHAAcABgAGAAUABAAEAAMABQAGAAYABgAGAAYABAACAAAAAQADAAMABQAF
AAUAAwADAAEAAAAAAAEAAwAEAAQABgAEAAMAAQAAAAAAAAAAAAAAAgAFAAYACQAKAA0A
DQAOAA8AEQATABQAEgASABAAEAAQAA8ADgAOABAAEAAQABAADgAOAA4ADQAPAA0ADQAN
AAkACQAIAAgABAADAAMABAAFAAYABgAFAAIAAQABAAAAAAAAAP/////8//v/+v/6//v/
+//8//3//f/9//3//f/8//z/+v/6//7///8AAAEA//////7//P/8/wIADAAMAAgAAgAH
AAwACgAGAAoADwAQABEAGAAjAC0AMAApABkADAAIAAMA9P/g/9T/0P/G/7j/vP/M/9//
7v/0//n//v8AAP7//f/9//3///8CAAQABAAFAAYACAAFAAQAAwACAAMABAAFAAcABQAF
AAYABgAIAAgABwAHAAsACwALAAsACgAJAAgABwAIAAkACgALAAsACwAMAAwADAALAAsA
CwAMAAwADQANAA0ADAALAAoACwAKAAsADgANAAwADQAMAAwACwAKAAoADQANAA0ADgAM
AA0ADQANAA8AEAARABMAFAAUABMAEwAVABUAFQAYABkAGQAbAB0AHQAcABwAGwAeACIA
IwAlACQAJQAlACYAJwAoACgAKAAoACsALQAtACoAKgAqACoALAAsACwALAArACsAKgAp
ACgAJQAkACIAIQAhACMAIQAcABoAGQAYABkAGQAWABYAFQARABAAEAANAAwADAAMAAoA
CAAIAAgABQAFAAQAAgAEAAYABgAEAAIAAgACAAAAAAD/////AAADAAMAAwACAP//////
////AgACAAIAAwAEAAEAAAD9////////////AQABAAIAAwACAAEAAAD//wEAAQACAAMA
BAAFAAUABQAFAAUABgAGAAgACAAIAAgABwAHAAYABAAFAAYABwAKAAkACAAHAAYACAAI
AAgACAAKAAoACgAKAAgACAAIAAcACAAJAAgACQAHAAgACQAJAAsACgAIAAgACQALAAwA
DQALAAsACgAKAAwADAANAA0ACgAKAAkACAAJAAoACQAIAAgACQALAAsACgAJAAgABQAI
AAcABwAIAAgACQAJAAgABgAGAAcADQAMAAoACgAKAAoACQALAAsADQAQABUAFwAaABkA
GQAZABgAGAAYABYAFgAUABMAEgASABMAFAAVABYAGAAYABgAFwAUABEAEAAPABAAEQAR
ABIADgANAA0ADgAOAA4ADQALAAsACwAMAAwACQAIAAYABQAHAAcABwAIAAgABwAHAAcA
BwAHAAcABwAJAAoACQAKAAoACQAIAAcABwAJAAoADAAQABQAFgAOAAgADgATABYAFAAU
ABYAFQAUABcAHgArADUANAArAB8AGAASAAkA9P/i/9r/1v/K/8b/0P/e/+v/8v/4//3/
AAACAAQAAwAFAAUAAwAEAAQAAgADAAQABgAJAAoACwAMAAkACAAHAAcABwAHAAgACAAI
AAgABwAHAAcABwAHAAcACQAJAAkACQAIAAcABgAFAAcABwAIAAgACAAHAAcABwAEAAQA
BQAFAAcACAAJAAoACQAGAAUABgAIAAgACgAKAAgABwAGAAYABwAHAAcACAAIAAkACQAJ
AAgACAAIAAkADQAOAA4ADwAPAA8ADwASABIAEQASABMAFgAWABcAFwAVABgAGAAZABwA
HQAdAB4AHwAgACAAIAAfACEAIgAhACIAIgAiACIAIgAiACIAIgAiACMAIwAjACIAHwAe
ABwAGAAXABgAFQATABIAEgASABAADwALAAoADAAJAAkACgAHAAYABgAGAAQAAgACAAIA
AgADAAMAAgABAAIAAQD+/wEAAgADAAIAAAD/////AAD////////+//7///8AAAEAAQAA
AP////8DAAEAAQD//wEAAQABAAEA/////wAAAQADAAMAAwADAAAA////////AQADAAQA
BQADAAMABAAEAAMAAgABAAAAAQADAAQABAADAAIAAQACAAQABAAEAAQABAAEAAQABAAC
AAIAAgACAAQABAAEAAMAAgABAP7//f/+/wAAAgADAAMAAgAAAAAA/v////////8AAAEA
AQACAAEAAAAAAP//AQACAAIAAgACAAIAAAD+/wAAAQADAAMABQAFAAUAAwADAAEAAAAA
AP//AQACAAYABAAEAAQABAAHAAkACQALAA4AEwAVABgAFwAXABcAFgAYABgAFgAWABYA
FQAUABQAFAAUABQAFAAUABQAFAATABIADwAOAA0ADAANAA0ADgAMAAsACwAMAAwADAAL
AAkACgAJAAkACAAGAAQAAQD//wEAAQABAAIAAAD///////8BAAEAAQABAAMABAADAAQA
AgABAAAA///9////AgAEAAoADAAKAAgABAAIAA8ADgAMABAAFgATABIAGwAqADUAOwA4
AC8AJQAiAB4ADwD4/+j/5P/e/9T/0v/Y/+L/6//0//j/+//+/wQABAABAAMAAwD///7/
/v8AAAEAAgAEAAYABgAGAAYABQAEAAMAAwAFAAUABgAGAAYABgAFAAUABQAFAAUABQAF
AAUABQAFAAMAAwADAAMABQAFAAYABgAGAAUABQAFAAMAAgACAAEAAwAEAAUABgAFAAIA
AQACAAQABAAGAAYACAAHAAYABgAFAAUABQAGAAgACQAJAAkACAAIAAgACQANAA4ADgAP
AA8ADwAPABIAEwATABUAFwAYABgAGQAZABcAGgAaABsAHgAfAB8AIAAjACQAJAAkACIA
JQAnACcAKAAoACgAKAAmACYAJgAmACUAJQAkACMAIgAfAB4AHAAaABkAGgAXABUAFAAU
ABQAEgARAA0ADAANAAkACAAIAAcABgAGAAYABQACAAEAAAACAAMAAwACAAAAAAD+//r/
/f/+/////v/+//3//f/+//3//f/9//z//v///wAAAQD///7//f/9/wAA//8AAP//AQAB
AAEAAQABAAEAAgADAAQABQAGAAcABAADAAMAAwAFAAcACAAJAAkACQAKAAoACgAKAAoA
CgAMAA0ADQAMAAwADAAMAA4AEAAQABAAEAAOAA4ADgAOAA4ADgAOAA4ADwAQABEAEQAP
AA8ADQANAA4AEAASABMAEQAQAA4ADgAOAA8ADwAPABIAEwATABQAEQAQABAADwAQABIA
EwAUABIAEgAQAA4ADAANAA8ADwAQABEAEgARABEADwAOAA4ADQAPABAAEAASABAADgAM
AAwADAAMAA0ADwAPABEAEAATABMAFAAXABkAGwAcAB4AHgAcABwAGQAXABUAFAAVABYA
FwAYABYAFgAWABUAFQATABMAEwATABMAEgASAA8ADQAMAAwADgAOAA0ACwAIAAcABwAG
AAcABgAEAAMAAQABAAEAAgABAP///v/9//7///8AAAEAAAAAAP7//v8BAAEAAQABAAMA
AwACAP7//P8AAAYACgAMAAwADQAOABAADgAMAA8AEgATABYAIQAvADgAOQAvAB4AEAAL
AAYA+P/k/9z/2v/M/8L/yP/X/+L/7v/7/wAAAgAEAAUAAwABAAEAAAAEAAYABwAIAAoA
CAAIAAgACAAIAAgACAAJAAsACwAMAAwACgAKAAkACQAOAA8AEAARABAADwAOAA0ADwAP
AA8ADwAPAA8AEAAQAA4ADQANAA0ADQAOABAAEQAQABAAEAAQABAADgAOABAAEAAQABIA
EgAQAA8ADgAOABAAEQASABQAEgATABMAEwAUABQAFAAVABcAGAAYABkAFwAXABcAGgAd
AB0AHwAhACEAIAAgAB8AIQAkACQAJQAoACkAKQAqACoAKgApACgAKQAtADAAMQAuAC4A
LgAuAC4ALgAuAC4ALgAvAC8ALwAqACcAJgAkACUAJQAnACUAIAAeAB0AHAAdAB0AGgAa
ABsAFwAWABYAEgAQAA8ADgAPAA4ADwAQAA0ADQAMAAoACAAKAAoACAAGAAYABgAEAAQA
AwADAAQABQAFAAUABAADAAMAAwADAAQABAAEAAUABwAFAAUAAwABAAEAAQABAAIAAwAF
AAcABQAFAAUABQAGAAUABQAFAAYABwAHAAcABQAFAAYABgAIAAgACAAIAAYABwAHAAYA
BgAGAAYACAAKAAoACgAKAAkACAAHAAYACAAIAAgACAAGAAYABgAFAAcABwAFAAUABQAG
AAcABwAFAAQAAgACAAMABQAGAAcABgAFAAMAAgACAAIAAwADAAMABAAEAAQAAgACAAAA
/v///wEABAAFAAQAAwACAP//AQD///7//v///wEAAgACAAEAAAD+//3/////////AgAC
AP///v/9//z///8BAAEAAwAFAAkACgAMAAoACwAMAAwADQAOAA0ADgALAAkABwAGAAcA
CAAJAAoACAAIAAgABwAHAAUABQAFAAMAAwACAAIA/v/9//3//v8AAAAA///9//z/+//7
//r/9//2//T/8//1//X/9f/2//T/8//z//P/9f/1//X/9f/4//j/9v/2//X/9f/1//X/
+//5//j/9v/4//r//P/+//z//P8DAAYABAAAAAIABwAEAAMAEAAdACUAJgAdAA0AAgD8
//H/4v/S/8r/xP+6/7b/vv/K/9f/4v/q/+//9P/4//j/9//1//P/8//4//j/9v/3//j/
+v/8//z//P/8//v/+v/5//n/+v/7//3//v/9//z/+v/5//z//f/+/////f/9//3//f/9
//3//f/9//////8AAAAA/v/9//3//f/8//z//f/9//7//v/+//7//P/6//r//P/+//7/
AAAAAP7//f/8//z/////////AAAAAAEAAQABAAIAAgACAAMABQAGAAYABwAFAAUABQAI
AAoACwAOABEAEAAQABEAEQARABQAFAAVABgAGQAZABoAGgAaABkAGAAaAB0AHwAfACAA
IAAgACAAHgAeAB4AHgAeAB8AHwAfABoAFwAWABQAFQAVABcAFQAUABIAEQAQAA0ADQAK
AAoACwAHAAYABgADAAIAAgACAAIAAAAAAAAA//////7//P/6//z//P/6//v//P/9//z/
+v/5//n/+v/7//v/+//6//r/+//8//3//f/8//v/+/////3//f/7//n/+f/5//n/+v/7
//3////+//3//P/7//z/+//7//v//v/////////9//3//v/+/wAAAAAAAAAA/v//////
/v/+//7//v8AAAAAAAAAAAAA///+//3//P/9//7///8AAAAAAAAAAP////////3//f/9
//7///////3//P/6//r//P/9//3//f/9//3//P/8//r/+v/7//v//f/+//7//v/8//z/
+v/4//j/+f/7//v/+//7//v/+f/7//n/+P/4//n/+//8//z/+//6//j/9//7//3/+v/8
//z//P/8//3//////wEABAAJAAsADgANAA0ADQAMAAwADAAKAAoACgAJAAgACAAIAAgA
CAAIAAgACAAIAAcABQADAAMAAwD//////v/+//3//f/+/wAA///+//z/+f/5//n/+v/6
//f/9v/0//P/8f/x//H/8v/z//P/9P/1//P/8//z//P/9v/2//T/9P/z//P/8//z//H/
8f/y//b//v8CAAAA/P/2//b//f8AAAAAAAACAAEAAgAHABAAGwAhAB4AEwAJAAYAAAD1
/+L/0P/I/8D/tP+2/8D/zv/b/+b/7P/t/+7/8P/y//P/9f/1//P/8P/y//L/8//0//b/
+P/4//j/+P/2//b/9v/3//f/9//4//j/+v/6//n/+f/6//n/+P/3//n/+f/5//n/9//3
//f/9//3//f/+P/4//r/+f/5//n/9v/2//f/9//4//j/+P/4//j/9v/2//j/9v/2//j/
+P/5//n/+f/6//r/+f/4//j/+v/7//v/+//6//r/+v/7//v//P/8//3//v///wAABAAE
AAMABAAFAAgACAAJAAkABwAKAAoACwAMAA0ADQAOABEAEgASABIADwARABIAEQARABIA
EwAUABIAEgASABIAEAARABEAEQAPAA0ADQAMAAoACQAKAAcABQAEAAQABAACAAEA/f/8
//v/9//2//b/9v/2//f/+P/1//L/8f/w//D/8f/x//D/7v/w//D/7v/u/+7/7v/s/+7/
7f/t/+7/7P/r/+r/6P/q/+v/7P/t/+3/7P/r/+v/6//p/+n/5//q/+v/7P/t/+r/6f/p
/+n/6//r/+v/6//q/+n/6f/p/+r/6//r/+7/7P/s/+z/7P/q/+v/6v/r/+v/7//w//L/
9P/1//b/9v/4//j/9v/2//j/9//2//b/9f/0//P/8v/z//T/9f/1//P/8f/x//H/8P/x
//H/8v/w/+//7//w/+7/7P/p/+X/5f/l/+b/5v/l/+T/4v/h/+H/4f/h/+L/5P/j/+P/
4//i/+H/4P/f/+L/4v/g/+D/3//f/9//3//f/9//4P/i/+b/7P/s/+j/3v/c/+H/5v/m
/+r/7v/v//D/9/8GAA8AFQAYAA8AAQD+/wIA+//g/8r/xv++/7D/rv+2/8L/zf/W/9r/
2//g/+D/4P/f/+P/5f/l/+T/4v/h/+H/4f/i/+T/5P/k/+T/4v/i/+L/4//l/+X/5v/m
/+b/5v/l/+X/5v/l/+T/4//l/+X/5f/l/+P/4//j/+P/5f/l/+b/5v/k/+P/4//j/+D/
4P/h/+H/4//k/+X/5v/m/+T/5P/m/+X/5P/l/+T/5f/l/+X/5v/m/+X/5P/k/+b/6f/r
/+3/7f/s/+v/6//s/+z/6//r/+z/7f/u//L/8v/x//L/8//1//b/+P/5//f/+v/6//v/
/P/9//3//v8BAAIAAgACAP//AQACAAEAAQACAAMABAADAAIAAQAAAP3//f/8//v/+f/3
//f/9v/y//H/8v/v/+3/7P/s/+z/6//r/+j/6P/p/+X/5P/k/+P/4v/i/+L/3//c/9v/
2v/c/93/3f/c/9r/3P/c/9r/2P/Y/9j/1v/Z/9n/2v/c/9r/2f/Y/9b/1v/X/9j/2f/Y
/9j/2P/Z/9v/2f/Z/9f/2f/Z/9n/2f/X/9f/2P/Z/9z/3f/e/9//3P/b/9v/2//b/9v/
2v/Z/9v/2//c/9z/2v/a/9r/2v/c/93/3f/c/9z/3P/c/97/3f/c/9v/2v/c/9z/3P/c
/9r/2v/a/9r/2v/a/9r/2f/b/9v/2f/Z/9f/2P/Z/9n/2//a/9j/2P/W/9f/1//X/9n/
2f/Y/9j/1v/W/9f/1//V/9b/1v/W/9f/2P/X/9b/1f/V/9b/1f/X/9f/1//V/9f/1f/U
/9T/0//V/9b/1v/W/9b/1f/V/9b/1f/U/9T/1v/W/9b/2P/W/9X/1v/W/9b/1f/W/9b/
2P/X/9f/1//W/9b/1v/V/9f/1//X/9f/1f/U/9T/1P/W/9b/1f/V/9b/1v/W/9b/1P/U
/9P/0//U/9X/1v/X/9f/1//X/9b/1f/W/9j/2P/Y/9j/1v/W/9b/1v/Y/9j/2P/Y/9f/
2f/Z/9v/2v/d/93/3v/h/+P/5f/m/+j/6P/m/+b/6P/n/+b/5v/m/+b/5v/m/+T/5P/k
/+P/5v/l/+b/5//j/+P/4v/i/+L/4f/h/+L/4v/i/+H/3//c/9v/2//a/9z/3P/b/9v/
2f/X/9X/1P/U/9P/0//T/9T/1f/W/9f/1//W/9P/0v/U/9X/1v/X/9f/1f/W/9L/0v/a
/+L/4v/g/97/4//m/+b/5P/o/+//8v/z//7/DQAXABgADwD///L/7P/n/9j/yP/A/7j/
qv+e/6L/rv+7/8b/0P/T/9T/2P/Y/9X/1f/V/9X/2v/c/9r/2//c/97/3f/c/9v/2v/d
/97/3//h/+D/3//f/97/4P/g/9//3//h/+H/4f/h/9//3//f/9//4f/h/+H/4f/f/9//
4P/g/+D/3//f/9//3//g/+L/4//j/+L/4f/g/+P/4v/j/+b/4//i/+P/4v/i/+H/4P/g
/+L/4//k/+b/5f/l/+T/4//l/+b/5//p/+r/6v/p/+n/6f/p/+n/7P/v/+//8f/z//P/
8v/y//H/8//2//b/9//2//f/9//4//f/+P/4//j/+f/9/wAAAQD+//7//v/+/wEAAgAD
AAQAAQABAAAA//////3//f/8//3//f////3/+v/4//f/9v/2//f/9f/2//P/7//u/+7/
7f/s/+z/7P/s/+r/6v/q/+j/5//l/+L/5P/m/+b/5P/i/+L/4v/g/+D/3//f/+D/4f/h
/+H/4P/f/9//3//f/+L/4v/i/+P/4v/f/97/2//d/93/3f/d/97/3//h/+P/4f/h/+H/
4f/i/w==
         </WaveFormData>
      </LeadData>
      <LeadData>
         <LeadByteCountTotal>10000</LeadByteCountTotal>
         <LeadTimeOffset>0</LeadTimeOffset>
         <LeadSampleCountTotal>5000</LeadSampleCountTotal>
         <LeadAmplitudeUnitsPerBit>4.88</LeadAmplitudeUnitsPerBit>
         <LeadAmplitudeUnits>��V</LeadAmplitudeUnits>
         <LeadHighLimit>2147483647</LeadHighLimit>
         <LeadLowLimit>268435456</LeadLowLimit>
         <LeadID>V1</LeadID>
         <LeadOffsetFirstSample>0</LeadOffsetFirstSample>
         <FirstSampleBaseline>0</FirstSampleBaseline>
         <LeadSampleSize>2</LeadSampleSize>
         <LeadOff>FALSE</LeadOff>
         <BaselineSway>FALSE</BaselineSway>
         <ExcessiveACNoise>FALSE</ExcessiveACNoise>
         <MuscleNoise>FALSE</MuscleNoise>
         <LeadDataCRC32>717046838</LeadDataCRC32>
         <WaveFormData>
CAAIAAgACAANABAAEwAWABMAEgARABAAEQASABMAFAAWABYAFgAWABQAFAAUABQAGAAa
ABwAHgAdABwAGwAaABwAHgAgACIAIwAkACUAJgAkACQAJAAkACYAJgAmACYAIgAgAB4A
HAAaABoAGgAaABkAGAAXABYAFAAUABQAFAAYABoAHAAeABsAGgAZABgAGwAcAB0AHgAc
ABwAHAAcABkAGAAXABYAFwAYABkAGgAXABQAEQAOABAAEAAQABAADwAOAA0ADAAJAAgA
BwAGAAcACAAJAAoABgAEAAIAAAACAAQABgAIAAgACAAIAAgACgAKAAoACgANABAAEwAW
ABQAFAAUABQAFgAYABoAHAAcABwAHAAcABsAGgAZABgAGwAcAB0AHgAcABoAGAAWABgA
GAAYABgAFQAUABMAEgARABAADwAOAA8AEAARABIADgAMAAoACAAJAAoACwAMAAwADAAM
AAwACgAKAAoACgANAA4ADwAQAA4ADAAKAAgACQAKAAsADAAMAAwADAAMAAoACgAKAAoA
DAAOABAAEgARABAADwAOABAAEgAUABYAFAAUABQAFAASABIAEgASABUAFgAXABgAFgAU
ABIAEAASABIAEgASABIAEgASABIADwAOAA0ADAAPABAAEQASAA8ADgANAAwADgAOAA4A
DgAOAA4ADgAOAAwADAAMAAwADwAQABEAEgAPAA4ADQAMAA8AEAARABIAEAAQABAAEAAP
AA4ADQAMAA0ADwASABYAFAAWABYAFgAYABkAGAAYABcAFwAXABcAFQASAA4ACwAKAAgA
CAAKAAgABgAGAAQACAAJAAcACAAGAAcABwAIAAcABgAFAAQACAALAA0ADwAMAAoACQAH
AAcABwAIAAgABgAHAAcABwAHAAYABQACAAQABgAJAAsACgAJAAcABQAHAAsADwATABYA
GgAaABMACwAIAAgAEAAdACwAMgA0ACwAJQAcAAwA/P/0//T/7v/e/8r/t/+o/6T/pv+n
/6f/q/+v/7X/vv/I/9D/1P/b/+X/7f/1//v//v8CAAUABQADAAYACgAJAAkACQAKAAwA
DgAKAAgABgAFAAkADAAOABEAEAASABEAEQATABMAEwATABUAFgAYABsAGQAXABYAFQAZ
ABsAHQAgAB0AGwAaABkAGAAYABQAEwATABQAFAAVABIAEAANAAoACwANAA8AEQAQAA4A
DQAMAA0ADgANAA4AEwAUABUAFgAWABQAEAAOABAAEAAQABEADwAOAA0ADAALAAoACQAH
AAkACQAJAAgABgACAAAA/v///wAAAQADAAAA//////7//f/9//v/+v/8//z//v//////
/v/8//r//v8BAAMABwAGAAcACAAGAAgACQAMAA0ADwAQABIAFAARABIAEQAPABEAEwAV
ABkAFwAVABMAEQAQABAAEAARABIAEwAUABUAEgAQAA0ACgAOAA8AEAARABAADwAOAAwA
DAAMAAwACgAMAA4ADwAPAA0ACwAJAAcACgALAA4AEgAQAA8ADQALAA0ADAAMAAwADAAN
AA4ADwANAAwACwAJAAkACwAMAA4ADAAMAA0ADAAOAA4ADQANAA4AEAARABIAEgAQAA4A
DAAOAA8AEAASAA8ADQAMAAoADAAMAAoACQAKAAsADAANAAsACgAIAAUABgAHAAkACwAI
AAcABwAGAAcABwAFAAQABAAFAAcACQAGAAUAAwABAAIAAwAEAAYAAwADAAIAAQABAAEA
AQABAAMAAwADAAYA/v/8//3///8CAAQABAAEAAQAAwACAAEA//8BAAQACAALAAsACwAL
AAsACgAHAAUAAwAEAAUABgAGAAEA+//2//D/7v/u//D/8v/x//L/8f/x/+7/6v/p/+j/
7P/t/+//8v/w/+7/7P/q/+z/7f/u//D/7f/t/+z/6v/n/+f/5v/m/+r/6//s/+7/7P/q
/+b/5P/n/+n/6v/s/+z/6//q/+n/5//p/+//+P/8//j/8f/t/+j/6P/w//v/BgAMAAwA
CgADAPT/4P/S/87/yv/A/7b/pv+Z/5L/kP+O/4n/h/+H/4v/lf+i/67/tv+8/7//w//H
/8v/0//c/+L/5f/n/+X/4v/k/+H/3//f/+D/4v/k/+L/4v/i/+P/4v/i/+H/4f/k/+j/
6f/r/+j/5//m/+X/5//o/+r/7f/t/+3/7v/v/+7/7f/s/+z/7f/t/+7/7//t/+z/5//l
/+f/6P/o/+n/5//m/+T/4v/g/9//3v/d/+D/4v/l/+j/5f/k/+H/4P/j/+T/5f/m/+f/
5v/j/+L/3//e/93/3f/f/+D/4f/i/9//3P/Z/9X/1v/X/9j/2P/a/9j/2P/Y/9X/1P/T
/9P/1P/V/9f/2P/W/9X/0v/Q/9P/1P/X/9n/2v/a/9n/2P/a/9v/2//d/9//4//n/+j/
5v/l/+b/5f/m/+j/6//u/+3/7v/t/+v/5//n/+f/6f/s/+3/7v/v/+v/6P/l/+P/5P/l
/+b/5//o/+j/5//m/+T/4//i/+H/4v/j/+T/5P/j/+L/4f/e/+D/4v/j/+P/5f/l/+X/
5f/j/+H/4f/i/+X/5//o/+n/5//k/+L/4P/h/+H/4f/h/9//4P/h/+H/3f/d/9z/3P/f
/+D/4v/i/9//3v/c/9v/3P/e/9//4P/g/+D/4P/g/97/3f/c/9z/3v/f/+H/4v/f/97/
2//Z/9r/2//c/93/2//c/9z/2//Y/9f/1//X/9r/2//d/97/3P/Z/9T/0P/R/9P/1v/Z
/9j/2f/Z/9n/1v/V/9T/1P/W/9n/2//d/9r/2f/Y/9f/2P/Z/9r/3v/g/+D/3f/a/9r/
2v/a/9r/3f/e/9//3//c/9z/3f/d/+L/4//k/+X/5//l/+T/4//i/+H/4P/e/97/3f/d
/9z/1f/S/9H/0P/Q/9L/0v/T/9X/0v/S/9L/0v/R/9H/0v/V/9b/1//Y/9b/1f/U/9T/
1v/X/9f/1v/X/9f/1v/W/9T/0//S/9L/1f/W/9X/1v/V/9X/1P/U/9b/1//Y/9n/3//f
/93/3v/i/+b/4//f/97/4P/k/+v/9P/8/wAA+v/1/+7/4v/Q/8T/vv+4/6j/mP+J/37/
fP+C/4P/f/97/3v/f/+G/5D/nP+o/7P/u//B/8X/x//K/87/0//X/9v/3v/i/+H/4f/e
/9z/2//a/93/3v/f/+H/4//k/+T/5f/m/+j/5//n/+v/7f/v//H/8P/u/+3/7f/y//P/
9f/3//f/9//3//j/9//1//T/8//1//b/8//z/+//7v/s/+v/7f/u/+7/7v/v/+//7//v
/+3/7P/s/+z/7v/w//D/8v/y//D/7v/s/+//8P/v//D/8f/w/+//7//r/+r/6f/o/+n/
6v/r/+v/6f/n/+X/4v/j/+L/4//k/+P/4v/h/+H/4P/f/9//3v/h/+P/4//k/+P/4v/j
/+P/5f/m/+b/5v/n/+n/6v/t/+3/7//x//D/8//1//n/+//4//j/+f/6//v//v//////
/f/9//3////8//v/+v/5//n/+v/7//3/+//5//f/9f/2//b/9f/0//b/9f/0//P/8P/v
/+7/7P/v//D/8f/w/+3/7v/u/+3/7v/v//D/8f/x/+//7//w/+//7//u/+3/8P/w//H/
8v/u/+3/7P/r/+v/7P/t/+3/7f/t/+z/7P/q/+r/6//q/+z/7v/v//H/7v/u/+3/7P/w
//D/8P/w//H/8f/x//L/8P/v/+//7v/y//T/9P/1//P/8f/v/+3/7v/w//H/8f/y//H/
8f/x//D/7//v/+7/8P/x//D/8P/u/+3/7f/t/+7/7//v/+//8f/x//H/8v/v/+//7v/t
/+//8f/z//X/8//x/+//8P/x//L/8v/z//T/9f/1//b/8f/y//X/9v/3//j/+P/4//j/
9//2//b/9//3//3///8BAAMAAAD9//v/+f/8//3//v/+//7/+//5//b/8f/u/+3/7P/t
//D/8f/z//H/7v/u/+7/8P/x//P/9v/2//b/9v/2//X/9f/1//b/+P/7//3//v/6//n/
9//2//j/+f/6//z//P/8//r/+v/4//n/+f/6//7///8AAAEA///9//3/AgAGAA4AEwAR
AAoABgAEAAcAEgAeACgAKgAnACAAFAD+/+b/2v/U/8z/vv+x/6T/nP+a/5n/l/+R/4//
lf+i/7L/wv/O/9f/3f/h/+P/5//s//b//f8BAAMAAwAGAAQAAwAAAAAAAQACAAUABgAH
AAkABwAGAAQAAwAFAAgACAAJAAsACwALAAsACgAKAAsADQAQABEAEwAVABQAEwASABIA
EwATABQAFQAWABYAEgARAA4ADgANAA0ADQAOAA4ADgAMAAsACgAJAAwADAANAA4AEAAQ
AA4ADgAOAA4ADgAOABMAFAATABQAEQAOAAsACQAKAAoACgAKAAkACAAHAAUAAgABAAAA
/v8BAAAAAQACAP7//P/6//n/+f/5//r/+v/7//v/+f/4//f/9v/3//f/+//8//z//P/5
//n/+P/5//v///8DAAQABwAHAAkACQAIAAgACQAKAA0AEAARABEADgANAAwADQAPAA8A
DwAPAA8ADgANAA0ACgAJAAgABwAJAAoACgAKAAcABQADAAEAAQABAAEAAAAAAAAAAAD+
//z//P/7//n/+//9////AQD///v/+f/4//n/+//8//3////+//7//v/8//v/+v/5//z/
/v8AAAEA/P/7//n/+P/7//z//v/+//7//v/9//3/+//8//z//P///wAAAQACAAEA///9
//z//f/9//7//v/+//7//P/7//r/+f/4//f/+f/8//7////8//n/9//1//b/9//5//r/
+//7//n/+P/0//P/8//z//f/+f/6//v/+f/3//X/9P/2//f/9//3//n/+f/5//n/9v/1
//T/9v/5//r/+v/7//n/+f/4//j/+f/7////AQACAP///v/9//z/+v/6//r/+f/8//7/
AQADAAQAAwACAAEAAwADAAQABQACAAEAAAD+//z/+f/3//T/8f/w//H/8v/u/+7/7P/r
/+7/7P/t/+7/7P/r/+v/7P/u/+7/7v/u//L/8//0//b/8//z//L/8P/y//P/8//0//P/
8//z//T/8v/y//D/8P/z//X/9v/4//X/8//x/+//9f/7////AAACAAQA///3//D/8P/6
/wcAFAAeAB4AGAAPAAQA8P/g/9j/2P/S/8L/sP+d/47/iP+I/4n/i/+N/5P/nf+o/7L/
uP++/8X/0f/Z/9//5//u//L/8f/x//H/8v/2//X/9f/1//b/+P/6//j/9v/0//P/9f/4
//r//f/+/wAA////////////////AQACAAQABwAGAAUABQAFAAcACQALAA4ADQALAAoA
CQAIAAgABAADAAMABAAEAAUAAgAAAP3/+v/7//3///8BAAEAAAAAAAAAAAAAAP7//v8C
AAQABgAIAAYABAAAAP7/AQACAAMABQADAAIAAQAAAP3//P/7//n/+v/7//z//P/6//b/
9P/y//T/9P/0//X/8v/x//H/8P/v/+//7f/s/+3/7v/x//P/8v/w/+3/6v/t//H/9P/5
//f/+f/7//r/+//7//3//f///wIABgAKAAYABgAEAAEAAwAFAAcACwAKAAkACAAHAAcA
BgAFAAUABgAHAAgACQAGAAQAAQD+/wEAAQABAAEAAAD///7//P/6//r/+v/4//r//P/9
//3/+v/5//j/9//5//n/+//+//v/+//6//n/+f/4//j/+P/6//v//P/9//n/+P/3//X/
9//5//r//P/8//z//f/8//z//P/7//v//P/+////AAAAAP7//P/6//z//f/+/wAA/v/9
//3//P/6//r/+P/3//r/+//8//3/+//6//j/9f/2//f/+f/7//j/9//3//b/9f/1//P/
8v/z//X/+P/7//j/9//1//P/9P/1//b/+P/3//f/9v/1//f/9//3//f/+P/5//r//v/8
//r/9//1//f/+f/6//z/AQD9//n/+f/4//v//P/9//7/AAAAAAAA///+//7//////wUA
BwAJAAsACAAFAAMAAQADAAMAAwACAAAA/f/7//j/8//w/+//7v/w//T/9v/5//b/8v/x
//D/8//z//T/9v/4//j/+P/4//j/9//2//b/+f/7//z//P/4//f/9f/0//f/9//3//j/
+v/6//j/+P/3//f/9v/2//j/+f/6//v/+f/7//3/AAAEAAYAAwABAAAAAAAGAA8AGAAe
AB4AHAAbABIAAADw/+j/4P/U/8D/sP+h/5z/nv+g/53/l/+T/5X/n/+q/7j/xP/O/9f/
3f/f/9//4//q/+7/8//5//v/+v/8//n/9//0//T/9f/2//f/+P/5//v/+P/4//f/9//6
//7///8BAAEAAQABAAEAAQAAAAAAAQAEAAUABwAJAAYABQAEAAQABgAFAAUABQACAAIA
/v/9//n/+P/2//X/9//4//j/+P/2//X/9P/z//b/9v/3//j/+f/6//n/+v/7//r/+f/4
//v//P/7//z/+v/4//b/9f/2//b/9v/2//f/9v/1//P/8v/x//D/7v/x//D/8f/y//D/
7v/s/+v/6f/p/+r/6v/q/+v/6v/q/+n/6P/p/+n/7P/u/+//8P/t/+3/7P/t//D/8//2
//b/+f/5//v/+//6//r/+//8//3/AAABAAEA/f/9//3///8BAAEAAQABAAAAAAAAAAEA
/v/9//z/+//9//7//v/+//3/+//5//f/+P/5//r/+v/8//z//P/6//f/+P/4//f/+f/7
//3////+//v/+v/6//v//f/+///////+//7//v/7//n/9//1//j/+v/8//3/+P/3//X/
9P/2//j/+//8//7//v/9//3//P/8//v/+v///wAAAQACAAEA///9//z//f/9//7//v8A
AAAA/v/9//z/+//6//n/+v/8//3//f/7//n/+P/3//n/+f/6//r//f/9//v/+v/4//f/
9//3//v//f/+/////v/9//z//P/8//3//f/9//7///8AAAEAAAD///7/AAABAAIAAgAD
AAMA///+//z//f/+////AAABAAIAAwADAAEAAgAEAAUACQALAA0ADwAOAAsACQAHAAcA
BwAHAAYABgADAAEA/v/5//b/9f/0//b/+v/8/////P/4//f/9v/4//n/+//+//7//v/+
//7//v/9//z//P/9////AAAAAPz/+//5//j/+v/7//z//v/8//z/+v/6//n/+f/4//j/
/P/9//7///////3///8AAAQABAADAAEAAgAGAAoAEQAYABwAGgAWABEABAD2/+r/5P/c
/9D/wv+y/6X/pP+o/6j/pf+j/5//of+l/67/vP/I/9D/2f/f/+H/4//p/+7/8v/3//n/
+//7//7//P/7//f/9v/2//b/+P/6//z////8//z/+//7//3/AAAAAAEAAgADAAQABQAF
AAQABAAFAAgACQALAA0ACwAJAAcABgAIAAcABwAHAAgACAAEAAMAAQAAAP7//f///wAA
AAAAAPz/+//6//n//P/8//3//v/+//7//P/8//v/+v/5//j/+//8//v//P/6//j/9v/1
//b/9v/2//b/+P/4//j/9//0//P/8v/w//L/8v/0//b/9P/y//D/7//w//H/8//0//T/
9f/0//T/8//y//P/8//3//r//P/+//v/+//6//v//v8BAAQABAAFAAUABwAHAAQABAAF
AAYABwAKAAsACwAIAAcABgAHAAkACQAJAAkACQAIAAcABwAGAAUABAADAAUABgAGAAYA
BAADAAIAAQACAAMABAAEAAUABgAHAAYABAAGAAcABwAJAAsADQAPAA4ACwAKAAoACwAN
AA4ADwAPAA4ADgAOAAwACwAKAAkADAAOABAAEQANAA0ADAAMAA8AEAASABIAEgASABEA
EQAOAA4ADQAMAA8AEAARABIADwANAAsACgAKAAsADQAOABAAEAAOAA0ACgAJAAgABwAK
AAwADQANAAkABwAGAAUABwAHAAgACAAKAAsACgAKAAgABwAHAAcACQALAAwADQAMAAsA
CgAKAAwADQANAA0ADQANAA0ADQAMAAsACgAMAA8AEAAQABEADgANAAsACgALAA0AEAAQ
ABAAEAAQAA4ADAAKAAcACQAMABAAEwATABMAEwATABEADwAOAA0ADwARABMAFAARAA0A
CgAGAAUABAAFAAYABAAEAAIAAQABAP7//v/+/wIAAwAFAAgABgAEAAIAAAADAAUABwAK
AAkACQAIAAYAAwADAAIAAgAGAAcACAAKAAgABgACAAAAAQADAAQABgAEAAMAAgABAP//
//8DAAgAEAAUABMACwAEAP7//v8FABQAIgAsAC4AJQAcAAwA+P/k/97/3v/W/8j/uf+q
/57/mv+X/5f/l/+b/6P/rv+6/8b/zv/T/9f/3f/j/+v/9P/8/wEAAwADAAIABAABAP//
AAACAAUACAAFAAQAAwADAAEAAgACAAMABgAKAAsADQAMAAsACgAJAA0ADgAQABMAFAAT
ABMAEwAVABUAFQAWABoAGwAdAB8AHAAaABQAEQATABQAFAAVABIAEgARABAADQANAA0A
DQAPABAAEgAUABEAEAANAAwAEQASABMAFAAVABQAEQAQAA8ADgANAA0ADQAOAA8AEAAM
AAoACAAFAAgACQAKAAoACQAGAAUABAADAAIAAQABAAMAAwAEAAQAAAD///z/+v/7//z/
//8BAAIAAgABAAAAAAABAAEAAwAFAAkADQAOAAwACwAMAAsADgAQABMAFgAUABYAFgAV
ABMAEwATABUAFgAXABgAGQAUABIAEAAPABIAEwAUABUAEQAQAA4ADAAKAAkACAAHAAgA
CQAKAAoABwAGAAUAAgADAAYACAAJAAgABwAGAAUABQADAAMABAAFAAcACAAJAAgABgAF
AAQABgAHAAgACQAGAAYABgAFAAMAAwACAAIABQAGAAgACAAFAAQAAgABAAMABgAIAAoA
CwAKAAkACAAIAAcABgAGAAgACQALAAwACgAIAAQAAQADAAUABwAJAAYABgAFAAMAAAD/
//////8CAAMABQAGAAMAAQD9//r/+//9/wAAAwABAAEAAAD///3//f/9//7///8BAAIA
AwAAAP///v/9/wAAAQACAAYABQAEAAIAAQABAAEAAAAAAAQABQAIAAkABQABAP7/AAAE
AAYABgAGAAYAAwACAAEA//8AAAIABQAHAAoACwAMAA0ADAAJAAcABQAGAAcACAAIAAMA
///8//j/9f/0//X/9v/3//r/+//9//r/9v/1//T/+P/5//v//v/9//z/+//6//z//f/+
/wAA/v///////v/7//v/+v/6//7///8AAAIA///+//v/+v/8//3//f/+////////////
/f/9/wEACAAQABAACQAFAAAA/v8EAA8AGgAkACYAJAAfABAA/P/o/+D/2P/O/8L/sv+l
/57/nP+a/5X/kf+R/5n/o/+y/8L/zP/S/9f/3f/f/+P/6f/y//j///8DAAMA//8AAPz/
+f/5//r//P/+//7//v/+/////f/+//7///8EAAgACQALAAgABwAGAAUABwAIAAoADQAR
ABEAEgATABIAEQAQABAAEwATABQAFQARABAACwAJAAgACAAHAAcABwAIAAgACAAEAAMA
AgABAAUABgAIAAoACQAIAAUABAAIAAgACAAIAAwADAAKAAoACAAGAAQAAwAEAAYACAAK
AAYABAACAP//AQABAAEAAAABAAAAAQACAP///P/5//f/+v/7//3//v/6//n/9v/0//b/
9v/4//n/+//8//z//P/7//v/+v/7////AwAHAAgACAAHAAgABwAIAAoADQAQABEAFAAV
ABUAEAAPAA4ADwASABMAFAAVABEAEAAPAA8ADwAPAA8ADwAQABAADwAOAAsACQAHAAUA
CAAJAAoACgAIAAYABAAAAAIABAAFAAUABwAHAAcABwAGAAMAAgACAAQABwAJAAsACgAI
AAcABgAFAAUABQAFAAUABgAHAAcAAwADAAIAAgAGAAgACwAMAAsACgAIAAcACQAKAAoA
CgAOAA4ADgAOAAsACQAHAAYABwAJAAwADgANAAwACQAHAAkACQAJAAkACQAKAAoACQAH
AAUABAADAAYABwAJAAoACAAHAAQAAgADAAMABAAFAAgACQAJAAkABgAFAAQABAAHAAkA
CgALAAgABwAGAAUABgAHAAgADAAMAAwACwALAAgABwAFAAQABwAJAA0ADwANAAkABgAI
AAgACAAIAAsADAANAA0ADAAMAA0ADQASABMAFAAVABMAEQAQAA8ADQANAA0ADAALAAkA
CAAGAP///P/7//r//f8AAAEAAwABAP7//v/+//7//f/9//7/AAACAAQABgAFAAMAAQAA
AAEAAwAEAAQABQAFAAQABAAEAAMAAgACAAUABgAFAAYAAwADAAIAAgAEAAUABgAHAAkA
CwALAA4AEAAQAAsABwAIAAoAEgAbACIAJgAiAB4AGwASAAQA+P/y/+j/2v/I/7T/pf+i
/6T/pv+l/6P/of+l/6v/sv++/8r/1P/d/+X/6f/t//P/9v/4//f/+/8BAAMABgAEAAMA
AQAAAAAAAAABAAIAAwAFAAUABgAGAAcACAAKAAkACQALAA0ADwARABAADgANAA0AEAAR
ABMAFQAVABUAFQAWABMAEQAQAA8AEAASABAAEQAMAAoABwAFAAcACAAIAAgABwAHAAcA
BwAHAAYABgAGAAgACgAKAAwADAAKAAgABgAJAAoACQAKAAkACAAHAAcABQAEAAMAAgAC
AAIAAgABAP7//f/8//r//P/8//7/AAD+//z/+v/5//b/9f/1//T/9f/3//f/+P/1//T/
9f/1//n/+v/6//r/+v/7//v//f/9////AQAAAAQABQAIAAkABwAGAAYABgAJAAwADQAN
AA0ADQANAA8ADAALAAoACQAJAAoACwANAAsACQAHAAUABQAGAAYABgAGAAUABAADAAIA
AQAAAP7/AQACAAMAAgD//wAAAAD//wAAAQACAAMABQADAAMABAADAAMAAgABAAMABAAG
AAgABQADAAEA//8BAAIAAwADAAUAAwD+//z//f/+////AAADAAQABQAFAAQABAAFAAUA
CgALAAwADQAMAAkABwAFAAMAAQD///z/+//5//j/9v/0//L/8v/y//P/9v/3//n/+//4
//j/+P/3//f/+P/6//z//v8AAAIA///9//v/+v/7//3//v/+//3//f/8//z/+//7//v/
/P///wAA//8AAP/////+//7/AgADAAQABQAHAAcABwAIAAoADAAJAAUABgAKABQAGwAi
ACYAJAAeABkAEAACAPb/7v/o/9z/yv+2/6n/pv+m/6T/pf+n/6X/p/+t/7b/wP/K/9T/
3//l/+n/6//x//L/9P/3//v/AQACAAYABQAFAAIAAAD///7/AQACAAMABQAHAAgACAAJ
AAkACgAIAAcACgALAAwADQAMAAoACQAJAA0ADQAOAA8ADwAPAA8AEAAOAA0ADQANAA8A
EAANAA0ACQAIAAYABQAFAAYABgAGAAcABwAHAAcABwAGAAYABgAHAAgABwAIAAcABgAF
AAQABwAIAAcACAAHAAYABQAFAAMAAgABAAAAAAAAAAAA///9//v/+f/2//n/+P/5//r/
+//6//n/+f/2//X/9f/0//X/9//3//j/9//2//f/9//6//z//f/+////AQACAAUABQAH
AAkACAAMAA0AEAARAA4ADgAPABAAEQAUABUAFQATABMAEwAVABIAEQAQAA8ADwAQABEA
EwAPAA0ACwAJAAkACgAKAAoACgAJAAgABwAGAAUABAACAAQABgAIAAgABQAGAAYABQAG
AAcACAAJAAkABwAHAAgABwAHAAYABQAHAAYABgAGAAIAAQAAAP//AgAEAAYABwAHAAcA
BgAGAAQABAAFAAQACAAKAAsADQAJAAgABgAEAAcACAAJAAoADAALAAoACgAHAAcACAAI
AAkACgAJAAkABwAFAAMAAQACAAQABQAFAAQAAwADAAMAAQABAAIAAgAGAAcABgAGAAQA
AwADAAMABQAHAAgACQAHAAcABwAIAAgACQAJAAkACgALAAwADQAKAAkACAAKAAsADAAM
AA0ADwAPAA4ADgAMAAsADAALAA4ADwAPABAADgANAAwADQANAA0ADQANAA0ADAAMAA8A
DAALAAwADgAPABAADgALAAoACgAJAAkADAANAAwADgAPAA8ADwARAA8AEQAOAAwADgAQ
ABAAEgAPAA4ADgAOABEAEgATABMAFwAWABMAEgARABAAEQASABMAFAAWABYAFgAWABUA
FAATABEAEwAWABoAHQAeAB0AHAAbAB8AHwAgACEAIwAjACMAIgAgAB0AGwAYABgAGAAa
ABwAGAAWABIADwARABAAEgAUABUAFQAWABgAFQAUABMAEgAVABcAGQAcABkAGQAYABYA
GAAZABkAGgAbABsAGwAcABsAGgAXABYAGQAbABwAHgAcABsAGgAZABsAIQAnACwALgAu
ACUAGwAYABgAIgAxAEIATABKAEAAMwAkAA4A/v/4//b/8P/k/9L/w/+0/67/rP+v/7P/
tf+7/8X/0P/Y/+D/5P/p/+//+f8BAAkAEAAUABUAFQATABMAFgAUABMAFQAWABgAGgAY
ABYAFAATABUAGAAaAB0AHQAgACAAIQAfAB8AHwAfACIAJAAnACsAKQAnACYAJQAoACkA
KgAsACoAKQApACkAJwAmACEAHwAgACIAIwAlACEAIAAeABwAHAAdAB4AHwAfAB4AHgAe
ABwAHAAaABoAHQAeAB8AIAAeABwAGAAWABcAGAAZABsAGAAYABgAGAAXABYAFQATABcA
GQAbABwAGQAWABUAFAAXABgAGQAbABkAGQAaABoAGwAbABkAGAAbABwAHwAhACEAIAAe
ABwAHQAfACAAIwAhACMAJQAkACQAIwAkACMAJAAmACkALAAoACgAJgAjACIAIwAkACcA
JQAlACUAJQAhACAAHwAfACAAIQAiACMAHwAeABwAGgAdAB0AHQAdABsAGwAbABoAGAAY
ABgAFgAYABwAHwAhAB8AHQAbABkAGwAZABkAGgAYABkAGQAZABgAFgAVABQAFgAXABgA
GQATAA==
         </WaveFormData>
      </LeadData>
      <LeadData>
         <LeadByteCountTotal>10000</LeadByteCountTotal>
         <LeadTimeOffset>0</LeadTimeOffset>
         <LeadSampleCountTotal>5000</LeadSampleCountTotal>
         <LeadAmplitudeUnitsPerBit>4.88</LeadAmplitudeUnitsPerBit>
         <LeadAmplitudeUnits>��V</LeadAmplitudeUnits>
         <LeadHighLimit>2147483647</LeadHighLimit>
         <LeadLowLimit>268435456</LeadLowLimit>
         <LeadID>V2</LeadID>
         <LeadOffsetFirstSample>0</LeadOffsetFirstSample>
         <FirstSampleBaseline>0</FirstSampleBaseline>
         <LeadSampleSize>2</LeadSampleSize>
         <LeadOff>FALSE</LeadOff>
         <BaselineSway>FALSE</BaselineSway>
         <ExcessiveACNoise>FALSE</ExcessiveACNoise>
         <MuscleNoise>FALSE</MuscleNoise>
         <LeadDataCRC32>3860455435</LeadDataCRC32>
         <WaveFormData>
AAAAAAAAAAAFAAgACwAOAAwADAAMAAwADQAOAA8AEAAQABAAEAAQAA4ADgAOAA4AEAAQ
ABAAEAAMAAoACAAGAAkACgALAAwADgAOAA4ADgAOAA4ADgAOAA8AEAARABIADwAOAA0A
DAANAA4ADwAQABAAEAAQABAAEAAQABAAEAAUABYAGAAaABoAGgAaABoAHgAgACIAJAAn
ACgAKQAqAC0ALgAvADAANQA4ADsAPgA+AD4APgA+AEEARABHAEoASwBMAE0ATgBMAEwA
TABMAE4ATgBOAE4ASwBIAEUAQgBCAEIAQgBCAEAAPgA8ADoAOAA2ADQAMgAxADAALwAu
ACsAKAAlACIAHwAeAB0AHAAaABgAFgAUABIAEAAOAAwADgAOAA4ADgAKAAgABgAEAAUA
BgAHAAgACAAIAAgACAAIAAgACAAIAAkACgALAAwACQAIAAcABgAKAAwADgAQABAAEAAQ
ABAAEAAQABAAEAARABIAEwAUABMAEgARABAAEQASABMAFAATABIAEQAQAA8ADgANAAwA
DQAOAA8AEAANAAwACwAKAAsADAANAA4ADgAOAA4ADgANAAwACwAKAA0ADgAPABAADQAM
AAsACgANAA4ADwAQAA4ADgAOAA4ADAAMAAwADAAPABAAEQASABEAEAAPAA4ADwAQABEA
EgAQABAAEAAQAA4ADgAOAA4AEQASABMAFAASABAADgAMAA4ADgAOAA4ADAAMAAwADAAK
AAoACQAIAAoADQAQABQAEAASABMAEwAWABYAFgAXABYAFgAZABkAFQAVABUAEAARABEA
EgARABAAEAAPAA4AEQARABEAEQARABIAEgATABEAEgASABAAEgATABUAFwAWABQAEgAO
AA4ADwAPAA8ADAAMAAwADAALAAkABwAFAAcACAAJAAoACAAGAAQAAgAEAAYADQATABsA
IAAgABoAFgAaACkARwBvAJYAtwDJAMkAugCeAGgAHQDZ/5v/Xf8m/wX/9f7q/ur+7P7r
/vD+BP8f/0H/Yv+D/57/sv/D/9T/4v/t//j/AAAGAAcACgALAA8AEAAQABEAEwAUABUA
FwAVABMAEgARABQAFQAWABcAFwAWABUAEwATABEADgAOAA8AEAARABIAEAAQAA8ADwAT
ABQAFAAYABYAFgAWABcAFwAWABQAFAAUABUAFwAaABgAFgAUABIAFQAXABoAHAAdAB0A
HQAbAB0AHgAgACAAIwAlACoALAAsAC0ALAAsADIANAA2ADoAPAA+AD0APQBBAEMAQwBF
AEcASwBOAE4ATQBLAEoASQBOAE8AUQBTAFIAUABNAEoARwBIAEcARwBHAEcARwBGAEMA
PwA8ADgAOAA5ADoAPQA5ADYAMwAuAC4ALQAsACoAKgAoACgAKAAjAB4AGwAZABgAGQAZ
ABoAFQATABAADgAPAA4ADgANAA0ADgAOAA4ADQALAAkACAALAAwADQAOAAsACgAKAAkA
BwAJAAoACgAJAAoADAAOAA8ADgANAAwADwAQABIAFAATABIAEQAQABEAEAAQAA8AEAAR
ABEAEgAPAA8ADgANAA0ADQANAA4ADQALAAsACQAJAAgABwAGAAgABwAHAAgABwAFAAMA
AQADAAMAAwAEAAIAAAD+//z//P/8//z//P/9//3//v8AAP///f/7//n/+v/7//z//v/7
//v/+//6//v/+//5//n/+//8//7////9//v/+f/3//f/9v/2//b/9f/1//b/9f/y//L/
8v/w//D/8P/x//L/7f/r/+r/7P/u/+7/7v/u/+7/7P/r/+r/6v/u//D/8//0//b/9//3
//X/8v/x//H/8v/z//f/+P/3//T/8f/p/+T/5P/l/+T/5//n/+b/5f/k/+H/4P/f/9//
4//k/+b/5//n/+b/4//i/+L/4//k/+b/5f/k/+H/3//f/97/3f/c/9//4P/h/+L/3//c
/9n/1v/Z/9r/2//c/9v/2v/Z/9j/2P/d/+X/8f/2//L/7v/w//j/DwAxAFcAeACTAJsA
kQB6AEoAAAC1/3f/Pf8H/+j+3f7T/tL+1P7O/sn+zv7k/gH/Jf9I/2f/fv+O/5v/pv+w
/7v/xP/Q/9j/3f/g/9//3//e/9z/2//d/97/3//h/9//3//g/+H/4P/f/97/3f/g/+D/
4P/f/9z/2f/V/9T/1f/W/9f/2P/W/9b/1f/V/9T/0v/P/9D/0v/S/9L/0//S/9D/zf/M
/8//0f/U/9j/2P/Y/9j/2P/Z/9n/2v/a/+D/4//m/+f/5v/m/+f/5v/p/+v/8P/y//T/
9f/0//T/9P/0//T/9v/6//7///8BAAAAAQAAAAEAAgAFAAcABgAEAAMAAwADAAIAAQAB
AAEAAwACAAAA/v/5//j/9f/z//P/8//z//L/8v/v/+3/6v/p/+f/5f/l/+j/6P/o/+b/
5f/j/+H/3v/f/97/3//g/+D/3P/a/9n/1f/V/9T/1P/T/9X/1v/Y/9T/0v/R/8//0v/U
/9X/1v/V/9X/1f/W/9T/1P/U/9T/1f/W/9j/2f/X/9f/1v/U/9X/1v/Y/9r/2v/a/9r/
2v/X/9b/1v/W/9j/2P/Y/9j/1f/S/9D/zf/P/8//zv/O/8z/zf/N/83/zP/L/8r/yv/N
/8//0//V/9L/0P/O/8z/z//P/9D/0v/Q/8//zv/N/8r/yf/I/8j/y//M/83/zv/L/8r/
yf/I/8r/y//N/9D/z//P/8//z//N/83/zf/O/8//0f/T/9T/0//R/83/y//N/87/0P/R
/9H/0f/R/9H/zv/M/8v/yv/L/83/0P/R/87/zP/K/8b/xv/G/8f/yP/L/8n/xv/C/8L/
wv/C/8L/xf/F/8X/xv/E/8T/xf/E/8j/y//N/83/zv/N/83/zv/M/8//z//N/9H/0//Q
/9D/zP/L/8j/yf/L/8z/zf/O/87/zv/O/8//zv/O/8//z//S/9T/1P/W/9T/0//S/9L/
0//U/9P/0//U/9T/1P/U/9T/1P/U/9T/1f/W/9f/2P/W/9b/1v/W/9f/2P/Z/9r/3v/h
/+X/6f/w//T/8P/u//T/AQAZADsAXgB9AJEAjwCAAGwAQgD9/7X/df85/wT/5/7f/tz+
4v7q/uv+6v7y/gf/Jf9G/2n/hv+g/7X/xv/U/93/5P/s//L/+f/+/wMABgAIAAkACwAJ
AAgABwAHAAoACwANAA8ADwAPAA8ADwAPAA4ADQALAAsACwAKAAwACgAIAAYABAAGAAYA
BQAFAAUABAACAAQAAwACAAEAAQADAAQABAAGAAUABQAGAAgACgAMAA4AEAAUABUAFwAY
ABoAGwAcABsAHgAgACMAJAAjACMAJgAmACoALQAuADAAMwA0ADUAOAA6ADwAOwA7AD8A
QwBFAEkASQBLAEwASgBNAE0ATgBPAFEAUQBSAFMAUABOAEsASABIAEoASgBLAEcARQBD
AEAAPwA9ADwAOgA4ADcANgA3ADYANAAyAC4ALwAvAC8ALgApACYAJQAkACMAIAAfAB8A
HQAdABwAHAAZABkAGAAYABkAGgAcAB0AHAAcABsAGgAdAB0AHQAeACAAIAAgACAAHgAe
AB8AHwAhACMAJAAkACEAIAAgACAAJAAkACQAJAAjACIAIgAiAB8AHgAdABwAHwAeAB4A
HQAaABkAFwAWABgAGQAZABkAGAAXABYAFgAWABUAFgAVABgAGAAYABgAFwAVABQAFAAV
ABUAFQAVABYAFQAUABQAEwASABEAEAARABIAEwAUABAADwAPABAAEQARABEAEQATABMA
EwAUABMAEwATABIAFgAXABYAFwAUABQAFQAVABcAFwAXABcAGAAWABUAFAASABMAFQAV
ABUAFgAXABYAEgAQAA8ADgAPAA8AEAAQABEADwANAA0ACAAIAAkACgALAAwADAALAAoA
CgAKAAoACwAKAA8AEwAWABcAFAATABMAFAAVABkAGgAZABsAGwAWABQAEgARAA4ADwAQ
ABAAEAAQAA8ADgANAA0AEAAQABEAEQASABIAEAAQAA4ADQAMAAwADQAOAA0ADQAMAAoA
CAAGAAYABgAGAAYABQAEAAMAAgABAAAA///+/wEAAgADAAQAAgABAAMACQASABwAIAAe
ABoAHwArAEUAbACRALEAwwC8AK4AjgBPAAEAuf95/zr/C//1/vD+7P7w/u/+7P7w/gH/
H/9I/3H/lv+w/8X/1P/e/+f/7v/4/wAACQAMABEAEgASABEAEQARABAADwAPABIAEwAV
ABcAFAATABIAEQATABQAFQAVABQAEwARABIADwAOAA0ADAANAA4ADgAPAA0ADAAKAAwA
DQAOAA8AEQATABIAEAAQABAADwAPABAAEgASABIAEgASABEAEQAQABMAFQAXABcAGwAc
AB4AHgAcAB0AIQAiACgAKwAsAC4AMAAwADAAMgA2ADoAOwA9AEAAQwBEAEcASABLAE0A
TABQAFEAUwBVAFQAUwBTAFMAVQBUAFIAUABNAE4ATQBNAEoASQBIAEYARQBDAEIAQAA7
ADkANwA3ADcANgA1ADIAMgAxADAALgAqACYAJAAiACMAIAAfAB8AGwAZABYAFAAUABUA
FQAWABMAEgASABEADgAOAA0ADAAQABEAEgAUABMAEgARABAAEQASABQAFQATABUAFgAW
ABMAEgASABIAFwAYABkAGgAYABYAFQAUABYAFgAWABYAFgAUABMAEQARABEAEAAQABEA
EwAUABUAEQAPAA0ADAANAA0ADwAPAA8ADgANAAwADAALAAsADAAOAA8AEAARAA8ADQAL
AAoACwAMAA0ADgAOAA4ADgAOAAwACwALAAwADgAPABAAEQAOAA0ADAAMAA4ADwAQABAA
EQARAA8ADwAMAAwADQANABAAEQASABMAEQAOAAwACgALAA0AEAARAA4ADgAOAAwACwAK
AAoACgANAA0ADgAOAAwACQAGAAUABgAIAAoADAAMAAkACAAHAAYABgAFAAQABAAGAAgA
CwAMAA4ADwAPAA0ADwARABQAGAAWABkAGQAXABgAGQAVABQAFQAVABMAFQAUABIAEAAO
ABAAEAAQABEADwAOAA4ADQAOAA4ADAAMAA4ADwAQABIAEAAOAAoABwAIAAgACAAIAAYA
BgAGAAYABQAEAAMAAgADAAQABQAGAAMAAgABAAAABgALABMAGQAgACIAHAAYABwAKwBJ
AHMAmgC7AM0AywC6AJwAZAAZANX/mf9Z/yD/A//1/ur+6P7q/uf+7P4A/x//Qf9k/4f/
oP+y/8P/1P/i/+3/+P8CAAYABwAKAAkACwAMAAwADQARABIAEwAVABIAEQARABEAEwAV
ABcAGQAZABgAFwAVABQAEwARABIAEwAUABUAFgATABIAEAAPABIAFAAVABoAGAAYABgA
GQAZABgAFgAWABYAFwAZABwAGAAWABQAEgAWABcAGQAaABwAHQAeAB0AHQAeACAAIAAj
ACUAKgAsAC0ALQArACoALwAyADUAOgA6ADwAOwA7AD8AQQBBAEMARwBLAE4ATgBMAEsA
SwBLAFAAUQBTAFUAVABSAE8ATABJAEoASQBJAEsASwBLAEoARwBDAEAAPAA9AD0APQA/
ADwAOgA4ADQAMgAxADAALgAuACwALAAsACgAIgAeABsAGgAbABsAHAAXABcAFgAWABMA
EgASABEAEgAUABUAFgAUABMAEgASABUAFgAXABgAFgAWABcAFwAVABcAGAAYABkAGgAc
AB4AHQAcABsAGgAbABwAHgAgAB4AHgAeAB4AIAAeAB0AGwAeAB8AHwAgAB4AHQAbABkA
GgAbABwAHgAeAB0AHgAdAB0AHAAbABoAGwAbABwAHgAdABsAGQAXABgAGQAaABwAGwAa
ABkAGAAWABYAFgAWABYAFwAZABwAGwAZABcAFQAYABkAGgAcABoAGwAcABwAHQAdABsA
GwAdAB4AIAAhAB4AHQAcABsAHQAcABwAHAAaABsAHQAdABwAHAAcABoAHAAcAB0AHgAd
ABsAGgAYABkAGQAZABsAHAAaABYAFgAWABcAGAAZABoAHAAbABoAGgAbABwAHgAeACQA
JwApACkAJgAlACUAJgAoACsAKwApACkAKQAkACIAHgAdABoAGwAfACAAIQAiACAAHgAc
ABsAHAAcAB0AHQAgACAAHgAeABwAGwAaABoAHQAeAB0AHQAaABgAFgAUABYAFgAWABYA
FQAUABMAEgAPAA4ADQAMAA0ADgAPABAADgAPABcAHQAiACQAJAAmAC4AQQBfAIUApgDD
AM8AywC8AJgAVAAFAMH/f/87/xD//f7z/vL+9v70/vH+9v4I/yP/Rf9q/43/pv+6/8v/
2P/g/+X/7v/2//r///8GAAsACwAKAAgABwAFAAQAAwADAAYABwAJAAsACAAHAAYABQAI
AAgACAAHAAcABQACAAIA///+//3//P///wAAAAABAAAA/v/7//z//v/+//7////9//z/
+v/6//n/+f/6//z//f/+////AAAAAP/////+/wEAAwAFAAUACQAKAAwADAAJAAkADAAM
ABEAEwATABQAFQAUABMAFAAVABgAGAAZABsAHQAdAB8AHwAhACIAIAAjACMAJAAlACUA
IwAiACEAIwAiACAAHgAdAB4AHQAdABkAFwAVABIAEgARABEAEAALAAkABwAHAAkACAAH
AAQABAADAAIAAAD9//r/+f/4//n/9v/1//X/8v/x/+//7v/s/+3/7f/u/+//7v/u/+3/
6v/q/+n/6P/q/+v/7P/u/+v/6v/p/+j/6P/o/+n/6f/p/+v/7P/s/+j/6P/p/+r/7//w
//H/8v/v/+7/7v/u//D/8P/w//D/8v/w/+//7f/q/+n/5//m/+n/6//s/+3/6//p/+f/
5v/p/+n/6//r/+3/7P/r/+r/5//l/+T/5P/n/+f/5//n/+X/4//h/+D/4v/i/+L/4v/k
/+T/5P/k/+L/4f/h/+L/5P/l/+b/5//m/+X/5P/k/+b/5//o/+j/6//r/+n/6f/n/+b/
5v/l/+j/6f/q/+v/6P/m/+X/5P/k/+X/5//n/+j/6P/o/+b/4//i/+L/4v/l/+X/5v/m
/+P/3//d/9z/3f/e/9//4P/i/+H/4P/g/9//4P/i/+L/6P/r/+3/7f/q/+n/6f/q/+r/
7f/t/+v/7f/t/+j/5v/k/+P/4P/h/+T/5v/o/+r/6P/m/+T/4//l/+b/6P/p/+z/7P/q
/+r/5//n/+f/6P/p/+r/6f/p/+j/5v/k/+L/5P/k/+T/5P/l/+T/4//i/9//3v/d/9z/
3//g/+H/4v/i/+X/6f/v//L/8v/w//T/AgAbADsAWwB8AJEAkwCHAHIARAD+/7X/ef87
/wP/5v7b/tf+2v7g/uD+3f7m/vj+Ef8v/1D/cf+K/57/rf+6/8T/y//S/9j/3v/l/+j/
6//q/+r/6f/p/+n/6P/n/+f/6v/r/+3/7//s/+v/6v/p/+j/6P/o/+f/5v/l/+P/5P/i
/+D/3v/c/97/3v/d/93/2//Y/9T/1P/S/9L/0v/T/9b/1v/V/9b/1v/X/9n/3P/e/+D/
4v/k/+X/5f/m/+b/6v/t//D/8f/1//b/+P/4//X/9f/4//j//P///wAAAgACAAIAAgAE
AAUACAAIAAkADAAPABAAEwATABUAFgAUABcAFwAYABkAGQAXABYAFQAVABQAEgAQAA8A
EAAPAA8ADQALAAkABgAIAAcABwAGAAUAAwABAAEAAgACAAIAAAABAAEAAQAAAP7//P/8
//z//f/8//3////7//v/+v/6//r/+//7//z//v/+///////9//7//v/+/wIAAwAEAAYA
BAAEAAQABAAGAAYABwAHAAkACwAMAAwACgAKAAsADAAPABAAEQASABAADgANAAwADAAM
AAwADAAOAAwACwAJAAgABwAFAAQABwAJAAoACwAMAAsACgAKAAwADQAQABEAFAAUABQA
FAASABEAEQASABYAFwAYABkAFgAVABQAFAAWABYAFgAWABcAGAAZABoAFwAXABgAGgAe
AB8AIAAhACAAHwAeAB4AIAAhACIAIgAlACUAIwAjACEAIAAgAB8AIAAhACIAIwAgAB4A
HQAcAB4AHwAhACEAIAAgACAAHgAbABoAGgAaABwAHQAfACAAHgAbABgAFwAYABoAHAAe
AB4AHgAeABsAGQAXABYAGQAcACAAIgAkACUAJQAjACIAIQAhACIAIwAnACgAJwAlACUA
IAAeAB8AHwAdAB8AHQAcABsAGgAbABoAGQAZABoAGgAbABsAGgAYABQAEgATABUAFwAa
ABkAGAAVABMAEwASABEAEAARABIAEwAUABAADgAMAAoACwAMAA0ADgANAAwACwAKAAYA
CQANABUAIgAoACgAIAAcACEAMQBPAHgAoQDBAM0AxACwAIwATwABAL3/gf9G/xn/B//8
/vb+9v73/vb+/P4P/y//Vv95/5r/sv/F/9L/3v/r//b/AAAKABEAEgATABQAFAATABMA
FwAYABkAGwAaABkAGQAZABkAGQAZABkAHQAeAB8AHwAcABkAFQAUABYAFgAWABYAFQAU
ABIAEQATABIAEAASABUAFgAXABkAFgAUABEAEAAUABUAFwAaABgAGAAYABgAFwAXABgA
GAAcAB8AIgAjACIAIgAjACIAJAAnAC0AMAAxADMAMwA0ADUANgA3ADoAPgBCAEMARQBG
AEcARgBHAEoATwBTAFQAVgBVAFUAVQBVAFUAVgBXAFkAWABWAFQATwBOAEsASQBLAEsA
SwBKAEYAQwBBAD4AOwA5ADcANwA3ADYANQAyADAALQAqACYAJQAkACUAJgAiAB4AHAAb
ABgAFwAVABQAEgATABMAFAAQAA4ADQALAAwADgAPABAAEAAPAA4ADgAMAAwADAAMAA0A
DgAQABEADwAPAA4ADAANAA4AEAASABIAEgASABIAEQAQABAAEAASABIAEgASABEADgAM
AAkACwANAA4AEAANAA0ADAALAAgABwAGAAYACAAJAAwADQALAAgABQACAAQABQAHAAoA
CgAJAAgABwAGAAUABAAEAAUABgAHAAgABQAEAAMAAgAEAAUABwAKAAkACQAJAAkABwAH
AAcACAAJAAsADQAOAAwACwAIAAcACQAKAAwADQALAAsACwALAAoACAAHAAYACAAJAAsA
CwAIAAYABAAAAAIAAgADAAQABAADAAMAAgD///3/+//7//7//v8AAAAA/P/5//n/+f/8
//3//v///wAA/v/9//z//P8AAAIABQAGAAoADQAPAA8ADgANAA0ADgARABUAFgAVABIA
EQALAAgABwAHAAUABwAKAAoACgAKAAYABAACAAEABAAEAAUABQAFAAQAAQAAAAEAAQAB
AAIAAgACAAAA///+//z/+v/4//v//P/9//7//P/6//j/9v/4//j/+P/4//j/+P/4//j/
9v/5/wEADQAWABYAEgASABgAJQBDAGsAkgCxAMEAvQCsAIYAQgDz/63/bf8t/wL/8f7n
/uT+5P7i/t3+5P74/hn/P/9o/4v/ov+0/8P/zv/Y/9//6v/0//z/AQAGAAcABQAEAAIA
AQADAAQABQAHAAcABwAIAAkACAAHAAYABQAJAAoACwALAAcABQACAAIAAgACAAIAAgAD
AAQABAAFAAMAAgAAAAIABQAGAAcACQAIAAYAAwACAAQABQAHAAoACgAKAAoACgAKAAkA
CQAIAAwADwASABMAEgASABMAEgATABUAGgAcACEAIwAjACQAJAAkACQAJgAsADAAMQAz
ADMANQA1ADcAOwA/AEIAQgBDAEMARABFAEQAQwBDAEMARgBGAEUARAA+AD4APAA7ADsA
OwA7ADoAOQA3ADYANAAvAC0AKwArACwALAAsACoAKAAlACIAHgAcABoAGgAaABoAFgAU
ABMADwANAAoACAAHAAkACgAMAAoACAAHAAUABwAIAAgACAAJAAkACQAKAAkACAAHAAYA
CAAKAA0ADwANAA0ADAAKAAsADAAOABAAFAAUABQAFAASABAADwAOABAAEgAUABYAFQAS
ABAADQANAA0ADAAMAAwADQANAA0ACwAJAAcABgAKAAsADgAPAAwACgAIAAYABwAHAAgA
CgALAAsACwALAAgABwAGAAYACAAKAAwADgALAAoACQAIAAgACQALAA4ADwAPAA8ADwAM
AAsACgAKAAsADQAPABAADgANAAoACQAKAAoACwALAA0ADQANAA0ACwAIAAYABAAHAAkA
DAANAAkACAAHAAQABgAGAAcACAAHAAcACAAIAAUAAwABAAEABQAGAAkACgAIAAUAAgAE
AAQABAAEAAYABwAIAAoACQAKAAwADAAQABMAFQAVABQAEwATABQAEgAVABUAEwAUABUA
EQAQAAsACQAFAAUACQAKAAsADAAKAAgABgAFAAUABAAEAAMABwAIAAcACAAEAAMAAgAC
AAQABAACAAEA///+//3//P/7//r/+f/4//r/+v/6//r/9//2//X/9P/1//b/9//4//z/
AQAFAAkADgAOAAoADgAaADEAUwB3AJoAswC5ALMAogB6ADQA6/+p/2f/J//+/uv+4f7g
/ub+5P7j/uz+AP8b/zv/Xv99/5b/qv+9/8r/1P/b/+L/6P/s/+//8v/3//n/+v/6//v/
+//6//n/+f/6//v//f////3//f/9//3//P/8//z/+//8//v/+f/6//f/9v/1//T/9//4
//j/+f/3//b/9P/2//X/9P/z//P/9v/2//X/9v/0//P/8//0//X/9v/3//j/+f/5//r/
+v/8//3//v/9/wIABAAHAAgABQAFAAgACAANAA8ADwAQABEAEgATABYAFgAYABcAFwAc
AB8AIAAjACEAIwAkACIAJAAlACcAKQAoACcAJwAnACQAIgAfABwAHAAeAB4AHwAcABkA
FgASABMAEQAQAA4ACwAJAAcABwAGAAQAAgD+//////////7/+f/2//X/9P/1//L/8f/x
/+//7//u/+7/6v/p/+f/5v/n/+j/6v/r/+n/6P/m/+T/5v/n/+j/6v/o/+j/6P/o/+f/
5v/m/+X/6P/r/+3/7v/r/+r/6v/q/+7/7v/u/+7/7f/s/+z/7P/q/+r/6v/q/+v/6v/q
/+n/5v/l/+P/4v/k/+X/5f/l/+j/5f/i/+D/4v/i/+L/4v/l/+X/5f/m/+X/5P/k/+L/
5P/n/+n/6f/l/+P/4v/i/93/3f/a/9X/2P/Z/9X/1P/U/9X/1P/X/9v/3P/d/97/3//g
/+H/4//i/+L/4//j/+b/5v/k/+T/4f/f/93/3P/d/97/3f/d/93/3P/b/9r/2f/Y/9f/
1v/X/9j/2f/a/9f/1v/V/9T/1f/W/9f/2P/c/93/3//l/+r/6v/m/+r/9P8LAC8AVQB2
AJEAmQCPAHwAVAAQAL//e/85//v+1v7F/r3+wv7I/sr+y/7W/uz+B/8n/0r/af+C/5j/
q/+4/8L/x//O/9T/1v/Z/97/4//m/+b/5f/l/+P/4v/h/+H/4//j/+T/5f/l/+X/5f/l
/+T/4v/g/93/3f/d/9z/3v/b/9r/2f/Y/9n/2v/a/9v/2//a/9j/2v/X/9b/1f/V/9b/
1v/V/9b/1v/V/9X/1v/X/9j/2f/a/93/3f/e/97/3//h/+P/4//n/+r/7v/w/+3/7f/w
//D/9f/3//f/+P/9//7///8CAAIABAADAAMABgAJAAoADQANAA8AEAAOABEAEQASABMA
EgARABEAEQAOAAwACQAGAAQABgAGAAcABAABAP7/+v/7//n/+P/2//X/8//x//H/7v/s
/+r/5v/n/+f/5//m/+H/3v/d/9z/3f/a/9n/2f/Z/9n/2P/Y/9X/1f/U/9T/1f/W/9j/
2f/Y/9j/1//W/9j/2f/a/9z/2v/a/9r/2v/a/9r/2//b/93/4f/k/+b/4v/i/+P/5P/k
/+T/5P/k/+H/4P/g/+D/3f/c/9v/2v/c/9r/2f/X/9T/0//R/9D/0f/T/9T/1f/W/9X/
1P/U/9L/0f/S/9H/0v/S/9L/0v/P/83/zP/M/8//z//P/8//z//P/8//0P/Q/9D/0P/Q
/9L/1P/W/9j/1f/V/9b/2P/a/9v/3P/d/9//3//f/+D/4v/j/+T/5P/n/+f/5f/l/+H/
4P/g/9//4f/h/+H/4f/i/+D/3//e/93/3f/e/93/3f/e/9//3v/b/9r/2v/a/9z/3f/f
/+D/4P/f/97/3//e/97/4P/g/+P/4//k/+X/5P/j/+T/5P/p/+r/6//u/+z/7P/s/+7/
7v/u/+7/7//y//P/9P/y//H/8P/v//H/9P/1//T/8v/z//L/8f/y//D/8//1//X/9//3
//f/9//2//b/9//4//n/+//8//3/AAAAAP///v/9//z///8AAAEAAgACAAIAAgACAAIA
AQAAAAAABAAGAAkACgAMAA0ADQALAA4ADwARABQAFAAXABcAFQAWABcAEwASABMAFQAV
ABkAFwAUABEADgARABIAEwAVABYAFgAXABcAGAAYABYAFgAYABkAGgAcABsAGgAXABUA
GAAYABgAGAAYABgAGAAYABUAFAATABIAFQAWABcAGAAWABQAEgAQABIAFwAhACkAMAAu
ACYAIAAiADMAUQB7AKIAwQDLAL8AqgCIAFAACQDH/43/Vf8m/xH/C/8G/wT/Bv8L/xb/
KP9F/2f/iv+n/8D/0v/f/+7//P8JABIAHAAiACMAJAAjACQAJAAjACMAJgAmACYAJwAk
ACMAIwAjACYAJwAoACkAKQAoACcAJQAiAB8AGwAaABoAGgAaABoAFgAUABEADwASABIA
EQAUABIAEgASABMAFQAUABIAEgAWABkAHQAiACAAIAAgACAAIwAlACgAKgAtAC8AMQAx
ADEAMgA0ADQAOAA7AEEARABFAEUAQwBCAEgASgBMAFAAUgBUAFMAUwBTAFUAVQBXAFkA
XQBgAGAAXgBbAFkAVwBZAFkAWgBbAFkAWABWAFQAUgBSAFAATwBRAFEAUQBQAE4ASwBJ
AEYARwBHAEcASQBHAEYARQBCAEAAPwA+ADwAPQA8AD0APgA7ADYAMwAxADAAMQAxADIA
LwAvAC4ALgAtACwALAArACwALgAvADAALwAtACsAKgAsACwALAAsACoAKgArACsAKgAr
ACsAKgAsAC4AMQA0ADEALgArACgAKAAoACkAKgAqACoAKgAqACkAJgAkACEAJAAlACUA
JgAgAA==
         </WaveFormData>
      </LeadData>
      <LeadData>
         <LeadByteCountTotal>10000</LeadByteCountTotal>
         <LeadTimeOffset>0</LeadTimeOffset>
         <LeadSampleCountTotal>5000</LeadSampleCountTotal>
         <LeadAmplitudeUnitsPerBit>4.88</LeadAmplitudeUnitsPerBit>
         <LeadAmplitudeUnits>��V</LeadAmplitudeUnits>
         <LeadHighLimit>2147483647</LeadHighLimit>
         <LeadLowLimit>268435456</LeadLowLimit>
         <LeadID>V3</LeadID>
         <LeadOffsetFirstSample>0</LeadOffsetFirstSample>
         <FirstSampleBaseline>0</FirstSampleBaseline>
         <LeadSampleSize>2</LeadSampleSize>
         <LeadOff>FALSE</LeadOff>
         <BaselineSway>FALSE</BaselineSway>
         <ExcessiveACNoise>FALSE</ExcessiveACNoise>
         <MuscleNoise>FALSE</MuscleNoise>
         <LeadDataCRC32>1280019839</LeadDataCRC32>
         <WaveFormData>
6v/q/+r/6v/v//L/9f/4//r/+v/6//r//f/+////AAAAAAAAAAAAAAEAAgADAAQABQAG
AAcACAAGAAYABgAGAAcACAAJAAoACAAIAAgACAAKAAoACgAKAAwADAAMAAwACgAKAAoA
CgANAA4ADwAQAA4ADgAOAA4ADwAQABEAEgAVABYAFwAYABgAGAAYABgAGgAcAB4AIAAi
ACIAIgAiACUAJgAnACgAKgAsAC4AMAAwADAAMAAwADIANAA2ADgAOAA4ADgAOAA4ADgA
OAA4ADoAOgA6ADoANwA2ADUANAA0ADQANAA0ADEAMAAvAC4ALQAsACsAKgAoACgAKAAo
ACQAIgAgAB4AHQAcABsAGgAYABYAFAASAA8ADgANAAwACgAKAAoACgAIAAYABAACAAQA
BAAEAAQAAQAAAP///v/+//7//v/+//7//v/+//7//f/8//v/+v/7//z//f/+//z//P/8
//z//P/8//z//P/+//7//v/+//7//v/+//7///8AAAEAAgAAAAAAAAAAAAEAAgADAAQA
BgAGAAYABgAEAAQABAAEAAUABgAHAAgABgAGAAYABgAIAAgACAAIAAoACgAKAAoACQAI
AAcABgAIAAgACAAIAAYABgAGAAYABAAEAAQABAAFAAYABwAIAAcABgAFAAQABAAEAAQA
BAACAAIAAgACAAIAAgACAAIABAAEAAQABAADAAIAAQAAAAIAAgACAAIAAAAAAAAAAAAA
AAAAAAABAAIABAAGAAkACgALAAoACgAMAAwADAAMAAwADAAMAA0ADQANAAwACgAJAAYA
BQAFAAMAAwADAAMABQAFAAQAAwABAAAA///+/wAAAAAAAP//AAAAAAAAAAD9//z/+//6
//v/+//6//n/9//4//j/+P/4//j/+P/4//r/+//7//v/+f/6//r/+v/6//3/AAADAAgA
DwATABcAIAAwAEgAcQCgAMYA4gD7AAgBBAHoAKcAUgAEALz/cP8x/xX/DP8C//z+8v7w
/vj+B/8Z/zL/Uf9w/4n/m/+r/73/zf/X/+D/5//s//H/8//1//j/+//9//7///8BAAIA
AwACAAIABAAEAAYABwAHAAcABgAHAAcABwAIAAkACQAJAAwADAAMAAwADAAMAAsACgAL
AA0ADgAPAA0ADQANAA4ADwAPAA8AEAAQABAAEQASABEAEgATABMAFAAVABgAGQAYABgA
GAAYABsAGwAbABwAHQAfAB8AIAAhACEAIgAjACYAJwAnACkAKAAqACsALQAwADEAMgAz
ADIAMwA0ADQANAA2ADYANgA3ADgAOQA6ADgANwA2ADUANwA3ADYANQA1ADQAMwAyAC8A
LgAtACwALQAuAC4ALgArACgAJwAkACUAJQAlACEAIQAgAB8AHgAaABcAFgAWABUAFQAU
ABQAEQAPAA0ADAANAAoACgAKAAkABwAHAAYAAgACAAIAAgAEAAMAAgABAP///v/+//7/
/v/+//z//P/9//3//f/9//3//P/7//n//P/9//7////+//3//P/9//3//f/9//3//v/+
//7//v/9////AAAAAAEAAgAEAAUAAgADAAIAAQAEAAQABAAEAAYABgAGAAcABwAGAAUA
BAAHAAYABwAJAAYABQAEAAMAAwADAAQABAAEAAUABQAFAAMAAwADAAIABAAEAAQABAAD
AAIAAQAAAAIAAQAAAP//AAAAAAEAAQAAAP///v/7//v//P/9//7//v/9//3//P/+//z/
/P/8//v/+//7//v/+//5//r//P/8//z//P/8//z//P/8//3//f///wEABAAHAAgABwAH
AAYABgAGAAYABgAIAAgACQAJAAYABAABAP///f/9//7////9//3//f/9//v/+v/5//j/
+f/6//v//P/7//r/+P/2//f/+P/5//n/9v/1//T/8//z//L/8f/x//T/9P/0//T/8//y
//H/8P/y//P/9P/1//T/9P/0//T/9f/4////CAAPABMAGQAmADoAXgCNALYA1gD0AAUB
AgHsALAAWQAEALz/dP82/xf/Df8G/wD/9v7u/u7++P4J/yH/PP9b/3j/jf+b/6v/uf/F
/8//2P/h/+b/6//t/+//7//x//L/8v/0//f/+f/7//v/+v/7//r/+v/7//v/+//+////
///////////+//3///8AAAEAAgACAAIAAQAAAAAAAQABAAEAAwADAAMABAADAAMAAwAE
AAUABgAIAAoACAAIAAgABwAHAAcACQAJAAoADAAOABAAEAAPAA4ADgAQABMAFAAWABgA
FwAXABcAGAAZABkAGwAdACAAIgAlACMAIwAjACMAJgAnACgAKAAqACwALAAsACoAKgAq
ACoAKwArACsAKwApACkAKAAnACkAKAAnACYAIwAiACEAIAAgACAAHwAeAB0AHAAdABwA
GgAZABgAEwAVABQAEwASAA4ACwAKAAoACAAHAAUABAAEAAMAAgACAAAA/P/7//r/+v/5
//r/+v/2//b/9v/2//T/8//y//H/8//y//L/8v/w//D/7v/u//H/8f/x//H/8P/w//D/
7//x//H/8f/x//P/8//z//X/8//z//P/8//2//b/9v/2//X/9//4//j/9v/2//f/9//4
//v//P/9//z//P/8//z//f/+////AQABAAAA///+/wAA/v/+///////////////8//v/
+//6//z//f/9//3/+//7//v/+v/6//r/+v/6//z//P/8//z/+//5//f/9f/1//b/+P/5
//f/9//3//X/9v/2//b/9v/3//f/+P/4//b/9P/0//T/9f/1//X/9f/1//P/8v/y//T/
9P/0//T/9v/2//f/9//2//f/+f/7//3//f/+//7//v/+//7//v/+//7//////wEAAAD+
//3/+P/3//f/9//5//n/+f/5//n/+P/3//b/9P/0//T/9P/2//b/9f/0//P/8v/x/+//
7//v/+//7//t/+z/6//r/+r/6v/q/+r/6//s/+3/7v/u/+3/7P/r/+7/7v/u/+7/8f/y
//X/+v///wcADQAWACYAPgBpAJwAxgDmAAEBEAESAfwAwQBmAAYArv9Y/w//7/7o/uT+
4v7g/uD+5P7v/gH/Gv83/1b/c/+L/53/r/+9/8f/0P/X/97/4//p/+3/8f/z//T/9P/0
//X/9f/1//f/+P/7//z//P/9//3//f/+/////////wAAAQABAAEAAAAAAAAAAAADAAQA
BAAEAAQABQAFAAUABQAFAAUABgAJAAkACQAKAAgACAAJAAoACwAMAA0ADQANAA0ADwAP
AA8AEAARABIAFQAVABUAFgAVABcAFwAYABwAHQAfACEAIgAjACMAJQAkACYAJwApACsA
LQAvADEAMAAxADIAMgA2ADgAOAA4ADgAOAA4ADgAOAA3ADYANQA2ADcANwA3ADYANAAy
ADAAMQAwAC8ALgAsACwAKwAqACgAJgAmACQAJQAlACUAIQAgAB4AHAAaABoAFwAWABYA
EgARAA8ADgAMAAsACgAKAAkABgAGAAYAAwABAAEAAAD//wAAAQACAAAA///+//3/+//6
//r/+v/8//z/+v/6//r/+f/4//f/+v/6//r/+f/5//n/+f/5//n/+f/5//v/+//7//v/
+//7//r/+f/4//r//f///wAA/v/+///////9/////////wEAAgADAAQAAwACAAEAAQAE
AAQABAAEAAYABAAEAAUAAwADAAMAAwADAAMABAAEAAMAAwACAAEAAwADAAMAAgAAAAAA
AAAAAAAAAAAAAAAAAgABAAAA///8//z//f/9//////////3//P/8//z//P/7//v//P/8
//7//P/8//z/+f/5//n/+f/7//v//P/8//v/+v/6//v/+f/6//z//P/8//z/+v/6//v/
+//8//3///8BAAUABQAGAAYABgAGAAYABgAIAAgACQAJAAkACAAGAAUAAgABAAEAAQAB
AAEAAQABAAEAAAD///7/AAAAAAAAAAAAAAAA///+//z//P/8//v//P/7//r/+f/3//b/
9f/1//b/9v/2//b/9v/2//b/9v/1//X/9f/1//f/+P/5//r/+f/4//n//v8FAA8AFQAc
ACQAMgBNAHgAqgDSAPEADAEaARQB8QCmAEgA8v+g/0//Ef/8/vb+7v7m/t7+3v7n/vf+
Dv8v/1T/df+N/5//sf+//8n/1P/d/+b/7f/x//X/9//5//r/+v/7//3//v///wIAAgAE
AAQAAwADAAIAAQADAAUABgAHAAYABwAHAAcACAAIAAgACAALAAwADAAMAAsACwAKAAkA
CgALAAwADgANAA0ADQAOAA4ADgAPABAAEQASABMAEwARABEAEwATABUAFgAXABgAGQAZ
ABkAGgAbAB0AHQAeACMAIwAkACUAJAAlACUAJwAqACwALQAvADAAMQAyADMANAA1ADYA
NgA5ADwAPQA+AD0APAA7ADoAPQA9AD0APQA7ADsAOgA5ADkAOAA3ADYANgA2ADYANgAz
ADIAMAAuAC0ALAAtACwAKwArACsAJwAlACQAIwAiACIAHwAeAB4AGwAZABYAFAAUABMA
EgASAA8ADAAMAAwACgAHAAYABAADAAQABQAGAAQAAwACAAEAAwACAAIAAgACAAIAAAAA
AAAA///+//3///8AAAEAAQAAAP///v/9/////////wEA///////////+//7//v/+/wEA
AwAEAAQAAgACAAMAAwADAAUABQAFAAYABgAGAAYABgAGAAYABwAIAAgACAAIAAYABAAE
AAUABgAHAAgACQAIAAcABwAGAAYABwAHAAcACQAJAAkACAAFAAQAAwACAAMABAAFAAYA
BgAFAAQAAwAAAAAAAQABAAMAAwADAAEAAAAAAAAAAAABAAEAAgACAAIAAAAAAAAA////
////////////AAAAAP3//P/8//3//////wAAAgACAAEAAAD///7/AAAAAAEAAQACAAMA
BQAHAAcABwAIAAgACQAKAAsADAAKAAoACwALAA0ADAAKAAkABgAFAAUABQADAAMAAwAD
AAQABAAEAAQAAQAAAP///v8AAAAA///+/wAAAAAAAP///P/7//r/+f/7//r/+f/5//j/
+P/4//j/+P/4//j/+P/7//v/+//7//r/+v/6//r//f8AAAUACAANABMAFwAgAC4ASABz
AKQAygDoAAMBEAEMAewAqwBUAAQAvP9s/y3/E/8I//7+9P7s/ur+9P4D/xn/Mv9T/3D/
if+b/6//v//N/9n/5P/r/+7/8f/z//X/+P/7//3//v///wEAAgADAAMAAgADAAIAAwAF
AAYABwAGAAcABwAHAAoACwALAAsADAAMAAwADAAMAAwACwAKAAsADQAOAA8ADQANAA0A
DgAPAA8ADwAQABIAEgATABQAFAAUABQAEwAUABUAGAAZABcAGAAZABoAGwAbABsAHAAf
ACEAIQAiACIAIQAhACEAJQAnACgAKwArACwALAAtADAAMQAyADMANAA1ADYANgA3ADgA
NwA2ADcAOAA5ADoAOgA5ADgANwA3ADcANgA1ADUANAAzADIALwAuAC0ALAAtAC4ALgAu
ACoAKAAoACYAJQAlACUAIQAjACIAIQAgAB0AGQAXABYAFgAVABMAEgAQAA8ADgAOAAsA
CAAIAAgACQAHAAcABgACAAIAAgACAAMAAwADAAMAAgAAAP///v/+//7//P/8////////
///////+//3/+//8//3//v////3//f/9//////////////8CAAIAAgACAAIAAwADAAIA
AwAEAAYABwAFAAcABwAHAAgACAAIAAgACgAKAAoACwAJAAgABwAGAAkACAAJAAsACgAJ
AAgABwAIAAcABwAGAAgACQAJAAkACAAHAAYABAAFAAYABwAIAAcABgAFAAQABgAFAAQA
AwAEAAQABQAFAAQAAwACAP//AQACAAMABAAEAAMAAwACAAIAAAAAAAAAAQABAAEAAQAA
AP/////+//7//v///wEAAQD///z//v/+/wAAAAAAAAAAAgACAAMAAwAEAAUABwAJAA0A
DQAOAA4ADQAMAAsACgALAAwADgAPAA0ADAAKAAkABAADAAMAAwAFAAUABQAFAAQAAgAA
AP7/AAAAAAAAAAACAAIAAQAAAP7//v/+//3//f/9//3//f/8//r/+P/3//r/+v/6//r/
/P/8//z//P/7//v/+//7//7//v/+//7//f/+/wMACAAPABcAHwAsADwAWgCHALAA0ADs
AAEBDAH+ANAAgQAsAOL/mP9O/yH/Ff8O/wj/AP/4/vj+AP8N/yH/PP9f/3z/k/+j/7X/
w//P/9f/3v/l/+z/7//1//n/+v/7//v/+v/7//3//v///wIAAgAEAAQAAwADAAIAAQAE
AAUABQAFAAQABQAFAAUABgAGAAYABgAJAAoACgAKAAgACQAJAAkACwALAAsADAALAAsA
CwAMAAwADAANAA4AEQASABMAEwASABEAEgARABMAFAAVABYAFwAXABcAGAAZABsAGwAc
AB8AHwAgACEAIAAhACEAIwAkACYAJwApACgAKQAqACsALAAtAC4ALgAwADIAMgAyADAA
MAAwADAAMgAxADAALwAvAC8ALgAtAC0ALAArACoAKgAqACoAKgApACgAJgAkACQAIgAi
ACAAHwAfAB8AGwAbABoAGQAYABgAFQAUABQAEAAPAA0ADAAMAAsACgAKAAkABgAGAAYA
BQADAAMAAgACAAIAAgACAAEA///9//v//P/8//3//v/8//z/+v/6//n/+f/5//n//P/8
//z/+//5//n/+f/5//r/+//8///////////////+//7//v/+/wEAAwAEAAQAAgACAAMA
AwAFAAcABwAHAAgACAAIAAgABgAGAAYABwAKAAoACgAKAAgABgAGAAcACQAJAAkACQAI
AAcABwAGAAUABQAEAAMABQAFAAUABAACAAIAAgACAAQABAAEAAQABAADAAIAAQD+//7/
/////wEAAQABAP///v/+//7//v//////AAAAAAAA/v/+//7//f/9//3//f/+////AQAC
AP///P/8//7/AAAAAAAAAAAAAAAAAQABAAIAAwAFAAcACwALAAwADAAKAAoACgAKAAoA
CgALAAsACwAKAAgABwAEAAMAAwADAAQABQAGAAcABAACAAAA/v///wAAAQACAAIAAgAB
AAAA/v/+//7//f/+//3//P/7//r/+P/2//X/+P/4//j/+P/4//j/+P/4//n/+f/5//n/
/P/8//z//P/9//7/AwAIAA8AFwAhADAASABwAJ8AxgDmAAIBEQESAfwAvgBlAAoAuv9s
/yr/Cf8B//7+/P72/vT+9v4C/xH/J/9C/1//fP+T/6f/tf/D/8//2f/g/+f/7v/z//X/
+f/5//v//P/8//v//f/+////AQACAAUABgAFAAUABAADAAYABwAHAAcACAAJAAkACQAI
AAgACAAIAAsADAAMAAwACwALAAoACQAKAAsADAAOAA8ADwAPABAADgAOAA8AEAATABQA
FQAVABQAEwAUABMAFAAWABgAGgAbABsAGwAcABsAHQAdAB4AIwAjACQAJQAkACUAJQAn
ACoALAAtAC8AMAAxADIAMwAyADMANAA0ADgAOgA6ADoAOQA4ADcANgA3ADcANwA3ADUA
NQA0ADMAMgAwAC4ALAAuAC4ALgAuACsAKgAoACYAJgAkACQAIgAhACEAIQAdABsAGgAZ
ABgAGAAVABQAFAARAA8ADAAKAAkACQAJAAoABwAEAAQABAABAP/////+//7//v/+//7/
/f/7//n/9//4//j/+f/6//r/+v/4//j/+f/5//n/+f/6//r/+v/5//n/+f/5//n/+//7
//v//f///////////wAAAAAAAAAAAQADAAQABAACAAIAAwADAAUABwAHAAcACAAIAAgA
CAAIAAgACAAJAAoACgAKAAoACgAIAAgACQAJAAkACQAJAAgABwAHAAYABgAHAAcABwAH
AAcABwAGAAQABAAEAAQABgAGAAYABgAGAAUABAADAAAAAAABAAEAAgADAAQAAwAAAAAA
AAAAAAMAAwAEAAQAAgAAAAAAAAD//////////wEAAQACAAIA///+//7//////wEAAgAA
AAAAAAAAAP///v/+//3///8BAAQABwAIAAcABwAGAAgACAAIAAgACgAKAAsACwAJAAgA
BgAFAAMAAwAEAAUAAgABAAAA//8AAAAAAAAAAP7//v/+//7//P/8//v/+v/7//z//f/9
//r/+f/4//f/9//2//X/9f/2//b/9v/2//X/9P/z//L/9P/1//b/9//2//b/9v/2//f/
+P/7/wAABwANABEAFgAeADAATQB8AK4A1gD3AA4BFgEOAeUAmAA4AOb/mP9H/xH//v70
/uz+5v7g/uL+7f7//hT/M/9W/3H/if+b/6v/u//J/9T/3//o/+3/7//x//X/9//4//j/
+v/9////AQABAAAAAQAAAAEAAwAEAAUABgAHAAcABwAGAAcABwAHAAkACgALAAwACwAM
AAwADAAMAA0ADQANAA8ADwAPABAAEAAPAA4ADgAPABAAEgAUABQAFAAUABMAEwATABUA
FQAXABgAGQAaABkAGQAZABoAHAAfACAAIgAjACMAJAAlACYAJwAnACkALAAuAC8AMQAw
ADEAMgAzADUANwA5ADoAOwA8ADsAOgA8ADwAPAA8AD4APQA8ADsAOgA5ADcANQA2ADYA
NgA2ADMAMgAxADAAMAAwAC8ALgAuACwALAAqACcAJwAnACMAJAAkACQAJAAgAB0AHAAc
ABoAGQAXABYAFAATABIAEgAQAAwACwAKAAoACQAKAAoABgAGAAYABgAEAAMAAgABAAMA
AgACAAIAAAAAAP7//v8BAAEAAQABAAEAAAD///3///////////8BAAEAAQADAAIAAQAA
AP//AQACAAMABAAEAAUABQAEAAQABAAFAAUABwAJAAkACQAJAAgABwAGAAcACAAJAAsA
CgAKAAoACgAKAAgACAAJAAsACwALAAsACAAHAAcABgAIAAkACQAJAAkACQAJAAgABgAG
AAYABgAIAAgACAAIAAcABQADAAEAAQACAAQABQADAAMAAwABAAIAAgACAAIAAwADAAQA
BAACAAAAAAAAAAAAAQACAAMAAgABAAEAAAABAAAAAAABAAEAAQACAAIAAAD+//7/AAAC
AAIAAgACAAIAAAAAAAEAAQADAAUACAALAAsACwAMAAwADAAMAAwADAAOAA4ADwAPAA4A
DAAJAAcABgAFAAUABQAHAAcABwAHAAYABAACAAAAAgACAAIAAgACAAIAAQAAAAIAAgAC
AAEA/v/9//z/+//7//r/+f/5//z//P/8//z/+//6//n/+P/7//v/+//7//z//P/8//z/
+//+/wEACgATABcAHQAoADgAVACBALAA0gDyAAsBFAEKAdwAjQA0AOb/mv9M/x3/Df8G
//7+9v7s/uz+9v4F/x3/PP9d/3z/k/+l/7P/w//P/9f/4P/p/+7/9f/5//v/+v/7//v/
+v/8////AQADAAIAAgAEAAQABAAFAAUABQAIAAkACQAJAAkACQAIAAcACgAKAAoACgAL
AAwADAAMAAoACwALAAsADAANAA4AEAAQAA8ADgAOABAAEAARABIAEwAUABUAFQATABMA
FQAVABYAGAAaABwAHAAbABoAGgAdAB8AHwAgACMAIwAkACUAJAAlACUAJwApACwALgAx
ADEAMQAxADEANAA1ADYANgA4ADoAOgA6ADgAOAA4ADgAOQA5ADkAOQA4ADcANQAzADUA
NAAzADIAMQAwAC8ALgAsACwAKwAqACkAKAApACgAJQAlACUAIQAjACIAIQAgACAAHQAc
ABwAGQAXABQAEgARABEAEQASABAADAALAAoACgAJAAoACgAIAAgACAAIAAcABQADAAEA
AgACAAMABAADAAIA///+/wAAAQACAAMAAgACAAIAAQABAAEAAQABAAMAAwADAAUAAwAD
AAMAAwAGAAYABgAGAAUABwAIAAgACAAIAAkACQALAA0ADQANAAwADAAMAAwADAAMAAwA
DQAOAA4ADgAOAAwACgAKAAsADAANAA4ADwAMAAsACwAKAAwADQANAA0ACwALAAsACgAI
AAgACAAIAAkACgALAAwACwAJAAcABQAFAAYACAAJAAcABwAHAAUABAAEAAQABAAFAAUA
BgAGAAQAAgACAAIAAgADAAQABQADAAMABAAEAAMAAgACAAMABQAFAAYABgAGAAQAAgAE
AAQABAAEAAcACAAKAAsACgALAA0ADwARABEAEgASABIAEgASABIAEgASABMAEwATABIA
EAAPAAsACQAIAAcACAAJAAoACwAKAAgABgAEAAQABAAEAAQABQAGAAYABgAFAAQAAwAB
AAEAAQABAAEA///+//3//f/+//7//v/+/wAAAAAAAAAA//////////8CAAIAAgACAAMA
BgAJAA4AFQAdACUAMgBEAGYAkwC8ANoA9gAJAQ4B/gDMAHsAKgDg/5T/TP8l/xv/FP8O
/wb//v4A/wr/F/8t/0r/Z/+E/5v/r/+//83/1//f/+j/7//y//X/+f///wEAAwAEAAQA
AwAFAAYABwAKAAoADAAMAAoACwALAAsADAANAA0ADQAQABEAEQARABAAEAAQABAAEwAU
ABQAFAASABMAEwATABMAEwATABQAFwAXABcAGAAWABYAFwAYABsAHAAdAB0AGwAbAB0A
HQAdAB4AHwAgACMAIwAjACQAIwAlACUAJgApACkAKgArACoAKwArAC0ALgAwADEAMwA2
ADcAOAA5ADkAOQA5ADgAPAA+AD4APgA8ADwAPAA8ADwAOwA6ADkAOgA7ADsAOwA4ADYA
NAAyADIAMgAyADIAMAAwAC8ALgAuACwALAAqACsAKwArACcAJgAkACIAIAAfAB0AHQAe
ABoAGQAXABYAFgAVABQAFAAVABIAEgASABAADQAMAAoACQAKAAsADAALAAkABwAFAAUA
BAAEAAQABgAGAAQABAAEAAMAAgABAAQABAAEAAMAAwADAAMAAwAFAAUABQAHAAcABwAH
AAcABgAGAAYABgAJAAsADAAMAAwADAAJAAoACwAMAA0ADgAQABAAEQARABEAEQASABMA
FwAXABgAGAAXABYAFQAUABIAEAAPAA0ADQAMAAoACQAHAAcACAAJAAoACwAMAA0ADgAO
AA4ADgAOAA4ADgAOAA4ADgANAAwACgAIAAYAAwAFAAUABQAFAAUABAADAAMABAAEAAQA
BAAFAAYABwAIAAYABQAEAAMABgAGAAYABgAJAAgACwAQABUAGwAlADIARgBoAJkAyADq
AAoBHwEgARAB4gCLACgA1P+E/zr/E/8H/wb/BP8A//r+/v4M/x3/M/9Q/2//jP+j/7X/
x//X/+H/6f/w//f/+v/9/wMABwAJAAsADAAMAAwADQANAA0ADwAQABMAFAAUABUAFQAV
ABQAFQAVABUAGAAZABkAGQAYABgAGAAYABkAGgAaABoAGgAbABsAGwAbABsAGwAcAB0A
HQAdAB4AHAAcAB0AHgAhACIAIwAjACEAIQAjACMAJQAmACcAKAArACsAKwAsACsALQAt
AC4AMgAzADUANwA4ADkAOQA7ADwAPgA/AEEARABFAEYARwBGAEcASABIAEwATgBOAE4A
TQBMAEsASgBKAEkASABHAEcARwBGAEUAQwBCAEEAQABBAEAAPwA+AD0APAA6ADgANgA0
ADQAMgAxADEAMQAtACoAKAAmACQAJQAjACMAJAAhAB8AHAAaABgAFwAWABYAFwAUABQA
FAARAA8ADwAOAA0ADgAPABAADgANAAwACwALAAoACgAKAA0ADgANAA4ADgANAAwACwAN
AA4ADwAPAA8ADwAPAA8ADwAPAA8AEQATABMAEwATABIAEgASABIAFQAXABgAGAAWABYA
FwAXABUAFwAXABcAGgAaABoAGgAZABgAFwAXABoAGgAaABoAGgAYABgAGQAXABcAFwAX
ABcAFwAYABgAFwAXABYAFQAXABcAFwAWABYAFgAWABYAFAAUABQAFAAVABUAFQAVABMA
EgASABEAEgATABQAEwAUABQAFAAUABMAEwAUABQAFAASABIAEgARABEAEQARABMAEwAU
ABQAEwASABIAEwARABEAEgASABQAFAAUABQAEwAUABQAFAAVABUAFQAXABUAFQAVABYA
FAAVABUAFQAWABYAFgAVABQAFAAUABQAFgAVABUAFAAUABQAFAAVABUAFQAVABQAFQAW
ABYAFgAVABUAFQAVABgAGAAYABgAGAAYABYAFgAWABYAGAAYABgAGAAYABgAGAAYABgA
GAAZABkAGgAbAB0AHwAfAB8AIAAgACMAJAAlACYAJAAkACUAJQAnACYAJAAjACMAIwAk
ACUAIwAhAB8AHQAgACAAIAAgACAAIAAgACAAHgAeAB0AHAAeAB4AHgAdABoAGQAYABcA
GAAYABgAGQAZABgAFwAWABYAFgAWABYAGQAZABkAGQAYABgAGAAYABsAIAAlACwAMQA1
ADcAQABQAG4AnQDQAPwAHAExATwBNgESAcsAbgAYAMT/dP81/xv/Fv8O/wb/Av8K/xj/
Kf89/1j/d/+U/6n/vf/L/9v/7f/5/wIACQAQABMAFQAZAB0AHwAgACAAIwAlACYAJwAm
ACYAKAAoACkAKwAsAC0ALAAtAC0ALQAuAC8ALwAvADIAMgAyADIAMgAyADEAMAAxADMA
NAA1ADUANQA1ADYANQA1ADUANgA3ADgAOgA8ADwAPAA8ADsAPAA9AEAAQQA/AEAAQQBC
AEUARQBFAEYASQBLAEsATABOAE0ATQBNAE8AUQBSAFUAVABWAFcAWQBaAFsAXABdAF8A
YQBjAGQAZQBmAGUAZABlAGYAZwBoAGgAZwBmAGUAZwBnAGYAZQBnAGYAZQBkAGMAYgBh
AGAAYgBiAGEAYABgAF4AXgBcAF0AXQBdAFkAWwBaAFkAWABWAFMAUgBSAFIAUQBPAE4A
SgBJAEgASABHAEQARABEAEUAQwBDAEIAPgA+AD4APgBAAD8APgA9ADsAOgA6ADoAOgA6
ADgAOAA7ADsAOwA7ADsAOgA5ADcAOAA5ADoAOwA7ADsAOwA9ADsAOwA7ADsAPQA+AD8A
QAA9AA==
         </WaveFormData>
      </LeadData>
      <LeadData>
         <LeadByteCountTotal>10000</LeadByteCountTotal>
         <LeadTimeOffset>0</LeadTimeOffset>
         <LeadSampleCountTotal>5000</LeadSampleCountTotal>
         <LeadAmplitudeUnitsPerBit>4.88</LeadAmplitudeUnitsPerBit>
         <LeadAmplitudeUnits>��V</LeadAmplitudeUnits>
         <LeadHighLimit>2147483647</LeadHighLimit>
         <LeadLowLimit>268435456</LeadLowLimit>
         <LeadID>V4</LeadID>
         <LeadOffsetFirstSample>0</LeadOffsetFirstSample>
         <FirstSampleBaseline>0</FirstSampleBaseline>
         <LeadSampleSize>2</LeadSampleSize>
         <LeadOff>FALSE</LeadOff>
         <BaselineSway>FALSE</BaselineSway>
         <ExcessiveACNoise>FALSE</ExcessiveACNoise>
         <MuscleNoise>FALSE</MuscleNoise>
         <LeadDataCRC32>1732826063</LeadDataCRC32>
         <WaveFormData>
8v/y//L/8v/0//b/+P/6//3//v///wAAAQACAAMABAAGAAYABgAGAAYABgAGAAYACAAI
AAgACAAIAAgACAAIAAoACgAKAAoACAAIAAgACAAKAAoACgAKAAoACgAKAAoADAAMAAwA
DAAOAA4ADgAOAA4ADgAOAA4ADwAQABEAEgAUABQAFAAUABYAFgAWABYAFwAYABkAGgAc
ABwAHAAcAB8AIAAhACIAIwAkACUAJgAoACgAKAAoACsALAAtAC4AMAAwADAAMAAyADIA
MgAyADAAMAAwADAALgAuAC4ALgAsACwALAAsACoAKgAqACoAKQAoACcAJgAlACQAIwAi
ACEAIAAfAB4AGwAaABkAGAAVABQAEwASABEAEAAPAA4ADQAMAAsACgAJAAgABwAGAAQA
BAAEAAQAAgACAAIAAgACAAIAAgACAAAAAAAAAAAAAAAAAAAAAAAAAAAAAAAAAP7//v/+
//7/AAAAAAAAAAAAAAAAAAAAAAAAAAAAAAAAAgACAAIAAgACAAIAAgACAAMABAAFAAYA
BgAGAAYABgAIAAgACAAIAAoACgAKAAoACgAKAAoACgAKAAoACgAKAAoACgAKAAoACgAK
AAoACgAKAAoACgAKAAoACgAKAAoACAAIAAgACAAIAAgACAAIAAgACAAIAAgABgAGAAYA
BgAGAAYABgAGAAYABgAGAAYABgAGAAYABgAGAAYABgAGAAYABgAGAAYABAAEAAQABAAE
AAUABgAGAAgACQAKAAwADQANAA0ADgAOAA8ADwAQAA4ADgANAA0ADwAPAA8ADwALAAoA
CQAJAAsACQALAAsACwALAAoACQAGAAUABQAFAAcACAAIAAcABQADAAMAAwAFAAMAAgAC
AP///f/9//3//f/+//7//v/+//7//v/+//7//v/+//7//v///////////wEAAAACAAMA
CAANABcAJgA4AFIAegCoAMoA4wD5AAoBBAHiAKIAUwAOANL/mf9x/2L/Yf9e/1f/Tf9H
/0n/UP9X/2j/gP+b/6//vP/J/9T/3//l/+z/7//z//f/+//8////AQADAAMAAwAEAAQA
BQAGAAcABwAIAAoACgAKAAoACwALAAsACwALAAwADAANAA0ADQAOAA4ADAANAA0ADQAP
ABAAEAAQABAAEAAQABEAEQARABEAEQAQABEAEQARABIAEgASABMAFQAVABYAFgAWABYA
FgAYABoAGgAbABwAHQAdAB0AHwAdAB4AHwAgACMAIwAlACYAJQAmACcAKAArACwALAAt
AC4ALwAwADEAMgAyADIAMgAzADMAMwAzADMAMwAzADMANAA0ADQAMwAxAC8ALwAuAC4A
LgAsACwALQAsACwAKwAoACcAJwAmACYAJAAkACQAIgAgAB4AHAAbABoAGQAYABkAFwAW
ABUAEgARABAADwARABAADwAOAAsACwALAAkACAAHAAcABwAHAAYABQAFAAQABAAEAAQA
BAADAAMAAwACAAIAAwADAAEAAAAAAAAAAgACAAIAAgABAAEAAQABAAMAAwADAAQAAwAD
AAIAAQADAAMAAwADAAUABgAGAAYABgAGAAUABAAHAAcABwAIAAgACAAIAAkACQAJAAkA
CgAKAAoACgAKAAkACQAJAAkACQAIAAgACAAIAAgACAAIAAgACAAIAAcABQAGAAYABgAD
AAMAAgACAAQABAAEAAMAAwADAAMAAwADAAIAAQABAAAAAAAAAAAA////////////////
////////////////AQAAAAAAAAAAAP7//v/+//7/AQACAAIABAAFAAYACAAJAAcABwAI
AAgABwAHAAgACAAIAAcABwAHAAcABwAHAAUABgAFAAUABQABAAMAAwADAAEAAAD///7/
//////////8AAAAA//////v/+//7//v/9//2//b/9f/1//X/9f/1//b/9v/2//b/9v/2
//b/9v/4//j/+P/4//j/9//2//X/+f/6//z///8EAAsAGQAsAEYAcACeAMQA4AD5AAsB
BgHoAKoAWAALAM7/lv9t/13/XP9Z/1T/Sf9B/0H/Rf9M/1n/bv+E/5n/qf+2/8H/zv/X
/93/4v/n/+n/7f/v//D/8f/z//X/9f/3//j/+P/5//j/+f/5//r//P/8//z//P/9//3/
/f/9//3//v/+/////////wAAAAD+////////////AAAAAAAAAAAAAAAAAQABAAEAAQAB
AAQABQAFAAUABQAEAAMAAwAFAAUABgAGAAgACAAIAAoACgAKAAsADAANAA0ADQAPAA0A
DgAPABAAEQARABMAFAAVABYAFwAYABkAGgAaABsAHAAdAB4AHwAgACAAIAAgACEAIQAh
ACEAIQAhACEAIQAeAB4AHgAdAB8AHQAdABwAGgAaABgAGAAZABgAGAAXABQAEwATABIA
EgAQABAAEAANAAwACwAKAAcABgAFAAQABQADAAIAAQD+//3//P/7//v/+v/5//j/9//3
//f/9f/0//P/8//z//H/8P/v/+//7v/u/+7/7v/u/+3/7f/t/+z/7P/t/+3/7f/s/+z/
7P/u/+7/7v/u/+//7//v/+//7//v/+//8P/w//H/8f/x//P/8//z//P/8f/y//L/8v/1
//b/9v/2//n/+f/5//r/+v/6//r/+//7//v/+//8//z//P/8//z/+v/5//j/9//5//j/
+P/4//j/+P/4//j/9v/2//b/9f/3//j/+P/4//f/9//2//b/9P/0//T/8//z//P/8//z
//X/9P/z//P/8v/y//L/8v/z//P/8//z//P/8//z//P/8f/x//H/8f/x//D/8P/y//T/
9P/0//T/8//0//T/9v/1//b/+P/5//n/+f/6//r/+//7//z//P/8//v/+//7//v/+//7
//n/+P/3//f/9//1//f/9//3//f/9v/1//T/8//z//P/8//0//T/8//z/+//7//v/+//
7f/s/+z/6//p/+n/6f/p/+r/6v/q/+r/6P/o/+j/6P/q/+r/6v/q/+v/6//r/+v/6//u
/+7/7//0//v/BQAUACgARgB0AKoA1AD1ABEBKAEqAQwBygBtABAAwv9//03/PP8//z7/
Of8x/yv/L/80/z3/Tv9k/3v/kf+i/6//vP/H/8//1v/b/+H/5f/n/+r/7f/v//H/8f/x
//L/8v/z//b/9//3//j/+P/4//j/+P/7//v/+//7//v//P/8//3//f/9//7//v/+////
////////AAAAAAAAAAAAAAAAAQABAAEAAQABAAIAAwADAAMABAAEAAQABQAFAAUABgAG
AAgACAAIAAoACgAKAAsADAANAA0ADQAPABAAEgAUABYAFQAVABcAGAAbABwAHQAeAB8A
IAAgACEAIgAjACQAJQAoACgAKAAoACkAKQApACkAKQApACkAKQAoACgAKAAnACcAJQAl
ACQAJAAkACIAIgAhACAAIAAfAB4AHQAdABwAGgAYABgAGAAVABQAEwASABEAEAAPAA4A
DQALAAoACQAIAAcABgAFAAMAAgABAAAA/////////f/+//3//f/9//v/+v/5//n/+v/6
//r/+v/4//f/9//3//T/9P/1//X/9//2//b/9v/2//b/9v/2//f/9//3//f/9//3//f/
+P/4//n/+f/5//v/+//7//v/+//8//z//P/9//7//v/+/////////wAAAAAAAAAAAQAB
AAEAAQACAAIAAgACAAIAAwADAAMAAwADAAIAAgACAAAAAAAAAAAAAgACAAIAAQD//wAA
AAAAAAEAAQAAAAAA/v/+//7//f///////////////v/9//3//P/8//z//P/9//3//f/9
//v/+//7//v/+//7//v/+//9//z//P/8//z//P/8//z//P/8//z//P/8//z//P/8//v/
/P/9//7/AAABAAIAAwAFAAYABQAFAAYABgAIAAcABwAHAAcABwAHAAUABgAFAAUABQAB
AAMAAwADAAUABAADAAIAAQABAAEAAQACAAIAAQABAP///////////f/8//z/+//5//n/
+f/5//j/+P/4//j/+P/4//j/+P/6//r/+v/6//v/+//7//v/+//8//z///8AAAUACwAU
ACQAOABWAIQAtgDbAPcAEgEkAR4B9gCtAFYACADD/4X/XP9P/07/Sf8//zX/M/86/0P/
Tv9k/3//l/+q/7n/xv/R/9n/4v/p/+//8//1//b/9//5//v/+////wAAAAABAAIAAwAD
AAQABAAEAAQABAAFAAUABQAFAAUABgAGAAcABwAHAAgACAAIAAkACQAJAAkACgAKAAoA
CgAKAAoACwALAAsACwALAAwADQANAA0ADgAOAA4ADwAPAA8AEAAQABIAEgASABQAEgAS
ABMAFAAXABcAFwAZABkAGgAbABwAGwAbAB0AHgAhACIAIwAkACUAJgAmACcAKAApACoA
KwAuAC4ALgAuAC8ALwAvAC8ALwAvAC8ALwAuAC4ALgAtAC8ALQAtACwALAAsACoAKgAp
ACgAKAAnACYAJQAlACQAJAAiACIAIgAhACAAHwAeABsAGgAZABgAFQATABIAEQASABEA
EAAPAA0ADAALAAoACQAJAAkABwAGAAUABQAFAAUABAADAAMAAgACAAIAAgACAAEAAQAB
AAAAAAABAAEAAQAAAAAAAAAAAAAAAAAAAP//////////////////AAAAAAEAAQABAAEA
AQABAAEAAQACAAIAAgADAAQABAAEAAMAAwADAAQABgAGAAYABwAHAAcABwAIAAgACAAI
AAgABwAHAAcABwAHAAYABgAGAAgACAAIAAgABgAGAAYABQAFAAYABgAGAAUABQAEAAQA
BAAEAAQAAwADAAMAAwADAAUABAADAAMAAgACAAIAAgABAAEAAQABAAEAAQABAAEAAQAB
AAEAAQABAAAAAAAAAAAAAAAAAAAAAgAAAAIAAQAAAAAAAAAAAAAAAQACAAIABAAFAAYA
CAAJAAkACQAKAAoACwALAAwADAAMAAsACwALAA0ADQANAAsACAAHAAcABwAHAAkACQAJ
AAkACAAHAAYAAwADAAMAAwAGAAYABQAFAAEAAQABAAEA///+//7//f/7//v/+//7//z/
/P/8//z//P/8//z//P/+//7//v/+////////////AQAAAAAAAQAEAAsAFQAkADYAUAB8
AKoAzgDnAAEBEgEMAeoAqABXABAA1P+X/23/YP9d/1j/Uf9F/0H/Rf9M/1X/Zv9+/5n/
q/+6/8f/1P/d/+X/7P/v//P/9//5//r//f///wEAAQABAAIAAgADAAQABQAFAAYACAAI
AAgACAAHAAcABwAHAAkACgAKAAsACwALAAwADAAMAA0ADQANAA0ADgAOAA4ADAAMAAwA
DQAPAA8ADwAPABAAEQARABEAEgASABIAEwATABMAFAAUABQAFAAUABYAFgAWABcAGAAZ
ABkAGQAbABsAHAAdAB4AHwAfACEAIgAhACIAIwAkACcAKAAoACkAKAApACoAKwAuAC4A
LgAuAC8ALwAvAC8ALwAvAC8ALwAuAC4ALgAtAC0AKwArACoAKgAqACgAKAAnACYAJgAl
ACQAIwAjACIAIAAeAB4AHgAdABwAGwAaABkAGAAXABYAFQATABIAEQAQAA8ADgANAA0A
DAALAAoABwAHAAcABQAEAAMAAwADAAMAAgABAAEAAAAAAAAAAAAAAP////////7//v//
///////+//7//v/+//7//v/+//3//f/9//3/////////AAAAAAEAAQABAAEAAQABAAEA
AwAEAAQABAAFAAYABgAGAAcABwAHAAgACAAIAAgACQAJAAkACQAKAAoACgAKAAoACQAJ
AAkACQAJAAgACAAIAAgACAAIAAgACAAIAAgABwAHAAgACAAIAAUABQAEAAQABgAGAAYA
BQAFAAUABQAFAAcABgAFAAUABAAEAAQABAADAAMAAwADAAUABQAFAAUAAwADAAMAAwAD
AAIAAgACAAIAAgACAAIABAACAAIABQAEAAQABAAEAAQABQAGAAYACAAJAAoADAANAA0A
DQAOAA4ADQANAA4ADgAQAA8ADwAPAA0ADQANAAsADAALAAsACwAHAAkACQAJAAcABgAF
AAQABQAFAAUABQAGAAYABQAFAAUABQAFAAUAAwACAAIAAQD//////////wAAAAAAAAAA
AAAAAAAAAAACAAIAAgACAAMAAwADAAMAAwAEAAYACQAOABUAIQAwAEQAZgCSALoA1gDv
AAMBCgH2AMQAegAxAPT/vP+H/23/aP9n/2L/V/9N/0v/T/9W/1//dP+O/6P/tf/C/8//
2P/h/+f/7v/z//X/+f/7//7//f///wEAAQAFAAYABgAHAAYABwAHAAgACAAIAAgACAAJ
AAkACQAJAAcACAAIAAkACQAJAAoACgAKAAsACwALAAsADAAMAAwADgAOAA4ADwANAA0A
DQANAA4ADwAPAA8AEAAQABAAEQAPAA8AEAAQABIAEgASABQAFAAUABUAFgAZABkAGQAb
ABkAGgAbABwAGwAbAB0AHgAfACAAIQAiACMAJAAkACUAJgAnACgAKQAoACgAKAAoACkA
KQApACkAKQApACkAKQAoACgAKAAnACkAJwAnACYAJAAkACIAIgAjACIAIgAhAB4AHQAd
ABwAHAAaABoAGgAbABoAGQAYABUAFAATABIAEQAPAA4ADQAOAA0ADAALAAkACAAHAAYA
BQAFAAUAAwAEAAMAAwADAAMAAgABAAEAAAAAAAAAAAAAAP////////z//P/9//3////+
//7//v/+//7//v/+////////////////////AAD+/////////wAAAQACAAMAAwAEAAQA
BAAFAAYABgAGAAUABQAFAAYABgAGAAYABwAHAAcABwAIAAgACAAIAAgABwAHAAcABwAH
AAYABgAGAAYABgAGAAYABAAEAAQAAwADAAQABAAEAAMAAwACAAIAAgACAAIAAQADAAMA
AwADAAEAAAD///////8AAAEAAgABAAEAAQABAP//////////AQABAAEAAQADAAIAAgAC
AAAAAAAAAAIAAgACAAIAAgABAAIAAgAEAAUABgAIAAkACwALAAwADAALAAsADAAMAA4A
DQANAA0ADQANAA0ACwAIAAcABwAHAAYACQAKAAsACgAIAAYABAADAAMAAwADAAIAAgAB
AAEAAQABAAEAAQD///7//v/9//v/+//7//v/+v/6//r/+v/6//r/+v/6//v//P/9//7/
/f/9//3//f///wAAAAADAAgAEwAjADYAVACAALAA2gD4ABEBJQEmAQYBwgBoABMAzv+Q
/2X/Vf9W/1f/VP9L/0P/Rf9J/1L/Yf90/4r/n/+v/7z/yf/S/93/4//o/+//8//1//f/
+v/5//v//f/9////AAAAAAEAAAABAAEAAgACAAIAAgACAAMAAwADAAMABQAGAAYABwAH
AAcACAAIAAYABwAHAAcABwAIAAgACAAIAAgACAAJAAkACQAJAAkACgALAAsACwAMAAwA
DAANAA0ADQAOAA4AEAAQABAAEgASABIAEwAUABUAFQAVABcAFwAYABkAGgAbABsAHQAe
AB8AIAAhACIAIwAkACQAJQAmACcAKAApACoAKgAqACoAKQApACkAKQApACkAKQApACYA
JgAmACUAJQAjACMAIgAiACIAIAAgAB8AHgAeAB0AHAAbABsAGgAYABYAFgAWABMAEgAR
ABAADwAOAA0ADAAJAAcABgAFAAUABQAFAAUAAwACAAEAAAD////////9//r/+f/5//n/
+f/4//f/9//2//b/9v/2//T/8//z//P/9P/0//X/9f/1//T/9P/0//T/9P/0//T/9//3
//f/9//3//f/9//4//r/+//7//v//f/9//3//f/9//7//v/+/wEAAgACAAIAAQABAAEA
AgACAAIAAgADAAMAAwADAAQABAAEAAQABAADAAMAAwADAAMAAgACAAIAAgACAAIAAgAC
AAIAAgABAAEAAgACAAIAAQABAAAAAAACAAIAAgABAAEAAQABAAEAAQAAAP/////+//7/
/v/+/////////////////////////////////////v/+//7//P/8//z//P8AAAAA/v/8
//z//P/8//3//v/+/wAA//8AAAIAAwAFAAUABgAGAAUABQAGAAYABgAFAAUABQAHAAcA
BwAFAAYABQAFAAUAAgADAAIAAQACAAIAAgACAP//////////AAAAAP/////9//3//f/9
//v/+v/6//n/9//3//f/9//3//b/9f/0//b/9v/2//b/9v/2//b/9v/3//f/9//3//v/
+v/6//v//P///wUAEgAiADgAWgCKALgA2wD5ABIBIgEYAeoAnwBGAPj/tf95/1b/Tf9M
/0f/Pf83/zf/Pv9F/1D/ZP99/5X/pv+1/8L/zf/X/+D/5//r/+//8f/0//f/+f/7//v/
//8AAAAAAQAAAAEAAQACAAQABAAEAAQABQAFAAUABQAFAAYABgAHAAkACQAKAAoACAAJ
AAkACQAJAAoACgAKAAoACgAKAAsACwALAAsACwAMAA0ADQANAA4ADgAOAA8AEQARABIA
EgASABIAEgAUABQAFAAVABYAFwAXABcAGQAZABoAGwAcAB0AHQAfACAAIQAiACMAJAAl
ACYAJgAnACoAKwAsAC0ALgAuAC4ALgAvAC8ALwAvAC8ALwAvAC8ALgAuAC4ALQAtACsA
KwAqACoAKgAoACgAJwAmACYAJQAkACMAIwAiACIAIAAgACAAHwAeAB0AHAAbABoAGQAY
ABcAFQAUABMAEAAPAA4ADQANAAwACwAKAAkACQAJAAcABgAFAAUABQAFAAQAAwADAAIA
AgACAAIAAAD///////8AAAAAAQABAP///v/+//7/AAAAAAAAAAD//////////wEAAQAB
AAIAAgADAAMAAwADAAMAAwADAAMABAAEAAQABQAGAAYABgAHAAcABwAIAAgACAAIAAkA
CQAJAAkACgAKAAoACgAKAAkACQAJAAkACQAIAAgACAAIAAgACAAIAAgACAAIAAcABQAG
AAYABgAHAAcABgAGAAQABAAEAAMABQAFAAUABQAFAAQAAwADAAQABAAEAAQAAwADAAMA
AwADAAMAAwADAAMAAwADAAMAAQAAAAAAAAACAAIAAgACAAIAAgACAAMAAQABAAEAAgAE
AAIAAgACAAIAAwAEAAQABgAHAAgACgALAAsACwAMAAwADQANAA4ADgAOAA0ADQANAA0A
DQANAAsACAAHAAcABwAHAAkACQAJAAcABgAFAAQABQAFAAUABQAGAAYABQAFAAMAAwAD
AAMA///+//7//f/9//3//f/9//7//v/+//7//v/+//7//v/+//7//v/+//3//f/9//3/
//8AAAIABQAKAA8AGQAqAD4AXgCKALYA1gDxAAkBFAECAdQAigA5APb/uv+D/2X/Xv9d
/1b/Tf9D/0H/R/9M/1n/cP+I/5//r/++/8v/1v/f/+f/7P/x//X/9//7//z/+//9////
//8DAAQABAAFAAQABQAFAAYACAAIAAgACAAJAAkACQAJAAcACAAIAAkACQAJAAoACgAK
AAsACwALAAsADAAMAAwADAAMAAwADQANAA0ADQANAA4ADwAPAA8AEAAQABAAEQATABMA
FAAUABQAFAAUABYAFgAWABcAGAAZABkAGQAbABsAHAAdAB4AHwAfACEAIgAjACQAJQAm
ACUAJgAmACcAKgArACwALQAsACwALAAsAC0ALQAtAC0ALQAtAC0ALQAsACwALAArAC0A
KwArACoAKAAoACYAJgAnACYAJgAlACQAIwAjACIAIgAgACAAIAAfAB4AHQAcABsAGgAZ
ABgAFwAVABQAEwASABEAEAAPAA8ADgANAAwADQANAA0ACwAIAAcABwAHAAcABgAFAAUA
BAAEAAQABAAEAAMAAwADAAQABAAFAAUAAwACAAIAAgACAAIAAgACAAMAAwADAAMABQAF
AAUABgAGAAcABwAHAAUABQAFAAUABwAIAAgACAAJAAoACgAKAAsACwALAAwADAAMAAwA
DQANAA0ADQAOAA4ADgAOAA4ADQANAA0ADQANAAwADAAMAAwADAAMAAwADAAMAAwACwAL
AAwADAAMAAsACwAKAAoACAAIAAgABwAJAAkACQAJAAsACgAJAAkACAAIAAgACAAHAAcA
BwAHAAcABwAHAAcABwAHAAcABwAHAAYABgAGAAYABgAGAAYABgAGAAYABwAHAAcABgAG
AAYABgAGAAkACgAKAAwADQAOABAAEQARABEAEgASABMAEwAUABQAFgAVABUAFQATABMA
EwARAA4ADQANAA0ADQAPAA8ADwANAAwACwAKAAkACQAJAAkACgAKAAkACQAHAAcABwAH
AAcABgAGAAUAAwADAAMAAwACAAIAAgACAAIAAgACAAIABAAEAAQABAAFAAUABQAFAAUA
CAAIAAsAEgAZACUANABKAG4AmgDAANwA9QAJAQwB9AC8AHIAKwDu/7T/g/9v/2z/a/9m
/1v/Uf9R/1X/Wv9n/3z/lP+p/7n/yP/T/9z/5f/t//L/9//5//v//f8AAAEAAwAFAAUA
BwAIAAgACQAKAAsACwAMAAoACgAKAAoADQANAA0ADQANAA4ADgAPAA8ADwAQABAAEAAR
ABEAEQARABIAEgASABIAEgASABMAFQAVABUAFQAUABUAFQAVABYAFgAWABcAFwAXABgA
GAAYABgAGAAaABoAGgAbABwAHwAfAB8AIQAfACAAIQAiACEAIQAjACQAJwAoACkAKgAp
ACoAKgArACwALQAuAC8AMAAwADAAMAAvAC8ALwAvADEAMQAxADEAMAAwADAALwAtACsA
KwAqACoAKgAoACgAJwAmACYAJQAmACUAJQAkACIAIAAgACAAHwAeAB0AHAAdABwAGwAa
ABkAFwAWABUAFAATABIAEQAPAA4ADQAMAAsACwALAAkACgAJAAkACQAHAAYABQAFAAYA
BgAGAAYABAADAAMAAwACAAIAAwADAAMAAgACAAIABAAEAAQABAAFAAUABQAFAAMAAwAD
AAQABgAHAAcABwAHAAcABwAHAAkACAAIAAgACgAKAAoACgAJAAoACgAMAAsADAAOAA8A
EQARABIAEgARABEAEgASABEADwAOAA0ACwALAAsACQALAAsADAANAAsADQANAA0ADgAO
AA4ADgAPAA8ADwAPAA8ADgAMAAsACAAHAAYABQAEAAQABQAFAAUABQAFAAUABAAEAAQA
BAAGAAYABgAGAAQABAAEAAQABwAHAAcABwAFAAQABgAJAAwAFQAhADIASABsAKAAzADu
AA0BJQEoARIB3gCKAC0A4v+k/3P/Xf9c/2H/Yv9X/03/T/9V/1z/a/+C/5j/rf+//8r/
1//i/+v/8f/2//v///8BAAMABAAHAAkACwALAAsADAAMAA0ADgAPAA8AEAAQABAAEAAQ
AA8ADwAPAA8AEQASABIAEwAVABUAFgAWABQAFQAVABUAEwAUABQAFAAWABYAFgAXABcA
FwAXABcAGAAZABkAGQAcABwAHAAdABsAGwAcABwAIAAgACAAIgAiACIAIwAkACMAIwAj
ACUAJwAoACkAKgAsAC0AMAAyADEAMgAzADQANQA2ADYANwA6ADsAPAA9AD4APgA+AD4A
PQA9AD0APQA7ADsAOwA7ADoAOgA6ADkANwA1ADUANAA0ADQAMgAyADEAMAAwAC8ALgAt
AC0ALAApACYAJQAkACEAIAAfAB4AHwAeAB0AHAAZABcAFgAVABQAEwASABEAEwASABEA
EAANAA0ADQALAAwACwALAAsACwAKAAkACQAIAAgACAAIAAgABwAHAAcACAAIAAkACQAL
AAoACgAKAAoACgAKAAoADQANAA0ADQALAAsACwAMAA4ADwAPAA8AEQARABEAEQARABIA
EgASABMAFAAUABQAEwATABMAFAAUABQAFAAVABMAEwATABQAFAAUABQAFAAVABUAFQAV
ABUAFAAUABQAFAAUABQAFAAUABQAFAATABMAFAAUABQAFQAVABQAFAASABIAEgARABEA
EQARABEAEwASABEAEQASABIAEgASABMAEwATABMAEQARABEAEQARABEAEQARABMAEgAS
ABIAEAAQABAAEAAQABAAEAARABEAEQARABIAEAAQABAAEAARABIAEwATABIAEwATABMA
EwATABMAEwATABMAEgASABIAEgASABIAFAASABIAEgASABMAEwATABUAFQAUABIAEQAS
ABMAFQATABQAFQAVABQAFAAUABMAFAAUABQAFAAUABQAFgAWABYAFgAWABYAFgAWABcA
GAAYABoAGgAaABsAGwAdAB0AHgAeACEAIQAiACIAJAAjACMAIwAlACUAJQAjACQAIwAj
ACMAHwAhACEAIQAiACIAIgAiACEAIQAhACEAIgAiACEAIQAfAB8AHwAfAB0AHAAcABsA
GQAZABkAGQAYABgAGAAYABoAGgAaABoAHAAcABwAHAAdAB0AHQAdAB8AHgAgACEAJAAr
ADcARgBeAH4AsADkAAwBKQFFAVoBVgEuAeIAhQAwAOT/o/97/3D/cf9u/2X/X/9h/2f/
cP95/4r/pP+5/8v/2v/n//L//f8FAAoADwATABcAGwAeAB8AIQAjACMAIwAkACQAJQAo
ACkAKQAqACwALAAsACwAKwArACsAKwAsAC4ALwAxAC8ALwAwADAAMAAxADEAMQAxADIA
MgAyADIAMgAyADMANQA1ADUANQA0ADUANQA1ADgAOAA4ADkAOQA5ADoAOgA8ADwAPAA+
AEAAQABBAEIAQQBBAEEAQwBFAEYARwBIAEkASQBLAEwASwBMAE0ATgBRAFIAUgBTAFQA
VQBWAFcAVgBWAFYAVgBZAFkAWQBZAFkAWQBZAFkAWgBaAFoAWQBZAFcAVwBWAFgAWABW
AFYAVwBWAFYAVQBWAFUAVQBUAFMAUgBTAFQAUwBSAFEAUABRAFAATwBOAE8ATQBMAEsA
SgBJAEgARwBHAEYARQBEAEMAQwBDAEEAQgBBAEEAQQBBAEAAPwA/AD4APgA+AD4APgA9
AD0APQA8ADwAPQA9AD0APAA8ADwAPgA+AD4APgA/AD8APwA/AD8APwA/AEAAQABBAEEA
QQBBAA==
         </WaveFormData>
      </LeadData>
      <LeadData>
         <LeadByteCountTotal>10000</LeadByteCountTotal>
         <LeadTimeOffset>0</LeadTimeOffset>
         <LeadSampleCountTotal>5000</LeadSampleCountTotal>
         <LeadAmplitudeUnitsPerBit>4.88</LeadAmplitudeUnitsPerBit>
         <LeadAmplitudeUnits>��V</LeadAmplitudeUnits>
         <LeadHighLimit>2147483647</LeadHighLimit>
         <LeadLowLimit>268435456</LeadLowLimit>
         <LeadID>V5</LeadID>
         <LeadOffsetFirstSample>0</LeadOffsetFirstSample>
         <FirstSampleBaseline>0</FirstSampleBaseline>
         <LeadSampleSize>2</LeadSampleSize>
         <LeadOff>FALSE</LeadOff>
         <BaselineSway>FALSE</BaselineSway>
         <ExcessiveACNoise>FALSE</ExcessiveACNoise>
         <MuscleNoise>FALSE</MuscleNoise>
         <LeadDataCRC32>4166201356</LeadDataCRC32>
         <WaveFormData>
7P/s/+z/7P/u//D/8v/0//b/9v/2//b/9//4//n/+v/6//r/+v/6//z//P/8//z//P/8
//z//P/6//r/+v/6//v//P/9//7//P/8//z//P/8//z//P/8//z//P/8//z//v/+//7/
/v8AAAAAAAAAAAAAAAAAAAAAAQACAAMABAAGAAYABgAGAAYABgAGAAYACQAKAAsADAAO
AA4ADgAOAA8AEAARABIAFQAWABcAGAAZABoAGwAcAB8AIAAhACIAIgAiACIAIgAjACQA
JQAmACgAKAAoACgAJwAmACUAJAAkACQAJAAkACMAIgAhACAAHwAeAB0AHAAbABoAGQAY
ABQAEgAQAA4ADQAMAAsACgAIAAYABAACAAEAAAD///7//f/8//v/+v/5//j/9//2//T/
9P/0//T/8//y//H/8P/y//L/8v/y//L/8v/y//L/8P/w//D/8P/y//L/8v/y//D/8P/w
//D/8P/w//D/8P/w//D/8P/w//D/8P/w//D/8v/y//L/8v/y//L/8v/y//T/9P/0//T/
9v/2//b/9v/2//b/9v/2//f/+P/5//r/+P/4//j/+P/6//r/+v/6//z//P/8//z/+v/6
//r/+v/6//r/+v/6//r/+v/6//r/+P/4//j/+P/4//j/+P/4//b/9v/2//b/9v/2//b/
9v/2//b/9v/2//b/9v/2//b/9v/2//b/9v/0//T/9P/0//T/9P/0//T/8v/y//L/8v/0
//T/9f/1//j/+f/6//v/+v/7//v//P/8//z//P/8//r/+//7//r/+v/7//v/+//6//r/
+f/5//f/9//3//f/+f/6//r/+P/1//T/9P/0//T/9P/0//T/8v/w//D/8P/x//D/7//u
/+3/7P/s/+z/7P/s/+z/7P/s/+z/7P/s/+3/7f/t/+3/6//r/+v/7P/t/+//7//u/+7/
8P/z//3/CwAbADEAUwB4AJQAqAC9AM8AzAC2AIsAUAAaAOv/wP+g/5H/jv+H/33/cv9p
/2n/bf9y/33/j/+i/7D/uv/E/83/1v/d/+D/4//m/+j/6//s/+//8P/x//P/9P/0//X/
9v/0//T/9f/1//X/9v/2//b/9v/2//b/9//3//f/+P/4//j/+f/5//r/+v/6//r/+v/9
//3//f/9//v/+//7//v//P/9//3//f////////8AAAAAAAABAAIABAAEAAQABAACAAQA
BAAEAAgACAAIAAkADAAMAAwADQANAA4ADgAOABMAEwAUABUAFAAVABYAFgAaABsAHAAd
AB4AHgAfACEAIAAhACIAIgAjACQAJQAmACUAJgAmACYAJwAoACkAKQApACkAKQApACcA
JgAlACQAJQAlACQAIwAgAB8AHgAdAB4AHQAbABkAFQAVABQAFAAUABEAEAAOABAADQAN
AAwACAAHAAYABQAGAAUABAADAAAAAAAAAAAA///9//z//P/+//3//f/9//v/+//6//n/
+//7//v/+v/4//j/+P/4//f/9//3//b/9v/2//b/9v/1//X/9P/z//X/9f/1//b/9P/0
//X/9v/2//b/9v/2//n/+f/5//n/9//5//n/+f/5//n/+v/6//r/+v/6//v/+//7//z/
/P/9//7///8AAP///v/9//z//v/+//3//f/9//3//f/9//3//f/9//3//////////v/7
//r/+P/3//n/+f/4//j/+P/4//f/9//1//X/9f/1//f/9//3//f/9//3//f/9//2//b/
9v/2//T/9P/0//T/9v/1//X/+f/6//n/+P/3//b/+P/5//n/+v/7//z//f/+//3//f/+
//7//v/+//7//v///////v/+//3//f/9//z//P/7//v/+//5//n/+f/5//j/+P/2//X/
9f/2//f/+P/2//b/9v/0//L/8v/y//H/7//t/+v/6f/q/+r/6v/q/+r/6v/q/+r/6P/o
/+j/6f/r/+v/6//r/+n/6f/q/+v/6f/p/+r/7P/w//f/AwATACsATQB1AJQAqgDCANUA
1wDAAJQAVwAaAOr/v/+e/5D/jf+I/4H/c/9o/2X/Zf9p/3L/gf+T/6T/sP+4/8D/yf/Q
/9X/2v/d/+D/4v/j/+L/5f/m/+f/6f/o/+j/6f/q/+r/6v/r/+v/7f/u/+7/7v/w//D/
8P/x/+//7//w//D/8P/x//H/8v/w//D/8P/w//H/8f/x//H/8f/x//H/8f/w//H/8f/x
//L/8//0//b/9f/0//T/9P/0//T/9P/0//b/+P/4//j/+P/4//j/+f/7//z//f///wAA
AAD///7/AwADAAQABQAHAAkACwAMAA0ADQANAA0ADgAOAA8AEQASABMAFAAUABYAFgAW
ABYAFwAYABgAGAAXABYAFQATABQAFQAWABcAFgAUABIAEAARABEAEAAPAA4ADQAMAAsA
CAAHAAUAAwABAAEAAAAAAP3/+f/3//T/9v/z//P/8v/y//H/8P/v/+z/6//q/+n/6v/q
/+r/6v/p/+f/5v/m/+j/5//n/+f/5//n/+b/5f/l/+X/5f/k/+T/5P/k/+T/5f/l/+X/
5P/k/+T/5P/k/+T/5f/l/+X/5f/l/+X/5v/m/+b/5//o/+r/6v/q/+r/6f/p/+n/6f/r
/+3/7f/t/+//7//w//D/8P/w//D/8f/x//H/8v/y//T/9P/0//T/8v/y//L/8v/w//D/
7//v//D/8f/y//P/8f/x//H/8f/x//H/8f/w//D/8P/v/+//7f/t/+z/7P/u/+7/7f/t
/+3/7f/t/+3/7f/t/+3/7f/v/+//7//v/+7/7v/u/+7/7P/s/+z/7P/q/+n/6f/q/+v/
7P/t/+7/7v/v/+//8P/v//D/8f/y//X/9f/2//b/9P/0//T/9P/1//X/9P/0//X/9f/1
//T/8v/x//H/8f/z//P/8//z//T/9P/y//H/8P/w//D/8P/y//L/8v/w/+z/7P/s/+v/
7P/r/+r/6f/m/+b/5v/m/+b/5v/m/+b/6P/o/+j/6f/n/+f/5//n/+n/6f/q/+v/6//r
/+z/6v/s//H/+f8HABsAMwBXAIAAoAC4ANMA6wD0AOQAuwB8ADYA/f/K/6T/k/+Q/4v/
g/94/2//a/9t/3L/e/+L/5z/rv+6/8T/zf/U/9n/3v/h/+b/6v/r/+7/7//w//H/8//y
//L/8//0//X/9v/4//n/+f/6//r/+v/6//r/+v/7//3//f/+//7//P/9//3//v8AAAAA
AAAAAP////////////////////8AAAEAAQABAP///////wAAAgACAAMABAAEAAQABAAE
AAQABgAGAAYACgAKAAoACwAKAAoACgALAA4AEAARABIAFQAVABYAFwAaABsAHAAcAB4A
HwAgACEAIAAgACEAIwAmACcAKAAoACoAKgAqACoAKwAsACwALAAsACwALAArACsAKwAr
ACsAKwAqACkAKAAnACcAJgAlACQAIwAiACEAIAAfAB0AGwAXABcAFgAWABYAEwASABAA
DwALAAoACAAGAAUABAADAAQAAwACAAEA/v/+//7//v////3//P/8//z/+//7//v/+//7
//r/+f/5//n/+f/4//b/9v/2//b/9//3//f/9v/4//j/+P/4//j/+f/5//n/+f/5//n/
+v/4//j/+f/6//v//P/9//7//f/9//3//f/9//////////////8AAAAAAAAAAAAAAQAB
AAEAAgACAAIAAgACAAIAAgACAAIAAgACAAIAAQABAP//////////AQABAAEAAQD/////
///+/wAAAAD///////////7//v/+//7//f/9//3//f/9//3/+//7//v/+//7//v/+//7
//r/+v/6//r/+P/4//j/+P/5//n/+v/7//n/+f/5//n/+f/6//z//P/8//z/+v/7//v/
/P/9//7///8AAAMAAwAEAAQAAgACAAIAAgAFAAUABAAEAAUABQAFAAQABAADAAMAAwAD
AAMAAwADAAQABAACAAEAAAAAAAAAAAAAAAAAAAD+//z//P/8//v//P/7//r/+f/2//b/
9v/2//b/9v/2//b/9v/2//b/9//3//f/9//3//f/9//4//n/9//3//b/9v/4//n///8H
ABUAJwA/AGIAiACmAL0A1QDqAOwA1QCkAGQAKQD2/8b/pf+a/5X/jf+A/3P/a/9r/27/
d/+H/5z/rv+8/8j/z//Y/93/5P/p/+z/8P/z//T/8//0//X/9//4//j/+f/6//z//P/9
//3/+//8//z//P/+//7//v////////8AAAAAAAABAAEAAgAEAAQABAAEAAQAAwACAAEA
AwADAAMAAwACAAMAAwADAAMAAwADAAQABgAGAAcACAAHAAYABQAEAAUACAAJAAoACgAK
AAoACwAOAA4ADgAPABMAFAAUABQAFgAVABUAFQAYABkAGgAaABwAHQAeAB8AIAAgACEA
IwAmACcAKAAoACgAKAAoACgAKwAsACwALAAqACoAKgApACsAKwArACsAKwAqACkAKAAl
ACUAJAAjACQAIwAiACEAHgAdABsAGQAXABcAFgAWABYAEwASABAADwALAAoACAAIAAcA
BgAFAAQAAwACAAEAAAAAAAAAAAABAP///v/+//z/+//7//v/+//7//r/+f/5//n/+f/4
//b/9v/2//b/+f/5//n/+P/2//b/9v/2//b/9//3//f/9f/1//X/9v/2//b/9//4//j/
+P/4//j/9//3//f/9//3//n/+f/5//n/+f/6//r//P/8//z//f/9//3//v/+//z//P/8
//z//v/+//7//v/8//z/+//7//v/+//7//v/+//7//v/+//5//n/+f/4//n/+v/6//v/
+f/5//j/+P/4//j/9//3//n/+f/5//n/9//3//f/9//5//n/+f/5//b/9v/2//b/9v/2
//b/9v/4//f/9//3//X/9f/1//X/9//3//b/+P/4//f/9v/1//T/9v/3//f/+P/5//r/
+//8//3//f/+//7/AAAAAAAAAAD//////v/+/wEAAQABAAAA/v/9//3//f/9//3//f/9
/wAAAAD+//3/+v/6//r/+v/8//z//P/6//j/+P/4//f/9v/1//T/8//y//L/8v/y//L/
8v/y//L/9P/0//T/9f/1//X/9f/1//P/8//0//X/9f/1//b/9P/0//n/AQAPACEANwBb
AIAAnACyAMkA2wDaAMIAlwBcACQA9f/I/6b/l/+S/4v/gf90/23/bf9x/3T/gf+T/6b/
tP++/8j/0f/a/+H/5v/p/+r/7P/t//D/8//0//X/9//2//b/9//4//j/+P/5//n/+//8
//z//P/6//r/+v/7//3//f/+//7//P/9//3//v/+//7//v/+/wEAAQABAAEAAQABAAEA
AQACAAMAAwADAAUABQAFAAYABgAGAAcACAAIAAgACAAIAAYACAAIAAgACgAKAAoACwAO
AA4ADgAPAA8AEAAQABAAEwATABQAFQAWABcAGAAYABoAGwAcAB0AIAAgACEAIwAiACMA
JAAkACYAJgAmACYAJQAmACYAJgAmACYAJgAlACUAJQAlACUAJQAkACMAIgAjACMAIgAh
AB4AHQAcABsAGgAZABcAFQAVABUAFAAUABAADQAMAAoACgAHAAcABgAEAAMAAgABAAAA
///+//3//P/8//z//P/7//n/+P/4//r/+f/5//n/+P/3//X/8//1//X/9f/0//T/9P/0
//T/9P/z//L/8P/y//L/8v/y//D/8f/x//H/8//z//P/9P/y//L/8//0//L/8v/y//L/
9P/1//b/9//3//n/+f/5//n/+f/6//r/+v/6//r/+//5//n/+v/6//z//P/8//z/+v/6
//r/+v/8//z/+//7//v/+//7//v/+f/5//n/+f/7//v/+//6//r/+v/5//n/+//7//r/
+v/6//r/+f/5//f/9//3//f/+f/5//n/+f/3//f/9//3//f/+P/5//r/+P/4//j/+P/2
//X/9f/1//X/9f/1//X/9f/z//L/9P/0//b/9v/2//b/9v/3//f/+P/5//r/+//8////
//8AAAAA///+//3//P///////v/+//////////7//v/9//3//f///////////////v/7
//n/+v/6//r/+v/4//j/+P/2//b/9v/2//X/9v/1//T/8//y//L/8v/y//P/9P/1//b/
9v/2//b/9//3//f/9//3//f/9//4//n/9//3//j/+P/8/wMAEQAfADEATQBxAJIAqgC8
ANMA3QDSAKwAdwA8AAwA3/+2/6D/m/+Y/5H/hf98/3f/df91/37/jf+f/7L/wP/K/9T/
2//i/+f/7P/v//L/9v/5//r/+v/6//r/+//8//z//f/+/wAAAAABAAEAAAAAAP///v8A
AAAAAAABAP////8AAAAAAgADAAMABAAGAAYABgAGAAUABQAFAAUABgAHAAgACQAJAAkA
CAAHAAkACQAJAAoACgAKAAsADAALAAoACQAIAAoADAAMAAwADgAOAA4ADwAQABAAEAAR
ABMAFAAUABQAFQAVABYAFwAZABsAHQAeAB4AHwAgACEAIAAgACEAIwAkACUAJgAmACYA
JgAmACYAKQAqACoAKgAoACgAKAAnACcAJwAnACcAKQAoACcAJgAjACMAIgAhACIAIQAg
AB8AHgAdABsAGQAXABcAFgAWABQAEQAQAA4ADAAJAAkACAAHAAcABwAHAAQAAwACAAEA
AAAAAAAAAAABAP///v/+//z/+//7//v/+//7//r/+f/5//n/+f/4//j/+P/4//j/+f/5
//n/+P/4//j/+P/4//r/+//7//v/+//7//v//P/6//r/+//8//7//v/+//7/////////
/////wEAAQABAAEAAQACAAIAAAAAAAAAAQADAAMABAAEAAQABAAEAAQABAAEAAQABAAC
AAIAAQABAAEAAQABAAEAAQABAAEAAQABAAEAAQAAAAIAAgABAAEAAQABAAAAAAAAAAAA
/////wEAAQABAAEAAQABAAEAAQABAAEAAQABAP7//v/+//7/AAAAAAAAAAACAAEAAQAB
AAEA/////wIAAgACAAIAAgACAAMAAwAEAAUABgAHAAgACwALAAwADAAMAAwADAAMAA0A
DQAMAAwACwALAAsACgAKAAkACQAJAAsACwALAAsACQAIAAUAAwAEAAQABAAEAAIAAgAC
AAAAAAAAAAAA///+//3//P/7//j/+P/4//j/+v/6//r/+v/6//r/+v/7//3//f/9//3/
/////wAAAQD//////v/+/wIACwAbAC0ARwBpAI8AsADIAOAA9wD7AOgAvAB7ADgAAgDT
/7L/pP+h/5z/lf+L/4D/e/97/3//iv+X/6f/uP/E/87/1v/d/+T/6f/u//H/9P/2//n/
+v/5//r/+//9//7//v///wAAAgACAAMAAwABAAIAAgACAAIAAgACAAMABQAFAAYABgAG
AAcABwAIAAgACAAIAAgACAAHAAYABQAHAAcABwAHAAgACQAJAAkABwAHAAcACAAKAAoA
CwAMAAsACgAJAAgACQAMAA0ADgAQABAAEAARABAAEAAQABEAEwAUABQAFAAXABcAGAAZ
ABwAHQAeAB4AHgAfACAAIQAkACQAJQAnACgAKQAqACoAKgAqACoAKgArACwALAAsACoA
KgAqACkAJwAnACcAJwAoACgAKAAoACYAJQAjACEAIgAhACAAHwAeAB0AGwAZABcAFwAW
ABYAFAARABAADgAMAAkACQAIAAgABwAGAAUABAADAAIAAQD+//7//v/+/////f/8//z/
+v/5//n/+f/5//n/+P/3//f/9//3//b/+P/4//j/+P/5//n/+f/4//j/+P/4//j/+v/7
//v/+//7//v/+//8//7//v///wAAAgACAAIAAgABAAEAAQABAAMABQAFAAUABQAFAAYA
BgAGAAYABgAHAAcABwAIAAgABgAGAAYABgAIAAgACAAIAAgACAAHAAcABwAHAAcABwAH
AAcABwAHAAUABQAFAAQABQAGAAYABwAHAAcABgAGAAYABgAFAAUABQAFAAUABQADAAMA
AwADAAQABQAGAAcABAAEAAQABAAEAAQABAAEAAQAAwADAAMAAQABAAEAAQADAAMABAAC
AAIAAgACAAAAAQABAAIABQAGAAcACAAIAAcABwAGAAgACAAIAAgACQAJAAgACAAJAAkA
CQAIAAoACQAJAAkACAAHAAYABQAHAAgABwAHAAQABAAEAAQABAAEAAQAAgAAAAAAAAD/
//7//f/8//v/+v/6//r/+v/6//r/+v/6//j/+P/4//n/+//7//v/+//5//n/+v/7//v/
+//8//z//P/9/wEACwAZACsARwBuAJIAsADHAN8A8ADuANEAngBeACMA8P/E/6f/nP+X
/4//gv93/3P/df94/3//jf+g/7D/vv/I/9H/2P/h/+j/7f/w//T/9f/2//f/+P/5//v/
/v/+////AAAAAAAAAQABAAMABAAEAAQABAAEAAQABQADAAMABAAEAAYABwAHAAgABgAG
AAYABgAHAAcABwAHAAcABwAHAAcACAAJAAkACQALAAsACwAMAAoACgALAAwADAAMAAwA
DAAMAA4ADgAOAA4ADgAOAA8AEgASABIAEwAVABYAFgAWABkAGQAaABsAHAAdAB4AHgAe
AB8AIAAhACMAJAAmACkAKQApACkAKAApACoAKwAsACsALAAsACwALAAsACwAKwArACsA
KwArACsAKgApACgAJwAnACYAJQAmACUAJAAjACAAHwAdABsAGwAbABoAGgAYABUAFAAS
ABIADwAPAA4ADAALAAoACQAIAAcABgAFAAQABAAEAAQAAQD///7//v8AAP//////////
///+//3/+//7//v/+v/8//z//P/8//v/+//7//r//P/8//z//P/8//3//f/9//3//f/9
//7/AAAAAAEAAgAAAAAAAAAAAAEAAQABAAEAAQADAAMAAwABAAEAAgACAAMABAAFAAcA
BgAFAAUABAAEAAQABAAEAAYABgAGAAYABAAEAAMAAwAFAAUABQAFAAMAAwADAAMAAwAD
AAMAAgAEAAQAAwADAAEAAQAAAAAAAgACAAEAAQD/////////////////////////////
///+//7//v/+//7//v/+//7//v/9//3//f/9//3//f/9//3//f/+//7//v/+//7//v/+
//7//v/+//7//v//////AAADAAQABQAGAAcABwAIAAgACAAIAAgACAAJAAkACAAIAAkA
CQAJAAgACAAHAAcABwAJAAkACQAJAAkACAAFAAMABAAEAAQABAACAAIAAgAAAP//AAAB
AAEA/v/9//z/+//4//j/+P/4//r/+v/6//r/+P/4//j/+f/7//v/+//7//n/+f/6//v/
+f/5//r//P/+/wMADQAbAC0ARwBrAI4AqAC+ANUA4wDaALoAhQBKABQA5f+8/6T/nf+W
/4//hf94/3H/c/93/37/jf+h/7T/wP/K/9T/2//i/+f/6v/t//L/9v/3//r/+v/6//r/
+//8//z//f/+//7//v////////8AAAAAAAAAAAAAAAABAP////8AAAAAAgADAAMABAAC
AAIAAgACAAEAAQABAAEAAwADAAMAAwADAAMAAgABAAMAAwADAAQABAAEAAUABgAGAAYA
BgAGAAgACgAKAAoACwAKAAkACQAMAAwADAANAA0ADgAOAA4ADwAPABAAEQAUABUAFgAW
ABYAFwAYABkAHAAcAB0AHwAgACEAIgAiACIAIgAiACIAIwAkACQAJAAiACIAIgAhACMA
IwAjACMAIQAgAB8AHgAfAB8AHgAdAB4AHQAcABsAGAAXABUAEwARABEAEAAQAA4ACwAK
AAgACAAFAAUABAAEAAMAAgABAP7//f/8//v//P/8//z//P/7//n/+P/4//b/9f/1//X/
9//3//b/9f/z//P/8//y//T/9P/0//T/8//z//P/8v/0//T/9P/0//T/9f/1//X/8//z
//P/9P/0//T/9f/2//b/9v/2//b/9//3//f/9//5//v/+//7//n/+f/6//r//P/8//z/
/f/7//v//P/8//z//P/8//z//P/8//z//P/6//r/+f/5//v/+//7//v/+//7//v/+//5
//n/+f/4//r/+v/5//n/9//3//b/9v/3//j/+P/5//f/9//3//f/9f/1//X/9f/3//f/
9//3//X/9P/z//L/9P/0//T/9P/0//P/8//z//P/8//z//P/9f/1//b/9v/2//b/9v/4
//j/+P/4//r/+//7//z/+//8//3//v8AAAEAAwAEAAIAAgACAAIABQAFAAQABAADAAMA
AwACAAEA///+//3//v///wAAAQABAAAA/f/7//z//P/8//z//P/8//z/+v/4//j/+P/3
//j/9//2//X/8v/y//L/8v/0//T/9P/0//b/9v/2//f/9f/1//X/9f/3//f/+P/5//f/
9//4//j//P8DAA8AHwAzAE8AcwCSAKoAvgDRANkAyACiAG0ANAAEANX/sP+c/5v/mP+R
/4X/ev93/3f/ef+A/5H/o/+0/8L/zP/U/9v/4P/n/+r/7//y//L/8//4//n/+v/7//3/
/P/8//3//v/+//7/////////AAAAAAAAAAAAAAAAAQADAAMABAAEAAQABQAFAAYABgAG
AAYABgAFAAUABQAFAAMAAwADAAMABgAHAAcABwAFAAUABQAGAAYABgAHAAgABgAGAAYA
BgAGAAgACAAIAAoACgAKAAsADgAOAA4ADwARABIAEgASABMAEwAUABUAGAAZABoAGgAa
ABsAHAAdAB4AHgAfACEAIgAjACQAJAAiACIAIgAiACMAJAAkACQAJgAmACYAJQAkACMA
IgAhACEAIAAfAB4AHQAdABwAGwAaABkAGAAXABYAFQATABEADgANAAsACgAJAAcABwAG
AAQAAQABAAAA/v/9//z/+//8//v/+v/5//b/9v/2//b/9//1//T/9P/0//P/8//z//P/
8//y//H/8f/x//H/8P/w//D/8P/w//H/8f/x//D/8v/y//L/8v/y//P/8//z//H/8f/x
//L/8v/y//P/9P/0//T/9P/0//f/9//1//b/+P/4//j/+P/6//v/+//8//z//P/8//z/
/////wAAAAD+//7//v/+//3//f/8//z/+//7//v/+v/8//v/+//7//3//f/9//3/AAAA
AP7//f/8//z//P/8//r/+v/6//j/9f/0//P/8f/x//H/8f/x//D/8P/w//D/8v/y//L/
8v/y//L/8v/z//H/8f/x//H/8//z//T/9f/z//H/8P/w//L/+f8FABUAKQBHAG8AkgCu
AMYA3wDnANwAvACBADoAAADP/6j/lP+R/5L/jf+B/3b/df93/3n/gv+R/6P/tP/C/8z/
1P/d/+L/5f/o/+v/7P/u/+//8v/1//b/9//5//n/+P/4//j/+v/6//v/+//7//z//P/8
//r/+v/6//v/+//7//z//P/+//////8AAAAAAAAAAAAA//////////8BAAEAAQABAAAA
AQABAAEAAQABAAEAAgAEAAQABQAGAAQABAAEAAQABgAIAAgACAAKAAoACgALAAsACgAJ
AAkADAAOAA8AEAAVABUAFgAXABgAGQAaABoAHgAfACAAIQAiACIAIwAlACgAKQAqACoA
KAAoACgAKAAnACgAKAAoACYAJgAmACUAIwAjACMAIwAjACIAIQAgAB8AHwAeAB0AHAAb
ABoAGQAXABUAEgAPAAsACwAKAAoACgAHAAYABAACAP/////+//r/+f/4//f/+f/5//n/
+f/3//b/9f/0//X/8//y//L/8v/x//H/8f/v/+//7v/t/+//7//v/+7/8P/w//D/8P/z
//P/8//y//L/8v/y//L/9P/1//X/9f/1//X/9f/2//b/9v/3//j/+f/6//v//P/7//v/
+//7//v//f/9//3//f/9//7//v/8//z//P/9//z/+//7//r//P/8//z//P/8//z//P/8
//7//v/9//3/+//7//v/+//7//v/+//7//v/+//7//r/+v/6//n/+f/7//v/+v/6//j/
+P/3//f/+f/5//n/+f/5//n/+f/5//n/+f/5//n/+v/6//r/+v/6//r/+v/6//r/+f/5
//n/+f/5//n/+f/5//n/+v/6//r/+v/6//r/+v/5//n/+f/6//v/+//7//v/+//7//v/
+//7//v//P/6//r/+v/6//n/+f/5//n/+f/5//r//P/8//v/+//7//3//f/9//3//v/9
//z/+//5//r/+//7//v//P/9//3/+//6//z//P/8//z//v/+//7//v/9//z/+//6//z/
/f/9//7///8AAAEAAgADAAMABAAEAAYABgAGAAYABwAHAAYABgAHAAcABwAGAAgABwAH
AAcABwAHAAcABwAKAAoACAAHAAYABgAGAAYABgAGAAYABAACAAIAAgABAAAA///+//3/
/P/8//z//P/6//r/+v/6//r/+v/6//v//f/9//3//f/7//v//P/9//3//f/+//7//v8B
AAsAGQArAEcAbQCWALYAzgDpAP8ABAHqALkAeAA2AP//0P+w/6P/nv+X/4v/gP97/3//
g/+I/5X/pf+0/8L/zP/U/9v/5P/r/+7/8f/2//j/+//8//3//v///wEAAgACAAMABAAE
AAQABQAFAAcACAAIAAgACAAIAAgACQAHAAcACAAIAAgACQAJAAoACAAIAAgACAALAAsA
CwALAAsACwALAAsADAANAA0ADQANAA0ADQAOAAwADAANAA4ADwAQABEAEgAQABIAEgAS
ABQAFAAUABUAGAAYABgAGQAZABoAGgAaAB0AHQAeAB8AHgAfACAAIAAiACMAJAAlACYA
JgAnACkAKQApACkAKAApACoAKwAsACsALAAsACwALAAsACwAKwArACsAKwArACsAKgAp
ACgAKgArACsAKwAqACkAKAAnACgAJwAlACMAIQAhACAAIAAgAB0AHAAaABsAGQAaABoA
FgAVABQAEwAUABMAEgARABAAEAAQABAADwANAAwADAAOAA0ADQANAAsACwAKAAkACwAL
AAsACgAKAAoACgAKAAkACQAJAAgACgAKAAoACgAIAAkACQAJAAsACwALAAwACgAKAAsA
DAAKAA==
         </WaveFormData>
      </LeadData>
      <LeadData>
         <LeadByteCountTotal>10000</LeadByteCountTotal>
         <LeadTimeOffset>0</LeadTimeOffset>
         <LeadSampleCountTotal>5000</LeadSampleCountTotal>
         <LeadAmplitudeUnitsPerBit>4.88</LeadAmplitudeUnitsPerBit>
         <LeadAmplitudeUnits>��V</LeadAmplitudeUnits>
         <LeadHighLimit>2147483647</LeadHighLimit>
         <LeadLowLimit>268435456</LeadLowLimit>
         <LeadID>V6</LeadID>
         <LeadOffsetFirstSample>0</LeadOffsetFirstSample>
         <FirstSampleBaseline>0</FirstSampleBaseline>
         <LeadSampleSize>2</LeadSampleSize>
         <LeadOff>FALSE</LeadOff>
         <BaselineSway>FALSE</BaselineSway>
         <ExcessiveACNoise>FALSE</ExcessiveACNoise>
         <MuscleNoise>FALSE</MuscleNoise>
         <LeadDataCRC32>3783972458</LeadDataCRC32>
         <WaveFormData>
8v/y//L/8v/0//b/+P/6//r/+v/6//r/+//8//3//v/+//7//v/+//7//v/+//7///8A
AAEAAgABAAAA///+////AAABAAIAAAAAAAAAAAD+//7//v/+/wAAAAAAAAAA/v/+//7/
/v///wAAAQACAAAAAAAAAAAAAgACAAIAAgADAAQABQAGAAYABgAGAAYACAAKAAwADgAQ
ABAAEAAQABIAEgASABIAFAAWABgAGgAcABwAHAAcAB4AIAAiACQAJgAmACYAJgAoACgA
KAAoACkAKgArACwAKgAqACoAKgAsACwALAAsACsAKgApACgAJQAkACMAIgAgACAAIAAg
ABwAGgAYABYAFQAUABMAEgAPAA4ADQAMAAkACAAHAAYABgAGAAYABgADAAIAAQAAAAIA
AgACAAIAAQAAAP///v/8//z//P/8//3//v///wAA///+//3//P/9//7///8AAAAAAAAA
AAAA/v/+//7//v8AAAAAAAAAAP7//v/+//7/AAAAAAAAAAAAAAAAAAAAAAAAAAAAAAAA
AQACAAMABAADAAIAAQAAAAMABAAFAAYABAAEAAQABAAGAAYABgAGAAcACAAJAAoACQAI
AAcABgAHAAgACQAKAAgACAAIAAgABgAGAAYABgAHAAgACQAKAAkACAAHAAYACAAIAAgA
CAAGAAYABgAGAAQABAAEAAQABQAGAAcACAAHAAYABQAEAAYABgAGAAYABAAEAAQABAAE
AAQABQAFAAkACQALAAsADAALAAsACgANAA4ADgAPAA0ADgAOAA4ADAANAA0ADAAMAA0A
DgAPAAwACwALAAoACwAMAA0ADAAKAAkACQAJAAkACQAJAAcABwAIAAcACAAHAAYAAwAB
AAIAAgABAAAAAAABAAEAAQAAAAAAAAAAAAIAAgACAAIAAQABAAAA//8BAAIAAwADAAMA
AgADAAgAEgAdACsARABeAHAAfQCMAJoAngCUAH4AYQBHACwAEAD6/+v/4//Z/8z/vf+z
/7H/sP+w/7b/wP/M/9f/3v/l/+z/9P/4//z//f///////////wAAAgADAAYACAAIAAgA
CgAJAAgABwAIAAkACgALAA0ACwALAAsACwALAAsADAAMAA4ADgAOAA8ADgANAAwACwAO
AA8ADwAQAA8ADgANAAwADAAMAAwADAAOAA4ADgAOAA0ADAALAAsADQAOAA8ADwANAA8A
EAAQABQAFAAVABUAFQAXABcAGQAYABgAGQAbABwAHQAeACEAIQAiACMAIwAkACYAJwAo
ACkAKwAsAC0ALwAuAC0ALQAwADEAMgA1ADIAMgAyADEANAA0ADMAMwA1ADUANQA1ADQA
MwAxADAAMAAwADAAMAAsACoAKAAmACUAJQAkACQAIQAgAB8AHQAZABgAFQAVABYAFQAV
ABUAEgAPAA0ACgAJAAoACwAMAAsACwALAAkABwAFAAQABAAFAAYABwAIAAcABgAFAAIA
BAAEAAQABAAEAAQABQAFAAIAAAAAAAAAAgADAAQABQAEAAMAAQAAAAIAAgACAAMAAQAB
AAEAAQABAAIAAgABAAIAAwAEAAUABAADAAMAAgAEAAQABQAFAAQABAAEAAUABQAEAAMA
AgAGAAcABwAIAAcABgAFAAQABQAFAAUABQAGAAcACAAKAAkACAAIAAcACAAIAAgACAAG
AAUABAADAAUABQADAAMABAAEAAQABAAEAAMAAgAAAAAAAQAEAAUAAgACAAIAAgADAAMA
AgACAAEAAQAAAAAAAAAAAAAAAgAEAAIAAgACAAIAAAABAAEAAwAFAAcABwAJAAcACAAI
AAgABgAFAAUABQAIAAgACAAIAAcABwAGAAUABwAHAAcABwAHAAgACAAIAAcABgADAAIA
BAAFAAYABwAGAAUAAgAAAAAA/v/+//7//P/6//n/+P/6//n/+P/4//v/+//7//z/+//6
//n/+P/5//r/+//8//z/+//6//n/9v/1//X/9//8/wMACgAUACMANwBQAGYAdACJAJoA
ogCYAIQAZABDACcADAD2/+j/4f/b/8//vP+t/6f/of+g/6b/sv++/8r/1f/a/93/4v/m
/+r/7v/x//X/9//1//X/8//0//T/9v/4//j/+P/6//r/+v/6//z/+v/6//r/+//8//3/
/v////7//f/9//z//P/8//z//f/7//v/+//7//v/+//6//r//P/8//z//P/7//r/+f/4
//v//P/9//7//P/8//z//f/8//z//P/7//3///8AAAAAAAAAAAEAAQACAAUABgAJAAkA
CAAIAAkACQAJAAkACwAOABAAEgATABIAEgARABAAEwAVABYAFwAaABoAGgAbABsAGwAb
AB0AHwAgACEAIQAfAB4AHAAbAB4AHwAgACEAIAAfAB0AHAAdABwAGwAaABkAGAAXABYA
EwARAA4ADAALAAoACQAHAAQAAgD+//3//P/7//v/+//7//n/+P/2//H/8P/v/+7/7v/v
//D/7//x/+//7v/u/+3/7P/r/+r/6//s/+3/7P/q/+r/6v/q/+r/6v/r/+v/6v/o/+j/
6P/p/+n/6f/p/+r/6//r/+z/6//q/+n/6f/q/+v/7P/t/+z/7v/v/+//7v/t/+z/6//s
/+3/7//w//D/8P/x//H/8f/y//P/9f/0//T/9P/0//P/8//y//L/9P/0//T/9P/y//H/
8P/v//D/8f/y//T/8v/y//P/8//w//D/8P/w//D/8f/y//P/8v/x/+7/7f/t/+7/7//w
//H/8f/x//D/7f/t/+//7//v//D/8f/y/+//7//u/+7/7f/t/+z/7P/s/+z/6P/o/+n/
6v/r/+z/7v/v/+//8f/w//H/8P/x//L/9P/1//b/9v/1//X/9f/0//T/9P/0//f/9//2
//X/9P/z//L/8f/y//T/9f/2//b/9v/0//T/8f/x//H/8f/y//P/8v/y/+//7P/r/+r/
7P/q/+n/6P/m/+X/5P/k/+P/4//j/+T/5f/m/+f/6P/n/+b/5f/k/+X/5f/l/+X/6P/n
/+f/4//i/+X/7P/4/wUAFQAqAEQAVgBnAHoAjgCcAJgAiABrAEcAJgAIAOz/2//T/83/
wv+x/6X/n/+a/5b/nP+m/7L/u//G/83/1P/Y/9z/3v/f/+H/4//l/+n/6//s/+z/7v/t
/+z/6//s/+3/7v/v//L/8v/y//L/8//y//H/8P/v//D/8f/z//T/8//y//H/8f/y//P/
9P/1//X/9f/0//T/8v/y//L/8v/z//T/9f/2//T/9P/0//T/9v/2//b/9//4//j/+P/3
//f/+f/6//r//v/+///////+/////v///wEAAgAEAAcACQAJAAkACwALAAwADQANAA4A
EAARABIAEQATABQAFQAZABoAGwAdAB8AHwAfACEAIQAiACMAIwAmACYAJQAlACMAIwAj
ACMAJAAlACUAJgAjACIAIQAgAB0AHAAbABoAGgAZABcAFgASABAADgALAAoACgAIAAkA
BgAFAAUABQABAP///v/8//3//v///wAA/P/7//r/9//6//n/+f/6//r/+v/6//r/+f/4
//f/9P/2//b/9v/2//X/9P/0//P/8//y//P/9P/1//X/9f/1//X/9f/0//T/9f/2//f/
+f/4//f/9v/1//j/+v/7//v/+f/5//n/+f/5//n/+v/6//v//P/+/////P/8//z//f8A
AAAAAAAAAAEAAQAAAAAA/v/+//7//v/+////AAABAAAA///+//7/AAAAAAEAAQAAAAAA
AAAAAP3//f/9//3//v////7////+//7//v/+//////////7//f/9///////8//z//P/8
//z//f/9//7//v/9//v/+v/7//z//f/+//z//P/8//z/+v/6//v//P/9//7//P/9//3/
///+/////v///wEABAAGAAgABwAFAAQAAwAFAAYABwAIAAkACQAIAAcABwAHAAcABwAH
AAgACAAIAAgACAAGAAYABQAFAAUABQAHAAcABQAEAAIAAAAAAAAAAgAAAP///v/8//v/
+v/6//3//f/9//7//v/+//7//v/8//z//P/8//7///8AAAEAAAD9//3//f/+////BgAO
ABcAHwAsAEIAXABtAHwAkgCmAKwAogCNAG0ATAAsABAA+f/t/+X/2v/L/7n/rf+q/6b/
qP+0/8T/0f/c/+P/6P/q//D/9P/1//n//f///wEAAQACAAIABAACAAIAAgAEAAUABgAH
AAoABwAGAAUABQAIAAkACgALAAkACQAKAAoACAAIAAgACQAKAAsADAANAAsACwAKAAoA
DAAMAAwADAAMAAwADAAMAAoACgAKAAoADAAMAAwADQANAAwACwAJAAsADQAOAA4AEAAQ
ABEAEQAPABEAEQATABUAFgAYABsAGQAZABkAGwAeACAAIgAjACUAJgAmACYAJQAnACgA
KQAtAC4ALwAxAC8ALwAvADEAMwA0ADUANQA2ADYANQA1ADUANQA1ADUANgA3ADcAOAA2
ADQAMgAwADAAMAAwADAALgAtACsAKgAoACYAJAAhACAAIAAeAB8AHAAZABcAFQAUABMA
EwASABAAEAAQABAADQANAA0ACwAOAA0ADQAOAA0ADAALAAoADAAMAAwACgAKAAoACgAK
AAgACAAJAAkACwAKAAsADAAKAAkACAAHAAkACQAIAAgACAAIAAgACQAHAAcABwAHAAgA
CgALAAsACAAHAAYABQAGAAcACQAKAAgACAAJAAkACAAIAAgACQAKAAoACgAKAAkACQAI
AAgACgAKAAoACgALAAsACwALAAkACQAJAAoADAAMAA0ADQALAAoACQAIAAgACQAKAAsA
CwALAAkACQAIAAgACAAIAAsACwALAAoACAAHAAgABwAIAAgACAAIAAcABwAGAAYABQAF
AAQABAAFAAYABwAIAAcABgAFAAQABAAGAAgACAAGAAQABAAEAAQABAAFAAUABwAJAAsA
CwANAAwADAALAAoADQANAA4ADwAPAA4ADQAMAA8ADwAOAA0ADQANAA0ADQAMAAwACwAK
AA0ADgANAA4ADAALAAoACQALAAsACQAIAAgABgAGAAYABAACAAEAAAABAAEAAQACAAEA
AQABAAIAAgACAAIAAgAEAAQABAAEAAQAAwACAAEABgAHAAcABQAEAAUADAAUAB8ALQBG
AGAAcgCBAJAAoACiAJgAhABnAEkAMAAWAPz/7f/j/9n/yv+5/7H/r/+u/67/tv/C/87/
1//e/+f/7P/y//r//v//////AQABAAEAAwAEAAQABgAIAAgACAAKAAgACAAIAAoACwAM
AA0ADwAOAA0ADAALAAsACwAMAAwADAAMAAwADQALAAsACwALAAwADQANAA4ADAAMAAwA
DAAMAAwADAAMAA4ADgAOAA4ADQAMAAsACwANAA4ADwAPAA0ADwAQABAAEAAQABEAEQAS
ABUAFgAZABkAGAAYABkAHAAdAB4AIQAhACIAIwAjACUAJgAmACYAKQArACwALQAtACwA
KwArAC0ALwAxADUANAA0ADQAMwA0ADQAMwAzADQANQA2ADcANAAzADEAMAAyADIAMgAy
ADAALgAsACoAKAAnACUAJAAlACQAIwAhAB4AHAAYABcAGAAXABcAFwATABEAEAAOAAwA
DAAMAAwADQANAA0ACwAJAAcABgAGAAcACAAJAAoACQAIAAcABAAEAAQABAAEAAYABgAH
AAcABAACAAIAAgAFAAUABQAFAAMAAwACAAIAAgACAAIAAwAFAAUABQAFAAMABAAEAAMA
BAAFAAYABwAFAAUABgAGAAYABgAHAAcABwAIAAkACwALAAoACQAIAAoACwALAAwACgAK
AAoACgALAAsACwALAA0ADQANAA4ADQAMAAwACwALAAwADQAOAAsACwALAAsACwALAAkA
CQAKAAoACgAKAAoACQAIAAYABwAHAAkACQAGAAYABgAGAAUABQAEAAQABwAHAAYABgAD
AAIAAQAAAAIAAgACAAIAAgD+//z//v/+/wAAAAAAAAAAAAABAAEAAwABAAMAAwAFAAYA
CAAJAAoACQAHAAYABQAHAAgACQAKAAkACQAIAAcABQAFAAUABQAHAAgACAAIAAUABAAB
AAAAAQABAAEAAQADAAMAAQAAAP7//P/8//z//f/8//z//P/6//n/+P/4//v/+//7//z/
/P/8//z//P/8//z//P/8/////////////P/7//n/+f/8/wMADgAYACMANQBMAGAAbgB9
AJAAnACaAIoAbgBPADEAFAD4/+j/3//b/9P/xv+3/6//q/+m/6j/sv/A/87/2f/g/+f/
7P/w//L/8v/1//f/+////wEA//8AAAAAAgAAAAAAAAACAAMABAAFAAgABwAGAAUABQAH
AAcABwAHAAUABQAGAAYABAAEAAQABQAGAAcACAAJAAgABwAFAAQABgAGAAYABgAGAAYA
BgAGAAYABgAGAAYACAAIAAgACQAHAAYABQADAAQABwAJAAoADAAMAA0ADQALAA0ADQAP
ABEAEgAUABcAFQAVABUAFwAYABoAHAAdAB0AHgAeAB4AHQAfACAAIQAmACYAJgAnACUA
JQAlACcAJwAoACkAKQAqACoAKQApACcAJwAnACcAKAApACkAKgAnACYAJQAkACMAIgAh
ACAAHgAdABsAGgAXABYAFQATABIAEgAQABEADwANAAwACwAKAAkACQAIAAYABgAGAAYA
AwADAAMAAQACAAEAAQACAAEAAAD///7/AAAAAAAA/v8AAAAAAAAAAP///v/+//3//v/+
/wAAAgAAAP///v/9///////+//7//v/+//7////9//3//f/9/wAAAgADAAMAAgABAAAA
////////AAAAAAAAAAABAAEAAAAAAAAAAQAEAAQABAAEAAQAAwABAAAAAgACAAIAAgAB
AAEAAQABAAAA///+//7/AAAAAAEAAQD+//7//v/+//////////////////3//f/8//z/
/P/8//////////7/+//7//3//f/8//z//P/8//v/+//6//r/+//7//r/+v/7//z//f/+
//z/+v/4//r//P/8//z//P/8//3//f////3//////wEAAgAEAAUABgAFAAMAAgABAAQA
BAAEAAQABQAFAAQAAwABAAEAAQABAAIABAAFAAYAAwACAP///v/////////////////9
//z//P/6//r/+v/8//r/+f/4//f/9f/z//L/9f/1//X/9v/2//b/9v/2//T/9P/0//T/
9v/3//j/+f/2//P/7//v//T/+/8IABQAJQA7AFIAZAB0AIcAmgCkAKAAjgBwAEsALQAQ
APb/5v/h/9v/0f/C/7X/rf+n/6T/qP+y/7z/xv/T/9z/4f/k/+j/6v/s/+3/7//z//X/
9//2//b/9f/2//T/9P/0//b/9//4//n//P/6//r/+v/7//v/+//7//v/+//7//z//P/6
//r/+v/7//3//f/9//3/+v/5//f/9v/4//j/+P/4//r/+v/6//r/+P/4//j/+P/6//r/
+v/7//v/+v/5//f/+P/7//3//v8AAAAAAQABAAAAAQAAAAEABAAEAAUABwAHAAcABwAJ
AAwADgAQABEAEwAUABQAFAAUABUAFQAVABoAGgAaABsAGgAZABgAGQAbABwAHQAdAB4A
HgAdAB0AGwAbABsAGwAcAB0AHQAeABwAGgAYABYAFQAUABMAEgAQAA8ADQAMAAgABgAE
AAEAAAAAAP7////8//n/9//1//T/8//z//L/8P/w//D/8P/u/+3/7P/p/+r/6f/p/+r/
6P/o/+j/6P/q/+r/6v/o/+j/6P/o/+j/5v/m/+f/5//n/+b/5//o/+f/5//n/+f/6f/p
/+j/6P/p/+r/6//t/+v/6//r/+v/7P/u/+//7//u/+3/7P/r/+z/7f/v//D/8v/y//P/
8//w//D/8P/x//T/9P/0//T/8//z//L/8v/0//T/9P/0//P/8//z//P/8f/x//H/8v/0
//T/9f/1//P/8v/x//D/8P/x//L/8//1//X/8//z//D/8P/w//D/8//z//P/8v/v/+//
8f/x//H/8v/z//T/8//z//L/8v/y//H/7//u/+//8P/x//L/8P/w//D/8P/w//L/9P/y
//L/8v/y//H/8f/w//H/8v/1//b/+f/3//j/+P/4//j/9//3//f/+f/6//v//P/8//v/
+f/3//n/+f/5//n/+P/4//f/9v/3//j/9//4//f/9//3//f/9f/1//P/8v/z//L/8//0
//L/8P/v/+7/7v/t/+z/7P/v/+//7//w/+//7v/t/+z/7f/u/+//8P/w/+//7v/t/+7/
7//v/+//8P/x//T/+v8DAA8AIAA4AFAAZQB2AIoAmACaAI4AdwBVADgAHAAAAOv/3//X
/8r/uf+p/5//oP+e/6D/qv+4/8P/yv/R/9b/2v/g/+b/6//v//H/8f/x//H/8v/y//T/
9//4//n//P/6//r/+v/8//z//P/8//3////////////+//3//f/8//3//v///wEAAAD/
//7//f///////v/+////AAABAAIAAQAAAP///v///wAAAQACAAAAAAAAAAEAAgACAAIA
AQACAAUABwAIAAcABgAGAAUABgAJAAoADQAMAAwADQAPAA8ADwAPABEAEwAWABkAGwAZ
ABoAGgAaABwAHwAhACMAJQAkACMAIwAlACUAJQAnACkAKgArACsAKwAqACgAJwAqACsA
LAAtACsAKwAqACoAKQAoACcAJgAnACYAJQAkACAAHwAdABwAHQAcABsAGQAXABYAEwAT
ABEADwAOAA0ADAALAAsACgAHAAYABQAEAAUABQAFAAMAAwABAAAAAAD+//7//v/+////
AAABAAAA///+//3//P/+//7///////7//P/8//z//f/9//3//f///////v/+//z//P/8
//3//v///wAAAQABAAIAAgABAP//////////AAABAAMABAADAAIAAgABAAEAAgADAAUA
BAAEAAQABAADAAMAAgACAAMABAAFAAYAAwADAAMAAwAEAAUABgAIAAcABgAGAAUABAAE
AAQABAAFAAUABQAFAAQAAwAAAP//AQACAAMABAAEAAMAAgAAAP////8BAAEAAQACAAMA
BAABAAEAAAAAAAMAAwACAAIAAQAAAP///v/+//7//v/+/wAAAAAAAAAA/v/9//v//f8A
AAAAAAAAAAAA/v//////AQADAAUABQAHAAkACgAKAAoACAAHAAcABwAKAAoACgAKAAkA
CQAIAAcABwAHAAcABwAJAAoACgAKAAkACAAFAAQABAAFAAYABwAGAAUAAgAAAAEAAAAB
AAIAAAD+//3//P/8//v/+v/6//z//f/+/wAA///+//3//P/+//7//v/+////////////
/v/7//v//f8CAAcADgAYACEALwBGAFwAbAB/AJQAogCiAJIAeABXADkAHAACAO7/5f/f
/9f/yP+1/6v/qf+m/6j/tv/E/9D/2//i/+f/6v/u//L/9P/5//v///8BAAMAAAAAAP//
AAABAAIAAwAGAAYABgAGAAgABgAGAAYABwAIAAkACgALAAgABwAHAAYABwAIAAkACwAL
AAsACwALAAkACQAIAAgACQAKAAsADAALAAoACQAIAAoACgAKAAoADAAMAAwADQANAAwA
CwAJAAoADQAPABAAEQAQABAADwARABMAEwAVABYAFgAXABkAFwAXABcAGQAcAB4AIAAh
ACEAIgAiACIAIwAlACYAJwAqACoAKgArACkAKQApACsALAAuADAAMQAxADAALgAtAC8A
LwAvAC8ALwAvAC4ALgAtACwAKwAqACsAKgApACgAJAAjACEAIAAfAB4AHQAbABoAGgAY
ABkAFQATABIAEQASABEAEQAQAA0ADAALAAoACwALAAsACQALAAkACAAIAAcABgAFAAQA
BQAGAAcABgAEAAQABAAEAAQABAAFAAUABQAEAAUABgAGAAUABAADAAQABQAFAAYABAAE
AAQABQAHAAcABwAHAAYACAAJAAkACAAHAAYABQAIAAkACwAMAAsACgAKAAkACgAKAAoA
CwAKAAoACgAKAAkACQAIAAgACwAMAA0ADgAMAAsACgAJAAsACwALAAwADgAOAA8ADwAN
AAwACwAKAAoACwAMAA0ACwALAAkACQAKAAoACgAKAAkACQAJAAgABQAFAAcABwAHAAgA
CQAKAAcABwAGAAYABwAHAAYABgAIAAgACAAIAAcABgAFAAQABQAGAAcACAAKAAcABgAI
AAgACAAIAAkACwAMAA8ADgAPAA4ADwAQABIAEwAUABIAEQARABEAEgASABIAEgAVABUA
FAATABAADwAOAA0AEAASABMAFAATABIADwAOAAsACwALAAsADAANAAwADAALAAgABwAG
AAcABgAGAAYABgAFAAQABAADAAMAAwAEAAUABgAHAAgABwAGAAUABAAHAAcABwAHAAgA
BwAFAAUABgALABgAIgAvAEEAWgBsAHoAiQCaAKIAngCOAHQAVwA7ABwAAgDw/+n/4//d
/87/wf+5/7X/sv+0/77/yv/W/+H/6v/x//b/+v/+//7///8BAAMAAwAHAAkACgAKAAwA
CwAKAAkACgAMAAwADAAOAAwADAAMAA0ADQANAA0ADQAOAA8AEQASABEAEAAPAA8AEAAR
ABIAEwARABEAEAAQAA8ADgANAAwADQAOAA8AEAAPAA4ADQAMAA0ADgAPABEAEAAQABAA
DwAPABEAEgASABYAFgAXABcAFQAXABcAGQAaABoAGwAdAB0AHQAdAB8AHgAgACIAIwAl
ACYAJgAmACYAJwAnACcALAAsACwALQArACsAKwAtACsALAAtAC0ALwAwADAAMQAuAC0A
LAArACwALQAtAC4ALQAsACsAKgAnACYAJQAkACQAIwAhACAAHgAcABoAFwAYABgAFgAX
ABQAEwATABMADwANAAwACgAJAAoACwAMAAgABwAGAAMABAADAAMABAAEAAQABAAEAAQA
BAAEAAIABAAEAAQABAADAAIAAgABAAMAAgADAAQAAwADAAMAAwADAAMAAgACAAIAAgAC
AAMAAgABAAAA//8AAAIAAwADAAcABQADAAIABAAEAAQABAAGAAcABwAJAAYABwAGAAcA
CAAKAAsADAAMAAsACwALAAsACgAJAAgACQAJAAgABwAFAAUABQAFAAYACAAJAAoADAAM
AAoACgAHAAcABwAHAAkACQAHAAYAAwAAAP///v////7//v/+//7//f/8//z/+//7//v/
/P/+//7//v/+//v/+v/5//j/+//7//v/+//8//n/9f/z//T/+/8EAA4AGwAvAEgAXgBu
AIEAlACeAJ4AkgB6AFUAMwAWAPr/5v/d/9v/0//E/7X/sf+t/6j/rP+2/8D/zP/V/97/
5f/s/+7/7v/u/+//7//x//P/9//5//r/+v/8//r/+v/6//z//v/+//7/AAD///7//f/9
//v/+//7//v//f/9//7//v/8//z//P/9/////////////f/9//z//P/8//z//P/8//7/
/v/+//7//f/8//v/+v/9//7///8BAAEAAAD///3//f///wAAAAAEAAQABQAFAAIAAwAC
AAMABQAGAAgACwALAAsACwANAA0ADgAPAA8AEgAUABUAFgAWABcAFwAXABsAHAAdAB8A
HwAfAB8AIQAgACAAIAAfACAAIAAfAB8AHgAdABwAGwAdAB0AHAAcABkAGAAXABYAFAAS
ABAADgAKAAkABwAGAAIAAAD+//v//P/8//r/+//5//f/9v/1//L/7//t/+r/6v/s/+7/
8P/s/+v/6v/n/+r/6f/p/+r/6f/o/+f/5v/k/+T/5P/i/+P/5P/l/+b/5P/k/+X/5f/n
/+b/5//o/+b/5f/k/+P/5f/l/+T/5P/l/+b/5//p/+j/5//m/+X/5//q/+z/7f/s/+v/
6v/p/+f/5//o/+j/6f/q/+z/7f/p/+j/5//n/+r/6v/q/+r/6//r/+r/6v/o/+j/6P/o
/+j/6f/q/+v/6P/n/+b/5v/o/+j/6f/p/+b/5v/m/+b/4//j/+P/4//k/+X/5P/l/+P/
4v/h/+D/4f/h/+H/4P/f/9//4f/h/97/3v/e/97/3//f/97/3v/d/93/3P/c/97/3v/e
/97/3P/c/9z/3P/c/9z/3P/c/97/3//f/9//3f/d/9z/3P/e/93/3f/d/9v/3P/d/93/
3P/b/9v/2v/b/9v/2v/a/9n/2f/Y/9f/2P/Z/9n/2f/Z/9j/2P/Z/9n/2f/Z/9n/2//b
/9n/2v/X/9f/1//X/9j/2f/a/9r/2//a/9j/2P/Y/9j/2v/a/9r/2v/Y/9j/2P/Y/9b/
1//X/9n/2//d/93/3//c/9z/2//a/9z/3f/f/+H/4P/g/+D/4P/f/9//3v/d/97/3//g
/+H/4P/g/9//3v/h/+L/4f/i/9//3//f/9//3//f/93/3P/e/9z/3P/c/9v/2P/W/9T/
1f/V/9X/1v/W/9X/1P/U/9L/0v/S/9L/0//U/9X/1v/W/9X/1P/T/9T/1f/V/9X/1P/T
/9r/4v/t////GgA0AEoAWwBwAIQAigB+AGgASQAnAAoA7v/Y/8v/wf+z/6T/k/+L/4n/
iv+I/5D/nP+k/6v/sP+1/7r/wP/G/8z/zf/P/8//z//R/9H/0v/S/9T/1v/W/9b/2P/X
/9b/1f/W/9j/2P/Y/9n/1//X/9f/1//V/9X/1v/W/9j/2P/Y/9n/1v/V/9T/0//U/9X/
1f/W/9b/1v/W/9b/1v/W/9b/1v/X/9j/2f/a/9n/2P/X/9f/2f/a/9v/2//Z/9v/3P/c
/9z/3P/d/93/3v/h/+L/5f/j/+L/4v/j/+T/5f/m/+n/6f/q/+v/6//t/+7/7v/u//H/
8//0//X/9f/0//P/8//2//f/+P/7//n/+v/7//v//P/8//v/+//8//3//v////3//f/8
//z//v/+//7//v/9//z/+//6//j/9//1//T/9f/0//P/8f/t/+z/6f/p/+r/6f/p/+n/
5f/j/+L/4P/e/97/3v/e/93/3f/d/9v/2//Z/9j/2P/a/9r/2v/a/9n/2P/X/9T/1P/U
/9T/1P/W/9b/1//X/9T/0v/S/9L/1f/V/9X/1f/V/9X/1P/U/9L/0v/S/9P/1f/V/9X/
1f/S/w==
         </WaveFormData>
      </LeadData>
   </Waveform>
</RestingECG>
