# Supplementary material for: Detection of Left Atrial Enlargement Using a Convolutional Neural Network-Enabled Electrocardiogram
Source: Front Cardiovasc Med. 2020 Dec 17;7:609976. doi: 10.3389/fcvm.2020.609976 (PMC7773668; doi:10.3389/fcvm.2020.609976)
Supplement: Supplementary file 3 [file Data_Sheet_3.ZIP › normal2/1802017364_5243_0000001G.XML]

<?xml version="1.0" encoding="Windows-1252"?>
<!DOCTYPE RestingECG SYSTEM "restecg.dtd">
<RestingECG>
   <PatientDemographics>
      <PatientID>1802017364</PatientID>
      <PatientAge>79</PatientAge>
      <AgeUnits>Years</AgeUnits>
      <Gender>Female</Gender>
      <PatientLastName>yangjiamin</PatientLastName>
   </PatientDemographics>
   <TestDemographics>
      <DataType>Resting</DataType>
      <Site>1</Site>
      <AcquisitionDevice>MAC55</AcquisitionDevice>
      <Status>Unconfirmed</Status>
      <Priority>Normal</Priority>
      <AcquisitionTime>10:44:03</AcquisitionTime>
      <AcquisitionDate>03-17-2017</AcquisitionDate>
      <CartNumber>1</CartNumber>
      <AcquisitionSoftwareVersion>009C</AcquisitionSoftwareVersion>
      <XMLSourceVersion>MAC5000 v1.0</XMLSourceVersion>
   </TestDemographics>
   <RestingECGMeasurements>
      <VentricularRate>70</VentricularRate>
      <AtrialRate>70</AtrialRate>
      <PRInterval>172</PRInterval>
      <QRSDuration>86</QRSDuration>
      <QTInterval>404</QTInterval>
      <QTCorrected>436</QTCorrected>
      <PAxis>66</PAxis>
      <RAxis>24</RAxis>
      <TAxis>37</TAxis>
      <QRSCount>11</QRSCount>
      <QOnset>225</QOnset>
      <QOffset>268</QOffset>
      <POnset>139</POnset>
      <POffset>194</POffset>
      <TOffset>427</TOffset>
      <ECGSampleBase>500</ECGSampleBase>
      <ECGSampleExponent>0</ECGSampleExponent>
   </RestingECGMeasurements>
   <Diagnosis>
      <Modality>Resting</Modality>
         <StatementCount>2</StatementCount>
         <LabelText>12SL ��ϳ���</LabelText>
      <DiagnosisStatement>
         <StmtFlag>ENDSLINE</StmtFlag>
         <StmtText>�������</StmtText>
      </DiagnosisStatement>
      <DiagnosisStatement>
         <StmtFlag>ENDSLINE</StmtFlag>
         <StmtText>���� ECG</StmtText>
      </DiagnosisStatement>
   </Diagnosis>
   <Waveform>
      <WaveformType>Rhythm</WaveformType>
      <WaveformStartTime>0</WaveformStartTime>
      <NumberofLeads>8</NumberofLeads>
      <SampleType>CONTINUOUS_SAMPLES</SampleType>
      <SampleBase>500</SampleBase>
      <SampleExponent>0</SampleExponent>
      <HighPassFilter>16</HighPassFilter>
      <LowPassFilter>150</LowPassFilter>
      <ACFilter>NONE</ACFilter>
      <LeadData>
         <LeadByteCountTotal>10000</LeadByteCountTotal>
         <LeadTimeOffset>0</LeadTimeOffset>
         <LeadSampleCountTotal>5000</LeadSampleCountTotal>
         <LeadAmplitudeUnitsPerBit>4.88</LeadAmplitudeUnitsPerBit>
         <LeadAmplitudeUnits>��V</LeadAmplitudeUnits>
         <LeadHighLimit>2147483647</LeadHighLimit>
         <LeadLowLimit>268435456</LeadLowLimit>
         <LeadID>I</LeadID>
         <LeadOffsetFirstSample>0</LeadOffsetFirstSample>
         <FirstSampleBaseline>0</FirstSampleBaseline>
         <LeadSampleSize>2</LeadSampleSize>
         <LeadOff>FALSE</LeadOff>
         <BaselineSway>FALSE</BaselineSway>
         <ExcessiveACNoise>FALSE</ExcessiveACNoise>
         <MuscleNoise>FALSE</MuscleNoise>
         <LeadDataCRC32>1458346639</LeadDataCRC32>
         <WaveFormData>
7v/u/+7/7v/y//b/+v/+/xAAIAAwAEAAUgBiAHIAggCFAIYAhwCIAHkAbABfAFIARwA8
ADEAJgAdABYADwAIAAUABAADAAIAAgACAAIAAgAEAAQABAAEAAIAAgACAAIAAAAAAAAA
AAABAAIAAwAEAAIAAgACAAIAAgACAAIAAgACAAIAAgACAAQABAAEAAQABAAEAAQABAAC
AAIAAgACAAMABAAFAAYABgAGAAYABgAFAAQAAwACAAQABAAEAAQABwAIAAkACgAIAAgA
CAAIAAkACgALAAwADAAMAAwADAANAA4ADwAQABIAEgASABIAEgASABIAEgAUABYAGAAa
ABgAGAAYABgAGgAcAB4AIAAiACIAIgAiACMAJAAlACYAKAAoACgAKAAqACoAKgAqACwA
LAAsACwAKgAqACoAKgAoACgAKAAoACYAJAAiACAAHQAaABcAFAASABAADgAMAAoACAAG
AAQAAgAAAP7//P/6//r/+v/6//n/+P/3//b/9v/2//b/9v/0//T/9P/0//L/8v/y//L/
8//0//X/9v/0//T/9P/0//T/9P/0//T/8//y//H/8P/x//L/8//0//T/9P/0//T/8v/y
//L/8v/0//T/9P/0//b/9v/2//b/9P/0//T/9P/2//b/9v/2//T/9P/0//T/9P/0//T/
9P/2//b/9v/2//b/9v/2//b/9v/2//b/9v/0//T/9P/0//b/9v/2//b/9P/0//T/9P/0
//T/9P/0//b/9v/2//b/9f/0//P/8v/y//L/8v/y//P/9P/1//b/9v/2//b/9v/0//T/
9P/0//L/8v/y//L/8//0//X/9v/1//T/8//y//D/8P/w//D/8f/y//P/9P/y//L/8v/y
//T/9f/2//j/9v/1//L/8f/y//L/8//2//j/9f/y//X/9P/0//P/8//0//T/9P/0//b/
9f/1//P/8f/x//H/8f/z//T/9f/1//b/9v/2//r/+P/4//r/+v/4//b/9f/z//D/7//v
/+7/7//w//D/8P/u/+7/7v/u//H/8f/v//H/7//u/+7/7P/w//H/8f/x//H/8f/w//D/
7//v//D/8f/x//D/8P/x//H/7v/v//H/7P/q/+f/5P/m/+z/9P/6/wUAFwApADsATABZ
AGcAcwB8AH4AdQBmAFsATAA3ACkAIwAeABIA/f/v//L/+P/y/+3/8v/5//v//f/+//7/
/P/4//X/+P/5//r/+//5//f/9//4//j/+P/4//n/+v/5//z//f/6//r/+v/7//v/+//7
//v/+v/5//n/+v/4//n/+//8//7//v/9//3/+v/6//z//P/+////AAAAAP//////////
/f/9//7/AAABAAEAAgAEAAMAAgABAAEAAwAFAAYABgAGAAYABgAGAAcABgAFAAUABwAI
AAoADAALAAsACwAKAAwADgAOABAADwAQABAAEAATABYAFwAYABsAHAAcABwAHgAeAB0A
HAAeACEAIQAgACAAIgAjACMAIgAiACQAJQAnACcAJwAmACMAIwAiACIAHwAeABsAGgAa
ABcAEwARABAADQAMAAkACQAGAAMAAQD+//v/+f/4//r/+v/4//j/+f/4//f/9v/0//T/
9P/z//H/8v/y//H/8v/y//H/8f/x//H/8f/x//H/8f/x//H/8f/x//L/9P/y//L/8f/x
/+//7//v/+//8f/y//L/8v/w//D/7v/u/+7/7v/w//D/8P/w//D/8P/y//L/8f/x//L/
8v/y//L/8v/y//H/8f/y//P/8//x//H/8f/w//D/8//z//P/8//0//P/9P/2//T/9f/1
//P/8f/0//T/8//y//H/8f/y//P/8//y//L/9P/0//T/9P/1//X/8//y//D/8v/y//L/
8//z//P/8v/y//L/8//1//T/9P/z//L/8v/w//D/7//v//D/8P/w//L/8//z//P/8f/w
//D/8P/w//D/8P/x//P/8//x//H/8P/w//D/8P/y//T/8v/y//D/9P/y//L/8v/y//P/
8//z//T/9P/z//D/7//u/+7/7//y//T/8f/u//H/8v/y//H/8f/2//b/9v/2//P/8f/w
/+3/7v/v//D/8f/z//T/9f/1//T/9P/0//j/+P/4//r/+v/2//T/8//x/+3/7f/u/+7/
7v/u/+3/7P/u/+7/7v/u/+3/7f/r/+3/7f/s/+z/6v/s/+3/7f/t//D/8f/x//L/7v/t
/+3/7f/u/+7/7//x/+3/7v/v/+3/5v/m/+n/6P/m/+j/8P/4/wMAEQAjADEAQgBVAGUA
bQBwAHQAcQBmAGEAWgBLADsAMwAqABwAEQAFAPj/9v/4//X/8v/3//f/9//4//j/9P/2
//v/+f/5//n/+f/4//X/9P/0//b/9v/2//f/9f/z//X/9f/1//b/9//5//n/+f/5//n/
9//3//j/+v/5//n/+v/6//r/+v/5//n/+P/4//r/+v/6//v//P/8//v/+//7//v//P/9
////AgABAP///v/+//7//v/+////AQADAAQABAADAAIAAQAAAAQABAAEAAUABAAEAAUA
BgAGAAcACAAIAAkADAANABAAEAAQAA8ADgARABQAFQAWABcAGAAYABgAGgAaABkAGAAc
AB8AHwAeACAAIgAjACMAIgAiACQAJQAnACcAJwAmACUAJQAkACQAJQAkACEAIAAcABkA
FQATABIADwAOAAsACQAGAAMAAQD+//v/+f/4//r/+v/4//j/9//2//X/9P/z//L/8f/v
//H/8v/y//H/8f/y//L/8//x//H/8f/x//X/9f/1//X/8v/x//H/8v/0//T/8//z//H/
8f/x//H/8f/y//L/8v/w//D/7v/u//H/8v/1//b/9f/0//P/8v/0//T/8//z//T/9P/0
//T/9P/0//P/8//y//P/8//x//P/8//y//L/8//z//P/8//x/+//7//w//H/8//0//P/
8f/0//T/8//y//H/8f/y//P/8//y//L/8v/y//L/8v/x//H/7//u/+//8v/z//T/8//z
//P/8v/v/+7/7v/v//H/8v/y//L/8v/w//D/7//x//L/8v/y//D/8f/x//H/8//y//L/
8v/y//L/8v/z//P/8//x//H/8P/w//D/8P/y//T/8v/y//T/6v/r//b/9v/2//b/9v/1
//P/8f/w//P/8//x//H/8f/y//T/+P/2//H/7P/t//D/8v/z//X/9v/2//b/9v/2//X/
9f/z//P/8//z//P/8f/y//P/8//0//T/9P/4//j/+P/6//r/9v/0//P/8f/x//H/8v/y
//D/8P/v/+7/8P/w//D/8P/v/+//7f/v//H/8P/w/+7/8v/z//P/8//y//H/7//u/+7/
7//x//P/8P/u/+3/7f/x/+z/6//t/+z/7P/p/+j/6v/q/+7/+v8HABcALQBBAEwAWQBp
AG8AdgB8AHcAcABrAGIAUQBBADMAKAAiABcADQAIAAQAAgABAAAA+//5//v//v8AAAAA
BAABAP7//f/8//v/+//5//n/+v/4//j/+P/5//r/+f/8//3/+v/6//r/+//5//n/+f/5
//n/+f/6//z/9//3//j/+P/8//z/+//7//z//P/+//7//P/9//7//v/9//3//f/9//3/
/f/+/wAAAAD/////AAAAAAAAAAABAAEAAwAEAAQABAAEAAQABAAIAAgACAAJAAoACgAL
AAwACgALAAwADAAMAA4ADgAQABMAFAAUABQAFQAYABkAGgAZABoAGgAaAB8AIAAgACAA
IQAjACIAIAAhACQAJgAnACgAKAAqACsAKQApACkAKAAoACkAKQAqACgAJgAiACAAHwAd
ABoAGQAUABEAEAANAAsACAAFAAMAAgD///3//P/+//7//P/8//v/+v/5//j/+P/4//j/
9//1//b/9v/1//X/9v/2//f/9v/1//T/8//1//X/9f/1//L/8f/x//L/9f/2//b/9//1
//X/9f/1//X/9v/2//b/9v/2//T/9P/0//T/9v/2//T/9P/0//T/9f/2//b/9//1//T/
8//y//P/9P/0//X/9v/3//f/9f/1//X/9P/0//f/9//3//f/9f/z//P/9P/0//X/9f/z
//X/+P/4//f/9f/z//L/8v/1//X/9P/0//L/8v/y//L/9P/1//T/9P/y//T/9P/0//P/
8//z//L/8v/y//P/9f/2//b/9f/0//b/9P/0//P/8//0//T/9P/z//P/8v/x//L/8v/z
//T/9P/0//T/9f/3//f/9f/1//b/9v/2//b/8P/0//H/8P/v/+7/8v/z//T/9v/1//X/
8//z//T/9P/1//j/9v/z//D/8//0//T/8//z//b/9v/2//b/9v/1//X/8//0//X/9v/3
//T/9P/0//P/9v/2//b/+v/6//r//P/8//r/+P/3//X/8f/x//L/8v/0//T/8//y//L/
8v/y//L/8f/x/+//8f/z//L/8v/w//L/8//z//P/8v/x/+//7v/u/+//8f/z//H/8P/w
//H/8f/0//X/7f/s//D/7f/q/+b/5P/y/wAACQAbADEAQwBUAGUAcQB5AHwAfgB5AHQA
awBeAE8AQQA1AC4AJgAVAAkABgAEAAAAAQAEAAEA///9//7/AAAAAAAA///9//3//f/9
//3/+//7//z//P/8//z//f/9//v//f/9//r/+v/6//v//f/9//3//f/8//v/+//8//r/
+//9//7////+//z/+//7//z///8AAAAAAQACAAIAAQABAAEAAQD/////AAACAAQAAwAD
AAQABAAEAAQABQADAAUABgAGAAgACAAIAAgADAAMAAwADQALAAoACgAKAAwADwASABQA
EwAUABMAFAATABQAFAAUABYAGgAcAB4AHQAeAB4AHgAhACIAIgAiACYAKQApACgAJwAo
ACgAJwApACoALQAvAC0ALQAtACwALAAtAC0ALgArACoAJwAmACIAHwAbABkAFgATABIA
DwANAAoABwAFAAQAAQD///7//v/+//z//P/7//r/+f/4//j/+P/4//f/9f/2//b/9f/0
//T/8//z//X/9f/1//X/9f/1//X/9f/2//X/9f/2//b/9v/1//X/9f/1//X/9f/1//b/
9v/2//j/+P/2//b/9v/2//j/+P/2//b/9v/2//T/9P/z//P/9f/2//f/+P/3//b/9P/z
//b/9//3//X/+f/5//j/+P/3//f/9//3//f/9f/1//b/9P/1//X/8//1//j/+P/3//X/
8//y//L/9P/1//X/9v/2//b/9v/2//X/9f/z//L/8//2//f/+P/3//f/9//2//T/8v/x
//H/9f/2//b/9v/4//b/9v/1//X/9v/2//b/9v/3//f/9//1//T/9P/0//j/9P/2//X/
9P/z//L/8//z//P/9P/4//n/+P/5//f/9v/2//j/+v/3//T/9//3//b/9P/z//j/+P/4
//j/+v/5//n/9//1//X/9f/1//X/9v/3//f/+P/4//j//P/+//7/AAAAAPr/+P/3//X/
9f/1//b/9v/2//b/9f/0//P/8v/x//D/9P/1//T/9//3//b/9v/0//P/8//y//H/8v/z
//P/9P/x//H/8v/z//P/8v/y//P/+f/4//X/7f/s//D/6//m/+b/7v/4/wAACQAZAC0A
PQBQAGUAdQCBAIwAkgCPAH4AbQBgAFMAPQAvAC4AKAATAAMAAgD+//j/9f/2//3////9
/wYABgD6//j//f///////////////f/9//7//v/+//7////9//v//f/9//7//v/+////
/f/9//3//f//////AAACAP////8AAAAAAgACAAEAAQD+//7/AAAAAAAAAQACAAIAAQAB
AAEAAQABAAEAAgAEAAQAAwADAAQABAAEAAQABQAFAAcACAAIAAoACgAKAAoACgAKAAoA
CwAOAA4ADwAQAA4ADwAQABAADgAQABAAEgAUABYAFwAYABgAGgAaABoAHQAeAB4AHgAh
ACIAIgAiACYAKQApACgAKAAqACsAKwApACgAKQApACsAKwArACoAKwArACoAKgAnACYA
IwAiAB4AGwAXABUAEgAPAA4ACwAKAAgABgAFAAQAAQD///7//P/8//r/+v/5//j/9//2
//j/+P/4//f/9//4//j/9//0//T/8//z//P/8//z//P/+P/5//r/+//4//X/8//y//T/
9P/z//P/8f/x//H/8f/y//T/9f/2//T/9P/y//L/8v/y//T/9P/2//b/9v/2//T/9P/z
//P/9v/2//b/9v/0//T/8//z//b/9//3//X/9f/1//T/9P/1//X/9f/1//P/8f/x//L/
8//1//b/9f/z//b/9v/1//b/9f/1//b/9f/1//T/9P/0//T/9P/0//f/9//1//T/8v/0
//T/9P/1//X/9f/0//P/8v/y//P/9v/2//X/9P/2//T/9P/z//H/8v/y//L/9P/1//X/
9f/z//L/8v/y//D/8P/w//H/+//1/+z/7v/w//L/9P/z//P/8//0//f/9//1//X/8v/y
//P/9v/4//X/8v/1//X/9P/y//H/9v/2//b/9v/1//P/8v/v//H/8//1//f/9f/2//f/
9//2//b/9v/6//z//P/+//7/+P/2//X/8//x//H/8v/y//T/9P/z//L/8f/w/+//7v/w
//H/8P/z//H/8P/w/+7/8v/z//P/8//z//P/8v/y/+//7//w//H/9P/0//X/9//3//D/
7f/t/+7/7v/r/+r/6v/w//r/AgAVACkAMwBDAFoAZwBzAH0AgAB4AHEAaABdAE4APwAv
ACcAJgAcAAcA+//6//b/8v/5/wIA///7//3//v/8//7//v/7//3//f/9//3//f/7//v/
/P/8//z//P/9//v/+f/7//v/+v/6//r/+//7//v/+//7//3//f/+/wAA/P/7//v/+v/9
//7//v////z//P/+//7/AAABAAIAAgD//////////wEAAQACAAQABAADAAMABAADAAIA
AQABAAMABQAGAAYABgAGAAYABgAIAAgACAAJAAgACAAJAAoADAANAA4ADgAPABIAEwAW
ABYAFgAVABQAEwAWABcAGAAbABwAHAAcAB8AIAAgACAAIAAjACMAIgAjACYAKAApACkA
KAApACkAKQApACkAKAApACkAKAAoACcAJgAjACIAHgAbABcAFQASAA8ADgALAAsACAAF
AAMAAAD9//v/+v/8//z/+v/6//n/+P/3//b/9v/2//b/9f/1//b/9v/1//b/9v/1//X/
9P/z//L/8f/z//P/8//z//T/8//z//T/8v/y//H/8f/v/+//7//v//D/8v/z//T/9P/0
//L/8v/w//D/8v/y//L/8v/y//L/9P/0//P/8//2//b/9v/2//T/9P/z//P/8v/z//P/
8f/1//X/9P/0//X/9f/1//X/9//1//X/9v/0//X/9f/z//H/9P/0//P/8//z//T/9v/3
//f/9v/2//b/9v/2//b/9v/1//L/8P/x//T/9f/2//f/9//3//b/8//y//L/8//2//b/
9f/0//T/8v/y//H/8f/y//L/8v/0//X/9f/1//f/9v/2//b/9f/0//P/8//z//P/8f/x
//T/9P/0//T/8v/0//L/8v/y//L/7//x//T/8v/y//L/8v/x//H/8f/y//X/9f/z//P/
8v/y//P/9v/4//X/8v/1//b/9v/1//X/9v/2//b/9v/4//f/9//1//X/9f/1//X/8//0
//X/9f/2//b/9v/6//r/+v/8//z/+v/4//f/9f/z//P/9P/0//L/8v/x//D/8f/y//P/
9P/0//P/8P/x/+//7v/u/+z/7//x//L/8//x//H/8P/w//H/8f/y//P/8f/w//D/8f/x
//T/8f/x//T/7v/n/+b/6P/q//D/+v8JABkAKQA7AEoAWQBnAG0AcAB0AHcAcgBrAGIA
UwBDADcAMAAmABcACQAGAAoABgD///r///////3//v8AAP7//v8BAP///////////v/7
//r/+v/8//z//P/9//v/+f/7//v/+v/6//r/+//9//3//f/9//v/+//8//7//f/9//7/
/v////7//P/7//v//P///wAA/f/9//3//P/+////AAABAAEAAQACAAQAAQD///7//v//
/wAAAQADAAEAAwAEAAQABgAGAAYABgAIAAgACAAJAAgACAAJAAoADAANAA4ADgAMAA4A
DgAQABEAEgASABIAFQAYABkAGgAaABoAGQAYAB4AIAAhACIAIwAlACQAIgAkACYAJwAn
ACoAKgAsAC0ALQAtAC0ALAAqACkAJwAmACcAJgAjACIAIgAfABsAGQAYABUAFAARAA0A
CgAHAAUABgADAAEAAAD///7/+//6//v/+v/5//j/9v/2//b/9f/1//b/9v/1//b/9v/1
//X/9f/1//X/9f/1//X/9f/1//b/9f/1//b/9v/2//X/9f/3//f/9//3//X/9v/2//b/
9P/0//L/8v/0//T/9v/2//T/9P/0//T/9v/2//X/9f/1//T/8//y//T/9P/z//P/9v/3
//f/9f/1//X/9P/0//f/9//3//f/9f/z//P/9P/0//X/9f/z//P/9v/2//X/8f/v/+7/
7v/x//P/9P/2//T/9P/0//T/9f/1//P/8v/0//b/9v/2//T/8//y//D/8v/y//P/9f/0
//T/8//y//T/8v/y//H/8v/0//X/9v/1//X/9P/z//P/8v/y//L/8v/y//L/8//y//H/
7v/t//D/8v/0//b/8//0//H/8P/y//L/8f/x//L/8v/y//L/8v/y//X/9f/1//b/9f/1
//P/8//w//D/8f/0//b/8//w//P/8v/y//H/8f/1//b/9//4//b/9f/1//P/9f/1//X/
9f/z//T/9f/1//b/9v/2//r//P/8//7//v/3//T/8v/v//D/8f/z//T/8//y//D/7v/v
//D/8f/y//P/8//x//P/8v/w/+//7P/w//H/8f/x//H/8f/w//D/7//v//D/8f/z//L/
8v/z/+//7v/t/+n/6v/w/+//6P/q//D/+P8CABUALQA/AE8AYABtAHcAfQCAAHwAcwBs
AGUAWABJADsAMQAiABgAEwAJAAIAAgAAAP3/AAADAAEA//8AAAAA/v/8//v//f/9//3/
/f/9//v/+//8//r/+v/6//v/+//5//v/+//6//r/+v/7//v/+//7//v/+f/5//r//P/6
//v//f/+/wAAAAD//////P/8//7//v8AAAEAAgACAP//////////AQABAAIABAAGAAUA
BQAGAAMAAgABAAEABAAHAAkACgAHAAYABQAEAAcACAAJAAsACgAKAAsADAAMAA0ADgAO
ABAAEgASABQAFQAWABYAFgAXABoAGwAcAB8AIAAgACAAIQAiACIAIgAmACkAKQAoACcA
KAAoACcAKAAoACoAKwAsAC0ALgAuACwAKwApACgAKQAoACUAJAAgAB0AGQAXABIADwAO
AAsACgAIAAYABQACAP///f/8//r/+v/4//j/+v/6//r/+v/5//j/9//1//f/+P/4//f/
9P/0//P/8//1//X/9f/1//b/9f/0//P/9P/z//P/9P/2//b/9f/1//X/9f/1//X/8//0
//T/9P/0//T/8v/y//L/8v/0//T/9f/2//f/+P/2//b/9f/1//T/9P/0//T/9v/2//X/
9f/1//X/9P/x//T/9f/1//b/9v/1//T/8//0//P/9P/2//T/9f/1//P/8//2//b/9f/2
//X/9f/2//b/9f/z//L/8//0//X/9v/1//X/8//y//L/9P/0//T/9//3//f/9v/z//L/
8v/z//X/9v/2//b/9v/0//T/8//z//T/9P/0//b/9//3//f/9v/0//P/8v/0//T/9P/1
//X/9f/z//P/8v/y//L/8v/6//T/8v/0//T/9P/0//X/9f/1//b/9//3//X/9f/y//L/
8//2//j/9f/y//X/9v/2//X/9f/6//r/+v/6//n/9//2//P/9f/1//X/9f/1//b/9//3
//b/9v/2//r//P/8//7//v/6//j/9//1//H/8f/y//L/8v/y//H/8P/z//T/9f/2//T/
8//w//H/8//y//L/8P/y//P/8//z//P/8//y//L/8f/x//L/8//y//D/7//v//f/+P/x
/+v/6v/s/+3/7P/o/+r/8v/8/wcAGQAtAEEAVABjAHMAfQCCAIYAgwB4AGsAXgBPAEUA
PwA2ACYAFQALAAoADAAEAP3//v8BAAMABQAEAAAA/P/+/////f/9//3//f/9//v/+//8
//v/+v/5//n//P/7//7////9//z/+//7//v/+//7//v//v///wEABAD+//3//f/8/wAA
AAD//////P/8//7//v8AAAEAAgACAP//////////AQABAAIABAACAAEAAQACAAQABAAE
AAUABQAHAAgACAAIAAgACAAIAAgACAAIAAkADQAOABAAEgAPAA8ADwAOAA8AEgATABYA
GQAaABoAGgAYABoAGgAaABwAHgAfACAAIgAiACEAIAAkACcAJwAmACgAKgArACsALAAs
AC4ALwAtAC0ALQAsAC0ALQAsACwALQAsACkAKAAmACMAHwAdABgAFQAUABEAEQAOAAsA
CQAHAAMAAAD+//7//v/8//z/+//6//n/+P/4//j/+P/3//f/+P/4//f/9v/2//X/9f/1
//X/9f/1//f/9//3//f/9P/z//P/9P/3//j/+P/5//f/9//3//f/9v/2//X/9P/1//b/
9f/2//P/8v/z//L/8//0//X/9v/1//T/8v/x//P/9P/1//b/9v/2//X/9f/2//f/9//1
//f/9//2//b/9f/1//X/9f/3//X/9f/2//b/9//3//X/8//2//b/9f/2//X/9f/2//b/
9f/z//L/8//0//X/9v/3//f/9f/0//L/9P/0//T/9f/1//X/9P/1//T/9P/1//T/9P/z
//L/9f/0//X/9f/z//T/9P/0//T/9f/1//X/8//y//L/8v/y//L/8v/z//P/8//x//H/
9P/0//T/8v/0//T/9P/0//T/9P/z//L/8v/0//X/9P/1//T/9P/1//j/+P/1//L/9f/2
//b/9f/1//b/9v/2//b/9//3//j/9//2//X/9P/z//X/9v/3//f/+v/6//r//v/7//r/
+//6//f/9v/2//X/9f/1//b/9v/z//L/8P/u/+//8P/x//L/8f/x/+//8f/y//L/8//y
//P/8//y//H/8//z//L/8v/x//H/8v/z//L/8P/v/+//9f/y/+//9f/y/+j/5//q/+b/
6v/0/wAAEQApADsASQBcAGsAcwCBAIwAiAB/AHoAbQBcAEkAOwA3ADQAIAAPAAsACgAG
AAQA///+///////9/wAAAgAAAAIAAwABAP///f/7//3/+//7//z//v/+//7////+//v/
/P/7//v//P/9/////f/9//3//f/7//v//P/+//3//f/+//7/AAAAAP////8AAAAAAgAC
AAAAAQACAAIAAwADAAMAAwABAAEAAgAEAAIAAQABAAIAAwAEAAUABwAFAAcACAAIAAoA
CgAKAAoACgAKAAoACwAOAA4ADwAQABIAEwAUABQAEwAUABMAFAAXABoAHAAeABwAHgAe
AB4AHwAgACAAIAAkACYAJwAoACkAKwAqACgAKQAsAC4ALwAvAC4ALwAvADEAMQAxADAA
MQAxADAAMAAvAC4AKwAqACcAIwAeABsAGAAVABQAEQAPAAwACQAHAAgABQADAAIAAQAA
AP3//P/7//r/+f/4//j/+P/4//f/9//4//j/9//2//b/9f/1//f/9//3//f/9//3//f/
9//4//f/9//4//b/9v/1//X/9v/3//j/+f/3//j/+P/4//j/+P/2//b/9P/0//b/9v/4
//j/+P/4//j/+P/3//f/+v/6//r/+v/4//j/9//3//b/9//3//X/+f/5//j/+P/5//n/
+f/5//f/9f/1//b/9//5//r/+f/3//r/+v/5//b/9f/1//b/+f/5//j/+P/2//b/9v/2
//j/+f/4//j/9//4//f/9v/5//n/+f/4//f/9v/2//f/+v/6//n/+P/4//b/9v/1//f/
+P/4//j/9v/3//f/9//5//j/+P/4//r/+v/4//j/+P/4//n/+f/5//r/+//7//n/+f/2
//b/9//6//z/+f/2//n/+P/4//f/9//8//z//P/8//r/+f/5//f/9//3//f/9//4//r/
/P/9//3//P/7//7/AAAAAAIAAgD8//r/+f/3//X/9f/2//b/9v/2//X/9P/0//T/9P/0
//f/9//1//f/9f/0//T/8v/2//f/9//3//n/+f/4//j/9v/1//X/9f/3//b/9v/3//H/
8v/z/+//7v/2//X/7P/s//L/9P/+/w8AJQBBAFUAYgBrAH0AiwCUAJIAhwB0AGUAWgBN
AD0AMwAoABoACQD///r//v/+//n//P8DAAEAAwAEAP7/AAACAPv//v///wAAAQAAAP3/
/P/8//3//v///wEAAQD//wEAAQAAAAAAAAABAP///////////////wAAAgAAAAEAAwAE
AAMAAgAAAP////8AAAMABAAEAAUABgAGAAMAAwADAAMABQAFAAYACAAKAAkACQAKAAoA
CgAKAAsACgALAAsACgAMAAwADAAMABAAEAAQABEAEAAQABEAEgASABMAFAAUABQAFgAW
ABgAGQAaABoAGgAbAB4AHwAgACMAJAAkACQAJQAmACYAJgAoACsAKwAqACgAKgArACsA
LgAuADAAMQAxADEAMQAwAC8ALwAuAC4ALAAqACYAJAAkACEAHQAbABoAFwAWABMAEAAM
AAgABQAFAAMAAgACAAIAAgAAAAAA/P/6//j/9v/3//j/+f/5//n/+v/6//n/+P/4//f/
9//3//f/9//3//n/+f/5//n/+v/5//n/+v/5//j/9v/1//f/9//3//f/9f/2//b/9v/4
//j/9v/2//b/9v/4//j/+P/4//j/+P/4//j/9//3//j/+P/4//j/+P/4//f/9//4//n/
+f/3//f/9//2//b/+f/5//n/+f/5//f/9//4//j/+f/5//f/9//6//r/+f/4//f/9//4
//n/+f/4//j/+v/6//r/+v/6//n/9v/0//X/+P/5//r/+f/5//n/+P/3//b/9v/3//j/
+P/3/w==
         </WaveFormData>
      </LeadData>
      <LeadData>
         <LeadByteCountTotal>10000</LeadByteCountTotal>
         <LeadTimeOffset>0</LeadTimeOffset>
         <LeadSampleCountTotal>5000</LeadSampleCountTotal>
         <LeadAmplitudeUnitsPerBit>4.88</LeadAmplitudeUnitsPerBit>
         <LeadAmplitudeUnits>��V</LeadAmplitudeUnits>
         <LeadHighLimit>2147483647</LeadHighLimit>
         <LeadLowLimit>268435456</LeadLowLimit>
         <LeadID>II</LeadID>
         <LeadOffsetFirstSample>0</LeadOffsetFirstSample>
         <FirstSampleBaseline>0</FirstSampleBaseline>
         <LeadSampleSize>2</LeadSampleSize>
         <LeadOff>FALSE</LeadOff>
         <BaselineSway>FALSE</BaselineSway>
         <ExcessiveACNoise>FALSE</ExcessiveACNoise>
         <MuscleNoise>FALSE</MuscleNoise>
         <LeadDataCRC32>2027988115</LeadDataCRC32>
         <WaveFormData>
7P/s/+z/7P/y//b/+v/+/wYADgAWAB4ALQA6AEcAVABfAGgAcQB6AGAASAAwABgABQD0
/+P/0v/V/9b/1//Y/9v/3v/h/+T/6P/q/+z/7v/v//D/8f/y//L/8v/y//L/8v/y//L/
8v/w//D/8P/w//D/8P/w//D/8f/y//P/9P/y//L/8v/y//T/9P/0//T/8v/y//L/8v/1
//b/9//4//j/+P/4//j/9v/2//b/9v/2//b/9v/2//f/+P/5//r/+//8//3//v/8//z/
/P/8//7//v/+//7/AAAAAAAAAAACAAIAAgACAAMABAAFAAYABwAIAAkACgANAA4ADwAQ
ABAAEAAQABAAEwAUABUAFgAXABgAGQAaABwAHgAgACIAIgAiACIAIgAjACQAJQAmACcA
KAApACoAKwAsAC0ALgArACoAKQAoACQAIgAgAB4AGwAaABkAGAATABAADQAKAAcABgAF
AAQAAgAAAP7//P/7//r/+f/4//f/9v/1//T/8v/y//L/8v/y//L/8v/y//H/8P/v/+7/
8P/w//D/8P/y//L/8v/y//D/8P/w//D/7//u/+3/7P/u/+7/7v/u/+7/7v/u/+7/7//w
//H/8v/w//D/8P/w//D/8P/w//D/8v/y//L/8v/y//L/8v/y//D/8P/w//D/8P/w//D/
8P/y//L/8v/y//L/8v/y//L/9P/0//T/9P/y//L/8v/y//T/9P/0//T/8v/y//L/8v/y
//L/8v/y//H/8P/v/+7/7v/u/+7/7v/u/+7/7v/u/+//8P/x//L/8f/w/+//7v/w//D/
8P/w//D/8P/w//D/7v/u/+7/7v/u/+7/7v/u/+z/7P/s/+z/7P/s/+z/7P/u/+7/7v/u
/+7/7v/v/+//9P/1//b/9v/2//b/9v/2//b/9v/3//n/+v/6//r/+v/5//n/9//2//f/
9v/0//X/8//z//P/8//y//H/8v/x//L/9P/1//b/9v/4//j/+P/1//P/8f/w/+z/7P/r
/+n/5//m/+b/5f/n/+f/5v/m/+b/5v/k/+T/5f/l/+X/5f/n/+f/5//n/+X/5v/m/+b/
5//n/+f/6P/m/+X/5f/m/+b/5v/o/+j/5P/h/+T/5P/m/+3/9//8/wEABwASACYAPQBK
AFMAYgB7AI4AlACMAHcAUQAvABwACQDt/9b/yP/A/8H/xP/E/8X/0//g/+P/5f/o/+r/
6f/r/+v/6//r/+z/7P/t/+z/7f/v/+3/7f/t/+//8P/w//H/8v/x//D/7//u/+7/7v/u
/+3/7f/u//D/8v/w//H/8//0//P/8//y//H/8//z//P/9P/2//b/9//3//f/9//4//j/
+P/4//n/+f/7//v/+//8//z/+//7//r//f/9//3//v8BAAEAAQADAAMAAgABAAEABAAF
AAUABgAFAAYABgAIAAsACwAMAA4ADgAOAA8ADwARABMAFgAYABcAGAAYABoAGwAeAB4A
HwAiACMAJAAkACUAJwApACoAKAAoACkAKgArACsAKwAsACwALAAsACkAJgAlACUAIgAi
ACAAHAAZABcAFAAQAA4ADgALAAkABgABAP///P/7//n/+P/3//b/9f/1//T/9P/0//T/
8//x//D/8P/w/+//7//v/+//7//t/+3/6//r/+r/6//r/+v/7f/u/+//8P/v/+7/7f/r
/+3/7v/u/+7/7P/s/+z/7P/s/+z/7P/s/+7/7v/u/+7/7P/r/+v/7f/t/+3/7f/t//D/
8P/w/+//7//v//D/8P/y//L/8v/y//D/8f/x//H/9P/0//L/8v/y//L/8v/z//P/9P/0
//L/8v/0//T/8//x//D/8P/w//H/8f/x//D/8v/y//P/8//x//H/8P/w//L/8//z//P/
8f/x//H/8f/w//D/8f/z//P/8v/w/+7/8P/v/+7/7v/v/+//7//t/+//8f/x//H/7v/u
//D/7v/t/+3/7v/u/+z/7v/u/+3/7P/s/+3/7f/t/+3/7f/t/+v/7v/u/+7/7v/u//D/
8P/x//H/8v/z//T/9P/0//T/9P/0//b/9v/3//n/+v/6//r/+v/9//3/+//6//j/9v/z
//P/8f/x//H/8f/z//P/9f/1//X/9v/2//b/9v/4//j/+P/1//P/8f/w/+7/7v/t/+v/
6//q/+r/6f/p/+n/6P/o/+j/6P/m/+b/5//n/+f/5//l/+X/5f/l/+b/6P/p/+r/5//n
/+f/6P/p/+n/6v/s/+j/6P/q/+j/5v/l/+j/6P/q/+//9//+/wUADQAaACQANQBKAFsA
ZgB3AJIAogCWAHUATQAnABIABQDv/9z/2P/a/9f/3P/o/+3/6//u//H/8//0//T/8//1
//n/9v/1//X/9P/0//L/8v/z//P/8//z//X/9P/y//H/8P/z//T/9f/2//T/9P/0//P/
9f/2//j/+v/3//f/+P/4//b/9//3//f/+f/5//n/+v/6//r/+//7//n/+f/6//r/+//8
//7////9//3//f/+//////8AAAAAAgADAAQABgAGAAUABAAFAAYABgAGAAcACAAJAAkA
CgALAAwADAAOAA8ADwAQABIAEwAUABYAFwAaABsAHQAeAB8AIAAgACIAIQAkACQAJQAn
ACkAKwAsACwALQAuAC4ALwAwADIANAA3ADcANwA4ADcANgA1ADEAMQAxADIAMAAsACoA
JgAjACEAHgAaABgAFgATABEADgALAAkABgAFAAMAAgABAAAA+//7//r/+v/5//j/9v/z
//T/9P/0//P/9v/3//j/+f/4//f/9P/z//b/9//3//f/9P/0//T/9P/2//b/9v/1//P/
9P/0//T/9v/2//b/9v/1//T/8//y//P/9P/1//b/9v/1//X/9//3//f/9//3//f/9v/1
//P/9P/1//f/+P/2//b/9v/2//b/9//3//f/+P/4//b/9v/2//b/9v/3//j/+v/7//r/
+P/6//r/+f/7//r/+v/6//3//f/9//z/+//6//r/+f/7//v/+v/6//r/+//7//v/+f/5
//n/+f/3//b/9v/3//r/+v/5//j/+P/3//b/9v/5//n/+f/3//b/9//2//X/9v/2//j/
9v/z//P/9P/0//b/+P/4//f/9P/0//X/9f/1//X/9f/1//P/8f/z//j/+P/4//j/+P/2
//b/9//3//r/+//8//z//f/+////AAD9//z//P/9////AAABAAIAAwADAAEAAAD+//z/
+f/5//v/+//7//v/+//7//3//f/9//7//v/+//7/AAAAAAAA/f/7//n/+P/0//T/8//x
//P/8v/y//H/8f/x//D/8P/u/+7/7P/s/+3/7f/t/+3/7//v/+//7//t/+7/7v/u/+//
7//v//D/7//t/+z/7P/u/+j/6P/s/+7/7f/s/+7/9v/5//3/BAALABMAHgAuAD8AUABb
AGYAfQCYAKIAjgBpAD8AHQAMAPv/4//W/9b/3P/h/+b/8P/1//P/9P/5//n/9P/2//v/
/f/5//f/9//4//j/+v/4//j/+f/4//f/9v/3//j/+P/5//r/+P/4//j/+P/6//r/+v/5
//n/+v/8//7/+v/5//n/+P/5//v//P/9//v/+//7//z//P/8//3//f/9//3//v/+//z/
/P/9//3/////////AAD/////AAAAAAIAAwAEAAYABQAFAAUABwAKAAoACgALAA4ADwAP
ABAADgAOAA0ADgARABEAEgAUABUAFgAYABkAHAAdAB8AIAAjACQAJAAmACYAKAAnACcA
KAApACoAKgAtAC8AMQAyADIAMgAzADQANQA1ADUANgA4ADgAOAA1ADIAMQAxAC4ALAAq
ACYAIwAhAB4AGgAYABYAEwARAA4ACQAHAAQAAwADAAIAAQAAAP3//f/8//z/+v/6//n/
9//3//j/+f/5//n/+f/5//n/+P/3//T/8//2//f/9//3//b/9v/2//b/9//4//n/+f/3
//j/+P/4//f/9v/1//T/9v/2//b/9v/4//j/+P/4//j/9//3//n/9//3//f/9//4//j/
+P/3//f/9//4//j/+f/6//v//P/7//v/+v/5//r/+v/4//j/+v/6//r/+//7//z//P/6
//r//P/8//v/+//6//r/+v/5//n/+f/4//j/+P/5//n/+//7//r/+v/4//n/+f/5//n/
+f/5//n/9//2//b/9//5//r/+v/6//j/9//2//b/+f/5//n/9//1//f/9//3//b/9v/4
//b/9f/1//b/9v/2//j/+P/3//j/+P/5//n/8//2//T/9P/0//T/9//4//r/+//+////
AAAAAAAAAAAAAAAA/v/+////AQAAAAAAAAAAAAMAAwABAAAAAgAAAP3//f/9//3//f/9
//v/+//9//3//f/+//7//v/+/wAAAAAAAP3/+//5//j/9v/2//X/8//0//T/9f/1//T/
8//x//D/8v/y//D/8P/x//H/8f/x/+//7//v/+//7f/u/+7/7v/w//H/8v/0//H/7//u
/+7/8P/0//T/7P/s/+//8P/w//L/9f/9/woAEwAZACYANgBDAE4AWQBmAHsAlACaAIIA
XQA1ABcABgD1/+P/2P/W/9b/2f/i/+z/8//1//T/9//5//j/+v/9//v/+f/3//f/+P/4
//v/+v/7//3/+//7//v//f/8//r/+f/4//r/+v/6//r//P/8//z/+//5//r//P/+//v/
+//8//z/+v/7//v/+//+////AAACAAAAAAABAAEAAwADAAQABAADAAIAAgABAAMAAwAD
AAQABQAFAAYABgAFAAUABQAGAAkACQAJAAsADAAMAAwADQAMAA0ADQAOABIAFAAVABgA
FgAVABUAFgAXABgAGgAbAB4AHwAhACIAIwAkACQAJgAnACoAKgArACwALQAuAC4ALQAv
ADEAMgAzADQANgA4ADgANwA2ADYANwA4ADkANwA0ADMAMwAwACwAKgAmACMAIwAgABwA
GgAYABUAEwAQAA0ACwAIAAcABQAEAAMAAgABAAEAAAAAAAAAAAD///3/+//6//n/9//5
//n/+f/5//f/9//1//X/9//5//r/+//4//j/+P/4//r/+v/6//n/+f/6//r/+v/4//j/
+P/4//r/+v/6//r/+P/4//j/+P/4//f/9//5//n/+f/5//n//P/8//z/+//5//n/+v/6
//f/9v/1//T/9//5//r/+//8//z/+v/6//r/+v/6//v/+f/6//r/+P/4//r/+v/5//f/
9v/2//b/+P/5//r/+v/8//z//f/9//z/+//5//j/+v/7//v/+//5//n/+f/5//b/9P/z
//P/9//4//j/+P/6//n/+P/4//f/9//3//X/9v/5//r/+//5//j/+f/2//n/9//4//j/
+P/4//j/+v/6//v/+/8AAAEAAgACAAQABAAEAAQAAwACAAIAAwAEAAQABAAEAAcABwAF
AAQABgAEAAEAAQD///////////3//f//////AAACAAMABAAGAAgACAAIAAMAAQD///7/
/P/8//v/+f/4//b/9f/z//H/8f/w//D/8//0//P/9P/1//X/9f/1//L/8f/w/+//8f/y
//L/8v/z//P/8//0//L/8f/x//L/8v/2//j/8v/y//P/8v/u/+7/9/8FAA4ADQARABgA
KAA/AFAAWwBoAHsAlACkAJwAhwBtAE0AMgAdAAkA8v/g/9j/2f/Y/9z/4f/j/+b/7f/1
//7/AgD5//f//f//////AAAAAP7//P/8//3/////////AQAAAP7//f/8//z//P/8//z/
/v/+//7//f/+/wAAAwAGAAEAAQACAAIAAAABAAEAAQACAAMABAAGAAUABAAEAAMAAQAB
AAIAAgADAAQABgAHAAYABQAEAAQACAAJAAsADAALAAkABwAGAAgACQAKAA0ADAAMAAwA
DQAPABEAEgAUABMAFAAUABYAFQAVABYAGAAaABwAHwAhACEAIQAiACIAIQAiACIAJAAm
ACoAKwAtADAAMQAyADIAMgAzADQANAA0ADQANQA2ADUANQA1ADYAOQA6ADsAOQA1ADMA
MgAuACwAKgAmACMAIQAeABoAGAAYABUAEwAQAAsACQAGAAUAAwACAAEAAAD//////v/+
/wAAAAD///3//P/8//z/+//5//n/+f/5//f/9//1//X/+f/7//z//f/5//j/9//2//j/
+P/4//f/9//4//j/+P/6//r/+v/6//j/+P/4//j/+P/4//j/+P/4//f/9//5//n/+f/5
//n/+v/6//r/+f/5//n/+v/6//r/+v/6//r/+v/7//v/+//8//z/+v/6//r/+v/6//v/
+//8//z/+v/6//z//P/7//3//P/8//z//f/9//3//P/8//z//f/9//z/+//5//j/+v/7
//v/+//7//v/+//7//f/9v/2//f/+f/6//r/+v/8//v/+v/6//v/+//7//n/9//5//n/
+f/2//b/+P/2//X/9f/2//b//P/6//T/9f/2//f/+P/6//r/+//7/wAAAQACAAIAAAAA
AAAAAAAAAAAAAQADAAYABgAGAAYABAADAAAA/v/8//r/9//3//n/+//9/////f/9////
/////wAAAAAAAAEABAAFAAYAAQD9//n/9v/1//b/9v/1//P/8v/y//H/7//v/+7/7v/w
//D/7v/u/+3/7f/t/+3/7v/v//D/8f/v//D/8P/w/+3/7f/t/+7/7//v//D/8v/w//L/
8v/w//D/8//0//L/9P/9/wcADAATAB0AKgA8AE8AXgBrAH4AlwCmAKQAkABxAEsALQAY
AAEA7f/k/9r/1v/X/9j/3P/n//H/8v/z//X/+P/6//v/+//7//n/+f/6//r/+v/4//j/
+f/7//v/+//9//v/+v/6//r/+v/6//r/+v/8//z//P/7//n/+v/8//7/+f/5//r/+v/7
//3//v////3//f/9//7/AAAAAAEAAQAAAP/////+/wAAAAABAAEAAwADAAMABAADAAMA
BAAEAAUABQAFAAYABQAFAAUABwAKAAoACgALAAsACwAKAAoADAAOAA8AEgAVABUAFgAY
ABcAGAAaABsAHAAdAB8AIAAjACQAJAAmACUAKAAoACkAKAApACoAKgAsAC8AMgA0ADQA
NAA1ADYANQA1ADUANgA2ADYANgAzADAALwAvACwAKAAmACIAHwAfABwAGAAWABIADwAN
AAoACQAHAAQAAwD///7//f/8//r/+//7//z//P/8//v/+f/2//b/9v/1//f/9//3//f/
9f/1//P/8//0//X/9f/1//L/8v/y//L/9P/0//T/8//z//T/9P/0//T/9P/0//T/8v/y
//L/8v/0//T/9P/0//L/8f/x//P/9f/1//X/9f/2//b/9v/1//X/9f/2//b/9v/2//b/
9v/2//f/9//3//r/+v/4//j/9v/2//b/9//3//j/+P/2//b/+P/4//f/+f/4//j/+P/7
//v/+//6//f/9v/2//X/8//z//L/8v/1//f/+P/5//f/9//3//f/9//2//b/9//2//b/
9f/0//b/9f/0//T/9f/1//X/8//z//X/9f/1//b/9v/4//b/9P/z//P/8v/y//T/9P/z
//T/9P/1//X/8//z//P/8//v//H/8//x//L/8P/w//D/8P/x//L/9P/1//j/+f/6//r/
+v/6//r/+v/8//z//f///wAAAAAAAAAAAQABAP///v/+//z/+f/5//f/9//3//f/9//3
//n/+f/5//r/+v/6//z//v/+//7//f/7//n/+P/0//T/8//x//H/8P/w/+//7//v/+7/
7v/u/+7/7P/s/+z/6//q/+n/6v/r/+z/7f/r/+z/7P/s/+3/7f/t/+7/8P/v/+//8P/u
/+z/6v/s/+z/6f/o/+r/7v/z//v/AgAHAA8AHgAwAEEAUgBdAGYAeQCUAKAAjgBrAEMA
HQAGAPn/6f/Y/9T/1v/d/+r/9P/z//H/9P/1//P/9v/6//n/9f/5//n/+f/6//r/+P/2
//b/9//3//f/9//5//f/9v/2//b/9v/2//b/9v/4//j/+P/3//b/9v/3//j/9//3//j/
+P/2//f/9//3//n/+f/5//r/+P/4//n/+f/6//v//f/+//z//P/9//3//f/9//3//v/9
//3//v/+/wEAAQABAAIAAwADAAMABQAIAAgACAAJAAgACQAJAAoACwAMAAwADgAPAA8A
EAASABMAFAAWABcAGAAZABsAHAAdAB4AHgAgACMAJgAmACcAKgArACwALAAtAC8AMQAy
ADAAMAAxADIANQA1ADUANgA1ADQAMwAvAC8ALwAwAC4ALgAsACgAJQAjACAAHAAaABcA
EwAQAAwACwAJAAYABQADAAIAAQAAAPv/+//6//r/+P/4//f/9f/2//b/9v/1//P/8//z
//P/8//z//H/8f/y//P/8//z//L/8v/y//L/9P/0//T/8//x//L/8v/y//L/8v/y//L/
8v/y//L/8v/0//T/9P/0//T/8//z//X/9P/z//L/8f/y//L/8v/x//P/8//0//T/9v/2
//b/9v/0//X/9f/1//b/9v/0//T/9P/0//T/9f/1//b/9v/0//b/+P/4//f/9v/0//P/
8v/1//X/9f/0//L/8v/z//P/9P/1//X/9v/2//f/9//3//X/9f/1//X/9P/0//X/9//2
//b/9f/0//b/9f/0//T/8//z//P/8f/x//P/8//z//T/9P/2//T/8//z//T/9P/z//T/
8//x//P/9P/2//f/9P/z//L/8f/z//P/8//1//H/8P/y//L/8v/y//P/9P/2//f/+P/5
//r/+v/6//r/+v/6//z//P/9////AAAAAAAAAAABAAEA///+//z/+v/3//f/9//3//f/
9//3//f/+f/5//n/+v/6//r//P/+//7//v/6//f/9P/y//H/8v/y//H/7//u/+7/7f/v
/+//7v/u/+7/7v/s/+z/6//r/+v/6//s/+3/7v/v/+7/7v/t/+z/7f/t/+3/7v/s/+v/
6//s/+j/6P/q/+j/6v/x//T/8P/0//v/AQAGABEAHwAuADwASwBWAF8AdACPAJoAigBq
AEUAIQALAPr/5//V/9D/1v/c/+P/6v/w//H/8//2//f/9f/2//T/9f/3//X/9//3//j/
+P/5//j/+f/7//r/+f/4//n/9//2//b/9v/4//j/+P/4//b/9v/2//X/9f/2//j/+v/4
//n/+//8//r/+//7//v/+f/5//n/+v/8//z//f/9//3//f/+//7//v/+////////////
//8AAAEAAQACAAIAAwADAAMABAAFAAUABQAHAAgACAAIAAkACAAJAAkACgAMAA4ADwAS
ABEAEQASABQAFwAYABoAGwAcAB0AHwAgAB8AIAAgACIAIwAmACYAJwAoACkAKgAqAC0A
LwAxADIAMAAwADEAMgA2ADcAOAA6ADkAOAA3ADMAMgAxADEALgAqACgAJAAhAB0AGgAW
ABQAEwARABAADgANAAsACAAHAAMAAgABAAAA//////7//v/+//7//f/7//j/+P/4//f/
+f/5//n/+f/5//n/9//3//b/9//3//f/9v/2//b/9v/2//b/9v/1//P/9P/0//T/9v/2
//b/9v/0//T/9P/0//X/9v/3//j/+P/3//f/+f/3//f/9//3//j/+P/4//f/9//3//j/
+P/2//b/9v/2//f/+f/6//v/+v/6//j/+P/4//j/+P/5//n/+v/6//j/+P/6//r/+f/5
//j/+P/4//n/+f/5//j/9v/2//f/9//3//f/9v/2//T/9f/1//X/9//3//f/9//3//b/
9v/3//j/+P/3//b/9v/1//T/9P/3//f/9//1//P/9f/1//X/9v/2//j/9v/1//X/9v/2
//T/9v/2//X/8v/y//P/8//5//P/8v/z//T/9f/2//T/9P/1//X/+v/7//z//P/8//z/
/P/8//z//P/9/////v/+//7//v8AAAEAAAAAAP7//P/5//n/+f/5//n/+f/5//n/+//7
//v//P/8//z/+v/8//z//P/7//n/9//2//T/9P/z//H/8f/w//D/7//w//H/8f/y//D/
8P/u/+7/7//v/+//7//v/+//7//v/+//8P/w//D/7//v/+//8P/u/+3/7f/u//L/9P/w
/+z/7v/x//T/9P/y//X//f8EAAsAEwAeAC4APwBQAF0AZgB3AJAAlgCEAGUAPwAdAAwA
AQDp/9L/zv/W/93/5v/s/+//8//2//X/+f/4//T/9f/5//v/+f/5//r/+v/8//r/+v/7
//n/+f/5//v//f/8//z//P/6//r/+v/6//z//P/8//v//f/+/wAAAgD9//3//v/+/wAA
AQABAAEAAAD///7//v/+//7///////////8AAAAAAgACAAMAAwABAAEAAQACAAUABQAG
AAYABwAHAAcACAAHAAcABwAJAAwADAAMAA0AEAARABEAEgASABIAEQASABUAFQAWABgA
GQAaABwAHQAcAB0AHwAgACMAJAAkACYAJQAoACgAKQAqACsALAAsAC0ALwAxADIANAA0
ADUANgA1ADUANQA2ADQANAA0ADEAMQAxADIAMAAsACoAJgAjACIAIAAdABwAGQAVABIA
DgAJAAcABAADAAEAAAD///7/+//7//r/+v/8//z/+//5//j/+P/4//f/9f/1//X/9f/3
//f/9f/1//T/9f/1//X/8v/y//L/8v/0//T/9P/z//P/9P/0//T/9P/0//T/9P/2//b/
9v/2//X/9P/z//L/9P/z//P/9f/z//P/8//z//X/9v/3//f/9v/1//X/9P/1//b/9//4
//j/+f/5//n/+P/4//b/9v/4//j/+P/5//n/+v/6//j/+P/6//r/+f/5//j/+P/4//j/
9//2//T/9v/2//f/9//3//f/9v/2//T/9f/1//X/9f/1//X/9f/0//T/9f/3//f/9v/0
//L/9f/1//X/9v/2//X/9P/x//H/8//z//P/8v/y//T/8v/x//H/8v/y//H/8v/x/+//
9P/0//P/8//y//D/8P/w//D/8v/y//P/8//4//n/+v/6//r/+v/6//r/+v/6//v//f/+
//7//v/+//3//f/7//r//P/6//f/9//1//X/9f/1//f/9//5//n/9//4//j/+P/6//z/
/P/8//n/9//1//T/8v/y//H/7//t/+z/7P/r/+v/6//q/+r/7P/s/+r/6v/r/+v/6//r
/+v/6//r/+v/6//s/+z/7P/r/+v/6//s/+r/6f/p/+r/8P/s/+j/7P/u/+3/8P/y//L/
9f/9/wYACwAVACAALgA/AEwAVQBmAH8AkgCMAHAASwAnAA8A/P/t/9//zv/M/9T/2f/e
/+j/6//t//D/8f/x//T/9v/1//X/8//z//P/9P/0//T/8v/y//P/9P/1//b/+f/4//b/
9f/0//T/9P/0//T/9v/2//b/9f/z//T/9v/4//f/9//4//j/9v/3//f/9//3//f/9//4
//r/+v/7//v/+v/5//n/+P/6//r/+//7//v/+//7//z/+//7//z//P/9//3//f/+/wEA
AQABAAMAAgACAAIAAwAFAAcACAAKAAsADAAMAA4ADgANAA0ADgASABQAFwAZABkAGQAa
ABoAGwAcABwAHgAdACAAIAAhACIAIwAkACQAJgApACwALgAsACoAKQAoACoAKwAsAC4A
LgAuAC4AKwAsACsAKwAoACYAJAAgAB0AHQAaABYAFAARAA0ACgAGAAUAAwAAAP///f/8
//v/+v/1//X/9P/0//T/9P/z//H/8f/y//P/8//y//H/8P/v//D/8f/w//H/8f/x//D/
7//w//D/8P/w/+7/7v/u/+3/7//w//D/8P/y//L/8v/y//D/8P/w//D/8P/w//D/8P/x
//H/8v/1//T/8//y//H/9P/0//T/8//y//H/8f/w//D/8P/w//D/8v/z//P/8//2//b/
9P/0//L/8v/y//P/8//0//T/8v/0//b/9v/1//P/8v/y//L/8//z//P/8v/y//L/8//z
//H/8f/w//D/8v/z//P/8//1//X/9f/1//L/8P/v/+//8v/y//H/8P/w/+//7v/u//H/
8f/x/+//7v/v/+7/7f/t/+7/8f/w/+//8P/y//L/8v/y//D/8P/x//H/9f/3//n/+v/4
//j/+P/4//n/+v/8/////v/8//r/+P/6//v/+v/6//z/+v/3//f/9v/1//T/8//0//X/
+P/5//f/+P/4//j/9v/4//j/+P/2//X/9P/0//H/8P/u/+v/6//q/+r/6f/r/+v/6v/q
/+r/6v/o/+j/6//r/+v/6//p/+n/6f/p/+n/6v/q/+r/5//n/+f/6P/q/+n/6f/q/+r/
6P/s/+r/6P/p/+7/7v/s/+3/9f8AAAUACwAcADQAQQBEAE8AZAB/AI4AjgCCAG8AVQA7
ACgAFQD5/+D/1P/M/8v/zv/S/9f/4f/m/+f/7f/y//D/8f/z/+//8P/x//P/9P/z//D/
7//v//H/8f/x//P/9f/0//T/9P/2//b/9v/2//P/8v/x/+//7//w//L/9P/0//X/9//4
//f/9//2//X/8//z//P/9P/y//L/8//z//b/9//5//r/+P/4//n/+f/7//v/+//8//v/
+//8//z/////////AAD///////8BAAIAAgACAAMABAAFAAUABgAHAAgACAAKAAsACwAM
AA4ADQAOABAAEQASABMAFQAWABkAGgAaABwAGwAeAB4AHwAgACEAIgAiACMAJQAnACgA
KgAqACsALAArACsAKwAsAC0ALgAvAC0AKgAnACUAIAAhACAAHQAbABkAFgASABAADQAJ
AAYAAgAAAP///f/9//v/+v/5//j/8//z//L/8v/w//D/7//t/+7/7v/u/+3/7f/t/+3/
7f/v/+//7f/t/+7/7//v/+//7v/u/+7/7v/t/+z/6//p/+v/7P/s/+z/7P/s/+z/7P/s
/+z/7P/s/+7/7v/u/+7/7v/t/+3/7//v/+//7//v/+7/7v/u/+3/7//v//D/8P/y//L/
8v/y//H/8f/w/+//8v/y//D/8P/w//D/8P/x//P/9P/0//L/8P/y//L/8f/x//D/8P/w
//H/8f/x//D/7v/u/+//7//x//H/8P/w//D/8f/x//H/8f/x//H/8f/v/+7/7v/v//D/
8P/v/w==
         </WaveFormData>
      </LeadData>
      <LeadData>
         <LeadByteCountTotal>10000</LeadByteCountTotal>
         <LeadTimeOffset>0</LeadTimeOffset>
         <LeadSampleCountTotal>5000</LeadSampleCountTotal>
         <LeadAmplitudeUnitsPerBit>4.88</LeadAmplitudeUnitsPerBit>
         <LeadAmplitudeUnits>��V</LeadAmplitudeUnits>
         <LeadHighLimit>2147483647</LeadHighLimit>
         <LeadLowLimit>268435456</LeadLowLimit>
         <LeadID>V1</LeadID>
         <LeadOffsetFirstSample>0</LeadOffsetFirstSample>
         <FirstSampleBaseline>0</FirstSampleBaseline>
         <LeadSampleSize>2</LeadSampleSize>
         <LeadOff>FALSE</LeadOff>
         <BaselineSway>FALSE</BaselineSway>
         <ExcessiveACNoise>FALSE</ExcessiveACNoise>
         <MuscleNoise>FALSE</MuscleNoise>
         <LeadDataCRC32>1894944882</LeadDataCRC32>
         <WaveFormData>
KAAoACgAKAAoACgAKAAoACAAGAAQAAgA/f/0/+v/4v/Y/9D/yP/A/7b/rv+m/57/oP+i
/6T/pv+0/8D/zP/Y/97/5P/q//D/9f/6////BAAIAAoADAAOAA8AEAARABIAEAAQABAA
EAARABIAEwAUABQAFAAUABQAEgASABIAEgAUABQAFAAUABIAEgASABIAEgASABIAEgAS
ABIAEgASABIAEgASABIAEgASABIAEgASABIAEgASABAAEAAQABAADgAOAA4ADgAQABAA
EAAQABAAEAAQABAADwAOAA0ADAAMAAwADAAMAAoACgAKAAoACAAIAAgACAAIAAgACAAI
AAYABgAGAAYABAAEAAQABAADAAIAAQAAAAAAAAAAAAAA/v/+//7//v/9//z/+//6//r/
+v/6//r/+f/4//f/9v/3//j/+f/6//v//P/9//7///8AAAEAAgAFAAYABwAIAAkACgAL
AAwADAAMAAwADAAOAA4ADgAOAA4ADgAOAA4ADgAOAA4ADgAQABAAEAAQABAAEAAQABAA
DgAOAA4ADgAQABAAEAAQABAAEAAQABAADwAOAA0ADAAOAA4ADgAOAA4ADgAOAA4AEAAQ
ABAAEAAQABAAEAAQABAAEAAQABAAEAAQABAAEAAQABAAEAAQAA4ADgAOAA4ADgAOAA4A
DgAQABAAEAAQAA4ADgAOAA4ADgAOAA4ADgAMAAwADAAMAAwADAAMAAwADAAMAAwADAAO
AA4ADgAOAA4ADgAOAA4ADAAMAAwADAAMAAwADAAMAAoACgAKAAoADAAMAAwADAAMAAwA
DAAMAAoACgAKAAoACgAKAAoACgAMAAwADAAMAAoACgAKAAoACgAKAAoACgAKAAoACgAK
AA0ADQANAA4ADgAOAA0ADQAQABAAEAAQAA4ADwAQABAADwAPAA8ADgANAAwACwAKAAwA
CwALAAoABwAGAAYABgAEAAIAAgABAAEAAQAAAAAAAgACAAMAAwADAAMABAAGAAcACAAI
AAgACQAJAAkACQAKAAoACQAJAAkACQAJAAkACQAJAAkACQAJAAoACgAKAAoACgAKAAkA
CQAJAAkACgAIAAgACAAIAAoACQAJAAwADwAVABsAIAAhACEAHgAbABcACwAAAPX/6f/a
/9X/1P/J/7v/vP/J/8v/yP/E/7n/rv+p/6//u//D/8z/1//h/+P/4//k/+b/7P/x//T/
+/8BAAMAAgACAAIAAgACAAIAAgACAAMAAwAEAAQABAAEAAQABAACAAMAAwADAAMAAwAD
AAMAAQABAAEAAQABAAAAAAAAAAAAAQABAAEAAAAAAAAAAAABAAEAAQAAAP7///////7/
/v/+//7//v/+//7//v/9//3//f/9//z/+//7//z//P/7//v/+//7//j/+P/3//f/+f/5
//j/9//1//X/9f/1//P/8//1//P/8P/w//D/7//x//D/7//u/+//7v/u/+3/7P/r/+r/
6P/p/+j/6P/m/+b/5v/l/+X/5v/l/+X/5f/j/+L/4f/h/+P/4//i/+L/4v/k/+b/6P/p
/+v/6//s/+//8P/y//P/9v/4//n/+v/4//j/+v/7//7//v/+//7/////////AAACAAIA
AgACAAAAAAAAAAEAAQABAAEA////////AAAAAAAAAAACAAIAAwADAAMAAgACAAIAAgAC
AAIAAgACAAIAAgACAAIAAgACAAIAAgACAAIAAgACAAIAAgABAAEAAgAEAAMAAwADAAIA
AgABAAEAAQACAAIAAgAAAAAAAAAAAAAAAAAAAAAAAgACAAIAAgAAAAAAAAAAAAAAAAAA
AAAAAAAAAAAAAAAAAAAAAAAAAAAAAAAAAP////////////8BAAEAAQABAAEAAQABAAEA
AQABAAEAAQABAAEAAQABAAEAAQABAAEA//////////8BAAEAAQABAAMAAgACAAIAAwAC
AAAA//8BAAEAAQABAAEAAQABAAEAAQABAAAAAAABAAMAAwABAAEAAgAAAAAAAAAAAAMA
AwADAAQABAAEAAMAAwAGAAYABgAGAAQABQAGAAYABwAHAAcABgADAAIAAQAAAAAA////
//7//f/8//z//P/8//r/+v/5//f/9//2//b/9v/2//f/9//3//f/+P/6//v//P/8//z/
//////////8AAAAA/////////////////////////////wAAAAAAAAAAAAAAAP//////
////AAAAAAAAAAAAAP7///8BAAIAAwAHAA8AFAAXABUAEgAPAAkAAwD6//H/5//e/9f/
0P/F/7f/rP+j/5n/kP+E/3f/cP91/4H/kf+h/6z/tf/B/8v/z//W/97/5P/p/+7/8f/z
//X/9//4//n/+v/6//r/+v/6//v/+//8//z//P/8//z//P/8//3//f/9//3//f/9//3/
/f/9//3//f/9//z//P/8//z//f/9//3//P/8//z//P/9//3//f/8//z//f/9//z//P/8
//z//P/8//z//P/7//v/+//7//r/+f/5//r/+v/5//n/+f/5//j/+P/3//f/9//3//b/
9f/1//X/9f/1//X/9f/3//X/8v/y//L/8f/x//D/7//u/+//7v/u/+3/6//r/+v/6v/r
/+r/6v/o/+r/6v/p/+n/5v/l/+X/5f/l/+T/4//j/+P/4//i/+L/5P/m/+j/6v/p/+v/
6//s/+//8P/y//P/9P/2//f/+P/4//j/+v/7//z//P/8//z/////////AAD+//7//v/+
//7//v/+////AQABAAEA////////AAAAAAAAAAACAAIA/////////v8AAAAAAAAAAP7/
/v/+//7/AAAAAAAAAAD+//7//v/+/wAAAAAAAAAAAAD/////AAAAAP///////wAAAAD/
//////8AAAAAAAAAAAAAAAAAAAAAAAAAAAAAAAAAAAAAAAACAAIAAgACAAIAAgACAAIA
AAAAAAAAAAAAAAAAAAAAAAIAAgACAAEA////////////////////////////////////
/////////////////////////////////////////////////////v/+//7/AgACAAEA
AQD//////////wEAAQABAAEA//////7//v///wEAAQD///3///8BAAIAAgACAAIAAgAB
AAEAAQACAAQABAADAAMABAAEAAQABAAEAAUABgAGAAcABwAHAAYAAwACAAEAAAACAAEA
AQAAAP3//P/8//z//P/6//r/+f/5//n/+P/4//b/9v/3//f/+f/5//r//P///wAAAAAA
AAEAAQABAAEAAgACAAEAAQABAAEAAQABAAEAAQABAAEAAwAEAAQABAACAAIAAgABAAMA
AwADAAQABAAEAAQABAAGAAMAAwAGAAkADQARABQAGQAZABQAEwARAAkA/P/1/+//5P/Z
/9L/x/+3/6r/o/+X/4j/ev9v/27/df9//43/n/+s/7X/vf/J/9H/2P/g/+b/6//w//X/
+f/5//n/+v/7//z//v/+//7//v/9//3//v/+//7//v/+//7/AAABAAEAAQD/////////
///////////////+//7//v/+/////////wAAAAAAAAAAAQABAAEAAAAAAAEAAQAAAP7/
/v/+//7//v/+//7//f/////////+//3//f/+//7//f/9//3//f/8//z/+//7//v/+//6
//n/+f/5//n/+f/5//n/+//5//j/+P/4//f/9//2//X/9P/z//L/8v/x//H/8f/x//D/
8f/w//D/7v/u/+7/7f/t/+r/6f/p/+n/6f/o/+f/5//r/+v/6v/q/+r/7P/u//D/7//x
//H/8v/1//b/+P/5//r//P/9//7//v/+/wAAAQACAAIAAgACAAMAAwADAAQABgAGAAYA
BgAEAAQABAAFAAUABQAFAAMABQAFAAYABgAEAAQABgAGAAUABQAFAAQABAAEAAQABAAE
AAQABAAEAAYABgAGAAYABgAGAAYABgAEAAQABAAEAAQAAwADAAQABgAFAAUABQAEAAQA
AwADAAMABAAEAAQABgAGAAYABgAGAAYABgAGAAgACAAIAAgABgAGAAYABgAIAAgACAAI
AAgACAAIAAgACAAIAAgACAAKAAoACgAJAAcABwAHAAcACQAJAAkACQAJAAkACQAJAAkA
CQAJAAkABwAHAAcABwAJAAkACQAJAAcABwAHAAcACQAJAAkACQAJAAgACAAIAAgACAAH
AAcABwAHAAcABwAHAAcABwAHAAkACQAIAAgACQAIAAgACAAIAAgACQAJAAkACgAKAAoA
CQAJAAsADAANAA4ADAANAA4ADgANAA0ADQAMAA0ADAALAAoACAAHAAcABgAHAAYABgAG
AAYABAAEAAMAAQABAAAAAAAAAAAAAQABAAEAAQACAAQABwAIAAgACAAJAAkACQAJAAoA
CgAJAAkACQAJAAkACQAJAAkACQAJAAkACgAKAAoACAAIAAgABwAJAAkACQAKAAoACgAK
AAoACgALAA0ADAARABcAHQAgACMAHwAaABkAFwANAAIA+//z/+b/3//Y/8v/u/+y/6//
pf+W/4b/e/96/4P/j/+d/63/uP+//8n/1f/d/+L/6v/w//f//P///wEAAwADAAQABQAG
AAgACAAIAAgACQAJAAoACgAIAAgACAAIAAoACwALAAsACQAJAAkACQAJAAkACQAJAAsA
CgAKAAoACAAJAAkACQAIAAgACAAIAAkACQAJAAgACAAJAAkACAAIAAgACAAIAAgACAAI
AAcABwAHAAcABgAHAAcACAAIAAUABQAFAAUABAAEAAMAAwABAAEAAAD//wAAAQACAAMA
/////wEA///+//7//v/9/////v/9//z/+//6//r/+f/7//v/+//6//v/+v/6//j/9v/2
//X/9f/2//X/9f/1//P/8v/x//H/8//z//L/8v/y//T/9v/4//n/+//7//z///8AAAIA
AwACAAQABQAGAAgACAAKAAsACgAKAAoACgANAA0ADQAOABAAEAAQABAAEAAQABAAEQAP
AA8ADwANAA0ADQAOAA4ADAAMAA4ADgAPAA8ADwAOAA4ADgAOAA4AEAAQABAAEAAQABAA
EAAQABAAEAAQABAAEgASABIAEgAQAA8ADwAQABAADwAPAA8AEAAQAA8ADwAPABAAEAAQ
ABIAEgASABIAEgASABIAEgAQABAAEAAQABIAEgASABIAEAAQABAAEAASABIAEgASABAA
EAAQABAAEAAQABAADwAPAA8ADwAPAA8ADwAPAA8ADwAPAA8ADwAPAA8ADwAPAA0ADQAN
AA0ADwAPAA8ADwANAA0ADQANAA0ADQANAA0ADwAOAA4ADgAPAA4ADAALAA8ADQAMAAwA
DAAMAAwADQANAA0ADgASABIAEQARABAAEAAQABAAEAARABIAEgARABEAEQAQAA8ADgAN
AAwADgANAA0ADAALAAoACgAKAAoACAAIAAcAAwADAAIAAgACAAIAAwADAAUABQAGAAgA
CwAMAAwADAANAA0ADQANAAwADAALAAsADQANAA0ADQALAAsACwALAA0ADgAOAA4ADgAO
AA4ADQAMAAsACgAKAAwADAAMAAwADAAPAA8ADAANABUAHQAiACUAJQAiAB8AGwARAAIA
9//v/+L/2//Y/83/v/+6/7//vf+6/7L/p/+a/5n/of+t/7n/xv/P/9n/3//f/+D/5v/u
//P/+P/7////AwADAAQABQAGAAYABgAGAAYABwAHAAgACAAGAAYABgAGAAYABwAHAAcA
BQAFAAUABQAFAAUABQAFAAcABgAGAAYABAAFAAUABQAEAAQABAAEAAUABQAFAAQAAgAD
AAMAAgACAAIAAgACAAAAAAAAAP///////////v//////AAAAAP//////////AAAAAP//
///+//3/+//5//v/+//7//v/+//7//3/+//5//j/9//1//P/8v/x//D/8P/w//H/8f/x
//H/8f/w/+//7v/u/+z/7P/s/+v/6//o/+f/5//n/+n/6P/n/+f/6P/n/+X/5P/m/+j/
6v/s/+3/7//v//D/8//0//b/9//4//r/+//8//7//v8AAAEAAgACAAIAAgADAAMAAwAE
AAIAAgACAAIABAAEAAQABQAFAAUABQADAAUABQAGAAYABgAGAAgACAAFAAUABQAEAAQA
BAAEAAQABAAEAAQABAAEAAQABAAEAAQABAAEAAQABAAEAAQABAAEAAMAAwAEAAQAAwAD
AAMABgAGAAUABQADAAQABAAEAAIAAgACAAIABAAEAAQABAACAAIAAgACAAIAAgACAAIA
BAAEAAQABAACAAIAAgACAAQABAAEAAQAAgACAAIAAQABAAEAAQABAAEAAQABAAEAAQAB
AAEAAQABAAEAAQABAAEAAQABAAEAAQABAAEAAQABAAEAAQABAAEAAQABAAEAAwACAAIA
AgACAAIAAQABAAEAAQABAAEAAwADAAIAAgACAAIAAgAFAAUABQAGAAgACAAHAAcABgAG
AAYABgAIAAkACgAKAAcABwAHAAYABQAEAAMAAgACAAEAAQAAAAEAAAAAAAAAAAD+//7/
/f/7//v/+v/6//z//P/9//3//f/9//7/AAABAAIAAgACAAUABQAFAAUABAAEAAMAAwAF
AAUABQAFAAMAAwADAAMAAwAEAAQABAAEAAQABAADAAMAAwADAAQABgAGAAYABgAGAAUA
BQAIAAsAEQAXABoAGwAZABYAEwAJAP3/9v/t/+H/2v/X/87/v/+3/7b/t/+z/6z/nv+R
/4z/lf+j/7H/vf/G/83/0//Z/9//4v/m/+z/8f/2//n/+/////3//v///wAAAAAAAAAA
AAABAAEAAgACAAIAAgACAAIAAAABAAEAAQABAAEAAQABAAEAAQABAAEAAQAAAAAAAAAA
AAEAAQABAAAAAAAAAAAAAQABAAEAAAD+///////+/wAAAAAAAAAA/v/+//7//f/9//3/
/f/8//3//f/+//7/+//7//v/+//6//r/+f/5//n/+f/4//f/9//3//f/9//z//P/9f/z
//L/8v/y//H/8f/w/+//7v/t/+z/7P/r/+n/6f/p/+j/6f/o/+j/5v/m/+b/5f/l/+T/
4//j/+P/4//i/+H/4f/j/+P/4v/i/+L/5P/m/+j/6f/r/+v/7P/v//D/8v/z//b/+P/5
//r/+v/6//z//f/+//7//v/+//3//f/9//7//v/+//7//v8AAAAAAAABAAEAAQABAP//
/////wAAAAD+//7/AAAAAP////////7/AAAAAAAAAAAAAAAAAAAAAAAAAAAAAAAAAAAA
AAAAAAAAAAAAAAAAAAAA/////wAAAgABAAEAAQAAAAAA////////AAAAAAAAAAAAAAAA
AAAAAAAAAAAAAAAAAAAAAAAAAAAAAAAAAAACAAIAAgACAAAAAAAAAAAAAAAAAAAAAAAC
AAIAAgABAP///////////////////////////////wEAAQABAAEA//////////8BAAEA
AQABAP////////////////////8BAAAAAAAAAAAAAAD/////////////////////////
///////+//7//f///////f///////////wAAAAAAAAAAAAABAAEAAQACAAIAAgABAAEA
AgACAAIAAgACAAMABAAEAAUABQAFAAQAAQAAAP///v/+//3//f/8//3//P/8//z/+v/4
//j/9//3//f/9v/2//T/9P/1//X/9f/1//b/+P/7//z//P/8//3//f/9//3//v/+//3/
/f/9//3//f/9/////////////f/+//7//v/+//7//v/9//3//f/9//7//v/+//7//v8A
AAEA//8AAAUACwANABAAFQATABAADQAJAAUA/P/z/+v/4P/X/9D/xf+1/6b/m/+R/4L/
cv9n/2b/b/97/4f/mf+m/6//uf/F/8v/0v/a/+L/6f/s/+3/8f/1//X/9v/3//j/+P/4
//j/+P/7//v//P/8//z//P/8//z//P/9//3//f/7//v/+//7//v/+//7//v//f/8//z/
/P/6//v/+//7//v//P/9//7//f/9//3//P/8//3//f/8//z//P/8//z//P/8//z/+//7
//v/+//6//n/+f/6//r/+f/5//n/+f/4//j/9//3//f/9//2//X/9f/1//X/9f/z//P/
9f/z//L/8v/y//H/8//y//H/8P/t/+z/7P/r/+3/7f/t/+z/6//q/+r/6P/o/+j/5//n
/+b/5f/l/+X/5f/k/+P/4//n/+f/5v/m/+b/6P/q/+z/6//t/+3/7v/x//L/9P/1//b/
+P/5//r/+v/6//z//f/+//7//v/+/////////wAAAAAAAAAAAAD+//7//v///wEAAQAB
AP///////wAAAAD+//7/AAAAAAEAAQABAAAAAAAAAAAAAAAAAAAAAAAAAAAAAAAAAAAA
/v/+//7//v8AAAAAAAAAAAIAAQABAAIAAAD///////8CAAIAAQABAP//AAAAAAAAAAAA
AAAAAAAAAAAAAAAAAAAAAAAAAAAAAAAAAAAAAAACAAIAAgACAAQABAAEAAQAAgACAAIA
AgADAAQABQAFAAMAAwADAAMABQAFAAUABQADAAMAAwADAAMAAwADAAMAAwADAAMAAwAD
AAMAAwADAAMAAwADAAMAAwADAAMAAwADAAIAAgACAAYABgAFAAUAAwADAAMAAwADAAMA
AwADAAUABQAEAAQAAwAFAAUAAwAFAAUABQAFAAIAAgAEAAQABAAEAAUABQAFAAYACAAI
AAcABwAIAAgACAAIAAoACwAMAAwACQAJAAkACAAHAAYABQAEAAQAAwADAAIAAQAAAAAA
AAAAAP7//v/9//v/+//6//r/+v/6//v/+//7//v//P/+/wEAAgACAAIAAwADAAMAAwAC
AAIAAQABAAMAAwADAAMAAQABAAEAAQADAAQABAAEAAQABAAEAAMAAwADAAMABAAEAAQA
BAAEAAYABQAHAAgADQAVABkAHAAZABcAFAAPAAkA///4/+//5f/c/9X/yv+7/63/qP+d
/4//gP9y/2//dv+B/43/nf+t/7b/vf/H/8//1//g/+j/7v/z//b/+f/7//v/+//8//3/
/v/+//7//v/+//////8AAAAAAAAAAAAAAAAAAAEAAQABAAEAAQABAAEAAQABAAEAAQAD
AAIAAgACAAIAAwADAAMAAgACAAIAAgADAAMAAwACAAAAAQABAAAAAAAAAAAAAAAAAAAA
AAD///////////7//f/9//7//v/9//3//f/9//z//P/7//v/+//7//r/+f/5//n/+f/5
//n/+f/7//n/+P/4//j/9//3//b/9f/0//P/8v/y//H/8f/x//H/8P/x//D/8P/u/+7/
7v/t/+3/6v/p/+n/6f/r/+r/6f/p/+n/6f/o/+j/6v/s/+7/8P/x//P/8//0//f/+P/6
//v//v8AAAEAAgAAAAAAAgADAAQABAAEAAQABQAFAAUABgAGAAYABgAGAAYABgAGAAcA
BQAFAAUAAwAEAAUABwAIAAYABgAIAAgABQAFAAUABAAEAAQABAAEAAQABAAEAAQABAAE
AAQABAACAAIAAgACAAQABAAEAAQABAADAAMABAAEAAMAAwADAAQABAADAAMAAwAEAAQA
BAACAAIAAgACAAQABAAEAAQABAAEAAQABAAEAAQABAAEAAQABAAEAAQABAAEAAQABAAE
AAQABAAEAAQABAAEAAMABQAFAAUABQAFAAUABQAFAAUABQAFAAUABwAHAAcABwAFAAUA
BQAFAAUABQAFAAUABQAFAAUABQAFAAUABQAFAAUABAAEAAQABAAEAAMAAwAFAAUABQAF
AAUABQAFAAUABQAFAAQABAAHAAcABgAGAAYABgAGAAcABwAHAAgACgAKAAkACQAKAAoA
CgAKAAoACwAMAAwACwALAAsACgALAAoACQAIAAgABwAHAAYAAwACAAIAAgACAAAAAAD/
//3//f/8//z//P/8//3//f/9//3//v8AAAMABAAEAAQABQAFAAUABQAGAAYABQAFAAMA
AwADAAMABQAFAAUABQAFAAYABgAGAAYABgAGAAUABQAFAAUABgAEAAQABAAEAAgACQAH
AAYACQAPABUAGgAdAB0AGgAVABEACQD+//P/6f/i/9v/0v/H/7n/sP+p/6P/lv+E/3n/
eP99/4f/l/+n/7L/u//D/8v/0//a/+L/6v/v//L/9//7//3//f/+////AAAAAAAAAAAA
AAEAAQACAAIABAAEAAQABAACAAMAAwADAAMAAwADAAMAAwADAAMAAwABAAAAAAAAAAIA
AwADAAMAAAAAAAAAAAADAAMAAwACAAAAAQABAAAAAgACAAIAAgAAAAAAAAD//wEAAQAB
AAAA/////wAAAAD///////////7//v/9//3//f/9//z/+//7//v/+//7//v/+//9//v/
+v/6//r/+f/5//j/9//2//f/9v/2//X/8//z//P/8v/z//L/8v/w//D/8P/v/+//7v/t
/+3/7f/t/+z/6//r/+v/6//q/+r/7P/u//D/8v/z//X/9f/2//n/+v/8//3//v8AAAEA
AgACAAIABAAFAAYABgAGAAYABwAHAAcACAAKAAoACgAKAAoACgAKAAsACwALAAsACQAJ
AAkACgAKAAoACgAMAAwACwALAAsACgAMAAwADAAMAAoACgAKAAoACgAKAAoACgAMAAwA
DAAMAAwADAAMAAwADAALAAsADAAMAAsACwALAAwADAALAAsACQAKAAoACgAMAAwADAAM
AAwADAAMAAwADAAMAAwADAAMAAwADAAMAAwADAAMAAwACgAKAAoACgAKAAoACgAKAAgA
CAAIAAcACAAJAAoACwALAAsACwALAAsACwALAAsACwALAAsACwAJAAkACQAJAAkACQAJ
AAkACwALAAsACwAJAAkACQAJAAsACgAKAAoACgAKAAkACQALAAsACwALAAkACQAJAAkA
CQAJAAoACgAKAAwADAAMAAwACwALAAsADAAQABAADwAPABAAEAAQABAAEAARABIAEgAR
ABEAEQAQAA0ADAALAAoACgAJAAkACAAHAAYABgAGAAYABAAEAAMAAQABAAAAAAAAAAAA
AQABAAMAAwAEAAYACQAKAAoACgALAAsACwALAAwADAALAAsACwALAAsACwANAA0ADQAN
AAsADAAMAAwACgAKAAoACQAKAAsADAAOAAwADAAMAAwADgAPAA8AEAAVAB0AIQAiACMA
IQAcABkAEwAJAAAA9//t/+T/3//U/8X/u/+2/7H/p/+a/4r/ff+A/4v/l/+n/7X/vv/H
/9H/1//b/+L/6v/w//f//P///wEAAwADAAQABQAGAAYABgAGAAYABwAHAAgACAAGAAYA
BgAGAAgACQAJAAkACQAJAAkACQAHAAcABwAHAAkACAAIAAgACAAJAAkACQAIAAgACAAI
AAkACQAJAAgACAAJAAkACAAKAAoACgAKAAgACAAIAAcACQAJAAkACAAHAAcACAAIAAcA
BwAHAAcABAAEAAMAAwADAAMAAgABAAIAAwAEAAUAAgABAAIA///+//7//v/9//3//P/7
//r/+f/4//j/9//3//f/9//2//X/9P/0//L/8v/y//H/8f/w/+//7//v/+//7v/t/+3/
7//v/+7/7v/u//D/8v/0//f/+f/5//r//f/+/wAAAQAAAAIAAwAEAAYABgAIAAkACAAI
AAgACAAJAAkACQAKAAoACgAKAAoACgAKAAoACwALAAsACwAJAAkACQAKAAoACgAKAAwA
DAALAAsACwAKAAoACgAKAAoACgAKAAoACgAKAAoACgAKAAoACgAKAAoACAAIAAgACAAK
AAkACQAKAAoACQAJAAkACQAIAAYABQAGAAgACQAKAAoACgAKAAoACAAIAAgACAAIAAgA
CAAIAAYABgAGAAYACAAIAAgACAAGAAYABgAGAAgACAAIAAgACAAIAAgABwAHAAcABwAH
AAUABQAFAAUABQAFAAUABQAFAAUABQAFAAUABQAFAAUAAwADAAMAAwADAAMAAwADAAMA
AwADAAMABQAEAAQABAAEAAQAAwADAAUABAAEAAQABAAEAAUABQAFAAYACgAKAAkACQAI
AAgACAAIAAgACQAKAAoABwAHAAcABgAFAAQAAwACAAQAAwADAAIA///+//7//v8AAP7/
/v/9//n/+f/4//j/9v/2//f/9//4//n/+//+////AAAAAAAA//////////8AAAAA////
/////////////////////////wAAAAAAAP///v/9//v//f/9//3//v/+//7//v/+//7/
/f8BAAIABQAJABEAGAAXABMAEAANAAUA9//s/+P/1//K/8f/wv+z/6v/sP+z/7H/rv+m
/5X/iv+N/5f/pf+x/7r/xf/L/9H/0//W/9j/3P/j/+r/7//z//P/8//0//X/9v/2//b/
9v/2//X/9f/2//b/9v/2//b/9v/2//f/9//3//f/9//3//f/9f/1//X/9f/1//T/9P/0
//L/8//z//P/9P/0//T/9P/1//X/9f/0//L/8//z//L/8P/w//D/8P/w//D/8P/v/+//
7//v/+7/7f/t/+7/7v/t/+3/7f/t/+z/7P/r/+v/7f/t/+z/6//p/+n/6f/p/+f/5//p
/+f/5v/m/+b/5f/j/+L/4f/g/+H/4P/g/9//3f/d/93/3P/d/9z/3P/a/9j/2P/X/9f/
2P/X/9f/1//V/9T/0//T/9X/1f/U/9T/1P/W/9j/2v/d/9//3//g/+P/5P/m/+f/5v/o
/+n/6v/q/+r/7P/t/+7/7v/u/+7/7//v/+//8P/y//L/8v/y//L/8v/y//P/8f/x//H/
7//x//H/8v/y//L/8v/0//T/8f/x//H/8P/y//L/8v/y//L/8v/y//L/8P/w//D/8P/y
//L/8v/y//D/8P/w//D/8v/x//H/8v/y//H/8f/x//L/8v/x//H/7//w//D/8P/w//D/
8P/w/+7/7v/u/+7/7v/u/+7/7v/w//D/8P/w/+7/7v/u/+7/7v/u/+7/7v/s/+z/7P/s
/+z/7P/s/+v/6//r/+v/6//r/+v/6//r/+3/7f/t/+3/6//r/+v/6//r/+v/6//r/+v/
7f/r/w==
         </WaveFormData>
      </LeadData>
      <LeadData>
         <LeadByteCountTotal>10000</LeadByteCountTotal>
         <LeadTimeOffset>0</LeadTimeOffset>
         <LeadSampleCountTotal>5000</LeadSampleCountTotal>
         <LeadAmplitudeUnitsPerBit>4.88</LeadAmplitudeUnitsPerBit>
         <LeadAmplitudeUnits>��V</LeadAmplitudeUnits>
         <LeadHighLimit>2147483647</LeadHighLimit>
         <LeadLowLimit>268435456</LeadLowLimit>
         <LeadID>V2</LeadID>
         <LeadOffsetFirstSample>0</LeadOffsetFirstSample>
         <FirstSampleBaseline>0</FirstSampleBaseline>
         <LeadSampleSize>2</LeadSampleSize>
         <LeadOff>FALSE</LeadOff>
         <BaselineSway>FALSE</BaselineSway>
         <ExcessiveACNoise>FALSE</ExcessiveACNoise>
         <MuscleNoise>FALSE</MuscleNoise>
         <LeadDataCRC32>2224599823</LeadDataCRC32>
         <WaveFormData>
FAAUABQAFAAbACIAKQAwADoARABOAFgAUwBQAE0ASgAtABAA8//W/6//iP9h/zr/Of84
/zf/Nv9N/2T/e/+S/6P/sv/B/9D/2v/k/+7/+P/9/wAAAwAGAAkACgALAAwACgAKAAoA
CgALAAwADQAOABAAEAAQABAADgAOAA4ADgAQABAAEAAQABAAEAAQABAAEgASABIAEgAS
ABIAEgASABIAEgASABIAEwAUABUAFgAUABQAFAAUABUAFgAXABgAGgAaABoAGgAaABoA
GgAaABsAHAAdAB4AHgAeAB4AHgAgACAAIAAgACEAIgAjACQAJAAkACQAJAAnACgAKQAq
ACwALAAsACwALwAwADEAMgA0ADQANAA0ADYANgA2ADYAOAA4ADgAOAA2ADYANgA2ADQA
NAA0ADQAMgAyADIAMgAxADAALwAuACsAKgApACgAJAAiACAAHgAcABoAGAAWABIAEAAO
AAwACQAGAAMAAAD///7//f/8//v/+v/5//j/+P/4//j/+P/4//j/+P/4//j/+P/4//j/
+P/4//j/+P/4//j/+P/4//j/+P/4//j/+P/4//j/+P/6//r/+v/6//r/+v/6//r/+P/4
//j/+P/6//r/+v/6//r/+v/6//r/+v/6//r/+v/8//z//P/8//z//P/8//z//P/8//z/
/P/+//7//v/+//z//P/8//z//v/+//7//v/+//7//v/+//7//v/+//7/AAAAAAAAAAD+
//7//v/+//7//v/+//7//f/8//v/+v/6//r/+v/6//j/+P/4//j/+P/4//j/+P/4//j/
+P/4//b/9v/2//b/+P/4//j/+P/4//j/+P/4//b/9v/2//b/9v/2//b/9v/0//T/9P/0
//b/9v/2//b/9f/1//b/9//3//f/9//3//n/+f/6//r/+v/6//r/+v/4//b/9v/1//j/
+P/5//n/9//1//T/8//z//P/8//0//P/8f/x//H/8//1//b/9//3//b/9v/4//j/+P/4
//j/+f/7//z//f/7//v/+v/6//r/+v/6//v//f/9//v/+//8//z//P/9////////////
/f/8//z//f///////////wAAAAACAAQABwAOABUAHQAkACgALQA1AEEASwBTAFgAWABS
AFAAUgA9ABQA/P/t/87/pv+G/2n/W/9c/2H/aP91/4f/nP+r/7f/w//N/9X/4P/p/+//
+v8EAAUABQAEAAUABAAGAAcABwAHAAcACAAJAAoADAAMAAwADAALAAsACwALAAwADQAN
AA0ACwALAAsADAAKAAoACgALAA0ADQAOAA4ADgAOAA4ADgAPABAAEAAQABAAEAAQABAA
DgAOAA4ADgARABEAEQARABIAEwATABMAFQAXABgAGAAXABcAGAAYABgAGQAZABsAHQAd
AB4AHgAfAB4AHgAdAB8AIAAhACIAJAAkACQAJgAnACgAKQAqACsALAAsAC0ALAAsACwA
LQAtAC4ALwAvADAAMQAxADEAMQAxADEAMQAxADEAMQAwAC8ALgAtACwAKgAqACoAJwAl
ACMAIAAeABwAGQAXABUAFQAUABIAEAAMAAoACQAHAAYABQAFAAQABQAEAAMAAgAAAAAA
AAAAAAAAAAD///7//v/9//3//v/+//7//v/+//7//v/+//3/////////AAD+//7//v/+
//7//f/9//3/////////////////////////////////AQABAAEAAQD//////////wEA
AQACAAIAAgACAAIAAgABAAEAAgACAAIAAgACAAMABAAEAAMAAwADAAMAAwAEAAQABQAF
AAMAAwAEAAQAAwADAAQABAAEAAQABAAEAAQABAAEAAQABAAEAAQABQAFAAcABQAEAAQA
BgAGAAkACQAIAAcABwAIAAkACAAJAAoACgAKAAkACQAIAAgACQAJAAwADAAMAAwACwAK
AAkABwAIAAgACAAJAAsACwAJAAgABgAFAAUABQAHAAcACQAKAAYABgAEAAQABAAEAAYA
BgAGAAYABQAFAAYABwAJAAkACQAJAAsACwAMAAwADAAMAAwADAAMAAoACgAJAAsACgAK
AAkABgAFAAUABQAGAAUABAAEAAMAAQABAAEABAAFAAUABQABAAAAAAACAAIAAgACAAIA
AwAFAAYABwAFAAUABAAEAAYABgAGAAcABQAFAAMAAwAEAAQABAAFAAcABwAHAAcABQAE
AAQABQAFAAUABQAFAAQABgAGAAYACQAQABcAIQAqAC4AMwA7AEcAUwBfAGYAZgBgAFgA
SgApAAIA3v+1/5D/bv9I/yf/Hf8g/yn/OP9T/23/gv+b/7P/wf/N/9v/6P/z//v/AgAG
AAkADAAMAA4ADgAOAA8ADwAPAA8AEAARABIAEAAQABAAEAARABEAEQARABQAFQAVABUA
EwATABMAFAAUABQAFAAVABUAFQAWABYAFgAWABYAFgAXABgAGAAYABgAGAAYABgAGgAa
ABoAGgAbABsAGwAbABoAGwAbABsAHQAfACAAIAAfAB8AIAAgACIAIwAjACUAJQAlACYA
JgAoACgAKQApAC0ALgAvADAAMAAwADAAMgAzADQANQA2ADcAOAA4ADkAOgA6ADoAOwA7
ADwAPQA9AD4APwA/AD8APwA/AD8APwA/AD8APwA+AD0APAA7ADoAOAA4ADgANQAzADEA
LgAsACoAJwAlACMAIQAgAB4AHAAYABYAFQATABQAEwATABIADwAOAA0ADAAKAAoACgAK
AAgACAAHAAYACAAHAAcACAAIAAgACAAIAAgACAAIAAcABQAFAAUABgAIAAgACAAIAAcA
BQAEAAMABQAFAAUABQADAAMAAwADAAUABQAFAAUABQAFAAUABQADAAMAAwADAAMAAwAE
AAQAAgACAAIAAgADAAMABAAEAAIAAgACAAMAAwACAAAA//8BAAEAAQACAAAAAQABAP//
//8AAAAA/////wAAAAAAAP7//v/+//7//P/8//z//P/8//z//f/9//3/+//6//r/+v/6
//3//f/6//n/+f/6//v/+v/7//z//P/8//v/+//6//r/+//7//z//P/8//z//P/8//z/
+//8//z//P/9//7//f/6//j/+v/5//n/+f/5//n/+//8//T/9//3//j/+v/6//r/+v/5
//j/9//2//n/+f/6//v/+//7//v/+//5//n/+v/6//3//v///wAAAAD+//7//f/7//r/
+v/5//b/9f/1//X/9P/z//L/8v/z//H/8f/x//D/8f/x//H/7//u/+7/8P/y//L/8v/y
//L/8//z//P/9f/1//T/9P/z//L/8f/x//H/8f/v/+//8v/y//L/8//x//H/8f/x//P/
8v/y//P/8//z//P/8//0//L/8v/2//v/AgAHAAsAEgAYAB0AJwA1AEMATQBWAFgAUABG
ADIAEwDs/8L/m/90/0z/JP8F//3+Av8L/xz/Pf9b/3L/i/+f/63/u//L/9j/4//t//b/
+v/7//z//P/+//7//v///////////wAAAQACAAAAAAAAAAAAAgADAAQABQAEAAUABQAF
AAUABQAFAAYABgAGAAYABwAFAAUABgAGAAYABgAGAAYABwAIAAgACAAIAAgACAAIAAoA
CgAKAAoACgAJAAgABwAKAAsACwALAAkACwAMAAwACwALAAwADAAOAA8ADwARABEAEQAS
ABIAEgASABMAEwAVABYAFwAYABgAGAAYABoAGwAcAB0AHgAfACAAIAAhACQAJAAkACUA
JQAmACcAJwAmACcAJwAnACkAKQApACkAJwAnACcAJgAnACYAJQAkACAAIAAgAB0AGQAX
ABQAEgASAA8ADQALAAYABAABAP7//P/6//n/9//2//X/9f/0//H/8P/v/+7/8P/w//D/
8P/u/+7/7f/s/+7/7f/t/+7/7P/s/+z/7P/s/+z/7P/r/+3/7f/t/+7/7P/s/+z/7P/u
/+3/7f/t/+v/6//r/+v/6//r/+v/6//r/+v/6//r/+n/6f/p/+n/6v/r/+z/7f/r/+v/
7P/s/+z/7P/s/+z/7P/t/+//8P/u/+7/7v/v//D/8P/v/+//7//v/+//8P/w//H/8f/v
//H/8v/y//H/8f/y//L/8v/z//T/9f/2//X/9P/z//L/8v/y//P/8//1//P/8v/y//D/
8P/z//P/9P/z//P/9P/2//T/9P/0//L/8v/x//H/8f/y//T/9f/1//T/8//y//T/9P/0
//P/9P/0//T/9f/1//X/8//y//X/9f/2//f/9//2//b/9v/2//b/+P/4//j/+P/3//f/
+P/5//r/+//8//3//f/9//7//v/+//7//v/+/wAA/v/+//3//P/6//n/9//2//X/9f/1
//T/8//y//L/7//t/+3/7f/w//H/8f/x/+3/7P/s/+7/8P/w//D/8P/w//H/8f/x//P/
8//y//L/8v/y//L/8//x//H/7//v//L/8v/y//P/8v/x//D/7//x//D/8P/x//H/8f/x
//H/8P/w//L/9P/3/wAABwAPABQAFgAZACcANQBBAE0AVgBWAE4ARgA0ABEA6v/C/53/
dv9K/yL/Bf///gj/E/8o/0P/X/92/4//o/+z/7//z//c/+f/8f/2//r//f/+//7/AAAA
AAAAAQABAAEAAwAEAAUABgAEAAQABAAEAAcABwAHAAcACAAJAAkACQAIAAcABgAGAAcA
CAAJAAsACQAJAAoACgAKAAoACgAKAAsADAAMAAwADAAMAAwADAANAA4ADwAQABEAEQAR
ABEAEAARABEAEQARABMAFAAUABQAEwATABIAEAARABEAEwATABMAFAAUABgAGAAZABkA
GwAcAB0AHgAcABwAHAAeAB8AIAAhACIAIwAkACQAJQAoACgAKAApACoALAAuAC8ALwAv
AC4ALQAvAC8ALwAvAC0ALQAtACwALQAsACsAKgAqACoAKgAnACMAIQAeABwAHAAZABcA
FQARABAADgAMAAgABgAFAAMAAgABAAEAAAD///7//f/8//z//P/8//z//v/+//3//P/6
//n/+f/6//r/+v/6//r/+v/6//r/+f/7//v/+//8//r/+v/6//r/+v/5//n/+f/7//v/
+//7//v/+//7//v//f/9//3//f/9//3//f/9//v/+//7//v//P/9////AAAAAAAAAAAA
AAEAAQACAAIAAgACAAIAAwAEAAQAAwADAAUABQAFAAYABAAFAAUAAwAGAAgACQAJAAcA
CAAIAAgABgAGAAYABgAGAAYABgAGAAQABAAFAAUABgAFAAUABgAEAAQABwAHAAQAAwAD
AAQABgAEAAQABAAEAAQAAwADAAIAAgADAAMAAgACAAIAAgAAAAAAAAD//wIAAAACAAEA
AAD///7/AAAAAAAAAAACAAMABQAHAAYABQAEAAMAAwADAAQABAACAAIAAgACAAIAAAAA
AP/////+//7//f/6//n/+f/5//r/+f/4//j/9f/z//P/8//0//X/9f/1//X/9P/0//b/
9v/2//b/9v/2//f/9//3//b/9f/z//L/8//0//X/9//1//X/8//z//T/9P/0//X/9f/1
//X/9f/z//L/8v/z//X/9f/1//X/9v/2//b/9P/3//7/BQALABIAGAAfACcAMQA9AEcA
TgBSAEwARgBIADkAEgDy/9v/tv+K/2T/Rf8z/zD/Of9E/1X/af9+/5P/pf+v/7f/w//S
/9//5//u//b/+f/6//r//P/8//7//////////f/+////AAAAAAAAAAAAAAEAAQABAAEA
AgADAAMAAwADAAMAAwAEAAQABAAEAAUABwAHAAgACAAIAAgACAAIAAkACgAKAAoACgAK
AAoACgAIAAgACAAIAAsACwALAAsADgAPAA8ADwARABMAFAAUABUAFQAWABYAFgAXABcA
GQAbABsAHAAcAB4AHgAfAB8AIQAiACMAJAAkACQAJAAmACUAJgAnACgAKwAsACwALQAs
ACwALAAtAC8AMAAxADEAMAAxADEAMQAvAC8ALwAvADEAMQAxADAALQAsACsAKgAqACoA
KgAnACUAIwAgAB4AHAAZABcAFQATABIAEAAOAA4ADAALAAkABgAFAAUABAAFAAQAAwAC
AAIAAgACAAIAAgACAAEAAAAAAP////8AAP7//v/+//7///8AAAEAAQD///////8AAAAA
AAAAAAAAAgABAAEAAQADAAMAAwADAAEAAQABAAEA//////////8BAAEAAQABAP//////
////AQABAAIAAgACAAIAAgACAP////8AAAAAAgACAAIAAwACAAIAAQABAP///////wAA
AgADAAMAAQD//wAAAAD//wEAAgACAAIAAAAAAAAAAAAAAAAAAAAAAAAAAAABAAEA///9
//z//P/9//7/AgADAAAA/////wAAAAD+//7//v/+//7//f/9//z//P/9//3//v/+//7/
/v8AAAAAAAD///z//P/8//3/AQD///z//P/8//z//P/+//7//v/+//////8AAAEA////
//////8AAAEAAwAEAAIAAgACAAIAAgAAAAAA//8BAAAAAAD//wAA/////////v/9//z/
/P/7//n/+f/5//z//f/9//3/+f/4//j/+v/8//z//P/8//3///8AAAEA//////7//v//
/wAAAQADAAMAAwABAAEAAAAAAAAAAQABAAEAAQABAAEAAAAAAAEAAwADAAMAAwAGAAQA
BAAGAAsAEgAbACEAKAAsADUAPwBLAFMAXwBkAF4AWgBcAEwAJQAAAOb/x/+i/37/XP9F
/0H/TP9V/2T/ef+N/57/r//B/8//2//j/+z/9////wYACgALAAoACgAMAAwADAANAA0A
DQANAA4ADwAQABAAEAAQABAADwAPAA8ADwAQABEAEQARABEAEQARABIAEgASABIAEwAV
ABUAFgAWABUAFAATABIAFQAWABYAFgAUABQAFAAUABYAFgAWABYAGQAZABkAGQAYABkA
GQAZABsAHQAeAB4AHQAdAB4AHgAeAB8AHwAhACMAIwAkACQAJgAmACcAJwAnACgAKQAq
ACwALAAsAC4ALQAuAC8AMAAxADIAMgAzADQANAA0ADUANQA2ADcANwA4ADkAOQA5ADcA
NwA3ADcAOQA5ADkAOAA3ADYANQA0ADAAMAAwAC0AKwApACYAJAAiAB8AHQAbABoAGgAZ
ABgAGAAWABUAEwAUABMAEwASABEAEAAPAA4ADgAOAA4ADgAQABAADwAOAA4ADQANAA4A
DAAMAAwADAAMAAwADAALAAsACwALAAwADAAMAAwADAAMAAsACwALAAsACwALAAsACwAL
AAsACwALAAsACwALAAsACwALAAsACwALAAsACwALAAsADAAMAAwADAAMAAwACwALAAwA
DAANAA4ADwARABAAEAAPAA8ADwAPAA8AEAAQABEAEQAPAA8AEAAQAA8ADwAQABAAEAAQ
ABAAEAAQABAAEAAQABAAEgASABMAEwATABEAEAAQABAAEAATABMAEgARABEAEgAUABIA
EgASABIAEgARABEAEAAQABEAEQASABIAEgASABAAEAAQAA8AEAAQABAAEQARABEADwAO
AA4ADQANAA0ADwAPABEAEgAOAA0ADQAMAAwADAAMAAwADAAMAAwADAAMAAwACwALAAsA
DQANAA0ADQANAA0ADgAOABAAEAAQABAADgAMAAwACwAJAAgACAAHAAYABQAFAAUAAgAB
AAAAAAABAP////////7//////////P/6//n/+v/8//z//P/8//r/+//7//v//f/9//z/
/P/6//r/+v/7//z//f/8//3//P/8//z//f/9//3//f/9/////v/+/////f/9//3//f/+
/wAAAAACAAcADAARABcAHgAkACkAMwBBAFEAXwBmAGYAXgBSAD4AHwD2/8r/o/+A/1z/
Mv8R/wn/Dv8X/yb/Rf9j/3r/k/+n/7f/xf/V/+T/7//3//r/AAAFAAQABAAGAAYABgAH
AAcABwAJAAoACwAMAAwADAAMAAwADQANAA0ADQAMAA0ADQANAA0ADQANAA4ADgAOAA4A
DwAOAA0ADQAMAA4ADgAOAA4ADgAOAA0ADAAOAA4ADgAOABAAEAAQABAADwAPAA8ADwAS
ABMAEwATABEAEwAUABQAFQAVABYAFgAYABkAGQAbAB0AHQAeAB4AIQAiACQAJQAlACYA
JwAoACYAJgAmACgAKQAqACsALAAsACwAKwArAC8AMAAxADMAMQAyADMAMwA2ADcANwA3
ADcANwA3ADcANgA1ADQAMgAyADIAMgAyAC4ALgAuACsAKQAnACQAIgAeABsAGQAXABQA
EgAPAAwADAAKAAkABwAEAAMAAwACAAEAAAD///7/AAAAAAAAAAD///7//P/6//z//f//
/wIAAAAAAAAAAAAAAAAAAAD//////////wAA/v/+//7//v8AAP////////7//f/8//v/
+f/5//n/+f/3//f/9//3//T/8//y//H/7//v/+//7//v/+//8P/w/+7/7v/u/+7/7//v
//D/8P/u/+7/7v/v//D/8P/v/+//7//v/+//8P/u/+//7//t/+//8P/w/+//7f/u/+7/
7v/v//D/8f/y//H/8P/v/+7/7v/u/+//7//x/+//7v/u/+z/7P/v/+//8P/v/+//8P/u
/+z/7P/s/+z/7P/r/+v/7P/s/+3/7f/t/+z/6//q/+z/7P/s/+v/6v/q/+r/6//s/+v/
6P/m/+n/6f/q/+v/6v/p/+r/6v/q/+n/6f/o/+j/6P/o/+j/6P/o/+n/6v/r/+z/6//r
/+z/7f/t/+3/7f/t/+3/7f/u/+7/7f/s/+v/6v/s/+r/6v/p/+n/6P/o/+f/5P/j/+P/
4//k/+P/4v/i/9//3f/d/93/3P/d/93/3f/d/9z/3P/e/+D/4P/g/+D/3v/f/9//3//d
/93/3P/c/97/3v/e/9//3//f/93/3f/e/97/3v/f/9//3//f/9//3//e/97/3//f/9//
3//f/+L/4v/i/+b/6//0//v/AQAGAAoAEwAdACsANwBDAEQAPgA2ACgACgDh/7j/kP9p
/0D/Fv/0/un+7/74/gf/Iv9D/1v/bv+D/5P/o/+z/8P/zv/X/93/4P/i/+X/5v/m/+j/
6P/o/+n/6f/p/+n/6v/r/+z/7P/s/+z/7P/t/+3/7f/t//D/8f/x//H/8f/x//H/8v/0
//T/9P/1//X/9f/2//b/9v/2//b/9v/5//r/+v/6//r/+v/6//r/+v/6//r/+v/9//3/
/f/9//7///////////8BAAIAAgADAAMABAAEAAIAAwADAAUABwAHAAgACAAKAAoACwAL
AA8AEAARABIAFAAUABQAFgAXABgAGQAaAB0AHgAeAB8AIAAgACAAIQAjACQAJQAlACYA
JwAnACcAJQAlACUAJQAnACcAJwAmACUAJAAjACIAIAAgACAAHQAbABkAFgAUABAADQAL
AAkACQAIAAYABAABAP7//P/5//j/9//3//b/9f/0//P/8v/w//D/8P/w//L/8v/x//D/
7v/t/+3/7v/u/+7/7v/u//D/8P/w/+//7//v/+//8P/w//D/8P/w//D/7//v/+//8f/x
//H/8f/x//H/8f/x//P/8//z//P/8//z//P/8//x//H/8f/x//H/8f/y//L/9P/0//T/
9P/y//H/8f/w//H/8v/z//X/9P/0//P/8//z//P/8//0//T/9f/1//P/8//0//T/8//z
//T/9P/0//L/8v/y//L/8v/y//L/8v/w//D/8f/x//H/7//u/+7/7v/u//H/8f/u/+3/
7f/u/+7/7P/s/+z/7P/s/+v/6//q/+r/6//r/+r/6v/q/+r/6v/q/+r/6f/p/+r/6//t
/+7/7f/q/+j/6v/p/+n/6f/t/+v/7P/q/+r/6v/q/+z/7P/s/+z/7f/t/+7/7//t/+3/
7f/t/+//7//w//D/8v/y//L/8v/0//L/8v/x/+//7v/u/+3/6//p/+j/5//o/+f/5v/m
/+X/4//j/+P/4v/j/+P/4//h/+D/4P/i/+L/4v/i/+L/5P/l/+X/5f/l/+X/5P/k/+L/
4v/i/+P/5f/l/+P/4//k/+T/5P/l/+X/5f/l/+X/4//i/+L/4//h/+H/4f/h/+T/5v/k
/+T/6f/u//X//f8EAAoAEQAZACUAMQA7AEAAQAA8ADgAKAAJAOT/vP+V/2z/Qv8Y//n+
8f74/v/+Ev8v/0n/YP93/4v/m/+p/7n/yP/T/9v/4v/o/+f/6P/o/+r/6v/q/+v/6//r
/+n/6v/r/+z/7f/u/+//8P/v/+//7//v//L/8//z//P/9f/1//X/9v/1//T/8//z//X/
9f/2//b/9v/2//b/9v/5//r/+v/6//z//P/8//z//v/+//7//v///////////wAAAQAB
AAEAAQADAAQABAAFAAUABgAGAAQABQAFAAcACQAJAAoACgAMAAwADQANAA8AEAARABIA
FAAUABQAFgAXABgAGQAaAB0AHgAeAB8AIgAiACIAIwAjACQAJQAlACgAKQApACkAKQAp
ACkAKQArACsAKwAqACcAJgAlACQAJAAkACQAIQAhAB8AHAAaABgAFQATABEADwAOAAwA
CgAGAAQAAwABAP7//f/9//z//f/8//v/+v/4//j/+P/4//r/+v/5//j/9v/1//X/9v/0
//T/9P/0//T/9P/0//P/8//z//P/9P/0//T/9P/0//L/8f/x//H/8f/x//H/8f/z//P/
8//z//H/8f/x//H/8v/z//T/9f/3//f/9//3//n/+f/6//r/+v/6//r/+v/5//n/+v/6
//z//P/8//3//P/8//v/+//5//n/+f/6//z//f/9//v/+//8//z/+//7//z//P/8//r/
+v/6//r//P/8//z//P/6//r/+//7//v/+f/4//j/+P/4//v/+//4//f/9//4//j/9v/2
//b/9//4//j/+f/2//b/9//3//r/+v/6//r/+P/4//j/9//3//j/+f/7//v/+//5//j/
+P/3//n/+f/6//r/+v/6//r/+P/4//j/+P/7//v//P/9//3//f/9//3/+//7//z//P/8
//z//P/8//z/+v/6//n/+f/4//j/9//2//X/9f/1//T/8//y//L/8v/x//L/8//y//P/
8//z//H/8P/w//L/9P/0//T/9P/y//P/8//z//X/9f/0//T/8v/y//L/8//1//X/8//z
//L/8v/y//P/8f/x//H/8f/y//L/8//1//X/9f/1//X/+P/6//r/+v///wgADwAVABgA
HAAlAC8AOwBJAFEAVgBSAEwARAAuAAcA4v/A/5f/bv9C/xj/Af8D/w7/Gf8w/0//af+A
/5X/pf+z/8H/z//c/+f/7//2//j/+f/6//r//P/8//z//f/9//3///8AAAEAAgABAAAA
///+/wAAAQACAAMAAwADAAIAAQADAAMAAwAEAAQABAAEAAUABQAFAAYABgAIAAgACAAI
AAcACAAIAAgACAAIAAgACAAKAAoACgAKAAkACQAJAAkACgALAAsACwAKAAsACwAKAAsA
CwAMAAwADAANAA0ADwAPAA8AEAAQABMAFAAWABcAGAAYABgAGAAZABoAGwAeACEAIgAj
ACQAIwAkACQAJQAoACgAKAApACcAKAApACkAKgArACsAKwArACsAKwArACkAKQApACgA
KQAoACcAJgAkACQAJAAhACEAHwAcABoAGAAVABMAEQANAAwACgAIAAgABgAFAAMAAAD/
/////v/9//z/+//6//z//P/8//z/+v/6//n/+P/6//n/+f/6//n/+P/3//b/+P/4//j/
9//3//f/9//4//b/9v/2//b/9//3//j/+f/3//f/9//3//n/+f/5//n/+f/5//n/+f/3
//f/9//3//f/9//3//f/9v/1//X/9P/2//b/9v/2//P/8//0//T/9P/0//T/9f/0//T/
8//z//P/8//z//T/9P/1//X/8//x//L/8v/x//H/8v/y//L/8v/y//L/8v/y//L/8v/y
//H/8P/w/+//8f/v/+7/7v/s/+z/7//v/+7/7f/t/+7/8P/u/+7/7v/u/+7/7f/t/+7/
7v/v/+//8P/w//D/8P/w//D/8P/v//D/8P/w//D/8P/w//P/9P/1//b/+f/5//r/+//5
//n/+f/5//n/+f/6//r/+P/4//j/+P/4//b/9v/1//P/8v/y//H/7v/t/+3/7f/u/+3/
7P/s/+v/6f/p/+n/6v/r/+v/6//q/+r/6//u//D/8P/w//D/7v/v/+//7//t/+3/7P/s
/+3/7v/v//H/7//v/+3/7f/w//D/8P/x//H/8f/x//H/8f/w//D/8f/z//P/8//z//L/
8P/y//b/+/8CAAsAEwAYABgAHwArADUAPQBJAFIATgBGAEgARAAhAPr/5v/H/5z/cv9S
/zn/L/8y/z3/TP9d/3H/iP+Z/6n/tf/D/8v/0v/b/+f/7v/y//P/9f/2//n/+v/4//n/
+f/5//n/+v/7//z//P/8//z//P/7//v/+//7//7/////////AQABAAEAAgACAAIAAgAD
AAMAAwAEAAQABAAEAAQABAAFAAYABgAGAAQABAAEAAQABAAEAAQABAAFAAUABQAFAAYA
BwAHAAcABQAHAAgACAALAAsADAAMAA4ADwAPABEAEwATABQAFAAUABQAFQAVABUAFgAX
ABgAFgAWABYAGAAZABoAGwAcAB8AIAAgACEAIAAgACAAIQAjACQAJQAlACQAJQAlACUA
JQAlACUAJQAlACUAJQAkACMAIgAhACAAHgAeAB4AGwAbABkAFgAUABQAEQAPAA0ACQAI
AAYABAACAAAA///9//3//f/+//7/+//6//n/+P/6//r/+v/6//z//P/7//r/+f/3//b/
9v/3//j/+f/6//j/+P/4//f/9//3//f/+P/6//r/+v/6//j/9//3//f/+f/5//n/+f/7
//v/+//7//v/+//7//v/+//7//v/+//7//v/+//7//3//f/+//7//P/8//z//P/9//3/
/v/+//7//v/+////AAAAAP////8BAAEAAQACAAEAAQAAAP3///8AAAAA///9//7//v/+
//7//v/+//7//v/+//7//v/+//7//////wEA///+//7//v/+/wEAAQD+//3//f/+/wAA
/v8AAA==
         </WaveFormData>
      </LeadData>
      <LeadData>
         <LeadByteCountTotal>10000</LeadByteCountTotal>
         <LeadTimeOffset>0</LeadTimeOffset>
         <LeadSampleCountTotal>5000</LeadSampleCountTotal>
         <LeadAmplitudeUnitsPerBit>4.88</LeadAmplitudeUnitsPerBit>
         <LeadAmplitudeUnits>��V</LeadAmplitudeUnits>
         <LeadHighLimit>2147483647</LeadHighLimit>
         <LeadLowLimit>268435456</LeadLowLimit>
         <LeadID>V3</LeadID>
         <LeadOffsetFirstSample>0</LeadOffsetFirstSample>
         <FirstSampleBaseline>0</FirstSampleBaseline>
         <LeadSampleSize>2</LeadSampleSize>
         <LeadOff>FALSE</LeadOff>
         <BaselineSway>FALSE</BaselineSway>
         <ExcessiveACNoise>FALSE</ExcessiveACNoise>
         <MuscleNoise>FALSE</MuscleNoise>
         <LeadDataCRC32>422503176</LeadDataCRC32>
         <WaveFormData>
BAAEAAQABAAPABgAIQAqADoASgBaAGoAbgBwAHIAdABVADgAGwD+/8T/iv9Q/xb/DP8E
//z+9P4R/yz/R/9i/3f/jP+h/7b/xP/Q/9z/6P/s//D/9P/4//n/+v/7//z//P/8//z/
/P///wAAAQACAAQABAAEAAQABAAEAAQABAAGAAYABgAGAAgACAAIAAgACAAIAAgACAAK
AAoACgAKAAwADAAMAAwADQAOAA8AEAAQABAAEAAQABIAEgASABIAFAAUABQAFAAVABYA
FwAYABkAGgAbABwAHAAcABwAHAAfACAAIQAiACMAJAAlACYAKQAqACsALAAvADAAMQAy
ADMANAA1ADYAOgA8AD4AQABBAEIAQwBEAEcASABJAEoASwBMAE0ATgBOAE4ATgBOAFAA
UABQAFAATgBOAE4ATgBNAEwASwBKAEcARABBAD4AOQA2ADMAMAAtACoAJwAkACEAHgAb
ABgAFQASAA8ADAALAAoACQAIAAUABAADAAIAAAAAAAAAAAD///7//f/8//z//P/8//z/
/P/8//z//P/+//7//v/+//z//P/8//z/+v/6//r/+v/7//z//f/+//z//P/8//z//v/+
//7//v8AAAAAAAAAAAAAAAAAAAAAAAAAAAAAAAACAAIAAgACAAIAAgACAAIABAAEAAQA
BAAEAAQABAAEAAIAAgACAAIABAAEAAQABAACAAIAAgACAAIAAgACAAIABAAEAAQABAAC
AAIAAgACAAQABAAEAAQAAwACAAEAAAAAAAAAAAAAAP7//v/+//7//v/+//7//v/+//7/
/v/+//z//P/8//z//P/8//z//P/8//z//P/8//r/+v/6//r//P/8//z//P/6//r/+v/6
//z//f/9//3//v//////AAAAAAAAAAABAAEAAQABAAIAAgADAAMAAwABAAEAAAD//wEA
AAD///7//f/9//v/+v/6//v/+//5//j/+P/4//j/+v/6//v/+//5//b/9v/3//f/9//3
//f/+f/5//n/+f/3//f/9//3//f/9//3//b/9v/2//b/9v/4//j/+f/5//n/9//5//n/
9//2//b/9//5//n/+f/5//n/+v/6//z///8FAA0AFQAbACMALQA8AEwAXwBzAIUAkQCO
AIsAkQCBAF4AQQAlAO3/pf9o/z7/Jv8e/xr/If8v/0X/Yf94/5D/pf+1/8L/0f/e/+r/
9f///wQABAAFAAUABQAGAAcABwAHAAgACAAKAAoACwANAA4ADwAPAA4ADgANAA0ADwAP
AA8ADwAPAA8ADwAQABAAEQARABIAEgASABIAFAAVABYAFgAWABYAFgAWABYAFwAXABcA
FwAZABkAGQAbABsAGwAcAB0AHgAeAB4AHwAgACEAIQAhACMAJAAlACQAJQAmACYAKgAq
ACwALQAsAC0ALwAwADEAMwA0ADUANgA4ADkAOgA/AEAAQQBEAEYARgBJAEoASQBKAEwA
TQBMAE8ATwBQAFMAUwBTAFQAUwBTAFQAVABUAFQAVABTAFAATwBOAE0ASgBJAEcAQwBA
AD0ANwAzADEALQAoACUAIwAhAB0AGQAXABMAEQAOAA8ADQALAAkACAAGAAYAAwADAAMA
AwACAAEAAAAAAAAA///+//7//v/+//7//v/+//z//P/8//z//P/9////AAD+//7//v/+
//7//f/9//3//f/9//7//v/+//7//v/+//7//v/+//7//v/+//7//////////////wIA
AgACAAIAAAAAAAAAAAABAAEAAQABAAEAAQABAAIAAgACAAIAAgACAAIAAgACAAIAAgAC
AAIAAgACAAIAAgACAAIAAgACAAAAAAAAAAAA//////////////7//v///////v/+//7/
/v/+//3//f/9//z//P/8//z//P/8//z/+v/5//n/+f/5//n/+f/5//v/+//7//v/+f/4
//f/9v/4//j/+P/3//n/+f/5//n/+f/4//b/9f/4//j/+P/4//b/9v/2//b/9v/2//b/
9//3//f/+P/5//n/+v/6//r/+v/7//v/+//7//z//v/////////9//3//P/7//v/+v/5
//j/9f/1//P/8v/y//P/8//x//D/8P/w//D/8v/y//P/8//v/+z/7P/t/+3/7f/t/+3/
7//v/+//7//v/+//7//v/+//7//v/+7/7v/u/+7/7v/u/+7/7//v//H/7//x//H/7//u
/+7/7//t/+3/7f/t/+3/8P/w//D/8f/3//3/BwAPABcAIQAuAEIAVQBrAH0AhQCEAH8A
cwBZADgAEwDb/5v/Xf8e/+7+2v7W/tb+5f4F/yf/R/9q/4b/m/+r/77/zf/Y/+L/6f/t
//L/9f/3//j/+f/4//n/+f/5//r/+v/8//z//P/9//3//f8AAAAAAQABAP//AQABAAEA
AQABAAEAAQACAAIAAwADAAQABAAEAAQABgAHAAgACAAIAAgACAAIAAgACQAJAAkACwAN
AA0ADQANAA0ADQAOAA8AEAAQABAAEwAUABUAFQATABUAFgAXABoAGwAcABwAHAAcAB4A
HwAgACEAIwAkACcAKQAqACsALAAuAC8AMAAzADQANQA4ADoAOgA9AD4APwBAAEIAQwBE
AEcARwBIAEoASwBMAE4ATQBNAE4ATgBQAFAAUABPAE4ATQBMAEsASABHAEUAQQA+ADsA
NQAxAC8AKwAmACMAHwAdABkAFQARAA0ACwAIAAcABQADAAEAAAD+//7/+//6//n/+P/2
//X/9P/0//T/9f/0//T/9P/0//T/9P/0//T/9P/0//T/8f/x//L/8v/0//T/9P/0//L/
8f/x//H/8//z//T/9P/z//L/8f/w//L/8v/y//L/8v/y//L/8//z//P/8//z//T/9P/0
//T/9P/0//T/9P/3//f/9//3//f/9//3//j/9v/2//b/9v/4//j/+P/4//j/+P/4//j/
+P/4//j/+P/4//j/+P/4//j/+P/4//j/9//3//f/9//3//b/9v/3//f/9v/2//b/9v/2
//X/9f/1//T/9P/0//b/9v/2//b/9P/z//P/8//z//P/8//z//P/8//z//P/9P/0//T/
9P/0//T/9P/z//P/8//z//P/8v/y//H/8f/y//L/8v/y/+7/8P/y//T/9P/0//T/9P/y
//P/8//z//b/9//3//j/9v/2//b/9//3//f/9//4//r/+//7//v/+//7//r/+f/5//j/
9//2//P/8//x//D/8P/x//H/7//u/+7/7v/u/+7/7v/v/+//7//s/+z/7f/v/+//7//v
/+//7//v/+//7//v/+//7//t/+3/7f/s/+7/7v/u/+7/7v/u/+//7//t/+v/7f/t/+//
7v/u/+//7//v/+//7//v/+7/8P/y//X/+////wUADQAVAB8AMABCAFcAawB/AIkAhgB7
AG0AUQAwAAMAy/+J/0X/CP/c/sz+yP7K/t3+A/8r/03/av+G/5v/rf/A/8//3P/k/+3/
8//0//X/9//4//n/+v/7//v/+//6//r//P/8//z//f/9//3///8AAAIAAwACAAMAAgAB
AAIAAwAEAAUABAAEAAUABQAIAAgACAAIAAYABwAIAAgADAAMAAwADAAKAAsACwALAA0A
DwAPAA8ADwAPAA8AEAATABQAFAAUABMAFAAVABUAFQAXABgAGQAaABsAHAAcAB4AHgAg
ACEAIgAjACUAJgAnACkAKgArACwALgAvADAANQA2ADcAOgA6ADoAPQA+AEEAQgBEAEUA
RgBJAEkASgBNAE0ATQBOAE8ATwBQAFAAUABQAFAATwBQAE8ATgBNAEoASQBHAEMAQAA9
ADcAMwAxAC0AKAAlACIAHwAaABUAEwAPAA0ACgAHAAUAAwABAAAA/v/+//v/+//7//v/
+v/5//j/+P/4//f/9v/2//b/9v/2//b/9v/2//b/9v/2//P/8//0//T/9v/2//b/9v/2
//X/9f/1//X/9f/2//b/9v/2//b/9v/2//b/9v/2//b/9v/2//f/9//3//f/9//2//b/
9v/2//b/9v/2//b/+P/5//r/+//5//n/+f/6//r/+v/6//r/+v/6//r/+v/6//r/+v/6
//r/+v/6//r/+v/6//r/+v/8//z//P/8//n/+f/5//n/+//6//r/+//7//r/+v/6//j/
+P/3//f/9//2//b/9v/2//b/9v/2//b/9f/1//X/9f/1//X/9f/1//X/9f/1//T/9P/0
//T/9P/0//T/8//z//P/8//z//T/9P/z//P/8v/0//L/8v/y//L/8v/z//P/8//y//P/
8//0//X/9v/3//n/9//3//f/+P/4//n/+f/5//v/+//6//n/9//2//X/9P/z//P/8f/w
//D/8f/x/+//7v/u/+7/7v/u/+7/7//v/+3/6v/q/+v/7f/t/+3/7f/t/+3/7f/t/+3/
7f/t/+3/7f/t/+3/7P/s/+z/7P/s/+z/7P/t/+3/6//p/+v/6//t/+z/7P/t/+v/6//r
/+v/7f/u/+7/7v/z//n///8HAA0AEwAbACwAQABRAGUAeQCBAHoAcwBlAEkAJAD3/73/
e/81//j+0v7E/sT+yv7h/gX/Kf9L/2z/iP+b/63/vv/N/9r/4v/p/+//8v/x//P/9P/1
//j/+f/5//n/+v/6//z//P/6//v/+//7//7//v///////f///////////////////wIA
AgADAAMAAgACAAIAAgAEAAUABgAGAAYABgAGAAYACAAJAAkACQAJAAsACwALAAwACwAK
AAoADQAOAA4ADgARABIAEwATABMAFQAWABcAGAAZABoAGgAaABoAHAAdACAAIQAjACQA
JQAnACgAKQAqACwALQAuADEAMgAzADYANgA2ADkAOgA9AD4AQABBAEIARQBFAEYARQBF
AEUARgBJAEkASgBKAEoASgBKAEkASgBJAEgARwBEAEMAQQA9ADwAOQAzAC8ALwArACYA
IwAfAB0AGQAVABEADQALAAgABQADAAEA//8AAP7//v/7//n/+f/5//j/+f/4//j/+P/3
//b/9v/2//T/9P/0//T/8v/y//L/8v/y//P/9f/2//T/9P/0//T/9v/1//X/9f/1//X/
9v/2//b/9v/2//b/+P/4//j/+P/2//b/9v/3//f/9//3//f/+P/4//j/+P/6//r/+v/6
//v/+//7//v/+//7//v//P/8//z//P/8//z//P/8//z/+v/6//r/+v/8//z//P/8//z/
/P/8//z//P/8//z//P/7//v/+//7//n/+P/4//n/+f/4//j/+P/4//j/9//3//f/9v/2
//b/+P/4//j/+P/4//f/9//3//f/9//3//f/9f/1//X/9f/2//b/9v/2//b/9v/2//T/
9P/0//T/9v/3//f/9//6//v/+//8//r/+v/6//v/+f/5//n/+v/8//3//f/9///////+
//3/+//6//n/+P/3//f/9f/0//L/8//z//H/8P/w//D/8P/y//L/8//z//P/8P/w//H/
8//z//P/8//z//P/8//z//H/8f/x//H/8//z//P/8v/w//D/8P/w//D/8P/x//H/8//x
//P/8//x//D/8P/x//P/8//z//P/8//0//T/8v/3//3/AwAJAA8AFwAjADAAQABRAGMA
dwCFAIgAgwCFAHsAWgA7ABkA4/+b/1j/Kv8O/wL/AP8J/xv/Nf9P/2r/hP+X/6f/tv/J
/9b/4P/p//H/9v/3//n/+v/7//z//f/9//3//v/+/wAAAAAAAAEAAQABAAIAAgADAAMA
AwAFAAUABQAFAAUABQAFAAQABAAFAAUABgAGAAYABgAGAAcACAAIAAwADAAMAAwACgAL
AAsACwANAA8ADwAPAA8ADwAPABAAEQASABIAEgAVABYAFwAXABkAGwAcAB0AHQAdAB0A
HAAgACAAIgAjACQAJQAnACgAKQArACwALQAwADIAMwA0ADUANgA3ADoAPgA+AEEAQgBD
AEQARgBHAEgASwBLAEwATQBNAE0ATgBNAE0ATgBOAFAAUABQAE8ATQBLAEkARwBGAEUA
QwA/AD0AOQAyAC0AKwAnACIAHwAfAB0AGQAVABMADwANAAoACQAHAAUAAwACAAAAAAD9
//3//f/9//z/+//6//r/+v/5//j/+P/4//j/+P/4//j/+v/6//r/+v/3//f/+P/4//j/
+P/4//j/+P/3//f/9//5//n/+v/6//j/+P/4//j/+P/4//j/+P/6//r/+v/7//n/+f/5
//n//P/8//z//P/+//7//v/+//3//f/9//3//f/9//3//v/+//7//v/+//7//v/+//7/
AAAAAAAAAAAAAAAAAAAAAP7//v/+//7//v/+//7//v/9//3//f/9//3//P/8//3/+//6
//r/+v/8//z/+//7//3//P/8//z/+v/6//r/+v/4//f/9//3//n/+f/5//n/9//3//f/
9//2//b/9v/2//b/9v/2//X/+f/3//T/9v/2//b/9v/4//n/+f/5//r/+//7//z/+v/6
//r/+//9//3//f/+//z//f/9//3/+//7//r/+f/5//j/9//2//f/9//1//T/9P/1//X/
8//w//D/8P/w//H/8v/0//X/8f/u/+7/7//v/+//7//v//D/8f/y//P/8f/x//H/8f/x
//H/8f/w//D/8P/w//D/8P/w//H/8f/x/+//8f/x//H/8P/w//H/8//z//P/8//1//T/
9P/2//v/AQAJABEAGQAhAC8AQABSAGUAewCLAI0AjACNAIEAXwA8ABsA5/+l/2P/Lv8O
/wL/AP8G/xf/Mf9L/2f/gP+a/6//vf/K/9X/4v/s//P/+f/8//v//f/+////AAABAAEA
AQACAAIABAAEAAQABQAFAAUABAAEAAUABQAFAAcABwAHAAkACQAJAAkACAAIAAkACQAM
AAwADAAMAAoACwAMAAwADgAOAA4ADgAMAA0ADQANAA8AEQARABEAEQARABEAEgATABQA
FAAUABUAFgAXABcAFwAZABoAGwAaABsAHAAcACAAIAAiACMAIgAjACUAJgApACsALAAt
AC4AMAAxADIAMwA0ADUAOAA6ADoAPQA+AD8AQABCAEMAQgBFAEUARgBHAEcARwBIAEkA
SQBKAEoASgBKAEoASQBGAEUARABDAD4APQA7ADcANAAxACsAJwAjAB8AGgAXABcAFQAR
AA0ACwAHAAUAAgADAAEA///9//z/+v/6//f/9//3//f/9v/1//T/9P/0//P/8v/y//L/
8v/y//L/8v/y//L/8v/y//H/8f/y//L/8v/y//L/8v/y//H/8f/x//H/8f/y//L/8v/y
//L/8v/y//L/8v/y//L/8v/y//P/9f/1//X/9f/0//T/9P/0//b/9v/2//b/9f/1//X/
9f/3//f/9//4//j/+P/4//j/+P/4//j/+P/4//j/+P/4//j/+P/4//j/+v/6//r/+v/6
//r/+v/6//n/+f/5//n/+f/4//j/+f/3//b/9v/2//j/+P/3//f/9//2//b/9v/2//b/
9v/2//T/8//z//P/8//z//P/8//1//X/9f/1//T/9P/0//T/9P/0//T/8//z//P/8//z
//L/8v/x//H/9P/0//T/9P/0//T/8v/0//T/8v/y//L/8v/y//P/8//z//T/9f/1//b/
9v/2//b/9//3//f/9//4//r/+//7//v/+f/5//j/9//3//b/9f/0//X/9f/z//L/8P/x
//H/7//w//D/8P/w//D/8P/x//H/7f/q/+r/6//t/+3/7f/t/+3/7f/t/+3/7//v/+//
7//t/+3/7f/s/+7/7v/u/+7/7P/s/+3/7f/t/+v/7f/t/+3/7P/s/+3/7//v/+//7//v
//D/7v/w//X/+f///wUADQAVACEALgBAAFcAbwCDAIsAiAB/AG8AVQA0AAUAy/+N/03/
DP/e/sz+yP7M/tv+//4n/0v/bP+G/5n/rf++/8//3P/k/+n/7//0//X/9//4//n/+P/5
//n/+f/8//z//v/+//z//f/9//3//v/+/////////wEAAQABAAEAAQABAAEAAgACAAMA
AwAGAAYABgAGAAYABwAIAAgACAAIAAgACAAKAAsACwALAAsADQANAA0ADQANAA0ADgAR
ABIAEgASABEAEgATABMAFQAXABgAGQAaABsAHAAcAB4AHgAgACEAIgAjACUAJgApACsA
LAAtAC4AMAAxADIANwA4ADkAPAA8ADwAPwBAAEIARABHAEkASABLAEsATABPAE8ATwBQ
AFMAUwBUAFQAUgBSAFIAUQBRAFEAUQBRAEwASwBJAEUAQgA/ADkANQAzAC8AKgAnACQA
IQAcABcAEwAPAA0ACgAHAAUAAwABAAAA/v/+//v/+//7//v/+v/3//b/9v/2//b/9v/3
//j/9v/2//b/9v/2//b/9v/2//X/9f/2//b/9P/0//T/9P/2//X/9f/1//X/9f/2//b/
9P/0//T/9P/2//b/9v/2//b/9v/2//f/9//3//f/9//2//b/9v/2//b/9v/2//b/9//3
//f/9//3//f/9//4//j/+P/4//j/+P/4//j/+P/4//j/+P/4//j/+P/4//j/+P/4//j/
+P/6//r/+v/6//f/9//3//f/+f/4//j/+f/3//b/9v/2//b/9v/1//X/9//2//b/9v/0
//T/9P/0//T/8//z//P/8//z//P/8//x//H/8f/x//L/8v/y//L/8P/w//D/7//x//H/
8f/x//L/8v/x//H/8v/y//L/8v/0//T/9P/0//D/7v/w//D/8P/w//L/8//z//P/9P/1
//X/9v/2//b/9v/3//f/9//3//j/9v/3//f/9//5//n/+P/3//X/9P/z//L/8f/x/+//
7v/w//H/8f/v/+7/7v/u/+7/7v/u/+//7//t/+r/6v/r/+3/7f/t/+3/7f/t/+3/7f/t
/+3/7f/t/+3/7f/t/+z/7P/s/+z/7P/s/+z/7f/t/+3/6//t/+3/7f/s/+z/7f/t/+3/
7f/t/+//7v/w//D/9f///wcADQATAB0AKQA6AE4AZQB5AIMAgQB6AG8AVwA1AAwA1f+T
/03/Df/e/sr+xv7I/tj+9/4h/0P/Yf9+/5b/qf+7/8r/2f/k/+r/7//z//T/8//1//b/
9//4//n/+f/5//r/+v/8//z//P/9//3//f/+//7/////////AQABAAEAAQABAAEAAQAE
AAQABQAFAAYABgAGAAYABgAHAAgACAAKAAoACgAKAAgACQAJAAkACwANAA0ADQANAA0A
DQAOABEAEgASABIAEwAUABUAFQAVABcAGAAZABoAGwAcABwAHAAcAB4AHwAiACMAJQAm
ACkAKwAsAC0ALAAuAC8AMAA1ADYANwA6ADoAOgA9AD4APwBAAEIAQwBGAEkASQBKAEsA
SwBLAEwATQBNAE4ATgBOAE4ATgBNAEoASQBIAEcARABDAEEAPQA8ADkAMwAvACsAJwAi
AB8AHQAbABcAEwAPAAsACQAGAAUAAwABAP//AAD+//7/+//5//n/+f/4//n/+P/4//j/
9v/0//P/8v/0//T/9P/0//T/9P/0//T/8//z//T/9P/0//T/9P/0//T/8//z//P/8//z
//T/9P/y//L/8v/y//T/9P/0//T/9P/0//T/9f/z//P/8//z//b/9v/2//b/9v/2//b/
9v/1//X/9f/1//f/9//3//j/+P/4//j/+P/4//j/+P/4//j/+P/4//j/+P/4//j/+P/4
//j/+P/4//j/+P/4//j/+f/5//n/+f/3//b/9v/3//f/9v/2//b/+P/4//f/9//1//T/
9P/0//T/9P/0//T/9P/z//P/8//z//P/8//z//P/8//z//P/8v/y//L/8v/y//L/8v/x
//H/8f/x//H/8v/y//H/8f/0//L/8v/w//D/8P/w//L/8//z//P/9P/1//X/9v/2//b/
9v/3//f/9//3//j/+P/5//n/+f/7//v/+v/5//f/9v/1//T/8f/x/+//7v/w//H/8f/v
/+7/7v/u/+7/7v/u/+//7//r/+j/6P/p/+3/7f/t/+3/7f/t/+3/7f/r/+v/6//r/+v/
6//r/+r/7P/s/+z/7P/q/+r/6//r/+v/6f/r/+v/7f/s/+z/7f/r/+v/6//r/+3/7v/s
/+z/7//1//3/AwALABMAHQAqADoASwBfAG8AeQB4AHMAZwBPAC4ABQDN/4v/Rf8E/9z+
zP7I/sr+3f7//iP/Q/9m/4D/l/+p/7r/y//W/97/5//v//D/8f/z//T/9f/2//f/9//3
//j/+P/6//r//P/9//3//f/8//z//f/9//3/////////AQABAAEAAQAAAAAAAQABAAIA
AgACAAIAAgADAAQABAAIAAgACAAIAAgACQAJAAkACQALAAsACwALAAsACwAMAA0ADgAO
AA4ADwAQABEAEQARABMAFAAVABQAFQAWABYAGgAaABwAHQAcAB0AHwAgACMAJQAmACcA
KAAqACsALAAtAC4ALwAyADQANAA3ADgAOQA6ADwAPQA+AEEAQQBCAEMAQwBDAEQARQBF
AEYARgBGAEYARgBFAEQAQwBCAEEAPwA/AD4AOwA4ADUALwArACoAJwAjACEAHQAbABcA
EwARAA0ACwAIAAcABQADAAEA/v/8//z/+f/5//n/+f/4//n/+P/4//j/9//2//b/9v/0
//T/9P/0//T/9P/0//T/8//z//T/9P/2//b/9v/2//T/8//z//P/8f/x//L/8v/0//T/
9P/0//T/9P/0//T/9v/2//b/9//1//X/9f/1//j/+P/4//j/9v/2//b/9v/3//f/9//3
//f/9//3//j/+P/4//j/+P/4//j/+P/4//j/+P/4//j/+P/4//j/+P/4//j/+P/4//b/
9v/2//b/9//3//f/9//1//T/9P/1//X/9P/0//T/9v/2//X/9f/z//L/8v/y//L/8v/y
//L/9P/z//P/8//x//H/8f/x//H/8f/x//H/8P/w//D/8P/w//D/8P/v/+//7//v/+//
7v/u/+//7//w//D/8P/w//D/8P/x//H/8f/y//P/8//0//T/9P/0//X/9f/1//X/9v/2
//f/9//3//X/9f/0//P/8//y//H/8P/v/+//7f/s/+r/6//r/+n/6v/q/+r/6v/q/+r/
6//r/+n/5v/m/+f/6f/p/+n/6f/n/+f/5//n/+f/5//n/+f/5//n/+f/5v/n/+j/6f/q
/+n/6P/o/+f/5//l/+f/5//p/+j/6P/p/+f/5//n/+f/6//s/+z/7P/v//f///8FAAsA
EwAfACwAPgBRAGUAdQB3AHIAbQBbAD0AGgDt/6//Z/8j/+z+zv7G/sj+0P7r/hH/M/9T
/3L/iv+b/63/vv/N/9r/4v/p/+3/7v/v//H/8v/z//T/9f/1//X/9v/2//j/+P/2//f/
9//3//r/+v/7//v/+//9//3//f/9//3//f/9//7//v//////AAAAAAAAAAACAAMABAAE
AAQABAAEAAQABgAHAAcABwAFAAcABwAHAAkACQAJAAoACwAMAAwADAANAA4ADwAPAA8A
EQASABMAFAAVABYAFgAWABYAGAAZABwAHQAfACAAHwAhACIAIwAkACYAJwAoACsALAAt
ADAAMAAwADMANAA3ADgAOgA7ADoAPQA9AD4AQQBBAEEAQgBBAEEAQgBCAEQARABEAEMA
QgBBAEAAPwA8ADsAOQA1ADYAMwAtACkAKQAlACAAHQAbABkAFQARAA4ACwAKAAgABQAD
AAEA///+//z//P/5//n/+f/5//j/9//2//b/9v/3//b/9v/2//T/9P/0//T/9P/0//T/
9P/z//P/9P/0//T/9P/0//T/9P/z//P/8//z//P/9P/0//T/9P/0//T/9P/0//T/9P/0
//T/9P/1//f/9//3//f/9v/2//b/9v/4//j/+P/4//f/9//3//f/9//3//f/+P/6//r/
+v/6//j/+P/4//j/+v/6//r/+v/4//j/+P/4//r/+v/6//r/+v/6//r/+v/5//n/+f/5
//f/9v/2//f/9//2//b/9v/2//b/9f/1//X/9P/0//T/9P/0//T/9P/0//P/8//z//P/
8//z//P/8//z//P/8//y//L/8v/y//L/8v/y//L/8v/y//T/9f/1//X/9v/3//f/+P/2
//b/9v/3//f/9//3//j/+P/5//n/+f/5//n/+P/3//X/9P/z//L/8f/x/+//7v/w//H/
8f/v/+7/7v/u/+7/7P/s/+3/7f/s/+r/6//t/+3/7f/t/+3/6//r/+v/6//r/+v/6//r
/+3/7f/t/+z/6v/q/+r/6v/s/+z/7f/t/+v/6f/r/+v/6//q/+r/6//t/+3/7f/t/+v/
6v/u//D/9f/7/wMACwARABUAIQAyAEIAUwBpAHsAgQB8AH8AfwBlAEIAJQD7/7X/b/86
/xb/BP/6/v7+Df8j/zv/Wf9y/4j/nf+v/7r/xf/U/+L/6f/v//D/8//1//b/9//4//n/
+f/5//r/+v/8//z//P/9//3//f/+//7///////3/////////AQABAAEAAQACAAIAAwAD
AAIAAgACAAIAAgADAAQABAAIAAgACAAIAAYABwAHAAcABwAJAAkACQALAAsACwAMAA0A
DgAOAA4ADQAOAA8ADwARABMAFAAVABgAGQAaABoAHAAcAB4AHwAgACEAIwAkACUAJwAo
ACkAKgAsAC0ALgAvADAAMQA0ADYANgA5ADoAOwA8AD4APwBAAEMAQwBEAEUARQBFAEYA
RwBHAEgASABGAEYARgBFAEQAQwBCAEEAPAA7ADkANQA0ADEAKwAnACUAIQAcABkAFQAT
AA8ACwAIAAUABAACAAMAAQD///3/+v/4//j/9f/2//f/+P/4//f/9v/2//b/8//y//L/
8v/z//T/9f/2//T/9P/0//T/8//z//T/9P/0//T/9P/0//T/8//z//P/8//z//T/9P/0
//T/9P/0//T/9P/0//T/9P/0//T/9f/z//P/8//z//b/9v/2//b/9v/2//b/9v/1//X/
9f/1//f/9//3//j/9v/2//b/9v/4//j/+P/4//f/9v/1//T/9v/2//b/9v/2//b/9v/2
//b/9v/2//b/8//z//P/8//z//L/8v/z//P/8v/y//L/8v/y//H/8f/x//D/8P/w//D/
8P/w/w==
         </WaveFormData>
      </LeadData>
      <LeadData>
         <LeadByteCountTotal>10000</LeadByteCountTotal>
         <LeadTimeOffset>0</LeadTimeOffset>
         <LeadSampleCountTotal>5000</LeadSampleCountTotal>
         <LeadAmplitudeUnitsPerBit>4.88</LeadAmplitudeUnitsPerBit>
         <LeadAmplitudeUnits>��V</LeadAmplitudeUnits>
         <LeadHighLimit>2147483647</LeadHighLimit>
         <LeadLowLimit>268435456</LeadLowLimit>
         <LeadID>V4</LeadID>
         <LeadOffsetFirstSample>0</LeadOffsetFirstSample>
         <FirstSampleBaseline>0</FirstSampleBaseline>
         <LeadSampleSize>2</LeadSampleSize>
         <LeadOff>FALSE</LeadOff>
         <BaselineSway>FALSE</BaselineSway>
         <ExcessiveACNoise>FALSE</ExcessiveACNoise>
         <MuscleNoise>FALSE</MuscleNoise>
         <LeadDataCRC32>2866263800</LeadDataCRC32>
         <WaveFormData>
/P/8//z//P8HABIAHQAoADkASgBbAGwAdgCAAIoAlACBAHAAXwBOABAA0v+U/1b/RP80
/yT/FP8r/0L/Wf9w/4T/lv+o/7r/xP/O/9j/4v/l/+j/6//u/+//8P/x//L/8v/y//L/
8v/z//T/9f/2//j/+P/4//j/+P/4//j/+P/2//b/9v/2//f/+P/5//r//P/8//z//P/6
//r/+v/6//z//P/8//z//P/8//z//P/+//7//v/+/wAAAAAAAAAAAgACAAIAAgAEAAQA
BAAEAAUABgAHAAgACgAKAAoACgAMAAwADAAMAA0ADgAPABAAEQASABMAFAAWABgAGgAc
AB4AHgAeAB4AIwAmACkALAAuAC4ALgAuADAAMgA0ADYANgA2ADYANgA3ADgAOQA6ADoA
OgA6ADoAOAA4ADgAOAA2ADYANgA2ADIAMAAuACwAKQAmACMAIAAbABgAFQASABAADgAM
AAoABgAEAAIAAAD+//7//v/+//z/+v/4//b/9v/2//b/9v/1//T/8//y//H/8P/v/+7/
7//w//H/8v/w//D/8P/w/+7/7v/u/+7/7//w//H/8v/w//D/8P/w/+//7v/t/+z/7v/u
/+7/7v/w//D/8P/w//D/8P/w//D/7v/u/+7/7v/v//D/8f/y//H/8P/v/+7/8f/y//P/
9P/z//L/8f/w//D/8P/w//D/8P/w//D/8P/u/+7/7v/u/+//8P/x//L/8P/w//D/8P/w
//D/8P/w//D/8P/w//D/7//u/+3/7P/u/+7/7v/u/+v/6v/p/+j/6f/q/+v/7P/s/+z/
7P/s/+z/7P/s/+z/6//q/+n/6P/o/+j/6P/o/+f/5v/l/+T/5P/k/+T/5P/m/+b/5v/m
/+f/5//o/+n/7P/s/+3/7f/s/+v/6//q/+z/7f/t/+3/7P/s/+3/7f/w//D/7v/t/+z/
7P/r/+r/6v/q/+r/6v/o/+j/6P/o/+j/5v/l/+X/6P/p/+v/6//m/+P/4v/i/+H/4f/i
/+L/4//j/+P/4//j/+P/4f/h/+L/4v/i/+L/4P/g/+D/3//g/+L/4//k/+T/5P/k/+T/
5P/k/+T/5f/m/+f/6P/p/+3/6f/j/+X/6P/r//X////9/wEAFAApADkATgBqAIgAnwCq
AK0AtwC+ALIAmAB0ADEA2/+Q/2H/Q/8r/xr/FP8d/zT/T/9o/37/kf+g/7D/v//I/9D/
3f/o/+r/6//r/+z/7f/t/+3/7P/s/+7/7//x//L/9f/1//X/9f/1//X/9P/z//X/9v/2
//b/9P/0//X/9f/1//b/9v/2//f/+P/5//r/+f/5//r/+//7//z//P/9//3//f/9//7/
/P/9//3//f8AAAAAAAABAAEAAwADAAMABAAEAAYABgAHAAcACQAKAA0ADgAPAA8AEAAR
ABMAFAAVABUAFwAYABoAGwAdAB8AHwAgACIAIwAnACkAKwAuAC8AMQAyADQANQA1ADgA
OAA5ADsAPAA9AEAAQgBCAEIAQQBBAEEAQwBFAEUARQBFAEMAQgBBAD4AOwA5ADgANgAy
AC8AKwAnACcAIgAfABwAGAAVABIADwALAAgABgAFAAMAAgABAAAA/v/8//z/+//6//n/
+P/3//X/9P/0//P/9f/1//X/9f/1//X/9f/1//T/9P/0//T/9v/2//b/9v/2//b/9v/2
//X/9P/z//L/9P/0//T/9P/2//f/9//3//X/9f/1//X/9f/2//b/9v/4//n/+f/5//n/
+f/5//n/+f/6//r/+v/4//j/+P/5//n/+f/5//n/+v/7//z//f/8//z//P/8//7//v/+
//7//v///////f///////////wAAAAD///////////////////7//v/+///////+//7/
/v/+//7//v8AAP////8AAAAAAAAAAAEA///+//z//P/7//z//P/8//7//v/9//3//f/8
//z//f/9//3//f/9///////+//3//f/9//z//P/9//3//f/+//7//v/8//z//P/8//z/
/f///wEAAgACAAMAAwAFAAUABgAGAAYABwAHAAcACAAIAAkACQAKAAoACAAHAAYABgAF
AAQAAgACAAIAAgACAAIAAgACAAIAAAD/////AgADAAUABQAAAP3//P/8//v/+//8//z/
+//7//v/+//7//v/+f/5//r/+v/6//r/+v/6//r/+f/5//r/+v/6//z//P/8//z//P/8
//z//f/9//3//f/9//3//f/9//3//P///wUACwARABkAKAA5AEsAYAB8AJgArwC8AMEA
wQC6ALYApABsAB0Axf92/0H/J/8V/wz/Ev8t/0r/af+I/6L/tf/E/9T/3//o//D/9//6
//7/AQABAAIAAwAEAAUABQAGAAcABwAIAAgABwAHAAcABwAKAAsACwALAAsADAAMAAwA
CgAKAAsACwALAAwADAAMAAwADAAMAAwADwAPABAAEQAPABAAEAARABEAEQARABIAEgAT
ABMAEwAUABQAFAAVABUAFwAXABcAGAAYABoAGgAZABkAGwAcAB8AIAAhACEAIgAjACUA
JgAnACcAKQAqACwALQAvADEAMwA0ADYANwA6ADsAPAA+AEEAQwBEAEYARwBHAEoASgBN
AE8AUABRAFIAVABUAFQAVQBVAFUAVwBXAFcAVwBXAFcAVgBVAFIAUQBPAE4ATABIAEUA
QQA9ADkANAAxAC4AKgAnACQAIQAbABgAFgAVABEAEAAPAA4ACgAIAAgABwAGAAUABAAD
AAMAAgACAAEAAQABAAEAAQABAAEAAQABAAAAAAAAAAAA/v/+//7//v8AAAAAAAAAAP7/
/v/+//7/AAAAAAAAAAD+//////////////////////8AAAAAAAAAAAEAAQABAAEAAQAB
AAEA//8AAAAAAAACAAIAAgADAAMAAwADAAMAAwADAAMAAwAEAAQABAAEAAQABAAEAAQA
BAAFAAUAAwAFAAUABQAFAAYABgAFAAUAAwADAAMAAwADAAIAAgACAAMAAwACAAIAAgAC
AAIAAgAAAP////8AAAAAAAAAAAEAAQAAAP7//v/9//7//v/+//7//v/9//3////+//7/
///9//3//f/9//3//f/8//v//f/9//z//P/9//3//f/+//j//P/+//7//v/+//7//v/7
//v//P/9/wAAAAABAAEAAQABAAIAAgAAAAEAAQABAAQABAAFAAUABgAGAAQAAwACAAIA
AQAAAPz//P/8//z//P/8//z//P/8//r/+f/5//r/+//9//3//P/5//j/+P/5//n/+v/6
//n/+f/5//n/9//3//X/9f/2//b/9v/2//b/9v/2//X/9f/2//b/9v/2//b/9v/2//b/
9v/2//f/9//3//f/9//5//f/9f/3//j/+////wMACwAVACIAMwBFAFwAdACQAKUAsACx
AKsAqACgAIYASgD5/6H/Vv8n/xH///74/gT/Jf9I/2f/hP+c/6//vv/O/9v/4v/q//P/
9v/4//n/+f/6//v//P/9//3//v/9//3//v/+//3//f/9//3///8BAAIAAwABAAIAAgAC
AAIAAgADAAMAAwAEAAQABAAEAAQABAAEAAUABQAGAAcABwAIAAgACQAJAAkACQAKAAgA
CQAJAAkACgAKAAoACwANAA8ADwAPAA4ADgAQABAAEQARABMAFAAVABYAFwAXABgAGQAb
ABwAHwAfACEAIgAiACMAJQAnACcAKAAqACsALgAvADAAMgAxADMANAA2ADsAOwA+AD4A
PwBBAEIAQwBEAEYARgBGAEcARwBHAEkASQBJAEkASQBJAEgARwBEAEMAQQBAAD4AOAA1
ADEALQAtACgAJQAiAB8AGwAXABMAEQAOAAwACwAHAAYABQAEAAAA/v/+//3//P/7//r/
+f/3//b/9v/1//X/9f/1//X/9f/1//X/9f/0//T/9P/0//T/9P/0//T/9v/2//b/9v/2
//b/9v/2//T/9P/0//T/9P/1//X/9f/1//X/9f/1//X/9v/2//b/9v/3//f/9//1//X/
9f/1//X/9v/2//b/+P/4//j/+f/5//n/+f/5//n/+f/5//n/+P/4//j/+P/6//r/+v/6
//r/+//7//n/+f/5//n/+f/8//z/+//7//n/+f/5//n/+//6//r/+v/5//n/+P/4//j/
+P/4//j/+P/3//f/+P/4//j/+P/5//n/+P/2//b/9//4//j/+P/2//b/9f/1//f/9v/2
//f/9f/1//X/9f/3//f/9v/1//f/9//2//b/9f/2//b/9v/2//b/9f/1//b/9//2//b/
9//3//n/+f/6//r/+v/7//v/+//8//z//f/9/wAAAAD+//3/+v/6//n/+P/2//b/9v/2
//T/9P/0//T/9P/y//H/8f/0//X/9//3//T/8f/w//D/8f/x//L/8v/v/+//7//v//H/
8f/v/+//7v/u/+7/7v/s/+z/7P/r/+3/7v/u/+7/7P/s/+z/7P/u/+7/7v/v/+3/7f/t
/+3/7f/v//H/7//w//X/+f/9/wMADQAYACsAPQBQAGYAggCVAJoAmQCVAJAAhgBmACYA
1f9//z7/F/8B//H+8P4E/yP/QP9h/4D/mP+p/7b/xP/R/9r/5P/r/+7/8P/x//H/8v/z
//T/9f/1//b/9//3//j/+P/5//n/+f/5//r/+//7//v/+//8//z//P/6//r/+//7//v/
/P/8//z//P/8//z//P//////AAABAP//AAAAAAEAAQABAAEAAgACAAMAAwADAAIAAgAC
AAMABQAHAAcABwAKAAoADAAMAAsACwANAA4ADwAQABEAEQAQABEAEwAUABcAFwAZABoA
GgAbAB0AHwAfACAAIgAjACgAKQAqACwAKwAtAC4AMAAxADEANAA0ADUANwA4ADkAOgA8
ADwAPAA/AD8APwBBAD8APwA/AD8AQABAAEAAPgA7ADkAOAA2ADIALwArACcAJwAiAB8A
HAAYABUAEgAPAA0ACgAIAAcAAwACAAEAAAAAAP7//v/9//r/+f/4//f/9//2//b/9f/z
//P/8//z//P/8//z//P/8v/y//L/8v/0//T/9P/0//L/8v/y//L/9P/0//T/9P/0//T/
9P/0//L/8//z//P/9f/1//X/9f/z//T/9P/0//T/9f/1//X/9f/1//X/9f/1//b/9v/2
//T/9P/0//X/9v/3//j/+f/4//f/9v/1//j/+P/4//j/9v/2//b/9v/2//f/9//1//X/
9f/1//X/9v/2//X/9f/3//f/9//3//X/9P/0//T/9//3//b/9v/0//T/9P/0//T/8//z
//T/9v/2//b/9//2//T/8f/w//P/9P/0//T/8v/y//H/8f/x//D/8P/x//H/8f/y//L/
8v/y//L/8P/v/+//7//x//L/9P/1//X/9f/2//b/9v/3//f/9//3//b/9v/1//f/+P/3
//f/9P/0//P/8v/w//D/8P/w//L/8v/y//L/8f/u/+z/6//u/+//8f/x/+z/6f/o/+j/
6//r/+z/7P/s/+3/7v/v/+v/6f/l/+P/5//o/+n/6v/o/+j/6P/n/+X/5v/m/+b/6P/o
/+j/6P/o/+j/6P/p/+n/6f/p/+n/5//r/+3/7f/s/+v/7//1//n/AwAUACMAMQBCAFgA
cgCPAJwAmwChAKgAogCMAGwAMQDh/5D/Xf9B/yf/Fv8W/yv/QP9N/2b/gv+V/57/rP+/
/87/1v/d/+L/6P/p/+n/6v/r/+3/7//w//L/8P/v/+//7v/v/+//7//v//D/8f/x//H/
8f/y//L/8v/y//L/8//z//H/8v/y//L/8v/y//L/8v/0//X/9//5//b/9v/1//X/9f/1
//X/9v/2//f/9//3//r/+v/6//v/+v/7//r/+f/6//r//P/8/wAAAQAEAAYABQAEAAMA
AQADAAUACAAKAAsACwANAA4AEAARABMAFQAVABYAGAAZABwAHQAeACAAHwAhACIAJAAp
ACkALAAsAC8AMQAyADMAMgA0ADQANAA3ADcANwA5ADcANwA3ADcANQA0ADMAMAAxAC8A
LgAsACcAIwAeABkAFwASAA8ADAAMAAkABgADAP///P/6//n/9f/0//P/8v/v/+z/6//p
/+r/6f/o/+f/6f/o/+j/5//l/+X/5f/l/+T/4//i/+H/4//k/+X/5v/l/+T/4//i/+L/
4v/i/+L/4v/i/+L/4v/k/+T/5P/k/+L/4//j/+P/5f/l/+X/5f/l/+b/5v/m/+X/5f/k
/+P/5f/l/+X/5f/n/+j/6P/o/+r/6v/q/+v/6f/p/+n/6f/n/+f/5//n/+r/6v/q/+r/
6v/q/+r/6v/q/+v/6//p/+v/6//r/+v/7P/s/+v/6//p/+n/6f/p/+n/6P/o/+j/5//n
/+b/5v/o/+j/6P/o/+j/5//n/+j/6P/o/+j/6f/n/+b/5P/k/+f/6P/o/+j/6P/o/+f/
5//n/+b/5v/n/+X/5f/l/+X/6//p/+T/5f/m/+f/6P/p/+n/6v/r/+z/7P/t/+3/7f/t
/+7/7v/u/+//7//v//L/8v/z//P/9P/0//L/8f/w//D/7//u/+z/7P/s/+z/7P/s/+z/
7P/u/+z/6//r/+7/7//x//H/7P/p/+j/6P/n/+f/6P/o/+j/6f/q/+v/6f/p/+f/5//q
/+r/6v/q/+r/6v/q/+n/6//s/+z/7P/q/+r/6v/q/+r/6v/q/+v/7f/t/+3/7f/v/+3/
6//r/+7/8f/3////BwATACYAOQBLAGYAhACgALEAugDBAMMAvACsAIwATAD5/6X/aP9H
/y//G/8Y/yT/O/9U/2v/hP+c/7P/wv/K/9X/4P/o/+//9P/2//f/9//4//n/+v/7//v/
/P//////AAAAAAEAAQABAAEAAAABAAEAAQABAAIAAgACAAIAAgADAAMABQAGAAYABgAI
AAgACAAIAAcABwAIAAkACQAKAAoACwAJAAkACQAKAAwADQANAA0ADgAOAA4ADwAPABEA
EQARABIAEgAUABQAFQAVABcAGAAXABgAGQAZABwAHQAfACAAIQAhACMAJAAmACcAKQAr
AC0ALgAwADEAMgAzADQANgA5ADsAPAA+AD8APwBCAEIAQwBFAEYARwBIAEoASgBKAEsA
SwBLAE0ASwBLAEsASwBLAEoASQBGAEMAQQBAAD4AOgA3ADMALwArACYAIwAgACAAHQAa
ABcAEwAQAA4ADQALAAoACQAIAAQAAgACAAEAAgABAAAA//////7//v/9//3//f/9//3/
/f/9//3//f/8//z//P/8//z//P/8//z//P/8//z//P/8//z//P/8//z//P/8//z/+v/7
//v/+//7//v/+//7//v//P/8//z//v//////////////////////AAAAAAAAAAAAAAAA
AQABAAEAAQABAAEAAQABAAEAAAAAAAAAAAACAAIAAgACAAIAAwADAAEAAQABAAEAAQAC
AAIAAQABAAEAAQABAAEAAwACAAIAAgABAAEAAAAAAAAAAAAAAAAAAgABAAEAAgAAAAAA
AAABAAEAAAD+//7//f/+//7//v8AAAAA/////////v/+/////f/9//3//f/9//3//P/7
//v/+//6//r/+//7//v//P/6//r/+v/7//z//P/8//z//P/7//v//P/9//7//v//////
/////wAAAAAAAAEAAQABAAIAAgADAAMABAAEAAIAAQAAAAAA///+//z//P/8//z/+v/6
//r/+v/8//r/+f/5//j/+f/7//v/+v/3//b/9v/3//f/+P/4//f/9//3//f/9//3//X/
9f/0//T/9P/0//b/9v/2//X/9f/2//b/9v/2//b/9v/2//T/9P/0//X/9f/1//X/9f/3
//f/9f/1//j/+f/9/wEABwARACIAMQBDAFwAeACUAKsAtAC3ALUAsgCsAJIAVgADAK3/
Xv8p/xH/Af/6/gL/H/9E/2f/hP+a/6v/vP/K/9f/4P/o/+v/8P/2//f/9//4//n/+P/5
//n/+v/7//v//P/8////////////AAABAAEAAQABAAIAAgACAAIAAgADAAMAAwAEAAQA
BAAEAAQABAAEAAUABQAGAAcABgAGAAUABQAHAAcABwAIAAgACQAJAAkACAAIAAgACQAJ
AAsACwALAAwADAAOAA4AEQARABMAFAAVABYAFwAXABgAGQAbABwAHQAdAB8AIAAiACMA
JQAnACkAKgAsAC0AMAAxADIANAA1ADcAOAA6AD8APwBCAEIAQwBFAEYARwBIAEoASgBK
AE0ATQBNAE8ATQBNAE0ATQBOAE4ATgBMAEkARwBGAEQAQAA9ADkANQAxACwAKQAmACIA
HwAcABkAFQASABAADwAKAAgABgAEAAIAAAAAAP///v/9//z/+//5//j/+P/3//n/+f/5
//n/9//3//f/9//2//b/9v/2//j/+P/4//j/+P/4//j/+P/4//j/+P/4//j/+P/4//j/
9v/3//f/9//3//f/9//3//n/+v/6//r/+P/5//n/+f/5//n/+f/5//f/+P/4//j/+v/6
//r/+//5//n/+f/5//v/+//7//v//P/8//z//P/8//z//P/8//z//f/9//v/+//7//v/
+//+//7//f/9//z/+//6//n/+//6//r/+v/7//v/+v/6//j/+P/4//j/+P/3//f/+P/2
//b/9v/3//n/+P/2//b/9//4//j/+P/2//b/9f/1//X/9P/0//X/8//z//P/8//z//P/
8v/x//L/8//z//T/8//z//P/9P/0//T/9P/1//H/8v/0//T/9P/0//X/9f/2//f/9v/2
//f/9//5//n/+v/6//r/+//7//v/+v/6//v/+//8//z/+v/5//j/+P/3//b/9P/0//T/
9P/2//b/9v/2//b/9P/z//P/9P/1//f/9//0//H/8P/w//H/8f/y//L/8f/x//H/8f/z
//P/8f/x//L/8v/y//L/8P/w//D/7//v//D/8P/w//D/8P/w//D/7v/u/+7/7//x//H/
8f/x//H/8f/x//H/9P/7/wEABQANABsAKgA5AE8AaACEAJoApQCmAKUAnwCYAIIASgD8
/6X/V/8o/w3/+/71/v7+Gv89/1z/ef+S/6b/tf/G/9L/3f/m/+z/7//0//T/9f/1//b/
9//4//n/+f/6//n/+f/6//r/+//7//v/+//8//3//f/9////AAAAAAAA/v/+//////8B
AAIAAgACAAQABAAEAAQAAwADAAQABQAHAAgACAAJAAcABwAHAAgACAAJAAkACQAKAAoA
CgALAA0ADwAPAA8ADgAOABAAEAARABEAEwAUABMAFAAVABUAGAAZABsAHAAdAB0AHwAg
ACIAIwAlACcAJwAoACoAKwAuAC8AMAAyADMANQA2ADgAOQA5ADwAPAA/AEEAQgBDAEQA
RgBGAEYARwBHAEcASQBJAEkASQBJAEcARgBFAEIAQQA/AD4APAA4ADUAMQAtACsAJgAj
ACAAIAAdABoAFwARAA4ADAALAAUABAADAAIAAgAAAAAA///+//3//P/7//v/+v/6//n/
9//3//f/9//5//n/+f/5//j/+P/4//j/9v/2//b/9v/2//b/9v/2//b/9v/2//b/9v/2
//b/9v/0//X/9f/1//f/9//3//f/9//4//j/+P/2//f/9//3//n/+f/5//n/+f/6//r/
+v/4//j/+P/5//v/+//7//v/+//7//v/+//8//z//P/8//z//P/8//z//P/9//3/+//9
//3//f/9//z//P/7//v//f/9//3//f/9//z//P/8//3//f/8//z//P/8//z//P/6//n/
+f/6//r/+v/6//v/+//6//j/+P/5//r/+v/6//r/+v/5//n/+f/4//j/+f/5//n/+f/5
//n/+f/4//f/9//3//b/9v/5//f/+P/4//j/+P/4//n/+f/6//v//P/8//3//f/7//v/
/P/8//z//f/9//3//v/+//////8CAAIAAAD///7//v/9//z/+P/4//j/+P/4//j/+P/4
//j/9v/1//X/9v/3//n/+f/2//P/8v/y//P/8//0//T/8//z//P/8//z//P/8f/x//D/
8P/w//D/8P/w//D/7//x//L/8v/y//L/8v/y//L/8P/w//D/8f/x//H/8f/x//P/9f/x
/+//8v/1//v/AQAHABEAHgArADsAUABmAHwAjwCaAJ0AmQCUAIwAcgA4AOn/lf9O/yX/
D//9/vT+Av8f/z7/Xf96/5L/p/+4/8b/0//e/+L/6f/w//T/9f/1//b/9//4//n/+f/6
//v/+//8//z////////////+////////////AAAAAAAAAgACAAMAAwABAAIAAgACAAQA
BAAEAAQAAwADAAQABQAHAAgACAAJAAsACwALAAwADAANAA0ADQAOAA4ADgAPABEAEwAT
ABMAEgASABQAFAAVABUAFwAYABcAGAAZABkAHAAdAB8AIAAfAB8AIQAiACQAJQAnACkA
KQAqACwALQAwADEAMgA0ADUANwA4ADoAOwA7AD4APgA/AEEAQgBDAEQARgBGAEYASQBJ
AEkASwBLAEsASwBLAEsASgBJAEYARgBFAEUARABAAD0AOQA1ADUAMAAtACoAKAAlACIA
HwAbABgAFgAVABMAEgARABAAEAAOAA4ADQAOAA0ADAALAAsACgAKAAkACQAJAAkACQAJ
AAkACQAJAAgACAAIAAgACAAIAAgACAAKAAoACgAKAAgACAAIAAgACgAKAAoACgAKAAsA
CwALAAsACwALAAsACwAMAAwADAAMAA0ADQANAA8ADwAPAA8ADgAOAA0ADAAOAA4ADgAP
ABEAEQARABEAEQARABEAEQAQABAAEAAQABIAEgASABIAEAARABEADwARABEAEQARABAA
EAAPAA8AEQARABEAEQARABAAEAAQAA8ADwAOAA4AEAAQABAAEAAOAA0ADQAOAAwADAAM
AA0ADwAOAAwADAALAAwADAAMAAwADAALAAsACwAKAAoACwANAA0ADQANAAsACwAKAAkA
CwALAAoADAAMAAwADAAMAAwACQAJAAoACwAOAA4ADwAPAA8ADwAQABAADgAPAA8ADwAQ
ABAAEQARABIAEgAQAA8AEAAQAA8ADgAKAAoACgAKAAoACgAKAAoACgAIAAcABwAIAAkA
CwALAAgABQAEAAQABQAFAAYABgADAAMAAwADAAUABQADAAMABAAEAAQABAAHAAgACQAJ
AAcACAAIAAgACAAIAAgACAAJAAoACwANAAsACwALAAsADwAPAA8ADQAQABUAGwAfACUA
LwA+AE0AXwB0AIoAoACxALIAsQCtAKYAmABwACwA2f+J/1L/M/8h/xf/Fv8u/03/av+J
/6T/uP/J/9j/6P/z//r/BAAJAAwADgAPAA8AEAARABIAEwATABQAFwAXABgAGAAXABcA
FwAXABoAGwAbABsAGQAaABoAGgAcABwAHQAdAB0AHgAeAB4AHgAeAB4AHgAhACEAIgAj
ACMAJAAkACUAJQAlACUAJgAmACcAJwAnACgAKAAoACkAJwApACkAKQAqACoALAAsAC0A
LQAvADAAMQAyADMAMwAyADMANQA2ADkAOQA7ADwAPQA9AD4APwA/AEAAQgBDAEQARQBG
AEgASQBLAEwATgBPAE8AUgBSAFMAVQBWAFcAWABaAFoAWgBZAFkAWQBbAF0AXQBdAF0A
XQBcAFsAWABXAFUAVABSAE8ATQBKAEcARwBCAD8APAA6ADcANAAxAC8ALAAqACkAJwAm
ACUAJAAhAB4AHQAbABwAGwAaABkAGQAYABgAFwAYABkAGgAbABoAGQAYABcAGAAYABgA
GAAYABgAGAAYABYAFgAWABYAGAAYABgAGAAWABYAFgAWABgAGQAZABkAFwAXABcAFwAZ
ABoAGgAaABoAGwAbABsAGQAZABkAGQAZABoAGgAaABoAGgAaABsAGwAbABsAGwAZABkA
GQAZABoAGgAaABoAHAAcABwAHAAZABkAGAAVABgAGQAaABsAHAAcABsAGwAbABsAGwAb
AB0AHAAcABwAHQAdABwAHAAeAB4AHgAeABwAGwAbABwAHAAcABwAHQAfAB4AHAAcABsA
HAAcABwAHAAcABsAGwAdABwAHAAdABcAGAAZABoAGwAcABsAGwAcAB0AHgAeAB8AHwAf
AB8AIAAgACAAIQAhACEAIAAgACEAIQAiACIAIAAfAB4AHgAdABwAGgAaABoAGgAaABoA
GgAaABoAGAAXABcAFgAXABkAGQAXABUAFQAWABUAFQAWABYAFAATABIAEQATABMAEQAR
ABQAFAAUABQAFAAUABQAEwATABQAFAAUABYAFgAWABYAFQAUABMAEwAVABUAFQAVABMA
EQAVABsAHgAfACMAJwAtADcARgBbAGsAfACYALIAvwDEAMkA0QDOAMIAqgB6AC8A4f+m
/4P/Z/9N/0L/Sv9d/3T/jf+k/7j/zf/e/+b/8f8AAAoAEQAUABIAFgAXABkAGwAeAB8A
HwAgACIAIwAlACYAJQAlACUAJQAkACUAJQAlACUAJgAmACYAJwAoACoAKwAtAC4ALgAu
AC4ALgAuAC4ALQAtAC4ALwAxADIAMgAzADUANQA1ADYANAA1ADUANQA2ADYANgA3ADcA
OQA5ADkAOAA4ADoAOgA8AD0AQABCAEMARABFAEUARgBHAEkASgBLAEsATQBOAFAAUQBT
AFUAUwBUAFYAVwBcAF0AXgBgAGEAYwBkAGYAagBrAG8AcABwAHEAcQBxAHQAdgB2AHYA
dQB1AHUAdwB3AHcAdwB3AHUAdABzAHAAbwBtAGwAagBmAGMAXwBbAFsAVgBTAFAATgBL
AEgARQBBAD4APAA7ADgAOAA4ADgANAAyADIAMQAyADEAMAAvAC8ALgAuAC0ALAArACoA
KQAsAC0ALgAvACwALAAsACwALAAsACwALAAuAC4ALgAuAC4ALgAuAC4ALgAuAC4ALgAv
ADEAMgAzADEAMQAxADEAMQAyADIAMgAyADMAMwAzADUANQA1ADUANQA2ADYANgA2ADYA
NgA3ADcANwA3ADcAOQA5ADkAOQA8ADwAPAA8ADsAOgA5ADgAOQA7ADwAOwA9AD0APQA9
AD4APgA9AD0APQA9AD0APQA/AD4APgA+AD0APQA8ADwAPgA+AD4APgBAAD8APwBAAD4A
PgBAAA==
         </WaveFormData>
      </LeadData>
      <LeadData>
         <LeadByteCountTotal>10000</LeadByteCountTotal>
         <LeadTimeOffset>0</LeadTimeOffset>
         <LeadSampleCountTotal>5000</LeadSampleCountTotal>
         <LeadAmplitudeUnitsPerBit>4.88</LeadAmplitudeUnitsPerBit>
         <LeadAmplitudeUnits>��V</LeadAmplitudeUnits>
         <LeadHighLimit>2147483647</LeadHighLimit>
         <LeadLowLimit>268435456</LeadLowLimit>
         <LeadID>V5</LeadID>
         <LeadOffsetFirstSample>0</LeadOffsetFirstSample>
         <FirstSampleBaseline>0</FirstSampleBaseline>
         <LeadSampleSize>2</LeadSampleSize>
         <LeadOff>FALSE</LeadOff>
         <BaselineSway>FALSE</BaselineSway>
         <ExcessiveACNoise>FALSE</ExcessiveACNoise>
         <MuscleNoise>FALSE</MuscleNoise>
         <LeadDataCRC32>2702304551</LeadDataCRC32>
         <WaveFormData>
7P/s/+z/7P/3/wIADQAYAC4ARABaAHAAgwCWAKkAvACvAKQAmQCOAFEAFgDb/6D/jv98
/2r/WP9o/3b/hP+S/6H/rv+7/8j/0f/Y/9//5v/o/+r/7P/u//D/8P/w//D/8P/w//D/
8P/x//L/8//0//T/9P/0//T/9v/2//b/9v/0//T/9P/0//X/9v/3//j/+P/4//j/+P/6
//r/+v/6//z//P/8//z//P/8//z//P/8//z//P/8//3//v///wAAAgACAAIAAgAEAAQA
BAAEAAcACAAJAAoADAAMAAwADAAOAA4ADgAOABAAEAAQABAAEwAUABUAFgAZABoAGwAc
AB4AHgAeAB4AIgAkACYAKAApACoAKwAsAC4AMAAyADQANgA2ADYANgA3ADgAOQA6ADoA
OgA6ADoAOAA4ADgAOAA3ADYANQA0ADAALgAsACoAJwAkACEAHgAZABYAEwAQAAwACgAI
AAYAAgAAAP7//P/6//r/+v/6//j/9v/0//L/8v/y//L/8v/w//D/8P/w/+//7v/t/+z/
7f/u/+//8P/v/+7/7f/s/+z/7P/s/+z/7//w//H/8v/x//D/7//u/+z/7P/s/+z/6v/q
/+r/6v/t/+7/7//w//L/8v/y//L/8f/w/+//7v/v//D/8f/y//H/8P/v/+7/8f/y//P/
9P/y//L/8v/y//L/8v/y//L/8P/w//D/8P/y//L/8v/y//L/8v/y//L/8P/w//D/8P/y
//L/8v/y//D/8P/w//D/7//u/+3/7P/u/+7/7v/u/+3/7P/r/+r/7P/s/+z/7P/u/+7/
7v/u/+z/7P/s/+z/6v/q/+r/6v/o/+j/6P/o/+b/5v/m/+b/5v/m/+b/5v/o/+j/6P/o
/+j/6P/o/+j/6//s/+z/7f/s/+v/6v/q/+z/7P/t/+3/6//s/+z/7f/t/+3/7P/s/+r/
6P/o/+f/5//o/+n/6f/n/+f/5//n/+X/5f/k/+T/5//p/+r/6v/m/+P/4f/h/+D/4P/g
/9//4f/h/+H/4P/g/+D/3//f/+D/4P/g/+D/3f/d/93/3P/e/97/3//f/93/3f/d/93/
3f/d/93/3f/g/+D/4P/g/+L/4P/a/9v/2//a/97/5f/l/+r//f8SACoASQBuAJIAtADQ
AN4A7QAAAf4A5QC2AGsADQDF/57/hf9s/1b/Tf9P/17/cf+B/5L/of+s/7f/xP/M/9L/
2//k/+j/6P/n/+b/5//l/+X/5v/m/+j/6f/q/+r/7P/s/+z/7P/r/+v/6//s/+7/8P/w
/+//7f/t/+3/7v/w//D/8f/x//P/8//z//P/8f/y//P/8//0//X/9f/1//b/9v/2//b/
9v/3//f/+f/6//v//P/+//3//f/+////AQABAAMABAAFAAUABwAIAAkACgAKAAsADAAN
AA4ADwAOABAAEQASABUAFwAYABsAHgAgACEAIgAnACkAKQArAC4AMAAxADQANAA2ADYA
NwA5ADsAPAA9AD4AQABBAEMAQgBCAEIAQgBEAEYARwBIAEYARQBEAEEAPwA9ADsAOAA1
ADEALQApACYAIQAdABoAFgAUAA8ADQAKAAcABAACAAEAAAD///3/+//6//r/+f/4//f/
9v/1//T/9P/0//P/9f/0//T/9f/1//X/9f/0//L/8v/y//L/9P/0//T/9P/0//T/9P/z
//H/8f/x//H/8//z//P/8//1//X/9f/2//T/9P/0//T/9v/2//f/9//3//f/9//4//j/
+P/4//j/+v/6//r/+v/6//v/+//7//v/+//8//z//v/+//7//v/8//3//f/9////////
///////////////9//3//f/+//7//v/+//7//f/9//3//f/9//3//f/9//3//f/9//3/
/f/8//z//P/8//z//P/8//z//P/8//z//P/8//v/+//7//v/+//7//3//f/9//3//f/8
//z//P/8//z//P/8//7//v/9//3//P/8//v/+//+//7//v////3//v/8//z//P/8//7/
/v/+//7///8AAAAAAQABAAEAAQACAAIAAgADAAMABQAGAAYABwAHAAcABgAGAAQAAgAC
AAEA/v/+//7//f/////////////////+//7///8BAAIAAgAAAP3/+//7//r/+v/6//n/
+//7//v/+v/6//r/+f/5//r/+v/6//r/+f/5//n/+P/4//j/+f/5//v/+//7//v/+f/5
//n/+f/6//r/+v/6//r//P/6//n/9//2//j//f8BAAgAFwAqAD4AWQB+AKAAwADcAO4A
9wD+AAgB/wDOAH8AJwDV/6T/i/92/2b/Z/9z/4b/m/+x/8L/z//a/+P/7P/y//b/+//+
/wIAAwADAAMABQADAAMABAAEAAQABQAGAAYABgAGAAYABgAHAAcABwAIAAgACgAKAAkA
CQAJAAkACgAKAAoACwALAAsACwALAAsADQAOAA8ADwAOAA8ADwAPABAAEAAQABAAEAAR
ABEAEwATABMAEwAUABUAFQAWABcAFwAXABkAGgAZABkAGwAcAB8AIAAgACEAIgAjACQA
JQAmACgAKQAqAC4ALwAvADEAMgA0ADUANgA5ADsAOwA9AEAAQgBDAEYARQBIAEkASwBL
AE0ATgBPAFAAUgBTAFUAVgBWAFYAVgBVAFYAVgBWAFgAVwBWAFMAUQBPAE0ASgBFAEEA
PQA5ADYAMQAtACoAJgAkAB8AHQAYABUAEgAQAA0ADAALAAkABwAGAAYABQACAAEAAAD/
//7//v/+//3////+//7////////////+//7//v/+//7//P/8//z//P/8//z//P/7//v/
+//7//v/+//7//v/+//5//n/+f/6//r/+v/6//r/+v/6//v/+//9//3//f/+//z//P/8
//z//P/8//z//P/+//////////3//f/+//7//P/8//z//P/+////////////////////
///////////9//3//f/+//7//v/+//7//f/9//3//f/7//v/+//7//3//f/9//3//f/8
//z//P/8//z//P/8//r/+v/6//r/+v/6//n/+f/5//n/+f/5//n/+f/5//n/+//6//r/
+v/6//r/+v/6//j/+P/3//f/+P/4//f/9//4//j/+P/5//X/9//6//r/+v/6//r/+v/4
//j/+P/4//n/+v/6//v/+//7//v//P/6//r/+//7//z//v///wEA//////7//v/+//z/
/P/7//j/+P/4//f/9//3//f/9//3//f/9v/2//f/+f/6//r/+v/3//X/9f/0//T/9P/z
//P/8//z//L/9P/0//P/8//y//L/8v/y//P/8//z//L/8v/y//P/8//x//H/8f/x//P/
8//z//P/9P/0//T/9P/0//L/8P/x//H/8v/y//P/+f8CAA8AJAA6AFUAdACWALYA0ADc
AOMA6ADuAN8AqABZAP//s/+I/3P/Xv9O/1X/Z/+A/5X/qf+4/8X/0P/b/+L/6P/u//X/
+P/4//f/9//3//n/+//7//z//P/6//v//P/8//z//P/8//z/////////AAD//wAA///9
/////////wAA/v/+//////8BAAEAAQABAAEAAgADAAMAAgADAAMAAwAEAAQABAAEAAIA
AwADAAUABQAFAAUABgAJAAkACgALAAkACQALAAwADQANAA8AEAARABIAEgATABQAFQAW
ABcAGAAaABsAHAAeAB8AHwAhACIAJAAlACYAKwAtAC0ALwAuADAAMQA0ADUAOAA5ADsA
PQA/AEAAQQBCAEQARQBHAEgASABIAEgASQBKAEoASgBKAEkASABFAEUAQwBBAD4AOgA1
ADAAKwAsACcAIwAgABoAGAATABEADgALAAgABgADAAIAAQD///v/+v/6//n/+P/3//b/
9f/2//b/9v/1//P/8v/y//P/8//z//P/8v/y//L/8v/y//D/8P/w//D/8v/y//L/8f/x
//H/8f/x//H/8f/x//H/8f/x//H/8v/w//D/8P/w//D/8P/x//H/8//z//P/9P/y//L/
8v/y//D/8P/w//D/8v/z//P/8//z//P/9P/0//T/9P/0//T/8v/z//P/8//1//X/9f/1
//X/9f/1//X/8//z//P/9P/2//b/9v/2//P/8//z//P/9f/1//X/9f/z//P/8//z//P/
8v/y//L/8v/y//L/8v/y//L/8v/y//L/8v/x//H/8f/x//H/8f/x//H/8f/x//H/8P/w
//D/8P/w//D/8P/w//D/7//v//D/8P/v/+//8P/w/+7/7v/u/+7/8P/w//D/8P/x//L/
8v/z//X/9f/1//b/9P/0//X/9f/1//b/9v/3//n/+f/4//j/9v/0//T/8//0//T/9P/z
//H/8f/x//H/7//v/+7/7v/x//P/9P/0//L/7//t/+3/7v/u/+7/7f/t/+3/7f/s/+z/
7P/r/+v/7P/s/+z/7P/p/+n/6f/o/+r/6v/r/+v/6f/p/+n/6f/q/+v/7P/t/+z/7P/s
/+z/7P/u/+7/6//r/+z/7P/v//P//P8JAB4ANgBPAGwAjgCqAL4AyADNANQA1gC9AIAA
LwDX/5f/dP9f/0z/Rv9N/1//dP+L/6H/sv+9/8j/0f/a/+D/5v/r//D/8v/y//H/8P/x
//P/8//0//T/9P/1//b/9v/0//T/9P/0//f/9//3//j/+P/6//r/+f/3//f/9//4//r/
+v/7//v/+//7//v/+//7//z//f/9//z//f/9//3/AAAAAAAAAAAAAAEAAQADAAEAAQAB
AAIABQAFAAYABwAJAAkACwAMAAwACwAMAAwADQAOAA4ADwAQABEAEgATABQAFgAXABgA
GAAZABkAGwAcAB4AHwAgACUAJwAnACkAKgAsAC0AMAAvADIAMwA1ADUANwA4ADkAOAA6
ADsAPQA/AEAAQQBCAEEAQgBCAEIARABDAEIAPwA9ADsAOQA2ADMALwArACcAKAAjAB8A
HAAYABYAEQAPAAwACQAGAAQA///+//3/+//6//r/+//7//j/9//2//X/9v/2//b/9f/z
//L/8v/z//H/8f/x//D/8P/w//D/8P/w//D/8P/w//D/8P/w/+//8f/x//H/8f/x//H/
8f/x//H/8f/x//L/8v/y//L/8v/w//D/8f/x//H/8f/x//L/8v/y//L/8v/w//D/8P/w
//D/8f/x//H/8v/z//X/9v/1//T/8//y//T/9f/1//X/8//z//P/8//z//P/8//z//P/
8//z//T/9P/0//T/9P/1//X/9f/1//L/8f/w/+//8f/x//H/8f/x//D/8P/w//D/8P/w
//D/8f/y//P/9P/y//L/8f/x//H/8f/x//H/7//v/+//7//v/+7/7v/u//D/7v/w//D/
8P/w//D/7//u/+3/7P/u//D/8f/z//X/9f/1//b/9P/0//X/9f/z//T/9P/1//f/9//2
//b/9P/y//L/8f/u/+7/7v/t/+7/7//w//H/7//v/+7/7v/v//H/8v/y/+7/6//p/+n/
7P/s/+z/6//t/+3/7f/s/+n/6P/m/+X/6P/o/+j/6P/n/+f/5//m/+T/5P/l/+X/5v/n
/+j/6f/n/+f/5//n/+j/6P/o/+j/5v/o/+j/5//l/+T/5P/l/+f/8v8DABYAKABBAGAA
gACmAL4AygDXAOYA7ADbALIAcQAbAMv/oP+L/3T/YP9Z/2H/bv93/4X/mv+p/7D/u//K
/9b/3v/h/+L/6P/n/+f/5//p/+r/6//t/+7/7f/t/+3/7P/s/+z/7P/s/+//7//v//D/
8P/y//L/8f/v/+//7//w/+7/7v/v/+//7//v/+//7//w//L/9P/1//X/9f/0//P/8v/y
//L/8v/0//X/9f/3//n/+f/5//r/+v/5//n/+f/5//n/+//8//7///8CAAQAAgACAAEA
AQAEAAUABgAHAAkADAAOABAAEgATABMAFQAWABgAGQAaABsAHQAdAB8AIAAiACMAJgAn
ACoAKwAtAC8AMQAyADMANAA2ADcAOQA6ADoAOgA6ADkAOgA6ADoAOAA3ADYAMwAzADEA
LwAsACgAIwAeABkAGAATAA8ADAAKAAgAAwABAPz/+f/2//T/8f/w/+//7f/q/+j/5//l
/+b/5f/k/+P/5P/k/+T/4//i/+D/3//f/9//3//f/97/3//g/+H/4v/g/+D/4P/g/97/
3v/e/93/3//f/9//3//h/+H/4f/h/+D/3//e/97/4P/g/+D/4P/i/+L/4//j/+L/4f/g
/+D/4P/g/+D/4P/h/+L/4//k/+b/5//n/+f/5v/l/+X/5P/k/+T/5P/k/+T/5f/l/+X/
5f/l/+X/5f/l/+X/5f/l/+f/5//n/+j/6P/o/+j/6P/m/+X/5P/j/+X/5f/l/+X/5f/l
/+X/5f/l/+T/5P/k/+T/5P/k/+T/5P/k/+T/5P/i/+L/4f/h/+P/4//j/+P/4//j/+P/
4//j/+L/4v/i/+L/4v/i/+L/6P/m/+D/4f/i/+P/5P/m/+b/5v/m/+f/6P/o/+n/6f/p
/+n/6v/s/+z/7f/t/+3/7v/u/+//7f/t/+z/7P/s/+r/6v/p/+r/6v/q/+n/6f/p/+n/
6f/p/+n/6P/o/+v/7f/u/+7/6v/n/+X/5f/k/+T/5P/j/+T/5f/m/+b/5P/k/+P/4//m
/+b/5v/m/+f/5//n/+b/5v/m/+f/5//n/+f/5//n/+X/5f/l/+X/6P/o/+j/6P/q/+r/
5v/l/+X/5v/o/+v/8/8CABUALABEAGUAjAC0ANIA6AD2AAEBCAEEAeEAngBHAO//t/+a
/4H/av9g/2P/cf+A/4//n/+0/8X/0P/X/97/5P/q/+//9P/2//X/9f/1//f/+f/5//r/
+v/6//v//P/8//z//P/8//z//f/9//3//v/+/wAAAAD//////////wAAAAAAAAEAAQAD
AAMAAwADAAEAAgADAAMABAAFAAUABQAGAAYABgAGAAgACQAJAAsACQAJAAkACgALAAsA
DAANAA0ADQAPABAADwAPABEAEgATABQAFAAVABgAGQAaABsAHAAeAB8AIAAkACUAJQAn
ACgAKgArACwALwAxADEAMwA2ADgAOQA8AD0AQABBAEMAQwBFAEYARwBIAEoASwBNAE4A
TgBOAE4ATQBOAE4ATgBOAE0ATABJAEUAQwBBAD4AOwA3ADMALwAtACcAIgAeABwAGgAV
ABMAEAANAAoACAAHAAYABQADAP///v/+//3//P/7//r/+f/6//r/+v/5//n/+P/4//n/
9//3//f/9v/4//j/+P/4//b/9v/2//b/9v/2//b/9f/3//f/9//3//X/9f/1//X/9f/1
//X/9v/2//b/9v/2//b/9v/3//f/9//3//f/+P/4//j/+P/4//r/+v/6//r/+v/7//v/
+//7//v//P/8//z//P/8//z//P/9//3//f/9//3//f/9//3//f/9//3//f/9//3//v/+
//7//v/+//3//f/9//3//f/9//3//f/9//3//f/9//3//P/8//z//P/8//z//P/+//7/
/v/+//3//P/6//n/+//7//v/+//7//v/+//7//v/+v/6//r/+v/6//r/+v/6//r/+f/5
//r/+v/5//n/+v/6//r/+//5//n/+v/4//j/+v/6//r/+v/6//r/+v/6//v//P/8//3/
/f/9//3//v/+//7/////////AAAAAAEA//////7//v8AAP7//v/9//z//P/8//v/+//7
//v/+//7//v/+v/6//v//f/+//7//P/5//f/9//4//j/+P/3//X/9f/1//T/9v/2//X/
9f/0//T/9P/0//X/9f/1//T/9P/0//X/9f/1//X/9f/1//X/9f/1//X/9v/2//b/9v/2
//b/9P/z//P/9P/y//X/+/8EABMAJAA6AFcAfACeAL4A1gDoAO8A9gAAAfEAvgBtABUA
wf+Q/3f/ZP9Y/1f/af+A/5n/r/+8/8f/1P/d/+b/7P/w//P/9v/6//v/+//7//3/+//7
//z//P/8//3//v/+/wAAAAAAAAAAAQABAAEAAgAAAAIAAgABAAEAAQABAAIAAgACAAMA
AwADAAMAAwADAAMABAAFAAUABAAFAAUABQAIAAgACAAIAAgACQAJAAsACQAJAAkACgAN
AA0ADgAPAA8ADwARABIAEQARABMAFAAVABYAFgAXABgAGQAaABsAHAAeAB8AIAAkACUA
JQAnACgAKgArACwALwAxADEAMwA0ADYANwA6AD0AQABBAEMAQwBFAEYARwBIAEoASwBN
AE4ATgBOAE4ATwBQAFAAUABQAE8ATgBLAEsASQBHAEQAQQA9ADkANQAzAC0AKAAkACAA
HgAZABcAFAARAA4ADAAHAAYABQADAAEAAAAAAP///P/7//r/+f/4//j/+P/3//n/+P/4
//n/9//3//f/9v/2//b/9v/2//j/+P/4//j/9v/2//b/9f/3//f/9//3//f/9//3//f/
9f/1//X/9v/2//b/9v/2//b/9v/3//f/9f/1//X/9v/2//b/9v/2//b/9v/2//b/+P/5
//n/+f/3//f/+P/4//b/9v/2//b/+P/5//n/+f/3//f/9//3//n/+f/5//n/9//3//f/
+P/6//r/+v/6//f/9//3//f/+f/5//n/+f/3//f/9//3//f/9v/2//b/9v/2//b/9v/2
//b/9v/2//b/9v/1//X/9//3//f/9//1//X/9f/1//f/9v/2//b/9P/0//T/9P/2//b/
9f/1//b/9v/1//X/9v/2//b/9//1//X/9v/2//P/9P/2//b/9v/2//b/9v/2//b/9//4
//j/+f/5//n/+f/6//r/+v/7//v/+//8//z//f/9//3//P/8//r/+P/4//f/9v/2//b/
9f/2//f/+P/5//f/9//2//b/9//5//r/+v/4//X/8//z//T/9P/0//P/8//z//P/8v/y
//L/8f/x//L/8v/y//L/8f/x//H/8P/w//D/8f/x//H/8f/x//H/8f/x//H/8f/y//L/
8v/y//L/8v/w/+//7//y//b/9////w4AHwAyAEoAawCOAKwAxADSANgA4QDmANgAqQBc
AAMAs/+H/27/Wf9M/07/Xf91/4z/n/+x/77/yf/W/9//5v/s//D/8//2//b/9//3//f/
+f/3//f/+P/4//j/+f/6//r/+v/6//r/+v/7//v/+//8//z//v/+//3//f/9//3//v/+
//7//////wEAAQABAAEA//8AAAEAAQACAAMAAwADAAIAAgACAAIABAAFAAUABwAHAAcA
BwAIAAsACwAMAA0ADQANAA8AEAAPAA8AEQASABMAFAAUABUAFgAXABgAGQAaABwAHQAe
ACIAIwAjACUAJgAoACkAKgAtAC8ALwAxADIANAA1ADgAOQA8AD0APwBBAEMARABFAEQA
RgBHAEkASgBKAEoASgBLAEwATABMAEoASQBIAEUAQwBBAD8APAA5ADUAMQAtACoAJQAh
AB4AGwAaABYAFQAQAA0ACgAIAAMAAgABAP/////+//7//f/+//3//P/7//r/+v/6//n/
9//2//b/9//5//n/+f/4//j/+P/4//j/+P/4//j/+P/4//j/+P/3//f/9//3//f/9//3
//f/9//3//f/9//4//r/+v/6//r/+P/4//n/+f/3//f/9//4//r/+v/6//r//P/8//z/
/P/7//v/+v/5//v/+//8//z//P/8//z//P/8//3//f/9//3//f/9//3/+//7//v/+//9
//3//f/+//z//P/8//z//f/9//3//f/9//3//f/9//3//f/9//3////+//7//v/9//z/
+//6//z//P/8//z//P/8//v/+//9//3//f/9//v/+//7//v/+//6//r/+v/6//r/+v/6
//r/+v/5//n/+v/6//n/+f/8//r/+v/6//r/+v/6//r/+v/6//r//f/+//7////9//3/
/f/+//7//v////////8AAAAAAQADAAMAAgACAAIAAAAAAP///P/8//z/+//9//3//f/9
//3//f/8//z//f///wAAAAD8//n/9//3//j/+P/4//f/9//3//f/9v/2//b/9f/1//T/
9P/0//T/9f/1//X/9P/0//T/9f/1//X/9f/1//X/9f/1//X/9f/0//T/9P/0//b/+P/0
//H/8f/y//b/+f/7/wYAFQAmADoAVQByAI4AqgDCAM4A0wDaAOAAywCSAEMA7/+p/4T/
b/9Y/0z/U/9j/3j/j/+l/7b/xf/Q/9n/4v/o/+z/8//4//r/+//7//v//f/9//3//v/+
//z//f/+//7/AAAAAAAAAAD///////8AAAAAAgACAAEAAgADAAQABgAEAAQABQAFAAUA
BQAFAAUAAwAEAAUABQAIAAkACQAJAAgACAAIAAgACgALAAsADQANAA0ADQAOAA8ADwAQ
ABEAEQARABMAFAATABMAFQAWABcAGAAYABkAGgAbABwAHQAcAB4AHwAgACMAJQAmACkA
KAAqACsALAAvADEAMQAzADQANgA3ADoAOQA8AD0APwA/AEEAQgBDAEQARgBHAEkASgBK
AEoASgBLAEwATABMAEwASwBKAEcARgBFAEQAQgA/ADsANwAzADQALwArACgAJAAiAB0A
GwAYABUAEgAQAA0ADAALAAkABQAEAAQAAwAEAAMAAgABAAAAAAAAAP///f/8//z//f/9
//3//f/8//z//P/8//z//P/8//z//P/8//z//P/7//v/+//7//v/+//7//v/+//9//3/
/f/+//z//P/8//z//v/+///////9//3//f/+/wAAAAAAAAAA/v/+//7//v/+////////
/wEAAQACAAIAAAAAAAAAAAAAAAEAAQABAAEAAQABAAEAAQABAAEAAQADAAMAAwAEAAIA
AgACAAIAAwADAAMAAwABAAEAAQABAAEAAQABAAEAAQAAAAAAAAAAAAAAAAAAAP7//v/+
//7///8AAAAAAQD////////////////////////+//7//v8AAAAAAAAAAP7//v/9//3/
/v/+///////+//7//v/+//7//v/+//7//v8BAAIAAgADAAMAAwADAAQAAgACAAMAAwAF
AAYABgAHAAUABQAEAAQABgAEAAQAAwAAAAAAAAD///////////////////7//v8BAAMA
BAAEAAIA///9//3//v/+//7//f/7//v/+//6//z//P/7//v//P/8//z//P/9//3//f/8
//r/+v/7//v/+//7//v/+//9//3//f/9//z//P/8//z//v8AAP7/+//7/wAAAgADAAcA
FAAlADgATABnAIYApAC+AM4A1gDZAOAA2gC1AHIAHQDP/5v/gP9r/1z/WP9l/3v/kP+l
/7n/xv/R/97/5//u//b//P8BAAIABAAFAAUABQAHAAcABwAIAAgACAAJAAoACgAIAAgA
CAAIAAsACwALAAwACgAMAAwACwALAAsACwAMAAwADAANAA0ADwAPAA8ADwAPABAAEQAR
ABAAEQARABEAEgASABIAEgASABMAEwAVABUAFQAVABYAFwAXABgAGQAbABsAHQAeAB0A
HQAfACAAIQAiACIAIwAiACMAJAAlACgAKgArACwALAAtAC0ALwAwADIAMwA0ADcAOQA5
ADsAPAA+AD8AQgBDAEYARwBJAEcASQBKAEsATABOAE8AUQBQAFAAUABQAFMAVABUAFQA
VABTAFIATwBPAE0ASwBIAEcAQwA/ADsAOgA1ADEALgAsACoAJQAjACIAHwAcABoAFwAW
ABUAEwARABAAEAAPAA4ADQAMAAsACAAIAAgABwAKAAoACwANAAwACwAKAAgACgAKAAoA
CgAIAAgACAAIAAgACAAIAAcACAAJAAoACwAJAAkACQAJAAkACQAJAAoACAAIAAgACAAJ
AAoADAANAAsACwALAAwACgAKAAoACgAMAAwADAAMAAwADQANAA0ACwALAAwADAAMAAwA
DAAMAAwADQANAA0ADwAPAA8ADwAOAA0ADAALAAwADQAOABAAEAAQABAAEAAPAA8ADwAP
AA8ADwAPAA8ADwAPAA8ADwAPAA4ADgAOAA4ADgAOAA4ADgAOAA4ADgAOAA4ADQANAA0A
DQANAA0ADQANAA0ADQAPAA4ADgAOAAoACgALAAwADQAOAA4ADgAOAA4AEQASABIAEwAR
ABEAEQASABQAFAAVABUAEwAUABQAFQAVABUAFAAUABQAEgASABEADgAOAA4ADQAOAA8A
EAARAA8ADwAOAA4ADwARABIAEgASAA8ADQANAA4ADgAOAA0ADAALAAoACAAIAAgABwAH
AAoACgAKAAoACQAJAAkACAAIAAgACQAJAAkACQAJAAkABwAHAAcABwAKAAoACgAKAAgA
BAAIAAsACQAKAAwADwATABwALQBEAFoAdQCYALwA1gDmAPIA/wAIAQQB6QCwAGEAEQDd
/8L/p/+M/37/f/+J/5b/p/+3/8b/1//k/+n/8v/8/wQACQAKAAgADAANAA4AEQARABEA
EgASABMAFQAXABgAFwAWABUAFAATABMAEwAUABQAFgAWABUAFwAXABcAGAAYABgAGQAZ
ABsAGwAbABsAGgAaABoAGQAbAB0AHgAfACAAIAAgACAAHgAfAB8AIQAjACMAIwAkACMA
IwAkACUAIwAjACUAJgAoACkALAAuADEAMgAyADMAMgAzADQANQA2ADgAOQA6AD0APwBA
AEMAQwBEAEQARABHAEkASQBLAE0AUABSAFYAWQBcAF0AXwBeAF8AXwBfAGIAZABlAGcA
ZgBmAGYAZgBnAGgAaABoAGYAZQBkAGEAXgBbAFgAVABTAE8ASwBHAEYAQQA9ADoANgA0
AC8ALQAqACcAJAAiACEAIAAfAB0AGwAaABoAGQAYABcAFgAVABQAFAAUABMAEQAQABAA
EQASABMAFAAUABQAFAAUABQAFAAUABQAFAAWABYAFgAVABMAEwATABMAEQARABEAEQAT
ABMAEwAUABQAFAAUABQAFAAUABUAFQAVABUAFQAWABYAFgAWABYAGAAYABgAGAAYABkA
GQAZABkAGQAaABoAHAAcABwAHAAcAB0AHQAdABsAGwAbABsAHQAdAB0AHQAdAB0AHQAe
ACAAIAAgACAAHQAdAB0AHQAfAB8AHwAfAB8AHwAfAB8AHwAeAB4AHgAgACAAIAAgAB4A
IAAiAA==
         </WaveFormData>
      </LeadData>
      <LeadData>
         <LeadByteCountTotal>10000</LeadByteCountTotal>
         <LeadTimeOffset>0</LeadTimeOffset>
         <LeadSampleCountTotal>5000</LeadSampleCountTotal>
         <LeadAmplitudeUnitsPerBit>4.88</LeadAmplitudeUnitsPerBit>
         <LeadAmplitudeUnits>��V</LeadAmplitudeUnits>
         <LeadHighLimit>2147483647</LeadHighLimit>
         <LeadLowLimit>268435456</LeadLowLimit>
         <LeadID>V6</LeadID>
         <LeadOffsetFirstSample>0</LeadOffsetFirstSample>
         <FirstSampleBaseline>0</FirstSampleBaseline>
         <LeadSampleSize>2</LeadSampleSize>
         <LeadOff>FALSE</LeadOff>
         <BaselineSway>FALSE</BaselineSway>
         <ExcessiveACNoise>FALSE</ExcessiveACNoise>
         <MuscleNoise>FALSE</MuscleNoise>
         <LeadDataCRC32>3283981298</LeadDataCRC32>
         <WaveFormData>
7v/u/+7/7v/4/wAACAAQACUAOgBPAGQAfACSAKgAvgC6ALgAtgC0AIUAWAArAP7/6//a
/8n/uP++/8L/xv/K/9L/2P/e/+T/6v/u//L/9v/3//j/+f/6//r/+v/6//r/+v/6//r/
+v/8//z//P/8//7//v/+//7//P/8//z//P/+//7//v/+/wAAAAAAAAAAAAAAAAAAAAAC
AAIAAgACAAIAAgACAAIAAwAEAAUABgAGAAYABgAGAAgACAAIAAgACgAKAAoACgAKAAoA
CgAKAA0ADgAPABAAEAAQABAAEAARABIAEwAUABYAFgAWABYAGQAaABsAHAAfACAAIQAi
ACQAJAAkACQAKAAqACwALgAvADAAMQAyADMANAA1ADYANwA4ADkAOgA8ADwAPAA8AD4A
PgA+AD4APAA8ADwAPAA8ADwAPAA8ADgANgA0ADIALQAqACcAJAAfABwAGQAWABQAEgAQ
AA4ACgAIAAYABAABAAAA///+//3//P/7//r/+P/4//j/+P/3//b/9f/0//L/8v/y//L/
9P/0//T/9P/0//T/9P/0//L/8v/y//L/9P/0//T/9P/0//T/9P/0//P/8v/x//D/8v/y
//L/8v/0//T/9P/0//b/9v/2//b/9P/0//T/9P/2//b/9v/2//X/9P/z//L/8//0//X/
9v/2//b/9v/2//T/9P/0//T/9P/0//T/9P/0//T/9P/0//T/9P/0//T/8v/y//L/8v/0
//T/9P/0//T/9P/0//T/8v/y//L/8v/w//D/8P/w/+7/7v/u/+7/7v/u/+7/7v/w//D/
8P/w//D/8P/w//D/8P/w//D/8P/v/+7/7f/s/+z/7P/s/+z/7P/s/+z/7P/u/+7/7v/u
/+z/7P/t/+3/7v/u/+7/8P/u/+7/7v/u//D/8P/x//H/7//w//D/8P/x//H/8f/x//D/
8P/w/+7/7v/u/+3/7f/u/+7/7v/u/+z/7P/s/+z/8P/x//L/8v/w/+3/7P/r/+r/6f/o
/+f/6f/n/+b/5v/m/+b/5v/m/+b/5v/l/+X/5f/m/+b/5P/k/+X/5f/l/+P/4//j/+P/
4//j/+P/5P/m/+b/5v/m/+b/4//i/+T/4v/c/9z/3v/e/+T/9P8FABoANgBcAH4AowDB
ANMA4wD4AAAB9ADRAJkATAASAPX/4v/K/7H/pP+f/6L/qv+w/7X/wf/L/9H/1//c/+H/
5v/t/+//7f/s/+z/7f/r/+v/6//r/+7/7v/u/+7/8P/w//D/8P/v/+//7//v//H/8v/y
//L/8P/w//D/8f/z//P/9P/0//T/9f/1//X/9f/1//f/9//3//j/+P/4//j/+P/4//n/
+//7//z//f/9//3//v/+//3//f/+//7/AQACAAMABAAEAAUABgAHAAkACgALAAwACgAM
AA0ADgANAA4ADwAQABMAFQAWABcAGgAcAB0AHgAjACQAJQAoACgAKgArACwALQAvAC8A
MQAyADQANQA2ADgAOQA6ADsAPAA8AD0APQA/AD8APwA/AD8APwA9ADsAOAA2ADQAMAAt
ACoAJQAiACAAHAAYABYAEAAOAAoACAACAP///f/8//r/+f/4//f/9v/2//X/8//x//H/
8f/w/+//7v/u/+7/7v/t/+3/7f/v/+//7//v/+3/7f/t/+3/7f/u/+7/7v/s/+z/7P/s
/+z/7P/s/+v/6//s/+z/7P/s/+z/7P/s/+z/7P/s/+3/7f/t/+3/7f/u/+7/7v/u/+7/
7//v/+//8P/w//D/8P/v/+//7//w//D/8P/w//D/8v/y//L/8v/y//L/8v/y//T/9P/0
//T/8v/y//L/8v/0//T/9P/0//P/8//z//P/9P/0//T/9P/0//T/9P/0//T/9P/z//P/
8f/x//H/8f/z//P/8//z//P/8//z//P/8f/x//H/8f/v/+//7//u/+//8P/x//L/8f/x
//H/8f/v//H/8f/w//D/8P/w//D/8P/w/+//7//v//D/8P/v/+//8P/w//D/8P/w//D/
8P/x//H/8v/y//L/9P/0//T/9P/0//T/9P/1//X/9//4//j/+P/3//f/9//3//T/9P/0
//L/8v/y//H/8f/y//L/8v/y//T/9P/0//T/9P/1//b/9v/0//H/8P/v/+//7//v/+//
7//t/+z/7P/s/+z/7P/s/+z/7P/r/+v/6//s/+z/6v/q/+v/6//r/+3/7f/t/+3/6//r
/+v/7P/s/+z/7P/s/+z/6//q/+j/6P/m/+T/6P/q/+7/+v8JABwANABUAHYAlQCxAMcA
1QDkAPgA/ADZAKMAYgAkAP3/6v/U/8H/uv+7/8D/yP/S/9v/3//l/+n/7f/w//H/9P/1
//f/9//2//b/9//3//f/9//3//j/+P/4//j/+P/4//j/+P/5//n/+f/5//v//P/8//z/
+v/6//r/+//7//v//P/8//r/+//7//v//f/9/////////wAAAAAAAAAAAAAAAAEAAQAB
AAIAAwADAAMABAAEAAUABQAGAAYABwAIAAkACgAIAAkACgALAAsADAANAA4ADgAQABEA
EgAVABYAFwAYABkAGwAcAB0AHgAgACEAIgAjACQAJQAoACoALAAtAC4AMQAzADMANQA2
ADgAOQA6AD4APwBAAEEAQgBCAEMAQwBFAEUARQBFAEUARQBDAEEAQAA+ADwAOAA1ADIA
LQAqACgAJAAgAB4AGgAYABQAEgAMAAkABwAGAAUAAwABAP///P/8//v/+f/3//f/9//2
//f/9v/2//b/9v/1//X/9f/1//X/9f/1//X/9f/1//X/8//0//T/9P/0//T/9P/0//T/
9P/0//P/8//0//T/9P/y//L/8v/y//T/9P/0//X/8//z//P/8//0//T/9P/0//T/9f/1
//X/9P/0//T/9P/1//X/9f/2//T/9P/0//T/9P/0//T/9P/2//b/9v/2//b/9v/2//b/
9v/2//b/9v/0//T/9P/0//X/9f/1//X/9P/0//T/9P/0//T/9P/0//b/9v/1//X/9f/1
//X/9f/1//X/9f/1//X/9f/1//X/8//z//P/8//1//X/9f/0//L/8v/y//L/8//z//P/
8//x//P/8//y//L/8v/y//L/8v/y//H/8f/z//T/9P/z/+//8v/0//T/9P/0//T/9P/y
//L/8//z//b/9v/2//j/9v/2//b/9v/2//b/9//3//n/+v/6//r/+f/5//n/+f/4//j/
+P/2//T/9P/z//P/9P/0//T/9P/0//T/9P/0//b/9//4//j/9v/z//L/8f/x//H/8f/x
//P/8f/w//D/8P/w//D/8P/u/+7/7f/t/+//8P/w/+7/7P/t/+3/7f/t/+3/7f/t/+//
7//v//D/8P/w//D/8P/w/+//7P/u/+7/7P/q/+j/7P/y//7/DwAkADwAWAB2AJcAtQDF
AM8A3gDuAOwAxwCNAEwAEADx/97/yv+3/7T/uf/E/87/1v/d/+H/5//r//H/8P/z//b/
+f/5//f/9v/2//f/+f/5//n/+f/4//j/+P/4//j/+P/4//j/+//7//v/+//5//r/+v/6
//z//P/8//3/+//7//z//P/+//////////3//f////////8AAAAAAAAAAAAAAAABAP//
//8AAAEAAwADAAQABAAFAAUABgAGAAUABgAHAAgACAAJAAoACwANAA4ADwAQABAAEgAT
ABQAFQAWABcAGAAXABkAGgAbABwAHgAfACAAIwAkACUAKAAoACoAKwAsAC8AMQAxADMA
NgA4ADkAOgA8AD0APgA/AEAAQABBAEEAQwBDAEMAQwBDAEMAQQA/AD4APAA6ADYAMwAw
ACsAKAAoACQAIAAeABkAFgARAA4ADAAJAAcABgADAAEA///9//z//P/7//n/9//3//f/
9v/1//T/9P/0//T/8//z//P/8//z//P/8//z//P/8//z//H/8v/y//L/9P/0//T/9P/y
//L/8v/x//H/8v/y//L/8v/y//L/8v/y//L/8v/z//P/8//z//P/9P/0//T/9P/y//P/
8//z//L/8v/y//L/9f/1//X/9v/0//T/9P/0//T/9P/0//T/9P/0//T/9P/2//b/9v/2
//b/9v/2//b/9v/2//b/9v/3//f/9//3//b/9v/2//b/9v/2//b/9v/0//T/8//z//P/
8//z//P/9f/1//X/9f/1//X/9f/1//X/9f/1//X/9f/1//X/9P/0//T/9P/0//X/9f/1
//X/8f/z//P/8v/0//T/9P/0//T/9P/z//P/9f/2//T/9P/0//T/9P/0//X/9f/0//T/
9P/2//j/+P/4//j/+P/4//n/+f/3//j/+P/4//n/+f/5//n/9v/2//b/9P/2//b/9f/1
//T/9P/0//T/9P/0//T/9P/4//n/+v/6//j/9f/0//P/8f/x//H/8f/x/+//7v/u//D/
8P/w//D/7v/u/+3/7f/r/+z/7P/q/+z/7f/t/+3/6//r/+v/6//t/+3/7f/u/+7/7v/u
/+7/8P/x//D/7P/s/+r/6P/q/+z/8v/8/w8AJAA8AFgAdgCVAK0AuwDHANYA4gDYAK0A
bwAsAPr/4f/O/7r/r/+u/7P/uv/G/9L/2//f/+P/5//r//D/8//2//f/9//3//b/9v/3
//n/+f/5//n/+v/6//r/+v/4//j/+P/4//v/+//7//v/+//8//z//P/8//z//P/9//3/
/f/+//7//P/9//3//f/9//3/////////AAAAAAAAAAAAAAAAAQADAAMABAAFAAMAAwAE
AAQABwAHAAgACAAJAAoACwAMAAoACwAMAA0ADwAQABEAEgAQABIAEwAUABcAGAAZABoA
GQAbABwAHQAgACIAIwAkACUAJgAnACoAKgAsAC0ALgAxADMAMwA1ADYAOAA5ADoAOgA7
ADwAPQBAAEAAQQBBAEMAQwBDAEMAQwBDAEEAPwA+ADwAOgA2ADMAMAArACgAJgAiAB4A
HAAYABYAEgAQAA4ACwAJAAgAAwABAP///f/9//7//v/9//v/+//7//r/+f/4//j/+P/4
//f/9//3//X/9f/1//X/8//z//P/8//1//b/9v/2//T/9P/0//T/9v/2//b/9f/1//b/
9v/2//b/9v/2//b/9v/2//b/9//1//X/9f/1//b/9v/2//b/9v/3//f/9//2//b/9v/2
//f/9//3//j/+P/4//j/+P/2//b/9v/2//b/9v/2//b/9v/2//b/9v/2//b/9v/2//b/
9v/2//b/9//3//f/9//4//j/+P/4//f/9v/1//T/9v/2//X/9f/1//X/9f/1//P/8//z
//P/9f/1//X/9f/1//X/9f/1//P/8//z//L/8v/y//L/8v/x//H/8f/x//P/8f/y//L/
8v/y//L/8P/w//H/8f/0//T/9P/2//j/+P/4//j/9//2//b/9f/1//b/9v/2//n/+f/5
//n/9P/0//T/8v/y//L/8f/x//L/8v/y//L/8v/y//L/8v/0//X/9v/2//T/8f/w/+//
7//v/+//7//x/+//7v/u/+3/7P/r/+r/6v/q/+n/6f/p/+r/6v/o/+b/5//n/+f/6P/p
/+r/6//p/+n/6f/q/+z/7P/s/+z/6v/r/+j/5v/k/+L/4P/e/+L/6v/4/wcAGAAwAEwA
bACRAK8AwQDRAOQA9ADuAM8AmwBYABoA+f/o/9T/wf+0/6//sP+y/7j/wf/H/8v/0//d
/+T/6f/q/+3/7//v/+7/7v/v//H/8f/x//H/8P/w//D/8P/w//D/8P/w//H/8f/x//H/
8f/y//L/8v/y//L/8v/z//H/8f/y//L/8v/z//P/8//1//X/9//3//X/9v/2//b/9v/2
//b/9//3//f/+P/5//n/+f/6//r/+//7//z//P/7//z//f/+////AQADAAUABAAEAAQA
BAAEAAYABwAIAAsADAANAA4ADwARABIAEwAUABYAFwAYABkAGgAbAB4AHgAgACEAIgAl
ACcAJwApACwALgAvADAAMAAxADIAMwA0ADQANQA1ADcANwA3ADcANwA3ADUAMwAyADAA
LgAqACcAJAAfABwAGQAUAA8ADAAKAAgABAACAPz/+f/3//b/8//x/+//7f/q/+r/6f/n
/+f/5//n/+b/5f/k/+T/5P/i/+H/4f/h/9//3//f/9//4P/h/+L/4//h/+L/4v/i/+D/
4P/g/+D/4P/g/+D/3//f/+D/4P/g/+D/4P/g/+D/4P/g/+D/4f/h/+H/4f/h/+D/4P/g
/+D/4P/h/+H/4f/h/+L/4//k/+P/4//j/+T/4v/i/+L/4v/k/+T/5P/k/+T/5P/k/+T/
5P/k/+T/5P/i/+L/4v/i/+T/5P/k/+T/5f/l/+X/5f/k/+T/5P/k/+L/4v/i/+L/4v/i
/+H/4f/j/+P/4//j/+H/4f/h/+H/4f/h/+H/4f/f/9//3//f/9//3//f/97/4P/g/+D/
4P/g/9//3v/d/9v/3f/d/9z/4P/e/9z/3v/e/97/3v/g/+D/4f/h/+D/4P/g/+L/4v/i
/+L/4v/k/+T/5f/l/+X/5v/m/+b/5f/l/+X/5f/k/+T/5P/i/+T/5P/j/+P/5P/k/+T/
5P/m/+b/5v/m/+r/6//s/+z/5//j/+H/3//f/9//3//f/+D/3//f/+D/3v/e/97/3v/g
/+D/3//f/9//4P/g/97/4P/h/+H/4f/h/+H/4f/h/9//3//f/+D/4v/i/+L/4v/k/+H/
4P/e/9r/2P/a/9z/4P/s//z/EQAmAEQAaACMAK0AxwDZAOkA+gD+AOgAuwB5ADYACgD1
/9z/xP+1/67/r/+0/7j/vv/J/9X/2//d/+H/5v/p/+z/7f/v/+//7v/u/+//7//v/+//
7//w//D/8P/w//D/8P/w//D/8f/x//H/8f/z//T/9P/0//T/9P/0//X/8//z//T/9P/2
//f/9//3//b/9f/2//X/9v/4//n/+v/4//j/+P/5//r/+//9/////f/9//7//v//////
AAAAAAEAAgADAAQABAAFAAYABwAFAAYABwAIAAoADAANAA4AEQASABMAFAAVABcAGAAZ
ABoAHAAdAB4AIQAiACMAJgAmACgAKQAqAC8AMQAxADMAMgA0ADUANgA4ADkAOgA7ADwA
PAA9AD0APwA/AD8APwA9AD0AOwA5ADYANAAyAC4AKwAoACMAIAAcABgAFAASAA4ADAAI
AAYAAgD///3//P/7//n/9//1//L/8v/x/+//8f/x//H/8P/x//D/8P/w/+7/7f/t/+3/
7f/t/+3/7f/t/+3/7f/t/+v/7P/s/+z/7P/s/+z/7P/s/+z/7P/r/+v/7P/s/+z/7P/s
/+z/7P/s/+z/7P/t/+3/7f/t/+3/7v/u/+7/7v/s/+3/7f/t/+7/7v/u/+7/7//v/+//
8P/w//D/8P/w//L/8v/y//L/8P/w//D/8P/y//L/8v/y//L/8v/y//L/9P/0//T/9P/z
//P/8//z//L/8v/y//L/9P/0//T/9P/0//T/8//z//P/8//z//P/8//z//P/8//x//H/
8f/x//H/8f/x//H/8f/x//H/8P/y//L/8v/y//H/8f/x//H/7//x//H/8P/w//D/8P/w
//D/8P/v/+//7//w//D/7//v//D/8P/w//D/8P/w//D/8P/y//L/8//z//L/8v/y//T/
9P/0//T/9P/0//T/9f/1//X/9v/2//b/9f/1//X/9f/z//T/9f/0//T/9P/z//P/8v/y
//L/8v/y//L/8v/y//b/9//4//j/9v/z//L/8f/v/+//7//v/+//7f/s/+z/7v/u/+7/
7v/s/+z/6//r/+3/7v/u/+z/6v/r/+v/6//r/+v/6//r/+v/6//r/+z/7v/u/+7/7v/w
/+//7P/s/+z/6v/o/+j/6v/w//7/DQAeADYAVgB2AJUAswDHANUA5AD2APQA0wCdAFoA
GgD1/+L/zv+9/7b/u//E/9D/2v/d/+H/5//r/+//8v/z//L/9f/3//f/9v/2//f/9//3
//f/9//4//j/+P/4//b/9v/2//b/+f/5//n/+f/3//j/+P/4//j/+P/4//n/+f/5//r/
+v/6//v/+//7//v/+//9//3//f/+//7//v/+//7//v////////8AAAEAAQABAAIAAgAD
AAMABAAEAAUABgAHAAgACAAJAAoACwALAAwADQAOAA4AEAARABIAEwAUABUAFgAXABkA
GgAbABwAHgAfACAAIwAkACUAKAAoACoAKwAsAC8AMQAxADMANgA4ADkAOgA8AD0APgA/
AEAAQABBAEEAQQBBAEEAQQBCAEMAQgBBAD4APAA6ADYANQAyAC0AKgAmACIAHgAcABgA
FgASABAADAAJAAcABgABAP///f/7//r/+v/5//f/9//3//f/9v/z//L/8v/y//T/8//z
//P/8//z//P/8//x//H/8f/x//H/8v/y//L/8P/w//D/8P/y//L/8v/x//H/8v/y//L/
8v/y//L/8v/y//L/8v/z//P/8//z//P/8v/y//L/8v/y//P/8//z//L/8v/y//L/8//z
//P/9P/0//T/9P/0//T/9P/0//T/9P/0//T/9P/0//T/9P/0//T/9P/0//T/9P/0//T/
9P/1//X/9f/1//T/9P/0//T/9v/2//b/9v/0//T/8//z//X/9f/1//X/9f/1//X/9f/z
//P/8//z//P/8//z//P/9f/1//X/9P/y//L/8v/y//X/9f/1//X/8f/z//P/8v/0//T/
9P/0//T/9P/z//P/9f/2//b/9f/1//b/9v/2//P/9P/0//T/9P/0//T/9P/1//X/9v/2
//b/+P/4//j/+P/4//j/+P/5//n/+f/6//r/+v/7//v/+//7//j/+P/4//b/9v/2//X/
9f/4//j/+P/4//j/+P/4//j/+P/5//r/+v/4//X/9P/z//X/9f/1//X/8//x//D/8P/y
//L/8v/y//L/8v/x//H/7//w//D/7v/w//H/8f/x//H/8f/x//H/7//v/+//8P/y//L/
8v/y//L/8f/w/+7/7P/u/+7/7v/y//7/DgAfADYAVAB0AJIArwDBAMsA2wDsAOwAygCT
AE8AEgDu/9v/yv+4/7H/tv/B/8z/1P/c/+P/5//t//H/8f/0//f/+v/7//v/+//6//r/
+//5//n/+f/5//r/+v/6//r/+v/6//r/+v/7//v/+//7//3//v/+//7//P/8//z//f//
////AAAAAP7//////////////wEAAQABAAIAAgACAAIAAgACAAMAAwADAAQABQAFAAUA
BgAGAAkACQAKAAoACQAKAAsADAAMAA0ADgAPAA8AEAARABIAEgAUABUAFgAXABgAGQAa
ABsAHQAeAB8AIgAkACUAJgApACoAKwAuAC4AMAAxADIAMwA1ADUANwA6ADwAPQA+AEAA
QQBCAEMARABEAEUARQBHAEcARwBHAEUARQBDAEEAQAA+ADwAOAA1ADIALQAqACYAIgAe
ABwAGgAYABQAEgAOAAsACQAIAAUAAwABAP//AAAAAP///f/7//v/+//6//v/+v/6//r/
+P/3//f/9//5//n/+f/5//n/+f/5//n/9//4//j/+P/4//j/+P/4//j/+P/4//f/9//4
//j/+P/2//b/9v/2//f/+P/5//v/+v/5//j/9//4//j/+P/4//j/+f/5//n/+v/6//r/
+v/5//n/+f/6//r/+v/6//r//P/8//z//P/6//r/+v/6//z//P/8//z//P/8//z//P/8
//z//P/8//v/+//7//v//P/8//z//P/6//r/+v/6//z//P/7//v//f/9//3//f/8//v/
+v/5//v/+//7//v/+f/5//n/+f/7//v/+//6//r/+v/6//r/+f/5//n/+f/5//v/+//6
//j/+P/4//j/+P/4//f/9//7//r/+v/6//r/+v/6//r/+v/7//v//P/8//z//v/+//7/
/v/+//7//v////////8AAAAAAAABAAEAAQABAAAAAAAAAP7//P/8//v/+//8//z//P/8
//z//P/8//z//v///wAAAAD+//v/+v/5//n/+f/5//n/+f/3//b/9v/2//b/9v/2//b/
9v/1//X/9f/2//b/9P/0//X/9f/1//X/9f/1//X/9f/1//X/9v/0//T/9P/0//b/9//0
//D/8P/u/+7/8P/y//r/CAAVACYAPgBaAHYAkwCvAMEAyQDaAOoA4gC5AH8AOgAEAOv/
2v/E/7P/sv+5/8D/zP/U/93/5f/p/+3/8//0//X/+P/9///////+//7////9//3//f/9
//7//v/+//7/AAAAAAAAAAD/////////////AAAAAAAAAgACAAIAAwABAAEAAgACAAIA
AwADAAMAAQABAAMAAwAFAAYABgAGAAYABgAGAAcACQAJAAoACwAJAAkACgAKAA0ADQAO
AA4ADwAQABEAEgASABMAFAAVABMAFAAVABYAFgAYABkAGgAZABoAGwAcAB8AIQAiACMA
JAAmACcAKAArACwALQAwADAAMgAzADQANQA3ADcAOQA8AD4APwBAAEAAQQBCAEMARABE
AEUARQBJAEkASQBJAEkASQBHAEUARgBEAEIAPgA9ADoANQAyADAALAAoACYAIAAeABoA
GAAUABEADwAOAA0ACwAJAAcABgAGAAUAAwABAAEAAQAAAP///v/+//7//v/9//3//f/9
//3//f/9//3//f/9//3/+//8//z//P/8//z//P/8//z//P/8//v/+//8//z//P/8//z/
/P/8//z//P/8//3//f/9//3//f/8//z//P/8//z//f/9//3//P/8//z//P/9//3//f/+
//7//v/+//7//v/+//7//v/8//z//P/8//7//v/+//7//v/+//7//v/+//7//v/+//3/
/f/9//3//v/+//7//v/8//z//P/8//7//v/9//3//f/9//3//f/7//v/+//7//v/+//7
//v//f/9//3//f/7//v/+//6//z//P/8//z/+//7//v/+//7//3//f/8//r/+v/6//r/
+v/6//v/+//6//z//P/8//z/+v/6//v/+//+//7//v8AAAAAAAAAAAAA/v/+////////
/wAAAAAAAAEAAQABAAEAAAAAAAAA/v/8//z/+//7//7//v/+//7//P/8//z//P/+////
AAAAAP7/+//6//n/+f/5//n/+f/5//f/9v/2//j/+P/4//j/+P/4//f/9//3//j/+P/2
//T/9f/1//X/9//3//f/9//3//f/9//4//b/9v/2//b/+P/5//b/9P/0//T/9P/0//j/
AgAQAB8ANABOAGwAiAClALsAxwDRAOAA6ADQAJsAWQAcAPT/3//O/77/s/+2/7//yv/U
/97/4//n/+3/8//3//r//f8AAAEAAQADAAIAAgADAAMAAwADAAMABAAEAAQABAACAAIA
AgACAAMAAwADAAMAAwAEAAQABAAGAAYABgAHAAcABwAIAAgABgAHAAcABwAHAAcACQAJ
AAkACgAKAAoADAAMAAwADQANAA0ADgAPAA0ADQAOAA4ADwAPABAAEAARABIAEwAUABQA
FQAWABcAFwAYABkAGgAaABwAHQAeAB8AIAAhACIAIQAjACQAJQAoACoAKwAsAC0ALgAv
ADIAMgA0ADUANgA5ADsAOwA9ADwAPgA/AEAARABFAEYARwBHAEYARgBFAEkASQBJAEkA
SQBJAEcARQBGAEQAQgA+ADsAOAAzADAAMAAsACgAJgAgAB4AGgAYABUAEwASABIADwAN
AAsACQAGAAYABQADAAMAAwADAAIAAQAAAAAAAAACAAEAAQABAP///////////v///wAA
AQD//wAAAAAAAP7//v/+//7/AAAAAAAA/////wAAAAAAAP7//v/+//7//v/+//7/////
/////////wAAAAAAAAAA/v///////////wAAAQACAAEAAQABAAIAAAAAAAAAAAAAAAAA
AAAAAAIAAgACAAIAAgACAAIAAgAAAAAAAAAAAAIAAgACAAIAAQABAAEAAQACAAIAAgAC
AAAAAAAAAAAAAgACAAEAAQABAAEAAQABAP//////////AQABAAEAAQAAAP///v/9//3/
/f/9//z//v/+//7//v/9//3//f/9//3//P/+//7//v/+//7//v//////AAAAAAAAAgAA
AAAAAAAAAAIAAgADAAMAAQACAAIAAgADAAMAAwADAAAAAAAAAP7//v/+//3//f8AAAAA
AAAAAAAAAAAAAAAAAQABAAEAAAAAAP3//P/7//v/+//7//v/+f/3//b/9v/2//b/9v/2
//j/+P/3//f/9f/2//b/9P/2//f/9//3//f/9//3//f/9f/1//X/9v/2//b/9v/2//T/
8f/y//L/8v/w//D/8P/y//z/DAAfADIATABsAJIAsQDFANUA5wD4AP4A6gC/AIEAQgAa
AAcA8v/W/8P/vP+7/77/xv/M/9H/3f/n/+n/6//0//f/+v/9//v//P/8//3/////////
/////wIAAgACAAIAAAAAAAAAAAD/////////////AAAAAAAAAgACAAIAAwADAAMABAAE
AAQABQAFAAUABQAFAAcABwAJAAoACgAKAAoACgAKAAsACQAJAAoACwANAA0ADgAOAA0A
DQAOAA4ADwAQABEAEgAUABUAFgAXABkAGgAbABwAGgAcAB0AHgAfACAAIQAiACUAJwAo
ACkAKQAqACoAKgAtAC4ALwAyADQANgA3ADgAPAA/AEAAQwBBAEIAQgBCAEUARwBJAEsA
TABMAE0ATQBNAE0ATQBNAEsASwBJAEcARABCAEAAPAA7ADgAMwAwACwAKAAkACIAHAAa
ABYAFAAQAA0ACwAKAAkABwAFAAMAAAAAAP///f/9//3//f/8//v/+v/6//r/+P/3//f/
9//4//n/+v/7//n/+f/5//n/+f/6//r/+v/6//r/+v/6//j/+P/4//f/9f/2//b/9v/4
//j/+P/4//j/+P/4//n/9//3//f/9//4//j/+P/4//j/+f/5//n/+v/6//r/+v/5//n/
+f/6//z//P/8//z//v/+//7//v/+//7//v/+//z//P/8//z//v/+//7//v/+//7//v/+
//3//f/9//3//P/8//z//P/8//z//P/8//z//P/7//v//f/9//3//f/9//3//f/9//3/
/f/9/w==
         </WaveFormData>
      </LeadData>
   </Waveform>
</RestingECG>
