# Supplementary material for: Detection of Left Atrial Enlargement Using a Convolutional Neural Network-Enabled Electrocardiogram
Source: Front Cardiovasc Med. 2020 Dec 17;7:609976. doi: 10.3389/fcvm.2020.609976 (PMC7773668; doi:10.3389/fcvm.2020.609976)
Supplement: Supplementary file 3 [file Data_Sheet_3.ZIP › normal2/1802017367_5265_0000001Z.XML]

<?xml version="1.0" encoding="Windows-1252"?>
<!DOCTYPE RestingECG SYSTEM "restecg.dtd">
<RestingECG>
   <PatientDemographics>
      <PatientID>1802017367</PatientID>
      <PatientAge>86</PatientAge>
      <AgeUnits>Years</AgeUnits>
      <Gender>Male</Gender>
      <PatientLastName>chenyuchen</PatientLastName>
   </PatientDemographics>
   <TestDemographics>
      <DataType>Resting</DataType>
      <Site>1</Site>
      <AcquisitionDevice>MAC55</AcquisitionDevice>
      <Status>Unconfirmed</Status>
      <Priority>Normal</Priority>
      <AcquisitionTime>09:44:28</AcquisitionTime>
      <AcquisitionDate>03-18-2017</AcquisitionDate>
      <CartNumber>1</CartNumber>
      <AcquisitionSoftwareVersion>009C</AcquisitionSoftwareVersion>
      <XMLSourceVersion>MAC5000 v1.0</XMLSourceVersion>
   </TestDemographics>
   <RestingECGMeasurements>
      <VentricularRate>66</VentricularRate>
      <AtrialRate>66</AtrialRate>
      <PRInterval>164</PRInterval>
      <QRSDuration>80</QRSDuration>
      <QTInterval>400</QTInterval>
      <QTCorrected>419</QTCorrected>
      <PAxis>60</PAxis>
      <RAxis>24</RAxis>
      <TAxis>59</TAxis>
      <QRSCount>11</QRSCount>
      <QOnset>217</QOnset>
      <QOffset>257</QOffset>
      <POnset>135</POnset>
      <POffset>175</POffset>
      <TOffset>417</TOffset>
      <ECGSampleBase>500</ECGSampleBase>
      <ECGSampleExponent>0</ECGSampleExponent>
   </RestingECGMeasurements>
   <Diagnosis>
      <Modality>Resting</Modality>
         <StatementCount>5</StatementCount>
         <LabelText>12SL ��ϳ���</LabelText>
      <DiagnosisStatement>
         <StmtFlag>ENDSLINE</StmtFlag>
         <StmtText>�������</StmtText>
      </DiagnosisStatement>
      <DiagnosisStatement>
         <StmtText>����</StmtText>
      </DiagnosisStatement>
      <DiagnosisStatement>
         <StmtText>�±��ļ�����</StmtText>
      </DiagnosisStatement>
      <DiagnosisStatement>
         <StmtFlag>ENDSLINE</StmtFlag>
         <StmtText>�����䲻ȷ��</StmtText>
      </DiagnosisStatement>
      <DiagnosisStatement>
         <StmtFlag>ENDSLINE</StmtFlag>
         <StmtText>�쳣 ECG</StmtText>
      </DiagnosisStatement>
   </Diagnosis>
   <Waveform>
      <WaveformType>Rhythm</WaveformType>
      <WaveformStartTime>0</WaveformStartTime>
      <NumberofLeads>8</NumberofLeads>
      <SampleType>CONTINUOUS_SAMPLES</SampleType>
      <SampleBase>500</SampleBase>
      <SampleExponent>0</SampleExponent>
      <HighPassFilter>16</HighPassFilter>
      <LowPassFilter>150</LowPassFilter>
      <ACFilter>NONE</ACFilter>
      <LeadData>
         <LeadByteCountTotal>10000</LeadByteCountTotal>
         <LeadTimeOffset>0</LeadTimeOffset>
         <LeadSampleCountTotal>5000</LeadSampleCountTotal>
         <LeadAmplitudeUnitsPerBit>4.88</LeadAmplitudeUnitsPerBit>
         <LeadAmplitudeUnits>��V</LeadAmplitudeUnits>
         <LeadHighLimit>2147483647</LeadHighLimit>
         <LeadLowLimit>268435456</LeadLowLimit>
         <LeadID>I</LeadID>
         <LeadOffsetFirstSample>0</LeadOffsetFirstSample>
         <FirstSampleBaseline>0</FirstSampleBaseline>
         <LeadSampleSize>2</LeadSampleSize>
         <LeadOff>FALSE</LeadOff>
         <BaselineSway>FALSE</BaselineSway>
         <ExcessiveACNoise>FALSE</ExcessiveACNoise>
         <MuscleNoise>FALSE</MuscleNoise>
         <LeadDataCRC32>607314186</LeadDataCRC32>
         <WaveFormData>
/P/8//z//P/+/wAAAgAEAAEA/v/7//j//P/+/wAAAgAAAAAAAAAAAP7//v/+//7/AAAA
AAAAAAD9//z/+//6//7/AAACAAQAAgAAAP7//P/+//7//v/+////AAABAAIA///8//n/
9v/6//7/AgAGAAIAAAD+//z//P/8//z//P/+/wAAAgAEAAAA/v/8//r//v8AAAIABAAC
AAAA/v/8//n/+P/3//b//P8AAAQACAACAP7/+v/2//r//v8CAAYAAQD+//v/+P/7//z/
/f/+/wIAAAD+//7/+v/4//b/+P///wMABQAHAAgAAwD9//n//P/+/wAABAAGAAYABgAG
AAQABAAGAAYABgAIAAkACQAJAAcABAACAAEAAQABAAEAAQACAAQAAAD9//r/+f/5//3/
AAACAAMAAAD7//f/9v/6//r/+v/9/wIABAAEAAMA/v/8//n/9//6//3///8AAP7/+v/6
//n/9f/1//3/BAACAAAA/P/1/+7/7P/x//r/BgAXACYALQA3AEoAWgBnAHMAewB9AHkA
agBSADgAIwANAPv/9f/y/+//8f/0//b/8P/o/+r/8v/w/+v/+P/+/wAAAQAAAPz/9//1
//P/9v/6//v//P/8//z/+f/4//j/+P/7//z//f///wIAAwAAAPz/9//1//n//f8BAAIA
AQD///v/+P/3//f/+P/7//7/AQD+//r/9//5//r/+v/7////AgADAP///v/9//v/+//7
////AAADAAMAAgD+//z/+//4//f/+//+/wEAAwABAAMAAQD///z/+//6//v///8CAAYA
BQAEAP///f/8//////8AAAAABAAJAAYAAwACAAIAAgADAAgACgALAAoACQAFAAQABQAI
AAsADAANAAsACwALAAkABQAHAAoACgAOAA8AEAAQAA0ACAAFAAMABQAGAAsADwALAAUA
AwADAAIAAAAAAAMAAQACAAIAAAD///v/+//8//r//f/+//7//P/6//n/+P/4//j/+P/6
//z//f/9//3//v/7//n/+f/7///////+//z//v/7//n/9//2//b/+f/7//r//P8BAP7/
9//x/+7/9v/6//3////9//z/+v/5//f/9v/3//X/+v/6//n/9f/3//b/9v/2//f/+//9
//7////7//j/9//2//b/9//5//3/+v/6//n/+f/4//f/9//6//r/+f/4//r/+v/1//X/
9//4//j/+P/8//3//f/6//j/9//1//T/8//2//b/9v/4//j/+P/5//n/9v/0//P/9f/3
//z//v/4//L/8v/x//L/9P/5//z/+v/3//b/9P/z//P/8//0//r/+//5//j/+P/0//P/
8//z//X/9f/2//T/8//y//L/9P/0//X/+f/7//v/+v/0//L/8v/z//P/9v/4//j/+v/4
//f/9//1//D/8v/1//T/9v/5//v/+f/1//P/8v/w//T/9//4//v/+f/3//b/8P/u/+7/
7v/u//f/+P/5//z/+f/2//P/9P/1//f/9//3//v/+f/2//X/8//0//X/+P/7//z//f/+
//3//P/9//z//v8AAAEAAQABAP///P/6//j/9//2//X/9//4//r/9v/z//D/7//v//D/
8v/z//P/8//x//D/8v/x//D/7//x//f/+P/3//X/8v/w/+3/6//v//P/9v/4//j/9P/0
//P/7//p/+f/7P/0//T/9v/1/+z/4P/l//b/AAAHABoAKQAvAEIAVgBdAGUAawBpAGMA
WABCACwAEwD///P/6f/i/+H/3//i/+b/5P/i/+r/6v/k/+f/7v/0//b/9//2//L/7//v
/+//7//w/+7/7P/y//T/8//0/+//7v/w//D/8//1//j/+f/1//L/7v/t//D/8//2//b/
+P/5//j/+P/1//P/8v/z//f/+//5//b/8P/x//H/8P/w//P/9f/1//X/9v/3//f/8//x
//P/8v/3//n/+v/4//f/9//1//X/9f/2//f/9//5//v/+f/3//X/9f/1//f/+v/8////
/f////v/+v/6//z/+//7//r///8FAAMAAQD9//z/+//7/wIABgAJAAoABwADAAIAAwAD
AAUABQAFAAYABwAIAAcAAwADAAQAAgAGAAcACAAIAAYAAgAAAP//AAAAAAQABwAIAAMA
AgADAAAA/P/6//v//f/+//7//P/3//P/8//0//X/+f/7//z//v/8//v/+v/4//b/9P/0
//f/+f/6//v//P/5//f/9//4//v/+v/4//r//P/5//f/9P/0//X/+f/6//j/+f/9//z/
9//z//L/8//0//T/8//0//b/9//5//X/9P/1//P/+P/6//v/+f/5//j/+P/4//X/9//3
//b/+f/3//b/9//1//T/9P/1//n/9v/2//X/9P/0//T/9f/5//r/+v/6//v//P/4//n/
+f/4//b/9P/3//n/+v/4//b/9f/z//L/9P/4//n/+v/8//z//P/9//3/+P/0//H/8//1
//r//P/4//L/8v/x//T/9v/7//7//v/7//r/+P/2//X/9P/0//j/+f/3//b/+f/2//b/
9//4//n/+P/4//v/+//7//z/+f/2//T/9f/7//3//v/6//b/9v/3//f/+P/6//r//P/7
//v//P/7//X/9v/4//b/+P/7//3/+//5//X/8P/z//T/9f/2//z//P/8//7/+f/2//P/
9P/4//v//P/9/wEA///8//v/+P/4//j/+v/7//z//f/+/wAAAAACAAIAAgAEAAUABQAD
AAEA/v/8//j/9//2//X/+f/8/wAA/v/7//j/9//3//z//v///////f/5//b/9v/1//T/
8//1//v//P/7//n/+P/4//f/9//5//v//P/8//z/+P/4//f/8f/t//H//v8AAPj/+P/3
//D/7v/v//D/9v8LACQAMQA7AEgAVABfAGsAcQBtAGcAXABGADIAHwANAP3/8f/o/+H/
5f/u//T/8P/s/+7/7P/q/+v/8P/4//r/+//6//j/9f/1//X/9v/4//f/9v/7//z/+v/6
//X/9P/2//b/+P/7////AQD+//r/9f/z//X/+f/9//7///////3//P/5//f/9v/3//v/
///9//r/+f/7//z//P/6//3///////3//v//////+f/3//n/+P///wEAAgAAAP/////9
//3/+//8//3//f/+/wEAAAD///3/+//5//n//v8AAAMAAQD///v/+v/6//7///8BAAIA
BgALAAgABQAEAAQABAAFAAkACgAKAAgACAAFAAUABwAJAAsACwALAAwADQAOAA0ACQAJ
AAoACAALAA0ADwAQAA4ACgAIAAcACAAIAAwADwALAAUAAwADAAIAAAAAAAMABQAGAAYA
BAABAP3//f/+//3///////7/AAAAAAEAAgD+//z/+v/6//7/AQADAAUABAABAP////8A
AAMAAgAAAAEABAACAAEA/v/8//v//f8BAAAAAgAHAAYAAQD9//z/AgAEAAUABQAEAAQA
AwADAAEAAAABAP//BQAGAAYAAwACAAAA///+/wAAAwAEAAQABwAFAAQABQACAAAA////
/wYABAAFAAUAAQAAAP////8CAAIAAQAAAAIABAABAAMAAgAAAP3/+v8AAAMABQAEAAEA
AQAAAAAA//8AAP7//P/9//7///8BAAEA/v/8//v//f/9/wAAAAD///z///8BAP///v8A
AAAAAgABAAIAAgD+//v/+P/2//v//f/8//z/AQD+//7//////wEAAQACAAQAAwACAAIA
/P/4//X/9f/7////AgAAAPz//P/9//3///8AAP//AAD/////AAD///j/+v/9//z//v8B
AAMAAQAAAP/////+//n//f8DAAUACAAGAAQAAgAAAAIA/v/6//j/+v/8//7/BAACAAEA
/v/7/wEAAQAAAAEA//8AAAEABAADAAIAAQAAAAIABAAIAAoABQAEAAIA//8AAAEAAQAC
AAMAAwADAAMAAQAAAAAA+v/8//7/AgAHAAUAAgD+//n/+f/3//b/+P/7//z//f8BAAIA
AAD8//f/+//+/wAAAwABAP///P/4//v/+v/9////AQADAAEA9P/q//L//v8BAPz//P/7
//z/BgANABIAGwAtAEYAYgBzAHsAfwB7AHMAZABQADoAJwAZAA0ABQD6//P/6f/g/+b/
8P/2//z//P/6//n/9v/6//r/+f/2//j/9//5//v/+//8//r/+P/4//j/9f/0//b/+v8B
AAYAAQD///7/+//+//7//f////3//f/9//r/+P/3//T/8v/2//n//f8DAAEAAQD7//T/
9f/5//z//v/7//3//v/9//r/+v/6//n/+f/7/wEABAACAP3/9//u//T/+f/8/wEAAAAA
AAAA///9/////f/7//3///8BAAUAAwAAAP7/9//7//v//v8CAAMAAwAEAAQAAwAHAAMA
//8BAAQABwALAAsACAAEAP7/BAAFAAkADwAOAA0ACgAHAAgACQAKAAkACgANABEAEgAP
AA0ACwAIAAoACAAIAAkABgAGAAoADQANAAcABQAFAAYABAAEAAcABAACAP//+v/7//n/
+//+//z///8AAAAAAAD+//3//P///wAAAQAEAP7/+//3//P/+f/7//7/AwACAAMAAAD8
//z//v/7//n/+f/6//z/AQD+//r/+f/7/////f/8//7/AAAAAP///f/8//z/+//7//3/
/v8BAAEAAgAAAP3/9//7//z//v8AAP3///////7/AAD9//v/+//7//z//v8BAAMA/v/8
//n/+f/6//v//f/9//z/+v/4//r//P/5//v/AAACAAMABAACAP//+//0//n//f8AAAQA
AgACAP///P/9//z/+//7/////v/+/////P/7//3//P/9//r//f////v/+v/8//z//f/7
//v/+v/7//3///8CAAAA/f/3//L/+f/4//r//f/8//v/+P/2//j/+f/6//z//v/+////
AwABAP///P/0//T/9v/5//v//f/+//3//v/6//n/+f/3//T/+P/9//7//P/7//n/8//3
//v/AAAEAAEA///7//n//P/5//X/+P/5//f//P////j/+P/+//3//P/7//r/+/8AAP//
/v/9//r/9//0//j//f8BAAMAAAABAPz/9v/6//3/AQAFAAYABAACAAAAAAAAAAAAAgAD
AAQABwAJAAYAAQD8//b/+f/7//7/AQAAAP////8AAPv/+P/1//T/+P/8////AQAAAP3/
+P/0//f/+v/7//z/+//8//r/9v/0//T/9f/1//f/+////wIA/f/6//P/8P/x//v/////
//z//P/6//L/4//e/+j/9/8GABIAHQAkACsANQBKAGAAawB3AIMAfQBtAFwARAAqABkA
CwD9//X/8P/r/+v/6v/q/+j/5v/q//L/9v/5//z//v/8//n/9P/z//H/8v/z//f//P/+
/wAA///8//b/8v/y//T/+f/8//v/+//8//v/+P/2//P/8//4//3/AgAEAAEA/f/3//L/
8v/z//X/+f/9/wEA///8//b/9//3//b/9//7//7////7//r/+f/3//j/+f/+/wAAAgAB
AP//+v/4//f/9P/z//b/+v/+/wEAAAABAP7/+//+////AAADAAIAAAD///n/+//5//r/
/P8CAAMABQAGAAQABQD+//f//P8AAAQACQAKAAoACQAGAAQAAQABAAMABgAJAAoACwAI
AAcABgADAAUACQAOABAADgANAAwACgAJAAYABQAFAAYABgAKAA0ACQABAP3/+//+//7/
AAAFAAQABAADAAAA/P/3//b/9v/6////AgAEAAAA/P/5//b/+f/6//v//v/9//3//P/7
//r/9//1//X/+v///wAAAAD+//7/+f/1//f/+P/6/////v/6//n/+//5//P/7v/s//X/
/P8CAAcAAQD8//b/8f/z//b/+//9//z/+v/3//H/9P/0//X/9v/5//3///8AAP//+f/0
//H/9P/2//n//f8AAPz/+//5//f/9v/1//X/+v/8//3//v/8//r/8//x//T/9v/3//j/
/P/9//3/+v/3//f/9v/2//r//v///wAA/P/4//T/8f/2//b/9//5//j/9//5//j/+f/2
//n/+//7//z/AAACAP7/+f/2//L/9P/1//b/+P/9//3/+v/4//r/9v/1//X/+f/7//v/
/P/6//f/9P/y//T/9P/1//n//v//////+v/1//T/9P/z//n//P/9/wAA+v/1//H/6//s
//T//f8CAP7//f/7//X/8//z//T/9P/3//v//f8BAP//9//2//j/+P/4//j//f/8//v/
/P/6//j/9v/4//n/+//7//v/AAD///3//f/7//z//f8AAAIAAgACAAIA/v/8//z/+v/9
/wIABgAJAAYAAwD///z/+f/5//n/+f/6//z////8//f/9P/z//P/9//6//z//f/7//f/
9P/0//X/9P/z//X/+v/8//z/+//5//j/9v/1//n/+//8//z/+//2//X/8//r/+//+//8
//b/+v/+//X/8P/u/+//9v8EABMAIAAvADsASABYAGMAawB1AHMAZwBWAEIALgAZAAUA
9f/p/9z/3f/p//L/8v/y/+z/5v/m/+j/6//0//v//P/8//r/9//z//L/8f/0//j/+f/6
//z//P/5//j/9P/y//P/8v/1//f/+v/7//z/+v/3//f/9//5//v/+v/8//v/+P/2//b/
9//5//3/AQAFAAMAAAD7//v/+v/4//r//f///////f/+///////7//n/+//6////AQAC
AAAA/f/7//f/9f/6//7/AgAFAAIAAwAAAP3//f/9//3///8CAAQABwAFAAMA///+//7/
BAAFAAcACAAIAAsABgABAAAAAAAAAAEABwAKAAwADAALAAcABgAHAAkACwALAAsADQAN
AA0ACwAHAAkADAAMAA4ADwAQABAACwAGAAMAAQACAAQACgAPAA0ABwAFAAUAAQD+//3/
//8DAAYACAAIAAMA/f/7//r/+////wEAAgAAAP7//f/8//z//P/8//7///8BAAIAAwAB
AP3/+v/5//z/AQACAAIAAgAEAAEA///9//z//P///wAA/v///wMAAgD9//n/+P/+/wAA
AQABAP///v/8//v/+//8//////8CAAIAAQD9//3//P/8//z//v8BAAIAAgACAP///f/9
//n/+P/4//n/AAAAAAMABQABAP7/+//5////AAAAAAAAAAAAAPv/+////wAAAAAAAAQA
BQAFAAIA/f/7//j/9v/6//7///8AAAAAAAAAAAEAAQD+//z/+//8//3/AQACAP//+v/7
//v//P/+/wMABgACAP///v/8//r/+f/4//j///8BAAAAAAACAP7//f/9////AQABAAIA
AQD///3//P/7//r/+v/9///////+//j/9//4//r/+/8AAAIAAgAEAAAA//////3/+P/6
//3//P///wEAAgD//////f/8//j/+//8//3//v8CAAAA/v/+//z/+v/4//r///8DAAUA
BwAHAAMA/v/7//z//v8AAAQAAgACAAIAAgAAAAAAAgACAAUACAAKAAsABgADAP///P/+
////AAABAAAAAAABAPz/+P/2//b/9//9/wAAAgADAP7/+f/1//T/+f/6//v///8BAAAA
/f/5//j/+P/3//f/+//9//7//v/7//b/9f/z//H/8//7//7//v/8//b/8f/s/+r/8f/6
/wgAFwAcACEANwBKAFYAaQB1AHUAdQBtAF4ASAAqABEABwD///X/8v/x/+3/7v/y/+r/
5v/s/+z/6P/r//L/+P/6//v/+v/3//P/8v/x//X/+P/4//j/+P/4//X/9P/y//L/9f/2
//j/+f/7//v/+f/2//L/8f/1//n//f/+//z/+//4//b/8//z//T/9//6//3/+v/2//T/
9//5//r/+P/7//3//f/5//j/9//1//T/9f/6//z///////7/+v/4//f/9P/z//f/+v/9
/////P/9//r/9//5//n/+f/7/wEABAAIAAcAAgD7//f/9P/6//3/AQAEAAMABQD///n/
+v/8//7/AQAIAAoACwAKAAcAAwACAAMABwAJAAkACQAJAAkACQAHAAMABQAIAAgACwAL
AAsACgALAAgABwAHAAYABgAKAA0ACgADAAAA///8//r/+v/9/wAAAgADAAIA///7//v/
/P/6//3//v/+//z/+v/5//j/+v/6//r//P/9////AAABAPv/9f/w/+3/8v/5//z//v/8
//7/+//5//n/+v/8/wEAAAD8//v//f/7//f/9P/0//r//v8BAAMA/f/6//b/8//1//j/
/f///wIAAgABAP3/+//4//b/9P/3//v//f/+////+//4//f/9//4//r//f8CAAAAAQAB
APz/+P/0//H/+f/8//7/AAD///7/+P/3//v//P/8//z//v///////P/5//n/+P/4//r/
/v///wAA/P/6//j/9//7//r/+v/7//z//f8BAAIA/v/4//j/9//6//z/AQAEAAEA/f/7
//j/9//3//f/+P/9//3/+v/4//v/+P/4//n//P///wAAAgAAAP3/+v/4//j/+P/5//3/
AAABAAEA/P/2//b/9//3//z//v/+/wAA/P/7//v/+f/1//j//P/8//3///8AAP3/+v/5
//n/+P/8////AAADAAIA/f/3//j/+v/7//n//v/9//z/+//6//v/+P/1//T/+P/6//z/
AgABAAEA///9/wMAAQD+//3///8AAAEABAABAP7/+//4//z/AAAGAAoABgAGAAUAAwAD
AAEA/v/8//3///8BAAMA///8//r/8v/z//T/9//7//r/+v/5//f/9//1//T/9v/5//r/
+/////7/+v/0/+3/8f/0//b/+f/5//n/+P/2//j/9P/0//P/+f/9//3/+v/0/+7/7v/1
//T/8P/1//7/BAAFAAwAGQAnADwAVgBpAHEAeQB9AHMAYABOADgAHwARAAkABQACAPf/
6f/k/+L/4v/i/+b/8P/4//3/+v/6//j/9f/w//H/7//w//H/9P/4//n/+v/7//r/9v/0
//X/9v/6//z/+P/3//f/9f/3//b/9P/1//T/9//6//r/+f/3//P/8P/z//f//P8DAAAA
///4//D/7//z//b/+P/4//v//f/9//n/+P/3//X/9//5////AgAAAP3/+f/y//T/9//4
//v/+//8//3//f/8//3/+v/3//n/+//9/wEAAAD+//3/9//5//f/+P/6//7///8BAAIA
AQADAP3/9//7/wAABQALAAwACgAHAAIAAgD/////AQAFAAkACwANAAwACwAKAAcABgAJ
AA0ADgALAAkABwAEAAcABgAHAAkABQAEAAcACQAJAAMAAQABAAMAAgADAAcAAwAAAPz/
9v/4//f/+v/+//3///////7//P/6//n/+P/6//z//v8CAP///f/6//f/+P/3//f/+f/6
//3//P/6//j/+v/3//X/9//4//r////8//j/9//5//z/+f/3//j/+v/6//n/9//3//b/
9P/z//f/+v///wEA///8//j/8f/z//T/9v/4//j/+//8//z/+//3//T/8//0//b/+f/9
//7/+P/1//H/8//2//n//f////7//P/6//r/+v/1//X/+f/8//7/AAD+//v/9//w//L/
9f/3//r/+f/8//z//P/6//j/9v/1//z//P/9/////P/5//n/9v/2//T/+P/7//r/+v/9
//7/+f/1//P/8P/y//X/+P/8//r/9//x/+z/8v/y//X/+f/5//v/+//8//v/+f/3//b/
+P/4//n//f/7//n/9v/u/+//8v/2//n/+//8//v//P/8//v/+//5//f/+v/+//7//P/7
//n/8//3//n//P/+//3//f/7//v/+//3//L/9P/+///////5//T/9f/2//f/+P/+//7/
/v8AAPv/+P/1//b/+P/5//j/9//+//////8BAPz/+v/4//j/+//+/wEABAABAAAAAQAA
AP7/AAABAAEAAQABAAAAAAD7//n/9//1//n//P8AAP7/+v/4//j/+f/7//z//P/7//v/
9//0//T/9v/2//b/+f/9//7//f/7//n/+P/2//X/9v/3//f/9v/6//j/+v/7//n/9f/1
//b/8v/4/wQA///0//L/9f/4/wAADQAcACsAPwBWAGQAcQB1AG8AaQBhAFIAPgA0ACcA
DwD9//P/5v/h/+X/6v/u/+7/7v/y/+7/7P/z//T/+f/6//r/+P/3//X/9v/3//b/+P/3
//b/+//8//r/+v/2//b/+f/6//r/+//9//3//v/8//n/+f/3//n/+//6//z//f/8//z/
+f/3//b/9//8/////P/4//j/+//9//7/+//9//7//f/8//7/AAABAP3/+//9//z/////
//7/+v/6//v/+v/7//r/+v/6//n//P8BAAIAAwD///3/+//7//3//v8AAP3////9//7/
AAAAAP/////+/wEABwAFAAMAAgACAAIAAwAHAAgACAAGAAkABwAIAAsACwALAAkABwAI
AAkACgAJAAUABwAKAAoACQAJAAkACAAJAAgACQALAAYABAAGAAcACQAFAAUABwAEAAAA
/v///wIABAAFAAQA/v/5//j/+P/6//3//v/+/wAAAAABAAIA/v/8//r/+v/7//3//v//
//z/+f/3//f/9//5//f/9P/5//7//v////v/+P/2//f/+//6//z/AQADAP///P/8//z/
/P/7//n/+//8//z//f/5//j/+f/3//z//v////3/+//6//r/+v/3//n/+f/4//7//f/9
////+//6//r/+/8BAP7//v/9//z//P/8//3//f/8//r/+P/8//7/+//9//v/+v/4//b/
/P///wEAAAD//////v/+//v//P/6//j/+v/8//7/AQD///r/9v/z//b/+f///wIAAAD8
//7////7//r//P/8//3//f///wAA/v/9//z//P///////P/6//7//P/9/////v////7/
/v////////8AAPz/+v/5//v///8BAAIA/v/9//7/AAABAAAAAAD+//7/AAABAAMAAwD9
//7/AAD+//z//f/9//n/BQAJAAYA/v/+/wAAAAAAAAAABAACAAAAAAAAAP7//P/+//7/
///+//3/AwADAAIAAwADAAQABQAIAAoACgAKAAoABgAEAAQAAgAFAAgACgALAAkABwAE
AAIAAAD///7//f///wIABgAEAAAA/P/6//n/AAAEAAcACQAGAAEA/f/8//z//P/8////
AAAAAP7/+//6//r/+f/5//z///8BAAIABAAAAAAA///7//v///8AAAAAAgD4/+3/7v/4
//v//P8KABsAIgAtAD0ATABcAGkAbwB1AHsAdQBiAE4ANgAhABUABwD5//T/9f/1//T/
8P/0//j/9v/w//L/9//+/wEAAgACAAAA/v/7//v/+//9/wAAAAAAAAIAAgD///7/+v/6
//3//v///wEABAAFAAMAAAD8//v//v8BAAQABAAEAAMAAAD+//3//f/+/wEABQAJAAcA
BAAAAAEAAQAAAP7/AQADAAMAAQACAAMAAwABAAEABQAGAAsACwAKAAYAAgABAP7//f8A
AAIABAAFAAUABwAFAAMAAQABAAEAAwAGAAgACwAJAAgAAwABAAAABgAHAAkACgALAA8A
CwAHAAQABAAEAAUADAAOAA8ADgAOAAsACwANAA0ADwAPAA8ADwAPAA8ADQALAA0AEAAQ
ABMAEwATABIADwAMAAsACwAKAAoADgARABEACwAJAAkABgAEAAQABwAJAAoACgAIAAUA
AQABAAIAAAADAAQABAAEAAIAAQAAAAAAAAAAAAIAAgADAAMAAwACAP///f/9////AwAD
AAIAAgAEAAEA///8//z//f8BAP///P/8////AgD///3//v8CAAQABQAFAAEA/v/6//f/
+P/6//7///8FAAYABgADAAEA/v/8//r/+////wEAAgAEAAEA//////z//P/9////AwAA
AAAA///9//z/+//7/wAAAgADAAQAAQAAAPr/+f/9//7//v/+/wIAAwADAAAA/P/7//n/
+P/9/wIABAAGAAMAAgABAAEAAgD+//v/+f/6//v///8AAP7/+v/8//3///8AAAQABgAE
AAEAAAD+//v/+//7//z/AAABAP///v////z//P/9//3//////wAAAQABAAEAAgD///7/
/v8BAAYABwAHAAIA/f/8//z/+//9//7//f/+//7///8BAAEA+v/8/////v8AAAEAAQD9
//v/+//8//z//v8BAAIABQAFAPv/9v/4//z//f/+////AAAGAAQAAgACAP3/+v/3//j/
//8DAAUABwAJAAUAAAD9//7/AAACAAYABgAGAAYABgADAAIAAwACAAQACAALAA0ACgAH
AAMAAAD9//3//f/9//v//P/+//r/+f/4//n/+//+/wAAAQABAAEA/f/6//r/+f/4//f/
+f/+/wAAAAD///v/+v/4//f/+//9//7//v/9//j/9//1//n//f////7/AAAGAAQA+f/w
//D/9f/8/wgAFwAsADsAQwBMAF4AcQB7AH0AewBxAFoARAAwABcABQD7/+//7P/x//P/
8v/w/+z/7P/u/+7/7v/v//b//v8AAAEAAAD9//n/+P/3//v//v/+//7/AgACAP///v/6
//j/+f/4//b/9//5//n/+//8//z//////wEAAwACAAAA///8//r/+P/3//f/+f/9/wEA
///8//f/+f/6//r//f8BAAQABQABAAAA///9//v/+////wAAAwADAAIA/v/9//3/+//7
//7/AAACAAMAAgADAAAA/f/7//v/+//9/wEABAAIAAcAAwD9//r/+P8AAAMABwAKAAoA
DQAIAAMAAwAEAAUABwAMAA4ADwAOAA0ACQAIAAkADAAPABAAEQAOAA0ADAAJAAkACwAO
AA4AEQARABEAEAAOAAoACAAHAAYABgAKAA0ADQAHAAUABQACAAAAAAADAAQABgAHAAYA
AQD9//3//v/8////AAAAAAMAAgACAAIAAAD+//z//P8AAAMABQAHAAMA/f/4//X/+v//
/wAAAAD+/wAA/f/7//v//P/+/wMAAwAAAAAAAwABAP3/+v/6//z//v///////v/+//3/
/f/5/w==
         </WaveFormData>
      </LeadData>
      <LeadData>
         <LeadByteCountTotal>10000</LeadByteCountTotal>
         <LeadTimeOffset>0</LeadTimeOffset>
         <LeadSampleCountTotal>5000</LeadSampleCountTotal>
         <LeadAmplitudeUnitsPerBit>4.88</LeadAmplitudeUnitsPerBit>
         <LeadAmplitudeUnits>��V</LeadAmplitudeUnits>
         <LeadHighLimit>2147483647</LeadHighLimit>
         <LeadLowLimit>268435456</LeadLowLimit>
         <LeadID>II</LeadID>
         <LeadOffsetFirstSample>0</LeadOffsetFirstSample>
         <FirstSampleBaseline>0</FirstSampleBaseline>
         <LeadSampleSize>2</LeadSampleSize>
         <LeadOff>FALSE</LeadOff>
         <BaselineSway>FALSE</BaselineSway>
         <ExcessiveACNoise>FALSE</ExcessiveACNoise>
         <MuscleNoise>FALSE</MuscleNoise>
         <LeadDataCRC32>3116439762</LeadDataCRC32>
         <WaveFormData>
/v/+//7//v8BAAIAAwAEAAMAAgABAAAAAQACAAMABAACAAIAAgACAAAAAAAAAAAAAQAC
AAMABAABAAAA///+////AAABAAIAAAAAAAAAAAAAAAAAAAAAAAEAAgADAAQAAwACAAEA
AAACAAIAAgACAAIAAgACAAIAAAAAAAAAAAACAAIAAgACAAEAAAD///7///8AAAEAAgAA
AAAAAAAAAAAAAAAAAAAAAgACAAIAAgD///7//f/8////AAABAAIAAAAAAAAAAAACAAIA
AgACAAcACwAMAA0ACQAIAAgACAALAA0ADwARAA8AEAAQABAAEQARABIAEwAVABUAFQAU
ABEADwAOAAwADAAMAA0ADQAKAAcABgAFAAUAAwACAAAAAgABAAEAAQD9//v/+//7//z/
/f/+///////9//r/+v/7//v/+//8//7//v/9//z/+v/5//f/9v/4//r/+v/7//3//f/7
//j/9v/2//j/+v/6//r/9//w/+z/6v/s/+//8P/z//n/AwAPAB0AKwA2AD4ARABLAFcA
WwBJAC0AHQAPAAQABAANABUAGAAXABcAFAAQAAgABQADAAIAAgAAAAAA///+//z/+v/4
//f/9//4//r/+//9//3//P/7//j/9//3//f/+//8//3//f/7//n/9//3//j/+f/5//v/
/P/8//z/+v/5//n/+f/5//3//v/+//7//P/7//r/+f/5//z//P/9/wAAAAD///7/+//6
//r/+////wEAAQABAAAA/f/8//r//P/9////AAAAAAAAAAD///z//P/9//7/AgAEAAUA
BgAEAAQAAwADAAQABQAIAAoADAAMAAsACwAJAAoACgAMABEAFAAUABQAEgATABMAEwAW
ABgAGQAaABsAGwAbABsAGAAYABkAGQAbABwAHAAcABoAGQAXABUAEgASABMAEwAUABIA
DwANAAoACQAIAAgACAAIAAgABwAGAAMAAgABAAEAAQACAAIAAwADAAEA///+//z/+//7
//7/AgABAAIAAQD+//z/+//8//z//f/+/wAAAAD///7/+//7//v//P///wAAAAAAAP7/
/P/6//n/+//8//7//v8AAAAA/v/+//z/+//6//r//P/+///////+//v/+//8//r/+v/8
//3//v/+//z/+f/3//j/+P/5//v//f/9//v/+f/4//j/+P/5//n/+v/7//z//P/8//z/
+//6//r/+f/7//3////9//r/+v/6//r/+P/5//r/+//9//z/+//5//f/9//3//f//P/9
//3//f/5//j/+P/5//f/+P/6//v//f/7//r/+P/2//f/9//4//r//P/8//z/+f/3//f/
+P/2//f/+f/5//v/+//6//j/9v/3//f/9//7//v//P/8//n/9//3//f/9//3//j/+v/6
//n/+f/3//T/9P/0//T/+f/6//r/+v/3//f/9//3//f/9//5//r//P/8//z/+v/4//j/
+P/4////AwAEAAUAAwACAAIAAgABAAMABQAHAAgACgALAAwACQAJAAoACwAPAA8ADwAO
AAsACQAIAAYABAAEAAUABQAFAAMAAwADAAAA/f/7//j/+P/3//f/9//1//P/8//z//L/
8//0//X/9//1//L/8v/v/+//7//w//P/9P/0//T/8v/x/+//7v/u//D/8P/x//L/8//y
//D/7v/s/+z/7v/w//D/7f/o/+b/5P/m/+f/6P/p/+//+f8JABkAJwA0ADgAPABFAFMA
VwBBACUAEwAFAPz//P8BAAkACgAHAAcACAAEAAAA/f/7//j/+P/4//j/9//2//b/9P/y
//H/8P/w//H/8f/y//P/8//z//H/7//u/+3/8f/y//P/8//z//H/7//v/+7/7//v//H/
8//0//X/9P/y//H/8P/v//P/9P/0//T/9P/z//L/8f/v//L/8v/z//X/9v/2//b/8//y
//L/8//1//f/9//3//f/9f/1//T/9P/1//f/+P/5//r/+//7//j/+P/5//r/+//8//z/
/P/9//7//v////////8BAAIABQAGAAYABwAGAAYABQAGAAsADgAOAA4AEAARABEAEQAR
ABIAEgASABUAFQAVABUAEgASABMAEwAWABgAGQAaABgAFwAVABMAEAAQABEAEQARABAA
DgANAAkABwAFAAQABgAGAAYABQAEAAEAAAD///7//f/9//z/AAABAAAA///+//z/+//7
//3/AAD+//7/AAD+//3//f/9//z//P/8//3//v/+//7//P/7//r/+v/9//7//v/+//3/
/P/7//v/+v/6//v/+v/9//7//f/+//3//f/9//7//f/+//7//f/+//v/+//8//v/+v/7
//v//f/+//3/+//5//r/+v/7//v//f/9//v/+v/6//v//P/8//v/+//7//7//v/+//7/
+//6//r/+f/7//3////9//v//P/9//7/+//7//v/+//+//7//v/9//z/+//6//n//v//
///////9//z//P/9//z//P/9//3//v/9//3//P/7//v/+v/6//z//v/+//7//f/7//v/
/P/7//v//P/7//z//f/9//z/+v/7//v/+//9//3//v/+//3/+//7//v/+f/5//r//P//
////AAD///3//P/7//r///8AAAAAAAADAAEA/v/+//7//v/+/wMABwAIAAkACQAIAAgA
CAAHAAkACwANABAAEgATABQAEgARABEAEQAVABUAFQAUABEADwAOAAwACgAKAAsACwAL
AAkACQAJAAYAAwABAP7/AAD////////7//n/+f/5//j/+f/6//v//P/7//n/+v/4//f/
9v/2//n/+v/6//r/9//3//b/9v/0//b/9v/3//n/+f/3//T/9P/y//L/9v/2//T/8f/w
/+r/6P/q/+n/6v/t//P//f8PAB8ALQA6AEIASABNAFkAXwBNADEAHQAPAAQAAAAFAAsA
EAAPAA8AEAAOAAgAAwD///z/+v/8//z/+//6//n/+P/3//f/9v/2//f/9//5//n/+P/3
//b/9f/1//X/9//4//n/+f/5//f/9f/1//T/9f/1//f/+f/6//v/+v/4//f/9v/1//n/
+v/6//r//P/7//r/+f/4//r/+f/5//z//P/7//r/9//2//b/9//5//v/+//7//3/+//7
//r/+P/5//v//P/9//7///////3//P/8//z///8AAAAAAAACAAIAAQABAAEAAQADAAQA
CQAKAAoACwAJAAoACgAMAA0AEAAQABAAEQATABQAFQAVABYAFgAWABgAGQAaABsAGQAY
ABgAFwAbABwAHAAcABwAGwAZABcAFQAUABQAEwATABIAEAAPAAwACwAKAAoACgAKAAoA
CQAIAAUABAADAAEAAQACAAIABAAFAAQAAwABAAAAAAABAAEABAACAAIABAACAAEAAQAA
AAAAAQACAAQABAADAAIA////////AAADAAQABAAEAAMAAgABAAEA//8AAAIAAgADAAQA
AwAEAAIAAQAAAAAAAwAEAAQAAwADAAEAAgAEAAMAAgADAAMABQAGAAUAAwABAAIAAgAD
AAUABwAHAAUAAwACAAIAAgACAAEAAQABAAQABAAEAAQAAQAAAAAA//8BAAMABQADAAAA
AAAAAAAA/v///wAAAQADAAIAAQD///3//f/9//3/AAABAAEAAQD+//7///8BAP7//v//
////AgABAAEAAAD9//3//P/8//7/AAAAAAAA///9//3//v/9//3//v/9//7///////7/
/P/9//3//f//////AAAAAP///f/9//3/+//7//z//v//////AAD///z//P/8//z///8A
AAAAAAD9//3//f/9//v//f///wAAAAACAAIAAgACAAUABwAGAAUABQAGAAgACgAIAAkA
CgALAA0ADgAOAA4ADwAPABAAEQAQAA8ADgAMAAsACwAMAAwACQAIAAgABwAIAAUABAAD
AAQAAwADAAIAAAD9//v/+f/5//n/+//9//z/+//6//n/+//5//b/9v/4//n/+v/8//r/
+P/1//L/9f/3//j/+v/3//j/9//3//f/9//1//L/+v/6//r/9v/0//D/7f/s/+z/7v/y
//P/8v/v//H/9f8BABMAJwA6AEQASABLAFMAWQBJAC0AGwARAAYABAAJABEAFAARAA0A
DAAIAAgACQAHAAQAAAD9//z/+v/4//f/9v/1//X/9f/2//j/+f/4//f/9f/z//P/8//0
//X/9P/0//T/8//2//X/9P/1//T/9f/1//f/9f/0//P/8P/x//P/9f/3//f/9v/0//L/
8//z//P/8//z//b/9v/3//f/9v/0//L/9f/2//j/+//5//n/9//1//j/9//4//j/+P/5
//v//P/7//r/+f/3//n/+v/8//7////+//z/+v/9//7//v////7///8CAAQABAAEAAMA
AwAFAAgACgAOAA0ADgAMAAoADQAPABAAEQAQABIAEwAUABMAEwATABMAFQAWABgAGQAY
ABgAFwAWABUAFQAUABMAEAAQABEAEQAOAAwACQAHAAcABwAHAAgABgAEAAIA//////3/
/f/9//3//f/+//7//v/9//r/9//5//r//P////3//v/6//j/+//6//r/+//6//r/+//8
//v/+v/4//b/9//5//v//v/9//z/+v/4//r/+v/6//v/+f/6//z//P/6//r/+P/4//r/
+//8//7//P/8//v/+f/7//n/+v/8//v/+v/7//v/+v/6//j/9f/3//r//P////3//f/7
//f/9//4//r//P/8//v/+//7//n/+P/3//b/+f/6//z//f/7//v/+//3//f/+P/5//r/
+P/5//r/+//5//j/9//1//j/+f/6//v//P/7//n/9//1//b/+P/7//r/+v/7//v/+//5
//j/9v/5//v//P/+//z//P/6//j/+P/3//j/+v/5//n/+v/5//f/9//2//T/9//5//r/
+//7//n/+P/2//j/9//4//n/9//3//j/+v/5//f/9v/z//T/9v/4//r/+f/4//b/9P/z
//X/9//5//f/9//5//r/+f/4//X/9P/2//n/+//9//j/9//2//f/+P/5//r/+/8AAAQA
BQAEAAEA///+/wEAAwAGAAkACgAJAAkACAAIAAcABwAIAAsADQANAA0ACwAHAAQAAgAD
AAQABQAHAAUAAgD9//r//P/7//r/+v/4//j/9//3//X/8//x//H/9P/2//j/+v/5//f/
8//u//H/8f/y//P/8v/0//T/8//w/+//7//u//H/8v/1//b/9P/z//L/7//u//D/8v/y
//L/8P/u/+n/5P/i/+T/6P/r/+7/8f/1////CwAZACkANAA6AEIATwBXAE8AMwAZAAsA
///4//7/CQARABAADQALAAgAAAD8//3//f/8//z/+//6//j/9v/y//D/7v/t//D/8v/1
//f/9P/z//H/7//v/+//8P/x//H/8v/z//P/8//x/+//7//x//P/9P/3//b/9P/y/+7/
7v/v//D/8f/z//T/9P/0//L/8f/w/+//8P/0//X/9//3//b/9P/y//L/8v/z//X/9f/3
//f/9//1//P/8//y//X/9//6//z/+f/4//f/9f/2//b/9//4//v//P/8//z//P/8//v/
+//+////AgAEAAMAAgAAAP//AAACAAMABgALAA4ADgAOAA0ADQAMAAsADQAQABIAFAAU
ABMAEgARABIAEgATABMAFQAWABYAFgATABEADgALAA0ADgAQABEADQAKAAYAAwABAAEA
AQACAAIAAgACAAEA///7//n/9//4//n/+//8//z/+//4//X/9//2//b/9//5//z/+v/6
//n/9v/0//P/9f/2//j/+v/5//j/9v/0//X/9f/1//b/9//4//j/+P/1//T/8//z//T/
9v/5//r/+f/4//X/9P/1//X/9f/2//f/+P/4//f/9v/z//P/9P/2//b/+P/5//j/+P/2
//P/8//0//T/9f/3//n/+f/3//X/9P/0//T/9v/3//n/+//6//j/9v/0//T/9P/1//X/
9f/3//n/9//y//L/8v/y//P/9f/3//n/9//2//X/8//1//X/9f/1//b/9//3//f/8//y
//L/8//0//b/+f/7//r/9//1//L/9P/1//X/9v/0//b/9v/2//P/8f/x//L/9P/1//f/
9//2//X/8//w//H/8//0//X/9//3//j/+P/2//P/8v/x//L/8//1//j/9f/z//L/7//x
//L/8//0//f/+P/4//j/8//z//P/8//1//X/9//4//j/9P/0//X/9v/3//j///8DAAQA
BQABAAAAAAAAAAEAAwAFAAcABwAIAAgACAAFAAUABgAHAAsACwALAAoABwAFAAQAAgAE
AAQABQAFAAQAAQAAAP///P/5//f/9P/2//X/9f/1//P/8f/x//H/8v/z//T/9f/1//P/
8P/w/+3/7f/t/+7/8f/y//L/8v/w/+//7f/s/+7/8P/w//H/8f/x/+//7P/s/+r/7P/u
/+z/6v/p/+T/3v/g/+L/4//k/+n/7//7/wkAFwAlADAANgA8AEcAVQBTADcAHQAPAAEA
+P/6////BQAIAAkACQAIAAIA/P/3//X/8v/w//P/9P/0//T/8P/u/+z/6//r/+z/7v/v
//H/8f/w/+//7f/r/+r/6f/s/+7/8P/x/+//7f/r/+v/7P/t/+3/7//y//L/8v/w/+//
7//v/+//8//0//T/9P/y//H/8P/v/+//8v/y//P/9v/2//X/9P/x//D/8P/x//X/9//3
//f/9//1//X/9P/y//P/9f/2//j/+P/4//f/9P/0//X/9v/5//r/+v/6//v//P/8//3/
/f/9////AAAEAAQAAwADAAEAAgACAAQACAAMAA0ADgAMAA0ADQANAAwADgAPABAAEgAT
ABQAFQATABIAEgARABUAFgAWABYAFAATABEADwAOAA4ADwAPAA4ADAAJAAcAAgABAAAA
AAABAAIAAwADAAAA/f/8//v/+//7//z//P///////f/7//n/+P/4//n/+v/+//3//v/8
//r/+f/5//r/+v/7//z//v/+//3//P/6//n/+P/4//v//P/8//z/+//6//n/+f/5//r/
/P/8//3//v/9//7//P/7//r/+v/8//7///////7/+//7//z/+v/6//z//f///wAA///9
//z//P/7//v///8BAAEA///9//z//P/8//v/+//8//3//v/+//7//v/9//z//P/7//3/
//8BAP//+v/6//r/+v/6//v//P/9//7//v/+//3//P/7//r/+f/+//////////v/+v/6
//v/+//8//7///8AAP/////+//v/+//6//r/+//+////AAD7//n/+f/6//r/+//9//3/
//////7//P/7//v/+v/5//3//f/+//7/+//5//n/+f/7//v//P/+/wAA//////3/+//6
//n/+P/8//7///8AAP///f/9//z///8AAAEAAgAGAAkACQAJAAcABgAGAAYACQALAA0A
DwANAA4ADgAOAA8ADwAQABEAEwATABMAEgANAAsACgAIAAoACgALAAsACAAFAAQAAwAB
AP///v/8//7//f/9//3/+f/3//f/9//6//v//P/9//z/+f/1//T/9f/1//X/9v/4//j/
9//2//T/8//x//D/8f/0//X/9//2//X/8v/u//D/8v/0//T/9P/y/+3/6P/k/+T/5v/p
/+z/8f/1//3/CwAbACcAMAA4AEAASwBVAFcAQwAlABEAAwD6//7/BwARABIAEQAPAA4A
BgAAAP3/+//8//7//P/8//v/+v/3//T/8f/v//D/8v/1//f/9f/1//T/8//w/+//7//v
//L/9P/2//f/9v/z//D/7//x//P/9P/3//f/9v/1//L/8f/x//H/8f/1//b/9v/2//T/
8//y//H/8//2//b/9//2//b/9f/0//P/8v/y//P/9//5//n/+f/3//X/9f/0//X/9//6
//z/+v/6//r/+f/2//b/9//4//3//v/+//7//P/8//v/+//+////AgAEAAQABAADAAMA
BQAGAAYACAANABAAEAAQAA8ADwAOAA0ADwASABQAFgAVABUAFQAVABQAFAAVABUAFwAY
ABgAGAAUABMAEQAPAA8AEAASABMAEAAOAAsACQAGAAUABAAEAAYABgAGAAUAAwD///3/
+//9//3//v/+///////9//v/+f/4//j/+f/7//7//P/8//r/+P/3//f/+v/6//v//P/8
//z/+//6//n/+f/5//r//f/+//7//v/7//r/+f/5//n/+v/8//z//P/8//r/+v/5//n/
+f/6//3//v/+//3/+v/3//f/+P/6//r//P/9//7//v/8//n/+f/6//r/+//9///////9
//r/+P/3//b/+P/5//v//f/9//z/+//6//j/+P/5//n/+//9/////f/4//j/+P/4//r/
+//8//3//f/8//v/+f/5//n/+f/5//7/////////+f/4//j/+f/5//r//P/9//3/+//6
//j/9v/3//f/+P/5//z//f/+//n/9//3//j/+v/7//3//f/7//v/+v/4//b/9//3//f/
+v/7//3//v/8//n/+P/3//j/+f/7//7//P/7//v/+f/2//b/9v/2//r//P/9//7/+v/5
//j/9//5//n/+//8//r/+v/4//j/9v/1//n//P/9//7///8AAAEAAwACAAEAAgACAAMA
BAADAAUABwAJAAkACgAKAAoACgALAA0ADwAOAA0ADAAKAAgABwAHAAYABAAEAAUABQAC
AP///v/9//7//f/9//z/+v/3//X/8//z//P/9f/3//f/9//3//f/9f/z//D/8P/y//P/
9P/2//b/9P/x/+7/7//x//L/9P/z//T/8//z//H/8f/v/+z/9P/0//T/8v/u/+z/6f/m
/+T/5v/s/+//7v/t/+v/8f/9/w0AHQAuADoAQABFAE8AVQBFACcAFQAJAAAAAgAJAA8A
EgANAAsACAAGAAIAAQADAAIAAAD9//z/+v/4//b/9P/y//H/8//0//b/9//0//P/8f/v
//D/8f/z//X/9P/0//T/8//1//P/8f/x//P/9f/2//n/+P/2//T/8P/x//P/9f/3//b/
9v/1//T/9f/1//X/9f/3//r/+v/7//r/+P/1//L/8//0//b/+f/4//n/+P/3//n/9//3
//b/9//5//z//v/7//r/+f/3//n/+v/8//7//v/+//3//P/+//7//f/9////AQAFAAgA
CAAGAAMAAQADAAYACAAMAAwADgANAAwADgAPAA8ADwARABQAFgAYABYAFQAUABMAFQAW
ABgAGQAYABgAFwAWABYAFQATABEAEQASABQAFQARAA4ACgAHAAcABwAHAAgABwAGAAUA
AwAEAAEAAAD//wEAAQACAAIAAAD///z/+f/8//z//f////z//v/7//r//P/6//n/+f/8
//z//f/+//v/+v/4//b/+P/5//r//P/8//z/+//6//v/+v/5//n/+//8//7//v/8//r/
9v/0//X/9//5//z/+//8//z/+//6//f/9//4//r/+v/8//3/+//6//f/8//1//j/+v/9
//7////+//v/+f/4//j/+P/5//n/+v/7//n/+P/3//b/+f/6//z//f/6//v//P/5//f/
+P/5//r/+v/7//z//f/6//j/9v/z//X/9//5//v/+//7//r/+f/3//b/9v/3//n/+v/8
//3/+v/3//X/8v/1//f/+P/6//n/+v/5//j/9//1//X/9v/2//f/+f/5//j/9//1//L/
9P/3//n/+//7//n/+P/2//b/9f/2//f/+f/5//r//P/5//f/9v/z//X/9v/3//j/+f/6
//r/+v/5//n/+f/5//n/+f/7//z/+//6//f/9v/8//3////9//z//P/8//z//P8CAAUA
BQAFAAQABAAFAAYABAAFAAYABwAKAAwADQAOAAwACwALAAsADQANAA0ADAALAAkACAAG
AAMAAgACAAEAAwABAAEAAQD+//v/+f/2//j/9//3//f/9//1//X/9f/1//X/9f/1//b/
9f/z//T/8f/x//H/8v/0//T/8//y//P/8//y//L/7//w/+//7//y//P/8v/w//L/8P/u
//D/7v/s/+v/6v/o/+j/6v/n/+b/6//x//3/DwAhADEAOgA+AEAASQBVAFUAPQAjABUA
CwACAAAABQALAAoABwAHAAgABgAEAAEA///8//j/+P/4//f/9v/3//b/9f/1//L/8v/z
//P/9P/1//X/9f/0//P/8//z//L/8v/y//H/9P/z//L/8//z//P/8v/z//b/9v/2//T/
8//z//P/8//1//b/9v/2//f/9//3//f/9f/2//T/8//1//b/9v/2//f/9v/2//f/9//5
//n/+f/7//n/+f/4//f/9//4//j/+//8//3//f/7//r/+v/6//3//v/+//7///8AAAAA
AQD/////AQACAAcACAAIAAkABwAIAAgACgALAA4ADgAOAA8AEQASABMAEQASABIAEgAU
ABUAFgAXABYAFgAXABcAFwAYABgAGAAZABkAGAAXABQAEgARAA8AEQAQAA4ADQAIAAcA
BgAGAAQABAAEAAMABQADAAMAAwABAP///v/8//7////+//3/+//6//r/+//7//7//P/8
//3//P/8//3/+//6//r/+v/9//7//v/+//v/+//7//z/+//8//z//P/8//z//P/9//v/
/P/+//7/AAAAAP7//v/9//3//f/+//3//v/+//3////9//7/AAD///7//////wEAAgAB
AP////8AAAAAAQACAAMAAgD///7//v///wAAAAD///////8CAAIAAgACAAEAAAAAAP//
//8BAAMAAQD//wAAAQACAAEAAQABAAEAAgACAAIAAQABAAEAAQABAAMAAwACAAEA//8A
AAIABQABAAAAAAD//wEAAQACAAIAAAABAAEAAgAAAAIAAgACAAIAAQACAAQAAQABAAIA
AQACAAMAAwACAAAAAQABAAEAAQABAAIAAgACAAEAAgADAAAA/////wAAAwADAAQAAwAA
AAAAAAAAAAEAAgACAAIABQAHAAcABQAEAAQABAAEAAQACwAPABAAEQANAAwADAAMAA0A
DwARABMAEwAUABQAFAATABMAFAAVABkAGQAZABgAEwARABAADgAQABAAEQARABAADQAM
AAsACQAHAAYABAAEAAMAAwADAAAA/f/8//v//f///wEAAwADAAEA/v/+//v/+//7//z/
AAAAAP///v/7//v/+v/6//r//P/8//3//f/9//v/+P/4//j/+v/8//z//P/5//L/7P/s
/+7/8f/y//X/+f8DABMAIwAxADwAQgBIAFEAXQBlAFMANQAhABEABgAEAA0AFQAaABcA
FQAWABIADAAJAAcABgAGAAYABgAFAAQAAAD+//z/+//7//z//v/////////+//3/+v/5
//n/+f/9//7//////////f/7//v//P/9//3///8AAAAAAAD+//3//f/9//3/AQACAAIA
AgAAAP///v/9//3/AAAAAAEAAgACAAEAAAD9//z//P/9/wEAAwADAAMAAQD//////v/+
////AQACAAQABAAEAAMAAAAAAAEAAgAHAAgACAAIAAcABgAEAAMABAAFAAgACgAOAA4A
DQANAAsADAAMAA4AEQAUABQAFAAUABUAFQAVABYAGAAZABoAHQAdAB0AHQAaABoAGwAb
AB8AIAAgACAAHAAbABkAFwAWABYAFwAXABgAFgATABEADAALAAoACgAKAAoACgAJAAgA
BQAEAAMAAwADAAQABAAHAAcABQADAAIAAAD/////AAAEAAMABAACAAAA//////7//v//
/wAAAgACAAEAAAD9//3//f/+/wAAAgADAAQAAgAAAP7//f/9//7/AAAAAAIAAgAAAAAA
/f/9//3//v8BAAIAAgABAAAA/f/9//7//v/+/wAAAQAEAAQAAgD///7//v/9//3/AQAD
AAMAAQD///7//v/+//////8AAAEAAQAAAP///v/9//z//P/7//z///8CAAEA/P/8//z/
/P/+////AAABAAEAAAD///3/+//7//v/+/8AAAEAAQABAP3//P/8//3//f/+/wAAAQAD
AAEAAAD+//3//f/8//z//f8AAAEAAgD///3//f/+//z//f//////AQABAAAA/v/8//3/
/f/9//////8AAAAA/f/7//v/+//9//3//v8AAAIAAQABAP///P/8//z//P///wAAAAAA
APv/+//7//v//f/9////AAAAAAIAAgD+//7/AAAAAAAAAAAFAAkACgALAAcABgAGAAYA
BwAJAAsADQANAA4ADgAOAAsACwAMAA0AEQARABEAEAAMAAkABwAEAAUABgAIAAkABgAD
AAIAAQD9//v/+v/4//n/+f/6//v/9//1//X/9f/2//f/+P/5//v/+f/2//b/9f/1//X/
9v/6//r/+f/4//X/9f/0//T/9P/2//b/9//1//X/8//w//L/9P/0//b/+P/2/+//6v/o
/+r/7P/r/+r/7//5/wcAFwAnADMAOgA+AEIATwBZAE8ANQAfABEABQD+/wIACQAPABAA
DwAPAA4ACAACAP///f/6//r/+//8//z//P/4//b/9P/z//P/9P/2//f/+f/5//j/9//0
//P/8//z//f/+P/5//n/+f/3//X/9f/1//X/9P/1//j/+P/4//b/8//z//P/8//2//j/
+f/6//n/9//1//P/9f/4//j/+f/6//r/+f/4//n/+P/4//n/+//9//3//f/7//n/+f/4
//r/+//9//7//v/+//7//f/6//r/+//8/wAAAgADAAQAAQAAAP7//f8AAAEABAAGAAgA
CAAHAAcABwAIAAgACgAPABIAEgASABAAEQARABEAEgAUABUAFgAZABkAGQAZABgAGAAZ
ABkAGwAcABwAHAAZABcAFAARABIAEgATABMAFAASAA8ADQAIAAcABgAGAAcACAAJAAkA
BgADAAIAAQABAAEAAgACAAMAAwABAP///v/8//v/+//8/wAA//8AAP7//P/7//v//P/8
//3//v8AAAAA///+//v/+//7//z///8AAAAAAAD///7//f/9//v//P/+//7//v/+//z/
/P/5/w==
         </WaveFormData>
      </LeadData>
      <LeadData>
         <LeadByteCountTotal>10000</LeadByteCountTotal>
         <LeadTimeOffset>0</LeadTimeOffset>
         <LeadSampleCountTotal>5000</LeadSampleCountTotal>
         <LeadAmplitudeUnitsPerBit>4.88</LeadAmplitudeUnitsPerBit>
         <LeadAmplitudeUnits>��V</LeadAmplitudeUnits>
         <LeadHighLimit>2147483647</LeadHighLimit>
         <LeadLowLimit>268435456</LeadLowLimit>
         <LeadID>V1</LeadID>
         <LeadOffsetFirstSample>0</LeadOffsetFirstSample>
         <FirstSampleBaseline>0</FirstSampleBaseline>
         <LeadSampleSize>2</LeadSampleSize>
         <LeadOff>FALSE</LeadOff>
         <BaselineSway>FALSE</BaselineSway>
         <ExcessiveACNoise>FALSE</ExcessiveACNoise>
         <MuscleNoise>FALSE</MuscleNoise>
         <LeadDataCRC32>2796534091</LeadDataCRC32>
         <WaveFormData>
BgAGAAYABgAIAAgACAAIAAYABgAGAAYABwAIAAkACgAHAAYABQAEAAYABgAGAAYABwAI
AAkACgAJAAgABwAGAAcACAAJAAoACQAIAAcABgAIAAgACAAIAAoACgAKAAoACQAIAAcA
BgAHAAgACQAKAAkACAAHAAYACAAIAAgACAAIAAgACAAIAAcABgAFAAQABgAGAAYABgAE
AAQABAAEAAUABgAHAAgABwAGAAUABAACAAIAAgACAAMABAAFAAYABAAEAAQABAAGAAYA
BgAGAAgACQAMAA0ACQAJAAoACgANAA0ADQAMAAsACAAGAAQAAgACAAIAAwABAAEA///8
//v/+v/6//v//P/9////AAD+//z/+//7//v//v///wEAAwADAAIAAQD+//7//////wIA
BAAEAAQABAADAAIAAgACAAIABAAEAAQABAAEAAMAAAAAAAEAAQAEAAYABgAGAAQAAwAD
AAMAAwAGAAUACAAKAAoADQAQABQAFgAVABUAGAAdAB0AFwAOAPz/4v/L/7n/rv+p/6X/
o/+m/63/tf+3/7f/u//F/9H/2f/g/+P/6P/t//D/8f/2//7//v8BAAQABQAFAAYABgAH
AAcACAAKAAwADQANAAwACgAKAAsACwALAAwADwAPAA8ADgAMAAwADAAOABAAEAARABEA
DwAPAA8ADwAPAA8ADwAQABEAEgAUABUAEwARAA8ADgAQABMAFAAUABQAFAASABEADwAP
AA8AEAAUABUAFgAXABQAEwATABQAFgAYABgAGAAXABcAFQAUABYAFgAYABkAGgAaABsA
GwAXABcAFwAYABoAHAAdAB4AHAAbABoAGgAZABkAGwAbAB4AHgAeAB0AGwAZABgAFgAX
ABkAGwAcABwAGwAYABYAFgAWABYAFwAaABoAGAAYABUAFAATABMAEwAUABQAFAAWABYA
FAARAA8AEQARABIAEwAVABYAFgAUABIAEQAQABIAEwATABQAFAAUABIAEQAPAA8AEAAR
ABMAFAAUABQAEgARABAAEAAQABAAEwATABQAEgARABEADwAPAA8AEAATABQAFAASABAA
EAAQABAAEgASABQAFgAUABQAEgASABEAEQARABEAEwAUABYAGQAUABMAEgARABIAEwAU
ABQAFAAVABUAFQATABIAEgASABUAFgAXABcAFQATABIAEAARABQAFQAWABQAFAAUABQA
EgARABAAEAARABMAFAAVABMAEQAQAA8AEgATABUAGAAXABQAEwARABEAEQASABQAFAAU
ABQAFAAVABMAEwAUABYAFgAXABcAFgAWABQAEwARABEAEQATABQAFQAVABQADwAOAA4A
DwAPAA8ADwAQAA8ADwAPAA4ADQAMAAsACgALAA4ADwAOAA0ADAAKAAkACgALAAwADwAO
AA0ADAAKAAkACQAJAAoADAAMAA0ADQALAAoACAAIAAcACAAJAAkADQAMAAoACAAJAAoA
CwAMAA4ADwASABMADwAPABAAEAATABMAEwASABMAEAAOAAwACAAIAAgACQALAAsACQAG
AAQAAgABAAEAAwADAAQABAADAAIAAgADAAMABgAHAAkACgALAAsACwAJAAgACAAHAAoA
DAAMAAwADAALAAoACgAIAAgACgAKAAsADAANAA0ACwAKAAoACQAKAAwADAAMAAoACQAJ
AAkABwAKAA0ADgAOABIAFQAWABwAHgAbABcAHAAhAB8AGQAQAAIA7P/T/8H/tv+z/6//
rf+y/73/w//B/7//w//N/9X/3f/m/+v/7v/z//L/8f/2//r//P8BAAQABQAFAAgACAAJ
AAkACgAMAA4ADwANAAwACgAKAAkACQAJAAoADAANAA4ADgAMAAwADAAOAA0ADAAMAAsA
DQANAA0ADQALAAsACwAMAA4ADgAPAA8ADgANAAwADAAKAA0ADgAOAA8AEAAPAA8ADQAN
AA0ADgARABEAEQARABAADwAPABAAEAASABIAEgAVABUAEwASABEAEAARABEAEwAUABYA
FwATABMAEwAUABYAGAAZABoAGgAZABgAGAAVABUAFwAXABgAGAAYABcAFgAVABUAFAAU
ABUAFgAWABcAFwAVABQAEwASABEAEQATABQAEwAUAA8ADgANAA0ADQAOAA4ADgAOAA4A
DAAJAAkACwALAAwADQAPABAAEAAPAA4ADgAOAA0ADQAMAAwADAAMAAoACQAHAAcACAAJ
AAsADAAMAAwACgAJAAgACAAIAAgACwALAA0ADAAMAA0ACgAJAAgACAALAAwADAAKAAoA
CgAKAAoACgAKAAwADgAMAAwACgAKAAgABwAGAAUABQAGAAgACwAIAAcABgAFAAcABwAH
AAYABwAJAAoACwAIAAYABQAEAAcACAAJAAkABgAFAAUABAAEAAYABgAGAAYABgAGAAYA
BAADAAIAAgADAAUABgAHAAUAAwACAAEAAQABAAIABAAEAAIAAgABAAAA/////wAAAQAC
AAMABAABAP////8AAP7//v//////AgACAAAA///9//3//f///wIAAwADAAIA///+//7/
//////////8AAAEAAQABAAAA///+//3//P/9/wAAAQAAAP7//v/9//3//f/9//3/////
///////+//v/+//7//z//f/+/wAAAQD///7//v/+//7//v/+/wEAAwAHAAkABwAHAAgA
CAAJAAkACQAIAAcABAACAAAA/v/+//7///8AAAEAAAD+//r/+P/3//f/+f/5//r/+v/7
//r/+v/7//n//P/9////AQABAAAA///8//z//f/9//7/AAAAAAAAAAD///7//v/+//7/
AAAAAAEAAgADAAMAAQAAAAAA//8AAAIAAgACAAIAAQABAAEA/f8AAAEAAgAEAAgACwAO
ABQAFAARABMAFgAZABUADwAIAPj/4v/H/7P/qP+l/6H/n/+m/6//s/+x/7P/t/+//8n/
0f/Y/93/4P/l/+j/6f/u//L/9P/5//z//f/9//7//v//////AAACAAQABQAFAAQAAgAC
AAEAAQABAAIABQAFAAUABAACAAIAAgAEAAIAAgADAAMABQAFAAUABQADAAMAAwAEAAUA
BgAIAAkABwAFAAMAAgACAAUABgAGAAgACAAGAAUAAwADAAMABAAHAAcABwAHAAQAAwAD
AAQABAAGAAYABgAJAAkABwAGAAQABAAGAAcACgAKAAsACwAJAAkACQAKAAgACgALAAwA
DgANAAwADAAKAAkACgAJAAsADAANAA0ADAALAAsACgAIAAkACgAKAAwACwAIAAYABAAE
AAQABQAGAAYABAAEAAEAAAD//////f/+//7//v///wAA///9//r/+//6//r/+//9//7/
/v/7//r/+v/6//z//f/9//7//v/+//z/+//5//n/+v/7//z//P/7//r/+f/5//n/+v/4
//j/+//7//v/+v/6//v/+v/5//j/+P/7//z//P/6//j/+P/4//j/+P/4//r//P/7//z/
+//8//n/+f/5//n/+f/6//z////9//3//f/9//v/+//7//r/+//9//7////7//r/+v/6
//3//v///////P/7//v/+v/8//7//v/+//7//v/+//7/+//7//v//P/+//////////3/
+//6//n/+v/7//3/AAAAAP7//v/9//z/+//7//z///8AAAEAAgAAAP3//P/8//7//v//
////AAAAAP7//f/9//3//f///wIAAwADAAIA/f/8//z//f/9//3//f/+/wEAAQABAAAA
/v/+//7//v/+/wAAAAD+//7//v/9//3//f/9//3///8BAAEAAQAAAP7//f/8//z//f/+
/wAAAQD///7//P/8//v//v//////AAAAAAAAAAAAAAMAAwAFAAUABgAHAAkACgAIAAcA
BgAEAAYABAADAAIA///+//3//f/7//v/+f/2//j/+P/5//v/+P/3//f/9v/2//b/9//5
//j/+v/6//v/+f/5//j/9//5//r//P/9//v//P/7//r//f/9//3//v/9//z//f/8//r/
+v/6//n/+//8//7////9//7//f/8//v/+//8//3////+//v//P8AAAAA//8IABAAFgAX
ABMAEAARABEADQACAPb/5P/P/7v/qv+h/5n/kf+S/5v/p/+t/6//sf+3/73/xf/O/9H/
1P/b/+L/6f/u//D/8P/x//T/9f/1//j/+v/9/////f/+//////8BAAAA/v/+//3//f/9
//7//v/9//z/+v/6//z//v8CAAEAAAAAAP//AQABAAEAAQABAAEAAQACAAEAAAAAAP//
AAABAAIABAACAAMAAgAAAAIAAgAAAP//AQABAAEAAgAEAAMAAgABAAEAAQACAAQAAwAE
AAMAAgAFAAUAAwACAAQABAAGAAcABwAGAAYABQAGAAcACAAKAAcACAAIAAgACgAJAAgA
CAAJAAkACwALAAkACAAHAAUABwAHAAgACAAHAAcABwAGAAgABwAEAAIABAAEAAQABQAC
AAAA/P/6//n/+v/7//3/+//6//j/9v/4//j/9v/z//X/9//3//j/9f/1//T/8v/z//T/
9v/4//b/9f/z//L/9P/0//L/8f/y//P/9f/3//f/9v/0//L/8v/z//T/9v/z//L/9P/z
//T/8v/x//H/8v/z//T/9v/1//T/8v/u//H/8v/z//T/8//y//P/9P/0//T/8v/y//T/
9f/2//f/8//y//L/8//y//P/9P/1//P/8//z//L/8v/z//P/8//z//L/8v/y//H/8P/v
/+3/7v/v//H/8v/x//L/8f/w/+7/7v/u/+7/7//v/+//8P/u/+//7//v/+//7//w//H/
8P/v/+//8P/y//D/8P/v//H/8f/y//T/8v/w/+7/7P/v/+//8f/0//P/8v/y//H/8v/y
//D/7//x//H/8f/z//H/8f/w/+7/7//w//L/9f/y//H/8P/w/+//7//v/+7/7//w//H/
8v/x//L/8f/u//D/8v/z//X/9P/z//L/8//z//P/8//y//T/9f/2//j/9v/0//P/8f/y
//L/8f/y//H/8v/z//P/8//0//T/9P/2//b/+P/6//L/9P/y//T/9v/4//r/+v/7//v/
/f/9//v/+//8//3///8AAAEA/v/9//r/+P/2//T/9P/0//P/8//z//H/7v/t/+z/7P/w
//H/8v/0//P/8f/v/+7/8f/x//T/9f/2//X/9P/y//P/8v/y//P/9f/2//j/+P/3//b/
9P/y//X/9v/3//r/+P/4//j/+P/3//b/9v/3//n/+v/8//z/+v/4//f/9//7//v//P/9
//7//v/8/wEACgAQABAADQAPABAAEQANAAMA9v/k/87/uf+r/6T/of+b/5X/mP+h/6P/
pf+t/7X/vf/H/8//0v/T/9b/3f/i/+X/6v/y//T/9f/4//n/+f/4//j/+f/5//z//v8A
AAEAAAD+//v/+v/8//3//v8AAAAA///+//z//P/8//z//v8AAAAAAQABAAAA///+//3/
AAABAAIABAABAAAAAAD//////////wAAAAADAAQABAADAAIA///9/wAAAQACAAQABgAF
AAQAAwACAAEAAQACAAMABgAHAAgABwAFAAEA/v8BAAIABQAHAAYABgAHAAcABQAFAAUA
BgAHAAoADAAOAA0ACwAJAAgACAAJAAwADQANAAwACwAJAAgABwAHAAYABwAJAAsADAAJ
AAcAAwAAAAEAAgADAAUABAAEAAIAAgABAAAA/////wEAAgACAAIAAQAAAP3/+f/6//3/
/v8AAP/////+//z/+//6//r/+v/8//3//f/+//3//P/5//f/+P/5//v//f/9//z/+v/4
//f/9//3//j/+v/6//3//f/6//j/9//3//n/+f/5//r/+//8//z/+v/8//z//P/8//r/
+v/8//7/+v/6//j/+P/6//v//P/9//7//v///wEA/v/9//z/+//9//3//f/8//r/+//7
//v/+v/6//v//P/7//z//f/9//z/+//7//r//P/+//7//v/9//z/+//6//z//f/+/wAA
//////7//f/8//v/+//7//z//f///wIAAQD+//3/+//8//3///8CAAAAAAAAAAAA/v/7
//r/+v/7//z//v///////v/7//n//P/9//7/AQABAAEAAAD+//v/+v/6//v//v///wAA
AgAAAP///v/8//3//v///wAA/f/+//3/+v/8//z/+//7//z//f/+/wEAAAD///7//P/7
//v/+//8//7//v///////v/8//n/+P/6//z//v////v/+v/6//3//v///wAAAwADAAUA
BQADAAMABAAEAAYABwAIAAgABAAAAP3/+v/5//r/+//9///////9//r/9v/0//P/8//1
//X/9v/2//P/8v/y//P/9f/4//n/+//7//v/+v/5//b/9v/3//f/+v/8//z//P/6//n/
+P/4//r/+v/8//z//P/8//z/+//4//j/+f/5//z//v/+//7//P/7//v/+//9//7//f8A
AAQABAAFAAgADAAKAAkACQAOABMAEQAHAPz/7P/U/73/rf+k/6P/of+h/6T/rf+x/7H/
sf+7/8X/y//R/9j/2//c/+H/5P/n/+r/7v/w//P/9v/3//f/9v/2//f/9//6//z//v//
//3//P/6//r//f/9//3//v8BAAEAAQAAAP3//P/7//z//f/+/wAAAQABAAEAAQABAAAA
///+//7/AAAAAAEAAQAAAP///v/+//7/AQACAAIAAgACAAAA//8BAAEAAQACAAUABQAF
AAUAAgABAAEAAgAEAAYABgAGAAcABwAFAAQABAAEAAYABwAIAAgACQAJAAcABwAHAAgA
CAAKAAsADAAOAA0ADAAMAAkACQALAAsADAAMAAwACwAIAAcABwAGAAgACQAKAAoACAAH
AAQAAgACAAIAAgADAAQABAACAAIA///+//3//f/9//7//v/+/wAAAAD+//v/+//9//3/
/v/+///////+//3//P/8//z//v//////AAAAAAAA/v/9//v/+//8//3/AAAAAP///v/7
//v/+//8//7//v8BAAEAAgAAAP/////9//3//f/+/wEAAgACAAAA/v/+//7//v/+//7/
AAACAAIAAgAAAAAA/f/9//3//f///wAAAgAFAAAA///+//3//v///wAAAAACAAMAAwAD
AAEAAAAAAAAAAQACAAMAAwAAAP/////+/wAAAgACAAIAAgACAAIAAgAAAP///v/+////
AQACAAMAAAD///////8BAAEAAgAEAAIAAAAAAP///////wAAAgAEAAQABAAEAAEA////
/wAAAgACAAMAAwAEAAQAAgABAAEAAQABAAMABAAFAAUABAD///7//v///wEAAQABAAIA
AQABAAEAAAD+//7//v/+/wEABAAFAAQAAwACAAAA//8BAAEAAQADAAEAAQABAAAA/f/9
//3//v///wAAAgADAP///P/8//7/AQACAAMABAAFAAUABwAHAAcABwAIAAgACQAJAAkA
CAAFAAIAAAD+//3//v///wEA//////3/+v/5//j/+P/5//v/+//8//z/+f/4//j/+f/7
//7///8BAP/////+//3//P/8//3//f/+/wAAAAAAAP7//f/8//z//f/+/wEAAgAAAAAA
AAD///7//v//////AgAEAAQABAABAP///v/9/wEABAADAAIAAgAEAAcADAAQABQAEwAV
ABgAGQAZABEAAgDw/9r/wf+v/6j/p/+h/5v/nP+n/63/q/+t/7X/v//J/9P/2P/Z/97/
4//k/+n/8v/2//r//P/+//7//f/+//7//////wIABAAGAAcABgAEAAEAAAADAAMAAwAE
AAcABwAHAAYAAwACAAEAAgADAAQABgAHAAYABQAEAAMABQAFAAUABgAIAAgACQAJAAUA
AwABAAAAAwAHAAkACgAJAAgABQADAAUABQAFAAYACQAJAAkACQAGAAUABQAGAAcACgAL
AAwADAALAAgABgAIAAgACgALAAoACgALAAsACwALAAsADAAOABAAEQASABAADwAOAA4A
DQANAA8ADwAQABAAEAAPAAwACwALAAoADQAPABEAEgARAA8ACwAIAAoACgAKAAsADAAM
AAoACgAGAAQAAgABAAIABAAFAAYABQAEAAEA/f/+/wEAAgAEAAIAAwADAAIAAAD+//3/
/P///wEAAgAEAAMAAgD///3//////wAAAQACAAIAAQAAAP///////wAAAgACAAUABQAC
AAAA/////////////wAAAgAEAAUABAACAAIAAgACAAQABAAGAAgABAAEAAIAAgADAAMA
AwADAAMABAAGAAkABgAFAAQAAwAEAAUABgAGAAQABQAFAAUABAAEAAUABgAFAAYABwAH
AAYABQAFAAQABQAIAAkACgAJAAgABwAGAAcABwAHAAgACAAJAAkACQAGAAUABQAFAAYA
BwAJAAwACgAIAAgABwAJAAkACgAMAAwADAAMAAwACQAHAAcACAAJAAoADAANAAwADAAK
AAkACgALAAwADwAOAA8ADwAOAAkACAAIAAkACgALAAwADgAOAA0ADAAKAAwADAAMAAwA
DgAQABAADgANAAwACgAJAAwADQAOABEADgANAAwACgAKAAsADAAOAA4ADgAPAA8ADQAM
AAoACgALAAwADQANAAwADAALAAoABgAIAA4AEAASABIAEgASABIAEQASABEAEgATABUA
FgAWABUAFAASABMAEAAOAAwADAAMAAwADQAMAAsACAAEAAQABAAFAAcABgAFAAUABAAE
AAQABQAHAAkADAANAA8ADgANAAsACQAKAAwADwARAA8AEAAPAA4ADgANAAwADAAMAAwA
DgAOAAwADAAMAAsACwAMAA4ADwANAA4ADQAMAAsACwAMAA0AEQAQAA8ADAAKAAwADwAU
ABwAJAAjACEAIAAhACEAGwASAAYA9P/f/83/vv+z/63/p/+k/6v/uf+9/8H/xf/J/8//
1//e/+H/6P/x//r//f8AAAAAAgADAAYABwAHAAoADAAPABEADwAQABEAEQARABAADgAO
ABIAEwAUABYAFAATABIAEAARABIAEwAWABQAFAAVABUAEwATABMAEwAUABUAFgAYABcA
FgAWABUAFgAXABgAGgAXABkAGQAYABgAGAAWABUAGAAZABoAHAAbABkAFwAVABcAFwAY
ABoAGAAaABoAGgAZABkAFwAWABcAGAAbAB0AGwAaABoAGQAaABsAHAAeABwAHgAfACAA
HgAdABwAHAAeAB8AIgAjACIAIAAeABsAHgAfACEAIgAfAB8AHwAeABwAGwAYABYAGQAa
ABsAHQAbABoAFwAWABYAFgAWABcAFQAWABYAFgAUABQAEgAPABAAEwAUABYAFQAVABQA
EgASABIAEwAUABMAEwASABIAEgASABAADwAQABEAEwAVABMAEgAQAA4ADgAPABAAEgAQ
ABAAEwATABIAEAAPAA8AEAARABIAFAATABIAEAAMAA0ADgAPABAAEAAQABIAFAARABAA
DQAMAAwADQAOAA8ADQAMAAwADQANAA0ADQANAA0ADQANAAwACwALAAoACQAIAAgACQAK
AAgACAAIAAcABwAHAAgACAAGAAgACAAIAAYABgAGAAYABgAHAAgACgAHAAcABgAFAAUA
BQAGAAcABgAFAAUABgAEAAIAAgABAAIAAwAFAAgABQAEAAMAAgAEAAMABAAGAAQABAAF
AAUABAAEAAIAAQACAAMABAAHAAYABQADAAAA//8AAAIABQADAAMAAwAEAAIAAQAAAP7/
AQACAAMABAACAAQABAACAAQABAADAAMABQAFAAUABwAEAAMAAgAAAAIAAwAEAAYAAwAC
AAIAAQAEAAQAAwAEAAQABAAEAAMAAgACAAEAAAAGAAYACAAIAAYABAAEAAQABAAIAAkA
DAANAA0ADQAOAA4ADQANAA0ADAANAAoACAAGAAMAAgABAAEAAgADAAIAAAD///7//v//
//3//f/+//7//v/+////AQAAAAIAAgADAAMAAwACAAEA/v/+//////8AAAIAAgACAAMA
AwADAAQAAAD+//7//P///wAAAQABAAIAAgADAAMAAwAEAAMAAgACAAEAAQABAP///v//
/wIACAAIAAkAEAAWABYAEQAPABAAFQAVAA8ABgD2/97/xf+z/6z/qf+l/6X/rP+x/7X/
uf+9/8H/yf/P/9X/3P/l/+r/7f/u//H/8v/0//b/+//+//////8AAAAAAQABAAAAAgAE
AAUACAAIAAcACAAGAAUABAAEAAYABwAIAAgABgAGAAYACAAHAAYABgAFAAcABwAHAAcA
BQAFAAUABgAIAAgACQAJAAoACQAIAAgABwAJAAkACAAJAAoACQAJAAgABwAGAAYACQAJ
AAkACQAKAAkACQAKAAgACgAKAAoADQANAAsACgAIAAgACgALAA4ADgAPAA8ACwALAAsA
DAALAAwADAAMAA8ADwAPABAADQANAA8ADwAQABAAEAAPABAADwAPAA4ADAANAA4ADgAP
AA8ADQAMAAsACgAJAAkADAAMAAoACgAFAAQAAwADAAMABAAEAAQABwAIAAcABQAEAAUA
BAAEAAYABwAHAAYABgAGAAcACAAGAAUAAwACAAUABgAFAAUABAADAAMAAwAEAAQAAwAC
AAMAAwADAAQAAgACAAUABQAFAAQABAAFAAQAAwACAAIABQAGAAYABAACAAIAAgACAAAA
AAACAAQABAAEAAIAAgD//////////wAAAAABAAMAAQABAAEAAQD////////+/wAAAQAB
AAEA/f/8//z//P///wAAAQABAAAA//////7//P/+//7//v///wAAAQACAP///////wAA
AgADAAMAAwACAAEAAQABAP////8AAAIAAwACAAMAAwABAAEAAgAEAAIAAgACAAIAAwAB
AAEAAgAAAAAAAQABAAQABAACAAEA////////AQACAAMAAwACAAAAAAABAAMAAgABAAAA
AAACAAMABAAEAAMAAgABAAAAAgAEAAQAAgAAAAAA/////////////wEAAwADAAMAAgD/
//////8AAAEAAgAEAAUABQACAAAAAAAAAAEAAgADAAQACAAJAAwADQAJAAkACgAKAAwA
DQAOAA4ACgAGAAMAAAD+//7//v///wEAAQD///z/+//6//r/+//9//3//v/+//v/+v/6
//v//f8AAAEAAwADAAMAAgABAP7//v//////AAACAAIAAgACAAEAAAAAAAAAAAACAAIA
AwAEAAUABQADAAIAAgABAAQABgAGAAYAAgABAAEAAQABAAIABQAIAAoACgAPABQAFAAS
ABEAFQAYABsAGwAVAAoA+v/i/8f/tf+s/6n/pf+j/6T/q/+x/7H/sf+3/7//yf/T/9r/
3//i/+P/5v/r/+7/9P/6//3/AAABAAEAAQAAAAAA//8CAAQABgAHAAcABgAEAAQAAwAD
AAMABAAGAAcACAAIAAQABAAEAAYACAAIAAkACQAIAAcABgAFAAUABQAFAAYACAAIAAkA
CQAGAAUABAAEAAUACQALAAwACgAKAAgABwAHAAcABwAIAA0ADQANAA0ACgAJAAkACgAK
AAwADAAMAA0ADQALAAoACgAKAAwADQAOAA4ADwAPAAsACwALAAwADgAQABEAEgAQAA8A
DgAOAA8ADwARABEAEgASABIAEQAPAA0ADAAKAAsADQAPABAADgANAAoACAAGAAYABgAH
AAkACgAJAAoABgAEAAIAAQADAAQABAAEAAIAAgAAAP3/+//9//3//v8AAAEAAQAAAP7/
/P/7//r/+//9//7/AAD+//7//P/7//n/+f/6//v//f/+//7//v/8//v/+v/6//v//P8A
AAEA/v/8//v/+//7//v/+//8//7/AAABAAAA/f/8//v/+v/8//z//v8AAAAAAAD+//7/
/f/9//3//f/9//7/AAADAAAA///+//3//////////v/+//////////3//P/8//z///8A
AAEAAQD///3//P/6//z//v/+//7//v/+//7//v/7//v/+//8//7//////////P/7//v/
+//9//3//v8AAP7//P/8//v/+//7//z//v8AAAAAAAAAAP7/+//6//r/+//8//7////+
//7//P/7//v/+//7//3/AAABAAEAAAD7//r/+v/7//z//f/+/wAAAAD///7//P/8//z/
/P/8//7/AAAAAP7//f/8//r/+f/8//3//v8BAP7//f/8//r/+//7//v//P/9//7/AAAB
AP7//P/5//j/+//8//3//f/9//7//v/6//r/+//8//3//v8CAAMABgAHAAMAAwAEAAQA
BQAFAAUABAABAP7//P/6//r/+v/6//v//f/9//v/+P/2//T/8//z//T/9f/3//j/9f/0
//T/9f/1//j/+f/7//3//f/8//v/+f/4//j/9//6//z//P/8//r/+f/4//j/+v/6//z/
/P/8//z//P/7//j/+P/5//n//P/+//7//v/+//3//f/9//n/+v/9/wAAAgACAAUACAAM
AAwADQAPABIAFQAPAAUA+v/o/87/t/+n/6L/n/+b/53/pP+r/63/rf+v/7n/wf/H/8//
1v/b/97/4f/k/+f/7P/u//L/9f/4//n/+f/6//r/+//7//r//P/+///////+//z//P/7
//v/+//8/wAAAQACAAIA/f/8//v//P/9//7/AAABAAEAAQABAAEA////////AAACAAIA
AwADAAEA///9//z//v8BAAIAAgACAAIAAAD//////////wAABQAFAAUABQADAAEAAAAA
AAIABAAEAAQABQAFAAMAAgACAAIABAAFAAgACAAJAAkABQAFAAUABgAIAAoACwAMAAoA
CQAIAAgABwAHAAkACQAKAAoACgAJAAgABwAHAAYABgAHAAgACAAIAAcABAACAAAAAAAA
AAEAAwAEAAMABAAAAP7//P/7//z//v///wAA/v/+//z/+f/3//n/+f/6//v//f/+//7/
+//6//r/+v/8//3//f/+//3//P/5//f/+P/5//v//f/+//7//f/8//v/+//7//z//P/8
///////+//z/+//7//n/+f/5//r//P/+/////v/7//r/+f/4//n/+v/9/wAA/v/+//z/
/P/5/w==
         </WaveFormData>
      </LeadData>
      <LeadData>
         <LeadByteCountTotal>10000</LeadByteCountTotal>
         <LeadTimeOffset>0</LeadTimeOffset>
         <LeadSampleCountTotal>5000</LeadSampleCountTotal>
         <LeadAmplitudeUnitsPerBit>4.88</LeadAmplitudeUnitsPerBit>
         <LeadAmplitudeUnits>��V</LeadAmplitudeUnits>
         <LeadHighLimit>2147483647</LeadHighLimit>
         <LeadLowLimit>268435456</LeadLowLimit>
         <LeadID>V2</LeadID>
         <LeadOffsetFirstSample>0</LeadOffsetFirstSample>
         <FirstSampleBaseline>0</FirstSampleBaseline>
         <LeadSampleSize>2</LeadSampleSize>
         <LeadOff>FALSE</LeadOff>
         <BaselineSway>FALSE</BaselineSway>
         <ExcessiveACNoise>FALSE</ExcessiveACNoise>
         <MuscleNoise>FALSE</MuscleNoise>
         <LeadDataCRC32>1835389297</LeadDataCRC32>
         <WaveFormData>
/v/+//7//v/8//z//P/8//r/+v/6//r/+//8//3//v/8//r/+P/2//j/+P/4//j/+f/6
//v//P/5//j/9//2//n/+v/7//z/+f/4//f/9v/4//j/+P/4//r/+v/6//r/+f/4//f/
9v/3//j/+f/6//n/+P/3//b/+P/4//j/+P/4//j/+P/4//f/9v/1//T/9f/2//f/+P/3
//b/9f/0//f/+P/5//r/+f/4//f/9v/0//T/9P/0//b/9v/2//b/9P/0//T/9P/1//b/
9//4//r//P/9//3/+v/6//v/+//9//3////9//v/+v/4//j/9v/2//f/+f/5//n/9//1
//P/8v/y//P/9v/4//n/+v/0//H/8P/v//H/8v/z//T/9P/0//P/8f/u/+7/7//v//P/
9P/1//X/8//x//D/7//x//L/9P/0//P/8//y//H/7//v/+//7//x//T/9v/3//X/8v/y
//D/8v/1//b/9f/4//z//v8CAAkADwAVACEANwBQAGAAYwBhAFUAPAAZAPj/3v/E/6P/
gP9j/1D/PP8k/xf/HP8r/z//U/9m/3j/if+b/6n/sf++/8//1//e/+T/6v/r/+v/7v/v
//D/8v/1//j/+v/6//n/+f/5//j/+P/6//v////////////9//3//v/+/wIAAgAEAAQA
AgACAAIAAAACAAIAAwAEAAYACAAIAAgABwAFAAQAAwAFAAgACgAKAAwADAALAAsACwAK
AAoACwAPAA8AEQARABAADgAQABIAEwAXABgAGQAaABoAGgAaABwAHQAgACMAJgApACkA
KgAqACoAKwAsADEANgA5AD0APgA9ADwAPAA8AD4AQABEAEYASABIAEgARgBGAEUARQBF
AEcASABIAEcARQBDAD8APgA9ADsAOwA9ADsAOQA1AC4AKwAnACUAIgAgAB4AGgAXABQA
EAAMAAkABwAFAAUABwAGAAUAAgD+//z/+v/5//r/+//8//3//v/9//r/+f/4//n/+P/3
//j/+f/6//r/9v/0//P/8//0//X/9//4//j/9//2//b/9P/0//T/9P/4//r/+v/3//b/
9f/1//f/9//3//f/+f/3//X/9P/0//b/9v/2//b/+f/6//v/+//2//X/9f/3//f/+P/4
//j/+v/6//j/9//1//f/9//3//n/+v/7//r/9//2//X/9P/3//n//P/9//v/+f/4//f/
9P/0//X/9v/4//n/+v/7//b/9f/1//X/+P/6//v/+//5//f/9v/z//P/9P/1//b/9//3
//f/9f/0//P/8//0//b/9v/4//j/+P/1//T/8v/y//L/8//0//f/+P/4//j/9P/0//X/
9f/4//j/+P/4//b/9v/1//T/8v/y//L/8//3//j/+P/3//X/9P/z//P/9f/2//b/9//1
//X/8//x//H/8f/y//T/9//3//b/9f/0//P/8//0//T/9v/3//j/+P/3//T/8v/z//T/
9f/2//j/+v/7//v/+v/6//v/+///////AQD///3//P/6//r/9//2//b/9//4//n/+P/3
//b/9P/z//P/8//0//T/9P/z//H/8f/x/+//8P/x//L/9P/0//P/8f/u/+7/7//v//P/
9P/1//X/9f/z//L/8f/v//D/8v/y//T/9f/1//X/9P/z//L/8f/y//T/9f/1//X/8v/y
//D/8P/z//b/9//6//7/AgAGAAsAEQATAB0ANQBQAGAAYwBjAFsARAAfAPz/3v/E/6X/
gv9r/1z/Sv8y/yP/KP83/0X/Wf9u/37/jf+f/6v/s/++/8v/1f/e/+T/6v/r/+3/8P/x
//L/9P/3//r//P/+//3//f/9//3//P/9//3/AQABAAEAAQD/////AAAAAAAAAAACAAIA
BAAEAAQAAgACAAIAAwAEAAYACAAIAAgACAAHAAcABwAFAAgACgAKAAsADAAMAA0ADQAM
AAwADQARABEAEwATABAADgAQABIAFQAZABoAGwAeAB4AHgAeAB8AHwAhACMAJQApACoA
LAAtAC4AMAAyADIANgA4ADsAPwA/AD8AQAA+AEAAQgBGAEgASgBKAEoASABIAEcARwBF
AEcASABIAEgARwBGAEMAQQA/ADwAOwA9ADsAOQA1ADAALQApACcAIgAgAB4AGgAYABYA
EwAQAA4ACwAIAAcACAAIAAgABgAFAAQAAwADAAIAAQAAAP////////3//f/6//v/+v/5
//v//f///wAA/P/6//n/+f/5//n/+v/6//3//f/9//7/+//6//n/+P/8//7//v/7//r/
+f/5//v//f/9//3///////3//P/8//r/+v/6//r//f/+///////6//n/+f/7//3//v/+
//7/AAAAAP7//f/8//3//P/7////AAABAAAA///+//3//P/8//3//////wEA///+//3/
+//6//r/+v/8//3//v////z/+//7//v/+//8//z/+//9//v/+v/3//X/9v/3//j/+v/7
//z/+//6//n/+f/6//j/+P/6//r//v/7//r/+P/2//b/9//4//v//P/8//z/9v/2//f/
9//2//b/9v/2//f/+P/4//j/9v/2//b/9//8//z/+//5//b/9v/2//f/9f/2//b/9//4
//n/+P/3//b/9f/1//b/+f/5//j/9//4//f/9v/4//j/+P/4//z//v///////P/8//3/
/f//////AQD///3//P/6//r/9v/2//f/+f/6//v/+v/5//b/9P/z//P/9f/2//b/9v/1
//P/8//z//H/8v/z//T/9v/2//X/8//x//D/8P/v//H/8v/z//P/9f/z//L/8f/v//D/
8v/y//T/9f/1//X/8v/x//D/7//x//T/9v/3//X/8v/y//D/8P/x//T/8//2//z/AAAG
AA0AEQATACMAOwBQAF4AYQBhAFkAQgAfAPz/4v/M/6n/iP9v/2L/Tv80/yP/KP85/0f/
Wf9s/3z/jf+d/6n/tf++/8v/1f/d/+T/6//t/+v/7v/v//D/8v/1//j/+v/8//v/+//7
//r/+v/8//3/AQABAAEAAQD/////AAAAAAAAAAACAAIAAwAEAAUABAAFAAQABAAEAAUA
CAAJAAoACQAHAAYABQADAAYACAAIAAkACgAKAAsACgAKAAsADQAPAA8AEQARABAADgAQ
ABIAEwAXABgAGQAbABwAHQAeAB0AHQAfACEAIwAnACgAKgArACwALgAwADAANAA2ADkA
PQA9AD0APgA9AD4APwBCAEMARgBHAEgASABIAEcARwBFAEcASABIAEkARwBFAEEAPgA9
ADsAOwA9ADsAOQA1ADAALQApACcAIgAgAB4AGgAaABgAFQASAA4ACwAIAAcACAAIAAgA
BgABAAAA//////////////////////3//f/6//v/+v/5//r/+//8//z/+f/4//j/+f/5
//n/+v/6//v/+//7//z/+v/6//r/+v/+/wAAAAD9//r/+f/5//v/+//7//v//f/+//3/
/f/+//3//P/7//r//P/+/wAAAQD+//3//f////7//v/9//z//f/+//3//f/8//3//P/7
//3//v////7//f/8//v/+v/6//v//f/9/////f/8//v/+P/4//n/+v/9//3//f/9//j/
9//3//f/+v/8//3//f////3//P/5//j/+P/4//j/+v/7//z/+//4//f/9//4//j/+P/6
//r//P/5//j/9v/0//T/9f/2//n/+v/6//r/9P/0//X/9f/2//b/9v/2//f/+P/4//j/
9v/2//b/9//6//r/+f/3//b/9v/2//f/9f/2//b/9//4//n/+P/3//b/9f/1//b/+f/5
//j/9//2//X/9f/2//T/9v/3//r/+v/6//r/+v/6//v//P/8//v//f/+/wAAAQAAAP//
AAD9//z//P/7//z/+f/4//j/+f/3//f/9f/z//b/9v/3//n/9v/2//X/9P/0//P/9P/1
//T/9P/0//T/8v/y//H/7//x//L/9P/1//X/9P/z//H/8//z//T/9f/0//T/9f/0//P/
8//y//H/9P/1//b/9//2//b/9f/z//b/9P/1//T/+P/3//T/9f/4//j/+v8CAA8AFQAb
ACUAMwBIAFoAXwBdAFkASAArAAoA6v/M/6n/hv9n/1T/SP80/yP/Iv8r/zv/S/9g/3L/
g/+X/6n/uf/E/8//1//c/+L/6P/p/+3/8v/1//j/+P/5//r/+v/7//v//P/9//z//P/+
////AAD///7//f/9////AgAEAAUABAAFAAQABgAGAAYABAAGAAYABwAIAAUABgAFAAQA
CAAJAAsADQAKAAwADQAMAA4ADgANAA0ADgAOAA8AEQASABEAEgARABIAEgAWABoAGQAb
ABoAGQAbABwAHQAeACIAIwAmACkAJwApACgAKAArAC4AMgA2ADYAOAA4ADkAPQA9AD0A
PgA/AEIARQBKAEcASABHAEYASQBKAEoASwBKAEsASwBKAEsASQBHAEMAQwBDAEIAQwA/
ADsANwAxADAALwAtAC0AKAAkACAAGgAZABYAEgAOAA4ADQAMAA0ACwAIAAUAAAD//wAA
AQADAAEA///9//v/+//7//n/+f/7//3//f/9//z/+//6//j/+P/4//n/+//4//f/9//2
//j/9//2//b/9//4//n/+v/6//r/+P/z//T/9f/3//v/+P/3//b/9//4//f/9//4//n/
+v/7//z/+//6//n/9//2//f/+f/9//r/+v/5//j/+v/6//j/9//5//v/+//7//n/+P/3
//T/9v/4//r//P/5//n/+v/5//v/+f/4//f/+P/4//n/+v/6//n/+P/3//f/9//4//n/
9//4//j/9//5//f/9v/z//X/9v/3//j/9v/1//T/8f/0//X/9//6//f/9v/3//b/9v/z
//L/8P/x//L/9P/2//T/9P/z//L/8P/y//X/9//3//b/9f/0//L/8v/x//D/8f/y//P/
9f/1//T/8v/v//D/8v/0//f/9P/0//P/8//1//X/8//x//L/8//1//j/9v/1//P/8f/x
//H/8v/0//L/9P/1//b/9P/z//L/8v/0//T/9v/3/+//7//u//D/8v/0//b/9v/3//j/
+P/5//j/+P/5//v//f/9////+//3//b/9P/2//T/9P/1//X/9f/1//P/8f/x//D/8P/y
//P/9f/2//T/8f/v/+//8f/x//L/8//x//D/7//t/+z/7P/t/+//8f/z//T/9f/y//H/
7v/s/+7/7//x//T/8v/z//P/8v/x//H/8f/x//P/9P/2//f/9v/1//H/8P/0//T/9f/4
//f/9v/4//z/BgAPABMAGwArAEMAWABgAF8AWwBNADAADwDy/9b/uv+X/3L/V/9E/y7/
GP8X/yT/Nf9J/1v/bP98/4v/n/+t/7n/xv/V/93/4//o/+3/7f/t//D/8f/y//T/9//6
//z/+v/5//n/+f/7//z///8BAAIAAQAAAP///////wAAAAACAAIABAAEAAMAAgABAP7/
AgAEAAcACgAHAAgABwAGAAgABwAHAAcACQAMAA4ADgANAAwACgAJAA0ADgAQABMAFAAT
ABQAEwASABAAEgAUABYAGwAdAB8AHQAcABsAGgAdAB8AIwAnACgAKwArACwAKwAsAC4A
MAAzADgAOwA/AEAAPwA+AD4APwBCAEUASgBIAEoASgBKAEoASgBJAEkASgBNAE8AUABM
AEkARgBBAEEAQQBAAEEAQAA9ADoANQAyAC8AKwApACgAJgAkACAAHAAYABMADgAOAA0A
DAANAAwACgAIAAQAAwACAAEAAQABAAEAAQABAP///f/5//f/+P/7//z//f/9//3//f/8
//n/+P/4//n/+v/7//3//v/7//n/9//2//f/+P/5//r/+v/8//z/+f/5//n/+v/9//z/
+//6//v/+f/3//b/9v/5//r/+//8//v//P/9//3/+v/5//n/+//7//z//P/8//r/+v/4
//f/+P/7//z//f/8//z//P/6//r/+v/6//r//P/9///////+//v/+f/3//n/+v/8//7/
/v/9//z/+//6//n/+f/5//r//P/9//3/+//5//j/9f/2//j/+v/8//v/+//7//n/9v/1
//X/9v/3//j/+//8//3/+f/3//T/9//4//r//P/6//r/+f/4//T/9P/1//X/9//4//n/
+v/5//j/9v/0//X/9v/3//n/+f/4//b/8//0//T/9P/1//f/+P/4//n/+f/5//f/9f/1
//X/9v/4//n/+f/4//f/9v/1//X/9v/2//j/+f/6//b/9f/2//f/+P/5//r//P/+////
///+//7//////wMAAwAFAAMA/v/8//n/+P/4//j/+f/7//3//f/7//n/9//2//b/9//3
//j/+P/4//P/8f/x//H/8//0//X/9v/4//j/9//1//L/8v/z//P/9//4//n/+f/3//X/
9P/z//X/9v/4//j/+f/5//j/9//1//X/9f/1//j/+v/7//v/+f/2//b/9P/6//v/+v/9
/wIABAAEAAoADwATABsAKwBDAFoAaABpAGUAWwA+ABsA+v/g/8T/of+A/2n/Wv9G/zD/
Kf8y/0X/U/9h/3b/hv+T/6P/s/+9/8j/1f/f/+b/7P/y//P/8f/0//X/9v/6//3/AAAC
AAIAAQABAAEAAgACAAQABQAJAAkACQAJAAQAAwADAAIABQAGAAkACgAKAAoACgAIAAkA
CAAIAAgACQAMAA0ADgAMAAsACwALAA0AEAASABIAEAAQAA8ADwAQABAAEQATABcAFwAZ
ABkAFgAUABYAGAAZAB0AHgAfACAAIAAgACAAIgAjACYAKQAsAC8ALwAwAC8AMAAyADQA
NgA6ADwAPwBBAEEAQQBCAEIARABGAEoATABOAE4ATgBNAEwASgBJAEsATQBOAE4ASwBJ
AEcAQwBCAEEAPwA/AD8APQA7ADcANAAxAC0AKwAoACYAJAAgAB8AHAAYABQAEQAPAA0A
DQANAAwACwAIAAUABAADAAMABQAFAAUABQAGAAUAAgABAAAAAQAAAP//AAABAAIAAgAA
AP7//f/9//////8AAAAAAAD///7//v/8//z//P/8/wAAAgACAP///v/9//3////9//3/
/f///wAA/////wAA///+//3//P/+/wAAAgADAP///f/8//3///8AAAAAAAACAAIAAAD/
//7////+//3/AAAAAAAA/v/8//z//P/8//z//f//////AQD///7//f/7//r/+v/6//z/
/f/+////+v/5//n/+f/8//7///////3/+//6//f/9//4//n/+v/8//3//v/9//v/+f/4
//j/+P/4//r/+v/8//n/+P/2//j/+P/5//r/+f/6//r/+v/0//T/9f/1//j/+P/4//j/
+v/6//n/+P/2//b/9v/3//v//P/8//v/+f/4//f/9//3//j/+P/5//v/+//5//f/9f/1
//b/+P/7//v/+v/5//b/8//z//T/9//4//n/+v/9//7//v/9//7//v///////////wEA
///5//j/9v/2//X/9v/4//v/+f/5//f/9f/1//T/9P/1//f/+P/4//j/8//x//H/8f/z
//T/9f/2//T/9P/z//H/8P/w//H/8f/z//T/9f/1//P/8f/w/+//8P/y//X/9v/2//X/
8//x//P/8//z//P/9v/4//n/+f/4//T/8//w//b/+f/4//f/+P/6//7/AgALABMAGQAn
AD8AVABkAGUAXQBRADoAFQD2/+D/yP+l/4D/Y/9S/0D/JP8Z/yL/Nf9H/1v/bv9+/43/
nf+r/7n/xv/V/9//4//o/+3/7f/r/+7/7//w//P/9//7//7//f/7//r/+f/8//z//v//
/wEAAQABAAEA/f/9//7//v8BAAIABQAGAAUABAADAAAAAwAEAAYACAAIAAoACgAKAAkA
BwAGAAUACAAMAA8AEAAOAA4ADQANAA4ADgAPABEAEwATABUAFQASABAAEgAUABcAGwAc
AB0AHAAcABwAHAAgACEAJAAnACYAKQApACoAKwAsAC4AMAA0ADgAOgA9AD0APQA9AD4A
QABCAEQASABIAEoASgBKAEgASABHAEcASABLAE0ATgBMAEkARgBBAEEAQQBAAEEAPwA9
ADsANwAwAC0AKQAnACUAJAAjACAAHAAYABMADgAOAA0ADAANAAwACgAIAAQA///+//3/
/f/+////AAABAP7//f/6//n/+f/7//v/+//7//v/+//6//v/+v/6//v//f/9//7//v/7
//n/9//2//j/+P/4//j//P/+//7/+//4//f/9//5//v/+//7//3/+//5//j/+P/5//r/
+//8//3//v//////+v/5//n/+//9//7//v/+//z//P/6//n/+//9//3//f/+//7//v/8
//r/+v/6//r//P/9///////9//v/+v/5//r/+v/7//z//f/9//3//f/5//f/9v/1//f/
+v/8//3/+//5//j/9f/3//j/+f/6//n/+f/5//f/9v/1//X/9v/4//j/+v/6//v/9//1
//L/8//0//b/+P/5//r/+v/6//X/9P/0//P/9f/2//f/+P/2//b/9f/0//b/9v/2//f/
+v/6//n/9//0//T/9P/1//b/+P/5//v/+P/3//T/8f/y//P/9f/4//n/+f/4//f/9P/z
//P/9P/2//j/+f/6//n/9//1//T/8v/0//j/+v/8//z//P/8//z//P/7//n/+//8//7/
///+//3//v/7//j/+P/3//j/9v/2//f/+f/3//f/9f/z//T/9P/1//f/9v/2//X/9P/y
//H/8v/z//H/8v/z//T/8//y//D/7f/u//D/8//1//T/9P/0//P/9f/z//L/8f/x//L/
9P/0//T/8//x/+//8v/z//T/9f/z//T/9P/z//T/8v/z//L/+v/5//b/8//y//T/+P/+
/wkAEwAbACEAMQBIAFoAYQBhAF0ATgAxAA4A8P/Q/6//iv9l/1D/Qv8w/x//IP8r/zf/
R/9a/2z/f/+T/6n/tf/A/8v/1f/a/+D/5v/n/+v/8P/z//b/9v/3//j/+P/4//f/9//3
//v//P///wEAAAD///7//f/+////AQACAAMAAgADAAIAAgACAAIAAAADAAQABgAIAAUA
BgAFAAQABwAHAAgACQAIAAoACwAKAAgACAAHAAcACwAMAA4AEQARAA8ADwANAA8ADgAR
ABQAFQAZABoAGwAaABoAGgAaAB0AHwAjACcAJQAnACYAJgAqACwALwAyADEANAA1ADcA
OwA7ADsAPAA9AEAAQwBIAEYARgBEAEIARgBIAEkASwBIAEkASQBIAEUAQwBBAD0APgA/
AD8AQQA/ADsANwAxAC4ALQArACsAJwAkACEAHAAXABQAEAAMAAwACwAKAAsACAAGAAQA
AAD+//7//v////7//f/8//v/+v/5//b/9f/2//n/+v/7//j/9//2//T/9v/2//f/+f/4
//f/9//2//b/9f/0//T/9//4//n/+v/4//j/9v/x//L/8//1//n/+f/5//n/+//6//f/
9f/0//X/9v/3//j/9v/2//b/9f/1//X/9v/5//f/+P/4//j/+P/4//b/9f/2//n/+v/7
//n/+P/3//T/9f/2//f/+P/2//f/+f/5//n/9//2//X/9f/2//j/+v/4//f/9v/1//X/
9f/2//f/9//4//j/9//3//X/9P/x//L/9P/2//j/9v/1//T/8f/z//P/9P/2//T/9P/2
//b/9v/z//L/8P/z//T/9v/4//f/9v/0//L/8f/y//T/9f/0//T/9P/0//L/8v/x//D/
8//0//X/9//3//b/9P/x//H/8v/z//X/9P/0//P/8//x//H/7//t/+//8f/0//j/9//1
//L/7//x//H/8v/0//L/9P/1//b/9f/z//H/8P/4//j/+P/5//b/9P/0//T/9P/4//r/
+//7//z//P/9//3//f/9/////f/7//r/+P/4//P/8v/y//P/9P/1//T/8//z//L/8v/z
//P/9P/0//T/8//x//H/8f/w//D/8P/w//H/8v/y//H/8P/w//H/8f/y//L/8v/x//T/
8//z//P/8f/w//D/7v/y//P/8//z//P/8//z//P/8v/0//X/9f/2//T/9f/0//L/8f/w
//X//P/+/wAACAARABUAGQAjADkAUgBgAGUAYwBbAEAAGQD2/9z/wP+b/37/af9Y/0T/
MP8n/yz/Pf9L/1n/cP+E/5P/of+x/7v/xP/N/9f/3//m/+3/7//v//L/8//0//X/9//5
//r//f/9//7////9//z//f/9/wEAAQABAAEA/////wAAAAD///7////+/wEAAgADAAIA
AgACAAMABAAEAAYABgAGAAgABwAHAAcABgAIAAkACAAJAAoACgALAAsACgAKAAsADwAP
ABEAEQASABAAEgAUABMAFwAYABkAHAAcABwAHAAdAB0AHwAhACMAJwAoACoAKQAqACwA
LgAvADIAMwA1ADgAOQA6ADwAOwA8AD0AQABCAEQARABEAEQARABDAEMAQQBDAEQARABG
AEUARABBAD0AOwA4ADcAOAA3ADYAMwAsACkAJQAjACAAHgAcABgAFgAUABEADgALAAkA
BwAHAAcABgAFAAIAAgACAAIAAwABAP///f/7//z//f/8//3/+v/7//r/+f/7//v/+//6
//n/+P/4//n/9//3//j/+P/5//n/+f/6//n/+P/3//b/+v/8//z/+f/4//f/9//5//f/
9//3//n/+v/5//n/+v/4//j/+P/4//n/+v/7//v/+v/5//n/+//5//r/+v/6//v//P/7
//v/+P/5//j/9//5//r/+//6//r/+v/6//r/+f/5//r/+f/6//n/+f/5//b/9v/3//j/
+f/5//n/+f/4//f/9//3//X/9v/2//X/+P/3//f/9f/z//T/9f/2//X/9f/1//P/8//z
//T/9v/z//L/8//y//X/8//z//L/8f/w//D/8P/y//T/9f/2//L/8v/z//P/8//y//H/
8P/x//L/8v/y//H/8P/v/+//8v/y//H/7//w//D/8P/x//D/8P/v/+//8P/x//D/7//u
/+3/7f/u//D/8f/x//H/8v/v/+3/7P/s/+3/7v/v//D/8v/0//X/9f/y//L/8//z//j/
+f/8//v/9P/y/+//7v/s/+z/7f/v//H/8f/v/+3/7f/s/+z/7f/v//D/8P/w/+v/6f/p
/+n/6f/q/+v/7P/s/+z/6//p/+j/6P/p/+n/6//s/+3/7f/r/+n/6P/n/+n/6v/s/+z/
7//v/+7/7f/s/+v/6v/p/+z/7v/v/+//7f/q/+r/6P/q/+3/8P/z//T/9v/4//7/AwAF
AAsAGwAxAEgAWABbAFkATwA4ABUA9P/c/8L/o/+C/2X/Uv9A/yb/F/8c/yv/Pf9R/2T/
dv+D/5H/n/+t/7j/xf/T/9r/4P/m/+f/5v/o/+j/6P/s/+//8v/0//T/8//z//P/8v/y
//T/9f/5//n/+f/5//X/9f/2//b/+f/6//3//v/8//z//P/6//z//P/9//7/AAACAAIA
AgABAP///v/9/wAABAAHAAgABgAGAAUABQAEAAQABQAHAAsACwANAA0ACgAIAAoADAAN
ABEAEgATABQAFAAUABQAFAAVABgAGwAdACEAIgAkACQAJAAlACYAKgAuADAAMwAzADMA
MwA0ADYAOAA6AD4APgBAAEAAQAA/AD4APAA7ADwAPwBBAEIAPwA9ADsANwA2ADUAMwAz
ADUAMwAxAC0AJgAjAB8AHQAcABoAGAAUABEADgAKAAYAAwABAP////8BAAAA///8//j/
9v/0//P/9f/1//X/9f/0//P/8P/v/+7/7//u/+3/8P/x//L/8v/u/+z/6//r/+z/7f/v
//D/7v/t/+z/7P/s/+z/7P/s/+//8v/z//H/7f/r/+r/6//t/+3/7f/v//H/7//u/+7/
7P/s/+z/7P/v//D/8f/x/+z/6//r/+3/7//w//D/8P/w//D/7v/t/+z/7f/s/+v/7f/u
/+//7v/t/+z/6//q/+z/7f/v/+//7//t/+z/6//q/+r/6//s/+//7//v/+//6//p/+j/
5//o/+r/6//r/+3/6//q/+f/5//o/+n/6v/s/+3/7v/t/+n/5//m/+b/6P/o/+r/6v/s
/+n/6P/m/+b/5v/n/+j/6f/q/+r/6v/k/+T/5f/l/+j/6P/o/+j/5v/m/+X/5P/k/+T/
5P/l/+j/6P/n/+X/4v/i/+L/4//k/+b/5//p/+j/5//k/+H/4//j/+T/5v/p/+n/6P/n
/+X/4//i/+L/5P/m/+f/6P/m/+f/5v/i/+D/4//k/+X/5v/q/+z/7f/t/+z/7P/t/+3/
7f/t/+//7f/n/+b/5P/k/+T/5P/l/+f/6f/p/+f/5f/j/+L/4v/j/+P/5P/k/+T/4f/f
/9//3//f/+D/4f/i/+T/5P/j/+H/3//e/97/3f/h/+L/4//j/+H/3//e/93/3v/g/+P/
5P/j/+P/4v/h/9//3//f/9//4v/k/+X/5f/l/+L/4v/g/+D/4//k/+n/7P/s/+7/9P/5
////CQAdADUATABSAE8ATQBBACAA+f/a/8L/pP+B/2L/S/84/yL/Dv8J/xj/Kf85/03/
Yv9y/4P/k/+f/6n/tv/B/8v/0P/W/9z/3f/b/97/3//g/+L/5f/o/+r/6v/p/+n/6f/o
/+j/6v/r/+7/7//w//H/7P/r/+v/6v/u/+7/8P/w//D/8P/w/+7/8P/w//H/8v/0//b/
9v/2//X/8//y//H/8//2//j/+P/4//j/9//3//j/+P/5//v//////wEAAQD+//z//v8A
AAEABQAGAAcACAAIAAgACAAIAAkADAAPABIAFQAVABYAFwAYABoAHAAeACIAJAAnACcA
JwAnACgAJgAoACoALgAwADIAMgAyADIAMgAxADEAMQAzADQANAAzADEALwArACgAJwAl
ACUAJwAlACMAHwAZABUAEAANAA0ADAALAAgAAwAAAPz/+P/2//P/8P/v//D/8P/w/+7/
6v/o/+b/5f/m/+f/6P/p/+f/5f/h/9//4f/j/+P/4//l/+X/5f/k/+H/4P/g/+H/4f/h
/+L/4v/i/+H/4P/g/97/3v/e/97/4v/k/+T/4f/e/93/3f/f/+H/4f/h/+P/4f/f/97/
3v/c/w==
         </WaveFormData>
      </LeadData>
      <LeadData>
         <LeadByteCountTotal>10000</LeadByteCountTotal>
         <LeadTimeOffset>0</LeadTimeOffset>
         <LeadSampleCountTotal>5000</LeadSampleCountTotal>
         <LeadAmplitudeUnitsPerBit>4.88</LeadAmplitudeUnitsPerBit>
         <LeadAmplitudeUnits>��V</LeadAmplitudeUnits>
         <LeadHighLimit>2147483647</LeadHighLimit>
         <LeadLowLimit>268435456</LeadLowLimit>
         <LeadID>V3</LeadID>
         <LeadOffsetFirstSample>0</LeadOffsetFirstSample>
         <FirstSampleBaseline>0</FirstSampleBaseline>
         <LeadSampleSize>2</LeadSampleSize>
         <LeadOff>FALSE</LeadOff>
         <BaselineSway>FALSE</BaselineSway>
         <ExcessiveACNoise>FALSE</ExcessiveACNoise>
         <MuscleNoise>FALSE</MuscleNoise>
         <LeadDataCRC32>1904594317</LeadDataCRC32>
         <WaveFormData>
+P/4//j/+P/4//j/+P/4//f/9v/1//T/9v/4//r//P/6//j/9v/0//b/9v/2//b/+P/4
//j/+P/1//T/8//y//X/9v/3//j/9f/0//P/8v/z//T/9f/2//b/9v/2//b/9P/0//T/
9P/3//j/+f/6//n/+P/3//b/9//4//n/+v/6//r/+v/6//n/+P/3//b/+P/6//z//v/7
//r/+f/4//v//P/9//7//P/8//z//P/7//r/+f/4//n/+v/7//z/+//6//n/+P/7//z/
/f/+/wEAAgADAAQAAAAAAAIAAwAIAAgACQAJAAYABAAEAAQAAwADAAYABwAJAAkABgAE
AAEAAAAAAAEAAwAEAAUABAAAAPz/+//6//z//f/+/////f/8//n/9//0//T/9f/2//n/
+v/7//3/+//4//f/9v/2//f/+v/7//n/+f/3//b/9f/1//X/9v/6//v//P/8//n/9//1
//T/9v/5//n/+v/7//v/+//6//z/AgAOAB4ANgBSAG0AgwCXAKcArACjAJEAewBeADUA
BADP/57/cf8//x7/Hv8y/0b/Wf9t/3//jv+c/6n/sv+//87/1//e/+T/5f/m/+T/5P/m
/+f/6v/s//D/8f/x//D/7v/u/+z/7P/t/+7/8f/x/+//7v/r/+r/6v/r/+7/7//v//D/
7v/u/+3/7P/q/+v/7f/u//D/8v/y//L/7//t/+z/7f/v//H/8//z//P/8v/x//H/8P/x
//H/8v/1//b/9//4//X/9P/0//X/9//5//v//f/9//v/+//7//z//f8BAAQABwAJAAkA
CQALAAsADQAPABMAGAAcACAAIAAfAB4AHgAgACEAJQApACsALwAwADEAMAAvAC8ALwAx
ADYAOAA4ADgANAAxADAALwAvAC8AMAAyADIALgAsACYAIwAfAB0AHAAaABgAEgAPAAwA
BwADAP7//f/6//r/+//6//n/+P/x//D/7f/r/+z/7//u/+//7//t/+n/6P/m/+b/5//o
/+v/6//r/+n/5P/i/+H/4f/j/+X/5v/m/+T/4f/f/9//3f/e/97/3v/i/+P/4//h/97/
3f/d/97/4P/i/+L/4//h/9//3v/e/93/3P/c/9//4v/j/+T/5f/g/93/3P/d/97/4f/j
/+T/4v/g/+D/3//f/+D/4P/g/+P/5P/l/+b/4//h/+D/3//i/+T/5v/n/+f/5v/l/+T/
4f/h/+L/5f/n/+b/5v/m/+L/4P/g/+H/4v/k/+f/6P/n/+T/4v/f/+H/4v/i/+X/5v/m
/+X/5P/f/9//3//h/+P/4//k/+T/4v/g/97/3v/e/9//3//h/+T/5P/k/+L/3//c/93/
3f/e/+D/4v/j/+H/4P/e/97/3f/c/93/3f/g/+H/4v/i/93/3P/b/9v/3P/e/+D/4f/f
/93/2//b/9v/3P/c/97/4f/h/+H/4P/e/9z/2//a/9v/3f/e/97/4P/e/9z/2v/d/97/
3//g/+P/5P/l/+b/4//i/+P/4//o/+j/6f/p/+j/5v/m/+b/4//j/+b/5//o/+n/5//m
/+T/4v/h/+H/4v/i/+L/4P/d/9r/2v/a/9n/2f/Z/9n/2v/a/9j/1//V/9T/1P/U/9j/
2P/Y/9n/2f/W/9X/1P/T/9P/1f/V/9b/1//W/9b/1P/T/9L/0v/W/9f/2P/Y/9b/1f/U
/9T/0P/R/9X/2P/Z/93/2//a/97/5P/q//j/EgAyAE0AZwB/AJMAmACNAHsAYwBGAB0A
7P+7/47/Xf8p/wb/Bv8a/yr/O/9P/1//cv+A/4n/kv+d/6j/s/+7/8L/xP/G/8j/yP/K
/8v/zv/Q/9T/1f/X/9b/1P/U/9T/1P/V/9b/2v/b/9r/2v/Z/9j/2P/Z/9z/3f/d/97/
4P/g/9//3v/d/93/3v/e/+D/4v/i/+L/4P/f/9//4f/f/+H/4//j/+T/5P/k/+X/4v/j
/+P/5P/o/+j/6P/o/+T/5P/l/+f/6//t/+//8f/y//H/8v/z//H/8f/0//b/+v/9//7/
///9//3///8BAAQACAALAA4AEQARABEAEgASABMAFwAbAB4AIQAhACEAIQAhACIAIwAi
ACYAJwAmACcAJAAiACIAIAAfAB4AHgAfACAAHQAcABgAFQARAA8ADQAKAAcAAAD+//z/
+P/1//H/7//r/+r/6//q/+n/6P/i/+L/4P/f/97/3//c/9v/3v/d/9r/2v/Z/9j/2P/Y
/9z/3f/e/93/2v/Y/9f/1//X/9n/2v/a/93/2//a/9v/2v/a/9n/2P/b/93/3v/d/9r/
2f/Z/9r/2//e/9//4f/h/9//3v/e/9v/2v/a/93/3v/f/+D/4f/d/9v/2//d/9//4f/i
/+L/5P/i/+L/4f/g/+D/3//e/+P/5P/l/+b/4v/h/+H/4f/j/+T/5f/l/+f/5v/l/+T/
4v/h/+H/4//k/+T/5f/m/+T/4v/i/+P/4v/i/+P/4v/j/+L/4v/h/+D/4P/f/+H/4//k
/+T/5P/h/+H/4f/j/+L/4f/h/+D/4//i/+H/4v/f/9//3v/f/+L/5P/m/+b/4//g/+H/
4f/h/+L/4//j/+T/5P/j/+T/4//i/+P/4//m/+f/6P/o/+T/5P/k/+X/4//k/+X/5f/o
/+f/5v/n/+b/5v/l/+b/6P/p/+r/6v/p/+j/6P/o/+j/6P/o/+7/8P/y//T/8f/w//H/
8f/2//b/9//3//X/9P/1//b/8//z//b/9//6//v/+f/4//b/9P/z//P/9v/2//b/9P/y
//D/8f/y//D/8f/y//P/9f/0//H/7//t/+z/7P/s//D/8P/w//H/8//w/+//7v/s/+3/
8P/x//T/9f/0//T/8v/x//D/8P/y//P/9P/0//T/8//y//L/7v/x//P/8v/1//n/+//8
//7/AAAKAB4AOABSAG0AhwCfALMAugCzAKEAjQByAEcAGADn/7r/h/9P/yj/Jv86/07/
Xf9x/4H/kv+i/63/uP/D/87/2f/j/+r/7P/u/+7/7v/w//H/9v/4//z//f////7//P/8
//v//P/+/wAABQAFAAMAAgADAAIAAgADAAQABQAFAAYABwAIAAgACAAHAAcACAAIAAsA
DgAPABAADQALAAoACwALAA0ADwAPABIAEgASABMAEAARABEAEgAWABYAFgAWABQAFAAV
ABcAFwAZABsAHQAgAB8AIAAhAB8AHwAiACQAKAArACwALQAtAC0ALwAxADIANgA5ADwA
PwA/AD8AQABBAEEARABHAEsATwBQAFEATwBPAFAAUQBQAFQAVQBUAFUAUgBQAFAATQBN
AE0ATgBQAFAATABKAEQAQQA9ADsAOgA4ADYAMAAwAC4AKgAnACEAHwAbABoAGwAaABkA
GAASABIAEAAPAA8AEQAPAA8AEQAPAAsACgAJAAgACAAIAAsACwALAAkABwAGAAYABwAF
AAcACAAIAAkABwAGAAcABgAGAAUABAAHAAkACgAJAAYABQAFAAYABgAIAAgACQAKAAkA
CQAKAAcABgAGAAkACgALAAwADQAJAAcABwAJAAgACQAJAAgACwAKAAsACwAKAAoACQAI
AAwADAAMAAwACAAHAAcABwAJAAoACwALAAwADAAMAAwACgAJAAkACwAMAAwADQAOAAsA
CAAHAAcACQAKAAwADAAOAAwACwAJAAYABgAFAAcACwAMAAwADAAIAAcABgAHAAcABwAI
AAgACgAIAAYABgAFAAUABAAFAAcACAAJAAgABAACAAQABQAFAAYABwAHAAkACAAGAAYA
BAAEAAYABwAJAAkACQAIAAQABAAEAAUABQAGAAcABwAIAAcABgAHAAQABAADAAQABgAH
AAgACAAFAAQABAAEAAMABQAGAAgACgAIAAgACAAIAAoACgAKAAoACgAMABAAEwATABAA
DgALAAwADAAOABAADgANAA8ADwAOAA0ACQAGAAcACAAKAA0ADAAKAAgABAADAAIABAAG
AAUABQAFAAUABAACAP7/+//9//7/AAACAAIAAAD+//3////+////AAD/////AQABAP//
///9//z//v///wAAAgACAAEAAAD+/////////wAAAgABAP///v////3//f8CAAoAEgAa
ACYANgBOAGkAgQCXAK8AvAC7AK0AlQB2AEkAGADj/7b/j/9h/zb/LP84/0r/W/9v/4H/
kv+k/7X/xP/R/9j/3//l/+r/6v/q/+//8v/3//v//P/8//7//f/+//7//f/+//3//v8A
AAIAAwABAP3/+v/8//7/AQAFAAYABQADAAIAAwAEAAQABAAEAAUABwAIAAYABgAEAAIA
AwAFAAgADQAJAAkACQAHAAgACAAIAAkACwANAA4AEAARABAADwAOAA8AEAASABUAFQAV
ABUAFQAWABUAFgAXABoAGwAfACIAIgAjACIAIQAlACcAKwAvAC4AMAAxADIANAA1ADYA
OAA8AD0AQQBFAEMARQBEAEMARQBHAEoATQBKAE4ATwBOAE8ATABKAEoASgBLAEwATgBK
AEgAQgA+AD0APQA8AD0AOAA0ADAAKAAmACQAIAAdABwAGwAYABgAFgASAA4ACgAKAAwA
DAANAAkACQAFAAMABAADAAAAAAACAAIAAwAEAAQAAwACAP//AAAAAAEAAwABAAEAAAD+
/////f/8//3//v8AAAEAAgAAAP///f/5//r/+//9/wAA//8AAP////8BAP///v/+/wAA
AAABAAUAAQD///3/+//9//3///8DAAEAAQAAAP7////+//////8BAAIAAgACAAEAAAD/
//7//v///wEAAwACAAIAAgABAAEAAAD///7//v///wEABQACAAAA///+/////v///wEA
AAAAAAEAAAACAAAA///9////AAAAAAMAAgAAAP3/+v/6//3/AAAFAAMAAQAAAP7/AAD+
//z//P/+//////8BAP///v/9//r//P/8/wAAAwABAAAA///9/////v/8//z//v/+/wAA
AQD+//3//P/6//z//v8AAAMA///+//3/+//8//v/+v/7//z//v///wIA///9//v/+P/6
//r/+//8//z//f/9//z//P/8//z/+//7//z//v////f/9//2//r//P/+/wAAAAACAAIA
AgACAAAAAAACAAUACAAIAAkACAAEAAEAAAABAAEAAgAGAAYABQAEAAAA/v/9//z//P/+
/wAAAQACAP7/+//4//j/+v/6//v//P/8//v/+f/1//X/9P/0//X/9//6//v//P/7//n/
9P/x//L/9P/3//z//P/7//r/9//2//X/9f/1//j/+v/7//z/+v/4//f/9v/4//r//f//
//7/+//5//n/AAAGAA4AGgAuAEYAYAB5AI0AoQCxALIApwCVAH0AWAArAPL/vf+Q/1//
M/8i/zD/Rv9Y/2n/e/+J/5b/pv+1/8D/z//c/+X/6f/u/+7/7v/u/+7/8P/x//b/+P/8
//3//P/6//f/9v/6//z///8CAAIAAQD+//z//P/8//3///8AAAEAAQACAAEAAAD+//z/
AAADAAcACgAGAAYABAACAAEAAQACAAUABwAJAAsACwAKAAgABgAFAAYACQALAA4ADwAO
AA0ADAAMAAwADQAPABMAFQAXABkAFgATABIAEQAVABcAHAAgACIAIwAiACEAIwAjACUA
JwAsADAAMwA2ADYANQA0ADQANwA5AD4AQwBDAEUARABDAEUARQBGAEcASQBOAFAAUABN
AEgARABCAEQARQBGAEgARwBGAEEAPgA6ADcAMwAxADIAMAAuACgAJAAgABoAFQAVABUA
EwAUABMAEAANAAoABgAGAAQAAwAFAAcABQAFAAQAAQD8//r//f/+/wAAAgAAAP///v/7
//v/+v/6//v//f///wAAAAD9//n/9v/1//j/+v/7//z//f/9//z/+f/5//n/+v/8//v/
/P/7//v/+f/3//b/9v/3//j/+v////3//f/9//3/+//5//n/+//7//3//v/+//3/+v/5
//f/+P/6//v//P/9//z/+//6//r/+f/5//n/+//8//3//f/8//r/+P/2//f/+f/8/wEA
/v/8//v/+v/4//b/9v/3//j/+v/9//7//f/6//j/9f/2//j/+f/9//3//P/6//j/9f/1
//X/9//4//n/+//8//v/+P/1//T/9//5//r//f/7//r/+f/2//b/9P/2//f/+P/6//z/
/f/6//j/9f/0//f/+P/7//3/+//5//f/9P/0//T/9P/1//f/+P/5//n/+f/3//X/9f/1
//b/9v/4//f/9//3//b/9f/0//T/9P/3//n/+v/6//T/9P/0//f/+P/5//r//f/+////
AAD8//z//v///wMABAAGAAcAAQD+//3//P/9//3/AAABAAMAAwAAAP7/+//6//r/+//8
//z//P/6//f/9P/0//T/9P/1//b/9//3//b/8//x//D/8P/x//L/9v/2//b/9//2//L/
8P/u//D/8f/0//X/9f/1//P/8v/x//H/8f/y//b/9//4//j/9P/z//L/8v/0//X/9f/6
//3/+//5//r//P8AAA4AJAA8AFwAdwCNAKMAtQC4AKsAmQCBAGAANQAEAM//ov9v/zv/
JP8s/0L/UP9h/3P/g/+S/6D/rf+4/8P/zv/Z/+D/5v/n/+j/6P/o/+r/6//w//L/9v/3
//X/9P/y//L/8//0//b/+P/8//3//P/8//j/9v/1//X/+//9//7/AAD+//7//f/8//r/
+//9//7/AAACAAIAAgAAAP////8BAAMABQAHAAcABQAEAAMAAwADAAUABgAIAAwADAAM
AAwACAAIAAkACwANAA8AEQATABMAEQARABEAEgATABcAGgAdAB8AHwAfAB0AHQAfACEA
JAAoACsALgAxADEAMQAyADIAMwA3ADsAPgBBAEEAQQA/AD8AQABBAEEARgBIAEgASABE
AEEAQAA/AD8APwBAAEAAQAA8ADoANgAzAC8ALQAuACwAKgAkACEAHgAZABUAEgARAA4A
DgAQAA4ADAAKAAQABAACAAEAAwAFAAMAAwAFAAMA///+//3//P/8//z//v///wAA///8
//r/+f/5//r//f///wAAAAD9//v/+//5//r/+v/6//3///8AAP///f/7//r/+v/7//7/
//8BAAEA///+//7/+//6//r//f8AAAEAAgADAP7/+//6//v//P///wEAAgACAAAAAAD/
//3//v/+//7/AgACAAIAAgD+//3//f/9/wEAAgADAAMAAwACAAEAAAD+//3//f///wAA
AAABAAIAAAD+//7///8AAAIABQAGAAQAAgABAP///f/+//7/AQADAAQABAAEAAAA///+
////AQABAAIAAgAEAAIAAAAAAP7//////wEABAAEAAQAAgD///z//f/9//7/AAACAAMA
AwACAAAAAAD+//7/AAABAAQABQAGAAYAAQAAAP////8BAAIAAwADAAUAAwABAAEAAAAA
AP//AAACAAMABAAEAAEA/P/8/wAAAwAEAAUABgAIAAgACAAIAAgACAAKAAsADAAMAA0A
DQAKAAgACAAIAAgACQANAA8ADgANAAkABgAFAAQABAAFAAgACAAIAAYAAQD+//7//v8A
AAEAAgADAAMAAgD///3//P/8//3//v8CAAIAAgADAAIA/v/8//r/+//9/wEAAwACAAEA
/v/8//3//f/9//7/AgADAAQABAD///3/+//6/wAAAwAFAAIAAwADAAEAAAAGABAAGgAu
AEYAYAB7AJMApQC1ALwAsQChAJEAcgBFABAA2/+s/3v/R/8o/y7/Rv9Y/2v/ff+N/57/
qv+1/8T/0f/g/+n/7f/y//L/8v/y//L/9P/1//v//v8DAAUAAgAAAP3//P///wAAAgAE
AAcABwAFAAQAAQAAAAAAAQAFAAcACAAKAAkACAAGAAQABQAHAAoADAAMAA4ADgAOAAkA
BwAGAAcACgANABAAEQAQAA4ADAALAA0ADwAQABIAFAAUABQAFAASABIAEwAVABkAGwAd
AB8AHQAbABsAGwAeAB8AIwAmACgAKQAoACcAKQApACsALQAyADYAOQA8ADsAOwA7ADwA
QABBAEUASQBIAEsASwBLAEkASQBKAEsATABSAFUAVgBVAFAATABKAEoASwBMAE4ATABM
AEgARgBAAD0AOQA3ADcANgA1ADAALAAoACIAHQAdAB0AGwAcABsAGAAVABIADQAMAAkA
BwAKAA0ADAANAAoABwACAAAAAQACAAQABgAFAAUABQADAAMAAgACAAMAAwAFAAYABgAF
AAEA/v/9////AAAAAAAABAAFAAUAAwAAAP////8AAAAAAgACAAMAAQD///7//v/+//7/
//8DAAMAAwADAAMA///9//3///8BAAMABAAEAAMAAAD///3//v8AAAEAAgACAAIAAgAC
AP7//f/9//3/AAACAAQABQAEAAIAAAD+//////8AAAMAAwACAAIAAgD///z/+//7//z/
/v8BAAIAAAD+//3/+//7//z//P///wAAAAD///7/+f/5//n/+//8//3///8AAP///P/5
//j/+v/7//v//f8AAAAAAAD+//n/9v/3//f/+v/8//7////+//z/+f/4//j/+P/6//v/
+//7//v/+v/2//b/9v/3//r//P/+/////P/5//b/9f/3//j/+P/6//v/+//7//r/9//2
//b/9v/5//v//P/8//n/+P/3//X/9f/2//z//v8AAAAAAAAAAP///v/9//z//P/+/wIA
BQAEAAIAAQD//////v///wAA/////wIAAwACAAEA/f/6//z//P/9/////v/8//r/9v/2
//T/9f/2//b/9//4//n/9v/0//D/7f/w//L/9f/4//b/9P/y//H/8v/w//D/8P/y//P/
9v/3//T/8//w/+7/7//x//P/9v/2//X/9P/y//P/8//z//T/+v/3//X/8v/v//H/8//0
//r/BAAOABgAKgBCAFsAcwCJAKEAsACvAKEAiQBoAD8ADgDX/6b/f/9T/yz/Iv8s/z7/
Tf9d/2//hP+Y/6n/tv/B/8r/0f/Y/97/3//g/+T/5v/q/+3/7v/u//D/7//v/+7/7P/s
//D/8v/1//j/+f/3//P/8P/z//T/9v/5//n/+f/4//j/9v/2//X/9P/3//n//P/+//z/
/P/6//j/+v/7//3/AQD////////9//3//P/7//v//v8BAAMABgAEAAIAAAD+/wAAAgAF
AAkACAAJAAoACwALAAkACQAJAA0ADwAUABgAFwAXABUAEwAVABcAGwAfACEAJAAmACgA
KQApACkAKgAtAC8ANAA5ADgAOQA3ADUAOQA7AD4AQQA/AEIAQgBAAEAAPAA5ADgAOgA7
ADwAPgA8ADoANAAwADAALwAtAC0AKwAoACUAHgAZABYAEQANAA0ADQALAAwACAAEAAAA
/P/6//z//P/9//r/+//4//f/9//1//H/8P/z//T/9v/4//X/8//x/+3/7f/u//D/8//y
//P/8//y//L/7//t/+3/8P/y//P/9P/z//H/7v/p/+z/7f/v//L/8P/y//L/8//x/+//
7v/u/+7/7v/v//P/8v/x//D/7//w/+//8P/z//L/8//z//L/8v/w//D/7//w//L/8//0
//T/8v/w/+7/7//v//D/8f/x//L/8//z//H/8P/v/+7/8P/x//P/9//1//L/8P/u/+7/
7v/w//P/8P/w//H/8P/w/+7/7f/r/+z/7v/v//P/8v/w/+3/6v/p/+v/7f/x//D/7//v
/+7/7v/s/+r/6v/r/+3/7v/x//D/7v/s/+j/6P/o/+z/7//u/+7/7v/t/+v/6v/o/+j/
6//s/+//8f/u/+3/7P/q/+v/7P/t/+//7v/u/+7/7f/r/+n/5//n/+r/7P/t//D/7//t
/+v/6P/p/+r/7P/u/+z/7f/t/+z/6v/q/+r/6f/v//D/8P/x/+7/7f/s/+v/6v/w//L/
9P/2//T/9P/2//f/+P/4//n/+f/4//b/9v/2//T/8//1//X/9v/3//X/9P/z//L/8v/z
//P/8v/x/+7/7v/s/+3/7v/r/+v/6//r/+z/7P/q/+n/6P/o/+n/6v/s/+z/7P/t/+7/
7P/s/+z/6P/n/+j/5//q/+v/6v/q/+v/6//r/+z/7P/t/+7/7v/t/+3/7f/u/+r/6f/p
/+z/8//z//H/9P/6/wAACAAYADAATgBrAIUAnQCxALYApQCPAHcAWAArAPr/zf+c/2v/
O/8g/yT/OP9I/1X/af9//5D/nv+p/7T/vf/G/8//2f/g/+L/5P/k/+T/5v/n/+n/6v/t
/+3/7//w//D/8v/x//D/8P/w//T/9f/0//T/9f/0//T/9f/2//X/8//y//T/9v/3//j/
9//3//j/+P/6//z//P/8//r/+f/5//v/+v/7//z/+//9//7///8BAP/////+//7/AQAC
AAMABAAEAAQABQAHAAgACQAKAAsADAALAAwADQALAAsADgAQABYAGQAaABsAGQAZABsA
HQAdACAAIgAkACkAKwAtADAALwAvADIANQA4ADsAOwA7ADsAOwA8AD0APABAAEEAQABC
AEAAPwBAAD0AOwA5ADgAOQA6ADcANgAwAC0AKQAnACYAJAAiABwAHAAaABYAEwAPAA0A
CQAIAAgABgAEAAIAAQACAAEAAQD9//3/+f/3//v/+//5//r/9//2//b/9v/5//n/+f/3
//f/9v/2//f/9f/3//j/+P/5//f/9v/3//b/9v/1//T/9v/3//f/9f/2//X/9f/2//X/
9v/1//X/+P/3//f/+P/2//T/8//1//f/9//3//f/9//1//X/9//2//f/9//2//f/9v/3
//f/9P/0//P/8v/2//b/9v/2//b/9f/1//X/9v/2//b/9f/2//b/9v/2//L/8f/x//P/
9f/0//T/9P/0//L/8v/z//L/8v/z//L/8//y//L/8f/w//D/7//x//L/8v/x//D/7v/v
//D/8//w/+//7//u//H/8P/v//D/7f/t/+z/7f/v//D/8f/w//D/7v/w//H/7v/u/+7/
7f/v//D/8P/y/+//7v/v/+//8f/x//H/8P/u/+7/7v/v/+7/7v/u/+3/8P/v/+7/7//u
/+7/7f/u//D/8f/y//L/8//w/+7/7v/u//H/8v/z//T/9//4//n/+v/2//b/+P/5//3/
/v8AAAEA+//4//f/9v/1//X/+P/5//r/+//5//j/9v/0//P/8//3//j/+f/4//P/8P/w
//D/8P/x//L/8//z//L/7//t/+r/6v/r/+z/8P/w//D/8f/v/+z/6//q/+r/6//u/+//
8P/x//D/8P/u/+3/7P/s/+//8f/z//T/8f/v/+3/7P/u//H/8//4//n/+f/5//r/+P/6
/wYAGgAyAEwAaQCBAJcAqQCwAKsAmwCJAGwARQAUAN//rv9//0f/IP8e/zT/SP9Z/2//
gf+O/5j/p/+2/7//zP/Z/+D/5v/n/+j/5v/m/+j/6f/t//D/9f/3//X/9P/y//L/8//0
//b/+P/9//3/+//6//f/9v/2//f/+//9//7/AAD+//7//f/8//r/+//9//7/AAACAAIA
AgAAAP////8BAAIABQAIAAkABwAGAAUABQADAAUABgAIAAwADAAMAAwACgAKAAsADQAP
ABEAEwAVABMAEQARABEAEgATABcAGgAfACEAIQAhAB8AHwAhACMAJgAqAC0AMAAxADEA
MQAyADQANQA5AD0AQABDAEMAQwBCAEEAQQBBAEMASABKAEoATABIAEUARABBAEEAQQBC
AEMARABBAEAAOwA3ADIALwAvAC4ALQAoACUAIgAdABkAFAATABAAEAASABAADgAMAAcA
BgADAAEAAgAFAAQABQAFAAMA///+//z//P/9//7/AAABAAIAAQD8//r/+f/5//r//f//
/wAA/v/7//n/+f/5//r/+v/6////AQACAAEA/v/7//n/+P/6//z//P/9/////f/8//z/
+f/4//j/+//9//3//f/9//v/+f/5//v//f///wAAAAAAAP7//v/9//v//P/8//z///8A
AAEAAgD///3//P/7////AAABAAEAAQAAAP///v/7//v//P///wEAAAAAAAAA/P/6//r/
+//9//7/AAAAAP7//P/7//n/+f/6//r//f///wAAAAAAAPr/+f/4//n/+v/7//3//v/+
//z/+v/6//j/+f/5//v//v/+//7//P/5//b/9//3//j/+v/8//3/+//6//j/+P/2//b/
+P/5//r/+//8//z/+f/4//f/9//4//r//P/9//v/+f/3//f/9//4//j/+v/9//3//f/8
//r/+P/3//b/+f/7//z//P/8//z/+v/3//b/9//4//n/+v///wAAAQACAAAAAAACAAMA
BgAGAAcABwACAAAAAAAAAAEAAQAEAAUABQAFAAIAAAD9//z//P/9/wAAAAAAAP7/+f/2
//b/9v/0//X/9v/3//j/+P/2//X/8//y//L/8v/1//b/9//5//j/9P/y//D/8f/z//f/
+f/3//f/9f/0//P/8//z//T/+P/5//r/+v/2//X/9P/0//L/9f/5//z//f/7//n/+v8A
AAgAFgAqAEYAYgB7AJEApwC3ALQAowCNAHMATgAhAPD/vf+M/1v/L/8g/y7/QP9S/2f/
e/+L/5r/qP+x/7z/yf/S/93/5P/q/+v/7P/q/+r/7P/t//D/8v/2//f/9//2//T/9P/z
//T/9v/4//7////+//7/+//4//b/9f/5//v//P/+//7//v/9//z//P/9////AAACAAQA
BAAEAAEA///+////AQADAAUABQAFAAQAAwADAAMABQAGAAgADAAMAAwADAAIAAgACQAL
AA0ADwARABMAFQATABMAEwASABMAFwAaAB0AHwAfAB8AIQAhACMAJQAoACwALwAyADMA
MwAzADQANAA1ADkAPQBAAEMAQwBDAEMAQwBEAEUARQBKAEwATABMAEgARQBEAEEAQQBB
AEIAQwBEAEEAQAA7ADcAMgAvAC8ALgAtACgAIwAgABsAFwASABEADgAOAA8ADgANAAwA
BwAGAAMAAQAEAAcABgAHAAQAAQD8//r//P/8//3//v8BAAEAAQD///v/+v/6//v//f//
/wAAAAD+//v/+f/5//f/+P/4//j/+//9//7//f/7//n/+P/4//n//P/9/////f/7//r/
+v/3/w==
         </WaveFormData>
      </LeadData>
      <LeadData>
         <LeadByteCountTotal>10000</LeadByteCountTotal>
         <LeadTimeOffset>0</LeadTimeOffset>
         <LeadSampleCountTotal>5000</LeadSampleCountTotal>
         <LeadAmplitudeUnitsPerBit>4.88</LeadAmplitudeUnitsPerBit>
         <LeadAmplitudeUnits>��V</LeadAmplitudeUnits>
         <LeadHighLimit>2147483647</LeadHighLimit>
         <LeadLowLimit>268435456</LeadLowLimit>
         <LeadID>V4</LeadID>
         <LeadOffsetFirstSample>0</LeadOffsetFirstSample>
         <FirstSampleBaseline>0</FirstSampleBaseline>
         <LeadSampleSize>2</LeadSampleSize>
         <LeadOff>FALSE</LeadOff>
         <BaselineSway>FALSE</BaselineSway>
         <ExcessiveACNoise>FALSE</ExcessiveACNoise>
         <MuscleNoise>FALSE</MuscleNoise>
         <LeadDataCRC32>574847067</LeadDataCRC32>
         <WaveFormData>
8v/y//L/8v/0//T/9P/0//H/8P/v/+7/8f/y//P/9P/y//D/7v/s/+//8P/x//L/9P/0
//T/9P/y//D/7v/s/+7/8P/y//T/8v/w/+7/7P/t/+7/7//w//D/8P/w//D/7//u/+3/
7P/v//D/8f/y/+//7v/t/+z/7f/u/+//8P/w//D/8P/w/+3/7P/r/+r/7P/u//D/8v/w
/+7/7P/q/+3/7v/v//D/7v/u/+7/7v/t/+z/6//q/+3/7v/v//D/7f/s/+v/6v/t/+7/
7//w//P/9P/1//X/8v/x//H/8f/2//f/+v/4//X/8//z//T/9v/2//j/+v/6//r/+P/1
//P/8f/w//D/8//1//b/9v/v/+v/6f/o/+n/6v/s/+3/6//r/+n/5f/i/+D/4v/k/+f/
6f/r/+z/6v/l/+P/4f/j/+X/6P/o/+b/5f/k/+P/3//f/9//4P/l/+b/6f/o/+T/4//h
/+H/4v/m/+b/5v/o/+b/4f/b/9f/2//n//b/CAAbAC8ARwBkAIAAlQCjAKUAmQCFAGoA
RQAOANr/tP+R/3n/d/+H/5b/nv+l/6n/sf+2/7n/vP/F/87/1P/Z/9z/3P/c/9v/2f/Y
/9j/2//f/+L/4//g/9//3v/e/9z/3f/e/+D/4//k/+T/4//i/9//3v/g/+P/5P/m/+f/
5f/k/+P/4//j/+P/4v/i/+b/5//o/+n/5P/j/+L/4f/j/+X/6P/p/+n/6P/m/+b/5P/k
/+X/5v/q/+v/7P/t/+n/5//n/+j/7P/v//H/8f/u/+7/7f/t/+//7//x//T/+P/5//n/
+f/2//X/9P/1//n///8CAAcABgAFAAQABAAEAAUACQAMABAAEgAUABUAEgARABAAEAAT
ABcAGwAcABwAGgAZABkAFgAWABcAGQAcAB0AHAAbABkAFwAVABIAFAATABAADgANAAkA
BgAFAAAA/v/+//7//v/+//7//v/7//n/8//x//b/9f/1//f/9f/0//T/9P/y//H/8f/w
//P/9f/2//b/8v/w/+7/7v/z//T/9P/z//H/8P/w//D/7//v//D/8//y//T/9P/0//H/
8v/y//L/8//3//X/9f/0//P/8//z//L/8v/z//T/+P/2//b/+P/3//X/8//y//b/+f/4
//b/9v/2//b/9v/2//j/+P/3//n/+v/6//z/+//4//b/9P/4//z//P/9//z//P/8//r/
9//5//j/+//+//3//f/9//r/9//2//b/+v/+//7//f/7//v/+//6//f/9//4//z////+
//7////7//r/+v/6//z///8CAP7//P/8//z/+//5//r//P/9/wAA//8AAAEA///6//f/
+f/8/wEAAgAAAP3//f8AAPv/9//5//v//f8BAAIAAAABAAAA+//3//b/+v/+/wEAAgAA
AAAA/v/8//v/+//7////BAACAAIAAAD9//r/+v/7//7/AQACAAIAAgAAAPz/+v/9//7/
//8AAAUABgAHAAcABAADAAMAAwAHAAkADQAMAA0ACwALAAwACwAKAAsADAANAA4ADQAL
AAkABwAGAAYACAAJAAkACAAEAAEAAAAAAP7//v//////AgADAAIA///9//r/+//8/wAA
AQACAAIAAwD///7//f/6//v//f/8//7///8AAAEA/P/7//r/+v8AAAAAAgAAAP7//f/7
//v/+P/8/wAABAAEAAQA///3//X/+/8DABAAIgA7AFUAcQCSALIAywDZANkAywC3AJwA
cwA8AAQA2v+1/5n/l/+j/7D/uP+//8f/0f/W/9f/2v/h/+j/8P/2//r/+//8//v/+f/4
//j//P///wEAAQACAAEAAAAAAP3//f/9//7/AwAEAAQAAwABAP////8CAAQABAAFAAUA
BwAGAAUABQADAAMAAgACAAQABQAGAAcAAwADAAMAAwAEAAUABwAHAAcABgAEAAQAAwAC
AAIAAgAGAAcACAAJAAYAAwACAAIABgAJAAsACwAKAAoACQAJAAgABwAIAAoADwARABIA
EwASABEAEAARABMAFwAYABsAHAAdAB4AIAAdAB0AIAAiACYAKAAqACsAKQApACkAKgAu
ADEANAA0ADYANAAzADMALwAuAC4ALwAyADMAMgAxAC0AKwApACYAJgAlACIAIAAhAB0A
GgAZABQAEAAOAAwADQAOAA8AEAAMAAsABgAFAAYAAwABAAEAAAAAAAEAAgABAP///v/8
////AQACAAIAAAD+//z//P/8//z/+//5//v//P/+/wAA/v/7//n/+f/6//z//P/8//n/
+v/6//r//P////z/+//7//v//P/9//n/+P/4//j/+v/4//j/+v/4//f/9v/2//v//f/7
//j/+//8//3//v/8//z/+v/3//j/+v/7//7//P/6//n/+P/6//z/+v/5//v//P/9//z/
+P/5//f/+f/8//v/+//7//n/9//3//j/+v/8//r/9//4//n/+v/6//f/9f/0//b/+P/4
//n/+//2//b/9//4//j/+f/6//T/9//4//n/+f/3//b/9v/1//f/9//5//v/+f/0//H/
8//1//n/+f/2//f/9//6//X/8v/z//T/9f/5//r/+P/5//n/9f/y//L/8//2//j/+P/6
//r/+P/2//T/8//y//X/+v/4//j/9v/3//b/9P/2//b/9v/2//z//v8AAAEA/v/9//3/
/f8CAAMABgAEAAUAAwADAAQAAwACAAMABAAGAAgACAAHAAQAAQD///7///8BAAIAAgAA
AP3//P/8//r/+v/7//v//f/9//v/9//1//L/8//0//j/+f/6//r/+//3//b/9f/0//X/
9//2//n/+f/5//n/9P/z//L/8v/4//j/+v/4//j/9//1//X/8v/0//j/+P/6//r/9//x
/+//7f/3/wgAHgAzAEkAZQCIAKoAxwDXANkAzwC5AJwAdQBAAAYA1v+t/4//i/+X/6T/
rP+z/7v/xf/K/8v/zv/V/9z/5P/q/+7/7//w/+//7f/s/+z/7v/x//P/8//z//P/8//0
//H/8f/x//L/9//4//j/9//1//P/8//2//f/9v/2//X/+P/4//j/+f/3//f/9v/2//r/
+//8//3/+P/3//b/9f/2//f/+f/5//r/+v/5//r/9//2//b/9v/7//v/+//7//f/9f/1
//b/+P/7//3//f/9//7//v////z/+//8//7/AwAFAAYABwAGAAUABAAFAAUACQAKAA0A
DgAPABAAEgAQAA8AEQASABgAGgAcAB0AGwAbABsAHAAdAB8AIQAgACEAIAAgACEAHQAc
ABwAHQAgACEAIAAfABsAGQAXABQAFAATABAADgAOAAsACQAJAAMAAAD///7//v/+//7/
/v/6//n/9P/z//j/9f/z//P/8v/y//P/9P/z//H/8P/u/+//8f/y//L/7//u/+3/7v/w
//D/7//t//D/8P/x//L/8f/v/+7/7//w//L/8v/y//D/8P/v/+7/7v/x/+7/7f/u/+//
8f/z//H/8P/w//D/8v/w//D/8v/w/+//7v/u/+//8f/v/+z/7//w//H/8v/x//L/8f/v
/+//8P/w//L/8v/w/+//7v/w//L/8P/v/+//8P/x//D/7P/t/+v/7f/w/+//7//v/+7/
6//q/+r/7v/w/+7/6//s/+3/7v/u/+v/6f/o/+r/7v/u/+//8f/s/+r/6f/o/+n/6//t
/+j/6f/q/+v/6//p/+j/6P/n/+n/6f/r/+3/6//m/+P/5f/m/+n/6P/k/+T/5f/p/+X/
4f/j/+X/5//q/+r/5//n/+f/4//g/+D/4f/k/+b/5v/o/+j/5v/k/+L/4f/g/+P/6v/o
/+j/5v/j/+D/4P/h/97/4f/k/+j/6P/m/+b/5v/m/+j/6P/o/+f/5//p/+z/7//v/+3/
7f/o/+v/6//t//D/7f/s/+3/7v/s/+z/6v/n/+r/6//t//D/7f/r/+j/5P/i/+H/4v/k
/+P/4v/i/+H/4P/f/9z/1//a/9r/3v/i/+H/3//d/9r/3f/b/9z/3f/a/9v/3f/c/9r/
2f/Y/9f/1//Z/9v/3v/f/9z/2//W/9j/2f/Z/9v/4P/c/9j/2P/Y/9T/0f/T/9f/2//j
/+7/9v8DABkAMwBQAHQAlQCrAK8AowCLAGoARQAUAOD/uv+b/3//c/97/4T/iv+R/5n/
o/+s/7X/vv/F/8b/yP/J/8z/zP/M/8//0f/U/9j/1v/X/9f/1f/V/9X/1f/W/9b/1//Y
/9r/2P/W/9P/z//U/9X/2P/e/97/3P/b/9n/2v/a/9r/2//c/93/3f/e/93/2//Z/9f/
2P/b/97/4f/g/9//3//d/9//3v/c/9z/3f/e/+D/4v/i/+H/4P/f/9//3//h/+T/5P/l
/+X/4//j/+T/5P/l/+b/5//q/+7/7v/t/+v/6f/t/+//8f/1//P/9f/0//X/9v/3//j/
+v/7//3/AgAGAAcABgAFAAMABwAJAAsADgAMAA0ADgAMAA8ADgAOAA8AEAAQABEAEwAR
AA8ACwAHAAoACwAMAAwACgAHAAIA/v/+//v/+f/5//j/9v/2//b/8f/u/+v/6P/r/+3/
6//t/+z/5//j/+H/4v/i/+P/5P/l/+X/5v/m/+P/4//i/+D/4//k/+X/6P/o/+b/4//f
/+D/4P/h/+L/5f/l/+b/6f/j/+L/3//c/97/4v/l/+j/5v/n/+L/3//h/+H/4v/j/+X/
5v/o/+r/6P/i/97/3P/h/+P/5f/o/+f/5//j/97/4f/i/+P/5P/l/+j/6f/p/+b/5P/h
/+D/5f/m/+j/6v/n/+j/5f/j/+P/5P/l/+T/5v/p/+n/7f/q/+f/5f/j/+b/5f/m/+j/
6P/o/+T/3//h/+P/5f/m/+X/5f/m/+r/5//k/+L/4f/i/+T/5//q/+f/5//n/+D/4f/i
/+P/4//l/+b/6P/p/+b/4//i/+H/5f/k/+X/6//q/+v/6P/i/+L/4//n/+P/4v/l/+j/
6//q/+j/4//h/+b/5f/l/+j/5f/m/+b/5P/l/+b/5f/k/+b/5//o/+3/7f/o/+X/4P/i
/+L/5f/p/+j/6f/o/+b/5v/m/+r/6v/n/+n/7f/t/+L/4//i/+X/6P/r/+7/7v/w//D/
8P/x/+//7//w//P/9v/3//r/9//1//L/8f/z//T/9f/4//n/+P/3//T/8//y//H/8f/z
//T/9v/3//X/8P/s/+r/7f/u/+//8f/u/+3/7P/p/+b/5v/l/+j/7P/u/+//8P/u/+v/
5f/i/+X/5//r//D/7//u/+z/6v/p/+f/5//n/+r/7v/u//D/7f/q/+j/5f/r/+z/8P/w
//D/7P/k/+H/4f/l/+3/+f8IABgAKwA/AFcAdACQAKcAswCxAJ8AhwBoADcA+v/M/6r/
j/+D/4v/m/+m/6r/rf+x/7X/vP/F/8z/1f/e/+T/5P/m/+X/5P/k/+P/4//k/+j/6//t
/+3/6//p/+f/5v/o/+v/7v/y//H/8P/u/+v/7f/r/+v/7v/y//L/8//z//H/7v/r/+n/
7v/x//P/9v/1//P/8f/v/+7/7//w//H/8//1//j/+f/2//T/8f/w//L/9P/3//r/+v/5
//j/9//2//X/9v/4//v///8CAAMAAAD+//v/+f/7//3/AQAGAAYABwAHAAcABwAHAAcA
CQAMABEAEwAXABQAEwASABIAFAAXAB0AIgAiACIAIgAhACMAIwAjACQAKAArAC4ALgAr
ACgAJgAlACcAKAAqAC0ALAArACgAJQAjACEAHwAcAB4AHwAeAB4AGQATAA4ACwALAAoA
CwAMAAgABgAEAAIAAQABAP3//f8CAP///f/9//j/9v/1//T/9v/3//n/+v/3//f/9v/0
//L/8v/y//T/9//4//j/9//0//L/8f/w//L/8//1//n/9v/2//T/8v/w//L/8//0//T/
9//0//P/8P/v/+//7//y//T/9//6//r/9v/0//T/9P/z//L/8v/2//n/+P/2//P/8v/x
//D/8v/2//j/+f/3//b/9P/0//X/9P/0//T/9//6//n/+f/1//T/8//w//P/9//4//3/
+v/3//X/8//1//P/8//0//f/+v/5//f/9v/1//T/8v/0//X/9//8//v/+P/2//X/8P/w
//H/8v/2//n//P/4//X/9P/z//H/8//2//r//f/6//f/9v/1//X/8v/x//X/+f/9//3/
+v/2//X/9//x//P/9//7/////v/8//f/9f/4//X/8//0//b/+v/9//7/+//6//f/9P/2
//f/+P/9/////P/7//j/+P/2//f/+f/8////AAAAAPj/+P/2//r//P/+/wAAAwAEAAUA
BQACAAEAAQABAAcACQANAAwACAAFAAQABAAGAAYACAAKAAsADAALAAkABwAFAAQABAAG
AAcABwAGAAIA///+//7//v/+//////8BAAEA///7//j/9v/4//r//v///wAAAAD9//n/
+P/3//n/+//+//7//v/9//z/+//3//f/9//4//3//v8BAAAA/P/7//n/+f/6//7//v8C
AAQAAAD5//P/7//1/wUAFgAoAD8AVwBzAJIAtADNANkA1wDHAK8AlABpACoA8v/K/6X/
kf+X/6f/sP+2/7v/w//J/87/0f/Y/9//5v/u//L/9v/3//j/9f/z//L/8v/3//v//v//
//z/+//6//r/+v/7//z//v8BAAIAAgABAP//+//5//r//v8AAAMABQADAAIAAQABAAEA
AQAAAAAABAAFAAYABwACAAEAAAD//wMABQAIAAkABwAGAAQABAAEAAQABQAGAAsACwAL
AAsABwAFAAUABgAIAAsADQANAAwADAALAAsACwALAA0AEAAUABUAFQAVABMAEwATABUA
GQAdAB4AIQAhACEAIQAiACIAIwAnACoALwAwADEAMQAwAC8ALgAuADEANQA5ADoAOAA2
ADUANQAyADIAMwA1ADYANwA2ADUAMQAvAC0AKgArACsAKQAoACcAIwAgAB8AGgAYABgA
GAAXABYAFQAUABAADwAKAAkADwANAAwADQALAAoACgAKAAgABwAHAAYACQALAAwADAAI
AAYABAAEAAkACgAKAAkABwAGAAYABgAGAAUABQAHAAYACAAIAAgABgAGAAUABAAFAAkA
BwAHAAgABwAHAAcABAAEAAUABgAIAAYABgAIAAcABQADAAIABgAJAAgABgAIAAgACAAI
AAYACAAIAAcABwAIAAgACgAKAAgABwAGAAcACgAJAAkACgAKAAoACAAGAAcABQAHAAoA
CQAJAAkABgADAAIAAgAFAAgABwAFAAUABQAFAAQAAQABAAIABgAJAAgACAAJAAMAAgAC
AAIAAwAFAAcAAgAEAAQABAADAAIAAgADAAMABAADAAQABQADAP7/+//9/wEABQAFAAIA
AwADAAYAAQD+////AAABAAcACAAGAAcABgABAP3//P///wIABAAEAAQABAACAAAA/f/9
//3/AQAIAAYABgAEAAEA/P/8//7/AQAEAAcACgAKAAoACgAJAAkACQAKAAsADgAPABIA
EAAOAAsACgAKAAsADAAPABIAEAAQAA4ACwAIAAcABwAIAAkACwAMAAwABwADAAEAAAAC
AAIAAwADAAEAAQD///v/+v/4//r//P/+////AAAAAP7/+f/3//X/+P/7////AAD///3/
+//5//f/9//3//j//v/+/wAA/v/7//n/9v/1//r//v/+//7//P/4//P/7f/t//P///8Q
ACQANQBLAGUAfgCcALcAxQDHAL8AqQCKAGEAJADu/8j/o/+N/5H/n/+s/7b/vf/B/8f/
yv/N/9T/3//o//D/8P/y//H/8P/u/+3/7f/u//H/9f/4//n/9v/z//D/7v/v//H/8//2
//j/+P/3//X/9P/x//D/8v/3//j/+v/7//j/9v/0//P/9v/3//f/+P/5//n/+f/5//T/
8//y//H/9P/3//v//f/6//j/9f/0//b/9v/3//j/+//7//v/+//3//X/9f/2//n//f8A
AAEA/f/8//r/+f/6//v//v8CAAIAAwADAAMAAwADAAMABQAJAA0ADgARABAADwAOAA4A
EAARABUAGAAZABoAGwAbABkAGQAZABoAHwAjACcAKAAmACIAHwAdAB0AHgAgACMAIwAj
ACEAHwAcABkAFgASABQAFQAUABQAEQALAAYAAwABAAAAAQACAP3//P/7//r/9v/1//D/
7//0//P/8//1//L/8P/v/+7/7//v//D/8P/x//H/8P/u/+z/7P/s/+7/8v/y//H/7//s
/+r/6f/o/+n/6f/q/+3/7f/u/+3/7P/p/+r/6v/q/+v/7//t/+3/6v/p/+n/6f/p/+r/
7P/u/+//7P/r/+z/6v/p/+j/6P/u//H/8P/u/+3/7P/r/+r/6f/s/+3/7f/s/+z/6//s
/+v/6v/q/+r/7f/w/+//7//t/+z/6//o/+j/6//r/+//8f/v/+7/7f/s/+n/6P/o/+3/
8P/v/+3/6//r/+v/6v/p/+n/6v/u//D/7v/t/+3/6f/o/+j/6P/q/+3/8P/s/+v/6v/p
/+f/6f/q/+z/7f/v/+3/7f/t/+v/5v/j/+X/6P/t/+7/7P/q/+n/6//l/+T/5//q/+3/
7v/u/+v/6//s/+f/4//i/+X/6v/u//D/7v/s/+j/5P/m/+f/6P/t//H/7v/t/+r/5//k
/+T/5f/q/+3/7v/u/+n/6P/r/+r/5f/n/+3/8v/y//L/8v/y//H/8P/v/+3/7v/x//X/
+f/5//f/9//y//T/8//0//b/9v/2//j/+v/5//j/9f/x//P/8//0//b/9P/z//H/7v/t
/+v/6//s/+z/7P/t/+3/6v/p/+b/4f/l/+b/6//w/+3/6//p/+b/5v/j/+P/4//l/+f/
6v/q/+f/5f/j/+H/4v/l/+j/7P/r/+j/5//i/+L/4//j/+X/7v/s/+j/5P/g/+D/3//d
/+H/6f/x//r/BgATACMAOQBWAHgAlwCtALMApwCPAHIAUQAcAOb/xP+p/4//h/+L/5T/
mv+f/6P/rf+6/8P/yv/R/9T/2P/a/9z/2//a/93/3//i/+b/5P/l/+X/4//k/+P/4v/i
/+X/5//p/+z/6v/o/+X/4f/l/+X/5//s/+v/6v/q/+n/5//m/+X/5f/o/+v/7f/w/+3/
6//p/+f/6f/r/+3/7//t/+3/7v/t/+3/7P/q/+r/7P/u//H/9P/z//H/7//t/+//7//x
//T/8//1//b/9f/0//T/8//z//b/9//6//7//P/7//n/9//7//3///8DAAIABQAFAAcA
BwAHAAcACAALAA0AEgAWABUAFAATABEAFAAXABoAHgAeAB8AIAAeABwAGgAZABkAHAAe
ACEAJQAhAB8AGwAXABgAGQAaABoAGAAXABQAEgAQAAsABwAFAAQABAAGAAgAAwAAAP3/
+v/8//3/+v/7//3/+f/2//X/9f/0//T/9P/2//f/+f/6//f/9f/y/+7/8P/y//T/+P/5
//j/9v/z//P/8v/y//L/9P/1//f/+//2//T/8P/s/+7/8v/1//j/9v/5//b/9f/y//H/
8f/x//L/9P/3//r/+f/0//H/8P/0//X/9v/4//j/+f/2//L/9P/0//T/9P/2//r//P/9
//r/+P/1//T/+P/4//n/+v/4//r/+P/3//j/+P/4//b/9//7//z/AQD///v/+P/1//n/
+f/7//7//f/+//v/9//3//f/9//2//f/+f/8/wIAAAD8//n/9//3//j/+v/8//r/+//8
//b/9v/2//b/9f/4//r//f////3/+f/3//X/9//2//f//f/8/////v/6//f/9//6//X/
9f/5//3/AQAAAP7/+f/3//3/+//6//z//P/+/////v/9//z/+f/2//n/+//9/wMAAwD+
//v/9v/4//j/+////wAAAQAAAP7/+v/6//7//v8DAAUABQADAAAA/v/+//7//v8EAAYA
CAAJAAUABQAGAAcACAAJAAwACgAKAAkACgAMAAkACAAJAAoADQAOAA0ACwAIAAcABwAI
AAYABwAHAAYABQADAAMABAACAAAA///9////AQABAP///f/6//v//P/+////AAAAAAIA
////////+//7//z/+v/8//3//v////v/+//7//z//v/+/wAA/v///////v////r/+v/6
//7/AgACAP3/+//7//3/BwAUACQAOwBVAHUAmAC6ANMA2wDTAMMArQCOAGUALgD4/9D/
r/+Z/5n/pf+u/7T/vf/H/9H/2P/b/+D/4//m/+z/8f/2//j/+v/6//n/+f/6//r/+//7
//n/+//9////AgAAAP///v/+/wEAAgACAAEAAwABAAEABAADAAIAAgABAAQABAAEAAUA
AwADAAIAAgAGAAcACAAJAAUABQAFAAUABAAFAAcABwAJAAoACgAMAAkACAAIAAgADAAN
AA4ADwAPAA0ADQAOAA8AEQASABEAEQASABIAEwAQAA8AEAASABcAGQAaABsAGwAbABsA
HQAcAB8AHwAhACUAJwApACwAKgApACsALAAwADIANAA1ADcANwA3ADgANwA5ADsAOgA+
AD4APwBBAD4APAA7ADsAPgA/AD4APQA7ADkANwA0ADMAMQAtACoALQArACoAKwAmACIA
IAAeAB4AHgAeAB4AHQAdABkAGQAZABUAEgARABMAFAAWABgAFQATABIAEAASABMAEwAS
ABIAEgASABQAEwASABAADQAPABAAEgAUABMAEQAQABEAEQASABEAEAAOABAAEQASABAA
EwAQAA8AEAARABMAFQARABAAEAAQABMAEAAPABAAEQARABEAEgASABMAEAAMAA4AEAAS
ABQAEQASABEADwAPABAAEAASABEAEAAQABAAEAASABAADwAQABIAFAAUABAAEQAPABEA
EgARABEAEQAPAA0ADQAOAA4AEAAOAAsADQAPABEAEgAOAA0ADQAQABIAEAAPAA8ADgAO
AA8AEAAOAA8AEAAKAA0ADgAPAA8ADQAMAAwACwAOAA0ADgAPABAADAAKAA0ADQAPAA0A
CAAJAAsAEAANAAkACQAJAAkADgAOAAsACwANAAkABgAGAAYACAAJAAgACQAKAAkACAAG
AAUABAAHAA4ADAAMAAoADQAGAAQAAwACAAUABgAHAAgADQAOAA8ADwAMAAsACwALABEA
EwAXABYAEwAPAA0ADAAOAA4AEAASABIAEgAQAA0ACgAJAAkACgALAA0ADgAOAAcAAwAB
AAAAAQACAAQABQAEAAMAAAD7//j/9v/4//r//v///wAAAAD9//n/+P/3//f/+f/8//z/
/v/9//z/+//4//f/9v/2//z//P/+//z/+f/3//T/8//0//j/+v/+//7//P/5//P/7f/r
//f/CgAeADEARwBhAH4AngC7AMsA0QDJALMAmABzADoA/v/Q/6n/i/+J/5f/pv+w/7n/
wf/D/8T/yf/Q/9f/3v/o/+3/8P/w//D/7f/r/+r/6v/v//P/9v/3//X/8//x//D/7v/v
//D/8v/1//b/9v/1//L/7//u//D/8//0//b/9//1//T/8//z//L/8//z//T/9v/3//j/
+f/0//P/8v/x//P/9f/4//n/9//2//T/9P/y//L/8//0//n/+f/5//n/9f/z//P/9P/2
//n/+//7//j/+P/3//f/9f/1//f/+v/9////AAABAP///f/7//v//v8DAAUACQAIAAcA
BgAGAAYABwALAA4AEwAUABUAFQAUABMAEgASABYAGQAcABwAGgAYABcAFwAVABQAFAAV
ABgAGQAYABcAFAARAA4ACgANAA0ACwAKAAgAAwD///3/+P/2//b/9v/0//T/9P/0/+//
7f/n/+X/6//p/+j/6f/n/+b/5v/m/+T/4//j/+L/4//l/+b/5v/k/+L/4P/g/+P/5P/k
/+P/4v/g/9//3v/d/93/3v/h/+D/4v/i/+L/3//e/9z/2v/d/+H/3//f/+D/3//f/9//
3P/c/93/3v/h/97/3f/e/9z/2//a/9r/3//h/9//3P/c/9z/3P/c/9r/3P/c/9v/3f/e
/97/4P/f/9z/2v/Y/9v/3v/d/93/3P/c/9z/2v/Z/9v/2v/d/97/3f/d/93/2v/X/9b/
1v/Z/9z/2//Z/9n/2f/Z/9j/1f/V/9b/2v/d/9z/3P/d/9j/1v/V/9T/1v/Z/9z/2P/W
/9b/1v/V/9P/1P/W/9f/2P/X/9j/2f/X/9L/z//R/9T/2f/a/9j/1v/V/9f/0f/P/9H/
0//V/9r/2v/X/9f/2P/T/8//zv/S/9b/2f/a/9f/1v/T/9D/0f/R/9H/1f/a/9j/2P/W
/9H/zv/O/8//0v/V/9b/1v/Y/9b/1P/Q/87/0f/S/9P/1P/Y/9r/3P/d/9r/2f/Z/9n/
3f/f/+P/4v/g/93/3P/c/97/3v/g/+L/4v/i/+D/3f/a/9n/2f/a/9v/3f/e/97/2f/V
/9P/0v/U/9T/1f/V/9f/1//V/9H/z//M/83/zv/T/9X/1//Y/9b/0f/P/83/zv/R/9X/
1v/U/9P/0v/R/83/zf/N/87/1P/U/9b/1P/S/9H/z//P/8z/0P/U/9j/1v/Q/8v/x//H
/8//3f/u/wAAFwAvAEkAagCIAJkAmwCTAH8AZwBKAB0A4v+0/5D/cf9l/2//ff+G/5D/
lf+d/6P/qP+r/7D/t//A/8b/yf/M/8z/zP/K/8n/yf/K/8z/z//R/9H/0P/P/87/zv/O
/8//0P/S/9f/2P/Y/9f/1f/R/8//0P/V/9b/2P/Z/9f/1v/V/9X/1v/X/9f/2P/a/9v/
3P/d/9j/1//W/9X/1//Z/9z/3f/d/9z/2v/a/9r/2v/b/9z/4P/h/+L/4//g/93/3P/c
/9//4//m/+f/5P/k/+P/4//j/+P/5f/o/+z/7f/t/+3/6//r/+v/7f/w//X/9//7//n/
+f/5//r/+v/7////AgAHAAgACQAJAAcABwAHAAgADAAPABIAEgASABAADwAPAAwADAAN
AA8AEAARABAADwALAAkABwAEAAYABwAGAAYABAD///v/+f/1//L/8f/w//D/8P/w//D/
7P/r/+b/5f/q/+n/6f/r/+j/5v/l/+T/4//j/+T/5P/m/+f/5//m/+P/4v/h/+L/5f/m
/+b/5f/j/+L/4v/i/+L/4f/h/+P/4v/k/+T/5P/i/+L/4f/g/+H/5f/j/+P/5P/j/+P/
4//d/w==
         </WaveFormData>
      </LeadData>
      <LeadData>
         <LeadByteCountTotal>10000</LeadByteCountTotal>
         <LeadTimeOffset>0</LeadTimeOffset>
         <LeadSampleCountTotal>5000</LeadSampleCountTotal>
         <LeadAmplitudeUnitsPerBit>4.88</LeadAmplitudeUnitsPerBit>
         <LeadAmplitudeUnits>��V</LeadAmplitudeUnits>
         <LeadHighLimit>2147483647</LeadHighLimit>
         <LeadLowLimit>268435456</LeadLowLimit>
         <LeadID>V5</LeadID>
         <LeadOffsetFirstSample>0</LeadOffsetFirstSample>
         <FirstSampleBaseline>0</FirstSampleBaseline>
         <LeadSampleSize>2</LeadSampleSize>
         <LeadOff>FALSE</LeadOff>
         <BaselineSway>FALSE</BaselineSway>
         <ExcessiveACNoise>FALSE</ExcessiveACNoise>
         <MuscleNoise>FALSE</MuscleNoise>
         <LeadDataCRC32>2089405443</LeadDataCRC32>
         <WaveFormData>
cv9y/3L/cv9y/3L/cv9y/2//bv9t/2z/b/9w/3H/cv9w/27/bP9q/2z/bP9s/2z/bv9u
/27/bv9s/2r/aP9m/2j/av9s/27/bP9q/2j/Zv9n/2j/af9q/2r/av9q/2r/Z/9m/2X/
ZP9m/2j/av9s/2r/aP9m/2T/Zf9m/2f/aP9o/2j/aP9o/2X/ZP9j/2L/ZP9m/2j/av9o
/2b/ZP9i/2T/Zv9o/2r/aP9o/2j/aP9n/2b/Zf9k/2b/aP9q/2z/a/9q/2n/aP9p/2r/
a/9s/3D/cf9y/3P/b/9v/2//cv92/3n/e/95/3j/dv92/3f/ev98/4D/gv+E/4T/gv+B
/37/ff99/3//hP+G/4j/if+D/4L/gP+A/4P/hf+J/4v/j/+M/4r/h/+F/4b/if+K/5D/
lP+X/5n/mf+W/5X/lf+X/5r/n/+i/6X/pf+k/6P/ov+j/6b/p/+t/7L/tf+3/7b/tf+1
/7b/u//B/8X/yP/K/8j/w/+9/7j/u//J/9v/6////xYAMABUAHkAnAC2AMEAvwCyAJ0A
fABEAAkA4P/E/7H/rf+4/8L/yP/N/9D/0//U/9b/2v/h/+n/7v/0//b/9//3//b/9//6
//v/AAAEAAYACAAKAAkADAANAA8ADwANABAAFgAYABkAFAAQABEAEwAUABcAFwAYABoA
GwAZABoAGwAaABwAHQAdACEAJAAnACoAJgAmACcAKQAuADAAMAAxADMANAA2ADkAOwA7
ADoANgA8ADwAPwBCAEAAPwBCAEIARwBJAEwASQBJAEkASgBOAE4ATwBPAE4AUABUAFMA
VQBUAFQAVABSAFYAWgBeAGQAYwBiAGMAZABmAGYAZwBoAGwAcgByAHQAcwB0AHMAcgB2
AHkAfQB+AH0AfAB8AH0AfACAAIAAgACDAIUAhACFAIIAgQCAAH8AggCAAIAAgAB/AHoA
eAB4AHYAdQB0AHIAdgB4AHQAcgBwAG8AbQBrAG0AbgBwAHIAcwBvAG0AbQBsAG0AbgBt
AG8AcwBzAHIAawBqAGwAawBwAHEAdgB3AHUAcABuAG4AbgBwAHAAcABzAHgAdwB1AHMA
cgBxAHEAcwB1AHYAdgB1AHIAcQBxAG8AbwBwAHIAdQB3AHcAdQByAG8AbABrAHEAcwB1
AHcAdwB2AHIAcAByAHIAcQBxAHYAeAB4AHcAdAByAG8AbABuAHQAdwB7AHcAdwB2AHQA
cABwAHIAdAB3AHgAeAB5AHcAdAByAHAAcQBzAHUAeQB0AHMAcgBwAG4AbgBvAHQAdgB2
AHQAcgBtAG0AbgBvAHMAcwB2AHYAcQBwAHAAbQBrAGwAbQBvAHMAcgBxAHEAbgBqAGoA
bABwAHMAcwB0AHMAcQBtAGsAagBqAGwAbgBwAHQAdQBxAG4AbABpAGgAawBvAHIAcgBw
AG4AbABqAGkAaQBpAG4AcAByAG8AbgBrAGgAaABpAGoAbABuAHAAbwBsAGoAaABpAGoA
awBsAHAAcQByAHMAbABrAGoAbABxAHUAeAB3AHUAdAB1AHcAdAB0AHYAdgB5AHoAeQB5
AHMAcQBwAHEAdAB0AHQAcwBtAGwAagBqAGgAZwBoAGcAbABqAGkAZwBjAGIAYwBiAGYA
aABpAGkAZwBkAGMAYwBiAGIAZABkAGcAZwBmAGUAYABfAGAAXwBiAGQAZABjAGEAXwBe
AF4AWwBdAGEAZABmAGQAXQBRAEoATQBXAGMAdwCNAKYAxgDsABUBOgFUAV0BVwFGAS0B
BAHGAIcAWgA4AB8AGwAiACwAMgA3ADoAPwBCAD4APgBDAEkATgBSAFQAVQBVAFEAUQBT
AFMAVgBYAFgAWABZAFcAWQBZAFkAVwBTAFQAWABaAFsAVgBRAFMAVgBYAFgAVwBXAFgA
WgBXAFcAVwBWAFYAVQBTAFQAVgBYAFoAVwBWAFYAVwBYAFgAVgBVAFcAVgBWAFcAWABX
AFUAUABXAFYAWABaAFUAUwBVAFQAVgBXAFkAVQBVAFUAVgBaAFcAVwBWAFQAVwBcAFwA
XwBeAF4AXgBcAF0AXgBfAGIAZABkAGYAaABlAGQAZABkAGkAbgBtAG4AbABuAG4AbgBx
AHMAdgB2AHQAdAB1AHcAdQB2AHMAcABzAHUAdAB1AHIAcQBwAG8AbwBsAGsAagBoAGQA
YwBkAF8AXQBbAFgAWgBcAFgAVgBUAFUAVQBVAFIAUABPAE4AUABNAEwATQBJAEkASQBH
AEsATwBPAE4ARwBGAEgARwBIAEcASgBJAEsASABIAEoASQBIAEUAQgBEAEoASgBJAEUA
RABDAEMARABHAEkASgBLAEgARwBHAEMAQQBAAEAARABHAEgARwBGAEMAQAA/AEQARQBG
AEcASQBKAEgASABFAEQAQgBBAEUASABJAEkARgBEAEEAPgBAAEQARQBHAEcARwBGAEQA
QABAAEIARABFAEYARgBHAEQAQgBBAEAAQgBDAEQARwBFAEUARQBEAEIAQAA/AEIARQBG
AEUARAA/AD8AQABBAEIAQQBDAEIAQgBCAEMAQQA/AD4APQA9AEIAQgBCAEMAQQA8ADsA
PAA+AEEAQQBCAEIAQQA+AD0AOgA6ADwAPgBAAEQARQBBAD8APgA8ADwAPAA/AEEAQABB
AEAAPwA+ADwAOwA6AD4AQgBEAEEAQABBAD4APAA+AD4APgA+AEMARQBHAEkAQgBBAEAA
QgBEAEcASQBHAEUARABFAEcARgBGAEgASABKAEwATABNAEgARQBDAEMARQBGAEcARwBF
AEQAQgBCAEAAPwBAAD8AQwBAAD4AOwA3ADYANwA2ADoAPAA9AD0AOwA4ADcANwA2ADYA
OAA4ADsAOwA6ADkANQAzADMAMQA2ADgAOAA3ADUAMwAyADIALwAxADMANAA4ADYALwAn
ACAAHQAlADUASwBfAHQAlAC8AOUADAEoATMBLwEgAQcB4gCoAGcANgAQAPX/8f/2/wAA
CAALAA4AEwAUABIAEgAXABsAIgAmACgAKQApACYAJQAmACUAJgAoACgAKAApACcAKQAp
ACgAJwAkACYAKgAsAC0AKAAlACcAKgAsACoAKQApACoAKwApACoAKwApACoAKgApACoA
LAAuADAAKwAqACoAKwAsACwAKgApACoAKgArAC0ALAArACkAJAArACoALAAuACkAJwAp
ACgAKgArAC0AKQAoACkAKwAwAC4ALQArACgAKgAuAC0ALwAtAC4ALwAuAC8AMAAxADQA
NAA0ADYAOAA1ADQANAA0ADgAPgA+AEAAPgBAAEAAQABAAEEAQwBCAEEAQgBEAEcARABG
AEQAQgBGAEcARQBFAEAAPwA+AD0APQA6ADkAOAA3ADQANAA2ADIALwAsACgAKgAsACgA
JgAjACMAIgAhACMAIgAiACIAIgAfAB4AHwAdAB0AHQAbAB4AIQAgAB4AGAAYABsAGwAc
ABsAHgAdAB4AGgAZABoAGgAaABgAFgAZAB4AHQAbABkAGAAXABcAFQAXABgAGAAaABgA
GAAZABYAFQAVABYAGAAbABwAGwAaABcAFAATABQAFQAWABcAGgAaABcAFgAVABQAEgAR
ABUAGAAZABkAFwAWABQAEgASABYAFwAZABcAFwAWABQAEQAQABEAEgAVABYAFgAXABUA
EgAQAA4ADwARABMAFwAWABUAFAASABAADgANABAAEgAUABQAFAAOAA0ADQANAA8ADwAS
ABIAEQAQABAADQAMAAwADAANABMAEgARABEADwAKAAkACgAKAA0ADQAOAA8ADwANAA0A
CgAKAAwADgAPABIAEgANAA0ADAAKAAoACQANABAAEAASABAADgAMAAkACQAJAA4AEgAU
ABEAEAANAAoACgALAAoADAAQABIAEgARABAADwAOAA8ADwAPAA8ADwARABMAGAAVABUA
FAAPABEAEgAVABkAFgAWABgAGAAXABYAEwARABEAEwAWABsAFwAUABEADQANAA4ADgAQ
AA4ADQAOAA0ADgAKAAcAAwAEAAYACgAMAAkACAAGAAMABAAEAAYACQAGAAYACAAIAAcA
BQACAP//AQADAAcACQAJAAgABQABAAMAAwAEAAYACQAFAAEAAAAAAP7/+f/3//b/9///
/wsAEwAfADIATgByAJ0AxgDqAPkA9QDgAMUApABwADUADgDy/9n/zf/O/9L/1v/b/97/
4//o/+7/9P/3//f/+P/6//r/+f/3//j/+/8AAAMAAgACAAAA/v/+//3/AAABAAIAAQD+
/wAAAQAAAP7/9v/4//3/AwAIAAYAAwABAAAAAwABAAIAAwAEAAYABwAHAAMAAgABAAAA
AgAEAAcACwAKAAgABAABAAIAAgADAAUABgAHAAcABAAFAAIAAgACAAQABQAKAAwACwAJ
AAgAAQACAAMABQAKAAkACwAMAAwACwAMAAgABwAKAA4AEgAUABIAEAAOAA4ADwAQABMA
FgAXABgAGgAcABsAHgAbABoAHQAiACUAKAAlACUAJgAkACUAJgAoACsAKgAuAC4ALgAt
ACsAJgAjACYAKQAsAC8ALAAmACIAHgAeABoAGQAaABkAGQAZABgAFQAUAA0ACAAMAA8A
EQATABAADAAJAAYACAAFAAQABQAHAAkACwALAAkACQAFAAAAAAACAAcACQAIAAUABgAD
AAMAAAAAAAIABgAIAAgACAAEAAYAAgD9/wAAAgAEAAcAAwADAAIAAAACAAAAAAABAAIA
AwAFAAgABAADAAAA+/8AAAEAAgAFAAQAAwACAAEAAgACAP///v8BAAIAAgADAAIAAgAA
AP3/AAACAAMABAACAAQAAwADAAMAAwACAAAA//8AAAMABgADAAIAAAD//wIAAgADAAQA
AgABAAAAAQABAAEAAQAAAAAAAAABAAYAAgAAAPz/+P/5//3/AgAHAAYAAwADAAAA/v/+
/////f///wAAAQADAAQAAAD8//n//f/8////BAADAAMAAAD+///////9//3//f/+/wEA
BAACAAIA///3//n//P/+/wIAAAABAAEA/v////7//f/8//7///8AAAYAAwACAPz/+P/6
//r//f8BAAEAAAD///7//f/8//z//P/8//7/AgAEAPj/+f/4//z//v8AAAIAAAABAAEA
AQADAP///////wQABgAJAAsABwAEAAIAAgAEAAUABwALAAsACgAJAAYABwAEAAMAAwAG
AAgACQAKAAYAAQD///z//////wAAAwABAAEA/P/4//b/9P/1//j/+f/8////AQD9//n/
9P/x//X/9//6/////f/8//r/9//3//X/9f/3//f/+v/8//z/+v/3//T/8v/6//3/////
//z/+P/w/+n/5//o/+//+/8LABkAKwBCAFwAgACnAMoA4gDnANsAxgCrAHoAOAAFAOT/
yv/B/8f/0P/Y/9j/1//Y/9n/3P/g/+b/7f/z//j/+P/4//f/9f/z//P/9f/1//f/+v/7
//z/+v/3//j/9//8//3//P8AAAEAAAD+//b/9f/3//r//P/+//3//f/+//v/9//2//X/
+v/+/wEAAwAAAP7//P/6//r/+v/7//3///8AAP/////8//r/+f/5//3///8AAP7////8
//z//P/5//n//f/+/wEAAwAGAAMA///9//z//v8AAAMABQAGAAgACgAHAAcABwAIAAkA
CAAMAA4AEAAUABIAEAAQABAAEwAUABYAGAAZABwAGQAYABkAHAAdAB4AIAAjACcAKAAi
ACAAHwAfACIAJgAmACYAJQAlACIAIQAdAB0AHQAdACAAHgAeAB4AGAASAA8ADgAOAA8A
EAAQAA8ADgAHAAIAAgADAAMAAwAEAAQABQAGAAIA/f/6//n/+////wMABQACAAMAAAD8
//r/+v/9//3/AQABAAUABQACAPz/+f/4//3/AAABAAIAAQAEAAEA/f/+//7//v//////
AQACAAIAAAD8//r/+f/7//3/AAAEAAQABQAEAAEAAQD///3//f8BAAMABQAHAAYABAD/
//z//v8AAAEAAwAFAAYABQADAAQABAADAAIABAAIAAkACwAGAAUAAwAAAAIABAAIAAwA
CQAIAAYABQADAAIAAgACAAMABQAHAAsABQADAAEA/v8BAAIABAAKAAkACAAFAAIA////
/wAAAQAEAAUACQAKAAYABAADAP//AQAEAAcACwAMAAgABAABAAIA/v/+/wAABAAHAAcA
CAAGAAMA/v/7//7/AAAEAAgABQAGAAQA/f/+//7//f/+/wEABQAIAAgABwAEAAEA/v/+
////AAAGAAUABgACAAAA/v/8//3///8EAAYACAAKAAEAAAD+/wIABAAGAAgACwALAAsA
CwAFAAUABQAIAA0AEQAUABMADwAMAAsACwANAA4AEQASABIAEgAQAA8ACgAJAAkACwAO
AA4ADgANAAkACAAGAAYABwAHAAkACQALAAgABgADAP7//v8AAAAAAwAGAAgACQAGAAIA
AAD//wEAAgAFAAYABgAFAAMAAQD9//3//////wQABgAGAAUAAQD///7//v8BAAMABQAI
AAoABAD5//H/7P/v//3/DwAhADkAUgBwAJgAwQDoAAABBwH7AOYAzQCeAFgAGwD0/9T/
wf/F/87/1v/a/93/4P/h/+T/5v/o/+v/8f/4//3//v/+//3/+v/5//r/+f/9/wAAAQAC
AP///f////////////3/AAAEAAYABwACAP3//f/+//7/AAABAAMABgAGAAMAAwADAAMA
BAAEAAMABQAGAAcACAADAAIAAgADAAcACAAHAAcABwAGAAYABwAJAAkACAAEAAoACAAJ
AAoABgAFAAgACAAKAAsADQAJAAcABwAIAAwACgALAAsACgANABAADgAPAA0ADgAPAA4A
EgAUABYAGgAYABgAGgAcABoAGgAbABwAIQAmACUAJgAlACYAJQAkACYAKQAtAC4AKwAq
ACoAKwApACwAKwAqAC0ALwAuAC8AKgApACgAJwAoACYAJgAmACUAIAAeAB4AGgAZABgA
FgAXABgAEwAQAA0ADQAMAAsADgAOAA8AEAAPAAsACQAJAAgACQAKAAkADAAPAA4ADAAF
AAQABgAFAAkACQANAA0ADQAIAAYABgAHAAgABwAGAAcADAALAAkABQAEAAMAAwAFAAcA
CAAIAAgABgAGAAcABgAFAAUABgAIAAsADAALAAgABQACAAEABQAHAAkACwAMAAwACQAI
AAgACAAHAAcADAAOAA4ADQAJAAgABgAEAAUACgAMAA8ACwALAAoACAAEAAQABgAIAAsA
DAAMAA0ACgAIAAcABgAHAAkACwAPAAoACQAIAAYABgAGAAcADAANAA4ADQAMAAgABwAH
AAcACQAJAAwADAAJAAgACAAFAAUABgAHAAkADgAMAAoACQAHAAIAAQACAAYACQAJAAoA
CgAJAAYABQACAAIABAAGAAgADAANAAkABgAEAAEAAAADAAcACgAKAAoACAAGAAQAAQAB
AAEABgAKAAwACQAIAAMAAAAAAAIABgAIAAoADAALAAsACwALAAkACQAJAAwADAAPABEA
DwAKAAgACAAJAAoADAAQABIAEQAQAA0ACwAKAAkACQALAA4ADgAOAA0ACAAGAAMAAgAD
AAMABQAFAAUAAgAAAP3/+v/6//z//P/+/wAAAQABAP7/+v/4//f/+P/6//7/AAD9//v/
+P/1//X/9f/3//f//P/+//7//f/4//X/8//y//n/+//9//z/+P/0/+3/4//g/+P/8f8B
ABMAJQA8AFYAdgCbAMIA3ADnAOUA1AC5AJIAUgAXAO7/zP+5/7v/xv/O/9T/1f/W/9n/
2P/Y/97/5//v//T/9f/0//L/7//s/+v/7P/r/+7/8v/0//b/8//v/+//7f/x//H/7//y
//P/9P/0/+7/6f/r/+7/8P/z//P/9P/2//P/7//u/+3/8P/y//P/8//0//T/9P/0//D/
7v/t/+3/8v/0//T/9f/y//D/7//v//D/8f/x/+7/9P/y//P/9P/w/+//8v/y//b/9//5
//X/8P/v/+//8v/x//P/9P/0//b/+P/1//X/9P/2//j/+P/8//7/AAAEAAIAAAAAAAAA
AQACAAQABgAIAAwACgAKAAgACgAKAAoADgARABUAFgASABAADwAPABAAFAAUABQAFwAX
ABQAEwAPAA0ACwAJAAsACgALAAwABgAAAP3//P/9//3//f/8//r/+v/0//D/7f/t/+z/
6//t/+7/8P/y//D/6//o/+f/6f/r/+3/7f/t/+//7f/q/+b/5v/p/+n/6//r/+//7//r
/+b/5P/k/+b/6P/o/+j/6f/u/+3/6//n/+b/5f/l/+b/6f/r/+z/6f/m/+X/5f/m/+f/
6f/s/+v/7f/t/+v/6v/n/+T/4//p/+v/7f/v/+7/7P/n/+T/5//o/+j/6f/q/+z/7P/r
/+n/6P/m/+T/5//s/+7/8f/s/+v/6f/m/+X/5v/p/+z/7v/u/+3/7f/r/+j/5v/k/+b/
6f/s//H/7f/r/+n/5v/o/+j/6f/u/+7/7v/s/+r/5f/l/+b/5//r/+v/7v/u/+n/6P/o
/+X/5v/o/+r/7f/u/+z/6v/p/+b/4v/i/+T/5//r/+z/7v/t/+v/5//l/+X/5v/p/+z/
6//u/+7/6f/n/+b/5P/k/+j/7f/x//L/8P/s/+j/5P/m/+f/6P/u/+7/8P/t/+z/6f/m
/+b/5//s/+7/8P/y/+z/6v/p/+j/5v/o//D/9P/y//L/8v/y//D/7//u/+3/7P/v//L/
+P/3//f/9v/x//D/8P/y//X/9//4//v//P/5//j/9f/z//L/8//1//n/9v/0//L/7//t
/+7/7v/w/+//7//x//H/8f/s/+j/4//l/+j/7f/w/+//7v/s/+n/6f/m/+X/5f/n/+j/
6//s/+n/5//k/+H/4v/l/+r/7f/t/+z/6f/l/+b/5f/l/+b/7f/r/+f/4v/e/97/2//X
/9b/2//j/+3/9/8DABQAKgBOAHUAngDCANMAzwC8AKMAhABOABEA6v/S/73/s/+0/7b/
vP+9/77/w//K/9D/1P/Z/9v/3P/e/97/3f/b/9z/3//k/+f/5v/m/+T/4v/h/9//4f/h
/+T/5f/k/+j/5//m/+T/3P/c/+H/5//s/+r/5//l/+T/5P/h/+H/4f/j/+b/6P/p/+X/
5P/j/+L/5P/m/+n/7f/s/+r/5v/j/+T/5P/l/+f/6//t/+7/7P/s/+j/5//m/+j/6f/u
//D/8f/x//L/7f/s/+v/6//u//D/8//1//b/9P/0/+//7f/w//T/+P/6//r/+v/6//z/
/P/8//7/AAADAAQABgAIAAgACgAGAAQABwAMAA8AEgARABEAEgAQAA8ADgAOAA8AEwAY
ABkAGgAXABUAEAANAA8AEQATABUAEwAQAA8ADgALAAYABAAEAAQABQAGAAYABAACAPr/
9P/2//n/+//9//r/+P/3//b/9//z//H/8f/y//X/+P/5//X/9f/x/+z/6//u//T/9//3
//X/9//1//X/8P/u/+7/8//2//f/+P/1//b/8f/r/+7/8P/y//X/9P/1//X/9P/z//D/
7//v//D/8f/z//b/8//z//H/7f/x//H/8f/z//X/9f/1//X/9P/0//H/8P/y//T/9f/3
//f/9v/z/+//8P/y//P/9P/z//b/9v/3//P/8//y//D/8P/y//b/+v/2//T/8f/v//H/
8v/0//b/8//z//P/9f/y//H/8P/u//H/8v/0//r/+P/2//L/7v/t/+//8v/1//T/8//1
//T/8f/w//D/7f/v//L/9f/5//n/9P/v/+v/7f/s/+//9P/z//X/9P/0//L/8f/u/+3/
7v/w//T/+P/1//b/9P/t//D/8v/z//b/9f/3//j/9v/1//L/7//s/+7/8f/0//z/+v/4
//H/7P/t/+7/8v/3//b/9v/2//b/8f/w//D/8P/4//r/+v/4//T/8//y//H/8P/1//f/
+f/7//n/+f/5//z//f///wAA/f/7//r/+//9//r/+v/8//z///8AAP/////6//n/+f/7
//v/+v/5//f/9f/2//b/+P/z//H/8f/v//P/8v/y//H/7P/s/+7/7v/u//D/8f/x//H/
8P/x//P/8P/u/+7/7P/v/+//7v/t/+v/6//t/+3/7v/w//D/7//u/+3/7f/u/+v/6f/r
//D/9P/y/+n/5f/i/+P/6//3/wkAHwA8AF4AiACzANgA7ADvAOMA0ACzAIgASAALAOL/
xv+z/7H/uP++/8L/yf/O/9X/1v/W/9j/2//b/+D/5f/o/+r/6//n/+f/6f/p/+n/6v/p
/+j/6//r/+//8f/v/+3/6f/q/+7/8P/x/+z/6//t//D/8v/v/+3/7P/s/+7/7f/v//H/
7//w//D/7//x//L/8//0//H/8P/w//H/8P/w/+7/7f/x//L/9P/3//X/8//w/+r/8f/w
//L/9P/x//H/9f/2//f/9//4//P/9P/1//f//P/6//n/9//0//b/+v/5//v/+//8//3/
/P/8//z//P/+/wAAAgAGAAoACAAGAAUABAAJAA4ADQAOAA8AEgATABQAEgATABUAFAAV
ABYAGAAbABgAGgAYABYAGQAbABoAGwAYABcAFgAVABQAEAAOAAwADQAKAAoADAAHAAUA
AwAAAAEAAgD9//r//P/9//3//f/6//j/9//2//n/9//3//n/9//3//f/9f/3//n/9//0
//H/8v/2//f/9v/1//j/9//3//T/9P/2//T/9P/y//D/8f/2//X/8//y//L/8v/z//L/
8//z//L/8//y//P/9f/y//H/8f/y//X/9//3//X/9//1//P/8//z//P/8//z//f/+P/2
//b/8//y//D/7//z//b/9//3//T/9P/z//L/8P/0//X/9//4//n/+f/4//X/9P/1//b/
9//4//j/+f/3//b/9v/2//X/9f/1//f/9v/3//j/+P/1//T/9P/4//r/+v/4//b/9P/1
//f/+f/5//f/+P/2//f/+P/6//n/9//2//X/9f/5//j/9//3//j/9P/0//b/9v/3//X/
9P/4//n/+P/5//b/9P/0//T/9v/6//v/9//3//b/9P/0//L/9f/3//b/+f/4//f/9v/y
//H/8P/0//f/+v/4//j/+f/0//L/8f/w//P/9P/1//b/+v/7//z//f/3//f/9//6//3/
AQAEAAMA/f/6//n/+f/7//z///8AAAIAAgAAAP//+//5//j/+f/9//7///////r/+P/1
//T/8//z//X/9f/1//L/8P/t/+r/6v/s/+z/8P/y//P/8//w/+z/6v/p/+v/7P/v//D/
8P/v/+3/6//o/+f/6P/n/+v/7v/v/+//7P/p/+f/5v/n/+n/7//w//D/7P/l/93/0v/P
/9v/7////xMAKgBEAGgAjwC2ANQA4wDhANAAuQCYAFwAGwDq/8T/rf+n/7D/uv/E/8f/
yv/L/8j/yP/O/9H/2f/g/+P/5P/k/+P/3v/d/97/3f/f/+L/4//k/+H/3//h/+H/4v/h
/97/4P/l/+b/5v/g/9z/3f/f/+D/4f/h/+L/5P/k/+H/4f/h/+H/4v/i/+H/4//k/+X/
5v/i/+D/3//f/+L/5P/k/+X/4//i/+L/4//k/+P/4f/c/+H/4P/i/+T/4f/f/+H/4P/k
/+X/5//j/+L/4f/h/+T/4v/j/+P/4v/k/+j/5//p/+b/5v/m/+T/6P/q/+z/8P/v/+7/
7//w//D/8P/x//L/9f/6//n/+v/5//r/+f/4//r//f8BAAIA///+//7////9/wAA///+
/wIAAwABAAEA/P/7//r/+f/8//r/+v/6//X/8P/u/+7/6v/p/+j/5v/p/+r/5f/i/97/
3f/b/9n/2//c/97/4P/f/9v/2f/Z/9b/1//Y/9f/2v/d/9z/2v/T/9L/1P/T/9f/1//b
/9v/1//S/9D/0P/R/9L/0f/Q/9P/2P/X/9X/0v/Q/87/zf/Q/9P/1f/W/9f/1P/T/9P/
0v/R/9H/0v/V/9f/1//V/9T/0f/O/83/0f/T/9X/1//X/9b/0v/Q/9L/0v/R/9H/1f/Y
/9n/2f/W/9T/0f/O/8//1P/W/9n/1//X/9b/1P/Q/9D/0v/U/9X/1v/W/9f/1P/S/9H/
0P/R/9P/1f/Z/9b/1f/U/9L/0v/S/9P/2P/Z/9r/2f/Y/9L/0f/R/9H/1v/X/9v/3P/Z
/9j/2P/V/9f/2P/Z/9v/4f/g/9//3//d/9j/1//Y/93/4f/i/+T/4//h/93/2//c/9z/
3v/g/+L/5v/n/+P/4f/g/97/3v/i/+f/6//s/+v/6P/l/+L/4v/j/+T/6v/u//D/7f/s
/+j/5P/j/+P/5v/o/+r/7P/r/+r/5v/i/+D/4v/k/+b/6P/r/+3/7//x/+z/6//q/+z/
7v/x//P/8f/u/+z/7P/t/+//8P/z//T/9v/2//T/8//v/+3/7P/t/+//8P/x//H/7P/q
/+f/5v/l/+X/5//n/+v/6P/m/+P/3v/e/+D/4P/j/+b/6P/p/+T/4P/e/93/3v/g/+T/
5v/k/+P/4f/f/93/3f/f/9//5P/m/+b/5f/h/9//3v/e/9v/3//j/+b/5v/e/9X/zf/M
/9P/4f/x/wUAGQAyAFAAeACfAL4AygDJAL0AqACNAFwAGgDp/8b/qv+f/6P/rv+2/7r/
vf/A/8P/xP/E/8b/y//R/9b/2f/a/9r/2f/W/9X/1v/V/9j/2v/a/9r/1//V/9f/1//Z
/9n/1//a/+D/4v/j/97/1//X/9j/2P/b/9v/3P/e/97/2//b/9v/2//c/9z/2//d/97/
3//g/9v/2v/a/9v/3v/e/9z/2//b/9r/2v/b/93/3f/c/9j/3f/c/97/4P/d/9v/3f/c
/+D/4f/j/9//3v/d/93/4P/e/9//3//e/+D/5P/j/+X/4//k/+X/5P/o/+r/7P/w/+3/
7P/t/+7/7v/u/+//8P/0//j/9v/2//b/+P/4//j/+v/9/wEAAgD///7//v////3/AAD/
//7/AQADAAIAAwD///3/+//5//z/+v/6//r/9//y//D/8P/s/+v/6v/o/+v/7P/n/+T/
4v/h/9//3f/f/+D/4v/k/+L/3f/a/9n/1//Z/9v/2//d/9//3f/a/9T/1P/X/9f/2f/Z
/93/3f/b/9b/1P/U/9X/1v/V/9T/1v/c/9z/2//Y/9b/1P/T/9X/1//Y/9j/2f/W/9X/
1f/R/w==
         </WaveFormData>
      </LeadData>
      <LeadData>
         <LeadByteCountTotal>10000</LeadByteCountTotal>
         <LeadTimeOffset>0</LeadTimeOffset>
         <LeadSampleCountTotal>5000</LeadSampleCountTotal>
         <LeadAmplitudeUnitsPerBit>4.88</LeadAmplitudeUnitsPerBit>
         <LeadAmplitudeUnits>��V</LeadAmplitudeUnits>
         <LeadHighLimit>2147483647</LeadHighLimit>
         <LeadLowLimit>268435456</LeadLowLimit>
         <LeadID>V6</LeadID>
         <LeadOffsetFirstSample>0</LeadOffsetFirstSample>
         <FirstSampleBaseline>0</FirstSampleBaseline>
         <LeadSampleSize>2</LeadSampleSize>
         <LeadOff>FALSE</LeadOff>
         <BaselineSway>FALSE</BaselineSway>
         <ExcessiveACNoise>FALSE</ExcessiveACNoise>
         <MuscleNoise>FALSE</MuscleNoise>
         <LeadDataCRC32>3765750255</LeadDataCRC32>
         <WaveFormData>
BgAGAAYABgAGAAYABgAGAAQABAAEAAQABQAGAAcACAAFAAQAAwACAAMABAAFAAYACAAI
AAgACAAFAAQAAwACAAUABgAHAAgABwAGAAUABAAGAAYABgAGAAYABgAGAAYABAAEAAQA
BAAFAAYABwAIAAcABgAFAAQABgAGAAYABgAGAAYABgAGAAUABAADAAIAAwAEAAUABgAF
AAQAAwACAAUABgAHAAgABwAGAAUABAACAAIAAgACAAMABAAFAAYABAAEAAQABAAGAAYA
BgAGAAkACwAMAAwACQAJAAoACgAOAA4ADwAPAA0ADAAMAA4ADgAOABAAEgAUABQAEgAQ
AA8ADgANAAwADwARABIAEgAOAAoACAAHAAkACQAKAAwACgAIAAYABAABAAEAAgACAAUA
BwAHAAcABAACAAEAAAACAAMABgAGAAQAAgABAAAA////////AQAFAAYABwAIAAYAAwAC
AAEAAgADAAQABAAGAAIA+v/y/+v/7f/3/wMAEQAfAC0ARQBlAIYApwDBANEA0QDJAL4A
qAB4AEQAIQAIAPf/7//y//j/+v/6//n/+f/3//X/9f/5//7/AAACAAIAAgAAAP7//f/9
//3//v8AAAIAAgABAAAA///+//z//f/+////AwADAAIAAAAAAP7//v///wEAAgADAAMA
AgACAAIAAQABAAEAAgADAAQABgAHAAgABQADAAEAAAAEAAYABgAHAAcABQAFAAQAAgAC
AAQABQAIAAgACAAIAAQAAwADAAQACAAJAAoACgAIAAgABgAGAAYABgAJAAsADQANAA0A
DQALAAoACgALAA8AEgAVABYAFAAUABUAFQATABUAFwAZAB4AHgAeAB4AHAAdAB4AHwAh
ACIAJQAnACcAJgAkACMAIwAmACYAKAArACsAKwAqACYAJAAjACMAIwAkACQAIQAgAB4A
GgAYABcAFQAVABUAFQAWABYAFAAQAA0ACwAKAA0ADQANAA0ADAALAAgABwAFAAYABgAI
AAsACwAKAAkABgAEAAMAAwAEAAcACQAKAAkACAAHAAYABAAEAAQABQAHAAkACQAHAAUA
AwACAAEAAwAEAAUABQAFAAQAAwACAAEAAAAAAAIABAAFAAYABwAEAAIAAQABAAQABQAF
AAUABQAFAAQAAwABAAEAAgACAAUABQAFAAQAAgAAAP////8AAAMABQAGAAYABQAEAAMA
AQABAAEAAwAFAAUABQAFAAIAAAD/////AAADAAUABgADAAIAAQD/////AAABAAIAAgAC
AAAAAAD+//3//f/+/wIAAgACAAIAAAD///3/+//7//z//P/+////AAABAAIA/v/8//v/
+//9///////////////9//z/+//7//z/+////wAAAAAAAP3/+//6//n/+v/9////AAD+
//z/+//6//j/+P/5//v//f/9//3//f/7//f/9//5//v//f/+//7//v/8//r/+P/6//r/
+v/6//3///8AAAAA/v/9//3//P8BAAIABAAFAAMAAgACAAQAAwACAAMABAAHAAgABwAG
AAMAAgABAAAAAAABAAEAAAD9//r/+f/5//b/9f/1//b/+f/4//f/9v/0//P/8//y//P/
9f/1//X/9v/0//P/8v/x//H/8//y//P/8v/y//L/8P/v/+7/7//w//D/8P/w/+//7f/t
/+3/6v/t//L/8v/y//D/6P/e/9n/2//h/+n/+f8NAB8AOwBfAIQApwDDANEAzwDJALwA
oABsADQADQDw/93/1f/W/9r/3P/e/9//4f/h/93/3f/f/+L/5P/n/+j/6f/o/+j/5//n
/+f/6P/q/+z/7P/t/+z/6//q/+n/6f/p/+n/7P/t/+3/7P/q/+j/6P/p/+v/7P/t/+3/
7v/u/+7/7f/q/+n/6f/p/+r/7P/t/+7/7P/r/+r/6v/s/+7/7v/v/+//7f/t/+z/6//q
/+v/6//v//D/8f/y/+//7f/s/+z/8P/x//L/8v/y//L/8P/w/+//7v/w//H/8//1//f/
+f/2//b/9//5//j/+v/8//z//v/+///////+////AAABAAYABgAGAAYABAAFAAYABwAL
AAwADwARABMAEgAQAA8ADAAOAA0ADgAQABEAEgASAA4ADAALAAsACQAKAAoABwAIAAYA
AgAAAP7/+//6//n/+//8//z/+v/3//X/9P/0//T/8//y//H/8f/x/+//7//s/+z/6//s
//D/8f/x//H/7f/s/+z/7f/s/+3/7f/s/+3/7v/v//D/7v/s/+r/6f/q/+3/7v/t/+r/
6f/p/+n/6v/s/+7/7//t/+z/6//q/+b/5P/j/+T/6P/p/+r/6//n/+b/5v/n/+r/6//r
/+v/7P/t/+3/7f/q/+n/6f/o/+r/6//s/+z/6P/m/+X/5f/n/+n/6v/q/+z/6//q/+n/
6P/n/+b/5//o/+n/6v/r/+j/5v/l/+X/4//l/+b/5v/m/+b/5v/l/+T/5P/k/+T/5//o
/+f/6P/k/+P/4//k/+T/5P/k/+T/5P/l/+X/5f/k/+T/4//k/+X/5v/n/+j/5P/i/+H/
4f/j/+X/5f/l/+X/5f/j/+L/4P/h/+P/4//l/+b/5v/m/+X/4//i/+H/4f/j/+T/5P/l
/+T/5P/k/+L/4v/j/+X/5f/l/+X/5f/n/+P/4v/k/+T/5P/k/+b/6f/r/+z/6v/p/+n/
6P/s/+z/7f/t/+z/7P/t//D/7v/u//D/8v/z//T/8//y/+//7v/t/+z/7f/v//D/8P/x
/+7/7f/t/+r/6f/p/+r/6v/o/+b/5P/h/+H/4v/i/+X/5//n/+f/6P/m/+X/5P/i/+P/
5v/m/+j/5v/l/+T/4v/h/+D/4f/k/+T/5P/k/+X/4//j/+P/4P/j/+T/5P/m/+T/3v/Y
/9H/zf/T/+H/8f8BABMALQBPAHQAmQC3AMcAyQDBALYAngBuADYADQDu/9n/0f/S/9T/
2P/Y/9n/2f/Z/9f/1//Z/9z/3v/h/+L/4//i/+L/4f/h/+H/4P/i/+T/5P/l/+T/4//i
/+D/4f/i/+P/5v/n/+f/5v/m/+T/5P/l/+b/5v/m/+X/5f/m/+f/5//l/+X/5v/n/+j/
6v/r/+z/6P/n/+b/5v/m/+j/6P/p/+r/6f/q/+r/6P/o/+r/6//u/+7/7v/u/+r/6f/p
/+r/7P/t/+7/7v/v//D/7//w/+3/7P/u/+//8v/z//T/9f/y//L/8//1//T/9v/4//j/
+f/6//z//f/8//3//v///wUABgAHAAgABgAHAAgACQAJAAoADQAPABAAEAAPAA8ADQAQ
ABAAEgAVABUAFQAUABIAEAAPAA8ADQAOAA4ACwANAAwACQAIAAQAAQAAAP////8AAAAA
/v/7//n/+P/4//v/+//7//v//P/7//j/9//1//b/9v/4//v/+//6//n/9//2//b/9//1
//f/+P/4//j/+P/4//j/9v/2//b/9//4//v//P/7//j/9//3//f/9f/2//f/9//6//r/
+v/6//j/9v/1//b/+P/5//r/+//5//j/+P/5//j/+f/5//n/+v/7//v/+//6//n/+f/4
//r/+//8//z/+f/4//j/+f/5//v//P/8//7//f/8//v/+f/5//n/+//9//3//f/9//r/
+P/3//f/+P/7//3//v////7//f/7//j/+P/4//j//f/+//3//v/6//n/+f/6//z//P/8
//z//f/9//z/+//6//r/+f/6//v//P/9//7/+f/4//j/+f/3//n/+f/5//r/+//6//r/
+v/7//3//f/+//7//f/8//r/+f/5//n/+f/7//z//P/9//z//P/8//v/+v/6//v//f/9
//3//f/7//f/9//5//n/+//8//7/AAD+//7//v/+/wAAAQABAAAAAgADAAUABgAGAAQA
AwABAAEAAgAEAAgABgAGAAgACgAIAAgABgAEAAcACAAJAAoACAAHAAUAAgAEAAIAAgAD
AAAA/////wAA/v/8//r/+P/6//v//f/+//3//f/7//n/+v/6//v//P/7//v//f/8//r/
+P/3//b/+P/5//r//f/7//r/+f/4//j/9//4//n//v/7//j/+P/4//T/8P/s/+n/6f/x
//n///8JABsAMQBPAHYAnQC/ANMA0wDJALoAqAB+AEoAJQAOAPv/7f/q/+z/7P/u/+v/
7f/v//H/8//3//b/9v/3//b/9f/y//b/9//5//v/+v/6//r/+P/4//j/+P/4//b/9//4
//n/+P/3//X/8v/2//b/+P/7//r/+v/6//n/+v/6//r/+f/7//v//P/9//r/+v/5//j/
+v/7//z//v/+//7//P/7//3/+//7//r/+//8////AQD///7//f/8//3//f/+/wAA////
/////v8AAAAA/v/+/wAAAAADAAUABAADAAIAAQACAAQABwALAAoACgAKAAgACgAKAAsA
CwAMAA8AEgAVABUAFAATABIAFQAXABkAGwAaABoAHAAdACAAIAAfAB8AIQAkACQAJgAl
ACMAIQAeACAAIAAhACMAIQAgAB4AGQAaABgAFAASABIAEQASABMADwAOAAwACAAJAAkA
CgAMAAkABwAFAAMAAwADAAEAAQADAAQABAAGAAYABQADAAEAAgACAAMABQACAAMAAwAC
AAIAAgACAAIAAwAEAAUABwADAAMAAQD9/wAAAQADAAUAAgACAAIAAQADAAIAAQAAAAIA
AgADAAYAAwABAP///f///wAAAgAFAAQAAwABAP//AQABAAAA//8AAAEAAwAEAAIAAQAA
AP7///8AAAIABQACAAMAAwACAAIAAQAAAP//AAABAAIABQAEAAMAAgABAAAAAAABAAMA
AgADAAMAAgACAAIAAgABAAMABAAFAAYABgAEAAAA/v8AAAEAAwAGAAYABAACAAAA////
//7//f/+/wAAAQAEAAEAAAD///7///8AAAIABQACAAMAAgABAAEAAQD///7/AAABAAMA
AwABAAAA/v/8/wAAAQADAAUAAQABAAAA/v8BAAAAAAAAAAIAAgADAAUAAwABAP///f8A
AP3//v8BAAAAAQABAAAA/v/+/wAAAAABAAEAAgACAP3//v/8//7/AAACAAQABgAGAAcA
BwAEAAMAAwAEAAUACgALAA0ACwAJAAgACAAMAAwADAAOAA8ADgANAAoACgAKAAoACgAM
AAwADQANAAsACQAFAAMABAAEAAQABQAFAAQAAQD+//7//f/9//7/AAABAAMAAwACAAAA
/f/7//3//v8AAAQAAwACAP///f/8//v/+//7////AAAAAAAA/v/9//v/+//9//7/AQAC
AAAA/P/2//D/7P/r/+//+f8FABEAHwAxAEsAawCOAK8AyQDTAM0AxQC2AJIAWAAsAA8A
+v/v/+//8v/2//b/8v/v/+//7//v//H/9//8//7////+//3/+v/4//f/9//3//r//P/+
//7//P/6//j/9v/5//v//f///wAA///9//r//P/6//r/+//9//7///////v/+v/5//f/
+f/7//7/AQD+//7//f/8//z/+//6//r//v8AAAAAAQD+//v/+v/4//v//P///wEA///+
//3//P/7//v//P/+/wAAAQACAAIAAQAAAP3//P///wAABAAHAAUABQAFAAUAAgACAAMA
BQAHAAoADQAOAA0ADAAMAAsADAAPABIAFQAXABYAFQAUABYAFwAYABkAHQAeACEAIwAg
AB4AGwAZABoAHgAfACIAIgAhACAAHgAeABwAGwAbAB0AHgAeABsAGQAWABEADgAOAA0A
DgAPAA0ADAAKAAYABQADAAIAAgAFAAUABQAFAAMAAQD9//v//P/+////AgACAAEA///9
//3//P/8//3///8BAAIAAgD+//z/+v/4//v//P/9/////v////7/+//8//v/+//7//n/
+v/7//v/+f/4//f/9v/4//j/+f/8//3//f/9//3/+f/4//j/+f/8//3//f/9//r/+f/3
//X/9v/3//n/+v/7//v/+//6//n/+P/4//n/+f/7//z//P/6//n/+P/3//j/+f/6//3/
/P/7//r/+f/3//b/9v/3//n/+//8//z/+v/4//b/8//0//b/+P/6//v/+v/3//b/9P/z
//P/9P/3//j/+f/6//j/9//1//P/9P/2//f/+v/5//j/9//2//P/8v/y//P/9P/3//j/
+f/2//X/8v/w//P/9f/4//n/9//2//T/8v/0//P/8//z//P/9f/2//b/9v/0//P/8v/y
//L/8//1//P/8//z//P/8//v/+//8f/z//X/9v/2//L/8v/w//P/9P/1//b/+P/5//n/
+P/1//X/9v/2//3//v8AAAEA/v/8//v//P/8//z//v8AAAIAAgAAAP7//f/8//v/+v/8
//3//f/8//v/+P/3//f/+P/3//f/+P/2//T/8v/w/+7/7f/t/+z/7v/x//L/8//w/+7/
7f/s/+7/7//y//L/8v/w/+//7v/r/+v/6//t/+//8P/x//L/7v/r/+r/6f/u/+//7v/y
//T/7v/m/9z/1//Z/+P/8f///xEAJwBDAGcAjgCxAMsA1wDRAMcAugCWAFwAKAAFAOr/
2f/V/9r/3P/c/9z/2//b/9v/2//d/9//5P/m/+r/6v/q/+j/5v/l/+X/5f/n/+r/7f/u
/+v/6v/p/+j/6P/p/+r/6//v/+//7v/s/+n/5v/l/+X/6P/q/+z/7f/s/+z/7P/r/+v/
6//s/+3/7//w//D/8P/s/+v/6v/q/+z/7v/u/+//7//t/+3/7P/s/+z/7v/v//L/8v/y
//L/7v/t/+3/7v/y//P/9P/0//T/9P/y//L/8P/w//P/9f/3//f/9//3//T/9P/1//f/
+P/6//z//P/8//z//f/9//3///8BAAMACAAIAAgACAAGAAcACAAJAA0ADgARABMAEQAQ
AA4ADQALAA4ADgAQABMAEwATABIAEAAOAA0ADQAPABAAEAANAAwACgAGAAQAAQD/////
///+//7//f/6//n/9//2//b/+f/5//n/+f/6//n/9v/1//T/9P/z//T/9v/3//f/9//0
//L/8f/x//L/9f/3//j/9//2//X/9P/0//T/9P/1//f/+f/5//f/9f/z//L/8f/z//T/
9f/1//f/9v/1//T/8//y//L/9P/2//f/+P/5//T/8v/x//H/8//1//b/9//5//n/+P/3
//X/9f/2//b/+f/5//n/+P/1//T/9P/1//f/+f/6//r/+v/5//j/9//2//X/9P/1//j/
+f/6//v/+P/2//X/9f/3//n/+v/6//f/9v/1//P/8//0//X/9v/5//r/+f/6//b/9f/1
//b/+v/6//r/+v/3//f/9v/1//X/9v/2//j/+v/6//r/+v/1//T/9P/1//f/+f/5//n/
+//7//n/+P/3//f/+P/3//v//P/8//z/+f/3//b/9f/3//n/+v/6//z/+v/5//j/9//2
//b/9//4//n/+v/7//f/8//z//b/+f/6//v//P/+///////+//3//f/+//7/AgACAAMA
AwD///7//v8AAAEAAgAFAAgABgAGAAQAAgACAAIAAgACAAMABQAGAAYABAAAAP7//f/+
//3//f/+//7//P/6//j/9//3//j/+P/5//v/+//7//j/9v/1//T/9v/3//r/+v/4//b/
9f/0//X/9f/1//f/+v/6//r/+v/4//X/9P/z//j/+//6//j/9v/y/+z/5P/f/+H/6//5
/wUAEwAnAD8AWwB8AKEAvQDLAM8AxQC4AKAAagA2ABMA+P/n/+P/6P/s/+7/7v/r/+v/
6f/n/+n/7//2//j/9//2//X/8v/w/+//7//v//P/9v/5//r/9v/0//L/8P/y//P/9P/1
//f/9//2//T/9P/y//L/8//3//j/+f/5//f/9v/1//P/9f/1//b/9//5//r/+v/6//f/
9f/z//L/9//6//v//f/8//n/+P/2//b/9v/4//n//P/8//z//P/4//f/9//4//z//f/+
//7//P/8//r/+v/8//z///8BAP///////////v/+////AQADAAYACQAKAAkACAAIAAcA
CAALAA4AEQASABIAEgASABAAEQASABMAGAAaAB4AIQAeABwAGQAXABgAHAAdACAAIQAh
ACEAIAAcABoAGQAZABoAHAAdABsAFwAUAA8ADAAOAA0ADgAPAAwADAALAAgABgADAAEA
AAACAAMABAAFAAIAAQD+//3///8AAAAAAgABAAEAAAD//////v/+////AQADAAQABAAC
AAAA/v/8//7//v/+////AQADAAMAAQD+//3//f/9////AAABAAEA///+//3//P/8//z/
/f8AAP///////////f/8//z//f8AAAEAAQABAAAA///9//v//P/9////AAD////////+
//3//P/8//3//v8BAAMABAADAAEA///9/////////wEAAQABAAEAAQD+//z/+//7//z/
//8BAAIAAQAAAP///f/9//7///8AAAIAAgAAAAAA/v/9//3//v8CAAIAAgACAAAA///9
//v//P/+////AgACAAIAAgACAP7//P/7//v//P///wAAAQD//////f/8//z//f//////
AgACAAEAAAD///3//P/7//7/AQADAAQAAwAAAP7//P/+//7///8BAAEAAQABAAEA///7
//v//f///wEAAgACAAEAAAABAAAA+//9/wIABAAGAAYABgAGAAUABQAEAAIABAAFAAcA
CAAKAAgABwAFAAYABgAHAAoACgAKAAwADgANAAwACQAGAAcACAAJAAoABwAHAAYABAAE
AAIAAgADAAIAAQABAAIAAQD+//v/+P/7//3/AAACAAEAAQD///3//v/8//v/+v/8//3/
AAAAAP///P/6//j/+v/7//z////9//z/+//6//r/+f/6//v/AgD///z/+P/2//T/8P/s
/+v/7f/z//v/AwANABkALQBLAHAAmQC5AM0AzwDDALYApgB8AEQAIQAKAPv/8f/s/+z/
7v/s/+n/7f/x//P/8//1//b/9v/2//b/9v/0//b/9//5//v/+v/6//r/+P/5//j/9//2
//n/+//9///////9//r/9v/5//j/+f/7//z//P/8//v/+P/4//j/9//4//n/+//9//r/
+v/5//j/+v/7//z//v/+//7//P/7//v/+f/5//j/+//8////AQAAAP7//P/6//r/+//9
/wAAAQABAAEAAAD+//7//P/8//3//v8CAAUAAgABAAAA//8BAAIABAAHAAcACAAJAAgA
CgAKAAsACwAMAA8AEgAVABYAFAASABAAEgAVABgAGwAbABoAGwAbABkAGAAWABUAFwAc
AB4AIgAgAB8AHgAcAB0AHAAcAB0AGwAcABwAGQAWABQAEAAOAA4ADQAOAA8ADQAMAAoA
BgAGAAUABQAGAAYABQAEAAMAAgABAP7//f/+/wAAAQAEAAMAAQD+//v/+//8//7/AQAA
AAEAAQAAAP3//P/7//r//f/+////AQD//////f/5//v/+//8//3//f/+///////+//z/
+v/4//r/+v/7//7//f/7//n/9//3//j/+v/9//3//f/8//v/+f/5//j/9//6//v//f/+
//3/+//5//b/+P/4//n/+//5//v//P/8//z/+//6//n/+//7//v//f/6//n/+P/3//f/
+P/6//3/+v/7//v/+v/7//r/+f/3//j/+v/8//7//f/8//n/+P/3//f/+P/6//r/+v/6
//r/+f/5//j/9//5//r/+v/8//r/+P/2//T/8//0//b/+f/4//n/+P/3//X/9f/z//L/
9f/3//r/+//5//j/9v/0//b/9//5//v/+f/5//j/9v/2//T/8//y//X/9v/4//v/9//1
//P/8f/1//P/9f/5//j/+f/5//j/9f/0//X/9P/5//v//P/6//j/9//2//X/9P/2//n/
+//8//3//f/+//7/AQAAAAAA//////7//v8AAP///v///wAAAQACAAEAAAD+//7//v/+
//z//f/9//z//P/6//r/+//4//X/8//y//X/9P/z//L/8f/x//L/8v/x//P/8//z//X/
9P/0//T/8P/v//D/7v/v/+7/7v/u/+7/7//w//P/8//y//H/8P/x/+//7//v/+z/6//s
//D/8v/w/+j/4v/f/9//5f/v//3/EQAnAEUAaQCQALMAyQDRAM0AwwC0AJQAXgAoAAUA
7v/d/9f/2P/c/9z/3v/h/+P/5f/h/+P/4//i/+T/6f/q/+v/6v/q/+n/6f/p/+n/6v/r
/+r/7P/s/+z/7P/r/+v/6//r/+//7//u/+z/7P/q/+r/6//q/+r/6v/p/+v/7P/t/+3/
7P/r/+v/6//t/+7/7v/u/+z/6//q/+r/6//s/+v/6//u/+3/7v/u/+v/6v/r/+v/7f/u
/+//8P/w/+//7//w//H/8f/x//D/8f/y//H/8v/v/+7/8P/x//T/9f/2//f/9P/0//X/
9//1//b/9//2//j/+v/9/////P/9//7///8EAAQABAAEAAYABwAIAAkACgAKAAwADQAQ
ABAADwAPAAwADgANAA4AEAARABIAEgAOAAwACwALAAoACgAJAAUABQAEAAEAAAD9//v/
+//7//z//P/7//j/+P/3//f/+P/3//X/8//x//L/8//y//P/8P/w/+//8P/x//H/8P/v
/+7/7v/v//H/8P/x//H/8P/w//D/8P/w/+//7v/t/+3/7f/v/+//7f/u/+3/7f/t/+v/
7P/t/+3/7v/u/+7/7v/r/+r/6v/s/+3/7f/t/+3/7f/s/+z/7f/t/+3/7P/r/+7/7//v
/+//7P/r/+v/6v/s/+3/7v/u/+3/7P/s/+3/7P/t/+3/7P/v/+//7//v/+7/7f/s/+3/
7//v/+//7//v/+7/7v/v/+7/7//v/+7/8P/w//D/7//u/+7/7v/u//D/8P/u/+7/7v/t
/+3/7v/v/+7/7f/s/+7/7//v/+//7v/u/+3/7v/w//D/8P/w/+//7v/u/+//7v/v/+7/
7f/w//H/8P/w/+3/7f/u/+3/7//w//D/8P/w/+//7//v/+3/7//w//D/8f/w//D/8P/v
/+7/7v/v//D/8f/y//P/8//v/+3/7f/u/+//8P/x//L/9f/3//j/+P/2//X/9f/0//v/
/P/+////+v/4//f/+P/6//r//P/+/wAAAAD+//z//P/8//z//P/+///////+//v/+P/3
//f/+P/3//f/+P/2//T/8v/w/+//7//w//D/8f/z//P/8//y//D/7//u/+7/7//y//L/
9P/y//H/8P/u/+3/7P/t//H/8v/z//T/8f/v/+//7//u//H/9P/2//T/8v/u/+b/2f/V
/9//7//9/wsAHQA1AFUAeACdALsAzQDRAMsAwACqAHwAQgAZAPj/5f/f/+D/5v/q/+r/
6f/n/+P/4//n/+n/7P/w//T/9P/0//L/8f/v/+7/7f/w//L/9P/0//P/8v/x//D/7v/v
//D/8f/1//X/9P/y//D/7v/u/+//8//0//X/9f/0//T/9P/z//H/8f/y//P/9f/2//b/
9v/0//P/8v/y//X/+P/5//v/+f/3//f/9v/1//T/9f/1//f/+P/5//r/9v/1//X/9v/6
//v//P/8//r/+v/4//j/+P/4//v//f////////////3//P/8//3///8CAAUABgAEAAQA
BQAFAAUABwAJAAsAEAAQABAAEAAPAA8ADwAPABIAFAAYABsAGQAYABYAFQAVABgAGAAa
ABwAHQAeAB4AGwAYABYAFQAWABgAGQAXABQAEgAOAAwACwAJAAkACQAKAAoACQAGAAQA
AQD///7/AQABAAEAAQACAAEA/v/9//z//P/7//z//v/////////8//r/+f/5//r//f//
/wAA/v/8//r/+P/4//j/+P/5//z///8AAP///P/5//f/9f/2//j/+v/7//v/+v/5//j/
9//2//b/+P/7//v/+//7//f/9v/2//f/+v/7//v/+//5//n/+P/3//f/9//4//j//P/9
//7//v/6//j/9//3//n/+//8//z//P/7//r/+f/3//f/9//5//r/+//8//3/+v/4//f/
9//3//n/+v/6//n/+P/3//X/9f/2//f/+P/7//z/+//8//j/9f/z//L/9f/2//f/+P/3
//f/9v/1//X/9v/2//j/+f/6//v//P/4//b/9f/1//b/+f/6//v/+v/5//b/9P/0//X/
9//3//r/+v/5//j/9//1//T/8//0//f/+f/6//j/9v/1//T/9P/0//X/9//4//n/+v/7
//r/9f/0//X/9//5//r/+v/6//j/+P/0//L/9f/2//f/+P/7//3//v/+//z/+//7//r/
AAAAAAEAAQD///7//v8AAAAAAAACAAQABAAEAAIAAAD+//7//v/+/wAAAQABAAAA/v/6
//j/9//2//X/9f/2//f/9v/1//T/8v/x//H/8P/z//X/9f/1//P/8P/u/+z/7f/v//P/
9P/y//D/7//u/+3/7f/t/+//8v/y//L/8v/v/+3/7f/t/+z/7//w//T/8v/q/+L/2v/Z
/93/6f/3/wUAFQArAEcAawCOAK0AvwDDAL0AswCkAH4ARAAYAPv/5v/b/9v/3P/g/+D/
4P/h/+P/4f/h/+H/4//o/+z/7P/s/+z/6v/o/+f/5//n/+b/6P/q/+r/6f/o/+f/5v/o
/+n/6v/r/+7/7//v/+7/7P/o/+b/5f/p/+r/6//r/+r/6v/q/+n/5//n/+j/6f/q/+z/
7f/u/+r/6f/o/+j/6v/s/+z/7f/r/+n/6f/o/+j/6P/q/+v/7f/u/+//8P/t/+v/6v/q
/+7/7//w//D/8P/w/+7/7v/t/+z/7v/v//D/8f/y//P/8P/w//H/8//0//b/+P/4//j/
+P/5//n/9//5//v//f8AAAAAAAAAAAIAAwAEAAUABwAIAAsADQALAAoACAAHAAcACgAK
AAwADgAPABAAEAALAAgABgAFAAYACAAJAAcABAACAP7//P/6//f/9v/1//X/9v/2//T/
8f/v/+7/7v/w//H/8v/z//H/7//r/+n/6//s/+z/7v/v/+//7v/t/+n/6P/o/+n/6f/r
/+z/7P/p/+j/5//m/+T/5P/k/+X/6P/r/+z/6//n/+X/5P/j/+T/5v/o/+n/5//m/+X/
5P/j/w==
         </WaveFormData>
      </LeadData>
   </Waveform>
</RestingECG>
