# Supplementary material for: Detection of Left Atrial Enlargement Using a Convolutional Neural Network-Enabled Electrocardiogram
Source: Front Cardiovasc Med. 2020 Dec 17;7:609976. doi: 10.3389/fcvm.2020.609976 (PMC7773668; doi:10.3389/fcvm.2020.609976)
Supplement: Supplementary file 3 [file Data_Sheet_3.ZIP › normal2/1802017375_5249_0000001J.XML]

<?xml version="1.0" encoding="Windows-1252"?>
<!DOCTYPE RestingECG SYSTEM "restecg.dtd">
<RestingECG>
   <PatientDemographics>
      <PatientID>1802017375</PatientID>
      <PatientAge>65</PatientAge>
      <AgeUnits>Years</AgeUnits>
      <Gender>Female</Gender>
      <PatientLastName>zhaomeizhi</PatientLastName>
   </PatientDemographics>
   <TestDemographics>
      <DataType>Resting</DataType>
      <Site>1</Site>
      <AcquisitionDevice>MAC55</AcquisitionDevice>
      <Status>Unconfirmed</Status>
      <Priority>Normal</Priority>
      <AcquisitionTime>08:48:16</AcquisitionTime>
      <AcquisitionDate>03-18-2017</AcquisitionDate>
      <CartNumber>1</CartNumber>
      <AcquisitionSoftwareVersion>009C</AcquisitionSoftwareVersion>
      <XMLSourceVersion>MAC5000 v1.0</XMLSourceVersion>
   </TestDemographics>
   <RestingECGMeasurements>
      <VentricularRate>84</VentricularRate>
      <AtrialRate>84</AtrialRate>
      <PRInterval>152</PRInterval>
      <QRSDuration>88</QRSDuration>
      <QTInterval>352</QTInterval>
      <QTCorrected>415</QTCorrected>
      <PAxis>71</PAxis>
      <RAxis>12</RAxis>
      <TAxis>59</TAxis>
      <QRSCount>14</QRSCount>
      <QOnset>213</QOnset>
      <QOffset>257</QOffset>
      <POnset>137</POnset>
      <POffset>189</POffset>
      <TOffset>389</TOffset>
      <ECGSampleBase>500</ECGSampleBase>
      <ECGSampleExponent>0</ECGSampleExponent>
   </RestingECGMeasurements>
   <Diagnosis>
      <Modality>Resting</Modality>
         <StatementCount>2</StatementCount>
         <LabelText>12SL ��ϳ���</LabelText>
      <DiagnosisStatement>
         <StmtFlag>ENDSLINE</StmtFlag>
         <StmtText>�������</StmtText>
      </DiagnosisStatement>
      <DiagnosisStatement>
         <StmtFlag>ENDSLINE</StmtFlag>
         <StmtText>���� ECG</StmtText>
      </DiagnosisStatement>
   </Diagnosis>
   <Waveform>
      <WaveformType>Rhythm</WaveformType>
      <WaveformStartTime>0</WaveformStartTime>
      <NumberofLeads>8</NumberofLeads>
      <SampleType>CONTINUOUS_SAMPLES</SampleType>
      <SampleBase>500</SampleBase>
      <SampleExponent>0</SampleExponent>
      <HighPassFilter>16</HighPassFilter>
      <LowPassFilter>150</LowPassFilter>
      <ACFilter>NONE</ACFilter>
      <LeadData>
         <LeadByteCountTotal>10000</LeadByteCountTotal>
         <LeadTimeOffset>0</LeadTimeOffset>
         <LeadSampleCountTotal>5000</LeadSampleCountTotal>
         <LeadAmplitudeUnitsPerBit>4.88</LeadAmplitudeUnitsPerBit>
         <LeadAmplitudeUnits>��V</LeadAmplitudeUnits>
         <LeadHighLimit>2147483647</LeadHighLimit>
         <LeadLowLimit>268435456</LeadLowLimit>
         <LeadID>I</LeadID>
         <LeadOffsetFirstSample>0</LeadOffsetFirstSample>
         <FirstSampleBaseline>0</FirstSampleBaseline>
         <LeadSampleSize>2</LeadSampleSize>
         <LeadOff>FALSE</LeadOff>
         <BaselineSway>FALSE</BaselineSway>
         <ExcessiveACNoise>FALSE</ExcessiveACNoise>
         <MuscleNoise>FALSE</MuscleNoise>
         <LeadDataCRC32>2198997739</LeadDataCRC32>
         <WaveFormData>
9f/1//X/9v/2//b/9v/2//T/9P/0//T/9v/2//f/9//4//v/+//5//v///8CAA0AGQAj
ACwAOABHAFQAYQBjAFwARgAqABEAAgD3/+z/5f/p//D/9//6//3//v/8//3/+//5//j/
9//0//H/9f/1//P/8//z//P/8//z//X/9f/1//X/9f/1//X/9f/1//X/9f/1//X/9f/2
//b/9f/1//X/9f/1//X/9v/2//b/9v/2//b/9v/2//b/9v/2//f/9//2//b/9v/2//f/
9f/2//b/9v/2//b/9v/2//j/+f/5//n/9//3//n/+f/5//n/+//8//3//f///wAAAAAB
AAIABAAEAAUABQAGAAgACAAIAAgACgAKAAoACgAKAAoACgAKAAoACgAJAAkACQAJAAgA
CAAIAAYABgAFAAQAAwADAAIAAQABAAEAAAD+//7//P/7//n/+f/5//f/+f/4//j/+P/2
//X/9f/1//X/9f/1//X/9P/0//T/9P/0//T/9P/0//T/8//z//P/8//z//P/8//z//P/
9P/0//L/8v/x//H/8//z//P/8//y//L/8v/y//T/9P/0//X/8//z//P/8v/y//L/8v/y
//L/8v/x//H/8P/w//D/8P/x//H/8f/x//P/9P/1//X/8//z//P/8//0//T/9P/1//X/
9f/1//X/9f/1//X/9f/1//b/9v/2//T/9P/0//T/9f/1//X/9f/0//T/8//z//b/9v/2
//b/9v/1//X/9f/z//P/8//z//X/9f/1//X/9v/2//b/9v/0//P/9P/0//T/9P/0//b/
9v/3//f/9f/1//T/9P/1//X/9f/1//X/9f/1//b/9v/3//n/+f/7//z//P/9//3//v/+
//7//P/9//7//v/+//7//v/+/////v/7//n/9//2//X/9P/0//T/9P/0//X/9f/1//X/
9P/z//L/8P/x//L/8//0//H/8f/x//H/8v/y//L/8v/0//T/9P/0//b/8P/w//P/8//0
//f/9f/z//f//f8CAAcAEQAfACgANABBAFAAXwBlAF4ATAAwABUAAgD3/+z/5f/l/+r/
7//0//f/+v/6//v/+//3//T/8//y//H/8f/z//P/8//x//H/8f/x//H/8f/x//H/8f/x
//H/8f/v/+//7//v//H/8f/y//L/8f/x//H/8f/x//H/8v/y//L/8v/y//L/8v/y//L/
8v/y//P/8//y//L/8v/y//P/8f/y//L/8v/0//T/9P/0//b/9//3//f/9//3//n/+f/3
//f/+f/6//n/+f/7//z//P/9//7/AAACAAMAAwAEAAYABgAGAAYACAAIAAgACAAIAAgA
CAAIAAgACAAHAAcABwAHAAYABgAGAAQABAADAAIAAQABAAAA/////////v/8//z/+v/5
//n/+f/5//f/+f/4//j/+P/2//X/9f/1//X/9f/1//X/9v/2//b/9v/0//T/9P/0//T/
8//z//P/8f/x//H/8f/x//H/8v/y//T/9P/z//P/8//z//P/8//y//L/8v/y//L/8v/y
//P/8//z//P/8v/y//L/8v/y//L/8v/x//H/8v/y//L/8v/z//P/8//z//P/9P/1//X/
8//z//P/8//0//T/9P/1//X/9f/1//X/9f/1//X/9f/z//T/9P/0//b/9v/2//b/9f/1
//X/9f/2//b/9f/1//b/9v/2//b/9P/z//P/8//z//P/8//z//P/8//z//P/9P/0//T/
9P/2//b/9f/0//P/8v/0//T/9f/1//P/8//y//L/8//z//P/8//0//X/9v/4//j/+f/7
//v/+f/6//r/+//7//z//P/8//7///8AAAAA/v/+//7//v/7//r/9//1//f/9v/1//T/
9P/0//T/9P/z//P/8//z//P/8//z//L/8v/y//L/8v/x//H/8f/x//L/8v/y//L/8P/w
//D/8P/y//T/9P/1//P/9P/3//f/9f/5//3/BAANABkAIwAsADoASQBUAGEAZwBYAD4A
IgALAPz/8//m/+H/5f/u//P/9v/5//r/+v/5//n/9f/2//X/8v/z//X/8//x//P/8//z
//P/8//z//P/8//z//H/8f/x//H/8//z//P/8//z//P/9P/0//P/8//z//P/8//z//T/
9P/y//L/8v/y//T/9P/0//T/9P/1//X/9P/0//T/9P/1//X/9v/2//b/9P/0//T/9P/2
//f/9//3//f/9//5//n/+f/5//v//P/7//v//f/+//7///8AAAIABAAFAAUABgAGAAYA
BgAGAAgACAAIAAgACgAKAAoACgAKAAoACQAJAAcABwAGAAYABgAEAAQAAwAEAAMAAwAC
AP////////7//v/+//z/+//5//n/+f/3//n/+P/4//j/9v/1//X/9f/1//X/9f/1//T/
9P/0//T/9v/2//b/9v/0//P/8//z//P/8//z//P/9f/1//b/9v/0//T/8//z//P/8//z
//P/8v/y//L/8v/y//L/8v/z//P/8//z//L/8v/y//L/8v/0//T/8//z//T/9P/0//T/
9f/1//X/9f/1//b/9//3//f/9//3//f/9v/2//b/9//3//f/9//3//n/+f/5//n/9//4
//j/+P/4//j/+P/4//n/+f/5//n/+P/4//f/9//2//b/9v/2//f/9//4//n/9//3//f/
9//5//f/9f/3//j/9v/2//b/9v/4//j/+f/5//f/9//2//b/9//3//f/9//4//n/+v/8
//r/+//9//3///8AAAAAAQD//wAAAAAAAAAAAQACAAIAAgACAAIAAgD///7/+//5//v/
+v/5//j/+P/4//j/+P/3//f/9//3//n/+f/5//j/9v/2//b/9v/3//f/9//3//b/9v/2
//b/+P/4//j/+P/4//j/+v/5//f/+P/7//v/+/8BAAcADgAVAB8AKQAwAD4ATQBaAGMA
YwBQADIAFAABAPb/6f/i/+X/6//u//X//v/9//z//v////3/+//6//v/+v/3//f/9//3
//f/9//3//f/9//3//f/9//3//X/9f/1//X/9//3//f/9//3//f/+P/4//n/+f/5//n/
+f/5//r/+v/4//j/+P/4//r/+v/6//r/+P/5//n/+P/4//j/+P/5//n/+v/6//r/+v/6
//r/+v/8//3//f/9//3//f///////////wEAAgADAAMABQAGAAYABwAIAAoADQAPABAA
EgASABAADgAMAA4ADgAOAA4AEAAQABAAEAAOAA4ADQANAA8ADwAOAA4ADgAMAAwACwAK
AAkACQAIAAUABQAFAAQAAgACAAAA//8BAAEAAQD//////v/+//7//v/9//3//f/9//3/
/f/9//r/+v/6//r//P/8//z//P/8//v/+//7//3//f/9//3/+//7//z//P/6//r/+f/5
//v/+//7//v/+v/6//r/+v/6//r/+v/7//v/+//7//r/+v/6//r/+v/8//z/+//7//z/
/P/8//z//f/9//3//f/7//z//f/9/////////////v/+//7/////////////////////
/////f/+//7//v/+//7//v/+////////////AAAAAP/////+//7//v/+/wAA////////
////////////////AAD+//7//v/+//7//v//////AAABAAEAAgACAAEAAAD//wEAAQAB
AAIAAgADAAUABQADAAQABAAFAAcACAAIAAgABgAHAAgACAAKAAoACgAKAAsACgAHAAUA
AwACAAEAAAAAAAAAAAAAAP//////////AQABAAEAAAD+//7//v/+//3//f/9//3//v/+
//7//v8AAAAAAAAAAAQAAAD+////AQACAAUAAwADAAUACwAQABUAIQArADAANgBDAFIA
YQBlAFwAQAAiAA8AAgD3/+7/5//p//D/9//+/wMABgAEAAUABQADAAAAAQAAAP3//f//
////AQD///////////3//f/9//3//f/9//3//f////////////3//f/+//7//f/9//3/
/f//////AAAAAAAAAAAAAAAAAAAAAAAAAAAAAAEAAQAAAAAAAAAAAAEAAQACAAIAAgAA
AAAAAAAAAAAAAQABAAEAAwADAAUABQAFAAUABwAIAAcABwAJAAoADAANAA4AEAAQABEA
EQASABQAFAAUABQAFAAUABQAFAAUABQAFAAUABQAFAATABMAEwATABIAEgASABAAEAAP
AA4ADQANAAwADQANAA0ADAAIAAgABgAFAAUABQAFAAMAAwACAAIAAgACAAEAAQABAAMA
AwADAAMAAgACAAIAAgACAAIAAgACAAIAAQABAAEAAAD///7//f/+////AQACAAAAAAD/
///////////////+//7//v/+//7//v/+/////////////v/+//7//v/+//7//v/9//3/
AAAAAAAAAAABAAEAAQABAAEAAgADAAMAAQABAAEAAQACAAIAAgADAAEAAQABAAEAAQAB
AAEAAQABAAIAAgACAAAAAAAAAAAAAAABAAIAAwACAAIAAQABAAIAAgACAAIAAAD/////
//8BAAEAAQABAP////8BAAMABAADAAIAAQAAAAAAAAABAAEAAQABAAAAAAD/////////
/wEAAQABAAIAAgADAAUABQAFAAYABgAHAAcACAAIAAgACAAJAAoACgAKAAoACgAKAAkA
CAAFAAMAAwACAAEAAAAAAAAAAAAAAAEAAQABAAEA/////////v8AAAAAAAAAAP3//f/9
//3//v/+//7//v/+//7//v/+//7//v8AAP////8CAAMA/////wUACQAMABMAHwApADAA
OgBJAFYAZQBtAGoAVgA6AB8ADAABAPT/6//t//L/9//+/wUABAAEAAMAAwABAP7/+//8
//3/+//7//3////+//3//P/7//z//f/+/////v/9//z/+//9//3//f/9//v/+//8//z/
+//7//v/+//9//3//v/+//7//v/+//7/AAAAAAAAAAD+///////+//z//P/8//3///8A
AAAAAAAAAAAAAAAAAAAAAQABAAEA/////wEAAQABAAEAAwAEAAcABwAJAAoACQAJAAkA
CgAMAA0ADQAOAA4ADgAOAA4AEgASABIAEgAUABQAFAAUABIAEgARABEAEQARABAAEAAQ
AA4ADgANAAwACwALAAoACwALAAsACgAIAAgABgAFAAUABQAFAAMAAwACAAIAAgACAAEA
AQABAP///////////v/+//7//v8AAAAAAAAAAAAA////////////////////////AAAA
AAAAAAD///////////////8AAAAAAAAAAAAAAAAAAAEA/////////v/+//7//v/+/wAA
AAD/////AAAAAAAAAAD//////////wEAAgADAAMAAwADAAMAAwAAAAAAAAABAAEAAQAB
AAEAAwADAAMAAwADAAQABAAEAAIAAgACAAIAAwADAAMAAwAEAAQAAwADAAQABAAEAAQA
BgAFAAUABQADAAMAAwADAAMAAQACAAQABAAEAAQAAgACAAMAAwADAAMAAgACAAMAAwAD
AAMABQAFAAUABgAGAAcACQAJAAkACgAKAAsACwAMAAwADAAMAA0ADgAOAAwADAAMAAwA
DQAMAAkABwAFAAQAAwACAAQABAAEAAQAAwADAAMAAwABAAEAAQAAAAIAAgACAAIA////
//////8CAAIAAgACAAIAAgACAAIABAACAAAAAQAFAAYAAwADAAUACQANABYAHwApADMA
PgBKAFsAagBzAG8AXgBGACoAFQAKAP//9P/x//X/+v8DAAgACQAIAAoABwADAAEAAgAD
AAAA//8BAAEAAQABAAEAAQABAAEA//////////8BAAEAAQABAAEAAQABAAEAAQABAAIA
AgABAAEAAQABAAEAAQACAAIAAAAAAAAAAAAAAAAAAAAAAAIAAwADAAIAAgACAAIAAwAD
AAQABAAEAAQABAAEAAQABAAFAAUABQAFAAUABwAHAAcABwAJAAoACwALAA0ADgAOAA8A
EAASABIAEwATABQAFgAWABYAFgAWABYAFgAWABYAFgAWABYAGAAYABcAFwAVABUAFAAU
ABYAFAAUABMAEgARABEAEAANAA0ADQAMAAoACgAIAAcACQAJAAkABwAFAAQABAAEAAQA
AwADAAMAAwADAAMAAwACAAIAAgACAAIAAgACAAIAAgABAAEAAQABAAEAAQABAAMAAwAE
AAQAAgACAAEAAQABAAEAAQABAAIAAgACAAIAAAAAAAAAAQABAAEAAQAAAAAAAAAAAAAA
AAAAAP////8AAAAAAAAAAAEAAQABAAEAAQACAAMAAwABAAEAAQABAAIAAgACAAMABQAF
AAUABQADAAMAAwADAAMABAAEAAQABAAEAAQABAADAAMAAwADAAQABAADAAMABAAEAAQA
BAAGAAUABQAFAAMABQAFAAQABAAEAAQABAAEAAQABQAFAAUABQAEAAQAAwADAAMAAwAF
AAUABQAGAAYABwAJAAkACQAKAAoACwAJAAoACgAKAAwADQAOAA4ADgAOAA4ADgANAAwA
CQAHAAUABAADAAIAAgACAAIAAgADAAMAAwADAAMAAwADAAIAAAAAAAAAAAABAAEAAQAB
AAIAAgACAAIAAAAAAAAAAAACAAIAAgABAP//AAAFAAUAAwAFAAsAEAAXACEAKwA2AEIA
UwBiAG8AdQBsAFYAOAAfAAwAAwD6/+//7f/y//v/AAADAAYABgAFAAUAAwACAAEAAAD/
/////////wEA////////////////////////////////////////////////AAAAAP//
/////////f/9//7//v/+//7//v/+//7//v/+//7/AAABAAEAAAAAAAAAAAABAAAAAAD/
//7///8AAAEAAgACAAMAAwADAAMAAwAFAAUAAwADAAUABgAHAAcACQAKAAwADQAOABAA
DgAPAA8AEAASABIAEgASABIAEgASABIAEwAUABUAFgAVABQAEgARABIAEwATABQAEgAQ
ABAADwAPAA8AEAAQAA4ADQAMAAoABgAGAAQAAwAFAAUABQADAAMAAgACAAIABAADAAMA
AwACAAEAAAD//wAAAAAAAAAAAAAAAAAAAAAAAP////////3//f/9//3//////wAAAAAA
AAAA////////////////AAAAAAAAAAD+//7//v////3//f/9//z//v/+//7//v/+//7/
/f/9//7//v/+//7//f/9//3//f/9//7///////3//f/9//3//f/+////AQAAAP///v/9
//7///8AAAEAAAAAAP///v8AAAAAAAAAAP///////////v/+//3//f8AAAAAAAAAAAIA
AQABAAEAAQAAAAAAAAAAAAAAAAAAAAEAAQD//////v/+////////////AQABAAEAAgAC
AAMABQAFAAUABgAGAAcABQAGAAYABgAIAAkACgAKAAoACgAKAAoACQAIAAUAAwABAAAA
///+/wAAAAAAAAAA///////////////////+//7//v/+//7////////////+//7//v/+
//7//v/+//7/AAD+//7///8BAAQAAwABAAEABQAJABAAFwAfACsANgBCAE0AWgBpAG8A
aABUADYAGQAIAP//9P/r/+v/8P/3//7/BQAEAAQAAwADAAMABAADAP7//f////3/+//9
//3//f/9//3///////////////////////7//f/8//v//f/9//7//v/9//3//f/9//3/
/f/+//7//v/+//7//v/+//7//v/+//7///////7/AAAAAAAAAQD//wAAAAAAAAAAAAAA
AAAAAgADAAMAAwABAAEAAwADAAUABQAHAAgABwAHAAkACgAKAAsADAAOAA4ADwAPABAA
EgASABIAEgAUABQAFAAUABQAFAAUABQAFQAWABYAFwAWABUAEwASABQAEgASABEADwAN
AAwACgAKAAsADAAMAAoACgAIAAcABQAFAAUAAwAFAAQABAAEAAIAAQABAAEAAQABAAEA
AQAAAAAAAAAAAAAAAAAAAAAAAgABAAEAAQABAAEAAQABAAAA//////7//v/+//3//f//
/////////wAAAAAAAAAA/v/+//7////////////+//7//v/+//7//P/8//v/+////wAA
AQACAAEAAQABAAEA//8AAAEAAQABAAEAAQABAAAAAAAAAAEAAwADAAMAAwADAAMAAwAD
AAEAAgACAAIAAgACAAIAAgADAAMAAwADAAQABAADAAMABAAEAAQABAAAAAEAAQAAAAIA
AgACAAIAAgACAAMAAwADAAMAAgACAAUABQAFAAUAAwADAAMABAAEAAUABwAHAAkACgAK
AAsACgAKAAkACAAKAAsADAAMAAwADAAMAAwADAAMAAoACQAJAAgABwAGAAQABAAEAAQA
AQABAAEAAQABAAEAAQAAAAIAAgACAAIA//////////8CAAIAAgACAAAAAAAAAAAAAAAA
AAAAAQABAAAAAwAFAAMAAwAJAA4AEwAdACkAMAA4AEMAUABdAGUAXgBIACwAEwACAPf/
7P/p/+v/7v/z//z/AwAEAAQABQAFAAMAAgABAAAA/f/7////AQD9/////////////f/9
//3//f////////////3//f/9//3//f/9//7//v/9//3//f/9//////8AAAAAAAAAAAAA
AAD+//7//v/+/wAAAQABAAAAAAAAAAAAAQADAAQABAAEAAIAAgACAAIAAgADAAMAAwAF
AAUABwAHAAUABQAHAAgACwALAA0ADgAOAA8AEAASABIAEwATABQAFgAWABYAFgAWABYA
FgAWABgAGAAYABgAGAAYABcAFwAXABcAFgAWABgAFgAWABUAEgARABEAEAAPAA8ADwAO
AAoACgAIAAcACgALAAwACwAKAAgABwAGAAgABwAHAAcABwAHAAcABwAGAAYABgAGAAQA
BAAEAAQABgAFAAUABQAHAAcABwAHAAUABQAGAAYABgAGAAUABQAFAAUABQAFAAYABgAG
AAYABAAEAAQABQAHAAcABwAGAAQABAAEAAQABgAGAAUABQAGAAYABgAGAAcABwAHAAcA
BQAGAAcABwAFAAUABQAFAAcACAAJAAsACwALAAsACwAJAAkACQAJAAoADAANAA4ACwAK
AAkACAAIAAkACgALAAwADAALAAsACgAKAAoACgAMAAsACwALAA0ACgAIAAgACAAIAAoA
CgALAAsADQANAAwADAALAAsACwALAAsACwALAAwADAANAA8ADwANAA4ADgAPAA0ADgAO
AA4ADgAPABAAEAAQABAAEAAQAA0ADAAJAAcABwAGAAUABAAEAAQABAAEAAMAAwADAAMA
BQAFAAUABAADAAIAAQAAAAEAAQABAAEAAgACAAIAAgACAAIAAgACAAIAAAAAAAEAAwAE
AP//+/8BAAkACwAMABMAHwA1AEAAQgBNAGAAbQBxAGYATAAwABkACgD///j/8//x//b/
/f8CAAUAAgAAAP/////9//z/+//6//n/9//1//X/9f/1//X/9f/1//X/9f/1//X/8//z
//P/8//1//X/9f/1//P/8//0//T/8//z//P/8//z//P/9P/0//T/9P/0//T/9P/0//T/
9P/2//f/9//2//T/9P/0//X/8//0//T/9P/2//b/9v/2//j/+f/5//n/+f/5//v/+//5
//n/+//8//3//f///wAAAAABAAIABAAEAAUABQAGAAgACAAIAAgACgAKAAoACgAMAAwA
DAAMAAoACgAJAAkACgALAAsADAALAAgABwAFAAQAAwADAAIAAwADAAMAAgAAAAAA/v/9
//3//f/9//v/+//6//r/+v/6//n/+f/5//n/+f/5//n/9v/2//b/9v/4//j/+P/4//b/
9f/1//X/9//3//f/9//1//X/9v/2//j/+P/3//f/9//3//f/9//2//b/9v/2//j/+P/4
//n/9//3//f/9v/2//b/9v/2//b/9v/1//X/9P/0//T/9P/1//X/9f/1//X/9v/3//f/
9f/1//X/9f/2//b/9v/3//X/9f/1//X/9//3//f/9//3//j/+P/4//j/+P/4//j/9//3
//f/9//4//j/9//3//r/+v/6//r/+P/3//f/9//5//f/9//4//j/+P/4//j/+P/4//n/
+f/5//n/+P/4//n/+f/5//n/+f/5//n/+v/6//v//f/9//3//v/+//////8AAAAAAAD+
////AAAAAAAAAAAAAAAA///+//v/+f/5//j/9//2//b/9v/2//b/9f/1//X/9f/z//P/
8//y//P/9P/1//b/8//z//P/8//0//T/9P/0//T/9P/0//T/9v/0//T/9f/3//j/+f/3
//n//f8BAAYAEQAfACkAMgA+AE0AXABnAGUAVAA2ABwACQD8//H/6v/n/+f/7v/1//r/
+//8//z/+//5//X/9v/1//T/8//1//X/8//1//P/8//z//P/8//z//P/8//1//X/9f/1
//P/8//z//P/8//z//T/9P/1//X/9f/1//P/8//0//T/9P/0//T/9P/0//T/9P/0//b/
9//3//b/9v/2//b/9//1//b/9v/2//j/+P/4//j/+P/5//n/+f/5//n/+//7//v/+//9
//7//f/9////AAACAAMABAAGAAYABwAHAAgACAAIAAgACAAMAAwADAAMAAwADAAMAAwA
DAAMAAsACwALAAsACgAKAAoACAAIAAcABAADAAMAAgADAAMAAwACAAAAAAD+//3/+//7
//v/+f/5//j/+P/4//j/9//3//f/9//3//f/9//4//j/+P/4//b/9v/2//b/+P/3//f/
9//3//f/9//3//f/9//4//j/+P/4//f/9//3//f/9//3//b/9v/2//b/9v/2//b/9//1
//X/9f/0//b/9v/2//b/9P/0//P/8//0//T/9P/0//X/9f/1//X/8//0//X/9f/3//f/
9//3//b/9v/2//f/9f/1//X/9f/3//f/9//3//f/+P/4//j/9v/2//b/9v/3//f/9//3
//j/+P/3//f/9v/2//b/9v/4//f/9//3//f/9//3//f/9//4//b/9v/2//b/+P/4//n/
+f/3//f/9v/2//n/+f/5//n/9//3//f/+P/4//n/+//7//3//v/+/////f/+//7//v8A
AAEAAgACAAIAAgACAAIA///+//v/+f/5//j/9//2//b/9v/2//b/9f/1//X/9f/1//X/
9f/0//T/9P/0//T/9f/1//X/9f/0//T/9P/0//T/9P/0//T/9v/4//j/9//3//j/+f/5
//f/+/8BAAgADwAZACMALgA4AEkAWgBpAGkAXgBEACYADwACAPn/7P/l/+n/7v/x//j/
/f/8//z/+//5//v/+v/5//j/9//1//P/9f/3//X/9f/1//X/8//z//P/8//1//X/9f/1
//f/9//3//f/9f/1//b/9v/2//f/+P/5//j/9//3//b/+P/4//j/+P/2//b/9v/2//b/
9//3//b/+P/4//j/+f/3//j/+P/4//j/+P/4//j/+P/5//n/+f/7//v//f/9//3//f//
/wAA/////wEAAgAEAAUABgAIAAgACQAJAAoADAAMAAwADAAOAA4ADgAOAA4ADgAOAA4A
DgAOAA0ADQANAA0ADAAMAA4ADAAMAAsACgAJAAkACAAFAAUABQAEAAQABAACAAEAAQAB
AAEA///9//z//P/8//z/+//7//v/+f/5//n/+f/6//r/+v/6//r/+v/6//r/+v/5//n/
+f/7//v/+//7//n/+f/6//r/+v/6//n/+f/5//n/+f/5//j/+P/4//j/+P/4//j/+f/5
//n/+f/4//r/+v/6//r/+v/6//n/+f/5//j/9//2//n/+f/5//n/9//4//n/+f/5//n/
+f/5//r/+v/6//v/+//7//v/+//7//v/+//7//v//P/8//z/+v/6//r/+v/7//v/+//7
//r/+v/5//n//P/8//z//P/8//v/+//7//v/+//7//v/+//8//z//P/8//z/+v/6//v/
+//7//v/+v/6//3//f/9//3//f/9//3//v/+////AQABAAEAAgACAAMAAwAEAAQABAAE
AAUABgAGAAYABgAGAAYABAACAP7/+//9//z/+//6//r/+v/6//r/+f/5//n/+f/5//n/
+f/4//j/+P/4//j/9//3//f/9//4//j/+P/4//j/+P/4//j/+P/4//j/+f/7//z/+//5
//v/AQAFAAwAFQAhACsANABCAFMAYgBrAGkAWgA+ACAACwD+//P/6v/p/+3/8v/7/wAA
AQD+//7//f/9//v/+v/7//r/+f/3//f/9//3//f/9//3//f/9//3//f/9//3//f/9//3
//f/9//3//f/9//3//j/+P/3//f/9//3//f/9//4//j/+P/4//j/+P/4//j/+P/4//j/
+f/5//j/+P/4//j/+f/7//z//P/8//v/+v/5//j/+v/7//v/+//7//v//f/9//////8B
AAIAAQABAAMABAAEAAUABgAIAAgACQAJAAoADAAMAAwADAAOAA4ADgAOAA4ADgAOAA4A
DgAOAA0ADQANAA0ADAAMAAwACgAKAAkACgAJAAkACAAFAAUABQAEAAIAAgAAAP//AQAB
AAEA///9//z//P/8//z/+//7//v/+//7//v/+//6//r/+v/6//r/+v/6//r/+v/5//n/
+f/7//v/+//7//v/+//8//z/+v/6//n/+f/7//v/+//7//j/+P/4//j/+P/4//j/+f/5
//n/+f/4//j/+P/4//j/+v/6//n/+f/4//j/+P/4//n/+f/5//n/+//8//3//f/7//v/
+//7//z//P/8//3//f/9//3//f/9//3//f/9////AAAAAAAA/v/+//7//v//////////
//7//v/9//3//v/+//7//v8AAP////////3//f/9//3///////////8AAAAAAAAAAAAA
////////AQABAAEAAgAEAAQABAAEAAUABQAGAAYABgAHAAcABwAGAAYACAAIAAgACQAL
AAwADAAMAAsACAAEAAQAAwADAAEAAAD///7//v/+////AAABAAIAAQAAAP7/AAAAAAAA
AAD+/w==
         </WaveFormData>
      </LeadData>
      <LeadData>
         <LeadByteCountTotal>10000</LeadByteCountTotal>
         <LeadTimeOffset>0</LeadTimeOffset>
         <LeadSampleCountTotal>5000</LeadSampleCountTotal>
         <LeadAmplitudeUnitsPerBit>4.88</LeadAmplitudeUnitsPerBit>
         <LeadAmplitudeUnits>��V</LeadAmplitudeUnits>
         <LeadHighLimit>2147483647</LeadHighLimit>
         <LeadLowLimit>268435456</LeadLowLimit>
         <LeadID>II</LeadID>
         <LeadOffsetFirstSample>0</LeadOffsetFirstSample>
         <FirstSampleBaseline>0</FirstSampleBaseline>
         <LeadSampleSize>2</LeadSampleSize>
         <LeadOff>FALSE</LeadOff>
         <BaselineSway>FALSE</BaselineSway>
         <ExcessiveACNoise>FALSE</ExcessiveACNoise>
         <MuscleNoise>FALSE</MuscleNoise>
         <LeadDataCRC32>657839074</LeadDataCRC32>
         <WaveFormData>
+P/4//j/+P/3//T/9f/0//b/9P/2//b/+v/5//b/8f/u//D/8//2//3/BQAOABcAIQAt
AD8AWABzAIoAjQBxAE0ALAAGAOH/xv+0/6z/pP+c/5z/qP+0/7r/uv/B/8z/1v/e/+T/
6v/u//D/7//v/+//8P/w//H/8f/w//D/8P/x//H/8f/x//H/8f/0//T/9P/y//b/9v/2
//b/9f/0//T/8//1//X/9P/0//b/9v/2//b/9v/2//b/9v/2//f/9P/y//P/9f/2//f/
9//4//n/+v/6//r/+P/4//v//P/+//7//P/8//3//f/9//7///8AAAAAAAACAAQABgAH
AAkACQAOAA8AEQARABIAEwAUABQAFQAWABgAGQAZABoAGgAaABsAHAAcABwAHgAeAB4A
HgAdAB0AGgAZABkAGAAXABcAFAATABEADgAOAA4ADQANAAwACgAJAAcABQAEAAQAAwAA
AP/////9/////f/9//////////3//f/6//r/+v/6//j/+P/4//f/9//4//r/+//4//j/
+f/5//n/+P/4//j/+P/5//n/9//1//b/9v/2//j/+f/5//n/9//3//f/9//3//f/+P/4
//n/+f/6//r/+P/4//n/+f/7//v//P/8//r/+//8//z//P/8//z/+//7//3//f/9//v/
+v/6//r//P/8//7//v/+//7//f/9//3//f/8//z////////////8//z/+//7//3//v//
/////f/9//3//f/9//v/+//7//3/+//9/wAA/f/8//z//P8BAP//+v/8//z//P/8//7/
//8CAAUACAAIAAkACQAHAAcABwAHAAcACQAKAAsADQAOABEAEAAQABAAEQASABQAEwAT
ABEADAALAAkABwAGAAUABAAFAAMAAAD+//3/+v/5//j/9//2//f/9//3//T/9P/0//P/
8//z//P/8v/0//T/9P/z//H/8v/y//L/9P/0//L/9P/y//L/8P/y//T/7v/x//b/8f/s
/+7/7//u//X/AwAQABcAHwAlAC8ARgBlAIAAiwB5AFcAMgAMAOf/yv+2/6r/oP+Y/5j/
oP+o/7L/uP+//8r/0P/Y/+D/5P/o/+7/7//t/+3/7P/u/+//7//u/+7/7v/v/+//7f/t
/+3/7f/u/+7/7v/s//D/8P/w//D/7v/u/+//7//w//H/8f/y//D/8P/w//D/8v/y//L/
8v/z//X/8//y//D/8f/x//H/8//0//X/9v/1//T/8f/w//P/9P/2//b/+P/4//n/+f/3
//j/+f/6//z//P/+/wAAAAABAAMAAwAGAAcACQAJAAwADQAOAA4ADwAQABIAEwAVABYA
FgAWABcAGAAYABgAFgAWABYAFgAXABcAFAATABEAEAAPAA8AEAAPAA0ACgAJAAgABgAF
AAQAAgABAP///P/8//3//f/6//n/+f/3//f/9f/1//f/9//3//X/9f/0//T/9P/0//T/
9P/0//P/8P/w//H/8f/y//L/8//z//P/8v/y//L/8v/z//P/8f/x//L/8v/y//L/8//z
//P/8f/x//H/8f/x//H/8v/y//P/8//0//T/9v/2//f/9//2//X/9f/0//T/9f/2//b/
9//4//n/+f/2//f/9v/1//b/9v/3//j/9//2//f/9v/4//j/9//3//j/+f/5//r/+P/3
//b/9f/2//b/9f/1//X/9v/3//f/9//3//f/9//1//P/8//z//X/8//1//j/9//2//b/
9v/1//T/9P/0//T/9P/2//f/+v/9/wAAAAABAAEA//////////8CAAUABwAJAAoADAAQ
ABAADgAOAA8AEAAPAA0ADAAJAAgABwAFAAMA///9//v/+//7//j/9v/1//X/9f/1//X/
8//z//L/8f/w//D/8P/v/+//7//v/+7/7v/u/+7/7f/t/+7/7v/u/+7/7v/s/+7/7v/u
/+z/7v/w/+7/7f/s/+f/5v/q/+3/8P/1////CgARABUAIQA3AFQAbwCAAIMAaQBBAB4A
+v/X/77/sP+m/5z/mP+a/6D/qP+u/7j/wf/I/9L/3v/k/+b/5v/o/+v/7f/v//D/7//v
/+7/7P/t/+7/8P/x/+//7//v/+//7v/u/+7/7P/u/+7/7v/u//D/8P/x//H/7//v/+7/
7v/u/+7/7v/u//L/8v/y//L/8f/z//H/8P/w//H/8f/x//P/9P/1//b/9v/2//T/9P/z
//T/9v/2//j/+P/5//n/+f/6//v//P/7//r/+//8////AQAEAAUACgALAA0ADQAPAA8A
DwAOABEAEgAUABUAFQAWABYAFgAZABoAGgAaABkAGAAXABYAFwAXABQAEwAVABQAEwAT
ABAADwANAAoACwAKAAgABwAFAAQABAADAP///v/+//3//v/9//3/+//7//n/+f/7//n/
+f/3//f/9//4//n/+v/5//j/9//1//T/9P/1//X/9P/0//X/9f/1//T/9P/0//T/9f/1
//P/8//0//T/9P/2//f/9//3//b/9f/0//P/9P/1//f/+P/3//f/+P/4//b/9v/3//f/
9//3//j/+P/4//n/+v/6//r/+v/6//n/+f/7//v/+//7//r/+v/6//v//P///wAA///+
//z/+//9//3//P/8//z/+//6//n/+v/6//n/+f/5//r/+//7//n/+f/5//n/+//5//n/
+f/9//v/+f/8//7//f/8//v/+v/9//3///8BAAYABgAHAAcABQAFAAUABQADAAUABgAH
AAsADgATABQAFAAUABUAFgAUABMAEwARAA4ADQALAAkABwAFAAMAAwAFAAIAAAD///7/
/f/8//v/+f/5//j/9//2//b/9v/1//f/9//3//b/9P/0//T/8//1//b/9v/2//T/9P/y
//T/9P/0//L/9P/y//b/9//0/+//7v/y//f/+v8BAA0AFgAdACUAMQBBAFwAewCMAIEA
ZQBBABwA/P/f/8j/tv+q/6b/pP+g/6b/sP+4/8D/x//O/9j/4v/q/+7/7v/s/+//8f/x
//T/9P/1//X/9P/y//L/8//z//X/9f/1//X/9P/0//T/8v/2//b/9v/2//T/9P/1//X/
9f/1//T/9P/1//b/9//4//n/+P/3//b/9//5//f/9v/4//n/+f/5//f/+P/5//r/+v/6
//j/+P/7//z//v/+//7//v////////8AAAEAAgAEAAQABgAIAAkACQAKAAkADAANAA8A
DwASABMAFAAUABUAFgAYABkAGAAYABcAFgAaABwAHQAeAB4AHgAeAB4AHgAdABkAFwAX
ABYAFQAVABYAFQATABAAEAAQAA8ADwANAAwADAALAAcABgAGAAUABgAFAAUAAwABAP//
//8BAAMAAwABAAEAAAAAAAAAAAAAAAAAAAD///7//v///////v/+//////////7//v/+
//z//f/9//v//f/+//7//v8AAAEAAQABAP///////////f/9//7//v/9//3//v/+/wAA
AAABAAEAAwADAAQABAAEAAUABgAGAAYABgAGAAUAAwAFAAUABQAGAAYABwAIAAcABgAH
AAYABgAGAAUABQAHAAcABgAGAAUABQAFAAUABgAGAAUABQAEAAQABAADAAMAAwADAAMA
BQADAAMAAwADAP//AAADAAQABQAGAAcABwAJAAsADAAMAA0ADQALAAsACwALAAwADwAR
ABMAFAAWABoAGgAbABwAHgAgACEAIQAiACEAHQAbABgAFQARAA8ADQANAA8ADAAKAAkA
BgAFAAQAAwADAAMAAgABAP///v/9//v//P/9//7//v/+//7//v/9//z//P/7//r/+v/6
//j/+v/8//z/+v/8//7//P/7//z/+//4//r/+f/6/wEADQAWAB0AJwAvADsAUgBxAI4A
lQCDAF8AQAAkAAEA4v/M/77/tP+s/6r/rP+0/7r/wP/F/8z/1v/g/+j/8P/0//T/9f/1
//P/9P/1//f/+P/4//b/9v/3//f/9//3//f/9//6//r/+v/4//r/+v/6//r/+v/6//v/
+//7//v/+v/6//j/+P/4//j/+v/6//r/+v/5//v/+f/4//n/+//8//3/+//8//3//v8A
AAAA/v/+////AAACAAIAAgACAAMAAwADAAQABQAGAAYABgAIAAoADAANAA8ADwAQABEA
EwATABYAFwAYABgAGQAaABwAHQAbABwAHAAcAB8AIAAgACAAHgAeAB4AHgAhACEAHgAd
AB8AHgAdAB0AHAAbABkAFgAVABQAEgARABMAEgASABEACwAKAAoACQAJAAkACgAJAAgA
BQAEAAUABwAHAAUABQAGAAYABgAGAAUABAADAAEAAgACAAMAAwACAAIAAwADAAEAAAAA
AAAAAAABAAEA/////wAAAAAAAAAAAQABAAEA//////////8AAAEAAwAEAAEAAQACAAIA
AgACAAMAAwADAAMABAAEAAQABQAGAAYACAAIAAgABwAHAAkACQAJAAkACAAIAAgACgAK
AAwADAAJAAgABgAFAAcABwAGAAYACQAJAAkACQAIAAgABwAHAAcACAAJAAkABwAHAAcA
BwAHAAUABQAFAAcABQAFAAQABgAIAAgACAAIAAkACQALAA0AEAAQABEAEQARABEAEQAR
ABMAFQAWABcAGAAaAB4AHgAgACAAIQAiACAAHwAfAB0AHAAbABkAFwAUABEADgANAA8A
DAAKAAkACgAJAAgABwADAAMAAgABAP7//v/+//3//////////v/+//7//v/9//3//v/+
//7//f/8//n/+v/7//z/+//+/wIAAAD///z/+//4//j/+f/8/wUADwAUABsAJQAvAD0A
VABzAIoAkwCFAGEAQAAeAPf/1P/C/7j/sv+m/6L/qP+0/7r/vv/H/9L/2v/k/+z/8P/0
//b/8//1//f/+v/5//n/+P/2//f/+P/6//v/+f/5//n/+f/8//z//P/6//n/+P/3//b/
9//4//r/+//9//3//P/8//r/+v/6//r//v/+//7//v/9/////f/8//z//f/9//3//f/+
////AAAAAAAA/v/+////AAACAAIAAAAAAAEAAQADAAQABQAGAAYABgAIAAoADAANAA8A
DwAQABEAEwATABQAFQAWABYAGgAcAB8AIQAfACAAIAAgACEAIgAiACIAIgAiACIAIgAh
ACEAHgAdAB8AHgAdAB0AGgAZABcAFAAVABQAEgARABEAEAAQAA8ACQAIAAgABwAIAAcA
BwAFAAUAAwADAAUABAADAAAA//8AAAAAAAAAAAAAAAAAAP//AAAAAAEAAQD+//7/////
/wEAAAAAAAAAAAABAAEA/////wAAAAAAAAIAAwADAAMAAgABAAAA//8BAAEAAgACAAAA
//////7/AQACAAQABQAEAAMAAwACAAIAAwAEAAQAAgACAAIAAQADAAUABQAFAAcABgAG
AAYABAAEAAYABgAGAAYABQAFAAMAAwACAAIABQAFAAUABQAGAAYABQAFAAMABAAFAAUA
AwADAAMAAwAEAAMABAAFAAUAAQAAAAEAAgADAAQACAAJAAwADwAPAA4ADgANAA8ADwAP
AA8AEQATABQAFQAWABgAHAAcAB0AHgAgACIAIQAfAB4AGwAYABcAFQATABEADwANAA0A
DwAMAAoACQAHAAUAAwABAAAAAQABAAEAAgACAAIAAQD////////+//7//v/+//3/+//8
//z//P/8//z/+v/8//3//v/9/wAA/P/8//v/+v/7//j/+P/9/wQADQAVABwAIwAtADkA
UQBqAIMAkgCJAGUAPwAeAPr/0/+8/7b/sP+m/6L/qv+0/7r/vv/I/8//2P/i/+z/9P/4
//j/9v/1//f/+//8//v/+//6//j/+v/6//v/+//9//3//f/9//7//v/+//z//P/8//z/
/P/9//7/AAABAAAA///9//z//v/+//7//v8AAAAAAAAAAAEAAwABAAAAAgADAAMAAwAD
AAQABQAGAAQABAACAAIAAwAEAAYABgAEAAQABQAFAAcACAAJAAoADQAOABEAFAATABMA
FAATABYAFwAZABkAHAAdAB4AHgAhACIAJAAlACMAJAAkACQAJwAoACgAKAAoACgAKAAo
ACcAJwAkACMAIwAiACEAIQAgAB8AHQAaABkAGAAWABUAFQAUABQAEwAPAA4ADgANAA4A
DQANAAsACwAJAAkACwAKAAkABgAFAAUABgAHAAgABwAGAAUAAwACAAIAAwADAAMABAAG
AAcABQAEAAQABAAFAAcACAAHAAUABgAGAAYABgAHAAcABwAHAAcABwAHAAUABQAGAAYA
BgAHAAkACgAJAAgACAAHAAcABwAIAAgACAAJAAoACgAKAAoACgAJAAsADQANAA0ADQAM
AAwADAAKAAoADAAMAA4ADgANAA0ACwALAAoACgALAAsACwALAAwADAALAAsACwAMAA0A
DQALAAsACwALAAsACwAJAAoADAAMAAwADAALAAsADQAPABIAEgATABMAFQAVABUAFQAV
ABcAGAAZAB4AIAAkACQAIwAiACIAIgAiACEAIQAfABwAGwAZABcAFQATABEAEQATABAA
DgANAAwACwAKAAkABwAHAAYABQAEAAQABAADAAMAAwADAAIAAgACAAIAAQD//wAAAAAA
AAIAAgAAAAIAAgACAAAAAgACAAIAAQAAAP//AAAAAP3//v8HABEAHAAlACsAMQBBAGAA
ewCQAJUAfQBZADgAFADt/87/wv+8/7D/pv+o/7D/uP/C/8r/0f/a/+L/6v/w//L/9P/2
//v//f/9//7//v///////v8AAAAAAQABAAAA///+//3/AAAAAAAA/v////7//f/8//3/
/v8AAAEA//////7//v8AAAAAAAAAAAAAAAAAAAAAAQADAAEAAAACAAMAAwADAAIAAgAC
AAIAAwAEAAMABAAFAAYACAAIAAcABgAGAAUABgAIAAoADAAMAAwADgAQABIAEwAVABUA
FgAXABkAGQAcAB0AHgAeACEAIgAkACUAJQAmACYAJgAlACYAJgAmACYAJgAmACYAJwAn
ACQAIwAjACIAIQAhAB8AHQAaABYAFgAWABUAFQATABIAEgARAA0ADAAMAAsACgAJAAkA
BwAHAAUABQAHAAcABwAFAAUABAAEAAQABAACAAIAAgABAAAAAAABAAEAAgACAAMAAwAD
AAIAAgACAAQABQAFAAMAAwAEAAQABAADAAMAAgABAAEAAQABAAEAAQABAAIAAgADAAMA
BAAEAAQABAAFAAUABQAFAAYABgAEAAUABgAGAAYABgAGAAUABQAHAAcABwAFAAQABAAE
AAUABgAJAAoACAAIAAcABwAJAAkACAAIAAcABwAHAAcABgAGAAUABQAFAAYABwAHAAUA
BQAFAAUABwAKAAkACAAHAAYABwAHAAkACwAQABAAEQARAA8ADwAPAA8AEQATABQAFQAY
ABoAHgAeAB4AHgAfACAAHgAdAB0AGwAaABkAFwAVABMAEQAPAA8ADwAMAAoACQAIAAcA
BgAFAAUABQAEAAMAAgACAAIAAQD////////+/wAAAAAAAP////8AAAAAAAD+//7//P/+
//7//v/8//7/AAD+//3//v/9//z//P/7//z/BQARABoAIQAnADEAQwBaAHEAiACRAH0A
WQA6ABgA8//W/8T/uv+y/6j/pP+q/7L/uv/A/8n/0v/c/+b/8P/y//T/9v/7//n/9f/y
//X/9//4//j/+v/6//v/+//7//v/+//7//r/+v/6//j//P/8//z//P/6//r/+//7//z/
/f/9//7//f/8//v/+v/+//7//v/+//3////9//z//v/////////9//7///8AAAAAAAD+
//7/AQACAAQABAAEAAQABQAFAAcACAAJAAoACQAIAAkACgAOAA8AEQARABQAFQAXABcA
GQAZABkAGAAaABwAHwAhACMAJAAkACQAJAAkACMAIgAjACQAJQAmACUAJQAiACEAHwAe
AB0AHQAcABsAGQAWABcAFgAUABMAEQAQABAADwAOAA4ADwAPAAsACQAIAAUABgAFAAYA
CQAHAAcABQAFAAYABgAGAAYABgAGAAYABQADAAIAAgABAAEAAgAEAAUAAwACAAIAAgAA
AAEAAQD//wIABAAFAAYABQAFAAQAAwABAAEAAQABAAMAAwAEAAQABQAFAAYABgAGAAYA
BwAHAAcABwAIAAgACAAJAAoACgAKAAoACgAJAAkACwALAAsADgAOAA8AEAAPAA4ADwAO
AAwADAALAAsACwALAAoACgAMAA0ADgAPAA0ADAAKAAkACwAMAA0ADQALAAsADQAKAAoA
CgAKAAoADQANAA8AEQAUABQAFQAVABUAFQAVABUAFQAXABgAGQAaABwAIAAgACEAIgAk
ACYAKAAnACcAJQAkACMAIQAfABwAGQAWABUAFQASABAADwAPAA8ADwAPAAsACwAKAAkA
BQAEAAMAAQACAAMABAAEAAIAAgACAAEAAwAEAAQABAACAAIAAAACAAIAAgAAAAIABAAC
AP3//P/9//z//P/9/wAAAwANABYAHwApAC8AOQBQAG8AiACVAIkAaQBOAC4ADQDs/9D/
vv+2/7T/sP+u/7L/vP/C/8n/zv/W/97/6v/0//T/9P/3//v/+f/4//r/+//7//r//P/8
//3//f/7//v/+//7//r/+v/6//j/+v/6//r/+v/7//z//v////3//f/8//z//v/+//7/
/v/+//7//v/+////AQD///7//v////////8BAAIAAwAEAAIAAgAAAAAAAAAAAAEAAAAB
AAIABAAFAAcACAAJAAoACAAIAAoADAAQABEAEwATABUAFQAWABUAGgAbABwAHAAbABwA
HgAfACEAIgAiACIAIwAkACQAJAAmACYAJgAmACUAJQAiACEAIwAiACEAIQAgAB8AHQAa
ABgAFgATABEAFAAUABUAFQARABAAEAAPAA4ADQANAAsACwAJAAkACwAKAAkABgAFAAYA
BgAGAAYABgAGAAYABQAEAAQABQAFAAYABgAHAAcABgAEAAMAAgAEAAUABQADAAMABAAE
AAQAAwADAAIAAQAEAAUABgAHAAYABQAFAAQABAAFAAcACAAGAAYABwAHAAUABQAGAAYA
CAAJAAoACgAKAAoACgAJAAsADQANAA0ADQAMAAwADAAMAAwADgAOABAAEAAPAA8ADQAN
AAwADAANAA0ADQANAA4ADgANAA0ACwAMAA0ADQAOAA8AEAARABEADgANAAwACwAKAAwA
DQAQABMAFgAWABcAFwAZABkAGQAZABgAGQAZABkAHAAeACIAIgAiACIAIwAkACYAJQAl
ACMAIgAhAB8AHQAaABcAFAATABEADgAMAAsACgAJAAgABwADAAMAAgABAAIAAgACAAEA
/////////v/+//7//v/9//v//P/8//z/+v/6//j/+v/8//z/+v/8//7//P/5//r/+f/2
//D/7//6/wMACQAQABsAJwA5AEsAXgB3AIwAkQB7AFkAOAAWAPP/1v/E/7r/sP+m/6b/
rP+2/7z/vP/D/9D/2P/c/+j/7v/q/+j/6//p/+n/6v/s/+3/7f/s/+r/6v/r/+v/7f/t
/+3/7f/u/+7/7v/s/+3/7P/r/+r/6//s/+7/7//t/+3/7P/s/+7/7v/u/+7/7v/u/+7/
7v/v//H/7//u//D/8f/x//H/8P/w//D/8P/z//T/8//0//T/9P/1//T/9P/0//X/9f/3
//j/+f/6//j/+P/6//z//v///wEAAQAGAAcACQAJAAoACwAMAAwADwAQABIAEwAVABYA
FgAWABcAGAAYABgAFgAWABYAFgAWABUAEQAPABEAEgATABUAEQAPAAwACAAKAAoACQAJ
AAgABgAFAAMA///+//7//f/+//3//f/7//n/9//3//n/9//3//X/9f/0//T/9P/0//L/
8v/y//H/8//0//b/9//1//T/9P/z//X/9P/0//T/8v/z//P/8f/x//L/8v/y//L/8//z
//P/9f/1//X/9f/1//X/9v/2//X/9f/2//b/9f/0//T/8//1//X/9v/2//P/8//z//L/
8//0//X/9f/1//f/9//3//n/+P/4//j/9v/2//j/+P/2//b/9f/1//b/9//3//j/9//3
//f/9//4//j/9//3//f/+P/5//n/9//3//f/9//5//f/9f/2//b/9v/2//b/+f/5//v/
/f8AAAAAAQABAP//////////AQADAAQABQAKAAwAEAAQAA4ADgAPABAAEgARABEADwAK
AAkABwAFAAMAAQD////////8//r/+f/4//f/9v/1//X/9f/0//P/8v/y//L/8f/x//H/
8f/w/+7/7v/u/+3/7f/u/+7/7v/w//D/7v/w/+//7v/r/+z/9v/0/+3/6v/p/+j/6P/v
//b/+/8BAAwAGQAhAC0AQQBYAHEAhAB7AFcAMQASAOz/y/+4/6r/oP+Y/5b/mv+g/6j/
sP+2/7//yv/S/9b/3v/m/+j/6P/r/+n/6f/q/+n/6f/o/+b/5//o/+r/6//t/+3/7f/t
/+z/7P/s/+r/6v/q/+r/6v/s/+z/7f/t/+3/7f/s/+z/7P/s/+z/7P/u/+7/7v/u/+//
8f/v/+7/7v/v/+//7//x//L/8//0//T/9P/y//L/8//0//b/9v/2//b/9//3//f/+P/5
//r/+v/6//z//v/+////AQABAAUABwAKAAsADgAPABAAEAARABIAFAAVABMAFAAUABQA
FQAWABYAFgAYABgAGAAYABcAFwAUABMAEQAQAA8ADwAQAA8ADQAKAAcABgAEAAMAAQAA
AAAA///9//z//P/7//r/+f/5//f/+P/3//j/+//6//n/9v/1//L/8v/y//L/8//0//X/
9f/y//L/8//z//L/8v/z//P/8//y//L/8v/y//P/8//x//H/8v/y//L/9P/1//X/9f/1
//X/9f/1//T/8//z//L/9P/1//f/+P/1//T/9P/z//X/9f/2//b/9P/1//b/9v/4//j/
+P/3//X/9//3//f/9f/0//T/9P/1//b/+f/6//j/+P/3//f/9//3//b/9v/5//n/+f/5
//j/+P/3//f/9v/2//b/9f/3//f/9//3//f/9f/1//X/+f/2//b/9v/2//b/+f/5//v/
/f8AAAAAAQABAP////////////8BAAIAAwAIAAoADgAOAA0ADAAMAAwADgANAA0ACwAK
AAkABwAFAAMAAQD//////v/6//f/9f/1//X/9f/1//H/8f/w/+//7//w//H/8f/v/+//
7//u/+7/7v/u/+3/6//s/+z/7P/t/+7/7f/w/+7/7v/s/+7/7P/u/+v/7P/v/+7/7v/v
//D/8//9/w4AFwAbACUAOQBQAGkAgACBAGUAQQAeAPj/1f+8/67/pP+a/5b/lv+a/6b/
sP+6/8P/yv/Q/9j/4v/m/+j/6P/l/+f/6f/q/+r/6//r/+r/6v/q/+v/6//r/+v/6//r
/+z/7P/s/+r/7v/u/+7/7v/u/+7/7//v/+3/7f/s/+z/7f/u/+//8P/x//D/7//u/+//
8f/v/+7/8P/x//H/8f/x//L/8//0//T/9P/y//L/8f/y//T/9P/1//b/+P/5//n/+v/7
//z/+v/6//z//v8AAAEAAwADAAgACQALAAsADgAPABAAEAARABIAFAAVABcAGAAYABgA
FwAYABgAGAAWABYAFgAWABkAGQAWABUAFQAUABMAEwASABEADwAMAAkACAAGAAUABQAE
AAQAAwD///7//v/9//z/+//7//n/+P/1//T/9f/2//f/9v/3//b/9v/2//b/9v/2//b/
9f/0//T/9f/1//T/9P/1//X/9f/0//T/9P/y//P/8//x//H/8v/y//L/8v/z//P/8//z
//P/8//z//X/9f/2//b/9P/z//P/8v/z//T/9v/3//X/9f/2//b/9v/3//j/+P/4//j/
+P/3//f/+f/5//n/+//6//r/+v/4//j/+v/6//r/+v/5//n/+//7//r/+v/6//n/+P/3
//j/+P/3//f/9//4//n/+f/5//n/+f/5//n/9//3//f/9f/0//f/+P/5//r//f/9////
AQACAAIAAwADAAQABQAGAAcABgAHAAcABwAMAA4AEgASABEAEAAQABAAEgARABEADwAM
AAsACQAHAAUAAwABAAEA///8//r/+f/4//f/9v/1//X/9f/0//P/8v/y//L/8f/v/+//
7//u//D/8P/w/+//7//w//D/8P/w//D/7v/w//D/8P/u//D/8P/w/+3/7P/r/+z/6v/r
//L///8HAA4AFQAfACsAQQBaAHMAhAB5AFkANwAUAOz/y/+2/6z/ov+Y/5T/mv+m/7D/
sv+2/8H/zv/Y/+L/6P/q/+j/6P/p/+n/6f/o/+v/7f/u/+7/7P/s/+3/7f/v/+//7//v
//D/8P/w/+7/7v/u/+7/7v/w//D/8f/x/+//7//u/+7/8f/y//P/9P/z//L/8f/w//L/
9f/0//T/9P/1//X/9f/z//T/9f/2//b/9v/0//T/9f/2//j/+P/2//b/9//3//r//P/+
/wAA/v/+/wAAAgAEAAUABwAHAAoACwANAA0AEAARABIAEgATABQAFgAXABUAFgAWABYA
GAAaABsAHAAcABwAHAAcABsAGwAYABcAFgAUABIAEQASABEADwAMAA0ADAAKAAkABwAG
AAYABQACAAIAAwADAAAA//////3/+//5//n/+//9//3/+//7//r/+v/6//r/+v/6//r/
+f/5//r//P/9//v/+v/6//n/+f/4//j/+P/5//v//P/7//n/+v/6//r/+f/5//j/9//6
//v//P/9//v/+//8//z/+//7//z//P/8//z//f/9//7///8BAAIA/////////v8AAAIA
BAAFAAQABQAEAAMAAwACAAIAAgACAAIABAAEAAQABAADAAMABQAFAAQABAAHAAcABwAH
AAYABgAFAAUABQAGAAcABwAGAAUABAADAAUAAwADAAMABAADAAYACgAKAAoACwAMAA8A
DwAPABAAEgASABIAFAAUABcAFwAXABsAHAAfACEAIQAjACQAIwAiACEAIAAdABsAGAAT
ABAAEAAPAA0ACgALAAoACQAJAAcACAAHAAcABQADAAEAAQAFAAMA/f/7//7/AQACAAMA
BAACAA==
         </WaveFormData>
      </LeadData>
      <LeadData>
         <LeadByteCountTotal>10000</LeadByteCountTotal>
         <LeadTimeOffset>0</LeadTimeOffset>
         <LeadSampleCountTotal>5000</LeadSampleCountTotal>
         <LeadAmplitudeUnitsPerBit>4.88</LeadAmplitudeUnitsPerBit>
         <LeadAmplitudeUnits>��V</LeadAmplitudeUnits>
         <LeadHighLimit>2147483647</LeadHighLimit>
         <LeadLowLimit>268435456</LeadLowLimit>
         <LeadID>V1</LeadID>
         <LeadOffsetFirstSample>0</LeadOffsetFirstSample>
         <FirstSampleBaseline>0</FirstSampleBaseline>
         <LeadSampleSize>2</LeadSampleSize>
         <LeadOff>FALSE</LeadOff>
         <BaselineSway>FALSE</BaselineSway>
         <ExcessiveACNoise>FALSE</ExcessiveACNoise>
         <MuscleNoise>FALSE</MuscleNoise>
         <LeadDataCRC32>1442145100</LeadDataCRC32>
         <WaveFormData>
7//w//D/8P/w//D/8P/w//H/8f/x//H/8f/x//P/9v/4//z///8CAAQABwAKAAcAAQD2
/+T/y/+t/4z/bP9e/17/Z/9x/3D/av9q/2v/c/+B/5D/l/+f/6//vf/I/9H/2v/h/+n/
7//0//b/+f/6//v//P/9//3//v/+//////8AAAEAAQABAAEAAQAAAAAAAAAAAAAAAAAB
AAEAAwADAAMAAwABAAIAAwADAAUABQAFAAUABQAFAAUABwAHAAcABwAHAAgACAAIAAgA
CAAJAAkACQAKAAsADAAMAAwADAAMAA0ADQAPABAAEAATABQAFAAUABcAFwAXABgAFgAW
ABcAFwAXABUAFQAVABUAFAAUABQAFQAUABMAEgASABIAEgAQAA8ADwAOAA0ADAAMAAsA
CgAJAAkACgAKAAgABgAEAAQABAAEAAQABAADAAMAAgACAAIAAQABAAEA///+//7//v8A
AP////////3//f/8//z//P/7//v/+//7//v/+//8//z//f/9//z//P/8//z//P/7//v/
+//7//v/+//7//v/+//7//v/+//8//z//P/8//7//f/9//3//v/+/////////wAAAAAA
AAAAAAAAAAEA//////////////////////////8AAAAAAAAAAAAAAAABAAEAAQACAAAA
AAABAAEAAQAAAAAAAAAAAAAAAAAAAAEAAQAAAAAA/////////////////////////v/+
//7//v/+//////8AAAAAAAAAAP///v/9//z//P/8//3////9//z//v/+//7//v/+/wAA
AQABAAEAAQACAAMABAAHAAgACQAKAAoACgAKAAgABwAEAAIAAAD9//v/+f/3//f/9v/0
//L/8v/x//H/8f/x//H/8v/y//T/9v/2//j/+f/6//v//P/8//z//P/8//r/+v/6//v/
+//7//v/+//7//v/+//7//3//f/+//7//P/8//z//P/+///////////////9////AgAE
AAQABwAMABAAEwAWABUADwAGAPj/3/+//5z/fP9o/2b/bf93/3r/dP9w/3H/ef+F/5T/
n/+l/7P/w//O/9f/4P/p/+//9//8/wAAAQACAAMABAAFAAUABgAGAAcABwAIAAkACQAJ
AAkACQAKAAoACgAKAAoACgALAAsACwALAAsACwAJAAoACwALAA0ADQANAA0ADQANAA0A
DwAPAA8ADwAPABAAEAAQABAADgAPAA8ADwASABMAFAAUABQAFAAUABUAEwAVABYAFgAX
ABgAGAAYABkAGQAZABoAHAAcAB0AHQAbABkAGQAZABkAGAAYABgAFwAWABUAFAAUABQA
FAASABEAEQAQAA8ADgAOAA0ADAAJAAkACgAKAAwACgAIAAgABgAGAAYABgAFAAUABAAE
AAQAAwADAAMAAQAAAAAAAAAAAP/////////////+//7//v/9//3//f/9//3//f/+//z/
/f/9//z//P/8//z//P/5//n/+f/5//n/+f/5//n/+//7//v/+//8//z//P/8//7//f/9
//3//P/8//3//f/7//z//P/8//z//P/8//3//f/9//3//f/9//3//f/9//3//f/+//7/
/f/8//v/+v/7//v/+//8//r/+v/7//v/+//6//r/+v/6//r/+v/6//v/+//6//r/+f/5
//n/+f/5//n/+f/5//n/+P/4//j/9v/2//f/9//2//b/9v/2//j/+P/4//j/9//2//b/
9//1//b/+P/4//j/+P/6//v/+//7//v//P/9//7/AQACAAMABAADAAIAAQD+//3/+v/4
//b/9f/z//H/7//v/+7/7P/q/+r/6f/p/+n/6f/p/+r/6v/q/+z/7P/u/+//8P/x//L/
8v/y//L/8v/y//L/8v/z//H/8f/x//H/8f/x//H/8f/x//H/8v/y//L/8v/y//L/8v/z
//P/8//z//P/8//1//b/+v/8////AgAEAAcACgAJAAEA9v/k/8v/qf+E/2j/Xv9i/2n/
cf9u/2j/Zv9p/3H/f/+M/5X/n/+v/7v/xv/R/9j/3//n/+//8v/2//n/+P/5//r/+//7
//z//P/9//3//v////3//f/9//3//v/+//7//v/+//7//////wEAAQABAAEAAQACAAMA
AwADAAMAAwADAAMAAwADAAUABQAFAAUABQAGAAYABgAGAAYABwAHAAcACAAJAAoACgAK
AAoACgALAAkACwAMAAwADQAOAA4ADgARABEAEQASABIAEgATABMAEQAPAA8ADwAPAA4A
DgAOAA8ADgANAAwADAAMAAwACgAJAAkACAAHAAYABgAFAAQAAwADAAQABAAEAAIAAAAA
AAAAAAAAAAAA//////7//v/+//3//f/9//3//P/8//z//P/7//v/+//7//v/+v/6//r/
+f/5//n/+f/5//n/+v/4//n/+f/4//r/+v/6//r/+f/5//n/+f/7//v/+//7//n/+f/5
//n/+v/6//r/+v/8//v/+//7//z//P/9//3/+//8//z//P/8//z//P/9////////////
/f/9//3//f/9//3//v/+//7//v/+//7/////////AAD+//7///////3//P/8//z//v/+
//7//v/9//3//P/8//3//f/9//3/+//7//v/+//7//r/+v/6//z//P/9//3//P/8//z/
/P/6//r//P/8//z//P/8//z//P/+/////////wEAAgADAAQABQAGAAcACAAIAAgACAAG
AAUAAgAAAP7/+//5//f/9f/1//T/8v/w//L/8f/x//H/7//v//D/8P/w//L/8v/0//X/
9v/3//j/+v/6//r/+v/6//r/+v/7//n/+f/5//n/+//7//v/+//7//v//P/8//z//P/8
//z//v/////////9//3//f///wAAAgAEAAcACgAMAA8AEgAPAAcA/P/u/9v/x/+u/5j/
iv+I/5P/l/+O/4b/hv+H/4n/kf+a/6H/q/+3/8P/0P/d/+T/6f/v//X//P8AAAEAAgAD
AAIAAwADAAQABAAFAAUABgAHAAYABQAEAAMABAAEAAQABAAEAAQABQAFAAcABwAHAAcA
BQAGAAcABwAJAAkACQAJAAkACQAJAAsACwALAAsACwALAAoACQAIAAoACwALAAsACgAL
AAwADAAMAAwADAANAAsADQAOAA4ADwAQABAAEAAPAA8ADwAQABAAEAARABEAEQAPAA8A
DwAPAA4ADgAOAA8ADgANAAwADAAMAAwACgAHAAcABgAFAAYABgAFAAQAAwADAAQABAAG
AAQAAgACAAAAAAAAAAAAAQABAAAAAAD+//3//f/9//3//P/8//z/+v/5//n/+f/7//v/
+v/6//r/+f/5//n/9//3//f/+P/4//n/+f/4//j/+P/4//j/9//3//f/9//5//n/+f/5
//n/+f/5//n/+v/6//r/+v/4//f/9//3//j/+P/5//n/+f/6//r/+v/6//r/+v/7//n/
+f/5//n/9//3//f/9//5//n/+v/6//j/+P/4//j/9//3//f/+P/2//b/9//3//f/9v/2
//b/+P/4//j/+P/1//X/9P/0//X/9f/1//X/8//z//P/8//0//T/9f/2//T/9P/1//X/
8v/y//L/8v/y//T/9P/y//L/8v/y//T/9f/1//X/9//4//n/+v/7//z//f/+//7//v/+
//z/+//4//b/9P/1//P/8f/v/+v/6v/o/+b/5v/l/+X/5f/j/+P/5P/k/+b/6P/o/+r/
6//s/+3/7v/u/+7/7v/u/+7/7v/u/+//7//v/+//7//x//H/8f/x//H/8f/y//L/8v/y
//L/8v/w//H/8f/x//H/8f/x//H/9P/2//r/+//+/wAAAQAEAAUA///6//D/4f/L/7L/
mv+M/4r/j/+X/5L/iv+E/4P/hf+N/5b/nf+j/6v/uf/G/9H/2v/f/+X/6//w//T/9f/2
//f/+v/7//v//P/8//v/+//8//3/+//7//v/+//8//z//P/8//r/+v/7//v//f/9//3/
/f/9//7/////////////////////////AQABAAEAAQABAAAAAAAAAAAAAAABAAEAAQAA
AAEAAgACAAIAAgACAAMAAwAFAAYABgAJAAoACgAKAA0ADQANAA4ADAAMAA0ADQANAAsA
CwALAAsACgAKAAoACwAKAAkACAAIAAgACAAGAAcABwAGAAUABAAEAAMAAgABAAEAAgAC
AAQAAgAAAAAAAAAAAAAAAAD9//3//P/8//z/+//7//v/+//6//r/+v/6//n/+f/5//f/
9//2//b/9v/1//X/9f/1//X/9f/2//b/9//3//b/9P/0//T/9P/z//P/8//z//X/9f/1
//X/9f/1//X/9f/2//b/9v/2//b/9f/1//X/+P/4//n/+f/3//j/+P/4//b/9v/2//f/
+f/5//n/+f/3//f/9//3//n/+f/6//r/+P/4//j/+P/5//n/+f/6//j/+P/5//n/+f/4
//j/+P/6//r/+v/6//n/+f/4//j/+f/5//n/+f/5//n/+f/5//n/+P/4//j/+P/4//n/
+f/4//j/+P/4//j/+P/4//b/9v/4//j/+P/4//r/+//7//v/+//8//3//v8BAAIAAwAE
AAQABAAEAAIAAQD+//z/+v/5//f/9f/z//H/8P/u/+z/7P/r/+v/6//r/+v/7P/s/+z/
7v/u//D/8f/y//P/9P/0//T/9P/0//T/9P/0//X/9f/1//X/9f/1//X/9f/1//X/9f/2
//b/9v/2//b/9v/2//f/9//3//f/9//3//f/+v/8//7/AQAEAAYABwAMAA0ABwD+//D/
2//B/6L/hP9s/2j/b/95/3z/dP9w/3H/d/+D/5L/m/+h/63/vf/I/9P/3P/j/+n/7//2
//j/+//8//3//v//////AAAAAP3//f/+////AQABAAEAAQAAAAAAAAAAAAIAAgADAAMA
AwADAAMAAwABAAIAAwADAAUABQAFAAUABQAFAAUABwAHAAcABwAHAAgACAAIAAgACAAJ
AAkACQAKAAsADAAMAAwADAAMAA0ADQAPABAAEAARABIAEgASABUAFQAVABYAFgAWABcA
FwAXABUAFQAVABMAEgASABIAEQAQAA8ADgAQABAAEAAOAA0ADQAMAAsACgAKAAkACAAF
AAUABgAGAAYABAACAAIAAAAAAAAAAAD//////v/+//7//f/9//3//f/8//z//P/6//n/
+f/5//n/+f/4//j/+P/3//f/9//1//X/9f/2//T/9f/1//T/9P/0//T/9P/z//P/8//z
//P/8//z//P/9f/1//X/9f/0//T/9P/0//b/9f/1//X/9v/2//f/9//1//b/9v/2//b/
9v/2//f/9//3//f/9//3//f/9//3//X/9f/2//b/9v/2//b/9v/3//f/9//4//b/9v/3
//f/+f/4//j/+P/4//j/+P/4//f/9//2//b/9//3//f/9//3//f/9//3//f/9v/2//b/
9P/0//X/9f/0//T/9P/0//T/9P/2//T/9P/0//T/9v/3//f/9//5//r/+//8//3//v//
/wAA/v/+//7//P/7//j/9v/0//P/8f/v/+3/7f/s/+r/6P/o/+f/5//n/+f/5//o/+j/
6P/q/+r/7P/v//D/8f/y//D/8P/w//D/8P/w//D/8f/x//H/8f/x//H/8f/x//H/8//z
//T/9P/0//T/9P/0//L/8//z//P/9f/1//X/9//2//r//v8BAAQACAANAAwABwD///D/
2P+7/5v/ev9g/1r/Yv9v/3H/bP9q/2j/bf95/4n/lP+b/6n/t//F/87/1//e/+X/7f/z
//b/+P/7//z/+//8//3//f/+//7//f/9//7///////////////7//v/+//7//v/+////
//8BAAEAAQABAP//AAABAAEAAwADAAMAAwADAAMAAwAFAAUABQAFAAUABgAGAAYABgAG
AAcABwAHAAgACQAKAAoACgAKAAoACwANAA8AEAAQABEAEgASABIAEQARABEAEgAUABQA
FQAVABMAEQARABEAEwASABIAEgAPAA4ADQAMAAwADAAMAAoACQAJAAgABwAGAAYABQAE
AAEAAQACAAIAAgAAAP7//v/+//7//v/+//3//f/8//z//P/7//v/+//5//j/+P/4//j/
9//3//f/9//3//b/9v/4//f/9//3//X/9f/1//b/9v/3//f/9v/2//b/9v/2//P/8//z
//P/9f/1//X/9f/1//X/9f/1//b/9v/2//b/+P/3//f/9//2//b/9//3//f/+P/4//j/
+P/4//j/+f/5//n/+f/5//n/+f/5//n/+//7//z//P/8//z//P/8//v/+//7//z/+v/6
//v/+//9//z//P/8//r/+v/6//r/+//7//r/+v/7//v/+//7//v/+//7//v/+//6//r/
+v/4//j/+f/5//j/+P/4//j/+P/4//j/+P/5//v//P/9//3//v///wAAAwAEAAUABgAG
AAYABgAEAAEA/v/8//r/+//5//f/9f/z//L/8P/u/+7/7f/t/+3/7f/t/+7/7v/u//D/
8P/y//H/8v/z//T/9v/2//b/9v/0//T/9P/1//X/9f/1//X/9f/1//X/9f/1//X/9v/2
//b/9v/2//b/9v/3//f/9//5//f/9//7//z//P/+/wUACAAKAAsAEAANAAcA/v/u/9P/
tf+S/3L/Yv9i/2v/c/90/27/bP9t/3X/hf+U/5v/o/+x/8H/zP/X/97/5f/t//X/+P/8
//3/AAABAAIAAQABAAIAAgADAAMABAAFAAUABQAFAAUABgAGAAYABgAGAAYABwAHAAcA
BwAHAAcABwAIAAkACQAJAAkACQAJAAkACQAJAAsACwALAAsACwAOAA4ADgAOAAwADQAN
AA0ADgAPABAAEAASABIAEgATABEAEwAUABQAFwAYABgAGAAZABkAGQAaABoAGgAbABsA
GwAZABkAGQAZABgAGAAYABcAFgAVABQAFAAUABQAEgAPAA8ADgANAA4ADgANAAwACQAJ
AAoACgAKAAgABgAGAAgACAAIAAgABQAFAAQABAAEAAMAAwADAAMAAgACAAIAAAD/////
//8BAAEAAAAAAP7//f/9//3//f/9//3//v/8//3//f/8//7//v/+//7//f/9//3//f/9
//3//f/9//3//f/9//3//v/+//7//v8AAP////////7//v///////f/+//7//v/+//7/
/v//////////////AQABAAEAAQD/////AAAAAAAAAAAAAAAA////////AAAAAAAAAQAB
AP///v/+//7//v/+//7//v/9//3//P/8//3//f/9//3////////////9//z//P/8//7/
/v///////v/+//7//v/+//7/AAABAAEAAQABAAIAAwAEAAcACAAJAAoACwAMAA0ADAAJ
AAYABAACAAEA///9//v/+//6//j/9v/0//P/8//z//P/8//0//T/8v/0//T/9v/3//j/
+f/6//r/+v/6//r//P/8//z//f/7//v/+//7//3//f/9//3/+//7//z//P/+//7//v/+
//7///////////8BAAEAAQAAAAAAAgAHAAwADAAPABQAEwANAAQA9v/l/8//tP+W/4D/
ev+B/4v/jP+E/37/ff9//4n/lv+f/6f/s/+//8z/1//g/+X/7f/z//j//v///wAAAwAE
AAMAAwAEAAQAAwADAAQABQAFAAUABQAFAAYABgAGAAYABAAEAAUABQAHAAcABwAHAAcA
CAAJAAkACQAJAAkACQAJAAkACQALAAkACQAJAAkACgAKAAoACgAMAA0ADQANAAwADQAO
AA4ADgAOAA4ADwANAA8AEAAQABEAEgASABIAEwATABMAFAAUABQAFQAVABMAEQARABEA
EQAQABAAEAARABAADwAOAAwADAAMAAoACQAJAAgABwAGAAYABQAEAAMAAwAEAAQABAAC
AAAAAAACAAIAAgACAAEAAQAAAAAAAAD////////9//z//P/8//7//f/9//3//f/9//z/
/P/8//v/+//7//n/+f/5//r/+P/5//n/+P/4//j/+P/4//f/9//3//f/+f/5//n/+f/3
//f/9//3//j/+P/4//j/+v/5//n/+f/6//r/+//7//n/+v/6//r/+v/6//r/+//5//n/
+f/5//n/+f/5//n/+f/5//r/+v/6//r/+v/6//n/+f/5//r/+v/6//v/+//7//r/+v/6
//r/+v/6//r/+//7//r/+v/5//n/+f/5//n/+f/5//n/9//2//b/9v/6//r/+f/4//j/
+P/4//j/+v/7//v/+//7//z//f/+/wEAAgADAAQABAAEAAQAAgADAAAA/v/8//n/9//1
//P/8//y//D/7v/t/+v/6v/p/+n/6f/q/+r/7P/u/+7/8P/v//D/8f/y//T/9P/0//T/
9P/0//T/9f/z//P/8//z//P/8//z//P/8//z//T/9P/0//T/9P/0//b/9//3//f/9//3
//f/9//4//j//P/9/wAAAgAFAAYABQADAP7/9v/n/9P/vP+m/5b/kP+R/5f/mP+Q/4z/
jf+N/4//mP+f/6P/qf+3/8T/0f/a/+H/5//t//L/9v/5//r/+f/6//n/+f/6//r/+//7
//z//f/9//3//f/9//7//v/+//7//v/+///////9//3//f/9//3//v//////////////
//8BAAEAAQADAAIAAQAAAP//AgACAAIAAgAAAAEAAQABAAAAAQACAAIAAwAEAAUABwAE
AAUABQAEAAUABgAGAAYACQAJAAkACgAIAAgACQAJAAsACQAJAAkABwAGAAYABgAFAAQA
AwACAAIAAgACAAAAAQABAAAA//8AAAAA///+//3//f/+//7/AAD+//z//P/6//r/+v/6
//v/+//6//r/+v/5//n/+f/5//j/+P/4//r/+f/5//n/9//3//b/9v/4//f/9//3//f/
9//3//j/9v/3//f/9v/4//j/+P/4//f/9//3//f/9//3//f/9//3//f/9//3//j/+P/4
//j/+P/3//f/9//2//b/9//3//n/+v/6//r/+v/6//r/+//5//n/+f/5//v/+//7//v/
+f/5//r/+v/6//r/+v/6//v/+//7//z/+v/6//v/+//7//r/+v/6//r/+v/6//r/+//7
//r/+v/5//n/+f/5//n/+f/5//n/+//6//r/+v/5//j/+P/3//j/+P/6//r/+v/6//r/
+//7//v/+//8//3//v///wAAAQACAAQABAAEAAIAAQD+//z/+v/5//f/9f/z//H/8P/u
/+z/6v/p/+n/6f/r/+v/7P/s/+r/7P/s/+7/7//w//H/8v/y//L/8v/y//L/8v/y//P/
8//z//P/8//z//P/8//z//P/8//0//T/9P/0//T/9P/0//X/9f/1//X/9f/1//f/+v/8
//z///8CAAQACQAOAAsAAwAAAPT/2//B/6T/hv9y/3L/e/+D/37/eP92/3f/e/+H/5T/
nf+j/6//v//M/9X/3v/j/+f/7//2//j/+//6//v//P/7//v//P/8//v/+//8//3/////
///////+//7//v/+/wAAAAABAAEA/////////////wAAAQABAAEAAQABAAEAAQABAAEA
AwAFAAUABQAFAAQABAAEAAQABgAHAAcABwAGAAcACAAIAAoACgAKAAsACQALAAwADAAN
AA4ADgAOABEAEQARABIAEgASABMAEwATABEAEQARABEAEAAQABAADwAOAA0ADAAMAAwA
DAAKAAcABwAGAAUABgAGAAUABAADAAMABAAEAAIAAAD+//7/AAAAAAAAAAD9//3//P/8
//z/+//7//v/+//6//r/+v/4//f/9//3//f/9//2//b/+P/3//f/9//3//f/9//4//j/
+f/5//j/+P/4//j/+P/3//f/9//3//f/9//3//f/9//3//f/9//4//j/+P/4//j/9//3
//f/+P/4//n/+f/5//r/+v/6//r/+v/6//v/+//7//v/+//7//v/+//7//v/+//8//z/
/P/8//z//P/7//v/+//8//z//P/9//3//f/8//z//P/8//z//P/8//v/+//6//r/+//7
//v/+//7//v/+//7//v/+v/6//r/+v/6//v/+//6//z//P/8//r/+v/6//r//P/9//3/
/f8BAAIAAwAEAAMABAAFAAYABgAGAAYABAADAAAA/v/8//v/+f/3//X/8//y//D/7v/u
/+3/7f/t/+3/7f/u/+7/7v/w//D/8v/z//T/9f/2//b/9v/2//b/9v/2//b/9//3//f/
9//3//f/9//3//f/9//3//j/+P/4//j/+P/4//r/+//7//v/+f/7//v//f8AAAQABgAJ
AAwAEAATABQADQAFAPj/4v/J/6n/hP9s/2b/bP93/3v/dP9w/3L/d/+D/5H/nP+n/7H/
vf/L/9b/3//k/+v/8//3//z//v8BAAIAAQACAAMAAwAEAAQAAwADAAQABQAFAAUABQAF
AAQABAAEAAQABgAGAAcABwAJAAkACQAJAAcACAAJAAkACwALAAsACwAJAAkACQALAAsA
CwALAAsADgAOAA4ADgAMAA0ADQANAA4ADwAQABAAEAAQABAAEQATABUAFgAWABcAGAAY
ABgAGQAZABkAGgAaABoAGwAbABsAGQAZABkAFwAWABYAFgAXABYAFQAUABQAFAAUABIA
DwAPAA4ADQAMAAwACwAKAAkACQAKAAoACgAIAAYABgAGAAYABgAGAAUABQAEAAQABAAD
AAMAAwADAAIAAgACAAIAAQABAAEA//////7//v8AAP///////////////wAA/v//////
/v/+//7//v/+//3//f/9//3//f/9//3//f////////////7//v/+//7/AAD///////8A
AAAAAQABAAEAAgACAAIAAAAAAAAAAQABAAEAAQABAAEAAQABAAEAAQABAAIAAgAAAAAA
AAAAAAEAAQABAAIAAgACAAMAAwABAAAAAAAAAAIAAgACAAIAAQABAAAAAAABAAEAAQAB
AP//////////AQAAAAAAAAD+//7///////7//v/+//7//v/+//7//v/+//7/AAABAAEA
AQABAAIAAwAEAAUABgAHAAgACgAKAAoACAAHAAQAAgAAAP///f/7//n/9//2//T/8v/y
//H/8f/x/+//7//w//D/8v/0//T/9v/1//b/9//4//r/+v/6//r/+P/4//j/+f/5//n/
+f/5//n/+f/5//n/+//7//z//P/8//z//P/8//r/+//7//v//f/9//3//f/+/wIABAAH
AAoAEAATABQAEQALAP7/7P/T/7X/kv90/2b/aP9x/3n/eP90/3D/c/99/4v/mP+f/6n/
uf/H/9D/2//i/+v/8f/3//z/AAADAAQABQAEAAUABQAGAAYABQAFAAYABwAHAAcABwAH
AAgACAAIAAgACgAKAAsACwALAAsACwALAAkACgALAAsACwALAAsACwANAA0ADQAPAA0A
DQANAA0ADgAOAA4ADgAQABEAEQARABIAEwAUABQAFAAUABQAFQAVABcAGAAYABcAGAAY
ABgAGgAbABwAHgAcABwAHQAdAB0AGwAbABsAGQAYABgAGAAZABgAFwAWABYAFgAWABQA
EwATABIAEQAQABAADwAOAAsACwAMAAwADAAKAAgACAAIAAgACAAIAAcABwAGAAYABgAF
AAUABQAFAAQABAAEAAIAAQABAAEAAwADAAIAAgAAAP///////////////wAA/v//////
/v8AAAAAAAAAAP///////////////////////////////wAAAAAAAAAAAgABAAEAAQAC
AAIAAwADAAEAAgACAAIABAAEAAQABQADAAMAAwADAAUABQAFAAUAAwADAAQABAAEAAQA
BAAEAAUABQAFAAYABAAEAAUABQAFAAQABAAEAAQABAAEAAQAAwADAAIAAgADAAMAAwAD
AAMAAwADAAMAAwACAAIAAgAAAAAAAQABAAIAAgACAAIAAgACAAIAAgACAAIABAAFAAUA
BQAHAAgACQAKAAsADAANAA4ADgAOAA4ADAALAAgABgAEAAMAAQD///3/+//6//j/9v/2
//X/9f/1//X/9f/2//b/+P/6//r//P/9//7///8AAAAAAAAAAAAAAAAAAAAAAQD/////
////////////////AQABAAIAAgACAAIAAgACAAIAAwADAAMAAwADAAUABQAGAAgADAAR
ABQAFgAZABwAGQAPAAAA7P/R/7H/jv92/3D/dP99/4P/fv94/3j/ff+H/5X/oP+n/7P/
w//R/9z/5f/q//H/+f///wQABgAJAAoACwAMAAwACwALAAoACgALAA0ADwANAA0ADQAN
AA4ADgAOAA4ADgAOAA8ADwAPAA8ADwAPAA8AEAARABEADwAPAA8ADwARABEAEQATABMA
EwATABMAFAAUABQAFAAUABUAFQAVABYAFwAYABgAGAAYABgAGQAZABsAHAAcABsAHAAc
ABwAHwAfAB8AIAAgACAAIQAhACEAHwAfAB8AHQAcABwAHAAbABoAGQAYABgAGAAYABYA
FQAVABQAEwASABIAEQAQAA8ADwAQABAAEQAQAA8AEAAQABAAEAAQAA8ADwAOAA4ADgAN
AA0ADQANAAwADAAMAA4ADQANAA0ADQANAAwADAAMAAsACwALAA0ADQANAA4ADAANAA0A
DAAKAAoACgAKAAsACwALAAsACwALAAsACwALAAsACwALAAwADAAMAAwADgANAA0ADQAM
AAwADQANAA8AEAAQABAADgAOAA4ADwAPAA8ADwAPAA8ADwAPAA8ADwAPABAAEAAOAA4A
DgAOAA8ADwAPABAADgAOAA8ADwANAAwADAAMAAwADAAMAAwADQANAAwADAALAAsACwAL
AAsACwALAAsACQAIAAgACAAKAAoACwALAAoACgAKAAoADAAMAAwADAAOAA4ADwARABEA
EgATABMAFgAXABgAGQAYABgAFwAWABUAEQAOAAoACgAIAAYABQACAAAA/v/8//3//P/9
//7/AAAAAAAAAAAAAAEAAwAFAAYABwAIAAkACQAJAAkACgAJAAsACwAJAAoACAAIAAgA
CAAKAA==
         </WaveFormData>
      </LeadData>
      <LeadData>
         <LeadByteCountTotal>10000</LeadByteCountTotal>
         <LeadTimeOffset>0</LeadTimeOffset>
         <LeadSampleCountTotal>5000</LeadSampleCountTotal>
         <LeadAmplitudeUnitsPerBit>4.88</LeadAmplitudeUnitsPerBit>
         <LeadAmplitudeUnits>��V</LeadAmplitudeUnits>
         <LeadHighLimit>2147483647</LeadHighLimit>
         <LeadLowLimit>268435456</LeadLowLimit>
         <LeadID>V2</LeadID>
         <LeadOffsetFirstSample>0</LeadOffsetFirstSample>
         <FirstSampleBaseline>0</FirstSampleBaseline>
         <LeadSampleSize>2</LeadSampleSize>
         <LeadOff>FALSE</LeadOff>
         <BaselineSway>FALSE</BaselineSway>
         <ExcessiveACNoise>FALSE</ExcessiveACNoise>
         <MuscleNoise>FALSE</MuscleNoise>
         <LeadDataCRC32>2892115893</LeadDataCRC32>
         <WaveFormData>
9P/0//X/9f/1//X/9f/2//b/9v/2//b/9f/3//v/AwALABUAHQAjACkAMQAzAC8AHQD5
/83/qP+N/3b/Y/9U/0L/MP8Y//T+4f7s/vv+Dv82/2H/e/+R/6r/wf/T/93/4v/k/+z/
9f/6//z/AQADAAMABQAFAAYABwAHAAcABwAHAAkACwALAAsADAAKAAoACgAKAAoACwAM
AA0ADwAPAA8AEAAOAA4AEAARABEAEQASABIAEgASABQAFQAWABYAGAAZABoAGwAcABwA
HwAgACIAJQAoACkALAAuADAAMQAzADcAOwA+AEIARQBKAE0AUQBVAFoAXgBhAGQAZgBp
AG0AcAB1AHYAeAB6AHsAfQB9AH0AfQB9AHwAegB4AHgAdwB0AHAAbwBrAGcAZgBjAF8A
WgBZAFUAUQBNAEcAQwBAADwAOQA1ADIALwAqACYAIwAgAB0AGgAXABUAEgAQAA4ACwAJ
AAgACAAJAAcABQACAAAAAQABAAEAAAD9//3//f/9//z//P/8//v/+//6//r/+v/8//z/
+//7//n/+f/6//r/+v/6//r/+//7//z//P/9//3//f/9//3//f/+////////////AAAA
AAAAAAABAAEAAgACAAIAAgACAAIAAwADAAMABAAEAAUABQAFAAUABQAFAAUABQAFAAUA
BQAFAAYABAAEAAQABAAEAAQAAwACAAQABAAEAAQAAgACAAIAAQAAAAAAAAAAAAAA////
////AAD////////+//7//v/+//z//P/8//z//f/9//3//f/9//z//P/+//7//v/+//7/
/v/+//7//v//////AQACAAIAAwAEAAUABQAFAAMAAgD///3/+//9//z/+//7//n/+f/3
//f/9//4//j/+P/4//j/9v/1//f/+P/4//j/+v/6//r/+v/6//r/+v/6//j/9//3//f/
+P/4//j/+P/6//r/+v/6//r/+v/6//v/+f/5//n/+f/8//z//P/8//7//f/7//3/AwAN
ABcAHQAlAC8ANwA5ADMAIQABANX/qv+J/3L/X/9Q/0L/MP8c//r+2/7c/uv+/v4i/0//
b/+F/57/uf/L/9f/3v/i/+r/8//8//7/AQAFAAUABwAHAAgACQAJAAsACwALAA0ADQAN
AA0ADgAOAA4ADgAOAAwADQAOAA8ADwAPAA8AEAAQABAAEgATABUAFQAWABYAFgAWABgA
GQAaABoAHAAdAB4AHwAgACAAIQAiACQAJwAqACsALgAwADQANQA3ADsAPQBAAEQARwBL
AE8AVABZAFwAYABjAGYAbABvAHMAdgB5AHoAfAB+AH8AgQCBAIEAfwB/AH4AfAB6AHoA
eQB2AHYAdQBxAG0AagBnAGMAXgBbAFcAUwBPAEsARwBEAEAAOQA1ADIALwAsACgAJQAi
AB8AHAAZABcAFQASAA8ACwAKAAgABwAHAAYABQADAAIAAQABAAEAAAD///////////7/
/v/+//3//f/8//z//P/6//r/+f/5//v/+//8//z//P/8//z//f/9//7//v//////////
//////8AAAEAAQABAAEAAgACAAIAAgADAAMABAAEAAQABAAEAAQABQAFAAUABgAGAAcA
BQAFAAUABQAGAAcACAAJAAkACQAJAAoACAAIAAgACAAIAAgABwAGAAQABAAEAAQABgAG
AAYABQAEAAQABAAEAAIAAQABAAEAAgABAAEAAQAAAAAAAAAAAAAAAAAAAAAA////////
///9//7/AAAAAAAAAAACAAIAAgACAAIAAwADAAUABgAGAAcACAAHAAcABwAFAAQAAQD/
//3//f/8//v/+//9//3/+//7//v//P/8//z//P/8//r/+f/5//r/+v/6//z//P/8//z/
/P/8//z//P/8//v/+//7//z//P/8//z//P/8//z//P/8//z//P/9//3//f/9//3//v/+
//7//v/+////AQAFAAkAFQAdACMAKQAzADsAPQAxABsA8f+//5r/f/9q/1n/Tv88/yr/
EP/q/tX+4P7x/gb/MP9b/3f/j/+q/8H/0f/b/+D/5P/u//n/AAAEAAUABwAFAAcACQAK
AAsACwANAA0ADQAPAA8ADwAPABAAEAAQABAAEAAQABEAEgATABMAEwATABQAFAAUABYA
FwAWABUAFQAUABMAEgATABMAFAAUABYAFwAYABkAGgAaABsAHAAeACEAIgAjACYAKAAq
ACsALQAxADUAOAA8AD8ARABHAEsATwBUAFgAWwBeAGIAZQBpAGwAbQBuAHAAcgBxAHMA
cwBzAHMAcwByAHAAbgBuAG0AagBoAGcAYwBfAFwAWQBVAFAATQBJAEUAQQA9ADkANgAy
AC0AKQAmACMAIAAcABkAFgATABAADQALAAgABgAEAAEAAAD+//3//f/6//n/9//2//f/
9//3//b/8//z//P/8//0//T/9P/z//P/8v/y//L/8v/y//H/8f/x//H/8v/y//D/8P/w
//H/8//0//T/9f/1//X/9f/1//X/9v/3//f/+f/5//r/+v/6//r/+//7//z//P/8//z/
/P/8//3//f/9//7//v////////////////////////////////8AAP///v/9//z//P/8
//v/+v/8//z//P/8//r/+v/6//n/+P/4//j/+P/4//f/9//3//b/9f/1//X/9v/2//b/
9v/2//T/9P/2//b/9v/2//b/9v/4//j/+P/4//b/9//3//n/+v/6//v//P/////////9
//r/9//1//P/8//y//H/8f/x//H/7//v//H/8v/y//L/8P/w/+7/7f/t/+7/7v/u//L/
8v/y//L/8P/w//D/8P/w/+//7//v//D/8P/w//D/8P/w//D/8P/w//D/8P/x//P/8//z
//P/9P/0//T/9P/0//P/9f/5////CQARABcAHwApADUAOQAxACEA/f/P/6r/k/+C/3f/
Zv9K/zL/FP/w/uX+8v7//hT/Nv9b/3n/k/+o/7n/y//Z/97/3v/i/+v/9P/4//n/+f/7
//v/+//8//3//f/9//3//f////3//f/9//7/AAAAAAAAAAD+////AAABAAEAAQABAAIA
AAAAAAIAAwADAAMABAAEAAQABAAGAAcACAAIAAoACwAKAAsADAAMAA8AEAASABUAFwAX
ABkAGgAeAB8AIQAlACcAKgAuADEAMgA1ADkAPQBAAEQARwBKAE4AUQBVAFgAWQBaAFwA
XgBhAGMAYwBjAGMAYwBiAGAAYABgAF8AXABaAFkAVQBRAE8ATQBKAEYARQBBAD0AOQA1
ADEALgAqACcAIwAgAB0AHAAYABUAEgARAA4ACwAJAAYABAACAP///v/8//v/+//6//n/
9//2//X/9f/1//T/8f/x//H/8f/y//L/8v/x//H/8P/w//D/8P/w/+//7//t/+3/7v/u
//D/8P/w//H/7//w//D/8f/x//H/8f/x//P/9P/1//X/9f/1//b/9v/4//j/+f/5//r/
+v/6//r/+P/4//n/+f/7//z//P/9//v/+//7//v/+//7//v/+//7//v/+//8//r/+v/6
//r/+v/6//n/+P/4//j/+P/4//b/9v/2//X/8v/y//L/8v/0//P/8//z//T/8//z//P/
8P/w//D/8P/u//D/8v/x//D/7//u//D/8P/w//D/8v/z//P/9f/0//T/9f/2//f/9//3
//X/9P/x/+//7f/t/+z/6//r/+n/6f/n/+f/5//o/+j/6P/o/+j/5v/l/+f/6P/o/+j/
6v/q/+r/6v/q/+r/6v/q/+r/6f/p/+n/6P/o/+j/6P/o/+j/6P/o/+r/6v/q/+v/6//r
/+v/6//s/+z/7P/s/+z/7f/r/+3/9f///wcACwATABsAJQAtAC0AJwAXAPn/0v+z/5z/
kf+G/3D/TP8s/wj/9f78/gv/HP82/1v/e/+X/6r/u//L/9f/3v/g/+L/5//s//D/8//z
//P/9f/1//b/9//3//f/9//3//n/+f/5//n/+v/4//j/+P/4//j/+f/6//v/+f/5//n/
+v/6//r//P/9//v/+//8//z/+v/6//z//f/+//7/AAABAAAAAQACAAIAAwAEAAYACQAK
AAsADgAQABAAEQATABcAGgAcAB8AIQAkACcAKwAvADIANgA5ADwAPgBBAEUASABNAE4A
UABSAFMAVQBVAFUAVwBXAFYAVABUAFQAUwBQAE8ATwBMAEkARwBFAEIAPgA7ADcAMwAv
ACwAKQAnACQAIQAdABoAFwAUABAADQAKAAcABAABAP///v/8//r/9//0//L/8f/x//D/
7//t/+z/6//r/+v/6v/n/+f/5//n/+j/6P/o/+f/5f/k/+T/5P/k/+T/4//j/+P/4//k
/+T/5P/k/+T/5f/l/+b/5v/n/+f/5//n/+f/6f/q/+v/6//r/+v/7P/s/+r/6v/r/+v/
7v/u/+7/7v/u/+7/7//v/+//8P/w//H/8f/x//H/8f/z//P/8//z//H/8f/x//L/8v/y
//L/8v/y//L/8f/w//D/8P/w//D/7v/u/+7/7f/t/+7/7//w//D/7//v/+//7v/t/+3/
7f/u/+7/7v/u/+7/7P/s/+r/6v/s/+z/7P/s/+7/7v/u/+7/7v/v/+//8f/y//L/8//0
//X/9f/1//P/8v/v/+3/6//r/+r/6f/p/+n/6f/n/+f/5f/m/+b/5v/n/+j/5//n/+X/
5v/m/+b/6P/o/+j/6P/o/+j/6P/o/+j/5//n/+f/6P/o/+j/6P/q/+r/6v/q/+j/6P/o
/+n/6//r/+v/6//s/+z/7P/s/+z/6//t/+//9f///wkADQARABkAIwArACsAIQAHAN3/
tP+X/4T/b/9e/0z/Nv8e//7+3/7i/vP+BP8k/0//b/+B/5j/sf/D/8//1v/Y/9r/5f/s
/+7/8f/1//X/9f/1//b/9//3//f/9//3//n/+f/5//n/+v/6//r/+v/6//z//f/+////
/f/9//3//v/+//7/AAABAAEAAQACAAIABAAEAAYABwAGAAYACAAJAAoACwAMAAwADwAQ
ABIAFQAWABcAGgAcAB4AHwAhACUAKQAsADAAMwA2ADkAPQBBAEYASgBNAFAAVgBZAF0A
YABhAGIAZABmAGkAawBrAGsAaQBpAGgAZgBoAGgAZwBkAGIAYQBdAFkAWABVAFEATABJ
AEUAQQA9ADkANQAyAC4AKwAnACQAIQAcABgAFQASAA8ADAAJAAcABAACAAAA/f/8//r/
+f/5//j/9//1//T/8//z//P/8v/x//H/8f/x//D/8P/w/+//7//u/+7/7v/u/+7/7f/t
/+//7//w//D/8P/w//D/8f/x//L/8v/z//P/8//z//P/8//0//X/9f/1//X/9v/2//b/
9v/3//f/+P/4//j/+P/4//j/+f/5//n/+v/6//v/+//7//v/+//7//v/+//7//3//f/9
//7//P/8//z//P/+//7//f/8//z//P/8//z/+v/6//r/+f/6//r/+v/6//j/9//3//f/
+P/3//f/9//0//T/9P/0//T/9P/2//b/9v/2//b/9v/2//b/9v/4//n/+f/7//z//P/9
//7//f/9//3/+//6//f/9f/z//P/8v/x//H/8f/x/+//7//v//D/8P/w//D/8P/u/+3/
7//w//D/8P/y//L/8v/y//D/8P/w//D/8P/v/+//7//y//L/8v/y//D/8P/w//D/8P/w
//D/8f/z//P/8//z//L/8v/y//L/8v/z//X/+f8BAA0AFQAZACEAKwAxAC8AIwAJAN//
s/+Q/3n/ZP9T/0L/Mv8e//7+3P7Z/uj+9/4W/0L/Zf97/5X/sP/D/9H/2f/a/+D/6P/x
//b/+P/7//3//f/9//3//v//////AQABAAEAAwADAAMAAwAEAAIAAgACAAIABAAFAAYA
BwAJAAkACQAKAAgACAAKAAsADQANAA4ADgAOAA4AEAARABAAEAASABMAFgAXABgAGAAZ
ABoAHAAfACQAJQAoACoALAAtAC8AMwA3ADoAPgBBAEYASQBNAFEAVABYAFsAXgBkAGcA
awBuAG8AcAByAHQAdQB3AHcAdwB1AHUAdAByAHAAcABvAGwAaABnAGMAXwBcAFkAVQBQ
AE8ASwBHAEMAPwA7ADgANAAtACkAJgAjACAAHAAZABYAEwAQAA0ACwAKAAgABgADAAIA
AAD//////P/7//n/+P/5//n/+f/4//X/9f/1//X/9P/0//T/8//1//T/9P/0//T/9P/z
//P/8//z//T/9P/0//T/9P/1//X/9v/2//f/9//3//f/9//3//j/+f/5//n/+f/6//r/
+P/4//n/+f/8//z//P/8//z//P/9//3//f/+//7///////////////3//f/9//3//f/9
//3//v/+//7//v/+//7//v/9//z//v/+//7//v/8//z//P/7//z//P/8//z/+v/5//n/
+f/4//f/9//3//j/+P/2//b/9v/2//b/9v/3//j/+f/6//r/+//7//3//P/8//3//v8B
AAEAAQD///z/+f/3//X/9//2//X/9f/1//X/8//z//P/9P/0//T/9P/0//L/8f/x//L/
8v/y//L/8v/y//L/8v/y//L/8v/y//H/8f/x//D/8P/w//D/8v/y//L/8v/y//L/8v/z
//P/8//z//P/9P/0//T/9P/2//X/9f/5//3/BQARABkAHwAlAC8AMQApABcA9f/F/5r/
ff9o/1X/Rv84/yb/EP/q/s/+1v7l/vr+IP9N/2v/gf+c/7f/x//T/9j/2v/i/+3/9v/4
//v//f////////8AAAEAAQADAAMAAwAFAAUABQAFAAYACAAIAAgACAAGAAcACAAJAAkA
CQAJAAoACgAKAAwADQANAA0ADgAOAA4ADgAQABEAEgASABQAFQAYABkAGgAaABsAHAAe
ACEAIgAjACYAKAAsAC0ALwAzADcAOgA+AEEARgBJAE0AUQBWAFoAXQBgAGQAZwBrAG4A
cQByAHQAdgB3AHkAeQB5AHcAdwB2AHQAdAB0AHMAcABsAGsAZwBjAGIAXwBbAFYAVQBR
AE0ASQBDAD8APAA4ADUAMQAuACsAJwAiAB4AGgAZABYAEwARAA4ADAAKAAcABgAEAAMA
AwACAAEA///+//v/+//7//r/+f/5//n/+f/6//r/+v/5//n/+P/4//j/+P/4//f/9//5
//n/+v/6//j/+P/4//n/+f/6//r/+//7//v/+//7//v//P/9//3/+//7//z//P/+//7/
//////7//v/+//7/AAAAAAEAAQABAAIAAgADAAEAAQABAAEAAQABAAEAAQABAAEAAQAC
AAAAAAAAAAAAAAAAAP///v/+//7//v/+//7//v/+//3//v/+//7//v/8//v/+//7//z/
+//7//v//P/8//r/+v/6//r//P/8//z//P/8//3//f///wAAAAABAAIABQAFAAUAAwAC
AP///f/7//v/+v/5//n/+f/5//f/9//1//b/9v/2//j/+P/2//X/9f/2//b/9v/2//b/
9v/2//b/9v/2//b/9v/1//X/9f/0//T/9P/0//b/9v/2//b/9v/2//b/9//3//f/9//3
//j/+P/4//j/+v/7//v//f8BAAcAEQAZACEAJwAzADsAOQArAA8A4/+4/5v/hv91/2j/
Vv8+/yj/BP/l/ub+8/4C/yD/S/9t/4X/nv+1/8f/1//g/+D/5P/t//T/+v/9////AQAB
AAEAAgADAAMABQAFAAUABwAFAAUABQAGAAgACAAIAAgABgAHAAgACQAJAAkACQAKAAgA
CAAKAAsACwALAAwADAAMAAwADgAPAA4ADgAQABEAFAAVABYAFgAZABoAHAAfACEAIQAj
ACQAJgAnACkALQAvADIANgA5ADwAPwBDAEcASgBOAFEAVABYAFsAXwBiAGMAZABmAGgA
awBtAG0AbQBtAG0AbABqAGgAaABnAGQAZABjAF8AWwBaAFcAUwBOAE0ASQBFAEEAPQA5
ADYAMgAvACsAKAAlACIAHgAbABgAFQASAA8ADQAMAAoACAAFAAQAAgABAAEA/v/9//v/
+v/7//v/+//6//f/9//3//f/9v/2//b/9f/1//T/9P/0//T/9P/z//P/9f/1//b/9v/0
//T/9P/1//X/9v/2//f/9//3//f/9//5//r/+//7//n/+f/6//r/+v/6//v/+//8//z/
/P/8//z//P/9//3//f/+//7/////////////////////////////////AAD+//7//v/+
//7//v/9//z//P/8//z//P/6//r/+v/5//r/+v/6//r/+P/3//f/9//6//v/+f/4//j/
+P/4//j/+P/4//j/+P/4//n/+f/7//z//P/9//7//////////f/+//v/+f/3//X/9P/z
//P/8f/x/+//7//v//D/8P/w//L/8v/w/+//7f/u/+7/7v/w//D/8P/w//L/8v/y//L/
8v/x//H/8f/w//D/8P/w//D/8P/w//D/8v/y//L/8//x//H/8f/x//T/9P/0//T/8v/z
//P/9f/5/wEACQARABUAHwApADEAMwAtACMABwDe/73/pv+X/5D/fv9c/zr/GP/7/vz+
Df8e/zT/Vf95/5X/rP+7/8v/2f/k/+j/6P/r//D/9P/5//v/+//7//v//P/9//3/+//7
//v//f/9//3//f/+/wAAAAAAAAAA/v///wAAAQD///////8AAAIAAgAEAAUABAADAAMA
AgAEAAQABgAHAAcABgAHAAcACAAJAAoACgAJAAoADAAPABEAEQATABQAGAAZABsAHwAg
ACIAJQAnACgAKwAvADMANwA6ADwAPgBAAEMARwBKAE8AUABSAFQAVQBXAFcAVwBZAFkA
WABWAFgAWABXAFQAVABTAE8ASwBJAEcARABAAD4AOwA4ADUAMgAvAC0AKgAnACMAIAAd
ABwAGAAVABIADwAMAAkABwAGAAQAAgD///7//P/7//v/+v/5//f/9v/z//P/8//y//P/
8//z//P/8P/w//D/7//x//D/8P/w/+7/7v/t/+3/7//v//D/8P/u/+7/7v/v/+//8P/w
//H/8f/x//H/8f/x//L/8//z//P/8//0//T/9v/2//f/9//2//b/9v/2//j/+P/5//n/
9//4//j/+f/5//n/+f/5//n/+f/5//n/+f/5//n/+v/6//r/+v/6//r/+v/5//j/+P/4
//j/+P/2//b/9v/1//b/9v/2//b/9v/1//X/9f/0//P/8//z//L/8v/0//T/9P/0//b/
9v/2//b/9P/1//X/9//2//b/9//4//v/+//7//n/+P/1//P/8f/v/+7/7f/t/+3/7f/r
/+v/6f/q/+r/6v/s/+z/6v/p/+n/6v/q/+r/6v/q/+r/6v/s/+z/7P/s/+r/6f/p/+n/
6v/q/+r/6v/o/+j/6P/o/+j/6P/o/+n/6//r/+v/6//s/+z/7P/s/+r/6//t/+//9/8B
AAcACwARABsAJwAtACkAHwALAOX/vv+h/4z/e/9q/1b/PP8g//j+4f7s/v3+Dv8w/1n/
ef+N/6L/tf/F/9H/1v/W/9r/4//s/+7/7//x//H/8f/x//L/8//z//P/8//z//X/9f/1
//X/9v/2//b/9v/2//j/+f/6//v/+v/5//j/+P/4//j/+v/7//v/+//8//z//P/8//7/
//8AAAAAAgADAAIAAwAEAAQABgAIAAsADwARABEAEwAUABcAGQAcACEAJAAmACkAKwAu
ADEANQA5AD4AQgBFAEgATABPAFMAVgBbAFwAXgBgAF8AYQBhAGEAYQBhAGAAXgBgAGAA
XwBcAFoAWQBVAFEAUABNAEkARABDAD8AOwA3ADMALwAsACgAJAAhAB8AHQAYABQAEQAO
AAsACAAFAAMAAAD+//z/+f/4//b/9f/1//T/8//x//D/7//v/+//7v/v/+//7//v/+7/
7v/u/+3/7f/s/+z/7P/s/+z/6//r/+v/6//s/+z/7P/s/+z/7f/t/+7/7v/v/+3/7f/t
/+3/7//w//H/8f/x//H/8v/y//L/8v/z//P/9P/0//T/9P/0//T/9f/1//X/9v/2//f/
9//3//f/9//3//f/9//3//n/+f/5//r/+P/4//j/+P/6//r/+f/4//b/9v/2//b/+P/4
//j/9//2//b/9v/2//T/8//z//P/9P/z//P/8//0//T/9P/y//D/8P/w//D/8v/y//L/
8v/0//X/9f/3//j/+P/5//r/+//7//v/+f/4//X/8//x//H/8P/v/+//7//v/+3/7f/t
/+7/7v/u/+7/7v/s/+v/6//s/+z/7P/u/+7/7v/u/+7/7v/u/+7/7v/t/+3/7f/u/+7/
7v/u/+7/7v/u/+7/8P/w//D/8f/x//H/8f/x//D/8P/w//D/8P/x//P/9////wsAFQAZ
AB0AKQAxAC8AJQANAOX/uf+Y/4H/av9X/0j/OP8m/wb/3v7Z/ur++/4W/0T/Z/9//5f/
sP/D/9H/2f/c/+L/6v/x//b/+P/7//v//f/9////AAABAAEAAQABAAEAAwADAAMAAwAE
AAQABAAEAAQABgAHAAgACQAJAAkACQAKAAoACgAMAA0ADQANAA4ADgAOAA4AEAARABIA
EgAUABUAGAAZABoAGgAbABwAHgAhACQAJQAoACoALAAtAC8AMwA3ADoAPgBBAEYASQBN
AFEAWABcAF8AYgBkAGcAawBuAHEAcgB0AHYAdQB3AHcAdwB3AHcAdgB0AHIAcgBxAG4A
bABrAGcAYwBiAF8AWwBWAFEATQBJAEUAQwA/ADwAOAAzAC8ALAApACYAIgAfABwAGQAW
ABMAEQAOAAwACgAHAAUABAAEAAUAAgABAP///v/9//3//f/8//v/+//7//v/+v/6//r/
+f/6//r/+//8//r/+v/5//n/+//7//z//P/8//z//P/9//3//v/+/////f/9//3//f/9
//7//////wEAAQACAAIAAAAAAAEAAQACAAIAAgACAAIAAgADAAMAAwAEAAQABQAFAAUA
BQAFAAUABQAFAAUABQAFAAUABgAEAAQABAAEAAQABAADAAIAAgACAAIAAgACAAIAAgAB
AAIAAgACAAIAAgABAAEAAQAAAP////////7//v/+//7//v/+//7//v/+//7/AAAAAAAA
AAACAAMAAwAFAAQABAAFAAYACQAJAAkABwAGAAMAAQD//////v/9//3//f/9//v/+//7
//z//P/8//r/+v/4//f/+f/6//r/+v/6//r/+v/6//z//P/8//z/+v/5//n/+f/6//r/
+v/6//r/+v/6//r//P/8//z//f/7//v/+//7//z//P/8//z//v//////AQAHABEAGwAh
ACkAMwA9AD0AMwAdAPf/x/+g/4f/cv9h/1L/QP8u/xb/8P7b/ub+9f4M/zb/X/97/5H/
rP/D/9P/3f/i/+j/7v/3//7/AgAFAAkACQAJAAkACgALAAsADQANAA0ADwAPAA8ADwAQ
ABAAEAAQABAAEAARABIAEwATABMAEwAUABQAFAAWABcAFQAVABYAFgAYABgAGgAbABoA
GgAcAB0AIAAhACIAIgAlACYAKAArAC4ALwAyADQANgA3ADkAPQBBAEQASABLAE4AUQBV
AFkAXgBiAGUAaABsAG8AcwB2AHkAegB8AH4AfQB/AH8AfwB/AH8AfgB8AHoAegB5AHYA
dABzAG8AawBpAGcAZABgAF0AWQBVAFEATQBJAEYAQgA/ADsAOAA1ADAALAApACYAIQAe
ABsAGQAaABgAFgATABAADgANAA0ADAALAAkACAAFAAUABQAEAAMAAwADAAMAAgACAAIA
AQADAAIAAgACAAIAAgABAAEAAQABAAIAAgACAAIAAgADAAMABAAEAAUABQAFAAUABQAF
AAYABwAHAAcABwAIAAgACAAIAAkACQAIAAgACAAIAAoACgALAAsACwAMAAwADQANAA0A
DQANAA0ADQANAA0ADQANAA0ADgAOAA4ADgAOAA4ADgANAAwADAAMAAwADAAKAAoACgAJ
AAoACgAKAAoACAAHAAcABwAIAAcABwAHAAYABgAGAAYACAAKAAgACAAIAAgACgAKAAoA
CgAKAAsACwANAA4ADgAPABAAEQARABEADwAOAAsACQAHAAcABgAFAAUABQAFAAMAAwAD
AAQABAAEAAQABAACAAEAAQACAAIAAgAGAAYABgAGAAQABAAEAAQABAADAAMAAwAEAAQA
BAAEAAQABAAEAAQABAAEAAQABQAHAAcABwAHAAYABgAGAAYACAAJAAsADwAXAB8AJwAt
ADUAPQBFAEUAOQAbAO3/vf+c/4X/cv9h/1T/Qv8s/w7/6v7j/vL+Af8e/0z/cf+J/6P/
vP/T/+P/6f/s//L//P8FAAoADgARABMAEwATABMAFAAVABUAFwAXABcAGQAZABkAGQAa
ABoAGgAaABoAGgAbABwAHQAdAB0AHQAeAB4AHgAgACEAIQAhACIAIgAkACQAJgAnACYA
JgAoACkALAAtAC4ALgAxADIANAA3ADgAOQA8AD4AQgBDAEUASQBNAFAAVABXAFoAXQBh
AGUAagBuAHEAdAB4AHsAfwCCAIMAhACGAIgAhwCJAIkAiQCJAIkAiACGAIQAhACDAIAA
fAB7AHcAcwByAG8AawBmAGUAYQBdAFkAVwBTAFAATABHAEMAQAA9ADgANAAxAC4ALQAq
ACcAJQAiACAAHgAbABoAGAAXABcAFgAVABMAEgARABEAEQAQAA0ADQANAA0ADgAOAA4A
DQALAAoACgAKAAwADAALAAsACwALAAwADAAKAAoACgALAA0ADgAOAA8AEQARABEAEQAP
ABAAEQARABMAEwAUABQAFAAUABUAFQAUABQAFAAUABQAFAAVABUAFwAYABgAGQAXABcA
FwAXABcAFwAXABcAFwAXABcAGAAWABYAFgAWABgAGAAXABYAFgAWABYAFgAUABQAFAAT
ABQAFAAUABQAEwARABAADwAPAA8AEAARABAAEAAQABAAEgASABIAEgAVABUAFQAVABMA
FAAVABUAFwAZABkAGQAYABgAGAAYABQAEgAQAA4AEAAPAA8ADQAMAAwACwALAA0ADQAO
AA4ACwALAAkACQAKAAsADAAMAAwADQAPAA0ADQAOAA4ADgAMAA4ADwANAA4ADAAMAAwA
DAANAA==
         </WaveFormData>
      </LeadData>
      <LeadData>
         <LeadByteCountTotal>10000</LeadByteCountTotal>
         <LeadTimeOffset>0</LeadTimeOffset>
         <LeadSampleCountTotal>5000</LeadSampleCountTotal>
         <LeadAmplitudeUnitsPerBit>4.88</LeadAmplitudeUnitsPerBit>
         <LeadAmplitudeUnits>��V</LeadAmplitudeUnits>
         <LeadHighLimit>2147483647</LeadHighLimit>
         <LeadLowLimit>268435456</LeadLowLimit>
         <LeadID>V3</LeadID>
         <LeadOffsetFirstSample>0</LeadOffsetFirstSample>
         <FirstSampleBaseline>0</FirstSampleBaseline>
         <LeadSampleSize>2</LeadSampleSize>
         <LeadOff>FALSE</LeadOff>
         <BaselineSway>FALSE</BaselineSway>
         <ExcessiveACNoise>FALSE</ExcessiveACNoise>
         <MuscleNoise>FALSE</MuscleNoise>
         <LeadDataCRC32>150662857</LeadDataCRC32>
         <WaveFormData>
yv/K/8r/yv/M/8z/zP/M/8z/zP/N/83/zf/O/9L/1//e/+j/8f/5/wkAHwAzAEAARwBH
AEAARABQAFcAVwBLACUA5/+K/wv/t/6s/qf+pf7I/vb+Ef8u/03/Zv97/4v/mP+i/63/
tv+9/8H/xv/I/8n/zP/O/9D/0P/S/9T/1v/W/9b/2P/Y/9r/2v/Y/9j/2P/Z/9n/2v/a
/9r/2//b/9v/2//Z/9r/3P/c/93/3f/f/+D/4v/i/+T/5P/k/+X/5v/o/+n/6f/q/+z/
7//w//H/8v/z//b/+f/6//3///8CAAQABwALAA0AEAAUABgAHAAhACgALAAwADQAOgA9
AEEARgBLAE4AUgBVAFkAWgBdAF8AXwBfAF8AXwBeAF4AXABbAFsAWABWAFQAUgBPAEwA
RwBDAEAAPQA5ADYAMAArACgAIgAeABsAFwAUAA8ADAAJAAYAAwAAAP3//P/6//j/9//1
//L/8P/w/+7/7f/r/+n/6v/q/+r/6f/o/+f/5//o/+j/5//n/+b/5//n/+f/5//n/+f/
5//o/+j/6P/o/+j/6f/p/+j/6P/q/+v/6//r/+z/6//r/+v/6//s/+3/7f/t/+3/7f/t
/+3/7v/w//D/8f/x//H/8//1//X/9f/2//b/9//4//j/+P/4//n/+f/5//n/+//8//z/
/P/8//z//P/8//z//P/9//3//f/9/////v/+//7//f/9//3//f/9//3//f/9//3//P/8
//z//P/7//v/+//8//z//P/8//z/+//7//z//P/7//v/+//6//v//P/8//z//P/8//3/
/v///////////wEAAgAEAAQABQAFAAMABQAFAAQABgAFAAQABAAEAAMAAwADAAMAAwAD
AAMAAgACAAIAAgABAAEAAAD//wAAAAABAAEAAQABAAEAAQABAAAA/v/+//3//P/8//3/
/f/8//z//P/8//z//P/8//z//P/8//z//v/+//7//v8AAAAAAAABAAEAAQAAAAQABwAO
ABYAHQAnADUASQBdAGwAcwB1AHIAdAB+AIkAjQCHAGkANQDo/3H/A//i/t3+1f7u/hr/
Pf9Y/3f/kv+l/7f/xv/S/9v/6P/x//X/+P/8////AAACAAQABAAGAAYACAAIAAgACAAI
AAoACgAKAAoACgALAAsADAAMAAwADQANAA0ADQALAAwADgAOAA4ADwASABQAFAAUABYA
FgAYABkAGgAcAB0AHQAeACAAHwAgACEAIgAlACgAKwAsAC8AMQA0ADYANwA7AD0AQABE
AEgATABRAFYAWgBeAGIAagBtAHEAdgB5AHwAgACDAIcAiACLAI0AiwCLAIsAiwCMAIwA
igCJAIkAhgCEAIIAfgB7AHgAcwBvAGwAaQBlAGAAWgBVAFIATgBKAEcAQwA+ADkANgAz
ADIALwAsACkAJgAkACIAIQAfABwAGgAaABoAGQAXABUAFAAUABQAEwASABEAEQASABIA
EQARABAAEQARABEAEQAQAA8ADgAOABAAEAAQABAADwAPAA4ADgAOAA8ADwAPABAADwAP
AA8ADwAQABEAEQARABEAEQARABEAEgAUABQAEwATABMAFQAXABcAFwAYABgAGQAaABoA
GAAYABkAGQAbABsAHQAeABwAHAAcABwAHAAcABwAHAAdAB0AHQAdAB0AHAAcABwAHQAd
AB0AHQAbABsAGwAbAB0AHAAcABwAHAAbABsAGwAaABoAGgAaABoAGQAZABoAGAAXABcA
FwAYABgAGgAaABoAGgAbABwAHQAdAB0AHQAfACAAIgAiACMAIwAhACMAIwAiACIAIQAg
ACAAIAAfAB8AHwAhACEAIQAhACAAIAAgACAAHQAdABwAGwAaABoAGwAbABsAGwAbABsA
HQAcABoAGgAZABgAGAAZABkAGAAYABgAGAAYABgAGAAYABgAGAAYABoAGgAaABoAGgAa
ABoAGwAbAB0AHgAgACUALgA2AD0ARwBXAG0AfwCMAJEAjQCIAJAAngCnAKcAmQBzADUA
1P9Z/wn//P71/vX+Fv9A/1//fv+d/7T/x//X/+T/7P/5/wQACwAPABQAFAAVABYAGgAc
ABwAHgAeACAAIAAgACIAIgAkACQAIgAiACIAIwAjACQAJAAkACUAJQAlACUAJQAmACgA
KAApACkAKwAsAC4ALgAwADAAMgAzADQANgA3ADcAOAA6ADsAPAA9AD4APwBCAEUARgBH
AEkATABOAFEAVQBXAFoAXwBiAGUAaQBwAHQAeAB8AIIAhQCJAI4AkQCUAJgAmwCdAJ4A
oQCjAKMAowCjAKMAowCiAJ8AnQCdAJoAmACWAJQAkQCOAIkAgwCAAH0AeQB2AHAAawBo
AGIAXgBbAFcAVABPAEwASQBGAEMAQAA9ADwAOgA4ADcAMwAwAC4ALgAsACsAKQAnACcA
KAApACkAJwAlACQAJAAkACMAIwAiACIAIwAkACUAJQAlACUAJgAkACQAJAAkACMAIwAi
ACIAJAAlACUAJQAmACUAJQAlACUAJgAnACcAKQApACkAKQApACoALAAsAC0ALQAtAC8A
LQAtAC0ALgAuAC8AMAAwADIAMgAzADMAMQAxADMANAAyADIAMgAyADIAMgAyADIAMQAx
ADEAMQAxADAAMAAwAC8ALwAvAC8ALQAtAC0ALQAtACwALAAsACwAKwArACsAKgAqACoA
KgAqACkAKQAqACoAKgAqACoAKgArACwALQAtAC0ALQAvADAALgAuAC8ALwAxADMAMwAy
ADAALwAuAC4ALgAtAC0ALQAtAC0ALQAtAC4ALgAuAC4AKwArACoAKQAmACYAJwAnACkA
KQApACkAJwAmACQAJAAjACIAIgAjACMAIgAiACIAIgAiACIAIgAgACAAIAAgACIAIgAi
ACIAJAAkACQAJQAlACUAJgAqAC8AOABAAEkAVQBnAIEAkwCeAKUAowCaAJwApgCrAKsA
lQBdABEApv8x/wH//v7z/vn+Hv9E/2H/gv+d/7L/xf/b/+j/7v/5/wQADQATABYAFgAZ
ABwAHAAeAB4AIAAgACIAIgAiACAAIAAiACIAIgAiACIAIwAhACIAIgAiACEAIQAhACEA
HwAgACIAIgAhACEAIwAkACQAJAAmACYAJgAnACgAKgApACkAKgAsAC0ALgAvADAALwAy
ADUANgA3ADkAPAA+AD8AQwBFAEgATQBQAFMAVwBaAF4AYgBmAG4AcQB1AHoAfgCAAIMA
hQCFAIYAiQCLAIkAiQCJAIkAiQCIAIUAgwCBAH4AfAB6AHYAcwBwAGsAZQBiAF8AWwBW
AFAASwBIAEIAPgA7ADcAMgAtACoAJwAiAB8AHAAZABYAFAASABEADQAKAAgACAAGAAUA
AwABAAAAAAAAAP///v/9//3//v/8//v/+//6//f/9//3//f/9f/1//X/9v/1//T/8//y
//P/8//y//L/8P/x//H/8f/y//H/8f/x//H/8v/z//P/9f/1//X/9f/3//j/+v/6//v/
+//7//3//P/7//r/+v/8//3//v/+//7//v///////f/9////AAD+//7//v/+//7//v/+
//7//f/9//3//f/9//z//P/8//z/+//6//n/9//3//f/9//3//b/9v/2//b/9f/1//X/
8v/y//L/8v/y//P/9v/z//L/8f/w//H/8v/z//P/8//z//X/9v/0//T/9f/1//X/9//3
//b/9P/z//L/8v/y//H/8f/x//D/7//u/+3/7P/s/+z/7P/r/+v/6v/p/+j/6P/p/+n/
6f/p/+n/6f/n/+b/5P/k/+P/4v/i/+P/4f/g/+D/4P/g/+D/4P/g/+D/4P/g/+D/3v/e
/97/3v/e/97/3v/f/9//3//g/+L/6f/y//7/BQANAB0AMwBHAFYAXwBlAF4AVgBYAFsA
WwBVACsA2/96/wn/u/6y/rX+sf7K/vD+E/80/1H/aP97/43/nv+o/7P/vP/F/8n/zP/O
/9H/1v/W/9j/2P/a/9r/3P/c/9z/2v/a/9z/3P/c/9z/3P/d/9v/3P/c/9z/2//b/9v/
2//Z/9r/3P/c/9v/2//d/97/3v/e/+D/4P/e/9//4P/i/+P/4//k/+b/5f/m/+f/6P/p
/+z/7//w//H/8//2//j/+////wEABAAHAAoADQARABYAGgAeACIAKAArAC8ANAA3ADoA
PgBBAEMARABHAEkASwBLAEsASwBKAEoASABHAEUAQgBAAD4APAA5ADYAMQArACgAJQAh
ABwAFgARAA4ACAAEAAEA/f/6//X/8v/v/+r/5//k/+H/3v/c/9r/2f/V/9L/0P/Q/9D/
z//N/8v/yP/I/8j/x//G/8X/xf/G/8b/xf/F/8T/wf/B/8H/wf+//7//v//A/8D/wP/A
/8D/v/+//77/vv++/7//v/+//77/vf+9/73/v//A/8H/wf/B/8H/wf/B/7//wP/C/8L/
w//D/8P/xf/F/8X/xf/G/8b/x//I/8j/xv/G/8f/x//J/8n/y//M/8r/yv/K/8r/yv/K
/8r/yv/L/8v/y//L/8n/yP/I/8j/x//H/8f/x//J/8n/yf/J/8f/xv/G/8b/xv/F/8X/
xf/G/8b/xv/G/8T/xf/F/8T/xP/E/8T/xP/E/8X/xv/H/8f/x//H/8n/yv/K/8r/y//L
/8n/y//L/8r/zP/L/8r/yv/K/8n/yf/J/8f/x//H/8f/xv/G/8b/xv/G/8f/x//H/8X/
xP/E/8P/xf/F/8X/xf/F/8T/wv/C/8H/wP/A/8H/wf/A/8D/wP/A/8D/wP/A/77/vv++
/77/wP/A/8D/wP++/77/vv+//7//wf/C/8T/yf/Q/9j/4f/p//f/CwAjADQAPQBBADwA
OgBCAE0ATwBJACsA7/+c/yP/uf6c/p3+mf6w/tz+/f4Y/zn/Uv9l/3f/hv+S/5v/pv+v
/7P/tv+8/73/vv/A/8L/wv/E/8T/xv/G/8b/xv/G/8j/yP/I/8j/yP/J/8n/yv/K/8r/
y//L/8v/y//J/8r/zP/M/83/zf/P/9D/zv/O/9D/0P/S/9P/1P/W/9f/1//Y/9r/3f/e
/9//4P/h/+T/5//o/+n/6//u//D/8//3//n//P8BAAQABwALABIAFgAaAB4AJgApAC0A
MgA3ADoAPgBBAEUARgBJAEsASwBLAEsASwBKAEoASABHAEkARgBEAEIAPgA7ADgAMwAv
ACwAKQAlACAAGgAVABIADgAKAAcAAwD+//n/9v/z//D/7f/q/+f/4v/g/97/3f/b/9j/
1v/W/9b/1f/T/9H/0P/Q/9D/z//O/83/zf/O/87/zf/N/8z/y//L/8v/y//L/8v/y//M
/8z/zP/M/8z/zf/N/8z/zP/M/83/zf/N/8z/y//L/8v/y//M/83/zf/N/83/zf/N/8//
0P/S/9L/0f/R/9H/0//T/9P/0//U/9T/1f/W/9b/2P/Y/9n/2f/Z/9n/2//c/9r/2v/a
/9r/3P/c/9z/3P/d/93/3f/d/93/3P/c/9z/3f/d/93/3f/d/93/3f/d/93/3P/c/9z/
3P/b/9v/2//c/9z/3P/c/9z/2//c/9z/3P/c/9z/3f/e/9//3//f/9//4f/i/+T/5P/l
/+X/5f/n/+f/5v/m/+X/5P/k/+T/4//j/+P/4//j/+P/4//i/+L/4v/i/+H/4f/g/9//
3v/e/9//3//h/+H/4f/h/9//3v/c/9z/3f/c/9z/3f/f/97/3v/e/9z/3P/c/9z/3v/e
/97/3v/e/97/3v/e/97/3v/e/9//4f/j/+T/5v/t//j/AAAHABMAJQA9AE8AWABdAFsA
WABgAG4AcwBtAFUAJQDb/2j/8f7D/sD+tf7H/vL+GP81/1b/cf+E/5n/qf+y/7z/x//O
/9X/2f/e/+D/4f/i/+T/5v/m/+j/6P/q/+r/6v/s/+z/7v/u/+z/7P/s/+3/6//s/+z/
7P/s/+3/7v/v/+//8P/y//L/8//z//X/9v/2//b/+P/4//r/+//8//7//////wAAAgAD
AAQABQAGAAkADAAPABAAEQATABYAGAAbAB8AIQAkACoALgAyADcAOgA+AEIARgBNAFEA
VgBcAF8AYgBmAGkAawBsAG8AcQBvAG8AbwBvAHAAcABuAG0AawBoAGYAZABgAF0AWgBV
AFEATgBLAEcAQgA8ADcANAAwACwAKQAlACEAHQAbABkAFgATABAADQAKAAgABgAFAAUA
AgAAAAAA/v/9//v/+f/5//r/+//7//j/9//3//j/+v/5//n/+P/5//n/+f/5//f/9//3
//j/+P/4//j/+P/5//n/+P/4//j/+f/5//n/+P/3//f/9//3//j/+f/5//n/+f/5//n/
+f/6//z//P/9//3//f///////////wAAAAABAAIAAgACAAIAAwADAAEAAQADAAQABAAE
AAQABAAGAAYABgAGAAUABQAFAAUABwAGAAYABgAFAAUABQAFAAcABwAHAAcABwAGAAYA
BgAGAAUABQAFAAYABgAEAAQABAAEAAQABAAHAAgACQAJAAkACQALAAwACgAKAAsACwAN
AA8ADwAOAA4ADQAMAAwADgANAA0ADQANAA0ADQANAAwADAAMAAwACwALAAoACQAIAAgA
CQAJAAcABwAHAAcACQAIAAYABgAHAAYABgAHAAcABgAGAAYABgAGAAYABgAGAAYABgAG
AAgACAAIAAgABgAGAAYABwAJAAkACgAMABEAFgAgACkAMwA/AFMAaQB2AH0AfwB8AH4A
jACXAJkAjwBvADUA3v9h///+6P7j/t3+/P4q/0n/Zv+H/6D/s//F/9L/2v/l//D/+f//
/wIABAAHAAgACAAKAAoADAAMAA4ADgAOAA8AEAATABQAEgASABIAEwARABIAEgASABMA
EwATABMAFQAWABgAGAAXABcAGQAaABoAGgAcABwAHgAfACAAIgAhACEAIgAkACUAJgAn
ACgAJwAqAC0ALgAxADMANgA4ADkAPQA/AEIARgBKAE4AUwBYAFwAYABkAGoAbQBxAHYA
ewB+AIIAhQCHAIgAiwCNAI0AjQCNAI0AjgCOAIwAiwCJAIYAhACCAIAAfQB6AHUAcQBu
AGsAZwBkAF4AWQBWAFQAUABNAEkAQgA9ADoANwA2ADMAMAAtACoAKAAmACUAIwAgAB4A
HgAeAB0AGwAZABgAGAAYABcAFgAVABUAFgAWABUAFQAUABUAFQAVABUAFQAVABUAFgAU
ABQAFAAUABUAFQAUABQAFAAVABUAFQAUABMAEwATABMAFAAVABUAEwATABMAEwAVABYA
GAAYABgAFwAWABcAFwAXABcAGAAYABkAGgAaABoAGgAbABsAGQAZABsAHAAeAB4AHgAe
ABwAHAAcABwAGwAbABsAGwAbABoAGgAaABsAGwAbABsAHQAdAB0AHQAbABoAGgAaABoA
GQAZABkAGAAaABgAGAAYABgAGQAaABsAGwAZABkAGwAcABwAHAAdAB0AHwAhACEAIAAg
AB8AHgAeAB4AHQAdAB0AGwAbABsAGwAYABgAGAAYABkAGQAYABcAFgAWABcAFwAVABUA
FQAVABUAFAASABIAEQAQABAAEQAPAA4ADgAOABAAEAAQABAAEAAQABAAEAAQABAAEAAQ
ABAAEAAQABEAEQARABQAFgAXABwAJAAvADsARwBbAHEAgACJAI8AiACGAJIAnQCfAJkA
eQA9AOj/cf8L/+7+5/7f/vb+IP8//17/f/+W/6n/vf/O/9b/3//s//X/+/8AAAIAAwAG
AAYACAAIAAoACgAMAAwADAAMAAwADgAOAAwADAAMAA0ACwAMAAwADAANAA0ADQANAAsA
DAAOAA4ADwAPABEAEgAQABAAEgASABIAEwAUABYAFwAXABgAGgAbABwAHQAeAB0AIAAj
ACQAJQAnACoALAAtADEAMwA2ADoAPgBCAEcATABQAFQAWABeAGEAZQBqAG0AcAB0AHcA
eQB6AH0AfwB/AH8AfwB/AH4AfgB8AHsAewB4AHYAdABwAG0AagBlAF8AXABZAFUAUgBM
AEcARAA+ADoANwAzAC4AKQAmACMAHgAbABgAFQAQAA4ADAALAAsACAAGAAYABAADAAEA
///+//7//v/9//r/+f/5//r/+v/5//n/+P/3//f/9//3//X/9f/1//b/9v/2//b/9v/1
//X/9P/0//L/8//z//P/8v/x//H/8f/x//L/8//z//H/8f/x//H/8f/y//T/9P/z//P/
8//1//X/9f/1//b/+P/5//r/+v/4//j/+f/5//n/+f/7//z/+v/6//r/+v/6//r/+v/6
//n/+f/5//n/+f/4//j/+P/3//f/9//3//f/9//3//f/9f/0//T/9P/2//X/8//0//T/
9P/0//T/8//0//X/9f/z//P/9f/2//T/9P/1//X/9f/3//f/9v/2//X/9P/0//T/8//z
//P/8f/x//H/8f/w//D/8P/w/+//7//u/+3/7P/s/+3/7f/r/+v/6//r/+v/6v/o/+j/
5//m/+b/5//l/+T/5P/k/+T/5P/k/+T/4v/i/+L/4v/g/+D/4P/g/+L/4v/i/+P/4//j
/+T/6P/r//L//P8FAA0AGwAxAEcAVABfAGkAZABYAFgAXQBhAGEAQwD5/57/Lf/N/rT+
uf61/sL+6v4N/y7/Tf9m/3v/jf+e/6r/tf/A/8f/zf/S/9b/1//Y/9j/2v/a/9z/3v/g
/+D/4P/i/+L/5P/k/+L/4v/i/+P/4f/i/+L/4v/h/+H/4f/h/+P/5P/m/+b/4//j/+X/
5v/m/+b/6P/o/+j/6f/q/+z/6//r/+z/7v/v//D/8f/y//P/9v/5//r//f///wIABAAG
AAkACgAMABEAFAAXABsAIAAkACgALAAyADUAOQA+AEMARgBKAE0ATwBQAFMAVQBXAFcA
VwBXAFYAVgBUAFMAUwBQAE4ATABKAEcARAA/ADkANgAzAC8ALAAmACEAHgAZABQAEAAL
AAgAAwAAAP3/+v/3//T/8f/u/+z/6v/p/+f/5P/i/+L/4P/f/93/2//a/9r/2v/Z/9b/
1f/V/9b/1P/T/9P/0v/T/9P/0//T/9H/0f/R/9L/0v/S/9L/0v/S/9H/z//O/87/z//P
/8//0P/P/8//z//O/87/zv/N/8//z//P/8//z//Q/9L/0v/S/9H/0P/R/9P/0//T/9T/
1f/V/9X/1P/U/9T/1f/V/9X/1f/X/9j/1v/W/9b/1v/W/9b/1v/W/9f/1//X/9f/1//W
/9b/1v/W/9X/1P/T/9X/1f/V/9X/1f/U/9T/1P/S/9H/0f/R/9D/0P/S/9L/0v/S/9H/
0v/T/9P/0f/R/9P/1P/S/9L/0//T/9P/1f/V/9T/1P/T/9L/0v/S/9H/0f/R/8//z//P
/8//zv/O/87/zv/N/83/zP/L/8j/yP/J/8n/yf/J/8n/yf/J/8j/xv/G/8P/wv/C/8P/
w//C/8L/wv/A/8D/wP/A/77/vv++/77/wP/A/8D/wP++/77/vv+//73/v//C/8T/yf/S
/9r/3//n//n/EQAnADQAQQBJAEIAPgBGAE8AUQBFAB8A1/92//n+pf6a/pn+lf6y/t7+
//4e/zv/Uv9n/3f/hv+O/5f/ov+r/6//sv+0/7f/uP+4/7r/uv+8/7z/vv++/77/vv++
/8D/wP/A/8D/wP/B/8P/xP/E/8T/wf/B/8H/wf/B/8L/xP/E/8X/xf/H/8j/xv/G/8j/
yP/K/8v/zP/O/8//z//Q/9L/1f/W/9f/2P/X/9r/3f/e/+H/4//m/+j/6//v//H/9P/5
//z///8DAAoADgASABYAHgAhACUAKgAvADIANgA5ADsAPAA/AEEAQQBBAEEAQQBCAEIA
QAA/AD8APAA6ADgANgAzADAAKwAnACQAIQAdABgAEgANAAoABgACAP//+//2//H/7v/r
/+j/5f/i/9//3P/a/9j/1//V/9L/0P/Q/87/zf/L/8n/yv/K/8r/yf/I/8f/x//I/8j/
x//H/8b/xf/F/8X/xf/F/8X/xf/G/8b/xv/G/8b/x//H/8b/xv/G/8f/x//H/8b/xf/F
/8X/xf/G/8f/x//H/8f/x//H/8f/yP/K/8r/y//L/8v/zf/N/83/zf/O/9D/0f/S/9L/
0v/S/9P/0//T/9P/1f/W/9b/1v/W/9b/1v/W/9b/1v/X/9f/1//X/9f/1v/W/9b/1//X
/9f/1//X/9f/1//X/9f/1v/W/9b/2P/X/9f/1//W/9j/2P/Y/9b/1v/W/9b/1f/W/9f/
1//Z/9n/2//c/9z/3P/d/93/3f/f/9//3v/e/93/3P/c/97/3f/d/93/2//b/9v/2//a
/9r/2v/a/9v/2//a/9n/2P/Y/9n/2f/Z/9n/2f/Z/9f/1v/U/9T/1f/U/9T/1f/V/9T/
1P/U/9L/0v/S/9L/1P/U/9T/1P/U/9T/1P/U/9T/1P/U/9X/1f/V/9j/3P/h/+z/9v/9
/wcAGwAzAEMAUABXAFUAUgBYAGYAawBlAE0AHwDT/2L/5/61/rT+rf65/ub+DP8r/0r/
Zf96/4v/m/+m/7D/u//E/8n/zf/Q/9L/0//W/9j/2v/a/9z/3P/e/97/3v/e/97/4P/g
/+D/4P/g/+H/4//k/+T/5P/j/+P/4//j/+X/5v/o/+j/5//n/+n/6v/q/+r/7P/s/+7/
7//w//L/8//z//T/9v/3//j/+f/6//3/AAADAAQABQAHAAoADAARABUAFwAaAB8AIgAl
ACkALwA0ADkAPgBEAEcASwBQAFMAVgBaAF0AXwBgAGMAZQBlAGUAZQBlAGYAZgBkAGMA
YQBeAFwAWgBWAFMAUABLAEcARABBAD0AOgA0AC8ALAAoACQAIQAdABoAFQASAA8ADAAJ
AAYAAwAAAP7//P/7//n/9v/0//T/9P/z//H/7//u/+7/7v/t/+7/7f/t/+7/7v/t/+3/
7P/s/+3/7v/v/+3/7f/t/+7/7v/u/+7/7v/v/+//7v/u/+7/7//v/+//7v/t/+3/7f/t
/+7/7//v//H/8f/x//H/7//w//L/8v/x//H/8f/z//P/8//z//T/9P/1//b/9v/2//b/
9//3//f/9//5//r/+v/6//r/+v/6//r/+v/6//v/+//7//v//f/8//z//P/7//v/+//7
//v/+//7//v//f/8//z//P/6//n/+f/5//r/+v/6//r/+P/4//j/+P/4//j/+f/6//v/
+//7//v//f/+//7//v//////AQADAAMAAgACAAEAAAAAAAAA///////////////////+
//7//v/+//3//f/8//v/+v/6//v/+//5//n/+f/5//v/+v/4//j/9//2//b/9//3//b/
9v/2//b/9v/2//b/9v/2//b/9v/2//b/9v/2//b/9v/2//f/+f/5//r/+v///wgAEgAX
ACEAMwBJAF0AaABvAG0AagBwAH4AiQCJAHkAUwAVALb/Nf/l/tj+z/7P/vb+IP89/1r/
ef+Q/6P/tf/C/8z/1f/e/+f/6//w//T/8//0//b/+P/4//r//P/+//7//v/+//7/AAAA
AAAAAAAAAAEAAQACAAIAAgABAAEAAQABAAEAAgAEAAQAAwADAAUABgAIAAgACgAKAAoA
CwAMAA4ADwAPABAAEgATABQAFQAWABcAGgAdAB4AHwAhACQAJgApAC0ALwAyADcAOgA9
AEEASABMAFAAVABYAFsAXwBkAGkAbABwAHMAdQB2AHkAewB7AHsAewB7AHoAegB4AHcA
dwB0AHIAcABuAGsAaABjAF8AXABZAFUAUgBMAEcARAA+ADoANwAzADAAKwAoACUAIgAf
ABwAGQAWABQAEgARAA8ADAAKAAoACgAJAAcABQACAAIAAgABAAIAAQABAAIAAAD/////
/v/+////AAABAP///////wAA/v/+//7//v///////v/+//7/////////AAD////////9
//7/////////////////AQACAAQABAADAAMAAwAFAAMAAwADAAQABgAHAAgACAAIAAgA
CQAJAAkACQALAAwACgAKAAoACgAMAAwADAAMAAsACwALAAsACwAKAAoACgALAAsACwAL
AAsACwALAAsACwAKAAoACgAKAAkACQAJAAgACAAIAAgACAAKAAoACgAKAAoACwAMAA0A
DQANAA0ADwAQABAAEAARABEAEwAVABUAFAAUABMAEgASABIAEQARABEAEQARABEAEQAQ
ABAAEAAQAA0ADQAMAAsADAAMAA0ADQANAA0ADQANAAsACgAIAAgACQAIAAgACQAJAAgA
CAAIAAgACAAIAAgACAAIAAgACAAIAAgACAAIAAgACAAIAAkACwALAA4AEgAVAB4AJgAv
ADkASwBhAHMAgACDAH0AfACIAJYAmwCXAH8ATwAJAJj/If/v/uj+3f7r/hb/Ov9X/3b/
k/+o/73/y//U/97/6f/0//v///8CAAQABwAIAAgACgAKAAwADAAOAA4ADgAOAA4AEAAQ
ABAAEAAQABEAEQASABIAEgARABEAEQARABEAEgAUABQAEwATABUAFgAWABYAGAAYABgA
GQAaABwAHQAdAB4AIAAhACIAIwAkACUAKAArACwALQAvADIANAA3ADsAPQBAAEMARgBJ
AE0AUgBWAFoAXgBkAGcAawBwAHMAdgB6AH0AfQB+AIEAgwCBAIEAgQCBAIAAgAB+AH0A
ewB4AHYAdAByAG8AbABnAGMAYABdAFkAVQBQAEwASgBEAEAAPQA5ADQALwAsACkAKAAl
ACIAHwAcABoAGAAXABUAEgAQABAADgANAAsACQAIAAgACAAHAAYABQAFAAYABgAFAAUA
BAADAAMAAwADAAMAAwADAAQAAgACAAIAAgABAAEAAAAAAAAAAQABAAEAAgABAAEAAQD/
/wAAAQABAAMAAwADAAMAAwAEAAYABgAFAAUABQAHAAcABwAHAAgACgALAAwADAALAAoA
CgAJAAsACwANAA4ADQAMAAsACgAKAAoACgAKAAsACwALAAsACwAKAAoACgAKAAkACAAH
AAcABwAHAAcABQAEAAQABAAEAAMAAwADAAQABAAEAAQABAADAAMABAAGAAUABQAFAAQA
BQAHAAcABwAHAAgACAAJAAkACgAMAAoACwAKAAcABQAFAAUABQAFAAQAAwABAAEAAQAC
AAIA/v/+//3//P/+//7//v/+//v/+//7//v/+//6//n/+f/3//f/9//3//b/9P/0//T/
9P/0/w==
         </WaveFormData>
      </LeadData>
      <LeadData>
         <LeadByteCountTotal>10000</LeadByteCountTotal>
         <LeadTimeOffset>0</LeadTimeOffset>
         <LeadSampleCountTotal>5000</LeadSampleCountTotal>
         <LeadAmplitudeUnitsPerBit>4.88</LeadAmplitudeUnitsPerBit>
         <LeadAmplitudeUnits>��V</LeadAmplitudeUnits>
         <LeadHighLimit>2147483647</LeadHighLimit>
         <LeadLowLimit>268435456</LeadLowLimit>
         <LeadID>V4</LeadID>
         <LeadOffsetFirstSample>0</LeadOffsetFirstSample>
         <FirstSampleBaseline>0</FirstSampleBaseline>
         <LeadSampleSize>2</LeadSampleSize>
         <LeadOff>FALSE</LeadOff>
         <BaselineSway>FALSE</BaselineSway>
         <ExcessiveACNoise>FALSE</ExcessiveACNoise>
         <MuscleNoise>FALSE</MuscleNoise>
         <LeadDataCRC32>3430914216</LeadDataCRC32>
         <WaveFormData>
8//z//P/9P/0//T/9P/0//b/9v/2//b/9v/3//f/9//5//v///8HABQAKwBEAF4AeQCW
ALkA6AAXATABKwEEAcUAfgAhAKr/Vf9B/zP/JP8y/0z/YP91/43/nf+r/7n/xf/N/9b/
3v/j/+b/6f/r/+v/7P/v//D/8P/x//L/8v/z//T/9P/0//T/9v/0//P/8//z//X/9f/1
//X/9v/2//b/9v/2//f/+P/4//j/+P/4//n/+f/5//v/+//7//v//P/8//z//P/9//3/
/f////////8BAAIAAwAEAAUABQAGAAcACQAKAAwADgAQABIAFQAXABkAHQAeACEAIgAm
ACoALQAwADMANAA3ADkAOwA+AEAAQABAAEEAQQBDAEMAQwBDAEMAQwBBAEAAPwA8ADwA
OQA1ADQAMgAwAC8AKwApACYAIwAiAB8AHgAaABgAFgAUABIADgANAAsACQAHAAUABQAD
AAEAAQAAAP///f/9//z//P/7//v/+//6//r/+v/6//n/+f/5//n/+P/4//f/9//5//n/
+P/4//b/9//3//f/9f/1//X/9f/3//f/9//2//T/9P/z//P/9f/1//X/9f/1//X/9v/2
//b/9v/3//f/9//3//j/+P/3//f/9//4//n/+f/5//n/+P/4//n/+f/7//z//P/8//z/
/f/+//////////7//v/+//7//v/+//7//v/+//7//v/+//7//v/8//z//P/8//z/+//7
//v//P/8//z/+//7//z//P/8//r/+//7//v/+//7//v//P/6//r/+v/8//z//P/8//7/
/v///wAA/v///wAAAAACAAMAAwADAAMABAAFAAUABgAHAAcABwAIAAgACAAIAAgACAAI
AAYABgAGAAYABAAAAAAA///+/////v/+//7//v/+//3//f/7//v/+v/5//j/+P/4//j/
+P/4//j/9//3//f/9//3//f/9//3//f/+P/4//j/+P/4//j/+P/4//r/+P/3//n/+//7
//3/AQAHABIAJQA8AFQAbQCIAKcA0gD/AB4BIQECAcUAggAzAMj/af9H/z3/Lv80/0r/
YP9z/4n/nf+p/7f/xf/P/9b/4P/n/+j/6//t/+3/8P/x//L/8v/z//T/9P/1//b/9v/2
//b/+P/4//f/9//3//f/9//3//f/+v/6//r/+v/4//n/+v/6//z//P/8//3//f/9////
////////AAAAAAIAAgADAAMAAQADAAMAAwAFAAYABwAIAAkACQAKAAsACwAMAA4AEAAS
ABQAFwAZABkAHQAeACEAJAAoACwALwAyADUANgA5ADsAPQBAAEIAQgBCAEMAQwBDAEMA
QwBDAEMAQwBBAEAAQQA+AD4AOwA3ADYANAAyADEALQArACgAJQAkACEAIAAcABoAGAAW
ABYAEgARAA8ADQALAAkACQAHAAUABQAEAAMAAQABAAAA/v/9//3//f/8//z//P/8//v/
+//7//v//P/8//v/+//5//n/+P/4//j/+f/5//n/+f/5//n/+f/5//n/+f/4//j/+P/3
//f/+f/5//n/+f/5//n/+v/6//r/+v/7//v/+//7//z//P/9//3//f/+////////////
/v/+//////8BAAIAAgACAAAAAQACAAMAAwADAAIAAgACAAIAAgACAAIAAgACAAIAAgAC
AAIAAgAAAAAAAAAAAAIAAQABAAEAAAAAAAAA/////wAAAAAAAP7/////////////////
AAD+//7/AAAAAAAAAAACAAIAAwAEAAIAAwAEAAQABgAHAAcABwAHAAgACQAJAAgACQAJ
AAkACAAIAAgACAAJAAoACwAKAAgACAAIAAYABAAEAAMAAgD///7//v/+//7//v/9//3/
/f/9//z/+//6//r/+v/6//r/+v/6//n/+f/5//n/+f/5//n/+f/5//r/+v/6//r/+v/6
//r/+v/6//r//f/9//3//f8BAAMACwAaAC8ASABgAHkAkgC1AOAACQEeARMB5gClAF4A
BQCa/1f/R/87/zD/PP9U/2r/f/+T/6P/sf+//8n/0//c/+T/6f/u//H/7//t//D/8f/y
//L/8//0//T/9f/2//b/9v/2//j/+P/3//f/9//5//n/+f/5//j/+P/4//j/+P/5//r/
+v/6//r/+v/7//v/+//9//3//f/9//7//v/+//7/////////AQABAAEAAwAEAAUABgAH
AAcACAAJAAsADAAOABAAEAASABUAFwAZAB0AHgAhACIAJgAqAC0AMAAzADQANwA3ADkA
PAA+AD4APgA/AD8APQA9AD0APQA9AD0AOwA6ADsAOAA4ADUAMwAyADAALgArACcAJQAi
AB8AHgAbABoAGAAWABQAEgAQAAwACwAJAAkABwAFAAUAAQD//////v/9//v/+//6//r/
+f/5//n/9v/2//b/9v/1//X/9f/1//b/9v/1//X/9f/1//T/9P/y//P/8//z//H/8f/x
//H/8f/x//H/8P/y//L/8f/x//H/8f/x//H/8//z//T/9P/0//T/9f/1//X/9f/2//b/
9//3//f/+P/5//n/+f/5//r/+v/7//v/+f/6//r/+v/4//n/+v/7//v/+//6//r/+v/6
//r/+v/6//r/+v/6//r/+v/6//r/+P/4//j/+P/4//f/9//3//j/+P/4//f/9f/2//b/
9v/2//X/9//3//b/9v/2//b/9v/4//j/+f/6//r/+//8//z/+v/7//v/+//8//7/AAAB
AAAAAQABAAEAAAAAAAAAAAAAAAAAAAD+/wAAAAAAAP7/+v/6//n/+P/3//b/9v/2//b/
9v/1//X/8//z//L/8f/w//D/8P/w//D/8P/w/+//7//v/+//7//v/+//7//v//D/8P/w
//D/8v/y//L/8v/y//L/8//z//X/9f/5//3/BQAYADEASgBkAIEAoADFAPIAGwEuASEB
8gCtAGAA8/9+/0X/N/8j/xz/MP9G/1j/b/+D/5H/of+x/73/xf/O/9b/3f/i/+X/5f/l
/+b/5f/m/+b/5//q/+r/6//s/+r/6v/q/+z/7v/t/+3/7f/t/+3/7f/t/+7/7v/u/+7/
7P/t/+7/7v/u/+7/7v/v/+//7//x//H/8//z//T/9P/0//T/9f/1//f/+f/5//n/+v/6
//r/+v/9//3//v///wMABAAGAAgACgAMAA8AEQATABcAGAAbAB4AIgAmACkALAAvADAA
MwA3ADkAPAA+ADwAPAA9AD0APQA9AD0APQA7ADsAOQA4ADUAMgAyAC8ALQAsACoAKAAl
ACEAHwAcABcAFgATABIAEAAOAAwACgAIAAQAAwABAP///f/7//v/9//1//X/9P/1//P/
8//y//L/8f/x//H/8P/w//D/8P/x//H/8f/x/+7/7v/t/+3/7f/t/+z/7P/q/+v/6//r
/+v/6//r/+v/6f/p/+n/6P/o/+j/5//n/+n/6f/p/+n/6//r/+z/7P/t/+7/8P/x//H/
8f/y//L/8f/x//H/8v/1//X/9f/1//j/+P/5//n/+f/6//r/+v/4//n/+v/7//n/+f/4
//j/+v/6//r/+v/6//r/+v/6//n/+P/3//b/9v/2//b/9v/4//f/9//3//b/9v/2//X/
9f/2//b/9v/0//f/+P/3//b/9f/0//b/9v/3//j/+v/7//z//P/6//v/+//7//v//P/9
//3//v////////8AAAAAAAAAAP7//v/+//z//f/+/////v/6//r/+f/4//f/9v/2//b/
+P/4//f/9//1//X/9P/z//H/8P/v/+7/7v/u/+7/7f/v/+//7//v/+//7//v/+//8P/w
//D/8P/w//D/8P/w//L/8P/x//P/8//3//v///8FABIAKQBEAF4AewCcAMEA8AAjAUoB
WQFIAQ0BugBTAMj/W/87/yv/Fv8g/zr/TP9j/3v/i/+Z/6n/t//D/8z/1v/d/+D/4f/j
/+X/6P/p/+r/6v/r/+z/7P/t/+7/7P/s/+z/7v/u/+3/7f/t/+3/7f/t/+3/7v/u/+7/
7v/w//H/8v/y//L/8v/y//P/8//z//X/9f/1//X/9v/2//b/9v/3//f/9//5//n/+f/7
//z//f/+/wEAAQACAAMABQAGAAgACgAMAA4AEQATABcAGwAcAB8AIgAmACoALQAwADMA
NAA3ADkAOwA+AEAAQgBCAEMAQwBBAEEAQQBBAEEAQQA/AD4APQA6ADoANwAzADIAMAAu
ACsAJwAlACIAHQAcABkAGAAUABIAEAAOAAoABgAFAAMAAwABAP/////7//n/+f/4//n/
9//3//b/9P/z//P/8//y//L/8v/y//H/8f/x//H/8P/w/+//7//v/+//7v/u/+7/7//v
/+//7f/t/+3/7f/t/+3/7f/s/+z/7P/r/+v/7f/t/+3/7f/t/+3/7v/u/+z/7P/t/+3/
7//v//D/8P/x//H/8f/y//P/8//z//P/8v/y//P/8//1//b/9v/2//b/9//4//n/9//3
//b/9v/4//j/+P/4//b/9v/2//b/9v/2//b/9v/4//j/+P/4//b/9f/1//X/9P/0//T/
8//1//b/9v/2//T/9//1//X/9P/2//b/9v/2//j/+P/5//r/+P/5//r/+v/8//3//f/9
//v//P/9//3/AAABAAEAAQAAAAAAAAAAAAIAAgACAAAAAAAAAAAA/v/+//7//f/8//n/
+P/4//j/9v/2//X/9f/1//X/9P/z//D/8P/w//D/8v/y//L/8f/x//H/8f/x/+//7//v
/+//8v/y//L/8v/y//L/8v/y//L/8v/z//P/9f/3//n/+////wwAIQA8AFgAcQCOALEA
3AANATABOQEeAeUAogBNANL/Y/89/zH/IP8k/zz/VP9n/3//kf+h/6//u//F/87/2P/d
/+D/4//n/+f/6P/p/+r/6v/r/+r/6v/r/+z/7P/s/+z/7v/u/+3/7f/t/+7/7//w//H/
8P/w//D/8P/w//H/8v/y//T/9P/0//X/8//z//X/9f/1//X/9v/2//j/+P/5//n/+f/7
//v/+//7//z//f/+//////8AAAEABQAGAAgACgAKAAwADwARABUAGQAaAB0AHgAiACYA
KQAuADEAMgA1ADcAOQA8AD4APgA+AD8APwBBAEEAQQBBAEEAQQA/AD4APwA8ADwAOQA1
ADQAMgAwAC0AKQAnACQAIQAgAB0AHAAYABYAFAASABAADAALAAkABwAFAAMAAwD///3/
/f/8//v/+f/5//j/+v/5//n/+f/4//j/+P/4//f/9//3//f/9v/2//X/9f/1//X/9P/0
//T/9f/1//X/9f/1//X/9f/z//P/8//y//L/8v/x//H/8f/x//H/8f/x//H/8v/y//T/
9P/1//X/9f/1//b/9v/3//f/9//4//n/+f/5//n/+P/4//n/+f/7//z//P/8//z//f/+
//////////7//v/+//7//v/+//7//v/+//7//v/+//7//v/+//7//v/+//7//f/9//3/
/P/8//z/+//7//z//P/8//r/+//+//z//P/8//z//v/+////AAACAAMABAAEAAIAAwAD
AAMAAwAEAAUABQAIAAkACQAJAAgACAAIAAgACAAIAAgABgAGAAYABgAEAAAAAAD///7/
///+//7//v/+//7//f/9//n/+f/4//f/+P/4//j/+P/4//j/+P/3//f/9//3//f/9//3
//f/9//4//j/+P/4//j/+P/4//j/+P/4//v/+//5//3/AQAFAA0AIAA7AFIAbACHAKYA
zQD8AB8BKAENAdYAlwBKAN//dv9J/z3/K/8q/0D/WP9s/4X/l/+l/7X/wf/L/9P/3P/i
/+f/6v/t/+//7//w//H/8v/y//P/9P/0//X/9v/2//b/9v/4//b/9f/1//X/9v/3//j/
+f/4//j/+P/4//j/+f/6//r/+v/6//r/+//7//v//f/9//3//f/+//7//v/+////////
/wEAAQABAAMABAAFAAYACQAJAAoACwAPABAAEgAUABQAFgAZABsAGwAfACAAIwAoACwA
MAAzADQANwA4ADsAPQA/AEIARABEAEQARQBFAEUARQBFAEUARQBFAEMAQgBBAD4APgA7
ADkAOAA2ADQALwArACkAJgAjACIAHwAeABwAGgAYABYAFAAQAA8ADQALAAkABwAHAAUA
AwADAAIAAQD//////v8AAP////////3//P/7//r/+v/7//z//f/8//z/+//7//n/+f/4
//j/+v/7//v/+//3//f/9//3//n/+f/5//j/+P/4//f/9//3//f/9//3//f/9//4//j/
9v/2//f/9//5//n/+v/6//n/+f/5//r/+//7//v/+//8//z//f/9//3//v/+//7//v//
/wAAAQABAAEAAAAAAAAAAAAAAAAAAAAAAAAAAAD+//7//v/+/wAAAAAAAAAAAAD/////
///+//7//v/9/////v/+//7//v/+//7//v8AAAAAAQACAAIAAwAEAAQABAAFAAUABQAF
AAYABwAHAAgACQAJAAkACgAKAAoACgAMAAwADAAKAAoACgAKAAgABgAGAAUABAABAAAA
AAAAAAAAAAD//////f/9//z/+//6//r/+v/6//r/+v/6//n/+f/5//n/+f/5//n/+f/5
//r/+v/6//r/+v/6//r/+v/8//r/+//9//v/+f/7/wMACQAUACkAQgBYAHEAjACtANYA
AwEeAR0B9AC3AHAAHQCw/1v/Rf87/yz/Nv9O/2L/d/+P/6H/rf+7/8X/z//Y/+L/5//q
/+3/7f/v//L/8f/y//L/8//0//T/9f/2//b/9v/2//j/+P/3//f/9//3//f/9//3//j/
+P/4//j/+P/5//r/+v/6//r/+v/7//v/+//9//3//f/9//7//v/+//7/////////AQAB
AAEAAQACAAMABAAHAAcACAAJAAsADAAOABAAEgAUABcAGQAbAB8AIAAjACQAKAAsAC8A
MgA1ADYAOQA7AD0AQABCAEAAQABBAEEAQgBDAEQARQBDAEMAQQBAAEEAPgA+ADsANwA2
ADQAMgAxAC0AKwAoACcAJgAjACIAHAAaABgAFgAUABAADwANAAsACQAHAAcABQADAAMA
AgADAAEAAQAAAP7//f/9//3//P/8//z//P/7//v/+//7//r/+v/5//n/+//7//r/+v/4
//n/+f/5//f/9//3//f/9//3//f/9v/2//b/9f/1//X/9f/1//X/8//z//T/9P/2//b/
9//3//X/9f/2//b/9//3//f/+P/3//f/9//3//r/+v/7//v/+//8//z//P/6//v//P/9
//v/+//6//r//P/8//z//P/8//z//P/8//z//P/8//z//P/8//z//P/8//v/+//7//r/
+v/6//n/+//6//r/+v/6//r//P/8//3//v/8//3//v/+/wAAAQABAAEAAQACAAMAAwAE
AAUABQAFAAQABAAEAAQABgAGAAYABAACAAIAAgAAAAAAAAD///7//f/8//z//P/6//r/
+f/5//f/9//2//X/9v/2//b/9v/0//T/9P/z//P/8//z//P/8//z//P/8//0//T/9P/0
//T/9P/0//T/9v/2//X/9f/1//X/9//9/wMADAAhADoAUgBtAIwAqwDSAP8AHgEjAQAB
xQCAAC0Avv9h/0H/M/8k/yr/QP9S/2n/gf+R/5//rf+7/8X/0P/Y/9//5P/n/+n/6f/q
/+v/7P/s/+3/7v/u/+//8P/w//D/8P/y//L/8f/x//H/8f/x//H/8f/y//L/8v/y//L/
8//0//T/9P/0//T/9f/1//X/9//3//X/9f/2//b/9//4//r/+//7//3//f/9//3//v//
/wAAAQABAAIAAwAFAAYACAAKAAwADgARABMAFQAZABoAHQAgACQAKAArAC4AMQAyADUA
NwA5ADwAPgA+AD4APwA/AD8APwA/AD8APwA/AD0APAA7ADgAOAA1ADMAMgAwAC4ALQAp
ACcAJAAfAB4AGwAaABYAFAASABAADAAIAAcABQADAAEA/////////f/9//z/+//5//n/
+P/4//f/9//3//T/9P/0//T/8//z//P/8//0//T/8//z//P/8//y//L/8v/z//P/8//v
/+//7//v/+3/7f/t/+z/7P/s/+v/6//t/+3/7f/t/+v/6//s/+z/7v/u/+//7//x//H/
8v/y//X/9f/1//b/9f/1//X/9f/2//b/9//3//n/+v/6//r/+P/5//r/+//7//v/+v/6
//r/+v/6//r/+v/6//r/+v/6//r/+v/6//r/+v/6//r/+P/3//f/9//4//j/+P/4//j/
+P/4//j/+v/6//v//P/6//v//P/8//7//////////f/+//////8AAAEAAQABAAIAAgAC
AAIAAAAAAAAA/v8AAAAAAAD+//7//v/9//z/+//6//r/+v/4//j/9//3//f/9//2//X/
9P/0//T/9P/y//L/8v/x//H/8f/x//H/7//v/+//7//w//D/8P/w//D/8P/w//D/8P/y
//P/8//z//P/9//7/wEADAAhADgAUgBtAJIAswDcAA0BOgFRAUoBGQHKAG0A7P9v/z3/
M/8c/xr/Mv9G/1v/df+J/5X/o/+z/7//yP/S/9n/3v/h/+P/5f/m/+f/6P/o/+n/6v/q
/+v/7P/u/+7/7v/w//L/8f/x//H/7//v/+//7//w//D/8P/w//L/8//0//T/8//y//H/
8f/x//H/8//z//P/8//0//T/9P/0//X/9f/3//n/+f/5//v//P/9//7/AQABAAIAAwAD
AAQABgAIAAoADAAPABEAFQAZABoAHQAiACYAKgAtADIANQA2ADkAOwA9AEAAQgBDAEQA
RgBHAEUARQBFAEUARQBFAEMAQgBBAD4APgA7ADkAOAA2ADQAMAArACgAJAAfAB4AGwAa
ABYAFAASABAADgAKAAkABwADAAEA//////3/+//7//r/+//5//n/+P/2//X/9f/1//T/
9P/0//T/8f/x//H/8f/y//L/8f/x//H/8f/w//D/8v/z//P/8//v/+//7//v/+3/7f/t
/+z/7P/s/+v/6//r/+v/6//r/+3/7f/u/+7/7P/s/+3/7f/t/+3/7v/u/+//7//v//D/
7//v/+//7//y//L/8//z//X/9v/2//b/9v/3//j/+f/5//n/+P/4//j/+P/4//j/+P/4
//j/+P/4//j/+P/4//j/+P/4//j/+P/3//f/9//2//b/9v/1//X/9v/4//j/+P/4//j/
+P/5//r/+P/5//r/+v/4//n/+f/5//v//P/9//3//v////////8AAAAAAAAAAAAAAAAA
AP7//P/8//z/+v/6//r/+f/4//X/9P/0//T/9P/0//P/8//z//P/8v/x/+//7v/t/+z/
7v/u/+7/7f/t/+3/7f/t/+3/7f/t/+3/7P/s/+z/7P/u/+7/7v/u/+z/7P/t/+//8f/z
//P/9f/7/woAIwA+AFgAdQCcAMEA7AAbAT4BQQEiAeUAnAA3ALT/Uf83/yn/Fv8g/zj/
UP9l/33/jf+d/6v/uf/B/8r/0v/Z/9z/3//f/+H/4P/h/+L/4v/j/+L/4v/j/+T/5P/k
/+T/5v/m/+X/5f/l/+b/5//o/+n/6f/o/+f/5v/m/+f/6P/o/+j/6P/o/+n/6f/p/+v/
6//t/+3/7v/u/+7/7v/v/+//7//x//H/8f/z//T/9f/2//f/9//4//n/+//8//7/AAAA
AAIABQAHAAkADQAOABEAFgAaAB4AIQAmACkAKgAtAC8AMQA0ADYANgA2ADcANwA5ADkA
OQA5ADkAOQA3ADYANQAyADIALwAtACwAKgAoACMAHwAdABoAGQAYABUAFAAPAAwACQAG
AAQAAAD///3/+//5//f/9//3//X/9f/0//P/8f/x//D/8P/v/+//7//u/+7/7v/u/+3/
7f/t/+3/6v/q/+n/6f/r/+v/6v/q/+r/6//r/+v/6f/p/+n/6f/r/+v/6//q/+j/6P/n
/+f/6f/p/+n/6f/p/+n/6v/q/+j/6P/p/+n/6//r/+z/7P/r/+v/6//s/+//7//v/+//
7v/u/+//7//v//D/8P/w//D/8f/y//P/8//z//L/8v/0//T/9P/0//L/8v/y//L/9P/0
//T/9P/y//L/8v/y//L/8f/x//H/8v/y//L/8f/x//L/8v/y//D/8P/w//D/8v/y//P/
9P/2//f/+P/4//b/9//3//f/+f/6//v/+//8//3//f/9//7//v/+//7//P/8//z/+v/6
//r/+v/4//j/+P/3//b/9f/0//T/9P/0//T/8//z//H/8f/w/+//7v/u/+7/7v/u/+7/
7v/t/+v/6//r/+v/7f/t/+3/7f/u/+7/7v/u/+7/7v/u/+7/7P/u/+//7//v//P/9//5
/wEAFgAvAEoAZACBAKAAxQD2AB0BKgETAdwAmQBOAOP/cv89/zX/Jf8e/zT/Tv9k/33/
j/+d/6v/uf/D/83/1v/a/93/4v/l/+X/5f/m/+f/6P/o/+n/6P/o/+n/6v/s/+z/7P/u
/+7/7f/t/+3/7//v/+//7//w//D/8P/w/+7/7//w//D/8v/y//L/8//x//H/8//z//P/
8//0//T/9v/2//f/9//3//n/+f/5//n/+v/7//z//////wAAAQABAAIABAAGAAoADAAP
ABEAEwAXABgAGwAcACAAJAAnACoALQAuADEAMQAzADYAOAA6ADoAOwA7AD0APQA9AD0A
PQA9ADsAOgA5ADYANgAzADEAMAAuACwAKQAlACMAIAAdABwAGQAYABQAEgAQAA4ADAAI
AAcABQADAAEA//////3/+//7//r/+//5//n/+P/2//X/9f/1//b/9v/2//b/8//z//P/
8//0//T/8//z//P/8//y//L/8v/z//P/8//z//P/8//z//H/8f/x//D/8P/w/+//7//x
//H/8f/x//H/8f/y//L/8P/w//H/8f/x//H/8v/y//P/8//z//T/9f/1//X/9f/2//b/
9//3//f/+P/4//j/+P/5//r/+//5//n/+P/4//n/+v/7//z/+v/6//r/+v/6//r/+v/6
//j/+P/4//j/+v/5//n/+f/4//j/+P/3//f/+P/4//j/+v/6//j/+P/4//j/+v/6//v/
/P/+////AAAAAP7/////////AQACAAMAAwACAAMAAwADAAQABAAEAAQABAAEAAQAAgAE
AAQABAACAP7//v/9//z//f/8//z//P/6//r/+f/5//n/+f/4//f/9P/0//T/9P/0//T/
9P/z//P/8//z//P/9f/1//X/9f/0//T/9P/0//b/9v/2//b/+P/4//f/9//3//f/+f/9
/wUAFAArAEIAWgB1AI4ArwDcAAkBHgEVAeYApwBiAAcAmP9R/z//M/8o/zj/Tv9i/3n/
j/+d/6v/t//D/8//2P/e/+P/5v/p/+3/7f/q/+3/7v/u/+//7v/u/+//8P/w//D/8P/y
//L/8f/x//H/8//z//P/8//y//L/8v/y//L/8//0//T/9P/0//T/9f/1//X/9//3//f/
9//4//j/+P/4//n/+f/5//v/+//7//3//v///wAA/////wAAAQADAAQABgAIAAoADAAP
ABEAEwAXABgAGwAcACAAJAAnACgAKwAsAC8AMQAzADYAOAA6ADoAOwA7ADsAOwA7ADsA
OwA7ADkAOAA5ADYANgAzADEAMAAuACwAKQAlACMAIAAdABwAGQAYABYAFAASABAADAAI
AAcABQADAAEA//////3/+//7//r/+//5//n/+P/2//X/9f/1//T/9P/0//T/8f/x//H/
8f/y//L/8f/x//H/8f/w//D/8P/x//H/8f/x//H/8f/x//H/8f/x//D/8P/w/+//7//v
/+//7//v/+//7//w//D/8P/w//H/8f/x//H/8v/y//P/8//z//T/9f/1//X/9f/0//T/
9f/1//f/+P/4//j/9//3//f/9//5//n/+P/4//j/+P/4//j/+P/4//j/+P/4//j/+P/4
//j/+P/4//j/+P/3//f/9//2//b/9v/1//P/9P/0//T/9v/2//T/9P/0//T/9v/2//f/
+P/6//v//P/8//r/+//7//v//f/+//////8AAAEAAQABAAAAAAAAAAAAAAAAAAAA/v/+
//7//v/8//r/+v/5//j/9//2//b/9v/2//b/9f/1//P/8//y//H/8P/w//D/8P/w//D/
8P/v/+//7//v/+//7f/t/+3/7f/u/+7/7v/u/+z/7P/s/+z/7v/u/+//8f/v/+//8//5
/wEAEgArAEQAXAB1AJIAuQDmAAsBFAH5AMIAfwA0AM//bP8//zX/Jf8k/zb/TP9i/3n/
i/+b/6v/t/+//8n/0P/Y/93/4P/j/+P/5f/m/+b/5v/l/+X/6P/o/+n/6v/o/+j/6P/q
/+r/6f/p/+n/6f/p/+n/6f/q/+r/6v/q/+z/7f/u/+7/7P/s/+z/7f/t/+3/7//v/+3/
7f/u/+7/8P/w//H/8f/x//P/8//z//P/9P/1//b/9//3//j/+f/7//z//v8AAAAAAgAF
AAcACwAPABAAEwAVABgAGwAdACAAIwAkACcAJwApACwALgAuAC4ALwAvAC8ALwAvAC8A
LwAvAC0ALAArACgAKAAlACUAJAAiACAAHQAZABcAFAARABAADQAMAAgABgAEAAIAAAD8
//v/+f/5//f/9f/1//H/7//v/+7/7f/r/+v/6v/q/+n/6f/p/+b/5v/m/+b/5f/l/+X/
5f/k/+T/4//j/+X/5f/k/+T/4v/j/+P/4//h/+H/4f/h/+H/4f/h/+D/4v/i/+H/4f/h
/+H/4f/h/+H/4f/i/+L/4v/i/+P/4//j/+P/5P/k/+X/5f/l/+b/6f/p/+n/6f/p/+j/
6P/n/+f/6P/o/+j/6P/p/+r/6//p/+n/6P/o/+r/6v/q/+r/6v/q/+r/6v/p/+j/5//m
/+j/6P/o/+j/5v/l/+X/5f/k/+T/5P/j/+P/5P/k/+T/5v/n/+f/5//p/+n/6f/q/+j/
6P/q/+r/6v/q/+z/7P/s/+3/7f/t/+7/7//v/+//7f/t/+3/7f/t/+3/7f/t/+v/6v/q
/+r/5//m/+X/5P/l/+X/5P/k/+L/4f/h/+H/4P/f/97/3f/c/9//3v/d/9z/3P/c/9z/
3P/c/w==
         </WaveFormData>
      </LeadData>
      <LeadData>
         <LeadByteCountTotal>10000</LeadByteCountTotal>
         <LeadTimeOffset>0</LeadTimeOffset>
         <LeadSampleCountTotal>5000</LeadSampleCountTotal>
         <LeadAmplitudeUnitsPerBit>4.88</LeadAmplitudeUnitsPerBit>
         <LeadAmplitudeUnits>��V</LeadAmplitudeUnits>
         <LeadHighLimit>2147483647</LeadHighLimit>
         <LeadLowLimit>268435456</LeadLowLimit>
         <LeadID>V5</LeadID>
         <LeadOffsetFirstSample>0</LeadOffsetFirstSample>
         <FirstSampleBaseline>0</FirstSampleBaseline>
         <LeadSampleSize>2</LeadSampleSize>
         <LeadOff>FALSE</LeadOff>
         <BaselineSway>FALSE</BaselineSway>
         <ExcessiveACNoise>FALSE</ExcessiveACNoise>
         <MuscleNoise>FALSE</MuscleNoise>
         <LeadDataCRC32>2619363545</LeadDataCRC32>
         <WaveFormData>
BwAHAAcABwAJAAkACQAJAAkACQAJAAkABwAJAAkACQAJAAkADAAPABgAKgA9AFMAbACG
AKQAzgD1AA8BEAH2AMQAhwBCAPb/wP+t/53/jP+M/5r/pf+z/8T/zv/W/9//5v/t//P/
+P/6//z//v8AAAEAAgACAAIAAwAEAAYABgAGAAcABwAHAAkACQAHAAcABwAHAAkACQAJ
AAkACgAKAAkACQAJAAkACQAJAAkACgALAAsACwALAAsADAAMAAwADQANAA4ADwAPAA8A
DgAPABEAEQATABQAFQAXABUAFQAVABYAFwAXABkAGgAbABwAHQAeACAAIwAlACYAKAAq
AC0ALwAxADMANgA4ADsAPQA+AD4AQABCAEIAQgBDAEQARQBFAEUARABEAEQARABDAEIA
QABBAEAAPwA8ADoAOAA2ADQAMwAxAC4ALAAqACgAJQAjACIAIQAfAB0AHAAaABgAGAAZ
ABgAFwAWABMAEgASABAAEgASABIAEQAPAA8ADwAPAA8ADwAQABAAEQAQAA8ADwAPAA8A
DwAOAA4ADgAPAA8ADgANAA0ADgAOAA4ADwAPAA0ADAAMAAwADgAOAA4ADQANAA4ADgAO
AA0ADQANAA0ADwAPAA8ADwANAA0ADQAOABEAEQARABEADwAQABAAEgAUABQAFAAUABQA
FQAWABYAFgAWABYAFgAUABUAFQAVABUAFQAUABQAFAATABMAEwAUABQAFAAVABUAFAAU
ABQAFAAUABQAFAAUABQAFQAVABQAEwATABIAEgASABMAEwARABEAEgASABIAEgASABYA
FgAVABUAFwAXABgAGAAYABgAGAAYABYAFwAYABgAHAAdAB0AHQAdAB4AHgAeAB4AHgAe
AB4AHQAdAB0AGwAaABkAGAAXABgAFwAXABYAFgAVABUAFAATABMAEgARAA4ADgAOAA4A
DgAOAA0ADQANAA0ADQANAA0ADQANAA0ADQANAA0ADQAPAA8ADwAPAA8ADwANAA0ADwAN
AA0ADgATABwAKgA7AE0AZACAAJwAwADnAAcBEgH+ANAAkwBQAAgAzP+x/6X/lP+Q/5r/
p/+1/8L/zv/U/93/6P/v//X/+v/+/wAAAAACAAMABAAEAAQABQAGAAYABgAGAAcABwAH
AAkACQAJAAkACQAJAAsACwALAAsADAAMAAsACwAJAAkACQAJAAkACgALAAsACwALAAsA
DAAMAAwADQANAA4ADwAPAA8ADwAPABAADwARABIAEwAVABUAFQAVABYAFQAVABcAGAAZ
ABoAGwAcABwAHwAhACIAJgAoACsALQAtAC8AMgA0ADUANwA4ADgAOgA8ADwAPAA9AD4A
PwA/AEEAQABAAEAAQAA/AD4APAA7ADoAOQA2ADYANAAyADAALQArACgAJgAmACQAIQAf
ABwAGwAZABcAFgAUABIAEgARABAADwAOAA8ADgAOAAwADAAMAAwACwALAAsACwALAAkA
CQAKAAoACQAIAAcABwAFAAUABQAEAAQABAAFAAUABgAFAAUABgAEAAQABQAFAAUABAAE
AAQABAAEAAQAAwADAAQABAAEAAMAAwADAAMAAwADAAMAAwAFAAUABQAGAAcABwAHAAcA
BQAGAAYACAAKAAoACgAKAAoACwAMAAwACgAKAAoACgAKAAsACwALAAsACwAKAAoADAAL
AAsACwAKAAoACgALAAsACgAKAAoACAAIAAgACAAIAAgACQAJAAkACQAKAAoACQAIAAgA
BwAHAAYACAAIAAgACAAMAAwACwALAAsACwAMAAwADgAOAA4ADgAOAA8AEAAQABAAEQAR
ABEAEQASABIAEgAWABYAFgAWABMAEwATABEAEgARABAADwAOAA0ADQAMAAoACQAJAAgA
CQAJAAgABwAGAAYABgAGAAQABAADAAMABQAFAAUABQADAAMAAwADAAUABQAFAAUAAwAD
AAMAAwADAAMABQAFAAMAAwADAAQACQASACQANwBLAGQAfACaAMIA5wD/APwA3gCqAGsA
JADe/7D/of+T/4T/hv+S/5//r/+8/8T/zP/X/97/5f/r//D/9P/2//j/9v/z//T/9v/2
//f/+P/4//j/+P/5//f/9//5//n/+f/5//n/+f/7//v/+//7//v/+v/4//f/9//3//f/
9//3//j/+f/5//f/9//3//j/+v/6//v/+//8//3//f/9//z//f///////f/+////AQAD
AAMAAwAEAAcABwAJAAoACQAKAAsADAAOABEAEwAUABQAFgAZABsAHQAfACIAJAAmACcA
JwAmACgAKgAqACoAKQAqACsAKwArACoAKgAqACoAKQAoACYAJQAkACMAIAAeABwAGgAY
ABUAEwAQAA4ADAAKAAcABQAEAAMAAQD///7//P/6//r/9//2//X/9P/z//L/8v/w//L/
8v/y//H/7//v/+//7//v/+//8P/w/+//7v/t/+3/7f/t/+3/7P/q/+r/6//r/+j/5//n
/+j/6P/o/+n/6f/p/+j/6P/o/+r/6v/q/+n/5//o/+j/6P/n/+f/5//n/+f/5//n/+f/
5//n/+f/6P/r/+v/6//r/+v/7P/s/+7/7P/s/+z/7P/s/+3/7v/u/+z/7P/s/+z/6v/r
/+v/6//r/+v/6v/q/+r/6f/p/+n/6P/o/+j/6f/p/+j/6P/o/+j/6P/o/+j/5v/m/+f/
5//n/+f/6P/o/+j/5v/m/+b/5v/q/+r/6f/p/+v/6//s/+z/6v/q/+r/6v/s/+3/7v/u
//D/8f/x//H/8f/y//L/8v/0//T/9P/0//P/8//z//H/7v/t/+z/6//q/+n/6f/o/+r/
6f/p/+j/5//n/+b/5f/k/+T/5P/k/+T/5P/j/+P/4//j/+P/4//h/+H/4f/h/+P/4//j
/+P/5f/l/+X/5f/l/+P/4//l/+P/4//j/+T/6//4/wwAHwA3AFIAbgCQALYA2wDvAOoA
xACMAEkA+v+y/4z/f/9t/2D/Zv9w/33/j/+a/6L/rP+3/77/xf/L/9L/1v/a/9r/2v/b
/9z/3P/c/93/3v/g/+D/4P/h/9//3//h/+H/4//j/+P/4//h/+H/4f/h/+L/4v/h/+H/
4//j/+P/4//j/+T/5f/l/+X/5f/l/+b/6P/o/+n/6f/o/+n/6f/p/+z/7f/v/+//7v/u
/+7/7//t/+3/7f/u//D/8f/0//b/9//4//n/+v/+/wEAAwAEAAgACgANAA8AEQATABYA
GAAbAB0AHgAeAB4AIAAgACAAIwAkACUAJQAjACIAIgAiACAAHwAeABwAHQAcABsAGAAW
ABQAEgAQAA0ACwAIAAYABQAEAAIAAQAAAP///f/7//r/+P/2//b/8//y//H/8P/x//D/
8P/u/+7/7v/u/+3/7f/t/+3/7f/r/+v/7P/s/+3/7P/r/+v/6//r/+v/6v/p/+j/6P/n
/+j/5//n/+j/5v/m/+f/5//l/+T/5P/k/+b/5v/m/+X/5v/o/+n/6v/r/+v/6//r/+3/
7f/t/+3/6//r/+v/7P/v/+//7//v//H/8v/y//T/9P/0//T/9P/y//P/9P/0//T/9P/0
//T/9P/1//X/9f/z//P/8v/y//L/8f/x//H/8v/y//L/8//z//L/8v/y//D/8P/w//D/
8P/w//H/8f/x//P/9P/z//L/8f/w//T/9P/z//P/9f/1//b/9v/0//T/9P/0//T/9f/2
//b/+P/5//n/+f/7//z//P/8//z//P/8//z/+//7//v/+f/4//f/9v/1//T/8//z//L/
8v/x//H/8P/v/+//7v/t/+z/7P/s/+z/6v/q/+n/6f/r/+v/6//r/+v/6//r/+v/6//r
/+v/6//r/+v/6//r/+3/6//r/+v/6//t/+//8P/z//7/DgAhADcAUABqAIoAsgDbAP8A
DgECAdIAjwBGAPL/sP+V/4P/cP9u/3j/g/+T/6D/qP+w/7v/xP/N/9P/2P/c/+D/4P/i
/+P/5v/m/+b/5//o/+j/6P/o/+n/6f/p/+v/6//p/+n/6f/p/+n/6f/p/+n/6v/q/+n/
6f/r/+v/6//r/+3/7v/v/+//7//v/+//8P/w//D/8f/x//D/8f/x//H/8f/x//L/8f/z
//T/9f/3//f/9//3//j/+f/5//v//P///wAAAQACAAQABwAJAAoADAAOABEAEwAXABkA
HAAeACEAIwAkACQAKAAqACoAKgApACoAKwArAC0ALAAsACwAKgApACgAJgAlACQAIwAg
AB4AHAAaABgAFwAVABIAEAAOAAwACQAHAAYABQADAAEAAAD+//z//P/7//r/+f/4//f/
9v/2//T/9P/0//T/8//z//P/8//z//P/8//0//T/8//y//H/8f/x//H/8f/w//D/8P/x
//H/8P/v/+//8P/w//D/8f/x/+//7v/u/+7/8P/w//D/7//v//D/8P/w/+//7//v/+//
8P/x//L/8//z//P/8//0//X/9f/1//X/9f/2//b/+P/4//j/+P/4//j/+f/6//r/+v/6
//r/+v/8//3//f/9//v/+//6//r/+v/5//n/+f/6//r/+v/7//v/+v/6//r/+P/4//j/
+P/6//r/+//7//n/+//6//j/+P/6//r/+v/6//z//P/7//v//f/9//7//v/+//7//v/+
//7///8AAAAAAgADAAMAAwAFAAYABgAGAAgACAAIAAgABwAHAAcABQAGAAUABAADAAAA
//////7//v/9//3//P/9//3//P/7//r/+v/6//r/+v/6//n/+f/5//n/+f/5//n/+f/5
//n/+f/5//n/+f/3//f/9//3//f/9//3//f/9//3//f/+P/7/wQAEgAlAD0AVABuAIwA
sgDZAPkACAH2AMoAkQBOAP7/uv+d/5H/gP94/4L/j/+d/6z/uP/A/8n/0v/Z/93/5P/o
/+r/7P/u/+//7v/u/+7/7//w//D/8P/w//H/8f/x//P/8//z//P/8//z//P/8//z//P/
9P/0//P/8//1//X/9f/1//X/9v/3//f/9//3//f/+P/4//j/+f/5//r/+//7//v//P/9
/////////wAAAQADAAEAAQABAAIABQAFAAcACAAJAAoACwAMAA4AEQATABQAFgAYABsA
HQAfACEAJAAmACkAKwAsACwALgAwADAAMAAzADQANQA1ADcANgA2ADYANgA1ADQAMgAz
ADIAMQAuACoAKAAmACQAJQAjACAAHgAeABwAGQAXABQAEwARAA8ADgAMAAoACgAJAAgA
BwAGAAUABAAEAAIAAgACAAIAAQABAAEAAQABAP////8AAAAA///+//3//f/9//3//f/8
//z//P/9//3//v/9//3//v/8//z//f/9//3//P/8//z//P/8//z/+//7//z//P/8//v/
+//7//v/+//7//v/+//9//3//f/+//3//f/9//3//f/+//7/AAACAAIAAgACAAAAAQAC
AAIAAgACAAIAAgAEAAUABQAFAAUABQAEAAQABAADAAMAAwACAAIAAgADAAMAAgACAAIA
AgACAAIAAgAAAAAAAQABAAEAAQAEAAIAAgACAAIABAAEAAMAAwAHAAcACAAIAAgACAAI
AAgABgAHAAgACAAMAA0ADQANAA0ADgAOAA4ADgAOAA4ADgANAA0ADQALAAoACQAIAAcA
CAAHAAcABgAGAAUABQAEAAEAAQAAAP//AAAAAAAAAAAAAAAA////////////////////
//////8BAAEAAQABAP//////////////////AQD//wEAAQAEAAsAGAAsAEEAVwBuAIoA
rADWAPcABwH2AMwAlgBVAAwAyv+q/5v/if+A/4j/lv+l/7X/wP/I/9T/2//i/+n/7//y
//T/+P/6//r/+f/6//r/+v/7//z//P/8//z//f/9//3///////3//f/9//3/////////
///+//7//f/9//3//f/9//3//f/+//////////////8AAAAAAAABAAEAAgADAAMAAwAE
AAUABwAHAAcACAAJAAsACwALAAsADAANAA0ADwAQABMAFAAVABYAFwAZABoAGgAeACAA
IwAlACUAJwAqACwALwAxADIAMgAyADQANAA0ADUANgA3ADcANwA2ADYANgA2ADUANAAy
ADEAMAAvACwAKgAoACYAJAAhAB8AHAAaABoAGAAVABMAEAAPAA0ACwAMAAoACAAIAAUA
BAADAAIAAQAAAAAA/v8AAAAAAAD///7//f/8//v/+//7//z//P/9//z/+//7//v/+//7
//r/+v/6//v/+//6//n/+f/6//j/+P/5//n/+f/4//j/+P/4//j/+P/3//f/+P/4//j/
9//3//f/9//3//f/9//3//n/+f/5//r/+//7//v/+//7//z//P/+//z//P/8//z//P/9
//7//v8AAAAAAAAAAP7///////////////7//v8AAP////////7//v/+///////+//7/
/v/8//z//P/8//7//v/9//z/+v/6//r/+v/+//7//f/9//////8AAAAAAgACAAIAAgAC
AAMABAAEAAQABQAFAAUABwAIAAgACAAIAAgACAAIAAcABwAHAAUABAADAAIAAQAAAP//
///+//z/+//7//r/+//7//r/+f/2//b/9v/2//b/9v/1//X/9//3//f/9//1//X/9f/1
//f/9//3//f/9v/1//T/8//1//X/9f/1//X/8//z//j/+/8CABIAJQA3AE4AaACGAKoA
0wDtAPQA2ACoAGsAJgDe/6j/k/+F/3j/dv+C/4//nf+q/7T/vv/H/87/1f/d/+L/5v/o
/+r/6v/r/+z/7P/s/+3/7v/s/+z/7P/t/+//7//x//H/8f/x//H/8f/x//H/8f/x//L/
8v/x//H/8//z//P/8//x//L/8//z//H/8f/x//L/8v/y//P/8//0//X/9f/1//T/9f/3
//f/9f/2//f/+f/7//v/+//8//v/+//9//7/AQACAAMABAAFAAcACAAIAAoADAAPABEA
FQAXABoAHAAdAB8AIAAgACAAIgAiACIAJQAmACcAJwAnACYAJgAmACgAJwAmACQAIQAg
AB8AHAAaABgAFgAUABUAEwAQAA4ACgAIAAUAAwACAAEA///9//z/+v/4//j/9//2//X/
9P/z//L/8v/w/+7/7v/u/+3/7f/t/+3/7f/s/+v/6//q/+v/6v/p/+n/6f/p/+n/6P/o
/+j/6f/p/+b/5f/l/+b/5v/m/+f/5//n/+b/5v/m/+b/5v/m/+X/5f/m/+b/5v/l/+X/
5f/l/+P/4//j/+P/5f/l/+X/5v/l/+X/5f/l/+f/6P/o/+r/6v/q/+r/6v/q/+v/7P/s
/+z/7P/s/+z/7P/t/+3/7f/t/+3/7P/s/+7/7f/t/+3/7P/s/+z/7f/r/+r/6v/q/+r/
6v/q/+r/6v/q/+z/7P/s/+z/7v/u/+3/7f/v/+//8P/w//L/8v/y//L/8v/z//T/9P/0
//X/9f/1//X/9v/2//b/+P/4//j/+P/3//f/9//1//b/9f/0//P/8v/x//H/8P/w/+//
7//u/+3/7f/s/+v/6v/q/+r/6v/o/+j/5//n/+n/6f/p/+n/6f/p/+n/6f/p/+n/6f/p
/+v/6//r/+v/6//r/+v/6//r/+n/6f/s//H/+P8GABkALwBGAGIAfgCiAMkA5wDyAN4A
rgBxACwA4v+o/4//gf9w/2z/dP+B/5H/oP+q/7L/u//E/8v/0//Y/9z/4P/i/+L/4//k
/+T/5P/l/+b/6P/o/+j/6f/p/+n/6//r/+3/7f/t/+3/6//r/+v/6//u/+7/7f/t/+3/
7f/t/+3/7f/u/+//7//v/+//7//w//D/8P/x//H/9P/1//X/9f/4//n/+//7//n/+v/7
//3/+//7//v//P/7//v//f/+/wAAAgAEAAYABgAJAAsADAAPABIAFgAZABsAHQAgACIA
JQAnACgAKAAqACwALAAsAC0ALgAvAC8AMQAwADAAMAAwAC8ALgAsACkAKAAnACQAIgAg
AB4AHAAZABcAFAASABEAEAAOAA0ACgAJAAcABQAEAAIAAAAAAP///v/9//z/+//6//r/
+P/4//j/+P/3//f/9//3//f/9f/1//b/9v/1//T/8//z//P/8//z//L/9P/0//X/9f/y
//H/8f/y//L/8v/z//P/8f/w//D/8P/w//D/8P/v/+//8P/w//D/8f/x//H/8f/z//P/
8//z//X/9f/1//b/9//3//f/9//3//j/+P/6//j/+P/4//j/+P/5//r/+v/6//r/+v/6
//r/+//7//v/+//7//r/+v/6//n/+f/5//j/+P/4//n/9//2//b/9v/4//j/+P/4//r/
+v/6//r//P/8//v/+//9//3//v/+//7//v/+//7//v///wAAAAACAAMAAwADAAMABAAE
AAQABgAGAAYABgAHAAcABwAFAAQAAwACAAEAAAD//////v/9//v/+v/4//n/+f/4//f/
9v/2//b/9v/0//T/8//z//P/8//z//P/8f/x//H/8f/z//P/8//z//P/8//z//P/9f/x
//P/8//x//H/8//0//f/AAAMAB0AMwBMAGoAhgCoANMA+wASAQwB4gCjAFoACgDA/53/
i/94/27/dv+D/5H/oP+s/7L/u//E/83/1f/c/+D/4v/k/+b/5//o/+j/6P/p/+r/6v/q
/+r/6//t/+3/7//v/+//7//v/+//7v/t/+z/6//s/+z/6//r/+7/7//w//H/8P/w//D/
7//v/+//7//w//D/8P/x//H/8v/z//P/8//y//P/9f/1//X/9v/3//n/+//7//v//P/7
//v//f/+////AAABAAIABAAHAAkACgAMAA4AEQATABYAGQAdACAAIwAlACYAJgAqACwA
LAAsAC0ALgAvAC8ALQAsACwALAAuAC0ALAAqACkAKAAnACQAIAAeABwAGgAYABUAEQAO
AA4ADAAJAAcABAADAAEA//8AAP7//P/8//3//P/7//r/9//2//b/9P/0//T/9P/z//P/
8//z//P/8v/x//H/8P/w//D/8P/x/+//7//v/+7/7//w//L/8//w/+//7//w/+7/7v/v
/+//7//u/+7/7v/s/+z/7P/r/+3/7v/u/+7/7//v/+//7//v/+//7//v//H/8f/x//L/
8//z//P/8//z//T/9P/2//j/+P/4//j/9v/3//j/+P/6//r/+v/6//j/+f/5//n/+//7
//r/+v/6//n/+f/5//r/+v/6//v/+//6//r/+v/4//j/+P/4//r//P/+//7//v/+//7/
/v/9//3//f/9//7//v/8//z//P/8//7///8AAAAAAAABAAEAAQADAAQABAAEAAQABAAE
AAQAAwADAAMAAQAAAP///v/9//z/+//7//r//P/7//v/+v/5//n/+P/3//T/9P/0//T/
9v/2//X/9f/1//X/9f/1//X/9f/1//X/9f/1//X/9f/1//X/9f/1//X/9f/1//X/9f/1
//P/9P/3/wIAFgArAD8AWgB6AJoAvgDlAAUBDAH2AMgAiQBAAPD/tP+d/43/ev92/4L/
j/+f/67/tv++/8f/0P/X/93/4v/o/+r/6P/q/+v/7P/q/+r/6//s/+z/7P/s/+3/7f/t
/+//7//v/+//7//v//H/8f/x//H/8f/w/+7/7f/v/+//7//v/+//8P/x//H/8//z//P/
9P/0//T/9f/1//b/9//3//f/+P/5//v/+//7//z//f///////////wAAAQABAAMABAAF
AAYABwAIAAoADQAPABAAFAAWABkAGwAdAB8AIgAkACcAKQAqACoALAAuAC4ALgAwADIA
NAA1ADMAMgAyADIAMgAxADAALgAtACwAKwAoACYAJAAiACAAIQAfABwAGgAYABYAEwAR
AA4ADQALAAkACgAIAAYABgADAAIAAQAAAAEAAAAAAP7//v/+//7//f/9//3//f/9//v/
+//8//z/+//6//n/+f/7//v/+//6//j/+P/5//n/+v/5//n/+v/6//r/+//7//n/+P/4
//j/+P/4//j/9//3//j/+P/4//n/+f/5//n/+//7//v/+//7//v/+//8//v/+//7//v/
+//8//z//v/8//z//P/8//7///8AAAAAAAAAAAAAAAAAAAEAAQABAAEAAQAAAAAAAgAB
AAEAAQACAAIAAgADAAMAAgACAAIAAgACAAIAAgAEAAQAAwAEAAIAAgACAAIABAAEAAMA
AwAHAAcACAAIAAgACAAIAAgACAAJAAoACgAMAA0ADQANAA0ADgAOAA4ADgAOAA4ADgAP
AA8ADwANAAwACwAKAAkABgAFAAUABAAFAAUABgAGAAMAAwACAAEAAAAAAAAAAAAAAAAA
////////////////AQABAAEAAQABAAEAAQABAAEAAQABAAEA//8BAAEAAQABAAEAAwAE
AAkAFgAqAD0AVQBwAIwArADWAPsACwH+ANQAngBdABQAzv+q/53/jf+C/4r/mP+n/7f/
wv/K/9T/2//k/+v/8f/0//b/+P/4//r/+//6//r/+v/7//z//P/8//z//f/9//3/////
////////////AQABAAEAAQAAAAAA/////wEAAQABAAEAAQACAAMAAwABAAEAAQACAAQA
BAAFAAUABgAHAAcABwAGAAcACQAJAAkACgALAA0ADwAPAA8AEAATABMAFQAWABkAGgAb
ABwAHgAhACMAJAAmACgAKwAtAC8AMQA0ADYANwA5ADoAOgA+AEAAQABAAEEAQgBDAEMA
QwBCAEIAQgBCAEEAQAA+AD0APAA7ADgAOAA2ADQAMgAvAC0AKgAoACYAJAAhAB8AHgAd
ABsAGQAaABgAFgAWABUAFAATABIAEQAQABAADgAOAA4ADgANAA8ADwAPAA8ADQANAA4A
DgAPAA4ADQANAA0ADQANAAwADAAMAA0ADQAMAAsACwAMAAoACgALAAsACQAIAAgACAAI
AAgACAAHAAkACgAKAAoACgAJAAgABwAJAAkACQAJAAkACQAJAAoACwALAAsACwALAAwA
DAAOABAAEAAQABAAEAARABIAEgAQABAAEAAQABIAEwATABMAEwATABIAEgASABEAEQAR
ABIAEgASABMAEwASABIAEgAQABAAEAAQABAAEAARABEAEQASABIAEgASABIAFAAUABMA
EwAVABUAFgAWABgAGAAYABgAGAAZABoAGgAaABsAGwAbAB0AHgAeAB4AHgAeAB4AHgAf
AB8AHwAdABoAGQAYABcAGAAXABcAFgAUABMAEwASABIAEwATABMAEQAQAA8ADgAOAA4A
DQANAA0ADQANAA0ADQANAA0ADQALAAsACwALAAsACwALAAsACwALAAsACwAJAAkACQAK
AA8AHAAsAD8AUwBsAIQAogDIAPEACwEKAeoAtgB5ADIA7P++/63/n/+S/5T/oP+t/7v/
yP/S/9r/5f/s//X/+f/+/wAAAgAGAAYABQAGAAYABgAHAAgACAAIAAgACQALAAsADQAN
AA0ADQANAA0ADQANAA0ADQAOAA4ADQANAA0ADQANAA0ACwAMAA0ADQAPAA8ADwAQAA4A
DgAPAA8AEAARABEAEQASABMAFQAVABUAFgAXABkAGwAbABsAHAAbABsAHQAeAB8AIAAh
ACIAJAAnACkAKgAsAC4AMQAzADMANQA4ADoAOwA9AD4APgBAAEIAQgBCAEEAQgBDAEMA
RQBEAEQARABGAEUARABCAEEAQAA/ADwAOgA4ADYANAAzADEALgAsACoAKAAlACMAIgAh
AB8AHQAeABwAGgAaABcAFgAVABQAEwASABIAEAAOAA4ADgANAA0ADQANAA0ACwALAAwA
DAANAAwACwALAA0ADQANAAwADAAMAA0ADQAMAAsACwAMAAoACgALAAsACwAKAAoACgAK
AAoACgAJAAkACgAKAAoACwALAAsACwALAAsACwALAAsACwALAAwADQANAA0ADQANAA4A
DgAQABAAEAAQABAAEAARABIAEgASABIAEgASABIAEwATABMAEwATABIAEgAUABMAEwAT
ABIAEgASABMAEwASABIAEgAQABAAEAAQABAAEAARABEAEQASABAAEAAQABAAFAAUABMA
EwAVABUAFgAWABYAFgAWABYAGAAZABoAGgAcAB0AHQAdAB8AIAAgACAAIAAgACAAIAAd
AB0AHQAbABoAGQAYABcAFgAVABUAFAAUABMAEwASABEAEQAQAA8ADAAMAAwADAAOAA4A
DQANAAsACwALAAsACwALAAsACwALAAsACwALAAsACwALAAsADQAPAA8ADwANAA0ADQAQ
ABUAIgAyAEcAXwB2AJAAsgDaAP0ACwH8ANQAnABbABIA1P+0/6X/lf+M/5T/oP+v/73/
yP/S/9z/4//q//H/9//8//7/AgAEAAQABQAEAAIAAgADAAQABAAEAAQABQADAAMABQAF
AAUABQAFAAUABwAHAAcABwAGAAYABQAFAAcABwAHAAcABwAIAAkACQAJAAkACQAKAAoA
CgALAAsACgALAAsACwAMAA0ADwAPABEAEgATABUAFQAVABUAFgAXABcAGQAaABkAGgAb
ABwAIAAjACUAJgAoACoALQAvAC8AMQA0ADYAOQA7ADwAPAA+AEAAQABAAEEAQgBDAEMA
QwBCAEIAQgBAAD8APgA8ADwAPAA8ADoAOgA4ADYANAAxAC8ALAAqACgAJgAjACEAIAAf
AB0AGwAaABgAFgAWABUAFAATABIAEQAQABAADgAOAA4ADgANAA0ADQANAA0ADwAPABAA
EAANAAwACwALAAsACwALAAoACgAKAAsACwAKAAkACQAKAAwADAANAA0ADQAMAAwADAAK
AAoACgAJAAkACgAKAAoADQANAA0ADQANAA0ADQANAA0ADQANAA4AEQARABEAEQAPABAA
EAASABQAFAAUABQAEgATABQAFAASABIAEgASABQAFQAVABUAFwAXABYAFgAUABMAEwAT
ABQAFAAUABUAEwASABIAEgAUABQAFAAUABQAFAAVABUAFwAXABgAGAAaABoAGwAbAB0A
HQAdAB0AHgAeAB4AHwAgACEAIQAhACEAJAAkACQAJAAkACYAJgAmACYAJwAnACUAJAAk
ACQAIQAhACEAIQAfAB8AHgAdABwAHAAcABwAGwAaABkAGAAZABkAGwAZABgAFgAWABYA
FgAXAA==
         </WaveFormData>
      </LeadData>
      <LeadData>
         <LeadByteCountTotal>10000</LeadByteCountTotal>
         <LeadTimeOffset>0</LeadTimeOffset>
         <LeadSampleCountTotal>5000</LeadSampleCountTotal>
         <LeadAmplitudeUnitsPerBit>4.88</LeadAmplitudeUnitsPerBit>
         <LeadAmplitudeUnits>��V</LeadAmplitudeUnits>
         <LeadHighLimit>2147483647</LeadHighLimit>
         <LeadLowLimit>268435456</LeadLowLimit>
         <LeadID>V6</LeadID>
         <LeadOffsetFirstSample>0</LeadOffsetFirstSample>
         <FirstSampleBaseline>0</FirstSampleBaseline>
         <LeadSampleSize>2</LeadSampleSize>
         <LeadOff>FALSE</LeadOff>
         <BaselineSway>FALSE</BaselineSway>
         <ExcessiveACNoise>FALSE</ExcessiveACNoise>
         <MuscleNoise>FALSE</MuscleNoise>
         <LeadDataCRC32>2833401420</LeadDataCRC32>
         <WaveFormData>
BAAEAAQABAAEAAQABAADAAUABgAGAAYABAAEAAQABAADAAMABgAJAA8AGwApADkASgBf
AHcAmAC4ANEA1wDEAJ0AcQBAAAwA6f/Z/8r/uP+1/7z/xP/N/9b/3f/i/+j/7v/z//j/
+//8//7/AAABAP////8BAAEAAQADAAEAAQABAAIAAgADAAMAAwADAAMAAwADAAMAAwAD
AAMABAAEAAQABAAEAAQABAAEAAQABAAEAAUABQAFAAUABgAIAAgACAAIAAYABgAHAAcA
CQAJAAkACgAKAAoACwALAAwADQAOAA4ADgAOAA8AEAARABMAFAAUABUAFwAYABoAGgAc
AB4AIAAjACUAJwAoACoALQAuAC4AMgAyADMANAA2ADYANwA3ADUANQA1ADUANQA1ADQA
MgAzADMAMgAwAC8ALQAsACkAKgAoACYAJQAiACAAHgAcABsAGgAYABcAFgAVABQAEwAU
ABMAEgARAA8ADwAOAAwADAAMAAwADAAMAAwADAAMAAwADAAMAAsACwALAAsACwALAAoA
CgAJAAkACgAKAAoACQAIAAgACQAMAAwACwALAAsACwALAAoACgAKAAoACgAKAAoACwAL
AAsACwALAAsACwAMAAwADAAMAAwADAAMAA0ADQANAA0ADQANAA0ADQAOAA8ADwAPAA8A
EAAQABEAEQARABEAEQARABEAEQARAA8ADwAOAA4ADwAPAA4ADgAQABAAEAARABEAEQAR
ABEAEAAPAA8ADwAPABAAEQARAA4ADgAOAA4ADgAPAA8ADwAOAA4AEAAQABAAEAAQABEA
EQARABIAEgASABQAFAAUABQAFAAUABQAFQAVABYAGAAZABoAGgAbABsAGwAbABsAGwAa
ABoAHAAcABoAGgAXABYAFQAUABUAFQAUABMAEwASABEAEQARAA8ADgAOAA0ADAAMAA0A
CwALAAsACgAMAAwADAAMAAwADAAMAAwADAAMAAwADAALAAsADAAMAA4ADAAKAAoACgAJ
AAkACAANABMAHQApADcASABdAHMAkACyAM0A2QDMAKkAfQBKABgA8f/d/9D/wv+5/7z/
xP/P/9j/3//k/+j/8P/3//r///8CAAIAAgADAAMABQAFAAUABQAHAAcABwAHAAgACAAJ
AAkACQAJAAkACQAJAAkACQAJAAkACgAKAAoACgAIAAgACAAIAAoACgAKAAsACwALAAsA
DAAMAAwADAAMAAwADAANAA0ACwALAAsADAAOAA4ADwAPABAAEQASABIAEgASABMAFAAV
ABcAGAAYABcAGQAaABwAHgAgACIAJAAnACkAKwAsAC4AMQAyADIAMgAyADMANAA2ADYA
NwA3ADcANwA3ADcANwA3ADYANAAzADMAMgAwAC8ALQAsACkAKAAmACQAIwAiACAAHgAc
ABsAGgAYABcAFgAVABQAEwASABEAEAAPABEAEQAQAA4ADAAMAAwADAAMAAwADAAMAAwA
DAAMAAsACwALAAsACwAJAAgACAAHAAkACgAKAAoACQAIAAgACQAKAAoACQAJAAkACQAJ
AAgACgAKAAoACgAIAAgACQAJAAkACQAJAAkACQAKAAoACgAMAAwADAAMAA0ADQANAA0A
DQANAA0ADQAOAA8ADwAPAA0ADgAOAA8AEQARABEAEQAPAA8ADwAPAA8ADwAOAA4AEQAR
ABAAEAAOAA4ADgAPAA8ADwAPAA8AEAAPAA8ADwANAA4ADwAPABAAEAAQABAADgAPAA8A
DwAOAA4AEAAQABAAEAARABEAEQASABIAEgAUABQAFAAUABQAFAAUABUAFQAWABgAGQAa
ABoAGwAbABsAGwAdAB0AHAAcABoAGgAYABgAGQAYABcAFgATABMAEgARABEAEAAPAA8A
EQAPAA4ADgANAAwADAANAAsACwALAAoADAAMAAwADAAMAAwADAAMAAwADAAMAAwACQAJ
AAoACgAKAAoADAAMAAoACQAJAAoADQAVACEALwA9AFAAYwB9AJwAvADTANUAwACZAGcA
NAAGAOX/1//I/7r/t/+8/8b/0f/c/+H/5v/u//L/9//8////AgAEAAQAAwABAAEAAwAD
AAMABQAFAAUABQAGAAYABwAHAAcABwAHAAcABwAHAAcABwAHAAYABgAGAAYABgAGAAYA
BgAGAAYABgAHAAcABwAHAAgACgAKAAoACgAKAAoACwALAAkACQAJAAoADAAMAA0ADQAM
AA0ADgAOABAAEAARABIAEwAVABYAFgAVABcAGAAaABoAHAAeACAAIwAlACcAKAAqAC0A
LgAuADAAMAAxADIAMgAyADMAMwAzADMAMwAzADMAMwAyADAALwAvAC4ALAApACcAJgAj
ACQAIgAgAB8AHAAaABgAFgAVABQAEgARABAADwAOAA0ADAALAAoACQAJAAkACAAGAAYA
BgAGAAYABAAEAAQABAAEAAQABAADAAEAAQABAAEAAwACAAIAAQD//wAAAAAAAP3//P/8
//3//v/+//3//f/9//3//f/8//z//P/8//z/+v/6//v/+//7//v/+//7//v//P/8//z/
/P/8//z//P///////////////////////v/////////9//7//v////3//f/9//3/////
///////9//3//P/8//3//f/8//z//P/8//z//f/7//v/+//7//r/+f/5//n/9//4//n/
+f/4//j/+P/4//j/9v/2//b/9v/4//n/+v/8//r/+v/8//z/+v/6//r/+v/8//3//f/+
//7///8AAAAAAQABAAEAAQADAAMAAgACAAAAAAD+//7//f/8//v/+v/5//n/+P/3//f/
9v/1//X/8//x//D/8P/v/+7/7v/v/+//7//v/+7/7v/u/+7/7v/t/+z/6//q/+z/7P/s
/+z/7f/t/+7/7v/s/+z/7P/u/+z/6//p/+r/7//5/wUAFQAnADoAUQBrAIoApgC5ALsA
ngB1AEUADgDg/8X/tf+k/5j/lf+c/6b/sf+4/73/wv/M/9L/1f/Y/93/4P/i/+L/4//j
/+X/4//j/+P/5f/j/+P/4//k/+T/5f/l/+X/5f/l/+X/5f/j/+P/4//j/+T/5P/k/+T/
5P/k/+T/5P/k/+T/5P/l/+X/5f/l/+b/5v/m/+b/5v/k/+T/5f/l/+f/5//n/+j/5v/m
/+f/5//n/+f/5//m/+f/6P/q/+z/6//t/+7/7v/v//H/8v/0//b/+P/6//z//v///wAA
AAACAAUABgAGAAYABgAHAAgACQAKAAwADQALAAsACwALAAoACQAHAAQABQAFAAQAAgAB
AP///v/7//j/9v/0//P/8//y//H/8P/t/+z/6v/p/+b/5f/k/+P/5P/j/+L/4f/h/+H/
4P/e/+D/4P/g/+D/3v/e/97/3v/c/9z/3P/b/9v/2//b/9v/2//a/9r/2f/X/9j/2P/Y
/9n/2P/Y/9n/2P/Y/9f/1//V/9X/1f/U/9X/1v/X/9j/2v/a/9v/2//b/9v/2//b/9v/
3P/c/9z/2v/a/9r/2v/b/9v/2//b/93/3f/d/93/3P/d/93/3f/b/9z/3P/d/9//3//f
/9//3//f/9//3//d/93/3P/c/9v/2//a/9r/2v/a/9r/2//b/9v/2//b/9r/2f/Z/9n/
1//Y/9n/2f/Y/9r/2v/Z/9j/1//W/9n/2f/Z/9r/2v/a/9z/3P/c/9z/3P/c/9z/3f/d
/97/4P/h/+L/4v/l/+X/5f/l/+X/5f/k/+T/5v/m/+T/5P/j/+L/4f/g/93/3f/c/9v/
2//a/9n/2f/b/9n/2P/Y/9f/1v/W/9f/1v/V/9T/0v/U/9T/1P/U/9T/1P/U/9T/1P/U
/9T/1P/T/9P/1P/U/9b/1P/S/9D/0P/R/9X/1P/X/9//6//3/wcAGgAvAEcAZACGAKEA
swCsAIkAWwAoAPT/yf+z/6D/jv+J/4r/kP+b/6L/p/+s/7T/uv+//8T/x//K/8z/zP/N
/8//z//R/9H/0f/T/9H/0f/R/9L/0v/T/9P/0//T/9P/0//T/9P/0//T/9P/0v/S/9L/
0v/V/9b/1//Y/9b/1v/W/9f/1//X/9f/2P/Y/9j/2P/Y/9j/2P/Z/9n/1//X/9f/2P/a
/9r/2//b/9z/3f/e/97/3v/e/9//4P/j/+X/5v/m/+n/6//s/+7/8P/y//T/9v/3//n/
+//8/wAAAwAEAAQABgAGAAcACAAIAAgACQAJAAkACQAJAAkABwAHAAYABAADAAMAAgAA
AP///f/8//n/+f/4//f/9//0//L/8P/u/+//7v/s/+v/6v/p/+j/5//o/+f/5v/l/+f/
5//m/+T/4v/i/+L/4v/k/+T/5P/k/+T/5P/k/+P/4//j/+P/4//l/+T/5P/j/+P/5P/k
/+T/4//i/+L/4//i/+L/4f/h/+H/4f/h/+D/4f/i/+P/5P/k/+T/5f/l/+P/4//j/+P/
5f/m/+b/5v/o/+j/6P/o/+f/5//n/+f/6f/p/+n/6f/q/+v/6//r/+n/6v/q/+v/7f/t
/+3/7f/v/+//7//v/+//7//u/+7/7f/t/+z/7P/t/+7/7//x/+//7//v/+//7v/t/+3/
7f/v//D/8f/x//D/8v/w/+7/7v/v//D/8f/y//P/8//z//T/9P/0//b/9v/4//j/+P/4
//b/9//3//j/+v/7//z//P///////////wEAAQAAAAAAAAAAAP7//v/+//7//v/+//v/
+//6//n/+f/4//f/9//5//f/9v/2//P/8v/y//P/8//z//P/8v/z//T/9f/2//T/9P/0
//T/9v/2//b/9v/1//X/9v/2//T/9v/2//b/9v/1//X/9P/3//3/CQAXACcAOgBNAGUA
hACkAL8AzQDAAKEAeQBIABIA5//R/8T/sv+p/6z/tP+//8j/z//W/9r/4P/l/+j/7f/y
//D/8v/z//X/8//z//P/8//1//P/8//z//T/9P/1//X/9f/3//f/9//3//f/9//3//f/
+P/4//j/+P/4//j/+P/4//r/+v/6//v/+f/5//n/+v/6//r/+v/6//z//P/9//3/////
////AAAAAAAAAQABAAEAAQABAAAAAgACAAMABAAFAAcACAAIAAsADQAOABAAEgAUABYA
GAAZABsAHQAeACAAIwAkACQAJgAmACcAKAAqACoAKwArAC0ALQAtAC0ALQAtACwAKgAp
ACkAKAAmACUAIwAiAB8AIAAeABwAGwAaABgAFgAUABMAEgAQAA8ADgANAAwACwAKAAkA
CAAHAAcABwAGAAQABAAEAAQABAAEAAQABAAEAAQABAAEAAMAAwADAAMAAwAFAAQABAAD
AAMABAAEAAQAAwACAAIAAwAEAAQAAwADAAUABQAFAAQABAAEAAQABAAEAAQABQAFAAUA
BQAFAAUABQAGAAYABgAGAAYABgAGAAcABwAHAAcABwAHAAcABwAIAAkACQAJAAkACgAK
AAsACwALAAsACwALAAsACwALAAsACwAKAAoACwALAAoACgAIAAgACAAJAAsACwALAAsA
DAALAAsACwAJAAoACwALAAgACgAMAAwADAAMAAwADQANAA0ADgAOAA4AEAAQABAAEAAQ
ABAADgAPAA8AEAAUABUAFgAWABcAFwAXABcAGQAZABgAGAAYABgAFgAWABUAFAATABIA
EQARABAADwAPAA4ADQANAAsACQAIAAgACQAIAAgACQAJAAkACQAIAAgACAAIAAgACAAI
AAgACAAKAAoACgAKAAcABwAIAAgACAAIAAgACAAGAAcABwAIAA0AFwAlADMARQBYAG0A
iQCqAMYA1QDNAK4AhQBVACIA9v/f/9H/wP+0/7f/wP/K/9X/3P/h/+r/7v/y//f//P//
/wAAAgACAAMAAwADAAMAAwADAAUABQAFAAUABgAGAAcABwAHAAcABwAHAAcABwAHAAcA
BwAIAAgACAAIAAgACAAIAAgACAAIAAgACQAJAAkACQAKAAoACgAKAAoACgAKAAsACwAL
AAsACwAMAAwADAANAA0ADgAPABAAEAASABIAEwAUABUAFwAYABgAFwAZABoAHAAeACAA
IgAkACcAKQArACwALgAxADIAMgA0ADQANQA2ADgAOAA5ADkAOQA5ADkAOQA3ADcANgA0
ADUANQA0ADIALwAtACwAKQAoACYAJAAjACQAIgAgAB4AGwAaABgAFwAWABUAFAATABQA
EwASABEADwAPAA4ADAAOAA4ADgAOAAwADAAMAAwADAAMAAwACwANAA0ADQANAAsACgAK
AAkACwAMAAwADAALAAoACgALAAwADAALAAsACwALAAsACgAKAAoACgAKAAoACgALAAsA
CwALAAsACwALAAwADAAMAAwADAAMAAwADQANAA0ADQAPAA8ADwAPAA8ADwAOAA0ADQAO
AA4ADwARABEAEQARABEAEQARABEAEQARABAAEAARABEAEAAQABAAEAAQABEADwAPAA8A
DwAQAA8ADwAPABEAEgARABAAEAAQABAAEAATABMAEwAUABQAFAAWABYAFgAWABYAFgAW
ABcAFwAYABgAGQAaABoAGwAbABsAGwAdAB0AHAAcABwAHAAaABoAGwAaABkAGAAXABcA
FgAVABMAEgARABEAEQAPAA4ADgANAAwADAANAA0ADQANAAwADAAMAAwADAAMAAwADAAM
AAwADAAMAAwACwALAAwADAAMAAwADAAMAAwACQAJAAwADwATAB0AKwA5AEwAXwB3AJQA
tADPANcAxgChAHEAQAAOAOv/2f/M/7z/t/++/8T/zf/Y/9//5v/s//L/9//8////AgAE
AAQAAwAFAAcABQAFAAUABwAFAAUABQAGAAgACQAJAAkACQAJAAkACQAJAAkACQAJAAoA
CgAKAAoADAAMAAwADAAKAAoACgALAAsACwALAAwADAAMAAwADAAOAA4ADwAPAA0ADQAN
AA4ADgAOAA8ADwAQABEAEgASABIAEgATABQAFwAZABoAGgAbAB0AHgAgACAAIgAkACYA
KQArAC0ALgAwADMANAA0ADYANgA3ADgAOgA6ADsAOwA7ADsAOwA7ADsAOwA6ADgANwA3
ADYANAAxAC8ALgArACwAKgAoACcAJAAiACAAHgAdABwAGgAZABgAFwAWABUAFAATABIA
EQARABEAEAAOAA4ADgAOAA4ADgAOAA4ADgAMAAwADAALAA0ADQANAA0ACwAKAAoACQAL
AAwADAAMAAsACgAKAAsADAAMAAsACwAJAAkACQAIAAgACAAIAAgACAAIAAkACQAJAAkA
CQAJAAcACAAIAAgACgAKAAoACgAJAAkACQAJAAsACwALAAsACgALAAsACwALAAwADAAN
AAsACwALAAsADQANAA0ADQALAAsACgAKAA0ADQAMAAwADAAMAAwADQANAA0ADQANAAwA
CwALAAsACwAKAAwADAAMAAwADQANAA0ADgAMAAwADgAOABAAEAAQABAAEAARABEAEgAT
ABMAEwASABUAFQAVABUAGQAZABgAGAAXABYAEwASABMAEgARABAADQANAAwACwALAAoA
CQAJAAcABQAEAAQAAwACAAIAAwADAAMAAwACAAIAAgACAAIAAgACAAIAAgACAAIAAgAC
AAEAAQACAAIAAAAAAP7//v/+//v/+//+/wMABQAPAB0ALQA+AFMAaQCGAKQAwQDLAL4A
mwBvADoACADh/83/vv+u/6n/qv+w/73/xv/N/9L/2v/g/+X/6P/r/+7/8P/y//P/8//x
//H/8f/x//P/9f/1//X/9v/0//X/9f/1//X/9f/1//X/9f/1//X/9f/2//b/9v/2//T/
9P/0//T/9v/2//b/9//1//X/9f/2//T/9P/0//T/9v/2//f/9//4//n/+v/8//v/+v/6
//n/+f/5//n/+P/6//r/+//8//3///8AAAAAAQADAAQABgAIAAoADAAOAA8AEQATABQA
FgAZABoAGgAaABoAGwAcABwAHAAdAB0AHwAfAB8AHwAfAB8AHgAcABkAGQAYABYAFQAT
ABIADwAOAAwACgAJAAgABgAEAAIAAAD+//v/+f/2//X/9P/z//T/8//y//H/8f/x//D/
7v/u/+7/7v/u/+z/7P/s/+z/6v/q/+r/6f/p/+n/6f/p/+n/6P/o/+f/5//o/+j/6P/n
/+b/5v/n/+b/5v/l/+X/5//n/+f/5v/k/+T/5P/k/+L/4v/j/+P/5f/l/+X/5f/n/+j/
6P/o/+j/6P/o/+j/6f/p/+n/6f/p/+n/6f/p/+j/6f/p/+n/5//o/+j/6f/p/+n/6f/p
/+n/6f/p/+n/6f/p/+j/6P/r/+v/6v/q/+j/6P/o/+n/6P/n/+b/5f/m/+f/5//o/+j/
6P/o/+j/5//n/+f/6P/o/+j/6v/q/+r/6v/q/+r/6P/p/+n/6v/s/+3/7v/u/+//7//v
/+//8f/x//D/8P/y//L/8P/w/+3/7P/r/+r/6//r/+r/6f/o/+b/5P/j/+X/4//i/+L/
4f/g/+D/4f/f/9//3//e/9z/3P/c/9z/3P/c/9z/3P/c/9z/3P/c/9v/2//c/9z/3v/c
/9z/3P/Y/9f/2f/Y/9n/3//r//f/BQAYAC8ARwBgAIIAoQC1ALQAlwBnADYAAADR/7X/
pP+S/4X/iP+O/5n/pP+r/67/sv+6/8H/xv/J/87/zv/Q/9H/0f/R/8//z//P/9H/0f/R
/9H/0v/U/9X/1f/V/9X/1f/V/9X/0//T/9P/0//S/9L/0v/S/9P/1P/V/9b/1P/U/9T/
1f/V/9X/1f/W/9T/1P/U/9T/1P/U/9X/1f/X/9f/1//Y/9r/2v/b/9v/3P/d/97/3v/c
/9z/3f/e/9//4f/i/+L/4//l/+b/6P/o/+r/7P/u//P/9f/3//j/+v/9//7//v8CAAIA
AwAEAAIAAgADAAMAAwADAAMAAwAFAAUABAACAAEAAQAAAP7//f/7//r/9//0//L/8P/v
//D/7v/s/+r/5//m/+T/4//k/+P/4v/h/+L/4f/g/9//3f/d/9z/2v/a/9r/2v/a/9z/
3P/c/9z/2//a/9n/1//X/9f/1//X/9n/2P/Y/9f/1//Y/9j/2P/X/9b/1v/X/9b/1v/V
/9X/1f/V/9X/1P/W/9b/1v/W/9j/2P/Z/9n/1//X/9f/1//X/9j/2P/Y/9r/2v/a/9r/
2f/Z/9n/2f/a/9v/3P/d/97/3//f/9//3//g/+D/4f/h/+H/4f/h/+H/4f/h/+H/4f/h
/+D/4P/f/9//3v/e/9//4P/h/+P/4//j/+P/4//g/9//3//f/+P/5P/m/+b/5v/m/+f/
5//n/+j/6P/o/+r/6v/o/+j/6P/o/+j/6f/p/+r/7P/t/+7/7v/x//H/8f/x//P/8//y
//L/8v/y//D/8P/v/+7/7f/s/+3/7f/s/+v/6//q/+n/6f/p/+f/5v/m/+P/4v/i/+P/
5f/l/+X/5P/k/+T/5P/k/+T/5P/k/+T/5v/m/+b/5v/l/+X/5v/m/+b/5v/k/+b/5v/l
/+P/4P/j/+v/+/8LABkALABFAF8AegCaALUAvwCuAI8AYwAwAPz/1f/D/7L/oP+Z/57/
pv+x/7r/wf/G/87/1P/X/9r/3//i/+L/4v/j/+P/4//j/+P/4//l/+P/4//j/+T/5P/l
/+X/5f/l/+X/5f/l/+f/5//n/+f/5v/m/+b/5v/o/+j/6P/o/+j/6P/o/+n/6f/p/+n/
6v/s/+z/7P/s/+z/7P/t/+3/7//v/+//8P/w//D/8f/x//T/9f/2//b/9v/2//f/+P/5
//v//P/8////AQACAAQABgAIAAoADAAPABEAEwAUABYAGQAaABoAHAAcAB0AHgAfACAA
IgAjACMAIwAjACMAIwAjACIAIAAhACEAIAAeABsAGQAYABUAFQAUABMAEwAQAA4ADAAK
AAkACAAGAAUABAADAAIAAQAAAP///v/9///////+//z//P/8//z//P/8//z//P/8//z/
/P/8//v/+//7//v/+//9//z//P/7//v//P/8//z//f/8//z//f/+//7//f/9//v/+//7
//r//P/8//z//P/8//z//f/9//3//f/9//3//f/+//7//v/+//7//v/+/wEAAQABAAEA
AQABAAEAAQAAAAEAAQABAAMABAAEAAUAAwADAAMAAwAFAAUABQAFAAMAAwACAAIABQAF
AAQABAAEAAQABAAFAAUABQAFAAUABgAFAAUABQAHAAgABwAGAAYABgAGAAYACQAJAAkA
CgAKAAoADAAMAAwADAAMAAwADAANAA0ADgAQABEAEgASABUAFQAVABUAFQAVABQAFAAW
ABYAFAAUABMAEgARABAADwAPAA4ADQANAAwACwALAAsACQAIAAgABwAGAAYABwAJAAkA
CQAIAAYABgAGAAYABgAGAAYABgAGAAYABgAGAAcABwAIAAgABgAGAAgABgAGAAcABwAI
AAsAFQAjADEAQwBWAGsAhwCoAMYA1wDRALQAiQBXACYA+v/f/9P/wv+2/7X/vv/K/9X/
3P/h/+b/7v/y//f//P/9//7/AAACAAEAAwADAAMAAwADAAUAAwADAAMABAAEAAUABQAF
AAUABQAFAAUABwAHAAcABwAIAAgACAAIAAgACAAIAAgACAAIAAgACQAHAAcABwAIAAgA
CAAIAAgACQAKAAwADQALAAsACwAMAAwADAANAA0ADgAPABAAEAAQABAAEQASABUAFwAY
ABgAGQAbABwAHgAgACIAJAAmACcAKQArACwALgAxADIAMgA2ADYANwA4ADoAOgA7ADsA
OwA7ADsAOwA7ADsAOgA4ADcANwA2ADQAMwAxADAALQAuACwAKgApACgAJgAkACIAIQAg
AB4AHQAcABsAGgAZABoAGQAYABcAFQAVABQAEgASABIAEgASABQAFAAUABQAEgASABIA
EQATABMAEwATABMAEgASABEAEQASABIAEgATABIAEgATABIAEgARABEAEQARABEAEAAQ
ABAAEAAQABAAEAARABEAEQARABEAEQARABIAEgASABQAFAAUABQAEwATABMAEwATABMA
EwATABQAFQAVABUAFQAWABYAFwAVABUAFQAVABcAFwAXABcAFwAXABYAFgAXABcAFgAW
ABYAFgAWABcAFwAXABcAFwAYABcAFwAXABUAFgAXABcAFgAYABgAGAAYABgAGQAZABkA
GgAaABoAHAAcAB4AHgAeAB4AHgAfAB8AIAAgACEAIgAiACMAIwAjACMAJQAlACQAJAAm
ACYAJAAkACEAIAAfAB4AHwAfAB4AHQAbABoAGQAZABsAGQAYABgAFQAUABQAFQAVABUA
FQAUABQAFAAUABQAFgAWABYAFgAWABYAFgAWABUAFQAWABYAFgAWABYAFAASABEAEQAS
ABcAHwAtADkASQBaAG0AhQCmAMYA3QDhAMoAowBzAEAAEgDx/+P/1P/G/8P/yP/S/9v/
5v/r//D/9v/+/wMABgALAAwADgAQABEADwAPABEAEQARABMAEQARABEAEgASABMAEwAT
ABMAEwATABMAFQAVABUAFQAUABQAFAAUABQAFAAUABQAFAAUABQAFQAXABcAFwAYABYA
FgAWABYAGAAYABkAGQAZABkAGQAaABoAGgAbABsAHAAdAB4AHgAeAB4AHwAgAB8AIQAi
ACIAJQAnACgAKgAqACwALgAwADMANQA3ADgAOAA7ADwAPAA/AEAAQgBEAEQARABFAEUA
RQBFAEUARQBFAEUARABCAEMAQwBCAEAAPQA7ADoANwA2ADQAMgAxADAALgAsACoAKQAo
ACYAJQAkACMAIgAhACAAHwAeAB0AHwAfAB4AHAAaABoAGgAaABoAGgAaABoAGgAaABoA
GQAZABkAGQAZABkAGAAYABcAFwAYABgAGAAZABgAGAAZABoAGgAZABkAGQAZABkAGAAY
ABgAGAAYABYAFgAXABcAGQAZABkAGQAXABgAGAAYABoAGgAaABoAGwAbABsAGwAbABsA
GwAbABwAHQAdAB0AHQAeAB4AHwAfAB8AHwAfAB8AHwAfAB8AHwAfAB4AHgAfAB8AHgAe
AB4AHgAeAB8AHQAdAB0AHQAeAB0AHQAdAB0AHgAfAB8AIAAgAB4AHgAeAB4AHwAfAB8A
IAAiACIAJAAkACIAIgAiACIAJAAlACUAJgAoACkAKgAqACsAKwArACsALQAtACwALAAq
ACoAKAAoACcAJgAlACQAJQAlACQAIwAjACIAIQAhACEAHwAeAB4AHQAcABwAHQAdAB0A
HQAcABwAHAAcABwAHAAcABwAHAAeAB4AHgAeABsAGwAcABwAHAAcAB4AHgAcABsAGwAc
ACEAKQA1AEUAVwBoAHsAlwC6ANgA5wDfAMIAlwBjADAACADv/+H/0v/I/8n/0P/a/+X/
7P/1//z/AgAGAAkADgARABQAFgAWABcAFwAXABUAFQAVABcAFwAXABcAGAAYABkAGQAZ
ABkAGQAZABkAGQAZABkAGQAaABoAGgAaABoAGgAaABoAGgAaABoAGwAbABsAGwAcABwA
HAAcABwAHAAcAB0AHQAdAB0AHQAeACAAIAAhACEAIAAhACIAIgAiACIAIwAkACMAJQAm
ACYAKQArACwALgAwADIANAA2ADkAOwA9AD4AQABDAEQARABGAEYARwBIAEYARgBHAEcA
SQBJAEkASQBHAEcARgBEAEUARQBEAEIAQQA/AD4AOwA6ADgANgA1ADQAMgAwAC4ALQAs
ACoAKQAoACcAJgAlACQAIwAiACEAIQAhACAAHgAcABwAHAAcABwAHAAcABwAHgAeAB4A
HQAbABsAGwAbAB0AHAAcABsAGQAaABoAGgAXABYAFgAXABoAGgAZABkAGQAZABkAGAAY
ABgAGAAYABYAFgAXABcAGQAZABkAGQAXABgAGAAYABgAGAAYABgAGgAbABwAHQAcABsA
GgAZABoAGwAbABsAGwAcABwAHQAbABsAGwAbAB0AHQAdAB0AHQAdABwAHAAcABsAGQAY
ABgAGAAYABkAGQAZABkAGQAaABkAGQAZABcAGAAZABkAGgAaABoAGgAcAB0AHQAdABwA
HAAdAB0AGwAcABwAHAAfAB8AHwAfACAAIgAiACIAIgAiACIAIgAjACMAJAAkACIAIgAi
ACIAIQAfAB4AHQAbABoAGgAZABcAFgAWABYAFgAUABIAEQAUABQAFAATABIAEAAQABAA
EAASAA==
         </WaveFormData>
      </LeadData>
   </Waveform>
</RestingECG>
