# Supplementary material for: Detection of Left Atrial Enlargement Using a Convolutional Neural Network-Enabled Electrocardiogram
Source: Front Cardiovasc Med. 2020 Dec 17;7:609976. doi: 10.3389/fcvm.2020.609976 (PMC7773668; doi:10.3389/fcvm.2020.609976)
Supplement: Supplementary file 3 [file Data_Sheet_3.ZIP › normal2/1802017376_5262_0000001W.XML]

<?xml version="1.0" encoding="Windows-1252"?>
<!DOCTYPE RestingECG SYSTEM "restecg.dtd">
<RestingECG>
   <PatientDemographics>
      <PatientID>1802017376</PatientID>
      <PatientAge>82</PatientAge>
      <AgeUnits>Years</AgeUnits>
      <Gender>Female</Gender>
      <PatientLastName>luoyueping</PatientLastName>
   </PatientDemographics>
   <TestDemographics>
      <DataType>Resting</DataType>
      <Site>1</Site>
      <AcquisitionDevice>MAC55</AcquisitionDevice>
      <Status>Unconfirmed</Status>
      <Priority>Normal</Priority>
      <AcquisitionTime>09:35:11</AcquisitionTime>
      <AcquisitionDate>03-18-2017</AcquisitionDate>
      <CartNumber>1</CartNumber>
      <AcquisitionSoftwareVersion>009C</AcquisitionSoftwareVersion>
      <XMLSourceVersion>MAC5000 v1.0</XMLSourceVersion>
   </TestDemographics>
   <RestingECGMeasurements>
      <VentricularRate>69</VentricularRate>
      <AtrialRate>69</AtrialRate>
      <PRInterval>194</PRInterval>
      <QRSDuration>102</QRSDuration>
      <QTInterval>412</QTInterval>
      <QTCorrected>441</QTCorrected>
      <PAxis>71</PAxis>
      <RAxis>69</RAxis>
      <TAxis>68</TAxis>
      <QRSCount>11</QRSCount>
      <QOnset>216</QOnset>
      <QOffset>267</QOffset>
      <POnset>119</POnset>
      <POffset>166</POffset>
      <TOffset>422</TOffset>
      <ECGSampleBase>500</ECGSampleBase>
      <ECGSampleExponent>0</ECGSampleExponent>
   </RestingECGMeasurements>
   <Diagnosis>
      <Modality>Resting</Modality>
         <StatementCount>2</StatementCount>
         <LabelText>12SL ��ϳ���</LabelText>
      <DiagnosisStatement>
         <StmtFlag>ENDSLINE</StmtFlag>
         <StmtText>�������</StmtText>
      </DiagnosisStatement>
      <DiagnosisStatement>
         <StmtFlag>ENDSLINE</StmtFlag>
         <StmtText>���� ECG</StmtText>
      </DiagnosisStatement>
   </Diagnosis>
   <Waveform>
      <WaveformType>Rhythm</WaveformType>
      <WaveformStartTime>0</WaveformStartTime>
      <NumberofLeads>8</NumberofLeads>
      <SampleType>CONTINUOUS_SAMPLES</SampleType>
      <SampleBase>500</SampleBase>
      <SampleExponent>0</SampleExponent>
      <HighPassFilter>16</HighPassFilter>
      <LowPassFilter>150</LowPassFilter>
      <ACFilter>NONE</ACFilter>
      <LeadData>
         <LeadByteCountTotal>10000</LeadByteCountTotal>
         <LeadTimeOffset>0</LeadTimeOffset>
         <LeadSampleCountTotal>5000</LeadSampleCountTotal>
         <LeadAmplitudeUnitsPerBit>4.88</LeadAmplitudeUnitsPerBit>
         <LeadAmplitudeUnits>��V</LeadAmplitudeUnits>
         <LeadHighLimit>2147483647</LeadHighLimit>
         <LeadLowLimit>268435456</LeadLowLimit>
         <LeadID>I</LeadID>
         <LeadOffsetFirstSample>0</LeadOffsetFirstSample>
         <FirstSampleBaseline>0</FirstSampleBaseline>
         <LeadSampleSize>2</LeadSampleSize>
         <LeadOff>FALSE</LeadOff>
         <BaselineSway>FALSE</BaselineSway>
         <ExcessiveACNoise>FALSE</ExcessiveACNoise>
         <MuscleNoise>FALSE</MuscleNoise>
         <LeadDataCRC32>493562854</LeadDataCRC32>
         <WaveFormData>
7P/s/+z/7P/t/+7/7//w/+7/7v/u/+7/7//w//H/8v/x//D/7//u//H/8v/z//T/8v/y
//L/8v/x//D/7//u//D/8v/0//b/9f/0//P/8v/w//D/8P/w//P/9P/1//b/9f/0//P/
8v/y//L/8v/y//L/8v/y//L/8v/y//L/8v/z//T/9f/2//X/9P/z//L/9f/2//f/+P/2
//b/9v/2//b/9v/2//b/9//4//n/+v/4//j/+P/4//n/+v/7//z//P/8//z//P/+//7/
/v/+/wIABAAGAAgABgAEAAIAAAADAAQABQAGAAUABAADAAIAAgACAAIAAgAFAAYABwAI
AAYABAACAAAA/v/+//7//v/7//r/+f/4//j/+P/4//j/+v/6//r/+v/4//b/9P/y//T/
9P/0//T/9P/0//T/9P/z//L/8f/w//H/8v/z//T/8v/y//L/8v/w//D/8P/w/+7/7v/u
/+7/7v/u/+7/7v/x//L/8//0//L/8P/u/+z/7f/u/+//8P/w//D/8P/w/+7/7v/u/+7/
8f/y//P/9P/y//D/7v/s/+3/7v/v//D/8f/y//P/9P/z//L/8f/w//H/8v/z//T/8//y
//H/8P/y//L/8v/y//T/9P/0//T/8f/w/+//7v/x//L/8//0//P/8v/x//D/8v/y//L/
8v/y//L/8v/y//D/8P/w//D/8f/y//P/9P/z//L/8f/w//L/8v/y//L/8v/y//L/8v/x
//D/7//u//D/8P/w//D/7v/u/+7/7v/w//D/8P/w//L/8v/y//L/8f/w/+//7v/x//L/
8//0//L/8P/u/+z/7//w//H/8v/w//D/8P/w/+7/7v/u/+7/8f/y//P/9P/x//D/8f/w
//H/8v/z//X/9v/3//j/+//7//r/+f/5//v/+//6//3//P/6//b/9P/3//f/9P/y//D/
8f/y//L/7//u/+7/7v/v/+//7//w//D/8P/v/+3/7f/u/+//8P/u/+7/7//v/+//7//w
//D/8P/u/+7/7//v/+//7v/u/+7/7v/u/+7/8P/w//H/8f/w/+//7f/s//D/8P/w/+//
7f/q/+r/6//r//D/9//6/wIACQALAA0AFwAiACUAKQA0AD8APgA8ADcALwAiABUACQAA
APr/8//r/+b/4//f/97/4P/i/+X/5v/o/+r/7P/u/+z/5//o/+r/7P/y//b/9P/w/+3/
6//t/+3/7f/u/+3/7f/u//D/8P/x//H/7v/u/+//7//y//P/9P/1//P/8v/x/+//7//w
//L/8//x//H/8f/x//L/8v/y//L/9P/0//P/8//x//L/8//z//P/9P/2//f/8//y//P/
8v/x//H/8f/y//X/9v/3//j/9v/0//P/8f/0//X/+P/5//f/9v/3//b/9v/1//b/+P/6
//r/+//7//7//f/7//r//f///wAAAgADAAQAAwABAAMAAwADAAYABAAFAAcABwAGAAUA
AwACAAMABQAHAAoACAAIAAcABAAGAAYABQAEAAQAAwADAAYABQAAAP///f/8//3//P8A
AP3//f/8//f/9//3//b/9P/3//f/+P/6//j/+P/2//L/9f/1//T/9f/0//P/8//z//P/
8//x/+//8P/z//T/9f/y//H/8P/t/+7/8f/y//P/8v/y//H/8P/y//L/8v/w//L/8v/0
//f/9P/x/+7/7P/u//H/8//1//X/9P/y/+//8P/x//H/8v/x//L/9P/0//L/8P/w//D/
8//z//X/+f/3//X/9P/y//H/8P/z//T/9f/1//j/+v/1//L/8//y//L/8//0//b/8//0
//T/9f/0//T/8v/v//P/8//x//T/9P/z/+//7v/y//X/9//5//j/9v/0//H/8v/x//H/
8f/y//P/8//y//H/8P/v//D/7//t//H/+v/4//X/8f/v//D/7v/v//H/9P/2//b/8//x
//D/7//v//L/8v/z//P/8P/w/+//7P/t//D/8f/y//T/8//y//P/8P/w/+7/7v/v//D/
8f/y//b/9v/2//b/9P/1//b/9//5//3//v/+//r/+f/3//X/9P/3//n/+v/2//b/9v/1
//H/7v/u/+//8v/y//H/8P/t/+z/6//p/+r/7P/v//L/7//t/+v/6v/s/+z/7P/s/+3/
7f/t/+3/7f/s/+n/5v/n/+n/7P/t/+z/7P/s/+z/6v/q/+r/6v/t/+3/7f/t/+v/6v/p
/+j/5v/p/+3/7v/s/+f/4//q//H/9P/6/wcADwATABcAHgAjACkALgA1ADwAPAA1AC0A
JAAZAAkA+v/u/+X/4f/g/9//3f/e/+D/4P/d/97/4P/k/+b/6P/m/+X/5v/m/+j/5v/k
/+j/7P/r/+n/6//r/+v/6v/n/+X/5P/o/+r/7f/v/+z/6v/p/+f/6P/p/+r/6//s/+z/
7P/r/+n/6P/o/+f/6v/r/+z/7f/r/+r/6f/o/+n/6v/q/+v/6//s/+3/7f/v//D/8v/z
//X/9v/5//r/9//3//f/+P/5//r/+//8//7/AAADAAUAAwADAAUABQAGAAgADAAOAA8A
DQANAA4AEQASABQAFQAbABsAGgAaAB0AHQAcABwAHwAiACMAIwAjACMAIwAmACYAJwAp
ACkAKgArACsALAArACsAKwAsAC0ALgAuACwALAAsACsAKgArACsALAAwADAALAAsACsA
KAAnACQAJgAnACkAKgAnACQAIwAhAB4AHgAdAB0AHgAdAB4AHQAaABwAGwAZABkAFwAX
ABgAGQAWABUAEgAPABEAEwATABMAEgARABAADQALAA0ADQANAA8AEAAQABAADgAMAAoA
BgAHAAgACwAPAA8ADQALAAoABwAHAAYABQAJAAoACgAJAAkACQAIAAgACwAMAA4ADgAO
AAwADAAMAAsACQAJAAsACwALAAwADAAIAAYACAAIAAcABwAKAAwADAAKAAwADAAGAAUA
BAAEAAUACAAKAA0ABwAGAAMA//8CAAMAAgAGAAsACwAIAAgABwAHAAYABQAGAAYABgAF
AAQAAwADAAMABAAFAAUABAAEAAQABAAGAAIA/f/+/wQABwAHAAYABwAFAAIAAgADAAMA
BAADAP//AQACAAMABQADAAIAAgABAAIABAAFAAQAAAACAAIAAgADAAMAAwAFAAgABgAA
AP7///8AAAEAAgAFAAYABwAIAAcABwAHAAcACgANAA0ADAALAAsACgAJAAcACQAKAAoA
CQAKAAsACwAGAAIAAQABAAQABAADAAIAAwAEAAUABQABAAAAAAAAAAMAAwADAAQABAAE
AAQABAAHAAcABwAHAAoACgAIAAYABgAHAAkACQAKAAwADgAQABAAEAAQABAAEwATABMA
EwATABQAFQAWABYAEwAVABgAGgAZABUAFgAbACIAJgArAC8AMwA9AE4AVwBdAGAAZwBs
AGwAawBnAF4AVQBLAD4ALgAhABUAEgARAA8ADgAOAA4AEQASABQAFAAUABQAEgATABoA
HgAaABgAGAASABAAFwAZABsAGwAbABkAFwAWABYAFwAWABYAFQAVABYAGAAZABcAFwAX
ABcAGAAYABgAFwAUABQAFQAVABMAEwATABMAFQAWABcAGAAWABQAEQAPABAAEgAUABUA
EwASABIAEQAQABAAEgASAA8ADwAPABAADwAOAA0ADAAOAA4ADwAPAA8ADwARABEADgAM
AAwACgAKAAkACgAMAA0ADAAMAAsAEgATABMAFAASABEADwAOABIAFAAUABMAFQAVABUA
GAAWABUAFQATABYAFwAXABgAGQAZABkAGgAYABgAFwAUABUAFgAWABYAFQATABIAFAAU
ABAAEAAPAA4ADQAKAAwACwALAAoABQAIAAkACQAIAAUAAwACAAIABAAGAAYABAADAAEA
/v/9//3//f/+////AgADAAIAAQAAAAEAAAD//wEAAQABAP//+//9//3//f/7//z//P/8
//7//v/+//z/+v/6//z////+//3//P/8//7////////////+//z/+f/8//3//f/+//z/
/P/9//z//v/8//z//P/9//3///8DAAEA///+//z/+v/6//7/AAD8//v//f/+/////v8B
AAIA/P/7//r/+v/8//7///8BAAAAAgACAAEAAAD///z//v///////P/8//7/////////
/v/+//7//f/9//3//v////3//f/8//r//f/+////AgD9//n/+/8CAAAA///9//3//v/8
//3//////wAA///7//z//v8AAAMAAgAAAP///f/3//j//P8AAAAAAgACAAIAAgABAAAA
///+/wAAAwAGAAkACQALAAoACAAHAAcABgAFAAUABwAIAAgABAACAAAA/f/7//r//P//
//7//P/5//b/+P/4//j/9//2//b/9//4//b/9f/0//T/9f/2//f/+P/4//f/9v/1//b/
9v/0//L/9f/3//r/+//5//j/9//2//j/+P/4//j/9//1//P/8f/y//L/8v/y//T/9//z
/+7/8P/v/+3/8v/3//z/BAANAA8AEQAZACAAJQAtADAALwAwADAALQAjABgADQD7/+7/
6P/l/+H/3P/Z/9n/3P/a/9j/2//k/+r/7P/s/+r/6v/p/+r/6v/q/+z/6P/q//L/9f/z
//P/8f/v//D/7//v//D/8v/y//P/8//v/+7/7v/t//D/8f/y//P/8//y//H/7//x//L/
9P/1//L/8f/w/+//8P/w//D/8P/y//L/8f/x/+//8P/x//H/8v/y//P/8//0//T/9v/2
//L/8f/w//D/8f/y//P/9P/x//D/8P/v//L/8//2//f/9P/0//b/9v/3//X/9f/2//r/
+v/7//v//f/7//j/9v/6//v/+//8//7/AAAAAP///f/9//3/AAACAAMABQAFAAQAAwAB
AAAAAAABAAIABAAEAAQAAwAAAAIAAgABAAAAAgABAAEABAABAPz/+//5//n/+f/3//r/
+v/7//v/9//1//X/9P/y//P/8//0//b/8//0//P/8P/x//H/8P/x/+7/7f/t/+3/7v/v
/+7/7f/w//P/9P/1//P/8f/v/+v/6v/t/+7/7//x//L/8v/y//D/8P/w/+7/8f/y//X/
+f/1//H/7f/q/+v/7f/u/+//8f/y//L/8f/z//P/8v/y//P/9P/2//b/9f/y//H/8P/y
//P/9v/7//j/9//3//b/8//y//X/9v/1//X/+P/6//X/8v/z//L/8//1//f/+v/3//j/
+P/5//b/9v/0//H/9f/1//P/9v/5//n/9v/2//j/+f/5//n/+v/6//r/+f/4//f/9//3
//b/9//3//b/9P/0//T/9v/2//P/9v/+//z/+//5//n/+f/2//b/9//4//r/+v/3//b/
9v/2//f/+v/6//v/+//5//z/+//6//n/+P/7//z//f/+////AQADAAUABAAFAAMAAAAC
AAMAAwADAP//AQACAAIAAgACAAIAAQD+//z//f////3//P/6//j/+//8//3//f/7//r/
+v/6//z/+//6//r//P/8//z//P/6//n/+P/3//v//P/7//r/9//3//j/9//4//j/+P/4
//r/+v/6//r/+v/5//j/9//5//r/+//8//z/9//3//r/+P/z//X//v8FAAoADAARABcA
GwAfACYALwAzADYAOwA6ADgAMwArACIAFwALAAIA+v/z/+3/5v/j/+X/5v/q//D/9f/y
//D/7v/u/+7/8P/z//b/9v/6//7//v/6//T/8//0//f/+P/5//r/+f/5//r/+v/6//v/
+//8//z//f/9//z/+//6//n/+P/4//j/9//3//j/+v/7//j/9//2//X/+f/6//v//P/6
//r/+f/5//n/+v/7//v//P/8//3//f/6//j/+P/2//j/+f/6//z/+v/6//r/+v/6//r/
+//7//v/+//9//3/+f/4//n/+P/6//n/+v/8//z//P/9//3/AwADAAIAAgAFAAUABAAE
AAQABAACAP//AQADAAUACgAHAAcACAAHAAUABQAEAAQABQAHAAkADAAJAAgABgACAAUA
BgAGAAYAAwABAAAAAgACAP7//v/9//z//f/8/wAA/v/9//v/9f/4//n/+f/4//b/9f/1
//b/9f/2//X/8v/z//P/8v/z//H/8f/y//P/9P/1//T/8//y//P/8v/x/+//7//v/+3/
7f/v/+//7//t/+7/7v/u/+//8P/x//D/7v/u//D/8//x/+//7f/s/+7/8f/z//X/8v/w
/+3/6f/t/+//8P/y//L/8v/z//L/8P/u/+7/7v/v/+//8f/1//P/8f/w/+7/7f/s/+//
8P/v/+//8v/0//L/8P/y//L/8f/z//X/+P/0//T/8//z//P/9P/z//H/8v/x/+7/8P/x
//H/7v/u/+//8f/y//P/8//y//H/7//w//H/8//1//X/9f/0//L/8P/w//D/8v/y/+//
8v/6//f/9f/y//H/8//w//D/8f/2//j/+P/1//P/8v/x//H/9P/0//X/9f/y//L/8f/u
//L//P/7//r/+f/4//f/9v/1//T/9v/5//z//////wEAAAD+//3//f/8//v/+v/9////
AAD9//z/+//5//b/9P/1//f/9//2//T/8v/w//D/8P/v/+//8P/y//T/8v/x//D/8P/z
//T/9f/2//T/8//y//H/8v/y//D/7v/x//P/9v/3//T/8v/w/+7/8f/y//P/9P/z//P/
8//z//L/8v/y//L/9P/3//X/8v/y/+//6//s//X/AAAIAA0AEQAXAB0AIgApAC8ANAA9
AEAAPAA3AC0AIgATAAUA/P/2/+//7//s/+X/4//k/+T/5v/r/+z/6v/u//L/8v/u/+//
8P/s/+7/8P/y//T/9v/1//T/9f/0//P/8//x//D/8P/0//T/9f/1//L/8v/z//P/9f/1
//X/9f/0//T/9P/z//L/8v/z//P/9P/1//b/9//1//T/8//y//T/9v/3//n/9//2//X/
8//w//D/8f/x//P/9P/3//j/9v/1//T/9P/1//b/9//4//b/9v/3//f/+f/5//v/+//4
//j/+v/6//n/9//3//j/+//8//7///8CAAEA///+///////+//7/AAACAAIAAQABAAEA
AQAEAAYABwAJAAkABwAHAAYABgAHAAcABwAIAAcACAAIAAYABAAEAAMAAgADAAMABAAI
AAcAAgABAP///f/9//v//v/+///////7//n/+f/4//b/9//3//j/+v/3//j/9//0//b/
9f/z//P/9P/1//f/+f/2//X/8v/v//L/9f/2//f/9v/1//T/8f/w//P/9P/1//P/9P/0
//T/8v/y//L/8P/w//D/8v/1//H/7//t/+z/7f/v//D/8f/z//T/9P/z//L/8f/v/+7/
8P/y//X/9v/1//L/8f/w//H/8f/z//f/9//3//j/+P/y//D/8v/y//P/8//2//j/9P/y
//T/9P/v/+//7//w//H/9P/2//n/9f/0//H/7f/w//H/8P/0//X/9f/y//L/8v/z//P/
8//2//b/9v/1//P/8f/w/+//8f/z//T/9P/x//D/7//w/+v/5//p//D/8//1//b/+f/2
//L/8f/x//X/+P/5//f/8//y//H/8f/1//b/+P/5//z//v////7/+v/6//j/9v/7//v/
+//9/wAA/v/8//r/+v/7//z//f/+/wAAAAAAAAAAAAABAAIAAwAFAAkACgAKAAYABQAD
AAEAAQADAAQABAADAAQABQAFAP7/+v/5//n/+//8//z//P/7//r/+f/3//j/+v/9/wAA
///9//v/+v/4//j/+P/4//n/+f/5//n/+v/6//j/9v/4//n/+//7//n/+P/3//b/9P/0
//T/9P/3//f/9//3//X/9P/z//L/+P/3//f/9P/0//P/8//4//v//v8IABEAFwAdACcA
LAAvADUAOgA9AEAAQgA7ADMALAAfAA0A/v/y/+v/6//q/+v/7//w//D/7v/n/+b/6v/w
//D/7v/w//P/8v/y//T/9P/y//L/9v/5//n/+//7//v/+v/3//X/9P/4//j/+f/5//r/
+v/7//v/+f/5//n/+f/8//z//P/7//n/+P/4//f/+//9////AQD///7//f/8//7//v/9
//3//v8AAAIAAwABAAAAAAD//wAAAAACAAIA////////AAAAAAAAAAAAAAIAAgADAAMA
AAD//wAA/////wAAAwAEAAUAAwADAAQABAAEAAUABQAJAAkACAAIAAcABwAGAAYACQAM
AA0ADQANAA0ADQAQAA8ADwAQAA8ADwAPAA4ADgAMAAsACgAKAA4AEAARABAADwAOAAwA
CgALAAsADAAQABAADAAMAAsABwAFAAEAAgAEAAUABQABAP/////+//z//P/7//v//P/8
//7//v/8//z/+//5//n/+f/5//r/+//7//v/+f/3//f/+f/5//n/+f/5//n/9//z//X/
9f/1//f/+P/4//j/9//2//X/8v/y//L/9P/3//f/9f/z//L/8v/z//P/8//3//j/+P/3
//b/9f/z//L/9f/2//j/+P/4//b/9v/2//b/9f/2//n/+f/5//r/+v/0//L/9P/0//X/
9f/4//r/+v/4//r/+v/1//X/9f/2//b/+P/5//v/+P/4//b/8//1//X/8//2//v/+//4
//j/9v/3//f/9//6//r/+v/5//b/9f/1//X/9P/1//X/9P/1//b/9//6//b/8f/y//j/
+P/3//X/9f/1//L/8v/z//X/9v/1//H/8f/y//P/9f/1//T/9P/z//T/9v/3//b/9P/2
//b/9v/2//X/9P/1//j/+v/6//j/9v/0//L/8P/1//b/9//4//j/+f/6//v/+v/9//3/
/P/8//3//f/9//r/+//7//r/+f/6//v/+//1//L/8v/z//L/8v/x//D/8f/y//P/8//x
//D/8P/w//L/8f/w//D/7v/u/+7/7v/x//H/8f/x//P/9P/z//L/8P/v/+//7f/t/+7/
7//w/+//7v/t/+z/7f/t/+3/7f/u//D/8v/0//T/7//p/+r/7v/x//H/8P/z//j/+v//
/wcAEQAbACQAKQAvADgAPwBAAD4APwA5ADAAJwAbABAAAgD1/+f/5P/l/+X/4v/m/+z/
7f/q/+r/5v/m/+r/6v/r//L/9P/w/+7/7v/w/+z/6//u//H/8v/z//X/8//y//L/8f/w
//D/7//x//L/9P/1//L/8f/w/+//8f/y//P/8//0//T/9f/1//T/8//y//H/8//0//X/
9v/0//T/8//z//T/9v/4//n/9v/2//f/9//0//T/9v/2//b/9//4//r/+P/4//j/+P/4
//j/+f/5//v/+//9//3//P/8//7//v/+//3//v8AAAEAAAAAAP//BQAFAAQABAAIAAkA
CQAKAAoADAAMAAsADgAPABAAFAAUABUAFwAXABUAFQAUABQAFAAVABYAGAAYABgAFwAU
ABUAFgAWABYAGAAXABcAGgAbABgAGQAZABgAFwAUABYAFQAVABQADwAQABEAEQAQAA4A
DQANAA4ADAAOAA4ADAAPAA8ADgAPAA0ADQAOAA8AEAARABAADwAOAA8ADgANAA8ADwAP
AA0ADAAPABAAEQAPABAAEAAQABMAFAAVABQAEwASABMAFQAUABMAEgASABQAFQAVABUA
FAAUABMAEQAVABcAGAAaABoAGgAbABoAGgAYABgAGAAXABcAGQAdABkAFwAWABQAFAAW
ABwAIAAbABkAGgAaABoAGAAaABoAGQAZABkAGgAXABgAGAAZABgAGAAWABMAEwATABEA
FAAVABUAEgASABQAFQAVABUAEwASABEADwAQABEAEwAVABQAEwARAA4AEAAQABAAEgAQ
AA0AEAAYABQAEQANAAsADQAMAA4AEQASABIAEAALAAsADAANAA8AEAAQABEAEQAPAA4A
DAAIAAgADAAOABAADwAPAA0ADgAOAA4ADgAOABAAEAAQABAADwAPAA8ADwASABUAFQAU
ABEAEQAQAA8ADwARABIAEgASABIAEgARAAoABgAFAAUACQAKAAoACgAKAAoACgAJAAgA
CAAJAAoACQAHAAUABAACAAIAAgACAAYABwAIAAkACQAIAAUAAgACAAMABQAFAAQABAAE
AAQAAgACAAIAAgAFAAUABQAFAAQABAAEAAQABAAFAAMABAAEAAEAAQACAAUACgAOABUA
IQApAC8AMAAxADMANgA7ADwAOAA3ADUAKgAZAAsA/v/y/+3/6//q/+3/8f/0//T/8P/v
//b/+v/4//j/+v/8////AAD8//r//v/+//r//P8BAAEAAwADAAMAAAD9//v/+v/9//7/
AAABAP7//v///////f/9//3//f///wAAAQABAP3//P/8//v//P/9//7///8AAAAAAAAA
AP7//v/9//3///8AAAEAAQD///7//v/9//7//v8AAAAA/f/9//3//v/8//z//P/8//7/
/v///////v/9//7//f/9//7/AQACAAEA/////wAA///+//7//f8CAAMAAwAEAAQAAwAB
AAAAAwAGAAcABwAFAAUABQAIAAYABwAJAAkACwALAAoACgAJAAkACQAKAAsADAAMAAoA
CAAIAAcABgAGAAUABQAIAAoABgAGAAUAAgABAP7/AAACAAMAAwD///3//f/8//r/+v/5
//n/+v/6//z//P/6//f/9f/y//H/9P/1//f/+f/5//n/9//1//L/8//y//H/9P/1//b/
9f/z//X/9f/1//f/+P/4//j/+P/4//j/9v/1//T/9f/3//f/9//3//j/9v/3//f/9//5
//r/+v/5//v/+//6//r/+f/6//z//P////7///8AAP///f/9/////////wAAAAD+//7/
AgAEAAIAAQADAAQABQAEAAcACAADAAMAAwAEAAIABAAFAAcABgAGAAQAAQADAAMAAQAE
AAcABwAEAAQAAwADAAIAAQADAAQABQAFAAQAAwADAAMAAgADAAMAAgADAAQABQAIAAMA
//8BAAgACAAHAAUABQAFAAIAAgADAAUABgAFAAEAAQACAAMABQADAAIAAgABAAMABAAE
AAIA/v8AAAAAAAAAAP///v///wEAAgADAAQA/v/8//7//v/+//7/AQACAAMABAADAAMA
AwADAAUACQAKAAoACwALAAoACQAGAAcABwAGAAYABgAGAAUA/v/6//n/+f/8//7///8A
AP3//P/7//n/+v/6//v//P/+//3//P/8//v/+v/5//j/+//7//v/+//6//r/+P/2//b/
9//5//n/+f/6//v//P/6//j/9v/0//f/+f/7//3/+v/6//r/+v/2//X/8//0//b/9f/1
//j//f/+/wIACQARABsAIwAoAC0AMwA2ADcAPABAADsANQAwACcAFQAGAP7/8//r/+j/
5//p//L/9P/s/+n/7v/u/+r/6v/w//b/9//0//T/9v/0//L/9P/2//f/+f/7//v/+//6
//f/9f/0//j/+P/5//n/+P/4//n/+f/4//f/9v/1//n/+v/7//v/+P/4//n/+f/5//n/
+f/5//j/+P/4//j/+P/4//f/9//3//j/+f/5//j/+P/5//n/9v/2//j/+P/5//n/+f/6
//r/+v/6//r/+//8//7////+//3//v/9//z//P/+//7//f/7//v//P/9//z//P/7/wAA
AQABAAIAAwADAAIAAgADAAQAAwABAAIAAwAEAAgABQAFAAYABQAGAAcABwAIAAcABwAH
AAgACAAIAAcABAAIAAoACwAMAAkABwAGAAgACQAGAAcABwACAAEA/v8AAP7///////v/
/v///////v/9//v/+v/6//z//v/+//z/+v/5//f/9//1//X/9v/3//r/+//6//n/9//5
//n/+f/6//v//P/7//j/+f/4//f/9//4//j/+P/5//r/+//6//r/+v/8/////v/9//z/
/P/6//v/+//7//v//P/8//v//P/9//3//v/9//7/AAAAAAMAAgADAAQAAwADAAUACQAG
AAUABQAEAAIAAgAGAAgABQADAAQABAADAAIABQAGAAQABQAGAAgABwAIAAgACQAIAAoA
CgAJAAoACQAGAAgADQANAAoACgAKAAsACwALAAwADAAMAAsACwALAAwADQANAA0ADAAK
AA0ADgAPABIADQAJAAsAEgARAA8ADAALAA0ADAAOABEAEQASABEADQAPABAAEQATABMA
EgASABEAEQASABIAEAAQABIAEgASABIADwAMAAsADQAOAA8AEAASAA8ADgAQABAAEAAQ
ABMAFAAVABYAFQAVABUAFQAYABsAGwAaABkAGQAYABcAEwAVABYAFgAWABYAFgAVABAA
DAALAAsADgAOAA0ADAAMAAwADAALAAgACAAJAAoADAALAAoACgAJAAgABwAGAAkACQAJ
AAkACgAKAAgABgAEAAUABwAHAAkACgALAAwACQAIAAcABgAJAAkACQAJAAYABgAGAAYA
AgD9/wEABgAGAAUABwAIAA0AEAAUABsAJQAtADMAOgA/AEcAUABTAE4ATgBPAEcAPgAx
ACEAFgAMAP//9f/4//v/+f/4//z//v/7//z//v/+//r//P8AAAEAAgAEAAYABgAGAAIA
AAABAAIABQAGAAcABwAFAAQABAAFAAQABAADAAMABAAGAAcABgAFAAQAAwAHAAgACQAJ
AAcABgAGAAUABQAFAAUABQAGAAYABgAGAAUABAACAAEABQAIAAsADQAKAAgABwAFAAYA
BgAIAAgABwAHAAcACAAHAAYABQAEAAUABgAIAAkABwAHAAkACQAGAAYACAAIAAoACQAK
AAwADQAMAAwACwANAA0ADAAMAA8ADwAOAA4ADgAQABAADwASABMAFAAYABYAFQAVABMA
FQAVABQAFAATABMAEwAUABUAFgAWABQAFgAWABUAFAASABEAEQAUABUAEgATABMADgAN
AAoADAAMAA0ADQAJAAoACwALAAoACQAHAAYABgAEAAYABgAEAAQAAwABAAEAAwADAAQA
BQAHAAcABQADAAIAAwACAAEAAwADAAMAAQD//wEAAQABAAAAAAD///7/AQACAAMAAgD/
//7///8BAAIAAQAAAAAAAAABAAEAAQACAAIAAQD//wIAAwADAAQAAgACAAMAAgACAAQA
BgAIAA==
         </WaveFormData>
      </LeadData>
      <LeadData>
         <LeadByteCountTotal>10000</LeadByteCountTotal>
         <LeadTimeOffset>0</LeadTimeOffset>
         <LeadSampleCountTotal>5000</LeadSampleCountTotal>
         <LeadAmplitudeUnitsPerBit>4.88</LeadAmplitudeUnitsPerBit>
         <LeadAmplitudeUnits>��V</LeadAmplitudeUnits>
         <LeadHighLimit>2147483647</LeadHighLimit>
         <LeadLowLimit>268435456</LeadLowLimit>
         <LeadID>II</LeadID>
         <LeadOffsetFirstSample>0</LeadOffsetFirstSample>
         <FirstSampleBaseline>0</FirstSampleBaseline>
         <LeadSampleSize>2</LeadSampleSize>
         <LeadOff>FALSE</LeadOff>
         <BaselineSway>FALSE</BaselineSway>
         <ExcessiveACNoise>FALSE</ExcessiveACNoise>
         <MuscleNoise>FALSE</MuscleNoise>
         <LeadDataCRC32>1524881566</LeadDataCRC32>
         <WaveFormData>
AgACAAIAAgD+//z/+v/4//j/+P/4//j/9v/0//L/8P/u/+7/7v/u//H/8v/z//T/8//y
//H/8P/x//L/8//0//T/9P/0//T/8v/y//L/8v/0//T/9P/0//T/9P/0//T/9v/2//b/
9v/2//b/9v/2//b/9v/2//b/9//4//n/+v/3//b/9f/0//f/+P/5//r//P/8//z//P/+
//7//v/+/wAAAAAAAAAAAgACAAIAAgAFAAYABwAIAAoACgAKAAoACwAMAA0ADgASABQA
FgAYABsAHAAdAB4AHwAgACEAIgAgACAAIAAgACAAIAAgACAAIwAkACUAJgAlACQAIwAi
ACAAIAAgACAAHAAaABgAFgAUABIAEAAOAA4ADgAOAA4ADAAKAAgABgAFAAQAAwACAP//
/v/9//z//v/+//7//v/9//z/+//6//r/+v/6//r/+//8//3//v/9//z/+//6//j/+P/4
//j/+//8//3//v/8//r/+P/2//n/+v/7//z/+//6//n/+P/5//r/+//8//r/+v/6//r/
/P/8//z//P/6//r/+v/6//r/+v/6//r//P/8//z//P/8//z//P/8//r/+v/6//r/+v/6
//r/+v/4//j/+P/4//r/+v/6//r/+P/4//j/+P/4//j/+P/4//j/+P/4//j/9v/2//b/
9v/2//b/9v/2//j/+P/4//j/9v/2//b/9v/4//j/+P/4//X/9P/z//L/8//0//X/9v/2
//b/9v/2//T/9P/0//T/9f/2//f/+P/1//T/8//y//X/9v/3//j/9f/0//P/8v/z//T/
9f/2//j/+P/4//j/+v/6//r/+v/6//r/+v/6//7/AAACAAQABgAGAAYABgAFAAQAAwAC
AAIAAQABAAAAAQACAAIABAAFAAMAAQABAP///f/9//7/AQABAAAA/f/6//f/9f/x//P/
8f/w//D/8P/v/+7/7v/u/+3/7P/q/+3/7v/w//L/8f/w/+//7v/u/+//7//v//H/7//v
/+//7//u/+v/6v/t/+7/7//w//D/8P/x//H/7//v/+//7v/u/+7/7//v/+r/7P/u/+7/
6v/k/+H/2v/R/8//0P/T/9b/3v/p//n/EAAsAEYAYwCBAI4AkQCZAJwAkwCKAIMAfgB+
AHoAcQBqAF8ASwA7ADUALAAlACIAHAATABIAEAAMAAUAAQD8//f/9P/2//T/8f/z//X/
8//y//D/7v/s/+3/7f/s/+3/7v/w//P/7//u/+3/7P/t/+//8P/x//H/8f/w//D/7v/u
/+7/7//y//L/8v/y//D/8P/x//L/8P/w//D/8P/x//H/8v/y//L/8//z//P/9P/0//T/
9P/0//f/9//3//f/9//3//j/9v/3//j/+f/3//f/+f/8//v/+f/8//z//f/+/wIABAAB
AAAA//8AAAQABwAIAAkACwANAA8ADwAPABIAEwAUABUAFwAZABoAGwAdAB4AHgAeAB4A
HwAgACAAIgAjACMAJQAmACcAKAAmACUAIwAiAB8AHgAdABwAGwAaABkAFwATABEAEQAP
AA8ADgAMAAkACAAFAAQAAAAAAAAAAAAAAP///f/9//z/+v/7//v/+f/5//n/+f/5//f/
9//3//f/9//3//X/9f/2//f/+P/5//j/+P/4//f/+P/5//f/+P/3//j/+P/4//n/+f/5
//n/9f/0//T/9P/2//n/+v/6//z//P/6//r/+v/5//n/+P/2//b/9//3//n/9//3//j/
+P/4//n/+f/5//n/+f/5//n/+//7//v/+f/5//n/9//3//j/+P/4//X/9f/0//T/9f/2
//b/9f/2//b/9v/2//T/9P/0//T/9f/1//T/9P/4//j/+P/4//X/8//y//L/9P/0//T/
9P/w//D/8f/x//P/8//x//P/8v/y//H/7v/v//H/8v/y//L/8//z//T/8f/w/+//7v/x
//L/9P/1//L/9P/z//L/9P/1//X/9f/4//j/+v/7//n/+v/8//3/BQAFAAMAAAAAAAAA
AAAAAAIAAgADAAMAAQAAAAAAAAACAAQABAABAAAA///9//v/+f/6//3//f/+//v/+f/3
//T/8f/x/+//8P/w//D/7//w//D/8f/x//D/7v/s/+r/6v/q/+r/6v/r/+z/7f/v/+7/
7f/s/+n/6//r/+z/7P/p/+j/5//m/+f/6P/p/+r/6v/p/+j/5//o/+j/6f/q/+n/6f/q
/+r/5v/k/+L/3v/Z/9D/y//L/9D/z//S/97/7f/7/woAJgBKAGkAewCIAI8AjwCKAIMA
fgB9AIAAfABwAGcAYgBRADsALwApACQAHwAcABYAEQAMAAQA/v/3//X/9v/3//b/9v/0
/+//6//p/+n/6v/q/+r/6v/r/+v/6v/q/+r/6//t/+z/7P/s/+z/6f/p/+j/5//o/+n/
6f/q/+r/6v/q/+v/7P/s/+z/7P/s/+z/7f/u/+7/7v/u/+7/6//r/+z/7P/t/+//8P/x
/+7/7v/u/+7/7v/x//H/8f/v/+//7//w//H/8//1//f/9f/1//f/+v/1//P/9v/2//f/
+P/8//7//v/+//7/AAADAAUABQAFAAkACwANAA0ACgAMAAwADAAPABMAFwAaABoAGwAb
ABoAGAAYABkAGgAcAB4AHwAfAB0AHAAbABoAGgAbABsAHAAZABgAFwAWABMAEgARAA8A
DQALAAsACQAIAAYAAwD//////f/9//r/+P/4//j/+P/3//X/9f/0//f/+f/6//n/9f/z
//H/7//y//P/9P/1//P/8//x//H/8f/x//H/8f/x//L/8//z//P/8//w//D/7//w//D/
8P/x//H/8f/x//D/8P/x//L/8P/x//D/7v/w//D/7v/u//D/8f/z//T/9P/0//X/9f/z
//H/8f/y//L/8v/z//P/8f/x//H/8f/w//P/9P/1//X/9f/1//P/8//0//T/9P/x//H/
8P/w//P/9P/0//P/8v/y//L/8v/w//D/8P/w//L/8//z//T/9v/2//b/9v/z//H/8P/w
//L/8v/y//L/7v/u/+//7//x//H/7//x//H/8v/y//D/8P/x//H/8P/y//P/8//0//H/
8P/v/+7/8P/w//H/8f/x//T/9P/0//P/8//y//H/8//0//f/+f/6//z///8BAAEAAwAB
AAQAAgACAAIAAgD///7//v/9/wEAAgAEAAYABAAGAAYAAwD///3/+v/3//j/+v/+////
/v/7//n/9//4//X/9f/z//D/8P/w/+//8P/w//H/8f/v/+7/7f/s/+7/7v/u/+7/7P/s
/+z/7f/t/+3/7f/r/+v/6//s/+z/7P/s/+z/7P/s/+z/7P/s/+//7//v/+//7f/s/+z/
7P/t/+3/7v/u//D/7v/q/+j/4//a/9H/z//S/9f/2v/e/+P/6f/6/xAAKABFAGcAegCF
AIsAjACFAH4AdwByAHYAdgBvAGoAZQBTAD0ALwAoACEAIAAkACEAHAAWAA4ABQD9//z/
+//2//j//P/3//X/+f/3//b/9P/y//D/8f/x//D/7v/u/+//8f/w//D/8P/w//L/8//z
//P/8f/x//D/8P/y//L/8v/z//T/9P/0//T/9P/0//X/9v/4//j/+P/4//X/9f/2//b/
9v/3//f/9//4//j/+P/4//X/9//2//X/+P/5//r//P/6//v//P/9//3//f///wIA///9
/wAAAAD+//7/AQACAAIAAgACAAQABwAJAAkACQAJAAsADQANABAAFAAWABgAGAAZABoA
GgAbAB0AHgAeAB8AIAAiACQAJAAmACcAJwAmACYAJgAmACMAIwAiACIAIgAiACIAIgAd
ABwAGwAZABcAFQAVABMAEgAQAA0ACQAHAAUABQACAAAAAAAAAAAA/v/9//7//v/+////
///9//3//f/9//3/+//7//v/+//9//3/+//7//v/+//7//v/+f/6//v/+//8//3/+//8
//r/+v/5//j/+//9////AQD8//r/+f/4//v//f/9//z//f/+//3//v/+//3//f/8//7/
/v///////f/7//v//P/+//7///////7//f/8//v/9//5//n/+f/7//3///////3//v/+
//7//P/7//n/+P/8//7///////z//P/8//z/+v/6//r/+v/5//n/+P/4//r/+v/6//r/
+f/5//r//P/6//r/+v/6//r/+v/7//v/+P/3//T/9f/3//j/+P/2//j/+f/5//j/+P/5
//n/+v/8//z//P/8//7//v////////8CAAIAAgACAAUABwAHAAQAAgACAAIAAgAEAAQA
BQAFAAYABgAHAAgACgAMAAwACQAFAAMAAAD9//7/AAAEAAUAAwD///z/+f/2//P/8//x
//D/8P/w/+//8P/w//H/8f/u/+z/6v/o/+r/6v/q/+r/6f/o/+f/5//p/+v/7f/t/+v/
6f/o/+b/5//o/+n/6v/s/+z/7P/s/+r/6f/o/+f/5//m/+b/5v/n/+f/6P/o/+T/4P/a
/9b/1//S/8n/x//G/8P/yv/a/+X/8f8MACYAQgBlAH0AhgCPAJcAnACZAI4AfwB2AHYA
cgBpAF4ATwA5ACsAIQAUAAkACgAOAAkAAAD4//T/8f/t/+r/6f/q/+b/4P/h/+X/5f/k
/+T/4//i/+D/4f/h/+D/4P/g/+H/4//g/+D/4P/g/97/3//f/9//4P/h/+H/4v/i/+L/
4v/j/+P/4v/h/+D/4v/i/+P/5P/j/+L/4f/g/+L/4//l/+b/5P/j/+H/3//g/+L/5P/m
/+P/5f/k/+P/5P/l/+b/6P/o/+n/6v/r/+v/6//t//D/7f/r/+7/7v/w//D/8//0//L/
8v/y//T/+v/9//7////+////AAD//wEABAAFAAYACQALAA0ADgAOAA8ADwAOAA8AEAAS
ABQAFAAWABcAFwAWABYAFgAWABYAFwAXABgAFgAUABIAEAAPAA4ADQALAAYAAwACAP//
AQAAAP7/+//9//v/+//4//b/9P/y//D/8P/v//D/8P/v/+//7v/r/+n/6f/p/+n/7P/t
/+7/7//u/+3/6v/p/+r/6//s/+3/6v/q/+r/6f/q/+v/6f/q/+n/6v/q/+r/6//r/+v/
6//q/+r/6//s/+z/7f/s/+r/7P/s/+r/6v/t/+3/7v/u/+z/7P/t/+3/7//t/+3/7v/s
/+z/7f/t/+//7//v/+//7//x//H/8f/w/+//7v/r/+n/6v/q/+r/6v/r/+v/7P/s/+z/
6//p/+r/7P/u//D/7f/s/+v/6v/t/+//8P/y//L/8P/u/+z/7f/t/+7/8P/w//D/8P/w
/+3/7P/s/+v/7v/v/+7/8f/v//D/8P/u//D/8f/x//D/8v/z//P/9P/y//L/8v/y//T/
9v/5//v//P8AAAEAAgD6/wAAAAAAAAAAAAD///7//v/9/wAAAAABAAIABAAGAAYAAwD+
//v/9//z//b/+P/8//3/+//3//T/8f/y/+//7//t/+z/7P/s/+v/6P/o/+n/6f/q/+r/
6v/q/+r/6v/q/+r/6P/o/+j/6f/p/+n/6f/n/+f/5//o/+j/6P/o/+j/6P/n/+b/5f/k
/+X/5f/l/+X/5//m/+b/5v/n/+f/6P/o/+j/4v/g/97/1//M/8X/w//I/8//1P/a/+v/
//8UACwAUABzAIkAlgCjAK0ApgCZAIwAgwCAAIAAeABrAGAAUwA9AC8AKQAgABsAGgAU
AAcABAAEAAAA+//5//L/7//w//L/8P/t/+n/5//n/+j/6P/o/+j/6f/p/+j/6f/q/+z/
7//r/+r/6f/o/+j/6f/p/+n/6f/p/+j/6P/o/+j/6P/p/+z/7P/s/+z/7P/s/+3/7v/u
/+7/7v/u/+v/6//s/+z/6v/r/+v/6//s/+z/7P/s/+z/7//v/+//7//v/+//8P/y//P/
9P/1//P/8//1//j/9//1//j/+P/2//b/+f/6//r/+v/6//z/AAADAAQABQAGAAcACAAH
AAcACgALAAwACwANAA8AEAATABUAFgAWABgAGAAZABoAGgAcAB0AHQAdAB4AHwAgAB4A
HQAbABoAFwAWABUAFAATABIAEQAPAA0ACwALAAkACgAIAAUAAQABAP/////8//z//P/8
//z/+f/3//f/9v/1//X/9P/x//T/9f/2//f/9f/1//X/9f/1//X/8//z//H/8f/x//H/
8v/0//b/9//5//n/9v/2//X/9P/y//D/8v/z//T/9f/z//L/8v/y//P/9f/1//T/9P/0
//L/8v/x//H/8v/y//T/9P/1//X/9//1//X/9v/0//T/9f/1//X/9f/1//X/8//1//X/
9f/2//f/+P/3//X/9v/2//b/9//3//b/9v/3//j/+P/3//X/9P/z//L/8//0//X/9v/3
//f/9v/2//f/9v/1//T/8//z//T/9v/0//T/9P/0//L/8v/z//P/8f/x/+//8f/z//T/
9P/y//P/9f/2//b/9P/z//H/8P/z//b/+f/8//v/+v/6//n/9//6//r/+v/+/wEAAwAF
AAYABgAFAAQAAwACAAEAAAAAAP//AAAAAAEAAgACAAQABAABAP7//f/7//n/+//8////
//8AAP3/+//5//b/8f/v/+v/6//s/+3/7f/s/+z/7f/t/+3/7P/r/+r/6v/q/+r/6v/o
/+j/6P/p/+f/5//n/+X/6P/p/+v/7P/o/+j/6P/o/+r/6v/q/+r/6v/p/+j/5//p/+j/
6P/o/+f/5//o/+j/6P/m/97/2P/V/9D/y//L/8r/0f/Y/97/6////xQAMgBYAHUAgwCM
AJcAmQCUAJEAjgCFAH4AfAB0AG0AaABVAD8AMwArACYAJwAkABgADwAMAAYA/v/7//n/
9v/x//L/8v/u/+v/7f/r/+v/7P/s/+z/6//r/+r/6P/o/+j/6f/r/+r/6v/q/+r/6f/p
/+j/5//p/+v/7P/u/+3/7P/r/+v/7P/s/+z/7P/q/+r/6//s/+7/7v/u/+7/7//v//D/
8P/u/+//7//v//D/8P/w//D/8v/1//X/9f/y//H/8P/w//P/9f/3//n/9//3//n//P/5
//f/+v/6//z//P///wAA/v/+//7/AAAFAAcABwAHAAcACQALAAsACwAOAA8AEAASABUA
GAAaABkAGwAcABwAHgAeAB8AIAAfACAAIAAfACAAIAAgACAAHwAfAB4AHgAdABwAGwAa
ABkAGAAXABUAEwARABEADwANAAoABgABAAQAAwAEAAIA///+//3//P/7//v//f/+//v/
+//6//f/+f/5//n/+f/7//v/+//7//n/+f/3//f/+f/5//n/+f/3//j/+f/5//j/9//z
//L/9f/4//r//P/8//v/+v/5//n/+P/4//j/9//5//n/+P/4//j/9v/2//n/+f/6//r/
+f/4//j/9//4//f/+P/6//n/+P/4//f/+f/5//n/+f/4//v//P/9//r/+f/4//X/9v/4
//n/+v/4//f/9f/0//b/+P/5//n/9//2//X/9P/y//L/8v/y//b/9//3//j/9//2//X/
9P/z//P/9P/2//j/+P/4//j/9P/0//X/9f/1//X/8//1//X/9v/2//T/8v/z//P/8v/z
//X/9v/4//X/9P/z//L/8v/y//P/8//z//b/9v/2//b/9//3//f/+f/6//3////+//7/
/////wcABwADAAIABAACAAIAAgACAAIAAgADAAMAAgACAAMABAAEAAYABgADAP7//f/7
//n/+f/6//3//f/9//v/+v/5//j/9f/1//P/8P/w//D/7//s/+z/7f/t/+7/7v/u/+7/
8P/w//D/8P/u/+7/7v/v/+3/7f/t/+v/7f/t/+7/7v/q/+r/6v/q/+r/6v/q/+r/7f/t
/+3/7f/t/+z/7P/s/+//7//w//D/7v/q/+L/2P/T/9L/0f/T/9L/0//a/+L/7f///xQA
MABUAHMAhwCSAJcAlQCQAIsAhgB/AH4AfgB4AHEAagBVAD8ANwAzACwAKQAmAB4AGwAU
AAgA/v/9//v/+P/5//z/+P/0//P/8f/x//D/8P/v/+7/8P/x//H/8P/u/+z/6//r/+v/
7P/t/+7/7v/v/+//7//v/+//7v/u/+z/7P/s/+3/8P/w//D/8P/w//D/8f/y//L/8v/y
//L/8f/x//L/8v/y//P/8//z//D/8P/w//D/8v/1//X/9f/1//X/9f/2//b/9//4//n/
9//3//n//P/5//f/+v/6//z//P///wAAAAAAAAAAAgAEAAUABAADAAYACQAMAA0ADAAO
AA4ADgARABUAGQAcABoAGwAbABoAGgAaABsAHAAeACAAIQAhACAAIAAgACAAIQAhACAA
IAAdABwAGwAaABcAFgAVABMAEQAPAA8ADQAKAAgABQABAAIAAQACAAAAAgACAAIAAgD+
//v/+v/4//n/+//8//v/+P/3//b/9f/2//f/+P/5//n/+f/3//f/+f/5//n/+f/3//j/
+f/5//f/9//0//T/9//4//j/+P/3//f/9//3//f/9v/2//b/9f/3//f/9v/2//b/9P/0
//f/9//4//j/+v/6//v/+//6//f/9v/2//j/+P/5//n/9//3//f/9//3//n/+f/5//f/
9//3//X/8//0//T/9P/2//f/9//4//b/9v/1//P/8//0//X/9v/1//T/8//y//X/9f/0
//T/9//4//n/+v/2//X/9f/2//T/9P/0//T/9P/0//X/9f/1//X/8//1//f/+P/4//b/
9f/1//T/8v/w//H/8f/y//T/9P/0//T/8v/y//P/8//z//b/9v/2//b/9//3//f/+v/6
//z//f///wAAAgADAAUABwAHAAYABQAEAAMAAgAAAAAAAQABAAQABAAFAAYABAAGAAYA
AwAAAP///f/7//z//v8CAAMAAQD9//r/9//3//X/9v/1//T/9P/0//P/8v/y//P/8//z
//L/8f/w/+7/7v/u/+7/8P/w//D/8f/x//H/8f/v/+//7//w//D/7P/s/+z/7P/t/+7/
7//w//H/8f/x//H/8P/u/+3/7P/u/+//8f/y//D/8P/s/+b/4f/Y/9H/z//S/9X/1v/c
/+X/9f8EABYAMABRAHMAiACPAJUAmgCXAIoAfwB8AH4AfgB1AHAAawBXAD8ANQAuACcA
JAAiABsAFAAUABIACQD//wAAAQD8//b/9v/3//X/9f/2//b/9f/0//P/8//y//D/8v/y
//P/9f/y//L/8v/y//D/8f/x//H/8//z//L/8v/y//L/8v/z//T/9P/0//T/8v/y//P/
9P/1//b/9//4//b/9f/1//T/9v/3//f/9//4//j/+P/4//f/+f/4//f/+f/5//n/+v/6
//v//P/9//z/+//8//7//v/9/wEAAgAAAP7////+/wEAAgADAAYABwAJAAkACQAJAAsA
DQANAA4AEgAUABYAFgAXABgAGAAcAB8AIQAiACAAIAAhACIAIwAkACQAIwAjACQAJQAm
ACMAIwAiACIAIgAiACIAIgAfAB4AHQAbABgAFQAUABEAEAAOAAsABwAGAAMAAgD+/wEA
AgADAAQAAAD9//z/+v/6//v/+//5//r/+//8//3//P/7//r/+f/3//f/9f/1//X/9f/1
//X/9v/4//r/+//7//v/+P/4//n/+v/6//r/+//7//v/+//3//b/9v/2//X/9//3//b/
9v/2//T/9P/3//f/+P/4//r/+v/7//v//f/7//v//P/5//j/+P/3//f/9//3//f/9f/3
//f/9//4//n/+v/5//n/+v/6//r/9//3//b/9v/3//j/+P/3//T/9P/0//T/9f/2//f/
+P/4//f/9f/0//j/+P/4//j/9P/z//P/9P/y//L/8v/y//P/9P/2//f/9v/1//L/8//1
//b/9v/0//L/8//z//L/8P/x//H/8v/z//T/9f/2//X/9P/0//P/9P/4//n/+v/6//v/
+//7//z//P/+////AwAIAA4ADAAKAAgABgAEAAQABAAFAAUABAAEAAUABgAGAAgACAAF
AAQAAwABAP///P/8//7//f/8//n/9//1//L/7//v/+3/7P/s/+z/6//r/+z/7v/v/+7/
7P/q/+j/5v/m/+b/5v/n/+j/6f/r/+v/6//r/+n/6f/p/+r/6v/o/+j/6P/o/+b/5v/m
/+b/6f/p/+n/6f/p/+j/6P/o/+r/6//t/+7/7P/o/+D/3P/X/87/yf/L/87/z//U/97/
6////xQAMABSAHcAkQCiAKsAqwCmAJ8AlACFAH4AgAB6AG8AZABXAEEALwArACIAGQAY
ABwAFwAKAAQAAAD7//f/9P/z//D/8v/y/+//7f/v/+7/7v/t/+z/6v/r/+v/6v/o/+j/
6f/r/+r/6v/q/+r/6v/r/+v/6//r/+v/6v/q/+r/6v/q/+v/6//q/+n/6P/r/+z/7v/w
/+7/7v/u/+7/7f/t/+7/7v/w//H/8f/x/+//7v/t/+z/7v/x//H/8f/x//H/8f/y//H/
8f/x//H/9P/1//j//P/3//X/+P/4//r/+v/9//7//f/8//v//P///wEAAQABAAUABwAJ
AAkACQAMAA0ADgANAA8AEQASABMAFQAWABYAGAAYABkAGgAeACAAIQAhAB8AHgAdABwA
HQAdABwAHAAZABgAFwAWABUAFAATABEAEAAPABAADwANAAoABgABAAEA//////z//P/8
//z//P/7//n/+f/4//b/9//3//X/9f/1//X/9f/z//P/8//z//P/8//x//H/7//v/+//
7//x//T/9//5//f/9//0//T/8//0//T/9P/z//P/8//z//H/8P/w//D/8//1//X/9P/y
//L/8P/w//H/8f/y//L/9P/0//X/9f/z//H/8f/y//T/9P/1//X/8//z//P/8//z//X/
9f/1//P/8//z//H/8//0//T/9P/x//H/8P/w/+//8P/w/+//8P/w//D/8P/u/+7/7v/u
/+7/7f/r/+r/7v/u/+7/7v/s/+v/6//s/+7/7v/u/+7/6v/q/+v/6//t/+3/6//t/+3/
7v/u/+z/6v/r/+v/6v/s/+3/7f/u/+z/7P/s/+z/6//q/+r/6f/q/+7/7//w/+//7//u
/+3/7//w//P/9f/z//T/9v/3//v/+//7//z//f/+//3//P/7//r/+f/4//j/9//5//r/
/P/+//z//v/+//v/+v/5//f/9f/1//b/+f/5//j/9f/z//H/8P/t/+3/6//s/+z/7P/r
/+f/5v/m/+X/5v/m/+b/5v/k/+T/5P/k/+b/5v/m/+f/5//n/+f/5f/j/+P/5P/k/+T/
5P/k/+T/4v/i/+L/4v/l/+X/5f/l/+f/5v/m/+b/5f/l/+b/5v/o/+T/3P/Y/9P/zP/H
/8f/yv/N/9D/2P/h/+//AAAYADgAXQB5AIoAlQCbAJYAjwCMAIUAegB6AHwAdQBsAGEA
RwAxAC0AJgAbABwAHgATAAoACAAEAPv/8//w/+//7v/u/+z/6//t/+3/6//q/+j/5v/n
/+n/6v/q/+j/6P/p/+v/5//m/+X/5P/l/+f/6P/p/+n/6f/o/+j/6v/q/+r/6//r/+r/
6f/o/+b/5v/n/+j/6//s/+3/7v/s/+v/6//q/+z/7f/t/+3/6v/q/+r/6v/q/+3/7f/t
/+7/7//w//L/8f/x//H/8f/y//P/9v/6//n/9//6//r/+f/4//r/+v/8//z//P/+/wAA
AQAAAP//BAAHAAoACwAKAAwADAAMAA0ADwARABIAEwAVABYAFgAWABYAFwAYABoAHAAd
AB0AHAAcABwAHAAbABsAGgAaABsAGgAZABgAFQAUABMAEQANAAsACwAJAAYABAABAP3/
///9//3/+v/6//r/+v/6//f/9f/1//T/9P/1//X/8//z//P/8//z//H/8f/x//H/9P/1
//T/9f/0//P/8v/x//H/8v/z//P/8//z//D/8P/x//L/8v/y//X/9f/1//X/8f/w//D/
8P/x//P/8//y//L/8v/w//D/7//v//D/8P/w//D/8f/x//P/8f/x//L/9P/0//X/9f/1
//X/9f/1//D/8f/w/+//8f/x//H/7//t/+7/7v/u/+7/7//v//D/7//w//D/7//u/+7/
7v/u//D/8P/w//D/7//v/+7/7v/y//L/8v/y/+7/7f/t/+7/7P/s/+z/7P/s/+7/8f/z
//H/8f/v//H/8f/y//L/8P/w//H/8f/w/+7/7//v//D/8v/y//L/8v/w//D/8f/x/+//
8v/y//L/8P/x//H/8f/0//T/9v/3//b/9v/3//f/+v/7//z//v8DAAUAAgABAAAA///+
//z//P/9//3//v/+////AAD//wAA///7//r/+f/3//X/9//4//v/+//5//X/8v/v//D/
7f/t/+v/7P/s/+z/6//s/+z/7f/t/+z/6v/o/+b/5f/k/+P/4v/l/+b/5//p/+j/5//m
/+P/5f/l/+b/5v/m/+b/5v/m/+T/5P/k/+T/5f/l/+X/5f/l/+T/5P/k/+X/5f/m/+b/
4P/e/9z/2v/T/8r/x//H/8z/0f/U/9j/4//1/wgAHAA8AGMAfQCKAJEAlwCUAIsAhAB5
AHYAdgBwAGkAZgBZAEUANQApACAAHQAcABQADwAKAAQA+v/1//P/8P/t/+7/7v/w/+3/
6//p/+j/6P/n/+b/6P/p/+n/6P/m/+b/5//p/+T/5P/k/+T/5f/n/+j/6f/n/+f/5v/m
/+b/5v/m/+f/6P/o/+j/6P/n/+b/5v/m/+j/6P/o/+j/6f/p/+r/6v/n/+f/5v/l/+f/
6P/p/+r/6f/r/+r/6f/p/+n/6f/q/+f/5//n/+f/6f/p/+v/7v/r/+n/7P/s/+z/7P/v
//D/8f/y//P/9v/4//n/+P/3//n/+//9//3///8CAAMABAAFAAcACQAKAAsADQAOAA4A
DgAOAA8AEAASABQAFQAVABQAFAAUABQAFQAVABQAFAATABIAEQAQAAwACgAIAAUABAAD
AAQAAwAEAAIA///7//v/+f/5//b/9P/0//T/9P/v/+3/7f/s/+z/7f/t/+v/7f/t/+3/
7f/t/+3/7f/t/+//7//t/+3/6//r/+v/6//t/+7/7//v/+//7//s/+z/7//w//D/8P/v
/+//7//v/+3/7P/s/+z/7f/v/+//7v/s/+z/6v/q/+z/7f/v//D/7v/u/+//7//r/+v/
7f/u/w==
         </WaveFormData>
      </LeadData>
      <LeadData>
         <LeadByteCountTotal>10000</LeadByteCountTotal>
         <LeadTimeOffset>0</LeadTimeOffset>
         <LeadSampleCountTotal>5000</LeadSampleCountTotal>
         <LeadAmplitudeUnitsPerBit>4.88</LeadAmplitudeUnitsPerBit>
         <LeadAmplitudeUnits>��V</LeadAmplitudeUnits>
         <LeadHighLimit>2147483647</LeadHighLimit>
         <LeadLowLimit>268435456</LeadLowLimit>
         <LeadID>V1</LeadID>
         <LeadOffsetFirstSample>0</LeadOffsetFirstSample>
         <FirstSampleBaseline>0</FirstSampleBaseline>
         <LeadSampleSize>2</LeadSampleSize>
         <LeadOff>FALSE</LeadOff>
         <BaselineSway>FALSE</BaselineSway>
         <ExcessiveACNoise>FALSE</ExcessiveACNoise>
         <MuscleNoise>FALSE</MuscleNoise>
         <LeadDataCRC32>1415343857</LeadDataCRC32>
         <WaveFormData>
+P/4//j/+P/6//z//v8AAAEAAgADAAQABwAIAAkACgAKAAoACgAKAAwADAAMAAwADgAO
AA4ADgANAAwACwAKAAsADAANAA4ADAAMAAwADAAMAAwADAAMAAwADAAMAAwACgAKAAoA
CgAMAAwADAAMAAoACgAKAAoACwAMAA0ADgAMAAwADAAMAAwADAAMAAwADgAOAA4ADgAN
AAwACwAKAAwADAAMAAwADgAOAA4ADgAMAAwADAAMAAwADAAMAAwADgAOAA4ADgAMAAwA
DAAMAAoACgAKAAoACAAIAAgACAAIAAgACAAIAAYABgAGAAYABAAEAAQABAACAAIAAgAC
AAQABAAEAAQABQAGAAcACAAIAAgACAAIAAgACAAIAAgABgAGAAYABgAIAAgACAAIAAoA
CgAKAAoACAAIAAgACAAGAAYABgAGAAgACAAIAAgACAAIAAgACAAKAAoACgAKAAgACAAI
AAgACgAKAAoACgAMAAwADAAMAAoACgAKAAoADAAMAAwADAAKAAoACgAKAAwADAAMAAwA
DAAMAAwADAAMAAwADAAMAA4ADgAOAA4ADQAMAAsACgAKAAoACgAKAAoACgAKAAoACAAI
AAgACAAKAAoACgAKAAgACAAIAAgACgAKAAoACgAIAAgACAAIAAoACgAKAAoADAAMAAwA
DAAKAAoACgAKAAoACgAKAAoACgAKAAoACgAIAAgACAAIAAkACgALAAwACwAKAAkACAAI
AAgACAAIAAgACAAIAAgABgAGAAYABgAIAAgACAAIAAgACAAIAAgACAAIAAgACAAIAAgA
CAAIAAoACgAKAAoADAAMAAwADAANAA4ADwAQABMAFAAVABYAFgAWABYAFgAUABIADAAH
AAcABwAEAAIA/v/9//3//P/9//z/+//7//r/+v/9/wAAAgACAAIAAgABAAEAAQADAAQA
BAAGAAYABgAGAAUABQAEAAQABAAEAAYABgAHAAcACQAJAAkACQAHAAgACAAIAAgACAAI
AAgACAAIAAgACAAGAAYABwAHAAcABwAHAAcABwAHAAcABwAHAAYABgAGAAsACQAHAAkA
CgAOABAAEgASABEADwANAA0AEQAWABgAFQASAAwAAgDx/+D/zv+3/5//if93/2v/bv91
/4D/jv+a/6H/r//A/87/2P/g/+P/5v/q/+z/7v/w//P/9v/4//z///8BAAMAAwAFAAYA
CAAJAAoACgALAAsADAAMAAwACwALAAwADAAMAAwADAAMAAwADAAMAAsACwALAAsADgAO
AA8AEAAQAA8ADgANAA0ADQANAA0ADAAMAAwADAAMAAwADAAMAA8ADwAOAA0ACwAMAA0A
DQANAA0ADQAMAA4AEAAQABAADgAOAA8ADwAOAA4ADgAOAA4ADgAPAA8ADwAPAA8ADwAP
AA8ADwAPAA0ADQANAA0ADwAPAA4ADgAOAA8ADwAOAA8ADQANAA0ACwALAAsACwAKAAoA
CgAJAAsACwAJAAsACQAJAAcACQAJAAkACQAJAAkACQAJAAkABgAGAAYABgAIAAkACgAK
AAoACgALAAwADgAOAA0ADAAKAAoACwALAAsADAAMAAwADAAMAAoADAAKAAkACAAHAAkA
CgALAAsACwANAA0ADgAOAA8ADwAPAA4ADgAOAA4ADgANAA0ADQAPAA8ADgAOAA0ADQAP
AA8ADwAPAA8ADwAPAA8AEAAQAA4ADwAPAA4ADgAOAA8ADwAOAA4ADgAPAA4ADgAOAA8A
EAARABEADwAMAA0ADQAMAA4ADgAOAA4AEAAPAA8ADwANAA0ADQANAAwADAAMAAsACwAL
AAsACwANAA0ADQAMAAwACgAMAAwACgAKAAoACgALAAwADgAPAA8ADwAOAA4ADgAOAA4A
DgAMAAwADAAMAAoACgALAAsADAAMAAwADAAKAAkACQAKAAwACwALAAsACQAKAAoACgAL
AAwADgAPAA4ADgAOAA4ADwARABIAEgATABQAFQAWABYAFwAYABgAGgAaABoAHAAZABgA
FwAWABEADQAKAAkABgAEAAIAAQABAAAA///+//3//f/+//7/AgAGAAkACgAJAAgABgAF
AAUABwAIAAgACgAKAAoACgAJAAkACgAKAAoACgAKAAoACQAJAAkACQALAAsACwAMAAoA
CgAKAAoACgAKAAoACgAMAAwADAAMAAsACwALAAsADQANAA0ADQALAAsACwAKAAwADAAN
AA0ADwARABIAFAAYABgAFgATABEAEQATABkAIAAeABkAFAAQAAQA8f/g/87/t/+f/4v/
ef9x/3T/f/+K/5j/ov+p/7f/yP/W/97/5P/n/+z/7v/w//T/+P/5//7/AgAEAAMABQAJ
AAkACQAKAAoACwAMAAwADwAPABAAEAAOAA0ADQAOABAAEAAQABAAEAAQABAAEAAPAA8A
DwAPAA8ADgAOAA4AEQARABEAEQARABEAEQARABAAEAAQABAAEAAQABAAEAAPAA8ADgAN
AAsADAANAA0ACwALAAsACgAJAAoACQAIAAgACAAJAAkACAAIAAgACAAKAAoACwALAAkA
CQAJAAkABwAHAAcABwAFAAUABQAFAAcABwAGAAYABAAFAAUABAADAAEAAQABAAMAAwAD
AAMAAQAAAP///f/9//3/+//9//3//f/7//3//P/7//r/+f/7//v/+//7//z//P/8//z/
+v/7//z//P/+//7///8AAP7//v/9//z//v/+/////////wAAAAAAAP7//v/8//7/AQAB
AAEAAQD+//7//v/9//z///8AAAIABAAFAAUABQACAAIAAgACAAQAAwADAAMABQAFAAQA
BAADAAMABQAFAAcABwAHAAcABwAHAAgACAAIAAkACQAIAAYABgAHAAcABQAGAAcACQAJ
AAgABwAHAAYABwAHAAUABQAHAAgACAAHAAYABQAEAAUABQAGAAcABwAHAAcABwAIAAgA
CAAHAAcABwAHAAcABQAFAAUABAAFAAQABwAIAAgACAAIAAgACAAIAAkACQAJAAkACAAI
AAYABgAGAAYABgAGAAYABgAEAAQABQAFAAUABgAHAAgACAAHAAcACAAGAAUABQAFAAcA
CAAIAAgABgAGAAcABwAKAAoACgAKAAsADQAOAA4ADAAMAAwADAARABMAFQAWABoAGgAY
ABYAFAAUABQAFAAPAAsACAAHAAIAAAD+//3//f/8//v/+v/7//v//P/8//3/AAACAAIA
BAAEAAMAAwADAAUABgAGAAgACAAIAAgABQAFAAYABgAGAAYABgAGAAcABwAHAAcABwAH
AAcACAAGAAYABgAGAAYABgAGAAYABAAEAAQABAAHAAcABwAHAAUABQAFAAUAAwADAAMA
AgAAAAAAAQABAAEAAQACAAYACgAOAA4ADQAJAAUABQAJAA4AEgAVABIACgAEAPf/5P/S
/8P/r/+X/4H/cf9s/3P/eP+E/5L/nf+l/7T/xP/Q/9b/2f/a/97/5P/m/+r/7//0//T/
9v/7/////////wEAAAACAAMABAAEAAUABQAGAAYACAAHAAcACAAIAAgACAAIAAYABgAG
AAYABwAHAAcABwAJAAgACAAIAAkACQAJAAkACQAJAAkACQAKAAoACgAKAAoACgAKAAoA
DQANAAwACwALAAwADQANAA0ADQANAAwADAAOAA4ADgAPABAAEgATABAAEAAQABAAEAAQ
ABEAEQARABEAEQARABEAEQARABEAEQARABEAEQATABMAEgASABAAEQARABAAEAAPABAA
EQAPAA8ADwAPABAAEAAQAA8ADgANAAoACwAMAA0ADAAPAA0ADQANAA0ACwALAAsACwAM
AAwADAAMAAoACwAMAAwADAAMAA0ADgAQABAADwAOAAwADAANAA0ACwAMAAwADAANAA4A
DQAQABAADwAOAA0ACwAMAA0ADQALAA0ADQAOAA4ADwAPAA8AEAAQABAAEAAQAA8ADwAP
ABMAEwASABIADwAPABEAEQATABMAEwATABEAEQASABIAEgATABMAEgASABIAEwATABAA
EAAQABEAEAAQABAAEQARABEAEAANAA8AEwAWABgAFwAWABUAFAARAA8ADgANAA4ADwAQ
ABEAEgASABIAEQAPAA8ADwAPABAAEQASABIAEAAOABAAEAAQABAAEAAQABAAEAARABEA
DwAPAA4ADgAQABAAEAAQABAAEAAQABAAEgASABMAEwARABAADwAOABEAEQASABQAFgAV
ABUAFQATABQAFAAUABIAEgATABMAFgAYABoAHAAhACMAIgAgACAAHAAaABgAFgARAA0A
CgAJAAgABgAEAAMAAQAAAP///v/7//v//P/8/wEABAAGAAYABAAEAAMAAwAFAAcACAAI
AAgACAAIAAgACQAJAAoACgAIAAgACAAIAAgABwAGAAUABwAHAAcACAAKAAoACgAKAAoA
CgAKAAoACAAIAAgACAAIAAcABgAFAAUABQAFAAUABgAHAAgACAAHAAYABgAFAAUACQAM
AAoACgAOABAADwANAAsADQAPABAADgAJAAQAAAD0/+H/zv/A/7X/q/+d/4X/ef98/4f/
lv+k/6j/rf+7/87/2v/i/+j/6//q/+r/6v/s/+7/7//y//T/9v/z//X/+f/5//n/+v/8
//3//v/+/wEAAQACAAIAAgABAAEAAgAAAAAAAAAAAAEAAgADAAQAAwABAP///f/+//7/
//8AAP//////////AQABAAEAAQD+//7//v/+//7//v/+//7//f/9//z/+//5//r/+//7
//7///8AAAAA//8AAP///v/+//7///////7//v/+//7//P/8//3//f/7//v/+//7//3/
/f/9//3/+v/5//j/9//5//n/+P/4//X/9f/0//L/8v/x//L/8//z//P/8//z//D/8P/w
/+//7//v/+3/7//t/+3/6//t/+7/7//w//H/8f/x//H/8f/y//L/8v/y//T/9f/2//b/
9v/2//f/+P/5//r/+v/6//r/+v/7//v/+f/6//r/+v/7//z/+//+//3/+//5//f/+P/6
//z//f/7//3//f/+//z//f/9//3//v/+//7//v/+//3//f/9//3//f/8//z//f/9////
///9//3//f/9//3//f/+//7//P/9//3//P/6//r/+//7//n/+v/7//3//f/8//v/+//8
//3//f/7//n/+//8//z/+v/6//r/+v/7//v//P/9//z/+//6//n/+f/6//v/+//5//n/
+f/5//n/+f/5//j/+v/4//r/+v/6//r/+v/6//j/+P/5//n/+f/5//j/+P/4//j/+P/4
//r/+v/6//r/+f/4//j/9//3//j/+f/6//n/9//2//b/9//3//j/+f/7//z//P/8//3/
/v8AAAEAAwAEAAUABgADAAIA///+//3//P/4//X/8//z//D/7v/s/+v/6//q/+n/6P/p
/+n/6v/q/+3/8P/y//L/8P/w/+//7//v//H/8v/y//b/9v/2//b/9f/1//b/9v/0//T/
9P/0//X/9f/1//X/9P/z//L/8v/0//T/9P/0//f/+P/5//r/+f/4//f/9v/3//f/9//3
//j/+f/6//v/+f/5//n/+P/6//r/+//7//v/+//+/wAABAAGAAYAAwD9//3///8BAAQA
BAD///z/9v/o/9P/wv+w/53/i/93/2f/Y/9m/2v/eP+G/5D/mf+n/7r/yP/Q/9b/1//a
/97/4v/i/+L/5f/o/+7/8P/z//X/9//3//f/+P/6//v//P/8//3//f/+//7//v/9//3/
/v8AAAAAAAAAAP7//v/+//7/AAABAAIAAwADAAIAAgACAAEAAQABAAEAAQABAAEAAQAA
AAAAAAAAAAIAAgACAAIAAwADAAIAAQD//wAAAQABAAMAAwADAAIAAgAEAAQABAACAAIA
AwADAAIAAgACAAIAAgACAAMAAwAEAAUABgAHAAUABQAFAAUABQAFAAUABQAHAAcABgAG
AAYABwAHAAYABQADAAMAAwADAAMAAwADAAIAAgACAAEAAQABAP//AQD//////f////3/
/f/9//3/+//7//v/+//8//7/AAACAAAAAQACAAIAAgACAAMABAAEAAQAAwACAAAAAAAB
AAEAAQACAAIAAgADAAQAAwAGAAYABQAEAAMAAQACAAMAAwABAAMAAwAEAAIAAwADAAMA
AgACAAIAAgACAAEAAQABAAUABQAEAAQAAwADAAUABQAHAAcABwAHAAUABQAGAAYABQAF
AAQAAgAFAAYACAAJAAYABgAGAAcABgAGAAYABwAGAAcABwAFAAEAAwAEAAQABgAGAAYA
BgAGAAUABQAFAAUABQAFAAUABQAGAAcABwAFAAUABQAFAAMAAwADAAIAAgAAAAIAAgAC
AAIAAgACAAQABAAFAAUABQAFAAQABAAEAAQABAAEAAMAAgABAAAAAAAAAAEAAQACAAIA
AgACAAQAAwADAAQABgAFAAUABQAFAAYABgAGAAgACAAJAAkADAAMAAwADAAOABEAEwAU
ABIAEgAPAA4ADQAMAAUAAQD+//3//P/6//j/9//5//j/9//2//X/9f/2//b/+f/8//7/
/v/8//z/+//7//z///8BAAIAAgACAAIAAgABAAEAAgACAAQABAAEAAQABQAFAAUABQAH
AAcABwAIAAYABgAGAAYABgAGAAYABgAGAAYABgAGAAcABwAHAAcABwAHAAcABwAHAAcA
BwAGAAgACAAJAAkACQAJAAwAEAAQABAAEgARAA8ADwARABUAGAAWABEADgAGAPb/4//Q
/7z/p/+R/3n/Z/9j/2r/c/+C/5T/nv+n/7f/xv/S/9r/3v/h/+b/7P/u/+7/8P/z//j/
+v/8////AwAFAAcACQAIAAgACQAKAAoACwALAAwADAAMAAsACwAMAAwADAAMAAwADAAM
AAwADAANAA0ADQANAA0ADAAMAAwADQANAA0ADQANAA0ADQANAAwADAAMAAwACgAKAAoA
CgALAAsACgAJAAoADAAOAA8ADQANAA0ADAAMAA4ADgAOAA4ADgAPAA8ADgAOAA4ADgAM
AAwADQANAA0ADQANAA0ADwAPAA8ADwAPAA8ADwAPAA0ADQAMAAwADAANAA0ADAALAAkA
CQAJAAoACwAMAA0ACgAKAAoACQALAAsACQALAAsACwAJAAsACQAJAAkACQAJAAkACQAJ
AAgACAAIAAgABgAHAAgACAAKAAoACwAMAAoACgAJAAgACgAKAAsACwAKAAoACQAIAAkA
CgAJAAwACwAJAAcABQAFAAYABwAHAAcACQAJAAoACAAJAAkACQAIAAgACAAIAAoACQAJ
AAkACQAJAAgACAAJAAkACwALAAsACwALAAsACQAJAAoACgAKAAsACwAKAAoACgALAAsA
CAAIAAgACQAKAAoACgALAAwADQANAAsACwANAA4ADgANAAwACwAKAAsACwAMAA0ADAAL
AAoACQAIAAgACAAHAAcABwAHAAcACQAJAAkACAAKAAgACgAKAAkACAAHAAYABgAGAAcA
BwAHAAcABgAGAAgACAAIAAgACAAIAAgACAAKAAoACwALAAoACgAKAAoACQAHAAYABgAG
AAUABQAFAAUABgAGAAYABQAEAAQAAwAEAAQABAAEAAMABQAGAAYACAAIAAgACAALAA0A
DwAQABAAEAAQABIAFAARABAADwAOAAcAAwAAAP///P/6//j/9//3//b/9f/0//X/9f/2
//b/9//6//z//P/6//r/+f/5//v//f/+//7/AAAAAAAAAAD/////AAAAAAIAAgACAAIA
AQABAAEAAQADAAMAAwAEAAMAAgABAAAAAQACAAMABAAEAAQABAAEAAUABQAFAAUABwAH
AAcABwAGAAUABAACAAIAAgADAAMABwAJAAwADgAQABQAFAARAAsADQATABcAGAAYABMA
DgAIAPr/5//U/8L/rf+V/3//bf9n/2r/c/+A/5L/nv+n/7f/yP/U/9r/3v/h/+T/6P/u
//L/9P/1//j//P/+//3/AQADAAEAAwAGAAYABwAIAAgABwAHAAgACAAKAAkACQAKAAgA
CAAIAAgACAAIAAgACAAJAAkACQAJAAkACAAIAAgACQAJAAkACQAHAAcABwAHAAgACAAI
AAgABgAGAAYABgAHAAcABgAFAAcACAAJAAkABwAHAAcABgAIAAoACgAKAAgACAAJAAkA
CgAKAAoACgAIAAgACQAJAAsACwALAAsACwALAAsACwANAA0ADQANAAwACwAJAAgACgAL
AAsACgAJAAcABwAHAAkACQAJAAkACgAKAAoACQAGAAUAAgADAAQABQAEAAcABwAHAAcA
BwAFAAUABQAFAAYABgAGAAYABAAFAAYABgAGAAYABwAIAAgACAAHAAYABgAGAAcABwAH
AAgACAAIAAgACAAGAAgACQAJAAkACQAHAAgACQAJAAUABwAHAAgACAAJAAkACQAIAAgA
CAAIAAkACQAKAAsACwALAAoACgALAAsADQANAAsACwALAAsACwALAAwADAAMAA0ADQAM
AAwADAANAA0ADAAMAAwADQAOAA4ADgAPAA8ADwAOAAsACQALAAwADAAMAAwADAAMAA4A
DQANAA0ADQANAA0ADQAMAAwADAALAAkACQAJAAkACQAJAAkACAAIAAYACAAIAAoACgAK
AAoACgAKAAsACwALAAsACgAKAAgACAAIAAgACAAIAAgACAAIAAgACQAJAAgACAAIAAgA
CAAHAAcACAAIAAcABwAHAAkACgAKAAoACAAIAAkACQAIAAgACAAIAAkACwAMAAwADQAO
AA8AEAATABUAFwAYABoAGgAYABYAFQAUABMAEgANAAkABgAFAAIAAAD+//3////+//3/
/P/5//n/+v/6//3/AAACAAIAAgACAAEAAQABAAMABAAEAAYABgAGAAYABQAFAAYABgAE
AAQABAAEAAcABwAHAAcABwAHAAcACAAIAAgACAAIAAgACAAIAAgACAAIAAgACAALAAsA
CwALAAkACQAJAAkACwALAAsACgAIAAgACQAJAAcACQAOABQAFAAUABIAEQAPAA0ADwAT
ABoAHAAbABYAEgAMAP3/6P/W/8P/rf+Z/4X/c/9w/3f/fv+I/5b/of+p/7j/yv/Y/97/
3//k/+b/6P/s//L/9f/4//z/AAD//wEABQAFAAUABgAKAAsADAAMAAsACwAMAAwADQAN
AA4AEAAPAA4ADQAMAAwADAAMAAwADQANAA0ADQANAAwADAAMAA8ADwAPAA8ADQANAA0A
DQAMAAwADAAMAA4ADgAOAA4ADQANAAwACwANAA4ADwAPABEAEQARABAADwAQAA8ADgAQ
ABAAEQARABAAEAAQABAADgAOAA8ADwAPAA8ADwAPAA8ADwAPAA8ADwAPAA8ADwAPAA8A
DgAOAAwADQANAAwACQAHAAcABwAJAAkACQAJAAYABgAGAAUABQAFAAMABQAFAAUAAwAF
AAMAAwADAAMAAwADAAMAAwAEAAQABAAEAAIAAwAEAAQABAAEAAUABgAGAAYABQAEAAIA
AgADAAMABQAGAAYABgAGAAYABAAGAAQAAwACAAEAAQACAAMAAwD//wEAAQACAAIAAwAD
AAMAAAAAAAAAAAACAAEAAQABAAMAAwACAAIA/////wEAAQADAAMAAwADAAMAAwAEAAQA
AwADAAIAAAACAAIAAwADAAAAAAAAAAEAAgACAAIAAwACAAMAAwABAP3///8AAAAA///+
//3//P/8//v/+//7//z//f/+////AAAAAAAA//8BAAEAAQABAAAA///+//z/+v/4//r/
+v/6//r/+v/6//v//P/+//////////7//v8AAAAAAAAAAP7//v/+//7//v/+//////8A
AAAAAAAAAAAA/////wAA/v/9//3//f/8//z/+//6//v//P/+////AAAAAAAAAAADAAUA
BgAGAAkACgALAAwAEAAPAAoACAAHAAYABQAEAP7/+//5//n/9v/0//L/8f/v/+7/7f/s
/+z/7f/v//D/8f/0//b/9v/0//T/8//z//X/9//4//j/+//8//3//v/8//v/+//6//z/
/P/8//z/+//7//v/+//8//3//v8AAP7//v/+//7//P/8//z//P/8//z//P/8//3//f/9
//3///////////8BAAEAAQAAAP7//v//////AQABAAIABgAMAAwACgAJAAUAAwAFAAkA
CgAKAAMA/P/2/+r/1//G/7r/rf+d/4v/ef91/3j/f/+K/5j/ov+p/7n/yv/U/9z/3v/f
/+T/6P/m/+j/8v/1//T/9P/4//f/+f/7//3//f/+//7///8AAAAA/////wAAAAACAAEA
AQACAAQABAAEAAQABAAEAAQABAAFAAUABQAFAAUABAAEAAQAAwADAAMAAwAFAAUABQAF
AAIAAgACAAIAAgACAAIAAgADAAMAAgABAAEAAgADAAMABQAFAAUABAACAAQABAAEAAQA
BAAFAAUABAAEAAQABAAEAAQABQAFAAUABQAFAAUAAwADAAMAAwADAAMAAwADAAEAAQAA
AAAAAAABAAEAAAD///3//f/9//3//f/9//3//P/8//z/+//5//n/9//5//r/+//6//3/
+//7//v/+//7//v/+//7//v//P/9//7//P/9//7//v8AAAAAAQACAAIAAgABAAAAAgAC
AAMAAwADAAQABAAEAAQABAACAAQABAADAAIAAQD//wAAAQABAP//AQABAAIABAAFAAUA
BQAEAAQABAAEAAQAAwADAAMAAwADAAIAAgADAAMABQAFAAUABQAFAAUAAgABAAEAAAAB
AAMABAAEAAQABAAFAAUAAgACAAIAAwADAAIAAQABAAEAAQAAAP3//f///wAAAAACAAIA
AgACAAIAAQABAAEAAQABAAEAAQD///7//f/7//z//f/+/////f/9//3//P/+//z//v/+
//7//v/+//7//P/8//3//f/9//3//P/8//r/+v/6//r/+//8//3//v/+//7///////7/
/v/+//7//v/9//3//v/+//3//f/9//3//v/+//7/AAAAAAEAAQAAAAAAAAAAAAEAAwAE
AAQABAAEAAQABAAGAAcACAAIAAoADAAMABAAEAAMAAoACgAKAAoABQABAP7//f/4//b/
9P/z//X/9P/z//L/7//v//D/8P/x//T/9v/2//f/+P/4//n/+//9//7//v/+//7//v/+
//3//f/+//7//v/+//7//v////////////3//f/9//7//v/+//7//v/+//7//v/+//7/
/v/+//7////////////9//3//f/9//////////7/AAAAAAEAAQABAAEAAgAGAAoACgAM
AAsABQADAAMABQAKAAwACwAGAAAA9v/l/9L/wv+t/5X/f/9t/2H/YP9l/27/fv+M/5X/
of+2/8j/0P/U/9f/2v/e/+L/5P/o/+v/8P/w//L/9//5//n/+f/7//7//v///wAAAAAD
AAMABAAEAAQAAwADAAQAAgACAAIAAgADAAQABQAGAAUABQAFAAUAAwACAAIAAgADAAMA
AwADAAMAAwADAAMABAAEAAQABAAEAAQABAAEAAUABQAEAAMAAwAEAAUABQADAAMAAwAC
AAQABgAGAAYABgAGAAcABwAEAAQABAAEAAQABAAFAAUABwAHAAcABwAHAAcABwAHAAkA
CQAJAAkACAAHAAUABAAGAAcABwAGAAcABQAFAAUAAwADAAMAAwADAAQABQAFAAQAAwAA
AAEAAwADAAEAAwABAAEAAQABAAEAAQABAAEAAgACAAIAAgAAAAEAAgACAAAAAAABAAIA
BAAEAAMAAgAAAAAAAQABAAEAAgACAAIAAgACAAAAAgACAAEAAAD//wAAAgAEAAUAAQAD
AAMABAAEAAUABQAFAAIAAgACAAIAAgABAAEAAQADAAMAAgACAAEAAQADAAMAAwADAAMA
AwABAAEAAgACAAIAAwADAAIAAgACAAMAAwAAAAAAAAABAAMABAAFAAcABQAFAAQAAQAB
AAMABAAEAAQABAAEAAQAAgABAAEAAQABAAEAAQABAAAAAAAAAP//////////////////
///+//7//P/+//7//P/8//z//P/8//z//f/9///////+//7//v/+//7//v/8//z//P/8
//z//P/9//3/+v/6//r/+v/8//v/+//8//r/+f/5//n/9//4//j/+P/4//j/+f/5//r/
+v/6//r/+//9//7//v/+//7//v/+/wIAAwAEAAQABQAGAAUACAAKAAoACAAFAAQAAwAC
AP7/+//5//n/9P/y//D/7//v/+7/7f/s/+v/6//s/+z/7//y//T/9P/0//T/8//z//P/
9f/2//b/+P/4//j/+P/5//n/+v/6//j/+P/4//j/+//7//v/+//5//n/+f/6//j/+P/4
//j/+v/6//r/+v/8//z//P/8/////////////f/9//3//f/7//v/+//6//z//P/9//3/
+//7/wAABAAIAAoADAAJAAMAAQADAAcADAAOAAsACAACAPT/3//M/7b/of+L/3f/Zf9d
/2D/Z/9y/4T/kP+Z/6f/uP/E/87/0v/T/9j/3P/g/+L/6P/r/+z/7v/w//P/9f/1//X/
+f/6//r/+//8//z//f/9//7//v/+//3//f/+//7//v/+//7//v/+//7//v//////////
/////v/+//7//f/9//3//f/9//3//f/9//7//v/+//7//v/+//7//v/9//3//P/7//3/
/v//////AQABAAEAAAD+/wAAAAAAAAAAAAABAAEAAAAAAAAAAAACAAIAAwADAAMAAwAD
AAMAAwADAAMAAwADAAMAAwADAAMAAwACAAIAAgADAAMAAgADAAEAAQABAAEAAQABAAEA
AgACAAIAAQD//////f/////////9/////f/9//3//f/7//v/+//7//v//P/9//7//v//
/wAAAAD+//7///8AAAAAAAD///7//v/+/////////wAAAAAAAAAAAAD+/wAAAgABAAAA
///9//7///////3//////wAAAAABAAEAAQAAAAAAAAAAAAAA//////////////7//v//
////AQABAAEAAQABAAEAAQABAAIAAgACAAMAAwACAAAAAAABAAEA/v/+//7///8AAAAA
AgABAA==
         </WaveFormData>
      </LeadData>
      <LeadData>
         <LeadByteCountTotal>10000</LeadByteCountTotal>
         <LeadTimeOffset>0</LeadTimeOffset>
         <LeadSampleCountTotal>5000</LeadSampleCountTotal>
         <LeadAmplitudeUnitsPerBit>4.88</LeadAmplitudeUnitsPerBit>
         <LeadAmplitudeUnits>��V</LeadAmplitudeUnits>
         <LeadHighLimit>2147483647</LeadHighLimit>
         <LeadLowLimit>268435456</LeadLowLimit>
         <LeadID>V2</LeadID>
         <LeadOffsetFirstSample>0</LeadOffsetFirstSample>
         <FirstSampleBaseline>0</FirstSampleBaseline>
         <LeadSampleSize>2</LeadSampleSize>
         <LeadOff>FALSE</LeadOff>
         <BaselineSway>FALSE</BaselineSway>
         <ExcessiveACNoise>FALSE</ExcessiveACNoise>
         <MuscleNoise>FALSE</MuscleNoise>
         <LeadDataCRC32>618424783</LeadDataCRC32>
         <WaveFormData>
5P/k/+T/5P/o/+z/8P/0//b/+P/6//z//v8AAAIABAAGAAYABgAGAAcACAAJAAoACgAK
AAoACgAKAAoACgAKAAsADAANAA4ADQAMAAsACgALAAwADQAOABAAEAAQABAAEAAQABAA
EAARABIAEwAUABIAEgASABIAFQAWABcAGAAaABoAGgAaABwAHAAcABwAHwAgACEAIgAl
ACYAJwAoACoALAAuADAAMwA0ADUANgA6ADwAPgBAAEQARgBIAEoATABOAFAAUgBUAFYA
WABaAF0AXgBfAGAAYABgAGAAYABgAGAAYABgAF0AXABbAFoAWABWAFQAUgBPAEwASQBG
AEMAQAA9ADoANQAyAC8ALAAnACQAIQAeABwAGgAYABYAEwAQAA0ACgAHAAYABQAEAAIA
AgACAAIA///+//3//P/8//z//P/8//r/+v/6//r/+P/4//j/+P/4//j/+P/4//b/9v/2
//b/9v/2//b/9v/4//j/+P/4//j/+P/4//j/+v/6//r/+v/6//r/+v/6//v//P/9//7/
AAAAAAAAAAAAAAAAAAAAAAEAAgADAAQAAgACAAIAAgAEAAQABAAEAAQABAAEAAQABAAE
AAQABAAEAAQABAAEAAIAAgACAAIABAAEAAQABAACAAIAAgACAAAAAAAAAAAAAAAAAAAA
AAAAAAAAAAAAAAAAAAAAAAAAAAAAAAAAAAD+//7//v/+/wAAAAAAAAAA///+//3//P/+
//7//v/+//7//v/+//7//f/8//v/+v/7//z//f/+//z//P/8//z//P/8//z//P/+//7/
/v/+//7//v/+//7//v/+//7//v///wAAAQACAAMABAAFAAYABgAGAAYABgAFAAQAAwAA
AP////8AAP//+//7//z//f/9//v/+f/5//f/+P/8//7/AQABAAAA//////7//v////3/
/f/+//7///////////8BAAAA//////3//P/7//r//P/8//z//P/8//z//P/8//7//v/+
//3//f/9//z//P/7//v//P/8//z//P/8//z/+v/6//r/+v/8//v/+//8//7//P/8//v/
/v8CAAYACwAVACQAMwBDAF4AegCRAJ4AmgCLAHsAawBUADoAEwDi/63/cP8w//7+2/7C
/r/+1P7n/vX+EP80/1j/eP+R/5//rv+6/8L/x//Q/9r/4f/l/+3/8//3//j/+f/7//z/
/v8AAAEAAgAEAAYABwAIAAgACAAIAAgACQAJAAoACgALAAsACwALAAsACwAMAAwADgAO
AA4ADwANAA0ADQAOAA4ADgAOABAAEAAQABAAEAARABIAEgASABUAFQAVABcAFQAWABcA
FwAZABkAGgAbABoAGgAcAB0AHgAgACEAIgAlACYAJwAnACcAKQAsAC0AMQAxADMANAA5
ADsAPQA/AEAARABGAEgATABNAFAAUQBTAFYAWQBaAFsAXABeAGAAYQBiAGIAYgBgAF8A
XwBeAF4AXQBcAFsAWQBZAFUAUgBSAFAATgBKAEUAQwBAAD4AOQA0ADEALQArACgAJQAh
AB0AGgAXABQAFAARAA8ADwANAAsACQAHAAUABQAEAAMAAgABAAEAAQD+//7//v/+//7/
/f/8//v/+v/6//r/+f/3//b/9v/1//b/9//4//n/9//3//f/9//3//f/9//3//n/+v/6
//r/+P/4//j/+P/6//r/+v/7//n/+v/6//v//f8AAAEAAwABAAEAAQABAAEAAgADAAMA
BQAGAAcABwAEAAQABAAEAAQABAAEAAUABQADAAUABQAHAAYABgAGAAYABwAHAAYABAAE
AAQAAgAEAAQABAAEAAIAAQABAAEAAAAAAAAAAAADAAMAAwADAAEAAQABAAAAAAAAAAAA
//////////8AAP7//v/+//3//v///wEAAgABAP7//f/8///////+//7/AAAAAAAA///9
//7//v///wAAAAABAAEA///+//7///8AAAIAAwACAAQABgAGAAgACAAIAAcABgAEAAQA
BAAEAAQAAgAAAP///f/7//n/+f/8//3//f/7//v/+//7//z/AAACAAUABQACAAEAAAD+
//3//f/9//3//v/+///////////////+//////8AAAAA/v/+//7//v/+//7//v/+//7/
/v/+//7//v/9//3//f/+//7///////7//v/+//7//v/+//7//v/+//7//v/9//v//P/8
//z/AgADAAQABgAKAA8AGQAmADcASwBsAIwAowCqAKQAkwCHAHUAWgA4ABEA4P+l/2L/
Jv/2/tP+vv7H/uD+8f7//h7/Qv9k/4L/lf+j/7D/vv/G/83/2P/g/+f/7f/v//P/9//6
//3///8AAAIABAAFAAYACQAKAAoACgAMAAwADAAMAAsACwAMAAwADwAPAA8ADwANAA0A
DgAOABAAEAAQABEAEQARABEAEgAQABAAEAASABQAFAAUABQAFQAWABYAFgAVABUAFQAX
ABUAFgAXABcAFwAXABgAGQAYABgAGgAbABwAHgAfACAAIQAiACMAIwAlACcAKgArACsA
KwAtAC4AMwA1ADcAOQA7AD4APwBAAEQARQBIAEkASwBOAFEAUgBRAFIAVABWAFcAWABY
AFgAVgBVAFUAVABSAFEAUABPAFEAUQBNAEoARwBEAEEAPAA5ADcANAAyAC0AKAAlACEA
HQAaABcAEwATABAADQAKAAYAAwABAAEAAQD///3/+//5//n/+P/3//b/9f/1//X/9v/2
//b/9v/1//P/8f/v/+//8P/x//H/8f/w//D/7//x//H/8f/x//P/8//z//P/8f/x//H/
8f/x//L/8v/y//T/9P/0//T/9f/2//f/+f/7//z//P/9//v//P/7//v//f/9//3//f//
/wAAAQABAP//AAABAAEAAgACAAIAAgAAAAAAAAABAAMAAQADAAMAAwACAAIAAgAAAAEA
AQAAAAIAAgACAAAAAAAAAAAAAAAAAP////////7//v/+//7//f/9//3//f/7//v/+//6
//r/+v/6//n/+v/7//z//v/8//z//P/7//n/+f/6//r//P/6//r/+v/7//v/+v/6//z/
/P/8//v/+f/6//r/+//6//r/+//7//z//P/9/////f/+//7//P/9/wAAAQAEAAYABgAD
AAIABAAEAAQABAAEAAIAAAD///3/+//5//n/+v/7//v/+f/5//n/+f/6//z//v8BAAEA
AgABAAAA/v/8//v/+v/5//z//P/9//3/+//7//v/+v/7//v//P/8//z//P/8//z/+v/6
//r/+v/6//r/+v/6//r/+f/5//n/9v/2//f/9//4//j/+P/4//b/9v/2//b/+P/4//j/
9//1//b/9v/2//b/9//4//z//v8DAAkAEAAdACsAQgBkAIMAnACoAKEAjwCFAHQAVgA1
AAoA0/+U/07/Dv/j/sT+tf6+/tf+6f78/hz/QP9i/3v/jf+c/6r/tv+9/8T/zv/Z/9//
5f/r/+//7v/v//H/9v/4//r/+//8////AAAAAAAAAgACAAIAAgAFAAUABgAGAAUABQAF
AAUABwAHAAgACAAIAAgACAAJAAsACwALAAwACgAKAAoADAAOAA4ADgAOAA8AEAAQABAA
EQARABEAEwATABQAFQAVABcAFwAYABkAGgAaABwAHQAgACIAIwAkACMAJAAlACUAJwAp
ACwALQAwADEANAA2ADcAOQA7AD0AQgBGAEgASgBOAE8AUgBTAFUAWABbAFwAXwBgAGIA
ZABjAGQAZABkAGUAZQBmAGYAZABjAGIAYQBhAGEAXQBaAFoAWABWAFIATQBLAEgARgBB
ADwAOQA1ADMAMAAtACkAJQAiAB8AHAAaABcAFQAVABIADwAMAAkACQAJAAgABwAEAAMA
AwADAAAAAAAAAAAAAwADAAMAAwAAAAAAAAD//////v/+//3//f/9//3//f/7//v/+//7
//n/+f/5//n/9//4//j/+P/5//r/+//8//7//v/+//////8AAAAAAQAAAAIAAgADAAMA
AwADAAMAAwAEAAUABQADAAQABQAFAAcACAAJAAoACgAKAAoACwAKAAcACAAHAAcABgAG
AAYAAwADAAIAAAABAAIAAwACAAQABAAEAAQAAgD///3/+//8//z//P/8//z/+//6//n/
+P/5//r/+v/6//r/+v/5//j/9//2//b/9//4//n/+f/4//f/9//2//f/9v/3//j/+f/5
//j/+P/2//b/9v/1//f/+P/4//n//P/8//3//f////7//P/7//z/+v/6//r/+v/4//b/
9P/z//T/8//y//P/8f/x//D/7f/r/+v/6//s//L/9P/3//f/9f/z//H/7v/u/+//8P/x
//D/8P/x//H/8f/x//H/8P/v/+//8P/w/+//7v/t/+z/7f/u/+//8P/u/+7/7v/u//D/
7//v/+//7v/u/+//7//t/+z/6//q/+z/7P/s/+z/7P/s/+z/6//r/+z/7P/s/+7/8//4
//j/+v///wkAFAAhADEASgBoAH0AhgB+AGsAVQA7ABYA8v/P/6b/ff9Q/xz/8P7R/rz+
v/7Y/uv+9/4Q/zT/Uv9s/4f/m/+q/7b/vv/F/8r/0P/X/+H/5f/p/+//8v/z//P/9v/4
//r/+//8////AAAAAAAAAgACAAIAAgACAAEAAQAAAAIAAwAEAAUABAADAAMAAgAEAAQA
BAAFAAMAAwADAAQABgAGAAYACAAIAAgACAAIAAcACAAIAAgACwALAAsADQALAAwADQAN
AA0ADQAOAA8AEAAQABIAEwASABQAFQAWABUAFgAXABcAGQAbAB4AHwAhACEAIwAkACkA
KwAtAC8AMAAyADIAMgA1ADcAOwA9AD4AQABCAEIAQwBEAEYASABIAEgARwBGAEYARQBF
AEQAQwBDAEMAQwBCAEEAPAA4ADgANgA0ADAALgAtACsAKgAmACIAIAAdABsAGAAVABEA
EQAOAAsACAAIAAUAAwADAP///f/7//n/9//3//b/9f/2//X/9f/1//L/8v/y//L/8//z
//P/8//y//L/8v/x//D/7v/t/+v/7P/t/+7/7//v/+//7//v//H/8f/x//H/8f/y//L/
8v/w//D/8P/w//H/8v/z//X/9P/0//P/8//y//T/9P/1//f/9//3//f/9//4//n/+f/3
//j/+f/5//b/9v/2//b/+P/4//j/+f/5//f/+f/5//f/9v/2//b/+P/5//n/+P/2//b/
9v/0//T/9P/0//T/9v/1//X/9f/0//T/9P/0//P/8//z//P/8f/x//H/8P/w//D/8P/v
//D/8f/y//T/8v/y//L/8f/x//H/8v/y//L/8P/w//D/8f/x//D/8P/y//L/8v/x//L/
9P/1//f/+v/6//v/+//5//j/9v/2//b/9v/0//L/8P/v//H/7//t/+3/7P/t/+3/6//q
/+v/7P/u//D/8v/1//X/9v/1//T/8v/x//H/8f/x//D/8P/x//H/8//z//P/8v/v/+//
8P/w//D/8P/w//D/8P/w//D/8P/w//D/8P/w//L/8f/x//H/7v/u/+//7//y//L/8v/y
//L/8v/y//L/8v/y//L/8f/x//L/8v/y//T/9f/4//7/BAALABUAHgArADsAVABsAHsA
fgBuAFkAQwAlAAIA4v+9/5L/Z/84/wb/3v7B/rD+t/7O/uH+8f4S/zr/Wv94/43/nf+q
/7b/vv/D/8z/1P/d/+P/5//r/+//8v/x//P/9P/4//r/+//8//3//v/+//7/AAAAAAAA
AAADAAMABAAEAAMAAwADAAMABQAFAAYABgAGAAYABgAHAAcABwAHAAgACAAIAAgACgAI
AAgACAAIAAkACgAKAAoADQANAA0ADwANAA4ADwAPABEAEQASABMAFAAUABYAFwAYABoA
GwAcAB8AIAAhACEAIQAjACYAJwArACsALQAuAC8AMQAzADUAOAA8AD4AQABDAEUASQBL
AE0AUABTAFQAVQBWAFgAWgBZAFoAWgBaAFoAWQBZAFgAWABXAFYAVQBTAFMATwBMAEsA
SgBJAEYAQgA/ADsAOAA1ADAALQApACcAJAAhAB0AGQAWABMAEAAQAA0ACwALAAcABQAD
AAEA//////7//f/+//3//f/9//r/+v/6//r//P/7//r/+f/2//b/9v/1//b/9v/3//f/
9//3//f/9//1//X/9f/1//b/9//4//n/9v/2//X/9P/2//b/9v/2//b/9v/2//f/9f/2
//b/9//4//r/+v/7//r/+f/4//f/+f/6//v/+//7//z//f/9//z//P/8//z//v/+//7/
///9//v//f/9/////v/+//7//v///////v/8//z//P/6//v//P/9//7//v/9//3//f/8
//z//P/8//3//f/9//3/+//7//v/+v/7//z//f/9//v/+//7//z//P/8//z/+//7//v/
/P/8//r/+P/4//j/+v/7//v//P/8//z//P/7//3//v/+/////v/+//////8AAAAAAQAD
AAMABAACAAIAAgACAAAA/v/8//v//f/7//n/+f/5//n/+P/1//T/9f/2//j//P/+/wEA
AQAAAP///v/8//z//f/+///////+//7//f/9//3//f/8//v/+//8//z//v/+//7//v/+
//7//v/+//z//P/8//z//v/9//3//f/8//z//f/9//z//P/8//z//v/+//7//v/+//7/
/v/9//3//v/+//7/AAABAAYACgAOABUAIQAwAD0AUwBuAIgAmQCcAIwAeQBpAFMAOAAY
AO//vv+L/0z/FP/q/s3+vP7H/uL+8/4H/yj/TP9s/4b/mf+n/7b/wv/K/9H/2P/g/+f/
7//z//f/+//+/wEAAwAEAAQABgAHAAgACwAMAAwADAAMAAwADAAMAA0ADQAOAA4ADwAP
AA8ADwAPAA8AEAAQABAAEAAQABEADwAPAA8AEAASABIAEgAUABQAFAAUABQAEwAUABQA
FAAXABcAFwAZABcAGAAZABkAGQAZABoAGwAdAB4AIQAjACMAJAAkACQAJgAoACoAKwAr
AC0AMAAxADUANQA3ADgAOwA9AD8AQQBCAEYASABKAE4ATwBSAFMAVwBaAF0AXgBdAF4A
YABiAGMAZABkAGQAZgBlAGUAZABiAGEAYABfAF0AXQBZAFYAVABSAFAATABLAEkARgBE
AD4AOAA0AC8ALQAqACcAIwAfABwAGQAWABQAEQAPAA8ADQALAAkABwADAAMAAgABAAEA
AQACAAMAAQAAAP///v/+//3//P/7//z//P/8//v/+f/4//j/9//5//n/+f/5//n/+f/5
//n/9//3//f/9//5//r/+v/6//r/+v/6//r/+v/6//r/+//7//z//P/9//3//v/9//3/
///////////9//7//////wEAAgADAAMABAAEAAQABAACAAIAAgADAAUAAwAFAAUAAwAC
AAIAAgAEAAUABQAEAAQABAAEAAIABAAEAAQABAAEAAMAAwADAAIAAgACAAIAAwADAAMA
AwABAAEAAQAAAAAAAAAAAP//////////AAAAAAAAAAD//wEAAQACAAIAAQD+//3//P/9
//3//P/8//7//v/+//3/+//8//z//f/8//z//f/9/////v/+/////v/+//3/+v/9/wAA
AQAEAAYABAABAAEAAgAEAAQABAAEAAMAAAD9//v//f/7//n/+f/5//n/+P/1//X/9f/1
//b/+//+/wIAAwABAP///f/6//f/9//3//f/+v/6//v/+//5//n/+f/4//j/+f/7//z/
+v/6//r/+v/8//z//P/8//r/+v/6//r/+v/5//n/+f/5//r//P/9//v/+v/5//j/+f/6
//v//P/8//z//P/7//v//P/8//z//v8BAAQABgAKABEAGwAoADUASwBuAIwAnwCoAKAA
jQB9AGsAUgAyAAkA2P+f/17/Iv/2/tX+wP7J/uD+8f4F/yb/TP9s/4b/l/+n/7b/wP/I
/9H/2v/g/+f/6//v//P/+f/6//v//f8CAAIABAAFAAYABwAIAAgACAAKAAoACgAKAAoA
CQAJAAgACwALAAsACwANAA0ADgAOAA0ADAALAAsADQANAA0ADgAMAAwADAAOAA4ADgAO
AA4ADQAOAA4ADgARABEAEQATABMAFAAVABUAFQAVABYAFwAaABoAHAAdABwAHgAfACAA
IgAkACYAJwApACsALgAvAC8ALwAxADIANwA5ADsAPQBAAEQARgBIAEoASwBOAE8AUwBW
AFkAWgBaAFoAWwBcAF8AYABgAGAAYgBhAGEAYABcAFsAWgBZAFsAWwBXAFQAUgBQAE4A
SgBHAEUAQgBAADsANgAzAC8AKQAmACMAHwAfABwAGQAWABIADwANAA0ACwAJAAcABQAD
AAMAAgABAAIAAQABAAEAAAAAAAAAAAD+//3//P/7//z//P/8//v/+//6//r/+f/5//n/
+f/5//n/+f/5//n/+f/5//n/+f/5//r/+v/6//r/+v/6//r/+v/6//r/+//9//7//v//
//7/AAAAAAEAAwADAAMAAwADAAQABQAFAAMABAAFAAUABQAGAAcACAAHAAYABQAFAAYA
BQAIAAkACQAIAAgACAAGAAcABwAGAAgACAAIAAYABAAEAAQABAAGAAUABQAFAAIAAgAC
AAIAAQABAAEAAQAAAAEAAgACAAIAAgACAAEAAQABAAEAAgACAAIAAgABAP////8AAAAA
AAD+//7//v///////v/+/wAAAAAAAP////8AAAAAAQABAAAAAAD//wEAAAAAAAEAAQAC
AAIAAAABAAQABQAIAAgACgAHAAQABAAEAAQABAAGAAQAAgABAP///f/7//v//P/9//3/
+//5//n/+f/6//z//v8BAAEAAQABAAEAAAD9//3//f/9//7//v///////f/9//3//P/9
//3//v/+/wAAAAAAAAAA///+//3//P/+//7//v/+//7//f/9//3/+v/6//v/+//+//7/
/v/+//z//P/8//z//v/+//7//f/7//z//P/8//7///8CAAgACgANABUAHgArADsAUgB0
AJEApgCuAKMAkwCHAHIAVAAxAAIAz/+W/1T/GP/t/s7+v/7M/uP+9f4K/yj/TP9w/4n/
m/+q/7j/wP/H/9D/2P/h/+n/8f/z//f//P/9//3/AAACAAQABQAGAAcACAAIAAgACgAK
AAoACgANAA0ADgAOAA0ADQANAA0ADQANAA4ADgAQABAAEAARABEAEQARABIAFAAUABQA
FgAUABQAFAAUABcAGAAYABgAGAAXABYAFwAXABgAGQAZABsAGwAcAB0AHgAeACAAIQAi
ACQAJQAmACUAJgAnACcAJwApACwALQAtAC0ALwAwADEAMwA1ADcAOAA8AD4AQABCAEMA
RgBHAEoATABOAE4ATwBQAFIAVABTAFQAVABUAFQAUwBTAFIAUgBRAFAATwBPAE8ASwBI
AEQAQgBAADwAOAA1ADEALgAsACgAJgAjAB0AGgAXABMAEAAMAAgABAACAP///f/9//n/
9//1//P/8//z//L/8f/u/+3/7f/t/+v/6v/p/+j/6P/n/+b/5f/k/+T/5P/j/+X/5P/k
/+P/4f/h/+H/4f/f/9//3//f/9//3//f/9//3f/e/97/3v/f/+D/4f/i/+D/4P/g/+H/
4f/i/+L/4//i/+T/5P/l/+X/5f/l/+X/5f/m/+f/5//l/+b/5//n/+j/6P/o/+j/6P/o
/+j/6f/o/+X/5v/l/+b/5v/n/+j/5v/n/+f/5v/m/+b/5v/k/+b/5v/m/+b/5P/j/+P/
4//k/+T/5P/k/+P/4//j/+P/4v/j/+T/5P/m/+b/5v/l/+P/4//j/+T/5P/k/+T/4//j
/+P/5P/k/+T/4v/i/+L/5f/l/+T/5P/i/+L/4v/h/+L/5P/l/+f/5//m/+b/5f/n/+b/
5v/n/+j/6v/r/+r/7P/s/+r/6P/o/+j/6P/o/+j/5v/k/+P/5f/j/+H/4f/i/+P/4//h
/+H/4f/h/+L/5P/m/+n/6f/q/+n/6P/m/+X/5f/l/+X/5//o/+r/6//p/+n/6f/o/+f/
5//o/+j/6v/q/+r/6v/s/+z/7P/s/+z/7P/s/+z/7P/r/+v/6//s/+z/7f/t/+7/7v/u
/+7/7v/u/+7/7v/w//D/8P/v/+3/7v/u/+7/8v/z//j//v8EAAkAEQAcACkAOwBUAGwA
fQCAAHIAWQA/AB8A/P/c/7f/jv9l/zb/BP/g/sf+uP6//tb+5/71/hT/OP9Y/3T/if+Z
/6r/tv++/8X/0P/Y/93/4//n/+n/7f/w//H/8//2//r//P/9//7///8AAAAAAAAEAAQA
BAAEAAMAAwAEAAQABQAFAAUABQAFAAUABgAGAAYABgAGAAcABwAHAAcACAAIAAgACAAK
AAoACgAKAAoACwAMAAwADAANAA0ADQAPABEAEgATABMAEQARABIAEwAWABYAGAAZABgA
GgAbABwAHQAeAB8AHwAhACMAJgAnACkAKQArACwALQAvADEAMwA2ADoAPAA+AEAAQQBE
AEUARwBKAE0ATgBNAE4AUABSAFMAVABUAFQAVABTAFMAUgBSAFEAUABPAFEAUQBNAEoA
SgBIAEYAQgA/AD0AOgA4ADUAMAAtACkAJgAkACIAHwAdABoAFwAUABAADQALAAsACwAJ
AAcABQADAAMAAgABAP7//f/9//3//P/8//z//P/+//3//P/7//r/+v/6//n/+f/4//j/
9//3//f/9//3//f/9//3//f/9//3//f/9//1//b/9v/2//j/+P/4//j/9v/2//b/9//5
//r/+v/7//v//P/7//v//f/9//3//f/9//7///////7//v/+//3//v/+//7//v/9//z/
+//7//3/+//9//3//f/8//z//P/6//v/+//6//z//P/8//r/+P/4//j/+P/6//n/+f/5
//j/+P/4//j/9//3//f/9//4//n/+v/6//n/+P/3//X/9//3//f/+P/2//b/9v/1//X/
9f/2//b/9v/0//T/9P/1//X/9P/0//X/9v/3//f/9f/2//b/9//3//b/9v/1//b/9v/3
//n/9//4//j/9v/4//r/+v/8//3//v/8//3//v/8//7//v/+//7//v/8//r/+f/3//X/
8//z//T/9f/1//P/7//v/+//8P/0//b/+f/5//r/+f/4//b/9f/1//X/9f/2//b/9//3
//f/9//3//b/9f/1//b/9v/2//b/9v/2//b/9v/2//b/+P/4//j/+P/2//X/9f/1//T/
9P/1//X/9v/2//b/9v/0//T/9P/0//b/9v/2//X/9f/2//b/9v/4//n//P8CAAYACQAR
ABwAKQA3AFIAbgCDAJIAkAB9AGkAVwA8AB4A/f/S/6H/bP8y/wD/3f7A/rf+yv7f/u3+
Bv8u/1T/cv+H/5f/pv+y/7r/w//K/9T/3f/h/+f/7f/x//T/9f/3//r//P/+////AAAB
AAIAAgACAAYABgAGAAYABQAFAAYABgAHAAcABwAHAAkACQAKAAoACAAIAAgACQAJAAkA
CQAKAAoACgAKAAwADgAOAA4ADgANAA4ADgAOAA0ADQANAA8AEQASABMAEwATABMAFAAV
ABYAFgAYABkAGgAcAB0AHgAfACAAIQAhACMAJQAoACkAKwArAC0ALgAxADMANQA3ADwA
QABCAEQARQBFAEcARwBNAFAAUwBUAFcAWABaAFwAWwBcAFwAXABeAF0AXQBcAFoAWQBY
AFcAWQBZAFUAUgBSAFAATgBKAEcARQBCAEAAPQA4ADUAMQArACgAJQAhAB8AHAAZABYA
EgAPAA0ADQAJAAcABQADAAMAAwACAAEA///9//z/+//6//r/+v/6//r/+f/4//f/9v/2
//b/9f/3//b/9v/1//P/8//z//P/8//z//P/8//z//P/8//z//H/8v/y//L/9P/0//T/
9P/y//L/8v/z//X/9v/2//f/9//4//f/9//3//f/9//3//j/+v/8//3//P/8//z/+//8
//z//P/8//z//P/8//3/+//5//v/+//8//z//f/+//3//f/8//r/+v/6//r/+P/4//j/
+P/4//j/9//3//f/+P/4//j/+P/4//f/9v/1//X/9f/1//T/9P/0//T/8//x//H/8f/y
//L/8v/y//H/7//v//D/8P/y//D/8P/w//H/8f/w//D/8P/w//D/7//v//D/8P/x//D/
8P/x//H/8f/w//D/8f/x//L/8v/w//D/8v/y//T/9f/2//T/9f/4//b/9v/0//T/9P/0
//b/9P/y//H/8f/v/+3/7f/s/+3/7f/r/+n/6f/p/+r/7v/w//P/8//0//P/8v/w/+7/
7f/s/+v/7f/u//D/8f/v/+//7//u/+3/7f/u/+7/7//w//H/8v/x//D/7//u/+7/7v/u
/+7/8P/v/+//7//u/+7/7//v//D/8P/w//D/8P/w//D/8P/w//D/8P/v/+3/7v/u/+7/
8P/x//b/+v/+/wUADwAaACkAPQBaAHgAjwCaAJQAgwBzAF8ARgAoAAEA0P+d/17/IP/u
/sv+tP63/tD+4f7z/hL/OP9a/3T/h/+T/6L/sP+4/7//yv/S/9f/3f/j/+f/6f/s/+3/
8f/0//T/9v/3//j/+f/6//r/+v/6//r/+v/6//3//f/+//7//f/9//3//f//////AAAA
AP7//v/+////////////AAACAAIAAgAEAAQABAAEAAQABQAGAAYABgAHAAcABwAJAAkA
CgALAAsADQANAA4ADwAOAA4AEAARABQAFgAXABgAFwAYABkAGQAcAB8AIwAlACcAJwAp
ACoALQAvADEAMwA2ADoAPAA+AD4APwBCAEMARwBKAE0ATgBRAFIAVABWAFUAVgBWAFYA
WABXAFcAVgBUAFMAUgBRAFEAUQBNAEoASgBIAEYAQgA9ADsAOAA2ADIALgAsACkAIwAg
AB0AGQAXABQAEQAOAAwACQAHAAcABAABAP7/+//6//v/+//7//j/9//3//f/9v/2//b/
9v/0//P/8v/x//D/8P/w/+//8f/w//D/7//t/+3/7f/t/+3/7f/t/+3/7f/t/+3/7f/t
/+7/7v/u/+//8P/x//L/8v/y//L/8//z//T/9P/1//T/9v/2//f/9//3//f/9//7//z/
+//7/w==
         </WaveFormData>
      </LeadData>
      <LeadData>
         <LeadByteCountTotal>10000</LeadByteCountTotal>
         <LeadTimeOffset>0</LeadTimeOffset>
         <LeadSampleCountTotal>5000</LeadSampleCountTotal>
         <LeadAmplitudeUnitsPerBit>4.88</LeadAmplitudeUnitsPerBit>
         <LeadAmplitudeUnits>��V</LeadAmplitudeUnits>
         <LeadHighLimit>2147483647</LeadHighLimit>
         <LeadLowLimit>268435456</LeadLowLimit>
         <LeadID>V3</LeadID>
         <LeadOffsetFirstSample>0</LeadOffsetFirstSample>
         <FirstSampleBaseline>0</FirstSampleBaseline>
         <LeadSampleSize>2</LeadSampleSize>
         <LeadOff>FALSE</LeadOff>
         <BaselineSway>FALSE</BaselineSway>
         <ExcessiveACNoise>FALSE</ExcessiveACNoise>
         <MuscleNoise>FALSE</MuscleNoise>
         <LeadDataCRC32>3246143766</LeadDataCRC32>
         <WaveFormData>
3v/e/97/3v/j/+b/6f/s/+7/7v/u/+7/8v/0//b/+P/4//j/+P/4//j/+P/4//j/+//8
//3//v/9//z/+//6//v//P/9//7//P/8//z//P/8//z//P/8////AAABAAIAAQAAAP//
/v8BAAIAAwAEAAIAAgACAAIABAAEAAQABAAFAAYABwAIAAgACAAIAAgACgAMAA4AEAAS
ABIAEgASABQAFgAYABoAHAAeACAAIgAlACYAJwAoAC0AMAAzADYAOgA8AD4AQABCAEQA
RgBIAEwATgBQAFIAUgBSAFIAUgBTAFQAVQBWAFUAVABTAFIAUABOAEwASgBIAEYARABC
AD4AOgA2ADIALgAsACoAKAAjACAAHQAaABcAFAARAA4ADAAKAAgABgADAAAA/f/6//z/
/P/8//z/+f/4//f/9v/1//T/8//y//T/9P/0//T/8f/w/+//7v/w//D/8P/w/+7/7v/u
/+7/7P/s/+z/7P/t/+7/7//w/+//7v/t/+z/7//w//H/8v/w//D/8P/w//H/8v/z//T/
9f/2//f/+P/2//b/9v/2//n/+v/7//z/+v/6//r/+v/6//r/+v/6//v//P/9//7//f/8
//v/+v/8//z//P/8//z//P/8//z/+v/6//r/+v/8//z//P/8//v/+v/5//j/+v/6//r/
+v/4//j/+P/4//b/9v/2//b/9//4//n/+v/5//j/9//2//j/+P/4//j/9v/2//b/9v/0
//T/9P/0//b/9v/2//b/9f/0//P/8v/z//T/9f/2//T/9P/0//T/8v/y//L/8v/0//T/
9P/0//L/8v/y//L/8//0//X/9v/4//j/+P/4//r/+v/6//r/+//8//3//v/7//r/+f/3
//j/+P/5//n/9v/1//X/9P/0//L/8f/w//D/8P/z//b/9v/2//b/9f/1//T/8//z//L/
8v/y//L/8v/x//H/8f/y//H/8v/z//D/7//v/+7/7//u/+//8P/w//D/8P/w//D/8P/w
/+//8f/w//D/8P/w/+//7v/u//D/8P/u/+7/7v/v/+//7//t/+3/7f/t//P/8f/w/+7/
7v/r/+n/6f/v//3/EAAiAD4AYQCEAKUAxADeAP4AHwE0ATgBKQEBAcQAcgAaAM7/iv9T
/zj/PP9A/0L/Tf9i/3f/jP+c/6n/tv/B/8b/x//L/9H/1v/a/+D/5//q/+r/6v/s/+v/
7P/s/+7/7v/y//P/9f/2//b/9f/2//X/9//3//f/9//3//f/9//4//f/9v/2//X/+P/5
//r/+//6//r/+f/4//j/+f/5//r//P/8//z//P/7//v//P/9////AAAAAAAA/v///wAA
AQADAAMABAAEAAYABgAIAAkABwAIAAoACwAOAA4AEAARABEAEQASABQAFQAYABgAGQAc
ACAAIwAmACcAKgAtAC4AMQAzADcAOgA8AD4AQABCAEcASQBJAEoATgBPAFAAUgBPAE4A
TgBNAEwATABMAE0ASgBKAEgASABFAEMAPwA9ADwAOQA3ADMALwAsACcAIQAgAB4AGwAZ
ABMADwAMAAgABwAFAAMAAgABAAAA/f/7//j/9//2//X/9f/2//b/9f/z//L/8v/y//H/
8f/w//D/8f/x//D/8P/v/+7/7f/r/+3/7v/u/+//7v/u/+3/7P/r/+v/6//q/+z/7f/u
/+7/7f/s/+v/6v/r/+z/7v/v/+3/7v/u/+7/8P/y//P/9P/1//X/9f/3//b/9f/1//T/
9f/3//j/+f/3//j/+P/3//f/+P/4//j/+f/5//n/+f/5//j/+P/5//v/+//7//v/+f/5
//n/+P/4//n/+f/5//j/+P/4//j/9v/0//T/9P/4//n/+v/7//r/+P/3//b/9v/2//b/
9f/1//X/9f/1//P/8v/y//L/8//z//T/9v/1//P/8v/x//H/8f/x//L/9P/0//P/8P/y
//L/8v/y//P/8//0//T/8v/y//P/9P/2//b/9v/4//v/+//7//v//P/6//r//P/8//z/
/P/8//n/9//2//T/9v/1//P/8//1//b/9//2//L/8P/v/+7/8v/2//n/+v/5//f/8//w
//D/7//v//D/8f/y//L/8f/v/+//7//t/+7/7//w//H/8P/w//D/7v/w//D/8P/w//D/
8P/w//D/7//t/+z/6v/t/+7/8P/x//D/8P/v/+7/7P/s/+z/7f/u/+//8P/x/+7/7f/s
/+v/8v/y//L/7//r/+v/8f/9/w4AJABGAG0AlAC1ANAA7AAOASsBNgE0AR8B8wCqAFIA
/v+0/3L/Qf82/z7/RP9K/1n/bv+D/5T/oP+r/7b/vf/E/8v/1f/b/97/4P/i/+P/5v/q
/+z/7v/v/+7/7v/w//D/8//z//T/9P/3//f/+f/5//j/9//2//X/9v/3//j/+v/4//j/
+f/5//n/+f/5//n/+v/8//3//v/7//v/+v/6//v//P/9//7//////wAAAQAAAAAA///+
/wAAAQACAAMAAgABAAEAAAAAAAAAAgADAAUABgAIAAkACQAIAAkACQALAA0AEAAUABIA
FAATABMAFwAaABwAHgAeACIAJgAoACoAKwAuADAAMwA2ADkAPAA+AD8APgA+AEEAQwBF
AEgARwBGAEYARQBDAEIAQQBBAEAAQAA+AD4AOgA3ADIALwAuACsAKQAlACAAHgAaABUA
EQAOAAoABwAFAAMAAgAAAP3/+f/1//L/8v/y//D/7//u/+3/7P/r/+j/6P/n/+X/6P/o
/+n/6v/o/+f/5f/k/+T/5f/l/+b/5v/m/+b/5f/i/+L/4f/h/+T/5v/n/+j/5P/j/+L/
4P/i/+P/5P/k/+b/5v/m/+b/5v/m/+f/5//q/+z/7f/u/+z/7P/r/+r/7P/t/+7/8f/x
//H/8v/y//D/8f/x//H/8v/0//X/9f/0//T/8//y//X/9f/1//X/9//2//b/9//2//X/
9P/z//X/9f/1//T/8v/z//P/8//0//T/9P/0//T/8v/y//L/8f/x//H/8f/z//L/8v/y
//D/8P/w/+//8P/x//L/8//z//L/8v/y//D/7//v//D/8f/x//L/8//w/+//7v/u//L/
8v/x/+7/8P/w//D/8P/v/+//8P/w//L/8v/z//T/8//y//H/8v/0//X/9v/3//z//v/6
//b/+P/4//j/+P/6//n/+f/4//f/9f/y//H/8v/y//L/8P/x//D/8P/w//D/8v/z//L/
9f/1//P/8v/v/+3/7P/s/+//8P/w/+//7//v/+//7f/t/+3/7f/t//D/8P/w/+7/7f/s
/+v/6v/q/+r/6v/q/+r/6f/p/+j/5v/m/+f/5//p/+r/6v/q/+f/5v/l/+X/5f/l/+X/
5f/l/+X/5f/l/+L/4v/i/+P/4//j/+X/6f/y/wAAFgA3AFwAgwCqAMgA5AAHASIBLAEj
AQcB0gCIAC4A3v+a/1//Nv8q/zT/Ov8//1L/Z/96/4z/mf+i/63/tP+3/7v/w//M/9L/
1v/b/97/3P/a/9z/3//h/+L/5f/m/+n/6f/q/+r/6f/p/+v/6//s/+3/7v/v/+3/7f/t
/+7/8P/w//H/8f/x//H/8f/x/+//8P/w//D/8v/z//P/9P/0//T/9P/0//f/9//4//n/
9//4//j/+P/4//n/+v/7//z//f///wAAAQAAAAEAAQACAAQABwAJAAkACAAJAAkACgAL
AA0AEAASABYAFwAZABoAHAAdAB4AIQAmACsALgAuAC8AMgA0ADcAOgA9AEAARQBHAEcA
SABIAEkASgBMAE0ATgBQAFEATQBMAEsASwBKAEoASABIAEgARwBEAEMAPwA7ADgAMwAw
AC4AKgAlACMAIAAcABkAFgATABEADgAOAAsACAAGAAQAAgD+//v//P/7//r/+f/4//j/
9//1//P/8v/y//L/9P/1//X/9v/z//P/8v/y//L/8v/y//H/7v/u/+3/7f/s/+z/6//q
/+r/6//s/+z/6f/p/+n/6P/p/+r/6//s/+7/7v/v/+//7//w//D/8P/z//T/9P/0//T/
8//y//P/9P/1//f/+P/2//f/9//3//j/+v/7//v//P/+////AAD+//3//P/7//7//v//
/wEAAAD///7//f/+////AAAAAAEAAwAEAAUAAwACAAEAAAABAAAAAQACAAIAAQAAAP//
///+//7//v///wAAAQABAP7//f/8//v//v/+////AAD+//3//f/+//7//f/9//3//v//
/wAAAgABAAAA/v/6//3//v///wAAAwADAAQABAAEAAQAAQACAAQAAgACAAIAAgABAP//
/v/8///////+/////f/8//v/+P/3//b/9v/2//r//v8BAAIAAAD9//j/9P/0//X/9//6
//j/+P/3//X/9f/1//X/8//1//X/9f/1//X/9P/z//D/8v/y//L/8v/w//D/8P/w//L/
8f/x//D/8v/y//P/8//x//D/7v/s/+3/7v/v//H/7//v/+//7//t/+3/7f/t//D/9P/2
//H/7f/t//X/AwAUACoASABvAJYAtQDQAOYAAAEVARwBFAEBAdsAqABiAA4Awv96/zv/
Iv8s/zL/Mv9B/1b/af98/47/of+w/7v/wP/H/8n/zf/S/9j/4P/j/+j/6v/s/+z/6f/s
/+z/7v/u//D/8f/z//T/8//z//X/9f/0//P/8v/x//L/8//0//b/9f/0//T/8//0//X/
9v/3//X/9v/2//b/9v/3//f/+P/6//r/+v/6//r/+f/5//n/+v/8//3//v/8//3//v//
//////8AAAAABAAEAAYABwAEAAQABQAFAAcACAALAA0ADgAPABEAFAATABYAFgAXABoA
HgAhACQAJQAoACsALAAxADMANwA6ADsAPgBBAEQARwBJAEkASgBMAE0ATgBQAE8ATgBO
AE0ATABMAEwATQBLAEoARwBGAEEAPwA7ADkANwA1ADQAMQAtACoAJQAfAB4AHAAZABcA
EgAPAA0ACgAIAAUAAgAAAAEAAAD9//v/+f/3//X/8//z//T/9P/z//P/8v/y//L/8f/x
//D/8P/w//H/8f/y/+//7v/t/+v/6//s/+z/7f/r/+z/7P/s/+3/7f/t/+z/7v/v//D/
8P/v/+7/7f/s/+3/7v/w//H/7//w//D/8P/x//L/8v/y//T/9f/2//n/9//3//j/+P/6
//v/+//7//n/+v/6//n/+f/6//r/+v/9//3//f/9//z/+v/5//n/+//7//v/+//5//n/
+f/4//j/+f/5//n/+v/6//r/+v/6//j/+P/4//n/+f/5//n/9//2//b/9v/2//b/9v/1
//b/9//4//n/+P/2//X/9P/1//X/9v/4//b/9f/1//X/9f/1//X/9v/5//r/+v/4//r/
+v/6//r//v///wEAAgAAAAAA///+//3//P/+//3//f/8//z/+//5//n/+P/4//j/9v/4
//j/+f/6//z//v////7/AAD///z/+v/4//f/9//4//j/+P/3//X/+P/5//r/+f/4//f/
9v/1//j/+P/4//b/9P/0//T/9P/y//L/8v/y//X/9f/2//b/8//y//L/8f/y//T/9f/2
//b/9v/2//f/9v/1//T/8//0//X/9v/3//b/9P/0//X/9f/5/wMAEQAgADYAVgB5AJ4A
vQDSAOgABAEZASABHAEFAd0ApABaAAgAuv90/z3/Jv8s/y7/MP9D/2D/ef+O/6D/rf+4
/8H/xP/H/83/1f/c/+L/6P/r/+7/8P/u//D/7//x//L/9f/2//f/9//4//j/+P/3//j/
9//6//v//P/9//v/+//7//z//P/8//3//f/9//3//f/9//v//P/8//z//f///wAAAgAB
AAAA///+/wEAAQACAAMABQAGAAYABgAFAAUABQAFAAYABwAJAAoACgAKAAwADQANAA4A
EAARABMAFAAXABkAGQAZABoAHAAfACIAIgAjACMAJgAoACoALgAyADYAOAA7AD0AQQBE
AEUASABLAE4AUgBVAFYAWABYAFkAWgBcAFoAWgBbAFsAWgBaAFoAWwBZAFgAVQBUAFIA
UQBOAE0ASQBFAEIAPQA4ADYAMgAtACsAKAAkACEAGwAXABQAEAAPAA0ACwAKAAcABgAD
AAEA/v/9//z/+//7//z//P/7//n/+P/4//j/+P/5//n/+v/3//f/9v/2//b/9v/2//X/
9f/2//b/9//2//b/9f/0//T/9f/2//b/8//z//P/8v/0//T/9P/0//T/9P/1//X/9P/0
//P/8v/1//b/9v/2//X/9f/1//f/9//3//j/+P/6//v/+//7//r/+v/5//f/+v/8//3/
/v/+//3//P/7//3//P/8//3////////////+//3//P/6//v//f/+/////P/8//z//P/8
//r/+v/6//3//f/9//3//P/6//n/+P/5//r/+//7//r/+f/4//f/+f/4//j/+P/5//n/
+v/8//n/9//2//X/9v/3//j/+v/6//r/+f/2//n/+v/7//z//////wAAAAAAAAAAAQAC
AAIABAACAAIAAgACAAEA///+//z//f/9//z//f/9//z/+//4//n/+P/4//j//f8AAAIA
AgABAP//+//4//n/+f/6//z/+v/6//n/9//5//n/+f/3//n/+f/5//n/+P/4//j/9v/3
//j/+f/6//j/+P/4//j/+P/3//f/9v/4//j/+f/5//b/9v/1//T/9f/2//f/+f/4//f/
9v/1//X/9f/1//X/+v/4//j/9//z//X///8NACAAOABcAIEApADBANYA8AAUAS8BOgE4
AR8B8QCuAFgAAgC2/3T/Q/82/z7/Qv9K/13/cv+F/5b/pv+x/7z/xf/M/9H/1f/b/+D/
5P/m/+n/7P/w//T/9v/3//f/9v/3//b/+f/5//r/+v/7//v//f/9//v/+//7//v//P/9
//7/AAD///7//v/9/////////////f/+//7//v/8//3//f/+////AAABAAIAAgABAAEA
AQADAAQABAAEAAQABQAGAAcABQAFAAYABgAKAAoADAANAAwADAANAA0ADwAQABMAFQAW
ABcAGQAcABwAHgAdAB0AIgAmACkALAAtADAAMwA0ADgAOQA8AD4AQwBGAEkATABOAE8A
TgBOAFEAUwBVAFgAVwBWAFYAVQBVAFQAUwBTAFIAUgBQAFAASwBJAEUAQwBBAD8APgA7
ADUAMgAtACcAJQAiAB4AGwAaABcAFQASAA8ACwAHAAQABQAEAAEA///8//v/+v/5//r/
+v/5//f/+f/4//j/+P/2//X/8//y//T/9f/1//b/8//y//H/7//v//D/8P/x//H/8v/y
//L/7//v/+//7v/w//H/8v/y//D/8P/w//D/8P/w//H/8f/z//T/9P/0//T/9P/z//L/
9P/1//b/+f/4//f/9//2//j/+f/5//n/+//8//z/+//5//r/+v/6//z//f/+/////v/8
//v/+//7//v/+//7//v/+//7//r/+P/5//n/+f/5//r/+//8//r/+P/4//j/+f/5//n/
+f/5//j/+P/4//b/9v/2//X/9v/3//j/+f/3//b/9v/2//j/9//3//j/9v/1//X/9f/0
//P/8v/y//X/9v/2//T/9P/0//T/9P/1//X/9v/2//T/9P/1//b/9f/0//P/9P/4//n/
+v/7//z//P/4//j/+v/8//z//P/8//v/+f/4//b/9v/1//P/8//0//T/9P/y/+//7v/u
/+7/9P/4//v//P/5//f/8//w/+7/7f/t/+7/8P/y//P/8//y//H/8P/t//D/8f/y//P/
8//y//H/7v/u/+7/7v/u//D/8P/w//D/7v/t/+3/7P/t/+7/8P/x//D/8P/v/+7/7P/s
/+z/7f/u/+//8P/x//D/7//u/+3/8P/w//D/7//t/+//9f8BAA4AJgBMAHMAmAC7ANYA
8AASAS8BOgE2AR8B8QCsAFYAAgC4/3b/R/86/0L/RP9M/2H/eP+L/5z/pv+x/7r/w//K
/9H/1//b/+D/5P/m/+f/7P/u/+7/8P/1//T/9P/2//b/9f/1//b/9v/5//n/+//7//r/
+f/4//f/+f/5//n/+v/7//z//v////z/+//6//n//P/+////AAD//////v/+//7//v/+
//7//////wAAAQD//wAAAAAAAAIAAwAEAAUAAwADAAQABAAIAAgACgALAAsADAAOAA8A
EAAQABIAEwAWABcAGQAcABwAHgAdAB0AHwAiACQAJgAqAC4AMgA0ADQANQA4ADoAPgBC
AEYASgBKAEsASgBKAE4ATwBQAFIAUgBSAFMAUwBPAE4ATQBNAE4ATgBMAEwARwBFAEEA
PwA+ADsAOQA1ADIAMAAsACcAIQAeABoAFwAVABMAEgAQAAwACQAGAAQAAwACAP///f/+
//3//P/7//j/+P/3//X/9v/2//f/+P/1//X/9P/0//X/9f/0//T/8v/y//L/8f/w//D/
7//v//H/8v/y//L/7//v/+//7v/w//H/8v/y//L/8v/y//L/8P/w//H/8f/y//T/9f/2
//X/9v/2//b/9//3//f/+f/6//v//f/+//3//f/8//v//P/+///////+//7//f/8////
////////AQAAAAAAAQAAAP///v/9//////////7//P/9//3//f/8//z//P/8//7//P/8
//z//P/7//r/+f/6//r/+//8//r/+v/6//n/+f/5//n/+f/7//r/+v/6//n/9//2//b/
9//3//j/+f/3//f/9//4//r/+v/5//b/+P/4//j/+P/4//f/9//2//f/+P/6//z/+//6
//n/+v/9//3//f/9/wIABAACAP7//v/+//7//v8AAP/////+//z/+//5//n/+v/6//r/
+P/5//j/+P/4//j/+v/7//r//f/9//v/+v/2//X/9f/2//f/+P/4//f/9//3//f/9f/z
//P/8//z//X/9v/3//b/9f/0//P/8v/z//T/9f/2//b/9f/1//T/8//y//L/8f/y//T/
9f/2//L/8v/y//P/8//z//P/8//z//P/8//z//L/8v/y//P/8//z//X///8MABoALgBR
AHgAnwDCAN4A/AAhAToBQgE1ARUB4gCaAEIA8v+u/3H/SP8+/0b/TP9R/2D/ef+Q/6D/
rf+4/8P/xv/J/9H/1f/c/+T/6v/t/+7/8v/y//D/8f/z//T/9//4//f/9//4//j/+f/5
//v/+//8//3//v////7//f/8//z//v/+//////////////////3//v/+//7///8BAAIA
BAADAAIAAQAAAAIAAwAFAAcABQAGAAYABgAIAAkACgALAA0ADQAOAA4ADgAOABAAEQAT
ABQAFgAXABgAGAAaABsAGgAbAB0AIAAhACQAJAAlACUAKAAqACwAMAA0ADgAOgA8AD0A
QABCAEQARgBIAEoATgBRAFIAVABVAFUAVQBWAFgAWABZAFkAWABYAFgAWQBXAFYAUwBS
AE8ATQBJAEcAQgA/AD0AOQA4ADYAMgAtACkAJgAiAB8AGwAXABQAEAAOAAsACAAGAAQA
AgD+//v//P/7//r/+f/2//b/9f/z//L/8P/v/+7/7v/v/+//8P/u/+3/6//q/+z/7P/s
/+v/6P/o/+f/5//l/+b/5v/m/+f/5//n/+b/5f/l/+X/5P/m/+b/5v/m/+b/5v/n/+f/
5f/m/+b/5v/q/+z/7f/u/+7/7f/s/+3/6//r/+z/7P/u/+//7//v/+//8P/w/+//8P/y
//P/9P/z//H/7//t//D/8P/x//P/8f/x//H/8f/x//H/8f/w//L/8//z//P/8f/w/+//
7v/w/+7/7v/u/+3/7f/t/+3/7//u/+7/7v/v//D/8f/x//D/7//u/+3/7//u/+7/7v/w
/+//7//w/+//7f/s/+v/7P/t/+7/8P/w/+7/6//m/+r/7P/u//D/7//v//D/8P/w//D/
8f/y//X/9v/3//r/+f/5//f/9P/2//b/9v/2//b/9f/1//T/8v/x/+//7//y//L/8v/w
/+//7v/u/+7/8//2//j/+P/4//f/9P/y//D/7//v//D/8v/0//X/9f/0//P/8v/v/+3/
7f/t/+3/7v/u/+7/7P/u/+7/7v/u//D/8P/w//D/7v/t/+3/7P/s/+z/7f/t/+3/7v/u
/+7/7P/s/+z/7f/u/+//8P/x//D/7//u/+3/8P/y//L/8//z//f///8NABwAMgBUAH0A
ogDBANgA6gAAAQ0BEgEKAfUAzwCYAFAA/v+y/27/N/8i/yj/Lv8y/0f/YP93/4r/mv+n
/7L/vf/C/8n/0//b/+D/4v/m/+n/6v/s/+7/8v/1//b/9v/4//j/9//3//j/+P/7//v/
/f/9//v/+//7//v/+f/5//n/+v/8//z//f/9//v/+//7//v//P/+////AAD+//////8A
AAAAAAAAAAAAAwADAAQABQAEAAQAAwACAAUABwAJAAsACQAJAAoACgAMAAwADgAPABEA
EgAUABUAFQAUABUAFQAXABkAHAAgAB8AIgAiACMAJQAoACoALAAvADQAOQA8ADwAPQBA
AEIARwBKAE0AUABRAFMAUwBUAFYAVwBYAFoAXABcAF0AXQBZAFgAVwBXAFcAWABXAFgA
VQBTAE8ATQBIAEUAQwA/AD4APAA4ADMALwAsACgAJQAkACEAHwAcABkAFQARAA4ADQAM
AAkABwAIAAcABgAFAAMAAgAAAP3////+//7//v/9//3//P/8//v/+//6//r//P/8//z/
+//4//j/9//3//n/+v/6//r/9//3//f/9v/0//X/9v/2//j/+P/4//j/9//2//b/9f/4
//r/+//8//z//P/7//r/+//7//v//f//////AAAAAP3//f/8//v//P/+///////9//7/
/v/+////////////AQAAAAAAAQD+//3//P/7//z//f/+//7//P/9//3//f/8//z//P/8
//7//P/8//z/+v/5//j/9//6//r/+//8//n/+P/3//X/9//3//f/9//4//j/+f/6//n/
9//2//b/+P/3//f/9//1//X/9f/2//j/+P/3//T/+P/4//j/+P/4//f/9//2//f/+P/6
//z/+v/6//r//P/7//v/+//7//z//v8AAAIAAAD+/wAAAAAAAAAAAgABAAEAAAD///3/
+v/5//z//P/8//r/9//2//b/9v/3//r//P/8//3//f/7//r/9v/1//X/9v/5//r/+v/5
//f/9//3//X/9f/1//X/9f/4//j/+P/2//T/9P/0//T/9v/2//b/9v/2//X/9f/0//L/
8v/z//P/9f/2//b/9v/y//L/8v/z//X/9f/1//X/9f/1//X/9f/2//b/+P/5//n/+f/9
/wcAFAAkAEAAZQCIAK8AzgDkAAIBIwE0ATYBKwENAdgAkAA+APD/pv9l/zz/Nv8+/z7/
S/9m/3//kv+g/63/uP+//8T/y//R/9n/4P/k/+b/6//u/+7/7v/w//X/+P/4//r/+v/5
//n/+v/6//v/+//9//3//f/9//3//f/7//v/+//8//3//v8AAAEA///////////9//7/
/v/+/wAAAQABAAIAAgACAAIAAgADAAMABAAFAAQABAADAAIAAwAFAAcACQAJAAkACgAK
AAsACgALAAsADAAOABEAEwASABIAFAAVABYAFwAZABwAHQAgACAAIQAjACYAKAAqAC4A
MgA2ADgAOQA5ADsAPABAAEQASABMAE8AUQBRAFIAUgBTAFQAVgBXAFgAWgBbAFcAVgBV
AFUAVgBWAFQAVABTAFEATQBLAEYAQwBBAD0AOwA6ADcAMwAtACoAJgAjACAAHQAbABgA
FgATABAADgAMAAoABgADAAMAAwADAAMAAQAAAP7/+//7//r/+v/6//n/+f/4//j/9f/1
//T/9P/2//b/9v/1//L/8v/x//H/8f/y//L/8v/z//P/8//y//H/8f/x//D/8f/y//P/
9P/z//L/8v/x//P/9P/0//T/8//0//T/9P/z//P/8//1//b/9//5//r/+f/5//j/9//5
//r/+v/5//v//P/8//z/+v/5//j/9//6//r/+//9//z/+//6//n/+f/5//n/+P/4//n/
+f/5//f/9v/1//T/9f/0//X/9v/2//X/9P/z//P/8v/y//L/9P/0//T/8//y//H/8P/v
//D/8P/x//L/8f/v/+7/7v/w/+//7//v/+//7//v//D/8f/w/+7/6v/u/+7/7v/u/+3/
7f/u/+7/7v/u/+//8P/y//L/8v/0//T/8//y//H/8v/0//b/+P/6//n/+P/2//b/9v/2
//f/9//4//j/9//1//L/8f/0//T/9P/y/+//7v/u/+7/8//2//j/+P/4//f/9P/y/+//
7f/s/+z/7v/w//H/8f/v/+//7//t/+v/6//r/+v/7f/u/+//7v/s/+z/7P/s/+7/7v/u
/+7/7v/t/+3/7P/q/+r/6//r/+3/7v/u/+7/7P/s/+z/7f/t/+3/7f/t/+//7//v/+//
7v/u/+7/7//t//H/9f8BAA4AJABCAGkAkAC1ANIA7AAOASkBOAE2AR8B9wC2AGQAEADE
/4D/S/82/zz/QP9E/1f/bv+D/5b/ov+r/7T/u//A/8f/z//V/9r/4P/k/+X/5v/m/+b/
6v/t//D/8P/y//L/8f/x//L/8v/x//H/8//z//X/9f/1//X/8//z//P/9P/1//b/+P/5
//j/9//2//X/9//4//j/+P/4//n/+f/6//j/+P/4//j/+v/7//3////+//7//f/8//7/
//8AAAEAAwADAAQABAAFAAQABQAFAAYACAALAA0ADAAMAA4ADwASABMAFQAYABkAHAAc
AB0AHQAgACIAJAAmACoALgAwADAAMQA0ADYAOwA+AEEARABHAEkASQBKAEoASwBMAE4A
UABQAFEAUQBPAE4ATQBNAEoASgBIAEgARgBFAEIAQQA8ADkANwAzADEAMAAtACkAJQAi
AB4AGwAYABUAEwAQABAADQAKAAgABgAEAAAA/f/9//3//f/9//r/+v/5//f/+f/4//j/
+P/3//f/9v/2//P/8//y//L/9P/0//T/8//y//L/8f/x/+//8P/w//D/8f/x//H/8P/v
/+//7//u/+//8P/x//L/8P/w//H/8f/z//T/9P/0//X/9v/2//b/9f/1//X/9//7//v/
/v/+/w==
         </WaveFormData>
      </LeadData>
      <LeadData>
         <LeadByteCountTotal>10000</LeadByteCountTotal>
         <LeadTimeOffset>0</LeadTimeOffset>
         <LeadSampleCountTotal>5000</LeadSampleCountTotal>
         <LeadAmplitudeUnitsPerBit>4.88</LeadAmplitudeUnitsPerBit>
         <LeadAmplitudeUnits>��V</LeadAmplitudeUnits>
         <LeadHighLimit>2147483647</LeadHighLimit>
         <LeadLowLimit>268435456</LeadLowLimit>
         <LeadID>V4</LeadID>
         <LeadOffsetFirstSample>0</LeadOffsetFirstSample>
         <FirstSampleBaseline>0</FirstSampleBaseline>
         <LeadSampleSize>2</LeadSampleSize>
         <LeadOff>FALSE</LeadOff>
         <BaselineSway>FALSE</BaselineSway>
         <ExcessiveACNoise>FALSE</ExcessiveACNoise>
         <MuscleNoise>FALSE</MuscleNoise>
         <LeadDataCRC32>445215409</LeadDataCRC32>
         <WaveFormData>
9P/0//T/9P/1//b/9//4//r/+v/6//r/+//8//3//v8AAAAAAAAAAAAAAAAAAAAAAgAC
AAIAAgAAAAAAAAAAAAIAAgACAAIAAgACAAIAAgACAAIAAgACAAQABAAEAAQABAAEAAQA
BAAGAAYABgAGAAYABgAGAAYABwAIAAkACgAKAAoACgAKAAsADAANAA4AEAAQABAAEAAS
ABIAEgASABQAFgAYABoAGwAcAB0AHgAhACIAIwAkACYAKAAqACwALgAwADIANAA2ADgA
OgA8AD8AQABBAEIAQwBEAEUARgBIAEgASABIAEYARgBGAEYARgBGAEYARgBEAEIAQAA+
ADwAOgA4ADYAMgAwAC4ALAAoACYAJAAiAB4AHAAaABgAFgAUABIAEAANAAwACwAKAAgA
CAAIAAgABQAEAAMAAgAEAAQABAAEAAQABAAEAAQAAgACAAIAAgAAAAAAAAAAAP///v/9
//z//P/8//z//P/8//z//P/8//z//P/8//z//v/+//7//v/8//z//P/8//3//v///wAA
AAAAAAAAAAD+//7//v/+////AAABAAIAAgACAAIAAgACAAIAAgACAAIAAgACAAIAAAAA
AAAAAAAAAAAAAAAAAAAAAAAAAAAAAgACAAIAAgAAAAAAAAAAAP7//v/+//7//v/+//7/
/v/+//7//v/+//7//v/+//7//v/+//7//v/8//z//P/8//7//v/+//7//f/8//v/+v/6
//r/+v/6//r/+v/6//r/+P/4//j/+P/6//r/+v/6//j/+P/4//j/+P/4//j/+P/2//b/
9v/2//j/+P/4//j/+v/6//r/+v/8//z//P/8//3//v///wAAAgACAAIAAgABAAAA///9
//7///8AAAEA/f/9//7//v/+//z//P/5//f/9//6//z/AAAAAP///f/8//r/+f/5//j/
9//2//X/9//3//f/9//3//b/9f/1//P/8//z//P/8//z//P/8//y//L/8//z//L/8v/y
//L/8P/w/+//7//v/+//7//v/+//7//v/+7/7v/v/+//7//v/+//7//v//H/7//t/+v/
6v/m/+D/3P/d/+T/7//8/xAAKwBKAG0AkgC5AOkAGAE8AUsBSAEwAQIBvgB6AEIAEwDu
/9f/0P/J/8D/u/+7/7//w//J/8//1P/W/9j/2f/Z/97/4P/h/+P/5v/n/+f/5//n/+f/
6f/q/+r/6//r/+z/7f/u/+7/7v/u/+7/7//v/+//7//t/+7/7//w/+7/7f/t/+3/7v/v
//D/8f/x//H/8P/w/+//8P/w//L/8P/w//H/8v/y//H/8f/x//L/8v/z//P/8f/y//P/
8//1//b/9v/2//b/9v/2//X/9//4//r/+//7//z//f/9//z//v///wAAAQACAAMABAAF
AAgACQAKAA8AEQATABUAFQAXABcAGQAaABwAHwAhACQAJgAnACcAJwApACoALAAsACwA
LQAtAC0ALQAtAC0ALQAtACwAKgAnACcAJwAmACEAHgAdABoAGAAWABMAEAAQAA8ACwAK
AAgABAACAAEAAQD9//z/+//3//X/9f/0//P/8v/w/+//7//u/+7/7f/s/+z/7P/s/+z/
7P/s/+z/6f/p/+n/6f/p/+j/6P/o/+n/6f/p/+n/5//n/+f/5//n/+f/5//n/+j/6P/o
/+j/5v/m/+f/5//n/+f/5//n/+b/5v/m/+b/5//o/+r/6//q/+r/6f/o/+n/6f/p/+n/
6//s/+z/7P/s/+z/6//r/+v/6v/q/+r/6v/q/+r/6v/s/+z/7f/t/+7/7v/u/+7/7P/s
/+z/6//r/+z/7P/s/+r/6f/p/+n/6f/p/+j/6P/p/+r/6v/r/+n/6f/p/+n/5//n/+f/
5//n/+f/5//n/+X/5f/l/+X/5//n/+f/5//k/+T/5P/k/+b/5v/n/+f/5//n/+b/5v/l
/+j/6P/o/+f/5//n/+f/5v/o/+j/6f/q/+v/7P/t/+//7//v//D/8//z//T/9P/y//L/
8v/y//D/7//v/+//7//v/+3/7f/w//D/8P/u/+z/6f/p/+n/7P/u//D/8P/v/+3/6v/o
/+f/5//n/+f/5//n/+f/5//n/+f/5//m/+X/5f/l/+X/4//j/+P/4//l/+X/5P/k/+T/
4//h/+D/4v/i/+L/4v/h/+H/4f/h/+H/4f/h/+H/3//e/97/3//h/+H/4f/h/+H/4f/h
/+H/4//h/97/2P/S/9D/0f/a/+X/9P8KACkASgBtAI4AtQDnABIBLAExASgBCgHSAIwA
UAAcAPH/1P/H/8T/v/+2/7H/sf+3/7v/wf/H/8r/zv/Q/9P/0//W/9j/2//b/9z/3f/f
/+H/4f/h/9//4P/g/+H/4//k/+X/5v/k/+T/5P/k/+X/5f/l/+X/5f/m/+f/6P/o/+f/
5//n/+f/5//n/+f/6f/p/+j/6P/n/+j/6P/q/+j/6P/p/+r/6v/p/+n/6f/q/+r/6//r
/+r/6v/q/+n/6f/q/+r/6v/p/+r/6//r/+v/7P/u/+//7f/u/+//7//w//L/8//0//P/
9P/1//b/9//6//v//P/+////AAABAAUABwAHAAkACgAMAA8AEQATABQAFAATABUAFwAY
ABoAGQAYABgAFwAVABUAFQAVABUAFQAUABIADwAPAA8ADgALAAgABwAEAAAA/v/7//j/
9v/1//H/8P/u/+r/6P/n/+X/4f/g/9//3//d/93/3P/b/9r/2P/X/9f/1v/W/9X/1v/W
/9b/1v/U/9T/1P/U/9X/1f/V/9X/0//S/9L/0v/T/9P/0//T/9P/0//T/9P/0f/R/9H/
0f/S/9L/0v/S/9L/0v/T/9P/1f/V/9X/1f/W/9b/1v/W/9T/1P/V/9X/1f/W/9b/1v/X
/9f/1//X/9f/2P/Y/9j/1//Y/9j/2f/Z/9j/2P/Y/9r/2v/a/9r/2P/Y/9n/2f/Y/9j/
2P/Y/9b/1v/W/9X/1f/W/9b/1v/Y/9f/1//X/9X/1f/U/9T/1v/W/9X/1f/U/9P/0v/R
/9P/0//T/9P/0//T/9P/0//R/9H/0f/R/9H/0f/R/9H/0P/Q/9D/0P/Q/9D/0f/R/9P/
0//S/9L/0v/U/9P/0v/T/9P/0//T/9L/1P/U/9X/1f/V/9X/1f/Y/9n/2v/c/9//3//e
/9z/3P/c/9z/3P/a/9n/2f/Z/9n/2f/X/9f/2v/a/9r/2P/Y/9X/1f/V/9b/2P/a/9r/
2//Z/9b/1P/S/9H/0P/P/9H/0f/R/9H/z//P/8//zv/N/83/zf/N/8v/y//L/8v/y//L
/8r/yv/L/8v/yv/K/8j/yP/I/8j/x//H/8f/x//H/8f/x//H/8X/xP/E/8X/xf/F/8X/
xf/D/8P/w//D/8P/w//C/77/uv+2/7P/tP+5/8T/1P/p/wYAKQBMAG8AkwDCAOoA/QAC
AfYA1ACaAFgAIADx/8z/sf+m/6f/ov+b/5f/mf+d/6H/p/+s/7D/tP+1/7P/uP++/7//
v//C/8P/w//D/8P/xf/F/8b/xv/H/8n/yv/L/8z/zP/M/8z/zP/N/83/zf/N/83/zv/P
/9D/0P/P/8//z//P/8//z//P/9H/0f/Q/9D/z//Q/9D/0v/S/9L/0//U/9T/0//T/9P/
1P/U/9X/1f/X/9j/2f/Z/9n/2v/a/9r/2//c/93/3f/f/+D/4v/j/+P/5P/l/+X/6P/q
/+v/7P/t/+7/7//w/+//8v/z//T/9//5//v//f///wEAAQADAAYACAALAA0ADgAQABEA
EQAVABcAGAAaABwAHAAdAB0AGwAbABsAGwAdAB0AHAAaABkAGQAZABgAFwAUABMAEAAM
AAoABwAEAAQAAwD///7//v/6//j/9//1//H/8P/v/+v/6f/p/+j/5//m/+T/4//l/+T/
5P/j/+L/4v/i/+L/4//k/+X/5v/j/+P/4//j/+X/5P/k/+T/4f/h/+H/4f/f/9//3//f
/+D/4f/i/+P/4P/g/+D/4P/i/+L/4//j/+P/4//j/+P/5v/m/+b/5v/m/+b/5//n/+X/
5v/m/+b/6P/p/+r/6//q/+r/6f/o/+z/7v/v//H/7//u/+7/7v/s/+z/7P/s/+3/7v/w
//H/7//u/+3/7P/t/+7/7//v//D/8v/z//T/9P/z//P/8//1//X/9P/0//P/8v/w/+//
8f/x//H/8f/z//P/8//z//P/8//z//P/9f/1//X/9f/1//X/9f/1//T/9P/0//T/9P/0
//X/9f/1//X/9P/0//X/+P/4//j/+v/7//z//f8CAAIAAAD//wAA///+//3//P/+//3/
/f/9///////9//3//P/8//z/+v/6//f/9//3//v//v8BAAIAAAD9//n/9v/1//X/9f/1
//f/9//3//f/9v/1//T/8v/y//P/9P/1//P/8//z//P/8f/x//D/8P/x//H/8P/w//L/
8v/y//L/8//z//P/8//w/+//7v/t/+7/7v/v//H/8//z//P/8//y//H/8P/v//P/8//w
/+r/5P/i/+f/7v/7/woAIgBBAGgAkQC6AOcAHQFQAXABfQF6AWIBNAHuAKAAXAAfAOr/
zf/G/7//tP+x/7P/tf+5/7//y//Y/9z/2v/d/93/3v/g/+f/7f/u//H/8f/x/+//7f/w
//L/8//1//P/9P/1//b/9v/2//b/9v/1//X/9f/1//X/9v/3//j/+P/3//f/9//5//n/
+f/5//j/9//1//T/9//4//j/+v/4//j/+f/6//r/+f/5//n/+v/6//v/+//7//z//f/9
//3//v/+//7/AAACAAQABQADAAQABgAHAAcACAAJAAkACAAKAAsADAAOABAAEgAUABUA
GAAZABoAGwAdAB8AIQAkACcAKAArACwALgAxADMANgA4ADkAOQA7AD0APgBAAEIAQgBD
AEMAQQBBAEEAQQBAAD8APQA6ADsAOwA7ADoAOQA2ADUAMgAsACoAJwAkACIAIQAdABwA
GgAWABQAEwAPAAsACgAJAAcABQAFAAQABQAEAAIAAQADAAIAAgABAP7//v/+//7//v/+
//7//v/9//3//f/9//v/+v/6//r/+f/5//n/+f/7//v/+//7//3//f/9//3//P/8//z/
/P/8//z//f/9///////////////+//3//P/9//7/AAABAAMABAAEAAQABQAFAAUABQAF
AAYABgAGAAUABgAGAAcABwAGAAYABgAIAAgACAAIAAYABgAHAAcABgAGAAYABgAEAAQA
BAADAAUABgAGAAYABAADAAMAAwAFAAUABAAEAAQABAADAAMAAQABAAEAAQABAAEAAQAB
AAMAAwADAAMAAQABAAEAAQADAAMAAwADAAAAAAAAAAAAAwAEAAYABwAHAAcABgAGAAcA
CgAKAAoADAANAA4ADwAQAA4ADAAMAAwADAAOAA0ADQANAA0ADQALAAsADgAOAA4ADAAO
AAsACwALAAwADgAQABAAEQAPAAwACgAIAAcABgAFAAcABwAHAAcABwAHAAcABgAFAAUA
BQAFAAUABQAFAAUAAwADAAIAAgADAAMAAgACAAIAAgACAAIAAQABAAEAAQADAAMAAwAD
AAUABAAEAAUAAwADAAMAAwAFAAUABQAFAAUABQACAP7/+P/4//v/AgANAB4AOABZAIAA
qwDSAAEBOwFwAZIBowGgAYYBUgEGAbYAbgAvAPz/3//S/8n/wP+//8X/y//R/9f/3//k
/+b/6P/p/+v/7v/y//X/9f/2//f/+f/7//v//f///wAAAAABAAAAAAAAAAAAAgACAAIA
AgAFAAUABQAFAAMABAAFAAYABgAFAAUABQADAAMAAwADAAUABQAEAAQABQAGAAYACAAE
AAQABQAGAAgABwAHAAcABgAGAAcABwAHAAgACQAJAAsADAAMAAwADQAOAA8ADwANAA4A
EAARABMAFAAVABUAFgAYABkAGgAbABwAHQAeAB8AIgAjACQAKQArAC0ALwAxADMAMwA1
ADoAPAA/AEEAQgBEAEUARQBHAEkASgBMAE4ATgBPAE8ATQBNAE0ATQBPAE8ATgBMAEsA
SwBLAEoARgBCAEAAPAA6ADgANQAyAC4ALQApACgAJAAgAB4AHQAdABkAGAAXABMAEQAR
ABAADwAOAAwACwALAAoACgAJAAoACgAKAAoACgAKAAoACgAHAAcABwAHAAcABgAGAAYA
BwAHAAcABwAHAAcABwAHAAkACQAJAAkABgAGAAYABgAIAAgACQAJAAcABwAHAAcABwAG
AAUABAAGAAYABwAHAAcACAAIAAgACQAJAAkACQAHAAgACAAIAAcACAAIAAkACwAKAAoA
CgAKAAoACgAKAAwADAANAA0ADAAMAAwADAAMAAwADAALAAsADAAMAAwADAALAAsACwAL
AAsACgAKAAoACgAJAAkACQAJAAkACQALAAsACwALAAkACQAJAAkACQAJAAkACQAJAAkA
CQAJAAgACAAIAAgACAAIAAkACQALAAsACgAKAAsADgAOAA4ADwAPAA8ADwASABQAFAAV
ABUAFAASABIAEgASABAADwAPAA8AEQARAA8ADwAQABAAEAAOAA4ACwALAAsADgAQABIA
EgARAA8ADAAKAAsACwALAAsACQAJAAkACQALAAsACwAKAAcABwAHAAcACQAJAAkACQAJ
AAkACAAIAAkACQAIAAgACAAIAAgACAAHAAcABwAHAAcABwAHAAcABwAGAAYABwAFAAUA
BQAFAAUABQAFAAUABQADAAAA/P/2//b/+f8CAA8AIAA6AFkAfAChAMQA8QAnAVYBcgF7
AXIBUAEUAcwAiABOAB0A+P/n/+L/2//S/8//0f/V/9n/4f/n/+r/7P/u/+//8f/0//j/
+//7//z//f//////AQABAP//AAAAAAEAAQACAAMABAACAAIAAgACAAUABQAFAAUABQAG
AAcACAAGAAUABQAFAAcABwAHAAcABQAFAAQABAAHAAgACAAKAAgACAAJAAoACAAHAAcA
BwAKAAoACwALAAsADAANAA0ADQAOAA4ADgAPABAAEQARAA8AEAASABMAFQAWABcAFwAW
ABgAGQAaABsAHAAdAB4AHwAiACMAJAAnACkAKwAtAC8AMQAxADMANgA4ADsAPQA+AEAA
QQBBAEUARwBIAEoASgBKAEsASwBNAE0ATQBNAEsASwBKAEgARwBHAEcARgBDAEAAPwA8
ADgANgAzADAALAArACcAJgAkACAAHgAdAB0AGQAYABcAFQATABMAEgAPAA4ADAALAA0A
DAAMAAsACgAKAAoACgAIAAgACAAIAAkACQAJAAkABwAGAAYABgAHAAcABwAHAAUABQAF
AAUAAwADAAMAAwADAAQABQAGAAQABAAFAAUAAwADAAMAAwAEAAQABAAEAAQABAAFAAUA
BQAGAAYABgAFAAUABQAFAAYACAAJAAoACQAKAAoACwALAAoACgAKAAwADAAMAAwACwAK
AAoACQAIAAgACAAIAAgACAAIAAcABwAIAAgACAAIAAcABwAHAAcABwAGAAYABgAGAAUA
BQADAAMAAwADAAUABQAFAAUAAwADAAMAAwADAAMAAwADAAUABQAFAAUAAgACAAIAAgAC
AAIAAwADAAMAAwACAAIAAgAEAAMAAgADAAMAAwADAAMABAADAAMAAwADAAMAAwAGAAcA
CAAKAAsACQAIAAoADAAKAAoACgAKAAkABwAGAAUABQAFAAMAAwACAAIAAgAAAAIA////
////BAAGAAgACAAFAAMAAAD+//3//f/9//3//f/9//3//f/9//3//f/8//3//f/9//3/
+//7//v/+//9//3//P/8//v/+//6//r//P/8//z//P/9//3//f/9//z/+//6//n/+//6
//r/+//7//v/+//7//v/+//7//v/+//7//b/8P/q/+r/7f/0////DgAqAEcAaACLALAA
2QALATYBTgFXAUwBKgHwAKwAcAA6AA8A8P/h/97/1//O/8v/zf/R/9X/2//h/+T/5v/o
/+v/6//s/+7/7//x//L/9f/3//X/9f/3//X/9v/2//f/9f/2//f/+P/4//j/+P/4//f/
9//3//f/9//4//n/+v/6//n/+f/5//f/9//3//f/+f/5//j/+P/3//j/+P/6//j/+P/5
//r/+v/5//n/+f/8//z//f/9//v//P/9//3/+//8//z//P///wAAAQABAP//AAACAAMA
BQAGAAcABwAGAAgACQAKAAsADAANAA4ADQAQABEAEgAVABcAGQAbAB0AHwAfACEAJAAm
ACkAKwAtAC4ALgAtADEAMwA0ADYANgA2ADcANwA1ADUANQA1ADUANQA0ADIAMQAxADEA
MAAvACwAKwAoACIAIAAdABoAFgAVABEAEAAQAAwACgAJAAcAAwACAAEA///9//3//P/7
//r/+P/3//f/9v/2//X/9P/0//T/9P/0//T/9P/0//P/8//z//P/8f/w//D/8P/x//H/
8f/x//H/8f/x//H/7//v/+//7//w//D/8P/w/+7/7v/v/+//7//v/+//7//y//L/8v/y
//D/8P/x//H/8//0//T/9P/1//X/9f/1//P/9P/0//T/9//4//j/+f/4//b/9f/0//X/
9v/3//j/9v/2//f/9//2//b/9v/2//b/9v/2//X/9f/2//b/9v/0//P/8//z//P/8//y
//L/8v/y//H/8f/x//H/8f/x//H/8f/x//H/7//v/+//7//v/+//7//v/+3/7f/t/+3/
7v/u/+7/7v/s/+z/7f/t/+//7//u/+7/7v/w/+//7v/v/+//7//v/+7/8P/w//H/7//v
/+//7//w//H/8v/0//X/9//2//T/9P/0//T/9P/2//X/9f/1//P/8//x//H/9P/0//T/
8v/w/+3/7f/t/+//8P/x//D/8f/v/+z/6v/p/+n/6f/p/+n/6f/p/+n/5//n/+f/5v/n
/+f/5//n/+f/5//n/+f/5f/l/+T/5P/n/+f/5v/m/+b/5v/m/+b/4//j/+P/4//l/+X/
5f/l/+X/5P/k/+X/5f/l/+X/5f/l/+X/5f/l/+X/5f/k/+L/3P/W/9X/2v/j/+7//v8X
ADYAWQB8AJ0AxwD6ACIBNQE2ASYBBAHKAIYATAAdAPb/2f/K/8v/xv+9/7f/uf/B/8P/
yf/Q/9T/1P/V/9n/2v/c/9//4//i/+X/5//n/+X/5f/n/+j/6P/p/+j/6P/o/+j/6v/q
/+r/6v/r/+v/6//r/+n/6v/r/+z/7v/t/+3/7f/t/+3/7f/t/+v/6//q/+r/6//s/+z/
7v/u/+7/7//w//L/8f/x//H/8f/w//D/7//w//L/9P/1//P/9P/0//T/9v/4//r/+//7
//z//v//////AAABAAEAAgAEAAUABgAGAAYABgAGAAkADAANAA4AEwAVABcAGQAZABsA
GwAdAB4AIAAjACUAKgAsAC0ALQAtAC8AMAAyADMANAA2ADcAOQA5ADkAOQA3ADcANgA0
ADIAMQAwAC4AKQAmACUAIgAhACAAHgAcABoAGQAVABQAEgAOAAwACwAIAAMAAQD///7/
/f/+//7/+//6//j/9//1//T/9P/z//D/8P/w//D/7v/u/+7/7v/v/+//7//v//H/8P/w
//D/7v/t/+z/6//r/+v/6//r/+v/6//r/+v/6P/o/+j/6P/o/+j/6f/p/+v/6//r/+v/
6v/q/+r/6v/s/+z/7f/t/+3/7v/u/+7/7f/t/+3/7f/v//D/8P/w//H/8v/y//P/8//y
//L/8v/w//D/8P/w//L/8v/z//P/8v/y//L/8v/y//L/8v/x//P/9P/0//T/8v/x//H/
8f/x//H/8P/w/+7/7v/t/+3/8P/x//L/8//z//P/8//z//L/8f/w/+//8f/x//H/8f/x
//H/8f/x//D/8P/w//D/8v/y//P/8//x/+//7P/q/+7/8v/z//T/8//z//P/8//0//b/
9v/3//n/+f/5//n/+//9//3//v/8//z//P/8//z/+//7//v/+//7//n/+f/6//r/+v/4
//j/9f/1//X/+v/8//7//v/9//v/+P/2//P/8//z//P/9f/1//X/9f/1//X/9f/0//H/
8f/x//H/7//v/+//7//w//H/8f/y//P/8//y//L/8v/y//L/8v/z//P/8//z//P/8//z
//P/9f/0//T/9f/1//X/9f/1//f/9//3//f/+f/3//T/7P/o/+b/6//2/wMAFAAwAFUA
egClANAA/QAzAWQBiAGZAZYBegFIAfwArABmACUA8P/T/8j/v/+0/7X/uf+9/8P/yf/R
/9r/3v/e/+H/5//s/+z/7//x//T/9f/1//f/9//5//v//P/8//3/+//8//3//v8AAAAA
AAAAAP///////////f/+////AAACAAEAAQABAAEAAQABAAEAAQABAAAAAAD//wAAAAAC
AAEAAgAEAAYABgAFAAUABQAIAAgACQAJAAsADAANAA0ADQAOAA4ADgAPABAAEQARAA8A
EAASABMAFQAWABcAFwAaABwAHQAeAB8AIAAhACIAIwAmACcAKAArAC0ALwAxADQANwA4
ADsAPAA+AEEAQwBGAEgASQBJAE0ATwBQAFIAVABUAFUAVQBTAFMAUwBTAFUAVQBUAFIA
UQBRAFEAUABNAEoASQBGAEMAQgBAAD4APAA7ADcANgAyAC4ALAArACkAJQAkACMAIwAh
ACEAIAAfAB4AHAAbABkAGAAYABcAFAAUABQAFAAWABYAFgAWABUAFQAVABUAFQAUABQA
FAAVABUAFQAVABMAEwATABMAEQARABEAEQAQABAAEAAQABAAEAARABEAEQARABEAEQAU
ABQAFAAUABIAEgATABMAEwAUABQAFAAVABUAFQAVABMAFAAUABQAFQAWABYAFwAVABQA
FAAUABYAFgAWABYAFgAWABcAFwAWABYAFgAWABYAFgAWABUAFQAWABYAFgAYABcAFwAX
ABcAFwAWABYAFAAUABMAEwAVABUAFQAVABMAEwATABMAFQAVABUAFQAVABUAFQAVABMA
EwATABMAEgASABIAEgASABIAEwATABQAFQAVABYAFgAYABcAFgAVABUAFQAVABYAGAAY
ABkAGQAZABkAGQAbABsAGwAcAB4AHwAfACAAIAAgACAAIAAgACAAIAAfAB8AHwAfAB8A
HQAdAB4AHgAeABwAGgAXABcAFwAaABwAHgAeAB8AHQAaABgAFwAXABcAFwAXABcAFwAX
ABcAFwAXABYAFQAVABUAFQATABMAEwATABUAFQAUABQAFQAVABQAFAAUABQAFAAUABMA
EwATABMAEwATABMAEwATABIAEgATABMAEwATABMAEwATABMAEwAVABUAEgAQAAoABAAF
AAoAEwAgADYAUwByAJkAwADnABcBTgF2AYkBjgF+AVQBEgHIAIgAUQAiAAMA9P/v/+T/
3f/f/+X/6f/t//X/+v/6//z///8BAAQACgALAAsADgAPAA8AEQATABMAEwAUABQAFQAV
ABYAFwAYABgAGAAYABgAFwAXABcAFwAZABoAGwAcABwAGwAbABsAGQAZABkAGQAbABsA
GgAaABkAGgAaABwAGwAcAB4AIAAeAB0AHQAdAB4AHgAfAB8AIQAiACMAIwAhACIAIgAi
ACUAJgAnACcAJQAmACgAKQArACwALQAtAC4AMAAxADIAMQAyADMANAA3ADoAOwA8AD8A
QQBDAEUARQBHAEcASQBOAFAAUwBVAFYAWABZAFkAWwBdAF4AYABiAGIAYwBjAGMAYwBj
AGMAZQBlAGQAYgBhAGEAYQBgAF8AXABbAFgAVgBUAFEATgBKAEkARQBEAEIAPgA8ADsA
OQA1ADQAMwAxAC8ALwAuAC0ALAAqACkAKQAoACgAJwAmACYAJgAmACQAJAAkACQAIwAj
ACMAIwAjACIAIgAiACEAIQAhACEAIQAhACEAIQAhACEAIQAhACAAIAAgACAAIAAgACEA
IQAfAB8AHwAfACIAIgAiACIAIQAgACAAHwAgACIAIwAkACUAJQAlACUAIwAkACQAJAAl
ACYAJgAnACcAJgAmACYAJgAmACYAJgAkACQAJQAlACYAJgAmACYAJAAkACQAIwAjACQA
JAAkACQAIwAjACMAIwAjACIAIgAiACIAIQAhACMAIwAjACMAIwAjACMAIwAhACEAIQAh
ACMAIwAjACMAIQAhACEAIQAiACIAIgAiACAAIAAhACEAIQAhACAAIAAfACIAIgAiACMA
IwAjACMAIgAkACQAJQAlACUAJQAlACYAJwAoACoALQAtACwALAAuAC4ALgAwADAAMAAw
AC4ALQAtAC0ALQAtACsAKwAsACwALAAqACoAJwAnACcAKgAsAC4ALgAtACsAKAAmACMA
IwAjACMAJAAlACYAJwAnACcAJwAmACUAJQAlACUAJwAnACcAJwAnACcAJgAmACUAJQAk
ACQAJgAmACYAJgAnACcAJwAnACcAJwAnACcAJwAmACYAJwAnACcAJwAnACcAJwAnACcA
JwAnACYAIgAcABgAGwAiAC0APABQAG0AkAC1ANoAAQExAV4BegGFAX4BYgEwAewArAB0
AEcAJgATABAACwACAP3//f8BAAUACQANABIAFgAYABkAHQAeACAAIwAjACQAJQAlACcA
KQArACkAKgAqACsAKwAsAC0ALgAuAC4ALgAuAC8ALwAvAC8ALQAuAC8AMAAyADEAMQAx
ADEAMQAxADEAMwAzADIAMgAxADIAMgA0ADQANAA1ADYAOAA3ADcANwA2ADYANwA3ADkA
OgA7ADsAOwA8ADwAPAA9AD4APwA/AD8AQABCAEMAQwBEAEUARQBHAEoATABOAE0ATgBP
AFAAUQBUAFUAVgBZAFsAXQBfAGEAYwBjAGUAaABqAG0AbwByAHQAdQB1AHcAeQB6AHwA
fAB8AH0AfQB/AH8AfwB/AH0AfQB8AHoAewB7AHsAegB5AHYAdQByAG8AbgBsAGoAZgBl
AGEAYABgAFwAWgBZAFcAUwBSAFEATwBNAE0ATABNAEwASgBJAEkASABIAEcASABIAEgA
SABGAEYARgBGAEUARQBFAEUARwBGAEYARgBFAEUARQBFAEcARwBHAEcARQBFAEUARQBG
AEYARgBGAEYARgBHAEcARwBHAEcARwBKAEoASgBKAEoASgBLAEsASwBMAEwATABPAE8A
TwBPAA==
         </WaveFormData>
      </LeadData>
      <LeadData>
         <LeadByteCountTotal>10000</LeadByteCountTotal>
         <LeadTimeOffset>0</LeadTimeOffset>
         <LeadSampleCountTotal>5000</LeadSampleCountTotal>
         <LeadAmplitudeUnitsPerBit>4.88</LeadAmplitudeUnitsPerBit>
         <LeadAmplitudeUnits>��V</LeadAmplitudeUnits>
         <LeadHighLimit>2147483647</LeadHighLimit>
         <LeadLowLimit>268435456</LeadLowLimit>
         <LeadID>V5</LeadID>
         <LeadOffsetFirstSample>0</LeadOffsetFirstSample>
         <FirstSampleBaseline>0</FirstSampleBaseline>
         <LeadSampleSize>2</LeadSampleSize>
         <LeadOff>FALSE</LeadOff>
         <BaselineSway>FALSE</BaselineSway>
         <ExcessiveACNoise>FALSE</ExcessiveACNoise>
         <MuscleNoise>FALSE</MuscleNoise>
         <LeadDataCRC32>3759960029</LeadDataCRC32>
         <WaveFormData>
+v/6//r/+v/6//r/+v/6//r/+v/6//r/+//8//3//v/8//z//P/8//7//v/+//7//v/+
//7//v/+//7//v/+/wAAAAAAAAAA/v/+//7//v8AAAAAAAAAAAAAAAAAAAAAAgACAAIA
AgACAAIAAgACAAIAAgACAAIABAAEAAQABAAGAAYABgAGAAYABgAGAAYACAAIAAgACAAI
AAgACAAIAAoADAAOABAAEgASABIAEgAVABYAFwAYABsAHAAdAB4AIQAiACMAJAAmACgA
KgAsAC8AMAAxADIAMwA0ADUANgA4ADgAOAA4ADgAOAA4ADgAOAA4ADgAOAA1ADQAMwAy
ADAALgAsACoAKAAmACQAIgAgAB4AHAAaABgAFgAUABIAEAAOAAwACgAJAAgABwAGAAQA
BAAEAAQAAwACAAEAAAAAAAAAAAAAAAAAAAAAAAAAAAAAAAAAAAD+//7//v/+//z//P/8
//z//P/8//z//P/8//z//P/8//z//P/8//z//v/+//7//v/8//z//P/8//3//v///wAA
/v/+//7//v8AAAAAAAAAAAIAAgACAAIAAgACAAIAAgAEAAQABAAEAAIAAgACAAIAAgAC
AAIAAgACAAIAAgACAAAAAAAAAAAAAgACAAIAAgAAAAAAAAAAAAAAAAAAAAAAAAAAAAAA
AAAAAAAAAAAAAAAAAAAAAAAA/v/+//7//v/+//7//v/+//7//v/+//7//v/+//7//v/+
//7//v/+//z//P/8//z//P/8//z//P/+//7//v/+//z//P/8//z//P/8//z//P/8//z/
/P/8//7//v/+//7//v/+//7//v8AAAAAAAAAAAEAAgADAAQABgAGAAYABgAEAAQABAAE
AAUABgAHAAgABwAHAAYABQAHAAUABAADAAAAAAACAAQABwAHAAYABAAEAAIAAAD///z/
/P/9//3//f/9//3//f/+//3//P/8//z/+//6//n/+//7//v/+f/7//v/+v/6//r/+v/6
//r/+f/5//n/+f/5//n/+f/5//v/+//7//v/+v/5//j/9//5//n/+f/4//z/+//3//f/
9f/w/+r/5//l/+r/8//8/woAHwA1AFMAcwCUAL4A6AAKAR4BJgEdAQQB3ACvAIYAYgBH
ADEAJQAZAAwA///1//L/8f/x//L/8P/w//D/7v/u//D/8v/y//T/9v/1//P/8//z//T/
9v/3//f/9//3//f/+P/4//j/+P/4//j/+P/5//n/+f/3//f/9//3//f/9//3//f/+v/6
//r/+v/5//n/+f/5//v/+//7//z/+v/5//n/+v/8//z//f/9//3//f/9//3//f/9////
////////AAAAAP//AAD///7///8AAAMABQAFAAUABQAGAAUABwAIAAkACQAJAAsADAAN
AA4AEAARABMAFQAXABgAGQAbABsAHgAgACIAJAAmACoAKwAsAC0ALgAvADAALwAxADMA
MwA0ADIAMgAyADIAMgAyADEAMQAxADEALwAuAC0AKgAqACcAJgAkACAAHgAdABsAFwAW
ABQAEgAQAA4ADQAMAAsACwAHAAUABQAEAAMAAgABAAAAAAAAAP///v/+//7//v/+//7/
/f/9//3/+//7//v/+v/6//r/+v/6//z//P/8//z/+v/5//n/+f/7//v/+//7//v/+//7
//v/+P/4//n/+f/5//n/+f/5//r/+v/6//r/+//8//7////9//3//f/9//7/AAAAAAAA
AAAAAAAAAQD/////AAAAAAAAAAAAAAAAAAAAAAAAAAACAAIAAgACAAIAAQABAAEAAAAA
AAAA///////////+//7//v/9//3//v/+//7//v8AAAAAAAD//////////////P/8//z/
/P/8//v/+//7//v/+//8//z//f/9//3//f/8//r/+v/6//v/+//7//z//P/7//n/+f/7
//z//P/9//v/+//7//v/+f/7//z//P/9////AAAAAP////8AAAAAAwADAAIABAACAAIA
AgACAAAAAAAAAAAAAAAAAAAAAQADAAMAAwABAP7//f/8//z/AAACAAUABQACAAAA/v/8
//r/+f/4//j/+f/5//n/+f/5//n/+P/3//j/+P/5//n/9//3//f/9//5//f/+f/5//b/
9v/2//b/9v/2//X/9f/3//f/9//3//X/9f/1//X/9f/1//X/9f/1//X/9f/1//X/9P/0
//X/9//1//H/7P/m/+H/4f/m/+///P8MACMAPwBZAHcAmgDIAPAACgEWARoBDQHsAMAA
lwBwAE4ANwAnAB0AEwAGAPf/7//u/+3/7f/u/+7/7v/u/+7/7v/w//D/8v/y//L/8f/x
//P/8//y//L/8//z//P/9f/1//b/9v/0//T/9P/0//T/9f/1//X/9f/1//X/9f/1//X/
9f/1//b/9v/2//b/9//3//f/9//3//f/9//4//j/9//3//j/+P/4//n/+f/5//n/+f/5
//f/9//5//n/9//3//j/+P/2//j/+P/4//j/+P/6//v/+f/5//n/+v/7//3//v////7/
/f/+//7///8AAAIAAwADAAUABwAIAAsADQANABAAEAASABQAFgAYABkAGgAbAB0AHwAh
ACEAHwAhACEAIgAgACAAIAAgACAAIAAfAB8AHQAdABsAGgAbABgAGAAVABIAEAAMAAoA
CQAHAAMAAgAAAP7//P/6//j/9v/0//P/8f/v/+//7v/v/+7/7f/s/+z/7P/r/+r/7P/s
/+z/7P/q/+n/6f/p/+v/6//r/+r/6v/q/+r/6v/q/+r/6v/q/+r/6f/p/+n/6f/p/+n/
6f/p/+n/6f/p/+r/6v/r/+v/6f/p/+n/6f/s/+z/7P/s/+z/7P/t/+3/7//v/+//7//v
//D/7//u//D/8P/w//H/7//v//D/8P/w//D/8P/w//D/8P/w//D/8P/w//D/8P/y//H/
8f/x//D/8P/w/+//7//v/+//7v/w//D/7//v/+7/7v/u/+7/7v/u/+7/7f/r/+v/6//r
/+z/7P/s/+z/7v/t/+3/7f/t/+3/7v/u/+3/7f/t/+3/7v/s/+z/7P/r/+v/6//s/+7/
7f/r/+v/6//s/+z/7f/t/+3/7f/t/+3/7//w//D/7v/v/+//7v/w//H/8//0//X/9f/0
//T/9v/2//b/9v/0//T/9P/0//T/9P/0//X/9//3//f/9f/0//P/8v/y//L/9P/3//f/
+P/2//T/8v/w/+//7v/u/+3/7f/t/+3/6//r/+r/6f/q/+r/6//r/+v/6//r/+v/6f/n
/+n/6f/o/+j/6P/o/+b/5v/l/+X/5f/l/+X/5f/l/+X/5f/l/+P/4//j/+P/4//j/+P/
4//h/+D/4P/h/+H/4f/f/97/2P/T/8//zP/R/9r/5v/3/w0AJwBHAGQAiAC0ANoA8AD4
APsA7ADKAJ8AdgBSADUAHQAPAAcA/v/x/+X/3P/b/9n/2v/a/9r/3P/a/9j/2v/c/97/
3v/e/9//3//d/93/3v/e/9//3//f/+H/4f/i/+L/4v/i/+L/4v/i/+P/4//j/+P/4//j
/+P/4//j/+P/4//k/+T/5P/k/+X/5f/l/+X/5f/l/+X/5v/o/+f/5//o/+j/6P/p/+n/
6f/p/+n/6f/p/+n/6//r/+v/6//s/+z/7v/w//D/8P/w//D/8v/z//H/8f/x//L/9f/3
//j/+f/7//v//f/+////AAACAAMAAwAFAAcACAAJAAsACwAOABAAEgAUABYAGAAZABoA
GwAdAB8AIQAhACMAJQAlACYAJAAkACQAJAAmACYAJQAlACcAJwAlACQAIwAgACAAHQAa
ABgAFAASABEADwALAAoACAAGAAQAAgAAAP7//P/7//f/9f/1//T/9f/0//P/8v/y//L/
8f/w//D/8P/w//D/8v/x//H/8f/x//H/8f/w/+7/7v/u/+7/7P/s/+z/7P/s/+v/6//r
/+v/6//r/+v/6f/p/+n/6f/q/+r/6//r/+n/6f/p/+n/6//s/+3/7v/u/+7/7//v/+7/
7f/s/+v/7v/w//D/8P/v/+7/7f/t//D/8f/z//T/8v/y//L/8v/w//D/8P/w//D/8P/w
//D/7v/t/+3/7f/w//D/8P/v//H/8f/x//D/8v/y//H/8f/y//L/8v/y//L/8P/u/+v/
6//r/+v/6//s/+z/7P/s/+3/7f/u/+//7//v//D/8P/w/+//7v/t/+7/7P/s/+z/7//v
/+//8P/w/+//7f/t/+7/7v/t/+3/7v/v//D/8f/1//X/8v/w//L/8v/y//L/8v/y//L/
8v/y//T/9P/0//X/9f/1//X/8//w/+//7v/u//H/9P/4//n/9//0//H/7v/s/+v/6v/q
/+v/6//r/+v/6f/p/+j/5//n/+j/6v/r/+n/6f/p/+n/6P/l/+b/5f/m/+b/5v/m/+j/
6P/n/+f/5//n/+f/5//m/+X/5P/j/+X/5f/l/+X/5//n/+f/5//m/+T/4//j/+f/5//l
/9z/1v/V/9X/2P/j//D//v8XADcAVwB7AKIA1AD+ABwBLAE0AS0BFgHsALcAhgBWAC8A
FQAHAPf/6P/d/9X/0v/P/9H/1v/c/97/3P/e/97/2v/c/+D/5v/m/+f/5//p/+f/5v/o
/+n/6f/p/+n/6f/q/+r/6//s/+3/7v/r/+v/6v/p/+r/6//s/+3/7f/t/+3/7f/u/+7/
7v/u/+7/7f/s/+v/7f/t/+3/7v/u/+3/7f/u/+7/7v/v/+//7//v/+//7//v/+//8f/x
//H/8f/y//L/9P/2//b/9v/2//b/+P/5//n/+f/5//r/+f/7//z//f/+////AgAEAAcA
CAAKAAsADAANAA4ADgAQABMAFAAYABoAHAAeACAAJAAlACYAJwAnACkAKwArAC0ALwAv
ADAAMAAwADAAMAAvAC4ALAArAC0ALQArACoAKwAoACgAJQAiACAAHAAaABkAFwATABIA
DgAMAAoACAAGAAQAAgABAP///f/9//z//f/8//v/+v/8//z/+//6//j/+P/4//j/+v/5
//n/+f/5//n/+f/4//j/+P/4//j/+P/4//j/+P/4//f/9//3//j/+f/6//v/+//7//v/
+//6//r/+//7//3//f/9//3//f/8//v/+v/7//z//v///wEAAQABAAEAAgAEAAQABAAE
AAQABAAFAAQAAwADAAIAAgACAAIAAgADAAQABQAGAAQABAAEAAQABAADAAMAAwACAAIA
AgABAAMAAwADAAIAAgACAAEAAQACAAIAAgACAAIAAgACAAEAAQABAAEAAQACAAIAAgAC
AAQAAwADAAMAAQABAAIAAgADAAMAAwADAAQAAgACAAIABQAFAAUABgAIAAcABQAFAAkA
CgAKAAsADAANAA4ADwAPAA4ADAAMAAwADAAOAA4ADgAOAA4ADgAOAA8AEQARABEADwAP
AA8ADwAQABEAEgAUABMAFAASABAADgAKAAkACAAIAAkACQAJAAkACQAJAAgABwAIAAgA
CQAJAAcABwAHAAcABwAFAAcABwAGAAYABgAGAAYABgAFAAUAAwADAAMAAwAEAAUABgAH
AAcABwAHAAcABQAFAAUABQAFAAQABAAFAAUABQABAPz/9v/z//X/+P8BAA4AIAA5AFkA
eQCZAMIA8gAeAToBTgFUAUkBMAEEAdEAngBwAE0AMwAjABMABgD9//f/9P/z//P/9v/2
//T/9P/0//T/9v/4//r/+P/6//v//f/9//3//v/+//////////3//f/+//7//v/+//7/
/v8AAAEAAQABAAEAAQABAAEAAQABAAEAAQAAAAAAAAAAAAEAAQABAAEAAQABAAEAAgAC
AAEAAQACAAIAAgADAAMAAQABAAEAAQABAAEAAwADAAUABQAGAAYABgAIAAgACAAIAAgA
CgALAAsACwALAAwADQAPABAAEQARABEAEwAUABMAFAAWABcAGwAdAB8AIAAhACMAIwAm
ACoALAAuADAAMgAzADQANQA3ADkAOwA7ADkAOwA7ADwAPAA8ADwAPAA+AD4APQA9AD0A
PQA7ADoAOAA0ADMALwAwAC4AKgAoACUAIwAfAB4AGgAYABYAFAAUABIAEAAPAAsACQAJ
AAgABwAGAAUABAAGAAYABQAEAAIAAgACAAIABAADAAMAAwADAAMAAwACAAIAAgACAAIA
AgACAAIAAgACAAEAAQABAAMAAwADAAMAAgABAAAA/////wAAAgADAAEAAQABAAEAAAAA
AAAAAAACAAIAAwADAAMAAwADAAMABAAGAAYABgAEAAQABAAFAAUABQAGAAYACAAIAAgA
CAAGAAYABgAGAAgACAAIAAgACAAHAAcABwAIAAgACAAHAAcABwAHAAYABgAGAAUABQAG
AAYABgAGAAYABgAGAAUABQAFAAUABQAGAAYABgAGAAQAAwADAAMABQAFAAYABgAGAAUA
BAADAAMAAgADAAQABQAFAAUABgAIAAcABQAFAAkACgAKAAsACQAJAAkACQALAA0ADgAO
AA4ADgAMAAwADAAMAAwADAAMAAwADgAOAA4ADwANAA0ADQALAAwACwAKAAoACgAMAA8A
DwAOAAwACgAIAAcABwAHAAgACAAHAAYABQAHAAcABgAFAAIAAgADAAMABQAFAAUABQAF
AAMABQAFAAIAAgACAAIABAAEAAMAAwADAAMAAwADAAEAAQABAAEAAwADAAMAAwABAAEA
AQABAAMAAgACAAMAAQD///3/+P/y/+//8f/4/wEADgAgADcAUQBvAI8AtgDmAA4BKAE4
AToBLQEKAd4ArwCEAGAARwA3ACkAHQAOAAEA+//4//n/+f/6//j/+P/4//j/+P/4//z/
/v/+//z//f////////8AAP7//////////////wAAAAD+//7//v/+//7/////////AQAB
AAEAAQABAAEAAQABAAIAAgACAAIAAQABAAEAAQABAAEAAQACAAQAAwADAAQAAwACAAIA
AQACAAMABAAFAAMAAwAFAAUABQAFAAYABgAGAAgACAAIAAgACAAKAAsACwALAAsADAAL
AA0ADgAPAA8ADwARABIAEwAUABYAFwAZABsAHQAeAB8AIQAhACQAKAAqACwALgAuAC8A
MAAxADUANwA5ADkANwA5ADkAOgA8ADwAPAA8ADoAOgA5ADkAOwA7ADkAOAA3ADQANAAx
AC4ALAAoACYAIwAhAB0AHAAcABoAGAAWABQAEgAQAA8ADQALAAsACgAHAAYABQAEAAYA
BgAFAAQABAAEAAQABAACAAEAAQABAAMAAwADAAIAAAAAAAAAAAACAAIAAgACAAIAAQAB
AAEAAQABAAEAAQABAAEAAQABAAAAAAABAAEAAQABAAEAAQACAAIAAgACAAIAAgADAAMA
AwADAAMAAwACAAQABAAEAAQABAAEAAUABQAFAAYABgAGAAYABgAGAAgACAAIAAgABgAG
AAYABgAGAAUABQAFAAYABgAGAAUABQAFAAUABAAGAAYABQAFAAYABgAGAAYABgAGAAYA
BQADAAMAAwADAAQABAAEAAQABAADAAMAAwADAAMABAAEAAUABQAFAAUAAgAAAAAAAAAB
AAEAAQACAAIAAQD///////8AAAAAAQABAAEAAQABAP//AQACAAIAAgADAAMAAgAEAAUA
BwAIAAcABwAIAAgACgAIAAgACAAIAAYABgAGAAYABgAGAAYABwAHAAcABwAFAAQAAwAC
AAIABgAIAAsACwAJAAYAAwAAAP7//f/8//z////////////9//3//P/7//v//P/+////
/f/9//3//f////3///////z//P/8//z//P/8//v/+//9//3//f/9//v/+//7//v//f/9
//3//f/7//v/+//7//v/+v/6//v//f/7//f/7v/q/+f/6f/u//f/AgAWAC0ARQBjAIMA
qADUAPwAFgEiASYBGQH2AMwAoQB6AFgAPwAxACcAGQAMAAEA+//4//X/9f/2//b/9v/2
//b/9v/2//b/9v/2//b/+f/5//n/+f/6//j/+f/5//n/+f/5//r/+v/6//r/+v/6//j/
+f/5//n/+f/5//n/+f/7//v/+//7//r/+v/6//r/+//7//v/+//7//v/+//8//z/+//7
//z/+v/6//v/+//9//3//f/9//v/+//9//3//f/9//7//v8AAAIAAgACAAAAAAACAAMA
BQAFAAUABgAFAAcACAAJAAkACQALAAwADQAOABAAEQATABUAFwAYABkAGwAbAB4AIgAk
ACYAKAApACkAKQApAC0ALwAxADEAMQAzADMANAAyADIAMgAyADIAMgAxADEAMQAxAC8A
LgAvACwALAApACYAJAAgAB4AHQAbABcAFgAWABQAEgAQAA4ADAAKAAkABwAFAAUABAAD
AAIAAQAAAAAAAAD///7//v/+//7//v/+//3//f/9//3//f/9//z//P/8//z//P/8//z/
/P/8//z/+//7//v/+//7//v/+//7//v/+//7//r/+v/7//v/+//7//v/+//+//7//v/+
//z//P/9//3///////////8AAAIAAgACAAAAAAAAAAEAAQABAAIAAgAAAAAAAAAAAAEA
AgADAAQAAgACAAIAAgACAAEAAQABAAIAAgACAAEAAQABAAEAAAAAAAAA//////7//v/+
//7//v/+//7//f////////////7//v/+//7//v/9//3//f/7//v//P/8//v/+//7//v/
+//6//v//P/7//v/+//8//7//f/7//v/+//8//z//f/9//3//f/9//v//f/+//7//v//
/////v//////AAAAAAMAAwACAAIAAgACAAIAAgACAAIAAgACAAIAAgACAAMABQAFAAUA
AwACAAEAAAAAAAEAAgAEAAMABAACAAAA/v/8//v/+v/6//v/+//7//v/+f/5//j/9//4
//j/+f/5//n/+f/5//n/9//1//f/9//3//j/+f/6//j/+P/3//f/9//3//f/9//3//f/
9//3//f/9//3//f/+f/5//n/+f/3//b/9v/3//f/9f/1//L/7P/n/+P/5P/r//T/AAAT
ACsARQBjAIAAqADUAPoAEAEYARcBBgHmALsAkABqAE0ANQAlAB0AFAAFAPf/8P/x/+//
7v/y//L/7v/u//D/8P/w//L/9P/y//P/9f/1//P/9P/2//f/9//3//b/9f/1//T/9v/2
//b/9v/2//f/9//3//X/9f/1//X/9//3//f/9//4//j/+P/4//j/9//2//X/9//3//f/
+P/2//X/9f/2//j/+P/5//n/9//3//f/9//5//n/+//7//r/+f/5//j/+v/8//z//P/8
//z//v///wEAAQABAAIAAQADAAQABQAEAAMABAAEAAcACAAKAAsADwARABMAFAAUABUA
FAAWABgAGgAcAB4AIAAhACIAIwAjACUAJwAnACkAKwArACwALgAuAC4ALgAuAC4ALQAt
ACwAKwAoACYAJAAgAB8AGwAbABoAFwAWABYAFQASABIADwAMAAkABgACAAAA/v/9//3/
+//7//r/+f/4//f/9v/1//T/8v/w/+7/7v/u/+7/7P/r/+v/6//r/+v/6//q/+z/7P/s
/+z/6//q/+n/6P/q/+n/6f/p/+f/5//n/+f/5//n/+f/5//m/+b/5//n/+f/5//n/+f/
6P/o/+j/6P/o/+j/6f/p/+n/6f/p/+n/6P/q/+r/6v/q/+r/6v/r/+z/7f/v//D/7v/u
/+7/7v/s/+z/7P/s/+7/7v/u/+7/7v/t/+3/7f/s/+z/7P/r/+3/7f/t/+z/7v/u/+3/
7f/u/+7/7v/u/+3/7P/r/+n/6v/r/+z/7f/s/+z/7P/s/+z/6//r/+v/6//r/+z/7P/t
/+3/7f/t/+7/7P/s/+z/7f/t/+3/7v/t/+v/6P/n/+r/7P/t/+//7f/t/+3/7f/v//H/
8v/y//L/8//z//L/9f/3//j/+P/2//b/9v/2//b/9v/2//b/9v/2//b/9//3//f/9//1
//b/9f/0//T/9v/4//v/+//6//j/9v/0//L/8f/w//D/8f/x//H/8f/z//P/8v/x/+7/
7v/v/+//7f/t/+3/7f/w/+//8v/z//L/8v/y//L/8P/w/+//7//v/+//7//v/+//7//v
/+//8f/x//H/8f/x//H/8f/x//P/8v/y//P/9f/z/+3/6P/i/9//4f/q//P/AAAWAC8A
TQBvAJEAuADmABIBLgFAAUgBPQEiAfQAwQCQAGQAPwAlABUABQD2/+v/5f/i/+P/4//k
/+j/6v/o/+j/7P/w/+7/7v/w//L/8//z//H/8//0//b/9//3//f/9f/1//b/9v/3//j/
+f/6//n/+f/4//f/+f/5//n/+f/5//n/+f/5//r/+v/6//r/+//7//v/+//7//v/+//8
//7//f/9//7//P/8//3//f///////////wEAAQADAAMAAQABAAIAAgAEAAYABgAGAAYA
BgAIAAkACQAJAAkACgALAA0ADgAPAA8ADwARABIAEwAUABYAFwAZABsAHQAeACEAIwAj
ACYAJgAoACoALAAwADEAMgAzADUANwA5ADkAOQA7ADsAPAA8ADwAPAA8AD4APgA9AD0A
PQA9ADsAOgA5ADYANgAzADQAMgAuACwAKwApACUAJAAiACAAHgAcABgAFgAUABMAEwAR
ABEAEAAPAA4ADQAMAAwADAALAAoACAAIAAgACAAKAAkACQAJAAcABwAHAAYABgAGAAYA
BgAGAAYABgAGAAYABQAFAAUAAwADAAMAAwAFAAUABQAFAAQABAAFAAUABQAFAAUABQAI
AAgACAAIAAYABgAHAAcABwAHAAcABwAGAAgACAAIAAYABgAGAAcABwAHAAgACAAIAAgA
CAAIAAgACAAIAAgACAAIAAgACAAIAAcABwAHAAgACAAIAAcABQAFAAUABAAFAAYABgAH
AAYABgAGAAYABwAGAAUAAwAEAAUABgAHAAQABAAEAAQABgAFAAUABQAFAAUABgAGAAYA
BQAEAAMABAACAAIAAgADAAMAAwAEAAUABQAEAAUABgAGAAUABQADAAMAAwADAAUABwAI
AAgACAAJAAkACAAJAAkACgAKAA0ADQAOAA4ADAAMAA4ADgAOAA4ADgAOAA4ADgAOAA4A
DgAPAA8ADwAPAA0ACgAJAAgACAAKAAwADwAPABAADgAMAAoACAAHAAYABgAHAAcABwAH
AAcABwAGAAUABAAEAAUABQADAAMAAwADAAUAAwAFAAUABAAEAAQABAAEAAQAAwADAAEA
AQABAAEAAwADAAMAAwADAAMAAwADAAUABQAFAAUAAwACAAIAAwAFAAUAAwAAAPj/8//x
//b/+/8GABYAKQBDAGEAgQCiAMwA+gAeATQBQAE/ASgBAgHVAKgAfgBdAEMAMQAlABYA
CQADAP7/+//5//r/+v/4//j/+P/6//r//v/+//7//v////////8BAAIAAAABAAEAAQAB
AAEAAgACAAQABAAEAAQAAwADAAIAAQADAAMAAwADAAUABQAFAAUABAAEAAQABAAFAAUA
BQAFAAcABwAHAAgACgAJAAkACgAJAAgACAAHAAcABwAHAAcACQAJAAsACwAJAAkACgAK
AAoADAAMAAwADAAMAA4ADwARABEAEQASABMAFQAWABcAFwAXABkAGgAdAB4AIAAhACEA
IwAlACYAJQAnACcAKgAtADAAMwA2ADYANwA4ADkAOwA9AD8APwA/AEEAQQBCAEIAQgBC
AEIARABEAEMAQwBDAEMAQQBAAEEAPgA+ADsAOgA4ADQAMgAxAC8AKwAqACgAJgAkACIA
IAAeABwAGwAZABcAFwAWABUAFAATABIAEgASABEAEAAQABAAEAAQABAADwAPAA8ADwAP
AA8ADgAOAA4ADgAOAA4ADgAOAA4ADAALAAsACwALAAsACwALAAsACwALAAsADAAMAA0A
DQALAAsACwALAAwADAAMAAwADAAMAA0ADQAPAA8ADwAPAA4AEAAQABAADgAOAA4ADwAP
AA8AEAAQABAAEAAQABAAEAAQABAAEAASABIAEgASABIAEQARABEAEAAQABAADwAPAA8A
DwAOABAAEAAPAA8ADgAOAA4ADgAOAA4ADgANAA0ADQANAA0ADAAMAAwADAAOAA0ADQAN
AA0ADQAOAA4ADgANAAwACwALAAoACwAMAAsACwALAAwADAALAAkACQAJAAoACgALAA0A
DQANAA0ACwANAA4ADgAOAA8ADwAOAA4ADwARABIAEwATABQAFAAWABYAFgAWABYAFgAW
ABYAFgAWABYAFgAWABYAFwAXABcAFwAVABQAEwASABIAFAAWABkAGQAWABQAEgAQAA4A
DQAMAAwADwAPAA8ADwAPAA8ADgANAAwADAANAA0ADwAPAA8ADwAPAA0ADwAPAAwADAAM
AAwADgAOAA0ADQAPAA8ADwAPAA0ADQANAA0ADQANAA0ADQANAA0ADQANAA8ADgAOAA8A
DwANAAsABgACAP3//f8AAAsAFgAkADkAVQBzAJEAtADgAAgBJgE0ATgBLQESAegAvQCU
AHAAVwBHAD0AMQAkABkADwAKAAkACQAIAAgACAAKAAoACgAMAAwADAAMAAwADQANAA0A
DwAQAA4ADwAPAA8AEQARABIAEgAQABAAEAAQABAAEQARABEAEwATABMAEwATABMAEwAT
ABIAEgASABIAEwATABMAEwAVABUAFQAWABgAFwAXABgAGAAYABkAGQAXABcAFwAXABkA
GQAbABsAGwAbABwAHAAcAB4AHgAeAB4AHgAgACEAIQAhACEAIgAkACcAKQArACsAKwAt
AC4ALQAuADAAMQAzADUANwA4ADkAOwA7AD4AQgBEAEYASABKAEsATABNAE8AUQBTAFMA
UQBTAFMAVABWAFYAVgBWAFYAVgBVAFUAVQBVAFMAUgBTAFAAUABNAE4ATABIAEYAQwBB
AD0APAA6ADgANgA0ADQAMgAwAC8ALwAtAC0ALAArACoAKQAoACYAJgAlACQAJgAmACYA
JgAmACUAJQAlACMAIwAjACIAIgAiACIAIgAkACQAJAAkACYAJQAlACUAJAAjACIAIQAj
ACMAIwAjACQAJAAlACUAJQAlACUAJQAmACYAJgAmACYAJgAnACcAKQApACkAKQAqACoA
KgAsAA==
         </WaveFormData>
      </LeadData>
      <LeadData>
         <LeadByteCountTotal>10000</LeadByteCountTotal>
         <LeadTimeOffset>0</LeadTimeOffset>
         <LeadSampleCountTotal>5000</LeadSampleCountTotal>
         <LeadAmplitudeUnitsPerBit>4.88</LeadAmplitudeUnitsPerBit>
         <LeadAmplitudeUnits>��V</LeadAmplitudeUnits>
         <LeadHighLimit>2147483647</LeadHighLimit>
         <LeadLowLimit>268435456</LeadLowLimit>
         <LeadID>V6</LeadID>
         <LeadOffsetFirstSample>0</LeadOffsetFirstSample>
         <FirstSampleBaseline>0</FirstSampleBaseline>
         <LeadSampleSize>2</LeadSampleSize>
         <LeadOff>FALSE</LeadOff>
         <BaselineSway>FALSE</BaselineSway>
         <ExcessiveACNoise>FALSE</ExcessiveACNoise>
         <MuscleNoise>FALSE</MuscleNoise>
         <LeadDataCRC32>2619807227</LeadDataCRC32>
         <WaveFormData>
/P/8//z//P/7//r/+f/4//j/+P/4//j/+P/4//j/+P/4//j/+P/4//j/+P/4//j/+P/4
//j/+P/4//j/+P/4//j/+P/4//j/9v/2//b/9v/4//j/+P/4//r/+v/6//r/+v/6//r/
+v/8//z//P/8//r/+v/6//r/+//8//3//v/+//7//v/+//7//v/+//7///8AAAEAAgAA
AAAAAAAAAAMABAAFAAYACAAIAAgACAAJAAoACwAMAA8AEAARABIAEwAUABUAFgAXABgA
GQAaAB0AHgAfACAAIgAiACIAIgAjACQAJQAmACQAJAAkACQAJgAmACYAJgAkACQAJAAk
ACEAIAAfAB4AGwAaABkAGAAWABQAEgAQAA8ADgANAAwACQAIAAcABgADAAIAAQAAAAAA
AAAAAAAA///+//3//P/8//z//P/8//z//P/8//z//P/8//z//P/8//z//P/8//r/+v/6
//r/+v/6//r/+v/6//r/+v/6//j/+P/4//j/+v/6//r/+v/4//j/+P/4//n/+v/7//z/
/P/8//z//P/6//r/+v/6//v//P/9//7//v/+//7//v/+//7//v/+//7//v/+//7//P/8
//z//P/8//z//P/8//z//P/8//z//P/8//z//P/8//z//P/8//z//P/8//z//P/8//z/
/P/6//r/+v/6//z//P/8//z//P/8//z//P/6//r/+v/6//r/+v/6//r/+v/6//r/+v/4
//j/+P/4//j/+P/4//j/9v/2//b/9v/3//j/+f/6//r/+v/6//r/+P/4//j/+P/4//j/
+P/4//r/+v/6//r//P/8//z//P/8//z//P/8//3//v///wAAAgACAAIAAgAAAAAAAAAA
AAIAAwADAAMAAQACAAIAAwAFAAQAAwACAAAA///+/wAAAwADAAMAAQD//////v/+//3/
+//6//n/+f/5//n/+P/6//n/+f/5//j/9//2//X/9//2//b/9v/2//b/9v/2//j/+P/4
//j/9v/2//X/9f/1//X/9v/2//j/+P/4//f/9f/1//b/9v/4//f/9//3//n/9//1//P/
8f/s/+b/4v/f/+L/6P/t//b/AAAQACIAOQBUAHQAlgCzAMYAzwDRAMkAuAClAJEAfgBv
AGMAVwBLAD4ALAAdABUADwAJAAcAAgD///7/+v/4//n/9//3//b/+P/5//X/8//z//P/
9f/1//X/9P/0//X/9f/1//X/9f/1//X/9f/1//X/9P/2//b/9v/3//X/9f/1//X/9//3
//f/9//1//b/9v/2//j/+P/5//r/+P/3//f/+P/6//r/+v/7//v/+//7//z/+v/6//r/
+v/9//3//f/9//3//f/+//7///8AAAEAAQABAAEAAQACAAAAAQADAAMABQAFAAYACQAI
AAkACgAKAA0ADwAQABEAEgATABUAFQAYABgAGgAdAB0AHgAgACAAHwAgACEAIgAlACUA
KAAoACgAKAAoACkAKQApACgAKAAoACgAJwAmACMAIwAiACEAHwAcABoAGQAZABcAFgAU
ABEADwANAAsADAAMAAsACgAHAAUABQAEAAUABAAEAAMAAgACAAEAAQABAAIAAgACAAIA
AQABAAAA/v/+//7//v/+//7//v/+/wAAAAAAAAAA/v/+//7//f///////////wAA/v8A
AAAAAAD///7//f////////////3//f/+//7///8AAAEAAQD//wAAAAABAAEAAgACAAIA
AgADAAMAAgAAAAEAAQABAAEAAQABAAEAAQABAAEAAQADAAMAAwADAAQABAAEAAMAAQAB
AAEAAQABAAEAAQABAAAAAAAAAAAAAAAAAAAAAAABAAIAAwAEAAQAAwACAAEAAAD/////
/v/+//7//v/+//7//////////////wAAAQAAAAAA///+///////+//3////////////+
/wAAAAABAAAAAAAAAAAAAAAAAAAAAQADAAMAAwAEAAMAAwAFAAUABwAHAAgACAAGAAYA
BgAGAAYABgAGAAcABwAHAAcACAAIAAkACQAIAAUABAADAAMABQAIAAkACQAHAAUAAgAB
AAEAAAAAAP////////////////7//v/9//3//f/9//3/+//7//v/+v/8//z//P/8//r/
+v/6//r/+v/6//r/+v/7//v/+//7//z//P/8//z/+v/5//n/+f/8//z//P/7//n/+f/5
//n//f/7//X/8P/q/+b/4//m/+7/9f/+/wwAHgAwAEMAYACEAKYAuwDIANMA0QDFALIA
nwCLAHgAawBhAFkATQA+ACwAHwAXABEADQALAAgAAwACAAIAAAD///3//f/8//r/+f/7
//3/+//7//n/+f/5//j/+v/7//v/+//7//v/+//7//v/+//7//r/+v/6//r/+//5//n/
+f/5//r/+//8//3//f/+//7//v/8//z//f/+/wAA/////wAA/v/+//7///////////8A
AP7//v/+//7////////////9//3//v/+//3//v//////////////AAAAAAEAAwADAAIA
AQABAAMABAAFAAYABgAFAAcACAAJAAwADQAPAA8AEAAQABIAFQAVABYAGAAYABsAHAAd
AB4AHgAdAB8AHgAeAB4AHgAfAB8AHwAeAB4AHAAcABsAGgAZABkAGAAXABUAEgAQAA8A
DQALAAoACAAHAAUAAwABAP7//v/9//z//f/7//v/+v/5//j/+P/3//j/+P/3//f/9//4
//j/+P/2//X/9f/0//X/9v/3//j/9v/2//b/9v/2//b/9v/2//j/+P/4//f/9f/1//X/
9f/1//T/9//4//f/9//3//f/9//3//f/9//5//n/+v/6//j/+P/4//f/+f/6//r/+//5
//r/+v/6//z//f/9//z//P/9//3//f/7//v/+//7//3//f/9//3//f/9//3//f/+//7/
/v/9//v/+//7//v/+//7//v/+//7//z//f/+//3//P/7//r//P/8//z//P/8//v/+v/5
//r/+f/5//j/+f/6//v//P/6//v/+//7//z/+//7//v/+//8//z//P/5//n/+P/3//j/
+f/6//v/+//8//v/+//8//z//P/8//7//v/+/////f/9//3//v8BAAEAAwADAAUABQAE
AAQABAAEAAQABAAEAAQABAAFAAMAAwADAAQABQAHAAgACAAHAAYABQAFAAMABgAHAAcA
CQAHAAQAAwD///7//v/9/////////////f/8//z/+//7//v/+//7//v/+//7//r/+v/6
//r/+v/4//j/+P/4//b/9v/2//b/9f/1//X/9f/2//b/9v/2//b/9f/1//X/9P/0//T/
8//z//P/8//z//P/8//x//D/6v/k/+H/3v/g/+X/7P/0/wIAFAApAEAAWgB8AJsAsAC7
AMMAwQC2AKMAjwB8AG0AYQBXAE0ARAA2ACUAFwAPAAsABwAEAP///v/6//j/9//5//n/
9v/2//f/9f/z//P/9f/1//X/9f/0//T/9f/1//X/9f/1//X/9f/3//f/9//2//T/9P/0
//X/9f/1//X/9f/3//f/9//3//f/+P/4//j/9v/2//f/+P/6//n/+f/6//r/+v/6//v/
+//7//v//P/8//z//P/8/////////////////wAAAAABAAIAAwADAAMAAwADAAQABAAF
AAcABwAJAAkACgANAAwADQAOAA4ADwARABIAEwAUABUAFwAXABoAGgAcAB8AHwAgACIA
IgAlACYAJwAoACkAKQAsACwAKgAqACoAKwAsAC0ALQAuAC4ALgAtACwAKQApACgAJwAl
ACIAIAAfAB0AGwAaABgAFwAVABMAEQAQABAADwAOAAwACQAIAAYABwAGAAYABQACAAIA
AQABAAEAAgACAAIABAADAAMAAgACAAIAAgACAAAAAAAAAAAA/v/+//7//v/+//7//v/9
/////////////P/6//z//P/9//3//f/9//v/+//7//v//f/9//7//v/+//7//v/9//v/
/P/8//3//f/+//7//v/9//3//P/6//3///8AAAEA///////////9//3//f/9//3//f/9
//3/+v/6//r/+f/6//v//P/9//v/+//7//v/+v/6//r/+v/8//z//P/8//v/+v/5//j/
9//3//f/9//4//f/9//2//j/+P/4//j/9v/3//f/9//0//P/8//z//X/9v/2//b/9//3
//b/9f/z//P/8//z//L/9P/0//X/9v/2//b/9v/4//j/9v/1//b/9v/2//b/9v/4//j/
+P/5//n/+f/5//r/+P/5//n/+P/1//T/8//z//P/9v/3//f/9//1//L/8f/v/+7/7v/t
/+z/6//q/+n/6f/o/+j/5//n/+f/5//n/+X/5f/l/+T/5P/k/+T/5P/i/+L/4v/i/+T/
5P/k/+T/4//j/+P/4//h/+D/3//e/+D/3//f/9//3v/e/97/3f/d/93/3f/d/9//4f/h
/9j/0P/M/8v/zv/U/9n/4v/w/wIAGAAxAE4AdgCaALEAwADLAM8AxwC0AJkAfwBmAFEA
QQAzACUAFgAEAPX/7f/n/+H/4f/i/9//3v/g/9z/2f/X/9n/3P/c/9v/2//b/9n/2f/b
/9v/2//a/9j/2f/Z/9n/2f/Z/9n/2f/X/9f/1//W/9f/2P/Z/9v/2v/Z/9j/1//Z/9n/
2f/Z/9f/2P/Y/9j/2P/Y/9n/2v/a/9n/2f/a/9r/2v/a/9v/2//b/9v/3P/a/9r/2v/a
/93/3f/d/93/3f/d/97/3v/d/97/3//f/9//3//f/+D/3v/f/+H/4f/j/+P/5P/n/+j/
6f/q/+r/6v/r/+v/6//t/+//8v/z//b/9v/4//v/+//8//7//v8BAAIAAwAEAAMAAwAG
AAYABgAGAAYABwAFAAUABAAEAAYABgAFAAQAAwADAAIAAQD9//r/+P/3//f/9f/0//L/
7//t/+v/6f/o/+j/5//m/+P/4f/h/+D/3//e/97/3f/e/97/3f/d/9v/3P/c/9z/3P/b
/9v/2v/c/9z/3P/c/9r/2v/a/9r/2v/a/9r/2v/a/9r/2v/Z/9v/2//b/9v/2v/Y/9r/
2v/Z/9n/2f/Z/9r/2//c/93/2//b/9z/3P/e/97/3v/d/9//4P/g/+H/4f/i/+L/4v/i
/+P/4//i/+D/4f/h/+H/4//j/+P/4//l/+X/5f/l/+P/4//j/+P/5P/k/+T/4//h/+H/
4f/h/+P/4//j/+P/4v/i/+L/4v/i/+L/4v/i/+L/4v/i/+L/4f/h/+H/4f/h/+H/4v/i
/+T/5P/k/+T/4v/j/+P/4//j/+P/5P/l/+T/5P/j/+L/4v/j/+P/4//k/+X/5v/n/+j/
6v/q/+v/7v/u/+7/7v/u/+7/7P/s/+z/7P/u/+7/7v/v/+3/7f/t/+7/8P/x//H/8P/x
//D/7//v/+//8v/z//P/8//x/+7/7f/p/+j/6P/n/+f/5//n/+f/6f/o/+j/5//l/+X/
5f/l/+f/5//n/+b/5P/k/+T/5P/m/+b/5v/m/+b/5v/m/+b/4//j/+P/4//l/+b/5//o
/+j/5//n/+f/6P/o/+j/5//n/+f/5//n/+f/5f/h/9z/2P/U/9P/1v/c/+P/7P/6/w4A
JgA/AFwAgACiALsAzgDZANkAzwC8AKMAiwByAF8ATwA9ADEAJAAUAAkAAQD7//f/9f/w
/+3/6v/o/+b/5//n/+f/5v/m/+f/5//n/+X/5f/n/+f/5//m/+b/5//n/+f/5//n/+f/
5//p/+n/6f/o/+j/6P/o/+n/6f/p/+n/6f/p/+n/6f/p/+n/6v/q/+r/6v/q/+v/7P/q
/+n/6f/q/+v/7P/t/+//7f/t/+3/7v/w//D/8P/w//H/8f/x//H/8//z//T/9P/z//T/
9f/1//X/9f/1//b/9v/3//n/+f/5//n/+v/9//z//f/+//7/AAADAAUABwAIAAkACwAL
AA4ADgAQABMAEwAUABYAFgAZABoAGwAcABsAGwAeAB4AHgAeAB4AHwAfAB8AHgAeACAA
IAAfAB4AGwAbABoAGQAYABYAFQAVABEADwAOAAwACQAHAAUAAwACAAIAAQAAAP3/+//7
//r/+//6//r/+f/6//r/+f/5//f/+P/4//j/+P/3//f/9v/4//j/+P/4//r/+v/6//r/
+P/4//j/+P/4//j/+P/3//n/+f/5//n/9v/0//b/9v/5//n/+f/5//n/+f/5//n/9//3
//j/+P/6//r/+v/5//f/+P/4//n/+f/6//r/+v/6//v/+//6//r/+//7//v/+//7//v/
+//5//n/+f/5//v/+//7//v//P/8//z/+//7//v/+//7//v/+//7//v/+v/6//r/+v/6
//r/+v/6//z//P/8//z/+//7//v/+//8//v/+//6//r/+v/6//r/+v/7//v/+//6//n/
+f/5//n/+v/6//r/+//7//r/+f/7//v/+//7//z//v/+/////v/+//7//v///wAAAQAD
AAMABAACAAIAAgACAAIAAgACAAMABQAFAAUABgAEAAUABQAEAAMAAgABAAEAAwAGAAcA
BwAFAAMAAAD///7//v///////v/9//z/+//9//z//P/7//n/+f/5//n/+//7//v/+v/8
//z//P/8//r/+v/6//r/+v/6//r/+v/7//v/+//7//r/+v/6//r//P/7//v/+//6//r/
+v/5//v/+//7//v/+f/3//X/8P/q/+b/5f/q//D/9/8CAA4AIAA2AE0AaACOALAAxwDW
AN8A2wDPALoAowCNAHoAbwBjAFcASwA8ACoAHQAVABEADQALAAYAAQAAAAAA/P/7//3/
///8//r/+//7//v//f/7//n/+f/5//j/+v/7//v/+//5//n/+f/5//v/+//7//r/+v/6
//r/+//7//v/+//7//v/+//7//v/+f/6//r/+v/8//z//f/+//7//f/9//7//P/8//z/
/f////////8AAAAAAAAAAAAAAQABAAEAAQADAAMABAAEAAMABAAFAAUABwAHAAcACAAG
AAcACQAJAAkACQAKAA0ADAANAA4ADgARABMAFAAVABQAFQAXABcAHAAcAB4AIQAhACIA
JAAkACcAKAApACoAKQApACwALAAuAC4ALgAvAC0ALQAsACwALgAuAC0ALAApACkAKAAn
ACMAIAAeAB0AHQAbABoAGAAZABcAFQATABAAEAAPAA4ADQALAAsACgAJAAgACAAHAAgA
CAAHAAcABQAGAAYABgAGAAUABQAEAAYABgAGAAYABAAEAAQABAAGAAYABgAGAAQABAAE
AAMAAwADAAMAAwADAAIABQAGAAUABQAFAAUAAwADAAMAAwADAAMABAAEAAQABAAEAAMA
BQAGAAYABwAFAAYABgAGAAgACQAJAAgACAAJAAkACQAHAAcABwAHAAgACQAKAAsACQAJ
AAkACQAIAAgACAAHAAcABwAHAAcABwAHAAcABwAHAAgACQAKAAgACAAIAAgACAAIAAgA
CAAHAAcABwAHAAgABwAHAAYABgAGAAYABgAGAAcABwAHAAcABwAIAAkACAAIAAcABgAF
AAUABAADAAQABQAGAAcABwAIAAcABwAIAAgACAAIAAgACAAIAAkABwAHAAcACAAJAAkA
CwALAAsACwAKAAsADgAMAAwADAAMAAoACgAKAAsADQANAA0ADgAMAA0ADQAMAAsACgAJ
AAkACwAOAA8ADwANAAsACAAHAAUABAAEAAMABQAFAAUABQADAAIAAgABAAIAAwAEAAUA
AwADAAMAAgAEAAQABAAEAAIAAgACAAIABAAEAAQABAADAAMAAwADAAMAAgABAAAAAQAB
AAIAAwACAAIAAgABAAEAAQABAAEAAwABAP3/9v/w/+z/6//u//T/+/8IABYAJAA6AFMA
bgCQALIAyQDWAN8A3QDRAL4AqwCVAIQAdwBrAGEAVwBGADYAKwAjAB0AGQAVABAADQAO
AAwACgAHAAUABQAEAAQABQAFAAMABQAFAAMAAwADAAIAAgADAAMAAwADAAMAAwADAAEA
AQABAAAAAAAAAAAAAQADAAMAAwADAAEAAQABAAEAAwAEAAQABAACAAIAAwAEAAQAAwAD
AAQABAAEAAQABQAFAAUABQAGAAYABgAGAAYABQAFAAUABQAGAAcACQAKAAoACgAKAAkA
CwALAAsADAAMAA0ADwAPAA8ADwAQABMAEgATABQAFAAXABkAGgAbABwAHQAfAB8AIgAi
ACQAJwAlACYAKAAoACsALAAtAC4ALwAvADIAMgAwADAAMAAxADMAMwAyADIAMgAyADEA
MAAvAC8ALgAtACsAKAAmACUAIQAfAB4AHAAdABsAGQAXABYAFgAVABQAEwARABEAEAAP
AA4ADgANAAwADAALAAsACwAMAAwADAAMAAsACwAKAAwADAAMAAwACgAKAAoACgAMAAwA
DAAMAAwADAAMAAsACwALAAsACwAKAAgACgAKAAkACQAJAAkACwALAAsACwANAA0ADgAO
AAwADAAMAAsADQAOAA4ADwANAA4ADgAOAA4ADwAPAA4AEAARABEAEQAQAA8ADgANAA8A
DwAPAA8ADwAPAA8ADwAOAA4ADgANAA8ADwAPAA8ADQANAA0ADQAOAA4ADgAOAAwADAAM
AAwADAAMAAwADAANAA0ADQANAAwACwALAAoADAAMAAwADAAKAAsACwALAAoACQAJAAkA
CQAKAAoACgALAAsACgAJAAsACwALAAsACwAMAAsACwAMAAwADAAMAAwADAAMAA0ACwAL
AAsADAAPAA8AEQARABEAEQAQABAAEAAQABAAEAAQABAAEAARABEAEQARABIAFAAVABUA
FAATABIAEQARAA8AEgATABMAEwARAA4ADQALAAoACgAJAAkACQAJAAkACQAIAAgABwAF
AAUABQAFAAcABwAHAAYABAAEAAQABAAFAAYABwAIAAcABgAFAAQAAwADAAMAAwAGAAYA
BgAGAAQAAwADAAMABgAGAAYABQADAAMAAwADAAUAAwADAAAA+v/0/+//7v/y//n//v8I
ABgAKgA9AFQAcgCWALUAxgDTANkA1wDKALcAowCQAIEAcwBnAF0AVABAAC0AIwAfABkA
FQASAA8ACgAIAAgABQADAAMAAgAAAP/////////////////////+//3//f/8//v//f/9
//3//f/9//3//f/8//r/+v/6//v/+//7//v/+//7//v/+//7//n/+v/6//r/+v/6//v/
/P/6//n/+f/6//z//P/8//3/+//7//v//P/+//7//v/+//3//f/9//3//////wAAAAD/
/wAAAQABAAEAAQABAAIAAgADAAUABQAEAAMAAwAFAAUABQAFAAQABwAJAAoACwAKAAsA
DQANAA4ADgAQABMAEQASABQAFAATABQAFQAWABUAFQAYABgAGgAaABoAGwAbABsAGgAa
ABkAGAAWABQAEAAPAA0ACwAMAAoACQAJAAkABwAGAAQAAgD///z/+f/3//b/9P/y//H/
7//v/+7/7f/s/+z/6//o/+j/5//n/+b/5v/l/+T/5P/j/+P/4v/i/+L/4v/i/+T/5P/k
/+T/4//i/+H/4P/g/+D/4P/f/93/3f/d/93/3v/c/97/3v/d/93/3f/d/93/3f/d/93/
2//b/9z/3P/e/97/3v/d/9v/3P/c/93/3f/e/97/3v/c/93/3f/c/97/3//f/9//3f/d
/93/3f/c/9v/2v/Z/9r/2//c/93/3P/c/9z/2//b/9v/2//b/9v/2//b/9v/2v/a/9r/
2v/c/9z/3P/c/9v/2v/Z/9j/2//b/9v/2//a/9n/2f/Y/9j/2P/Y/9j/1v/X/9f/1//X
/9f/2P/Z/9f/2P/Y/9j/2f/Z/9j/1//V/9X/1f/V/9b/2P/Y/9n/2P/Y/9j/2P/a/9r/
2v/b/93/3f/d/97/3f/f/9//4P/e/97/3v/e/97/3v/e/9//3//f/9//4P/g/+H/4f/g
/9//3v/d/93/3//i/+P/4//h/9//3P/b/9n/2P/Y/9f/1//X/9f/1//X/9b/1v/V/9X/
1f/V/9X/0//T/9P/0v/T/9T/1f/W/9b/1v/W/9b/1P/U/9T/1P/V/9X/1f/V/9T/1P/U
/9T/1v/V/9X/1f/W/9b/1v/V/9f/1//X/9f/2f/X/9P/zv/I/8T/wf/G/8z/1f/g/+7/
AgAcADMAUAB0AJYArwDAAMsAywDBAKwAkwB7AGYAUwBBAC8AIQASAAIA9f/v/+f/4f/f
/97/3f/a/9r/3P/d/9v/2f/Y/9r/2f/Z/9n/2f/b/9v/2//b/9r/2P/Z/9n/2f/b/9v/
2//b/9v/2//b/9r/2v/a/9r/2//b/9v/2//b/93/3f/d/93/2//c/9z/3P/e/97/3//g
/+L/4f/h/+L/4P/g/+D/4f/h/+H/4f/i/+T/5P/k/+T/4//j/+P/4//k/+X/5//o/+f/
6P/p/+n/6f/p/+n/6v/r/+3/8P/x/+//7//w//P/8v/z//T/9P/3//n/+v/7//z//f//
////AgACAAQABwAHAAgACgAKAA0ADgAPABAAEQARABQAFAASABIAEgATABQAFQAVABYA
FAAUABMAEgARABEAEAAPAA8ADAAKAAkACQAHAAYABAABAP///f/7//j/+P/3//b/9//1
//X/9P/1//T/9P/z//L/8v/x//H/8P/w/+//7v/w/+//7//u//D/8P/w//D/8P/w//D/
8P/w//D/8P/w//D/8P/w/+//7f/t/+3/7f/u/+z/7v/u/+3/7f/t/+3/7f/t/+3/7f/v
/+//8P/w/+7/7v/u/+3/7//w//D/8f/v//D/8P/w/+7/7//v/+7/7v/v/+//7//v/+//
7//v/+//7//v/+//7//v/+//7//w//D/8P/v/+//7//v/+//7v/t/+z/6//r/+z/7f/u
/+7/7v/u/+7/7P/s/+z/7P/v/+//7//v/+7/7f/t/+z/7v/u/+7/7v/s/+3/7f/t/+z/
6//r/+v/6//s/+z/7P/t/+3/7P/r/+z/7f/u/+//7//w/+//7//u/+7/7v/u//D/8P/w
//H/8f/x//H/8v/z//P/9f/1//X/9f/2//f/9//4//j/+P/4//j/+P/4//j/+f/5//n/
+f/6//r/+//7//r/9//2//X/9f/1//j/+f/5//v/+f/2//X/8//y//L/8f/x//H/8f/x
//H/8P/w/+//7//v/+//7//t/+3/7f/s/+7/7v/u/+7/7v/u/+7/7v/u/+7/7v/u/+3/
7f/t/+3/7v/u/+7/7v/u/+3/7f/t//D/8P/w/+//7f/t/+3/7f/v/+//7f/q/+T/3P/b
/9z/4P/n//D/+v8KAB4ANQBOAGwAkgCvAMIA0QDXANEAwgCtAJUAgABvAF8AUQBFADYA
KAAbABEACwADAAEA/P/3//T/9P/y//H/8//x//D/8P/v/+3/7f/v/+//7//v/+//7v/u
/+//7//v//H/8f/x//H/7//v/+//7v/w//D/8P/x/+//7//v/+//7f/t/+3/7f/v//D/
8P/w//D/8P/x//L/9P/z//P/9P/0//T/9P/1//P/8//z//T/9v/2//b/9v/1//X/9f/1
//f/9//4//j/9//4//n/+f/5//n/+f/6//z//f///////f/9//7/AQACAAMABAAEAAcA
CQAKAAsACgALAA0ADQASABIAFAAXABcAGAAaABoAGwAcAB0AHgAfAB8AIgAiACIAIgAi
ACMAJQAlACQAJAAkACQAIwAiACEAIQAgAB8AHwAcABoAGQAXABUAFAASABEADwANAAsA
CAAIAAcABgAFAAMAAwACAAEAAAAAAP///v/+//3//f/7//z//P/8//z/+//7//r//P/8
//z//P/8//z//P/8//r/+v/6//r/+v/6//r/+f/5//n/+f/5//r/+P/6//r/+f/5//n/
+f/3//f/9//3//n/+f/6//r/+P/4//j/9//5//r/+v/7//v//P/8//z/+//7//r/+P/6
//v/+//7//n/+f/5//n/+f/5//n/+f/7//v/+//7//j/+P/4//f/9//3//f/9//3//f/
9//3//j/+P/4//j/+P/4//j/+P/2//b/9v/2//f/9//3//f/9v/1//X/9P/0//T/9P/0
//T/9f/1//X/9P/z//P/8//z//T/9P/0//P/8//y//H/8//z//P/8//z//T/8//z//T/
9P/0//T/9P/0//T/9f/3//f/9//4//f/9//5//n/+f/5//r/+//9//v//P/8//z//P/8
//z//P/8//3//f/9//3//v/+///////+//v/+v/5//n/+//+///////9//v/+P/3//X/
9P/0//P/9f/1//X/9f/z//L/8v/x//H/8f/x//H/8f/x//H/8P/w//D/8P/w//D/8P/w
//D/8v/y//L/8v/x//H/8f/x//L/8v/y//L/8v/x//H/8f/w//D/8P/v/+//7//v/+//
7//v/+3/6v/k/+D/3f/e/+T/6f/w//7/EAAmADsAVgB2AJgAsQDAAMkAyQDBALAAmwCF
AHIAZwBbAE8ARQA2ACYAGQAPAAcAAwD///z/+f/4//b/9v/1//P/8//y//D/7//v/+//
8f/x//H/8f/x//D/7v/v/+//7//v/+//7//v/+//7//v/+7/7v/u/+7/7//x//H/8f/x
/+//7//v/+//7//w//D/8P/w//D/8f/y//L/8f/x//L/8v/y//L/8//z//P/8//0//T/
9P/0//T/9//3//f/9//3//f/+P/4//n/+v/7//v/+f/5//n/+v/7//3/AAABAAEAAQAC
AAUABAAFAAYABgAFAAcACAAJAAoACwANAA0AEgASABQAFwAXABgAGgAaABsAHAAdAB4A
HwAfACIAIgAgACAAIAAhACEAIQAgACAAIgAiACEAIAAfAB8AHgAdAB0AGgAYABcAEwAR
ABAADgAPAA0ACwAJAAYABgAFAAQAAQD//////v/9//z//P/7//z//P/7//v/+//8//z/
/P/6//n/+f/4//j/+P/4//j/+P/4//j/+P/4//j/+P/4//r/+v/6//n/9//3//f/9//4
//b/+P/4//n/+f/5//n/9//3//f/9//5//n/+v/6//j/+P/4//f/+f/6//r/+//7//z/
+v/6/w==
         </WaveFormData>
      </LeadData>
   </Waveform>
</RestingECG>
