# Supplementary material for: Detection of Left Atrial Enlargement Using a Convolutional Neural Network-Enabled Electrocardiogram
Source: Front Cardiovasc Med. 2020 Dec 17;7:609976. doi: 10.3389/fcvm.2020.609976 (PMC7773668; doi:10.3389/fcvm.2020.609976)
Supplement: Supplementary file 3 [file Data_Sheet_3.ZIP › normal2/1802017377_5251_0000001L.XML]

<?xml version="1.0" encoding="Windows-1252"?>
<!DOCTYPE RestingECG SYSTEM "restecg.dtd">
<RestingECG>
   <PatientDemographics>
      <PatientID>1802017377</PatientID>
      <PatientAge>70</PatientAge>
      <AgeUnits>Years</AgeUnits>
      <Gender>Male</Gender>
      <PatientLastName>zhuxiaoshan</PatientLastName>
   </PatientDemographics>
   <TestDemographics>
      <DataType>Resting</DataType>
      <Site>1</Site>
      <AcquisitionDevice>MAC55</AcquisitionDevice>
      <Status>Unconfirmed</Status>
      <Priority>Normal</Priority>
      <AcquisitionTime>09:01:44</AcquisitionTime>
      <AcquisitionDate>03-18-2017</AcquisitionDate>
      <CartNumber>1</CartNumber>
      <AcquisitionSoftwareVersion>009C</AcquisitionSoftwareVersion>
      <XMLSourceVersion>MAC5000 v1.0</XMLSourceVersion>
   </TestDemographics>
   <RestingECGMeasurements>
      <VentricularRate>89</VentricularRate>
      <AtrialRate>89</AtrialRate>
      <PRInterval>132</PRInterval>
      <QRSDuration>90</QRSDuration>
      <QTInterval>368</QTInterval>
      <QTCorrected>447</QTCorrected>
      <PAxis>46</PAxis>
      <RAxis>62</RAxis>
      <TAxis>22</TAxis>
      <QRSCount>14</QRSCount>
      <QOnset>223</QOnset>
      <QOffset>268</QOffset>
      <POnset>157</POnset>
      <POffset>215</POffset>
      <TOffset>407</TOffset>
      <ECGSampleBase>500</ECGSampleBase>
      <ECGSampleExponent>0</ECGSampleExponent>
   </RestingECGMeasurements>
   <Diagnosis>
      <Modality>Resting</Modality>
         <StatementCount>3</StatementCount>
         <LabelText>12SL ��ϳ���</LabelText>
      <DiagnosisStatement>
         <StmtFlag>ENDSLINE</StmtFlag>
         <StmtText>�������</StmtText>
      </DiagnosisStatement>
      <DiagnosisStatement>
         <StmtFlag>ENDSLINE</StmtFlag>
         <StmtText>�������� ST ���쳣</StmtText>
      </DiagnosisStatement>
      <DiagnosisStatement>
         <StmtFlag>ENDSLINE</StmtFlag>
         <StmtText>�쳣 ECG</StmtText>
      </DiagnosisStatement>
   </Diagnosis>
   <Waveform>
      <WaveformType>Rhythm</WaveformType>
      <WaveformStartTime>0</WaveformStartTime>
      <NumberofLeads>8</NumberofLeads>
      <SampleType>CONTINUOUS_SAMPLES</SampleType>
      <SampleBase>500</SampleBase>
      <SampleExponent>0</SampleExponent>
      <HighPassFilter>16</HighPassFilter>
      <LowPassFilter>150</LowPassFilter>
      <ACFilter>NONE</ACFilter>
      <LeadData>
         <LeadByteCountTotal>10000</LeadByteCountTotal>
         <LeadTimeOffset>0</LeadTimeOffset>
         <LeadSampleCountTotal>5000</LeadSampleCountTotal>
         <LeadAmplitudeUnitsPerBit>4.88</LeadAmplitudeUnitsPerBit>
         <LeadAmplitudeUnits>��V</LeadAmplitudeUnits>
         <LeadHighLimit>2147483647</LeadHighLimit>
         <LeadLowLimit>268435456</LeadLowLimit>
         <LeadID>I</LeadID>
         <LeadOffsetFirstSample>0</LeadOffsetFirstSample>
         <FirstSampleBaseline>0</FirstSampleBaseline>
         <LeadSampleSize>2</LeadSampleSize>
         <LeadOff>FALSE</LeadOff>
         <BaselineSway>FALSE</BaselineSway>
         <ExcessiveACNoise>FALSE</ExcessiveACNoise>
         <MuscleNoise>FALSE</MuscleNoise>
         <LeadDataCRC32>4064511877</LeadDataCRC32>
         <WaveFormData>
+P/4//j/+P/6//r/+v/6//z//P/8//z//v/+//7//v8BAAIAAwAEAAYABgAGAAYACAAI
AAgACAAKAAoACgAKAAwADAAMAAwADAAMAAwADAAKAAoACgAKAAoACgAKAAoACAAIAAgA
CAAIAAgACAAIAAcABgAFAAQAAgACAAIAAgAAAAAAAAAAAP///v/9//z//P/8//z//P/6
//r/+v/6//r/+v/6//r/+v/6//r/+v/4//j/+P/4//j/+P/4//j/+P/4//j/+P/4//j/
+P/4//j/+P/4//j/+P/4//j/+P/4//j/+P/4//r/+v/6//r/+v/6//r/+v/6//r/+v/6
//r/+v/6//r/+v/6//r/+v/8//z//P/8//r/+v/6//r//P/8//z//P/6//r/+v/6//z/
/P/8//z/+v/6//r/+v/6//r/+v/6//r/+v/7//v/+v/6//r/+//7//z//P/8//7//v//
/////////wAAAAD//wAAAAAAAAAAAQABAAMABQAFAAUABgAEAAQABQAFAAcABwAHAAcA
CQAJAAkACQAHAAUAAwADAAIAAQD///3//f/8//r/+f/4//f/9//3//T/9P/1//X/9f/0
//T/9P/0//T/9P/2//X/9f/4//z/AAAHABMAIAAtAD0ASwBZAGUAbgB4AIEAfwB2AG4A
YgBPADcAHgD//+f/2//U/83/zP/M/8//0//Z/9//4//m/+v/7v/v/+//7//t/+//8f/x
//H/8f/v/+//7//x//H/8P/w//D/8P/w//H/8f/v//H/8f/x//H/8f/x//L/8v/y//L/
8v/w//D/8f/x//P/8//z//P/8//z//P/8//1//X/9v/2//X/9f/2//b/9//3//f/+f/7
//v/+//7//z//P/8//3//f/+////AAACAAMABAAEAAYACAAIAAoACAAJAAkACQALAA0A
DQANAAsACwALAAsADQANAA4ADgANAAwACwAKAAwADAAMAAsACQAJAAkABwAHAAcABgAE
AAQABAADAAMAAgAAAAAAAAD///7//v/+//z//P/8//z//P/6//n/+f/5//r/+v/5//n/
+P/4//j/+P/4//j/9//5//j/+P/5//n/+f/4//j/+P/4//j/+f/5//j/+P/3//n/+v/6
//r/+P/4//j/+P/3//f/9//4//r/+v/6//r/+P/3//f/+P/6//r/+v/6//n/+f/5//n/
+P/4//j/+f/7//v/+//7//n/+f/5//n/+f/5//n/+f/5//n/+f/5//n/+f/5//n/+//7
//v/+v/6//n/+f/6//r/+v/6//r/+v/6//r/+v/4//j/+P/4//j/+P/4//j/+P/4//j/
+P/6//v/+//6//r/+v/7//v/+v/6//r/+v/8//3//f/9//3//v/+////AgACAAIAAgAB
AAEAAwADAAMAAwAEAAQABAAFAAUABwAHAAcABwAHAAcABwAHAAcABQADAAMAAgABAP//
/f/9//z/+v/5//j/9//3//f/9v/2//f/9//3//b/9v/2//b/9v/4//b/9f/3//r/AAAI
ABMAIQAsADsASwBbAGcAcQB+AIgAiwB/AHQAagBaAEMAKQAMAPH/3//V/8z/yf/I/8j/
zf/T/9n/4f/n/+z/7f/u/+//7//v/+//7//v/+//7//v/+//7//v//H/8f/w//D/8P/w
//D/8f/x/+//8f/x//H/8f/x//H/8v/y//L/8v/y//L/8v/z//P/8//z//P/8//z//P/
8//z//X/9f/2//b/9f/1//b/9v/3//f/9//5//v/+//7//v//P/8//z//f///wAAAQAC
AAIAAwAEAAQABAAGAAYACAAIAAkACQAJAAkACwALAAsACwALAAsACwALAAsADAAMAAwA
DAAMAAwADAAMAAwACwAJAAkACQAHAAkACQAIAAYABgAGAAUABQAEAAIAAgACAAEAAAAA
AAAA/P/8//z//P/8//r/+f/5//v//P/8//v/+//6//r/+v/6//r/+v/5//n/+P/4//n/
+f/5//j/+P/4//j/+P/5//n/+P/4//f/+f/6//r/+v/4//j/+P/4//f/9//3//j/+P/4
//j/+P/6//n/+f/6//r/+v/6//r/+f/5//n/+f/4//j/+P/5//n/+f/5//r//P/8//z/
/P/8//z//P/8//r/+v/6//r//P/8//z//P/7//r/+f/4//r/+//7//r/+v/6//v/+//8
//z//P/8//7//////////f/+//7///8AAAAAAAAAAAEAAQADAAMAAwADAAQABAAEAAUA
BQAHAAcABwAHAAcABwAHAAcABwADAAEAAQAAAP///f/7//v//P/6//n/+P/3//f/9//2
//b/9//3//f/9v/2//b/9v/2//b/+P/5//n/+P/4/wAABwARABwAKwA3AEUAUwBfAGgA
dAB9AH8AeABuAGQAVQA/ACgACwDv/9//1P/N/8j/yv/N/9H/1f/Z/9//5v/r/+z/7//x
//H/7//t//H/8f/x//H/8f/x//H/8//z//L/8v/y//D/8P/x//H/8f/z//P/8//x//H/
8f/y//T/9P/0//T/9P/0//X/9f/z//P/8//z//X/9f/1//X/8//z//T/9P/3//f/+P/4
//n/+f/5//v/+//7//v/+/8AAAAAAAABAP//AAABAAIABAAFAAYABgAEAAYABgAIAAgA
CQAJAAkACwANAA0ADQALAAsACwALAAsACwAMAAwADAAMAAwADAAMAAwADAALAAsACwAL
AAkACQAJAAgABgAGAAYABQAFAAQAAgACAAIAAQAAAAAAAAD+//7//v/+/wAA/v/9//3/
+//8//z/+//7//r/+v/6//r/+v/6//n/+//6//r/+//5//n/+P/4//j/+P/4//n/+//6
//r/+f/5//r/+v/6//r/+v/6//r/+f/5//n/+v/6//r/+v/6//r/+f/5//r/+v/6//r/
+v/5//n/+f/5//r/+v/6//v/+//7//v/+//7//v/+//7//v/+//7//v/+//7//v//P/6
//r/+v/6//z//P/8//z//P/8//z//P/6//r/+v/6//r/+v/6//r//P/9//3//P/8//z/
/f/9//7//v/+//7//v/////////9//7//v///wIAAgACAAIAAQABAAMAAwADAAMABAAE
AAQABQAFAAcABwAHAAcABwAHAAcABwAHAAcABQAFAAQAAwABAP/////+//z/+//6//n/
+f/5//j/+P/5//n/+f/4//j/+P/4//j/+v/6//f/9//4//r//v8HAA8AGAAhAC0ANwBD
AE8AWABgAGsAcQBsAGIAWABPAD8AKAARAP3/6//c/9X/1P/S/9P/1//Z/93/4//q/+//
8v/z//P/8//z//P/8//z//P/8//1//X/9f/3//X/9P/0//T/9P/0//X/9f/x//P/8//z
//X/9f/1//b/9v/2//b/9v/0//T/9f/1//b/9//4//n/9//3//f/9//1//X/9v/2//n/
+f/6//r/+//7//v//f/7//v/+//7//7//v/+//////8AAAEAAgAEAAUABgAGAAQABgAG
AAgACgALAAsACwAJAAsACwALAAsACwALAAsADQANAA4ADgAMAAwADAAMAAwADAAMAAsA
DQANAA0ACwAJAAkACAAGAAgACAAHAAcABAACAAIAAgADAAIAAgACAAAAAAAAAAAAAAD+
//3//f/9//7//v/9//v/+v/6//r//P/8//z/+//5//j/+P/5//v/+//6//r/+v/6//r/
+//7//r/+v/5//n/+v/6//r/+v/6//r/+v/5//n/+f/6//r/+v/6//r/+v/5//n/+v/8
//z//P/8//z/+//6//n/+v/6//r/+//7//v/+//7//v/+//7//v/+//8//z//P/8//z/
/P/8//z//P/+//7//v/+//v/+v/5//j/+//8//3//v/9//3//P/6//z//P/9//3//v/+
//7//v/8//3//f/9////AAAAAAEAAAAAAAAAAAABAAEAAwADAAMAAwAEAAQAAgADAAMA
BQAHAAcABwAHAAcABwAHAAcABQADAAMAAgABAP///f/9//z/+v/5//j/+f/5//n/+P/4
//n/+f/5//b/9v/2//b/+P/4//r/+f/3//j/+P/8/wcAEQAaACMALQA7AEkAVQBeAGgA
cQB3AHIAaABgAFUAQQAuABMA+f/p/9z/1f/S/9D/z//T/9f/2//f/+T/6//w//H/8f/x
//X/9f/1//P/8f/v//D/8f/y//X/8//y//L/8v/y//L/8//z//P/9f/1//X/8//z//P/
9P/0//T/9P/0//T/9P/1//X/9f/1//X/9f/3//f/9//3//X/9f/2//b/+f/5//r/+v/5
//n/+f/7//v/+//7//v//v/+//7//////wAAAQACAAQABQAGAAYABgAIAAgACgAJAAkA
CAAHAAcACQAJAAkACwALAAsACwANAA0ADgAOAAwADAAMAAwADgAOAA4ADQALAAsACwAJ
AAcABwAGAAQABgAGAAUABQACAAAAAAAAAAEAAAAAAAAA/P/8//z//P/8//r/+f/5//v/
/P/8//v/+//6//r/+v/8//z//P/7//n/+P/4//n/+f/5//j/+P/4//j/+P/5//n/+P/4
//f/9f/2//b/9v/4//j/+P/4//f/9//3//j/+P/4//j/+P/2//X/9f/2//n/+v/7//z/
/P/7//r/+f/4//j/+P/5//v/+//7//v/+//7//v/+//7//v/+//7//v/+//7//v/+f/5
//n/+f/7//v/+//6//r/+//8//z//P/8//z//P/8//z//P/6//r/+v/6//z//P/8//z/
/P/8//z//P/7//v/+v/4//v//P/+/////v/+//7//v/8//3//f/9////AAAAAAEAAgAC
AAIAAgADAAMABQAFAAUABQAGAAYABgAHAAcACQAJAAkACQAJAAkACQAJAAkACQAHAAcA
BgAHAAUAAwADAAIAAAD///7/+//7//v/+v/6//v/+//7//j/+P/4//j//P/6//j/9//3
//j//P8EAAsAEQAcACsANwBFAFUAYwBoAHIAfQCDAH4AdABqAFsAQwAsABMA+f/l/9z/
1f/O/8j/yf/N/9X/3//r//D/7f/u/+//8//z//P/8//z//P/8//z//P/8//z//X/9f/0
//T/9P/0//T/9f/1//P/9f/1//X/9f/1//X/9v/4//j/+P/4//j/+P/5//n/9//3//f/
9//3//f/9//3//j/+f/7//z//P/7//v/+v/9//3//f////3//f/9//3/AAAAAAAAAQAD
AAQABQAGAAYABwAIAAgACAAKAAoADAAKAAsACwALAA4AEQASABMAEQARABEAEQAPAA8A
EAAQABEAEgATABQAFAAUABQAEwATABMAEwARABEAEQAQAA4ADAAMAAsACwAMAAoACgAK
AAkACAAIAAgABgAGAAYABgAGAAQAAwADAAUABgAGAAUAAwACAAIAAgACAAIAAgABAAEA
AAAAAAEAAQABAAAAAAAAAAAAAAABAAEAAAAAAP////8AAAAAAAAAAAAAAAAAAAEAAQAB
AAIAAQAAAP///v8AAP////8AAAAAAAAAAAAA//////////8AAAAAAAABAP//////////
AQABAAEAAQD9/wAAAAAAAAAAAAAAAAAAAAAAAAAAAAAAAAAAAAAAAAAAAAD+//7//v/+
//7///////7/AAAAAAEAAQAAAAAAAAAAAAIAAwADAAMAAwAEAAQABQAGAAYABgAGAAcA
BwAJAAkACQAJAAoACgAIAAkACQALAA0ADQANAA0ACwALAAsACwAHAAUABQAEAAEA///9
//3//P/6//n/+P/5//n/+f/4//b/9//3//f/9v/2//b/9v/0//b/9v/x//H/9P/6/wAA
CQAXACQALwA7AEsAXQBpAHIAfgCHAIcAfgByAGYAUwA7ACAAAQDr/93/0v/J/8b/yP/L
/9H/1f/b/+P/6v/v/+z/7f/v/+3/6f/p/+v/6//r/+v/7f/t/+3/7//t/+z/7P/s/+7/
7v/v/+//6//t/+3/7f/v/+//7//w/+7/7v/u/+7/7v/u/+//7//x//H/8f/x/+//7//v
/+//8P/x//P/9P/2//f/+f/6//f/9f/z//P/9v/3//j/+f/6//r/+v/7//3//v///wAA
AAABAAIAAgACAAQABAAGAAgACQAJAAkABwAJAAkACQAHAAcABwAHAAgACQALAAwACgAK
AAoACgAKAAoACgAJAAcABwAHAAUABgAHAAcABgAGAAYABQAFAAQAAgACAAIA///+//7/
/v/+//7//v/+/wAA/v/9//3/+v/6//n/9//4//j/+f/6//r/+v/6//n/9//2//b/9//6
//v/+//8//v/+v/5//n/+//6//r/+f/5//r/+v/6//r/+v/6//r/9//3//f/+P/6//r/
+v/6//z/+//7//z/+v/6//r/+v/5//n/+f/5//r/+v/6//v/+v/5//j/9//6//v//P/9
//3//f/9//3/+//7//v/+//9//3//f/9//v/+//7//r/+v/7//v/+//9//3//v/8//z/
/P/8//z//P/8//z/+v/6//r/+v/8//z//P/8//z//P/8//z/+v/7//v/+v/6//r/+//7
//z//P/8//z//P/9//3//f///wAAAAABAAIAAgACAAIAAgABAAIAAQAEAAUABwAIAAcA
BwAGAAcACQAJAAkACQALAAsACwALAAkABwAHAAYABwAFAAMAAwACAAAA///+//v/+//7
//r/+v/7//v/+//8//z//P/8//r//P/8//3/+f/6//7/AgANABsAIgAvAD8ATQBbAGcA
bgByAH0AiwCMAIAAcgBlAFEANAAVAP//8f/m/9v/2P/Y/9X/1//b/+H/6f/u//H/9v/5
//v/+f/3//n/+f/5//n/+f/7//v/+//9//z/+v/5//j/+v/6//v/+//5//v/+//7//n/
+f/5//r/+v/6//r/+v/4//j/+f/5//r/+//8//3//f/9//3//f/9//3//v/+//////8A
AAAAAQABAAEAAwADAAMAAwADAAQABAAEAAUABwAIAAkACgAIAAkACgAKAAoADAAMAA4A
EAARABEAEQAPABEAEQARABEAEQARABEAEQARABIAEgAUABQAFAAUABYAFgAWABUAFAAT
ABIADwARABEAEAAOABAAEAAPAA8ADAAKAAoACgAJAAgACAAIAAgACAAIAAgABgAEAAMA
AwADAAQABAADAAEAAAAAAAAAAQACAAMAAwABAAAAAAABAP/////+//7//v/+//7///8B
AAAAAAD///3//v/+//7/AAAAAAAAAAD///////8AAP7//v/+//7/AAD/////AAACAAIA
AgACAAEAAQABAAEAAAAAAAAAAQADAAMAAwADAAMAAwADAAMAAwAFAAMAAgACAAIAAgAC
AAQABAAEAAQABAAEAAQABAAEAAQABAAEAAQABAAEAAQABAAFAAUABAAEAAQABQAFAAYA
BgAGAAYABAAFAAUABQAFAAYABgAHAAoACgAKAAoACwALAA0ADQALAAsADAAMAAwADQAN
AA8AEAARABIAEwARABEAEQARAA8ADQANAAwACwAJAAcABwAGAAQAAwACAAMAAwADAAIA
AgADAAMAAwACAAIAAgACAAAAAAACAAMAAwACAAQACAARABsAJAAvADsARwBVAGMAagBy
AH8AgwB6AHAAZgBXAEMAMgAZAAEA7//k/93/3P/e/+H/4f/h/+X/7f/0//X/+P/7////
///9//3////////////9//3//f////3//P/8//z///8AAAIAAwAAAAEAAAD//wEAAQAB
AAIAAgACAAIAAgABAAAAAAD//wAAAQACAAMAAwADAAMAAwADAAMABAAEAAcABwAIAAgA
CAAHAAYABwAHAAcABwAHAAoACgAKAAsACQAKAAsADAAMAA0ADgAOAAwADgAOABAAEAAR
ABEAEQASABUAFgAXABYAFQAUABMAEQARABIAEgASABIAEgASABAAEAAQAA8AEQARABEA
DwAOAA0ACwAIAAoADAANAA8ACwAIAAcABgADAAIAAgACAAEAAgADAAQAAgAAAP////8C
AAQABQAFAAMAAAD+//z//v/+//7//f/9//z//P/9//z/+//5//j/+//8//3////+//z/
+//5//j/+P/3//b/9v/2//b/9v/z//P/8//0//b/9v/2//b/9P/z//P/9P/2//b/9v/2
//b/9f/0//P/9P/0//T/9f/1//X/9f/1//f/9//3//f/9f/1//X/9f/1//X/9f/1//X/
9f/1//X/8//z//P/8v/1//f/+P/5//f/8f/4//z/9P/y//L/8v/y//T/9P/0//T/8v/y
//L/8v/0//T/9P/0//L/8v/y//L/8//1//b/9v/0//T/9f/1//b/9v/2//b/9P/1//X/
9f/3//j/+P/5//j/+P/4//j/+//7//3//f/9//3//v/+//z//f/9////AAABAAIAAwAC
AAEAAAD//////f/9//z//f/9//3////8//j/9f/y//H/8f/x//D/8P/x//H/8f/y//L/
8v/y//D/8v/w/+//8f/0//b//P8FAA0AGAAnADcAQwBRAFsAZABwAHkAdQBuAGQAWABH
ADUAHgABAOn/2//S/83/zv/M/8v/0f/X/9v/4f/o/+v/7v/t/+3/8f/1//P/9P/z//L/
8f/z//P/8//1//X/9P/0//T/9P/0//X/9f/1//f/9//3//f/9//3//j/9v/2//b/9v/2
//b/9//3//n/+f/5//n/+f/5//n/+f/7//v//P/8//3//f/+//7//v/9//z//f/+////
AAABAAIAAgACAAMAAwAEAAUABgAEAAUABgAGAAYACAAIAAoADAANAA0ADQALAA0ADQAN
AA0ADQANAA0ADQANAA4ADgAOAA4ADgAOAAwADAAMAAsADQANAA0ACwALAAsACgAIAAYA
BgAFAAUABgAEAAQABAADAAIAAgACAP7//v/+//7//P/6//n/+f/5//r/+v/5//f/9v/2
//b/+P/4//j/9//5//j/+P/5//f/9//2//b/9v/2//b/9//1//T/9P/z//X/9v/2//b/
9P/0//T/9P/1//X/9f/2//b/9v/2//b/9P/z//P/9P/0//T/9P/0//P/8//z//P/8v/y
//L/8//z//P/8//z//H/8f/x//H/8//x//L/8v/y//L/8v/y//L/8v/y//L/8v/y//L/
8P/w//D/8P/w//D/8P/w//D/8f/x//D/8P/w//H/8f/y//L/8v/y//L/8//z//P/8//0
//T/9f/2//b/9v/2//f/9//5//n/+f/5//r/+v/6//v/+//9//3//f/9//3/+//7//v/
+//3//X/9f/0//H/7//t/+3/7P/q/+n/6P/n/+f/5//m/+T/5f/l/+X/5P/k/+T/5P/m
/+b/5v/j/+P/4v/o//L//f8HABIAHwAvAEEAUwBbAF4AZgBxAG8AZABYAEoANQAhAAYA
5f/L/8H/vP+3/7j/uv+9/8H/x//L/9H/1v/Z/9z/4f/h/93/2//b/9//3//f/9//3v/d
/9z/3f/d/9z/3P/c/9z/3P/d/93/3f/f/9//3//f/9//3//g/+D/4P/g/+D/3v/e/9//
3//g/+H/4v/j/+H/4f/h/+H/4f/h/+L/4v/l/+X/5v/m/+X/5f/l/+f/6f/p/+n/6f/r
/+r/6f/p/+r/7P/u//D/8P/x//L/8v/y//T/9P/2//b/9//3//f/9//5//n/+f/5//n/
+f/5//v/+//8//z/+//6//n/+P/4//j/+P/3//f/9//3//X/9//3//b/9P/y//L/8f/x
//D/7v/u/+7/7f/s/+z/7P/o/+j/6P/o/+j/5v/l/+X/5//o/+j/5//p/+j/6P/o/+j/
6P/o/+f/5f/k/+T/5f/n/+f/5v/m/+T/5P/k/+X/5f/k/+T/4//h/+L/4v/i/+T/5P/k
/+T/4//j/+P/5P/k/+T/5P/k/+b/5f/l/+b/5v/m/+b/5v/l/+X/5f/l/+b/5v/m/+f/
5f/l/+X/5f/n/+f/5//n/+n/6f/p/+n/5//n/+f/5//n/+f/5//n/+n/6f/p/+j/5//n
/+b/5f/n/+f/6P/o/+j/5f/l/+b/6P/o/+j/6P/m/+b/5v/m/+j/6P/o/+j/6P/o/+j/
6P/m/+b/5v/m/+b/5//n/+b/5//o/+r/6//q/+r/6v/q/+z/7f/t/+3/7f/u/+7/7//w
//D/8P/w//H/8f/z//P/8//z//T/9P/2//f/9//5//f/9//3//f/9//3//f/9//1//P/
8//y/+//7f/r/+v/7P/q/+n/6P/n/+f/5//m/+b/5//n/+f/5v/m/+b/5v/o/+b/5v/l
/+f/7P/y//j/AwAPAB4AKwA9AE8AXQBlAG4AfACBAHcAbABiAFQAOwAhAAIA5f/T/8n/
wP+7/7r/vP/B/8n/z//V/9v/3P/d/+D/4f/j/+P/4f/h/+X/5f/l/+X/4//j/+P/5f/n
/+b/5v/m/+j/6P/p/+n/5f/n/+f/5//n/+f/5//o/+j/6P/o/+j/6v/q/+v/6//r/+v/
6//r/+z/7f/u/+//7//v//D/8P/v/+//8P/w//P/8//z//X/9f/1//X/9f/4//j/+P/5
//r//P/+/wAA/v///wAAAAAAAAIAAgAEAAYABwAHAAcABQAHAAcABwAJAAkACQAJAAkA
CQAKAAoACgAKAAoACgAKAAoACgAJAAkACQAJAAcACQAJAAgABgAGAAYABQAFAAQAAgAC
AAIAAQAAAAAAAAAAAAAAAAAAAAAA/v/9//3/+//8//z/+//7//r/+v/6//r/+v/6//n/
+//6//r/+//7//v/+v/6//r/+v/6//v/+f/4//j/9//3//j/+P/4//j/+P/4//j/+f/5
//n/+v/4//j/+P/4//n/+f/6//z/+v/6//r/+v/5//n/+f/5//n/+v/7//3/+//7//v/
+//9//v/+//+//3//P/7//r/+v/6//r/+v/6//r/+v/6//r/+v/6//r//P/8//z//P/7
//v/+v/4//j/+P/5//n/+v/6//r/+v/4//n/+f/5//v//P/8//3//v/+//7//v/9//3/
/////wEAAQACAAIAAAABAAEAAwADAAMAAwADAAIAAQAAAP///f/7//v/+v/3//X/8//z
//L/8P/v/+7/7//v/+//7v/s/+3/7f/t/+r/6v/q/+r/7P/s/+z/7f/t/+z/7v/0//v/
BQASAB0AJwA1AEUAUwBcAGYAcQB1AG4AZABYAEkANQAeAAMA6f/Z/87/w/++/77/vf+/
/8X/y//T/9j/3f/g/+P/4f/h/+H/4f/j/+P/4//j/+P/4//j/+X/5f/k/+T/5P/k/+T/
5f/l/+H/4//j/+P/5f/l/+X/5v/m/+b/5v/m/+T/5P/l/+X/5//n/+f/5//n/+f/5//n
/+f/5//o/+j/6f/p/+r/6v/p/+n/6f/r/+v/6//r/+v/7v/u/+7/7//v//D/8f/y//T/
9f/2//b/9v/4//j/+v/6//v/+//7//v//f/9//3////////////9//3//v/+//z//P/8
//z//v/+//7//f/7//v/+//5//v/+//6//j/+P/4//f/9//0//L/8v/y//P/8v/y//L/
8P/w//D/8P/u/+z/6//r/+3/7v/u/+3/6//q/+r/6v/s/+z/7P/r/+v/6v/q/+v/6//r
/+r/6v/q/+r/6v/r/+n/6P/o/+f/5//o/+j/6P/q/+r/6v/q/+v/6//r/+z/7P/s/+z/
7P/s/+v/6//s/+z/7P/s/+z/6//r/+v/6//s/+z/7P/t/+3/7f/t/+3/7f/t/+3/7f/v
/+//7//v/+7/7f/s/+v/7f/t/+3/7f/v/+//7//u/+z/7f/t/+3/7//x//D/7v/u/+7/
7v/u/+7/7v/u/+7/7P/s/+z/7P/s/+z/7P/s/+7/7v/u/+7/7v/v/+//7v/u/+7/7//v
/+7/7v/u/+7/8P/x//H/8f/x//L/8v/z//L/8v/y//L/8f/x//P/8//1//X/9v/2//T/
9f/1//f/+f/5//n/+f/5//n/+f/5//j/9//4//j/+f/3//X/9f/0//L/8f/w/+//7//v
/+7/7P/t/+3/7f/q/+r/6v/q/+r/7P/s/+v/7f/s/+z/8v/1//v/BgARABkAIwAxAD8A
SgBSAFsAYwBkAFoAVABLADsAKAAVAP//5//Y/83/yP/E/8X/x//L/83/0f/Y/9//4v/l
/+X/5f/l/+f/6P/n/+b/5f/l/+X/5f/n/+n/6P/o/+j/5v/m/+f/5//l/+f/5//n/+X/
5f/l/+b/5v/m/+b/5v/o/+j/6f/p/+n/6f/p/+n/6f/p/+n/6f/p/+n/6v/q/+n/6f/q
/+r/6//r/+v/7f/t/+3/7f/t/+7/7v/u/+//8f/y//P/9P/y//P/9P/0//T/9v/2//j/
+v/7//v/+//5//v/+//7//3//f/9//3//f/9//7//v/8//z//P/8//7//v/+//3//f/9
//3/+//7//v/+v/4//r/+v/5//n/9v/0//T/9P/z//L/8v/y//L/8v/y//L/8P/u/+3/
7f/r/+z/7P/r/+3/7P/s/+z/7P/s/+z/6//p/+j/6P/p/+v/6//q/+r/6P/o/+j/6f/p
/+j/6P/n/+f/6P/o/+j/6P/o/+j/6P/n/+f/5//o/+j/6P/o/+j/6P/n/+f/6P/o/+j/
6P/o/+f/5//n/+f/6P/o/+j/6f/p/+n/6f/p/+f/5//n/+f/6f/p/+n/6f/n/+f/5//n
/+n/6f/p/+n/5//n/+f/5v/k/+X/5f/l/+X/5f/m/+b/5v/l/+X/5f/l/+X/5f/l/+X/
5f/l/+X/5f/l/+b/5v/m/+X/5f/n/+f/5//o/+n/6f/p/+n/6f/q/+r/6v/q/+r/6v/q
/+v/7//v/+7/7v/u/+7/7v/w//D/8P/w//D/8P/w//D/7v/u/+7/7v/t/+z/6//q/+f/
5v/l/+T/4v/i/+L/4v/g/+D/4P/g/97/3v/e/97/3v/e/97/3v/e/97/3v/e/+L/5P/m
/+j/8//+/wkAFAAhACwANwBCAEoAUABWAFwAUgBIAD4ANAAeAAgA8v/c/9L/yP++/7T/
tv+2/w==
         </WaveFormData>
      </LeadData>
      <LeadData>
         <LeadByteCountTotal>10000</LeadByteCountTotal>
         <LeadTimeOffset>0</LeadTimeOffset>
         <LeadSampleCountTotal>5000</LeadSampleCountTotal>
         <LeadAmplitudeUnitsPerBit>4.88</LeadAmplitudeUnitsPerBit>
         <LeadAmplitudeUnits>��V</LeadAmplitudeUnits>
         <LeadHighLimit>2147483647</LeadHighLimit>
         <LeadLowLimit>268435456</LeadLowLimit>
         <LeadID>II</LeadID>
         <LeadOffsetFirstSample>0</LeadOffsetFirstSample>
         <FirstSampleBaseline>0</FirstSampleBaseline>
         <LeadSampleSize>2</LeadSampleSize>
         <LeadOff>FALSE</LeadOff>
         <BaselineSway>FALSE</BaselineSway>
         <ExcessiveACNoise>FALSE</ExcessiveACNoise>
         <MuscleNoise>FALSE</MuscleNoise>
         <LeadDataCRC32>1069630732</LeadDataCRC32>
         <WaveFormData>
6P/o/+j/6P/q/+r/6v/q/+z/7P/s/+z/7v/u/+7/7v/w//D/8P/w//H/8v/z//T/9v/2
//b/9v/3//j/+f/6//z//P/8//z//v/+//7//v/+//7//v/+/wAAAAAAAAAAAgACAAIA
AgAEAAQABAAEAAIAAgACAAIAAgACAAIAAgABAAAA///+//z//P/8//z/+v/6//r/+v/4
//j/+P/4//j/+P/4//j/9v/2//b/9v/2//b/9v/2//b/9v/2//b/9v/2//b/9v/2//b/
9v/2//b/9v/2//b/+P/4//j/+P/4//j/+P/4//j/+P/4//j/+v/6//r/+v/6//r/+v/6
//r/+v/6//r/+v/6//r/+v/6//r/+v/6//z//P/8//z//P/8//z//P/6//r/+v/6//z/
+//7//v/+//7//v/+//7//v/+//6//z//P/9//3///8AAAEAAwAFAAYABwAIAAcABwAH
AAcABwAHAAcACAAHAAcABwAHAAkACwAOABEADwAPAA0ACgAHAAYAAwACAAIAAAD+//z/
/P/7//v/+//9//7//v/+//z//P/6//j/9v/2//T/8//0//T/8//z//H/8f/x//H/8P/w
//D/8P/x/+//7P/l/+H/4P/e/9f/1P/a/+n/+v8JABUAJQA6AE8AZAB9AJgArQDEANsA
3ADGAJ8AeABQADMAIAARAAcABwAFAPj/7f/o/+f/6P/s/+3/7v/w/+3/6//p/+j/6f/o
/+f/5v/m/+b/5v/m/+b/5v/m/+b/5//n/+f/5v/m/+b/5//n/+f/6P/o/+j/6P/o/+j/
6P/n/+f/5//n/+n/6f/q/+r/6P/o/+j/6P/q/+r/6v/r/+z/7P/s/+3/7f/u/+7/7v/u
/+//7//v//D/8P/x//L/9P/z//P/9P/2//f/9//3//n/+v/6//v//P/9//7/////////
//8BAAEAAQABAAIABAAEAAQABQAFAAUABQAFAAUABgAHAAcABwAHAAgACAAIAAkACQAJ
AAcABgAGAAYABQAEAAMAAwAFAAQAAwACAAEAAQACAAIAAAD//////////////v/9//3/
/f/9//3//v/+//7//v/+//7//f/9//z//P/7//v/+//7//v/+//7//v/+//7//3//f/8
//z/+//8//z//P/7//v//P/8//7//v/+/////f/8//z//f//////AAAAAP7//v/+//7/
/v/+//7//v8AAAAAAAAAAP7//v/+//////////////8AAAAAAAAAAP7//v/+//7/////
//7//f/9//3////+//7//v/+//7//v/+//7//v/9//3//f/9//3//f/9//3/+//7//r/
+v/8//3//f////7///8BAAMABAAFAAYABwAJAAkACQAJAAcABwAIAAkACwALAAsADAAL
AA0ADwAPAA8ADQAKAAkACAAFAAQABAACAAAA/v/8//3//f/9//3//v/+//7//v/+//z/
+v/6//r/+P/3//b/9v/1//X/9f/1//X/9f/0//T/9P/0//P/7//s/+n/5f/i/97/2//e
/+r/+/8IABUAJQA7AFAAYQB4AJEApgC7ANIA3QDMAKwAiQBkAEQALQAaAAsABQADAPn/
7v/p/+j/5//q/+z/7//y//L/8f/v/+3/6v/r/+r/6f/o/+j/6P/o/+j/6v/q/+r/6v/p
/+n/6f/o/+r/6v/r/+v/6f/q/+r/6v/q/+r/6v/q/+v/6//r/+v/6f/p/+r/6v/s/+z/
7P/s/+z/7P/s/+3/7P/s/+z/7f/v//D/8P/w//D/8f/x//H/8v/y//P/9P/0//P/8//0
//T/9f/1//X/+f/6//r/+//6//v//P/9/////////wEA////////AAACAAIAAgADAAUA
BQAFAAUAAwAEAAUABQAHAAcACAAIAAYABwAHAAcABwAGAAYABgAHAAYABQAFAAUABAAD
AAIAAAD//////v/+//3//f/9///////+//3//f/9//3//f/6//r/+v/6//z//P/7//v/
/P/8//v/+//5//n/+f/5//n/+f/5//n/+//7//r/+v/5//r/+v/6//v/+//8//z//P/8
//z//f////7//v////3//f/+//7//v/+//7//v/+//7//v/+//7//v/+/wAAAAAAAAAA
AAD+//7//v/+//3//f/9//3//f/9//3//f/9//3//P/8//7//////wEAAAABAAMABQAI
AAkACgALAAkACQAJAAkACQAJAAoACwALAAsACwAMAA8AEQATABMAEwARAA4ADQALAAcA
BQAEAAQAAgAAAP7////////////+//7//v/+//7//P/6//r/+P/2//X/9P/0//P/8//z
//X/9f/1//T/8v/y//L/8f/x/+7/6f/l/+L/3v/Z/9T/2P/l//j/CQAXACcAOgBPAGIA
eQCUAKsAwgDbAOoA3AC5AJIAbgBJADIAIQARAAUAAwD+//H/6P/l/+b/5v/n/+r/7v/v
/+//7//u/+v/6v/p/+j/6P/o/+j/6P/o/+j/6P/o/+f/5//n/+b/6P/o/+n/6f/n/+j/
6P/o/+j/6P/o/+j/5//n/+f/5//n/+f/6P/o/+r/6v/q/+r/6v/q/+r/6//s/+z/7P/t
/+3/7v/u/+7/7v/v/+//7//w//D/8f/y//L/8f/x//L/9P/1//X/9f/3//j/+P/5//r/
+//8//3//f/9//3///////////8AAAIAAgACAAMAAwADAAMAAwADAAQABQAFAAUABQAG
AAYABAAFAAUABQAHAAYABgAGAAUABAADAAMAAwACAAEAAAABAAEAAgACAP7//f/9//3/
//////7//f/8//v/+v/5//r/+v/6//r/+v/6//n/+f/4//j/9//3//n/+f/5//n/+//7
//v/+//5//n/+P/4//n/+v/6//r/9//3//j/+P/6//r/+v/7//v/+v/6//v/+//7//z/
/P/8//z//P/8//r/+v/6//r//P/8//z//P/8//z//P/9//v/+//7//v//P/8//z//P/8
//z//P/8//z//P/8//z/+f/5//n/+f/5//n/+f/5//v/+//6//r//P/9//3///8AAAEA
AwAFAAgACQAKAAsACgAJAAgABwAHAAcACAAJAAsACwALAAwADwARABMAEwATABEADgAN
AAsABwAFAAQABAACAAAA/v/9//3//f/9//7//v/+//7//v/8//r/+v/4//b/9f/0//L/
8f/x//H/8//z//P/8v/w//D/8P/v/+//7P/p/+P/3v/c/9n/1v/Y/9//7v///xEAHwAy
AEsAYABzAI4AqQDAANUA7gDyANkArgCCAFsAPgArABkADQAJAAYA+f/s/+f/5P/m/+f/
6P/q/+v/7f/r/+r/5//m/+X/5P/m/+b/5v/m/+T/5P/k/+T/4//j/+P/4v/k/+T/5f/l
/+P/5P/k/+T/5P/k/+T/5P/l/+X/5f/l/+X/5f/m/+b/5v/m/+b/5v/m/+b/5v/n/+j/
6P/o/+n/6f/q/+r/6v/s/+3/7f/t/+3/7P/s/+z/7v/t/+3/7v/w//H/8f/x//P/9P/0
//X/+P/5//r/+//7//v/+//9//3//f/9//7/AAAAAAAAAQABAAEAAQABAAEAAgADAAMA
AwADAAQABAAGAAcABwAHAAcABgAGAAYABQAEAAMAAwADAAIAAQAAAP3//f/+//7//v/9
//3//f/7//v/+v/5//n/+f/5//n/+v/6//r/+v/4//j/9//3//j/+P/3//f/+f/5//n/
+f/5//n/+f/5//v/+//6//r/+f/6//r/+v/5//n/+v/6//r/+v/6//v/+//6//r/+//7
//v//P/8//z//P/8//z//v/+//7//v/+//7//v/+//z//P/8//3//f/+//7//v/+//7/
/v/+//7//v////////////3//f/9//3//f/9//z//P/8//3//f///wIAAwAFAAcACAAJ
AAoACwALAAsACwALAAkACQAKAAsACwALAAsADAAPABEAEwATABMAEQAOAA0ACwAHAAUA
BAAEAAIAAAD+//v/+//7//v//v/+//7//v/+//z/+v/6//j/9v/1//T/9v/1//X/9f/z
//P/8//y//L/8v/y//H/8f/u/+v/5f/i/+D/2f/W/9b/3//w/wEAEQAdADIASQBcAHEA
jACnALwA0wDoAOoAzQCkAHoAUwA2ACUAFQAJAAcAAgD1/+z/6f/m/+b/6//u/+7/7//v
/+3/6v/n/+b/5f/k/+b/5v/m/+b/5v/m/+b/5v/n/+f/5//m/+b/5v/n/+f/5//o/+j/
6P/o/+j/6P/o/+f/5//n/+f/5//n/+j/6P/o/+j/6P/o/+j/6P/o/+n/6v/q/+r/6//r
/+z/7P/s/+z/7f/t/+3/7v/u/+//8P/w/+//7//w//T/9f/1//X/9f/2//b/9//4//n/
+v/7//v/+//7//3//f/9//3//v8AAAAAAAABAAEAAQABAAEAAwAEAAUABQADAAMABAAE
AAQABQAFAAUABQAEAAQABAADAAIAAQABAAEAAAD///7/+//7//z//P/8//v/+//7//v/
+//6//n/+f/5//n/+f/4//j/+P/4//j/+P/3//f/+P/4//f/9//3//f/9//3//X/9f/1
//X/9//3//b/9v/1//b/9v/2//f/9//4//j/+P/4//j/+f/3//b/9v/3//n/+f/6//r/
+P/4//j/+P/4//j/+P/4//r/+v/6//r/+P/4//j/+f/5//n/+f/5//j/+P/4//j/+P/4
//j/+P/7//v/+v/5//n/+f/4//j/+P/4//j/+P/4//j/+P/5//n/+f/5//n/+f/5//n/
+f/5//j/+P/2//f/9//5//j/+f/7//3/AAABAAIAAwAFAAUABQAFAAUABQAGAAcABQAF
AAUABgAFAAcACQAJAAoACQAHAAcACAAFAAQABAAAAP7//P/6//n/+f/5//n/+v/6//r/
+v/8//r/+P/4//j/9v/1//T/9P/z//P/8//z//P/8//y//L/8v/y//H/8//w/+n/4//g
/+D/2//W/9j/4f/w/wMAEQAdADIASQBcAHEAjACfALIAywDgANgAtwCOAGgARQAsABsA
CwABAP//+P/t/+b/5//o/+r/7f/s/+7/7//x/+3/6v/r/+r/6f/o/+b/5v/m/+b/5//o
/+n/6v/p/+n/6f/o/+r/6v/r/+v/6//s/+z/7P/q/+r/6v/q/+v/6//r/+v/6f/p/+r/
6v/s/+z/7P/s/+7/7v/u/+//7v/u/+7/7//x//L/8v/y//D/8f/x//H/8v/y//P/9P/2
//X/9f/2//b/9//3//f/+//8//z//f/9//3//f/9////AQADAAcABgAFAAQABAAGAAYA
BgAHAAkACQAJAAkABwAIAAkACQAKAAsADQAOAAwADQANAA0ADQAMAAwADAANAAwACwAL
AAsACgAJAAgACQAJAAoACgAGAAUABQAFAAUABQAEAAMAAwADAAMAAwACAAIAAgACAAIA
AgABAAEAAAAAAP///////////////wEAAQABAAEAAQABAAAAAAD//wAAAAAAAAEAAQAC
AAIAAAAAAAAAAQADAAIAAgADAAMAAwAEAAQAAgACAAIAAgAEAAQABAAEAAQABAAEAAQA
BAAEAAQABQAFAAYABAAEAAQABAAGAAYABgAGAAUABQAFAAUAAwADAAMAAwADAAMAAgAC
AAQABQAFAAcACAAJAAsADQAMAA0ADgAPAA8ADwAPAA8ADQANAA4ADwARABEAEQASABMA
FQAXABcAFgATAA8ADQAOAAsACgAKAAgABgAEAAIAAQABAAEAAQAEAAQABAAEAAEA/v/7
//r//P/6//n/+P/2//X/9f/1//X/9f/1//T/9P/0//T/8//x/+z/5//j/+D/3v/Z/9j/
3P/p//r/BwATACUAPABPAGIAfQCWAKkAvgDVANoAxACdAHgAWAA9ACgAFQAHAAUAAwD6
/+//6P/l/+j/7P/v//D/8P/x/+3/6f/q/+n/6P/n/+b/5v/m/+b/5v/m/+b/5v/m/+f/
5//n/+b/5v/m/+f/5//n/+j/6P/o/+b/5v/m/+b/5//n/+f/5//p/+n/6v/q/+r/6v/q
/+r/6f/o/+f/5//p/+r/6//t/+v/7P/s/+z/7v/v/+//7//w//D/8f/y//T/8//z//T/
9P/1//X/9f/5//r/+v/7//z//f/+/////v/9//z//f/+////AAACAAIAAgACAAMABQAF
AAUABQAFAAYABwAHAAUABQAGAAYACAAJAAkACQAJAAgACAAIAAUABAADAAMAAwACAAEA
AAABAAEAAgACAAAA/////////f/9//z/+//9//3//f/9//7//v/+//7//P/8//v/+//+
//7//f/9//v/+//7//v//f/9//3//f/9//3//P/8//3//v/+//7//f/9//7//v/+//7/
/v///wEAAAAAAAEAAQABAAIAAgABAAAA///+////AAABAAIAAQAAAP///v///wAAAQAD
AAMAAwADAAMAAAAAAAAAAAACAAIAAgACAAIAAQD///3/////////////////AAD+//7/
/v/+//7//v/+//7/+//7//v/+//8//3//v/////////+//7//P/9//3////+////AQAD
AAQABQAGAAcACQAJAAkACQAHAAcACAAJAAsACwALAAwACgALAAwACwAPAA8ADgAPAA0A
CQAHAAYABQAEAAMAAgD///////////7//v/+//7////+//3//v/+//z/+//6//z/+//7
//v/+f/5//n/+P/6//r/+v/5//f/9P/v/+v/6P/m/+H/3v/i//H/AAARAB8ALQBCAFUA
ZgB3AJIArwDMAOEA7ADkAMkAoAB6AFkAQgAxAB0AEQANAAgA+//y//H/8P/w//P/9v/4
//v/+//5//b/9f/0//P/8v/y//L/8v/y//D/8P/w//D/7//v/+//7v/v//D/8v/z//P/
9P/0//T/8v/y//L/8v/x//H/8f/x//P/8//0//T/9P/0//T/9P/y//L/8v/z//L/8v/y
//P/9f/2//b/9v/2//f/9//3//j/+P/5//r//P/7//v//P/8//3//f/9////AAAAAAEA
AgADAAQABQAFAAUABQAHAAcABwAHAAgACAAIAAgACQALAAsACwALAA0ADgAPAA8ADQAN
AA4ADgAQABEAEQARAA8ADgAOAA4ADwAOAA0ADQAPAA4ADQAMAAkACQAKAAoACgAJAAkA
CQAHAAcABgAFAAUABQAFAAUABAAEAAQABAACAAIAAQABAAIAAgABAAEA//////////8B
AAEAAQABAAEAAQAAAAAAAQACAAIAAgADAAMABAAEAAEAAAD/////AgACAAMABQAFAAUA
BgAGAAQABAAEAAQABgAGAAYABgAGAAYABgAGAAYABgAGAAcACQAJAAkACgAIAAgACAAI
AAgACAAIAAgABQAFAAUABQAHAAcABwAHAAcABwAGAAYACAAJAAkACwAKAAsADQAPABAA
EQASABMAFQAVABUAFQATABMAFAAVABUAFQAVABYAGQAbAB0AHQAbABkAFgAVABIADwAO
AA4ADQAMAAsACgAJAAkACQAJAAwADAAMAAwACwAIAAUABAAEAAIAAQAAAAAA////////
/////////v8AAAAAAAD///n/+P/z/+//7P/q/+X/4v/m/+///v8PAB0AKwBCAF0AcACD
AJ4AuQDQAOUA9gDyANMArACGAF8AQgAxACEAFwAVABIAAwD0//H/8v/y//H/8v/4//v/
+//3//b/9//2//X/9P/y//L/8v/y//T/9P/0//T/9f/1//X/9P/y//L/8//z//X/9v/2
//b/9v/2//b/9v/z//P/8//z//X/9f/2//b/9v/2//b/9v/0//T/9P/1//j/+P/4//n/
+f/6//r/+v/6//v/+//7//r/+v/7//z/+v/5//n/+v/8//3//f/9//3//v/+////AAAB
AAIAAwAEAAUABgAJAAcABwAHAAgACAAIAAgACQAJAAkACQAJAAcACAAJAAkACgALAA0A
DgAMAAsACQAHAAkACgAMAA4ACwAKAAkACQAGAAQAAgAAAAAAAQADAAQABAADAAMAAwAD
AAMAAgABAP//////////AAAAAAAAAAD+//7//f/9//3//P/6//n/+v/7//z//f/7//v/
+//7//r/+f/3//b/9//4//j/+P/1//X/9v/2//j/+P/4//n/9//2//b/9//3//f/+P/4
//b/9v/2//b/+P/4//j/+P/4//j/+P/4//r/+v/6//v/+f/5//n/+f/2//b/9v/2//j/
+P/4//j/+P/3//X/8//2//f/+P/5//f/+f////v/9P/2//b/9v/2//b/9v/2//b/8//z
//P/8//0//X/9v/3//X/9f/0//T/9v/3//f/+f/6//v//f///wAAAQACAAMABAAFAAYA
BwAHAAcACAAJAAcABwAHAAgACQALAA0ADQAPAA0ACgAJAAgABQAEAAQABAACAAAA/v/8
//v/+v/5//z//P/8//z////+//3//v/8//r/+f/4//j/9//3//f/9//3//f/9v/2//b/
9v/1//H/8P/r/+f/5P/g/93/2v/g/+3/AAAPAB8ALwBGAFsAbgCHAKAAtQDMAOUA6gDW
ALEAigBiAEUALgAdAA8ADQAJAP7/8//w/+//7P/w//P/9v/2//X/9f/1//T/8//y//H/
8P/w//D/8P/w//L/8v/y//L/8//z//P/8v/y//L/8//z//P/9P/0//T/9P/0//T/9P/1
//X/9f/1//X/9f/2//b/9v/2//b/9v/2//b/9v/3//j/+P/4//n/9//4//j/+P/4//n/
+f/5//z//P/9//7//v/9//3//v/+////////////AAAAAAEAAgADAAQABQAFAAUABQAH
AAkACQAJAAoACwAKAAkACQALAAsACwALAAsADAANAA0ADQANAA4ADgAOAA8ADwAPAA8A
DgAOAA4ADwAOAA0ADQALAAoACQAIAAcABwAIAAgABQADAAIAAQADAAMAAgABAP//////
/////v/+//7//v/+//7//f/9//z//P/7//v/+//7//v/+//5//n/+f/5//v/+//6//r/
+f/6//r/+v/7//v//P/8//r/+v/6//v/+//6//r/+//5//n/+v/6//r/+v/6//r/+v/6
//r/+v/4//j/+P/4//r/+v/6//v/+f/5//j/+P/4//j/+P/4//j/+P/4//f/9//3//f/
9f/1//X/9f/1//X/9P/0//b/9//3//n/+v/7//3///8AAAEAAgADAAAA///+//3/////
/wAAAQABAAEAAQACAAUABwAJAAkABgADAP///f/+//v/+v/6//j/9v/0//L/8//z//P/
8//0//T/9P/0//P/8P/t/+z/7P/q/+n/6P/o/+f/5//n/+f/5//n/+b/5v/m/+b/5f/f
/97/2f/T/9D/zP/H/8j/0P/h//D//f8JAB0ANABHAFwAdQCOAKMAuADLAMYAqACDAF4A
OgAfABAA///3//n/8f/k/9v/2P/V/9j/3P/d/97/4v/h/93/2//a/9v/2v/Z/9j/2P/Y
/9j/2P/Y/9j/2P/Y/9f/1//X/9b/1v/W/9f/1//Z/9r/2v/a/9r/2v/a/9r/2f/Z/9n/
2f/b/9v/3P/c/9r/2v/a/9r/3P/c/9z/3f/c/9z/3P/d/93/3v/e/97/3v/f/9//3//i
/+L/4//k/+T/4//j/+T/5P/l/+X/5f/p/+r/6v/r/+z/7f/u/+//7f/t/+3/7//x//H/
8f/y//L/8v/y//P/8//z//P/8//1//b/9//3//f/9//4//j/9v/3//f/9//1//T/9P/0
//X/9P/z//P/9f/0//P/8v/v/+//8P/w/+7/7f/t/+3/7f/t/+z/6//t/+3/7f/t/+r/
6v/q/+r/6v/q/+n/6f/q/+r/6f/p/+n/6f/p/+n/6f/p/+n/6f/n/+f/5v/m/+n/6v/q
/+r/6f/p/+r/6v/q/+r/6v/r/+3/7P/s/+3/7f/t/+7/7v/u/+7/7v/u/+7/7v/u/+7/
7v/u/+7/7v/w//D/8P/x//H/8f/x//H/7v/u/+7/7v/w//D/8P/w//H/8f/w/+//7f/t
/+3/7f/t/+3/7f/t/+7/7P/t/+7/7v/u/+7/7v/u/+7/7v/u/+3/7f/t/+3/7f/t/+3/
7f/t/+3/7P/s/+z/7f/t/+//8v/z//X/9//4//n/+v/7//v/+//7//v/+//7//z//f/9
//3//f/+////AQADAAMAAwABAP7//f/+//v/+v/6//b/9P/y//D/7//v/+//7//y//L/
8v/y//T/8v/w//D/7v/s/+v/6v/q/+n/6f/p/+v/6//r/+r/6v/q/+r/6f/n/+L/3f/b
/9j/0v/P/9L/3v/v//7/CwAbAC8ARgBXAGoAhQCcAK8AxgDVAMgApAB/AFwAPAAnABQA
AwD7//v/8f/o/+H/3v/d/+D/4v/l/+b/5v/n/+f/5f/i/+P/4v/h/+D/4P/g/+D/4P/g
/+D/4P/g/+P/4//j/+L/4v/i/+P/4//h/+L/4v/i/+L/4v/i/+L/4//j/+P/4//h/+H/
4v/i/+P/5P/l/+b/5v/m/+b/5//m/+b/5v/n/+f/6P/o/+j/5v/n/+f/5//o/+j/6f/q
/+z/6//r/+z/7v/v/+//7//x//L/8v/z//T/9f/2//f/9//3//f/+f/5//n/+f/6//z/
/P/8//3//f/9//3//f/9//7///////3//f/+//7//v////////////7//v/+/////v/9
//3//f/8//v/+v/5//n/+v/6//j/9//3//f/9//3//b/9f/1//X/9f/1//T/9P/0//T/
9v/2//X/9f/1//T/8v/x//L/8//0//X/8//z//P/8//z//P/8v/y//P/9P/0//T/8f/x
//L/8v/y//L/8v/z//T/9P/1//f/9f/1//b/9v/4//j/+P/4//f/9v/1//T/9f/2//f/
+P/4//b/+P/6//n/+P/3//b/9v/2//b/9v/1//X/9f/1//X/9f/1//X/9//3//b/9v/1
//X/9P/1//b/9//5//v//v///wAAAQAAAP///v/9//v/+//8//3//v///wAAAgADAAUA
BwAHAAYAAwD///3//v/7//r/+v/4//b/9P/y/+//7//v/+//8P/w//D/8P/v/+z/6f/o
/+r/6P/n/+b/5v/l/+X/5f/j/+P/4//i/+D/4P/g/9//3//c/9f/0//S/87/yf/G/8r/
0//m//X/AQAPACYAOwBOAGUAfACTAKoAxQDWANAAswCOAGoARwAsABkABQD5//X/7P/d
/9L/1f/U/9T/1f/c/+D/3//d/9v/2v/Z/9j/1//W/9b/1v/W/9b/2P/Y/9j/2P/Y/9f/
1v/U/9T/1P/V/9X/1f/W/9b/1v/W/9b/1v/W/9f/1//X/9f/1//X/9j/2P/Y/9j/2P/Y
/9r/2v/a/9v/2v/a/9r/2//a/9r/2f/Y/9r/2//b/9v/3v/e/9//4P/g/9//3//g/+L/
4//j/+P/4//k/+T/5f/m/+f/6P/p/+n/6f/p/+v/7P/t/+7/8P/x//D/7//v//H/8f/x
//H/8f/y//P/8//x//H/8v/y//T/9f/1//X/9//2//b/9v/z//L/8f/x//H/8P/v/+7/
7f/t/+7/7v/s/+v/6//r/+3/7f/s/+v/6P/n/+b/5f/l/+b/5//o/+b/5v/l/+X/6P/o
/+f/5//n/+f/5//n/+b/5f/k/+P/5f/l/+T/5P/n/+j/6P/o/+b/5f/l/+T/5v/m/+b/
5//n/+b/5v/n/+X/5f/m/+b/5v/m/+b/5v/m/+b/5v/m/+b/5v/m/+b/5v/m/+b/5//p
/+n/6f/p/+f/5v/l/+T/5v/m/+b/5v/n/+f/5v/l/+X/5f/l/+X/5//p/+f/5v/m/+b/
5v/m/+b/5v/m/+b/4//j/+P/4//l/+X/5f/l/+X/5f/k/+T/4v/j/+P/5f/k/+X/5//p
/+r/6//s/+3/8P/x//L/8//1//X/9v/3//X/9f/1//b/9f/3//n/+f/7//n/9v/1//b/
8//y//L/8P/u/+z/6v/o/+f/5v/l/+T/5P/k/+T/5f/k/+P/5P/m/+T/4//i/+D/3//f
/9//3f/d/93/3P/c/9z/3P/b/9v/2v/X/9H/zv/M/8n/xv/C/8f/0v/h//P/AwAUACkA
QABTAGoAhwCeALUAzADeANMAsACGAF0ANgAdAAsA+//z//D/6f/c/9P/zv/O/9H/1P/W
/9f/1//X/9b/0//S/9H/0P/O/87/zv/O/87/zv/O/87/z//P/8//zv/O/87/z//P/83/
zv/O/87/zv/O/87/zv/N/83/zf/N/8//z//Q/9D/zv/O/87/zv/O/87/zv/P/87/zv/O
/8//z//Q/9D/0P/S/9P/0//T/9P/0v/S/9L/1P/T/9P/1P/W/9f/1//X/9n/2v/a/9v/
3P/d/97/3//f/9//3//h/+H/4f/h/+L/5P/k/+T/5f/l/+X/5f/l/+X/5v/n/+f/5//n
/+j/6P/o/+n/6f/p/+v/6v/q/+r/6f/o/+f/5//n/+b/5f/k/+H/4f/i/+L/4v/h/+H/
4f/f/9//3v/d/93/3f/d/93/3P/c/9z/3P/a/9r/2f/Z/9z/3P/b/9v/2f/Z/9n/2f/Z
/9n/2f/Z/9n/2f/Y/9j/2f/a/9r/2v/Z/9n/2v/a/9r/2v/a/9v/2//a/9r/2//b/9v/
3P/c/9z/3P/c/9z/3P/c/9z/3P/c/9z/3P/c/9r/2v/a/9v/3f/d/93/3f/c/9z/3P/c
/9z/3P/c/9z/2//b/9r/2f/Z/9n/2f/Z/9n/2f/Z/9n/2P/Y/9n/2f/X/9j/1//X/9f/
1//Y/9j/2f/a/9v/3P/d/97/4P/i/+T/5f/l/+b/5f/l/+X/5P/k/+T/5P/k/+X/5v/n
/+j/7v/s/+j/5f/k/+P/4v/f/97/3f/c/9r/2P/W/9T/1P/U/9T/1P/W/9b/1v/W/9T/
0v/Q/87/zP/M/8z/zP/K/8r/yv/K/8r/yv/K/8r/yP/I/8j/yP/D/8D/vf+6/7b/tP+y
/7D/u//G/9H/3P/u/wAAEgAkAD0AVABrAIIAigCSAJoAogCBAGAAPwAeAA0A/P/r/9r/
1P/Q/w==
         </WaveFormData>
      </LeadData>
      <LeadData>
         <LeadByteCountTotal>10000</LeadByteCountTotal>
         <LeadTimeOffset>0</LeadTimeOffset>
         <LeadSampleCountTotal>5000</LeadSampleCountTotal>
         <LeadAmplitudeUnitsPerBit>4.88</LeadAmplitudeUnitsPerBit>
         <LeadAmplitudeUnits>��V</LeadAmplitudeUnits>
         <LeadHighLimit>2147483647</LeadHighLimit>
         <LeadLowLimit>268435456</LeadLowLimit>
         <LeadID>V1</LeadID>
         <LeadOffsetFirstSample>0</LeadOffsetFirstSample>
         <FirstSampleBaseline>0</FirstSampleBaseline>
         <LeadSampleSize>2</LeadSampleSize>
         <LeadOff>FALSE</LeadOff>
         <BaselineSway>FALSE</BaselineSway>
         <ExcessiveACNoise>FALSE</ExcessiveACNoise>
         <MuscleNoise>FALSE</MuscleNoise>
         <LeadDataCRC32>790578882</LeadDataCRC32>
         <WaveFormData>
CAAIAAgACAAGAAYABgAGAAQABAAEAAQAAgACAAIAAgABAAAA///+//z//P/8//z/+//6
//n/+P/2//b/9v/2//T/9P/0//T/8v/y//L/8v/y//L/8v/y//L/8v/y//L/8v/y//L/
8v/z//T/9f/2//f/+P/5//r/+//8//3//v///wAAAQACAAIAAgACAAIABAAEAAQABAAE
AAQABAAEAAYABgAGAAYABgAGAAYABgAGAAYABgAGAAYABgAGAAYACAAIAAgACAAIAAgA
CAAIAAgACAAIAAgACgAKAAoACgAKAAoACgAKAAgACAAIAAgACAAIAAgACAAIAAgACAAI
AAgACAAIAAgACAAIAAgACAAIAAgACAAIAAgACAAIAAgABgAGAAYABgAIAAcABwAHAAgA
CAAIAAgACAAIAAgACAAIAAgABwAHAAgACAAIAAgACQAJAAkACgAIAAgACQAJAAoACgAK
AAoACgAKAAkACQAIAAcABgAGAAYABgAGAAQAAQD+//v/9//3//f/9//3//f/9//3//f/
+P/4//n/+v/9//3//v///wMABAAFAAcABgAGAAcACAAIAAgACAAKAAoACgAKAAoACgAK
AAsADAAPABAAEgAVABoAHgAhACUAIwAcABEACAABAAAA+v/w/+T/3P/P/7v/rf+p/6L/
of+3/9f/8f8MABwAHgAaAA0A+//y//f/AAAGAAoADAAMAAwACwALAAsADQANAA8ADwAQ
ABAADwAPAA8AEAAQAA4ADwAPAA8ADwAPAA8ADwAQABEAEQAQABAAEQASABIAEAARABEA
EQASABIAEgASABIAEwATABMAEwATABMAEwATABMAEwASABIAEgASABEAEwATABMAEQAR
ABEAEQAQAA0ADQANAAsACwAKAAkACAAFAAUABAADAAIAAQABAAAA///+//3//P/6//r/
+f/4//j/+P/3//f/9f/1//X/9P/0//X/9f/0//X/9f/2//b/9//3//j/+P/6//r/+//8
//3//v///wEAAQADAAMABAADAAQABAAEAAcABwAHAAcABQAGAAcABwAHAAcACAAIAAoA
CgAKAAoACgAKAAoACgAMAAwADAAMAAwADAAMAAwADgAOAA4ADwAQABAAEAAQABEAEQAR
ABEAEwATABMAEwAVABUAFQAVABUAFQAVABUAFQAVABUAFQAWABYAFgAVABcAFwAXABcA
FQAVABQAFAASABIAEQARAA8ADwAPAA4ADAAMAAwADAAMAAwADAALAAsACwALAAsACwAL
AAsACwALAAsACQAKAAoACgAKAAoABwAHAAcACAAIAAgACAAIAAgACAAIAAgACAAHAAcA
CAAGAAYABgAFAAcABwAIAAgACAAJAAkACgAIAAgACAAIAAgABwAHAAYABQAEAAQABAAG
AAYABAACAP7//P/5//j/9//2//X/9f/3//f/9//4//b/9//4//n/+//8//3///8AAAEA
AwAEAAQABQAGAAYACAAIAAoACgAKAAoACgAKAAoACwAMAA0AEgAWABsAIAAkACcAJwAh
ABgADwAIAAMAAAD4/+z/5P/a/8f/t/+x/63/qP+5/9n/9/8TACgAMAAwACgAFQADAAAA
BwAMABAAEgAUABYAFAATABMAFQAVABcAFwAXABgAGAAXABkAGQAaABoAGAAZABkAGQAZ
ABkAGQAZABwAHQAdABwAHgAfACAAIAAeAB8AHwAfAB4AHgAeAB4AIAAhACEAIQAfAB8A
HwAfAB8AHwAfAB4AHgAeAB4AHQAfAB8AHwAdAB0AHQAdABwAGwAbABsAGQAbABoAGQAY
ABkAGQAYABcAFgAVABUAFAATABIAEQAQABAAEAAPAA4AEAAQAA8ADwANAA0ADQAMAAwA
DQANAAwADQANAA4ADgAPAA8AEAAQABQAFAAVABYAFQAWABcAGQAXABkAGQAaAB0AHgAe
AB4AIQAhACEAIQAfACAAIQAhACEAIQAiACIAIAAgACAAIAAiACIAIgAiACIAIgAiACIA
IgAiACIAIgAiACIAIgAjACIAIgAiACIAJAAjACIAIQAjACMAIwAjACEAIQAhACEAIQAh
ACEAIQAhACEAIQAhACAAIAAgAB8AIQAhACEAIQAhACEAIAAgACIAIgAhACAAIAAgACAA
IAAfAB8AHwAgACAAIAAgACAAIAAgACAAIAAiACEAIQAiACIAIgAiACEAHwAfACAAIAAg
ACEAIQAiACIAIgAiACIAIgAhACEAIAAhACAAIAAgACAAIAAeABwAGAAWABMAEgATABIA
EQARABEAEQARABIAFAAVABYAFwAXABgAGQAbABwAHQAfACAAIAAhACIAIgAiACIAJAAk
ACQAJAAkACQAJAAlACYAJwAqACwALwAwADYAOwA/AD8AOgAxACYAHwAcABoAEAAGAAAA
9f/j/83/xf/C/7//y//p/wcAJgBAAEoATgBJADUAIgAbAB4AIgAmACgAKgAqACcAJQAj
ACUAJQAlACUAJgAmACUAJQAlACYAJgAmACcAJwAnACcAJwAnACcAKAApACkAKAAoACkA
KgAqACoAKwArACsAKgAqACoAKgAqACsAKwArACkAKQApACkAKQApACkAKAAoACgAKAAn
ACUAJQAlACMAIwAjACMAIgAhACEAIQAfAB8AHgAdABwAGQAZABgAFwAWABUAFQAUABEA
EAAPAA4ADgAOAA0ADAAMAAwACwALAAkACQAJAAgACAAJAAkACAAHAAcACAAIAAkACQAK
AAoADAAMAA0ADgAPABAAEQATABEAEwATABQAEwAUABQAFAAXABcAFwAXABcAGAAZABkA
FwAXABgAGAAWABYAFgAWABYAFgAWABYAFgAWABYAFgAWABYAFgAWABQAFAAUABUAFAAU
ABQAFAAUABMAEgARABMAEwATABMAFQAVABUAFQATABMAEwATABEAEQARABEAEAAQABAA
DwAPAA8ADwAPAA8ADwAOAA4ADgAOAA0ADQANAA0ADQAMAAwADAAMAAwADAAMAAwACgAK
AAoACgAKAAcABwAHAAgACAAIAAgACAAIAAgACAAIAAgABwAHAAgABgAGAAYABQAFAAUA
BgAGAAYABwAHAAgACAAIAAgACAAGAAUABQAEAAMAAgACAAIAAgACAAAA/v/8//r/9//2
//X/9P/z//P/8f/x//H/8v/y//P/9P/1//X/9v/3//n//P/9////AAD+////AAAAAAAA
AAACAAIAAgACAAIAAgACAAMABAAFAAgACgALABAAFAAZAB0AHwAaABMACgABAPz//P/4
/+7/5P/d/83/t/+r/6b/nf+b/7P/0//w/woAHAAgAB0ADwD+//P/9P/8/wIABAAEAAQA
BQADAAEAAQADAAMAAwAEAAQAAwABAAEAAgACAAIAAwADAAMAAQABAAEAAQAAAAEAAQAA
AP7///8AAAAA/v/////////+//7//v/+//3//f/8//v/+//7//v/+//7//v/+//6//j/
+P/4//f/+f/5//n/9//1//X/9f/0//P/8//z//H/8//y//H/8P/t/+3/7P/r/+r/6f/p
/+j/5v/k/+L/4P/g/+D/3//e/97/3v/d/93/2//b/9v/2v/Y/9n/2f/Y/9f/1//Y/9j/
2f/Z/9r/2v/a/9r/2//c/93/3v/f/+H/4f/j/+P/5P/l/+b/5v/m/+n/6f/p/+n/6f/q
/+v/6//r/+v/7P/s/+z/7P/s/+z/7P/s/+z/7P/s/+z/7P/s/+z/7P/s/+z/6v/q/+r/
6//s/+z/7P/s/+7/7f/s/+v/6//r/+v/6//t/+3/7f/t/+v/6//r/+v/6//r/+v/6//q
/+r/6v/p/+n/6f/p/+n/6//r/+r/6v/q/+r/6f/p/+n/6f/p/+j/6P/o/+j/6P/o/+j/
5//n/+f/6P/m/+b/5v/m/+b/5v/m/+b/5v/l/+X/5v/m/+b/5v/l/+X/5f/m/+b/5v/n
/+f/6P/o/+j/6P/o/+j/5//n/+b/5f/k/+T/5P/k/+T/4v/g/97/3P/Z/9j/2f/Y/9f/
1//V/9X/1f/W/9T/1f/W/9f/2f/a/9v/3f/c/93/3//g/+D/4f/i/+L/4v/i/+T/5P/k
/+T/5P/k/+T/5f/m/+f/6P/o/+v/7v/y//f/+//9//r/8f/m/9//2v/a/9T/yv/A/7n/
qf+T/4f/gP93/33/l/+1/9D/6v/4//z/+f/t/9j/z//S/9r/4P/i/+T/5P/j/+H/4f/h
/+P/4f/l/+b/5v/l/+P/4//k/+T/5P/l/+X/5f/l/+X/5f/l/+T/5f/l/+T/5P/l/+b/
5v/k/+X/5f/l/+b/5v/m/+b/5P/l/+X/5f/l/+X/5f/l/+f/5//n/+b/5P/k/+T/4//j
/+P/4//h/+P/4//j/+L/4f/h/+H/3//f/97/3f/c/9n/2f/Y/9f/1v/V/9X/1P/T/9L/
0f/Q/9D/0P/P/87/zP/M/8v/y//J/8n/yf/I/8j/yf/J/8j/x//H/8j/yP/J/8n/yv/K
/8z/zP/N/87/z//Q/9H/0//T/9X/1f/W/9f/2P/Y/9j/2f/Z/9n/2f/b/9z/3f/d/9v/
2//c/9z/3P/c/9z/3P/a/9r/2v/a/9z/3P/c/9z/2v/a/9r/2v/c/9z/3P/d/9z/3P/c
/9z/3v/d/9z/2//b/9v/2//b/9v/2//b/9v/3f/d/93/3f/d/93/3f/d/9r/2v/a/9n/
2//b/9v/2//d/93/3P/c/9r/2v/Z/9n/2//b/9v/2v/a/9r/2v/a/9r/2v/a/9n/2f/Z
/9n/2f/Z/9n/2f/Z/9v/2//Y/9j/2P/Y/9j/1//X/9f/2P/Y/9j/2P/Y/9j/2P/Y/9j/
2P/X/9f/2P/Y/9j/2P/X/9f/1//Y/9j/1v/X/9f/2P/a/9r/2v/a/9r/2f/Z/9j/1f/U
/9T/1P/W/9b/1P/S/9L/0P/N/8z/yv/I/8b/xf/D/8P/w//E/8L/w//E/8X/xf/G/8f/
yf/K/8v/zf/O/87/z//Q/9D/0P/Q/9L/0v/S/9L/0v/S/9D/0f/S/9P/1v/Y/9v/4P/k
/+n/6//r/+b/3//W/83/yv/I/8D/tP+s/6P/kf99/3X/cP9p/3P/j/+t/8b/4P/q/+r/
4f/R/8L/vf/E/8z/zv/S/9T/1v/V/9P/1f/V/9f/1//Z/9r/2v/Z/9f/1//Y/9j/2v/b
/9v/2//d/93/3f/d/9z/3f/d/9z/3P/d/97/3v/e/9//3//f/97/3v/e/97/3v/f/9//
3//f/9//3//f/9//3//f/97/4P/g/+D/3//h/+H/4f/f/9//3//f/97/3f/d/93/2//c
/9z/3P/c/9n/2f/Y/9f/1v/V/9X/1P/T/9L/0f/Q/9H/0v/S/9L/0v/S/9H/0f/T/9P/
0//S/9L/0//T/9L/0//T/9T/1P/V/9X/1v/W/9b/1v/X/9j/2//c/93/3//f/+H/4f/i
/+P/5P/k/+T/5f/l/+X/5f/n/+j/6f/p/+n/6f/q/+r/6v/q/+r/6v/q/+r/6v/q/+r/
6v/q/+r/6v/q/+r/6v/s/+z/7P/t/+z/7P/s/+z/7v/t/+z/6//t/+3/7f/t/+v/6//r
/+v/7f/t/+3/7f/r/+v/6//r/+z/7P/s/+v/7f/t/+3/7f/t/+3/7P/s/+z/7P/r/+v/
6//r/+v/6v/s/+z/6v/q/+r/6v/p/+n/6f/q/+r/6v/q/+r/6v/q/+r/6v/s/+v/6//s
/+z/7P/s/+v/7f/t/+7/7v/u/+//7//w//D/8P/w//D/8P/v/+//7v/v/+7/7v/u/+z/
7P/q/+j/5v/k/+H/4P/f/97/3f/d/9//3//f/+D/4P/h/+L/4//l/+b/5//p/+r/6//t
/+7/7P/t/+7/7v/w//D/8v/y//D/8P/w//D/8v/z//T/9f/2//r//f8AAAQACQANAAsA
BAD5//D/6f/m/+L/1v/M/8b/t/+j/5f/k/+M/43/pf/H/+H//P8OABQAEAAFAPH/5v/p
/+7/9P/4//r/+v/4//f/9//3//f/+f/7//3//v/+//3/+//7//z//P/+//////////3/
/f/9//3/AAABAAEAAAAAAAEAAgACAAIAAwADAAMAAgACAAIAAgAAAAEAAQABAAEAAQAB
AAEAAQABAAEAAAAAAAAAAAD//wEAAQABAP///////////v/////////9//3//P/7//r/
+//7//r/+f/4//f/9//2//P/8v/x//D/8v/y//H/8P/w//D/7//v//H/8f/x//D/8P/x
//H/8P/x//H/8v/y//P/8//0//T/9v/2//f/+P/7//z//f//////AQABAAIAAQACAAIA
AgADAAMAAwADAAMABAAFAAUABQAFAAYABgAEAAQABAAEAAYABgAGAAYABAAEAAQABAAG
AAYABgAGAAYABgAGAAcABgAGAAYABgAIAAcABgAFAAYABwAIAAkACQAJAAkACQALAAsA
CwALAAkACQAJAAkACAAIAAgABwAJAAkACQAJAAcABwAGAAYACAAIAAcABwAJAAkACQAI
AAYABgAGAAYACAAIAAgABwAHAAcABwAHAAkACQAJAAkABwAHAAcABwAHAAcABgAGAAYA
BgAGAAcABwAHAAgACAAIAAgACAAIAAgACAAIAAYABQAFAAYACAAIAAgABwAHAAcACAAI
AAgACQAJAAoADAAMAAwADAAMAAsACwAKAAcABgAGAAYACAAIAAYABAADAAIAAAAAAP7/
/P/6//n/+//7//v//P/7//v/+//7//3//v///wEAAgADAAUABgAGAAcACAAIAAgACAAK
AAoACgAKAAoACgAIAAkACgALAAwAEAATABYAGgAhACUAIwAcABUADgAFAAAA/v/4/+7/
5v/b/8v/t/+v/6r/o/+t/8v/6/8IACAAKgAuAC0AHQAIAP//AAAEAAgACgAMAAwACwAH
AAcACQALAAsADQAOAA4ADQALAAsADAAMAAwADQANAA0ADwAPAA8ADwAQABEAEQAQABAA
EQASABIAFAAVABUAFQAWABYAFgAWABQAFQAVABUAFwAXABcAFwAXABcAFwAWABQAFAAU
ABMAEwATABMAEQAPAA8ADwAOAA0ADQANAAsACwAKAAkACAAHAAcABgAFAAYABQAFAAQA
AQAAAP///v8AAAAA///+//7//v/9//3//f/9//3//P/8//3//f/8//v/+//8//z//f/9
//7//v/+//7///8AAAEAAgADAAUABwAJAAkACgAJAAoACgAKAAsACwALAAsADQAOAA8A
DwANAA0ADgAOAAwADAAMAAwACgAKAAoACgAIAAgACAAIAAYABgAGAAYABAAEAAQABQAE
AAQABAAEAAQAAwACAAEAAQABAAEAAQABAAEAAQABAAEAAQABAAEA///////////+//7/
/v/9//v/+//7//v/+//7//r/+v/4//j/9//3//f/9//3//b/+P/2//b/9v/4//j/+P/4
//n/+f/5//r/+P/4//j/+P/4//j/+P/4//j/9//3//j/+v/6//r/+f/7//v//P/8//z/
/f/9//7//v/+//7//v/+//3//f/8//v/+v/6//r//P/8//r/+P/4//b/8//y//P/8v/x
//H/8v/z//T/9v/3//n/+//9////AAABAAMABgAHAAkACgAMAA0ADgAOABAAEAASABIA
FAAUABQAFAAUABUAFgAXABoAHgAhACQAKAAtADMANQAwACkAHgAXABQAFAAOAAIA/P/z
/+P/z//H/8T/vf/D/9////8cADYARABKAEcANwAmAB8AIgAoAC4AMgAyADIAMwAzADMA
NQA1ADcAOQA6ADoAOQA6ADsAPQA+AEEAQwBEAEUARwBHAEcARwBEAEMAQQA+ADsAOwA7
ADoAOAA3ADUAMwAxADAALwAuAC0ALQAsACsAKQApACkAKQAnACcAJwAmACYAJgAmACUA
IwAjACMAIQAfAB8AHwAeABsAGwAbABkAFwAWABUAFAARABEAEAAPAAwACwALAAoABwAG
AAUABAAEAAQAAwACAAAAAAD//////f/9//3//P/6//v/+//6//n/+f/6//r/+//7//z/
/P/9//z//P/8////AAABAAMABQAHAAcACAAHAAgACAAIAAsACwALAAsADAAOABAAEQAP
AA8AEAAQABEAEgATABQAFgAWABYAFgAYABgAGAAYABoAGgAaABoAHAAcABwAHQAeAB4A
HgAeACAAHwAeAB0AHgAfACAAIQAhACEAIQAhACMAIwAjACMAJQAlACUAJQAkACQAJAAj
ACMAIwAjACMAIQAhACAAIAAgACAAHwAfACEAIQAhACAAHgAeAB4AHgAgACAAIAAfAB8A
HwAfAB8AHQAdAB0AHQAfAB8AHwAfAB0AHwAhAB0AGgAbABwAHQAeABsAGwAbABwAGgAa
ABoAGgAaABoAGgAaABoAGQAZABoAHAAcABwAGwAbABsAHAAcABwAHQAdAB4AIAAgACAA
IAAgAB8AHwAeAB0AHAAcABwAHAAcABoAGAAWABQAEQAQAA0ADAALAAsACwALAAsADAAK
AAsADAANAA8AEAARABMAFAAVABcAGAAZABsAHQAeACAAIAAiACIAJAAkACQAJAAkACUA
JgAnACgALAAxADQAOAA9AEEAPwA4ADEAKAAjACAAHAASAAgAAADz/9//0f/N/8b/wf/X
//X/EQAsAEAARABEADsAKQAcABsAIgAqACwAMAAyADIAMQAvAC8ALwAxADEAMQAyADIA
MQAxADEAMgAyADAAMQAxADEAMwAzADMAMwAyADMAMwAyADQANQA2ADYANAA1ADUANQA2
ADYANgA2ADQANQA1ADUANwA3ADcANwA1ADUANQA0ADYANgA2ADUANQA1ADUAMwAzADMA
MwAyADMAMwAzADEAMQAwAC8ALgArACsAKgApACoAKQApACgAJwAmACUAJAAkACQAIwAi
ACQAJAAjACMAIwAjACMAIgAkACUAJQAkACQAJQAnACgAKQApACoAKgAsACwALQAuADAA
MgA0ADcANQA3ADcAOAA5ADoAOgA6AD0APQA9AD0AOwA8AD0APQA/AD8AQABAAD4APgA+
AD4APgA+AD4APgA8ADoAOAA2ADQAMgAwAC4AKwAqACkAKQAnACYAJQAkACQAIwAiACEA
HwAfAB8AHwAeAB0AHAAbABkAGQAZABkAFwAXABcAFwAUABQAFAATABMAEwATABMAEQAR
ABAAEAAOAA4ADQANAA0ADQANAAwADAAKAAoACgAKAAoACgAJAAkACQAKAAoACgAKAAoA
CAAIAAgACAAIAAcABwAIAAgACAAIAAcABwAHAAgACAAIAAkACQAKAAgACAAIAAgABgAF
AAUABAADAAIAAgACAAAAAAD+//z/+v/4//X/9P/z//L/8f/x//H/8f/x//L/8P/x//L/
8//z//T/9f/3//j/+f/7//z/+//7//v/+v/6//r//P/8//z//P/8//z/+v/7//z//f/+
/wIABQAIAAwAEQARAA0ABgD7//L/7f/q/+L/1P/M/8b/t/+h/5f/k/+M/5H/rf/L/+f/
AAAOABAACgD7/+v/4v/n/+z/8v/2//j/9v/2//P/8//1//f/9//3//f/+P/4//f/+f/5
//r/+v/4//n/+f/5//n/+f/5//n/+v/7//v/+v/8//3//v/+//7/////////AAAAAAAA
AAAAAAEAAQABAAMAAwADAAMAAwADAAMAAgACAAIAAgABAAMAAwADAAEAAQABAAEAAAAB
AAEAAQD//wEAAAD///7///////7//f/+//3//f/8//v/+v/5//j/+P/4//f/9v/4//j/
9//3//X/9f/1//T/9v/3//f/9v/1//X/9v/2//n/+f/6//r//P/8//3//v///wAAAQAD
AAUABwAHAAgACQAKAAoACgANAA0ADQANAAsADAANAA0ADwAPABAAEAAQABAAEAAQAA4A
DgAOAA4ADwAQABEAEgASABIAEgASABIAEgASABMAEgASABIAEgAUABMAEgARABIAEwAU
ABUAFQAVABUAFQAVABUAFQAVABcAFwAXABcAFgAWABYAFQAXABcAFwAXABcAFwAWABYA
GAAYABcAFwAXABcAFwAWABYAFgAWABYAFgAWABYAFQAXABcAFwAXABcAFwAXABcAGQAZ
ABkAGQAXABcAFwAXABgAGAAXABgAGAAYABgAGAAXABcAFwAYABgAGAAYABgAGAAYABgA
GAAaABkAGQAaABoAGgAaABkAGwAbABwAHAAeAB8AHwAgACAAIAAgACAAIAAfAB8AHgAf
AB4AHgAeACAAIAAeABwAGgAYABUAFAATABIAEQARABMAEwATABQAEgATABQAFQAXABgA
GQAbABwAHQAfACAAHgAfACAAIAAiACIAJAAkACIAIgAiACIAJAAlACYAJwAqACwALwA0
ADgAOwA7ADUALAAjABoAFwAUAAoAAAD2/+z/2f/H/8H/vf+4/8P/4f8BAB0ANgA+AD4A
OAApABcAEAAVABwAHgAiACIAIgAiACEAIQAhACMAIwAjACUAJgAmACUAJQAlACYAJgAm
ACcAJwAnACkAKQApACkAKAApACkAKAAqACsALAAsAC4ALwAvAC8ALgAuAC4ALgAuAC8A
LwAvAC8ALwAvAC8ALwAvAC8ALgAwADAAMAAvAC0ALQAtACsAKwArACsAKgApACkAKQAn
ACkAKAAnACYAJQAlACQAIwAkACMAIwAiACEAIAAfAB4AHgAeAB0AHAAeAB4AHQAdAB0A
HQAdABwAGwAbABoAGAAZABkAGgAaABsAGwAcABwAHgAeAB8AIAAfACAAIQAjACIAIwAi
ACIAIwAkACQAJAAlACUAJQAlACUAJgAnACcAJwAnACgAKAAmACYAJgAmACYAJgAmACYA
JgAmACYAJgAmACYAJgAmACQAJAAkACUAJQAkACMAIgAkACMAIgAhAB8AHwAfAB8AHQAd
AB0AHQAdAB0AHQAdABsAGwAbABsAGgAaABoAGQAZABkAGQAZABkAGQAYABgAGAAYABcA
FwAVABUAFQAWABYAFgAWABYAFQAVABUAFgAUABQAFAAUABQAFAAUABQAFAATABMAFAAU
ABQAFAATABUAFQAWABYAFgAXABcAGAAWABYAFgAWABYAFQAVABQAFQAUABQAFAASABIA
EAAOAAwACgAHAAYABQAEAAMAAwADAAMAAwAEAAQABQAGAAcABwAIAAkACwAKAAsADQAO
AA4ADwAQABAAEAAQABIAEgASABIAEgASABIAEwAUABUAFgAaAB0AIAAkACkALQAtACgA
HwAWAA8ADAAKAAIA9v/u/+X/1//D/7f/sv+t/7X/0f/x/w4AKgA4ADwAOQArABYACwAO
ABIAFgAYABgAGAAXABUAEwATABUAFQAXABgAGAAXABkAGQAaABoAGAAZABkAGQAZABkA
GQAZABgAGQAZABgAGAAZABoAGgAcAB0AHQAdAB4AHgAeAB4AHgAfAB8AHwAdAB0AHQAd
AB0AHQAdABwAHgAeAB4AHQAdAB0AHQAbABsAGwAbABoAFwAXABcAFQAXABYAFQAUABMA
EwASABEAEAAPAA8ADgANAAwACwAKAAoACgAJAAgABgAGAAUABQAHAAcABwAGAAQABQAF
AAQABQAFAAYABgAHAAcACAAIAAoACgALAAwADQAOAA8AEQATABUAFQAWABcAGAAYABgA
GQAZABkAGQAbABwAHQAdAB0AHQAeAB4AIAAgACAAIAAgACAAIAAgACAAIAAgACAAIgAi
ACIAIgAgACAAIAAhACIAIgAiACIAJAAjACIAIQAjACMAIwAjACEAIQAhACEAIQAhACEA
IQAhACEAIQAhACIAIgAiACEAHwAfAB8AHwAdAB0AHAAcAB4AHgAdAB0AHQAdAB0AHAAa
ABoAGgAaABoAGgAaABkAGQAZABkAGQAZABkAGQAZABkAGQAZABkAGwAZABkAGgAYABgA
GAAYABcAFwAXABgAGAAYABgAGAAWABYAFgAWABYAFQAVABYAFAAUABQAEwAVABUAFgAW
ABYAFwAXABgAGAAYABgAGAAWABUAFQAUABMAEgASABIAEgASABAADgAOAAwACQAIAAUA
BAADAAMAAQABAAEAAgACAAMABAAFAAQABAAEAAUABgAHAAkACgAMAA0ADgAOAAwADAAO
AA4AEAAQABAAEAAOAA8AEAARABIAEgAVABgAGgAfACMAJwAoACMAGgARAAoACAAGAAAA
9P/t/+H/zf+7/7T/r/+n/7P/0f/u/woAIgAsAC0AKQAWAAMA/v8EAAoADgAQABIAEwAR
AA8ADQANAA8ADwAQABAADwARABEAEgASABAAEQARABEAEQARABEAEQASABMAEwASABIA
EwAUABQAEgATABMAEwASABIAEgASABIAEwATABMAEwATABMAEwARABEAEQAQABAAEAAQ
AA8ADwAPAA8ADQANAA0ADQAMAA0ADQANAAsACwAKAAkACAAHAAcABgAFAAQAAwADAAIA
///+//3//P/6//r/+f/4//j/+P/3//f/9//3//f/9v/0//X/9f/0//P/8//0//T/8//z
//T/9P/2//b/9//4//f/+P/5//v/+//9//3//v///wAAAAAAAAMAAwADAAMABQAGAAcA
BwAFAAUABgAGAAYABgAGAAYABgAGAAYABgAGAAYABgAGAAgACAAIAAgACAAIAAgACQAI
AAgACAAIAAoACQAIAAcACQAJAAkACQAJAAkACQAJAAkACQAJAAkACQAJAAkACQAIAAgA
CAAHAAcABwAHAAcABwAHAAYABgAIAAgABwAHAAcABwAHAAYABgAGAAYABgAGAAYABgAF
AAUABQAFAAUABQAFAAUABQAFAAUABQAFAAUABQAFAAUABgAGAAcABwAHAAcABwAHAAcA
BwAHAAcABwAHAAcABwAJAAgACAAIAAoACQAJAAkACAAIAAgACAAIAAYABAAEAAQABAAE
AAIA///9//z/+//6//n/+P/4//j/+P/4//j/+P/4//j/+f/6//v//P/9//7///8AAAEA
AgADAAQABgAGAAYABgAIAAgACAAIAAgACAAIAAgACgAKAAoACgANABAAEwAWABgAGgAc
AB4AGAASAAwABgD///j/8f/q/93/0P/D/7b/tv+2/7b/tv/P/+b//f8UABIAEAAOAAwA
BgACAA==
         </WaveFormData>
      </LeadData>
      <LeadData>
         <LeadByteCountTotal>10000</LeadByteCountTotal>
         <LeadTimeOffset>0</LeadTimeOffset>
         <LeadSampleCountTotal>5000</LeadSampleCountTotal>
         <LeadAmplitudeUnitsPerBit>4.88</LeadAmplitudeUnitsPerBit>
         <LeadAmplitudeUnits>��V</LeadAmplitudeUnits>
         <LeadHighLimit>2147483647</LeadHighLimit>
         <LeadLowLimit>268435456</LeadLowLimit>
         <LeadID>V2</LeadID>
         <LeadOffsetFirstSample>0</LeadOffsetFirstSample>
         <FirstSampleBaseline>0</FirstSampleBaseline>
         <LeadSampleSize>2</LeadSampleSize>
         <LeadOff>FALSE</LeadOff>
         <BaselineSway>FALSE</BaselineSway>
         <ExcessiveACNoise>FALSE</ExcessiveACNoise>
         <MuscleNoise>FALSE</MuscleNoise>
         <LeadDataCRC32>1495228019</LeadDataCRC32>
         <WaveFormData>
EAAQABAAEAASABIAEgASABQAFAAUABQAFAAUABQAFAAWABYAFgAWABYAFgAWABYAFAAU
ABQAFAASABIAEgASABAAEAAQABAADgAOAA4ADgANAAwACwAKAAoACgAKAAoACgAKAAoA
CgAMAAwADAAMAA4ADgAOAA4ADgAOAA4ADgAOAA4ADgAOAAwADAAMAAwACgAKAAoACgAI
AAgACAAIAAgACAAIAAgABgAGAAYABgAIAAgACAAIAAgACAAIAAgACAAIAAgACAAIAAgA
CAAIAAoACgAKAAoACgAKAAoACgAKAAoACgAKAAwADAAMAAwADAAMAAwADAAMAAwADAAM
AAwADAAMAAwACgAKAAoACgAMAAwADAAMAAoACgAKAAoACgAKAAoACgAKAAoACQAJAAkA
CQAJAAkABwAHAAcABwAIAAcABwAHAAUABQAGAAYACAAIAAgACAAHAAcACAAJAAoACgAK
AAoACgAKAAoACwALAAwADAAOAAwADAAMAAoABwAEAAIAAAABAP///v/+//7//v/+//7/
/v/+//7//v/+//7//v/+//7//////////////////////////////////v/+//7//P/8
//z//f8AAAIABgAKAA4AFAAeACcALQAsACwALgA3AEsAWgBgAFwAWQBJACkACQDv/8//
tf+3/7//vv+0/6j/l/+K/4D/df94/4z/p/+6/83/3v/p/+7/8f/x//H/8//1//X/9//5
//n/+v/6//r/+//8//z//P/8//z/+//8//z//P/9//7//v/+/wAAAAAAAAAAAAAAAAIA
AQABAAAAAAABAAMAAwADAAMABAAEAAQABAAGAAcABwAHAAYABgAHAAgACwAMAAwADAAM
AAwADgAOAA4ADwAPAA8AEAARABEAEQASABIAEgASABQAFAAUABQAEwATABIAEgASABIA
EQAQAA8ADgAOAA0ACwAKAAoACgAIAAgACAAIAAYABgAGAAYABgAHAAcABwAJAAoACgAK
AAkACQAKAAoACwALAAsACwAJAAkACQAJAAcABwAGAAYABgAFAAUABQAFAAQABAAEAAMA
AwACAAIABAADAAMAAwABAAEAAQABAAEAAQABAAEAAQABAAEAAQACAAIAAgACAAIAAgAC
AAMAAwADAAMAAwADAAMAAwADAAMAAwADAAQABAAEAAQABAAEAAQABAAFAAMAAwADAAMA
AwADAAMAAwACAAIAAgADAAEAAQABAAEAAQABAAAAAAAAAAAAAAD//wAAAAAAAAAAAAAA
AAAAAAD/////AAAAAAAAAAAAAAAAAAD///////////////////////////7/////////
///9//7//v/+//7//v/+////AQACAAMABAAEAAQABAAEAAYABgAHAAcACAAIAAoACgAK
AAoACAAHAAQAAgAAAP//+//6//r/+v/8//z//P/8//z//P/8//z//P/8//z//P/9//3/
/f/9//v/+//7//v/+//7//v/+//6//r/+v/6//z//P/9//7/AgAIAA4AFAAeACgALwAx
ADAAMgA4AEkAWQBkAGIAYABZAD8AHQAFAOn/y//F/8//0f/M/8T/sv+h/5b/hv99/4b/
nP+z/8b/1//m//H/9P/1//X/9//5//v//f/9//////8AAAAAAAABAAIAAAAAAAAAAAAD
AAQABAAEAAUABgAGAAYACAAIAAgACAAHAAgACwALAAkACAAIAAkACwALAAsACwAKAAoA
CgAKAAwADQANAA0ADgAOAA8AEAAPABAAEAAQABAAEAASABIAEgATABMAEwAUABUAFQAV
ABYAFgAWABYAFAAUABQAFAAVABUAFAAUABQAFAATABIAEQAQABAADwAPAA4ADgAOAAoA
CgAKAAoACAAIAAgACAAGAAcABwAHAAcACAAIAAgABwAHAAgACAAIAAcABgAFAAMAAwAD
AAMAAQABAAAAAAD///3//P/7//v/+v/6//r/+v/5//f/9v/2//X/9f/1//P/8//z//P/
8//z//P/8//1//X/9f/1//T/9P/0//T/9P/0//T/9f/1//X/9f/1//X/9f/1//X/9f/1
//X/9v/2//b/9v/2//b/9v/2//f/9f/1//X/9f/1//X/9f/1//T/9P/0//T/9P/0//T/
9P/0//P/8//z//P/8//z//P/8f/x//H/8P/x//H/8f/x//H/8v/y//L/8P/w//D/8f/x
//L/8//0//T/9P/0//T/9P/0//X/9f/2//b/+P/4//r/+v/4//f/8v/w/+7/7f/r/+r/
6v/q/+z/7P/s/+z/6v/q/+r/6v/o/+j/6P/o/+v/6//r/+v/6//r/+v/6//r/+v/6//r
/+z/7P/s/+z/7v/u/+//8P/0//j//P8AAAYAEgAbACEAIgAiACIAJwA3AEgATgBQAFEA
SwA1ABMA+f/f/8P/u//H/8z/zP/I/7v/rP+g/5H/gv+E/5X/qP+7/8r/1//i/+f/6f/p
/+f/6f/r/+3/7//v//D/8P/w//H/8v/y//L/8v/y//X/9v/2//b/9f/2//b/9v/4//j/
+P/4//n/+v/9//3//f/8//z//f/9//3//f/9//z//P/8//z//P/9//3//f/8//z//f/+
//3//v/+//7//v/+/wAAAAAAAAEAAQABAAQABQAFAAUABAAEAAQABAAEAAQABAAEAAEA
AQAAAAAAAAAAAP///v/9//z//P/7//f/9v/2//b/9v/2//b/9v/0//T/9P/0//b/9//3
//f/9//4//j/+P/7//v//P/8//3//f/9//3//f/9//3//f/9//3//P/8//7//f/9//3/
/f/8//z//P/9//3//P/8//7//f/9//3//f/9//3//f//////////////////////AAAA
AAAAAAAAAAAAAAABAAMAAwADAAMAAwADAAMAAwADAAMAAwAEAAIAAgACAAIABAAEAAQA
BQADAAMAAwADAAUABQAFAAUABAAEAAQABQAFAAUABQAFAAUABQAEAAQABAAGAAYABAAE
AAQABAAEAAQAAwADAAMAAwADAAMAAwABAAEAAQAAAP////////////8AAAAAAAAAAAAA
AAABAAEAAgADAAQABgAGAAYABgAEAAQABQAFAAQABAAGAAYABgAGAAQAAwACAAAA/v/9
//v/+v/6//r/+v/6//r/+v/8//z//P/8//z//P/8//z////////////+//3//P/7//v/
+//7//v//P/8//z//P/6//r/+//8//7/AAAGAAoAEAAYACEAKQAsACwAKgAtADcASgBY
AFwAWwBVAEMAIwADAOv/z/+5/7//zP/S/9D/x/+4/6z/of+Y/5b/of+2/8v/2P/j/+7/
9//5//n/9//5//n//f//////AAD+//7///8AAAAAAAAAAAAAAQACAAIAAgADAAQABAAE
AAQABAAEAAQAAwAEAAcABwAHAAYABgAHAAkACQAJAAkACgAKAAoACgAMAA0ADQANAAwA
DAANAA4AEQASABIAEgASABIAFAAUABQAFQAVABUAGAAZABkAGQAYABgAGAAYABgAGAAY
ABgAGQAZABgAGAAYABgAFwAWABUAFAAUABMAEQAQABAAEAAOAA4ADgAOAAwADAAMAAwA
DAANAA0ADQAPABAAEAAQABMAEwAUABQAFQAVABUAFQAXABcAFwAXABUAFQAUABQAFAAT
ABMAEwATABIAEgASABMAEwASABIAEgARABEAEQAPAA8ADwAPAA8ADwAPAA8AEQARABEA
EQAQABAAEAAQABIAEgASABMAEwATABMAEwATABMAEwATABMAEwATABQAFAAUABQAFAAU
ABQAFAAVABUAFQAVABUAFQAVABUAFQAUABQAFAAVABMAEwATABMAEwASABIAEgASABIA
EgARABEAEQAPAA8ADwAPABEAEQARABAADwAPAA8ADwAPABAAEAAQABAAEAAQABEAEQAS
ABMAFAAUABQAFAAUABIAEgATABMAFAAUABYAFgAWABYAFAATABIAEAAOAA0ACwAKAAoA
CgAKAAoACgAKAAgACAAIAAgACAAIAAgACAAJAAkACQAJAAkACQAJAAkACQAJAAkACQAK
AAoACgAKAAoACgALAAwADgAQABQAGAAcACQALQA1ADgANgA0ADsARwBaAGgAagBnAGMA
UQAvAA8A8f/T/8H/x//O/87/yv+9/67/pv+d/5L/kv+j/7r/z//e/+v/9v/9//3//f/9
//3//f8BAAMAAwAEAAQABAAFAAYABAAEAAQABAAFAAYABgAGAAUABgAGAAYABgAGAAYA
BgAHAAgACwALAAsACgAKAAsACwALAAsACwAKAAoACgAKAAwADQANAA0ADAAMAA0ADgAP
ABAAEAAQABAAEAASABIAEgATABMAEwAUABUAFQAVABQAFAAUABQAFAAUABQAFAAVABUA
FAAUABIAEgARABAADwAOAA4ADQALAAoACgAKAAoACgAKAAoACQAIAAcABgAGAAcABwAH
AAkACgAKAAoACwALAAwADAANAA0ADQANAA0ADQANAA0ADQANAAwADAAMAAsACwALAAsA
CgAKAAoACQAJAAgACAAIAAcABwAHAAcABwAHAAcABQAFAAUABQAFAAUABQAFAAYABgAG
AAYABAAEAAQABQADAAMAAwADAAMAAwADAAMAAwADAAMABAAEAAQABAAEAAIAAgACAAMA
AwADAAMAAwABAAEAAQABAAAAAAAAAAEA/////////////////v/+//z//P/8//v//P/8
//z//P/6//r/+v/6//v/+//6//j/+P/4//j/+P/3//f/9//3//f/9//3//f/9//3//b/
9//3//f/9//3//j/+P/4//b/9v/2//f/9//4//n/+v/8//z//P/8//z//P/9//3//P/8
//7//v8AAAAA/v/9//z/+v/4//f/9P/y//H/8P/w//D/8P/w/+7/7v/u/+7/7v/u/+7/
7v/v/+//7//v/+//7//v/+//7//v/+//7//s/+z/7P/s/+z/7P/t/+7/8P/0//j//P8C
AAwAFQAbABwAHAAcACEALwBCAE4ATgBLAEUALwALAO//0/+z/6X/rf+y/67/pv+X/4j/
fP9v/2T/bv+F/5z/sf/C/9H/3P/f/+H/4f/j/+P/4//n/+n/6f/q/+j/6P/p/+r/7P/s
/+z/7P/t/+7/7v/u/+3/7v/u/+7/8P/w//D/8P/x//L/9f/1//X/9P/0//X/9//3//f/
9//4//j/+P/4//r/+//7//v//P/8//3//v///wAAAAAAAAIAAgAEAAQABAAFAAUABQAG
AAcABwAHAAgACAAIAAgACAAIAAgACAAHAAcABgAGAAgACAAHAAYABwAGAAYABQAFAAQA
BAAEAAQABAAEAAQAAgACAAIAAgAAAAEAAQABAAMABAAEAAQABQAFAAYABgAFAAUABQAF
AAUABQAFAAUAAwADAAIAAgACAAEAAQABAAEAAAAAAAAA//////7//v8AAP//////////
/////////////////////////////wAAAAAAAAAAAAAAAAAAAQADAAMAAwADAAMAAwAD
AAMAAwADAAMABAAEAAQABAAEAAQABAAEAAUAAwADAAMAAwADAAMAAwADAAQABAAEAAUA
AwADAAMAAwADAAIAAgACAAIAAgACAAEAAQABAP///////////////////v/9//3//f/9
//3//v/+//7//P/8//z//f/9//7///8AAAAAAAAAAAAAAAAAAAEAAQACAAIABAAEAAIA
AgAAAP///P/6//j/9//1//T/9P/0//L/8v/y//L/8v/y//L/8v/y//L/8v/y//P/8//z
//P/8f/x//H/8f/x//H/8f/x//D/8P/w//D/8P/w//H/8v/2//j//P8AAAgAEAAbAB8A
IAAeACAAKQA7AEwAUgBQAE0APwAhAAEA6f/L/7P/tf+9/7r/tP+o/5f/iv98/23/aP96
/5P/qv+9/87/2f/g/+H/4//j/+P/5f/p/+n/6//r/+z/7P/s/+3/7v/u/+7/7v/u/+//
8P/w//D/7//w//D/8P/y//L/8v/y//H/8v/1//X/9//2//b/9//3//f/9//3//j/+P/4
//j/+v/7//v/+//8//z//f/+/wEAAgACAAIAAAAAAAIAAgAEAAUABQAFAAYABwAHAAcA
CgAKAAoACgAIAAgACAAIAAUABQAEAAQABgAGAAUABAABAAAAAAD//////v/+//7/+v/6
//r/+v/6//r/+v/6//r/+//7//v/+f/6//r/+v/9//3//v/+//3//f/9//3/+//7//v/
+//7//v/+v/6//r/+f/5//n/+f/4//j/+P/3//f/9v/2//b/9f/1//X/9f/1//X/9f/3
//f/9//3//f/9//3//f/+P/4//j/+P/4//j/+P/5//v/+//7//v/+//7//v/+//9//3/
/f/+//7//v/+//7//v/+//7//////////////////////////v/+//7/////////////
//3//f/8//z//P/8//z/+//7//z//f/+//7//v/+//7//f/9//7//v/9//z//P/8//z/
/P/8//7//f/9//3//f/9//3//f/9//3//f/8//v/+//7//v/+//8//z//P/8//z//P/9
////AAABAAIAAgACAAIAAgACAAIAAwADAAQABAAGAAYABgAGAAQAAwABAAAA//////z/
+v/5//j/+v/6//r/+v/5//j/9//2//j/+P/4//j/+f/5//n/+f/5//n/+f/5//n/+f/5
//n/+P/4//j/+P/4//j/+f/6//z/AAAEAAgADgAaACUAKwAsACwALgAzAD8AUgBeAF4A
XQBZAEMAIwAJAO//0f/D/83/0v/S/8z/u/+s/6D/k/+E/4T/k/+o/7v/yv/Z/+b/7f/t
/+//8f/z//P/9f/3//f/+P/4//j/+f/6//r/+v/6//r/+//8//z//P/9//7//v/+/wAA
AAAAAAAAAQACAAUABQAFAAQABAAFAAUABQAFAAUACAAIAAgACAAKAAsACwALAAoACgAL
AAwADQAOAA4ADgAOAA4AEAAQABAAEQARABEAEgATABMAEwAUABQAFAAUABYAFgAWABYA
FQAVABQAFAAUABQAEwASABEAEAAQAA8ADgAOAA8AEAAOAA4ADgAOAAwADAAMAAwADgAP
AA8ADwARABIAEgASABMAEwAUABQAFwAXABcAFwAXABcAFwAXABcAFwAWABYAFgAVABUA
FQAVABQAFAAUABMAEwASABIAEgARABEAEQARABEAEQARAA8ADwAPAA8ADwAPAA8ADwAQ
ABAAEAAQABIAEgASABMAEQARABEAEQARABEAEQARABMAEwATABQAEgASABIAEgASABIA
EgATABMAEwATABMAEwATABMAEwASABIAEgATABMAEwATABMAEQARABIAEgASABIAEgAS
ABIAEQARABEAEQARABEAEQARABEAEQAQABEAEQARABEAEQASABIAEgAUABQAFAAVABMA
FAAVABYAFgAWABYAFgAYABgAGQAZABgAGAAaABoAGgAaABgAFwASABAADgANAAsACgAK
AAoACgAKAAoACgAKAAoACgAKAAoACgAKAAoACwALAAsACwALAAsACwALAAsACwALAAsA
CgAKAAoACgAKAAoACwAMAAwAEAAWABoAHgAmAC8ANwA8ADoAOAA9AEkAXABmAGgAZwBh
AEsAJwALAPP/1f/F/8//2P/Y/9b/y/+8/7L/pf+Y/5r/qf+8/8//3v/r//T/+f/7//v/
/f/9//3/AQADAAMABAACAAIAAwAEAAQABAAEAAQABQAGAAYABgAFAAYABgAGAAgACAAI
AAgABwAIAAsACwAJAAgACAAJAAsACwALAAsACgAKAAoACgAMAA0ADQANAA4ADgAPABAA
DwAQABAAEAAQABAAEgASABAAEQARABEAEAARABEAEQASABIAEgASABAAEAAQABAADwAP
AA4ADgAQABAADwAOAAsACgAKAAkABwAGAAYABgAGAAYABgAGAAQABAAEAAQABAAFAAUA
BQAFAAYABgAGAAkACQAKAAoADQANAA0ADQALAAsACwALAA0ADQAMAAwADgANAA0ADQAL
AAoACgAKAAsACwAKAAoADAALAAsACwAJAAkACQAJAAkACQAJAAkACQAJAAkACQAKAAoA
CgAKAAoACgAKAAsACwALAAsACwAJAAkACQAJAAoACwAMAA4ADAAMAAwADAAMAAwADAAN
AAsACwALAAsACwALAAsACwAIAAgACAAJAAkACQAJAAkACQAJAAgACAAIAAgACAAHAAYA
BgAGAAYABgAGAAYABgAFAAUABgAGAAUACAAIAAUABAAGAAYABgAGAAQAAwADAAMAAwAD
AAMAAwAFAAUABQAEAAMAAwADAAMAAwAEAAQABAAEAAQABAAFAAMABAAFAAYACAAIAAgA
CAAGAAYABwAHAAgACAAKAAoADAAMAAoACQAGAAQAAgABAP3//P/8//z//v/+//7//v/8
//z//P/8//3//v///wAAAQABAAEAAQABAAEAAQABAP//////////AAAAAAAAAAAAAAAA
AQACAAIACAAMABIAFgAiACsAMQAwADAAMgA7AE0AXgBkAGIAXwBRADMAEwD5/9v/v/+/
/8n/yv/G/77/q/+e/5b/if+C/47/p/+8/83/3v/t//b/+f/3//f/+f/5//v//f//////
AAD+//7///8AAAAAAAAAAAAAAQACAAIAAgABAAIAAgACAAQABAAEAAQABQAGAAkACQAH
AAYABgAHAAcABwAHAAcACAAIAAgACAAGAAcABwAHAAgACAAJAAoACQAKAAoACgAKAAoA
DAAMAAwADQANAA0ADgAPAA8ADwAQABAAEAAQABAAEAAQABAADwAPAA4ADgAOAA4ADQAM
AAsACgAKAAkACQAIAAgACAAEAAQABAAEAAIAAgACAAIAAgADAAMAAwADAAQABAAEAAUA
BQAGAAYABwAHAAcABwAFAAUABQAFAAcABwAGAAYABQADAAIAAQADAAIAAgACAAIAAQD/
//7/AAD///////////////////3//f/9//3///////////8AAAAAAAAAAAAAAAAAAAEA
AQABAAEAAQABAAEAAQABAAMAAwADAAQAAgACAAIAAgAAAAAAAAABAAMAAwADAAMAAQAB
AAEAAQAAAAAAAAABAAEAAQABAAEAAwABAAAA/v/+//7//v8AAP//////////////////
/////////v//////////////AAAAAAAA/v/+//7///8BAAIAAwAEAAQABAAEAAQABAAE
AAUABQAEAAQABgAGAAQABAACAAEAAAD+//z/+//5//j/+P/4//j/+P/4//j/+P/4//j/
+P/4//j/+P/4//n/+f/5//n/+f/5//n/+f/5//n/+f/5//r/+v/6//r/+v/6//v//P8A
AAYACgAOABYAIAApACsAKgAqAC4AOwBNAFwAXABaAFcAQwAhAAMA6f/J/7n/v//F/8L/
uv+s/5v/kP+E/3n/fP+Q/6n/vv/R/+D/6//w//H/8//z//X/9//5//n/+//7//z//P/8
//3//v/+//7//v/+////AAAAAAAAAQACAAIAAgACAAIAAgACAAMABAAHAAcABwAGAAYA
BwAHAAcABwAHAAoACgAKAAoADAANAA0ADQAOAA4ADwAQAA8AEAAQABAAEgASABQAFAAW
ABcAFwAXABYAFwAXABcAGgAaABoAGgAcABwAHAAcABkAGQAYABgAGAAYABcAFgAVABQA
FAATABEAEAAQABAAEAAQABAAEAAOAA4ADgAOAA4ADwAPAA8ADwAQABAAEAARABEAEgAS
ABEAEQARABEADwAPAA8ADwAPAA8ADgAOAA4ADQANAA0ADQAMAAwADAALAAsACgAKAAoA
CQAJAAkACQAJAAkACQAJAAkACQAJAAcABwAHAAcACAAIAAgACAAIAAgACAAJAAsACwAL
AAsACQAJAAkACQALAAsACwAMAAwADAAMAAwADAAMAAwADQALAAsACwALAAsACwALAAsA
CgAKAAoACwAJAAkACQAJAAkACQAIAAgACAAIAAgABwAIAAgACAAIAAYABgAGAAYABwAH
AAgACAAHAAYABgAFAAUABgAHAAYABgAGAAYABgAEAAMAAwADAAUABQAFAAUAAwADAAMA
AgACAAMABAAFAAMABAAEAAQABAAEAAQABQAFAAYABwAIAAgACAAIAAgACgAKAAsACwAM
AAwADgAOAA4ADgAMAAsACAAGAAQAAwABAAAAAAAAAAIAAgACAAIAAQAAAP///v8AAAAA
AAAAAAEAAQABAAEAAQABAAEAAQABAAEAAQABAAAAAAAAAAAAAAAAAAEAAgAIAA4AEgAa
ACIALAAzADUANAA0ADwASwBfAGgAaABmAF8ARwAlAAsA8f/T/8f/z//T/8z/xP+0/6P/
lv+K/3//hP+a/7P/xv/X/+b/8f/4//f/9//3//n/+//7//3//////wAAAAAAAAEAAgAA
AAAAAAAAAAEAAgACAAIAAwAEAAQABAAGAAYABgAGAAcACAALAAsACwAKAAoACwALAAsA
CwALAA4ADgAOAA4ADgAPAA8ADwAQABAAEQASABEAEgASABIAFAAUABYAFgAWABcAFwAX
ABgAGQAZABkAGgAaABoAGgAcABwAHAAcABsAGwAaABoAGgAaABkAGAAZABgAGAAXABYA
FgAXABgAFAAUABQAFAAUABQAFAAUABIAEwATABMAFQAWABYAFgAXABcAGAAYABkAGQAZ
ABkAGQAZABkAGQAXABcAFgAWABgAFwAXABcAFwAWABYAFgAVABUAFAAUABQAEwATABMA
FQAVABUAFQAVABUAFQAVABUAFQAVABUAFAAUABQAFAAWABYAFgAXABUAFQAVABUAFQAV
ABUAFQAVABUAFQAWABYAFgAWABYAFAAUABQAFQAVABUAFQAVABUAFQAVABUAFAAUABQA
FQATABMAEwAUABIAEgASABIAEgARABEAEQAPAA8ADwAPAA8ADwAPAA4ADwAPAA8ADwAP
ABAAEAAQABAAEAAQABEAEwAUABUAFgAWABYAFgAWABYAFgAXABcAGAAYABoAGgAaABoA
GAAXABQAEgAQAA8ADQAMAAwADAAKAAoACgAKAAwADAAMAAwACgAKAAoACgANAA0ADQAN
AA0ADQANAA0ACwALAAsACwAMAAwADAAMAAwADAANAA4AEAAUABgAHAAgACgAMwA7AD4A
PAA8AEEATwBgAGwAbABrAGkAVQA1ABcA/f/f/9H/2//i/+L/4P/V/8b/uP+p/5j/mP+p
/7z/zf/c/+n/9v/9//3//f/9//////8BAAMAAwAEAAQABAAFAAYABgAGAAYABgAFAAYA
BgAGAAcACAAIAAgACAAIAAgACAAJAAoADQANAA0ADAAMAA0ADwAPAA8ADwAQABAAEAAQ
ABAAEQARABEAFAAUABUAFgAVABYAFgAWABYAFgAYABgAGAAZABkAGQAaABsAGwAbAB4A
HgAeAB4AHAAcABwAHAAbABsAGgAaABgAGAAXABYAFwAWABYAFQAVABQAFAAUABIAEgAS
ABIAEgASABIAEgASABMAEwATABMAFAAUABQAFwAXABgAGAAbABsAGwAbAB0AHQAdAB0A
HwAfAB4AHgAeAB0AHQAdAB0AHAAcABwAHQAdABwAHAAcABsAGwAbABsAGwAbABsAGwAb
ABsAGwAbABsAGwAbABwAHAAcABwAHgAeAB4AHwAfAB8AHwAfAB8AHwAfAB8AHwAfAB8A
IAAgACAAIAAgACIAIgAiACMAIQAhACEAIQAjACMAIwAjACQAJAAkACUAIwAjACMAIwAj
ACMAIgAiACIAIgAiACEAIAAgACAAIAAgACAAIAAgAB8AHwAgACAAIQAgACAAIAAgACAA
IAAgACIAIQAhACEAIQAhACEAIQAfAB8AHwAeAB8AHwAfAB8AHQAeAB4AHgAeAB4AHgAf
AB8AIAAhACIAIgAiACIAIgAgACAAIQAhACAAIAAiACIAJAAkACIAIQAfAB4AHQAdABkA
GAAYABgAFgAWABYAFgAYABgAGAAYABYAFgAWABYAGAAZABoAGwAbABsAGwAbABkAGQAZ
ABkAGgAaABoAGgAYABgAGQAaABwAHgAgACQAKgAwADcAQQBIAEoASABHAE8AXgBuAHgA
eQB1AG0AUwAxABMA+f/d/9P/3v/o/+r/5f/Y/8z/w/+2/6r/rf/A/9X/5v/z/wAACwAP
AA8ADwANAA8AEQATABMAFAAWABYAFwAYABgAGAAYABgAGQAaABoAGgAbABwAHAAcABwA
HAAcABwAHQAeACEAIQAhACAAIAAhACEAIQAhACEAIgAiACIAIgAiACMAIwAjACQAJAAl
ACYAJQAmACYAJgAmACYAKAAoACgAKQApACkAKgArACsAKwAsACwALAAsACwALAAsACwA
KwArACoAKgAqACoAKQAoACcAJgAmACUAJQAkACQAJAAiACIAIgAiACAAIAAgACAAIAAh
ACEAIQAfACAAIAAgACMAIwAkACQAJQAlACUAJQAlACUAJQAlACUAJQAkACQAJgAlACUA
JQAlACQAJAAkACUAJQAkACQAJAAjACMAIwAjACMAIwAjACMAIwAjACMAIwAjACMAIwAk
ACQAJAAkACQAJAAkACUAJQAlACUAJQAlACUAJQAlACUAJQAlACYAJgAmACYAJgAmACYA
JgAnACcAJwAnACcAJwAnACcAJwAmACYAJgAnACcAJwAnACcAJwAnACYAJgAmACYAJgAl
ACQAJAAkACQAIgAiACIAIgAhACEAIgAiACEAIAAgAB8AHwAgACEAIQAgACAAIAAgACAA
IAAfAB8AIAAgACAAIAAiACIAIwAjACMAJAAkACQAJAAjACMAIwAjACMAJAAlACYAJwAo
ACgAIwAgAB4AHQAcABsAGgAaABoAGgAaABgAGAAYABgAGAAYABgAGAAYABgAGAAYABgA
GAAYABgAFgAWABYAFgAYABgAGAAYABgAGAAYABgAGQAaABsAHAAhACQAJwAqADEAOAA/
AEYASgBOAFIAVgBfAGgAcQB6AGgAVgBEADIAGwAGAPH/3P/a/9j/1v/U/8n/vv+z/6j/
rP+u/w==
         </WaveFormData>
      </LeadData>
      <LeadData>
         <LeadByteCountTotal>10000</LeadByteCountTotal>
         <LeadTimeOffset>0</LeadTimeOffset>
         <LeadSampleCountTotal>5000</LeadSampleCountTotal>
         <LeadAmplitudeUnitsPerBit>4.88</LeadAmplitudeUnitsPerBit>
         <LeadAmplitudeUnits>��V</LeadAmplitudeUnits>
         <LeadHighLimit>2147483647</LeadHighLimit>
         <LeadLowLimit>268435456</LeadLowLimit>
         <LeadID>V3</LeadID>
         <LeadOffsetFirstSample>0</LeadOffsetFirstSample>
         <FirstSampleBaseline>0</FirstSampleBaseline>
         <LeadSampleSize>2</LeadSampleSize>
         <LeadOff>FALSE</LeadOff>
         <BaselineSway>FALSE</BaselineSway>
         <ExcessiveACNoise>FALSE</ExcessiveACNoise>
         <MuscleNoise>FALSE</MuscleNoise>
         <LeadDataCRC32>4198131036</LeadDataCRC32>
         <WaveFormData>
BgAGAAYABgAHAAgACQAKAAsADAANAA4ADwAQABEAEgATABQAFQAWABgAGAAYABgAGAAY
ABgAGAAYABgAGAAYABYAFgAWABYAFAAUABQAFAASABIAEgASABAAEAAQABAAEgASABIA
EgASABIAEgASABIAEgASABIAEAAQABAAEAAPAA4ADQAMAAsACgAJAAgABwAGAAUABAAC
AAIAAgACAAAAAAAAAAAA/v/+//7//v/8//z//P/8//z//P/8//z//P/8//z//P/+//7/
/v/+//7//v/+//7/AAAAAAAAAAAAAAAAAAAAAAIAAgACAAIAAgACAAIAAgAEAAQABAAE
AAQABAAEAAQABAAEAAQABAAEAAQABAAEAAIAAgACAAIAAgACAAIAAgACAAEAAQABAAEA
AAAAAAAA///////////////////+//7//v/+//7/AAAAAAEAAQABAAIABAAFAAUABQAF
AAUABgAGAAYABwAHAAgACQAKAAkACgAKAAoABwAFAAIAAAAAAP7//P/7//v/+v/5//j/
9v/1//X/9f/3//f/9//3//f/9//3//f/9P/z//P/8//z//P/8v/y//L/8v/x//H/8P/w
//H/8f/z//T/9P/1//T/+v8FAA8AFwAhACwAOgBNAGQAfQCOAJUAmgCbAJAAgQB6AGsA
TwA2ABwA8v+8/4n/YP9D/zT/Mv86/03/Z/+A/5n/r//D/87/1f/Z/9n/2//d/+D/4P/i
/+T/5P/j/+P/5P/k/+X/5v/m/+b/5v/o/+j/6P/o/+j/6v/q/+r/6//s/+z/7f/t/+3/
7f/u/+7/7v/v/+//8P/w//D/8f/y//P/8//1//X/9f/2//X/9//3//j/+//8//z//P/8
//7///8AAAEAAgADAAQABQAGAAcACAAJAAkACgALAAwADAAMAAwADAANAA0ADAAMAAwA
DAAMAAkACQAJAAcABQAFAAUAAwADAAMAAwABAAEAAQABAAEAAgACAAIAAwADAAMAAwAC
AAEAAAD///7//P/8//v/+v/4//j/9//2//P/8v/x//D/7//u/+7/7f/u/+3/6//q/+r/
6v/p/+j/6P/o/+j/5//n/+f/5v/m/+b/5v/m/+b/5v/m/+b/5f/n/+f/6P/o/+j/6P/o
/+j/6P/o/+n/6v/o/+j/6P/o/+j/6f/q/+r/6f/p/+n/6f/p/+r/6//r/+v/6//r/+v/
6//r/+v/7P/q/+r/6v/q/+n/6f/p/+n/5//n/+f/5//n/+f/5//n/+b/5f/l/+X/5f/l
/+X/5P/j/+X/4//k/+T/5P/k/+T/4f/h/+H/4f/i/+L/4v/h/+H/4f/h/+H/4f/h/+D/
4P/g/+D/4P/g/+L/4//j/+X/5P/m/+f/5//n/+f/5//o/+r/6v/r/+v/7P/t/+7/7//w
//D/8P/v/+3/6v/o/+b/4v/g/9//3//e/93/3P/c/9n/2f/Z/9n/2//b/9v/2//b/9v/
2//a/9n/2f/Z/9n/2f/Y/9j/2P/Y/9f/1//W/9b/1//X/9f/2v/c/9//5P/s//f///8J
ABUAJAA2AEkAYgBzAHoAgQCGAIEAdABtAGQATQAzABwA9v/G/5j/a/9E/y3/Iv8i/yz/
Qf9Z/3L/if+d/6//uv+//8H/w//H/8n/yP/I/8r/zP/M/83/zf/O/87/zf/O/87/zv/M
/87/zv/O/9D/0P/S/9L/0P/R/9L/0v/T/9P/0//T/9T/1P/U/9X/1f/W/9b/1v/V/9b/
1//X/9n/2f/Z/9r/2f/b/9v/3P/d/97/3v/e/+D/4v/j/+T/5f/m/+f/6P/n/+j/6f/q
/+v/6//s/+3/7v/u/+7/7v/u/+//7//u//D/8P/w//D/7//v/+//7f/t/+3/7f/r/+n/
6f/p/+f/6f/p/+n/6f/s/+z/7P/t/+7/7//w//D/8P/w//D/8P/u/+7/7f/s/+z/7P/r
/+r/6f/o/+f/5v/l/+T/5P/j/+T/4//h/+D/4P/g/9//3v/e/97/3v/d/93/3f/c/9z/
3v/e/97/3v/e/97/3v/d/93/3f/e/97/3//g/+H/4v/i/+L/4//k/+T/5P/k/+T/5P/l
/+b/5v/n/+f/5//n/+f/6P/p/+n/6f/p/+n/6f/p/+n/6f/q/+j/6v/q/+j/6P/o/+j/
6P/n/+f/5//n/+j/6P/o/+f/5f/l/+X/5f/n/+f/5v/m/+j/6P/o/+j/6P/p/+n/6//q
/+z/7f/t/+//7//v//D/8P/w//H/8f/y//P/9P/1//j/+P/4//f/8//w/+7/7P/q/+j/
5//n/+j/5//m/+b/5f/l/+X/5f/l/+X/5f/l/+f/5//n/+b/5f/l/+X/5f/j/+L/4v/i
/+T/4//j/+L/5P/l/+X/5f/m/+j/6f/s//D/+/8FAA0AFQAgAC4APwBUAGsAfACFAI4A
lQCSAIUAfABzAF8ASgA2ABYA7P/B/5T/bf9S/0D/PP9D/1P/av+B/5f/qf+8/8n/0f/T
/9X/2f/c/97/4P/i/+L/4//j/+T/5P/l/+b/5v/m/+b/6P/o/+j/6P/o/+r/6v/s/+3/
7v/u//D/8f/y//P/9v/2//b/9//3//j/+P/4//f/+P/5//n/+//7//v//P/7//3//f/+
////AAAAAAAAAgAEAAUABgAJAAoACwAMAA8AEAARABIAEwATABQAFQAYABgAGAAYABgA
GQAZABgAGAAYABgAGAAXABcAFwAVABUAFQAVABMAEwATABMAEQATABMAEwATABQAFAAU
ABUAFgAXABgAGAAaABoAGgAaABoAGgAZABgAFwAYABgAGAAZABgAFwAWABUAFAAUABMA
FQAVABQAFAAUABQAEwASABQAFAAUABMAEwATABIAEgASABIAEgASABAAEAAQAA8ADwAP
ABAAEAASABIAEgASABIAEgATABQAFAAUABQAFAAUABUAFgAWABcAFwAXABcAFwAYABkA
GQAXABcAFwAXABkAGQAZABoAGAAYABgAGAAXABcAFwAXABcAFwAXABcAFwAXABkAGAAW
ABYAFgAWABcAFwAXABcAFgAWABYAFQAVABUAFQAVABUAFQAUABQAFAAUABQAFAAUABUA
FQAXABgAGgAbABsAGQAZABkAGgAYABgAGQAZABoAGwAcAB0AHgAeAB4AHQAbABgAFgAU
ABQAEgARABEAEAAPAA4ADgANAA0ADQANAA8ADwAPAA8AEAARABIAEgAPAA8ADwAPAA8A
DgAOAA4ADgANAA0ADAAMAA0ADQANAA4AEAARABQAFgAbACUAMQA5AEQAUABfAHIAjQCm
ALUAwADDAL4AsQCgAJUAhwByAGAASAAiAPX/xP+X/3r/aP9i/2f/c/+K/6P/tf/J/9z/
6f/z//f/+//9//7/AAACAAQABAADAAMABAAEAAcACAAIAAgABgAIAAgACAAKAAoADAAM
AAwADQAOAA4AEQARABEAEQAUABQAFAAVABcAGAAYABgAGQAaABsAGwAdAB0AHQAeAB4A
HwAeAB4AHwAgACAAIAAiACQAJQAmACcAKAApACoAKwAsAC0ALgAvAC8AMAAxADIAMgAy
ADIAMgAzADMAMgAwADAAMAAwAC8ALwAvAC0ALQAtAC0AKwApACkAKQAnACUAJQAlACUA
JgAmACYAJwAoACkAKgAqACgAKAAoACgAKgAqACkAKAAoACgAJwAmACMAIgAhACAAHQAc
ABwAGwAcABsAGQAYABgAGAAXABYAFgAWABYAFQAVABUAFAAUABIAEgASABIAEgASABIA
EQARABEAEgASABIAEgASABIAFAAUABUAFgAWABYAFgAWABYAFwAYABgAFwAXABcAFwAX
ABgAGQAZABkAGQAZABkAGQAZABkAGgAYABgAGAAYABcAFwAXABcAFwAYABYAFgAWABYA
FQAVABUAFQAUABQAFAATABMAEwATABMAEQARABAAEAAQABAAEAAQABIAEwATABUAFAAW
ABcAFwAXABcAFwAYABYAFgAXABcAFgAXABgAGQAaABoAGgAZABcAFAASABAADgAMAAsA
CwAKAAkACAAIAAcABwAHAAcABwAHAAcABwAHAAcABwAGAAMAAwADAAMAAwACAAIAAgAC
AAEAAQAAAAAAAQABAAEAAgAEAAUABgAIABEAGQAjACsANABAAFEAZgB/AJYAowCsALEA
sAChAJIAiQB5AGAATAAwAAYA0/+i/3n/Xv9S/07/U/9j/3z/lf+p/7//1P/f/+X/6//t
/+3/7v/y//T/9v/2//X/9f/2//b/9//4//j/+P/4//r/+v/6//r/+v/8//z//P/9//7/
/v///////////wAAAAAAAAEAAQACAAIAAgADAAQABQAFAAcABwAHAAgABwAJAAkACgAL
AAwADAAMAAwADgAPABAAEwAUABUAFgAXABgAGQAaABkAGQAaABsAHAAcABwAHAAeAB8A
HwAeAB4AHgAeAB4AGwAbABsAGQAZABkAGQAXABUAFQAVABMAEQARABEAEQASABIAEgAT
ABQAFQAWABYAFgAWABYAFgAUABQAEwASABAAEAAPAA4ADQAMAAsACgAJAAgACAAHAAgA
BwAFAAQABAAEAAMAAgACAAIAAgABAAEAAQAAAAAAAAAAAAAAAAACAAIAAgABAAEAAQAC
AAIAAgACAAIAAgACAAIAAwAEAAQABAAEAAQABAAFAAYABgAHAAcABwAHAAYABgAGAAUA
BQAFAAUABQAFAAUABQAGAAQABAAEAAQAAwADAAMAAwADAAMAAwADAAEAAQABAAEAAgAB
AAEAAQD////////+///////+//z//P/8//z/+//7//v/+//8//z//P/7//v/+//7//v/
+//7//r/+v/8//z//P/8//r/+//7//3//P/+//////8BAAEAAQACAAIAAgADAAMABAAF
AAYABwAIAAgACAAHAAYABAADAAIA///8//r/+f/6//n/+P/4//X/9f/1//X/9f/1//X/
9f/3//f/9//2//X/9f/1//X/8//y//L/8v/y//H/8f/w//L/8//z//P/9P/2//f/+P/8
/wUADQAVAB0AKAA2AEcAWgBzAIgAlQCcAJ8AmgCLAH4AdwBjAEgAMgAQAOD/rf9+/1f/
QP82/zb/P/9T/3D/if+f/7f/yP/T/9n/3f/f/+H/4v/k/+b/6P/o/+f/5//o/+j/6f/q
/+r/6v/q/+z/7P/s/+z/7P/u/+7/7v/v//D/8P/x//H/8f/x//L/8v/y//P/8//0//T/
9P/1//b/9//3//f/9//3//j/+f/7//v//P/9//7//v/+/wAAAgADAAQAAwAEAAUABgAH
AAgACQAKAAsACwAMAA0AEAAQABAAEAAQABEAEQAQABIAEgASABIAEQARABEADwAPAA8A
DwANAA0ADQANAAsACwALAAsACwAKAAoACgALAAwADQAOAA4ADgAOAA4ADgAMAAwACwAK
AAgACAAHAAYABQAEAAMAAgD///7//v/9//z/+//5//j/+v/6//n/+P/2//b/9v/1//f/
9//2//b/9v/2//b/9v/2//b/9v/1//X/9f/2//b/9v/2//b/9v/2//b/9//4//j/+P/4
//j/+P/5//r/+v/5//n/+f/5//n/+v/7//v/+//7//v/+//7//v/+//8//z//P/8//z/
+//7//v/+//7//z/+v/6//r/+v/5//n/+f/5//j/+P/4//f/9//3//f/9//3//f/9v/2
//b/9v/2//b/+P/5//n/+//6//z//f/9//3//f/9//7//v/+///////+////AAABAAIA
AgACAAEA/f/6//j/9v/0//L/8f/x/+7/7f/s/+z/7f/t/+3/7f/v/+//7//v/+//7//v
/+7/6//r/+v/6//p/+j/6P/o/+j/5//n/+b/5v/n/+f/5//q/+r/6//u//L/+/8FAA0A
FQAiADAAQwBYAG8AfgCFAIwAjwCGAHkAdABpAFEAOgAeAPT/wv+T/2b/Rf8y/yz/Mv9B
/1n/cv+L/6H/tf/C/8n/z//R/9H/0//Y/9n/2v/b/9r/2f/Z/9r/2v/b/9z/3P/c/9z/
3v/e/97/3P/c/97/3v/e/9//4P/g/+H/4f/h/+H/5P/k/+T/5f/j/+T/5P/k/+f/6P/p
/+n/6f/p/+n/6v/p/+v/6//s/+7/8P/x//L/8P/y//P/9P/3//j/+f/6//n/+v/7//z/
/f/9//7///8AAAAAAAAAAP7///////7/AAAAAAAAAAD////////9//v/+//7//n/+f/5
//n/9//5//n/+f/5//j/+P/4//n/+P/5//r/+v/6//r/+v/6//j/+P/3//b/9v/2//X/
9P/z//L/8f/w/+//7v/u/+3/7v/t/+v/6v/q/+r/6f/o/+b/5v/m/+X/5//n/+b/5v/o
/+j/6P/o/+r/6v/q/+n/6f/p/+r/6v/q/+r/6v/q/+r/6v/r/+z/7P/s/+z/7P/s/+3/
7v/u/+3/7f/t/+3/7f/u/+//7//v/+//7//v/+3/7f/t/+7/7v/u/+7/7v/t/+3/7f/t
/+3/7f/t/+3/7f/t/+3/7f/s/+v/6//r/+v/6//r/+r/6f/p/+n/6f/p/+j/6v/q/+r/
6v/q/+n/6f/p/+n/6P/o/+j/5//n/+f/5//n/+f/5//m/+b/5v/m/+b/5v/k/+X/5f/n
/+r/7P/t/+3/7f/t/+3/7v/w//D/8f/x//L/8//0//X/9v/2//b/9f/0//L/8f/w/+z/
6v/p/+n/6v/p/+j/6P/l/+X/5f/l/+f/5//n/+f/6f/p/+n/6P/n/+f/5//n/+n/6P/o
/+j/6v/p/+n/6P/o/+n/6f/p/+r/7P/t//D/9P/9/wkAEQAbACYANgBJAFwAdQCIAJEA
mACfAJwAjwCIAIEAbQBWAEIAIgD4/8n/mv9x/1T/Qv88/0H/U/9o/3//lf+p/7z/y//R
/9X/2//d/97/4v/k/+b/5v/l/+X/5v/m/+f/6P/o/+j/6P/q/+r/6v/s/+z/7v/u//D/
8f/y//L/9f/1//X/9f/4//j/+P/5//v//P/8//z/+//8//3//f/9//3//f/+//3/////
/wAAAwAEAAQABAAEAAYABwAIAAsADAANAA4ADwAQABEAEgATABMAFAAVABgAGAAYABgA
GgAbABsAGgAaABoAGgAaABsAGwAbABkAGwAbABsAGQAZABkAGQAXABkAGQAZABkAHAAc
ABwAHQAeAB8AIAAgACIAIgAiACIAJAAkACMAIgAhACIAIgAiACMAIgAhACAAHwAeAB4A
HQAeAB0AGwAaABoAGgAZABgAGgAaABoAGQAbABsAGgAaABgAGAAYABgAFgAWABYAFQAV
ABUAFgAWABgAGAAYABgAGgAaABsAHAAcABwAHAAcABwAHQAeAB4AHQAdAB0AHQAdAB4A
HwAfAB8AHwAfAB8AHwAfAB8AIAAgACAAIAAgAB8AHwAfAB8AHwAdAB8AIAAeAB4AHgAe
AB0AHQAdAB0AHAAcABwAGwAZABkAGQAZABkAGQAYABgAGAAYABgAGAAYABkAGQAbABoA
HAAdAB0AHQAdAB0AHgAcABwAHQAdACAAIQAiACMAIgAiACIAIQAfABwAGgAYABYAFAAT
ABMAEgARABAAEAAPAA8ADwAPAA8ADwAPAA8ADwAPAA8ADgANAA0ADQANAA0ADAAMAAwA
DgANAA0ADAAMAA0ADQANAA4ADgARABIAFgAdACcAMQA7AEYAVABjAHgAkQCmALMAugC/
ALwAqwCeAJkAhQBwAF4AQAAWAOn/uP+R/3b/aP9i/2f/d/+M/6P/uf/L/9z/6f/x//X/
9//3//r//P/+/wAAAAABAAEAAgACAAMABAAEAAQABAAGAAYABgAEAAQABgAGAAcACQAL
AAwADwAPAA8ADwASABIAEgATABMAFAAUABQAFQAWABcAFwAZABkAGQAaABkAGwAbABwA
HQAeAB4AHgAeACAAIQAiACMAJAAlACYAJQAmACcAKAArACsALAAtACwALAAsACwALgAv
AC8ALgAuAC4ALgAuACsAKwArACkAKAAnACYAIwAjACMAIwAhAB8AHwAfAB8AIAAgACAA
IQAhACEAIQAgACIAIgAiACIAIgAiACEAIAAcABwAGwAaABsAGgAZABgAGAAYABkAGQAW
ABUAEwASABQAFAATABIAEAAQABAADwAPAA8ADgAOAAwADAAMAAwADgAOAA4ADQANAA0A
DgAOAAwADAAMAAwADAAMAA0ADgAMAAwADAAMAAwADQAOAA4ADQANAA0ADQALAAwADQAN
AAsACwALAAsADQANAA0ADgAMAAwADAAMAA0ADQANAA0ACwALAAsACwALAAsACwALAAgA
BwAHAAcABwAHAAcABgAHAAcABwAHAAUACAAKAAYABAAGAAYABgAGAAUABQAFAAUABAAE
AAQAAwAFAAUABQAFAAMAAwACAAIAAgACAAIAAgAEAAUABQAHAAYACAAJAAkACwALAAsA
DAAMAAwADQANAA4ADwAQABEAEgASABIAEQARAA4ADAAKAAgABgAFAAUABgAFAAQABAAB
AAEAAQABAAEAAQABAAEAAwADAAMAAgABAAEAAQABAP///v/+//7//v/9//3//P/8//3/
/f/9//7//v8BAAQACgATAB0AJQAtADwATABdAHQAjQCeAKUArACtAKIAkQCMAH0AZQBO
ADYADgDe/63/gP9d/0z/Rv9I/1P/a/+G/53/s//H/9j/4f/l/+f/6f/r/+7/7v/w//L/
8v/z//P/9P/0//P/9P/0//T/9P/2//b/9v/2//b/+P/4//j/+f/6//r/+//7//v/+//8
//z//P/9//3//v/+//7///8AAAEAAQABAAEAAQACAAMABQAFAAYABwAIAAgACAAGAAgA
CQAKAA0ADgAPABAADwAQABEAEgATABMAFAAVABYAFgAWABYAFgAXABcAFgAWABYAFgAW
ABcAFwAXABUAEwATABMAEQARABEAEQAPAA8ADwAPAA8AEAAQABAAEQAQABEAEgASABIA
EgASABIAEgASABEAEAAQABAADwAOAAsACgAJAAgABwAGAAYABQAGAAUAAwACAAAAAAD/
//7//v/+//7//f///////v/+//z//P/8//z//P/8//z/+//7//v//P/8//z//P/8//z/
/P/8//3//v/+//7//v/+//7///8AAAAAAQABAAEAAQD//wAAAQABAAEAAQABAAEAAQAB
AAEAAgABAAAA///+///////////////9//z//P/8//z//P/7//v/+//7//z//P/8//v/
+//7//v/+//5//n/+P/4//r/+v/6//r/+v/7//v//f/+/wAAAQABAP///////wAAAAAA
AAEAAQACAAMABAAFAAQABAAEAAMAAQD+//z/+v/4//b/9f/1//L/8f/w//D/8f/x//H/
8f/v/+//7//v/+//7//v/+7/6//r/+v/6//r/+r/6v/q/+r/6f/p/+j/6P/p/+n/6f/q
/+z/7f/w//b/AQAJABEAGQAoADgASwBiAHcAggCLAJIAkQCCAHcAcgBfAEUALgAOAOD/
rv9//1j/O/8w/y7/OP9J/2P/fP+V/6v/u//G/83/0f/T/9X/1//Y/9j/2v/c/9z/3f/d
/97/3v/d/97/3v/e/97/4P/g/+D/4P/g/+L/4v/i/+P/5P/k/+X/5f/l/+X/5v/m/+b/
5//n/+j/6P/o/+v/7P/t/+3/7f/t/+3/7v/v//H/8f/y//H/8v/y//L/9P/2//f/+P/7
//z//f/+//3//v///wAAAwADAAQABQAGAAYABgAGAAYABwAHAAYABgAGAAYABgAHAAcA
BwAFAAMAAwADAAEAAQABAAEA/////////////wAAAAAAAAEAAAABAAIAAgAAAAAAAAAA
AAAAAAD///7//P/8//v/+v/5//j/9//2//X/9P/0//P/8v/x/+//7v/w//D/7//u/+z/
7P/s/+v/7f/t/+z/7P/s/+z/7P/s/+z/7P/s/+v/6//r/+z/7P/s/+z/7P/s/+7/7v/v
//D/8P/w//D/8P/u/+//8P/w//H/8f/x//H/8f/y//P/8//z//P/8//z//H/8f/x//L/
8P/w//D/8P/x//H/8f/x/+//7//v/+//7//v/+//7//w/+//7//v/+//7//v/+7/7//v
/+//7//t/+z/7P/s/+z/7f/t/+7/7P/s/+z/7P/t/+3/7f/t/+z/7P/s/+v/6//r/+v/
6//t/+3/7P/s/+z/7P/s/+z/7P/t/+3/7//w//L/8//z//X/9f/1//b/9v/2//f/9//4
//n/+v/7//r/+v/6//n/+f/2//T/8v/w/+7/7f/t/+7/7f/s/+z/6v/p/+j/5//n/+f/
5//n/+n/6f/p/+j/5//n/+f/5//n/+b/5v/m/+T/4//j/+L/4v/j/+P/4//o/+r/6//w
//j/AwALABUAIQAuAD4AVQBsAH0AiACNAJIAjQCCAHsAdABfAEUAKgAEANb/qP95/1L/
N/8s/yr/NP9J/2P/ev+R/6f/uf/E/8v/zf/P/9H/0//U/9T/1v/Y/9j/1//X/9j/2P/Z
/9r/2v/a/9r/3P/c/9z/3P/c/97/3v/e/9//4P/g/+P/4//j/+P/5P/k/+T/5f/j/+T/
5P/k/+f/6P/p/+n/6f/p/+n/6v/p/+v/6//s/+3/7v/u/+7/8P/y//P/9P/1//b/9//4
//f/+P/5//r/+f/5//r/+//+//7//v/+//7///////7//v/+//7//v/9//3//f/7//3/
/f/9//v/+//7//v/+f/5//n/+f/5//z//P/8//3//v///wAAAAAAAAAAAAAAAAAAAAD/
//7//v/+//3//P/7//r/+f/4//f/9v/2//X/9v/1//P/8v/0//T/8//y//D/8P/w/+//
8P/x//H/8v/y//L/8v/y//D/8P/w/+//8f/x//L/8v/y//L/8v/y//T/9P/1//b/9v/2
//b/9v/2//f/+P/4//n/+f/5//n/9//4//n/+f/5//n/+f/5//n/+f/5//r/+v/6//r/
+v/7//n/+f/6//j/+P/4//j/+f/5//n/+f/4//j/+P/3//f/9//3//f/+f/5//j/+P/4
//j/+P/4//j/+f/5//v//P/+//////////////8AAAAAAAABAAEABAAFAAYABwAGAAYA
BgAFAAMAAAD+//z/+v/4//f/9//2//X/9P/0//P/8//z//P/8//z//P/8//z//P/8//y
//H/8f/x//H/8f/w//D/8P/y//H/8f/w//D/8f/x//H/9P/4//n/+v/+/wUADwAZACMA
LgA8AE0AYAB5AIwAlwCeAKcApgCXAIwAhwB1AGAATgAyAAYA2/+w/4X/Zv9S/0r/Uf9h
/3b/jf+h/7X/yP/V/9v/3//j/+X/5v/o/+r/7P/s/+7/7//x//L/8//0//T/9P/0//b/
9v/2//b/9v/4//j/+v/7//z//P///////////wIAAgACAAMAAwAEAAQABAAFAAYABwAH
AAUABQAFAAYACQALAAsADAANAA4ADgAOAA4AEAARABIAEQASABMAFAAVABYAFwAYABoA
GwAdAB8AIAAgACAAIAAiACMAIwAiACQAJAAkACQAIwAjACMAIQAjACMAIwAhAB8AHwAf
AB0AHwAfAB8AHwAgACAAIAAhACQAJQAmACYAJgAmACYAJgAnACgAKAAoACcAKAAoACgA
KQAoACcAJgAnACYAJgAlACYAJQAjACIAJAAkACMAIgAiACIAIgAhACMAIwAiACIAIgAi
ACIAIgAgACAAIAAfACEAIQAiACIAJAAkACQAJAAkACQAJQAmACQAJAAkACQAJAAlACYA
JgAnACcAJwAnACUAJgAnACcAJwAnACcAJwAlACUAJQAmACYAJgAmACYAIwAjACMAIwAl
ACUAJQAlACUAJQAlACUAJAAjACMAIwAjACMAIwAiACEAIQAhACEAIQAgACAAIAAgACAA
IAAgAB8AHwAfAB8AIAAgACAAHwAdAB0AHQAdAB0AHQAcABwAHAAcABwAHAAaABsAGwAd
ABwAHgAfAB8AIQAhACEAIgAiACIAIwAjACIAIwAkACUAJgAmACYAJQAmACQAIwAiAB4A
HAAbABsAGAAXABYAFgAXABcAFwAXABYAFQAUABMAFAAVABYAFgAVABUAFQAVABMAEgAS
ABIAEgARABEAEAAOAA8ADwAPABAAEAATABQAFgAdACUALwA5AEQATABZAGwAhQCeALMA
vgDDAMQAvQCqAJ0AlQB+AGgAVgA4AA8A3v+v/4z/dP9o/2X/a/9+/5X/q/+//9L/5f/x
//f/+f/7//z//v8AAAIAAgADAAMABAAEAAUABgAGAAYABAAGAAYABgAGAAYACAAIAAgA
CQAKAAoACwALAAsACwAMAAwADAANAA0ADgAOAA4ADwAQABEAEQARABEAEQASABEAEwAT
ABQAFQAWABYAFgAWABgAGQAaABsAHAAdAB4AHwAgACEAIgAjACMAJAAlACQAJAAkACQA
JgAnACcAJgAmACYAJgAmACUAJQAlACMAIQAhACEAHwAhACEAIQAfAB4AHQAcABsAHAAc
ABwAHQAcAB0AHgAeACAAIAAgACAAIAAgAB8AHgAeAB4AHQAcAB0AHAAbABoAGQAYABgA
FwAWABUAEwASABIAEgARABAAEAAQABAADwAPAA8ADgAOAA4ADgAOAA4ADgAOAA4ADQAN
AA0ADgAOAA4ADgAOAA4AEAAQABEAEgAQABAAEAAQABAAEQASABIAEwATABMAEwATABQA
FQAVABMAEwATABMAFQAVABUAFgAUABQAFAAUABUAFQAVABUAEwATABMAEwATABMAEwAT
ABIAEQARABEAEQARABEAEAAPAA8ADwAPAA8ADgAOAA4ADgAPAA8ADwAPAA8ADwAPABAA
DwAOAA0ADQANAA0ADgARABEAEQARABIAFQAVABUAFQAUABMAEAASABIAEwAVABgAGQAa
ABsAFwAWABQAEQAQAA8ADgANAAwACwAKAAkACAAHAAYABgAGAAYABgAGAAYABgAGAAQA
BAAEAAQAAgACAAIAAgACAAIAAgACAAIAAgACAAIAAgACAAIAAgAEAAYACAAKABMAGgAh
ACgANwBEAFEAXgBwAIIAlACmAKEAngCbAJgAhwB2AGUAVAAsAAYA4P+6/57/hP9q/1D/
VP9Y/w==
         </WaveFormData>
      </LeadData>
      <LeadData>
         <LeadByteCountTotal>10000</LeadByteCountTotal>
         <LeadTimeOffset>0</LeadTimeOffset>
         <LeadSampleCountTotal>5000</LeadSampleCountTotal>
         <LeadAmplitudeUnitsPerBit>4.88</LeadAmplitudeUnitsPerBit>
         <LeadAmplitudeUnits>��V</LeadAmplitudeUnits>
         <LeadHighLimit>2147483647</LeadHighLimit>
         <LeadLowLimit>268435456</LeadLowLimit>
         <LeadID>V4</LeadID>
         <LeadOffsetFirstSample>0</LeadOffsetFirstSample>
         <FirstSampleBaseline>0</FirstSampleBaseline>
         <LeadSampleSize>2</LeadSampleSize>
         <LeadOff>FALSE</LeadOff>
         <BaselineSway>FALSE</BaselineSway>
         <ExcessiveACNoise>FALSE</ExcessiveACNoise>
         <MuscleNoise>FALSE</MuscleNoise>
         <LeadDataCRC32>4108565839</LeadDataCRC32>
         <WaveFormData>
9v/2//b/9v/5//r/+//8//3//v///wAAAQACAAMABAAGAAYABgAGAAcACAAJAAoADAAM
AAwADAAOAA4ADgAOABAAEAAQABAADgAOAA4ADgAMAAwADAAMAAwADAAMAAwADQAOAA8A
EAASABIAEgASABIAEgASABIAEQAQAA8ADgAMAAwADAAMAAkACAAHAAYABQAEAAMAAgAB
AAAA///+//z//P/8//z/+v/6//r/+v/4//j/+P/4//j/+P/4//j/+P/4//j/+P/4//j/
+P/4//j/+P/4//j/+v/6//r/+v/6//r/+v/6//z//P/8//z//v/+//7//v/+//7//v/+
//7//v/+//7//v/+//7//v/+//7//v/+//7//v/+//7//v/+//7//v/8//z//P/8//v/
+//7//v/+//7//v/+v/6//r/+v/6//n/+f/5//r/+v/6//r//f/+////AAABAP//AAAA
AAAAAAAAAAAAAQACAAIAAgAEAAgACQAJAAkACAAFAAIA//////3/+//5//f/9v/1//T/
8//y//L/8v/y//L/8//z//H/8f/x//H/7//u/+3/7f/r/+v/6v/q/+z/6//r/+r/6v/q
/+r/6v/r/+v/6P/n/+X/6P/t//T//v8NACEAOABNAGIAewCSAKEAsADFANEA3QDvAPkA
4wC2AH4AOgDy/7L/gf9e/0//Tv9S/1n/Z/95/4//pf+5/8X/zP/O/9D/0v/S/9P/1f/V
/9b/1v/W/9b/1//X/9j/2P/Z/9n/2v/b/9v/2//b/9v/3P/c/93/3v/e/97/4P/g/+D/
4f/h/+L/4v/j/+P/4//k/+T/5f/m/+b/5v/l/+f/5//n/+f/6P/p/+r/7f/u/+//7//v
//H/8f/y//P/9f/2//b/9//4//n/+v/7//z//f/+/wAAAQACAAMAAwADAAMAAwACAAMA
AwAEAAIAAgACAAIAAgABAAAA//8BAAEAAQABAAEAAQABAAMAAgADAAQABAACAAMABAAE
AAIAAgACAAIAAAD///7//f/8//v/+v/5//j/9//1//T/8f/w//D/7//w/+//7f/t/+z/
7P/r/+v/6f/p/+n/6f/q/+n/6f/p/+n/6f/p/+n/6v/q/+r/6//r/+r/6v/q/+n/6f/p
/+n/6P/o/+j/6f/r/+v/6//r/+z/7P/s/+3/7f/t/+3/7v/u/+7/7v/u/+3/7f/t/+3/
7f/u/+7/7f/t/+7/7v/u/+z/7P/s/+z/7P/s/+v/6//r/+v/6//r/+v/6//q/+n/5//n
/+f/5//n/+j/6P/o/+b/5v/m/+b/5v/m/+b/5f/l/+X/5f/l/+X/5f/k/+T/5P/k/+T/
4//j/+P/5P/k/+T/5P/n/+j/6f/q/+v/6//s/+z/7P/s/+7/7v/v//D/8P/w//L/9P/1
//X/9f/1//P/8f/v/+3/6//p/+f/5//m/+X/5P/j/+D/4P/g/+D/4v/j/+P/4//j/+P/
4//h/+D/3//f/9//4f/g/+D/4P/h/+H/4P/g/+L/4v/i/+H/4f/g/+H/4//q//H/+v8G
ABsAMwBIAFsAdACJAJYAoQC2AMcA0wDlAPMA5wDBAIwAUAAQANb/pP95/1z/U/9W/1j/
X/9v/4P/l/+r/73/x//O/9D/1P/W/9b/1//Z/9n/2v/a/9r/2v/b/9v/3P/c/93/3f/e
/9//3//f/9//3//g/+D/4f/i/+L/4v/k/+T/5P/l/+X/5v/m/+f/6f/p/+r/6v/p/+r/
6v/q/+v/7f/t/+3/7f/u/+//8P/v//D/8f/x//P/9f/1//b/9//5//r/+v/7//z//f/+
/wEAAgADAAQABAAFAAYABwAIAAkACgALAAoACwALAAwADAAMAAwADAAMAAsACgAJAAsA
CwALAAsADQANAA0ADwAQABEAEgASABQAFQAWABYAFgAWABYAFgAWABUAFAATABIAEQAQ
AA8ADgANAAsACgAJAAgACAAHAAgABwAFAAUABAAEAAMAAwADAAMAAwADAAQAAwADAAMA
AwADAAMAAwACAAIAAgADAAUABAAEAAQABQAFAAUABQAGAAYABgAHAAcABwAHAAcACgAK
AAoACwALAAsACwAMAAwADAAMAAwADQANAA0ADQANAA4ADgANAA8AEAAOAA4ADgAOAA4A
DgAOAA4ADgANAA0ADQANAA0ADQANAAwADAAMAAwADAALAAsACwAMAAwADAAMAA8AEAAP
ABAAEQARABIAEgASABIAEgASABMAFAAUABQAFgAYABkAGQAZABkAFQATABEADwALAAkA
BwAHAAgABwAGAAUABgAGAAYABgAFAAUABAADAAUABQAFAAMAAgABAAEAAQD///7//v/+
//3//f/8//z//P/8//z/+//7//r/+f/3//r/AQAIABAAHQAxAEgAXwB0AIsAoACtALwA
0QDjAPEAAQENAQUB5gC0AHgAPAAEAM//ov+B/27/av9v/3X/gf+R/6P/t//J/9j/4P/i
/+L/5P/n/+n/6f/q/+r/6v/q/+v/6//s/+z/7f/t/+7/7//v/+//7//v//D/8P/x//L/
8v/y//L/8v/y//P/8//0//T/9f/1//X/9v/2//f/+P/4//j/9//5//n/+f/3//j/+f/6
//n/+v/7//v//f//////AAABAAMABAAEAAMABAAFAAYABwAIAAkACgAMAA0ADgAPAA8A
DwAPAA8ADgAPAA8AEAAOAA4ADgAOAA4ADQAMAAsACwALAAsACwALAAsACwANAA4ADwAQ
ABAAEgATABQAFAAUABQAFAAUABQAEwASABEAEgARABAADwAOAA0ACwAKAAsACgAKAAkA
CAAHAAUABQAEAAQAAwADAAMAAwADAAMAAgABAAEAAQABAAEAAQABAAIAAgACAAMAAwAC
AAIAAgAFAAUABQAFAAYABgAGAAcABwAHAAcABwAIAAgACAAJAAkACQAJAAoADAAMAAwA
DAALAAsACwALAAsADAAMAAsACwAMAAwADAAMAAwADAAMAAoACgAJAAkACwALAAsACgAK
AAoACgAKAAgACAAIAAcABwAHAAcABwAHAAcABgAGAAYABgAGAAUABQAFAAYABgAGAAYA
CQAKAAsADAANAA0ADgAOAA4ADgAMAAwADQAOAA4ADgAQABIAFQAVABUAFQATABEADwAN
AAsACQAHAAcABgAFAAQAAwACAAIAAgACAAIAAwADAAMABQAFAAUAAwAAAP////////3/
/P/8//z/+//7//r/+v/6//r/+v/5//v/+v/5//f/9v/7/wIACgAXACcAPABVAG4AiQCi
ALkAyADXAOkA+QADARUBHQEIAeAApABeABQAz/+c/3f/ZP9i/2P/Yf9t/4H/lf+n/7v/
yv/U/9r/3P/e/9//4//j/+T/5P/k/+T/5f/l/+b/5v/n/+f/5v/n/+f/5//o/+n/6//s
/+v/7P/s/+z/7v/u/+7/7//t/+7/7v/v/+//7//w//D/8f/y//L/8v/z//X/9f/1//f/
+P/5//r/+f/6//v/+//7//3//f/+////AQACAAIABQAGAAcACAAJAAoACwAMAA4ADwAQ
ABEAEQARABEAEQASABMAEwAUABQAFAAUABQAFAATABIAEQARABEAEQARABEAEQARABMA
EgATABQAFAAWABcAGAAYABgAGAAYABgAGgAZABgAFwAWABUAFAATABIAEQAPAA4ADQAM
AAwACwAKAAkABwAHAAYABgAFAAUABQAFAAUABQAEAAMAAwADAAMAAwADAAMAAgACAAIA
AwADAAIAAgACAAUABQAFAAUABgAGAAYABwAHAAcABwAHAAoACgAKAAsACQAJAAkACgAK
AAoACgAKAA0ADQANAA0ADQAOAA4ADQANAA4ADgAOAA4ADgAOAA4ADAAOAAwADAAMAAwA
DgAOAA4ADQALAAsACwALAA0ADQAMAAwACgAKAAoACQALAAsADAAMAAwADAAPABAAEQAS
ABMAEwAUABQAFAAUABIAEgATABQAFAAUABYAGAAbABsAGwAbABcAFQATABEAEQAPAA0A
DQAKAAkACAAHAAYABgAGAAYACAAJAAkACQAJAAkACQAHAAYABQAFAAUABQAEAAQABAAD
AAMAAgACAAIAAgACAAEAAwACAP///f/+/wMACgAQABsAKwBCAFsAcgCLAKQAuQDGANcA
6wD5AAUBFQEbAQQB2ACaAFIADADN/5z/e/9o/2b/af9t/3v/j/+j/7f/y//Y/+D/5P/o
/+j/6f/t/+3/7v/u/+7/7v/v/+//8P/w//H/8f/w//H/8f/x//H/8f/y//L/8//0//T/
9P/0//T/9P/1//f/+P/4//n/9//3//j/+P/7//z//P/8//3///////////8AAAEAAgAB
AAIAAwADAAUABwAHAAgACQALAAwADAAPABAAEQASABMAFAAVABYAFgAXABgAGQAbABsA
GwAbABoAGwAbABwAHAAcABwAHAAaABkAGAAXABkAGQAZABkAFwAXABcAGQAaABsAHAAc
AB4AHwAgACAAHgAeAB4AHgAeAB0AHAAbABoAGQAYABcAFgAVABMAEgARABAAEAAPAA4A
DQALAAsACgAKAAkACQAJAAkACQAJAAoACQAJAAkABwAHAAcABwAIAAgACAAJAAkACAAI
AAgACQAJAAkACQAIAAgACAAJAAkACQAJAAkACgAKAAoACwANAA0ADQAOAAwADAAMAAwA
DQANAA0ADQALAAwADAALAAsADAAMAAwACgAKAAoACgAMAAwACwALAAkACQAJAAkACQAJ
AAgABwAHAAcABwAHAAcACAAGAAYABgAGAAYABgAGAAYABQAFAAUABQAFAAUABQAEAAQA
BAAEAAQAAwAFAAUABgAGAAUABAAGAAYABwAIAAkACQAMAAwADAAMAAwADAANAA4ADAAM
AA4AEAARABEAEQARABAADwAOAA0ACQAHAAUABQAGAAUABAADAAAAAAAAAAAAAAABAAEA
AQABAAEAAQD//wAA/////////f/8//z//P/7//v/+v/6//r/+v/6//n/+//6//f/9f/4
//3/BAAKABUAKQBAAFUAagCDAJoAqwC4AMkA3QDnAPMABwEFAeYAsgByACwA6P+v/4L/
Y/9a/1z/X/9n/3n/jf+h/7f/yf/U/9r/3v/g/+L/4//l/+X/5v/m/+b/5v/n/+f/6P/o
/+n/6f/q/+v/6//r/+v/6//s/+z/7f/u/+7/7v/u/+7/7v/v/+//8P/w//H/8//z//T/
9P/z//T/9P/0//P/9f/1//X/9//4//n/+v/7//z//f/9//3//////wAA//8BAAIAAgAF
AAYABwAIAAkACgALAAwADAANAA4ADwAPAA8ADwAPABIAEwATABQAEgASABIAEgAUABMA
EgARABMAEwATABMAEwATABMAFQAUABUAFgAWABYAFwAYABgAGgAaABoAGgAYABcAFgAV
ABQAEwASABEADgANAAsACgALAAoACgAJAAgABwAFAAUAAgACAAEAAQABAAEAAQABAAAA
///////////////////+//7//v///wEAAAAAAAAA//////////8AAAAAAAABAAMAAwAD
AAMABAAEAAQABQAFAAUABQAGAAYABgAGAAYABwAHAAcABwAHAAgACAAHAAcACAAIAAgA
CAAIAAgACAAKAAgABgAGAAYABgAGAAYABgAFAAUABQAFAAUAAwADAAIAAgAEAAQABAAD
AAMAAwAEAAQABAAEAAcACAALAAwADQANAAwADAAMAAwADgAOAA8AEAAOAA4AEAASABMA
EwATABMADwANAAsACQAHAAUAAwADAAAA///+//3//v/+//7//v/+//////////3//f/9
//v/+v/5//n/+f/5//j/+P/4//f/9//2//b/9v/2//b/9f/3//T/8f/x//L/+f8AAAgA
FQApAEAAVQBqAIEAlAChALIAxQDTAN8A8QD/AO0AxACKAEgACADQ/5//eP9h/17/ZP9n
/3H/g/+Z/63/v//N/9T/2v/c/9z/3v/h/+P/4//k/+T/4v/i/+P/4//k/+T/5f/l/+b/
5//n/+f/5//n/+j/6P/p/+r/6v/q/+r/6v/q/+v/6//s/+z/7f/t/+3/7v/u//H/8v/y
//L/8f/z//P/8//z//T/9f/2//f/+P/5//n/+f/7//v//P/9////AAAAAAEAAgADAAQA
BQAGAAcACAAIAAkACgALAAsACwALAAsADgAPAA8AEAAOAA4ADgAOAA4ADQAMAAsACwAL
AAsACwANAA0ADQAPAA4ADwAQABAAEAARABIAEgASABIAEgASABAADwAOAA0ADAALAAoA
CQAIAAcABQAEAAUABAAEAAMAAgABAP/////+//7//f/9//3//f/9//3//P/7//v/+//7
//v/+//7//7//v/+/////f/8//z//P///////////wAAAAAAAAEAAQABAAEAAQACAAIA
AgADAAEAAQABAAIAAgACAAIAAgAFAAUABQAFAAMABAAEAAMAAQACAAIAAgACAAIAAgAC
AAIAAgABAAEAAQABAAEAAQADAAMAAgABAAEAAQABAAEAAQAAAAAAAAD+////AAAAAAAA
AAAAAP7//v/+//3//f/9//3//f/9//3//P/8//z//P/8//v//f/9//7//v/9//z//v/+
/wEAAgADAAMABgAGAAYABgAGAAYABwAIAAgACAAKAAwACwALAAsACwAMAAsACgAJAAYA
AwAAAP//AAD///7//f/6//r/+v/6//z//f/9//3//f/9//3/+//6//n/+f/5//v/+v/6
//r/+f/5//j/+P/4//j/+P/3//f/+P/1//P/+P///wYADAAXACsARgBfAHIAiwCiAK8A
uADLAN0A6wD7AAsBBQHoALoAfgA+AAIAy/+c/3f/Zv9i/2X/af91/4f/m/+v/8P/zv/U
/9r/3v/g/9//4f/h/+L/4v/i/+L/4//j/+T/5P/l/+X/5v/n/+f/5//n/+f/6P/o/+f/
6P/o/+j/6v/q/+r/6//p/+r/6v/r/+v/6//s/+z/7f/u/+7/7v/u/+//7v/t/+3/7v/v
//D/8f/y//P/8//z//X/9f/2//X/9//4//j/+f/6//v//P/7//z//f/+/wAAAQACAAMA
AwADAAMAAwAEAAUABQAGAAQABAAEAAQABAADAAIAAQADAAMAAwADAAEAAQABAAMABgAH
AAgACAAIAAkACgAKAAwADAAMAAwADAALAAoACQAKAAkACAAHAAgABwAFAAQAAwACAAIA
AQAAAP///f/9//z//P/7//v/+f/5//n/+f/6//n/+f/5//f/9//3//f/9v/2//b/9//5
//j/+P/4//n/+f/5//n/+v/6//r/+//7//v/+//7//z//P/8//3/////////AAAAAAAA
AAAAAAEAAQABAAEAAwAEAAQAAwADAAQABAAEAAQABAAEAAQABAAEAAUABgAFAAQAAwAC
AAIAAgACAAEAAQABAAEAAQABAAEAAAAAAAAAAAAAAP//AQABAAIAAgACAAIABQAGAAcA
CAAJAAkACAAIAAgACAAKAAoACwAMAAwADAAOABAAEwATABMAEwAPAA0ACwAJAAcABQAD
AAMAAgABAAAA///+//7//v/+//7//////////f/9//3/+//6//n/+f/5//n/+P/4//j/
9//3//b/9v/4//j/+P/3//f/9P/1//P/9v/5/wAACAAVACkAQgBZAHAAiQCgALMAwADR
AOcA8wABARMBEwH2AMgAigBGAAIAx/+Y/3f/Zv9k/2X/af91/4f/m/+t/7//zP/U/9j/
2v/e/9//3//f/+D/4P/i/+L/4//j/+b/5v/n/+f/6P/p/+n/6f/p/+n/6v/q/+3/7v/u
/+7/7P/s/+z/7f/t/+7/7v/v/+//7//w//D/8f/y//L/8v/z//X/9f/1//X/9v/3//j/
+f/6//v/+//7//3//f/+//3///8AAAAAAQACAAMABAAHAAgACQAKAAgACQAKAAsADQAN
AA0ADQAOAA8ADwAQAA4ADgAOAA4ADgANAAwACwALAAsACwALAAkACQAJAAsADAANAA4A
DgAMAA0ADgAOABAAEAAQABAAEgARABAADwAMAAsACgAJAAoACQAHAAYABwAGAAYABQAE
AAMAAQABAAAAAAD//////f/9//3//f/+//3//f/9//v/+//7//v//P/8//z//f/9//z/
/P/8//v/+//7//v//P/8//z//f/9//3//f/9/wAAAAAAAAEAAQABAAEAAgAAAAAAAAAA
AAEAAQABAAEAAQACAAIAAQABAAIAAgACAAIAAgACAAIAAgACAAEAAQABAAEAAQABAAEA
AQAAAP////////////////7//v/+//7/AQADAP///v/+//7//v/+//7//v/+//3//f/9
//3//f///////v/+//z//P/8//v//f/9//7//v/+//7/AQACAAMABAAFAAUACAAIAAgA
CAAIAAgACQAKAAoACgAMAA4ADwAPAA8ADwAOAA0ADAALAAcABQADAAMABAADAAIAAQD+
//7//v/+/wAAAQABAAEAAwADAAMAAQACAAEAAQABAAEAAAAAAAAA/f/9//z//P/+//7/
/v/9//3//P/7//v//v8FAAwAFAAjADsAVABrAIIAmwCyAL8AzADhAO8A+wANARkBCQHi
AKgAZAAeAN7/qf+C/2v/Zv9o/2v/df+H/53/sf/F/9X/4P/k/+b/6P/o/+v/7f/t/+7/
7v/u/+7/7//v//D/8P/x//H/9P/1//X/9f/1//X/9v/2//f/+P/4//j/+P/4//j/+f/7
//z//P/9//v/+//8//z//f/+//7//v/9////////////AAABAAIAAwAEAAUABQAFAAcA
BwAIAAkACwAMAAwADQAOAA8AEAARABIAEwAUABQAFQAWABcAFwAXABcAFwAYABkAGQAa
ABoAGgAaABoAGgAZABgAFwAXABcAFwAXABcAFwAXABkAGAAZABoAGgAcAB0AHgAeAB4A
HgAeAB4AHgAdABwAGwAaABkAGAAXABYAFQATABIADwAOAA4ADQAOAA0ACwALAAgACAAH
AAcABQAFAAUABQAGAAUABQAFAAMAAwADAAMABAAEAAQABQAFAAQABAAEAAUABQAFAAUA
BgAGAAYABwAFAAUABQAFAAgACAAIAAkACQAJAAkACgAIAAgACAAIAAkACQAJAAkACQAK
AAoACQAJAAoACgAKAAoACgAKAAoACgAKAAgACAAIAAgACAAIAAgACAAHAAcABwAHAAcA
BwAHAAYABgAGAAYABgAFAAUABQAGAAYABgAGAAkACgALAAwADQANAAwADAAMAAwADAAM
AA0ADgAQABAAEgAUABUAFQAVABUAEQAPAA0ACwAJAAcABQAFAAIAAQAAAP////8AAAEA
AgAAAAEAAQABAP////////3//v/9//3//f/7//r/+v/6//v/+//6//r/+v/6//r/+f/3
//b/9f/z//j///8GABAAHwA1AEwAXwB2AI0AngCrAL4A0QDdAOkA/QABAeUAtgB4ADYA
9P+8/4//bv9f/2L/ZP9p/3f/i/+h/7X/x//R/9j/3P/e/+D/4v/j/+X/5f/m/+b/5v/m
/+f/5//o/+j/6f/p/+j/6f/p/+n/6//r/+z/7P/r/+z/7P/s/+7/7v/u/+//7//w//D/
8f/x//H/8v/y//X/9v/2//b/9//5//n/+f/5//r/+//8//v//P/9//3//f//////AAAB
AAMABAAEAAUABgAHAAgACQAKAAsADAAMAA0ADgAPAA8ADwAPAA8AEAARABEAEgAQABAA
EAAQABAADwAOAA0ADwAPAA8ADwAPAA8ADwARABIAEwAUABQAFAAVABYAFgAUABQAFAAU
ABQAEwASABEAEAAPAA4ADQAMAAsACQAIAAcABgAGAAUABgAFAAMAAwAAAAAA//////3/
/f/9//3//v/9//3//f/9//3//f/9//7//v/+///////+//7//v/9//3//f/9/wAAAAAA
AAEAAQABAAEAAQACAAIAAgADAAMAAwADAAQABAAEAAQABAAFAAUABQAFAAUABgAGAAUA
BQAGAAYABgAGAAYABgAGAAYABgAFAAUABQAFAAUABQAFAAUABAADAAMAAwADAAMAAwAC
AAIAAgACAAEAAQABAAIAAgACAAIAAgACAAIAAgAAAAAAAAD//wEAAQABAAEAAQABAAAA
AAAAAAAAAAD///////8AAAAAAgACAAUABgAHAAgACQAJAAoACgAKAAoACgAKAAsADAAM
AAwADgAQABEAEQARABEADwANAAsACQAHAAUAAwADAAIAAQAAAP///P/8//z//P/+////
//////////////3//P/7//v/+//7//r/+v/6//n/+f/4//j/+v/6//r/+f/5//b/9f/3
//7/BQAOABwALwBFAFoAcQCGAJsAqACzAMYA2QDlAPcABwH9ANsApgBmACgA7v+6/43/
cP9l/2b/aP9t/33/kf+l/7n/y//X/9z/3v/g/+L/5P/l/+f/5//o/+j/6P/o/+n/6f/q
/+r/6//r/+r/6//r/+v/6//r/+z/7P/v//D/8P/w//D/8P/w//H/7//w//D/8f/x//H/
8v/y//P/9P/0//T/9f/3//f/9//1//b/9//4//n/+v/7//v/+//9//3//v/9////AAAA
AAEAAgADAAQABQAGAAcACAAIAAkACgALAA0ADQANAA0ADAANAA0ADgAOAA4ADgAOABAA
DwAOAA0ACwALAAsACwANAA0ADQAPAA4ADwAQABAAEAARABIAEgAUABQAFAAUABQAEwAS
ABEAEAAPAA4ADQAMAAsACQAIAAcABgAGAAUABAADAAEAAQAAAAAA////////////////
/v/9//3//f////////////7//v/+///////+//7//v///////////wAAAAAAAAEAAQAB
AAEAAQAEAAQABAAFAAcABwAHAAgACAAIAAgACAAHAAcABwAHAAcACAAIAAcACQAKAAoA
CgAKAAgABgAKAAgACAAIAAgACAAIAAgABwAHAAcABwAHAAcABwAGAAYABgAGAAYABQAF
AAUABgAGAAYABgAJAAoACwAMAA0ADQAOAA4ADgAOAAwADAANAA4ADwAQABMAFgAVABUA
FQAVABMAEQAPAA0ACwAJAAcABwAEAAMAAgABAAIAAgACAAIAAgADAAMAAwABAAEAAQD/
//7//f/9//3//f/8//z//P/7//v/+v/6//z//P/8//v/+//8//n/9//6////BgAOABsA
LQBEAFsAcACJAKAArQC6AMsA4QDtAPsACwELAfIAxgCMAEoAEADb/67/h/9w/2r/bf9x
/3v/i/+d/6//w//Q/9j/3P/e/+D/4f/j/+P/5P/k/+X/5v/o/+n/6f/o/+j/5//o/+n/
6f/p/+n/6f/q/+r/7f/u/+7/7v/u/+7/7v/v/+//8P/w//H/8f/x//L/8v/x//L/8v/y
//H/8//z//P/8//0//X/9v/3//j/+f/5//n/+//7//z//f///wAAAAD//wAAAQACAAMA
BAAFAAYABgAHAAgACQAJAAkACQAJAAoACwALAAwACwAKAAkACAAIAAcABgAFAAcABwAH
AAcABQAFAAUABwAGAAcACAAIAAoACwAMAAwADAAMAAwADAAOAA0ADAALAAoACQAIAAcA
BwAHAAYABgADAAIAAgABAAIAAQD//////P/8//v/+//5//n/+f/5//r/+f/5//n/9//3
//f/9//4//j/+P/5//v/+v/6//r/+//7//v/+//8//z//P/9//3//f/9//3//P/8//z/
/f/9//3//f/+/wAAAAAAAAAAAQABAAEAAQABAAIAAgABAAEAAgACAAIAAAAAAAAAAAAA
AAAA//////////////////////7//f///////////////v/+//7//v/9//3//P/8//z/
/P/8//z//P/8//v/+//7//v/+//7//v/+v/6//r/+v/6//n/+f/5//r/+v/6//r//f/+
//3//v//////AgACAAIAAgACAAIAAwAEAAIAAgAEAAYABwAHAAcABwAGAAUABAADAP//
/f/7//v/+v/5//j/9//4//j/+P/4//X/9f/0//P/9P/1//b/9f/0//P/8//z//P/8v/y
//L/7//v/+7/7v/w//D/8P/v/+//7v/v/+//7v/x//j/AAALABcALABFAF4AeQCUAK0A
vgDLANsA7wD5AAUBFQESAfIAwgCAADoA8f+2/4n/bP9g/1//X/9l/3X/if+Z/63/wP/O
/9T/2P/a/9n/3f/d/97/3v/g/+D/4f/h/+L/4v/j/+P/5P/l/+X/5f/n/+f/6P/o/+n/
6v/q/+r/6v/q/+r/6//r/+z/7P/t/+//7//w//D/8f/y//L/8v/x//P/8//z//X/9v/3
//j/+f/6//v/+//7//3//f/+////AQACAAIAAwAEAAUABgAHAAgACQAKAAwADQAOAA8A
EQARABEAEQASABMAEwAUABQAFAAUABQAFgAVABQAEwATABMAEwATABMAEwATABUAFAAV
ABYAFgAWABcAGAAYABoAGgAaABoAGwAbABsAGwAaABkAGAAXABYAFQATABIAEAAOAA0A
CwAKAAkABwAHAAQABAADAAMAAQABAAEAAQAAAP///////////////////v/+//7/////
//7//v/+//3//f/9//3//v/+//7///8BAAEAAQABAAIAAgACAAMAAwADAAMABAAGAAYA
BgAGAAUABQAFAAUABwAIAAgABwAHAAgACAAIAAgACAAIAAgACAAIAAcABwAHAAcABwAH
AAcABwAGAAUABQAFAAUABQAFAAQABAAEAAQAAwADAAMABAAEAAQABQAFAAQABAADAAEA
AgACAAIABAAEAAQABgAHAAcABwAHAAkACQAJAAkACQAJAAkACQALAAsACwAKAA0ADgAP
ABEAEgARAA4ACwAKAAkACAAHAAYABQAEAAMAAgABAAAAAAAAAAAAAAAAAAAAAAAAAP7/
/v/+//7//f/8//v/+v/6//r/+v/6//j/+P/4//j/+P/4//j/+P/2//b/9v/2//7/BAAK
ABAAJQA4AEsAXgB0AIoAoAC2AMcA1gDlAPQA7ADmAOAA2gCeAGIAJgDq/8f/pv+F/2T/
Zv9m/w==
         </WaveFormData>
      </LeadData>
      <LeadData>
         <LeadByteCountTotal>10000</LeadByteCountTotal>
         <LeadTimeOffset>0</LeadTimeOffset>
         <LeadSampleCountTotal>5000</LeadSampleCountTotal>
         <LeadAmplitudeUnitsPerBit>4.88</LeadAmplitudeUnitsPerBit>
         <LeadAmplitudeUnits>��V</LeadAmplitudeUnits>
         <LeadHighLimit>2147483647</LeadHighLimit>
         <LeadLowLimit>268435456</LeadLowLimit>
         <LeadID>V5</LeadID>
         <LeadOffsetFirstSample>0</LeadOffsetFirstSample>
         <FirstSampleBaseline>0</FirstSampleBaseline>
         <LeadSampleSize>2</LeadSampleSize>
         <LeadOff>FALSE</LeadOff>
         <BaselineSway>FALSE</BaselineSway>
         <ExcessiveACNoise>FALSE</ExcessiveACNoise>
         <MuscleNoise>FALSE</MuscleNoise>
         <LeadDataCRC32>656088458</LeadDataCRC32>
         <WaveFormData>
/P/8//z//P/9//7///8AAAEAAgADAAQABQAGAAcACAALAAwADQAOAA8AEAARABIAFQAW
ABcAGAAaABoAGgAaABwAHAAcABwAGgAaABoAGgAcABwAHAAcAB4AHgAeAB4AIAAgACAA
IAAgACAAIAAgAB4AHgAeAB4AHQAcABsAGgAZABgAFwAWABMAEgARABAADwAOAA0ADAAL
AAoACQAIAAYABgAGAAYABAAEAAQABAAEAAQABAAEAAQABAAEAAQABAAEAAQABAAEAAQA
BAAEAAQABAAEAAQABgAGAAYABgAGAAYABgAGAAgACAAIAAgACgAKAAoACgAMAAwADAAM
AAwADAAMAAwADAAMAAwADAAOAA4ADgAOAAwADAAMAAwADAAMAAwADAAKAAsACwAKAAoA
CQAIAAgACAAIAAgACAAIAAgACAAIAAgACAAIAAgACgAKAAwADgANAA4ADgAPAA4ADwAP
AA8ADwAPAA8AEAATABMAEwAVABQAFQAWABYAFAASABEAEAARAA4ADAAMAAsACgAJAAgA
CAAHAAcACAAIAAgACAAIAAgACAAIAAYABQAEAAIAAgACAAEAAAD//wEAAQAAAP///f/9
//3//f/+//z/+f/0//H/8f/0//n/BAAYADQAVgB0AJUAtwDXAO8ABAElAUYBXAF2AYQB
ZwEkAcwAbgANAMb/nP+A/3P/df94/3z/hv+W/6b/u//M/9f/3f/g/+H/4v/i/+X/5f/m
/+b/5//l/+X/5v/m/+f/5//o/+j/6P/o/+n/6f/p/+n/6f/q/+r/7P/s/+z/7P/s/+3/
7f/u/+7/7v/v/+//7//v//D/8P/x//H/8f/y//L/8//z//L/8v/0//X/9v/2//f/9//4
//r/+//8//7///8AAAEAAQADAAQABQAHAAkACwAMAA0ADgAQABAADwARABIAEwAUABUA
FQAVABUAFQAVABUAEwATABMAFAAUABMAEwATABUAFQAVABYAFgAWABYAFgAWABUAFAAU
ABIAEgASABEADwAOAA0ADAAIAAcABgAGAAQAAwABAAAA//////3//P/7//r/+v/7//n/
+P/3//f/9//3//f/9v/0//P/8//y//D/8P/w//D/7v/u/+7/7v/s/+3/7f/t/+3/7f/t
/+3/7f/t/+7/7v/u/+7/7v/u/+//7//v//D/7//v/+//7//w//D/8f/x/+//7//v//H/
8v/y//H/8f/w//H/8v/y//H/8f/x//H/8f/x//H/8f/x//H/8f/x//H/8f/w//D/8P/w
//D/8P/x//D/8P/w//D/8P/w//D/8f/x//D/8P/x//D/8P/w//D/8P/w//D/8P/w//D/
8P/w//D/8P/w//D/8v/0//X/9v/2//f/+P/5//n/+f/5//v/+//8//3//f/9////AAAB
AAIAAgACAP7//f/8//v/+P/2//b/9f/2//X/9P/0//H/8f/y//L/9P/0//T/9P/0//T/
8v/x//D/7v/u/+7/7f/s/+v/6//t/+z/6//r/+v/6//r/+r/5v/j/+L/4//n/+z/9f8G
ACIAQgBgAH4AnwC/ANUA5wAEASUBQAFaAWoBWAEbAcQAaAAOAMv/oP+A/2j/Yf9l/2b/
bP94/4r/nP+v/77/x//N/87/z//S/9L/0f/R/9L/0v/T/9X/1f/W/9b/1f/V/9b/1v/U
/9T/1f/V/9X/1f/V/9b/2P/a/9r/2v/a/9r/2//b/9z/3P/c/93/3f/d/93/3v/c/93/
3f/d/97/3v/f/9//4P/g/+L/4//k/+T/5f/l/+j/6v/r/+z/6v/r/+z/7f/t/+//8P/x
//X/9//5//r/+//8//7//v8BAAMABAAFAAQABQAFAAUABQAFAAUABQAHAAcABwAIAAgA
BwAHAAcACQAJAAkACgAKAAoACgAKAAwACwAKAAoACAAIAAgABwAFAAQAAwACAAAA///+
//7/+v/5//f/9v/1//X/8//y//P/8v/y//P/8f/w/+//7//v/+//7//u//D/7//v/+7/
8P/w//D/8P/w//D/8P/w//D/8f/x//H/8//z//P/8//z//P/9P/0//b/9v/2//b/9//3
//f/+P/3//f/9//3//r/+v/7//v/+//7//v//f/+//7//f/9/wAAAQAAAAAAAAAAAAAA
AAD//////v/+//3//P/8//z//P/8//z//P/6//r/+v/6//r/+v/6//r/+v/8//7///8A
AAAAAQACAAEAAQABAAEA/////wAAAQD/////AQACAAUABgAGAAYAAgABAAAA///6//j/
+P/3//b/9f/0//T/8//z//T/9P/y//L/8v/y//L/8v/w/+//7v/s/+z/7P/r/+r/6f/p
/+v/6v/p/+n/5//n/+f/5v/k/+H/3v/b/9n/3v/j/+r//P8WADgAWAB1AJUAtQDNAOAA
/QAiAT4BVgFkAVUBIAHMAG4AFQDO/57/fP9h/1X/VP9W/1z/Zv92/4f/lv+l/7H/uP+7
/7z/vP+9/73/vv++/7//v/+//8D/wP+//7//wP/A/77/vv+//7//v/+//7//wP++/8D/
wP/A/8D/wP/B/8H/wv/C/8L/w//C/8H/wP/A/8D/wf/B/8H/wP/A/8H/wf/A/8D/wv/D
/8T/xP/F/8X/xv/I/8n/yv/M/83/zv/P/9H/0//U/9X/2f/b/93/3v/h/+L/5P/k/+X/
5//o/+n/6P/p/+n/6f/p/+n/6f/p/+n/6f/p/+r/6P/n/+f/5//n/+f/5//o/+j/6P/o
/+j/6P/n/+b/5v/l/+T/4//h/97/3P/a/9j/1v/V/9T/1P/Q/8//zf/M/8n/yf/H/8b/
x//G/8b/x//F/8T/w//D/8P/w//D/8L/wP+//7//vv+7/7r/uf+4/7b/tv+2/7b/tv+3
/7f/t/+3/7f/t/+3/7n/uf+6/7r/u/+8/73/vv/A/8H/wv/E/8f/x//H/8f/yv/K/8v/
y//L/8v/y//N/8v/yv/I/8f/yP/J/8r/yv/L/8v/y//L/8v/y//L/8v/zf/N/83/zv/M
/8z/zP/M/8v/y//K/8r/yv/K/8v/zP/M/8z/zP/M/8z/zP/M/8z/yv/K/8r/yv/M/87/
0P/R/9L/0v/T/9T/1//X/9f/1//Z/9n/2v/b/9z/3f/g/+L/5P/m/+f/6P/n/+f/5//n
/+b/5P/k/+P/5P/j/+L/4v/j/+P/5P/k/+T/5P/k/+T/5v/m/+T/4//i/+D/4P/g/9//
3v/d/93/2//a/9n/2f/b/9v/2//a/9z/2//Y/9f/0//U/9f/4P/w/wgAKABKAG0AkQC1
ANkA8AAJASoBTgFmAXoBgwFkASABxgBjAP7/sP+G/2n/W/9c/17/YP9o/3j/h/+Y/6n/
tf++/8P/xP/G/8f/yf/K/8r/y//L/8v/zP/M/8v/y//M/8z/zv/O/8//z//Q/9H/0v/U
/9L/1P/U/9T/1f/W/9j/2f/c/9z/3P/d/97/3//g/+L/5P/l/+X/5f/o/+r/7f/v//P/
9P/3//n/+//8//7///8CAAQABQAGAAgACQAKAAsADQAPABAAEQATABUAFwAYABsAHAAe
AB4AHwAhACIAIwAmACcAJwAnACkAKQApACkAKQApACkAKgAqACkAKQApACcAJwAnACgA
KgAqACoAKgAsACsAKgAqACoAKgAqACkAJwAmACUAJAAiACEAIAAgAB4AHQAbABoAFwAX
ABUAFAATABIAEgATABEAEAAPAA8AEQARABEAEAAQAA8ADwAOAA4ADgAOAA4AEAAQABAA
EAAOAA8ADwAPAA8ADwAPAA8ADwAPABAAEAASABIAEgASABQAFQAWABgAGQAZABkAGQAa
ABoAGwAbAB0AHQAdAB8AIAAgAB8AHwAgACEAIgAiACEAIQAhACEAIQAiACQAJAAkACQA
JQAlACQAJAAlACQAJAAkACQAJAAkACQAIgAiACIAIgAiACIAIgAiACIAJAAmACcAKAAo
ACkAKgArACsAKwArACkAKQAqACsAKwArAC0ALgAxADIAMgAyADAALwAuAC0ALAAqACoA
KQAmACUAJAAkACEAIQAiACIAIgAiACIAIgAkACQAIgAhAB4AHAAcABwAHQAcABsAGwAb
ABoAGQAZABkAGQAZABgAGAAXABQAEQAPABAAFQAcACgAPgBeAIIAoQDBAOUABwEeATUB
WAF6AZABpAGpAYgBQAHkAIEAJADi/7r/of+T/5L/lP+Y/6L/sv/D/9j/6f/z//r//f8A
AAAAAQADAAQABAAFAAMAAwAEAAQABQAFAAYABgAGAAYABwAHAAcABwAHAAgACAAKAAoA
CgAKAAoACwALAAwADAAMAA0ADQANAA0ADgAOAA8ADwAPABIAEgATABMAEgASABQAFQAY
ABgAGQAZABgAGgAbABwAHgAfACAAIQAjACUAJgAnACcAKQArACwAKwAsAC4ALgAvADEA
MgAzADQANQA1ADUANQA1ADUANQA1ADUANQA2ADYANQA1ADUANQA1ADUANgA4ADgAOAA4
ADoAOQA4ADgANgA2ADYANQAxADAALwAuACoAKQAoACgAJgAlACMAIgAfAB8AHQAcABsA
GgAaABsAGQAYABcAFwAVABUAFQAUABYAFQAVABQAFAAUABQAFAAUABQAFAAUABIAEwAT
ABMAEwATABMAEwARABEAEgASABIAEgASABIAEQARABEAEgATABMAEwATABMAEgASABEA
EwATABMAFQAUABQAEwATABIAEwAUABQAFAATABIAEQARABEAEQARABEAEQARABEAEQAR
ABAAEAASABIAEgASABEAEgASABAAEAAQABAADwAPAA4ADgAPAA4ADgAOAA4ADgAOAA4A
DAAMAAwADAAOAA4ADgAOAA0ADgAPAA8AEAAQABEAEgATABMAEwATABMAEwAUABUAEwAT
ABUAFgAXABgAGAAYABgAFwAWABUAEgAQABAADwAOAA0ADAAMAAkACQAKAAoACgAKAAoA
CgAKAAoACAAHAAgABgAGAAYABQAEAAMAAwABAAAA/////wEAAQABAAAAAAD///r/9//1
//r///8EABQALABMAG4AiwCrAM8A6wAAARkBOgFWAWwBggGBAVIBAgGkAEEA6v+y/47/
df9t/3L/cv92/4T/lv+p/7z/zf/X/9r/3f/e/97/3//h/+L/4v/j/+P/4//k/+T/5f/l
/+b/5v/k/+T/5f/l/+X/5f/l/+b/5v/o/+j/6P/m/+b/5//n/+b/5v/m/+f/5f/l/+X/
5v/m/+f/5//n/+j/6P/p/+n/6v/q/+z/7f/u/+7/7//v//D/8v/z//T/8v/z//T/9f/1
//f/+P/5//r/+//8//z/+//8//7//v/9////AAABAAQABQAFAAUABQAFAAUABQAFAAUA
BQAGAAYABQAFAAUABQAFAAUABgAGAAYABgAGAAgABwAGAAYABgAGAAYABQABAAAA///+
//7//f/8//z/+P/3//X/9P/x//H/7//u/+3/7P/s/+3/6//q/+n/6f/p/+n/6f/o/+b/
5f/l/+T/5P/k/+T/5P/k/+T/5P/k/+L/4//j/+P/5f/l/+X/5f/l/+X/5v/m/+b/5v/m
/+b/5//n/+f/6P/n/+f/5//n/+j/6P/p/+n/6f/p/+n/6//u/+7/7f/t/+7/7//w//D/
8f/x//H/8f/x//L/8P/w//D/8P/x//H/8P/w//H/8P/w//D/7v/u/+7/7v/w//D/8P/w
//D/8P/w//D/8P/y//T/9f/2//b/9//4//f/9//3//f/+f/5//r/+//7//v//f/+////
AAAAAAAA/P/7//r/+f/4//b/9v/1//T/8//y//L/8//z//T/9P/0//T/9P/0//L/8v/w
/+//8P/u/+7/7v/t/+z/6//r/+3/7P/r/+v/6//r/+v/6v/q/+f/4v/f/9//4v/p//L/
BgAiAEQAYgCBAKEAvwDVAOoACQEoAUIBXAFoAU8BCgGyAFIA+/+8/5T/dv9l/2P/aP9q
/3L/gP+S/6X/tv/D/8v/zv/P/87/0P/T/9H/0v/S/9P/1f/V/9b/1v/V/9X/1v/W/9b/
1v/X/9f/1//X/9f/2P/Y/9r/2v/a/9r/2v/b/9v/3P/c/9z/3f/d/93/3f/e/97/3//f
/9//3v/e/9//3//e/97/4P/h/+L/4v/j/+P/4//k/+T/5P/k/+X/5v/n/+n/6//s/+3/
7f/v//H/8v/z//T/9v/2//X/9//4//n//P/9//3//f/9//3//f/9/////////wAAAAD/
//////8BAAEAAQACAAQABAAEAAQABAADAAIAAgACAAIAAgABAAEAAAD///7//P/7//r/
+v/4//f/9f/0//P/8//x//D/7//u/+7/7//x//D/7//v/+//7//v/+7/8P/v/+//7v/w
//D/8P/w//D/8P/w//D/8P/x//H/8f/z//P/8//z//X/9f/2//b/+P/4//j/+P/5//n/
+f/6//n/+f/5//n/+v/6//v/+//9//3//f///////v/8//v/+v/7//z//P/7//v/+//7
//n/+f/5//n/9//3//f/9//3//f/9v/2//b/9v/2//b/9f/0//T/9P/z//P/8v/y//L/
8v/y//H/8f/w//D/7//u/+7/7v/s/+z/7P/s/+r/6v/q/+r/6P/o/+j/6P/m/+j/6v/r
/+z/7P/t/+7/7//v/+//7//x//H/8v/z//H/8f/z//T/8//0//T/9P/1//X/9f/1//D/
7v/u/+3/7v/t/+z/7P/q/+n/6f/o/+r/6v/q/+r/6v/q/+j/5//m/+T/5P/k/+P/4v/h
/+H/4f/g/9//3//d/93/3f/c/9z/2f/W/9P/0//W/9v/4v/w/wwAMABSAG8AkQCxAMcA
2gD1ABgBNgFQAWIBVwEkAdYAegAdAND/nv96/13/T/9Q/1L/VP9e/27/f/+S/6P/rf+0
/7n/vv++/73/v//A/8D/wf/B/8H/wv/C/8H/wf/C/8L/xP/E/8X/xf/H/8f/x//I/8j/
yv/K/8r/zP/M/83/zf/O/87/zv/P/8//z//P/9D/zv/P/8//z//O/87/z//P/8//zv/P
/8//0P/Q/9H/0f/S/9T/1f/W/9j/2f/a/9v/3f/f/+D/4f/j/+X/5//o/+n/6v/s/+z/
6//t/+7/7//w//H/8f/x/+//7//v/+//7//v/+//8P/y//H/8f/x//H/8f/x//L/9P/0
//T/9P/2//X/9P/0//T/9P/0//P/8v/y//L/8v/y//H/8P/w//D/7//t/+z/7f/t/+v/
6v/p/+j/6P/p/+f/5v/l/+X/5f/l/+X/5P/m/+X/5f/k/+T/5P/k/+T/5P/k/+T/5P/k
/+X/5f/l/+b/5//o/+n/6//r/+z/7P/u/+7/7v/u//H/8f/x//L/8f/x//H/8f/y//L/
8//z//P/8//z//X/9v/2//X/9f/2//f/+P/4//v/+//7//v//f/7//3//v/8//z//P/8
//3//f/8//z/+//6//r/+v/6//r/+v/6//r/+v/6//r//P/8//z//P/8//7/AAABAAIA
AgADAAQAAwADAAMAAwADAAMABAAFAAMAAwAFAAYABwAIAAgACAAEAAMAAgABAP7//P/8
//v//P/7//r/+v/5//n/+v/6//j/+P/4//j/+P/4//b/9f/0//L/8v/y/+//7v/t/+3/
6//q/+n/6f/n/+f/5//m/+b/5f/i/9//3//i/+f/8P8AABwAPgBeAH0AnwDDAOEA9AAP
ATYBVAFoAX4BewFOAQABpABBAOr/rP+K/3H/Zf9k/2j/av90/4b/l/+o/7f/xf/K/8//
0v/U/9f/1//Y/9j/2f/b/9v/3P/c/9//3//g/+D/4P/g/+H/4f/f/9//3//g/+L/5P/k
/+T/5P/k/+X/5f/o/+j/6P/p/+z/7f/u//D/8P/x//H/8f/0//T/9f/1//b/9v/4//n/
+P/4//n/+f/6//z//f/+//z//f/+/////f///wAAAQADAAUABwAIAAcACAAKAAoACwAN
AA4ADwAPAA8ADgANAAsACwALAAsACQAJAAkACgAKAAkACQAJAAkACQAJAAoADAAMAAwA
DAAMAAsACgAKAAwADAAMAAsACwAKAAkACAAEAAMAAgACAAAA///9//z//f/9//v/+v/3
//b/9v/3//n/+P/3//f/9f/1//X/9P/0//P/8//y//D/8P/w//D/8v/y//L/8v/w//H/
8f/x//H/8f/x//H/8f/x//L/8v/y//L/8v/y//P/8//z//T/9//3//f/9//2//b/9//3
//n/+f/5//v/+v/6//n/+f/8//3//v/+////////////AQABAAEAAQD/////////////
///+//7//v/+//7//v/+//7///8AAAEABQAFAAQAAgAEAAQABAAEAAMAAwACAAIAAQAA
AAAAAAACAAIAAgACAAAAAAAAAAAAAgACAAIAAgACAAQABgAHAAgACAAJAAoADQANAA0A
DQANAA0ADgAPAA8ADwARABIAEQASABIAEgASABEAEAAPAAoACAAIAAcACAAHAAYABgAE
AAMAAwACAAIAAgACAAIABAAEAAIAAQACAAAAAAAAAP///v/9//3//f/8//v/+//9//3/
/f/8//r/+f/2//X/9f/4//3/CAAeAD4AYgCCAKEAxQDlAP0AEgEzAVQBbgGGAZQBfQE+
AeYAhgAnAN7/sv+U/4H/f/+A/4D/iP+Y/6r/vf/Q/9//6f/w//X/9v/6//3///8AAAAA
AQACAAMABQAGAAcABwAIAAgACAAIAAkACQALAAsACwAMAAwADgAOAA4ADgAOAA8ADwAQ
ABAAEAARABEAEQARABIAEgATABMAEwAUABQAFQAVABYAFgAYABkAGgAaABsAGwAaABwA
HQAeACAAIQAiACMAIwAlACYAJwAoACkAKgAqACsALAAuAC4ALwAxADIAMwA0ADUANQA1
ADUANQA1ADUANQA1ADUANgA0ADMAMwAzADUANQA1ADYAOAA4ADgAOAA5ADkAOQA6ADoA
OgA6ADkANwA2ADUANAAyADEAMAAwAC4ALQArACoAJwAnACUAJAAlACQAJAAlACQAIgAg
AB8AHQAdAB0AHAAcABsAGwAaABgAGAAYABgAFgAWABYAFgAUABUAFQAVABUAFQAVABUA
FwAXABgAGAAWABYAFgAWABkAGQAZABoAGQAZABkAGQAcABwAHQAdAB8AHwAfACEAIAAg
AB8AHwAeAB8AIAAgACEAIQAhACEAIwAhACAAIgAiACIAIgAjACMAIgAiACMAIgAiACIA
IAAgACAAIAAgACAAIAAgACIAIgAiACIAIgAkACYAJwAmACYAJwAoACcAJwAnACcAJwAn
ACgAKQApACkAKwAsAC0ALgAuAC4ALAArACoAKQAmACQAJAAjACIAIQAgACAAHwAfACAA
IAAeAB4AHgAeAB4AHgAcABsAGgAYABgAGAAXABYAFQAVABUAFAATABMAEwATABMAEgAQ
AA0ACgAHAAcADAARAB4ANABUAHQAkgCxANEA7wADAR4BQQFcAXQBjAGQAWkBHAHAAGAA
CQDQ/67/kv+H/4v/jP+O/5r/rP++/8//4P/r/+//8v/z//T/9v/3//f/+P/4//n/+f/5
//r/+v/8//3///8AAAIAAgADAAMAAwADAAMABAAEAAYABgAGAAgACAAJAAkACgAKAAoA
CwALAAsACwAMAA0ADwAQABEAEgASABMAEwAWABYAGAAZABgAGAAZABkAGAAaABsAHAAc
AB0AHgAfAB8AIQAiACMAJQAnACkAKgApACoALAAsAC0ALwAwADEAMAAxADEAMQAzADMA
MwAzADMAMwAzADQANAAzADMAMwA1ADUANQA2ADgAOAA4ADgAOAA3ADYANgA0ADQANAAz
ADEAMAAvAC4AKgApACgAKAAmACUAIwAiAB8AHwAdABwAGwAaABoAGwAYABYAFAATABEA
EQARABAAEQARABIAEgAUABQAFAAUABYAFgAWABYAGAAZABkAGQAbABsAGwAbABkAGQAa
ABoAGgAaABoAGgAbABsAGwAcAB0AHQAdAB0AHgAeAB8AHwAfAB8AHwAhACAAIAAfAB8A
IAAhACIAIgAhACEAIQAhACEAIQAhACEAIQAhACEAIQAhACEAIAAgACAAIAAgACAAIQAg
ACAAIAAfAB8AHwAeAB4AHAAdABwAHAAcABwAHAAbABsAGgAaABoAGgAbABwAHAAcABwA
HAAeAB4AHgAeAB4AHgAeAB4AIAAiACQAJQAmACYAJwAoACkAKQApACkAKQApACoAKwAt
AC0ALwAwAC8AMAAwADAALAArACoAKQAmACQAJAAjACIAIQAgACAAHQAdAB4AHgAgACAA
IAAgACAAIAAeAB0AHAAaABoAGgAZABgAFwAXABUAFAATABMAEwATABMAEgASAA8ACgAL
AA0AEgAZACoARgBoAIYApADDAOMA+QANASgBSQFkAX4BkgGEAUsB9gCYAD4A+f/M/6r/
kv+L/43/jv+U/6D/sP/E/9f/5v/x//X/9v/3//r/+v/7//v//P/8//3/+//7//z//P/7
//v//P/8//z//P/9//3/+//7//v//P/8//7//v/+//7//v///////v/+//7////9//3/
/f/+//3//f/8//v/+//6//r/+f/4//j/+v/7//z//P/9//3/AAACAAMABAAFAAcACQAL
AA0ADwAQABEAEQATABUAFgAXABgAGgAaAB0AHwAgACEAIAAhACEAIQAjACMAIwAjACMA
IwAjACQAJAAjACMAIwAlACUAJQAmACYAJgAmACYAJwAnACcAKAAoACgAKAAnACUAJAAj
ACIAIAAfAB4AHgAcABsAGQAYABcAFwAVABQAEwASABIAEwARABAADwAPAA0ADQANAAwA
DgANAA0ADAAOAA4ADgAOAA4ADgAOAA4ADAANAA0ADQAPAA8ADwAPABEAEQASABIAEAAQ
ABAAEAATABMAEwAUABUAFQAVABUAFgAWABcAFwAXABcAFwAZABkAGAAWABUAFgAXABgA
GAAZABcAFQAWABYAFgAWABYAFgAVABMAEgARABAAEAAQAA4ADgAOAA4ADgAOAA4ADgAO
AA4ADgAOAA0ADgAPAA8AEAAQABEAEgAVABUAFQAVABcAFwAYABkAGgAbAB4AIAAfACAA
IAAgAB4AHQAcABsAGAAWABYAFQAUABMAEgASABMAEwAUABQAEgASABIAEgARABAADQAL
AAoACAAIAAgABQAEAAMAAwADAAIAAQABAP////////7//P/7//b/8f/x//T/9/8AABAA
KgBIAGgAhwCnAMsA4wD2ABMBOAFUAWoBfgF5AUwBAAGkAEUA9v/E/6L/g/9z/3L/dP96
/4L/jv+d/67/v//L/9L/1f/W/9b/1//Y/9r/2//d/97/3//h/+L/4//j/+T/5P/k/+T/
5f/l/+T/4//i/+L/4f/i/+H/4P/e/97/3//f/+D/4P/g/+H/4f/h/+H/4v/g/+H/4f/h
/+D/4P/h/+H/4v/i/+T/5f/m/+b/5//n/+j/6v/r/+z/6v/r/+z/7f/v//H/8v/z//X/
9//5//r/+//8//7//v8BAAMABAAFAAYABwAHAAcABwAHAAcABwAHAAcABwAIAAoACQAJ
AAkACwALAAsADAAOAA4ADgAOAA8ADwAPABAADgAOAA4ADQANAAwACwAKAAgABwAGAAYA
BgAFAAMAAgABAAEA///+//3//P/8//3/+//6//n/+f/3//f/9//2//b/9f/1//T/9P/0
//T/9P/y//L/8v/y//L/8//z//P/8//z//P/8//0//X/9//4//r/+v/6//r/+//7//v/
/P///////////wIAAgADAAMAAwADAAMABQAEAAQAAwADAAIAAwAEAAQABQAFAAUABQAH
AAcABwAHAAcABwAHAAcACQAJAAgACAAKAAoACgAKAAsACgAKAAoACQAJAAkACgAIAAgA
CAAIAAkACQAIAAgACAAIAAkACgAIAAgACAAIAAYABgAGAAYACAAIAAgACAAKAAwADgAP
AA4ADgAPABAAEQARABEAEQATABMAFAAVABMAEwAVABYAGAAaABsAHAAbABsAGwAbABYA
FAAUABMAFAATABIAEgAUABUAFwAYABgAGAAYABgAGgAcABwAHQAeABwAHAAcAB0AHAAb
ABsAGwAaABkAGQAZABkAGQAYABYAFQAUABEADwAOABEAGAAiADYAUgB0AJcAuwDfAAMB
IAEzAU4BdAGSAaYBtwGwAX4BLAHPAGwAEADW/7X/n/+W/5j/mP+e/6r/uf/K/93/7f/4
////BAAEAAUABwAIAAgACQALAAsADAAMAA0ADQAOAA4ADgAOAA8ADwARABEAEQASABIA
FAAUABQAFAAUABUAFQAWABYAFgAXABkAGQAZABoAHAAdAB0AHQAeAB4AHwAfACAAIAAi
ACMAJgAmACcAJwAoACoAKwAsAC4ALwAwADEAMwA1ADYANwA3ADkAOwA8AD0APgBAAEAA
QQBDAEQARQBGAEcARwBHAEgASQBKAEsASwBLAEsATABOAE0ATQBNAE8ATwBPAFAAUgBS
AFIAUgBTAFMAUwBUAFUAVgBXAFcAVwBWAFUAVABUAFMAUgBSAFAATwBNAEwASwBLAEkA
SABJAEgASABJAEcARgBFAEUARQBFAEUARABGAEUARQBEAEQARABEAEQARABEAEQARABE
AEUARQBFAEUARQBFAEUARwBHAEgASABKAEoASgBKAEsASwBLAEwATwBPAE8ATwBQAFAA
UQBRAFEAUQBRAFMAVABUAFMAUwBWAFcAWABYAFcAVwBXAFcAWQBZAFkAWQBZAFkAWQBZ
AFkAWQBYAFgAWABYAFgAWABYAFgAWQBaAFkAWQBZAFgAWgBaAFsAWwBbAFoAWQBYAFsA
WwBbAFwAXwBfAF8AXwBgAGIAYwBlAGUAZgBnAGcAZgBlAGUAZQBoAGkAagBsAG4AcABy
AHIAcwByAHAAbQBsAGsAagBoAGgAaABoAGYAZgBmAGYAZgBmAGYAZgBmAGYAZgBmAGQA
ZABkAGQAZABkAGQAZABkAGQAZABkAGIAYgBiAGIAYgBiAGIAYgBfAF4AXQBcAGMAaABt
AHIAjgCoAMIA3AD8ABwBPAFcAXgBlAGwAcwBwgG4Aa4BpAFTAQIBsQBgAEEAIgADAOT/
5v/m/w==
         </WaveFormData>
      </LeadData>
      <LeadData>
         <LeadByteCountTotal>10000</LeadByteCountTotal>
         <LeadTimeOffset>0</LeadTimeOffset>
         <LeadSampleCountTotal>5000</LeadSampleCountTotal>
         <LeadAmplitudeUnitsPerBit>4.88</LeadAmplitudeUnitsPerBit>
         <LeadAmplitudeUnits>��V</LeadAmplitudeUnits>
         <LeadHighLimit>2147483647</LeadHighLimit>
         <LeadLowLimit>268435456</LeadLowLimit>
         <LeadID>V6</LeadID>
         <LeadOffsetFirstSample>0</LeadOffsetFirstSample>
         <FirstSampleBaseline>0</FirstSampleBaseline>
         <LeadSampleSize>2</LeadSampleSize>
         <LeadOff>FALSE</LeadOff>
         <BaselineSway>FALSE</BaselineSway>
         <ExcessiveACNoise>FALSE</ExcessiveACNoise>
         <MuscleNoise>FALSE</MuscleNoise>
         <LeadDataCRC32>1604469738</LeadDataCRC32>
         <WaveFormData>
4v/i/+L/4v/j/+T/5f/m/+f/6P/p/+r/6//s/+3/7v/x//L/8//0//f/+P/5//r/+//8
//3//v///wAAAQACAAMABAAFAAYACAAIAAgACAAIAAgACAAIAAoACgAKAAoACwAMAA0A
DgAOAA4ADgAOAAwADAAMAAwACwAKAAkACAAFAAQAAwACAAEAAAD///7//f/8//v/+v/4
//j/+P/4//b/9v/2//b/9f/0//P/8v/y//L/8v/y//L/8v/y//L/8v/y//L/8v/w//D/
8P/w//L/8v/y//L/9P/0//T/9P/0//T/9P/0//b/9v/2//b/9v/2//b/9v/4//j/+P/4
//j/+P/4//j/+v/6//r/+v/8//z//P/8//z//P/8//z//P/8//z//P/8//z//P/8//z/
/P/8//v/+f/5//n/+f/5//n/+f/5//n/+f/5//n/+f/6//r//P/9//7//v///wAAAQAB
AAAAAAABAAEAAQACAAMABAAEAAQABgAHAAgABgAFAAQAAwAEAAMAAQAAAAIAAQAAAAAA
/////////////wAAAAAAAP7//v/8//v/+v/5//j/9//3//b/9f/0//b/9v/2//X/8//z
//P/8v/x//D/7f/n/+P/4f/h/+T/7P///xsAPABcAHoAnwDHAOUA/gAiAUcBZQF9AYsB
eAE4Ad8AgQAkAOL/v/+n/5r/mP+Y/5b/m/+l/7H/wP/N/9b/2v/d/93/3P/e/97/3P/e
/97/3v/g/+D/4P/g/+H/4v/i/+L/4v/j/+P/4//j/+P/4//j/+X/5f/m/+b/5P/l/+X/
5v/m/+b/5//n/+f/5//n/+f/6f/q/+r/7P/r/+v/6v/q/+v/7P/t/+7/8P/w//D/8P/w
//H/8v/z//P/9P/1//f/+P/5//r/+//9//7///8AAAIAAwAFAAYABgAHAAgACQAKAAsA
DAAMAA4ADgAOAA4ADwAPAA8AEAAOAA4ADwAPAA8AEAASABMAEQAQABAAEAAOAA8ADwAO
AAwADAALAAkACAAHAAUABAABAAAA///+//z/+//6//r/+f/4//f/9v/1//X/9f/1//X/
9P/z//L/9P/0//P/8//z//P/8//z//H/8P/w//D/8P/w//D/8P/x//H/8f/x//H/8f/w
//D/7//w//H/8f/w//D/8f/x//D/8P/w//D/8v/y//P/9P/y//L/8v/y//T/9P/0//T/
9P/0//T/9P/0//X/9f/1//X/9f/1//X/9f/1//X/9f/1//X/9f/1//P/8//z//P/9P/0
//X/9f/z//L/8v/0//L/8v/y//L/8v/y//L/8v/y//L/8f/x//H/8f/x//H/8f/x//H/
8f/x//H/8f/x//L/8v/0//X/9v/2//f/+P/5//n/+P/4//n/+f/5//r/+//8//z//P/8
//3//v/+//3//P/7//r/+//5//j/+P/3//b/9v/1//P/8//z//P/9v/2//b/9v/2//T/
8//y//P/8v/x//H/8P/v/+7/7v/u/+7/7f/t/+3/7f/s/+v/5v/j/9//3f/d/9//5v/2
/xEAMwBUAHIAlAC5ANUA6wAOATQBUwFrAX0BcwE6AeIAhQArAOb/xP+r/5f/kP+Q/47/
kP+X/6P/r/++/8n/0P/U/9X/1f/W/9j/2P/W/9j/2P/Y/9r/2v/a/9r/2f/a/9r/2v/a
/9v/2//b/9v/2//b/9v/2//b/9z/3P/c/93/3f/e/+D/4P/h/+H/4f/h/+H/4f/f/+D/
4P/i/+X/5f/k/+T/5f/m/+f/6P/o/+j/6P/o/+r/6//s/+3/7f/u/+//8f/y//P/9P/1
//n/+v/7//z//v///wEAAgACAAMABAAFAAYABwAIAAgACgAKAAoACgALAAsACwAMAAwA
DAANAA0ADQAOABAAEQARABAAEAAQABAAEQARABAADgAOAA0ACwAMAAsACQAIAAcABgAF
AAQAAgABAAAAAAD///7//f/8//v/+//7//v//f/8//v/+v/6//r/+f/5//n/+f/5//n/
+//6//r/+v/8//z//P/8//3//f/9//3///////7//v///wAAAQABAAAAAAABAAEABAAE
AAQABAACAAIAAwAEAAQABAAEAAQABgAGAAYABgAIAAgACAAIAAgACQAJAAgACAAIAAgA
CAAKAAoACgAKAAoACgAJAAkACQAJAAkACQAHAAcABwAHAAkACQAJAAkADAAMAA4ADwAO
AA4ADwAQAA8ADwAOAA4ADwAPAA8AEAARABIAEgASABYAFwAYABgAFQAUABMAEgARAA8A
DgAOAA0ADAAMAAsACQAJAAkACQAIAAgACAAIAAcABAACAAAA///+//3//f/8//v/+v/6
//j/+P/3//f/9//3//b/9f/0//H/7f/n/+P/5f/o/+z/+/8XADgAXAB6AJsAwwDhAPoA
HAFHAWcBfwGNAYQBUAH9AJ8AQgD4/9H/t/+i/5T/kv+S/5P/mf+l/7D/vf/I/9L/1f/X
/9j/2v/a/9r/3P/c/9z/3P/c/9z/3P/d/97/3v/e/97/3//f/9//3//f/9//3//d/93/
3v/e/+D/4f/h/+L/5P/k/+X/5f/l/+X/5f/l/+X/5v/m/+j/6//r/+r/6v/p/+r/6//s
/+3/7v/v//D/8v/z//T/9f/3//j/+f/7//7///8AAAEAAwAEAAUABgAKAAsADQAOABAA
EQASABMAFAAVABYAFgAYABgAGAAYABkAGQAZABoAGAAYABkAGQAXABgAGgAbABsAGgAa
ABoAGAAZABkAGAAUABQAEwARABAADwANAAwACwAKAAkACAAGAAUABAAEAAEAAAD///7/
/f/9//3//f/7//r/+f/4//j/+P/3//f/9f/1//X/9f/1//T/9P/0//L/8v/y//L/8//z
//P/8//z//P/8v/y//H/8v/z//P/8v/y//P/8//0//T/9P/0//T/9P/1//b/9v/2//b/
9v/4//j/+P/4//b/9v/2//b/9v/3//f/9//1//X/9f/1//P/8//z//P/8//1//X/9P/0
//T/9P/0//T/9P/0//T/9v/2//X/9f/z//P/8//z//P/8//z//P/9f/1//X/9f/2//b/
+P/5//r/+v/7//z//f/9//z//P/9//3//f/+////AAAAAAAAAQABAAEAAAABAAAA///+
//3/+//6//r/+//6//r/+f/5//n/+f/5//v//P/9//7/AAD+//3//P/5//j/9//3//b/
9f/0//T/9P/0//P/8//1//X/9P/z//T/8f/v/+v/5//j/+b/7P/5/w8ALgBQAHQAmQDB
AOkABgEiAUkBdQGRAaUBrgGWAVUB+wCaADYA7f/J/7L/ov+c/5z/m/+f/6n/tP/D/9D/
2v/f/+P/5P/i/+T/5P/m/+b/5v/m/+b/5v/m/+f/6P/o/+j/6P/p/+n/6f/r/+v/6//r
/+n/6f/q/+r/7P/t/+3/7v/s/+z/7f/t/+3/7f/t/+3/7f/u/+7/8P/z//P/8v/y//P/
9P/1//b/9v/2//b/9v/4//n/+v/7//v//P/9////AgADAAQABQAFAAYABwAIAAoACwAN
AA4AEgATABQAFQAWABcAGAAYABoAGgAaABoAGwAbABsAHAAcABwAHQAdAB0AHgAgACEA
HwAeAB4AHgAgACEAIQAgACAAIAAfAB0AHAAbABkAGAAXABYAFQAUABIAEQAQABAADQAM
AAsACgAJAAkACQAJAAkACAAHAAYABgAGAAUABQADAAMAAwADAAMAAgACAAIAAgACAAIA
AgABAAEAAQABAAEAAQAAAAAA//8AAAEAAQAAAAAAAQABAAIAAgACAAIAAgACAAMABAAC
AAIAAgACAAQABAAEAAQABgAGAAYABgAGAAcABwAHAAUABQAFAAUABQAGAAQABAAEAAQA
BAAEAAQABAAEAAQAAwADAAUABQAFAAUAAwADAAMAAwAFAAUABQAFAAYABgAIAAkACAAI
AAkACgALAAsACgAKAAkACQAJAAoADQAOAA4ADgAQABEAEgASABEAEAAPAA4ADQALAAoA
CgAJAAgACAAHAAUABQAFAAUACAAIAAgACAAIAAYABQAEAAMAAgABAAEAAAD///7//v/+
//7//f/9//3//f/8//v/+v/3//P/7//t/+v/7P/y//v/DwAwAFQAdgCVAL0A4wAAARwB
QwFpAYMBlwGeAYIBPQHhAIIAKADp/8n/tP+k/6L/ov+h/6f/sf+8/8v/2P/g/+X/6f/q
/+j/6v/q/+z/7P/s/+z/7P/s/+z/7f/u/+7/7v/u/+//7//v/+//7//v/+//8f/x//L/
8v/y//P/8//0//T/9P/1//X/9f/1//X/9f/1//b/9v/4//j/9//1//T/8//0//X/9v/4
//j/+P/4//j/+f/6//v/+//8//3///8AAAEAAgADAAMABAAFAAYABgAHAAkACgAMAA0A
DgAPABIAEwAUABQAFQAUABMAEgARABEAEQASABIAEgATABMAEQASABQAFQAXABYAFgAW
ABQAFQAVABQAEgASABEADwAOAA0ACwAKAAkACAAHAAYABAADAAIAAgD///7//f/8//v/
+//7//v/+f/4//f/9v/4//j/9//3//f/9//3//f/9f/0//T/9P/2//b/9v/2//P/8//z
//P/8//z//L/8v/z//T/9f/1//T/9P/1//X/9P/0//T/9P/2//b/9//4//b/9v/2//b/
+P/4//j/+P/6//r/+v/6//j/+f/5//n/+f/5//n/+f/5//n/+f/5//v/+//7//v/+f/5
//n/+f/6//r/+//7//v/+v/6//r/+v/6//r/+P/4//j/+P/4//j/9//3//f/9//3//f/
9//3//f/9//3//f/9//3//b/9v/4//n/+v/6//v//P///////v/+/////////wAA//8A
AAAAAAACAAMABAAEAAQABAAEAAQAAQD///7//v////7//v/9//z/+//6//n//P/8//z/
/P/+//z/+//6//f/9v/1//X/9P/z//L/8v/w//D/7//v/+//7//u/+3/7v/t/+f/4f/f
/9//4P/k/+//BwAoAEoAagCNALEA1QDuAAwBMwFVAW8BhQGIAWABDwGzAFAA/P/L/7H/
mv+Q/5D/kP+R/5f/o/+w/7//zP/S/9f/2f/a/9j/2P/Y/9r/2v/a/9r/2v/a/9r/3f/e
/97/3v/c/93/3f/d/93/3f/d/93/3f/d/97/3v/e/9//3//g/+D/4P/h/+H/4//j/+P/
4//j/+T/5P/m/+f/5//m/+b/5f/m/+f/6P/q/+r/6v/q/+r/6//s/+3/7f/u/+//8f/y
//P/9P/1//f/+P/5//r//P/9////AAAAAAEAAgADAAYABwAIAAgACgAKAAoACgANAA0A
DQAOAA4ADgAPAA8ADQAOABAAEQARABAAEAAQABAAEQARABAAEAAQAA8ADQAKAAkABwAG
AAcABgAFAAQAAAD///7//v/7//r/+f/4//f/9//3//f/9//2//X/9P/0//T/8//z//H/
8f/x//H/8f/w//D/8P/w//D/8P/w/+//7//v/+//8f/x//D/8P/v//D/8f/x//D/8P/x
//H/8v/y//L/8v/y//L/8//0//T/9P/0//T/9v/2//b/9v/2//b/9v/2//j/+f/5//n/
9//3//f/9//7//r/+P/4//j/+P/4//j/+P/4//j/+P/3//f/9//3//f/9//1//X/9f/1
//X/9f/1//X/9v/2//j/+f/6//r/+//8//3//f/8//z/////////AAABAAIAAgACAAQA
BQAGAAYAAwACAAEAAAD///3//P/8//n/+P/4//f/+f/5//n/+f/6//r/+v/6//j/9v/1
//T/8//y//H/8f/w/+//7v/u/+7/7v/t/+3/7f/t/+z/6//q/+X/4f/b/9v/2//e/+b/
9/8TADYAWAB2AJkAvQDZAPIAFgE7AVkBcQGBAW4BLAHRAHMAHADe/7//qf+Y/5T/lv+W
/5n/of+v/77/yf/S/9j/3f/d/9z/3v/g/97/4P/g/+D/4v/i/+L/4v/j/+T/5P/k/+T/
5f/l/+X/5//n/+f/5//n/+f/6P/o/+j/6f/p/+r/6v/q/+v/6//t/+3/7f/t/+3/7v/u
//D/8f/x//D/8P/v//D/8f/y//P/9P/1//b/9v/3//j/+f/7//z//f///wIAAwAEAAUA
BwAIAAkACgAMAA0ADwAQABIAEwAUABUAFgAXABgAGAAaABoAGgAaABsAGwAbABwAHAAc
AB0AHQAdAB4AIAAhACEAIAAgACAAHgAfAB8AHgAcABwAGwAZABgAFwAVABQAEwASABEA
EAAOAA0ADAAMAAsACgAJAAgACQAJAAkACQAJAAgABwAGAAYABgAFAAUABQAFAAUABQAH
AAYABgAGAAYABgAGAAYABQAFAAUABQAFAAUABAAEAAMABAAFAAUABgAGAAcABwAIAAgA
CAAIAAgACAAJAAoACgAKAAoACgALAAwADQAOAAwADAAMAAwADgAPAA8ADwAPAA8ADwAP
AA8ADwAPAA8ADQANAA0ADQANAA0ADQANAA4ADgAPAA8ADwAOAA4ADgANAA0ADgAMAAwA
DAAMAAwADAAMAAwACgAKAAkACQAJAAkACQAJAAkACQAJAAkACwALAAsACwALAAoACwAL
AAwADAANAA4AEQARABAAEAARABEAEQASABIAEgARABAAEQARABEAEAARABAADwAOAA0A
CwAKAAoACQAIAAgABwAGAAUABAADAAQABAAEAAQABQAEAAQABAADAAIAAQABAP7//f/8
//z/+v/6//n/+f/3//f/9v/1//T/8//v/+n/5f/l/+b/6v/5/xUAOABcAHoAnQDBAN8A
9gAUAT0BYQF9AY8BiAFcAQsBqwBMAP7/0f+3/57/jv+M/4z/i/+R/5v/qv+3/8T/zP/P
/9P/1v/U/9T/0v/U/9T/1P/U/9T/1P/U/9X/1v/W/9b/1v/X/9f/1//V/9X/1f/V/9X/
1f/W/9b/1v/X/9f/2P/Y/9j/2f/Z/9f/1//X/9f/1//Y/9j/2v/b/9v/2v/a/9v/3P/d
/97/4P/g/+D/4P/g/+H/4v/j/+P/5P/l/+f/6P/p/+r/6//t/+7/7//w//T/9f/3//j/
+v/7//z//f8AAAEAAgACAAIAAgACAAIAAwADAAMABAAEAAQABQAFAAMABAAGAAcACQAI
AAgACAAIAAkACQAIAAYABgAFAAMAAgABAP///v/9//z/+//6//j/9//2//b/8//y//H/
8P/v/+//7//v/+3/7P/r/+r/6v/q/+n/6f/n/+f/5//n/+X/5P/k/+T/5P/k/+T/5P/j
/+P/4//j/+X/5f/k/+T/5f/m/+f/5//o/+j/6f/p/+r/6v/q/+r/6v/q/+v/7P/s/+z/
7P/s/+7/7v/u/+7/8P/w//D/8P/w//H/8f/x//P/8//z//P/8//z//X/9P/y//L/8v/y
//L/8v/y//L/8v/y//H/8f/x//H/8f/x//P/8//z//P/8//z//P/8//y//L/9P/1//b/
9v/3//j/+f/5//j/+P/5//n/+f/6//v//P/8//z//v///wAAAAD///7//f/8//3/+//6
//r/+f/4//j/9//3//f/9//3//j/+P/4//j/+P/2//X/9P/1//T/8//z//L/8f/w//D/
8P/w/+//7//v/+//7v/t/+z/6//n/+P/4f/h/+L/6P/3/xEAMgBWAHYAmQDBAOUA/gAc
AUkBbQGHAZkBnAF2AScBywBqABAA2f+9/6j/mv+W/5b/k/+Z/6X/sP+9/8j/0P/X/9v/
3P/c/97/3v/g/+D/4P/e/97/3v/e/9//4P/g/+D/4P/h/+H/4f/h/+H/4f/h/+P/4//k
/+T/4v/j/+P/5P/k/+T/5f/l/+b/5//o/+n/6f/q/+r/7P/t/+3/7P/s/+3/7v/v//D/
8P/w//D/8P/y//P/9P/1//f/+P/5//v/+v/7//z//f8BAAIAAwAEAAYABwAJAAoADAAN
AA4ADwASABMAFAAUABQAFAAUABQAFwAXABcAGAAYABgAGQAZABsAHAAeAB8AHwAeAB4A
HgAdAB0AHAAaABkAGgAaABkAGgAZABcAFgAUABIAEAAOAAwACwAKAAoACQAIAAcABgAD
AAMAAwADAAMAAgABAAAAAAAAAP/////9//3//f/9//v/+v/6//r/+v/6//r/+v/5//n/
+f/5//f/9//2//b/9f/2//f/9//2//b/9//3//j/+P/4//j/+P/4//n/+v/6//r/+v/6
//r/+v/6//r//P/8//z//P/8//3//f/9//3//f/9//3//f/9//3//f/7//v/+//7//v/
+//7//v/+P/4//n/+f/7//r/+v/6//n/+//9//n/+P/6//r/+v/6//j/+P/4//j/+P/4
//f/9//5//n/+f/5//f/9//3//f/9f/1//X/9f/4//j/+v/7//r/+v/7//z///////7/
/v////////8AAAEAAgACAAIAAgADAAQABAAFAAQAAwACAAMAAQAAAAAAAQAAAAAA///+
//3//P/7//7//v/+//7/AAD+//3//P/7//r/+f/5//j/9//2//b/9P/0//P/8//1//X/
9P/z//L/7//r/+f/5f/l/+j/8P8DACMARgBoAIgArQDTAO8ACAEqAVMBcwGLAZkBigFO
AfUAlwA4APT/zf+1/6L/nP+c/5r/m/+n/7P/wP/N/9r/4P/j/+P/5P/k/+T/5P/m/+b/
5v/m/+b/5v/m/+X/5v/m/+b/6P/p/+n/6f/n/+f/5//n/+n/6f/q/+r/6P/p/+n/6v/q
/+r/6//r/+v/6//r/+v/6//s/+z/7v/t/+3/7P/s/+3/7v/v//D/8P/w//D/8P/w//H/
8v/z//X/9v/3//n/+P/5//r/+//9//7///8AAAAAAQADAAQACAAJAAoACwAMAA0ADgAO
ABAAEAAQABAAEQARABEAEgASABIAEwATABEAEgAUABUAFwAWABYAFgAUABUAFQAUABQA
FAATABEAEgARAA8ADgALAAoACQAIAAYABQAEAAQAAQAAAP///v/9//3//f/9//v/+v/5
//j/+P/4//f/9//3//f/9//3//X/9P/0//T/9P/0//T/9P/z//P/8//z//P/8//y//L/
8//0//X/9f/y//L/8//z//T/9P/0//T/9P/0//X/9v/2//b/9v/2//j/+P/4//j/+P/4
//j/+P/4//n/+f/5//n/+f/5//n/+//3//j/+P/4//j/+P/4//j/+P/4//b/9v/1//X/
9//3//f/9//3//f/9//3//f/9//3//f/+P/4//r/+//8//z//f/+//3//f/8//z//f/9
//3//v/9//7//v/+/wIAAwAEAAQAAQAAAP///v/7//n/+P/4//f/9v/2//X/9//3//f/
9//2//b/9v/2//T/8v/x//D/7//u/+3/7f/s/+v/6v/q/+z/7P/r/+v/6f/p/+j/5//k
/+H/3f/Z/9f/2f/c/+b/+/8bAD4AXAB8AKEAwwDdAPwAIgFFAV8BdwF/AV4BEAG1AFUA
/v/M/7H/mf+O/47/jv+M/5P/nf+r/7r/xf/O/9L/0//T/9T/1P/W/9T/1v/W/9b/2P/Y
/9j/2P/X/9j/2P/Y/9j/2f/Z/9n/2//b/9v/2//b/9v/3P/c/9z/3f/d/97/3v/e/9//
3//h/+H/4f/h/+H/4v/i/+T/5f/l/+T/5P/n/+j/6f/q/+r/6v/q/+r/7P/t/+7/7//x
//L/8//1//T/9f/2//f/+f/6//v//P/+////AQACAAIAAwAEAAUABgAHAAgACAAMAAwA
DAAMAA0ADQANAA4ADgAOAA8ADwAPABAAEgATABMAEgASABIAEAARABEAEAAOAA4ADQAL
AAoACQAHAAYABQAEAAMAAgAAAP///v/+//3//P/7//r/+//7//v/+//5//j/9//2//b/
9v/1//X/9f/1//X/9f/1//T/9P/0//T/9P/0//T/8//z//P/8//z//P/8v/y//X/9v/3
//f/9P/0//X/9f/4//j/+P/4//j/+P/5//r/+P/4//j/+P/4//j/+P/4//j/+P/4//j/
+P/5//n/+f/5//n/+f/5//n/+f/5//n/+f/5//n/+f/5//n/+f/5//j/+P/5//n/+//6
//r/+v/5//n/+f/5//r/+P/4//r/+v/6//r/+v/4//j/+P/4//j/+P/3//f/+f/5//n/
+f/5//n/+f/5//n/+f/5//n/+v/6//z//f/+//7///8AAAMAAwACAAIAAwADAAMABAAF
AAYABgAGAAgACQAKAAoACQAIAAcABgAFAAMAAgACAAEAAAAAAP///f/9//3//f/+//7/
/v/+/wAA/v/9//z/+//6//n/+f/6//n/+P/4//f/9v/0//P/9f/1//T/8//w/+v/5//l
/+P/5f/q//r/EwAzAFYAdACWALsA2QDvABABOAFZAXMBhwF/AUoB9ACXAD0A9v/Q/7f/
o/+a/5r/mP+Y/6H/q/+5/8j/0//c/+D/3//f/+D/4P/g/+D/4v/i/+L/4v/i/+L/4v/l
/+b/5v/m/+T/5f/l/+X/5f/l/+X/5f/l/+X/5v/m/+b/5//n/+j/6P/o/+n/6f/p/+n/
6f/p/+f/6P/o/+r/6f/p/+j/6P/n/+j/6f/q/+z/7P/s/+z/7v/v//D/8f/z//T/9f/3
//r/+//8//3///8AAAEAAgAEAAUABwAIAAoACwAMAA0ADAANAA4ADgASABIAEgASABMA
EwATABQAFAAUABUAFQAVABYAGAAZABkAGAAYABgAGgAbABsAGgAaABoAGQAXABgAFwAV
ABQAEwASABEAEAAMAAsACgAKAAkACAAHAAYABQAFAAUABQADAAIAAQAAAAAAAAD/////
AQABAAEAAQABAAAAAAAAAP7//v/+//7//f/9//3//f/9//3//P/8//3//v///////v/+
//////8CAAIAAgACAAAAAAABAAIAAAAAAAAAAAACAAIAAgACAAIAAgACAAIABAAFAAUA
BQAFAAMAAwAEAAQABAAEAAQAAgACAAIAAgAEAAQAAwADAAMAAwADAAMABQAFAAUABQAD
AAMAAwADAAQABAAGAAcACgAKAAsADAANAA0ADAAMAA0ADQANAA4AEQASABIAEgASABMA
FAAUABEAEAAPAA4ADwANAAwADAANAAwADAALAAsACwALAAsACgAKAAoACgAKAAgABwAG
AAUABAADAAMAAgABAAAAAAAAAAAA/////wEAAQAAAP//AAD///v/9//z//P/9P/8/wsA
IwBEAGYAhgCrANEA8QAIASgBUwF3AY8BowGiAXgBKwHNAGwAHADt/9P/vP+s/6r/rP+r
/6//t//E/9H/3v/o/+3/8f/w//D/8v/y//T/9P/0//T/9P/0//T/9f/2//b/9v/4//n/
+f/5//n/+f/5//n/+f/5//r/+v/8//3//f/+/wAAAAABAAEAAgADAAQABQAFAAYABgAI
AAkACQAIAAgACgAMAA4AEAASABIAEgASABQAFQAWABcAFQAWABcAGQAaABsAHAAdACEA
IgAjACQAJgAnACkAKgAqACsALAAtACwALQAuAC4AMAAwADAAMAAvAC8ALwAwADAAMAAx
ADEALwAwADIAMwAzADIAMgAyADIAMwAzADIAMAAwAC8ALQAuAC0AKwAqACcAJgAlACQA
IgAhACAAIAAdABwAGwAaABkAGQAZABkAGwAaABkAGAAYABgAFwAXABcAFwAXABcAFwAW
ABYAFgAYABgAGAAYABgAGQAaABsAGwAbABoAGgAbABwAHQAdAB4AHgAfAB8AIAAgACAA
IAAiACIAIwAkACYAJgAmACYAKAAoACgAKAAoACgAKAAoACgAKQApACkAKgArACwALQAt
AC0ALQAtAC0ALQAtAC0ALQAtAC0ALQAuAC4ALwAvAC8ALgAuAC4AMQAvAC8AMAAuAC4A
LgAuAC4ALgAuAC4AMAAwAC8ALwAvAC8ALwAvAC8ALwAvAC8AMQAxADEAMQAwADAAMgAz
ADIAMgAzADQANwA3ADYANgA3ADcANwA4ADcAOAA4ADgAOgA7ADwAPAA8ADwAPAA8ADkA
NwA2ADYANwA2ADYANQA1ADUANQA1ADYANgA2ADYANwA2ADYANgA3ADYANQA1ADQAMwAy
ADIAMgAyADEAMQAxADEAMAAvADAALwAtACkAJwAlACQAKAAxAEEAWgB+AKQAxQDpABMB
NgFOAW8BmwG9AdMB5AHiAbUBYwEIAaYATQAXAP7/6P/c/9r/2f/Z/+H/6v/3/wQAEAAX
AB0AHgAeAB4AHgAgACAAIAAiACIAIgAiACMAJAAkACQAIgAjACMAIwAlACUAJQAlACMA
IwAkACQAJgAnACcAKAAmACYAJwAnACkAKQApACkAKQAqACoALAArACsAKgAqACsALAAt
AC4AMAAwADAAMAAwADEAMgAzADUANgA3ADkAOgA7ADwAPQA9AD4APwBAAEIAQwBFAEYA
SgBLAEwATQBOAE8AUABQAFQAVABUAFQAUwBTAFMAVABWAFYAVwBXAFcAWABaAFsAWwBa
AFoAWgBYAFkAWQBYAFcAWABYAFcAWABXAFUAVABTAFIAUQBQAE4ATQBMAEwASwBKAEkA
SABFAEUARQBFAEUARABDAEIAQgBCAEEAQQBBAEEAQQBBAEEAQABAAEAAQABAAEAAQAA/
AD8APwA/AEEAQQBAAEAAQQBCAEMAQwBEAEQARQBFAEYARgBGAEYARgBGAEcASABKAEoA
SgBKAEoASgBKAEoATABMAEwATABOAE8ATwBPAE8ATwBPAE8ATwBPAE8ATwBRAFEAUQBR
AFEAUQBRAFEAUABQAFEAUQBRAFAAUABQAE8ATwBPAE8AUABQAFAAUABPAE8ATwBPAE8A
UABRAFIAVABUAFQAVABWAFYAVwBXAFgAWQBbAFwAWgBaAFoAWQBZAFkAWgBcAF4AYABi
AGMAYwBkAGIAYQBgAF8AXgBcAFwAXABcAFoAWgBaAFoAWgBaAFoAWgBaAFoAWgBaAFkA
WABXAFYAVABUAFQAVABTAFIAUQBQAFAAUABQAFAATgBOAE4ATgBKAEgARgBEAEcASgBN
AFAAbACGAKAAugDdAAABIwFGAWYBhgGmAcYBvwG4AbEBqgFaAQwBvgBwAFIANgAaAP7/
+//6/w==
         </WaveFormData>
      </LeadData>
   </Waveform>
</RestingECG>
