# Supplementary material for: Detection of Left Atrial Enlargement Using a Convolutional Neural Network-Enabled Electrocardiogram
Source: Front Cardiovasc Med. 2020 Dec 17;7:609976. doi: 10.3389/fcvm.2020.609976 (PMC7773668; doi:10.3389/fcvm.2020.609976)
Supplement: Supplementary file 3 [file Data_Sheet_3.ZIP › normal2/1802017388_5269_00000023.XML]

<?xml version="1.0" encoding="Windows-1252"?>
<!DOCTYPE RestingECG SYSTEM "restecg.dtd">
<RestingECG>
   <PatientDemographics>
      <PatientID>1802017388</PatientID>
      <PatientAge>67</PatientAge>
      <AgeUnits>Years</AgeUnits>
      <Gender>Female</Gender>
      <PatientLastName>chenhuiling</PatientLastName>
   </PatientDemographics>
   <TestDemographics>
      <DataType>Resting</DataType>
      <Site>1</Site>
      <AcquisitionDevice>MAC55</AcquisitionDevice>
      <Status>Unconfirmed</Status>
      <Priority>Normal</Priority>
      <AcquisitionTime>10:06:15</AcquisitionTime>
      <AcquisitionDate>03-18-2017</AcquisitionDate>
      <CartNumber>1</CartNumber>
      <AcquisitionSoftwareVersion>009C</AcquisitionSoftwareVersion>
      <XMLSourceVersion>MAC5000 v1.0</XMLSourceVersion>
   </TestDemographics>
   <RestingECGMeasurements>
      <VentricularRate>65</VentricularRate>
      <AtrialRate>65</AtrialRate>
      <PRInterval>160</PRInterval>
      <QRSDuration>152</QRSDuration>
      <QTInterval>458</QTInterval>
      <QTCorrected>476</QTCorrected>
      <PAxis>21</PAxis>
      <RAxis>79</RAxis>
      <TAxis>9</TAxis>
      <QRSCount>11</QRSCount>
      <QOnset>224</QOnset>
      <QOffset>300</QOffset>
      <POnset>144</POnset>
      <POffset>199</POffset>
      <TOffset>453</TOffset>
      <ECGSampleBase>500</ECGSampleBase>
      <ECGSampleExponent>0</ECGSampleExponent>
   </RestingECGMeasurements>
   <Diagnosis>
      <Modality>Resting</Modality>
         <StatementCount>3</StatementCount>
         <LabelText>12SL ��ϳ���</LabelText>
      <DiagnosisStatement>
         <StmtFlag>ENDSLINE</StmtFlag>
         <StmtText>�������</StmtText>
      </DiagnosisStatement>
      <DiagnosisStatement>
         <StmtFlag>ENDSLINE</StmtFlag>
         <StmtText>����֧��������</StmtText>
      </DiagnosisStatement>
      <DiagnosisStatement>
         <StmtFlag>ENDSLINE</StmtFlag>
         <StmtText>�쳣 ECG</StmtText>
      </DiagnosisStatement>
   </Diagnosis>
   <Waveform>
      <WaveformType>Rhythm</WaveformType>
      <WaveformStartTime>0</WaveformStartTime>
      <NumberofLeads>8</NumberofLeads>
      <SampleType>CONTINUOUS_SAMPLES</SampleType>
      <SampleBase>500</SampleBase>
      <SampleExponent>0</SampleExponent>
      <HighPassFilter>16</HighPassFilter>
      <LowPassFilter>150</LowPassFilter>
      <ACFilter>NONE</ACFilter>
      <LeadData>
         <LeadByteCountTotal>10000</LeadByteCountTotal>
         <LeadTimeOffset>0</LeadTimeOffset>
         <LeadSampleCountTotal>5000</LeadSampleCountTotal>
         <LeadAmplitudeUnitsPerBit>4.88</LeadAmplitudeUnitsPerBit>
         <LeadAmplitudeUnits>��V</LeadAmplitudeUnits>
         <LeadHighLimit>2147483647</LeadHighLimit>
         <LeadLowLimit>268435456</LeadLowLimit>
         <LeadID>I</LeadID>
         <LeadOffsetFirstSample>0</LeadOffsetFirstSample>
         <FirstSampleBaseline>0</FirstSampleBaseline>
         <LeadSampleSize>2</LeadSampleSize>
         <LeadOff>FALSE</LeadOff>
         <BaselineSway>FALSE</BaselineSway>
         <ExcessiveACNoise>FALSE</ExcessiveACNoise>
         <MuscleNoise>FALSE</MuscleNoise>
         <LeadDataCRC32>1122750702</LeadDataCRC32>
         <WaveFormData>
+v/6//r/+v/5//j/9//2//f/+P/5//r/+P/4//j/+P/4//j/+P/4//n/+v/7//z/+v/6
//r/+v/8//z//P/8//z//P/8//z//P/8//z//P/+//7//v/+//z//P/8//z//v/+//7/
/v/+//7//v/+//7//v/+//7/AAAAAAAAAAD+//7//v/+//7//v/+//7//v/+//7//v/+
//7//v/+//7//v/+//7//P/8//z//P/+//7//v/+//z//P/8//z//P/8//z//P/+//7/
/v/+//z//P/8//z//P/8//z//P/+//7//v/+//z//P/8//z//v/+//7//v/8//z//P/8
//z//P/8//z//v/+//7//v/9//z/+//6//z//P/8//z/+//6//r/+f/7//v/+//8////
/////wAA//////7///8DAAQABQAFAAMAAwAGAAgACwAMAA4ADwAMAAwACgAJAAgABwAH
AAYABwAJAAsADAALAAoACQAGAAgABwAGAAYABQACAAIAAQD///3//P/6//v/+//6//r/
9//3//f/9//5//n/+f/5//f/9v/2//f/9//3//f/9//5//n/+f/5//f/9v/1//T/9v/4
//n/+P/2//b/9P/y//j/AAAJABQAHAAkACoANQA9AEQARwBMAFAAUABDADEAIQAKAPH/
3v/P/8X/wv/C/8b/yv/L/8f/wf/A/7z/uv+9/73/vv/A/7//vP+5/7j/tf+y/7D/sv+0
/7P/sP+u/7L/sf+y/7n/wP/G/8v/z//U/9v/4P/k/+b/6f/v//P/9v/2//j/+P/4//n/
+v/7//v//f/+///////+//3//f/8//7/////////AQABAAIAAgABAAAA/////wAAAQAC
AAMAAQABAAIAAwADAAMABAAEAAYABwAHAAcABgAGAAUABAAFAAYACAAJAAgACAAJAAkA
CgAMAAwADAAPAA8ADwAQABAAEAAQABAAEwAVABYAGAAZABkAGQAYABoAHAAdAB8AHwAg
ACAAIQAfACEAIgAiACQAJQAmACYAJAAkACUAJgAoACgAKAAoACYAJgAmACUAIwAiACAA
HgAeAB4AHQAdABkAFwAWABUAFAATABEAEQARABAAEAAPAAwACAAHAAUACAAHAAcACAAG
AAQAAwACAAEAAQABAAEAAAAAAP/////9//3//f/8//3//f/+/////f/9//3//P/8//z/
/P/8//7//v///////P/7//v/+v/7//z//f/+//v/+//8//3/+//6//r/+//9//z//P/8
//v/+v/6//r/+//8//3//v/8//z//P/8//7//v/+//7/////////AAD+//3//f/9////
//8AAAAA///+//3//P/+//7//v/+/wAAAAD+//7//v/9//z/+//8//3//v////3//f/9
//3/+v/6//z/+v/7//z//f/+//3//P/8//v//P/8//3//v/9//z//P/7//3//P/8//z/
/P/8//v/+//5//r/+v/6//r/+//8//3/+//7//z//P/+//7//f/9/////v/+//7//v/9
//z/+//8//3//v////7//f/8//v/+//9////AAD///7//f/8//r/+v/6//v//f/9//3/
/f/8//3//f/9/wAAAAABAAEAAwAFAAYABwAGAAUABAAGAAkADAANAA8ADQAMAAwACgAJ
AAgABwAHAAgACAAJAAoACQAIAAcABgAHAAgACAAIAAUAAwD///7//v/9//z//P/4//f/
9//2//b/9f/1//X/9//3//f/9//1//X/9P/0//f/9//3//f/9//3//f/9//1//T/9P/0
//b/+P/6//f/9P/0//L/8P/0//r/AgANABYAHgAkACwANwBBAEoAUQBWAFgAWABNADkA
IQAIAO//3P/N/8P/wP/A/8T/xP+//73/u/+6/7z/uv+5/7f/tv+0/7P/sP+v/7D/rf+q
/6z/rv+s/6f/pP+m/6b/qf+w/7f/vP/A/8f/y//O/9X/3P/i/+j/6//v//H/8v/0//b/
9v/2//f/+P/5//n/+//8//3//f/7//v//P/8//3///8AAAEAAAD//////v/+//7//v//
/wEAAQABAAEA/////wAAAQADAAMABAAEAAIAAwADAAMABQAGAAYABgAGAAYABwAHAAgA
CAAJAAkACgAMAAwADAALAAsACwAMAA8AEAARABIAFAAVABUAFgAWABcAGAAYABkAHAAe
ACEAHwAgACAAIQAhACMAJAAkACQAJQAmACYAJgAmACcAKAAoACgAKAAoACYAJgAmACUA
JAAkACMAIgAhACAAHgAdABkAFwAWABUAFgAVABMAEwARAA4ADAAJAAsACAAIAAcABwAF
AAQABAAEAAIAAQAAAAEAAQABAAEA/v/+//3//f/9//3//f/8//z/+//7//v/+//7//v/
+v/8//z//P/8//r/+v/7//v/+//7//z//P/8//z//P/8//n/+f/6//v//f/8//z//f/7
//r/+v/6//v//P/+/wAA/v/+//7//v/+//7//v/+////AAABAAIAAgABAAAAAAACAAEA
AQABAP////8AAAAA/v/+//7//v///wAAAQACAAEAAAD9//z/////////////////////
//7//f/8//v//f/+/wEAAAD///7//f/8//7//v//////AQAAAAAAAAD9//z//P/7//z/
/P/9//7//P/8//v/+//9//7//v/+/////////////v/9//3//P/+//7//f/9//v/+v/6
//r//f/9//3//f/9//3//f/9//z/+//6//n/+//9/////f/6//r/+v/6//r//P/8//z/
/f/9//3//f/9//z//f/9//3/AAAAAAEAAQABAAMABAAFAAcABwAHAAoADAAOAA4ADwAP
AA4ADgAMAAsACgAJAAkABgAGAAcACAAKAAoACgAKAAgACAAHAAYABAADAAAAAAABAP//
/f/8//j/9//3//b/+P/3//f/9//2//X/9P/z//X/9f/0//T/9f/1//X/9f/z//P/8//z
//T/9P/1//b/9v/2//T/8f/w//D/8P/0//j/+P/6/wEADAAWABwAIgAtADsASABRAFYA
WABaAFcASQA1AB4ABwDw/9v/y/++/7r/uv++/8H/v/+7/7r/uv+4/7P/sf+u/7D/r/+w
/6//rv+t/6z/qv+m/6T/pf+k/6L/pv+n/6r/sf+2/7b/u//B/8j/z//Y/+L/5v/r/+3/
7f/u//D/8v/0//b/9//4//n/+f/5//r/+//7//3//f/+//7//P/9//3//f/9//3//v/+
/wAAAAAAAAEA////////////////AAABAAMAAwAEAAQAAgADAAMAAwAFAAYABgAGAAQA
BAAFAAUABwAIAAoACwAKAAwADAAMAA0ADQANAA4AEQASABMAFAAVABUAFAAUABcAGQAb
ABwAGwAcABwAHQAfACAAIAAhACIAJQAnACgAJwAnACcAJgAoACgAKQAqACoAKgAqACoA
JgAmACYAJQAmACYAJQAkACEAIAAeAB0AHAAbABsAGwAYABcAFQAVABMAEAAOAAsADAAK
AAsACwAIAAUAAwACAAQAAgABAAAA///////////+//7//f/9//3//f/9//z/+v/5//n/
+f/6//v//P/8//z//P/8//z/+v/6//v/+//7//v//P/8//v/+v/5//j/+P/5//v//f/7
//r/+v/7//v/+v/6//r//P/8//3//v/9//z/+//6//z//P/8//z//v/+//7//v/+//3/
/P/8//7//f/9//3/+//7//z//P/+//7//v/+//z//P/8//z//P/8//r/+v/8//3//v//
//3//f/9//3////////////8//z//v/8//z//P/8//z//v/+///////+//z/+//6//v/
/P/+/////f/8//z//P/8//z/+//7//v//P/8//z/+//7//v/+//9//3//v/+//z//P/7
//v/+//6//r/+v/9//3//f/9//z/+//6//n/+//9/////f/6//r/+v/6//r/+v/6//r/
+//7//v/+//7//r/+//7//v//v/+//////8AAAEAAQABAAIAAwAEAAgACgAMAAwADQAN
AAwADAAKAAsACgAJAAkABgAGAAcACAAJAAoACwAMAAgACAAHAAYABgAFAAIAAgABAP//
/f/8//j/9//3//b/+P/3//f/9//1//X/9f/1//f/9//2//b/9//3//f/9//3//f/9//3
//f/9v/2//b/+v/4//T/8f/y//L/8v/0//b/+v8AAAcAEAAYABwAIgAxAD8ASABPAFIA
UABQAEkANwAhABAA+//m/9X/yf/C/8L/yP/M/8n/x//H/8b/xP/C/8H/vf+6/7r/uf+6
/73/uv+7/7r/tP+w/67/rf+s/6z/rv+x/7b/u/++/8D/w//F/8r/0f/c/+b/7P/t/+//
7//w//L/9P/2//j/+f/6//v/+//7//z//f/9//3//f/+//7//v/////////9//3//v/+
////AAABAAMAAgABAAAA//8BAAEAAgADAAMAAwAEAAQABAAFAAUABQAHAAgACAAIAAcA
BgAGAAUABwAIAAoACwAKAAwADAAMAAsACwALAAwADgAQABIAFAAVABUAFAAUABYAFwAY
ABgAGgAcAB0AHwAdAB4AHgAfACAAIwAlACYAIwAjACMAIgAjACQAJgAoACgAKAAoACgA
JAAkACQAIwAkACQAIwAiACEAIAAeAB0AGwAZABgAFwAWABUAEwATABIAEAAPAA0ADgAM
AA0ADQAKAAcABQAEAAYABAADAAIAAwADAAMAAwAAAAAA/////wEAAQABAAAA/v/9//3/
/f/9//3//f/8//z//P/8//z/+v/6//v/+//6//v//f/+//3//P/7//r/+v/7//3/////
//7//v////3//P/8//z//v/+////AAD///7//f/8//7//v/+//7/AAAAAAAAAAD/////
//8AAAEAAQACAAMAAAD//////v8AAAAAAAAAAAAAAAAAAAAAAAAAAP7//v8BAAEAAQAB
AP//////////AQABAAEAAQD+//7/AAD+//7//v/+//7/AAAAAAEAAQD///7//v/+//7/
/v/////////+//7//v/8//z/+//7//3//v/+//7//P/7//r/+f/6//v//f/+//7//v/9
//3/+//6//r/+v/9//3//f/9//v/+//7//n/+v/7//z//f/+//3//P/7//v/+//7//v/
+//+/////////////v/+//3/AQADAAQABQAFAAUABQAIAAoADAAMAA0ADQAMAAwACgAJ
AAgABwAHAAcACAAKAAwACgAKAAoACgAGAAYABQAEAAYABQACAAIA///9//v/+v/6//n/
+f/4//j/9//3//f/+f/5//n/+f/5//n/+P/4//f/9//3//f/+f/5//n/+f/3//b/9v/2
//T/9P/4//f/9v/4//j/9P/2//z/AgAHABIAHgAiACoANwA/AEYASQBOAFIAUgBHADMA
HwAIAPP/3v/P/8X/wP/C/8j/zP/L/8f/w//A/77/vP+7/7v/vv++/73/vP+5/7T/sf+0
/7T/sv+w/6//sP+u/67/r/+0/7n/vP/C/8v/0f/Q/9f/4P/m/+j/6f/v//P/9v/4//j/
+v/8//z//P/8//v//f/+///////9//3//v/+/wAAAQABAAEAAQABAAIAAgAAAAAAAAAB
AAIAAwAEAAUABAADAAMAAwADAAMABAAEAAYABwAHAAcABQAGAAYABgAIAAgACQAJAAgA
CAAJAAkACgAMAAwADAAOAA8AEAASABIAEgASABIAFgAXABcAGAAYABkAGgAaABwAHgAf
ACEAIwAkACQAJQAkACUAJQAkACUAJwApACoAKAAoACkAKgAoACgAKAAoACcAKAApACkA
JwAmACQAIgAjACIAIAAfAB0AGwAaABkAFgAVABMAEwAUABIAEQAPAA0ACgAKAAkACwAJ
AAgACAAHAAQAAgAAAAEAAQABAAEAAgACAAEAAQAAAP///v/8//3//f/+/////f/9//3/
/P/8//z//P/8//z//P/9//3/+f/5//r/+v/7//z//f/+//v/+//8//3/+//6//r/+//9
//z//P/8//r/+v/7//z//f/+////AAD+//7//v/+//7//v/+//7/AQABAAEAAgAAAP//
/////wAAAQADAAQAAwACAAEAAAAAAAAAAAAAAAIAAgAAAAAAAAD///7//f/+////AAAB
AP///////////v/+/wAA/v8AAAAAAAAAAAAAAAABAAEAAQAAAAAAAAD+//7/////////
/v/+//7/AAAAAP///////wAAAAAAAAEAAQABAAEA/////wAAAAAAAAAA/////wEAAAAA
AAAA//////////8BAAEAAQABAP////////////8AAAAAAAAAAAAA/v/+//7////9//3/
/f/9////AQACAAMAAgACAAMAAwAHAAkACgALAAkACQAJAAwADgAQABAAEQARABAAEAAO
AAsACgAJAAkACQAKAAwADgANAAwACwAKAAgACAAHAAYACAAHAAQABAACAP///P/6//n/
+f/6//r/+P/3//f/9//3//f/9//3//f/9//2//b/9f/1//X/9f/3//f/9//3//f/9v/2
//b/9P/2//b/9f/2//b/9v/2//b/+v8EAA8AGgAiACoAMgA/AEkATgBTAFgAWgBYAEkA
NQAfAAgA8f/Y/8n/wf+8/8D/xP/G/8P/wf+//7z/tv+2/7f/t/+4/7j/t/+2/7P/rv+r
/6r/rP+q/6j/qf+q/6r/qv+t/7D/s/+6/8L/yf/P/9T/2//g/+L/5v/r/+//8f/2//r/
+P/2//j/9//4//n/+f/6//z//v////3//f/+//7//v////////8AAAEAAwAEAAMAAgAB
AAEAAgADAAQABQACAAEAAQABAAMAAwAEAAQABgAHAAcABwAGAAYABQAEAAUABgAIAAkA
CgAKAAsACwAKAAwADAAMAA8ADwAPABAADwAQABEAEgAWABcAFwAYABgAGQAaABoAGgAc
AB0AHwAhACIAIgAjACIAIwAjACIAIwAlACcAKAAnACYAJgAmACgAKAAoACgAJgAmACYA
JQAjACIAIAAeAB4AHgAdAB0AGQAXABYAFQAUABMAEQARABIAEAAPAA0ADAAIAAcABQAH
AAUABAAEAAIAAAD///7//f/9//3//f/9//7//v////z/+//6//j/+f/5//r/+//5//n/
+f/4//r/+v/6//r/+v/6//v/+//3//f/+P/4//n/+v/7//z/+v/5//n/+f/5//j/+P/5
//v/+v/6//r/+f/4//j/+P/5//r/+//8//z//P/8//z//P/8//z//P/9//3//f/+//z/
+//7//v//P/9////AAD+//7//v/+//z//P/8//z//f/+//3//v/+//3//P/7//3//f/9
//3/+//7//v/+//6//r//P/6//r/+v/6//r/+P/4//n/+f/7//r/+v/6//r/+v/7//v/
+//6//r/+v/6//r/+f/5//f/+P/4//j/+P/5//r/+//6//n/+f/4//r/+v/5//n/+//6
//r/+v/6//n/+P/3//j/+f/6//v/+//7//v/+//5//n/9//7//z/+v/6//r/+v/4//j/
+P/5//v/+//7//v/+v/7//v/+//+//7//////wMABQAGAAcABQAFAAUACAAMAA4ADgAP
AA4ADAALAAgACQAIAAcABwAGAAYABwAIAAYABgAGAAYABQAGAAYABgAFAAMA///+////
/f/7//r/+P/3//f/9v/0//P/8//z//X/9f/1//X/8//z//L/8v/1//X/9f/1//X/9f/1
//X/8//y//L/8v/2//b/9v/z//L/8P/w//D/8v/4/wAACwAUABwAJAAqADMAQQBOAFUA
VgBYAFgAUQA7ACMACADx/97/z//F/8D/wP/C/8b/w/+//73/vP+6/7b/uf+7/7j/tP+z
/7T/s/+w/6//rv+u/6z/qv+n/6T/pP+o/6v/sv+3/7j/vv/D/8n/zP/T/9r/4P/m/+n/
7f/v//D/8P/w//L/9v/3//j/+f/5//n/+v/7//v/+f/5//r/+v/7//3//v////7//f/9
//z//v/+//7////9//3//f/9//////8AAAEAAQABAAIAAgAAAAEAAQABAAMABAAEAAQA
BAAEAAUABQAEAAQABQAFAAgACgAKAAoACQAJAAkACgALAAwADQAOABIAEwATABQAFAAV
ABYAFgAYABoAGwAdABsAHAAcAB0AHwAhACIAIgAiACMAJAAkACIAIgAjACQAJQAmACcA
KAAlACQAIwAhACIAIgAhACAAHwAeABwAGwAZABcAFgAVABYAFQATABMAEQAOAAwACQAL
AAgACAAHAAcABQAEAAQABAACAAEAAAABAAEAAQABAP///v/8//v//f/9//3//P/8//v/
+//7//3//f/9//z//P/8//z//P/7//r/+v/5//j/+f/7//z/+//6//n/+P/5//n/+v/7
//v/+v/6//v/+f/4//j/+P/6//r/+//8//7//v/+//7//f/8//v/+v/7//z//f/+//7/
/f/8//z//v/9//3//f/9//3//v/+//z//P/8//z//f/+////AAD///7/+//6//z//f/+
/////f/9//3//f/9//3//f/9//7//v8AAP7//P/8//z//P/8//z//f/9//3//P/8//z/
+v/6//v/+//8//z//f/+//z//P/7//v/+//8//z//P/9//3//f/9//v/+//8//z//v/+
//3//f/7//r/+v/6//3//f/9//3//f/+//z//P/8//z//P/8//z//f/9//3//f/9//z/
/f/9//3///8AAAIAAwADAAUABgAHAAcABwAHAAoACgAMAAwADQAPAA4ADgAMAA0ADAAL
AAsACQAIAAgACAAJAAoACwAMAAoACgAJAAgABQADAP///v/+//3//P/8//r/+f/5//j/
+P/3//f/9//3//f/9//3//f/9//2//b/+f/5//n/+f/4//f/9v/1//f/9v/2//b/+P/2
//j/9f/y//L/9P/0//b//P8GABEAFgAYAB4AJgAzAD0ARgBLAE4ATgBMAD8AKQAVAAAA
7f/a/8//yf/G/8b/yP/I/8f/xf/H/8T/wv/A/8H/v/+8/7z/u/+6/7v/vP+7/7r/uP+0
/7D/sf+w/67/sv+1/7r/v//C/8b/yf/N/9L/2f/e/+b/6P/r/+//8f/w//D/9P/4//r/
+//8//3//f/8//z//P/7//z//f///wAA/v//////////////AAAAAAIAAgACAAMAAQAB
AAEAAQABAAEAAgADAAMAAwAEAAQABAAFAAUABQAHAAgACAAIAAYABgAHAAcACAAIAAkA
CQAKAAwADAAMAA0ADQANAA4AEQASABMAFAAVABUAFAAUABgAGQAaABoAGgAcAB0AHwAf
ACAAIAAhACMAJQAmACYAJAAlACYAJgAoACgAKQAqACgAKAAoACgAJAAkACQAIwAjACQA
JAAkACEAIAAeAB0AHAAbABsAGwAZABcAFAATABIAEAAPAA0ADgAMAA0ADQAMAAkABwAG
AAgABgAFAAQAAQABAAEAAQAAAAAA/////wAAAQACAAIAAQD///7//f/////////+//7/
/v/+//7//f/8//z/+//6//v//f/+//3//P/7//r/+v/7//3////9//z//P/9/////v/+
//7//v/+////AAAAAAAAAAAAAAAAAAAAAAAAAAAAAAAAAAAAAP///v/+/wEAAQACAAMA
AgABAAEAAAACAAIAAgACAAQABAAEAAQAAwACAP///v8AAAEAAgADAAEAAQABAAEAAwAD
AAMAAwAEAAQABgAEAAMAAgABAAAAAQACAAQABQAEAAIAAQAAAAIAAgADAAMAAwACAAIA
AgAAAAAA/////wEAAgACAAIAAAD///7//f//////AAAAAAIAAgABAAEA///+//7//v//
//////////////////7/AAAAAAAAAAD///7//f/9////////////AgADAAMAAwADAAIA
AgABAAUABwAIAAkACQAJAAkADAAMAA4ADgAPAA8ADgAOAAwACQAIAAcABwAHAAgACgAM
AAwADAAMAAwACQAIAAYABAAGAAUAAgACAP///f/7//r/+v/5//n/+P/4//f/9//3//f/
9//3//f/+P/5//n/+v/4//f/9v/1//f/9//3//f/+f/4//j/+P/0//T/+P/5//j/+P/4
//j/+P/8/wYAEQAaACAAKAAyAD0ARQBMAFEAVABUAE4APwAvAB0ABADr/9b/yf+//8D/
xv/K/8r/x//D/8H/vv+6/7j/t/+7/77/uv+5/7j/t/+y/63/rv+s/6z/rv+v/67/rP+u
/7P/tv+7/8D/wv/H/8//1v/d/+D/5P/q/+//7//v//L/9v/6//r/+P/3//j/+f/5//v/
/P/9//3//f/9//7//v/8//3//f/9//7///8BAAIAAQAAAP////8BAAEAAQABAAEAAQAC
AAMAAQABAAIAAgAEAAUABQAFAAMABAAEAAQABgAGAAcABwAIAAgACQAJAAgACgAKAAoA
DAANAA4AEAAQABAAEAAQABMAFQAWABgAGgAbABwAHAAaABwAHQAfACEAIgAiACMAIgAj
ACMAIgAjACUAJwAoACYAJgAnACgAJgAmACYAJgAmACYAJgAlACMAIgAgAB4AHgAeAB0A
HQAaABcAFQATABQAEwARABEAEgAQAA8ADQALAAgACAAHAAkABwAGAAYABgAEAAMAAgD/
/////////wAAAAD//////f/9//3//P/+//3//f/9//v/+//7//r/+v/6//r/+v/8//z/
/f/9//n/+f/6//r/+//8//3//v/8//v/+//7//n/+P/4//n//P/8//3//v/7//r/+v/6
//v//P/9//7//P/8//z//P/8//z//P/8/////////wAA///9//z/+//8//3///8AAP7/
/v/+//7//v/+//7//v///wAA//8AAAAA///+//3////////////9//3//f/9//z//P/+
//z//v/+//7//v/9//z//P/7//v/+v/6//r/+P/4//n/+f/6//r/+//8//z//P/7//v/
+f/6//r/+v/7//v/+//7//v/+//8//z/+v/6//n/+f/6//r/+//8//z/+//6//n/+//7
//v/+//9//v/9//4//r/+v/6//r//P/8//z//f/8//v/+v/5//v//f/+////AAAAAAEA
AQABAAMABAAFAAYABwAIAAwADQAOAA0ADQAPAA4ADgAMAAkACAAHAAcABgAGAAcACAAK
AAoACgAKAAYABgAFAAQABAADAAAAAAABAP///f/8//n/9//2//T/9f/1//b/9//2//X/
9P/z//X/9f/0//T/9f/1//X/9f/1//X/9f/1//f/9v/2//b/8v/y//L/7//u//D/8v/0
//j/+P/+/wkAEgAaACIALAA3AEcAUABVAFYAWABYAE8APQAnAA4A9f/g/83/wf+4/7r/
vv/A/8H/vf+5/7j/uP+y/7H/sf+w/67/r/+w/7H/rv+p/6j/pP+i/6T/pf+k/6b/qv+r
/6z/sf+2/7r/wf/J/9L/2f/g/+T/5v/r/+3/7//w//L/9v/6//r/+P/4//j/9//5//r/
+//7//v/+//8//z/+v/7//v/+//8//3///8AAP///v/9//3//f/9//3//f/+////AQAD
AAIAAQABAAAAAAABAAEAAQADAAQABAAEAAQABAAFAAUABgAGAAcABwAGAAgACAAIAAsA
CwALAAwADQAOAA8AEAAQABEAEQASABUAFwAZABoAGQAaABoAGwAdAB4AHgAfAB8AIQAi
ACIAIAAhACIAIgAlACYAKAAqACcAJgAlACQAIwAkACUAJQAiACIAIQAgACEAIAAeAB0A
GwAZABgAFwAUABMAEQARABAADgANAAsACwAIAAgABwAFAAMAAgACAAQAAgABAAAA/v/9
//z/+//8//z/+//7//3//f/9//z/+v/5//n/+f/6//v//P/8//v/+v/5//j/+f/6//z/
/f/5//n/+v/6//j/+P/4//j/+P/5//v//f/8//r/+f/5//r/+v/7//z//P/8//3//v/9
//z/+//6//z//P/8//z/+v/6//r/+v/9//3//f/+//7//f/9//3/+//7//z//P/+//7/
/v/+//z//P/8//z//v/+//z//P/7//v/+//7//3//f/9//3////////////9//z//f/6
//v//P/9//7//f/8//z/+//9//z//P/8//z//P/9//3/+//6//r/+v/7//z//P/9//v/
/P/8//z/+//7//v/+//9//3//v/+//7//v/9//3//f/8//z//P/7//v/+//7//v/+//7
//v//f/9//7//f/8//v/+v/8//z//P/9//3//f/9//3//P/9//3//f///wAAAgADAAQA
BQAFAAUABgAHAAgADAANAA4ADQANAA0ADAAMAAoACwAKAAkACQAGAAYABwAIAAoACgAK
AAoACgAKAAkACAAHAAUAAQAAAAEA///9//z//P/7//v/+v/4//f/9//3//f/9//3//f/
9f/1//T/9P/3//f/9//3//X/9f/1//X/9f/0//T/9P/2//b/9v/z//D/7v/w//L/9v/8
/wQACwAUABwAIAAmADMAQQBOAFUAWABYAFYASwA3ACEABgDv/97/0f/H/8D/wv/G/8b/
xf/F/8H/vv/A/77/uf+5/7j/tv+1/7b/tf+0/7X/tP+u/6z/rP+r/6r/qP+q/6//tv+7
/77/wP/F/8v/0P/X/97/5P/o/+3/8f/x//L/8v/0//b/+P/5//r/+//7//n/+v/7//v/
/f/9//7//v8AAAEAAQABAAAA//////7///8AAAEAAwACAAEAAAD//wEAAQACAAMAAwAD
AAQABAACAAMAAwADAAUABgAGAAYABAAEAAUABQAIAAgACQAJAAoADAAMAAwADAALAAoA
CgAMAA4AEAASABIAEwATABQAFgAXABgAGAAaABwAHQAfAB4AHgAdAB0AHgAhACMAJAAk
ACUAJgAmACUAJAAkACQAJgAmACYAJgAkACQAJAAjACQAJAAjACIAHwAeABwAGwAZABcA
GAAZAA==
         </WaveFormData>
      </LeadData>
      <LeadData>
         <LeadByteCountTotal>10000</LeadByteCountTotal>
         <LeadTimeOffset>0</LeadTimeOffset>
         <LeadSampleCountTotal>5000</LeadSampleCountTotal>
         <LeadAmplitudeUnitsPerBit>4.88</LeadAmplitudeUnitsPerBit>
         <LeadAmplitudeUnits>��V</LeadAmplitudeUnits>
         <LeadHighLimit>2147483647</LeadHighLimit>
         <LeadLowLimit>268435456</LeadLowLimit>
         <LeadID>II</LeadID>
         <LeadOffsetFirstSample>0</LeadOffsetFirstSample>
         <FirstSampleBaseline>0</FirstSampleBaseline>
         <LeadSampleSize>2</LeadSampleSize>
         <LeadOff>FALSE</LeadOff>
         <BaselineSway>FALSE</BaselineSway>
         <ExcessiveACNoise>FALSE</ExcessiveACNoise>
         <MuscleNoise>FALSE</MuscleNoise>
         <LeadDataCRC32>3163402680</LeadDataCRC32>
         <WaveFormData>
BAAEAAQABAAGAAYABgAGAAYABgAGAAYACAAIAAgACAAIAAgACAAIAAYABgAGAAYABwAI
AAkACgAIAAgACAAIAAgACAAIAAgACQAKAAsADAAKAAoACgAKAAsADAANAA4ADgAOAA4A
DgAMAAwADAAMAAwADAAMAAwADAAMAAwADAAMAAwADAAMAAsACgAJAAgACAAIAAgACAAK
AAoACgAKAAkACAAHAAYACAAIAAgACAAGAAYABgAGAAgACAAIAAgACAAIAAgACAAHAAYA
BQAEAAYABgAGAAYABAAEAAQABAAEAAQABAAEAAQABAAEAAQAAgACAAIAAgAEAAQABAAE
AAIAAgACAAIABAAEAAQABAACAAIAAgACAAIAAgACAAIABAAEAAQABgAGAAcACAAIAAoA
CwAMAA0ADgAPABAAEgARABEADwAPABAAEAAQABAAEwAUABUAFgAXABkAGQAVABQAEwAR
ABEAEQAQAA4ACgAKAAkACQAIAAkACAAIAAkABwAGAAYABgAIAAcABwAFAAIAAAD///7/
AAAAAAAA//////////////3//f/9//7/AAAAAAAAAAD9//3//v/+//7//v/+//3//f/+
////AgAGAAkADAAVACAAIwAhACEAIAAjACwAOgBJAFoAZwBvAHEAaQBfAE8AMgAXAAoA
BwAMABIAFQAXABMAEAAPAAoAAgD8//n/+P/4//b/9P/y//T/8v/y//L/9v/3//j/+f/6
//r/9v/2//j//P8BAAYADgATAA8ADAANAAsABgACAAEA/v/+//7//////wAAAAAEAAQA
BQAFAAUAAwADAAMAAwADAAMABAAEAAQABAAEAAQAAgACAAIAAgAFAAUABQAFAAQAAwAC
AAEAAwADAAQABAACAAMAAwADAAMABAAEAAQABQAHAAgACQAIAAgABwAGAAcABwAHAAcA
BQAFAAYABgAGAAYABgAGAAgACAAIAAgABgAHAAcABwAHAAcABwAGAAYABgAGAAYABgAG
AAYABgAGAAYABgAGAAQABAAFAAUABwAHAAcACAAJAAoACgAKAAgACAAIAAgACgALAAsA
CgAKAAoACwALAAwADAANAA8ADwAOAA0ADAAJAAkACQAJAAgACAAIAAcABwAGAAUABQAF
AAQABAAEAAIAAQABAAEAAQAAAAAA///////////+//7//f/9//3//f/9//3//P/+//7/
/v/+//7//v/9//3/+//8//z//P/8//z//f/9/////////////f/+//7////9//3//v/+
//////8AAAEAAQABAAEAAgACAAEAAQADAAMAAwADAAIAAgACAAIAAgAFAAUABQAFAAQA
AwABAAAAAgADAAMAAgAEAAQABAAEAAMAAgAAAP//AQABAAEAAQD///////8AAAAAAAD9
//3//v/////////9//3//f/9/////v/+//7//f/9//3//P/+//7//v/9//3//f/9//3/
/////////v/+//7//v/+//z//P/8//z//v/+//7//v8AAAAAAAABAP///f/9//3/////
///////+//3//P/7//z//f/+//7/AAABAP///v/8//z//P/8//z//P/8//z//v8AAAEA
AgACAAIAAwAEAAcACAAJAAoACwALAAoABwAJAAgACAAIAAgACwAMAA0ADgAPABEAEQAL
AAgABwAFAAUABgAGAAUABAACAAEAAQD+//3//P/8///////+//7//P/8//v/+//3//X/
9P/0//b/9v/2//b/8//z//P/8//1//X/9f/1//b/9v/2//b/9v/1//X/9v/4//j/+P/4
//X/9f/2//f//P8CAAUACAATABwAGwAZABsAHAAdACgANgBFAFQAYQBnAGcAYQBZAEcA
KgAPAP7/9//+/wQACQAPAA0ACgAJAAQA/P/2//P/8P/u/+z/6v/q/+z/7v/s/+z/7v/t
//D/8//y/+7/6v/q/+7/8v/5//7/AgAHAAcABAADAP//+v/2//X/9P/y//T/9f/3//r/
/P/8//r/+//7//v/+f/5//n/+f/7//v//P/8//z//P/8//z//P/8//z//P/7//v/+//7
//3//f/9//3//f/9//7//v/9//3//P/7//z//v///wAAAAABAAEAAQD//wAAAAAAAAEA
AQABAAEA/////wAAAAACAAIAAgACAAIAAgACAAIAAAABAAEAAQADAAMAAwACAAAAAAAA
AAAAAQACAAMABAACAAIAAgACAAIAAgADAAMABQAFAAUABgAHAAgACAAIAAgACAAIAAgA
CAAJAAkACAAGAAYABwAHAAcABgAGAAcABgAGAAYABgAFAAUABQAFAAIAAgACAAEAAQAA
AP////8BAAAAAAAAAP7//f/9//3//f/8//z/+//5//n/+f/4//b/9f/1//X/9v/3//j/
+P/3//b/9f/0//f/+P/4//n/+P/4//f/9v/0//T/9f/1//b/9//4//n/9//4//j/+f/7
//v//P/8//3//f/+/////f/9//3//v/+//3//f////////////7/AAAAAAAAAAABAAEA
AQABAP/////+//7//v///////v/9//z/+//6//v//P/8//3/+//7//v/+//5//n/+f/6
//z//P/5//n/+P/5//n/+f/5//n/+f/5//n/+P/4//j/+//7//v/+v/4//j/+P/3//f/
9//3//f/+f/5//n/+P/2//b/9v/2//j/+P/4//j/9v/2//b/9v/2//b/9v/3//j/9//4
//n/9//3//f/9//1//X/9f/1//f/9//3//b/+P/1//X/9//2//j/+P/4//j/9v/2//b/
9v/6//z//f/+//7//v///wAA//8AAAEAAgAGAAcABwAFAAQAAgABAAAAAgAFAAYABwAK
AAsADQANAAcABAADAAEAAwAEAAQAAwD+//z/+//7//r/+f/4//j/+f/5//j/+P/4//j/
9//3//f/9f/0//T/8v/y//L/8v/x//H/8f/x//H/8f/x//H/8P/w//D/8P/y//H/8f/y
//D/8P/w//D/8f/z//T/8//2//r//f8AAAcADgATABUAFQAWABkAHAAkAC8APABLAFcA
XwBhAF0AUQA8AB8ABADz//D/9v/9/wMACQAIAAMAAAD6//L/6//m/+j/6v/q/+r/6v/o
/+b/4v/k/+f/6P/r/+7/8P/w/+r/6P/q/+//+P8AAAMABQAIAAcAAQD6//T/8f/w//L/
8v/z//n//P/6//b/9v/3//f/9//5//n/+f/5//n/+f/6//r/+P/4//j/+P/4//j/+P/4
//n/+f/5//n/+f/5//n/+f/5//n/+v/6//z//f/9//3/+//8//z//P/6//v/+//7//3/
/v/+//7/////////////////AAAAAAAAAAAAAAAAAAAAAAAAAAAAAAEAAQABAAEAAQAB
AAAAAAAAAAAAAAACAAIAAgACAAAAAAAAAAAAAgACAAMAAwADAAMAAwAEAAUABgAGAAYA
BgAGAAYABgAEAAUABQAEAAUABgAIAAkABQAEAAQABQAGAAYABgAGAAMAAwADAAMAAgAC
AAIAAQABAAAA/////////v/+//7//v/9//3//f/9//z//P/7//n/+f/5//j/+v/5//n/
+f/4//f/9v/0//b/9v/2//b/9v/2//X/9f/1//b/9v/2//j/+P/5//n/9//3//f/9//3
//j/+P/5//v/+//8//z/+f/5//r/+//9//3//f/+//z/+//7//3//////////v/9//z/
+//6//v/+//7//v//f/9//z//P/8//3//f/8//z//P/8//z//P/8//v/+//5//n/+f/5
//n/+f/5//r/+v/6//f/9//6//v/+//7//n/+f/5//n/+f/4//j/+P/5//n/+f/4//b/
9v/2//X/9//3//f/9//3//f/9//2//T/9P/0//T/9v/2//b/9v/2//b/9v/2//j/+P/4
//n/9//1//X/9f/z//P/8//z//T/9f/2//f/9//1//X/9P/0//b/9v/2//b/9v/2//b/
9v/4//r/+//8//r/+v/7//z/+//8//3//v8CAAMAAwABAAMAAgACAAIAAgAFAAYABwAI
AAkACwALAAUAAgABAP//AQACAAIAAQD+//z/+//7//r/+f/4//j/+f/5//j/+P/3//b/
9P/z//L/8f/x//L/8v/y//L/8v/w/+//7v/t//D/8f/y//P/8//y//H/8P/y//H/8f/y
//L/8v/y//L/8//x/+7/8//2//j/9f/6/wEADAANAA0ADQAQABMAGgAmADUARgBRAFkA
XQBbAFUASQAyABUAAAD3//j//v8FAAsADQAKAAUA/v/2/+7/6f/o/+r/7P/s/+r/7P/q
/+j/5v/o/+n/6P/p/+z/7P/q/+j/6P/q//H/+P/8/wMABQAEAAMABQAAAPr/9f/w/+7/
8P/z//X/9v/2//T/9v/3//f/9//3//f/9//3//X/9f/2//b/9P/0//T/9P/2//b/9v/2
//f/9//3//f/+f/5//n/+f/3//f/+P/4//j/+f/5//n/+//8//z//P/7//v/+v/5//v/
/P/8//z/+//7//v/+//9//3//v/+//7//v/+//7//P/8//z//P/+//////////3//f/9
//z//P/8//z//P/+//7//v/+//7//v/+//7//v/+//////////////8AAAEAAgACAAIA
BAAEAAQABAACAAMAAwACAAMABAAGAAcAAwACAAIAAwACAAIAAgACAAEAAQABAAEAAAAA
AAAA//8BAAAA/////////v/+//7//v/9//3//f/7//r/+v/5//f/9//3//b/9//3//j/
+f/5//n/+f/4//b/9v/2//b/9//4//j/+f/3//j/+P/4//r/+v/7//v//f/9//3//f/7
//z//P/9//3//f/+//7/+//7//z//f////////8AAAAA/////wEA/////////v///wAA
AQACAAIAAQAAAP//AQABAAAAAAAAAAEAAQAAAAAAAAAAAAAAAAAAAP/////+//3//P/7
//3//f/9//7//v/+//v/+//6//v/+//7//v/+//7//v/+//6//r/+v/7//v/+//6//z/
/P/8//v/+v/5//j/9//5//n/+f/4//b/9v/2//b/9//4//n/+v/4//j/+P/4//b/9v/2
//f/+P/3//j/+f/4//f/9v/1//X/9//3//f/+P/3//b/9f/0//b/9v/2//b/+P/6//v/
/P/7//r/+v/6//z//v8AAAIABAAFAAUAAwADAAIAAgACAAIABQAGAAcABgAHAAkACQAG
AAQABAADAAEAAgACAAEA/v/8//v/+//8//v/+v/6//r/+f/3//b/+P/4//f/9//1//P/
8v/y//L/8v/y//L/8//z//P/8//x//H/8f/x//L/8v/y//L/8P/v/+//8P/w//D/8P/w
//H/7//y//H/8v/2//n//v8LABYAFQAPAA8AEAATABwAKgA5AEoAVwBfAGEAWwBRAEEA
JAALAPz/9//+/wQACwAPAAsABAABAPz/9P/w/+3/7v/u/+7/6v/o/+j/6P/m/+b/6v/v
//D/7f/s/+r/6P/o/+z/8P/1//z/BAAHAAcABAADAAEA/v/6//X/9P/4//j/9//5//j/
+v/8//z//f/9//3//P/7//r/+f/6//v//f/+//z//P/8//z/+v/6//r/+v/9//3//f/9
//3//f/9//3//f/9//7//v/+//////////3//v/+//7/AAABAAEAAQD//wAAAAAAAAEA
AQABAAEAAwADAAQABAADAAIAAQAAAAIAAgACAAIAAAABAAEAAQADAAMAAwACAAIAAgAC
AAIAAAAAAAAAAAACAAIAAgACAAQABAAFAAUAAwADAAMABAAFAAYABgAGAAYABgAGAAYA
CAAJAAkACAAGAAYABwAHAAcABgAGAAcABwAGAAUABAADAAMAAwADAAIAAgACAAEAAQAA
AP////////7//v/+//7//f/9//3//f/8//z/+//7//v/+//6//r/+f/5//n/+f/5//n/
+P/4//j/+P/4//j/+P/3//f/+f/6//r/+v/4//j/+f/5//v/+//7//v/+//8//z//f/8
//v/+//6//r/+//9/////f/9//3//v/+//3//f////////////7/AAAAAAAAAAABAAEA
AQABAP/////+//7//v///////v/+//7//v/+//7//v/9//3////////////+//3//P/8
//7//v/7//v/+v/7//v/+//7//v/+//7//3//P/8//z/+//7//v/+v/6//r/+v/5//n/
+f/5//n/+f/5//n/+P/5//r/+//8//r/+v/6//r//P/8//z//P/7//r/+f/5//n/9//3
//f/+P/5//r/+//6//n/+P/3//n/+f/5//j/+P/4//b/9v/2//b/+P/4//j/+P/6//z/
/f/+//7//v///wAAAwAEAAUABgAHAAcABgADAAUABAAEAAQABAAHAAgACQAKAAsADQAN
AAcABAADAAEAAQACAAIAAQD+//z/+//7//j/9//2//b/9//3//b/9v/4//j/9//3//X/
8//y//L/8P/w//D/8P/x//H/8f/x/+//7//v/+//8v/y//L/8v/w/+//7//w//L/8v/y
//L/8//x//L/9f/2//r///8GABEAGAAXABkAGwAaAB0AKgA2AEUAVABfAGkAZwBdAFEA
OwAcAAUA+P/1//z/AgAHAAsACQAGAAEA/P/4//L/7//u/+7/7P/s/+z/6v/s/+z/6v/q
/+3/8P/v/+z/7P/s/+7/8P/0//v/AAAEAAcABQAGAAMA///6//j/+f/6//r//P////3/
/P/6//z//v////////////////////////8AAAAAAgACAAIAAgACAAIAAgACAAUABQAF
AAUABQAFAAUABQADAAMABAAEAAYABwAHAAcABQAGAAYABgAIAAkACQAJAAcACAAIAAgA
CQAJAAkACQAJAAkACgAKAAoACgAKAAoADAAMAAwADAAKAAsACwALAAsACwALAAoACgAK
AAoACgAKAAoACgAKAAwADAAMAAwACgAKAAsACwALAAsACwAMAA8AEAAQABAADwAOAA0A
DAAOAA8ADwAOAAwADAANAA0ACwAKAAoACwAMAAwADAAMAAkACQAJAAkACgAKAAoACQAH
AAYABQAFAAUABAAEAAQAAgABAAEAAQABAAAAAAD///////////7//v/9//3//f/9//3/
/f/8//z//P/8//z/+v/6//n/+f/6//z//f/+//z//P/9//3/+//7//v/+//9//7//v//
//3//f/+//7//////wAAAQD///////8AAAIAAQABAAMAAwADAAMAAgAAAAAAAAAAAAMA
AwADAAMAAwADAAIAAgACAAMAAwACAAAAAAAAAAAAAAAAAP////8BAAEAAQABAAAA///+
//7/AAAAAP3//f/8//3//f/9//3//f/9//3//f/8//z//P/8//v/+v/4//n/+v/7//v/
+//7//v/+//5//n/+f/4//n/+v/7//z/+//6//n/+P/6//r/+v/6//j/+P/4//n/+f/3
//f/9//4//n/+v/7//n/+f/5//n/+//7//v/+v/8//n/9//3//r/+v/6//r/+v/8//z/
/P/8//3//v/+//7///8AAAIABAADAAQABQAGAAoACwALAAkACQAIAAgACAAHAAkACQAJ
AAsADQAQABEACwAIAAcABQADAAQABAADAAEAAAAAAAEAAAD///7//v///////v/+//z/
/P/7//v/+v/5//n/+v/6//r/+v/6//j/9//2//X/9v/3//j/+f/4//j/+P/4//j/9//3
//j/+v/6//r/+v/3//X/9v/3//z/AgAJAAwAEwAaAB0AGwAdAB4AIQAsADoARwBWAGMA
ZwBnAGMAXwBNADAAFwAGAP//AgAIAAsAEQARAA4ACwAGAAAA+v/z//D/8v/y//D/8v/y
//D/7v/u//D/7//w//H/9P/4//j/9v/2//r///8CAAYACwANABAADwAJAAQAAAD7//j/
+P/8///////+/wAABAADAAMAAgABAAEAAQABAAEAAQABAAIAAgAAAAAAAAAAAAEAAgAD
AAQAAwADAAMAAwADAAMAAwADAAQABQAHAAgABgAHAAcABwAHAAgACAAIAAoACwALAAsA
CwAMAAwADAAPAA8ADwAPAA0ADQAOAA4ADgAOAA4ADgAOAA4ADgAOABAAEQARABEADwAP
AA8ADgAMAAwADAAMAA0ADgAPABAAEAAQABAAEAAOAA4ADwAPABEAEQARABIAEQASABIA
EgAUABQAFAAUABIAEwATABIAEgASABMAEwATABIAEgATABMAEgARABAAEQARABEAEQAQ
ABAAEAAPAA8ADgANAA0ADQAMAAwADAAIAAcABwAHAAkACAAIAAcACQAJAAkACAAGAAUA
BQAFAAUABQAFAAQAAgACAAIAAgAEAAQAAwADAAMABAAEAAQAAgACAAMAAwAFAAUABQAF
AAMABAAEAAUABQAFAAYABgAFAAUABgAHAAkACQAJAAoACgAJAAkACwAJAAkACQAIAAoA
CgAKAAoACwALAAsACwALAAsACgAKAAoACwALAAoACgAKAAoACgAMAAwACwALAAkACQAJ
AAkABwAHAAcACAAKAAoABwAHAAcABwAGAAUABgAHAAgACQAGAAQAAwACAAMAAwADAAIA
AwAEAAUABQAEAAMAAgABAAMAAwADAAIAAAAAAAAAAAABAAIAAwAEAAQABAAEAAQAAwAC
AAEAAQACAAEAAgADAAEAAQABAAEAAQACAAIAAgACAAIAAAAAAAAAAAAEAAYABwAIAAgA
CAAJAAoACwAMAA0ADgAQABEAEQAPAA0ADAAMAAwADAAPABAAEQATABUAGAAZABMAEAAP
AA0ADwAQABAADwAKAAgABwAHAAgABwAGAAYABQAFAAQABAADAAIAAAD///7//f/9//7/
/P/8//z//P/7//v/+//7//3//f/9//3//P/8//z//P/+//3//f/+//3//P/7//r/+f/5
//r//f/+/wAAAwAGAA8AFgAZABkAHQAeACEAKgA2AEUAVABhAGkAaQBlAF0ASQAuABcA
CAAFAAoAEgAXABsAGQAQAAcAAgD8//b/8//0//b/9v/y//D/8v/w/+z/6v/u//P/9P/z
//b/+P/2//L/8v/2//3/BAAMAA8AEQAQABEACwACAPz/+f/4//j/+P/7//3/AAACAAAA
//////7//f////////////////8AAAAAAAAAAAAAAAAAAAAAAAAAAP//////////AQAB
AAEAAQD/////AAAAAAAAAQABAAEAAgAEAAUABgAEAAUABQAFAAYACAAJAAoACQAJAAkA
CQAJAAkACgAKAAoACgAKAAoACQAIAAcABgAIAAkACQAJAAcABwAHAAYABgAGAAYABgAI
AAgACAAIAAgACAAIAAgACAAIAAkACQAHAAcABwAIAAsADAAMAAwADgAOAA4ADgAOAA8A
DwAOABAAEAARABEADwAOAA4ADwAPAA4ADQAMAAwADQAOAA8ADAAMAAwACwANAAwACwAL
AAkACAAIAAgACAAHAAcABwAHAAYABgAFAAMAAwADAAIABAADAAMAAwADAAMAAwACAAIA
AgACAAIAAgACAAEAAQABAAIAAgACAAIAAgADAAMAAwADAAMAAwADAAQABAAFAAUABQAG
AAYAAwADAAQABQAGAAcACAAKAAgABwAHAAkACQAJAAkACAAIAAgACAAIAAkACQAJAAkA
CQAJAAgACAAIAAkACQAIAAgACAAIAAgACAAIAAcABwAHAAcABwAHAAkACQAJAAoACAAI
AAUABQAIAAkACQAJAAUABQAFAAUABQAEAAQABAAHAAcABwAGAAQABAAEAAMAAwADAAMA
AwADAAMAAwACAAIAAgACAAIAAgACAAIAAgACAAIAAgACAAAAAAAAAAEAAwABAAEAAQD/
/////////wEAAQABAAAAAAAAAAAAAAAAAAAAAAAAAAQABgAHAAgABwAGAAYABgAJAAoA
CwAMAA4ADwAPAA0ADwAOAA4ADgAOABEAEgATABMAEwAUABMAEQAOAA0ACwALAAwADAAL
AAYABAADAAMABAADAAIAAgABAAEAAAAAAAAAAAD/////+//5//j/+P/4//j/+P/4//n/
+f/5//n/9//3//f/9//6//r/+v/6//j/9//3//j/+v/6//r/+v/5//n/+v/7//7/AAAF
AAwAFwAeACEAJQAjACAAJwAwADgASQBcAGkAcQBtAGMAVwBDACQACQD+/wEACgASABcA
GQAVABAADQAEAPz/+P/3//j/+v/2//T/9P/w//D/8v/0//b/+f/6//n/+v/4//b/9P/2
//z/BQAOABIAEwARABAADwAJAAQAAgABAAIABAAEAAMABQAIAAYABgAGAAcABwAHAAcA
BwAHAAcABwAHAAgACAAKAAoACgAKAAgACAAIAAgACwALAAsACwAJAAkACQAJAAkACQAK
AAoACgALAAsACwALAAwADAAMAAwADQANAA0ADQAOAA4ADgAPAA8ADwAPAA8ADwAQABAA
EgASABIAEgAUABQAFAAUABMAEwASABEAEQARABEAEAASABIAEgASABAAEAAQABAAEgAS
ABIAEgASABIAEwATABMAEwATABQAEwAUABQAFAASABIAEgASABIAEwATABIAEgASABMA
EwAQAA4ADQANAA4ADgAOAA4ADQANAA0ADQAOAA4ADgANAAsACgAJAAkACQAIAAgACAAI
AAcABwAHAAUABAAEAAMABQAFAAUABAADAAEAAAD//wEAAQABAAAAAAAAAAAAAAD+//7/
/f/9////AAAAAAAA/v/+/////////////////wEAAgACAAMAAQABAAIAAgADAAMABAAF
AAMAAwADAAQAAgABAAEAAwAFAAUABQAEAAIAAgACAAIABQAFAAUABQADAAMAAgACAAIA
AwADAAIAAgACAAIAAgACAAIAAQABAAMAAwADAAMAAgABAAAAAAAAAAAA/f/9/wAAAQAB
AAEA/f/9//3//f/+//7///8AAAAA///+//z//P/8//z/+//8//3//v////7//f/8//r/
/P/8//z//P/6//r/+v/6//z//P/8//z//P/8//z//f/7//n/+f/5//v/+//7//v/+f/5
//n/+f/5//v/+f/6//v//P/9//7/+//6//n/+P/7//7/AAACAAIAAgADAAQABwAIAAkA
CgAKAAsACwAJAAcABgAGAAYACAALAAwADQAOAA8AEQARAA0ACgAJAAcABQAGAAYABQAA
AP7//f/9//7//f/8//z//f/9//z//P/+//7//f/9//3/+//6//r/+v/6//r/+v/5//n/
+f/5//n/+f/5//n/+v/6//r/+v/6//n/+f/6//r/+v/6//r/+f/9//7//f8AAAYACQAO
ABcAIAAjACMAIwAiACcALgA4AEUAVABhAGsAbQBnAF8ASwAuABEA/v/7/wAABgALAA8A
EQAQAAsABAD6//j/9//2//L/8P/u/+7/7v/u//D/8v/2//X/8v/z//b/9v/y//D/8v/2
//v/BAAKAA0ADwASAA0ABQAAAP7//f/+/wIAAgADAAMABAAEAAQABAAFAAUABQAHAAcA
BwAHAAYABQAFAAQABQAGAAcACAAGAAYABgAGAAcABwAHAAcABwAHAAcABwAHAAcACAAI
AAgACQAJAAkACQAKAAoACgAKAAsACwALAAsADAAMAAwADAALAAoACQAMAA0ADwAQAA8A
DgANAAwADQAOAA8AEAAQABEAEQARAA8ADwAPAA4AEAAQABAAEAAOAA4ADgAOAA4ADgAO
AA4ADgAOAA8ADwAPAA8ADwAQABEAEgASABIAEAAQABAAEAAQABEAEQAQABAAEAARABEA
DQAMAAwADQAMAAwADAAMAAkACQAJAAkACAAIAAgABwAJAAgABwAHAAUABAAEAAQABAAD
AAMAAwABAAAAAAD//wEAAQABAAAAAAD////////+//3//P/6//z//P/8//z/+v/6//n/
+f/7//z//P/8//z//P/9//3/+//7//v/+//9//7//v///wEAAQACAAIA/////wAAAQD/
//////8AAAIAAQABAAMABQAFAAUABAACAAIAAgACAAMAAwADAAMABQAFAAQABAAEAAUA
BQAEAAYABgAGAAYABQAEAAIAAQABAAEAAQABAAMAAwADAAQABAAEAAEAAQACAAMAAwAD
AAEAAQABAAEAAQAAAAAAAAADAAMAAwACAAAAAAAAAP/////////////////////+/wAA
AAAAAAAAAAAAAAAAAAD+//7//v/+////AAABAAMAAgD///7//f/9//3//f/9//7///8A
AAEA/////wIAAAAAAAAAAAAAAAAAAAAAAAIABAAFAAYACAAIAAkACgAJAAoACwAMAA8A
EQASABEAEAAOAA0ADAAOABEAEgATABQAFQAXABcAEwAQAA8ADQAPABAAEAAPAAwACgAJ
AAkABgAFAAQABAAHAAcABgAGAAgACAAHAAcABQADAAIAAgAAAAAAAAAAAAEAAQABAAEA
AwADAAMAAwAEAAQABAAEAAYABQAFAAYABgAGAAYABgAHAAcACAAJAAoAEAAVABwAJQAs
AC0AKwArACwAMQA6AEYAVQBkAHEAeQB7AHUAbQBbAEAAJQAUAA8AFAAaAB8AJwAnACIA
HQAaABIACAAFAAQABAAEAAQABgAEAAIAAAACAAQABQAEAAUACgAOAAoABgAEAAoAEQAW
ABwAIQAjACQAJQAfABoAFgARAA4AEAASABMAEwAWABgAGAAXABcAFgAVABcAFwAXABcA
FwAXABgAGAAYABgAGAAYABoAGgAaABoAGQAZABkAGQAZABkAGQAZABsAGwAcABwAHAAd
AB0AHQAfACAAIAAgAB8AHwAeAB0AHgAgACEAIgAjACMAIwAjACMAIwAkACQAJAAkACQA
JAAkACQAJAAkACQAJQAlACUAJwAnACcAJgAkACQAJAAkACYAJgAmACYAJAAkACQAJAAl
ACYAKAApACgAJwAmACYAJwAoACgAKAAoACgAKAAoACgAKQApACgAKAAoACkAKQApACgA
JgAlAA==
         </WaveFormData>
      </LeadData>
      <LeadData>
         <LeadByteCountTotal>10000</LeadByteCountTotal>
         <LeadTimeOffset>0</LeadTimeOffset>
         <LeadSampleCountTotal>5000</LeadSampleCountTotal>
         <LeadAmplitudeUnitsPerBit>4.88</LeadAmplitudeUnitsPerBit>
         <LeadAmplitudeUnits>��V</LeadAmplitudeUnits>
         <LeadHighLimit>2147483647</LeadHighLimit>
         <LeadLowLimit>268435456</LeadLowLimit>
         <LeadID>V1</LeadID>
         <LeadOffsetFirstSample>0</LeadOffsetFirstSample>
         <FirstSampleBaseline>0</FirstSampleBaseline>
         <LeadSampleSize>2</LeadSampleSize>
         <LeadOff>FALSE</LeadOff>
         <BaselineSway>FALSE</BaselineSway>
         <ExcessiveACNoise>FALSE</ExcessiveACNoise>
         <MuscleNoise>FALSE</MuscleNoise>
         <LeadDataCRC32>1417130378</LeadDataCRC32>
         <WaveFormData>
+v/6//r/+v/6//r/+v/6//r/+v/6//r/+v/6//r/+v/6//r/+v/6//z//P/8//z/+v/6
//r/+v/4//j/+P/4//r/+v/6//r/+f/4//f/9v/4//j/+P/4//b/9v/2//b/9v/2//b/
9v/2//b/9v/2//b/9v/2//b/9v/2//b/9v/2//b/9v/2//j/+P/4//j/9v/2//b/9v/2
//b/9v/2//j/+P/4//j/+P/4//j/+P/4//j/+P/4//j/+P/4//j/9v/2//b/9v/4//j/
+P/4//j/+P/4//j/+P/4//j/+P/4//j/+P/4//j/+P/4//j/+v/6//r/+v/4//j/+P/4
//r/+v/6//r/+P/4//j/+P/6//r/+v/6//r/+v/6//v/+f/5//n/+f/6//r/+f/5//n/
+f/6//z//P/8//z/+v/6//j/9v/0//L/8P/t/+n/5P/h/+H/4f/i/+X/6P/q/+z/7P/s
/+z/7f/t/+3/7v/u/+7/8P/w//D/8P/x//P/9P/0//T/9v/3//j/+f/6//r/+v/5//n/
9//4//j/+P/5//n/+f/5//v/+//7//r/+v/7//v/+//7//v/+//7//v/+//7//z//f/+
/wEAAwAHAAwAEQAPAAwADgAPAA8ADwANAAUA+//x/+n/5f/h/93/3f/l//H/AAAQAB8A
JwAsAC4ANQA5ADwAQQBJAE8AUwBVAFsAYQBrAHMAeQB9AIUAjgCYAKEArQC4AMEAyADO
ANQA3ADaANAAwwCwAKAAlQCJAHwAagBUAD4ALgAjAB4AGQAWABIADgALAAkABQADAAAA
AAD+//7//v/9//z/+//6//n/+f/4//j/+P/3//f/9//3//b/9v/0//T/8//z//X/9P/0
//T/8v/y//L/8v/y//L/8f/w//D/8P/w/+7/7v/u/+3/7f/t/+3/6//q/+r/6f/p/+j/
6f/p/+f/5//m/+X/5P/j/+D/4P/e/9z/3f/c/9v/2v/X/9b/1f/U/9T/0//T/9H/zv/N
/8z/yv/L/8v/yv/J/8n/yP/I/8j/yP/I/8j/yP/I/8j/yP/J/8n/yv/M/8z/zf/O/9H/
0f/T/9T/1v/X/9j/2f/b/93/3//g/+H/5P/o/+n/6//t/+z/7v/v//L/8//0//T/9f/3
//j/+f/5//j/+f/6//r/+//7//v/+//8//z//P/9/////v/+/////f/9//3//f/+//7/
/v/+//7//v/+//7/AAAAAAAAAAAAAAAAAAAAAP///////////////////////////v/+
//7///////7//v/9//z//P/8//z//f/9//3//f/9//z//P/8//z//P/8//z//P/8//r/
+v/6//r/+v/6//v/+//7//v/+//6//z//P/7//v//P/8//3//f/9//3//f/9//v/+//7
//v/+//7//v/+//8//z//P/8//3//f/9//3//f/9//3//f/9//z//P/9//3//f/9//3/
/f/9//3//f/9//3//f/+//7//f/9//3//f/9//3//f/9//3//f/9//3//P/8//3//P/8
//z/+//9//3//f/9//3//f/9//3//f/9//3//v/+//7//v/+//////////////8AAAAA
//////////8AAAIAAgACAAIA/v/+//z/+v/4//b/9P/x/+3/6v/n/+f/5//o/+v/7v/w
//D/8P/w//L/8//z//P/8v/y//L/9P/0//T/9P/1//f/+P/4//j/+v/7//z//f8AAAAA
AAD///3//f/+//7//v////////////////////7//v//////AQABAAEAAQD/////////
/wAAAQAEAAUACQANABIAFQAVABQAFAAXABcAFQARAAkA///3/+3/5//l/9//3//p//f/
CAAaACkAMwA4ADwAQQBHAE4AUwBXAFsAXwBjAGkAcQB7AIMAiQCLAJEAmgCmALEAvQDI
ANMA2gDeAOIA6ADqAN4AzwC8AKwAoQCTAIQAbgBWAEAAMgApACIAHQAaABYAEgAPAAsA
CQAHAAYABgAEAAQAAgABAAAA///+//3//f/8//z//P/7//v/+//7//r/+v/6//r/+f/5
//n/+P/4//j/9v/2//b/9v/2//b/9f/0//T/9P/0//L/9P/0//P/8//x//H/7//u/+7/
7f/t/+z/7f/t/+v/6//o/+f/5v/l/+T/5P/i/+D/3//e/93/3P/Z/9j/1//W/9T/0//T
/9H/0P/P/87/zP/L/8v/yv/J/8n/yP/I/8j/xv/G/8b/xv/G/8b/xv/H/8f/yP/K/8r/
y//M/8//z//T/9T/1v/X/9j/2f/b/93/3//g/+H/5P/o/+n/6//t/+7/8P/x//T/9f/2
//b/9//5//r/+//7//z//f/+//7///////////8AAAAAAAABAAEAAAAAAAEA////////
//8AAAAAAAAAAAAAAAAAAAAAAgACAAIAAgACAAIAAgACAAMAAwADAAMAAwADAAMAAwAD
AAMAAgACAAIAAwADAAIABAADAAIAAgAAAAAAAQABAAEAAQABAAAAAAAAAAAAAAAAAAAA
AAAAAAAAAAAAAAAAAAAAAAEAAQABAAEAAQAAAP7//v/9//3/AAAAAAEAAQD/////////
///////////////////////+//7//v/+/wEAAQABAAEAAQABAAEAAQD///7//v//////
//////////////////8BAAEAAQACAAAA/////////////////////////////wEAAAAA
AAEAAAAAAAAA//8BAAEAAQABAP//////////AQABAAEAAQAAAAAAAAAAAAAAAQABAAEA
AQABAAIAAgABAAEAAQABAAIABAAEAAQABAACAAIAAAD+//7//P/6//f/8//w/+3/7f/r
/+z/7//y//T/9P/0//T/9P/1//X/9f/2//b/9v/4//j/+P/4//n/+//8//z//P/8//3/
/v///wIAAgACAAEAAQABAAIAAgACAAMAAwADAAMAAwADAAMAAgACAAMAAwADAAMAAwAD
AAMAAwADAAMABAADAAQABQAJAAsAEAAXABkAGAAWABcAGQAZABUADwAJAP//9//t/+n/
5f/j/+P/6//8/w4AIQAxADoAPABBAEcASgBPAFUAXQBjAGcAawBxAHkAgQCJAI0AkwCa
AKIArQC5AMQAzwDYAN4A4gDoAO4A7ADjANIAvgCtAKEAkgCEAG4AWABEADcALgApACIA
HAAYABMADwANAAsACgAKAAgACAAEAAMAAgABAAAA//////7//v/+//3//f/9//3//P/8
//7//v/9//3/+//6//r/+v/6//r/+v/6//r/+v/5//j/+P/4//j/9v/2//b/9f/1//X/
9f/z//L/8v/x//H/8P/v/+//7f/t/+z/6//q/+n/6P/o/+b/5P/j/+L/4f/g/9//3v/d
/9z/2P/X/9f/1f/U/9P/0v/Q/9H/0f/Q/8//zv/M/8v/yv/K/8r/yv/K/8j/yP/I/8n/
yf/K/8z/zP/N/87/0f/R/9P/1P/W/9f/2v/b/93/3//h/+L/4//m/+j/6f/r/+3/8P/y
//P/9v/3//j/+P/5//v//P/9//3//v///wAAAAABAAEAAQABAAIAAgACAAMAAwACAAIA
AwADAAMAAwADAAQABAAEAAQABAAEAAQABAAEAAQABAAEAAYABgAGAAYABQAFAAUABQAH
AAcABwAHAAUABQAEAAQABAAFAAUABAAGAAUABAAEAAIAAgADAAMAAwADAAMAAgAEAAQA
BAAEAAQABAAEAAQAAgACAAIAAgACAAIAAwADAAEAAQABAAAAAgACAAEAAQACAAIAAwAD
AAMAAwADAAMAAwADAAMAAwADAAMAAwADAAIAAgACAAIAAwADAAMAAwABAAEAAQABAAMA
AgACAAMAAwADAAMAAwADAAMAAwADAAMAAwADAAQABAADAAMAAwADAAMAAwADAAEAAQAB
AAEAAQAAAAAAAQACAAIAAgABAAEAAQABAAEAAQADAAMAAwACAAIAAgACAAIAAwADAAMA
AwABAAIAAgABAAEAAQABAAIABgAGAAYABgAEAAQAAgAAAP7//P/6//f/8//w/+3/7f/r
/+z/7//y//b/9v/2//b/9P/1//X/9f/2//b/9v/4//r/+v/6//v/+//8//z//P8AAAEA
AgADAAIAAgACAAEAAQABAAIAAgAEAAUABQAFAAMAAwADAAMAAgACAAMAAwADAAMAAwAD
AAMAAwADAAMABgAHAAYABQAJAA0AEgAXABkAFgAWABkAGQAXABUAEQAHAP3/9f/v/+n/
5//l/+n/9f8EABQAIQAtADIANgA5AD0APgBBAEkAUQBXAF0AXwBlAG0AdwB7AH8AgwCM
AJYAowCtALgAwwDKANAA2ADeAOIA3gDVAMQAsACjAJkAjAB+AGwAVABCADMALAAlAB4A
GgAWABMADwANAAsACAAIAAYABgAEAAMAAgABAAAA//////7//v/+//3//f/9//3//P/8
//z//P/7//v/+//6//r/+v/4//j/+P/4//j/+P/3//b/9v/2//b/9P/0//T/8//z//P/
8//x//D/8P/v/+//7v/t/+3/6//r/+r/6f/o/+f/5v/m/+T/4v/h/+D/3//e/93/3P/b
/9r/2P/X/9f/1f/U/9P/0v/Q/9H/0f/Q/8//zv/M/8v/yv/K/8r/yv/K/8r/yv/K/8v/
yf/K/8z/zP/N/87/0f/R/9P/1P/W/9f/2v/b/93/3//h/+L/4//m/+b/5//p/+v/7v/w
//H/9P/z//T/9P/1//f/+P/5//n//P/9//7//v///////////wAAAAAAAAEA///+//7/
//8BAAEAAQABAAAAAAAAAAAAAAAAAAAAAAAAAAAAAAAAAP7//v/+//7////////////9
//3//f/9//3//f/8//z//P/9//3//P/8//v/+v/6//r/+v/7//v/+f/5//n/+P/4//j/
+P/4//r/+v/6//r/+P/4//j/+P/4//j/+f/5//n/+f/5//j/+v/6//n/+f/6//r/+//7
//n/+f/5//n/+//7//v/+//5//n/+f/5//r/+v/6//r/+f/5//n/+f/5//n/+f/5//v/
+v/6//v/+f/5//n/+f/7//v/+//7//n/+f/5//r/+v/5//n/+f/5//n/+f/5//v/+//7
//v/+f/4//j/+f/6//r/+v/5//n/+f/5//v/+v/6//r/+v/6//n/+f/5//n/+//8//z/
+//5//n/+f/6//z//P/8//z/+v/6//j/9v/0//L/8P/t/+v/6P/l/+X/4//k/+f/6v/s
/+z/7P/s/+z/7f/t/+3/7v/u/+7/8P/y//L/8v/z//P/9P/0//T/9v/3//j/+f/8//z/
/P/7//v/+//8//z/+v/7//v/+//9//3//f/9//z//P/9//3//f/9//3//f/9//3//f/9
//7//f8AAAEABQAJAA4AEQARABAAEAARABEAEQANAAcA/f/z/+v/5f/h/9//3//n//X/
AgASAB8AJwAsADAAMwA3ADoAQQBJAE8AUwBXAFsAYwBrAHUAeQB9AIUAjgCWAKEArQC4
AMEAygDQANQA2gDcANQAxwC0AKIAlwCLAIAAbgBYAEIAMAAlAB4AGQAUABAADgALAAcA
BQADAAAAAAD+//7//v/9//z/+//6//n/+f/4//j/+P/3//f/9//3//b/9v/0//T/8//z
//X/9P/0//T/8v/y//L/8v/y//L/8f/w//D/8P/w/+7/7v/u/+3/7f/t/+3/6//q/+r/
6f/p/+j/5//n/+X/5f/k/+P/4v/h/+D/4P/e/9z/2//a/9n/2P/X/9b/1f/U/9L/0f/R
/8//zv/N/8z/yv/J/8n/yP/H/8n/yP/I/8j/xv/G/8b/xv/E/8T/xP/F/8f/yP/K/8r/
yf/K/83/zf/R/9L/1P/V/9b/1//Z/9v/3f/e/9//4v/k/+X/5//p/+r/7P/t//D/8f/y
//L/8//1//b/9//3//j/+f/6//r/+//7//v/+//+//7//v////3//P/8//3//f/9//3/
/f/+//7//v/+/wAAAAAAAAAAAAAAAAAAAAAAAAAAAAAAAP////////////////////8B
AAEAAAAAAP7///////7/AAD///7//v/8//z//f/9//3//f/9//z//P/8//z//P/8//z/
/P/8//z//P/8//z//P/8//3//f/9//3//f/8//7//v/9//3//P/8//3//f/9//3//f/9
//3//f/9//3//f/9//3//f/+//7//v/+//////////////////////////7//v//////
//////////////////////////8AAAAA/////////////////////////////////v/+
/////v/+//7//f////////////////////////8AAP7//v/+//7//////////////wAA
AAD//////////wAAAgACAAIAAgAAAAAA/v/8//j/9v/0//H/7//s/+n/6f/r/+z/7//y
//L/8v/y//L/8v/z//P/8//0//T/9P/2//b/9v/2//f/+f/6//r/+v/8//3//v///wIA
AgACAAEA/////wAAAAAAAAEAAQABAAEAAQABAAEAAAAAAAEAAQABAAEAAQABAAEAAQAB
AAEAAgADAAQABwALAA8AFAAXABUAFAAUABUAFQATAA8ABwD9//P/7f/n/+P/4f/j/+3/
//8QACAALQA1ADgAPgBDAEcASgBTAFkAWwBfAGMAaQBxAHsAgwCHAIsAlQCcAKYAswC/
AMoA0wDYAN4A5ADoAOYA2gDJALYAqACfAJEAgABsAFQAQAAyACkAIgAbABgAFAASAA0A
CQAHAAUAAgACAAAAAAAAAP///v/9//z/+//7//r/+v/6//n/+f/5//n/+P/4//b/9v/1
//X/9//2//b/9v/0//T/9P/0//T/9P/z//L/8v/y//L/8P/w//D/7//v/+//7//t/+z/
7P/r/+v/6v/p/+n/5//n/+b/5f/k/+P/4P/g/97/3P/d/9z/2//a/9f/1v/V/9T/1P/T
/9P/0f/O/83/zP/K/8n/yf/I/8f/yf/I/8j/yP/E/8T/xP/E/8T/xP/E/8X/xf/G/8j/
yP/L/8z/z//P/9H/0v/U/9X/1v/X/9n/2//f/+D/4f/k/+b/5//p/+v/7P/u/+//8v/1
//b/9v/3//f/+P/5//n/+v/7//z//P/9//3//f/9//7//v/+///////+//7/////////
/////wAAAAAAAAAAAAAAAAAAAAACAAIAAgACAAIAAgACAAIAAQABAAEAAQABAAEAAQAB
AAEAAQAAAAAAAAABAAEAAAAAAP///v/+/wAAAAABAAEA/////////v8AAAAAAAAAAAAA
AAAAAAAAAAAAAAAAAAD+//7///////////////7/AAAAAP/////+//7/////////////
//////////////////////////7//v/+//7//////////////////////////v/+////
//////////////////////3//f/9//7/AAD/////////////////////////////AQAA
AAAAAQAAAAAAAAD/////////////AQABAAEAAQABAAEAAQADAAAAAAAAAAAAAAABAAEA
AQABAAEAAgACAAEAAQABAAEAAgACAAIAAgACAAIAAgAAAP7//P/6//j/9f/z//D/7f/t
/+v/7P/v//L/9P/0//T/9P/0//X/9f/1//b/9v/2//j/9v/2//b/9//5//r/+v/6//z/
/f/+////AAAAAAAA////////AAAAAAIAAwADAAMAAQABAAEAAQACAAIAAwADAAEAAQAB
AAEAAQABAAEAAQACAAUABgAHAAsADQASABUAFQAUABQAFwAXABUAEwALAAEA9//v/+n/
5f/h/+H/5//1/wYAFgAlADEANgA6AEEARQBGAEsAUQBZAF0AYQBlAGsAdQB/AIUAiQCP
AJYAogCtALkAxADNANQA2gDgAOYA6ADgANUAxACyAKMAmQCKAHgAYABKADoALwAoACMA
HgAYABIADwANAAkABwAGAAYABAAEAAIAAQAAAP///v/9//3//P/8//z/+//7//n/+f/4
//j/+P/4//f/9//3//b/9v/2//T/9P/0//T/9v/2//X/9P/y//L/8v/w//L/8v/x//H/
8f/x/+//7v/s/+v/6//q/+n/6f/n/+f/5v/l/+T/4//i/+L/4P/e/93/3P/b/9r/2f/Y
/9f/1v/U/9P/0//R/9D/z//O/8z/y//L/8r/yf/J/8j/yP/I/8T/xP/E/8T/xv/G/8b/
x//F/8b/yP/I/8n/yv/N/83/z//Q/9L/0//W/9f/2f/b/93/3v/f/+L/4v/j/+X/5//o
/+r/6//u//H/8v/y//P/8//0//X/9f/4//n/+v/6//n/+f/5//n/+v/6//r/+//9//z/
/P/9//3//f/9//3//v/+//7//v/+//7//v/+//7//v/+//7//v/+//7//v/9//3//f/9
//3//f/9//3//f/9//z//P/8//3//f/8//z/+//6//r/+v/6//v/+//7//v/+//6//r/
+v/6//r/+P/4//j/+P/6//r/+v/6//j/+P/5//n/+//7//v/+v/6//r/+f/5//r/+v/7
//v/+//7//v/+//7//v/+//7//v/+//7//v/+v/6//r/+v/9//3//f/9//3//f/9//3/
/f/8//z//f/9//3//f/9//v/+//7//v//f/9//3//v/8//v/+//7//3//f/9//3//f/9
//3//f/9//z//P/9//7//v/+//3//f/+//z//P/8//z//f/9//3//f/9//7//v/9//3/
/f/9//7/AAAAAAAAAAD+//7//P/6//b/9P/y/+//7f/q/+f/5//l/+b/6f/s//D/8P/w
//D/8P/x//H/8f/y//L/8v/0//T/9P/0//X/9//4//j/+P/6//v//P/9//z//P/8//v/
/f/9//7//v/+//////////3//f/9//3//v/+///////9//3//f/9//3//f/9//3/AAAB
AAIABQAHAAsAEAATABMAEAAQABEAEQARAA0ABwD7//P/6//l/+H/3f/f/+f/8/8AABIA
HwAnACwAMAAzADUANgA9AEUATQBRAFUAWQBfAGkAcQB1AHkAfwCKAJQAnwCrALYAvwDE
AMoA0gDYANoA1ADFALQAoACVAIkAfABsAFgAQgAyACcAIAAdABgAFAAOAAsACQAFAAMA
AgACAAAAAAD+//3//P/7//r/+f/5//j/+v/6//n/+f/3//f/9v/2//b/9v/1//X/9f/0
//T/9P/0//T/9P/0//L/8v/x//D/8P/w//D/7v/u/+7/7f/t/+3/7f/r/+r/7P/r/+v/
6v/n/+f/5f/l/+T/4//i/+H/4v/i/+D/3v/b/9r/2f/Y/9f/1v/V/9T/1P/T/9P/0f/Q
/8//zv/M/8v/y//K/8n/x//G/8b/xv/F/8b/x//I/8b/xv/G/8f/yf/K/8z/zP/N/87/
0f/R/9H/0v/U/9X/2P/Z/9v/3f/d/97/3//i/+T/5f/n/+n/6v/s/+3/8P/x//L/8v/z
//X/9v/3//f/+P/5//r/+v/9//3//f/9//7//v/+/////f/8//z//f///////////wAA
AAAAAAAAAAAAAAAAAAD+//7//v/+/wAAAAAAAAAAAQABAAEAAQD////////////////+
//7//v///////v/+//3//P/8//7//v///////f/9//3//P/8//z//P/8//z//P/8//z/
/P/8//z//P/+//7///////3//f/9//z//v/+//3//f/+//7/////////////////////
/////////////////wAAAAAAAAAAAQABAAEAAQABAAEAAQABAAEAAAAAAAEAAQABAAEA
AQABAAEAAQABAAEAAQABAAIAAAD///////8BAAEAAQABAAEAAQABAAEA///+//7///8A
AAAAAAD///////8BAAAAAAAAAAAAAAD/////////////AAAAAP//AQABAAEAAgACAAIA
AgACAAAAAAD+//z/+v/4//b/8//v/+z/6f/p/+v/7P/v//L/9P/0//T/9P/0//X/9f/1
//b/9v/2//j/+P/4//j/+f/7//z//P/8//7///8AAAEAAgACAAIAAQABAAEAAgACAAAA
AQABAAEAAwADAAMAAwACAAIAAwADAAMAAwADAAMAAQABAAEAAQACAAUACAALAA0AEQAW
ABkAFQAUABQAFwAXABcAEwAJAP//9f/t/+n/5f/h/+X/7////w4AHgArADEANgA6AD0A
QQBGAE0AUwBZAF0AXwBlAG8AdwB9AIMAiQCRAJoApACvALsAxgDPANQA2gDgAOYA4gDW
AMUAsACiAJcAiQB4AGQATgA6ACwAIwAcABcAFAAQAAwACQAHAAUABQADAAIA///+//7/
/f/8//v/+v/5//n/+P/4//j/9//3//n/+f/4//j/9v/2//X/9f/1//T/9P/0//T/9P/0
//T/8v/y//H/8P/y//L/8v/w//D/8P/v/+//7//v/+3/7P/q/+n/6f/o/+f/5//l/+X/
5v/l/+T/4//g/+D/3v/c/93/3P/b/9r/1//W/9X/1P/S/9H/0f/P/87/zf/M/8r/yf/J
/8j/x//H/8b/xv/G/8T/xP/E/8T/xP/E/8T/xf/H/8j/yv/K/8v/zP/P/8//0f/S/9T/
1f/Y/9n/2//d/+H/4v/j/+b/6v/r/+3/7//v//D/8P/y//X/9v/2//f/+f/6//v/+//8
//3//v/+////////////AAAAAAAAAQABAAAAAAABAAEAAQABAAEAAAAAAAAAAAD+//7/
/v/+//z//P/8//z//v/+//7//v/9//3//f/9//3//f/9//3//f/9//z//P/8//3//f/8
//7//f/8//z//P/8//3//f/7//v/+//6//z//P/8//z/+v/6//r/+v/8//z//P/8//z/
/P/9//3//f/9//3//P/8//z/+//7//z//P/9//3//f/9//3//f/9//3//f/9//3//f/9
//3//v/+//7//v/9//3//f/9///////////////+//7////9//3//f/9////////////
////////AAAAAP////////////////////////////8BAAAAAAABAAAAAAAAAP//AQAB
AAEAAQABAP//AQAAAAAAAAAAAAAAAwADAAMAAwADAAQABAADAAEAAQABAAIABAAEAAQA
BAACAAIAAAD+//7//P/6//f/8f/u/+v/6//s/+7/8v/2//b/9v/2//b/9v/3//f/9//4
//j/+P/6//r/+v/6//v/+//8//z//P/+////AAABAAAAAAAAAP//AQABAAIAAgACAAMA
AwADAAMAAwADAAMAAgACAAMAAwADAAMAAwADAAMAAwADAAMABAAFAAYACQANABEAFgAZ
ABkAGAAYABkAFwAXABUADwAFAPv/8f/r/+f/4//j/+v/+/8QACIALwA5AEAARABJAE8A
VABZAGEAZwBrAG0AcQB5AIUAjQCRAJUAnwCmALAAvQDLANgA3wDmAOoA8AD4APYA7ADb
AMgAtgCnAJsAigB0AFoARgA4AC8AKAAjAB4AGAAUABMAEQAPAA0ACgAKAAgACAAGAAUA
BAADAAIAAQABAAAA/v/+//3//f///////v/+//z//P/7//v//f/8//z//P/8//z//P/8
//r/+v/5//j/+v/6//r/+P/4//j/9//3//f/9//1//T/9P/z//P/8v/v/+//7f/t/+7/
7f/s/+v/6v/q/+j/5v/l/+T/4//i/+H/4P/f/97/2v/Z/9n/1//W/9X/1P/S/9P/0//S
/9H/0f/Q/9D/0P/O/87/zv/O/8z/zP/M/83/z//Q/9L/0v/T/9T/1//X/9n/2v/c/93/
4P/h/+P/5f/n/+j/6f/s//D/8f/z//X/9v/4//n//P/9//7//v///wMABAAFAAUABgAH
AAgACAAJAAkACQAJAAwADAAMAA0ACwAKAAoACwALAAsACwALAAwADAAMAAwADgAOAA4A
DgAMAAwADAAMAA4ADgAOAA4ADwAPAA8ADwANAA0ADQANAA8ADwAOAA4ADgAPAA8ADgAQ
AA8ADgAOAAwADAANAA0ADQANAA0ADAAOAA4ADgAOAA4ADgAOAA4ADgAOAA4ADgAMAAwA
DQANAA0ADQANAAwADgAOAA0ADQAMAAwADQANAA0ADQANAA0ADQANAA0ADQANAA0ADQAN
AA4ADgAOAA4ADQANAA0ADQANAA0ADQANAA8ADgAOAA8ADQANAA0ADQANAA0ADQANAA8A
DwAPABAAEAAPAA8ADwAPAA8ADwAPAA8ADwAPAA8ADwAOAA4ADwAQABAAEAAPAA8ADwAP
AA8AEQARABAADgAOAA4ADgAPAA8ADwAPAA8AEAAQAA8ADwAPAA8AEAASABIAEgASABAA
EAAOAAwADAAKAAgABQADAAAA/f/9//3//v8BAAQABAAEAAQABAAEAAUABQAFAAYABgAG
AAgACAAIAAgACQAJAAoACgAKAAwADQAOAA8AEAAQABAADwARABEAEgASABIAEwATABMA
EQARABEAEQASABIAEwATABMAEwATABMAEQARABEAEQASABMAFgAZABkAHQAiACUAJQAm
ACYAJwAlACUAIwAbABEABwD///f/8//x//H/+f8JABgAKAA3AEEARgBKAE8AUwBUAFkA
YQBpAG8AcwB3AH8AhwCPAJUAmQChAKgAtADBAM0A2ADhAOoA7gDyAPgA+gDyAOcA1ADC
ALcAqQCaAIgAcABYAEgAPQA4ADMALgAoACQAHwAdABsAGQAWABYAFAAUABIAEQAQAA8A
EAAPAA8ADgAOAA4ADQANAA0ADQAMAAwADAAMAAsACwALAAoACgAKAAgACAAIAAgACAAI
AAcABgAGAAYABgAEAAQABAADAAMAAwADAAEAAAAAAP/////+//3//f/7//v/+v/5//j/
9//4//j/9v/0//H/8P/v/+7/7f/s/+v/6v/o/+f/5//l/+T/4//i/+D/4f/h/+D/3//f
/97/3v/e/9z/3P/c/9z/3P/c/9z/3f/d/97/4P/g/+P/5P/n/+f/6f/q/+z/7f/u//H/
8//z/w==
         </WaveFormData>
      </LeadData>
      <LeadData>
         <LeadByteCountTotal>10000</LeadByteCountTotal>
         <LeadTimeOffset>0</LeadTimeOffset>
         <LeadSampleCountTotal>5000</LeadSampleCountTotal>
         <LeadAmplitudeUnitsPerBit>4.88</LeadAmplitudeUnitsPerBit>
         <LeadAmplitudeUnits>��V</LeadAmplitudeUnits>
         <LeadHighLimit>2147483647</LeadHighLimit>
         <LeadLowLimit>268435456</LeadLowLimit>
         <LeadID>V2</LeadID>
         <LeadOffsetFirstSample>0</LeadOffsetFirstSample>
         <FirstSampleBaseline>0</FirstSampleBaseline>
         <LeadSampleSize>2</LeadSampleSize>
         <LeadOff>FALSE</LeadOff>
         <BaselineSway>FALSE</BaselineSway>
         <ExcessiveACNoise>FALSE</ExcessiveACNoise>
         <MuscleNoise>FALSE</MuscleNoise>
         <LeadDataCRC32>3310369155</LeadDataCRC32>
         <WaveFormData>
9P/0//T/9P/y//L/8v/y//L/8v/y//L/9P/0//T/9P/0//T/9P/0//T/9P/0//T/9P/0
//T/9P/0//T/9P/0//b/9v/2//b/9P/0//T/9P/2//b/9v/2//b/9v/2//b/9P/0//T/
9P/0//T/9P/0//T/9P/0//T/9P/0//T/9P/y//L/8v/y//L/8v/y//L/8v/y//L/8v/w
//D/8P/w//L/8v/y//L/8P/w//D/8P/w//D/8P/w/+7/7v/u/+7/7P/s/+z/7P/u/+7/
7v/u/+z/7P/s/+z/7P/s/+z/7P/s/+z/7P/s/+z/7P/s/+z/7P/s/+z/7P/q/+r/6v/q
/+z/7P/s/+z/7P/s/+z/7P/q/+r/6v/q/+z/7P/s/+z/6//r/+v/7P/s/+z/7P/s/+z/
7f/u/+//8P/w//D/8v/1//f/9//3//P/8v/x//H/8P/w//H/8f/y//P/8//y/+//7f/r
/+v/7f/t/+7/7//t/+z/6//q/+n/6P/o/+j/6v/q/+n/6f/p/+n/6f/p/+r/6f/o/+j/
5//m/+T/4//l/+X/5f/l/+X/5f/l/+X/5f/l/+b/5v/m/+b/5v/m/+b/5v/m/+f/6f/s
//L/+v8IABwALAAzAD0AUABmAHwAjACUAJQAkgCWAJUAkQCQAI4AiQB5AGoAXABFACsA
FwAEAP7/FAA3AFYAbgB9AHUAWwBIAD8AQgBRAFsAWgBUAFsAZQBrAGYAYgBeAFgAUgBI
AD0ANAApABUA/P/o/9v/1P/S/9b/1v/R/83/1P/c/+L/5//q/+7/8P/0//X/9v/2//T/
9P/1//X/9//3//j/+P/2//f/9//3//n/+f/5//n/+f/5//r/+v/4//j/+P/4//r/+v/6
//r/+v/6//r/+v/4//n/+f/4//j/+P/4//f/9//3//f/9//3//f/9//3//b/9v/2//b/
9//3//f/9v/2//T/9P/0//H/8f/w//D/8f/x//H/8f/w//D/8P/w//D/7//v/+//8v/y
//L/8v/y//P/9P/1//f/9//5//r/+//9//7///8AAAEAAwAFAAYABwAIAAoADAANABAA
EAASABQAFQAWABUAFwAYABkAGgAaABoAGgAaABoAGwAbABcAFgAVABQAEQAQAA4ADAAM
AAoACQAHAAMAAgAAAAAA///+//3//P/7//r/+f/5//r/+v/6//r/+P/3//f/9//5//n/
+f/4//j/+P/4//n/9//3//f/9//5//n/+f/6//j/+P/4//j/+v/6//r/+//5//n/+f/5
//n/+f/5//n/+//7//v/+//5//n/+f/5//n/+v/6//r/+v/6//n/+f/5//n/+f/5//n/
+f/5//j/+P/4//j/+P/4//j/9//3//j/+P/4//j/+P/4//j/+P/4//j/9//3//X/9f/1
//T/9P/0//P/8//z//P/8//z//P/8//z//L/9P/z//P/8//x//H/8f/x//H/8f/w//D/
8v/y//L/8v/w//D/8P/w//L/8f/x//L/8P/v/+//7//v/+//7v/u/+7/7v/u/+7/7v/u
/+7/7v/v/+//7//v/+3/7f/t/+7/7v/u/+7/7v/u/+7/7v/u/+7/7f/t/+3/7v/u/+7/
7v/w//D/8f/y//P/9P/0//T/9P/3//n/+f/5//f/9v/1//f/9v/2//f/9f/2//f/9//2
//P/8f/v/+//7//v//D/8f/x//D/7//u/+3/7P/s/+z/7P/s/+v/6//r/+v/6//r/+r/
6f/o/+b/5v/m/+X/5v/n/+j/6f/n/+f/5//n/+f/5//n/+j/6P/o/+j/6P/o/+j/6P/o
/+n/7f/u//T//v8MACAAMgA7AEUAWAByAIYAlgCeAJ4AngCiAKMAowCkAKIAmwCRAIQA
dgBfAEMALQAaABIAKABPAHQAigCPAH0AYwBQAEkATgBdAGMAXABWAFkAXQBfAFwAVABQ
AEoAQAA0ACkAIgAVAP//6P/W/9H/0P/S/9T/0v/N/8//2P/g/+T/6f/u//L/9v/4//f/
+P/6//j/+P/5//n/+//7//z//P/6//v/+//7//3//f/9//3/+//7//z//P/8//z//P/8
//7//v/+//7//v/+//7//v/+///////+//z//P/8//v//f/9//3//f/9//3//f/9//z/
/P/8//z//f/9//3//P/6//j/+P/4//n/+f/4//j/9f/1//X/9f/0//T/9P/0//T/8//z
//P/9P/0//T/9P/0//X/9v/3//f/9//5//r/+//9//7///8AAAEAAwAFAAYABwAIAAoA
DAANABAAEAASABQAFQAWABUAFwAYABkAHAAcABwAHAAcABwAHQAdABkAGAAXABYAFQAU
ABIAEAAMAAoACQAHAAcABgAEAAQAAQAAAP///v////7//f/9//r/+v/6//r/+v/5//n/
+f/5//n/+f/4//j/+P/4//n/+//7//v/+//7//v/+//8//z//P/8//z//P/8//z//f/9
//3//f/9//3//f/9//3////////////9//3//f/9////AAAAAAAA/v/+//3//f/9//3/
/f/9//////////7//P/8//z//P/8//z/+//7//j/+P/4//j/+v/6//r/+v/4//j/9//3
//f/9//3//b/9v/2//X/9f/1//X/9f/1//f/9//3//b/9v/1//X/9f/z//P/8//z//X/
9f/0//T/8v/y//L/8v/0//T/9P/0//T/8//z//T/8v/x//H/8f/x//H/8P/w//D/8P/w
//D/8P/w//D/8P/x//H/8f/x/+//7//v//D/8P/y//L/8P/w//D/8P/w//D/8P/v/+//
7//w//D/8P/w//D/8P/x//L/9f/2//b/9v/2//n/+//7//z/+//7//v/+f/4//j/+f/5
//r/+//7//r/9//1//P/8f/x//H/8v/1//X/9P/z//D/7//u/+7/7v/u/+7/7f/t/+3/
7f/t/+3/7P/r/+r/6v/q/+r/6f/p/+n/6f/p/+n/6f/p/+n/6f/p/+n/6v/q/+r/6v/q
/+r/6v/q/+r/6//r/+z/8v/4/wAAEgAoADcAPQBIAF4AdgCKAJYAnACcAJ4AowCjAKIA
pACjAJsAjgCCAHUAXQBHADIAIAAeADcAXgB+AJcAnwCPAHQAYQBcAGMAbQBuAGQAYQBl
AGsAaABiAF4AWABQAEQAOQAwACcAFwAEAOz/2//U/9T/1P/W/9P/z//S/9z/5P/p/+r/
7v/y//T/9//4//j/+P/4//n/+f/5//n/+v/6//r/+//7//v/+//7//v/+//7//v//P/8
//7//v/+//7//P/8//z//P/8//z//P/8//7///////7//v/+//7//f/9//3//f/9//3/
/f/9//3//P/8//z//P/7//v/+//6//r/+P/4//j/9//3//b/9v/1//X/9f/1//T/9P/0
//T/8v/x//H/8f/y//L/8v/y//D/8f/y//P/8//z//X/9v/1//f/+P/5//r/+//9////
AAABAAIABAAGAAcACgAKAAoADAANAA4AEAATABUAFwAaABoAGgAaABoAGgAbABsAGwAa
ABkAGAAXABYAFAASABAADgANAAsACQAIAAYABgAFAAQAAwACAAEAAAD//////P/8//z/
/P/8//v/+//7//v/+//7//r/+v/6//r/+//7//v/+//7//3//f/9//7//P/8//z//P/8
//z//P/9//3//f/9//3//f/9//3//f/9//3//f/9/////////////f/+//7//v/+//7/
/f/9/////////////f/9//3//P/8//z//P/8//z//P/7//v/+v/6//r/+v/6//r/+v/6
//r/+v/5//n/+f/5//n/+P/4//j/9//3//f/9//3//f/9f/1//X/9P/0//P/8//z//X/
9f/1//X/9f/1//T/9P/0//T/9P/0//L/8v/y//L/8v/x//H/8v/y//H/8f/x//H/8f/w
//D/8P/w//D/8P/y//L/8v/y/+//7//v/+//8f/x//H/8v/y//D/8P/w//D/8P/v/+//
7//w//D/8P/w//D/8P/x//L/8//0//T/9P/2//n/+//7//v/+f/4//f/9//2//b/9//5
//r/+//7//r/9//1//P/8f/x//H/8v/1//X/9P/z//D/7//u/+7/7v/u/+7/7f/v/+//
7//v/+//7v/t/+z/6v/q/+r/6f/p/+n/6f/p/+n/6f/p/+n/6f/p/+n/6v/q/+r/6v/q
/+r/6v/q/+r/6//t//D/8v/4/wQAGAAqADUAOwBKAGAAdgCGAJAAkgCQAJQAlwCVAJIA
kACNAIEAcgBkAFMAOwAnABYACgAUADMAVABuAIMAjwCFAG4AWQBWAGEAbwBuAGYAZQBt
AHcAfAB6AHYAdABqAGAAVwBMAEEALwAaAAAA7//k/97/3P/e/9v/1f/W/9z/5P/p/+z/
8P/y//T/9//4//r/+P/4//n/+f/5//n/+v/6//j/+f/5//n/+//7//v/+//7//v//P/8
//z//P/8//z//P/8//z//P/8//z//P/8//r/+//7//r/+v/6//r/+f/5//n/+f/5//n/
+f/5//n/9v/2//b/9v/3//f/9//2//b/9P/0//T/8//z//L/8v/v/+//7//v/+7/7v/u
/+7/7v/t/+3/7f/u/+7/7v/u//D/8f/y//P/8//z//X/9v/3//n/+v/7//z//f///wEA
AgADAAQABgAIAAkADAAMAA4AEAARABIAEwAVABYAFwAYABgAGAAYABgAGAAZABkAGQAY
ABcAFgATABIAEAAOAAwACgAJAAcABQAEAAIAAgABAAAA///+//3//P/7//v/+v/6//r/
+v/6//n/+f/5//n/+f/5//j/+P/4//j/+f/5//n/+f/5//n/+f/5//r/+v/6//r/+v/4
//j/+P/5//n/+f/5//n/+f/5//n/+f/5//n/+f/5//n/+f/5//n/+f/6//r/+v/4//j/
9//3//n/+f/5//n/+f/5//n/+P/4//j/+P/4//b/9v/1//X/9v/2//b/9v/2//b/9v/2
//b/9v/1//X/9f/1//X/9P/0//T/8//z//P/8//z//P/8//z//P/8v/w/+//7//v/+//
7//v/+//8f/x//D/8P/w//D/8P/w/+7/7v/u/+7/7v/t/+3/7v/w/+//7//v/+3/7f/s
/+z/7P/s/+z/7P/u/+7/7v/u/+3/7f/t/+3/7P/s/+z/7P/s/+z/6//r/+v/7v/u/+7/
7v/s/+z/7f/u/+//8P/w//D/8v/1//f/9//3//X/9P/z//P/8v/y//P/8//0//X/9f/0
//H/7//t/+3/7f/t/+7/7//v/+7/7f/s/+v/6v/q/+r/6v/q/+n/6f/p/+n/6f/p/+j/
5//m/+b/5v/m/+X/5//n/+f/5//n/+f/5//n/+X/5f/l/+b/6P/o/+j/6P/m/+b/5v/m
/+n/6f/s//L//P8KABwALgA1AD0AUABmAHwAjgCUAJQAlACYAJcAlQCUAJIAjQCBAHAA
YABJADEAHQAIAAIAFgA5AFoAcgCDAIEAbQBUAEcASgBZAGUAYABYAF0AZwBrAGoAZABg
AF4AVABKAD8ANgApABcA/P/m/9n/1P/S/9T/1P/P/83/0v/c/+L/5f/o/+z/8P/y//X/
9P/0//T/9P/1//X/9//3//j/+P/2//f/9//3//f/9//3//f/9//3//j/+P/2//b/9v/2
//j/+P/4//j/9v/2//b/9v/2//f/9//2//j/+P/4//f/9//3//f/9//3//f/9//3//T/
9P/0//T/9f/1//X/9P/0//L/8v/y//H/8f/w//D/7//v/+//7//s/+z/7P/s/+7/7f/t
/+3/7v/u/+7/7v/u/+//8P/x//P/8//1//b/9f/3//j/+f/8//3///8BAAIAAwAEAAYA
BgAHAAoACgAMAA4ADwAQABEAEwAUABUAFgAWABYAFgAWABYAFwAXABUAFAATABIAEQAQ
AA4ADAAIAAYABQADAAEAAAD+//7//f/8//v/+v/7//r/+f/5//b/9v/2//b/9v/1//X/
9f/1//X/9f/0//b/9v/2//f/9//3//f/9//3//f/9//4//b/9v/2//b/+P/4//j/+f/5
//n/+f/5//n/+f/5//n/+f/5//n/+f/5//n/+f/5//n/+v/6//r/+v/6//n/+f/5//n/
+f/5//n/+f/5//j/+P/4//j/+P/4//j/9//3//b/9v/2//b/9v/2//b/9v/2//b/9f/1
//X/9f/1//T/9P/0//P/8//z//P/8//z//P/8//z//L/8v/x//H/8f/x//H/8f/x//H/
8f/w//D/8P/w//D/8P/w//D/8P/w//D/7//v//D/8P/v/+//7//v/+//7v/u/+7/7v/u
/+7/7v/u/+7/7v/v/+//7//v/+3/7f/t/+7/7v/u/+7/7v/u/+7/7v/t/+3/7f/u/+7/
7v/u/+7/7v/v//D/8f/y//L/8v/0//f/+f/5//n/9//2//X/9//2//b/9//3//j/+f/5
//f/8//w/+3/7//v/+//8P/v/+//7v/t/+z/6//q/+r/6v/q/+r/6f/p/+n/6f/p/+v/
6v/p/+j/5v/m/+b/5f/l/+X/5f/l/+X/5f/l/+X/5f/l/+X/5v/m/+b/5v/m/+b/5v/m
/+b/5//r/+7/9P/+/xAAJAA0ADkARwBcAHAAhgCWAJoAmACaAKAAnwCfAKAAngCVAIkA
fABsAFMAPQAlABIAFgA0AFcAdgCOAJMAgQBlAFQATwBYAGUAZwBeAFwAXwBlAGUAXgBY
AFYATgBEADgALwAmABUA/f/o/9j/0f/Q/9L/1P/Q/83/z//W/97/5P/n/+z/8P/0//b/
9f/2//b/9v/2//f/9//3//f/+P/4//j/+f/5//n/+f/5//n/+f/5//n/+v/6//j/+P/4
//j/+v/6//r/+v/4//j/+P/4//r/+//7//r/+P/4//j/9//3//f/9//3//f/9//3//f/
9v/2//b/9v/1//X/9f/0//T/8v/y//L/7//v/+7/7v/v/+//7//v/+z/7P/s/+z/7v/t
/+3/7f/s/+z/7P/s/+z/7f/u/+//7//v//H/8v/x//P/9P/1//b/9//5//v//P/9//7/
AAACAAMABgAGAAgACgALAAwADQAPABAAEQAUABQAFAAUABQAFAAVABUAEwASABEAEAAP
AA4ADAAKAAgABgAFAAMAAQAAAP7//v/9//z/+//6//f/9v/1//X/9v/2//b/9v/0//P/
8//z//P/8//z//L/9P/0//T/9f/z//P/8//z//X/9f/1//b/9P/0//T/9P/2//b/9v/3
//f/9//3//f/9//3//f/9//3//f/9//3//f/9//3//f/9//4//j/+P/4//j/9//3//f/
9//3//f/9//3//f/9v/2//b/9v/2//b/9v/1//X/9P/0//T/9P/y//L/8v/y//T/9P/z
//P/8f/x//H/8P/y//L/8f/x/+//7//v/+//7//v/+//7v/w/+//7//v/+//7//v/+//
7//v/+7/7v/u/+7/7v/u/+z/7P/s/+z/7v/t/+3/7v/s/+v/6//r/+3/7f/s/+z/7P/s
/+z/7P/s/+z/7P/s/+3/7f/t/+3/6//r/+v/7P/s/+z/7P/s/+z/6v/q/+r/6v/s/+v/
6//r/+z/7P/s/+z/7P/s/+3/7v/v//D/8P/w//L/9f/3//f/9//1//T/8//1//T/9P/1
//X/9v/3//f/9v/z//H/7//t/+3/7f/u/+3/7f/s/+v/6v/p/+j/6P/o/+j/6P/n/+n/
6f/p/+n/6f/o/+f/5v/m/+b/5v/l/+P/4//j/+P/4//j/+P/4//l/+X/5f/m/+b/5v/m
/+b/5v/m/+b/5v/n/+n/7P/y//j/BgAaACwANwA/AFIAaAB8AIwAlACUAJIAlgCZAJkA
mgCYAJEAhQB6AG4AWQBBAC0AGgASACQASQBoAIIAkwCTAH0AZABXAFoAaQBxAGwAZABl
AG8AcwBwAGwAbABmAFwAUABDADoALQAbAAQA7v/h/9r/2v/c/9j/0f/N/9T/3P/k/+n/
7P/u//D/8v/z//T/9P/0//T/9f/1//X/9f/2//b/9v/3//f/9//3//f/9//3//X/9f/2
//b/9v/2//b/9v/4//j/+P/4//b/9v/2//b/9v/3//f/9v/2//b/9v/1//X/9f/1//X/
9f/1//X/9f/y//L/8v/y//H/8f/x//D/8P/u/+7/7v/t/+3/7P/s/+v/6//r/+v/6v/q
/+r/6v/q/+n/6f/p/+r/6v/q/+r/6P/p/+r/6//r/+v/7f/u/+//8f/y//P/9P/1//f/
+f/6//v//P/+/wAAAQAEAAQABgAIAAkACgALAA0ADgAPABIAEgASABIAEAAQABEAEQAR
ABAADwAOAA0ADAAKAAgACAAGAAUAAwABAAAA/v/+//v/+v/5//j/+f/4//f/9//2//b/
9v/2//b/9f/1//X/8//z//P/8v/y//L/8v/z//X/9f/1//X/9f/1//X/9v/0//T/9P/0
//b/9v/2//f/9f/1//X/9f/3//f/9//3//f/9//3//f/9//3//f/9//3//j/+P/4//j/
+P/3//f/9//3//f/9//3//f/9//2//T/9P/0//T/9v/2//X/9f/0//T/9P/0//T/9P/0
//T/8v/y//H/8f/z//P/8//y//L/8v/x//H/7//v/+//7//x//H/8f/w//D/7//v/+//
7f/t/+3/7f/t/+3/7P/s/+z/7P/s/+z/7v/u/+7/7v/s/+v/6//s/+z/6//r/+v/7f/t
/+z/7P/q/+r/6v/q/+z/7P/s/+z/7f/s/+r/6v/q/+r/7P/r/+v/6//s/+z/7P/s/+r/
6v/r/+z/7//w//D/8P/y//X/9//3//X/8//y//H/8f/w//D/8f/z//T/9f/1//T/8f/v
/+3/7f/t/+3/7v/v/+//7v/t/+r/6f/o/+j/6P/o/+j/5//o/+n/6v/r/+n/6P/n/+b/
5v/m/+b/5f/n/+f/5//n/+X/5f/l/+X/5f/l/+X/5v/m/+b/5v/m/+b/5v/m/+b/5//p
/+7/8v/6/woAHgAsADMAPQBOAGQAeACIAIwAigCMAJAAjwCLAIoAhgB/AG8AYABQADkA
IwATAAQAAAAWADcAUgBqAH0AfQBpAFIARwBMAFsAZQBgAFoAXwBrAHMAdABwAG4AbABg
AFQASwBEADcAJQAMAPb/6f/g/9z/2v/Y/9P/z//U/9z/4v/n/+r/7P/u//D/8f/y//T/
9P/0//X/9f/1//X/9v/2//T/9f/1//X/9f/1//X/9f/1//X/9v/2//b/9v/2//b/9v/2
//b/9v/2//b/9v/2//T/9f/1//T/9P/0//T/8//z//P/8//z//P/8//z//P/8v/y//L/
8v/x//H/8f/w//D/7v/u/+7/7//v/+7/7v/r/+v/6//r/+z/7P/s/+z/7P/r/+v/6//s
/+z/7P/s/+7/7//w//H/8f/x//P/9P/1//f/+P/5//r/+//9////AAABAAIABAAGAAcA
CgAKAAoADAANAA4AEQATABQAFQAWABYAFgAWABQAFAAVABUAFQAUABMAEgAQAA4ACwAI
AAgABgAFAAMAAQAAAP7//v/9//z/+//6//v/+v/5//n/9v/2//b/9v/2//X/9f/1//X/
9f/1//T/9P/0//T/9f/1//X/9f/1//X/9f/1//b/9v/2//b/9v/2//b/9v/3//X/9f/1
//X/9//3//f/9//1//X/9f/1//X/9f/1//X/9f/2//b/9v/2//b/9f/1//X/9f/1//X/
9f/1//X/9P/2//b/9v/2//b/9v/1//X/9v/2//b/9v/0//T/9P/0//b/9v/1//X/9f/1
//X/9P/0//T/8//z//P/8//z//P/8//z//P/8v/y//H/8f/x//H/8f/x//H/7//v/+7/
7v/w//D/8P/w/+7/7v/u/+7/8P/v/+//8P/w/+//7//v/+3/7f/s/+z/7P/s/+z/7P/s
/+z/7P/s/+3/7f/t/+7/7P/s/+z/7P/s/+v/6//r/+z/7P/s/+z/7v/u/+//8P/v//D/
8P/w//T/9//5//n/9//1//T/8//z//L/8v/z//P/9P/1//X/9P/x/+//7f/v/+//7//w
/+//7//u/+3/7P/r/+r/6v/q/+r/6v/p/+v/6//r/+v/6//q/+n/6P/o/+j/6P/n/+f/
5//n/+f/5//n/+f/5//n/+f/5//o/+j/6P/o/+j/5v/m/+b/5v/p/+3/8v/4/wIAFAAo
ADYAOwBHAF4AdACIAJYAmgCaAJwAngCdAJsAmgCYAI8AgQB0AGIASQAvABkACAAMACoA
TwBuAIIAhQBzAFkASABFAFAAXQBfAFgAWABfAGkAaQBiAFwAWgBSAEgAPgA1ACwAGwAD
AOr/2v/T/9D/0v/S/87/y//P/9j/3v/k/+f/7P/u//D/8v/1//b/9v/0//T/9f/1//X/
9f/2//b/9v/3//f/9//3//f/9//3//f/9//4//j/+P/4//j/+P/4//j/+P/4//j/+P/4
//j/+P/5//n/+P/4//j/+P/3//f/9//3//f/9//3//f/9//2//b/9v/2//X/9f/1//T/
9v/0//T/9P/z//P/8v/y//P/8//z//P/8P/w//D/8P/w/+//7//v//L/8v/y//L/8v/z
//T/9f/1//X/9//4//f/+f/6//v//v///wEAAwAGAAcACAAKAAoACwAOAA4AEgAUABUA
FgAXABkAGgAbABwAHAAcABwAHAAcAB0AHQAZABgAFwAWABMAEgAQAA4ADgAMAAsACQAH
AAYABAAEAAMAAgABAAAA///+//3//f/8//z//P/8//z/+//7//v/+//7//v/+v/6//r/
+v/7//n/+f/5//n/+//7//v//P/8//z//P/8//z//P/8//3//f/9//3//f/9//3//f/9
///////////////////////9//7//v/+//7//v/9//3//f/9//3//f/////////+//7/
/v/+//7//v/+//3//f/+//7//v/+//z//P/8//z//P/8//v/+//7//v/+//6//r/+v/5
//n/+f/5//n/+f/3//f/9//2//j/9//3//f/9//3//f/9//3//f/9v/2//b/9v/2//b/
9v/2//b/9v/2//X/9f/2//b/9f/1//X/9f/1//T/9P/2//b/9v/2//T/9P/0//T/9f/1
//X/9f/1//X/9f/2//b/9v/2//b/9v/1//X/9f/2//b/9v/2//b/9v/3//j/+//8//z/
/P/+/wEAAwADAAMAAQAAAP///f/8//z//f///wAAAQABAP7/+//5//f/9//3//f/+P/5
//n/+P/3//T/8//y//L/9P/0//T/8//z//P/8//z//H/8P/v/+7/7v/u/+7/7f/t/+3/
7f/t/+3/7f/t/+3/7f/t/+3/7v/u/+7/7v/u/+7/7v/u/+7/7f/x//T/+P8CABIAJgA4
AEEATQBeAHQAiACcAKQApgCoAKwArQCtAK4ArgCnAJ0AkgCIAHEAUwA7ACYAIAA2AF8A
ggCcAKEAjwB1AGAAVwBcAGkAbwBmAGAAZQBpAGcAYgBcAFgAUgBIADoAMwAqABsABwDw
/+D/2f/Y/9r/3P/Y/9X/2f/i/+j/7v/x//L/9v/6//7////+/wAA/v/+////////////
AAAAAAAAAQABAAEAAQABAAEAAQADAAMABAAEAAIAAgACAAIABAAEAAQABAAEAAQABAAE
AAIAAwADAAIABAAEAAQAAwAFAAUABQAFAAMAAwADAAMABAAEAAQABAABAAEAAQAAAAIA
AAAAAAAA//////7//v/7//v/+//7//z//P/8//z/+v/5//n/+f/6//r/+v/6//r/+//8
//3//f/9////AAD//wEAAgADAAQABQAHAAkADAANAA4AEAAQABEAFAAUABgAGgAbABwA
HQAfACAAIQAkACQAJAAkACYAJgAnACcAJQAkACMAIgAfAB4AHAAaABgAFgAVABMAEwAS
ABAAEAAPAA4ADQAMAAsACgAJAAkABgAGAAYABgAIAAcABwAHAAUABQAFAAQABgAGAAYA
BwAHAAcABwAHAAcABwAHAAgACAAIAAgACAAIAAgACAAJAAkACQAJAAkACQAJAAkACQAL
AAsACwALAAsACwALAAsACQAKAAoACgAMAAwACwALAAsACwALAAsACwALAAsACgAKAAoA
CgAKAAoACgAJAAkACAAIAAgACAAIAAgACAAIAAYABgAFAAUABQAFAAUABAAEAAQAAwAD
AAUABQAFAAUABQAFAAUABAAEAAMAAwADAAUABQAFAAUAAwADAAIAAgAEAAQABAAEAAIA
AgACAAIABAADAAMABAAEAAMAAwADAAMAAwACAAIAAgACAAIAAgACAAIAAgACAAMAAwAD
AAMAAwADAAIAAgACAAIAAgACAAEAAQABAAQABAAEAAQAAgACAAMABAAHAAgACAAIAAgA
CwANAA0ADwANAAwACwALAAoACgALAAsADAANAA0ADAAJAAcABQADAAMAAwAEAAcABwAG
AAUABAADAAIAAgAAAAAAAAD////////////////+//3//P/8//z//P/7//3//f/9//3/
+//7//v/+//9//3//f/+//z//P/8//z//P/8//z//P/9////AgAIABAAHgAyAEIASwBV
AGYAfACSAKAAqACoAKgArACtAK0ArACsAKUAmQCOAIAAZwBRAD8AKgAkADoAXwB+AJgA
pwClAI8AeABrAG4AewCDAH4AdgB5AIMAiQCIAIQAggB8AHIAZgBZAFAAQwAxABgABAD3
//L/8v/y/+7/6f/n/+z/9P/6////AgAGAAgACgALAAwADAAMAAwADQANAAsACwAMAAwA
DgAPAA8ADwAPAA8ADwAPAA0ADQAOAA4ADgAOAA4ADgAOAA4ADgAOABAAEAAQABAAEAAR
ABEAEAAOAA4ADgANAA8ADwAPAA8ADQANAA0ADQAOAA4ADgAOAA0ADQANAAwADAAKAAoA
CgALAAsACgAKAAcABwAHAAcABgAGAAYABgAGAAUABQAFAAYABgAGAAYACAAJAAoACwAL
AAsADQAOAA8AEQASABMAFAAVABcAGQAaABsAHAAeACIAIwAmACYAKAAqACsALAAtAC8A
MAAxAA==
         </WaveFormData>
      </LeadData>
      <LeadData>
         <LeadByteCountTotal>10000</LeadByteCountTotal>
         <LeadTimeOffset>0</LeadTimeOffset>
         <LeadSampleCountTotal>5000</LeadSampleCountTotal>
         <LeadAmplitudeUnitsPerBit>4.88</LeadAmplitudeUnitsPerBit>
         <LeadAmplitudeUnits>��V</LeadAmplitudeUnits>
         <LeadHighLimit>2147483647</LeadHighLimit>
         <LeadLowLimit>268435456</LeadLowLimit>
         <LeadID>V3</LeadID>
         <LeadOffsetFirstSample>0</LeadOffsetFirstSample>
         <FirstSampleBaseline>0</FirstSampleBaseline>
         <LeadSampleSize>2</LeadSampleSize>
         <LeadOff>FALSE</LeadOff>
         <BaselineSway>FALSE</BaselineSway>
         <ExcessiveACNoise>FALSE</ExcessiveACNoise>
         <MuscleNoise>FALSE</MuscleNoise>
         <LeadDataCRC32>1397810544</LeadDataCRC32>
         <WaveFormData>
+P/4//j/+P/2//b/9v/2//j/+P/4//j/+P/4//j/+P/4//j/+P/4//r/+v/6//r/+P/4
//j/+P/6//r/+v/6//r/+v/6//r/+v/6//r/+v/8//z//P/8//r/+v/6//r/+v/6//r/
+v/6//r/+v/6//r/+v/6//r/+P/4//j/+P/2//b/9v/2//b/9v/2//b/9P/0//T/9P/y
//L/8v/y//L/8v/y//L/8P/w//D/8P/y//L/8v/y//D/8P/w//D/7v/u/+7/7v/u/+7/
7v/u/+7/7v/u/+7/7v/u/+7/7v/u/+7/7v/u/+z/7P/s/+z/7P/s/+z/7P/s/+z/7P/s
/+z/7P/s/+z/7P/s/+z/7P/q/+r/6v/q/+z/7P/s/+z/6v/q/+r/6v/s/+3/7f/t/+3/
7v/v//D/7//w//H/8//3//n/+f/5//f/9//3//j/+v/6//z//f/8//z//P/6//X/8v/x
//H/8//z//T/9P/0//L/7//u/+3/7P/s/+3/7f/s/+z/7P/s/+z/7P/q/+n/6P/n/+b/
5P/j/+P/4//j/+P/4//j/+X/5f/l/+X/5f/m/+b/5v/m/+b/5v/m/+b/5v/m/+j/6f/s
//L//v8KABsALAA2AEMAWQByAI0ApACtALEAugDLANgA4QDpAPAA5wDRALoAnwB5AE8A
KAAAAPH/EAA/AGQAgACQAH8AVQArABAACgANAA0ABAD+//7/BAAGAAQAAgACAAEA/v/7
//X/8P/n/9r/zP/F/8H/w//G/8z/zf/L/8v/0P/X/9z/4//n/+v/7//x//T/9//4//b/
9v/3//f/+v/6//r/+//7//z//P/8//3//f/9//7//P/8//3//f/9//3//f/9////AAAA
AAAAAAAAAAAAAQABAAEAAQABAP////////////8AAAAAAAACAAIAAgACAAAAAAAAAAAA
AgABAAEAAQABAAEAAQABAAEAAQABAAAAAAAAAAEAAQABAAEAAQABAAMABAAEAAQABAAF
AAUABQAGAAYABgAHAAkACgALAAsACwAMAA0ADgAQABEAEgASABIAEwAUABQAFAATABQA
FAAWABYAFgAXABUAFgAWABYAGAAYABgAGAAXABcAFwAXABQAEwATABMAEAAPAA4ADQAM
AAsACQAIAAkACAAHAAUABAAEAAMAAgABAAEAAAD//////////////f/9//3//P/+//3/
/f/9//v/+//7//v//f/9//3//f/9//3//f/9//3//f/9//7//v/+//7//v//////////
//7//v/+//7/AAAAAAAAAAAAAAAAAAAAAP//////////AQABAAEAAQD/////////////
/v/+//7/AAAAAAAAAAD+//7//f/9//3//P/8//z//P/7//v/+//7//r/+v/5//n/+f/5
//j/+P/4//f/9//3//f/9v/2//b/9v/2//b/9f/1//X/9f/1//X/9f/1//X/9P/0//T/
9P/0//T/9P/0//T/9P/0//b/9f/1//X/8//z//P/8//1//T/9P/0//P/8//z//P/8f/y
//L/8v/z//P/9P/0//L/8f/x//L/8v/x//H/8v/y//L/8v/y//L/8v/y//L/8v/y//P/
8//1//X/9v/3//j/+f/6//v/+//9/////////////////wIAAgACAAQAAwAEAAQABAAC
AP3/+v/5//n/+f/5//r/+v/6//j/9f/0//P/8v/y//H/8f/w//D/8v/y//L/8v/w/+//
7v/t/+z/7P/r/+v/6//r/+v/6//r/+v/6//r/+v/6//s/+z/6v/q/+r/6v/s/+z/7P/s
/+7/7//y//j/AgAQACEAMAA8AEcAXQB0AIsAngCrALEAugDNANwA6QDzAPgA8QDfAMoA
sQCNAGMAPAAUAAUAIABRAHQAjACSAH0AVQAvABQAEAAVABEABgAAAAAAAgAEAAQAAAD+
/////P/3//H/6v/h/9T/yP/D/8X/yf/O/9D/0f/P/9H/1v/d/+L/6f/t//H/9f/3//j/
+f/8//r/+v/7//v//v/+//7////9//7//v/+/////////wAAAAAAAAEAAQABAAEAAQAB
AAEAAgACAAIAAgACAAIAAwADAAMAAwADAAMAAwADAAMAAwAEAAQABAAEAAQABAAEAAQA
BAAEAAQABgAFAAUABQADAAMAAwADAAMAAwADAAIAAgACAAMAAwAFAAUABQAFAAMABAAE
AAQABAAFAAUABQAGAAYABgAHAAcACAAJAAkABwAIAAkACgAKAAsADAAMAAwADQAOAA4A
DQANAA8AEAAQABAAEAARABEAEgASABIAEwAUABUAFgAVABUAFQAVABQAEwATABMAEAAP
AA4ADQAMAAsACQAIAAkACAAHAAUAAgACAAEAAAABAAEAAAD///3//f/9//3//f/9//3/
/P/+//3//f/9//v/+//7//v//f/9//3//f/9//3//f/9//3//f/9//7/AAAAAAAAAAD/
/////////wAAAAAAAAAAAAAAAAAAAAAAAAAAAAAAAAEAAQABAAEAAQABAAEAAQABAAEA
AQABAAEAAAAAAAAAAAAAAAAAAAAAAAAA//////3//P/8//z//v/9//3//f/7//r/+v/5
//n/+f/5//j/+v/6//n/+f/3//f/9v/2//j/+P/4//j/9//3//f/9//1//X/9f/1//f/
9v/2//b/9P/0//T/9P/0//T/9P/0//b/9f/1//X/9f/1//X/9f/z//L/8v/y//P/8//z
//P/8f/y//L/8v/z//P/9P/0//T/8//z//T/8v/z//P/8//y//L/8v/y//L/9P/0//T/
9P/0//T/9f/1//X/9f/2//f/9v/3//j/+f/7//3//////wEAAQABAAEAAAAAAAAAAgAD
AAQABAAEAAQA///8//v/+v/5//j/+P/6//r/+P/1//T/8//y//L/8//z//L/8v/y//L/
8v/y//D/7//u/+3/7P/s/+v/6//r/+v/6//r/+v/6//r/+v/6//r/+z/7P/s/+z/7P/s
/+z/7P/s/+z/7v/t/+7/8v/6/wQAEQAiADIAOwBHAFoAcQCIAJcAoQCmALEAxADTAN8A
6ADrAOEAzAC5AKEAfwBYADQAEwAMAC0AWAB4AJAAnwCNAGcAPgAkACEAIQAYABAADAAO
ABAAEAAOAAoABwAGAAEA/f/4//H/5v/a/8//y//L/8z/0P/T/9H/0f/U/9n/4P/l/+f/
6//v//P/9v/3//r/+v/6//v/+//6//r/+v/7//v//P/8//z//f/9//3//v/+//7/////
/wEAAQABAAEA//8AAAAAAAAAAAAAAAABAAEAAQABAAEAAQABAAEAAQABAAIAAgACAAIA
AgACAAIAAgACAAIAAgACAAEAAQABAAEAAQABAAEAAQABAAEAAAD+//7/////////////
/////f/+//7//v/+/////////wAAAAAAAAEA//8AAAEAAQD//wAAAQACAAIAAwAEAAQA
BAAFAAYABgAHAAcACQAKAAoACgAKAAsADQAOAA4ADgAQABAAEAAQABEAEQARABEAEgAR
ABEAEQASABEAEAAPAA4ADQALAAoABwAGAAUAAwAEAAQAAwACAAEAAQAAAP///f/9//3/
/f/9//3//f/8//7//f/9//3/+//7//v/+//7//v/+//7//v/+//7//v//f/9//3//v/+
//7//v/+/////////////v/+//7//v8AAAAAAAAAAAAAAAAAAAAAAQABAAEAAQABAAEA
AQABAAEAAQABAAEA///+//7//v/+//7//v/+//7//v/9//3//f/8//z//P/8//v/+//7
//v/+v/6//n/+//7//v/+v/4//j/9//3//f/9//2//b/9v/2//b/9v/1//X/9f/1//X/
9f/1//X/9f/0//T/9P/0//T/9P/0//T/9P/0//T/9v/1//X/9f/z//P/8//z//P/8v/y
//L/8//z//P/8//z//T/9P/0//L/8f/x//D/8v/z//P/8v/y//L/8v/y//L/8v/y//L/
8v/w//D/8f/x//H/8f/y//P/9P/1//b/9//5//v//f/9/////////////v/+//7/AAAD
AAQABAAEAAQA///8//v/+f/5//n/+v/6//r/+P/1//T/8//y//L/8f/x//D/8P/y//L/
8v/y//D/7//u/+3/7P/s/+v/6//r/+v/6//r/+n/6f/p/+n/6//r/+z/7P/s/+z/7P/s
/+z/7P/s/+z/7v/v//D/9P/+/wgAFwAoADQAPQBPAGQAfQCSAJ8AowCoALcAygDTAN0A
5ADhAM8AuACjAIUAXwA8ABgA//8MADcAXgB6AJAAnQCRAGkAPgAoACcAKQAgABQAEAAQ
ABgAHAAaABgAFwAUAA8ACQAEAP3/8v/k/9n/0f/R/9D/0v/V/9X/0//U/9v/4P/l/+n/
7f/x//P/9v/5//r/+v/6//v/+//8//z//P/9//3//v/+//7/////////AAD+//7/////
/wEAAQABAAEAAQACAAIAAgACAAIAAgADAAEAAQABAAEAAQABAAEAAQABAAIAAgACAAIA
AgACAAIAAgACAAIAAgACAAEAAQABAAEAAQABAAEAAwADAAMAAgABAAAAAAD//wEAAQAB
AAEAAQACAAIAAgACAAMAAwADAAQABAAEAAUABQAGAAcABwAJAAoACwAMAAwADQAOAA4A
DgAPABAAEAARABEAEwAUABQAFAAUABUAFQAWABYAFgAYABgAGAAYABkAGQAZABkAGAAX
ABcAFwAUABMAEgARABAADwANAAwACwAKAAkABwAGAAYABQAEAAUABQAEAAMAAQABAAEA
AQABAAEAAQAAAAAA//////////////////////////////3//f/9//3/////////AAD+
//7//v/+////////////AAAAAAAAAAAAAAAAAAAAAAAAAAAAAAAAAQABAAEAAQABAAEA
AQABAAEAAQABAAEA///+//7//v/+//7//v/+//z//P/7//v//f/8//z//P/8//v/+//7
//n/+P/4//f/+f/5//n/+P/2//b/9f/1//f/9//2//b/9P/0//T/9P/z//P/8//z//P/
8//z//P/9f/0//T/9P/y//L/8v/y//L/8v/y//L/8v/x//H/8f/x//H/8f/x//H/8P/w
//D/7//v/+//7//v//D/8P/w//H/7//w//D/7v/w//D/8P/w/+7/7v/u/+7/8P/w//H/
8f/x//H/8v/z//L/8//0//X/9//5//v/+//7//v/+//7//z//P/8//7///8AAAAAAAD+
//n/9v/1//f/9//3//j/9v/2//T/8f/y//H/8P/w//H/8f/w//D/7v/u/+7/7v/s/+v/
6v/p/+j/6P/n/+f/5//n/+f/5//n/+f/5//n/+f/5//o/+j/6P/o/+j/6P/q/+r/6v/q
/+r/6f/s//T//v8KAB0ALgA4AEMAVwBwAIkAngCpAK0AuADJANgA4QDpAO4A5wDTALoA
nwB7AFEALAAGAPf/EgA/AGQAgACSAI0AawA9ACAAFgAZABcADAAEAAIACAAMAAoACAAG
AAcABAD///n/9P/r/97/0P/F/8H/wf/G/8r/zf/L/8v/0P/X/9z/4f/l/+n/7f/x//T/
9f/0//b/9v/3//f/+v/6//r/+//5//r/+v/6//v/+//7//z//v/+///////9//3//f/9
//3//v/+//7//v/+//7//////////////////////////f/+//7//v/+//7//v/+/wAA
AAAAAAAAAAD///////////////////3//f/9//z//v/+///////9//3//f/9////AAAA
AAAAAAABAAEAAQAAAAAAAAABAAMABAAFAAUABQAGAAcACAAIAAkACgAKAAoACwAMAAwA
CwALAA0ADgAOAA4ADgAPAA0ADgAOAA4ADwAQABEAEgARABEAEQARABAADwAPAA8ADAAL
AAoACQAIAAcABQAEAAMAAgABAP//AAAAAP///v/7//v/+v/5//n/+f/5//n/+f/5//n/
+P/4//f/9//3//f/9//3//f/+f/5//n/+f/5//n/+f/5//f/9//3//j/+v/6//r/+v/7
//v/+//7//r/+v/6//r//P/8//z//P/8//z//P/8//3//f/9//3/+//7//v/+//7//v/
+//7//3//P/8//z/+v/6//r/+v/4//j/9//3//n/+P/4//j/+P/3//f/9//3//b/9v/1
//X/9f/1//T/9P/0//P/8//z//P/8v/y//L/8v/y//L/8f/x//H/8f/x//H/8f/x//H/
8P/w//D/8P/w//D/8P/u/+7/7v/u//D/7//v/+//7//v/+//7//v/+7/7v/u/+//7//v
/+//7f/u/+7/7v/t/+3/7v/u/+z/6//r/+z/7P/u/+z/7P/s/+z/7P/s/+z/7P/u/+7/
7//v/+//7//w//H/8v/z//T/9f/3//n/+//7//n/+f/5//n//P/8//z//v///wAAAAAA
APz/9//0//P/8//z//P/9P/0//T/8v/v/+7/7f/s/+z/7f/t/+z/7P/q/+r/6v/q/+n/
6f/p/+n/5//m/+T/4//l/+X/5f/l/+X/5f/l/+X/5f/l/+b/5v/m/+b/5v/m/+b/5v/m
/+b/6P/p/+7/9v8AAA4AHwAsADQARQBZAHAAiQCcAKUAqQC0AMcA1gDfAOsA7gDfAMsA
tgCdAHcATwAmAAYABQAoAFMAdACKAJIAfQBTACsAFgAUABUADwAGAAAAAAAEAAQAAgD+
//7//f/6//X/7//o/9v/zv/E/7//wf/F/8r/yv/J/8n/zf/S/9n/3P/h/+X/6//v//H/
8v/z//T/8v/y//P/8//2//b/9v/3//X/9v/2//b/9//3//f/+P/4//j/+f/5//n/+f/5
//n/+f/6//r/+v/6//r/+v/7//v/+//7//v/+//7//v/+//5//r/+v/6//r/+v/6//r/
+v/6//r/+v/8//v/+//7//n/+f/5//n/+f/5//n/+P/6//r/+//7//n/+f/5//n/+f/6
//r/+v/6//v/+//7//r/+v/6//v/+//8//3//f/7//z//f/+/wAAAQACAAIAAAABAAIA
AgABAAEAAwAEAAYABgAGAAcABwAIAAgACAAKAAoACgAKAAsACwALAAsACgAJAAkACQAI
AAcABgAFAAQAAwABAAAA///+//3/+//8//z/+//6//f/9//2//X/9//3//f/9//1//X/
9f/0//T/8//z//P/9f/1//X/9f/1//X/9f/1//f/9//3//f/9f/1//X/9v/2//b/9v/2
//f/9//3//f/+P/4//j/+P/4//j/+P/4//r/+v/6//r/+f/5//n/+f/7//v/+//7//v/
+//7//v/+//6//r/+v/4//j/+P/4//j/+P/3//f/9//2//b/9v/2//X/9f/1//f/9v/2
//X/8//z//P/8v/0//T/8//z//H/8f/w//D/8P/w//D/8P/v/+//7//v//H/8f/x//H/
7//u/+7/7v/u/+7/7v/u/+7/7v/u/+7/8P/v/+//7//u/+3/7P/r/+3/7P/s/+z/7f/t
/+3/7f/r/+z/7P/s/+3/7f/u/+7/7P/r/+v/7P/s/+3/6//r/+z/7P/s/+z/7P/s/+z/
7P/s/+7/7v/v/+//7f/t/+7/7//w//H/8v/z//X/9//5//n/+f/5//n/+f/8//z//P/+
////AAAAAAAA/v/5//b/9f/z//P/8//0//L/8v/w/+3/7P/r/+r/6v/r/+v/6v/q/+r/
6v/q/+r/6P/n/+b/5f/m/+b/5f/l/+P/4//j/+P/4//j/+P/4//k/+X/5//o/+b/5v/m
/+b/5v/m/+b/5v/o/+n/7P/y//r/BgAVACYAMgA9AE8AaAB9AJAAmQCdAKQAtQDGANEA
2wDgANkAxQCyAJ0AfQBZADYAFAABABoARQBoAIIAlgCXAHkATQAqAB4AIQAfABQADAAK
AA4AEgASAA4ADgANAAoAAwD9//j/7//i/9b/z//L/8v/zv/Q/8//zf/L/9D/1//c/+H/
5f/n/+v/7f/w//H/8v/0//T/9f/1//b/9v/2//f/9//4//j/+P/5//n/+f/6//j/+P/5
//n/+f/5//n/+f/5//r/+v/6//r/+v/6//v/+//7//v/+//7//v/+//7//v//P/8//z/
+v/6//r/+v/6//r/+v/6//z/+//7//v/+f/5//n/+f/3//f/9//2//b/9v/3//f/9//3
//f/9//5//r/+v/6//r/+//7//v/+v/6//r/+//7//z//f/9//v//P/9//7/AAABAAIA
AgAEAAUABgAGAAUABQAHAAgACAAIAAgACQALAAwADAAMAA4ADgAOAA4ADwAPAA8ADwAQ
AA8ADwAPAA4ADQAMAAsACgAJAAcABgAFAAQAAwABAP7//v/9//z//f/9//z/+//7//v/
+//7//n/+f/5//j/+v/5//n/+f/5//n/+f/5//n/+f/5//n/+f/5//n/+f/5//n/+f/6
//r/+v/6//r/+//7//v/+//8//z//P/8//z//P/8//z//P/8//z//P/9//3//f/9//3/
/f/9//3//f/9//3//f/9//z//P/8//r/+v/6//r//P/8//v/+//5//j/+P/4//r/+f/5
//n/9//2//b/9f/3//f/9//2//b/9v/1//X/9f/1//T/9P/0//T/9P/0//P/8//z//P/
8//z//P/8//z//L/8v/y//L/8v/y//L/8v/y//L/8v/w/+//7//v//H/8f/x//H/8f/w
//D/8P/v/+//7//v//H/8v/y//L/8f/w//D/8P/w//D/8P/w//D/8P/w//D/8f/x/+//
7//w//H/9P/1//b/9//5//v//f/9//3//f/9//3//v/+//7/AAABAAIAAgACAAIA/f/6
//n/+f/5//n/+v/6//r/+P/1//T/8//y//L/8f/x//D/8P/y//L/8v/y/+7/7f/s/+v/
7P/s/+v/6//r/+v/6//r/+n/6f/p/+n/6//r/+z/7P/s/+z/7P/s/+z/7P/s/+z/7v/v
//L/+v8EABIAIwAyADwARwBbAHIAiwCeAKkArQC2AMcA1gDdAOcA6gDfAMcArgCVAHEA
SwAoAAYA+/8cAEcAagCEAJYAkwBzAEcAKAAeACMAIQAUAAwADAASABYAGAAWABQAEwAQ
AAkAAwD+//f/6v/c/9X/0f/R/9D/1P/V/9P/0//W/9//5P/n/+v/7//z//X/+P/5//z/
/P/8//3//f/8//z//P/9////AAAAAAAA////////AAAAAAAAAQABAAEAAQABAAEAAwAE
AAQABAAEAAQABAAFAAMAAwADAAMAAwADAAMAAwABAAIAAgACAAIAAgACAAIABAAEAAQA
BAACAAEAAQABAAMAAwADAAMAAwADAAMAAgACAAIAAwADAAMAAwADAAMABQAGAAYABgAG
AAcABwAHAAoACgAKAAsACQAKAAsACwANAA4ADwAQABAAEQASABIAEgATABQAFAAVABUA
FwAYABgAGAAYABkAGQAaABoAGgAaABoAGgAaABsAGwAbABsAGAAXABcAFwAWABUAFAAT
ABIAEQAPAA4ACwAKAAkABwAIAAgABwAGAAUABQAEAAMAAQABAAEAAQABAAEAAQAAAAAA
////////////////////////////////////////////////AAAAAAAAAAAAAP//////
////AAAAAAAAAAAAAAAAAAAAAAIAAgACAAIAAQABAAEAAQABAAEAAQABAAEAAQABAAEA
AQAAAAAAAAACAAIAAgACAAAAAAD/////AQAAAAAAAAAAAP///////////v/+//3//f/9
//3//P/8//z/+//7//3//f/8//z/+v/6//r/+v/5//n/+f/5//n/+f/5//n/+f/4//j/
+P/4//j/+P/4//b/9v/2//b/+P/3//f/9//3//f/9//3//X/9P/0//T/8//z//P/8//z
//T/9P/0//P/8//2//b/9P/0//T/9P/0//T/9P/0//T/9P/1//X/9//3//j/+f/6//v/
/P/9////AQADAAMAAQABAAEAAQACAAIAAgAEAAUABgAGAAYAAgD9//r/+f/7//v/+//8
//z//P/6//f/9v/1//T/9P/1//X/9P/0//T/9P/0//T/8v/x//D/7//u/+7/7f/t/+3/
7f/t/+3/7//v/+//7//t/+3/7v/u/+7/7v/u/+7/7v/u/+7/7v/w//P/+P8AAAwAHAAt
ADoARABTAGsAhACdAK4AtwC9AMgA2wDmAO8A+QD8AO0A1wDAAKEAeQBPACYAAgAFAC4A
WwB6AJAAlAB3AEsAJQAUABQAFQAPAAgABAAGAAoADAAIAAYABAADAAAA+//3//D/5f/U
/8j/xf/H/8n/zP/O/8//z//T/9j/3f/k/+n/7f/x//P/9//4//n/+v/6//r/+//7//z/
/P/8//3//f/+//7//v////////8AAAAAAAABAAEAAQABAAEAAQABAAIAAgACAAIAAgAC
AAMAAwADAAMAAwADAAMAAwADAAMABAAEAAQABAAEAAQABAAEAAQABAAEAAQAAwADAAMA
BQAFAAUABQAFAAUABQAEAAYABgAHAAcABQAFAAUABQAHAAgACAAIAAgACQAJAAkACgAK
AAoACwALAAwADQANAA0ADgAPABAAEAARABIAEgASABMAFAAUABUAFQAXABgAGAAYABgA
GQAZABoAGgAaABoAGgAaABoAGwAbABsAGwAYABcAFwAXABgAFwAWABUAFAATABEAEAAP
AA4ADQALAAoACgAJAAgABwAHAAYABQAFAAUABQAFAAMAAwADAAIABAADAAMAAwADAAMA
AwADAAMAAwADAAMAAwADAAMAAwADAAMAAwAEAAQABAAEAAQABQAFAAUABQAGAAYABgAG
AAgACAAIAAgACAAIAAgACAAHAAcABwAHAAkACQAJAAkACQAJAAkACQAJAAgACAAIAAgA
CAAIAAgACAAIAAcABwAHAAYABgAGAAQAAwADAAMABQAEAAQAAwADAAMAAwACAAIAAgAB
AAEAAQABAAAAAAD+//7//v/+//////////////////////////7//v/+//7//v/+//7/
/v/+//7//v/+//3//f/9//3//f/9//3//f/8//z//P/9//3//f/9//v//P/8//z//f/9
//7//v/+//3//f/+//7//v/+//7//v/+//7//v/+//7///////////8AAAEAAgADAAQA
BQAHAAkACwALAA0ADQANAA0ADAAMAAwADgAPABAAEAAQAA4ACQAGAAUABQAFAAUABgAG
AAYABAABAAAA///+//7///////7//v/+//7//v/+//r/+f/4//f/9v/2//X/9f/1//X/
9f/1//X/9f/1//X/9f/1//b/9v/2//b/9v/2//j/+P/4//j/9v/5//z/AgAMABoAKwA6
AEYAUQBjAHoAjwCkALMAuQDCANMA4gDtAPkAAAH5AOUA1AC/AJsAcQBIACIAEQAuAF0A
gACaAKQAjwBnAD0AJAAeACEAHQAUAA4ADgASABIAEAAMAAwACwAGAAEA/f/2/+3/4P/W
/9H/0//V/9r/3P/d/9v/3//m/+v/8P/z//f/+////wMABAAFAAYABgAGAAcABwAIAAgA
CAAJAAkACgAKAAoACQAJAAkACgAMAAwADQANAAsACwALAAsADQAOAA4ADgAQABAAEAAR
AA8ADwAPAA8ADwAPAA8ADwARABIAEgASABAAEAAQABAAEgASABIAEgASABEAEQARABEA
EQARABEAEQARABEAEAAQABAAEQARABEAEQARABEADwAQABAAEAASABMAEwATABQAFAAU
ABUAFQAWABcAFwAXABgAGQAaABgAGQAaABoAGgAbABwAHAAdAB0AHwAgACIAIgAiACMA
IwAkACQAJAAmACYAJgAmACcAJwAnACcAKAAnACcAJwAkACMAIgAhACIAIQAfAB4AGwAa
ABkAFwAXABgAGAAYABcAFwAWABUAEwATABMAEwATABMAEwASABQAEwATABMAFQAVABUA
FQATABMAEwATABMAEwATABMAEwATABMAFAAUABQAFAAUABcAFwAXABcAGAAYABgAGAAY
ABgAGAAYABgAGAAYABgAFwAXABcAFwAZABkAGQAZABkAGQAZABkAGQAYABgAGAAYABgA
GAAYABgAGAAXABcAGQAYABgAGAAWABUAFQAVABUAFAAUABMAEwATABMAEgASABIAEQAR
ABEAEQAQABAAEAAQABAAEAARABEAEQARABEAEQARABEADwAOAA4ADgAQABAAEAAQABAA
EAAQABAAEAAPAA8ADwAPAA8ADwAPABEAEAAQABAADwAPAA8ADwAPABAAEAAQAA8ADwAQ
ABAAEAAPABAADgAOAA4ADgAQABAAEAAQABAAEAARABEAEQARABIAEwAWABcAGAAZABkA
GwAdAB0AHwAfAB8AHwAeAB4AHgAgACMAJAAkACQAIgAdABoAGQAXABcAFwAYABoAGgAY
ABUAFgAVABQAFAATABMAEgASABIAEgASABIAEAAPAA4ADQAMAAwACwALAAsACwALAAsA
CwALAAsACwALAAsADAAMAAoACgAKAAoACgAKAAoACgAOAA8AEgAYACIALgA/AEwAWABl
AHcAjACjALgAwQDFAM4A3QDuAPcAAQEGAf8A6wDYAMEAnwB5AFgANAAlAEIAbwCSAKwA
vgC7AJkAawBMAEIARQBDADYALgAuADIAOAA4ADYAMgAxADAAKQAjABwAEwAIAPz/9//z
//X/+P/6//n/9//1//z/AwAIAA0AEQAVABcAGQAcAB0AHgAgACAAIQAhACAAIAAgACEA
IwAkACQAJAAlACUAJQAmACYAJgAnACcAJwAnACcAJwAnACgAKAAoACgAKAAoACkAKwAr
ACsAKwArACsAKwArACsALAAsACwALAAsACwALAAsACwALAAsACwAKwArACsAKwArACsA
KwAtAC0ALQAsACoAKgArACsAKwArACsAKwAtAC4ALgAuAC4ALwAvAC8AMgAyADIAMwAz
ADQANQA1ADcAOAA5ADoAOgA7ADwAPAA+AD8AQABAAEEAQQBDAEQARABEAEQARQBHAEgA
SABIAA==
         </WaveFormData>
      </LeadData>
      <LeadData>
         <LeadByteCountTotal>10000</LeadByteCountTotal>
         <LeadTimeOffset>0</LeadTimeOffset>
         <LeadSampleCountTotal>5000</LeadSampleCountTotal>
         <LeadAmplitudeUnitsPerBit>4.88</LeadAmplitudeUnitsPerBit>
         <LeadAmplitudeUnits>��V</LeadAmplitudeUnits>
         <LeadHighLimit>2147483647</LeadHighLimit>
         <LeadLowLimit>268435456</LeadLowLimit>
         <LeadID>V4</LeadID>
         <LeadOffsetFirstSample>0</LeadOffsetFirstSample>
         <FirstSampleBaseline>0</FirstSampleBaseline>
         <LeadSampleSize>2</LeadSampleSize>
         <LeadOff>FALSE</LeadOff>
         <BaselineSway>FALSE</BaselineSway>
         <ExcessiveACNoise>FALSE</ExcessiveACNoise>
         <MuscleNoise>FALSE</MuscleNoise>
         <LeadDataCRC32>2423562714</LeadDataCRC32>
         <WaveFormData>
8v/y//L/8v/y//L/8v/y//L/8v/y//L/8v/y//L/8v/y//L/8v/y//L/8v/y//L/8v/y
//L/8v/0//T/9P/0//T/9P/0//T/9P/0//T/9P/1//b/9//4//b/9v/2//b/9v/2//b/
9v/4//j/+P/4//j/+P/4//j/+P/4//j/+P/2//b/9v/2//b/9v/2//b/9v/2//b/9v/0
//T/9P/0//T/9P/0//T/9P/0//T/9P/0//T/9P/0//L/8v/y//L/8v/y//L/8v/w//D/
8P/w//D/8P/w//D/8v/y//L/8v/y//L/8v/y//L/8v/y//L/8P/w//D/8P/w//D/8P/w
//L/8v/y//L/8P/w//D/8P/w//D/8P/w//D/8P/w//D/7v/u/+7/7//x//L/8v/z//P/
8//z//X/9v/3//j/+f/8//7//v/+//3//P/9//z///8AAAEAAwAEAAQABAACAP7/+//7
//v//v/+//7//v/6//j/+P/2//T/9P/0//T/9P/0//P/8//z//P/8//x/+//7f/t/+z/
6v/q/+r/6v/q/+n/6f/q/+r/6v/q/+r/7P/s/+z/7P/s/+z/7P/s/+z/7f/t/+3/7f/t
//D/9f/4//z/AgAQACUAPwBeAIEAoAC8ANEA7wAZAT4BVQFfAVoBPAEOAdYAjgA7AO7/
rP97/2//jf+z/8z/4P/u/+z/3P/J/7z/uv+7/7n/tP+0/7f/uf+6/7z/vf/A/8H/xf/F
/8X/xf/D/73/uf+6/77/wv/J/87/0f/R/9P/1v/a/93/4v/m/+r/7v/v//L/9P/0//P/
9P/0//T/9v/3//f/+P/4//j/+f/5//r/+v/6//v/+//7//v//P/8//z//P/8////////
/////f/9//3//v/+//7//v//////////////AAAAAAAAAQABAAEAAQACAAMAAwADAAQA
BgAHAAcABwAIAAgACQAJAAoACwAMAA0ADQAOABAAEQASABMAFAAVABkAGgAbAB0AHgAf
ACAAIQAiACMAJAAlACgAKQAqACsALAAtAC0ALgAvADAAMAAwADAAMQAxADEALgAuACwA
LAArACoAJwAnACQAIgAgAB8AHgAdABoAGQAYABcAFQAUABEAEAAPAA0ADAALAAoACAAJ
AAgACAAHAAYABQAEAAMAAgABAAAAAAD//////f/8//3//P/8//z//P/8//v/+//7//v/
+//7//v/+f/5//n/9//4//j/+P/4//n/+f/5//n/+P/4//j/+//7//v/+//6//r/+v/6
//r/+//7//v/+//7//z//P/8//3//f/9//3//v/+//7///////////8BAAAAAAABAAAA
AAAAAAAAAAAAAAAAAAD+//7//v/9//7//v/+//////////////////7//v/+//7//f/9
//3/+//7//v/+//8//z/+//7//z//P/8//z//P/8//z//P/7//r/+v/6//r/+v/6//r/
/P/8//z//P/6//r/+v/6//r/+v/6//r/+P/4//j/+P/6//n/+f/5//n/+f/5//n/9//3
//f/9//5//n/+f/5//n/+f/4//j/+P/4//f/+P/4//j/+P/4//b/9v/2//b/+f/5//r/
+v/7//v/+//7//3//v///wAAAQACAAQABAACAAIAAgAEAAYABwAIAAkACwAMAAwADAAI
AAQAAQABAAMABAAEAAQAAgAAAP7//v/8//r/+v/6//r/+v/6//n/+//7//v/+//5//f/
9f/1//T/9P/0//T/9P/0//P/8//0//T/9P/0//T/9P/0//T/9P/0//T/9P/0//T/9f/1
//f/9//3//j//f8CAAYADAAaAC0AQwBcAHkAlgCuAMMA4QAJAS4BQwFLAUIBJgH6AMQA
ggA3APD/uP+T/4f/n//F/+D/7v/4//b/5v/T/8j/yP/J/8X/wP/A/8H/w//E/8j/x//I
/8v/zf/N/8v/yf/F/8H/wf/E/8r/0P/V/9j/2f/Z/9v/4P/k/+f/7P/w//T/+P/5//r/
+v/8//v//P/8//z//v//////AAAAAAAAAQABAAAAAAAAAAEAAQABAAEAAgACAAIAAgAC
AAMAAwADAAMAAwADAAMABAAEAAQABAAFAAUABQAFAAUABgAGAAYABwAJAAkACQAKAAkA
CQAJAAoADAANAA0ADQAMAAwADQANAA4ADwAQABEAEQASABQAFQAWABcAGAAZABkAGgAb
AB0AHgAfACAAIQAiACMAJAAlACYAJwAoACkAKAApACkAKgArACwALAAsACwALQAtAC0A
LAAsACoAKgApACgAJQAlACQAIgAgAB8AIAAfABwAGwAaABkAFwAWABUAFAATABEAEAAP
AA4ADAALAAoACgAJAAgABwAGAAUABAADAAIAAgADAAMAAQAAAP///v/+//7//v/+//3/
/f/9//3//f/9//3/+//7//v//f/+//7//v/8//3//f/9//3//P/8//z////////////+
//7//v/+/wAAAQABAAEA/////wAAAAAAAAEAAQABAAMABAAEAAQABQAFAAUABQAFAAQA
BAAFAAQABAAEAAQABAAEAAQABAAEAAQABAADAAMAAgABAAEAAwADAAMAAwABAAAAAAAA
AAAA///////////////////+//7//f/9//7//v/+//7//v/+//7//v/9//z//P/8//7/
/v/+//7//P/8//z//P/8//z//P/8//z//P/8//z//P/8//z//P/8//v/+//7//v/+//7
//v/+//7//v/+//7//v/+//7//v/+//6//r//P/8//3//f/8//z//P/8//z//P/8//z/
/P/9//3//v/+////////////AQACAAMABAADAAQABgAGAAgACAAIAAoACAAJAAoACwAP
ABAAEAAQAA4ACgAHAAcABQAGAAYABgAIAAYABAAEAAIAAAAAAAAA/v/+//7//f/9//3/
/f/9//3/+//5//n/+P/4//j/+P/4//j/9//3//b/9v/2//b/+P/4//j/+P/4//j/+P/4
//j/+P/5//n/+f/5//f/+P/9/wIABgAMABYAIQAxAEYAXwB6AJAApQC5ANUA+gAZASkB
LgEgAQAB0gCcAF8AHgDm/7v/n/+d/7n/2P/u//7/CAAGAPf/5P/a/9n/1f/M/8r/y//N
/9D/0v/T/9L/0f/R/9H/0//T/9H/zf/L/8r/zv/S/9X/2P/d/93/3f/g/+T/6f/s/+7/
8v/2//n/+v/8//7//f/+//7//v/+//////8AAAAAAAABAAEAAgACAAIAAwADAAMAAwAE
AAQABAAEAAQABQAFAAUABQAFAAUABQAGAAYABgAGAAcABwAHAAcABwAIAAgACAAJAAcA
BwAHAAgACwALAAsADAAMAA0ADQANAAwADAANAA0ADgAPABAAEQAPABAAEgATABQAFQAW
ABcAGAAYABgAGQAaABsAHAAdAB4AHwAgACEAIAAhACIAIwAiACMAIwAkACUAJgAmACYA
KAApACkAKQAoACgAJgAmACUAJAAhACEAIgAgAB4AHQAcABsAGAAXABgAFwAVABQAFQAU
ABMAEQAQAA8ADgAMAAsACgAKAAkABgAFAAQAAwAEAAMAAgACAAEAAQD///7//f/8//z/
/P/8//z/+//7//v/+//7//v/+//5//n/+f/5//r/+v/6//r/+//7//v/+//6//r/+v/5
//n/+f/5//r/+v/6//r/+v/7//v/+//7//v//P/8//z//f/9//3//f/+//7//v//////
/////wEAAAAAAAEAAQAAAP///v/+//7//v/+//7//v/+//3////+//3//f/9//3//f/9
//v/+v/6//r//P/7//v/+//7//v/+//7//r/+v/5//n/+P/4//j/+P/4//j/+P/4//n/
+P/4//j/+P/4//j/+P/2//b/9v/2//j/+P/4//j/+P/4//j/+P/2//b/9v/2//b/9f/1
//X/9//3//f/9//1//X/9f/1//P/8//z//P/9f/1//b/9v/2//b/9v/2//b/9v/2//b/
9v/1//X/9v/2//f/9//3//f/+f/6//v//P/9//7/AAAAAAIAAgACAAQAAgADAAQABQAJ
AAoACgAKAAgABAABAAEA//8AAAAAAAACAAAA/v/+//z/+v/6//r/+v/6//r/+f/5//n/
+f/5//f/9f/z//P/8P/w//D/8P/y//L/8f/x//D/8P/w//D/8v/y//L/8v/w//D/8P/w
//L/8v/z//P/8//1//H/8v/1//z/AAAEAA4AHwAzAEwAZwCEAJoArwDJAO0AFAEtATkB
OAEkAf4AzACQAEkABgDK/5v/h/+V/7n/2P/q//j/AgAAAPH/3v/Q/9H/0f/I/8T/w//D
/8j/zP/P/87/z//P/8//z//P/83/yf/F/8T/xv/K/8//0v/V/9X/1//a/97/4f/k/+j/
7P/w//P/9P/2//r/+v/6//n/+P/6//v/+//8//r/+v/7//v//v/+//7////9//3//f/+
//7//v/+//7///////////////////8AAAAAAAAAAAEA//////////8AAAAAAAABAAEA
AQABAAIABQAFAAUABgAEAAUABQAFAAYABgAHAAcACgALAAwADQAMAAwADQANABAAEQAS
ABMAFQAWABcAGQAaABsAHAAdAB4AHwAgACEAIgAjACQAJQAoACkAKQAqACkAKgAqACoA
LAAtAC0ALQAsACwAKgAqACkAKAAlACUAIgAgAB4AHQAcABsAGAAXABgAFwAVABQAEwAS
ABEADwAOAA0ADAAKAAkACAAIAAcABgAFAAQAAwACAAEAAAAAAAEAAQD///7//f/8//z/
/P/8//z/+//7//n/+f/5//n/+f/3//f/9//5//r/+v/6//j/+f/5//n/+f/4//j/+P/5
//n/+f/5//j/+P/4//j/+v/7//v/+//5//n/+v/6//r/+//7//v/+//8//z//P/9//3/
/f/9//3//P/8//3//P/8//z//P/+//7//v/+//z//P/8//v//f/8//v/+//9//3//f/9
//v/+v/6//r//P/7//v/+//5//n/+f/5//j/+P/3//f/+P/4//j/+P/3//b/9f/0//X/
9P/0//T/9v/2//b/9v/0//T/9P/0//T/9P/0//T/9P/0//T/9P/0//T/9P/0//T/8//z
//P/8//z//P/8//z//P/8//z//P/8//z//P/8v/y//L/8v/y//L/8v/y//L/8//z//T/
9P/z//P/8//z//X/9v/3//j/+//8//7//v/8//z//P/+/wAAAQACAAMABQAGAAYABgAE
AAAA/f/9//3//v/+//7//P/6//j/+P/4//b/9v/2//b/9v/2//X/8//z//P/8//x/+//
7f/t/+z/7P/s/+z/7P/s/+v/6//s/+z/7P/s/+z/7P/s/+z/7v/u/+7/7v/u/+7/7//v
/+//7f/t//D/9f/6//7/BgAUACcAPQBYAHkAmgCwAMUA5QANATABRwFPAUgBLAH+AMYA
ggA1AOz/sv+F/3n/k/+3/9L/5P/y//T/6P/V/8b/wv/D/8H/uv+4/7n/vf++/8D/w//C
/8X/x//F/8X/xf/D/73/u/+8/77/wv/J/8z/z//P/9H/1P/a/93/4P/k/+j/7P/v//L/
8v/y//P/9P/0//T/9v/3//f/+P/2//b/9//3//j/+P/4//n/+//7//v//P/6//r/+v/6
//3//f/9//3/+//7//v//P/+//7//v//////////////AAAAAAAAAQABAAEAAQACAAEA
AQABAAIABAAFAAUABQAGAAYABwAHAAYABwAIAAkACwAMAA4ADwAOAA8AEAARABUAFgAX
ABkAGgAbABwAHQAcAB0AHgAfACIAIwAkACUAJgAnACcAKAApACoAKgAqACgAKQApACkA
KAAoACYAJgAlACQAIQAhACAAHgAcABsAGgAZABYAFQAUABMAEQAQAA8ADgANAAsADAAL
AAoACAAHAAYABgAFAAIAAQAAAP//AAD///7//v/9//3/+//6//v/+v/6//r/+v/6//n/
+f/5//n/+f/5//n/9//3//f/9//4//j/+P/4//n/+f/5//f/9v/2//b/+f/5//n/+f/6
//r/+v/6//j/+f/5//n/+//7//z//P/8//3//f/9//3//v/+//7//f/9//3//f////7/
/v///wAAAAAAAAAAAAAAAAAAAAD+//7//v/9/////v/9//3//f/9//3//f////7//v/+
//z/+//7//v/+//7//v/+//8//z/+//7//r/+v/6//r//P/8//z//P/7//r/+v/6//r/
+v/6//r/+v/6//r/+v/4//j/+P/4//r/+v/6//r/+v/6//r/+v/6//n/+f/5//n/+f/5
//n/+f/5//n/+f/5//n/+f/5//n/+f/4//j/+P/4//j/+P/4//j/+P/4//j/+P/5//n/
+v/6//v/+//7//v/+//8//3//v8BAAIABAAEAAQABAAEAAYABgAHAAgACQANAA4ADgAO
AAsABgACAAEAAQACAAIAAgACAAAA/v/+//7//P/8//z//P/8//z/+//5//n/+f/5//j/
9//2//f/9f/0//P/8v/y//L/8f/x//T/9P/0//T/9P/0//T/9P/0//T/9P/0//T/9P/1
//X/9f/1//f/+v///wIACAAQAB4AMQBHAGAAfwCaALAAxQDjAAsBKgE5ATsBLgEMAdwA
pgBkAB8A4P+s/4//k/+x/9H/6P/4/wAA+v/q/9f/zv/O/8v/xf/E/8b/xf/H/8r/yv/J
/8r/zf/P/83/zf/N/8f/w//B/8b/zP/S/9X/2P/Z/9v/3f/g/+T/5//q/+z/8v/2//f/
+P/6//r/+f/6//r/+v/8//3//f/+//z//P/9//3//v/+//7///////////8AAAAAAAAA
AAAAAQABAAEAAQABAAEAAQACAAIAAgACAAMAAwADAAMAAwACAAIAAgADAAUABQAFAAYA
BwAHAAcACAAIAAkACQAJAAoACgALAAsACgALAAwADQANAA4AEAARABIAEwAUABUAFQAW
ABcAGQAYABkAGgAbABwAHQAeAB8AIgAjACQAJQAlACUAJAAkACcAKAAoACgAJgAnACcA
JwAmACYAJAAkACMAIgAfAB8AIAAeABwAGwAcABsAGAAXABYAFQATABIAEQAQAA8ADQAO
AA0ADAAKAAcABgAGAAUABAADAAIAAQACAAEAAAAAAP/////9//z//f/8//z//P/6//r/
+f/5//v/+//7//v/+//5//n/+f/5//r/+v/6//j/+f/5//n/+f/4//j/+P/5//n/+f/5
//r/+v/6//r/+v/7//v/+//9//3//v/+//7///////////8AAAAAAAABAAEAAQABAAEA
AAAAAAEAAgACAAIAAgACAAIAAgACAAIAAgACAAEAAQAAAP///////////////wEAAAAA
AAAA/v/9//3//f/9//3//f/9//z//P/7//v//P/8//z//P/6//r/+v/6//r/+v/7//z/
/P/8//z//P/6//r/+v/6//r/+v/6//r/+v/6//r/+v/4//j/+P/4//r/+f/5//n/+f/5
//n/+f/5//n/+f/5//v/+//7//v/+f/5//j/+P/4//j/+f/3//j/+P/4//j/+P/4//j/
+P/4//n/+f/6//r/+//7//v/+//9//7///8AAAEAAgAEAAQAAgACAAIABAAGAAcACAAJ
AAkACgAKAAoACAAEAAEAAQD//wAAAAAAAAAA/v/8//z/+v/4//j/+P/4//j/+P/3//f/
9//3//f/9f/z//H/8f/w//D/8P/w//D/8P/v/+//8P/w//D/8P/y//L/8v/y//L/8v/y
//L/8P/w//H/8f/z//H/8//0//n//v8CAAoAFgAnADsAVABtAIYAnACvAMcA6wAOASMB
KwEiAQgB3gCqAG4ALQDy/8D/m/+P/6f/yf/i//L//v8CAPj/5//W/9D/0f/N/8b/xv/F
/8f/zP/O/83/zv/P/8//z//P/83/yf/F/8X/xv/K/87/0//W/9f/1f/X/9r/3v/j/+j/
6v/s/+7/7//y//T/9v/1//b/9v/2//b/9//3//j/+P/4//n/+f/8//z//P/9//v/+//7
//z//P/8//z//P/9//3//f/9//3//f/9//7//v/+//7////9//3//f/9/wAAAAAAAAEA
////////AAABAAEAAQACAAIAAwADAAMABAAEAAUABQAEAAUABgAHAAcACAAKAAsADgAP
ABAAEQATABQAFQAXABgAGQAaABsAGgAbABwAHQAeAB8AIAAhACAAIQAhACIAJQAmACYA
JgAmACcAJwAnACYAJgAkACQAJQAkACEAIQAgAB4AHAAbABoAGQAWABUAFAATABEAEAAP
AA4ADQALAAwACwAKAAgACQAIAAgABwAEAAMAAgABAP7//f/8//z//f/9//v/+v/7//r/
+v/6//r/+v/5//n/9//3//f/9//3//X/9f/1//P/9P/0//T/9P/1//X/9f/3//b/9v/2
//f/9//3//f/9v/2//b/9v/2//f/9//3//f/9//4//j/+v/7//v/+//9//7//v/+//3/
/f/9//3//f/8//z//f/+//7//v/+//7//v/+//7//v/+//7//f/9//z/+//7//3//f/9
//3/+//6//r/+v/8//v/+//7//n/+f/5//n/+P/4//f/9//6//r/+v/6//j/+P/4//j/
9//2//b/9v/2//b/9v/2//b/9v/2//b/+P/4//j/+P/2//b/9v/2//T/9P/0//T/9v/1
//X/9f/1//X/9f/1//f/9//3//f/9//2//b/9v/2//b/9v/2//b/9v/1//X/9v/2//X/
9f/1//X/+f/6//v//P/9//7/AAAAAAAAAAAAAAIABAAFAAYABwAJAAoACgAKAAgABAAB
AAEAAQACAAIAAgACAAAA/v/+//z/+v/6//r/+v/6//r/+f/7//v/+//7//j/9f/y//H/
8P/w//D/8P/y//L/8f/x//D/8P/w//D/8P/w//D/8P/w//D/8P/w//L/8v/z//P/8//z
//X/+P/7/wAABAAKABgAKwBBAF4AfQCcALQAyQDrABUBOAFLAVMBTAEsAfoAwAB8AC8A
6v+w/4f/gf+d/8P/3P/s//r//P/w/93/zP/I/8n/xf++/77/v//D/8b/yP/L/8z/y//N
/83/zf/L/8n/xf/D/8b/yP/M/8//0v/T/9P/1f/a/97/4//m/+r/7P/u//H/9P/2//j/
+f/6//r/+v/6//v/+//8//z//P/9//3//P/8//z//f/7//v/+//8//3//v///wAA////
//////8BAAEAAQACAAIAAgACAAMAAQABAAEAAQACAAIAAgADAAMAAwADAAQABQAFAAUA
BgAGAAcABwAHAAgACAAJAAkACgALAAwADQAPABAAEgATABYAFwAYABkAGwAcAB0AHwAe
AB8AIAAhACMAJQAnACkAKAApACoAKwAsAC0ALQAuAC8AMAAwADAAMAAxADEAMQAwADAA
LgAuACsAKgAnACcAJgAkACIAIQAeAB0AGgAZABgAFwAVABQAEwASABEADwAOAA0ADAAK
AAkACAAIAAcABAADAAIAAQACAAEAAAAAAAEAAQD///7//f/8//z//P/8//z/+//7//n/
+f/5//n/+f/3//f/9//3//j/+P/4//f/9//2//X/9//2//b/9v/1//X/9f/1//b/9v/2
//b/+P/5//n/+f/3//f/+P/4//r/+//7//v/+//8//z//P/7//v/+//7//3//P/8//3/
/v/+//7//v8AAAAAAAAAAP7//v/+//3////+//3//f/9//3//f/9//3//P/8//z//v/9
//3//f/7//v/+//7//z//P/7//v/+v/6//r/+v/4//j/+P/4//j/+P/5//r/+P/4//j/
+P/4//j/+P/4//j/+P/4//j/+P/4//j/+P/4//j/+P/4//j/9//3//f/9f/1//X/9f/3
//f/9//3//X/9//3//j/9v/2//b/9v/2//b/9v/2//f/9//4//j/+//7//v/+//7//z/
/f/+/wEAAgAEAAQAAgACAAIABAAEAAUABgAHAAkACgAKAAoACAAEAAEAAQADAAQABAAE
AAIAAAD+//7//P/6//r/+v/6//r/+v/5//n/+f/5//n/9//1//P/8//0//T/9P/0//T/
9P/z//P/9P/0//T/9P/0//T/9P/0//T/9P/0//T/8v/y//P/8//z//X/9//6////BAAK
ABQAJAA5AFEAbgCNAKwAxADbAP8AJwFGAVUBWQFKASIB7gCyAGgAGwDW/57/f/+F/6f/
yf/e/+7/9v/u/9z/y//E/8T/w/+9/7z/vv+9/7//wv/E/8P/xP/H/8f/yf/J/8f/xf/B
/7//xP/I/8z/0f/S/9P/1f/Z/97/4P/l/+j/7P/w//T/9f/4//j/+v/5//r/+v/6//z/
/f/9//7//v/+///////+//7//v///////////wAAAAAAAAAAAAABAAEAAQABAAMAAwAD
AAQAAgACAAIAAwAFAAUABQAFAAQABAAEAAUABwAHAAcACAAJAAkACQAKAAgACQAJAAkA
DAAMAA0ADQAOAA8AEAARABMAFAAWABcAGAAZABoAGwAdAB4AHwAhACIAIwAkACUAJgAn
ACgAKQAsAC0ALgAvAC4ALwAvADAAMQAyADIAMgAyADMAMwAzADIAMgAwADAAMQAwAC0A
LQAsACoAKAAnACQAIwAgAB8AIAAfAB0AHAAZABgAFwAVABYAFQAUABIAEwASABIAEQAO
AA0ADAALAAwACwAKAAoACQAJAAcABgAGAAYABwAIAAYABgAFAAUABQAFAAUABQAHAAUA
BQAFAAMABAAEAAQABAAFAAUABQADAAIAAgACAAUABQAFAAUABgAGAAYABgAGAAcABwAH
AAcABwAIAAgACAAJAAkACQAJAAoACgAKAAsACwALAAsADQAMAAwADQAOAA4ADgAOAA4A
DgAOAA4ADgAOAA4ADQAPAA4ADQANAAsACwALAAsADQAMAAwADAAMAAsACwALAAkACQAJ
AAkACgAKAAkACQAIAAgACAAIAAgACAAIAAgACQAIAAgACAAIAAgACAAIAAgACAAIAAgA
CAAIAAgACAAIAAgACAAIAAgACAAIAAgACAAHAAcABwAJAAkACQAJAAcABwAHAAcACQAJ
AAkACQAJAAkACAAIAAgACAAIAAgACgAKAAoACgAJAAkACgAKAAsACwALAAsADwAQABEA
EgATABQAFgAWABgAGAAYABoAGQAZABkAGQAdAB4AHgAeABoAFgATABMAEwAUABQAFAAU
ABIAEAAQABAADgAOAA4ADgAOAA4ADQALAAsACwALAAkABwAFAAUABgAGAAYABgAEAAQA
AwADAAQABAAEAAQABgAGAAYABgAGAAYABgAGAAYABgAHAAcABwAHAAcACAAPABYAGgAg
AC4APwBRAGgAhQCgALYAzQDpAA0BLgFDAUsBQgEkAfgAxgCGAD8AAADM/6f/n/+3/9v/
8v8CAA4ADAD8/+n/3v/c/9v/1//U/9T/1f/X/9r/3P/b/9z/3f/b/9v/3f/b/9n/1f/X
/9r/3v/i/+n/7P/t/+3/8f/2//j/+/8AAAIABAAKAA0ADgAOABAADwAQABAAEAAQABEA
EQASABIAEgATABMAEgASABIAEwAUABUAFgAYABYAFgAWABYAFwAXABcAFwAZABkAGQAa
ABoAGgAaABsAGwAbABsAGwAcABwAHAAdAB0AHQAdAB4AHwAfAB8AIAAeAB8AHwAfACEA
IgAkACUAJAAlACYAJwAnACgAKgArACwALQAuAC8ALwAwADEAMwA2ADcAOAA5ADoAOwA8
AD0APgA/AEAAQQBEAEUARQBGAEUARgBGAEYARgBHAEcARwBGAEYARABEAEUARABBAEEA
QgBAAD4APQA8ADsAOAA3ADgANwA1ADQAMwAyADEALwAuAC0ALAAqACsAKgAqACkAJgAl
ACQAIwAkACMAIgAiACMAIwAhACAAHwAeAB4AHgAeAB4AHQAdAB0AHQAdAB0AHgAdAB4A
HwAdAB4AHgAeABwAHQAdAB0AHQAcABwAHAAdAB0AHQAdACAAIAAgACAAIAAhACEAIQAh
ACEAIgAiACIAIwAjACMAIQAiACIAIgAlACUAJQAlACUAJAAkACUAJgAmACYAJgAmACYA
JgAmACYAJgAmACUAJwAmACUAJQAlACUAJQAlACMAIgAiACIAJAAjACMAIwAjACMAIwAj
ACIAIgAhACEAIgAiACIAIgAiACIAIgAiACMAIgAiACIAIAAgACAAIAAiACIAIgAiACIA
IgAiACIAIgAiACIAIgAkACQAJAAkACQAIwAjACMAIwAjACMAIwAjACMAIwAjACMAIwAj
ACMAIwAjACQAJAAkACQAJAAkACQAJAAkACUAJQAmACYAJwAnACcAJwApACoAKwAsAC0A
LgAwADAAMgAyADIANAA0ADUANgA3ADkAOgA6ADoAOAA0ADEAMQAvADAAMAAwADIAMAAu
AC4ALAAqACoAKgAoACgAKAAnACcAJwAnACcAJwAlACMAIwAgACAAIAAgACIAIgAhACEA
IgAiACIAIgAiACIAIgAiACAAIAAgACAAIgAiACMAIwAjACMAJQAmACsAMAA0ADoASABZ
AG0AhAChALwA0gDlAP8AIwFGAVkBYQFYATwBEAHaAJoAWQAcAOr/xf+9/9f/+/8SACIA
MAA0ACYAEwAEAAIAAQD5//T/9P/1//X/+v/+//3//v/9//3//f/9//v/+f/3//X/+P/+
/wQABwAIAAkACwALAA4AFAAXABwAIAAkACYAJwAoACoAKgArACwALAAsAC4ALwAvADAA
MgAyADMAMwAyADIAMgAzADMAMwAzADQANgA2ADYANgA1ADUANQA1ADUANQA1ADYAOAA4
ADgAOQA5ADkAOQA5ADwAPAA8AD0APQA9AD0APgA/AD8APwBAAEAAQQBBAEEAQgBCAEMA
QwBEAEUARgBHAEcASABKAEsATABNAE4ATwBTAFQAVQBXAFgAWQBaAFsAXgBfAGAAYQBi
AGMAZABlAGYAZwBnAGgAawBsAGwAbABuAG8AbwBvAHAAcABuAG4AawBqAGcAZwBoAGYA
ZgBlAA==
         </WaveFormData>
      </LeadData>
      <LeadData>
         <LeadByteCountTotal>10000</LeadByteCountTotal>
         <LeadTimeOffset>0</LeadTimeOffset>
         <LeadSampleCountTotal>5000</LeadSampleCountTotal>
         <LeadAmplitudeUnitsPerBit>4.88</LeadAmplitudeUnitsPerBit>
         <LeadAmplitudeUnits>��V</LeadAmplitudeUnits>
         <LeadHighLimit>2147483647</LeadHighLimit>
         <LeadLowLimit>268435456</LeadLowLimit>
         <LeadID>V5</LeadID>
         <LeadOffsetFirstSample>0</LeadOffsetFirstSample>
         <FirstSampleBaseline>0</FirstSampleBaseline>
         <LeadSampleSize>2</LeadSampleSize>
         <LeadOff>FALSE</LeadOff>
         <BaselineSway>FALSE</BaselineSway>
         <ExcessiveACNoise>FALSE</ExcessiveACNoise>
         <MuscleNoise>FALSE</MuscleNoise>
         <LeadDataCRC32>4223409665</LeadDataCRC32>
         <WaveFormData>
8v/y//L/8v/w//D/8P/w/+7/7v/u/+7/8P/w//D/8P/u/+7/7v/u/+//8P/x//L/8v/y
//L/8v/0//T/9P/0//X/9v/3//j/9v/2//b/9v/3//j/+f/6//n/+P/3//b/9//4//n/
+v/8//z//P/8//z//P/8//z//P/8//z//P/6//r/+v/6//r/+v/6//r/+P/4//j/+P/4
//j/+P/4//j/+P/4//j/+P/4//j/+P/4//j/+P/4//b/9v/2//b/9v/2//b/9v/2//b/
9v/2//b/9v/2//b/9v/2//b/9v/4//j/+P/4//j/+P/4//j/9v/2//b/9v/0//T/9P/0
//X/9v/3//j/9v/2//b/9v/2//b/9v/2//j/+P/4//n/+P/2//X/9P/3//f/+P/4//r/
+v/6//z/+//8//3//v8BAAIAAgACAAEAAQAAAAEABAAFAAYACAAKAAoACQAGAAIA/v/+
////AQACAAMABAAAAAAA/f/9//z/+//7//z//P/8//r/+v/6//r/+f/4//f/9f/1//X/
8//y//H/8P/w//D/8P/w//L/8v/y//L/8P/w//H/8f/x//H/8f/x//H/8f/x//H/8f/v
/+//7//t/+v/7//9/xUALwBMAG0AjQCnAMMA6AAUATkBUAFVAUUBIAHqAKMASwDx/6n/
ef9h/2H/df+M/53/qf+t/63/qf+j/6H/ov+k/6T/pP+k/6X/pv+o/6r/q/+v/7H/sv+1
/7b/tv+2/7T/tP+4/7//xf/L/9L/1f/Y/9v/4P/i/+X/6f/u//H/8v/0//f/9//3//b/
9v/2//f/+P/6//v//f/7//z//P/8//7//////////v/+//7//v/+//7//v///wEAAQAC
AAIAAAAAAAEAAQABAAEAAgACAAIAAgACAAMAAQACAAIAAwAFAAYABgAGAAcACQAJAAkA
DAAMAA0ADQANAA4ADwAQABIAEwAUABUAFgAWABgAGwAcAB0AIAAhACIAJAAlACYAKgAr
ACwALQAuAC4ALwAwADMANQA2ADcAOAA5ADoAOgA6ADsAPQA9ADwAPAA8ADsAOQA3ADUA
MwAzADMAMAAuACsAKQAlACMAIgAgAB4AHAAbABkAGAAWABIAEAAOAAwADAALAAkACAAH
AAYABQADAAIAAgACAAIAAAAAAP3//f/9//3//f/7//z//P/9//3/+//7//r/+f/5//n/
+P/4//j/+P/3//f/9//3//f/9//5//r/+v/5//n/+f/5//r/+v/6//r/+v/7//v/+//8
//r/+v/7//v//f/9//7//v/+/////////wAAAAAAAAEAAQABAAEAAgACAAIAAgADAAMA
AwADAAMAAQABAAEAAAAAAAAAAQABAAMAAgACAAIAAgACAAEAAQABAAEAAQABAP7//v/9
//3///////////8AAP////////3//v/+//7//f/9//7//v/9//z//P/9//3//f/9//3/
/v/9//3//v/8//z//P/8//7//v/+//7//P/8//z//P/9//3//f/9//v/+//7//z/+v/6
//r/+v/8//z//P/7//v/+//7//z/+v/6//r//P/8//z//P/8//v/+//6//r//P/9//3/
/v/+//7//v/+/wAAAQACAAMABAAFAAYABgAEAAQABQAFAAkACgALAAwADAAOAA4ADQAK
AAgABAAEAAcACAAIAAgABgAEAAQAAQABAAAA//////7//v/+//z//f/+//////8AAP3/
+//7//n/+P/4//j/+v/6//r/+v/5//j/9//2//j/+P/4//n/9//3//f/9//3//f/9//3
//n/+f/5//f/9//3//f/+/8JAB0AMwBMAGcAgwCbALUA1gAAASUBOgE9AS8BDAHaAJcA
RQD1/7P/if93/3X/hf+a/63/tf+5/7n/s/+t/6v/rv+u/6z/rP+s/63/rv+w/7T/s/+1
/7n/uv+7/7z/vP+6/7r/uv/C/8v/z//V/9j/2//e/+H/5v/o/+v/7//0//f/+v/6//v/
+//7//z//P/8//3///8AAAAAAQABAAIAAgACAAIAAwADAAMABAAEAAQABAACAAIAAgAD
AAMAAwAEAAQABAAEAAUABQAHAAcACAAIAAgACAAIAAkACQAKAAoACwAJAAoACgAKAAsA
DQANAA0AEAAQABEAEQARABIAEwAUABQAFQAWABcAGgAaABwAHwAeAB8AIgAjACQAJgAn
ACgAKAApACoAKwAwADAAMQAyADMANQA2ADcANgA3ADgAOAA4ADkAOwA7ADoAOgA6ADkA
OAA3ADYANQAxADEALgAsACwAKwAoACcAJgAkACIAIAAdABsAGgAYABYAFAASABAAEAAP
AA0ADAALAAoACQAHAAYABgAGAAYABAAEAAEAAQADAAMAAwABAP7//v////////////7/
/f///////v/+//7//v/9//3//////////////wAAAAD///3//f/9//7/AAAAAAAAAAD/
//////8AAAIAAgADAAMAAwADAAQABAAEAAUABQAFAAYABgAGAAcABwAHAAcACAAGAAYA
BgAHAAcABwAHAAcABwAHAAcABgAIAAgACQAJAAgABgAFAAQABgAGAAUABQAFAAUABQAF
AAQABAADAAMAAwADAAMAAwACAAEAAQABAAEAAgACAAIAAQABAAIAAgABAAAAAAABAAEA
AQABAAEAAAD/////AAAAAAAAAAAAAAAAAAAAAAAAAAAAAAAAAAABAAEAAQABAP//////
/wAAAAAAAAAAAAAAAAAAAAD//////////wAAAAACAAIAAgAAAAAAAAAAAAAAAQABAAAA
AAACAAMAAwAEAAIAAgACAAIABgAHAAgACQAIAAkACgAKAAwADAANAA0ADQAOAA8AEAAS
ABQAFAATABIAEAAMAAwACwAMAAwADAAOAAwADAAJAAcABgAFAAUACAAIAAgABgAGAAYA
BgAFAAQAAQD////////+//7//v/+//7//v/+//7//v/+//7/AAAAAAAAAQD/////////
/wEAAQABAAEAAQD///3//f/9////AQADAAkAGQArADwAUwBtAIMAmQCyANYA+wAaASkB
KQEWAfAAvQB7AC0A5/+z/5X/h/+L/5j/rf+7/8X/yf/J/8P/vf+8/7z/uv+2/7j/uf+8
/77/vv+//7//wf/C/8P/xv/G/8T/xP/G/8r/zf/T/9f/3P/h/+T/5//q/+7/8//1//b/
+f/+/wAAAQADAAUABAAEAAQABQAFAAYABgAHAAkACgAKAAoACAAJAAkACQAKAAoACgAK
AAwADAAMAA0ACwALAAwADAAMAAwADQANAA0ADQAOAA4ADgAOAA4ADwAPABAAEAARAA8A
EAAQABAAEwAVABUAFQAWABYAFwAXABcAGAAZABoAGgAbABwAHQAeAB4AIAAjACYAJwAq
ACsAKwAsACwALAAsAC0ALgAvADQANAA1ADYANQA3ADgAOQA6ADsAPAA8ADwAPQA/AD8A
PgA+AD4APQA+AD0APAA7ADkAOQA2ADQANAAzADAALwAsACoAKAAmACcAJQAkACIAIAAe
ABwAGgAYABcAFQAUABMAEgARAA8ADgAOAA4ADgAOAA4ACwALAAsACwALAAkABgAGAAcA
BwAHAAcABgAFAAcABwAGAAYABgAGAAUABQAFAAUABQAFAAMABAAEAAMAAwADAAMABAAE
AAQABAAEAAUABQAFAAYABgAGAAcABwAFAAUABgAGAAgACQAJAAkACAAIAAgACQALAAsA
CwAMAAwADAAMAA0ACwALAAsACwALAAsACwAKAAoACgALAAsACwAKAAoACgAMAAwACwAL
AAoACQAIAAcABwAIAAgACQAHAAcABwAHAAYABQAFAAUABQAGAAYABgADAAMABAAEAAUA
BAAEAAUABQAFAAUABQAEAAMAAwAEAAQABAAEAAQABgAGAAYABgAGAAYABgAGAAMAAwAD
AAMABQAFAAUABgAGAAYABgAGAAUABAADAAEABQAFAAUABgAGAAQABAAEAAQABQAFAAQA
BAAEAAUABQAGAAYABgAGAAYACAAJAAoACwAKAAsADAAMAA4ADgAPAA8ADwAQABEAEgAW
ABgAGAAXABYAFAAQABAADwAQABAAEAASABAAEAANAA0ADAALAAsACgAKAAoACAAKAAoA
CgAJAAYAAwABAAEA///+//7//v/+//7//v/+//7//v/+//7///8AAAEAAwABAAEAAQAB
AAEAAQABAAEAAwADAP//+//7//v/+//9/wcAGwAxAEoAZwCBAJcAsQDQAPoAIQE8AUcB
PwEiAfIAswBlABEAzf+X/3v/ef+H/5z/r/+9/8P/x//H/8P/vf+6/7r/vP+4/7b/t/+4
/7r/vv/B/8P/w//E/8X/yP/I/8b/xv/G/8j/zf/T/9f/3P/h/+T/5//q/+7/8f/z//b/
+//+/wAAAwAFAAcACAAIAAgACQAHAAgACAAJAAcACAAIAAgACgALAAsACwAKAAoACgAK
AAwADAAMAA0ACwALAAwADAAOAA4ADwAPAA0ADQAOAA4ADAAMAAwADQAPABAAEAARABEA
EgASABIAEwAVABUAFQAUABQAFQAVABcAGAAZABoAHAAdAB4AHwAdABwAHQAfACIAIwAm
ACcAKgAsAC0ALgAuAC8AMAAxADQANAA1ADYANwA5ADoAOwA9AD8AQQBCAEEAQQBCAEEA
QABAAEAAPwA+AD0APAA7ADsAOwA4ADYAMwAxAC0AKwAqACgAJgAkACUAIwAiACAAHgAc
ABoAGAAWABUAEwASABEAEAAPAA0ACAAIAAgACAAIAAgABQAFAAcABwAHAAUAAgACAAMA
AwABAAEAAAD//wEAAQAAAAAAAAAAAP//////////////////AAAAAP//AQABAAEAAgAA
AAAAAAAAAAEAAQABAAIABAAEAAUABQADAAMABAAEAAYABwAHAAcACAAIAAgACQAHAAcA
BwAIAAoACgAKAAsACgAJAAgABwAJAAkACQAIAAcABgAGAAUABwAGAAYABgAIAAgABwAH
AAUABQAFAAUABgAGAAUABQADAAMAAwADAAIAAQABAAEAAQACAAIAAgD/////AAAAAAEA
AAAAAAEAAQABAAEAAQAAAP////8AAAAAAAAAAAAA/v/+//7//v/+//7//v/+////////
/////v/9//z//P/+//7//v/+//7//v8AAP///P/+//7//v/+//3//f/8//z//v//////
AAAAAAAAAAAAAAAAAQACAAMABAAFAAYABgAGAAYABwAHAAoADAAOABAAEAASABIAEQAO
AAwACAAIAAkACgAKAAoACgAIAAgABQAFAAQAAwADAAIAAgACAAAAAAAAAAAA///+//v/
+f/5//n/+P/4//j/+v/6//r/+v/6//r/+v/6//j/+P/4//n/+f/5//n/+f/5//n/+f/5
//n/9//1//X/9//3//X/+f8HAB0AMwBOAG0AjQClAL8A5gAOATMBRgFLAT0BGgHmAJ8A
SwD1/7P/g/9r/23/f/+U/6X/sf+3/7f/s/+v/6v/qv+s/6z/qv+q/63/rv+u/7D/s/+z
/7X/uP+5/7r/uv+6/7j/uv++/8P/yf/P/9b/2f/a/93/4v/m/+n/6//u//H/9v/4//v/
+//7//z//P/8//3//f/+//7////9//7//v/+/wAAAQABAAEAAgACAAIAAgAAAAAAAAAB
AAMAAwAEAAQAAgACAAMAAwADAAMABAAEAAYABgAGAAcABQAGAAYABwAJAAoACgAKAAkA
CwALAAsADAAMAA0ADQAPABAAEQASABIAEwAUABUAGAAYABoAHQAcAB0AIAAhACIAJAAl
ACYAKAApACoAKwAsACwALQAuADEAMwA0ADUANAA1ADYANgA4ADkAOwA7ADgAOAA4ADcA
NgA1ADQAMwAxADEALgAsACgAJwAkACMAIgAgAB4AHAAZABcAFgAUABIAEAAOAAwADgAN
AAsACgAHAAYABQADAAAAAAAAAAAAAAAAAP3//f/9//3//f/7//r/+v/7//v/+//7//r/
+f/5//n/+P/4//r/+v/5//n/9//3//f/9//5//r/+v/5//n/+f/5//r/+v/6//r/+v/9
//3//f/+//z//P/9//3//////wAAAAD+/////////wIAAgACAAMAAQABAAEAAgACAAIA
AgADAAUABQAFAAUAAwADAAMAAgACAAIAAwADAAMAAgACAAIAAgACAAEAAQADAAMAAwAD
AAAAAAD///////////////8AAP////////3//v/+//7//////wAAAAD///7//v////3/
/f/9//3//v/9//3//v/8//z//P/8//7//v/+//7//v/+//7//v/9//3//f/9////////
/wAA///+//3//P/+//7//v/9//3//f/9//7//P/8//7//v/+//7//f/9//z//P/+////
//8AAAAAAAAAAAAAAAABAAIAAwAGAAcACAAIAAYABgAHAAcACwAMAA0ADgAOABAAEAAP
AAoACAAEAAQABwAIAAgACAAGAAQABAABAAMAAgABAAEAAgACAAIAAAD+//7//v/9//3/
+//6//v/+f/4//j/+P/4//j/+P/4//j/+P/4//j/+P/4//j/+f/5//n/+f/5//n/+f/5
//n/+f/5//f/9//5//n/+/8BABEAJQA5AFIAbwCJAKEAuwDeAAgBJwE0ATEBHQH2AMIA
ewApAOH/qf+D/3X/ff+P/6T/s/+9/7//vf+3/7H/sf+y/67/rv+w/7L/sf+y/7T/tv+3
/7f/uf+8/73/vv++/7z/vP++/8T/y//R/9f/3P/d/+D/4//m/+j/7f/v//L/9f/6//z/
+//9//3//P/8//z//f///wAAAAABAP//AAAAAAAAAAABAAEAAQAEAAQABAAEAAIAAgAC
AAMAAwADAAQABAACAAIAAwADAAUABQAGAAYABgAGAAYABwAFAAYABgAHAAcACAAIAAgA
CQALAAsACwAOAA4ADwAPAA8AEAARABIAEAARABIAEwAWABYAGAAbABoAGwAeAB8AIAAi
ACMAJAAmACcAKAApACoAKgArACwALwAxADIAMwAyADMANAA0ADQANQA3ADcANAA0ADQA
MwAyADEAMAAvAC0ALQAqACgAJgAlACIAIQAgAB4AHAAaABcAFQAUABIAEgAQAA4ADAAM
AAsACQAIAAcABgAFAAMAAgACAAIAAgACAAIA//////3//f/9//v//P/8//3//f/7//v/
+v/5//v/+//6//r/+P/4//f/9//3//f/9//3//f/+P/4//f/9//3//f/+P/6//r/+v/6
//v/+//7//z/+v/6//v/+//9//3//v/+//7/////////AAAAAAAAAQABAAEAAQACAAIA
AgACAAMAAwADAAMAAwADAAMAAwACAAIAAgADAAMAAwACAAIAAgAAAAAA/////wEAAQAB
AAEAAAAAAP////////////////7//f/9//3//f/+//7//v/7//v//P/8//3//P/8//3/
/f/9//3//f/+//3//f/+//z//P/8//z//P/8//z//P/6//r/+v/6//v/+//7//v/+//7
//v//P/6//r/+v/6//z//P/8//v/+//7//v//P/8//z/+v/8//z//P/8//z//P/9//3/
/P/8//7//////wAA/v/+//7//v8AAAEAAgADAAQABQAGAAYABAAEAAUABQAJAAoACwAM
AAwADgAOAA0ADAAKAAYABgAFAAYABgAGAAYABAAEAAEAAQAAAP/////+//7//v/8//z/
/P/8//v/+v/3//X/9f/1//T/9P/0//T/9P/0//T/9v/2//b/9v/2//b/9v/3//f/9//3
//f/9//3//f/9//3//f/9f/1//X/9f/1//n/BwAbAC8ARgBhAHkAjwCnAMYA7gATASgB
LQEfAf4AzACLADsA8f+1/4v/ef95/4f/nP+v/7f/vf+//7v/tf+x/7D/sv+y/7D/rv+v
/7L/tP+2/7f/uf+7/7z/vf+8/7r/uP+4/7z/wv/L/8//1f/Y/9v/3P/f/+T/6P/t/+//
8v/z//T/9v/3//n/+//8//z//P/9//v//P/8//3///8AAAAAAAAAAAEAAQABAAAAAAAA
AAAAAgACAAIAAwADAAMABAAEAAIAAgADAAMABAAFAAcACAAHAAYABQAFAAcACAAIAAkA
BwAIAAgACAAJAAsACwALAA4ADgAPAA8ADwAQABEAEgASABMAFAAVABYAFgAYABsAHgAf
ACIAIwAkACYAJwAoACgAKQAqACsALAAsAC0ALgAxADMANAA1ADQANQA2ADYANwA5ADwA
PQA8ADwAPAA7ADoAOQA4ADcAMwAzADAALgAuAC0AKgApACgAJgAkACIAIAAdABsAGAAY
ABYAFAASABIAEQAPAA4ADQAMAAsACQAIAAgACAAIAAcABgACAAEAAQABAAEA///+//7/
///////////+//3///////7//v/8//z/+//7//v/+//7//v/+//8//z/+//7//v/+//8
//z//P/8//z//f/9//3//v/+//7///////3//f/+//7/AAABAAEAAQAAAAAAAAABAAEA
AQABAAIAAAAAAAAAAQADAAMAAwADAAMAAwADAAIABAAEAAUABQAEAAIAAQAAAAIAAgAB
AAEA//////////8AAAAA//////3//f/9//3//P/7//v/+//9//7//v/+//3//f/+//7/
+//6//r/+//7//v/+//7//r/+f/5//r//P/8//z//P/6//r/+v/6//j/+P/4//j/+f/5
//n/+f/5//n/+f/6//z//P/8//z//P/6//r/+v/6//r//f/9//z//P/6//v/+//8//r/
+v/6//r//v///wAAAQACAAMABAAEAAYABgAHAAcACQAKAAsADAAOABAAEAAPAAwACgAG
AAYABwAIAAgACAAIAAYABgADAAEAAAD/////AAAAAAAA/v///wAAAQABAP//+//4//f/
9//2//b/9v/4//j/+P/4//b/9v/2//b/+P/4//j/+f/3//f/9//3//n/+f/5//n/+f/3
//f/9f/1//X/8//5/wcAHQA1AFAAbwCNAKcAxQDsABoBPQFQAVEBPwEWAdwAkQA5AOf/
pf97/2v/cf+D/5j/q/+1/7n/uf+1/7H/r/+u/67/rP+q/6r/rf+w/7T/tP+3/7n/u/+6
/7v/uv+8/7r/uv++/8L/yf/N/9P/2P/Z/9z/3//k/+j/7f/v//L/9f/2//j/+//7//3/
/v/+//7//////wAAAAABAAEAAgACAAIAAgADAAMAAwACAAIAAgACAAMABAAFAAcABQAF
AAYABgAGAAYABwAHAAcABwAIAAgACAAIAAgACQAJAAoACgALAAsADAAMAAwADwARABEA
EQAQABAAEQARABMAFAAVABYAGAAZABoAGwAcABwAHgAhACIAIwAmACcAKgAsAC0ALgAu
AC8AMAAxADYANgA3ADgANwA5ADoAOwA+AD8AQABAAD4APwBBAEEAPgA+AD4APQA+AD0A
PAA7ADcANwA0ADIAMAAvACwAKwAoACYAJAAiACEAHwAeABwAGgAYABYAFAASABEADwAO
AA8ADgANAAsACAAIAAgACAAIAAgABQAFAAMAAwADAAEAAAAAAAEAAQABAAEAAAD///3/
/f/8//z//v/+//3//f/9//3//f/9//v//P/8//v//P/9//7/AAD+//7//v/+////////
/wAAAQACAAQABQAEAAMAAwACAAQABQAFAAUABgAGAAYABwAFAAUABQAGAAcACAAJAAsA
CQAJAAkACQALAAsACwAKAAgACAAJAAkACQAIAAgACAAIAAgABwAHAAcABwAHAAcACAAI
AAcABwAFAAUABQAFAAYABQAFAAUABQAGAAYABgADAAMABAAEAAUABAAEAAUAAwADAAMA
AwAEAAMAAwAEAAIAAgACAAIAAAAAAAAAAAABAAIAAwAEAAMAAwADAAMAAQABAAEAAgAC
AAIAAgACAAIAAgACAAQAAgACAAIAAgADAAMAAgACAAIAAwADAAQABgAGAAYABgAIAAkA
CgALAAwADQAOAA4ADAAMAA0ADQAPABAAEQASABQAFgAWABUAEAAOAAoACgANAA4ADgAO
AA4ADAAMAAkACQAIAAcABwAIAAgACAAGAAYABgAGAAUABAABAP////////7//v/+//7/
/v/+//7/AAAAAAAAAAD+//7//v/////////////////////////9//////////////8B
AAkAGQAvAEcAYgCBAJ8AtwDVAP4AKAFDAVIBTwE3AQwB0ACDACsA2/+h/33/cf95/43/
oP+v/7n/u/+5/7P/rf+t/7D/rv+u/7D/sv+z/7T/tv+2/7f/uf+7/7z/v//C/8D/wP/A
/8L/xv/N/9P/1//c/9//4v/n/+r/7v/x//P/9v/5//z//v8BAAEAAwACAAIAAgADAAUA
BgAGAAcABQAGAAYABgAEAAUABQAFAAcACAAJAAoACAAIAAgACQAJAAkACgAKAAoACgAL
AAsACwALAAwADAAOAA4ADgAPAA0ADgAOAA8ADwAQABAAEAARABMAEwATABYAFgAXABcA
FwAYABkAGgAaABsAHAAdACAAIAAiACUAJgAnACoAKwAsAC4ALwAwADQANQA2ADcAOAA4
ADkAOgA7AD0APgA/AEAAQQBCAEIAQgBDAEUARQBEAEQARABDAEIAQQBAAD8APwA/ADwA
OgA2ADUAMgAxADAALgAsACoAJwAlACQAIgAgAB4AHAAaABwAGwAZABgAFwAWABUAEwAQ
ABAAEAAQABAAEAANAA0ACwALAAsACQAKAAoACwALAAsACwAKAAkACQAJAAgACAAIAAgA
BwAHAAkACQAJAAkACQAKAAoACQAJAAkACQAKAAoACgAKAAoACwALAAsADAAKAAoACwAL
AA0ADQAOAA4ADgAPAA8ADwAOAA4ADgAPABEAEQARABIAEgASABIAEwAVABUAFQAVABMA
EwATABIAFAAUABUAFQAVABQAFAAUABIAEgARABEAEwATABMAEwASABIAEQARABEAEQAR
ABEAEAAPAA8ADwANAA4ADgAOAA8ADwAQABAADwAOAA4ADwANAA0ADQANAA0ADQAOABAA
EAAQABAAEAAQABAAEAAQAA4ADgAOAA4ADQANAA0ADQAPAA8ADwAQAA4ADgAOAA4AEAAQ
ABAADwAPAA8ADwAQABAAEAAQABAAEQARABAAEAAQABEAEQASABIAEgASABIAFAAVABYA
FwAYABkAGgAaABwAHAAdAB0AHQAeAB8AIAAiACQAJAAjACAAHgAaABoAGwAcABwAHAAc
ABoAGgAXABcAFgAVABUAFgAWABYAFAASABIAEgARABAADQALAAsADQAMAAwADAAKAAoA
CgAKAAwADAAMAAwACgAKAAoACwALAAsACwALAA0ADQANAA0ACwALAAkACwANAA8ADwAT
ACEANQBJAFwAdQCPAKkAwQDiAAgBKwE8AUEBMwESAeAAoQBVAAcAyf+h/43/jf+b/7D/
wf/N/9H/z//L/8X/wf/A/8D/wP/A/8L/w//E/8b/yP/J/8v/y//M/83/zv/Q/9D/0v/U
/9j/3//l/+n/7v/x//b/+//+/wAAAwAFAAgACQAOABIAEwATABUAFAAUABQAFQAVABYA
FgAXABcAGAAYABgAGAAZABkAGQAcABwAHAAcABoAGgAaABsAGwAbABwAHAAeAB4AHwAf
AB0AHQAeAB4AIAAgACAAIQAhACIAIgAjACMAJAAkACQAJQAnACcAJwAmACYAJwAnACkA
KgArACwALgAvADAAMQAwADAAMgA1ADgAOQA8AD0APAA+AD8AQABEAEUARgBHAEoASgBL
AEwATQBPAFAAUQBUAFUAVgBWAFQAVQBXAFcAWABYAFgAVwBWAFUAVABTAFMAUwBQAE4A
TABLAEgARwBEAEIAQAA+AD0AOwA6ADgAOAA2ADQAMgAwAC8ALQAsAC0ALAArACkAJAAk
ACQAJAAlACYAJAAlACUAJQAlACMAIAAgACEAIQAhACEAIAAfACEAIQAgACAAIgAiACEA
IQAfAB8AHwAfAB8AIAAgAB8AIQAhACEAIgAgACAAIAAgACMAIwAjACQAJAAkACUAJQAn
ACcAKAAoACYAJwAnACcAKAAoACgAKQApACkAKQAqACwALAAsAC0AKwArACsAKwAsAC0A
LgAuACwALAAtAC0ALwAuAC4ALgAuAC4ALQAtACsAKwArACsALAAsACsAKwArACsAKwAr
ACwAKwArACsAKQAqACoAKgArACsALAAsAC0ALAAsAC0AKwArACsAKwAsACsAKwAsACoA
KgAqACoALAAsACwALAAuAC4ALgAuAC0ALQAtAC0ALwAvAC8AMAAuAC4ALgAuAC4ALgAu
AC0ALwAvADAALgAuAC4ALgAvAC8ALgAuADAAMQAxADIAMgAyADIAMgA0ADUANgA3ADgA
OQA6ADoAOwA8AD4APwBAAEAAQABAAEIARABEAEMAQgBAADwAPAA9AD4APgA+AD4APAA8
ADkAOwA6ADkAOQA5ADgANwA0ADYANgA2ADUANAAxAC8ALwAvAC4ALgAuADAAMAAwADAA
LgAuAC4ALgAwADAAMAAxAC8ALwAvAC8ALwAvAC8ALwAvAC0ALwAvAC8ALwAvADMAQQBV
AGsAggCdALcAzQDlAAYBLAFRAWYBZwFZATYBAAG9AG0AIQDn/8H/r/+v/7//1v/n//H/
9//3//H/7f/r/+r/6v/o/+b/5v/n/+j/7P/w//P/8//z//L/8//2//b/9v/4//r/AAAH
AA0AEQAUABcAGgAbACAAJAAnACsAMAAzADYANgA3ADkAOwA8ADwAPAA9AD0APgA+AD8A
QQBCAEIAQgBAAEEAQQBBAEIAQgBCAEIARABEAEQARQBFAEUARgBGAEYARgBHAEcARwBH
AEgASABIAEgASABJAEsATABMAE0ATQBOAE4ATgBPAFEAUQBRAFQAVABVAFUAVQBWAFcA
WABZAFsAXQBfAF4AXgBgAGMAZABlAGgAaQBsAG4AbwBwAHIAcwB0AHUAegB6AHsAfAB9
AH8AgACBAIIAgwCEAIQAhgCHAIkAiQCKAIoAigCJAIoAiQCIAIcAgwCDAIAAfgB8AHsA
fAB5AA==
         </WaveFormData>
      </LeadData>
      <LeadData>
         <LeadByteCountTotal>10000</LeadByteCountTotal>
         <LeadTimeOffset>0</LeadTimeOffset>
         <LeadSampleCountTotal>5000</LeadSampleCountTotal>
         <LeadAmplitudeUnitsPerBit>4.88</LeadAmplitudeUnitsPerBit>
         <LeadAmplitudeUnits>��V</LeadAmplitudeUnits>
         <LeadHighLimit>2147483647</LeadHighLimit>
         <LeadLowLimit>268435456</LeadLowLimit>
         <LeadID>V6</LeadID>
         <LeadOffsetFirstSample>0</LeadOffsetFirstSample>
         <FirstSampleBaseline>0</FirstSampleBaseline>
         <LeadSampleSize>2</LeadSampleSize>
         <LeadOff>FALSE</LeadOff>
         <BaselineSway>FALSE</BaselineSway>
         <ExcessiveACNoise>FALSE</ExcessiveACNoise>
         <MuscleNoise>FALSE</MuscleNoise>
         <LeadDataCRC32>2138661047</LeadDataCRC32>
         <WaveFormData>
7v/u/+7/7v/t/+z/6//q/+r/6v/q/+r/7P/s/+z/7P/q/+r/6v/q/+3/7v/v//D/7v/u
/+7/7v/v//D/8f/y//T/9P/0//T/8v/y//L/8v/1//b/9//4//f/9v/1//T/9v/2//b/
9v/4//j/+P/4//b/9v/2//b/+P/4//j/+P/2//b/9v/2//b/9v/2//b/9P/0//T/9P/0
//T/9P/0//T/9P/0//T/8//y//H/8P/y//L/8v/y//L/8v/y//L/8f/w/+//7v/w//D/
8P/w//D/8P/w//D/8P/w//D/8P/y//L/8v/y//L/8v/y//L/8P/w//D/8P/u/+7/7v/u
/+//8P/x//L/8P/w//D/8P/w//D/8P/w//L/8v/y//L/8P/w//D/8P/y//P/8//0//T/
9P/1//X/9P/2//b/9//6//r/+v/7//n/+f/6//r//P/+////AAAEAAQAAwAAAPz/+v/6
//v//f/+//7//v/8//v/+v/5//j/+P/4//j/+P/4//b/9f/z//P/8v/x//D/7//w//H/
7//u/+3/7P/s/+z/7P/s/+3/7v/v//D/7//u/+3/7P/u/+7/7v/u/+//7//v/+7/7f/q
/+j/5//m/+T/5P/w/wQAFwAtAEMAWQBsAIMAowDEAOIA9AD+APoA6ADIAJcAVgAPANf/
rf+a/5X/mf+i/6n/rf+t/6n/pf+i/6D/ov+i/6T/pP+m/6b/pf+l/6b/qP+p/6z/r/+y
/7P/tP+0/7H/s/+6/8D/xf/K/9D/1f/Z/9z/3f/f/+L/5f/q/+3/8P/z//X/9P/z//H/
8f/x//L/8//1//b/9//4//j/+P/4//j/+f/6//r/+v/6//v/+//5//n/+f/5//v//P/9
//7//P/8//3//f/+//7//v/+/////////wAA/v/+//////8AAAIABAAFAAMABAAFAAcA
CAAJAAkACQAMAAwADgAPAA4ADwAQABEAFAAWABcAGQAYABkAHAAcACEAIgAjACUAJgAn
ACgAKQAqACsALAAtADEAMgAzADQANQA2ADYANgA2ADcAOAA4ADcANwA1ADUAMQAvAC0A
KwArACsAKgApACYAIwAgAB4AHQAcABoAGAAXABUAEwARAA0ACwAKAAkACgAJAAgABwAF
AAQAAgABAAEAAAD///7//v/+//3//f/7//v/+//5//v/+//7//r/+P/4//f/9//5//n/
+f/4//b/9v/2//b/9v/2//b/9v/5//n/+f/5//n/+f/5//n/+f/6//r/+v/7//z//P/8
//r/+//7//v//v/+//7//v///////////wAAAAAAAAEAAQABAAEAAQABAAEAAQACAAMA
AwADAAMAAQABAAAAAAAAAAAAAAAAAAIAAgABAAEAAAAAAAAAAAAAAAAAAAAAAP7//f/8
//z//f/9//3//f/+//7//v/+//3//f/9//3//f/9//3//f/9//3//P/8//z//P/8//z/
/P/8//z//P/6//r/+v/6//z//P/8//z/+v/5//n/+f/7//z//P/8//v/+//7//v/+f/5
//n/+f/7//z//P/7//v/+//7//v/+f/7//v//P/8//z//P/8//v/+v/5//j/+f/6//z/
/f/+//7//v//////AAACAAIABQAGAAYABgAGAAUABAAEAAYACAAKAAsACgAMAAwACwAI
AAYABAAEAAcABwAIAAgABgAEAAMAAgABAAAAAAAAAP7//v/+//z//P/9//7//v/9//v/
+f/5//n/+P/4//j/+P/4//j/+P/2//b/9v/2//j/+P/4//j/+P/4//j/+P/4//n/+f/5
//r/+f/4//b/9f/0//L/9P/+/xAAIQAzAEcAWQBqAIEAnwDAANwA7gD2APIA4ADCAJMA
VAATAN3/u/+q/6P/pf+w/7f/uf+5/7f/sf+u/6z/rv+u/67/sP+y/67/r/+x/7L/tP+3
/7r/uf+8/7v/vP+8/73/v//G/8z/0f/Y/9z/3//h/+T/6f/r/+7/8//2//f//P/9//3/
/P/9/////////wAAAAABAAEAAQAAAAAAAAAAAAIAAwAEAAQAAgACAAMAAwADAAMAAwAD
AAYABgAGAAYABAAEAAUABQAGAAYABgAGAAUABQAFAAYABwAIAAoACwAJAAoACwALAAkA
CgALAA0AEAARABEAEQAQABAAEgATABYAFwAYABkAGgAcAB0AHwAeAB8AIgAiACcAKAAp
ACsAKgArACwALQAuAC8AMAAxADUANgA3ADgANwA4ADgAOAA4ADkAOgA6ADkAOQA3ADcA
NAAzADIAMQAwAC8ALQArACkAJwAlACQAIQAgAB4AHAAbABkAFwAVABMAEQAQAA8ADgAN
AAwACwAHAAYABAADAAUABAADAAIAAAAAAP////8BAAEAAQD///////////7//P/8//v/
+//8//3//v/+//z//P/8//z//v/+//7//v////////////3//f/9//3///8AAAAAAAD/
/wAAAAAAAAAAAQABAAEAAgACAAIAAgADAAMAAwADAAYABgAGAAcABQAFAAUABQAFAAUA
BQAGAAcABwAHAAcABwAHAAYABgAIAAgACAAIAAcABgAEAAMABAAEAAQABAAEAAQABAAE
AAIAAQAAAAAAAwADAAMAAwAAAAAAAAAAAAEAAQABAAEAAQABAAEAAQD//////v/+/wAA
AAAAAAAAAAAAAAAAAAAAAAAAAAAAAAAAAAAAAAAAAAD//////////wAAAAAAAP//////
/////////////////wAAAAD///3//f/9//3///8BAP/////+//7//v/+//7//v/+//7/
/v8AAAAAAQABAAAAAAAAAAEAAwAEAAYABgAFAAYABgAGAAkACQAJAAoACAAKAAwADQAO
ABAAEAAPAA4ADAAKAAoACgAJAAkACAAJAAgACAAIAAUABAAEAAQABAAEAAQAAgADAAMA
AwACAP///f/7//v//f/8//z//P/6//r/+v/6//r/+v/6//r//P/8//z//P/6//r/+v/6
//z//f/9//3//P/7//j/+P/3//b/9v/4//7/CgAXACUANQBJAFgAaQCBAJ4AvgDYAOgA
7gDkANAArwB8AD0AAwDX/7r/rf+r/6z/tf+9/7//v/+9/7j/tv+2/7b/sv+w/7L/tP+1
/7f/uP+4/7n/uv+7/7r/v//A/8D/v//D/8b/zP/R/9T/2P/f/+P/5v/r/+//8v/z//T/
9//6//v//f/+/wEAAQABAAEAAgAAAAEAAQABAAQABAAEAAQABAAFAAYABgAEAAQABQAF
AAYABwAIAAkACAAIAAgACAAIAAgACQAJAAoACgAKAAoACQAJAAkACgAMAAwADQANAAsA
DAANAA0ADQAOAA8AEQAQABEAEQARABQAFAAWABcAGAAZABoAGwAcAB4AHwAhACIAIwAm
ACYAJwAoACkAKwAqACsALAAtADAAMQAyADMAMwA0ADUANgA3ADgAOAA4ADoAOwA8ADwA
OQA5ADcANwA4ADcANgA1ADIAMQAvAC0AKwApACcAJgAjACIAIAAeAB0AGwAZABcAFwAV
ABQAEwARAA8ADQALAAsACgAIAAcABQAEAAMAAgACAAIAAQABAAEAAQABAP///f/9//3/
/P/+//7//f/9//3//f/9//z//P/8//z//P/8//z//P/8//z/+//6//n/+//7//v/+//7
//z//P/8//3//v/+//7//v/////////+//7//v/+/wEAAQABAAEAAAAAAAAAAQADAAMA
AwADAAQABQAGAAgABwAFAAMAAQADAAMAAgACAAQABAAEAAQABAAEAAMAAwAEAAQABAAE
AAMAAgABAAAAAQABAAEAAgABAAEAAQABAP7//v/+//7////////////9//3//f/9////
///+//7//v/+//7//v/+//7//v/+/wAAAAAAAAAA/v/+//7//v/+//3//f/9//v//P/8
//z/+//7//v/+//9//3//f/9//r/+v/5//f/+f/7//3//f/+//3//P/7//r/+v/6//r/
+v/6//r/+//7//z//P/8//3///8AAAIAAgABAAIAAgACAAMAAwADAAQABAAGAAgACQAK
AAwADAALAAoACAAGAAYABQAFAAYABgAIAAYABQAEAAMAAgACAAIAAAAAAAAA/v/+////
AAAAAP7/+//4//f/9f/0//T/9P/2//b/9v/2//b/9v/2//b/9//4//n/+v/5//j/9//2
//b/9//3//f/+P/3//T/8P/v/+z/6v/q//T/BgAXACkAOwBPAGAAdQCTALYA1gDsAPgA
+gDqAM4AoQBkACEA6f+9/6T/nf+f/6j/sf+3/7f/t/+1/7L/sP+w/7D/rv+s/6z/qv+r
/6//sv+2/7f/uP+1/7b/t/+4/7j/uf+7/7z/wv/H/8z/0v/V/9v/3v/j/+f/6v/t/+7/
8//2//X/9//6//3/////////AAD//////v/9//z//P/8//z//f///wEAAgABAAAAAAD/
/wAAAQACAAMAAgACAAIAAgAEAAQABQAFAAQABAAEAAQAAwADAAMABAAFAAYACAAJAAkA
CgALAAsACwAMAA0ADwAOAA8ADwAPABAAEAASABMAFAAVABYAFwAXABgAGAAZABsAHQAh
ACIAJQAmACcAKQAoACkAKgArAC4ALwAwADEAMQAyADMANAA3ADgAOAA4ADYANwA4ADgA
NQA1ADMAMwA0ADMAMgAxAC4ALQArACkAJQAjACEAIAAhACAAHgAcABkAFwAVABMAEQAP
AA4ADQAKAAkACAAHAAcABgAEAAMAAQAAAP///v/+//7//f/9//////////3//P/7//r/
+P/4//j/9//3//n/+f/5//j/9v/2//b/9v/4//j/+P/4//n/+f/5//n/+f/5//n/+f/3
//j/+P/4//n/+v/6//r/+//9//7////+//7//v/+////////////AgACAAIAAwACAAEA
AAD//wAAAQACAAQABAADAAIAAQABAAEAAAAAAAAAAAAAAAAAAAAAAP////8AAAAAAAAA
AP7//v/+//7/AAD///7//v/+//3//P/7//r/+v/6//r/+//7//v/+//5//n/+f/5//n/
+f/4//j/+v/6//r/+v/4//j/+P/4//j/+P/4//j/9v/2//b/9v/4//f/9//3//f/+P/4
//j/9f/1//X/9f/3//f/9//3//f/+P/4//f/9v/4//j/+P/4//b/9v/2//b/+P/4//n/
+f/6//r/+v/7//n/+v/8//z///8AAAAAAAABAAEAAQACAAIABAAGAAcACAAKAAoACQAE
AAIAAAAAAAMAAwAEAAQABAACAAEAAAD///7//v/+//7//v/+//z/+//7//v/+v/5//f/
9f/1//X/9P/0//T/9P/0//T/9P/2//b/9v/2//X/9P/z//L/9P/0//T/9P/0//X/9f/1
//T/8//w//D/8f/u/+z/7v/4/wgAGQAtAEMAWQBsAIMAowDGAOAA9AD8APoA6ADIAJkA
VgARANv/tf+i/5v/n/+o/7P/t/+1/7H/rf+q/6r/qv+q/6r/qv+s/67/r/+v/67/sP+x
/7L/tf+2/7f/uP+4/7f/uf++/8T/yf/Q/9T/1//b/97/4//l/+j/6//u//H/9P/1//n/
+v/3//f/9//3//j/+v/7//v/+//8//z//P/8//z//f/+//7/AAAAAAEAAQD/////////
/wIAAgACAAIAAAAAAAEAAQAAAAAAAAAAAAMAAwADAAQABAAEAAUABQAHAAgACQAJAAcA
CAAJAAsACgALAAsACwAOAA4AEAARABIAEwAUABUAFgAYABkAGwAcAB0AIAAgACMAJAAl
ACcAKgArACwALQAtAC0ALQAtADEAMgAzADQAMwA0ADQANAA0ADUANgA2ADUANQAzADMA
MAAvAC4ALQAsACsAKQAnACMAIQAfAB4AGwAaABgAFgAXABUAEwARAA8ADQAMAAsACgAJ
AAgABwAFAAQAAgABAP///v/9//z//v/+//3//f/9//3//f/7//v/+//7//r/+v/6//n/
+f/5//n/+f/4//r/+v/6//r/+P/4//j/+P/7//v/+//7//n/+f/5//n/+f/6//r/+v/9
//7//v/+//z//f/9//3/AAAAAAAAAAD//////////wAAAAAAAAEAAwADAAMAAwABAAEA
AQACAAUABQAFAAUAAwADAAIAAgACAAIAAgACAAIAAgABAAEAAAAAAAAAAAACAAIAAgAC
AAAA///+//7//f/9//3//f/+//7//v/+//3//f/9//3////////////9//3//P/8//z/
/P/8//z//P/8//z//P/8//z//P/8//z//P/8//z//v/9//3//f/7//z//P/8//3//f/9
//3/+//7//v/+//9//7//v/9//v/+//7//v/+//6//v//P/9//7//P/8//z//P/+//7/
//////7//v/+//////8AAAIAAgAFAAYABgAGAAUABQAFAAYABgAIAAoACwAOABAAEAAP
AAoACAAGAAYABwAHAAgACAAGAAQAAwACAAMAAgACAAIAAgACAAIAAAD9//3//f/8//z/
+//6//v/+f/4//j/+P/4//j/+P/4//j/+P/4//j/+P/4//j/+P/6//r/+v/6//j/+f/5
//n/+P/3//T/9v/3//b/9P/6/wYAFgAlADUASwBfAHIAiQCnAMgA4gDwAPQA7ADWALQA
fwA8AAEA0/+z/6b/p/+r/7L/uf+9/73/uf+1/7D/rv+u/67/rv+w/7T/sv+x/7H/tP+0
/7X/uP+5/7r/u/+8/7r/u/+//8b/zP/R/9j/3P/f/+H/5P/n/+n/7P/v//L/9f/6//3/
/f/8//3//f/9//3//v8AAAEAAQABAAAAAAAAAAAAAAABAAIAAgACAAIAAwADAAEAAQAB
AAEAAgACAAIAAgACAAIAAwADAAQABAAEAAQABQAFAAUABgAEAAQABQAFAAYACAAKAAsA
CQAKAAsADQAMAA0ADQANABAAEAASABMAEgATABQAFQAYABoAGwAdABwAHQAgACAAIwAk
ACUAJwAqACsALAAtAC0ALQAtAC0AMQAyADMANAA1ADYANgA2ADYANwA4ADgANwA3ADUA
NQAyADEAMAAvAC4ALQArACkAJwAlACMAIgAfAB4AHAAaABkAFwAVABMAEQAPAA4ADQAM
AAsACgAJAAcABgAEAAMAAwACAAEAAAAAAAAA//////3//f/9//v//f/9//3//P/8//z/
+//7//v/+//7//r//P/8//z//P/6//r/+v/6//v/+//7//v/+//7//v/+//7//z//P/8
//3//v/+//7//v////////8AAAAAAAAAAAEAAQABAAEAAgACAAIAAwADAAMAAwADAAMA
AwADAAQABQAFAAUABQAFAAUABAAEAAQABAAEAAQABAAEAAMAAwAAAAAAAAAAAAIAAgAC
AAIAAgABAAAAAAABAAEAAQABAAAAAAAAAAAA///////////9//3//f/9///////+//7/
/v/+//7//v/+//7//v/+//z//P/8//z//v/+//7//v/8//v/+//7//v//P/8//z//f/9
//3//f/7//v/+//7//3//v/+//3//f/9//3//f/7//v/+//7//z//P/8//z//P/8//z/
/P/8//7//v/////////+//3//f///wAAAgACAAMABAAEAAQAAwADAAMABAAGAAgACgAL
AAoADAAMAAsACgAIAAYABgAFAAUABgAGAAYABAADAAIAAQAAAAAAAAAAAAAAAAD+////
//////7/+//5//f/9//1//T/9P/0//b/9v/2//b/9v/2//b/9v/2//b/9v/2//T/9P/0
//T/9P/1//X/9f/2//X/8v/w/+//7v/s/+7/+v8KABsALQA/AFMAYgB3AJMAtADSAOgA
8ADsANoAvACNAEwACwDZ/7X/pP+h/6P/qv+z/7f/tf+x/63/qv+q/6r/rP+s/6r/qv+q
/6v/rf+u/7D/s/+0/7P/tP+z/7L/sP+x/7X/vv/G/8v/0P/U/9f/2f/c/9//4//o/+v/
7v/v//D/8f/z//L/8//1//X/9f/2//b/9//3//f/+P/4//j/+P/4//n/+v/6//j/+P/5
//n/+f/5//n/+f/8//z//P/8//v/+v/6//n//P/8//z//P/7//v/+//8//7//v//////
//8AAAEAAQD//wAAAQADAAQABQAFAAUABgAGAAgACQAKAAsADAANAA4AEAARABMAFgAX
ABoAGgAdAB4AHwAhACIAIwAkACUAJAAlACYAJwApACoAKwAsAC0ALgAuAC4AMAAxADIA
MgAxADEALwAvAC4ALQAsACsAJgAlACMAIQAhAB8AHQAcABsAGgAYABYAFAARAA4ACwAL
AAkACAAHAAYABQAEAAMAAQAAAP7//f/9//z/+//6//n/+P/2//X/9f/1//X/8//z//P/
8//y//T/9P/z//P/8//z//P/8v/w//D/8P/w//D/8P/w//D/8f/x//H/8f/x//H/8f/x
//P/9P/0//T/8//0//T/9P/2//f/9//3//b/9v/2//b/+f/5//n/+f/8//z//P/9//v/
+//7//v/+//7//v//P/9//3//f/9//v/+//6//r//P/8//z//P/6//r/+f/5//r/+v/6
//r/+P/4//j/+P/6//n/+P/4//f/9//3//f/9P/0//T/9P/0//X/9v/3//f/9//3//f/
9f/1//T/9P/2//b/9v/2//T/9P/0//T/9f/2//f/+P/2//b/9v/2//X/8//y//H/8//0
//T/9P/z//P/8//z//P/8//z//P/9f/0//T/9P/0//T/9v/2//b/9v/0//T/9f/1//X/
9P/z//P/9P/2//n/+v/7//z//P/8//3//f/9//7/AAACAAQABQAEAAYABgAFAAMAAgAB
AAIAAQABAAIAAgACAAAA///+//v/+v/6//r/+v/6//r/+P/4//n/+v/6//b/8//w/+//
8f/w//D/8P/w//D/8P/w/+7/7v/u/+7/8P/w//D/8P/u/+7/7v/u//D/8f/x//H/8v/v
/+z/6v/p/+b/5v/q//b/CAAZAC0AQQBXAGwAhQCnAMoA6AD4AAAB+ADiALwAhwBCAAEA
y/+p/5z/mf+d/6b/r/+x/7H/rf+p/6b/pv+m/6b/pP+k/6T/pv+n/6v/rP+u/6//sv+x
/7D/sf+w/7D/sf+1/7r/wP/H/8z/0P/R/9X/2P/d/+P/5v/p/+z/7f/u/+//7//w//P/
9f/1//X/9v/2//f/9//3//j/+P/4//j/+P/5//r/+v/4//j/+f/5//r/+//8//3//P/8
//z//P/8//z//f/9//z//P/8//z//f/9//3//v8AAAAAAQABAP//AAABAAEAAgAEAAYA
CQAJAAkACAAHAAoACgAMAA0AEAARABIAEwASABQAFQAXABgAGQAcABwAIAAiACQAJwAm
ACcAKAApACwALQAuAC8ALwAwADEAMgA1ADYANgA2ADQANQA2ADYAMwAzADEAMQAyADEA
MAAvACwAKwApACcAJQAjACEAIAAeABwAGQAWABUAEwARAA8ADQALAAoACQAGAAUABAAD
AAMAAgAAAP/////+//3//P/8//z/+//7//v/+//7//n/9//3//f/9v/2//b/9f/1//X/
9f/1//T/9v/2//b/9v/2//b/9v/2//X/9f/1//X/9//3//f/9//3//j/+P/4//n/+v/6
//r//P/9//3//f/9//z/+//6//3//f/9//3/AAAAAAAAAQD//////////wEAAQABAAIA
AQABAAEAAQADAAMAAgACAAIAAgACAAIAAAAAAP////8AAAAAAAAAAP7//v/+//7/AAD/
//7//v////////////7//v/+//7//f/9//3//f/7//v/+//7//3//f/8//z//P/8//z/
/P/6//r/+v/6//r/+v/6//r/+P/4//j/+P/5//n/+v/7//n/+v/6//r/+f/5//n/+f/5
//n/+f/5//n/+P/4//r/+P/4//j/+P/4//j/+P/4//j/+P/5//n//P/8//z//f/9//7/
AAAAAAEAAgACAAIAAwADAAMABAACAAQABgAHAAgACgAKAAkABgAEAAIAAgAFAAUABgAG
AAYABAADAAIA///+//7//v/+//7//v/8//3//f/9//z/+//5//f/9//3//b/9v/2//b/
9v/2//b/+P/4//j/+P/3//b/9f/0//b/9v/2//b/9P/1//X/9f/0//P/9P/0//P/8v/y
//j/BAAUACUAOQBPAGMAeACTALMA1ADsAPoA/gDyANoAtAB9ADgA+//L/6v/nv+d/6P/
qv+x/7X/s/+v/6n/pv+m/6b/pv+o/6r/rP+s/63/rf+s/6z/r/+w/7H/tP+3/7j/uP+5
/7v/wP/G/83/0v/W/9n/3//k/+X/5//q/+3/7v/x//T/9//5//r/+//5//n/+f/6//r/
+//7//v//P/8//z//P/6//v//P/8//3//v8AAAEA//////////8CAAIAAgACAAIAAgAD
AAMAAgACAAIAAgAFAAUABQAGAAQABAAFAAUABwAIAAkACQAJAAoACwANAAwADQANAA0A
DwAQABMAFQAVABUAFQAVABgAGgAbAB0AHgAfACIAIgAlACYAJwApACsALQAvADEAMAAx
ADIAMwA1ADYANwA4ADcAOAA4ADgAOgA7ADwAPAA7ADsAOQA5ADYANQA0ADMAMQAxADAA
LwArACkAJwAmACMAIgAgAB4AHQAbABkAFwAVABMAEgARABIAEQAQAA8ADwAOAAwACwAJ
AAgABwAGAAgACAAHAAcABQAFAAUAAwADAAMAAwACAAQABAADAAMAAQABAAEAAAACAAIA
AgACAAIAAgACAAIAAwADAAMAAwADAAMAAwADAAEAAgACAAIABQAGAAYABgAEAAUABQAF
AAgACAAIAAgACQAJAAkACQAIAAgACAAJAAsACwALAAsACwALAAsADAANAA0ADQANAA0A
DQAMAAwADgAOAA4ADgAOAA4ADQANAAoACgAKAAoADAAMAAwADAAMAAsACgAKAAkACQAJ
AAkACgAKAAoACgAHAAcABwAHAAkACQAJAAkACQAJAAgACAAGAAYABgAGAAgACAAIAAgA
CAAIAAgACAAIAAgACAAIAAgABwAHAAcABQAGAAYABgAGAAcACAAJAAcABwAHAAcABwAI
AAgABwAJAAcABwAGAAgACAAIAAgACgAKAAoACgAIAAgACQAJAAoACgAKAAsACwAMAA4A
DgARABIAEgASABUAFQAVABYAFQAWABcAFwAaABwAHAAbABgAFgAUABQAEwATABQAFAAW
ABQAEwASAA8ADgAOAA4AEAAQABAADgANAA0ADQAMAAkABwAFAAUABwAGAAYABgAEAAQA
BAAEAAYABgAGAAYABAAEAAQABAAEAAQABAAEAAYABwAHAAcABAADAAIAAAADAAQABAAG
ABIAIgAvAD0ATQBhAHQAiwCnAMYA4gD0APwA+ADmAMYAmQBcAB0A6//J/7b/sf+z/7r/
wf/J/8n/xf/B/7z/uv+6/7r/uv+6/7z/vv+//7//wP/C/8P/wv/B/8T/xf/G/8j/y//P
/9T/2v/d/+L/6P/r//H/9v/5//v//v///wAAAwAGAAkACQAMAA8ADQANAA0ADgAOAA8A
DwAPABAAEAAQABAADgAPABAAEAASABIAEwATABEAEQARABEAEgASABIAEgAUABQAFQAV
ABYAFgAWABYAGQAZABkAGgAaABoAGwAbABkAGgAbABsAHQAeAB8AIQAhACEAIAAfACIA
IgAkACUAJgAnACgAKQAqACwALQAvADIAMwA2ADYANwA4ADkAOwA+AD8AQABBAEIAQwBE
AEUARwBIAEkASgBNAE4ATgBOAEwATQBOAE4ATwBPAE0ATQBMAEsASgBJAEgARwBFAEMA
QQA/AD0APAA5ADgANgA0ADMAMQAvAC0ALQArACoAKQAnACUAIwAhACEAIAAeAB0AGwAa
ABkAGAAZABoAGgAbABsAGwAbABkAFwAXABcAFgAYABgAFwAXABcAFwAXABYAFwAYABkA
GgAZABgAFwAWABcAFwAXABcAGQAZABkAGQAXABgAGAAYABkAGgAaABoAGgAbABsAGwAc
ABwAHAAcAB0AHQAdAB0AHQAcABsAGwAcAB0AHgAfAB8AHwAfACAAHwAfAB8AHwAgACEA
IQAiACAAIAAgACAAIAAgAB8AHwAgACAAIAAgAB4AHgAeAB4AHgAdABwAHAAbABsAGwAb
ABwAHAAcABwAGwAbABsAGwAdAB0AHQAdAB8AHwAeAB4AGwAaABkAGAAZABoAGwAcABwA
HAAcABwAHAAcABwAHAAeAB0AHQAdABwAHAAbABoAGwAbABsAGwAdAB0AHQAdABsAHAAc
ABsAGwAdAB4AHQAcABsAGgAcABwAHAAcAB4AHgAfAB8AHgAeAB4AHwAfACAAIgAiACMA
JAAkACQAJwAnACcAKAAmACgAKgArACwALgAuAC0ALAAqACgAKAAnACcAKAAoACgAJgAl
ACQAJAAkACUAJgAjACIAIQAeAB8AHwAfAB4AHwAdABsAGwAZABgAGAAYABgAGAAYABgA
FgAWABYAFgAXABgAGQAaABgAGAAYABgAFgAXABcAFwAYABUAFAAUABMAEgAQABIAHgAu
AD0ATwBjAHcAiACdALkA2AD4AAwBFAEOAfoA2ACnAGYAJwD1/9X/xv/B/8X/zP/V/9n/
1//V/8//zv/O/87/zv/M/8z/zP/M/83/z//S/9T/1f/U/9X/1v/X/9b/2P/b/9//5P/s
//H/9P/2//n//f8AAAMABwAMAA8AEgAVABYAFwAZABoAGwAdAB0AHQAeAB4AHwAfAB8A
IAAgACAAIAAgACEAIgAiACAAIAAhACEAIwAjACMAIwAkACQAJAAkACQAJAAlACUAKAAo
ACgAKAAnACcAJwAoACgAKAApACkAKwAsAC0ALQArACwALQAvADEAMwA0ADUANAA0ADYA
NwA6ADsAPAA9ADwAPgA/AEEAQgBDAEYARgBKAEwATgBRAFEAUQBRAFEAUwBVAFcAWQBb
AFwAXQBeAF8AYABgAGAAYgBjAGQAZABlAGUAYwBjAGIAYQBgAF8AWgBZAFcAVQBTAFMA
UQBSAA==
         </WaveFormData>
      </LeadData>
   </Waveform>
</RestingECG>
