# Supplementary material for: Detection of Left Atrial Enlargement Using a Convolutional Neural Network-Enabled Electrocardiogram
Source: Front Cardiovasc Med. 2020 Dec 17;7:609976. doi: 10.3389/fcvm.2020.609976 (PMC7773668; doi:10.3389/fcvm.2020.609976)
Supplement: Supplementary file 3 [file Data_Sheet_3.ZIP › normal2/1802017389_5276_00000004.XML]

<?xml version="1.0" encoding="Windows-1252"?>
<!DOCTYPE RestingECG SYSTEM "restecg.dtd">
<RestingECG>
   <PatientDemographics>
      <PatientID>1802017389</PatientID>
      <PatientAge>65</PatientAge>
      <AgeUnits>Years</AgeUnits>
      <Gender>Male</Gender>
      <PatientLastName>chenzongqing</PatientLastName>
   </PatientDemographics>
   <TestDemographics>
      <DataType>Resting</DataType>
      <Site>1</Site>
      <AcquisitionDevice>MAC55</AcquisitionDevice>
      <Status>Unconfirmed</Status>
      <Priority>Normal</Priority>
      <AcquisitionTime>08:58:40</AcquisitionTime>
      <AcquisitionDate>03-20-2017</AcquisitionDate>
      <CartNumber>1</CartNumber>
      <AcquisitionSoftwareVersion>009C</AcquisitionSoftwareVersion>
      <XMLSourceVersion>MAC5000 v1.0</XMLSourceVersion>
   </TestDemographics>
   <RestingECGMeasurements>
      <VentricularRate>75</VentricularRate>
      <AtrialRate>75</AtrialRate>
      <PRInterval>144</PRInterval>
      <QRSDuration>96</QRSDuration>
      <QTInterval>372</QTInterval>
      <QTCorrected>415</QTCorrected>
      <PAxis>71</PAxis>
      <RAxis>63</RAxis>
      <TAxis>59</TAxis>
      <QRSCount>12</QRSCount>
      <QOnset>217</QOnset>
      <QOffset>265</QOffset>
      <POnset>145</POnset>
      <POffset>198</POffset>
      <TOffset>403</TOffset>
      <ECGSampleBase>500</ECGSampleBase>
      <ECGSampleExponent>0</ECGSampleExponent>
   </RestingECGMeasurements>
   <Diagnosis>
      <Modality>Resting</Modality>
         <StatementCount>3</StatementCount>
         <LabelText>12SL Õï¶Ï³ÂÊö</LabelText>
      <DiagnosisStatement>
         <StmtFlag>ENDSLINE</StmtFlag>
         <StmtText>ñ¼ÐÔÐÄÂÉ</StmtText>
      </DiagnosisStatement>
      <DiagnosisStatement>
         <StmtFlag>ENDSLINE</StmtFlag>
         <StmtText>µçÑ¹·ûºÏ×óÐÄÊÒ·Ê´óµÄ×îµÍ±ê×¼£¬²»³ýÍâÊÇÕý³£±äÒì</StmtText>
      </DiagnosisStatement>
      <DiagnosisStatement>
         <StmtFlag>ENDSLINE</StmtFlag>
         <StmtText>ÁÙ½ç ECG</StmtText>
      </DiagnosisStatement>
   </Diagnosis>
   <Waveform>
      <WaveformType>Rhythm</WaveformType>
      <WaveformStartTime>0</WaveformStartTime>
      <NumberofLeads>8</NumberofLeads>
      <SampleType>CONTINUOUS_SAMPLES</SampleType>
      <SampleBase>500</SampleBase>
      <SampleExponent>0</SampleExponent>
      <HighPassFilter>16</HighPassFilter>
      <LowPassFilter>150</LowPassFilter>
      <ACFilter>NONE</ACFilter>
      <LeadData>
         <LeadByteCountTotal>10000</LeadByteCountTotal>
         <LeadTimeOffset>0</LeadTimeOffset>
         <LeadSampleCountTotal>5000</LeadSampleCountTotal>
         <LeadAmplitudeUnitsPerBit>4.88</LeadAmplitudeUnitsPerBit>
         <LeadAmplitudeUnits>¦ÌV</LeadAmplitudeUnits>
         <LeadHighLimit>2147483647</LeadHighLimit>
         <LeadLowLimit>268435456</LeadLowLimit>
         <LeadID>I</LeadID>
         <LeadOffsetFirstSample>0</LeadOffsetFirstSample>
         <FirstSampleBaseline>0</FirstSampleBaseline>
         <LeadSampleSize>2</LeadSampleSize>
         <LeadOff>FALSE</LeadOff>
         <BaselineSway>FALSE</BaselineSway>
         <ExcessiveACNoise>FALSE</ExcessiveACNoise>
         <MuscleNoise>FALSE</MuscleNoise>
         <LeadDataCRC32>2845112561</LeadDataCRC32>
         <WaveFormData>
/v/+//7//v8AAAAAAAAAAAAAAAAAAAAA///+//3//P/+//7//v/+//7//v/+//7//v/+
//7//v/+//7//v/+//7//v/+//7//v/+//7//v/9//z/+//6//r/+v/6//r//P/8//z/
/P/6//r/+v/6//v//P/9//7//f/8//v/+v/5//j/9//2//f/+P/5//r/+P/4//j/+P/4
//j/+P/4//v//P/9//7/+v/4//b/9P/3//j/+f/6//j/+P/4//j/+P/4//j/+P/2//b/
9v/3//j/+P/4//j/+//7//v/+//5//n/+f/5//n/+f/5//n/+v/7//v/+//9//7/////
/wEAAgAFAAYABAADAAQAAgADAAMAAwABAP3//f/+//7//////wAAAAD///7//v/+//z/
+//5//f/9f/1//X/9f/1//b/9v/2//T/9f/2//b/9v/3//r/+//5//b/9f/0//b/+P/5
//r/9P/z//X/8//v/+z/7P/x//X/+f8BAA0AGAAjADUASwBgAHgAlACxAMIAvgCrAIwA
awBQADcAGAABAO7/4v/Y/9r/4P/l/+j/6v/r//H/9//8//3/9//0//j/+v/y//D/+P/6
//v/+//7//n/+v/6//r/+v/7//3////+//z/+//7//3//v/+//7//P/8//7//v/+//7/
//8AAAAAAgAAAAAAAAABAAEAAQABAAMABAAEAAUABQAFAAUAAwADAAMAAwAIAAkACgAJ
AAgACAAHAAYABwAKAAwADgAOAA8AEAAQABIAEwATABYAFgAWABcAFwAXABcAFwAXABUA
FQAYABoAGQAYABgAGgAWABUAFQAUABUAFQAVABQAEgASAA8ADgAQAA8ADwANAA0ADAAL
AAsACQAIAAYABAAFAAUABQAFAAMAAAAAAAAAAQABAP///v/+//3//f/9//z//P/8//3/
///+//z//P/5//n/+f/5//f/9//4//j/9f/1//X/9f/4//n/+v/8//3//f/9//3/+//4
//b/9f/6//r/+v/6//j/+f/5//n/+v/6//z//P/8//z//P/7//j/+P/4//j/+v/8//z/
/P/8//z//v/+//z//P/8//3////+//7/AAD9//z/+f/3//j/+v/7//z//v/+//3//f/7
//v//P/8///////9//3//P/8//z//P/5//n/+v/6//r/+v/7//v/+f/5//n/+//9//z/
/P/8//r/+P/4//r//P/7//r/+v/6//v/+//4//b/+P/4//b/9//5//r/+//7//v/+v/6
//r/9v/5//7/AAD9//z/+//6//j/+f/6//r/+v/6//v/+//5//n/+f/5//z//f/+////
/f/9//7////+//3//P/8//7///8BAAIABAAEAAQABQAHAAYABAADAAUAAwABAAEAAgAC
AAIAAQAAAP7//P/6//z//P/8//v/+//5//f/9//3//f/9//4//b/9v/2//f/+P/4//f/
9//3//f/9v/0//X/9v/4//r/+v/0//D/9f/3//f/9f/w//D/9f/7////CQAZACIAKwA9
AFMAaACCAJ4AsQCyAKYAjwBqAEsAMAAXAP7/6//e/9b/0v/Y/+L/5//o/+z/7//1//f/
+v/5//X/9P/4//r/9v/4//r/9//3//b/9f/3//j/+P/4//n/+f/6//v/+f/4//j/+f/6
//z//f/+//z//P/+//7/+//6//r/+v/6//z/+v/6//z//f/9//3///8BAAIAAgADAAMA
AwADAAEAAQABAAEABwAHAAcABQAFAAYABgAGAAgACgALAAwACgALAAwADAAOAA8ADwAS
ABMAEgASABEAEgATABQAFQAVABUAGAAaABQAEgARABIAEgARABEAEAARABEAEQAQABAA
EAANAAwACgAJAAkABwAJAAgABwAHAAUABAACAAAAAQABAAEAAQAAAPz/+//6//3//f/7
//r/+//7//z//f/5//j/9//3//j/+P/3//j/9//3//f/9//1//X/9v/2//P/8//z//P/
9f/1//X/9v/4//n/+v/7//j/9v/1//X/9v/2//b/9v/2//f/9//3//b/9v/4//j/+f/6
//v/+//5//j/9//2//f/+v/7//z/+P/4//r/+v/6//r/+v/7//n/+P/4//r//P/8//r/
+f/7//z//P/8//r/+v/5//n/9//3//j/+P/3//f/9f/1//b/9v/2//b/9v/3//n/+v/5
//j/+P/3//f/9//3//n/+f/4//j/+P/2//T/9P/2//f/9//3//j/+f/5//j/9P/1//j/
+f/4//f/9//2//X/9//3//b/9v/2//b/9//4//n/+f/5//n/9v/2//b/+P/8//b/8v/0
//T/9P/0//T/9v/3//j/+P/2//b/9//3//f/9//3//f/9//3//f/9//1//X/9v/3//r/
+//8//7//v/9//3//P8AAAAAAAABAAIAAgABAAEAAQD///3//f/+//7//v/9/////v/9
//z//P/8//z/+//7//n/9//3//T/8//y//L/8//0//X/9//4//j/9//3//v/+//6//j/
9//2//b/9v/4//b/9P/z//X/9//5//j/7v/r//P/9//9/wkAFAAfADMARwBUAGgAggCd
ALIAtgCrAJYAfQBgAD8AIAAFAPL/5P/e/9r/4v/p/+z/7P/t//H/8//y//P/+//6//L/
9P/4//j/9v/2//f/9//3//f/+P/4//j/9f/1//b/9//4//j/+f/7//r/+v/5//j/+P/4
//r/+v/6//r/+//8//r//P/6//r/+v/7//v/+//7//3//v/+//7//f/8//v//v///wAA
AQACAAEAAAD9/wAAAgADAAQABQAIAAoADAALAAsACwAKAAoACwALAA4ADgAOAA8ADwAQ
ABEAEgATABIAEQATABQAEwASABIAFAATABMAFAAUABIAEQAQAA4AEAAQAA0ADAAMAAsA
CwAJAAcABgAFAAUABwAGAAQAAgAAAP///v/9/////P/8//z//v////7//v/7//n/+P/3
//f/+P/5//v/+v/4//X/9P/1//X/9f/1//f/9//4//j/9//3//f/9//3//f/9//4//j/
9//2//X/9f/0//T/9f/4//j/+P/4//b/9//3//f/9P/0//b/9v/0//T/9P/z//T/9v/4
//r/+f/6//n/+P/3//j/+//8//v/+v/5//n/9//2//b/+P/6//r/+P/3//f/+P/4//j/
+v/6//n/+f/3//f/+P/4//v/+//5//n/+v/6//r/+v/2//X/9f/0//T/9P/1//X/9P/1
//b/+f/4//b/9f/0//X/9P/1//j/+P/3//b/9v/2//f/9//0//b/+P/4//b/9f/1//T/
8//0//X/9f/2//T/9P/1//b/+f/5//n/+f/3//b/9f/2//X/8v/x//D/8f/y//P/9P/z
//P/8//z//T/9f/1//X/9f/z//P/9v/0//P/8v/x//P/8//0//X/+f/3//T/9P/0//T/
9P/0//X/9v/2//T/9P/1//X/9f/1//X/9f/3//f/9//3//X/9f/2//f/9//3//f/+P/5
//n/+v/6//r/+v/6//v/AAAAAP////8BAP///f/9//7//v/+//3/+//6//n/+P/6//r/
+v/5//f/9f/z//P/8f/x//H/8v/y//L/8v/z//T/9P/z//P/9//3//b/9P/0//T/9f/2
//T/8P/w//H/8f/x//H/8v/y//P/8f/v//P/+/8IABMAJQA9AFAAYAB2AJMAsgDCAL8A
qgCPAHIAVQA2ABkA/v/q/97/2P/c/+P/6P/q/+n/7f/x//D/8//1//b/9v/2//b/9v/0
//T/9f/1//X/9f/2//b/9v/0//P/8//z//T/9P/1//f/9v/2//X/9P/0//T/9v/2//b/
9v/3//j/9//4//X/9P/2//f/9//3//n/+//8//z/+//7//v/+//9//3//f/9/wEAAQAB
AP////8AAAAAAAAAAAIAAwAEAAQABQAGAAYABgAHAAcACgAOAA4ADwAPABEAEQARABEA
EAAPABEAEgARABAAEAASABEAEQASABIAEAAPAA4ADAAMAAwACQAIAAoACQAJAAcABQAE
AAMAAwAFAAQAAgAAAP3//f/9//3//f/6//r/+v/9//3/+//6//f/9f/0//P/8//0//X/
9//5//j/9v/2//P/8//z//P/9f/1//b/9v/0//P/8v/x//T/9f/2//j/+P/3//b/9f/0
//L/8f/x//T/9P/0//T/9P/1//X/9f/2//b/+P/4//b/9v/2//X/9v/2//b/9v/2//j/
+P/4//T/9P/2//b/+P/4//j/+f/4//b/9f/2//j/+P/2//X/9v/4//n/+v/5//j/9v/1
//b/9//5//r/+//7//n/+f/3//b/9f/0//L/8//1//b/9P/0//X/9f/0//X/9v/5//b/
9P/z//L/9P/y//L/9P/2//X/9P/0//T/9f/1//L/8//2//f/9v/z//P/8v/x//L/8//z
//T/8v/y//P/9P/y//H/8P/v/+//8P/x//T/9P/y//L/8v/y//L/8v/y//P/8//z//P/
8//z//L/8f/z//X/9f/4//X/9P/z//L/8v/z//T/9P/0//T/9f/1//X/9f/1//X/9f/1
//X/9f/0//P/8//z//X/9f/1//b/+f/5//r/+v/7//r/+f/5//3//v/+///////9//v/
+//6//r/+v/5//v/+v/5//j/+P/4//j/9//1//P/8f/x/+//7//v//D/8P/w//D/8f/y
//L/8f/x//H/8f/w/+7/7//w//L/9P/y//L/8P/x//H/7//v//D/7v/t/+3/8f/1//v/
BgARACMANwBOAGIAegCXALAAvgC/ALAAlQB2AFcANgAVAPz/7v/g/9j/2v/h/+L/6P/t
/+//7//u/+//9//8//j/8v/0//T/8v/y//P/8//z//P/9P/0//T/9f/1//b/9//2//T/
8//z//T/9v/3//j/+P/4//r/+v/6//r/+//8//r//P/6//r/+v/7//v/+//7//3//v/+
////////////AQABAAEAAQADAAMAAwABAAUABgAGAAYACAAKAAsADAAKAAsADAAMAAwA
DQANABAAEgASABMAEwARABEAEQARABIAEwAXABoAFQAUABQAFgAWABUAFQAUABMAEwAT
ABIAFAAUABEAEAAOAA0ADQALAAkACAAHAAcACAAIAAcABgAEAAMAAgABAAEA/v/+//7/
//////3//P/8//v/+//7//r/+v/6//v/+f/4//b/9v/3//f/9//3//X/9f/2//b/9f/1
//X/9f/3//f/9//4//j/9//2//X/9f/0//T/9f/2//b/9v/2//j/+f/5//n/9//2//f/
9v/3//j/+f/5//b/9v/2//b/+P/6//r/+v/2//b/+P/4//n/+v/7//3//f/8//z//v/9
//z/+f/3//f/+P/4//j/+v/6//n/+f/6//v//f/+//7//f/6//n/+v/6//r/+v/1//X/
9v/2//j/+P/5//n/+f/5//n/+//6//j/9//2//f/9v/3//r/+v/5//j/+P/4//n/+f/2
//b/+P/4//b/+P/5//n/+f/3//f/9v/2//X/9v/4//r/+P/3//b/9f/1//b/9//6//n/
9v/1//T/9P/0//T/9P/2//f/+P/5//n/+f/4//f/+P/3//j//P/5//f/9f/v//D/8//0
//X/9v/2//f/+P/4//f/9v/2//X/9//3//f/9//5//n/+f/5//f/9//4//n/+v/7//z/
/v/8//v/+//6//3//v///wEABAAEAAMAAwADAAEA//////7//v/+//3////+//3//P/+
//7//v/9//v/+f/3//f/9v/1//T/9P/2//b/9v/3//b/9v/1//X/9//3//b/9P/0//T/
9f/2//j/+P/2//P/8//z//H/8v/0/+//7//1////CwAWACMAMwBJAFwAdACSAK0AvgDE
ALUAlgB3AFwAPwAiAAcA7v/e/9b/2P/e/+X/5v/q/+3/7//x//b/+f/5//b/9v/2//D/
8v/4//j/+f/5//n/+f/6//r/+v/4//f/9//3//j/+P/5//v/+v/6//n/+P/6//r//P/8
//j/+P/5//r/+v/8//r/+v/8//3//f/9//3///8AAAAA//////////8BAAEAAQABAAUA
BQAFAAMABwAIAAgACAAIAAoACwAMAAoACwAMAAwADAANAA0AEAASABIAEwATABMAEwAT
ABMAEwATABYAGAAVABQAFAAWABQAEwATABIAEQARABEAEAASABIADwAOAA4ADQANAAsA
CgAIAAYABQAGAAYABQAEAAIAAQAAAP//AAD+////AAABAAEA///+//z/+//7//v/+v/6
//r/+//7//r/+P/4//j/+f/6//v/+v/5//n/+P/3//f/9//3//f/9//3//j/+f/5//n/
+f/6//j/9//3//n/+P/3//b/9//5//r/+//6//r//P/8//r/+v/6//n/+v/6//r/+v/5
//r/+f/4//j/+P/6//r//P/8//z//f/7//r/+v/8//7//v/8//v/+v/6//n/+P/6//r/
+f/5//n/+f/6//r/+f/5//f/9//5//r/+//8//f/9//4//j/+P/4//n/+f/1//X/9f/3
//j/+P/5//r/+v/4//j/+v/5//f/9f/0//f/+f/6//j/9v/4//j/9v/4//n/+f/5//n/
+f/4//j/9v/2//X/9v/4//b/9v/2//b/9P/1//b/9v/2//b/9//3//n/+f/5//n/9//3
//f/9//5//n/+v/7//v/+//7//z//f/9//7//v8CAAIAAgADAAYABgAFAAUAAwABAP//
//8AAAAAAAD///3//P/7//r//P/8//z/+//2//P/8P/v//L/8//0//b/9v/2//b/9//3
//b/9P/z//b/9//3//b/9v/2//f/+P/6//7//v/1/+//7//v/+7/8P/x//X//f8HAA8A
FAAfADEARQBcAHYAkgCrALQAqgCVAHYAWQA8AB8ACAD1/+b/1v/O/9T/3P/j/+b/6v/r
/+3/8//6//v/9//4//j/9v/0//L/9v/2//f/9//3//b/9v/1//T/9P/1//f/+f/7//r/
+v/7//n/+v/6//r/+v/6//z//P/8//z//f/+//z//v/8//z//v/////////8//3//f/8
////AQADAAUABAADAAIAAQAFAAUABQADAAUABgAGAAYABgAIAAkACgAMAA0ADgAOAAsA
CwAKAAwAEAAQABEAEQARABEAEQARAA8ADwASABQAEwAUABYAGgAVABMAEgAQAA0ADQAN
AAwADgAOAAsACgAIAAcABwAFAAcABgAFAAUABwAGAAQAAgABAAEAAQABAP///P/8//z/
/P/7//j/9v/4//n/+//9//n/+P/3//f/9//2//T/9P/1//X/9f/1//X/9f/2//b/9f/1
//X/9f/z//P/8//0//X/9f/1//X/9v/0//P/8//2//b/9v/2//b/9//3//f/9P/0//b/
9v/3//j/+f/5//r/+v/6//r/9//4//f/9v/2//b/+P/4//j/+P/4//n/+P/2//X/9v/5
//r/+f/5//f/9v/0//L/9P/2//f/+f/2//X/9f/0//X/9f/z//P/9f/2//f/+P/0//P/
8//y//b/+P/7//3/9//1//P/8//z//L/8v/y//L/8P/w//L/9P/z//L/8v/y//P/8//w
/+7/8P/w/+7/7//x//L/8//x//H/8P/w//D/8P/x//L/9//w//D/8P/w//D/8P/x//L/
8v/y//L/8//z//L/8f/w/+//8f/x//H/8f/x//H/8v/z//P/8//z//T/9//3//j/+P/4
//j/+P/5//z//P/7//v/+f/3//X/9f/4//j/+P/3//f/9v/1//T/8v/y//L/8f/x/+//
7f/t/+//7//v//D/7v/u/+7/7//x//L/8v/z//T/8//x/+7/8P/w//H/8v/u//D/8P/x
/+//6//r/+r/6P/r//f///8BAAUAFAAlAC8AQQBcAHYAjgCnALgAsgCfAIQAYwBEACkA
DADz/+b/3v/Y/9b/3v/r/+7/5v/l/+3/8f/y//H/7//u//L/9P/y//T/9v/z//P/8v/x
//P/9P/0//T/9P/1//f/+f/2//T/8//z//P/9P/0//T/9P/0//b/9v/1//b/+P/6//r/
/P/6//r/9//3//b/9f/2//n/+//8//3//f/9//3//f/9//3//f8DAAMAAwABAAIAAgAB
AAAAAAACAAMABAAGAAcACAAIAAoACwALAA4ADwAOAA4ADQAPAA8ADwAPAA4ADQAPABAA
DQAMAAwADgAOAA0ADQAMAA0ADQANAAwACgAKAAcABgAIAAcABwAFAAQAAgAAAP/////+
//z/+v/5//n/+f/5//n/9v/2//b/+f/5//f/9v/0//P/8//z//P/9P/1//f/9P/y/+//
7v/v/+//7//v//D/8f/z//T/8v/x//D/7//v/+//7//w//H/8f/x//H/8v/w/+//7//w
//D/8P/w//L/8//z//P/8v/y//T/9P/0//T/9P/z//D/8P/w//D/8f/0//X/9v/x//D/
8f/w//H/8v/z//X/9f/0//T/9v/1//T/8f/v//H/8v/y//L/8//0//T/9f/0//P/8//y
//H/8f/v/+//8P/w//D/8P/u/+//8f/y//H/8P/w/+//7v/v//D/8//w/+7/7f/s/+z/
6v/q/+z/7f/t/+3/7v/t/+3/7P/o/+r/7P/s/+r/6P/p/+n/6f/p/+n/6P/o/+f/6P/q
/+z/6v/p/+j/5//o/+r/7P/q/+r/6v/q/+n/6f/p/+j/6P/o/+n/6f/r/+v/6//r/+n/
6f/p/+n/6//r/+z/7f/r/+v/6//s/+7/7//x//L/8f/w/+//7//z//T/9P/1//f/9f/z
//P/8//y//H/7//w//D/8P/w//L/8v/y//H/7v/r/+j/5//p/+n/6f/q/+j/6P/o/+n/
7P/s/+v/6//r/+v/6v/o/+b/5v/n/+j/7P/w/+z/5//p/+v/6f/k/+b/6f/r/+3/8f/3
//7/CQAZADEARgBYAHAAjwCmALYAtQCiAIkAbABJACYACQD2/+T/1P/M/9L/2//c/9z/
3//n/+//7v/r/+3/7v/u/+7/7v/s/+r/6//t/+7/7//v//D/8P/w/+3/7f/u/+//7//u
/+7/7//v//D/8P/w//D/8P/y//L/8v/y//P/9P/0//b/9P/0//T/9f/1//X/9f/3//j/
+P/5//n/+f/5//v/+//7//v//f/9//3/+//9//7//v/+//7/AAABAAIAAwAFAAcACAAH
AAcABgAIAAwADAANAA0ADQANAA0ADQAMAAsADQAOAA4ADgAPABIADwANAAwACgALAAsA
CwAKAAsADAAKAAoACAAHAAcABQADAAIAAQABAAEAAAD+//z/+v/5//j/9//6//j/+f/6
//r/+f/2//T/9v/1//X/9f/y//L/8v/z//b/9v/1//b/9P/z//L/8f/z//P/9P/0//T/
9f/2//f/9f/z//H/8P/0//X/9v/3//T/8v/x//H/9P/0//T/9P/0//X/9f/1//b/9v/4
//j/9v/2//b/9f/0//T/9P/0//T/9v/2//b/9f/2//n/+v/3//b/9f/1//b/9v/3//r/
+P/4//b/9f/3//j/+P/4//j/+P/3//f/9v/1//X/9P/2//f/9v/3//b/9v/2//b/9v/3
//n/+v/3//b/9v/1//P/8//z//X/9f/0//T/9P/y//D/8P/y//L/8f/w//D/9P/1//X/
8v/z//b/9//2//X/9f/0//P/8f/x//D/8P/v//D/8v/0//X/9f/1//X/+P/0//T/8v/y
//P/9P/1//b/8//z//P/8v/z//T/9v/3//b/9f/0//P/9f/1//X/9f/3//f/+P/5//f/
9//3//j/+v/7//3//v////7//f/9/wAAAAD/////AQD///3//f/8//z//P/7//3//P/7
//r/+f/4//f/9f/1//P/8f/x//P/8//z//T/9P/0//T/9f/0//T/8//z//T/8//x/+7/
7//w//L/9P/4//L/8P/x//H/7//v/+7/8P/x/+//7//7/wUABgARACcAOwBMAGQAggCh
ALwAyAC/AKYAhQBsAFMAMgATAPj/5P/a/9j/2v/l/+z/6v/p/+3/8f/2//n/+//4//D/
8P/2//b/9v/2//f/9//3//f/+P/4//j/9//3//j/+f/3//b/9v/3//f/+P/4//j/+P/4
//r/+v/2//b/9//4//v//v/9//7//f/9//z/+//7//3//v/+/wEAAQABAAEAAQABAAEA
AQADAAMAAwABAAUABgAGAAYABQAGAAYABgAHAAkACwAMAAwADQANABAADwAOAA4ADQAO
AA8AEAARABMAEwAWABgAEwASABIAFAAUABMAEwASAA4ADQAMAAoACwAMAAoACgAKAAkA
CQAHAAkACAAHAAcABwAGAAQAAgABAAEAAQABAP///P/8//z/+//7//n/+P/5//n/+v/7
//n/+P/3//f/+f/4//b/9v/3//f/9//3//f/9//4//j/9//3//f/9//3//f/9//4//f/
9//3//f/9v/0//P/8//4//j/+P/4//b/9//3//f/9P/0//b/9v/2//b/9v/1//T/9P/0
//T/9v/4//j/+P/3//j/+//8//n/9v/z//H/9f/2//j//P/6//j/9P/x//L/9P/1//b/
9P/0//P/8//1//X/9v/2//n/+f/3//f/9f/0//P/8v/w//H/8//0//X/9v/4//n/9P/z
//L/8//1//T/9P/0//T/8v/y//T/9P/z//L/8v/1//f/+P/2//P/9P/z//D/8v/1//f/
+f/z//X/8P/u//T/9P/0//T/9P/0//X/9v/2//T/9P/1//X/9f/1//X/9f/3//f/9//3
//f/9//4//n/+f/5//n/+v/5//n/+v/6////AAABAAMAAwACAAAA//8BAP///f/9//7/
/v/+//3//P/6//j/9v/3//j/+f/5//T/8f/u/+3/8P/x//L/9P/0//T/9P/1//X/9P/y
//H/9P/1//X/9P/0//T/9f/2//D/8v/0//X/9f/z//H/7v/u/+//8f/3/wEADwAcACcA
MwBFAFwAegCWAKsAtACyAKEAhABnAFAAMQAOAPP/6P/g/9r/3v/k/+P/5v/q/+v/7f/1
//r/+f/5//r/+P/2//b/+P/4//r/+//7//v/+v/6//n/+P/5//n/+v/7//v/+v/6//v/
+f/6//r/+v/7//z///8AAPz//P/9//7//P/+//z//P/9////AAABAAAAAQABAAAAAQAB
AAEAAQD//////////wUABQAFAAMACAAKAAsADAAKAAoACQAIAAoACwAMAAwADgAPAA8A
EgAUABQAFQAVABQAEwASABEAEwATABYAGAAWABYAFwAaABYAFQAVABQAEQARABEAEAAS
ABIADwAOAAwACwALAAkADAAMAAwADQAMAAoABwAEAAUABQAFAAUABQACAAIAAgABAAEA
///+//////8AAAEAAAAAAAAAAQABAAAA/v/+//3//f/9//3/+//7//z//P/8//3//v//
//3//f/9//7///////////////7//v///////v/9//z//v/////////+//7/AAAAAP//
/v/9//v//P/+/wAAAgABAAIAAQAAAP7//v8AAAAAAAAAAAAAAQADAAIAAgAEAAIAAgAA
AP////8AAAAAAAACAAQABQAHAAQAAwADAAIAAQABAP////8CAAIAAgACAAEAAQACAAIA
BAAEAAUABQABAAEAAQADAAEAAAAAAAAAAQAAAAEABAACAAEAAAAAAAIAAwADAAAAAAAC
AAIAAAAAAAEAAQABAAEAAQACAAEAAAD///7///8BAAMABAAEAAQABQAFAAQAAwACAAEA
AQABAAEAAQADAAMABAAFAAUABQAFAAYABgAFAAUABAAIAAgACAAJAAoACgAJAAkABwAF
AAMAAwAHAAgACQAJAAgABgAEAAIAAgACAAIAAQAAAP///v////z/+//6//r//f/+////
AQABAAAA/v/9/wEAAQAAAP7/AAAAAAEAAgAAAAAAAAD///3//f////7/+v/7////AwAN
ABkAJgA3AEcAVQBmAIQAogCzALoAsACXAHgAXwBEACcADAD5/+b/2v/c/+T/7P/x//b/
+v/7//v/+//+/wMABQACAAIAAgAEAAQAAgABAAEAAAD//wIABAAFAAYABAADAAMAAwAD
AAIAAgADAAUABgAGAAYABAAEAAYABgAGAAYABwAIAAYACAAGAAYACAAJAAkACQAHAAkA
CgAKAAoACQAIAAcACAAJAAoACwAPAA8ADwANABEAEgASABIAEwAWABgAGgAYABcAFgAU
ABYAFwAXABoAHQAeACAAIQAeAB0AHAAbABwAHQAhACQAIAAeAB0AHgAeAB0AHQAcAB0A
HQAdABwAGgAaABcAFgAYABcAFwAVABMAEgARABEAEwASABAADgALAAsACwALAAwACgAL
AAwACwALAAkACAAIAAcABwAHAAcACAAJAAsACQAIAAYABgAEAAMAAgABAAQABQAHAAgA
BQAFAAUABQAIAAkACgAMAAsACQAHAAUABQAEAAQABQAIAAgACAAIAAcABwAGAAUABQAG
AAkACgAIAAgACAAHAAcACAAJAAoACgAMAAwADAAIAAgACgAKAAwADAAMAA0ADAAKAAkA
CgAKAAoACAAHAAgACgALAAwACgAKAAkACQALAAsADAAMAAwACwAIAAcACgAKAAoACgAI
AAkACwAMAAoACAAHAAUABgAHAAgACwALAAoACgAKAAgABgAGAAgABgAFAAQABAAGAAcA
BwAEAAUACAAJAAgABgAHAAcABwAIAAkACQAKAAYABgAHAAgACAAHAAYABQAGAAgACgAO
AA0ACgAJAAgABgAGAAYABgAJAAkACQAJAAgACQAJAAkACwAJAAkADAANAA0ADQANAAsA
CwAMAA0ADwAPAA8ADwASABIAEgAQABAAEgAUABQAEwARABAADwAPAA8ADwAPABEAEAAQ
ABAABgAEAAYACAAKAAwACQAIAAcABgAEAAQABAAEAAQABAAEAAQABAAEAAQABAACAAIA
AgACAA==
         </WaveFormData>
      </LeadData>
      <LeadData>
         <LeadByteCountTotal>10000</LeadByteCountTotal>
         <LeadTimeOffset>0</LeadTimeOffset>
         <LeadSampleCountTotal>5000</LeadSampleCountTotal>
         <LeadAmplitudeUnitsPerBit>4.88</LeadAmplitudeUnitsPerBit>
         <LeadAmplitudeUnits>¦ÌV</LeadAmplitudeUnits>
         <LeadHighLimit>2147483647</LeadHighLimit>
         <LeadLowLimit>268435456</LeadLowLimit>
         <LeadID>II</LeadID>
         <LeadOffsetFirstSample>0</LeadOffsetFirstSample>
         <FirstSampleBaseline>0</FirstSampleBaseline>
         <LeadSampleSize>2</LeadSampleSize>
         <LeadOff>FALSE</LeadOff>
         <BaselineSway>FALSE</BaselineSway>
         <ExcessiveACNoise>FALSE</ExcessiveACNoise>
         <MuscleNoise>FALSE</MuscleNoise>
         <LeadDataCRC32>2831185768</LeadDataCRC32>
         <WaveFormData>
9P/0//T/9P/3//j/+f/6//f/9v/1//T/9P/0//T/9P/0//T/9P/0//T/9P/0//T/9v/2
//b/9v/1//T/8//y//P/9P/1//b/8//y//H/8P/v/+7/7f/s/+3/7v/v//D/7//u/+3/
7P/v//D/8f/y//H/8P/v/+7/7f/s/+v/6v/r/+z/7f/u/+z/7P/s/+z/7P/s/+z/7P/s
/+z/7P/s/+7/7v/u/+7/7P/s/+z/7P/s/+z/7P/s/+7/7v/u/+7/7P/s/+z/7P/r/+r/
6v/p/+r/7P/t/+//7f/v//H/9P/2//f/9//3//f/9//3//j/+P/5//r//f8AAAMABwAJ
AAcABwAJAAoACgAJAAgABwAGAAcACAAJAAcAAwD+//z//P/5//f/9//z//D/7f/q/+r/
5v/k/+D/3v/g/+L/5f/l/+b/5v/l/+b/5//o/+n/5v/l/+f/5v/o/+j/5//n/+b/5v/m
/+b/5P/j/97/2v/V/87/xv/G/8j/zP/T/+D/7f/5/wcAIwBJAHAAlQC9AOYADQEwAUAB
NAEXAfQA3QDKAK4AiABlAEgAMAAcAAoA/P/0//L/8f/x//T/9P/1//r/+v/y/+7/8f/u
/+3/7P/s/+7/7//w/+//7P/s/+z/7f/r/+v/6//r/+3/7f/t/+z/6f/p/+n/6v/r/+z/
7f/w//D/7//u/+7/8f/x//L/8v/0//T/9f/1//T/9f/0//P/9v/2//f/9//5//v/+//7
//n/+f/4//f/+f/9/wAAAQD//wAAAwAEAAcACAAMABAAEAAPAA8ADwASABIAEwAUABcA
FwAYABkAGAAXABkAGAAbABwAHQAeABwAHAAbABsAGQAaABoAGAAZABgAGAAYABMAEQAQ
AA4ADwAOAA0ADAAIAAYABQAFAAMAAQD/////AQAAAP///P/5//j/9//2//f/+P/5//j/
9v/2//T/8v/y//L/9P/0//P/8//z//P/7v/t/+z/7P/w//L/9P/3//b/9f/0//P/8v/x
//D/7//x//L/8//0//P/8v/y//P/8v/x//X/9v/2//X/9P/0//P/9P/0//T/9f/1//b/
9//2//X/9P/0//X/9P/3//j/+P/4//j/+P/3//X/9P/y//P/9P/0//T/8//z//L/8f/1
//b/9f/2//X/8//y//H/8//z//P/8//x//D/7v/t/+//7//v/+//8P/x//L/8//w/+z/
7f/s/+7/7f/t/+//8P/v//D/8f/w/+7/7P/q/+z/7P/s/+r/6f/s/+z/7P/s/+z/7P/s
/+z/7P/q/+v/7P/s/+z/7P/s/+//7//v//D/7f/t/+z/7f/w//T/9//5//v/+//7//v/
+v/6//n/+f/7////AgAFAAYABwAHAAcACwAMAA0ADQAMAAsACAAHAAUABQAEAAEA/f/8
//n/9f/x/+//6//o/+j/5v/k/+D/4f/e/9//4v/k/+f/5//o/+j/5//n/+f/5v/l/+L/
4f/k/+T/5P/k/+T/5f/l/+b/4v/e/97/4f/e/9j/0f/I/8L/wv/I/9L/4f/y////CQAZ
ADkAZQCMALMA2wAEASsBRAE+AR4B+wDeAMcArgCOAGoARQAoABgACAD4/+7/6v/s/+//
8//y/+7/8f/0//L/8P/w/+3/6v/p/+j/6P/r/+v/6//p/+j/6P/o/+n/6//r/+v/6//p
/+n/6f/o/+r/6//s/+7/6//q/+n/6v/o/+f/5v/m/+r/6//t/+7/7v/u/+//7//x//P/
8//z//L/8v/z//P/8//1//X/9f/3//n/+v/7//r//f///////f/+/wEAAgAFAAYACgAO
AAwACwALAAsAEAASABUAGAAYABcAFwAXABUAFQAYABgAGAAYABgAGAAYABgAFwAXABkA
GgAaABgAFgAUABMAEgARABEAEgASABEADgALAAgABAACAAEAAQAAAP///v////3//P/7
//j/9//4//n/+v/3//b/9f/y//T/9P/y//D/8f/y//X/9v/z//H/7//t/+z/7f/u//D/
8P/w//D/8f/x//H/8f/x//P/8//z//P/8//y//H/8P/x//L/9P/3//X/8//2//b/9P/z
//L/8v/1//b/9v/2//T/8//z//P/8//z//P/9P/2//T/9v/2//P/8v/x//D/8//z//T/
9P/y//L/8f/w//D/8f/x//H/8v/y//D/8P/u/+3/7f/t/+//7//v/+//8P/w/+//7//u
/+3/7P/r/+v/6//r/+v/7f/q/+z/7P/s/+v/6//t/+3/6//r/+v/6v/q/+r/6v/r/+z/
7f/s/+b/6P/n/+b/6f/q/+v/7P/q/+r/6v/p/+n/6v/r/+v/6P/o/+j/6P/q/+b/4//m
/+f/6P/p/+r/6f/p/+n/6v/s/+3/7f/v/+//8v/0//X/9P/z//L/8f/y//T/9f/3//j/
+//9////AAABAAEAAQAEAAYACAAJAAgABwAEAAMABQAFAAQAAQD7//r/9//z//L/8f/u
/+z/7P/q/+j/5P/f/9r/2f/a/93/4f/i/+T/4//h/+D/3//i/+P/4v/j/+T/5P/k/+T/
4v/h/9//3v/m/+T/4P/d/9r/2v/X/87/xP/C/8b/yP/R/+D/7//3/wMAFQA3AGAAhwCv
ANwAAQEmAT4BPgElAQAB6QDcAMgAqAB/AFwAQgAqABQAAgD2//b/9f/z//D/9P/1//D/
8P/0//L/7//u/+3/7P/s/+z/6//q/+f/5v/m/+b/5//n/+f/5//n/+X/5f/l/+T/5//p
/+v/7v/q/+j/5v/m/+j/6f/q/+z/7P/r/+v/6v/q/+r/6//r/+3/7//v/+//7v/u/+//
7//x//P/8//z//b/9//3//f/+P/7//3//f///wAAAwAEAAMAAgAEAAYABwAHAAgACQAO
AA4ADwAQAA8ADwAQABEAEgATABcAGAAXABYAFQAUABYAFgAVABUAFQAWABYAFAARABAA
EAAQABEAEQASABIADwAMAAkABgAEAAIAAQABAAEA///9//3//f/8//v/+P/2//b/9v/2
//L/8v/y//D/8v/y//D/7v/u/+7/8P/w/+7/7f/s/+v/7P/t/+7/8P/u/+7/7v/v/+//
7//v/+//7f/t/+3/7f/v//D/8f/y//L/8v/z//X/8P/t/+//7v/v/+//7//w//P/9P/0
//T/8//x//D/7//y//P/9P/2//P/8P/x//D/8P/w//D/8P/x//H/8v/y//H/8P/u/+z/
7v/x//P/9f/y//D/7P/q/+3/7f/u/+//8f/x//H/8f/t/+z/6v/p/+r/6//s/+3/6//r
/+v/6//t/+r/7P/s/+z/6//r/+3/6//p/+n/6f/r/+z/7f/u/+v/6v/p/+b/5f/o/+j/
6P/q/+r/6v/q/+n/6P/n/+X/6f/s/+//8f/s/+r/6P/m/+b/5v/n/+f/6P/p/+n/6//p
/+j/5//n/+n/7P/t/+3/6//r/+r/6f/p/+n/6f/p/+r/6//s/+7/5v/n/+b/5//o/+n/
6v/q/+n/6P/o/+j/6f/p/+v/7f/w//L/8//x//H/8f/x//T/9v/3//n/+P/5//n/+f/+
/////////wMABAAFAAUAAwADAAEAAQADAAUABgAFAP///v/7//f/8v/x/+7/7P/t/+z/
6//o/+P/3v/d/97/4P/j/+P/5P/k/+P/4//j/+P/4//h/+H/5f/m/+f/6P/k/+P/4f/g
/+b/4v/i/+H/4P/g/9v/0v/M/87/zP/I/83/1v/l//P/AQAPACkATgB1AJsAxgDvABIB
LgE6AS8BEAH1AOYA2ADAAJsAdgBWADwAJgASAAIA/P/5//n/+v/6//f/9v/2//T/9P/z
//L/8f/w//D/7v/t/+z/6f/m/+b/5v/n/+j/6f/q/+v/6v/p/+j/5v/n/+n/6//u/+r/
6v/q/+z/7v/t/+z/7P/u/+3/7f/s/+z/7P/t/+3/8P/z//T/9f/1//T/9P/z//b/+f/6
//v/+//7//r/+f/5//v//P/7//7/AAAEAAYABQAEAAYACAAKAAsADQAPABIAEgATABQA
FAATABMAEwAWABcAGwAcABsAGgAZABgAGQAaABoAGwAZABoAGgAYABcAFgAWABYAFgAV
ABUAFAATABAADQAKAAkACAAIAAkACQAHAAUABQAFAAQAAwAAAP3//P/7//r/+P/4//j/
9v/3//j/9//2//T/9P/2//b/8//z//P/8//z//P/8//0//P/8v/x//H/9P/1//b/9//1
//X/9f/1//T/9P/0//T/9f/2//j/+//4//X/9//2//j/9//2//b/+f/6//r/+v/4//f/
9//3//n/+f/5//r/+f/2//f/9v/2//b/9v/2//b/9f/1//T/9f/2//b/9v/2//f/9//3
//f/9v/z//L/9f/1//b/9//1//P/8f/v/+//8P/w//H/8f/x//H/8f/x//H/8f/x//H/
7v/w//D/7v/t/+3/7//v/+3/7f/t//D/8P/w//D/8P/w//D/7v/p/+z/7P/s/+7/7v/u
/+7/7P/s/+z/6//r/+z/7f/t/+r/6v/q/+r/6//s/+7/7//t/+3/7P/t/+3/7P/r/+v/
6f/s/+3/7f/v/+3/7v/u/+3/7P/r/+r/7f/t/+3/7v/s/+3/7f/v//P/9v/4//n/9//3
//f/9//3//j/+P/5//j/+//9////BAAFAAUABQAHAAgACQAJAAcABwAFAAUABgAHAAcA
BQABAAAA/f/5//T/8//w/+7/7v/u/+7/7P/o/+L/4P/g/+L/5f/l/+b/6P/n/+f/5//l
/+X/4//j/+j/6P/o/+j/5f/l/+T/5P/o/+j/6P/p/+T/4P/d/9b/yv/I/8z/zP/N/9j/
5f/z////DQAlAEwAcwCZAMAA5wASATQBQAEzARYB+wDoANoAxAChAH4AYABAACYAEgAG
AAAA///5//j//v////r/+P/0//L/7//u/+//8P/y//D/7//u/+v/6//s/+3/7//t/+3/
7f/t/+3/7f/t/+z/7v/v//D/8v/u/+7/7v/w//L/8f/w//D/9f/1//b/9v/1//T/9P/z
//X/9//3//f/+v/6//v/+//8//3//P/7//7//////////v8BAAMAAwAFAAYACQAKAAoA
CgANABAAEwATABQAFQAWABYAFwAYABcAFwAYABkAGgAbAB8AIAAeAB4AHgAeAB4AHgAd
AB0AHgAgACEAIAAcABoAGQAYABkAGQAaABoAGAAWABQAEgAQAA4ADQANAAsACQAHAAcA
BQAEAAMAAAABAAIAAwAEAAAA/v/8//j/+v/6//j/9v/4//j/+v/6//b/9f/0//P/8v/z
//T/9v/4//j/+P/5//j/9//2//X/9//3//f/9//3//b/9f/0//X/9v/4//v/9v/z//X/
9P/3//f/9//4//f/+P/4//j/+P/3//f/9//5//n/+f/6//j/9v/4//j/+v/6//r/+v/5
//f/9v/0//T/9P/z//L/8//1//b/9//2//b/9P/0//T/8//z//P/9f/1//X/9f/x//D/
7v/t//D/8f/y//P/8//z//P/8//x/+7/8P/w//L/8f/x//P/8v/v/+7/7f/v//D/8f/y
//H/8P/v/+z/6//u/+7/7v/u/+7/7v/u/+7/7v/u/+3/7//w//H/8f/v/+7/7f/s/+z/
7P/t/+3/7v/v/+//8f/w/+7/7P/r/+v/7v/v/+//7f/v//D/8f/t/+v/6//r/+r/7P/s
/+z/7P/r/+v/6//s/+3/7//w//P/8v/0//X/9f/2//f/+P/5//j/+P/3//f/+v/9////
AQAEAAUABQAFAAUABgAHAAcACQAJAAcABwAIAAkACQAHAAAA/v/6//X/9f/1//P/8v/v
/+z/6f/k/+P/4P/h/+T/5P/n/+f/6P/m/+X/5f/l/+b/5//m/+f/5//m/+X/5P/k/+X/
5f/m/+j/6P/m/+P/3v/c/9f/0v/O/8r/yP/O/9X/4P/r//f/AwAbAD8AbACVALkA3gAH
ASoBPgE4AR8BAgHrANoAwgCcAHcAVAA2ACAADgACAPz/+P/1//X/9v/0//P/9v/2//T/
9v/3//P/8f/v/+7/8f/x//H/7//t/+z/6//r/+n/6f/p/+n/6v/r/+z/7P/q/+v/7P/u
/+r/6v/q/+z/7//v/+//8P/w/+//7//u/+//8P/y//P/8v/z//L/8f/0//T/9f/1//n/
+//7//v/+//7//r/+f/7////AgADAAEAAgAFAAYABAAEAAcACgAMAA0ADwARABEAEAAQ
ABAAEwAVABgAGwAaABkAGwAaABgAGAAYABgAGgAaABkAGQAXABgAGAAWABgAGAAZABoA
FQATABIAEAAQAA4ADAAKAAsACgAKAAsABwADAP///f8AAAAAAAD+//r/+v/6//r/9v/2
//b/9P/3//j/9//2//P/8v/z//L/8v/z//T/9f/y//H/8P/w/+7/7v/u/+//8P/x//L/
8//x//H/8f/x//D/8P/w//D/8v/y//P/9f/z//H/9P/0//X/9f/1//b/9P/0//P/8v/0
//P/8//z//P/8//z//T/9P/y//T/9P/2//b/9v/2//X/8//y//D/8f/y//L/8v/x//H/
8P/v//L/8v/w//D/8v/x//H/8f/v/+//7//v//D/8P/v/+//7//v/+//7//s/+v/6v/p
/+z/6v/t/+7/7P/r/+v/7f/v/+3/7f/t/+7/7v/u/+7/6//q/+n/5v/l/+r/7P/u/+v/
6v/p/+j/6v/s/+7/7//u/+3/7P/r/+r/7f/t/+3/7v/u/+//7//x//H/9P/2//f/+P/5
//r/+//4//j/9//3//r//f///wEABQAHAAgACQAJAAoACwALAA0ADQALAAsACAAHAAUA
AQD///7/+//3//b/9f/y//D/7P/o/+T/3v/d/9r/2//e/+L/5f/l/+b/5v/l/+X/5f/l
/+X/4//j/+X/5P/j/+L/5P/l/+X/5v/m/+j/5v/d/9T/0v/N/8r/yP/E/8b/0P/d/+b/
7f/3/wsAKQBTAH4ApQDHAPAAFQEyATwBLgERAe4A1QDEAKgAfgBVADwAJgAQAAIA+v/2
//D/7f/v//L/8v/1//j/+P/0//D/8f/s/+v/6v/q/+v/6//r/+n/6v/q/+r/6//r/+v/
6//r/+z/7f/u/+7/6//r/+v/7P/r/+z/7f/w/+7/7f/s/+z/7//v//D/8P/y//L/8//z
//H/8//z//P/9f/2//j/+f/6//v/+v/5//r/+//7//v//f8BAAQABQADAAQABwAIAAYA
BgAJAAwADQANAA4ADwASABIAEwAUABcAFwAYABkAGQAZABwAHAAcABwAHAAcABsAGgAY
ABcAGQAaABoAGAAZABgAGAAYABMAEQAQAA4AEQAQAA8ADgAKAAgABwAHAAMAAQD/////
/f/8//v/+P/3//j/+f/6//j/+P/4//b/9f/0//H/7v/v//D/8//0//P/8//z//P/8P/v
/+7/7v/w//D/8P/x//H/8f/x//H/8f/x//H/8f/0//T/9P/0//P/8v/y//P/8//x//T/
9P/0//P/8v/y//H/8v/y//L/9P/z//P/8//x//H/8f/y//P/8v/1//b/9f/0//P/8v/y
//H/8f/w//D/8P/v/+7/7v/v/+//7//w//D/7v/u//D/7//v/+//7f/t/+3/7f/s/+z/
6//r/+v/6//r/+v/7f/t/+3/7f/r/+j/6v/q/+j/5//n/+n/6v/p/+r/6//r/+r/6f/o
/+r/6v/q/+j/5//q/+r/6v/o/+j/6P/o/+n/6v/r/+v/5//m/+j/6P/o/+j/6f/p/+n/
6v/o/+n/6f/r/+7/8v/1//f/9f/1//X/9f/1//b/9v/3//j/+//9////AgADAAMAAwAG
AAgACgALAAgABwAEAAMAAwADAAIA///9//z/+f/1//D/7//s/+r/6v/o/+b/4v/f/9r/
2f/a/9//4//k/+b/5P/j/+P/4//j/+P/4f/h/+b/5v/m/+b/5P/j/+H/4P/Y/97/4P/h
/+D/2v/T/8r/wP/A/8b/0P/Z/+T/8/8BAAkAIwBPAHgAnwDHAPIAGQE8AUYBNAETAfYA
4QDQALYAlABvAE4ANgAgAAwA+v/y/+7/7//x//T/9v/1//T/8v/u/+7/7f/q/+n/6P/o
/+v/6//r/+n/6P/o/+j/6f/p/+n/6f/p/+f/5//n/+b/6P/p/+r/7P/q/+r/6v/s/+r/
6f/o/+j/7f/t/+7/7v/u/+7/7//v//H/8//z//P/9P/0//X/9f/2//f/9v/1//n/+//8
//3//P///wEAAQABAAIABQAGAAgACAALAA4ADgANAA0ADQASABQAFwAaABcAFQAUABMA
FAAVABkAGgAaABoAGgAaABoAGgAZABkAGwAcABwAGgAXABYAFgAWABIAEQARABAAEAAO
AAwACgAGAAQAAwADAAQAAwACAAMAAQAAAP///P/4//j/+P/4//f/+P/5//j/9f/0//H/
7v/w//D/8v/y//P/8//z//P/8//z//P/9P/0//T/9P/1//T/8//y//H/8v/z//T/9f/0
//T/9P/0//T/9P/1//f/9v/1//n/+v/3//X/8//y//b/+P/5//r/+f/3//b/9f/1//X/
9f/2//j/9v/4//j/9v/2//b/9v/2//X/9f/0//b/9v/1//T/9P/1//X/9f/2//b/9P/0
//P/8f/w/+//8P/x//L/8//x//D/7v/t/+7/7//w//H/8f/x//H/8f/w/+z/7f/s/+7/
7f/t/+//7//t/+3/7f/s/+z/7P/s/+3/7v/v/+7/6P/q/+n/6P/p/+r/6//s/+r/6v/q
/+n/6f/q/+v/6//u/+7/7v/s/+z/7P/s/+v/6//r/+z/7P/t/+3/7//x//T/9v/3//n/
+f/5//n/+P/4//f/9//6//3///8BAAQABQAFAAUABQAGAAcABwAIAAkACAAJAAcABwAG
AAMAAQAAAP3/+f/0//P/8P/u/+7/7P/q/+b/5f/i/+P/5v/m/+f/5f/k/+b/5f/l/+X/
5//n/+X/5f/m/+b/5v/m/+f/5//m/+b/5P/k/+L/4f/i/+D/2//U/9D/zP/M/8r/y//U
/+P/8/8DABUAMQBSAHUAmwDCAOkAEgE0AUQBNwEUAfEA4ADWALwAlQByAFYAPgAmABAA
AgD8//n/9f/y//T/9//6//z/+P/0/+//7P/r/+r/6v/t/+3/7f/r/+n/6P/n/+f/6P/p
/+r/6//p/+n/6f/o/+b/5//o/+r/6//s/+3/8P/v/+3/6//q/+3/7f/u/+7/7v/u/+//
7//t/+//7//v//H/8v/0//X/9v/3//b/9f/4//n/+f/5//z///8BAAEAAAAAAAIAAgAD
AAQACAAMAAwACwALAAsADwAQABIAFAAVABUAFgAXABYAFQAXABYAGAAYABgAGAAYABgA
FwAXABkAGgAaABgAFwAWABYAFgASABEAEQAQABIAEAAOAAwACAAEAAEA//////////8B
AAMAAgABAP7/+v/4//b/9P/z//T/9f/0//T/9P/y//D/7v/u//D/8P/w//H/8v/z//H/
8f/x//L/8v/y//L/8//x//H/8f/x//H/8f/x//H/8v/y//L/8v/w//D/8f/z//L/8f/1
//b/9f/z//H/8P/z//T/9P/0//T/8//z//P/8f/x//H/8v/0//L/9P/0//P/8v/x//D/
8f/x//L/8v/y//L/8f/w/+7/7//v/+//8v/y//D/8P/w/+//7//v/+3/7f/t/+3/7f/u
/+7/7//t/+v/6f/n/+r/6//s/+3/6//o/+r/6v/q/+n/6f/r/+3/6//r/+v/6f/o/+f/
5v/q/+z/7v/u/+n/6v/o/+b/6P/o/+j/6P/q/+r/6v/p/+f/6P/p/+n/7P/q/+r/7P/q
/+j/6P/o/+j/6f/p/+n/6v/q/+v/6//t/+7/8P/x//H/9P/1//b/9//2//b/9f/1//j/
+//9////AgADAAMAAwADAAQABQAFAAYABwAGAAcABgAFAAMA///8//z/+v/3//T/8//w
/+7/7P/q/+j/5P/i/97/3v/g/+D/4//j/+T/5v/l/+X/5f/l/+X/4//j/+X/5P/j/+L/
4v/j/+P/5P/i/97/3P/d/97/3P/Z/9b/0P/I/8L/wv/N/9b/3//t//3/CwAnAFIAdwCZ
AMIA7wAWATQBOgEpARAB9QDgAMwArgCNAGwAUAA4ACIADAD+//b/8//1//b/9P/1//j/
+P/0//D/7//s/+v/6v/q/+3/7f/t/+v/6f/o/+f/5//n/+f/5//n/+j/6f/q/+r/5//n
/+f/6P/p/+r/6//u/+z/6//q/+r/7f/t/+7/7v/w//D/8f/x/+//8f/x//H/9P/0//X/
9f/0//X/9P/z//X/9//4//n/+P/7//3//f/9//7/AQACAAMABAAIAAwACQAHAAYABQAJ
AAoADAAOABAAEQATABUAEwATABYAFgAXABgAGQAaABYAFAARAA8AEgAUABUAFAAUABQA
FQAWABMAEQAQAA4ADwAOAA0ADAAJAAYABAADAAMAAQD////////+//3/+v/2//b/9v/2
//X/9v/3//b/9P/0//L/8P/w//D/8v/y//H/8f/x//H/7//v/+//8P/y//L/8v/z//H/
8f/x//H/8f/x//H/8f/0//T/9P/0//P/8v/y//P/8v/x//X/9v/1//P/8f/w//H/8v/y
//L/8//z//T/9f/0//P/8v/y//T/8v/0//T/9P/0//T/9P/y//H/8f/w//H/8v/y//L/
8f/x//D/7//y//L/8P/w//D/7//v/+//7v/t/+z/6//r/+z/7P/t/+//7//v/+//7f/t
/+3/7f/t/+r/7P/s/+z/6//r/+3/7//t/+3/7f/u/+7/7v/u/+z/7P/s/+r/6P/s/+3/
7v/q/+r/7P/s//D/7//u/+3/7P/r/+v/6//s/+3/7//w//P/9P/2//f/9//4//n/+v/7
//n/+v/6//v/+v/9////AQAFAAcACAAJAAkACgALAAsACwALAAkACQAJAAkACAAFAP//
/v/7//f/9P/z//D/7v/q/+j/5v/i/+L/3v/e/+D/5P/n/+f/6P/m/+X/5f/l/+f/5//l
/+X/5f/k/+P/4v/i/+P/4//k/+L/4P/e/9//3P/W/9P/zv/M/8r/yP/O/9f/5v/1/wEA
CQAdAEsAfACjAMUA6AATATYBQAEwARUB+ADdAMYArgCIAGEAQgAoABIABAAAAPr/9P/z
//X/8v/w//P/9P/0//T/9v/z/+7/7f/s/+z/7f/t/+3/6//r/+z/7f/v/+7/7f/s/+v/
7f/t/+3/7P/s/+3/7v/w/+7/7v/u//D/8v/x//D/8P/y//H/8f/w//H/8v/0//X/9P/1
//T/8//y//L/8//z//b/+f/6//v//v///////////wEAAgABAP//AAADAAQABQAGAAoA
DgAQABEAEwAVABQAEgARABAAFAAVABcAGQAXABcAGgAaABoAGgAaABoAGgAaABkAGQAX
ABgAGAAWABcAFgAWABYAFAATABMAEgASABAADgAMAAwACgAJAAkABQADAAEAAQACAAIA
AgAAAPz//P/8//z/+P/4//j/9v/3//j/9//2//T/9P/2//b/9//3//f/9//z//P/8//0
//b/9v/2//f/9//3//f/9//3//f/9//3//j/+P/4//j/9//2//b/9//2//X/+f/6//n/
9//1//T/9//4//j/+P/5//n/+v/7//n/+f/5//r/+P/2//j/+P/6//r/+v/6//j/9//3
//b/9//4//j/+P/4//n/+f/5//r/+v/4//j/9v/1//X/9f/z//P/8//z//T/9v/3//n/
+P/3//b/9f/z//P/8//z//T/8v/1//b/9P/z//P/9f/3//X/9f/1//T/9P/0//T/8v/y
//L/8P/w//T/9f/2//D/8P/w//L/8v/y//L/9f/1//X/9v/0//X/9f/3//r//v8BAAMA
AgABAAAA//8BAAIAAgADAAQABwAJAAsADQANAAwACwAQABIAFAAVABMAEQANAAsADAAN
AA0ACwAHAAYAAwD///r/+f/2//T/8P/u/+z/6P/n/+T/5f/o/+j/6//r/+z/7v/t/+3/
7f/s/+v/6P/n/+v/7P/t/+7/7P/r/+n/6P/q/+7/8P/t/+b/3v/X/9D/yv/K/87/2P/n
//r/BwANAB0AOwBhAI4AuwDjAAoBLwFKAUgBLgEJAeoA1QDCAJ4AdgBVADwAJAAQAAQA
/P/6//r/+//9//7//v/9//z/+v/4//j/+f/4//f/9v/2//b/9f/0//H/8P/w//D/8f/z
//P/8//z//H/8f/x//D/8f/z//X/+P/1//T/8//0//b/9f/0//T/+f/5//r/+v/5//j/
+P/3//j/+//8//3//f/8//z/+////wEAAQABAAMABQAGAAcACAALAA0ADQAMAAwADgAO
AAwADAAPABIAFQAXABoAHQAfAB4AHgAeACEAIQAiACMAJQAlACgAKAAlACQAIwAiACUA
JgAmACcAJgAmACUAIgAfAB4AHgAeAB4AHQAdABwAGgAYABYAFAAUABIAEQARABEADwAN
AA0ADAAKAAgABAAFAAYABwAIAAUABAADAAAAAgACAAAA/v/8//z//v/+//v/+//7//v/
+//9////AgAAAAAAAAABAAAA///+//3////////////+//7//v/+////AAACAAUAAQD/
/wIAAgAAAP///v/+/wAAAgADAAQAAgABAAEAAQACAAMABAAGAAQAAgAEAAQAAwACAAEA
AAACAAEAAQAAAAAAAAD///7/AAABAAEAAQABAAAA/f/8//7//f/9//3//v///wAAAQD+
//7//f/9//v/+//7//v/+//7//v/+//9//r//P/8//z/+//7//3/+v/3//b/9f/3//j/
+f/6//z//P/8//r/9//6//r/+v/7//z//f/+//v/+v/5//f/+f/6//v/+//8//z//P/8
//r/+v/7//v/+v/7//v//f/8//z//P/9/wAABAAGAAcABQAHAAgACQAJAAkACQAJAAsA
DQAPABIAFAATABIAEgAWABYAGAAZABQAFQAWABUAFgAVABYAFwAUABMAEAANAAgABgAF
AAMA///+//3//P/7//r/9v/0//L/8P/0//b/+P/6//f/9v/1//T/9//4//n/+v/3//b/
9f/0/w==
         </WaveFormData>
      </LeadData>
      <LeadData>
         <LeadByteCountTotal>10000</LeadByteCountTotal>
         <LeadTimeOffset>0</LeadTimeOffset>
         <LeadSampleCountTotal>5000</LeadSampleCountTotal>
         <LeadAmplitudeUnitsPerBit>4.88</LeadAmplitudeUnitsPerBit>
         <LeadAmplitudeUnits>¦ÌV</LeadAmplitudeUnits>
         <LeadHighLimit>2147483647</LeadHighLimit>
         <LeadLowLimit>268435456</LeadLowLimit>
         <LeadID>V1</LeadID>
         <LeadOffsetFirstSample>0</LeadOffsetFirstSample>
         <FirstSampleBaseline>0</FirstSampleBaseline>
         <LeadSampleSize>2</LeadSampleSize>
         <LeadOff>FALSE</LeadOff>
         <BaselineSway>FALSE</BaselineSway>
         <ExcessiveACNoise>FALSE</ExcessiveACNoise>
         <MuscleNoise>FALSE</MuscleNoise>
         <LeadDataCRC32>2516722429</LeadDataCRC32>
         <WaveFormData>
NAA0ADQANAA0ADQANAA0ADYANgA2ADYANAA0ADQANAA1ADYANwA4ADoAOgA6ADoAOgA6
ADoAOgA8ADwAPAA8ADwAPAA8ADwAPgA+AD4APgA+AD4APgA+AD4APgA+AD4AQABAAEAA
QABCAEIAQgBCAEAAQABAAEAAQgBCAEIAQgBCAEIAQgBCAEIAQgBCAEIAQgBCAEIAQgBE
AEQARABEAEYARgBGAEYARgBGAEYARgBGAEYARgBGAEYARgBGAEYARgBGAEYARgBGAEYA
RgBGAEUARQBGAEYASQBKAEoASgBMAEwATABNAE8AUABQAFEATwBPAEwASwBJAEcARABB
AD8APwA+AD0APQA9ADwAPAA8AD0APQA/AEEAQQBBAEEAQwBDAEMAQwBFAEUARgBGAEQA
RQBGAEcATABMAEwATABMAEwATABMAEwATABNAE0ATQBNAE4ATwBPAE8ATwBPAE8ATwBP
AFAAUgBTAFYAWQBgAGQAZQBoAGoAZQBfAFkATgA8ACgADQDu/8r/pP+C/2D/Pv8q/yT/
Kf81/0f/YP9z/4r/qf/G/9r/6v/8/xAAIAArADgAPwBAAEQASABJAEoATQBNAE0AUABQ
AFEAUgBSAFIAUwBTAFQAUgBSAFIAUgBUAFQAVABWAFYAVQBUAFIAUgBRAFEAUQBPAE8A
TwBPAFEAUABOAE4ATgBOAE4ATwBPAE4ATQBMAE4ATQBNAE0ASwBMAE0ATgBOAE8ATwBP
AE8ATwBOAE4ATwBPAE8AUgBSAFMAUwBSAFAAUABQAFEAUwBSAFIAUwBVAFQAVABUAFYA
VQBVAFUAUwBUAFUAVQBTAFIAUgBRAFEAUQBSAFIAUgBRAFEAUQBQAE8ATgBOAEwATABM
AEsASgBKAEoASABIAEcARwBHAEUARQBFAEQARQBFAEQARABEAEQARQBFAEYARgBFAEUA
RQBFAEQARABEAEUARQBFAEcARgBFAEUARwBHAEcARwBHAEcASABIAEYARgBGAEYARgBG
AEYARgBHAEgASQBKAEoASgBKAEoASgBKAEoASgBLAEwATQBOAEwATABMAEwATABMAEwA
TABOAE4ATgBOAE4ATgBOAE4AUABQAFAAUABNAE0ATQBNAE8ATwBPAE8ATQBNAE0ATABM
AEwATABMAE4ATgBOAE4ATgBOAE0ATQBLAEsASwBLAE0ATQBNAE0ASwBLAEsASwBNAEwA
TABMAEwATABMAEwASgBKAEoASgBMAEwASwBLAEkASQBJAEkASwBLAEsASwBJAEkASABI
AEgASgBKAEoASgBKAEoASgBKAEoASgBJAEkASABIAEkASgBKAEoATABMAE4ATwBPAFAA
TgBPAE8ATwBLAEkARgBDAEIAPwA8ADsAOwA5ADkAOQA5ADoAOwA9AD0APwBBAEEAQAA/
AD4APQA7ADsAOwA7ADwAPAA8AD0APgA/AEIAQgBAAEAAQABAAEAAQABAAEAAQQBBAEEA
QQA/AD8APgA9AD4APwBAAEEAQQBAAEIARQBKAE8AVABYAFkAWABWAFEASwA/ADIAHAAC
AOX/xP+g/4D/Xv8+/yb/HP8g/yf/N/9P/2T/ef+W/7X/yP/Y/+j/+v8KABYAHwAoAC0A
MgA0ADYAOQA6ADsAPQBBAEAAPgA/AEAAQABAAEEAQQBCAEIAQgBCAEIAQgBCAEIARABE
AEMAQgBAAEIAQQBBAEEAPwA/AD8APwBBAEAAPgA+AEAAQABAAEEAQABAAEAAQABAAD8A
PwA/AD4APgA+AD4APgA/AD8APwA9AD0APAA8AD0APQA9AEAAPgA/AD8APgA+AD4APgA/
AD8APgA+AD8APQA8ADwAPAA+AD0APQA9ADwAPAA8ADsAOwA6ADoAOQA6ADkAOQA4ADYA
NQA1ADUANAAzADIAMgAwADAAMAAvAC0ALAArACgAJwAnACgAKQAoACcAJgAkACUAJQAk
ACQAIgAiACMAIwAhACAAHgAdAB4AHwAfACAAHgAfAB8AHwAfAB4AHQAdAB0AHQAdAB0A
GwAbABwAHAAeAB4AHgAeABwAHAAcABwAGgAaABoAGgAYABgAGAAYABgAGAAYABgAGAAY
ABgAGAAWABYAFgAWABYAFgAWABYAFAAUABQAFAASABIAEgASABIAEgASABIADwAPAA8A
DwAPAA8ADwAPAA8ADwAPAA4ADAAMAAwADAAMAAwADAAMAAoACgAJAAkACQAJAAkACQAH
AAcABwAHAAUABQAFAAUABwAGAAYABgAFAAQAAwACAAIAAgACAAIAAgACAAEAAQD/////
/////wEAAQABAAEA//////7//v8AAAAAAAAAAP7//v/+//7//v/9//3//v8AAP///f/+
//7//v/+//7//v/+//3//f/8//z//f/+//z//P/+//7/AAABAAEAAgAAAAEAAQABAAAA
///9//v/+P/1//L/8f/v/+3/7f/t/+z/7P/s/+3/7f/v//H/8f/x//H/8f/x/+//7//v
/+//8P/w//D/8f/y//P/9v/2//T/9P/0//T/8v/y//L/8v/1//X/9f/1//T/9f/1//X/
8//z//P/8//1//T/9P/z//b//f8EAAgADQAOAA4ACQAFAP//9P/k/87/s/+Q/2r/RP8g
//7+2v6+/rT+s/67/sv+4v73/gz/K/9K/2T/fP+S/6j/uP/D/8z/1//e/+L/6P/r/+z/
7f/t/+//8v/w//H/8v/y//b/9//3//j/9//2//X/9P/0//T/9P/2//n/+f/5//j/9v/1
//X/9f/1//X/9f/1//f/9v/0//T/8v/y//L/8//0//T/9P/0//T/8//z//P/9f/2//f/
+P/2//f/9//3//n/+f/4//j/+f/5//n//P/6//v/+//6//z//P/8//3/+//6//r/+//9
//z//P/8//z/+//7//v/+f/6//v/+//5//j/+P/3//T/8//z//L/9P/z//P/8//w/+//
7v/u/+z/7P/s/+v/6v/q/+r/6P/k/+P/4//j/+P/4//j/+L/4f/h/+D/4P/e/97/3//f
/+D/4P/f/9//3//f/97/3v/e/9//3//f/+H/4P/f/9//3//f/9//3//f/9//4P/g/+D/
4P/g/+D/4P/g/+D/4P/g/+D/4P/g/97/3v/e/97/3//g/+H/4v/g/+D/4P/g/+D/4P/g
/+D/4P/g/+D/4P/g/+D/4P/g/+D/4P/g/+D/4P/g/+D/4P/f/9//3//f/93/3f/d/93/
3f/d/93/3P/e/97/3v/e/9z/3P/c/9z/3v/e/93/3f/b/9v/2//b/9n/2f/Z/9n/2//b
/9v/2//Z/9j/2P/Y/9j/2P/Y/9j/2P/Y/9j/2P/Y/9j/1//X/9f/1//X/9f/1f/V/9X/
1f/V/9X/1P/U/9T/1P/U/9T/1P/U/9T/1P/U/9P/0//U/9L/0//T/9L/0v/T/9P/0//R
/9L/0v/S/9T/1P/U/9T/1P/S/9L/0v/T/9P/0v/S/9P/0//T/9P/1v/W/9b/1P/U/9T/
1P/W/9b/1f/V/9b/1v/X/9j/1v/W/9j/2P/Y/9n/2f/a/9z/3f/d/93/3P/b/9n/1//U
/9H/zv/N/8n/x//H/8f/xP/E/8T/xf/D/8X/x//H/8n/yf/J/8n/yf/J/8n/yf/K/8r/
yv/L/8r/y//O/87/z//Q/9H/0v/Q/9D/0P/Q/9H/0f/R/9H/0v/T/9P/0//T/9P/0//T
/9P/0v/Q/9H/1P/Z/+D/5P/n/+7/7v/t/+n/4//a/9D/wP+p/4z/ZP88/xj/8v7K/qr+
lv6R/pP+n/60/s3+4P77/hz/OP9O/2T/fP+S/6H/rv+3/77/xP/I/83/0v/T/9X/1//W
/9b/1//Y/9j/3P/d/93/3v/c/9z/3P/c/9z/3P/c/97/3//f/9//3v/e/93/3f/d/93/
3f/d/93/3f/c/9r/2v/a/9r/2v/b/9z/3P/c/9z/3P/b/9v/2//b/9z/3f/e/97/3//f
/9//3//f/97/3v/h/+H/4f/k/+T/5f/l/+T/5f/m/+f/6f/p/+j/6P/p/+v/6v/q/+r/
6P/n/+f/5//l/+b/5//n/+f/5v/m/+X/5v/l/+X/5P/i/+H/4f/h/+D/3//e/97/2v/a
/9r/2f/a/9r/2v/Y/9b/1f/V/9X/1f/V/9X/1P/T/9P/0v/S/9H/0P/Q/8//0P/Q/8//
z//P/8//zv/O/87/z//P/8//z//O/83/zf/N/83/zf/N/8//z//Q/9D/0P/Q/9D/0P/Q
/9D/0P/Q/9L/0v/S/9L/0v/S/9L/0v/S/9L/0v/S/9L/0v/S/9L/1P/U/9T/1P/U/9T/
1P/U/9T/1P/U/9T/1P/U/9T/1P/U/9T/1P/U/9X/1f/V/9X/1v/X/9j/2f/Y/9f/1v/U
/9b/1v/W/9b/2P/Y/9j/2P/W/9b/1f/V/9b/1//Y/9n/1//X/9f/1//Z/9n/2f/Z/9f/
1v/W/9b/2P/Y/9j/2P/a/9r/2v/a/9r/2v/Z/9n/2//b/9v/2//Z/9n/2f/Z/9v/2//a
/9r/3P/c/9z/3P/c/9z/3P/c/97/3f/d/97/3v/f/9//3v/g/+H/4f/h/+H/4v/i/+L/
4v/i/+L/4v/k/+T/5P/m/+T/5P/k/+T/5P/k/+P/4//k/+T/5f/m/+b/5v/o/+j/6v/r
/+v/7P/s/+3/7f/t/+v/6//q/+n/6P/l/+L/4f/e/9v/2v/Z/9j/2P/Y/9n/2f/b/93/
3f/f/9//3//f/9//3//f/9//4P/g/+D/4f/g/+H/5P/k/+b/5v/m/+b/6P/o/+j/6P/p
/+n/6f/p/+r/6//r/+v/7f/t/+3/7f/v//D/7v/v//L/9f/6/wAABQAIAAwACwAFAP//
+v/w/97/x/+s/4j/Yv8+/xj/8P7O/rz+t/65/sX+2v7x/gT/G/86/1z/cv+E/5r/sv/D
/87/1//e/+L/6P/r/+7/8f/x//H/9P/2//f/+P/4//r/+//7//z//v/+//7//v/+//7/
/v8AAAEAAQABAAAAAgABAAEAAQABAAEAAQABAAIAAgABAAIAAgACAAIAAwAEAAQABAAE
AAQAAwADAAMABAAGAAgACgAIAAkACQAJAAsACwAKAAoADQANAA0AEAAPAA8ADgAMAA4A
DgAOAA8AEQAQABAAEQARABAAEAAQABIAEQARABEADwAQABEAEQAQABAAEQARABIAEQAR
ABAAEgARABEAEQAOAA0ADAAMAAoACgAKAAkACgAKAAoACAAIAAcABwAHAAUABQAFAAQA
BQAFAAQABAAEAAQABQAFAAQABAADAAMABQAFAAQABAACAAMAAwADAAQABAAEAAUAAwAD
AAMAAwAGAAcACQAKAAgACAAIAAgACgAKAAoACgAMAAwADAAMAAwADAAMAAwACgAKAAoA
CgAKAAoACgAKAAwADAAMAAwADgAOAA4ADgAOAA4ADgAOAA4ADgAOAA4AEAAQABAAEAAP
AA8ADwAPAA8ADwAPAA8ADQANAA0ADAAOAA4ADgAOABAAEAAQABAADgAOAA0ADQAPAA8A
DwAPAA8ADwAPAA8AEgATABQAFQAVABQAFAAUABIAEgASABIAEwAUABUAFgAUABQAEwAT
ABUAFQAVABUAFQAVABUAFQATABMAEgASABMAFAAVABYAFgAWABYAFgAWABUAFQAWABgA
GQAZABgAGAAZABkAGQAZABoAGgAaABgAGAAYABgAGQAYABkAGgAcABsAGwAcABoAHAAc
ABwAHAAdAB4AHgAfAB4AHgAfACAAIgAiACQAJAAmACcAJwAoACYAJwAnACcAJgAlACMA
IQAgAB0AGgAZABUAEwATABMAEgASABIAEwAVABcAGQAZABsAGwAbABsAGwAbABsAGwAc
ABwAHAAdACAAIQAkACQAJAAkACQAJAAmACYAJgAmACcAJwAnACcAKAApACkAKQArACsA
KwArACkAKgAsAC8AMgA1ADwAQABDAEYARgBFAD0ANwAuACAACgDx/9T/rv+I/2b/RP8g
/wr/Av8F/w3/Hf8y/0f/Xv97/5z/tP/E/9b/6v/6/wcAEAAZAB4AJAAoACsALAAtAC8A
LwAwADIAMwA0ADQANgA3ADcAOAA2ADYANgA2ADgAOAA4ADoAOgA5ADgANgA4ADcANwA3
ADUANQA1ADUANwA2ADQANAA1ADYANwA5ADkAOAA3ADYANgA1ADUANQA3ADgAOQA6ADgA
OQA5ADkAOwA7ADoAOgA7ADsAOwA+AD4APwA/AD4AQABAAEAAQQBBAEAAQABBAEMAQgBC
AEIAQgBBAEEAQQA/AEAAQQBBAEEAQABAAD8APwA/AEAAQABCAEEAQQBBAD8APQA7ADoA
OQA6ADsAOwA4ADgAOAA2ADYANQA1ADUANQA1ADUANAAzADMAMgAyADIAMgAzADMANAA0
ADMAMwAzADMAMgAyADIAMwAzADMAMwAyADEAMQAzADMAMwAzADUANQA2ADYANAA0ADQA
NAA2ADYANgA2ADQANAA0ADQANAA0ADQANAA2ADYANgA2ADYANgA2ADYANgA2ADYANgA0
ADQANAA0ADYANgA2ADYANgA2ADYANgA2ADYANgA2ADUANQA1ADUANQA1ADUANQA3ADcA
NwA2ADgAOAA4ADgANwA2ADUANAA1ADYANgA3ADcANwA3ADcAOQA5ADkAOQA3ADcANwA3
ADkAOAA4ADgAOAA4ADgAOAA2ADYANgA2ADYANgA1ADUANwA3ADcANwA3ADcANwA3ADkA
OQA4ADgANgA0ADQANgA2ADYANgA2ADYANgA2ADUANQA2ADYANwA4ADgAOAA6ADoAOAA5
ADkAOgA8AD0APQA9ADgANwA1ADMAMAAtACoAKQAnACUAJQAlACYAJgAmACcAJwApACsA
KwApACkAKQApACsAKwArACsALAAsACwALQAuAC8AMgAyADIAMgAyADIAMgAyADIAMgAz
ADMAMwAzADQANQA1ADUANQA1ADUANQA1ADgAPAA7ADwAQQBGAEoATQBQAE4ASwBHAD8A
LgAeAAoA8//U/67/jP9s/0z/MP8c/xj/H/8r/z3/Vv9r/4D/n/+6/8z/3P/s//z/CgAV
ABwAIwAoAC4AMgA1ADYANwA3ADcAOgA6ADsAPAA8ADwAPQA9AD4AQABAAEAAQABCAEIA
QgBEAEQAQwBCAEAAQgBBAEEAQQBDAEMAQwBDAEMAQgBAAEAAQABAAEAAQQBAAEAAQABA
AEEAQQBCAEMAQQBCAEMARABCAEMAQwBDAEMAQwBCAEIAQwBDAEMARgBGAEcARwBGAEQA
RABEAEUARwBGAEYARwBHAEYARgBGAEYARQBFAEUARQBGAEcARwBDAEIAQgBBAEIAQQBB
AEAAQAA/AD8APwA8ADsAOgA6ADoAOgA6ADkANgA2ADYANAAyADEAMQAxADEAMQAxADAA
LwAvAC4ALgAuAC4ALwAvACwALAArACsALQAtACwALAAsAC0ALQAtACsAKgApACkAKQAp
ACkAKQAnACcAKAAoACoAKgAqACoAKgAqACoAKgAqACoAKgAqACoAKgAqACoAKQAoACcA
JgAmACYAJgAmACYAJgAmACYAJgAmACYAJgAoACgAKAAoACcAJgAlACQAJAAkACQAJAAj
ACMAIwAjACEAIQAhACEAIwAjACMAIgAgACAAIAAgACIAIgAiACIAIgAiACEAIQAfAB8A
HwAfAB8AHwAfAB8AHwAfAB8AHwAhACAAIAAgAB4AHgAeAB4AHAAcABwAHAAeAB4AHQAd
AB0AHQAdAB0AGwAbABsAGwAdAB0AHAAcABsAGgAZABgAGgAcABoAGgAaABoAGAAYABcA
FwAYABgAGQAaABgAGAAaABoAHAAdAB0AHgAeAB8AHwAfABoAGQAXABUAEAANAAoACQAH
AAUABQAFAAIAAgACAAMABQAHAAkACQAHAAcABwAHAAcABwAHAAcABgAGAAYABwAGAAcA
CgAKAAwADAAMAAwACgAKAAoACgALAAsACwALAAoACwALAAsACQAJAAkACQAHAAoADAAN
ABAAFQAaACAAIQAiACIAHwAXAA0AAADu/9T/t/+S/27/TP8q/wL/4v7Q/sr+zf7b/u/+
BP8Z/zT/Uf9u/4T/mP+s/8D/0P/b/+T/6//w//b/+v/7//r/+////wEABAADAAMAAwAC
AAIAAwADAAQABgAGAAYABgAEAAQABAAGAAYABQAEAAIABAADAAMAAwABAAEAAQABAAEA
AAD+//7//v/+//7////+//7//v/+/wAA/////////f/+////AAD//////v/9///////+
//7/AQABAAEABAABAAEAAAD+/wAAAAAAAAEAAwACAAIAAwAFAAQABAAEAAIAAQABAAEA
//8AAAEAAQABAAAAAAD///7//f/9//z//P/7//v/+//6//n/+P/4//T/9P/0//P/8v/y
//L/8P/w/+//7//v/+3/7f/t/+z/7f/t/+z/7P/r/+r/6v/p/+j/6P/n/+f/6f/p/+j/
6P/n/+f/5v/l/+b/5v/m/+f/5//n/+f/5//l/+X/5v/m/+b/5v/m/+b/5v/m/+b/5v/o
/+j/6P/o/+b/5v/m/+b/5v/m/+b/5v/m/+b/5v/m/+j/6P/o/+j/6v/q/+r/6v/o/+j/
6P/o/+j/6P/o/+j/6v/q/+r/6v/n/+f/5//n/+j/6f/q/+v/6v/p/+j/5v/o/+j/6P/o
/+j/6P/o/+j/6P/o/+f/5//n/+f/5//n/+f/5//n/+f/5f/l/+X/5f/n/+b/5v/m/+T/
5P/k/+T/5v/m/+b/5v/m/+b/5f/l/+f/5//n/+f/5f/l/+X/5f/l/+X/5P/k/+T/5P/k
/+T/5P/k/+T/5P/k/+X/5v/m/+b/5v/m/+X/5P/i/+H/5P/k/+X/5v/m/+b/6P/o/+j/
6f/p/+r/6v/r/+v/6//o/+f/5f/j/+D/3f/a/9n/1//V/9X/1f/T/9L/0f/R/9H/0//V
/9X/1//X/9f/1//X/9f/1//X/9b/1v/W/9f/2P/Z/9z/3P/d/97/3//g/97/3v/e/97/
3f/d/93/3f/g/+H/4f/h/+H/4f/h/+H/4//i/+L/4//m/+n/7v/0//n//v8AAP//+f/x
/+j/3P/M/7P/lv9w/0r/KP8C/9j+uP6k/qH+pf6v/sT+3f72/hH/Lv9I/17/dP+K/6D/
sf++/8n/0P/U/9j/2f/e/+H/4f/j/+T/5v/n/+j/6P/o/+n/6f/q/+z/7P/s/+z/7v/u
/+7/8P/w/+//7v/s/+7/7f/t/+3/6//r/+v/6//t/+z/6v/q/+z/7P/s/+3/7P/s/+z/
7P/s/+v/6//r/+n/6v/r/+z/7v/v/+//7//v/+//7v/u/+//7//v//L/8P/x//H/8P/w
//D/8P/x//P/8v/y//P/8//y//L/8v/y//H/8f/x//H/8v/z//P/8f/w//D/7//x//H/
8v/y//D/7//v/+//7v/t/+z/7P/s/+z/7P/r/+n/6P/n/+T/5P/j/+P/4//j/+P/4//i
/+H/4f/g/+D/4P/g/+H/4f/i/+L/4f/h/+H/4f/g/+D/4P/h/+H/4f/j/+L/4f/h/+H/
4f/h/+H/4f/h/+L/4v/g/+D/4P/g/+L/4v/i/+L/4v/i/+L/4v/k/+T/5P/k/+T/5P/k
/+T/5P/k/+T/5P/m/+b/5v/m/+b/5v/m/+b/5v/m/+b/5v/k/+T/5P/k/+X/5v/n/+j/
5//n/+f/5//l/+X/5f/l/+f/5//n/+b/5v/m/+b/5v/m/+b/5v/m/+b/5v/l/+X/5f/l
/+X/5f/l/+X/5f/l/+P/4//j/+P/5f/k/+T/5P/k/+T/5P/k/+T/5P/k/+T/4v/i/+H/
4f/j/+P/4//j/+H/4f/h/+H/4f/h/+D/4P/g/+D/4P/g/+D/4P/g/+D/4P/f/9//4v/i
/+D/4P/g/+D/3v/e/93/3f/g/+D/4f/i/+T/5P/m/+b/5v/n/+f/6P/q/+v/6//r/+j/
5//l/+P/4v/f/9z/2//Z/9f/1//X/9T/1P/U/9X/1//Z/9v/2//b/9v/2//b/9v/2//b
/9v/3P/c/9z/3f/e/9//4v/i/+L/4v/i/+L/4P/g/+D/4P/j/+P/4//j/+b/5//n/+f/
5//n/+f/5//n/+j/6P/p/+z/7//0//r/AQAEAAQAAwD///n/8P/i/87/t/+a/3j/UP8s
/wr/4v7C/rL+q/6v/sH+2P7t/gL/H/8+/1j/bv+A/5b/qv+7/8j/0f/Y/97/4P/j/+T/
5f/l/+f/6v/s/+3/7v/u/+7/7//v//D/8P/w//D/8P/w//D/8P/y//P/8//z//L/9P/z
//P/8//x//H/8f/x//P/8v/w//D/8v/y//L/8//2//b/9v/2//b/9f/1//X/9f/2//f/
+P/4//n/+f/5//r/+//7//z/+//7//v//v/+///////+/wAAAAAAAAEAAwACAAIAAwAD
AAIAAgACAAMAAwAEAAUABQAGAAcABwAFAAQABAADAAQAAwADAAIABAADAAMAAwACAAEA
AAAAAAAAAAAAAP///v/+//7//P/8//v/+//7//n/+f/5//j/+f/5//j/+P/4//j/+f/5
//r/+v/5//n/+//7//r/+v/8//3//f/9/////v/9//3/////////////////AAAAAAIA
AgACAAIAAgACAAIAAgACAAIAAgACAAQABAAEAAQABgAGAAYABgAGAAYABgAGAAYABgAG
AAYABgAGAAYABgAGAAYABgAGAAQABAAEAAQABgAGAAYABgAFAAUABQAFAAUABQAFAAUA
BwAHAAcABgAEAAQABAAEAAUABgAHAAgABgAGAAUABQAFAAUABQAFAAcABwAHAAcABQAF
AAUABQAHAAYABgAGAAQABAAEAAQABAAEAAQABAAFAAYABgAHAAcABwAHAAcACQAJAAkA
CQAJAAcABgAGAAgACgAKAAoACgAKAAoACQAJAAgACAAJAAoACwAMAA8AEAAOAA8ADwAQ
ABIAEwATABMAEAAPAA0ACwAHAAMA///9//3/+//7//v/+v/6//r/+//9////AQABAP//
//////////////////8BAAIAAwAFAAYABwAKAAoACQAIAAcABgAIAAgACAAIAAkACQAJ
AAkACgALAAsACwALAAsACwALAAsADAAOABEAFAAXAB4AIgAlACQAIgAfABkAEQAKAPr/
4v/F/6b/gv9c/zr/Fv/4/uj+5P7l/vH+Bf8c/y//Sv9t/4r/nv+s/77/0v/g/+n/8v/7
/wAABAAIAAkACgALAAsADQAQABAAEQASABIAEgATABMAFAAUABQAFAAUABYAFgAWABgA
GQAZABkAGAAYABcAFwAXABcAFwAXABcAFwAWABQAFAAVABYAFwAZABgAGAAYABgAGAAX
ABcAFwAWABYAFgAWABYAFwAXABcAGQAZABgAGAAXABcAFwAaABoAGwAbABoAGgAaABoA
GwAbABoAGgAbABsAGgAaABoAGgAZABkAGQAZABoAGwAbABcAFgAWABUAFAATABMAEgAU
ABMAEwATABIAEQAQABAADgAOAA4ADQAMAAwADAAKAAgABwAHAAcABwAHAAcABgAFAAUA
BAAEAAQABAAFAAUABAAEAAMAAwADAAMAAgACAAIAAwADAAMAAwACAAEAAQABAAEAAQAB
AP////8AAAAAAAAAAAAAAAACAAIAAgACAAAAAAAAAAAA/v/+//7//v/+//7//v/+//7/
/v/+//7//v/+//7//v/+//7//v/+//z//P/8//z//P/8//z//P/8//z//P/8//3//f/9
//3//P/7//r/+f/7//v/+//6//r/+v/6//r/+v/6//r/+v/6//r/+f/5//n/+f/5//n/
+f/5//n/+f/7//v/+//7//n/+P/4//j/+f/6//v//P/6//r/+v/6//r/+v/5//n/9//3
//f/9//3//f/9//3//v/+f/4//j/+P/4//j/9v/2//X/9f/2//b/9//4//j/+P/6//r/
+v/7//v//P/6//v/+//7//j/9//1//P/7v/r/+j/5//n/+X/5f/l/+b/5v/m/+f/5//p
/+v/6//p/+n/6f/p/+n/6f/p/+n/6v/q/+r/6//t/+//8//0//H/8P/v/+7/8P/w//D/
8P/x//H/8f/x//D/8f/x//H/8//z//P/8//x//L/9v/5//z/AQAGAAwADwAOAAwABwD/
//f/6P/S/7r/nf96/1b/NP8S//L+2P7O/s7+0/7j/vv+EP8j/z7/X/92/4j/mP+q/7r/
yP/R/9j/3//i/+T/6P/r/+7/7//x//P/8v/w//H/8v/y//T/9f/1//b/9v/2//b/9v/2
//b/9v/4//f/9//3//b/9v/1//X/9f/z//P/8//z//X/9P/y//L/9P/0//T/9f/1//T/
8//y//L/8f/x//H/7//w//H/8v/y//P/8//z//P/8//y//L/8//z//P/9v/z//P/8v/w
//L/8v/y//P/8//y//L/8//y//D/7//u//D/7//v/+//7f/u/+//7//r/+r/6v/p/+r/
6f/p/+j/5//l/+T/4//i/+H/4P/g/9z/3P/c/9v/2v/a/9r/2P/W/9X/1f/V/9P/0//T
/9L/0f/R/9D/0P/O/87/z//P/87/zv/N/83/zf/N/8z/zP/L/8v/yv/J/8v/yv/J/8n/
x//H/8f/x//H/8f/yP/I/8f/xv/F/8T/xP/E/8T/xP/C/8L/wv/C/8L/wv/C/8L/wf/A
/7//vv++/77/vv++/7z/vP+8/7z/vv++/77/vv+9/7z/u/+6/7r/uv+6/7r/uf+4/7f/
tv+1/7X/tf+1/7X/tf+1/7X/tf+1/7X/tP+y/7L/sv+y/7D/sP+w/7D/sP+w/6//r/+x
/7H/sf+x/7D/r/+u/63/rf+t/63/rf+r/6r/qv+q/6r/qv+q/6r/qv+q/6r/qv+p/6j/
pv+l/6X/pf+l/6X/o/+j/6P/o/+j/6P/ov+i/6D/oP+g/6D/oP+g/6D/oP+g/5//n/+g
/57/n/+f/57/nf+d/5z/m/+d/57/nv+e/5z/nP+c/5z/nf+c/53/nv+f/5//nv+e/5z/
m/+a/5n/lv+U/5D/jv+L/4r/iP+H/4X/hf+F/4X/g/+D/4T/hf+F/4b/hv+G/4b/hv+F
/4X/hv+I/4f/hv+F/4T/hv+I/4r/jP+L/4r/if+I/4j/iP+I/4j/iv+K/4r/iv+I/4j/
iP+I/w==
         </WaveFormData>
      </LeadData>
      <LeadData>
         <LeadByteCountTotal>10000</LeadByteCountTotal>
         <LeadTimeOffset>0</LeadTimeOffset>
         <LeadSampleCountTotal>5000</LeadSampleCountTotal>
         <LeadAmplitudeUnitsPerBit>4.88</LeadAmplitudeUnitsPerBit>
         <LeadAmplitudeUnits>¦ÌV</LeadAmplitudeUnits>
         <LeadHighLimit>2147483647</LeadHighLimit>
         <LeadLowLimit>268435456</LeadLowLimit>
         <LeadID>V2</LeadID>
         <LeadOffsetFirstSample>0</LeadOffsetFirstSample>
         <FirstSampleBaseline>0</FirstSampleBaseline>
         <LeadSampleSize>2</LeadSampleSize>
         <LeadOff>FALSE</LeadOff>
         <BaselineSway>FALSE</BaselineSway>
         <ExcessiveACNoise>FALSE</ExcessiveACNoise>
         <MuscleNoise>FALSE</MuscleNoise>
         <LeadDataCRC32>4229778835</LeadDataCRC32>
         <WaveFormData>
BgAGAAYABgAGAAYABgAGAAgACAAIAAgABgAGAAYABgAGAAYABgAGAAYABgAGAAYABQAE
AAMAAgAAAAAAAAAAAAAAAAAAAAAA/v/+//7//v/8//z//P/8//r/+v/6//r/+v/6//r/
+v/6//r/+v/6//j/+P/4//j/+P/4//j/+P/4//j/+P/4//j/+P/4//j/9v/2//b/9v/4
//j/+P/4//j/+P/4//j/+P/4//j/+P/4//j/+P/4//b/9v/2//b/+P/4//j/+P/2//b/
9v/2//T/9P/1//X/9//3//j/+P/6//v/+//7//z//P/8//7///////7//v/+//z/+//6
//n/9//3//b/9P/0//P/8v/y//P/8//1//X/9f/1//X/8v/y//L/8v/y//L/8f/w/+3/
7P/s/+3/7//x//L/8v/y//L/8//z//T/9P/0//X/9v/2//b/9//3//f/9//3//f/+P/4
//j/+//+/wEACAAPABsAJwAtADAAMgA1ADkALgAWAPz/4f+0/4H/WP83/wz/z/6M/lP+
OP4w/jj+Pv5A/k/+dv6r/uT+Fv9I/3H/kf+r/8H/1f/i/+z/9P/6//7/AQABAAIABwAK
AA0ADwAQABIAFAAWABcAFgAXABgAGQAdAB0AHgAeAB8AIQAhACMAIgAjACMAJAAlACYA
JgAnACgAKgArACsALgAwADEAMQAxADMANgA4ADoAOgA7AD0APQA/AEEARABJAEsATQBP
AFEAVABXAFsAXABfAGMAZgBoAGsAcAByAHMAdgB6AH0AfwCAAIMAhgCGAIcAiACKAIsA
iwCMAIwAiwCLAIkAiACFAIIAgQB/AH0AewB4AHQAcgBtAGoAZwBiAFwAWABUAE8ASQBD
AD8APAA4ADQALwArACgAJQAjAB4AHAAYABUAEgARAA8ADQALAAoACAAGAAcABgAEAAMA
AwACAAAAAAD+///////+//7//v/+//////////7//v8BAAEAAAAAAAIAAgACAAIAAgAD
AAMAAwAEAAUABQAFAAQABwAHAAYABQAFAAYABwAJAAoACgALAAkACQAJAAkABwAHAAcA
CAAKAAoACgAJAAkACQAIAAgACQAKAAoACgAGAAUABQAGAAYABgAGAAUABgAGAAQAAwAB
AAEAAQABAAEAAQABAAEAAQD////////9//3//f/9//3//P/8//z//P/7//r/+v/6//r/
+//7//r/+v/6//j/+P/4//n/+f/5//n/+P/4//b/9v/2//X/9//4//j/+P/4//f/9v/2
//T/9v/2//b/+P/2//b/9v/2//b/9v/2//b/9//3//f/9//4//j/+v/7//v/+//8//z/
/P/+///////9//z/+//4//n/+P/1//P/8//y//D/8P/x//D/8P/x//H/8//z//P/8f/x
//D/8P/w//D/7v/u/+3/7P/r/+r/7P/t/+3/7//w//D/8P/w//P/8//0//T/8v/z//T/
9P/0//X/9f/1//f/9//3//j/+P/2//n//v8DAAoAGQAlACsALQAuADIANQAvABoA/v/k
/7//jP9h/0D/H//q/qv+cP5N/kD+RP5M/lL+XP59/qz+3/4Q/0L/bP+L/6X/u//N/93/
6v/y//b/+v/+/wEABQAIAAsADQAPABAAEAAQABIAFAAVABYAFwAYABkAGQAZABoAGgAb
AB0AHQAfACAAIQAhACIAIwAkACQAJQAmACgAKQApACwALgAvAC8ALwAxADQANgA4ADgA
OQA7AD0APwBBAEQASQBLAE0ATwBRAFQAVwBbAFwAXwBjAGYAaABrAHAAcgB1AHgAfAB/
AH8AgACDAIYAhgCHAIgAigCJAIkAigCKAIkAiQCHAIYAgwCAAH8AfQB7AHkAdgByAG4A
aQBmAGMAXgBYAFQAUABNAEcAQQA9ADgANAAwACsAJgAkACIAIQAcABoAFgATABAADwAN
AAsACgAKAAkACAAFAAQAAgABAAIAAgABAAIAAAABAAEAAAAAAAAAAAABAAEAAQAAAAAA
AQABAAAAAAAEAAQABAAEAAQABQAFAAUABAAFAAUABQAEAAcABwAGAAcABwAIAAkACQAK
AAoACwAKAAkACAAHAAkACQAJAAoACAAIAAgABwAHAAcABgAGAAcACAAIAAgABAADAAMA
BAAEAAQABAADAAQABAACAAEA/////////////////////////f/9//3////////////9
//z//P/8//z/+//6//r//P/8//3//f/6//r/+v/4//r/+v/7//v/+f/5//j/+P/4//j/
+P/3//n/+v/6//r/+P/3//b/9v/4//j/+P/4//n/+f/5//j/+P/4//j/+f/6//n/9//4
//j/+P/4//j/+P/4//j/+P/5//n/+f/5//j/+P/6//v/+//7//z//P/6//z//f/9//7/
/v/+//z/+f/4//X/8//1//T/8v/y//H/8P/w//H/8f/z//P/8//z//P/8v/y//D/8P/u
/+7/7//u/+3/7P/s/+3/7f/v//D/8P/w//D/8f/x//L/8v/y//P/9P/0//T/9f/1//X/
8//z//P/9P/2//T/9f/2//3/BAAPABsAJwAvADIAMgA1ADcALgAWAPr/2/+q/2v/QP8h
//z+x/6G/kn+Jv4a/hz+IP4g/i3+Tv6D/r7++v4y/1//g/+d/7P/x//Y/+T/7v/0//b/
+f/7//7/AQAEAAcACQAKAA4AEAASABMAEwATABMAEwAVABUAFgAWABkAGwAbAB0AHAAd
AB0AHgAhACIAIgAjACQAJgAnACcAJgAoACkAKQArAC0AMAAyADQANAA1ADcAOgA9AEAA
RABFAEcASQBLAE8AUgBVAFkAXABfAGMAZgBoAGsAcAByAHUAeAB8AH8AgQCCAIUAiACK
AIsAjACOAI8AjwCQAJAAjwCPAI0AjACLAIgAhwCFAIEAfwB8AHgAdgBxAG4AawBmAGAA
XABYAFEASwBFAEEAPAA4ADQALwAnACQAIQAfABoAGAAUABEADgANAAsACQAFAAQAAgAA
AP///v/8//v/+//6//j/+P/4//n/+f/4//b/9v/2//f/9//3//b/9v/5//n/+P/4//j/
+P/4//j/+P/5//n/+f/6//v/+//7//r//f/9//z//f/9//7////9//7//v//////////
////AQABAAEAAgACAAIAAgABAAEAAQAAAAAA//8AAAAAAAAAAP////8AAP7//v/+//3/
/P/8//r/+f/7//v/+//7//n/+f/5//n/+f/3//f/9//1//X/9f/1//X/9P/0//T/9v/1
//T/9P/y//L/8//z//L/8v/y//D/8v/y//P/8//z//P/8v/y//D/8P/w/+//7//w//D/
8P/w/+//7v/u//D/8P/w//D/7//v/+//7v/u/+7/7v/v/+//7//u/+3/7v/u/+7/7v/t
/+7/7v/t/+3/7f/t/+3/7f/u/+7/7v/u/+3/7P/q/+v/6//r/+v/7P/t/+z/7P/s/+z/
7P/s/+z/7P/s/+3/7f/t/+3/7P/s/+7/7//x//H/8v/y//L/9P/1//X/9v/2//b/9P/1
//T/8f/v/+3/7P/q/+r/5//m/+b/5//n/+n/6f/p/+v/6//q/+r/6v/q/+j/6P/n/+b/
5f/k/+L/4//j/+X/6P/o/+j/6P/p/+n/6v/q/+r/6//s/+z/7P/t/+3/7f/t/+3/7f/u
/+7/7v/r/+7/8//6/wEACwAXACUAKgAqAC0ALwAuACAABgDr/8T/if9Q/yn/BP/V/pb+
U/4g/gj+Bv4M/gz+D/4m/lX+jv7K/gj/O/9l/4f/of+3/8j/1v/i/+z/8v/1//f/+v/7
//7/AQADAAQABwAKAA0ADwAOAA8AEAARABMAEwAUABQAFgAZABoAHQAcAB0AHQAeACEA
IgAiACMAIgAkACUAJQAoACoAKwArAC0ALwAyADQANAA0ADUANwA7AD0APwBCAEMARQBH
AEkASwBOAFEAVQBYAFsAXwBiAGQAZwBsAG4AcQB0AHgAewB9AH4AgQCEAIgAiQCKAIwA
jQCNAI4AjgCPAI8AjQCMAI0AigCJAIcAgwCBAH4AegB4AHMAcABtAGoAZABgAFwAVQBP
AEkARQBCAD4AOgA1AC4AKgAmACMAHAAaABYAEwAOAA0ACwAJAAYABAABAP7////+//z/
+//5//j/9v/2//T/9f/1//T/8v/y//L/8//x//H/8P/w//P/8//y//L/9P/0//T/9P/0
//X/9f/1//j/+f/5//n/+P/7//v/+v/5//n/+v/7//v//P/8//3//f/9//3//f/9//3/
/f/+//z//P/8//v//P/9//3//v/9//7//v/+//7//f/9//7//v/+//7//f/8//z/+v/5
//n/+f/5//n/+f/5//n/+f/1//P/8//z//P/8//z//P/8//y//L/8v/z//P/8//0//P/
8v/y//H/8v/y//L/8P/w//D/8f/x/+//7//u/+7/7//w//H/8f/w//D/7//u//D/7//u
/+7/8P/w//D/8P/v/+//7//u/+7/7v/u/+//7v/v/+//7//w//D/8P/w/+//8P/w/+//
7f/t/+3/7f/v/+7/7v/w/+7/7v/u/+7/7v/u/+7/7v/v/+//7//v//D/8P/y//P/8//z
//T/9P/y//T/9f/1//X/9v/3//b/9f/0//H/7//t/+z/6v/q/+n/6P/o/+n/6f/r/+v/
6//r/+v/6v/q/+r/6v/o/+j/5//m/+X/5P/k/+X/5f/n/+b/5v/m/+b/6f/p/+r/6v/q
/+v/7P/s/+z/7f/t/+3/7f/t/+3/7v/u/+7/7//w//P/+P///wkAFQAjACwALAArAC8A
MAAiAAoA8f/O/5f/YP85/xD/3f6c/lf+IP4G/gL+CP4I/gv+Hv5J/ob+wv78/i//X/+D
/53/s//G/9T/4P/o/+7/8//z//T/9//8////AQACAAQABgAIAAkADAANAA4ADwAPAA8A
EAAQABMAFQAVABcAGAAZABkAGgAbABwAHAAdAB4AIAAhACEAIgAkACUAJQAnACkALAAu
AC4ALgAvADEANQA3ADkAPAA9AD8AQQBDAEcASgBNAFEAVABXAFsAXgBgAGMAaABqAG0A
cAB0AHcAegB8AIAAhACEAIUAhgCIAIsAiwCMAIwAiwCLAIkAiACJAIYAhQCDAIEAfwB8
AHgAdgBxAG4AawBmAGAAXABYAFIASwBEAD8APAA4ADQALwAnACQAIQAfABkAFgARAA0A
DAALAAkABwAEAAIA///8//n/+P/2//X/9f/0//L/8v/w//H/8f/w/+//8P/x//P/8v/x
/+//7v/w//H/8f/y//T/9P/0//T/9P/1//X/9f/2//f/9//3//j/+//7//r/+f/5//r/
+//9//7//v////3//f/9//3/////////AAD+//7//v/9///////+//7//f/+//7//v/8
//v/+//8//z//P/8//v/+v/6//j/9//5//n/+f/5//f/9//3//f/9f/z//P/8//1//X/
9f/1//P/8v/y//L/8//z//P/9P/z//L/8v/x//D/8P/w/+7/8P/w//H/8f/v/+//7v/u
/+z/7P/s/+v/7f/u/+7/7v/u/+3/7P/s/+3/7v/v//D/7//v/+//7v/t/+7/7//x//H/
8f/w/+//7v/u/+7/7v/v//D/8P/v/+//7//v/+//7//w//D/8P/y/+//7v/u/+7/7v/u
/+7/7v/w//D/8P/w/+//7//v/+//8v/y//T/9f/3//f/+P/4//b/+P/5//n/+v/6//r/
+P/3//b/8//x//H/8P/u/+7/7f/s/+z/7f/t/+//7//v/+//7//u/+7/7v/u/+z/7P/r
/+r/6f/o/+j/6f/p/+v/7P/s/+z/7P/t/+3/7v/u/+7/7//w//D/8P/x//H/8f/z//P/
8//0//L/8P/z//b//f8CAAkAFQAjACkALAAuADEAMwAsABgA/v/j/7r/g/9W/zP/CP/P
/or+Tf4s/iL+Jv4q/iz+Of5e/pH+zP4A/zL/X/+B/53/s//H/9b/5P/u//T/+P/7//3/
AAADAAYACQALAAwAEAASABQAFQAVABUAFQAVABkAGQAaABoAGQAbABsAHQAgACEAIQAi
ACMAJAAkACUAJgAoACkAKQAsAC4ALwAvADAAMQAzADQANAA0ADUANwA7AD0APwBCAEUA
RwBJAEsATQBQAFMAVwBYAFsAXwBiAGIAZQBqAGwAcQB0AHgAewB9AH4AgQCEAIgAiQCK
AIwAiwCLAIwAjACNAI0AiwCKAIkAhgCFAIMAfwB9AHoAdgB0AG8AbABpAGQAXgBaAFYA
UgBNAEgARQA+ADoANgAxAC0AKgAnACUAIAAeABoAFwASABEADwANAAkACAAGAAQABQAE
AAIAAQADAAIAAAAAAP/////+//z//P/8//z//f/9//3//P/8///////+//7////+//3/
/P/+//////////7/////////AAADAAMAAgADAAMABAAFAAMABAAEAAUABQAFAAUABQAD
AAMAAwAEAAYABgAGAAUABQAFAAQABAADAAQABAAEAAQAAwADAAQAAwACAAEA/////wAA
/////wEAAQABAAEAAAD///7//f/8//v//P/9//v/+//7//v/+//6//r/+v/4//f/9v/2
//T/9P/1//X/9f/2//f/9v/1//T/9P/z//X/9f/0//T/9P/0//T/8//x//L/8v/y//P/
8//z//T/8v/y//L/9P/0//L/8v/y//L/8v/y//L/8v/z//P/8//z//T/9P/2//f/9f/1
//b/9v/4//r/+//7//j/+P/4//b/8//y/+//7f/t/+z/6v/q/+v/6v/q/+v/7f/v/+//
7//t/+3/7P/s/+r/6v/o/+j/6f/o/+f/5v/o/+n/6f/r/+z/7P/s/+z/7f/t/+7/7v/u
/+//8P/w//D/8f/x//H/8f/x//H/8v/y//T/+f/6//v/AgALABcAIQAlACgALgAzADMA
JAAKAPL/1/+s/3f/UP8x/wj/z/6K/lf+QP46/kD+SP5O/l/+iP65/u7+Hv9K/3H/j/+n
/7v/y//a/+b/7v/y//b/+f/5//z///8AAAMABQAGAAgACgAMAA0ADgAPABAAEQATABMA
FAAUABMAFQAVABcAGgAbABsAHAAbABwAHAAdAB4AIAAhACEAIgAkACUAJQAlACcAKgAs
AC4ALgAvADEAMwA1ADcAOgA9AD8AQQBDAEUASABLAE8AUABTAFcAWgBeAGEAZgBoAGoA
bABvAHEAcwB0AHcAegB6AHsAfAB+AH8AfwCAAIAAgQCBAH8AfgB8AHgAdgBzAG8AbQBq
AGYAZABfAFwAWQBUAE4ASgBGAEIAPQA4ADUAMgAuACoAJQAfABwAGQAXABQAEgAOAAsA
CAAHAAUAAwADAAIAAAD+//v/+v/4//f/+f/4//b/9v/2//f/9//2//T/9P/0//X/9//3
//b/9v/1//X/9P/0//b/9v/2//b/+P/5//n/+f/4//n/+f/5//r//f/9//z/+//7//z/
/f/7//z//P/9//3//f/9//3//f/9//3//v8AAAAAAAD///3//f/8//z//f/+//7//v/8
//v/+//8//z//P/8//v//P/8//r/+f/3//f/9//3//f/9//3//f/9//1//X/9f/1//X/
9f/1//P/8v/y//L/9P/z//L/8v/y//L/8//z//L/8v/y//D/8P/w//H/8f/z//P/8v/y
//L/8v/y//H/7//w//D/8P/y//H/8P/w/+7/7v/u/+7/7//0//P/8v/x//D/8P/w//D/
8P/z//P/8//z//L/8v/0//X/9f/1//b/9v/4//r/+//7//j/+P/4//b/9f/0//H/7//u
/+z/6f/o/+n/6P/o/+n/6//t/+3/7f/s/+v/6f/o/+n/6v/p/+r/6f/o/+f/5v/k/+X/
5f/n/+r/6v/q/+r/6f/p/+r/6v/s/+3/7v/u/+7/7//v/+//7f/t/+3/7v/q/+7/8f/0
//n/AgANABkAJQArACwALgAvAC0AGgD+/+L/vf+E/1H/MP8R/+T+qf5o/jP+HP4c/iL+
Iv4m/j3+aP6d/tr+Ev9C/2v/i/+j/7n/y//Y/+T/7P/w//L/8//5//z/AQADAAUABgAG
AAYACAAKAAsADgAPABAAEQARABEAEgASABEAEwATABUAFgAXABcAGAAbABwAHAAdAB4A
IAAhACEAIgAkACUAJQApACsALgAwADAAMAAxADMANQA3ADkAPAA/AEEAQwBFAEkATABP
AFMAWABbAF8AYgBiAGUAagBsAG8AcgB2AHkAfQB+AIEAhACGAIcAiACKAIoAiQCJAIgA
hwCHAIUAhACDAIAAfwB9AHkAdwB0AHAAbABnAGQAYQBcAFYAUgBOAEkAQwA9ADkAMgAu
ACoAJQAhAB4AGwAZABIAEAAMAAkACAAHAAUAAwD///7//P/6//v/+v/4//f/9//2//T/
9P/z//P/8v/w/+//8P/x//P/8//z//L/8v/z//P/8v/y//T/9P/0//T/8v/z//P/8//2
//f/9//3//f/+f/4//b/9v/3//n/+//7//z//P/9/////////////f/9//3//v/+//7/
/v/9//3//f/8//z//f/+//7//v/6//n/+f/6//z//P/8//v/+v/6//j/9//3//f/9//3
//f/9//3//f/9//1//X/9f/1//X/9f/1//T/8v/x//D/8P/v/+7/7v/w//D/8f/x/+7/
7v/u/+z/7v/u/+//7//v/+//7v/u//D/8P/w/+//7f/u/+7/7v/u/+3/7P/s/+7/7v/u
/+7/7f/t/+3/7P/s/+z/7v/u/+7/7v/u/+z/7P/s/+z/7f/t/+3/7f/u/+7/8P/x/+//
7//w//D/8v/0//X/9f/0//T/9P/y//P/8v/v/+3/7f/s/+r/6v/o/+b/5f/l/+f/6f/p
/+n/6f/p/+j/6P/o/+j/5v/m/+X/5P/j/+L/4v/j/+P/5f/o/+j/6P/o/+f/5//o/+j/
6P/p/+r/6v/q/+v/6//r/+v/6//r/+z/7v/u/+//8P/z//j//f8JABcAIwAqACwALQAt
ACoAHAACAOP/uv9//0r/J/8C/8/+kP5L/hr+Av4A/gL+Av4L/ib+Uf6K/sj+BP85/2P/
hf+h/7f/zP/Y/+D/5v/s/+//8f/2//n/+v/9////AAACAAQABgAHAAkACwANAA8AEQAR
ABIAEgAVABcAFwAZABoAGwAbABwAHQAeAB4AHwAgACIAIwAjACYAKAApACkAKQArAC4A
MAAyADIAMwA1ADcAOQA7AD4AQwBFAEcASQBLAE4AUQBVAFgAWwBfAGIAZABnAGwAbgBx
AHQAeAB7AH4AgACEAIgAigCLAIwAjgCPAI8AkACQAI8AjwCNAIwAjQCKAIkAhwCFAIMA
gAB8AHgAcwBwAG0AaABiAF4AWgBVAE8ASQBFAD8AOgA1AC8AKQAmACMAIQAaABgAFAAR
AAwACwAJAAcABAACAP///P/7//r/+P/3//f/9v/0//T/8v/z//P/8v/y//L/8v/z//P/
8//y//L/8f/x//D/8P/0//T/9P/0//T/9f/1//X/9v/3//f/9//4//v/+//6//n/+f/6
//v/+//8//z//f/7//v/+//7//3//f/9//7//P/8//z/+//9//3//P/8//3//v/+//7/
/P/7//v//P/6//r/+v/5//n/+v/5//n/9//3//f/9//3//f/9//3//X/8//z//P/8//z
//P/8//z//L/8v/y//L/8f/w//D/8P/w//H/8f/w//D/8P/u/+7/7v/v/+//7f/t/+z/
7P/s/+z/7P/r/+v/7P/s/+z/7P/r/+r/6v/q/+r/6v/q/+v/6//r/+r/6v/o/+j/6//s
/+r/6v/q/+r/6v/q/+r/6v/p/+n/6f/p/+z/7P/u/+//7f/t/+7/7v/w//L/8//z//T/
9P/0//L/8f/w/+3/6//r/+r/6P/o/+X/5P/k/+X/5//p/+n/6f/n/+f/5v/m/+b/5v/k
/+T/5f/k/+P/4v/g/+H/4f/j/+T/5P/k/+T/4//j/+T/5P/m/+f/6P/o/+j/6f/p/+n/
6f/p/+n/6v/s/+r/6//s//H/9v/9/wkAFwAjACgAKgAtAC0AJgAUAPr/3f+2/3//Sv8l
//7+y/6G/kH+EP78/QD+BP4C/gn+KP5Z/pT+0P4K/zv/Y/+F/6H/tf/K/9b/4P/o/+z/
7//v//L/9//6//3///8AAAQABgAIAAkACgALAAwADQAPAA8AEAAQABEAEwATABUAFgAX
ABcAGAAbABwAHAAdABwAHgAfAB8AIAAiACMAIwAlACcAKgAsADAAMAAxADMAMwA1ADcA
OgA/AEEAQwBFAEkATABPAFMAVQBXAFoAXABfAGMAaQBsAG0AcAB0AHcAewB8AH8AggCE
AIUAhgCIAIkAiQCKAIoAiQCJAIcAhgCFAIIAgQB/AHsAeQB2AHIAcABrAGgAZQBgAFoA
VgBSAE0ARwBBAD0ANgAyAC4AKQAjACAAHQAbABQAEgAOAAsABgAFAAMAAQD///7//P/6
//n/+P/2//X/9f/0//L/8v/y//P/8//y//D/8P/w//H/8f/x//D/8P/v/+//7v/u//L/
8v/y//L/8v/z//P/8//0//X/9f/1//b/+f/5//j/9//3//j/+f/5//r/+v/7//v/+//7
//v/+f/5//n/+v/6//r/+v/5//n/+f/4//j/9//4//j/+P/4//f/9//4//b/9v/2//X/
9v/2//T/8//z//P/8//z//P/8//z//P/7//t/+3/7f/v/+//7//v//H/8P/w//D/7//t
/+v/6v/q/+r/6//r/+r/6v/q/+j/5v/m/+f/5//p/+n/6P/o/+j/6P/o/+f/6f/q/+r/
6v/q/+f/5v/o/+j/6P/o/+j/6P/m/+b/5v/m/+X/5f/l/+X/5//o/+v/7f/r/+v/7P/s
/+7/8P/x//H/7v/u/+7/7P/p/+j/5f/j/+X/5P/i/+L/4f/g/+D/4f/j/+X/5f/l/+T/
4//h/+D/4P/g/97/3v/f/97/3f/c/9z/3f/d/9//3v/e/97/3v/h/+H/4v/i/+D/4f/i
/+L/5P/l/+X/5f/j/+P/4//k/+L/4v/l/+r/7//2////DQAXABkAGgAcACEAHwAUAP7/
4v/B/5T/Yf86/xf/6v6x/nD+O/4g/hz+Iv4k/ij+P/5s/qP+2v4M/zr/Yf+B/5f/q/+/
/87/2P/g/+T/5v/n/+v/7v/x//L/9f/3//j/+v/8//7////+////AAABAAMAAwAEAAQA
BQAHAAcACQAKAAsACwAMAAsADAAMAA0ADgAQABEAEQAUABYAFwAXABcAGQAcAB4AIAAg
ACEAIwAjACUAJwAqAC8AMQAzADUANwA6AD0AQQBDAEUASABKAE0AUQBXAFoAXABeAGEA
YwBlAGYAaQBsAG0AbQBtAG4AbQBtAG4AbgBvAG8AbQBsAGkAZgBlAGMAXQBbAFgAVABR
AE0ASwBJAEQAPgA6ADYAMQArACUAIQAdABoAFwATAA0ACgAHAAUAAgAAAPz/+f/2//X/
8//x/+//7v/s/+r/6f/o/+b/5f/l/+T/4v/i/+T/5f/l/+T/4v/i/+L/4//l/+X/5P/k
/+P/4//i/+L/5P/k/+T/5P/m/+f/5//n/+f/5//m/+X/5v/p/+n/6P/n/+f/6P/p/+n/
6v/q/+v/6f/p/+n/6f/p/+n/6f/q/+r/6v/q/+n/6//r/+r/6v/q/+r/6f/o/+j/5//n
/+j/5//m/+X/4//j/+T/4//j/+P/4//j/+P/4f/h/+H/4f/h/9//3//f/9//3//f/9//
3//e/97/3v/e/93/3P/c/9r/2v/b/9v/2//c/93/3P/a/9r/2//b/9v/2//a/9r/2v/a
/9r/2f/Z/9r/2v/a/9r/2//a/9r/2v/a/9r/2v/a/9r/2v/d/93/3f/d/93/3P/d/93/
3f/d/97/3v/e/+D/4f/h/97/3v/e/9z/2f/Y/9X/0//T/9L/0P/Q/9H/0P/Q/9H/0//V
/9X/1f/T/9P/0v/S/9D/0P/O/87/zf/M/8v/yv/N/8//0P/T/9H/0P/P/87/0f/R/9L/
0v/S/9P/1P/U/9L/0//T/9P/1f/V/9X/1v/U/9b/1//c/+H/6P/z////CQAJAAwAEAAR
AA0A+P/a/77/mf9m/zn/HP/7/sz+j/5U/i3+HP4g/ir+LP4y/k/+fv6z/ub+GP9A/2P/
f/+T/6f/t//C/8r/0P/W/9j/2//d/+D/4//j/+X/5v/m/+j/6v/s/+3/7v/v//D/8f/x
//H/8v/y//P/9f/1//f/9v/3//f/+P/5//r/+v/7//r//P/9//3/AAACAAMAAwADAAUA
CAAKAAoACgALAA0AEQATABUAGAAbAB0AHwAhACEAJAAnACsAMAAzADcAOgA7AD0AQQBC
AEUASABMAE8ATwBQAFMAVgBXAFcAVwBYAFkAWQBaAFoAVwBXAFUAVABRAE4ATQBLAEkA
RwBEAEAAOgA1ADIALwAqACQAIAAcABcAEQALAAcAAwAAAP3/+f/z//D/7f/r/+b/5P/g
/93/3P/b/9n/1//V/9T/0v/Q/9H/0P/O/83/zf/M/8r/yv/I/8n/yf/I/8j/yP/I/8n/
yf/J/8j/yP/L/8v/yv/K/8z/zP/M/8z/yv/L/8v/y//O/8//z//P/8//0f/Q/87/zf/N
/87/z//P/9D/0P/R/9H/0f/R/9H/0//T/9P/1P/S/9L/0v/R/9P/0//S/9L/0v/S/9H/
0P/Q/8//z//Q/87/zv/O/83/zv/O/8z/y//N/83/zf/N/8z/y//K/8n/yf/H/8f/x//J
/8n/yf/J/8j/xv/F/8T/xv/F/8T/xP/C/8L/w//D/8L/wv/C/8D/wP/A/8H/wf+//7//
vv++/77/vv++/73/vf++/77/vv/A/7//vv++/7z/vP+8/7z/u/+7/7v/uv+5/7r/u/+9
/73/vf+8/7v/uv+6/7r/uv+7/7z/vP+7/73/vf+9/73/v//A/8D/wP/B/8H/wf/A/8H/
wf/B/8H/vv+9/73/vv+8/7v/uf+3/7T/s/+z/7P/tf+1/7X/tf+3/7f/t/+2/7X/tf+1
/7P/tf+0/7P/sv+x/7D/sf+y/7P/tP+0/7T/tP+0/7T/tP+0/7T/tv+2/7b/tv+2/7b/
tv+2/w==
         </WaveFormData>
      </LeadData>
      <LeadData>
         <LeadByteCountTotal>10000</LeadByteCountTotal>
         <LeadTimeOffset>0</LeadTimeOffset>
         <LeadSampleCountTotal>5000</LeadSampleCountTotal>
         <LeadAmplitudeUnitsPerBit>4.88</LeadAmplitudeUnitsPerBit>
         <LeadAmplitudeUnits>¦ÌV</LeadAmplitudeUnits>
         <LeadHighLimit>2147483647</LeadHighLimit>
         <LeadLowLimit>268435456</LeadLowLimit>
         <LeadID>V3</LeadID>
         <LeadOffsetFirstSample>0</LeadOffsetFirstSample>
         <FirstSampleBaseline>0</FirstSampleBaseline>
         <LeadSampleSize>2</LeadSampleSize>
         <LeadOff>FALSE</LeadOff>
         <BaselineSway>FALSE</BaselineSway>
         <ExcessiveACNoise>FALSE</ExcessiveACNoise>
         <MuscleNoise>FALSE</MuscleNoise>
         <LeadDataCRC32>331531215</LeadDataCRC32>
         <WaveFormData>
EAAQABAAEAASABIAEgASABIAEgASABIAEAAQABAAEAARABIAEwAUABQAFAAUABQAEgAS
ABIAEgARABAADwAOAA4ADgAOAA4ADAAMAAwADAAKAAoACgAKAAkACAAHAAYACAAIAAgA
CAAGAAYABgAGAAYABgAGAAYACAAIAAgACAAGAAYABgAGAAYABgAGAAYABgAGAAYABgAI
AAgACAAIAAgACAAIAAgACAAIAAgACAAIAAgACAAIAAgACAAIAAgACgAKAAoACgAKAAoA
CgAKAAgACAAIAAgACgANAA4AEAARABIAEgATABQAFAAUABYAFgAWABYAFgAWABcAFwAX
ABgAFwAYABgAFQAUABMAEAASABMAFgAXABcAFwAVABQAEwARABAADwAPAA0ACwAJAAUA
AwADAAMABAAHAAsADgAMAAwADAAMAA0ADQANAA0ADgAPABAAEAAOAA4ADgAOAA4ADwAP
AA8AFQAVABUAFwAdACcAMwA9AEIATwBjAHoAhwCGAIIAfwB1AGQAUgBEACwA+P+l/1D/
G//6/uL+x/6o/pT+of7O/gL/N/9j/4r/pv+//9f/7P/4/wMACwARABUAGgAaABwAIQAm
ACcAKQArAC0ALwAxADIAMwA0ADUANgA3ADkAOgA6ADwAPQA+AD8APgA/AEAAQQBCAEQA
RABFAEkATABMAE0ATgBQAFEAUwBUAFcAWQBcAF4AXwBhAGMAZABlAGkAbABvAHIAdQB6
AHoAfACAAIMAhQCJAI8AkwCWAJoAngCjAKMApgCqAK4AsgC0ALYAtwC6ALsAvQC+AMEA
wgDCAMEAvQC9AL0AvAC2ALQAsgCuAK0AqwCoAKQAoQCdAJoAlgCNAIkAhgCBAH4AeABy
AGwAaABlAGAAWwBWAFMATgBLAEcARABDAEIAQQA+ADsAOAA1ADUAMwAzADMAMQAwADAA
MAAwADAALwAuAC4ALwAvAC8ALwAvAC8ALwAwADAAMQAvADAAMQAyADUANQA1ADUAMwAz
ADQANAA1ADYANwA3ADkAOQA6ADsAOQA5ADkAOgA7AD0APgA/AD4APgA+AD4APAA8AD0A
PQA/AD8APwA/AD0APQA9AD0APAA8ADwAOwA7ADoAOgA7ADkAOAA3ADcANgA1ADQANAAy
ADIAMgAyADIAMAAvAC4ALgAtAC0ALQAsACsAKgAnACYAJwAnACgAJgAmACUAJQAjACMA
IgAhACEAIAAgACAAHgAeAB8AHwAeAB0AHQAdABwAHAAbABgAGAAZABsAHAAbABoAGAAX
ABQAFQAXABcAGAAWABYAFgAWABYAFgAWABYAFgAWABcAGQAXABgAGQAaABgAGQAaABoA
GAAaABoAGgAYABgAGAAZABsAGwAbABkAFwAWABUAFAAVABIAEgATABgAGQAZABkAFgAU
ABIADwAMAAsACQAHAAUAAwABAP//AAABAAIABQAGAAgACAAIAAgACAAJAAkACQAJAAoA
CwALAAoACQAIAAkACgALAA0ADQALAA0AEQAVABkAIwAxADkAOwBCAFUAbQB6AHsAcgBs
AGUAVQBEADgAJgD8/7D/Wf8a//P+2v7E/qf+jv6S/rf+6v4g/0//d/+W/7D/xf/X/+r/
+P///wUACwAPABIAFgAcAB0AHQAdAB4AHwAhACMAJQAmACcAKAApACoAKQArACwALAAs
AC0ALgAvADAAMQAyADMANAA2ADYANwA5ADwAPAA9ADwAPgA/AEEAQgBFAEcASgBMAE0A
TwBRAFIAUwBXAFoAXQBgAGMAaABpAGoAbQBvAHMAdwB9AIEAggCGAIoAjwCPAJIAlgCa
AJ4AoACiAKMApQClAKYApgCmAKYApQCjAKAAnwCeAJwAlgCUAJIAjgCLAIkAhgCCAHsA
dwB0AHAAaQBlAGIAXQBWAFAASgBEAD4AOwA2ADEALAApACQAIQAcABgAFgAUABMAEAAN
AAoACQAJAAcABwADAAEAAAAAAAAAAAAAAP///P/8//3//f/9//3//f/9//7//v/9//3/
+//8//3//v8BAAEAAQABAAEAAQACAAIAAQACAAMAAwABAAEAAgADAAEAAQABAAIABAAF
AAUABQAEAAQABAAEAAYABgAHAAcABgAFAAQAAwADAAMAAwADAAQABAAEAAMA///+//7/
//////7//f/9//z/+//6//r/+P/4//j/+P/4//b/9f/0//T/8//z//P/8f/x//H/7//v
/+//7v/u/+z/7P/r/+v/7P/t/+3/7f/r/+r/6v/q/+r/6v/r/+v/6v/p/+n/6f/p/+r/
6v/o/+n/6f/q/+r/6P/o/+f/5//o/+n/6f/p/+n/6f/p/+r/6P/o/+j/6P/q/+r/6P/o
/+j/6P/o/+j/6P/o/+j/6P/m/+b/5//p/+n/6v/r/+z/7P/t/+7/7v/u//D/8P/w//H/
8v/z//X/8//z//P/8f/x//D/7//u/+3/6v/q/+v/7P/t/+3/7f/t/+z/6//p/+b/5f/j
/+H/4f/f/93/2//Z/9n/2f/b/9z/3v/e/97/4P/g/+H/4f/j/+P/5P/l/+T/5P/k/+T/
5P/k/+T/5f/l/+P/4//j/+n/7f/1//3/CwAVABgAIQAzAEwAXQBeAFgAUwBDACgAEgAG
APb/zv+D/zD/8f7K/q7+kf5y/lj+W/6C/rz+9/4t/1T/dP+N/6X/uv/I/9X/4f/n/+v/
7v/w//L/9f/4//n/+//9/wEAAwAFAAYABQAGAAcACAAJAAsADAAMAA4ADwAQABEAEgAT
ABQAFQAWABgAGAAZABsAHgAeAB8AIAAiACMAJQAmACkAKwAuADAAMQAzADUAOAA5AD0A
QABCAEQARgBKAEwATgBSAFUAWwBfAGUAaQBoAGwAcAB1AHkAfACAAIQAhgCIAIoAiwCQ
AJEAkwCUAJUAlgCWAJUAkwCTAJMAkgCPAI4AjQCKAIcAhQCCAH4AewB3AHQAcABnAGMA
YABbAFQATgBIAEIAPAA5ADQALwAnACMAHQAZABYAEgAQAA4ACwAIAAUAAgD+//3/+v/5
//n/9//2//b/9P/y//D/7f/s/+z/7f/t/+3/7f/t/+3/6v/q/+n/6f/r/+z/7f/u/+//
7//v/+//7//v//D/8P/x//L/8//z//P/8//0//X/9f/1//X/9v/2//f/9//3//j/+P/4
//j/+P/4//n/+f/5//n/+f/5//v/+//7//v/+v/6//r/+f/3//b/9v/3//f/9v/1//X/
9P/z//L/8v/y//L/8v/y//D/7v/t/+z/7v/t/+3/7f/t/+3/7f/r/+n/6f/o/+j/6v/q
/+n/6f/n/+f/5v/l/+f/5v/m/+b/5P/k/+X/5f/k/+P/4//j/+P/5P/k/+L/4f/h/+L/
4v/i/+L/4f/h/+L/4//j/+P/5P/j/+L/4v/g/+D/4P/g/97/3v/e/93/3v/e/+H/4v/i
/+L/4v/j/+H/4f/i/+L/4v/j/+P/4//j/+P/4//j/+H/4P/g/+H/4//h/+D/4P/g/+D/
4P/g/+D/4P/g/97/3v/f/+H/3//g/+H/4v/k/+X/5v/m/+b/6P/o/+j/6v/q/+r/6//r
/+v/6//p/+v/6v/p/+j/5//k/+T/5f/n/+f/5v/l/+b/5v/m/+X/4v/h/9//3f/d/9v/
2f/X/9X/1f/V/9f/2f/a/9n/2P/a/9r/2//b/93/3f/e/9//4P/g/+D/4P/g/+D/4P/h
/+H/4f/f/93/4f/n/+3/8f/9/w0AEgAVACMAOgBPAF4AYABbAFEAPAAgAAoA+P/c/6P/
Uv8H/9b+uP6d/nz+XP5P/mT+lv7P/gn/OP9c/3n/kf+o/7j/x//T/93/4//m/+j/6v/r
/+7/7//x//P/9v/5//z//v/9//7///8AAAEAAwAEAAQACAAJAAoACwAKAAsADAANABAA
EgASABMAFAAWABUAFQAUABYAFwAZABwAHwAhACQAJgAnACkAKwAwADEANQA4ADgAOgA8
AEAAQgBEAEgASwBNAFEAVwBbAFoAXgBiAGcAagBuAHMAeAB6AHwAfgB/AIMAhQCIAIoA
iQCKAIoAiQCJAIkAiQCIAIUAhACDAIAAfQB7AHgAdABvAGsAaABkAF8AWwBYAFMATABG
AEAAOgA2ADMALgApACEAHQAXABMAEAAMAAoACAAFAAIA///8//b/9f/y//H/8f/v/+7/
7v/r/+r/6f/n/+T/5P/l/+X/5f/l/+X/5f/k/+T/4//j/+P/5P/l/+b/5f/l/+X/5f/n
/+f/6P/o/+n/6v/r/+v/6f/p/+r/6//t/+3/7f/u/+z/7f/t/+3/8P/w//D/8P/w//D/
8f/x/+//7//v/+//8f/x//H/8f/w//D/8P/v/+//7v/u/+//8f/w/+//7//s/+v/6v/q
/+r/6v/q/+r/6v/o/+f/5v/k/+P/4//j/+X/5f/l/+P/3//f/97/3v/f/+D/4P/h/9//
3//e/93/3//e/97/3v/c/9z/3f/d/9r/2f/Z/9n/2//c/9z/2v/X/9f/2P/Y/9b/1v/V
/9X/1v/X/9f/1//W/9X/1P/U/9X/1v/X/9j/2P/Y/9j/1//W/9b/2f/a/9n/2P/X/9f/
1f/V/9b/1v/W/9f/1//W/9T/1P/U/9T/1P/U/9T/1P/U/9T/1f/X/9f/2P/Z/9r/3P/d
/97/3v/c/97/3v/e/+D/4P/g/+H/4v/j/+T/4//h/+D/3//e/93/2v/a/9v/3P/d/93/
3f/b/9r/2f/X/9b/1f/T/9H/z//N/8v/yf/J/8n/yf/L/83/zv/N/8z/zP/M/83/zf/P
/8//0P/R/9D/0P/Q/9D/0P/Q/9D/0f/R/9H/0f/T/9P/1//b/+H/6//5/wIABQANACIA
PQBMAE4ATQBHADgAIAAMAPb/1v+f/0z//f7K/qz+k/50/lT+Q/5W/oj+w/73/ib/Tv9v
/4f/mv+s/7v/x//P/9f/2v/c/97/3//k/+X/5//p/+3/7//x//L/8//0//X/9v/3//n/
+v/6//7///8AAAEAAAABAAIAAwAGAAgACAAJAAsADgAOAA8AEAASABMAFQAYABsAHQAg
ACEAIQAiACMAKAApAC0AMAAwADIANAA4ADwAPgBCAEUASQBNAFMAVwBYAFwAYABlAGkA
bABwAHQAegB8AH4AfwCAAIEAgwCEAIYAiACJAIkAhwCHAIcAhgCDAIIAgQB+AH0AewB4
AHQAbwBrAGgAZABdAFkAVgBRAEoARAA+ADgANAAxACwAJwAjAB8AGQAVAA8ACgAHAAQA
AQD+//v/+P/2//X/8v/x/+3/6//q/+r/6f/o/+f/5f/m/+b/5//n/+f/5//n/+f/5P/k
/+P/4//k/+b/6P/q/+n/6f/p/+n/5//n/+j/6P/p/+r/6//r/+3/7f/u/+//7f/t/+3/
7v/w//H/8f/x//D/8P/w//D/8f/y//T/9f/z//P/8//z//X/9f/1//X/9v/2//b/9f/1
//T/9P/1//f/9v/1//X/8v/x//D/8P/w//D/8P/w//D/7v/t/+z/7P/r/+v/6//r/+v/
6//p/+f/5//m/+b/5//o/+j/6f/p/+n/6P/n/+f/5v/m/+b/5v/m/+f/5//m/+X/5f/l
/+f/6P/o/+b/5v/n/+n/6v/o/+j/5//n/+r/6//r/+v/6P/n/+b/5v/o/+j/6P/o/+r/
6v/q/+n/6v/q/+3/7v/s/+z/7P/t/+v/6//s/+z/7v/v/+//7//x/+//7//v/+7/8P/w
//D/8P/x//L/8//0//L/8v/z//X/9v/4//r//P/8//3//v/+//7/AAAAAAAAAAAAAAAA
AQABAAEAAQD//wEAAAD///7/+//4//j/+f/8//3//f/9//v/+v/5//f/9v/1//P/8f/v
/+3/6//p/+n/6f/p/+v/8P/y//L/8v/0//T/9f/1//P/8//0//X/+P/4//j/+P/4//j/
+P/5//f/9//3//v///8DAAUADwAdACUAKAAxAEUAXABvAHQAcABrAGEAUAA8ACoAFADo
/5n/RP8J/+b+zP6x/pD+ev6D/qr+4P4T/0H/aP+I/6H/t//M/9z/6//1//v///8CAAQA
BgAJAA4ADwARABMAFwAZABsAHAAbABwAHQAeAB8AIQAiACIAJgAnACgAKQAqACsALAAt
AC4AMAAwADEAMwA2ADYANwA6ADwAPQA/AD4AQQBDAEYASABJAEsATQBQAFEAVQBYAFoA
XABeAGIAZgBoAGwAbwByAHUAegB9AIAAhACIAI0AjwCSAJYAmgCeAKAAogCjAKgAqQCr
AKwArQCuAK4ArQCtAK0ArQCsAKoAqACmAKIAnwCdAJoAlgCTAI8AjACIAH8AewB4AHMA
cABqAGQAXgBZAFUATwBJAEQAQQA8ADkANQAyADEAMAArACgAJQAiACAAHwAcABsAGQAX
ABYAFgAVABQAEwARABAAEAARABEAEQARABEAEQAQABAADwAPABEAEgATABQAEwATABMA
EwAVABUAFgAWABUAFgAXABcAGQAZABoAGwAdAB0AHQAeAB4AHwAfAB8AIAAgACAAIAAe
AB4AHwAfACAAIQAiACMAIwAjACMAIwAjACIAIQAfAB4AHgAfACEAIAAeABwAGwAcABsA
GgAaABoAGgAaABoAGQAWABQAEgAUABMAEwATABEAEQARAA8ADgAPAA8AEAAOAA4ADQAN
AA0ADQAMAAsADQAMAAwADAALAAoACgAJAAkACQAKAAsACQAKAAoACAAHAAcACAAIAAkA
CgAKAAsACgAJAAkACwAKAAoACgAKAAoACgAKAAoACgAMAAwADQAPABEAEgATABQAEQAR
ABEAEAARABQAFQAWABUAFAATABMAEQARABEADwAPAA4ADQAMAA0ACgAKAAsADgAPAA8A
DwANAAwACwAJAAYABQADAAEA///9//v/+f/3//f/9//5//3/AAABAAIAAAAAAAEAAQD/
////AAABAAQABAAEAAQAAgACAAIAAwADAAUACQAJAAkADQATAB0AKQAvADQAQwBbAHAA
dwBwAGwAaQBbAEoAOgAsABQA3v+D/zL///7g/sb+r/6S/oT+mf7I/vr+Lf9X/3z/mv+1
/8n/2v/q//f/AQAHAAsADgAOABAAFQAYABkAGwAdAB0AHwAhACIAIwAkACUAJgAoACsA
LQAuAC8ALwAvAC8AMgAzADQANQA2ADgAOAA5ADkAPAA8AD0APgBAAEEAQwBCAEUARwBK
AE4ATwBRAFMAVgBXAFsAXgBgAGIAZABoAGwAbgByAHUAdwB7AIEAhQCIAIwAkACVAJUA
mACcAKAApACmAKgAqQCsAK0ArwCwAK8AsACwAK8ArQCtAK0ArACnAKQAoQCcAJcAlQCS
AI4AhwCDAIAAfAB0AG8AawBlAGEAXABXAFIATQBJAEMAPQA5ADUALwArACgAJAAiACAA
GwAYABUAEgAPAA8ADQANAAkABwAGAAYABwAGAAUAAwAEAAQABQAFAAQAAwACAAEAAgAC
AAEAAQD//wAAAQACAAMAAwADAAMABQAFAAYABgAFAAYABwAHAAgACQALAA0ACwALAAsA
DAAMAA0ADQANABAAEAAQABAAEAAQABEAEQATABMAEwATABEAEQARABEAEAAQABAADwAP
AA4ADgAPAA4ADAAKAAkACgAJAAgACAAHAAYABQAEAAQAAgABAAAAAAD////////9//3/
/f/7//v/+//6//r//P/8//v/+//7//v/+v/5//f/9v/2//b/9P/0//X/9f/1//X/9v/3
//X/9v/2//T/8//z//T/9P/2//b/9f/1//X/9f/0//P/9P/2//T/9P/0//T/8//y//H/
8P/x//L/9P/3//b/9v/2//b/+P/5//r/+v/6//z//P/8//z//P/8//3//f/9//3/+//6
//j/9v/0//X/8v/y//P/+P/5//n/+f/2//T/8v/v/+//7//u/+3/6//p/+f/5f/l/+X/
5f/n/+z/7v/u/+7/7v/u/+//7//v/+//8P/x//L/8v/y//L/8v/y//L/8//v//H/8//z
//f/+/8DABEAHQAjACgANwBLAF4AZQBiAFwAUwA9ACgAGgAOAPT/vv9p/xr/5/7K/rD+
j/5s/mD+d/6o/uL+G/9J/2z/jP+l/7v/zv/c/+n/8f/1//f/+v/+/wIABQAHAAcACAAJ
AAkACwANAA4AEQASABMAFAAUABUAFQAUABYAFwAYABkAHAAdAB4AHwAgACIAIgAjACUA
KAAoACkALAAuAC8AMQA0ADcAOQA8ADwAPQA/AEEARABFAEkATABOAFAAUgBWAFgAWgBe
AGEAZwBrAHEAdQB0AHgAfACBAIUAiACMAJAAlACWAJgAmQCcAJ0AnwCgAJ8AoACgAJ8A
nQCdAJ0AnACYAJYAlACQAI0AiwCIAIQAfQB5AHYAcgBrAGcAZABfAFgAUgBMAEYAQQA9
ADcAMQAtACkAIwAfABwAGAAWABQAEQAOAAsACAAEAAMAAAD///3/+//6//r/+v/6//r/
+f/3//b/9v/1//f/9//3//f/+P/4//f/9//1//b/9//4//f/9//3//f/9//3//j/+P/7
//z//f/9//3//f/+////AQABAAEAAgACAAMAAwADAAQABAAEAAQABAAEAAUABQAFAAUA
BQAFAAUABQAFAAUACAAIAAgABwADAAIAAgADAAUABAADAAMAAgABAAAAAAAAAAAAAAAA
AAAA/v/9//z//P/7//v/+//7//v/+//5//n/+f/4//j/9v/2//X/9f/1//X/9P/z//H/
8P/w//D/8v/y//P/8//y//H/8f/x//H/8v/y//D/7//v//D/8P/u/+7/7f/t/+7/7//v
/+//7v/t/+z/7P/s/+z/7v/u/+7/7v/u/+3/7P/r/+r/7P/s/+3/7//v//D/8f/y//L/
8//0//T/9P/2//b/9v/2//b/9v/3//f/9//3//X/9//2//X/9P/y/+7/7f/t//D/8f/x
//H/7//u/+3/6//s/+v/6f/n/+X/4//h/9//3f/d/93/3//k/+b/5v/m/+b/5v/n/+f/
5f/l/+b/5//o/+j/6P/o/+j/6P/o/+n/6//r/+v/6//t/+//8//7/wcAFQAcACEAMQBE
AFsAaABoAGEAVwBAACYAEgAAAOL/p/9U/wn/2P64/pv+fP5g/lf+bv6g/tv+E/9A/2b/
hf+h/7j/yv/Z/+H/6f/v//L/9P/4//v//P/9////AQABAAMABQAGAAkACgALAAwADQAP
ABAAEAASABMAFAAVABgAGQAaABsAGgAcABwAHQAfACIAIgAjACYAKAApACsAKgAtAC8A
MgA2ADcAOQA7ADwAPQBBAEQARABGAEgATABOAFAAVABXAFoAXQBiAGUAZABoAGwAcQBx
AHQAeAB8AIAAggCEAIUAiACJAIsAjACMAIwAiwCJAIkAiQCJAIgAggCAAH4AegB3AHUA
cgBuAGcAYwBgAFwAVQBRAE4ASQBCADwANgAwACkAJQAfABkAFQARAAsABwACAP7//P/6
//b/8v/u/+r/5v/l/+L/4f/d/9v/2v/a/9n/2P/X/9X/1P/U/9X/1f/U/9P/0v/R/9D/
0P/P/8//zf/O/8//0P/R/9H/0f/R/9H/0f/S/9L/0//U/9X/1f/V/9X/1v/X/9X/1f/V
/9b/1v/X/9f/1//Y/9j/2P/Y/9b/1v/X/9f/1//X/9f/1//V/9X/1f/V/9b/1v/W/9X/
1f/U/9T/1f/T/9L/0f/R/9L/0f/Q/9D/z//O/83/zP/N/8z/zP/M/8r/yf/J/8n/yf/J
/8n/x//H/8f/xv/G/8T/xP/D/8P/xf/F/8T/w//D/8L/wv/C/8D/wP/B/8H/wP+//7//
v/+//8D/wP++/73/vf++/77/vv++/73/vf++/7//v/+//8D/v/++/77/vv+8/7z/vv++
/77/vv++/77/vP+8/7z/vP+8/7z/vf+//8H/wv/D/8T/wv/D/8T/xP/G/8j/yP/I/8r/
yv/K/8v/y//L/8v/yf/J/8j/x//G/8P/wP/A/8H/xP/F/8X/xf/B/8D/v/+9/7z/u/+5
/7f/tv+1/7T/s/+w/6//rv+v/7T/tv+2/7b/tP+0/7X/tf+3/7f/uP+5/7r/uv+6/7r/
vP+8/7z/vf+9/73/vf+9/7//wf/F/83/2//l/+z/8/8DABgAKwA0ADIALwApABYA/v/o
/9j/tv91/x7/0/6o/oz+cf5O/jL+L/5O/oL+u/7x/hz/QP9d/3f/jP+g/63/t/+//8P/
xv/G/8j/z//S/9P/1f/X/9f/2f/b/9z/3//g/+H/4v/j/+X/5v/m/+j/6f/q/+v/7v/v
//D/8f/w//L/8v/z//X/+P/4//n/+v/8//3///8AAAMABQAIAAoACwANAA8AEAARABUA
GAAdACAAIwAoACwALgAyADUAOAA7AEAAQwBGAEoATgBTAFUAWABcAGAAZgBoAGoAawBu
AG8AcQByAHUAdgB2AHUAdAB1AHYAdgByAHAAbgBqAGkAZwBkAGAAWQBVAFIATgBHAEMA
QAA7ADcAMgAtACgAIwAfABkAEwAPAAsABQABAPz/+P/2//T/8f/u/+v/6P/l/+X/4//j
/+D/3f/b/9r/2//a/9n/1//Y/9j/2f/Z/9f/1//X/9f/1//Y/9j/2f/X/9j/2f/a/93/
3f/d/93/3f/d/97/3v/f/+D/4f/h/+P/4//k/+X/5//n/+f/6P/o/+n/6f/p/+j/6P/o
/+j/6P/o/+n/6f/r/+v/6//r/+v/6//r/+v/7v/u/+7/7f/r/+r/6v/r/+v/6v/p/+n/
6f/p/+n/6v/p/+j/5//m/+j/5v/l/+T/5P/j/+P/4//h/+H/4f/f/+D/4f/h/+L/3//e
/9z/2//c/93/3f/d/93/3P/c/9z/2v/a/9v/2//b/9v/3P/d/9v/3P/c/9r/2//b/9z/
3P/e/9r/2f/Z/9z/3P/c/9z/3P/c/9z/3P/c/9r/2v/b/93/3v/g/+L/5P/i/+P/5P/k
/+T/5v/m/+b/5v/m/+b/5//n/+f/5//l/+f/5v/l/+T/4f/e/97/3//i/+P/4//j/+H/
4P/f/93/3P/b/9n/1//X/9X/0//R/9H/0f/R/9P/1v/Y/9j/2P/a/9r/2//b/9n/2f/a
/9v/3v/e/97/3v/e/97/3v/f/93/3f/d/+H/5f/n/+//+/8HAAkADAAZAC8ASABVAFQA
TABFADcAJAAUAAYA7P+2/2H/EP/d/r7+pv6H/mj+XP51/qb+3v4P/zn/Xv98/5X/qf+8
/8z/2f/j/+f/6f/s/+7/8P/1//j/+f/7//3///8BAAMABAAFAAYABwAIAAsADQAOAA4A
DgAPABAAEQASABMAFAAVABYAGAAYABkAGwAeAB4AHwAhACQAJgApACgAKwAtADAANAA1
ADcAOQA6ADsAPwBCAEYASABKAE4AUgBUAFgAWwBcAF8AZABnAGsAcAB1AHsAewB+AIIA
hgCIAIoAjACNAJIAkwCVAJYAlgCWAJUAkwCSAJMAlACUAI4AjACKAIYAgQB/AHwAeAB1
AHEAbgBqAGIAXQBZAFMAUABKAEQAPgA4ADUAMAArACYAIwAeABsAFwAUABMAEgAPAAwA
CQAGAAIAAQD+//3/+//5//j/+P/5//j/9//1//X/9v/4//n/+f/5//n/+f/4//j/9//3
//f/+P/5//r/+f/5//n/+f/6//v//f/+//7//v/+//3//f/9//7///8BAAEAAQACAAAA
AQABAAEAAgACAAIAAgABAAAAAAD/////////////AQABAAEAAQABAAAA///9//3//P/8
//3//P/6//j/9//3//f/9//4//f/9v/1//T/9P/y//H/8P/y//H/8f/x/+//7//v/+3/
7P/t/+3/7v/s/+z/6//r/+v/6//q/+n/6//q/+r/6v/p/+j/6P/n/+j/5//n/+f/5f/m
/+b/5P/l/+X/5v/m/+j/5v/m/+T/5P/k/+T/5P/k/+T/5P/m/+b/5//p/+n/6v/r/+z/
7P/t/+7/7v/s/+7/7v/u/+z/7P/s/+3/7f/t/+3/6//p/+j/5//m/+f/5P/k/+X/6P/p
/+n/6f/l/+T/4//h/97/3f/b/9n/1//V/9P/0f/U/9X/1v/Z/9v/3P/b/9r/3P/c/93/
3f/f/9//4P/h/+D/4P/g/+D/4P/g/+D/4f/f/+H/4//l/+n/7f/3/wUADwARABgAKQA/
AE4ATwBGAD4ANQAhAA4ABAD2/9b/kP85//T+y/6w/pr+e/5e/l7+gf60/uz+Hf9F/2b/
gv+b/6//vv/K/9X/2//h/+X/6P/s/+7/7//w//H/8//1//f/+f/7//z//f/+////AAD/
/wEAAgACAAQABQAGAAcACAAJAAoACwAOABAAEAARABEAFAAUABUAFgAYABkAGwAcAB8A
IQAkACQAJQAnACkALAAtADEANAA4ADoAPABAAEIARABIAEsATwBTAFkAXQBcAGAAZABp
AGsAbgByAHYAegB8AH4AfwCBAIEAggCCAIMAhACEAIMAfwB/AH8AfgB4AHYAdABwAG0A
awBoAGQAXABXAFMATgBFAEEAPgA5ADIALAAmACAAHAAZABQADwALAAcAAQD9//j/9P/y
//D/7v/s/+r/6P/m/+X/4v/h/9//3f/c/9z/2f/Y/9f/1f/U/9T/1f/V/9X/1f/V/9X/
1P/U/9P/0//V/9b/1//Y/9f/1//X/9f/1//X/9j/2P/Z/9r/2//b/9v/2//c/93/2//b
/9v/3P/c/93/3f/d/97/3v/e/97/4P/g/+H/4f/g/9//3v/d/9//3//f/9//3v/e/97/
3f/b/9r/2v/b/9v/2v/Z/9n/2P/X/9b/1v/W/9b/1v/W/9X/0v/Q/87/zP/L/8v/y//M
/83/zv/N/8r/yf/H/8b/yP/I/8f/x//H/8f/xv/F/8f/xv/G/8b/xP/E/8X/xf/E/8P/
w//D/8P/xP/E/8L/wf/B/8L/wv/C/8L/wf/B/8H/wf/A/7//vv+9/7z/vP++/77/vv++
/77/vv++/73/uv+6/73/vv++/77/vv+//7//v//A/8D/wf/D/8T/xf/F/8X/xf/F/8f/
xv/G/8f/x//H/8b/xv/F/8X/xP/B/7//vv++/77/wP/A/7//vv++/7z/u/+6/7n/uf+4
/7f/tP+w/63/rP+r/6r/q/+s/63/rv+w/7D/sP+w/7L/sv+y/7L/sv+y/7L/sv+y/7L/
sv+y/w==
         </WaveFormData>
      </LeadData>
      <LeadData>
         <LeadByteCountTotal>10000</LeadByteCountTotal>
         <LeadTimeOffset>0</LeadTimeOffset>
         <LeadSampleCountTotal>5000</LeadSampleCountTotal>
         <LeadAmplitudeUnitsPerBit>4.88</LeadAmplitudeUnitsPerBit>
         <LeadAmplitudeUnits>¦ÌV</LeadAmplitudeUnits>
         <LeadHighLimit>2147483647</LeadHighLimit>
         <LeadLowLimit>268435456</LeadLowLimit>
         <LeadID>V4</LeadID>
         <LeadOffsetFirstSample>0</LeadOffsetFirstSample>
         <FirstSampleBaseline>0</FirstSampleBaseline>
         <LeadSampleSize>2</LeadSampleSize>
         <LeadOff>FALSE</LeadOff>
         <BaselineSway>FALSE</BaselineSway>
         <ExcessiveACNoise>FALSE</ExcessiveACNoise>
         <MuscleNoise>FALSE</MuscleNoise>
         <LeadDataCRC32>3730221253</LeadDataCRC32>
         <WaveFormData>
BgAGAAYABgAGAAYABgAGAAgACAAIAAgABgAGAAYABgAIAAgACAAIAAoACgAKAAoACAAI
AAgACAAFAAQAAwACAAIAAgACAAIAAgACAAIAAgAAAAAAAAAAAP7//v/+//7/AAAAAAAA
AAD///7//f/8//r/+v/6//r//P/8//z//P/6//r/+v/6//z//P/8//z/+//6//n/+P/4
//j/+P/4//j/+P/4//j/+P/4//j/+P/4//j/+P/4//b/9v/2//b/+P/4//j/+P/4//j/
+P/4//b/9v/2//f/+f/6//v//f/9//3///////////8AAAAAAgACAAIAAgADAAQABQAF
AAcACAAIAAgABQADAAIAAQADAAMABAAGAAQAAwABAP/////+//3//P/3//X/8//w/+//
7P/q/+n/6//t/+//8v/y//L/8v/z//H/8f/y//L/8v/z//P/8//z//P/8//z//T/9P/0
//T/+P/2//H/7v/t/+//9f/8/wUAFAAvAE4AagB/AJYAsgDXAP0AHgE/AVgBUgEfAckA
dgA4AAcA1v+k/3X/Xf9e/2//g/+W/6f/t//H/9j/5P/u//T/+P/6//v//f/9//z///8A
AAIAAwAEAAQABAADAAMABAAFAAgACgAIAAkACQAJAAsADAAMAAwADAAMAA0ADQAPABAA
EwAVABYAFwAXABkAGAAZABoAGwAZABoAHAAfACEAIgAkACUAJAAmACcAKgAuADAAMgAy
ADMANAA2ADgAPAA/AEIARABJAEsATwBQAFEAUgBUAFYAWwBcAF4AXgBfAF8AXwBfAGIA
YgBjAGMAYQBgAF4AXQBZAFcAVABRAFIAUQBQAEwASgBIAEQAQQA+ADoAOQA2ADMAMAAt
ACoAJgAkACEAHgAbABkAFwAVABMADwAPAA0ADAALAAoACAAHAAYABgAFAAIAAAD/////
AQABAP///v/9//z/+v/5//v/+v/6//r//P/8//z//P/6//r/+v/7//3//f/9//3//P/8
//v/+v/8//3//f/9////AAAAAAAA/v/+//7///8AAAIAAwAEAAMAAwACAAEA////////
AAACAAIAAgADAAMAAwADAAMABQAFAAUABAACAAEA///+/wAAAAAAAP7/AAAAAAAA///+
//3//P/6//z//P/7//v/+f/5//n/+P/3//b/9f/y//T/8//z//P/8//z//H/8//x//H/
8P/v/+//7v/s/+z/7f/u/+7/7v/t/+3/7f/t/+v/6//r/+n/6//s/+z/7P/s/+z/6//r
/+n/6v/s/+r/6v/q/+r/6v/q/+z/7P/s/+z/7P/t/+3/7v/x//P/8//z//P/8//z//P/
8v/y//T/9P/0//T/9f/2//n/+f/5//r/+f/4//b/8//z//P/9P/1//T/9v/2//X/8f/v
/+3/7P/r/+r/5//l/+H/3v/d/9r/2f/Z/9r/3f/f/+L/4v/i/+D/4f/h/+H/4v/i/+L/
4//h/+H/4f/h/+L/4//l/+b/5v/k/+T/5P/f/9z/3//l/+3/8v///xoAOQBYAHAAhQCi
AMYA8QAZATwBVwFcATAB2wCBADgA/v/N/5b/Yv9D/0P/Uv9n/33/jv+d/63/u//G/9D/
2v/e/+D/4v/l/+f/6f/s/+v/6f/q/+r/6v/t/+7/7v/v/+//7//x//L/8P/x//H/8f/1
//b/9v/2//j/+P/5//n/+P/4//r/+//+//////8BAAAAAQACAAMABQAGAAgACwALAAwA
DgAPABAAEgATABYAGgAcAB4AHgAfACAAIgAkACYAKQAsAC4AMQAzADcAOAA6ADwAPwBC
AEUARgBIAEgASABJAEoASwBMAEwATQBNAEsASgBIAEcARABDAEEAPwA9ADsAOQA0ADIA
MAAsACkAKAAkACMAIAAcABgAFAAQAAoACAAFAAIAAQD///3/+//3//P/8//x//D/7//u
/+z/6//q/+r/6f/m/+T/4//j/+X/5f/j/+L/4P/g/9//3//f/97/3v/e/+D/4P/g/+D/
4P/g/+D/4f/h/+H/4f/h/9//4P/g/+D/4P/h/+H/4f/h/+L/4v/i/+L/4v/i/+P/4//k
/+T/5P/i/+P/4//j/+X/5f/l/+b/5P/k/+T/5f/j/+P/4//j/+P/4//j/+L/4//j/+L/
4v/i/+L/4v/g/97/3v/e/93/3f/d/93/3P/c/9z/2//b/9f/1//X/9b/1v/W/9b/1P/U
/9P/0//T/9P/0//R/9P/1f/V/9T/0//R/9D/zv/O/9H/0v/S/9L/z//P/8//z//P/8//
z//N/8//0P/Q/9D/z//O/8z/y//L/8z/zP/M/8z/zP/M/8v/y//L/8z/zf/P/83/y//K
/8r/yv/K/8r/zP/M/8z/zP/L/8v/yv/K/8v/zf/N/83/z//P/8//z//O/87/0P/Q/9H/
0v/U/9b/1v/V/9T/1P/U/9T/0//R/9L/0f/R/9H/0P/S/9L/0f/Q/8//zv/O/8v/yv/H
/8X/xf/C/8H/vv+6/7n/uf+7/7v/vv++/77/wP/B/8H/wf/E/8T/xP/F/8X/xf/F/8X/
xf/F/8b/xv/G/8T/wv/E/8X/wv/D/8P/yf/O/9P/3v/5/xwAQABZAG4AigCpAMkA6gAL
ASoBNAEPAb8AaAAcANv/qP92/0P/I/8k/zn/U/9q/3v/h/+T/6D/qv+2/8D/xv/K/8v/
y//L/8z/zf/N/87/zv/O/9P/1P/U/9X/1P/T/9T/1P/U/9X/1f/V/9n/2v/a/9r/2v/a
/9v/2//c/9z/3v/f/+D/4f/h/+P/4v/j/+T/5f/l/+b/6P/r/+v/7P/u/+//8f/0//b/
+v/6//z//v/+/wEAAgAEAAYACAALAA4AEAARABMAFwAYABsAHgAiACYAKAAoACkAKAAr
AC0ALwAxADIAMgAzADMAMwAyADAALwAuAC0AKwApACcAJQAjAB4AHwAeABsAGQAWABIA
EQAOAAsACAAFAAIAAAD+//v/+P/z//H/7//t/+3/6f/p/+f/5P/j/+L/4P/d/9z/3P/b
/9z/2v/Z/9n/1//X/9X/1P/U/9T/0//T/9P/0v/S/9L/0v/S/9L/0v/U/9T/1P/V/9X/
1f/V/9X/1f/W/9b/1v/W/9f/1//X/9f/2P/Y/9j/2v/a/9r/2//Z/9r/2v/a/9r/2//b
/9v/3f/d/93/3v/e/97/3v/f/9//3//f/9//4f/h/+H/4P/h/+H/4P/g/+D/4P/g/97/
3v/e/97/3f/f/9//3//e/93/3P/a/9n/2P/Z/9r/2v/a/9r/2v/Y/9b/1f/V/9X/2P/Z
/9j/2//Z/9n/2P/X/9j/2P/X/9j/1//Y/9j/2P/V/9X/1f/V/9f/1//X/9X/1f/W/9b/
1v/Y/9j/1//X/9f/2P/Y/9j/2P/Y/9j/1//X/9f/2P/Z/9j/1//W/9T/1f/W/9j/2f/X
/9f/2f/a/9n/2P/X/9f/1//Y/9j/2f/Y/9j/1//X/9T/1P/V/9b/1v/W/9T/1P/U/9T/
1P/U/9T/1P/U/9T/1f/V/9b/1f/X/9f/1//b/9v/2//b/9r/2v/c/9z/3v/e/9//4P/h
/+H/4f/i/+L/4v/h/9//4P/f/9//3//e/+D/4P/f/9//3//f/+D/3v/c/9j/1f/U/9L/
0v/Q/8z/y//L/83/zP/O/83/zP/N/8//0P/R/9L/0v/S/9P/1f/V/9X/1f/X/9f/2P/Y
/9r/2P/U/9T/1//Y/9f/0//X/97/4//o//v/GAA4AFkAcgCIAKUAwwDgAPsAGgEuASUB
7QCcAFAADQDY/6r/d/9P/0L/Sf9f/3j/jf+Z/6X/tP/A/8r/0v/a/+D/4//j/+P/4v/h
/+H/4v/i/+L/5v/o/+n/6//p/+n/6//s/+z/7f/t/+3/8f/y//L/8v/y//L/8//z//X/
9v/5//v//P/9//3///8BAAMABQAHAAkACgAMAA8ADwAQABIAEwAWABgAGQAcAB0AHgAf
AB4AIwAkACYAKAAsAC8AMgA0ADYANwA6ADoAPgBAAEMARgBJAEoATABMAE8AUQBTAFUA
VgBWAFcAVwBZAFgAVgBVAFYAVQBTAFEATwBNAEsARgBGAEQAQAA9AD0AOgA6ADgAMwAw
AC0AKgAoACYAIwAgABwAGQAWABMAEwAPAA8ADQAMAAsACgAIAAQAAgABAP/////+//7/
/////////f/8//z//P/7//v/+//6//r/+v/6//r/+v/6//z//P/8//3//f/9//3//f/9
//7//v/+//7//////////f/+//7//v8AAAAAAAABAAEAAgACAAIABAAFAAUABQADAAMA
AwAEAAQABAAEAAUABQAFAAUABQAFAAUABQAEAAUABQAEAAQABgAGAAYABAACAAIAAgAB
AAEAAQABAAAAAAAAAP/////9//3//f/8//7//v/+//z/+//5//j/9//4//n/+P/7//r/
+f/3//X/9v/2//X/9v/3//j/+P/4//X/9f/1//X/9//3//f/9f/z//T/9P/0//T/9P/z
//P/9P/2//f/+P/2//b/9v/1//X/9f/2//f/9//3//f/9v/0//T/9f/1//X/9f/3//j/
9//2//X/9f/3//j/+P/4//b/9v/2//b/+P/4//j/+P/4//n/+f/6//v//f/9//3/////
//////////7////+/wAAAAABAAIABAAFAAYACAAHAAYABAABAAIAAQABAAEAAAACAAIA
AQABAP///f/8//v/+v/3//X/8//w/+//7P/s/+v/6//t/+3/8P/w//D/7v/v/+//7//w
//D/8P/x//H/8f/x//H/8f/x//L/8v/y//L/8P/w/+//7v/t/+3/7//2//v//v8LACYA
SABnAH4AlgCzANMA8gAPASgBOgEzAf8AsABkACcA9P/I/5f/a/9a/2P/ef+O/5//r/+9
/8r/1P/e/+j/8P/0//f/9//3//b/9//3//j/+P/4//v//P/8//3//f/9////AAD/////
/v/9/wAAAgADAAQABAAEAAUABQAGAAYACAAJAAwADQANAA8ADwAPAA8ADwARABIAFAAX
ABYAFgAXABcAGQAcAB4AIgAiACQAJgAmACsALAAuADAANAA3ADoAPAA+AD8AQgBCAEYA
SABLAE4AUQBSAFQAVABWAFcAWABZAFwAXABdAF0AXQBcAFoAWQBaAFkAVwBVAFMAUQBP
AEoASwBKAEcARQBEAEAAPwA8ADkANgAzADAALgAsACkAJgAlACMAIQAfABsAFwAXABUA
FAATABIAEAANAAwADAALAAoACAAHAAcABwAHAAUABAAEAAQAAwADAAQABAAFAAYAAwAC
AAEAAAABAAIAAwAFAAUABQAFAAUABAAEAAMAAgADAAUABgAHAAUABgAGAAYABgAGAAYA
BwAJAAoACgAKAAoACwALAAsACwALAAsADAAKAAoACgALAA0ADQANAA0ADwAPAA8ADgAN
AA0ADAAMAAwADAAMAAoACAAIAAgABwAJAAkACQAIAAYABgAFAAUAAwADAAMAAgACAAIA
AgAAAAAA////////AQABAP//AQABAAEAAAD//////v/8//z///8AAAAAAAD9//3//f/9
//3//f/9//v//f/+//7//v/8//z/+//7//3//v/+//7//v/+//7//f/9//3//v//////
//////7//P/8//3//f/9//3///8AAP///v/9//3//f/+//7///8AAP7//f/9//z//v/+
//7//v/+//7//v/+//7//////wAAAwAFAAUABQAJAAkACQAJAAgACAAKAAoACAAIAAkA
CgANAA0ADQAOAA4ADgANAAsACgAJAAkACQAKAAwADAALAAkABwAFAAQABQAEAAEA///9
//r/+f/2//L/8f/x//P/9//6//r/+v/6//v/+//7//z//P/8//3//f/9//3//f/9//3/
/v/+//z//P/+//7////+//n/+f///wQACQAYADMAVAB0AI0AoAC6ANsA/QAgAT0BVgFa
ATEB4wCQAE4AGwDs/77/kf91/3T/g/+X/6j/uf/F/9P/4v/u//j/AgAIAAwADQANAA0A
DAANAA0ADgAOAA4AEgAUABUAFwAWABUAFgAWABgAGQAZABkAGwAcABwAHAAeAB4AHwAf
ACAAIAAiACMAIgAjACMAJQAoACkAKgArACkAKgAsAC8ALwAwADIAMwA0ADYANwA6ADoA
PAA+AD4APwBAAEIARABEAEcASgBMAE8AUQBVAFYAWABaAF0AYABlAGYAaABoAGwAbQBu
AG8AbgBuAG8AbwBvAG4AbABrAGwAawBpAGcAZABhAF4AWABaAFgAVABRAE4ASgBJAEYA
QwBAAD0AOgA2ADQAMQAuACsAKQAnACUAJQAhACEAHwAeAB0AHAAaABcAFgAWABUAFAAS
ABEAEQARABEADwAOABAAEAAPAA8ADgAMAAsACgAMAAwADAAMAAwADAAMAA0ADAALAAoA
CQAKAAwADQAOAAwADQANAA0ADwAQABAAEAAQABAAEAARABAAEAAPAA4AEAARABEAEQAP
AA8ADwAQABEAEgATABUAFQAVABUAFQAUABMAEgAQABEAEQAQABAADgAOAA4ADAAMAAwA
DAALAA0ADQANAAwACQAIAAYABQAGAAcACAAIAAUABAADAAAAAgABAAEAAQABAAEA//8B
AP/////+//3//v/+//3//v/8//z/+//6//n/+f/5//n/+f/5//n/9//1//b/9v/2//f/
+P/4//n/9//2//b/+P/4//j/+P/4//j/9v/2//b/9v/4//n/+f/6//3/////////AAD/
//7//f/+//7/AAAAAAAAAAABAAIAAwADAAMABAAEAAQAAwABAAAA////////AgAEAAQA
AwAAAP3/+v/4//f/9v/z//H/7f/q/+n/5v/m/+X/5f/n/+z/8P/x//L/8f/x//D/7//u
/+7/7v/v/+//7//v/+//7f/t/+7/7v/w//T/+P/0/+3/6v/p/+3/8//6/wMAFgA3AFgA
cACDAJwAvgDjAAkBMAFRAWoBXgEZAb0AagAqAPX/xP+Q/2H/T/9W/2v/f/+Q/5//r//B
/87/2P/i/+r/8v/0//f/+f/3//b/9//3//j/+P/4//r/+v/5//n/+//7//3//v8AAAEA
AQABAAEAAgACAAIABgAGAAcABwAGAAYACAAJAAoACwALAA0ADgAPABAAEQAPABAAEgAV
ABcAGAAaABsAHAAeAB8AIgAiACQAJgAmACsALAAuADAAMgA1ADgAOgA7AD0AQQBCAEQA
RgBJAEwAUQBSAFQAVABWAFcAWABZAFgAWABZAFkAWwBaAFgAVwBVAFMAUABNAEwASwBK
AEYARQBCAD0AOQA3ADIAMAAsACsAKAAlACIAHAAaABcAFAARAA8ADQALAAkABQAFAAMA
AAD///7//P/5//j/+P/3//T/8v/x//H/8//z//H/8P/y//L/8f/x/+//7v/u/+7/7v/u
/+7/7v/s/+z/7P/t/+//7//v/+//7f/u/+7/7v/u/+//7//v/+//8P/w//D/8P/w//D/
8f/z//T/9P/0//T/9f/1//X/8//z//P/9P/1//b/9//5//f/9//3//f/9f/1//X/9P/z
//P/8v/y//D/8P/w/+7/8P/w//D/7//u/+3/7P/q/+z/7P/r/+v/6f/p/+n/6P/m/+b/
5v/k/+T/4//j/+P/5f/l/+P/5f/l/+X/5P/j/+X/5P/i/+L/4v/i/+H/4P/g/+H/4v/j
/+H/4f/h/9//3//g/+D/4P/g/+D/3//f/97/3v/d/9z/3v/k/+P/4v/h/+D/3v/e/97/
3v/g/+H/4f/i/+H/4//j/+P/5//n/+f/5//m/+b/6P/o/+r/6v/r/+z/7f/t/+3/7v/t
/+z/6v/n/+j/5//n/+f/6v/s/+z/6//m/+P/4P/e/97/3v/c/9v/1//U/9P/0P/O/83/
zf/P/9L/1v/X/9j/1v/X/9f/1//Y/9j/2P/Z/9v/2//b/9v/2f/Z/9r/2v/Y/9r/2v/a
/9n/1v/X/9v/3//k/+3/AgAfAEAAXgBzAIoArADPAPEAGAE5AU4BRAEFAasAVgASANv/
qP9w/0X/Nf9A/1f/b/+A/5H/n/+t/7z/yP/Q/9b/3P/e/93/3f/f/+D/4f/h/+L/4v/i
/+P/5P/k/+X/5v/n/+r/7P/q/+v/6//r/+3/7v/u/+7/8P/w//H/8f/y//L/9P/1//b/
9//3//n/+P/5//r/+//8//7/AQAFAAMABAAGAAcACAAKAAsADgAOABAAEgASABUAFgAY
ABoAHQAhACUAKAAqACsALgAuADIANAA3ADoAPQA+AEAAQABCAEMARABFAEQARABFAEUA
RQBEAEIAQQBAAD8APQA7ADkANwA1ADAAMAAuACoAJwAmACIAIQAeABkAFgATABAADAAK
AAcABAADAAEA///9//n/9f/1//P/9P/z//L/8P/t/+z/7P/r/+j/5v/l/+X/5//n/+X/
5P/h/+D/3v/d/+D/4P/h/+L/4P/g/+D/4P/i/+L/4v/j/+P/4//j/+P/4f/i/+L/4v/j
/+X/5v/n/+X/5v/m/+b/6P/o/+j/6f/o/+j/5//m/+j/6f/p/+n/6//r/+v/7P/q/+r/
6v/r/+v/6//r/+v/7f/t/+3/7P/p/+n/6P/o/+r/6v/q/+j/6P/o/+j/5//n/+f/5//m
/+b/5v/l/+X/4//j/+P/4v/k/+T/5P/i/+L/4f/h/+H/3//f/93/3//f/9//3v/d/93/
3P/a/9r/3f/e/97/3v/d/93/3f/d/93/3f/d/9v/2//c/9z/3P/c/9z/2//b/9z/3v/f
/+D/3f/c/9v/2f/b/93/3v/e/97/3v/e/93/3P/b/9r/3P/d/93/3v/h/+P/4//j/+X/
5f/l/+X/5v/m/+j/6P/m/+b/5//o/+n/6f/p/+r/7P/s/+v/6f/m/+X/5f/l/+j/6v/q
/+n/5//l/+P/4v/h/+D/3f/b/9n/1v/V/9L/zv/N/83/z//T/9b/1v/W/9b/1//X/9f/
2P/Y/9j/2f/X/9f/1//X/9f/1//Y/9j/3P/c/9r/2v/Z/9j/0//T/9f/3v/l/+7/AQAc
ADwAXQB0AIoApQDDAN4A/QAcATABIQHnAJQARgABAMr/nv9t/0f/Ov9D/1f/bv+B/4//
nf+u/7r/xv/O/9T/2P/b/9v/3f/e/9//3//g/+D/4P/h/+L/4v/j/+X/5f/n/+j/6P/p
/+n/6f/p/+r/6v/q/+3/7v/w//H/8P/w//L/8//0//X/9f/3//r/+//8//3//f/+/wAA
AwADAAQABgAHAAYACAAJAAwAEAASABQAFAAXABgAGgAcAB4AIQAkACYAKQArAC8AMAAw
ADIANQA4AD0APgBAAEAARABFAEYARwBGAEYARwBHAEcARgBEAEMARABDAEEAPwA+AD0A
PAA4ADgANgAyAC8AMAAsACsAKAAlACIAHwAcABYAFAARAA4ADQALAAkABwAFAAEAAQD/
//z/+//6//j/9f/0//T/8//y//D/7//v/+//7//t/+z/7P/s/+v/6//r/+r/6v/q/+z/
7P/s/+z/6v/q/+r/6//t/+3/7f/t/+3/7v/u/+7/7P/t/+3/7f/v//D/8P/w//D/8P/w
//H/8f/y//L/8v/y//P/8//z//P/8//z//T/9P/0//T/9f/z//P/8//z//X/9f/1//T/
9f/1//T/9P/y//L/8v/w//L/8v/y//H/8P/v/+7/7P/t/+7/7v/v/+v/6//r/+r/6v/q
/+r/6P/q/+n/6f/p/+f/5//l/+f/6f/p/+j/5//n/+b/5P/k/+X/5v/m/+b/4//j/+P/
4//l/+X/5f/j/+H/4v/i/+L/4v/i/+H/4f/h/+L/4v/i/+T/5P/k/+P/4//h/+D/4//k
/+T/5P/k/+T/4v/i/+L/4v/k/+X/5f/m/+f/6f/p/+n/6v/p/+j/5//q/+r/7P/s/+z/
7P/t/+7/7//v/+//8P/y//L/8f/v/+z/6//r/+v/7P/u/+7/7f/r/+n/5//m/+X/5P/h
/9//3v/c/9z/2v/X/9X/1P/V/9f/2v/a/9r/2v/b/9v/2//e/97/3v/f/93/3f/d/93/
3f/d/97/3v/g/+D/4P/g/93/3P/Z/9n/3f/i/+n/8v8HACIAQABbAG4AhAClAMkA5gAD
ASABMgEdAdsAiABAAAUA1P+m/3f/Vf9M/1f/bf+A/4//nf+t/7r/xv/O/9j/4P/k/+X/
5f/j/+T/5//p/+r/6v/q/+v/7P/s/+3/7//v//H/8v/y//P/8//z//X/9v/2//b/+v/6
//v/+//8//z//v////7//////wEAAgADAAQABQAFAAYACAALAA0ADgAQABEAEgAUABUA
GAAcAB4AIAAgACMAJAAmACgAKgAtADAAMgA1ADcAOwA8AD4AQABDAEYASgBMAE8AUABQ
AFEAUgBTAFQAVABVAFUAVwBWAFQAUwBUAFMAUQBPAE8ATQBLAEYARABCAD4AOwA8ADgA
NwA0ADMAMAAtACoAJgAkACEAHgAbABkAFwAVABEADQANAAsACAAHAAYABAACAAIAAwAD
AAAA/v/9//3/+//7//n/+P/4//j/9//3//n/+P/4//j/+P/4//j/+P/2//b/9v/3//n/
+f/5//n/+//8//z//P/6//v/+//7//3//v/+//7//P/8//z//f/9//7//v/+//7/////
////////////AAAAAAAAAAABAP//////////AAABAAIAAgABAAEAAAAAAAAAAAAAAP7/
AAAAAAAA///8//v/+v/4//n/+v/6//v/9//3//f/9v/4//j/+P/2//f/9//4//n/+P/3
//T/9f/1//X/9P/z//X/9P/y//L/8v/y//H/8P/w//H/8v/z//H/8f/x/+//8f/y//L/
8v/y//D/7f/v//L/8v/y//L/8v/0//T/9P/0//P/8//y//L/9P/3//j/+f/5//n/+f/5
//z//P/+//7//v/+////AAABAAEAAQACAAQABAADAAEA/v/9//3//f/+/wAAAAD///3/
+//5//j/9f/0//H/7//v/+z/6//o/+b/5f/l/+f/6//u/+7/7v/u/+//7//v/+//7v/t
/+3/7v/v//D/8f/w/+//7//u/+7/8P/w//D/7f/q/+v/7//3//j///8QAC0ATgBuAIUA
lgCyANkA/wAiAUEBWAFQARMBuwBqACoA+f/I/5T/af9Z/2L/df+H/5T/o/+1/8P/0v/e
/+r/8v/2//T/9f/1//f/+v/7//v//P/8//z///8AAAAAAQABAAEAAwAEAAYABwAHAAcA
BwAIAAgACAAMAAwADQANAAwADAAOAA8AEgATABMAFQAWABcAGAAZABkAGgAcAB8AHQAe
ACAAIQAkACYAJwAqACoALAAuAC4AMwA0ADYAOAA5ADsAPQA+AEIARQBKAEwATABOAFEA
VABVAFYAWABYAFwAXQBeAF8AYABgAGEAYQBhAGAAXgBdAFsAWQBWAFMAUQBPAE0ASABK
AEgARABBAD8AOgA4ADQAMQAuACsAKAAkACIAHwAcABkAFwAVABMAEQANAA0ACwAKAAkA
CAAGAAMAAgACAAEAAAD+//3//f/7//v/+f/4//n/+v/6//v/+f/4//j/+P/4//j/+P/4
//j/+P/4//n/+f/5//n/+f/7//z//P/8//v/+//6//n/+//8//z//P/+//7//v////3/
/v/+//7/AAABAAEAAQAAAP///v/+/wAAAAAAAAEAAQABAAEAAQABAAEAAQAAAP/////+
//7//v/+//7//P/9//7///////z/+//6//j/9v/2//X/9f/0//X/9v/2//T/9P/0//L/
8v/x//H/8f/x//H/7//x/+//7//u/+3/7v/u/+3/7v/t/+7/7v/u/+v/6//r/+v/6f/p
/+n/5//n/+j/6P/o/+z/7P/s/+r/6v/q/+r/6P/o/+j/6P/q/+v/6//s/+3/7//v/+//
8f/x//H/8f/y//L/9P/0//L/8v/z//T/9f/1//X/9v/2//b/9f/z//T/8//z//P/9P/2
//b/9f/z//H/7//u/+v/6v/n/+X/4v/e/9z/2P/Y/9n/2//f/+D/4v/h/+D/4P/h/+H/
4f/i/+L/4v/j/+X/5f/l/+X/5f/l/+b/5v/k/+b/5v/k/+P/4P/j/+v/8f/0//3/FAA1
AFYAcACFAJ4AwgDnAA0BNAFTAWABQAHvAJUASgAMANf/oP9o/0X/Qf9Q/2f/f/+O/5//
r/+//8r/1P/c/+L/6P/s/+3/7//t/+7/7//v//D/8P/w//H/8v/y//P/9f/1//f/+P/4
//n/+f/5//3//v/+//7//v/+//////8AAAAAAgADAAIAAwADAAUABgAHAAgACQAKAAwA
DwATABIAEgATABMAFQAYABoAHgAeACAAIgAiACcAKAAqACwAMAAzADYAOAA6ADsAPgA+
AEIARABHAEoATQBOAFAAUABQAFEAUgBTAFQAVABVAFUAUwBSAFAATwBMAEsASQBHAEcA
RQBDAD4APQA6ADUAMQAwACwAKwAoACIAHgAaABYAEwASABAADgALAAkABwAFAAMA////
//3//v/9//z/+v/1//T/9P/z//L/8P/v/+//7//v/+3/7P/s/+z/6//r/+3/7P/s/+z/
6v/q/+r/6v/r/+z/7f/v/+3/7f/t/+3/6//s/+z/7P/t/+//8P/x/+//8P/w//D/8P/w
//D/8f/x//L/8v/y//L/8//z//P/9f/1//X/9v/0//T/9P/1//f/9//3//f/9f/1//X/
9P/z//P/8v/y//L/8v/y//D/8P/w//D/7//v/+//7//u/+z/7P/r/+v/6f/p/+n/6P/p
/+r/6//q/+n/5//m/+X/5f/l/+P/5f/l/+X/5P/j/+X/5P/i/+L/4//k/+T/5P/h/+H/
4f/h/+H/4f/h/9//3//g/+D/4P/i/+L/4f/h/9//4P/g/+D/3v/e/97/3f/f/9//4P/h
/9//3//f/97/3P/c/93/3f/e/9//4v/k/+T/5P/k/+X/5//o/+j/6f/q/+r/6f/p/+r/
6v/r/+z/7f/u/+//8P/u/+//7//t/+3/6//t/+3/7P/r/+v/6//t/+v/6P/l/+P/4//i
/+H/3v/c/9n/2P/X/9b/2P/Y/9j/2P/a/9r/2v/a/9z/3P/c/9z/3v/e/97/3v/e/97/
3v/e/w==
         </WaveFormData>
      </LeadData>
      <LeadData>
         <LeadByteCountTotal>10000</LeadByteCountTotal>
         <LeadTimeOffset>0</LeadTimeOffset>
         <LeadSampleCountTotal>5000</LeadSampleCountTotal>
         <LeadAmplitudeUnitsPerBit>4.88</LeadAmplitudeUnitsPerBit>
         <LeadAmplitudeUnits>¦ÌV</LeadAmplitudeUnits>
         <LeadHighLimit>2147483647</LeadHighLimit>
         <LeadLowLimit>268435456</LeadLowLimit>
         <LeadID>V5</LeadID>
         <LeadOffsetFirstSample>0</LeadOffsetFirstSample>
         <FirstSampleBaseline>0</FirstSampleBaseline>
         <LeadSampleSize>2</LeadSampleSize>
         <LeadOff>FALSE</LeadOff>
         <BaselineSway>FALSE</BaselineSway>
         <ExcessiveACNoise>FALSE</ExcessiveACNoise>
         <MuscleNoise>FALSE</MuscleNoise>
         <LeadDataCRC32>1066277798</LeadDataCRC32>
         <WaveFormData>
DgAOAA4ADgAOAA4ADgAOABEAEgATABQAEwASABEAEAARABIAEwAUABYAFgAWABYAFAAU
ABQAFAAWABYAFgAWABgAGAAYABgAGAAYABgAGAAXABYAFQAUABIAEgASABIAEgASABIA
EgARABAADwAOAAwADAAMAAwADgAOAA4ADgAOAA4ADgAOABAAEAAQABAADgAOAA4ADgAQ
ABAAEAAQABIAEgASABIAEgASABIAEgAUABQAFAAUABIAEgASABIAEgASABIAEgAUABQA
EgASABMAEwAUABYAFgAYABkAGQAbABsAGwAbAB0AHgAeACAAIwAjACIAIgAiACMAJAAl
ACcAKQAqACwAKQAnACYAIwAlACUAKAAoACoAKQAnACQAIwAiACEAHwAcABoAGAAWABIA
EAAMAAoADQAQABMAFwAXABUAFQAVABYAFgAWABYAGQAZABkAGQAZABkAGQAaABoAGQAZ
ABkAHQAbABUADQAIAAQABAAIAA8AHAAzAFIAcACQALUA6gApAWwBsAHuASICNQIXAssB
cgEfAdoApgB5AEwAJwAQAAYAAwABAAMABgAOABcAHAAfACEAIQAhAB8AHwAeABwAHgAe
AB4AHwAgAB8AHQAbABoAGwAcAB0AHgAeAB4AHgAeAB4AHgAdABwAHQAdAB4AHgAgAB4A
HgAeACAAIAAhACEAHwAeAB0AGwAbABwAHgAgACAAIAAhACEAIAAgACAAIQAkACYAJwAq
ACgAKQArACsALgAwADMANAA2ADcAOgA6ADkAOQA7ADwAPwBAAEEAQgBDAEQARABEAEcA
SQBLAEsASwBLAEsASQBHAEQAQQA/AEAAQQBAAD8AQAA/AD4APAA5ADgANgA1ADYANQAz
ADAAKwAqACkAJwAnACUAJQAkACIAHwAdABsAGwAaABkAGAAZABcAFgAWABUAFQAVABUA
FgAVABQAEgARABEAEAARAA8ADwAOAA4ADwAPAA8ADwAQABEAEgARABMAFQATABAAEgAS
ABIAEwARABAAEAAQABEAEwAUABcAFwAXABYAFQAWABcAGAAYABYAFwAXABcAGQAYABgA
GQAaABsAHAAeAB0AHAAbABsAHAAcABwAHAAZABkAGQAYABoAGgAbABwAHgAdAB0AHQAZ
ABcAFwAXABgAGQAaABkAFwAYABgAFwAXABcAFwAWABgAFgAWABYAFQAUABMAEgATABMA
EwATABIAEQAQAA8AEAAQABAAEAASABEAEQARABAADwAOAA0ADgAPABAAEQAPAA4ADgAO
AAoADAAOAA8ADgAMAAwADAAMAAsADAAMAA0ADgAQABAAEgARABEAEQARABMAEwATABQA
EgAUABUAFQAUABQAFgAXABoAGwAcAB0AGgAaABkAFwAaABkAGgAbABwAHAAcABsAGAAU
ABIAEAAPAA0ADAAKAAcABAABAP7//f/8//3/AAACAAUABwAFAAUABQAGAAYABgAGAAcA
BwAFAAUABQAFAAcACAAIAAcABwAFAAMAAQD7//P/7v/u//D/9P///xQAMwBWAHgAngDP
AAwBUwGYAdoBEgIuAhsC1wF5ARwBzQCQAFoAKwAEAOv/4P/g/+P/5f/n/+7/8P/z//j/
/f//////AQABAAEABAAEAAIAAAD+//3//P/9//3//f/+/wEAAgADAAQAAQAAAP///v8B
AAIAAgACAAEAAQACAAIABAACAAIAAgAGAAYABwAHAAcABgAFAAMABQAGAAgACgAIAAgA
CQAJAAwADAAMAA0AEAASABMAFgAVABUAFgAVABYAGAAbABwAHAAdACAAIAAiACMAJgAo
ACsALAAtAC4ALQAuAC4ALgAvADEAMwAzADIAMQAwAC0ALQAsACsAKwAqACkAJgAjACIA
IQAgAB4AHwAeABwAGwAZABcAFAAQAAsACgAJAAcABwAFAAUABAABAP///v/9/////v/9
//z/+//5//j/+P/1//X/9f/1//b/9f/0//L/8f/x//D/8f/v/+//7v/u/+//7//v/+//
8P/x//L/8f/x//P/8f/u/+7/7v/u/+//8f/w//D/8P/y//P/8//1//X/9f/0//P/9f/1
//X/9P/z//P/8v/x//L/8v/z//X/8//z//P/9P/z//L/8f/x//P/8v/x//D/7//v/+//
7v/w//D/8f/y/+//7f/s/+v/6//p/+n/6f/r/+v/6//p/+f/6P/o/+f/5//n/+f/5v/m
/+T/5P/k/+P/4v/h/+D/4P/h/+L/4//i/+H/4P/f/9//4P/h/+L/4P/f/9//3//e/93/
3P/b/93/3f/d/93/3f/c/9z/3P/a/9r/2v/b/9v/2//a/9r/2f/Z/9r/2v/d/93/2v/W
/9b/1v/W/9b/1//Y/9j/2f/Z/9r/2f/a/9n/2f/Z/9n/2//b/9v/3P/Z/9r/2v/Z/9n/
2v/d/9//3//f/9//3//f/+D/4P/f/+H/3//f/9//4P/g/+D/3//f/9z/2//a/9n/1//W
/9T/0P/O/8z/yv/G/8T/xP/G/8X/x//I/8X/xv/H/8n/yv/K/8r/y//L/8n/yf/J/8n/
yf/K/8r/yf/H/8X/xf/D/8H/v/+6/7b/sv+y/7P/uv/R//L/FAA2AF0AigDDAAABPgF+
AbgB2QHRAZkBRgHvAJ4AYAAtAP7/1/++/7b/tf+3/7P/sP+w/7P/uP+7/8H/xf/F/8X/
xf/C/8L/wP+//77/vv++/8H/wf/B/8L/wP++/7z/uv+7/7z/vf++/8H/wv/C/8L/wf/B
/8L/wv/C/8D/wP/A/8D/wP/B/8H/wv/C/8L/wf/C/8T/x//K/8j/yP/J/8n/y//M/83/
z//Q/9L/0//W/9T/1f/X/9f/2P/a/93/3v/e/9//4v/i/+P/5f/p/+z/7P/s/+z/7P/u
//D/8f/y//X/9//5//n/9//3//f/9f/3//b/9f/1//P/8//x/+//7//v/+//7v/t/+z/
6v/p/+j/5//l/+L/4P/g/+D/3//c/9n/2P/W/9f/1f/U/9P/1f/U/9P/0v/P/83/zP/M
/8z/zf/O/8//zf/L/8n/xv/J/8v/zP/P/83/zf/M/8z/y//L/8v/y//P/9H/0//T/9H/
0//R/87/zv/O/87/z//Q/9D/0f/S/9H/0f/Q/9H/1P/V/9X/1f/T/9P/0//S/9T/1f/V
/9X/1//W/9b/1//W/9f/2P/a/9r/2v/a/9v/2//a/9n/2P/Z/9n/2f/Y/9j/2P/Z/9r/
2P/X/9f/1//Y/9f/2P/Z/9f/1//X/9X/1v/Y/9n/2f/Z/9n/2f/Y/9b/1P/U/9T/1v/W
/9b/1v/T/9P/0//T/9P/0//T/9P/0v/S/9L/0v/S/9H/0f/R/9H/0f/R/9H/0P/P/87/
zf/P/87/zv/O/9D/0P/Q/9H/z//P/87/zv/N/83/zv/O/87/zf/L/8r/zP/N/83/zf/L
/8z/zP/N/8v/y//L/8v/yv/L/8v/y//L/8r/yv/J/8v/y//J/8v/zf/N/8z/yv/K/8r/
yv/J/8r/yv/L/8r/zP/M/87/z//P/8//z//Q/9H/0v/U/9H/0v/S/9H/0v/S/9T/1f/U
/9X/1v/X/9f/2P/Y/9f/2P/X/9j/2f/c/9z/3P/b/9v/2v/b/9z/2//Z/9j/1v/V/9T/
0//S/87/zP/M/87/zv/P/8//y//N/8//0v/U/9L/0v/T/9P/0//T/9P/0//V/9b/1v/V
/9X/0//R/9H/0f/R/87/xP/C/8L/wf/E/9X/7v8OADIAVQB+AK8A6gAiAV4BmgHLAdsB
vwF8ASkB2ACWAGMANAALAO7/2v/T/9X/0//O/8z/z//S/9P/2f/d/+H/4f/f/97/3v/a
/9n/2P/Y/9j/2//b/9v/3P/a/9r/2v/a/9z/3P/c/9z/3v/g/+H/4v/i/+H/4f/g/+P/
4v/j/+T/5f/k/+T/4//l/+b/5//n/+n/6v/s/+7/7P/s/+3/7f/v//D/8f/z//T/9v/3
//r/+P/5//v/+//9/wAABAAGAAYABwAKAAoACwANABEAFAAUABQAFAAUABcAGAAYABgA
GQAbAB0AHQAdAB0AHQAbABwAHAAcAB0AHQAdABsAGQAZABkAGQAYABkAGAAWABUAFAAT
ABEADgAMAAwADAALAAcABQAFAAQABAADAAMAAwADAAIAAQAAAP3/+//6//r/+//7//v/
+//4//f/9v/0//T/9f/1//f/+f/5//j/+P/3//f/9//3//j/+f/6//n/+f/7//n/9v/3
//j/+f/7//3//P/8//z/+v/7//v//f/+//////////////////7/AAABAAEAAQABAAAA
AAABAAEAAQABAAIABAAEAAQABQAFAAQAAwACAAEAAQABAAAAAAAAAAEAAgABAP///v/9
//z/+//8//3/+//7//v/+f/3//j/+P/3//n/+f/5//j/+P/2//b/9v/3//j/+f/6//b/
9f/0//P/9f/1//X/9f/0//T/9P/0//L/8f/x//H/8//z//P/8//x//H/8f/x//H/8P/w
//D/8f/y//P/9f/z//P/8v/y//L/8//1//b/9f/1//T/9P/0//X/9f/1//X/9v/2//f/
9f/1//X/9f/4//n/+f/4//f/9v/1//T/8//0//T/9f/2//j/+P/6//r/+f/4//f/+P/5
//r//P/7//z//P/7//z//P/+////AQADAAUABwAGAAYABQADAAMAAQABAAEABAAEAAQA
AwD///z/+//6//n/9//2//T/8v/w/+7/7P/p/+j/6f/s/+v/7f/u/+v/7P/t/+//8P/w
//D/8f/x/+//7//v/+//7//w//D/7//v/+//7f/r/+n/5//i/9z/2P/Y/9v/3v/p/wAA
HgBCAGUAjAC/APgANAFuAaQB0wHnAc0BjgE9Ae4ArgB/AFIAJwAEAPL/7f/p/+X/4v/i
/+X/6P/r/+//8//z//X/9f/y//D/8P/t/+z/7P/s/+3/7f/t/+7/8P/w//D/8P/u/+7/
7v/u//D/8v/z//T/8//z//T/9P/1//T/9f/2//j/+P/5//n/+P/4//j/9//4//r//f8A
AP7//P/7//n//f/+////AQABAAIAAgAEAAQABQAHAAcACQAMABAAEgATABMAFQAUABUA
FwAbAB4AIQAiACMAJAAnACgAKAAoACsALQAvAC8ALQAtAC0AKwAtACwAKwArACkAKQAn
ACUAJAAjACIAIAAdABwAGgAZABcAFQASAA4ADAAMAAwACwAJAAcABwAGAAUAAwACAAEA
AQAAAP///v/7//n/+P/4//n/+f/5//n/+P/3//b/9P/0//X/9f/3//f/9//2//b/9f/1
//X/9f/4//v//v//////AQD///z//P/8//z//f/+//7///8AAP7//////wEAAAD///3/
+//9//3//f/8//r/+//7//v//v/+////AQABAAEAAQACAAIAAgACAAMABQAEAAMAAgAB
AAEAAQAAAAEAAgAEAAYAAwABAAAA///+//3//v///wEAAQABAP////8AAAAA//8BAAEA
AQAAAAAA/v/+//7/AQACAAMABAADAAMAAwADAAMAAwADAAMAAwAEAAUABgAEAAMAAwAD
AAUABQAFAAUABgAHAAgACQAIAAYABQAEAAUABgAHAAkABwAHAAYABgAFAAUABgAGAAcA
BwAGAAYABgAHAAcABwAFAAYABgAHAAYABQAEAAMABgAHAAcABwAKAAYABQAFAAQABgAG
AAYABgAGAAYABQAFAAQABgAGAAgACwALAAsACwANAA0ADQAOAAwADgAPAA8ADwAQABMA
FQAWABcAGAAZABsAHAAcABsAGwAZABkAGQAcABwAHAAbABsAGAAXABYAFQATABIAEAAP
AA4ADQAMAAYABAAEAAYACgANAA8ADQAPAA8AEAAQABAAEAARABEAEgATABQAFQAVABYA
FgAVABcAFwAXABUAFQANAAYAAAD+//7/AwAQACkASABqAIwArwDcABMBVAGSAdIBCAIj
AhUC1wF8AScB4gCuAIEAVgAvABYACgAHAAUAAQD+/wAABQAKAA8AFQAZABkAFwAXABQA
FAAUABUAFAAUABQAFwAXABcAGAAVABQAEwASABQAFAAUABQAFwAYABgAGAAbABsAHAAc
ABsAGAAXABYAFgAWABcAFwAbABwAHQAdABwAHAAdAB4AIAAgACEAIQAlACYAJwApACcA
KAAoACoALAAtAC8ALwAvADAAMgAyADQANQA4ADgAOgA7AD4AQABDAEQARQBGAEkASgBK
AEoASgBLAEwASwBJAEkASQBHAEgASABIAEkASABHAEQAQQBCAEEAQAA+ADwAOgA3ADUA
NgA1ADMAMAAuAC4ALgAtACkAJwAnACYAKAAnACcAJwAlACQAIwAiACAAHQAbABoAGwAb
ABsAGwAaABkAGAAWABgAGQAZABsAGgAZABcAFgAWABcAGAAZABkAGwAdAB0AHAAdABoA
FgAYABoAHAAfAB0AHAAcABwAHQAfACAAIwAiACMAIwAjACEAIQAhACAAIQAjACQAJQAj
ACIAIgAjACUAJwApACwAKgAqACoAKwAqACgAJgAkACYAJwAoACgAJwAmACYAJgAnACcA
KAApACgAJwAoACkAJgAlACQAIQAiACQAJQAlACMAIQAfABwAHQAcAB0AHgAeAB4AHgAe
ABwAGwAaABkAGgAbABwAHQAbABoAGQAYABkAGQAaABsAGQAZABkAGQAXABcAFwAXABgA
GAAZABoAGgAYABgAGwAcABoAGgAaABoAFgAWABUAFQAYABoAGgAcAB0AHQAdAB0AHAAb
ABoAGgAbAB4AIAAhAB4AHgAgACEAIgAjACQAJQAnACgAKAAnACcAJQAlACUAKAAoACgA
JwAlACIAIQAgAB0AGwAaABgAFgAUABIAEAAMAAoACgAMABEAFQAYABcAFQAVABYAFgAU
ABQAFQAVABUAFQAVABUAFAAUABMAEQATABcAGQAVAA0ABQD+//r//P8AAAcAGgA3AFYA
dACUAMEA9gA1AXwBwgECAjICPQIRAr0BXAEDAboAhABTACYABQD0//D/8f/x/+//9P/8
/wEABgALABEAEQARABUAEwAQAA4AEgATABIAEgASABIAEQAQABAAEgASABIAEgAUABQA
FAAUABQAFAATABIAFQAVABYAFgAWABQAFAAUABgAGAAZABkAGgAaABoAGQAXABgAGgAc
AB0AHgAgACEAIQAgAB8AHwAgACIAIwAmACYAJwApACkAKAAqAC0ALgAyADMANgA2ADQA
NQA4ADoAPwBAAEEAQgBDAEQARABEAEQARQBGAEUARwBHAEcARQBEAEIAQAA/AEEAQQA/
AD0AOwA5ADcANAAxADAALgAtAC0ALQAsACoAJQAkACMAIQAfAB0AHQAcABkAFwAWABUA
EwASABEAEAARAA8ADgAOAAwACwAKAAkACgAJAAgABgAIAAkACQALAAgABwAFAAQABgAH
AAgACQAIAAcABgADAAUABwAFAAIAAwAEAAUABwAFAAQABAAEAAYABwAHAAkABwAHAAYA
BQAGAAcACAAIAAgACQAJAAkABwAGAAYABwAKAAsADAAOAAsACgAJAAkACwAKAAkACAAH
AAcABwAGAAQABAAFAAYABgAFAAUABQADAAEAAQABAAMAAwADAAEAAQACAAIAAQD/////
///+//7//P/8//z/+v/6//r/+v/7//v/+//7//r/+f/4//f/+P/4//j/+P/5//n/+v/7
//r/+f/4//f/+f/5//n/+f/4//b/9f/0//L/8v/y//P/9f/6//n/+P/3//b/8v/y//H/
8f/0//b/9v/4//j/9//2//X/9v/3//j/+v/6//z//f/9//7//v8AAAEABAAFAAYABwAE
AAQAAwABAAMAAQABAAEAAgACAAIAAQD///z/+//6//v/+f/4//b/8v/w/+7/7P/o/+b/
5v/o/+z/7//x/+//7f/t/+7/7v/w//D/8f/x/+//7//v/+//7//w//D/7//v/+//7//t
/+f/4f/c/9j/2P/a/+P/8v8NACwATgByAJsA0gAPAVABlAHSAQICDQLpAZ0BRAHvAKoA
dABDABgA9f/i/9z/3f/Z/9f/2P/e/+H/5v/r//H/8//x/+//7f/u//D/8P/u/+z/6//q
/+n/6f/p/+r/7P/s/+z/7P/q/+r/6v/q/+3/7v/u/+7/7f/t/+7/7v/w/+7/7v/u/+7/
7v/v/+//8P/w//D/7//x//L/9P/2//T/9P/1//X/9v/2//b/9//4//r/+//+//z//f//
////AgAEAAcACAAIAAcACAAGAAcACQANABAAEwAUABUAFgAVABYAFgAWABYAFwAYABcA
FwAXABcAFQAVABQAEwATABIAEQAOAAsACAAHAAYABAAEAAQAAwADAAEA///8//j/9//2
//X/8//v/+3/7f/s/+n/5//m/+X/5v/m/+b/5v/j/+H/4P/g/9//3//f/9//4P/f/97/
3P/Z/9n/2P/Z/9z/3f/d/97/3f/d/93/3f/e/9//4P/f/+D/4//i/+D/4P/g/+D/4f/i
/+L/4//k/+P/4//i/+P/4v/j/+P/4//l/+X/5f/k/+T/5f/l/+X/5f/k/+T/5f/k/+X/
5v/o/+f/5v/l/+X/6P/o/+j/6P/k/+P/4v/g/+H/4v/k/+b/4//h/+D/3//e/93/3v/f
/+H/4f/h/9//3v/e/93/2//c/93/3v/e/97/3P/c/9z/2//a/9n/2P/Y/9n/2v/b/9n/
2f/Z/9n/2v/a/9r/2v/Y/9f/1//X/9n/2f/Z/9n/2f/Z/9n/2f/Y/9b/1f/U/9X/1v/X
/9n/2P/X/9X/1P/T/9X/1P/W/9b/1v/W/9L/0v/R/9H/1P/W/9b/2P/Z/9n/2f/Z/9n/
2f/Z/9r/2v/c/93/3f/a/9r/3P/d/+D/4f/i/+P/4//k/+T/4//j/+H/4f/h/+L/4v/i
/+H/3//c/9v/2v/b/9n/2P/W/9T/0v/Q/87/yv/I/8j/yv/M/8//0f/P/83/zf/O/87/
0P/Q/9H/0f/S/9P/1P/V/9P/1P/U/9P/1//X/9f/1f/R/8//yP/A/77/wP/D/8z/2//0
/xIANgBbAIIAtQDwADABbgGoAdcB4wHDAYABLQHcAJgAZQA6ABEA8v/a/9P/0//P/8z/
zP/R/9b/2//f/+H/4f/h/9//3v/g/+D/3f/c/9z/3P/c/9v/2v/a/9v/3P/d/97/3v/e
/97/3v/d/97/3v/e/+H/4f/i/+L/4v/g/+D/4P/i/+L/4//j/+T/5P/k/+P/4//k/+b/
6P/p/+r/7P/t/+z/7P/s/+3/7//y//T/+P/2//f/+f/5//r//P///wAAAgADAAYABgAF
AAUABwAIAA0ADgAPABAAEwAUABQAFAAVABcAGQAZABcAFwAXABUAFQAUABMAEwAVABUA
EwARAA4ADQAMAAoACgAKAAkACQAIAAcABQACAP///v/9//v/+f/3//f/9v/0//H/7//t
/+3/7P/r/+r/5//l/+T/5P/h/+H/4f/h/+L/4f/g/97/3f/d/9z/3f/b/9v/2v/a/9r/
2//c/93/3f/d/93/2//c/9//3v/c/97/3v/e/9//3f/c/9z/3P/d/9//4P/j/+H/4f/g
/9//4P/h/+L/4v/k/+X/5f/l/+b/5v/n/+n/6P/p/+r/7P/r/+r/6f/p/+r/6v/q/+r/
6v/r/+z/7P/q/+r/6//s/+7/7f/t/+3/7f/r/+v/6//u/+//8P/v/+7/7v/t/+v/6//r
/+v/6v/r/+r/6//s/+z/7P/s/+z/7P/t/+7/7//v/+//7//v/+7/7v/u/+7/7v/t/+3/
7f/t/+3/7f/t/+//7//v/+//7//u/+7/7v/u/+7/7v/v//H/8f/w//D/7//t/+z/8P/w
//D/8P/w//D/7v/u/+3/7f/u//D/8P/y//X/9f/1//X/9f/1//X/9v/2//j/+f/5//r/
+v/8//3/AAABAAIAAwADAAQABAADAAEA////////BAAEAAQAAwABAP7//f/8//3/+//6
//j/+P/2//T/8v/r/+j/5//o/+r/7f/v/+3/6//r/+z/7P/s/+z/7f/t/+3/7f/t/+3/
6//s/+z/6//t/+//7f/t/+n/4//c/9T/0v/S/9X/3v/v/wYAJgBEAGUAigDBAAABPAF4
AbQB3wHjAbkBcAEfAdQAmABpAD4AGwD+/+r/5f/j/9v/2P/a/9//4v/n/+3/7f/v/+3/
6//m/+b/6P/n/+b/5v/m/+X/5f/l/+b/6P/o/+j/6P/m/+b/5v/m/+f/6P/o/+j/6f/p
/+r/6v/s/+r/6v/q/+z/7P/t/+3/7v/u/+7/7f/t/+7/8P/y//P/9P/2//f/+P/4//j/
+f/8//7///8CAAQABQAHAAcABwAIAAoACgANAA8AEwAUABIAEwAWABgAHQAeAB8AIAAh
ACIAIgAiACUAJwApACkAKwArACsAKQApACgAJwAnACkAKQAnACUAJAAjACIAIAAfAB4A
HAAbABsAGwAaABgAEwASABEADwANAAsACwAKAAcABQAEAAMAAQAAAP///v8AAP////8A
AP//////////AAD///7//P/6//v/+//9//3//f/8//z//P/9//7////////////9////
AwADAAIABAAEAAQABQADAAIAAgACAAQABQAFAAcABQAFAAQAAwAEAAUABgAGAAcACQAK
AAsACwAKAAoACwAMAA0ADgAQAA0ADAALAAsADgAOAA4ADgAPAA8ADwAOAAwADAANAA4A
DgANAA0ADQANAAsACwALAAwADQAOAA0ADAAMAAsACQAKAAsADAAMAA4ADAAMAAwACwAK
AAkACAAJAAkACQAJAAcABwAHAAcABgAGAAYABgAJAAkACgALAAkACQAJAAkACQAJAAkA
CQAJAAYABAAGAAgACgAKAAoACgAIAAgABwAHAAcACAAHAAgACgALAAwADQANAA0ADQAO
ABAAEgATABMAEAAQABIAEwAUABUAFgAXABkAGgAaABkAFwAVABUAFQAWABYAFgAVABMA
EAAPAA4ADQALAAoACAAGAAQAAgAAAPr/+P/4//r//f8BAAQAAwADAAMABAAEAAEAAAAA
AP//AAABAAIAAwABAAIAAgABAP//AQADAAEA+//1//D/7P/s/+z/8f8CABkAOABeAIIA
pwDYABUBWgGeAdwBDAIdAvsBrQFOAfcAtAB+AE8AJAADAPD/6v/n/+H/3//i/+r/8f/6
/wEABQAFAAMA//////7//v8AAAEAAAAAAAAAAwADAAMABAACAAIAAgACAAMABAAFAAYA
BQAGAAYABgAHAAcACAAIAAcABAADAAIABQAGAAgACQANAA4ADwAPAAwADAANAA4AEAAQ
ABEAEQATABQAFQAXABYAGAAZABwAHgAfACEAIQAhACIAJAAkACgAKQAsACwAKgArAC4A
MAAxADIAMwA0ADgAOgA7ADwAPAA9AD4APQA/AD8APwA9AD0APAA7ADsAOQA5ADcANQA0
ADMAMgAwADEAMAAuAC0ALAArACkAJgAhACAAHwAdABsAGQAZABgAGAAXABcAFwAXABYA
FQAUABUAEwASABIAEAAPAA4ADQAMAAsACgAIAAoACwALAA0ADAALAAkACAAIAAkACgAL
AAoACwAMAAsACwANAAsACAAJAAoACwANAAsACAAGAAQABQAHAAgACwAKAAsACwALAAsA
CwALAAoADAANAA0ADQAMAAoACQAJAAsADQAPABIAEAAQABAAEQARABAADwAOAA0ADQAN
AAwADAAMAA0ADgAPAA8AEAARAAwACQAIAAcABQAFAAUAAwAEAAYABwAHAAYABQAEAAIA
BAACAAIAAgACAAIAAgACAP//////////AQABAAEAAQD///7//f/8//7//f/9//3//P/7
//r/+f/5//n/+f/5////AAAAAP///v/9//z/+v/6//n/+f/6//z//P/+////////////
////////AAD+/wAAAQABAAAAAAACAAMABAAFAAYABwAFAAYABgAFAAcABQAFAAUABgAG
AAYABQADAAAA///+//v/+f/4//b/8v/w/+7/7P/r/+r/6//u/+7/7//v/+v/7f/t/+7/
7v/u/+7/7//v/+//7//v/+//7//w//D/7//v/+3/7f/r/+X/3f/Y/9r/3P/e/+X/+P8V
ADgAXAB+AK0A6AApAWwBrgHoAQwCBwLNAXUBGAHDAIAASAAVAOr/z//E/8b/yf/L/83/
1P/a/9//4v/l/+f/6f/r/+3/7f/s/+z/7P/p/+j/6P/o/+v/6//r/+z/7P/s/+z/7P/q
/+r/6v/q/+v/7P/s/+z/7f/t/+7/7v/v/+7/7//w/+//7v/u/+3/7v/u/+7/7f/u//D/
8//2//P/8v/y//H/8//0//X/9//2//j/+f/8//r/+//9//3///8CAAYACAAHAAcACQAI
AAkACwAPABIAEwAUABUAFgAXABgAGAAYABsAHQAfAB8AHgAdABwAGQAXABYAFQAVABcA
FwAVABMAEQAPAA0ACgAJAAgABgAFAAMAAQD+//r/+P/4//j/9//z//H/8f/w/+//7f/s
/+v/6//q/+n/6P/n/+X/5P/k/+H/4f/h/+H/4P/f/97/3P/a/9v/2//d/93/3f/c/9z/
2v/Z/9j/1//Z/9v/3f/d/9v/3f/b/9j/2v/a/9r/2//d/9z/3P/c/9v/2//a/9v/2v/b
/9v/2//b/9v/2//a/9r/2//b/9v/3P/c/93/3//e/93/3P/c/9z/3P/c/93/3f/c/9v/
2v/a/9v/3P/c/9r/2v/b/9z/2//Z/9j/1//W/9X/1v/X/9X/1f/V/9P/1f/W/9b/1f/X
/9f/1//W/9X/0v/R/9D/0v/S/9L/0v/R/9H/0f/R/8//z//P/8//z//Q/9H/0v/R/8//
zv/N/8//z//P/8//zv/N/8z/y//N/8z/zP/M/87/zv/O/8//zv/N/8v/yv/L/8v/zP/M
/8v/y//K/8r/yP/J/8n/yf/L/8z/zP/N/8v/y//L/8v/zv/P/8//z//O/87/z//P/8//
z//N/8//0v/T/9L/1f/W/9X/1P/T/9L/0P/R/9P/0v/S/9H/z//N/83/zP/L/8z/zP/M
/8r/x//E/8L/wP++/7z/uv+6/7r/uv+8/7z/vP+8/73/vv+//8D/wP/A/8D/wP++/77/
vv++/w==
         </WaveFormData>
      </LeadData>
      <LeadData>
         <LeadByteCountTotal>10000</LeadByteCountTotal>
         <LeadTimeOffset>0</LeadTimeOffset>
         <LeadSampleCountTotal>5000</LeadSampleCountTotal>
         <LeadAmplitudeUnitsPerBit>4.88</LeadAmplitudeUnitsPerBit>
         <LeadAmplitudeUnits>¦ÌV</LeadAmplitudeUnits>
         <LeadHighLimit>2147483647</LeadHighLimit>
         <LeadLowLimit>268435456</LeadLowLimit>
         <LeadID>V6</LeadID>
         <LeadOffsetFirstSample>0</LeadOffsetFirstSample>
         <FirstSampleBaseline>0</FirstSampleBaseline>
         <LeadSampleSize>2</LeadSampleSize>
         <LeadOff>FALSE</LeadOff>
         <BaselineSway>FALSE</BaselineSway>
         <ExcessiveACNoise>FALSE</ExcessiveACNoise>
         <MuscleNoise>FALSE</MuscleNoise>
         <LeadDataCRC32>2139460877</LeadDataCRC32>
         <WaveFormData>
CAAIAAgACAAKAAoACgAKAAsADAANAA4ADAAMAAwADAANAA4ADwAQABIAEgASABIAFAAU
ABQAFAAUABQAFAAUABUAFgAXABgAFwAWABUAFAAUABQAFAAUABQAFAAUABQAFAAUABQA
FAATABIAEQAQABIAEgASABIAEAAQABAAEAAQABAAEAAQABIAEgASABIAEgASABIAEgAS
ABIAEgASABQAFAAUABQAFgAWABYAFgAWABYAFgAWABUAFAATABIAEwAUABUAFgAYABgA
GAAXABMAEgATABMAFAAXABgAGgAYABgAFwAXABsAHAAdAB0AIAAgAB8AHwAdAB8AIAAh
ACIAJAAkACQAIgAiACIAIQAhACIAIwAjACUAIwAiACAAHQAdABwAGwAZABYAFAARABAA
DQAJAAcACgALAA8AEgARABEAEQARAA8ADgAOABAAEAAPAA8ADwAPAA8AEAAQABEAEgAT
ABQAEQALAAUAAgD9//f/8f/x//b///8OACQAPABXAHgAowDdABsBVwGPAb0B1AHQAa4B
dwE6AQQB2QC2AJIAbABKADQAJgAcABIADwAQABQAFQAWABYAGQAZABYAFwAUABIAFQAW
ABYAFQAVABQAEwASABMAEgATABUAFgASABEAEAAQABEAEgASABIAEwAUABYAFwAVABQA
FAAUABcAGAAZABkAFwAWABUAFAAXABcAFgAUABYAFwAXABoAGQAbABoAGgAdAB4AHgAf
AB4AIQAjACQAJQAlACUAJgAnACkALAAvAC4ALgAuAC8AMgA0ADQANwA3ADcAOAA4ADoA
PQA/AEEAQABAAEAAQAA/AD0APAA7AD0APQA9ADsAOgA6ADkANwA4ADkAOgA7ADwAOwA6
ADgANgA1ADUANAAyADIAMgAyADAALwAvAC8ALwAvAC8ALQAsACwALAAsAC0ALAAsACwA
LAAsACgAKAAnACcAJgAlACcAJwAnACYAKAAoACcAJwApACoAKgAqACoALQAuAC4ALAAs
ACkAJwApACoALAAsAC0ALQAuAC8AMQAwADAAMgAzADMANAA1ADMAMwAyAC8AMAAxADIA
NAAyADIAMgAyADIAMAAwADEAMgAyADEAMQAtAC0ALgAuAC4ALgAvAC8AMAAwADEAMQAu
ADAALwAsACsALAAsAC0ALgAuAC0ALAAqACoALAAqACYAJgAmACQAJgAmACUAJQAoACgA
KQAqACkAJgAnACYAJwAmACcAKAAqACsAKwApACYAJgAnACgAKgApACkAKQAnACcAJgAk
ACIAJgApACkAKgApACgAJwAmACgAKQAqACwAKwArACoAKwApACoAKgAqACsAKwAtAC4A
LQAtAC4ALgAvAC8ALwAxADQANQA2ADgANwA2ADUANAA0ADMAMwA0ADUANQA1ADMAMgAw
AC0ALQAsACsAKgAoACYAIwAhAB0AGgAZABoAGwAeACAAIQAhACEAIQAhACAAIAAiACIA
IQAfAB8AHwAfACAAIAAgACAAIAAeABsAGQATAAoABQD///3//f8EABMAKgBCAF4AfwCm
AN0AGwFZAY8BvwHdAeABwgGOAU0BDAHYAK0AhABgAEAAKAAcABYADgAIAAcABgAGAAcA
CgAMAA0ADwAOAA0ADgAOAAkABgAGAAUABQAHAAcABwAJAAkACQAKAAoABwAFAAMAAgAH
AAgACAAIAAgACAAJAAkABwAGAAYABgAHAAgACQAJAAgACAAIAAgACQAJAAgABgAGAAcA
BwAKAAkACwAKAAoADQAOAA4ADwANAA8AEAAQAA8ADwAPABAAEAARABMAFQAXABgAGQAb
ABsAHAAbAB0AHQAdAB4AHgAfACEAIgAjACIAIgAiACIAIQAfAB4AHQAdAB0AHQAbABkA
GAAWABMAFAAVABYAFwAVABMAEQAOAAkABwAGAAQAAwACAAEAAAD+//3//f/9//3//f/9
//v/+f/4//f/9v/z//L/8v/y//L/8v/u/+7/7v/t/+v/6f/r/+v/6//q/+v/7P/s/+3/
7//w//D/8P/u/+//7v/s/+7/7v/r/+n/6//s/+7/7v/u/+3/7f/t/+//7v/u//D/8P/v
/+//7//v/+//7v/r/+z/7f/u//D/7//u/+3/7P/s/+r/6v/r/+r/6v/p/+n/5//n/+j/
6P/q/+r/6//r/+n/6P/o/+f/5f/o/+j/5v/l/+b/5v/n/+X/5P/i/+D/4f/i/+X/5P/h
/+D/3//c/97/3v/d/93/3//e/97/3v/d/9r/2//a/9v/2v/b/9z/2//b/9r/1//U/9T/
1f/W/9j/1//X/9f/1//X/9b/1P/W/9b/1//Z/9n/2P/V/9P/0//T/9L/0v/W/9T/1P/Q
/87/zv/O/87/0f/R/9H/0v/T/9P/0v/T/9H/0v/S/9L/0f/R/9P/1P/T/9P/1P/U/9P/
0//T/9X/1v/X/9j/2v/a/9r/2v/a/9r/2f/Z/9r/2f/Z/9n/1//Y/9b/0//T/9L/0f/Q
/87/zP/J/8f/w//A/7//wP/B/8L/wv/B/7//wv/D/8T/xP/C/8T/xP/D/8H/wf/B/8H/
wP/A/8D/wP/A/77/vf+9/73/uP+x/6v/p/+j/6T/p/+4/9L/7P8FACQATQCDALsA8wAn
AVsBfgGIAXgBTwEUAdoAqQCCAFoAMAAMAPj/6v/c/87/xf++/7z/v//A/8L/w//F/8T/
w//C/8D/v/++/77/vf+9/7//v/+//8H/u/+5/7j/tv+2/7f/uP+6/7//wP/A/8D/vf+8
/7z/u/+7/7r/uv+6/7v/vP+9/73/vf+8/7v/uv+8/73/vf+8/7z/vf+9/8D/vv/B/8H/
wv/A/8D/v/+//8D/w//F/8b/yf/J/8n/yv/K/8v/zf/P/87/zv/O/8//zv/Q/9D/0//T
/9P/1P/U/9P/1f/W/9f/1v/W/9b/1v/X/9f/2P/Z/9j/1//W/9P/0//U/9T/0//R/9H/
0f/R/9D/z//O/8z/y//L/8z/zP/G/8T/wv/A/8D/v/+//7//vf+9/73/u/+3/7b/tf+0
/7H/sP+w/7D/rv+u/6r/qv+t/63/rP+r/63/rf+t/6z/q/+q/6j/p/+o/6r/q/+s/6r/
q/+q/6j/qf+q/6j/p/+p/6r/rP+s/6z/q/+r/6v/rf+s/6z/rv+w/6//r/+v/7D/sf+x
/6//sP+x/7L/tP+y/7L/sv+y/7T/sv+y/7P/sv+y/7H/sf+u/63/rf+s/63/rv+w/7H/
sf+w/7D/r/+w/7T/tf+0/7D/sP+v/6//r/+w/7D/sP+w/7D/sv+w/6z/rP+s/6r/rv+u
/63/rf+r/6r/qv+q/6z/qv+s/6z/qf+m/6X/pP+k/6X/pf+j/6L/ov+j/6T/o/+h/6D/
n/+h/6H/oP+e/57/nv+f/6H/n/+e/5v/mf+Z/5n/mP+Y/5j/mP+Y/5r/mP+b/5z/nP+b
/5r/mf+a/5r/mf+Y/5X/l/+X/5b/lv+U/5X/l/+Y/5n/mf+Z/5r/mP+a/5r/mP+Y/5j/
mP+Y/5f/lv+W/5j/mf+Z/5v/m/+c/5z/nP+d/53/n/+g/5//n/+g/6D/of+h/6H/o/+k
/6X/pv+o/6r/qv+q/6r/q/+r/6z/rv+v/6//r/+t/67/rv+t/6//rf+r/6n/pv+l/6P/
ov+f/5v/mf+Z/5n/m/+c/5z/m/+c/53/nv+e/57/oP+g/5//n/+f/5//n/+i/6L/ov+i
/6T/pP+j/6P/o/+i/5//l/+P/43/iv+L/5j/rP/G/+H/AAAhAE8AhwC9APMAJwFUAWwB
agFNAR4B6AC1AIwAagBIACQAAgDs/97/0P/B/7b/tP+z/7D/tP+5/7v/uv+7/7r/tv+z
/7D/sP+v/6//r/+v/6//sf+t/63/rv+u/67/rf+s/6z/r/+w/7D/sP+u/67/r/+v/7H/
sP+w/7D/r/+w/7H/sf+0/7T/tP+0/7f/t/+2/7T/tv+3/7f/uv+6/73/vf++/77/vv+9
/73/vf+//8D/wP/D/8P/w//E/8T/xf/H/8n/y//M/83/z//S/9T/1P/X/9n/2f/a/9r/
2f/b/9z/3f/g/+D/4P/g/+D/3//f/9//4P/h/+L/4f/i/+L/4f/f/9//3//f/9//3v/d
/9z/2v/b/9v/3P/c/9r/2v/a/9r/2f/X/9b/1f/X/9f/1//V/9H/0P/P/87/zv/O/8//
0P/S/9L/zv/O/8//z//O/83/zf/N/83/zP/M/8z/y//L/8z/zv/P/9D/z//R/9H/0P/Q
/9D/zf/L/8z/zv/R/9L/0f/P/87/zf/P/87/zv/Q/87/zf/N/83/zv/P/8//zf/L/8v/
y//M/8r/yv/K/8r/y//K/8v/zf/M/8z/y//L/8v/y//M/8z/yv/K/8v/y//L/8r/yv/J
/8f/yv/K/8j/x//I/8j/yf/G/8b/xf/E/8X/xv/J/8j/x//I/8n/yP/M/8z/y//L/8r/
yP/H/8b/yP/G/8j/yP/K/8j/yP/I/8f/x//G/8P/w//E/8b/yP/G/8X/xf/F/8f/x//G
/8T/xv/G/8f/yf/K/8r/yP/H/8n/y//M/87/zP/M/8z/zv/M/8//0P/Q/9D/0P/Q/9L/
0//T/9P/0f/V/9X/0v/Q/87/zv/O/87/0P/P/87/zv/S/9P/0//V/9P/1P/U/9T/1v/X
/9r/3P/c/9v/2//a/9z/3f/e/+H/5P/l/+b/6P/l/+T/4//i/+b/5//p/+z/7//v/+//
7f/q/+b/4f/f/9//3//f/97/3f/b/9r/1//V/9P/0//T/9P/1P/U/9P/1f/V/9X/1P/V
/9j/2f/Z/9n/2f/Z/9n/2P/Y/9j/2P/a/9z/2//b/9n/1v/R/8n/v/+//8D/wf/I/9j/
8v8NACwATwB9ALMA5wAbAUsBdgGQAZQBewFOARgB5wDCAKAAfABWADYAIgASAAIA9f/u
/+r/6f/q/+z/7//v//D/8f/u/+r/5//o/+j/5//n/+f/5//n/+n/5//n/+j/6P/l/+P/
4f/g/+P/5P/k/+T/5P/k/+X/5f/m/+b/5//o/+f/6P/p/+n/6v/q/+r/6v/s/+3/7f/s
/+3/7f/s/+7/7//z//T/9v/2//b/9f/1//T/9//5//r//P/9//7/AAD+////AQADAAMA
BAAFAAcACwAOAA8AEwATABMAFAAUABcAGQAaABsAHgAeAB4AHgAfAB8AIAAhACEAIQAh
AB8AHwAgACAAHwAgACEAIgAjACEAHwAdABoAGwAbABwAHAAZABgAFwAWABYAFQAVABUA
FwAXABcAFQARABAADwAOAA4ADgAPABAAEgASAA4ADgAPAA8ADgANAA4ADwAQABAADwAO
AAwACwAOABAAEQASABAAEwAUABQAEwASAA4ACwAMAA4AEQASABMAEwAUABUAFwAWABYA
GAAYABcAFwAXABgAGQAZABcAGAAZABoAHAAeAB4AHgAeACAAHgAeAB8AHgAeAB0AHQAc
AB0AHwAgACIAIgAjACMAIAAeAB0AGwAbAB4AHgAcAB0AHgAeAB8AHwAgACAAIAAeAB4A
IAAeAB0AHgAfAB4AIQAiACIAIwAhACAAIAAgACMAIgAlACYAJwAmACcAKAAmACcAJwAl
ACUAJgAoACoAKwArACwALQAsACsAKQAmACkAKgAsAC8AMgAyADAALwAvAC8ALgAuADAA
MAAwADIAMAAzADQANAA0ADQANAA2ADUANQA1ADMANQA1ADQANAAyAC0ALQAwADIANAA0
ADQANAAzADEALwAuADIAMwAzADUANQA2ADYANgA3ADcAOQA6ADoAOQA5ADgAOQA5ADkA
OwA+AD8AQABCAEIAQgBCAEIARABDAEMARABCAEEAQAA9AD0APAA6ADsAPAA7ADoAOAA3
ADUANAAxACsAKQApACkALQAwADIAMwAxADEAMQAwADAAMgAyADEAMwAzADMAMwAyADIA
MgAyADAAMAAvAC0ALQAoACEAGwAXABUAFgAfADAARgBiAH0AnADDAPcAMQFpAaEB0wH0
AfwB4gGtAXABOgERAe4AzACmAIIAagBaAE4AQAA1ADAAMgAzADQANgA3ADcAOAA3ADYA
NAA1ADYANgA1ADUANwA3ADcAOQA0ADMAMwAyADIAMQAwADAANQA2ADYANgA4ADgAOQA5
ADgANgA1ADQANwA4ADkAOQA6ADoAOgA6ADkAOQA4ADYAOgA7ADsAPgBAAEMAQwBEAEIA
QgBBAEEARABHAEkASgBKAEkASABIAEoASwBNAE8AUwBUAFUAVwBYAFoAWgBdAF0AXQBe
AF4AXgBfAF8AXwBgAGAAYABgAGIAYQBhAGEAYgBjAGQAYwBhAGAAXgBbAFoAWQBYAFcA
WABXAFYAVABSAFEAUQBQAEsASgBJAEgASQBJAEoASwBLAEsASwBJAEYARABCAEAAQQBA
AEAAQABAAEAAPAA8AD8APwA+AD0APAA7ADoAOAA6ADoAOQA5ADsAPAA8ADwAOgA7ADoA
OAA7ADwAOgA5ADkAOgA8ADwAPgA9AD0APQA7ADoAOgA8ADoAOQA5ADkAOwA9AD4APQA7
ADkANwA2ADkAOgA7ADwAPgA8ADwAPQA7ADoAOAA3ADYANwA5ADoAOAA4ADkAOQA7ADoA
OgA5ADsAPgA+ADwAOAA4ADcANwA2ADYANQA0ADIAMgA0ADIAMQAyADMAMgA0ADQAMwAz
ADEAMAAwADAAMgAwADIAMgAxAC4ALQAsAC8AMQAyADEALAAsAC0ALgAuAC0ALQAtACsA
KwAqACgAKgAqAC0ALwAuACwALAAsACwAKgApACgAKAAqACsAKwAtAC8AMAAwADAAMQAx
ADMANAA0ADMAMwAyAC8ALwAvADEAMgAzADQANgA3ADgAOQA6ADoAOQA5ADoAOQA5ADkA
NwA0ADIALwAvAC4ALQAsACoAKwApACgAJQAgAB0AHAAbACEAJAAmACcAJQAlACUAJAAk
ACYAJgAlACMAIwAjACMAJAAkACQAJAAiACQAJQAjABsAFAANAAcABwAJAA4AGwAyAEoA
YgB/AKQA0wAJAUUBgQG1AeEB9AHmAcABgwFAAQQB2QC0AI4AaABKADgALAAiABoAGwAc
ABoAGwAgACQAJwApACwAKwAmACQAIwAkACQAIwAjACIAIQAgACEAIQAhACIAIgAiACEA
IAAgACAAIAAfAB4AIAAgACEAIQAhACAAIAAgACMAJAAlACUAJQAkACMAIgAjACMAIgAg
ACMAJQAmACoAJwApACgAKAAoACgAJwAnACYAKQArACwALwAvAC8AMAAwADEAMwA1ADYA
NgA2ADcAOgA8ADwAPwA/AD8AQABAAEAAQQBBAEEAQgBCAEIAQgBBAD8APgA9AD4APwBA
AD8APAA8ADsAOQA4ADcANgA1ADYANQA0ADIALgAtAC0ALAApACgAJwAmACMAIQAgAB8A
HgAdABwAGQAYABgAGAAYABYAFAATABIAEwAUABEAEgATABMAEgARAA8ADwAPAA4AEAAQ
AA8ADwAOAA4ADQAMAAsADQANAAwADAAMAAkABwAIAAoADQAOAA4ADQANAA0ACwAKAAoA
DAAOAA0ADQANAA4ADwAPAA0ADQANAA0ADgAQABAAEAAQAA4ADAAMAA0AEAAQAA8ADwAN
AA0ADgAOAAwADAANAA0ADwAOAA4ADQALAAwACgAGAAcACAAIAAkACAAIAAcABgAGAAYA
CAAGAAQABAAEAAIABAAEAAMAAwAFAAQABAAEAAQAAgAEAAQABQAEAAUABgAIAAkACQAH
AAYABgAHAAgACAAHAAcABwAJAAkACAAGAAUABAAEAAUABgAMAAsACgAJAAgABwAFAAMA
AgAHAAkACgANAAsADAAMAAwACwALAA0ADgAPAA8AEAAQAA0ADQANAA8AEQATABUAGAAX
ABYAFQAUABQAEwATABQAFwAXABcAFQAUABIADwAPAA4ADQAMAAoACQAHAAYAAwD9//v/
+//7////AgAEAAUABAADAAIAAAACAAQABAADAAMAAwADAAMABAAEAAQABAACAAYABwAD
AP3/9v/v/+v/6f/p//D//f8SACoARgBjAIQAsQDpACMBXQGTAb0B0gHOAaoBdwE6AQQB
2QC2AJIAagBKADYAKgAcAA4ABwAEAAQABwAMAAwADQANAAoACQAKAAwACwAJAAgABgAF
AAMAAwADAAUABAAFAAcACAAEAAMAAgACAAMABAAEAAQAAgACAAMAAwAFAAQABAAEAAUA
BgAHAAcACAAIAAgACAALAAsACgAIAAgACQAJAAwACgANAA0ADgAOAA4ADQANAA4AEQAT
ABQAEwATABMAFAAUABUAFwAZAB0AHgAfACEAIgAkACQAJwAmACUAJQAkACUAJwAoACkA
LAAsACwALAAqACkAKQApACkAKQApACcAKAAoACcAJQAnACcAJwAnACUAIwAhAB4AHAAb
ABsAGgAZABgAFwAWABUAEwASABEAEwATABMAEQAPAA4ADQAMAAsACgAKAAoADAAMAAgA
CAAHAAcABgAFAAgACQAKAAoACgAKAAkACQALAAwADAAMAA4AEQASABIAEAAQAA0ACwAN
AA4AEAAQABAADwAPAA8ADwAOAA4AEAARABEAEgATABQAFQAVABMAFQAVABUAFgAUABQA
FAAUABQAEgASABMAFwAYABgAGQAWABUAFQAUABUAFgAYABkAFgAUABMAEQARABQAFAAS
ABMAFAAUABUAFAAUABMAEgAUABQAFgAUABMAFAAVABQAEwASABAADwASABIAEwAUABIA
EAASABIAFAASABIAEgASABMAEwARABEAEgAUABYAFAATABMAEwARABEAEAAOABEAEgAU
ABcAFwAWABMAEQATABMAFAAUABQAFAAUABQAEwASABIAFQAXABgAGwAZABoAGgAaABkA
GQAbABwAHQAdAB4AHgAeAB8AIAAjACYAJwAoACoAKQAoACcAJgAmACUAJQAmACkAKQAp
ACcAJgAkACEAIQAiACEAIAAeAB8AHQAcABkAFQATABMAEwAWABgAGQAZABkAGQAZABgA
GAAaABoAGQAaABsAHAAdABwAHAAcABwAIAAgAB0AHQAZABQACwAFAAEA//8CAAcAFAAm
AD4AWwB4AJsAyQD/ADcBbQGhAcoB4gHiAckBmAFcASUB/gDeALwAmAByAFwATgBAADMA
LgAuAC8AMAAyADEALwAuAC0ALgAuAC0AKwAqACgAJwAlACUAJQAnACcAJwAoACgAJwAn
ACcAKAAqACoAKQAoACgAKAApACkAKwAqACoAKgAsAC4AMAAxADAAMAAwADAAMwAzADIA
MAAzADUANgA6ADcAOQA4ADgAOgA8AD0APwA+AEEAQwBEAEUARQBFAEYASQBLAE4AUQBQ
AFAAUABRAFQAVgBWAFkAWgBbAF0AXgBfAGEAYgBjAGQAZABkAGQAZgBlAGUAZQBlAGUA
ZQBjAGQAZABjAGEAYwBjAGMAYwBkAGMAYgBgAF4AXQBdAFwAWwBaAFkAWABYAFcAVwBX
AFcAVwBXAFUAVQBUAFMAUgBRAFAAUABQAE8ATgBJAEgARgBFAEMAQQBAAD8APgA8ADoA
OgA5ADkANwA2ADQAMgAxADMAMwAyAC8ALgAqACcAJwAoACoAKgApACcAJgAlACIAIAAf
ACAAHwAdABwAGwAbABsAGgAXABkAGQAZABoAGQAYABcAFgATABAADwAPABAAEAAPAA8A
DQANAA4ADgANAAwADAALAAkACAAIAAcAAwAEAAIA/v/8//z/+//7//X/8v/u/+r/6P/m
/+b/4v/f/97/3f/a/9n/2P/W/9X/0v/Q/8//zv/J/8T/w//A/7//vP+7/7r/tv+1/7P/
r/+q/6r/q/+s/6r/p/+l/6P/oP+f/53/mv+W/5T/k/+T/5L/kv+Q/4//i/+H/4b/iP+I
/4b/hv+G/4b/hP+D/4L/gv+B/4H/gP+B/4H/gv+C/4L/fv99/37/fv99/33/fv9+/3v/
e/97/33/fP99/37/gP9//37/ff98/3z/e/97/3z/e/97/3v/ef92/3T/cf9x/3L/cf9w
/27/b/9t/2z/af9j/2H/Yf9h/2P/ZP9k/2P/Y/9j/2P/Yv9i/2T/ZP9j/2P/Y/9j/2P/
ZP9k/2T/ZP9o/2j/Z/9l/2H/XP9V/0//S/9J/0r/T/9c/3D/hP+Z/7T/2/8PAEsAgQC1
AOkAFAEmARwB+QDGAJIAYwA8AB4A/v/a/7r/pv+Y/4j/ef90/3b/d/94/3r/e/97/3r/
d/92/3T/df9z/3L/cP9v/2//b/9v/3H/cf9x/3L/cv9x/3H/cf9y/3X/dv92/3b/df90
/3T/c/90/3T/df92/3b/dv92/3X/dv92/3b/dv95/3n/eP92/3n/e/98/4D/f/+B/4D/
gP+C/4L/gf+B/4P/h/+K/4z/jf+N/43/jv+Q/5H/k/+V/5X/lv+X/5n/nP+e/57/of+j
/6P/pP+k/6f/qf+q/6v/rf+u/6//sP+w/6//r/+v/6//r/+v/63/r/+w/7D/r/+v/6//
r/+v/7D/r/+u/6z/rP+r/6v/qv+n/6b/pf+k/6b/pf+l/6X/pP+j/6L/n/+g/6D/oP+g
/6D/oP+h/6L/ov+i/57/nv+f/5//nv+d/5//n/+f/57/oP+g/5//n/+d/57/nv+e/5//
o/+l/6b/pv+m/6P/of+j/6T/pv+m/6j/p/+n/6f/pP+i/6H/ov+j/6P/pP+l/6j/qf+p
/6f/qf+p/6n/qv+r/6z/rf+u/6z/qv+q/6v/rf+u/67/r/+v/6//sP+w/6//rv+u/63/
rv+u/6//r/+t/7D/sP+u/63/rv+u/6//rP+s/6v/qv+s/6z/rv+s/63/rv+v/67/rf+s
/6r/qf+s/6z/rf+u/6z/qv+s/6z/qv+o/6j/qP+p/6v/rP+r/6r/qv+r/6z/rv+t/63/
rf+t/63/qP+o/6r/q/+s/63/rv+s/6v/qv+q/6v/q/+q/6v/rP+u/6//sP+x/7H/s/+0
/7b/t/+5/7r/u/+7/7v/vf+8/73/vv/A/8H/wv/D/8T/wv/B/8H/wv/B/8H/wf+//8D/
vv+7/7v/uv+5/7j/tv+3/7X/tP+x/6//rf+t/63/s/+2/7j/uf+7/7v/u/+6/7f/uP+3
/7X/tf+1/7X/tf+5/7r/u/+8/77/vv+9/7n/tf+w/6v/pf+h/6H/pP+x/8b/4P/8/xsA
PABnAJ0A2QAVAU0BeQGUAZIBbgEvAe4AugCRAGwARgAgAAAA7v/g/9T/yv/H/8r/0P/X
/9j/2v/X/9X/1v/V/9b/1v/X/9n/2v/a/9v/3f/d/93/3//f/9//4P/g/9//3//f/+D/
5f/m/+b/5v/o/+j/6f/p/+n/6P/o/+j/6//u//H/8//3//j/+f/6//r/+f/3//T/+f/7
//z/AAAAAAMAAwAEAAUABgAGAAcACgANAA8AEAAPAA8ADwAQABIAEwAVABcAFwAYABkA
GwAcAB4AHgAhACIAIwAlACYAJQAnACgAKQAsACwALAAsACwAKwArACsAKgApACgAJQAi
ACIAIQAfACIAIwAkACUAIgAhACAAHgAaABcAFQASABEAEAAPAA4ADgANAA0ADQAPAA8A
DwANAAwADAAMAAwACQAIAAgACAAHAAYAAQAAAAMAAwACAAEAAQABAAEAAAACAAIAAQAB
AAEAAgACAAIAAgAFAAYABgAIAAgABQADAAAAAAABAAAAAwADAAQABQAHAAgACgAOAA4A
DQANAA0ADAANAA0ACwAJAAkACQAKAAsADAANAA4ADwAOAA8AEQASABIAEQARAA0ADQAO
AA4AEAAQABEAEQATABIAEgARAA8AEgASABAADgAOAA0ADQAPABAAEAAQAA4ADgAQAA4A
DgAOAA4ADAAOAA4ADQANAAsACgAKAAoACwAKAA0ADgALAAgABwAGAAgACQAJAAcAAgAC
AAMABAAEAAMAAwADAAcABwAIAAYABgAGAAYABQADAAEAAAADAAUABgAJAAkACgAKAAoA
BgAFAAYABgAFAAUABgAGAAMAAwADAAUACAAJAAoADAAKAAoACgAKAAgABwAHAAgACQAJ
AAkABwAGAAQAAQABAAAA///+//z/+P/1//P/7//t/+v/6//r/+3/7v/u/+3/7f/t/+3/
7P/s/+7/7v/t/+3/7f/t/+3/7v/u/+7/7v/s/+z/6//p/+P/3P/V/9H/y//J/9L/5f/6
/xQALgBNAHYAqQDjABkBTQF9AaUBsgGeAWwBLQHqALQAhwBeADQAEgD6/+7/5v/e/9r/
2//g/+D/4//k/+L/4f/f/+D/4//i/+D/3//e/97/3f/d/93/3f/d/9//3P/b/9v/2v/Y
/9f/1v/W/9f/2P/Y/9j/2P/Y/9n/2f/b/9r/2v/a/9r/2v/a/9n/2v/a/9r/2v/c/93/
3f/c/9v/2//a/9z/3f/h/+L/5P/i/+L/4f/h/9//4f/i/+L/5v/n/+j/6v/p/+n/6v/r
/+z/7P/s/+3/7f/u/+3/7//v/+//8P/w/+//8f/y//P/8f/w/+//7v/u/+3/7f/t/+v/
6//r/+n/5f/k/+L/3//e/93/3P/b/9f/1f/T/9D/zP/L/8v/yv/G/8T/wv/A/7//vf+8
/7v/uf+5/7n/t/+z/7L/sf+w/6//rv+u/67/rf+s/6f/pv+n/6f/pv+l/6X/pf+l/6T/
ov+i/6H/of+f/6D/oP+g/57/of+i/6L/oP+g/53/m/+b/5z/nv+e/53/m/+a/5n/m/+a
/5r/nP+a/5n/mf+Z/5r/m/+b/5n/m/+b/5v/nP+Z/5j/l/+W/5j/lv+W/5f/l/+W/5T/
k/+U/5X/l/+Y/5b/lv+X/5f/lf+U/5T/k/+S/5T/k/+Q/47/jv+N/43/jf+O/47/jv+P
/5D/k/+S/43/jP+L/4j/jP+M/4v/i/+J/4j/iP+I/4r/iP+K/4r/jP+K/4r/iv+I/4n/
if+H/4b/hv+H/4j/hv+F/4X/hf+F/4X/hP+C/4T/hP+F/4f/hP+C/37/e/98/33/ff9+
/3z/fP98/37/fP99/3z/ev96/3r/ev98/3z/e/96/3f/eP95/3n/ev95/3n/ev96/3v/
e/97/3z/f/+A/4D/gf+A/4D/fv9+/3z/e/95/3j/eP94/3n/ev92/3b/df90/3P/c/9z
/3L/b/9s/2r/aP9m/2T/Yf9g/1//Xv9e/17/Xv9e/2D/YP9g/2D/YP9g/2D/YP9e/1z/
Wv9Y/w==
         </WaveFormData>
      </LeadData>
   </Waveform>
</RestingECG>
