# Supplementary material for: Detection of Left Atrial Enlargement Using a Convolutional Neural Network-Enabled Electrocardiogram
Source: Front Cardiovasc Med. 2020 Dec 17;7:609976. doi: 10.3389/fcvm.2020.609976 (PMC7773668; doi:10.3389/fcvm.2020.609976)
Supplement: Supplementary file 3 [file Data_Sheet_3.ZIP › normal2/1802017390_5277_00000005.XML]

<?xml version="1.0" encoding="Windows-1252"?>
<!DOCTYPE RestingECG SYSTEM "restecg.dtd">
<RestingECG>
   <PatientDemographics>
      <PatientID>1802017390</PatientID>
      <PatientAge>84</PatientAge>
      <AgeUnits>Years</AgeUnits>
      <Gender>Female</Gender>
      <PatientLastName>guanhuizhen</PatientLastName>
   </PatientDemographics>
   <TestDemographics>
      <DataType>Resting</DataType>
      <Site>1</Site>
      <AcquisitionDevice>MAC55</AcquisitionDevice>
      <Status>Unconfirmed</Status>
      <Priority>Normal</Priority>
      <AcquisitionTime>09:02:31</AcquisitionTime>
      <AcquisitionDate>03-20-2017</AcquisitionDate>
      <CartNumber>1</CartNumber>
      <AcquisitionSoftwareVersion>009C</AcquisitionSoftwareVersion>
      <XMLSourceVersion>MAC5000 v1.0</XMLSourceVersion>
   </TestDemographics>
   <RestingECGMeasurements>
      <VentricularRate>93</VentricularRate>
      <AtrialRate>93</AtrialRate>
      <PRInterval>134</PRInterval>
      <QRSDuration>66</QRSDuration>
      <QTInterval>394</QTInterval>
      <QTCorrected>489</QTCorrected>
      <PAxis>64</PAxis>
      <RAxis>31</RAxis>
      <TAxis>80</TAxis>
      <QRSCount>15</QRSCount>
      <QOnset>231</QOnset>
      <QOffset>264</QOffset>
      <POnset>164</POnset>
      <POffset>217</POffset>
      <TOffset>428</TOffset>
      <ECGSampleBase>500</ECGSampleBase>
      <ECGSampleExponent>0</ECGSampleExponent>
   </RestingECGMeasurements>
   <Diagnosis>
      <Modality>Resting</Modality>
         <StatementCount>4</StatementCount>
         <LabelText>12SL ��ϳ���</LabelText>
      <DiagnosisStatement>
         <StmtFlag>ENDSLINE</StmtFlag>
         <StmtText>�������</StmtText>
      </DiagnosisStatement>
      <DiagnosisStatement>
         <StmtFlag>ENDSLINE</StmtFlag>
         <StmtText>��������ST����T���쳣</StmtText>
      </DiagnosisStatement>
      <DiagnosisStatement>
         <StmtFlag>ENDSLINE</StmtFlag>
         <StmtText>QT�����ӳ�</StmtText>
      </DiagnosisStatement>
      <DiagnosisStatement>
         <StmtFlag>ENDSLINE</StmtFlag>
         <StmtText>�쳣 ECG</StmtText>
      </DiagnosisStatement>
   </Diagnosis>
   <Waveform>
      <WaveformType>Rhythm</WaveformType>
      <WaveformStartTime>0</WaveformStartTime>
      <NumberofLeads>8</NumberofLeads>
      <SampleType>CONTINUOUS_SAMPLES</SampleType>
      <SampleBase>500</SampleBase>
      <SampleExponent>0</SampleExponent>
      <HighPassFilter>16</HighPassFilter>
      <LowPassFilter>150</LowPassFilter>
      <ACFilter>NONE</ACFilter>
      <LeadData>
         <LeadByteCountTotal>10000</LeadByteCountTotal>
         <LeadTimeOffset>0</LeadTimeOffset>
         <LeadSampleCountTotal>5000</LeadSampleCountTotal>
         <LeadAmplitudeUnitsPerBit>4.88</LeadAmplitudeUnitsPerBit>
         <LeadAmplitudeUnits>��V</LeadAmplitudeUnits>
         <LeadHighLimit>2147483647</LeadHighLimit>
         <LeadLowLimit>268435456</LeadLowLimit>
         <LeadID>I</LeadID>
         <LeadOffsetFirstSample>0</LeadOffsetFirstSample>
         <FirstSampleBaseline>0</FirstSampleBaseline>
         <LeadSampleSize>2</LeadSampleSize>
         <LeadOff>FALSE</LeadOff>
         <BaselineSway>FALSE</BaselineSway>
         <ExcessiveACNoise>FALSE</ExcessiveACNoise>
         <MuscleNoise>TRUE</MuscleNoise>
         <LeadDataCRC32>3748536168</LeadDataCRC32>
         <WaveFormData>
AAAAAAAAAAAAAAAAAAAAAAcADAARABYAMQBMAGcAggCXAKoAvQDQAKoAhgBiAD4AMQAm
ABsAEAAMAAoACAAGAAQABAAEAAQAAwACAAEAAAD///7//f/8//3//v///wAA/f/8//v/
+v/8//7/AAACAAQABAAEAAQAAQD+//v/+P/6//z//v8AAP7//P/6//j/+//8//3//v/+
//7//v/+//v/+v/5//j//f8AAAMABgAEAAIAAAD+//z//P/8//z///8CAAUACAAFAAIA
///8/wAAAgAEAAYAAwACAAEAAAAAAAAAAAAAAAMABAAFAAYAAwACAAEAAAAEAAYACAAK
AAgACAAIAAgABgAGAAYABgAJAAoACwAMAAgABgAEAAIABQAIAAsADgANAAwACwAKAAsA
DAANAA4AEAAQABAAEAANAAwACwAKAA4AEAASABQAEgASABIAEgAPAA4ADQAMAA0ADgAP
ABAACwAIAAUAAgAFAAYABwAIAAcABgAFAAQAAgACAAIAAgAGAAgACgAMAAkABgADAAAA
AgAEAAYACAAHAAYABQAEAAUABgAHAAgACgAKAAoACgAIAAgACAAIAAoACgAKAAoACQAI
AAcABgAHAAgACQAKAAwADAAMAAwADAAPAA0ADQANAA0ADAAMAAwACwALAAwADAAMAA0A
DQAPABAAEQATAA8ADAALAAgACgANAA8AEgARAA4ADQAMAA0ADgAPABAAEwAUABQAEwAO
AAwACgAIAA4AEQATABYAGQAZABkAHQAaABsAGgAZABwAHQAcABwAFwATABAADgALAAkA
CQAJAAUAAwAFAAUABQAGAAgACQAIAAgACAAJAAcABgAFAAMABAAGAAsADQAPAAcAAwAB
AAUADAATABwAMQBSAHMAlwC8AN0A8QDuANAAnABkADoAJgAkACgAJQAcABYAFgAWABcA
FwATAA8ACgAIAAUABAADAAEABAAFAAQABQAEAAMAAgABAAUABgAGAAcACQAJAAgACAAF
AAQABAADAAYACAAJAAsABwAFAAQABQAHAAYABQAEAAIAAAAAAAAAAQACAAMABAAHAAgA
CgALAAcABQADAAEABQAFAAcACgAIAAgABgAGAAUABAAFAAQACAAKAA0AEAAOAAoACAAH
AAoACwANAA4ACQAIAAoACgAJAAUABAAEAAcACQAKAAsACAAHAAYABwAJAAkACwANAA4A
EAASABAADgAPAA8ADwAQABAAEQARAA8ADgAPAA8AFAATABYAGgAaABkAGQAbABcAEwAW
ABYAGQAYABkAGwAYABIAEAAPABMAFQAWABgAFwAWABUAFAARABAAEAAPABAAEgAUABQA
EAAPABAADwAOAAsACwAMABAAEgASABAACwAKAAoACwANAA4ADwAQABAADwAQAAsACQAM
AA4ACwAHAAkACQAMAA4ADgANAA8AEQARABEAEQAOAAwACQAHAA0ADgAPABAAEQASAA4A
DAAKAAgACwAPAA4ADwARABEAEAAQAA8ADQAMAAwADwASABYAGQAVABAACwAHAAkACgAN
AA4ADAANAA0ADgAPAA4ADwAQABIAEgASABIAEQASABIAEQAVABgAGwAeAB0AGwAYABYA
GAAZABoAHwAfACEAIQAhACAAHwAcABoAGQAXABYAFgARAA8ADwAPAA8ADQAPAA8ADAAM
AA0ADQAJAAYAAwABAAYACAAKAAsABgAEAAUAAwD7//3/AwANABEADgARAB4ANQBUAHUA
mwDEAOUA9QDsAMYAkgBcADAAHAAcAB4AHwAaABIAEAAKAAMA//8BAAcACAAGAAMAAgAB
AP///P/7//j/9//4//n/+v/7//v/+v/4//f/+f/5//j/+P/7//z//v////v/+P/0//H/
9P/1//f/+//7//r/+f/4//b/9P/0//T/9v/2//b/9v/0//T/9f/1//j/+f/6//v/+v/3
//b/9v/4//j/9v/2//j/+P/6//r/9v/0//P/8v/0//T/9v/5//b/9f/1//T/8v/y//X/
9v/4//X/9f/2//P/8//y//H/8//1//f/+//4//X/9P/z//b/+P/6//j/+f/7//z//f/3
//T/8v/v//H/8v/1//f/+f/1//X/9v/1//X/9v/5//r/+f///wIA/v/6//j/9//7//j/
+f/7//r/+f/3//b/9v/2//b/9v/3//b/9v/1//L/8v/y//D/8f/z//f/+f/2//H/7//u
/+//8P/v/+z/7P/s/+3/7//t/+z/6//q/+7/7//y/+//7//y//T/8f/v//H/8f/0//L/
8P/t/+3/7v/t/+z/6//v//D/8P/x//P/7f/o/+n/6v/r/+z/7//w//H/8v/x//P/8P/v
//H/8f/w//D/7//t/+z/7P/r/+r/6v/p/+3/7v/v//H/8P/u/+7/7P/u//H/8//2//P/
8P/v/+7/7v/u/+7/7v/x//T/9v/3//L/8P/u/+z/8P/z//X/+P/6//v//P8BAP//AQAB
AAEAAwADAAEAAAD6//X/8f/u/+7/7f/u/+//7P/p/+r/6f/l/+T/5P/j/+P/5P/l/+f/
6P/o/+j/5//o/+j/6//r/+n/5f/j/93/2//i//P/CAAlAEoAbwCRAK4AxwDRAMIAmABm
ADYADgAAAAYABgD5/+j/5P/s//L/8f/v/+//6//m/+L/4v/i/+L/4f/k/+X/5P/l/+P/
4f/f/93/4P/g/9//3//h/+H/4P/g/97/3v/f/9//4v/k/+X/5//j/+H/4P/h/+L/4v/i
/+L/5P/i/+L/4v/h/+D/3//e/+H/4v/k/+X/4//j/+P/4//l/+P/4//k/+L/4v/g/+D/
4P/g/+L/4v/l/+b/6P/q/+f/5P/j/+P/4//j/+T/5P/j/+T/6P/q/+n/5f/k/+T/5//p
/+r/6//o/+X/4v/h/+T/4//k/+X/5v/o/+r/6P/m/+f/5//n/+n/7P/w//P/7v/s/+z/
6//t/+n/6f/q/+v/6//s/+//7P/p/+3/7v/w//D/8v/1//P/7P/p/+f/6v/t/+//8v/v
/+7/7f/s/+r/6P/n/+X/5f/m/+f/5v/k/+P/5P/j/+T/4//l/+j/5v/m/+T/4P/f/+D/
4v/l/+T/5P/k/+T/4//j/+X/4f/i/+b/6f/n/+L/4f/e/97/3//e/9z/3f/h/+P/5f/n
/+L/5P/i/+T/5P/k/+T/5v/o/+r/7P/n/+f/4v/f/+L/5f/n/+r/6f/n/+b/5v/m/+b/
5//n/+n/6P/n/+f/5f/k/+X/5P/l/+f/6P/q/+j/5v/m/+b/6P/o/+j/6P/r/+7/8P/x
/+z/6v/o/+b/6//t/+7/8P/u/+3/7P/v//H/8//z//P/9P/1//T/9P/v/+v/6P/m/+b/
5f/m/+f/5f/j/+X/5f/k/+T/5f/l/+X/5P/j/+P/4//i/+H/3//h/+L/5v/n/+v/5f/f
/9n/2f/g/+v/BgAhADgATwBtAJIAswC7AKwAiABWACYACAD6//j/8v/p/+L/4v/m/+z/
8f/r/+H/3//e/97/3//g/+H/4f/f/9//3f/d/9v/2//b/9v/3//g/+D/4f/i/+H/3//e
/9//4P/i/+P/4//k/+T/5f/g/93/2//b/+H/4v/j/+T/5P/i/+L/4v/k/+T/5P/k/+b/
6P/r/+3/6f/l/+H/3f/i/+H/4v/k/+T/5P/i/+L/4v/i/+T/5P/m/+b/5//o/+b/4v/g
/9//4f/j/+b/6P/o/+j/6//s/+n/5f/k/+T/5v/p/+v/7f/r/+v/6//t/+r/5//m/+X/
5v/o/+r/6P/p/+v/7P/t/+n/6P/o/+f/5v/m/+j/6f/v/+3/7//y//D/7//v//H/7f/r
//D/8v/1//T/9f/3//T/7P/o/+X/6f/r/+z/7v/r/+r/6f/o/+f/5v/m/+X/5v/m/+b/
5P/g/9//4P/f/+H/3//g/+L/5P/m/+b/5P/h/+D/4P/h/+T/5P/k/+T/4v/h/+L/3f/e
/+L/5f/j/+H/4//j/+b/5v/k/+H/4f/k/+X/5v/n/+P/4P/c/9n/3//m/+j/6P/o/+j/
5//m/+X/5P/l/+n/6P/p/+f/5f/i/+D/4//j/+T/5v/o/+j/6f/p/+b/5P/i/+H/4//k
/+f/6P/n/+f/5v/m/+b/5P/k/+T/5f/m/+f/6P/m/+b/5f/j/+b/6P/q/+z/7P/t/+3/
7v/s/+v/6v/t//D/8//0//X/8v/x/+7/7P/u/+//8f/0/+7/6f/m/+P/4v/h/+T/5f/m
/+b/5//n/+H/3v/b/9n/3v/g/+L/4//g/+D/4//j/+P/4f/l/+f/4//k/+///P8PACgA
QQBjAIwAsQDDAL4AoABsADQADgD+//j//P////T/5P/i/+z/6f/h/93/5f/o/+L/4v/i
/+L/4f/f/93/2f/X/9v/3f/f/+H/3v/c/9n/1//c/93/3f/e/9//4P/i/+P/3v/c/9n/
1//a/9v/3f/h/+H/4P/f/97/4f/g/+H/4v/h/+D/3//e/9v/2v/a/9n/3f/f/+H/4//j
/+H/4f/i/+T/5P/i/+L/3//e/9//3v/c/9z/3f/e/+H/4P/h/+P/4//j/+T/5P/i/+L/
5f/m/+j/5f/l/+b/4//j/+L/4f/j/+X/5//r/+j/5f/k/+P/5v/o/+r/6P/o/+n/6f/p
/+b/5v/n/+f/6f/s//H/9f/z/+3/6//q/+3/7f/u//H/7//t//L/9P/z//D/7//v//P/
8P/x//P/8f/v/+z/6v/s/+7/8P/y//D/7v/t/+v/6f/o/+f/5P/l/+f/6//t/+r/5//n
/+j/5//o/+f/5P/k/+T/5f/n/+b/5P/i/+D/5f/n/+v/6f/l/+j/6v/n/+P/5f/l/+j/
6f/o/+b/5//m/+X/5P/j/+b/6P/p/+v/6f/o/+b/5P/i/+D/4v/k/+b/6P/o/+v/6f/p
/+r/6//r/+z/6v/p/+n/6v/p/+j/6P/n/+j/6P/o/+n/6v/q/+z/7P/s/+3/7f/u//D/
7v/u/+7/7P/q/+j/5v/r/+7/8P/x/+//7v/t/+z/7f/t/+z/7P/w//H/8v/3//b/9//2
//X/+P/7//z//v/6//X/8f/u/+z/6//s/+3/6v/n/+j/5//k/+T/5f/l/+X/5v/n/+n/
5//m/+X/4//j/+T/6P/p//P/7//r/+n/5f/i/+X/9v8PAC4AUwB5AJoAtwDNAMYApgB4
AEoAIgAOABAAEgAFAPT/7P/w//b/9f/z//H/6//o/+r/5v/k/+L/3//k/+f/6P/r/+r/
6f/o/+f/5v/k/+H/3//i/+P/4//k/+b/5v/n/+f/5//o/+j/6f/m/+P/4f/h/+X/5v/n
/+j/6f/o/+n/6v/n/+b/5f/k/+b/5v/n/+f/6f/p/+n/6f/r/+n/6f/q/+z/7P/q/+r/
6f/o/+n/6P/p/+r/7P/u/+v/6P/n/+f/6P/p/+v/7P/o/+j/6//s/+v/5//m/+b/6f/t
//D/8//w/+//7v/v/+3/6//r/+v/7f/w//P/8v/w/+//7f/r/+7/8P/z//X/8f/w//H/
8f/0//H/8v/0//b/9//5//3/9//z//b/9v/4//b/9v/3//f/8v/x//H/8//1//b/+P/4
//j/+P/4//X/9P/0//P/8v/y//L/8P/u/+3/7v/t/+7/6//r/+z/7v/w//D/7v/q/+j/
5//n/+r/7P/u//D/7v/t/+7/6f/q/+7/8f/v/+7/8f/y//b/8v/u/+n/5//s/+3/7v/v
//D/8P/v/+//5//o/+z/7v/w//L/8P/u/+z/6v/r/+//7v/v//D/8f/x//L/8f/v/+7/
7v/u/+7/7//v/+3/7P/r/+v/6v/q/+z/7P/w//P/9f/4//b/8v/w/+7/7//w//H/8v/y
//L/8f/v//D/8v/0//b/+v/9////AgAAAP///v8BAAEAAwADAAMAAQABAP///v/+//v/
+f/4//f/9f/1//X/8f/t/+3/6//s/+7/8f/z/+7/6v/m/+P/5//q/+3/7//v//D/9P/1
/+3/5//r/+//7f/q//f/DgAlADwAWQB9AKQAzwDjANoAugCIAFAAJAAOAAwADgALAAQA
AAAAAAQAAQD5//P/8f/s/+j/6//u//H/8//y//H/7v/t/+z/6//q/+n/6//s/+z/7f/s
/+v/6f/o/+3/8P/0//f/8f/u/+r/5//n/+f/6P/r/+//8P/x//L/8f/u/+3/7P/w//L/
9P/2//L/8P/v/+3/8f/z//X/9//5//f/9//4//j/+P/2//b/+P/4//r/+v/2//T/8//y
//T/9P/2//n/+P/3//f/9v/y//L/9f/2//j/9//5//z/+//7//r/+f/6//v//P////z/
+f/4//f/+v/8//7//P///wEAAgADAAAA/v/9//v//P/8//7///8EAAEAAgAEAAIAAQAB
AAMAAgABAAcACgAJAAYABQAFAAgABgAIAAsACQAHAAQAAgAEAAQABAAEAAUABAAEAAMA
AAAAAAAA/v//////AQABAAAA/f/9//7//v/+//z/+P/4//r//f8BAP7//P/6//j/+//7
//3/+f/6//7/AQD///v//f/9/wAAAgACAAEAAwABAP///f/7////AAAAAAEABQAFAAQA
AQAAAP///v8BAAIAAwAEAAMABQACAAEAAwADAAIAAgADAAMABAAGAAQAAgABAP//AwAE
AAUABwAIAAgACgAKAAcABwAGAAYACAAGAAYABgAFAAQAAwACAAUABgAGAAUABgAIAAoA
DAAMAA0ADQAOABAAEQASABcAFAAVABQAEwAUABUAFAAUABIADwANAAwACQAHAAcABwAF
AAMABQAFAAIAAgADAAMAAwAEAAUABwAGAAQAAgD///v/+v/8//v/BwAJAAkAAwD9//r/
AQAWADcAXAB9AJ8AxADnAPMA3ACuAHoATAAqACIAJgAkABcABAD+/wQABgABAAMACQAF
AP7/+P/2//b/9v/1//b/9//2//f/9P/z//L/8f/0//T/8//z//j/+f/5//r/9//0//L/
7//x//L/8v/z//X/9f/2//n/+P/0//D/7P/v//D/8//2//P/8v/x//D/8v/0//f/+f/5
//n/+f/5//r/9//2//b/9f/0//H/8P/u/+7/8P/w//P/9v/6//7//P/4//b/9f/3//f/
+P/4//b/9v/5//r/9//z//L/8v/1//f/+P/5//b/9f/0//X/+P/3//j/+f/8//7/AAD+
//n/9//0//H/9f/4//z////9//z//f/9/wIA//8AAAIAAgABAAEAAwD///3/AgAEAAQA
AgACAAMABgACAAIAAwACAAEA///+/wAAAAAAAAAA///+//7//f/+//7//v/8//j/9//4
//f/+P/1//X/9v/7//7////+//f/9P/y//H/9v/4//r//P/5//f/9//x//H/9P/2//P/
8//3//n//v/7//b/8P/t//T/9//6//3/+v/4//X/8//z//n//f/+//7//v/+//7//f/8
//v/+v/6//3/+//7//r/+f/3//b/+f/5//r//P/8//z//f/9//z/+v/4//f/+//8////
AAACAAMAAwAEAAMAAAD///7///8AAAEAAgABAAAA/v/7//3/AAADAAYABgAHAAcACAAL
AAsACwAPABAAEwAUABUAEQANAAcAAgADAAMABAAGAAIA///+//3/+//5//v/+//9//7/
AAABAP3/+v/3//X/9v/2//b/9f/2//j//f////X/9f/5//n/9/8EABsAMgBHAGIAhQCn
AMwA7QDvAM4AkgBWACgACgACAA4AFgANAAYACgAKAAYAAQD3/+//7f/w//L/8//0//X/
9f/1//X/8//z//X/9//5//v/+v/4//X/8//z//P/8v/y//X/9v/4//n/9P/y/+//7f/v
/+//8P/z//T/9P/0//T/9f/0//X/9v/2//b/9v/2//P/8v/y//H/9P/1//b/9//4//X/
9P/0//b/9v/0//T/9//4//v//P/6//j/9//2//b/9P/0//X/9v/3//n/+v/6//r//f/+
/////f/+/wAA/f/7//j/9f/6//3/AAAFAAQAAQAAAP////8AAAEA/v8AAAEAAQABAAIA
AgADAAMAAwAEAAcACQAJAAMAAQAAAAQABQAHAAsACQAHAAwADgALAAYAAwABAAYABAAG
AAkABwAFAAIAAAACAAIAAgACAAAA/v/9//v//P/8//z/+v/7//v//f/9//7/+//7//z/
/P/8//r/9v/2//b/9//5//f/9v/1//T/9//5//3/+//3//r//P/5//n/+//7//7/AAD+
//v/+//5//f/9f/z//T//P/+//z//P/8//z/+v/4//b/9P/2//v/+//9//z/+//5//j/
+v/5//n/+v/7//z//v////z/+v/4//f//P/+/wIABAACAAEA///+/////v///wAA/f/8
//v/+v/6//r/+f/3//r//P/+/wAA//////7//v8CAAMABAAJAAwADwAQABEADQALAAcA
BAAAAP3/+//6//j/9//4//n/+f/5//3////6//j/9//1//P/8v/x//H/9f/2//f/9//1
//T/9v/1//n//f/9//v/+/8AAAcAFAApAEQAZwCPALoA1wDXAMAAlgBgACwADAAEAAgA
BgD9//T/9P/6//r/8//x//f///8CAPz/+//6//n/9//1//X/8//z//f/+f/7//3/+//4
//T/8f/2//f/9//4//b/9v/3//f/8//y//D/7//x//H/8v/1//b/9v/2//b/+P/2//b/
9v/2//b/9v/2//j/+P/5//n/+v/7//z//f/6//X/8v/w//T/9v/2//j/9v/2//j/+P/2
//b/9//4//r/+P/4//n/9v/1//X/9P/2//j//f8AAAAA/f/9//7/+//7//r/+f/7//v/
+//9//3/+//7//v//v8AAAIAAAABAAMABAAFAAEA/v/8//n/+//8////AQABAP3//f/+
/wIAAwAFAAkABwAFAAoADAAKAAYABAADAAQAAAAAAAEAAQABAAAAAAACAAIAAgACAP//
/v/+//3/+v/6//r/+P/5//n/+//7//f/8//y//L/9v/6//z//P/3//b/9v/3//r/+v/6
//r//P/9/wAA/f/3//j/+P/z//T/9//4//z/+//4//T/8//z//P/8//z//j//P///wMA
///2//T/9P/0//T/9f/2//f/+P/4//v/+f/5//v/+//6//r/+//7//z//v/9//z//P/7
//z//P/8//3//P/6//r/+P/6//3///8CAP///P/7//r/+P/4//j/+P/6//z//f/9//v/
+v/5//j//f///wAAAgACAAEAAAADAAMABQAFAAUACQALAAsADAAHAAMAAAD+//z/+//8
//3/+f/3//n/+f/3//b/9v/1//T/9P/0//X/9P/y//D/7f/u//D/9f/3//v/+//1/+v/
6f/q//P/BAAbADQATQBpAIoArwDJANIAwgCaAGoARAAoABoAHAAdABAA+v/y//z/AwD/
//f/9f/2//j/+v/6//r/+f/4//f/9P/z//L/8f/w/+//8//0//T/9f/5//n/+P/4//b/
9v/3//f/9//4//j/+f/0//H/7//v//P/9P/1//b/9P/y//L/8v/y//L/8v/y//P/9P/2
//f/9P/z//L/8f/2//X/9v/4//X/9P/x//D/8P/w//L/8v/1//j//P8AAP3/+P/1//P/
9//5//z//v/4//b/9//2//T/8f/x//L/9v/5//v//f/7//n/9//3//j/9//4//n/9//4
//n/9v/3//n/+v/7//z//P/9//3/+P/2//b/9f/7//v///8EAAIAAQABAAMA/v/7////
AAAEAAQABgAJAAUA/v/7//n//P///wEABAABAAAA///+//v/+v/6//n/+//8//3//P/5
//n/+//7//j/9f/1//b/9v/4//j/9v/z//L/8v/z//f/+P/5//r/+P/1//T/7f/u//L/
9f/z//P/9f/1//j/9P/w/+v/6f/u//H/9P/3//b/9P/x/+//9//1//f/9v/1//T/8//y
//D/8P/w//D/8v/3//f/+f/2//X/8//y//P/8//0//b/9P/0//X/9f/3//b/9f/1//j/
+P/6//r/+P/3//X/9P/2//b/+P/6//n/+P/3//b/+P/6//v/+//8//7/AAACAAEAAQAA
AAAA////////AwAFAAcABwAHAAYABQACAAAAAAD/////AAD8//n/+P/3//f/9f/3//f/
9P/0//X/9f/1//T/8//z//b/9v/2//X/8v/w//H/7//v//H/8f/z/+//7v/3/woAIQA+
AF8AgwCuANEA3wDUALgAhgBQACgAFgAWABwAGwAQAAAA9P/2//P/8f/1//n/9P/0//X/
9v/3//f/8//v/+n/5f/n/+n/6//t/+v/6v/o/+f/7P/t/+3/7v/u/+7/7//v/+3/7P/q
/+n/7P/t/+//8//z//D/7f/q/+r/6P/o/+j/7P/u//D/8v/w//D/8f/x/+//7//v/+//
7//r/+n/6P/q/+z/7P/u/+z/7P/u/+7/7P/s/+3/7v/x//D/8f/z//D/7f/r/+j/6v/s
//H/9P/z/+//7v/u//D/8f/x//H/8//z//P/9f/1//P/8//z//X/+P/7//r/9v/1//P/
8f/x//L/9P/1//X/9v/5//v/+v/1//T/9P/3//f/+P/7//b/8//3//j/+P/2//b/9//7
//j/+f/7//r/+f/3//b/+P/4//j/+P/1//T/9P/z//D/8P/w/+7/7//x//X/9//0/+//
7f/s/+7/8P/w/+7/7P/s/+3/7//w//D/8P/w//L/8//2//P/7P/s/+v/5f/l/+n/6//w
//L/8P/t/+3/7v/t/+z/6//u//D/8f/z/+3/6f/p/+r/7f/u/+//8P/u/+7/7v/u/+7/
8f/v/+//8f/z//T/9v/x/+3/6v/o/+r/7P/v//H/8f/w/+//7//y//L/9P/0//T/9f/1
//b/9f/y//H/8P/x//L/8//0//L/8v/x/+//8f/0//f/+v/9////AAACAP///f/7//3/
AAADAAQABQAEAAMAAAD+//r/9//1//T/8//x//H/8f/t/+v/7f/t/+//8P/y//P/8f/w
/+//7//u/+z/6v/n/+n/6v/u/+//6//t/+v/6f/n/+j/9/8MACEAQABhAIEAqADNAN8A
1ACuAHwASAAgAAwACAAIAAcACAAAAPb/9P/z/+//7f/r/+j/5P/l/+b/5//n/+n/6//r
/+3/6//r/+v/6//v//D/8P/x/+7/6//n/+T/5f/m/+j/6f/q/+r/6f/p/+b/5f/l/+f/
6//s/+3/7v/s/+j/5v/k/+f/6P/p/+r/6P/o/+n/6f/o/+f/5v/l/+z/7f/w//T/8v/w
/+z/6v/q/+r/7P/s/+z/7P/t/+7/7P/q/+r/6//u/+//8f/y/+v/6P/o/+b/6v/p/+v/
7v/s/+3/7f/t/+//7//v//H/8f/v/+//7//t/+7/7//s/+7/8f/z//X/8//y//L/8f/w
//D/8v/z//b/8//0//b/9f/z//L/8//0//X//f8CAP///P/7//v/+v/0//L/8f/0//X/
9f/2//T/8v/w/+7/7//w//L/8//w//D/8P/u/+r/6f/q/+n/7P/r/+3/8P/v/+7/6//m
/+f/6P/q/+3/7f/s/+v/6v/o/+f/6P/j/+T/6P/r/+n/5f/n/+f/6v/s/+r/5//n/+v/
6//r/+v/6v/q/+n/6f/n/+3/7P/s/+z/7P/s/+7/7v/u/+7/8P/z//H/8f/u/+v/5//k
/+j/6f/r/+7/7P/s/+3/7f/t/+z/6//r/+r/6v/s/+z/6//r/+r/6v/s/+z/7v/w/+//
7v/t/+z/6//s/+z/6//v//L/9f/4//f/9f/y//D/8//1//f//f/6//v/+v/5//r/+//6
//r/+f/3//b/9v/w/+v/6P/l/+j/6f/u//H/7v/s/+v/6f/n/+b/5f/l/+b/5v/m/+X/
4f/g/+L/4f/t/+//6f/j/+P/6P/z/wwAKwBOAHcAowDGANsA2QC8AIoAVgAmAAIA/P8G
AAoAAwD2/+j/6P/u/+3/6f/t//H/7v/q/+j/5v/k/+H/4//j/+H/4f/h/+H/4f/h/+D/
4P/f/9//4v/j/+P/5P/i/+D/3//d/9//4P/g/+H/3v/d/93/3//i/+L/4v/i/+b/5v/o
/+r/6P/m/+T/4v/g/+D/4f/h/+P/4//j/+P/5P/h/+D/4P/h/+L/4f/i/9//3v/f/97/
4P/g/+H/4v/j/+L/4//l/+P/4f/g/97/3v/g/+X/6P/n/+P/4v/i/+D/4f/h/+H/5P/l
/+b/6f/n/+P/4f/f/+P/5v/p/+j/6f/r/+z/7f/r/+r/6v/p/+r/6v/s/+3/6//l/+P/
4v/n/+n/7P/x/+7/6//v//D/8f/w//H/8//1//D/7//v/+z/6f/l/+L/5v/o/+r/7P/r
/+r/6v/p/+j/6P/o/+b/5//n/+n/6f/l/+H/4P/g/+T/6P/q/+r/5v/k/+P/4//i/+L/
4v/i/+T/5f/o/+X/4P/g/9//2f/b/9//4f/m/+T/4P/b/9n/3v/f/+D/4f/i/+L/4f/h
/9v/3f/g/+P/5P/l/+b/6P/o/+j/6P/n/+n/5v/l/+X/5f/k/+T/4v/h/+H/4v/j/+T/
5v/n/+X/5P/j/+P/4f/g/+H/4P/k/+f/6f/s/+n/5P/h/97/4//m/+n/7P/s/+z/6//p
/+b/5v/m/+b/6v/t/+//8v/x/+//7f/v//H/9f/3//n/+P/3//T/8v/u/+v/6f/o/+j/
5//o/+n/5v/j/+T/4//g/+D/4f/h/+H/4P/f/9//4f/i/+P/4//f/97/4P/f/9v/0//V
/9f/1//e/+3/AAATAC4AUQB1AJgAuwDXANoAuAB6ADwAFAD+//r/+v/z/+j/5v/w//T/
6f/d/93/3//e/9z/3v/e/97/3f/d/93/2//b/9n/1//V/9P/1//a/9z/3//f/93/2v/Y
/9r/2v/b/9v/2//c/9z/3f/b/9n/2P/Z/93/3v/f/+D/3f/Y/9X/0v/V/9j/2//e/9z/
2v/Z/9f/2f/Z/9n/2f/e/93/3v/g/97/3P/Y/9b/2P/a/97/4P/g/+D/4f/i/9//3P/b
/9v/3P/d/9//4P/b/9r/3P/c/97/3f/f/+L/4f/h/+D/3//c/9v/2v/b/97/3f/e/9//
4P/W/w==
         </WaveFormData>
      </LeadData>
      <LeadData>
         <LeadByteCountTotal>10000</LeadByteCountTotal>
         <LeadTimeOffset>0</LeadTimeOffset>
         <LeadSampleCountTotal>5000</LeadSampleCountTotal>
         <LeadAmplitudeUnitsPerBit>4.88</LeadAmplitudeUnitsPerBit>
         <LeadAmplitudeUnits>��V</LeadAmplitudeUnits>
         <LeadHighLimit>2147483647</LeadHighLimit>
         <LeadLowLimit>268435456</LeadLowLimit>
         <LeadID>II</LeadID>
         <LeadOffsetFirstSample>0</LeadOffsetFirstSample>
         <FirstSampleBaseline>0</FirstSampleBaseline>
         <LeadSampleSize>2</LeadSampleSize>
         <LeadOff>FALSE</LeadOff>
         <BaselineSway>FALSE</BaselineSway>
         <ExcessiveACNoise>FALSE</ExcessiveACNoise>
         <MuscleNoise>TRUE</MuscleNoise>
         <LeadDataCRC32>416545935</LeadDataCRC32>
         <WaveFormData>
+v/6//r/+v/4//j/+P/4/woAHAAuAEAAVABoAHwAkACmALoAzgDiAL4AnAB6AFgAOgAe
AAIA5v/s//L/+P/+//z/+v/4//b/9P/y//D/7v/w//D/8P/w/+7/7v/u/+7/7v/u/+7/
7v/x//L/8//0//P/8v/x//D/7v/u/+7/7v/s/+z/7P/s/+r/6v/q/+r/7f/u/+//8P/u
/+7/7v/u//D/8P/w//D/8f/y//P/9P/x//D/7//u//D/8P/w//D/8//0//X/9v/1//T/
8//y//T/9v/4//r/+v/6//r/+v/4//j/+P/4//j/+P/4//j/+f/6//v//P/+//7//v/+
//7//v/+//7//v/+//7//v/9//z/+//6//3//v///wAA/v/+//7//v8AAAAAAAAAAAIA
AgACAAIAAAAAAAAAAAABAAIAAwAEAAYABgAGAAYACAAIAAgACAAGAAYABgAGAAUABAAD
AAIAAQAAAP///v/+//7//v/+//7//v/+//7/+//6//n/+P/7//z//f/+//z//P/8//z/
/P/8//z//P/8//z//P/8//3//v///wAA/v/+//7//v8BAAIAAwAEAAIAAAD+//z//v/+
//7//v8BAAIAAwAEAAMAAAD///7/AwAEAAUABAACAAIAAAD8//z//f///wAAAgACAAIA
AgACAAIAAgABAP7//v8BAAMABAAFAAYACAAJAAYABwAIAAwADgAQABAADwAQABAADwAO
AA4ADgAPABEAEgASABAADwAOAA8AEQAQABAAEAAQABIAEAAPAA0ACgAKAAoACgAAAPr/
9//1//T/9f/3//n/9//4//n/+v/2//X/9P/x//P/9v/2//T/8f/z//X/9f/y//D/9P/7
/wgAIAA2AEYAVgBlAHoAlACuAMcA5wABAfcAvwBnABoA9//n/9j/2f/t/wQABgD3//L/
8//v/+3/8f/w/+z/6//p/+j/6P/o/+j/5//o/+r/6//r/+n/6f/q/+r/7f/u/+//8P/t
/+z/6//q/+r/6//s/+3/8P/x//H/8v/x/+7/6//p/+r/6//r/+z/7f/t/+3/7v/w//D/
7//v/+//7//t/+//7//t/+3/7//z//H/8f/x/+//7//w//L/9P/0//b/9v/3//f/+P/5
//n/+v/7//v/+P/4//n/+f/5//j/9//2//f/+P/4//j/+f/7//z//f/5//n/+v/7//3/
//8BAAQAAQAAAP///v/8//z//P/8//3//f/9//7/AAABAP//AwAEAAQABAAEAAEAAAAA
AAEA//8AAAEAAQABAAEAAQABAAEAAgADAAMABgAGAAUABAACAAEAAAAAAAIAAgACAAIA
AQABAAIAAgD8//v/+v/7//3//v8AAAIA/v/9//3//P/8//3//f/9//7/AQACAAIA/f/9
//z/+v/8//z//f///wEAAAABAAMAAwACAAAA//8BAAIAAgACAAAA/v8BAAIAAwAEAAQA
AgACAAIAAQAAAP///P/+/wIABAAEAAIAAQABAAAAAQACAAMABAABAAAA///9//v/+v/8
//3/AAADAAYACgALAAgACQAKAAoADAAOAA4AEAASABMAEwAVABYAFwAZABcAFgAUABAA
DwAOAA8AEQARABIAEwAUABcAFgAWABUADgAMAAoACAAFAAIAAgADAAAA////////+f/4
//f/9v/2//f/+P/3//f/+v/6//j/9P/1//b/9f/y//T/+v8DAA4AHgA0AE4AZABzAIQA
mACuAMMA4QD1AOsAvQBnAB4AAQDt/9j/2//x/wIAAgD7//b/8//z//f/+f/2//T/8//x
//D/8v/y//L/8f/v/+7/7P/p/+v/7f/w//L/8v/y//L/8v/y//L/8v/y//H/8f/x//H/
8f/x//D/8P/0//T/9P/1//P/8//y//L/8f/v/+3/7P/w//L/8//1//b/9f/y//P/9f/z
//P/9f/3//X/9f/1//P/8//0//b/9P/0//b/9v/0//P/8//z//X/9v/3//f/9v/2//f/
9//4//j/+P/4//n/+v/6//r/+v/7//v/+//7//v//P/9//3//f/9//7//P/8//z//P/7
//r/+f/4//X/9f/1//b/+v/7//n//f/8//z//P/8//7//v///wEA//8AAAEAAQD+//3/
/P/7//7/AAACAAMAAgACAAEAAAD+//3//P/8////AAABAAIA/f/9//7//v/7//v/+//9
//z/+v/5//j/9//3//j/+P/6//v/+//7//j/+f/4//b/9v/7////AgAAAAAAAQADAAAA
/P/6//n/AAACAAMABQAEAAQAAwACAAAA/v/+/wEAAgADAAQAAwAAAP///v8CAAQABgAG
AAMABAADAAAA/f/9//7//v/+//7//v/+//z//P/8//v//f/+/wIABQAJAAsADQAQAA4A
CAAGAAQABwAKAA0ADgAPABAAEAAPAA4ADgAOAA8AEAAQAA8ADAALAAoACwANABIAFAAW
ABgAFgASAA8ACwAFAAQAAwACAP///P/8//3/+f/3//b/9f/w//D/8P/w/+//7//v/+3/
7//0//b/9v/x//P/9f/1/+z/7v/y//X/AAAcADoAUABeAG0AhACaAKwAxQDhAO8A1wCZ
AEUABADr/93/0v/d//H//v/+//n/9P/x/+//7f/t//D/8f/x//D/8P/v/+7/7f/r/+v/
7P/s/+v/6v/p/+n/6P/o/+j/6P/o/+n/6v/r/+z/7f/t/+3/7f/t/+3/7P/s/+v/6v/p
/+n/6//r/+r/6v/r/+v/6//s/+7/7v/t/+3/8f/x/+//8f/w/+3/7P/t/+3/6//r/+v/
7v/v//H/9P/z//L/8//y//T/9f/3//n/9f/0//P/8f/x//L/9P/1//j/+P/4//j/9//4
//j/+P/2//f/9//3//f/9//4//n/+P/3//b/9v/4//j/+P/4//n/+v/7//z//f/9//3/
/v/9//v/9v/3//j/+P/4//j/+//8//7/AQABAAIAAwADAAAA///+//3//v8AAAIAAwAD
AAIAAAD+/wAA///+//7//P/6//j/9v/1//f/+v/8//f/9//3//n/9//2//b/9v/4//n/
+//8//j/9//1//P/9f/5//v//P/5//v//P/8//n/9v/0//P/9//2//f/+f/7//r/+P/3
//n/AAACAAAAAAAAAAAAAAD+//7//v////7//f/6//z//v/+//z//f/9//7//v/8//z/
/P/8//r/+v/6//n/+v/6//3////+////AAACAAMAAAABAAIABgAIAAoACgAMAA4ADwAP
AA4ADgAOAA8ADgAOAA0ACgAIAAYABgAHAAcACAAJAAoADgAMAAsACQAFAAQAAwACAPr/
9v/1//X/9P/z//P/8//w//D/8P/w/+//7//v/+3/7//y//L/8P/v//H/8//z//L/8P/w
/+///P8UAC4ARgBYAGEAbACCAKAAuwDTANsAywCZAFMAJAARAP//5v/l//X/+v/0//P/
8v/p/+f/6f/r/+z/6P/n/+X/5P/h/+D/3//d/+D/4v/j/+P/4f/h/+L/4v/m/+b/5v/m
/+b/5v/m/+b/5v/n/+j/6f/n/+f/5v/m/+f/5v/l/+X/5//n/+b/5v/o/+n/6v/s/+7/
7v/t/+3/7P/r/+j/6f/m/+P/4v/j/+f/5//p/+v/6//r/+z/7v/r/+r/6//q/+z/6//r
/+v/6//s/+3/7f/t/+7/8P/x//H/8P/v/+7/8f/y//L/8v/1//f/+P/5//L/7//t/+v/
7v/v//D/8v/y//L/8v/y//D/7v/s/+r/6//t/+//8v/1//X/8v/1//b/9v/2//b/9v/2
//f/+f/7//z//f/9//n/9//1//P/9f/2//f/9//6//r/+f/4//b/9f/0//T/8//y//H/
8P/w//H/8//0/+7/7f/s/+3/7v/u/+//8P/t/+3/7v/u/+7/7//v/+//8f/z//P/8v/t
/+//8P/w//P/9P/2//n/9//0//P/8//2//b/9f/1//b/9v/1//T/9P/2//b/9v/2//b/
+P/4//r//P/8//r/+P/0//L/9P/0//L/8v/z//X/9v/0//T/9P/0//X/9v/3//f/9P/y
//P/8//3//n/+//+/wAA/P/8//z//f/+/////v8BAAQABgAHAAYABgAGAAcACwAMAAwA
CgAFAAIAAQABAAEAAgADAAQABgAEAAMAAQD+//7//v/+//b/8v/x//H/7v/t/+3/7f/o
/+j/6P/o/+X/5f/l/+P/5P/o/+n/6P/n/+n/6//r/+7/7P/q/+n/7v8CACgASABYAGEA
bACEAJ4AtwDRAOkA6QC/AHEAKgAHAPH/2v/X/+X/7v/y//P/7P/j/+P/6f/n/97/3v/f
/9//4P/e/97/3v/d/9//4P/g/9//3f/d/97/3v/j/+T/5f/m/+T/5P/k/+T/4f/h/+H/
4f/g/9//3f/c/9//4P/h/+P/5f/l/+T/5P/j/+H/3//e/+H/4v/i/+P/4//j/+H/4//l
/+P/4//l/+n/5//n/+f/5f/j/+L/4v/j/+T/5//o/+b/5f/l/+X/6P/q/+z/7f/s/+z/
7f/t/+3/7P/r/+r/6//s/+z/7P/s/+3/7f/t/+3/7f/u/+//8f/x//H/8v/v/+7/7f/s
/+7/8P/y//T/9f/1//X/9v/1//P/7v/v//H/8v/z//T/8//y//L/8//0//b/+P/5//b/
9f/0//P/8f/y//P/8//3//j/+P/4//X/8//x//D/8P/w//D/8P/r/+v/7P/s/+z/7f/u
//H/7//u/+7/7v/r/+v/7P/s/+r/6//r/+v/6f/r/+v/6v/q/+3/7//w//D/8P/x//P/
8//w/+//7//y//L/8f/x//H/8v/y//L/8P/y//D/8P/w//D/8P/u/+7/7v/z//T/9f/0
//T/9v/2//T/8v/x//H/8P/x//L/8//0//L/8P/u/+v/7v/w//X/+f/4//n/+v/8//z/
+P/4//j//P/+/wAAAAD//wAAAAD/////AAABAAMAAwACAAAA/P/6//j/+P/5//7/AAAC
AAQABgAEAAMAAQD9//z/+//6//b/8v/x//H/7P/p/+f/5f/k/+b/6P/q/+f/5//n/+X/
5f/o/+j/5v/j/+X/5//n/+r/5v/k/+n/9v8GABwANABGAFMAaACCAJgAsQDTAOsA5wC3
AGUAGADz/+P/0v/N/9n/7P/2/+3/5v/l/+P/3f/f/+b/4//h/97/3P/c/9z/3P/b/93/
4P/i/+P/4f/f/97/3P/c/9z/3P/c/93/3v/f/+D/3f/d/93/3f/d/93/3P/c/+D/4P/g
/+H/3//f/97/3v/g/+H/4v/k/+L/4P/d/9v/3//h/+H/5f/l/+P/4//l/+b/4//i/+H/
5P/l/+f/6v/n/+b/5//m/+f/5//o/+n/6f/q/+v/6//n/+b/5v/l/+n/6v/r/+z/7//w
//D/8P/w//H/8f/x/+3/7f/u/+//7//v/+//8P/w//D/8P/w/+7/7v/u/+7/7v/v//D/
8v/z//P/8P/z//b/9v/2//b/9v/2//f/+f/1//T/8//x//P/8//z//P/9P/2//j/+f/5
//j/9v/0//b/9//4//r/9//0//H/7v/u/+//8f/y/+3/7f/t/+//7f/s/+z/7P/t/+3/
7v/u/+z/7f/t/+3/7//x//H/8P/v//H/8v/y//L/8v/z//X/9v/0//T/9f/2//T/8f/v
//T/9v/3//j/8v/y//T/9P/0//T/9P/y//L/8v/0//T/9P/y//T/9v/2//T/9P/1//f/
+P/2//T/8v/w//H/8v/z//P/8f/w//L/8//2//n//P8AAAAA/P/8//z/+//8//3//P/+
/wAAAQABAP//AAABAAMABQAGAAYABAAEAAIAAgADAAEAAAD///7/AgACAAMAAwD+//z/
+v/4//L/7v/t/+3/6v/p/+n/6f/m/+b/5v/m/+X/5f/l/+P/5v/q/+v/6v/l/+f/6f/p
/+j/6v/s//H/9v8CACAAQgBWAF0AbgCGAJ4AtQDNAOEA4QC1AGEAFgD3/+X/zv/J/9v/
7v/y/+3/6v/n/+X/6f/n/+L/4//j/+L/4v/k/+T/5P/j/+H/4P/e/9v/3P/d/9//4P/i
/+L/4v/i/+T/5P/k/+T/4f/h/+H/4f/h/+H/4P/g/+T/5P/k/+X/5//n/+b/5v/l/+X/
5f/m/+b/5v/l/+X/6P/p/+j/6//r/+n/6f/r/+7/7f/u/+//7P/r/+v/7P/u/+7/8P/w
//P/8//0//X/9P/0//T/8//z//T/9v/3//j/+P/4//j/+//8//z//P/8//3//f/9//r/
+f/5//n//P/9//7/AAD+//7//v/+//z//P/8//z/+f/5//n/+v/8//3/+/////7//v/+
//7//P/8//3///8AAAIABAAFAAcABwAHAAcABAACAAAA/f8CAAQABQAGAAMAAQD///7/
//8AAAEAAgD/////AAAAAPv/+//7//3//f/8//z//P/7//v//P/8//z//f/9//3//f//
/////v/9////AAAAAAIAAgADAAUABAAAAP7//f8CAAIAAQABAAEAAgACAAIAAAACAAQA
BgAGAAYABgAFAAIAAQAAAAAAAAAAAP7/AAAEAAYABgACAAEAAQAAAAEAAgADAAQABgAG
AAYABQAGAAYACQALAAsADQAPABIADwAKAAkACAANABAAEwAUABIAEgARAA8AEgAUABYA
GQAaABoAGQAWABIAEAAQABEAFQAWABcAGAAXABQAEgAPAA0ADAALAAoABgACAAEAAQD9
//v/+v/5//j/+v/8//7/+//7//v/+f/3//r/+v/4//P/9f/3//f/9v/4//z/AQAOAB4A
NgBQAGQAcQB+AJQArADJAOcA8wDfAKcASwAIAPP/4//Q/9X/6//+/wAA+f/y//H/8f/t
/+n/6P/q/+v/6//s/+z/7P/s/+v/6v/q/+n/5//o/+n/6//s/+3/7P/r/+r/6P/o/+j/
6P/l/+X/5f/l/+f/6f/q/+z/7P/q/+j/5//o/+n/6f/q/+3/7f/t/+7/7f/s/+r/6f/u
/+//7v/x//H/7//v//H/8P/r/+j/5f/o/+n/6//u/+//8P/z//T/8f/v/+7/7f/u//D/
8v/z//H/8P/w/+//8v/y//L/8v/x//L/8v/y//L/8//z//P/9P/1//f/+f/4//f/9v/2
//X/9P/z//L/8//0//X/9v/z//P/8//0//f/+f/4//3/+f/2//P/8P/z//T/9v/5//j/
+P/4//f/+v/7//z//f/8//z//P/7//r/+v/5//j/+f/5//n/+v/4//j/+P/4//P/8//0
//T/8v/z//T/9//5//j/+P/4//f/9//4//j/+v/7//v/+//5//n/9//0//P/9//6//z/
+v/6//v//f/9//r/+f/5//v/+v/4//f/+f/6//r/+v/6/wAAAQAAAP3//P/7//r//f/8
//3//v/+//z/+v/2//b/+P/4//b/9//5//z//v/7//r/+f/4//r/+v/6//n/+P/4//v/
/f8AAAMABgAKAAoABgAGAAYABQAGAAcABgAHAAgACAAHAAcACAAJAAsADgAOAA0ACgAJ
AAgACQALAA8AEAARABIAEgAOAAsABwACAAAA/v/8//f/9P/0//X/9f/1//b/9//0//T/
9P/0//P/8//z//H/7v/u/+v/5v/m/+v/8P/z//D/7v/0//3/CgAoAEoAXgBkAG8AggCU
AKgAwwDZANUArwBpACMAAADv/+H/3v/t////AgD6//f/9P/t/+f/4//j/+T/5f/l/+T/
5P/n/+j/6f/p/+f/6P/o/+f/5//n/+j/6P/o/+j/6P/o/+b/5v/m/+b/5v/n/+j/6f/n
/+f/5v/m/+b/5v/m/+f/6P/p/+n/6v/q/+n/6P/o/+n/6v/q/+v/7P/r/+j/6f/q/+n/
6v/t/+3/6//r/+v/7P/t/+//8v/y//L/9P/0//L/7//t/+v/7P/u//D/8f/z//T/9v/3
//f/9v/1//T/8//0//T/9P/2//f/9//3//X/9f/2//f/9f/1//X/9v/1//T/8//y//b/
+P/6//z/+P/3//b/9v/2//X/8f/z//f/+P/5//r/+f/4//j/+f/7//z//f/9//z/+//6
//n/+f/6//v/+//+//7//f/8//j/9f/y//D/9P/2//j/+v/2//X/9f/0//T/9f/2//n/
9//2//b/9v/0//P/8//y//T/9//5//v/+v/7//r/+P/3//n/+v/6//j/+P/5//v//f/6
//n/+f/6//r/+f/5//n//v/8//z//P/8//z/+v/4//j/+P/4//j/+P/2//n//P/9//z/
+v/5//n/+P/6//r/+v/6//z//P/8//v/+v/6//3///8DAAUABwAKAAgABAAEAAQABQAG
AAcABgAJAAoACgAJAAkACgALAA0AEAAQAA8ADAAJAAYABQAFAAgACgAMAA4AEgAQAA8A
DQAGAAIA/v/6//f/9v/4//v/+P/3//f/9//y//D/7v/s/+3/7f/t/+v/6//u/+7/7P/q
/+3/8P/x//j/9v/y//P/BgAgADoATgBYAGEAdgCUALIAywDbAOEAywCRAE0AIAAPAPn/
4P/h/+//9v/6//n/8P/t//H/8//t/+b/5v/n/+f/6P/p/+r/6//r/+v/7P/s/+v/6//r
/+z/7P/s/+z/7P/s/+r/6v/q/+r/6//r/+v/6//q/+n/5//m/+r/7P/u//H/7//v/+7/
7v/u/+3/7P/s//D/8v/z//X/9P/z//D/8f/w/+3/7P/t//D/7//w//H/8f/x//L/9P/2
//b/+P/4//X/8//y//H/8v/0//b/9//3//j/+v/7//z//P/8//z//f/+//7//v/6//n/
9//1//f/+f/8/////f/9//3//v///wAAAQACAAAA/v/8//r/+f/5//n/+v/8//3/+///
/wIAAgACAAIAAgACAAMABQADAAQABQAFAAMAAQD///3//v8AAAIAAwAEAAQAAwACAAAA
///+//7///8AAAEAAgD7//n/+P/2//b/9//4//v//f/8//z//P/6//n/+f/4//n/+//8
//3//f///////v/7//3//v/+//7//v///wEA/v/6//j/9//7//z//P/9/wAAAgADAAQA
AgACAAIAAgACAAIAAQD+//3//P8BAAIAAwACAAEAAgABAP7//v///wEAAgAEAAQABAAE
AAMAAgABAP//AAAAAAMABQAHAAkACwAOAAsABgAFAAQACAAKAAwADAAPABAAEAAPAA8A
EAARABMAFgAWABUAEgAPAAwACwALAA8AEAARABIAFgAUABMAEQAPAA4ADQAMAAgABAAD
AAMA/f/7//r/+f/4//j/+P/4//X/9f/1//P/8v/0//P/8P/u//H/9P/1//b/+P/0//P/
9v8CAB4AQABaAGcAcACCAJwAuQDXAPMA/QDnAKkAWAAdAAcA+P/t/+3/+P/+////+v/x
/+X/4//t//b/9f/1//T/9P/v/+z/6f/l/+f/6v/s/+3/6//r/+z/7P/u/+7/7v/u//H/
8v/z//T/8P/v/+7/7f/t/+3/7P/s//D/8P/w//H/8P/v/+3/7P/w//H/8v/0//H/8P/u
/+3/8P/x//D/8//1//P/8//1//X/8f/v/+3/8P/x//P/9v/2//b/+P/4//j/9//3//f/
+v/8//7////8//r/+f/3//r/+v/6//r/+f/6//r/+v/7//3//v////3//f/+/////f/7
//n/+P/7//7/AQAEAAAA/v/8//r/9//3//f/+P/8//////8FAAMAAgABAAAAAgACAAMA
BQADAAQABQAFAAMAAQD///3/AAACAAQABQAFAAQAAgAAAAAA///+//7//P/8//z//P/9
////AgAEAP3/+//5//n/+f/4//j/+P/6//v//f/+//3//f/8//v//f///////v/6//v/
+//6//z//P/9///////8//v/+//+//7//f/9/wEAAgACAAIACgAAAAEA/v/+//7//v/+
/////v///wAAAAAAAAAA/v///wIAAwACAAEAAQACAAIAAQAAAP///v///wAAAQABAP//
/v8AAAEAAwAFAAcACgALAAgACQAKAAsADAANAAwAEAASABMAEwATABQAFQAXABgAGAAX
ABQADwAKAAcABQAJAAwADwASABIAEAAPAA0ACQAIAAcABgACAAAAAQADAP7/+//5//f/
9P/0//T/9P/1//f/+f/5//b/+P/3//T/8f/z//X/9f/y/+7/7v/z//r/DAAsAE4AZABx
AH4AlACqAMUA3QDxAPUAzwB5ACgABQDz/97/3f/x//z/+v/z//L/8//z//H/6//q/+v/
7f/u//D/7f/s/+v/6f/p/+r/6v/p/+v/6//s/+z/7v/u/+7/7v/s/+z/7P/s/+n/6f/p
/+n/6//r/+r/6v/s/+z/7P/t/+r/6f/n/+b/6f/r/+3/8P/z//T/9P/1//T/8f/s/+v/
7P/r/+z/7//v/+3/7f/t/+7/7//x//T/9v/2//j/+P/2//P/8f/v/+//8P/x//H/8v/y
//P/8//0//T/9P/0//b/+P/5//r/9//3//b/9f/1//f/+v/9//3//f/9//7/+//6//n/
+P/5//r/+//8//n/+f/5//r//f/9//r//f/8//z//P/8//v/+v/6//v//P/+/wAAAQD+
//3//P/7//z//v8AAAEAAAAAAP///v/+//3//P/8//z//P/8//z/+//7//z//P/5//n/
+f/7//r/+P/3//b/9v/3//n/+v/7//3//v////7////+//z/+P/5//n/+P/2//b/9//5
//z/+v/6//v/AAAAAP////8AAAAA///+//7//P///wIA///+//3//P/9//z//f/+/wEA
AgADAAIAAAACAAIAAAD9//v/+v/4//r/+v/6//r//P/8//z/+//9//7/AgAFAAUABQAF
AAYABwAEAAUABgAGAAgACgAKAAoACgAJAAcACwAOABEAFQAVABQAEgAOAAwACgAKAAsA
CwAMAA0ADgAQAA4ADQALAAcABgAFAAQA/P/4//f/9//2//X/9f/1//T/9P/0//T/9f/1
//X/8//y//T/8//w/+v/7f/v/+//8P/0//T/+f8AABAALgBIAFQAYwB4AJAAqgDHAOMA
8QDlAK8AWQASAPf/5//Y/+H/+f8IAPr/6f/o/+v/6//t/+3/6v/n/+f/5v/m/+j/6v/s
/+3/6//s/+z/6//r/+v/7P/s/+z/7P/s/+z/7P/s/+z/7P/t/+3/7f/t/+3/7f/s/+z/
7v/u/+7/7//t/+3/7P/s/+3/7f/t/+7/7f/s/+r/6f/t/+3/6//t/+//7//x//X/9//1
//X/9f/z//H/8P/w//D/8P/y//L/8//z//T/9f/z//T/9f/1//L/8v/z//P/9P/0//T/
9P/3//j/+P/4//r/+//7//v/9v/1//X/9f/4//n/+v/8//r/+v/6//r/+v/6//r/+v/6
//v//P/+//3/+//2//f/+f/6//v//P/+//7///8BAAAAAAAAAP///v/9//z/+//7//z/
/f/9/wAAAAD///7/AAD///7//v/8//z//P/8//n/+f/6//r/+f/5//n/+//7//r/+v/6
//j/9//3//b/9v/3//f/9//1//f/9//2//P/9f/2//b/9//4//r//f/7//j/9//3//r/
+v/5//n//f/+//7//v/0//b/+P/7//z//f/+//7//P/8//z//v/+//7//P/7//z/+//4
//f/9//4//j/+v/8//7/AAD///7//f/7//n/+P/6//v//v8BAAQACAAIAAQABAAEAAgA
CgAMAAwADAAMAAsACQAKAAwADgARABAAEAAPAAwACQAGAAUABQAHAAgACQAKAA4ADAAL
AAkABwAGAAUABAD8//j/9//3//T/8//z//P/8f/y//P/9P/w/+//7v/r/+n/7P/s/+r/
6f/r/+3/7f/w//L/8P/z/wIAIABAAFYAYABvAIQAmgCuAMcA3wDnAMkAgwAvAPb/3//N
/8r/3f/z//b/8P/x//D/6//r/+v/5//k/+T/5f/l/+b/5P/k/+T/4//i/+L/4f/f/+H/
4//m/+j/6f/o/+f/5v/m/+b/5v/m/+X/5f/l/+X/5P/j/+H/4P/m/+j/6v/t/+v/6//q
/+r/6f/p/+n/6v/o/+j/5//n/+f/5//l/+f/6f/p/+v/7//t/+n/5//l/+b/5//p/+z/
7P/s/+7/7v/w/+//7//v/+//8P/x//H/7v/u/+//7//x//L/8//0//L/8v/x//D/8v/z
//P/8//z//P/9P/1//T/8//y//L/9P/2//j/+v/5//j/9//2//P/8//z//T/9P/z/+//
8f/w//D/8P/w//P/9P/2//n/+v/8//7////9//v/+f/3//b/9v/2//X/+P/4//f/9v/5
//n/+f/6//f/9v/1//T/8//z//T/9P/x//H/8f/z//X/9P/0//T/8//z//T/9P/z//P/
8v/x/+//8f/x//D/7//x//L/8v/w//D/8f/z//H/7v/t/+3/8f/y//L/8//z//T/9P/0
//L/9v/6//n/+P/3//b/+f/4//n/+v/6//r/+v/4//b/9v/0//D/8//1//j/+v/4//b/
9P/y//L/8v/y//H/8v/y//X/9//7//3///8CAAAA/P/8//z///8CAAUABgAJAAoACgAJ
AAgACAAIAAkACAAIAAcABAADAAIAAwAFAAkACgALAAwADAAKAAkABwADAAIAAQAAAPj/
9P/z//P/8//z//T/9f/v/+7/7f/s/+7/7//w/+//8f/0//T/8v/r/+v/6//p/+z/5v/s
//H/+v8OACwARgBUAF8AcgCKAJwAsQDRAOcA4QCrAFcAFgD5/+n/1P/N/9v/9P/+//X/
5v/h/+X/7f/x/+z/6P/n/+X/5P/m/+b/5v/l/+T/5P/j/+H/4v/j/+X/5v/q/+r/6v/q
/+j/5v/k/+L/4//l/+f/6f/o/+f/5f/k/+j/6P/o/+n/6P/n/+X/5P/m/+f/6P/q/+n/
6P/m/+X/6f/p/+f/6f/p/+f/5//p/+3/6//r/+v/6//r/+z/7v/u/+7/8P/w/+7/7f/t
/+3/6//s/+3/7f/t/+7/8P/x//L/8v/y//L/8//0//T/9P/y//H/7//t/+v/6//s/+3/
9f/v/w==
         </WaveFormData>
      </LeadData>
      <LeadData>
         <LeadByteCountTotal>10000</LeadByteCountTotal>
         <LeadTimeOffset>0</LeadTimeOffset>
         <LeadSampleCountTotal>5000</LeadSampleCountTotal>
         <LeadAmplitudeUnitsPerBit>4.88</LeadAmplitudeUnitsPerBit>
         <LeadAmplitudeUnits>��V</LeadAmplitudeUnits>
         <LeadHighLimit>2147483647</LeadHighLimit>
         <LeadLowLimit>268435456</LeadLowLimit>
         <LeadID>V1</LeadID>
         <LeadOffsetFirstSample>0</LeadOffsetFirstSample>
         <FirstSampleBaseline>0</FirstSampleBaseline>
         <LeadSampleSize>2</LeadSampleSize>
         <LeadOff>FALSE</LeadOff>
         <BaselineSway>FALSE</BaselineSway>
         <ExcessiveACNoise>FALSE</ExcessiveACNoise>
         <MuscleNoise>TRUE</MuscleNoise>
         <LeadDataCRC32>1984193074</LeadDataCRC32>
         <WaveFormData>
7v/u/+7/7v/y//b/+v/+/wUADAATABoAIQAoAC8ANgAsACIAGAAOAPX/3v/H/7D/nf+M
/3v/av98/4z/nP+s/7r/xv/S/97/4//m/+n/7P/s/+z/7P/s/+//8P/x//L/8f/w/+//
7v/v//D/8f/y//L/8v/y//L/8v/y//L/8v/z//T/9f/2//b/9v/2//b/+P/4//j/+P/4
//j/+P/4//b/9v/2//b/+P/4//j/+P/3//b/9f/0//b/9v/2//b/+P/4//j/+P/1//T/
8//y//X/9v/3//j/+P/4//j/+P/2//b/9v/2//j/+P/4//j/9v/2//b/9v/3//j/+f/6
//f/9v/1//T/9v/2//b/9v/1//T/8//y//H/8P/v/+7/7v/u/+7/7v/s/+z/7P/s/+z/
7P/s/+z/7f/u/+//8P/v/+7/7f/s/+//8P/x//L/8v/y//L/8v/0//T/9P/0//T/9P/0
//T/8//y//H/8P/z//T/9f/2//P/8v/x//D/8f/y//P/9P/0//T/9P/0//T/9P/0//T/
9v/2//b/9v/1//T/8//y//P/9P/1//b/9P/0//T/9P/2//b/9v/2//T/9P/0//T/9v/2
//b/9v/4//j/+P/4//b/9v/0//T/9f/1//T/9P/0//T/9P/0//P/8f/w//D/8f/x//L/
8//z//P/9P/0//L/8//z//X/9v/3//r/+v/5//j/9//3//r//f/+/////f/6//f/9f/y
//L/8v/x//P/8v/z/+//7P/p/+n/6P/o/+j/6P/r/+v/6//r/+v/6v/s/+//7//v/+//
7//w//D/8f/x//H/9P/0//T/9P/z//L/8f/w//D/8P/x//H/8P/w//H/8v/y//T/9f/8
/wwAGgAgACEAMABCAEoAQgA0ACAAFAALAPP/zv+q/47/cP9X/07/Vf9w/5T/rP+5/8j/
1v/e/+T/6f/r/+3/7//w//H/9P/0//T/9P/z//P/8//z//X/9P/z//P/8v/y//P/8//1
//b/9//3//j/+P/4//j/+//8//z//P/9//////////3//f/9//3//f/9//3//f//////
//8AAP7//P/8//z//f/+////AQAAAP///f/8//z//P/8//3//f/9//3//f/9//z//P/8
//3///8AAAEAAAD///7//f////////8AAP//AAAAAP///f/9//3//f/9//7///8AAAAA
///+//3////9//z//P/7//v/+v/6//j/9//1//X/+P/5//v//P/4//b/9P/z//T/9P/0
//X/9v/3//f/9//4//n/+v/7//3//v8AAP7/+//7//r/+f/5//n/+f/5//r/+v/6//n/
+f/5//n/+f/5//n/+f/5//n/+f/5//n/+v/6//r/+f/3//j/+P/4//r/+v/6//r/+P/5
//r/+v/5//n/+f/5//z//P/9//7//f/+//3/+v/8//z//f/9//7//v/8//z//P/8//z/
/P/6//r//f/9//z//P/8//z//P/8//r/+f/5//r/+v/5//n/+f/2//X/9f/0//b/9//3
//n//P/9/wAAAAAAAAAAAAABAAMABQAFAAUAAwAAAP3/+//7//z//f/9//n/9v/1/+//
7f/r/+z/7P/s/+z/7P/v/+//7//v/+//8P/y//X/9f/x//H/8f/y//P/9f/2//f/9//2
//X/9P/2//b/9v/2//f/+P/6//v/+f/4//j/+P/6//z/AQAMABgAIAAkACkANgBKAE4A
RgA4ACYAGgANAPX/0P+u/5L/dv9f/1j/Yf96/5r/rv+7/8r/2P/k/+7/8//3//f/+f/6
//v//P/8//z//P/9//3//f/9//3//P/7//v//P/8//3//f///wAAAQABAAEAAAD///7/
AgAEAAUABgAGAAcABgAFAAYABwAIAAkACAAHAAYABQADAAMAAwAEAAcABgAHAAgACAAI
AAgACQAJAAkACAAIAAgACAAIAAkACAAHAAYABQAGAAYABwAIAAYABwAHAAcACQAJAAkA
CQAJAAkACQAKAAoACgAJAAcACAAJAAoACwAJAAgABwAGAAcABwAHAAcABwAFAAQABAAE
AAMAAQAAAAEAAQAAAAEAAAD//////v/+//7//v////7//v/+////AgADAAMAAwABAAEA
AQABAAEAAgAEAAIAAgADAAMAAwABAAEAAQABAAAAAAAAAP//AAABAAIAAwAAAP///v/9
/wAAAQACAAMAAgACAAIAAQD//wAAAAAAAAIAAgACAAIAAAABAAIAAgADAAMAAwADAAEA
AAAAAAAAAgAEAAQAAgACAAIAAwADAAAA/P/8//7/AAACAAQABAAEAAIAAgADAAMAAgAC
AAIAAgACAAIAAAD/////AAACAAEAAQABAP////8AAAAA//////7///8DAAUACQAKAAkA
CAAHAAcACQALAAsACwAKAAgABgAFAAMAAgABAP/////+////+//2//P/8//y//P/9P/1
//n/9//3//f/9//3//j/+v/5//j/+f/6//z//v////////////7//f/8//7//v/+//7/
/P/8//3//f/9//7/AAACAP7/AgAHABIAHgAqADAAMwBCAFAAUABIADQAIAAYAA8A+f/W
/7T/mP94/2H/YP9v/4r/qP++/83/3P/o/+7/9P/5//n/+v/9////AQACAAIAAgACAAMA
AwADAAMAAQAAAP////8AAAAAAQABAAEAAgADAAMABgAGAAYABgAFAAYABgAGAAcACQAJ
AAkACQAJAAkACQAJAAkACQAJAAkACQAJAAoACQAGAAUABAAFAAYABwAJAAgABwAFAAQA
BQAGAAcACQAHAAcABwAHAAkACAAIAAgACAAJAAkACQAHAAcABwAHAAgACQAKAAwACwAM
AAwACwAJAAkACQAJAAoACgAKAAoACAAHAAYABQAHAAUABAAEAAUABQAEAAQAAgABAP//
//8BAAEAAgACAAAA/v/8//v//f/+////AQAEAAUABQAFAAMAAwADAAMAAwAEAAYABAAE
AAUABQAFAAcABwAHAAcABgAGAAYABQAFAAUABQAFAAUABQAFAAUABQAFAAUABQAIAAgA
CAAHAAUABgAGAAYACAAIAAgACAAIAAkACgAKAAgABwAGAAUABgAGAAcACAAGAAgACAAG
AAYACAAIAAoACgAKAAoACgAKAAgACAAHAAcABgAGAAYABgAGAAYABgAFAAUABgAIAAcA
BwAHAAMAAwAEAAQAAgADAAMABQAIAAkADAAMAAoACgAKAAsADgARABIAEwAUABIAEAAP
AA0ADAALAAkACgAIAAgAAwD///v/+v/4//n/+v/7////AQABAAEAAQAAAAIABQAFAAMA
AwADAAQAAwADAAIAAQAEAAQABAAEAAUABgAHAAgABgAGAAcABwAGAAYABwAIAAgACgAN
ABIAHAAqAC4ALwA4AEYASgBAADQAKgAmACUAIQAQAPD/yP+k/43/hP+L/5r/rP+8/8v/
2v/m//D/9v/9/wEAAQADAAQABQAEAAQABAAEAAQAAwACAAEAAgACAAIAAwAEAAQABQAF
AAcACAAJAAkACAAIAAgACAAHAAgACAAIAAsADQANAA0ADAALAAoACQAKAAsADAANAA0A
DQANAA4ADAAKAAoACgAKAAoACgALAAkACQAIAAgACAAIAAgACQAHAAcABwAHAAcABgAG
AAYABwAJAAoACwAKAAkACAAHAAcABwAHAAgACAAIAAcABQAFAAUABQAFAAIAAgACAAIA
AgABAAAA//////3//P/8//z/+//5//j/+P/3//X/9f/2//f/+f/6//j/9v/0//P/9f/2
//f/+f/6//v/+//7//v/+//7//v//P/+/wEAAAD+/////////wIAAwAEAAUABAAEAAQA
AwADAAMAAwADAAMAAwADAAMAAQABAAEAAQAEAAQABAADAAEAAgACAAIABAAEAAQABAAE
AAUABgAGAAYABQAEAAMABAAEAAUABgAEAAYABgAEAAUABAAEAAMACAAIAAcABgAFAAQA
BAAEAAIAAgADAAMAAgACAAAAAAAAAAAAAgABAAEAAgAAAP////////////8AAAAAAgAD
AAMABQAFAAUABwAGAAgACAAIAAkACQALAAsACwAMAAoACAAHAAYABgAGAAUABAACAAIA
/f/6//f/9//2//X/9P/z//X/9//3//f/9//4//r//f/9//n/+f/5//r/+//9//7////+
//7//v/+//v/+v/5//j/+v/8////AQD+//7///8AAAQACAALAAwAFAAiACoALQAyAEAA
SgBKAEAAMAAkABsADwD2/9L/tP+U/3f/bP9z/4L/mv+y/8P/zv/a/+j/8v/7//3/+//9
//7////+//7//v/+/wEAAQABAAEA///+//3//f///wAAAgADAAUABgAHAAcABwAGAAUA
BAAFAAYABgAGAAUABwAHAAcACAAJAAoACwAJAAkACQAJAAkACQAJAAoACgAIAAgACAAG
AAYABgAHAAgACQAJAAoABwAGAAUABQAHAAcABwAHAAcABgAGAAYABAAFAAUABQAGAAcA
CAAJAAcABwAHAAgABwAIAAgABwAIAAkACgALAAcABgAFAAQABQAFAAUABQADAAEAAAAA
AAEAAQAAAAAAAQABAAAAAQD9//v/+v/4//n/+v/7//3//P/8//z//f/8//3//f/9/wAA
AQACAAMAAQACAAQAAgAEAAUABQAFAAQAAwACAAEAAgACAAIAAQABAAEAAQABAP//////
////AAABAAIAAwADAAIAAQD//wEAAgACAAIAAgACAAIAAgABAAEAAQAAAAMABQAHAAkA
BwAGAAYABgAEAAYABgAEAAgACAAJAAkACAAGAAYABgAGAAYACAAIAAYABgAFAAUABAAE
AAcACAAJAAoACAAHAAcACAAGAAUABQAFAAMAAwAEAAQABAAFAAUABwAKAAsADgAOAAwA
DAAMAA0ACwANAA0ADQAOAAwACgAJAAcABgAFAAMAAwACAAMA///6//f/9//2//b/9v/2
//n/+//7//v/+//6//z///////7///8AAAIAAAABAAEAAQACAAIAAgACAAQABAAEAAQA
AgACAAMAAwACAAIAAwAEAAgACAAHAAoAGAAoAC4ALwA8AE4AVgBQAEAALAAeABUABwDm
/8L/qP+M/2//Zv9p/3z/mv+2/8P/1P/k/+7/9v/9/////v////////8BAAIAAwAEAAUA
BQAFAAUABQAEAAMAAwACAAIAAwADAAMABAAFAAUACAAIAAgACAAHAAgACAAIAAoADQAO
AA8ADQANAA0ADQALAAsACwALAAwADQAOABAADwAMAAsACgAKAAoACgALAA0ADQAMAAwA
DAAMAAwADQAPAA8ADwAPAA0ADAAMAAwADQAPABAAEQAQAA8ADgANAA0ADQANAA4AEQAS
ABIAEQANAA0ADQANAAwADAAMAAwACgAJAAgABwAJAAcABgAGAAkACQAIAAgACAAHAAUA
BQAFAAUABgAGAAcABgAFAAUABAAEAAQABQAEAAUABQAFAAUABQAFAAUABgAIAAsACgAH
AAcABgAFAAcABwAHAAcABgAGAAYABQADAAMAAwADAAUABQAFAAUABAADAAIAAQAEAAQA
BAADAAMABAAEAAQAAgACAAIAAgADAAUABwAIAAYABQAEAAMABAAEAAUABgAIAAoACgAI
AAkACAAIAAcACAAIAAYABgAGAAYABAAEAAIAAgAFAAUABAAEAAYABgAGAAYABAADAAMA
BAAEAAMAAwADAP////8AAAAAAgADAAMABQAGAAcACgAKAAgACAAIAAkACgANAA4ADwAN
AAoABwAFAAYABgAGAAUAAgAAAAAA+//6//f/9//2//b/9v/2//n/9//3//f/9//4//r/
/f/9//n/+f/5//r/+v/7//v/+//+//7//v/+//7//v/+//7///8AAAIAAwABAAAAAAAA
APz/AgAHABAAHgAoACwALwA6AEoAUABMAD4AKgAcABMAAQDe/7j/nP+C/2n/YP9n/4D/
oP+2/8P/0P/g/+z/9v/9/wMAAgADAAMAAwACAAIAAgACAAMAAwADAAMAAQAAAP////8C
AAIAAwADAAUABgAHAAcABgAGAAYABgAJAAoACgAKAAkACwALAAsACwALAAsACwAMAA0A
DgAPAAwACwAKAAoACwAKAAsADAAMAAwADAANAA0ADQAMAAwADAAMAAwADQALAAsACwAL
AA4ADgAPABAADwAPAA4ADQANAA0ADQANAA8ADwAPABAADwAQABAADwAOAA8AEAARAA8A
DgANAAwADQANAA0ADQAOAA0ADQAOAAwACwAJAAgACgAJAAcABwAHAAcACAAIAAcABgAF
AAUACAAIAAgACQAJAAkACAAHAAoACwAMAA0ACgAKAAsACAAKAAsACwALAAsACwALAAsA
CAAIAAgABwAJAAkACQAJAAkACQAJAAkABwAHAAcABwAIAAgACAAHAAkACgAKAAoADAAM
AAwADAALAAsACwAKAAsACwALAAsADQAMAAwADAALAAwACwAIAAwADAANAA0ADAAIAAgA
CgAKAAoACgAMAAwACgAKAAoACQAHAAYACAAIAAgACAAGAAUABQAGAAYABQAFAAUABAAF
AAcACAAFAAUABAAFAAgACQAMAAwADgAOAA4ADwAPABEAEQARABAADgAMAAsACAAIAAgA
BwAGAAQABAD///7/+//7//r/+P/4//j/+//9//3//f/9//z//v8BAAEAAQABAAEAAgAA
AAEAAQABAAIAAgACAAIABAAEAAQABAACAAIAAwADAAIAAgADAAQABgAIAA0AEgAeACwA
LgAxAEIAVABWAEwAOgAoABoADwD3/9L/rv+U/3j/Yf9c/2f/gv+k/7z/y//Y/+j/8v/2
//f/+f/7//3//v///wEAAgADAAQABAADAAIAAQABAAAA/////wAAAAABAAEA//8AAAEA
AQAEAAQABAAEAAMABAAEAAQABQAHAAcABwAHAAcABwAHAAUABQAFAAUABgAHAAgACgAK
AAgACAAIAAoACgAKAAsACgAJAAcABgAEAAQABAAFAAYABwAIAAkABwAGAAYABgAHAAkA
CgALAAkACQAJAAkABwAHAAcACAALAAwADAALAAsACwALAAsACgAKAAoACgAKAAkACAAH
AAUAAwACAAIABAAFAAUABgAFAAMAAAD//wEAAwAGAAgABgAEAAIAAQABAAAA/////wEA
AwAEAAUAAwADAAMAAwACAAIAAwAAAAEAAwAEAAUAAgABAAAA/////wAAAQABAP//////
////AAABAAIAAwABAAEAAQABAAEAAAD///3/AAACAAMABAADAAIAAQAAAAIAAwAEAAQA
AwADAAMAAwABAAAAAAAAAAIABAAEAAIAAwACAAIAAQD+/wIABgAGAAMAAgABAAAAAgAC
AAAAAAADAAMAAgACAAAA/v/8//r//f/9//7/AAAAAP////////z/+//7//r//P///wEA
BQAEAAUACAAIAAYABgAGAAcABQAHAAcABwAFAAIA///9////AAABAAEA///8//v/9f/z
//H/8v/y//L/8v/y//X/8//z//P/8//2//j/+//7//f/9//3//j/+f/7//z//f/8//z/
/P/8//7//v/+//7//P/8//3//f/8//z//f/+//7/AgANABoAJgAuACwAMQA+AEgARAA4
ACgAHgAaABMA+//Y/7b/mP9+/2//dP+F/6D/tP/A/8//3P/o//D/+P/7//3//f///wAA
AQACAAIAAgACAAQABQAGAAcABAACAAAA//8CAAIAAwADAAMABAAFAAUABgAGAAYABgAJ
AAoACgAKAAoACwAKAAkACgALAAwADQALAAsACwALAAsACwALAAwADgAMAAwADAAKAAoA
CgALAAsACwAKAAoACgAKAAoACwAKAAkACAAHAAgACAAJAAoACgALAAsACwALAAsACwAL
AAkACQAJAAoACgAKAAkABwAGAAcACAAJAAYABgAGAAYACAAHAAYABQAEAAEA///+/wEA
AQAAAAAA/v/9//v/+//5//n/+v/6//z//P/8//3//P/8//z//f/8//3//f/9/wAAAQAC
AAMAAgACAAMAAAACAAMAAwADAAEAAQABAAEAAAAAAAAA//8AAAEAAgADAAEAAQABAAEA
AgADAAQABQAFAAQAAwABAAIABAAFAAYABAAEAAQABAACAAMABAAEAAUABQAFAAUABQAE
AAQABAAEAAYABgAEAAgACAAGAAUABAADAAIABAAEAAIAAgABAAEAAAAAAAIAAgACAAIA
BAADAAMABAADAAEAAAD///////8AAAAAAgADAAMABQAGAAcACgAKAAwADAAMAA0ACgAL
AAoACQAKAAgABgAFAAYABgAGAAUAAgAAAAAA+//7//n/+v/6//f/9v/1//f/+f/5//n/
+f/6//z///////3//f/9//7/AAABAAEAAQABAAAA///+/wAAAAAAAAAAAAAAAAEAAQAA
AAAAAQACAAoADgARABgAJAAsACoAKQAyAD4ARABAADYAKgAkACUAHwAMAOb/vv+g/43/
hv+L/5z/rP+8/8n/2P/m//L/+v///wEAAAABAAEAAQABAAAA///+/wEAAQABAAEAAQAA
AP////8BAAIABAAFAAQABAAEAAMABgAGAAYABgAHAAgACAAIAAcACQAJAAkACwALAAsA
CwAKAAkACAAHAAkACQAJAAoACgAIAAgACAAGAAQAAgABAAQABQAFAAYABgAGAAYABwAH
AAcABwAHAAcABgAGAAYABQAFAAQAAwAFAAcACQALAAgABwAGAAYABwAIAAgABwADAAMA
AwADAAAAAAAAAAAA/v/9//z/+//5//f/9v/2//X/9f/0//T/9P/z//H/8f/v/+//8P/w
//D/8P/w//H/8v/y//L/8//2//f/9//3//n/+f/5//n/+f/6//z/+v/7//3//v////3/
/f/9//3//v/+//7//f/9//3//f/9//v/+//7//v//P/9//7////+//7//v/9//3//v/+
//7/AAAAAAAAAAD////////+/wEAAQABAAEAAAD+//3//P/+/wAAAAD+/wAAAAABAAEA
/v8AAP7//v/+//7//P/8//r/+v/9//3//P/8//7//v/+//7//P/7//v//P/6//n/+f/5
//j/+f/7//z/+//7//r/+//+////AgACAAAAAAAAAAEAAwAFAAUABQAFAAQAAwADAAEA
AAD///3//f/8//3/+f/0//H/8f/w//D/8P/w//P/9f/1//X/9f/1//b/+P/3//j/+f/6
//z/+f/5//j/9//6//r/+v/6//r/+v/6//r/+v/6//v/+//8//z//f/+//7//P///wQA
DAAaACYAKwAwAD4ASgBMAEQANgAmAB0AEwD8/9r/uv+e/33/av9p/3L/iv+o/73/yv/W
/97/5P/v//f/+f/7//z//f/9//z/+//6//v/+//7//v//P/8//z//f/8//z//f/9//3/
/v//////AAAAAAAAAAD//wAAAAAAAAIABQAGAAcABgAFAAQAAwAEAAUABgAHAAUABQAF
AAYABgAEAAQABAAFAAYABwAJAAcABQACAAAAAQACAAMABQAHAAcABwAHAAYABAADAAIA
AwAFAAYABwAFAAUABQAFAAUABQAFAAYACQAKAAoACQAFAAUABQAFAAYABgAGAAYABQAD
AAEA//8CAAEAAQACAAEAAQAAAAAA///9//r/+f/6//v//f/+//v/+v/5//n/+v/6//r/
+//+//////////3//f/9//3///8AAAIAAAD+/////////////////////v/+//7//f/9
//3//f/9/////////////v/9//z/+//9//7///////3//v/+//7//v/+//7//v8AAAEA
AgACAAEAAQABAAEAAQAAAAAAAAACAAQABAACAAIAAgADAAMABAAEAAgABgADAAIAAQAA
AAEAAgABAAIAAQABAAAAAAAAAAAAAAAAAAEAAQACAAQAAQD///7//f/+////AQACAAAA
AQABAAMAAwADAAUABAAHAAgACQALAAgACQAIAAcACAAGAAQAAwADAAQABQAFAAMAAAD/
//n/9v/z//P/8v/y//L/8v/1//P/8//z//P/9v/4//v/+//3//f/9//4//j/+f/5//n/
+v/6//r/+v/6//r/+v/6//r/+v/7//v/+f/4//j/+P/6//z/AQAKABQAHgAmACcANABG
AFAATAA+ACoAGgAPAPv/2v+2/5r/fv9n/17/Z/96/5b/qv+7/8r/2P/k/+7/9f/3//f/
+f/6//v//P/8//z//P////////////7//P/6//n//P/8//3//f/7//z//f/9//7//v/+
//7/AQACAAIAAgABAAMAAwADAAUABQAFAAUABQAFAAUABQAHAAcABwAIAAgABgAGAAYA
BAAEAAQABQAFAAUABAAEAAYABgAGAAcABwAHAAcABwAHAAYABgAGAAQABQAFAAUABwAH
AAcABwAFAAUABQAGAAcACAAIAAcABQAFAAUABQAEAAQABAAEAAcABwAHAAcABAABAP//
/v8BAAEAAAAAAAAA///9//3/+//7//z//P/8//z//P/9//3//P/7//v//v/////////9
//3//f/9//3//v8AAP7///8BAAIAAwACAAEAAAD///7//v/+//3//v///wAAAQAAAP//
/v/9/////////////v/+//7//f/+/wAAAQACAAAAAAAAAAAA/v///wAAAAADAAMAAwAD
AAEAAAAAAAAAAgAEAAQAAgAEAAQABQAFAAQAAgACAAYABgAGAAYABgAFAAQAAQAAAAIA
AwADAAQABAAEAAQABAABAP///v/+/wEAAQACAAMA/////wAAAAABAAMABAAHAAUABQAH
AAYACAAIAAgACQAKAA0ADgAPAAsACAAFAAMABQAGAAcABwAEAAIAAgD9//r/9//3//b/
+P/4//j/+//5//n/+f/5//z//v8BAAEA////////AAD+/////////wEAAgADAAQAAgAC
AAIAAgAAAAAAAQABAAIAAgADAAQABAAEAAkAFAAiACwAMAAzAEAATgBSAEwAPAAuACQA
GQADAOD/vP+e/4D/af9m/3H/jP+s/77/x//W/+b/7v/2//3//f///wEAAgADAAQABAAE
AAQABwAHAAcABwAHAAYABQAFAAUABAAEAAMABAAGAAgACQAIAAgACAAIAAsADAAMAAwA
DQAPAA8ADwAOAA0ADAALAA0ADQANAA0ACwALAAsADAANAAwADQAOABAAEAAQABEAEAAP
AA0ADAAMAAwADAANAA0ADQANAA0ADwAOAA4ADgAMAA0ADQANAAwACwAKAAkADAANAA4A
EAAQABAADwANAAsACwALAAsACgAKAAoACgAMAAsACgAJAAsACQAIAAgACAAHAAUABAAF
AAUABAAFAAMAAwAEAAQAAQAAAP////8BAAIAAwAFAAMAAwACAAEAAwADAAMAAwADAAQA
BgAEAAMAAwACAAEABAAFAAYABwAFAAQAAwABAAMAAwADAAMABAAFAAYABwAGAAUABAAD
AAUABgAHAAcABQAGAAYABgAGAAYABgAGAAYABwAIAAgABwAHAAcABwAJAAgACAAIAAYA
CAAIAAYACgAKAAsACwAKAAoACgAIAAgACAAIAAkACgAJAAoACQAJAAgACAAGAAYABgAG
AAcABwAIAAoACAAHAAcABwAIAAkACwAMAAkACQAIAAkACgALAA4ADgAQABAAEAARABAA
EQAQAA8AEAAOAAwACwAIAAgACAAHAAYABAAEAP//+v/3//f/9v/2//b/9v/5//r/+//8
//3//v8AAAMAAwD///////8AAAEAAwAEAAUABQAEAAMAAgACAAIAAgACAAAAAAABAAEA
AgACAAMABAAIAAwADwAWACIALAAyADkARgBSAFAARAAyACAAFAAJAO3/yv+s/47/cv9j
/2b/d/+W/67/wP/P/97/6v/0//z/AQD///7/////////AgACAAIAAgACAAEAAAD//wEA
AAD/////AQACAAQABQACAAIAAgABAAQABAAEAAQABQAGAAYABgAFAAcABwAHAAgACQAK
AAsACQAJAAkACQAJAAkACQAKAAgABgAGAAYACAAIAAgACQAHAAcABgAGAAQABAAEAAUA
BwAHAAcABwAHAAYABgAGAAUABQAEAAMABgAHAAgACQAJAAkACQAKAAoACgAJAAcABQAF
AAUABQAEAAQABAAEAAQAAwACAAEAAgABAAEAAgABAAEAAAAAAP7//f/7//v/+//7//z/
/P/9//z/+//7//z//P/8//3/AQADAAQABQAEAAMAAgABAP7//v////z//v//////////
//////////7//v/+//3//f/9//3//f/7//v/+//7//z//f/+/////f/8//v/+f/6//z/
/f/+//z//P/8//z//P/9//7//v////////////7//P/7//r/+//+/////v/+//7/////
//j//P/+//7//v/+//7//P/8//r/+v/7//v/+v/6//j/+P/4//j/+v/5//n/+v/6//n/
+f/5//f/9//4//j/+P/5//n/+//+////AgACAP///v/9//3//v8BAAIAAwAAAP7//P/7
//j/+P/4//f/9v/0//T/7//u/+v/6//q/+j/6P/o/+v/6f/p/+n/6f/s/+7/8f/x/+3/
7f/t/+7/8P/x//H/8f/y//L/8v/y//D/8P/w//D/8f/y//T/9f/z//L/8v/y/+7/7v/z
//r/CgAYAB4AHwAoADYAPgA6ACwAGgAOAAkA+f/Y/7T/lv96/1//Vv9b/3L/kP+q/7X/
vv/K/9r/5v/x//P/8f/z//T/9f/0//T/9P/0//X/9f/1//X/9//2//X/9f/1//T/9P/z
//X/9v/3//f/+P/4//j/+P/6//z//f/+//3//////////P/7//r/+f/7//3///8BAP//
/////wAAAgAAAAAAAAD+//7//v/////////+//7///8AAAEAAwACAAEAAAD//wEAAAAA
AAAA/v/////////9//3//f/9/////////wAAAQACAAIAAQAAAAEAAgADAAAAAAAAAAAA
AAD9/w==
         </WaveFormData>
      </LeadData>
      <LeadData>
         <LeadByteCountTotal>10000</LeadByteCountTotal>
         <LeadTimeOffset>0</LeadTimeOffset>
         <LeadSampleCountTotal>5000</LeadSampleCountTotal>
         <LeadAmplitudeUnitsPerBit>4.88</LeadAmplitudeUnitsPerBit>
         <LeadAmplitudeUnits>��V</LeadAmplitudeUnits>
         <LeadHighLimit>2147483647</LeadHighLimit>
         <LeadLowLimit>268435456</LeadLowLimit>
         <LeadID>V2</LeadID>
         <LeadOffsetFirstSample>0</LeadOffsetFirstSample>
         <FirstSampleBaseline>0</FirstSampleBaseline>
         <LeadSampleSize>2</LeadSampleSize>
         <LeadOff>FALSE</LeadOff>
         <BaselineSway>FALSE</BaselineSway>
         <ExcessiveACNoise>FALSE</ExcessiveACNoise>
         <MuscleNoise>TRUE</MuscleNoise>
         <LeadDataCRC32>2441054141</LeadDataCRC32>
         <WaveFormData>
qv+q/6r/qv+y/7r/wv/K/+b/AAAaADQAaQCeANMACAH3AOYA1QDEAFMA5P91/wb/8f7c
/sf+sv7b/gL/Kf9Q/2b/fP+S/6j/rv+y/7b/uv+8/7z/vP+8/8H/xP/H/8r/y//M/83/
zv/T/9b/2f/c/97/4P/i/+T/4v/i/+L/4v/j/+T/5f/m/+X/5P/j/+L/4//k/+X/5v/n
/+j/6f/q/+j/6P/o/+j/6v/s/+7/8P/w//D/8P/w//L/9P/2//j/+v/8//7/AAD///7/
/f/8/wAAAgAEAAYABAAEAAQABAAGAAYABgAGAAcACAAJAAoACgAKAAoACgAKAAoACgAK
AAgABgAEAAIAAQAAAP///v/8//r/+P/2//T/8v/w/+7/7v/u/+7/7v/u/+7/7v/u//H/
8v/z//T/9//4//n/+v/6//r/+v/6//z//v8AAAIAAQAAAP///v8AAAAAAAAAAP7//v/+
//7//P/6//j/9v/4//r//P/+//r/+P/2//T/8v/y//L/8v/z//T/9f/2//X/9P/z//L/
9f/2//f/+P/2//b/9v/2//j/+P/4//j/+f/6//v//P/7//r/+f/4//r/+v/6//r/+P/4
//j/+P/5//r/+//8//v//P/8//z/+f/4//j/9//4//n/+v/8//v/+f/4//f/+v/6//r/
+v/4//j/9//3//b/9f/0//X/+P/4//n/+f/4//f/9v/1//f/+P/4//f/9v/1//T/9P/x
//D/7//u//H/8v/x/+//7f/r/+r/6f/p/+r/7P/v//D/8P/v//D/7//u/+7/7f/t/+v/
6v/q/+f/5f/l/+f/5f/m/+f/6P/m/+b/5P/j/+D/4P/f/97/4f/i/+P/5P/l/+f/7v/3
/w4ALQBOAHQAtgAHAT0BVwFhAVwBQAH2AHgA4P9d//f+sf6g/rL+0f4C/z7/bv+K/6L/
tf/A/8f/zP/O/83/zf/N/87/0P/R/9P/1P/T/9X/1//Y/9r/3P/f/+H/3//f/+D/4P/i
/+P/5P/k/+P/4//k/+L/4v/j/+P/5f/q/+f/5//o/+b/5v/k/+T/5//n/+f/5f/n/+f/
5//n/+b/5//n/+j/6//s/+7/8//y//H/8P/x//D/8P/x//H/8//z//T/9P/0//P/8//y
//b/9//4//n/9v/1//T/9f/3//j/+P/3//f/9//3//X/8//z//L/8f/y//P/8v/y//H/
7v/r/+v/7P/r/+n/6P/n/+f/5//n/+b/5f/j/+L/5P/k/+b/6f/p/+j/6P/o/+v/6//s
/+z/7v/v//D/8v/v/+//7v/t/+7/7v/w//H/7v/s/+r/5//p/+n/6P/n/+n/6P/n/+f/
5P/j/+H/4P/i/+L/4v/i/+D/4P/f/97/3v/e/9//3//f/9//3//f/93/3f/d/93/3v/h
/+L/5P/i/9//4v/j/+b/5v/l/+X/5P/k/+T/5P/l/+b/5v/l/+f/6P/o/+j/6P/o/+j/
6P/n/+b/5v/m/+f/5//l/+X/5f/m/+b/5f/l/+X/5v/m/+b/5v/l/+T/4v/h/+P/4//j
/+X/5P/k/+X/5f/l/+X/5f/l/+X/5v/m/+X/4v/h/+D/4P/h/+L/4//k/+L/4P/c/9f/
2f/Z/9r/2//d/97/4P/j/+L/4P/d/9z/3f/e/+D/4f/d/9v/2v/a/9r/2f/a/93/2P/Y
/9j/2P/Y/9j/1v/V/9j/2v/b/9z/2//a/9n/2P/b/+P/7v/9/xQALwBMAHYAuAAHAT0B
VwFjAVwBPAHsAGYAzv9P/+3+r/6i/rr+3f4Q/0r/dP+Q/6T/t//I/9P/3P/g/+D/3//e
/97/3P/d/9//4P/i/+X/6P/q/+n/6v/s/+3/7//x//T/9v/4//n/+v/6//b/9f/1//L/
9f/3//j/+//8//n/+f/6//3//v/9//7//////////f/7//v/+//7//7/AQADAAYABQAE
AAQABwAJAAkACQALAA0ADgAQABEADwAPABAAEAASABMAFQAWABcAFwAXABcAGgAbABwA
HwAgACIAIwAjACEAIQAhAB8AIwAlACYAJwAjACMAIQAgACIAIAAeAB8AIAAfAB0AHAAZ
ABkAGQAZABoAGwAbABwAGgAYABgAGQAeAB4AHwAgACEAIQAiACIAIAAhACIAJAAkACUA
JQAlACIAIgAkACUAIwAiACEAHwAhACEAIAAfAB0AHAAbABsAHQAdABwAHAAaABoAGgAa
ABsAHAAcABwAHgAeAB8AHwAdAB0AHQAdAB4AHwAgACEAIAAhACAAIAAiAB8AIgAjACEA
IAAeAB0AHgAeAB4AHgAgACIAIwAjACEAHQAaAB0AHgAfACAAIQAiACIAIgAhACAAIAAf
ACAAIQAiACQAIgAhACEAIQAiACIAIgAiACQAJAAjACMAIgAhACAAIQAlACYAKAApACgA
JwAmACUAJQAmACYAJQAmACUAJAAkACIAIgAiACIAIwAkACMAIQAeAB0AHQAdAB0AHgAg
ACMAJAAkACMAJAAhACAAIAAfAB4AHQAdAB4AHAAZABgAGQAYABgAGAAYABoAGgAYABcA
FQAWABYAFgAXABgAGQAaAB0AIwAqADsAUgBzAJYAygAUAV0BhQGVAZcBiAFYAfYAaADa
/2f/D//d/tz++P4d/1L/jP+0/9T/7P/9/wgAEQAUABQAEwATABMAFAAXABkAHAAeABwA
HQAeAB4AHwAgACIAIwAiACMAJQAmACYAJwAoACgAKgArAC0ALAAqACsAKwAtADIALwAv
ADAAMAAwAC4ALgAtAC0ALQArACwALQAuAC8ALAAtAC0ALgAvADAAMgA3ADUANQA1ADcA
OAA4ADkAOQA6ADsAPQA+AEEAQQBCAEIARABFAEYARwBGAEUARABFAEMARABEAEMARABF
AEYARQBEAEMAQQA/AEAAQQBAAEAAPwA8ADkAOQA6ADkANwA2ADQANQA2ADcANgA1ADMA
MgAyADIANAA3ADgAOAA5ADoAOwA7ADwAPAA9AD8AQQBEAEEAQQBAAD8APwBAAEMARQBC
AEAAPgA7AD0APQA8ADsAPQA8ADsAOwA5ADcANAAyADQANAA0ADQANAA0ADMAMgA0ADQA
NQA1ADEALQApACUAIgAhACAAHwAfACEAIQAiACAAGwAcABsAHAAcABsAGwAcABwAHAAc
ABgAGAAaABwAHAAcABwAGwAcABwAHAAbABoAGgAZABoAGwAcAB4AIAAfAB8AHwAkACYA
KAAqACsALAAsAC0ALgAvADAAMwA3ADgAOgA7ADsAOwA7ADsAPQA+AD4APQA+AD0APAA8
ADkAOAA3ADYAOAA4ADYAMwAvACsAKAAlACMAJAAmACkAKwAqACgAKAAmACYAJwAnACQA
IQAfAB4AGgAVABIAEQANAAwACwAKAAgACAAGAAUABAAEAAMAAgAEAAQABAAEAAcACwAQ
ABsANABRAGoAjgDMABcBSwFbAWEBYAFEAfYAegDy/3n/E//X/sr+2v71/iD/TP90/5r/
tv/D/8z/1f/c/97/3v/d/9z/3P/b/9v/3P/c/9v/2//b/9r/3v/g/+P/5f/o/+n/6//s
//D/8f/y//L/8P/v/+//7P/p/+n/6P/p/+z/6f/p/+r/5v/k/+D/3v/d/93/3f/b/93/
3f/d/93/3f/f/+D/4v/l/+b/6P/t/+//7//v//H/8//0//b/9//4//n/+//8//3//f/+
//7/AgADAAQABQADAAMAAwAFAAUABgAGAAUAAwADAAMAAQD///3/+v/3//X/9f/z//L/
8f/u/+v/6//s/+v/6f/o/+P/4//j/+P/4v/h/9//3v/f/+D/4//n/+b/5P/j/+L/5P/l
/+f/6P/r/+3/7//y/+//7//u/+3/7f/u//H/8//w/+7/7P/p/+v/7f/u/+//7v/s/+r/
6f/p/+n/6P/o/+r/6v/q/+r/6f/o/+b/5P/l/+b/6P/p/+v/6//r/+v/6P/n/+b/5f/j
/+X/5f/m/+L/3f/e/93/3v/e/93/3f/e/97/3v/e/93/3v/e/93/4//k/+T/5P/k/+T/
4//k/+T/5P/l/+b/6P/p/+j/5//m/+b/5//n/+j/6f/q/+r/6v/q/+r/6v/p/+n/6v/r
/+z/7//v/+7/7v/t//D/8f/y//P/8f/y//L/8f/w/+//7v/u//D/8P/w//D/7v/u/+z/
6f/o/+f/5//n/+f/6P/q/+3/7f/s/+r/6v/r/+z/7v/v/+v/6f/o/+j/6f/n/+f/6f/m
/+b/5v/m/+P/4v/f/93/4P/i/+P/5P/j/+L/4f/g/+P/7f/0//3/DgApAEYAagCkAO8A
LwFPAVsBXAFCAfoAfgDs/2v/B//D/qz+wP7h/gj/OP9k/4j/oP+x/8D/z//c/97/3v/d
/9z/3P/b/9v/3P/c/97/4f/k/+b/5P/k/+X/5f/p/+v/7v/w//D/8f/y//L/7v/t/+3/
6v/s/+3/7f/v/+//6//q/+r/6//s/+v/7P/t/+3/7f/r/+v/6//r/+v/7f/v//D/8v/x
//D/8P/z//b/9//4//v/+//6//r/+f/5//n/+v/6//3//f/+//7//f/9//3//f//////
//8BAAEAAgACAAEA/////////f8AAAEAAQABAPz/+//4//b/+P/2//T/9f/y//H/7//u
/+v/6//r/+v/7f/t/+z/7P/p/+b/5f/l/+r/6v/r/+z/7f/t/+7/7v/s/+3/7v/w//H/
8//0//X/8f/w//H/8f/z//L/8f/v/+3/7f/s/+v/6f/o/+f/5//o/+f/5f/k/+P/4v/h
/+D/4v/i/+H/4P/i/+L/4//j/+L/4f/g/9//4v/j/+T/5f/k/+X/5P/k/+b/5f/q/+3/
7v/u/+3/7f/s/+z/7P/s//D/8v/z//P/7//s/+z/7P/s/+z/7//w//D/8P/u/+z/6//p
/+r/6//s/+7/7P/r/+v/6//q/+r/6v/q/+z/7P/r/+v/6f/p/+n/6//u/+7/7//v/+//
7//v/+//7f/u/+7/7f/t/+3/7f/u/+3/7P/r/+r/6//s/+v/6f/m/+X/5f/l/+f/6P/q
/+3/7v/u/+3/7v/r/+r/6v/p/+j/5//n/+j/5f/j/+P/5f/h/+D/3//e/9//4P/f/9//
3f/e/97/3v/f/+D/4f/i/+v/7f/u//f/DAArAEoAbgCwAAEBPQFZAWMBXgFAAfgAgADs
/2v/C//D/q7+wP7d/gj/QP9w/5D/qv+//87/1//c/9z/2v/Z/9j/2P/a/93/4f/k/+T/
5f/m/+b/6P/q/+3/7//w//H/8//0//X/9f/1//T/9P/1//f/9v/z//P/8v/z//f/9f/2
//j/+v/6//j/+P/4//f/9v/z//T/9f/2//f/9v/3//f/+P/2//b/9//7//j/9//2//f/
9f/0//T/8//1//X/9v/2//T/8//z//L/9f/1//X/9f/z//P/8//1//X/9v/2//X/+P/5
//r/+f/2//X/8//x//D/8f/w//D/7//s/+n/6f/o/+f/5f/k/+L/4//k/+X/5P/j/+H/
4P/g/+D/4v/l/+j/6P/p/+r/6//r/+z/7P/t/+//8f/0//P/8//y//H/8f/y//X/9//3
//b/9f/z//P/8//y//H/8v/y//L/8//x/+//7P/q/+v/7P/t/+7/7P/s/+v/6v/o/+j/
6f/p/+v/6//r/+v/6v/p/+j/5//q/+3/7v/w//D/7f/w//H/8v/y//H/8f/x//L/8//0
//X/9v/2//X/9f/4//n/+v/7//z/+v/6//n/+P/5//r//P/9//3//f/9//7//P/7//v/
+//8//z//P/8//r/+v/5//n/+v/7//z///8CAAIAAwADAAEAAQABAAEABAAGAAcABwAF
AAMAAQAAAAMABAAFAAYACAAIAAYAAwAEAAMAAwADAAUABgAIAAsACAAGAAMAAgAAAAAA
AQABAP///f/8//z/+f/3//f/+f/5//r/+//8//n/+P/1//P/9v/4//n/+v/6//r/+v/6
//n/AQAKABcALABHAGIAigDKABMBSQFlAXEBbAFMAQQBiADw/2v/A//B/rD+wv7h/hD/
TP94/5T/rP+9/8r/1//e/+D/3//f/9//4P/f/9//4P/g/9//4f/j/+T/4//k/+b/5//o
/+n/6//s//D/8f/y//L/7f/r/+r/5v/m/+f/5//p/+z/6f/p/+r/6P/o/+b/5v/p/+n/
6f/n/+b/5f/k/+P/5P/n/+n/7P/s/+z/7f/x/+7/7f/s/+3/8P/w//H/8f/w/+//7//u
//D/8f/z//T/9P/z//L/8f/x//H/8f/z//X/9v/2//X/8//x/+//6//t/+3/7P/r/+j/
5//k/+L/4//g/93/3f/f/9//3v/e/9r/2f/Y/9f/1//X/9b/1v/W/9T/1P/V/9X/1P/U
/9T/1//X/9j/2P/X/9f/1//Y/9j/2f/Z/9n/1//W/9f/1//V/9T/0//R/9L/0//T/9P/
0v/Q/87/zf/P/8//zv/O/83/zP/L/8r/yf/I/8b/xP/F/8b/yP/J/8n/yf/J/8n/y//N
/8//0f/R/9P/0//U/9L/z//S/9P/0v/S/9H/0f/P/87/zf/M/87/0P/R/9H/0//R/9D/
z//O/83/zP/P/9D/0P/Q/8//zv/O/83/z//P/8//0P/Q/8//z//P/83/zP/L/8r/zf/O
/87/z//M/8v/yv/L/87/zv/P/8//z//P/8//z//N/87/zv/N/87/zf/M/8z/zP/M/8z/
zP/K/8r/yP/F/8b/xf/F/8X/w//E/8b/yf/M/8z/y//M/8v/yv/K/8n/yf/H/8b/xv/H
/8X/xf/H/8L/wv/C/8L/xf/G/8X/xf/D/8T/xP/E/8b/xv/G/8b/0f/T/9j/5f/+/xsA
PABuALgABQE1AUkBTwFEARoBvgA0AJ7/Jf/J/pP+kP6m/sf+/P44/2L/fv+a/63/vP/D
/8b/xv/F/8X/xf/G/8j/y//P/9L/0v/T/9T/1P/X/9j/2v/b/93/3//i/+T/4//j/+P/
4v/j/+P/5P/i/+D/4f/h/+P/6P/l/+X/5v/p/+r/6f/q/+n/6f/p/+f/6v/r/+z/7f/s
/+3/7f/u//D/8P/x//X/9f/1//X/9//2//b/9//3//r/+//9//7//P/7//v/+v/8//3/
/v///wEAAQABAAMAAAAAAP///f8AAAEAAgABAP/////+//3/+//7//n/+P/6//j/9v/3
//X/8//w/+7/7f/v//H/8//y//H/7//u/+7/7v/w//P/9P/0//X/9v/2//X/9f/0//f/
+f/7//7/+//7//r/+f/2//b/+P/5//v/+v/5//f/9P/z//H/7//w//D/8P/x/+//7f/q
/+j/6f/q/+v/7P/u/+7/7f/s/+n/6P/o/+f/6v/r/+z/7f/s/+v/6v/p/+r/7f/u//D/
8P/t//D/8f/v/+7/7P/r/+z/7v/w//L/8f/y//L/8f/r/+//8//0//P/8v/x//D/8P/w
/+//7v/u/+7/7//v/+z/6//q/+r/6//r/+z/7f/s/+z/7P/s/+n/6P/m/+X/6P/p/+r/
7f/t/+z/7P/r/+v/6//r/+v/6f/q/+r/6f/n/+X/4//i/+X/5v/n/+j/5//m/+P/3//e
/93/3f/d/9//4P/i/+X/5P/i/9//3v/h/+L/5P/l/+D/3f/b/9r/2//Z/9n/2//a/9r/
2v/a/9n/2P/V/9P/1f/W/9b/1v/W/9b/1v/W/9n/4//y/wcAJABDAGQAmgDiAB8BOwFF
AUUBLgHsAHoA7P9k//n+r/6V/qL+xP7v/ib/Uv90/5D/pP+x/7z/xf/M/9D/0f/R/9H/
0v/S/9P/1f/W/9n/2//d/97/3P/c/93/3f/g/+H/4//k/+b/5//o/+j/5P/j/+P/4P/j
/+X/5v/p/+v/5//m/+b/6P/o/+b/5v/l/+X/5f/j/+H/4f/h/+H/4v/l/+f/6v/o/+j/
6f/t/+3/7f/t/+//8f/y//T/9f/z//P/9P/0//f/9//4//j/9v/1//T/8//1//X/9f/3
//b/9v/1//P/8v/x//D/7f/u/+//7//v/+v/6//p/+j/6f/m/+P/4//i/+H/3//e/9v/
2//b/9v/3f/d/9z/3P/a/9j/2P/Z/93/3v/g/+L/5f/l/+b/5v/k/+X/5v/o/+r/6//r
/+v/6f/o/+n/6f/n/+b/5f/j/+P/4//i/+H/4P/e/9z/2//d/93/3P/c/9n/2P/X/9b/
2P/Y/9f/1v/Y/9j/2f/Z/9v/2//b/9v/3P/d/97/3//e/9//3v/e/+H/3//j/+X/5v/m
/+X/5f/i/+L/4v/i/+j/6v/s/+v/6v/p/+j/5//o/+j/6P/q/+r/6//r/+n/6f/p/+r/
6//r/+z/7f/s/+z/7P/s/+z/7P/r/+v/7P/t/+7/8f/x//D/8P/v//L/8//0//X/9P/0
//P/8f/w/+//7v/u//L/9P/2//j/9v/0//D/6//s/+3/7//x/+//8P/y//X/9f/0//L/
8v/z//T/9v/3//P/8f/w//D/8v/x//L/9f/w//D/8P/w/+7/7v/s/+v/7v/w//H/8v/w
//D/8P/w//v/AQAIABcAMABLAGQAjADOABkBSQFbAWMBXgEyAdYAVADQ/1f/+/7P/tL+
5v4H/zD/WP98/6D/vP/L/9z/6//0//T/9P/z//L/8v/x//H/8v/y//T/9//6//z//f/+
/wAAAQAEAAcACwAOAA0ADQANAAwADAALAAsACAALAA0ADgARABMADwAOAA4ADwAQAA8A
EAAPAA8ADwANAA8AEQATABUAFgAZABsAHgAbABoAGgAdAB4AHwAgACMAJAAkACUAJQAn
ACcAKAAoACkAKQAqACoAKgApACgAJwAoACkAKgAtACwALAArACkAKQApACkAJwApACkA
KAAnACMAIwAhACAAIQAeABsAGwAaABkAFwAWABEAEQARABEAEQARABAAEAAOAAwADAAN
ABEAEgAUABYAFQAVABYAFgAXABkAGwAeACAAIQAhACEAHQAcAB0AHQAeAB4AHgAdABsA
GwAaABkAGwAaABkAGQAYABcAFQAUABIAEgASABIAEwAUABQAFAAUABQAFQAVABUAFQAV
ABUAFwAZABsAHQAaABsAGgAaABwAGQAcAB0AGwAaABgAFwAYABgAGAAYABwAHgAfAB8A
GwAaABoAGgAaABoAGwAcABwAHAAaABgAFwAVABYAFwAYABoAGAAXABcAFwAXABYAFQAU
ABUAFgAWABcAFgAVABQAFQAXABgAGgAbABgAFwAWABUAFwAYABgAFwAYABcAFgAWABQA
EgAQAA4AEQASABEADwANAAsACgAJAAcACAAKAA0AEAAQAA8AEAANAAwADAALAAsACwAM
AA4ADAAJAAgACQAEAAQABAAEAAUABgAFAAUABAAEAAMAAgADAAQABQAGAAsACwAOABUA
IgA7AFoAegCqAPUAPQFnAXkBgAF4AUwB7ABiANX/Yf8H/9L+0v7t/hD/QP90/57/vv/T
/97/6f/0//z//f/9//3//v/8//3///8AAP//AQADAAQABwAIAAoACwAMAA0ADwAQABIA
EwAUABQAEwATABQAEgAQAA8ADQANABIADwAPABAADwAOAAsACgANAA0ADQALAAsACwAL
AAsACgALAAsADAAOABAAEwAZABYAFQAUABUAFgAWABcAFwAYABkAGwAcABwAGwAbABoA
HAAdAB4AHwAdAB0AHQAfAB0AHgAeAB0AHgAfACAAHwAdAB0AHAAbABoAGwAaABoAFgAS
AA4ADQAPAA8ADgAOAA0ADQANAA0ACQAHAAQAAgAEAAQABgAJAAsACgAKAAoACwALAAwA
DAAPABEAEwAWABIAEQAPAA0ADQAOABEAEwASABAADgALAAkACQAIAAcACQAIAAcABwAF
AAMAAAD+/wAAAAAAAAAA///+//z/+v/8//z//f/9//3//f/9//3/+//7//v/+//9////
//8AAAIA//8CAAMAAgACAAEAAQADAAQABQAGAAYABgAFAAMACQAJAAsACgAHAAYABQAE
AAUABgAGAAYABgAGAAcABwAGAAUABAAEAAUABQAGAAcABQAEAAMAAgACAAIAAQABAAMA
AwADAAUAAwACAAIAAQAEAAUABgAHAAQABAADAAEAAAD///7//v///wAAAQACAP///v/7
//f/+P/3//f/9//1//b/+P/7//v/+v/4//j/+f/6//z//f/6//f/9f/0//T/8//0//f/
8//y//H/8P/w//D/7v/t/+7/8P/x//L/7//u/+3/7P/x//n/AAALACAAOwBYAH4AwAAP
AUsBawF3AXQBVgEOAZIA/v95/xP/0f6+/tD+8/4e/1L/fP+Y/7L/yf/a/+X/7P/u/+7/
7f/s/+z/7P/t/+//8P/y//X/+P/6//j/+P/5//n//f///wIABAAFAAUABQAEAAIAAQAB
AP7/AAABAAEAAwADAP///v/+////AAD//wAAAQABAAEA//8BAAEAAQABAAMABQAGAAgA
BwAGAAYACQALAAsACwANAAwADAANAA0ADwAPABAAEAARABEAEgASABIAEQAQAA8AEAAR
ABIAFQATABQAFAATABMAEwATABEAEQARABAADwALAAsACQAIAAoACAAGAAcABQADAAAA
/v/9//3//f/9//3//f/8//z/+v/4//j/+f/8//z//f/+//3//f/+//7/AAABAAIABAAE
AAUABQAFAAEAAAABAAEAAwACAAEA///9//3//P/7//v/+v/5//n/+v/5//f/9v/1//T/
8//y//P/9P/0//T/8//y//L/8f/z//P/8//z//X/9f/1//X/8v/z//L/8v/1//P/9//5
//j/+P/3//f/+P/4//j/+P/6//z//f/9//n/9//3//r//P/8//z//P/6//r/+f/4//j/
+P/5//n/+v/7//z//v/6//f/9f/z//X/9v/3//j/9v/2//X/9f/1//X/9f/3//j/+P/5
//n/9//3//f/9//6//z//f/9//r/9//0//L/8//0//X/9v/2//b/9P/x/+//7f/s/+v/
7P/u//H/9f/0//L/7//u//D/8P/x//H/8f/v/+7/7v/s/+n/6P/p/+f/6P/p/+r/6f/o
/+X/4//j/+T/5P/k/+X/5v/n/+j/6f/t//T/AwAcADsAWgCEAMgAEQFDAVkBYQFcAToB
6ABkANL/U//v/rH+qP7A/uP+GP9U/3z/lP+u/7//zP/V/9z/3v/f/9//3//g/+D/4f/j
/+T/4//l/+f/6P/q/+z/7//x//D/8f/z//T/+P/5//r/+v/4//f/9//0//L/8//z//X/
+f/3//j/+v/5//j/9f/0//b/9//4//f/9v/1//T/8//z//X/9v/4//v//P/+/wMAAAD/
//7///8CAAIAAwADAAEAAQACAAIABQAFAAYABgAHAAcABwAHAAUABQAFAAcACAAKAAsA
CwAJAAkACQAHAAcABwAGAAUABQAFAAMAAgAAAPz/+P/3//n/+f/4//j/9f/1//X/9f/1
//X/9P/0//X/9P/1//f/9//2//b/9v/6//v//f/+//3//f/9//7//v///////////wAA
AwAFAAIAAAD+//v//P/9//3//f/8//r/+P/3//b/9f/z//L/8//0//X/9v/z//L/8P/u
//H/8v/0//X/9P/z//L/8f/z//P/8//z//T/9//4//r/+P/1//j/+f/7//z//P/9//r/
+v/6//r/+v/8//3//f////3//v/9//z/+//6//z//v///wAA///+//7//f/8//v/+v/6
//3//f/+/////v/+//7//v8AAAAA//////3//f/9////AAAAAAEAAQACAAMABAAFAAQA
BAADAAEAAgABAAAAAAACAAIAAgACAAAAAAD+//v/+//7//z//f/8//z//f///wEAAAD+
//7/AAAAAAEAAQD9//v/+v/6//z/+//8////+v/6//r/+v/6//r/+P/3//X/9v/2//b/
9v/2//b/9v8DAAsAFAAlAD4AXQCCALwACAFJAW0BewF7AWIBIAGuAB4Alv8p/9v+vf7K
/uj+E/9M/3z/nP+4/9D/4f/w//f/+v/6//j/9//2//b/+f/7//7/AAAAAAEAAgACAAUA
BgAIAAkADQAPABIAFAAUABMAEgAQAA8ADwAQAA4AEAARABEAEwAYABUAFQAWABkAGgAZ
ABoAGgAZABgAFQAYABkAGgAbABkAGwAcAB4AHgAeAB8AIwAlACUAJQAnACUAJAAkACMA
JgAnACkAKgApACkAKgAqACoAKQAoACcAKgArACwALwAuAC4ALQArACsAKwArACkAKwAr
ACoAKQAnACcAJQAkACQAIgAgACEAIAAfAB0AHAAcAB0AHgAfAB0AHQAcABwAHAAaABoA
GwAfACAAIgAkACMAIwAkACQAJQAnACkALAArACsAKgApACUAJAAlACUAJgAmACYAJQAk
ACMAIQAfAB8AHgAdAB0AHQAdABwAHAAaABoAGgAaABsAHAAcABwAGwAaABoAGQAZABkA
GQAZABsAGwAbABsAGQAbABsAHAAdABsAHwAhACAAHgAbABkAHAAeACAAIgAjACQAJAAj
AB0AIQAiACQAJAAkACQAJAAkACMAIgAjACIAIgAhACEAIQAhACIAIQAfAB4AHQAgACAA
IAAgAB0AHAAaABkAGwAbABsAHQAgACAAIQAhACAAHwAeAB0AHgAgACEAIQAeAB0AHAAc
ABwAHAAcABwAHAAcABoAFwAUABMAEwATABUAFgAYABsAGgAYABUAFAAWABYAFwAXABUA
EwASABIADwANAA0ADwAOAA4ADgAOAA4ADgAMAAsACwAMAAwADAAMAAwADAAMAA0ADwAW
ACMAPABdAHwApADkAC0BYQF5AYMBggFkARgBnAAGAIP/Hf/Z/sj+2P75/ij/Zv+Y/7b/
yv/b/+r/+f8EAAYABQAFAAUABgAFAAUABgAGAAcACQALAAwADwAQABIAEwARABEAEgAS
ABYAFwAYABgAGAAXABcAFAAUABUAFQAXABwAGQAZABoAFwAWABMAEgAWABcAGAAXABYA
FQAUABMAEwAVABYAGAAYABgAGQAdABwAGwAaABsAIAAiACUAJwAmACUAJQAkACUAJQAm
ACYAKQApACkAKQAoACcAJgAnACkAKgAqACkAJwAnACcAJQAnACcAJgAlACMAIwAhACAA
HQAYAA==
         </WaveFormData>
      </LeadData>
      <LeadData>
         <LeadByteCountTotal>10000</LeadByteCountTotal>
         <LeadTimeOffset>0</LeadTimeOffset>
         <LeadSampleCountTotal>5000</LeadSampleCountTotal>
         <LeadAmplitudeUnitsPerBit>4.88</LeadAmplitudeUnitsPerBit>
         <LeadAmplitudeUnits>��V</LeadAmplitudeUnits>
         <LeadHighLimit>2147483647</LeadHighLimit>
         <LeadLowLimit>268435456</LeadLowLimit>
         <LeadID>V3</LeadID>
         <LeadOffsetFirstSample>0</LeadOffsetFirstSample>
         <FirstSampleBaseline>0</FirstSampleBaseline>
         <LeadSampleSize>2</LeadSampleSize>
         <LeadOff>FALSE</LeadOff>
         <BaselineSway>FALSE</BaselineSway>
         <ExcessiveACNoise>FALSE</ExcessiveACNoise>
         <MuscleNoise>TRUE</MuscleNoise>
         <LeadDataCRC32>2859903284</LeadDataCRC32>
         <WaveFormData>
sP+w/7D/sP+4/77/xP/K/+b/AgAeADoAdQCwAOsAJgEuATQBOgFAAcsAWADl/3L/VP82
/xj/+v4X/zL/Tf9o/3f/hv+V/6T/qP+s/7D/tP+x/7D/r/+u/7D/sv+0/7b/tf+0/7P/
sv+z/7T/tf+2/7n/uv+7/7z/u/+6/7n/uP+7/77/wf/E/8T/xP/E/8T/xv/G/8b/xv/J
/8r/y//M/8n/yP/H/8b/yf/M/8//0v/P/87/zf/M/87/zv/O/87/0P/S/9T/1v/T/9D/
zf/K/83/0P/T/9b/1f/U/9P/0v/U/9T/1P/U/9X/1v/X/9j/1f/U/9P/0v/V/9b/1//Y
/9b/1P/S/9D/zv/O/87/zv/O/87/zv/O/8z/yv/I/8b/yP/I/8j/yP/H/8b/xf/E/8X/
xv/H/8j/zP/O/9D/0v/Q/9D/0P/Q/9P/1v/Z/9z/2//a/9n/2P/a/9r/2v/a/9r/2v/a
/9r/1//U/9H/zv/Q/9L/1P/W/9T/0v/Q/87/zf/M/8v/yv/L/8z/zf/O/83/zP/L/8r/
zf/O/8//0P/O/87/zv/O/9D/0P/Q/9D/0v/U/9b/2P/X/9b/1f/U/9f/2P/Z/9r/2P/Y
/9j/2P/Z/9r/2//c/93/3v/f/9//3P/b/9r/2P/a/9v/3f/f/9v/2v/Z/9j/2f/Z/9j/
2P/a/9n/2f/Z/9f/0//T/9L/1f/X/9n/2v/Y/9f/1//X/9r/2v/a/9r/2v/a/9v/3P/b
/9r/2P/W/9v/3f/d/93/2f/Y/9j/2f/a/9z/3f/f/+D/4f/i/+H/4P/g/9//3v/d/9z/
2//c/9n/2P/Y/9j/2f/Z/9j/1//Y/9n/2v/b/9n/1//V/9P/1//Z/9v/3v/b/93/3v/j
//P/EgA6AGwArQD3ADUBYwGHAZ4BoQF1AQoBdQDf/1//E//+/gb/F/87/2n/jf+h/7P/
wv/I/8r/zP/O/83/zf/O/9H/1P/W/9f/2P/W/9X/1P/T/9b/2f/c/9//3v/f/9//2v/c
/97/4P/h/+L/4//k/+f/5f/k/+H/4v/k/+f/6v/t/+z/6//r/+r/6//r/+r/6v/t/+7/
8f/y/+7/7P/r/+v/7v/v//D/8v/w//D/7//t/+3/7f/t/+3/7//x//L/8//x//D/7//v
//L/9f/4//v/+P/3//T/8//1//b/9//3//n/+f/5//f/9v/0//L/8P/y//P/9P/2//X/
8f/t/+z/7P/s/+r/6P/p/+j/6f/s/+b/5P/j/+L/6P/p/+n/6v/q/+v/6v/p/+n/6//t
/+7/8v/0//X/+P/3//X/8//x//X/9//4//j/9//4//f/9P/0//T/8f/v//H/8v/z//X/
8//w/+3/6v/q/+n/6f/r/+r/6f/p/+j/6P/n/+b/5P/m/+f/6P/r/+v/6//p/+b/5v/o
/+r/7f/r/+z/7P/v//L/8v/w/+//8P/z//X/9//2//f/9v/0//j/+v/8//z//P/8//n/
+P/3//X/9//5//v//P/6//n/+f/5//j/+P/4//j/+v/7//v//P/6//f/9f/z//T/8//2
//j/9//3//f/9v/3//f/+P/5//z//P/8//z/+P/2//X/9P/3//r//P/+//3/+//3//P/
8v/y//P/9f/3//r//P////3/+//5//X/9//6//z//v/7//j/9f/0//X/9P/0//T/9P/1
//X/9f/0//P/8v/x//X/9//5//v/+P/3//b/9v/1//v/AgARACMAPABeAIwAywARAU8B
fQGjAb4BvQGHARIBewDj/2f/Jf8Y/yT/O/9j/4//qf+5/8f/0v/c/+T/7P/y//D/7//v
//H/8P/w/+//7v/y//P/9P/1//P/8//z//P/8v/1//f/9P/1//j/+//9//r/+f/4//n/
/P/+//7/AgD//////////wEAAQACAAIABQAFAAQABAADAAIAAwACAAMABAAGAAkABgAF
AAQABAAGAAYABQADAAYABwAIAAkABwAHAAYABQAGAAgACgANAA0ADQANAA0ADgAPAA4A
DwAQABIAFAAVABMAEQAPAAsADQAOAA8AEAAOAAsACAAGAAgABQACAAIAAwAEAAMAAgD+
//r/+P/4//n/+v/8//7////9//r/+P/9/////////wAAAwAGAAgABwAGAAQABAAIAAkA
CgALAAkACQAIAAYABgAIAAgABgAHAAgABgAFAAMAAgABAAEABAAEAAQABAAAAP3/+//7
//v/+//8//z//f/9//3//P/5//n/+f/7////AQABAAAA/v/+//7//////wIABAAJAAgA
CAAGAAUAAwAFAAYABwAMAA8AEAAQAAwABwAGAAcACAAJAAoACwAMAA0ADQAMAAsACgAI
AAkACQAKAAsACgAKAAoACgAHAAcABgAGAAkACQAKAAsACAAFAAYABgAIAAsADgAQAA8A
DQAMAAsACgAKAAoACgALAAwADgAQAA8ADgAMAAoADgAPAA4ADQAJAAgACAAJAAgACgAL
AA0AEAARABIAEQAOAA4ADQAMAA0ADAALAAwACwAKAAoACgAIAAcABQADAAYABwAIAAkA
BgAFAAQAAwAEAAUABgAIAAsADwASABsALQBOAHoAsgD3AD8BdQGbAbUBwgGtAWEB4ABL
AMP/Xf8t/yj/NP9N/3f/n/+5/8//5f/w//b/+v/8//j/9//3//j/+//9/wAAAgAEAAMA
AQD///3/AAABAAIAAwADAAUABgACAAAAAgAEAAUACAAJAAoADQAMAAoABgAGAAkACwAN
AA8ADQANAA4ADgAOAA0ACwAKAAwADgASABQAEAAOAA0ADQAOAA8AEAASABAAEAAPAA0A
DQANAA0ADQAPABEAEgATABEAEAAPAA8AEQATABUAFwAWABUAEgARAA8AEAARABEAFAAV
ABYAFQATABAADQAKAA0ADQANAA4ADQAJAAUABAAEAAQAAgAAAP///v///wIA/P/6//n/
+P/9//3//P/8//7////+//3//f///wEAAgAGAAgACQAMAAsACQAHAAUACAAJAAkACAAG
AAgACAAGAAQABAABAP//AAACAAQABwAEAAIAAAD+//3/+//6//v/+//7//z//P/6//n/
+P/2//j/+f/6//3//f/9//v/+P/6//z//v8BAP3//v/+/wEAAAAAAP7//f///wMABgAJ
AAQABQAEAAcACAAJAAoACwAMAA0ADQAKAAkACAAGAAcABwAIAAkABgAEAAIAAAABAAEA
AAAAAAIAAQABAAEAAAD9//7//v8BAAMABQAGAAUAAwACAAEAAgACAAIAAgAEAAQABQAG
AAMAAgAAAP7/AwAFAAUABQABAP7//P/7//z//v///wEAAgADAAQAAwAAAAAA///+//3/
/P/7//z/+P/2//X/9P/0//X/9f/1//f/9//3//f/9P/z//L/8f/0//X/9v/4//v//f8A
AAcAGQA4AGIAlADRABcBUQF5AZcBrAGlAWcB8gBjANn/Z/8r/yD/JP83/1n/e/+Z/7f/
zf/W/97/5P/o/+r/6//r/+z/7//x//L/8v/y//H/7//t/+v/7f/v//H/8//x//P/9P/w
//L/9P/2//f/+f/5//n/+//6//j/9P/0//b/+f/8/////v/9//3//P8AAAEAAQACAAQA
BAAGAAYABAACAAEAAQAEAAUABgAIAAYABgAFAAMABQAFAAUABQAEAAUABQAFAAIAAgAC
AAMABgAJAAwADwAMAAsACAAHAAgACgAMAA0ADwAPAA8ADQAMAAoACAAGAAcABwAHAAgA
CQAFAAEAAAADAAQAAwACAAAA/v/+/wAA+v/4//f/9v/7//3//v8AAAAAAQAAAP//AAAD
AAYACAAKAAwADQAQAA8ADQALAAkACwANAA4ADgAMAAwACgAGAAkACgAIAAcACAAIAAgA
CQAHAAYABQAEAAIAAQABAAMAAwABAAAA/v8AAP///v/8//7///8AAAMAAgADAAIAAAAC
AAQABgAJAAcACAAIAAsADgAOAAwACwAMAA8AEQATABMAEwARAA4AFAAWABQAFAAUABQA
EwASABEADwASABMAFAAUABEADwAOAA0ADgAOAA4ADgAPAA8ADgAOAA0ACwAKAAkADAAL
AA4AEAAOAA0ADAAKAAwADQAPABEAEgASABIAEgAPAA4ADgAOABAAEgATABQAEgARAA4A
CwALAAoACgALAA4AEAARABMAEgARABAADQAQABIAEwAUABAADAAIAAYABwAGAAYABgAH
AAcABgAFAAMAAQD///3///8BAAMABQACAAEAAAAAAAEACQASABkAJQBAAGQAlADNABUB
WwGPAbsB2AHdAa0BPgGnAA0Ajf8//yr/Nv9N/2v/kf+t/8P/0//e/+r/9v8AAAQAAgAB
AAEAAwAAAAAA///+/wEAAwAFAAcABAADAAIAAQAFAAkADAAKAA0AEAATABUAEgARABAA
EQAVABYAFQAYABcAFwAXABcAGAAZABsAHAAhACEAIAAgAB4AHgAgACAAIgAiACMAJQAk
ACMAIgAiACMAJAAkACMAJQAlACUAJQAjACMAIgAhACIAJAAmACkAJwAnACcAJwAoACkA
KAApACoALAAuAC8ALAArACoAJwAqACwALgAwAC0AKwApACgAKQAnACUAJgAoACgAJgAk
ACAAHgAeACAAIQAiACQAJgAmACMAHwAcACAAIwAkACUAJgApACwALgAuAC4ALQAuADEA
MwA1ADcANAAzADEALgAvADIAMwAyADQANAAxAC8AKwAqACkAKQAsACwALAAsACgAJQAj
ACMAJwAnACgAKAAqACkAKAAmACMAIwAjACUAKgAtAC4ALgArACoAKQApACoALgAxADcA
OAA4ADYANQAxADMANAA1ADoAPwBCAEQAQAA8ADwAPAA8ADwAPgBAAEIAQwBAAD8APgA8
AD0APQA+AD8APgA+AD4APgA6ADkANwA2ADgAOQA7AD0APAA5ADoAOgA8AD0APgA+AD8A
PwBAAEEAQAA+ADwAOgA7ADwAPgBAAD0APAA6ADgAOgA7ADoAOQA3ADYANgA3ADYAOAA5
ADsAPQA/AEEAQQA9ADwAOgA4ADcANgA1ADYANQA0ADQANAAyADEALwAtADAAMQAyADMA
MAAvAC4ALQAuAC8AMAAyADkAOQA4AD0ASQBkAIgAuAD7AEcBiQG7Ad8B+AH5Ac0BZAHP
ADkAvf9t/1T/Wv9p/4X/r//P/+X/+f8KABIAGAAaABgAFQATABIAEwAVABYAFgAWABMA
EQAPAA0ACwALAAsACwALAA0ADgAKAAgACAAIAAcACAAJAAoADQAMAAoABgAGAAgACQAK
AAsACwALAAwADAANAAsACAAGAAcACAALAAwACQAGAAQAAwADAAMAAwAEAAQABAADAAEA
AQD///3/+//+//////////z/+v/4//f/+P/5//r/+//5//n/9//3//X/9v/3//f/+v/7
//z/+//3//T/8f/u/+7/7f/s/+z/6//n/+P/4v/h/+D/3f/a/9v/2v/b/97/2f/W/9T/
0v/V/9X/1P/U/9X/1//X/9f/1P/V/9b/1v/Z/9r/2v/c/9v/2f/X/9X/1v/X/9f/1v/U
/9b/1v/U/9P/0v/O/8v/zf/O/8//0f/N/8r/x//E/8L/wf/B/8P/wv/B/8H/wP+9/7v/
uf+2/7j/uf+6/73/vP+7/7j/tP+1/7b/t/+5/7f/uv+8/8H/wf/A/73/u/+7/7//wv/F
/8T/xf/E/8L/vv/C/8P/xP/F/8b/xP/C/8D/vf++/7//wP/A/8L/wf/B/8H/vf+8/7v/
uv+8/73/vf++/7z/uf+3/7X/tv+1/7j/uv+8/73/vv++/7v/uf+4/7f/u/+8/73/vv+6
/7j/t/+2/7j/uv+7/7z/v/+//73/u/+3/7b/tv+3/7n/vP++/8H/wP+//77/u/+7/7z/
vP+8/7z/uv+4/7j/tf+y/7D/rv+x/7P/tP+1/7P/sf+v/63/sP+x/7L/s/+x/7H/sf+y
/63/sf+4/8H/0//u/xQARACBAMUAAQEzAVkBdAF3AUsB5ABPALP/Mf/n/tT+3P7v/hf/
Q/9j/3X/h/+S/5r/pv+s/7D/sf+x/7L/tf+y/7L/sf+w/7P/s/+z/7P/tP+1/7b/t/+4
/7v/vf+6/77/wv/G/8n/x//F/8P/w//F/8b/xf/I/8n/y//N/8//zv/N/83/zP/S/9P/
0//U/9L/0P/Q/87/0P/Q/9H/0//U/9X/1v/Y/9f/1v/U/9H/1v/X/9j/2f/X/9f/1v/V
/9f/2P/Z/9v/2v/b/9z/3f/d/93/2//b/9//4v/l/+f/5P/j/+L/3//g/+D/4P/g/+D/
3//e/97/2//X/9P/0v/V/9j/2f/a/9f/1P/T/9T/0v/S/9P/1P/Z/9n/2P/Y/9j/2f/Y
/9f/2//f/+P/5v/k/+T/4//k/+b/5//o/+n/5//n/+b/5P/i/+T/5P/i/+X/5v/k/+P/
4P/e/9z/2//c/9z/3P/c/9r/2f/Z/9v/2//Z/9j/1v/Z/9n/2f/Y/9X/1f/V/9f/2f/b
/9v/2v/b/9z/3f/f/97/4P/h/+X/5//o/+f/5//j/+X/5v/n/+n/6//r/+r/8P/t/+z/
6v/q/+r/6v/t/+7/7//v/+7/7f/s/+r/7P/r/+v/6//r/+z/7f/u/+v/6f/m/+T/6P/p
/+v/7f/q/+f/6P/o/+r/6//s/+z/7v/t/+3/7f/r/+r/6f/o/+r/6v/r/+z/7P/s/+v/
6v/p/+n/5//l/+b/5v/n/+n/5//o/+j/6f/q/+v/7P/r/+r/6v/p/+j/5v/k/+L/4v/k
/+T/5f/m/+T/4//h/9//4v/j/+T/5f/j/+P/4//j/+X/5f/l/+b/7//z//b//f8NACgA
TgCGAM0AFQFRAX8BnQGuAaMBXwHiAEsAt/9J/xP/Dv8Y/y3/U/9//5n/rf/B/9D/2v/g
/+L/4P/c/9v/2//d/+H/5P/m/+j/5v/l/+T/4//l/+X/5f/l/+n/7f/w/+7/7P/s/+z/
6//s/+3/7v/x//H/8P/t/+7/7v/v//D/8f/y//P/9f/2//f/9f/y//D/9P/2//r//P/5
//j/+P/5//n/+f/5//r/+v/6//n/9//4//f/9v/1//j/+//9/////P/8//z//f/+////
AAABAAQABQAEAAUAAgACAAIAAQADAAUABwAHAAUABAADAAIAAgABAAAAAAACAP///P/8
//v/+v/3//T/9f/2//n//v/5//j/+P/4//3//f/8//z/AQADAAMAAwAAAAEAAgACAAUA
CAAKAA4ADAALAAoACQAJAAkACAAGAAkADAANAAwACQAIAAQAAQAEAAYACAALAAkABgAD
AAAA/v/9//3///8DAAMABAAEAAEA///9//r//f///wEABQAFAAUAAwAAAAEAAgADAAUA
BwAKAAwAEQAQAA4ACgAHAAgADQARABUAFgAXABYAFAAMAA8AFQAYABcAFgAVABQAEwAS
ABEADwASABMAFAAUABIAEQARABEAEQASABMAFAAVABUAFAAUABIADwANAAsADwAPABMA
FgAVABUAFQAUABQAEwATABMAFgAWABYAFgAUABIAEQAQABQAFgAXABgAGAAXABQAEQAN
AAwADAANABEAFAAWABkAFgAVABQAEQAUABYAFwAYABMAEAANAAwADQAMAAwADAANAA0A
DAALAAgABwAGAAUABwAHAAcABwAFAAUABQAGAAUADQAYACkARwBsAJYAzAAPAUsBdQGV
AbEBtgGLASUBmAADAIP/N/8f/yj/Pv9h/4v/q//B/9P/3f/k/+z/9P/6//7//f/9//7/
AQD+//7//f/8/wAAAQACAAMAAAD///7//f8AAAMABQACAAUACAALAA0ACwAJAAcABwAK
AAwADAAQAA4ADwAQABEAEQARABIAEgAXABcAFgAWABMAEgATABIAEwAUABYAGQAXABcA
FwAYABYAFgAVABMAFgAXABgAGQAYABcAFQATABUAFgAXABkAFwAXABcAFwAZABkAFwAX
ABkAGgAbABsAGQAXABUAEQAUABQAFAAUABIAEQAQABAAEQANAAkACAAJAAoACQAIAAQA
AgACAAQAAwAEAAYACAAJAAcABAACAAUABwAHAAcACAALAA4AEAAOAA4ADQAOABAAEQAS
ABMAEgARAA8ADAAOABAAEAAOABAAEAANAAsACQAIAAcABwAKAAoACgAKAAQAAQD/////
AQABAAIAAgADAAMAAwACAAEAAQABAAMABwAJAAkACAAEAAQABAAFAAcACgAMABEAEgAS
ABAADwAKAAsACwALABAAFQAYABUAFAATABIAEQAQAA8ADQAQABEAEgASAA8ADQAMAAsA
CwAMAA0ADgAMAAsACQAIAAYABQAFAAUABgAFAAgACgAJAAkACQAIAAkACQAKAAsACgAK
AAoACgAHAAYABgAGAAkADAAOABAADQALAAcAAwAEAAQABQAHAAcACAAIAAkABwAHAAcA
BQAHAAgACAAIAAUAAgD///7//v/+////AAD8//v/+f/3//b/9f/0//P/9P/1//b/9//0
//P/8v/y//n/AQAGABEAKQBGAGoAnADdACUBYQGNAa8BwgGrAVUBzgA5AK3/Rf8d/x7/
Kv9D/2P/f/+X/6//wf/O/9r/5v/u//D/7P/r/+v/7f/s/+z/6//q/+3/7f/t/+3/6v/p
/+j/5//p/+3/8P/u/+3/7v/v/+//7v/t/+z/7f/v//D/7//y//D/8f/y//P/9P/1//f/
+P/6//n/9//2//j/+P/6//r//P/8//3////7//n/9//2//n/+v/6//n/+f/5//n/+f/5
//n/+P/3//r//P/+/wEA/v/9//z/+//9//////8BAAEAAgADAAMAAQABAAEA//8BAAIA
AwAEAAEA///9//z//v/7//j/+P/4//j/9v/0//H/7v/t/+7/7v/u/+//8P/v/+3/6v/o
/+7/8f/y//P/8//1//f/+P/3//j/+P/6//7///8AAAEA/v/9//v/+P/6//7/AAAAAP7/
/v/7//n/+v/6//r/+//6//r/+v/6//b/8//x//H/9f/1//b/9v/2//X/9P/y//H/8f/x
//P/9//7//3//v/7//r/+f/5//v//v8AAAUAAwACAP///f/9////AAABAAUACQALAAwA
BAAEAAYABgAGAAYACQAKAAsACwAKAAkACAAGAAgABwAHAAcABgAGAAYABgAEAAMAAQAA
AAEAAQACAAMAAQD9//3//P///wEAAwAEAAMAAQAAAP///v/+//7//v8AAAAAAQACAP//
/v/8//r//f/////////9//z//P/9//3//v/+////AgADAAQAAwAAAAAA///+/////v/9
//7/+//6//r/+v/4//f/9f/z//b/9//4//n/9f/z//H/7//y//P/9P/2//n/+f/6//v/
AwAWADgAZgChAOsAMwFvAZkBugHRAcMBegH5AGEA0f9f/yj/IP8v/0f/a/+T/6//x//a
/+L/5v/u//T/9P/z//P/9f/3//j/+P/4//j/9//2//X/9//3//f/9//2//n/+//4//j/
+v/8//3/AAABAAIABQACAAAA/P/8//7/AQAEAAcABgAFAAUABAAFAAUABAAEAAYABgAI
AAgABgAEAAMAAwAGAAcACAAKAAgACAAHAAUABQAFAAUABQAJAAsADAANAAkACAAHAAcA
CQALAA0ADwANAA0ACwALAAkACgALAAsADgAPABAADwANAAwACwAKAA0ADQANAA4ACwAH
AAMAAgADAAQAAwACAAEAAAABAAQA/f/6//j/9v/8//3//f/+/wAAAQAAAP////8BAAMA
BAAHAAoADAAQAA8ADQALAAkACwANAA4ADgAOABAAEAAOAAwADAAJAAcACAAKAAwADwAM
AAoACAAGAAYABQAFAAcABgAFAAUABAACAAEAAAD+/wAAAQACAAUABQAFAAMAAAAAAAIA
BAAHAAYACAAJAA0ADQAMAAkABwAJAA0AEAATABMAEwARAA4AFAAVABkAGAAVABQAEwAS
ABIAEgASABEAFAAVABYAFgAVABMAEgARABMAFAAVABYAFAATABEAEAAPAA0ADAALAA4A
DQAQABIADgANAAwACgAMAA0ADwARABEAEAAPAA4ACwAKAAoACgAOABAAEQASABEADwAL
AAcABgAGAAcACQAIAAoACwANAAsACwALAAkADAAOAA8AEAANAAoABwAGAAcABgAGAAYA
AwADAAIAAQABAAEAAQABAAQABQAGAAcABQADAAEAAAADAAcADgAZACcAPgBeAIwAzQAV
AVkBkQG5AdQB2QGtAUABqwARAI//Q/8u/zr/Tf9v/5X/r/+//9P/4v/u//j/AAACAAAA
/////wEAAAAAAP///v8CAAMABAAFAAEA///9//v//v8DAAcABgAEAAYACAAJAAgABwAG
AAcACwAMAAsADgALAAsACwALAA0ADQAOAA4AEQARABAAEAAOAA4AEAAQABEAEgAUABcA
FQATABEAEAATABQAFAATABMAEwATABMAFAAVABUAFQAVABYAFwAZABgAFwAWABUAGAAZ
ABgAGQAZABoAGwAbABkAGQAZABcAGgAaABoAGgAYABUAEgAQABMAEQAPABAADgAOAAwA
CgAGAAQABAAGAAUABgAIAAoACwAJAAYABAAIAAsADAANAAwADQAOAA4ADwAQABAAEgAV
ABUAFQAVABIAEQAPAAwADgASABQAFAATABIADgALAAoACgAKAAsADgAOAA4ADgAJAAUA
AgABAAQABQAHAAgABgAFAAQAAgABAAEAAQADAAcACQAJAAgABQAEAAMAAwAEAAgACwAR
ABAAEAAOAA0ACwANAA4ADwAUABcAGAAYABIADwAPABAAEwAUABUAFgAVABQAEwARABEA
EQARABAAEwATABQAFQASABAADgAMAA4ADwAPABAADgANAA0ADQANAAsADQAOABAAEQAS
ABIAEQAPAA4ADQARABIAEwAUABAADgANAAwADQAOAA4ADgAQABEAEAAPAAsACAAGAAUA
CQAMAA4AEQAPAA8ADwANAAsADAAMAAwADQAMAAsADAAIAAYABQAEAAYABwAHAAcABQAF
AAUABQADAAMAAwADAAYABwAIAAoACQAJAA4AGQAtAEoAcgCmAOUAKQFjAY8BsQHKAccB
jQEaAYUA7/91/zH/Jv8y/0f/cf+f/7v/y//b/+b/7P/y//b/9v/2//f/+f/9//v//P/8
//z//P/7//r/+f/8//3//v////7///////r//P8AAAQABwAFAAUABQAHAAYABgAEAAYA
CQALAA0ADwANAAsACgAIAA4ADwAPABAADQAMAA0ADAALAAoACgALAA4ADwAQABIAEAAO
AAsABwAKAAsADAANAAwADQANAA0ADgAOAA4ADwASABMAFAAVABIAEQAOAA0ADwASABUA
FwAWABUAFAARABEAEAAPAA4ADwAPAA8AEAAOAAkABAACAAQABgAGAAYAAgAAAAAAAgAB
AAAAAAAAAAUABQAEAAQABQAFAAMAAQAFAAkADQAQABAAEAAPABAAEAAPAA4ADQAPABEA
EgASAA4ADgAMAAgACwAMAAoACQAHAAYABQAFAAMAAgABAAAA/////wAAAwACAP///f/6
//z//f/+//7/+//7//v//f/+/////v/8//3//v///wEA//8AAAAAAwAFAAYABQAFAAMA
BQAGAAcACQALAAsACgAMAA0ADAAJAAgABwAGAAcACAAJAAkACwALAAsACgAIAAUAAwAB
AAIABAAGAAgABgAFAAMAAgAEAAMAAwADAAMAAQADAAQAAwADAAMAAgAEAAUABwAJAAgA
BgAEAAIAAwACAAIAAgAFAAYABgAGAAYABQACAP//AQACAAQABwAGAAYABQAFAAcABwAH
AAUABwAIAAgACAADAAAA/f/8//3//v8AAAIAAAD///3/+//7//v/+//7//v/+//7//v/
+v/5//j/+P8DAAkAEgAdADEAUgCAALoA/QBBAXcBnwG3AbwBlwE5AawAFQCP/zn/Hf8k
/zT/U/9//5//sf/F/9X/5P/u//b/+P/2//L/8f/x//P/9P/2//f/+P/5//n/+f/5//f/
9//3//f/+////wIAAAD9//7//////wEAAQABAAMABAAEAAIABAADAAMAAwADAAUABwAK
AAwACwAJAAYABAAFAAYACQAKAAsACgAKAAsACgAJAAgACAALAAwADAALAAoACQAIAAcA
CQALAAwADQANAA4ADwARABAADwAOAA0ADwARABEAEwAQABAAEAAPAA0ADQANAAsACQAI
AAcABgAEAAEA/v/8//3/+//5//r/+f/4//X/8v/x//D/8f/0//H/8P/w//D/8f/v/+z/
6v/v//P/9f/3//b/9//4//j/+v/8//3/AAAAAP///v/9//r/+f/3//T/9//6//v/+v/5
//j/9P/x//L/8v/y//P/8//y//H/8P/s/+n/5//n/+z/7f/v//D/7f/r/+n/5v/m/+f/
6P/r/+z/7f/s/+r/6P/o/+j/6f/s//D/8//5//b/9P/w/+3/7f/x//T/9//3//n/+f/4
/+7/8f/0//X/9v/3//j/9//2//X/8//y//H/8P/u//D/7//v/+//7f/s/+v/6v/q/+v/
6//s/+r/6f/p/+n/6//p/+v/7P/v//H/8//0//D/7f/r/+n/7f/u/+//8P/t/+z/7P/s
/+v/7P/s/+z/7v/v/+7/7f/q/+j/5//n/+n/7P/u//H/7v/t/+z/6f/n/+j/6P/o/+j/
5v/k/+T/4v/g/9//3v/g/+H/4f/h/9//3//f/9//3//f/9//3//h/+H/4f/i/93/2//g
/+v///8gAEYAdgCzAPMAKwFXAXsBlAGTAWEB9ABhAMv/Uf8J//j+Av8T/zn/a/+N/6H/
r/+6/8L/yv/S/9T/0//T/9T/1//U/9T/0//S/9P/0//T/9P/1P/V/9b/1//W/9f/1//S
/9X/2P/b/93/3P/b/9r/2//a/9r/2P/a/93/3//h/+P/3//d/9z/2v/f/+H/4v/k/+H/
4P/h/+D/3//e/97/3//g/+H/4v/k/+L/4P/d/9n/3f/f/+H/4//i/+H/3//d/9v/2v/Z
/9n/3P/d/97/3//c/9v/2P/X/9r/3P/e/9//3v/d/9z/2f/Z/9j/1//W/9j/1//W/9b/
z//L/w==
         </WaveFormData>
      </LeadData>
      <LeadData>
         <LeadByteCountTotal>10000</LeadByteCountTotal>
         <LeadTimeOffset>0</LeadTimeOffset>
         <LeadSampleCountTotal>5000</LeadSampleCountTotal>
         <LeadAmplitudeUnitsPerBit>4.88</LeadAmplitudeUnitsPerBit>
         <LeadAmplitudeUnits>��V</LeadAmplitudeUnits>
         <LeadHighLimit>2147483647</LeadHighLimit>
         <LeadLowLimit>268435456</LeadLowLimit>
         <LeadID>V4</LeadID>
         <LeadOffsetFirstSample>0</LeadOffsetFirstSample>
         <FirstSampleBaseline>0</FirstSampleBaseline>
         <LeadSampleSize>2</LeadSampleSize>
         <LeadOff>FALSE</LeadOff>
         <BaselineSway>FALSE</BaselineSway>
         <ExcessiveACNoise>FALSE</ExcessiveACNoise>
         <MuscleNoise>TRUE</MuscleNoise>
         <LeadDataCRC32>2673226112</LeadDataCRC32>
         <WaveFormData>
8P/w//D/8P/0//b/+P/6/xgANABQAGwAnADMAPwALAE9AU4BXwFwAQ4BrgBOAO7/0P+y
/5T/dv+K/5z/rv/A/8j/0P/Y/+D/4f/i/+P/5P/k/+T/5P/k/+b/5v/m/+b/5v/m/+b/
5v/n/+j/6f/q/+j/6P/o/+j/6v/q/+r/6v/q/+r/6v/q/+z/7P/s/+z/7P/s/+z/7P/s
/+z/7P/s/+7/7v/u/+7/7v/u/+7/7v/s/+z/7P/s/+7/7v/u/+7/7//w//H/8v/x//D/
7//u//H/8v/z//T/9v/2//b/9v/0//T/9P/0//b/9v/2//b/9v/2//b/9v/2//b/9v/2
//b/9v/2//b/9P/0//T/9P/z//L/8f/w//L/8v/y//L/8P/w//D/8P/w//D/8P/w//H/
8v/z//T/9f/2//f/+P/5//r/+//8//7//v/+//7//v/+//7//v/+//7//v/+//3//P/7
//r/+f/4//f/9v/4//j/+P/4//b/9v/2//b/9f/0//P/8v/0//T/9P/0//T/9P/0//T/
9P/0//T/9P/2//b/9v/2//b/9v/2//b/+P/4//j/+P/6//r/+v/6//j/+P/4//j/+v/6
//r/+v/6//r/+v/6//n/+f/5//n//P/8//v/+//6//n/+P/3//b/9v/2//b/+P/4//j/
+P/3//f/9//3//b/9v/3//n/+P/5//r/+//9//z//P/8//z//P/8//3/+//7//v/+//5
//r/+v/7//z//f/8//v//P/7//v//P/7//z//v////////////3//f/9//3//P/3//T/
8f/w/+//7//w//D/8P/u/+7/7v/s/+z/7P/r/+v/6//s/+z/6v/s/+3/7f/r/+3/8P/2
/wMAHwBFAHIAogDTAAYBMgFYAXsBjQF5AS8BsQAaAKL/b/9m/2T/b/+M/67/v//F/83/
1//a/93/4f/k/+P/4v/h/+D/4f/h/+H/4f/j/+P/5P/k/+T/5f/l/+X/5P/l/+X/5f/l
/+X/5v/m/+b/5v/m/+b/6P/o/+j/6P/o/+f/5v/m/+j/6P/n/+f/5v/n/+f/5//p/+n/
6v/q/+r/6v/q/+r/6v/r/+v/6//t/+3/7f/t/+z/7P/r/+v/7f/t/+7/7v/v/+//7//v
/+//8P/w//H/7//v/+//7//t/+7/7v/t/+3/7f/t/+z/7v/u/+7/7v/u/+7/7v/t/+7/
7f/s/+3/7f/s/+z/6//r/+r/6v/q/+r/6v/q/+r/7P/s/+z/7v/v/+//7//x//D/8P/x
//P/9P/1//X/9v/4//f/9v/2//b/9v/3//f/9//3//X/9f/1//X/8//y//L/8v/y//L/
8v/x//H/8f/w/+7/7f/s/+z/6//r/+z/6v/p/+n/6f/p/+n/6f/q/+v/7P/s/+z/6f/p
/+r/6v/q/+r/7P/s/+//7//v/+//7f/u/+7/7f/v//H/8f/x//H/8P/w//D/8P/w//H/
8f/x//H/8P/w/+//7//w//H/8v/z//D/8P/w//D/8P/w//D/8P/t/+3/7f/t/+z/7P/t
/+//8v/z//T/9f/1//T/9P/0//T/9P/0//X/9f/1//X/9f/3//j/+P/5//f/9//1//P/
9P/z//P/9P/1//b/+P/5//f/9//3//X/8//z//P/8v/y//D/7v/u/+7/7f/t/+z/6//o
/+f/5v/o/+j/6P/n/+n/6f/q/+r/5v/o/+n/6f/r/+3/8P/4/wcAHwBFAHQApADTAAAB
KgFQAW8BfwFnARcBnQAKAJj/a/9i/2D/a/+M/6z/u//F/8//0//a/9//4f/i/+D/4P/g
/+D/4//j/+P/4//h/+H/4v/i/+T/5f/l/+X/5P/l/+X/5f/n/+f/6P/o/+j/6P/o/+j/
6P/o/+j/6P/p/+n/6f/q/+r/6v/p/+n/6P/p/+n/6f/r/+v/7P/s/+z/7P/s/+z/7v/v
/+//7//v/+//7//v/+//8P/w//H/8f/x//L/8v/z//P/8//z//P/9P/0//X/9f/1//X/
9f/1//b/9v/1//X/9f/1//T/9v/2//b/9v/0//T/9P/z//X/8//x//H/8//y//L/8f/w
/+7/7f/s/+7/7v/u/+7/8P/w//D/8v/1//X/9f/3//b/9v/3//n/+v/7//v//P/8//v/
+v/6//z//P/9//3/+//7//n/+f/5//n/9//2//j/+P/4//j/9v/1//X/9f/1//T/9P/0
//T/8//z//T/9P/z//P/8//z//P/8//0//T/9P/z//L/9P/1//f/+P/2//b/+P/4//b/
9f/0//P/9v/4//n/+f/4//n/+P/3//n/9//2//j/+P/4//j/+f/5//n/+f/8//z/+//7
//n/+f/5//n/+v/6//r/+v/6//r/+v/6//n/+f/5//n/+v/6//v//f/+////AAABAP//
/v/+//7/AAAAAAAAAQD//////////wEAAgACAAMAAwADAAEA//8AAP////8AAAEAAgAE
AAUAAwADAAMAAQABAAEAAQAAAP7//P/6//r/+P/3//f/9v/2//T/9P/0//T/9P/0//P/
9f/1//b/9v/0//b/9//3//X/+f/+/wYAFwA3AGUAkgDAAO0AGgFAAWABeQF7AU8B7QBp
AN7/hv9r/2j/bP+B/6L/vP/J/9P/3f/h/+T/5//r/+z/7P/s/+z/7P/t/+3/7f/t/+3/
7f/u/+7/7P/t/+3/7f/s/+3/7f/t/+//7//w//D/8v/y//L/8v/y//L/8v/y//H/8f/x
//L/9P/0//P/8//y//P/8//z//P/8//0//T/9v/2//b/9v/0//X/9f/1//f/9//3//f/
+f/6//r/+//5//n/+v/6//v/+//7//v/+f/6//r/+//7//v/+//7//v//P/8//v//f/9
//3//P/6//r/+v/6//r/+v/6//n/+//5//f/9//4//j/+f/5//n/+P/4//j/9v/2//b/
9v/2//b/9v/4//v/+//7//3/AAAAAAEAAwAEAAUABQAGAAYABQAEAAQABAAEAAUABQAF
AAUAAwADAAMAAwABAAAAAAAAAAAAAAAAAP////////3//P/8//z//v/9//3//v/+//3/
/f/9//v/+//7//z///8AAAAAAAD/////AAAAAP3//P/9//z//////////////wAAAAD/
////AwAEAAIAAgACAAIAAwADAAMAAwAEAAQAAwADAAEAAQABAAEAAAAAAAAAAAACAAIA
AgACAP//////////AAAAAAEAAwACAAMABAAFAAUABAAEAAQABAAEAAQABQAGAAcACAAJ
AAgACAAHAAcACQAJAAcABQACAAEAAQACAAEAAgAEAAUABgAHAAgABwAHAAcABwAGAAMA
AAD9//z//P/7//v/+v/6//j/+P/4//j/+P/4//f/9//3//j/+P/2//j/+f/5//n/+/8A
AAYAFQA1AF8AjAC6AOsAGgFGAW4BjQGTAWsBDQGNAAYAqP+H/4L/fv+F/57/sv+//8//
2//f/+T/6//v//L/8f/w/+//7v/t/+3/7f/t/+//7//w//D/8P/x//H/8f/0//X/9f/1
//P/8//0//T/9P/0//T/9P/y//L/8v/y//H/8f/x//L/8//0//T/9f/2//f/9//3//f/
9//4//j/9v/2//b/9v/0//X/9f/1//j/+f/6//v/+f/6//r/+//5//n/+v/6//v/+//7
//v//f/+//7////9//3//f/9//3//v/+//3//////////v/+//7//v/+//v/+v/5//f/
+v/5//j/+f/5//j/+P/3//b/9P/z//L/9P/0//T/9P/3//j/+f/8//v/+//7//3//v/+
////AQACAAMAAwAEAAQAAwACAAIAAgACAAMAAwADAAMAAQABAAEAAQD///7//v/+//7/
/v/9//3//v////7//P/7//r//P/7//v//P/8//v/+//7//v/+//7//z//f/+//7//v/9
//3//v/+//7//v8AAAAAAQABAAEAAQABAAIAAgABAP//AQABAAEAAwACAAQABAAEAAQA
BQAFAAUABQAFAAQAAgABAAEAAQABAAEAAAAAAAAAAAAAAAAAAAAAAAEAAQABAAEA/v/+
////AQAAAAEAAgADAAQABAAFAAYABAAEAAQABQAHAAcABwAHAAUABgAGAAcACAAJAAgA
BwAEAAMAAwAEAAMABAAGAAcACQAJAAkABwAHAAcABwAGAAIAAAD+//7//P/7//v/+v/6
//j/+P/4//f/9v/1//P/9f/1//b/9v/2//j/+f/5//n//f/+/wAACQAjAE8AhAC0AOUA
FgFIAXQBmQGpAZUBSQHNADgAuv+B/3T/cv97/5T/qv+9/8v/1//d/+L/6f/t/+z/7P/s
/+z/7P/r/+v/6//r/+3/7f/u/+7/7v/v/+//7//y//P/8//z//P/8//0//T/8v/y//L/
8v/y//L/8v/y//X/9f/1//b/9v/2//X/9f/0//X/9f/1//b/9//5//r/+f/4//f/9v/2
//f/9//3//n/+f/5//n/9//4//j/+f/7//v//P/8//v/+//7//v//f/+//7/////////
//////3//v/+//3//f/9//3//P/+//7//v/+//7//v/+//3//v/9//z//f/9//z//P/7
//3//P/8//z/+v/6//r/+v/6//r/+v/8//3//f/9////AAAAAAEAAwAEAAUABQAGAAgA
BwAGAAYACAAIAAkACQAJAAkABwAHAAUABQADAAIAAAAAAAAAAAD+//3//f/9/////v/+
//7//P/7//v//P/8//v/+//7//v/+//7//z/+//8//z//P/9//3//v/+//7//v8AAAAA
AQABAAEAAQABAAIAAgABAAMABQAFAAUABQAEAAQABAAEAAQAAwADAAMAAwAGAAYABQAF
AAUABQAFAAUABAAEAAQABAAEAAQABAAEAAMAAwADAAMABAAEAAUABwAGAAcACAAJAAkA
CAAIAAgACAAIAAgACQAJAAkACQAJAAkACgAKAAsACwALAAkABwAEAAMAAwAEAAYACAAL
AA0ACwALAAsACQAFAAUABQAEAAIAAAD+//7/+v/5//n/+P/4//b/9v/2//b/9v/2//X/
9f/1//b/9v/2//j/+f/5//3//f/6/wAADwApAE0AfACsAN0ADgE8AWYBiwGfAY8BRQHL
ADYAuv9//3T/dP99/5b/tP/H/9H/2//j/+j/7f/v//L/8f/w/+//7v/t/+3/7f/t/+7/
7//x//L/8P/x//H/8f/y//P/8//z//P/8//0//T/9P/0//T/9P/0//T/9P/0//f/9//3
//j/+P/4//f/9//2//f/9//3//X/9f/2//b/9//4//n/+v/3//f/9v/1//f/9//3//f/
+f/6//r/+//5//n/+v/6//v/+//7//v//f/+//7////9//3//f/9////AAAAAP//AQAB
AAEAAAAAAAAAAAAAAP7//v/+//3//f/7//n/+f/6//r/+//7//n/+P/4//j/+v/6//r/
+v/6//r/+v/8//3//f/9////AAAAAAEAAwADAAMAAgACAAQAAwACAAIAAgACAAMAAwAD
AAMAAQABAAMAAwABAAAA/v/+//7//v/+//3//f/9//v/+v/6//r/+v/5//n/+v/6//n/
+f/5//n/+f/5//r/+f/6//r/+v/7//v//P/8//z//P/+//7/AQABAAEAAQD//wAAAAD/
/wEAAwADAAMAAQACAAIAAgACAAIAAQABAAEAAQACAAIAAQABAAEAAQABAAEAAgACAAIA
AgABAAAA///+//3//f/9//3//P/8//3///8CAAMABAAFAAUABAAEAAQABAAEAAQABQAD
AAMAAwADAAMABAAEAAUABwAHAAUAAwAEAAMAAwAEAAQABAAFAAUABwAHAAcABQABAAEA
AQAAAP7//P/6//r/9v/1//X/9P/1//T/9f/2//T/9P/0//P/9f/1//b/9v/y//T/9f/1
//f/+f/6/wAACwAjAEkAegCsANkABgEyAVoBdwGFAXUBMQG5ACQAqP93/27/av9x/47/
rv/B/8v/1//f/+T/6//t/+z/7P/s/+z/7P/t/+3/7f/t/+v/6//s/+z/7P/t/+3/7f/u
/+//7//v/+//7//w//D/8P/w//D/8P/w//D/8P/w//P/8//z//T/9P/0//P/8//0//X/
9f/1//P/8//0//T/9P/0//T/9P/2//f/9//3//f/9//3//f/9f/2//b/9//3//f/+P/4
//v/+//7//v/+//8//z//f/9//3//f/9//3//v/+//3//f/9//3//P/+//7//v/+//z/
/P/8//v//P/7//r/+//8//z//f/9//3//P/8//z/+v/6//r/+v/8//z//P/+////////
/wEAAgACAAMABQAGAAcABwAIAAoACQAIAAgABwAGAAYABQAGAAcABgAHAAUABQADAAIA
AgACAAIAAgAAAP///////wEAAAAAAAAA/v/9//3//v/+//3//f/9/////////wAA//8A
AAAAAAABAAEAAgACAAAAAAACAAIAAQABAAEAAQADAAQABAADAAEAAwADAAMAAwADAAYA
BAAEAAQABAADAAMAAwADAAQABAADAAMABQAFAAUABQACAAIAAgACAAIAAgACAAIAAwAD
AAMAAwACAAIAAwAFAAYABwAIAAkABwAGAAYABgAIAAgACAAJAAcABwAHAAcACQAKAAoA
CwAJAAkABwAFAAQAAwADAAQABwAIAAoACwAJAAkACQAHAAUABQAFAAQAAgAAAP7//v/6
//n/+f/4//r/+P/4//j/+P/4//j/9//3//f/+P/4//b/+P/5//n/+f/7/wAABgAVADMA
WwCKALoA5wASAToBXgF9AYcBYwELAYkA9v+O/2//av9o/3n/nP+6/8n/0f/b/+H/5v/p
/+v/7P/s/+z/7P/s/+//7//v/+//7//v//D/8P/u/+//7//v//D/8f/x//H/7//v//D/
8P/w//D/8P/w//L/8v/y//L/8f/x//H/8v/y//L/8f/x//L/8//z//P/8//z//T/9P/2
//b/9v/2//T/9f/1//X/8//z//P/8//z//T/9P/1//f/9//4//j/9//3//f/9//5//r/
+v/7//n/+f/5//n/+//8//z/+//5//n/+f/4//r/+v/6//r/+v/6//r/+f/7//n/9//3
//f/9v/2//X/9f/0//T/9P/0//T/9P/0//j/+P/4//r/+v/5//j/+f/6//r/+//9//7/
/////wAAAgABAAAAAAD+//7////////////9//3//f/9//v/+v/8//z//P/8//j/9//3
//f/+f/4//j/+P/4//f/9//4//j/9//3//f/9//3//f/+P/2//b/9f/0//T/9f/3//j/
9v/2//j/+P/5//n/+f/5//n/+v/6//n/+//9//3//f/5//v//P/8//r/+v/6//r/+v/7
//z//f/9//z/+v/5//n/+f/5//n/+f/6//v//P/7//r/+f/4//f/9//3//f/9v/2//f/
+f/8//3//v////3//P/8//z/+v/6//r/+//7//v/+//7//3//v/+//////////3/+//4
//f/9//4//v//P/+/////f/9//3/+//5//n/+f/4//T/8v/w//D/7v/t/+3/7P/u/+z/
7P/s/+7/7v/u/+3/7P/r/+v/6v/p/+z/7v/v/+//8f/4/wYAHwBFAHUAogDMAPUAGgE8
AVwBawFXARUBowAZAKj/dv9p/2b/bv+J/6b/uP/D/9H/1//Z/9z/3//j/+T/5P/k/+T/
5P/n/+f/5//n/+f/5//o/+j/5v/n/+f/5//o/+n/6f/p/+v/6//s/+z/6v/q/+r/6v/s
/+z/7P/s/+v/6//r/+z/7P/s/+v/6//s/+3/7f/t/+3/7f/u/+7/7P/s/+z/7P/t/+//
8P/x/+//7//v/+//8f/y//L/8//z//P/9P/0//P/8//z//P/8//0//T/9f/3//f/9//3
//X/9v/2//X/9f/1//X/9P/y//L/8v/y//T/9P/0//P/9f/z//H/8f/x//D/8P/v//H/
8P/w//D/8P/w//D/8P/y//L/8v/0//f/9//3//n/+P/4//n/+//8//3//f/+//7//f/8
//z//v/+/////////////f/9//z/+//4//b/+P/4//j/+P/0//P/8//z//X/9P/0//T/
9P/z//P/9P/2//X/9f/1//f/9//3//j/9//4//j/+P/1//X/9v/2//j/+P/6//r/+f/5
//n/+f/3//j/+P/3//v//f/6//r/+v/6//r/+//7//v/+//8//z/+//7//z//f/+////
/P/8//z//P/8//z//P/8//v/+//7//v/+P/4//n/+//9////AQADAAEAAAAAAAAAAAAA
AAAAAQABAAEAAQABAAIABAAFAAcABQAFAAMAAQAAAP////8AAAEAAgAEAAUABQAFAAUA
AwAAAP///v/8//z/+v/4//j/9v/1//X/9P/y//D/8P/w//D/8P/w/+//8f/x//L/8v/w
//L/8//z//n/+//8/wIAGQA9AGsAmgDKAPkAKgFYAYABmwGVAVsB7wBlAOL/kv99/3j/
cv99/5j/qv+5/8v/1f/b/+L/5//n/+b/6P/o/+j/6P/p/+n/6f/p/+n/6f/q/+r/6v/r
/+v/6//s/+3/7f/t/+v/6//s/+z/7v/u/+7/7v/s/+z/7P/s/+7/7//w//L/8P/w/+//
7//u/+//7//v//L/8//1//b/9P/0//T/9P/y//P/8//z//X/9f/1//X/9f/2//b/9//3
//f/+P/4//f/9//3//f/9//4//j/+f/7//v/+//7//v//P/8//v/+//7//v/+v/4//j/
+P/4//r/+v/6//n/9//1//P/8//0//T/9f/1//P/8v/y//L/8P/w//D/8P/y//L/8v/0
//b/9//4//v//P/8//3////+//////8AAAIAAQAAAAAAAAAAAAEAAQD//////f/9//3/
/f/7//r/+//8//3//v/5//f/9v/1//f/9v/2//b/9v/1//X/9v/4//f/9//3//f/9//3
//j/+//8//z//P/7//v//P/8//r/+v/8//z/+//7//v/+//9//7//v/9////AQABAAEA
//8AAAAAAAAAAAAA//////////8AAAAA//////3//f/9//3//v/+//7//v/+//7//v/+
//3//f/9//3//P/8//3///8AAAEAAgADAAEAAAAAAAAAAgACAAIAAwADAAMAAwADAAEA
AgACAAMABAAFAAQAAwAAAP////8AAAEAAgAEAAUABQAFAAUAAwACAAMABAAEAAIAAAD+
//7/+//5//j/9v/2//T/9P/0//T/9P/0//P/8//z//T/9P/y//T/9f/1//f/+f/4//r/
AQARADMAYACUAMkA+gAuAVwBhQGnAa0BgQEbAZAA+v+X/3b/dP93/4b/oP+3/8X/0f/X
/9r/3//l/+z/7P/s/+z/7P/q/+n/6P/n/+j/6f/r/+z/6v/r/+v/6//s/+3/7f/t/+//
7//w//D/7v/u/+7/7v/u/+7/7v/u//H/8f/x//L/8P/w/+//7//y//P/8//z//H/8f/y
//L/8v/y//L/8v/0//X/9f/1//P/8//z//P/9f/2//b/9//1//X/9v/2//n/+f/5//n/
+//8//z//f/7//v/+//7//n/+v/6//n/+f/5//n/+P/5//r/+//8//r/+v/6//n/9//1
//P/8//1//b/+P/5//f/9v/2//b/9f/0//P/8v/1//b/9//6//r/+f/4//n//P/8//3/
//8AAAEAAQACAAIAAQAAAAAAAAAAAAEAAQADAAMAAQABAP/////9//z//v/+//7//v/+
//3//f/9//z/+v/5//j/+P/3//f/+P/6//n/+f/5//f/9//3//j/+//8//z//P/7//v/
/P/8//z//P/+//7//f/9//3//f///wAAAAD/////AQABAAEABQABAAQAAgAAAAAAAAAA
AAAAAQACAAMAAgACAAEAAQABAAEAAQABAAAAAAAAAAAAAAAAAAAAAAD///////////z/
/P/9/////v///wAAAQACAAIAAwAEAAIAAgACAAMABQAFAAUABQAHAAgACAAJAAcABwAF
AAMAAQD///7//v8BAAIABAAFAAcABwAHAAUAAQABAAEAAAAAAP7//P/8//j/9//3//b/
9v/0//T/9P/2//b/9v/1//P/8//0//T/8v/0//X/9f/z//P/9v/8/wcAIQBJAHgArADd
AAoBOAFiAYUBmQGJAUMBzQA2ALb/f/9y/3D/e/+W/7L/wf/J/9X/3//k/+f/6f/o/+n/
6v/r/+z/6//r/+v/6//s/+3/7//w/+7/7//v/+//8P/x//H/8f/x//H/8v/y//D/8P/w
//D/8v/y//L/8v/z//P/8//0//L/8v/x//H/8//1//b/9//3//f/+P/4//b/9v/2//b/
9v/3//f/9//3//f/9//3//n/+v/6//v//f/9//7//v/+//3//P/7//v//P/8//3//f/9
//3//f///wAAAAD//wEAAQABAAAA/v/+//7//v8AAAAAAAD//////f/7//v/+//6//r/
+f/7//r/+v/6//r/+v/6//r/+v/6//r//P/7//v/+//9//7//v///wEABAAFAAUABgAG
AAUABAAEAAQABAAFAAUABQAFAAMAAwADAAMAAQAAAAAAAAAAAAAA/v/9//3//f/9//z/
/P/8//z/+//7//z//P/7//v/+//9//3//f/+//7//v/9//z/+f/5//r/+v/6//r//P/8
//////////////8AAAAA/////wEAAQABAAEAAQACAAIAAAAAAAAAAAABAAEAAQABAAIA
AgABAAEAAQABAAEAAQD+//7//v/+/wAAAAAAAAAA//////////8AAAAAAQADAAMAAwAD
AAMABQAEAAQABAAGAAYABgAHAAYABQAEAAMABQAGAAYABwAHAAcABQADAAQAAwADAAQA
BQAGAAgACQAJAAkACQAHAAUABQAFAAQAAAD+//z//P/6//n/+f/4//r/+P/4//j/+P/4
//j/9//1//X/9v/2//b/+P/5//n/+//9//z/BAATACsAVwCGALQA4wAOAToBYAF/AYsB
bQEbAZ0ADACc/3X/cP9w/3//oP+8/8f/zf/Z/+P/6P/t/+//7v/s/+z/7P/s/+//7//v
/+//7//v//D/8P/u/+//7//v//D/8f/x//H/8//z//T/9P/0//T/9P/0//T/9P/0//T/
9f/1//X/9v/0//T/8//z//T/9f/1//X/8//z//T/9P/2//b/9v/2//j/+f/5//n/+f/5
//n/+f/4//j/9//3//j/+f/7//z//f/9//3//f/8//z/+//7//v/+//7//v/+//8//z/
+//9//3//f/8//z//P/8//z/+v/6//r/+f/6//n/+P/5//n/+P/4//f/+f/4//j/+P/4
//j/+P/4//j/+P/4//r//f/9//3///8AAAAAAQADAAIAAwADAAQABAADAAIAAgAEAAQA
BQAFAAUABQADAAMAAQABAP///v/+//7//v/+//z/+//7//v//f/8//z//P/8//v/+//8
//z/+//7//v/+//7//v//P/9//7//v/+//v/+//8//z//v/+/wAAAAD/////////////
AAAAAP//AQADAAMAAwABAP//AAACAAIAAgACAAMAAwADAAMABAAEAAMAAwACAAEAAAD/
/wAAAAAAAAAAAgACAAIAAgD///////////z//P/9////AgADAAQABQAFAAQABAAEAAYA
BgAGAAcABQAFAAUABQAFAAYABgAHAAcABwAFAAMAAAD/////AAABAAIABAAFAAUABQAF
AAMAAwADAAMAAgD+//z/+v/6//r/+f/5//j/+v/4//j/+P/3//b/9f/z//P/8//0//T/
9P/2//f/9//5//v/AAAKAB8AQwB1AKIAzgD5ACQBSgFoAX0BcwE7AdEAQwDA/3r/a/9o
/27/if+s/8D/y//X/9//5f/o/+v/6//s/+z/7P/s/+z/7f/t/+3/7f/r/+v/7P/s/+7/
7//v/+//8P/x//H/8f/v/+//8P/w//D/8P/w//D/8v/y//L/8v/z//P/8//0//T/9P/z
//P/8v/z//P/8//x//H/8v/y//L/8v/y//L/8//1//b/9//1//X/9f/1//X/9v/2//f/
9//3//j/+P/7//v/+//7//n/+v/6//v/+f/5//n/+f/7//z//P/7//r/+f/4//b/9v/2
//b/9v/2//b/9v/1//X/8//x//H/9P/0//X/9f/1//T/9P/0//T/9P/0//T/9P/0//T/
9v/3//f/9//5//z//P/9////AAABAAEAAgACAAEAAAAAAP///v/+//3///////3//f//
/////f/8//v/+v/5//j/9//3//j/+f/3//b/9v/2//j/9//3//j/+P/3//f/9//1//X/
9f/2//f/+P/4//j/9//3//j/+P/2//b/+P/4//f/9//3//f/+f/6//r/+f/5//v/+//7
//n/+//8//z//P/8//z//f/9//3//f/9//z/+v/5//f/9//3//f/9//4//n/+v/5//j/
9//2//f/9//3//f/9v/2//f/+f/6//v//P/9//3//P/8//z//P/8//z//f//////////
//3//v/+/////f/9//v/+f/6//n/+f/6//v//P/+/////////////f/7//v/+//6//f/
9P/x//D/7//v//D/8P/u/+z/7P/s/+7/7v/u/+3/7//v//D/8P/s/+7/7//v/+//7//y
//r/CQAjAEsAeACoANMA/AAkAUgBZQFzAV0BEQGZAAwAmv9v/2j/Zv9t/4r/rP/B/8n/
z//X/9z/5f/r/+r/6f/o/+f/5v/n/+f/5//n/+f/5//o/+j/6v/r/+v/6//q/+v/6//r
/+v/6//s/+z/7f/u/+//8P/u/+7/7v/u/+//7//v//D/7v/u/+3/7f/v//H/8v/z//H/
8f/y//L/8P/w//D/8P/u/+//7//v//H/8f/x//H/8//0//T/9f/1//X/9v/2//X/9f/1
//X/9f/2//b/9//3//f/9//3//X/9v/2//X/9//3//f/9v/2//b/9v/2//T/9P/0//P/
9f/z/w==
         </WaveFormData>
      </LeadData>
      <LeadData>
         <LeadByteCountTotal>10000</LeadByteCountTotal>
         <LeadTimeOffset>0</LeadTimeOffset>
         <LeadSampleCountTotal>5000</LeadSampleCountTotal>
         <LeadAmplitudeUnitsPerBit>4.88</LeadAmplitudeUnitsPerBit>
         <LeadAmplitudeUnits>��V</LeadAmplitudeUnits>
         <LeadHighLimit>2147483647</LeadHighLimit>
         <LeadLowLimit>268435456</LeadLowLimit>
         <LeadID>V5</LeadID>
         <LeadOffsetFirstSample>0</LeadOffsetFirstSample>
         <FirstSampleBaseline>0</FirstSampleBaseline>
         <LeadSampleSize>2</LeadSampleSize>
         <LeadOff>FALSE</LeadOff>
         <BaselineSway>FALSE</BaselineSway>
         <ExcessiveACNoise>FALSE</ExcessiveACNoise>
         <MuscleNoise>TRUE</MuscleNoise>
         <LeadDataCRC32>2056297983</LeadDataCRC32>
         <WaveFormData>
BAAEAAQABAAFAAYABwAIACAAOABQAGgAlQDAAOsAFgEuAUQBWgFwARsByAB1ACIABQDq
/8//tP/A/8z/2P/k/+j/7P/w//T/9P/0//T/9P/0//T/9P/0//b/9v/2//b/9P/0//T/
9P/2//b/9v/2//T/9P/0//T/9P/0//T/9P/0//T/9P/0//L/8v/y//L/9P/0//T/9P/0
//T/9P/0//T/9P/0//T/9v/2//b/9v/0//T/9P/0//b/9v/2//b/9//4//n/+v/5//j/
9//2//f/+P/5//r//P/8//z//P/6//r/+v/6//r/+v/6//r/+v/6//r/+v/6//r/+v/6
//r/+v/6//r//P/8//z//P/7//r/+f/4//r/+v/6//r/+v/6//r/+v/8//z//P/8//7/
/v/+//7///8AAAEAAgAEAAQABAAEAAQABAAEAAQABAAEAAQABAACAAIAAgACAAAAAAAA
AAAA/f/8//v/+v/8//z//P/8//r/+v/6//r/9//2//X/9P/2//b/9v/2//b/9v/2//b/
9v/2//b/9v/2//b/9v/2//b/9v/2//b/+P/4//j/+P/4//j/+P/4//j/+P/4//j/+v/6
//r/+v/8//z//P/8//r/+//7//r//P/8//z//P/7//r/+f/4//j/+P/4//j/+P/3//f/
9//3//f/9//3//f/9//3//j/9v/5//r/+v/8//z//P/7//3//////////f/9//3//f/7
//z//f/+/wAA///+//7//P/7//v//f/7//3//v8AAAIAAgACAAAA///+//7//v/6//b/
8//y//H/8f/y//L/7//v/+7/7v/s/+z/7P/s/+z/7P/s/+z/7P/s/+z/7f/r/+z/7f/v
//j/EAAxAFgAggCrANUABAEuAVEBawFkASoBvwA0AMX/mP+S/47/lf+r/8T/zv/R/9b/
2//d/97/3//g/97/3v/e/93/3//f/9//4P/g/+D/4P/h/9//3//f/9//3v/f/9//3v/c
/9z/3f/d/9//3//f/9//4P/g/9//3//e/97/3v/e/97/3v/f/9//3//f/9//4P/h/+H/
4P/g/+L/4v/i/+P/4f/g/+D/4f/h/+L/4v/i/+P/4v/g/9//4f/h/+H/4//j/+P/4//j
/+b/5v/m/+f/5f/l/+X/5f/j/+P/4//k/+L/4v/j/+P/4//j/+L/4v/k/+P/4//j/+b/
5v/m/+b/5P/l/+X/5f/k/+T/5f/l/+X/5v/n/+f/6P/p/+n/6f/q/+3/7f/t/+v/7P/t
/+7/7//w//D/8P/x//L/8f/x/+//8f/x//H/8P/w/+7/7f/r/+v/6v/p/+f/6f/p/+n/
6P/n/+f/5//l/+X/5f/l/+f/5//n/+b/5P/k/+T/5P/i/+P/5P/k/+X/5f/l/+X/5P/k
/+X/5v/o/+f/5//n/+n/6f/p/+n/6f/o/+f/5v/o/+n/6v/q/+n/6P/p/+r/6//s/+z/
7f/t/+z/6v/q/+r/6v/s/+z/7P/s/+r/6v/q/+r/7P/r/+v/6//p/+n/6f/p/+n/6f/p
/+r/7P/v//D/8P/w//D/8P/v/+//8f/x//H/8//z//P/8//z//T/9f/2//X/8//x//D/
8P/v/+//8f/x//P/9P/2//T/9P/0//L/7//u/+7/7v/t/+r/6P/o/+j/5//n/+b/4//j
/+L/4v/i/+L/4v/i/+T/5P/k/+T/4v/i/+L/4//j/+b/5//t//j/DAAvAFgAgACpANEA
/AAkAUkBYQFSARYBqQAkALv/lP+O/4z/lf+v/8T/zP/T/9j/2f/d/+D/4//i/+L/4v/i
/+H/4f/h/+H/4v/g/+D/4P/h/+L/4//k/+X/5f/l/+T/4v/i/+L/4//j/+P/4//j/+P/
4//k/+T/5f/o/+j/6P/o/+b/5v/n/+f/5f/l/+X/5v/n/+f/5v/m/+b/5v/m/+f/5//m
/+b/5//n/+j/6P/o/+z/7P/r/+v/6//r/+v/7f/r/+v/6//r/+7/7v/u/+//7//v/+//
7//v/+//7//w/+7/7v/v/+//8f/x//D/8P/y//H/8f/x//D/8P/w//D/8P/x//H/8f/v
/+7/7v/t/+7/8P/y//P/9P/1//X/9f/2//n/+f/5//f/+P/5//r/+f/6//r/+v/6//r/
+P/3//n/+//7//v/+P/4//b/9f/3//f/9v/1//X/9//3//f/8v/x//H/8f/x//H/8f/x
//H/8f/x//D/8P/w//D/8P/w//H/8v/y//L/8f/w/+//7//w//L/9P/y//H/8f/x/+//
7//v/+//8f/y//P/9P/y//P/9P/0//P/8f/w//H/8v/z//T/8v/z//P/8v/z//T/9f/2
//T/9P/0//T/9P/0//T/9P/0//P/8//z//P/8//z//P/9f/1//X/9v/4//v//P/8//v/
+v/5//f/9//5//n/+f/5//n/+f/5//n/+v/7//z//v/9//z//P/6//n/+f/7//3///8A
AAIAAgACAAIAAAD///7//v/+//v/+P/2//b/9P/z//P/8v/x//H/8P/w/+7/7v/u/+7/
7v/u/+7/7v/u/+7/7v/v/+v/8P/z//n/BgAkAEsAdACaAMEA6wASATgBWQFhAUIB8gB9
AP7/rf+W/5T/lv+n/7//0P/Y/9//5P/l/+f/6P/r/+r/6v/q/+r/6f/r/+v/6//s/+r/
6v/q/+v/6//r/+v/6//q/+v/6//q/+z/7P/t/+3/7//v/+//7//w//D/7//v/+//7v/t
/+z/7v/u/+//7//t/+3/7f/u/+//7//u/+7/7v/u/+7/7//v/+7/7v/v/+//8P/w//D/
8v/y//H/8f/x//H/8f/z//X/9f/1//X/9P/0//T/9f/1//X/9f/1//X/9f/1//b/9v/2
//f/9//1//X/9P/0//X/9f/2//f/9v/2//b/9v/2//f/9//3//b/9v/3//f/9//4//n/
+f/6//v/+//7//z/////////AQACAAMABAAFAAYABgAGAAYABgAEAAMAAwAFAAUABQAE
AAQAAgABAAMAAwACAAEA//8BAAEAAQD/////AAABAAAA///+//3//////////v8AAAAA
AAAAAP////////7/AQABAAEAAQAAAAAAAQACAAEA///+//3///////////8AAAAAAAAA
AAIABQAEAAQABAAEAAQABAAFAAUABAAGAAYABgAGAAQABAAEAAQABAAEAAQABAAGAAUA
BQAFAAUABQAFAAUABQAFAAUABgAGAAkACgAKAAoACgAKAAkACQALAAsACwANAA0ADQAN
AAsADAANAA4AEAAPAA4ADgAMAAsACwANAAsADQAOABAAEQASABMAEgARABAAEAAQAAsA
CAAGAAYABAADAAMAAgABAAEAAAAAAAAAAAAAAAAAAgACAAIAAgACAAIAAgADAAEAAgAD
AAcAEgAuAFMAfgCoAM8A+QAmAVQBewGJAWwBHgGnACgA1f++/7r/sP+3/8n/1v/e/+n/
8P/x//P/+P/5//z/+//6//n/9//3//f/9//4//j/+P/4//n/+f/5//n/+f/8//3//f/8
//z//P/9//3//f/9//3//f/6//r/+f/5//r/+v/6//r//P/8//3//f/9//3//f/+////
///+//7//P/8//z//f/9//z//P/9////AAAAAAAAAAAAAP////////////8BAP//////
////AQACAAMABQADAAMAAwADAAMAAwADAAQABgAGAAcABwAHAAcABgAGAAUAAwACAAEA
AwAEAAUABgAGAAcABwAHAAMAAgACAAEAAwAEAAUABQAIAAkACQAJAAoADQANAA0ACwAM
AA0ADgAPABAAEAAQABAAEAAOAA0ADwARABEAEQAQABAADgANAA0ADQAMAAsACQALAAsA
CwAJAAkACgALAAoACQAIAAcABwAHAAcABgAIAAgACAAIAAgACQAKAAoACQAJAAkACQAK
AAoACwAMAA4ADQANAA0ADwAPAA8ADwAOAA4ADgAOAA4ADwAQABAAEQAQABAAEAAQABAA
EAARABEAEAAQABAAEAAQAA4ADgAOAA4ADgAOAA4ADgAQAA8ADwAPABEAEQARABEADgAN
AAwADAAMAA8AEAAQABIAEgASABEADwARABEAEQATABMAEwATABMAFAAVABYAGAAXABYA
FgASABEAEQATABMAFQAWABgAGgAaABoAGAAVABQAFAAUABEADgAMAAwADAALAAsACgAH
AAcABgAGAAQABAAEAAQABgAGAAYABgAEAAQABAAFAAcACgALAAkADgAiAEsAegCkAM0A
+QAoAVgBgQGZAZABVgHpAGAA7/++/7b/sv+1/8f/2P/i/+v/8v/z//X/+v/9//r/+v/6
//r/+f/5//n/+f/6//j/+P/4//n/9//3//f/9//5//v//P/8//z//P/9//3//P/7//r/
+f/4//j/9//3//j/+P/4//j/+v/6//v/+//5//n/+f/6//v/+//6//r/+P/4//j/+f/5
//j/+P/5//v//P/8//z//f/8//r/+f/6//v//P////3//f/9//3//v/+//7/////////
//////3//f/9//7//P/8//3//f///////v/+//7//f/9//3/AAAAAAAAAAD+////////
//7//v////////8AAAEAAQABAAEAAAD//wAAAwADAAMAAwAEAAUABgAHAAgACAAIAAoA
CgAIAAcABwAJAAkACQAKAAoACAAHAAUABQAEAAMAAQADAAMAAwAAAP//////////////
/////f/9//3//P/8//z//P/8//z//f/+//7//f/9//3//f/8//z//f/+/wAA////////
AQABAAEAAQAAAAAAAAAAAAAAAQACAAIAAQAAAAAAAAAAAAAAAAABAAEAAAAAAAAAAAAA
AAAAAAAAAAAA/v/+//7//v/+//3//f/9//z/+//6//n/+v/7//z//v/8////AAAAAAAA
AAAAAP////8BAAEAAQABAAEAAQABAAEAAgADAAQAAgABAAAAAAD+//3//f///wEAAwAE
AAYABgAGAAYABAABAAAAAAAAAP///P/6//r/9//1//T/8v/z//P/8v/y//L/8v/y//L/
8v/y//L/8v/y//L/8v/z//X/9v/z//X//v8UADUAXgCIALEA3QAKATgBXwF7AXQBPAHT
AEoA2f+m/57/nP+h/7P/yv/W/9v/4P/l/+f/6v/r/+z/6f/o/+f/5f/l/+X/5f/m/+f/
6P/p/+v/6//r/+v/6//q/+v/6//q/+z/7P/t/+3/6//r/+v/6//q/+r/6f/p/+z/7P/s
/+z/7P/s/+3/7f/t/+3/7f/u/+3/7f/s/+z/7v/u/+7/7//t/+z/7P/t/+3/7v/u/+7/
7v/u/+3/7f/t/+3/7f/v/+//7//v/+//8P/w//D/8f/x//H/8f/x//H/8f/x//L/9P/0
//X/9f/z//P/8v/y//L/8f/x//H/8f/w/+//7v/w//H/8f/x//H/8P/w/+//7//w//H/
8f/z//P/8v/x//T/9//3//f/9//4//n/+v/6//r/+f/4//r/+v/4//f/+f/7//v/+//6
//r/+P/3//j/+f/5//n/9v/3//b/9f/y//H/8f/x//D/7//u/+3/7f/t/+3/7P/u/+7/
7v/u/+z/7f/u/+7/7//v/+//7//w//D/8f/y//L/8f/x//H/8v/z//T/9f/0//T/9P/0
//T/9f/2//b/9f/2//T/9P/0//T/8v/z//P/8v/0//T/9P/0//T/9P/0//T/9P/0//T/
9P/0//P/8//z//X/9f/1//X/8//z//P/9P/2//n/+v/6//r/+v/6//n/+f/7//v/+//5
//n/+f/5//n/+v/7//z//v/9//z//P/6//n/+f/7//r/+//7//z//v/+//7//P/5//j/
+P/4//X/8v/w//D/7v/t/+3/7P/s/+3/7f/u/+7/7v/u/+7/7//w//H/8v/x//D/7//v
/+//8v/z//X/AAASADUAYgCOALEA2QAGAS4BUQFpAWIBLgHHAD4Az/+k/57/mP+b/7P/
yv/U/9v/4v/n/+n/7v/v/+7/7P/s/+z/6//t/+3/7f/u/+z/7P/s/+3/7f/t/+3/7f/u
/+//7//u/+7/7v/v/+//7f/t/+3/7f/s/+z/6//r/+z/7P/s/+z/7P/s/+3/7f/t/+3/
7f/u/+7/7f/r/+r/7P/s/+z/7f/t/+z/7P/t/+3/7v/u/+7/7v/u/+3/7f/v/+//7//x
//P/8//z//P/8v/y//L/8//1//X/9f/1//f/9//3//j/+P/4//n/+f/7//v/+v/6//j/
9//3//f/9v/2//b/9v/4//n/+f/5//n/+P/4//f/9f/2//f/9//4//n/+f/5//n/+//6
//n/+//8//3//v///wAAAAAAAAIAAgAAAP///f///////////wAA///////////+//3/
+//9//3//f/8//v/+//7//v/+//7//v/+//7//v/+v/8//z//P/8//r/+//8//z//f/9
//3//f/+//7///8AAAAA/////////f/9//3//f/+//7//v/+//7///8AAAAAAQABAAQA
BAAEAAQABAACAAMAAwACAAIAAgACAAIABAAEAAQABAACAAIAAgACAAAA////////AQAB
AAEAAQABAAEAAQACAAIABQAGAAYABQAEAAMAAQACAAUABgAHAAUABQAFAAUABQAGAAcA
CAAGAAUABAAEAAQAAwADAAUABQAHAAgACgAKAAoACgAIAAcABgAGAAYAAwAAAP7//v/6
//n/+f/4//f/9//2//b/9v/2//b/9v/2//b/9v/2//T/9P/0//X/9f/2//n//f8KACIA
RwBwAJoAvwDnABABOgFdAW8BWAESAZ8AFgC3/57/mv+W/6P/vf/U/9z/4f/m/+n/6f/q
/+v/6v/q/+r/6v/p/+r/6//s/+7/7P/s/+z/7f/r/+v/6//r/+z/7f/t/+z/6//q/+r/
6f/p/+n/6f/p/+r/6v/p/+n/6P/o/+j/6P/q/+r/6//r/+v/6//r/+z/6//r/+r/6v/s
/+z/7P/t/+3/7P/s/+3/7P/s/+v/6v/s/+z/6//r/+3/7f/t/+//7//v/+//7//y//L/
8v/z//P/8//z//P/8f/x//H/8v/w//D/8f/x/+//7//u/+7/7v/t/+3/7f/s/+z/7P/s
/+r/6//r/+v/6v/q/+v/6//p/+r/6//r/+7/7//v/+//7//x//D/7//x//L/8//0//X/
9v/2//b/+P/4//b/9f/z//X/9f/1//X/9v/1//X/9//3//b/9f/z//X/9f/1//L/8f/x
//H/8f/x//H/8f/x//H/8f/w//D/8P/w//D/8v/z//T/9P/0//P/8v/x//H/8v/0//b/
9P/z//P/8//z//P/8//z//T/9P/0//T/9v/3//j/+P/z//X/+P/4//f/9v/1//T/9v/3
//f/9v/0//T/9P/0//T/9P/0//T/9v/2//b/9v/2//X/9f/1//P/8//z//P/9f/1//X/
9v/4//v//P/8//r/+v/6//n/9//5//n/+f/7//v/+//7//v//P/9//7/AAD///7//v/8
//v/+//9//3///8AAAIAAAAAAAAA/v/9//z//P/8//n/9v/0//T/8v/x//H/8P/x//H/
8P/w//D/8P/w//D/7v/u/+7/7v/v//D/8f/z//H/8v/3/wEAFgA6AGUAjACwANUA+wAg
AUQBWwFRAR4BugA7AND/pf+g/5z/oP+1/8n/1P/a/+P/5P/l/+X/6P/p/+r/6v/q/+r/
6f/r/+v/6//s/+z/7P/s/+3/6//r/+v/6//u/+//7//u//D/8P/x//H/8P/v/+7/7f/u
/+7/7f/t/+7/7v/u/+7/8P/w//H/8f/x//H/8f/y//P/8//y//L/8v/y//L/8//0//T/
9f/3//X/9v/2//b/+v/6//n/+f/7//v/+//9//v/+//7//v/+v/6//r/+//9//3//f/9
//3//f/9//7//v/+/////////////v/+//////8AAAEAAAAAAAAAAAD+/////////wAA
AAABAAEAAQACAAMAAwAFAAUABAADAAYACQAJAAkACQAKAAsADAANAA4ADgAOAA4ADgAM
AAsADQAPAA8ADwAQABAADgANAAwACwAJAAcABwAJAAkACQAIAAcABwAHAAcABwAHAAcA
BwAHAAcABgAIAAgACAAIAAgACQAKAAoACgAJAAgABwAGAAYABwAIAAoACQAJAAkACwAL
AAsACwAKAAoACgAKAAwADwAMAAwADAAMAAwADAANAA0ADAAOAA4ADgAOABAAEAAQABAA
EAAQABAAEAAQAA8ADwAPAA8ADwAPAA8ADwAPAA8AEAASABUAFgAWABQAFAAUABMAEwAV
ABUAFQAVABUAFQAVABcAGAAZABoAGAAXABYAFgAWABUAFQAXABcAGQAaABwAHAAcABwA
GgAXABYAFgAWABUAEgAQABAADgANAA0ADAAJAAkACAAIAAgACAAIAAgACAAIAAgACAAK
AAoACgALAA8AEAAPABMAJgBEAG0AmgDCAOsAGQFKAXgBmQGbAW4BEgGTABYA0f/C/77/
uP+//9P/3v/m//P/+P/7////AgABAAAAAgACAAIAAQABAAEAAQACAAIAAgACAAMAAwAD
AAMAAwAEAAUABQAEAAQABAAFAAUABwAHAAcABwAGAAYABQAFAAgACAAIAAgABgAGAAcA
BwAFAAUABQAGAAgACQAJAAoACAAIAAgACQAJAAgACAAJAAsADAAMAAwADAAMAAsACwAN
AA0ADQAPAA0ADQANAA0ADgAOAA4ADwAQABEAEgATABEAEQARABIAEgASABMAEwARABEA
EAAQABEAEQASABMAEgASABIAEgASABMAEwATABMAEgASABEADwAQABEAEQATABMAEgAR
ABMAFwAYABkAGQAaABsAHAAbABwAHAAcABwAHAAaABkAGQAbABsAGwAYABgAFgAVABUA
FQAUABMAEwAVABUAFQAQAA8ADwAPAA8ADwAPAA8ADwAPAA8ADgAQABAAEAAQABAAEQAS
ABIAEQARABEAEQASABIAEwAUABIAEQARABEAEQARABEAEQASABIAEgASABIAEwAUABQA
EwAUABQAFAAUABQAEgATABMAEgASABIAEgASABIAEgASABIAEgASABIAEgAQAA8ADwAP
AA8ADwAPAA8ADwAPAA8AEAASABUAFgAWABMAEgARAA8AEQATABMAEwATABMAEwATABIA
EgASABIAEwATABMAFAAQAA8ADwARABEAEwAUABYAFgAWABYAFAAVABQAFAAUABEADgAM
AAwACAAHAAcABgADAAMAAgACAAIAAgACAAIAAQAAAP///v///wAAAQADAAMAAgABAAEA
BAAQAC0AWgCIALEA3QAMATwBaQGRAaABgAEtAbAAJwDM/7L/sP+v/7n/zv/c/+X/7P/v
/+3/7v/z//j/+P/4//j/9//0//P/8v/y//P/9P/1//f/9f/1//X/9f/1//X/9P/y//P/
9P/2//f/9v/1//T/8//0//T/8//z//b/9v/2//b/9P/0//X/9f/1//X/9f/2//X/9f/0
//T/9P/0//T/9f/3//b/9v/3//X/9v/2//b/+P/4//f/9//3//f/9//5//n/+f/5//n/
+//8//3////+//3//P/7//v/+//7//z//P/8//3//f///////v/+//7//f/9//3/+//6
//n/+P/7//3//v////3//P/8//v/+f/6//v/+/8AAAEAAQABAAEAAwACAAEAAwAEAAUA
BgAHAAgACAAIAAYABgAEAAMABQAHAAcABwAIAAgABgAFAAUABQAEAAMAAQADAAMAAwAC
AAEAAQABAP///////////f/9//3//P/+//7//v/+//z//f/+//7////////////+//7/
//8AAAIAAQABAAEA//////////8CAAIAAgACAAIAAwAEAAQABwADAAQABAACAAIAAgAC
AAQABQAFAAQAAgACAAIAAgAEAAQABAAEAAIAAgACAAIAAAD//////////////////wEA
AQABAAIAAAADAAQABAAFAAYABwAHAAYABwAGAAUABwAHAAcABwAJAAoACwAMAAoACQAI
AAgABQADAAIAAwAEAAcACQAMAAoACgAKAAgABwAGAAYABgAFAAIAAAAAAPz/+//7//r/
+f/5//j/+P/4//j/+P/4//j/+P/4//j/+P/4//j/+f/5//j/+f/7/wYAGgA9AGoAlgC9
AOcAFAFAAWcBgwF8AUgB4QBYAOP/sv+q/6b/rf/B/9T/3P/f/+j/7//x//L/8//y//T/
9P/0//P/8//z//P/9P/2//b/9v/3//X/9f/1//X/9v/3//f/9v/0//T/9f/1//P/8//z
//P/8v/y//H/8f/y//L/8v/y//D/8P/x//H/8v/z//T/9v/3//f/9v/2//T/9P/0//X/
9//2//b/9//3//j/+P/4//j/+P/3//f/+P/5//r//f/8//v/+v/5//z//P/8//3//f/9
//3//f////////8AAP7//v///////f/9//z//P/8//v/+//7//z//P/8//z/+v/7//v/
+//7//r/+v/5//n/+v/7//v//f/9//z/+//8//////////3//v///wAAAQACAAIAAgAE
AAQAAgABAAEAAwADAAMABAAEAAIAAQABAAEAAAD///3//////////v/9//3//f/7//v/
+//7//v/+//7//r//P/8//z//P/+////AAAAAP///////////P/8//3//v8AAP//////
/wEAAQABAAEAAgACAAIAAgAAAAEAAgACAAEAAQAEAAQAAgACAAIAAgAEAAUABQAEAAYA
BgAGAAYABgAGAAYABgAEAAQABAAEAAYABQAFAAUABwAHAAcABwAHAAcABwAIAAYACQAK
AAoADAAMAAwACwALAA0ADQANAAwACwAKAAkACgAMAA4AEAAQAA8ADgAOAAwACwALAA0A
DwARABIAFAAUABQAFAASAA8ADgAOAA4ACwAIAAYABgAEAAMAAwACAAEAAQAAAAAAAgAC
AAIAAgACAAIAAgACAAQABAAEAAUABwAIAAcADQAWACwAUQB8AKQAyQDzAB4BSAFvAYMB
cAEuAb8AOADT/7L/sP+u/7n/0//o/+z/7f/0//n/+//+/////v/+//7//v/9//3//f/9
//7//v/+//7//////////////wAAAQABAAAAAAAAAAEAAQABAAEAAQABAAAAAAD/////
AAAAAAAAAAD///7//v/9/////////wAA//////7//v8AAAAAAAABAAMAAgACAAMAAwAE
AAQABAAEAAQAAwADAAUABQAFAAcACQAJAAkACQAKAAoACgALAAsACwALAAsADQANAA0A
DgAOAA4ADwAPAA0ADQAMAAwADAALAAsACwAMAAwADAAMAAoACwALAAsACgAKAAsACwAL
AAwADQANAA8ADwAOAA0AEAATABMAEwATABQAFQAWABUAFgAWABYAGAAYABYAFQAXABkA
GQAZABYAFgAUABMAFQAVABQAEwARABMAEwATABAADwAPAA8AEQARABEAEQAPAA8ADwAO
ABAAEAAQABAADgAPABAAEAARABEAEQARAA4ADgAPABAAEQARABIAEwATABMAEwATABQA
FAAUABQAFgAXABgAGAAVABUAFAAWABYAFgAWABgAGQAZABgAGAAYABgAGAAYABgAGAAY
ABgAGAAYABgAGQAZABoAGwAZABkAGQAZABgAFwAWABYAGAAbABwAHAAcABwAHAAbABsA
HQAdAB0AGwAbABsAGwAbABwAHQAeACAAHwAeAB4AHAAbABsAHQAbAB0AHgAgACAAIAAg
AB4AHwAeAB4AHgAbABgAFgAWABYAFQAVABQAEwATABIAEgAQABAAEAAQABAAEAAQABAA
EgASABIAEwAVABYAGQAfAC4AUAB7AKQAyADvABkBQgFkAX8BfwFUAfoAewAAAMP/uP+2
/7j/zf/p//T//P8DAAgACwANAA4ADwAOAA4ADgAOAA0ADwAPAA8AEAAOAA4ADgAPABAA
EQASABMAEgATABMAEgASABIAEwATABUAFQAVABUAFgAWABUAFQAWABYAFgAWABYAFgAX
ABcAFQAVABUAFgAXABcAFgAWABYAFgAWABcAGQAYABgAGQAYABgAFwAWABYAFgAVABUA
FwAXABcAGQAbABsAGwAbABoAGgAaABsAGwAbABsAGwAdAB0AHQAeAB0AHAAcABsAHQAd
ABwAHAAeAB0AHQAdAB0AHAAbABoAGwAdAB4AHwAfAB4AHgAdABsAHAAdAB0AHwAfAB4A
HQAeACEAIQAhACQAJgAoACoAKQAqACoAKgAqACoAKAAnACUAJwAnACcAJwAoACcAJwAn
ACcAJgAlACEAIwAjACMAIQAhACIAIwAhACEAIQAhACMAIwAjACIAIwAkACUAJgAkACUA
JgAmACUAJQAlACUAJAAkACUAJgAoACcAJwAnACcAJwAnACcAKgAqACoAKgAoACkAKgAq
ACkAKwAsAC4ALgAuAC4AMAAxADEAMAAuAC4ALgAuAC0ALAArACoALAAsACwALAAqACkA
KQApACsAKwArACsALQAtAC0ALgAuADEAMgAyADAAMAAwAC8AMQAzADMAMwA1ADUANQA1
ADMANAA1ADYAOAA3ADYANgA0ADMAMwA1ADUANwA4ADoAOgA6ADoAOAA3ADYANgA2ADEA
LgAsACwAKwArACwALAApACkAKAAoACkAKgArACwALgAuAC4ALgAsACwALAAtAC0ALAAt
ADMAPgBUAHcAogDIAOsAEQE6AWIBhQGbAZABVAHrAGgAAQDc/9j/1P/X/+//CgAYABsA
HgAhACUALAAxAC4ALQAsACsAKQArACsAKwAsACoAKgAqACsALAAtAC4ALwAuAC8ALwAu
AC4ALgAvAC8AMAAxADIAMwAyADIAMQAxADQANAA0ADQAMgAyADMAMwA0ADUANgA4ADcA
NwA2ADYAOAA4ADgAOQA7ADoAOgA7ADsAPAA8ADwAPwBAAEAAQQBBAEEAQQBDAEMAQwBD
AEMARABEAEQARQBHAEcARwBHAEcARwBHAEgASgBKAEsASwBJAEkASABIAEoASQBJAEkA
TABKAA==
         </WaveFormData>
      </LeadData>
      <LeadData>
         <LeadByteCountTotal>10000</LeadByteCountTotal>
         <LeadTimeOffset>0</LeadTimeOffset>
         <LeadSampleCountTotal>5000</LeadSampleCountTotal>
         <LeadAmplitudeUnitsPerBit>4.88</LeadAmplitudeUnitsPerBit>
         <LeadAmplitudeUnits>��V</LeadAmplitudeUnits>
         <LeadHighLimit>2147483647</LeadHighLimit>
         <LeadLowLimit>268435456</LeadLowLimit>
         <LeadID>V6</LeadID>
         <LeadOffsetFirstSample>0</LeadOffsetFirstSample>
         <FirstSampleBaseline>0</FirstSampleBaseline>
         <LeadSampleSize>2</LeadSampleSize>
         <LeadOff>FALSE</LeadOff>
         <BaselineSway>FALSE</BaselineSway>
         <ExcessiveACNoise>FALSE</ExcessiveACNoise>
         <MuscleNoise>TRUE</MuscleNoise>
         <LeadDataCRC32>3342732269</LeadDataCRC32>
         <WaveFormData>
7P/s/+z/7P/t/+7/7//w/wQAFgAoADoAXAB+AKAAwgDaAPIACgEiAeQApgBoACoAEAD4
/+D/yP/Q/9b/3P/i/+T/5v/o/+r/6f/o/+f/5v/m/+b/5v/m/+j/6P/o/+j/6P/o/+j/
6P/p/+r/6//s/+r/6v/q/+r/6v/q/+r/6v/q/+r/6v/q/+r/6v/q/+r/7P/s/+z/7P/s
/+z/7P/s/+z/7P/s/+z/7f/u/+//8P/v/+7/7f/s/+7/7v/u/+7/7//w//H/8v/w//D/
8P/w//P/9P/1//b/9v/2//b/9v/2//b/9v/2//b/9v/2//b/+P/4//j/+P/6//r/+v/6
//r/+v/6//r//P/8//z//P/6//r/+v/6//z//P/8//z//P/8//z//P/8//z//P/8//3/
/v///wAAAQACAAMABAAEAAQABAAEAAYABgAGAAYABAAEAAQABAAEAAQABAAEAAMAAgAB
AAAA///+//3//P/+//7//v/+//7//v/+//7//P/8//z//P/8//z//P/8//z//P/8//z/
/P/8//z//P/8//z//P/8//z//P/8//z//v/+//7//v/+//7//v/+//z//P/8//z//v/+
//7//v8AAAAAAAAAAP7//f/9//3/AAAAAP////////////////3//f/9//3//v///wAA
AAD+//7//v/+//7//v/+/wAA/v8AAAEAAQABAAEAAQABAAMAAwAEAAQAAgACAAIAAgAD
AAMAAwAFAAcABwAHAAUABAAEAAQABQAFAAYABwAJAAkACQAJAAcABgAGAAYABQABAP7/
+//6//n/+P/5//r/+f/4//j/+P/2//X/9f/1//X/9f/1//X/9//3//f/9//1//X/9v/4
////EwAwAE8AbQCJAKoAzwDzABcBMwE4ARYBxQBUAPj/1v/O/8f/y//a/+z/8f/u//D/
8v/x//D/8P/w/+7/7f/s/+z/7//v/+//7//u/+7/7//v/+//7//v/+//7//w//D/7//v
/+//8P/w//D/8P/w/+//8f/x//L/8v/x//H/8P/w//D/8P/v/+//8f/x//H/8f/z//P/
8//z//H/8f/x//H/8//z//P/8//0//T/9P/0//L/8v/z//P/8//z//X/9f/3//f/9//3
//r/+//7//v/+v/5//j/+P/4//j/+P/4//f/9v/1//T/9v/2//f/9//3//b/9v/2//n/
+f/5//n/+P/4//n/+v/6//n/+f/5//r/+v/6//n/+//9//3//v/8//z//f/9//3/////
////AQABAAIAAgACAAEAAQABAAAAAAAAAAAAAAAAAP/////+//3//f/9//3//f/8//z/
+//7//v/+v/3//f/+P/4//r/+v/5//n/+f/5//n/+f/3//f/9//3//j/+P/5//n/9//3
//f/9//3//j/+f/5//v/+//8//z/+//6//r/+f/5//n/+f/5//v/+v/6//r/+v/6//z/
+//7//v/+v/6//n/+f/6//v//P/9//z/+//6//n/+//7//v/+v/4//j/+P/4//j/+P/4
//r/+v/8//3//f////////////////8AAAAAAAAAAAAAAAABAAEAAQADAAEAAQABAP//
AAAAAAAAAQADAAQABQAHAAcABwAHAAUAAAAAAAAA///9//z/+//8//r/+P/4//j/9f/0
//T/9P/0//P/8//z//X/9f/1//X/8//z//P/8//1//X/+P/8/wMAEwAuAFEAbQCLAKgA
ywDvABEBKwEqAQYBtwBKAPL/1P/M/8X/y//e/+z/7//w//L/8P/x//T/9P/0//T/8//y
//L/8//z//P/8//w//D/8f/x//P/8//z//P/8//0//T/8//z//P/9P/0//T/9P/0//P/
9f/1//b/9v/2//f/9//4//j/+P/3//f/9//3//f/9//5//n/+f/5//n/+f/5//n/+f/5
//n/+f/6//r/+v/6//z//P/9//3//f/9///////9//3//f/9//7/////////////////
AAAAAAAAAAAAAAAAAAAAAAAAAAAAAAEAAQABAAAAAAAAAAEAAQABAAEAAgACAAMABAAD
AAEAAAD//wIAAgACAAEAAwAFAAUABgAGAAYABwAHAAcACQAJAAkACQAJAAoACgAIAAcA
BwAHAAcACAAJAAoACAAIAAcABwAGAAUABQAFAAUABQAEAAQAAwADAAMAAgABAAEAAgAC
AAIAAgABAAEAAQABAAEAAQABAAEAAQABAAAAAAABAAEAAAABAAIAAwADAAQABQAFAAIA
AQABAAAAAQACAAQABQADAAMAAwADAAUAAwACAAMABAAFAAYABgAFAAUABQAIAAgABwAH
AAcABwAHAAcABwAHAAcABwAHAAcABwAGAAQABAAEAAQABgAGAAYACAAKAAwADQANAAwA
CwAKAAkACQAJAAoACgAKAAoACgAKAAsACwALAA0ADwAPAA8ADQAMAAwADAANAA8AEAAR
ABMAEwATABMAEQAMAAwADAALAAoACAAGAAYAAgAAAAAAAAD///7//v/+/wAA////////
//////////////////////3///8AAAIADQAlAEYAZQCBAJ0AvgDhAAEBHwExASIB7gCT
ACoA5v/W/9D/y//V/+j/9P/3//j/+v/6//n/+P/4//r/+v/5//j/+P/3//f/9//3//b/
9v/3//f/9//3//f/9//1//b/9v/1//f/9//4//j/+P/4//j/9//3//f/+P/4//b/9//3
//j/+v/6//n/+f/5//n/+f/5//v/+//7//v/+//7//v/+//7//v/+//7//r/+v/6//r/
/P/8//3//f/7//v//f/9/////////////v/////////9//3//f/+//7//v/+//7//v/+
//7//v/+//7//////wEAAAAAAAAA///////////+//7///8AAAAA////////AAAAAAAA
/////wEAAQACAAIAAgADAAMABQAHAAcABwAHAAcACAAIAAgABwAHAAcABgAGAAYABgAE
AAQAAwADAAIAAQABAAEAAQABAAAAAAD////////+//v/+//8//z//v/+//3//f//////
//////7//f/8//v//v/+//////////////////z//P/8//v//f/9//7//v/8//z//f/9
//3///8AAP7//v/+//7/AAD///////8AAAAA/////////////////f/9//3//f/9//3/
/f/8//z//P/8//z//P/8//z//v/+/wAAAQABAP//////////AQABAAIAAgAEAAQABAAE
AAQAAwACAAMABQAFAAUAAwAAAAAAAAABAAEAAgADAAUABwAHAAcABQACAAIAAgABAPz/
+v/4//j/9v/0//T/9P/z//L/8v/y//L/8f/x//H/8f/x//H/8f/x//H/8f/x//H/8f/w
//L/+/8TADIAVQBzAIsArADTAPsAIQEzASgB8gCZADIA7v/c/9b/yf/L/9j/3v/h/+b/
6v/m/+f/6v/s/+z/6v/p/+j/6P/n/+f/5//n/+j/6P/p/+n/6f/p/+n/6f/p/+r/6v/p
/+n/6f/q/+r/6v/q/+r/6f/n/+f/6P/o/+j/6f/p/+r/6v/q/+n/6f/r/+v/6//r/+v/
6//r/+v/6f/p/+n/6f/p/+n/6f/p/+z/7P/s/+z/7P/s/+3/7f/r/+v/7f/t/+3/7f/t
/+3/7v/v/+//7//v/+//7//w/+7/7v/u/+7/8P/w//D/8P/y//L/8//z//L/8P/v/+7/
8P/x//L/8//y//L/8//0//P/8f/w/+//8v/y//L/8f/y//X/9v/4//j/+P/5//n/9//5
//n/+f/7//v//P/8//r/+f/5//n/+P/4//j/+P/4//j/9//3//b/9f/1//X/8//z//L/
8v/z//P/8//y/+//7//w//D/8P/w/+//7//v/+//7//v//H/8f/x//H/8P/w//H/8f/x
//H/8f/x//H/8v/z//P/8//z//T/9P/0//T/9f/1//P/8//z//P/9//2//j/+P/4//j/
+v/5//n/+f/4//j/9//3//f/9//3//f/9//3//f/9//3//f/9//2//j/+P/4//j/9v/2
//b/+P/2//j/+f/5//r/+//8//3/+//7//z//P/9//7///8AAP///////wEAAwADAAMA
AQAAAAAAAAABAAEAAgADAAUABwAHAAcABQAEAAQABAADAP7//P/6//r/+v/4//j/+P/1
//T/9P/0//L/8f/x//H/8//z//P/8//z//P/8//z//P/9f/2//T/9/8JACoAUQBxAIsA
rADVAP8AJQE9AUABHgHRAGIABADg/9b/zf/N/9r/5P/p/+z/7v/s/+3/7v/w/+7/7v/t
/+z/7P/t/+3/7f/t/+7/7v/v/+//7f/t/+3/7f/u//D/8f/x//H/8f/y//L/8P/w//D/
7//v/+//8P/w//D/8f/x//L/9P/0//P/8//z//P/8//z//T/9f/2//f/9v/1//T/8//1
//X/9f/1//j/+P/4//j/9//2//b/9f/2//f/+v/7//v/+//7//v//P/9//3//f/9//3/
/f/+//z//P/8//z//P/8//z//P/+//7//////////v/+//7/AAABAAIAAwADAAIAAgAC
AAQAAwADAAMABAAEAAQAAwABAAMAAwAEAAQABAAFAAUABwAJAAkACQAJAAkACgAKAAoA
CQAJAAkACAAIAAgACAAKAAoACQAJAAcABQAEAAMAAwADAAIAAgABAAEAAQAAAP////8A
AAAAAAAAAP//////////////////////////AAAAAAEAAQD//////////wEAAgADAAMA
AwADAAQABAACAAIAAwADAAUABQAFAAUABQAEAAQABAAEAAQABgAFAAUABQAGAAYABQAF
AAcABwAHAAcABQAFAAUABQAHAAcABwAGAAQABAAEAAQABgAGAAYACAAGAAgACQAJAAsA
CwALAAsACQAJAAoACgAMAAwADAAMAAsACwALAA0ADQANAA0ACwAIAAgACAAJAAwADgAQ
ABMAEQARABEADwAMAAwADAALAAoACAAGAAYAAgAAAAAAAAD///7//v/+//7//f/9//3/
/f/9//3//f/9//3//f/9/wEA///8//7/BQAVADIAUwBzAI8AsADXAPsAHwE9AUQBIAHV
AGgACgDi/9r/0//V/+L/8P/3//j/+v/4//n/+v/6//r/+P/3//b/9v/1//X/9f/1//X/
9v/4//n/9//3//f/9//3//j/+P/3//f/9//4//j/+P/4//j/9//3//f/+P/4//j/+f/5
//r//P/8//v/+//9//3//f/9//v/+//7//v/+//7//v/+//7//v/+//7//z//P/8//z/
/P/8//3//f/9//3/////////////////AAABAAEAAQD///////8AAAIAAgACAAIABAAE
AAQABAACAAIAAwADAAMAAgACAAIAAQABAAEAAQAEAAQABQAGAAQAAwADAAMABgAGAAYA
BQAFAAcABwAIAAgACAAJAAkACQALAAsACwAJAAkACgAKAAoACQAJAAkACgAKAAoACgAI
AAgABwAHAAgABwAHAAcABQAFAAQABAAFAAUABQAEAAEAAQACAAIAAgACAAEAAQABAAEA
AQABAP//////////AAAAAAEAAQABAAEAAQABAAEAAgADAAMABQAFAAYABgAFAAQABAAD
AAUABQAFAAUAAwAEAAQABAAEAAQABAADAAMAAwAEAAQAAwADAAUABQAFAAUAAwADAAMA
AwADAAMAAwACAAIAAgACAAIAAgACAAIABAAGAAgACQAJAAcABwAHAAcABwAHAAgACAAI
AAgACAAIAAkACQAJAAsADQANAA0ACwAKAAoACgALAAsADAANAA8AEQARABEADwAKAAoA
CgAJAAYABAACAAIA/v/8//z//P/8//z//f/+//z/+//7//v//P/9//7////+//3//P/7
//v//f/+/wAABQATADAAVQBzAIsAqgDNAPMAEwEtATIBFAHJAFoA/v/c/9T/y//L/9z/
6v/v//D/9P/2//X/+P/4//b/+P/3//b/9v/1//X/9f/1//T/9P/1//X/9f/1//X/9f/3
//j/+P/3//X/9f/2//b/9v/2//b/9f/1//X/9v/2//b/9//3//j/+P/4//f/9//5//n/
+f/5//n/+f/5//n/+f/5//n/+f/5//n/+f/5//z//P/8//z//P/8//3//f/7//v//f/9
/////////////v////////8BAAEAAQACAAIAAgACAAIABAAEAAQABAAEAAQABQAFAAMA
AgACAAIAAwADAAMAAwAGAAYABwAIAAYABQAFAAUABgAGAAYABQAHAAkACQAKAAgACAAJ
AAkACwANAA0ADQANAA0ADgAOAA4ADQANAA0ACgAKAAoACgAMAAwACwALAAoACQAJAAkA
BwAHAAYABgAHAAcABwAGAAUABQAGAAYABgAGAAUABQAFAAUABQAFAAUABQAFAAUABgAG
AAcABwAHAAcABwAHAAcACAAJAAkACAAHAAcABgAGAAYABwAHAAcABwAHAAcACQAHAAgA
CgAKAAoACgAIAAcABwAHAAgACAAHAAcACQAJAAkACQAHAAcABwAHAAUABQAFAAQABQAG
AAcACAAGAAYABgAIAAoADAANAA0ACwALAAsACwANAA0ADgAOAA4ADgAOAA4ADwAPAA8A
EQAPAA8ADwANAAwADAAMAA0AEQASABMAFQATABMAEwARABAAEAAQAA8ACgAIAAYABgAE
AAIAAgACAAMAAgACAAIAAAD///////8BAAEAAQABAP////////////8BAAIABAANACEA
PgBfAHsAlwC0ANcA+wAdATMBKgH+AKkAOgDq/9b/0P/H/83/4v/y//f/9v/4//j/+f/4
//j/+P/6//n/+P/4//n/+f/5//n/+P/4//n/+f/5//n/+f/5//n/+v/6//n/9//3//j/
+P/4//j/+P/3//n/+f/6//r/+f/5//j/+P/6//r/+f/5//n/+f/5//n/+//7//v/+//9
//3//f/9//v/+//7//v/+v/6//r/+v/8//z//f/9//3//f///////f/9//3//f8AAAEA
AQABAAEAAQABAAIAAgACAAIAAgACAAIAAgACAAAAAAABAAEAAwACAAIAAgADAAMAAwAD
AAMAAgACAAIABAADAAMAAwACAAIAAgABAAIABQAGAAgABgAGAAcABwAHAAkACQAJAAsA
CwAMAAwADAALAAsACwAJAAgABwAGAAgACAAHAAcABgAFAAUABQAFAAUABAAEAAMAAwAD
AAIAAQABAAIAAgACAAIAAQABAP//////////AQABAAEAAQABAAAAAAD///7///8AAAEA
//8AAAEAAQD/////AAAAAAAAAAABAAEAAwADAAMAAwABAAEAAwAGAAMAAgABAAAAAQAB
AAIAAwACAAIAAQABAAEAAQABAAEAAwADAAMAAwABAAEAAQAAAP7//v/+//7/AAAAAAAA
AgACAAQABQAFAAMAAwADAAMAAwADAAQABAAEAAQABAAEAAcABwAHAAkACQAJAAkABwAE
AAQABAAFAAkACgALAA0ACwALAAsACQAGAAYABgAFAAAA/v/8//z//P/6//r/+v/5//j/
+P/4//j/9//3//f/9f/1//X/9f/2//f/+P/5//f/9//6/wIAEQAvAFIAbwCHAKEAwADj
AAUBHQEfAQABugBTAPj/1v/Q/8r/yf/X/+j/7P/v//L/8v/u/+3/7v/u//D/8P/v/+7/
7v/x//H/8f/x//D/8P/x//H/8P/v/+7/7f/v//D/8P/v//H/8f/y//L/8P/w//D/7//t
/+3/7v/u/+7/7//v//D/8P/w/+//7//v/+//7//v/+//7//v/+//7//v/+//7//x//H/
8f/x//D/8P/w//D/8P/w//H/8f/z//P/9f/1//P/8//z//P/8v/z//P/8//1//X/9f/2
//T/9P/0//T/9P/0//T/9P/y//L/8//z//X/9P/0//T/9f/1//X/9f/1//T/9P/0//b/
9f/1//X/9P/0//T/8//x//P/8//0//X/9v/4//n/9//5//n/+f/5//n/+v/6//j/9//3
//f/+P/4//j/+P/4//j/9//3//T/8//z//P/8//z//L/8v/v/+//7//u/+3/7f/u/+7/
7v/u/+3/7f/r/+v/6//r/+3/7f/t/+3/7P/s/+3/7f/r/+v/6//r/+3/7v/v/+//7f/t
/+7/7v/s/+z/7f/t/+//7//w/+7/7v/u/+7/7v/t/+3/7f/u/+7/7f/t/+//7//v/+//
7f/t/+3/7f/t/+3/7f/s/+z/7P/s/+z/7P/s/+z/7v/u//D/8f/x//H/8f/x//H/8P/v
/+//7v/w//D/8P/w//P/8//z//X/9f/1//X/8//y//L/8v/z//P/9P/1//f/+f/5//n/
9//y//L/8v/x//D/7v/s/+z/6v/o/+j/6P/l/+T/5P/k/+T/4//j/+P/4//j/+P/4//j
/+P/4//j/+f/6f/m/+j/9f8PADIAUwBvAI0AsgDdAAcBJwExARoB2ABzAA4A2P/O/8b/
u/+//8r/0P/T/9r/3v/e/9//4v/g/97/3v/d/9z/3P/d/93/3f/d/9z/3P/d/93/3f/d
/93/3f/f/+D/4P/f/9//3//g/+D/4P/g/+D/3//f/9//4P/g/+L/4//j/+T/5P/k/+P/
4//k/+P/4v/h/+L/4//k/+X/5f/l/+X/5f/j/+P/4//j/+b/5v/m/+b/5v/m/+f/5//n
/+f/6f/p/+n/6f/p/+n/6v/r/+v/6//t/+3/7f/u/+z/7P/s/+z/7v/u/+7/7v/s/+z/
7f/t/+7/7v/v//D/7//v/+//7//w//D/8f/y//L/8f/x//H/8v/y//L/8f/x//P/8//0
//b/9v/3//f/9//5//n/+f/5//n/+v/6//r/+f/5//n/+P/4//j/+P/2//b/9f/1//T/
8//z//P/9f/1//T/9P/y//H/8P/u/+//7//w//D/8P/w/+//7//v/+//7//v//H/8f/x
//H/8v/y//P/8//x//H/8f/x//H/8v/z//P/8f/x//L/8v/0//T/9f/1//b/9//4//n/
9//6//r/+v/6//r/+v/5//n/+f/8//z/+//7//v/+//7//v/+//7//v/+//7//v/+//6
//r/+v/6//r/+v/6//r//P/+/wAAAQABAAAA///+//3//////wAAAAAAAAAAAAAAAAEA
AQABAAMABQAFAAUAAwAAAAAAAAABAAMABAAFAAcACQAJAAkABwAGAAYABgAFAAQAAgAA
AAAA/P/6//r/+v/5//j/+P/4//j/9//3//f/9f/1//X/9f/3//f/9//3//n/9//0//T/
9/8BABgAPQBhAH8AnADBAOkAEwE3AUwBPgEJAaoAOgDu/9r/1f/R/9b/5P/r/+7/8v/w
/+3/7P/y//b/9v/1//T/9P/y//H/8P/v/+//8P/y//P/8f/x//H/8f/v//D/8P/v//D/
8f/z//T/8v/y//L/8f/v/+//8P/w//H/8//0//b/9P/0//P/8//1//X/9f/1//X/9f/1
//X/9f/1//X/9f/3//f/9//3//f/9v/1//T/9v/2//f/9//3//f/+f/5//n/+f/5//n/
/P/9//3//f/9//3//f/+//z//P/8//z//v/+//7//v8AAAAAAQABAP///v/+//7//f/9
//3//f///wAAAgAEAAIAAQABAAEAAQAAAP///f8AAAMABAAGAAUABAAEAAMABQAHAAcA
BwAJAAkACgAKAAgABwAHAAcACAAIAAgACAAIAAgABwAHAAYABQAFAAUAAwADAAIAAgAC
AAMABAAEAAEAAQACAAIAAgACAAEAAQADAAMAAwADAAEAAQABAAEAAgACAAMAAwADAAMA
AwADAAEAAgADAAMAAQABAAIAAgAEAAQABQAFAAcABwAHAAcACwAHAAkACAAGAAYABgAG
AAgABwAHAAcACAAIAAcABwAHAAcABwAHAAcABwAHAAcABgAFAAQAAgACAAIAAgACAAQA
BAAEAAYABAAGAAcABwAIAAkACgALAAkACQAKAAoACgAKAAoACgANAA0ADQAPAA8ADwAP
AA0ACwAKAAkACQANAA4ADwARAA8ADwAPAA0ADAAMAAwACwAIAAYABAAEAAIAAAAAAAAA
///+//7//v8AAP////////3//f/9//3/+//7//v/+//5//n/+v/+/wMAEwAwAFUAdQCR
ALAA1QD5AB8BOwFAASIB2QBqAAgA4P/a/9P/1f/k//D/8f/y//b/+v/5//r/+P/4//r/
+f/4//j/9//3//f/9//4//j/+f/5//n/+f/5//n/+f/6//r/+f/5//n/+v/6//j/+P/4
//f/+f/5//r/+v/6//v/+//8//r/+v/5//n//f/9//3//f/9//3//f/9//v/+//7//v/
+//7//v/+//+//7//v/+//7//v//////AQABAAMAAwACAAEAAAD//wIAAwADAAMAAwAD
AAMABAAEAAQABAAEAAYABgAGAAYABQAEAAQAAwAFAAQABAAEAAcABwAHAAcABwAGAAYA
BgAIAAcABwAHAAgACAAIAAcABwAJAAkACgAIAAgACQAJAAcACQAJAAkACwALAAwADAAM
AAsACwALAAoACgAKAAoACgAKAAkACQAIAAcABwAHAAkACQAIAAgABwAHAAcABgAFAAUA
BgAGAAQABAADAAMABQAFAAUABQAFAAUABQAFAAQABAAFAAUAAwADAAMAAwADAAQABQAF
AAcABwAIAAgABgAGAAcABwAHAAcABwAHAAcABwAJAAoACAAIAAgACAAIAAcABwAHAAoA
CgAJAAkACQAJAAkACQAHAAcABwAHAAcABwAHAAYACAAIAAgACAAIAAgACAAKAAgACgAL
AAsADQANAA0ADQAPAA8AEAAQAA8ADgANAAwADwAPAA8AEQARABEAEQAPAAwADAAMAA0A
EQASABMAFQAVABUAFQATABAAEAAQAA8ADAAKAAgACAAEAAIAAgACAAMAAgACAAIAAgAB
AAEAAQD//////////wEAAQABAAEAAwADAAIABgANAB0APABfAHsAlQC0ANkA/wAhATkB
NAEMAbsASgD2/9z/1v/T/9n/7P/4//n/9v/6//r/+//8//7/+v/8//v/+v/6//v/+//7
//v/+v/6//v/+//7//v/+//7//v//P/8//v/+//7//z//P/8//z//P/7//n/+f/6//r/
/P/9//3//v/8//z/+//7//3//f/9//3//f/9//3//f//////////////////////AAAA
AAAAAAD+//7//////wEAAQADAAMABQAFAAUABQAEAAUABQAFAAUABQAFAAYABgAGAAYA
BgAIAAgACAAIAAYABgAHAAcABwAGAAYABgAJAAkACQAJAAgACAAJAAoACgAJAAkACQAM
AAwADAALAAkACwALAAwADAAMAA0ADQANAA8ADwAPAA8ADwAQABAAEAAPAA8ADwAOAA4A
DgAOAA4ADgANAA0ADAALAAsACwALAAsACgAKAAcABwAHAAYABwAHAAgACAAIAAgABwAH
AAcABwAHAAcABwAHAAcABwAIAAgACQAJAAcABwAHAAcACQAKAAsACwAJAAkACgAKAAoA
CgALAAsADQANAA0ADQALAAkACgAMAAwADAAMAAwACwALAAsADAAMAAsACwALAAsACwAL
AAsACwALAAsADAANAA4ADgAOAA4ADgAOAA0ADAALAAwADgAQABEAEQARABEAEQARABEA
EQASABIAEgASABIAEgATABMAEwAVABcAFwAXABUAEgASABIAEwATABQAFQAXABcAFwAX
ABUAFAAUABQAEwAOAAwACgAKAAoACAAIAAgABwAGAAYABgAGAAUABQAFAAMAAwADAAMA
BQAFAAUABQAHAAcACAAMABkAMwBWAHUAjwCrAM4A8QARAS0BNwEgAeIAewAWAOT/3P/U
/9H/3//0//r/+/8AAAAAAAABAAIAAAAAAAAA///+//7////////////+//7//////wEA
AQABAAEA//8AAAAA////////AAAAAAAAAAAAAP///////wAAAAACAAMAAwAEAAQABAAD
AAMAAwADAAMAAwADAAMAAwADAAMAAwADAAMABQAFAAUABQAEAAQABAAEAAQABAAFAAUA
BwAHAAkACQALAAsACwALAAoACwALAAsACwALAAsADAAMAAwADAAMAAsACgAJAAgACgAK
AAsACwALAAoACgAKAAkACQAJAAkACwAMAA4AEAAQAA8ADwAPAA4ADgAOAA0ADQAPAA8A
EAAQABAAEQARABMAFQAVABUAFwAXABgAGAAWABUAFQAVABIAEgASABIAFAAUABMAEwAS
ABEAEQARAA8ADwAOAA4ADQANAA0ADAALAAsADAAMAA4ADgANAA0ADQANAA0ADQANAA0A
DQANAAwADAANAA0ADQANAA0ADQANAA4ADwAPAA0ADQAOAA4ADgAOAA8ADwAPAA8ADwAP
AA8AEQASABIAEgASABIAFAATABMAEwATABIAEAAPAA8ADwAPAA8ADwAPAA8ADwAPAA8A
DwAOAA4ADgAOAA4AEAAQABAAEgASABQAFQAVABMAEwATABMAEwATABQAFAAWABYAFgAW
ABUAFQAVABcAFwAXABcAFQAWABYAFgAXABcAGAAZABsAGwAbABsAGQAYABgAGAAXABIA
EAAOAA4ADgAMAAwADAAJAAgACAAIAAkACQAKAAsACwALAAsACwAJAAkACQAJAAkABwAI
AAwAEwAlAEIAZQCBAJkAtgDZAPkAGwEzATQBEgHFAFoAAgDk/+D/1//X/+b/+v8DAAIA
AAAAAAMABgAKAAgABwAFAAMAAgADAAMAAwADAAIAAgADAAMAAwADAAMAAwAFAAYABgAF
AAMAAwAEAAQABgAGAAYABQAFAAUABgAGAAYABwAHAAgABwAGAAQAAwAHAAcABwAHAAUA
BQAFAAUABwAHAAcABwAFAAUABQAFAAgACAAIAAgACgAKAAsACwAJAAkACwALAAsACwAL
AAsACgALAAsACwANAA0ADQAOAAwADAAMAAwADAAMAAwADAAMAAwADQANAAsACgAKAAoA
DQALAA==
         </WaveFormData>
      </LeadData>
   </Waveform>
</RestingECG>
