# Supplementary material for: Detection of Left Atrial Enlargement Using a Convolutional Neural Network-Enabled Electrocardiogram
Source: Front Cardiovasc Med. 2020 Dec 17;7:609976. doi: 10.3389/fcvm.2020.609976 (PMC7773668; doi:10.3389/fcvm.2020.609976)
Supplement: Supplementary file 3 [file Data_Sheet_3.ZIP › normal2/1802017393_5288_0000000H.XML]

<?xml version="1.0" encoding="Windows-1252"?>
<!DOCTYPE RestingECG SYSTEM "restecg.dtd">
<RestingECG>
   <PatientDemographics>
      <PatientID>1802017393</PatientID>
      <PatientAge>75</PatientAge>
      <AgeUnits>Years</AgeUnits>
      <Gender>Male</Gender>
      <PatientLastName>zengguanhe</PatientLastName>
   </PatientDemographics>
   <TestDemographics>
      <DataType>Resting</DataType>
      <Site>1</Site>
      <AcquisitionDevice>MAC55</AcquisitionDevice>
      <Status>Unconfirmed</Status>
      <Priority>Normal</Priority>
      <AcquisitionTime>09:49:21</AcquisitionTime>
      <AcquisitionDate>03-20-2017</AcquisitionDate>
      <CartNumber>1</CartNumber>
      <AcquisitionSoftwareVersion>009C</AcquisitionSoftwareVersion>
      <XMLSourceVersion>MAC5000 v1.0</XMLSourceVersion>
   </TestDemographics>
   <RestingECGMeasurements>
      <VentricularRate>75</VentricularRate>
      <AtrialRate>75</AtrialRate>
      <PRInterval>164</PRInterval>
      <QRSDuration>86</QRSDuration>
      <QTInterval>396</QTInterval>
      <QTCorrected>442</QTCorrected>
      <PAxis>25</PAxis>
      <RAxis>-6</RAxis>
      <TAxis>35</TAxis>
      <QRSCount>13</QRSCount>
      <QOnset>227</QOnset>
      <QOffset>270</QOffset>
      <POnset>145</POnset>
      <POffset>202</POffset>
      <TOffset>425</TOffset>
      <ECGSampleBase>500</ECGSampleBase>
      <ECGSampleExponent>0</ECGSampleExponent>
   </RestingECGMeasurements>
   <Diagnosis>
      <Modality>Resting</Modality>
         <StatementCount>2</StatementCount>
         <LabelText>12SL ��ϳ���</LabelText>
      <DiagnosisStatement>
         <StmtFlag>ENDSLINE</StmtFlag>
         <StmtText>�������</StmtText>
      </DiagnosisStatement>
      <DiagnosisStatement>
         <StmtFlag>ENDSLINE</StmtFlag>
         <StmtText>���� ECG</StmtText>
      </DiagnosisStatement>
   </Diagnosis>
   <Waveform>
      <WaveformType>Rhythm</WaveformType>
      <WaveformStartTime>0</WaveformStartTime>
      <NumberofLeads>8</NumberofLeads>
      <SampleType>CONTINUOUS_SAMPLES</SampleType>
      <SampleBase>500</SampleBase>
      <SampleExponent>0</SampleExponent>
      <HighPassFilter>16</HighPassFilter>
      <LowPassFilter>150</LowPassFilter>
      <ACFilter>NONE</ACFilter>
      <LeadData>
         <LeadByteCountTotal>10000</LeadByteCountTotal>
         <LeadTimeOffset>0</LeadTimeOffset>
         <LeadSampleCountTotal>5000</LeadSampleCountTotal>
         <LeadAmplitudeUnitsPerBit>4.88</LeadAmplitudeUnitsPerBit>
         <LeadAmplitudeUnits>��V</LeadAmplitudeUnits>
         <LeadHighLimit>2147483647</LeadHighLimit>
         <LeadLowLimit>268435456</LeadLowLimit>
         <LeadID>I</LeadID>
         <LeadOffsetFirstSample>0</LeadOffsetFirstSample>
         <FirstSampleBaseline>0</FirstSampleBaseline>
         <LeadSampleSize>2</LeadSampleSize>
         <LeadOff>FALSE</LeadOff>
         <BaselineSway>FALSE</BaselineSway>
         <ExcessiveACNoise>FALSE</ExcessiveACNoise>
         <MuscleNoise>FALSE</MuscleNoise>
         <LeadDataCRC32>1473896753</LeadDataCRC32>
         <WaveFormData>
9v/2//b/9v/2//b/9v/2//b/9v/2//b/9P/0//T/9P/1//b/9//4//f/9v/1//T/9v/2
//b/9f/1//X/9v/3//T/9P/z//T/+P/5//r/+v/4//j/+v/7//z//f/9//3///////7/
/v/9//v/+//6//7///8AAAIA/////wAAAAAAAAAAAAAAAAAA/v/+/////f/9//3//v8B
AP///f/9//r/9v/1//T/8f/x//H/8v/0//L/8f/x/+//7//x//H/8v/y//P/8//w/+//
7v/u//H/8//z//L/8f/x//D/8P/u/+7/6//r/+v/7P/v/+//8P/w//X/AAANAB4AMgBJ
AGMAgACYAKUApACXAIUAbgBMACQABwDz/+j/4f/b/9r/3P/e/+D/5P/n/+j/6P/q/+v/
5//m/+z/7v/t/+//7//v/+7/7P/r/+3/7f/u/+//8P/v/+3/7v/u/+7/7f/v/+z/6v/r
/+z/7f/u/+z/7f/t/+3/8P/x//H/8P/s/+z/7f/t//H/8f/x//D/7//v/+//7//t/+3/
7v/v//D/8f/z//T/8f/w//H/8P/w//L/8v/y//L/8//0//X/9P/0//X/9f/4//j/9//3
//X/9f/2//f/9//5//n/+f/7//v/+//8//v/+//7//v//v8BAAIAAgABAAEAAAABAAMA
BAAEAAUABQADAAMAAwABAAIAAwAFAAYABwAGAAcABQAEAAMAAgADAAMAAwAAAAAAAQAB
AP///f/8//r/9//2//f/9v/3//X/9f/1//X/9//3//f/9//3//f/9f/1//P/8v/z//L/
8v/z//T/8//w//D/8P/x//D/8f/x//D/8f/x//L/8//y//H/8f/w//H/8v/x//L/7v/u
//D/8f/x//H/8f/w//P/8v/z//T/8f/x//H/8f/z//P/8//x//D/8P/x//H/8P/x//P/
8P/y//L/8f/x//H/8P/w//D/8v/x//H/8P/w//D/8P/y//L/8f/x//D/8v/y//H/8f/w
/+//7//u/+//7//w//H/8P/v/+7/7f/v/+//7//u//D/7//t/+3/7v/t/+3/7f/w//H/
7//u/+3/7v/t/+3/7P/u/+7/7v/u/+7/7v/t/+z/6//t/+3/7f/u/+7/8P/x//H/7//u
/+7/7v/x//P/9f/3//b/9f/0//P/8v/y//P/8//1//b/9v/1//L/8v/y//P/9v/4//n/
+v/5//j/9//0//X/9//4//n/+f/6//r/9//0//P/8f/u/+z/7P/r/+v/6f/q/+r/6P/o
/+n/6v/r/+3/7f/t/+z/6v/p/+f/5//p/+r/6//t/+z/6v/o/+f/5//o/+n/6v/t/+v/
5//k/+P/4f/k/+r/8//+/wsAHAAuAEMAXwB8AJYApQCmAJsAjQBwAEIAGAD9/+v/3v/b
/9f/1P/U/9b/2P/a/93/4P/g/+T/5//n/+j/6P/m/+X/5f/l/+X/5P/k/+X/6f/r/+j/
5//m/+P/5P/m/+f/6P/o/+v/6f/o/+j/6P/o/+j/6v/r/+v/6//p/+n/6P/m/+f/6P/q
/+v/7f/t/+3/7P/p/+n/6f/p/+v/6//s/+3/7P/r/+v/6v/q/+r/7P/s/+z/7v/u/+7/
7f/t/+3/7f/v//D/8v/z//P/8v/w/+//8f/x//L/8//1//f/9//3//X/9f/1//b/+v/7
//z//f/9///////+//7//////wEAAQACAAIAAwABAP///////wAAAgAEAAcABgAFAAIA
AQABAAIAAwAEAAUABQAFAAIAAAD///3/+f/6//z//f/9//n/+f/3//f/8//z//P/8//1
//X/9f/1//H/8f/v/+//8v/y//T/9P/x//H/8f/v//D/8P/w//H/8v/z//P/8v/w/+//
7//v//H/8f/y//L/8f/w/+3/7P/s/+z/7v/v//H/8f/x//D/8P/u/+7/7v/v//H/8//1
//T/8//y/+//7//w//L/8//z//P/9P/w//D/8P/v/+//8f/y//T/9v/1//P/8v/w//D/
8P/w//L/8//z//T/9P/y//L/8f/x//P/8//0//T/8//x//D/7//x//H/8f/x//X/9f/1
//T/8//x/+7/7f/x//H/8v/z//X/8f/q/+j/7v/v//D/8f/y//L/8f/w/+//7//v/+//
8P/y//T/9f/1//P/8v/y//L/9v/3//j/+f/7//v/+//7//f/9v/2//X/+P/6//v/+//8
//z//P/9//3//v/+//7//v/+//7//P/6//v/+//7//z//v////3/+P/3//X/8v/y//L/
8f/x//P/9P/0//L/7//v/+//7//z//P/8//y//D/7//t/+3/7//w//H/8//z//L/8f/x
/+7/7v/u/+7/8f/x/+//7P/p/+v/7P/y//f//v8LABoAKgBDAF0AdACMAJ0AoACXAIcA
cABQACQAAwDv/+T/3f/b/9j/2v/c/+D/4P/h/+T/5v/o/+f/5//s//L/8P/t/+v/6//r
/+r/6//r/+7/7//t/+3/7f/r/+n/6v/q/+r/6//v/+7/7v/t/+z/6//q/+z/7f/t/+3/
7v/v/+//7v/s/+z/7f/t//H/8f/x//D/7v/t/+z/6//t/+//8v/1//f/9//4//j/9v/2
//j/+P/4//r/+v/6//v/+//7//v/+//8//7///8AAAAA/////wEAAQACAAMABAAHAAgA
CQAIAAcABgAGAAgACQAKAAsADQAPAA8ADgAMAA0ADQAPABEAEgASABMAEgAPAA4ADQAO
ABAAEgAVABUAFQATABMAEAAQABAAEAATABMAEwAQAA0ADQAMAAkACwAMAAwACwALAAsA
CQAJAAUABQAFAAUABwAHAAcABwAEAAMAAAD//wEAAgAFAAYABQAFAAUAAwACAAIAAgAD
AAQABQAFAAQAAgABAAEAAQABAAEAAgACAAQABAACAAIA/v/+/wAAAQADAAMAAwACAAIA
AAAAAAAAAgADAAQABQAFAAUABQADAAAAAAABAAEAAgADAAUAAgACAAIAAQABAAIAAgAD
AAQABgAFAAUABAACAAIAAgAEAAQAAwADAAIAAgACAAEAAQACAAMABQAGAAQAAwADAAMA
AwADAAMAAwAHAAcABwAGAAQAAwABAAEABQAFAAYABwAJAAkACAAIAAQABAAEAAQABAAH
AAcABwAHAAUABQAFAAYACAAKAAsACwANAAwADAAMAAwADQAOAA8AEQARABEAEQANAAwA
DAALAA8AEAAQAA8ADwAQABEAEwAUABQAEwASABMAFAAVABQAEwATABIAEQATABQAFAAR
ABAADwANAAoACAAIAAcABwAHAAgACAAGAAMAAwADAAMACAAJAAoACgAJAAcABAADAAEA
AgADAAUABgAGAAYABwAFAAQAAwACAAUABQAFAAIA///9/wAAAgAHABIAHwAuADwATQBj
AIQAngCnAKoApwCZAIQAZgBAAB8ACQD+//f/8f/u//D/8P/y//T/9//8//7//P/9////
/v8AAAQABQAEAAMAAgAAAP3//f8AAAEAAgADAAQAAwABAAIAAgACAAMABwAGAAYABAAE
AAQABAACAAMAAwADAAYABwAHAAYAAgACAAMAAwAHAAcABwAGAAUABQAFAAUAAwADAAQA
BQAHAAcACAAIAAQABAAGAAYABgAIAAgACAAJAAkACQAJAAcACAAKAAsADAAMAAsACwAK
AAkACQAJAAoADQAOAA8AEQARABEAEgATABMAEwATABUAFwAXABYAFgAXABcAGQAZABoA
GgAbAB0AGwAbABsAGgAaABoAGwAcAB0AHAAdABoAGgAaABoAHQAdAB0AGgAZABkAGAAV
ABQAFAATABEAEgATABIAEwAQAA8ADgANAA0ADQANAA0ADQANAAsACwALAAoACwAKAAoA
CwAMAAsACQAIAAcABwALAA0ADgAOAAwACwALAAsACwALAAwADAAMAAwACgAKAAgACAAK
AAsACwALAAsACgAMAAoACgAKAAkACQAJAAkACgALAAwACwAIAAgACQAJAAwADQAPAAwA
DAAMAAsACwAKAAoACwAMAA4ADQANAAwACgAKAAoADAAMAAsACwAKAAwADAALAAsACQAJ
AAoACgAMAAsACwALAAkACQAJAAkACwALAAsACgALAAsACgALAAwACwALAAsADAANAAsA
CgAJAAoACQAJAAwADAAMAAwADAAKAAYACAAIAAgACAALAAsACwALAAoACQAIAAgACAAK
AAsACwAMAAwADQAOAA0ADQANAA0ADgAPABAAEQAQABAAEQARABIAEgARAA8ADwAQABEA
EwAUABQAEwASABQAFAAUABIAFAAVABUAFQATABQAFAARABAADwANAAoACAAIAAcABwAJ
AAoACgAIAAUABQAFAAUABQAFAAUABAAHAAcABgAHAAUABAADAAMABgAGAAYABwAEAAQA
BAAEAAMABQAFAAIAAwADAAQABgANABYAIQAwAEQAXQB5AJQAqgC1ALIApwCXAH4AWgA0
ABcACQD+//H/7//y/+7/8P/2//r//f8CAAAA/v/9//3/AAACAAIAAQADAAMAAwACAAAA
//8BAAEAAgADAAQAAwABAAIAAgACAAQABwAFAAQABQAGAAcACAAFAAUABAADAAUABwAI
AAgABQAEAAQAAwAFAAUABQAEAAUABQAFAAUAAgABAAEAAQADAAMABAAEAAAAAAACAAIA
AgAEAAQABAAFAAUABQAFAAIAAgADAAMABQAGAAYABwAFAAUABgAHAAUABwAHAAcACAAJ
AAoADAALAAsACwALAA4AEQASABIAEQARABAAEQARABIAEgATABUAEwATABMAEgASABIA
EwAUABUAFAAVABQAFAAUABQAFAATABIADgAQABEAEQAPAAwADAALAAkACAAJAAgACQAG
AAUABAADAAEAAQABAAEAAgADAAIAAwADAAIAAwACAAMAAwADAAEA/v/+//7////+////
///+//////8AAAEAAAD//////v///wAA//8AAP7//v8AAAEAAgABAAAA/v////7///8A
AP//////////AQABAAEA///+//7///////7///8BAP7/AQACAAIAAwACAAAA///+////
//8AAAAA/v/+//7/AAACAAEAAQAAAAEAAgACAAMAAAD//////v//////AAABAAAA///+
//3//f/9//3//P/9//3//P/9//z/+//7//v//P/9//v/+v/4//r/+v/7//r/+v/6//r/
/P/6//r/+P/4//j/+v/6//r/+v/8//v/+v/5//n/+f/5//r//P/+///////+//z/+//6
//r/+//8//3//v///wAAAQD+//7//////wMABAAEAAMAAAAAAAAAAQABAAIAAgACAAMA
BAAFAAQAAwADAAIAAQADAAQABAABAPz/+//5//b/9v/2//X/9f/3//j/+P/2//P/8//z
//P/9//3//f/9v/2//X/8//z//P/9P/1//f/+f/4//f/9//0//T/9P/0//f/9//3//T/
7//v//L/9v/7/wYAFQAqADwAUwBvAIwAoACrAKoAnQCJAHAATAAiAAEA8//q/+P/3//g
/+T/5P/m/+j/6//w//D/7v/v/+//7v/w//T/9f/y//H/8P/u/+3/7f/w//H/8//z//P/
8f/w//D/7//u//D/8//x//D/7v/u/+7/7v/u/+//7//v//L/8//z//L/7v/u/+//7//z
//P/8//y//H/8f/x//H/7//v//D/8f/0//X/9//4//T/8v/y//D/8f/0//X/9v/0//P/
8v/x//P/9P/2//f/+v/6//n/+f/4//f/9//3//j/+//8//3/+//7//v//P/8//3//v//
////AQABAAAA/v//////AQACAAQABQAHAAUAAwADAAMAAQACAAMABQAHAAcABQAFAAIA
AgACAAIABQAFAAUAAgAAAP///f/5//v//P/8//v/+f/5//f/9//0//P/8v/x//L/8//0
//X/8f/x/+//7//u/+7/8P/w//D/8f/y//H/7//u/+3/7f/w//H/8f/w/+7/7f/t/+3/
6//r/+z/7P/t/+7/7f/u/+v/6v/r/+v/7//v/+//7v/u/+z/7P/s/+r/6//s/+3/7//v
/+//7f/r/+r/6v/p/+v/7f/w/+7/7P/s/+v/6//q/+r/6//s/+7/7f/t/+z/6//q/+n/
6v/r/+v/7P/s/+r/6v/p/+n/5//n/+j/6P/r/+v/7P/t/+r/6f/o/+f/6//r/+v/6v/o
/+f/5f/l/+n/6f/q/+v/7f/t/+r/6P/n/+j/5//n/+j/6P/o/+j/6P/m/+b/5P/m/+j/
6v/s/+v/6v/p/+j/5v/l/+T/4//m/+f/6P/q/+n/6v/q/+n/6//q/+r/6v/q/+v/7P/t
/+v/6//r/+v/7f/u//D/8f/y//L/8f/v/+z/7P/s/+3/8P/y//P/9P/y//L/8v/w//H/
8//0//X/8v/y//H/7f/q/+n/5//k/+X/5v/m/+f/5v/m/+X/4v/k/+X/5v/n/+b/5f/k
/+L/4v/h/9//3//g/+L/5P/n/+T/4v/g/9//4f/i/+P/5P/l/+H/3//c/9f/3f/k/+b/
6//4/wUAEgAiADkAUwByAJIAowCiAJcAhQBoAD4AFAD1/+P/3P/X/9P/0P/O/8z/zP/O
/9H/2v/e/97/3//h/+L/3v/a/9n/2v/b/9z/3P/c/93/4f/j/+L/4f/g/93/3v/g/+H/
4v/h/+P/4P/e/+D/4P/g/+D/4P/h/+H/4f/h/+H/4P/e/9//4P/i/+P/5P/j/+L/4P/h
/+H/4f/h/+P/4//k/+X/4v/h/+H/4P/h/+L/5f/m/+T/5v/m/+b/4//j/+P/4//k/+b/
6f/r/+v/6v/o/+f/6P/p/+v/7f/q/+v/6v/p/+z/7f/u//D/9P/1//b/9//0//X/9P/y
//P/9f/2//n/9//4//j/+f/7//n/+f/5//v//P/9/////v/9//r/+f/7//z//f/+//z/
+//6//b/9f/1//T/8f/z//T/9P/z/+//7//t/+3/7P/t/+7/7//u/+3/7P/r/+v/6//p
/+n/7P/s/+7/7v/s/+v/6v/n/+n/6v/r/+3/6//r/+r/6P/q/+n/6f/p/+n/6f/q/+r/
6P/o/+b/5v/n/+j/6//t/+3/7f/t/+z/7P/q/+r/6v/s/+3/7v/v/+7/7f/s/+n/6f/q
/+z/7f/t/+3/7v/q/+z/7P/r/+v/7v/u/+//8P/v/+3/7P/q/+v/7P/t//D/7v/t/+3/
7P/s/+z/6//r/+3/7f/u/+7/7f/r/+r/6f/q/+v/7P/t/+7/7f/s/+r/6//r/+r/6//t
/+3/7v/v/+3/7f/q/+j/6f/s/+3/7//u/+7/6v/o/+r/6//s/+3/7v/w/+//7v/t/+v/
6//r/+z/7//y//T/9f/z//L/8v/y//b/9//4//n/+//7//v/+//7//z//v///wMABAAE
AAMAAAAAAAAAAQADAAQABAAEAAYABgAGAAQABAAFAAUABQAGAAgACQAHAAIAAQD///z/
/f/+//7////+//7//f/6//v/+//7//v//////////v/8//v/+f/5//v//P/9/////f/8
//v/+//6//r/+v/6//3//f/9//z/+f/3//b/9P/5/wYAEQAgAC4APwBTAGwAggCbAKgA
owCZAIoAbgBGAB8ABQD2/+//6//m/+j/6v/q/+z/6//u//L/9P/3//n/+v/8//z/+//5
//n/+f/4//j/+f/9/////v/9//z/+f/5//r/+v/6//3/AQAAAAAA/v/+//7//v/+////
//////7///////7//P/8//3//f8BAAEAAQAAAP7//f/8//v//P/9////AQD/////AAAA
APz//P/+//7///8CAAMABAADAAMAAwADAAEAAgAEAAUABwAIAAgACQAHAAcACAAJAAoA
DQAOAA8ADgANAAwADAAQABEAEgATABUAFwAXABYAFAAVABUAFwAYABoAGwAdABwAGQAY
ABcAFwAYABkAGwAbABsAGQAZABoAGgAaABoAGwAbABsAGAAVABUAFAARABMAFAAUABMA
EwATABEAEQANAA0ADQANAA0ADQANAA0ACQAJAAcABwAKAAoADAAMAA0ADQANAAsABwAG
AAUABQAJAAsADAAMAAsACQAIAAcABwAHAAgACAAJAAoACQAKAAYABgAIAAkADQANAA0A
DAALAAgABwAGAAgACQAKAAsACwALAAsACQAGAAYABwAHAAoACwANAAoACgAKAAkACQAI
AAgACQAKAAwACwALAAoACAAIAAgACgAMAAsACwAKAAgACAAHAAcABwAHAAgACAAKAAkA
CQAJAAgABwAGAAUACAAJAAoACgAIAAcABQAFAAcABwAIAAkACgALAAkACAAHAAgABwAH
AAoACgAKAAoACAAGAAYABAAEAAYABgAGAAYABgAIAAcABgAFAAcABwAHAAgABgAIAAkA
CQAHAAYABgAGAAoACwAMAA0ADAALAAoACQAJAAoADAANAA8AEAAQAA8ADQAMAAsACwAO
ABAAEQASABEAEAAPAAwADgAPAA8ADwAPABAAEAANAAoACQAHAAQABQAGAAYABwAGAAYA
BQACAAEAAQABAAEAAwADAAMAAgACAAEA/////wEAAgADAAUABAACAAAA/////wAAAQAC
AAUABQABAPr/+f/7//z/AAALABYAIQAuAD4AUwBrAIQAmgCpAKwAoQCPAHQAUgAuAA8A
+//2//P/7f/s/+7/7v/u//D/8//2//r//P/9//3/AAAAAP7/+//9//3//f/8//3//f8A
AAEAAAD///7/+//8//7///8AAAAAAwABAAAA/v/+//7//v///wEAAgADAAEAAQAAAP7/
/f/+/wAAAQABAAEAAQAAAP3//f/9//3//v///wEAAwACAAEAAQAAAAAAAAACAAIAAgAE
AAQABAABAAEAAQABAAMABAAGAAcABwAGAAQAAwAEAAUABwAJAAkACwALAAsACwALAAsA
DAAQABEAEgATABIAEwASABAAEgATABMAFQATABQAFAAVABMAEQARABEAEgAUABYAGQAX
ABcAFQAVABYAFgAWABYAFwAXABcAFAARABEAEAANAA8AEAAQAA8ACwALAAkACQAJAAkA
CQAJAAkACQAJAAkABQAFAAMAAwAGAAYACAAIAAUABQAFAAMABAAEAAQABQAEAAUABQAE
AAIAAQABAAEAAwADAAQABAAEAAQAAgACAAEAAgAFAAcABwAHAAcABgAEAAIAAgACAAQA
BQAGAAcABgAFAAQAAQABAAIABAAFAAYABwAJAAYABAAEAAMAAwAGAAYABwAIAAcABQAE
AAIABAAEAAQABgAGAAUABQAEAAQABAADAAMABAAFAAcACAAGAAUABQAFAAUABQAFAAUA
BwAHAAcABgAGAAUAAwADAAcABwAIAAkACAAHAAMAAAACAAQABAAFAAYABgAGAAYABAAC
AAIAAAADAAYABwAJAAgABwAGAAQAAwACAAMABAAFAAYABAADAAIAAQADAAMAAwAEAAQA
BgAHAAcABQAEAAQABAAIAAkACgALAAoACQAIAAcACQAKAAwADQAPABAAEAAPAAwADAAM
AA0AEQASABIAEgARABAADwAMAA0ADwAQABEAEQASABIADwAMAAsACQAGAAYABgAFAAUA
BAAEAAMAAAABAAEAAQABAAMAAwADAAIAAAD///3//f/+/wAAAgAFAAMAAgABAAEAAgAC
AAIAAgAHAAMA///8//v/+f/4//7/BQAOABsAKAA2AEcAXQB2AJIAqQC0ALMAowCOAHAA
SAAnAAsA/P/3//X/8v/w/+7/8P/0//X/9v/4//r//f/9//7/AAD+//3//f/9//3//P/8
//3/AQADAAAA///+//v//f/+//7//v8AAAMAAQAAAP7//v/+//7/AAABAAEAAQAAAAEA
AQAAAP7//v//////AwADAAMAAgD//////////wAAAQADAAUABAADAAMAAgABAAIABQAG
AAgACgAKAAoABgAFAAQAAwAEAAYACQALAAoACgAJAAkACwALAAwADQANAA8ADwAPAA0A
DQANAA4AEQATABUAFwAWABcAFgAUABYAFwAXABkAGwAcABwAHQAcABkAGAAXABgAGgAc
AB8AHAAbABgAFwAXABgAGQAaABoAGQAYABQAEQARABAADQAPABAAEAAPAAwACwAIAAcA
BQAFAAUABQAHAAcABwAHAAQAAwAAAP//AAAAAAIAAgD////////9//7//v/+/////v//
/////v/+//3//f/9//////8AAAAA/v/+//z//P/8//z//v////////////7//P/6//r/
+v/7//3///8BAAAA///+//v//P/8//3//f/+////AQD+//z//P/7//v//P/8//3//v/8
//v/+//6//r/+v/6//z//v/9//3//P/7//r/+P/3//n/+f/6//r/+P/3//f/9//5//n/
+f/5//v/+//7//r/+P/3//X/9f/4//n/+//9//z/+//3//T/9v/4//j/+f/8//z//P/8
//n/9v/1//L/9f/4//n/+//5//n/+f/4//f/9//5//v/+v/6//r/+v/6//j/9//2//X/
9v/3//j/+v/5//r/+v/5//v/+v/6//r/+v/7//z//f/8//v/+v/5//z//v8BAAMAAwAC
AAAA/f/+//7//v///wEAAgACAAIAAAAAAAAA/v///wEAAgADAAEAAAD+//n/9//3//b/
9P/2//b/9f/1//L/8v/x/+7/7v/v//D/8f/x//H/8f/w//D/7//t/+3/7f/u/+//8f/w
/+7/7P/r/+3/7v/v//D/7f/r/+n/5v/l/+f/7P/y//f//v8JABQAJgA7AFUAdACQAKEA
pACdAIsAcgBOACYABwDv/+b/4f/d/9z/3P/a/9j/3P/j/+b/6v/s/+v/5//o/+z/6P/l
/+j/6f/q/+r/6f/p/+z/7f/r/+v/6//p/+r/7P/t/+7/6//t/+r/6P/q/+r/6v/q/+r/
6//r/+v/6v/r/+v/6v/r/+z/7v/v/+7/7f/s/+r/6v/r/+z/7f/r/+v/7P/t/+v/6//s
/+z/6//s/+//8P/t/+7/7f/s/+7/7//w//H/8f/y//T/9f/z//L/8P/v//H/8//2//n/
9v/3//b/9f/3//f/9//4//r/+//8//3/+v/7//r/+P/6//3///8DAAAAAAD/////AAD/
/wAAAQABAAIAAwAFAAQAAwAAAP//AQACAAMABAACAAEAAAD8//z//f/9//v//f/+//7/
/f/6//n/9v/1//T/9f/2//f/9P/z//L/8f/w//H/8P/x//L/8v/0//T/8v/x//D/7f/v
//D/8f/z//H/8f/w/+7/7//v//D/8f/v/+//8P/w/+7/7v/s/+z/7f/u//H/8//y//H/
8P/u/+//7v/v//D/8P/x//L/8//y//H/8P/t/+//8P/y//P/8f/x//L/7v/w//D/7//v
//D/8P/x//L/8P/v/+//7v/v//D/8f/0//P/8f/w/+7/7//w//D/8f/x//H/8v/y//D/
7//v/+//8P/x//L/8//z//H/7//s/+//7//u/+//8f/x//L/8//y//H/7f/q/+3/8P/x
//P/8//y//H/8P/y//D/8P/u/+7/8P/w//H/7v/t/+z/6v/r/+3/7//x//H/8P/v/+7/
7f/s/+//7//v/+//7f/t/+3/7v/u//D/8f/x//H/8P/w//D/8f/x//H/8f/z//P/8//z
//L/8v/z//P/9f/2//b/9f/1//b/9//5//j/+P/3//b/9//4//n/+P/2//f/9//3//X/
9v/2//P/8P/v/+3/6v/q/+r/6f/p/+v/7P/s/+r/5//n/+f/5//n/+f/5//m/+j/5//l
/+X/5P/k/+T/5f/n/+b/5f/l/+T/5P/k/+T/4//l/+X/5v/j/9//5v/u/+3/9P8HABoA
LABFAGEAfgCWAKEAngCRAHsAYAA4ABIA9//l/9z/1f/P/8z/zP/Q/9T/1v/b/97/3v/a
/93/4f/g/+D/5P/l/+X/5f/l/+T/4P/f/+H/4f/i/+P/5P/j/+H/4v/i/+L/4v/l/+P/
4v/j/+T/5f/m/+X/5f/k/+P/5v/n/+f/5v/i/+L/4//j/+X/5f/l/+T/5P/l/+b/5//k
/+P/4//j/+T/5f/n/+j/5P/k/+b/5v/m/+j/6P/o/+j/6f/q/+v/6v/q/+v/6//u/+7/
7f/t/+v/6//s/+3/7f/v/+//7//w//H/8v/0//X/9f/1//X/9v/5//r/+v/5//n/+P/5
//n/+v/6//v//f/7//v/+//6//r/+v/7//z//f/8//3/+v/6//r/+v/7//v/+//4//j/
+f/5//f/9f/2//b/9f/0//X/9P/1//H/8f/x//H/8v/z//T/9f/2//f/9v/3//f/9v/3
//b/+P/5//r/+f/4//j/+P/5//j/+f/5//j/+f/5//r/+//7//v//P/8//3//v/9//7/
+v/6//z//f/////////+/////v///wAA/v///wAAAQADAAMAAwABAAAAAAABAAEAAgAD
AAUAAgAEAAQAAwADAAEAAAAAAAAAAwADAAQABAACAAIAAgAEAAQAAwADAAIAAwAEAAQA
BQADAAMABAAEAAYABQAFAAUAAwADAAMAAwAFAAUABQAEAAcABwAGAAcACAAHAAcABwAK
AAsACQAIAAYACAAIAAkACgAKAAoACgALAAoACwAKAAgACAAKAAoACgAKAA0ADQANAA0A
CwALAAsADAAOABAAEQARABAADgANAAwADgAPABAAEQARABEAEQARABIAEgATABMAFwAY
ABgAFwAUABQAFAAVABUAFgAWABYAGAAYABgAFgAUABUAFQAVABgAGgAbABkAFAATABEA
DgAOAA4ADQANAA0ADgAOAAwACQAJAAkACQANAA0ADQAMAAwACwAJAAkACQAKAAsADQAN
AAwACwALAAgACAAIAAgACQANAA8ADAAHAAUABAAGAAkAEgAbACYANgBHAFcAbgCIAKMA
sgCzAKkAmACAAF4ANwAXAAYA/f/5//j/9v/2//j/9v/3//r//v8AAAEABQAGAAgACgAJ
AAgABwAGAAQABQAFAAgACQALAAsACwAJAAcACAAIAAgACgANAAsACgAIAAgACAAIAAgA
CQALAA==
         </WaveFormData>
      </LeadData>
      <LeadData>
         <LeadByteCountTotal>10000</LeadByteCountTotal>
         <LeadTimeOffset>0</LeadTimeOffset>
         <LeadSampleCountTotal>5000</LeadSampleCountTotal>
         <LeadAmplitudeUnitsPerBit>4.88</LeadAmplitudeUnitsPerBit>
         <LeadAmplitudeUnits>��V</LeadAmplitudeUnits>
         <LeadHighLimit>2147483647</LeadHighLimit>
         <LeadLowLimit>268435456</LeadLowLimit>
         <LeadID>II</LeadID>
         <LeadOffsetFirstSample>0</LeadOffsetFirstSample>
         <FirstSampleBaseline>0</FirstSampleBaseline>
         <LeadSampleSize>2</LeadSampleSize>
         <LeadOff>FALSE</LeadOff>
         <BaselineSway>FALSE</BaselineSway>
         <ExcessiveACNoise>FALSE</ExcessiveACNoise>
         <MuscleNoise>FALSE</MuscleNoise>
         <LeadDataCRC32>1157545584</LeadDataCRC32>
         <WaveFormData>
/P/8//z//P/7//r/+f/4//b/9v/2//b/9//4//n/+v/6//r/+v/6//r/+v/6//r/+P/4
//j/9//3//f/9//3//r/+//8//3//f/+////AQABAAAAAAD//wEA//////7//v/8//z/
/f/9//z/+v/3//b/9f/1//b/9//3//f/9//8//r/9v/0//T/9P/1//X/+P/4//j/+P/4
//b/9f/1//b/9f/0//P/8//y//H/8P/w/+//7//w//D/8P/w//D/8P/w//D/8P/x//H/
8f/x//P/8//z//P/8f/x//L/8v/0//X/9f/4//z/AQAGAAoADgASABkAIAAoADMAPwBK
AFEARAA3AC8AHgAIAAEA/v/+/wIAAAD4//n/+f/y/+r/6f/t//P/9//7//3///8BAAEA
/f/8//j/9//0//P/8f/x//D/8v/y//L/8v/w//D/8P/v/+//7//v/+7/7v/u/+7/7v/u
/+7/7//v/+//7//v/+//7v/u/+//7//t/+3/7f/t/+//7//w//D/7v/t/+3/7f/u/+//
8P/x/+//7//w//H/7//v/+//7//x//H/8v/y//D/8f/x//H/8//0//b/9//3//b/9v/1
//X/9f/3//f/9//5//n/+v/6//r//f/+/////////wEAAgADAAQABAAEAAUABgAGAAcA
BwAHAAgACAAIAAgACQAJAAoACgAKAAoACgAKAAkABwAHAAYABgAIAAYABQAFAAIAAQAB
AAAA///+//3//P/6//r/+f/4//f/9//2//X/9v/2//b/9v/0//T/9P/z//X/9P/z//P/
8v/y//L/8v/w//H/8f/w//D/8P/w//D/7v/u/+7/7v/w//D/8P/w//D/8P/w//H/7//v
//D/8P/w//D/8P/w/+//7//w//D/8v/y//L/8v/y//P/8//z//L/8v/y//L/8v/y//L/
8v/x//H/8P/v//D/8P/x//L/8v/x//H/8f/v//D/8P/v//H/8f/x//D/7v/w//D/8P/x
//D/8P/v/+3/7f/t/+3/7f/t/+3/7f/t/+3/7P/s/+z/7f/u/+7/7f/s/+z/7P/s/+z/
7P/s/+3/7P/r/+r/6//s/+r/6v/q/+r/6v/p/+n/6f/r/+v/7P/t/+3/7f/u/+7/8f/z
//T/9P/0//P/8v/v//L/8v/z//L/8P/x//H/8P/s/+n/6P/n/+f/6P/q/+v/6//r/+3/
6v/m/+T/5P/k/+f/5//o/+j/6P/o/+j/5v/m/+f/5//n/+b/5f/l/+T/4//i/+L/4f/h
/+L/4v/i/+T/5P/k/+T/5P/k/+X/5f/j/+P/4//j/+X/5f/l/+X/5v/m/+b/5//n/+j/
7P/x//j//P8AAAYADQASABoAIQArADoAPwAyACUAHwAOAPr/8//y//L/+P/4//D/7//x
/+r/3v/b/9v/4f/r/+//8f/1//f/9//x/+7/7P/r/+j/6f/n/+f/5v/k/+T/5P/k/+b/
5v/m/+X/4//j/+P/4v/i/+L/4v/i/+L/4v/j/+P/5f/l/+X/5f/k/+T/5f/l/+P/4//j
/+P/4//j/+T/5P/k/+P/4//j/+X/5f/l/+X/5f/l/+b/5//l/+X/5f/l/+X/5f/m/+b/
6P/p/+n/6f/q/+r/6//r/+r/6v/r/+v/6//r/+3/7f/t/+//7//w//H/8v/2//j/+P/3
//b/9//6//v//P/8/wAAAQACAAIAAQABAAEAAgAEAAQABAAFAAMABAAEAAQABQAGAAcA
BwAFAAUABAAEAAIAAAD/////AAD//////v/9//z/+//6//n/+v/6//r/9//3//b/9f/0
//T/9P/0//L/8v/y//H/8f/w/+//7//w//D/8P/w//D/8f/x//D/7//u/+3/7P/t/+7/
7//w//D/8P/w//D/7v/u/+7/7//v/+//8P/w//L/8v/y//L/8f/x//L/8v/0//T/9P/0
//T/9f/1//X/9v/2//b/9v/z//L/8f/w//H/8//0//X/9f/0//T/9P/2//X/9f/1//P/
9P/0//P/8f/x//H/8P/x//T/9f/2//P/8v/y//H/8f/x//H/8f/x//H/8f/x//H/8f/w
//D/7v/v//D/8P/v/+7/7v/u//D/7v/u//D/8P/y//L/8v/y//H/7//u/+3/7f/t/+7/
7//y//P/9f/2//X/9//4//j/9//3//f/9f/3//b/9v/0//b/9//3//b/9P/x//D/7//t
/+7/8P/x//D/8f/0//L/7//u/+//8P/x//H/8v/y//L/8v/y//D/7//v/+7/7f/u/+3/
7f/s/+z/7P/t/+3/6//s/+z/7P/s/+z/7P/s/+z/7P/t/+3/7f/t/+3/7f/u/+//8P/x
//D/8P/w//H/8f/y//b/+/8AAAYADAAQABMAFgAeACkAMQA8AEcAQAAxAC0AIgAMAP3/
/P/8/wQACAAGAAMAAwAAAPj/8f/t/+//9f/5//v///8BAAEA///+//r/9//2//P/8f/x
//D/7v/u/+7/7v/s/+z/7P/r/+3/7f/t/+z/6//q/+n/6P/o/+j/6f/p/+v/6//r/+v/
6P/o/+n/6f/r/+v/6//r/+n/6f/q/+r/6//r/+z/7f/v/+//7//v/+//7//w//H/8v/z
//T/9f/1//X/9v/2//b/9//3//f/+P/4//n/+f/8//z//f/9//7///8CAAMAAwAFAAUA
BgAFAAQABgAGAAcABwAHAAkADAANAA4ADgASABMAFAAUABMAEwATABQAFAAUABQAFQAX
ABgAGAAYABkAGgAbABsAGAAXABUAFAAWABQAEwATABQAEwATABIAEQAQAA8ADgAMAAwA
CwAKAAoACwALAAsACQAIAAcABgAEAAQABAADAAUABAADAAMAAAAAAAAAAAABAAMABAAE
AAQABAAEAAQABAAEAAQABAABAAAA///+/wAAAAAAAAEAAwADAAQABAADAAIAAQAAAAEA
AQACAAIABAAEAAQABAACAAMAAwADAAIAAgACAAIABAAEAAQABAAFAAcACAAJAAcABgAG
AAYABgAFAAUABQAHAAgACAAHAAcABwAHAAYABAAGAAYABgAHAAYABgAFAAMAAwADAAMA
BAAFAAYABwAFAAUABAAEAAYABwAIAAgABwAGAAYABgAIAAgACAAIAAgACAAIAAgACAAK
AAkACQAJAAkACQAKAAsACgALAA0ADgAPABEAEgASABMAEwATABEAEwASABIAEAAQABEA
EQAQAAwACQAIAAcABwAIAAoACwALAAsADQAKAAcABgAHAAgABwAHAAgACAAKAAoACgAI
AAkACQAIAAcABgAFAAUABAABAAAAAAD//wEAAgACAAIAAwAEAAUABgAEAAQABQAFAAcA
BwAHAAcABwAHAAcABwAIAAgACAAJAAkADAAOAA8AFAAYAB4AIgApADAAOABBAEkAVgBf
AFoATwBJADwAJgAXABQAEgAaACAAHAAZABkAFgAOAAUAAQAFAA0AEQATABUAFwAZABcA
FAAQAA0ADAAJAAcABwAGAAQABAAEAAQABAAEAAQAAwADAAMAAwACAAIAAgACAAIAAgAC
AAMAAwADAAMAAwADAAIAAgADAAMAAwADAAMAAwADAAMABAAEAAQAAwADAAMAAwADAAMA
AwABAAEAAgADAAMAAwADAAMAAwADAAQABAAGAAcABwAHAAoACgALAAsACwAKAAoACQAL
AAsADQANAA8AEQARABIAEgASABUAFgAVABUAFQAXABgAGQAaABoAGgAbABwAHAAdAB0A
HQAeACAAIAAgACEAHwAgACAAIAAfACAAIQAhACEAIQAgACAAIQAgACAAIQAeAB0AHQAc
ABkAGAAXABYAFAAUABMAEgATABMAEgARABAAEAAQABAAEAAQABAADwAPAA4ADQANAAwA
DAAMAAwADAANAA0ADAAKAAoACgAKAAgACAAIAAgACQAKAAsADAAMAAwADAANAA8ADwAQ
ABAADwAOAA0ADAANAA0ADgAOAA4ADgAOAA4ADAANAA0ADQAOAA4ADgAOABAAEAAQABAA
DgAPAA8ADwAPAA4ADgAOAAwACwALAAsADQAOAA4ADQANAA0ADQAMAAwADgAOAA4ADQAM
AAwACwALAAsACwALAAsACwALAAsADQANAAwADAAMAA0ADgAOAA0ADAAMAAwACgAKAAoA
CgAMAAwADAAMAAsACwAJAAgACgAJAAoACgAKAAoACgAKAAkACQAJAAkACQAKAAsADQAP
ABIAFAATABUAFgAWABcAFwAXABUAFQAUABQAEgASABMAEwASABAADQAMAAsACwAMAA4A
DwAPAA8AEQAOAAsACgALAAwACwALAAwADAAOAA4ADgAMAAoACQAHAAUABQAFAAYABgAF
AAQABAADAAEAAgACAAIAAAAAAAAAAAACAAIAAwADAAUABQAFAAUAAwADAAMAAwAEAAQA
BAAFAAcADAAQABMAFgAcAB4AJgArADIAPABHAFMAYgBnAFwATwBFADIAHgAVABAAEAAU
ABAACgALAAsAAgD8//v//f8FAAsADwARABMAEwARAA8ADgAOAAkABgAFAAMAAwACAAQA
BAAEAAQABAAEAAQAAwAFAAUABQAEAAYABgAGAAYABAAEAAUABQAFAAUABQAFAAQABAAF
AAUAAwADAAMAAwABAAEAAgACAAIAAQABAAEAAQABAAEAAQD/////AAABAAEAAQABAAEA
AwADAAQABAACAAMAAwADAAQABAAFAAUABAAEAAUABQADAAMABQAFAAUABwAHAAgACAAI
AAsADAAPAA8ADwARABIAEwAUABQAFAAVABYAFgAWABcAGAAaABoAGgAaABsAGwAcABwA
HAAbABwAHQAdABsAGwAaABoAHAAaABkAGQAYABcAFwAWABUAFAATABIAEAAQAA8ADgAN
AA0ADAALAAoACgAKAAoACAAIAAgABwAJAAgABwAHAAYABgAGAAYABQAFAAQAAgAEAAQA
BAAEAAIAAgACAAIAAgACAAIAAgAEAAQABAAFAAUABQAGAAYABgAGAAYABgAFAAUABgAG
AAgACAAIAAgABwAHAAYABQAGAAYABgAGAAYABgAGAAYABgAHAAcABwAJAAgACAAIAAgA
BwAHAAcABwAIAAgABwAHAAcABwAGAAYACAAIAAgACQAIAAgABwAFAAUABQAFAAMAAwAD
AAMAAwADAAIAAgAAAAEAAgACAAMAAgACAAIAAgACAAIAAgACAAIAAgACAAEAAQD///7/
/f/9//3//P/+/wAAAAAAAAAAAAD+//3//f/9//////8AAAEAAgADAAUABgAFAAcACAAI
AAsACwALAAkABwAGAAYABAAGAAcABwAGAAIA///+//3///8AAAIAAwACAAMABgAEAAAA
/v/+//7//////wAAAAAAAAAAAAD+//3//f/8//v/+P/3//f/9v/1//T/9P/z//X/9v/2
//b/9v/2//b/9v/4//j/+f/5//v/+//7//v/+//7//v/+//+//7//v//////AgAGAAkA
DAAQABYAHAAjACwANAA/AE0AWABZAEwAQQA3ACIADgAHAAQABAAGAAIA/v8BAP//9v/w
//H/8//5////AQAFAAcABwAFAAMAAAD+//v/+P/3//X/9f/0//T/9P/0//T/8v/y//L/
8f/z//P/8//y//L/8v/y//L/8P/w//H/8f/z//P/8//z//D/8P/x//H/8//z//P/8//x
//H/8v/y//L/8f/x//H/8f/x//H/8f/z//P/9P/1//X/9f/1//X/9f/1//b/9v/2//f/
9//3//j/+P/5//n/+P/4//n/+f/7//v//f/9//3//////wAAAAAAAAMABAAFAAUABQAH
AAYABwAIAAgACgALAAwADAANAA0ADQAOAAwADAAMAA0ADwAQABAAEAAQABAAEAAPAA8A
DwAOAA4ADgAMAAsACwAIAAcABwAGAAUABAADAAIA/v/+//3//P/7//v/+v/5//j/+P/4
//j/9v/2//b/9f/3//b/9f/1//L/8v/y//L/8v/z//P/8v/y//L/8v/y//L/8v/y//L/
8v/y//L/8v/y//L/8v/z//P/8//0//T/9P/0//T/9P/z//P/9P/0//T/9P/0//T/8v/z
//P/8//y//L/8v/y//T/9P/0//T/8v/z//P/8//x//D/8P/w//L/8f/x//H/7//w//D/
7//v/+//7//u/+z/7v/u/+7/7//u/+7/7f/v/+//7//v/+3/7f/t/+3/7f/t/+z/7P/q
/+v/7P/s/+z/7P/t/+7/7P/s/+z/7P/s/+z/7P/s/+v/6//p/+j/5v/n/+j/6P/s/+7/
7P/s/+r/6v/q/+r/7P/r/+v/6//r/+v/7P/t/+7/7//x//L/8//1//b/9v/3//f/9//1
//P/8v/y//D/8P/x//H/8P/u/+v/6v/p/+v/7P/u/+//7v/v//L/8P/u/+z/7P/s/+v/
6//s/+z/7P/s/+z/6v/n/+f/5v/l/+T/4//j/+L/4//i/+L/4f/h/+L/4v/i/+D/4P/g
/+D/4v/i/+P/4//h/+H/4f/h/+P/4//j/+P/4v/i/+L/4//j/+b/6v/v//T/+P/8/wIA
CQAOABQAHQAnADIANwAsACEAGQAGAPT/7f/s/+z/9P/2//L/7//t/+b/3v/Z/9v/4//p
/+v/7//z//H/7//v/+z/6P/n/+b/5P/h/+D/3v/g/+D/4P/g/+D/4P/g/9//3//f/9//
3v/c/9z/3P/c/93/3v/g/+H/3//f/9//3//e/97/3//f/9//3//f/9//3//f/+D/4P/g
/9//3//f/9//3//f/9//4f/h/+L/4//h/+H/4f/h/+D/3//f/97/4P/h/+H/4f/i/+L/
4//j/+b/5v/n/+f/5f/l/+f/5//l/+f/5//o/+v/7P/w//L/8f/x//H/8//y//P/9P/0
//b/9//4//j/9//3//f/+P/6//r/+v/7//3//v/+//7//v/+//7//f/7//v/+v/6//r/
+P/3//f/+P/3//f/9v/z//L/8f/w//D/8P/v/+7/7//v/+7/7f/s/+z/7P/s/+r/6v/q
/+n/6f/o/+f/5//o/+j/6P/o/+b/5//n/+b/6P/o/+j/6P/o/+j/6P/o/+f/5v/l/+T/
5v/m/+b/5//o/+n/6//s/+r/6v/q/+r/6f/p/+r/6v/q/+r/6v/q/+r/6//r/+v/7P/s
/+z/7P/s/+z/7P/s/+z/7f/t/+3/6//q/+r/6v/s/+v/6//r/+n/6v/q/+n/6f/p/+n/
6P/p/+z/7f/u/+z/6v/p/+f/6f/p/+n/6f/n/+f/5//n/+f/5//m/+b/5//p/+v/7P/q
/+j/5//m/+j/6P/o/+j/6v/q/+r/6v/p/+n/6f/m/+b/5//o/+n/6v/s/+v/6//r/+v/
6//s/+3/7v/v//H/8v/0//f/+f/6//z//f/+//3/+//6//r/+P/7//3//v/+//z/+f/4
//f/9//4//r/+//9////AwACAP7//P/8//z/+//7//z//P/+//7//v/8//v/+//6//n/
+P/3//f/9v/1//T/9P/z//H/8v/y//L/8v/y//L/8v/0//T/9f/1//X/9f/1//X/9P/z
//L/8f/0//T/9P/1//X/+P/8////AAAGAAoADAATABoAIAApADMAPABLAE4AQQAzAC4A
HgAJAAIAAgAGAA4AEgAPAA0ADAAGAP3/9f/z//f//f8DAAkACwALAAsABgACAP3/+v/5
//f/9//2//j/+P/4//j/9//2//X/8//z//P/8//y//X/9v/3//j/9v/2//f/9//2//X/
9P/z//L/8v/z//P/9P/1//b/9//2//X/9f/0//b/9f/1//X/9//3//f/9//2//X/9f/1
//X/9f/1//X/9//3//j/+P/6//v/+//7//z//P/9//3/AAAAAAEAAQABAAEAAwADAAMA
BQAFAAYACAAIAAsADAANAA0ADQAPAA4ADwAQABAAFAAVABYAFgAXABcAFwAYABgAGAAY
ABkAFwAYABgAGAAXABgAGQAZABwAHQAdAB4AHQAaABgAFwAWABUAFQAUABQAFAAUABQA
EgASABEAEAARABEAEAAPAA0ADAALAAoACgAKAAoACQALAAoACQAJAAgACAAIAAgACAAJ
AAkACAAKAAoACgAKAAgACAAIAAgABgAGAAYABgAIAAgACAAJAAkACQAKAAoACgAKAAoA
CgALAAsADAAMAAoACgAKAAoACQAJAAgABwAKAAoACgAKAAsADAANAA4ADAANAA0ADQAN
AAwADAAMAAoACQAJAAkACQAKAAoACQALAAsACwAKAAkACgAJAAgABwAGAAYABQAFAAUA
BQAFAAUABQAFAAUABwAHAAYABgAEAAUABgAGAAUABAAEAAQABgAGAAYABgAGAAYABgAG
AAUABQADAAIAAgADAAQABAAEAAYABAAEAAQABAAEAAMAAwADAAMAAwAEAAUABgAHAAkA
CgAMAA8AEQASABEAEQARAA8ADgAMAAsACAAKAAsACwAKAAgABQAEAAMAAwAEAAYABwAJ
AAsADwAOAAoACAAIAAgABwAHAAgACAAIAAgACAAGAAUABQAEAAMAAAD//////v/9//z/
/P/7//v//P/8//z/+v/6//r/+v/8//z//f/9//v/+//7//v/+//7//v/+//+//7//v//
////AgAGAAsAEAASABYAHAAjACgAMAA5AEUAVABdAFQARwA/ACwAFAAJAAYACAASABYA
EAANAA0ABgD8//n/+//9/wMABwALAA0ADwANAAkABgAGAAMAAAD///3//f/8//r/+v/6
//r//P/8//z/+//7//v/+//6//j/+P/4//j/+v/6//v/+//5//n/+f/5//j/+P/5//n/
+//7//v/+//5//n/+v/6//z/+//7//v/+//7//v/+//5//n/+v/7//3//f/9//3/////
/wAAAAAAAAEAAQABAAAAAAABAAEAAAAAAAEAAQADAAMABQAFAAMABQAFAAYABwAIAAwA
DgANAA0ADQAPABIAEwAUABQAFgAXABgAGAAXABcAFwAYABgAGAAYABkAGQAaABoAGgAb
ABwAHQAdAB0AHQAcABwAHAAaABkAGQAaABkAGQAYABUAFAATABIAEAAQAA8ADgAPAA8A
DgANAAwADAAMAAwACgAKAAoACQAJAAgABwAHAAYABgAGAAYABgAHAAcABgAGAAYABgAG
AAYABgAGAAYACAAIAAgACAAGAAYABgAHAAcABwAIAAgABgAGAAYABgAHAAcACAAIAAgA
CAAIAAgACgALAAsACwAMAAwADAAMAAoACgAKAAoADAANAA0ADQALAAoACgAKAAwACwAL
AAsACwAMAAwACwAJAAkACQAIAAgACgAKAAoACwAKAAoACQAJAAkACQAJAAkACQAJAAkA
CQAJAAgACAAGAAcACAAIAAkACAAIAAgABgAGAAYABgAIAAgACAAIAAcABwAFAAQABAAF
AAYABgAGAAYABgAGAAQABAAEAAQABgAGAAQABAAEAAQABgAFAAUABQAFAAUABgAHAAgA
CQALAAwADQAPABAAEAATABMAEwARAA8ADgAOAAwADgAPAA8ADgAMAAkACAAHAAcACAAK
AAsADQAPABMAEgAMAAoACgAKAAsACwAMAAwACwAKAAkABgAHAAcABgAFAAQAAwADAAIA
AQAAAAAA/////wAAAAAAAP7//v/+//7/AAAAAAEAAQD//////////wEAAQABAAEAAgAC
AAIAAwADAAIABAAJAA4AFAAYAB4AIwAqADIAPQBHAFQAYwBkAFcATQBAACoAGQASAA4A
EgAWABAACwAPAAoAAAD3//f/+/8DAAsADQAPABEAEQANAAwACgAHAAYABQADAAMAAgAC
AAIAAgACAAAAAAAAAP//AQABAAEAAAAAAAAAAAAAAAAAAAABAAEA///////////+//7/
/////wEAAQABAAEA/////wAAAAACAAEAAQABAAEAAQABAAEAAQABAAIAAwADAAMAAwAD
AAMAAwAEAAQABAAFAAUABQAEAAQABQAFAAgACAAJAAkACQAJAAsACwAJAAsACwAMAA4A
DgARABIAEwATABMAFQAYABkAGgAaABwAHQAeAB4AHwAfAB8AIAAgACAAIAAhACMAJAAk
ACQAJAAkACQAIwAjACMAIgAiACAAHgAdAB0AHAAbABsAGgAXABYAFQAUABIAEgARABAA
DQANAAwACwAIAAgACAAIAAgACAAIAAcABQAEAAMAAwAEAAQABAAEAAQABQAFAAQAAgAC
AAIAAgAEAAQABAAEAAIAAgACAAIAAgACAAIAAwADAAMABAAEAAQABAAEAAQAAwADAAQA
BAAEAAQABAAEAAQABQAFAAUABgAGAAYABgAEAAQABAAEAAQABQAFAAUAAwACAAIAAgAC
AAEAAQABAAEAAgACAAEAAQABAAEAAAD+/wAAAAAAAP3//P/8//v//f/9//3//f/7//v/
+//7//v/+//6//r/+v/7//z//P/7//r/+v/6//j/+P/4//j/+v/6//r/+v/7//v/+f/4
//j/+f/6//r/+v/6//r/+v/6//r/+v/6//r//P/8//z/+v/4//j/+P/4//n/+f/6//v/
+f/5//r/+//+////AQACAAEAAwAEAAQABQAFAAUAAwAFAAQABAACAAAAAQABAAAA/v/7
//r/+f/5//r//P/9//7///8CAAAA/v/8//z//P/8//v/+//6//j/+P/4//b/9f/1//T/
8//y//H/8f/w/+//7v/u/+3/7f/u/+7/7v/s/+z/7P/s/+z/7P/t/+3/7f/t/+3/7f/t
/+3/7f/t/+z/7P/s/+3/7f/w//T/+f/8/wAABAAKABEAGAAeACkANQBGAFEASgA9ADMA
IgAKAP3/+v/4//r/+P/w/+//7//o/+L/4f/j/+n/8f/3//n/+//7//n/9//y//D/7//u
/+3/6//r/+r/6P/o/+j/6P/q/+r/6v/p/+f/5//n/+b/6P/o/+j/6P/m/+b/5//n/+X/
5f/l/+X/5v/m/+f/5//l/+X/5f/l/+f/5//o/+j/6P/n/+f/5//n/+f/5//n/+n/6f/q
/+v/6f/p/+n/6f/p/+n/6v/q/+r/6//r/+v/7P/s/+3/7f/u/+7/7//v/+//7//x//H/
8f/z//P/9P/0//T/9//4//n/+f/5//v//P/9//7//v/+////AAAAAAAAAQACAAQABAAE
AAQABQAFAAYABgAGAAcACAAJAAkACAAHAAUABAAGAAQAAwADAAQAAwADAAIAAQAAAP//
/v/+//7//f/8//n/+f/4//f/9v/2//b/9v/0//T/9P/z//H/8P/v/+//8P/w//D/8P/u
/+//7//u/+7/7v/u/+7/8P/w//D/8P/v/+7/7f/s/+7/7v/u/+//7//v//D/8P/u/+7/
7v/u/+7/7//x//L/8P/w//D/8P/w//H/8f/x//D/8P/w//D/8P/w//D/8P/w//H/8f/x
//H/8P/w//D/8v/x//H/8f/x//L/8v/x/+//7//v/+7/7v/w//D/8P/v/+7/7v/t/+//
7//v/+//7//v/+//7//t/+3/7P/s/+r/6//s/+z/7f/s/+z/7P/u/+7/7v/u/+7/7v/u
/+7/7//v/+3/7P/q/+v/7P/s/+v/6v/p/+j/6v/q/+r/6v/q/+z/7P/s/+v/7P/s/+z/
7P/s/+r/6f/p/+n/6f/p/+r/6//u/+//8f/y//P/9f/2//b/9//3//f/9f/0//L/8f/u
//D/8f/x//D/7v/r/+r/6f/n/+j/6v/r/+7/7//y//D/7P/q/+r/6v/r/+v/7P/s/+r/
6v/q/+j/5//n/+b/5f/i/+H/4f/g/93/3P/c/9v/3f/e/97/3v/g/+D/4P/g/9//3v/e
/93/3f/d/93/3f/f/9//3//f/97/3v/e/9//4f/k/+j/7f/u//D/9P/8/wEABgAQABkA
IwAwADMAJgAdABcABgD0/+v/6P/q//L/9P/w/+3/7f/q/+L/2//b/9//5f/n/+n/6//v
/+3/6//q/+j/5f/i/9//3f/d/9z/2v/a/9r/2v/a/9r/2v/Z/9n/2f/Z/9j/1v/W/9b/
1v/Y/9j/2f/Z/9v/2//b/9v/2f/Y/9j/1//X/9f/1//X/9f/1//Y/9j/2P/X/9f/1//Z
/9n/2f/Z/9f/1//Y/9n/2f/Z/9n/2f/b/9v/3P/c/9r/2//b/9v/2v/a/9v/2//e/97/
3//f/9//3//h/+H/3//h/+H/4v/i/+L/5f/m/+r/6//s/+//7//v/+//7v/v/+//7//u
/+7/7//w//L/8P/w//D/8f/z//T/9P/0//f/+P/5//n/+P/3//X/9P/0//L/8f/x//H/
8f/y//L/8//y//H/8P/u/+7/7f/s/+v/6//q/+n/6f/q/+v/7P/u/+7/7v/t/+//7v/t
/+3/7v/u/+7/7v/u/+//7//u//D/8P/w//D/7v/u/+7/7v/w//L/9P/2//X/9P/z//P/
8v/x//H/8P/x//L/8//0//X/9f/2//b/9v/2//b/9v/2//f/9//3//r/+v/6//r/+P/4
//j/+P/4//n/+f/5//v/+v/6//r/+v/5//n/+f/7//z//P/7//n/+f/5//j/+P/6//r/
+v/6//r/+//7//r/+f/4//f/9//3//f/9//4//n/+f/6//j/+f/6//r/+//6//r/+v/6
//r/+v/6//z//P/8//z//P/9//z//P/7//v/+//6//z//P/6//r/+v/6//v/+//8//3/
/////wAAAQABAAEAAgACAAMABQAGAAYACgALAAwACwAJAAgACAAGAAYABwAHAAYABgAD
AAIAAQABAAIABAAFAAgACQAMAAoAAwAAAP///v8AAAEAAwAEAAMAAgABAP7//f/9//z/
+//8//v/+//6//n/+P/4//f/9f/2//b/9v/1//T/8//y//P/9P/2//f/9//3//f/9//1
//X/9f/1//j/+P/4//n/9//4//r//f8AAAQACAAMABEAFgAcACUALwA6AEUATgBFADcA
NAAoABEAAgAAAAIACgAQAA8ACwAMAAoAAQD3//X/+f/9/wEAAwAHAAkABwAEAAAA///+
//z/+f/4//b/9f/0//P/8v/w//D/8P/v/+//7//v/+7/7v/u/+7/7v/u/+7/7//v/+//
8f/x/w==
         </WaveFormData>
      </LeadData>
      <LeadData>
         <LeadByteCountTotal>10000</LeadByteCountTotal>
         <LeadTimeOffset>0</LeadTimeOffset>
         <LeadSampleCountTotal>5000</LeadSampleCountTotal>
         <LeadAmplitudeUnitsPerBit>4.88</LeadAmplitudeUnitsPerBit>
         <LeadAmplitudeUnits>��V</LeadAmplitudeUnits>
         <LeadHighLimit>2147483647</LeadHighLimit>
         <LeadLowLimit>268435456</LeadLowLimit>
         <LeadID>V1</LeadID>
         <LeadOffsetFirstSample>0</LeadOffsetFirstSample>
         <FirstSampleBaseline>0</FirstSampleBaseline>
         <LeadSampleSize>2</LeadSampleSize>
         <LeadOff>FALSE</LeadOff>
         <BaselineSway>FALSE</BaselineSway>
         <ExcessiveACNoise>FALSE</ExcessiveACNoise>
         <MuscleNoise>FALSE</MuscleNoise>
         <LeadDataCRC32>2023091472</LeadDataCRC32>
         <WaveFormData>
/v/+//7//v8AAAAAAAAAAP7//v/+//7//v/+//7//v/+//7//v/+//7//v/+//7/AAAA
AAAA////////////////AAACAAIAAgACAAIAAwADAAQABAAGAAQABQAFAAUABwAHAAYA
BQAEAAEA/f/7//b/9f/0//P/8P/w//D/8P/x//H/8v/0//T/9f/2//f/+P/4//j/+P/3
//f/+P/4//b/9//5//r/+//8//3//v/+//7//v////3//v/+////AQABAAEAAgACAAIA
AgACAAIAAgADAAMAAwADAAMAAwADAAMAAwAGAAkADQARABMAFAAUABgAGwAbABgADQDz
/9D/sf+a/43/kv+h/6r/r/+8/9L/6f/9/woAFQAeAB4AGgAPAAYAAwD+//r/+v/9////
AgAEAAQABQAHAAYABwAHAAcACgAKAAkACQAIAAgACAAJAAkACQAJAAoADAALAAsACwAJ
AAoACgAJAAkACgAKAAoACgAKAAoACgAKAAoACgAKAAoACgAKAAoACgAKAAoACgAMAAwA
DAALAAsACwALAAsACQAJAAkACQAJAAkACAAIAAgACAAIAAgACAAIAAgACAAHAAcABwAH
AAcABwAHAAcABwAGAAYABgAGAAUABQAFAAUABAAEAAMAAgABAAEAAQABAAEAAQABAAEA
AQAAAAAA/v/+//7//v///////f/9//3//f/8//z//P/8//z//P/9//3//f/9//3//v//
////AAAAAAAAAQADAAQABAAEAAIAAgADAAMAAwADAAMAAwABAAEAAQABAAEAAQACAAIA
BAAEAAQABAACAAIAAgACAAMAAwADAAMAAwADAAMAAwAEAAUABQAFAAUABAAEAAMAAwAE
AAUABQAGAAYABQAFAAMAAwACAAIABAAEAAQABAAEAAQAAwADAAMAAwADAAMAAwADAAMA
AgAEAAQABAAEAAIAAgADAAMAAwACAAIAAgACAAIAAgACAAIAAgACAAIAAQABAAEAAQAB
AAEAAQABAAEAAgACAAIAAAAAAAAAAAACAAEAAQABAAEAAQABAAEA//8AAAAAAAACAAIA
AgACAAAAAAAAAAAAAAACAAAAAAAAAAAAAgABAAEAAQABAAEAAQACAAQABAAEAAQABAAF
AAUABgAGAAgACAAJAAcABwAHAAcACAAHAAUAAQD+//v/9//3//X/9f/0//T/9P/0//T/
8//1//b/+P/5//r/+//8//z/+v/6//v/+//6//r/+v/7//3//v/+//7/AAAAAAAAAAAA
AAEAAQACAAIAAwADAAMAAwAEAAQABAAGAAYABgAGAAUABQAFAAUABQAFAAUABQAHAAgA
DQARABMAFQAWABgAHAAfAB8AGgAPAPf/0v+z/5r/jf+U/6H/qP+t/7z/0v/r////DgAZ
ACAAJAAeABMACgAHAAIA/v/+/wEAAQACAAIABgAHAAkACAAJAAkACQAKAAoACQAJAAoA
CgAKAAsACwALAAsADAAMAAsACwALAAsADAAMAAsACQAKAAoACgAMAAwADAAMAAwADAAM
AAwADAAMAAwADAAMAAwADAAMAAwADAAMAAsACwALAAsACwALAAsACwALAAsACwAKAAoA
CgAKAAoACgAKAAoACgAKAAkACQAJAAkACQAJAAkACQAHAAYABgAGAAgABwAHAAcABwAG
AAYABQAEAAMAAwADAAMAAwADAAMAAwADAAIAAgAAAAAAAAAAAP/////9//3//f/9//z/
/P/+//7//v/+//3//f/9//3///8AAAEAAQACAAIAAgADAAEAAgACAAIABAAEAAUABQAD
AAMAAwADAAUABQAFAAUAAwADAAQABAAEAAQABAAEAAYABgAGAAYABQAFAAUABQADAAMA
AwADAAQABQAFAAUABwAGAAYABQAFAAYABwAHAAYABgAFAAUABwAHAAYABgAEAAQABAAE
AAQABAADAAMABQAFAAUABQAFAAUABQAEAAIAAgACAAIABAAEAAUABQADAAIAAgACAAQA
BAAEAAQAAgACAAIAAgABAAEAAQABAAMAAwADAAMAAQACAAIAAgAAAAAAAAAAAAAA////
////AAABAAIAAwABAAIAAgACAAIAAgAEAAQAAgACAAIAAgACAAQAAwADAAMAAwADAAMA
BAAEAAQABAAEAAQABQAFAAYACAAKAAoACwAJAAkACQAJAAoACQAHAAMA/P/5//X/9f/1
//X/9P/0//T/9P/0//P/9f/2//j/+f/6//v//P/8//r/+v/7//v/+v/6//r/+//9//7/
/v/+//7//v/+//7//v//////AAACAAMAAwADAAMABAAEAAQABAAEAAQABAADAAMAAwAD
AAMAAwADAAMABwAIAAkADQARABMAFAAUABgAHQAdABoAEwD//9z/uf+c/4v/iv+Z/6b/
sf++/9L/5//7/wwAFwAiACgAJgAdABIACwAEAP7//v//////AAAAAAAAAQADAAQABQAF
AAUACAAIAAcABwAGAAYABgAHAAUABQAFAAYABgAFAAUABQAHAAgACAAHAAcACAAIAAgA
BgAGAAYABgAGAAYABgAGAAYABgAGAAYABgAGAAYABgAGAAYABgAFAAcABwAHAAcABwAH
AAcABwAFAAUABAAEAAYABgAGAAYABgAGAAYABgAHAAcABwAHAAUABQAFAAUABQAEAAQA
BAAGAAUABQAFAAUABAAEAAMAAAD///////////////////3//f/8//z//P/8//z//P/7
//v/+f/5//n/+f/4//j/+v/6//r/+v/7//v/+//7//v//P/9//3//v/+//7//////wAA
AAAAAAIAAgADAAMAAQABAAEAAQABAAEAAQABAAEAAQACAAIAAgACAAIAAgACAAIAAgAC
AAEAAQABAAEAAQABAAEAAQAEAAUABQAFAAMAAgACAAEAAwAEAAUABQAEAAQAAwADAAMA
AwACAAIAAgACAAIAAgACAAIAAQABAAEAAQABAAEA/////////v/8//z//P/8//3//v8A
AAEAAAD+//3//P/+//7//v/+//7//v/+//7//f/9//3//f//////////////AAAAAAAA
AgACAAIAAgAAAP//////////////////AQACAAIAAgAAAAAAAAAAAAIAAgACAAIAAgAA
AP///////wEAAQABAAIABAAEAAQABAAEAAUABQAGAAQABgAGAAcABwAHAAcABwAHAAcA
BgADAAAA/f/5//n/9v/1//P/8v/0//T/9P/z//T/9v/5//v/+v/7//z//P/6//r/+//7
//r/+v/6//v///8AAAAAAAACAAIAAgACAAAAAQABAAIAAAABAAEAAQABAAIAAgACAAIA
AgACAAIAAwADAAMAAwADAAMAAwADAAUACgALAA8AEwAVABQAFgAaAB8AHwAaABUAAQDg
/7n/nP+N/47/m/+o/6//uv/K/9//9/8IABMAHgAmACQAGwAQAAsABgAAAP7//////wAA
AAAEAAUABwAIAAkACQAJAAoACgAJAAkACgAKAAoACwALAAsACwAMAAwACwALAAsADQAO
AA4ADQALAAwADAAMAAwADAAMAAwACgAKAAoACgAMAAwADAAMAAwADAAMAAwADAAMAAwA
CwALAAsACwALAAsACwALAAsACwALAAoACgAIAAgACAAIAAgACAAIAAgACQAJAAkACQAH
AAcABwAHAAcABgAGAAYABgAFAAUABQAFAAQABAADAAIAAQABAAEA////////////////
/v/+//z//P/8//z//f/9//v/+//7//v/+v/6//r/+v/6//r/+//7//v/+//7//z//f/9
/wAAAAAAAAEA//8AAAAAAAACAAIAAwADAAMAAwADAAMAAwADAAMAAwADAAMABAAEAAQA
BAAEAAQABAAEAAQABAADAAMAAwADAAUABQAFAAUABAAFAAUABQAFAAQABAADAAUABgAH
AAcABgAGAAUABQAHAAcABgAGAAYABgAGAAYABgAGAAUABQAFAAUABQAFAAUABQAFAAQA
BAAEAAQABAAEAAQABQAFAAUABAAEAAQABAAEAAQABAACAAIAAgACAAMAAwADAAMAAwAD
AAMAAwADAAQABAAEAAQABAAEAAQABAADAAMAAwABAAEAAQABAAMABAAEAAQAAgACAAIA
AgACAAIAAgACAAQABAAEAAQABAAEAAQABAAEAAQABAAEAAMAAwADAAMAAwADAAQABgAG
AAYABgAGAAcABwAIAAgACgAKAAsADQANAA0ADQAKAAkABwADAPz/+f/1//X/9//3//b/
9v/0//T/9P/z//X/9v/4//n/+v/7//z//P/8//z//f/9//7//v/+//////8AAAAAAAAA
AAAAAAAAAAEAAwAEAAYABAAFAAUABQADAAQABAAEAAYABgAGAAYABwAHAAcABwAFAAUA
BQAFAAkACgANABEAFQAVABYAGAAcAB8AHwAaAA8A8f/M/63/mP+P/5j/p/+u/7X/wP/W
/+3///8OABkAIAAgABwAEwAKAAUA/v/6//z///8BAAIABAAGAAcACQAIAAkACQAJAAoA
CgAJAAkACgAKAAoACwANAA0ADQAOAA4ADQANAA0ADQAOAA4ADQANAA4ADgAOAAwADAAM
AAwADgAOAA4ADgAOAA4ADgAOAAwADAAMAAwADAAMAAwACwALAAsACwALAA0ADQANAA0A
CwALAAoACgAKAAoACgAKAAoACgAKAAoACQAJAAkACQALAAsACwALAAsACgAKAAoACQAH
AAYABQAHAAYABgAFAAIAAQABAAEA///////////+//////8AAP7//v/+//7///////3/
/f/9//3//P/8//z//P/8//z//f/9//3//f/9//7///////7//v/+//////8AAAAAAAD+
//7//////wEAAQABAAEAAQABAAEAAQD/////AAAAAAIAAgACAAIAAgACAAIAAgABAAEA
AQABAAEAAQABAAEAAAABAAEAAQADAAIAAgABAAEAAgADAAMABAAEAAMAAwADAAMAAgAC
AAIAAgACAAIAAgACAAEAAQADAAMAAwADAAMAAwADAAIAAAAAAAAAAAAAAAAAAQABAAMA
AgACAAIAAgACAAIAAgAAAAAAAAAAAP///////////////////////wAAAAAAAAAAAAAA
AAAAAAD///////////////////3//v/+//7//P/8//z//P/+//7//v/+//7//v/+//7/
/P/8//z//P///wAA/v/+//7//v/8//v/+//7//3//f/9//7/AAAAAAAAAAD+//////8A
AAIABAAEAAUABQAFAAUABQACAAEA///7//b/8//v/+//8f/x//D/8P/u/+7/7v/t/+3/
7v/w//H/9P/1//b/9v/0//T/9f/1//j/+P/4//n/+//8//z//P/8//z//P/8//z//f/9
//7//v///////////wAAAAAAAAAAAAAAAAAAAQABAAEAAQABAAEAAQABAAMABgAJAA0A
EQARABIAEgAWABkAFwASAAMA5//E/6X/kP+J/5T/o/+q/63/vP/S/+v//f8IABMAHAAc
ABQACQAAAP3/9v/0//b/+f/7//z//v8AAAEAAwAEAAUABQAFAAQABAADAAMABAAEAAQA
BQAFAAUABQAGAAYABQAFAAUABQAGAAYABQAHAAgACAAIAAYABgAGAAYABgAGAAYABgAG
AAYABgAGAAYABgAGAAYABgAGAAYABQADAAMAAwADAAUABQAFAAUAAwADAAIAAgACAAIA
AgACAAIAAgACAAIAAQABAAEAAQD//////////////v/+//7//v/9//3//f/9//z//P/7
//z/+//7//v/+f/5//n/+f/5//n/+P/4//b/9v/2//b/9//3//X/9f/1//X/9P/0//T/
9P/0//T/9f/1//X/9f/1//b/9//3//j/+P/4//n/+f/6//r/+v/6//r/+//7//v/+//7
//v/+f/5//n/+f/5//n/+v/6//r/+v/6//r/+v/6//r/+v/7//v/+//7//n/+f/5//n/
+v/7//v/+//7//r/+v/5//n/+v/7//v/+v/6//n/+f/5//n/+P/4//r/+v/6//r/+v/6
//n/+f/5//n/+f/5//n/+f/5//j/+v/6//r/+v/4//j/+f/5//n/+P/4//j/+P/4//j/
+P/4//j/+P/4//f/9//3//f/9//3//f/9//3//j/+P/4//b/9v/2//b/+P/3//f/9//1
//X/9f/1//X/9v/2//b/9v/2//b/9v/4//j/+P/4//j/+P/4//j/9v/2//b/9v/3//f/
9//2//b/9v/2//b/+P/3//f/9//3//f/9//4//r/+v/6//r//P/9//3//v/+/wAAAAAB
AAEAAQABAAEA/v/9//v/9//w/+3/6f/p/+v/6//q/+r/6v/q/+r/6f/p/+r/7P/t//D/
8f/y//L/8v/y//P/8//2//b/9v/3//f/+P/4//j/+P/4//j/+P/4//n/+f/6//r/+//7
//v//f/+//7//v/8//z//P/8//v/+//7//v//f/9//3//f/9/wAAAwAHAA0ADwAOABAA
EgAVABUAEgAJAPH/zv+r/5D/g/+I/5X/nv+n/7T/yv/j//n/CAARABgAHAAYAA0ABAD/
//r/9v/2//f/+f/6//z//P///wEAAgADAAMAAwAEAAQAAwADAAIAAgACAAMABQAFAAUA
BgAEAAMAAwADAAMABAAEAAMAAwAEAAQABAAEAAQABAAEAAQABAAEAAQABAAEAAQABAAG
AAYABgAGAAQABAAEAAMAAQABAAEAAQADAAMAAwADAAUABQAEAAQABAAEAAQABAACAAIA
AgACAAEAAQABAAEAAQABAAEAAQABAAAAAAAAAAIAAQABAAEA///+//7//f/+//3//f/9
//3//f/9//3//f/9//z//P/6//r/+v/6//n/+f/3//f/9//3//b/9v/4//j/+P/4//f/
9//3//f/+f/6//v/+//8//z//P/9//v//P/8//z//P/8//3//f/9//3//f/9//3//f/9
//3//f/9//7//v/+//7//v/+/wAAAAAAAAAA/f/9//3//f/////////////////+//3/
///+//7//f/7//z//f/9/wAAAAD/////AQABAAAAAAD+//7//v/+//z//P/7//v//P/9
//7////+//3//P/6//z//P/8//z//P/8//3//f/9//z//P/8//r/+v/6//r/+v/6//r/
+v/7//v/+//7//v/+//7//v//f/+//7//v/+//7//v/+//z/+//7//v/+//7//v/+//7
//z//P/8//r/+v/6//r/+v/6//r/+v/6//z//P/6//r/+v/6//r/+v/8//v/+//7//3/
/f/9//7//v/+//7//v8AAAEAAQACAAIABAAEAAUABwAHAAcABwAGAAUAAwD///z/+f/1
//X/8//z//L/8v/0//T/9P/z//L/8v/z//P/9v/3//j/+P/4//j/+f/5//v//P/9////
AAAAAP///v8AAAAAAAAAAAAAAQABAAIAAAABAAEAAQABAAIAAgACAAQABAAEAAQABQAF
AAUABQAFAAUABQAFAAUABgAHAAsADwAVABYAGAAaAB8AIQAeABkADwD2/9P/sv+Z/47/
k/+i/6//uv/K/9v/8f8GABMAHgAqACwAJwAeABMADAAIAAIA//8BAAQABAAEAAUABwAI
AAkACQAJAAgACAAHAAcACgAKAAoACwALAAsACwAMAAoACQAJAAkACQAKAAoACQALAAwA
DAAMAAwADAAMAAwACgAKAAoACgAMAAwADAAMAAwADAAMAAwACwAKAAkABwAJAAkACQAJ
AAkACQAJAAkACQAJAAgACAAKAAoACgAKAAoACgAKAAoABwAHAAcABwAJAAkACQAJAAkA
CAAIAAgACAAHAAcABwAHAAYABgAFAAYABQAFAAUAAwADAAMAAwADAAMAAgACAAAAAAAA
AAAAAQABAP/////9//3//P/8//z//P/8//z//v///wAAAQABAAIAAwADAAIAAgACAAMA
AwAEAAQABAAEAAQABQAFAAUABQAFAAUABwAHAAcABwAFAAUABgAGAAYABgAGAAYACAAI
AAgACAAFAAUABQAFAAcABwAHAAcACAAJAAkACQAHAAYABgAFAAcACAAJAAkACQAIAAYA
BQAHAAcABgAGAAgACAAIAAgACAAIAAcABwAHAAcABwAHAAUABQAFAAQABAAEAAQABAAG
AAYABwAHAAUABAAEAAQABAAEAAQABAAEAAQABAAEAAMAAwADAAMABQAFAAUABQADAAQA
BAAEAAQABAAEAAQABgAFAAUABQADAAMAAwADAAMABAAEAAQABAAEAAQABAAEAAQABAAE
AAQABAAEAAQABAAEAAQABAAFAAQABgAGAAYABgAEAAMAAwADAAUABQAFAAYABgAGAAYA
BgAGAAcABwAIAAgACgAKAAsADQANAA0ADQAKAAkABwADAPz/+f/1//X/9//3//b/9v/2
//b/9v/1//T/9P/1//X/9//5//v//P/8//z//f/9//7//v/+////AQACAAIAAgACAAIA
AgACAAIAAwADAAQABAAFAAUABQAFAAYABgAGAAYABgAGAAYABwAHAAcABwAHAAcABwAH
AAcACgANABEAFwAZABgAGgAcAB8AHwAcABEA9//S/7P/mv+P/5b/pf+w/7f/wv/U/+v/
//8OABsAJAAmACAAFwAOAAkAAgD+/wAA//8BAAIABAAGAAkACQAKAAsACwALAAwADAAL
AAsADAAMAAwADQANAA0ADQAOAA4ADQANAA0ACwAMAAwACwANAA4ADgAOAAwADAAMAAwA
DAAMAAwADAAMAAwADAAMAA4ADgAOAA4ADgAOAA4ADQANAA0ADQANAAsACwALAAsACwAL
AAoACgAMAAwADAAMAAwADAAMAAwACwALAAsACwALAAsACwALAAkACAAIAAgACAAHAAcA
BwAHAAYABgAFAAYABQAFAAUABQAFAAUABQABAAEAAAAAAAIAAgACAAIAAQABAP//////
/////v/+//7//v/+//7//////////////wAAAQABAAIAAgACAAMAAwAEAAQABAAEAAQA
BQAFAAUABQAFAAUABwAHAAcABwAFAAUABgAGAAYABgAGAAYABgAGAAYABgADAAMAAwAD
AAEAAQABAAEAAgADAAMAAwADAAIAAgABAAEAAgADAAMABAAEAAMAAwADAAMAAgACAAQA
BAAEAAQAAgACAAEAAQABAAEAAQABAAEAAQABAAAAAAAAAAAAAAD+//7//////wEAAAAA
AAAAAAAAAAAAAAD+//7//v/+//3//f/9//3//f/9//3//f/9//7//v/+//7//v/+//7/
AAD////////9//3//f/9//3//v/+//7//v/+//7//v/+//7//v/+//7//v/+//7//v/+
//7//v//////////////////////AQAAAP7//v/+//7/AAD///////////////8AAAIA
AgACAAIAAgADAAMABAAEAAYABgAHAAkACQAJAAkACAAHAAUAAQD8//n/9f/1//P/8//y
//L/9P/0//T/8//y//L/8//z//X/9//5//r/+v/6//v/+//8//z//P/9////AAAAAAAA
AAAAAAAAAAAAAAEAAQACAAAAAQABAAEAAwAEAAQABAAEAAQABAAEAAUABQAFAAUABwAH
AAcABwAHAAgACwAPABEAFQAWABYAGAAdAB8AHAAXAAUA5v/D/6j/k/+O/5v/qP+t/7T/
xP/b//P/BgATABoAIAAgABcADAAFAAAA/P/6//3///8AAAIABAAFAAcACAAJAAkACQAK
AAoACQAJAAoACgAKAAsADQANAA0ADgAMAAsACwALAAsADAAMAAsACwAMAAwADAAMAAwA
DAAMAAwADAAMAAwADAAMAAwADAAMAAwADAAMAAwADAAMAAsACwALAAsACwALAAsACwAL
AAsACwAKAAoACgAKAAoACgAKAAoACgAKAAsACwALAAsACwALAAsACwALAAoACgAKAAoA
CQAJAAkACQAIAAgABwAGAAUABQAFAAMAAwADAAMAAQABAAAAAAAAAAAAAAAAAP/////9
//3//f/9//z//P/8//z//P/8//3//f/9//3//f/+///////+//7//v//////AAAAAAAA
AAAAAAEAAQABAAEAAQABAAEAAQABAAEAAQABAAIAAgAAAAAAAAAAAAAAAAAAAAAAAQAB
AAEAAQABAAEAAQABAAAAAQABAAEAAQAAAAAA/////wAAAQABAAAAAAD/////AQABAAAA
AAAAAAAAAAAAAAAAAAD/////AQABAAEAAQD////////+/wAAAAAAAAAAAAAAAAEAAQAB
AAAAAAAAAAAAAAAAAAAA/v/+//7//v/9//3//f/9//3//f/9//3//f/+//7//v/8//z/
/P/8//7//f/9//3//f/9//3//f/9//7//v/+//7//v/+//7//v/+//7//v/8//z//P/8
//7//v/+//7//f/9//3//f/9//3//f/9//3////9//3//v/+//7//v/+//7//f/9//3/
/f/9//3//v/+//7//v/+/wAAAQABAAIAAgAEAAQABQAFAAUABQAFAAIAAQD///v/9v/z
/+//7//w//H/8f/y//D/8P/w/+//7f/u//D/8f/0//X/9v/2//b/9v/3//f/+v/6//r/
+//7//z//P/8//z//P/8//z//P/9//3//v/8//3//f/9////AAAAAAAAAAAAAAAAAAAB
AAEAAQABAAEAAQABAAEAAwAEAAcACwAPABMAEgASABQAFwAXABYADQD3/9b/t/+c/43/
kP+f/6j/rf+2/8r/4//3/wYAEQAYABoAFgANAAYAAQD6//b/9v/5//v//v/+/wAAAQAD
AAQABQAFAAUABgAGAAUABQAGAAYABgAHAAcABwAHAAgACgAJAAkACQAJAAoACgAJAAcA
CAAIAAgACgAKAAoACgAIAAgACAAIAAgACAAIAAgACAAIAAgACAAIAAgACAAHAAkACQAJ
AAkABwAHAAcABwAJAAkACAAIAAgACAAIAAgACAAIAAgACAAHAAcABwAHAAcABwAHAAcA
BwAGAAYABgAIAAcABwAHAAUABAAEAAMABAADAAMAAwABAAEAAQABAP/////+//7//v/+
//7//v///////f/9//3//f/8//z//P/8//z//P/7//v/+//7//v//P/9//3//P/8//z/
/f///wAAAAAAAP7//v//////AQABAAEAAQABAAEAAQABAAEAAQACAAIAAgACAAIAAgAC
AAIAAgACAAEAAQABAAEAAwADAAMAAwACAAMAAwADAAMAAgACAAEAAQACAAMAAwACAAIA
AQABAAMAAwACAAIABAAEAAQABAAEAAQAAwADAAMAAwADAAMAAQABAAEAAAABAAIAAwAE
AAIAAgADAAMAAwACAAIAAgAAAAAAAAAAAAIAAgACAAIAAQABAAEAAQABAAEAAQABAP//
AAAAAAAAAAAAAAAAAAACAAEAAQABAAMAAwADAAMAAgACAAEAAAAAAAAAAAAAAAAAAAAA
AAAAAAAAAAAAAAACAAIAAgACAAEAAQABAAEA//////////////////////3//v/+//7/
/v/+/wAA////////////////AAAEAAQABAAEAAQABQAFAAYABgAIAAgACQAJAAkACQAJ
AAUAAwAAAPv/+P/1//H/8f/z//P/8v/y//L/8v/y//H/7//w//L/8//0//X/9v/2//b/
9v/3//f/+v/6//r/+//7//z//P/8//z//P/8//z//P/9//3//v/8//3//f/9//3//v/+
//7/AAAAAAAAAAD/////////////////////AQAGAAkACwARABMAFAAUABgAGwAZABQA
CwDx/8z/qf+O/4H/hv+X/6T/r/++/9T/6//9/wwAFwAeACIAHgATAAoABQAAAPr/+v/7
//n/+P/6//7//////wAAAQABAAEAAgACAAEAAQACAAIAAgADAAUABQAFAAYABAADAAMA
AwABAAIAAgABAAMABAAEAAQABAAEAAQABAACAAIAAgACAAQABAAEAAQABAAEAAQABAAD
AAIAAQD//wEAAQABAAEAAQABAAEAAQABAAEAAAAAAP7//v/+//7/AAAAAAAAAAD9//3/
/f/9//3//f/9//3////+//7//v/8//v/+//7//n/+P/4//f/9//3//j/+f/4//f/9v/1
//T/9f/1//b/9P/0//T/9P/1//X/8//z//H/8f/w//D/8v/y//L/8v/z//P/8//z//H/
8v/z//P/9P/0//T/9f/1//b/9v/2//j/+P/5//n/+f/5//n/+f/7//v/+//7//3//f/+
//7//P/8//z//P/8//z//P/8//3//f/9//3//f/9//3//f/8//3//f/9/////v/+//3/
//8AAAEAAQAAAAAA///////////+//7//v/+//7//v8AAAAA//////3//f/9//3//f/9
//3//P/+//7//v/+//7//v/////////+//7//v/8//z//P/8//7//v/+//7/+//7//v/
+//9//3//f/9//3//v/+//7//P/8//z//P/+//3//f/9//3//f/9//3//f/+//7//v/+
//7//v/+//z//P/8//z//v/+//7//v/+//7//v/+////AAD+//7//v/+//z/+//7//v/
/f/9//3//v8AAAAAAAAAAAAAAQABAAIAAgAEAAQABQADAAMAAwADAAQAAwABAP3/+P/1
//H/8f/x//H/8P/w//H/8v/z//P/8P/w//H/8f/0//X/9v/2//b/9v/3//f/+P/4//j/
+f/7//z//P/8//z//P/8//z//P/9//3//v/+////////////AAAAAAAAAAAAAAAAAAD/
/////////wEAAQABAAEAAwACAAUABwALAA8AEgAUABYAGQAdABoAFQAPAPr/1/+0/5f/
iP+N/5r/p/+y/8L/0f/l//r/CQAWACAAJgAjABgADwAIAAQA/v/7//v//P/8//7///8B
AAQABQAFAAUABgAGAAUABQAEAAQABAAFAAcABwAHAAgACAAHAAcABwAFAAYABgAFAAcA
BgAGAA==
         </WaveFormData>
      </LeadData>
      <LeadData>
         <LeadByteCountTotal>10000</LeadByteCountTotal>
         <LeadTimeOffset>0</LeadTimeOffset>
         <LeadSampleCountTotal>5000</LeadSampleCountTotal>
         <LeadAmplitudeUnitsPerBit>4.88</LeadAmplitudeUnitsPerBit>
         <LeadAmplitudeUnits>��V</LeadAmplitudeUnits>
         <LeadHighLimit>2147483647</LeadHighLimit>
         <LeadLowLimit>268435456</LeadLowLimit>
         <LeadID>V2</LeadID>
         <LeadOffsetFirstSample>0</LeadOffsetFirstSample>
         <FirstSampleBaseline>0</FirstSampleBaseline>
         <LeadSampleSize>2</LeadSampleSize>
         <LeadOff>FALSE</LeadOff>
         <BaselineSway>FALSE</BaselineSway>
         <ExcessiveACNoise>FALSE</ExcessiveACNoise>
         <MuscleNoise>FALSE</MuscleNoise>
         <LeadDataCRC32>1133414410</LeadDataCRC32>
         <WaveFormData>
BgAGAAYABgAGAAYABgAGAAYABgAGAAYACAAIAAgACAAIAAgACAAIAAYABgAGAAYABgAG
AAcABwAHAAYABgAGAAQABQAHAAcACQAJAAkACgAKAAoADAAOAA8AEQASABMAFAAUABMA
EwASAA8ADAAJAAgABwAFAAUAAwACAAEAAAACAAIAAgADAAIAAwAEAAQABQAFAAUAAwAD
AAMAAwADAAAAAAD/////AgACAAEAAQADAAMAAwADAAIAAgADAAMABgAGAAUABQADAAMA
AwADAAQABAAEAAQABAAEAAQABAACAAIAAQADAAQACAANABAAFAAfADIASwBeAGkAbABg
AEgAMgAgABMAEAAGAO7/x/+d/37/dv97/4b/kf+Z/6D/of+j/6X/rv+5/8X/0P/U/9f/
2v/f/+P/5//q/+v/7v/v/+//8P/x//H/8v/z//P/8//1//T/9P/0//X/9//4//j/+f/5
//n/+f/5//v/+//8//z//P/8//z//P/8//z//f/9//3//v/+//7/AAAAAAAAAAD/////
//8AAAIAAgACAAIAAwADAAQABAAHAAcABwAIAAYABgAGAAcABwAJAAoACgALAAsACwAM
AAwADgAPABAAEQASABMAFAATABQAFAAVABYAFwAYABgAGgAbABsAGwAcABwAHAAcABwA
HAAcABwAHAAcABsAGwAZABkAGQAXABgAGAAXABcAFgAVABUAFAASABEAEAAPAAwACwAK
AAkACQAIAAYABQAEAAMAAgD///3//P/6//n/+//6//n/+P/4//j/9//2//b/9//3//b/
+P/3//f/9v/4//j/+P/4//j/+P/4//j/+P/4//j/+P/2//f/9//3//n/+f/5//n/9//3
//f/+P/4//j/+P/4//b/9v/2//b/9f/1//X/9v/0//T/9f/1//T/9P/0//T/9P/0//T/
9P/0//T/9P/0//T/9P/z//P/9f/0//T/9P/y//H/8f/x//H/8P/w//D/7//v/+7/7v/u
/+7/7v/u/+7/7//v/+7/7P/s/+z/7P/t/+3/7f/t/+7/7v/u/+7/7P/s/+z/7P/s/+z/
7P/s/+n/6f/p/+n/6v/s/+z/7P/s/+z/7f/t/+3/7P/u/+7/7v/v//H/8f/x//H/8//0
//T/9P/2//j/+f/7//z//f/+//7//f/9//z/+f/2//P/8P/v/+//7//u/+7/7P/s/+v/
6v/r/+v/6//t/+3/7v/v/+//7//t/+3/7f/r/+v/6v/q/+n/6f/q/+r/6//r/+v/6//t
/+3/7v/u/+//7//w//D/8f/x//H/8f/z//P/9P/0//L/8v/y//L/9P/0//T/9P/1//n/
/P8AAAUACgAQABsAMABJAF4AaQBuAGAARgAsABgACwAGAPz/5v/F/53/gP94/4H/jv+Z
/6P/qP+r/6n/rf+0/8H/zf/Y/+D/4//m/+n/7f/v//L/8//2//f/9//6//v/+//8//3/
/f/9////AAAAAAAAAQABAAIAAgADAAUABQAFAAUABQAFAAYABgAIAAgACAAIAAoACgAL
AAsACwAMAAwADAAKAAoACgAKAAsACwALAAwADAAMAAwADAALAAsADAAMAA0ADQANAA4A
EAAQABAAEQARABMAFAAUABUAFQAVABYAGAAaABsAHAAbABwAHQAeACEAIgAiACMAJgAn
ACgAKAAqACsAKwArACwALAAsACwALAAsACwALAAqACoAKQApACkAKQApACcAJAAkACMA
IwAiACEAIQAgACIAIQAgAB8AHAAbABoAGQAZABgAFgAVABIAEQAQAA0ADwAOAAwACwAJ
AAgABwAGAAYABgAFAAQABAAFAAUABAAEAAMAAwACAAQABAAEAAQABAAEAAQABAAEAAQA
BAAEAAYABwAHAAcABwAHAAcABwAJAAkACQAKAAoACgAKAAoACgAKAAoACgAJAAkACQAK
AAoACgALAAsACgAKAAoACgAMAAwADAAMAAsACgAJAAgACAAIAAcABwAIAAgACQAKAAwA
CwALAAsACwAKAAoACgAJAAkACAAIAAoACgAKAAoACAAJAAkACAAIAAgACAAIAAkACQAJ
AAkACgAKAAoACgAMAAwADAAMAAwADAAMAAwADAAMAAwADAAMAA0ADQANAAwADgAOAA4A
DwARABEAEQARABMAFAAUABQAGAAaABsAHQAcAB0AHgAeAB0AHQAcABkAFAARAA4ADQAN
AA0ADAAMAAwADAALAAoACwALAAsADQAOAA4ADgANAAsACQAJAAkABwAHAAYABgAHAAcA
CAAIAAcABwAHAAcABwAHAAgACAAJAAkACgAKAAsACwALAAsACwALAAwADAAKAAoACgAK
AAwADAAMAAwAEQARABQAGAAdACIAKgAxAEYAYQB2AIMAjACCAGgASAAuAB0AFgASAAQA
6f/F/6T/mP+d/6r/t//B/8j/yf/J/8n/zP/V/+H/7P/2//v//v///wEABQAIAAkADAAN
AA0AEAARABEAEgARABEAEQATABIAEgASABMAEwAUABQAFQATABMAEwATABEAEQASABIA
EAAQABAAEAASABIAEwATABEAEgASABIAEAAQABAAEAATABMAEwAUABIAEgASABIAEwAT
ABQAFAATABMAEwAUABQAFAAUABUAFwAZABoAGgAdAB0AHQAeABwAHgAfACAAIQAiACMA
JAAjACQAJAAlACYAJwAoACgAJgAnACcAJwAoACgAKAAoACYAJgAmACYAJgAmACUAJQAh
ACEAIQAfAB0AHAAaABkAFgAVABUAFAASABEAEAAPAA4ADQAMAAsACwAKAAgABwAGAAUA
BAABAAEAAAD+//3//f/8//v/+v/5//j/9v/0//b/9//3//b/+P/3//f/9v/2//b/9v/2
//b/9v/2//b/9P/0//T/9P/2//f/9//3//X/9f/1//X/9f/1//X/9v/2//b/9v/2//b/
9v/2//b/9//3//f/+P/4//j/+f/5//j/+P/4//j/+v/6//r/+v/5//j/9//2//f/+P/4
//n/9//2//b/9v/2//X/9f/1//f/9v/2//b/9f/1//T/9P/2//b/9v/2//T/9f/1//T/
9v/2//b/9v/1//X/9f/1//T/9P/0//T/9P/0//T/9P/0//T/9P/0//T/9P/0//T/9P/z
//P/8//y//L/8v/y//P/9//3//f/9//5//r/+v/6//z//v///wEAAQABAAEAAAABAAEA
AAD9//z/+f/2//X/8f/x//D/8P/w//D/7//u/+7/7//w//P/9P/0//T/8//z//H/8f/x
//D/7//t/+z/7f/t/+7/7v/v/+//7//v/+3/7f/u/+7/7f/t/+7/7v/t/+3/7f/t/+//
7//w//D/8P/w//D/8P/w//D/8P/w//H/8//2//r///8CAAgAEQAiADsAUgBdAGIAXgBE
ACgAEgAFAP7/+v/s/8//qf+G/3T/ef+G/5P/nf+k/6n/p/+n/6z/t//B/8z/1v/b/9z/
3//j/+n/7P/v//L/8//z//T/9f/1//b/9//3//f/+f/6//r/+v/7//3//v/+/////f/9
//3//f/9//3//v/+//7//v/+//7//P/8//3//f/9//7//v/+//7//v/+//7/AQABAAEA
AgACAAIAAgACAAEAAQACAAIABQAFAAUABgAGAAYABgAHAAcACQAKAAoADQANAA0ADgAM
AA4ADwAQABEAEgATABQAFQAWABYAFwAWABcAGAAYABoAGwAbABsAHAAcABwAHAAcABwA
HAAcABwAHAAbABsAGQAZABkAFwAYABgAFwAXABQAEwATABIAEgARABAADwAMAAsACgAJ
AAsACgAIAAcABAADAAIA//////7//P/7//3//P/7//r/+P/4//f/9v/2//f/9//2//b/
9f/1//T/9P/0//T/9P/0//T/9P/0//T/9P/0//T/9P/1//X/9f/1//X/9f/1//P/8//z
//T/9v/2//b/9v/2//b/9v/2//X/9f/1//b/9v/2//f/9//0//T/9P/0//T/9P/0//T/
9P/0//T/9P/0//T/8//z//X/9P/0//T/9P/z//P/8//z//L/8v/y//P/8//y//L/8v/y
//L/8v/y//P/8//y//D/8P/w//D/7//v/+//7//u/+7/7v/u/+7/7v/u/+7/7v/u/+7/
7v/t/+3/7f/t//D/8P/w//D/8P/w//D/7v/u/+7/7v/v/+//7//u/+z/7P/s/+3/8f/x
//H/8f/x//L/8v/y//T/9v/3//n/+v/7//z//P/7//v/+v/3//L/7//s/+v/6//r/+r/
6v/q/+r/6f/o/+f/5//n/+n/6f/q/+v/6//r/+n/6f/p/+n/6f/o/+j/5//n/+j/6P/n
/+f/5//n/+f/5//o/+j/6f/p/+r/6v/r/+v/6//r/+v/6//s/+z/7P/s/+z/7P/q/+r/
6v/q/+3/7//0//j//f8CAAgAEwAoAEMAVABfAGAATgA4ACQAFAALAAgAAADm/8H/lf94
/3D/d/+E/5H/mf+c/5//n/+l/67/uf/F/87/1P/X/9r/3f/j/+X/6P/p/+z/7f/t/+7/
7//v//D/8f/x//H/8//0//T/9P/1//X/9v/2//f/+f/5//n/+f/3//f/+P/4//r/+v/6
//r/+v/6//v/+//5//r/+v/6//z//P/8//z/+//7//v//P/8//z//P/8//3//f/+//7/
////////AAAAAAAAAAABAP//AQACAAIABQAFAAUABgAGAAgACQAKAAsADAANAA4ADQAO
AA4ADwAQABEAEgASABQAFQAVABUAFQAUABMAEgAUABQAFAAUABIAEgARABEADwAPAA8A
DQAOAA4ADQANAAwACwALAAoACAAHAAYABQAEAAMAAgABAAAA/v/7//n/+f/5//n/9//1
//T/8v/x//H/8P/v/+7/7v/u/+3/7P/q/+v/6//q/+v/6//s/+z/7P/s/+z/7P/s/+z/
7P/s/+7/7v/u/+7/7P/t/+3/7f/t/+3/7f/t/+//7//v//D/8P/w//D/8P/w//D/8P/w
//H/8f/x//L/8v/y//P/8//y//L/8v/y//L/8v/y//L/8v/y//L/8v/y//L/8f/x//P/
8v/y//L/8v/x//H/8f/x//D/8P/w//H/8f/w//D/7v/u/+7/7v/u/+//7//u/+z/7P/s
/+z/7f/t/+3/7f/u/+7/7v/u/+z/7P/s/+z/7P/s/+z/7P/r/+v/6//r/+r/6v/q/+r/
6v/q/+r/6v/p/+r/7P/s/+z/7P/s/+v/6v/o/+r/6v/q/+v/7//v/+//7//t/+7/7v/u
//D/8v/z//X/9v/3//j/+P/3//f/9v/z//D/7f/q/+n/5//n/+b/5v/m/+b/5f/k/+P/
4//j/+X/5f/m/+f/5//n/+X/5f/l/+X/5f/k/+T/5f/l/+b/5v/l/+X/5f/l/+P/4//k
/+T/5f/l/+b/5v/l/+X/5f/l/+X/5f/m/+b/6P/o/+j/6P/o/+j/6P/o/+v/7f/w//T/
+f/+/wQADwAmAD8ATgBZAFoASAAuABwACgABAPz/8v/Y/6//hf9q/2r/cf98/4f/kf+Y
/5v/m/+f/6r/tf+//8j/0P/T/9T/1//d/+H/4v/j/+b/5//n/+j/6f/p/+r/6//r/+v/
7f/u/+7/7v/v/+//8P/w//H/8f/x//H/8f/z//P/9P/0//L/8v/y//L/8v/y//P/8//z
//T/9P/0//T/9P/0//T/9f/1//X/9v/2//b/9v/2//f/9//4//j/+f/5//n/+v/6//r/
+v/7//v//f/+//7/////////AAD+/wAAAQACAAMABAAFAAYACQAKAAoACwAKAAsADAAM
AA4ADwAPAA8AEgASABIAEgASABIAEgASABAAEAAPAA8ADgAPABAADwAOAA4ADQANAAwA
CwALAAoACgAJAAgABwAEAAMAAgABAP///v/8//v/+v/5//j/9f/3//b/9P/z//X/9P/z
//L/8v/y//H/8P/u/+//7//u/+z/6//r/+r/7P/s/+z/7P/s/+z/7P/s/+z/7P/s/+z/
7P/t/+3/7f/r/+v/6//r/+v/6//r/+z/7P/s/+z/7P/s/+z/7P/s/+v/6//r/+z/6v/q
/+v/6//s/+z/7P/s/+z/7P/s/+z/7P/s/+z/7P/s/+z/6//r/+3/7P/s/+z/6//p/+j/
5//p/+j/6P/o/+f/5//m/+b/6P/o/+j/6P/o/+n/6f/o/+j/6P/o/+j/6f/p/+n/6f/o
/+j/6P/o/+b/5v/m/+b/6P/o/+j/6P/n/+f/5//n/+r/6v/q/+r/6P/o/+j/6P/n/+n/
6P/o/+j/6P/o/+j/5//n/+f/5v/o/+j/6P/p/+v/6//r/+v/7f/u/+7/7v/u//D/8f/z
//L/8//0//T/9P/1//X/8//t/+n/5f/j/+P/4//i/+L/4v/i/+H/4P/f/9//3//h/+P/
5P/l/+X/4//h/+H/4f/h/+H/4P/g/+D/4f/j/+T/4v/h/+D/3//h/+H/4v/i/+P/4//k
/+T/5f/l/+X/5f/l/+X/5v/m/+b/5v/m/+b/6P/o/+j/6P/p/+v/8P/0//v/AAAGABEA
JAA9AFAAXQBiAFYAPAAiAAoA+//2/+7/2v+5/5H/cv9q/3X/gv+N/5X/mv+b/5v/nf+m
/7H/vf/K/9L/1f/W/9n/2//f/+T/5//q/+v/6//u/+//7//w/+//7//v//H/9P/0//T/
9f/1//b/9v/3//j/+f/6//v//f/9//7//v8AAAAAAAAAAAAAAAABAAEAAwAEAAQABAAE
AAQABAAEAAMAAwADAAQAAgACAAIAAgAEAAUABwAIAAkACQAJAAoACgAKAAoACwAKAAsA
CwAKAAkACQAJAAoACgAMAA0ADgANAA4ADwAQABMAFAAUABUAFgAXABgAGAAXABcAFgAV
ABYAFgAWABYAFgAWABYAFgAUABQAEwATABEAEQARAA8AEAAQAA8ADwAPAA8AEAAQAA4A
DQAMAAsACgAJAAgABwAHAAYABAADAAAA///+//v/+//6//j/9//3//b/9f/0//b/9v/1
//T/8v/z//P/8v/y//H/8f/w//L/8v/y//L/8v/y//L/8v/y//L/8v/y//L/8//z//P/
9f/1//X/9f/1//X/9f/2//b/9v/2//b/+P/4//j/+P/5//n/+f/6//j/+P/5//n/+v/6
//r/+v/6//r/+v/6//r/+v/6//r/+v/6//n/+f/5//j/+P/4//j/9//3//f/9//2//b/
9v/1//X/9P/0//X/9v/3//j/+P/5//n/+P/5//r/+//8//z/+//6//n/+P/4//j/+P/6
//r/+v/6//j/+P/4//j/+f/5//n/+f/8//z//P/6//j/+v/6//r/+v/9//3//f/8//z/
/P/8//3/AQABAAEAAQABAAIAAgACAAYACAAJAAsADQAPABEAEgASABMAEwARABAADQAK
AAkABQAFAAQABAAGAAYABQAEAAIAAQAAAAEABQAGAAcABwAJAAcABwAHAAcABwAGAAYA
BQAFAAYABgAFAAUABQAFAAcABwAIAAgACQAJAAoACgAJAAkACQAJAAsACwAMAAwADAAM
AAwADAAMAAwADAAMAA0ADwAQABQAGQAgACYALQA6AE8AaAB7AIYAigB6AFwAQAApABoA
FgAOAP3/3/+6/6D/m/+m/7X/wf/K/83/zf/N/8z/0//d/+j/8v/7//7/AQADAAUACAAN
ABAAEQARABQAFQAVABYAFQAVABUAFwAYABgAGAAZABgAGAAXABcAGQAZABkAGQAXABcA
GAAYABgAGAAYABgAGAAYABkAGQAZABoAGgAaABoAGgAaABoAGgAZABgAGAAYABgAGAAY
ABsAGwAcABwAHwAfAB8AIAAgACAAIAAhACMAJQAmACYAJwAnACcAKAAoACoAKwAsAC0A
LgAvADAALwAwADAAMQAyADMANAA0ADQANQA1ADUANAA0ADQANAA0ADQANAA0ADQANAAz
ADMAMQAxADEALwAsACwAKwArACoAKQApACgAKQApACkAKQAoACcAJgAlACUAJAAiACEA
IAAfAB4AGwAdABwAGgAZABkAGAAXABYAFgAWABUAFAAUABUAFQAUABQAEwATABIAEgAS
ABIAEgASABIAEgASABIAEgASABIAFAAVABUAFQATABMAEwATABMAEwATABQAFAAUABQA
FAAUABQAFAAUABUAFQAVABYAFgAWABcAFwAWABYAFgAWABYAFgAWABYAFAAUABQAFAAW
ABYAFQAVABUAFAAUABQAFAATABMAEwAVABQAFAAUABMAEwASABIAEgASABIAEgAQABEA
EQAQABAAEAAQABAAEQARABEAEQAQABAAEAAQABAAEAAQABAAEAAQABAAEAAPAA8ADwAP
AA4ADgAOAA4ADgAOAA4ADgANAA4ADAAMAAwADAALAAsACwAKAAsADAANAA8ADwAPAA8A
DwAPABAAEAAQABIAFAAVABcAFgAXABgAGAAZABkAGAAVABIADwAMAAsACQAJAAgACAAI
AAgABwAGAAQAAwACAAMABgAIAAoACwALAAkACQAJAAkACQAIAAgACQAJAAoACgAIAAcA
BgAFAAcABwAIAAgABwAHAAgACAAHAAcABwAHAAkACQAKAAoACAAIAAgACAAGAAYABgAG
AAkACwAOABIAFwAcACQALQBCAFsAbgB5AHoAbABQADgAJgAbABgAEgD+/9v/sf+S/4r/
lf+i/63/t/++/7//v//B/8j/0//f/+r/8P/z//b/+f/9/wEABAAFAAgACQAJAAwADQAN
AA4ADQANAA0ADwAOAA4ADgAPAA0ADgAOAA8ADwAPAA8ADwAPAA8AEAAQABAAEAAQABAA
EAAQABEAEQARABIAEgASABQAFAAUABQAFQAVABUAFgAYABgAGAAYABcAFwAYABgAGQAZ
ABkAGgAaABoAGgAbABsAHQAeAB4AHwAfAB8AIAAgACIAIwAkACUAJgAnACgAKQAqACoA
KwAsAC0ALgAuAC4ALwAvAC8AMgAyADIAMgAwADAAMAAwADAAMAAvAC8ALQAtAC0AKwAs
ACwAKwArACoAKQApACgAJgAlACQAIwAiACEAIAAfAB8AHgAcABsAGgAZABgAFQAXABYA
FAATABEAEAAPAA4AEAAQAA8ADgAMAA0ADQAMAAwACwALAAoACwAMAA0ADgAMAAwADAAM
AAwADAAMAAwADAANAA0ADQALAAsACwALAA0ADQANAA4ADgAOAA4ADgAMAAwADAAMAA0A
DQANAA4ADgAOAA8ADwAOAA4ADgAOAA4ADgAOAA4ADQAMAAsACgAIAAgABwAHAAUABAAE
AAQABgAFAAUABQAFAAQABAAEAAMAAwACAAIAAAAAAAAAAAAAAAEAAQAAAAAAAAAAAAAA
AQABAAEAAQAAAAAAAAAAAAAAAAAAAAAA/v/+//7//v///////////wAAAAAAAAAAAAAA
AAAAAAD/////AAAAAAAAAAD///7/AAAAAAAAAAAAAAAA/////////v8AAAAAAAABAAEA
AQABAAEAAQACAAIAAgAEAAYABwAJAAgACQAKAAoACgALAAsACQAGAAMAAAD///3//f/8
//z//v/+//3//P/6//n/+P/5//3//v//////AQD///////8BAAEAAAAAAP////8AAAAA
/f/9//3//f/9//3//v/+//////8AAAAA////////////////AAAAAP7//v/+//7/AAAA
AAAAAAD//wMABAAIAAsAEAAWAB8ALABFAFwAaQByAG4AWABCADAAIQAaABYACgDv/8f/
nv+E/4P/kP+d/6f/sP+1/7f/t/+6/8X/0f/a/+b/6//u//H/8//3//r/+//+//////8A
AAEAAQACAAMAAwADAAUABgAGAAYABwAHAAgACAAJAAcABwAHAAcACAAJAAsADAAKAAoA
CgAKAAwADAANAA0ADwAQABAAEAAOAA4ADgAOAA8ADwAPABAAEAAQABAAEAARABEAEgAS
ABMAEwATABQAFAAUABQAFQAXABkAGgAaABsAGwAbABwAHAAeAB8AIAAhACIAIwAkACUA
JgAmACcAKAApACoAKgAoACkAKQApACwALAAsACwALAAsACwALAAsACwAKwArACsAKwAr
ACkAJgAmACUAJQAiACEAIQAgACEAIQAhACEAHgAdABwAGwAbABoAGAAXABQAEwASAA8A
DwAOAAwACwALAAoACQAIAAgACAAHAAYABgAHAAcABgAGAAUABQAEAAQABAAEAAQABAAE
AAQABAAEAAQABAAEAAQABQAFAAUABQAFAAUABQAFAAUABQAGAAYABgAGAAYABgAGAAYA
BgAIAAkACgAMAAsACgAKAAkACgAKAAoACgAKAAoACgAKAAgACAAIAAgACAAIAAcABwAH
AAYABgAGAAYABQAFAAUABQAEAAQABAADAAMAAgACAAIAAgACAAIAAgADAAMAAgACAAIA
AgACAAEAAQABAAEAAgACAAIAAgACAAIAAgACAAIAAgACAAIAAwADAAMAAwACAAIAAgAC
AAIAAgACAAIAAQABAAIAAgACAAIAAQAAAAAAAAACAAMAAgAAAAAAAAAAAP////////7/
AAAAAAAAAQABAAEAAQABAAMABAAEAAQABAAGAAcACQAIAAkACgAKAAoACwALAAkABQAB
AP3/+//7//v/+v/6//r/+v/5//j/9f/1//X/9//7//z//f/9//3/+//7//v/+//7//r/
+v/5//n/+v/6//f/9//3//f/9//3//j/+P/3//f/+P/4//n/+f/5//n/9//3//j/+P/4
//j/+P/4//r/+v/6//r/+//7//7/AgAHAAwAEgAZACoAQQBWAGEAaABeAEYAMgAgABUA
EgAMAPr/1/+v/4z/gP+H/5D/m/+n/67/sf+x/7P/uv/F/9H/3P/k/+n/7P/t/+//8//2
//n//P/9//3//P/9//3//v////////8BAAIAAgACAAMAAwAEAAQABQAFAAUABQAFAAUA
BQAGAAYABgAGAAYABgAGAAYABwAHAAcACAAIAAgACAAIAAgACAAHAAcABwAIAAoACgAK
AAoACwALAAwADAALAAsACwAMAA4ADgAOAA8ADwARABIAEgATABMAEwAUABYAGAAZABoA
GQAaABsAHAAfACAAIAAhACIAIwAkACQAJAAlACUAJQAmACYAJgAmACYAJgAmACYAJgAm
ACUAJQAjACMAIwAhACAAIAAfAB8AHwAfACAAIAAeAB0AHAAbABoAGQAYABcAFQAUABIA
EQAOAA0ADAAJAAsACgAIAAcABwAGAAUABAAGAAYABQAEAAIAAwADAAIABAADAAMAAgAE
AAQABAAEAAQABAAEAAQABAAEAAQABAAEAAUABQAFAAUABQAFAAUABwAHAAcACAAGAAYA
BgAGAAYABgAGAAYABwAHAAcACAAHAAYABgAFAAQABAAEAAQABAAEAAQABAAGAAYABgAG
AAQABAADAAMAAwACAAIAAgAEAAMAAwADAAEAAAAAAAAA/f/9//z//P/8//z//P/8//z/
/f/9//z//f/+////AAABAAEAAQABAAEAAgADAAQAAgACAAIAAgAAAAAAAAAAAAEAAQAB
AAEAAAAAAAAAAAACAAIAAgACAAEAAQACAAIAAAAAAP///v/+//7//v////7//v8AAAAA
AAAAAAIAAwAEAAQABAAEAAQABQAJAAkACQAJAAcACAAIAAgACAAKAAsADQAOAA8AEAAQ
AA8ADwAOAAsABgADAAAA/////////v/+//7//v/9//z/+//7//v//f/9//7//////wEA
//////////////7//v//////AAAAAP///////////////wAAAAD/////AAAAAP//////
/////f/9//7//v/+//7//v/+//7//v/+//7/AQADAAYADAATABoAHgAnAD4AWQBqAHUA
egBuAE4ALgASAP//+P/w/+D/w/+f/4b/gv+L/5j/o/+r/67/s/+z/7P/vP/J/9P/3v/m
/+n/6P/t//P/9f/4//3/AAABAAEAAgADAAMABAAFAAUABQAHAAgACAAIAAkACQAKAAoA
CwALAAsACwALAAsACwAMAAwADgAOAA4ADgAOAA4ADwAPAA8AEAAQABAAEgASABIAEgAR
ABEAEQASABQAFAAUABQAFQAVABYAFgAXABcAFwAYABYAFgAWABcAFQAXABgAGAAXABcA
FwAYABgAGgAbABwAHQAeAB8AIAAjACQAJAAlACQAJQAmACYAKAApACkAKQAoACgAKAAo
ACgAKAAoACgAKAAoACcAJwAlACUAJQAjACIAIgAhACEAIAAfAB8AHgAeAB0AHAAbABoA
GQAYABcAFwAWABQAEwAUABMAEgAPABEAEAAOAA0ADwAOAA0ADAAMAAwACwAKAAoACwAL
AAoACwALAAwADAAMAAwADAAMAA4ADgAOAA4ADgAOAA4ADgAMAA0ADQANAA8ADwAPAA8A
EQARABEAEgASABIAEgASABIAEgASABIAEwATABMAFAAVABYAGAAZABYAFgAWABYAGAAY
ABgAGAAYABgAGAAYABYAFgAVABUAFgAWABcAGAAWABUAFQAVABUAFAAUABQAFQAVABQA
FAASABIAEgASABIAEwATABIAEgASABIAEgASABEAEAAPABAAEAAQABAAEAAQABAAEAAS
ABIAEgASABEAEQARABEAEgASABIAEgAUABQAFAAUABMAEgAUABQAFAAUABMAEwATABIA
EgASABIAEwAWABcAGAAZABsAHAAcABwAHgAgACEAIwAmACcAKAAoACgAKQApACcAJgAj
ACAAHwAbABsAGgAaABwAHAAbABoAGAAXABYAFwAZABoAGwAbABwAGwAcAB0AHQAdABwA
HAAdAB0AHgAeABsAGwAbABsAGwAbABwAHAAdAB0AHgAeABsAGwAbABsAGwAbABwAHAAc
ABwAHAAcABwAHAAcABwAHQAdACAAJAAnACwAMgA5AEQAVwBwAIEAjgCSAIgAbABMADcA
KAAiAB4ADwD1/87/rv+j/6z/uf/H/9L/1//X/9X/1v/b/+X/7v/6/wMABgALAA8AEwAW
ABkAHAAdAB0AIAAhACEAIgAjACMAIwAlACYAJgAmACcAJwAoACgAKQApACkAKQApACsA
KwAqAA==
         </WaveFormData>
      </LeadData>
      <LeadData>
         <LeadByteCountTotal>10000</LeadByteCountTotal>
         <LeadTimeOffset>0</LeadTimeOffset>
         <LeadSampleCountTotal>5000</LeadSampleCountTotal>
         <LeadAmplitudeUnitsPerBit>4.88</LeadAmplitudeUnitsPerBit>
         <LeadAmplitudeUnits>��V</LeadAmplitudeUnits>
         <LeadHighLimit>2147483647</LeadHighLimit>
         <LeadLowLimit>268435456</LeadLowLimit>
         <LeadID>V3</LeadID>
         <LeadOffsetFirstSample>0</LeadOffsetFirstSample>
         <FirstSampleBaseline>0</FirstSampleBaseline>
         <LeadSampleSize>2</LeadSampleSize>
         <LeadOff>FALSE</LeadOff>
         <BaselineSway>FALSE</BaselineSway>
         <ExcessiveACNoise>FALSE</ExcessiveACNoise>
         <MuscleNoise>FALSE</MuscleNoise>
         <LeadDataCRC32>724381930</LeadDataCRC32>
         <WaveFormData>
8P/w//D/8P/w//D/8P/w/+7/7v/u/+7/7v/u/+7/7v/w//D/8P/w/+7/7v/u/+7/8P/w
//D/8P/v/+//7//v/+//8f/y//P/9P/2//b/9v/3//f/+P/6//3//f/9//3//f/+//7/
///9//n/9f/y//L/8f/v/+//7P/s/+z/7P/u/+//7f/t/+z/7f/t/+3/7v/u/+7/7v/t
/+3/7f/r/+r/6f/o/+f/6P/o/+j/6P/o/+j/6P/o/+f/6f/p/+j/6f/q/+v/7P/s/+z/
7P/t/+v/6//s/+z/7P/s/+z/7P/s/+z/7v/w//b//f8FAA0AFQAlADoAWABxAIQAkgCU
AIsAdgBbAD8AKQAQAPT/0P+m/4X/c/9x/3r/hf+I/4r/j/+U/53/qf+4/8X/0v/X/9n/
3f/g/+P/5P/p/+j/6//r/+z/7v/v/+//7//x//H/8f/x//D/8f/x//L/8v/y//P/8//1
//X/9f/1//T/9P/1//X/9//3//f/9//3//j/+P/4//j/+P/5//n/+f/5//r/+v/6//r/
+v/7//3//v/+//7//P/9//3//v//////AAAAAAEAAQACAAQABAAFAAYABwAJAAoACgAK
AAoACwAMAA0ADgAQABEAEgATABQAFQAXABgAGQAaABwAHwAgACEAIQAiACMAIwAjACMA
JAAkACQAJgAmACYAJgAkACQAIwAjACMAIwAjACMAIAAgACAAHwAeAB0AHAAaABcAFQAU
ABMAEgAQAA4ADAAMAAsACQAIAAQAAgABAAEAAAD///7//f/8//v/+v/6//r/+v/6//r/
+f/5//j/+P/4//j/+P/4//r/+f/5//n/+f/5//n/+f/4//j/+P/4//r/+v/6//r/+v/6
//v/+//8//z//P/8//z//P/8//z/+//7//v/+//9//3//f/9//v/+//7//z//P/8//z/
+//9//z//P/9//v/+//7//r/+v/6//r/+f/3//f/9//3//f/9//3//b/9//3//f/9//1
//X/9f/1//b/9v/2//X/8//z//P/8//z//P/8//z//X/9P/0//T/8v/z//P/8v/y//L/
8v/y//L/8f/x//H/8f/y//D/8P/w//D/7v/u/+3/7f/v/+//7//x//L/8//0//b/9v/2
//n/+f/6//z//f/9//3//f/9//7//P/9//3/+f/1//L/8P/v/+//7//u/+7/7P/s/+v/
6//q/+n/6f/r/+r/6//s/+z/7v/u/+3/7f/r/+n/6f/p/+n/6f/p/+j/6f/o/+j/6P/m
/+b/5//p/+n/6P/o/+j/6v/q/+r/6v/s/+3/7f/t/+3/7P/r/+r/7P/s/+z/7P/u//D/
9v/7/wMADQAXACUAOgBYAG8AgACMAJAAgQBoAEsAMQAZAAAA5v/E/57/f/9x/2//ev+D
/4j/iv+N/5D/l/+j/7T/wf/Q/9f/2f/b/97/4f/i/+X/5v/p/+n/6v/s/+3/7f/t/+//
7//v/+//8P/x//H/8v/w//D/8f/x//P/8//z//P/9P/0//X/9f/1//X/9f/1//X/9v/2
//b/9v/2//f/9//3//f/+P/4//j/+P/4//n/+f/6//r/+v/6//v/+//8//v/+//8//z/
/f/9//7/AAAAAAEAAgADAAMABAAEAAQACAAJAAoACwAKAAwADQAOABEAEgATABUAFgAX
ABgAGgAbABwAHQAdACAAIQAhACEAIQAiACIAIgAgACAAIAAgACAAIAAfAB8AHQAdAB0A
HQAcABwAHAAbABoAGQAYABYAFQATABIAEQAQAA4ADAAKAAgABwAFAAQAAgAAAP/////9
//v/+f/3//j/9//2//b/9//4//n/+v/4//f/9f/0//X/9v/3//j/9v/1//X/9f/1//X/
9f/1//j/+P/4//j/9v/2//b/9v/4//j/+f/5//r/+v/6//r/+v/6//r/+v/7//v/+//7
//v/+//7//v/+//7//v//P/6//r/+v/5//n/+P/4//n/+f/5//n/+P/4//j/+P/3//n/
+f/5//n/9//3//f/9v/1//X/9f/1//X/9f/1//X/9P/0//T/8//1//X/9f/1//P/8//z
//P/8//y//L/8v/0//X/9f/0//T/9P/0//T/9P/0//T/9P/0//T/9P/z//P/8//z//P/
9f/2//f/+P/6//r/+v/9//3/AAACAAMAAwADAAMAAwAEAAIAAwADAP//+f/2//T/8//y
//P/8//0//T/9P/z//P/8v/x//H/8//z//P/8//y//D/8P/v/+//7//t/+3/7f/v/+//
7//u/+3/7P/s/+z/7P/s/+3/7//v/+7/7v/u//D/8P/w//D/8P/x//H/8f/w//D/8P/w
//D/8P/w//D/9v/2//r///8HABEAGQAnADwAWgB1AIoAmACcAI8AdABVADsAJQAMAPL/
2P+y/4//ef95/4L/i/+S/5T/k/+U/5X/nf+q/7v/yv/X/93/3//g/+P/5v/n/+j/6//r
/+z/8P/x//H/8f/x//H/8f/x//L/8//z//T/9P/0//X/9f/1//X/9f/1//b/9v/3//f/
9//3//f/9//3//j/+P/4//j/+P/5//n/+f/5//r/+v/8//z//P/9//3//v/+//7//v//
////AAABAAEAAgACAAEAAQACAAQABgAHAAgACQALAAwADAAMAA4ADwAQABEAEgAUABUA
FgAVABYAFwAZABwAHQAeACAAIQAiACMAIwAkACUAJQAlACUAJgAmACYAJAAkACQAJAAk
ACQAIwAjACEAIQAhACEAIAAgACAAHwAeAB0AHAAaABkAFwAWABUAFAASABAADgAOAA0A
CwAKAAgABgAFAAUABAADAAIAAQD+//3//P/8//z//P/8//z/+//7//r/+v/6//r/+v/6
//r/+f/5//n/+f/5//n/+f/8//z//P/8//r/+v/6//r//P/8//3//f/+//7//v/+//7/
/v/+//7//////////////////////////////wAAAAAAAAAA//////7//v//////////
//7//P/8//z/+//9//3//f/9//3//f/9//z/+//7//v/+//8//3//v////z//P/8//v/
/f/9//3//f/9//3//f/9//v/+v/6//r//P/9//3//P/8//z//P/8//z//v/+//7//v/+
//7//f/9//3//f/9////AAABAAIABAAEAAQABwAHAAgACgALAAsADQANAA0ADgALAAsA
CgAFAAIAAAD//////f/9//z//P/8//z/+//7//n/+f/6//3//f/9//3//P/8//z/+//7
//n/9//3//f/+f/5//n/+P/5//j/+P/4//j/+P/5//v/+//6//r/+v/4//j/+P/4//j/
+f/5//n/+v/6//r/+v/8//z//P/8//7/AAAEAAsAEQAZACMAMQBGAGQAfwCUAKQAqgCf
AIgAbQBVAD8AJgAMAOz/wv+Z/4H/ff+E/4//lv+a/5v/nP+h/63/vP/J/9j/5f/p/+n/
7P/v//T/9//4//v/+//8//7/////////AQABAAEAAQAAAAEAAQACAAQABAAFAAUABwAH
AAcABwAGAAYABwAHAAkACQAJAAkACQAKAAoACgAKAAoACwALAAsACwAMAAwADgAOAA4A
DwAPABAAEAAQAA4ADwAPABAAEwATABQAFAATABMAFAAWABQAFQAWABcAGQAaABoAGgAc
AB0AHgAfACIAJAAlACYAJwAoACkAKwAqACsALAAuAC8AMAAxADEAMgAzADMAMwAzADQA
NAA0ADQANAA0ADQANAA0ADMAMwAxADEAMQAxAC4ALgAuAC0ALgAtACwAKgApACcAJgAl
ACYAJAAiACAAHAAbABkAGAAWABQAEwATABIAEQAQAA8ADgANAAwADAAMAAwADAAMAA0A
DQAMAAwACgAKAAoACgAKAAkACQAJAAkACQAJAAkACgAKAAoACgAKAAoACgAKAAoACgAL
AAsADAAMAAwADAAMAAwADAAMAAsACwALAAsADAANAA4ADwANAA0ADQAOAA4ADgAOAA0A
DQAMAAwADQANAA0ADQAMAA4ADgAOAA0ACwALAAsACwALAAsACwAKAAkACQAJAAkACQAJ
AAkACQAKAAoACgAJAAcABwAHAAcABwAHAAcABwAFAAQABAAEAAQABQAFAAQABgAGAAYA
BgAEAAMAAwADAAUABgAGAAUABQAFAAQABAAEAAQABAAEAAQAAwADAAMAAwADAAUABAAF
AAYACAAKAAoADQANAAwADgAPAA8AEQARABEAEgAQABEAEQANAAkABgAEAAMAAQABAAAA
AAD+//7//f/9//v/+//8/////v///wAAAAAAAAAA/////////f/9//3/+//7//v/+v/7
//r/+v/6//j/+P/5//v/+//6//r/+v/8//z//P/8//z//f/9//3//v/+//7//v/8//z/
/P/8/wAAAgAIAA8AFQAdACcANwBSAG4AhwCcAKgApgCbAIgAcQBXAEEAKgAMAOL/sv+P
/33/e/+E/5H/lv+Y/53/ov+r/7n/yP/X/+L/6f/r/+3/8P/1//b/+f/6//3//f/+////
///+//3/AQABAAEAAQACAAMAAwAEAAYABgAHAAcABwAHAAcABwAGAAYABwAHAAkACQAJ
AAkABwAIAAgACAAIAAgACQAJAAkACQAKAAoACgAKAAoACwALAAwADAAMAAwADQANAA4A
DwAPABAAEAARABEAEgAUABQAFQAWABcAGQAaABoAGgAcAB0AHgAfACAAIgAjACQAJwAo
ACkAKwAqACsALAAuAC8AMAAxADEAMgAzADMAMwAzADQANAA0ADQANAA0ADQAMgAyADEA
MQAxADEAMQAxAC4ALgAuAC0AKgApACgAJgAlACMAIgAhAB4AHAAaABgAGAAXABUAFAAQ
AA4ADQANAAwACwAKAAkACAAHAAYABgAEAAQABAAEAAUABQAEAAQAAgACAAIAAgAEAAMA
AwADAAMAAwADAAMABAAEAAQABAAEAAQABAAEAAQABAAFAAUABgAGAAYABgAIAAgACAAI
AAcABwAHAAcABwAHAAcABwAHAAcABwAIAAgACAAIAAcABwAGAAYABwAFAAUABQAEAAYA
BgAGAAUAAwADAAMAAwADAAMAAwACAAEAAQABAAEA//////////8AAAAAAAD///3//f/9
//3//f/9//3//f/9//z//P/8//r/+//7//r/+v/6//r/+v/6//n/+f/5//n/+v/6//n/
+f/5//n/+P/6//r/+v/6//r/+v/4//j/9//3//n/+f/5//v//P/9//7/AAAAAAAAAwAD
AAQABgAHAAcABwAHAAcACAAIAAkACQAFAAEA/v/8//v/9//3//b/9v/2//b/9f/1//T/
8//z//X/9v/3//j/+P/2//b/9f/1//X/8//z//P/8//z//P/8v/x//D/8P/w//D/8P/x
//P/9f/0//T/9P/y//L/8v/y//L/8//z//P/9P/0//T/9P/0//T/9P/0//j//P8AAAcA
DwAXACEAMQBKAGYAfQCOAJoAmgCLAHQAWwBDACsAEgD2/8z/ov+F/3X/d/+C/4v/jv+S
/5f/nv+n/7X/wv/N/9j/3//h/+P/5v/p/+z/7//u//H/8f/y//L/8//z//P/9//3//f/
9//2//f/9//4//r/+v/7//v/+//7//v/+//8//z//f/9//3//f/9//3/+//8//z//P/+
//7///////////8AAAAAAAAAAAAAAQABAAIAAgACAAQABQAFAAYABwAHAAgACAAHAAcA
CAAKAAoACwAMAA0ADwAQABAAEAAQABEAEgATABQAFgAXABgAGQAaABsAHQAeAB8AIAAi
ACMAJAAlACUAJgAnACcAJwAnACgAKAAoACgAKAAoACgAJgAmACUAJQAlACUAJQAlACQA
JAAkACMAIAAfAB4AHAAbABkAGAAXABYAFAASABAADgANAAsACgAKAAgABwAHAAYABQAE
AAMAAAD///7//v/+//7//v/+//3//f/8//z//P/8//z//P/+//3//f/9//v/+//7//v/
/P/8//z//P/6//r/+v/6//r/+v/7//v//P/8//z//P/6//r/+v/6//v/+//7//v/+//7
//v/+//7//v/+//8//z//P/8//v//f/8//z//f/7//v/+//6//r/+v/6//n/9//3//f/
9//3//f/9//2//X/9f/1//X/9f/1//X/9f/0//T/9P/z//P/8//z//P/8//z//P/8//x
//D/8P/w//D/8f/x//D/8P/w//D/8P/w/+//7//v/+//8P/w/+//8f/x//H/8P/u/+//
8f/w//D/8P/w//D/7v/u/+3/7f/v/+//7//x//L/8//0//b/9v/2//n/+f/6//z//f/9
//3//f/9//7/AAABAAEA/f/4//T/8f/v/+3/7f/s/+z/7P/s/+v/6//o/+f/5//p/+z/
7f/u/+7/7P/s/+v/6//r/+n/6f/p/+v/6//r/+r/5//m/+b/5v/o/+j/6f/r/+v/6v/q
/+r/6v/q/+r/6v/q/+v/6//r/+r/6v/q/+r/7P/s/+z/7P/u//D/9v/9/wUADQAXACUA
PABWAGsAgACOAJAAgwBqAEkALQAVAPz/5P/E/57/f/9z/3X/fP+H/4r/iv+N/5D/l/+j
/7D/v//O/9f/2f/Z/9r/3f/i/+X/5v/p/+n/6v/s/+3/7f/t/+3/7f/t/+3/8P/x//H/
8v/w//D/8f/x/+//7//v/+//8P/w//H/8f/x//H/8f/x//H/8v/y//L/8v/y//P/8//z
//P/9P/0//T/9P/0//X/8//0//T/9P/1//f/+P/6//n/+f/6//r//f/9//7/AAD+////
AAABAAEAAgACAAIABgAHAAgACQAKAAwADQAOABEAEgATABUAFgAXABgAGgAZABoAGwAb
ABwAHQAdAB0AHwAgACAAIAAgACAAIAAgAB4AHgAdAB0AGwAbABsAGwAcABwAHAAbABgA
FwAWABQAFQATABIAEQAQAA4ADAAKAAgABwAFAAQABAACAAEAAQD///3/+//5//r/+f/4
//j/+P/4//j/+P/1//X/9P/0//T/9P/0//T/9P/z//P/8//x//H/8f/x//T/9P/0//T/
8v/y//L/8v/y//L/8//z//T/9P/0//T/9v/2//b/9v/3//f/9//3//f/9//3//f/9//3
//f/+P/2//b/9v/1//f/9v/2//f/9//3//f/9v/2//b/9v/1//X/9f/1//X/9f/1//X/
9P/z//P/8//z//P/8//z//P/8P/w//D/7//w//H/8v/z//H/8f/x//H/8f/w//D/8P/w
//H/8f/w//D/8P/w//D/8v/x//H/8f/z//T/8v/v/+7/7//w//H/8v/y//L/8f/x//H/
8f/x//P/9P/1//b/+P/2//b/+f/5//z//v//////AQABAAEAAgAEAAUABQABAP7//P/7
//v/+P/3//X/9P/1//b/9v/3//H/7//u/+//8P/x//L/8v/0//T/8//z//P/8f/x//H/
8f/x//H/8P/v/+7/7v/u//D/8P/x//P/8//y//L/8v/y//L/8v/y//L/8//z//P/9P/0
//T/9P/0//T/9P/0//b/+P/8////BQANABcAIwAyAEoAZwCAAJIAoACfAIoAbQBNADUA
HgAGAOz/zP+n/4n/e/+A/43/lv+a/5n/lv+Z/5//qP+3/8b/0//d/+H/4v/j/+b/6f/s
/+//7//w//P/9f/2//f/9//3//f/9//4//n/+f/6//r/+v/7//v/+//7//v/+//8//z/
/f/9//3//f/9//3/+//8//z//P/8//z//f/9//3//f/+//7//v/+//7//////wAAAAAA
AAAAAQABAAIABQAFAAYABgAFAAUABgAIAAoACwAMAA0ADwAQABAAEAAQABEAEgATABYA
GAAZABoAGwAcAB0AHwAgACEAIgAkACUAJgAnACcAJgAnACcAJwAnACgAKAAoACgAKAAo
ACgAKAAoACcAJwAlACUAJQAlACIAIgAiACEAIQAhACEAIAAfAB0AHAAbABoAGAAWABQA
EgARAA8ADgAMAAoACQAJAAYABQAEAAMABAADAAIAAgACAAIAAgACAP/////+//7//v/+
//7//v8AAP////////3//f/9//3//v/+//7//v/+//7//v/+/wAAAAABAAEAAgACAAIA
AgAAAAAAAAAAAAMAAwADAAMAAwADAAMAAwADAAMAAwAEAAQABAAEAAMAAwACAAIAAwAB
AAEAAQAAAAAAAAAAAP/////////////////////+//3//f/9//3//f/9//3//f/8//z/
/P/7//v/+//7//v//f/9//3//f/7//r/+v/6//r/+//7//r//P/8//z//P/6//n/+f/5
//n/+v/6//n/+f/5//n/+P/4//r/+P/4//j/+P/4//j/9//3//n/+f/5//v/+v/7//z/
/v/8//z//////wIABAAFAAUABQAFAAUABgAHAAkACgAHAAEA/v/8//v/9//3//b/9v/4
//j/9//3//P/8f/w//H/9P/1//b/9v/2//b/9f/1//f/9f/1//X/9f/1//X/9P/x//D/
8P/w//D/8P/x//P/8//y//L/8v/y//L/8v/y//L/8//z//P/9P/0//T/9P/0//T/9P/0
//b/+v/+/wUACwATAB0ALwBIAGYAfwCSAJ4AngCRAHoAYwBLADUAHAAAANr/qv+D/3P/
c/9+/4n/kP+S/5X/lv+d/6f/tv/F/9T/3f/h/+P/5v/p/+z/7f/u//H/8f/y//b/9//3
//f/9//3//f/9//4//n/+f/6//r/+v/7//v//f/9//3//f/+//7///////3//f/9//3/
//8AAAAAAAAAAAAAAQABAAEAAQACAAIAAgACAAIAAwADAAQABAAEAAQABQAFAAYABwAH
AAgACAAJAAkACgAMAAwADQAOAA8AEQASABIAEgAUABUAFgAXABgAGgAbABwAHQAeAB8A
IQAiACMAJAAmACcAKAApACkAKgArACsAKwArACwALAAsACwALAAsACwALAAsACsAKwAn
ACcAJwAnACgAKAAoACcAJgAlACQAIgAhAB8AHgAdABwAGgAYABYAFAATABEAEAAQAA4A
DQANAAoACQAIAAcABgAFAAQABAAEAAQABAAEAAEAAQAAAAAAAAAAAAAAAAAAAP//////
////////////AgACAAIAAgACAAIAAgACAAIAAgADAAMABAAEAAQABAAEAAQABAAEAAUA
BQAFAAUAAwADAAMAAwAFAAUABQAGAAYABgAGAAUABQAEAAQABQAFAAUABQAEAAQABAAE
AAMAAwADAAMAAwAFAAUABQAEAAEAAQABAAEAAQABAAEAAQAAAAAAAAD/////////////
//////////////7//v/+//7///////7//v/+//7//v/+//3//f/9////AAAAAP///f/9
//3//P/+//////////3//f/9//3//v8AAP7//v/+//7//v/+//3//f/9//3//f///wAA
AQACAAQABAAEAAcABwAKAAwADQANAA0ADQANAA4AEAARABEADQALAAgABgAFAAIAAQD/
//7/AAAAAP/////7//n/+P/5//z//f/+//7//v/+//3//f////3//f/9//v/+//7//r/
9//2//b/9v/2//b/9//5//n/+P/4//j/+v/6//r/+v/6//v/+//7//r/+v/6//r//P/8
//z//P/8//7/AgAFAA0AFwAfACkAPABYAHMAiACaAKQAnwCSAH0AYwBNADYAHAD8/9D/
o/+D/3X/eP+H/5D/lP+Z/5z/of+r/7j/x//U/+H/5//p/+r/7f/w//H/9P/3//f/+P/6
//v/+//7//3//f/9//3/AAABAAEAAgAAAAAAAQABAAEAAQABAAEABAAEAAUABQAFAAUA
BQAFAAcACAAIAAgACAAIAAkACQAJAAkACgAKAAwADAAMAA0ACwAMAAwADAAOAA8ADwAQ
ABEAEQASABIAEQARABIAFAAWABcAGAAZABkAGgAaABoAHgAfACAAIQAiACQAJQAmACcA
KAApACsALgAvADAAMgAxADIAMwAzADYANwA3ADcANwA4ADgAOAA4ADgAOAA4ADgAOAA3
ADcANQA1ADUANQA0ADQANAAzADIAMQAwAC4ALQArACoAKQAoACYAJAAiACAAHwAdABwA
GAAWABUAFQAUABMAEgARABAADwAOAA4ADgAOAA4ADgALAAsACgAKAAoACgAKAAoADAAL
AAsACwAJAAkACQAJAAoACgAKAAoACgAKAAoACgAKAAoACwALAAoACgAKAAoACgAKAAoA
CgANAA0ADQANAA0ADQANAA0ADQANAA0ADgAOAA4ADgANAA0ADAAMAA0ADQANAA0ADAAK
AAoACgAJAAsACwALAAsACQAJAAkACAAHAAcABwAHAAcABwAHAAcABgAGAAYABQAFAAUA
BQAFAAUABQAFAAUABQAEAAQABAAEAAUABQAEAAQABAAEAAQABAADAAMAAwADAAQABAAD
AAMAAwADAAIAAgADAAMAAwABAAEAAQABAAAAAQABAAIAAgACAAIAAgACAAAAAAD/////
AQABAAEAAwACAAMABAAGAAgACAALAAsACgAMAA0ADQAPAA8ADwAQABIAEwATAA8ACQAG
AAQAAwABAAEAAAAAAAAAAAD/////+v/5//n/+//+////AAAAAP7//v/9//3////9//3/
/f/7//v/+//6//n/+P/4//j/+P/4//n/+//5//j/+P/4//n/+v/7//z/+v/7//v/+//8
//z//P/8//z//P/8//z//v8AAAQACQARABsAJQAxAEQAYAB5AIwAnACkAJsAigB1AFsA
QwAqAA4A6v++/5n/g/99/4T/kf+Y/5j/nf+i/6n/t//G/9P/3v/n/+v/7f/u/+//8v/1
//b/+f/5//r//P/9//3//f///////////wAAAQABAAIAAgACAAMAAwADAAMAAwADAAQA
BAAFAAUABQAFAAUABQAFAAYABgAGAAYABgAHAAcABQAFAAYABgAIAAgACAAJAAcACAAI
AAgACgALAAsADAANAA0ADgAOAA8ADwAQABIAEgATABQAFQAVABYAFgAWABgAGQAaABsA
HAAeAB8AIAAjACQAJQAnACYAJwAoACoAKwAsAC0ALQAwADEAMQAxADEAMgAyADIAMgAy
ADIAMgAyADIAMQAxAC8ALwAvAC8AMAAwADAALwAuAC0ALAAqACkAJwAmACUAIgAgAB4A
HAAaABkAFwAWABQAEgARABEADgANAAwACwAMAAsACgAKAAoACgAKAAoACQAJAAgACAAK
AAoACgAKAAgABwAHAAcACQAJAAkACQAKAAoACgAKAAgACAAIAAgACgAKAAsACwAKAAoA
CgAKAAoACgAKAAoACwALAAsACwALAAsACwALAAkACQAJAAoACAAIAAgABwAIAAgACQAL
AAkACQAJAAgACAAIAAgABwAJAAkACQAJAAcABwAHAAYABwAHAAcABwAHAAcABwAHAAQA
BAAEAAMABQAFAAUABQAFAAUABQAFAAUABAAEAAQABAAFAAUABAACAAIAAgACAAQAAwAD
AAMAAQACAAIAAQADAAMAAwACAAAAAQABAAEA//////////8AAAEAAQACAAEAAAAAAAAA
AAAAAAAAAAD/////////////AQAEAAUABgAIAAYABgAJAAkACgAMAA0ADQAOAA8AEAAS
ABAAEQARAA0ABwAEAAIAAQABAAEAAAAAAP7//v/9//3/+v/5//n/+//8//3//v/+//7/
/v/9//3////9//3//f/7//v/+//6//n/+P/4//j/+P/4//n/+//7//r/+v/6//z//P/8
//z/+v/7//v/+//8//z//P/8//r/+v/6//r//v8CAAgADwAZACMAKwA3AFAAbACBAJQA
ogCiAJEAcgBRADMAGQAAAOr/zv+u/5X/if+J/5L/m/+c/5r/m/+e/6P/s//C/8//3P/l
/+f/5f/q//H/8v/z//b/+f/5//r//P/9//3//f////////////7//////wAAAAAAAAEA
AQABAAEAAQABAAIAAgADAAMABQAFAAUABQADAAQABAAEAAQABAAFAAUABQAFAAYABgAG
AAYABgAHAAcACAAIAAgACgALAAsADAALAAsADAAMAA8ADwAQABIAEgATABQAFQAXABgA
GAAYABgAGQAaABsAHgAgACEAIgAhACIAIwAlACYAJwAoACoALQAuAC8ALwAwADEAMQAx
ADEAMgAyADIAMgAyADIAMgAwADAALwAvAC8ALwAvAC8ALgAuAC4ALQAsACsAKgAoACkA
JwAmACUAJgAkACIAIAAgAB8AHQAcABoAGAAXABcAFgAVABQAEwAUABMAEgASABIAEgAS
ABIAEgATABMAFAATABIAEQAQABIAEQARABEAEwATABMAEwASABIAEgASABQAFAAUABQA
FgAWABcAFwAWABYAFgAWABgAGAAYABgAGQAZABkAGQAaABsAHAAdABsAGwAbABwAHAAc
ABwAGwAdABwAHAAdAB0AHQAdABwAHAAcABwAGwAbABsAGwAbABsAGwAbABoAGQAZABkA
GQAZABkAGQAZABoAGgAaABkAFwAXABcAFwAXABcAFwAXABkAGAAYABgAFgAXABcAFgAX
ABgAGQAaABgAFwAXABcAGQAaABoAGQAZABkAGQAYABgAGAAaABoAGgAaABoAGgAZABkA
FwAXABcAGQAbAB0AHwAiACEAIAAiACEAJAAmACcAJwAnACcAJwAoACoAKwArACcAJAAi
ACEAIQAeAB0AGwAaABsAHAAcAB0AGQAXABYAFwAYABkAGgAaABwAHAAbABsAGwAZABkA
GQAZABkAGQAYABcAFgAWABYAFgAWABcAGQAZABgAGAAYABgAGAAYABgAGAAZABkAGQAc
ABwAHAAcABwAHAAcABwAHgAgACQAJwAtADMAPQBHAFgAcACNAKQAuADGAMkAugCdAIEA
awBUADwAIgAEANv/t/+l/6L/q/+4/8D/w//A/7//w//Q/93/7P/7/wcACwAQABEAFAAV
ABcAGwAcAB4AIgAjACMAIwAlACUAJQAlACYAJwAnACgAKAAoACkAKQApACkAKQApACwA
LgAtAA==
         </WaveFormData>
      </LeadData>
      <LeadData>
         <LeadByteCountTotal>10000</LeadByteCountTotal>
         <LeadTimeOffset>0</LeadTimeOffset>
         <LeadSampleCountTotal>5000</LeadSampleCountTotal>
         <LeadAmplitudeUnitsPerBit>4.88</LeadAmplitudeUnitsPerBit>
         <LeadAmplitudeUnits>��V</LeadAmplitudeUnits>
         <LeadHighLimit>2147483647</LeadHighLimit>
         <LeadLowLimit>268435456</LeadLowLimit>
         <LeadID>V4</LeadID>
         <LeadOffsetFirstSample>0</LeadOffsetFirstSample>
         <FirstSampleBaseline>0</FirstSampleBaseline>
         <LeadSampleSize>2</LeadSampleSize>
         <LeadOff>FALSE</LeadOff>
         <BaselineSway>FALSE</BaselineSway>
         <ExcessiveACNoise>FALSE</ExcessiveACNoise>
         <MuscleNoise>FALSE</MuscleNoise>
         <LeadDataCRC32>1166995131</LeadDataCRC32>
         <WaveFormData>
/P/8//z//P/8//z//P/8//z//P/8//z//P/8//z//P/8//z//P/8//r/+v/6//r//P/8
//z//P/8//z//P/8//z//f///wEA//8AAAEAAgABAAIABAAEAAYACAAGAAYABgAHAAgA
CAAHAAQAAAD7//v/+v/7//z/+v/6//r/+//9//v/+v/3//f/+P/6//v/+f/5//n/+f/7
//v/+f/4//X/9P/0//T/9P/0//P/8f/z//P/8//z//H/8f/y//L/9P/0//X/9f/0//T/
9P/0//X/9f/1//X/9P/0//T/9P/2//b/+P/6/wAABgAOABcAIAAwAEIAWQBzAIwApQC8
AMUAtwCaAHoAVAAtABEA8//U/7r/pf+b/57/pf+l/6P/p/+u/7X/wP/M/9r/4//o/+f/
6f/r/+v/7f/w/+//7//x//L/8v/z//T/9P/0//T/9f/1//P/8//0//X/9//3//f/9//1
//b/9v/2//f/9//3//f/9//3//f/9//4//j/+P/4//j/+P/4//n/+f/5//n/+f/5//n/
+f/6//z//P/8//3//P/8//3//f8AAAEAAQABAAAAAAAAAAIAAwAEAAQABQAIAAgACAAI
AAgACQAKAAsADAANAA4AEAARABEAFAAVABgAGQAbABwAHAAdAB4AHwAhACMAIwAkACUA
JQAlACcAJwAmACYAJwAnACgAKAAnACkAJwAnACcAJQAlACUAJQAiACEAIAAfAB4AGwAb
ABkAGAAWABQAEgARABAADwAMAAgACAAIAAYABgAGAAYABAADAAMAAgABAAEAAQABAAEA
AQD/////AAD+//7//v/+//3//f/+//7//v/9//3//f/8//z//P/8//3//f/9//3//f/9
//7//v/+//////8AAP7//f/9//7//v/+//7//v8AAAEAAQABAAAAAAAAAAAA////////
//////////////////////7/AAAAAAAAAAD//////////////////////P/8//z//P/8
//z//P/8//z//P/8//z/+v/6//r/+f/7//r/+v/6//v/+//6//r/+P/4//j/+P/4//j/
+P/4//n/+v/6//n/+f/6//j/+P/4//j/9v/2//b/9v/3//j/+f/7//z//f/8//z//f/+
////AAACAAIAAgAEAAQABAAEAAUABQAEAAMAAAD9//n/+P/2//f/+P/5//r/+f/5//j/
9f/0//H/8f/y//T/9f/1//X/9f/1//X/9f/1//T/8//y//L/8v/y//L/7//t/+3/7f/u
/+//8P/x//D/8P/w//D/7//v//D/8P/x//L/8v/z//P/8//0//T/8//y//H/8P/y//b/
/P8EAAwAFwAiADAAPgBVAG0AhACbAK4AtQChAIQAZgBAABkA/f/j/8j/sv+h/5n/nv+l
/6P/of+l/6j/r/+6/8j/1v/f/+T/5f/l/+f/5//n/+j/6f/p/+v/7P/s/+3/7v/u/+7/
7v/v/+//7//v//D/8f/v/+//7//v//H/8v/y//L/9f/1//X/9f/0//P/8v/x//L/8v/y
//L/9P/0//T/9f/z//P/8//z//X/9f/1//b/9P/0//T/9f/0//T/9f/1//j/+f/5//n/
+P/4//j/+v/7//z//P/9//7//v/+//7/AAABAAIAAwAGAAcACAAKAAkACQAMAA0ADAAN
AA8AEAATABUAFwAZABkAGwAbABwAHAAbABoAGwAcABwAHQAfAB8AIAAgAB8AHwAdAB0A
HQAcABsAGgAZABoAGQAYABcAFgATABMAEQAOAAwACgAIAAkACAAHAAQAAgACAAIAAAAA
AAAAAAD+//v/+//6//n/9//3//f/9//2//X/9v/4//b/9v/2//b/9P/z//P/8v/z//P/
9P/1//b/9v/2//b/9v/1//T/8//z//P/9P/0//T/9f/1//b/9v/1//X/9v/2//b/9v/2
//b/9//3//f/9v/2//b/9v/3//f/9//3//f/9//3//f/9//3//f/9v/0//T/9P/0//P/
8//z//P/8//z//P/8//0//T/9P/0//L/8v/y//L/8P/w//D/8P/v//D/8f/x//P/8v/y
//L/8f/x//D/8P/w//D/8P/w//D/8P/y//L/8v/y//L/8v/y/+//7v/t/+z/7f/u/+//
8f/z//X/9f/2//f/+P/5//r//P/8//z//v/8//z//P/9//7//v/+//z/+P/z//H/7v/w
//D/8P/w//L/8//z//H/8P/t/+3/7v/u/+//7//v/+//7//v/+//7f/s/+v/6v/s/+z/
7P/s/+3/6//r/+v/6v/p/+j/5//p/+r/6//s/+z/6//r/+r/7P/s/+v/6//s/+3/7//w
/+//7v/t/+z/8P/w//T//P8EAA8AHAAmADgAUQBrAIIAmwCwALsAsQCWAHgAVgApAAkA
8f/U/7r/qf+h/6L/pf+j/6H/of+k/6f/rP+6/8j/1f/c/9//3//f/+H/5f/m/+X/5f/n
/+j/6P/p/+r/6v/q/+r/6//r/+v/6//s/+3/6//r/+v/6//t/+7/7v/u/+3/7f/t/+3/
7f/t/+3/7f/u/+7/7v/u/+7/7v/u/+//8f/x//H/8f/v/+//7//w//H/8v/z//X/9f/0
//T/8//2//f/9//3//b/9v/2//j/+//8//z//f///wAAAQACAAIAAwAEAAUABgAHAAgA
CgAKAAkACwALAA4ADwARABIAEgATABQAFQAVABcAFwAYABkAGQAZABsAGwAaABoAGwAb
ABwAHAAbABsAGQAZABkAGQAZABkAGQAYABcAFgAVABQAEQARAA8ADgAMAAoACAAHAAYA
BQACAAIAAgACAAAA/v/+//7//P/7//v/+v/5//f/9//3//f/9f/z//P/9P/3//j/+f/6
//j/9//3//b/9v/1//X/9f/y//L/8v/y//X/9f/1//X/9f/1//b/9v/2//f/9//4//j/
9//3//j/+v/6//r/+v/4//n/+f/5//r/+v/6//r/+f/5//n/+f/5//n/+f/5//v/+//7
//r/+P/4//j/+P/5//n/+f/5//v/+//7//v/+f/4//f/9v/3//j/+f/6//n/+P/3//b/
9P/0//T/8//0//T/9f/2//X/9f/0//T/8v/y//L/8v/0//T/8v/y//T/9v/2//b/9v/0
//T/9P/0//T/9P/0//X/9f/3//f/+P/6//z//v8AAAAAAAAAAAIAAgACAAIAAwABAAAA
///8//r/9//3//b/+P/4//j/+P/4//n/+f/3//f/9f/2//j/9//3//b/9f/3//f/9//3
//T/8v/w/+7/7//w//H/8v/x/+//7//v/+//7//v/+//8f/y//P/9P/0//P/8//y//L/
8v/x//H/8f/x//L/8v/z//T/9f/2//b/9v/6//7/BgAPABoAKgA8AFUAcQCMAKcAvgDP
AMcAsACUAHIARwAjAAUA4v/A/6v/n/+c/6P/pf+j/6H/pP+p/7L/wP/M/9f/4v/n/+f/
5//p/+v/7P/r/+v/7f/u/+7/7//w//D/8v/y//P/8//x//H/8v/z//X/9f/1//X/9f/2
//b/9v/3//f/9//3//f/9//3//f/9v/2//b/9v/4//j/+P/5//n/+f/5//n/+f/5//n/
+v/6//r/+v/7//r/+v/7//v//P/9//3//f8AAAAAAAACAAEAAgACAAMABAAEAAQABAAG
AAcACAAJAAwADQAOABAADwAPABIAEwAUABUAFwAYABgAGQAaABsAHQAfAB8AIAAjACMA
IwAlACMAIgAiACMAIwAkACQAIwAlACMAIwAjACEAIQAhACEAIgAhACAAHwAeABsAGwAZ
ABgAFgAUABIAEQAQAA8ADAAKAAoACgAIAAgACAAIAAYABQAFAAQAAwABAAEAAQABAAEA
/////wAAAAAAAAAAAAD/////AAAAAAAA////////AAAAAAAAAAD///////////////8A
AAAAAAABAAEAAgACAAEAAQACAAIAAgACAAIAAgADAAMAAwACAAIAAgACAAUABQAFAAUA
AwADAAMAAwAFAAUABQAEAAIAAgACAAIAAwADAAMAAwAFAAUABQAFAAMAAgABAAAA/v/+
//7//v8AAAAAAAAAAP7//v/+//3////+//7//v/9//3//P/8//z//P/8//z//v/+//7/
/v/+//7//f/7//3//f/9//v//f/9//z//P/8//z//P/+//7//v/+//z//P/8//3///8B
AAEAAgABAAIAAwAEAAYABgAGAAgABwAIAAkACwALAAoACQAGAAMA///+//z//P/8//z/
/P/6//v/+//5//n/9//4//r/+v/7//v/+//9//3//f/9//v/+v/5//j/9v/2//b/9v/1
//P/8//z//X/9f/1//X/+P/4//j/+P/3//f/+P/4//j/+P/3//f/+f/5//r/+v/4//j/
+P/4//z//v8EAAoAEgAZACQANABKAGMAfQCYALMAyADRAMUAqgCKAGIAOwAbAPv/1v+6
/6P/l/+e/6f/pf+l/6n/rv+5/8T/0v/c/+f/7P/t/+v/7f/v//H/8v/z//P/9f/2//T/
9f/2//b/9v/2//f/9//3//f/+P/5//n/+f/5//n/+f/6//r/+v/7//v/+//7//v/+//7
//v//P/8//z//P/8//z//P/9//v/+//7//v//f/9//3//v/+//7//v///wAAAAABAAEA
AgADAAMAAwAEAAQABAAGAAUABgAGAAcACAAIAAgACAAKAAsADAANABAAEQASABQAFQAV
ABgAGQAYABkAGwAcACAAIQAiACMAIQAjACMAJAAmACcAKAArACkAKAAoACkAKAAoACcA
JQAnACUAJQAlACUAJQAlACUAJAAjACIAIQAeABsAGwAZABgAFgAUABIAEQAQAA8ADAAI
AAgACAAGAAYABgAGAAQABQAFAAQAAwABAAEAAQABAAEA/////wAA/v/+//7//v/9//3/
/v/+//7//f/9//3//v/+//7//v////////////////8AAAAAAAABAAEAAgAAAP////8A
AAAAAAAAAAAAAAABAAEAAQD+//7//v/+/wEAAQABAAEAAQABAAEAAQD////////+/wAA
AAAAAAAA//////////////////////z//P/8//z//P/8//z//P/8//z//P/8//r/+v/6
//n/+//6//r/+v/5//n/+P/4//j/+P/4//j/+P/4//j/+P/3//j/+P/3//f/9//3//X/
8//z//T/9P/1//j/+P/4//j/+P/3//b/9f/0//b/9v/2//f/+//9//3//v/9//7///8A
AAIAAgACAAQABAAEAAQABQAEAAQABAACAP//+//6//j/+P/4//j/+P/4//n/+f/3//b/
8//z//T/9v/3//f/9//3//f/9//3//f/9v/1//T/8v/y//L/8v/x/+//7//v/+//7//v
/+//8P/w//D/8P/v/+//8P/w//D/8P/v/+//7//v//D/8P/w//D/8P/w//T/+P/8/wIA
CgAVACAALgBEAF0AdwCOAKcAvAC/AK8AkgBuAEYAIQAFAOX/xv+u/53/k/+a/6H/n/+f
/6X/rP+1/8L/zv/Y/9//5P/l/+X/5//p/+n/6v/p/+n/6//s/+z/7f/u/+7/7v/u/+//
7//x//H/8v/z//P/8//z//P/8//0//T/9P/1//X/9f/1//X/9f/1//X/9P/0//T/9P/0
//T/9P/1//X/9f/1//X/9//3//f/+P/4//j/+P/5//j/+P/5//n/+v/7//v/+//8//z/
/P/+//3//v/+////AgACAAIAAgAEAAUABgAHAAgACQAKAAwACwALAA4ADwAQABEAEwAU
ABYAFwAYABkAGwAdAB0AHgAfAB8AHwAhAB8AHgAeAB8AHwAgACAAHwAhAB8AHwAfAB0A
HQAdAB0AHAAbABoAGQAYABUAFQATABQAEgAQAA4ACwAKAAkABgAGAAYABgAEAAIAAgAC
AAAA/f/9//z/+//9//3//f/9//v/+f/5//r/+P/4//j/+P/4//n/+//8//r/+f/5//n/
+v/6//r/+v/5//n/+f/5//n/+f/6//r/+P/5//n/+v/6//n/+f/6//r/+v/6//r/+v/7
//v/+//6//r/+v/6//3//f/9//3/+//7//v/+//7//v/+//6//r/+v/6//r/+//7//v/
+//5//n/+f/5//j/+P/4//j/+v/6//r/+v/6//r/+v/6//j/+P/4//f/+f/4//j/+P/5
//n/+P/4//j/+P/4//j/+P/4//j/+P/5//r/+v/5//n/+f/5//f/9//3//j/+P/1//b/
9v/2//b/9v/2//b/9v/2//b/9v/2//b/9v/3//f/+f/5//r//P/+/wAAAgACAAIAAgAE
AAAAAAAAAAEABAAEAAQAAgD9//n/+P/2//T/9P/0//T/9v/3//f/9f/0//H/8f/y//T/
9f/1//X/8//z//P/8//z//L/8f/w/+7/7v/u/+7/7f/r/+v/6//r/+v/6//r/+z/7P/s
/+z/7//v//D/8P/u/+7/7f/t/+3/7f/u/+7/7v/u/+7/7v/u//L/+P8AAAgADwAaACoA
PABPAGUAfACVAKoAsQCdAHwAWgA0AA8A9//f/8b/sv+l/5v/nP+j/6P/of+h/6b/r/+2
/8D/zP/Z/97/4f/h/+P/5f/n/+j/6P/n/+j/6P/o/+n/6v/q/+z/7P/t/+3/7f/t/+7/
7//t/+3/7f/t/+//8P/w//D/8P/v/+7/7f/v/+//7//v//L/8v/y//L/8v/y//L/8//x
//H/8f/x//H/8f/x//L/8v/y//L/8//y//L/8//z//L/8//z//P/9f/2//f/+v/7//z/
/P/9//z//P/8//z/AAABAAIAAwACAAMABAAGAAkACQAMAA0ADAANAA8AEAASABMAFAAV
ABYAGQAaABwAGwAZABcAFwAYABgAGQAbABsAHAAcABsAGwAZABkAGQAZABkAGQAZABoA
GQAYABcAFgATABMAEQAOAAwACgAIAAcABgAFAAIAAwAEAAUABAAAAP7//P/4//n/+f/4
//f/+f/5//n/+f/3//X/9f/2//T/9P/0//T/8//z//T/9P/0//P/8//z//T/9P/0//T/
9f/1//X/9f/3//f/+P/4//b/9//3//j/+v/5//n/+v/5//j/9//2//n/+//8//3/+//6
//n/+P/3//f/9//3//n/+f/5//n/9//3//f/9v/3//j/+f/6//n/+f/5//n/9//3//f/
9//2//b/9v/2//T/9P/0//T/8v/y//L/8v/z//T/9f/1//X/9P/0//T/9f/1//T/9P/z
//L/8f/w//H/8v/z//T/8//0//T/8//z//P/7//r/+7/7//w//H/8v/y//L/8v/y//D/
8P/w//H/9f/3//f/+P/7//z//f/+//7//v/+/wAA/v/+//7///8BAAIAAwACAAEA/f/8
//r/+f/4//f/9v/5//v//P/7//f/8//y//L/9P/1//X/9f/2//f/+P/5//b/9P/y//D/
8v/y//L/8v/w/+3/7P/r/+3/7f/t/+3/8P/w//D/8P/x//H/8v/y//D/8P/v/+//7v/t
/+3/7P/t/+7/7//w//D/8v/2//j//P8HABQAIgAyAEUAXQB4AJEArADBAMEAqgCMAGwA
SQAjAAcA7P/O/7f/qf+i/6f/q/+p/6P/ov+l/6z/uP/E/9H/3P/h/+X/5f/l/+X/5v/l
/+X/5//o/+n/6//t/+7/7P/s/+3/7f/v/+//8P/x//H/8f/x//H/8f/y//L/8v/x//H/
8f/x//H/8f/x//H/9f/2//f/+P/3//b/9f/1//P/8//z//P/9f/1//X/9v/2//b/9v/3
//j/+P/5//n/+P/5//n/+f/8//z//P/+//3//v/+////AQACAAMABAAEAAUABgAHAAgA
CQAKAAwADgAPABMAFQAWABcAGQAaABkAGQAZABkAHAAfACAAIgAiACEAIAAhACIAIgAj
ACUAJAAkACMAIQAiACEAIgAjACIAIQAgAB8AIAAfAB4AHQAeABsAGwAZABkAGAAXABYA
FAASABAADAAMAAwADAAKAAYABgAGAAQAAwADAAIAAQACAAMABAAFAAIA///+//7//v/+
//7//v/+////AQACAAEA///+//3//v/+//7//v/+//3//P/7//3//f/+//7/AAABAAEA
AgACAAEAAQACAAAAAAAAAAAAAAABAAEAAQACAAIAAgACAAUABQAFAAUABQAFAAUABQAD
AAMAAwACAAAAAAAAAAAAAAABAAIAAwADAAMAAwADAAAAAAAAAAAAAgACAAIAAgAAAAAA
AAAAAPz//P/8//v//v/+////AAAAAP///f/8//7//v/+//7//v/+//7//v/9//7//v/9
//3//f/9//v//f/9//7//v///wAA/f/8//v/+v/4//j/+P/4//n/+v/7//3//f//////
AAADAAQABQAGAAgACAAIAAoABgAGAAYABwAJAAoACwAKAAUAAQAAAP7//P/8//z//P/+
///////9//v/9//2//b/+v/7//v/+//9//3//f/9//v/+v/5//j/+P/4//j/+P/1//P/
8//z//X/9f/1//X/9P/0//T/9P/1//X/9v/2//b/9v/1//X/8//z//T/9P/1//b/9//4
//z//v8CAAYADAAVACQAMgBIAGEAfQCYALMAzADVAMsAsgCUAGoAQQAhAP//2v+8/6n/
nf+g/6f/qf+p/6f/rP+x/7r/xv/W/+H/6P/p/+n/6f/r/+v/7P/v/+//8f/y//L/8//0
//T/9P/0//X/9f/1//X/9v/3//f/9//3//f/9//4//j/+P/5//n/+f/5//v/+//7//v/
/P/8//z//P/8//z//P/9//3//f/9//3/+//7//v//P/+//7//v///wAAAAABAAEAAAAB
AAEAAQAEAAQABAAGAAcACAAIAAkACAAIAAgACAAKAAsADAANABAAEQASABQAFQAVABgA
GQAaABsAHQAeACAAIQAiACMAIwAlACUAJgAlACUAJQAnACkAKAAoACkAKQAqACoAKQAn
ACUAJQAlACcAJwAnACcAJgAlACQAIwAiAB8AHwAdABwAGgAYABYAEwASABEADgAMAAwA
DAAKAAoACgAKAAgABwAHAAYABQADAAMAAwADAAMAAQABAAIAAAAAAAAAAAABAAEAAgAC
AAAA////////AAAAAAAAAAABAAEAAQABAP////8AAAAAAAABAAEAAgAEAAMAAwAEAAQA
BAAEAAQAAgADAAMAAwAEAAQABAAEAAUABQAFAAUAAwADAAMAAwAFAAUABQAEAAIAAgAC
AAIAAwADAAMAAwADAAMAAwADAAIAAgACAAIAAgACAAIAAgACAAIAAgACAAAAAAAAAP//
/f/8//z//P/9//3//P/8//7//v/+//7//v/+//7//v///wAAAAD///////////3//f/9
//7//v///wAAAAD///3//f/9//3///8AAAAAAAAAAAAA/v/+//7//v/+//7//v///wEA
AwADAAQAAwAEAAUABgAKAAoACgAMAAwADAAMAA0ADgAOAA4ADAALAAcABgAEAAIAAgAC
AAIABAAFAAUAAwABAP3//P/8/wAAAQABAAEAAQABAAEAAQD///7//f/8//7//v/+//7/
/P/5//j/9//3//f/9//3//j/+P/4//j/+f/5//r/+v/8//z/+//7//v/+//8//z//P/8
//z//P/6//7/AgAGAA4AGQAiAC4APgBVAG8AiACjALwA0QDRAMAApgCCAFkAMwAVAPL/
0P+1/5//mv+j/6n/pf+n/6z/s/+8/8j/1P/f/+r/7f/t/+3/7//v//L/8//z//X/9v/0
//X/9v/2//j/+P/5//n/+f/5//r/+//7//v/+//7//n/+v/6//r/+//7//v/+//7//v/
+//7//7//v/+//7//v/+//7//////////////wEAAQABAAIAAgACAAIAAwACAAIAAwAD
AAIAAwADAAMABgAGAAYACAAHAAgACAAJAAwADAAMAAwADgAPABAAEQASABMAFAAWABcA
FwAaABsAHAAdAB8AIAAgACEAIgAjACQAJwAoACoAKQApACkAKwAtACwALAAtACsALAAs
ACsAKwApACkAKQArACsAKwArACgAJwAmACUAJAAhACEAHwAeABwAGgAYABcAFgAVABIA
EAAQABAADgAKAAoACgAIAAcABwAGAAUABQAFAAUABQADAAEAAQACAAIAAgACAAIAAQAB
AAIAAgAAAP//////////AAABAAIAAQABAAEAAQABAAEAAgACAAIAAwADAAQAAgABAAEA
AgAEAAQABAAEAAIAAwADAAMAAwAEAAUABgAHAAcABwAHAAUABQAFAAUABQAFAAUABAAE
AAQABAAEAAMAAwADAAMAAwADAAMAAwACAAIAAgACAAIAAgACAAIAAAAAAAAAAAAAAAAA
AAD//////v/+//7///////7//v/+//7//v/+//7//v/+//7///8AAAAA///////////9
//3//f/+//7//f/+//7//f/9//3//f/9//3//v/9/////v/+//7//v/+//7//v/+//7/
/v/+//7//////wEAAQACAAUABgAHAAgACAAIAAgACgAKAAoACgALAAwADAAMAAoABwAD
AAIAAAAAAAAAAAAAAAAAAQABAP///v/7//v//P/+///////////////////////+//3/
/P/7//r/+f/4//f/9f/1//X/9//3//f/9//2//b/9v/2//f/9//4//j/+P/4//f/9//5
//n/+v/6//j/+P/4//j/+v/8/wAABgAQABkAJAAyAEIAWQBxAIwApQC8AM0AxwCuAJAA
agBBAB8AAQDe/8L/q/+b/57/p/+p/6f/q/+w/7n/xP/Q/9z/5f/s/+//7//v/+//8f/y
//P/8//1//b/9v/3//j/+P/4//j/+f/5//v/+//8//3//f/9//3//f/9//7//v/+//3/
/f/9//3///////////8AAAAAAAAAAAAAAAAAAAEAAQABAAEAAQABAAEAAQACAAIAAgAC
AAMABAAEAAUABQAGAAcABwAHAAgACAAIAAoACQAKAAoACwAOAA4ADgAOABAAEQASABMA
FAAVABYAGAAbABsAHgAfAB4AHwAhACIAJAAlACYAJwApACsAKwAsAC0ALQAtAC8AMQAw
ADAAMQAvADAAMAAvADEALwAvAC8ALwAvAC8ALwAuAC0ALAArACwAKQApACcAJAAiACAA
HgAdABwAGwAYABYAFgAWABQAEAAQABAADgANAA0ADAALAAsACwALAAsACwAJAAkACgAI
AAgACAAIAAcABwAIAAgACAAHAAcABwAHAAgACQAKAAkACQAJAAkACQAJAAoACgAKAAsA
CwAMAAwACwALAAwACgAKAAoACgAKAAsACwALAAwADAAMAAwACwALAAsACwALAAsACwAL
AAsACwALAAoADAAMAAwADAALAAsACwALAAsACwALAAsADAAMAAwADAAKAAoACgAKAAoA
CgAKAAoACAAIAAgABwAJAAgACAAIAAkACQAIAAgACAAIAAgACAAGAAYABgAGAAcACAAI
AAcABwAHAAcABQADAAMABAAEAAUABgAGAAUABQAFAAUABQADAAQABQAFAAUABgAGAAYA
BgAGAAQABAAEAAQABgAGAAYABwAJAAsACwAMAA8AEAARABIAEwASABEAEgASABIAEgAT
ABYAFgAWABQADwALAAoACAAIAAgACAAIAAoACwALAAkACAAFAAUABgAGAAcABwAHAAUA
BQAFAAUABQAEAAMAAgACAAIAAgACAAEA///////////////////+//7//v/+//////8A
AAAAAAAAAP////8AAAEAAwAEAAQABAAEAAQACAAIAA4AFAAeACcAMAA8AFIAawCBAJYA
rwDEAMUAsQCQAG4ARgAfAAcA7//Y/8j/vf+3/7r/wf+//7n/t/+2/73/zP/a/+T/7//0
//X/9f/5//3//f/8//v/+//9//7//v///wAAAAACAAIAAwADAAEAAQACAAMABQAFAAUA
BQAFAAYABgAGAAYABQAEAAMABAAFAAYABwAIAAgACAAIAAYABgAGAAcABwAHAAcABwAJ
AAkACQAKAAoACgAKAAsADgAOAA8ADwAOAA8ADwAPAA4ADgAOABAAEwAUABQAFQAXABgA
GQAaABkAGQAZABkAHQAfACEAJAAjACMAJgAnACYAJwApACoAKgArACwALQAuADEAMgA0
ADUANQA1ADcANgA0ADMAMwA0ADYANwA3ADcANQA1ADUANQA1ADUANQA2ADUANAAzADIA
LwAvAC0ALgAsACoAKAAnACYAJQAiACEAIgAjACIAIgAiACIAIAAfAB8AHgAdABwAGwAa
ABkAGgAZABoAHAAbABoAGQAYABkAGQAaABoAHAAbABsAGwAbABwAHQAeAB4AHQAcABsA
GwAbABwAHAAdAB8AIAAiACEAHwAeAB4AIAAgACAAIAAiACMAIwAjACIAIgAiACIAIQAh
ACEAIQAjACUAJwApACgAJwAmACQAIgAiACIAIgAiACMAJAAlACIAIQAgAB8AIAAiACQA
JgAlACQAIwAiACIAIgAiACIAIQAiACMAIwAlACQAJAAkACUAJQAkACQAIwAiACEAIAAh
ACIAIwAkACMAJAAkACMAJQAlACUAIwAjACMAJAAkACUAIAAhACIAIwAkACcAKAApACoA
JwAmACUAJQAnACkAKQAqACsALAAtAC4AMQAyADMANgAzADIAMQAxADQANAA0ADIAMgAv
AC8ALgAtACwAKwAqACoAKwArACkAJgAjACMAJAApACsALAAtACwAKwAqACkAJQAkACMA
IgAjACQAJQAmACUAIwAjACMAIgAhACAAHwAiACIAIgAiACQAJQAnACgAJgAmACUAJQAj
ACMAJAAkACYAJgAmACYALAAsADAANAA2ADsARABSAGQAewCVAKwAwwDcAPcAAQHyANYA
vACbAG8ATQAyABAA9f/h/9j/1f/d/+P/4f/c/9n/4v/u//j/AQAOABcAHQAhACMAIwAi
ACEAIQAjACQAJAAlACYAJgAnACgAKgArACsAKwAsAC0ALwAvAC8ALwAuAC4ALQAsADEA
MQAzAA==
         </WaveFormData>
      </LeadData>
      <LeadData>
         <LeadByteCountTotal>10000</LeadByteCountTotal>
         <LeadTimeOffset>0</LeadTimeOffset>
         <LeadSampleCountTotal>5000</LeadSampleCountTotal>
         <LeadAmplitudeUnitsPerBit>4.88</LeadAmplitudeUnitsPerBit>
         <LeadAmplitudeUnits>��V</LeadAmplitudeUnits>
         <LeadHighLimit>2147483647</LeadHighLimit>
         <LeadLowLimit>268435456</LeadLowLimit>
         <LeadID>V5</LeadID>
         <LeadOffsetFirstSample>0</LeadOffsetFirstSample>
         <FirstSampleBaseline>0</FirstSampleBaseline>
         <LeadSampleSize>2</LeadSampleSize>
         <LeadOff>FALSE</LeadOff>
         <BaselineSway>FALSE</BaselineSway>
         <ExcessiveACNoise>FALSE</ExcessiveACNoise>
         <MuscleNoise>FALSE</MuscleNoise>
         <LeadDataCRC32>2743064645</LeadDataCRC32>
         <WaveFormData>
+P/4//j/+P/4//j/+P/4//j/+P/4//j/+P/4//j/+P/6//r/+v/6//n/+P/3//b/+P/4
//j/+P/6//n/+f/5//f/9//6//v/+v/7//z//P/8//3//v///wAAAgADAAQABAAEAAQA
BQAEAAEA/v/7//v//P/8//3//f/8//v/+//9//v/+v/4//j/+f/5//n/+P/4//n/+f/7
//v/+f/4//X/9P/z//L/9P/z//P/8f/w//D/8P/x//H/8f/y//L/9P/0//T/9P/z//P/
8//0//T/9P/0//T/9P/0//T/9P/0//P/8//1//r//f8EAAwAFwAlADYATQBqAIkArQDT
APMA+ADvANYAsACGAGMAQAAWAO7/zf+3/7b/uP+2/7H/tf+6/8L/yv/V/97/5P/n/+f/
5//p/+n/6v/s/+z/7P/s/+z/7P/u/+7/7v/v/+//7//v/+//7//w//H/8f/x//H/8f/x
//H/8f/x/+//8P/w//D/8v/y//L/8v/w//D/8f/x//H/8f/x//L/8v/x//H/8f/y//L/
8//z//P/8//z//T/8v/z//P/8//3//j/+P/3//f/9//4//j/+P/5//r/+//9//7//v/+
//3///8AAAEABQAGAAcACAAJAAoACwAOAA8AEAARABMAFAAVABYAFwAXABgAGQAaAB0A
HgAeAB4AHwAfAB8AIAAgACAAIgAiACQAIgAiACIAIQAgAB8AHgAdAB0AGwAaABgAFwAV
ABUAEgAQAA4ADAAMAAsACAAGAAMAAgABAAAAAAAAAAEAAAD9//3//P/8//r/+P/6//r/
+v/6//n/+f/2//b/9v/2//j/+P/4//j/+v/5//n/+f/4//j/9//1//b/9//4//n/9//3
//j/+P/6//r/+f/5//f/9//3//f/9//3//f/9//6//v/+//7//r/+f/4//f/+v/6//r/
+v/6//n/+f/5//n/+f/5//n/+v/6//r/+v/4//j/+P/4//r/+v/6//r/+P/4//j/+P/5
//n/+f/5//v/+//7//n/9//3//f/+P/2//f/9//2//f/9//3//f/9f/1//X/9f/3//f/
9v/2//j/+P/4//j/9v/2//b/9v/2//b/9P/0//T/8//1//X/9f/1//b/9//4//n//P/8
//z//f8AAAEAAQACAAAAAAAAAAAA//////7/+//7//n/+P/4//n/+f/6//r/+f/5//j/
9f/y//D/8P/x//L/8//1//b/9//3//f/9//1//T/8//y//P/8v/y//H/8P/t/+v/6v/r
/+3/7v/v/+7/7v/u/+7/7v/u/+3/7f/v//D/8P/w/+7/7v/u/+7/7v/u/+7/7//v//P/
9v/5/wAACgAVACMANABLAGYAgQCjAMUA3QDiANUAwACaAHAASwAqAAQA4P/D/7H/sv+4
/7T/sf+z/7b/uv/E/83/2P/g/+X/5f/l/+X/5f/k/+T/5P/k/+T/5P/m/+j/6P/o/+n/
6f/p/+n/6f/p/+r/6//r/+v/6//r/+v/6//r/+v/7P/u/+//8P/t/+z/6//q/+z/7P/t
/+3/7f/t/+3/7v/u/+3/7f/t/+7/7v/v/+//7f/t/+3/7v/u/+//7//v//P/9P/0//P/
8//z//T/9P/2//f/+P/5//f/+P/4//j/+f/7//z//f8BAAIAAwAEAAQABAAEAAYABwAI
AAkACwANAA8AEQATABUAFgAXABgAFwAYABgAGAAbABsAGwAcABoAGgAcABwAGgAYABgA
GAAYABgAGAAYABkAGQAXABYAFAATABEAEQAOAAwACgAIAAgABwAEAAIAAQAAAP///v/7
//r/+v/4//X/9f/0//T/9f/0//f/+P/2//b/9f/1//b/9v/2//b/9P/0//T/9P/0//P/
8//z//P/9P/0//P/8f/x//H/8f/z//P/9P/0//b/9v/1//X/9f/1//X/9f/1//X/9f/1
//T/9f/1//X/9//3//f/9//6//r/+v/6//r/+f/5//n/+f/5//n/+f/3//b/9f/0//T/
9P/0//T/9v/2//b/9v/2//b/9v/2//X/9f/1//X/9P/z//L/7//y//P/9P/2//b/9//3
//b/8//z//P/8//z//P/8//z//H/8f/y//D/8v/0//T/9P/0//P/8v/x/+//8f/x//H/
8f/2//f/+P/5//n/+P/3//f/+v/7//v//P/8//z//P/8//z//f/9//v/+f/3//b/9v/1
//X/9v/2//j/+f/5//f/9P/y//L/8//x//H/8v/y//P/8//z//P/8f/w/+//7v/v/+7/
7v/t/+7/7f/t/+7/7f/t/+z/6//u/+7/7v/u/+3/7P/q/+n/6v/s/+3/7v/u/+7/7v/u
/+z/7P/s/+3/8f/x//L/9//8/wQADwAbAC4ARwBiAIMApQDJAOsA+ADzAOIAwgCSAGkA
RAAcAPL/z/+9/7j/uP+4/7P/s/+0/7T/vP/F/9D/2v/h/+P/4//h/+H/5P/k/+L/4v/i
/+L/4//m/+f/6P/p/+n/6f/p/+n/6f/q/+v/6f/p/+n/6f/p/+n/6f/p/+n/6v/q/+r/
6v/q/+r/6v/q/+r/6//r/+v/6//r/+z/7v/t/+3/7f/s/+z/7f/t/+//7//v//D/7v/v
/+//7//z//T/9P/z//P/8//0//T/9v/3//j/+f/6//z//f/+//3///8AAAEABQAGAAcA
CAAIAAgACAAKAA0ADgAPABEAEAARABIAEwAVABYAFwAYABsAHAAcABwAGwAbABsAHAAc
ABwAHgAeACAAHgAeAB4AIAAgACAAIAAdAB0AGwAaABYAFQATABMAEwASABEAEAAPAA0A
CQAGAAUABAADAAIAAQAAAAAA/v/7//v/+v/6//j/9v/4//j/9v/2//X/9f/3//j/+f/6
//j/+P/4//j/+P/3//f/9//1//b/9v/1//f/9//3//f/9//3//j/+P/6//r/+f/5//n/
+f/5//n/+v/7//z//f/8//3//f/9//3//f/9//3//P/8//z//P/6//n/+f/5//v/+//7
//v/+v/6//r/+v/6//r/+v/6//j/+P/4//j/9v/2//b/9v/4//n/+v/7//n/+f/5//f/
9f/1//X/9v/4//n/+f/4//X/9f/1//X/9f/1//X/9f/1//X/9P/0//T/9v/2//b/9v/2
//b/9v/1//P/8//z//P/9v/3//j/+f/7//z//f/////////+//7//v/+//7//v/8//3/
/f/7//v/+f/4//j/+f/5//r/+v/4//n/+f/3//j/9v/2//f/9v/1//X/9P/3//f/9//3
//P/8v/x//D/8P/w//H/8f/x/+//7v/u/+7/7//v/+//8v/y//L/8v/w//D/7//v/+3/
7v/u/+7/8P/w//D/8P/w//D/8P/x/+//8f/y//X/+v8CAA0AGwAuAEcAZgCHAKkA0wD3
AAoBCQH8ANwArACBAFoAKgD8/9X/u/+y/7T/tP+x/6//sv+2/77/yf/S/9r/4//l/+P/
4//l/+j/6P/o/+j/6P/o/+j/6v/q/+r/6//r/+v/6//p/+n/6v/r/+v/6//r/+v/7f/t
/+3/7f/t/+7/7v/u//D/8P/w//D/7v/u/+//7//v/+//7//w//L/8f/x//H/8v/y//P/
8//1//X/9f/2//T/9f/1//X/+f/6//r/+f/5//n/+v/6//v/+//7//v/+//8//z//P/9
////AAABAAQABgAIAAoACgAKAAoADAANAA4ADwARABIAEwAUABUAGQAaABsAHAAfACAA
IAAgACAAHwAeAB4AHgAeACAAIAAiACAAIAAgACAAIAAgACAAHwAfAB0AHAAaABkAFwAX
ABQAEgAQAA4ADgANAAoACAAFAAQAAwACAAMAAgACAAAA//////7//v/8//r//P/8//z/
/P/7//v/+v/6//r/+v/6//r/+v/6//j/9//3//f/+f/6//r/+f/5//n/+f/5//f/9//4
//j//P/8//v/+//7//v/+//7//v/+//7//v//P/9//3//f/7//v/+//7//7//v/+//7/
/P/7//v/+//9//3//f/9//7//v/+//7//v/+//7//v8AAAAAAAAAAP3//P/7//r/+f/5
//n/+f/7//v/+//5//n/+f/5//r/+v/7//v/+v/3//f/9//3//f/9//3//f/+f/5//j/
+P/3//b/9f/0//X/9v/3//b/+P/5//j/9v/2//b/9v/3//j/+f/5//f/9//3//f/+P/5
//r/+//+//7//v///wAAAQABAAIABAAEAAQABAADAAMAAgD///3/+//6//r/+//7//z/
/P/6//v/+//5//r/+P/4//n/+f/5//r/+v/7//v/+//7//n/+P/3//b/9f/0//T/8//1
//P/8v/y//L/8//z//P/9P/0//T/9P/0//T/8//z//P/9P/0//T/9P/0//T/9P/y//L/
8v/z//X/9//6////BAAMABcAJQA4AFEAcgCTALcA3wD9AAYB/QDmAL4AkABtAEYAGADu
/8v/tf+0/7r/tv+x/7X/vP/C/8z/1f/e/+T/5//n/+X/5//p/+r/6v/s/+z/7P/s/+r/
7P/s/+z/7f/t/+3/7f/r/+v/7P/t/+//7//v/+//8f/x//H/8f/v//D/8P/w//D/8P/w
//D/8P/w//H/8f/x//H/8f/y//D/7//v/+//8P/w//H/8f/x//H/8f/y//D/8f/x//H/
8//0//T/8//1//X/9v/2//f/9//3//f/+P/6//v//P/9////AAABAAMABAAFAAYABwAI
AAkADAALAAwADQAPABIAEwAUABUAFQAWABcAGAAbABwAHAAcABsAGwAbABwAGwAaABsA
GgAcABoAGgAaABwAHAAcABwAGwAbABkAGAAUABMAEQARAA4ADAAKAAgACgAJAAYABAAC
AAAA/v/8//z//P/9//z/+//7//r/+v/5//b/9//2//X/9v/2//f/9P/0//T/9P/0//T/
9P/0//b/9f/1//X/8//0//T/8//1//X/9f/1//X/9f/2//b/+P/4//f/9//3//f/9//3
//f/9//3//f/+P/5//n/+f/3//f/9//3//r/+v/6//r/+v/5//n/+f/5//n/+f/5//j/
+P/4//j/+P/4//j/+P/4//j/+P/4//b/9v/2//b/9f/1//X/9f/3//f/9//1//P/8//z
//T/8v/z//P/8v/z//P/8//z//H/8f/x//H/8//z//L/8v/w//D/8P/w//D/8P/w/+7/
7v/v/+//8P/w//L/9P/0//T/9P/z//L/8f/v/+//7//v/+//9P/1//b/9//2//b/9v/3
//r/+//7//z/+v/6//r/+v/6//v/+//5//n/9//2//b/8//z//T/9P/0//X/9f/z//T/
8v/y//P/8//z//T/9P/1//X/9f/1//H/8P/v/+7/7//u/+7/7f/r/+n/6P/o/+r/6//r
/+v/7P/s/+z/7P/s/+z/6//r/+v/7P/s/+z/6v/q/+r/6v/q/+r/6v/r/+3/8f/0//f/
/P8GABEAHwA0AE8AbACLAK8A1QDrAPAA4wDGAJ4AdABTACwAAADc/73/rf+u/7D/rP+r
/7H/tv+8/8b/z//W/9z/4f/h/+H/4f/j/+T/5P/i/+L/4v/i/+L/5P/k/+T/5f/l/+X/
5f/n/+f/6P/p/+f/5//n/+f/5//n/+f/5//p/+r/6v/q/+r/6v/q/+r/6P/o/+n/6f/r
/+v/6//s/+r/6f/p/+n/7P/s/+3/7f/t/+3/7f/u/+7/7//v/+//7//w//D/7//x//H/
8v/y//L/8//0//X/9f/2//b/9v/3//n/+v/7////AAABAAIAAgACAAIABAAFAAYABwAJ
AAwADQAOAA8AEQASABMAFAAXABgAGAAYABcAFwAXABgAGAAYABoAGgAaABgAGAAYABgA
GAAYABgAFwAXABUAFAASABEADwAPAAwACgAIAAYABgAFAAIAAAD///7//f/8//v/+v/6
//j/9//3//b/9v/2//T/9v/2//T/9P/z//P/8v/y//L/8v/0//T/9P/0//L/8f/x//H/
8//0//T/8//x//H/8f/x//H/8f/y//L/9P/0//P/8//x//H/8f/x//P/8//z//P/8v/z
//P/8//z//P/8//z//L/8v/y//L/9P/z//P/8//z//P/8//z//L/8v/y//L/8P/w//D/
8P/y//L/8v/y//D/8P/w//D/7//v/+//7//x//H/8f/v/+3/7f/t/+7/8P/x//H/8P/v
/+//7//v/+//7//v/+//7//v/+7/7v/u/+7/7v/u//D/8P/w/+7/7v/v/+//8P/u/+//
8f/w/+7/7v/u/+7/7P/s/+z/6//s/+3/7v/v//D/8f/y//P/9f/2//f/+f/4//n/+f/6
//j/+P/4//j/+v/7//v/+f/2//P/8f/w/+//7//w//D/8P/x//H/7//w/+7/7v/v//H/
8f/y//L/8f/x//H/8f/v/+7/7f/s/+v/6v/q/+n/5//l/+T/5P/k/+X/5f/l/+b/5v/m
/+b/5//o/+j/6f/n/+j/6P/o/+b/5v/m/+b/6P/o/+j/6f/p/+n/7v/z//r/AgANAB0A
LgBDAFwAeQCZAL8A2QDcAM0AtACQAGYAQwAkAAAA3v/D/7P/rv+y/67/q/+r/67/tP+8
/8X/zv/Y/93/3f/d/9//3//i/+L/4P/g/+D/4P/g/+L/4v/i/+P/4//j/+P/4//j/+T/
5f/j/+P/4//j/+T/5f/m/+f/5f/m/+b/5v/m/+b/5v/m/+j/6P/p/+n/5//n/+f/6P/m
/+X/5f/l/+b/5v/n/+f/6f/p/+n/6v/s/+3/7f/t/+3/7v/u/+3/7v/v//H/8v/y//P/
9P/1//L/8v/x//D/9P/3//n/+//7//z//f/+/wEAAgADAAYABQAGAAcACQAMAA0ADgAP
ABEAEgATABQAEwASABAADgASABMAFAAWABgAGAAaABoAGQAWABUAFAAVABYAFwAYABcA
FwAVABQAEAAPAA0ADQAKAAgABgAEAAQAAwAAAP7/AAAAAAAAAAD9//r/+P/0//T/9f/1
//b/9v/0//b/9v/0//T/8//z//T/9P/0//T/8//y//H/8P/y//H/8f/x//H/8v/y//H/
7//v/+//7//w//H/8//0//X/9P/y//H/8//z//P/8//z//P/8//z//X/9//4//n/9//3
//f/9//3//b/9f/0//T/8//z//P/8//z//P/8//z//T/9f/2//b/9v/2//b/9v/2//b/
9v/0//T/9P/0//H/8f/x//H/8//z//P/8f/0//X/9v/4//f/9//2//T/9f/1//X/9f/z
//P/8//z//X/9f/0//T/9P/0//T/9P/y//T/8v/w//D/8//0//X/9v/1//T/8//x//H/
8f/x//H/9v/3//j/+f/6//r/+v/7//z//f/9//7/AAAAAAAAAAABAAMABAADAAMAAQAA
AAAA/v/9//3//P///wEAAgABAP3/+v/5//n/+//7//z//P////////////z/+v/4//b/
9//2//b/9f/0//H/7//u//D/8f/x//H/9P/0//T/9P/y//L/8f/x//H/8v/y//L/8P/w
//D/8P/y//L/8v/z//P/8//2//f/+v8AAAsAGQAqAD0AVgBzAJcAuwDhAPwAAQH0ANoA
tgCJAGIAPAAQAOn/y/+8/77/wP+//7f/tP+4/77/xf/S/9z/4//n/+f/5//n/+j/5v/m
/+b/5v/m/+f/6v/r/+z/6//r/+v/6//t/+3/7v/v//H/8f/x//H/8P/v/+7/7f/u//D/
8f/y//H/8P/v/+7/7v/u/+//7//t/+3/7f/u/+7/7f/t/+3/8P/w//H/8f/x//H/8f/y
//L/8//z//P/9f/2//b/9f/3//f/+P/4//r/+//8//3//f/+//7//v///wEAAgADAAcA
CAAJAAoACwAMAA0AEAARABIAEwAVABUAFQAVABUAGAAaABwAHgAdAB4AHgAeACAAIQAi
ACQAIgAiACQAJAAmACQAJAAkACEAIAAfAB4AHgAfAB4AHgAdAB0AHAAdABoAGAAWABQA
EwARAA0ACgALAAoACQAIAAcABgAGAAQAAQABAAAAAAACAAAAAgACAP///v/8//v//P/8
//z//P/+//7//v/+//v/+f/4//f/+v/8//3//f/7//v/+//7//v/+//8//z///8AAAAA
AQD/////////////////////AAABAAEAAQABAAEAAQABAAIAAgACAAIAAAD////////9
//3//f/9//7//v/+//7//v/+//7//v8AAAAAAAAAAAAAAAAAAAAA///////////9//3/
/f/7//n/+f/5//r//P/9//3//P/7//v/+//7//v/+//7//v/+f/5//j/+P/4//j/+P/4
//r/+v/6//j/+v/7//v//P/8//z/+//6//n/+P/2//b/9v/1//b/9//4//n//P/9//7/
//8AAAAAAAABAAMABQAGAAgABQAEAAMAAgAFAAcACAAHAAMAAQAAAAAA/f/9//7//v8A
AAEAAQD///3/+v/5//n/+v/7//3//v/9//3//f/9//z//P/8//z/+//6//r/+f/4//X/
8//y//T/9f/1//X/9v/2//b/9v/2//b/9f/1//X/9v/2//b/9P/0//T/9P/2//b/9v/3
//f/+f/6//3/AgAMABkAKQA+AFcAdgCZAL8A6QALARgBEwH+ANgAqAB/AFQAJAD2/9P/
vf+6/77/vP+5/7v/vP/A/8r/0//e/+j/7f/t/+3/7f/t/+7/7v/u/+7/7v/u//D/8v/y
//L/8v/x//D/7//x//H/8v/z//P/8//z//P/8//z//P/8//z//T/9P/0//T/9P/0//T/
9P/0//X/9f/1//X/9f/2//b/9f/1//X/9v/2//f/9//3//f/9//4//r/+//7//v/+//8
//z/+//7//v//P/8/wAAAQACAAMAAwAEAAQABAAHAAkACgALAA0ADgAPABAADwAQABEA
FAATABQAFQAXABoAGwAcAB0AHwAgACEAIgAjACQAJAAkACUAJQAlACYAKAAoACoAKgAp
ACYAJQAkACYAJgAmACYAJQAlACMAIgAeAB0AGwAbABkAGAAXABYAFQATAA8ADAANAAwA
CwAKAAkACAAIAAYABQAFAAQABAAGAAQABgAGAAIAAgABAAEAAAAAAAAAAAAAAAAAAAAA
AAAA//////////8AAAAA///9//3//f/9//////8AAAAAAgACAAEAAQADAAMAAwADAAMA
AwADAAMAAwADAAIAAQADAAMAAwADAAQABAAEAAQABAADAAMAAwAFAAUABQAFAAIAAgAC
AAIABAAEAAQABAAEAAQABAAEAAQABAAEAAQAAwADAAMAAwABAAEAAQD//////////wAA
/v///////v///////////wEAAQABAAEA//////7//v/+//7//v/+//7//v/+//z//P/9
//3//v/+//////////3//f/8//z//P/+//7//v/+//7//P/8//z/+//9//3//f/9//7/
//8AAAEAAgACAAIAAwAFAAcACAAKAAgACAAIAAgACgALAAsACQAJAAcABgAGAAQAAwAD
AAIAAwAFAAYABQADAAAA/////wEAAQACAAIAAwADAAMAAwABAAAA///+//3//P/8//v/
+v/3//X/9P/1//f/+P/5//j/+P/4//j/+P/4//f/9//5//r/+v/6//j/+P/4//j/+v/6
//r/+//7//v//P///wQACgATACEAMABHAGIAfwChAMcA7QAEAQkB/gDiALgAjQBmADwA
DADj/8P/tv+6/7z/uf+5/7z/wP/I/9H/2P/i/+v/7//t/+3/7f/u/+7/7v/u/+7/7v/w
//L/8v/y//H/8f/x//H/8f/x//L/8//z//P/8//z//P/8//z//P/8//0//T/9P/0//T/
9P/0//b/9v/3//f/9//3//f/+P/2//X/9f/1//j/+P/5//n/+f/5//n/+v/4//n/+f/5
//v//P/8//v//f/9//7//v/+////AAABAAMABAAEAAQABQAHAAgACQAJAAoACwAMAA0A
DgAPABIAEwAUABUAFwAYABkAGgAbAB0AHgAfACAAIQAiACIAIgAjACMAIwAkACQAJAAm
ACYAJAAiACIAIgAkACQAJAAkACMAIwAhACAAHQAbABgAFwAVABQAEwASABIAEQAOAAwA
CwAKAAkACAAHAAYABgAEAAIAAQD///7/AAD+/wAAAAD8//z/+//7//z//P/8//z//P/8
//z//P/6//n/+f/5//v//P/8//v/+f/5//n/+f/5//n/+v/6//r/+v/5//n/+f/5//n/
+f/7//v/+//7//r/+//7//v/+//7//v/+//8//z//P/8//z/+//7//v//f/9//3//f/6
//r/+v/6//z//P/8//z/+v/6//r/+v/6//r/+v/6//v/+//7//v/+f/5//n/9//3//f/
9//4//j/+f/5//j/9//3//f/9//5//n/+f/5//n/+f/4//j/+P/4//j/+P/4//j/+P/2
//b/9//3//j/9v/3//f/9//1//X/9P/0//b/9//3//f/+P/2//b/9v/2//b/9v/2//X/
9//3//f/9//4//n/+v/7//7//v/+/////v//////AAAAAAAAAAAAAAIAAwADAAEA/f/7
//r/+v/5//n/+v/6//r/+//7//n/+P/2//b/9//5//n/+v/6//r/+f/4//f/9//2//X/
9P/x//D/8P/v/+//7f/s/+z/7P/t/+3/7f/t/+z/6//q/+v/7P/s/+3/6//s/+z/7P/s
/+z/7P/s/+7/7v/u/+//7f/v//D/9f/6/wIADwAdAC4AQwBeAH0AnwDHAOkA+gD1AOQA
wACSAGkARgAaAO7/yf+x/6z/sv+w/63/r/+y/7j/wv/L/9b/3v/j/+P/4//h/+H/4v/k
/+b/5v/m/+b/5P/m/+b/5v/n/+f/5//n/+f/5//o/+n/5//n/+f/5//o/+n/6v/r/+r/
6v/p/+j/6P/o/+j/6P/q/+r/6//r/+v/6//r/+z/7P/r/+v/6//s/+z/7f/t/+3/7f/t
/+7/7v/v/+//7//v//D/8P/v//H/8f/y//L/8v/z//T/9f/3//j/+P/4//n/+//8//3/
/f/+////AAADAAQABQAIAAcACAAJAAsADgAPABAAEQATABQAFQAWABcAGAAYABgAGwAb
ABsAHAAbABoAGwAaABoAGAAYABgAGQAaABsAHAAbABsAGQAYABgAFwAVABUAEQAOAAsA
CAAIAAcABAACAAMAAgABAAAA/f/8//z/+v/7//v/+v/6//j/9v/4//j/9v/2//X/9f/2
//b/9v/2//T/9P/0//T/9P/z//P/8//z//T/9P/z//P/8//z//P/9f/1//b/9v/3//b/
9P/z//X/9f/1//X/8//z//P/8//2//f/9//3//n/+f/5//n/+f/4//f/9v/4//f/9//3
//X/9f/1//X/9P/0//T/9P/0//T/9P/0//T/9P/0//T/9v/2//b/9v/1//X/9f/1//X/
9f/1//P/9f/1//X/9v/1//X/9P/y//P/8//z//P/8//z//P/8//x//H/8P/w//D/8P/w
//D/8P/w//D/7v/u/+//7//w//L/8//z//P/8f/x//D/8P/u/+//8f/x//L/8v/y//L/
8v/y//L/8v/y//H/8f/x//H/8f/0//X/9v/3//r/+v/6//v/+//7//r/+v/6//r/+v/6
//v//f/+//3/+v/3//X/9P/z//P/9P/0//X/9//4//f/9v/0//T/9f/z//P/9P/0//P/
8//z//P/8f/w/+//7v/t/+z/7P/r/+3/6//q/+r/6f/p/+j/5//q/+r/6v/q/+j/6P/n
/+f/5//o/+j/6P/q/+r/6v/q/+r/6v/q/+v/7f/v//L/9/8AAAgAEQAdADIATQBoAIUA
pwDLAOMA5ADVALwAkgBmAEMAIgD+/97/xf+1/7T/tv+y/63/rf+u/7T/wP/L/9L/2v/f
/9//3f/h/+X/5v/m/+T/5P/k/+T/4v/k/+T/5P/n/+f/5//n/+b/5f/l/+X/5v/n/+j/
6f/p/+n/6f/p/+f/6P/o/+j/6f/q/+v/7P/q/+r/6//r/+n/6f/p/+r/6v/p/+n/6f/s
/+z/7f/t/+//7//v//D/8P/x//H/8f/x//L/8v/x/+//7//w//D/9P/1//b/9//4//r/
+//8//v/+//6//n//v8AAAIABAAEAAQABAAGAAcACAAJAAsADQAPABEAEwAVABYAFwAY
ABkAGgAaABoAGgAZABgAGAAYABgAGgAaABoAGAAYABgAGAAYABgAGAAYABkAGAAYABQA
EwARABEAEAAOAAwACgAMAAsACAAGAAUABAADAAIAAwACAAIAAAD9//3//P/8//r/+P/6
//r/+f/6//r/+//5//j/9//2//j/+P/4//j/+v/5//n/+f/5//r/+v/5//n/+f/5//n/
+f/5//r/+v/9//7//v////7//f/8//v/+//7//v/+//+//////////3//f/9//3/AAAA
AAAAAAADAAMABAAFAAQAAwACAAEAAAAAAAAAAAD+//7//v/+//7//v/+//7/AQACAAMA
BAAAAP///v/9//////////3//v///wAAAgAAAAEAAQAAAP////////////////////8A
AAEAAQACAAEAAAD///7//P/8//z/+v/8//3//f/+//7//P/+//7//v/+/wEAAgADAAMA
AgABAAAA//8AAAEAAgADAAIAAgACAAMABwAJAAoADAAJAAgABwAGAAcACQAKAAkACgAJ
AAkACgAGAAUABQAEAAYABwAHAAUAAgAAAAAAAQAEAAUABwAIAAYABQAEAAMA///+//3/
/P/8//z//f/9//v/+f/4//j/9v/3//f/9//6//r/+v/6//r/+v/5//n/9//4//j/+P/6
//r/+v/6//r/+v/6//v//////wAAAQAEAAgADwAdAC4ARwBeAHsAmQC7AOMABgETAQ4B
AAHgAK8AhABeAC4A///d/8b/vv/E/8X/wf+8/7z/wv/J/9D/2v/l/+3/8f/z//X/9P/0
//L/8v/y//L/8v/0//T/9P/4//n/+v/7//n/+f/6//v/+//7//v/+//6//n/+P/3//n/
+v/8/w==
         </WaveFormData>
      </LeadData>
      <LeadData>
         <LeadByteCountTotal>10000</LeadByteCountTotal>
         <LeadTimeOffset>0</LeadTimeOffset>
         <LeadSampleCountTotal>5000</LeadSampleCountTotal>
         <LeadAmplitudeUnitsPerBit>4.88</LeadAmplitudeUnitsPerBit>
         <LeadAmplitudeUnits>��V</LeadAmplitudeUnits>
         <LeadHighLimit>2147483647</LeadHighLimit>
         <LeadLowLimit>268435456</LeadLowLimit>
         <LeadID>V6</LeadID>
         <LeadOffsetFirstSample>0</LeadOffsetFirstSample>
         <FirstSampleBaseline>0</FirstSampleBaseline>
         <LeadSampleSize>2</LeadSampleSize>
         <LeadOff>FALSE</LeadOff>
         <BaselineSway>FALSE</BaselineSway>
         <ExcessiveACNoise>FALSE</ExcessiveACNoise>
         <MuscleNoise>FALSE</MuscleNoise>
         <LeadDataCRC32>3805252309</LeadDataCRC32>
         <WaveFormData>
/P/8//z//P/8//z//P/8//r/+v/6//r/+v/6//r/+v/6//r/+v/6//r/+v/6//r/+v/6
//n/+f/5//n/+f/4//j/+f/7//z/+//7//z//P/9//7//v///wEAAQABAAEAAQABAAMA
AwABAAAA/v/+//3//f/9//3/+//7//z//f////3//P/7//v/+//7//v/+v/7//v/+//8
//z//P/8//n/+P/4//b/9//2//X/9f/z//P/8//z//P/9P/1//X/9v/1//T/9P/2//b/
9v/3//X/9f/1//X/9f/1//X/9f/1//X/9f/1//j/+//+/wQADAAWACYANwBPAGkAiQCt
AM0A3QDhANoAwACeAIEAZABBABwA/P/l/97/3P/V/9D/0f/T/9f/3v/k/+r/8P/x/+//
7//v/+//7//v//D/8P/w//D/7//w//D/8P/y//L/8v/y//H/8P/w/+//8P/w//D/7//v
/+//7//w//H/8f/x//D/8v/z//P/8//x//H/8f/x//H/8f/x//H/8v/y//L/8v/x//H/
8//z//P/8//z//P/8f/y//L/8v/1//b/9//3//f/9v/2//f/+//7//v/+//8//3//f/9
//3//v///wAAAgADAAMABAAFAAYABwAIAAkACgALAAwADQAOABAAEQAQABEAEgATABYA
FgAWABcAGAAYABkAGQAaABoAGgAaABsAGwAbABsAGQAZABkAGQAZABkAFgAVABQAEwAR
ABAADQALAAoACQAKAAkABwAGAAIAAgABAAAAAAAAAAAAAAD+//z//P/7//v//P/8//z/
+//7//n/+f/5//n/+f/5//n/+f/5//n/+//6//r/+v/4//j/+P/4//r/+v/6//r/+P/4
//j/+v/8//v/+//8//r/+f/5//n/+f/5//r/+v/7//v/+//7//n/+f/5//n/+v/6//r/
+P/4//j/+f/6//j/+P/5//r//P/7//v/+//5//n/+f/5//v/+//8//z/+v/5//n/+v/4
//j/+P/4//r/+v/5//n/9//3//f/9//3//f/9//3//b/9v/2//f/9//3//f/9v/3//b/
9f/1//b/9v/2//b/9//2//b/9v/2//b/8//z//P/8//1//T/9P/1//f/+P/5//n//P/8
//3//v/+/////////////////////v/9//z/+v/6//r/+f/5//v/+//7//v/+v/7//v/
+f/4//f/9//3//n/+f/6//v/+//7//v/+v/5//j/9//2//b/9P/z//L/8f/x//H/8f/z
//P/8//0//P/8//y//H/8v/y//L/8v/0//X/9f/1//T/8//y//H/8//z//P/8//z//X/
9v/5//z/AgAKABYAIgA1AE0AZwCDAKUAwwDRANMAygCyAJAAdQBYADUAFgD2/+P/4P/e
/9f/0P/R/9H/0//a/+D/5v/s/+//7f/t/+//7f/t/+3/7v/u/+7/7v/t/+7/7v/u/+7/
7v/u/+7/8P/w//H/8f/y//L/8v/x//P/8//z//T/9f/1//X/9P/y//P/8//z//X/9f/1
//X/9//3//f/9//0//T/9P/0//T/8//0//P/8f/x//H/8f/0//b/9//4//v//P/9//3/
/f/8//z//f/9//3//f/9//z//f/9//3/AQACAAMABAAEAAUABQAGAAYABgAGAAYACgAM
AA4AEAATABQAFgAXABYAFwAYABkAGgAaABoAGwAcABwAHQAdABwAHAAcABwAGwAbABsA
GwAdAB0AHQAdAB8AHwAcABsAGAAXABUAFAATABEAEAAPAAwACwAJAAgABgAGAAUABAAD
AAIAAQAAAAEAAAABAAEAAQACAAIAAgD//////f/9///////////////////////9//z/
/P/8//7//v/+//7//P/8//z//P/+//7//v8AAAIAAQABAAIAAgABAAEAAQAAAP/////+
//3//f/9//3//v///wAAAQADAAQABQAEAAMAAgACAAIAAAAAAAEAAgAAAP///////wEA
AQABAAEAAQABAAIAAgACAAEAAQACAAAAAAAAAAAA/v/+//3//f///////////wEAAQAB
AAEA/v/+//7////9//3//f/8//n/+v/9//v//P/+//7//v/+///////////////+//7/
//8AAAAAAAD///7//v///wAAAQADAAQABQAFAAUABQAFAAUABQAFAAQAAgACAAEAAQAB
AAEAAQABAAIAAwADAAEAAAD////////+//3//f/9//////////7////+//3//P/+//z/
+//6//f/9//3//f/9//3//f/+P/3//f/9v/1//b/9v/2//b/+P/5//n/+f/3//f/9//3
//n/+f/5//n/+//7//r//f/+/wQADAAUACIANQBLAGcAhwCpAM8A5wDvAO4A2gC0AJMA
dABNACYABgDv/+T/4P/d/9b/0//R/9P/1v/e/+b/6v/v//H/8//x/+//7//v/+z/7P/s
/+z/7//w//D/8P/y//L/8v/y//L/8v/z//P/9P/0//T/8//y//H/8P/w//H/8f/x//D/
8P/x//H/8f/z//P/8//z//X/9f/1//X/8v/y//L/8v/1//X/9//3//j/+f/6//v/+v/6
//n/+P/4//j/+P/3//j/+P/5//v//v///wAAAQACAAMAAwADAAMABAAFAAYACQALAAwA
DgANAA4ADwAQAA8AEAARABIAEQASABQAFQAYABkAGgAbAB4AHgAeAB8AHgAeAB8AHwAf
AB4AHQAcAB4AHwAgACEAIwAjACMAIwAgAB8AGwAZABoAGQAXABYAFwAVABQAEwARAA8A
DAAKAAoACgAJAAgABwAGAAUABAAEAAIAAgABAAMABAAEAAQAAQABAP/////9//3//f/9
//3//f/9//3//f/8//z//P/+//7//v/+//7//v/+//7//v/+//7/AAD+//3//f/+/wAA
////////AAABAAMABAAFAAUABQAFAAUABQAFAAUABQAEAAMAAAD///7//v/+//7//v//
/wAAAAD///////////////////////8AAAAAAAD/////AAACAAIAAgACAAAAAAD/////
//////////////////////7//v/+/////////////v/9//z/+//5//r/+v/6//r/+v/7
//v/+//7//3//P/8//3///8AAAEAAQAAAAAAAQACAAEAAQAAAP//AAABAAIAAwADAAMA
AwACAAAAAAD/////AQABAAEAAQAAAAEAAQD///7//f/9//3//P/7//v/+//8//3//v/+
//3//P/7//r//P/6//n/+P/5//n/+f/5//f/9//3//j/+f/5//j/9//0//T/9P/0//L/
8//z//P/9f/1//X/9f/1//X/9f/1//X/9//4//n//P8AAAgAFAAiADMASwBnAIcArQDV
AO0A+QD8AOoAyAClAIIAWQAwAAoA7f/g/9r/1//S/8//z//T/9r/4v/m/+z/8f/x/+//
8f/x//P/8//w//D/8P/w/+//8P/w//D/8P/w//D/8P/u/+7/7//v//D/8P/w/+//8f/x
//H/8v/1//X/9f/0//L/8//z//P/8//z//P/8//z//P/8//z//L/8v/y//L/9f/1//f/
9//3//f/9//3//f/+P/4//j/+f/6//v/+//5//j/+P/5//n/+f/5//n//P/9//3//f//
/wAAAQACAAQABQAFAAYABgAGAAYABgAHAAgACQAKAAwADgARABMAFAAVABYAFwAaABoA
GgAbABoAGgAbABsAHgAeAB4AHgAfAB8AHwAfAB4AHQAcABsAGwAbABgAFwAYABcAFQAU
ABUAEwASABEADgANAAsACgAIAAgABwAGAAcABgAFAAQAAwAAAP///f/9//7//v/+//7/
///+///////////////9//3//f/9//3//P/8//z//P/8//z//P/8//z//P/8//z//P/8
//7/AAD/////AAAAAP////////////8AAAAA/////////////////////wAAAAAAAP7/
///+//7//v8AAAAAAQACAAQAAwADAAMAAQABAAEAAQABAAEAAgACAAAA/////wAA/v/+
//7//v///wAAAAABAP/////////////////////8//z//P/9//3//f/9//z//P/8//z/
/f/8//z//P/8//////////////////7//P/8//z//P/9//3//f/9//3//P/8//3///8A
AAEAAQACAAIAAwAEAAIAAwADAAMABQAFAAUABQAFAAUABQAEAAQABAADAAMAAwADAAMA
AwACAAMAAwABAAAA/////////////wAAAQADAAMAAwACAP///v/9//z/+v/4//f/9v/2
//f/+P/5//n/+f/5//r/+//7//r/+f/4//j/+P/4//j/+f/5//n/+f/5//n/+f/5//n/
+f/5//n/+f/8////AgAIABAAHAAqAD0AVQBxAJMAtwDXAOcA7wDmAMwAqgCNAG4ARwAi
AAAA5//i/+D/2f/S/9P/1//b/+T/6v/u//L/9f/z//P/8//1//X/9f/0//T/9P/0//T/
9P/z//L/8v/y//L/8v/y//L/8//z//T/9P/0//P/9f/1//X/9v/2//X/9P/y//T/9f/1
//X/9f/1//X/9f/1//X/9f/1//T/9P/0//T/9f/1//f/9//3//f/9//3//f/+P/4//j/
9//4//n/+f/3//b/9v/3//n/+f/5//n//P/9//3//f///wAAAQACAAQABQAFAAYABQAG
AAcACAALAAwADQAOAA8AEAASABMAEgATABQAFQAWABYAFgAXABYAFgAXABcAGAAYABgA
GAAaABsAHAAdAB0AHQAdAB0AGwAbABgAFwAUABMAEQAQAA0ACwAKAAkACgAJAAcABgAE
AAQAAwACAAEAAAD///7/AAD+//7//f/8//z/+//6//v/+//5//n/+f/5//n/+f/3//f/
9//3//n/+P/4//j/+P/4//j/+P/6//r/+v/6//j/+P/4//r//P/7//v//P/6//n/+f/5
//n/+f/6//r//f/9//3//f/9//3//f/9//7//v/+//z//f/8//z//P/8//z//f/+//z/
+//7//v/+//7//v/+//7//v//P/8//z/+//7//z/+v/6//r/+v/6//r/+f/5//n/+f/5
//n/+f/5//n/+f/2//b/9v/3//X/9f/1//T/9f/0//P/8//y//L/8v/y//P/8//z//P/
8//z//T/9P/1//b/9v/2//b/9v/1//X/9f/1//X/9P/0//X/9//4//n/+f/6//r/+//8
//r/+//7//v/+//7//v/+//////////+//z//P/7//v/+f/5//n/+f/6//v/+//5//j/
9//3//f/+f/5//r/+//5//n/+f/4//X/9P/z//L/9P/y//H/8P/v/+//7//v/+//7//v
//D/8f/x//D/7//u/+7/7v/u/+z/7f/t/+3/7f/t/+3/7f/v/+//7//v//H/8f/y//X/
+P/+/wYAEgAiADUATQBnAIcArQDLANcA2QDOALAAkAB1AFQALQAMAOz/2f/U/9L/y//K
/8v/zf/R/9r/4P/k/+j/6f/p/+f/6f/p/+f/6f/o/+j/6P/o/+f/6P/o/+j/6P/o/+j/
6P/o/+j/6f/p/+r/6v/q/+n/5//n/+f/6P/p/+n/6f/o/+r/6//r/+v/6f/p/+n/6f/r
/+v/6//r/+r/6v/q/+r/6//r/+3/7f/t/+3/7f/t/+v/7P/s/+z/7f/u/+//7//v/+7/
7v/v//H/8f/x//H/9P/1//X/9f/1//b/9//4//r/+//7//z//f/+////AAABAAIAAwAE
AAcACAAKAAsACgALAAwADQAOAA4ADgAPAA8ADgAOAA0AEAAQABAAEAARABEAEQARABEA
EQARABEAEQARAA4ADQAMAAsACQAIAAkABwAGAAUABAADAAEAAAD8//z/+//6//n/+P/3
//b/9v/0//T/8//z//T/9P/0//P/8//x//H/8//z//P/8//z//P/8//z//P/8v/y//L/
8v/y//L/8v/y//L/8v/y//L/8v/y//T/8v/x//H/8v/y//H/8f/x//P/8//0//T/8//z
//P/8//z//P/8//z//T/9P/0//L/8v/y//P/9P/y//L/8//0//T/8//z//P/8//z//P/
8//z//P/9P/0//L/8f/x//L/8P/w//D/8P/w//D/7//v//H/8f/x//H/8f/x//H/8f/w
//D/8P/x/+//7//v/+7/7//u/+3/7f/s/+z/7P/s/+3/7f/t/+3/7//v//D/8P/v//D/
8P/u/+z/7P/s/+z/6//r/+v/6//s/+z/7f/v//H/8v/z//P/9v/2//f/+P/2//f/9//3
//f/9//3//f/+f/5//n/+P/z//L/8P/v//D/8f/y//P/9P/1//X/8//0//P/8//z//b/
9//5//v/+v/5//j/9v/z//L/8f/w//D/7v/t/+z/6f/p/+n/6f/r/+v/6//s/+3/7f/s
/+v/7P/s/+z/7P/q/+v/6//r/+n/6f/p/+n/6v/r/+z/7f/t/+//8P/z//b//P8EABAA
HgAtAEMAXQB5AJ0AvQDLAMsAwgCsAIgAawBQAC8ADgDw/93/1v/U/83/yP/F/8X/yf/Q
/9b/3v/k/+f/5//n/+X/5f/n/+f/5v/m/+b/5v/p/+r/6v/q/+n/6P/n/+b/6P/o/+n/
6f/o/+j/6P/n/+j/6f/q/+z/6//r/+v/6v/q/+v/6//r/+3/7f/t/+3/7P/r/+r/6f/m
/+b/5v/m/+j/6f/s/+3/7//v/+//7//x//L/8v/y//H/8v/z//P/9f/0//T/9f/0//P/
8v/x//L/8//z//P/9v/4//r//P/+//////8AAP//AAABAAIABQAGAAcACAAIAAgACQAJ
AAkACQAJAAkACgAKAAoACwAOABAAEwAVABgAGAAYABgAFwAXABcAFwAXABcAFwAXABYA
FQARAA8AEAAPAA0ADAALAAkACAAHAAgABwAFAAQAAgACAAEAAAD///7//f/8//z/+v/6
//n/+f/6//r/+v/7//v/+f/5//n/+f/5//n/9//3//f/9//5//j/+P/4//f/9v/1//T/
9v/2//b/9v/2//b/9v/4//j/9//3//j/+f/5//r/+//7//v//P/8//3//f/9//3/////
//////////7//f/6//n/+P/4//j/+f/6//z//v/+//3//f/9////////////AQABAAIA
AgABAP///v/+//3//P/7//r/+v/6//n/+f/6//v//P/9//z/+//6//n/+v/6//r/+//9
//3//f/8//v/+v/5//n/+v/6//r/+v/9/////f/7//r//P/8//z//P/5//n/+f/5//n/
+P/4//n//f/+///////+//7///8AAAEAAwAEAAUABwAHAAcABwAHAAcABwAGAAYABgAF
AAUABwAHAAcABwAIAAkACQAHAAQAAwADAAMABgAHAAkACwALAAsACwAKAAgABgAEAAIA
AgAAAP///v/8//v/+v/5//r/+//8//7///////7//f/6//r/+v/6//z//f/9//3/////
///////9//3//f/9//3//f/+/wEAAgAEAAoAEgAeAC0AQQBbAHcAlwC/AOUA+QD8APIA
1gCvAI4AbQBGACAAAwDy/+z/6f/m/9//2//b/9z/3v/m//D/9f/3//f/9f/1//X/9f/0
//T/9P/0//X/9v/2//b/+P/4//j/+P/6//r/+//7//r/+v/6//n/+//7//v//P//////
///+//3//f/8//v/+v/5//j/9//5//n/+f/5//n/+v/7//z/+//7//3//f/9//3//f/9
//3//v/+//7/AQACAAMAAwABAAAAAAABAAMAAwADAAMABQAHAAgACQAJAAoACwAMAA4A
DwAPABAAEwAUABUAFgAXABgAGQAaABsAHAAeAB8AIAAhACIAIwAkACQAJAAlACgAKAAp
ACkALAAsACwALAAsACsAKgApACgAJwAmACUAKAApACcAJwAoACcAJQAkACEAHwAeAB0A
GgAZABcAFgAUABQAEwASABIAEgASABIAEgAQABAADwAOAA4ADQAMAAoACQAGAAUABgAH
AAgACQAHAAcABwAHAAcABgAGAAYACAAIAAgACAAHAAYABQAEAAQABAAEAAYABgAFAAUA
BgADAAEAAAD//wEAAQACAAIABQAFAAUABQAFAAUABQAFAAQABAAEAAIAAQAAAAAAAAAA
AAAAAQACAAIAAQABAAEAAQABAAEAAQACAAMABQAGAAUAAwACAAIAAgACAAIAAgACAAIA
AQABAAEAAQABAAEAAgADAAQABQACAAIAAgADAAIAAQAAAP7//v/+//7////+//7//v/+
////////////AQABAAIAAgD//wAAAAAAAAAAAAD//////////wAAAAABAAMABAAEAAQA
AwAEAAQABQAGAAgACQAJAAkACQAJAAkACQALAAsACwAKAAYABgAFAAUABQAFAAUABQAG
AAcABwAFAAIAAQABAAEAAwADAAQABQAFAAUABQAEAAUABAADAAIABAACAAEAAAD+//3/
/P/7//3//f/9//7//f/9//z/+//6//r/+v/6//r/+//7//v/+//7//v/+//5//n/+f/5
//v/+//8//v/AAAGABAAHAAqAD8AWQB1AJcAvQDjAPkAAwH+AOYAwgChAHwAUQAoAAQA
7f/m/+L/3f/Y/9f/2f/b/+D/5v/u//T/9//3//X/9f/1//P/8//y//L/8v/y//P/9P/0
//T/8v/y//L/8v/0//T/9f/1//T/9P/0//P/9f/1//X/9v/3//f/9//2//b/9//3//f/
9f/1//X/9f/z//P/8//z//T/9P/0//T/9//3//n/+f/5//n/+f/5//n/+v/6//r/+v/6
//r/+f/7//r/+v/7////////////AgADAAMAAwADAAQABQAGAAYABwAHAAgABwAIAAkA
CgANAA4ADwAQABEAEgAUABUAGAAZABoAGwAcABwAHAAdABwAHAAdAB0AHgAeAB4AHgAd
AB0AHQAdAB8AHwAfAB8AHQAdABoAGQAYABcAFQAUABUAEwASABEADgANAAsACgAKAAoA
CQAIAAcABgAFAAQABAACAAIAAQABAAIAAgACAP/////9//3//f/9//3//f/9//3//f/9
//3//P/8//z/+v/6//r/+v/6//r/+v/6//v//P/9/wAAAAD/////AAAAAP////////3/
/f/+//7//f/9//3//f/+////AAABAAIAAgACAAAAAQAAAAAAAAD+//7///8AAP7//f/9
//3/////////////////AAAAAP7//f/9//7//v/+//7//v/9//z/+v/5//v/+//7//v/
+//7//v/+//6//r/+v/7//v/+//7//r/+f/4//f/9//4//j/+P/4//n/+f/5//n/+f/5
//r/+v/7//z//P/8//r/+v/6//r/+v/8//r/+v/6//r/+f/5//n/+f/5//j/+P/5//v/
/P/9//3/AAAAAAEAAgACAAMAAwADAAEAAQABAAEABQAFAAUABAACAAIAAQABAP//////
////AgADAAMAAQD+//3//f/9//7///8BAAMAAQABAAEAAAD///7//f/8//z/+v/5//j/
9f/1//X/9f/3//f/9//4//f/9//2//X/9v/2//b/9v/2//f/9//3//X/9f/1//X/9f/1
//X/9f/3//f/+P/5//r//v8EAA4AHAAtAEEAWQB3AJkAvwDdAOsA7gDgAMAAnwCAAF0A
NAAMAO3/3v/c/9n/0P/P/9H/0//Y/97/5P/q/+//8f/v/+//7f/t/+3/7P/s/+z/7P/t
/+7/7v/u/+z/7P/s/+z/7v/u/+//7//u/+7/7v/t/+3/7f/t/+7/8f/x//H/8P/w//H/
8f/x//H/8f/x//H/8f/x//H/8f/w//D/8P/w//H/8f/z//P/8//z//P/8//z//T/9P/0
//P/9P/1//X/9//2//b/9//5//n/+f/5//z//f/9//3//f/+////AAACAAMAAwAEAAUA
BgAHAAgACwAMAA0ADgANAA4AEAARABIAEwAUABUAFgAWABYAFwAYABgAGQAZABoAGgAa
ABoAGwAbABsAGwAbABsAGwAbABkAGQAWABUAFgAVABMAEgARAA8ADgANAAoACQAHAAYA
BAAEAAMAAgABAAAA///+/wAA/v/+//3/+//8//z//P/7//v/+f/5//n/+f/5//n/+f/5
//n/+f/3//b/9v/2//j/+P/4//j/9v/2//b/9v/2//b/9v/4//b/9f/1//b/9v/1//X/
9f/3//f/+P/4//f/9//3//f/+f/5//n/+f/6//r/+v/4//n/+P/4//j/+P/4//n/+v/4
//f/9//3//n/+f/5//n/9//3//j/+P/4//f/9//4//j/+P/4//j/9v/2//X/9f/1//X/
9f/1//X/9f/1//X/9P/0//T/9f/1//X/9f/0//X/9P/z//P/9P/0//T/9P/1//X/9f/1
//P/8//0//T/9f/2//b/9v/0//T/9P/0//T/9P/0//b/9v/0//T/9P/0//P/8//z//P/
9P/0//X/9//4//j/+P/3//j/+P/5//r/+v/7//v/+//7//v/+//7//3//f/9//z/+v/6
//n/+f/5//n/+f/5//r/+//7//n/+P/3//f/9//5//n/+v/7//n/+f/5//j/+f/4//f/
9v/0//L/8f/w/+3/7f/t/+3/7f/t/+3/7v/t/+3/7P/r/+v/7P/t/+7/7P/t/+3/7f/t
/+3/7f/t/+//7//v/+//7//v//D/8//2//z/BgAOABwAKwBBAFsAeQCfAMMA2wDhAN4A
ygCmAIUAaABDABwA+P/d/9b/1P/P/8r/yf/N/9H/2P/e/+T/6v/t/+3/7f/r/+n/6f/p
/+r/6v/q/+r/6f/q/+r/6v/q/+r/6v/q/+r/6v/r/+v/7P/s/+z/6//t/+3/7f/u/+3/
7f/t/+z/7P/t/+3/7f/v/+//7//v/+3/7f/t/+3/7v/u/+7/7v/v/+//8f/x/+//7//v
/+//8f/y//L/8v/x//L/8//z//P/8v/y//P/9f/1//X/9f/2//f/9//3//f/+P/5//r/
/P/9//3//v8BAAIAAwAEAAUABgAHAAgACQAKAAwADQAOAA8AEAARABQAFAAUABUAFgAW
ABcAFwAWABYAFgAWABcAFwAXABcAGQAZABkAGQAZABkAFgAVABIAEQAPAA4ADQALAAoA
CQAIAAcABQAEAAIAAgABAAAA///+//3//P/+//z//P/7//n/+v/6//r/+f/5//f/9//4
//n/+v/7//r/+f/4//f/+f/4//j/+P/4//j/+P/4//j/+P/4//j/+v/6//r//P/6//n/
+f/6//r/+f/5//n/+f/5//r/+v/7//v/+//7//v/+//7//v/+v/6//r/+P/6//r/+//8
//r/+v/7//z/+v/5//n/+f/7//v/+//7//3//f/+//7//v/9//3//v/8//z//P/8//z/
/P/7//v/+//7//v/+//7//v/+//7//z//P/8//3//P/7//r/+P/3//b/9f/1//X/9v/3
//j/9//3//f/9//4//n/+//8//z//P/7//r/+P/4//j/+P/6//r/+v/8//z//P/8//z/
/P/8//3//f/9//3/+//6//r/+//7//z//f/9//7//v///wAA/v////////8AAAEAAgAD
AAUABQAFAAQABAAEAAMAAwAFAAUABQAFAAYABwAHAAUABAADAAMAAwABAAEAAgADAAEA
AQABAAAA///+//3//P/8//r/+f/4//n/+f/5//n/+f/5//n/+v/5//n/+P/3//b/9v/2
//b/+P/5//n/+f/5//n/+f/5//n/+f/5//n/+//9//7/AQAEAAoAEgAcACoAPwBXAHEA
jwCzANEA3QDfANYAugCWAHcAWgA5ABwAAADv/+b/4v/b/9b/0//T/9f/3v/k/+z/8v/3
//f/9f/3//n/+f/3//T/9P/0//T/8//0//T/9P/0//T/9P/0//b/9v/3//f/+P/4//j/
9//3//f/9//4//f/9//3//b/+P/5//n/+f/5//n/+f/5//n/+f/5//n/+f/6//v//P/7
//v//f/9/////////////f/+//7//v/+//7//v/9//7//v///wEABQAFAAUABQAEAAUA
BQAFAAUABgAHAAgACgALAAsADAANAA4ADwAQABIAFAAWABgAGgAcAB8AIQAgACEAIgAj
ACIAIgAiACMAIgAiACMAIwAjACIAIQAgACIAIwAkACUAJgAnACgAKQAqACsAKQApACYA
JQAjACIAHwAdABwAGwAcABsAGQAYABgAGAAXABYAFQAUABMAEgAUABIAEgARABEAEgAS
ABIAEQARAA8ADwAOAA0ADAALAAwADQAOAA8AEAAQABEAEgAQABAAEAAQABAAEAAQABAA
EQASABMAFgAWABUAFQAWABQAEwATABMAFAAVABcAGAAXABcAFwAXABUAFQAVABUAFwAY
ABkAGAAYABgAGQAaABgAGAAZABoAGgAZABkAGQAXABcAFwAXABgAGQAbABwAGwAZABgA
GAAWABYAFgAWABcAGAAYABkAGQAZABkAGQAYABcAFgAVABUAFgAXABkAGgAbABwAHAAc
ABwAHAAdABkAGAAXABYAFwAXABcAFwAZABkAGgAaABcAFgAZABoAGwAcAB0AHQAdAB0A
HAAaABkAGQAdAB4AHwAfACIAIgAjACQAIgAjACMAIwAgAB8AHgAdACIAIwAkACQAJQAm
ACYAJwAlACUAJQAlACgAKQApACcAJAAjACMAIwAjACMAJAAlACMAIwAjACIAIwAiACEA
IAAgAB4AHQAcABoAGQAYABcAGQAZABkAGgAdAB0AHAAbABkAGAAXABYAFwAZABoAGwAc
AB0AHgAfAB4AHQAcABsAGQAZABwAHQAgACQAKgAyAD4ASwBbAHEAjwCvANUAAQEbASQB
JAEQAe0AyAClAHgASgApABIACAAHAAIA+f/z//P/+P/+/wQADAAVABcAGQAZABcAFQAT
ABAAEAAQABAAEwAWABgAGgAbABwAHQAeAB0AHAAcABsAGgAaABoAGQAZABkAGQAaAB0A
HQAdAA==
         </WaveFormData>
      </LeadData>
   </Waveform>
</RestingECG>
