# Supplementary material for: Detection of Left Atrial Enlargement Using a Convolutional Neural Network-Enabled Electrocardiogram
Source: Front Cardiovasc Med. 2020 Dec 17;7:609976. doi: 10.3389/fcvm.2020.609976 (PMC7773668; doi:10.3389/fcvm.2020.609976)
Supplement: Supplementary file 3 [file Data_Sheet_3.ZIP › normal2/1802017394_5284_0000000D.XML]

<?xml version="1.0" encoding="Windows-1252"?>
<!DOCTYPE RestingECG SYSTEM "restecg.dtd">
<RestingECG>
   <PatientDemographics>
      <PatientID>1802017394</PatientID>
      <PatientAge>71</PatientAge>
      <AgeUnits>Years</AgeUnits>
      <Gender>Female</Gender>
      <PatientLastName>guochuyin</PatientLastName>
   </PatientDemographics>
   <TestDemographics>
      <DataType>Resting</DataType>
      <Site>1</Site>
      <AcquisitionDevice>MAC55</AcquisitionDevice>
      <Status>Unconfirmed</Status>
      <Priority>Normal</Priority>
      <AcquisitionTime>09:35:23</AcquisitionTime>
      <AcquisitionDate>03-20-2017</AcquisitionDate>
      <CartNumber>1</CartNumber>
      <AcquisitionSoftwareVersion>009C</AcquisitionSoftwareVersion>
      <XMLSourceVersion>MAC5000 v1.0</XMLSourceVersion>
   </TestDemographics>
   <RestingECGMeasurements>
      <VentricularRate>74</VentricularRate>
      <AtrialRate>74</AtrialRate>
      <PRInterval>152</PRInterval>
      <QRSDuration>134</QRSDuration>
      <QTInterval>432</QTInterval>
      <QTCorrected>479</QTCorrected>
      <PAxis>45</PAxis>
      <RAxis>-78</RAxis>
      <TAxis>29</TAxis>
      <QRSCount>12</QRSCount>
      <QOnset>214</QOnset>
      <QOffset>281</QOffset>
      <POnset>138</POnset>
      <POffset>187</POffset>
      <TOffset>430</TOffset>
      <ECGSampleBase>500</ECGSampleBase>
      <ECGSampleExponent>0</ECGSampleExponent>
   </RestingECGMeasurements>
   <Diagnosis>
      <Modality>Resting</Modality>
         <StatementCount>5</StatementCount>
         <LabelText>12SL Õï¶Ï³ÂÊö</LabelText>
      <DiagnosisStatement>
         <StmtFlag>ENDSLINE</StmtFlag>
         <StmtText>ñ¼ÐÔÐÄÂÉ</StmtText>
      </DiagnosisStatement>
      <DiagnosisStatement>
         <StmtFlag>ENDSLINE</StmtFlag>
         <StmtText>ÓÒÊøÖ§´«µ¼×èÖÍ</StmtText>
      </DiagnosisStatement>
      <DiagnosisStatement>
         <StmtFlag>ENDSLINE</StmtFlag>
         <StmtText>×óÇ°·ÖÖ§´«µ¼×èÖÍ</StmtText>
      </DiagnosisStatement>
      <DiagnosisStatement>
         <StmtFlag>ENDSLINE</StmtFlag>
         <StmtText>*** Ë«·ÖÖ§´«µ¼×èÖÍ ***</StmtText>
      </DiagnosisStatement>
      <DiagnosisStatement>
         <StmtFlag>ENDSLINE</StmtFlag>
         <StmtText>Òì³£ ECG</StmtText>
      </DiagnosisStatement>
   </Diagnosis>
   <Waveform>
      <WaveformType>Rhythm</WaveformType>
      <WaveformStartTime>0</WaveformStartTime>
      <NumberofLeads>8</NumberofLeads>
      <SampleType>CONTINUOUS_SAMPLES</SampleType>
      <SampleBase>500</SampleBase>
      <SampleExponent>0</SampleExponent>
      <HighPassFilter>16</HighPassFilter>
      <LowPassFilter>150</LowPassFilter>
      <ACFilter>NONE</ACFilter>
      <LeadData>
         <LeadByteCountTotal>10000</LeadByteCountTotal>
         <LeadTimeOffset>0</LeadTimeOffset>
         <LeadSampleCountTotal>5000</LeadSampleCountTotal>
         <LeadAmplitudeUnitsPerBit>4.88</LeadAmplitudeUnitsPerBit>
         <LeadAmplitudeUnits>¦ÌV</LeadAmplitudeUnits>
         <LeadHighLimit>2147483647</LeadHighLimit>
         <LeadLowLimit>268435456</LeadLowLimit>
         <LeadID>I</LeadID>
         <LeadOffsetFirstSample>0</LeadOffsetFirstSample>
         <FirstSampleBaseline>0</FirstSampleBaseline>
         <LeadSampleSize>2</LeadSampleSize>
         <LeadOff>FALSE</LeadOff>
         <BaselineSway>FALSE</BaselineSway>
         <ExcessiveACNoise>FALSE</ExcessiveACNoise>
         <MuscleNoise>FALSE</MuscleNoise>
         <LeadDataCRC32>1176947470</LeadDataCRC32>
         <WaveFormData>
DgAOAA4ADgANAAwACwAKAAwADAAMAAwADgAQABIAFAATABIAEQAQABIAFAAWABgAGgAa
ABoAGgAcABwAHAAcAB4AIAAiACQAIQAgAB8AHgAgACIAJAAmACQAJAAkACQAIgAiACIA
IgAjACQAJQAmACIAIAAeABwAHAAcABwAHAAbABoAGQAYABYAFAASABAAEgASABIAEgAO
AAwACgAIAAoACgAKAAoACQAIAAcABgAFAAQAAwACAAMABAAFAAYAAwACAAEAAAABAAIA
AwAEAAIAAgACAAIAAAAAAAAAAAABAAIAAwAEAAEAAAD///7///8AAAEAAgAAAAAAAAAA
AAAAAAAAAAAAAwAEAAUABgADAAIAAQAAAAMABAAFAAYABQAEAAMAAgABAAAA///+/wAA
AgAEAAYAAwACAAEAAAABAAIAAwAEAAIAAgACAAIAAAAAAAAAAAABAAIAAwAEAAIAAAD+
//z//v8AAAIABAACAAIAAgACAAAAAAAAAAAAAQACAAMABAACAAAA/v/8////AAABAAEA
////////AAAAAAIAAgACAAQABgAHAAkACQAJAAcABQAGAAYABwAIAAgACgANABEAEgAT
ABMAEgAUABQAFQAWABIAEAAPAAwACgAJAAYABAACAAAA//////7//P/7//r//P/9//z/
/v/8//z/+//5//r/+v/7//3/+//7//v//P/6//n/+P/1//f/+f/7//7//P/6//T/9P/2
//n/+//7//3//v8EABEAIgAxAEIAUABZAF4AYgBYAEMAKQAQAAAA+f/y//H/8v/t/+f/
4//g/9r/3P/c/9b/0f/T/9P/y//D/8T/wP/A/8j/y//L/8//zf/J/8X/w//B/8H/w//E
/8T/zf/Y/9//3v/f/+L/6P/u//L/+v/9////+//6//n//P/5//z//f/+/wAAAAAAAAEA
AQABAAAA/v/9/wEAAwACAAQAAgAAAAIA/f8AAAEAAwAEAAIAAgACAAIAAgACAAEAAQAD
AAQABQAFAAQABAAGAAUACAAJAAgACQAIAAkACQAJAAgABwAGAAUACgAMAAwAEAAOAA4A
DAANAAwADgATABUAEwAUABYAFgAXABcAFgAVABgAGwAdACAAIAAeAB4AHAAfACAAIwAk
ACIAIgAjACMAJAAjACMAIgAmACcAKAAnACYAJQAkACMAIwAkACUAJgAkACEAHwAfAB4A
GwAZABgAFwAXABkAGQAXABQAEQAPAA4ADAANAAwACwAKAAoACgAHAAkABgADAAMABAAF
AAYABAACAAEAAAADAAQABQADAAEAAQABAAEAAAABAP7//f///wEAAgAEAAEA/////wAA
///+//////8BAAEAAQACAAQAAgD///z//////wAABQABAP///////wIAAgABAAIAAQAB
AAEAAQAAAAEAAAD9/wAAAAAAAAEAAAAAAAAAAwAEAAEAAQACAAIAAgAEAAQABAADAAEA
/f8BAAIABAAGAAQAAgAAAAAAAQABAAIAAQABAAEAAgADAAAAAAAAAP//AQADAAUABwAE
AAIAAQD+/wEAAQAAAAAAAQABAAIAAgABAAIAAQAAAAMAAwADAAMA///+//7///8AAAEA
AgADAAMAAwADAAEAAgADAAIABAAGAAgACQAIAAkACgAJAAgABwAFAAQABQAGAAkADQAQ
ABIAEgARABMAEwATABQAEQAPAA0ADAAKAAcABQABAAEAAQABAAIA///9//r/+P/6//r/
+//6//f/+P/5//n/+//6//j/9//4//n/+v/7//n/+f/4//f/+P/5//r/+//6//j/9v/0
//L/9P/3//f/9//7/wAACAAPAB4AMQBCAFAAXQBiAGIAWABFACcACgD6/+//6P/p/+r/
5f/h/9//2v/W/9b/1v/U/9H/z//J/8X/w//A/7z/vP/C/8f/x//J/8n/w//B/8H/v/+/
/7//vv/A/8n/0v/X/9r/2//c/+L/6P/u//L/+f/7//v/+P/3//r/9//4//n/+v/8//r/
+v/7//v/+v/6//n/+f/9/////v8AAP7//P/+//n//P/9////AAAAAAAAAAAAAAEAAAD+
//3/AAACAAQABQADAAIAAwABAAMAAwABAAEAAgAFAAcACQAGAAUABAADAAYACAAIAAwA
DAAMAAoACwAJAAoADgAPAA8AEAASABIAEwATABIAEQAVABcAGAAaABoAGAAYABYAGAAa
AB4AIAAgACAAIQAhACIAIQAhACAAIgAjACQAIwAkACMAIgAhACEAIgAjACQAIgAfAB0A
HQAcABkAFwAWABYAFQAWABUAEwAQAA0ACwAKAAgACQAIAAUABAAEAAQAAwAFAAIA////
/wAAAQACAAAA/v/9//z//f/+/////f////////////z//f/6//n/+f/7//z//v/9//v/
+//8//v/+v/7//v/+//7//v//P/9//z/+v/4//z/+//7/////P/7//z//f////7//P/8
//3//f/9//3//P/9//z/+f/7//z//f////3//P/7//3//v/7//v//P/8//z//v/+//7/
/f/7//f/+//8//7/AAD+//z/+v/6//z/+//7//n/+P/5//v//f/8//z//P/7//z//f/+
/////f/8//z/+v/8//v/+f/4//j/+f/7//z//P/8//r/+P/7//v/+//7//j/+v/5//r/
+v/6//z//v/+//7//v/8//v/+v/5//v//v8BAAIAAAAAAAAA//8BAAMABQAFAAcABwAG
AAYAAwACAAMABQAKAA4AEAARABAADwAOAA4ADgANAAwADAAMAAkABwADAP///f/7//r/
/f/9//z//P/6//j/9//0//T/9v/4//n/+//6//j/9//1//X/9f/1//f/+f/6//v/9v/1
//T/8//4//j/+P/4//r/+v/5//P/8f/x//T//v8RACQAMQBCAFQAWwBaAFwAWABJADEA
GAAEAPX/6v/h/97/2f/V/9f/3P/c/97/3P/W/8//y//F/8P/xf/I/8j/yv/K/8f/xf/D
/8P/xf/F/8X/x//J/8n/wv/A/7//wv/L/9b/2//g/+b/7P/q/+r/7f/z//f/+f/5//3/
+//5//n/+f/6//j/+P/5//n/+//8//z//f/9//3/+v/6//7//v8CAP///////wAAAAD/
//7//f/8/wEAAgACAAMAAwACAAEA//8BAAIABQAFAAUABQADAAMAAQADAAQABQAIAAkA
CgALAAsACgAHAAgADAAOAA4AEQAOAA4AEQARAA8AEAASABIAFgAXABcAFwAWABcAFwAY
ABwAHAAeAB4AHgAeACAAIAAeAB4AHwAfACQAJQAnACgAJgAlACQAIQAkACUAJgAnACYA
JgAmACYAJAAhAB8AHwAhAB8AHgAeABoAFwAWABMAFQAUABMAEwATABAAEAAOAAoACAAH
AAYABwALAAoACQAGAAQAAgAAAAIAAgADAAQABgAGAAYAAwACAAEAAAD//wAAAwACAAMA
AAD///3//P//////AQAEAAIAAAAAAP///f/9//3//v8EAAQAAwACAAIA///9////AQAB
AAMABQAFAAQAAgACAP//////////AQADAAMAAQAAAP7//P/7//z//v8AAAUABwADAAIA
AgD///7////+/wEAAwAEAAMAAgAAAP///v8AAAAAAAACAAIAAQABAP///////wAAAQAD
AAQABQAFAAAA///+//3//f/+/wAAAAACAAEA///+//3//f/+//7/AAACAAIAAgAAAP//
/v/9////AAACAAQAAgACAAIAAgD//////////wAAAgAEAAQAAgACAAIAAQADAAUABwAH
AAkACQAIAAgABwAGAAcACQAOABIAFAAVABMAEQAPAA4ADwAPAA8AEAAOAAsACQAFAAAA
///+//7/AAABAAEAAgABAP7//P/4//n//P///wEA///+//z/+//7//v/+//7//7/////
/////P/7//r/+f/4//z//v/+//7//v/9//f/8//3/wAACgAVACIANQBEAFAAVQBUAFIA
TABDADMAGgACAPX/8P/p/+T/4f/h/+P/4v/m/+b/4v/c/9P/zf/N/9H/0//S/9T/1P/U
/9H/z//N/83/z//R/9P/0f/T/9H/zv/M/8f/xv/P/97/5//s/+7/7v/w//L/8//z//f/
+f/7/wEAAQD///////8AAAAAAAABAAEABAAEAAMAAwAEAAMA///+/wMABAAJAAcABgAF
AAUABAAEAAQABAAEAAgACAAHAAcABwAGAAUAAwAFAAYACQAJAAcABwAFAAUABQAHAAgA
CQAKAAsADAANAA0ADAAJAAoADgAQABAAEwAOAA4AEQARABEAEgAUABQAFwAZABoAGwAZ
ABkAGAAYABsAHAAfACAAHgAeACAAIAAgACAAIQAhACUAJQAmACYAJAAjACIAHwAkACUA
JgAnACUAJAAjACIAIAAdABsAGwAeAB0AHQAeABgAFQAUABEAFAAUABQAFQASAA4ADQAK
AAsACgAKAAoACgANAAsACQAGAAQAAgAAAAMABAAGAAgABwAGAAUAAQD//////////wAA
AwACAAMA//////7//v8BAAEAAwAGAAIAAAAAAP//////////AAAGAAYABQAEAAIA///9
////AAABAAQABwAFAAQAAgACAP//////////AgAFAAYABQAEAAIAAAD//wAAAgAEAAkA
BwADAAIAAgAAAAAAAgACAAQABQAFAAMAAgAAAP///v8AAAIABAAIAAcABQAEAAEA////
/wAAAQACAAQABgAHAAQAAwACAAEAAgAEAAcACAAGAAUAAwACAAMAAwAEAAQACgAIAAcA
BgAFAAQAAwADAAMAAwAGAAgACgAKAAkACAAHAAUABwAJAAsACwAJAAkACAAIAAkACgAN
ABEAFQAYABkAGQAVABMAEQAQABIAEQAQABAADgALAAkABQADAAMAAwAEAAUABQAEAAQA
AwAAAP7/+v/7//7/AQADAAEAAAD+//3/+//7//v/+//9////AAABAP7//f/8//v//v/+
/wAAAgACAPz/+f/5//f//f8GAA4AHwA0AEEARgBOAE8ATABKAEIAMwAbAAgA/v/z/+7/
6//q/+f/5//n/+z/8P/s/+T/2v/V/9H/0f/R/9H/0v/S/9L/1P/T/8//zf/P/9H/0//V
/9P/0//R/87/zP/R/9z/5f/q/+//9v/2//b/+v/8//3/AQAHAAkACQANAAsACAAHAAYA
BgAIAAgACQAJAAsADAAMAA0ADQANAAoACgANAA4AEwARAA4ADQANAAwADQAOAA8AEAAS
ABIAEQARABEAEAAPAA0AEAASABYAFwAWABUAEgARABMAFQAWABcAFwAXABcAFwAXABYA
EwAUABkAHAAdACEAGwAaABwAGwAcAB4AIQAiACQAJQAlACUAJQAlACQAJAAoACoALgAw
AC4ALAAsACoAKwAsAC4ALwAvAC8AMAAwAC8ALwAvAC0AMgAzADQANQAxADAALwAuADAA
LQArACsALQArACoAKgAlACMAIwAhACMAIgAhACEAHQAaABoAGAAZABgAGAAYABYAGQAX
ABUAEQAQAA8ADgARABIAFAAWABMAEgARAA0ADgAPABAAEQARABMAEQARAA0ADQAMAAwA
DgAPABIAFgARAA4ADQALAA4ADwAQABIAFQAUABIAEAAQAA0ACwANABAAEQAUABcAFgAU
ABEAEAARABEAEQARABUAFwAXABUAFAASABAADwARABIAEwAXABYAEQAPAA4ADwAQABMA
FAAUABUAFQATABIAEAAPAA4AEQASABMAFgATABEAEAANAA4ADwARABMAEQASABMAEwAP
AA8ADwAPABEAEgAUABQAEwARAA4ADAAOAA8AEQASABQAFAAUABIAEQAQAA8ADgAPABEA
EwAVABQAFAAUABIAEwAUABUAFQAXABkAGwAbABgAFwAVABQAFgAYABwAIQAjACQAIwAh
ACIAIQAgACAAIgAhACAAIAAbABcAFAAPAA4ADwAQABIAEQAPAAwACgANAAwADAAKAAoA
DAAOAA8ADgAMAAkABwAJAAsADQAPAA4ADQALAAkACAAJAAoACwAOABAADgAIAAYABAAD
AAUACQANABQAHgAtADwARwBUAF4AYwBqAGoAXgBHAC0AGAAMAAMAAAABAAAA///9//v/
+P/2/+7/5v/k/+H/3//d/93/3f/a/9b/1v/W/9X/1//b/9//3f/b/9n/1//V/9P/1P/Y
/+P/8P/1//b/9//4//r//P8CAAQABwAPABUAEQAPABEADQANAA0ADQAOABEAEgAUABUA
FAASAA8ADQASABMAEQASABMAEgAVABEAEQARABIAEgAVABYAFwAYABgAFgATABEAFQAW
ABcAFwAVABYAGQAZABcAFwAVABUAGAAbAB0AHwAdABsAGQAXABoAHAAcACAAIQAiACEA
IwAeAB4AIQAhACQAJgApACoAKgApACcAJQApACsALAAuADAAMAAyADIAMAAwADIAMgA1
ADYAOAA5ADkANwA2ADQAOAA5ADoAOQA4ADcANgA1ADQANAA0ADQANQAzADIAMwAwAC0A
KwAqACoAKQAqACkAKQAoACcAJwAjACAAIAAeACAAIAAhACIAIAAhAB0AGQAaABoAGgAa
ABgAGAAZABoAGAAYABgAFQAXABkAGwAdABkAGQAVABMAFQAXABgAGgAYABcAGAAaABYA
FAAUABMAFgAXABgAGgAcABoAFwAUABgAFwAXABsAGgAZABoAGwAaABgAFQAUABUAFwAZ
ABsAGwAbABkAFQAXABgAGQAbABoAGgAaAB0AGwAXABYAFgAXABgAGwAcABsAGwAaABcA
GAAYABkAGgAYABgAGAAaABgAFwAXABUAFQAXABoAHQAbABoAGQAXABgAGQAaABsAGQAa
ABwAHAAbABkAFgAUABUAFwAaABwAHAAcABoAGAAaABsAHgAcABwAHAAcABoAGQAYABcA
GQAcAB8AIAAgACAAIAAfAB8AIQAjACMAJQAlACQAJAAhACAAIQAjACoALgAwADEALgAt
ACwALAAuAC0ALAAsACwAKQAnACMAHQAbABkAGAAbABsAGgAaABoAGAAXABQAFQAYABsA
HQAdABwAGgAZABgAFwAWABUAFwAZABoAGwAXABcAFwAXABgAGgAYABoAHgAcABkAFwAT
ABMAHAAmADMARgBbAGgAbgBxAHYAfAB4AGUAUQA6ACoAHwAWAA8ACAABAAUABwACAAYA
CgACAPj/8//r/+X/4//l/+j/6P/s/+7/6//n/+n/5//l/+f/6//r/+v/6//m/+T/6f/y
//v/AgAHAAwAEgAUABYAGAAXABUAFQAZABsAIQAhAB8AHwAfACAAIAAgACEAIQAlACYA
JgAnACYAJQAhACAAIwAkACkAJwAnACcAKAAoACYAJgAmACYAKQAqACoAKwArACoAKQAn
ACgAKgAuAC8ALQAtACsAKwApACsALAAtAC8AMQAzADUANAAyAC4ALgAzADYANwA7ADgA
OAA7ADsAOgA6ADsAOgA/AEEAQgBDAEMAQwBCAEIARgBGAEgASABIAEgASgBKAEgASABJ
AEkATgBPAFEAUgBSAFEAUABNAFAAUQBSAFMAUABQAFAAUABOAEsASQBJAEwASwBLAEwA
RgBDAEIAPwBAAEAAQABBAD0AOgA6ADgANQA0ADQANAA2ADkANwA1ADAALgAsACoAKwAs
AC4AMAAvAC4ALQApACcAJwAnACcAKQArACkAKQAmACUAIwAiACUAJQAnACoAJgAkACQA
IwAiACEAIAAgACYAJgAlACQAIwAfABwAHQAfAB8AIQAjACIAIAAdABwAGwAbABsAGwAc
AB0AHAAZABkAGAAXABcAGQAaABsAHwAdABkAGAAYABUAFAAVABQAGAAZABkAFwAWABQA
EwASABIAEgASABQAEgARABEADwAPAA8AEAARAA8AEAARABEADgANAAwACwAMAA4AEQAS
ABEADwAMAAoACAAHAAcABgAJAAwADQAOAAQAAwAEAAQABgAGAAYABgAFAAUABQAFAAQA
BAAEAAIABAAGAAgACQAHAAcABwAFAAYABwAHAAgABgAGAAgACwANAA4ADQALAA0ADQAN
AA4ADQALAAkACAAGAAMAAQD9//j/9//2//b/9P/z//H/8P/z//L/8v/w/+z/7P/s/+v/
7P/s/+v/6//r/+v/6//r/+n/6f/o/+f/6P/p/+r/6//o/+b/5P/k/+j/6P/j/+P/5f/j
/+L/6v/5/wgAFwAoADwARQBGAEYARAA1ABkAAADu/+H/1v/R/9L/y//F/8P/wv++/77/
vv+8/7v/tf+x/6v/p/+m/6j/pv+m/63/sf+t/6v/qf+n/6P/n/+f/6X/qP+k/6X/rP+1
/7r/u/++/8T/zP/Q/9b/1//V/9f/1f/V/9n/1//a/9v/3P/e/9v/2v/a/9n/2v/a/9n/
2f/c/93/2//c/9z/2v/c/9f/2v/b/93/3v/c/9z/3P/c/9z/3P/b/9v/3v/e/97/3f/c
/9z/3v/d/+D/4f/g/+H/4P/h/+H/4f/f/9//3//f/+P/5P/j/+b/5v/m/+T/5f/k/+b/
6//t/+r/6v/r/+r/6v/r/+v/6//v//H/8v/0//P/8v/z//L/9P/2//r//P/7//r/+v/5
//n/+f/6//r//P/9//7//f/8//v/+v/5//r//P/+/wAA///7//j/9//3//X/9P/0//H/
7//v/+3/6v/o/+b/5f/l/+T/5v/m/+L/4P/f/97/3P/f/93/2//c/9z/3P/c/9r/2P/X
/9b/1//Y/9n/1//V/9X/1f/V/9P/1f/T/9P/1P/V/9X/1v/U/9P/1P/W/9f/1v/X/9f/
1v/V/9T/1P/W/9b/1f/U/9f/1f/U/9f/1P/T/9T/1f/W/9b/1f/W/9X/1f/V/9X/1v/X
/9b/0//W/9b/1v/X/9X/1P/T/9X/1//V/9b/2P/V/9T/1f/U/9T/1f/V/9P/1P/U/9X/
1v/V/9T/0//U/9X/1f/W/9X/0f/R/9L/0//T/9T/1f/V/9X/1f/V/9X/0//S/9L/0P/S
/9P/0//U/9H/0f/S/9L/0v/U/9T/1P/W/9X/1P/T/9L/1P/T/9T/1P/Y/9j/1v/W/9b/
1v/T/9P/0//T/9X/2P/b/9z/2//a/9n/1//a/93/4P/h/+D/3//d/9z/3P/c/97/4f/n
/+r/6//r/+r/6f/o/+j/6v/p/+j/6P/l/+H/3v/Z/9T/0//S/9L/1P/V/9X/1v/V/9L/
0P/M/83/0P/T/9X/1f/U/9L/0f/R/9H/0f/R/9L/0//T/9P/z//P/8//z//S/9D/0v/Y
/9j/1P/R/8v/yf/N/9b/5P/1/wgAGQAmADAAMwA2ADYALgAZAP//6P/W/8f/wP+7/7b/
s/+3/7n/uv+6/7j/sv+s/6X/of+d/5//o/+m/6b/pv+k/6P/of+f/5//n/+f/6X/qf+l
/6H/nv+c/5v/ov+t/7b/u//A/8T/xP/G/8r/zf/P/9P/1f/V/9n/1//V/9X/1f/W/9b/
1v/X/9f/2v/a/9n/2f/a/9n/1f/U/9n/2v/f/93/3P/b/9v/2v/a/9r/2v/a/97/3v/d
/93/3P/c/9z/2//c/97/4v/j/+L/4f/e/93/3//h/+L/4//k/+X/5v/n/+b/5P/g/+D/
4//m/+f/6//m/+b/6f/p/+n/6v/s/+z/8P/x//H/8f/w//H/8f/y//b/+P/8//7//f/8
//3//P/8//z//f/9/wEAAQACAAIAAgABAAAA/f8CAAMABAAFAAEAAAD///7/AAD9//v/
+//9//v/+v/6//b/8//y/+//8f/w/+//7//t/+r/6v/o/+f/5v/m/+b/5v/p/+f/5f/h
/+D/3//e/9//4P/i/+T/4f/g/9//2//d/93/3f/d/9//4f/f/9//2//b/9r/2v/c/93/
4P/k/+H/3v/d/9v/3P/d/97/4P/k/+T/4//i/+D/3f/b/93/3v/f/+L/5f/j/+L/4P/g
/+H/4f/h/+H/4//l/+X/4//h/+D/3//f/+D/4v/k/+n/5v/h/9//3v/e/97/4P/g/+T/
5f/l/+P/4f/g/+D/4P/h/+L/4//m/+X/4//i/9//3v/f/+H/4//j/+T/5f/l/+H/4f/h
/+H/4//k/+b/5v/l/+P/4P/e/97/3//h/+L/5P/m/+b/5v/l/+P/4f/f/+P/5P/k/+T/
5P/k/+H/4f/h/+H/5f/o/+v/7P/r/+r/6f/n/+f/6f/r/+v/7f/t/+z/7P/r/+r/6//t
//P/9v/3//f/9v/1//T/9P/0//P/8v/y//L/7//t/+n/5P/j/+L/4v/k/+X/5f/m/+T/
4v/h/97/3v/g/+L/4//k/+T/4//j/+H/4f/h/+H/5P/l/+X/5f/h/+H/4f/h/+D/4P/m
/+j/5v/k/+H/3f/d/9//5P/u////EgAlADIAPAA/AEAAPgAwAB0ABwDy/+T/2//U/9H/
zP/H/8f/yf/G/8j/zv/O/8T/u/+1/7H/s/+3/7j/uv+8/7z/u/+3/7X/tf+1/7f/uf+5
/7n/uf+2/7T/sf+y/7v/yP/N/9D/1P/a/9z/2P/X/9v/3//i/+P/6P/n/+f/5//n/+j/
5v/m/+f/5//p/+r/6v/r/+z/6//n/+b/6f/q/+//7f/r/+v/7P/s/+r/6v/q/+r/7f/u
/+7/7//v/+7/7f/r/+3/7v/x//H/8f/x/+//7//u/+//7//v//H/8//1//f/9v/0//D/
8P/0//b/9v/5//f/+P/8//3/+//6//r/+P/7//3//v/////////+//7/AgACAAQABAAE
AAQABgAGAAYABgAHAAcACwALAAwADAAMAAsACgAHAAsACwALAAsACwAMAA0ADgALAAcA
BAADAAQAAwADAAQA///9//3/+//8//z//P/9//v/+P/4//b/8//y//L/8v/0//f/9f/z
//D/7v/s/+r/7P/s/+3/7v/u/+7/7v/r/+n/6f/p/+n/6v/t/+z/7f/q/+n/5//m/+n/
6f/r/+7/7P/q/+r/6f/n/+f/5//o/+7/7v/t/+z/7P/p/+f/6f/r/+v/7f/v/+//7v/s
/+z/6v/p/+j/5//q/+3/7v/t/+v/6v/p/+n/6f/q/+v/7//x/+3/7P/s/+j/6P/q/+r/
7v/v/+//7f/s/+r/6f/o/+n/6v/r/+7/7P/r/+v/6f/p/+n/6v/r/+3/7v/v/+//7P/r
/+r/6f/r/+z/7v/u/+7/7f/r/+r/6f/n/+j/7v/0//H/8P/v/+7/7P/r/+r/6f/r/+7/
8f/y/+//7v/t/+v/7f/v//H/8f/z//P/8v/y//D/8P/y//X/+//+///////8//v/+v/6
//j/9//2//b/9f/z//L/7//q/+n/6P/o/+r/6//r/+z/7P/q/+n/5v/k/+b/6P/p/+v/
6v/o/+f/5//n/+f/5//q/+v/6//r/+n/6f/p/+n/5v/o/+r/6v/q/+j/5f/l/+f/5f/s
//b/AwAWACkANgA+AEEAPgA8ADIAIQAJAPb/7P/l/+D/2f/S/8//z//T/9D/0v/W/9T/
zP/J/8P/u/+3/7X/uP++/8D/wv/B/73/uf+5/7n/u/+9/73/vf+7/7r/tv+z/7j/w//K
/8//1P/a/+D/3P/a/9v/3//h/+L/4//o/+f/5f/l/+X/5v/l/+T/5P/j/+b/6P/p/+v/
6v/p/+X/5P/o/+j/7P/p/+r/6//t/+7/6//q/+n/6P/r/+z/7P/t/+v/6v/p/+f/6v/s
//D/8f/v/+//7f/t/+r/6//r/+v/7v/v//D/8f/w//D/7v/w//L/9P/0//f/8v/y//X/
9f/z//T/9v/2//v//f/+//////////7//v8CAAIABAAEAAYABgAIAAgABwAGAAYABQAI
AAkACwAMAAoACQAIAAUACgALAAwADQAKAAoACgAKAAgABQADAAMABwAHAAgACgAGAAMA
AgD//wAAAAAAAAEA///8//z/+v/5//j/+P/4//j/+//5//f/9f/0//P/8v/0//T/9f/2
//T/9P/0//H/7//v/+//7//w//P/8v/z//D/7//t/+z/7//v//H/9P/y//D/8P/v/+//
7//v//D/9P/0//P/8v/w/+3/6//t/+//7//x//P/8//y//D/8P/t/+3/7f/t//H/8//z
//H/7//u/+3/7f/v//D/8f/1//P/7//u/+7/7P/s/+7/7v/x//P/9P/z//L/8P/v/+7/
7v/u/+7/8P/y//H/8f/v/+z/6//r/+v/7P/u//D/8f/u/+3/7P/r/+z/7v/x//L/8v/x
/+3/7P/q/+z/7P/s/+z/7f/v//H/8//w//D/8P/u//D/8v/0//X/9P/1//b/9f/1//X/
9P/0//f/+P/7////AQACAAEA//8BAAEAAQACAAEA///9//z/+f/1//L/7f/s/+3/7v/w
/+//7f/q/+j/6v/q/+v/6v/p/+r/6//r/+v/6v/o/+f/6v/r/+z/7f/s/+v/6f/n/+f/
6f/r/+3/7P/o/+b/5P/k/+b/5//n/+v/7//y//r/BQAUACUANgBAAEUASgBKADwAIwAH
APL/5v/f/9z/3//e/9f/1//T/87/zP/M/8b/wv+//73/vf+3/7X/tP+w/67/sv+1/7f/
uf+5/7f/s/+v/6v/rf+v/67/sv/B/87/0f/O/8//0v/U/9r/4v/m/+f/6//r/+j/5//q
/+f/6f/p/+n/6v/s/+z/7f/t/+3/7P/q/+n/7P/t/+v/7P/r/+r/7f/p/+r/6//t/+7/
7v/u/+7/7v/t/+z/6v/p/+z/7v/w//H/7//u/+//7f/u/+//7v/v/+//8f/y//P/8v/x
//D/7//z//T/8//2//X/9v/1//f/9v/2//n/+f/5//r//P/8//3//f/8//v///8BAAIA
BAAEAAQABgAGAAgACAAKAAoACgAKAAsACwAKAAkACQAIAAoACwAMAAsACgAJAAgABwAJ
AAoACwAMAAwACQAHAAcABAABAP///v/+//3//v/9//z/+v/4//f/+P/2//f/9v/z//L/
8v/y/+//8f/u/+v/6//s/+3/7v/s/+r/6f/o/+r/6v/q/+f/5//n/+f/5//m/+f/5P/j
/+X/5//o/+r/5//l/+X/5v/l/+T/5f/l/+X/5f/l/+b/6P/m/+P/4P/k/+P/4//n/+f/
4//f/w==
         </WaveFormData>
      </LeadData>
      <LeadData>
         <LeadByteCountTotal>10000</LeadByteCountTotal>
         <LeadTimeOffset>0</LeadTimeOffset>
         <LeadSampleCountTotal>5000</LeadSampleCountTotal>
         <LeadAmplitudeUnitsPerBit>4.88</LeadAmplitudeUnitsPerBit>
         <LeadAmplitudeUnits>¦ÌV</LeadAmplitudeUnits>
         <LeadHighLimit>2147483647</LeadHighLimit>
         <LeadLowLimit>268435456</LeadLowLimit>
         <LeadID>II</LeadID>
         <LeadOffsetFirstSample>0</LeadOffsetFirstSample>
         <FirstSampleBaseline>0</FirstSampleBaseline>
         <LeadSampleSize>2</LeadSampleSize>
         <LeadOff>FALSE</LeadOff>
         <BaselineSway>FALSE</BaselineSway>
         <ExcessiveACNoise>FALSE</ExcessiveACNoise>
         <MuscleNoise>FALSE</MuscleNoise>
         <LeadDataCRC32>457543529</LeadDataCRC32>
         <WaveFormData>
GAAYABgAGAAaABoAGgAaABsAHAAdAB4AHgAeAB4AHgAhACIAIwAkACQAJAAkACQAJQAm
ACcAKAAoACgAKAAoACgAKAAoACgAKAAoACgAKAAmACYAJgAmACQAJAAkACQAIgAiACIA
IgAhACAAHwAeAB4AHgAeAB4AHAAaABgAFgAUABQAFAAUABMAEgARABAADgAOAA4ADgAN
AAwACwAKAAgACAAIAAgABgAGAAYABgAEAAQABAAEAAQABAAEAAQABgAGAAYABgAEAAQA
BAAEAAYABgAGAAYABgAGAAYABgAGAAYABgAGAAgACAAIAAgACAAIAAgACAAIAAgACAAI
AAoACgAKAAoACgAKAAoACgAMAAwADAAMAAoACgAKAAoACgAKAAoACgAIAAgACAAIAAgA
CAAIAAgACgAKAAoACgAIAAgACAAIAAgACAAIAAgABgAGAAYABgAEAAQABAAEAAYABgAG
AAYABgAGAAYABgAGAAYABgAGAAYABgAGAAYABgAGAAYABgAGAAYABgAGAAYABgAGAAgA
CwAPABAAEAARABMAEwATABEAEAAQABAAEQASABEAEQAQAA8ACwAJAAkACgALAA0AEgAV
ABMAEQARABEAEAAQABAADAALAAkACQAJAAgABwAEAAQAAwADAAAA///////////9//3/
/f/+//7//v/+//3//f/9//3//f/+//7//f/9//3//f/9//3//f/9//3///8AAAMABgAL
AA0ADwASABYAGwAgACMAIwAlACgAMQA6ADwAIwDr/6v/eP9i/17/XP9W/1H/Uf9X/2T/
cf96/4D/hv+N/5T/n/+v/8D/0f/g/+v/8//2//b/8//v/+z/5v/h/+L/4f/g/9//2v/X
/9T/0v/a/+T/6v/u//P/9v/4//r//v8EAAUABgAHAAcABwAIAAYABwAIAAgACAAJAAkA
CQAKAAoACgAKAAwADAAMAAwACwALAAsADAAKAAoACwALAA0ADgAOAA4AEAAQABAAEAAO
AA8ADwAPABAAEAAQABIAEgASABMAEwAVABYAFwAXABcAGAAYABoAGQAaABoAGwAfAB8A
HwAgACEAIQAhACMAJAAkACYAJAAkACUAJQAlACcAJwAnACcAJwAmACYAJgAmACYAJwAn
ACcAJwAoACgAJgAmACUAJAAkACMAIgAiACMAIwAhACEAHwAdABwAHAAbABoAGQAYABoA
GQAYABgAFQAUABIAEgASABAADwAPAA8ADgAOAAwADAALAAoACQAIAAgACAAIAAgABwAH
AAYABgAGAAYABgAGAAYABgAGAAgACAAIAAgABgAGAAYABgAGAAcABwAHAAcACAAIAAgA
CAAIAAgACAAIAAgACAAIAAgACQAKAAoACgAJAAkACgAMAAwACwAKAAoACgALAAsADQAN
AAwACwAJAAoACgAJAAcABwAHAAcACQAJAAkACQAHAAcABwAGAAgACAAHAAcACAAIAAgA
CAAGAAYABgAGAAgABwAHAAcABwAHAAcABgAGAAcABwAHAAcABgAFAAUABgAGAAYABwAH
AAcABgAGAAYABgAGAAYABAADAAMAAwAEAAUABgAIAAcABwAGAAYABwAFAAYABgAGAAYA
BgAGAAkADQAOABAAEQATABMAEwATABIAEgAQABAAEAAOAA8ADwAPAAwACwALAAwADQAP
ABIAFQATAA8ADwAPAA4ADgAOAAoACQAJAAkACQAIAAcABAAEAAMABQACAAEAAQD/////
/f/9//3//v/+//7//v/9//3//f/9//3//v/+//3//f/9//3//f/9//3//f/9/////v8B
AAQACwANAA8AEgAUABcAHgAfABsAGwAgACcANgA2ABkA4/+p/3z/Zv9k/2L/Wv9T/1P/
W/9o/3X/gP+G/4r/k/+a/6X/r//A/9P/4v/v//f/+P/0/+//6//o/+T/4f/g/9//3v/d
/9j/0//Q/9L/1v/c/+T/6P/v//b/+P/4//z/AAABAAIAAwADAAMABAAEAAUABgAGAAYA
BwAHAAcABgAGAAYABgAGAAYABgAGAAcABwAHAAgACAAIAAkACQAJAAoACgAKAAoACgAK
AAoACgALAAsACwAMAAwADAAOAA4ADgAPAA8AEQASABMAEwATABQAFAAWABUAFgAWABcA
GQAZABkAGgAbABsAGwAdABwAHAAeABwAHgAfAB8AHwAfAB8AHwAfAB8AHgAeAB4AIAAg
ACEAIQAfAB8AIAAgAB4AHgAdABwAHAAbABoAGgAbABsAGQAZABkAFwAWABYAFQAUABMA
EgAUABMAEgASAA8ADgAMAAwADgAMAAsACwAJAAgACAAGAAgABwAGAAUABgAGAAYABgAG
AAUABQAEAAQABAAEAAQABAAEAAQABAAEAAQABAAEAAQABAAEAAQABgAHAAcABwAFAAYA
BgAGAAYABgAGAAYABgAGAAYABgAGAAcACAAIAAYABQAFAAYACAAIAAcABgAEAAQABQAF
AAcABwAGAAUABwAIAAgABwAFAAUABQAFAAMAAwADAAMAAwADAAMAAgAEAAQAAwADAAIA
AgACAAIAAAAAAAAAAAACAAEAAQABAAEAAQABAAAAAgADAAMAAwAFAAQAAwADAAIAAgAC
AAMAAwADAAIAAgACAAIAAgACAAIAAQABAAEA////////AAAAAAEAAQACAAMAAwADAAQA
AwABAAAAAAAAAAAAAAAEAAcACwAMAA4ADwARABEADwAPAA4ADgAQABAAEAAOAA0ADQAN
AAoACQAJAAoACwANABAAEwARAA0ADQANAAwADgAOAAoACQAFAAUABQAEAAQAAgADAAMA
AQD+//3//f/9//3/+//7//v//P/8//z/+v/5//n/+f/7//v//P/8//n/+f/5//n/+f/5
//n/+f/7//v//P/7//7/BQALAA0AEAAUABcAGgAdAB0AGQAYACEALAAyACMA9/+//4z/
bv9k/2L/Xv9X/1f/X/9q/3X/gP+I/47/lf+c/6X/sf+8/8v/3P/p/+//8v/w/+n/6f/q
/+T/3//e/9//3v/f/9r/0//S/9L/zv/Q/9z/5P/n/+z/8v/2//r/AAABAAIAAQABAAEA
AgAAAAEAAgACAAQABQAFAAUABAAEAAQABAAFAAYABwAIAAgABwAGAAYACAAIAAkACQAJ
AAoACgAKAAoACgAKAAoACgALAAsACwAKAAoACgAMAA4ADgAPAA8AEQASABMAEwARABIA
EgAUABMAFAAUABUAGQAZABkAGgAZABkAGQAbABwAHAAeABwAHAAdAB0AHQAfAB8AHwAf
AB8AHgAeAB4AHgAeAB8AHwAdAB0AHgAeAB4AHgAdABwAHgAdABwAHAAbABsAGQAZABoA
GQAZABoAGwAaABkAGAAWABUAFAAUABMAEgAQABAAEAAOAA0ADQANAAwADAAKAAwACwAK
AAkABgAGAAYABgAIAAcABwAGAAYABgAGAAYABgAGAAYABgAIAAgACAAIAAcABgAFAAQA
BAAFAAUABQADAAQABAAEAAYABgAGAAYACAAIAAgACAAHAAcABwAGAAgABwAHAAgACAAI
AAcABgAGAAYABwAHAAcABwAGAAUAAwAEAAQAAwAEAAUABgAHAAUABQAFAAUABwAHAAcA
BgAEAAQAAwADAAQABAAEAAQABAAEAAQABAAEAAMAAwADAAMAAwADAAIAAgADAAMAAwAD
AAIAAQABAAQABAAEAAUAAwADAAIAAgACAAIAAgACAAQAAwADAAMAAQABAAEAAgAAAAEA
AQACAAEAAQABAAIAAgACAAIAAgAGAAkADQAOAA4ADwARABEAEQARABAAEAAQABAAEAAO
AA8ADwAPAAwACQAJAAoACwANABAAEwARAA8ADwAPAA4AEAAQAAwACwAJAAkACQAIAAUA
AgACAAEAAQD+//3//f/9//3/+//7//v//P/8//z//P/7//v/+//9//3//v/+//v/+//7
//v/+f/5//n/+f/7//v/+v/7/wAABwALAA8AEAAUABcAGgAbABcAFQAaACEAKgAyACcA
/f/B/4z/Zv9W/1T/Vv9V/1X/W/9q/3f/fv+I/47/kf+Y/6P/rf+2/8X/1v/f/+n/7v/u
/+v/6//q/+b/3//c/9v/2v/Z/9j/1//W/9T/0P/Q/9b/4P/n/+r/7v/0//j/+v/9/wAA
AgADAAQABgAEAAUABgAGAAcACQAKAAsACwAKAAkACAAKAAoACgAKAAkACQAJAAoACAAI
AAkACQALAAwADAAMAAwADAAMAAwADAANAA0ADQAOAA4ADgAQAA4ADgAPAA8ADwAQABEA
EQARABIAEgAUABcAGAAYABkAGgAZABgAGAAbABsAGwAdACAAIAAiACAAHgAfAB8AHwAf
AB8AHwAfACEAIAAgACAAIgAiACMAIwAlACUAJgAmACUAJAAiACAAIAAfAB4AHgAhACEA
HwAfAB8AHQAcABwAHQAcABsAGgAYABcAFgAWABUAFAASABIAFAASABEAEQANAAwADAAK
AAwACwAKAAkABgAGAAYABgAGAAUABQAEAAQABAAEAAQAAgACAAIAAgADAAQABQAGAAQA
BAAEAAQABgAHAAcABwAFAAYABgAGAAgACAAIAAgACAAIAAgACAAGAAcACAAIAAkACQAK
AAwACgAKAAkACAAKAAoACwALAAkACQAIAAcABwAIAAgABwAJAAkACQAJAAcABwAHAAcA
CAAJAAoACgAKAAoACQAJAAkACAAHAAYACAAIAAgACAAGAAUABQAFAAUABQAFAAQABAAF
AAUABQAFAAQAAwADAAQABAAEAAUABQAFAAQABAACAAIAAgACAAMAAwAEAAUAAwAEAAYA
BgAGAAYACAALAA8AEAASABMAFQAVABUAFQAUABQAEgASABIAEAAPAA8ADwAMAAsACwAM
AA0AEQAUABcAFQARABEAEQAQABAAEAAMAAsACgALAAwADAAKAAYABQADAAEA/v/9//3/
+//7//n/+f/7//z//P/8//r/+f/5//n/9//3//j/+P/5//n/+f/5//n/+f/5//n/9//1
//j//f8AAAMACQAPABAAEgAXABgAFwAZABsAIAAtADoAMgAPAM//jf9i/1L/UP9M/0b/
R/9N/1n/Zv9z/3z/gv+I/4v/lP+f/6v/uP/H/9T/3f/h/+D/4P/h/+H/3P/Y/9f/1v/V
/9L/0//Q/8//zP/I/8r/1P/e/+L/5//s/+7/8v/2//r//f8AAAAA///+//7/AAABAAIA
AgAAAAEAAQABAAQABAAEAAQABgAGAAYABgAFAAUABQAGAAQABAAFAAUABwAIAAgACAAI
AAgACAAIAAoACwALAAsACgAKAAoADAAOAA4ADwAPAA0ADgAPAA8ADwAQABAAEgATABQA
FAAVABcAFwAXABgAGwAbABsAHQAcABwAHgAcAB4AHwAfAB8AHwAfAB8AHwAfAB4AHgAe
ACAAIAAhACEAIQAhACIAIgAiACIAIQAgACIAIQAgACAAHwAfAB0AHQAdABsAGgAaABcA
FgAVABQAFgAVABQAFAATABIAEAAQABAADgANAA0ACwAKAAoACAAGAAUABAADAAQABAAE
AAQABAADAAMAAgAAAAAAAAAAAAAAAAAAAAAAAAAAAAAAAAAAAAAAAAAAAAAAAQABAAEA
AQACAAIAAgAEAAQABAAEAAQABAAEAAQABAAFAAYABgAGAAUABQAGAAYABgAFAAQABgAG
AAcABwAHAAcABgAFAAcACAAIAAcABwAHAAcABwAFAAUABQAFAAUABQAFAAQABAAEAAMA
AwAEAAQABAAEAAQABAAEAAQABAADAAMAAwAFAAUABQAEAAIAAwADAAMABQAEAAMAAwAE
AAQABAAFAAMAAwACAAIAAgACAAIAAgACAAEAAQABAAMAAwADAAQABAAEAAQABAAIAAsA
DwAQABAAEQATABMAEwATABIAEgAQABAAEAAOAA0ADQANAAoABwAHAAgACQANABAAEwAR
AA8ADwAPAA4ADAAMAAgABwAHAAcABwAGAAMAAAAAAP//AQD+//3//f/7//v/+f/5//n/
+v/6//r/+v/5//n/+f/3//f/+P/4//n/+f/5//n/9//3//f/9//3//3//P///wYACwAN
ABEAFAAWABsAIAAhACEAJQAuADkAQAAyAAUAw/+H/2T/Wv9W/1L/Sv9J/03/V/9i/2//
dv98/4L/if+S/6H/r/++/8//3v/p/+//7v/q/+n/5f/g/9z/2f/U/9X/2P/X/9T/0f/M
/87/2P/g/+T/6v/v//L/9P/4//z//P8BAAQABAADAAIAAgACAAMABAAEAAIAAwADAAMA
BgAGAAYABgAEAAQABAAEAAUABQAFAAYABgAGAAcABwAJAAoACgAKAAgACAAIAAgACAAJ
AAkACQAKAAoACgAMAAwADAANAA0ADQAOAA8ADwARABIAEgAUABUAFgAWABcAGQAZABkA
GgAbABsAGwAdAB4AHgAgAB4AIAAhACEAIQAjACMAIwAjACMAIgAiACIAJAAkACUAJQAk
ACMAIwAiACQAJAAjACIAIAAfAB4AHgAfAB8AHQAdAB0AGwAaABoAFwAWABUAFAAWABUA
FAAUABEAEAAOAA4ADgAMAAsACwAJAAgACAAGAAYABQAEAAMAAgACAAIAAgACAAEAAQAA
AAAAAAAAAAAAAAAAAAAAAAAAAAAAAAAAAAIAAgACAAIAAAABAAEAAQABAAIAAgACAAAA
AAAAAAAAAgACAAIAAgAEAAUABgAGAAQAAwADAAQABAAEAAMAAgAEAAQABQAFAAMAAwAC
AAEAAgAEAAUABQADAAMAAwADAAMAAwADAAMAAwADAAMAAgACAAIAAQABAAQABAAEAAQA
AgACAAIAAgAAAP///////wAAAQACAAIAAAABAAEAAQADAAIAAQABAAAAAAAAAAEA////
//7//v8AAAAAAAAAAP7//f/9//3//v///wAAAgACAAEA/v8AAAAAAAAAAAIABQAJAAoA
CgALAA0ADQAPAA8ADgAOAA4ADgAOAAwACwALAAsACAAFAAUABgAHAAkADAAPAA0ACwAL
AAsACgAMAAwACAAHAAUABQAFAAQAAQD+//7//f/9//r/+f/5//v/+//5//n/+f/6//r/
+v/6//n/+f/5//n/+f/6//r/9//3//f/9//5//n/+f/5//n/+f/4//v/AAAFAAkADQAS
ABQAGQAeAB0AHQAhACQAKwA2ADYAHwDr/6f/dP9c/1j/Vv9S/0//S/9P/1z/bf92/3r/
gv+H/47/m/+p/7r/y//Y/+X/7//y/+z/6f/p/+b/4P/f/9z/1//W/9f/1P/R/87/zv/S
/9z/4v/k/+n/7v/y//b//P/8//3//P/9//3//f/+/wAAAQACAAIAAgADAAMAAwAEAAQA
BAAEAAQABAAEAAQABQAFAAUABgAGAAYABwAHAAcACAAIAAgACAAIAAgACAAKAAsACwAL
AAoACgAKAAwADAAMAA0ADQANAA4ADwAPAA8AEAAQABIAEwAUABQAFQAXABcAFwAYABkA
GQAZABsAHAAcAB4AHAAeAB8AHwAfAB8AHwAfAB8AIQAgACAAIAAgACAAIQAhACEAIQAi
ACIAIQAgAB4AHAAdAB0AHQAeAB4AHQAaABkAGwAZABgAGAAXABYAFQAUABIAEQAQABAA
EQAQAA4ADgAOAAwACwALAAcABgAGAAQABgAFAAQAAwACAAIAAgACAAAA//////7/AAAA
AAAAAAAAAAAAAAAAAAAAAAAAAAAAAAAAAAAAAAAAAAEAAQABAAEAAgACAAIAAgACAAIA
AgACAAIAAgACAAAAAQACAAIAAgABAAEAAgAEAAQAAwACAAIAAgADAAMAAwADAAIAAQAB
AAIAAgABAAMAAwADAAMAAwADAAMAAwABAAEAAQAAAAIAAgABAAEAAQAAAP///v///wAA
AQACAAAA/////////////////v8AAAEAAQABAP///v/9//3//v/+//7//////////v/+
/wAAAAAAAAAA/v/9//3//f/9//3//f/+//7///////7//v/+//7//v8AAAMABwAIAAoA
CwANAA0ADQANAAwADAAMAAwADAAKAAkACQAJAAYABQAFAAYABwAHAAoADQALAAkACQAJ
AAgACQAKAAcABwADAAMAAwACAAEA/v/+//3////8//v/+//5//n/9//3//f/+P/4//j/
9v/1//X/9f/3//f/+P/4//f/9//3//f/9//3//f/9//5//n/+P/7//7/AwAFAAcACgAM
AA8AGAAdABsAGQAcACEALAAyACMA+f+9/4T/ZP9c/1z/Vv9P/03/U/9c/2v/eP9+/4T/
if+Q/5v/p/+2/8f/2P/j/+3/8v/u/+n/5//m/+D/3//g/9v/2P/Z/9j/1f/Q/87/zv/W
/+D/5P/n/+7/8P/y//b/+v/7//z//v///wAAAgABAAEAAQAAAAAAAQABAAEAAgACAAIA
AgAEAAQABAAEAAUABQAFAAYABAAEAAUABQAFAAYABgAGAAgACAAIAAgACAAJAAkACQAK
AAoACgAMAAwADAANAA0ADQAOAA8ADwAPABAAEAASABEAEgASABMAFwAXABcAGAAZABkA
GQAbABwAHAAeABwAGgAbABsAGwAdAB0AHQAdAB8AHgAeAB4AHAAcAB0AHQAdAB0AHgAe
ABwAHAAbABoAHAAbABoAGgAbABsAGQAZABkAFwAWABYAFwAWABUAFAAUABMAEgASAA8A
DgAMAAwADgAMAAsACwAJAAgACAAGAAgABwAGAAUABAAEAAQABAACAAEAAQAAAAIAAgAC
AAIAAgACAAIAAgAAAAAAAAAAAAIAAgACAAIAAAABAAEAAQADAAQABAAEAAIAAgACAAIA
AwAEAAUABgAEAAUABgAGAAYABQAFAAYACAAIAAcABgAEAAQABQAFAAUABQAEAAMAAwAE
AAQAAwADAAMAAwADAAUABQAFAAUAAwADAAMAAgACAAIAAQABAAIAAgACAAIABAAEAAQA
BAAGAAUABQAFAAMAAwADAAIAAgADAAMAAwAFAAQAAwADAAMAAgABAAEAAwADAAIAAgAC
AAIAAgACAAIAAQABAAEAAQABAAEAAgAAAAEAAQACAAEAAQABAAIAAwABAAAAAgACAAIA
AgAGAAkADQAOAA4ADwARABEADwAPAA4ADgAOAA4ADgAMAA0ADQANAAoABwAHAAgACQAL
AA4AEQAPAA0ADQANAAwADAAMAAgABwAFAAUABQAEAAUAAgACAAEAAQD+//3//f/9//3/
+//7//n/+v/6//r//P/7//v/+//7//v//P/8//v/+//7//v/+//7//v/+//9//v/+v/9
/wQACwAPAA8AEAAWABsAHgAdABsAGQAcACcAMgAsAA0A2f+f/3T/ZP9k/2L/XP9Z/1v/
Zf9y/3//hv+M/47/lf+e/6v/tf/E/9X/4v/p//H/9P/s/+f/6f/m/+D/3f/c/9v/3v/b
/9b/1f/U/87/zP/U/97/5P/n/+7/8v/0//r//P///wAAAQABAAEAAgACAAMABAAEAAIA
AwADAAMABAAEAAQABAAGAAYABgAGAAUABQAFAAYACAAIAAkACQAJAAoACgAKAAkACAAH
AAYABwAJAAoACwAKAAoACgAMAA4ADgAPAA8ADQAOAA8ADwAPABAAEAASABMAFAAUABUA
FQAVABUAFgAXABcAFwAZABwAHAAeABwAGwAbABoAGQAdAB0AHQAdAB0AHAAcABwAHAAc
AB0AHQAdAB0AHgAeABwAHAAbABoAGwAbABsAHAAcABsAGAAXABkAFwAWABYAFwAWABUA
FAAWABUAFAAUABMAEgAQABAADgAMAAsACwAJAAgACAAGAAgABwAGAAUABAAEAAQABAAG
AAUABQAEAAIAAgACAAIAAwAEAAUABgAFAAQAAwACAAIAAgACAAIABAAFAAUABQAFAAYA
BgAGAAQABAAEAAQABgAGAAYABgAEAAUABgAGAAcABwAIAAoACAAIAAcABgAHAAgACgAL
AAkACQAIAAcABwAIAAgABwAJAAkACQAJAAcABwAHAAcABwAHAAcABgAGAAYABQAFAAYA
BgAGAAYACAAIAAgACAAGAAUABQAFAAcABwAHAAYABAAFAAUABQAHAAYABQAFAAYABgAG
AAcABQAFAAQABAAEAAQABAAEAAQAAwADAAMAAwADAAMABAACAAMAAwAEAAUABAAEAAQA
BAAEAAgACwAPABAAEAARABMAEwARABEAEAAQABIAEgASABAADQANAA0ACgAKAAsADQAP
AA8AEgAVABMADwAPAA8ADgAOAA4ACgAJAAkACQAJAAgABQACAAIAAQABAP7//f/9//3/
/f/7//v/+//8//z//P/8//v/+//7//v/+//8//z/+//7//v/+//9//3//f/9//v//f8A
AP//AgALAA8ADwAUABYAFwAcAB0AGwAbAB4AIwAuADAAFQDb/6H/cv9c/1r/Wv9Y/1X/
Vf9f/27/e/+A/4b/kP+X/5r/o/+t/7j/y//e/+X/6f/u/+r/5f/j/+b/5P/f/9z/1//U
/9X/1v/T/9L/0P/O/9L/3P/i/+X/7P/y//T/9P/8////AgABAAEAAQACAAQABQAGAAYA
BgAHAAcABwAGAAYABgAGAAYABgAGAAYACQAJAAkACgAKAAoACwALAAsADAAMAAwADAAM
AAwADAAMAA0ADQANAA4ADgAOABAADwAOAA4ADQAOABAAEgATABEAEgASABQAFwAYABgA
GQAZABkAGQAaABsAGwAbAB0AIAAgACIAIAAfAB8AHgAdACAAIQAiACMAIQAgACAAIAAg
ACAAIQAhACEAIQAiACIAIgAiACEAIAAiACEAIAAgAB8AHwAdAB0AHgAdAB0AHgAdABwA
GwAaABkAFwAVABQAFQAUABIAEgAQAA4ADQANAA0ADAAMAAoACQAHAAUAAwAEAAQABAAE
AAIAAQABAAAAAAAAAAAAAAABAAIAAwAEAAIAAgACAAIAAQAAAP///v8AAAEAAQABAAMA
BAAEAAQABAAEAAQABAAEAAQABAAEAAQABQAGAAYACAAHAAcACAAIAAgABwAGAAYABgAH
AAcABwAHAAYABQAHAAgACAAHAAUABQAFAAUABQAFAAUABQAFAAUABQAEAAQABAADAAMA
BAAEAAQABAAEAAQABAAEAAQAAwADAAMAAQABAAEAAAACAAMAAwADAAMAAgABAAEAAgAC
AAIAAwADAAMAAgACAAIAAgACAAIAAgD/////AQACAAAAAAAAAAAABAAHAAsADAAMAA0A
DwAPAA8ADwAOAA4AEAAQABAADgALAAsACwAIAAkACQAKAAsADQAQABMAEQANAA0ADQAM
AA4ADgAKAAkABQAFAAUABAADAAAAAAD///3/+v/5//n/+v/7//r/+//5//r/+v/6//r/
+f/5//n/+f/5//r/+v/3//f/9//3//n/+f/5//n/+f/5//r/+/8AAAMABQAJABAAFAAX
ABwAGQAZABsAIAArADgAOgAdAOH/of9u/1T/UP9O/0j/Rf9J/1P/Yv9x/3r/gP+E/4v/
kv+b/6f/tP/F/9L/2//h/+T/5P/f/93/3v/a/9X/1v/V/9T/0//Q/8v/yP/G/8b/zv/Y
/97/4f/m/+z/7P/w//b/+f/4//n/+f/5//r/+P/5//r/+v/8//3//f/9//z//P/8//z/
/P/8//z//P/9//3//f/+//7//v////////8AAAAAAAD+//7//v/+/wAAAQABAAEAAgAC
AAIABAAEAAQABQAFAAUABgAHAAcABwAIAAgACgALAAwADAANAA8ADwAPABAADwAPAA8A
EQATABQAFwAWABYAFwAXABcAFwAXABcAFwAYABgAGQAaABgAGAAZABkAGQAZABoAGgAY
ABgAFwAWABgAFwAWABYAFwAXABUAFQATABEAEAAQABAAEAAQABAADgANAAwADAALAAoA
CAAIAAYABAADAAMA///+//7//P/+//3//P/7//r/+v/6//r/+P/3//f/9v/2//b/9v/2
//b/9v/2//b/+P/4//j/+P/3//b/9f/0//b/9//3//f/9//4//j/+P/4//j/+P/4//n/
+v/7//z/+//7//v/+v/8//v/+//8//z//P/7//r//P/8//3//f/9//3//P/7//v//P/8
//v/+//7//v/+//7//v/+//7//v/+//7//r/+v/6//n/+f/6//r/+v/6//r/+v/6//r/
+v/5//n/+f/7//v/+//6//j/+f/5//n/+f/4//f/9//4//j/+P/5//v/+//6//r/+P/2
//j/+v/6//j/+P/4//j/+////wQABgAGAAcACQAJAAcABwAGAAYABAAEAAQAAgABAAEA
AQD+//3//f/+////AwAGAAkABwAEAAMAAgAAAAIAAgD+//3/+//7//v/+v/5//b/9v/1
//f/9P/z//P/8f/x/+//7//v//D/8P/w//D/7//v/+//7//v//D/8P/x//H/8f/x//H/
8f/x//H/7//x//T/9//8/wEAAwAHAAoADAARABQAFwAZAB0AJgAvADQAKAD9/73/g/9e
/1T/UP9K/0T/Qf9F/03/XP9p/3L/eP98/4P/jv+Z/6X/uP/J/9b/4f/p/+b/4v/f/93/
1v/U/9H/zv/P/9D/zf/M/8n/wv/E/9D/2v/a/97/5//o/+r/8P/y//T/9//4//f/9//3
//j/9v/3//j/+P/6//v/+//7//z//P/8//z//P/8//z//P/9//3//f/+//7//v//////
/f/+//7//v///wAAAQACAAAAAQABAAEAAgACAAIABAAEAAQABQAFAAUABgAHAAcACQAK
AAoADAAMAAwACwALAA8ADwAPABAAEQARABEAEwAUABQAFgAUABUAFwAYABkAGgAZABgA
FwAYABgAGQAaABoAGgAbABsAGQAZABoAGgAaABoAGQAYABgAFwAWABYAFQAVABMAEwAT
ABEAEAAQABEAEAAPAA4ADAALAAoACgAHAAYABAAEAAYABAADAAMAAQAAAAAA/v/8//v/
+v/5//j/+P/4//j/9v/1//X/9P/2//b/9v/2//T/9P/0//T/9P/0//T/9P/2//b/9v/2
//T/9f/1//X/8//0//T/9P/1//b/9//4//b/9v/2//b/+P/5//r/+v/4//f/9//4//j/
+v/3/w==
         </WaveFormData>
      </LeadData>
      <LeadData>
         <LeadByteCountTotal>10000</LeadByteCountTotal>
         <LeadTimeOffset>0</LeadTimeOffset>
         <LeadSampleCountTotal>5000</LeadSampleCountTotal>
         <LeadAmplitudeUnitsPerBit>4.88</LeadAmplitudeUnitsPerBit>
         <LeadAmplitudeUnits>¦ÌV</LeadAmplitudeUnits>
         <LeadHighLimit>2147483647</LeadHighLimit>
         <LeadLowLimit>268435456</LeadLowLimit>
         <LeadID>V1</LeadID>
         <LeadOffsetFirstSample>0</LeadOffsetFirstSample>
         <FirstSampleBaseline>0</FirstSampleBaseline>
         <LeadSampleSize>2</LeadSampleSize>
         <LeadOff>FALSE</LeadOff>
         <BaselineSway>FALSE</BaselineSway>
         <ExcessiveACNoise>FALSE</ExcessiveACNoise>
         <MuscleNoise>FALSE</MuscleNoise>
         <LeadDataCRC32>2809431273</LeadDataCRC32>
         <WaveFormData>
+P/4//j/+P/2//b/9v/2//T/9P/0//T/8f/w/+//7v/t/+z/6//q/+f/5v/l/+T/4f/g
/9//3v/d/9z/2//a/9f/1v/V/9T/0v/S/9L/0v/Q/9D/0P/Q/9L/0v/S/9L/1P/U/9T/
1P/V/9b/1//Y/9v/3P/d/97/4P/i/+T/5v/o/+r/7P/u//H/8v/z//T/9//4//n/+v/9
//7///8AAAMABAAFAAYABwAIAAkACgAMAAwADAAMAAwADAAMAAwADAAMAAwADAAOAA4A
DgAOAA4ADgAOAA4ADgAOAA4ADgAOAA4ADgAOAAwADAAMAAwADgAOAA4ADgAMAAwADAAM
AAwADAAMAAwADAAMAAwADAAMAAwADAAMAAwADAAMAAwACgAKAAoACgAMAAwADAAMAAoA
CgAKAAoACgAKAAoACgAMAAwADAAMAAoACgAKAAoACgAKAAoACgAMAAwADAAMAAoACgAK
AAoACgAKAAoACgAKAAoACgAKAAoACgAKAAoACgAKAAoACgAKAAoACgAKAAoACgAKAAsA
DAANAA4ADwAQABAAEQARABAADgANAA0ADgAOAA0ADAALAAgABAAAAPz/+v/6//v//P/9
//7//v/+//3//f/9//z//v///wAAAgAEAAUABQAFAAUABgAGAAYABgAGAAYABgAGAAYA
BgAGAAYABgAGAAYABgAGAAYABgAGAAYABwAJAAgACAAIAAgACAAIAAgABgAGAAgACAAH
AAkADgAVABwAHwAiACcALAAwADQANgA2ADUAMQA1AEEARgBGAD8AOAAtACEAGgAaABwA
HAAhACYAKgA0AEAATABWAGMAcwCFAJcAqQCvALAAtAC6ALYAqACdAJ4AngCZAI8AigCS
AJQAdAA/ACIAHQAaABEACAADAAAAAAACAAUABQADAAIAAQAAAAAAAAAAAP//////////
/v8AAAAAAAAAAAAAAAD///////////////////////////7//v/+//7//f/9//3//f/9
//3//P/8//7//f/9//z/+v/6//r/+f/5//f/9//3//j/+P/4//b/9f/0//P/8v/x//D/
8P/v/+z/6//q/+n/5//l/+X/5P/k/+L/4v/g/93/2v/a/9n/2P/Y/9f/1v/V/9P/0v/R
/9D/0P/P/8//zv/O/87/zv/P/8//0P/Q/9H/0f/T/9P/1P/W/9f/2P/a/9z/3v/g/+H/
4//k/+b/6P/q/+z/7f/v//H/8//0//f/+P/5//z//P/9//3///8CAAIAAwAFAAYABwAI
AAkACAAJAAkACQAKAAoACgALAAsACwALAAwADAAMAA0ADQAMAAwADAAMAAsACwAKAAoA
DAAMAAsACwAJAAoACgAKAAoACgAKAAoACgAKAAoACQAJAAkACQAJAAkACQAJAAkACQAJ
AAkACQAIAAgACQAJAAgACAAIAAgACgAKAAkACQAJAAkACQAKAAgACAAIAAgACgAKAAoA
CgAHAAcABwAHAAcABwAHAAgACAAIAAgACAAIAAgACAAHAAcACAAIAAgACAAIAAgACAAI
AAgACAAIAAgACAAIAAgABgAGAAYABgAIAAgACAAIAAYABgAGAAYACQAIAAgACAAIAAgA
CAAJAAoACwAMAA0ADgAOAA8AEQAQAA4ADQALAAwADAALAAwACwAIAAQAAAD8//r/+v/5
//r/+//8//7//v/9//3/+//8//7///8AAAAAAgADAAUABQAFAAYABgAGAAYABgAGAAYA
BgAGAAYABgAGAAYABgAGAAYABgAGAAYABgAGAAUABQAEAAQABgAGAAYABgAGAAYABgAG
AAYABwAJAA4AFQAaAB0AIAAlACgALAAwADAAMgAvACsALwA7AEAAQAA9ADQAJwAdABYA
FgAWABYAGwAiACgALgA4AEIAUABfAG0AewCNAJ8ApwCmAKoAsACwAKYAmwCYAJgAlQCN
AIgAjgCWAIAATQAoAB8AHAAVAA4ABwACAAIABAAFAAUABQAEAAMAAgACAAIAAgABAAEA
AQABAAAAAAAAAAAAAAAAAAAA///////////////////////////8//z//P/8//v/+//7
//v/+//7//r/+v/6//n/+f/4//r/+v/6//n/9//1//X/9f/2//b/9v/0//P/8v/x//D/
7//u/+7/7f/s/+v/6v/p/+f/5f/l/+T/4P/e/97/3P/b/9j/2P/X/9T/1P/T/9L/0//R
/9D/z//O/87/zf/N/8z/zP/M/8z/y//L/8z/zP/N/83/z//P/9D/0v/T/9T/1v/Y/9r/
3P/f/+H/4v/k/+b/6P/q/+v/7f/v//H/8v/1//b/9//6//r/+//7//3/AAAAAAEAAwAC
AAMABAAFAAYABwAHAAcACAAIAAgACQAJAAkACQAKAAgACAAJAAkACgAKAAoACgAJAAkA
CAAIAAoACgAJAAkACQAKAAoACgAIAAgACAAIAAgACAAIAAcACQAJAAkACQAHAAcABwAH
AAcABwAHAAcABgAGAAcABwAGAAYABgAGAAgACAAHAAcABwAHAAcACAAGAAYABgAGAAgA
CAAIAAgABwAHAAcABwAHAAcABwAIAAYABgAGAAYACAAIAAgABwAHAAgACAAIAAgACAAI
AAgACAAIAAgACAAIAAgACAAIAAgACAAIAAgACAAIAAgACAAIAAgACAAIAAgACAAHAAcA
CQAJAAgACAAIAAgACAAJAAoACwAMAA0ADgAOAA8AEQAQAA4ADQANAA4ADgANAA4ADQAK
AAYAAgD+//z//P/6//r/+v/6//z//P/7//v/+//8//7///8AAAAAAgADAAUABQAFAAYA
BgAGAAYABgAEAAQABAAEAAYABgAGAAYACAAIAAgACAAGAAYABgAGAAcABwAGAAYACAAI
AAgACAAIAAgACAAIAAYABQAFAAwAEwAYAB0AIAAjACYAKgAsACwALgAtACcAKQA1AD4A
QAA/ADYAKwAfABYAFgAWABQAEwAaAB4AJgAuADYAQgBRAF8AawB7AI0AmwCgAKAApgCu
AKoAmwCWAJQAlwCVAIwAiACSAJoAgQBOACsAJgAhABYADQAIAAQABAADAAUABQAEAAMA
AgAEAAQABAADAAEAAQABAAAA/v/+//7//v8AAAAA///////////////////////////8
//z//P/8//3//f/9//3/+//7//r/+v/6//n/+f/4//b/9v/2//X/9//1//X/9f/0//T/
9P/y//P/8v/x//D/7f/s/+z/6//q/+n/6P/n/+X/4//j/+L/3v/c/9z/2v/Z/9b/1v/V
/9L/0v/R/9D/z//N/8z/y//K/8r/yf/J/8j/yP/I/8j/x//H/8j/yP/J/8n/y//L/8r/
zP/N/87/0P/S/9T/1v/Z/9v/3P/e/+D/4v/k/+X/5f/n/+n/6v/r/+z/7f/w//T/9f/1
//f/+v/6//v//f/+////AAABAAQABQAFAAUABAAEAAQABQAFAAUABQAGAAYABgAHAAcA
CAAIAAgACAAHAAcABgAGAAYABgAFAAUABQAGAAYABgAEAAQABAAEAAQABAAEAAMABQAF
AAUABQAFAAUABQAFAAcABwAHAAcABAAEAAUABQAEAAQABAAEAAQABAADAAMAAQABAAEA
AgAEAAQABAAEAAQABAAEAAQAAwADAAMAAwADAAMAAwAEAAIAAgACAAIABAAEAAQAAwAD
AAQABAAEAAIAAgACAAIAAgACAAIAAgACAAIAAgACAAIAAgACAAIAAgACAAIAAgACAAIA
AgACAAMAAgAEAAQAAgACAAIAAgADAAQABQAGAAkACgAKAAsACwAKAAgABwAHAAgACAAH
AAYABQACAP7/+//4//f/+P/4//j/+P/4//r/+v/5//n/+P/4//n/+f/6//r//P/9////
/////wAA/v/+//7//v/+//7//v/+/wAAAAAAAAAA/v/+//7//v/+//7//v/+/wEAAQAA
AAAAAAAAAAAAAAAAAAIAAgAAAAAAAQABAAYADQAUABcAGAAZAB4AJAAmACYAJgAlACEA
IQArADoAQAA5ACwAHwATAAoACAAGAAQABwAMABIAGgAiAC4AOgBHAFMAXQBrAH0AiwCO
AJIAmACmAKgAnQCQAIwAjwCNAIgAfgCAAI4AjwBmADMAHgAbABQACwAEAP7//P/9////
///+//3//P/8//z//P/7//v/+//7//r/+v/6//r/+v/4//j/9//3//f/9//3//f/+f/5
//n/+f/2//b/9v/2//f/9//3//f/9//3//b/9v/2//X/9f/0//b/9v/2//X/8//x//H/
8f/w//D/8P/u/+3/7P/r/+r/6f/o/+j/5//m/+X/5P/j/9//3f/d/9z/2v/Y/9j/1v/X
/9T/1P/T/9D/0P/P/87/y//J/8j/x//I/8j/x//H/8T/xP/E/8T/w//D/8T/xP/D/8P/
xf/F/8j/yv/L/8z/zP/O/9D/0v/T/9X/1v/Y/9z/3v/g/+H/4f/j/+X/5v/p/+r/6//u
/+7/7//v//H/9P/0//X/9//6//v//P/9//7/////////AAAAAAAAAQABAAEAAQACAAIA
AgADAAMAAgACAAIAAgAFAAUABAAEAAIAAgABAAEAAwAEAAQABAAEAAQABAAEAAIAAgAC
AAEAAQABAAEAAQADAAMAAwADAAMAAwADAAMAAgACAAMAAwACAAIAAgACAAAAAAD/////
////////AAAAAAAAAAAAAAAAAAAAAAAA//////////8BAAEAAQACAAAAAAAAAAAAAAAA
AAAA/////wAAAAAAAAAAAAAAAAAAAAAAAAAAAAAAAAAAAAAAAAAAAAAAAAAAAAAAAP7/
/v/+//7/AQACAAMABAAFAAYABgAHAAcABgAEAAMABQAGAAYABQADAAEA/f/4//b/8v/w
//D/8//0//X/9v/2//b/9f/1//X/9v/4//n/+v/6//z//f/7//v/+//8//z//P/8//z/
/P/8//z//P/8//z//P/8//r/+v/6//r//P/8//z//P/8//v/+f/4//r/+v/6//r//P/8
//z/+v/6//v///8EAAsADgARABQAFwAeAB4AHgAgAB4AGQAbACUAMQA2ADQAKQAcABEA
BwACAAAA/v8AAAcADgAUAB4AKAA0AEIATwBZAGcAewCHAIsAkACaAKQApACWAIsAigCK
AIsAgwB4AHwAiACCAFMAIgATABAABwD+//n/9P/y//T/9//1//X/9P/z//L/8v/y//L/
8f/x//H/8f/w//D/8P/w//D/8P/w/+//7//v/+//7//v/+//7//v/+//7v/u/+7/7v/t
/+3/7f/t/+3/7f/s/+z/6v/p/+n/6P/o/+j/6P/n/+n/5//n/+f/5P/k/+T/4v/j/+L/
4f/g/9//3v/e/93/3P/b/9r/2f/V/9P/0//S/9L/0P/Q/87/zf/K/8r/yf/G/8b/xf/E
/8P/wf/A/7//vv++/73/vf+8/7z/vP+8/73/vf++/77/v/+//8H/wf/A/8L/w//E/8j/
yv/M/87/zf/P/9D/0v/W/9j/2v/b/93/3//h/+L/5f/m/+f/6v/q/+v/6//t//D/8P/x
//P/9P/1//b/9//4//n/+f/5//r/+v/6//v/+//7//v//P/8//z//f/9//7//v/+//7/
/f/9//z//P/+//7//f/9//v//P/8//z//P/8//z//P/8//z//P/7//3//f/9//3/+//7
//v/+//9//3//f/9//r/+v/7//v//P/8//z//P/8//z/+//7//3//f/9//7//P/8//z/
/P/8//z//P/8//3//f/9//3/+//7//v//P/8//z//P/8//7//v/+//3/+//8//z//P/8
//z//P/8//z//P/8//z//P/8//z//P/8//z//P/8//z//P/8//z//P/8//z//P///wAA
AQACAAEAAgACAAMABQAEAAIAAQABAAIAAgABAP///f/5//T/8v/u/+z/7P/v//D/8f/y
//D/8P/v/+//8f/y//T/9f/2//b/+P/5//f/9//3//j/+v/6//r/+v/4//j/+P/4//j/
+P/4//j/+P/4//j/+P/4//j/+P/4//n/+f/4//j/+P/4//j/+P/4//r/+P/4//j/+//9
/wQACwAQABMAFgAbACIAJgAoACgAKAAlACMALQA5ADwAOAAvACQAFwANAAoADAAMAA4A
EwAaACIAKgA0AEIAUgBfAG0AfwCTAJ0AnQCeAKgArACeAJAAiwCKAIoAgwB5AHoAhAB4
AEgAHQAOAA0ABgD///r/9f/0//b/+P/3//f/9//2//X/9P/0//T/9P/z//P/8//z//L/
8v/y//L/8v/y//L/8f/x//H/8f/x//H/8f/x//H/8f/w//D/8P/w/+//7//v/+//7//v
/+7/7v/u/+3/7f/s/+z/7P/s/+v/6//p/+n/6f/o/+j/6P/m/+X/5P/j/+L/4f/g/+D/
3//e/93/3P/b/9n/1//X/9b/1P/S/9L/0P/R/87/zv/N/8j/yP/H/8b/x//F/8T/w//C
/8L/wf/B/8D/wP/A/8D/v/+//8D/wP/D/8P/xf/F/8b/yP/J/8r/zP/O/9D/0v/T/9X/
1v/Y/9r/3P/e/9//4f/j/+X/5v/p/+r/6//u//D/8f/x//P/9P/0//X/9//4//n/+v/7
//r/+//7//v//P/8//z//f/9//3//f/+//7//v///////v/+//7//v/9//3//P/8//7/
/v/9//3//f/+//7//v/8//z//P/8//z//P/8//v/+//7//v/+//7//v/+//7//n/+f/5
//n/+v/6//v/+//6//r/+v/6//j/+P/3//f/+f/5//n/+v/6//r/+v/6//j/+P/4//j/
+f/5//n/+f/3//f/9//4//j/+P/4//j/+P/4//j/9//3//j/+P/4//j/+P/4//j/+P/4
//j/+P/4//j/+P/4//j/+P/4//j/+P/4//j/+P/2//j/9v/2//b/9v/2//n/+v/7//z/
+//8//z//f////7//P/7//3//v/+//3/+v/5//b/8v/u/+r/6P/o/+n/6v/r/+z/7P/s
/+v/6//r/+z/7v/v//D/8P/y//P/8//z//P/9P/0//T/9P/0//T/9P/0//T/9P/0//T/
9P/0//T/9P/0//T/9P/0//T/9f/1//T/9P/0//T/9P/0//T/9P/0//T/9P/1//f//P8D
AAgACwAQABMAGAAcACAAIAAgAB8AGwAfACkAMAAwAC0AIgAXAAsABgAEAAIABgALABAA
FAAcACYAMgBAAE8AXQBrAH8AkQCXAJQAmACgAKAAkgCHAIQAhACBAHkAdAB6AH4AYgAv
AA4ACQAGAP//9v/v/+z/7P/u//H/8f/v/+7/7f/s/+z/7P/s/+v/6//r/+v/6v/q/+r/
6v/q/+r/6v/p/+n/6f/p/+n/6f/p/+n/6f/p/+j/6P/o/+j/5//n/+f/5//n/+f/5v/m
/+b/5f/l/+T/5P/k/+T/4//j/+H/4f/h/+D/4P/g/97/3//e/93/3P/Z/9j/2P/X/9b/
1f/U/9P/0f/P/8//zv/M/8r/yv/I/8f/xP/E/8P/wP/A/7//vv+9/7v/uv+5/7j/uP+3
/7f/tv+2/7b/tv+1/7X/tv+2/7f/t/+5/7n/uv+8/73/vv/A/8L/xP/G/8f/yf/K/8z/
zP/O/9D/0f/V/9f/2f/a/93/3v/f/+L/5P/l/+X/5//o/+j/6f/r/+z/7f/u/+//8v/z
//P/8//0//T/9P/1//X/9f/1//b/9v/2//f/9//2//b/9v/2//f/9//2//b/+P/4//f/
9//1//b/9v/2//j/+P/4//j/+P/4//j/9//3//f/9//3//f/9//3//f/9//3//f/9//4
//j/+f/5//b/9v/2//b/9v/2//X/9f/3//f/9//4//j/+P/4//j/+P/4//j/+P/3//f/
9//3//n/+f/5//r/+P/4//j/+P/4//j/+P/3//n/+v/6//r/+v/6//r/+v/6//r/+v/6
//r/+v/6//r//P/8//z//P/8//z//P/8//7//v/+//7/AAAAAAAAAAD//wAAAQACAAUA
BgAGAAcACQAIAAYABQAFAAYABgAFAAYABQACAP7/+v/2//T/9P/z//T/9f/2//j/+P/3
//f/9f/2//j/+f/6//r//P/9/////////wAAAAAAAAAAAAACAAIAAgACAAIAAgACAAIA
BAAEAAQABAAEAAQABAAEAAUABQAEAAQABAAEAAQABAAEAAQABAAEAAYABQAHAAoAEQAW
ABsAHgAhACYAKgAuADAAMAAxAC0ALQA3AEAAQgA/ADgALQAhABwAGgAYABgAGwAgACYA
LgA2AD4ASgBbAGkAdwCHAJsAqQCqAKoAsAC2AK4AoQCcAJwAnQCXAI4AjgCYAJQAawA6
ACUAJAAdABYADQAGAAYACAAJAAkACQAIAAcABgAGAAYABgAFAAUABQAFAAQABgAGAAYA
BgAGAAYABQAFAAUABQAFAAUABQAFAAUABQAEAAQABAAEAAMAAwADAAMAAwADAAIAAgAC
AAEAAQAAAAAAAAAAAP/////9//3//f/+//7//v/8//v/+v/5//j/9//2//b/9f/0//P/
8v/x//H/7//v/+7/6v/o/+j/5v/l/+L/4v/h/97/3v/d/9z/2//Z/9j/1//W/9b/1f/V
/9T/1P/U/9T/0//T/9T/1P/T/9P/1f/V/9j/2v/b/9z/3P/e/+D/4v/l/+f/6P/q/+z/
7v/w//H/8//1//f/+P/7//z//f8AAAIAAwADAAUACAAIAAkACwAMAA0ADgAPABAAEQAR
ABEAEgASABIAEwATABMAEwAUABIAEgATABMAFAAUABQAFAATABMAEgASABIAEgARABEA
EQASABIAEgAQABAAEAAQABIAEgASABEAEQARABEAEQARABEAEQARABEAEQARABEAEAAQ
ABEAEQAQABAAEAAQABAAEAAPAA8ADwAPAA8AEAAOAA4ADgAOABAAEAAQABAADwAPAA8A
DwAPAA8ADwAQABAAEAAQABAAEgASABIAEQAPABAAEAAQABAAEAAQABAAEAAQABAAEAAQ
ABAAEAAQABAAEAAQABAAEAAQABAAEAAQABAAEAAQAA8AEAAQABEAEQAPABAAEAAQABAA
EAARABIAEwAUABUAFgAWABcAFwAWABQAEwATABQAFAATABIAEQAOAAoABgACAAAAAAAB
AAIAAwAEAAQABAADAAMAAQACAAQABQAIAAgACgALAA0ADQANAA4ADAAMAAwADAAMAAwA
DAAMAAwADAAMAAwADgAOAA4ADgAMAAwADAAMAA0ADQAMAAwADAAMAAwADAAOAA4ADAAM
AAwADQAPABYAHQAkACUAKAArAC4AMAAyADIANAAxAC8ANwBBAEYARAA/ADYAKQAfABwA
GgAYABoAHQAiACgALgA4AEIAUABfAGsAeQCJAJsApQCkAKYArgCwAKgAnQCYAJgAmwCV
AIwAjgCcAJoAcQBAACsAKAAjABgAEQAKAAgACgALAAsACwAKAAkACAAIAAgACAAHAAUA
BQAFAAQABAAEAAQABAAGAAYABQAFAAUABQAFAAUAAwADAAMAAwACAAIAAgACAAEAAQAB
AAEAAQABAAAAAAAAAP/////+//z//P/8//v//f/7//v/+//6//r/+v/4//f/9v/1//T/
8//y//L/8f/w/+//7v/t/+v/6f/p/+j/5v/k/+T/4v/f/9z/3P/b/9j/2P/X/9b/1f/T
/9L/0f/Q/9D/z//P/87/zv/O/87/zf/N/87/zv/O/83/zv/N/9D/0v/T/9T/1v/Y/9r/
3P/b/93/3v/g/+T/5v/o/+n/7f/v//H/8v/z//T/9f/4//r/+//7//3//v/+////AQAE
AAUABgAHAAYABwAHAAcACgAKAAoACwALAAsACwAMAAwADAANAA0ADgAOAA4ADgANAA0A
DAAMAA4ADgANAA0ADQAOAA4ADgAMAAwADAAMAAwADAAMAAsACwALAAsACwALAAsACwAL
AAsACwALAAsACgAKAAsACwAMAAwADAAMAAwADAALAAsACwALAAsADAAMAAwADAAMAAwA
DAAMAAwACwALAAsACwALAAsACwAMAAwADAAMAAwADAAMAAwACwANAA4ADgAOAAwADAAM
AAwACgAKAAoACgAMAAwADAAMAAwADAAMAAwADAAMAAwADAAOAA4ADgAOAA0ADgAMAAwA
DAAMAA4AEAASABQAEwAUABQAFQATABIAEAAPABEAEgASABEADgANAAoABgAEAAAA/v/+
////AAABAAIAAgACAAEAAQABAAIABAAFAAYABgAIAAkACQAJAAkACgAKAAoACgAKAAgA
CAAIAAgACAAIAAgACAAIAAgACAAIAAgACAAIAAgABwAHAAYABgAIAAgACAAIAAYACAAK
AAoACAAJAAsAEAAXAB4AHwAgACMAKAAqAC4ALgAuACsAKQAvADsAQgBCADsAMAAjABkA
EgASABAAEAAVABwAIgAqADIAPABIAFUAYQBvAH8AjwCXAJoAngCoALIArACbAJYAlgCX
AJUAjACIAJAAmgCFAE4AKQAkACEAFgAPAAoABgAGAAkACQAJAAgABwAGAAQABAAEAAMA
AwADAAMAAgAEAAQABAAEAAQABAADAAMAAQABAAEAAQADAAMAAwADAAIAAgACAAIA////
/////////////v/+//7//f/9//z//P/8//z/+//5//f/9//3//b/9v/2//T/8//y//H/
8P/v/+7/7v/t/+z/6//q/+n/6f/n/+f/5v/k/+L/4v/g/9//3P/c/9v/2P/Y/9f/1v/V
/9P/0v/R/9D/0P/P/8//zP/M/8z/zP/N/83/zv/O/83/zf/P/8//0P/S/9P/1P/Y/9r/
3P/e/93/3//g/+L/4//k/+X/5f/p/+v/7f/u//H/8v/z//b/+P/5//n/+//9//z//P/9
////AQADAAUABgAHAAcABwAIAAgACAAJAAsACwALAAwACgAKAAsACwAMAAwADAAMAAsA
CwAKAAoADAAMAAsACwALAAwADAAMAAoACgAKAAoACgAKAAoACQAJAAkACQAJAAkACQAJ
AAkACQAJAAkACQAKAAoACwALAAgACAAIAAgACgAKAAkACQAHAAcABwAIAAgACAAIAAgA
BgAGAAYABgAFAAUABQAFAAcABwAHAAgACAAIAAgACAAIAAgACAAHAAcACAAIAAgABgAG
AAYABgAGAAYABgAGAAgACAAIAAgABgAGAAYACAAIAAgACAAIAAgACQAKAAsADAANAA4A
DgAPAA8ADgAMAAsADQAOAA4ADQALAAkABQAAAP7/+v/4//j/+f/6//v//P/8//z/+//7
//v//P/+////AAAAAAIAAwADAAMAAwAEAAIAAgACAAIABAAEAAQABAAEAAQABAAEAAQA
BAAEAAQABAAEAAQABAAFAAUABAAEAAYABgAGAAYABgAGAAYABgAGAAcACQAOABMAGAAb
AB4AIQAmACoALAAsACwAJwAlAC0AOQBEAEQAOwAuACEAGQASABAAEAAQABUAHAAiACgA
MgA8AEoAVwBlAHMAgwCRAJkAnACiAKwAsACmAJkAlACUAJMAjwCGAIQAkgCUAG0ANgAh
ACAAGQAOAAcAAgAAAAIABQAFAAUABAADAAIAAAAAAAAA///////////+//7//v/+//7/
/v/+//3//f////////////3//f/9//3//v/+//7//v/7//v/+//7//v/+//6//r//P/7
//v/+v/4//j/+P/3//n/9//3//f/9v/2//b/9P/z//L/8f/w/+//7v/u/+3/7P/r/+r/
6f/p/+f/5//m/+L/4P/g/97/3f/a/9r/2f/W/9b/1f/U/9P/0f/Q/8//zv/O/83/zf/M
/8z/zP/M/8v/y//M/8z/zf/N/8//z//Q/9L/0//U/9T/1v/Y/9r/2//d/97/4P/i/+T/
5v/n/+n/6//t/+7/7//w//H/9P/2//f/9//5//z//P/9////AAABAAIAAwAGAAcABwAH
AAgACAAIAAkACQAJAAkACgAKAAoACwALAAoACgAKAAoACwALAAoACgAMAAwACwALAAsA
DAAMAAwADAAMAAwADAAMAAwADAALAAsACwALAAsACwALAAsACwAJAAkACQAJAAoACgAL
AAsACgAKAAoACgAKAAoACQAJAAkACQAJAAoACgAKAAoACgAKAAoACgAKAAkACQAJAAkA
CQAJAAkACgAIAAgACAAIAAoACgAKAAkACQAKAAoACgAKAAoACgAKAAgACAAIAAgACgAK
AAoACgAKAAwADAAMAAwADQAOAA8AEAARABIAEgATABEAEAAOAA0ADQAOAA4ADQAMAAsA
CAAEAAAA/P/6//r//f/+////AAAAAAAA////////AAACAAMABAAEAAYABwAHAAcABwAI
AAgACAAIAAgABgAGAAYABgAGAAYABgAGAAgACAAIAAgACAAIAAgACAAJAAkACAAIAAoA
CgAKAAoACAAKAAoACgAKAA0ADwAUABsAIAAjACYAKwAyADgAOgA8ADoANQA3AD8ASQBM
AEgAPwA2ACkAHwAcAB4AHAAeACUALAA0ADwASABUAGIAcQB/AJEAowCvALEAsgC6AL4A
sgCkAJ0AngCeAJcAjQCOAJoAjABaAC8AIgAfABgAEQAMAAUABAAIAAoACQAJAAkACAAH
AAYABgAGAAYABQAFAAUABQAEAAQABAAEAAQABAAEAAMAAwADAAMAAwADAAMAAwADAAMA
BAAEAAQABAADAAMAAwADAAEAAQAAAAAAAgABAAEAAAD+//7//v/9/////f/9//3/+v/6
//r/+P/5//j/9//2//f/9v/2//X/8v/x//D/7//v/+3/7f/s/+r/6P/o/+b/4//g/+D/
3//e/97/3f/c/9v/2f/Y/9f/1v/W/9X/1f/W/9b/1v/W/9X/1f/W/9b/1//X/9n/2f/a
/9z/3f/e/+D/4v/k/+b/5//p/+r/7P/u//D/8v/z//X/9//5//r//f/+////AgAGAAcA
BwAJAAoACgALAA0ADgAPABAAEQAQABEAEQARABIAEgASABMAEwATABMAFAAUABQAFQAV
ABQAFAAUABQAFQAVABQAFAAWABYAFQAVABMAFAAUABQAFAAUABQAFAAUABQAFAATABMA
EwATAA==
         </WaveFormData>
      </LeadData>
      <LeadData>
         <LeadByteCountTotal>10000</LeadByteCountTotal>
         <LeadTimeOffset>0</LeadTimeOffset>
         <LeadSampleCountTotal>5000</LeadSampleCountTotal>
         <LeadAmplitudeUnitsPerBit>4.88</LeadAmplitudeUnitsPerBit>
         <LeadAmplitudeUnits>¦ÌV</LeadAmplitudeUnits>
         <LeadHighLimit>2147483647</LeadHighLimit>
         <LeadLowLimit>268435456</LeadLowLimit>
         <LeadID>V2</LeadID>
         <LeadOffsetFirstSample>0</LeadOffsetFirstSample>
         <FirstSampleBaseline>0</FirstSampleBaseline>
         <LeadSampleSize>2</LeadSampleSize>
         <LeadOff>FALSE</LeadOff>
         <BaselineSway>FALSE</BaselineSway>
         <ExcessiveACNoise>FALSE</ExcessiveACNoise>
         <MuscleNoise>FALSE</MuscleNoise>
         <LeadDataCRC32>2706306034</LeadDataCRC32>
         <WaveFormData>
8v/y//L/8v/w//D/8P/w/+//7v/t/+z/6v/q/+r/6v/p/+j/5//m/+X/5P/j/+L/3//e
/93/3P/Z/9j/1//W/9T/1P/U/9T/0//S/9H/0P/S/9L/0v/S/9T/1P/U/9T/1f/W/9f/
2P/a/9z/3v/g/+P/5P/l/+b/6v/s/+7/8P/z//T/9f/2//j/+v/8//7/AQACAAMABAAF
AAYABwAIAAkACgALAAwADAAMAAwADAAMAAwADAAMAAwADAAMAAwACgAKAAoACgAKAAoA
CgAKAAoACgAKAAoACAAIAAgACAAKAAoACgAKAAgACAAIAAgACQAKAAsADAAKAAoACgAK
AAoACgAKAAoADAAMAAwADAALAAoACQAIAAoACgAKAAoACAAIAAgACAAIAAgACAAIAAgA
CAAIAAgABgAGAAYABgAIAAgACAAIAAYABgAGAAYACAAIAAgACAAIAAgACAAIAAYABgAG
AAYACAAIAAgACAAGAAYABgAGAAQABAAEAAQABgAGAAYABgAEAAQABAAEAAYABgAGAAYA
BQAHAAgACAAJAAoACgAKAAwADAAMAA0ADQAMAAsACgAJAAcABgAEAAAA/v/+/wAAAQAE
AAQAAwADAAMABAAFAAIAAgACAAMABQAFAAYABgACAAIAAgACAAIAAAAAAP//AQAAAAAA
AAD+//7//////wEAAQABAAAAAAAAAAAAAAAAAAEAAQABAAMAAwACAAIAAAD+//7//v/+
/wIADAAaAC8AQwBZAHYAnQC/AN0A8QD7APUA3wDDAKIAdQBBABAA6P/M/73/uf/C/8v/
0//g/+7/+v8FABQAKAA8AE8AXQBwAIsAngCcAJIAjgCNAHwAXABDADUAKwAfABEACQAH
AAcA+P/i/9n/2//d/93/3v/h/+b/7f/1//r/+f/5//j/9//2//f/+f/6//v/+f/5//n/
+f/6//r/+//7//z//P/8//z/+//6//n/+P/5//r/+v/7//n/+f/5//n/+f/5//n/+f/7
//v/+v/6//j/+P/4//j/+v/5//n/+f/5//j/+P/4//f/9//3//b/9//2//X/9f/y//L/
8v/w//H/8P/t/+z/6P/o/+j/5//i/+L/4f/f/9//3v/d/9z/2f/Y/9f/1v/Y/9f/1P/U
/9P/0v/S/9P/0f/R/9H/0P/R/9P/1f/W/9j/2v/d/97/4v/k/+b/6P/o/+n/6//t/+//
8f/z//T/9v/5//r//v/8//7/AAADAAcABwAIAAoACQAKAAsACwANAA8AEAAQABIAEgAR
ABEAEQARABAADwAPAA8ADwAPAA4ADgAOAA4ADAAMAAwADAAOAA4ADQANAAwADAALAAkA
CgALAAwADgAMAAwADAAMAAwADAAMAAwADAAMAAwADAAKAAoACQAIAAgACAAIAAgACAAI
AAgACAAGAAYABgAGAAcABwAHAAcABwAGAAYABwAHAAYABgAGAAYABgAGAAYABAAFAAUA
BQAEAAUABgAHAAYABgAFAAQABgAGAAYABgAHAAcABwAHAAYABgAFAAUABgAGAAYABgAE
AAQABQAFAAcABwAFAAUAAwADAAMAAwABAAIAAgACAAIAAwAEAAUAAwAEAAIABAAEAAQA
BAAEAAUABwAIAAYABwAIAAgACQAKAAsADAALAAwADAAMAA4ADAAJAAcAAgAAAP7//v/+
/wEABAAEAAQABAAEAAUAAwACAAIAAgADAAMAAwAEAAQAAgACAAIAAgACAAAAAAABAAEA
AAAAAAAAAAAAAAEA//////////8AAAAAAAAAAP///v/+//3//v///wAAAAAAAAAAAAD8
//z//v8CAAwAHAAtAD8AVQB0AJUAtwDTAOcA8QDtANcAvQCeAG8AOwAMAOb/yv+7/7v/
wv/L/9P/4P/u//r/BQASACIAOABPAF8AbgCFAJwAngCSAI4AjwCCAGIARQA3AC0AIwAV
AAsACQALAP7/6P/b/9v/2//b/97/4f/k/+v/8//4//v/+//6//n/+P/6//v/+//7//v/
+//7//v//P/8//3//f/8//z//P/8//z//P/8//z//v/+//3//f/7//v/+//7//n/+f/5
//n/+//7//r/+v/4//j/+P/4//r/+f/5//n/+f/4//j/+P/1//X/9f/0//X/9P/z//P/
8f/w/+//7P/t/+z/6f/o/+b/5v/m/+X/4P/g/9//3f/e/9z/2v/Y/9X/1P/T/9L/1P/T
/9D/0P/P/87/zv/P/83/zf/N/8z/zf/P/9H/0v/T/9T/1v/W/9r/3P/e/+D/5P/l/+f/
6f/r/+3/7//w//P/9f/1//j/9v/4//r//f8BAAEAAgAEAAUABgAHAAcABwAJAAoACgAL
AAwADAANAA8ADwAOAA0ADQANAA0ADQAMAAwADAAMAAoACgAKAAoADAAMAAsACwAJAAoA
CgAJAAsACwALAAwADAAMAAwADAAKAAoACgAKAAwADAAMAAwACgAKAAkACAAKAAoACgAK
AAoACgAKAAoACAAIAAgACAAJAAkACQAJAAcABgAGAAcABwAGAAYABgAGAAYABgAGAAYA
BwAHAAcABwAHAAcABwAFAAYABgAGAAYABgAGAAYABwAHAAcABwAGAAYABQAFAAYABgAG
AAYABAAEAAUABQAFAAUAAwADAAUABQAFAAUAAwAEAAQABAAFAAUABQAFAAQABAADAAMA
AwAEAAYABAAEAAQABAADAAMABAAEAAUABwAJAAoACgAKAAoACgALAAwADAAMAA4ADAAJ
AAcAAgAAAP7//v8AAAMABgAGAAUABAADAAMAAwACAAIAAgABAAEAAQACAAQAAgACAAIA
AgACAAAAAAD//////v/+//7//v/+////AQABAAEAAQD+//7//v/+/wAAAAABAAEA////
/////v/+//7/AAAAAP7//P/+/wQAEgAjADUASQBkAIUApwDBANUA4wDhANEAuQCiAIEA
UwAiAPb/1P/B/7n/vP/F/8v/1P/k//L/+/8GABIAJAA7AE8AXABvAIoAmgCYAI4AjQCM
AHgAVwBBADcAMQApABkADwAPAA4A/P/l/9v/3f/f/97/3f/e/+H/5//u//P/9v/2//b/
9v/4//n/+f/5//f/9//3//f/+P/4//n/+f/4//j/+P/4//j/+P/4//j/+P/4//f/9//1
//X/9f/1//f/9//3//f/9f/1//T/9P/2//b/9v/2//T/8//z//P/8f/w//D/8P/w//H/
8v/y/+//7v/t/+3/7P/s/+z/6v/p/+j/5f/k/+D/4P/g/9//3v/e/93/2//Y/9b/1P/S
/9P/0v/R/9D/0P/P/8z/zP/J/8j/yP/J/8n/yf/J/8j/yv/L/8z/zP/O/9D/0//U/9b/
2P/a/9z/3v/f/+H/4//n/+n/6//s/+v/7f/t//D/7v/w//L/9f/3//f/+P/6//3//v//
////AQADAAQABAAEAAQAAwADAAgACQAJAAkACQAJAAkACQAIAAgACAAIAAoACgAKAAoA
CAAIAAcABwAJAAoACgAJAAkACQAJAAoACAAIAAgACAAKAAoACgAKAAkACAAHAAYABwAI
AAgACAAIAAgACAAIAAoACgAKAAoACgAKAAoACgAHAAcABwAHAAcABgAGAAcABwAGAAYA
BgAGAAYABgAGAAYABwAHAAcAAwADAAMAAwAEAAYABwAIAAYABgAGAAYABwAHAAcABwAI
AAgABwAHAAQABAAEAAQABgAGAAcABwAFAAUAAwADAAMAAwADAAMABQAGAAYABgADAAMA
AwADAAMABAAGAAgABwAGAAUABAAEAAUABwAIAAoACwAMAAwACwAKAAkACAAKAAwADQAO
AA4ADAAJAAcABAACAAAAAAACAAUACAAIAAUABAADAAMABQAEAAQABAAFAAUABQAGAAYA
BAAEAAQABgAGAAQABAACAAEA///+////AAABAAMAAgABAAAA///+//7//v/+////AAAC
AAMAAQABAAEAAAAAAAIAAgACAAIAAAACAAoAFgAlADkATQBmAIUApwDBANMA3wDfAMsA
sQCWAHUASQAaAO7/zP+1/63/sP+7/8H/yv/Y/+j/8//+/woAHAAzAEMAUABfAHYAggB+
AHYAeQCAAHwAYwBJADsANQAtAB0ADQAHAAwADAD5/+X/4f/l/+T/4//k/+X/6f/w//f/
/P/8//z//P/8//3//f/9//3//f/9//3//v/+///////8//z//P/8//7//v/+//7//v/+
//3//f/7//v/+//7//3//f/9//3/+//7//r/+v/8//z//P/8//r/+f/5//n/+f/4//j/
+P/3//f/9//2//P/8v/x//H/8v/y//L/8P/v/+7/6//q/+j/6P/o/+f/5P/k/+P/4f/g
/97/3P/a/9v/2v/Z/9j/1v/V/9L/0v/R/9D/0P/R/9H/0f/R/9D/0P/R/9L/0v/U/9b/
2f/a/9r/3P/e/+D/4v/j/+X/5//r/+3/7//w//H/8//z//b/9v/4//r//f/9//3//v8A
AAEAAgADAAMABwAJAAoACgAIAAgABwAHAAsADQAOAA8ADQANAA0ADQAKAAoACgAKAAwA
DAAMAAwACgAKAAkACQALAAwADAALAAkACQAJAAoACgAKAAoACgAMAAwADAAMAAoACgAK
AAoADAAMAAsACgAKAAoACgAKAAwADAAMAAwADAAMAAwADAALAAsACwALAA0ADAAMAA0A
CwAKAAoACgAKAAoACgAKAAoACwALAAsACQAJAAkACQAJAAoACgAKAAgACAAIAAgABwAH
AAcABwAIAAgABwAHAAYABgAGAAYABgAGAAcABwAHAAcABQAFAAUABQAFAAUABQAGAAYA
BgAGAAYABgAHAAkACgAKAAsADAAMAAoACgAKAAoADQAOAA4ADgAMAAoABwAFAAMAAgAB
AAIABAAHAAoACgAHAAYABQAFAAcABgAGAAYABQAFAAUABgAEAAIAAgACAAIAAgAAAAAA
//////7//v/+//7//v////3//f/9//3//v/+//7//v/+//7///////3//f/9//z//v8A
AAAAAAD+/wAABgAQACAANQBJAGEAggClAMEA0wDdAN0AywCzAJsAegBNAB0A8v/Q/7z/
s/+1/7r/v//J/9j/6P/y//3/CgAaADAAPwBHAFYAbQB6AHYAdAB8AIUAfABgAEcAOwAz
ACsAHQANAAcACwAGAPD/3f/b/9//3f/c/93/3v/h/+n/8P/1//b/9v/2//b/9f/1//T/
8//0//X/9v/3//b/9v/3//f/9P/0//T/9P/2//b/9v/2//T/9P/z//P/9f/1//X/9f/1
//X/9f/1//P/8//y//L/9P/0//T/9P/y//H/8f/x//H/8P/w//D/7//v/+//7v/r/+r/
6f/p/+j/6P/o/+b/5f/k/+H/4P/e/97/3v/d/9j/2P/X/9X/1P/S/9D/zv/P/87/zf/M
/8v/yf/F/8T/xP/E/8X/x//F/8X/xf/E/8T/xf/G/8b/yP/K/83/zv/O/9D/0v/U/9j/
2f/b/93/3//h/+P/5P/j/+X/5f/o/+r/7P/u//H/8v/x//H/8v/1//b/9//3//n/+//8
//z//v/+//3//f8AAAEAAQABAAEAAQABAAEAAgACAAIAAgAAAAAAAAAAAAAAAAD/////
AQACAAIAAQD///////8AAAAAAAAAAAAAAAAAAAAAAAD+//7//v/+////AAAAAAAA/v/+
//7//v/+//7//v/+//7//v/+//7//f/9//3//f////7//v///////v/+//7//P/8//z/
/P/8//3//f/9//v/+//7//v//f/+//7//v/8//z//P/8//3//f/9//3//P/8//v/+//6
//r/+v/6//r/+v/7//v/+f/5//f/9//5//n/+f/5//v/+v/4//j/+P/4//j/+P/6//v/
/f/+//z//f/+//7/AAAAAAAAAAD//wAAAAAAAP///P/4//X/8//y//H/8v/y//X/+P/4
//f/9v/1//X/9//2//b/9v/1//X/9f/2//b/9P/0//T/8v/y//D/8P/v/+//7v/u//D/
8P/w//H/7//v/+//7//w//D/8P/w/+7/7v/v/+//7//v/+//7v/w//L/8P/u/+7/8P/2
/wQAGAAtAEMAXQCAAKUAxQDbAOkA6QDZAL0AnwB4AEcAFQDo/8b/sP+l/6n/tP+9/8f/
1P/i/+7/+f8GABoAMgBDAFEAZAB7AIIAdgBuAHAAbwBUADQAJQAbABEAAQD1/+//8f/t
/9j/yP/H/8v/y//L/87/z//U/93/5f/q/+v/6//q/+n/6P/o/+n/6f/p/+n/6f/p/+n/
6P/o/+n/6f/p/+r/6//s/+r/6v/q/+r/6v/q/+n/6f/p/+n/6f/p/+f/5//n/+f/6f/p
/+j/6P/m/+b/5v/m/+j/5//n/+f/6f/o/+j/6P/l/+X/5f/k/+X/5P/j/+P/4P/g/+D/
3v/d/9z/2f/Y/9j/2P/Y/9f/0v/S/9H/z//P/87/zf/M/8n/yP/H/8b/xv/F/8L/wv/D
/8L/wv/D/8H/wf/B/8D/wf/D/8X/xv/G/8j/y//M/87/0P/S/9T/2P/Z/9v/3f/d/9//
4f/i/+X/5//n/+r/6v/s/+7/8f/z//P/9P/2//n/+v/7//v/+v/7//v/+v/7//z//P/9
///////+//3//f/9//3//f/8//z//P/8//r/+v/6//r//P/8//v/+//5//r/+v/5//n/
+f/5//r//P/8//z//P/7//r/+f/4//n/+v/7//z/+v/6//n/+P/4//j/+P/4//r/+v/6
//r/+f/4//f/9v/3//f/9//3//f/9v/2//f/9//2//b/9v/4//j/+P/4//f/9//2//X/
9P/1//b/9//1//b/9v/2//T/9P/0//T/9P/1//b/9//3//b/9P/z//P/9P/1//b/9P/0
//X/9f/z//P/8f/x//P/8//z//P/8f/y//L/8v/z//P/9P/y//L/8v/y//L/8//1//b/
9v/3//j/+P/6//r/+v/6//v//P/8//z//P/6//f/9f/w/+7/7P/s/+7/8f/0//T/8//y
//H/8f/z//L/8v/y//P/8//z//T/8//w/+//7v/w//D/7v/u/+3/7f/s/+z/7P/s/+z/
7f/r/+v/6//r/+r/6v/q/+r/7P/s/+3/7f/r/+v/6//q/+r/7P/s/+r/7P/s/+7/9v8E
ABcALQBFAGQAhwCpAMUA1wDfANkAxQCpAIoAXwAtAP7/1P+0/6P/of+m/6//u//K/9j/
5P/v//z/DAAgADUAQwBWAHEAiACGAHoAdABzAGQARgAtAB8AFwANAP//8//x/+//4P/K
/8H/w//J/8n/yv/L/9D/1f/b/+D/4//k/+T/5P/k/+T/5f/l/+X/5f/l/+X/5f/m/+b/
5//n/+T/5P/k/+T/5v/m/+b/5v/m/+b/5f/l/+X/5f/l/+X/5f/l/+X/5f/j/+P/4v/i
/+T/5P/k/+T/5P/j/+P/4//j/+L/4v/i/+H/4f/h/+D/3//e/93/3f/c/9z/3P/a/9v/
2v/X/9b/1P/U/9T/0//Q/9D/z//N/8r/yP/G/8T/xf/E/8P/wv/A/7//vP+8/73/vP+8
/73/u/+7/7v/uv+6/7v/vP+8/8D/wv/F/8b/xv/I/8r/zP/O/8//0f/T/9X/1//Z/9r/
2//d/93/4P/i/+T/5v/p/+v/6//s/+7/7//w//H/8f/z//X/9v/2//b/9v/1//X/+P/5
//n/+f/5//n/+f/5//j/+P/4//j/+v/6//r/+v/4//j/9//3//n/+v/6//n/+f/5//n/
+v/6//r/+v/6//r/+v/6//r/+P/4//j/+P/5//r/+v/6//r/+v/6//r/+v/6//r/+v/8
//z//P/8//n/+f/5//n/+//6//r/+//7//r/+v/6//r/+v/6//r//P/9//3//f/5//n/
+f/5//v//P/8//z/+v/6//r/+v/5//n/+f/5//z//P/7//v/+P/4//j/+P/6//r/+//7
//v/+//5//n/+//7//v/+//7//z//P/8//v/+//5//r//P/8//z//P/8//3///8AAAAA
AQACAAIAAwAEAAUABgAHAAgACAAIAAgABgADAAEA/v/8//r/+v/6//3/AAAAAAAAAAAA
AAEA///+//7//v8BAAEAAQACAAIAAAAAAAAA/v/+//z//P/8//3//f/+//z//P/8//3/
///////////8//z//P/8//z//P/9//3//v///wAAAAAAAP7//v/+//7//v8AAAgAFAAl
ADcATQBoAIkAqwDNAOMA8QDvAN8AxwCqAIUAUwAiAPj/1v/D/73/wv/J/9H/3P/q//j/
BQAQAB4AMgBJAFkAaAB7AJYApACeAJQAkwCQAHYAVQA/ADcALwAjABUADwARAAwA9v/j
/9//4f/h/+L/4//m/+3/8//6//3//v/+//7//v/+////////////////////AAAAAAEA
AQACAAIAAgACAAAAAAAAAAAAAgACAAEAAQD//////////wEAAQABAAEAAQABAAAAAAD+
//7//v/+/wAA///////////+//7//v/9//3//f/8//3//P/7//v/+f/4//f/9P/0//T/
8v/y//D/8P/w/+//6v/q/+n/5//o/+b/5P/i/9//3v/d/9z/3v/d/9r/2v/X/9b/1v/X
/9f/1//X/9b/2P/Z/9r/2v/b/9z/3v/e/+L/5P/m/+j/6P/p/+v/7f/v//H/8//0//b/
+f/6//7//v8AAAIABQAHAAcACAAKAAsADAANAA0AEQATABQAFAAWABYAFQAVABYAFwAX
ABcAFwAXABcAFwAWABYAFgAWABgAGAAYABgAGAAYABcAFwAXABgAGAAXABkAGQAZABoA
GQAYABcAFgAYABgAGAAYABoAGgAaABoAGAAYABcAFgAYABgAGAAYABYAFgAWABYAFgAW
ABYAFgAXABcAFwAXABUAFAAUABUAFwAWABYAFgAUABQAFAAUABQAFQAVABUAFAAVABYA
FwAWABYAFQAUABUAFgAXABgAFQAVABUAFQAWABYAFQAVABYAFgAWABYAFQAUABQAEwAU
ABUAFAAVABMAEwATABMAEwAUABQAFAAVABUAFQAVABQAFAATABMAEwAUABQAFAAUABQA
FAASABMAFQAWABgAGQAaABoAGgAaABoAGgAbABwAHAAcABwAGgAXABUAEgAQAA4ADgAQ
ABMAFgAWABMAEgARABEAEQAQABAAEAARABEAEQASABIAEAAQABAAEAAQAA4ADgANAA0A
DAAMAA4ADgAOAA8ADQANAA0ADQAMAAwADAAMAAwADAANAA0ACwALAAsACgAMAA4ADgAO
AAwADgASABoALAA/AFEAaQCIAKkAxwDdAOsA8QDlAM8AtwCcAHEAQQAWAPD/0v/F/8f/
0P/X/9//7P/6/wQADQAYACgAPgBTAGEAcACHAKAApACaAJQAlQCOAHQAVwBHAEEAOQAt
AB8AGwAdABgAAgDv/+v/7//v/+7/7//w//P/+/8AAAUACAAIAAgACAAGAAcABwAHAAcA
BwAHAAcACgAKAAsACwAIAAgACAAIAAoACgAKAAoACQAIAAYABQAHAAcABwAHAAcABwAH
AAcABwAHAAYABgAGAAYABgAGAAQAAwADAAMAAwACAAIAAgABAAEAAQAAAP///v/9//3/
/P/8//z/+v/3//b/8//y//D/8P/w/+//7v/u/+3/6//o/+b/5P/i/+P/4v/h/+D/3//d
/9n/2P/Z/9j/2P/Z/9n/2f/Z/9j/1v/X/9j/2P/c/97/4f/i/+L/5P/m/+j/6v/r/+3/
7//v//H/8//0//X/9//3//r//P/+/wAAAwADAAMABAAGAAgACgAMAA0ADQAPABAAEAAS
ABIAEQARABQAFQAVABUAFQAVABUAFQAUABQAFAAUABYAFgAWABYAFAAUABMAEwAVABYA
FgAVABUAFQAVABYAFgAWABYAFgAWABYAFgAWABQAFAAUABQAFgAWABUAFAAUABQAFAAU
ABQAFAAUABQAFAAUABQAFAATABMAEwATABUAFAAUABUAFQAUABQAFAAUABQAFAAUABQA
FQAVABUAEQARABEAEQATABQAFAAUABIAEgASABIAEwATABMAEwAWABYAFQAVABIAEgAS
ABIAFAAUABUAFQAVABUAEwATABEAEQARABEAEwAUABQAFAARABEAEQARABMAFAAUABQA
FAAUABIAEwAVABYAGAAZABoAGgAYABgAGAAYABkAGgAaABoAHAAaABcAFQAQAA4ADAAM
AA8AEwAXABgAFQAUABMAEwATABIAEgASABMAEwATABQAFAASABIAEgASABIAEAAQAA8A
DwAOAA4AEAAQABAAEQARABEAEQARAA4ADgAOAA4ADgAOAA8ADwAPAA8ADwAOAA4ADgAQ
ABAAEAAQABQAHgAsAD0ATwBnAIQApQDHAN8A7QDzAOcAzwCzAJQAaQA7ABAA6v/O/7//
u//C/8v/0//g//D//v8JABQAIgA2AEkAVwBkAHcAjACUAIwAiACPAJIAgABhAE0ARQBB
ADUAJQAZABkAHAAQAPn/6//v//P/8v/z//T/9//9/wIABwAKAAoACgAKAAoACwALAAsA
CwALAAsACwAMAAwADQANAAoACgAKAAoACgAKAAoACgAKAAoACQAJAAkACQAJAAkACwAL
AAsACwALAAsACgAKAAoACgAKAAoACgAJAAkACQAHAAYABgAGAAcABwAHAAYABQAEAAMA
AwACAAIAAgAAAP///v/7//r/+P/4//j/9//0//T/8//x/+//7P/p/+b/5v/m/+b/5v/k
/+P/4P/g/9//3v/e/9//3//f/9//3v/e/9//4P/g/+D/4v/l/+b/6P/q/+z/7v/u/+//
8f/z//f/+f/7//z/+//9//3/AAACAAQABgAJAAkACQAKAAwADQAOAA8ADwARABMAFAAU
ABYAFgAVABUAGAAZABkAGQAZABkAGQAZABoAGgAaABoAGgAaABoAGgAYABgAFwAXABkA
GgAaABkAGQAZABkAGgAYABgAGAAYABoAGgAaABoAGAAYABgAGAAZABoAGgAaABoAGgAa
ABoAGgAaABoAGgAcABwAHAAcABkAGQAZABkAGgAaABsAHQAbABoAGgAaABoAGgAaABoA
GgAbABsAGwAXABcAFwAXABkAGgAaABoAGAAYABgAGAAXABcAFwAXABoAGgAZABkAFgAW
ABYAFgAYABgAGQAZABkAGQAXABcAFQATABUAFwAWABUAFAATABIAEQARABIAEgASABMA
FAAUABIAEgASABIAEQASABIAEgASABAADQALAAgABgAEAAQACAALAA4ADgAMAAoACAAH
AAcABgAGAAYACQAJAAkACgAIAAYABgAGAAYABgAEAAQAAwADAAIAAgACAAIAAgADAAMA
AwADAAMAAgACAAIAAgAEAAQABQAFAAMAAwADAAIAAAACAAIABAAEAAQACgAUACIANQBH
AF0AfACfAL8A2QDlAOcA2wDBAKsAjABjADMACADk/8r/vf+7/8D/x//P/9z/7P/4/wMA
DgAcADAAQwBNAFoAbwCAAIQAfgCAAIcAhABqAEsAOwA1AC8AIwATAA0ADwAOAPz/4//d
/+P/5f/k/+X/5v/p/+3/9P/5//z//P/8//z//P/9//3//f/7//v/+//7//7//v//////
/P/8//z//P/+//7//v/+//7//v/9//3//f/9//3//f////////////3//f/8//z//P/8
//z//P/8//v/+//7//n/+P/4//j/+P/5//r/+v/3//b/9f/1//b/9v/2//T/8//y/+//
7v/q/+r/6v/p/+j/6P/n/+X/4v/g/97/3P/d/9z/2//a/9r/2f/W/9b/1f/U/9T/1f/V
/9X/1f/U/9T/1f/W/9b/2P/a/93/3v/e/+D/4v/k/+b/5//p/+v/6//t/+//8P/v//H/
8f/0//b/+P/6//3//f/9//7/AAD//wAAAQABAAUABwAIAAgACAAIAAcABwAKAAsACwAL
AAsACwALAAsADAAMAAwADAAMAAwADAAMAAoACgAJAAkACwAMAAwACwALAAsACwAMAAoA
CgAKAAoACwAMAA0ADgANAAwACwAKAAsADAAMAAwADAAMAAwADAAMAAwADAAMAA4ADgAO
AA4ACwALAAsACwALAAoACgALAA0ADAAMAAwACgAKAAoACgAMAA0ADQANAAsACwALAAsA
CwAMAAwADAAMAAwADAAMAAsACwALAAsADAAMAAsACwAIAAgACAAIAAoACgALAAsACwAJ
AAkACQAGAAcACAAJAAoACgALAA0ADgAMAA0ADgAOABAAEAAQABAADwAQABAAEAAQAA4A
CwAJAAgABgAEAAQABgAJAAwADAALAAoACQAJAAkACAAIAAgACQAJAAkACgAKAAgACAAI
AAYABgAEAAQABQAFAAQABAAEAAQABAAFAAUABQAFAAUABAAEAAQABAACAAIAAwADAAUA
BQAFAAQABgAGAAQAAgACAAQADAAaACwAQQBXAHEAlAC5ANcA8QD/AP8A7wDVALcAjABZ
ACkA/v/c/8b/vf/B/8r/0//d/+z/+P8EABEAIAA0AEwAWwBpAIAAlQCaAJAAiACKAIcA
bgBQADsAMwApABsADQAJAAsABQDw/+D/3//j/+P/5f/m/+f/7v/3//3/AAABAAEAAAD/
//7/AAABAAEAAQADAAMAAwADAAMAAgACAAEAAQACAAMABAADAAIAAQAAAAEAAgACAAMA
AwADAAMAAwABAAEAAQABAAMAAwACAAIAAAAAAAAAAAACAAEAAQABAAMAAgACAAIA////
/////v/+//7//v////z//P/8//r/+v/6//j/+P/2//b/9v/1//D/8P/v/+3/7f/s/+v/
6v/n/+b/5f/k/+b/5f/i/+L/4f/g/+D/4f/f/9//3//e/9//4f/j/+T/5P/m/+n/6v/s
/+7/8P/y//T/9f/3//n/+//9////AAACAAUABgAKAAgACgAMAA8AEwATABQAFgAXABgA
GQAZABkAGwAcABwAHQAeAB4AHwAgAB8AHQAbAB0AHQAdAB0AHgAeAB4AHgAcABwAHAAc
AB4AHgAdAB0AGwAcABwAGwAdAB0AHQAeABwAHAAcABwAHAAcABwAHAAeAB4AHgAeABwA
GgAbAA==
         </WaveFormData>
      </LeadData>
      <LeadData>
         <LeadByteCountTotal>10000</LeadByteCountTotal>
         <LeadTimeOffset>0</LeadTimeOffset>
         <LeadSampleCountTotal>5000</LeadSampleCountTotal>
         <LeadAmplitudeUnitsPerBit>4.88</LeadAmplitudeUnitsPerBit>
         <LeadAmplitudeUnits>¦ÌV</LeadAmplitudeUnits>
         <LeadHighLimit>2147483647</LeadHighLimit>
         <LeadLowLimit>268435456</LeadLowLimit>
         <LeadID>V3</LeadID>
         <LeadOffsetFirstSample>0</LeadOffsetFirstSample>
         <FirstSampleBaseline>0</FirstSampleBaseline>
         <LeadSampleSize>2</LeadSampleSize>
         <LeadOff>FALSE</LeadOff>
         <BaselineSway>FALSE</BaselineSway>
         <ExcessiveACNoise>FALSE</ExcessiveACNoise>
         <MuscleNoise>FALSE</MuscleNoise>
         <LeadDataCRC32>801491660</LeadDataCRC32>
         <WaveFormData>
FAAUABQAFAASABIAEgASABEAEAAPAA4ADAAMAAwADAALAAoACQAIAAcABgAFAAQAAwAC
AAEAAAD9//z/+//6//j/+P/4//j/9//2//X/9P/0//T/9P/0//b/9v/2//b/+P/4//j/
+P/7//z//f/+////AAABAAIABQAGAAcACAAJAAoACwAMAA8AEAARABIAEwAUABUAFgAX
ABgAGQAaABwAHAAcABwAHAAcABwAHAAeAB4AHgAeAB4AHgAeAB4AHAAcABwAHAAeAB4A
HgAeAB4AHgAeAB4AHAAcABwAHAAdAB4AHwAgAB4AHgAeAB4AIAAgACAAIAAeAB4AHgAe
ACAAIAAgACAAIAAgACAAIAAeAB4AHgAeAB4AHgAeAB4AHgAeAB4AHgAeAB4AHgAeABwA
HAAcABwAGgAaABoAGgAcABwAHAAcABoAGgAaABoAGAAYABgAGAAaABoAGgAaABgAGAAY
ABgAGgAaABoAGgAYABgAGAAYABgAGAAYABgAGAAYABgAGAAXABYAFQAUABUAFgAXABgA
GgAaABwAHQAcAB0AHQAdAB8AHwAfACAAHgAeAB4AHgAeAB4AGwAZABUAEwATABUAGQAa
ABoAGgAaABkAGQAZABYAFQAVABUAFwAYABgAFwAUABQAFAATABIAEQAQABAAEAAQABAA
EAAQABAAEAAQABAADwAPAA8ADwAPAA8ADwAPABAAEAAQABIAEgASABIAEAAOABAAEAAQ
ABQAHAAqAEAAVgBvAI4AsgDWAPUADAEZARUB9wDKAJUAVwAZAOf/vf+f/5D/jv+a/6r/
tv/G/9b/4P/q//n/CwAfADAAPgBRAGcAdQB1AGgAYgBhAFEANgAiABkAEgAJAP//+f/3
//X/7P/i/+P/5v/p/+v/7//x//b//v8EAAkACgAIAAgACAAJAAsACwALAAwACwALAAsA
CwALAAsADAAMAAwADAAMAAwACwALAAsACwANAA0ADQAOAA4ADgANAAwADAAMAA0ADQAN
AA4ADgANAAwADAAMAAwADAANAA0ADQAOAA4ADQANAA0ADQANAAwADAALAAoACQAIAAcA
BgAFAAUABQAEAAQAAwABAP///v/9//z/+//6//f/9//2//X/8//y//D/7v/t/+z/6//q
/+j/6P/n/+b/5v/m/+b/5v/n/+f/6P/p/+r/6//s/+3/8P/y//P/9f/2//f/+v/6//v/
/P/9////AQACAAMABAAFAAYABwAIAAkACgALAA0ADgAPABAAEAAOAA8AEAARABQAFQAV
ABUAFAAUABMAEwAVABcAFwAXABUAFQAVABUAFgAVABUAFgAVABYAFgAWABUAFQAVABUA
FgAXABcAGAAXABcAFgAWABcAFwAXABcAFwAXABcAGAAWABUAFAATABQAFQAWABcAFgAW
ABYAFgAWABYAFwAXABcAFwAXABcAFQAVABUAFgAWABYAFgAVABMAEwATABMAFAAUABQA
FAAUABQAFAAUABIAEwATABMAEwATABMAEwATABIAEgASABEAEQARABAAEgASABIAEgAS
ABIAEgASABIAEgARABEADwAPAA8ADwAPAA8AEAAQABAAEAAQABAADwAOAAwADgAOAA4A
DgAQABIAEgAUABMAFAAVABUAFgAXABgAGQAYABgAGAAYABoAGAAYABUAEQAPAA0ADQAP
ABMAFAAUABYAFAATABMAEQAQAA8ADwARABEAEgASABEAEAAQABAADwAOAA0ADAAMAAwA
DAAMAAoACgAKAAoADAAMAAsACwANAA0ADQANAAwACwALAAoACwAMAA0ADgAMAAwADAAM
AAwADgASABoAKAA6AE4AZwCGAKYAyADjAPoABwEDAecAvACLAE8AEwDj/7v/nf+Q/5D/
nv+s/7j/xv/U/+D/6v/3/wkAHQAwAD4ATQBhAHMAdQBqAGAAXwBTADoAIgAXABAACQAB
APn/9//1/+7/4v/f/+T/5f/p/+3/7//0//r/AAAFAAgABwAGAAUABQAHAAcABwAIAAkA
CQAJAAkABwAHAAgACAAKAAoACgAKAAkACQAJAAkACwALAAsADAAMAAwACwAKAAoACgAL
AAsACwAMAAwACwAKAAoACgAKAAoACwALAAsACgAKAAkACQAHAAcABwAGAAgABwAGAAUA
BAADAAIAAQABAAEAAAAAAP3/+//5//j/9f/0//P/8v/x//H/8P/v/+v/6v/o/+b/5//m
/+X/5P/k/+T/4//i/+D/4P/g/+D/4f/h/+L/4//k/+X/5v/n/+r/7P/t/+//7v/v//L/
8v/1//b/9//5//v//P/9//7///8AAAEAAgAFAAYABwAJAAgACQAKAAoADAANAA4ADwAQ
ABEAEQARABIAEgARABEAEQATABMAEwATABMAEwATABIAEQARABIAEwAUABQAFAATABMA
EwATABQAFQAVABYAFwAXABYAFgAVABUAFQAVABUAFQAVABYAFgAVABQAEwAVABUAFQAV
ABYAFgAWABYAFQAUABQAEwASABMAFAAVABQAEwASABIAEgASABIAEQARABEAEQARABIA
EgASABIAEgASABIAEgAQABEAEQARABEAEQARABEAEQAQABAAEAAPAA8ADwAOABAAEAAQ
ABAADgAOAA4ADgAQABAADwAPAA8ADwAPAA8ADwAPABAAEAAQABAAEAAQAA4ADgANAAwA
DwAPAA4ADgAOAA4ADgAMAA4ADgAQABMAFAAVABUAFQAVABUAFQAYABgAGAAYABgAFgAW
ABMADwANAAsACwANABEAEgASABIAEAAPAA8ADwAOAA0ADQALAAsADAAMAAsACgAKAAoA
CwAKAAkACAAGAAYABgAGAAgACAAIAAgACAAIAAcABwAFAAUABQAFAAcABwAIAAgACAAI
AAgACAAGAAYACAAIAAgACAAKABAAHgAuAEIAVwByAJIAsgDNAOQA8QDzAN8AvACTAF8A
JwD1/8n/p/+S/4z/lP+k/67/uv/I/9b/4P/p//f/CQAeAC4AOwBNAGUAbwBqAF4AWwBX
AEYAKAAVABAADQAJAP//9//3//T/5v/b/9z/4f/l/+X/5//q/+7/9P/5//7/AAAAAAAA
AQABAAEAAQACAAEAAQABAAEAAQABAAIAAgAEAAQABAAEAAMAAwADAAMAAwADAAMABAAC
AAIAAQAAAAIAAgADAAMAAQACAAIAAQACAAIAAgACAAEAAQAAAP///v/+//3//f//////
///+//z/+//6//n/+v/5//j/9//1//X/9P/0//P/8f/v/+7/7f/s/+v/6v/o/+f/5f/j
/+P/4v/g/97/3f/c/9v/2v/Z/9j/1v/U/9b/1v/W/9b/1f/V/9b/1//Y/9n/2v/b/9z/
3v/f/+H/4v/j/+b/5v/o/+r/7P/v//D/8P/w//D/7//w//H/8v/z//T/9f/3//r/+//8
//z//v///wAAAQACAAMAAwADAAYABgAFAAUABQAHAAcABwAHAAcABwAHAAcABwAIAAoA
CQAKAAoACgAJAAkACQAJAAoACwALAAwADAALAAkACAAIAAkACgALAAkACQAJAAoACwAL
AAsACwALAAsACwALAAwADAAMAAwADAAMAA0ADQALAAsACwALAAkACQAJAAoACgAKAAoA
CQAJAAkACQAJAAoACgAKAAoABgAGAAYABgAIAAkACQAJAAcABwAHAAcACQAIAAgACAAH
AAcABwAGAAYABgAGAAYABgAGAAYABgAEAAQAAwADAAMAAwADAAMABAAFAAcACAAHAAYA
BQAEAAUABgAIAAgABgAGAAYABgAGAAgACAAKAA0ADgAPAA8ADgANAAwACwANAA4ADwAQ
ABIAEAAQAA0ACQAHAAUABQAHAAsADAAMAAoACAAHAAcACQAIAAcABwAHAAcACAAIAAkA
CAAIAAgABwAGAAUABAADAAIAAQAAAAEAAgADAAQAAgACAAEAAQABAAEAAQABAAMAAwAE
AAQAAgACAAIAAgACAAQABAAEAAYABgAIABAAHAAsAEIAVwByAJQAtADTAOgA+QD5AOUA
vACNAFcAGwDn/7v/l/+A/3r/gv+S/6D/rP+8/8r/1v/f/+v//f8SACAAKwA9AFEAWQBS
AEgARwBPAEgAMAAXAAwACwAFAPv/7//r/+7/6v/h/9z/3//j/+X/5f/o/+r/7v/1//r/
/f/+////AQABAAEAAQACAAMAAwADAAMAAwADAAQABAACAAIAAgACAAUABQAFAAUAAwAD
AAMABAAEAAQAAwACAAQABAAFAAUAAwAEAAQAAwAEAAQABAAEAAQABQAFAAUABAAEAAMA
AwAFAAUABQAEAAQAAwACAAEAAgABAAAA///9//3//P/8//3/+//5//j/9//2//X/9P/x
//H/8P/v/+//7v/s/+r/6f/o/+f/5v/m/+b/5f/k/+T/5P/k/+T/4f/h/+L/4//m/+f/
6P/p/+z/7v/v//H/8P/x//T/9P/3//j/+f/7//v//P/9//7///8AAAEAAgADAAQABQAH
AAYABwAIAAgACQALAA0ADwAOAA8ADwAPABMAFAAUABUAEwAVABUAFQAVABUAFQAVABYA
FQAVABYAFQAWABYAFgAWABcAGAAZABkAGQAYABgAGQAZABgAGAAZABkAGQAZABkAGQAZ
ABoAHAAbABoAGQAbABsAGwAbABwAHAAcABwAGgAaABsAGwAZABkAGQAZABkAGQAZABoA
GgAaABoAGQAZABkAGQAZABoAGgAaABoAGAAYABgAGAAYABkAGQAZABcAFwAXABcAFwAW
ABYAFgAXABcAFwAWABYAFgAWABYAFgAWABYAFgAWABYAFQAVABUAFQAVABUAFQAWABYA
FgAWABYAGAAaABoAHAAdAB4AHwAfAB0AHQAdAB0AHgAeAB4AHgAcABoAGgAXABcAFQAT
ABMAFwAbABwAHAAcABoAGQAZABkAGAAXABcAFQAVABYAFgATABIAEgASABEAEAAPAA4A
DgAOAA4ADgAOAA4ADgAOAA4ADgANAA0ACwALAAsACwANAA0ADgAOAAwADAAMAAwADgAO
AA4ADgAOABAAFgAiADQATABkAIEAogDIAOgA/wAOARMBAQHfALQAeQA3APn/yf+l/43/
hv+M/5r/pv+0/8T/1P/c/+b/8/8FABkAJgAuAD0AUQBbAFUAUABUAFkATwA0AB4AFQAS
AAsAAQD3//P/9f/w/+T/3//k/+n/6f/r/+3/8P/0//r/AQAGAAQABAAEAAUAAwADAAMA
BAAFAAUABQAFAAUABQAGAAYABgAGAAYABgAHAAcABwAHAAUABQAFAAYACAAIAAcABgAG
AAYABwAHAAYABgAFAAMABAAEAAQABAACAAMAAwADAAQABAADAAMAAQABAAEAAAAAAP//
/v/9//7//f/8//v/+f/5//j/+P/3//X/8//y//H/8P/v/+7/7f/t/+z/6//p/+j/5v/k
/+P/4v/h/+D/3v/e/93/3P/c/9z/3P/c/9v/2//c/93/3v/f/+D/4f/g/+L/4//l/+j/
6f/s/+z/7f/u/+//8f/x//L/8//0//f/+P/5//r/+f/6//v//f/+////AAAAAAIAAwAE
AAUABgAHAAcABwAKAAoACQAJAAcACQAJAAkACwALAAsACwAMAAsACwAMAAsADAAMAAwA
DAANAA4ADwAOAA8ADwAQAA8ADwAOAA4ADgAPABAAEQAPAA8ADwAQABIAEQAQAA8ADwAP
AA8ADwAQABAAEAAQAA4ADgAPAA8ADQANAA0ADQAPAA8ADwAQAA4ADgAOAA0ADQANAA0A
DQAMAAwADAAMAAoACgAKAAoACgALAAsACwAJAAkACQAJAAsACgAKAAoACQAJAAkACAAI
AAgACAAIAAgACAAIAAgACAAIAAcABwAHAAcABwAHAAkACQAIAAYACAAIAAgACAAKAAwA
DAAOAA4ADgAOAA0ADwAPAA8ADwAQABAAEAAQAA4ADAAMAAkACQAHAAUABQAHAAsADAAM
AAwACgAJAAkACwAKAAkACQAHAAcACAAIAAcABgAGAAYAAwACAAEAAAAAAAAAAAAAAAAA
AAAAAAAA/v/+//3//f////////////3//f/+//7//v/+//7//v8AAAAAAAD+//7/AAAI
ABQAKABAAFgAdwCcAMAA4gD9ABABEwH/ANUAoABjACMA6/+//5n/gf96/4L/kP+e/6z/
vP/I/9L/3P/r//3/EwAiADAAQwBVAFkATwBEAEYAQQApAA4AAgD9//b/7f/j/9//3//b
/9D/zP/R/9b/1//b/9//3//m/+7/9P/3//j/+P/4//j/+f/5//n/+f/6//v/+//7//v/
+f/5//r/+v/8//z//P/8//3//f/9//3/+//7//v//P/+//7//f/8//z//P/9//3/+//8
//z/+//8//z//P/8//r/+//7//v//P/8//v/+//5//n/+f/4//r/+f/4//f/+P/3//b/
9f/z//P/8v/y//P/8f/v/+7/7f/s/+v/6v/p/+n/6P/n/+P/4v/g/97/3//e/93/3P/c
/9z/2//a/9r/2v/a/9r/2f/Z/9r/2//c/93/3v/f/+D/4v/j/+X/5v/n/+r/6v/r/+z/
7f/v/+//8P/x//L/9f/2//f/+P/5//r/+//9//7///8AAAAA/v///wAAAQAEAAUABQAF
AAQABAADAAMAAQADAAMAAwADAAMAAwADAAIAAQABAAIAAwAEAAQABAADAAMAAwADAAIA
AwADAAQABwAHAAYABgADAAMAAwADAAUABQAFAAYABgAFAAQAAwAFAAUABQAFAAQABAAE
AAQAAgACAAMAAwACAAMABAAFAAMAAwADAAQAAgACAAIAAQADAAMAAwADAAMAAgABAAAA
//8AAAEAAgAAAAEAAQABAP//////////AQAAAAAAAAAAAP///v/8//7//v/+//7//v/+
//7//v/+//7//f/9//3//f/9//3//f/9//7//v/+//7//v/+//7//v/+//z//v/+/wAA
AwAEAAUABQAFAAUABQAFAAgACAAIAAgABgAEAAQAAQD9//v/+f/5//3/AQACAAIAAAD+
//3//f/9//z/+//7//3//f/+//7//P/6//n/+P/5//j/9//2//b/9v/2//b/9v/2//b/
9v/2//b/9f/1//X/9f/1//X/9//3//j/+P/2//b/9v/2//T/9v/2//b/+P/4//z/AgAQ
ACQAPABVAHYAmgC8ANkA8AD7APcA2wCuAHsAPQADANH/pf+F/3T/dP98/4r/nP+u/7z/
xv/Q/9v/6/8BABIAIAAxAEkAWwBZAEwARABBADUAGgAGAP3/9v/v/+f/3f/b/9f/zv/E
/8X/yv/P/9P/1f/X/9r/4P/m/+v/7v/u/+7/7v/v/+//7//v//D/7//v/+//7//v/+//
8P/w//D/8P/w//D/8f/x//H/8f/x//H/8f/y//L/8v/x//D/8v/y//P/8//x//L/8v/x
//L/8v/y//L/8v/z//P/8//w//D/7//v//H/8f/x//D/7v/t/+z/6//s/+v/6v/p/+n/
6f/o/+j/5//l/+P/4v/h/+D/3//e/9v/2//a/9n/1//W/9T/0v/T/9L/0f/Q/87/zv/N
/8z/zP/M/8z/zP/J/8n/yv/L/8z/zf/O/8//0P/S/9P/1f/W/9f/2v/a/9v/3P/d/9//
4f/i/+P/5P/n/+j/6f/q/+v/7P/t/+//7v/v//D/8P/x//P/9f/3//f/9//2//X/9//4
//j/+f/3//n/+f/5//n/+f/5//n/+f/5//r//P/8//z/+//6//v/+//7//v//P/9//3/
/v/9//3//P/8//z//f/+/////f/9//3//v8AAP///v/9////////////AAAAAAAAAAAC
AAIAAwADAP//////////////////AAAAAAAAAAD/////////////AAAAAAAAAAD+//7/
/v/+/wAAAQABAAEAAQABAAEAAQD///7//v/+/wEAAQABAAAA/v/+//7//v8AAAAAAAAA
AAAAAAD///////////////8BAAEAAgACAAIAAAAAAAAAAgACAAIAAgACAAQABAAGAAcA
CAAJAAkACwALAAsACwAOAA4ADgAOAA4ADAAMAAkABwAFAAMAAwADAAcACAAIAAkACAAI
AAkABwAGAAUABQAHAAcACAAIAAcABgAGAAYABQAEAAMAAgACAAIAAgACAAIAAgACAAIA
BAAEAAMAAwADAAMAAwADAAMAAwAEAAQABgAGAAYABgAGAAYABAAEAAYABgAIABAAHAAs
AEAAVwByAJQAtgDVAO4A/wABAe0AxgCZAGEAJQDx/8X/o/+O/4z/lP+g/67/vP/K/9j/
5P/v//3/EQAkADQAQQBTAGkAcwBsAGIAXwBZAEQAKAAXABIADQAFAPv/9f/1//D/5P/d
/+D/5f/l/+n/6//u//b//P8BAAQABAAEAAQABQAHAAcABwAIAAgABwAGAAUABwAHAAgA
CAAKAAoACgAKAAkACQAJAAkACwALAAsADAAKAAoACQAIAAoACgALAAsACwAMAAwACwAK
AAoACgAKAAoACwALAAsACgAKAAkACQAJAAkACQAIAAoACQAIAAcABgAFAAQAAwADAAMA
AgACAAEA///9//z/+f/4//f/9v/1//X/9P/z/+//7v/s/+r/6//q/+n/6P/m/+b/5f/k
/+L/4v/i/+L/4//j/+T/5f/l/+X/5f/l/+f/6v/s/+//7v/v//L/8v/1//b/9//5//3/
/v///wAA//8AAAEAAgAFAAYABwAJAAgACQAKAAoACwANAA8AEQASABMAEwATABYAFgAV
ABUAFQAXABcAFwAVABUAFQAVABUAFQAWABgAFwAYABgAGAAXABcAFwAXABgAGQAZABoA
GQAZABgAGAAZABkAGQAZABsAGwAbABwAGgAZABgAFwAYABkAGgAbABsAGgAZABgAGAAY
ABkAGQAZABkAGQAZABcAFwAXABgAGAAYABgAFwAXABcAFwAXABYAFgAWABYAFQAWABcA
GAAXABcAFgAVABcAFwAXABcAFwAWABYAFgAVABUAFQAUABYAFgAWABYAFAAUABQAFAAW
ABYAFQAVABMAEwATABMAEwATABQAFAAUABQAFAAUABMAFAAUABQAFQAVABYAFAAUABQA
FAAUABYAFgAYABsAHAAdAB0AGwAbABsAGwAeAB4AHgAeAB4AHAAcABkAFwAVABMAEwAV
ABkAGgAaABkAFgAUABMAFQAUABMAEwATABMAFAAUABMAEgASABIAEwASABEAEAAOAA4A
DgAOAA4ADgAOAA4ADgAOAA0ADQAPAA8ADwAPAA8ADwAQABAADgAOAA4ADgAQABAAEAAQ
ABAAEgAWACAALgBEAFgAcQCQALAAzADlAPYA/wDzANEAqgB7AEMADwDj/73/of+U/5b/
pP+y/77/zP/Y/+L/7P/3/wcAGwAuADwASwBfAHMAdQBoAF4AXQBXAEAAKAAbABYAEwAL
AP//+//7//b/6v/j/+j/7f/t/+//8//0//r/AAADAAgACgAKAAoACwAJAAkACQAKAAkA
CQAJAAkACwALAAwADAAMAAwADAAMAA8ADwAPAA8ADgANAAwADAAMAAwACwAKAAoACgAL
AAsACwAMAAwACwAKAAoACgAKAAgACQAJAAkACAAIAAcABwAJAAkACQAIAAYABQAEAAMA
AwADAAMAAwACAAEA///+//v/+f/3//b/9//2//X/9P/y//H/7//t/+3/7P/q/+j/5//m
/+X/5P/i/+L/4f/g/+D/4P/g/+D/3f/d/97/3//i/+P/5P/l/+b/6P/p/+v/6v/r/+7/
7v/x//L/8//1//X/9v/3//j/+//8//3//v/9//7///8BAAQABQAGAAYACAAJAAoACwAM
AA0ADQANAA4ADgANAA0ADwARABEAEQARABEAEQARABEAEQASABQAFAAUABMAEgASABMA
FAAVABQAFQAVABYAFwAXABYAFgAXABcAFwAXABYAFQAUABQAFgAVABQAEwAVABUAFQAV
ABYAFgAWABYAFgAWABcAFwAVABUAFQAVABUAFQAVABYAFAAUABQAEwAVABUAFQAVABYA
FgAWABYAFAAUABQAFAASABMAEwATABMAEwATABMAFQAUABQAFAAVABUAFQAUABQAFAAU
ABQAFAAUABQAFAAUABQAEwATABEAEQARABEAEwATABQAFAATABIAEQAQABMAFgAUABQA
FAAUABQAFgAWABgAGQAaABsAGwAZABkAGQAZABoAGgAaABoAHAAaABoAFwAVABMAEQAR
ABUAGQAaABoAGAAWABUAFQAVABQAEwATABMAEwAUABQAEwASABIAEgARABAADwAOAAwA
DAAMAAwADgAOAA4ADgAOAA4ADQANAAsACwALAAsACwALAAwADAAMAAwADAAMAA4ADgAQ
ABAAEAASABgAIAAuAEIAWABvAJAAsgDUAO8AAgELAQEB4QC0AH0AQQAJANv/tf+X/4j/
iP+W/6T/sv/A/9D/3v/o//P/AwAVACQAMgBBAFMAZQBpAGAAWABbAF0ATAAwAB0AGgAX
AA8AAwD9//v//P/0/+n/5v/t//P/9//5//z/AAAEAAkADgAPABAAEQATABMAEwATABQA
EwATABMAEwAVABUAFgAWABYAFgAWABYAFwAXABcAFwAXABcAFwAYABgAGAAXABYAFgAW
ABcAFwAVABYAFgAVABUAFgAXABgAFwAXABYAFQAUABQAEwATABMAEwATABIAFAATABIA
EQASABEAEAAPAA0ADQAMAAwADAALAAoACgAJAAgABwAGAAQAAwABAP///v/+//3//P/7
//r/+f/4//b/9v/1//T/9v/2//b/9v/z//P/9P/1//b/9//4//n/+v/8//3///8AAAEA
BAAEAAcACAAJAAsADAAMAAwADAAPABAAEQASABMAFAAVABcAFgAXABgAGAAaABsAHAAd
AB4AHwAfAB8AIgAiACEAIQAhACMAIwAjACMAIwAjACMAJQAlACYAKAAnACgAKAAoACUA
JQAlACUAKAApACkAKgApACkAKAAoACkAKQApACkAJwAnACcAKAApACkAKQApACkAKQAp
ACkAKAAoACgAKAAqACoAKwArACcAJwAnACcAKQApACkAKgAoACgAKAAnACcAJwAnACcA
KAAoACgAKAAmACYAJgAmACgAKQApACkAJwAnACcAJwAlACQAJAAkACcAJwAnACYAJAAk
ACQAJAAmACYAJgAmACYAJgAlACUAIwAhACEAJQAmACYAJgAmACYAJgAoACgAKgArACwA
LQAtACsAKwArACsALAAsACwALAAsACoAKgAnACUAIwAhACEAJAApACsALAAqACgAJwAn
ACcAJgAlACUAJgAnACkAKgAoACYAJQAkACMAIgAhACAAIAAgACAAIAAgACAAIAAgACAA
IAAfAB8AHwAfAB8AHwAhACEAIgAiACIAIgAiACIAIAAgACAAIgAiACQAKgA2AEQAWABw
AIkArADQAPQADwEiASkBHQH9ANQAnQBfACEA7//H/6v/nv+i/6z/uv/G/9b/5v/y//z/
BwAXACkAOABCAE8AYwBvAG8AaABoAGsAZwBOADQAJwAkAB8AFwAPAAsACwAIAP7/9//4
////AwAFAAcACAAMABIAGQAcAB0AHgAfACEAHwAfAB8AIAAfAB8AHwAfACAAIQAjACQA
IgAiACIAIgAjACMAIwAjACMAIwAjACQAJAAkACMAIgAkACQAJQAlACQAJAAjACEAIQAi
ACMAJAAiACMAIwAjACAAIAAfAB8AIAAhACIAIgAgAB8AHgAdAB0AHQAdAB0AHAAbABkA
GAAZABcAFQAUABUAFAATABIAEAAPAA0ACwALAAoACAAGAAcABgAFAAQAAgACAAEAAAAC
AAIAAgACAP////8AAAEAAgADAAQABQAEAAYABwAJAAoACwAOAA4ADwAQABEAEwAUABQA
FAAUABUAFgAXABgAGQAaABsAHQAcAB0AHgAeAB8AIQAjACUAJQAlACQAIwAlACYAJgAn
ACcAKQApACkAKwArACsAKwAsACsAKwAsACsALAAsACwALAAtAC4ALwAwADEAMQAyADEA
MQAwADAAMgAzADQANQAzADMAMwA0ADYANQA0ADMANQA1ADUANQA0ADQANAA0ADYANgA3
ADcANQA1ADUANQA1ADUANQA2ADYANgA2ADUAMwAzADMAMwA2ADYANgA2ADQANAA0ADQA
NAA1ADUANQA1ADUANQA1ADUANAA0ADQANQA1ADUANAA0ADQANAA0ADYANgA2ADYANgA2
ADUANQA0ADUANgA3ADgAOAA6ADoAPAA7ADwAPQA9AD8APwA/AD8AQABAAEAAQAA+ADwA
PAA5ADkANwA1ADUANwA7ADwAPAA8ADoAOQA5ADkAOAA3ADcANwA3ADgAOAA5ADgAOAA4
ADUANAAzADIANAA0ADQANAAyADIAMgAyADIAMgAxADEAMgAzADQANQA0ADMAMwAyADMA
NAA1ADYANgA2ADYANgA2ADgAQABMAF4AdACMAKsAzgD0ABYBMQFCAUcBMwELAdYAmQBX
ACEA9f/P/7n/sv+6/8j/1v/k//L//v8IABYAJQA5AE0AXABqAH0AjwCTAIkAgACCAH0A
ZwBMAD4ANwAyACkAIQAdAB0AFwAMAAgADQASABMAFwAZABsAIgAqADAANQA0ADIAMgAy
ADMANQA1ADUANgA3ADcANwA3ADcANwA4ADgAOgA6ADoAOgA5ADkAOQA5ADsAOwA7ADwA
PAA8ADsAOgA6ADoAOwA7AD0APgA+AD0APAA8ADwAPAA8AD0APQA9ADwAPAA7ADsAOwA7
ADsAOgA7ADsAOwA7ADwAOwA6ADkAOQA5ADgAOAA5ADcANQA0ADEAMAAvAC4ALwAvAC4A
LQAtACwAKgAoACkAKAAnACYAJgAmACUAJAAiACIAIgAiACMAIwAkACUAJgAnACgAKQAq
ACwALQAvADAAMQA0ADQANQA2ADcAOQA9AD4APwBAAEEAQgBDAEQARwBIAEkASwBMAE0A
TgBOAEwATQBOAE8AUgBTAFMAUwBUAFQAUwBTAFMAVQBVAFUAVQBVAFUAVQBWAFUAVQBW
AFcAWABYAFgAVwBXAFcAVwBYAFkAWQBaAFkAWQBYAFgAWQBZAFkAWQBbAFsAWwBcAFwA
WwBaAA==
         </WaveFormData>
      </LeadData>
      <LeadData>
         <LeadByteCountTotal>10000</LeadByteCountTotal>
         <LeadTimeOffset>0</LeadTimeOffset>
         <LeadSampleCountTotal>5000</LeadSampleCountTotal>
         <LeadAmplitudeUnitsPerBit>4.88</LeadAmplitudeUnitsPerBit>
         <LeadAmplitudeUnits>¦ÌV</LeadAmplitudeUnits>
         <LeadHighLimit>2147483647</LeadHighLimit>
         <LeadLowLimit>268435456</LeadLowLimit>
         <LeadID>V4</LeadID>
         <LeadOffsetFirstSample>0</LeadOffsetFirstSample>
         <FirstSampleBaseline>0</FirstSampleBaseline>
         <LeadSampleSize>2</LeadSampleSize>
         <LeadOff>FALSE</LeadOff>
         <BaselineSway>FALSE</BaselineSway>
         <ExcessiveACNoise>FALSE</ExcessiveACNoise>
         <MuscleNoise>FALSE</MuscleNoise>
         <LeadDataCRC32>3039252358</LeadDataCRC32>
         <WaveFormData>
EAAQABAAEAARABIAEwAUABQAFAAUABQAFgAWABYAFgAUABQAFAAUABQAFAAUABQAEgAS
ABIAEgAUABQAFAAUABMAEgARABAADgAOAA4ADgAMAAwADAAMAAoACgAKAAoACgAKAAoA
CgAKAAoACgAKAAwADAAMAAwADAAMAAwADAAOAA4ADgAOAA4ADgAOAA4ADgAOAA4ADgAO
AA4ADgAOAA4ADgAOAA4ADAAMAAwADAAMAAwADAAMAAwADAAMAAwACgAKAAoACgAMAAwA
DAAMAA4ADgAOAA4ADAAMAAwADAAOAA4ADgAOAA4ADgAOAA4AEAAQABAAEAAQABAAEAAQ
ABAAEAAQABAAEAAQABAAEAAQABAAEAAQABAAEAAQABAAEAAQABAAEAAQABAAEAAQAA4A
DgAOAA4ADAAMAAwADAAOAA4ADgAOAA0ADAALAAoACgAKAAoACgAKAAoACgAKAAgACAAI
AAgACAAIAAgACAAGAAYABgAGAAYABgAGAAYABgAGAAYABgAGAAYABgAGAAYABgAGAAcA
CQALAAwADgAOAA4ADgAOAA4ADgAOAA4AEAAQAA8ADwAQAA8ADgAMAAoACgAKAAwAEQAR
ABEAEQAPAA4ADgAOAAwACwAKAAoACgAKAAoACgAIAAcABgAGAAUAAwACAAIAAgACAAIA
AgACAAIAAgACAAEAAQABAAEAAQABAAEAAQADAAMABAAEAAQABAAEAAQAAgAEAAYACQAK
AA8AFQAgAC4AQQBTAGgAfwCUAKYAugDJAMUAnwBeAA4Awf+L/3D/Wf9E/zz/Qf9O/1//
cP+A/43/lv+f/63/vv/L/9z/7f/8/w0AGAAYABEACwAJAAMA9v/s/+f/5v/j/9//2//b
/9j/1v/Y/+D/5f/p/+//8v/1//v/AAAEAAcACgAIAAkACgAKAAsACwALAAsACwALAAwA
DQANAA0ADQANAA0ADQANAA4ADAANAA0ADQAPAA8ADwAPAA0ADgAOAA4ADwAPAA8ADwAN
AA0ADgAOAA4ADgAPAA8ADwAPAA8ADwAPAA8AEAAQABAAEQARABIAEgARABEAEQASABMA
EwASABQAFAAUABQAEQARABEAEQAQABAAEAAQAA8ADgAOAA0ADAAMAAsACwALAAoACQAI
AAgABwAGAAYABAAEAAQAAwADAAIAAgACAAIAAgACAAMAAwADAAMABAACAAIAAgADAAUA
BQAFAAUABgAGAAYABgAHAAcABgAGAAUABQAFAAYABgAGAAYABgAGAAYABgAGAAYABwAI
AAgABgAFAAUABgAHAAcABgAGAAUABgAGAAYABgAHAAcABwAHAAgACAAIAAgACAAJAAkA
CgAKAAoACgALAAsACwALAAwADAAMAAwADQANAA8ADwAPAA8ADgAOAA4ADgAOAA4ADgAO
AA4ADgAOAA4ADwAPAA4ADgAOAA4ADgAOAA0ADQANAA0ADQANAAwADAAMAAwADAAMAAwA
DAAMAAsACwAKAAoACgAKAAoACgAKAAkACQAJAAkACQAJAAkACQAJAAcACQAJAAkACAAG
AAcABwAGAAgACAAIAAgABgAGAAYABgAGAAYABgAGAAQABAAFAAUABwAHAAYABgAGAAYA
BgAFAAcACQAKAAwADAAMAAwADgAOAA4ADgAOABAAEAAPAA8ADgANAAwACAAIAAgACAAM
AA8ADwAPAA8ADQAMAAwADAAMAAsACgAIAAgACAAIAAgABgAFAAQABgAFAAMAAgACAAIA
AgACAAIAAgACAAIABAADAAMAAwADAAMAAwADAAMAAwADAAQABAAEAAQABAACAAQABAAE
AAcADAAPABUAHgAqADkASwBgAHUAhgCWAKgAtwCxAI8AUAAGAMH/kf92/2H/Tv9E/0n/
Vv9n/3b/hP+R/5z/o/+v/77/z//g/+///v8LABYAFgAPAAcABQD///T/6P/j/+D/3f/b
/9f/1f/U/9D/0P/W/9v/3//j/+j/6//v//T/+P/9//7//P/9//7//v8BAAEAAQABAP//
//8AAAEAAQABAAEAAQADAAMAAwAEAAQABQAFAAUABwAHAAcABwAFAAYABgAGAAcABwAH
AAcABwAHAAgACAAIAAgACQAJAAsACwALAAsACQAJAAoACgAMAA0ADQAOAA4ADQANAA0A
DAANAA0ADAAOAA4ADgAOAAsACwALAAsACAAIAAgACAAHAAYABgAFAAQABAADAAMAAwAC
AAEAAAAAAP///v/+//7//v/+//3//f/8//z//P/8//z//P/9/////////wAAAAAAAAAA
AQADAAMAAwADAAIAAgACAAIAAwADAAIAAgAFAAUABQAGAAQABAAEAAQABgAGAAYABgAG
AAcACAAIAAgABwAHAAgACQAJAAgACAALAAwADAAMAAoACwALAAsACwAMAAwADAAMAAwA
DQANAA4ADgAOAA4ADwAPAA8ADwAQABAAEAAQAA8ADwARABEAEQARABAAEAAQABAAEAAQ
ABAAEAAQABAAEAAQABEAEQAQABAAEAAQAA4ADgANAA0ADwAPAA8ADwAMAAwADAAMAAwA
DAAMAAwACgAJAAkACAAIAAgACAAIAAgACAAHAAcABwAHAAcABwAHAAcABwAFAAkACQAJ
AAgACAAJAAkACAAKAAoACgAKAAgACAAIAAgACAAIAAgACAAIAAgACQAJAAgABwAIAAgA
CAAHAAgACAAIAAgACAAJAAsADQAOAA4ADgAOAA4AEAAQABAAEAAQABIAEgARABEAEAAP
AA4ADAAMAAwADAAMAA8ADwAPAA8ADQAMAAwADAAMAAsACgAIAAgACAAIAAoACAAHAAYA
CAAHAAUABAAEAAQABAAEAAQABAAEAAQABgAFAAUABQAFAAUABQAFAAcABwAHAAgABgAG
AAYABgAGAAgACAAIAAkADAAPABUAHgAqADkASQBaAG0AfACMAJwArQCvAJcAZgAkAN//
qf+I/3H/Xv9Q/0//Wv9r/3r/iP+V/6D/qf+z/8D/zf/e/+///P8LABoAHgAXAA8ACwAJ
AAAA8v/r/+r/6f/n/+H/3f/c/9r/0v/U/93/5f/n/+r/7//z//j//P///wQABAAFAAYA
BgAHAAcABwAHAAcABwAIAAkACQAJAAkACQALAAsACwAMAAoACwALAAsADQANAA0ADQAL
AAwADAAMAA0ADQANAA0ACwALAAwADAAMAAwADQANAA0ADQANAA0ADQANAA4ADgAOAA8A
DwAQABAADwAPAA8AEAARABEAEAAQABAAEAAQAA0ADQANAA0ADAAMAAwADAAJAAgACAAH
AAYABgAFAAUABQAEAAMAAgACAAEAAAAAAAIAAgACAAEA///+//7//v8AAAAAAAABAAMA
AwADAAQAAgACAAIAAwAFAAUABQAFAAQABAAEAAQABQAFAAQABAAFAAUABQAGAAYABgAG
AAYABgAGAAYABgAHAAkACwAMAA4ADQANAA4ADQANAAwADAANAA4ADgAOAA4ADwAPAA8A
EQASABIAEgASABIAEwATABIAEgASABIAEwATABMAEwAUABQAFAAUABMAEwAVABUAFwAX
ABYAFgAUABQAFAAUABYAFgAWABYAFAAUABUAFQAWABYAFgAWABQAFAATABMAEwATABMA
EwASABIAEgASABIAEgASABIAEgARABEAEAASABIAEgASABIAEgARABEAEQARABEAEQAR
ABEAEQAPABEAEQARABAAEAARABEAEAAQABAAEAAQABIAEgASABIAEAAQABAAEAAOAA4A
DwAPABEAEQATABQAEwASABEAEAARABMAFQAWABgAGAAYABgAGAAYABgAGAAaABwAHAAb
ABsAGgAZABgAFgAWABYAFgAYABsAGwAbAB0AGwAaABoAGAAYABcAFgAWABYAFgAWABYA
FAATABIAEgARAA8ADgAOAA4ADgAOAA4ADgAOAA4ADgANAA0ADQANAA0ADQANAA0ADQAN
AA4ADAAMAAwADAAOAA4ADgAOAA8AFAAXAB0AJgA0AEMAUwBmAH0AkgCkALYAyQDRALsA
hAA4AOf/o/96/2P/UP9C/0H/Tv9j/3T/gP+N/5r/pf+v/7z/y//a/+n/9P8BABAAFAAP
AAkABwAHAAQA9v/r/+j/5//l/+H/3f/c/9z/2v/Y/93/5f/r/+7/8f/1//j//P8DAAYA
BwAJAAsADAAPAA8ADwAPAA8ADwAQABEAEQARABEAEQARABEAEQASABIAEwATABMAEwAT
ABMAEwATABQAFAAUABUAFQAVABUAFQAVABYAFgAYABgAGQAZABcAFwAXABcAGQAZABoA
GgAYABkAGQAaABgAFwAXABcAGAAZABkAGAAYABgAGAAYABkAGQAZABkAFwAWABUAFAAV
ABQAFAATABIAEgARABEAEQAQAA8ADgAOAA0ADAAMAAoACgAKAAkACwAKAAoACgAKAAoA
CgALAA0ADQANAA4ADAAMAAwADQANAA0ADQANAAwADAAMAAwADQANAAwADAAMAAsACgAK
AAwADAAMAAwADAAMAAwADAAMAA0ADgAOAA4ADQANAA4ADwAPAA4ADgAPABAAEAAQAA4A
DwAPAA8AEQASABIAEgASABIAEwATABQAFAAUABQAEwATABMAEwAUABQAFAAUABUAFQAX
ABcAFwAXABYAFgAWABYAFgAWABgAGAAYABgAFwAWABYAFQAUABQAFAAUABYAFgAVABUA
FQAVABUAFQAUABQAFAAUABYAFgAWABYAFAATABMAEgAUABQAFAAUABIAEgARABEAEQAR
ABEAEQATABMAEwARABMAEwATABIAEAARABEAEAAQABAAEAAQABAAEAAQABAAEAAQABAA
EAAQABAAEwAVABcAGAAaABoAGgAaABgAGAAYABgAGgAcABwAGwAaABgAFgAUABMAFAAV
ABYAGAAbABsAGwAbABkAGAAYABgAGAAXABYAFAAUABQAFAAWABQAEwASABAADwANAAwA
CgAKAAoACgAKAAoACgAKAAgABwAHAAcACQAJAAkACQAHAAcABwAIAAoACgAKAAoACgAK
AAwADAANABAAFQAdACwAQABXAG0AhgChALYAygDiAO0A3wCxAGYADAC3/3//YP9F/zj/
Nv9B/1L/Y/90/4L/j/+Y/6H/q/+6/8n/1v/j//D///8EAP7/+f/7//3/+f/u/+T/3//e
/93/2f/V/9P/0v/O/87/1v/f/+P/5//q/+3/7//0//r///8CAAIAAwAEAAQABQAFAAUA
BQAHAAcACAAJAAcABwAHAAcABwAHAAcACAAIAAkACQAJAAcABwAHAAcACQAKAAoACgAJ
AAkACQAJAAsACwAMAAwACgAKAAsACwALAAsACwALAA0ADQAOAA4ADAANAA0ADgAQAA8A
DwAPAA4ADwAPAA4ADgAOAA4ADgANAA0ADQANAAwADAAMAAwADQAMAAwACwAIAAgABwAH
AAUABAADAAIABAADAAIAAgACAAIAAgABAAEAAAAAAAAAAAAAAAAAAQABAAEAAQACAAQA
BAAEAAUAAwADAAMAAwACAAIAAgACAAMAAwACAAIAAQABAAEAAgACAAIAAgACAAIAAgAC
AAIAAgADAAQABAAEAAMAAwAEAAUABQAEAAQABQAGAAYABgAEAAUABQAFAAUABgAGAAYA
BgAGAAcABwAIAAgACAAIAAkACQAJAAkACgAKAAoACgAJAAkACwALAAsACwAKAAoACAAI
AAgACAAKAAoACgAKAAgACAAJAAkACAAIAAgACAAIAAgABwAHAAcABwAHAAcABgAGAAYA
BgAEAAQABAAEAAQAAwADAAIABAAEAAQABAACAAIAAQABAAMAAwADAAMAAQABAAEA////
///////+//7///////7/AAAAAAAAAAAAAAAAAAAAAAAA/v8AAP7//v/+//7//v///wEA
AwAEAAQABAAEAAQABAAEAAQABAAEAAYABgAFAAMAAgABAAAA/v/+//7//v8CAAUABQAF
AAUAAwACAAIAAgACAAEAAAAAAAAAAAAAAAAA/v/9//z//P/7//n/+P/4//j/+P/4//j/
+P/4//j/+P/3//f/9//3//f/9//3//f/9//3//j/9v/2//b/9v/4//j/+v/6//3/AgAH
ABEAHgAwAEUAWwBwAIkAoAC0AMgAzQC5AH8ALADW/4//Z/9Q/zv/Kv8o/zP/RP9V/2T/
cv99/4b/kf+f/67/wf/Q/9//7v/7/wAA+v/z//P/8f/j/9j/0v/R/87/y//H/8f/xf/C
/8L/xv/O/9H/1f/d/+D/4f/n/+7/8v/1//b/9v/3//j/+P/3//f/9//3//f/9//4//n/
+f/5//n/+f/5//n/+f/6//j/+f/5//n/+//7//v/+//5//r/+v/6//3//f/9//3//f/9
//7//v/+//7/////////////////AQABAAIAAgAAAAEAAQACAAQAAwADAAMAAgADAAMA
AgAEAAQABAAEAAMAAwADAAMAAgACAAIAAgACAAIAAwADAAAAAAD////////+//3//P/8
//v/+v/6//r/+v/6//n/+f/4//j/+P/4//j/+P/5//n/+f/5//r/+P/4//j/+f/5//n/
+f/5//j/+P/4//j/+f/5//j/+P/3//f/9//4//j/+P/4//j/9v/2//b/9v/4//n/+v/6
//j/9//3//j/+f/5//j/+P/5//r/+v/6//j/+f/5//n/+f/6//r/+v/6//r/+//7//z/
/P/8//z//f/9//3//f/8//z//P/8//3//f///////f/9//z//P/+//7//v/+//z//P/8
//z//P/8//3//f/6//r/+v/6//r/+v/5//n/+f/5//n/+f/4//j/+P/4//b/9v/2//b/
+P/3//f/9v/2//b/9v/2//b/9v/1//X/9f/1//X/9f/z//P/8//x//X/9f/1//T/9P/1
//X/9P/0//T/9P/0//T/9P/0//T/8v/y//L/8v/0//b/9P/0//T/9P/0//X/9//5//r/
/P/8//z//P/+//7//v/+//7/AAAAAP///f/8//v/+v/2//b/9v/2//r//f/9//3//f/7
//r/+v/6//r/+f/4//j/+P/4//j/+P/2//X/9P/0//P/8f/w//D/8P/w//D/7v/u/+7/
7v/u/+3/7f/t/+3/7f/t/+3/7//v/+//8P/w//D/8P/w/+7/8P/w//D/8//4//n///8K
ABgAKQA9AFIAZQB6AI4AoACtAKkAhwBEAPT/p/91/1j/P/8s/yL/J/8y/0H/Vv9m/3H/
ev+F/4//nv+x/8L/0f/g/+///P/6//H/6//r/+P/2P/O/8n/xv/F/8H/v/+9/7r/tv+4
/8D/x//L/9H/1P/V/9n/3v/i/+f/6v/o/+n/6v/q/+v/6//r/+v/6//r/+z/7f/t/+3/
7f/t/+//7//v//D/7v/v/+//7//v/+//7//v/+//8P/w//D/7//v/+//7//v/+//8P/w
//D/8P/x//H/8//z//P/8//z//P/9P/0//T/9f/1//b/9v/1//X/9f/0//X/9f/0//T/
9P/0//T/9f/1//X/9f/y//L/8v/y//P/8v/y//H/8P/w/+//7//t/+z/6//q/+z/6//q
/+r/6v/q/+r/6f/n/+b/5v/m/+j/6P/o/+n/5//n/+f/6P/q/+r/6v/r/+v/6//r/+v/
6v/q/+r/6v/r/+v/6v/q/+v/6//r/+z/7P/s/+z/7P/s/+z/7P/s/+z/7f/u/+7/8P/v
/+//8P/x//H/8P/w/+//8P/w//D/8P/x//H/8f/x//L/8v/y//L/8v/z//P/9P/0//T/
9P/1//X/9f/1//b/9v/2//b/9//3//n/+f/5//n/+P/4//r/+v/6//r/+v/6//r/+v/8
//z//f/9//r/+v/6//r/+v/6//n/+f/5//n/+f/5//r/+v/6//r/+v/6//r/+v/8//v/
+//6//z//P/8//z/+v/6//n/+f/5//n/+f/5//v/+//7//n/+f/5//n/+P/6//v/+//6
//r/+v/6//r//P/8//z//P/6//r/+v/6//z//P/7//z//P/8//z//P/9////AQACAAQA
BAAEAAQABgAGAAYABgAGAAgACAAHAAcABgAFAAQAAgACAAIAAgAEAAcABwAHAAcABQAE
AAQABAAEAAMAAgACAAIAAgACAAQAAgABAAAAAgABAP///v/+//7//v/+//7//v/+//7/
AAD//////////////////////////wAAAAAAAAAAAAAAAAAAAAACAAMABgAJAA8AFgAg
AC8AQwBWAGkAfACQAKAArwCzAJ0AaAAgANX/nf9+/2X/UP9E/0P/Tv9d/27/fv+N/5r/
o/+v/7z/y//c/+3/+v8JABYAHAAXAA8ACwAHAP7/8P/r/+j/6f/l/+H/3f/c/9r/2P/c
/+P/5f/p/+7/8f/z//j//v8DAAQABgAHAAgACAAJAAkACQAJAAsACwAMAA0ADQANAA0A
DQAPAA8ADwAQAA4ADwAPAA8ADwAPAA8ADwAPABAAEAAQABMAEwATABMAEwATABQAFAAU
ABQAFQAVABUAFQAVABUAFwAXABgAGAAWABcAFwAYABgAFwAXABcAFgAXABcAFgAWABYA
FgAWABUAFQAVABUAEgASABIAEgARABAAEAAPAA4ADgANAA0ACwAKAAkACAAIAAcABgAG
AAYABgAGAAUABwAGAAYABgAGAAYABgAHAAkACQAJAAoACAAIAAgACQALAAsACwALAAsA
DAANAA4ADQANAAwADAAPAA8ADwAQABAAEAAQABAAEAAQABAAEAASABMAFAAUABQAEwAT
ABQAFQAVABQAFAATABQAFAAUABQAFQAVABUAFQAWABYAFgAYABgAGQAZABgAGAAYABgA
FwAXABcAFwAaABoAGgAaABcAFwAZABkAGQAZABgAGAAaABoAGgAaABgAGAAYABgAGAAY
ABkAGQAYABgAGAAYABoAGgAZABkAGQAZABkAGQAWABYAFgAWABYAFgAWABYAFgAVABUA
FAAWABYAFgAWABgAGAAXABcAFQAVABUAFQAVABUAFQATABUAFQAVABQAFAAVABUAFAAU
ABQAFAAUABQAFAAUABQAEgASABIAEgASABIAEwATABQAEwAUABQAFAAVABQAFAAUABQA
FAAVABcAGQAaABoAGgAaABoAHAAcABwAHAAcAB4AHgAdAB0AHAAbABoAGAAYABgAGAAc
AB8AHwAfAB4AGwAZABgAFgAWABUAFAAWABYAFgAWABgAFgAVABQAFAATABEAEAAQABAA
EAAQABAAEAAQABAAEAAPAA8ADwAPAA8ADwAPAA8ADwAPABAAEAAQABAAEAAQABIAEAAQ
ABMAGAAdACMALgA+AE0AXwByAIMAkgCiALIAvQCzAIcASAACAMP/m/+G/2//XP9Y/13/
bv99/4r/mP+l/6z/tf/B/9D/4f/w////DAAbACYAJAAZABMAEQANAAIA9v/x//D/7//r
/+f/5f/k/+L/3v/i/+n/7f/x//b/+f/7/wAABgAJAAwADAANAA4ADgARABEAEQARABEA
EQASABMAEwATABMAEwATABMAEwAUABIAEwATABMAEQARABEAEQARABIAEgASABMAEwAT
ABMAEwATABQAFAAUABQAFQAVABUAFQAVABUAFQAVABYAFgAUABUAFQAWABgAFwAXABcA
FgAXABcAFgAWABYAFgAWABUAFQAVABUAEgASABIAEgARABAAEAAPAA4ADgANAA0ADQAM
AAsACgAKAAkACAAIAAgACAAIAAcACQAIAAgACAAGAAYABgAHAAcABwAHAAgACgAKAAoA
CwALAAsACwALAAwADAAMAAwADQANAAwADAANAA0ADQAOAA4ADgAOAA4AEAAQABAAEAAQ
ABEAEgASABQAEwATABQAFQAVABQAFAAVABYAFgAWABgAGQAZABkAGQAaABoAGgAaABoA
GwAbABoAGgAaABoAHQAdAB0AHQAeAB4AHgAeABsAGwAdAB0AHQAdABwAHAAeAB4AHgAe
AB4AHgAeAB4AHgAeAB8AHwAcABwAHAAcAB4AHgAdAB0AGwAbABsAGwAcABwAHAAcABwA
HAAcABwAHAAbABsAGgAaABoAGgAaABwAHAAbABsAGwAbABsAGwAbABsAGwAZABsAGwAb
ABoAGgAbABsAGgAaABoAGgAaABwAHAAcABwAGgAaABoAGgAaABoAGwAbAB0AHgAeAB4A
HgAeAB0AHwAhACIAJAAkACQAJAAkACQAJAAkACQAJgAmACUAJQAkACMAIgAiACIAIgAi
ACYAKQApACkAJwAlACQAJAAkACQAIwAiACAAIAAgACAAIAAeAB0AHAAcABsAGQAYABgA
GAAYABgAGAAYABgAGAAYABcAFwAXABcAFwAXABcAGQAZABkAGgAYABgAGAAYABgAGAAa
ABwAHQAiACkALwA4AEYAVwBrAIIAlwCqAL4A0gDdANcArQBqABgAy/+Z/37/af9U/0z/
Vf9m/3f/iP+W/6H/rP+1/8H/0P/d/+r/+f8KABcAIAAgABcAEQATABUADAD+//f/9P/z
//H/7f/p/+j/6P/m/+j/7f/1//3/AAADAAcACgAQABUAGAAaABsAHAAcAB0AHQAdAB0A
HQAdAB4AHwAfAB8AHwAfAB8AHwAfACAAIAAhACEAIQAfAB8AHwAfACEAIgAiACIAIwAj
ACMAIwAhACEAIgAiACQAJAAlACUAIwAjACMAIwAjACMAJAAkACIAIwAjACQAJgAlACUA
JQAmACcAJwAmACQAJAAkACQAJQAlACUAJQAkACQAJAAkACMAIgAiACEAIAAgAB8AHwAh
ACAAHwAeABwAGwAaABoAHAAcABwAGwAbABoAGgAaABoAGgAaABsAGwAbABsAHAAeAB4A
HgAfAB0AHQAdAB0AGgAaABoAGgAdAB0AHAAcABwAGwAaABoAGgAaABoAGgAaABoAGgAa
ABwAHQAeAB4AHgAdAB0AHgAfAB8AHgAeAB8AIAAgACAAIAAhACEAIQAhACIAIgAiACIA
IgAjACMAJAAkACQAJAAlACUAJQAlACYAJgAmACYAJQAlACcAJwApACkAKAAoACgAKAAo
ACgAKAAoACgAKAAoACgAKQApACgAKAAoACgAKAAoACcAJwAnACcAJwAnACgAKAAoACgA
JgAmACYAJgAmACUAJQAkACYAJgAmACYAJAAkACMAIwAjACMAIwAjACMAIwAjACEAIQAh
ACEAIAAiACMAIwAiACIAIgAiACIAIAAeACAAIgAiACIAIgAiACIAIwAlACcAKAAqACoA
KgAqACoAKgAqACoAKAAqACoAKQApACgAJwAmACQAJAAkACQAKAArACsAKwArACkAKAAo
ACYAJgAlACQAJgAmACYAJgAkACIAIQAgACAAHwAdABwAGgAaABoAGgAcABwAHAAcABwA
GwAbABsAGwAbABsAGwAdAB0AHQAeABwAHAAcABwAGgAcAB4AHgAhACQAKwAxAD4AUABj
AHkAkgCrAMQA2gDuAP0A9wDRAIwANgDf/5//ev9j/1D/TP9T/2T/df+G/5b/o/+u/7f/
v//M/9v/6P/1/wQAEwAaABgAEwAPABEADwAEAPj/9f/0//P/7//t/+v/6v/o/+j/7P/1
//v///8CAAUABwAKABAAFQAaABoAGwAcABwAHQAdAB0AHQAdAB0AHgAfAB8AHwAfAB8A
HwAfAB8AIAAgACEAIQAhACEAIQAhACEAIQAiACIAIgAjACMAIwAjACMAIwAkACQAJAAk
ACUAJQAjACMAIwAjACUAJQAmACYAJgAnACcAKAAoACcAJwAnACoAKwArACoAKAAoACgA
KAApACkAKQApACYAJgAmACYAJQAkACQAIwAkACQAIwAjACEAIAAfAB4AIAAfAB4AHgAe
AB4AHgAdABsAGgAaABoAHAAcABwAHQAbABsAGwAcABwAHAAcAB0AHQAdAB0AHQAaABoA
GgAaABkAGQAYABgAFwAXABcAGAAWABYAFgAWABYAFgAWABYAFgAXABgAGAAYABcAFwAY
ABkAGQAYABgAGQAaABoAGgAaABsAGwAbABsAHAAcABwAHgAeAB8AHwAgACAAIAAgACEA
IQAhACEAJAAkACQAJAAjACMAJQAlACcAJwAmACYAKAAoACgAKAAoACgAKAAoACgAKAAp
ACkAKAAoACgAKAAoACgAJwAnACkAKQApACkAJgAmACYAJgAoACgAKAAoACgAJwAnACYA
JgAmACYAJgAmACYAJQAlACUAJQAlACUAJwAnACcAJQAlACUAJQAkACYAJwAnACYAJgAm
ACYAJgAmACgAKAAoACgAKQArAC0ALgAwADAAMAAwAC4ALgAuAC4ALgAwADAALwAtACwA
KwAqACgAKAAoACgAKgAtAC0ALQAtACsAKgAqACgAKAAnACYAKAAoACgAKAAmACQAIwAi
ACIAIQAfAB4AHgAeAB4AHgAeAB4AHgAeACAAHwAfAB8AHwAfAB8AHwAfAB8AHwAgACAA
IAAgACAAIAAgACIAJAAnACwAMQA5AEgAWABrAIEAmACvAMQA2gDsAPEA3QCjAFQA/v+5
/5X/fv9n/1j/Vv9h/3D/f/+Q/57/qf+y/73/y//a/+v/+v8JABgAJQAqACYAHwAdAB0A
EQAGAP7/+//6//n/8//x//H/7v/s//L//P///wMACQAMAA8AEwAaACAAIwAiACQAJQAm
ACYAJwAnACcAJwApACkAKgArACkAKQApACkAKwArACsALAAqACsAKwArAC0ALQAtAC0A
LQAuAC4ALgAvAC8ALwAvADEAMQAyADIAMAAwADEAMQAyADMANAA1ADUANQA2ADYAOAA5
ADkAOgA8ADsAOwA7ADwAPQA9ADwAPgA+AD4APgA/AD8APwA/AD4APgA+AD4APwA+AD4A
PQA8ADwAOwA7ADsAOgA5ADgAOAA3ADYANgA2ADYANgA1ADUANAA0ADQANAA0ADQANQA1
ADUANQA2ADYANgA2ADcANwA3ADcANwA4ADgAOAA4ADkAOQA4ADgAOQA5ADkAOgA4ADgA
OAA4ADgAOAA4ADgAOAA5ADoAOgA4ADcANwA4ADkAOQA4ADgANwA4ADgAOAA4ADkAOQA5
ADkAOgA6ADoAOgA6ADsAOwA+AD4APgA+AD8APwA/AD8AQgBCAEIAQgBDAEMARQBFAEMA
RQBEAA==
         </WaveFormData>
      </LeadData>
      <LeadData>
         <LeadByteCountTotal>10000</LeadByteCountTotal>
         <LeadTimeOffset>0</LeadTimeOffset>
         <LeadSampleCountTotal>5000</LeadSampleCountTotal>
         <LeadAmplitudeUnitsPerBit>4.88</LeadAmplitudeUnitsPerBit>
         <LeadAmplitudeUnits>¦ÌV</LeadAmplitudeUnits>
         <LeadHighLimit>2147483647</LeadHighLimit>
         <LeadLowLimit>268435456</LeadLowLimit>
         <LeadID>V5</LeadID>
         <LeadOffsetFirstSample>0</LeadOffsetFirstSample>
         <FirstSampleBaseline>0</FirstSampleBaseline>
         <LeadSampleSize>2</LeadSampleSize>
         <LeadOff>FALSE</LeadOff>
         <BaselineSway>FALSE</BaselineSway>
         <ExcessiveACNoise>FALSE</ExcessiveACNoise>
         <MuscleNoise>FALSE</MuscleNoise>
         <LeadDataCRC32>8413288</LeadDataCRC32>
         <WaveFormData>
HgAeAB4AHgAgACAAIAAgACIAIgAiACIAIwAkACUAJgAnACgAKQAqACwALAAsACwALAAs
ACwALAAsACwALAAsACoAKgAqACoAKgAqACoAKgAoACgAKAAoACcAJgAlACQAIgAiACIA
IgAiACIAIgAiACEAIAAfAB4AHAAcABwAHAAbABoAGQAYABYAFgAWABYAFQAUABMAEgAP
AA4ADQAMAAoACgAKAAoACQAIAAcABgAIAAgACAAIAAcABgAFAAQAAgACAAIAAgAEAAQA
BAAEAAYABgAGAAYABAAEAAQABAAGAAYABgAGAAgACAAIAAgACgAKAAoACgAKAAoACgAK
AAoACgAKAAoACgAKAAoACgAIAAgACAAIAAoACgAKAAoACgAKAAoACgALAAwADQAOAAwA
DAAMAAwACgAKAAoACgAIAAgACAAIAAYABgAGAAYACAAIAAgACAAIAAgACAAIAAgACAAI
AAgABgAGAAYABgAGAAYABgAGAAQABAAEAAQAAgACAAIAAgAEAAQABAAEAAQABAAEAAQA
CAAKAAsADAAPABAAEAAPAA8ADwAPAA8ADQAOAA4ADgAOAA0ACwALAAkACQAJAAsAEAAS
ABAAEAAPABAAEQASABEAEAAOAA4AEAAQABAADgAQAA8ADgANAA4ADQAMAAsACwALAAsA
CwAKAAoACgAKAAwADAALAAsACwALAAwADAAOAA4ADgAOAA4ADgAOAA4ADAANAA0AEAAT
ABcAGwAkAC8APgBPAGIAcwCEAJQApwC1ALEAigA8ANz/gv9M/zn/Kf8e/xz/Iv8v/z//
Uf9g/2z/c/9+/43/m/+q/7v/y//c/+f/8f/z//L/7//t/+n/4//f/9//3f/d/93/2v/b
/9r/2v/g/+f/7v/x//b/+//9/wEABwAKAA4AEAAPAA8AEQARABEAEQASABIAEgATABMA
FAAWABYAFgAXABcAFwAYABgAFgAWABYAFgAYABkAGQAaABgAGAAYABgAGgAbABwAHAAe
AB8AHwAgACAAIQAiACIAIgAiACQAJAAkACUAJQAmACYAJwAnACgAKAApACkAKgAoACkA
KwArACsALAAsACwALgAuAC8ALwAxADEAMQAxADAAMAAwADAALgAtAC0ALQAvAC8ALwAv
AC8ALwAvAC4AKgAqACoAKwArACsAKwAqACwALAAsACsALQAtAC0ALAArACoAKAAmACUA
JAAjACIAHwAeAB0AHQAaABkAGQAYABgAFwAWABUAFAATABIAEQATABMAEwARABIAEgAT
ABQAEgASABIAEQATABQAFAAUABIAEgASABIAEgASABIAEgASABMAEwATABEAEQARABIA
FAAUABQAFAATABMAEwAUABYAFgAWABYAGQAZABoAGgAXABcAFgAVABUAFQAVABUAEwAT
ABMAEwATABQAFAAUABMAEwATABMAFAAUABQAFAAUABQAFAAUABQAFAAUABQAFAAUABQA
FAATABMAEwATABUAFQAVABUAFQAVABUAFQASABIAEgASABIAEgASABIADwAPAA8ADwAP
AA8ADwAPABEAEQARABEAEQASABIAEgAUABQAFAAUABIAEgASABQAEgASABIAEgASABIA
EgAQABIAFAAVABYAFwAYABgAGQAZABkAGQAbABsAHAAcABwAHAAbABkAGQAZABkAGQAb
AB4AIAAeAB4AHAAcABwAGgAZABgAFgAWABYAFgAWABYAFgAVABQAFAAUABQAFAARABEA
EQARAA8ADgAOAA4ADgAOAA4ADQALAAsACwAMAAwADAAMAAwADgAOAA4ADgAMAA4ADQAP
ABIAFwAbACEAKAAxADwATQBeAG0AegCIAJcApQChAHoAMADY/4j/WP9F/zf/LP8q/zD/
Pf9P/1//bP94/4H/jP+V/6P/tP/F/9X/4v/v//f/+f/0//H/8f/t/+f/4f/f/93/3f/d
/9z/2//a/9r/4P/n/+7/8f/2//3///8BAAUACgAOABAADwAPABEAEQARABEAEgASABAA
EQARABIAEgASABIAEwATABMAFAAUABQAFAAUABQAFgAXABcAGAAYABgAGAAYABYAFwAY
ABgAGgAbABsAHAAcAB0AHgAeACAAIAAiACIAIAAhACEAIgAiACMAIwAkACYAJwAnACgA
JgAnACkAKQApACoAKgAqACoAKgArACsAKQApACkAKQAoACgAKAAoACgAJwAnACcAJwAn
ACcAJwAlACUAJQAkACQAJAAkACUAJAAjACIAIAAgACAAIAAfAB8AHwAfAB4AIAAgAB8A
HgAfAB4AHQAcABsAGgAZABkAGAAXABcAFgAYABcAFgAVABYAFQAUABMAFAAVABYAFQAV
ABQAFAAUABYAFgAWABUAFQAWABYAFgAYABgAGAAYABgAGAAYABgAGAAZABkAGQAXABcA
FwAYABgAGAAYABgAFwAXABcAGAAYABgAGAAYABkAGQAaABoAGgAbABsAGwAbABsAGwAb
AB0AHQAdAB0AGwAcABwAHAAbABsAGwAbABgAGAAYABgAGgAaABoAGgAYABgAGAAYABgA
GAAYABgAFwAXABcAFwAVABUAFQAVABcAFwAXABcAFgAWABYAFgAWABYAFgAWABUAFQAV
ABUAEwATABMAEwATABMAEwATABMAFAAUABQAFgAWABYAFgAUABQAFAAWABQAFAAUABQA
FAAUABQAFAAUABQAFAAUABYAGAAZABoAGwAcABwAHQAdAB0AHQAdAB0AHgAeAB4AHgAd
ABsAGwAbABsAGwAdACAAIgAgACIAIAAgACAAIAAfAB4AHAAaABoAGgAaABoAGgAZABgA
FwAWABUAFAARABEAEQARABEAEAAQABAAEgASABIAEQARABEAEQASABIAEgASABIAEgAS
ABIAEgAUABQAFQAVABYAGQAfACUALAA1AEIAUwBiAG8AfACIAJcApQCpAJIAVgAGALT/
eP9d/1H/Qv86/z7/Sf9b/2v/ev+I/5P/mv+j/63/vP/L/9v/6v/3/wMABQACAP3/+//5
//X/7//r/+v/6//r/+r/5//m/+T/4v/n//D/+f/8////AQAFAAsAEAASABYAFwAXABkA
GQAZABkAGgAaABoAGwAbABwAHAAcABwAHQAdAB0AHgAeACAAIAAgACAAIAAhACEAIgAi
ACIAIgAiACMAJQAnACgAJgAnACcAKAAoACkAKgAqACoAKgAsACwAKgArACsALAAuAC8A
LwAwAC4ALwAvADAALgAvADEAMQAxADIAMgAyADMAMgAyADEAMQAxADEAMQAwADAAMAAw
ADAALwAvAC8AMQAxADEAMQAvAC8ALwAuAC4ALgAuAC8ALQAtAC0ALAAsACwALAArAC0A
LQAtACwALAAsACsAKgArACoAKQAoACcAJgAlACUAJAAjACMAIgAiACEAIAAfAB4AHQAc
ABsAGQAZABkAFwAZABgAGAAYABoAGgAaABkAFwAYABgAGAAYABgAGAAYABoAGgAaABoA
GAAZABkAGQAbABsAGwAcABwAHAAcABwAGwAbABsAHAAcABwAHAAcAB0AHQAeAB4AHgAf
AB8AHwAdAB0AHQAdAB0AHQAdAB0AGwAcABwAHAAdAB0AHQAdABoAGgAaABoAGgAaABoA
GgAYABgAGAAYABoAGgAaABoAGQAZABkAGQAXABcAFwAXABkAGQAZABkAGgAaABoAGgAY
ABgAGAAYABcAFwAXABcAFwAXABcAFwAXABcAFwAXABcAGAAYABgAFgAWABYAFgAUABQA
FAAWABYAFgAYABgAFwAWABUAFAAUABYAGAAZABoAGwAcABwAGwAbABsAGwAbABsAHAAc
ABoAGgAZABcAGQAZABkAGQAbAB4AIAAeAB4AHAAcABwAGgAZABgAFgAWABYAFgAWABYA
FgAVABQAEQAQAA8ADgAPAA8ADwAPAA8ADgAOAA4ADgAOAA4ADQANAA0ADQAOAAwADAAM
AAwADAAMAAwADAAOAA4ADwAPABAAFQAZAB0AJgAxAEAATwBgAHMAhACUAKUAuQC/AKoA
bAAOAKr/Xv85/yv/JP8e/yL/L/9D/1X/ZP9w/3v/hv+P/5n/pv+1/8P/0P/d/+n/7//s
/+n/6//t/+n/4//d/93/3f/d/9z/2//a/9r/2v/b/+L/6//w//X/+f/7////BAAIAAwA
DwAPABEAEQATABMAFAAUABQAFQAVABYAFQAUABMAEwARABEAEgASABIAEgASABIAEgAT
ABMAFAAUABQAFAAUABYAFwAYABgAFwAXABYAFgAWABcAGAAYABYAFgAYABgAGQAbABwA
HgAeAB8AHwAgAB4AHwAfACAAIAAhACMAIwAlACYAJgAmACgAKAApACkAJwAnACcAJwAp
ACoAKwAsACwAKwArACsAKwArACsAKwArACsAKwAqACgAKAAoACkAKQApACkAKAAqACoA
KgApACkAKQApACgAJgAmACUAJAAjACIAIQAgAB8AHgAdAB0AGgAZABkAGAAXABUAEwAR
ABIAEQAQAA8ADwAPAA8ADQAPAA4ADgAOAAwADAAMAAsADQAOAA4ADgAOAA4ADgAOAA4A
DgAOAA4AEAARABEAEQAPAA8ADwAQABIAEgASABIAEwATABMAFAASABIAEgASABMAEwAU
ABQAFAAVABUAFQATABMAEwATABUAFQAVABUAFQAWABYAFgATABMAEwATABQAFAAUABQA
FAAUABQAFAASABIAEgASABIAEgASABIAEQARABEAEQARABEAEQARAA8ADwAPAA8ADgAO
AA4ADgAOAA4ADgAOAA0ADQANAA0ADQANAA0ADQALAAsACwALAA0ADgAOAA4ADgAOAAwA
DAAMAAwADQAQABMAFQAUABUAFgAWABMAEwATABMAFQAVABYAFgAUABQAEwARABMAEwAT
ABMAFwAaABwAGgAaABgAGAAYABoAGQAYABYAFgAWABYAFgASABIAEQAQAA0ADAALAAoA
BwAHAAcABwAJAAgACAAIAAcABgAFAAMAAwADAAMABAAEAAQABAAEAAQABAAEAAQABAAG
AAcABwAKAA8AEwAZACYANQBKAGEAdgCLAKAAtADJANkAzQCYADoAzP9s/zT/Hf8R/wj/
Dv8a/yv/Pf9N/1z/aP9x/3j/g/+R/5z/q/+5/8j/1f/Z/9X/1P/X/9v/2f/T/9H/0f/R
/9H/0f/O/83/zP/K/87/1//g/+X/6P/t//H/9f/5//7/AgAGAAYABQAGAAUABQAFAAYA
BgAGAAcABwAIAAgACAAIAAkACQAJAAoACgAKAAoACgAKAAoACwALAAwADgAOAA4ADgAM
AA0ADgAOAAwADQANAA4ADAANAA4ADgANAAwADQAMAA4ADwAPABAADgAPAA8AEAAQABEA
EQASABQAFQAXABcAFQAWABYAFgAYABgAGQAZABkAGQAZABkAHAAcABwAHAAcABsAGwAb
ABoAGQAYABcAFwAXABcAFgAWABYAFgAXABUAFQAVABQAFAAUABQAEwATABMAEwASABIA
EgARABAAEQAQAA8ADgANAAwACwALAAgABwAHAAYABAADAAIAAQACAAEAAAD/////////
//3////+//7//v/+//7//v/9//3//v/+//7//v/+//7//v/+//7//v/+/wAAAQABAAEA
AQABAAEAAgACAAIAAgACAAMAAwADAAQABAAEAAQABAAFAAUABgAGAAYABwAHAAcABQAF
AAUABQAFAAUABQAFAAMABAAEAAQAAwADAAMAAwAEAAQABAAEAAQABAAEAAQABgAGAAYA
BgAEAAQABAAEAAMAAwADAAMAAwADAAMAAwADAAMAAwADAAQABAAEAAQAAgACAAIAAgAD
AAMAAwADAAMAAwADAAMAAQABAAEAAQABAAIAAgACAAAAAAAAAP7//v/+//7//v8AAAIA
BAAFAAUABQAFAAQABQAFAAUABQAFAAUABgAGAAQABAADAAEAAQABAAEAAQADAAYACAAG
AAYABAAEAAQABAADAAIAAAAAAAAAAAAAAPz//P/7//r/+f/4//f/9v/1//X/9f/1//f/
9v/2//b/+P/4//j/9//3//f/9//4//b/9v/2//b/+P/4//j/+P/4//r/+//9/wIABwAL
ABMAHgAtAEAAUwBkAHcAjACgALMAuwCjAGIAAACa/07/LP8h/xP/Cv8M/xb/J/83/0f/
VP9c/2f/cv99/43/nv+v/73/yv/X/93/2//W/9f/1//R/8v/yf/J/8f/x//D/8T/w//C
/8j/0P/X/9z/3//m/+n/7f/x//X/+v/8//7//f/9////////////AAAAAAAAAQABAAIA
BAAEAAQABQAFAAUABgAGAAQABAAEAAQABAAFAAUABgAEAAQABAAEAAYABwAIAAgACAAJ
AAkACgAIAAkACgAKAAwADAAOAA4AEAARABEAEgASABMAEwAUABQAFQAVABYAFAAVABcA
FwAZABoAGgAaABwAHAAdAB0AHQAdAB0AHQAgACAAIAAgAB4AHQAdAB0AHQAdAB0AHQAd
AB0AHQAcABoAGgAaABsAGQAZABkAGAAYABgAGAAXABUAFQAVABQAEgASABEAEAAPAA4A
DQAMAA0ADAALAAsACgAJAAkACAAKAAkACAAHAAYABQAEAAMAAQABAAEA//////7//v/+
//z//P/8//v//f/+//7//v/+//7//v/+//7//v/+//7//v////////////////8AAAAA
AAAAAAAAAQABAAEAAgAAAAAAAAAAAAEAAQACAAIAAgADAAMAAwAFAAUABQAFAAMAAwAD
AAMAAQACAAIAAgADAAMAAwADAAAAAAAAAAAAAAAAAAAAAAAAAAAAAAAAAAAAAAAAAAAA
AQABAAEAAQD//////////////////////v/+//7//v/+//7//v/+////////////////
////////////////////AAAAAAAAAAAAAAAAAAAAAAAAAAAAAAAAAAAAAP7/AAACAAMA
BAAFAAYABgAHAAcABwAHAAcABwAIAAgABgAGAAUAAwADAAMAAwADAAUACAAKAAgABgAE
AAQABAAGAAUABAACAAIAAgACAAIAAAAAAP///v/7//r/+f/4//n/+f/5//n/+f/4//j/
+P/2//b/9v/1//f/9//3//j/+P/4//j/+P/4//j/+P/4//b/9v/3//n//P///wMACQAS
AB0ALAA/AFAAYQBwAIAAkQCfAJsAeAAqAMj/cP86/yX/F/8I/wb/DP8X/yX/O/9M/1b/
Xf9o/3P/gf+S/6P/s//C/9H/2//b/9b/1f/V/9H/y//J/8f/xf/D/8P/wv/B/77/vv/G
/8//1P/Z/97/4f/l/+n/7f/y//b/+P/3//f/+f/5//n/+f/6//r/+P/5//n/+v/6//r/
+v/7//v/+//8//z//P/8//z//P/8//3//f/+//7//v/+//7/AAABAAIAAgAAAAEAAQAC
AAIAAwAEAAQABAAEAAYABgAGAAcABwAIAAYABwAHAAgACAAJAAkACgAKAAsADQANAA0A
DgAOAA4AEAAQABEAEQATABMAEwATABQAFAAUABQAFAATABMAEwARABEAEQARABEAEQAR
ABAADgAOAA4ADwAOAA0ADAAKAAwADAAMAAsACQAJAAkACAAKAAoACQAIAAkACAAHAAYA
BwAGAAUABQAEAAMAAwACAAIAAQAAAP///v/9//z/+//7//v/+//5//v/+v/6//r/+//8
//3//f/7//z//P/8//7//v/+//7/AAAAAAAAAAD+/////////wEAAQABAAIAAgACAAIA
AgABAAEAAQACAAAAAAAAAAAAAQABAAIAAgAEAAUABQAFAAUABQAFAAUABwAHAAcABwAJ
AAoACgAKAAcABwAHAAcACAAIAAgACAAIAAgACAAIAAgACAAIAAgACAAIAAgACAAFAAUA
BQAFAAUABQAFAAUABQAFAAUABQAGAAYABgAGAAgACAAIAAgABQAFAAUABQAHAAcABwAH
AAcABwAHAAcACQAKAAoACgAIAAgACAAIAAgACAAIAAoACgAKAAoACgAIAAoADAANABAA
EQASABIAEwATABMAEwAVABUAFgAWABYAFgAVABMAEwATABMAEwAVABgAGgAYABgAFgAW
ABYAFgAVABQAEgASABIAEgASABAAEAAPAA4ACwAKAAkACAAHAAcABwAHAAcABgAGAAYA
CAAIAAgABwAHAAcABwAIAAgACAAIAAgACAAIAAgACAAGAAgACQAJAAwADwATABcAHgAl
ADAAQQBUAGMAcACCAJEAnwCjAIwAUAD6/6L/Yv9J/zn/Kv8i/yb/M/9B/1P/Yv9y/3v/
hv+R/53/rP+7/8v/3P/p//P/+f/2//H/8f/v/+n/4//f/9//4f/f/97/3f/c/9r/3P/j
/+z/8f/2//v//f///wUACgAOABIAEQARABMAEwAVABUAFgAWABQAFQAVABYAFgAWABYA
FwAXABcAGAAYABgAGAAYABgAGAAZABkAGgAYABgAGAAYABoAGwAcABwAGgAbABsAHAAc
AB0AHgAeACAAIAAiACIAIAAhACEAIgAiACMAIwAkACIAIwAjACQAJAAlACcAJwAnACgA
KAAoACoAKgArACsAKwArACsAKwAsACwALAAsAC4ALQAtAC0ALQAtAC0ALQAtAC0ALQAs
ACwALAAsAC0AKwArACsAKgAqACoAKgApACsAKwArACoAKAAoACcAJgAnACYAJQAkACQA
JAAkACUAIgAhACEAIAAgAB8AHgAdABwAGwAaABkAGwAbABsAGQAbABoAGgAaABoAGgAa
ABkAGQAaABoAGgAaABoAGgAaABwAHAAcABwAGgAbABsAGwAdAB0AHQAeAB4AHgAeAB4A
HQAdAB0AHgAgACAAIAAgAB8AHwAgACAAIAAhACEAIQAhACEAIQAhAB8AHwAfAB8AIQAi
ACIAIgAfAB8AHwAfACAAIAAgACAAHgAeAB4AHgAcABwAHAAcABwAHAAcABwAHQAdAB0A
HQAfAB8AHwAfAB8AHwAfAB8AHgAeAB4AHgAcABwAHAAcAB0AHQAdAB0AHwAfAB8AHwAf
AB8AHwAfAB4AHgAdABwAHAAcABwAHAAcABwAHAAeAB0AHAAbABoAHAAcABwAGgAaABoA
GgAaABwAHgAfACAAIQAiACIAHwAfAB8AHwAfAB8AIAAgAB4AHgAdABsAGwAbABsAGwAd
ACAAIgAgACAAHgAeAB4AHgAdABwAGgAcABwAHAAcABoAGgAZABgAFwAWABUAFAARABEA
EQARABEAEAAQABAAEAAQABAADwAPAA8ADwAQABAAEAAQABAAEAAQABAAEAASABIAEwAT
ABYAGwAhACUALgA7AEgAWQBoAHUAggCQAJ8AqwCfAG4AIgDM/4b/Xv9P/0H/Nv82/0D/
Tf9f/2//fP+I/4//mP+j/6//vv/N/93/6v/3///////4//X/9f/z/+//6f/l/+X/5f/j
/+L/4//g/9z/3v/n//D/9f/2//v///8DAAcADAAQABQAFQAVABcAFwAXABcAGAAYABYA
FwAXABgAGAAYABgAGQAZABkAGgAaABwAHAAcABwAHAAdAB0AHgAeAB4AHgAeABwAHQAe
AB4AHgAfAB8AIAAiACMAJAAkACIAIgAkACQAJAAlACUAJgAmACcAJwAoACgAKQApACoA
KAApACsAKwArACwALAAsADAAMAAxADEALwAvAC8ALwAwADAAMAAwADIAMQAxADEALwAv
AC8ALwAxADEAMQAwADAAMAAwADEAMQAxADEAMAAwADAAMAAvAC0ALQAtACwALgAuAC0A
LAAtACwAKwAqACkAKAAnACcAJgAlACUAJAAkACMAIgAhACIAIQAgAB8AHwAfAB8AHQAf
AB4AHgAeAB4AHgAeAB0AHQAeAB4AHgAgACAAIAAgACIAIgAiACIAIgAjACMAIwAjACMA
IwAkACQAJAAkACQAJQAlACUAJgAmACYAJgAmACUAJQAmACYAJgAnACcAJwAnACcAJwAn
ACUAJQAlACUAJQAmACYAJgAlACUAJQAlACYAJgAmACYAJAAkACQAJAAmACYAJgAmACYA
JgAmACYAIwAjACMAIwAlACUAJQAlACcAJwAnACcAJgAmACYAJgAmACYAJgAmACUAJQAl
ACUAJQAlACUAJQAjACMAIwAjACUAJgAmACYAJAAkACQAJAAiACIAIgAkACgAKAAmACYA
JgAmACYAKAAqACsALAAtAC4ALgAtAC0ALQAtAC0ALQAuAC4ALAAsACsAKQArACsAKwAr
AC0AMAAyADAALgAsACwALAAuAC0ALAAqACoAKgAqACoAKAAoACcAJgAlACQAIwAiACEA
IQAhACEAIQAgACAAIAAeAB4AHgAdAB8AHwAfACAAIAAgACAAIAAgACAAIAAgACAAIAAh
ACMAKAAtADMANwBAAE0AWgBtAIAAkQCgALQAyQDVAM0AogBOAOz/kP9a/0n/P/8y/zD/
Ov9L/13/b/9+/4r/lf+g/6n/tf/C/8//3//u//v/AwAFAAIA/f///wEA/f/1//H/8f/x
//H/8P/v/+7/7P/u//X//v8FAAwAEQATABUAGwAgACQAKAArACsALQAtACsAKwAsACwA
LgAvAC8AMAAwADAAMAAxADEAMQAyADIAMgAyADIAMgAwADEAMQAyADQANAA0ADQANAA1
ADYANgA1ADUANAA0ADYANwA4ADgAOAA4ADoAOgA8AD0APQA+ADwAPQA9AD4APgA/AD8A
QABAAEEAQwBDAEEAQgBCAEIARgBGAEcARwBHAEcARwBHAEgASABIAEgASABHAEcARwBJ
AEkASQBJAEcARwBHAEYARgBGAEYARwBFAEUARQBEAEQARABEAEMAQwBDAEMAQgBCAEIA
QQBAAD0APAA7ADoAOQA4ADcANwA0ADMAMwAyADAALwAuAC0ALgAtACwAKwApACkAKQAn
ACcAJgAmACYAJgAmACYAJQAlACYAJgAmACYAJgAmACYAJgAmACYAJgAmACcAJwAnACcA
JwAnACgAKgAqACoAKgApACkAKQAqACwALAAsACwALQAtAC4ALgAuAC8ALwAvADEAMQAx
ADEALwAvAC8ALwAvADAAMAAwAC8ALwAvAC8AMAAwADAAMAAuAC4ALgAuADAAMAAwADAA
LgAuAC4ALgAtAC0ALQAtAC0ALQAtAC0AKwArACsAKwAsACwALAAsACwALAAsACwAKwAr
ACsAKwArACsAKwArACsAKwArACsAKQAoACgAKgAqACoAKgAqACoALAAuADAAMQAwADEA
MgAyADMAMwAzADMAMwAzADQANAA0ADQAMwAxADEAMQAxADEANQA4ADoAOAA2ADQANAA0
ADYANQA0ADIAMgAyADIAMgAuAC4ALQAsACsAKgApACgAJQAlACUAJQAnACYAJgAmACQA
JAAkACMAIwAjACMAJAAkACQAJAAkACQAJAAkACQAJAAkACUAJwAqAC8AMwA3AEIAUQBk
AHkAjgClALoAzgDlAPUA8QDIAHQACACg/17/Q/81/yr/Kv82/0X/V/9r/3r/hv+P/5j/
o/+t/7r/x//X/+b/8//5//v/+v/5//n/+//3//H/8f/x//H/8f/y/+//7v/s//D/+f8C
AAkADAARABMAFQAZACAAJAAoACkAKQArACsALQAtAC4ALgAsAC0ALQAuAC4ALgAuAC8A
LQAtAC4ALgAwADAAMAAwADAAMQAxADIAMgAyADIAMgAwADEAMgAyADIAMwAzADQANgA3
ADgAOAA2ADYAOAA4ADgAOQA5ADoAPAA9AD0APgA+AD8APwBAAEEAQwBGAEcARQBGAEYA
RgBIAEgASQBJAEsASwBLAEsATABMAEwATABNAE0ATgBPAE0ATQBNAE0ATwBPAE8ATgBM
AEwATABNAE0ATQBNAEwATABMAEwASwBJAEkASQBIAEgASABHAEYARQBEAEMAQgA/AD4A
PQA9ADwAOwA7ADoAOAA3ADYANQA0ADMAMgAxADEAMQAxAC8ALQAsACwALAAuAC4ALgAt
AC0ALgAuAC4AMAAwADAAMAAwADAAMAAwADAAMQAxADEAMQAxADEAMgAyADIAMgAyADMA
MwAzADQANgA2ADYANgA1ADUANgA2ADYANwA3ADcANQA1ADUANQA3ADcANwA3ADcAOAA4
ADgANwA3ADcANwA4ADgAOAA4ADgAOAA4ADgAOAA4ADgAOAA4ADgAOAA4ADUANQA1ADUA
NQA1ADUANQA3ADcANwA3ADYANgA2ADYANgA2ADYANgA1ADUANQA1ADUANQA1ADUANQAz
ADUANQA0ADUANgA3ADgAOgA8AD4APwA+AD8AQABAAEEAQQBBAEEAQwBDAEQARABEAEQA
QwBBAEEAQQBBAEEARQBIAEoASABGAEQARABEAEQAQwBCAEAAQgBCAEIAQgBAAEAAPwA+
AD0APAA7ADoAOQA5ADkAOQA5ADgAOAA4ADkAOgA7ADsAOwA7ADsAPAA+AD4APgA+AEAA
QABAAEAAQABAAEMARQBKAE8AUwBZAGQAcQCCAJcAqgC7AM4A4gDzAPkA4wCiAEIA3v+W
/3b/a/9b/1T/Vv9g/2//gf+R/57/qP+z/77/y//b/+z//f8LABoAJQArACkAKAApACcA
IwAbABkAGQAZABkAFwAWABUAFAAWACAAKQAuADEAOAA9AD8AQwBJAE4ATgBQAFEAUQBT
AFMAVQBVAFYAVgBWAFcAVwBYAFoAWgBaAFsAWwBbAFwAXABcAFwAXABcAF4AXwBfAGAA
YABgAGAAYABiAGMAZABkAGQAZQBlAGYAZgBnAGgAaABqAGoAbABsAGwAbQBtAG4AcABx
AHEAcgBzAHUAdgB4AHoAewB9AH0AfwCAAIAAgACCAIIAgwCDAIMAgwCDAIMAhACEAIQA
hACGAIUAhQCFAIUAhQCFAIUAhQCFAIUAhACEAIQAhACFAIMAgwCDAIIAgACAAIAAfwCB
AIEAgQCAAH4AfgB9AHwAewB6AHkAeAB5AHgAdwB3AHQAcwBzAHIAdABzAHIAcQByAHEA
cABvAG8AbwBvAG0AbgBuAG8AcABwAHAAcABvAG8AcABwAHAAcgByAHIAcgB0AHQAdAB0
AHQAdQB1AHUAdQB1AHUAdgB3AHgAeQB6AHsAewB7AHwAfAB8AHwAfAB9AH0AfgB+AIAA
fwB/AA==
         </WaveFormData>
      </LeadData>
      <LeadData>
         <LeadByteCountTotal>10000</LeadByteCountTotal>
         <LeadTimeOffset>0</LeadTimeOffset>
         <LeadSampleCountTotal>5000</LeadSampleCountTotal>
         <LeadAmplitudeUnitsPerBit>4.88</LeadAmplitudeUnitsPerBit>
         <LeadAmplitudeUnits>¦ÌV</LeadAmplitudeUnits>
         <LeadHighLimit>2147483647</LeadHighLimit>
         <LeadLowLimit>268435456</LeadLowLimit>
         <LeadID>V6</LeadID>
         <LeadOffsetFirstSample>0</LeadOffsetFirstSample>
         <FirstSampleBaseline>0</FirstSampleBaseline>
         <LeadSampleSize>2</LeadSampleSize>
         <LeadOff>FALSE</LeadOff>
         <BaselineSway>FALSE</BaselineSway>
         <ExcessiveACNoise>FALSE</ExcessiveACNoise>
         <MuscleNoise>FALSE</MuscleNoise>
         <LeadDataCRC32>3964787477</LeadDataCRC32>
         <WaveFormData>
EgASABIAEgAUABQAFAAUABcAGAAZABoAGwAcAB0AHgAfACAAIQAiACMAJAAlACYAKAAo
ACgAKAApACoAKwAsAC4ALgAuAC4ALAAsACwALAAsACwALAAsACsAKgApACgAJwAmACUA
JAAjACIAIQAgAB8AHgAdABwAGwAaABkAGAAXABYAFQAUABEAEAAPAA4ACwAKAAkACAAF
AAQAAwACAAEAAAD///7//P/8//z//P/8//z//P/8//z//P/8//z//P/8//z//P/8//z/
/P/8//z//P/8//z/+//6//n/+P/6//r/+v/6//z//P/8//z//v/+//7//v/+//7//v/+
////AAABAAIABAAEAAQABAAGAAYABgAGAAgACAAIAAgACAAIAAgACAAKAAoACgAKAAwA
DAAMAAwACwAKAAkACAAIAAgACAAIAAYABgAGAAYABgAGAAYABgAIAAgACAAIAAYABgAG
AAYACAAIAAgACAAIAAgACAAIAAYABgAGAAYABAAEAAQABAACAAIAAgACAAIAAgACAAQA
BQAGAAcACAAIAAgACAAJAAkACQAJAAkACAAIAAgACAAIAAgABgAFAAUABgAHAAkADAAN
AA0ACwAMAAsACwALAAoABwAFAAQABgAGAAYABAAFAAQAAwACAAIAAAD/////////////
/////////////////v/+//7//v/+//7//v/+//7//////wEAAQABAAEA//8AAAMABwAL
ABAAEwAYACIALgA8AEgAVwBjAHAAgACPAI0AaQAbALz/Zf81/yb/H/8Y/xb/G/8l/zT/
Rf9T/13/Zf9v/3v/if+V/6P/tf/E/87/1//a/9r/2v/a/9f/1P/S/9D/0P/Q/9L/0v/Q
/87/0P/Z/+D/5f/p/+3/8v/2//v/AAACAAYABwAIAAgACQAJAAoACwANAA4ADAAMAAwA
DAAKAAsACwAMAAoACgAKAAoACAAIAAgACAAKAAsACwALAAwADAANAA0ACwAMAAwADAAO
AA8AEQARABIAEgATABMAFQAWABYAGAAWABYAGAAZABkAGgAcAB0AHQAeAB8AIAAeAB8A
IAAhACMAJQAlACUAJQAkACQAJQAoACgAKQApACkAKQAoACgAJgAnACgAKAApACoAKwAr
ACoAKQApACgAJQAkACIAIQAgAB8AHwAhACEAHwAeAB4AHgAdAB0AHAAZABgAFwAWABMA
EgARABAAEAAPAA0ACwAIAAcABQADAAUABAABAAEAAgABAAAA//////7//f/8//z/+//8
//3/+//7//v/+//7//v/+v/6//j/+P/4//j/+f/6//r/+v/8//v/+//8//v//P/8//z/
///////////+//7//v/+/wEAAQABAAEABAAEAAQABAAEAAUABQAFAAUABQAFAAUABwAH
AAcABwAHAAcABwAHAAYABgAGAAYACAAIAAcABwAHAAgACAAHAAUABAAEAAQABQAFAAUA
BQAEAAQAAwADAAEAAQABAAEAAQABAAEAAQAAAP///v/9//////////7//v/+//7//v/8
//z//P/8//7//v/9//3/+//7//v/+//7//z//P/8//z//P/8//z//f/9//z//P/8//z/
/P/+////AAABAAIAAgACAAIABAAFAAYABwAFAAYABgAGAAYABgAGAAQAAQABAAIAAwAF
AAgACQAJAAgACAAIAAkACQAJAAcABgAGAAYABgAGAAYABQAEAAMAAgACAAAA////////
//////3//f/9//3//f/9//z//P/8//z//P/8//v/+v/5//n/+//7//v/+//9//3//P//
/wMACQAOABMAGAAeACgANgBEAE8AVwBkAHIAgQB/AFkADwC0/2X/Of8u/yX/Hv8c/yP/
L/8+/0//Xf9n/2//ef+D/4//n/+t/73/yv/U/9v/3v/c/9r/2v/Z/9b/1P/S/9L/0v/U
/9T/0v/O/9D/1//g/+X/5//t//L/9v/5//z/AAAEAAUABAAEAAUABQAHAAcACAAIAAgA
CAAIAAgACAAJAAkACgAKAAoACgAKAAoACgAKAAoADAANAA0ADQAOAA4ADwAPAA8AEAAQ
ABAAEAARABMAEwASABIAEwATABUAFgAWABgAGAAYABoAGwAdAB4AIAAhAB8AIAAhACIA
IgAjACQAJQAnACkAKQApACoAKgArAC0ALAAsAC0ALQAvAC8ALgAuACwALQAuAC4AMAAw
ADAALwAtAC0ALgAuAC4ALgAtAC0ALgAtAC0ALwAtACsAKgAqACoAKQApACgAJwAmACUA
JAAjACIAIQAgACAAHwAdABsAGgAZABcAFQAXABYAEwATABMAEwATABMAFQAUABMAEgAT
ABEAEQARAA8ADwAPAA8AEQARABAAEAAQABAAEAAQABAAEAAPAA4ADwAPABAAEgARABIA
EgASABMAEwATABMAEgASABIAEgATABMAEwATABQAFAAUABQAFAAVABUAFQAXABcAFwAX
ABUAFQAVABUAEwATABMAEwASABIAEgASABAAEAAPAA8ADwAQABAADwARABAAEAAQABEA
EQARABEAEAAQAA8ADwAPAA8ADwAPABAAEQASABMAEwATABMAEwATABMAEwASABQAFAAU
ABQAFgAWABYAFgAYABgAFwAXABUAFQAVABUAFQAWABYAFgAWABYAFgAWABUAFQAWABYA
FwAXABgAGAAYABgAGAAaABsAHAAdACAAIAAgACAAIQAhACEAIQAfACAAIAAgACAAIAAg
AB4AHAAbABsAGwAbAB4AHwAfAB8AHgAdAB0AHQAdABsAGgAYABgAGAAYABgAFwAWABUA
FgAWABQAEwATABMAEwATABEAEQARABEAEwATABIAEgASABIAEgASABQAFAAUABUAFQAV
ABUAFQAVABUAGAAZABsAHwAiACcALAAyADwASgBYAGMAawB2AIIAkQCTAH0AQwDu/5n/
Yf9M/0P/Ov80/zn/Q/9S/2P/c/9//4f/kf+Z/6X/r/+9/83/3P/o//H/9v/0//D/8P/v
/+z/6P/o/+r/6v/q/+j/5v/m/+T/4//q//X//f8BAAQACAANABAAFAAYABkAGgAaABsA
GwAdAB0AHgAeABwAHAAcABwAHAAdAB0AHgAeAB4AHgAeAB4AHgAeAB4AHgAfAB8AHwAe
AB4AHwAfACAAIgAjACQAIgAjACUAJQAmACYAJwAnACcAKAAoACoAKgAqACwALQAvADAA
MgAzADIAMgAyADIANAA1ADYANwA3ADkAOQA5ADoAOgA7AD0APgA+AD8APwA9AD0APAA8
AD4APwBAAEAAQABAAEAAPwA/AD8AQABAAEAAQAA/AD8APAA7ADsAPQA/AD0APAA8ADwA
OwA7ADoAOwA6ADkAOAA3ADYANQA0ADIAMQAvAC0ALgAtACsAKQApACgAJQAlACQAIwAi
ACEAHwAeAB0AHAAcABsAHAAdAB0AHQAdAB0AHQAdABwAHAAcABwAHAAcABsAHAAcABwA
HAAbABsAHAAdAB4AHgAeAB8AHwAfAB8AHgAeAB4AHgAhACEAIQAhACAAIAAgACAAIAAh
ACEAIQAfAB8AHwAfAB8AHwAfAB8AHwAfAB8AHwAgACAAIAAgAB4AHgAdAB0AHQAeAB4A
HQAdABwAHAAcAB0AHQAdAB0AHAAcABsAGwAbABsAGwAbABsAGwAbABsAGwAbABsAGwAZ
ABkAGQAYABgAGAAYABgAFgAWABYAFgAYABgAFwAXABcAFwAXABcAFwAYABgAGAAWABYA
FgAWABcAFwAaABoAGQAYABcAFgAaABsAHAAdACAAIAAgACAAHwAfAB8AHwAfACAAIAAg
ACAAIAAgAB4AHQAdAB4AHwAhACQAJQAlACUAJAAjACMAIwAjACEAIAAeAB4AHgAeAB4A
HQAcABsAGAAYABYAFQAVABUAFQAVABUAFQAVABUAFQAVABQAFAAUABQAFAAUABIAEgAS
ABMAEQARABEAEQATABMAFAAXABkAHQAgACUAKAAwADoASABWAGcAcwCAAJAAowCrAJkA
WwD8/5n/Uf8y/yv/KP8k/yn/M/9G/1f/Zf9v/3n/gf+J/5P/n/+t/7v/yP/U/93/4v/i
/+L/5P/l/+T/4v/g/+D/4P/i/+L/4P/g/+D/3f/g/+v/9f/5//z/AAABAAQACAAMABEA
EwAUABYAFwAXABcAGAAYABoAGgAaABoAGAAZABkAGgAYABgAGAAYABoAGgAaABoAGgAb
ABsAGwAcABwAHQAdAB8AIAAgACAAHgAfACEAIQAiACIAIwAjACEAIgAiACQAJAAkACYA
JwApACoALAAtACsALAAtAC4ALgAvADAAMQAxADMAMwAzADQANAA1ADcANgA2ADcANwA4
ADkAOQA6ADoAOwA8ADwAPAA8ADwAOwA9AD0APgA+ADwAPAA7ADsAPAA7ADsAPQA9ADsA
OgA6ADoAOQA5ADgANwA2ADUANAAxADAALwAuACoAKQAnACUAJgAlACMAIQAfAB4AGwAb
ABoAGQAYABcAFwAWABUAFAATABEAEQARABEAEQARABEADwAPAA4ADgAQABAAEAAQAA8A
EAAQABAAEAAPAA8AEAAPABAAEAAQABEAEQARABEAEgASABIAEgARABEAEQARABQAFAAU
ABQAFAAVABUAFQATABMAEwATABUAFQAVABUAEwATABMAEwASABIAEgASABIAEgARABEA
EQASABIAEQARABAAEAAQAA8ADwAPAA8ADAAMAAsACwAMAA0ADgAPAA0ADQANAA0ADQAN
AA0ADQANAA0ADQAMAA4ADgAOAA4ADgAOAA4ADgANAAwACgAJAAsACwALAAsACQAKAAoA
CgAKAAoADAANAA4ADwAQABAAEAAQABAADwAOAA0ADwAQABAAEAAPAA4ADQAKAAsACwAM
AA0ADwASABMAEwARABAADwAPAA8ADwANAAwADAAMAAwADAAIAAcABgAFAAQABAACAAEA
//////////8BAAEAAQABAP/////+//7//v/+//7//v/+//7//v////3//f/9//3/////
/wIAAwAFAAkACgAPABgAJgA4AEoAWgBtAH0AkACmALUAqwB7AB8AsP9T/yH/Ev8J/wT/
Cv8T/yP/Nv9H/1P/Xf9l/2v/df9//43/m/+p/7b/wP/F/8T/xP/I/8r/yf/K/8j/yP/G
/8b/xv/G/8T/wv/A/8X/0v/b/9//4//m/+j/6//u//L/+P/7//r/+v/7//v/+//7//z/
/P/+//7//v/+//z//f/9//7//v/+//7//v/+//7//v/+//7/////////AgACAAMAAwAB
AAIAAgACAAAAAQADAAMABAAEAAUABQAFAAYABgAIAAgACAAKAAsACwAMAA4ADwAPABAA
EQASABIAEwAUABUAFwAZABkAGQAaABoAGwAdACAAIAAhACEAIwAjACIAIgAiACMAJAAk
ACIAIgAiACEAIwAjACQAJAAkACQAIwAjACQAIwAjACUAJQAjACIAIgAgAB8AHwAeAB0A
HAAbABoAGQAYABcAFgAUABMAEQAPAA4ADQALAAkACAAGAAIAAQAAAP///v/9//v/+v/5
//j/+f/3//f/9//3//f/9//3//f/9//2//b/9v/2//b/9v/1//b/9v/2//b/9f/1//b/
9f/2//b/9v/1//X/9f/1//b/9v/2//b/9//3//f/9//4//j/+P/4//r/+//7//v/+f/5
//n/+f/5//n/+f/5//f/9//3//f/9v/2//b/9v/2//b/9f/1//X/9v/2//X/9//2//b/
9v/3//f/9//3//b/9v/1//X/9//3//f/9//1//X/9f/1//f/9//3//f/9f/1//X/9P/0
//T/9P/0//T/9P/0//T/9P/0//P/8//1//X/9f/1//X/9P/0//T/8v/y//L/8v/0//X/
9v/3//j/+P/4//j/+f/5//n/+f/5//r/+v/6//j/+P/4//b/9//3//j/+f/5//z//f/9
//3//P/7//v/+//7//n/+P/2//b/9v/2//T/8//y//H/8P/w/+7/7f/r/+v/6//r/+v/
6//r/+v/6f/p/+j/6P/q/+r/6v/q/+j/6P/o/+n/6f/p/+n/6f/p/+v/7P/t//H/9f/6
/wEACgAUACQANABEAFEAYQB0AIYAjQB7AD0A3f92/y//Ef8K/wH//P4A/wn/E/8k/zP/
Pf9F/0//V/9j/3H/gf+R/5//rP+4/73/vv+8/7z/vv+7/7j/uP+2/7j/uP+2/7b/tv+2
/7z/x//O/9H/1f/b/97/4P/l/+r/7v/y//P/8v/y//P/8//z//P/9P/0//b/9v/2//b/
9P/1//X/9v/4//j/+P/4//j/+P/4//j/+P/5//n/+f/6//r/+//7//n/+v/6//r/+v/7
//3//f/+//7/////////AAAAAAIAAgACAAQABQAFAAYACAAJAAsADAANAA4ADAANAA4A
DwARABMAEwATABYAFgAXABkAGgAaABsAGwAcAB0AHQAeAB4AHwAgACAAIgAiACIAIQAh
ACEAIgAiACEAIAAeAB0AHgAdAB0AHwAdABsAGgAaABoAGQAZABgAFwAWABUAFAARABAA
DwAOAAwACwAJAAcABgAFAAMAAQABAAAA/f/9//z/+//6//n/+f/4//f/9v/2//X/9v/3
//b/9f/0//P/9P/1//X/9v/2//b/9v/2//f/+P/4//j/+P/3//f/+P/3//j/+P/4//f/
9//3//f/+P/4//j/+P/3//f/9//3//n/+v/7//z/+//7//r/+f/5//n/+f/5//n/+f/5
//n/9//3//f/9//3//j/+f/6//j/+P/3//f/9//4//j/9//3//b/9v/2//X/9f/1//X/
9v/2//X/9f/1//X/9f/1//X/9f/1//X/9f/1//X/9f/z//P/8//y//L/8v/y//L/8P/w
//D/8P/u/+7/7f/t/+3/7f/t/+3/7f/u/+7/7v/w//L/8P/w//D/8P/w//L/8//0//X/
+P/4//j/+P/7//v/+//7//3//v/+//7//v/+//7//P/5//n/+v/7//3/AAABAAEAAQAA
AP/////9//3/+//6//j/+P/4//j/9v/1//T/8//0//T/8v/x//H/8f/x//H/8f/x//H/
8f/x//H/8P/w//L/8v/y//L/9P/0//T/9f/z//P/8//z//P/9f/2//n//f///wIABQAM
ABQAHgAwAD4ASQBVAGIAcgB/AH8AXQAPAK7/V/8n/xb/Df8E/wT/Cf8T/yD/Nf9H/0//
Vf9f/2f/df+D/5P/o/+w/77/xf/I/8T/xP/E/8H/vP+8/7z/uv+8/7z/vP+6/7j/uP/B
/8z/0f/V/9n/3P/e/+H/5P/o/+r/7f/u/+7/7//v/+3/7f/u/+7/8P/w//D/8P/w//H/
8f/y//L/8v/y//L/9P/0//T/9P/0//X/9f/1//b/9v/3//f/+f/6//r/+v/6//v//f/9
//7//v//////AQACAAIABAAGAAYACAAJAAcACAAKAAsADQAOAA8AEAAOAA8AEAARABEA
EwATABMAFgAWABcAGQAYABgAGQAZABsAGwAaABoAGgAbABwAHAAcABwAHAAbABkAGQAa
ABoAGAAYABcAFwAWABUAFQAXABcAFQAUABQAEgARABEAEAANAAwACwAKAAkACAAHAAYA
BAADAAEA//8AAP///f/7//3//P/5//n/+v/5//j/9//3//b/9f/0//X/8//z//P/8//z
//P/8//z//P/8v/y//T/9P/0//T/9f/2//b/9v/2//X/9f/2//n/+v/6//r//f/9//3/
/f/8//z//P/8//3//f/9//3//v/+//7//v/+/////////wEAAQABAAEAAQABAAEAAQAB
AAEAAQABAP7//v/+//7//v/+//3//f/7//z//P/7//z//P/9//7////////////+//7/
/f/9///////////////////////9//3//f/9//3//f/9//z//P/8//z//P/8//z//P/8
//z//P/7//v//P/9//7//////wAAAAAAAAAA/v/+//7/AAAAAAAAAAAAAAEAAgADAAYA
BgAGAAYABwAHAAcABwAHAAgACAAIAAYABgAGAAQAAwADAAQABQAHAAoACwALAAsACgAJ
AAkACwALAAkACAAIAAgACAAIAAYABQAEAAMABAAEAAIAAQABAAEAAQABAAEAAQABAAEA
AwADAAIAAgACAAIAAgACAAIAAgACAAMAAwADAAMAAwADAAMABAAFAAkACwAQABMAFgAa
ACQAMgBAAEkAVQBiAHAAfwCFAHEAMwDc/4X/Sf80/yv/Iv8g/yX/Lf86/03/Xf9p/3P/
ff+H/5H/n/+v/7//zP/W/9//5v/m/+T/4v/h/97/2v/Y/9j/2v/a/9r/2P/Y/9b/2//i
/+n/7//x//b/+P/7/wAABAAGAAcACgAKAAsACwAMAA0ADwAQABAAEAAQABAAEgATABMA
FAAVABYAFwAYABoAGgAaABoAGwAdAB4AHwAgACAAIQAhACMAJAAkACQAJgAnACkAKQAq
ACoAKwArACsALAAsAC4ALAAsAC4ALwAvADAAMgAzADMANAA1ADYANgA3ADgAOQA5ADsA
OwA7ADoAOgA7AD0APAA8AD0APQA/AD8APgA+AD4APwBAAEAAQABAAEAAPwA/AD8AQABA
AD4APgA9AD0APAA7ADsAPQA8ADkANwA2ADgANwA3ADYAMwAyADEAMAAxADAALwAuAC4A
LQArACkAKAAnACUAIwAjACIAHwAfABwAGwAaABkAGQAYABcAFgAWABUAFgAXABcAFwAX
ABcAGQAZABgAGAAYABgAGAAYABkAGgAaABoAHAAbABsAHAAbABwAHAAcAB0AHQAdAB0A
HgAeAB4AHgAhACEAIQAhACAAIAAgACAAHgAfAB8AHwAfAB8AHwAfAB0AHQAdAB0AHwAf
AB8AHwAgACAAIAAgACAAIAAfAB8AHwAgACAAHwAfAB4AHgAeAB8AHwAfAB8AIAAgAB8A
HwAfAB8AHwAfACEAIQAhACEAIQAhACEAIQAfAB8AHwAeACAAIAAgACAAHgAeAB4AHgAg
ACAAHwAfAB0AHQAdAB0AGwAcABwAHAAcABwAHAAcABsAGwAcABwAHQAdABwAGgAaABoA
GgAcAB0AHgAfACIAIgAiACIAIQAhACEAIQAjACQAJAAkACIAIgAiACAAIQAhACIAIwAl
ACgAKQApACUAJAAjACMAIwAjACEAIAAgACAAIAAgAB4AHQAcABsAHAAcABoAGQAYABcA
FgAVABUAFQAVABUAFQAVABQAFAAUABQAFAAUABYAFgAWABcAFQAVABUAFQAXABcAFgAX
ABsAIQAmACkAMAA4AEQAUgBeAGkAcwCAAJAAmwCPAGEAEwC8/3X/U/9K/0H/Ov88/0P/
Tf9e/2//e/+F/4v/k/+d/6n/t//H/9f/5P/u//X/+P/0//D/8P/x/+7/7P/q/+z/7P/q
/+r/6v/o/+b/6f/y//v/AQADAAYACgANABAAFAAYABkAHAAcAB0AHQAdAB0AHgAeAB4A
HgAeAB4AHgAfAB8AIAAiACIAIgAiACIAIgAiACIAIgAjACMAIwAkACQAJQAlACMAJAAk
ACQAJAAlACcAJwAoACgAKQApACkAKgAqACwALAAsAC4ALwAtAC4AMAAxADEAMgAzADQA
NAA1ADYANwA3ADkAOQA5ADoAOgA7AD0APgA+AD8APwA/AD8APgA+AD8AQQBDAEQAQwBC
AEEAPwBBAEEAQgBCAEIAQgBBAEEAQAA/AD8AQQBBAD8APgA+ADwAOwA7ADoAOwA6ADkA
OAA3ADYANQA0ADIAMQAvAC0ALAArACkAJwAlACQAIQAhACIAIQAgAB8AHQAcABsAGgAb
ABkAGQAZABkAGQAZABkAGQAZABgAGAAYABgAGAAYABcAGAAYABgAGgAZABkAGgAbABwA
HAAcABsAGwAbABsAHgAeAB4AHgAfAB8AHwAfAB4AHgAeAB4AIAAhACEAIQAhACEAIQAh
ACEAIQAhACEAIQAhACEAIQAiACIAIgAiACIAIgAhACEAHwAgACAAHwAhACAAIAAgAB8A
HwAfAB8AHAAcABsAGwAbABsAGwAbAB0AHQAdAB0AHQAdAB0AHQAfAB8AHwAeABwAHAAc
ABwAHgAeAB4AHgAeAB4AHQAdAB8AHwAfAB8AHQAeAB4AHgAeAB4AHgAeACEAIgAgACAA
IAAgACIAIwAkACUAJgAmACYAJgAnACcAJwAnACcAKAAoACgAJgAmACYAJAAlACUAJgAn
ACkALAAtAC0AKQAoACcAJwApACkAJwAmACQAJAAkACQAIgAhACAAHwAeAB4AHAAbABkA
GQAZABkAGQAZABkAGQAZABkAGAAYABYAFgAWABYAGAAYABgAGQAZABkAGQAZABcAFwAa
AB0AHwAlACoALQAyADoASABYAGYAcwB/AJAAogCvAKsAgQAvAMz/cf8//zT/L/8o/yj/
Mf8//1D/Yf9v/3n/gf+J/5H/nf+n/7P/w//S/9z/5f/m/+T/4v/k/+X/5P/g/+D/4P/g
/+D/4P/g/97/3P/f/+b/7//5////AgAGAAkADAAQABQAFwAaABoAGwAbABsAGwAcABwA
HAAcABwAHAAcAB0AHQAeABwAHAAcABwAHgAeAB4AHgAcAB0AHQAdAB4AHgAfAB8AIQAi
ACIAIgAhACEAIgAhACQAJAAlACUAIwAkACQAJgAoACgAKgArACsALAAuAC8ALQAuAC8A
MAAyADMANAA1ADMANQA1ADUAOAA4ADkAOwA8ADwAPQA9AD8APwA+AD4AQABBAEIAQgBE
AEQARABDAEMAQwBEAEQARABEAEMAQwBCAEEAQQBDAEMAQQBAAEAAQAA/AD8APgA9ADwA
OwA6ADcANgA1ADQAMAAvAC0AKwAqACkAJwAlACMAIgAfAB8AIAAfAB4AHQAbABoAGQAY
ABkAFwAXABcAFQAVABUAFQATABMAEgASABIAEgASABIAEwAUABQAFAAUABMAEwAUABMA
FAAUABQAFQAVABUAFQAWABYAFgAWABkAGQAZABkAGAAYABgAGAAYABkAGQAZABkAGQAZ
ABkAGQAZABkAGQAZABkAGQAZABgAGAAYABgAGgAaABkAGQAXABgAGAAXABcAFgAWABYA
FQAVABUAFQAUABQAEwATABMAEwATABMAEwATABMAEwATABMAEwATABUAFQAVABQAFAAU
ABQAFAAUABQAFAAUABQAFAATABMAEwARABEAFQAWABYAFgAWABYAGAAZABoAGwAcABwA
HAAcAB0AHQAdAB0AHQAeAB4AHgAeAB4AHgAcABsAGwAcAB0AHwAiACMAIwAhACAAHwAf
AB8AHwAdABwAHAAcABwAHAAaABkAGAAXABYAFgAUABMAEwATABMAEwATABMAEwATABMA
EwASABIAEgASABIAEgASABIAEgATABMAEwATABMAEwATABYAGQAdACEAJAApADAAPABK
AFwAcACBAJMApgC8AMsAywClAFMA6P+F/0X/Mv8r/yT/JP8t/zv/Tv9f/2v/d/9//4f/
j/+X/6P/sf/B/87/2v/h/+T/5P/k/+T/5f/k/+L/4v/k/+T/5v/m/+T/4v/i/+X/8P/5
////AwAGAAoADQAQABQAGAAbAB4AHgAfAB8AHQAdAB4AHgAeAB4AHgAeACAAIQAhACIA
IgAiACIAIgAkACQAJAAkACQAJQAlACUAJAAkACUAJQAnACgAKAAoACYAJwApACkAKgAq
ACsAKwArACwALAAuACwALAAuAC8AMQAyADQANQAzADQANQA2ADgAOQA6ADsAOwA9AD0A
PQA+AD4APwBBAEIAQgBDAEMARQBFAEQARABGAEcASABIAEgASABIAEcASQBJAEoASgBM
AEwASwBLAEgARwBHAEkARwBFAEQARABDAEEAQAA+AD8APgA9ADwAOgA4ADYANAAwAC8A
LQArACoAKQAnACUAJQAkACEAIQAgAB8AHgAdAB0AHAAbABoAGQAXABcAFwAVABUAFQAV
ABMAEwASABIAFAAUABQAFAATABQAFAAUABYAFQAVABYAFQAWABYAFgAXABcAFwAXABYA
FgAWABYAGQAZABkAGQAaABoAGgAaABwAHQAdAB0AGwAbABsAGwAbABsAGwAbABsAGwAb
ABsAGAAYABgAGAAYABgAFwAXABcAGAAYABcAFwAWABYAFgAYABkAGgAbABgAGAAXABcA
FwAXABcAFwAXABcAFwAXABcAFwAXABcAGQAZABkAGAAWABYAFgAWABgAGAAYABgAGAAY
ABkAGQAYABoAGgAaABoAHAAdAB4AHwAgACAAIAAgACEAIQAhACEAHwAgACAAIAAgACAA
IAAeAB8AHwAgACEAIQAkACUAJQAlACQAIwAjACMAIwAhACAAIAAgACAAIAAeAB0AHAAb
ABoAGgAYABcAGQAZABkAGQAZABkAGQAZABkAGQAYABgAGgAaABoAGgAYABgAGAAZABsA
GwAbABsAGwAbABwAHwAjACkALgAxADgARABSAGIAcAB9AI0AngCwALcAowBlAAUApP9f
/0P/PP8z/y7/Mv87/0f/WP9l/2//ef+D/4v/l/+n/7X/xf/V/+L/7P/z//L/8v/y//L/
8f/u/+z/6v/q/+z/7P/s/+z/7P/w//v/BAAHAAkAEQAUABYAGwAgACYAJgApACoAKgAr
ACsAKwArACwALAAsACwALAAsAC4ALwAvADAAMAAwADAAMAAwADAAMAAwADIAMwAzADMA
NAA0ADUANQA1ADYANgA2ADgAOQA7ADsAOgA6ADsAOwA9AD4APgBAAEAAQABCAEMAQQBC
AEQARQBHAEgASQBKAEwATQBOAE8AUQBTAFMAUwBWAFYAVwBZAFoAWgBbAFsAXABdAF0A
XgBeAF8AYABgAGIAYgBiAGEAYQBhAGIAYgBgAGAAXwBfAF4AXQBdAF8AXQBbAFoAWgBY
AFcAVwBWAFMAUgBRAFAATwBOAE0ATABKAEkARwBFAEYARQBDAEEAQQBAAD0APQA+AD0A
PAA7ADkAOAA3ADYANgA1ADYANwA1ADUANQA1ADUANQA0ADQANAA0ADQANAAzADQANAA0
ADYANQA1ADYANgA2ADUANAA2ADcAOAA5ADgAOAA4ADgAOwA7ADsAOwA+AD4APgA+ADwA
PQA9AA==
         </WaveFormData>
      </LeadData>
   </Waveform>
</RestingECG>
