# Supplementary material for: Detection of Left Atrial Enlargement Using a Convolutional Neural Network-Enabled Electrocardiogram
Source: Front Cardiovasc Med. 2020 Dec 17;7:609976. doi: 10.3389/fcvm.2020.609976 (PMC7773668; doi:10.3389/fcvm.2020.609976)
Supplement: Supplementary file 3 [file Data_Sheet_3.ZIP › normal2/1802017395_5282_0000000B.XML]

<?xml version="1.0" encoding="Windows-1252"?>
<!DOCTYPE RestingECG SYSTEM "restecg.dtd">
<RestingECG>
   <PatientDemographics>
      <PatientID>1802017395</PatientID>
      <PatientAge>67</PatientAge>
      <AgeUnits>Years</AgeUnits>
      <Gender>Female</Gender>
      <PatientLastName>xiaoguanghui</PatientLastName>
   </PatientDemographics>
   <TestDemographics>
      <DataType>Resting</DataType>
      <Site>1</Site>
      <AcquisitionDevice>MAC55</AcquisitionDevice>
      <Status>Unconfirmed</Status>
      <Priority>Normal</Priority>
      <AcquisitionTime>09:27:37</AcquisitionTime>
      <AcquisitionDate>03-20-2017</AcquisitionDate>
      <CartNumber>1</CartNumber>
      <AcquisitionSoftwareVersion>009C</AcquisitionSoftwareVersion>
      <XMLSourceVersion>MAC5000 v1.0</XMLSourceVersion>
   </TestDemographics>
   <RestingECGMeasurements>
      <VentricularRate>75</VentricularRate>
      <AtrialRate>75</AtrialRate>
      <PRInterval>142</PRInterval>
      <QRSDuration>74</QRSDuration>
      <QTInterval>394</QTInterval>
      <QTCorrected>439</QTCorrected>
      <PAxis>48</PAxis>
      <RAxis>-15</RAxis>
      <TAxis>11</TAxis>
      <QRSCount>13</QRSCount>
      <QOnset>229</QOnset>
      <QOffset>266</QOffset>
      <POnset>158</POnset>
      <POffset>208</POffset>
      <TOffset>426</TOffset>
      <ECGSampleBase>500</ECGSampleBase>
      <ECGSampleExponent>0</ECGSampleExponent>
   </RestingECGMeasurements>
   <Diagnosis>
      <Modality>Resting</Modality>
         <StatementCount>3</StatementCount>
         <LabelText>12SL ��ϳ���</LabelText>
      <DiagnosisStatement>
         <StmtFlag>ENDSLINE</StmtFlag>
         <StmtText>�������</StmtText>
      </DiagnosisStatement>
      <DiagnosisStatement>
         <StmtFlag>ENDSLINE</StmtFlag>
         <StmtText>�������� ST ���쳣</StmtText>
      </DiagnosisStatement>
      <DiagnosisStatement>
         <StmtFlag>ENDSLINE</StmtFlag>
         <StmtText>�쳣 ECG</StmtText>
      </DiagnosisStatement>
   </Diagnosis>
   <Waveform>
      <WaveformType>Rhythm</WaveformType>
      <WaveformStartTime>0</WaveformStartTime>
      <NumberofLeads>8</NumberofLeads>
      <SampleType>CONTINUOUS_SAMPLES</SampleType>
      <SampleBase>500</SampleBase>
      <SampleExponent>0</SampleExponent>
      <HighPassFilter>16</HighPassFilter>
      <LowPassFilter>150</LowPassFilter>
      <ACFilter>NONE</ACFilter>
      <LeadData>
         <LeadByteCountTotal>10000</LeadByteCountTotal>
         <LeadTimeOffset>0</LeadTimeOffset>
         <LeadSampleCountTotal>5000</LeadSampleCountTotal>
         <LeadAmplitudeUnitsPerBit>4.88</LeadAmplitudeUnitsPerBit>
         <LeadAmplitudeUnits>��V</LeadAmplitudeUnits>
         <LeadHighLimit>2147483647</LeadHighLimit>
         <LeadLowLimit>268435456</LeadLowLimit>
         <LeadID>I</LeadID>
         <LeadOffsetFirstSample>0</LeadOffsetFirstSample>
         <FirstSampleBaseline>0</FirstSampleBaseline>
         <LeadSampleSize>2</LeadSampleSize>
         <LeadOff>FALSE</LeadOff>
         <BaselineSway>FALSE</BaselineSway>
         <ExcessiveACNoise>FALSE</ExcessiveACNoise>
         <MuscleNoise>FALSE</MuscleNoise>
         <LeadDataCRC32>1256283541</LeadDataCRC32>
         <WaveFormData>
8v/y//L/8v/z//T/9f/2//b/9v/2//b/+P/4//j/+P/5//r/+//8//n/9//1//T/9v/2
//X/+f/6//r/+v/8//v/+f/3//X/9//4//v//f/7//r/+v/5//v//P/9//7//f/9/wAA
AAD+//7//////wIABAAIAAwACgAKAAoABgAJAAsADgAQAA0ACwAJAAcACQAJAAkACAAH
AAYABgAHAAEA/P/4//P/9//2//f/+v/5//j/9//1//b/9//1//T/9v/3//f/9//0//T/
8//y//X/+v/6//n/8//t/+f/4f/o//j/CgAmAEcAagCRALgA2ADyAP8ACAEFAfQA2QC6
AIkATQAlAAoA8//v//f//P/3//P/8f/y/+7/4//h/+X/6v/u//D/8v/1//L/8f/v/+3/
7v/v/+//7//u/+//8f/y//D/7v/s/+z/8f/0//b/9//0//P/8f/w//L/7//v/+3/7//z
//X/9//2//T/8v/v//D/8f/0//j/9//3//X/9P/1//X/9f/2//P/8f/z//X/8v/z//L/
8//2//j/+//+//j/9f/2//X/+P/3//j/+f/6//v//f8AAP7//f/7//n//f///wAAAgAC
AAMABAAEAAUABgAHAAgACAAIAAoADQAIAAcABQACAAUACQAPABMAEQAQAA8AEAAOAA4A
DgAMAA4AEgAUABYAFQAUABMAEAAQABAADwAQAA8AEQAOAAoACwAKAAgACAAIAAYABQAF
AAUABAABAP7//v/+/wAAAgD///3/+//5//v/+//8//v/+f/4//f/9//1//X/9v/2//j/
+P/6//z/+v/7//f/9f/4//n/+v/5//f/9//4//n/+P/2//T/8P/y//X/9//5//b/8//1
//X/9f/z//P/8v/z//T/+P/5//f/9v/2//X/9//2//P/8//y//L/8//y//P/8v/2//T/
9P/1//f/+//4//b/9f/0//f/9f/1//b/9//4//n/+v/4//j/9//2//f/9v/3//r/9v/2
//P/7//y//f/+v////z/+f/2//X/9v/1//X/9v/4//j/+f/5//b/9//2//P/+v8AAAEA
/P/7//r/+f/4//b/9v/2//b/9f/2//j/+P/1//H/8v/y//b/+P/8//7/+f/2//P/8P/y
//b/+f/7//v//P/8//v/+P/3//b/9v/5//3//v/+//z//f/9//7//v8AAAIABAAIAAoA
CAAHAAUABAACAP//AgAFAAgACwAJAAcABAD+//////8AAAAA/v/9//v/+v/z//D/7//v
//T/9//5//v/+f/0//D/7v/w//H/8v/z//L/8P/u/+v/7P/u//H/7//t/+3/7f/s//D/
+P8IACEARgBzAJwAwADgAP8ADgEFAe4A4QDMAJ8AXQAxABwABwD1/+v/5P/f/9//4f/g
/+L/4f/h/+H/4v/m/+b/5v/n/+n/6//s/+3/7P/r/+n/5//m/+f/6f/q/+r/6v/q/+z/
6f/o/+b/4//m/+v/7//0//H/7f/s/+n/6//t/+3/7f/t/+7/7//v/+3/6//r/+z/6//t
/+3/7v/s/+v/6v/q/+r/6f/s/+//8f/z//P/9f/w/+7/7f/s/+7/7//0//f/9P/x//D/
7//y//P/9f/4//j/+f/5//n/9v/1//P/8v/2//n//P/+//z//P/8//z//P/8//7/AQAC
AAUABwAIAAQAAwAEAAMABQAGAAcACgAKAAoACgAIAAgACgAKAAoADAAMAAwACgAIAAYA
AwACAAUACQAIAAYABAACAP///v/9//z//P/9//v/+v/3//T/8P/u/+7/7v/x//P/9f/3
//X/8//y/+//7//w//H/8//z//P/9P/0/+//7P/r/+r/7//z//L/8//y//H/8P/t/+3/
7f/u/+//8P/w//D/7v/s/+3/7f/t/+3/6//u/+//7f/r/+v/6v/q/+r/7f/t/+3/7v/w
//H/7//u/+v/6//w//L/9f/2//L/7v/v/+r/6v/r/+3/8f/z//T/9v/4//X/8f/v/+7/
8f/0//f/+v/2//T/8f/u//D/8P/y//b/9v/4//f/9f/w/+//7P/r//D/8//2//v/+v/3
//X/9P/w//L/9f/5//z/+v/4//b/9P/y//D/7v/s//D/9P/5//z/+P/z//P/8v/z//T/
9//4//X/9P/z//L/8f/y//L/8f/1//j/+v/7//n/9//1//T/+P/9////AAD//////v/+
//7/AAACAAQABwAKAAkACQAGAAYABQADAAUABQAFAAUABQAFAAQAAAAAAP/////+//3/
/f/8//z/9//0//P/8//y//P/8//z//X/9P/0//b/9f/z//H/7//x//L/8//z//T/8P/p
/+n/6f/l/+X/9P8EAAgACgAlAFIAewCeAMgA7AD9AAQBAwHyANcAuACHAE0ALQAcAA0A
/f/z/+z/5f/d/9//5v/q/+n/5//r/+z/7f/s/+v/6//t/+//8P/x//H/8f/w/+//6v/p
/+n/6P/u//D/8v/2//T/8v/v/+v/6//t/+7/8P/z//H/8v/x//D/8f/w/+//9P/2//j/
+f/1//H/7//u//L/9f/2//j/9//1//P/8v/x/+//8f/z//T/9//4//v/9//0//L/8P/x
//P/+f/9//3/+//7//v/+f/3//b/9v/5//3/AAADAAIAAQD///7/AAADAAYACAAGAAYA
BgAGAAQABAAGAAkACgANAA8AEAAMAAsADAALAA4AEAASABYAGAAYABgAFgAUABQAEgAQ
ABMAFAAVABQAEgAQAA0ADAAQABUAFQAUABEADgAKAAgAAwAAAP7//f8AAAIAAgACAPz/
+P/2//T/+P/5//r/+//4//f/9//1//X/9v/3//n/+f/5//r/+v/1//L/8f/w//b/+//7
//3//P/7//r/9//z//P/9P/1//j/+P/4//b/9P/z//H/7//w//H/9//7//j/9f/0//L/
8f/w//L/8f/x//L/9P/1//P/8v/v/+//9P/2//n/+v/5//b/+P/0/+//7//w//P/9v/2
//f/+P/2//P/8v/y//X/9v/3//j/+v/6//n/+P/2//T/9P/2//j//P/9//3/+P/3//T/
8//4//n/+v/9//r/9//1//T/8v/y//P/8//1//n/+//7//j/+P/3//f/+//9/////v/8
//r/+P/2//T/9P/0//T/+P/6//3//v/7//f/+P/4//r/+v/8//z/+f/4//f/9v/4//r/
+//7//z//v///////P/7//r/+v/7////AAAAAAAAAQABAAIAAgAEAAYACAAMABAAEAAR
AA0ADAAKAAcACQALAA0ADwAOAA0ACwAGAAIAAQABAAAA//////7//v/5//b/9f/1//f/
+f/6//v/+//4//b/9v/0//P/8v/x//b/+P/6//v/+P/2/+//5f/j/+f/7f/4/wgAGAAu
AFEAdgCTALgA4AD8AAkBDAEBAfAA1wCsAHUASQAvABoAAwD5//f/9v/x/+3/6f/m/+j/
6//t//H/+P/3//T/8f/v//L/8//z//P/9v/3//f/9//x/+//7v/s//H/8v/z//b/9P/0
//P/8f/x//P/9P/2//b/8//z//H/7//x//H/8f/2//j/+v/7//b/8//y//L/8f/z//P/
9P/4//n/+v/8//n/9f/1//X/9//7//3/AQD9//r/+P/2//f/9//7//3//v/9//7////+
//3//f/+//7//////////f/9//z//P///wMABwAKAAgACAAIAAgACAAIAAoADQAOABEA
EwAUABAADwAQAA8AEAAQABAAEgATABQAFQAUABMAFAATABIAFQAWABcAFgAUABIADwAO
AA8AEwASABAADgAMAAkACAAIAAYABQAFAAcACAAHAAYAAgAAAAAAAAD+//3//P/7//v/
+//8//v/+v/6//r/+//7//v//P/8//r/+P/4//j/+P/7//n/+f/8//3//v/9//n/9//2
//X/9//4//n/+P/6//v/+//7//n/9//6//v//f/7//v/+v/3//b/+P/3//j/+P/5//n/
+P/2//L/8f/0//b/+f/6//j/9v/5//b/8P/v/+//8f/2//r///8EAAIA/f/6//j/9v/2
//b/9v/3//j/+P/4//j/9v/2//j/9//6//r/+f/3//f/9f/1//X/9f/1//f/+P/3//f/
+P/4//j/+f/5//r//f/+//3/+v/2//H/8v/0//b/+P/6//j/+P/4//j/9//4//r/+v/7
//n//P/+//r/+P/4//b/+P/4//j/+P/2//b/9f/z//f/+v/8//3//v///wAAAgD//wEA
AAD+//7//////wAAAgAGAAoADgANAAwABwADAAUACAAKAAsACgAJAAgABwAJAAkACAAE
AAUABQAGAAYAAAD9//n/9v/0//T/9v/5//j/9//1//P/9P/y//H/8v/z//P/8//z//P/
8v/x/+//8v/0//f/8f/t/+n/5f/m//T/BgAgAEkAdACVALQA0gDqAAEBEgENAfYA4QDA
AIMASQAnAAwA+f/z//H/7P/p/+X/4//i/+D/3f/d/+P/6P/r/+z/7f/v/+3/7f/s/+v/
7P/t/+3/7f/s/+3/7//w//D/7v/s/+z/7v/w//H/8f/t/+3/7P/s/+7/7f/v/+//8v/1
//b/9//2//T/8v/v/+//7//x//T/8//z//H/8P/y//H/8P/w//L/8f/0//f/8v/x/+7/
7f/x//T/+P/8//j/9f/2//X/9//1//X/9f/3//n//P8AAP3/+//4//X/9//5//r//P/+
/wEABAAGAAQABAAEAAQABQAGAAkADQAJAAkACAAGAAkACwAPABEADgAMAAoACgAMAAwA
DAAKAAsADgAPABAAEQAQAA8ADAANAA4ADgAQAA0ADwAMAAgABQAEAAIAAgACAAIAAwAF
AAIAAAD8//j/+P/4//r//P/6//n/+P/3//j/9//3//X/9//4//n/+//5//f/9v/0//b/
9v/4//r/+P/5//X/8//1//X/9f/z//T/9f/3//n/+P/2//T/8P/x//P/9P/1//D/7f/v
/+//8//z//X/9v/0//T/9//3//P/8v/y//H/9P/2//b/+f/4//b/9f/y//P/8v/2//T/
8//1//j//f/7//j/9v/0//j/9//4//r/+f/4//f/9v/3//j/+P/4//v/+v/7//7//f/+
//z/+f/5//v/+//9//z/+f/2//X/+f/5//r//P8AAAAA/f/4//b/9v/2//b/+P/6//z/
/v/8//r/+f/2//X/8//2//j/+v/6//z//P/5//j/9//2//n//P/+//////8AAAAA///8
//v/+v/6//z/AQADAAQAAgABAP///v8BAAYACwAQABAAEAAMAAkACQAKAAoACQAKAAsA
DAANAAwACwAJAAQABAAFAAcACAACAP//+//4//X/9P/1//f/+//9//7////7//b/8v/w
//P/9f/3//n/+P/4//j/9//6//b/8//z//P/8f/v/+7/8v8AABgAMQBYAIcAsADQAOoA
+wAAAfsA5gDNALQAkQBfADcAGgADAPP/6//q/+n/6//1//r/8v/v/+v/5//o/+v/7P/t
/+//8v/z//P/8//y//H/7//t/+7/7//x//L/8v/w/+7/7v/w//D/7//t/+//8//2//r/
9v/x/+//6//t//H/8//1//X/9P/z//H/8P/v//D/8v/1//f/9//4//X/8//x//D/8f/x
//X/+f/3//f/9f/1//P/8v/y//L/9f/3//3/AQD+//v/+v/5//r/+//9/wAA/v/9//v/
+f/6//v/+//8//z///8CAAQAAQAAAP///v8CAAQACAANAAoACwALAAoADAANABAAEQAU
ABQAFAAWABQAEgAQAAwADwASABMAFAAUABIAEAAMAAwADAALAAwADgARAA8ADAAIAAYA
AwACAAMAAgACAAMAAwACAP///P/7//r/+//8//z/+//6//n/+v/5//n/9//4//j/+P/5
//f/9f/0//L/8f/w//H/8v/1//n/+P/5//b/9f/0//H/8v/z//X/9//2//T/8v/u/+//
8f/y//P/9P/z//f/+f/2//H/7v/q/+7/8P/1//f/8v/w/+//7f/t/+z/6f/p/+7/8v/3
//r/9//0//b/8v/x//P/9v/7//j/9v/1//T/9v/z//L/8v/2//j/+v/8//j/9v/z//D/
9P/0//b/+v/5//r/+P/1//X/9f/z//P/9//3//f/+f/3//P/8P/u//H/9P/4//v/+f/5
//f/8//z//T/9P/1//f/9//3//n/+P/2//P/8v/7//v/+//8//f/9P/x/+7/8f/y//P/
9P/1//b/+P/4//X/8f/y//L/8//0//f/+P/2//T/8v/w//L/9P/1//X/9v/4//n/+f/2
//X/9P/0//f/+//8//z/+v/7//v//P/6//z//v8AAAIABAACAAEAAgAEAAUABQADAAMA
AwADAAUABQAEAAAA/f/7//r/+P/3//f/9v/2//D/7v/u/+//8P/x//H/8f/w/+z/6f/o
/+v/7f/v//H/8v/y//L/8f/m/+T/5//t/+n/5//p/+z/8v8CABQALwBYAIMApgDMAOwA
/QAGAQEB6gDPALAAfwBJACcAEgD//+//6f/k/9f/0f/d/+7/7P/j/+P/5//m/+f/5v/l
/+X/6f/r/+z/7f/s/+v/6f/n/+X/5f/m/+b/6P/o/+j/6v/o/+j/5//l/+f/6f/q/+z/
6v/n/+f/5f/l/+f/5//n/+3/8P/z//X/8f/t/+v/6v/t/+//7//w/+7/7f/s/+z/6//p
/+v/7f/u//H/8v/1//L/8P/v/+7/7f/t//H/8//z//H/8f/x//P/8//0//b/+P/5//n/
+f/4//f/9f/0//j/+//+/wAA///+//3//P/9//7/AQAFAAUABwAIAAgABAADAAQAAwAE
AAQABAAGAAcACAAJAAgACgAMAAwADAAQABAAEAAOAAkABgACAAAABAAJAAkACAAHAAYA
BAAEAAAA/v/9//3//v/+//z/+v/3//T/8//y//T/9f/2//f/9f/z//L/7//u/+7/7v/v
//H/8//2//j/9P/w/+7/7P/w//X/9f/3//T/8//y/+//7f/t/+7/7//x//L/8//y//H/
8f/w/+//7v/t//H/8//y/+//7v/s/+z/7P/v/+//7//w//L/8//y//D/7P/r/+z/7P/t
/+z/7f/s//D/7v/p/+n/6v/t//D/8v/1//j/9f/v/+v/6P/t//D/8//2//P/8v/w/+7/
7f/q/+n/6v/v//T/9v/3//L/8f/u/+3/8f/x//H/8//y/+//7f/s/+//8P/y//P/8f/z
//P/8f/v/+7/7P/r//P/9f/4//f/9v/1//T/8P/u/+z/6v/r/+z/7v/u/+7/6//t/+7/
8P/w//L/8v/x//D/7//u//D/8v/z//P/8v/0//X/9f/y//H/8P/w//D/8//z//L/9v/5
//v//v/7//z//f/+/wIABAACAAEA//8AAAAA/////////////wAAAQABAP7/+f/3//b/
9P/0//P/8f/w/+3/7P/t/+//7//v/+7/7f/t/+r/6P/o/+f/5//n/+f/6f/q/+v/6//m
/+j/5//j/+P/5//p/+r/8v8AABQANwBeAIEApgDOAPIAAwEMAQEB6gDPAK4AdwA/AB0A
CAD3//H/6//i/93/2f/V/9L/1v/d/+H/4//k/+b/5v/m/+f/5v/n/+f/5//p/+n/6P/n
/+L/4f/h/+D/5P/k/+T/5v/o/+j/5//l/+P/5f/m/+j/6f/n/+j/5//m/+f/5v/l/+n/
6v/r/+v/6v/p/+r/7P/s/+3/7P/s/+v/6f/n/+b/5//l/+f/6f/q/+3/7v/x/+7/7P/r
/+r/6f/p/+3/7//v/+3/7f/t/+3/7f/u//D/8f/z//T/9f/0//P/8f/w//L/9f/4//r/
+P/4//j/+P/4//j/+v/9/wAAAwAFAAYAAwABAAEA//8BAAIAAwAGAAYABgAGAAQAAQAC
AAEAAAAFAAYABwAGAAQAAgD///7//v8BAP///P/9//z/+v/6//b/9P/z//P/9//4//f/
9v/x/+7/7f/s/+7/7//w//H/8P/v/+//7f/q/+r/6v/r/+7/7//x//L/7f/q/+n/6P/o
/+v/6f/p/+r/6//s/+v/6P/n/+f/5//p/+r/6//q/+f/5//m/+X/5P/j/+f/6f/r/+n/
6f/o/+X/5P/m/+X/5//o/+r/6//r/+r/5//n/+n/6v/s/+z/7v/s/+//7P/p/+n/6v/t
/+3/7P/s/+z/7P/p/+j/6P/p/+r/6//s//D/8v/z//T/8P/s/+r/6v/s//D/8f/x/+3/
7f/r/+v/7f/t/+3/7//x/+//7v/u/+7/6P/p/+v/7v/w//D/8P/w/+3/7P/r/+r/6f/q
/+z/7P/t/+v/7v/w//D/8P/y//L/8//y//H/8P/s/+z/6//p/+3/8P/y//P/9P/z//L/
8v/x//X/9v/2//b/9//3//j/9//4//n/+v/9/wAA/////wEAAgACAAEA/f/7//n/9//8
////AQAAAPr/9//1//L/8//z//L/8v/s/+r/6v/r/+z/7f/t/+3/7v/s/+v/7P/r/+n/
5//l/+j/6P/o/+f/8P/q/+H/3//f/9//3f/k//L/AgAQACcASgBxAJgAvADeAPkA/gD1
AOQAzwCwAH0ARQAhAAoA9f/p/+f/6P/l/+H/3//e/9r/1//b/9//4v/m/+b/5v/n/+f/
5//m/+X/5v/n/+f/5//k/+P/4//i/+b/5v/m/+j/6P/o/+f/5f/j/+X/5v/o/+r/6f/r
/+v/5//n/+X/4//o/+r/7P/t/+r/5//m/+b/6P/r/+z/7v/w/+//7v/u/+n/5f/l/+X/
6P/r/+z/7//t/+z/7P/s/+r/6f/s/+3/8P/v//D/8f/x//H/8v/0//b/9//3//f/8//x
/+7/7P/w//P/9v/4//r//P/+/wAA/v/8//z//f///wEAAgACAAMAAwAFAAUABAAEAAQA
BgAHAAgACQAIAAcACAAHAAYACgAKAAoACAAJAAgABgAGAAIAAwD///r//f8AAAIABgAA
APz/+f/3//r/+v/4//b/9P/y//L/8v/x//H/8f/x//H/8f/y//H/7v/s/+r/6f/s/+3/
7//w/+7/7P/s/+z/7f/v/+z/6//s/+3/7v/t/+r/6f/p/+n/6//s/+3/7P/u/+//7//v
/+r/5//p/+n/7P/r/+z/7P/q/+j/6f/n/+j/6P/p/+n/7P/s/+r/6//p/+j/6P/m/+r/
6v/v/+7/6P/n/+f/6f/t/+7/8P/y//D/7f/s/+z/6v/q/+r/6v/u//D/8f/y//D/7P/q
/+r/7f/w//D/7//v/+//7f/t/+3/7f/t/+//7//t/+z/7P/s/+z/7f/t/+//8f/x/+//
7P/s/+v/6//r/+v/6//t//D/8P/v//D/7v/t/+z/7P/s/+v/7f/u/+z/7P/s/+z/6//q
/+n/6P/r/+7/8v/0/+//6//s/+z/7P/s/+7/7v/r/+r/6f/o/+r/7P/t/+3/7//y//T/
9f/z//H/7//u//L/9//5//r/+P/5//n/+v/3//j/+f/6////AgABAAEAAAAAAP///f/7
//v/+//7//3///8AAP7/+f/3//b/9P/z//P/8v/y/+z/6P/m/+X/6v/t/+//8f/w/+z/
6f/o/+n/6f/p/+n/6//s/+3/7f/o/+T/4f/f/9//3//l/+z/+P8IACAAQwBmAIsAsgDS
AOwAAwEGAfMA4gDHAJYAWQAvABcAAgD3//P/7f/k/+H/2//Z/9j/3P/f/+X/6f/m/+f/
5v/l/+X/5P/l/+X/5f/m/+f/5//n/+L/4f/h/+D/4//k/+X/6P/o/+j/5//l/+X/5//o
/+r/6v/n/+f/5f/j/+X/5f/l/+j/6v/s/+3/6P/l/+T/5P/o/+v/7P/u/+7/7f/s/+z/
6v/n/+j/6f/r/+3/7f/v/+3/7P/s/+z/6//r/+//8f/x/+//7//v/+3/6//q/+r/7//z
//b/+f/3//X/8v/w//D/8//2//j/+v/6//r/+v/4//j/+v/9//3///8AAAAAAQABAAMA
AwADAAIAAQACAAQABAAEAAIAAAAAAP7//P8DAAYACQAKAAcABgAEAAQAAwAFAAIA/v/+
//7//f/+//j/9P/x/+//9P/2//b/9v/0//L/8v/y//X/9f/1//X/8v/x//H/7//t/+z/
6//r/+3/7//y//T/7v/q/+j/5v/p/+3/7P/t/+//7//v/+3/6f/p/+r/6//v//D/8f/w
/+7/7f/r/+n/6f/n/+r/6//s/+v/7P/s/+r/6v/t/+3/7v/u/+//7//t/+z/6f/p/+v/
7P/u/+7/7P/q/+3/6v/l/+X/5v/p/+v/7P/u//D/7v/r/+r/6v/t/+7/7//w/+7/7v/t
/+z/6v/o/+j/6v/u//L/8//z/+//7//t/+3/7//v/+//8f/x/+//7v/u/+v/6v/q/+n/
7P/v//D/7//s/+z/6//r/+//7f/u/+//8P/x//L/8P/u/+z/6v/t/+7/8P/w//D/7f/v
//D/7v/s/+z/6v/r/+z/7f/u/+3/7v/u/+3/8P/y//P/8//y//H/8P/w/+7/8f/x//D/
8//3//r//v/7//z//f/+/wIABAACAAEA//8AAAAA///9//3//f/9//3//f/8//j/9P/z
//P/8v/w/+//7f/s/+r/6P/o/+n/6v/r/+v/6//r/+j/5v/m/+b/5f/k/+P/5f/m/+f/
5//w/+r/4//f/93/3//h/+b/8v8CABwARQBuAI8AsADWAPQAAwEGAfsA6ADLAKAAYwAv
AA8A+v/p/+P/3f/a/9v/2//Z/9T/1P/X/9v/4f/m/+b/5P/i/+H/4f/h/+D/3//g/+H/
4f/h/93/3f/e/97/4f/i/+P/5v/o/+j/5//l/+P/4//i/+L/5P/j/+X/5f/i/+H/3v/b
/+D/4v/k/+X/5f/j/+P/5P/h/+H/3//e/+P/5f/n/+r/5f/h/+H/4f/j/+X/5f/n/+b/
5v/n/+j/5f/l/+n/6//t/+v/6//r/+j/5//n/+j/6v/t/+//8f/v/+//7v/u/+3/7//x
//L/9P/2//j/+v/2//T/9P/1//j/+//9//7/+//5//n/9//7//z//f8AAP7//v/+//z/
+v/8//z//P///wAAAQAAAP3//P/6//r/+f/7//j/9P/2//b/9f/2//P/8P/u/+3/7//w
/+//7v/q/+j/6P/o/+n/6f/p/+n/6//r/+z/6//m/+T/4v/h/+T/5f/n/+j/5v/k/+T/
5P/j/+X/4v/h/+L/4//k/+P/3v/d/93/3f/h/+L/4//i/+T/5f/l/+X/4f/d/97/3f/g
/9//4P/g/9//3v/g/9//4P/i/+X/5//l/+L/3f/b/97/4P/j/+T/5v/k/+f/5P/g/9//
3//h/+X/5v/o/+r/5//j/+H/4P/j/+T/5f/m/+n/6v/q/+r/6P/k/+L/4v/l/+j/6P/n
/+P/4//h/+H/4v/h/+D/4f/l/+X/5v/o/+X/5P/k/+P/5P/n/+j/5//m/+D/3P/d/97/
3//g/+T/5v/o/+r/6P/m/+X/4v/h/9//4v/k/+T/5P/m/+b/5P/i/+D/3v/h/+T/5v/n
/+T/5P/j/+H/4//l/+f/6v/p/+3/7v/u/+v/6//q/+r/6//u//H/9P/0//T/8P/t//L/
9v/5//v/+P/3//b/9f/y//H/7//q/+r/6//t/+7/6f/n/+T/4v/f/97/3//h/+L/4//j
/+P/4P/c/9n/2P/c/9//4v/l/+L/4P/e/9v/1v/a/+H/4//h/9v/1f/W/9z/7P8EACMA
SgBzAJgAtgDMAN0A6ADlANIAuwCeAGsANQAVAP7/4//T/9H/0P/P/9P/1f/W/9b/0f/N
/8//0P/T/9T/1f/X/9r/2//b/9v/2P/X/9X/0//T/9X/2P/a/9z/3P/c/97/3P/a/9f/
0//V/9n/3P/g/93/1//U/8//0//Z/93/4f/e/9z/2v/X/9j/1//Y/9r/3f/f/9//4P/e
/9v/2P/W/9f/1//b/9//3f/f/9//4f/d/9z/3P/c/97/3//k/+f/4//f/93/2//e/9//
4f/k/+L/4f/f/93/4v/l/+f/6v/p/+v/7f/u/+r/6P/m/+T/5f/m/+n/7f/r/+3/7v/u
/+//8f/1//f/9//2//X/9v/0//T/9P/y//X/+P/5//r/+f/2//P/7v/v//D/8P/y//T/
9//1//L/7v/s/+n/6P/p/+j/6P/p/+j/5v/i/97/3v/c/9z/3P/f/9//3//f/9v/2f/Y
/9X/1v/Y/9r/3f/a/9n/2f/Y/9b/1P/U/9T/2f/d/9z/3f/Z/9f/1f/R/9P/1f/Y/9v/
2P/W/9T/0P/T/9X/1v/X/9X/0//W/9f/1v/T/9L/0P/S/9L/1f/V/9H/0P/Q/8//0f/S
/9H/0//T/9T/1v/W/9P/0P/S/87/zv/R/9X/2//Y/9b/1f/U/9X/0//T/9T/1//Y/9n/
2v/X/9b/1P/S/9T/1P/W/9r/2P/Y/9X/0f/R/9P/0//V/9n/2f/Z/9v/1//T/9D/zv/P
/9D/0v/T/9P/1f/V/9P/0P/Q/8//z//d/97/2//Y/9X/0v/Q/9D/0P/Q/9P/1P/W/9b/
0//P/9D/0P/S/9L/1P/U/9P/0v/R/9D/0P/S/9P/0//U/9b/1//X/9P/0f/P/87/0v/X
/9n/2v/Z/9n/2P/Y/9r/3P/e/+D/5P/m/+T/4//g/+D/3//d/+D/4f/i/+P/4P/f/93/
2P/V/9P/0v/Q/9L/0//T/9T/zv/K/8j/x//L/83/zv/P/8z/yP/F/8T/x//H/8f/x//K
/8r/yv/J/8L/vv+9/7v/u//D/8n/yP/O/9r/7P8JADIAWQCCAKYAwADRANwA1QDAAKkA
igBXACEA///m/9P/yf/D/7z/tf+z/7f/tv+2/7f/uf+7/7z/vP+8/7z/vf+8/73/vf+9
/7v/u/+6/7n/uv+7/73/vv+//77/vf++/7z/vP+7/7n/u/+9/77/wP+//7v/uv+3/7j/
u/+8/73/vf++/7//v/+7/7n/uf+6/73/v/+//8D/vv+9/7z/vP+9/7v/vf+//7//wf/B
/8P/vv+8/7v/uv+8/73/wv/F/8T/wf/A/7//vf+9/77/wP/D/8X/xv/H/8T/w//B/8D/
yP/N/w==
         </WaveFormData>
      </LeadData>
      <LeadData>
         <LeadByteCountTotal>10000</LeadByteCountTotal>
         <LeadTimeOffset>0</LeadTimeOffset>
         <LeadSampleCountTotal>5000</LeadSampleCountTotal>
         <LeadAmplitudeUnitsPerBit>4.88</LeadAmplitudeUnitsPerBit>
         <LeadAmplitudeUnits>��V</LeadAmplitudeUnits>
         <LeadHighLimit>2147483647</LeadHighLimit>
         <LeadLowLimit>268435456</LeadLowLimit>
         <LeadID>II</LeadID>
         <LeadOffsetFirstSample>0</LeadOffsetFirstSample>
         <FirstSampleBaseline>0</FirstSampleBaseline>
         <LeadSampleSize>2</LeadSampleSize>
         <LeadOff>FALSE</LeadOff>
         <BaselineSway>FALSE</BaselineSway>
         <ExcessiveACNoise>FALSE</ExcessiveACNoise>
         <MuscleNoise>FALSE</MuscleNoise>
         <LeadDataCRC32>2076691500</LeadDataCRC32>
         <WaveFormData>
/v/+//7//v/8//z//P/8//7//v/+//7/AQACAAMABAABAAAAAAD///7//f/6//v//P/8
//z//P/+////AQADAAIAAgACAAMAAQADAAYACAAJAAsADwASABAAEgATABUAEwASABIA
FAAWABYAFwAaABwAHAAcABsAGQAZABkAGQAaABsAHAAdABwAGwAbABoAGQAYABkAGgAV
ABAADAAJAAYABQADAAIAAwACAAAAAQAAAAAA///8//3//P/9//3/+v/7//r/+P/6//r/
+v/5/////P/6//7//v8BAAgACwARABkAHwApADoASABbAG8AfACGAI4AiABpAEcAPAAy
AB0ABADq/8T/of+X/57/nv+h/6X/sf/L/+H/5//q/+//7v/x//P/8f/x//H/8v/y//P/
8f/x//T/9P/z//T/9f/1//P/9P/2//f/9f/1//f/9//5//f/9//4//b/9P/0//X/+f/6
//v//P/3//j/+//4//j/+P/4//j//P/8//7//v/7//v/+//7//r/9//2//f/+v/7//z/
/f//////AQAEAP7/+////wEAAAAAAP3//f8BAAUABgAEAAUABwAIAAoACwAKAAcABgAJ
AAoACwAMAA4ADgAPABIAEQAQAA4ADQAOAA4ADgAPABMAFgAYABkAFwAXABkAGgAXABYA
FQAUABcAFwAYABoAHQAeAB4AHQAaABcAFAATABcAGAAWABcAFgAVABIAEAAPAA4ACQAJ
AAwADwAOAA0ACgAIAAcABwAFAAMAAAAAAAEAAgAEAAUAAgABAAEAAAAAAAAAAQABAAAA
AQABAAIAAQAAAP//+//9/wAAAAD8//7///////3//f/9//v//f8AAAAAAAAAAPv/+v/8
//z//P/7//v/+//9//7//v///wEAAAAAAAMAAgABAAAA/v/+//7///8AAAIAAgACAAIA
AAAAAAEABgAEAAIAAgADAAIAAgABAP7/AQACAAQABQACAAIAAQABAAQABAAEAAQAAAD/
/////v8BAAMABQAGAAEAAAAAAAEAAwAAAP////8FAAUABQADAAAA///+//3//f8FAAcA
/v///wAAAQACAAAAAQABAAEAAQD//wEAAgD+//z/+v/4//n/+//9/wAAAAAAAAEAAQAD
AAYACAAIAAcACgAMAAwADgAPABEAEQASABIAFAAUABIAEwAWABgAGAAYABcAFQAXABcA
FwAXABQAEwASABEAEgAUABUAFAASABIAEgAOAAsACQAIAAgABQADAAIAAAD8//n/+f/5
//3//v/9//z/9//2//T/8//2//f/9//4//b/9P/x/+///P/6//j/8v/x//z/BwALAA0A
EQAXACAAMgBLAFcAWABkAHoAggBhADcAMgA8ADEAGgAEAOz/zf+r/5b/kv+T/5f/m/+p
/7v/zf/a/+H/5P/n/+n/5//n/+f/6P/o/+n/6f/p/+z/7P/q/+r/6v/p/+n/6v/s/+3/
7P/r/+z/6//t/+3/7//y//D/7v/u/+//8P/w//D/8P/t/+7/8f/u/+3/7v/v//D/8P/u
/+7/7P/t/+//8f/z//L/7//u/+//8v/z//T/9f/y//H/8v/0//H/7//0//f/9v/2//P/
8//3//v//P/6//j/+f/5//r//v/+//z//P/6//r/+v/6//3//v8AAAQAAwACAAAA//8D
AAQABQAHAAcACAAIAAcACAAJAAwADgAOAA4ADgAOAAwACwALAAwADQAOAA4ADQANAAsA
CQAJAAoACgAHAAcACQAJAAcABgAHAAYAAQABAP/////7//f/+f/4//j/+f/6//n/9//4
//r/+v/7//v/+P/3//f/9v/2//b/9//3//X/9f/0//T/9v/2//b/8//0//j/+f/2//P/
8//y/+//8f/x/+//8f/z//T/9f/2//D/8P/z//T/9v/1//X/9f/0//T/8//z//b/9v/3
//v/+//7//v/+v/6//r/+//8//r/+v/6//r/+P/4//n//v8AAP7//v//////AAAAAP7/
AAAAAAEAAQD+//z/+f/3//v//P/9//7//////wAAAAD+//3//P/6//v//P/+/wEAAwAA
AP////////3//f///wIAAQAAAP///v/9//3//P/7//7//f8AAAIAAQAAAP///v//////
//8AAP7//v////////8CAAQABAAHAAoADAAMAA4ADwARABEAEQASABUAFgATABMAFQAW
ABcAGAAYABcAGAAZABoAGwAYABcAFgAVABYAGAAZABgAFAAUABQAEAANAAsACgAKAAgA
BQADAAAA///9//7///////7/+//4//j/+v/7//3//P/7//n/+P/2//b/9f/1//z//P/0
//b//f8AAAUAFQAjAB8AFwAkAEIAWwBnAHIAfACCAIAAawBJAD4APAAtABQA+v/i/8n/
q/+Y/5j/mf+Z/6X/v//T/9v/4P/n/+r/7v/x//D/8f/x//L/8v/z//P/8//2//b/8//y
//H/7//w//L/9f/3//f/9//5//n/9v/z//L/8v/2//b/+P/7//n/+P/3//b/9f/4//3/
/P/6//r/+v/6//z//P/+//7//P/7//r/+f/7//n/+f/7/////////////P/7//z//v/7
//n//v8BAAUABgAEAAUABQAHAAYAAgAFAAcACAAKAAoACgAIAAgACwAMAA0ADgAMAAwA
DQAQABIAEgARABEAEgASABIAEwAVABYAFgAVABgAGQAcAB4AHAAcABwAHAAeAB0AHQAe
AB0AHAAaABcAGQAZABkAGwAcABwAGQAZABgAFwAUABIAEQAQAAsACwANAA8ADQALAAoA
CAAHAAcACQAHAAQABAACAAIAAwADAAUABQAGAAYABAAEAAUABQACAAEA///+/wEAAgAD
AAEAAQAEAAQAAAAAAAEAAQD//wAA///8//3//v/+//7//v/9//7/AgAEAAEA///+//3/
//8AAAAAAQD+//z/+//9//7///8AAAAAAwAEAAYACAAHAAYABQAEAAAAAAABAAYABQAC
AAEAAQACAAQABQAEAAYABgAHAAcABgAGAAUABQAHAAgACQAKAAcABwAIAAgACAAHAAYA
BAADAAQABgAJAAYAAgAAAP//AwADAAMAAQAAAAEAAgADAAUABwAHAAYABgAKAAkABgAC
AAAA/v/8//7/AQADAAUABwAFAAcACAAIAAgACAAIAAUABQAFAAYABQAEAAQAAwAIAAwA
DwAQABAAEgATABIAFgAXABkAGQAXABYAFwAWABYAFwAaABwAHQAeAB4AHQAbABsAGwAb
ABkAGQAZABkAHAAeAB8AHgAaABoAGgAWABMAEQAQABAADAAJAAcABAAEAAEAAQABAAQA
BAACAAAAAAAAAP////8AAP///f/8//3//v/+/////P/+//r/+P/9/wgAEwAdACMAKQA5
AEoAXABlAG8AegCGAIwAfABVAEMARAA0ABcABADu/8z/pf+V/5z/pP+j/6v/v//R/9n/
3//q//H/9P/0//X/8v/x//L/9P/1//f/+f/5//z//P/5//j/9//1//b/+P/7//3/+//7
//3//f/9//v/+//8//z/+v/6//v/+v/6//r/+v/5//z/AQAAAPz//P/8//z//f/8//3/
/P/9////AQADAAIA///+////AwADAAMAAwABAAEAAwAGAAIA//8DAAUABwAIAAYABwAJ
AAsACgAGAAQABQAFAAYACQAKAAkACgAMAA4AEAASABEAEAAQABIAFAAUABMAEwAUABQA
FAAVABcAGAAYABcAFQAVABcAGAAZABoAGwAcABwAGwAbABwAHQAeAB4AHQAeAB0AHAAd
ABwAHAAZABkAGQAXABMAEAATABQAEQATABAAEQAOAAsADQAMAAwADQAKAAcAAwACAAMA
BAAGAAcACAAHAAcABgAFAAQABAADAAEAAQAAAAAAAAAAAAAA/f///wQABgAEAAMAAwAC
AP//AAD///z//f8BAAIAAwAEAAAAAAADAAQABAADAAMAAwABAAIAAgADAAAA/v/9////
/////////v///wAAAgAEAAIAAgACAAIA///+//7/AgAFAAQABQAHAAgACgALAAoABQAC
AAAA/f/+/wAAAQADAAYABgAGAAYAAgABAAEAAAABAAEAAQAAAPz//P/9////AQD+//3/
/f8DAAMAAwABAP////////////8BAP///v8AAAAAAAAAAP/////+//3////9////AAAA
AAAAAAAAAP3//f/9//7//v/+///////+/wAAAQAAAAUACgAOABAAEQARABIAEQAQABAA
EgASABEAEQATABQAFwAYABgAFwAUABMAEgARABEAEQARABEAEgAUABUAFAAPAA4ADQAI
AAYABQAFAAYAAwD///z/+P/4//X/9f/1//T/9P/y//D/7//w//D/8f/x/+//7P/q/+7/
8P/x//P/9P/2//T/8v/1//7/BQAJAA0AEwAZACwARgBXAFsAXgBqAHgAdgBVADkANAAu
ACEAEgD6/9j/tf+Z/5D/kP+N/43/mf+v/8X/0//c/+P/5v/o/+n/5v/l/+b/6P/p/+v/
6f/p/+z/7P/q/+r/6v/p/+f/6P/q/+v/7P/t//D/8f/w/+3/7P/s/+//7v/v//H/8P/w
//D/8P/s/+7/8v/w/+7/7v/u/+7/7v/u//D/8P/v/+//7//v/+//7f/t/+//7//v/+//
7//x//P/9//8//X/8f/0//X/9P/0//H/8f/3//v//P/6//j/9//1//T/9//4//f/+P/8
//7/AAACAAAAAAABAAQABgAGAAUABQAEAAQABAAFAAkACgAKAAkABwAHAAkACgAIAAgA
CAAIAAoACQAJAAoADAAOAA8ADwAPAA0ACwALAAsACgAGAAUACQAJAAcABgAFAAQA////
////AQD///3//P/6//n/+f/5//f/9P/0//X/9v/4//n/+P/3//f/9v/2//b/9//3//X/
9f/0//T/9P/0//T/8f/y//b/9//0//L/8//z//H/9f/1//P/9f/1//T/8//y/+3/7P/u
/+7/8P/x//P/9f/1//b/9v/3//f/9v/2//n/+f/5//n/+P/3//b/9v/2//b/9v/2//b/
9v/4//v/AgD///z/+//7//3//v/+//z/+v/6//v/+//7//z//P/9/wAAAAAAAAAAAAAB
AAMABAADAAEA///8//j/+P/5//v//f/8//3////5//3//f/6//z//P/8//z//v//////
///+//v//P/8//z//P/8//z/+f/5//n/+v/9//7/AAABAAEABAAGAAYACQAMAA4ADgAN
AA0ADgANAA4AEAAUABYAEwATABUAFgAZABoAGgAZABcAFwAXABcAFQAVABUAFQAWABgA
GQAYABQAFAAUABAADAAJAAcABgAHAAUABAACAP3/+f/4//f/+v/8//z//P/5//j/9v/1
//X/9f/0//T/9//4//j/+f8AAPb/7v/y//f//P8FAA8AEQAXACEALAA8AFUAZQBuAH4A
igCAAGcARwA0AC4AKQAcAP7/3P/F/6n/lP+S/5P/k/+n/7//z//f/+b/4//k/+j/6//q
/+v/6//s/+z/7f/t/+3/8P/w//D/8P/w/+//7f/u//D/8f/w/+//8P/v//L/8f/y//T/
8v/w//D/8f/y//L/8v/y//L/9P/4//b/8//y//H/8P/1//b/+f/6//j/9//2//X/9f/z
//P/9f/3//f/9//3//f/9//5//z/+v/3//v//f/+//7/+//7//z///////z//P/9//3/
/v8AAAAA/v/+////AAABAAIAAgACAAMABgAKAAoACQAJAAoACgAKAAsADwAQABAADwAQ
ABEAFAAWABMAEgARABAAEgARABEAEgARABIAEgARABEADwANAA0ADgAOAAsACwANAA0A
CwAKAAkACAADAAMABQAHAAUAAwAFAAQABAAFAAIA///7//r/+//8//7////8//v/+//6
//j/+P/5//n/9//3//b/9v/7//z//f/7//n//P/8//j/9//3//b/8//3//f/9f/3//j/
+P/4//j/9//4//z//v/7//n/+P/3//f/+P/4//n/9//2//b/+f/3//f/9//2//n/+v/8
//7//P/8//z//P/8//z//f8CAAEA/v/9//3//v8AAAEAAAD+//7///////7//v/9//3/
AAAAAAAAAAD/////AAAAAP7//f/8//r/+v/8////AwACAP7//P/7/wEAAQABAP//+//7
//v/+//9///////+//z//P//////AAD+//3//f/+/wEA///8//n/+P/3//b/9//5//r/
+//5//f/+f/6//z//P/8//z/+v/5//j/+P/5//r//P/9/wEABAAGAAYABAAGAAcABgAK
AAsADQANAAwADAAOAA4AEAARABQAFgATABIAEAANAAsACwALAAsADgARABQAFwAVABQA
EgAOAA4ADgAOAAoACAAFAAMAAgAAAP3/+//4//j/9f/1//X/9f/0//H/7v/s/+z/6//r
/+//8f/y//T/8f/w/+7/7f/q/+7/8P/0//X//P8HAA0ADwATABkAJgA8AFUAYQBoAHIA
fAB8AGUARwA8ADQAGQD2/+D/xv+n/43/iP+E/3//h/+l/8X/0f/R/9r/4//k/+X/5//l
/+X/5//o/+j/6f/n/+f/6v/q/+b/5v/m/+X/5f/m/+j/6f/q/+v/7v/v/+z/6f/o/+j/
6f/o/+n/6//s/+z/7P/s/+v/7v/z//L/7v/u/+7/7v/w//D/8v/y//H/8f/x//H/8//x
//H/8//1//X/9f/1//P/8//1//j/8v/v//P/9f/4//j/9f/1//j/+//7//j/+P/5//n/
+v/8//z/+v/6//3//v///wAAAAAAAAEABAAGAAYABQAFAAYABgAGAAcABwAIAAgABwAH
AAcACQAKAAoACgAKAAoACwALAAwADgANAA4ADgANAAoABwAEAAMABgAIAAcACQANAA0A
CwAKAAcABgABAAEAAAABAP7/+//7//r/+v/7//v/+f/2//b/9P/0//X/9f/0//P/8//y
//T/9P/1//X/8//z//L/8v/1//b/9//1//T/9v/1//D/8v/z//P/8f/z//P/8f/z//T/
9P/0//T/7v/u//H/8v/w/+//7//v//H/8v/y//P/8f/w//D/8//0//X/9v/2//T/8v/x
//D/8//0//X/9v/y//L/8//4//n/+P/5//v/+P/4//f/9P/1//b/+P/5//j/+P/3//f/
9P/y//D/7v/x//P/9v/4//n/+f/5//j/9f/0//T/9f/z//D/7//v//X/9//5//n/9P/z
//L/8f/x//P/8//y//z/+v/6//n/+P/3//b/9P/z//H/7//t/+v/7f/u/+//8P/x//L/
8f/x//H/8v/x//D/8P/v//X/+v/+/wAA/v8AAAEAAAACAAMABQAFAAEAAAABAAAAAwAF
AAkADAAOAA4ADQALAAkACQAJAAkACwALAAsACwAKAAoACQAGAAUABgAHAAQA///7//j/
9v/1//P/8v/w/+//7f/u/+//7//u/+v/6P/o/+j/5//n/+n/6f/o/+j/6P/o/+f/5//m
/+j/6v/u//P//P///wEAAwAFAA8AHgAwAEkAWQBgAGoAcABmAEUAKwAqAC4AIwAIAOj/
yP+v/5X/gv9+/4P/jf+Z/6f/uf/L/9b/1//U/9v/3//f/+H/4P/g/9//3//h/+H/5P/k
/+L/4v/i/+H/3//e/97/3f/f/+H/5f/n/+f/5f/l/+b/5f/i/+H/4f/i/+L/4v/i/9//
4P/j/+D/4f/k/+f/6v/p/+j/6f/o/+X/4//h/9//4v/j/+b/6//s/+v/6v/p/+f/5//p
/+z/6P/l/+n/6//q/+r/5//n/+3/8f/y//D/7f/t/+z/7P/w//D/7v/u//D/8v/0//b/
9f/0//T/9v/2//b/9f/1//r//P/+/wEAAAAAAP///f//////AQACAAIAAgACAAIAAQD/
//7//v///wAAAAD//wEA///9//3//f/8//j/9//7//v/+f/4//r/+v/2//f/9f/3//X/
8//x//D/8P/x//T/8//x//L/8f/w//D/7//w/+//7//u/+z/7P/t/+3/6//r/+r/6v/p
/+j/5//j/+b/6v/r/+j/6P/p/+n/5//p/+n/5//p/+r/6v/q/+r/5v/m/+n/6v/q/+n/
6f/p/+n/6v/q/+v/7f/s/+z/7//v/+//7//u/+7/7v/v//D/8v/y//L/8v/w//D/8f/2
//T/8P/u/+3/7//w//D/7v/v//D/8v/z//X/9v/2//f/9f/0//P/8v/x//H/8v/y//X/
9f/1//T/8P/w//H/8//1//L/8f/x//P/8f/x/+//6v/r/+z/7f/u/+7/7//v/+//7f/r
/+3/7v/x//L/8//0//X/9f/1//b/9P/0//X/9f/0//b/9//2//r//v8BAAIABAAFAAcA
BwAIAAgACgAKAAcABwAJAAoACwAMAAwACwAJAAkACQAJAAkACQAJAAkACQAKAAoACAAJ
AAoACwAIAAMA///8//r/+f/3//b/9P/w/+3/7f/t/+//8P/v/+7/6//q/+j/5//r/+v/
6v/q/+f/5v/k/+P/6v/o/+b/6P/r//D/9f/9/wUACwAPABgALABJAF0AZgByAH4AdABZ
ADsAMAAsAB8ACADu/9D/r/+P/4L/hv+N/5X/n/+r/7v/yf/Q/9P/2P/c/9//3v/f/+H/
4v/i/+P/4f/h/+T/5P/k/+T/5P/j/+D/4P/h/+H/4//j/+X/5f/n/+X/5f/m/+j/5v/m
/+f/5//m/+X/5P/i/+T/6P/m/+T/5P/k/+T/5//o/+v/7P/t/+3/7f/t/+r/5//m/+f/
6v/r/+z/7f/q/+n/6v/s/+n/5//s/+//8v/y/+//7//0//f/9//0//T/9f/1//b/9P/y
/+7/7P/w//T/+P/8//v/+v/6//z//v/+//3//f/+//7//v//////AAAAAP//AgADAAYA
CAAGAAYABgAGAAQAAwADAAQABwAIAAgABwAJAAcABQAFAAUABAAAAP//BAAFAAQABAAF
AAQA//////z//f/6//f/9f/0//T/9f/4//f/9f/2//X/9P/0//P/8P/v/+//7v/v//D/
8v/z/+//7//u/+7/8P/w//D/7f/s/+7/7f/o/+n/6//s/+v/7//v/+3/7//w//D/8P/w
/+7/7v/x//L/8v/x//H/8f/w//D/7//v/+3/7P/s/+//8v/z//T/9P/z//L/8v/y//P/
9P/1//b/8f/w//D/9P/3//b/9//5//b/9v/1//L/8v/y//P/8//0//b/9//5//f/9v/1
//T/8//z//T/9P/1//X/9f/0//P/9P/2//n/9v/y//D/7//1//X/9f/z//H/8f/x//H/
8//1//X/9P/0//T/9//3//T/8v/x//H/9P/3//X/9f/y//L/8v/w//L/8v/y//L/8P/x
//H/8f/y//H/9P/2//T/9P/0//T/8f/x//H/8v/x//D/8P/v//T/+P/7//z///8CAAQA
BAAGAAcACQAJAAoACgAMAAwACgALAA4AEAANAAwACgAHAAoACwAMAA0ADQANAA0ADQAM
AAwACwAIAAcACAAJAAYAAAD9//v/+v/7//n/+P/2//L/7//v/+//8//0//P/8v/t/+z/
6v/p/+3/7f/s/+z/7P/s/+v/6//q/+j/7P/w//P//P8DAAcACQAPABsAMABGAFcAWwBk
AHQAegBoAE0AQQA2ACAABwDy/9b/tv+b/4//jP+M/5H/nf+p/7v/y//X/97/3//g/+P/
5f/j/+P/4//k/+T/5f/n/+f/6v/q/+X/5P/j/+H/4//k/+b/5//n/+f/6f/p/+n/5//n
/+j/6P/m/+b/5//q/+r/6v/q/+j/6v/u/+z/6v/q/+r/6v/q/+r/7P/s/+3/7f/t/+3/
7//t/+3/7//w/+//7v/t//D/8f/0//j/8f/t//D/8f/z//T/8v/z//P/9f/0//D/8//3
//r//v/9//z/+f/4//j/+P/4//j/+f/6//z/AAACAAIAAQABAAIAAgACAAMACAAKAAsA
CwAJAAcABwAGAAYABgAGAAYABQADAAIAAgAFAAgACgALAAwACwAKAAsACQAIAAQAAwAH
AAcABQAEAP///P/1//P/9f/5//n/+f/6//r/+//9/////f/6//r/+P/4//n/+f/3//X/
9P/y//P/9P/2//f/8v/x/+//7v/x//L/8//x//H/9P/0//D/8//1//b/9f/2//X/8v/z
//T/9P/0//T/7v/u//H/8v/0//P/8//z//P/9P/0//X/9f/0//T/9//5//n/+f/4//b/
9v/3//j/9v/2//b/9v/2//b/9//8//n/9v/1//X/+P/6//v/+v/6//r/+//7//j/+P/3
//f/9//2//X/9P/0//X/9//4//n/+f/5//j/9P/0//X/9//5//b/9f/1//j/9//2//P/
9P/1//b/9//3//n/+f/4//b/9P/0//X/9v/3//j/9v/3//f/9//2//P/9P/0//T/9P/0
//T/8//z//P/9P/1//b/+P/5//v//v8AAAAA/v8AAAEAAAACAAMABQAFAAIAAgAEAAQA
BwAJAA0AEAAOAA4ADQALAAwADQAOAA8ADgANAAwACwAKAAoACQAGAAIAAgACAP7//P/5
//f/9v/3//X/9P/y//D/7f/t/+3/7P/s/+r/6P/m/+b/5f/l/+X/5f/k/+T/5f/m/+b/
5//s/+r/6P/s//P//P//////AQAHABMAKAA+AEsAUQBaAGQAaABYADkAKwAuACgAFwAA
ANz/tv+T/4H/fv+C/4n/lf+h/7P/xf/P/9T/1f/a/9v/3f/b/9v/2v/a/9n/2f/b/9v/
3v/e/97/3v/e/93/3v/g/+P/5f/l/+X/5//n/+T/4f/g/+D/4P/e/97/3//g/+D/4P/g
/9z/3v/i/+D/4f/i/+P/5P/i/+D/4P/e/+H/4//l/+f/5v/j/+L/4//k/+P/4v/h/+T/
5f/o/+z/5v/j/+f/6f/o/+j/5f/l/+j/6//r/+j/6f/r/+z/7v/w//D/7v/u/+z/7P/s
/+z/7f/u//D/9P/2//b/9f/1//T/9P/0//X/9v/2//X/8//3//n//f8AAPz/+v/4//b/
+f/5//r//P/9//7//v/9//v/+f/3//f/+v/6//f/9//4//f/9P/y//P/8v/t/+3/7f/v
/+3/6//r/+r/6v/r/+z/6//p/+r/6P/o/+n/6f/m/+X/5f/k/+T/5P/l/+X/4//j/+L/
4v/k/+T/5P/h/9//4v/i/97/3v/f/9//3f/f/9//3f/f/+P/5P/l/+b/4P/e/9//3v/g
/9//3//f/+H/4v/i/+P/5v/m/+f/6//o/+f/5v/k/+b/5v/n/+j/5v/m/+b/5v/k/+T/
5f/q/+r/6P/o/+n/6f/q/+r/6P/q/+r/6//r/+z/7P/r/+v/6f/o/+f/5v/m/+f/6f/q
/+r/6f/o/+b/5P/k/+X/5//q/+j/6P/p/+z/6//q/+f/5//n/+f/5//j/+H/4v/l/+b/
5//o/+r/6//r/+v/6P/l/+b/5v/m/+b/5v/m/+P/4//j/+T/5P/k/+X/5f/o/+z/7//w
/+7/8P/x//D/9P/3//v//f/6//r//P/8//7///8CAAQAAQAAAP7/+//7//v/+//7//3/
//8BAAMAAgACAAEA/v/7//r/+f/0//L/7//t/+z/7f/r/+r/6P/k/+H/4f/h/+T/5P/i
/+D/3P/c/9v/2//f/+H/4v/k/+L/4P/d/9v/2P/c/9z/3P/l/+z/8f/z//n/AQAHABAA
JAA7AE0AVgBaAGYAagBLACMAIAAkABMA+P/g/8b/pf+F/3r/ev97/3//i/+d/7P/wf/G
/8v/0v/S/9P/0P/P/8//0P/Q/9H/0v/T/9f/2P/V/9T/0//R/9X/2P/c/9//2//X/9X/
0f/T/9P/1f/Y/9f/1P/T/9P/1//Y/9n/2v/X/9j/2//Y/9T/1P/U/9T/2P/Y/9r/2v/Z
/9n/2f/Z/9n/1//X/9n/3P/d/97/3//c/9v/3P/e/9z/2//h/+X/4//i/97/3f/f/+H/
4P/c/97/3//f/+D/5P/m/+b/6P/o/+j/6P/o/+f/5v/m/+j/6f/o/+b/5f/p/+r/6//t
//H/8v/y//H/7v/t/+7/7v/v//D/8f/y//D/7//v//D/8f/y//L/8f/z//H/7//v//H/
8v/w//H/8v/x/+7/7P/r/+r/5f/l/+X/5//l/+P/4f/g/+D/4f/i/+H/3//g/97/3v/f
/9//3v/d/93/3P/a/9r/2//b/9f/1//W/9b/2f/a/9v/2f/X/9r/2v/W/9j/2f/Z/9f/
2P/X/9T/1f/Y/9j/2P/Y/9L/0v/V/9b/1P/T/9P/0//V/9b/1v/X/9b/1P/T/9X/1v/X
/9j/2P/Y/9j/2f/a/9r/2v/a/9r/2P/Y/9n/3v/b/9j/1//X/9j/2v/b/9r/2v/a/9v/
2//Y/9j/1//X/9n/2v/b/9z/2v/Z/9n/2P/Z/9n/2f/Y/9j/2P/Z/9v/2P/U/9L/0f/T
/9P/0//R/9H/0//V/9f/1v/X/9b/1P/c/9j/1//W/9X/1P/S/9P/0//T/9P/0f/T/9T/
1P/U/9T/1P/S/9H/0P/Q/9P/1P/W/9f/2P/a/9v/2v/d/+D/4v/i/+H/4f/i/+H/4v/i
/+T/5P/i/+P/5v/o/+n/6v/q/+n/6//r/+v/6//q/+n/6P/n/+f/6P/o/+b/4//i/+H/
3P/X/9P/0P/O/9H/0f/S/9L/z//L/8r/yf/K/8r/yP/G/8L/wv/B/8H/w//D/8L/wv/C
/8L/wf/B/77/wv/C/7z/uf/K/9//4f/d/+H/6f/4/woAIQAxADYAPABIAEYAKwAPAAgA
AADn/87/tv+W/3X/Yf9e/2D/Y/9l/2//f/+R/6H/qv+x/7b/t/+5/7f/t/+1/7T/sv+x
/6//r/+y/7L/sv+0/7b/t/+2/7b/t/+3/7f/t/+5/7n/t/+1/7X/tv+2/7T/tP+1/7j/
uP+4/7j/tf+2/7n/tv+2/7b/tv+2/7b/tv+4/7j/uf+5/7n/uf+7/7n/uf+7/7z/u/+6
/7n/t/+3/7n/vP+4/7X/uf+7/7z/vP+5/7n/uv+9/73/uv+7/73/vv/A/8D/wP++/77/
wf/C/w==
         </WaveFormData>
      </LeadData>
      <LeadData>
         <LeadByteCountTotal>10000</LeadByteCountTotal>
         <LeadTimeOffset>0</LeadTimeOffset>
         <LeadSampleCountTotal>5000</LeadSampleCountTotal>
         <LeadAmplitudeUnitsPerBit>4.88</LeadAmplitudeUnitsPerBit>
         <LeadAmplitudeUnits>��V</LeadAmplitudeUnits>
         <LeadHighLimit>2147483647</LeadHighLimit>
         <LeadLowLimit>268435456</LeadLowLimit>
         <LeadID>V1</LeadID>
         <LeadOffsetFirstSample>0</LeadOffsetFirstSample>
         <FirstSampleBaseline>0</FirstSampleBaseline>
         <LeadSampleSize>2</LeadSampleSize>
         <LeadOff>FALSE</LeadOff>
         <BaselineSway>FALSE</BaselineSway>
         <ExcessiveACNoise>FALSE</ExcessiveACNoise>
         <MuscleNoise>FALSE</MuscleNoise>
         <LeadDataCRC32>4108873657</LeadDataCRC32>
         <WaveFormData>
AAAAAAAAAAD+//7//v/+/wAAAAAAAAAAAAAAAAAAAAAAAAAAAAAAAAAAAAD/////////
//////8AAAAAAAAAAP///////wAA/v8AAAEABAAGAAYABgAGAAYABwAHAAcACAAJAAkA
CAAHAAcABgAFAAEAAQAAAP7//P/5//j/+P/5//j/+P/4//f/+P/4//b/9//3//f/+P/3
//n/+f/6//n/+//7//v//P/8//3//f/8//z//P/8//z/+//7//v/+//9//3//f////7/
/v///////v/+/wAAAgAEAAkADwAVAB0AKAAuACgAGgASAAoA9v/o/+L/2//R/8X/qv+N
/33/cP9o/3T/if+X/6H/sP+//8n/0v/e/+z/9////wIAAgABAAEAAQACAAIAAgACAAIA
AwADAAQABAACAAMAAwADAAUABQAFAAUABgAIAAgACAAGAAYABgAGAAgACAAIAAgABgAG
AAYABgAJAAkACQAJAAkACQAJAAkACAAIAAgACAAKAAkACQAKAAgACAAIAAgACgALAAsA
CwANAA0ADgAPAA4ADQALAAoACwAMAA0ADwANAA0ADQANAA0ADQAOAA4ADgAOAA4ADgAN
AA4ADwAQABIAEgASABIADwAOAA4ADQAMAAsACwALAAsACwAMAAwADQANAAwACwAIAAgA
CAAHAAYABQAFAAUABwAHAAcABgADAAMAAgACAAUABQAFAAUABgAGAAYABwAHAAYABAAC
AAMABAAEAAUAAwADAAMAAwADAAMAAgACAAIAAgACAAEAAAD//////v8AAAIABAAFAAQA
AwACAAIABAAEAAQABAAFAAUABQAFAAUABAADAAEAAwADAAMAAwABAAIAAgACAAIAAgAC
AAIABAAEAAQABAACAAIAAwADAAMAAgACAAIAAAAAAAAAAAACAAIAAQD//wAAAgADAAQA
AgACAAIAAgAEAAQABAAEAAQAAgACAAMAAwADAAMAAwADAAMAAwADAAMAAwADAAMAAQAA
AAAAAAABAAIAAwAEAAIAAgACAAIAAAAAAAAAAAAAAAEAAQABAAAAAAAAAP//AwADAAMA
AgAAAAAAAAAAAAEAAgADAAQAAwABAAAA//8BAAEAAQACAAIAAgACAAEA/////wAAAAAC
AAMABgAGAAgACAAIAAgABwAHAAcACAALAAsACgAJAAsACgAJAAcABwAGAAQAAgD9//z/
/P/7//j/+P/4//n//P/8//r/+v/3//b/9v/3//n/+f/6//v//f/9//3//P/8//3//f/+
//7//v/+//7//f/9//3//f/9//3//f/9//r/+v/7//v/9v/6/wIACgAMAAsADQAPABUA
HAAkACgAIAAUAAwA/v/s/+D/2//T/8v/wP+n/5H/hv94/3T/hf+d/6v/tP/B/9H/3P/g
/+j/8//9/wIAAgADAAMAAwAEAAIAAgACAAIAAwADAAQABAAFAAcACAAJAAcABwAHAAcA
BgAIAAgACAAKAAoACgAKAAoACgAKAAoACgAKAAoACgAJAAkACQAJAAoACwAMAA0ADAAM
AAwADAAMAAsACwAMAA4ADgAOAA4ADAANAA0ADQANAA0ADgAPAA0ADQAMAAwADAAMAAwA
DQAOAA8AEAARABEAEQASABIAEgASABIAEgARABIAEwAUABIAEgASABIADgAOAA8ADwAO
AA0ADQANAA8ADwAQABAADQANAAwACwAKAAoACgAJAAoACQAJAAkACAAHAAYABAAEAAUA
BQAGAAUABQAFAAUABAAEAAQABQAIAAgABwAGAAUABAACAAEAAwADAAMAAwADAAMAAgAC
AAQABAAEAAMABQAFAAYABgAFAAQAAwABAAMAAwADAAQAAgACAAIAAgABAAEAAQABAAIA
AgACAAEAAQABAAEAAQADAAQABAAEAAMAAgABAAAAAAAAAAAAAAAAAAAAAQABAP///v/+
//7///8AAAEAAgAEAAQAAwABAP//AAAAAAAAAgACAAIAAgABAAAA///+/////v///wEA
//////////8BAAEAAQABAAEAAQABAAEA///+//7//v/+//7//v/+/wAAAAAAAAAAAAAA
AAAAAAACAAMAAwADAAAA/v/+//7//v/8//z//P/8//3//f/+/////f/9//3//v/8//z/
/P/7//3//f/+//7//v///wIAAgAEAAQABAAEAAUABQAFAAYACAAJAAkACQAGAAQAAgD/
/wEAAAD+//z/+f/4//j/9//2//b/9v/3//j/+P/2//b/8//y//L/8//3//f/+P/5//v/
+//7//r//P/9//3//v/9//z/+//6//n/+f/5//n/+//7//v/+//8//z//f/9//r/+v/8
/wAABAAHAAkADwAVABwAIgAoACAAEgAKAP7/6v/c/9X/y//D/7b/m/+F/3r/cv90/4f/
m/+f/6b/uf/J/9D/2v/o//X/+//8//z/+//7//v//P/+//7//v/+//7//f/9//z//f//
/wAAAQADAAMAAwADAAIABAAEAAQAAgACAAIAAgAAAAAAAAAAAAIAAgACAAIABQAFAAUA
BQADAAMAAwADAAcACAAJAAoACQAHAAYABgAGAAYABgAGAAYABwAHAAcABwAHAAgACQAJ
AAkACAAIAAgACAAIAAkACQAJAAkACQAJAAkACgAKAAoACgAKAAoACQAKAAsADAAKAAoA
CgAKAAkACgAMAA0ACgAJAAkACQAIAAcABwAGAAYABwAHAAcABAAEAAQAAwAEAAMAAwAD
AAEAAQABAAAA//////7//v8AAAEAAgADAAEAAAD/////AAAAAP///v/+//7//f/9//v/
+//7//v//P/9//3//v/+//7//v/9//3//f/+//7//v/+//7//f/9//3//f/+/wAAAAAA
AAAA/v/9//z/+//+//7//v/9//v/+//7//v/+//8//z//P/+//7//v/+/wAAAAAAAAAA
AAAAAAEAAQD///7//v/+//7//v/+//7/AgACAAEA///9//7//v/+//7//v/+//7//v/+
//7//v/+//z//P/9//3//f/9//3//v///wAAAQABAAEAAQABAP///v/+//7//v/+//7/
/v/+//7//v/+//z//P/8//z//v/////////+//7//v/9/////////wAAAgACAP7/+v/6
//r/+v/6//z//P/8//z//P/7//v/+//9//3//f/+//7//v/+//3/+//7//z//P/+////
AgACAAIAAgACAAIAAwADAAMABAAHAAcABgAFAAUABAADAAEAAQAAAP7//P/5//j/+P/3
//b/9v/2//f/+P/4//b/9v/z//L/8v/z//f/9//4//n/+f/5//n/+P/4//n/+f/6//z/
/P/8//z/+f/5//n/+f/9//3//f/9//z//P/9//3/+v/6//7/AgACAAcADwAXAB0AJgAs
ACYAHAAUAAgA9v/k/9r/z//J/73/oP+F/3f/bv9s/3r/j/+b/6P/sP/B/8v/0v/a/+r/
+f8DAAIAAAD///////8AAAIAAgACAAIAAwADAAQABAACAAMAAwADAAEAAQABAAEABAAG
AAYABgAIAAgACAAIAAcABgAFAAQABQAGAAcACAAJAAkACQAJAAkACQAJAAkACgAKAAoA
CgAIAAcABwAIAAgACAAIAAgACgALAAsACwAJAAkACgALAAsACwAKAAoACgAKAAoACwAM
AA0ADgAPAA8ADwAQABAADgAOAA4ADgAPABAAEQASABEAEAAPAA4ADQAOABAAEQAQAA8A
DwAPAA0ADQAOAA4ADQANAAwACwAJAAgABwAFAAUABQAGAAcACQAJAAkACAAFAAUABAAE
AAcABwAHAAcABAAEAAQABQAIAAgABwAGAAYABgAFAAUABQAFAAUABQAFAAUABAAEAAMA
AgABAP//AgADAAUABgAEAAQABAADAAEAAQABAAIABAAEAAQABAADAAMAAwADAAYABgAG
AAUAAwADAAMAAwABAAIAAgACAAQABAAEAAQABgAGAAYABgAEAAQABQAFAAcABgAGAAYA
BAAEAAQABAAIAAgABwAFAAUABgAGAAYABAAEAAQABAAFAAYABwAIAAYABAAEAAUABQAF
AAUABQAFAAUABQAFAAcABwAHAAcABQAEAAQABAAEAAQABAAEAAQABAAEAAQAAwACAAEA
AAABAAMABAAFAAIAAgACAAEAAQD//wMABAAGAAYABgAGAAQABAAEAAQABQAFAAYABwAF
AAMAAQAAAAAAAAAAAP//AAABAAMABAADAAMABQAEAAcACAAJAAoACwALAAsADAALAAsA
CgAJAAsACgAJAAcABwAGAAQAAgABAAAAAAD///z//P/8//3//v/+//z//P/9//z//P/9
//z/+//7//v/AAABAAIAAgAAAAEAAQACAAAAAAAAAAAAAgADAAQABQAFAAUABQAFAAIA
AgADAAMAAAAAAAIABgAKAA0AEwAZAB8AKgA0ADIAJAAWAAoA9v/k/97/2f/R/8f/sv+X
/4X/fP90/4D/mf+t/7P/vv/N/9n/4P/m//L//f8FAAgACAAFAAUABQAGAAgACAAIAAgA
BwAHAAgACAAIAAkACQAJAAsACwALAAsADAAOAA4ADgAMAAwADAAMAAwADAAMAAwADgAO
AA4ADgARABEAEQARABAADwAOAA0ADgAOAA4ADgAQAA8ADwAQAA4ADgAOAA4ADgAPAA8A
DwARABEAEgATABMAEwASABIAEgASABIAEwARABEAEQARABMAEwAUABQAFAAUABQAFAAV
ABYAFwAYABYAFgAWABYAFAAUABUAFQAUABMAEwATABEAEQASABIAEQARABAADwAQABAA
EAAPAAwACwALAAsACwALAAsACgALAAsACgAKAAkACQAJAAkACAAIAAgACQAKAAoACQAI
AAoACgAJAAkACQAJAAkACQAJAAkACAAIAAYABgAGAAUABwAHAAgACAAIAAgACAAHAAcA
BwAHAAgABgAGAAYABgAHAAcABwAHAAYABgAGAAUABgAHAAgACQAIAAgABwAGAAgACAAI
AAgACgAKAAoACgAJAAgACAAHAAkACAAIAAgACAAIAAgACAAIAAgABwAFAAcACAAIAAgA
BgAGAAYABgAGAAYABgAGAAgABgAGAAcABQAFAAUABQAFAAUABQAFAAUABQAFAAUABQAE
AAQABAAGAAYABgAGAAQABAAEAAQABgAGAAYABgAEAAMABQAIAAcABgAFAAQABAAEAAQA
BAAEAAMAAwADAAMAAwADAAQAAgACAAIAAQACAAMABQAGAAgACQAMAAwACgAKAAoACgAL
AAsACwAMAA0ADQAMAAsACQAIAAcABQAHAAYABAACAP///v/+//3/+v/6//r/+//8//z/
+v/6//v/+v/6//v//f/9//7///8AAP///v/8//3///8AAAIAAAAAAAAAAAABAAEAAQAB
AAMAAwADAAMAAAAAAAEAAQACAAIABAAIAAgACQANABEAFwAiAC4AMAAkABoAEgACAOz/
4P/b/9P/yf+6/6H/j/+E/3j/ev+P/6H/q/+y/7//z//c/+T/7v/5/wEABgAIAAYABQAE
AAQAAgACAAIAAgAEAAUABwAIAAYABwAHAAcACQAJAAkACQAKAAwADAAMAAwADAAMAAwA
CgAKAAoACgAMAAwADAAMAAsACwALAAsACwALAAsACwAKAAoACgAKAAwACwALAAwADgAO
AA4ADgANAA0ADAALAA0ADQAOAA8AEQARABAAEAASABIAEgATABAADwAOAA0ADwAPABAA
EAASABIAEgASABAAEAAQABAAEAAQABAAEAAOAA4ADwAPAA8ADwAQABEAEQARABIAEgAQ
AA8ADQALAAwADAAMAAsACAAHAAcABwAGAAUABAACAAIAAwADAAQAAwADAAMAAwAEAAQA
BAAFAAUABAACAAAAAQACAAIAAwAFAAUABQAFAAIAAQD///7/AAACAAQABQACAAEAAQAA
AAAAAAAAAP//AQABAAEAAgACAAIAAgACAAEAAQABAAEAAgACAAIAAQD/////////////
AAAAAAAAAAAAAAAAAAAAAAAAAAAAAAIAAgADAAMAAQAAAAAAAAAAAAAAAAAAAAQABAAD
AAEAAQACAAIAAgACAAIAAgACAAAAAAAAAAAAAgAAAAAAAQABAAEAAQABAP//////////
/f/9//3//f////7//v/+//7//v/+//7//P/8//z//P/8//z//P/8//z//f/9//3//P/8
//z/+//9//3//f/+//3//P/7//r/+//7//z//f/7//3//f/+//3//P/7//r/+//8//3/
/v/8//v/+//7//v/+//7//z//v/+//7//f/9//3//v/+//7///8CAAIABAAEAAQABAAF
AAUABQAGAAUABQAEAAMABQAEAAMAAQABAAAA/v/8//j/9v/1//P/8//0//X/9//4//j/
9v/2//X/9P/0//X/9v/1//X/9f/5//n/+f/4//j/+f/5//r/+v/6//r/+v/5//n/+f/5
//3//f/9//3/+v/6//v/+//4//z/AAAEAAYABwALABEAFwAkACwAKAAcABIABgD0/+L/
2v/R/8v/v/+o/4n/ef9y/2r/cv+J/5f/n/+q/7n/xf/S/+D/7P/1//n//P/+//3//f/9
//7/AAAAAAAAAAD/////AAAAAAIAAwADAAMAAgABAAAA//8AAAIAAgACAAQABAAEAAQA
BAAEAAQABAACAAIAAgACAAQABQAGAAcABwAHAAcABwAGAAYABgAGAAYABQAFAAYABgAG
AAYABgAGAAcABwAHAAkACQAKAAsACQAJAAgACAAJAAoACwANAAsACwALAAsACQAJAAoA
CgALAAwADQAOAA0ADgAPABAADwAOAA0ADAALAAwADgAPAAwACwALAAsACwALAAwADAAJ
AAkACAAHAAcACAAJAAkACgAJAAkACQAIAAcABgAEAAMAAwACAAIAAQABAAEAAQACAAIA
AgADAAYABgAFAAQAAgACAAEAAQABAAEAAQABAAEAAQAAAAAAAAAAAAAA////////AAAA
AAIAAgACAAEAAAD///7//v/+//7//v/+////////////AAAAAAAA////////////////
AAAAAAAA/v/+//7//v/+//7//v/+/wAAAAABAAEAAwACAAIAAgACAAIAAgACAAMAAgAA
AP3///8AAAAAAAAAAAAAAAAAAAAAAAAAAAAA/v/8//z//f////////////3//f/9//3/
+//7//v/+//8//z//f/+//7//v/+//7/AAAAAAAAAAD///7//f/8//3///8AAAEA///+
//3/+//9//3//f/+//7/AAD+//7//v/+//7//v/+//7//v/8//v/+//7//3//f/9//7/
/v/+//7//f/9//3//v/+/wIAAwAGAAYABAAEAAQABAAHAAcABwAIAAcABwAGAAUABwAG
AAUAAwABAAAA/v/8//n/+P/4//f/9v/2//b/9//4//j/9v/2//P/8v/y//P/9v/3//n/
+//8//v/+v/4//v//f/+/wAA/v/+//7//v/7//v/+//7//3//f/9//3//P/8//3//f/+
/wIABAACAAQACwAPABEAFwAiACoAKgAeABAABAD2/+T/2v/V/83/w/+w/5f/h/+A/3b/
fv+V/6X/rf+2/8P/zf/W/9z/6v/3////BAAEAAIAAQAAAAAAAgACAAIAAgADAAMABAAE
AAIAAwADAAMABQAFAAUABQAFAAYABQAEAAYABgAGAAYABgAGAAYABgAGAAYABgAGAAcA
BwAHAAcABwAHAAcABwAIAAgACAAIAAYABQAFAAYACAAIAAgACAAKAAsACwALAAkACQAK
AAsACwALAAoACgAIAAgACAAJAAsACwALAAsADQANAA4ADgAMAAwADAAMAAsADAANAA4A
DAAMAAwADAALAAwADgAPAA0ACwAKAAkABwAHAAgACAAJAAkACAAHAAgACAAIAAcABAAD
AAMAAwADAAMAAwACAAEAAQAAAAAAAwADAAMAAwABAAAA/////wAAAAD///7/AAAAAP//
///9//3//f/9///////+//7//v/+//7//f//////AAAAAP7//v/+//3/+//7//v//P/+
//7//v/+//3//f/9//3//v/+//7//f/9//3//f/9//3//v/+//7//v/+//7//v/8//z/
/P/8//7//v/////////+//7//v8AAAAAAAAAAAAAAAD///3/+//8//z//P///wAAAQAC
AP///v/9//z//f/8//3///////////////3//f/9//3//f/9//3//f/9//z//P/8//7/
/v/+//7//v/+//7//v/+//7//v/+//7/////////AAD///7//f/8//7//v/+//7//P/7
//v/+//9//3//f/+/wAAAAAAAP///f/9//7//v8AAAEABAAEAAQABAAEAAQAAwADAAMA
BAAIAAkACQAJAAYABAACAP//AAAAAP///v/7//r/+v/5//b/9v/2//f/+P/4//b/9v/3
//b/9v/3//f/9//4//n//f/9//3//P/8//3//f/+/wAAAAAAAAAA/f/9//3//f/+//3/
/P/7//v//P/+/////v/8//z/AAAGAA0ADwATABkAIgAoACoAIgAUAAwA/v/q/+D/2f/P
/8f/tv+b/4n/gv96/3r/j/+h/6n/sv+//83/1v/e/+j/9f/9/wAAAAD///////8AAAEA
AgADAAQABAADAAMAAgAEAAUABQAFAAcABwAHAAcABQAGAAUABAAHAAgACQAKAAgACAAI
AAgACAAIAAgACAALAAsACwALAAoACQAIAAcACQAKAAsADAAKAAkACQAKAAoACgAKAAoA
CgALAAsACwALAAsADAANAA0ADQAMAAwADAAMAAwADQAOAA8AEAARABEAEQASABIADwAO
AA0ADAAPABAAEQASABQAFAAUABQAEAAQABEAEQAOAA0ADQANAA0ADQAOAA4ADwAPAA4A
DQAMAAwADAALAAwACwALAAsACgAJAAgABgAFAAUABAAEAAUABQAFAAUABQAGAAcACQAJ
AAgABgAEAAYABgAFAAUAAwADAAMAAwAEAAUABQAGAAQABAAEAAMAAwADAAQABAACAAIA
AgABAAMAAwADAAQABAAEAAQABAABAAEAAQABAAQABAAEAAMABAAFAAYABwAGAAYABQAE
AAQABAAEAAQABAAEAAQABAAGAAYABwAHAAUABAAEAAQABgAGAAYABgAGAAYABQADAAUA
BgAGAAYABAAEAAQABAAFAAYABwAIAAYABAAEAAUAAwADAAMAAwADAAMAAwADAAEAAQAB
AAEAAwACAAIAAgACAAIAAgACAAIAAgACAAIAAAAAAAAAAAACAAMAAwADAAQABAAEAAMA
AgABAAAAAAACAAIAAgACAAIAAQABAAEAAwADAAMAAwADAAMAAQAAAAAAAAAAAAAAAgAC
AAIAAgACAAEAAQABAAEAAQABAAIAAgACAAIAAQD/////AAAAAAQABQAIAAgABgAGAAYA
BgAFAAUABQAGAAgACQAJAAkABwAGAAUAAwADAAIAAAD+//3//P/8//v/+P/4//j/+f/6
//r/+P/4//f/9v/2//f/+f/5//r/+//////////+//z//f/9//7//v/+//7//v/9//3/
/f/9/wEAAQABAAEA/v/+///////+/wAABAAGAAgADQARABUAHQAoACwAJAAYABAABADu
/+D/3P/V/8n/t/+a/4H/d/9w/3D/gP+T/53/p/+0/8P/z//a/+b/9P/9/wMAAgAAAAEA
AQABAAIAAgACAAIAAgADAAMABAAEAAQABQAFAAUAAwADAAMAAwAFAAgACQAKAAkACAAH
AAYABgAGAAYABgAHAAgACQAKAAoACQAIAAcABwAHAAcABwAJAAoACwAMAAsACQAIAAgA
CAAIAAgACAAKAAsACwALAAkACQAKAAsADQANAAwADAAMAAwADAANAAsACwALAAsACwAL
AAwADAAMAAwADAAMAA0ADgAPABAADgAOAA4ADgAMAAwADQANAA4ADQANAA0ADQANAA4A
DgALAAsACgAJAAgACAAIAAcABgAFAAUABQAGAAcACAAIAAYABQADAAIAAwADAAMAAwAA
AAAAAAABAAIAAgABAAAA/v/+//3//f///////////wEAAQAAAAAA/v/+//7//f/9//3/
/v/+//7//v/+//3/+//7//v//P/+//7//v/+//3//f/9//3//v/+//7//f//////////
//7//v/9//z//P/8//z//P/+//7//v/+/wAAAAABAAEA///+//7//v/+//7//v/+/wIA
AgABAP///f/+//7//v/+//7//v/+/wAAAAAAAAAA/v/8//z//f/+////AAABAP//////
////AQABAAEAAQD///7//v/+//7//v/+//7//v/+//7//v/8//z//P/8//z//f/9//3/
/v/+//7//f/9//3//f/+/wAAAAD8//r/+v/6//r//P/8//z//P/+//3//f/9////////
/wAA/v/+//7//f/9//3//v/+//7///8CAAIAAwAEAAUABgAHAAcABwAIAAgABwAFAAMA
BQAEAAMAAQABAAAA/v/8//f/9v/2//X/9P/0//T/9f/3//j/9//4//b/9P/z//P/9//3
//j/+f/7//v/+//6//z//f/9//7/AAAAAAAAAAD8//v/+v/5//3//f/9//3//P/8//3/
/f8CAAIAAgAGAAoADQARABUAGQAiACYAIgAYAAwA/v/u/+D/2P/P/8X/uf+g/4n/ff9y
/3L/gv+X/6P/q/+6/8n/0f/Y/+D/7P/3////BAACAP///////wAAAQACAAMABAAEAAMA
AwACAAIAAwADAAMAAwADAAMAAwAEAAYABgAGAAgACAAIAAgABgAGAAYABgAEAAQABAAE
AAcABwAHAAcABQAFAAUABQAGAAYABgAGAAgABwAHAAgACAAIAAgACAAKAAsACwALAAkA
CQAKAAsADQANAAwADAAKAAoACgALAAsACwALAAsADQANAA4ADgAOAA4ADgAOAA8AEAAR
ABIAEQAQAA8ADgAMAAwADQANAA8ADwAQABEADwANAAwACgAKAAsACwALAAgACAAIAAcA
CAAHAAcABwAHAAcABwAGAAUABQAEAAQAAwADAAMAAwACAAIAAgADAAYABgAFAAQAAgAC
AAEAAQACAAMABAAFAAQAAwABAAAAAgACAAIAAQAAAP/////+////AAABAAEA////////
AAACAAIAAgACAAEAAQABAAEAAgACAAIAAQABAAEAAQABAP//AAAAAAAAAgACAAIAAgAC
AAIAAgACAAAAAAABAAEAAwACAAIAAgABAAAA///+/wEAAgACAAEA//8AAAAAAAD+//7/
/v/+////AAABAAIAAAD+//7///////////////3//f/9//3///////////////7//v/+
//z//P/8//z//f/+////AAD+//7//v/+//7//////////v/+//7//f/7//n/+P/5//r/
+//8//z//P/8//z//P/7//v/+//9//3//f/+//z//P/8//v//P/9////AAABAAEAAwAC
AAQABAAEAAQABwAHAAcACAAHAAcABgAFAAMAAgABAP/////+//z/+v/3//b/9v/1//X/
9v/3//n/+P/4//b/9v/1//T/9P/1//f/9//4//n/+//7//v/+v/4//n/+f/6//z//P/8
//z/+//7//v/+//7//v/+//7//z//P/9//3//P/+/wQABgAGAAcACQANABcAIgAqACoA
HgASAAgA9v/g/9T/z//N/8n/uP+Z/4f/gP94/37/j/+h/6n/sv/B/83/1P/e/+j/8//5
//z/AAD///////8AAP7//v/+//7/AAABAAMABAADAAMAAgABAAIAAwAEAAUABgAIAAgA
CAAGAAYABgAGAAYABgAGAAYABgAGAAYABgAFAAUABQAFAAYABwAIAAkACAAIAAgACAAK
AAkACQAKAAkACAAHAAYABwAJAAoACwALAAsADAANAAwACwAJAAgACgAKAAoACwALAAsA
CwALAAoACQAJAAgACgAMAA4AEAAPAA4ADQAMAA4ADgAOAA4ACgAKAAsACwAKAAkACQAJ
AAoACwANAA4ACwALAAoACQAKAAoACgAJAAYABQAFAAUABAADAAIAAAABAAEAAAAAAAEA
AQABAAEAAgACAAIAAwACAAIAAQAAAAAAAAD//////////////////////v/+//z//P/8
//v//f/9//7//v/+//7//v/9//3//f/9//7//v/+//7//v/9//3//f/9//7//v/+//3/
/f/9//3//f///wAAAAAAAP7//v/+//7/AAAAAAAAAAD+//7//////////v/+//7/AAAA
AAAAAAABAAAA/v/7//z//v///wAA/v/+//7//v/+//7//v/+/wAA/v/+/////f/9//3/
/f///////////////////////v/8//v/+v/7//z//f/+//z//P/8//z//P/8//z//P/6
//v/+//7//r/+v/6//n/+//7//v//P/+/wAA/v/+//7//v/8//z//P/8//r/+f/5//n/
+v/7//z//v/8//z//P/7//3//f/+//7/AgADAAYABgADAAIAAQAAAAMAAwADAAQABQAF
AAQAAwAFAAQAAwABAP///v/8//r/9//2//b/9f/2//b/9v/3//j/+P/2//b/9f/0//T/
9f/2//X/9f/1//j/+f/6//r/+P/5//n/+v/7//z//f/+//v/+//7//v//f/9//3//f/6
//r/+//7//j/+P/6/wAABgAJAA0AEQAXACAAKAAmABoADgAGAPT/4P/W/9H/yf+9/6r/
jf97/27/aP9y/4f/l/+d/6r/u//J/9D/2P/o//X//f8CAP7//f/9//3//v/+//7//v/+
//3//f/+//7///8BAAIAAwACAAEAAAD//wIABAAEAAQABAAEAAQABAACAAIAAgACAAQA
BAAEAAQAAwADAAMAAwADAAMAAwADAAYABgAGAAYABgAFAAUABgAIAAgACAAIAAcABwAG
AAUABQAFAAYABwAJAAkACAAIAAgACAAIAAkACQAJAAkACQAHAAcACAAIAAoACgAKAAoA
DQAOAA==
         </WaveFormData>
      </LeadData>
      <LeadData>
         <LeadByteCountTotal>10000</LeadByteCountTotal>
         <LeadTimeOffset>0</LeadTimeOffset>
         <LeadSampleCountTotal>5000</LeadSampleCountTotal>
         <LeadAmplitudeUnitsPerBit>4.88</LeadAmplitudeUnitsPerBit>
         <LeadAmplitudeUnits>��V</LeadAmplitudeUnits>
         <LeadHighLimit>2147483647</LeadHighLimit>
         <LeadLowLimit>268435456</LeadLowLimit>
         <LeadID>V2</LeadID>
         <LeadOffsetFirstSample>0</LeadOffsetFirstSample>
         <FirstSampleBaseline>0</FirstSampleBaseline>
         <LeadSampleSize>2</LeadSampleSize>
         <LeadOff>FALSE</LeadOff>
         <BaselineSway>FALSE</BaselineSway>
         <ExcessiveACNoise>FALSE</ExcessiveACNoise>
         <MuscleNoise>FALSE</MuscleNoise>
         <LeadDataCRC32>3817355217</LeadDataCRC32>
         <WaveFormData>
7v/u/+7/7v/w//D/8P/w//D/8P/w//D/8P/w//D/8P/w//D/8P/w/+7/7f/t/+3/7//v
/+//7//u/+7/7v/u/+7/7v/u/+7/7v/u//H/8v/y//L/8v/z//X/9f/1//b/9f/1//X/
9f/4//j/+P/4//b/9v/2//b/9//3//f/9//3//b/9f/1//L/8f/w/+3/7f/t/+z/7P/s
/+3/7f/u/+z/7v/u/+z/7f/t/+3/7f/s/+z/7P/s/+v/6v/r/+z/6v/s/+z/7P/s/+z/
7P/s/+z/7v/s/+7/8f/x//T/AQAVADcAZQCWALgA0QDtAAAB/wD0AOgAxACRAFYADQC2
/2T/H//z/u7+B/8l/z//XP93/4v/nP+y/8n/1//e/+T/6f/p/+n/6//r/+v/7P/s/+3/
8P/x//H/8v/y//P/9P/0//T/9P/0//T/+P/4//j/+P/4//n/+P/3//j/+f/6//v/+v/6
//v/+//+//////////////8BAAIAAgACAAIAAgAFAAUABgAGAAUABQAFAAQABQAFAAYA
BwAIAAoACwAOAA0ADAALAAwADQAOABEAEwATABMAEwATABUAFQAVABcAGgAbABwAHQAe
AB8AIAAhACQAJQAmACYAJgAmACcAKAAnACcAJwAnACgAKAApACkAKQApACkAKAAnACYA
JQAlACQAIwAjACIAIQAiACEAIQAdAB0AHAAaABkAGQAWABUAEwARAA4ADgANAAoACAAG
AAYABQAEAAIAAgABAAEAAQD+//z/+//6//v/+v/5//n/9v/1//T/8//0//X/9v/2//X/
9f/2//b/9v/3//f/9f/3//f/9//3//X/9P/0//T/9//3//f/9v/0//X/9f/1//f/+P/4
//j/9//3//f/9//3//f/9//3//f/9//3//f/9f/1//X/9f/0//X/9f/0//X/9v/3//j/
9v/2//b/9//1//b/9v/2//j/9//3//j/+P/4//j/+P/5//n/+v/6//j/+P/4//j/9v/2
//X/9f/4//n/+v/7//n/+f/5//n/+f/5//j/+P/3//f/+P/4//n/+f/5//n/+P/4//X/
9v/0//T/9P/0//X/9v/3//j/9f/1//X/9f/3//f/9//4//j/+P/4//j/9v/2//b/9v/4
//v//P/8//z//P/9//3/+//7//z//f////////8AAAAAAAAAAAAAAAAAAAAA////////
//////7//f/9//z//f/8//n/9//2//T/8//y//X/9f/2//b/+P/4//b/9f/1//X/9f/2
//b/9v/2//T/8v/y//L/8v/y//L/8v/y//L/8v/y//L/7v/w//b//f///wAAAwAPACcA
SwB+AK4A0QDpAAIBEQEMAQIB7ADBAIoAUQAEAKr/Wf8b//7+Bf8n/0H/Vv9x/4v/nv+s
/7//0//i/+r/7//x//H/8//z//X/9v/2//f/9v/3//f/+P/5//v//f/+//7//v/+//7/
/v/+//7//v8BAAMAAwADAAMAAwADAAMABAAEAAUABQAEAAUABQAFAAcABwAJAAoACQAI
AAcABgAHAAcACAAIAAkACwANAA4ADQANAA4ADwAPABAAEAASABIAEgASABQAFAAUABYA
FwAaABsAHAAdAB0AHQAdAB8AIAAhACIAIwAkACUAJgAnACgAKQAqACoALAAsAC0ALgAv
AC8ALwAvADIAMgAzADMAMQAxADEAMAAxADAALwAvAC4ALQAtACwAKAAoACYAJQAlACUA
JAAiACEAIQAeAB0AGQAXABQAFAATABAADgAMAAgABwAGAAQABAADAAMAAwACAAAA///+
//3//P/7//v/+//7//v/+//3//f/9//2//f/9//4//j/+P/5//n/9//3//f/9//3//f/
9v/2//b/9//3//f/9v/4//n/+f/5//b/9v/1//T/8//z//P/8//1//X/9f/1//X/9f/1
//X/9//3//f/9//4//n/+f/4//b/9v/2//b/+P/4//j/+f/3//j/+P/4//r/+f/5//r/
+P/4//j/+P/5//n/+v/6//r/+v/6//r/+P/4//f/9//3//f/9//3//n/+f/5//n/9//3
//b/9v/5//v//P/6//j/9v/2//b/9v/2//b/9v/2//b/9//4//n/9//3//f/+P/2//b/
9v/2//T/9P/0//T/9v/5//r/+v/6//r/+//7//n/+f/6//v//P/9//7/AAD///7//f/8
//7//v/+//3//f/9//3//f/8//v/+//6//n/+P/1//P/8f/w//D/8P/z//P/9P/0//b/
9v/0//P/8f/x//H/8v/y//L/8v/w//D/8P/w//D/8v/y//L/8v/y//L/8v/y//D/7v/w
//X/9//6////EQAtAFMAhACyANEA6QACAREBCgH4ANoAqwByADUA5P+K/z//Df/4/gv/
K/8//1L/b/+J/5j/qv/D/9n/5P/q/+3/7f/t/+//7//z//T/9P/1//X/9f/0//T/9v/3
//j/+P/4//j/+P/4//j/+P/4//j/+//9//3//f/7//v/+//7//7//v//////AAABAAEA
AQD/////AQACAAMABAAFAAYABgAFAAUABAAGAAcACAAIAAcABwAIAAkACQAKAAoADAAO
AA4ADgAQABAAEAASABMAEgATABQAFQAZABkAGQAbABwAHQAeAB8AIgAjACQAJQAkACUA
JgAmACoAKgArACwALwAvAC8ALwAvAC4ALgAtAC8ALwAvAC4ALQAsACsAKwAqACkAKQAo
ACYAJgAkACMAHwAfAB4AHAAcAB0AGwAbABcAFQASABIADwAMAAoACAAIAAcABgAEAAEA
///+//3//P/6//n/+P/5//j/9//3//n/+f/5//n/9f/1//X/9P/z//P/9P/0//b/9//3
//X/9P/z//L/8f/y//L/8//0//P/8//z//L/8v/z//P/8//1//b/9v/2//T/8//y//H/
8f/x//H/8f/z//P/8//z//P/8//z//P/9v/3//f/9v/0//T/9P/0//b/9v/2//f/9//4
//j/+P/4//f/9//4//j/+P/4//j/9//3//j/+P/2//b/9v/2//f/+P/4//n/9//3//f/
9//3//f/9//3//f/9//2//b/9//3//j/+P/3//f/9//3//j/+P/3//f//P/6//j/9v/2
//b/9v/2//b/9v/2//b/9f/1//X/9f/z//P/8//0//b/9v/2//b/9P/0//T/9P/2//n/
+v/6//j/+P/5//n/+//7//z//f/9//3//f/+//7//v/+//7/AAAAAAAA///9//3//f/9
//z/+//7//r/+//6//f/9f/0//L/8f/w//P/8//0//T/9v/2//T/8//z//P/8//0//T/
9P/0//L/7v/u/+7/7v/w//D/8P/w//L/8v/y//L/8P/w//T/9//3//z/CwAhAEUAcwCg
AMQA4QD7AAwBCQH+AOoAxACNAFAAAwCs/17/H//5/vb+E/8v/0X/Yv99/5H/ov+2/8v/
3//q/+z/7f/r/+v/7f/t//H/8v/y//P/9P/1//X/9v/0//X/9v/2//b/9v/2//b/+P/4
//j/+P/5//v/+//7//n/+f/5//n//P/8//3//f8AAAEAAQABAP////8BAAIABAAEAAQA
BAADAAMABAAEAAQABQAGAAYACQAJAAoACwAKAAoACQAKAAwADAAMAA4AEAAQABIAEwAS
ABMAFAAVABcAFwAXABkAGgAbABwAHQAgACEAIgAjACQAJQAmACYAKgAqACsALAArACsA
KwArACoAKgArACsALQAtAC0ALAApACgAJwAnACYAJQAlACQAJAAkACIAIQAeAB0AGwAY
ABgAGQAXABcAEwARAA4ADgAPAAwACgAIAAYABQAEAAIAAAD////////+//z/+//6//f/
9v/1//X/9f/1//X/9f/1//X/9f/0//P/8//0//T/9v/3//f/9f/3//f/9//3//X/9P/0
//T/9f/1//X/9P/2//f/9//3//X/9v/2//b/9//3//f/9//3//f/9//3//f/9//3//f/
9f/1//X/9f/2//f/9//2//b/9v/2//b/9P/0//T/9f/2//j/+f/6//j/9//3//j/+P/4
//j/+P/1//X/9v/2//j/+P/4//j/9v/2//X/9f/3//f/9//3//f/9//3//f/9f/1//T/
9P/2//f/+f/6//f/9//3//f/9v/y//P/9v/2//b/9v/2//T/9P/0//T/9v/3//j/+f/2
//X/9P/0//T/9P/0//T/9v/2//b/9v/0//f/+P/4//n/+v/8//3//f/9//7////9//3/
/f/+//7//v/+//7/AAAAAAAA///9//3//f/9//7//f/9//z/+f/4//X/8//1//T/9P/0
//P/8//0//T/+P/4//b/9f/0//P/8v/y//T/9P/0//L/8f/y//P/9P/0//T/9P/0//T/
9P/0//T/8v/0//b/+f/7/wAACQAdADsAZwCcAMQA3wD5ABABEQEGAfgA2AClAGwAKQDU
/3j/Lf8B//r+Gf85/03/ZP9//5X/pP+0/8v/3f/o/+7/8//x//H/8//z//X/9v/2//f/
+v/7//v//P/6//v//P/8//7//v/+//7/AAAAAAAAAAD//wEAAQABAAIAAwAEAAUABgAG
AAcABwAHAAcABgAFAAcABwAJAAoACAAIAAgACAALAAsADAAMAAoACwAMAAwADQANAA4A
DwARABIAEgAUABMAEgARABIAEwAUABcAGQAYABkAGgAbAB0AHQAdAB8AIAAhACIAIwAm
ACcAKAApACoAKwAsACwALAAsAC0ALgAwADEAMgAzADIAMgAzADMAMQAxADEAMAAxADAA
LwAvACwAKwArACoAKgAqACgAJwAnACcAJgAkACEAIQAeAB0AGQAXABQAFAATABAADgAM
AAwACwAKAAgABgAFAAUABQACAAAA///+/////v/9//3//f/9//3//f/5//n/+f/4//n/
+f/6//r/+f/5//j/9f/2//f/+P/5//f/9v/2//b/+f/5//n/+P/2//f/9//3//b/9v/1
//T/9v/3//j/+f/4//f/9v/1//f/9//3//f/+f/5//n/+f/5//n/+P/2//j/+P/4//j/
+P/4//j/+f/5//r/+v/6//r/+f/5//r/+P/4//j/+P/5//n/+v/6//r/+v/6//r/+P/4
//f/9//5//n/+f/5//f/9//3//f/+P/5//n/+v/7//n/+v/6//j/+P/4//j/+v/6//r/
+v/3//f/9//3//f/9//3//j/+P/4//j/+P/6//r/+v/6//n/+//7//r/+v/6//v/+//7
//v//P/9//3//f/9//7//v/+//7//v8AAAAAAAD///3//f/9//3//v/9//3//P/7//r/
9//1//X/9P/0//T/9v/3//n/+v/6//j/9P/x//L/8//0//b/9v/2//b/9P/y//L/8v/y
//T/9P/0//T/8v/y//L/8v/0//b/+P/7//v//P8DABEALQBZAIwAuADXAPMADgEXAQoB
/ADgALEAeAA5AOb/kP9F/xH//P4N/y3/Q/9Y/3X/j/+g/7L/xf/Z/+T/6v/x/+//7//x
//H/8f/y//L/8//2//f/9//4//j/+f/6//r/+P/4//j/+P/8//z//P/8//3/////////
//////////8AAAAAAQABAAEAAQAAAP//AAABAAQABgAEAAQABAAEAAcABwAIAAgACAAJ
AAoACgAKAAkACQAJAAsADAAMAA4AEAAQABAAEgAUABQAFgAXABcAFwAXABcAFwAXABcA
GQAcAB0AHgAfAB4AHwAgACEAJAAlACYAJgAoACgAKQAqAC0ALQAtAC0AMAAwADEAMQAw
AC8ALgAsACsAKgApACkAKAAnACcAJgAkACQAIgAhACEAIQAgAB4AGwAbABgAFwAVABMA
EAAQAA8ADAAKAAgABgAFAAQAAgAAAP////////z/+v/5//j/+P/4//j/+f/4//f/9v/1
//P/8//z//L/8//z//T/9P/y//P/8//x//H/8f/x//H/8f/w//D/8P/v/+//7//u/+7/
7//v/+//7//w//D/8P/v/+//7//v//D/8f/y//P/8v/x//D/7//v/+//7//v//H/8//0
//T/8v/y//L/8v/y//L/8v/z//H/8v/y//L/8v/x//H/8v/y//L/8v/y//P/8//0//T/
9P/0//T/9P/y//L/8f/x//P/8//z//P/8f/x//H/8f/x//H/8P/w//H/8f/y//L/7//v
/+//7//v//D/8P/x//D/8P/w//D/8v/y//L/8v/v//H/8//y//H/8P/v/+7/7v/u/+7/
7v/t/+3/7f/t/+3/7f/t/+7/8P/w//D/8P/u/+7/7v/u//D/8//0//T/9P/0//X/9f/1
//X/9v/3//f/9//3//j/+P/4//j/+P/2//b/9v/1//P/8//z//P/8//z//T/9P/x//D/
7f/r/+3/7P/s/+z/6//r/+z/7P/u/+7/7P/r/+3/7f/t/+7/7P/s/+z/6v/m/+b/5v/m
/+n/6v/r/+z/7P/s/+z/7P/o/+r/7v/z//X/+P8BABMAMQBdAI4AtADPAOsA/gD/APYA
5gDEAJEAWAARALz/av8n//n+7v4F/yX/Of9U/3H/hf+Y/7D/x//X/97/5P/p/+n/6f/r
/+v/6//s/+z/7f/u/+//7//w//D/8f/y//L/8v/y//L/8v/0//T/9P/0//X/9//3//f/
9//3//f/9//4//j/+f/5//v//f/+/////v/9//7//v/+//7//v/+//////8AAAAAAgAD
AAQABAAFAAUABgAHAAcACAAIAAoACAAIAAgACgAKAAoADAANABAAEQASABMAFAATABIA
EwAWABcAGAAZABoAGwAcAB0AHgAfACAAIAAkACQAJQAmACUAJQAlACUAKAAoACkAKQAo
ACcAJgAkACQAJAAkACUAJAAjACMAIgAeAB4AHAAbABkAGQAYABYAFwAXABQAEwARAA8A
DAAMAA0ACgAIAAYAAgABAAAA/v/8//v/+//7//j/9v/1//T/8//y//H/8f/z//P/8//z
//P/8//z//L/7//v//D/8P/w//H/8f/v/+//7//v/+//7//u/+7/7v/v/+//7//u/+7/
7//v/+//7//w//D/8P/v/+//7//v//H/8f/x//H/8f/x//H/8f/x//H/8f/x//L/8//z
//L/8v/y//L/8v/x//D/7//v//H/8v/y//L/8v/x//H/8v/y//L/8v/y//H/8f/y//L/
8v/y//L/8v/0//T/8//z//H/8f/x//H/8//z//P/8//y//H/7//u//D/8f/z//T/8v/x
//D/7//w//D/7//v//L/8v/y//L/8v/y//L/8P/w//D/8P/v/+//7//v/+//7//v//D/
8P/w//D/8P/u/+7/7v/u/+//8//1//b/9P/0//X/9f/1//X/9v/3//f/9//3//j/+v/6
//r/+v/6//r/+v/5//f/9//3//f/9v/1//X/9P/1//T/8f/v/+3/7P/s/+z/7f/t/+7/
7v/u/+7/7P/r/+3/7f/t/+7/8P/w//D/7v/q/+r/6v/q/+z/7P/s/+z/7P/s/+z/7P/q
/+7/8P/x//P/+v8HABUAMwBfAJIAvgDbAPMACAENAQIB8gDSAJ8AZgAjAM7/dP8v/wH/
+P4R/zH/R/9e/3f/i/+c/67/w//V/+L/6P/t/+3/7f/v/+//7//w//D/8f/w//H/8f/y
//L/8//0//T/9v/2//b/9v/4//j/+P/4//n/+//7//v/+//7//v/+//+//7///////7/
/////////////wEAAgAEAAQABAAEAAQAAwADAAIABAAFAAYABgAHAAcACAAJAAkACgAK
AAwADgAOAA4AEAAOAA4AEAARABQAFQAWABcAGQAZABkAGwAcAB0AHgAfACAAIQAiACMA
JAAlACYAJgAqACoAKwAsAC0ALQAtAC0ALQAsACwAKwAtAC0ALQAsACsAKgApACkAKAAn
ACcAJgAkACQAIgAhAB0AHQAcABoAGwAbABgAFwAVABMAEAAQAA0ACgAIAAYABgAFAAQA
AgD+//3//f/9//7//P/7//r/9//2//X/9f/3//f/9//3//X/9f/1//T/8f/x//L/8v/y
//P/8//x//H/8f/x//H/8f/w//D/8P/v/+//7//u/+7/7//v/+//8f/y//L/8v/x//H/
8f/x//P/8//z//P/8f/x//H/8f/x//H/8f/x//L/8//z//L/8v/y//L/8v/z//T/9f/3
//T/9P/z//L/9P/z//P/9P/0//T/9P/0//X/9f/2//b/9v/2//b/9v/4//j/9//3//X/
9f/1//X/9f/1//X/9f/z//P/8v/y//H/8//0//b/9v/1//T/8//y//D/8P/w//D/7//v
/+//7//x//H/8f/y//T/9P/0//T/9P/0//T/9P/z//X/9f/0//b/9v/3//f/9f/1//b/
9//5//n/+f/6//n/+P/3//b/+P/4//j/9//3//f/9//3//j/9//3//b/9f/0//H/7//v
/+7/7v/u/+//7//w//D/9P/0//L/8f/w/+//7v/u//D/8P/w/+7/7v/u/+7/7v/v/+7/
7f/s/+3/7v/v//D/7v/s/+z/7//1//r/AQARAC0AVwCGALIA0wDtAAgBEwEMAf4A4ACt
AHYANQDi/4r/Qf8P//j+Cf8p/0H/Vv9x/4v/mv+s/8P/1f/i/+j/6//r/+v/7f/t//H/
8v/y//P/9P/1//X/9v/0//X/9v/2//f/+P/5//r/+//6//n/+P/7//3//f/9//3//f/9
//3//v/+//////8CAAMAAwADAAIAAQACAAIAAwAEAAUABgAFAAUABgAGAAQABQAGAAYA
CQAJAAoACwAJAAoACgAMAA4ADgAOABAAEAAQABIAEwAUABUAFgAXABkAGQAZABsAGgAb
ABwAHQAfACEAIwAlACYAJwAoACgAKAAoACkAKgArACsAKwArAC4ALgAvAC8ALwAvAC8A
LgArACoAKQApACgAJwAnACYAJgAmACQAIwAhACEAIAAeABwAGwAXABUAFAATABEAEgAP
AAwACgAIAAgABwAGAAQAAAD////////+//z/+//6//v/+v/5//n/+P/3//b/9f/0//X/
9v/2//P/8//0//T/9P/1//X/8//z//P/8//z//H/8P/w//D/8v/z//T/9P/z//P/8v/x
//H/8v/y//L/8//z//P/8//x//H/8f/x//P/8//z//P/8//z//P/8//y//P/8//y//T/
9P/0//T/9P/0//T/9f/3//j/+P/4//b/9f/1//b/9v/2//b/9v/3//f/+P/4//b/9v/2
//b/9v/2//X/9f/3//f/9//3//f/9//3//f/9v/1//P/8v/1//X/9v/2//X/9f/1//X/
8v/y//H/8f/z//T/9f/2//T/9P/0//T/8//z//P/9f/1//T/9P/0//L/8v/y//L/9P/0
//T/9P/z//P/8//z//H/8f/x//L/9P/0//T/9P/y//L/8v/y//T/9//4//j/+P/4//n/
+f/5//n/+v/7//v/+//7//z/+v/6//r/+v/6//r/+v/5//v/+//7//v/+v/5//n/+P/1
//T/8f/v//H/8P/w//D/8f/x//L/8v/0//T/8v/x/+//7//v//D/8v/y//L/8P/s/+z/
7P/s//D/8P/w//D/8v/y//L/8v/w//L/9P/3//n/AAANACcATQB7AKgAyADfAPkACAH/
APIA4gC2AH8APgDt/5T/SP8R//P++v4Z/zX/S/9o/4H/k/+k/7z/0f/h/+r/7P/t/+3/
7f/v/+//8f/y//L/8//0//X/9f/2//b/9//4//j/9v/2//b/9v/5//r/+//8//3/////
/////f/9//3//f8AAAAAAQABAAAAAQABAAEAAQABAAMABAAGAAYABgAGAAcABwAIAAgA
BgAHAAgACAAJAAkACgALAAsADAAMAA4AEAAQABAAEgARABAAEQARABIAEwAUABUAGAAZ
ABoAHQAdAB0AHQAdACAAIQAiACMAJAAlACYAJgAoACgAKQAqACsAKwArACsALAAsAC0A
LQAtAC0ALQAsACsAKgApACkAJwAlACQAIgAjACQAIwAjAB8AHwAeABwAGQAZABYAFQAV
ABMAEAAQAA0ACgAIAAYABgAFAAQAAgAAAP///////wAA/v/9//z/+f/4//f/9//3//f/
9//3//X/9f/1//T/8f/x//L/8v/z//X/9v/1//P/8//z//P/9f/0//T/9P/1//X/9f/0
//T/9f/1//X/8//0//T/9P/z//P/8//z//T/9f/2//f/9f/1//X/9f/1//X/9f/1//b/
9//3//b/9v/2//b/9v/2//b/9v/3//f/+P/4//j/+P/3//f/+P/6//r/+v/6//f/9//4
//j/+v/6//r/+v/6//r/+f/5//n/+f/5//n/+f/5//n/+f/5//n/+P/4//j/9//3//b/
9//3//f/9//4//j/9//3//r/+v/4//b/9v/2//b/+P/4//j/+P/3//f/9//3//f/9//3
//j/+P/4//j/+P/4//j/+P/4//j/+//8//z//v/+////////////AAABAP///////wAA
AgACAAIAAgACAAIAAgABAP///////////v/9//3//P/9//z/+f/3//X/9P/0//T/9//3
//j/+P/4//j/9v/1//X/9f/1//b/+P/4//j/9v/y//L/8v/y//T/9P/0//T/9P/0//T/
9P/4//b/9v/5////BgARACcASwB5AKgAzgDpAP8ADgELAQIB7ADCAIsAUAABAKb/VP8V
//f+AP8h/zv/Uf9s/4n/mf+q/77/0//j/+z/9P/1//P/8//1//X/+f/6//r/+//6//v/
+//8//z//f/+//7//v/+//7//v8AAAAAAAAAAAMABQAFAAUAAwADAAMAAwACAAIAAwAD
AAYABwAHAAcABQAFAAcACAAKAAoACgAKAAsACwAMAAwACgALAAwADAAPAA8AEAARAA8A
EAAQABIAEwAUABUAGAAWABYAGAAZABoAGwAcAB0AHwAfAB8AIQAgACEAIgAjACYAJwAo
ACkALAAtAC4ALgAvAC4ALgAuADAAMQAyADMAMQAwADAALwAwADEAMgAyAC8ALgAtAC0A
LAArACsAKgAqACoAKAAnACMAIwAiACAAHQAdABoAGQAZABcAFAAUABUAEgAQAA4ADAAL
AAoACAAGAAUABQAFAAQAAgABAAAAAQAAAP/////+//3//P/7//v/+//7//r/+f/5//r/
+v/6//v/+//5//f/9//3//f/9//2//b/9v/5//n/+f/4//b/9//3//f/9//4//j/+P/3
//f/9//3//f/9//3//f/9//3//f/9//1//X/9f/1//f/+f/6//r/+P/4//j/+P/2//b/
9v/3//j/+v/7//z/+v/5//n/+v/8//z//P/8//n/+f/6//r/+P/4//j/+P/6//r/+f/5
//f/9//3//f/+f/5//n/+f/5//n/+P/4//f/9//4//j/9//3//f/9//0//T/9P/2//b/
9v/2//b/9v/2//b/8//z//P/8//1//X/9f/2//T/9P/0//T/9v/2//b/9v/0//f/+P/4
//j/+P/5//n/+//7//z//f/9//3//f/+//z//P/8//z//P/8//z/+//5//n/+f/5//v/
+//8//z/+v/4//T/8f/v/+7/7v/u//D/8f/z//T/9P/0//L/8f/v/+//7//w//D/8P/w
/+7/7v/u/+7/7v/w//D/8P/w//D/8P/w//D/8P/y//b/+f/5//r/AQAPAC8AWwCOALoA
1wDvAAYBCwEAAewA0AChAG4ALQDY/37/N/8J//r+Df8t/0P/WP91/4//nv+u/8f/2f/i
/+j/7f/v/+//8f/x//H/8v/y//P/9P/1//X/9v/4//n/+v/6//r/+v/6//r/+v/6//r/
+v/7//3//f/9//v/+//7//v//P/8//3//f/+/////////wEAAQADAAQAAgACAAIAAgAF
AAUABgAGAAQABQAGAAYACQAJAAoACwAJAAoACgAMAAwADAAMAA4ADgAOABAAEQASABMA
FAAVABUAFQAVABcAGwAdAB8AIQAhACEAIQAhACQAJQAmACYAJgAmACcAKAArACsAKwAr
AC4ALgAvAC8ALgAtACwAKgArACoAKQApACgAJwAnACYAIgAiACAAHwAeAB8AHwAeAB0A
HQAaABkAFQATABAAEAAPAAwACgAIAAQAAwACAAAAAAD////////8//r/+f/4//f/9v/1
//X/9//3//f/9//1//X/9f/0//P/8//0//T/8v/z//P/8f/x//H/8f/x//H/8P/w//D/
8P/v/+7/7P/v//H/8v/z//L/8v/x//D/8f/x//H/8f/x//H/8f/x//P/8//z//P/9f/1
//X/9f/1//X/9P/y//L/8v/y//L/8//0//X/9//1//b/9v/2//b/9f/1//b/9v/2//b/
9v/3//f/+P/4//b/9v/2//b/9P/0//P/8//0//X/9v/3//X/9f/1//X/9f/1//T/9P/z
//P/9P/0//P/8//z//P/9P/0//P/8//0//b/9P/0//T/9P/y//L/8v/y//H/8f/x//H/
8f/x//H/8v/0//T/9P/0//T/9P/0//T/9v/5//r/+v/5//j/+P/3//n/+f/6//v/+f/5
//n/+v/7//z//f/+//3//P/7//n/+f/5//n/+f/4//f/9//2//X/9P/x/+//7//u/+7/
7v/v/+//8P/w//L/8v/w/+//7//v/+//8P/y//L/8v/w/+z/7P/s/+z/7v/u/+7/7v/s
/+z/7P/s/+z/7P/s//P/9//8/wMAEwAxAF0AkAC2ANEA6wAAAQMB9ADmAMYAlQBaABUA
wP9q/yP/9f7q/gH/If85/1L/cf+J/5r/rv/F/9f/4v/o/+n/6//r/+3/7f/t/+7/7v/v
//L/8//z//T/9v/3//j/+P/3//b/9f/0//j/+P/4//j/+f/7//v/+//5//n/+f/5//z/
/P/9//3//P/9//3//f//////AQACAAIAAgACAAIAAwADAAQABAAGAAcACAAIAAcABwAI
AAkACwAMAAwADgAOAA4ADgAQAA4ADgAQABEAEgATABQAFQAXABcAFwAZABoAGwAcAB0A
IAAjAA==
         </WaveFormData>
      </LeadData>
      <LeadData>
         <LeadByteCountTotal>10000</LeadByteCountTotal>
         <LeadTimeOffset>0</LeadTimeOffset>
         <LeadSampleCountTotal>5000</LeadSampleCountTotal>
         <LeadAmplitudeUnitsPerBit>4.88</LeadAmplitudeUnitsPerBit>
         <LeadAmplitudeUnits>��V</LeadAmplitudeUnits>
         <LeadHighLimit>2147483647</LeadHighLimit>
         <LeadLowLimit>268435456</LeadLowLimit>
         <LeadID>V3</LeadID>
         <LeadOffsetFirstSample>0</LeadOffsetFirstSample>
         <FirstSampleBaseline>0</FirstSampleBaseline>
         <LeadSampleSize>2</LeadSampleSize>
         <LeadOff>FALSE</LeadOff>
         <BaselineSway>FALSE</BaselineSway>
         <ExcessiveACNoise>FALSE</ExcessiveACNoise>
         <MuscleNoise>FALSE</MuscleNoise>
         <LeadDataCRC32>2798937189</LeadDataCRC32>
         <WaveFormData>
+P/4//j/+P/2//b/9v/2//b/9v/2//b/9v/2//b/9v/2//b/9v/2//f/9v/2//b/9//3
//f/9//2//b/9v/2//b/9v/2//b/9//5//r/+//8//z//P/8//3//////wAAAAAAAAEA
AQADAAMABQAGAAUABQAFAAUABgAGAAYABgAHAAcABwAGAAQAAgAAAPz//P/6//r/+f/3
//j/+P/4//j/9//3//X/8//z//P/8//y//L/8v/x//D/7//w//H/8P/w//D/7//x//H/
8f/x//H/8//x//H/9f/3////DgAkAEgAdgCtAOEAFgFJAXMBigGZAZQBYgERAcAAbQAK
AJ3/Pv/3/tr+5f7//hn/Nv9S/2n/g/+i/73/zf/W/9z/4f/h/+H/5P/l/+j/6P/o/+r/
6//s/+7/7v/t/+3/7v/u//D/8f/x//H/8v/z//P/9P/y//T/9P/z//X/9f/2//b/9P/0
//X/9f/4//n/+f/5//n/+f/6//r/+//7//v/+//+//7//v/+//7//f/9//z//v///wAA
AAAEAAQABAAFAAMABAAEAAUACAAIAAoACwALAAoACQAJAAsACwALAA0ADgAPABAAEQAU
ABUAFgAXABsAHAAcAB0AHAAbABwAHAAaABoAHAAdAB0AHAAcAB4AHgAeAB0AHAAaABoA
GgAYABkAGQAYABcAFwAXABgAGAAWABUAFAASABMAEgARABAADQALAAoACgAIAAcABgAD
AAUABAADAAEAAwACAAEAAAD+//3/+//6//v/+v/6//n/9v/1//T/8v/z//T/9f/0//X/
9f/1//X/9P/0//T/8v/y//P/8//y/+//7//v/+//8P/x//L/8//x//H/8f/y//T/9P/0
//P/8v/y//L/8v/w//D/8v/y//L/8v/y//H/7//v/+//7//v//D/8P/w//H/8v/z//P/
8//z//P/8//z//P/8//z//L/8v/y//L/9P/0//X/9f/3//f/9//3//X/9v/2//X/9f/0
//T/9P/3//j/+P/4//j/9//3//X/9f/2//b/9//2//b/9f/z//T/9f/1//b/+P/2//T/
9P/0//T/9P/0//X/9v/3//f/9P/0//T/9f/1//X/9f/2//b/9v/2//b/9v/2//b/9//5
//r/+//8//7//v/+/////////wAAAAAAAAEAAQABAAEAAwAEAAUABwAHAAcABgAGAAYA
BgAHAAUABQAEAAMABAADAAAA/v/8//z/+//7//z//P/8//z/+f/5//f/9f/3//f/9//4
//j/+P/3//X/8//z//P/8//0//X/9f/1//P/8//z//P/7//x//f//f/9////CAAaADYA
XACPAMsABAE5AWsBigGdAaYBjgFJAfYArQBYAOv/gP8n/+r+3/73/g//Jv9C/13/df+M
/6f/wf/S/97/5f/n/+f/6v/r/+r/6v/q/+z/7f/u//D/8P/z//P/9P/0//T/9f/1//X/
9P/1//X/9v/2//j/+P/3//n/+f/6//r/+v/6//v/+//6//v/+//7//3//f/+//7//v/9
//z/+//+//7//v/+/wEAAQACAAIAAAABAAIAAgACAAIAAgADAAMABAAEAAUACAAIAAoA
CwAOAA4ADgAPABEAEQARABMAFAAVABYAFwAWABcAGAAZABsAHAAcAB0AHwAfACEAIgAi
ACIAJAAlACUAJAAkACYAJAAkACMAIgAjACQAJQAkACMAIwAiACEAHwAdABwAGgAbABsA
GwAaABkAGAAXABYAEwARABAAEAAMAAsACgAHAAUABAADAAEAAQAAAP///v/+//3/+//6
//v/+v/6//n/+f/5//n/+P/2//b/9v/0//X/9f/1//X/9P/0//T/8v/w//H/8f/w/+//
7//v/+//7//v/+//7//x//H/8f/y//H/8P/v/+3/7v/u/+7/7v/w//D/8v/y//D/8P/w
/+//8f/x//H/8f/x//L/8v/y//L/8v/y//H/8v/z//T/9f/1//X/9f/1//j/+P/4//j/
9v/2//f/9//5//n/+f/5//n/+v/6//n/9//2//b/9v/3//j/+P/4//r/+f/5//f/9//4
//j/+f/5//r/+v/5//j/9v/2//b/9v/4//j/+P/3//j/+P/4//n/+f/5//n/+v/4//j/
+P/4//b/9v/2//f/+f/6//v//P/8//z//P/9//////8AAAAAAgADAAMAAwABAAMABAAF
AAcABwAHAAYABAAEAAQABQAHAAcABgAFAAIAAQD+//z/+v/6//n/+f/6//r/+v/6//v/
+//5//f/9//3//f/+P/3//b/9P/x//H/8f/x//H/9P/1//X/9f/1//X/9f/1//X/8//z
//f/+f///wgAHgA+AGYAmwDXABABRQF1AZQBpwGoAYIBNwHiAJkAPADN/2T/Ff/k/uX+
//4T/yj/Rv9h/3f/kv+x/8v/2P/g/+X/5f/l/+j/6f/r/+z/7f/w//D/8P/x//D/8//z
//T/9P/y//P/8//z//T/9f/1//b/+P/6//r/+f/3//f/+P/4//r/+v/7//v/+v/7//v/
+//7//v//P/8/////////////v/+//7//v//////AAAAAAAAAQACAAIABAAEAAQABQAH
AAgACAAJAAgACAAKAAsADAAMAAwADQARABEAEQATABIAEwAUABUAFgAXABgAGQAZABoA
GgAbABwAHQAgACIAIAAgACIAIwAhACAAIAAiACMAJAAkACQAJAAkACQAIgAhACEAIAAf
ABwAGwAbABoAGwAbABsAGgAbABoAGQAYABMAEQAQABAADAALAAoABwAJAAgABwAFAAMA
AgABAAAA/v/9//v/+v/5//j/+P/3//j/+f/6//r/+P/4//j/9v/1//X/9f/1//j/+P/4
//b/9P/1//X/9P/1//X/9f/1//P/8//z//P/8//z//P/9P/2//b/9v/1//P/8v/x//D/
8P/w//L/8v/y//L/8v/x//P/8//z//P/9//4//j/+P/3//b/9f/z//X/9f/1//X/9//3
//f/9//6//r/+v/6//j/+P/5//n/+//7//v/+//5//r/+v/5//v/+v/6//r/+f/6//r/
+v/6//n/+f/3//f/+P/4//n/+f/6//r/+f/5//n/+P/4//r/+v/6//r//v/7//n/+P/4
//j/+P/4//j/+P/4//f/+P/4//j/+f/3//f/9//4//j/+P/4//j/+P/4//j/+f/9//7/
//8AAP7//v/+////AQABAAIAAgAEAAUABQAFAAMABQAGAAcACQAJAAkACAAGAAYABgAH
AAcABwAGAAUABgAFAAIAAAD9//z/+v/5//z//P/8//z/+//7//n/9//3//f/9//4//j/
+P/3//X/8f/x//H/8f/0//X/9f/1//X/9f/1//X/9f/1//n/+//9/wUAFgAwAFQAhAC5
APMAKgFZAXsBkgGfAZABWAEHAbYAYQD8/5P/OP/3/tz+7f4H/x//Ov9Y/3P/i/+m/7//
0//g/+T/5//n/+f/6v/r/+z/7P/s/+7/7//w//L/8v/z//P/9P/0//L/8//z//P/9P/1
//X/9v/2//j/+P/3//f/9//4//j/+v/6//v/+//6//v/+//7//v/+//8//z//f/9//3/
/f/+//7//v/+//////8AAAAAAgADAAQABAAFAAQAAwADAAUABgAGAAcACAAIAAoACwAM
AAwADAANAA8ADwAPABEAEgATABQAFQAWABcAGAAZABkAGgAaABsAHQAdAB8AIAAeAB4A
IAAhACEAIAAgACIAIgAiACEAIAAgACAAIAAeAB8AHwAeAB0AGgAZABkAGAAXABcAFwAW
ABcAFgAVABQADwANAAwADAALAAsACwAJAAcABgAFAAMABQAEAAMAAgAAAP///f/8//v/
+v/6//n/+f/5//n/+P/4//j/+P/2//f/9//3//f/9v/2//b/9P/2//f/9//2//X/9f/1
//X/9f/1//X/9f/1//X/9f/2//b/9v/2//X/9v/2//b/9v/2//b/+P/4//b/9v/2//X/
9f/1//X/9f/3//j/+P/4//b/9v/2//X/9f/1//X/9f/5//n/+f/5//j/+P/4//j/+P/4
//n/+f/3//f/9//3//n/+v/6//n/+f/4//j/+P/5//r/+v/6//r/+f/5//f/9f/2//b/
9//6//z//f/9//z/+//5//j/+P/2//b/+v/6//r/+v/6//n/+P/3//X/9v/4//r//f/5
//f/9f/0//T/9P/0//T/9f/2//f/+f/6//r/+v/6//3//v///wEAAgABAAEAAAAAAAEA
AQABAAEAAwAEAAUABQAFAAUABAAEAAQABAAFAAcABwAGAAUABAADAAAA/v/8//z/+//7
//r/+v/6//r/+//7//n/9//0//P/8v/y//P/9P/0//P/8f/x//H/8f/y//P/8//z//P/
8//z//P/8f/x//P/9f/7/wMAEgAoAEoAdgCxAOsAIAFTAX0BlAGhAZwBbAEbAcwAfwAe
AKv/Rv/7/t7+7f4J/xv/Mv9Q/2f/ff+Y/7X/zf/a/+L/5//m/+X/5//n/+r/6v/q/+z/
7//w//L/8v/y//H/8f/w//H/8//0//X/9P/1//X/9v/0//b/9v/1//b/9//5//r/+v/6
//v/+//7//v/+v/5//v/+//8//z//f/9//3//f8AAAAAAAAAAP////8AAAAAAAABAAIA
AgAGAAYABgAHAAUABgAGAAcACgAKAAwADQAOAA4ADgAPABEAEQARABMAFAAVABYAFwAY
ABkAGgAbAB0AHgAeAB8AHQAdAB8AIAAhACIAJQAnACcAJgAmACgAKAAoACcAJgAkACQA
JAAiAB8AHwAeAB0AHQAdAB4AHgAdAB0AHQAcABkAGAAXABYAEQAPAA4ADgAMAAsACgAH
AAcABgAFAAMAAQAAAP///v/+//3/+//6//v/+v/6//n/9//3//f/9v/2//b/9v/0//X/
9f/1//X/9P/0//T/8v/0//X/9f/0//H/8f/x//H/8//z//P/8//y//H/8P/w/+7/7v/u
/+3/7//w//H/8v/x//D/8f/w//L/8v/y//H/8//z//P/8//0//T/8//y//T/9P/0//P/
9f/1//X/9f/3//f/9//3//j/+P/4//j/9v/2//f/9//5//n/+f/5//f/+P/4//f/+f/4
//j/+P/3//j/+P/4//b/9f/1//P/9P/2//f/+f/5//j/+P/6//j/+P/4//j/+P/4//j/
9//2//b/9v/3//X/9f/1//b/9v/2//b/9v/4//j/+P/5//r/+v/6//r//P/8//z//f//
////AAAAAAAAAQABAAEA//8BAAIAAwAFAAUABQAEAAQABAAEAAUABQAFAAQAAwACAAEA
/v/8//z//P/7//v//v/+//7//v/6//n/9v/z//T/9f/2//j/9v/2//X/8//z//P/8//z
//L/8//z//P/8//z//P/8//z//X/9//3//n//f8IABwAOgBoAKMA3QAWAU8BgQGeAa0B
sAGMAT8B7ACdAD4Az/9o/xP/5P7l/v/+E/8s/0j/Y/99/5j/s//J/9b/4P/l/+X/5f/o
/+n/6v/q/+r/7P/v//D/8v/y//H/8f/y//L/8v/z//P/8//0//X/9f/2//b/+P/4//f/
9//3//j/+P/4//j/+f/5//n/+f/4//f/+P/5//v//P/9//3//f/9/wAAAAAAAAAAAQAB
AAIAAgABAAEAAQAAAAIAAgACAAMABQAGAAYABwAKAAoADAANAA0ADAALAAsADQANAA0A
DwASABMAFAAVABQAFQAWABcAGQAaABoAGwAdAB0AHwAgACAAIAAiACMAJQAkACQAJgAk
ACQAIwAiACIAIgAiACAAHwAfAB4AHQAcABsAGwAaABkAGQAZABgAFQAUABMAEgAPAA0A
DAAMAAwACwAKAAcABQAEAAMAAQABAAAA///+//z/+//5//j/+P/4//n/+f/4//f/9v/0
//T/9P/0//L/8//z//P/8//0//T/9P/y//L/8//z//L/7//v/+//7//v/+//7//v//H/
8f/x//L/8P/w//D/7//u/+7/7v/u//D/8P/y//L/8f/w/+//7f/v/+//7//v//P/9P/0
//T/9v/2//b/9f/1//X/9f/1//f/9//3//f/9v/2//b/9v/0//T/9f/1//f/9//3//f/
9//4//j/9//1//T/9P/0//X/9v/2//b/9v/1//X/8//1//b/9v/3//X/9v/2//X/9f/1
//T/9P/2//b/9v/2//T/9f/1//X/9v/2//b/9v/0//b/9v/2//X/9P/z//L/9P/0//T/
8//y//L/8v/z//P/8//z//T/9P/0//T/9P/0//T/9P/1//f/+P/5//r/+v/6//r/+//9
//3//v/+//7///////////8BAAIAAwADAAMAAwACAAAAAAAAAAEAAwADAAIAAQD+//3/
+v/4//f/+P/4//n/+P/4//j/+P/3//f/9f/z//X/9f/1//b/9f/0//L/7//t/+3/7f/t
/+//8f/y//P/8f/x//H/8f/v//H/9f/3//n///8MACIAQABwAKcA3wAUAUkBbwGIAZcB
lgFoARkByAB3ABYAq/9M/wH/3v7n/gH/F/80/1D/Z/+B/6L/vf/L/9b/3v/j/+X/5f/o
/+n/6f/o/+f/6P/p/+r/7P/s/+//7//w//D/7v/v/+//7//w//H/8f/y//L/9P/0//P/
8//z//T/9P/0//T/9f/1//j/+f/5//n/9//3//j/+P/3//f/9//3//j/+P/4//j/+//7
//z//P/8//3//v/+/wAAAAAAAAEAAAAAAP////8CAAIABAAFAAgACAAIAAkACgAJAAgA
CQAKAAsADAANAAwADQAOAA8AEQASABIAEwAUABUAGAAaABkAGAAZABkAGwAaABoAHAAb
ABoAGAAWABcAGAAZABgAFwAXABYAFQAUABMAEwASABEAEQARABAADwAOAA0ADAALAAkA
CAAIAAgABwAGAAMAAgAAAP7/+//9//z/+//6//r/+f/3//b/8//y//L/8f/z//P/8//y
//L/8v/y//D/7//v/+//7//y//L/8v/w//D/8f/x//D/7//v/+//7//t/+3/7f/t/+3/
7f/t/+7/8P/w//D/7//u/+7/7v/u//D/8P/y//L/8f/w/+//7f/v/+//7//v//D/8P/v
/+7/8P/w//D/7//t/+3/7f/t//H/8f/x//H/8v/y//L/8v/w//D/8f/x//H/8f/x//H/
8f/y//L/8f/z//L/8v/y//H/8v/y//L/8v/x//H/7//v//D/8P/x//P/9P/0//P/8v/x
/+//7v/w//D/8P/w//L/8f/y//L/8v/y//L/8P/w//D/7//u/+7/7v/v/+//7//v//D/
8P/w//D/8P/w//D/8P/x//X/9v/3//j/+P/4//j/+f/7//v//P/8//r/+//7//v//f//
/wAAAQD////////+//7//v/+/////f/9//z/+//8//v/+P/2//T/9P/z//P/8v/y//L/
8v/x//H/7//t/+7/7//w//L/8P/w/+//7f/p/+n/6f/p/+z/7f/t/+3/6//r/+v/6//r
/+//8f/x//X///8OACAAPgBsAKUA4wAcAU0BdwGOAZ0BmAFmARMBxgB7ABoArf9K///+
2v7l/v/+Ff8s/0j/X/91/5D/rf/B/9D/2v/f/9//3//i/+P/4v/i/+L/5P/l/+b/6P/o
/+v/6//s/+z/7P/t/+3/7f/w//H/8f/y//H/8v/x/+//7//v//D/8P/x//L/9P/1//T/
9f/1//X/9//3//j/+P/3//f/9//3//b/9v/2//b/+f/5//r/+v/6//v//P/8//7//v/+
////AQACAAIAAwADAAIAAwADAAUABgAHAAkACwALAAsADQAMAA0ADgAPABAAEQASABMA
EwAUABQAFQAWABcAGgAcABwAHAAeAB8AHgAcABsAHAAdAB4AHgAeAB4AHgAeABwAGQAZ
ABgAFwAWABUAFQAUABEAEQARABAAEQAQAA8ADgAJAAcABgAGAAYABQAEAAEA///+//3/
+//5//j/9//2//j/9//1//T/8f/w//D/7//w//H/8v/y//D/8P/w/+7/7f/t/+3/7f/u
/+7/7v/s/+z/7f/t/+z/6//r/+v/6//p/+n/6f/p/+f/5//n/+j/6v/q/+r/6f/q/+r/
6v/q/+r/6v/s/+z/6v/q/+r/6f/r/+v/6//r/+3/7v/u/+7/7v/u/+7/7f/u/+//8P/x
//L/8f/w/+//8P/w//D/8P/y//L/8//z//X/9f/1//X/8//0//T/8//1//T/9P/0//P/
9P/0//T/9v/1//X/8//x//L/8v/z//P/9P/0//X/9v/0//T/9P/0//L/8v/y//H/8P/w
//D/8f/z//P/8//0//b/9v/2//b/9f/0//P/8//z//T/9f/2//f/+P/5//v/+//7//z/
/P/9////AAABAP7/////////AAABAAIAAgACAAIAAgADAAMAAwACAAEAAAD///z/+v/4
//j/9//3//j/+P/4//j/+f/5//f/9f/0//P/8v/y//T/9P/z//H/7//v/+//7//w//H/
8f/x//H/8f/x//H/8f/v/+3/8f/3////CAAeADwAZgCdANkAFAFLAX0BnAGvAbABjAE9
AeoAmwA8AM3/aP8V/+T+4/79/hP/Kv9I/2H/d/+S/7H/yf/W/97/4f/j/+P/5v/n/+r/
6v/q/+z/6//s/+7/7v/x//H/8v/y//T/9f/1//X/9P/1//X/9v/2//j/+P/3//X/9f/2
//b/9v/2//f/9//5//v//P/9//z/+//7//r//P/9//7////+//7//v/+//3//f/+//7/
AAABAAIAAgAEAAQABAAFAAcACAAIAAkACAAIAAoACwAOAA4ADgAPABEAEQARABMAEwAT
ABMAEwAVABcAGQAbAB0AHgAeAB8AHQAdAB8AIAAgACAAIgAjACMAIgAiACQAJgAmACUA
JAAiACIAIgAgACEAIQAgAB8AHgAdAB0AHAAZABkAGQAYABUAFAATABIAEgARABEAEgAO
AA0ADAAJAAkACAAHAAUAAwACAAEAAAACAAEA///+//3//P/8//v/+f/5//n/+P/6//r/
+v/4//X/9f/1//X/9v/2//b/9P/0//X/9f/0//P/8//z//P/9f/1//X/9f/0//P/8v/y
//L/8v/y//H/8v/y//L/8v/w//D/8v/y//T/9P/0//P/8//z//P/8//z//T/9P/0//b/
9v/2//X/9//3//f/9//5//n/+f/5//j/+P/4//j/+P/4//n/+f/5//n/+f/5//n/+v/6
//n/+f/4//j/+P/3//j/+P/4//r/+f/5//f/9f/2//b/9//5//r/+v/5//n/+f/4//j/
9v/2//b/9v/3//n/+v/7//j/+P/4//j/+P/4//j/+P/4//n/9//4//b/9v/2//b/+P/4
//j/9//4//j/+P/5//f/9//3//j/+P/4//j/+P/4//j/+P/5//v//P/9//7//v/+//7/
//8BAAEAAgACAAQABQAFAAUAAwAFAAYABwAFAAUABQAEAAUABgAHAAkABwAHAAYABQAC
AAEA/v/8//v//P/8//3//P/8//z//P/7//v/+f/3//X/9f/1//b/+P/4//f/9f/x//H/
8f/x//P/9f/2//f/9//3//f/9//1//f/+f/7////CQAcADYAXACQAMcA/QAuAV0BfwGQ
AZsBigFKAfMApABPAOL/e/8q//H+5P75/hP/K/9G/2L/ef+T/7L/yf/X/+T/6P/p/+n/
6f/s/+3/8P/w//D/8v/y//L/8//y//X/9f/2//b/9P/1//X/9f/4//n/+f/6//j/+v/6
//n/+f/5//r/+v/8//z//f/9//z//f/9//3//f/9//7//v8BAAEAAQABAAIAAgACAAIA
AQABAAIAAgACAAMABAAEAAYABgAGAAcABwAIAAgACQAIAAgACgALAAwADAAMAA0AEAAR
ABIAFQAVABUAFQAVABYAFwAYABkAGQAaABoAGwAdAB0AHwAgAB4AHgAgACEAIwAiACIA
JAAiACIAIQAgAB4AHgAeABwAGwAbABoAGQAZABkAGgAaABcAFwAXABYAFQAUABMAEgAR
AA8ADgAOAAwACwAKAAcABwAGAAUAAwAEAAQABAAEAAQAAwABAAAA/f/8//z/+//7//v/
+//6//r/+v/6//j/9//3//f/9//6//r/+v/4//b/9//3//b/9//3//f/9//3//f/9//3
//f/9//3//j/9v/2//b/9f/1//b/9//4//j/+P/6//r/+P/4//j/9//5//n/+f/5//n/
+v/6//r/+P/4//j/9//5//n/+f/5//v/+//7//v//P/8//z//P/+//7///////7//f/8
//v//f/+//7//f/9//z//P/8//3//v/+//7/AAD//////f/7//z//P/9//z//P/7//n/
+//7//r/+v/8//z//P/8//7//f/6//j/+P/4//j/+v/6//r/+f/4//j/+P/5//n/+f/5
//r/+v/6//r/+v/6//r/+v/7//3//v///wAAAgACAAIAAwAFAAUABgAGAAQABQAFAAUA
BwAJAAoACwAJAAkACQAIAAgACAAIAAkABwAHAAYABQAGAAUAAgAAAP7//v/9//3//v/+
//7//v/7//v/+f/3//n/+f/5//r//P/8//v/+f/1//X/9f/1//b/9//3//f/9//3//f/
9//5//n/+f/7////CwAcADYAWACKAMEA+wAwAV8BfQGQAZsBhgFEAfEApgBTAOr/gf8q
/+/+4v73/g//I/9A/17/c/+L/6j/w//T/+D/6v/r/+n/6f/s/+3/8P/w//D/8v/x//L/
9P/0//X/9f/2//b/9v/3//f/9//6//v/+//8//z//v/+//3//f/9//7//v/9//z//P/7
//7//////////////wAAAAD//////////wIAAgACAAIAAwADAAQABAAEAAUABgAGAAgA
CAAIAAkACgAMAA0ADwAPAA4ADwAPABAAEAAQABEAFQAVABUAFwAWABcAGAAZABoAGwAc
AB0AHQAeAB4AHwAfAB8AIQAiACMAJAAnACkAJgAkACMAJAAmACYAJQAkACQAJAAkACIA
IwAjACIAIQAeAB0AHQAcABkAGQAZABgAFwAWABUAFAATABEAEAAQABAADwAOAAsACQAI
AAcABQAFAAQAAwACAAQAAwABAAAA///+//7//f/8//v/+v/4//r/+v/6//j/9//3//f/
9//4//j/+P/2//b/9//3//b/8//z//P/8//0//X/9v/3//f/9//3//j/9v/2//b/9f/0
//T/9P/0//T/9P/2//b/9v/2//b/9f/z//P/8//z//b/+P/5//r/+P/4//j/9//3//f/
9//3//v/+//7//v/+v/6//r/+v/8//z//f/9//3//f/9//3/+//8//z/+//9//z//P/8
//v//P/8//z//P/7//v/+f/7//z//P/9//3//v/+//3//f/9//z//P/6//r/+v/8//z/
/P/8//z//P/8//v/+P/4//j/+f/7//v/+//8//z//P/8//z//v/+//7///8AAAAAAAAA
AAIAAgACAAMABwAHAAgACAAIAAkACQAJAAkACwAMAA0ACwALAAsACgAIAAgACAAJAAoA
CwALAAsACAAHAAQAAgAAAAAA/////wIAAgACAAIA//////3/+//7//v/+//8//z//P/7
//n/+f/5//n/+f/4//n/+f/5//n/+f/5//n/+f/7////AQABAAcAEgAmAEYAdgCxAOsA
IgFXAYUBngGrAagBgAE1AeYAmQA2AMX/Xv8T/+r+7/4J/x//Nv9S/23/g/+e/73/0//g
/+j/7f/v/+//8v/z//T/9P/0//b/9//4//r/+v/5//n/+v/6//z//f/9//3//v//////
AAAAAAIAAgABAP////8AAAAAAAAAAAEAAQACAAMAAwADAAUABQAGAAYABwAHAAcABwAI
AAgACAAIAAcABwAIAAgACgALAAwADAAMAAwADAANAA0ADgAOAA8AEgASABQAFQAWABYA
FgAXABcAFwAXABkAGwAdAB8AIQAhACEAIQAhACMAJAAkACUAJQAlACcAKAAoACgAKgAr
AC0ALAAsAC4ALAAsACsAKgAqACoAKgAoACkAKQAoACcAJAAjACMAIgAjACMAIwAiACEA
IAAfAB4AHQAbABoAGgAWABUAFAARAA8ADgANAAsADQAMAAsACgAKAAkABwAGAAUABAAE
AAMAAwADAAMAAgACAAIAAgAAAP///////////v/+//7//P/8//3//f/8//v/+//7//v/
+f/5//n/+f/6//v//P/+//3//P/7//n/+f/6//v//P/6//r//P/8//z//P/8//v//f/9
//3//f/9//7//v/+/wAAAAAAAP//AQABAAEAAQABAAEAAQABAAQABAAEAAQABAAEAAUA
BQAFAAUABQAFAAMABAAEAAMAAwACAAIAAgADAAQABAAEAAQAAwADAAEAAQACAAIAAwAB
AAIAAgABAAIAAwADAAQAAgACAAIAAgAEAAQAAgACAAIAAgACAAIAAgABAAIAAgACAAMA
AwADAAMABAAEAAQABAAEAAQABAAEAAUACQAKAAsADAAKAAoACgALAA0ADQAOAA4ADgAP
AA8ADwARABMAFAAVABMAEwATABIAEgASABIAEwATABMAEgARABAADwAMAAoACAAIAAcA
BwAIAAgACAAIAAkACQAHAAUAAwADAAMABAAGAAYABQADAAEAAQABAAEAAgADAAMAAwAB
AAEAAQABAAEAAQABAAcADQATAB4AMgBSAH4AtQDtACIBVQF/AZQBnwGcAXQBJQHSAIUA
JgC5/1j/D//s/vX+Ef8n/0L/YP97/5P/sP/L/9//7P/0//X/9//3//r/+//6//r/+v/8
////AAACAAIABQAFAAYABgAEAAUABQAFAAgACQAJAAoACAAKAAoACQAJAAkACgAKAAwA
DAANAA0ADQANAAwACwAMAA0ADwAQAA8ADwAPAA8AEgASABIAEgAVABUAFgAWABQAFQAW
ABYAGgAaABoAGwAZABoAGgAbABoAGgAcAB0AIAAgACAAIQAjACMAIwAlACgAKQAqACsA
LAAvAA==
         </WaveFormData>
      </LeadData>
      <LeadData>
         <LeadByteCountTotal>10000</LeadByteCountTotal>
         <LeadTimeOffset>0</LeadTimeOffset>
         <LeadSampleCountTotal>5000</LeadSampleCountTotal>
         <LeadAmplitudeUnitsPerBit>4.88</LeadAmplitudeUnitsPerBit>
         <LeadAmplitudeUnits>��V</LeadAmplitudeUnits>
         <LeadHighLimit>2147483647</LeadHighLimit>
         <LeadLowLimit>268435456</LeadLowLimit>
         <LeadID>V4</LeadID>
         <LeadOffsetFirstSample>0</LeadOffsetFirstSample>
         <FirstSampleBaseline>0</FirstSampleBaseline>
         <LeadSampleSize>2</LeadSampleSize>
         <LeadOff>FALSE</LeadOff>
         <BaselineSway>FALSE</BaselineSway>
         <ExcessiveACNoise>FALSE</ExcessiveACNoise>
         <MuscleNoise>FALSE</MuscleNoise>
         <LeadDataCRC32>342048284</LeadDataCRC32>
         <WaveFormData>
AAAAAAAAAAD+//7//v/+/wAAAAAAAAAA/v/+//7//v8AAAAAAAD+//7/////////////
//7//v///wAAAAD///////8AAAAAAQACAAMABgAEAAQABQAGAAkACQAJAAoACgALAAwA
DAAMAAwADQAPAA4ADgAOAA4ADgAPAA8ADwAPABAAEAAPAA8ADgANAAoACgAKAAoACQAG
AAYABAAEAAUABQAEAAIA/v/+//7//v/+//3//f/8//3/+//7//v/+f/6//r/+f/6//v/
/P/9//3//f/7//z//v8DAA0AGwAsAEMAXwCBAKgA1AAEAScBQAFSAVIBJgHOAH4ASAAO
AMv/j/9l/0r/Pf8//07/Yv9y/4T/mf+1/8r/1v/f/+b/6v/p/+n/7P/t/+//7//v/+//
8v/z//X/9f/z//X/9f/0//b/9v/2//b/+P/5//n/+v/4//j/+P/4//j/+P/4//j/+f/5
//n/+f/8//z//P/8//3//f/9//7//P/7//v//P/+//7///////7//f/8//z//f/+////
AAABAAIAAwAFAAMAAwACAAIAAwAFAAgACQAIAAcABgAGAAgACAAIAAgACQAKAAoACgAL
AA0ADwARABMAFAAVABYAFQAUABMAEwATABIAEgATABQAFwAYABgAGQAYABcAFwAVABYA
FgAWABYAFgAVABMAFgAYABkAGgAXABYAEwAUABQAEgARABEAEAAQABAAEAAPAA4ADQAK
AAwACwAKAAoADAAMAAoADAAKAAgABwAHAAcABgAFAAUAAgABAAAA//8BAAIAAwAEAAEA
AQABAAEAAQABAAAA/////wAAAAD///v/+//8//z//P/9//7//v/+//7//v8AAAAA////
/////f/9//7//v/9//3//v/+/////////////f/+//////8AAAAAAAD//wEAAwAFAAUA
AgACAAIAAgADAAMAAwADAAEAAQACAAMABQAFAAUAAwADAAQABQAGAAgABwAFAAUABQAE
AAMAAgADAAMABAAHAAYABQADAAEAAQAAAAAAAgAAAP////8AAAIAAwADAAMABQAFAAEA
AgAAAAAAAAAAAAIAAgAAAAAA//////////8AAAAAAQADAAEAAAD+//3///8AAAAAAQAA
AAEABAAEAAUABwAJAAsACQAJAAoACgALAAwADAAMAAwADQAPABAAEAAQABAAEAAPAA8A
DwAPAA4ADgANAA0ADQANAAsACgAKAAoACQAIAAgABgAGAAUAAgAAAP3/+v/6//r/+v/6
//r/+//7//v/9//3//f/9//2//b/9f/1//f/9//3//f/8//z//b//P///wUAEQAgADEA
RwBlAIwAugDsABcBNgFKAVgBRgH8AJoAXAAwAPX/tf+B/1b/Qf85/zz/SP9a/2z/f/+X
/67/wP/N/9j/3v/i/+P/5//p/+j/5//m/+X/6P/p/+v/6//p/+v/6//q/+z/7P/s/+z/
7f/t/+z/7P/u/+7/7v/u//D/8P/w//D/7//v/+//7//u/+7/7v/u//H/8f/x//L/8f/v
/+7/7v/w//D/8f/x//H/8f/x//L/8v/y//L/8v/x//L/8//1//P/8//y//L/8//1//j/
+f/7//v/+//8//z//P/8//z//f/+//7//v/+////AAABAP//AAABAAIABAAEAAQABQAF
AAQABAAFAAYACQAKAAoACQAIAAcABwAJAAoACgAKAAoACgAJAAcABAAEAAMAAgAEAAQA
AgAEAAQAAgABAAEA/v/+//7//v/7//r/+f/2//b/9f/0//T/9P/0//L/9P/0//L/8f/x
//H/8P/v/+//7v/v//D/8f/v/+7/7f/s/+v/6//r/+v/6//r/+r/6f/n/+j/6P/n/+f/
5//o/+j/5//n/+f/5v/o/+j/6P/q/+f/5f/k/+P/5f/l/+b/5v/l/+X/5v/m/+f/5//n
/+f/6f/q/+v/6//q/+r/6v/p/+f/6f/r/+v/6//s/+3/7v/v/+//7//v//H/8f/y//P/
8f/x//H/7//v//D/8f/y//P/8//y//P/8//y//H/8P/w/+//7//x//H/8f/w/+//8P/w
//H/9P/0//P/9f/0//L/8v/y//L/8v/y//L/8P/w//P/8//z//P/8//y//L/8//y//L/
8f/x/+//8P/w//H/8v/z//b/9v/2//f/+P/5//n/+f/6//r//P/+////AAD/////AAAA
AAEAAgADAAQAAwADAAMAAwAEAAQAAwADAAIAAQD+//z//P/8//v/+v/6//j/+P/3//f/
9v/0//L/8v/y//L/8v/v/+//7v/t/+z/7f/u/+//8P/w/+//7//v/+//7//v/+//7f/u
//D/9f/7/wkAHAAxAEkAaQCSAMIA8gAdATwBUgFWATYB5ACIAFAAIADb/53/bf9K/zv/
N/86/0T/WP9s/33/lf+y/8b/0//c/97/3//f/+L/4//l/+X/5f/l/+T/5f/n/+f/6f/r
/+v/6v/q/+r/6v/q/+r/6//r/+z/7v/u/+7/7v/u/+7/7v/u/+//7//v/+//8P/w//D/
8P/v/+//7//w//H/8f/y//T/8v/y//P/8//z//P/8//0//T/9P/0//T/9f/2//f/+f/5
//n/+P/4//j/+f/7//v//f/9//3//v8AAAAAAAAAAAEAAgACAAIABAAFAAYABwAFAAYA
BwAIAAoACgAKAAsACwAKAAoACwALAA0ADQAMAA4ADgAOAA8ADQAOAA4ADgAOAA4ADQAL
AAkACgAKAAoADAAMAAoADAAOAAwACwALAAgACAAIAAgABQAEAAMAAAACAAEAAAAAAP//
/v/7//z//P/6//n/+f/3//b/9f/1//b/9//4//n/9//2//X/9P/z//P/8//z//T/9f/1
//X/9P/0//P/8f/x//H/8v/y//H/8f/x//D/8P/w//D/8v/0//P/8//z//L/8f/x//D/
7//v//D/8P/v/+//7//v/+//8P/x//H/8//0//X/9f/0//X/9v/1//b/9v/2//b/9//3
//f/9//3//f/+P/5//n/+f/5//f/+f/6//v//P/8//v/+f/5//r/+v/6//r/+v/5//n/
+//9//3//P/7//v/+v/6//z//P/7//v//P/7//v/+v/5//r/+//8//7/AAD///3//P/8
//z//P/8//z//P/6//r/+//7//v/+//7//r/+v/7//z//P/7//v/+f/6//r/+//+////
AgACAAAAAQACAAMABQAFAAYABgAHAAgACAAIAAoACwANAA4ADgAOAA4ADgANAA0ADQAN
AA4ADgANAA0ADQANAAsACgAJAAgABgAEAAYABAAEAAMAAwACAAAA/v/+//7//v/+//3/
/f/8//v/9//3//f/9//6//r/+f/5//v/+//7//v/+//7//z//v8BAA0AHwAyAEcAYQCF
ALAA4AAMASsBQAFQAUgBEgG4AG4APAACAMH/i/9j/0j/Pf9B/07/YP90/4b/nf+1/8r/
2v/l/+j/7P/t/+3/8P/x//H/8f/x//H/9P/1//f/9//1//f/9//2//b/9v/2//b/+v/7
//v//P/8//z//P/8//r/+v/6//r//P/9//7////+//7//v/+/////////wAAAgABAAEA
AgACAAIAAwADAAMAAwADAAQABgAGAAYABgAGAAYABgAHAAcABwAGAAYACAAJAAsACwAL
AAsACwAMAAwADAAMAAwADQAOAA4ADgAQABEAEgATABMAFAAVABYAGAAYABgAGQAZABgA
GAAZABgAGwAcABwAHQAcABsAGwAbABwAHAAcABwAHAAbABkAGQAaABoAGgAYABgAFgAY
ABoAGAAXABcAFAAUABQAFAAVABQAEwAQABAADwAOAA4AEAAQAA4AEAAPAAwACgAJAAcA
BgAFAAUABAAFAAYABwAGAAYABgAGAAcABwAHAAcABQAFAAQAAwAFAAYABgAFAAEAAQAC
AAIAAQABAAEAAAACAAIAAgAEAAMAAQAAAP//AQABAAIAAgABAAEAAgACAAEAAQABAAEA
AQACAAMAAwAGAAYABgAFAAMABQAHAAcABAAEAAQABAAGAAcACAAJAAcABwAIAAkACQAJ
AAkABwAFAAYABwAIAAoACQAHAAcACAAIAAgACAAGAAUABQAHAAUABQAEAAMAAwACAAIA
BAAFAAUABgAIAAcABwAGAAUAAwD/////BAAFAAYABwAIAAUABAABAAAABAAFAAYABwAF
AAIAAAD//wAAAAD/////AAACAAMABQAFAAUABwAGAAkACwANAA8ADQANAA4ADgANAA4A
DgAOAAwADQAPABAAEgASABIAEgATABMAEwATABIAEgARABEAEgARAA4ADAAMAAwACwAK
AAoACAAIAAcACQAIAAYABAACAAAA/v/8//z//f/9//3/+//7//v/+//8//z/+//7//v/
+//7//v/+f/3//j//P8FABMAIQAwAEMAXQCBAKoA2AAGASsBQAFQAVABIgHGAHQASAAW
ANX/mf9p/07/Rf9D/0r/Wv9q/3j/if+h/7z/zv/b/+T/5v/l/+X/6P/p/+n/6f/p/+n/
7P/t/+//7//u/+//7v/s/+7/7v/u/+7/8P/x//H/8v/w//D/8P/w//L/8v/y//L/9P/1
//b/9//1//T/8//y//P/8//z//T/9v/1//X/9v/0//T/9f/1//P/8//z//T/9P/0//T/
9P/2//j/+v/9//z/+//5//j/+P/5//v/+//9//3//f/+//7//v/+//7/AQACAAIAAgAE
AAUABgAHAAYABgAGAAYABAAEAAQABQAHAAgACgANAA0ADwAPAA4ADwAOAA0ADQALAAwA
DAAMAAwADAALAAkACQAKAAoACgAKAAoACAAKAAoACAAHAAcABQAEAAMAAgABAAAA///8
//7//f/8//z/+v/6//j/+v/6//j/9//3//f/9v/1//X/8f/x//H/8f/w//D/8P/w//H/
8f/x//H/8f/x//D/7//v//D/8P/v/+v/6//s/+z/7f/t/+3/7P/q/+r/6v/s/+r/6f/p
/+n/6v/r/+3/7v/r/+v/7P/s/+//7//v/+//7//w//H/8f/x//D/7//t/+//8f/z//P/
9P/0//T/9P/3//f/9//3//X/9f/2//f/9//3//f/9f/3//j/+f/6//j/9//1//X/+P/4
//j/+P/4//f/9//5//j/9//1//P/9v/2//f/+v/4//f/9//4//j/+P/4//j/+P/4//b/
9v/1//X/9f/1//X/9P/0//X/9P/0//P/8//0//b/9//5//f/9//5//j/+v/7//z//f//
////AAAAAAEAAgACAAIAAAABAAMABAAGAAYABgAGAAcABwAHAAcACgAKAAkACQAGAAUA
AgAAAAAAAAD///7////+///////8//r/9//0//X/9v/3//j/9f/1//T/8//x//H/8f/x
//L/8v/x//H/8f/x//H/8f/z//P/9P/0//f///8NAB4AMQBNAHMAnADMAAIBLwFKAV4B
ZAFGAfQAlABWACIA4f+l/3H/TP87/zX/PP9M/17/cP+D/53/tP/G/9P/2v/g/9//3//i
/+P/4//j/+P/4//l/+f/6v/r/+r/6//q/+j/6v/q/+r/6v/q/+v/6//s/+z/7P/s/+z/
7v/u/+7/7v/v/+//7//v/+//7v/t/+z/7//v/+//8P/w/+//7//w//L/8v/z//P/8//z
//P/9P/y//L/8v/y//H/8v/z//X/9//3//b/9v/4//n/+//7//n/+f/5//r/+v/6//r/
+v/9//7//v/+//z//f/+////AQACAAMABAAEAAQABAAFAAYABgAHAAkACAALAAwADAAL
AAoACQAJAAsADAAMAAwADAAMAAsACQAJAAoACgAKAAoACgAIAAoACgAIAAcABwAFAAQA
AwACAAMAAgABAP7/AAD///7//v/+//7//P/+//3/+v/4//f/+P/4//j/+f/1//X/9f/1
//T/9P/0//T/8//z//P/8//z//P/8v/x//P/9P/0//P/7//v//D/8P/v/+//7//u//D/
8P/w//L/8P/v/+//7//t/+3/7v/u/+7/7//x//L/8v/x//D/7//v//D/8f/x//T/9P/0
//P/8//1//f/9//0//T/9P/0//f/9//3//f/9//3//j/+f/3//f/9//1//f/+P/5//r/
+v/5//f/9//2//b/9v/2//j/9//3//n/9//3//b/9f/2//b/9//6//r/+f/5//r/+v/5
//f/9f/3//f/9//4//r/9//1//f/+v/6//r/+v/4//f/+f/4//b/9v/2//b/+P/4//b/
9v/1//X/9f/1//f/9v/2//f/9v/2//X/9f/1//b/9v/3//j/+f/8//z//P/9//7///8B
AAEAAgACAAMABAAEAAQABAAFAAcACAAGAAYABgAGAAUABQAFAAUABwAIAAgACQAGAAUA
AgAAAAIAAgABAAAA/v/8//z/+//9//z/+v/4//j/+P/4//j/9f/1//T/8//v/+//7//v
//H/8v/y//P/8//z//P/8//x//P/9v/4//v/BQARACAAMwBPAHMAmgDKAPgAGQEyAUYB
SAEgAcoAeABEAA4Ay/+R/2X/RP83/zn/Qv9U/2j/eP+N/6v/wP/M/9X/3v/i/+X/5f/o
/+n/6P/n/+b/5f/m/+f/6f/p/+v/7f/t/+z/6v/q/+r/6v/s/+3/7f/u/+7/7v/u/+7/
7v/u/+7/7v/x//H/8f/x//T/9P/0//T/9P/z//L/8v/0//P/8//0//T/9P/1//X/9f/1
//X/9v/4//j/+P/4//n/+v/7//3//P/7//n/+P/6//v//f/9/////////wAAAQAAAP//
/v8BAAIAAgACAAIAAwAEAAUABQAGAAcACAAKAAoACgALAAkACAAIAAkACgANAA4ADgAM
AAoACAAHAAoADAANAA4ADgAOAA0ACwAJAAoACgAKAAoACgAIAAoACgAIAAcABwAIAAgA
CAAIAAcABgAFAAIAAAD///7//v8AAAAA/v8AAP7//P/7//v/+//6//n/+f/3//f/9//3
//j/+P/4//j/9f/1//X/9f/1//X/9P/z//X/9v/2//X/8//z//T/9P/1//X/9f/0//L/
8v/y//T/9P/z//P/8//z//P/9P/0//X/9f/2//b/9f/1//X/9f/3//j/+f/5//n/+P/3
//X/9//5//v/+//5//j/9//2//n/+f/5//n/+f/5//r/+//7//v/+//5//n/+v/7//z/
/P/7//n/+f/7//z//f/+//3/+//6//v/+//7//r/+f/3//b/9v/4//n/+f/6//z//P/7
//n/9//5//n/+f/6//z/+//6//r/+v/6//r/+v/6//j/+P/4//f/9v/1//b/9v/3//n/
+P/4//f/9//3//j/+P/5//v//f8BAAIAAQABAAEAAQADAAMABAAEAAMABAAEAAQABgAH
AAkACgAKAAoACgAKAAoACQAIAAcACAAIAAcABwAIAAcABAACAAIAAgABAAAA/v/8//z/
+//7//r/+P/2//f/+P/5//r/9//3//b/9f/x//H/8f/x//L/8v/x//H/8f/x//H/8f/z
//X/9v/2//v/BwAXACYAOwBVAHUAoADSAAABJQE+AVABUAEeAcAAbgBCABIA0/+b/2v/
Sv8//z3/RP9U/2D/cP+F/53/tv/I/9P/3P/e/9//3//i/+P/5f/l/+X/5f/m/+f/6f/p
/+n/6//r/+r/6v/q/+r/6v/s/+3/7f/u/+z/7P/s/+z/7v/u/+7/7v/v/+//7//v//D/
8P/w//D/8//z//P/9P/z//H/8P/w//D/8P/x//H/8//z//P/9P/0//T/9P/0//P/9P/1
//f/+f/5//j/+P/2//f/+f/5//v/+//7//z//v/+//7//v///wAAAAAAAAAAAQACAAMA
AgACAAIAAgADAAQABQAHAAcABgAGAAcABQAHAAcABgAIAAgACAAJAAcACAAIAAgABgAG
AAUAAwADAAQABAAEAAQABAACAAQABAACAAEAAQD///7//f/8//3//P/7//j/+P/3//b/
9v/2//b/9P/2//j/9v/1//X/8//y//H/8f/w//H/8v/z//D/8P/w//D/8f/x//H/8f/w
/+//7f/r/+v/7P/s/+v/6//r/+z/7P/p/+n/6f/o/+r/6v/q/+z/7P/r/+v/6//r/+v/
7P/s/+3/7f/u/+7/7f/t/+3/7f/v//D/8f/x//L/8v/y//H/7//x//P/8//z//T/9f/2
//b/9f/0//P/9f/1//b/9//3//f/9//1//f/+P/5//r/+v/5//f/9//6//r/+v/6//r/
+f/5//v/+//7//r/+f/3//b/9v/4//b/9//3//j//P/7//r/+f/4//j/+P/2//b/9f/1
//X/9f/2//b/9//5//z//P/7//v/+v/6//n/+f/4//n//P/8//3///8BAAMAAQABAAIA
AgAEAAYABwAIAAUABQAGAAYACQAKAAsADAALAAsACwALAAwADAALAAsACgAJAAYABAAE
AAQAAwACAAIAAAAAAP//AAAAAP///v/7//r/+f/4//j/+f/5//n/9f/1//X/9f/2//b/
9f/1//f/9//3//f/9//1//T/9v/9/wcAEwAkADkAUwBzAJ4AzgACAS8BTgFkAWwBSgH4
AJoAXAAqAOn/q/95/1L/P/89/0T/Uv9k/3T/if+h/7r/zv/b/+L/5v/n/+f/6v/r/+v/
6//r/+v/7P/t/+//7//v//H/8f/w//L/8v/y//L/8//z//L/8v/z//T/9f/2//T/9P/0
//T/9f/1//X/9f/4//j/+P/4//j/9//2//b/+f/5//r//P/7//r/+v/5//n/+f/5//r/
+v/6//r/+v/5//r/+//9///////+//7//v///wEAAQADAAMAAwAEAAQABAAEAAQABAAE
AAMAAgAFAAcACQALAAsADAANAA4ADAAMAAwADQAPAA4ADgAPAA4AEQASABIAEwASABEA
EQAPABAAEAAQABAAEAAPAA0ADQAOAA4ADgAOAA4ADAAOAA4ADAALAAsACgAKAAoACgAJ
AAgABwAEAAYABQAEAAQAAgACAAAAAgAAAP7//f/9/////v/9//3/+f/5//n/+f/4//j/
+P/4//f/9//3//f/9//3//b/9f/1//b/9v/1//P/8//0//T/9f/1//X/9P/y//L/8v/0
//T/8//z//P/8//z//T/9P/z//P/9P/0//X/9f/1//X/9//4//n/+f/4//j/+P/3//f/
+f/7//v//P/8//z//P////////////3//f/+/////////////f/9//7///8AAAIAAQD/
/////v/+//7//v8AAP////8BAAEAAQAAAP///f/8//z//v8AAP////8AAP/////+//3/
+//7//v//P////3//P////7//v/+//7/AAD/////AAAAAP///f/+//7//v/+//7/AAAA
AP7//v////////////3//P/8//3//v/+//3//f/9//7//v///wIAAwAGAAYABAAFAAYA
BwAJAAkACgAKAAkACgAKAAoACgALAA0ADgAOAA4ADgAOAA8ADwAPAA8ADgAOAA0ADQAM
AAsACAAGAAgACAAHAAYABgAEAAQAAwADAAIAAAD+//z//P/8//z//P/9//3//f/6//n/
+P/3//n/+v/6//v/+f/5//n/+f/5//v//v8AAAUAEQAhADQASwBnAI0AuADkAAwBKQE+
AUwBQAECAaYAYAAwAPL/s/+D/13/Rv9B/0X/VP9m/3b/iP+h/7v/zP/a/+P/6P/q/+n/
6f/s/+3/7//v/+//7//w//H/8//z//P/9f/1//T/8v/y//L/8v/2//f/9//4//b/9v/2
//b/9v/2//b/9v/5//n/+f/5//r/+v/6//r/+//7//v//P/9//3//v8AAP7//v//////
////////AAAAAAAAAAAAAP//AAABAAMAAwADAAIAAgAAAAEAAwADAAUABQAFAAYACgAK
AAoACgAJAAoACgAKAAgACQAKAAsACwAMAA0ADgAQABAAEAARABEAEAAQABEAEAATABQA
FAATABIAEQARABEAEgASABIAEAAQAA8ADQAPABAAEAAQABAAEAAOABAAEAAOAA0ADQAM
AAwADAAMAAsACgAJAAYACAAHAAYABgAIAAgABgAIAAgABgAFAAUAAwACAAEAAQABAAEA
AQABAAAAAAAAAAAA/f/9//3//f///////v/9//3//v/+//3/+//7//z//P/7//v/+//6
//r/+v/6//z//P/7//v/+//9//3//v/+//////8AAAAAAAD///7//f///wAAAQABAAQA
BAAEAAMAAgADAAQAAwACAAIAAgACAAUABQAFAAUABQAFAAYABwAHAAcABwAFAAQABAAE
AAQABgAFAAMAAwAGAAYABgAGAAYABQAFAAcABwAHAAYABQAFAAQABAAGAAUAAwACAAIA
AwADAAIAAQACAAMABAAGAAgABwAEAAIAAgACAAIAAgACAAAAAAABAAEAAQABAAEAAAAA
AAEAAgACAAEAAQABAAIAAgADAAYABwAKAAoACgALAAwADQANAA0ADgAOAA0ADgAOAA4A
EAARABMAFAASABIAEgASABEAEQARABEAEgASABEAEQASABEADgAMAAsACgAIAAYACAAG
AAYABQADAAIAAAD+/wAAAAAAAAAAAQABAAAA///8//v/+v/5//z//P/7//v/+f/5//n/
+f/7//v/+v/8/wUAEwAjADQASQBjAIcAtADiAAwBJQE4AUQBNgH2AJwAXAAwAPj/vf+N
/2P/Sv9B/0H/Sv9e/3L/hP+Z/7P/yP/U/9//6v/s/+v/6//u/+//7//v/+//7//v/+//
8P/v//H/8//z//L/8v/y//L/8v/2//f/9//4//b/9v/2//b/+P/4//j/+P/2//X/9P/z
//b/9v/2//b/9//3//f/+P/2//X/9f/2//b/9v/3//f/9//3//f/+P/4//j/+P/4//n/
+v/7//3///////7//v/9//3//v/9//v/+//7//z///8AAAEAAgADAAQABAAEAAIAAwAE
AAUABQAGAAcACAAHAAYABQAFAAgACAAJAAsACwANAA0ADAALAAoACQAJAAkACgAKAAoA
CgAKAAkABwAJAAoACgAKAAcABgADAAQABgAEAAMAAwAAAAAAAAAAAP///v/9//r//P/7
//r/+v/6//r/+P/6//z/+v/5//n/+f/4//f/9//1//X/9f/1//P/8v/x//D/7//v/+//
7//x//H/8P/v/+3/7v/u/+3/6f/p/+r/6v/q/+v/7P/s/+z/7P/s/+7/7P/r/+v/6//t
/+3/7v/u/+3/7f/u/+7/7//v/+//7//u/+7/7v/t//H/8v/z//P/8v/z//T/8//y//L/
8v/y//X/9f/1//X/8//z//T/9f/3//f/9//1//X/9v/3//j/+P/3//X/9f/0//T/9P/0
//b/9f/1//f/9//3//b/9f/1//T/9P/2//j/9//3//j/9//3//b/9f/z//P/9P/2//b/
9v/2//T/9P/y//L/8f/x//H/8f/z//L/8v/z//T/9P/z//P/8//0//T/9f/2//f/+v/6
//r/+//8//3//////wAAAAABAAIAAgACAAIAAwAFAAYABgAGAAYABgAGAAUABAADAAcA
CAAIAAkABgAFAAIAAAAAAAAA///+//7//P/8//v/+//6//j/9v/2//b/9v/2//P/8//y
//H/8P/x//L/8//y//L/8f/x//H/8f/x//H/8//z//b/+P/5/wEADwAgADUAUQB1AKIA
0gACAS0BSAFYAVwBNgHiAIwAVgAgAN3/n/9v/07/Pf87/0D/Tv9g/3L/g/+d/7j/zP/X
/97/4v/j/+P/5v/n/+f/5//n/+f/6P/p/+v/6//r/+3/7f/s/+7/7v/u/+7/7v/v/+//
8P/y//L/8v/y//D/8P/w//D/8f/x//H/8f/y//L/8v/y//P/8//z//T/9P/z//P/9P/2
//b/9//3//b/9f/0//T/9f/2//f/+P/3//j/+f/7//n/+f/4//j/+P/5//v/+//8//3/
/v8AAAEAAAD///7/AgAEAAUABgAFAAUABQAFAAUABgAHAAgABgAGAAYABwAJAAgACAAJ
AAoADQAOAA4ADQAMAAsACwANAA4ADgAOAAwADAALAAkABwAIAAgACAAKAAoACAAKAAoA
CAAHAAcABgAGAAYABgADAAIAAQD+/wAA///+//7//P/8//r//P/+//z/+//7//n/+P/3
//f/9//3//f/9//2//b/9v/2//f/9//3//f/9f/1//T/8//z//T/9P/z//H/8f/y//L/
8f/x//H/8P/x//L/8//2//T/8//z//P/8//z//T/9P/z//P/9P/0//X/9f/1//X/9//4
//n/+f/4//j/+P/3//n/+//9//3//P/8//z//P/9//3//f/9//3//f/+/////f/9//3/
+//9//7///8AAAAA///9//3//P/8//z//P/+//3//f/////////+//3//f/8//z//v/8
//v/+//8///////+//3/+//7//v//P/8//7//P/8//z//P/+//7//P/8//3//f/9//3/
/f/8//z//f/+//7//f/9////AAAAAAEAAgADAAYABgAFAAUABQAFAAcABwAIAAgACQAK
AAoACgALAA0AEAASABAAEAAQABAADwAPAA8ADwAQABAADwAPABAADwAMAAoACAAIAAcA
BgAGAAQABAADAAUABAACAAAA/v/+//7//v///////v/9//n/+f/5//n//P/8//v/+//5
//n/+f/5//n/9//4//z/BQAPABsAKgA9AFcAeQCgAMwA+gAfATQBQgFEASIBzgB8AEgA
FgDT/5f/a/9O/0H/Qf9K/1r/bv+C/5X/rf/C/9T/3//m/+j/6//r/+7/7//t/+3/7f/t
//D/8f/z//P/9f/3//f/9v/0//T/9P/0//b/9//3//j/9v/2//b/9v/2//b/9v/2//n/
+f/5//n/+P/4//j/+P/5//n/+f/6//r/+f/5//r//P/8//3//f////////8AAP///v/9
//z///8AAAEAAwADAAMAAgACAAAAAQADAAMAAwADAAMABAAGAAYABgAGAAkACgAKAAoA
DgAPAA==
         </WaveFormData>
      </LeadData>
      <LeadData>
         <LeadByteCountTotal>10000</LeadByteCountTotal>
         <LeadTimeOffset>0</LeadTimeOffset>
         <LeadSampleCountTotal>5000</LeadSampleCountTotal>
         <LeadAmplitudeUnitsPerBit>4.88</LeadAmplitudeUnitsPerBit>
         <LeadAmplitudeUnits>��V</LeadAmplitudeUnits>
         <LeadHighLimit>2147483647</LeadHighLimit>
         <LeadLowLimit>268435456</LeadLowLimit>
         <LeadID>V5</LeadID>
         <LeadOffsetFirstSample>0</LeadOffsetFirstSample>
         <FirstSampleBaseline>0</FirstSampleBaseline>
         <LeadSampleSize>2</LeadSampleSize>
         <LeadOff>FALSE</LeadOff>
         <BaselineSway>FALSE</BaselineSway>
         <ExcessiveACNoise>FALSE</ExcessiveACNoise>
         <MuscleNoise>FALSE</MuscleNoise>
         <LeadDataCRC32>3272001225</LeadDataCRC32>
         <WaveFormData>
8P/w//D/8P/w//D/8P/w//D/8P/w//D/8P/w//D/8P/w//D/8P/w//D/7//v//D/8P/w
//D/8P/w//D/8P/w//D/8P/w//D/7//x//P/9P/0//T/9P/1//b/9v/4//n/+f/5//r/
+v/6//r//P/9///////+//7/AAAAAAAAAAAAAAAAAAAAAP7//v/9//z//f/8//v/+v/6
//n/+P/3//X/9f/0//L/8P/w/+//7//v/+//7v/t/+3/7P/s/+v/6f/r/+v/6v/s/+z/
7P/s/+z/7P/q/+r/7P/u//j/BAAQACEANQBPAG8AmADCAOYA/wARARYB+AC0AHIARwAa
AOf/u/+Z/3//a/9j/2n/c/99/4f/mf+v/8D/yP/P/9f/2v/c/9z/3f/e/97/3v/f/9//
3//g/+L/4//j/+P/4//j/+X/5f/l/+X/5//o/+n/6f/n/+f/5//n/+f/5//n/+b/5P/l
/+X/5f/n/+f/6P/o/+j/5//n/+r/6P/o/+j/6v/q/+n/6f/p/+b/5v/m/+b/6f/p/+n/
6v/q/+v/7P/s/+z/7P/t/+7/8P/w//D/8f/v//D/8P/w//L/8v/y//P/9P/0//T/9P/4
//j/+P/4//r/+//+/wAA//////7//f///////////wIABAAFAAUABwAFAAUABQAEAAQA
BwAFAAUABwAHAAcABwAIAAoACwAJAAgABwAFAAcABgAFAAUAAgABAAEAAAAAAP///v/8
//3//P/8//r//P/8//v/+//5//n/+P/4//j/9//3//f/9P/z//L/8f/y//L/8v/z//P/
8//z//P/9f/1//T/8//z//P/8//z//L/8f/x//H/8f/y//P/8//z//X/9f/0//b/9f/1
//X/9v/2//f/9//1//b/9v/2//b/9//4//j/9//3//j/9//5//n/9//2//b/9//6//3/
/f/9//3///////3//f/+///////+//3//f/+////AAAAAAAAAgACAAEAAQACAAIAAgAB
AP////8CAAMABAAFAAUABAADAAIAAgADAAMAAwADAAMAAwADAAUABQAFAAYACgAIAAYA
CAAIAAgACAAIAAgACAAIAAgABQAFAAYABgAJAAoACwAMAAsACgAJAAgACAAIAAgACQAN
AA8AEAAQABIAEgATABQAFAAWABcAFwAXABgAGAAYABoAHAAdAB8AHQAcABwAHAAcABwA
HAAeAB4AHgAeAB4AHwAfAB8AHwAcABsAGgAaABsAGgAZABcAFwAWABQAEgASABEAEQAR
ABIAEgASABEADgAOAA0ADQANAA0ADAAMAAoACgAKAAoACAAKABAAEgASABQAHgAsADsA
SQBfAH8ApgDWAAABHQEzAUYBPgEGAbYAgQBiADUAAwDb/7n/of+R/4v/kf+b/6P/sf/D
/9b/5v/v//n//v8CAAIAAwAEAAIAAgADAAMABQAGAAgACQAJAAkACQAJAAsACwALAAsA
DAAMAAwACwANAA0ADQANAA0ADQANAAwADAANAA0ADQALAAsADAAMAA0ADQAOABIADwAO
AA0ADgAQAA8ADwAPABAAEAAQABAAEQARABEAEgAQABEAEgASABAAEAARABIAFAAUABQA
FQAWABgAGQAaABoAGgAaABsAHAAcABwAHAAcABwAHAAcAB0AHQAfACAAIAAhACEAIQAj
ACMAIwAjACYAKAApACkAKQAnACcAJwAqACoALQArACkAKwArACsAKQAoACgAJwAoACgA
KAAnACUAJAAjACMAIgAhACEAIAAeAB0AHAAaABkAGAAYABYAFgAWABUAFQAVABUAFAAU
ABIAEQARABEAEQARABEAEQANAAwACwALAAwADQAOAA8ADQANAAwACwALAAsACwALAAoA
CQAJAAkACAAIAAgABwAHAAkACQAIAAYABQAFAAUABgAGAAcABwAHAAgACAAIAAgACQAK
AAoACgALAA0ADQANAA0ACwAKAAsACwANAA8ADwAPAA8AEQARAA8ADwAQABIAEwATABMA
EgASABIAEgASABIAFAAUABMAEwAUABQAEgARAA8ADwARABEAEQARABIAEgASABIAEgAT
ABMAEwATABMAEwATABIAEAAQABAAEAAQABAAEAAQAA8ADwAQABAAEAAQABAAEAAOAA4A
DgAOAAwADAAMAA0ADwARABIAEgASABIAEwAUABIAFAAVABUAFwAYABgAGAAXABgAGAAZ
ABoAGgAbABwAGgAaABoAHAAcABwAHAAcABwAGwAaABkAFgAVABQAFAATABIAEQAPAA8A
DgAMAAoADAALAAsACwAKAAgABgADAAQABAADAAMABQAFAAQABAAEAAQABAAEAAQAAgAC
AAIABgAMABYAJAA1AEcAXQB/AKgA1gD8ABsBMwE8ASoB6gCeAHMATgAZAOn/xf+n/5H/
hf9//4X/jf+Z/6X/u//Q/+D/6f/v//L/8v/y//P/9P/1//b/+P/5//b/9v/3//f/+f/5
//n/+f/5//n/+f/5//n/+v/7//v/+//7//v/+//7//v/+//6//r/+//7//v/+//7//z/
/P/8//v/+//+//7//v/+/wAA///9//z/+//8//z//P/8//v/+//7//z/+v/7//z//P/8
//z//f/+//7//v/+//////8AAAAAAAACAAIAAgADAAQABAAEAAQACAAIAAgACAAHAAcA
CQAKAAwADQANAA0ADQANAA0ADQAPABAAEAAPABIAEQASABMAEwASABQAEQAPABEAEQAR
AA4ADgAPAA8ADgAOAA4ADQAPAA4ADQANAAsACQAIAAYABAADAAIAAAD///7//v/8//r/
+v/5//n/9//3//b/9v/0//P/8//z//X/9f/1//X/8//y//H/8f/x//H/8f/x//P/8//y
//H/7v/t/+z/6//s/+v/6//r/+j/6P/o/+f/5//p/+n/6P/q/+n/6f/p/+b/5v/n/+f/
5f/m/+b/5v/k/+X/5v/m/+T/5f/n/+f/6//r/+n/6P/l/+X/5//p/+n/6f/p/+v/6//p
/+n/6v/q/+v/6//r/+r/6v/q/+r/6v/q/+z/7P/r/+v/7P/s/+z/6//p/+n/6f/p/+n/
6f/o/+j/6P/o/+j/6f/p/+n/6//r/+v/6//q/+n/6P/o/+r/6v/q/+r/7P/q/+f/5P/m
/+b/5v/m/+b/5v/m/+b/5//n/+j/6P/m/+b/5v/m/+b/5v/m/+b/5P/k/+T/5f/p/+v/
7P/s/+r/6v/r/+z/7P/u/+//7//v//D/8P/w/+7/8P/x//P/9P/0//X/9v/0//T/9P/2
//b/9v/2//b/+P/3//b/9f/z//H/7//u/+//7v/t/+v/6f/o/+b/5P/m/+X/5f/l/+X/
5P/j/+H/3v/e/93/3f/h/+H/4P/g/+D/4P/g/+D/4P/g/+D/4v/k/+7//P8IABkALQBJ
AG0AmADAAN4A9QAFAQQB4ACYAFoANQAIANf/sf+T/3X/Yf9d/2P/a/93/4P/k/+l/7b/
wv/L/8//0P/S/9L/0//U/9T/1P/V/9X/1f/W/9j/2f/Z/9n/2f/Z/9n/2f/Z/9n/2//c
/93/3f/d/93/3f/d/9//3//f/97/3//h/+L/4//h/+H/4v/i/+L/4f/h/+T/4P/g/+D/
4v/i/+H/4f/h/+H/4v/j/+T/5//n/+f/6P/n/+f/5//m/+j/6P/p/+r/6v/q/+r/6//r
/+z/7P/s/+z/7P/s/+3/7v/u/+7/7v/y//L/8v/y//P/8//1//b/9v/3//f/9//5//n/
+f/5//r//P/9//3//v/9//7////+//7/AQD/////AQABAAEA/v/+///////+//7//v/9
/////v/9//3/+v/5//n/+P/6//n/+P/2//f/9v/2//T/9v/2//X/9f/z//P/8v/y/+7/
7f/t/+3/7//v/+//7//v/+7/7f/t/+//7//v/+//7//v/+7/7f/v/+//7//v/+7/7f/t
/+3/7P/s/+z/6//t/+//7//u/+7/7f/t/+3/7P/s/+3/7f/r/+z/7P/s/+z/7f/u/+7/
7v/v//H/8f/1//X/8//y//H/8f/z//X/9P/z//L/8//2//X/9v/4//j/+f/5//n/+v/6
//r/+v/4//j/+v/6//r/+//9//7/AAD///3//f////////////7//v/+//7//v//////
//8AAAEAAgADAAQAAwACAAIAAAD+//7/AgAEAAQABAAEAAMAAgABAAAAAQADAAYACAAG
AAQAAgAAAAIAAgACAAIAAwAEAAUABwAIAAkACQAIAAoADAAPABIAEAASABMAEwATABQA
FAAUABIAFAAVABcAGQAYABgAGAAaABoAGgAcABoAGgAaABoAHAAbABoAGQAWABUAFAAU
ABMAEgARAA8AEQAQAA4ADAALAAkACAAHAAcABgAFAAMAAwAEAAQABQAFAAUABAAEAAQA
BAAEAAQABAACAAIAAgAIABQAIAAsADsATQBpAI8AuADgAAQBGwEvATYBFgHMAIgAZQBA
AA0A3/+9/6P/lf+J/4f/jf+X/6H/rf/B/9b/5v/v//X/+P/4//j/+f/6//z//P/9//3/
/f/+/wAAAQD//////////wEAAQABAAEAAQACAAMAAwADAAMAAwADAAUABQAFAAQABQAH
AAgACQAIAAcABwAGAAYABQAFAAgABAAEAAQABgAGAAUABQAFAAQABAAEAAQABQAFAAUA
BgAHAAkACwAMAAoACgALAAwADgAOAA4ADwAPABAAEAAQABIAEgASABMAFAAUABQAFAAX
ABgAGQAaABoAGQAaABoAGgAbABsAGwAcAB0AHgAfACAAIgAjACMAJQAjACMAIwAiACIA
JQAjACIAIwAiACEAIgAiACMAIwAiACIAIgAhACMAIgAhACEAHwAdABwAGgAYABcAFgAU
ABUAFAAUABIAEgASABEAEQARABEAEAAQAA4ADQANAA0ACwALAAsACwAJAAgABwAHAAkA
CQAJAAkABwAHAAYABQAFAAUABQAFAAIAAQABAAEAAgACAAIAAQAAAAEAAAD+//7//f/9
//3///8AAAIAAwAAAAAA///+/wAAAQACAAIAAAABAAMAAwADAAMAAQAAAAAAAQAEAAcA
BQAFAAUABwAHAAUABQAGAAYABwAHAAcACAAIAAgACAAIAAgACgAKAAkACQAKAAoACgAJ
AAcABwAHAAcABwAHAAcABgAFAAQABgAHAAcABwAHAAUABQAIAAYABgAGAAYABAAEAAQA
BAABAAEAAgACAAIAAgACAAIAAgACAAIAAgAEAAQABAAFAAYABwAHAAYACAAIAAkACgAI
AAoACwALAAsADAAMAAwACgAMAA0ADwARABAAEAAQABAAEAAQABIAFAAUABQAFAATABEA
DwANAA4ADQAMAAwADQAMAAsACQAGAAQAAQD+//////8AAAEA///+//3/+//8//z/+//7
//v/+//6//r/+v/6//r/+v/8//r/+v/6//z/AgAOABgAJwA9AFkAeQCkANYAAAEbAS8B
PAEqAeoAngBrAEYAEwDj/73/nf+F/3n/d/99/4f/kf+h/7P/xv/U/93/5f/q/+r/6v/r
/+z/7P/s/+3/7f/v//D/8v/z//L/8f/w/+//8f/x//H/8f/x//L/8//z//X/9f/1//X/
9//3//f/9v/2//f/9//3//T/8//z//L/9P/z//P/9v/0//T/9P/2//b/9f/1//X/9v/2
//b/9v/1//X/9f/2//T/9f/2//b/+P/4//n/+v/8//z//P/9//z//P/7//r/+v/6//r/
+//+//7//v/+/wAAAAAAAAAAAQABAAMABAAEAAUABQAFAAYABwAIAAkACgAMAA0ADQAN
AAsACwALAAwADAAPAA0ADAANAAwACwAKAAoACwALAAoACgAKAAkACQAIAAcABwAFAAMA
AgAAAAAA///+//z/+//6//r/+P/2//b/9f/1//L/8f/v/+7/7//v//D/8f/w/+//7v/t
/+3/7P/r/+v/6//r/+v/6//r/+v/6v/p/+n/6f/p/+n/5v/l/+X/5f/m/+b/5v/l/+X/
5//n/+b/5v/l/+X/5f/k/+T/5f/l/+f/6P/o/+j/5//n/+f/5v/l/+X/5v/l/+n/6f/n
/+b/5v/n/+r/7f/s/+v/6v/r/+3/6//r/+z/7P/t/+3/7f/q/+r/6v/q/+r/6v/s/+z/
6//r/+z/7P/s/+v/6f/p/+n/6f/p/+n/6P/o/+j/6P/q/+v/6//r/+n/6f/p/+n/6v/p
/+j/6P/p/+r/6//s/+r/6v/r/+v/7P/s/+z/7P/s/+z/7P/s/+v/6v/p/+j/6v/q/+r/
6v/p/+n/6v/q/+r/6v/q/+r/7P/s/+z/7P/q/+r/6v/r/+3/7//w//D/8P/w//H/8v/y
//T/9f/1//X/9v/2//b/+P/6//v//f/7//r/+v/6//j/+P/4//r/+//8//3//v/9//v/
+f/3//f/9//3//j/9v/0//L/7//v/+7/7P/q/+z/6//r/+v/6f/o/+f/5f/k/+T/4//j
/+b/5//n/+j/5//m/+X/5P/k/+T/5v/q/+r/8v/8/wgAFQArAEUAZwCQALoA3ADzAAkB
EAH2ALQAcABFABwA6f+9/5v/ff9p/2H/Y/9t/3f/gf+T/6v/vP/E/8v/0f/W/9b/1v/X
/9j/1v/W/9f/1//V/9b/2P/Z/9n/2f/Z/9n/2f/Z/9n/2f/d/97/3//f/9//3//f/9//
3f/d/93/3P/e/9//3//f/+H/4f/i/+L/4P/f/9//4v/g/+D/4P/i/+L/4f/h/+H/4v/i
/+L/4v/j/+P/4//k/+b/5//o/+j/5//m/+b/5v/o/+j/6P/p/+v/7P/s/+z/7P/s/+z/
7f/w//D/8P/w//L/8v/y//L/8//z//X/9v/4//n/+f/5//n/+f/5//n//P/+///////9
//v/+//7//3//v8CAAEA//8BAAEAAQAAAAAAAQABAAAAAAAAAP/////+//3//f/8//v/
+//6//z/+//6//j/9f/0//T/8v/0//T/8//z//H/8f/w//D/7//v//D/8f/v/+//7//v
/+7/7v/u/+//7f/t/+3/7f/v/+//7v/t/+//7//v/+//7v/t/+3/7f/u/+7/7v/t/+//
8f/x//D/8v/x//H/8f/w//D/8f/x//H/8v/y//L/8v/z//T/9P/2//f/+f/5//r/+f/2
//T/9f/1//f/+f/3//f/9//5//v/+f/5//r/+v/7//v/+//6//r/+v/6//r/+v/8//z/
+//7//z//P/9//3//P/9////////////AAAAAAAAAAD//////v/9//7///8AAAEAAAD/
//7//v/+//7//v/+/wIAAgACAAAAAAAAAAAAAAAAAAAAAAD9//3//v/+/wAAAAAAAAAA
AAAAAAAAAAAAAAAAAAABAAUABwAIAAgABgAGAAcACAAKAAwADQANAAsADAAMAAwADgAQ
ABEAEwATABIAEgASABAAEAAQABIAEgASABIAEgASABEAEAAPABAADwAOAA4ADQAMAAsA
CQAJAAgABgAEAAYABQAFAAUABQAEAAMAAQD+//7//f/9///////+//7//v/+//7//v/+
/wIAAgAAAAQADgAcACYANQBJAGMAhwCyANwA/gAZAS8BNAEUAcgAhABhAD4ADQDj/7//
n/+N/4H/g/+J/4//mf+p/7v/zv/c/+X/7f/w//L/8v/z//T/9P/0//X/9f/1//b/+P/5
//n/+f/5//n/+f/5//n/+f/7//z//f/9//3//f/9//3/+//7//v/+v/7//3//v//////
//8AAAAAAgABAAEABAABAAAA//8AAAAA//////////8AAAEAAgADAAMAAwAEAAIAAwAE
AAQABQAGAAgACgAJAAgABwAHAAkACgAKAAoADAAMAAwADQAQABAAEAAQABIAEgASABIA
EQARABMAFAAWABcAFwAXABkAGQAZABkAGQAaABoAGQAcABsAHAAdABwAHAAfAB0AGwAd
AB0AHQAaABoAGwAbABgAGAAYABcAGAAYABgAGQAWABUAFQAUABQAEwASABAADQAMAAwA
CgAKAAoACQAJAAkACQAIAAgABgAFAAUABQAHAAcABwAHAAUABAADAAMAAQABAAEAAQAB
AAEAAAD/////////////AAD////////8//z//P/7//v//f/9//z//v/9//3//f/8//z/
/f/9//3//v/+//7//v///wAAAAD+////AQABAAUABQADAAIAAQABAAMABQAHAAcABwAJ
AAgABQAEAAQABgAHAAcABwAIAAgACAAIAAoACgAMAAwACQAJAAoACgAMAAsACQAJAAkA
CQAJAAkACgAKAAoACgAJAAkACAAHAAkABwAHAAkACgAIAAgACAAIAAYABgAGAAYAAwAD
AAQABAAGAAYABgAGAAgACAAIAAgABgAGAAYABwAHAAkACgAKAAwADAANAA4ADAAOAA8A
DwARABIAEgASAA8AEAAQABEAEgASABMAFAAUABQAFAAWABYAFgAWABYAFgAVABQAEwAQ
AA8ADgAOAA0ADAALAAkACgAKAAkACAAHAAUABAADAAUABAADAAEA/v/+//3//f//////
/v/+//7//v/+//7//v/8//z//P8AAAoAFAAgAC8AQQBZAHsApgDYAAABHwE3AUIBLgHu
AKIAcQBKABcA6//F/6P/i/9//3v/gf+L/5X/o/+5/8z/2P/h/+f/7P/s/+z/7f/u//D/
8P/x//H/7//w//L/8//z//P/8//z//X/9f/1//X/9v/2//b/9f/3//f/9//3//f/9//3
//b/9v/3//f/9//3//f/+P/4//f/9f/0//b/9f/2//f/+v/5//f/9v/1//T/9P/0//T/
9f/1//X/9v/2//f/+P/4//r/+v/7//z/+v/6//r/+//9//7//v/+//7//v/+/////v/+
//7//v8BAAIAAwAEAAUABQAHAAgACQAJAAgABwAJAAkACQAJAAoADAANAA0ADgANAA4A
DwAPAA4AEAANAA0ADwAPAA8ADAAMAA0ADQAMAAwADAALAAkACAAHAAcACAAHAAcABgAG
AAUABAACAAEAAAAAAP7//v/+//3//f/7//v/+v/6//r/+f/5//n/+P/3//b/9f/0//T/
9P/1//X/9f/1//X/8//z//L/8f/v/+//7//v/+7/7f/t/+3/7f/u/+//7//t/+//7//u
//D/7//v/+//7v/u/+//7//v//D/8P/w//D/8f/y//L/8P/x//P/8//z//P/8f/w//D/
8f/0//f/9f/1//X/9//5//f/9//4//n/+f/4//f/+P/4//j/+P/4//j/+v/6//n/+f/6
//r/+P/3//X/9f/3//f/9//3//j/+P/4//j/9//3//b/9f/2//f/+P/5//j/9//2//b/
9P/0//T/9P/2//b/9//3//T/9P/0//T/9P/0//T/9P/2//b/9P/0//T/9P/0//T/9v/2
//b/9v/1//X/9v/2//b/9v/2//b/9v/2//b/9v/2//b/9v/3//n/+//8//z//P/8//3/
/v8AAAIAAwADAAMABAAEAAQAAgAEAAUABwAHAAYABgAGAAYABgAGAAgACAAIAAgACAAG
AAUABAADAAQAAwACAAIAAQAAAP///f////7//P/6//j/9//3//f/+f/4//f/9f/y//L/
8f/x//T/9f/1//b/9P/0//T/9P/y//T/9v/4//z/BgASACAAMQBFAGMAiQCyANYA9gAL
ARsBGAHqAKAAZgBBABIA4f+//6H/h/93/3P/ef+D/43/m/+t/8H/zv/Y/+P/5f/m/+r/
6v/r/+z/6v/q/+v/6//p/+r/7P/t/+//7//v/+//7f/t/+3/7f/x//L/8//z//H/8f/x
//H/8f/x//H/8P/w//H/8f/x//H/8f/y//L/8P/v/+//8v/y//L/8v/0//L/8f/x//H/
8v/y//L/8v/x//H/8f/y//L/8//0//T/9P/0//X/9v/2//b/9v/3//f/+P/4//j//P/8
//z//f/9//z/+//6//z//P/8//z//f/9////AAACAAMAAwADAAMAAwADAAMABAAGAAcA
BwAJAAcABwAHAAYABgAJAAcABgAHAAYABQAFAAYACAAJAAYABgAGAAUABwAGAAUABQAG
AAUABQAEAAQAAwACAAAAAQAAAAAA/v///wAAAAABAP/////+//7//P/7//v/+//7//v/
+//7//v/+v/5//n/9//3//f/9//5//n/+P/3//f/9//3//f/9v/1//X/9f/0//T/9P/z
//P/9f/1//T/9f/1//b/9//4//j/+f/5//n/+v/6//r/+P/5//r/+v/8//3//////wEA
AQD///7/+//7//3////9//3//f///wEA/////wAAAAABAAEAAQABAAIAAwAEAAEAAAAB
AAAAAQABAAIAAgAEAAMAAQABAAEAAQABAAEAAgACAAIAAgACAAMAAwADAAIAAQAAAP//
AQABAAEAAgADAAQABQAGAAgACAAGAAYABgAGAAYABgAGAAYABgAFAAUABgAGAAYABgAG
AAYABgAGAAYABgAIAAgACAAJAAsADQAOAA4AEAAQABEAEgAQABIAEwATABMAFAAUABQA
FQAYABoAHQAdABwAHAAcABwAHAAcAB4AHgAeAB4AHgAgAB8AHgAdABoAGQAYABgAFwAW
ABUAEwATABIAEAAOABAADwAPAA8ADwAOAA0ACwAKAAoACQAJAAsACwAKAAoACgAKAAoA
CgAMAAwACgAOABQAIAAsADgARQBXAHMAmwDIAOwABgEbASsBJgH0AKoAdgBXACwAAQDb
/7v/o/+R/4f/if+V/6H/rf+9/9H/4v/s//X//f/+/wAAAAABAAIAAgACAAMAAwABAAIA
BAAFAAcABwAHAAcABQAFAAUABQAJAAoACwALAAsACwALAAsACwALAAsACgAIAAkACQAJ
AAsACwAMAAwADAALAAsADgAMAAwADAAOAA4ADQANAA0ADgAOAA4ADgAPAA8ADwAQAA4A
DwAQABAAEwAUABYAGAAXABYAFQAVABUAFgAWABYAGAAYABgAGQAcABwAHAAcAB4AHgAe
AB4AIQAhACMAJAAjACMAIgAhACIAIwAkACUAJwAoACgAJwApACcAJwAnACYAJgApACcA
JwApACkAKQAoACgAKQApACYAJgAmACUAJwAmACUAJQAiACEAIQAgACAAHwAeABwAHQAc
ABwAGgAaABoAGQAZABkAGQAYABgAGAAXABcAFwAVABUAFQAVABMAEgARABEAEQARABEA
EQATABMAEgARAA8ADwAPAA8ADAALAAsACwALAAwADQANAA0ADwAPAA4ADgANAA0ADQAM
AAwADQANAA0ADgAOAA4AEAARABIAEgARABEAEgARABQAFQAUABQAEQARABMAFQATABMA
EwAVABcAFQAVABYAFgAXABcAFwAXABgAGQAaABgAGAAaABoAFwAXABgAGAAYABcAFQAV
ABUAFQAVABUAFgAWABYAFgAUABUAFQAVABcAFwAXABcAFgAVABQAFAASABIAEgAUABQA
FAAUABIAEgASABIAEQARABIAEgASABIAEgASABIAEgASABIAFAAUABQAFQAWABcAFwAW
ABgAGAAZABoAHAAeAB8AHwAdAB4AHgAeAB4AIAAhACMAIwAiACIAIgAgACAAIAAiACMA
JAAlACYAJQAjACEAHwAgAB8AHgAeABsAGgAZABcAFwAWABQAEgASABEAEQARAA8ADgAN
AAsADAAMAAsACwALAAsACgAKAAoACgAKAAoACgAKAAwADgAOABIAHgAqADkATwBrAI8A
uADmABABKQE9AUYBMAHwAKgAewBSAB0A7//J/6v/lf+J/4f/jf+V/6H/r//D/9j/5P/t
//X/9v/4//j/+f/6//r/+v/7//v/+f/6//z//f/9//3//f/9//////////////8AAAEA
AQABAAEAAQABAP////////7//v//////////////AAAAAAAA/////wIA/v/+//7/AAAC
AAEAAQABAP7//v/+//7/AQABAAEAAgAAAAEAAgACAAAAAAABAAIAAgACAAIAAwADAAQA
BAAEAAYABgAGAAcACQAKAAsADAANAAwACwAKAA0ADQAPABAADwAPAA4ADQAOAA8AEAAR
ABQAFgAXABcAFQATABMAEwAWABYAGQAXABYAFwAWABUAEgASABMAEwAUABQAFAATABMA
EgARABEAEAAPAA8ADgAMAAsACgAIAAcABgAGAAQABAAEAAMAAwADAAMAAgACAAAA////
//////////////////7//f/9//v/+//7//v/+//7//r/+f/5//n/+f/5//j/9//3//f/
9v/2//b/9f/3//n/+f/4//j/9//3//f/+P/4//n/+f/3//j/+P/4//r/+//8//z//P/9
/////////////f/8//z//f8AAAMAAQABAAEAAwADAAEAAQACAAIAAwADAAMABAAEAAQA
BAAEAAQABgAGAAUABQAGAAYABgAFAAMAAwAFAAUABQAFAAQABAAEAAQABAAFAAUABQAD
AAMAAwADAAMAAwADAAQABAAEAAQABAAEAAQABAAEAAQABAAEAAQABAAEAAUABQAGAAYA
BAAEAAQABAAEAAQABAAEAAYABgAGAAcACQALAAwADAAKAAoACwAMAAwADgAPAA8ADwAQ
ABAAEAASABQAFQAXABUAFAAUABQAFgAWABYAGAAWABYAFgAWABgAFwAWABUAEgARABAA
EAAPAA4ADQALAA0ADAAKAAgABgAFAAUABQAHAAYABQADAAIAAgABAAEAAwADAAIAAgAC
AAIAAgACAAAAAAACAAQACAAQABwAJgA1AEcAYQCDAKoA1AD2AA0BHQEmARAB0ACKAGMA
PgAJAN3/u/+f/4v/gf+D/4//mf+l/7X/x//Y/+T/7f/1//b/+v/6//v//P/7//r/+v/5
//n/+v/8//3////////////9//3//f/9/wEAAgADAAMAAQABAAEAAQD////////+////
AQACAAMAAQABAAIAAgAEAAMAAwAGAAQABAAEAAYABgAFAAUABQAGAAYABgAGAAUABQAF
AAYACAAJAAoACgAIAAgACQAKAAoACgAKAAsACwAMAAwADAAOAA4ADgAPABIAEgASABIA
FgAWAA==
         </WaveFormData>
      </LeadData>
      <LeadData>
         <LeadByteCountTotal>10000</LeadByteCountTotal>
         <LeadTimeOffset>0</LeadTimeOffset>
         <LeadSampleCountTotal>5000</LeadSampleCountTotal>
         <LeadAmplitudeUnitsPerBit>4.88</LeadAmplitudeUnitsPerBit>
         <LeadAmplitudeUnits>��V</LeadAmplitudeUnits>
         <LeadHighLimit>2147483647</LeadHighLimit>
         <LeadLowLimit>268435456</LeadLowLimit>
         <LeadID>V6</LeadID>
         <LeadOffsetFirstSample>0</LeadOffsetFirstSample>
         <FirstSampleBaseline>0</FirstSampleBaseline>
         <LeadSampleSize>2</LeadSampleSize>
         <LeadOff>FALSE</LeadOff>
         <BaselineSway>FALSE</BaselineSway>
         <ExcessiveACNoise>FALSE</ExcessiveACNoise>
         <MuscleNoise>FALSE</MuscleNoise>
         <LeadDataCRC32>3533903019</LeadDataCRC32>
         <WaveFormData>
/v/+//7//v/+//7//v/+/wAAAAAAAAAA/v/+//7//v8AAAAAAAD/////////////AAAA
AAAAAAAAAAAAAAAAAAAA/////wAA/v8AAAEAAwAFAAUABQAGAAgACAAIAAkABwAIAAgA
CAAKAAoACwANAAwADAAMAA0ADwAQABAAEAAQABEAEQARAA8ADwAPAA0ADQANAA0ADQAL
AAoACQAHAAgABwAGAAMAAAAAAP/////+//7//v/9//7//P/8//z/+v/7//z//P/8//7/
/v/9//3//P/6//z//P/8/wQADQAXACIAMABDAFsAfACiAMEA2ADsAPQA5AC3AIgAawBM
ACcABgDq/9L/u/+s/63/sf+y/7n/xP/W/+L/5v/o/+7/8f/y//L/8v/z//X/9f/1//X/
9f/1//b/9//1//X/9f/1//f/9//3//j/+P/5//n/+f/3//f/9//3//n/+f/5//r/+P/4
//j/+P/7//v//P/9//v/+v/6//v//f/8//z//f/8//z//P/8//r/+//7//r/+//8//7/
//8AAAAAAQABAAAAAAABAAIAAgADAAMABQAEAAMAAwACAAQABAAEAAQABgAGAAYABgAJ
AAoACwANAA0ADgAPABAAEAAPAA4ADgAQABAAEAASABAAEQASABMAFQAVABYAFwAVABUA
FQAVABcAFgAWABcAGgAaABoAGgAZABcAFQAUABYAFQAUABQAEwASABEAEAAOAA0ADQAL
AAwACgAJAAkACAAIAAgACAAGAAYABAAEAAMAAwADAAMAAgAAAP///f/9//7/AAABAP//
///+//7///////3//f/9//3//P/8//z/+//7//v//f/9//3//f/6//r//P/8//3//f/9
//7//P/7//v/+//7//v//P/8//3//f/+//7//v/9//z/+//+//7//f/8//7/AQABAAAA
AAD/////AAAAAAEAAQABAAAA//////7/AAAAAP////8CAAIAAgACAAAAAAAAAAAA/v/+
//7//v8AAAAAAAACAAAA/v/9//z//P/8//z//P/7//z//P/8//z//f/9//7/AAD///3/
/v/+//7//v/+//z//P/7//v/+f/5//n/+v/7//z//f/+//3//P/7//r/+f/5//r/+v/+
////AQABAP////8AAAIAAgACAAMAAwAEAAQABAAEAAQABQAHAAgABgAGAAcABwAGAAYA
BgAGAAcABwAHAAcACQAJAAcABwAFAAUABQADAAQAAwABAAAA/f/8//n/+P/4//f/9//2
//j/+P/3//b/8v/y//L/8v/x//L/8v/w//D/8P/v/+//7P/u//L/9P/y//T/+/8FAA4A
GAApAEEAYACIAKkAxADaAO4A7gDLAJQAcQBcADsAFgD2/9b/vf+o/5//n/+g/6P/qv+2
/8T/zv/W/9z/4f/i/+L/4v/j/+P/4//j/+P/4//j/+T/5f/n/+f/5//n/+f/5//n/+j/
5//n/+b/5f/n/+f/5//n/+f/5//n/+j/5v/m/+b/5v/l/+X/5v/n/+n/6P/o/+n/5//m
/+b/5//m/+b/5v/m/+j/6f/p/+j/6P/o/+n/6f/q/+r/6//r/+j/6P/p/+r/6v/r/+v/
7f/v/+//8P/w//D/8P/w//D/8v/y//L/8v/x//L/8//1//X/9v/3//j/+//7//v//P/8
//z//P/+//7///8AAAEAAAD///////8CAAMABAAFAAUABAAEAAUAAwACAAEAAAACAAEA
AAAAAP7//f/8//z/+//6//n/+P/2//X/9f/z//D/7v/t/+3/7v/u/+7/7v/s/+z/6v/q
/+n/6f/p/+n/6//q/+r/6f/m/+b/5//n/+f/5//m/+b/5f/l/+P/4//l/+X/5P/k/+T/
4//j/+P/4//j/+P/4//k/+T/5v/m/+T/4//i/+L/5P/j/+P/4//j/+P/5P/k/+P/4//k
/+T/5//n/+f/5//q/+r/6f/o/+j/6//r/+r/7P/r/+v/7P/s/+3/7f/t/+//7//w//D/
7v/u/+3/7f/w//D/8P/w//L/8v/y//L/8f/w/+//7v/w//D/8P/y//L/8P/v/+7/7//w
//H/8v/z//T/9P/0//L/8P/w//D/8P/y//L/8f/x//H/8f/x//L/8v/y//L/8v/w//D/
8P/w//H/8f/y//L/9P/1//f/9//3//f/+P/6//j/+P/5//n/+//8//3//v/8//3///8A
AAIAAgADAAMAAgACAAIAAgAFAAUABQAFAAMAAwABAAEAAQABAAEA//8AAP///f/8//3/
/P/5//j/+P/3//f/9v/1//T/8v/w//D/8P/w//D/8f/y//L/8P/y//L/8f/x//L/8P/w
//D/8v/2//3/BwAUACAALwBJAG4AkgCzANAA5gDyAOoAwQCQAHMAWgAzABAA9P/Y/7//
rv+j/6P/pv+r/7L/wP/Q/9r/4P/m/+n/6v/q/+r/6//t/+3/7f/t/+v/6//s/+3/7//v
/+//7//t/+3/7f/u/+7/7//v/+//8f/x//H/8f/x//H/8f/y//L/8v/y//L/8f/x//L/
8//z//L/8v/z//X/9P/0//X/9P/0//T/9P/2//f/9//2//b/9v/3//f/+P/4//n/+f/6
//r/+//8//r/+//7//3//f/9//7//v8AAAAAAAAAAAIAAgACAAIAAwAEAAUABwAFAAYA
BwAIAAsACwALAAwADgAOAA4AEAAOAA8AEAARABMAEwAUABUAFQAVABUAFQAXABYAFgAX
ABcAFgAVABQAFgAVABQAFAAWABUAFAAUABIAEAAOAAwACgAJAAkABwAIAAYABQAFAAIA
AgACAAIAAgACAAAAAAD//////////wEAAAAAAP///P/8//3//f/7//v/+v/6//z//f/8
//3/+//7//r/+v/8//v/+//7//n/+f/5//n/+P/4//r/+v/7//v/+//8//r/+f/5//n/
+f/5//r/+v/5//n/+v/6//v/+//7//v//f/+//7//v/9/////v/8//7//f/9//7//v//
//////8BAAEAAgACAAAAAAD/////AgACAAIAAgACAAIAAgACAAIAAgACAAIAAAAAAAAA
AgAEAAIAAQAAAAIAAgACAAIAAwAEAAQABAABAAEAAAAAAAEAAQACAAMABgAEAAIAAAAC
AAIAAgACAAIAAgABAAEAAQABAAEAAgAAAAAAAAAAAAIAAgACAAIAAQABAAIAAgAGAAcA
CQAJAAcABwAIAAoACgAKAAsACwAMAAwADAAMAAwADQAPABAAEgASABMAEwASABIAEgAS
ABMAEwATABMAEwATABEAEQAPAA8ADwANAA4ADQALAAoACQAIAAUABAAEAAMAAwACAAQA
BAADAAIA/v/+//7//v///wAAAAD+/wAAAAD/////AAAAAAAAAAACAAgAEQAbACYANABH
AGUAigCsAMUA3ADsAPIA2gCtAIIAZwBIACcACgDu/9L/u/+w/6//sf+2/7//yv/Y/+L/
6v/y//T/9//4//j/+P/5//n/+f/5//n/+//7//z//f/7//v/+//7//n/+f/5//r//P/9
//3//f/9//3//f/9//v/+//7//z//f/+////AAD/////AAABAP///v/+////AQAAAAAA
AQAAAAAAAAAAAAIAAwADAAIABAAEAAUABQAFAAQABAADAAQABAAFAAYABgAHAAcACQAH
AAcACAAIAAgACAAIAAgACgAKAAoACgANAA4ADwARABAAEAAQABAAEwATABMAFAAWABYA
FgAYABgAGQAaABsAGwAbABwAHQAbABsAGwAbAB0AHAAcAB0AHAAcABwAHAAcABsAGgAa
ABwAGwAaABoAGAAWABQAEgAUABMAEwARABIAEAAPAA8ADgAOAA4ADgAMAAwACgAKAAcA
BwAHAAcACQAIAAgABwAEAAQABQAFAAcABwAGAAYABQAFAAMAAwAFAAUABAAEAAQAAwAD
AAMAAQABAAEAAQACAAIABAAEAAMAAwADAAQAAgABAAEAAQABAAEAAgACAAEAAQACAAIA
AQABAAEAAQADAAQABAAEAAMABQAEAAIAAgABAAEAAgAFAAcACAAJAAcABwAIAAgABgAG
AAUABQAEAAQABAAEAAYABgAGAAYABAAEAAQABAAEAAQABAAGAAYABAADAAIAAgACAAIA
AgAFAAYABgAGAAMAAwACAAIAAgD//wEABAACAAIAAgACAAAAAAD/////AgADAAQABgAE
AAIAAAD+//7//v/+//7//v///wEAAgABAAEAAgABAAQABQAHAAoACQAIAAgABwAIAAgA
CAAIAAgACQALAAwADAAMAA0ADQAQABAAEAAQAA8ADwAPAA8ADwAPAA0ADQALAAsACwAJ
AAgABwAFAAQABAAEAAIAAgD///3//P/6//z//P/7//r/+P/4//j/+P/5//r/+v/4//r/
+v/5//n/9P/0//T/9P/4/wIACQARABoAKAA9AFsAfACeAL0A0gDkAPAA4gCvAIAAawBS
ACsABgDq/9L/vf+u/6X/pf+m/6v/tP/C/9D/2v/i/+b/6f/o/+j/6P/p/+v/6//r/+v/
6//r/+z/7f/r/+v/6//r/+v/6//r/+z/6v/r/+v/6//t/+3/7f/t/+3/7f/t/+7/8P/w
//D/8P/w/+//7//v/+//7v/u/+//7f/s/+z/7f/s/+z/7P/s/+z/7f/t/+z/7v/u/+//
7//y//L/8//z//H/8P/w//D/8v/z//P/9f/z//P/9P/0//b/9v/2//b/9//2//X/9P/3
//j/+f/7//n/+v/7//z//f/9//3//v///wAAAQAEAAQABQAGAAcABgAFAAUABQAHAAcA
BwAHAAUABAAEAAUABgAGAAYABgAEAAMAAgACAAMAAwADAAQAAgAAAP7//P/6//n/+f/3
//j/9v/1//X/8v/y//L/8v/w//D/7v/u/+v/6//r/+v/6//q/+r/6f/o/+j/6f/p/+n/
6f/o/+j/6f/p/+f/5//n/+f/5v/m/+T/4//j/+P/5P/l/+b/5//l/+T/5f/k/+P/4//j
/+T/5v/l/+X/5f/j/+P/5P/k/+T/5f/n/+j/5//n/+f/5//o/+j/5//m/+j/6//r/+r/
6v/p/+n/6v/s/+3/7f/t/+3/7f/u/+7/7v/u/+3/7f/w//D/8P/w//D/8P/w//D/8P/w
//D/8P/w//D/8P/y//D/7v/t/+z/7//w//H/8v/x//D/8P/y//L/8v/y//L/8P/w/+//
7//v/+//7//w//D/8P/w//D/7v/u/+7/7v/u/+//8f/y//P/8//0//P/9f/1//b/+P/4
//j/+f/5//z//P/8//z/+v/7//3//v8AAAAAAQABAAIAAgACAAIABQAFAAUABQADAAMA
AQABAAEAAQABAP////////7//v/6//j/9P/y//T/8//z//L/8v/y//H/8P/w//D/8P/w
/+//8P/w/+7/7v/u/+3/7f/w//D/8v/w//D/9P/9/wUAEAAeADEASwBuAJgAuwDUAOgA
+ADwAMkAlABzAFoANQAUAPb/1v+9/6r/o/+j/6T/qf+0/8L/zv/W/97/4v/n/+b/5v/m
/+f/5//n/+f/5//o/+n/6//t/+z/6//q/+n/6//r/+v/7P/s/+3/7f/t/+3/7f/t/+3/
7f/t/+3/7v/u/+7/7v/u/+7/7f/t/+3/7v/u/+//8f/v/+7/7v/v//L/8v/y//L/8v/z
//P/8v/y//L/8//z//T/9P/1//X/9v/2//f/+P/6//v/+//9//z/+//7//r/+v/6//r/
+v/+//7//v/+//3//v///wEAAQACAAMABAAFAAUABQAGAAcACAAJAAwADgAPABAAEQAQ
AA8ADwAPAA8ADwAPAA8AEQAQABAAEQAQABAAEAAQABIAEQAQABAADgANAAwADAALAAoA
CQAIAAgABwAHAAUABgAEAAMAAwACAAIAAgACAP///v/7//r//P/9//7////+//z/+//5
//j/+P/5//n/+f/5//j/+P/5//n/9//3//n/+f/4//j/9v/1//X/9f/1//X/9f/1//T/
9P/2//b/9f/1//X/9v/2//X/9f/1//f/9//4//j/9f/1//b/9v/3//f/9//3//n/+v/6
//r/+v/9//3//P/8//v/+//8//7//////////f/9//7//v/+//7//f/9/wAAAAAAAAAA
/v/+//7//v/+//7//v/+//7//v/+/wAA/v/8//v/+v/7//z//f/+//3//v/+//7//f/9
//z//P/+//3//f/9//7//v/+//3////////////9//3//v/+//z//P/8//z//v/+//3/
/f/7//v/+//8//z//P/8//z//P/8//z//P/7//v//P/8//7///8BAAEAAQABAAIABAAG
AAYABwAHAAYABgAGAAYACAAJAAsADAAKAAoACwALAAoACgAKAAoADAANAA4ADwANAA0A
CwALAA0ADQANAAsACQAHAAQAAgADAAIA///+/wAA//////7//f/8//r/+P/4//j/+P/4
//v//P/8//r/+v/6//n/+f/4//j/+v/6//z/AgAJABEAGgAoADsAVQB4AJwAuQDQAOQA
7gDgALUAhgBrAE4AKQAKAO7/0P+5/6r/p/+p/67/sf++/9L/3v/i/+T/6v/v//L/8v/y
//P/8v/x//D/7//x//H/8v/z//P/8//z//P/8f/x//H/8v/0//X/9f/1//X/9f/1//X/
8//z//P/9P/2//b/9v/2//n/+f/6//v/+f/4//j/+f/3//b/9v/3//j/+P/4//j/+v/7
//v/+v/6//r/+//7//z//P/9//3/+v/6//v//P/8//3//f///wEAAQACAAIAAAAAAAAA
AAAEAAQABAAEAAMABAAFAAcABQAGAAcACAALAAsACwAMAAoACgAKAAwADgAPABAAEQAQ
AA8ADwAPABAAEQASABMAFQAUABQAFQAUABQAFAAUABQAEwASABIAEgARABAAEAAPAA4A
DQAMAA4ADQANAAsACAAGAAUABQAEAAQABAAEAAIAAgAAAAAA//////////////7//v/9
//z//P/9//3//f/9//z//P/9//3/+//7//v/+//6//r/+v/5//n/+f/7//v/+//7//r/
+v/8//z/+f/5//n/+v/6//n/+f/5//n/+f/6//r/+f/5//r/+v/9//3//f/9//z//P/7
//r//P///////v/8//v/+//8//z//f/9//3//////wAAAAD+//7//f/9//7//v/+//7/
/P/8//z//P/9//7///8AAP7//v/+/wAAAAD+//3//P/8//z//P/8////AAAAAAAA/v/9
//v/+v/6//n/+f/5//z//P/8//r/+v/6//r/+v/6//n/+f/3//f/9//4//r/+v/6//r/
+v/6//r/+v/5//n/+v/6//7///8BAAEA/////wAAAgACAAIAAwADAAMAAgABAAAAAQAD
AAYACAAIAAgACQAJAAkACAAHAAYABwAHAAcABwAHAAcABQAFAAUABQAFAAMAAgABAP//
/v/7//r/9//2//j/9//3//b/9v/2//X/9P/w//D/8P/w//H/8v/y//D/8P/w/+//7//w
//L/9P/w//L/+v8DAAcAEgAgADMAUQB2AJwAuQDSAOYA7gDcAKsAfABlAEwAJwAGAOr/
0P+3/6T/of+h/6L/pf+w/7z/yv/S/9j/4P/j/+b/5v/m/+f/5//n/+f/5//l/+X/5v/n
/+X/5f/l/+X/5//n/+f/6P/o/+n/6f/p/+n/6f/p/+n/5//n/+f/6P/q/+r/6v/q/+r/
6f/p/+n/6//q/+r/6//r/+r/6v/r/+v/6v/p/+j/6v/r/+v/6v/q/+r/6//r/+r/6v/r
/+v/6//s/+7/8P/v/+//7v/v//H/8f/y//L/8v/y//L/8v/2//b/9v/2//b/9v/2//f/
9v/2//b/9v/4//n/+v/8//7//v/+/wAA//////////8BAAEAAgADAAEAAQABAAEAAQAA
AAAAAQAAAAAAAAAAAAAA///+//7//v/9//z//P/7//r/+f/4//j/9//3//X/8v/w/+//
7//u/+7/7v/u/+7/7v/s/+z/6//r/+v/6//t/+z/7P/r/+j/6P/p/+n/5//n/+b/5v/n
/+f/5f/l/+f/5//m/+b/6P/n/+f/5//m/+X/5P/j/+L/4v/k/+T/5f/l/+X/5v/m/+X/
5f/l/+X/5f/m/+b/5f/l/+b/5v/p/+n/6f/p/+r/6v/p/+j/6v/t/+3/7P/t/+3/7v/w
/+//7//u/+3/7//v//D/8P/w//D/7//v//D/8P/w//D/8P/w//D/8P/w//D/8P/w//L/
8v/y//T/9P/y//H/8P/w//D/8P/w//H/8v/y//T/9P/y//L/8v/y//L/8v/x//H/7//v
/+//8P/y//L/8v/y//T/9P/0//T/8f/x//L/8v/y//P/9f/1//f/9//4//r/+v/6//v/
+//9//7///8AAP3//f/+//7/AQACAAQABQAEAAQABAAEAAUABQAFAAUABQAFAAMAAwAD
AAMAAwABAAIAAQD///7//f/8//n/+P/2//X/9f/0//b/9v/1//T/8v/y//L/8v/x//L/
8v/w//L/8v/x//H/8v/w/+7/7v/y//j///8HABIAHgAxAEsAcACYALsA1gDsAPoA8gDJ
AJYAdwBcADkAFgD4/9r/vf+s/6P/o/+o/63/sv/A/9D/2P/e/+T/5//o/+j/6P/p/+v/
6//r/+v/6f/p/+r/6//r/+v/6//r/+3/7f/t/+7/7P/t/+3/7f/u/+//8P/x/+//7//v
//D/8P/w//D/8P/z//P/9P/1//T/8v/x//H/9P/0//X/9//1//T/8//y//L/8//z//L/
9P/0//X/9f/2//b/9//3//j/+P/5//r/+P/5//n/+//7//v//P/8//7//v/+//7//v/+
//7//v8BAAIAAwAFAAUABgAHAAgABwAHAAcACAAIAAgACAAKAAwADQAOAA8ADwAPABAA
EQAPAA8ADwAPABAAEAARABMAEgASABIAEgASABEAEAAQAA4ADQAMAAwADQAMAAsACgAK
AAkACQAHAAYABAADAAMAAAAAAAAAAAAAAAAA/v/+//3//f/9//3/+//6//r/+f/6//r/
+//7//n/+f/4//j/+//7//n/+f/3//f/9v/2//j/9//3//f/+f/5//n/+f/2//b/+P/4
//f/9//3//j/+P/3//f/9//3//f/+P/4//f/9//4//j/+//7//v/+//8//z/+//6//r/
/f/9//z//v/9//3//v8AAAEAAQABAP////8AAAAAAAAAAP////8AAAAAAAAAAAAAAAAA
AAAAAAAAAAAAAAAAAAAAAAACAAIAAAD///7//P/8//z//P///wAAAAAAAP/////+//7/
/P/7//v/+//9//7//////////////////f/9//7//////////f/8//z//P/8//z//v/+
//3//f/9//3//f/+//7//v/+//7//v/+//7//v/9//3//v/+/wIAAwAFAAUAAwADAAQA
BgAIAAgACQAJAAoACgAKAAoACgALAA0ADgAOAA4ADwAPABAAEAAQABAAEQARABEAEQAP
AA8ADQANAA8ADwAPAA0ACgAJAAcABgAFAAQAAQAAAAAA//////7/AAAAAP///v/6//r/
+v/6//z//v////7//v/+//3//f/8//7//v/+/wAACAARABkAJgA2AE0AawCMAKwAxwDa
AOwA8ADUAKEAfABhAEAAHQACAOj/zP+3/67/r/+z/7b/vf/M/9r/4v/o//D/9P/1//b/
9v/2//f/9//3//f/9//3//f/+P/5//n/+f/5//n/9//3//f/+P/6//v/+//7//v/+//7
//v/+//7//v//P/8//z//P/8//v/+//8//3//f/8//z//f/+//7///8BAAAAAAAAAAAA
AAABAAEAAAD+//7//////wAAAAABAAEAAgACAAMABAADAAMAAgADAAUABQAGAAYACAAI
AAgACAAIAAgACAAIAAkACgALAA0ACwAMAA0ADgARABEAEQASABAAEAAQABIAFAAVABYA
FwAVABUAFgAXABcAFwAXABcAFQAUABQAFQAYABgAGAAYABoAGQAYABgAFgAVABQAFAAV
ABQAEwASABAADwAPAA0ADgAMAAsACwAMAAwADAAMAAoACgAIAAgABQAFAAUABQAHAAYA
BgAFAAYABgAHAAcABgAFAAMAAgAFAAUAAwADAAMAAwACAAIABAADAAMAAwABAAEAAQAB
AAAAAAACAAIAAQABAAEAAgAEAAMAAwADAAUABQAGAAYAAwADAAQABAAHAAcABwAHAAgA
CAAHAAYABAAHAAcABgAGAAUABQAGAAYABwAHAAcABwAHAAgACAAJAAoACgALAAkACAAH
AAYABwAIAAkACgAKAAoACgAKAAgACAAIAAoACgAIAAcABgAGAAYABgAGAAUABgAGAAYA
BwAHAAYABgAIAAcABwAHAAoACgAIAAYABgAGAAYABgAGAAUABQADAAMAAwAEAAQABAAE
AAQABAAEAAQABAADAAMABAAEAAYABwAJAAkACwALAAwADgAOAA4ADwAPAA4ADgAOAA4A
DwARABQAFgAVABQAFAATABQAFAAUABQAFQAVABUAFQAVABUAEwATABIAEQAQAA0ADgAN
AAsACgAJAAgABQAEAAQAAwADAAIAAgACAAEAAAD+//7//v/+//3//v/+//z//v/+//3/
/f8AAP7//v/+/wIACgATABkAIgAwAEcAZwCMAKwAwQDYAOoA7ADMAJkAeABjAEQAIwAG
AOj/zv+5/6r/p/+r/7D/t//C/9L/3v/k/+r/8P/x//D/8P/w//H/8v/z//T/9f/0//P/
8//z//P/8//z//P/8//z//P/9P/2//f/9//3//f/9//3//f/9f/1//X/9v/1//T/8//y
//X/9f/2//f/9f/0//T/9f/1//T/9P/1//b/9v/2//b/9v/3//f/9v/0//T/9f/1//b/
9v/3//f/9//4//r//P/7//v/+v/7//n/+f/6//r//P/8//z//P8AAAAAAAAAAP//AAAB
AAMAAQACAAMABAAEAAMAAgACAAMABAAFAAgABwAHAAcABwAHAAcACAAJAAkACQAJAAkA
CwAKAAoACwAMAAwADAAMAAsACQAHAAYABwAHAAcACAAFAAQAAwACAAAA//////3//v/8
//v/+//6//r/+v/6//r/+v/4//j/9//3//f/9//2//T/8//x//D/8P/x//H/7//v/+7/
7v/x//H/7//v/+3/7f/s/+z/7P/r/+v/6//t/+3/7f/t/+z/7P/u/+7/6//r/+v/7P/s
/+v/6//r/+v/6//s/+z/7f/t/+7/7v/t/+3/7f/t//H/8v/y//L/8P/z//P/8v/w/+//
7//w//L/8//z//P/8//z//T/9P/2//b/9f/1//b/9v/2//b/9P/0//T/9P/0//T/9P/0
//T/9P/0//b/+P/2//X/9P/0//T/9P/0//X/9v/2//b/9f/1//T/9P/y//H/8v/0//T/
9P/0//T/9P/z//P/8//z//P/9P/0//T/9P/0//T/9P/0//T/9f/1//b/9v/3//f/+P/3
//j/+f/7//7//v/+//////8AAAAAAAAAAAAAAQADAAQABAAEAAUABQAEAAQABAAEAAgA
CQAKAAsACQAJAAcABwAFAAUABQADAAIAAQD///7////+//v/+v/6//n/+f/4//j/+P/3
//b/9v/2//b/9v/1//b/9v/0//b/9v/1//X/9v/2//j/+P/4//z/AwALABYAJgA5AFUA
eACiAMMA3ADwAPwA8gDJAJwAfQBgADkAFAD4/9z/w/+y/6n/qf+q/6//uP/G/9b/4P/m
/+z/7//w//D/8P/x//H/8f/x//H/8f/x//L/8//z//P/8//z//X/9f/1//b/9v/3//f/
9//3//f/9//3//X/9f/1//b/9v/2//b/9v/5//n/+v/7//v/+v/6//v/+//6//r/+//+
//7//v/+//3//f/8//r/+//8//7////+//7///////7//v///wAAAAABAAEAAwADAAMA
BAAEAAQABAAEAAQABwAIAAkACgAKAAoACgALAAsADAANAA4ADQANAA0ADgAQABAAEAAS
ABQAFQAWABcAFQAVABYAFwAZABkAGQAZABcAFgAWABcAFgAWABYAFgAXABcAFwAYABgA
FwAWABYAFQAUABMAEgAQAA8ADwANAAwACgAJAAkACgAKAAoACgAIAAgABgAGAAUABQAF
AAUABQAEAAQAAwAEAAQABQAFAAMAAwACAAIAAwADAAEAAQADAAMAAgACAAIAAQABAAEA
/////////////wAAAwAEAAEAAQABAAIABAADAAMAAwABAAEAAgACAAIAAwAFAAYABwAH
AAcABwAGAAYABQAEAAYACQAJAAgACgAJAAkACgAKAAsACwALAAsACwAMAAwADAAMAAsA
CwAOAA4ADgAOAA0ADAALAAoACgAKAAoACgAMAAwADAAOAA4ADAALAAoADAAMAAwADAAL
AAwADAAMAA0ADQAMAAwADAALAAsACwAMAA4ADAAMAAwADAAMAAwACwALAAsACwALAAwA
DAAMAAwADAAMAAwADAAMAA0ADQAOAA4AEAARABMAEwARABEAEgAUABYAFgAXABcAFgAW
ABYAFgAXABkAHAAeAB4AHgAfAB8AHgAeAB4AHgAfAB8AHwAfAB8AHwAdAB0AHQAdAB0A
GwAYABcAFQAUABQAFAASABIAEAAPAA8ADgAQABAADwAOAAwADAAMAAwADQAOAA4ADAAM
AAwACwALAAoACgAKAAwAEAAYAB8AJQAuADwATwBpAIoArADLAOAA8AD8APIAyQCaAH8A
ZAA/AB4AAgDo/9H/wP+9/7//xP/J/9T/4v/u//b//v8EAAUACAAIAAgACQAIAAcABgAF
AAcABwAIAAkACwALAAsACwAJAAkACQAKAAwADQANAA0ACwALAAsACwALAAsACwAMAA4A
DgAOAA4ADgANAA0ADQAPAA4ADgAPAA8ADgAOAA8AEAAQABAAEAASABMAEwASABAAEAAR
ABEAFAAUABUAFQAUABQAFQAWABQAFQAVABcAFwAXABgAGAAYABgAGAAYABwAHAAcABwA
HwAgAA==
         </WaveFormData>
      </LeadData>
   </Waveform>
</RestingECG>
