# Supplementary material for: Detection of Left Atrial Enlargement Using a Convolutional Neural Network-Enabled Electrocardiogram
Source: Front Cardiovasc Med. 2020 Dec 17;7:609976. doi: 10.3389/fcvm.2020.609976 (PMC7773668; doi:10.3389/fcvm.2020.609976)
Supplement: Supplementary file 3 [file Data_Sheet_3.ZIP › normal2/1802017400_5279_00000007.XML]

<?xml version="1.0" encoding="Windows-1252"?>
<!DOCTYPE RestingECG SYSTEM "restecg.dtd">
<RestingECG>
   <PatientDemographics>
      <PatientID>1802017400</PatientID>
      <PatientAge>68</PatientAge>
      <AgeUnits>Years</AgeUnits>
      <Gender>Male</Gender>
      <PatientLastName>xudarong</PatientLastName>
   </PatientDemographics>
   <TestDemographics>
      <DataType>Resting</DataType>
      <Site>1</Site>
      <AcquisitionDevice>MAC55</AcquisitionDevice>
      <Status>Unconfirmed</Status>
      <Priority>Normal</Priority>
      <AcquisitionTime>09:12:20</AcquisitionTime>
      <AcquisitionDate>03-20-2017</AcquisitionDate>
      <CartNumber>1</CartNumber>
      <AcquisitionSoftwareVersion>009C</AcquisitionSoftwareVersion>
      <XMLSourceVersion>MAC5000 v1.0</XMLSourceVersion>
   </TestDemographics>
   <RestingECGMeasurements>
      <VentricularRate>76</VentricularRate>
      <AtrialRate>76</AtrialRate>
      <PRInterval>166</PRInterval>
      <QRSDuration>84</QRSDuration>
      <QTInterval>378</QTInterval>
      <QTCorrected>425</QTCorrected>
      <PAxis>58</PAxis>
      <RAxis>-8</RAxis>
      <TAxis>30</TAxis>
      <QRSCount>13</QRSCount>
      <QOnset>213</QOnset>
      <QOffset>255</QOffset>
      <POnset>130</POnset>
      <POffset>175</POffset>
      <TOffset>402</TOffset>
      <ECGSampleBase>500</ECGSampleBase>
      <ECGSampleExponent>0</ECGSampleExponent>
   </RestingECGMeasurements>
   <Diagnosis>
      <Modality>Resting</Modality>
         <StatementCount>2</StatementCount>
         <LabelText>12SL ��ϳ���</LabelText>
      <DiagnosisStatement>
         <StmtFlag>ENDSLINE</StmtFlag>
         <StmtText>�������</StmtText>
      </DiagnosisStatement>
      <DiagnosisStatement>
         <StmtFlag>ENDSLINE</StmtFlag>
         <StmtText>���� ECG</StmtText>
      </DiagnosisStatement>
   </Diagnosis>
   <Waveform>
      <WaveformType>Rhythm</WaveformType>
      <WaveformStartTime>0</WaveformStartTime>
      <NumberofLeads>8</NumberofLeads>
      <SampleType>CONTINUOUS_SAMPLES</SampleType>
      <SampleBase>500</SampleBase>
      <SampleExponent>0</SampleExponent>
      <HighPassFilter>16</HighPassFilter>
      <LowPassFilter>150</LowPassFilter>
      <ACFilter>NONE</ACFilter>
      <LeadData>
         <LeadByteCountTotal>10000</LeadByteCountTotal>
         <LeadTimeOffset>0</LeadTimeOffset>
         <LeadSampleCountTotal>5000</LeadSampleCountTotal>
         <LeadAmplitudeUnitsPerBit>4.88</LeadAmplitudeUnitsPerBit>
         <LeadAmplitudeUnits>��V</LeadAmplitudeUnits>
         <LeadHighLimit>2147483647</LeadHighLimit>
         <LeadLowLimit>268435456</LeadLowLimit>
         <LeadID>I</LeadID>
         <LeadOffsetFirstSample>0</LeadOffsetFirstSample>
         <FirstSampleBaseline>0</FirstSampleBaseline>
         <LeadSampleSize>2</LeadSampleSize>
         <LeadOff>FALSE</LeadOff>
         <BaselineSway>FALSE</BaselineSway>
         <ExcessiveACNoise>FALSE</ExcessiveACNoise>
         <MuscleNoise>FALSE</MuscleNoise>
         <LeadDataCRC32>2090592083</LeadDataCRC32>
         <WaveFormData>
7v/s/+z/7v/w//L/9P/z//P/+P8AAAkAGAAsAEMAWwBzAIIAjgCZAJsAmQCXAIoAbABF
ABwA+P/l/+b/5v/i/+b/7P/r/+T/5v/p/+v/6f/m/+X/6f/t/+3/8f/0//T/9P/0//H/
8f/y//L/9P/1//b/9v/1//T/8//y//P/9P/2//f/9//3//f/9//1//X/9f/1//n/+v/8
//3/+v/6//n/+P/6//r/+v/8//3//v/+//3/+//7//v//f///wAAAAAAAP7/////////
AAADAAQABQAFAAYABwAHAAcACAAIAAkADQAOAA8ADwAPABAAEAAPABIAEwAUABUAFwAX
ABcAGAAYABcAFgAVABkAHAAdAB4AHAAaABgAFgAYABgAFwAXABcAFwAXABYAFAASABEA
EAAQABAAEAAQAAwACwAKAAcABwAGAAQABAAEAAEAAQD///z/+v/5//n/+f/6//v/+//4
//b/9v/2//f/9//3//f/9v/2//T/9P/z//P/8//z//X/9f/1//X/8v/y//L/8v/y//L/
8//z//X/9P/0//T/8//y//H/8P/0//X/9//4//X/9P/0//P/8//z//T/9f/3//f/9//3
//b/9P/z//P/9P/1//f/+P/2//T/9P/z//X/9f/1//b/+P/3//f/9//0//T/9P/0//f/
9//3//f/9f/0//T/8//z//P/8//z//f/9//1//X/9P/z//L/8f/y//T/9f/1//P/9P/0
//P/8v/y//L/8//1//X/9P/0//L/8v/y//L/9f/1//X/9f/y//L/8v/y//L/8v/y//L/
8//z//P/8//z//P/8v/y//P/9P/1//b/9f/0//P/8v/w//T/9f/2//f/+P/3//b/9f/0
//f/9//4//n/+v/8//3/AAABAAAAAAD//wAAAAD+/wAAAQABAAMAAwACAAAA/v/6//r/
+f/4//X/8v/w/+//7//y//P/9P/1//P/8v/x//H/8v/z//P/8//z//P/8//y//D/8P/v
/+//8v/y//L/8f/v/+//7v/u/+7/7v/v/+//8f/x//H/8P/u/+z/7v/w/+7/8P/1//f/
+v8CAA8AHgA2AFEAbQCHAJoApgCtAK0AqQChAIwAagA/ABQA9v/t/+7/6P/k/+b/6v/n
/+T/5v/p/+v/6//s/+3/6//t//H/8//0//T/9P/0//D/7//v/+7/7//x//P/9P/0//T/
9P/0//L/8v/z//P/9v/3//j/+f/2//X/9P/z//X/9v/4//n/9//4//j/+P/4//j/+P/6
//3//v/+//3/+//7//v//f///wAAAAAAAAAAAQABAAEA//8BAAEAAQAFAAYABwAHAAUA
BgAGAAcACwAMAA0ADQAMAA4ADwAPABAAEQASABMAFwAXABcAGAAXABcAFwAXABoAHAAc
ABwAGgAaABoAGgAaABoAGQAZABkAGQAZABgAFwAUABIAEAAQABAAEAAQABAADwAOAAsA
CAAGAAMAAgADAAEAAgABAP///P/6//n/+f/6//v/+//4//b/9v/2//P/8//z//P/9f/2
//X/9v/z//P/8//z//X/9f/1//X/8v/y//L/8v/w//D/8f/x//L/8v/z//T/8v/y//L/
8v/1//X/9v/2//L/8v/z//P/8f/x//L/8//0//X/9v/3//b/9P/z//P/9f/1//b/9v/0
//L/8v/x//P/8//z//T/9v/1//X/9f/y//L/8v/y//T/9f/2//f/9f/0//T/8//x//H/
8f/x//T/9f/0//X/9P/z//L/8f/y//T/9f/1//P/9P/0//P/8P/w//D/8f/0//X/9f/2
//P/8v/x//D/8//z//P/8//y//L/8v/y//D/8P/w//D/8//z//P/8//x//H/8P/w//L/
8v/y//L/9v/y//L/8v/w//P/9P/1//b/+P/4//j/+P/3//f/+P/5//v//v8AAAQAAgAA
AP///f8AAAAA/v8AAAEAAQADAAMAAgAAAP7/+v/6//n/+P/1//L/8P/v/+//8f/x//H/
8f/y//L/8v/z//H/8f/w/+//8P/x//L/8v/w//D/7//v/+7/7v/u/+3/7v/v/+//8P/v
/+7/7v/t/+7/7//w//D/7v/s/+z/6v/q/+7/8f/1//7/CAAVACgAQABZAHUAkQCoALIA
uQC9ALsArQCQAGIALwAIAPL/7f/s/+r/5v/o/+b/3//c/+L/5f/n/+3/7v/t/+3/7f/t
/+3/7//w//H/8v/v/+//8P/w/+7/7//w//D/8//0//X/9v/z//L/8v/x//X/9f/1//X/
9f/1//X/9f/2//b/9//3//n/+v/6//r/+f/4//f/+P/7//z//P/7//v/+//7//3//f/+
//7//v///wEAAgADAAIAAwACAAEABQAGAAcABwAHAAgACAAJAAkACgALAAsADQAQABIA
EwATABMAEwATABYAFwAYABoAGwAbABsAGwAbABwAGwAaABsAHAAdAB4AHQAcABoAGQAZ
ABkAGQAYABoAGAAXABYAEwASABEAEAAOAA0ADAAJAAUABAACAAIABAABAAEA///+//z/
+//7//j/+P/4//f/9//2//f/+P/2//X/9P/z//b/9v/0//T/8//z//P/8//x//H/8f/x
//H/8v/z//T/8//y//L/8f/y//L/8//0//L/8v/y//L/8f/x//L/8v/x//L/9P/1//T/
8//z//P/8//z//P/8//1//T/9P/1//L/8f/x//D/8P/w//L/8//x//H/8f/y//P/8//0
//X/9P/0//T/9P/0//P/8v/x//L/8v/z//P/8f/x//H/8f/1//X/8//z//P/8//z//P/
8f/y//L/8f/z//T/9P/z//H/8P/v/+//8v/z//P/9P/z//L/8f/w//H/8f/x//H/8f/y
//P/9P/z//L/8f/w//H/8f/x//H/8f/x//D/8P/w//D/8P/w//L/8v/y//L/8f/w//D/
8P/z//P/9P/2//b/9v/2//b/9v/2//b/+f/5//r/+//6//r/+f/6//3//v8AAAEAAgAC
AAAAAgACAAEAAgABAAIAAgACAAAA+//5//f/8//z//L/8v/z//P/8//z//P/8f/w/+//
7//y//P/8//z//D/7//u/+z/7v/u/+3/7f/w//D/8P/v/+3/7f/s/+z/7f/u//D/8f/u
/+3/7P/q/+z/7v/u/+7/8P/u/+3/8f/0//z/CwAiAD4AWQB3AJMAqgC4AL8AxQDFAMEA
qgCEAFMAIAD8/+3/6P/k/+L/5v/s/+n/5P/i/+P/5f/n/+j/6f/r/+3/8f/z//H/8P/v
/+7/7f/t/+7/7v/w//H/8v/y//H/8P/v/+7/7//w//L/8//z//P/8//z//P/8//z//P/
9f/2//j/+f/2//b/9f/0//b/+P/6//7//P/8//v/+f/7//v/+//9//3//v/+//7///8B
AAIAAwABAAEA///9/wAAAgAEAAUABQAGAAYABwALAAwADQANAA0ADgAOAA0ADwARABMA
FQAVABUAFQAWABcAFwAXABcAGgAcABwAHAAbABoAGQAYABkAGgAaABsAGQAZABkAGAAa
ABgAFwAWABUAFAATABIADwANAAsABwAGAAYABQAGAAQAAQABAP///P/6//n/+f/5//r/
+//7//n/9v/1//T/9P/1//b/9//2//b/9P/0//H/8f/x//H/8v/z//T/9f/y//L/8v/y
//P/9P/2//f/9f/0//T/9P/y//L/8v/y//X/9f/2//b/8//y//L/8f/y//P/9f/3//X/
9f/1//X/9f/0//T/9f/3//f/+P/4//b/9P/0//P/9P/1//b/+P/2//X/9f/1//T/9P/0
//T/9//3//f/9//2//T/8//x//T/9f/2//f/9//3//X/9f/z//P/8//z//T/9v/3//f/
9f/0//L/7//x//L/8//1//X/9f/0//T/8v/y//L/8v/1//X/9f/1//L/8v/y//L/9P/0
//T/9P/1//X/9f/1//P/8//y//L/+P/6//j/9v/2//b/9v/4//j/+P/4//v/+//8//3/
/P/8//v//P///wAAAgADAAIAAgAAAAIAAQABAAMAAwAFAAQAAwAAAPz/+//6//f/+f/4
//j/+f/2//X/9P/z//X/9P/z//P/9P/1//X/9f/x//H/8f/w//P/9P/0//X/8//y//H/
7//x//H/8P/w//H/8v/0//X/8v/x//D/7v/y//T/9v/2//T/8P/t/+//9v/+/wcAFgAs
AEMAWQBzAIwAoACtALMAtwC1AKoAkABlADQABgDr/+b/6P/q/+r/7P/p/+L/3v/f/+P/
5f/o/+3/8f/z//P/8//y//L/8v/y//P/8//0//T/9P/1//b/9v/0//T/9P/0//X/9v/4
//n/+P/3//b/9f/2//f/+P/5//r/+v/7//v/+f/6//r/+v/8//z//P/+//7//v/9//v/
/P/9//7/AQD//wAAAAAAAAAAAQABAAEAAgAFAAYABwAGAAYABgAFAAYACAAJAAsADAAM
AAwACwAMAA4ADwAPABIAEwAUABUAFQAVABUAFgAZABkAGQAZABgAGgAaABoAGAAYABgA
GAAbABwAHAAdABsAGQAXABQAFQAUABQAFAATABIAEQAQAA4ADQAMAAkACAAIAAcACAAH
AAMAAgD//wAA/v/9//3//v/+//7//f/7//j/9//2//b/9//4//n/9//2//P/8v/0//X/
9v/3//X/9f/1//X/8v/y//L/8v/z//T/9v/3//b/9P/z//L/8//0//X/9v/1//X/9v/2
//T/9P/1//X/9v/3//n/+//5//f/9f/z//T/9P/1//f/9//3//j/+P/4//b/9v/1//j/
+f/6//z/+v/3//X/8//z//T/9f/2//X/9f/1//X/9f/0//T/8//0//X/9v/3//b/9f/y
//H/9P/1//b/9//1//b/9v/1//P/9P/0//P/8//0//X/9//2//X/8//y//P/9P/1//b/
9f/1//X/9f/y//L/8v/y//P/9P/1//b/9v/1//T/8//1//X/9P/0//T/9P/0//T/9f/0
//P/8v/0//T/9f/2//X/9f/0//X/9v/3//j/+f/6//v//P/6//n/+f/5//z//v///wIA
AQAAAAAA//8CAAIAAAACAAQABQAIAAkABwAEAAEA/P/9//3//f/7//j/9v/1//X/9f/1
//X/9f/3//b/9f/1//X/9f/0//P/8v/z//T/9P/y//L/8f/x//L/8v/y//H/8//z//L/
8v/v/+7/7v/t/+//8f/z//T/8P/u/+7/7v/u//L/9f/3//7/BgATACIANgBNAGcAgwCa
AKoAswC3ALUAqwCSAGwAQQAUAPT/6//s/+z/6P/o/+b/4f/g/+L/5f/p/+3/8P/t/+3/
7//v/+3/7//w//H/8v/x//H/8v/y//D/8f/y//L/9f/2//f/+P/1//T/9P/z//b/9//4
//n/9//3//f/9//2//b/9//3//j/+v/7//z/+//6//n/+v/9//7//v/9//v/+//7//3/
/f/+//7//v8AAAEAAQABAP//AQABAAEABQAGAAcABwAJAAoACgALAAoACgAKAAkACwAO
ABAAEQAQABEAEgATABcAFwAXABgAFwAXABcAFwAYABoAGgAaABsAHAAdAB4AHQAcABoA
GQAbABsAGwAaABgAFgAVABQAEwASABEAEAAPAA8ADwANAAoACAAFAAQABgADAAMAAQAA
AP7//f/9//v/+v/5//f/9//2//f/+P/2//X/9P/z//X/9v/1//b/9f/1//X/9f/0//P/
8v/x//P/9P/1//b/9f/0//T/8//z//L/8v/y//T/9P/0//T/8//z//T/9P/z//T/9v/3
//T/8//z//P/9P/1//b/9//3//b/9v/3//X/9f/2//b/9//2//f/9//2//X/9P/0//X/
9f/2//f/9P/0//T/9P/z//P/8//z//b/9v/3//f/9P/z//L/8f/0//X/9P/1//X/9f/1
//X/8//0//T/8//1//b/9v/1//P/8v/x//H/8v/z//P/9P/y//L/8v/y//P/8//z//P/
8v/y//L/8v/w//D/8P/w//P/8//z//P/8//z//L/8v/w//D/8P/w//T/+P/4//j/9//2
//X/9P/3//j/+f/6//n/+f/6//v/+f/6//r//P8AAAAAAQABAAEAAAD9//7/AgADAAYA
BwAGAAQAAgD+//z/+//6//f/+P/2//X/9f/0//P/8v/x//L/8v/y//P/8v/z//P/8//v
/+//7//u//H/8v/y//P/8//y//H/7//v/+//7v/u/+7/7v/v/+//7f/t/+3/7P/w//L/
8P/u/+7/7P/t/+//9P/+/wkAGgAwAEcAYwB9AJQApgC1AL0AwQC/AK4AjABhADAABADt
/+z/6v/k/+b/7P/p/+T/3v/f/+H/5f/q/+3/7//x/+//7//u/+7/7v/u//D/8f/z//T/
8f/x//H/8P/x//L/8//0//b/9v/3//f/9v/1//T/8//0//X/9v/3//b/9v/3//f/9f/2
//b/9v/4//j/+P/6//r/+v/5//f/+v/7//z////9//7//v/+//7/////////AQADAAMA
AwACAAIAAgABAAQABgAHAAkACQAKAAsACwAMAA4ADwAPABIAEwAUABUAFgAVABQAFAAY
ABkAGgAbABsAHAAbABoAGgAaABoAGgAbABwAHAAdABwAGwAaABgAGQAYABgAGAAWABQA
EgAQABAADwAOAAsACQAIAAYABgAFAAEAAAD9//3//P/8//3/+f/4//f/9f/1//T/9f/2
//f/9//3//f/9f/0//H/8P/y//P/9P/1//P/8//z//P/8v/y//L/8v/0//T/9f/1//T/
8v/x//D/8//0//X/9v/0//P/8//y//L/8v/z//P/8//z//T/9f/0//P/8v/x//L/8v/z
//X/8//z//T/9P/z//L/8//z//T/9f/2//j/9//1//T/8//1//b/9//4//j/9//2//X/
8//y//L/8f/z//P/8//z//L/8f/u/+3/8P/x//L/8//x//L/8v/x//H/8v/y//H/8v/y
//L/8//y//H/7//u//D/8v/0//b/9v/1//T/8//y//L/8v/y//L/8v/y//L/8v/x//D/
7//w//H/8f/y//L/8v/y//L/8//y//H/8P/2//b/9P/0//T/9P/2//b/9v/2//n/+f/6
//v/+v/6//n/+v///wAAAgADAAMAAgD//wAAAwADAAUABQAHAAYABQACAP///f/7//f/
9//2//b/9//0//P/8v/x//H/8P/v/+//8f/z//T/9f/y//H/8P/u//D/8P/v/+//7v/u
/+7/7f/u/+//7//w/+7/7v/v/+//7f/t/+3/7P/w//D/8P/w//D/7P/r/+3/8v/8/wkA
HAAyAEkAYwCDAJ4AsgC7AMMAxwDFALQAlABlAC4AAADp/+j/6P/k/+b/7P/p/+L/4P/h
/+P/5f/o/+f/6//x//P/7//v/+7/7f/s/+7/7//x//L/8P/x//L/8v/w//D/8P/w//H/
8v/0//X/9v/1//T/8//0//X/9v/3//b/9v/3//f/9v/2//X/9P/3//j/+f/8//r/+v/5
//f/+v/7//z////+//7//f/8//z//f/9//3//v8BAAIAAwAEAAQABAADAAQABgAHAAkA
CQAKAAsACwAKAAwADQANABEAEwAVABcAFgAVABQAFAAWABcAGAAZABgAGgAaABoAGgAa
ABoAGgAbABwAHAAdABwAGwAaABgAGgAYABcAFgATABIAEQAQAA4ADQAMAAkACQAIAAYA
BgAFAAEAAAD9//3//P/8//3/+v/6//r/+f/2//T/9P/0//b/9//4//n/+P/2//L/8P/w
//H/8v/z//P/8//z//P/8P/w//D/8P/x//L/9P/1//T/8v/x//D/8f/y//P/9P/z//P/
9P/0//L/8v/z//P/9f/1//b/9//2//X/9P/z//T/9P/1//f/9f/1//b/9v/2//T/9P/z
//b/9//4//r/9//1//T/8//z//T/9f/2//X/9f/1//X/8//y//L/8f/0//X/9v/3//b/
9f/y//H/8v/z//T/9f/z//T/9P/z//H/8v/y//H/8f/y//P/9f/y//H/7//u//H/8v/z
//T/9f/1//X/9f/y//L/8v/y//P/9P/1//b/9v/1//T/8//1//X/9P/0//b/9P/y//T/
9v/2//b/9v/2//j/+P/4//j/9//3//j/+f/6//z//f8AAAEAAAAAAP//AAAAAP7/AAAD
AAMABQAFAAMAAgABAP7//f/9//3/+//4//b/9f/1//X/9f/1//X/9//2//X/9f/z//P/
8v/x//L/8//0//T/9P/0//P/8//y//L/8v/x//H/8f/w//D/7v/u/+//7//w//H/8v/y
//L/8P/w/+7/6v/u//H/9f/8/wQADQAaACoAQwBfAH0AlgCoALUAuQC3ALEAngB+AFMA
JAD+/+v/6v/s/+b/5P/k/+P/4P/g/+P/6f/v/+7/6//t/+v/6//t/+//8P/x//L/8//z
//T/9P/z//P/8//y//T/9P/0//T/8v/y//P/8//3//f/9//3//f/9//3//f/9v/2//f/
9//4//r/+//8//v/+v/5//r//f/+//7//f/9//3//f////7//v/9//z///8BAAIAAwAC
AAMAAgABAAUABgAHAAcABwAIAAgACQAKAAoACgAJAAsADgAQABEAEQARABEAEQAUABUA
FgAYABcAFwAXABcAFgAYABgAGAAZABoAGwAcABsAGgAYABcAGQAZABkAGAAWABQAEwAS
ABMAEgARABAAEAAPAA4ACwAHAAYABAAEAAQAAQABAP//AAD+//3//f/7//r/+f/3//n/
+P/5//r/+P/3//b/9f/2//b/9P/0//X/9f/1//X/9P/z//L/8f/y//L/8v/y//D/8P/x
//H/8//y//L/8v/0//T/9P/0//T/8//z//L/8//0//b/9//0//P/8//z//X/9f/1//X/
9//2//b/9//1//X/9v/2//f/9v/3//f/9f/1//X/9v/4//f/9//3//T/9P/0//T/8//z
//P/8//0//T/9f/1//P/8//z//P/9//3//X/9f/1//X/9f/1//T/9P/z//H/9P/2//f/
9//z//L/8f/x//P/8//y//L/9P/0//T/9P/z//P/8//z//T/9P/0//T/8v/y//L/8v/z
//P/8//z//P/8//y//L/8P/y//L/8//0//X/9v/4//j/+P/4//f/9//4//n/+//8//z/
/v/+//7//////wIAAgAAAAIAAQABAAMAAwAFAAQAAwAAAAAA///+//v/+f/2//T/8//0
//X/9v/3//b/9P/y//H/9P/1//X/9f/1//X/9f/0//P/8v/w/+//8v/y//L/8f/v/+//
7v/u/+7/7v/v/+//8f/x//H/8P/u/+z/7v/u//D/8P/z//X/+P/+/wcAFAAmAD0AXQB5
AJIApgCxALcAuQC3AKoAjABlADgADADv/+j/6P/m/+L/5P/n/+T/5P/l/+n/6f/q/+v/
6f/p/+//8f/y//L/8v/y/+//7//w//D/8f/z//X/9v/2//b/9v/2//X/9P/0//P/9v/3
//j/+f/4//f/9v/1//j/+P/5//n/+f/6//r/+v/4//j/+P/6//3//v/+//3/+//7//v/
/f///wAAAAAAAAAAAQABAAEA//8BAAEAAQAEAAYACAAJAAgACAAHAAcACgAMAA4ADwAQ
ABIAEwATABIAEwAUABUAGAAZABoAHAAcABsAGgAZABwAHgAeAB4AHgAeAB4AHgAdABwA
GgAZABwAHQAeAB4AGwAYABYAFAAUABQAFAAUABIAEQAQAA0ACQAIAAYABgAIAAUABQAD
AAAA/v/9//3//v/+//7//f/8//r/+v/6//f/9//3//f/+v/6//j/+P/2//X/9P/z//X/
9f/1//X/9v/2//b/9v/0//T/9f/1//X/9P/0//T/8v/y//L/8v/1//X/9v/2//T/9P/1
//X/8//z//T/9f/2//f/+P/5//j/9v/1//X/9//3//j/+P/3//b/9//3//X/9f/1//b/
9//3//j/+f/3//b/9f/0//b/9//4//n/9//2//b/9f/z//P/8//z//b/9//2//f/9v/1
//T/8//0//b/9//3//X/9v/2//X/8v/y//L/8//0//X/9f/2//X/9P/z//L/9P/1//b/
9//0//T/9P/0//L/8v/y//L/9f/1//X/9f/z//P/8v/y//P/9P/1//b/9v/2//b/9v/y
//T/9f/2//f/+P/6//r/+v/6//n/+f/6//v/+//8//z//v/+//7//////wEAAgABAAQA
BQAFAAcABwAFAAQAAwAAAP////////3/+f/2//T/8//1//X/9f/1//f/9v/1//X/9P/1
//X/9f/0//X/9v/2//X/9P/y//H/9P/0//T/8//z//P/8v/y//H/8P/w/+//8v/z//T/
9P/y//D/7v/u//D/8v/1//n//v8EABEAJAA6AFcAdQCTAK4AwADJAMsAyQDDAKwAhABT
ACQAAgD3//b/7P/m/+j/6v/l/+L/5P/p/+v/7f/u/+3/7//v/+//8f/z//T/9f/2//T/
8//z//L/9P/1//b/9v/2//b/9v/2//X/9P/0//P/9v/3//j/+f/3//f/9//3//j/+P/5
//n/+//8//z//P/6//r/+v/8////AAAAAP///f/9//3//////wAAAAAAAAIAAwADAAMA
AQADAAMAAwAGAAgACgALAAoACgAJAAkADQAOAA8ADwAQABIAEwATABQAFQAWABcAGwAb
ABsAHAAbABsAGwAbABwAHgAeAB4AIAAgACAAIAAfAB4AHAAbABwAHQAeAB4AHgAcABsA
GgAXABYAFQAUABQAEwASAA8ACwAKAAgACAAKAAcABwAFAAIAAAD//////v/+//7//f/+
//z//P/8//r/+f/4//f/+f/6//n/+v/4//f/9v/1//X/9f/1//X/9v/2//b/9v/1//T/
9P/z//b/9v/3//j/9//2//X/9P/1//X/9v/2//X/9v/4//n/9v/1//X/9f/2//f/+P/5
//f/9v/2//f/9//3//j/+P/5//j/+f/5//n/+f/5//r//P/7//v/+//4//j/+P/4//f/
9//3//f/+P/4//n/+f/2//X/9P/z//b/9//2//f/9f/1//X/9f/1//b/9v/1//f/+P/4
//f/9P/0//T/9f/2//f/9//4//f/9v/1//T/9f/1//X/9f/2//b/9v/2//T/9P/0//T/
9v/3//j/+f/3//f/9v/2//T/9P/0//b/+v/6//r/+v/6//r/+v/6//r//f/9//7////8
//z/+//8/wEAAgAEAAUABgAGAAQABgAGAAUABgAFAAgACAAIAAYAAwABAP//+//6//j/
9//3//f/9//3//f/9//2//X/9f/4//n/+f/5//X/9f/1//T/9v/2//X/9f/0//T/9P/z
//H/8f/w//D/8//0//b/9//0//P/8v/w//T/9v/2//T/9P/0//P/9f/6/wAADQAiADgA
UQBtAIsApAC4AMUAywDNAM8AwACeAHEAPAAOAPP/7v/s/+r/7P/u/+3/5v/k/+f/6f/p
/+r/7f/x//P/9f/3//f/9v/1//T/9f/1//b/9v/4//n/+v/6//n/+P/3//b/9//4//r/
+//7//v/+//7//v/+//7//v//f/+/wAAAQD+//7//f/8//3//v///wIAAgACAAEA//8A
AAEAAgAFAAUABgAGAAYABAAFAAUABQAGAAkACgALAAoACgAKAAkACwAMAAwADQARABIA
EwATABMAFAAUABMAFwAZABsAHQAeAB0AHAAcAB8AHwAfAB8AIAAiACIAIgAgACAAIAAg
ACEAIgAiACMAIgAhACAAHgAgAB4AHQAcAB0AHAAbABoAFwAVABMADwAQABAADwAQAA8A
CwAKAAcABgAEAAMAAwACAAIAAgABAAAA/v/+//7////////////+//7//P/8//n/+f/5
//n/+v/7//z//f/7//r/+f/4//n/+v/8//3//f/8//z//P/8//z//P/8//3//f/+//7/
+v/6//v/+//8//3///8BAP7//f/8//v//f/8//z//f//////AAAAAPz/+v/6//n/+//9
////AgD///3//P/7//z//P/8//z////////////9//z//P/7//7///8AAAEAAAD///z/
+//5//n/+f/5//z//v///////v/+//3/+//7//z//f////z/+//5//j/+v/6//r/+v/9
//3//f/9//r/+v/6//r/+//8//3//v/+//3//P/7//f/9//6//7/AAAAAAAAAAD///7/
/f/8/wAAAQADAAUABAAEAAMABAAGAAYABwAHAAoACgAIAAoACgAJAAoACQALAAwADQAM
AAkABwAFAAEAAAD+//3//f////////////3//P/7//v//v/////////7//v/+//6//r/
+v/5//n//P/8//z/+//6//n/9//2//f/+P/6//v/+//7//v/+v/y//T/+P/8//z//P/5
//f/+P8AAAcAFAAqAD8AUwBvAIoAogCvALUAuQC7ALgApgCDAFQAIgD7/+z/6v/q/+r/
7P/v/+7/7P/p/+n/6//s/+//8f/1//n/+//6//r/+v/6//j/9//3//b/9//5//v//P/7
//r/+f/4//r/+v/7//v//f/9//3//f/7//v/+//7//7//v///////v/+//3//P/9//7/
//8CAAEAAgACAAEAAQABAAEAAwAFAAYABgAGAAQABQAFAAUABwAJAAkACQAJAAoACwAL
AAkACgAKAAsADgAQABIAEwATABQAFAATABYAFwAYABkAGwAbABsAHAAdAB0AHQAdACAA
IgAiACIAIAAgACAAIAAgACAAHwAfACEAIQAhACAAHgAcABsAGgAcABwAHAAcABcAFQAT
AA8AEAAQAA8AEAAOAAsACwAJAAcABAACAAEAAgAEAAYABwAFAAIAAQAAAP//////////
AAAAAP7//v/9//3//f/9//7///8AAAEA///+//3//P/+//7//////////v/+//7//P/8
//z//P//////AAAAAPz//P/9//3//////wAAAQD//////////////v/+////AAABAAMA
BAAAAA==
         </WaveFormData>
      </LeadData>
      <LeadData>
         <LeadByteCountTotal>10000</LeadByteCountTotal>
         <LeadTimeOffset>0</LeadTimeOffset>
         <LeadSampleCountTotal>5000</LeadSampleCountTotal>
         <LeadAmplitudeUnitsPerBit>4.88</LeadAmplitudeUnitsPerBit>
         <LeadAmplitudeUnits>��V</LeadAmplitudeUnits>
         <LeadHighLimit>2147483647</LeadHighLimit>
         <LeadLowLimit>268435456</LeadLowLimit>
         <LeadID>II</LeadID>
         <LeadOffsetFirstSample>0</LeadOffsetFirstSample>
         <FirstSampleBaseline>0</FirstSampleBaseline>
         <LeadSampleSize>2</LeadSampleSize>
         <LeadOff>FALSE</LeadOff>
         <BaselineSway>FALSE</BaselineSway>
         <ExcessiveACNoise>FALSE</ExcessiveACNoise>
         <MuscleNoise>FALSE</MuscleNoise>
         <LeadDataCRC32>2533578365</LeadDataCRC32>
         <WaveFormData>
7//1//r/+P/0//f//v///wIACgAMAAgACwASABMAFQAcACEAKwA0ADoARwBNAEAAOAAz
AB8ACQABAP7/+P/1//3/CQANAA8AEgAYABkAFwAVABAACgAEAPv/9f/z//P/8//z//H/
8P/w//L/8v/y//L/8P/y//L/8v/z//T/9P/0//T/9v/2//b/9v/0//T/9f/1//T/9P/z
//L/9f/2//f/+P/6//r/+v/6//j/+v/6//r/+//7//z//P/9//3//f/9//////8AAAAA
/v/+//////8DAAUABgAGAAcACAAIAAkACQALAAwADQAOAA8AEAASABUAFwAYABgAFwAY
ABgAFwAZABwAHQAfAB8AHwAhACEAIQAgAB8AHwAgACEAIgAiACAAIAAgACAAIQAhAB8A
HwAeABsAGwAaABUAFAATABEADwANAAsACQAKAAgACAAHAAYABgAGAAYAAgAAAAAAAAAB
AAEAAAD//wEA//////7/+//7//v/+//5//n/+f/5//r/+v/7//v/+v/5//f/9v/3//j/
+f/7//v/+f/5//n/+P/4//j/+P/5//n/+f/5//r/+//6//v//P/8//3//f/9//z/+//7
//z//P/7//v/+f/5//f/9//5//v//P/8//v/+v/5//n//f////3/+//5//n/+f/5//v/
+//7//v//f/8//r//P/7//n/+P/4//j/+f/5//n/9v/2//b/9P/0//T/9P/1//X/9f/0
//T/8f/x//H/8f/w//D/8P/w//D/8P/w//D/7v/u/+v/6//s/+z/7P/s/+z/7P/s/+z/
7P/s/+r/6v/p/+r/6v/q/+r/6f/p/+z/7//z//X/9v/0/+z/7//y//X/+P/6//n/+P/3
//r//P/+/wEABwALAA0ADgAMAAwACwAKAAgABgABAPz/+//6//z//f/9//3//f/7//j/
9v/2//X/8v/v/+7/7v/u/+7/7f/t/+7/7//w//H/8v/y//H/8f/v/+//7//v//D/8f/x
//D/7v/w//D/8P/u/+//7//u/+7/7v/u/+7/7v/u/+7/7//x//L/9P/2//v/AAADAAYA
CgAKAAgACwAQABUAEwAUAB0AJwAyAEAARwBBADgAMAAXAPv/6//l/+D/4v/r//f/AwAJ
AA0ADgASABEADQANAAoA/v/2//P/8//0//X/9v/3//b/9P/z//T/8v/y//L/8P/u/+7/
7v/v//L/8v/y//L/8v/y//L/8v/y//L/8//z//H/8v/y//L/9v/2//b/9v/2//b/9v/2
//n//P/9//7//f/7//r/+P/7//v/+//7//3//f/+//7//v/+/////////wEAAgACAAMA
BAAEAAUABQAHAAgACQALAA0ADwASABMAFQAWABYAFgAYABkAGQAYABoAGgAbABwAHQAg
ACEAHwAeAB0AHQAfAB8AHwAeACAAIAAgACAAIQAhAB8AHwAeABsAGwAaABYAFAASAA8A
DgANAAwACwAIAAYABgAFAAUABAADAAIAAgAAAAAAAAD//////v/9//v/+f/5//j/+P/5
//r/+//5//n/+f/5//j/+P/5//n/9//3//b/9v/3//j/+f/7//r/9//2//X/+P/4//j/
+P/7//v/+//7//r/+f/2//X/9v/2//f/9//5//r/+//9//7//v/9//3/+//7//n/+f/6
//v/+//6//j/+P/4//n/+//9//v/+f/4//f/9v/1//b/9//4//n/+f/4//b/+P/4//f/
9//4//j/+f/5//n/+f/6//v/+v/5//j/9//3//n/+f/4//j/9f/1//X/9f/4//j/+P/4
//b/9v/2//b/9//4//b/9//5//j/9//2//f/+P/5//r/+v/6//j/+P/3//j/+P/4//f/
9f/0//b/+v/9/wAAAAD+////AAABAAIABwAHAAcABwAHAAgACQALABEAFQAXABgAFwAW
ABQAEgAQABAADQAKAAoACAAJAAkACAAHAAYAAwD///z/+//5//b/8//y//L/8v/y//H/
8f/z//P/8//z//P/8v/w/+//7v/v//D/8f/x//H/8P/u/+7/8P/w//D/8f/z//T/9P/x
/+7/6//o/+n/6v/r/+3/7f/s/+7/8v/3//7/AQAEAAYABAAAAAMACgAPAA8AFgAhACMA
KAA4AD8AMwAmABwA/f/f/9n/0//K/9D/4//v//f//f/9/wIADgAPAAcAAQD6//b/8v/t
/+v/6//r/+v/6//r/+r/6v/s/+z/7P/s/+r/6//s/+3/7//v/+7/7f/s/+z/7P/s/+z/
7P/s/+3/7f/v//D/8P/w//D/8P/w//D/7v/u/+7/7v/s/+7/7v/u/+//7//w//D/8//z
//P/8//z//P/9P/0//b/9v/3//f/+//9//7//v///wAAAAABAAEAAwAEAAUABgAHAAgA
CgAJAAsADAAMAAwADgAPAA8ADgAQABAAEQASABMAFgAXABoAGgAaABsAHQAdAB0AHAAZ
ABgAFwAWABQAEwAQAA8ADwANAA4ADgALAAoACQAHAAgABwAGAAUAAgAAAAAA///7//r/
+f/4//f/9v/3//j/9//3//b/9f/1//P/8//y//L/8//0//X/8//z//P/8//w//D/8f/x
/+//7//u/+7/7//w//H/8//x/+//7//v//L/8v/y//L/8f/x//H/8f/v/+//7f/t/+//
8P/y//P/9P/0//T/9f/3//j/+P/5//j/9//0//P/8f/x//D/7v/s/+z/7P/t//H/8//x
/+//8f/x//H/8f/x//H/8f/x//H/8P/u//D/7v/t/+3/7v/u/+//7//v//D/8P/w/+7/
8P/w//D/8f/w/+//7f/s/+z/7f/u/+//8v/y//L/8v/y//L/8v/y//H/8P/s/+v/7P/s
/+z/7P/q/+r/6v/q/+z/7P/q/+r/7f/u/+7/7v/u/+3/7f/w//D/8f/w/+7/7P/t/+//
8f/y//L/9v/3//j/+f/6/////////////f/+////AQAJAA8AEwAWABIAEAANAAoACAAI
AAUAAgD9//r/+v/5//n/+f/5//f/9v/2//j/+f/0/+//7P/q/+b/5v/l/+X/5v/n/+j/
6f/o/+j/5//n/+b/5//o/+n/6P/n/+X/4v/g/+L/4v/i/+L/4//j/+L/5P/k/+T/5P/i
/+L/4v/j/+X/5P/k/+T/6f/w//X/+v/+//z//P///wAAAwAHAAgACQAVACAALgA7ADUA
HAAMAPn/2//N/8v/wP++/83/3f/p//P/+//8//7/AwADAPn/9P/w/+r/4f/j/+T/5f/m
/+f/5f/k/+T/5v/k/+T/5P/i/+P/5P/l/+f/5v/m/+b/5v/m/+b/5v/m/+n/6v/s/+3/
6//q/+j/5v/q/+r/6v/q/+z/7P/s/+z/6//s/+v/6v/t/+//8v/0//T/8//y//H/8v/z
//X/9v/y//D/7//t//D/8//1//b/9f/2//b/9//5//v//P/9//7///8AAAIABAAHAAkA
CgAIAAoACwALAAwADgAOAA8ADwAPABEAEQAQABAAEAARABIAEwAUABQAEgASABIAEgAR
ABEADwAPABAADQANAAwACwAKAAkABwAEAAMAAgABAAAA/v/+//3//P/8//z//P/4//b/
9v/2//X/9f/0//P/8//x//H/8P/x//H/8f/x//H/8f/x//H/7//u/+7/7f/w//H/8f/y
//T/9P/0//X/9P/x//D/7//u/+7/7v/u//H/8f/x//H/8v/z//L/8//z//L/8v/x//L/
8v/y//P/9f/2//b/9//0//P/8P/v//D/8f/x//D/8v/y//L/8//z//X/8//x//H/8f/x
//H/9P/1//b/9//3//b/9P/2//P/8f/w//D/8P/x//H/8f/y//L/8v/w//L/8v/y//P/
9f/1//T/9P/z//P/8//z//H/8P/v/+7/7//w//H/8v/0//T/8f/x//P/8v/x//D/8//0
//X/9v/0//T/8v/y//H/8v/y//L/9v/3//b/+f/6//v//P8AAAEAAgADAAMABAAFAAcA
CwAPABEAEgASABIAEQAQABIAEgAPAAwABwAEAAQAAwADAAMAAwABAAAA/v/+//3/+f/1
//P/8v/y//L/8f/x//H/8f/x//H/8v/y//H/8f/x//H/8f/x//H/8f/w/+7/6//s/+v/
6v/r/+3/7v/u/+7/7v/u/+7/7v/u/+7/7//x//D/7v/u//H/9v/7/wAABAAKAAoABQAI
AAcACQAOABMAGwAkACwAOQA/ADQAKAAfAAEA6f/l/+D/2P/f/+f/7//7/wMACgAOAAsA
DQAPAAoABAD+//P/6//s/+3/7v/v//H/8P/w//L/8P/w//D/7v/v//D/8f/z//P/8v/x
//D/8v/0//b/+P/1//T/9P/z//H/8v/y//L/9P/0//T/9P/2//b/9v/2//T/9v/2//b/
+P/5//v//P/9//3//f/9//v/+//8//z//v/+/////////////v/8/wAAAgADAAUABQAH
AAgACQALAA0ADwASABEAEwAUABQAFAAWABcAFwAYABoAGgAbABsAGwAdAB0AHgAeAB4A
HwAhACEAIQAgACAAIAAgACAAIwAjACEAIQAeABsAGwAaABkAGAAXABUAEgARABAADwAO
AAwADAALAAcABgAFAAQAAwACAAMABAADAAMAAgABAAEA//////7////////////9//3/
/f/9//z//P/9//3//f/9//z//P/8//z//P/9/////f/9//3/AAAAAAAAAAAAAP///v/9
//3//f/7//v//f/+/wAAAQAAAAAAAAABAAIAAgABAAEAAwADAAEAAQACAAMAAwACAAEA
AAD/////AQADAAEA//8AAAEAAgADAAIAAQAAAP//AQAAAP7/AAACAAEAAQACAAEAAQAA
AP///P/8//z/+v/7//z//f///wEAAQAAAAAA/f/9//3//f/+//7//v/+//7//v/+//7/
/v/+//v/+/8AAAAAAAAAAP3//P/7//r//f/+//3//v///wAAAAAAAP7//f/9/wAA//8B
AAEAAAAAAAEAAwAFAAgACAAEAAUABgAHAAgADQANAA0ADQANAA4ADwARABYAGwAeACAA
HwAeABwAGgAcABwAGQAWABUAEgASABEAEAAPAA4ACwAIAAYABgAFAAIA///+//7//P/8
//v/+//5//n/+f/5//v//P/8//3/+f/5//n/+f/7//v/+v/4//b/+P/4//j/9v/3//f/
9v/3//j/+f/6//j/+P/4//n//f/8//r//P8BAAQABQAKAA4ADAAKAA8AFAAVABsAIgAh
ACUALgA+AEkARQA4AC4AFwD3/+v/6//k/+L/6f/1////BwANABQAGAAVABEADwAKAAYA
/v/1//f/+P/5//r/+//5//j/+P/6//j/+P/4//b/9v/2//b/9//4//j/+P/4//r/+v/6
//r/+v/6//v/+//7//z//P/8//3//P/7//r//P/8//z//P/6//z//P/8//////8AAAAA
AQABAAEAAQD/////AAAAAAIAAgADAAMAAwAFAAYABgAJAAoACgALAAsADQAOAA8AEAAR
ABIAFAAUABUAFQAUABcAGgAcAB0AHgAgACAAIQAeAB0AHgAdACAAIAAgACEAIQAhACEA
IAAiACIAIgAiACUAJQAjACMAIgAfAB8AHgAbABoAGQAXABQAEwASABEAEgAQABAADwAK
AAgABgAEAAMAAgADAAQABwAHAAYABQADAAEAAQAAAP3//f/9//3////////////+//7/
/////wEAAQAAAAAAAAAAAAAAAQABAP///////wAAAAAAAAAAAAD///7//f/+/////v//
/wAAAAABAAEAAAAAAAAAAQABAAAA/v/9//7////+////AAABAAEAAAAAAAAAAAABAAIA
AwAAAP3//v///wAAAQD//////////wEAAAD+/wAA/v/9//3//v/8//3//f/9//7//v/+
//z//f/+////AQD//////v/+/////////////v/+//7//v/+//7//v/+//7//v/7//v/
AAAAAAAAAAD+//7//v/+//7//v/8//z//f/+//7//v/+//3//f8AAAIABQAEAAYACAAI
AAgACAALAAsACwALAAsADAANAA8AFQAZABsAHAAbABoAGAAWABgAGAAVABIADQAKAAoA
CQAKAAsADAALAAoACAAIAAcAAgD///7//v/8//z/+//7//n/+f/5//n/+v/6//n/+f/3
//f/9//3//X/9f/0//L/8//2//f/+P/2//f/9//2//T/9P/0//T/8//0//X/9//3//b/
9v/2//n//v8FAAoADAAOAAwADQAOAA8AEwAWABcAHwAuADoAQwBFADgAKgAZAP//5//f
/9b/0v/b/+v/+f/9/wMADAAUABcAFwARAAYAAgAAAPf/9f/2//f/+P/5//f/9v/2//j/
+P/4//j/9v/3//j/+f/7//n/+P/3//b/9//4//n/+v/6//r/+//7//n/+v/6//r/+v/6
//r/+v/6//r/+v/6//z//v/+//7//v/9//3//P///////////wEAAQACAAIAAgACAAMA
AwAFAAcACAAIAAkACgAKAAsACQALAAwADQAMAA0ADgAQABMAFQAWABYAFgAYABkAGQAa
ABwAHAAdAB4AHwAiACMAIgAiACIAIwAgAB8AHgAcAB4AHgAeAB4AHwAfAB0AHQAeABsA
GwAaABgAGAAYABcAFAATABIAEQAOAAwADAALAAkACAAHAAYABgAEAAQABAAFAAUABAAD
AAMAAQABAAAA//////////8BAAEAAQABAAAAAAABAAEA//////7//v/+//7//v//////
/f/9//3//P/8//z//P/9//3//f/9///////9//3//v/+///////+//7//v///wAAAAD/
//////////3//f/8//3//f/8//7/AAACAAUABAAFAAIA//8BAAEAAQABAAEAAQABAAEA
///+//z//v/+//3//f/+//7//////////v/+//7//P/6//r/+v/7//3//f/8//z/+//7
//v/+//6//r/+v/6//z//P/8//z//P/8//n/+f/8//z//P/8//z//P/8//z//v/+//z/
/P/8//z/+//6//r/+f/5//z//P///wAAAAACAAYABQAEAAMAAgAGAAcACAAJAAkACgAL
AA0AEQAVABcAGAAaABoAGQAYABgAGAAVABIADQAKAAoACQAKAAsADAALAAcABAADAAEA
/v/7//r/+v/6//r/+f/5//f/9//3//f/9v/2//X/9f/1//X/9f/1//b/9//3//b/9P/2
//b/9v/4//n/+f/4//X/9P/z//L/8v/y//L/8//t/+z/8P/y//X/+v8DAAYABgAKAA4A
CwAOABMAEwAWABsAIwAqADQAQwBDADgALAAZAPf/4f/d/9j/0v/Z/+P/7//5/wEACAAO
AA8ADQALAAgAAgD+//n/8f/z//P/8//z//H/8P/w//L/9P/0//T/8v/0//T/9P/1//T/
9P/0//T/9P/0//T/9P/2//b/9//3//n/+v/6//r//P/8//z//P/8//z//P/8//7/AAAA
AAAA/////wAAAAABAAEAAQABAAEAAQACAAIAAgACAAMAAwADAAUABgAGAAgACgALAA0A
CwANAA4ADwAQABEAEgAUABQAFQAVABQAFgAYABkAGQAYABoAGgAbABkAGQAbABsAHQAe
AB8AIQAfAB8AHwAeACAAIAAgACAAIwAjACEAIQAdABkAGAAWABUAFAATABEAEwATABMA
EwARAA4ADQALAAkACAAHAAYABgAEAAQABAADAAMAAgABAP///f/9//z/+//7//v/+//7
//v/+//7//3//v8AAAEA//////7//v/7//r/+f/5//z/+//8//3/AAAAAAAAAAD/////
///////////9//3/+//6//r/+f/8//z//P/9/wAAAAD/////AAABAAAAAQD//////v/8
//r/+v/6//v///8BAP///f////////////7//f/8//v//P/8//v//v/+//3//f/+//7/
/////////f/8//v/+P/5//r/+//9//v/+//6//r/+f/5//n/+f/7//z//f/+//z//P/8
//z//P/8//n/+f/8//z//P/8//7//v/+//7//P/8//r/+v/7//z//P/8//7//f8BAAIA
AgADAAQABQAGAAsACwALAAsADAAOABAAEwAUABcAGAAYABoAGgAZABgAGgAaABcAFAAT
ABAAEAAPAAwACwAKAAcABQAEAAUABQAEAAEAAAAAAPz//P/7//v/+v/5//j/9//5//r/
+v/7//b/9f/0//P/9P/1//X/9P/0//b/9v/2//b/9//3//b/8//y//H/8P/v//D/8f/z
//X/+P/8//r/+f8CAAcABAAIAAwADAANABAAEQARABIAFwAhACwAOgBLAEsAPAAsAB0A
AwDx/+3/5v/g/+X/8f/9/wUACQAMABAAEQARAA8ACgAIAAYA+//1//X/9f/1//X/9f/0
//T/9v/4//j/+P/2//X/9P/z//P/9//4//n/+v/4//j/+P/4//r/+v/7//v//f/+//7/
/v8AAAAAAAAAAP///v/9//z/+v/8//z//P//////AAAAAAEAAQABAAEA/////wAAAAAB
AAIABAAFAAcACQAKAAoACQAKAAoACwANAA8AEAARABAAEQASABQAEwAVABYAFgAXABoA
HAAdABsAHAAbABsAHAAdACAAIQAgACAAIAAhACEAIQAhACAAIAAgACAAIAAhACEAHwAf
ABwAGQAZABgAFQAUABMAEQASABEAEAAPAA4ADAAMAAsACQAIAAcABgAGAAQABAAEAAQA
AwABAP/////9//3//P/9//3//f/9//v/+//7//v/+v/6//v/+//5//n/+P/4//n/+v/7
//3/+//5//n/+f/8//z//P/8//z/+//6//n/+v/7//r/+//+//7///////7//v/+////
/v/+//3//f///////f/9//z//f/9//z//P/8//z//f/+/////P/5//f/9//3//f/+f/7
//3///////7//P/+//3/+//6//r/+P/5//n/+f/7//z//f/8//v/+v/5//n/+//7//r/
+v/3//f/9//3//j/+P/4//j/+v/6//r/+v/8//z/+f/5//v/+v/5//j/+f/6//v//P/5
//j/9f/0//f/+P/4//j//P/9//7/AQACAAMABAAHAAcABwAHAAUABgAHAAkADAAPABAA
EAAUABYAFwAYABgAGAAVABIADgAKAAkABwAHAAcABwAFAAMAAgADAAMA/v/7//r/+v/3
//b/9P/z//P/8//z//P/9P/0//P/8//v/+//7//v//D/8f/x//D/7v/w//D/8P/w//H/
8f/w//D/8P/w//D/7v/u/+7/7//t//D/8P/y//X/+P/7/wAABgAKAAQABQAKABEAEwAQ
ABUAHwAkACoAPQBHADgAKgAdAAMA6//l/+L/2v/b/+X/7//5/wMABgAKAA8ADwANAAoA
BgD+//f/9//0//P/8v/x//H/8P/w//L/9P/0//T/8v/y//L/8v/z//T/9P/0//T/9P/0
//T/9P/z//L/8v/x//P/9P/0//T/9v/2//b/9v/2//b/9v/2//j/+v/6//r/+//7//z/
/P/7//v/+//7//v/+//8//z//v/+//////8AAAEAAQAAAP//AAAAAAEAAwAFAAYABwAI
AAkACgAMAA8AEQASABIAEAASABMAEwAWABgAGAAZABkAGQAbABsAHgAeAB4AHwAeAB0A
HAAaABgAGAAYABgAGwAbABkAGQAYABUAFQAUABEAEAAPAA0ACgAJAAgABwAGAAQABAAD
AAEAAAD///7//v/8//z//P/7//n/9v/z//X/8//z//L/8//z//P/8//z//P/8//z//L/
8v/z//P/8//z//L/8v/y//L/8v/z//P/8f/x//H/8v/y//L/8v/x//H/8f/x//L/8//y
//P/8//y//L/8f/0//T/9P/1//b/9v/1//X/9P/z//D/7//w//H/8f/w/+7/7v/u/+//
7//x/+//7f/w//H/8v/z//X/9f/1//X/8//y//D/8v/0//P/8//0//T/9f/1//X/9v/2
//b/9P/2//b/9v/3//X/9f/0//T/8//z//P/8//y//L/8v/y//T/9P/0//T/9P/0//H/
8f/y//L/8v/y//T/9P/0//T/8v/y//D/8P/z//T/9P/0//L/8f/x//T/9f/3//f/9v/6
//r//P/8//z//P8BAAEAAQABAP//AAABAAMABwALAA0ADgAQABAADwAOAA4ADgALAAgA
BQACAAIAAQADAAMAAwABAP3/+v/5//f/9v/z//L/8v/x//L/8v/z//H/8f/x//H/8v/y
//H/8f/v/+//7//v/+7/7f/r/+j/6v/s/+z/7P/s/+3/7f/s/+z/7P/s/+z/6v/q/+r/
6//p/+r/6v/u//f//P/9/wIACAAEAAIABwAOAA8ADwASABkAIwAqADgARwBBAC4AIAAH
AOn/3//Z/87/zP/b/+v/8//5/wMADAAMAAsABwAFAAIA/v/0//H/8//y//H/8P/v//H/
8P/w//L/8v/y//L/8P/y//L/8v/z//L/8v/y//L/8f/w/+//7v/v//D/8v/z//H/8v/y
//L/9f/2//f/+P/6//r/+v/6//n/+v/5//j/+f/5//r/+v/9//3//f/9//////8AAAAA
/v/+//////8AAAEAAQAAAAMABAAEAAUABwAJAAoACwALAAsACwAMAA0ADwAQABAAEAAS
ABMAEwAWABgAGAAZABkAGQAbABsAHAAcABwAHQAbABsAGwAaABoAGgAaABoAGwAbABkA
GQAaABcAFwAWABUAFAATABEAEAAPAA4ADQAKAAgACAAHAAUABAADAAIAAgAAAAAAAAAA
AP///f/7//z/+//8//z/+//7//v/+//5//n/+f/5//j/+P/5//n/+//7//r/+v/4//j/
+P/5//r/+f/6//v/+v/6//r/+v/7//v/+//7//v/+//5//n/+v/6//v/+//8//z//P/9
//3//P/6//n/+v/7//r/+//7//v/+v/4//r/+v/6//v/+//9//v/+f/3//f/9//3//j/
+f/6//v/+f/4//b/+P/7//v//P/+//z/+//5//f/9v/2//b/9P/3//j/+f/7//n/+f/4
//j/+f/5//n/+f/4//j/+P/4//j/+P/4//j/+v/6//f/9//4//j/+P/4//j/+P/4//j/
9v/2//T/9P/6//7/AQAEAO7/9f/9//7//v///wAAAQACAAYABwAIAAkACAAIAAgACQAL
AA8AEQASABQAFAATABIAFAAUABEADgAJAAYABgAFAAUABQAFAAMAAAD+//7//f/8//n/
+P/4//T/9P/z//P/9f/1//X/9f/0//T/8//z//H/8f/x//H/8f/x//D/7v/w//L/8v/y
//L/8//z//L/8v/y//L/8v/u/+7/7v/v//P/9P/y//T/+f/6//3/AgAGAAYACAAHAAYA
CQANABAAFwAhACoANABBAEUAOgAuABkA9//f/9//3P/S/9f/4f/v//v/AQAGABIAFQAR
AA0ACgACAPr/9f/x//L/8//0//X/8//y//L/9P/0//T/9P/y//L/8v/y//P/8v/y//L/
8v/0//T/9P/0//T/9P/1//X/9//4//j/+P/6//r/+v/6//n/+P/3//b/+P/8//7/AAD+
//3//f/8//v/+//7//v//f/9//7//v/8//z//f/9/wAAAwAFAAYABgAGAAUABQADAAUA
BgAHAAoACwAMAA4AEQATABQAFAAWABgAGQAZABgAGgAaABsAGgAZABoAGQAbABwAHQAf
ACEAIQAhACAAIAAgACAAIAAhACEAHwAfAB4AGwAbABoAFQAUABMAEQAQAA8ADgANAA4A
DAAMAAsACQAIAAcABgAEAAIAAgACAAMAAwACAAEAAgABAAIAAgAAAP///v/9////////
/////P/8//3//f/+//////8AAP///v/9//3////9//3//f/8//z//P/8////////////
/P/7//j/9//6//z///8BAAIAAgACAAMABAAEAAMAAwAAAP///P/7////AQACAAIAAQAA
AP///////wEA///9//7///8AAAEAAAD///7//f8AAAAA//8CAAAA/////wAAAAABAAEA
AQAAAAAAAAD+//z//P/8//3//v//////AAD///////////7//v/+//7///8AAAEAAgAB
AAAA/P/7//7//v/+//7//v/+//7//v///wAA//8AAP//BAAEAAQABQAGAAcACAAMAA0A
DgAPAA0ADgAPABEAFQAZABsAHAAfACAAIAAgACAAIAAdABoAFQASABIAEQAPAA8ADwAN
AAsACgALAAsABgADAAIAAgACAAIAAQABAP//////////AAAAAP////////////////3/
/f/8//r//P/+//7//v/+///////+//3//P/7//r/+P/4//j/+f/3//7/AAAAAP///v8D
AAoADgAQABIAEwAUABUAGQAeABsAHQAoADYARQBVAFIAPgAxACMABwD7//7/8v/n/+v/
9/8BAAsAEAAQABMAFwAXABYAEgAMAAkABwADAP//+//3//j/+P/5//z/+v/6//r/+P/4
//j/+P/5//z//P/8//z/+v/6//r/+v/8//z//f/9//z//P/7//r//P/8//z//P/+/wAA
AgAEAAIAAgAAAP7//////wAAAAABAAEAAQABAAQABQAHAAgABwAGAAYABQAHAAkACgAK
AA0ADgAOAA8AEQATABQAFQAVABUAFQAWABgAGwAdAB4AHQAeAB4AHQAeACAAIAAhACEA
IQAjACMAJgAmACYAJwAnACcAJwAmACYAJgAmACYAKQApACcAJwAkACEAIQAgAB8AHgAd
ABsAGgAZABgAFwAZABgAGQAZABUAFAATABIACwAGAAMAAAADAAMAAgABAAUABQAHAAgA
BAADAAIAAQACAAMABAAFAAMAAgACAAEA//////7//v///wAAAQADAAUAAwADAAMAAgAC
AAIAAgADAAMAAwADAAMAAwABAAEAAgACAAMAAwAEAAQABAAFAAQABAADAAMABAAFAAQA
BQAIAA==
         </WaveFormData>
      </LeadData>
      <LeadData>
         <LeadByteCountTotal>10000</LeadByteCountTotal>
         <LeadTimeOffset>0</LeadTimeOffset>
         <LeadSampleCountTotal>5000</LeadSampleCountTotal>
         <LeadAmplitudeUnitsPerBit>4.88</LeadAmplitudeUnitsPerBit>
         <LeadAmplitudeUnits>��V</LeadAmplitudeUnits>
         <LeadHighLimit>2147483647</LeadHighLimit>
         <LeadLowLimit>268435456</LeadLowLimit>
         <LeadID>V1</LeadID>
         <LeadOffsetFirstSample>0</LeadOffsetFirstSample>
         <FirstSampleBaseline>0</FirstSampleBaseline>
         <LeadSampleSize>2</LeadSampleSize>
         <LeadOff>FALSE</LeadOff>
         <BaselineSway>FALSE</BaselineSway>
         <ExcessiveACNoise>FALSE</ExcessiveACNoise>
         <MuscleNoise>FALSE</MuscleNoise>
         <LeadDataCRC32>2853386376</LeadDataCRC32>
         <WaveFormData>
AwADAAEAAwAGAAYACQAMAA4ACgAIAAgABgABAPr/7f/Z/8b/sP+g/5b/jf+I/4//mf+p
/8P/2P/U/8T/vf/B/8b/y//V/+H/6f/v//X/9//4//n//f/+/wIAAwADAAMAAwADAAUA
BQAFAAUABgAGAAYABgAGAAYABQAFAAQABAAFAAUABwAGAAYABgAEAAQABAAFAAYABgAG
AAYAAwADAAMAAwAFAAUABQAFAAUABQAEAAQABgAGAAYABgAHAAcABwAHAAcABwAHAAcA
BwAIAAgACAAIAAgACAAIAAgACAAJAAkABwAHAAcABwAHAAcABwAHAAcABgAGAAYACQAJ
AAkACQAIAAcABQAEAAYABQAFAAQAAwADAAMAAgACAAIAAQAAAAAA/////////P/7//v/
+//9//z//P/8//z//P/8//z//v/+///////9//3//f/8//z//f/9//3///////////8A
AAAAAAAAAAAAAAAAAAEAAQABAAEAAQACAAIAAgACAAMAAwADAAIAAAAAAAAAAAACAAIA
AgADAAQABAAEAAQAAwADAAMABAAEAAQAAwADAAIAAgACAAIAAwADAAMAAwAAAAAAAAAA
AAAAAAAAAAAAAAAAAAAAAQD///////////////8AAAAAAAAAAAAAAAD///7//v/+//7/
/v/+//7//f/9//z//P/+//7//f/9//3//v/+//7//v/+//7//v/+//7//v/+//3//f/9
//3//f/+//7//v////7//v/+//7//v/9//3//f/+//7//f/7//v/+//7//z//P/9//3/
/f/9//3//v/+//z//P/9////AAAAAAAA/v////////8BAAQAAwACAAEAAAABAP///v/9
//v/+//6//n/9P/0//L/7//v/+//8P/w/+//7//t/+r/6f/p/+n/6v/s/+//8//0//T/
9//5//v/+//7//v/+v/6//r/+v/6//r/+v/6//n/+f/7//v/+//9//3//f/9//7//v//
////AAAAAAAAAAAAAAEAAQABAAMAAwADAAMAAQABAAEAAQADAAMAAwAEAAgACwAOAAwA
DAAMAAwACAABAPT/5//R/7r/pv+W/4r/g/+E/43/m/+x/8v/1v/K/77/v//H/8z/z//X
/+P/7//1//n//f/+//3/AQAGAAYABwAFAAUABQAFAAcABwAHAAcACAAIAAgACAAIAAgA
BwAHAAYABgAHAAcACQAIAAgACAAGAAYABgAHAAoACgAKAAoACQAJAAkACQAJAAkACQAJ
AAkACQAIAAgACAAIAAgACAAJAAkACQAJAAkACQAJAAkACQAKAAoACgAMAAwADAAMAAoA
CgALAAsADQANAA0ADQALAAsACwALAAsACgAKAAoACwALAAsACwALAAsACgAKAAkABwAG
AAQABQAFAAUABAAEAAQAAwACAAIAAQABAAEAAAD///////8BAAAAAAAAAP7//v/+//7/
/v/+//////8BAAEAAQAAAP7////////////////////+//7//v/+//7//v/+/////f/9
//3//f/8//z//P/8//////////7//v/+//7//v/+//7//v///wAAAAAAAAAA/f/9//3/
/v8AAAAA/////wAAAAAAAAAAAQABAAEAAQAAAAAAAAAAAAAAAAAAAAAAAAAAAAAAAQD/
//////////3//f/+//7//v/+//7//v/9//z//P/8//z//P/8//z//f/9//z//P/6//r/
+f/5//n/+v/6//r/+P/4//j/+P/6//r/+v/6//n/+f/5//n/+f/6//r/+v/7//r/+v/6
//r/+v/5//n/9//4//j/9//5//n/+f/5//j/+P/5//n/+f/5//n/+v/8//r/+v/7//v/
/P/8//z//P/7//v//f/+/wAAAAAAAAAA/f/7//r/+f/2//X/8//x/+z/7P/q/+f/5v/n
/+n/6v/n/+f/5f/i/+L/4//k/+b/6f/r/+7/7v/y//X/9//5//n/+f/5//j/+v/6//r/
+v/6//r/+v/5//n/+//7//v//f/9//3//f/8//z//f/9/wAAAAAAAAAA//////7//f//
////////////////////////////AAAEAAcACgAKAAgACAAGAAIA+f/q/9f/w/+q/5r/
jP9+/3X/ev+D/5X/sf/L/87/xP++/7//w//I/83/1f/j/+3/8f/z//f/+v/9////AAAC
AAUABQAFAAUABQAFAAUABQAFAAYABgAGAAYABgAGAAUABQAGAAYABwAHAAkACAAIAAgA
BgAGAAYABwAGAAYABgAGAAcABwAHAAcABwAHAAcABwAHAAcABgAGAAYABgAGAAYABQAF
AAUABQAHAAcABwAHAAUABgAGAAYACAAIAAgACAAGAAYABwAHAAcABwAHAAcABwAHAAcA
BwAHAAYABgAGAAkACQAJAAkABwAHAAYABgAGAAUABQAEAAUABQAFAAQAAgACAAEAAAAC
AAEAAQABAP7//f/9//3//f/8//z//P/+//7//v/+//z//P/9//3//////////v/+////
////////////////AgACAAIAAgAAAAAAAAABAP///////////v/+//7//v/////////+
/wAAAAAAAAAAAAAAAAAAAQAAAAAAAAAAAP///////wAAAAAAAP////8BAAIAAwAEAAIA
AQAAAP//AAAAAAAAAAD+//7//v/+////AAABAAMAAwADAAMAAwABAAEAAgACAAIAAgAC
AAIAAwACAAIAAgAAAAAAAAAAAAMAAwACAAIAAgACAAEAAQABAAIAAgACAAIAAgACAAIA
AAAAAAAAAAABAAEAAQABAAEAAgACAAIA///+//7//v8AAAAA/////wEAAgACAAEAAwAD
AAMAAwACAAIAAwADAAMAAwADAAQABAACAAIAAwADAAQABAAEAAIAAwADAAMABQAGAAYA
BQAHAAkACAAIAAgACAAIAAcABQAEAAMAAQABAAAA///7//r/9//z//L/8//1//b/8//z
//H/7v/t/+3/7f/u//H/8//2//b/+P/7//3///8AAAEAAgACAAQABAAEAAQABAAEAAQA
AwADAAUABQAFAAUABQAFAAUACAAIAAkACQAKAAoACgAKAAgACQAJAAkACwALAAsACwAL
AAsACwALAAsACwANABAAEgAVABYAFgAWABYAFgAQAAkA/v/v/93/xP+q/5j/iP99/3z/
if+X/6//zf/Y/9L/yP/J/83/1P/Z/+H/6//3////AQADAAYACQALAA4AEAARAA8ADwAP
AA8AEAARABIAEwAUABQAFAAUABQAFAATABMAEgASABMAEwATABIAEgASABAAEAAQABEA
EgASABIAEgARABEAEQARABIAEwAUABUAFQAVABQAFAASABIAEgASABMAEwATABMAFQAV
ABUAFQAUABQAEwASABIAEgASABIAFAAUABUAFQAVABUAFQAVABcAFwAXABcAGQAYABgA
GAAYABcAFgAVABcAFwAWABYAGAAXABcAFgAVABUAFQAUABQAFAATABIAEAAPAA8ADwAM
AAsACwALAAsACgAKAAoACgAKAAoACgAMAAwADQANAAsACwALAAoACgALAAsACwALAAsA
CwALAAwADAAMAAwADgAOAA4ADwAPAA8ADwAPAA4ADgAOAA4AEAARABIAEgAQABAAEAAQ
ABIAEgASABMAEgASABIAEgARABEAEQASABIAEgARABEAEAAQABAAEAARABEAEQARABAA
EAAQABAAEAAQABAAEAAQABAAEAARAA8ADwAPAA8ADQANAA4ADgAOAA4ADgAOAA0ADAAM
AAwADgAOAA4ADgAPAA8ADgAOABAAEAAPAA8ADwAQABAAEAAQABAAEAAQABAAEAAQABAA
DwAPAA8ADwAPABAAEAAQABEAEAAQABAAEAAQAA8ADwANAA4ADgANAA0ADQANAA0ACgAK
AAsACwAJAAkACQAKAAwACgAKAAsADQAOAA4ADgAOAA4ADgANAAsACgAJAAcABwAGAAUA
AgACAAAA/f/7//v//P/8//n/+f/3//T/9f/1//X/9v/3//n//P/8//7/AQADAAUABgAH
AAgACAAGAAYABgAGAAgACAAIAAcABwAJAAkACQAJAAkACQAJAAwADAANAA0ADgAOAA4A
DgAMAA0ADQANAA0ADQANAA0ADQANAA0ADQANAA0ADQAOABAADwASABYAGAAWABQAFAAR
AAoA/f/r/9T/vv+s/6D/k/+O/5P/nf+r/8f/5P/q/97/1f/R/9T/2f/d/+f/8f/5////
AQACAAMABQAIAAwAEQAPAA8ADwAPAA8ADwAPAA8ADgAOAA4ADgAOAA4ADQANAA4ADgAP
AA8ADgAMAAsACgAMAAwADAANAAwADAAMAAwADQANAA0ADQAPAA8ADwAPAA8ADwAOAA4A
DgAOAA4ADgAPAA8ADwAPAA8ADwAPAA8ADwAQABAAEAAQABAAEAAQABAAEAARABEAEQAR
ABEAEQARABEAEQARABEAEAAQABAADwAPAA8ADwAPAA8ADgAOAA4ADQANAAwACwALAAsA
CgAKAAoACQAIAAYABQAFAAUABQAFAAYABwAHAAYABgAGAAQABAAEAAQAAgACAAMAAwAB
AAEAAQAAAAEAAwAEAAUABAADAAIAAQACAAIAAgACAAIAAgACAAMAAwADAAMAAwAEAAQA
BAAEAAUABQAFAAQABAAEAAQABAAEAAQABAAFAAQABAAEAAQAAwADAAMABAAEAAQAAwAD
AAIAAgACAAIAAwADAAMAAwACAAIAAgACAAIAAgACAAIAAAAAAAAAAQABAAEAAQABAAEA
AQACAAIAAAAAAAAAAAD///7//v/+//7//v/+//7///////7//v/+//7//f/9//3//v/+
//7//v/+//7//v/8//z//P/8//3//f/9//3/+//8//z//P/7//r/+v/6//z//P/7//v/
+//8//z/+//7//v/+//7//z//P/9//3//P/7//r/+v/8//r/+v/7//n/+v/6//r/+P/5
//n/+f/7//z//P/7//v/+//8//z//P/8//z//f/7//r/+f/3//f/9v/1//T/9P/y/+//
6//r/+z/7P/t/+3/6//o/+X/5f/l/+b/6P/r/+//8P/y//X/9//5//n/+f/5//j/+P/4
//j/+P/4//j/+P/3//f/+f/5//n/+//7//v/+//8//z//f/9//7//v/+//7//v//////
///9//3//f/9//3//f/9//3/+//9//3//v8AAAUACAAKAAoACgAIAAQA/f/y/9//zf+6
/6b/lv+I/3//gv+N/5n/sf/N/9r/0v/G/8P/xf/I/8//1//h/+n/7//1//f/+P/5//v/
/v8CAAEA//////////8BAAEAAQABAAIAAgACAAIABAAEAAMAAwACAAIAAwADAAMAAgAC
AAIAAAAAAAAAAQAAAAAAAAAAAAEAAQABAAEA//////////8BAAEAAAAAAP7//v/+//7/
//////////////////////3//v/+//7/AAAAAAAAAAAAAAAAAQABAAEAAQABAAEAAQAB
AAEAAQABAAAAAAAAAAEAAQABAAEA//////7//v8AAP/////+//3//f/9//z//P/8//v/
+v/6//n/+f/5//j/9//3//f/9f/0//T/9P/2//b/9v/2//T/9P/1//X/9//3//f/9v/2
//f/9//3//f/9//3//f/+P/4//j/+P/4//j/+P/5//n/+f/5//n/+P/4//j/+P/5//n/
+f/4//r/+v/6//r/+P/4//j/+f/6//r/+v/6//n/+f/5//r/+v/6//n/+f/4//j/+P/4
//n/+f/5//n/+v/6//r/+v/4//j/+P/4//j/+P/4//n/9//3//f/9//2//X/9f/0//b/
9v/2//b/9f/0//T/9P/0//T/9P/0//X/9f/0//T/9P/0//P/8//1//b/9v/2//T/9P/0
//T/9P/0//T/9P/1//X/9f/1//P/9P/0//T/9f/0//T/9P/y//L/8f/x//H/8v/y//H/
8f/x//H/8f/y//L/8//z//P/8//z//T/9P/y//L/8//z//T/9P/0//b/9f/3//b/9v/2
//b/9v/3//X/9P/z//H/8f/w/+//7P/s/+r/5//n/+f/6P/o/+b/5f/i/97/3f/d/93/
3v/f/+H/5P/k/+j/6//t/+//8v/z//T/9P/y//L/8v/y//L/8v/y//H/8//1//X/9f/3
//f/9//3//r/+v/7//v/+//6//n/+P/6//v/+//7//v/+//7//v/+//7//v/+//7//3/
/f/+/wAAAwAGAAgABgAGAAYABAABAPb/5//V/8D/qv+W/4j/e/90/3v/h/+Z/7X/zP/O
/8T/wf/F/8j/y//R/9n/4//r//H/8//2//v//f/+/wAAAQADAAMAAwADAAMAAwADAAMA
AgACAAIAAgACAAIAAQABAAQABAAFAAUAAwACAAIAAgAEAAQABAAFAAQABAAEAAQABAAF
AAYABwAHAAcABwAHAAYABQADAAIAAwAEAAUABgAFAAUABQAFAAUABQAFAAUABQAGAAYA
BgAGAAYABgAGAAYABgAHAAcABwAHAAcABwAHAAcABwAHAAkACAAIAAgABwAHAAcABwAH
AAcABgAGAAYABQAFAAQAAwADAAMAAgAEAAQAAwACAAIAAQABAAEAAAD////////9//z/
/P/8//z//P/8//z//P/8//3//f/////////+/wAAAQABAAEA//////////8AAAAAAAAA
AAAAAAAAAAEAAQABAAEAAQACAAIAAgACAAEAAQABAAAAAQACAAMABAAEAAQABAAFAAYA
BgAGAAYABQAFAAUABgAIAAgABwAHAAgACAAIAAgABwAHAAcABwAIAAgACAAIAAYABgAG
AAYABgAGAAYABwAHAAcABwAHAAYABQAFAAQABgAGAAYABgAHAAYABgAGAAYABgAGAAYA
BwAHAAYABgAGAAYABQAFAAUABgAGAAYABgAGAAYABgAEAAQABAAEAAUABQAFAAUABQAG
AAYABgAFAAQABAAEAAYABgAFAAUABQAGAAYABQAFAAUABQAFAAYABgAHAAcABQAFAAUA
BgAHAAYABwAJAAcACAAIAAgACAAJAAkACQALAAwADAAMAAwADAANAAsACgAJAAcABwAG
AAUAAgACAAAA/f/9//3//v/+//v/+//5//b/8//z//P/9P/3//n//P/8/wAAAwAFAAcA
CAAJAAoACgAIAAgACAAIAAgACAAIAAcACQALAAsACwANAA0ADQANABAAEAARABEAEAAQ
ABAAEAAQABEAEQARABEAEQARABEAEwATABMAEwATABMAEwAUABYAFwAaABwAHAAaABoA
GAARAAgA+//n/9L/uv+m/5r/jf+K/4//m/+v/83/5v/m/9z/2f/b/+D/5f/r//H/+/8D
AAkACwAOABEAEwAUABgAGwAZABkAGQAZABkAGQAZABkAGgAaABoAGgAYABgAFwAXABgA
GAAZABkAGQAYABgAGAAYABgAGAAZABgAGAAYABgAFwAXABcAFwAXABcAFwAXABkAGQAY
ABgAGAAYABgAGAAXABcAFwAXABkAGQAZABkAGQAaABoAGgAYABgAGAAYABoAGgAbABsA
GwAbABsAGwAdAB0AHQAdAB0AHAAcABwAHQAdAB0AHQAdAB0AHAAcABwAGwAbABoAGwAb
ABsAGgAaABoAGQAYABgAFwAXABcAFgAVABUAFQAVABQAFAAUABYAFgAWABYAFgAWABcA
FwAXABcAFwAWABYAFwAXABcAFwAXABcAFwAYABgAGAAYABgAGAAYABkAGQAZABkAGQAa
ABoAGgAaABkAGQAZABgAGAAYABgAGAAZABoAGwAdAB0AHAAbABoAGQAZABkAGgAaABoA
GQAZABoAGgAaABoAGQAZABkAGQAWABYAFgAWABgAGAAYABgAFwAWABUAFQAXABcAFwAX
ABcAFwAYABgAFgAWABYAFgAXABYAFgAWABYAFgAWABYAFwAXABYAFgAWABYAFQAVABUA
FgAWABYAFgAWABYAFgAVABQAEwASABMAEwATABMAEQASABIAEgAPAA4ADgAOAA8AEAAQ
ABEADwAQABAADwARABEAEQARABAAEAARABEADwAPAA8AEAASABAAEAARABMAEgASABIA
FAAWABYAFgAWABUAEwASABEADgANAAsACQAIAAgABgADAP////8AAAAAAQABAP///P/5
//n/+f/6//v//f8AAAAAAgAFAAcACQAKAAsADAAMAAoACgAKAAoADAAMAAwACwAJAAsA
CwALAA4ADwAQABEAEAAQABEAEQASABIAEgASABIAEwATABMAEwATABMAEwATABMAEwAT
ABEAEwATABQAFgAXABoAHgAcABoAGgAYABMACgD9/+v/1v/A/6z/oP+V/5T/nf+p/7v/
2f/y//L/5P/b/9v/3P/h/+n/8//7/wMACQALAAwADwAPABAAFAAXABcAFwAXABcAFQAV
ABUAFQAWABYAFgAWABgAGAAXABcAFwAWABYAFQAXABYAFgAWABYAFgAWABcAFwAWABUA
FAATABMAEwATABEAEQARABEAEgATABMAFAAUABQAFAAUABMAEwATABMAEwATABMAEwAT
ABQAFAAUABQAFAAUABQAEgASABMAEwARABEAEQARABEAEQARABEAEQAQABAAEAATABMA
EwATABMAEwASABIAEAAPAA8ADgAPAA8ADwAOAA4ADgANAAwADAALAAsACwAKAAkACQAJ
AAkACAAIAAgACAAIAAgACAAHAAYABgAFAAcABwAHAAYABgAHAAcABwAFAAUABQAFAAgA
CAAIAAgABgAGAAYABwAFAAUABQAFAAYABgAGAAYABwAHAAcABgAIAAgACAAIAAcABgAF
AAUABgAGAAYABgADAAMAAwAEAAYABgAFAAUABAAEAAQABAADAAMAAwADAAIAAgACAAIA
AgACAAIAAgACAAIAAgADAAMAAwADAAMAAQABAAIAAgACAAIAAgACAAMAAgACAAIAAQAA
AP///v8BAAEAAAAAAAIAAgABAAEAAQACAAIAAgACAAIAAgACAAIAAgACAAIAAQABAAEA
AQABAAIAAgACAAEAAAAAAAAAAAAAAP////8BAAIAAgABAAMAAwADAAMAAQAAAAAA//8B
AAEAAQACAAIAAAAAAAEAAQACAAQABAAEAAQABAAFAAMAAgABAP3//f/8//v/+f/6//n/
9//y//H/8f/w//H/8f/v/+z/6f/p/+n/6v/r/+3/8P/w//T/9//5//v/+v/7//z//P/+
//7//v/+//7//v/+//3//f////////8BAAEAAQABAAAAAAABAAEABAAEAAQABAAEAAUA
BQAFAAUABQAFAAUABQAFAAUABQAFAAMAAwAEAAYACQAOAA4ADAAKAAwACgAFAP7/8f/h
/87/tv+k/5b/hf9+/4X/kf+h/7v/1v/c/9D/x//H/8r/z//X/93/5//x//X/9//6//v/
//8CAAYABwAHAAcABwAHAAcABwAHAAcACAAIAAgACAAKAAoACQAJAAgACAAJAAkACQAI
AAgACAAIAAgACAAJAAgACAAIAAgACQAJAAkACQAJAAkACQAJAAsACwAKAAoACAAIAAgA
CAAHAAcABwAHAAkACQAJAAkABwAIAAgACAAJAAoACwAMAAoACgALAAsADQANAA0ADQAL
AAsACwALAAsACgAKAAoACwALAAsACwAJAAkACAAIAAgABwAHAAYABQAFAAUABAAGAAYA
BQAEAAYABQAFAAUAAgABAAEAAQABAAAAAAAAAAAAAAAAAAAAAAAAAAEAAQABAAEAAQAA
AAAAAQABAAEAAwADAAMAAwAEAAQABAAEAAQABAAEAAUABQAFAAUABQAGAAYABgAGAAkA
CQAJAAgABgAGAAYABgAIAAgACAAJAAoACgAKAAoACQAJAAkACgAKAAoACQAJAAgACAAI
AAgABwAHAAcABwAIAAgACAAIAAgACAAIAAgACAAIAAgACQAHAAcABwAHAAcABwAIAAgA
CAAIAAgACAAHAAYABgAGAAYABgAGAAYABwAHAAYABgAGAAYABQAFAAUABgAGAAYABAAE
AAQABAAGAAYABgAGAAUABQAFAAUABQAGAAYABgAHAAYABgAGAAQABAADAAMAAwAEAAQA
AwADAAMAAwADAAIAAgADAAMAAwADAAMABAACAAAAAAABAAMABAAEAAQABAAFAAUABQAF
AAgACgAKAAoACgAJAAcABgAFAAUABQAEAAMAAgACAAAA/f/5//n/+v/6//v/+//5//b/
8//z//P/9P/1//f/+v/6//7/AQADAAUABgAHAAgACAAGAAYABgAGAAYABgAGAAUABQAH
AAcABwALAAsACwALAAwADAANAA0ADgAOAA4ADgAQABEAEQARAA8ADwAPAA8ADwAPAA8A
DwARABEAEQASABQAFwAaABwAGgAcABoAFAANAAIA8//d/8b/rv+e/47/g/+A/4v/mf+z
/9H/3v/Y/9L/z//T/9j/3f/l/+//+f8DAAcACQAKAA0ADQASABQAEwAVABUAFQAVABUA
FQAVABUAFgAWABYAFgAYABgAFwAXABYAFgAXABcAGQAYABgAGAAYABgAGAAZABoAGgAa
ABoAGQAZABkAGQAXABcAFwAXABkAGQAYABgAGgAaABoAGgAZABkAGQAZABsAGwAbABsA
GQAaABoAGgAcABwAHAAcABwAHAAdAB0AHQAdAB0AHQAfAB8AHwAfAB0AHAAcABwAHwAf
AB8AHwAdAB0AHAAcABwAGwAbABoAGwAbABsAGgAaABoAGQAYABgAFwAXABcAFAATABMA
EwATABIAEgASABIAEgASABIAEgASABMAEwAVABUAFQAUABIAEwATABMAFAAVABYAFwAW
ABYAFgAWABYAFgAWABcAFwAXABcAFwAYABgAGAAYABsAGwAbABoAGgAaABoAGgAYABgA
GAAZABoAGgAaABoAGQAZABkAGgAaABoAGQAZABwAHAAcABwAGwAbABsAGwAcABwAHAAc
ABwAHAAcABwAGgAaABoAGwAbABsAGwAbABoAGQAZABgAGgAaABoAGgAbABoAGgAaABoA
GgAaABoAGwAbABoAGgAaABoAGQAZABsAHAAcABwAHAAcABwAHAAaABoAGgAaABkAGQAZ
ABkAFwAYABgAGAAYABgAGQAaABwAHAAbABsAGwAcABwAGwAdAB0AHQAdABwAHAAdAB0A
HQAdAB0AHgAdABoAGQAZAB8AIAAgACAAIgAiACIAIgAiACEAHwAeAB0AGwAbABoAGQAY
ABgAFgATABEAEQASABIADwAPAA0ACgAHAAcABwAIAAkACwAOAA4AEAATABUAFwAYABkA
GgAaABoAGgAaABoAGgAaABoAGQAZABsAGwAbABsAGwAbABsAHQAeACAAIQAgACAAIAAg
AB4AHwAfAB8AIQAhACEAIQAfAB8AHwAfAB8AHwAhACIAIgAlACoALAAqACoAKgAmACMA
GgALAPf/3v/G/7L/pv+Z/5L/l/+l/7n/1f/u//D/5v/h/+X/6v/v//X//f8HAAsAEQAX
ABoAGwAfACIAJgApACgAJwAmACUAJQAlACUAJQAmACYAJgAmACYAJgAlACUAJgAmACcA
JwAnACYAJgAmACgAKAAoACkAKAAoACgAKAApACkAKQApACkAKQApACkAKAAnACUAJAAl
ACYAJwAoACcAJwAnACcAJwAnACcAJwAnACgAKAAoACYAJgAmACYAKAAoACkAKQApACkA
KQApACkAKQApACkAKwAqACoAKgApACkAKQApACsAKwAqACoAKgApACkAKAAnACcAJwAm
ACYAJgAlACQAJgAlACUAJQAiACEAIQAhACEAIAAgACAAIAAgACAAIAAgACAAIQAhAB8A
HwAfAB4AHgAfAB8AHwAhACEAIQAhACAAIAAgACAAIgAiACIAIwAjACMAIwAjACQAJAAk
ACQAJQAlACUAJAAkACQAJAAkACYAJgAmACcAJwAmACUAJAAlACUAJQAmACYAJgAlACUA
KAAoACgAKAApACkAKQApACgAKAAoACgAKAAoACgAKAAmACYAJgAnACcAJwAnACcAKQAp
ACoAKgAoACgAKAAoACcAJgAmACYAKAAoACgAKAAoACcAJQAkACUAJgAmACcAJQAmACYA
JgAmACYAJgAmACYAJgAmACYAJwAnACcAJwAnACgAKAAoACcAJgAmACYAKAAoACcAJwAp
ACoAKgApACcAJwAnACcAKAAoACkAKQAnACcAJwAoACoAKgAqACwALAAsACwALAAtACsA
KgApACcAJwAmACUAIgAiACAAHQAZABkAGgAaABsAGwAZABYAEwATABMAFAATABUAGAAY
ABoAHQAfACEAJAAlACYAJgAkACQAJAAkACIAIgAiACEAIwAlACUAJQAlACUAJQAlACgA
KAApACkAKgAqACoAKgAqACsAKwArACsAKwArACsAKwArACsAKwAvAC8ALQAsAC4AMQA0
ADYAOAA2ADYANgAzACwAIwATAAAA7P/Y/8b/uf+w/6//uf/F/9n/+v8MAAYA+//3//b/
+f///wUADwAXAB0AIQAiACMAJQAqAC4ALwAxADEAMQAxAC8ALwAvAC8AMgAyADIAMgAw
ADAALwAvADAAMAAxADEAMQAwADAAMAAwADAAMAAxADQANAA0ADQAMQAxADEAMQAxADEA
MQAxADMAMwAyADIAMgAyADIAMgAzADMAMwAzADEAMQAxADEAMQAyADIAMgA0ADQANAA0
ADQANAA1ADUANQA1ADUANQA1ADUANQA1ADUANAA0ADQANQA1ADUANQA1ADUANAA0ADQA
MwAzADIALwAvAC8ALgAvADAAMAAwADAALwAvAC8ALAArACsAKwAtACwALAAsACoAKgAq
ACoALAAsAC0ALQAsACsAKgAoACkAKwAsAC0ALwAvAC8ALwAwADAAMAAwAC4ALgAuAC8A
MQAxADEAMQAwADAAMAAwADEAMQAxADAAMAAwADAAMAAwADAAMAAxADIAMgAyADIAMQAx
ADEAMgAyADIAMQAxADIAMgAyADIAMQAxADEAMQAwADAAMAAwADAAMAAwADAALgAuAC4A
LwAtAA==
         </WaveFormData>
      </LeadData>
      <LeadData>
         <LeadByteCountTotal>10000</LeadByteCountTotal>
         <LeadTimeOffset>0</LeadTimeOffset>
         <LeadSampleCountTotal>5000</LeadSampleCountTotal>
         <LeadAmplitudeUnitsPerBit>4.88</LeadAmplitudeUnitsPerBit>
         <LeadAmplitudeUnits>��V</LeadAmplitudeUnits>
         <LeadHighLimit>2147483647</LeadHighLimit>
         <LeadLowLimit>268435456</LeadLowLimit>
         <LeadID>V2</LeadID>
         <LeadOffsetFirstSample>0</LeadOffsetFirstSample>
         <FirstSampleBaseline>0</FirstSampleBaseline>
         <LeadSampleSize>2</LeadSampleSize>
         <LeadOff>FALSE</LeadOff>
         <BaselineSway>FALSE</BaselineSway>
         <ExcessiveACNoise>FALSE</ExcessiveACNoise>
         <MuscleNoise>FALSE</MuscleNoise>
         <LeadDataCRC32>2254859522</LeadDataCRC32>
         <WaveFormData>
6P/m/+b/5//r//D/+P8CAAsAFQAmAEEAYgCBAJkApwClAIUAUQAmAAMA4P/B/5//af8m
/+7+zP7C/sz+5f4E/yX/RP9g/3//nP+2/8b/zf/S/9b/3P/i/+j/7//x//L/9P/2//b/
+P/5//r/+f/7//v//f/8//3//f/9//7/AAAAAAEAAQABAAMAAwAFAAUABgAHAAoACgAL
AAwACgALAA0ADgAPAA8AEAASABMAFAAVABYAFwAYABoAGwAeACAAIQAjACMAJAAmACgA
KwAtAC8AMgA0ADcAOQA9AD8AQgBDAEcATABPAFIAVgBYAFoAXQBfAGAAYgBlAGgAaQBr
AGwAbQBsAG0AbgBuAG8AbwBvAG4AbABrAGkAaQBmAGUAYgBgAF0AWQBWAFMATwBLAEcA
QgA+ADgAMwAvACsAJgAhABwAGQAXABIADQAKAAYAAQD+//7//P/4//b/9//1//P/8f/u
/+3/7P/s/+v/6f/p/+n/6P/n/+f/5//n/+f/5//n/+f/5//m/+b/5v/m/+b/5v/m/+b/
5v/n/+j/6P/o/+j/6v/q/+r/6//q/+n/6P/n/+X/5f/l/+X/5//n/+b/5v/m/+f/5//n
/+X/5v/m/+X/5P/k/+T/5P/k/+T/4//i/+P/4v/h/+H/4f/h/+H/4f/f/9//3//f/+D/
3v/e/97/3v/e/97/3f/f/97/3v/d/93/3v/e/93/3f/d/93/3v/f/9//3f/d/97/3v/d
/9z/3v/e/97/3//f/9//3//e/97/3v/e/97/3v/e/9//3//d/9z/3P/c/9z/3f/e/9//
3//g/+D/4P/e/97/3v/e/9z/3P/d/97/3v/e/+D/4P/i/+b/5P/k/+T/5P/k/+P/4//h
/+H/4f/j/+P/4f/h/+H/4P/f/9//3//g/9//3P/Y/9T/1P/V/9b/2f/b/9v/2//b/9r/
3P/c/9z/2f/Y/9f/1//Y/9j/2f/Z/9f/1//X/9b/1v/W/9f/1//Z/9v/2//b/9n/2f/Z
/9r/3P/c/9z/3P/a/9r/2//b/9r/2v/b/9v/3f/d/93/3v/c/9z/3//h/+j/8v/6/wEA
DwAoAEcAagCFAJsApwCZAGsANQAIAN3/uv+f/3X/Nf/w/rz+pP6o/r7+2/7+/h//OP9U
/3f/mP+s/7j/wf/G/8z/1P/a/97/4f/j/+T/5v/o/+j/6v/r/+z/7f/v/+//8f/y//P/
8//z//T/9v/2//f/9//3//n/+f/5//n/+v/7//z//P/9//7//P/9////AAABAAEAAgAE
AAUABgAHAAgACQAKAAwADQASABQAFQAXABkAGgAcAB4AIQAjACUAKAAqAC0ALwAzADcA
OgA7AD8ARABHAEoATgBQAFIAVQBXAFoAXABfAGIAYwBlAGYAZwBmAGcAaABoAGcAZwBn
AGYAaABnAGUAZQBiAGEAXgBcAFoAVQBRAE0ARwBDAD8AOgA2ADAAKwAnACMAHgAZABQA
EAANAAcAAQD///z/+P/2//P/8P/r/+j/6f/n/+X/4//i/+H/4P/g/9//3f/d/93/3v/d
/93/3f/b/9v/2//b/9v/2//a/9r/3P/c/9z/3P/c/9z/3P/d/9z/3P/c/9z/3v/e/97/
3//h/+H/4f/h/+H/4f/h/+H/4f/h/+D/4P/g/+H/4f/h/9//4P/g/9//4P/g/+D/4P/g
/+D/3//e/9//3v/d/93/3f/d/93/3f/d/93/3f/d/9z/2v/a/9r/2v/a/9r/2f/Z/9j/
2P/X/9f/2P/Y/9f/1f/V/9X/1v/X/9f/1f/V/9T/1P/T/9L/0v/S/9L/0//T/9P/0//S
/9L/0v/S/9L/0v/S/9P/0//R/9D/0P/Q/9H/0f/R/9H/0f/S/9L/0v/S/9L/0v/S/9D/
0P/R/9L/0v/S/9T/1P/U/9b/1v/W/9b/1v/V/9X/0//V/9X/1//X/9X/1f/V/9T/1f/V
/9X/1v/V/9L/zv/K/8r/y//M/8//0P/P/87/zf/Q/9L/0v/S/8//zv/N/83/zv/O/8//
z//N/83/zf/M/87/zv/P/8//0f/T/9P/0//R/9H/0f/S/9L/0v/S/9L/0P/Q/9H/0f/S
/9L/0//T/9P/0//T/9T/1P/U/9X/2f/g/+z/9v///w8AKABJAGwAiQCdAKMAiQBXACMA
9P/F/6L/g/9R/w3/yv6g/pD+mv62/tn++v4X/zL/UP91/5T/pP+u/7n/vv/G/87/1v/a
/93/3//g/+L/5P/k/+b/5//o/+n/6//r/+3/8P/x//H/8f/y//T/9P/1//f/9//5//n/
+//7//z//f/+//7///8AAAIAAwAFAAYACQAJAAoADAANAA4ADwAQABEAEgAUABUAGgAc
AB0AHwAjACQAJgAoACsALQAvADIANAA3ADkAPQBBAEQARQBJAE4AUQBUAFgAWwBeAGIA
ZQBnAGoAbgByAHUAdwB4AHkAegB7AHwAfAB7AHsAewB6AHwAewB5AHkAdwB1AHEAbgBt
AGkAZgBjAF4AWQBUAE4ASQBCADwANwAzAC4AKQAkAB4AGwAVAA8ADgAKAAUAAgAAAP7/
+v/4//f/9f/z//H/8v/x//D/8P/t/+v/6//r/+r/6f/p/+n/6f/p/+n/6f/r/+v/6v/q
/+z/7P/s/+z/7P/s/+z/7f/u/+7/7v/u/+z/7P/s/+3/7f/t/+3/7f/v/+//7//v/+3/
7f/s/+z/7v/v/+//7//t/+7/7v/t/+7/7v/u/+7/8P/w/+//7v/v/+7/7f/t/+v/6//r
/+v/6//r/+v/6//q/+j/6P/o/+r/6v/q/+n/6f/o/+j/5//n/+j/6P/n/+X/5f/l/+b/
5v/l/+L/4f/j/+T/5P/k/+L/4v/i/+P/4f/h/+H/4P/g/+D/4P/g/+L/4v/j/+P/5f/k
/+T/5P/h/+H/4f/h/+H/4v/i/+L/4v/i/+L/4v/i/+L/4//k/+P/4v/j/+L/4v/i/+L/
4//l/+j/5v/o/+j/6P/o/+r/6f/p/+f/5//n/+n/6f/o/+f/5v/k/+T/5f/m/+j/6P/m
/+P/4P/f/9//3//h/+X/5f/l/+X/5v/o/+j/6P/p/+j/5//n/+b/5v/n/+f/5//n/+f/
5v/m/+b/5//n/+b/5//m/+X/5//n/+f/6P/o/+j/6P/o/+b/5v/n/+f/6P/o/+n/6f/n
/+f/5//o/+j/6v/r/+3/8v/6/wQADQAbADIAUwB4AJkAtQDDALcAjQBVACAA7//E/6P/
e/89//T+uP6c/p7+tP7V/vr+Hf84/1L/df+a/7T/vv/H/9D/2P/g/+j/7v/x//H/8v/0
//b/+P/6//v//P/9//////8BAAAAAQABAAEABAAGAAYABwAJAAkACwALAAsACwAMAA0A
EAAQABEAEgASABMAFQAWABkAGQAaABwAHQAeAB8AIAAhACIAJAAlACgAKgArAC0AMAAy
ADUAOAA6ADsAPAA+AEIARQBHAEsATgBSAFQAWQBcAF8AYgBmAGsAbgByAHUAdgB4AHsA
fgB/AIEAggCDAIYAhwCIAIgAiQCJAIkAiACGAIUAgwCDAIIAgQB+AHwAeQB1AHIAbwBr
AGcAYwBeAFgAUgBNAEkAQwA+ADkANAAyAC8AKQAjACIAHgAZABYAFAASAA4ADAALAAkA
BwAFAAQAAwACAAIAAQD///////8AAP//////////////////AQABAAAAAAAAAAAAAAAA
AAAAAAAAAAEAAgACAAIAAgAEAAQABAAFAAUABQAFAAUABQAFAAUABQAHAAcABgAGAAQA
BQAFAAUABQAGAAYABQAGAAYABgAGAAYABgAFAAQAAwACAAEAAQABAAEAAQABAAEAAQAB
AAEAAgAAAAAAAAACAAIAAgABAAMAAgACAAEAAQACAAIAAQD///////8AAP/////9//3/
/P/8//v/+v/7//z//f////////////7/AAAAAAAAAAD+//7//////////v/+//7//f/9
//3//f/7//z//P/8//z//P/8//z//v8AAAIAAgACAAIAAgAEAAMAAwABAAEAAQADAAMA
AwADAAMAAgADAAMAAwAEAAIAAAD9//r/+f/5//n/+//9//3//f/9//7/AAAAAAAA///+
//3//f/8//z//f/9//v/+//7//r//P/8//3//f/9/////////////////wAAAAAAAAAA
AAAAAAAAAQABAAIAAgADAAMABQAFAAUABgAEAAYABwAJAAwAEAAaACUALQA6AFMAdgCb
ALkAzQDVAMMAmwBmADkADgDt/9H/o/9c/xz/7v7c/uD+8/4O/y//Tv9o/4f/qP/E/9j/
4//q//D/9P/8/wYADQANAA4AEAASABQAFgAXABgAFwAZABkAGwAcAB0AHQAdAB4AIAAg
ACEAHwAfACEAIQAlACUAJgAnACYAJgAnACgAKAApACsALAAtAC0ALgAwAC8AMAAxADIA
NQA2ADgAOQA7ADwAPAA9AEAAQgBFAEgASQBLAE0AUABSAFUAVwBbAF0AYABhAGUAZgBp
AGwAcABzAHYAegB9AH4AgACDAIYAiQCLAIwAjQCOAI8AkACQAI8AjwCPAI4AkACPAI0A
jQCKAIkAhgCEAIEAfQB6AHcAcwBvAGsAZgBkAF4AWQBVAFEATABHAEIAPgA7ADUALwAu
ACoAJQAiACAAHgAaABgAFgATABAADQAOAA0ADAAMAAsACQAJAAkACAAHAAcABwAHAAcA
BwAHAAUABQAEAAQABAAEAAQABAAGAAYABgAHAAcABgAFAAQABgAGAAYABwAFAAUABQAF
AAcABwAHAAcABwAHAAYABgAEAAUABQAFAAUABgAGAAUABAAEAAQABAAEAAQAAwACAAIA
AgACAAMAAQABAAEAAQD//////////wAA/v/+//7//v/+//7//f/9//z//P/7//n/+v/6
//n/+//7//v//P/8//v/+P/3//j/+P/3//b/+P/4//j/+f/3//f/9//2//j/+P/4//j/
9v/2//f/9//3//b/9v/2//b/9//4//n/+P/4//f/9v/2//b/9v/2//T/9P/1//b/9P/0
//b/9v/0//T/9P/1//f/+P/6//r/+v/6//r/+v/5//n/9//3//f/+f/5//f/9//3//b/
9f/1//X/9v/2//T/8f/u/+3/7f/t/+//8f/x//H/8f/0//b/9v/2//T/8v/w/+//7v/u
/+//7//v/+//7//u/+7/7v/v/+//7//x//H/8f/x//H/8f/y//L/8v/y//L/8v/y//P/
8//y//L/8//z//P/8//z//T/8v/y//P/9f/8/wYAEAAZACcAPABbAHwAmwCzAL0AswCR
AFsAKgABANz/v/+Z/1n/Fv/k/sr+xP7U/vH+EP8x/07/av+J/6j/wv/Q/9n/3v/k/+r/
8v/6//v//f/+/wAAAgACAAQABQAGAAcACQAJAAsADAANAA0ADQAMAA4ADgAPABEAEQAT
ABMAEwATABQAFQAWABYAFwAYABkAGwAeACAAHwAfACAAIgAlACYAJwAoACkAKgAsAC0A
MAAyADMANQA3ADgAOgA8AD8AQQBDAEYASgBNAE8AUwBVAFgAWQBdAGAAYwBmAGoAawBu
AHIAdQB2AHgAewB+AH8AgQCCAIMAggCDAIQAhACHAIcAhwCGAIQAgwCBAIEAfgB9AHoA
eAB3AHMAcABtAGsAZwBjAF4AWABSAE0ASQBHAEIAPQA4ADQAMQArACUAJAAgABsAGAAW
ABQAEAAOAA0ACwAJAAcACAAHAAYABgADAAEAAQABAAIAAQABAAEAAQABAAEAAQABAAEA
AAAAAAAAAAAAAAAA/v/+//7///8AAAAAAAAAAAAAAAAAAAEAAwADAAMAAwABAAEAAQAB
AAEAAQAAAAAAAAABAAEAAQABAAIAAgABAAAAAAAAAAAAAgACAAEAAAD///7//f/9//3/
/f/9//3/+//7//v/+//8//r/+v/6//r/+v/6//n/+//6//r/+f/5//r/+v/5//f/9//3
//j/9//3//X/9f/4//j/9//2//T/9P/0//X/9f/1//X/9P/0//T/9P/0//T/9P/1//X/
9f/0//T/9P/z//P/8//z//P/9P/0//T/9P/0//T/9P/0//T/9f/2//T/9P/4//j/+P/4
//j/+P/4//f/9//1//X/9f/3//f/9v/1//T/8v/z//P/8//0//T/8v/v/+z/6f/p/+n/
6//r/+v/6//r/+7/8P/w//D/7f/s/+v/6//q/+r/6//r/+v/6//r/+r/6v/q/+v/6//t
/+//7//v//H/8f/x//L/8f/w/+//7v/w//D/8f/x/+//7v/u/+3/7f/t/+3/7v/u//D/
8f/x//T//P8GAA8AGwAsAEcAagCNAKkAuwC7AJ8AawA2AAUA2P+z/5P/Y/8g/+D+tv6q
/rj+1f74/hv/OP9S/3H/lP+w/8L/zf/W/+D/5v/s//D/9f/5//r//P/+//7/AAABAAIA
AwAFAAUABwAIAAkACQAJAAoADAAMAA0ADQANAA8ADwARABEAEgATABIAEgATABQAFgAX
ABkAGgAZABkAGgAcABwAHAAcABwAHwAgACIAIwAkACYAJwApACsALAAuADAAMwA1ADcA
OgA6AD0APwBDAEUASABJAE0AUABTAFYAWgBdAGAAZABnAGkAbABwAHQAdwB5AHoAewB+
AH8AgACAAH8AfwB/AH4AfwB/AH4AfwB+AH0AegB4AHkAdQByAG8AaQBlAGEAXABYAFIA
TQBJAEQAPgA4ADIALgArACUAHwAeABoAFQASABAADgAKAAgABQADAAEA///+//3//P/8
//n/9//3//f/9v/1//X/9f/3//f/9//3//f/9//2//b/9v/2//b/9v/2//b/9v/3//j/
+P/4//j/+v/6//r/+//7//v/+//7//v/+//7//v/+//7//r/+v/6//v/+//7//v//P/8
//v/+v/6//r/+v/6//r/+f/4//f/9v/1//X/9f/1//X/9f/z//P/8//z//P/8v/z//T/
9v/2//b/9f/z//L/8v/x/+//8P/w/+//8f/x//H/8v/x//H/7//v//D/8P/v/+7/7v/u
/+7/7//v/+//7//u/+7/7v/u/+7/7v/u/+//7//v/+7/7v/u/+3/7f/t/+3/6//s/+z/
7P/u/+7/7v/u/+7/7v/v//D/7v/u//D/8P/y//L/9P/0//T/9P/0//P/8//x//H/8f/z
//P/8//z//P/8v/z//P/8//0//L/8P/t/+r/5f/l/+X/5//p/+n/6f/p/+r/7P/s/+z/
7f/s/+v/6//p/+j/6P/n/+f/5//n/+b/5v/m/+f/5//n/+n/6f/p/+f/5//n/+j/5v/m
/+b/5v/o/+j/6f/p/+b/5v/n/+f/5//n/+f/6P/o/+r/6//r//D/9v/+/wcAEQAiADsA
XgCBAJ0AsQCzAJkAZwAyAAEA1P+v/4//W/8W/9j+sP6m/rD+y/7u/hH/MP9K/2f/iv+o
/7r/xf/M/9T/2v/i/+r/7//x//L/9P/2//b/+P/5//r/+//9//3////+/////////wAA
AgACAAMABQAFAAcABwAJAAkACgALAAwADAANAA4ADAANAA8AEAATABMAFAAWABcAGAAZ
ABoAGwAcAB4AHwAhACIAIgAjACcAKAAqACwALwAxADMANgA2ADkAOwA/AEMARgBHAEsA
TABPAFIAVgBbAF4AYgBlAGYAaABrAG4AcQBzAHQAdQB4AHkAegB6AHsAewB7AHoAegB5
AHcAdwB4AHcAdAByAG8AawBoAGUAYQBdAFkAVABSAEwARwBDAD8AOgA1ADAALAApACMA
HQAaABYAEQAOAAoACAAEAAIA///9//v/+f/4//f/9v/2//f/9f/1//X/9P/z//P/8//z
//P/8//z//P/8//y//L/8v/y//L/8v/0//T/9P/1//X/9P/z//L/9P/0//T/9f/3//f/
9//3//n/+f/5//n/+//7//r/+v/5//n/+P/3//f/+P/4//f/9v/2//b/9v/2//b/9f/0
//T/9P/0//X/8//z//P/8//z//P/8//z//L/8P/w//D/8P/w//D/7//v/+7/7v/t/+v/
7P/s/+v/7f/t/+3/7v/t/+3/6//r/+7/7v/t/+z/7v/u/+7/7//u/+3/7P/q/+z/7P/s
/+z/7P/s/+3/7f/t/+z/7P/s/+3/7f/t/+3/6//s/+z/7P/s/+z/7P/s/+7/7v/t/+7/
8P/y//L/8v/y//L/8f/x/+//7//v//H/8f/z//P/8//y/+//7//v//D/8v/w/+3/6v/l
/+X/5f/n/+v/6//r/+v/7P/u/+7/7v/r/+r/6f/p/+j/6P/p/+n/6//r/+v/6v/q/+r/
6//r/+3/7//v/+//7f/t/+3/7v/u/+7/7v/u/+z/7P/t/+3/7f/u//D/8f/x//H/8f/y
//D/7v/v//P/+P/+/wgAEwAdAC4ARwBqAI0AqQC7AL0ApQBzAD4AEQDq/8v/rf95/zT/
+P7U/sj+0P7l/gT/If8+/1r/ef+Y/7T/yP/R/9j/3P/g/+b/8P/3//f/+P/6//z//P/+
////AAD//wEAAQADAAYABwAHAAcABwAIAAcABwAJAAkACwALAA0ADQAOAA8ADgAOAA8A
EAAQABEAEwAUABUAFQAWABgAGQAaABsAHAAfACAAIgAjACQAJgAnACkAKwAsAC4AMAAz
ADUANwA6ADwAPwBBAEUARwBKAEsATwBSAFUAWABcAF8AYgBmAGkAagBsAG8AcgBzAHUA
dgB3AHgAeQB6AHoAewB7AHsAegB8AHsAeQB5AHgAdwB0AHIAcQBtAGoAZwBjAF8AWwBW
AFQATgBJAEUAQQA8ADcAMgAuACsAJQAfAB4AGgAVABIAEAAOAAoACAAHAAUAAwABAAAA
///+//7/+//5//n/+f/4//f/9//3//f/9//3//f/+f/5//j/+P/6//r/+v/6//j/+P/4
//n//P/8//z//P/6//r/+v/7//3//f/9//3/+//7//v/+//9//3//P/8//r/+//7//v/
+//8//z/+//6//r/+v/6//z//P/7//r/+f/4//f/9//3//f/9//3//f/9//3//f/9P/y
//L/8v/y//L/8v/x//H/8P/w/+//8f/y//L/8f/v/+//7//w/+//7//t/+3/7v/u/+3/
7P/s/+z/7P/t/+3/7f/t/+z/7P/s/+z/7P/s/+z/7f/t/+//7v/u/+7/6//r/+v/6//s
/+7/7//w/+7/7v/u/+7/8P/w//L/8v/y//L/8v/0//P/8//x//H/8f/z//P/9f/1//X/
9P/y//H/8P/w//H/8P/u/+z/6P/n/+b/5//p/+n/6f/p/+j/6v/q/+r/6//q/+n/6f/o
/+j/6f/p/+n/6f/p/+j/6v/q/+v/6//r/+3/7f/t/+v/6//r/+z/7v/u/+7/7v/u/+7/
7//v/+z/7P/t/+3/7//v/+//8P/w//D/7//x//T/+v8EAA8AFwAkAD0AXAB/AJ0AsQC5
AKcAdwBAABEA4v+9/6H/d/82//L+xv6y/rb+zf7s/g3/Lv9I/2X/hv+k/7j/w//K/9L/
2P/i/+r/7//x//L/9P/2//b/+P/5//r/+f/7//v//f/8//3//f/9/wAAAgACAAMAAQAB
AAMAAwAFAAUABgAHAAgACAAJAAoACgALAA0ADgAPAA8AEAASABMAFAAVABYAFwAYABoA
GwAeACAAIQAjACcAKAAqACwALQAvADEANAA4ADsAPQBBAEEARABFAEkATgBRAFQAWABZ
AFwAYABjAGYAaABrAG4AbwBxAHIAcwB0AHUAdgB2AHcAdwB3AHYAeAB3AHUAdQB2AHUA
cgBwAHEAbQBqAGcAYQBdAFkAVABSAEwARwBDAD8AOgA1ADAALgArACUAHwAcABgAEwAQ
AAwACgAGAAQABQADAAEA///8//v/+v/6//f/9f/1//X/9P/z//P/8//z//P/8//z//X/
9f/0//T/8v/y//L/8v/y//L/8v/z//b/9v/2//b/9v/2//b/9//3//f/9//3//f/9//3
//f/+f/5//j/+P/2//f/9//3//X/9v/2//X/9v/2//b/9v/2//b/9f/0//X/9P/z//P/
8//z//P/8//x//H/8f/x//D/7v/u/+7/7v/u/+7/7f/v/+7/7v/t/+v/7P/s/+v/6f/p
/+n/6v/t/+3/6//r/+v/6v/o/+b/6P/o/+j/6f/r/+v/6//q/+j/6P/o/+j/6P/o/+n/
6f/p/+j/6P/o/+n/6f/p/+n/5//o/+j/6P/o/+j/6P/o/+j/6P/p/+r/6P/o/+r/6v/s
/+7/7//w//H/8v/y//H/8f/v/+//7//x//H/8f/x//H/8P/t/+3/7f/u/+7/7P/p/+b/
4f/h/+H/4//l/+X/5f/l/+j/6v/q/+r/6f/o/+f/5//k/+T/5f/l/+X/5f/l/+T/5P/k
/+X/5f/l/+f/5//n/+f/5//n/+j/5v/m/+b/5v/m/+b/5//n/+b/5v/n/+f/6f/p/+n/
6v/q/+z/6//t//T//P8IAA8AGwAwAE8AcgCTAK8AvQCzAIsAUwAgAO//wv+j/3v/P//4
/sD+ov6i/rj+1/76/hv/Nv9U/3P/lv+w/8L/y//S/9j/4P/o/+z/7//v//D/8v/0//T/
9v/3//j/+f/7//v//f/+/////////wAAAgACAAMABQAFAAcABwAHAAcACAAJAAoACgAL
AAwADAANAA8AEAARABEAEgAUABUAFgAXABgAGwAcAB4AHwAgACIAIwAlACkAKgAsAC4A
MQAzADUAOAA8AD8AQQBFAEcASgBLAE8AUgBVAFgAXABfAGIAZgBpAGoAbABvAHIAdQB3
AHgAeQB8AH0AfgB+AIAAgQCCAIIAggCBAH8AfwB8AHsAeAB2AHUAcQBuAGsAZwBjAF8A
WgBWAFAASwBHAEEAPAA3ADIALgArACUAHwAeABoAFQASAA8ADAAHAAQAAQD///3/+//6
//n/+P/4//X/8//z//P/9P/z//P/8//w/+//7v/t/+3/7f/s/+z/6v/q/+r/6v/s/+z/
7P/t/+z/7P/s/+z/7P/s/+z/7f/v/+//7//v/+//7//v/+//8f/x//D/8P/w//H/8f/x
//H/8v/y//H/8P/w//D/8P/y//L/8f/w//H/8P/v/+//7//v/+//7//t/+3/7f/t/+7/
7P/s/+z/7P/s/+z/6//r/+r/6v/p/+v/7P/s/+v/6f/p/+n/6v/p/+n/5//n/+r/6v/p
/+j/5v/m/+b/5//p/+n/6f/o/+j/6P/o/+j/6v/q/+v/6//p/+j/6P/o/+n/6f/p/+n/
6f/q/+r/6v/n/+b/5f/k/+z/6v/r/+7/7v/u/+7/7v/u/+7/7f/t/+v/7f/t/+//7//v
/+//7//u/+3/7f/t/+7/8P/u/+v/6P/k/+P/4v/j/+f/5//n/+f/6P/q/+r/6v/r/+r/
6f/p/+j/6P/p/+n/6f/p/+n/6P/q/+r/6//r/+n/6//r/+v/7f/t/+3/7v/u/+7/7v/u
/+7/7v/v/+//7//w//L/8//x//H/8f/y//L/9P/1//X/+P8CAA4AFQAfADAASwBuAJUA
tQDJAMsArwB7AEQAEwDm/8H/n/9r/yj/6P6+/rL+vv7Z/v7+If9A/1r/d/+a/7b/yv/X
/+L/6P/u//b//v8BAAEAAgAEAAYABwAKAAwADgAPABEAEQATABYAFwAXABcAGAAaABoA
GwAbABsAHQAdACEAIQAiACMAJAAkACUAJgAmACcAKQAqAC0ALQAuADAALwAwADEAMgAz
ADQANgA3ADwAPgA/AEEARQBGAEgASgBLAE0ATwBSAFQAVwBZAF0AYQBkAGUAaQBsAG8A
cgB2AHgAegB9AH8AggCEAIcAigCLAI0AjgCPAJEAkwCVAJYAmQCZAJkAmACYAJcAlQCV
AJUAlQCTAJIAjwCLAIgAhQCBAH0AeQB0AHIAbABnAGMAXwBaAFUAUABMAEkAQwA9ADoA
NgAxAC4ALAAqACYAJAAjACEAHwAdABoAGQAYABgAGQAXABcAFwAUABMAEwATABMAEwAT
ABMAFQAVABQAFAAWABYAFgAWABgAGAAYABkAGAAYABgAGAAYABgAGAAZABsAGwAbABsA
HQAdAB0AHQAdAB0AHAAcABoAGwAbABsAHQAeAB4AHQAeAB4AHgAeAB4AHgAdABwAHAAc
ABwAHQAdAB0AHQAdABsAGwAbABsAHAAaABoAGgAYABgAGAAXABgAGAAZABkAGQAaABoA
GQAZABkAGQAaABkAGQAXABcAFgAWABUAFAAWABYAFgAXABcAFwAXABYAFgAWABYAFgAY
ABgAGQAZABcAFgAWABYAFQAVABUAFQAVABYAFgAWABYAFgAaABoAHAAcABwAHAAeAB0A
HQAbABsAGwAdAB0AHQAdAB0AHAAbABsAGwAcAB0AHAAaABgAFAATABIAEwAWABcAGAAZ
ABkAGgAZABgAGAAYABgAGQAWABYAFwAXABUAFQAVABQAFgAWABcAFwAVABcAFwAXABgA
GQAaABwAGgAaABoAGgAaABoAGwAbABoAGgAbABsAGwAbABsAHAAeAB4AHwAfACIAKAAw
ADkAQQBMAGEAfACdAMMA3QDrAOsAzwCcAGcAPAAXAPv/2/+i/1r/Iv8C//j+Af8a/zv/
WP90/5H/sP/O/+j/+f8CAAYACgAUABwAIQAkACYAKQAsACwALgAvADAAMQAzADMANQA2
ADcANwA3ADgAOgA6ADsAOwA7AD0APQA9AD0APgA/AEIAQgBDAEQAQgBDAEUARgBHAEcA
SABKAEsATABNAE4AUQBSAFQAVQBWAFgAWQBbAFsAXABeAGAAZQBnAGkAbABuAHEAcwB3
AHcAegB7AH8AggCFAIgAjACRAJQAmACbAJwAngChAKQApwCpAKoAqwCsAK0ArgCuALEA
sQCxALAAsACvAK0ArQCtAK0AqwCqAKkApQCiAJ8AnQCZAJUAkACNAIgAhACBAHsAdgBx
AGwAaQBnAGIAXQBYAFQATwBMAEoASABEAEIAQgBBAEAAPwA9ADsAOQA4ADcANQA1ADUA
NgA1ADUANQA0ADMAMgAxADIAMwAzADQANAA0ADQANAA0ADQANAA1ADYANgA2ADYAOAA4
ADgAOQA5ADkAOQA5ADkAOQA5ADkAOwA7ADoAOgA4ADkAOQA5ADkAOgA6ADkAOgA6ADoA
OgA4AA==
         </WaveFormData>
      </LeadData>
      <LeadData>
         <LeadByteCountTotal>10000</LeadByteCountTotal>
         <LeadTimeOffset>0</LeadTimeOffset>
         <LeadSampleCountTotal>5000</LeadSampleCountTotal>
         <LeadAmplitudeUnitsPerBit>4.88</LeadAmplitudeUnitsPerBit>
         <LeadAmplitudeUnits>��V</LeadAmplitudeUnits>
         <LeadHighLimit>2147483647</LeadHighLimit>
         <LeadLowLimit>268435456</LeadLowLimit>
         <LeadID>V3</LeadID>
         <LeadOffsetFirstSample>0</LeadOffsetFirstSample>
         <FirstSampleBaseline>0</FirstSampleBaseline>
         <LeadSampleSize>2</LeadSampleSize>
         <LeadOff>FALSE</LeadOff>
         <BaselineSway>FALSE</BaselineSway>
         <ExcessiveACNoise>FALSE</ExcessiveACNoise>
         <MuscleNoise>FALSE</MuscleNoise>
         <LeadDataCRC32>4179131548</LeadDataCRC32>
         <WaveFormData>
7f/t/+3/7//0//r/BAAOABkAJwBBAGQAmQDTAAUBLgFLAUUBGwHlALAAewBKAA4Aq/8w
/8T+jf6E/pL+rP7T/vr+Gv84/1z/fv+c/7L/wP/G/8z/1P/e/+f/7P/u/+7/7//w//X/
9//4//n//P/+////AAAAAAAAAAAAAAEAAgADAAQABgAHAAgACwAKAAsACwALAA0ADgAQ
ABMAEwATABUAFgAWABYAFwAXABoAGwAdAB0AHgAgACIAJAAoACoAKwAvADAAMgA0ADYA
OQA8AD8ARABGAEgASwBOAFEAVQBYAFsAYgBmAGoAbwBxAHMAdgB4AH4AgQCEAIcAigCN
AI4AkQCRAJMAkwCVAJoAmgCaAJsAmgCZAJcAlgCUAJMAkgCRAI0AigCFAIEAfgB5AHUA
cABnAGIAXABWAE4ASQBDAD8AOwA3ADMALgAmACIAHwAaABgAFAARAA0ACQAHAAYAAwAC
AP///f/9//7//P/8//v//f/8//r/+f/4//j/9//3//f/9v/1//T/9P/0//P/8//1//f/
+P/4//X/9f/2//b/+P/4//n/+v/4//j/9//3//j/+P/4//j/+f/6//v//P/7//r/+v/5
//v/+//7//r//P/8//z//f/7//v/+v/5//v/+//7//v/+//6//r/+v/4//f/9f/1//X/
9f/1//X/9//3//f/9f/1//X/9f/0//T/9P/0//T/9P/z//P/8//0//T/8//z//T/9P/0
//T/8P/w//H/8f/z//P/8//z//L/8v/y//L/8P/x//H/8f/x//H/8f/x//H/8v/y//P/
8f/x//L/8v/y//H/8f/x//D/8f/x//H/7//v//D/8v/0//b/9v/2//b/9v/2//b/9v/1
//f/9//5//r/+//8//3//f/8//v/+v/5//j/9v/x/+z/6f/r/+3/8P/w//D/8P/w//D/
8v/y//L/7//t/+r/6P/p/+n/6f/p/+b/5v/l/+X/6P/o/+f/5//o/+j/6P/p/+f/5//n
/+f/5//n/+f/5//o/+j/5//n/+X/5v/m/+b/6P/o/+n/6f/p/+n/7f/y//j/AgAKABMA
JwBHAG4AnQDVAAkBNAFDAS0B+wC7AIAAUQAeANT/a//0/pz+e/6A/pb+uv7l/gb/JP9E
/2j/jP+k/7L/vv/G/87/2P/g/+X/6P/p/+r/7P/u//H/8//0//X/9v/4//n/+v/7//z/
/f/+////AAABAAIAAwADAAMABQADAAUABgAHAAoACgALAA0ADwAPABEAEgARABIAFAAV
ABYAFwAZABkAGAAaABwAHgAiACQAJQApACoALAAuADAANAA2ADgAPAA+AEAAQwBGAEkA
TQBQAFMAWgBeAGIAZwBrAG0AcAByAHYAeQB8AH8AhACHAIgAiwCNAI8AjwCRAJIAkgCS
AJMAkwCTAJIAkgCOAI0AjACLAIYAhACAAH0AeABzAG8AagBiAF4AWQBUAEwARwBBAD0A
NQAxAC0AKAAkACAAHQAYABIADgALAAcABgAFAAUAAwAAAP3/+//7//r/+P/4//f/9//2
//T/8//z//T/9P/1//X/9P/z//L/8v/y//H/8f/v//H/8v/y//P/8//0//T/9P/0//X/
9v/2//b/9f/1//b/9v/2//b/+P/4//j/+P/4//j/+f/5//n/+f/5//j/+P/4//j/+f/5
//n/+P/3//n/+f/5//n/+f/4//j/+P/4//f/9f/1//X/9f/1//X/8//z//P/8f/z//P/
8//y//D/8P/w//D/8P/v/+//7//u/+7/7f/t/+7/7v/u/+7/7P/s/+3/7f/r/+v/6//r
/+z/7P/s/+z/6v/r/+v/6//p/+n/6f/p/+r/6v/p/+n/6//r/+z/7P/s/+v/6//r/+n/
6//s/+3/7//v//D/8P/y//T/9P/0//T/8v/y//L/8f/y//P/9v/4//n/+v/7//v/+v/5
//j/9//2//T/7//q/+f/6f/r/+7/7//u/+3/7P/s/+7/7v/u/+r/6f/n/+b/5//n/+f/
5//k/+T/4//j/+b/5v/l/+X/5v/m/+b/5//l/+X/5f/l/+X/5f/l/+X/5P/k/+P/4//m
/+j/6f/q/+j/6P/p/+n/5//n/+n/7v/2/wIADAAZACsASQByAKUA2QALASwBMQEVAd0A
mwBgACsA9P+k/zv/zP6I/nv+hv6e/sT+6/4M/yj/SP9w/5T/pP+y/77/xv/O/9j/4P/h
/+T/5//o/+r/7P/t/+//8P/x//L/9P/1//b/9//4//n/+v/5//r/+//8/////////wEA
AQADAAQABQAIAAgACQALAAsACwANAA4ADwAQABIAEwAWABcAGQAZABgAGgAcAB4AIAAi
ACMAJwAoACoALAAuADAAMgA0ADgAPAA+AEEARABFAEkATABPAFUAWABbAF8AZABnAGsA
bgByAHUAeAB7AH4AgQCCAIUAhQCHAIcAiQCKAIoAigCLAIsAiwCKAIoAiACHAIYAhQCC
AIAAfAB5AHQAbwBrAGYAXgBaAFUAUABKAEUAPwA7ADMALwArACYAIAAcABkAFAASAA4A
CwAHAAUAAwACAP//AAD9//v/+//6//j/+P/3//f/9v/0//P/8f/y//L/8//1//T/8//y
//P/9P/0//X/8//1//b/9v/3//f/+P/4//b/9v/3//j/+P/4//f/9//4//j/+P/4//b/
9v/2//b/9v/2//f/9//3//f/9//2//b/9v/2//f/+f/5//j/9//3//f/9//3//X/9P/0
//T/9P/z//H/8f/x//H/8f/x//H/8f/x/+//7//v/+//7v/s/+z/7P/s/+7/7f/t/+3/
7P/s/+v/6//s/+z/7P/s/+r/6v/r/+v/6//r/+v/6//o/+j/6P/o/+r/6//r/+v/7f/t
/+3/7f/q/+r/6f/p/+v/6//s/+z/6v/p/+n/6f/n/+n/6v/r/+n/6f/q/+z/6v/q/+v/
6//x//H/8P/y//L/8v/y//L/8v/y//H/8//z//X/9v/2//b/9v/1//b/9//4//n/9//2
//L/7v/r/+v/6//s//D/8P/w//D/7//w/+//7v/u/+3/6//q/+f/5//n/+f/5v/m/+X/
5f/m/+b/5f/l/+T/5P/k/+X/5//n/+f/5//p/+n/6f/p/+j/6P/n/+f/5//o/+j/6P/o
/+j/6f/p/+n/6//t//D/9v8AAAoAEwAjAD0AYACNAMEA9QAeAS0BHwHxAK8AbAA3AAAA
vP9h//b+oP5//oL+lP62/uH+BP8i/0D/Yv+I/6T/tP++/8b/zv/W/9z/4//m/+f/6P/q
/+z/7//x//L/8//2//j/+f/6//n/+v/7//z//f/+////AAADAAMAAwAFAAMABQAGAAcA
BgAGAAcACQALAAsADQAOABEAEgAUABUAFgAXABkAGQAYABoAHAAeACIAJAAlACkAKAAq
ACwALgAuADAAMgA2ADgAOgA9AEAARQBJAEwATwBTAFYAWQBdAGIAZQBpAGwAbgBxAHQA
dwB6AH0AfgCBAIUAhwCHAIkAigCKAIoAiwCLAIsAigCKAIoAiQCIAIcAhACCAH4AewB4
AHMAbwBqAGQAYABbAFYATABHAEEAPQA3ADMALwAqACYAIgAfABoAFAAQAA0ACQAJAAcA
BgADAAQAAQD//////v/8//z/+//7//r/+P/3//f/+P/4//n/+f/4//f/9v/4//j/9//3
//X/9//4//j/9//3//j/+P/2//b/9//4//r/+v/5//n/+P/4//j/+P/5//r/+//8//v/
+v/6//n/+f/5//n/+P/6//r/+v/7//n/+f/4//f/9//3//f/9//3//b/9v/2//j/9//1
//X/8//z//P/8//z//P/8//x//P/8//z//L/8v/y//L/8v/y//H/8f/x//L/8v/x//H/
8P/w//D/8P/u/+7/7//v/+//7//v/+//7v/u/+7/7v/u/+//7//v/+//7//v/+//8P/w
/+//7//t/+3/7v/u//D/7//v/+//8f/z//b/9v/2//b/9v/4//j/+P/3//X/9f/3//j/
+//8//3//f/9//3//f/9//v/+v/2//L/7//v/+//8P/w//D/8P/w//D/8v/y//L/8f/x
//D/8P/t/+3/7f/t/+7/7v/t/+3/7P/s/+v/6//s/+z/7P/t/+3/7f/t/+3/7f/t/+3/
7f/w//D/7//v/+3/7v/u/+7/8P/w//H/8f/v//H/8f/0//b//P8GABMAHwAxAFIAewCr
AN8AEAEzAUEBKwH1ALYAfQBMABoAz/9i//D+q/6Y/pz+rP7L/vL+FP8w/1D/dv+W/6z/
uv/G/9D/2P/e/+f/7v/v//D/8v/0//X/9//4//n//P/+////AAD//wAAAQACAAUABgAH
AAgABwAHAAcACQALAA0ADgAPAA4ADgAPABEAEwATABUAFgAXABgAGgAbABwAHQAfAB8A
IAAiACQAJgAoACoAKwAvADAAMgA0ADYAOAA6ADwAQABCAEQARwBKAE8AUwBWAFkAWwBe
AGEAZQBoAGsAbwByAHgAewB+AIEAhgCJAIoAjQCNAI8AjwCRAJIAkgCSAJMAlQCVAJQA
lACQAI8AjgCNAIgAhgCCAH8AfAB3AHMAbgBoAGQAXwBaAFIATQBHAEMAPQA5ADUAMAAq
ACYAIwAeABoAFgATAA8ACwAJAAgABQACAP///f/9//7//P/8//v/+//6//j/9//5//r/
+v/7//r/+P/2//T/9v/2//X/9f/1//f/+P/4//f/9//4//j/+P/4//n/+v/6//r/+f/5
//r/+v/6//r/+//8//3//v/9//z//P/7//v/+//7//r//P/8//z//f/9//3//P/7//v/
+//7//v/+//6//r/+v/6//n/9//3//f/9//3//f/9f/1//X/8//z//P/8//y//T/9P/0
//T/9P/z//P/8//y//L/8f/x//D/8P/w//D/8P/w//H/8f/v/+//7//v/+//8P/x//L/
8P/x//H/8f/w/+//7v/t/+3/7v/u/+//7f/t/+7/7v/w/+//7//v/+3/7//w//H/8P/v
/+//8P/w//D/8f/x/+//7//y//T/9P/0//T/9P/0//T/8//z//P/9f/2//n/+v/7//v/
+f/5//n/+f/3//b/8v/u/+r/6//s/+7/8P/w//D/8P/y//T/9P/0//H/7//s/+r/6//r
/+v/6//o/+j/5//n/+r/6v/p/+n/6v/q/+r/6//r/+v/6//r/+3/7f/t/+3/7P/s/+v/
6//r/+z/7P/s/+7/7v/v/+//7f/t/+//8v/6/wYAEAAXACcAQwBoAJcAzQABASgBOwEv
AQEBwQCIAFcAJgDg/33/Cv+0/pH+kP6e/rz+4f4E/yT/RP9m/4b/ov+0/8D/yP/Q/9j/
4P/n/+j/6//s/+7/8P/z//X/9v/3//b/+P/5//r//f/+////AAABAAIAAwAEAAUABQAF
AAcABwAJAAoACwAKAAoACwANAA8ADwARABIAEwAUABYAFwAYABkAGwAbABoAHAAeACAA
IgAkACUAKQAqACwALgAwADIANAA2ADoAPgBAAEMARgBJAE0AUABTAFUAWABbAF8AZABn
AGsAbgByAHUAeAB7AHwAfwCAAIMAhQCHAIcAiQCMAIwAjACNAI0AjQCMAIwAiACHAIYA
hQCEAIIAfgB7AHgAcwBvAGoAZABgAFsAVgBQAEsARQBBADkANQAxACwAKAAkACEAHAAY
ABQAEQANAAsACQAIAAUABAABAP/////9//r/+f/3//j/+P/3//f/9f/2//b/9//5//j/
9//2//j/+P/3//f/9f/3//j/+P/5//n/+v/6//j/+P/5//r//P/8//v/+//6//r/+v/6
//z//P/8//z//P/8//3//f/9//3//f/8//z//P/8//3//f/9//z/+//7//v/+//7//3/
/P/8//z/+v/5//f/9//3//f/9//3//X/9f/1//P/9f/1//X/9P/0//T/9P/0//T/8//z
//P/8v/y//H/8f/w//D/8P/w/+7/7v/v/+//8f/x//H/8f/u/+7/7v/u/+7/7//v/+//
7//v/+//7//s/+z/6//r/+v/6//s/+z/7v/t/+3/7f/r/+3/7v/v/+//8f/0//T/9P/0
//T/9P/2//b/9v/1//X/9f/3//j/9//4//n/+f/7//v/+//7//n/+P/0//D/7f/t/+3/
7v/u/+7/7v/u/+7/8P/w//D/8P/v/+3/7P/p/+n/6f/p/+r/6v/p/+n/6P/o/+f/5//q
/+r/6v/r/+v/6//r/+v/6f/p/+n/6f/s/+z/6//r/+n/6v/q/+r/6v/q/+v/6//r/+3/
7//w//T//v8IABEAHQAzAFIAewCtAOEAEAErAS8BDQHPAIwAUwAgAOb/lf8s/8T+if6C
/oz+pv7N/vb+FP8w/1T/eP+W/6r/tv/C/8z/1v/c/+H/5v/p/+r/7P/u/+//8f/y//P/
9P/2//f/+P/5//r/+//8//3//v///wAA////////AQADAAUABgAHAAYABgAHAAkACwAL
AA0ADgAPABAAEgATABIAEwAVABUAGAAaABwAHgAeACAAIQAlACYAKAAqACwALgAwADIA
NgA4ADoAPQBAAEMARwBKAE0ATwBSAFUAWQBeAGEAZQBoAGwAbwByAHUAeAB7AHwAfwCD
AIUAhQCHAIkAiACHAIcAiQCJAIgAiACIAIcAhgCFAIQAggB+AHsAeABzAG8AagBkAGAA
WwBWAE4ASQBDAD8ANwAzAC8AKgAkACAAHQAYABYAEgAPAAsABwAFAAQAAQD+//v/+f/5
//f/9P/z//H/8f/w/+7/7f/t/+7/7v/v/+//7v/t/+z/7f/u/+7/7//u/+//7//u/+3/
7f/u/+7/7v/u/+//8P/y//L/8f/x//D/8P/w//D/8P/w//D/8P/u/+7/7//v//H/8f/x
//D/8P/w//D/8f/x//H/8P/v/+3/7f/t/+3/7f/s/+z/7P/s/+v/6f/p/+n/6f/p/+n/
6//r/+v/6f/p/+n/6f/o/+j/6P/o/+j/6v/p/+n/6f/m/+b/5f/l/+b/5v/m/+b/5v/m
/+f/5//l/+X/5f/l/+T/5P/k/+T/4v/j/+P/4//j/+P/4//j/+L/4v/h/+H/4f/h/+L/
4v/k/+P/4//j/+L/4//j/+P/4//j/+T/5v/o/+j/6f/q/+v/7P/u/+7/7v/t/+3/7f/v
//D/7//w//H/8f/z//P/8//z//P/8v/u/+r/4//j/+P/5P/o/+j/6P/o/+j/6v/q/+r/
6P/n/+X/5P/j/+P/4//j/+L/4v/h/+H/4v/i/+H/4f/k/+T/5P/l/+P/4//j/+P/4//j
/+P/4//m/+b/5f/l/+P/5P/k/+T/4v/i/+P/4//l/+f/5//o/+7/9v8AAAkAFwApAEYA
bwChANUAAgEhASUBBQHLAIoATwAcAOL/kf8q/8b+j/6G/oz+oP7J/vL+Ev8w/1D/dP+Q
/6b/tP++/8b/zv/U/9v/3v/h/+L/5P/m/+n/6//s/+3/7v/w//H/8v/z//T/9f/2//X/
9v/3//j/+f/5//n/+//7//3//v///wAAAAABAAMAAQABAAMABAAFAAYACAAJAAoACwAN
AA0AEAASABQAFgAXABgAGAAbAB4AIAAiACQAJgAoACoALgAwADIANQA4AD0AQQBEAEcA
SQBMAE8AUwBYAFsAXwBiAGYAaQBsAG8AcgB1AHYAeQB9AH8AfwCBAIQAhACEAIUAhQCF
AIQAhACCAIEAgAB/AH0AfAB5AHcAdABvAGsAZgBgAFwAVwBSAEsARwBCAD8ANwAzAC8A
KgAkACAAHQAYABQAEAANAAkABQADAAIA///+//v/+f/5//j/9v/2//X/9f/0//L/8f/x
//L/8v/z//P/8v/x//D/7v/u/+3/7f/t/+//8P/w/+3/7f/u/+7/8P/w//H/8v/y//L/
8f/x//L/8v/y//L/9P/0//T/9P/y//L/8//z//P/8//z//L/8P/w//D/8f/z//P/8v/x
//P/8//z//P/8f/w//D/8P/w/+//7f/t/+//7//v/+//7//v/+//7f/t/+3/7f/s/+r/
6v/q/+r/6v/p/+n/6f/q/+r/6f/p/+z/7P/s/+z/6v/q/+v/6//p/+n/6f/p/+j/6P/o
/+j/6P/p/+n/6f/r/+v/6//r/+r/6v/p/+n/6f/p/+r/6v/s/+v/6//r/+v/6//q/+3/
7v/v//D/8f/y//L/8v/y//H/8f/x//P/9P/2//j/+v/7//r/+f/4//f/+f/4//T/8P/q
/+n/6P/o/+v/7P/t/+7/7P/u/+7/7v/s/+v/6f/o/+f/5//n/+f/5v/m/+X/5f/o/+j/
5//n/+r/6v/q/+v/6P/n/+b/5f/m/+f/6P/p/+j/6P/n/+f/6f/q/+r/6v/q/+r/6//r
/+v/6f/r//D/+P/+/wQADwAhADUAVACBALUA6QAYATkBOwEVAdsAoABrADoAAgCv/zz/
0v6f/pb+nP6w/tP+9P4U/zL/VP94/5b/rv+8/8b/yv/O/9j/4//q/+v/7P/u//D/9f/3
//j/+f/5//r/+v/6//3//v///wAAAAAAAAAAAAACAAMABAAHAAUABwAIAAkADAAMAA0A
DwANAA0ADwAQAA8AEAASABMAFAAVABcAFwAaABwAHgAgACAAIgAjACcAKAAqACwALgAw
ADIANAA4ADoAPAA/AEIARQBJAEwATwBTAFYAWQBdAGQAZwBrAG4AcABzAHYAeQB8AH8A
gACDAIcAiQCJAIsAjACMAIwAjQCNAI0AjACMAIoAiQCIAIcAhgCEAIAAfQB6AHUAcQBs
AGgAZABfAFoAUwBPAEoARwBAADsANgAwACoAJgAjAB4AGgAWABMADwANAAsACgAHAAgA
BQADAAMAAQD+//3/+//9//z/+v/5//f/+P/4//n/+//6//n/+P/6//r/+f/5//j/+f/5
//j/+P/5//v//P/7//r/+v/6//z//P/7//v//P/8//z//P/8//z//P/8//7//v//////
/////////v/+//7//v/////////+//3/+//7//v/+//7//r/+v/6//z/+//5//n/+f/5
//n/+f/3//f/9//1//f/9//3//b/9v/2//b/9v/0//P/8//z//T/9P/z//P/9P/0//T/
9P/y//L/8//z//P/8//z//P/8v/y//L/8v/y//P/8//z//P/8//z//P/8v/y//H/8f/z
//P/9P/0//L/8f/x//H/8//1//b/+P/4//j/+P/6//r/+v/5//f/9//5//r//f/+////
/////////////wEAAAD8//j/8f/x//H/8v/0//T/9P/0//L/9P/0//T/8v/x/+//7v/v
/+//7//v/+z/7P/r/+v/7P/s/+v/6//u/+7/7v/v/+3/7f/t/+3/7f/t/+3/7f/s/+z/
6//r/+v/7P/s/+z/7v/u/+//7//t/+3/7//w//b//v8KABMAHQAvAEwAcwClANkACgEv
ATsBIQHpAKoAbQA8AAoAv/9W/+j+of6M/pD+pP7H/u7+Dv8s/0z/cv+U/6z/uv/C/8r/
0v/c/+X/6P/r/+z/7v/w//H/8//0//X/+P/6//v//P/9//7///8AAAEAAgADAAQABQAF
AAUABwAHAAkACgALAAwADAANAA8ADwAPABEAEgARABIAFAAVABYAFwAZABkAGgAcAB4A
IAAiACQAJQApACgAKgAsAC4AMAAyADQAOAA8AD4AQQBEAEUASQBMAE8AVQBYAFsAXwBi
AGUAaQBsAG4AcQB0AHcAfAB/AIAAgwCFAIcAhwCJAIwAjACMAI0AjQCNAIwAjACKAIkA
iACHAIUAhACBAH8AfgB5AHUAcABqAGYAYQBcAFYAUQBLAEcAQQA9ADkANAAuACoAJwAi
AB4AGgAXABMADwANAAwACQAGAAMAAQABAAIAAAAAAP/////+//z/+//5//r/+v/7//v/
+v/5//j/+P/4//f/9//3//n/+v/6//v/+//8//z/+v/6//v//P/+//7//f/9//z//P/8
//z//v/+//7//v/+//7///////3//f/9//z//v/+//7//////////v/9//v/+//7//v/
+//6//r/+v/6//n/9//3//f/9//3//f/9f/1//X/8//z//P/8//y//L/8v/y//L/8v/x
//H/8f/x//L/8v/z//P/8v/x//D/8P/w//H/8f/z//P/8//z//L/8v/y//L/8v/z//P/
8//x//H/8f/x//L/8v/x//H/8f/x//L/8v/y//H/8f/x//H/8//0//X/8//z//T/9v/2
//j/+v/6//r/+v/8//z//P/7//v/+//9//7/AQACAAMAAwABAAEAAQABAAMAAgD+//r/
8//z//P/9P/2//b/9v/2//j/+v/6//r/9v/1//P/8v/x//H/8f/x//D/8P/v/+//8P/w
/+//7//w//D/8P/x//P/8//z//P/8//z//P/8//y//L/8f/x//H/8v/y//L/8v/y//P/
8//1//X/9f/4/wAACgAUAB0ALQBFAGgAlQDJAPsAJgE5AS0B/QC7AHoAQQAKAMj/b/8E
/67+i/6O/qD+vv7n/gr/KP9G/2r/jv+s/7z/yP/Q/9b/3v/o/+3/7v/x//L/9P/2//f/
+f/6//v//P/+////AAABAAIAAwAEAAUABgAHAAgACwALAAsADQAMAA0ADQANABAAEAAR
ABMAEQARABMAFAATABQAFgAXABoAGwAdAB0AHgAgACIAJAAkACYAJwArACwALgAwADIA
NgA4ADoAPgBAAEIARQBIAEoATQBPAFEAVQBYAFsAXwBkAGcAawBuAHIAdQB4AHsAgACD
AIQAhwCJAIsAiwCNAJAAkACQAJEAkQCRAJAAkACOAI0AjACLAIoAiACEAIEAfgB5AHUA
cABsAGgAYwBeAFgAUwBNAEkAQQA9ADkANAAwACwAKQAkACAAHAAZABUAFQATABIADwAO
AAsACQAJAAYABAAEAAMAAwACAAAA///9//7//v///wEAAAD///7//v/+//3//f/7//3/
/v/+//3//f/+//7//v/+////AAAAAAAA/////wAAAAAAAAAAAAAAAAAAAAACAAIAAwAD
AAEAAQABAAAAAAAAAAAAAQABAAEAAAD/////////////AQAAAAAAAAAAAP///f/9//3/
/f/9//3//////////f/7//v/+//6//r/+v/6//r/+P/3//f/9//3//j/+P/5//j/+P/4
//j/9P/0//X/9f/2//f/+P/5//b/9v/2//b/+P/5//n/+f/3//f/9//3//b/9v/1//X/
9f/1//b/9v/1//P/8v/x//n/+f/6//3//v/+//7//v/+/wAAAAAAAP///f/9////AAAB
AAIAAwADAAQABQAGAAcABwAGAAIA/v/3//f/9//4//z//P/8//z/+v/8//z//P/8//v/
+f/4//X/9f/1//X/8v/y//H/8f/0//T/8//z//L/8v/y//P/9P/1//b/9//3//f/9//3
//b/9v/1//X/9//4//j/+P/4//j/+f/5//n/+f/5//r//v8KABQAHQApAD0AWgCBALUA
6QAYATcBOQEXAd0AmgBfACoA7v+h/zz/2P6h/pj+oP62/t3+Bv8m/0T/Yv+E/6T/uP/I
/9L/2v/i/+z/8//4//r/+v/7//z///8BAAIAAwAEAAYABwAIAAcACAAJAAoADQAOAA8A
EAARABEAEQATABUAFwAYABkAGgAaABsAHQAdAB0AHwAgACMAJAAmACcAJwAnACgAJwAq
ACwALgAwADAAMgAzADcAOAA6ADwAPgBCAEQARgBKAEoATABPAFIAVQBZAFwAXwBjAGYA
aQBtAHAAcwB3AHoAgACDAIYAiQCKAI0AjgCRAJUAlwCXAJkAnACcAJwAnQCdAJ0AnACc
AJsAmwCbAJsAlgCUAJAAjQCLAIcAhACAAHwAeABzAG4AZwBjAF4AWwBVAFEATQBIAEEA
PAA4ADIAMAAsACkAJQAhAB8AHgAbABoAFwAVABUAFAASABIAEQATABIAEAAPAA0ADgAO
AA8AEQAQAA8ADgAOAA4ADQANAA4AEQATABQAEgARABEAEAAQABAAEQASABQAFAATABMA
FAAUABQAFAAUABQAFAAUABQAFAAVABUAFQAVABUAFAAWABYAFgAXABUAFQAUABMAFAAV
ABYAFwAVABQAFAAUABQAEwARABEAEQARABEAEQATABMAEwARABMAEwATABIAEAAQABAA
EAAQAA8ADwAPABAAEAAPAA8ADwAOAA0ADAALAAwADgAPABAAEQASABMADwAOAA0ADAAN
AA8AEAARAA8ADwAPAA8ADgAOAA0ADQAPAA8AEAAQABAAEQATABYAFgAWABYAFgAYABgA
GAAXABcAFwAZABoAGQAaABsAGwAdAB0AHQAdAB4AHgAbABgAEQARABEAEgAWABYAFgAW
ABQAFgAWABYAFgAVABMAEgAPAA8ADwAPAA4ADgANAA0ADgAOAA0ADQAQABAAEAARABMA
EwATABMAEQARABEAEQAQABAADwAPABAAEgATABQAEwASABIAEQATABUAGQAaABoAIAAq
ADMAOwBJAGQAhwC1AOsAIAFNAWUBYwE7AfwAwwCSAGQAKwDQ/1j/8/7E/r7+xv7h/gb/
KP9G/2T/hv+q/8b/2P/m//D/+P8CAAsADgASABQAFwAaAB8AIQAiACMAIgAkACUAJgAn
ACgAKQAqAC4AMAAyADQANAAzADIAMwA1ADcAOAA5ADoAOgA7AD0AOwA7AD0APgA/AEAA
QgBDAEUARwBKAEsATABOAFAAUgBSAFQAVQBZAFgAWgBcAF4AYgBkAGYAagBuAHAAcwB2
AHkAfQCAAIMAiQCMAI8AkwCaAJ0AoQCkAKYAqQCsAK8AsgC1ALYAuQC7AL0AvQC/AMUA
xgDHAMkAxwDHAMYAxgDFAMUAxQDFAMQAwgC+ALsAugC1ALEArACnAKQAoACcAJQAjwCJ
AIUAfwB7AHcAcgBqAGYAYwBeAFwAWABVAFEATwBNAEwASQBGAEMAQQBBAD4APAA8ADsA
PQA8ADoAOQA4ADgANwA3ADgAOAA4ADgAOgA6ADkAOQA3ADkAOgA6ADkAOQA6ADoAOgA6
ADsAPAA+AD4APQA9AEAAQABAAEAAQgBCAEIAQgBCAEIAQwBDAEEAQQBBAEAAQgBCAEIA
QwBFAA==
         </WaveFormData>
      </LeadData>
      <LeadData>
         <LeadByteCountTotal>10000</LeadByteCountTotal>
         <LeadTimeOffset>0</LeadTimeOffset>
         <LeadSampleCountTotal>5000</LeadSampleCountTotal>
         <LeadAmplitudeUnitsPerBit>4.88</LeadAmplitudeUnitsPerBit>
         <LeadAmplitudeUnits>��V</LeadAmplitudeUnits>
         <LeadHighLimit>2147483647</LeadHighLimit>
         <LeadLowLimit>268435456</LeadLowLimit>
         <LeadID>V4</LeadID>
         <LeadOffsetFirstSample>0</LeadOffsetFirstSample>
         <FirstSampleBaseline>0</FirstSampleBaseline>
         <LeadSampleSize>2</LeadSampleSize>
         <LeadOff>FALSE</LeadOff>
         <BaselineSway>FALSE</BaselineSway>
         <ExcessiveACNoise>FALSE</ExcessiveACNoise>
         <MuscleNoise>FALSE</MuscleNoise>
         <LeadDataCRC32>4180738911</LeadDataCRC32>
         <WaveFormData>
7//v//H/8//4//7/BAANABYAJwA/AGEAmADcABYBSgF8AZABcAExAfMAtQB2ADEA2f91
/x//8f7o/ub+7/4M/yz/Rv9d/3b/k/+t/8H/zf/S/9P/2P/f/+f/7P/r/+r/6v/r/+z/
8P/x//T/9//4//n//P/4//f/9//2//b/9//3//n//P/+////AAD+//7//f///wEAAgAE
AAUABgAFAAgACQAHAAYABwAIAAoACwANAA4AEAASABIAFAAWABcAGAAaABoAGwAcAB8A
IgAjACUAKQAqACwALQAxADIANAA2ADgAPwBDAEUASwBLAEwATQBNAFQAVwBZAFwAYgBk
AGYAaABqAGsAbABwAHEAcQByAHIAcgByAHEAcABwAG8AbgBuAG0AagBnAGUAZQBjAGEA
XQBWAFEATABGAD8APAA4ADQAMgAxAC4ALQAnACAAHAAXABYAEgASAA8ACwAJAAYABQAE
AAMAAQD///7//v/+//7////+//7//f/8//v/+v/5//n/+f/4//f/9P/1//T/8//0//X/
9f/2//j/+P/5//n/+f/5//n/+//5//j/9//2//j/+P/4//j/+v/8//3/+//6//n/+f/4
//r/+v/6//v//f/9//3//v/+//7//f/7//n/+f/5//j/+f/6//v//f/6//n/9//2//b/
9f/1//T/9//4//r/+//3//f/9//3//n/+f/5//n/9//1//X/9v/4//f/9v/2//b/+P/4
//f/9f/0//P/8//0//T/9f/2//X/9f/1//X/9f/0//T/9P/0//T/9P/0//b/+f/7//3/
+//5//f/9P/3//j/+f/6//j/9//2//b/+v/6//r//P/8//z//v/+//7//v8AAAEAAgAC
AAAAAAACAAMACAAJAAsACwAKAAkACAAHAAYABAD+//r/+v/5//z//f/9//3//f/8//7/
//////3/+f/3//X/8v/z//P/8v/x//H/8P/w//D/8v/y//L/8v/z//T/9P/0//L/8f/w
//D/7v/u/+7/7v/v/+//7v/u/+z/7P/s/+z/7//w//L/8//x//P/9//8/wAABgALABQA
KQBHAGkAmADQAAwBRAFmAWYBOAH1ALcAgQBCAPn/p/9L/wH/4/7e/ub+/f4e/zz/VP9v
/4z/pf+z/7//yf/Q/9X/3v/l/+f/6P/p/+r/7P/v/+3/8P/w//L/9P/0//T/9v/0//X/
9//4//j/+f/5//v/+//8//z//P/9//7//v8BAAQABAAFAAUABQADAAUABQAEAAQABgAI
AAcABwAIAAgACgAMAAwADgARABMAFQAYABgAGQAaAB0AIQAhACIAJQAkACYAJwArAC4A
MAAyADQAOgA9AD4AQwBGAEgASgBLAE8AUQBSAFQAWgBcAF4AYABiAGMAZABoAGsAawBs
AGwAawBsAGwAbABqAGkAaABoAGgAZgBkAGMAYQBfAF0AWQBVAFEATQBIAEIAPgA5ADQA
LwAtACkAJwAhABwAGgAXABUAEAAPAAsADAALAAkACQAHAAUAAgD//wAAAAAAAAAA/v/8
//v/+f/7//v/+//7//n/+f/4//f/9f/3//f/9//5//n/+P/4//j/+P/5//n/+//7//v/
/f/9//z/+//6//j/+P/4//j/+//8//z/+f/7//v//P/8//z//P/8//3//f/9//3//v/+
//7//f/7//z//f/+//7//P/8//z//f/7//v/+v/6//r/+f/5//j/+P/4//n/+f/3//f/
9//3//f/9//3//f/+f/3//f/+P/2//X/9P/0//T/9v/2//X/9P/0//T/9f/1//T/9P/0
//f/9//3//f/9//2//b/9v/2//b/9v/2//T/9f/1//X/9f/1//X/9P/0//T/9P/0//P/
8//z//T/+P/4//r/+v/6//r/+v/6//r/+//7//v/+v/7//z///8BAAQABQAHAAcABgAF
AAQAAwADAAIA/f/6//j/9//6//v//P/7//r/+P/4//n/+f/3//b/9f/0//L/8v/z//P/
8//y//D/7//u/+//8P/x//L/8f/y//L/8v/y//H/8P/w//D/8P/w//D/7//v/+7/7v/w
//L/9P/2//P/8v/y//H/8f/x//P/+P8AAAoAFQAgADMASwBxAKAA1AAIATYBTgFCAQwB
ywCTAFkAFADP/3//Kf/z/un+6P7s/gf/Kv9E/1z/d/+Y/7H/v//H/9H/2P/d/+T/5f/l
/+b/6f/q/+z/7//v//L/8v/0//T/9P/0//b/9v/3//n/+v/6//v/+//9//7/AAABAAIA
AQACAAIABQAGAAYABwAHAAUAAwAFAAUABgAGAAgACgALAAsADAAMAAoADAAMAA4AEAAR
ABIAFAAVABcAGQAdAB0AHQAeACEAIgAkACUAKQAsAC4AMAAyADUANwA3ADsAQQBEAEcA
SQBLAE0ATgBQAFYAWABaAFwAXABdAF4AYgBhAGEAYgBiAGUAZgBmAGYAZgBlAGQAZABi
AGAAXgBdAFgAVQBSAE0ASgBHAEQAQAA7ADgANAAwACsAKQAlACMAHwAaABgAFQAVABAA
DwALAAsACQAGAAUABAADAAEA///8//z//P/8//7//P/7//n/9//3//f/9//3//f/9v/1
//T/9//4//n/9//3//b/9v/4//j/+f/5//f/9//3//n/+v/6//r/+v/6//r/+v/6//r/
+v/5//X/+P/5//v//P/5//j/9//3//X/9f/1//b/9//4//j/9//3//f/9//2//b/9v/2
//f/9f/1//T/9P/0//P/8//y//T/9P/1//X/8//z//P/8//x//H/8f/x//P/8f/x//L/
8v/x//D/8P/w//L/8v/x/+7/7v/u/+//8f/w//D/8P/v/+//7//v/+//7v/u/+7/7v/u
/+7/7v/s/+3/7f/t/+7/7//w//D/7v/u/+7/7v/t/+3/7f/u/+7/7v/u//D/8P/w//D/
8f/z//T/9P/0//T/9P/0//X/9f/1//T/9f/2//n/+//7//v//P/7//3//f/9//3/+//6
//X/8v/v/+3/7//v//P/8//z//L/8P/x//H/7//u/+3/7P/q/+v/6//q/+n/6P/m/+X/
5P/m/+b/5v/m/+X/5v/m/+b/5v/l/+T/5P/m/+b/5v/m/+n/6f/o/+j/5f/k/+P/4v/i
/+L/4//j/+P/5f/n/+z/8v/6/wEACgAZADEATQB0AKIA1gACAR4BIgECAcEAhQBRABAA
y/+J/z3/+f7f/t7+3v7x/hT/Lv9G/1//fP+Z/7H/v//D/8j/z//S/9X/2//e/93/3v/g
/+P/4f/k/+T/5v/m/+b/5v/o/+j/6f/r/+z/6v/r/+v/7f/t/+7/7v/u//H/8v/y//X/
9P/0//X/9f/3//X/9//3//n/+v/9/wAAAAD//////v/9//7//f/+/wIAAwAEAAYACAAJ
AAoADQANAA0ADgARABEAEgASABUAGwAeACEAJAAlACcAJwArAC8AMgA1ADcAOgA7ADsA
PABCAEQARgBIAEsATQBPAFQAUgBRAFEAUABTAFQAVABUAFIAUQBQAFAAUABOAEwASwBL
AEkARwBDAEEAPwA9ADoAMwAuACgAIgAeAB0AGgAZABcAEgAQAA0ACQAEAAMA//////3/
+v/5//n/+f/4//f/9f/0//P/8v/1//T/9P/z//P/8//z//P/8P/v/+3/6//s/+//8P/x
//D/7//t/+z/7P/s/+3/7f/t/+3/7f/v//L/8v/y//L/8v/y//L/8v/z//T/9P/x//H/
8f/y//L/8v/y//L/8//x//H/8f/y//H/8v/y//H/8//z//P/8v/w//D/8P/x//L/8//z
//T/8v/v/+3/6v/r/+z/7v/v/+//7//v/+//7//v/+//7//u/+v/6v/q/+v/6//r/+z/
7//y//P/8//t/+r/5//l/+j/6P/p/+r/6//r/+v/6//t/+z/7P/s/+z/7P/s/+z/7f/v
//D/8f/v/+3/6//o/+n/6v/r/+z/7f/v//L/9P/0//T/9P/z//P/8//y//D/8P/y//P/
+P/7////AQD+//3//P/7//3//P/3//T/8v/x//T/9f/0//P/8v/w//D/8f/x/+//8f/x
//H/8P/t/+3/7P/r/+3/7P/s/+z/6//q/+n/6P/p/+r/6v/q/+z/6//q/+r/6P/o/+j/
6P/s/+3/7f/u/+z/7P/s/+z/7P/s/+3/7f/p/+v/7f/w//L/9v///woAFwApAEkAcACe
ANAABAEwAUwBRgERAc0AlwBiACMA3f+L/zP//f70/vL+7/4A/yD/Ov9V/3D/jf+l/7X/
wf/M/9f/3P/b/93/5P/k/+T/5f/n/+f/6v/q/+z/7f/u/+//8v/w//H/8//0//X/9//4
//v/+//8//z//P/9//7//v8BAAEAAAAAAP///f/7//3//f///wAAAwAGAAkACQAKAAoA
CgAMAAwADgAQABEAEgAUABMAEwATABUAFwAXABgAGwAeACAAIQAlACkALAAvADIAMwA1
ADUAOQA7AD4AQQBDAEgASwBNAFAAUwBUAFUAVgBaAFsAXABgAF8AXwBgAGAAYwBkAGQA
ZABmAGUAZABkAGMAYABdAFsAWQBXAFUAUQBMAEkARgBCAD8APAA4ADQALwAtACkAJwAj
AB4AHAAZABkAFAATAA8ADgANAAsACwAGAAMA///7//z//P/8//z//P/6//n/9//4//n/
+v/7//j/9//1//P/8f/z//P/8//2//f/9//4//b/9v/3//f/9f/1//X/9//2//b/9v/2
//j/+P/4//j//P/+/////f/8//v/+//6//j/+P/4//n/+f/5//n/+v/9//7//v/9//v/
+//7//r//P/8//z//f/7//v/+v/6//z/+//7//r/+v/6//v/+//4//f/9v/1//j/+f/6
//v/+v/3//b/9v/0//P/8v/y//D/8v/y//H/8f/y//P/9f/z//L/8v/y//P/8//z//P/
9P/0//X/9v/1//T/8//y//L/8//z//P/8f/x//H/8P/y//L/8v/y//P/8//z//T/9P/y
//D/8P/y//L/8v/z//H/9P/4//r/+v/6//r//f/9//3//P/8//z//v///wIAAwAFAAUA
BQAFAAUABQAEAAIA/P/4//f/9f/3//f/+f/5//n/+P/6//v/+//5//X/8//x/+7/7//x
//L/8//y//D/7//u/+7/7v/u/+7/8f/y//L/8v/x/+//7f/s/+z/7P/s/+z/7//v/+7/
7v/u/+7/7v/u/+7/7v/v/+//7f/v//H/9P/8/wYADQASACMAPwBhAI4AwgD4ACwBUAFW
ATAB7QCzAH8APgDx/6H/S/8J//H+7v7s/vv+GP82/07/Z/+C/5v/sf/B/8f/zP/R/9j/
3f/h/+D/4v/k/+f/6//t//D/8P/y//H/8P/v//D/8v/z//X/9v/2//f/9//5//f/+P/4
//j/+//8//z////9//z//P/7//z/+//+////AgACAAQABgAFAAUABgAGAAYACAAIAAoA
DgAPABAAEgAQABEAEgAVABcAFwAYABsAHgAgACEAJQAmACgAKgAsAC0ALwAvADMAOQA8
AD8AQQBFAEcASABKAE4AUABSAFQAVABVAFYAWgBbAFsAXABcAF0AXgBeAF4AXgBdAFwA
XABcAFoAWABXAFMAUQBPAEsARgBDAEAAPAA4ADYAMwAwACkAJwAjACEAHwAaABgAFQAT
AA4ADQAJAAcABQACAAEAAgABAP///f/6//j/9v/0//X/9P/0//P/9f/1//X/9f/z//P/
8v/x//H/8//z//P/8f/x//D/8P/x//L/9P/1//P/8//z//X/9v/2//b/9v/0//T/9P/0
//X/9v/2//P/9f/1//b/9v/2//b/9v/3//X/9f/1//b/9f/2//b/9f/3//f/9//2//b/
9v/2//f/9f/1//T/9P/2//X/9f/0//P/8v/y//H/8f/x//H/8f/z//P/8//z//H/7//v
//D/8P/v/+7/7v/u//D/8P/v/+z/7P/s/+3/7//u/+7/7v/t/+3/7f/t/+//7v/u/+7/
8P/w//D/8P/u/+3/6//p/+v/6//r/+r/6v/q/+r/6v/r/+v/6//s/+7/8v/2//b/9f/0
//P/8v/1//X/9f/0//T/9P/2//f/+v/7//3//f////////////7//P/2//L/8f/v//H/
8f/z//P/8//y//D/8f/x/+//7v/t/+z/6v/p/+n/6P/n/+n/6P/o/+j/5v/m/+b/5v/n
/+j/6P/o/+r/6f/o/+j/5v/m/+b/5v/o/+n/6f/q/+n/6P/n/+b/6P/o/+n/6f/n/+f/
6f/q/+7/9v8BAAoAFwApAEUAaACWAMoA/gAmAToBKgHvAK0AdwA+APn/tf9l/xP/5f7g
/t7+5/4E/yT/PP9V/3L/jf+l/7X/v//I/8//1P/V/9f/2v/d/97/4P/j/+P/5v/m/+j/
5v/m/+b/6P/p/+v/7v/w//D/8f/x//P/8v/y//H/8P/x//L/8v/1//T/9P/1//X/9v/1
//j/+f/4//j/+v/8//3//f/+//7/AAACAAIABAAEAAUABgAIAAgACQAKAA0ADwAPABAA
EwAUABYAFwAbABwAHgAgACIAJQAnACcAKwAvADIANQA3ADkAOwA8AD4ARABGAEgASgBO
AE8AUABUAFMAUwBUAFQAVQBWAFYAVgBUAFMAUgBSAFQAUgBQAE8ATwBNAEsARwBEAEEA
PgA6ADUAMgAuACoAJQAjAB8AHQAZABQAEgAPAA8ACgAJAAUAAwABAP7//f/8//v/+f/3
//T/9P/0//T/8v/w/+//7f/v/+//7//v/+//7//u/+3/7P/v//D/8f/v/+//7v/u/+7/
7v/v/+//7//v/+//8f/y//L/8v/y//D/8P/w//D/8f/y//L/7//x//H/8v/y//D/8P/w
//H/8f/x//H/8v/z//T/9P/z//H/8f/x//D/8P/w//D/8f/x//H/8P/w//D/7//v/+7/
7v/u/+//7//t/+3/7f/t/+//7//v/+//7//t/+3/7v/u/+3/7P/s/+z/7v/u/+3/7v/u
/+7/7//u/+z/6//q/+v/6//r/+v/6//q/+r/6v/s/+z/7P/s/+z/7f/t/+3/7f/t/+3/
7P/q/+r/6v/q/+v/6//r/+z/7v/u/+7/8P/w//D/8v/y//L/8v/z//P/8//y//T/9P/2
//f/+P/5//v/+//9//3//f/9/////v/5//b/8f/v//H/8f/z//P/8//y//L/8//z//H/
7v/t/+z/6v/p/+n/6P/n/+n/6P/o/+j/5v/m/+b/5v/p/+r/6v/q/+r/6f/o/+j/5v/m
/+b/5v/o/+n/6f/q/+j/6P/o/+j/5v/m/+f/5//p/+n/6f/q//L/+v8DAA4AGwArAEEA
ZACSAMQA9AAgATIBIgHrAKkAcwA8APn/s/9p/xv/8/7q/uT+5f4C/yb/Qv9b/3j/k/+p
/7n/xf/K/8//0v/Z/9v/3v/d/97/4P/j/+P/5v/m/+j/6v/q/+r/7P/u/+//8f/y//D/
8f/x//P/8f/y//L/8v/1//b/9v/5//r/+v/7//v/+v/3//j/9//2//b/+P/6//3//f/+
//7/AAACAAIABAAFAAUABQAGAAYABwAIAAsADQANAA4AEQAUABYAFwAbAB4AIAAiACQA
JgAnACYAKQAtADAAMwA1ADsAPQA+AEAAQgBEAEYASABMAE0ATgBSAFMAUwBUAFQAVQBW
AFYAVgBWAFUAVABUAFYAVABSAFEATQBLAEkARQBEAEEAPgA6ADYANAAxAC4AKQAnACMA
IQAdABgAFgATAA8ACgAJAAUAAwABAP7//f/+//3/+//5//j/+P/4//j/9//0//L/7//x
//H/8f/x//P/8//y//H/7f/v/+//7//v/+//7v/u/+7/7v/v/+//8P/x//L/9f/0//T/
9P/0//P/8v/x//D/8f/y//L/7//x//H/8v/y//L/8v/y//P/9f/1//X/9v/2//b/9f/z
//X/9f/1//T/9P/0//T/9f/0//P/8f/w//H/8f/y//L/8v/y//P/8//x//H/8f/x/+//
7//v/+//7//t/+3/7v/u/+3/7P/s/+3/8P/x//H/7v/u/+7/7//t/+z/7P/s/+3/7f/t
/+3/7f/s/+z/7P/v//D/8f/y/+//7//u/+3/7P/r/+r/6P/p/+r/6//s/+v/7f/v//D/
8v/0//T/9P/0//X/9f/1//T/9P/0//b/9//6//v//f/9//3//f/9//3////+//n/9v/w
/+3/7v/t//H/8//1//b/+P/5//n/9//1//P/8f/u/+z/6//p/+f/6P/o/+n/6v/r/+z/
7f/u/+3/7v/u/+7/6//p/+f/5v/p/+r/6//s/+v/6//q/+r/6v/q/+r/6v/s/+z/7f/t
/+3/6//v//b//v/+//v/BgAbADMATQB2AKgA4AAaAUgBWAE+AQMBxwCPAFQAEQDH/2//
Hf/3/vL+8P71/gr/Jv8+/1X/cv+P/6f/uf/F/8z/zf/O/9f/4//k/+T/5P/l/+f/6v/u
/+//8v/w/+7/7P/s/+7/7//x//L/8P/x//H/8//0//b/9//4//f/+P/4//v//v/+////
//////3///////7//v8AAAIAAwADAAQABAAEAAYABgAIAAoACwAMAA4ADgAPABAAEwAX
ABcAGAAbABwAHgAfACMAJAAmACgAKgAtAC8ALwAzADkAPAA/AEEAQwBFAEYASABMAE4A
UABSAFYAVwBYAFwAXwBfAGAAYABfAGAAYABgAGAAXwBeAF4AXgBcAFoAWQBXAFUAUwBP
AEwASQBGAEIAPwA8ADgANAAuACsAJgAjAB8AGgAYABUAEwAOAA0ACQAHAAUAAgABAAIA
AQD///3/+//6//n/+P/6//j/9//1//P/8//z//P/8//z//L/8f/x//P/8//z//P/8//y
//L/8v/y//P/8//y//H/8P/x//T/9P/0//T/9v/2//b/9v/2//b/9f/x//L/8//1//b/
9v/2//b/9//3//f/9//4//f/+P/4//f/9f/1//X/9P/0//T/9P/1//b/9//3//j/+v/5
//n/+P/3//b/9v/1//H/8f/x//H/8f/x//H/8f/v/+3/7f/u//D/7//u/+7/8P/y//L/
8f/w//D/8P/x//H/8P/w//D/8//z//P/8//y//D/7//u/+7/7v/u/+7/7v/v/+//7//x
//H/8f/w//D/8P/w//D/8f/z//T/9P/0//T/9P/2//f/+P/4//j/+P/6//v//v///wEA
AQADAAMAAwADAAMAAgD9//r/9v/z//T/8//4//n/+v/6//f/9//2//P/9P/z//L/8P/x
//H/8P/v/+3/7P/s/+z/7v/u/+7/7v/v//D/8P/w/+7/7f/s/+z/7v/u/+7/7v/t/+3/
7P/s/+z/7P/s/+z/7v/u/+//7//t/+3/7f/y//b//v8FAAwAFwApAEMAZgCWAMoAAAEy
AU4BRAERAc8AlwBeAB8A2f+J/y//9/7q/ur+6/4A/yD/PP9T/27/jf+n/7n/w//I/8//
1v/f/+P/4v/h/+L/5P/n/+f/6v/q/+z/7v/u/+7/8P/u/+//8f/y//L/8//z//X/9f/2
//b/9v/5//r/+v/9//7//v//////AQD//wEAAQACAAIABAAGAAUABQAGAAYABgAIAAgA
CgAMAA0ADgAQAA4ADwAQABMAFQAVABYAGQAbAB4AIAAlACUAJgAnACgALAAvADAANQA4
ADoAPAA9AEMARQBGAEgATgBQAFIAVABWAFcAWABcAF0AXQBeAF4AXQBeAF4AXgBgAF8A
XgBeAGAAXgBcAFsAWwBZAFcAUwBOAEsASABEAD8APAA4ADQAMQAvACsAKQAnACIAIAAd
ABsAFgAVABEADAAJAAUAAwAEAAMAAQD///7//v/+//7//v/8//v/+f/7//v/+//7//v/
+//6//n/9//5//n/+f/5//n/+P/4//r/+v/7//v/+v/5//j/+f/6//r/+v/6//r/+v/6
//r//f/+//7/+//7//v//P/8//r/+v/6//v//f/9//3//v/+//7//f/7//3//f/9//z/
/P/8//z//f/7//v/+v/6//r/+f/5//j/+P/4//n/+f/3//f/9//3//f/9//3//f/9//1
//X/9v/3//f/9//4//X/9v/1//P/9P/0//T/9f/3//b/9v/2//b/9f/0//P/9f/0//T/
9P/0//T/9P/0//L/8//z//P/9f/1//X/9P/0//T/9P/0//X/9f/1//b/9//2//X/9v/4
//r//P/8//z//P/////////+//7//v8AAAEAAgADAAUABQAHAAcABwAHAAcABgABAP7/
+v/3//j/9//5//n/+f/4//r/+//7//n/+P/3//b/9P/1//X/9P/z//H/8P/w//D/8P/w
//D/8P/x//L/8v/y//L/8f/w//D/8v/y//L/8v/y//H/7//u//D/8P/w//D/8P/w//H/
8f/x//H/8//2//r/BAANABYAJQA9AFkAgACyAOIAEgEwATQBEgHTAJcAXwAgANv/mf9L
/wX/7f7u/u7++/4c/zj/Uv9r/4b/of+3/8X/zf/S/9X/3P/j/+P/4v/l/+b/6P/r/+n/
7P/s/+7/7v/u/+7/8P/y//P/9f/2//b/9//3//n/+//8//z//P/8//z/+//9//7//v//
////AQD//wEAAQACAAIABAAGAAUABQAGAAYACAAKAAoADAANAA0ADQAOABAAEQASABUA
FQAVABYAGQAaABwAHQAhACIAJAAmACgAKQArACsALwAxADQANwA5AD8AQQBCAEQASABK
AEwATgBSAFMAVABYAFcAVwBYAFgAVwBYAFgAWABWAFUAVABUAFUAVABTAFMATwBNAEsA
RwBGAEMAQAA8ADkANgAyAC4AKQAnACMAIQAfABoAGAAVABMADgANAAkACQAHAAQAAwAE
AAMAAQD///z//P/8//z/+v/4//f/9f/1//X/9f/1//f/9//2//X/8//1//X/9f/1//X/
9P/0//T/9P/1//X/8//z//P/9f/2//b/9v/2//b/9v/2//b/9f/2//b/8//0//X/9//4
//b/9v/2//f/9f/1//X/9v/1//b/9v/1//f/9//3//b/+P/4//j/+f/3//f/9v/2//b/
9f/1//T/9P/0//X/9f/x//H/8f/x//P/8//z//P/8//x//H/8v/y//H/8P/w//D/8v/y
//H/8P/w//D/8f/z//L/8v/y//L/8f/w/+//8P/w//H/8v/y//L/8v/y//H/8f/w/+//
8f/x//H/8P/v/+7/7f/s//P/8//1//r/+v/6//r/+v/6//n/+f/5//j/+v/6//z//f//
////AAD//wAAAQACAAMABAAEAAAA/v/6//f/+P/3//v/+//7//r/+P/5//n/9//4//f/
9v/0//P/8//y//H/8f/w//D/8P/w//D/8P/w//D/8P/v/+7/8f/x//H/8v/y//L/8v/y
//L/8f/v/+7/8P/w//D/8P/w//D/8f/x//H/8f/x//L/9v8AAAcADgAdADEASQBqAJYA
yAD6ACIBNAEiAesAqQBzADwA+f+5/3H/Jf/5/vT+8v7z/gz/Mv9O/2X/ev+V/6//v//J
/9D/1f/c/+X/6f/s/+v/7P/u//H/8P/y//H/8v/0//T/9P/2//T/9f/3//j/+f/7//z/
///9//7//v/+////AAAAAAMABQAGAAgACQAGAAMABAADAAcACAALAA4ADAALAAsACgAM
AA4ADgAQABIAEwAUABYAFAAVABYAGQAcAB0AHwAjACMAJAAkACcAKgAsAC4AMAAzADUA
NQA5ADsAPgBBAEMASQBLAEwATgBQAFIAVABWAFgAWQBaAF4AYQBhAGIAYgBjAGQAZABk
AGUAZQBlAGYAYwBgAF0AWwBaAFkAWABVAFMAUQBPAEwASABGAEMAQAA7ADkANQAzACwA
JgAjAB8AIAAcABwAGQAXABUAEgARAA4ADQALAAkACAAIAAgACAAIAAYABQADAAMAAwAD
AAMABQAFAAQAAwADAAUABQAFAAcABwAGAAYABAACAAEA//////////8BAAQABAAEAAQA
BAAEAAQABAAGAAgACQAHAAgACQALAAwACwAKAAkACQAHAAcABwAIAAgACAAHAAUABwAJ
AAsADAAJAAgABwAHAAcABwAGAAYABgAFAAUABAAGAAgACwANAAoACQAIAAcABAADAAIA
AQACAAEAAgAEAAQAAwACAAIAAAACAAIAAQADAAQABQAHAAoADAAPABIADAAHAAIA/f//
/wAAAgAEAAIAAgACAAIAAgADAAMAAwAGAAcACAAIAAYABgAKABAADQAMAAsACgALAAsA
CwAKAAsADAAPABEAEwATABQAEwAUABUAFgAXABgAGAAUABIADQALAA0ADQANAA0ADQAM
AA4ADwAPAA0ADAALAAoACAAFAAUABAADAAUABAAEAAQAAgACAAIAAgAEAAYABwAIAAgA
BwAGAAYABQAEAAMAAgADAAMAAgACAAQABgAIAAoACAAGAAUAAwAJAA0AEwASAAwADgAX
AB4AIwA1AFEAcACaAM4ABgE6AWABbgFTARcB2QCmAG8AMwDp/4X/Lf8K/wb/A/8M/yb/
RP9d/3b/k/+t/8H/0f/e/+n/8v/5//v/9v/6//z///8DAAUACAAIAAoACQAIAAcACAAI
AAkACwAMAA4AEQATABcAFgAWABUAFAAXABoAHAAhAB4AHAAbABkAGwAZABsAGwAaABoA
HAAeACEAIwAmACgAJgAoACgAKgAuAC8AMAAyAC8ALwAvADEAMwAzADQANwA7AD4AQABF
AEYASABKAEwAUQBTAFMAVwBdAGAAYwBlAGcAaQBqAGwAbgBwAHIAdAB0AHUAdgB6AIAA
gwCHAIoAhwCGAIQAggCFAIUAhQCGAIYAhACCAIEAgQB/AH0AeQB2AHMAcABsAGcAZABg
AFwAVwBVAFEATwBNAEgARgBDAEMAQABBAD8AOgA1AC8AKwArACsAKgApACYAJAAiACAA
IgAgAB8AHQAbABsAGwAbAB4AHwAfAB8AHwAhACEAIQAfAB8AHgAeABwAHAAdAB0AGwAb
ABsAHQAfACAAIQAiACQAJAAkACQAJQAmACYAIwAkACUAJwAoACcAJgAlACUAJwAnACcA
KAAvAA==
         </WaveFormData>
      </LeadData>
      <LeadData>
         <LeadByteCountTotal>10000</LeadByteCountTotal>
         <LeadTimeOffset>0</LeadTimeOffset>
         <LeadSampleCountTotal>5000</LeadSampleCountTotal>
         <LeadAmplitudeUnitsPerBit>4.88</LeadAmplitudeUnitsPerBit>
         <LeadAmplitudeUnits>��V</LeadAmplitudeUnits>
         <LeadHighLimit>2147483647</LeadHighLimit>
         <LeadLowLimit>268435456</LeadLowLimit>
         <LeadID>V5</LeadID>
         <LeadOffsetFirstSample>0</LeadOffsetFirstSample>
         <FirstSampleBaseline>0</FirstSampleBaseline>
         <LeadSampleSize>2</LeadSampleSize>
         <LeadOff>FALSE</LeadOff>
         <BaselineSway>FALSE</BaselineSway>
         <ExcessiveACNoise>FALSE</ExcessiveACNoise>
         <MuscleNoise>FALSE</MuscleNoise>
         <LeadDataCRC32>3394326877</LeadDataCRC32>
         <WaveFormData>
GwAZABsAIQAkACcAKgAuADMAQgBXAHQAogDcABIBSAGAAZ8BlQFrAT4BDgHSAI8ARQD4
/7L/i/+C/4D/gP+N/6H/sP+9/8r/2//u//3/BgALAAwADgAOAA4AEwAVABYAFgAXABsA
HQAeAB8AHwAgACAAIAAfAB4AHAAcABwAHQAdAB4AIQAhACEAIgAiACEAIAAfACIAJQAp
ACwAKgApACgAKAAoACgAKgApACwALQAuAC8ALgAuAC4ALgAvADEAMQAyADEAMwA0ADUA
NwA4ADkAOwA7ADwAPQA/AEAARABHAEsATABNAE8AUgBTAFMAVQBWAFkAXABeAGAAZABk
AGQAZABlAGcAaQBrAGwAbwBxAHIAcABwAHAAcABwAHAAcQBxAG4AbQBsAGsAawBrAGsA
agBkAGAAXABZAFUAUQBMAEcARgBGAEQAQwA+ADsANgAxADEAMAAuAC0ALAAqACcAJwAk
ACMAIQAgAB8AHgAdAB0AIAAgAB8AHgAcABwAHAAcABoAGgAXABcAFQAVABUAFAAWABYA
FgAUABUAFgAYABkAGQAZABkAGgAZABkAGAAWABYAFgAXABcAGAAYABgAFwAXABcAGAAZ
ABsAGwAcABwAHAAcAB4AHgAeAB4AHgAeAB0AHQAcABsAGwAcABwAHAAbABoAGgAaABcA
FwAXABYAGAAYABcAFwAZABkAGQAZABsAGwAZABkAGQAZABkAGQAZABgAFQAUABUAFQAV
ABQAEwATABQAFAAVABUAFQAVABcAFgAWABYAFQAUABQAEwATABMAEwATABYAFwAYABgA
FgAWABYAFgAYABgAGAAZABYAFgAVABQAFQAVABcAGAAYABgAGgAaABoAGgAcAB0AHgAf
AB0AHQAfACAAIwAkACUAJwAlACUAJwApACYAIwAgABsAHAAdAB4AIAAhACAAHwAdABwA
HAAcABoAGAAVABMAEAAQABAAEAAQAA4ADAAKAAkADAAMAAsACwAOAA8ADwAPAA0ACwAL
AAsACwAKAAoACwAJAAkACAAIAAgACAAHAAYACAAKAAwADwANAAsADQAOABEAFAAYAB8A
MABJAGYAkADCAPgALgFWAWUBTwEhAfQAyACIAEUABQC8/37/Zf9k/2b/bv+B/5P/pP+z
/8b/1f/g/+X/7P/v//L/+v/+//7////+//7//f/9//7/////////AgAEAAUABgAFAAYA
BgAIAAoACwALAAwACwALAAsADAANAA0ADQANAA8ADwAQABAADwAPAA8AEAAQABAAEgAR
AA8ADwAPAA8ADwAQABEAEgAWABkAGgAcABsAHQAeAB8AIAAgACAAIQAlACYAJwApACgA
LAAvADMANAA1ADcAOgA7ADsAPQA+AD8AQgBEAEYASgBKAEoASgBLAE0ATwBRAFMAVQBW
AFYAWABYAFgAWABXAFYAVgBVAFMAUwBTAFMAVABTAFIAUABNAEoARwBFAEAAPQA5ADUA
MwAyAC8ALQApACcAIwAfABwAGgAXABUAFQAUABIAEwAQAA8ADQAMAA0ADAALAAsACwAK
AAgABgAIAAgACAAIAAoACgAHAAcABQAFAAUABAAGAAYABgAEAAYABgAHAAcABwAHAAcA
CAAHAAcABgAEAAIAAgADAAMABAAEAAQAAwADAAMABAAFAAcABwAIAAgACAAIAAoACgAJ
AAgABwAGAAYABwAHAAcABwAIAAgACAAJAAgACAAIAAcABwAHAAYABAAEAAMAAwADAAMA
AwADAAMAAwABAAEAAQABAAEAAQAAAAAA/v/+//3//f/9//z//f/9//7//v8BAAEAAQAB
AAEAAAAAAAAA/v/+//////////////////////////7//v/+//7//v8AAAAAAAABAAEA
AgACAAIAAwADAAMABgAGAAYABgAGAAYABQAFAAUABQAIAAkADAAOAA8AEAARABMAEQAR
ABMAFQARAA8ADQAJAAgACQAKAAwACwAKAAkABwAGAAYABgAEAAMAAQAAAP7//f/+////
AAD+//z/+v/5//z//P/7//v/+v/7//v/+//5//f/9//3//X/9P/0//X/9//3//b/9v/4
//r/+//8//v/+v/5//n/+f/3//n/+v/9/wQADAAZACgAPQBeAIoAuADmABYBNgE5ARsB
7wDEAJIAUAARANX/jP9c/1P/Uv9U/2T/d/+H/5j/qf++/8//1v/b/+L/5f/o/+r/7P/s
/+3/8f/y//L/8//0//X/9f/1//f/+P/4//j/+P/4//f/+P/3//f/9v/2//r/+//8//7/
////////////////AAAAAP3//f/9//7//v/+/wAA//8BAAEAAQABAAAAAAAAAAAAAQAD
AAMABAADAAUABgAHAAgACAAIAAkACQAKAAsADQANABAAEgAVABcAFwAYABoAGgAbAB4A
IAAjACYAKAAqAC4ALgAuAC4AMQAzADUANwA1ADcAOAA4ADkAOgA7ADwAOwA6ADoAOQA3
ADcANwA3ADUAMwAxAC4AKgAoACYAJQAgAB0AGQAVABEAEAANAAsACAAHAAQAAQD+//z/
+f/3//f/9P/w/+//7//v/+7/7v/r/+r/6f/p/+r/6v/p/+j/5//m/+X/5P/l/+b/5P/l
/+f/5//n/+b/5v/m/+b/5P/k/+T/5f/l/+T/4//i/+L/4v/j/+P/4v/i/+L/4//j/+P/
4v/h/9//3//f/+D/4f/e/93/3f/c/9z/3P/e/97/3//g/+H/4v/i/+P/4//j/+H/4v/i
/+L/4f/g/+D/4P/f/9//3//e/97/3v/d/93/3f/d/93/3f/b/9v/2f/Z/9v/2//b/9v/
3P/c/9r/2v/b/9v/2//a/9f/1//Y/9j/2P/X/9b/1f/X/9b/1v/W/9b/1v/X/9f/1//X
/9f/1//V/9X/1f/U/9b/1v/W/9b/1P/U/9T/1f/V/9b/1v/W/9X/1f/X/9j/1v/W/9b/
2P/c/93/3P/c/9z/3P/c/93/3f/d/93/3f/d/9//4P/f/+D/4f/j/+H/4f/j/+X/4//h
/9//2//b/9v/2//c/97/3v/e/93/3P/c/9z/2v/Z/9f/1v/U/9T/1P/U/9T/0v/Q/87/
zf/O/87/zf/N/83/zf/M/8v/zf/L/8v/y//N/8z/zP/N/8//z//O/87/zv/O/83/zP/K
/8r/yv/L/8n/y//L/87/0f/W/97/5//0/wkAIABCAGoAlgDCAOQA9wDnAL0AlABsADAA
7/+3/3j/PP8l/yT/JP8q/z3/Uf9g/3H/gv+Z/6j/sf+0/7v/vv/A/8L/xv/H/8b/xv/F
/8X/xv/H/8f/x//J/8r/yv/K/8r/yv/J/8r/yP/J/8n/yv/L/8v/y//M/8v/y//L/8v/
zP/N/8//0P/P/8//z//Q/9L/1P/Y/9n/1//X/9f/1//V/9T/0//S/9X/1//X/9j/2//d
/97/3//e/97/3v/f/+P/5P/l/+f/6f/u//L/9//2//X/9f/2//j/+f/8//7///8CAAQA
BgAKAAoACgAKAA8AEQATABUAEwAVABYAFgAYABgAGAAYABgAGAAZABkAGQAZABkAGQAY
ABcAFgAUABAADgAMAAsABgADAP//+//5//j/9f/z//D/7//s/+n/5v/k/+H/3//g/97/
2//b/93/3f/c/9z/2//a/9n/2f/c/9z/2//a/9j/2P/Y/9j/1v/W/9P/0//V/9X/1f/U
/9L/0v/S/9D/0v/S/9P/0//T/9P/0//U/9b/1//X/9b/1P/U/9X/1f/Z/9r/2//b/9r/
2f/Z/9n/2f/Z/9r/2v/c/9z/3v/e/9z/3P/c/9z/2v/b/9v/2//b/9z/3P/c/97/3v/f
/+D/3P/b/9r/2P/a/9r/2f/Z/9z/3f/e/9//3//f/93/3f/c/9v/2v/Z/9z/3P/a/9r/
3P/d/97/3v/b/9n/2P/W/9n/2f/Z/9n/2v/a/9v/3P/e/97/3//f/9//3//f/9//4f/h
/+H/4P/e/97/3v/e/+D/4P/g/+H/3//i/+T/5f/m/+f/6P/n/+f/5//n/+f/5//p/+r/
7f/w//P/9//2//X/9v/3//f/9f/z/+//7//v/+//8P/w/+7/7P/p/+n/6v/r/+r/7P/r
/+v/6v/q/+r/6v/q/+v/6v/p/+n/5//m/+T/4//k/+X/5f/l/+f/5f/l/+X/4//i/+L/
4//m/+f/5//o/+n/6v/q/+r/6P/o/+j/6f/l/+X/6f/s/+//8P/2//3/BgAVAC4AUAB6
AKYA0gAAAScBMwEXAeYAvACOAE0ADQDO/4b/V/9O/0z/SP9T/2f/eP+J/5r/q/+4/8P/
zP/V/9z/4P/i/+T/5//o/+j/5//n/+b/5//n/+f/6v/s/+3/7v/x//L/8v/0//b/9//3
//j/9//3//f/+P/5//n/+f/5//r/+//9//7//P/7//r/+v/7//z//////wEAAwAFAAcA
BAAEAAQABAAFAAcABwAIAAsADQAOAA8AEAAQABAAEQARABIAEwAVABgAHAAfACMAIwAj
ACQAJgAmACcAKgAsADEANAA2ADgAOwA8AD0APgBAAEEAQgBDAEUARwBIAEgASwBMAE0A
TgBMAEwATQBNAEoASQBIAEcASABHAEYARABBAD4AOwA5ADcANQAyAC8AKwAqACcAJQAk
ACMAIAAdAB4AHAAZABcAFwAUABAADwAOAA0ACwAKAAkACAAHAAcABwAGAAQAAgAFAAYA
BwAIAAYABgADAAMABQAFAAUABAAHAAgACQAIAAcABgAGAAUAAwADAAMABAAEAAUABQAE
AAUABgAIAAkACwAMAA0ADQAMAAsACwALAAoACQAJAAgACQAKAA0ADgAQABAAEAAQABAA
EQARABEADwAQABAAEAARABAAEAAQABEAEQARABAADgAOAA0ADQALAAsACwALAAwADQAM
AA0ADQANAA0ADQAMAAwACgAKAAkACQAJAAgACQAJAAoACgALAAsACwALAA0ADAAMAAwA
DQAOABAAEQAQAA8ADgANAA0ADQANAAwACgAKAAoACgAMAAwADAANAAwADAALAAoACAAH
AAgACAAJAAoACwAOAA4AEQAWABYAFgAWABYAFQAVABUAFQATABMAFQAWABgAGgAcAB8A
HQAdAB8AIQAcABkAFgARABAAEQASABQAFgAWABYAFQAUABQAFAASABAADQALAAgACAAK
AAwADgAMAAoACAAHAAoACgAJAAkACAAJAAkACQAHAAUABQAFAAUABAAEAAUABQAFAAQA
BAADAAQABAAEAAYABgAGAAcABwAHAAcACAALABIAGAAhADAARQBgAIgAtgDmABgBQAFV
AUMBFwHsAMAAgAA7AP3/uP9+/2n/Zv9m/2r/ef+J/5z/rf+8/83/3P/n/+z/7//y//T/
+P/6//n//f/+//7///8CAAMAAwADAAEAAgACAAIABQAGAAYACAAIAAkACQAKAAsACwAL
AAwADQANAA0ADQAMAAsACwAKAAoACwAMAA4AEQASABUAFQATABMAEwATABIAEgASABIA
FQAXABcAGAAXABkAGgAbABwAHAAcAB0AHwAgACEAIwAkACgAKwAvAC4ALQAtAC4AMwA1
ADkAPAA9AEAAQgBEAEYARgBGAEYASQBLAE0ATwBRAFMAVABUAFIAUgBSAFIAUgBSAFMA
UwBRAFEAUQBRAE0ASwBJAEYARgBEAEIAQQA/AD0AOgA3ADQAMgAuACsAKgApACYAIwAk
ACIAHwAdABsAGAAUABMAEQARABAAEAAMAAoACAAHAAkACgAKAAoACAAIAAgACAAKAAoA
BwAHAAcABwAHAAYABAAEAAQAAgAFAAYACAAJAAcABwAHAAgACgALAAsACgAJAAgACAAH
AAoACgAKAAkABwAHAAgACQAHAAcACAAIAAYABgAIAAgACgAKAAoACgAKAAsACwALAAkA
CgAKAAoACQAIAAgACAAFAAUABQAEAAYABgAFAAUABQAFAAUABQAHAAcABQAFAAMAAwAD
AAMAAgACAAAAAAABAAEAAQAAAP////8AAAAAAwADAAMAAwADAAIAAgACAAAAAAABAAEA
AQABAAEAAQAAAP///v/8//z//P/8//z//P/8//z//f///wAAAAAAAAEAAQAFAAQABAAE
AAQABAADAAMAAwADAAMAAwAFAAYACQAKAAsADQANAA0ADwARAA8ADQALAAcABwAHAAcA
CAAIAAgACAAHAAQABAAEAAIA///9//z/+v/6//r/+v/6//v/+v/5//n/+P/4//f/9//4
//n/+f/5//n/9//3//f/9f/0//T/9f/4//n/+f/6//j/+P/3//b/9v/2//b/9//z//P/
9f/4//n//v8EAAsAFgAnADwAWgCGALQA4gAOAS0BLQEJAdoAtACAADsA/f++/3j/T/9K
/0r/Tv9f/3H/gv+T/6j/u//I/9P/2v/h/+b/6P/o/+j/6//t/+7/7v/v//D/8f/x//H/
8f/y//L/8v/1//b/9v/4//r/+//7//z//P/7//r/+v/5//n/+f/5//n/+f/6//r/+v/7
//z//v/9//7/AQABAAAA///+//3///8AAAEAAgADAAUABQAGAAQABQAFAAUACAAIAAgA
CQALAAwADQAPAA8AEgAUABcAFwAXABgAGgAcAB0AIAAiACIAJAAlACYAKQAqACsALAAv
ADEAMwA1ADQANQA1ADQANgA2ADYANgA4ADgAOQA5ADkAOQA5ADkANgA1ADQAMgAwAC4A
LAArACYAIwAfABsAFwAWABMAEQAPAA0ACQAFAAYABAABAP/////8//j/9//1//X/9P/0
//H/8P/v/+//7v/u/+3/7P/u/+7/7v/u//D/8P/t/+3/7//v/+//7v/s/+z/7P/q/+z/
7P/t/+3/6//r/+v/7P/s/+3/7f/s/+r/6v/r/+v/7v/u/+7/7f/r/+v/7P/t/+v/6//s
/+z/7v/u//D/8P/u/+7/7v/u/+3/7f/s/+v/6//s/+z/7P/t/+z/7P/s/+n/6f/p/+j/
6v/q/+n/6f/p/+n/6f/p/+n/6f/n/+f/5//n/+f/5//q/+r/6P/o/+v/6//r/+r/6f/p
/+r/6v/q/+n/6P/n/+f/5v/m/+b/5P/k/+X/5f/l/+X/5f/l/+P/4//j/+L/4v/i/+L/
4v/i/+L/4v/j/+P/5P/k/+T/5f/l/+f/6P/o/+j/6P/o/+j/6P/r/+v/6//r/+v/6//t
/+7/7f/u/+//8f/z//P/9f/3//b/9f/0//H/7f/t/+3/7v/u/+7/7v/t/+7/7v/u/+z/
6f/n/+b/5P/g/+D/4P/g/+H/4P/f/9//3v/e/93/3f/g/+H/4f/h/+H/3//f/9//3f/c
/9z/3f/e/9//3//g/+D/4P/f/97/3P/c/9z/3f/d/93/3f/g/+P/6P/u//f/BAARACIA
QABqAJYAxADwAA0BDwHtAMAAmABkAB8A4f+m/2D/N/80/zT/NP9F/13/cP+D/5T/pf+0
/7//xv/J/8r/zv/Q/9D/0f/R/9L/0v/T/9X/1//Y/9n/2f/a/9r/2v/d/97/3v/g/97/
3//f/+D/3//f/9//4P/f/9//3//f/+D/4f/j/+T/4f/h/+H/4v/i/+L/5P/j/+T/5f/m
/+f/6P/o/+j/6P/p/+v/6//s/+z/7f/t/+3/8P/w//D/8f/1//b/9//5//n//P/+/wEA
AAD/////AAAFAAcACwAOABAAEgATABQAGAAYABgAGAAcAB8AIgAlACMAJQAmACYAKAAo
ACgAKAAqACoAKwArACkAKQApACkAJwAlACMAIAAhACAAHwAfABwAGQAVABEAEQAQAA0A
CwAKAAkABgADAAAA/v/7//n/9f/y/+7/7f/v/+//7v/u/+//7v/t/+3/7P/s/+v/6v/s
/+z/7P/s/+r/6v/n/+f/5f/l/+X/5P/m/+b/5v/k/+T/5P/l/+X/5//n/+f/6P/q/+v/
6//q/+r/6v/r/+v/6v/q/+r/6f/r/+v/7P/t/+v/6//s/+z/7v/u//D/8P/w//D/8P/w
/+7/7//v/+//7v/u/+3/7P/t/+z/7P/s/+3/7//x//L/8f/w/+7/7f/t/+3/7f/t/+v/
6//p/+n/6//r/+v/6//s/+z/6v/q/+z/7f/u/+7/6//r/+z/7P/s/+v/6v/p/+r/6v/r
/+z/7P/s/+3/7f/v/+//7//v/+//7//v/+7/7f/s/+v/6v/s/+z/7P/t/+//8v/y//T/
9v/4//j/+P/4//f/9//3//f/+f/5//v//P///wAAAQADAAMAAwAFAAcABQADAAEA/f/4
//f/9v/2//z//v8AAAEAAAAAAAAA/v/6//f/9f/y/+7/7v/u/+7/7//w//H/8//0//T/
8//z//T/9f/1//X/9P/x//D/7//x//D/8P/x//H/8f/w//D/8//0//T/9P/0//T/9P/1
//P/8f/1//r//f/8//z/BQAWACkAPgBkAJIAwgD2ACgBQwE9ARcB7ADAAIgARQAHAML/
fP9b/1r/WP9a/2P/cf+A/5H/pP+1/8b/0//c/9//3P/a/+D/6P/t/+3/7v/u/+//8//1
//b/9//2//b/9f/0//f/+P/4//r/+f/5//j/+P/5//n/+f/6//3//f/9//3//v///wEA
AgD///////8AAAEAAgAFAAUABwAHAAcABwAGAAYABgAGAAcACQAJAAoADQAPABAAEQAQ
ABAAEAARABUAFgAXABkAGgAeACEAJQAlACUAJgAoACoAKwAuADAAMgA0ADUANgA5ADoA
OwA8AD8AQQBDAEUARwBJAEoASgBKAEoASgBKAEsATABOAE8ATABLAEoASQBIAEcARgBE
AEQAQgBAAD8APgA7ADcAMwAwAC4AKgAnACQAIwAgAB0AGgAYABUAEwASABAADQANAA0A
DQAMAAwACQAIAAcABwAIAAgABwAGAAQABAAEAAQABgAGAAMAAwAFAAUABQAEAAQABAAE
AAIABAAEAAUABQAEAAMAAgACAAYABwAHAAYACAAIAAkACQAHAAYABQADAAQABQAHAAkA
CQAJAAoACgAIAAgACgAKAAwADAAMAAwACgAJAAcABQAFAAYABgAGAAcACAAKAAwACwAL
AAsACgAIAAgABwAHAAUABQAFAAUABwAHAAUABQADAAMAAwADAAQABAACAAIAAwADAAMA
AgADAAMABAAEAAUABQAFAAUABQAEAAQABAAEAAQABQAFAAUABQAFAAUABQAFAAUABAAE
AAQABAAEAAQABAAEAAUABQAGAAYABgAGAAYABgAIAAkACgALAAsACwANAA4AEQASABMA
FQAVABUAFwAZABcAFQATAA8ACwALAAsADAAQABAAEAAPAAsACgAJAAYACAAHAAcABgAG
AAYABgAGAAMAAgABAAEABAAEAAMAAwAEAAUABQAFAAQAAQAAAP/////+//7////9//3/
/P/8//v//P/8//z//f/+////AQABAP//AQACAAUACAAMABEAHAAtAEQAYgCKALgA6gAc
AUEBRwEpAfoA0ACgAF8AHQDc/5T/Y/9a/1z/Wv9l/3f/iP+Z/6r/vf/O/9v/4P/l/+j/
7P/y//b/9f/1//b/9v/3//b/9//3//f/+P/6//v//P/7//z//P/+//7//////wAA////
////AAADAAMAAwADAAUABQAGAAYABwAHAAcACAAHAAgACwALAAsACwALAAsADAAMAAwA
DAANAA8ADwAQABAAEQARABEAEgASABIAEwAWABgAGgAdAB0AIAAiACUAJQAlACYAKAAo
ACkALAAuADEANAA2ADgAPQA+AD8AQABCAEMARABFAEUARwBIAEgASQBKAEsATABKAEoA
SwBLAEsASwBLAEsASABHAEYARABCAEAAPgA9ADwAOQA1ADEAMQAwAC0AKwAoACcAJAAh
AB4AHAAZABcAFwAUABAADwAPAA8ADgAOAA0ADAALAAsACwAKAAgABgAGAAYABgAGAAgA
CAAFAAUABwAHAAcABgAGAAYABgAEAAUABgAIAAkACAAHAAYABgAIAAkACQAIAAgACAAJ
AAkACAAIAAgABwAHAAcACAAJAAcABwAIAAgACAAIAAoACgAMAAwADAAMAAwADQANAA0A
DQAOAA4ADgALAAoACgAKAAkACQAJAAgACAAIAAcABwAFAAUABQAFAAUABQADAAMABQAF
AAUABQAGAAYABAAEAAQAAwACAAAAAQABAAIAAgADAAMAAwADAAEAAAAAAAAAAgACAAMA
AwADAAMAAwADAAMAAwADAAIAAgACAAIAAgACAAIAAgADAAMABAAEAAQABAADAAQABAAC
AAQABQAGAAcACAAJAAkACQAJAAkACQALAAwACwAMAA0ADwAPAA8AEQATABMAEQAPAAsA
CAAHAAYABgAIAAgACAAHAAcACAAJAAgABQADAAIAAAAAAAAAAAAAAP3//P/7//v//P/8
//v/+//8//3//f/9/////f/9//3//f/8//z//f/7//v/+v/6//v//P/8//z//v/+//7/
///9/////f/+/wEACAAOABUAJAA3AE4AcgCcAMgA9AAaASsBGwHvAMYAnABgAB0A5/+q
/2z/Vf9W/1b/XP9t/3//kP+h/7L/xf/U/9//5P/n/+r/7v/y//L/8f/1//b/9v/3//b/
9//3//f/9//4//j/+P/6//z//f8AAAAAAQABAAIAAQABAAEAAgABAAEAAQABAAMAAwAE
AAQAAwADAAMABAADAAQABwAHAAcABwAHAAcACAAIAAgACAAJAAsACwAMAA8AEQASABMA
EgASABIAEwAVABYAFwAZABkAHAAeACEAHwAfACAAIgAkACUAKAAqACsALgAwADIANQA2
ADcAOAA7AD0APwBBAEEAQwBEAEQARABEAEQARABCAEIAQwBDAEUARQBFAEUAQgBBAEAA
PgA8ADoAOAA3ADQAMQAtACkAJQAkACEAHwAeAB0AGgAXABYAFAARAA8ADgAMAAkACQAJ
AAkACAAIAAUABAADAAMAAgACAAEAAAAAAAAAAAAAAAIAAgD//////////////v8AAAAA
AAD+//7//v//////////////AAAAAAEAAQAAAAAAAAABAAEAAgACAAIAAQADAAMABAAF
AAQAAwADAAIAAAAAAAIAAgAEAAQABAAEAAYABwAHAAcABwAIAAgACAAHAAYABgAGAAUA
BQAFAAQAAgACAAEAAQD////////////////9//3//f/9//3//f///wAA//8AAAEAAQAB
AAAA/////wAAAAABAAEAAQABAAAA/v/9//z//v/+///////9//3//f/9//3//f/9//z/
/v/+//7//v/7//r/+f/5////AAACAAQABAAEAAQABAAEAAUABQAFAAUAAwADAAUABgAF
AAYABwAJAAsACwANAA8ADgANAAwACQAHAAcABwAIAAoACgAKAAkACAAIAAgABgAFAAMA
AgAAAPz//P/8//z/+//6//n/+f/6//r/+f/5//r/+//7//v//v/9//7///////7//v//
//3//f/8//z//f/+//7//v/8//z//P/9//////////7/AQAIABAAFQAiADMARgBkAIwA
uADkAAwBJQElAQUB2gC0AIQAPwADAMr/iP9h/17/Xv9c/2n/f/+Q/53/rP+9/87/3f/o
/+//8v/4//z//v///wAAAAD/////AAABAAEAAQABAAIAAgACAAEAAgACAAQABAAFAAUA
BgAHAAcABwAIAAoACwAMAA0ADgAPABEAEgAQAA8ADgAOABEAEgAVABUAFAATABIAEQAR
ABIAEwAUABYAGQAaABwAGwAdAB4AHwAiACIAIgAjACIAIgAiACMAJAAoACsALwAxADEA
MgA0ADQANQA4ADoAOwA+AEAAQgBGAEYARgBGAEsATQBPAFEAUwBVAFYAVgBWAFYAVgBW
AFYAVgBXAFcAVQBTAFEATwBQAFEAUgBSAFEAUABPAE8ATABJAEUAQQBBAEAAPQA7ADcA
NQAxAC0ALgAsACkAJwAoACYAIwAjACEAIQAgACAAIQAgAB8AHwAgACAAHwAeAB0AHAAb
ABoAGwAcABoAGwAdAB0AHQAcAB4AHgAeABwAGQAYABgAFwAXABcAFwAYABwAHQAdABwA
HQAeACAAIQAiACIAIgAhACEAIQAiACMAIwAjACQAJAAkACQAJgAmACUAJAAjACIAIwAl
ACYAJwAkACQAIwAiACQAJAAlACYAJQAlACUAJAAmACYAJQAlACUAJQAlACUAJAAjACAA
HwAiACMAJAAlACgAKAAmACYAJgAlACQAIgAjACUAKAAqAC4ALwAwADEALQAoACQAIAAi
ACQAJwApACsAKwArACsAKQApACkAKAApACoAKwAsACwALAAwADQAMgAyADIAMgA1ADUA
NQA1ADcANwA5ADoAOgA6ADoAOwA8AD0AQABDAEQAQwBCAD8AOgA5ADgAOAA8ADwAPAA7
ADsAPAA9ADwAOwA5ADgANgAyADIAMgAyADMAMgAxADEANAA0ADMAMwA0ADUANQA1ADcA
NQA1ADUAMwAyADIAMwAzADMAMgAyADYAOAA5ADoAOQA4ADcANwA5ADsAPQBAAD8AQABC
AEUASgBZAHIAjAC0AOIAEAFCAW0BiQGBAVoBMAEIAc8AiwBMAAIAu/+c/5r/mv+f/6//
wP/P/+D/8f8CAA8AGgAhACgALgA0ADgANQA5ADoAOgA7AD8AQQBCAEMAQgBCAEEAQABB
AEIAQgBEAEYASQBLAE4ATwBPAE8AUABSAFMAVABVAFMAUwBUAFQAUwBTAFMAVABTAFQA
VwBXAFsAXQBfAGEAYQBiAGMAZABjAGUAZQBmAGQAZQBlAGUAaABoAGgAaQBuAHAAcgB1
AHgAfAB/AIMAgQCBAIIAhACJAIsAjwCSAJQAlgCXAJgAnACcAJwAnACfAKEAowClAKgA
rQCxALQAswCyALEAsACyALIAswCzALIAsQCwAK8AsQCxALEAsACwAK4ArACrAKgApQCh
AJ0AmwCaAJcAlQCUAJMAkACNAI8AjgCMAIsAiwCIAIQAgwCBAIEAgACAAHwAegB4AHcA
egB6AHkAeAB3AHYAdQB0AHkAfAB8AH8AfwB/AH8AfgB8AHwAfAB6AHwAfAB9AH0AfQB9
AH0AfgCAAIEAgQCAAIIAhACHAIkAiwCMAI0AjQCPAI8AkACRAI8AjwCQAJAAkACQAJIA
kgCWAA==
         </WaveFormData>
      </LeadData>
      <LeadData>
         <LeadByteCountTotal>10000</LeadByteCountTotal>
         <LeadTimeOffset>0</LeadTimeOffset>
         <LeadSampleCountTotal>5000</LeadSampleCountTotal>
         <LeadAmplitudeUnitsPerBit>4.88</LeadAmplitudeUnitsPerBit>
         <LeadAmplitudeUnits>��V</LeadAmplitudeUnits>
         <LeadHighLimit>2147483647</LeadHighLimit>
         <LeadLowLimit>268435456</LeadLowLimit>
         <LeadID>V6</LeadID>
         <LeadOffsetFirstSample>0</LeadOffsetFirstSample>
         <FirstSampleBaseline>0</FirstSampleBaseline>
         <LeadSampleSize>2</LeadSampleSize>
         <LeadOff>FALSE</LeadOff>
         <BaselineSway>FALSE</BaselineSway>
         <ExcessiveACNoise>FALSE</ExcessiveACNoise>
         <MuscleNoise>FALSE</MuscleNoise>
         <LeadDataCRC32>2490810269</LeadDataCRC32>
         <WaveFormData>
1P/T/9f/3//l/+X/5v/p/+7/9P8CABgANwBgAIgArQDWAPMA+gDrANYAwACeAG8APQAH
ANH/rP+h/5r/kf+V/6H/rf+x/7X/vP/H/9P/3f/f/9z/2f/V/9X/2f/c/93/3v/f/+H/
4//m/+j/5//n/+b/5f/k/+T/4//j/+P/4//j/+P/5v/n/+f/6P/m/+b/5//n/+v/7f/v
//H/7v/s/+z/6//u/+7/7v/w//L/8v/y//L/8v/y//L/8v/w//L/8//1//f/+P/4//j/
+//+////AQAAAAEAAQABAAMABQAIAAoADQAOAA8AEQATABYAFgAZABkAGgAcAB4AIgAj
ACQAJgAlACYAJwAoACoALAAuAC8ALwAvAC8AMAAyADEAMQAxAC8ALwAvAC8ALgAvADAA
MAArACgAJAAgABwAGwAZABYAFQAWABYAFgARAA0ACAAEAAQABAAFAAcABwAGAAQAAgD/
///////9//r/+f/4//j/+v/7//z//f/9//3//v/+//3//P/7//r/+f/5//n/+P/4//j/
9//3//n/+f/5//n/+v/7//z//v/+//7//f/9//v/+//7//v/+//8//z//P/8//z//f/9
////////////AgADAAQABAAEAAQABAADAAEAAQABAAEAAwADAAMAAgACAAIAAgADAAEA
AQABAAEAAAD9//z/+//9//7/AAACAAQABAAEAAQABgAGAAUABQAEAAMAAgAAAAIAAgAD
AAMAAwABAAEAAQACAAIAAwAEAAQABAAEAAQAAwACAAIAAQADAAMAAwADAAMABAAFAAUA
BQAFAAYABgAHAAcABwAIAAcABgAEAAMABQAFAAYACAAHAAgACgAKAAoACgAMAA0ADQAN
AAsADAAMAA4AEQATABgAGwAaABoAGQAYABcAFQASAA4AEAARABIAFQATABIAEAANAA8A
DwAOAAsACwAJAAcABgAEAAQABAADAAEA///+//3//v///wAAAQABAAEAAQACAAIAAgAC
AAIAAwACAAIAAgAAAAAA////////AQABAAAAAQACAAMABAADAAMABQAFAAUABgAHAA4A
GgAsAEAAXQB+AKQAywDuAAEB/gDrANwAxgCaAGkAOwAFAM3/tv+z/7D/s/+7/8X/z//Z
/9//6P/v//P/9f/1//j/+//7//v//f/6//n/+P/3//f/9//4//j/+//9//7////9//7/
/v///wAAAQACAAMAAgADAAMABAACAAIAAwADAAUABQAFAAUABAAEAAYABwAGAAYABgAI
AAcABgAFAAQABwAIAAkACgAMAA4ADwARAA8AEAAQABAAEAASABIAEwAVABcAGAAZABwA
HQAfACAAJAAkACQAJQAlACgAKAArACsALAAuADAANAA1ADYAOAA5ADoAOwA8ADsAPAA9
AD0AQABBAEIARABBAD8APgA9AD8APwA/AD8APgA/AEAAQAA8ADoANwA0ADIAMQAvACwA
KwAqACgAJgAkACEAHQAaABYAFAATABMAEgASABEAEAAOAA0ADAAJAAoACQAIAAgABgAF
AAQAAwAGAAcACQAKAAoACgAKAAoABwAHAAcABgAGAAYABQAFAAcABwAHAAcABwAHAAcA
CAAGAAYABQAFAAMAAwADAAMAAwAEAAQABAADAAIAAgABAAQABQAGAAcACAAJAAoACgAJ
AAgABwAFAAUABQAFAAUABQAFAAUABAAFAAYABwAJAAcABwAHAAcABwAFAAUABQAHAAYA
BgAGAAYABgAGAAYABAAEAAMAAwADAAMAAwACAAEAAAAAAP//AQD///////8BAAIABAAG
AAUABAADAAIAAAAAAAEAAQADAAMAAwADAAIAAgACAAEAAQABAAIAAgADAAMAAwAEAAQA
BAADAAMABQAFAAYABgAIAAYABgAGAAYABAAFAAUABQAGAAgACQAMAA8ADwASABMAFQAW
ABYAFgAUABMAEQAOAA8ADwAPABEAEQAQAA4ACwALAAsACgAHAAcABQADAAIAAgACAAIA
AQAAAP//////////////////AQABAAEAAgABAAAA///+//v/+v/6//r//P/8//v/+//+
/wEAAgACAAAAAAAAAAAA/f/9//3///8BAAYADQAYACIALgBEAGMAgACgAMMA4gDtAOYA
1QDGAKgAeABJAB0A4/+3/6z/q/+m/6v/tf+//8n/0f/d/+b/6//t//H/8//y//X/+f/5
//v//f/9//3//f/9//3//v/+//7//////////f/+//7////+//3//P/7//3///8AAAIA
BAAEAAUABQAFAAUABQAFAAIAAgAEAAUABgAGAAYACAAIAAgACAAIAAgACAAIAAgACAAK
AAsADQANAA4ADgAOAA4AEAAQABEAEQATABQAFQAWABcAGQAaABwAHAAcAB0AHQAgACAA
IwAnACgAKgAsAC4ALwAwADIANQA2ADcAOAA4ADgAOAA3ADkAOQA5ADoAOgA5ADkAOQA5
ADkAOQA5ADkAOQA5ADgANQA0ADIAMAAsACsAKQAmACMAIgAgAB4AGwAZABYAFAASABAA
DwAPAA0ADAAKAAgABwAHAAcABQAEAAMAAgACAAEAAQABAAEAAAD//////v///wAAAQAC
AAIAAwAEAAQAAgACAAEAAQABAAEAAQABAP///////wAAAgACAAEAAQADAAMAAwADAAIA
AgABAAAA/v/+///////+//3//P/7//z//f/+//7/AAACAAQABQAFAAUABQAFAAMAAwAD
AAIAAgACAAIAAwADAAMAAwADAAMAAQABAAEAAQAAAAAAAAD+//7//v/+//7//v/9//3/
/////////v/8//z//f/9//3/+//7//v/+//6//r/+v/6//r/+v/6//v//P/+////////
///////8//z//P/7//3//f/+//7/+//7//v//P/6//r/+f/5//n/+f/6//z/+//7//v/
+//9/////v/+//7//v/+//7///////////8AAAAAAgABAAEABAAFAAcACAAIAAgACAAH
AAUAAgADAAMAAwAFAAgACAAHAAUABQAFAAQAAQABAP///f/8//z//P/8//v/+P/3//f/
9//3//f/9//3//X/9f/1//b/+P/4//j/+P/4//j/+f/6//r/+v/5//n/+P/5//j/9v/2
//b/9v/2//X/9f/1//f/+//+/wMADAAYACIAMABJAGYAhACjAMAA1QDWAMMAtACkAHoA
RwAdAOn/s/+a/5n/lv+X/6P/r/+5/8P/zf/Y/+P/6f/r/+3/8P/x//H/8//1//P/8//z
//P/8//z//T/9P/0//X/9f/1//L/8v/x//H/8//z//P/8//2//f/9//4//b/9v/3//f/
+f/5//n/+f/6//r//P/9//7//v/+/wAA/v/+//7//v/7//r/+f/4//r//P/9////AQAC
AAIAAgAAAAIAAgADAAMABQAGAAcACwANABAAEgATABIAEQARABEAFAAUABcAFwAYABoA
HAAgACEAIgAkACUAJgAnACgAKAAoACgAJwAnACcAJwAoACkAKQAqACsALQAtAC0ALQAr
ACsAKwAqACgAJgAjACAAHAAbABkAFgAVABQAEgAQAA0ACwAIAAYAAgAAAP/////+//7/
/f/8//z//f/+//3//P/7//r/+v/7//v/+//7//n/+f/6//r/+f/4//f/9v/1//X/9f/0
//T/9P/z//P/9f/1//X/9f/1//X/9f/2//j/+P/3//f/9f/1//X/9f/2//j/+f/6//r/
+v/7//v/+f/5//n/+f/4//n/+v/6//j/+P/4//f/9//3//f/9//4//n/+v/6//z//P/8
//3/+//5//f/9f/3//X/9f/1//b/9v/3//j/9v/2//b/9v/4//j/9//3//j/+f/6//r/
+f/4//j/9//2//P/8v/x//L/8v/z//T/9P/0//T/9P/0//T/9f/1//P/8//z//P/9f/2
//f/9//2//X/9f/0//X/9f/1//b/9v/4//j/+v/6//r/+v/5//n/+P/3//j/+v/7//7/
AgADAAcACQAJAAgABgAEAAYABQADAAAAAQABAAEAAwACAAAA/f/5//v/+//6//f/+v/5
//j/+P/2//b/9v/1//T/8//z//P/8v/x//D/7//x//H/8f/y//L/8v/y//L/8P/u/+3/
7P/u/+7/7f/t/+7/8f/y//L/8P/w//D/8P/t/+3/8f/z//X/9v/3//z/BAAKABoAMQBM
AGgAiQCuAM8A5ADdAMoAuACeAHEAQQARANf/rP+j/6D/mf+b/6X/r/+3/73/xP/L/9H/
1//f/+j/6//r/+3/7//u/+3/7P/r/+j/5//n/+b/6P/p/+n/6f/q/+z/7f/v/+//7//v
/+//7v/v/+//8P/y//L/8//z//P/8//z//P/8P/w//L/8//y//L/8v/0//f/+P/5//r/
9//2//X/9P/2//j/+f/7//3//v/+//7//v8AAAAAAQD//wEAAgADAAQABQAHAAgACgAK
AAoACwANABAAEAATABUAFgAYABoAHgAfACAAIgAiACIAIgAiACUAJgAnACcAKwArACsA
LAAqACkAKQApACgAJwAmACUAJQAlACUAJAAhACAAHgAcABwAGwAZABYAFQAUABIAEAAN
AAsACAAGAAYABAADAAMA///+//z/+v/5//n/+f/3//j/9//2//b/9P/z//L/8f/z//P/
9P/0//T/9P/0//T/8//z//P/8v/z//T/9P/1//T/8//y//H/7//v/+//8P/y//L/8f/x
//P/8//z//P/9f/2//b/9v/z//L/8v/x//H/8f/x//H/8//1//f/+P/4//j/+P/3//f/
9//3//f/9//3//f/9v/2//b/9v/3//f/9//3//f/9//1//X/9f/z//L/8v/y//T/9P/0
//T/9v/2//X/9f/z//P/8//y//L/8v/z//P/8f/v/+//7//x//L/9P/2//b/9v/2//b/
+P/4//n/+f/2//X/9P/z//P/9P/1//X/9P/z//P/8v/y//P/9P/2//X/9P/y//H/8P/v
/+//8P/y//P/9P/1//n/+//+//7//v/+//7//v/////////+//7//f/+/wIAAwAHAAkA
CgAKAAkACAAFAAMAAAD8//z//f/+/wEABAAEAAMAAQABAAEAAAD9//z/+f/2//T/9v/4
//r/+//5//f/9v/1//f/9//3//f/9//3//f/+P/2//b/9v/2//X/9P/0//T/9P/0//P/
8//z//X/9f/0//b/9v/2//b/9f/3//f/9//7//7/AwAIABIAIAAyAEsAagCKAK8A0gDr
AOwA2QDIALIAigBZACsA9//D/67/qf+k/6H/qf+x/73/xf/N/9b/4f/p/+3/7f/w//H/
8f/x//H/8f/x//H/8f/z//P/9P/0//T/9f/1//X/9f/2//b/9//5//n/+f/5//r/+//7
//z/+v/6//v/+//6//n/+P/3//n/+v/9////AQACAAMABgAFAAQAAwACAAAAAAAAAAAA
AgAEAAUABwAHAAgACAAIAAgACgAKAAsACQALAAwADQAOAA8AEQASABYAFgAWABcAGQAc
ABwAHwAkACYAKQAsACsAKwArACwALQAuAC8AMAAzADQANQA1ADUANQA1ADYANgA1ADUA
NQAzADMAMwAzADAALwAuACwALAAsACsAKgAqACkAJwAkACAAHgAbABgAGAAXABUAFAAU
ABIAEQARAA0ADAAKAAgABwAHAAcABQADAAEA///+//7///8AAAEA/////wAAAAAAAAAA
AAAAAP////////7//P/8//v/+//8//3//v///////////wAAAgACAAEAAQABAAEAAQAB
AP//AAAAAAAAAAAAAAEAAQD///////////7///8AAAAAAgACAAIAAQADAAMAAwADAAMA
AwADAAIAAgACAAIAAwAAAP///v/9/wAA//8AAAEAAwACAAIAAgAEAAQABAAEAAMAAgAA
AP///f/9//3//P/+//7//////////f/9//3//v/+////AAD+//7//v/+//7//v//////
/f/9//3//f/8//z//P/7//v/+//8//z/+f/5//n/+v/9//7//v///wEAAQAEAAQABAAE
AAQABAAEAAUABQAFAAMABAAEAAYACQAJAAwADQAPABAAEAAQABIAEQAPAAwACwALAAsA
DQANAAwACgAHAAcABwAGAAMAAwABAP///v/+//7//v/9//3//f/+/////f/9//3//f/9
//3//f/+//7//v/+//7//f/8//z//P/9//7//v////7////+//z//P/8//z//P/7//v/
/f///wEABgAJAA4AGAAkADAARQBkAIAAoQDEAOEA7ADhAM4AwACgAGsAPQANANP/qv+j
/6L/of+n/7H/uf/H/9P/3P/j/+v/7//1//j/9//3//f/+f/5//n/+f/5//f/9//4//j/
+P/5//n/+f/6//z//f///////////////v//////AAAAAAAAAQABAAEAAQABAAEAAAAA
AAIAAwAEAAQABAAGAAUABAADAAIABQAGAAcACAAIAAoACwANAAoACgAJAAgACgAMAAwA
DQANAA8AEAARABIAEwAVABYAGAAYABgAGQAbAB4AHgAhACIAIgAjACQAKAApACoALAAt
AC4ALwAwAC8AMAAxADEANQA1ADUANgA2ADUANQA1ADYANwA4ADkANwA3ADcANgA0ADIA
LwAsACgAJwAlACIAHwAeABwAGgAbABkAFgAUABIAEAAPAA8ADQAMAAoACAAHAAcABwAF
AAQAAwACAAIA///////////9//3//v/+/wAAAAAAAAAAAQABAAEAAAD+//7//f/9////
////////////////AAAAAAAA////////////////AQACAAIAAgABAAAAAAD//wEAAQAB
AAEABAAFAAYABgAEAAQABAADAAIAAQAAAP//AQABAAEAAAD+//7//v////7//f/8//v/
/v/9//7///8BAAAAAAAAAP3//P/7//r//P/8//v/+//8//3//v/+//7//v/////////9
//3//f/9//z//P/8//r/+v/6//r//P/8//3//f/9//3//f/9//r/+v/6//n/9//3//j/
+P/4//n/+v/8//z//P/7//v//P/9////AgAFAAQABAAEAAQABAAGAAcABwAHAAYABgAF
AAYABgAFAAcABwALAAwADAAMAA0ADQAMAAoABwAHAAcACQAKAAoACQAHAAcABwAGAAMA
BQADAAEAAAD///7//f/7//j/9//3//f/+f/5//n/+f/7//v/+//8//r/+v/6//r/+f/4
//j/+P/6//r/+f/5//f/+f/5//j/9v/2//b/9v/5//n/+f/7//3/AAAFAAwAFAAeACgA
OwBYAHYAlwC6ANMA4ADXAMIAsgCWAGMAMwAFAMn/ov+b/5r/l/+f/63/u//H/9H/2v/h
/+f/6//v/+7/7//v/+//7//v/+//7//v//L/8//1//b/9v/3//f/9//1//b/9v/3//f/
9//3//f/+P/5//n/+v/4//j/+f/5//j/9//2//X/9v/2//j/+f/4//j/+P/6//v//P/9
//7//v/+//7//v/+/wAAAQADAAIAAgABAAAAAgAEAAQABQAHAAkACgALAAkACQAKAAoA
DAAMAAwADQAQABQAFQAZABkAGgAcAB4AHgAfACAAIgAkACYAKAAqACkAKgArACsAKwAr
ACsALAAtAC0ALgAvAC0ALQAtAC0AKQApACkAKAAqACoAKQAoACQAIwAhAB4AGQAYABYA
FAAUABMAEQAQAA4ADAALAAsABgAEAAEA/v/////////9//7//f/8//z//f/9//3//f/7
//v//P/8//r/+v/6//r/9//3//f/9v/4//j/9//3//f/9//3//f/9//3//f/+P/6//r/
+f/5//v/+//7//v//f/+//7//v/9//z//P/7//n/+f/5//n//P/9//7//v8AAAAAAAD/
//3//f/9//3//P/7//r/+P/5//r/+//9//7///8AAAEAAAD9//z/+//9//z//P/8//v/
+v/5//j/+v/6//n/+f/3//f/9//2//f/+P/6//v/+f/3//f/9//1//T/9P/0//X/9v/3
//j/+P/4//n/+f/7//v/+//7//j/+P/4//f/9v/1//X/9P/z//P/8//0//T/9v/3//v/
/v/+//7//v/+//7///////////8AAAAAAgADAAMABgAHAAcACAAIAAgABwAFAAIA/v/6
//n/+P/5//7/AgAFAAcABwAHAAYAAwABAP3/+f/2//T/9P/0//P/8//z//T/9f/1//X/
9f/1//X/9f/1//b/8//y//H/8P/y//L/8//0//L/8v/x//H/8//1//X/9P/y//L/8v/y
//H/8f/x//P/9f/2//n/AAAKABQAIAA7AFwAfgChAMYA4wDsAOEAzgC8AJgAZQA1AAMA
y/+q/6f/pP+f/6H/p/+v/7n/w//K/9X/3//l/+X/4v/f/+P/5//r/+v/6//r/+v/7v/v
//H/8v/x//H/8P/v/+//8P/w//H/8P/v/+7/7f/s/+3/7f/u/+//8P/y//P/9f/1//X/
9f/z//L/8//z//X/9v/3//r//P/8//z//P/6//r/+v/6//j/+v/7//3///8AAAAAAAAC
AAQABAAFAAMABQAGAAcACAAJAAsADAAOAA4ADgAPABEAFAAUABcAFwAYABoAHAAgACEA
IgAkACUAJgAnACgAKwAsAC0ALQAtAC0ALQAuAC8ALwAwADEALgAtACwAKwApACkAKQAo
ACoAKgApACgAKAAnACUAIgAeABwAGQAWABUAEwAQAA4ADAAKAAkACQAHAAYABAACAAEA
AQABAP//AAD///7//v/9//3//f/9//v/+//8//z//P/8//z//P/7//v/+//6//r/+v/5
//n/+//7//v/+//6//n/+P/4//n/+v/6//v/+//7//v/+//5//r/+v/6//r/+v/7//v/
/P/9//7////+////AAAAAAIAAgACAAEA/v/9//z/+//8//3//v/+/wEAAgADAAUABAAD
AAIAAQD///3//f/9//3//P/8//z//v/+//7//v/9//z/+v/5//r/+//8//z//P/8//3/
/f////3//f/9//z//P/9//7//P/8//z//P/8//z//f/9//3//f/9//3//v/+//7//f/9
//3//v/+/////////wAAAgAAAAAAAAAAAAAAAAADAAUABgAHAAcACAAIAAoADQANABAA
EQARABIAEgASABIAEQAPAAwACQAJAAkACwAMAAwACwAJAAYABQADAP//AwADAAMABAAG
AAYABgAFAAIAAQABAAEAAwADAAMAAwADAAMAAwAEAAEAAAD///7////+//7//v8AAAAA
//////7////+//z//f/+////AAABAP///f/9/wEABAAHAA4AFAAgADAAQwBeAHwAnQDE
AOUA9ADrANoAzACwAIEAUQAhAOf/uP+t/6z/p/+r/7X/v//H/8//2P/h/+v/8f/z//T/
9f/5//v/+f/7//v/+//7//n/+f/6//r/+P/5//n/+f/8//7///8BAAMAAwADAAMAAgAD
AAMABAAEAAQABQAFAAcABwAHAAcABgAGAAgACQAIAAgACAAKAAoACgAKAAoACgAKAAoA
CgAKAAwADQAPAA0ADgAOAA4ADAAOAA4ADwASABUAFwAZABgAGQAbABwAHgAeAB4AHwAf
ACIAIgAlACkAKgAsAC4AMgAzADQANgA1ADYANwA4ADkAOgA7ADsAPQA9AD0APgBAAD8A
PwA/AEEAQQBBAEEAPgA9ADwAOgA5ADgANgA0ADQAMwAxAC4ALQAsACoAKAApACcAJAAi
AB4AHAAbABsAGQAYABYAFAAVABUAFQATABIAEQAQABAADwAPAA8ADwAOAA0ADQAMAAwA
DAAMAAwACwALAAsACgAKAAoACQAJAAkACQAJAAkACQAJAAkACgALAAwADAANAAsACwAL
AAsACwAMAAwADAAMAAwADQANAAsACwALAAsACgALAAwADAAOAA4ADgANAA4ADwAQABEA
EQARABEAEAAOAA4ADgAPAA0ADQANAA0ADQALAAsACwAJAAgACAAIAAoACgAKAAoADAAM
AAsACwANAA0ADQAMAAoACgALAAsADQALAAsACwAKAAoACwAMAAoACgAKAAoACgAKAAsA
CwALAAsACwALAAoACgAKAAkACQAJAAoACgAKAAsADAAOABAAEAAPAA8ADgANAA0ADgAN
ABAAEgASABIAEgAUABUAFQAVABUAFgAWABgAGAAXABkAGQAbABwAHAAcAB4AHQAbABgA
FQAVABUAFwAYABgAFwAVABcAFwAWABMAEQAPAA0ADAAMAAwADAALAAoACQAJAAkACQAJ
AAkACQAJAAkACQAKAAoACgAKAAoACQAIAAgACAAIAAgABwAHAAcACQAJAAgACAAIAAgA
CAAJAAkACQAJAAsAEAAXABwAJgAyAEAAWQB2AJYAtwDUAOkA6gDbAMgAtACMAFkAMwAB
AMv/sv+v/6r/qf+z/73/x//R/9n/4v/t//X/+f/7//z///8BAAEA//8BAAEAAQABAP//
//8AAAAAAAABAAEAAQADAAQABAAFAAcABwAHAAcACAAJAAkACgAIAAgACQAJAAsACwAL
AAsACAAIAAoACwAKAAoACgAMAA4ADgAOAA4ADgAOAA4ADgAMAA4ADwARABEAEgASABIA
EgAUABQAFQAXABkAGgAbABoAGwAdAB4AHgAeAB4AHwAhACQAJAAnACkAKgAsAC4AMAAx
ADIANAA3ADgAOQA6ADkAOgA7ADsAOwA7ADsAPAA8ADsAOwA7AD0APQA9AD0AOwA7ADsA
OgA7ADoAOAA2ADIAMQAvACwAKwAqACgAJgAnACUAIgAgACAAHgAdAB0AGwAaABgAFgAV
ABUAFQATABAADwAOAA4ADwAPAA8ADwANAA0ADgAOAAwADAAMAAwADQANAA0ADAAMAAwA
CwALAAkACQAJAAkACwALAAsADAAMAAwACwALAA0ADQANAA0ADQAOAA4ADgAQABAAEQAR
ABAADwAOAA0ADQANAA0ADAANAA4ADwAPABEAEQARABEAEwATABMAEgASABIAEgATABEA
EQARABEAEQAPAA8ADwANAAwADAAMAA4ADgAOAA4ADAAMAAsACwANAA0ADQAMAA4ADgAP
AA8AEQAPAA8ADwAOAA4ADwAQAA4ADgAOAA4ADgAOAA8ADwANAA0ADQANAAwADAAMAAsA
DQANAA4ADgAKAAkACAAIABAAEAARABMAFAAUABQAFAAUABYAFwAXABcAFwAYABgAGgAa
ABkAGwAbAB0AHgAeAB4AIAAfAB0AGgAZABkAGQAbAB4AHgAdABsAGwAbABoAFwAXABUA
EwASABAAEAAQAA8ADAALAAsACwANAA0ADQANAA0ADQANAA4ADwAQABEAEgARABAAEAAQ
AA0ADAAKAAkACwANAA0ADAAMAAwADAAMAAsACwANAA8AEQAWABsAIgAqADYAQABTAHAA
kACvAM4A5QDwAOcA1ADGAKgAdQBHABsA4//A/7v/tv+v/7P/wf/L/9P/2//m//H/+/8D
AAkACAALAA0ADQANAAsACwALAAsADQANAA4ADgAMAA0ADQANAA8AEAAQABEAEQARABEA
EQAQABEAEQASABUAFgAYABkAFwAXABcAFwAUABQAFgAXABoAGgAaABwAGwAaABkAGAAa
ABoAGgAaABsAHgAgACMAIwAkACQAJAAkACYAJgAnACYAJwAnACcAKAApACsALAAvADAA
MQAzADIANAAzADUAOAA6AD0AQABCAEMARABGAEcASABJAEoATABOAFAAUQBTAFMAUwBU
AFEATwBOAE0ASwBLAEsASwBLAE0ATwBQAFAAUABPAE4ATABLAEkARgBBAEAAPgA8ADkA
NwA0ADIAMgAwAC8ALwAtACwAKgAoACcAJwAnACUAJgAlACQAJAAkACUAJgAnACQAIwAj
ACIAIgAiACIAIgAjACMAIwAiACQAJAAjACMAIgAhACAAHwAfAB8AHwAgACAAIAAfAB8A
IwAlACcAKQAnACgAKAAoACcAJgAmACUAJwAnACcAJwAoACkAKgAqACcAJgAlACMAJQAn
ACkAKwArACsAKwAqACoAKgAqACsALQAtAC0ALQArACkAKQApACkAKAAoACgAJwAmACUA
JAAmACgAKQArACsAKwArACoAKQAoACgAJwAqACkAKgArAC4ALgAvADAAKwAoACUAIgAl
ACYAKAApACwALQAuAC8ALQAsACsAKQArACsALAAsACsALQAxADQAMwAyADEAMAAyADMA
MwAzADQANgA3ADoAOAA3ADkAOQA8AD4APwBAAEEAQQBAAD4AOwA7ADsAPQA8ADwAOwA5
ADwAPQA9ADsAOwA5ADcANgAzADIAMQAvADAALwAvAC8AMQAxADEAMQAvAC8ALwAwADIA
MgAyADIAMwAyADIAMgAwADAALwAvADEAMwAzADIAMgAyADIAMgAzADEANQA3ADcAOAA5
ADwAQABMAFwAawCEAKYAxQDmAAUBIAErASABEgECAdsApwB1AD8ABgDn/+L/4f/h/+f/
8f/5/wEABgAPABkAHwAlACgAKQArAC8AKwAsAC0ALgAvADEAMwA2ADgANwA3ADYANQA0
ADQAMwAzADYANwA4ADkAOwA9AD4AQAA/AD4APgA9AD8APwA/AD8AQABAAEIAQwBCAEAA
PgA+AEIARABGAEgASQBKAEsATABJAEoASgBLAEoASgBJAEgASgBMAEwATQBOAFEAUwBV
AFgAWQBbAFwAXQBcAFsAWwBeAGIAYwBnAGcAaABqAGwAbwBxAHMAdgB1AHYAdwB4AHwA
fgCAAIEAgAB/AH4AfgB+AH0AfQB9AH8AfwB/AH8AfgB/AIAAgAB/AH4AfAB6AHoAeQB3
AHQAbwBuAGwAagBrAGkAZgBkAGQAYgBhAGEAYgBiAGEAYABeAF0AXABZAFYAUwBQAE4A
TgBPAFAAUQBQAE8ATwBOAFIAVABWAFgAVgBVAFQAUgBQAFAATwBPAFAAUQBSAFMAUQBR
AFEAUgBQAFAATwBPAFIAUwBUAFUAVQBWAFYAVgBXAFgAWgBbAFsAWwBbAFsAWwBbAFsA
WgBYAA==
         </WaveFormData>
      </LeadData>
   </Waveform>
</RestingECG>
