# Supplementary material for: Detection of Left Atrial Enlargement Using a Convolutional Neural Network-Enabled Electrocardiogram
Source: Front Cardiovasc Med. 2020 Dec 17;7:609976. doi: 10.3389/fcvm.2020.609976 (PMC7773668; doi:10.3389/fcvm.2020.609976)
Supplement: Supplementary file 3 [file Data_Sheet_3.ZIP › normal2/1802017403_5283_0000000C.XML]

<?xml version="1.0" encoding="Windows-1252"?>
<!DOCTYPE RestingECG SYSTEM "restecg.dtd">
<RestingECG>
   <PatientDemographics>
      <PatientID>1802017403</PatientID>
      <PatientAge>77</PatientAge>
      <AgeUnits>Years</AgeUnits>
      <Gender>Male</Gender>
      <PatientLastName>chenkuanding</PatientLastName>
   </PatientDemographics>
   <TestDemographics>
      <DataType>Resting</DataType>
      <Site>1</Site>
      <AcquisitionDevice>MAC55</AcquisitionDevice>
      <Status>Unconfirmed</Status>
      <Priority>Normal</Priority>
      <AcquisitionTime>09:31:25</AcquisitionTime>
      <AcquisitionDate>03-20-2017</AcquisitionDate>
      <CartNumber>1</CartNumber>
      <AcquisitionSoftwareVersion>009C</AcquisitionSoftwareVersion>
      <XMLSourceVersion>MAC5000 v1.0</XMLSourceVersion>
   </TestDemographics>
   <RestingECGMeasurements>
      <VentricularRate>78</VentricularRate>
      <AtrialRate>78</AtrialRate>
      <PRInterval>160</PRInterval>
      <QRSDuration>76</QRSDuration>
      <QTInterval>366</QTInterval>
      <QTCorrected>417</QTCorrected>
      <PAxis>75</PAxis>
      <RAxis>69</RAxis>
      <TAxis>73</TAxis>
      <QRSCount>12</QRSCount>
      <QOnset>226</QOnset>
      <QOffset>264</QOffset>
      <POnset>146</POnset>
      <POffset>197</POffset>
      <TOffset>409</TOffset>
      <ECGSampleBase>500</ECGSampleBase>
      <ECGSampleExponent>0</ECGSampleExponent>
   </RestingECGMeasurements>
   <Diagnosis>
      <Modality>Resting</Modality>
         <StatementCount>2</StatementCount>
         <LabelText>12SL ��ϳ���</LabelText>
      <DiagnosisStatement>
         <StmtFlag>ENDSLINE</StmtFlag>
         <StmtText>�������</StmtText>
      </DiagnosisStatement>
      <DiagnosisStatement>
         <StmtFlag>ENDSLINE</StmtFlag>
         <StmtText>���� ECG</StmtText>
      </DiagnosisStatement>
   </Diagnosis>
   <Waveform>
      <WaveformType>Rhythm</WaveformType>
      <WaveformStartTime>0</WaveformStartTime>
      <NumberofLeads>8</NumberofLeads>
      <SampleType>CONTINUOUS_SAMPLES</SampleType>
      <SampleBase>500</SampleBase>
      <SampleExponent>0</SampleExponent>
      <HighPassFilter>16</HighPassFilter>
      <LowPassFilter>150</LowPassFilter>
      <ACFilter>NONE</ACFilter>
      <LeadData>
         <LeadByteCountTotal>10000</LeadByteCountTotal>
         <LeadTimeOffset>0</LeadTimeOffset>
         <LeadSampleCountTotal>5000</LeadSampleCountTotal>
         <LeadAmplitudeUnitsPerBit>4.88</LeadAmplitudeUnitsPerBit>
         <LeadAmplitudeUnits>��V</LeadAmplitudeUnits>
         <LeadHighLimit>2147483647</LeadHighLimit>
         <LeadLowLimit>268435456</LeadLowLimit>
         <LeadID>I</LeadID>
         <LeadOffsetFirstSample>0</LeadOffsetFirstSample>
         <FirstSampleBaseline>0</FirstSampleBaseline>
         <LeadSampleSize>2</LeadSampleSize>
         <LeadOff>FALSE</LeadOff>
         <BaselineSway>FALSE</BaselineSway>
         <ExcessiveACNoise>FALSE</ExcessiveACNoise>
         <MuscleNoise>FALSE</MuscleNoise>
         <LeadDataCRC32>3107727939</LeadDataCRC32>
         <WaveFormData>
8P/w//D/8P/v/+7/7f/s/+7/7v/u/+7/8v/0//b/+P///wYADQAUACMAMAA9AEoASwBM
AE0ATgBGAD4ANgAuACEAFAAHAPr/9f/w/+v/5v/o/+r/7P/u/+z/7P/s/+z/7v/u/+7/
7v/s/+z/7P/s/+z/7P/s/+z/7P/s/+z/7P/u/+7/7v/u//D/8P/w//D/7v/u/+7/7v/u
/+7/7v/u//D/8P/w//D/7v/u/+7/7v/w//D/8P/w//L/8v/y//L/8P/w//D/8P/y//L/
8v/y//T/9P/0//T/9v/2//b/9v/2//b/9v/2//j/+P/4//j/+v/6//r/+v/9//7///8A
AAIABAAGAAgACQAKAAsADAAMAAwADAAMAA4ADgAOAA4ADAAMAAwADAAOAA4ADgAOAA4A
DgAOAA4ADAAMAAwADAAOAA4ADgAOAAwACgAIAAYABAAEAAQABAACAAIAAgACAAEAAAD/
//7/AAAAAAAAAAD///7//f/8//7//v/+//7//P/8//z//P/9//7///8AAP7//v/+//7/
/P/8//z//P/8//z//P/8//7//v/+//7//P/8//z//P/+//7//v/+//z//P/8//z//f/+
////AAAAAAAAAAAAAAAAAAAAAAAAAgACAAIAAgABAAAA///+//7//v/+//7/AAAAAAAA
AAACAAIAAgACAAAAAAAAAAAA/v/+//7//v/+//7//v/+/wAAAAAAAAAA/v/+//7//v//
/wAAAQACAAAAAAAAAAAAAAAAAAAAAAD+//7//v/+//7//v/+//7//v/+//7//v/+//7/
/v/+//7//v/+//7/AAAAAAAAAAD9//3//v/+//7//v///////f/+//7//v/+////////
//7//v/+//7/AQABAAMAAwACAAIAAgADAAMAAwADAAMABgAIAAgACgAIAAgACAAIAAcA
BwAGAAUABQAFAAMA//8BAP///v/+//7//v/+//7//v/+//3//P/8//z//f/9//3//f/+
//7/+//7//v/+v/7//3//v8AAP7//P/8//z//P/8//z//P8AAAYABAABAAgADgAOABQA
IgAxAEEATwBYAF4AYwBhAFkAUABKAEgAPwAuAB4AEQAFAP3/9//0//T/9//7//7////8
//r/+f/6//7//P/+//7//v/+//z//P/8//z//P/8//z//P/8//3//f/9//z//P/9//7/
/v/+//7//v/8//z//P/8//7//v/+//7/////////////////////////AAAAAAAAAAAB
AAEAAAAAAAIAAgACAAUABgAGAAYAAwADAAMABQAHAAgACQAKAAkACQAIAAkACQAJAAkA
CwALAAsADAAMAA4ADgAQABEAEwAUABUAFQATABMAFAAUABQAFQAVABUAFQAWABYAFAAT
ABIAEQAQABQAFQAVABYAFQATABIADwARABIAEgAQAA4ADgAOAAwACQAIAAgABwAJAAkA
CQAHAAUABAACAAEAAwADAAMAAwABAAEAAAAAAP/////9/////////////v/9//3//f/9
//3//v/+//7//////////f/9//7//v/+/wAAAQABAAEA//////////8BAAEAAQABAAEA
AQABAAAAAAAAAAAAAAAAAAEAAQABAAEAAQABAAIAAAAAAAEAAQABAAEAAAAAAAAAAgAC
AAMAAQABAAEAAQAAAAAAAAAAAAAAAAAAAAAAAQABAAAAAAAAAP///////wIAAgABAAEA
AQABAAEAAAD+///////9//3//f/9//7//v/+//7/AAD+//3//f/9//3//v/+//7///8A
AAEAAgD/////AgACAP7//v/+//7//v/+//7//v/8//z//P/8//3///8BAP//+v/4//j/
+P/4//j/+P/4//f/9//4//j/+P/3//f/9v/1//f/+P/5//r/+v/5//j/9v/4//j/+P/5
//v//f/9//z/+//6//r/+f/6//v//P/+//7//v8AAAAA/v/+//7//f////7//f/9//v/
+f/1//X/9f/0//T/9P/0//T/9P/0//T/8//y//L/9P/1//X/9f/0//T/8//x//P/8//y
//L/8v/x//H/8P/w//D/8P/w//T/9P/0//b/9P/0//f/AgAKAAwAGgAuAD0ARwBPAFgA
XABbAFcAVQBQAEgAPAAvAB4ADAD9//H/7//r/+r/7v/x//P/8v/z//L/9P/z//D/8v/y
//H/8P/v/+7/7//w//H/8v/w//D/8P/w/+7/7//v/+//8P/w//H/8v/y//L/8v/y//L/
8v/y//L/8v/y//L/8v/z//P/8//z//X/9f/1//X/8//0//T/9P/0//X/9f/0//T/9v/2
//b/9v/2//X/9P/0//X/9v/5//j/+P/4//j/9v/3//f/+f/7//v/+//9//v/+//8//z/
/v/+/wAAAQABAAIAAwADAAMAAwAEAAQABAAFAAUABQAFAAYABgAEAAQABAAEAAQAAwAD
AAIAAgACAAEAAQD//wEAAgACAAAA/f/8//v/+P/4//j/+f/5//n/+f/5//f/9//2//T/
8//1//X/9f/1//P/8//y//L/8//z//H/8//y//H/8P/u/+//7//v/+//8f/y//L/8v/x
//H/8f/v/+//8P/w//D/8P/x//H/8f/v/+//7//v//H/8f/x//H/8f/x//H/8P/y//L/
8v/y//D/8f/x//H/8f/x//H/8v/w//D/8f/x/+//7//u/+7/7f/w//H/8//x//H/8f/x
//D/8P/w//D/8v/y//L/8v/y//H/7//u/+//7//w//H/8v/y//H/8f/v/+//7//u//D/
8f/x/+//7//v/+//8P/w//D/8P/y//D/7//v/+//7//w//D/8P/w//D/8P/w/+//7//y
//L/8P/w//D/8P/v/+7/7f/s/+j/7P/u/+7/7v/u//D/8P/w/+//7//w//D/8P/w//H/
8f/x//D/8P/w//D/8//z//P/8v/x//D/7//v//H/8//z//L/9P/0//X/9f/0//P/8v/y
//b/9v/4//j/+P/4//j/9//5//j/9//3//f/9f/x//H/7f/s/+z/7P/s/+z/7P/s/+z/
6//q/+r/6v/r/+v/6//r/+z/7P/r/+v/6//q/+r/7f/t/+7/7v/s/+z/7P/s/+j/6P/s
//D/7v/u//H/8v/0//j//v8IABUAJwA7AEgAUABTAFUAVQBSAFAASAA9ADAAJAAVAAUA
8//r/+r/5P/f/+X/7P/t/+z/6v/p/+r/6v/q/+r/6v/q/+r/6v/q/+r/6v/q/+r/6v/q
/+z/7f/t/+3/6v/q/+v/7P/s/+z/7P/s/+z/7P/s/+z/7v/u/+7/7v/u/+3/7P/r/+z/
7f/u/+//7//w//D/8P/u/+//7//u/+7/8P/w//D/8//0//T/9P/x//H/8f/z//b/9v/2
//b/9v/3//f/+f/7//v/+//9/wAAAQADAAQABAAEAAYABwAHAAgACQAJAAgABwAHAAYA
BwAJAAoACwALAAwADAAKAAoACgAKAAoACwALAAoACgAKAAkACQAHAAcACAAIAAYABgAG
AAYABAADAAIAAgABAAEAAQABAP/////+//z/+//7//v/+//7//3//f/8//z/+f/5//f/
+f/5//n/+f/4//j/+f/6//v/+v/6//n/+P/7//v/+//5//j/+P/3//b/9//5//r/+//5
//n/+f/5//n/+f/5//n/+//7//v/+v/8//z//P/8//7/////////+//7//v//P/8//z/
/f/9///////+//7/+v/8//z//f/9//3//f/9//7//v/+//7/AAAAAAAAAAABAAEAAAAA
AP7//f/9//3/AAAAAP////8BAAEAAQAAAP7///////3//v///wAAAgAAAAAAAAACAAEA
AQACAAMAAgACAAEAAAD+//7/AAAAAP7/AAAAAAAAAAD+//7//v/9//7/AAABAAIAAQAB
AAAA//8CAAIAAgACAAMAAwADAAIAAgACAAIAAwAFAAcABwAGAAQABAAFAAUABQAFAAUA
BgAIAAgACgAKAAoACgAKAAkACwAKAAkACQAHAAUAAQABAAEAAAAAAAAAAAAAAAAAAAD/
//3/+//6//3///8AAAEAAAAAAP///f///////v/+//3//f/+//7//P/8//z//P/8//z/
/v8AAAAAAgAFAAYACgAOABQAIAAtADsARwBSAFwAYQBfAF0AWABSAEYANQAqAB4ADQD/
//v/+f/2//T/8//1//r//f/8//7////8//z/AAD9//z/+//6//z//P/8//z//v/+//7/
/v/+//////////7//v///wAA/v/+//7//v8AAAAAAAAAAP7//v/+//7///////////8B
AAEAAQABAP//AAAAAAAAAgADAAMAAgACAAQABAAEAAMABAAEAAQABQAFAAUABwAIAAgA
CAAIAAgACQAJAAsACwALAAsADQALAAsADAAMAAwADAAOAA8AEQASABMAEwARABEAEgAS
ABQAFQAVABUAFAAUABMAEAARABIAEwAUABMAEwASABIAEgARABEADwARABIAEgAQAAwA
DAAMAAoACwAKAAoACQAJAAkACQAHAAUABAACAAEAAwADAAMAAwABAAEAAAAAAAAAAQAA
AAMAAgABAAAA/v//////////////AAAAAAAAAAD///7/+//8//7///8AAP7/////////
//////////8AAAEAAgADAAMAAwADAAIAAAAAAAAAAAACAAMAAwADAAEAAQABAAIAAwAE
AAYABwAEAAMAAQAAAP//AgADAAUABQAFAAUABQACAAIAAgACAAIAAgACAAIAAQABAAAA
AAACAAEAAQABAAAAAAD/////AQABAAEAAAAAAAEAAQD///3//f/9//7//v/+//7/AAAA
AP////////3//v8AAAAA/v/+//7//v/+//z//P/8//v//P/+////AAD//////v/9/wAA
AAAAAAAAAQABAAEAAAAAAAAAAAABAAEAAwADAAIAAgACAAMAAwADAAMAAwAEAAYABgAI
AAgACAAIAAgABwAFAAQAAwADAAMAAQD9//3//f/8//z//P/8//z//P/8//7//f/8//z/
/P/9//3//f/7//z//P/7//3//f/8//z//P/7//v/+v/6//r/+v/6//7/AAD8//r//P8C
AAMAAgAGAA4AGgAoADcARwBTAFoAXgBjAF8AVwBSAE4ARAA5ACwAGgAHAPv/9f/1//T/
9P/5//n/+P/5//r/9v/3//z//P/4//r/+v/6//r/+P/4//j/+P/5//r/+//8//v/+//6
//n/+P/4//n/+v/8//z//P/8//v/+v/5//j/+f/6//v//P/9//3//f/9//3//f/9//3/
/f/+//7//v/8//3//f/8//7/AAAAAAAAAAAAAP///v/+////AAADAAIAAgACAAIAAgAD
AAMABQAFAAUABQAHAAcABwAIAAgACgAKAAwADQANAA4ADwAPAA0ADQAOAA4AEAARABEA
EQARABIAEgAQABAAEAAQABAADwAPAA4ADgAMAAsACwAJAAsADAAMAAoABgAGAAYABAAF
AAQABAADAAMAAwADAAEA///+//z/+//9//3//f/9//v/+//6//r/+//7//n/+//7//v/
+//6//v/+//7//v/+//8//z//P/7//v/+//5//n/+v/6//r/+v/7//v/+//7//v/+//7
//3//f/9//3//v/9//z/+v/8//z//P/8//z//f/9//3/+//7//v//P/8//z//f/9//v/
+//6//r/+f/8//3////9//3//f/9//r/+v/6//r/+//8//3//v/+//3/+//6//r/+f/5
//n//P/8//v/+//5//n/+f/4//n/+//8//v/+v/5//j/+P/2//b/9v/4//f/9//4//n/
+P/4//f/9v/6//r/+P/4//j/9//2//X/9P/1//b/9//3//f/+P/4//j/+v/7//v/+//8
//z//P/8//z/+//6//j/+v/6//r/+//7//3//f/8//r/+v/7//v//P/9//7/AAABAAAA
AQAAAAAAAAAAAP/////+//3//f/7//n/9f/1//X/9P/0//T/9P/0//T/9P/2//X/9P/0
//L/8//z//P/8f/y//L/8f/y//P/8//0//P/8//0//T/9P/0//T/9P/y//D/9P/4//j/
+v///wIABgAQACAALAA5AEUAUQBWAFwAWwBXAFUAUgBGADoALwAeAAwA///3//f/9f/u
/+7/7//x//T/9//4//b/9//0//T/9P/z//L/8f/w//L/8v/y//L/8v/y//L/8v/y//P/
8//z//T/9P/1//b/9f/0//P/8v/0//T/9P/0//T/9P/0//T/9f/1//X/9f/1//X/9f/1
//P/9P/0//T/9v/3//f/9v/0//b/9v/2//X/9v/2//b/9f/1//X/9//3//b/9f/0//b/
9//3//n/9//3//f/+f/7//v//P/8//z//P/+/////f/+////////////AAAAAP7/////
////AQACAAIAAAACAAIAAgACAAIAAQD///7/AAABAAMAAwADAAQABAACAP7//v/+//z/
/f/8//z/+//6//n/+P/1//j/+P/3//f/9f/1//X/9f/1//X/9P/0//X/9f/z//X/9P/z
//L/8P/w//H/8v/z//P/9P/0//T/9f/1//X/8//z//T/9P/0//L/8//z//P/9f/1//X/
9f/z//P/8//z//P/8//z//L/9f/2//f/+P/1//X/9P/z//L/8//0//b/9P/0//X/9f/1
//X/9P/0//D/8v/y//P/8//z//P/8//0//T/9P/0//T/9P/0//T/9f/1//T/9P/0//P/
8//z//L/8v/x//H/8//z//P/8v/y//P/8//x//P/8//z//T/8v/y//L/9P/y//H/8f/x
//P/9P/0//T/9P/y//L/9P/y//L/8v/y//P/9P/1//X/8v/y//H/8P/x//P/9P/1//b/
9v/2//b/9f/1//X/9P/2//b/9v/3//X/9//3//b/+P/4//n/+f/5//n/+f/6//r/+v/8
//z//P/8//z/+//7//r/+f/5//v/+f/1//X/8f/w//D/8P/u/+7/7v/u//D/7//u/+7/
7P/t/+3/7f/u//D/8f/x/+//7//u/+7/7f/t/+7/7v/t/+7/7//w/+z/7v/s/+7/8P/y
//X//P8CAAgAEAAgAC0ANwBFAFQAWABZAFkAUwBMAEYAPAAvACIAFgAHAPv/9f/v/+j/
6P/t//H/8P/x//T/+P/1//D/8v/0//P/8v/x//D/8P/w//D/8P/w//D/8P/w//D/8f/x
//H/8P/w//H/8v/w//D/8P/w//L/8v/y//L/8v/y//L/8v/1//X/9f/1//f/9//3//f/
9//4//j/+P/6//v/+//6//f/+P/3//b/+v/8//3//v/9//3//f///wAAAAAAAAAAAgAD
AAMABQAEAAMAAgADAAUABQAGAAYACAAIAAoACwAJAAoACwALAA0ADQAOAA4ACwALAAoA
CQAKAAwADQAMAAwADAAMAAwADQANAAwADAAMAAsACwAJAAgACAAHAAQAAwAEAAUABAAF
AAQABAADAAEAAQABAP//AQAAAP7//f/7//v/+//7//3//f/8//z/+//7//n/+//5//n/
+f/4//j/+f/6//v/+f/6//r/+v/5//n/+f/3//n/+v/6//r/+P/5//n/+f/6//v//P/9
//r/+f/4//f/+//7//v/+v/8//z//P/8//r/+//7//v/+//7//v//P/6//r/+//7//v/
+//6//r/+v/8//z//f/7//v/+//7//z//P/8//z/+//6//n/+P/7//v/+v/6//z/+//7
//v/+v/6//n/+f/5//n/+f/4//b/9//3//X/+P/5//r//P/7//r/+f/6//b/+f/6//j/
+P/4//j/+P/4//j/9//5//r/+v/6//j/+f/5//n//P/8//z//P/7//v/+//6//z//P/8
//3//f///////v/8//z//f/9//3//f/9//7/AgACAAQABAAEAAQABAADAAMAAgABAAEA
///9//n/+f/5//j/+P/4//j/+P/4//j/9v/1//T/9P/2//f/9//3//f/+P/4//f/9f/1
//T/9P/4//n/+//8//f/9v/1//T/+P/0//j//P/8//z//f/8//7/BgAQABwAKQA7AEsA
VABUAFUAUwBPAEwARgA+ADEAJAAYAAkA+f/z/+//7P/s/+//8//2//f/9v/2//f/+P/2
//j/+P/4//j/+P/2//b/9v/2//j/+P/4//j/+P/5//n/+f/4//j/+f/6//r/+v/6//r/
+P/4//j/+P/6//r/+v/6//v/+//7//v/+//7//v/+//5//r/+v/6//r/+//7//r/+v/8
//z//P/9//7//v/+//3//f/9/////v/+//7//v8AAAEAAQADAAUABQAFAAcABQAFAAYA
BgAGAAYACAAJAAkACgALAAsADQANAA4ADgAMAA0ADQANAA8AEAAQAA4ADQAMAAsACgAM
AA0ADQAOAAsACQAIAAUABgAIAAkACAAGAAYABgAEAAEAAAAAAP//AQABAAEA///9//z/
+v/5//v/+//7//v/+//7//r/+v/5//n/9//5//n/+f/5//j/9f/1//X/9f/3//j/+P/4
//n/+f/5//f/9//4//j/+P/6//v/+//7//v/+//7//v/+v/5//j/9//6//v//P/8//z/
/P/8//z//P/9//3//f/7//v/+//8//7//v////////////7//v/6//z//P/9////////
/////P/8//z//P/+//7//v/+//7//f/7//r//P/7//v/+//+//7//f/9//v/+//7//r/
+v/7//v/+f/5//n/+f/6//r/+v/6//z/+//7//z//f/7//z//P/8//z//P/8//z//P/8
//v/+//8//z//P/+//////////7//v/+//7//f/9//3//P/9//7///8BAP//AQABAAAA
AQACAAQABQAFAAUABQAGAAYABgAIAAgACAAIAAgABwAFAAQAAwADAAMAAQD9//3/+//6
//r/+v/6//r/+v/6//z/+//6//r/+P/5//n/+f/7//z//P/7//n/+f/4//j/+f/5//r/
+v/6//r/+v/6//r/+P/4//b/+v/+/wUACAAKAAwAFgAiAC8APQBPAFoAXgBfAF0AWQBU
AFAASAA9ADAAIgARAAUA/f/5//T/8v/x//P/+v/9//7/AAD///z//P/8//z//P/8//z/
+v/6//r/+v/4//j/+P/4//n/+//8//3/+v/6//v//P/8//z//P/8//z//P/8//z//v/+
//7//v/9//3//f/9//3//f/9//3///8AAAAAAAD+///////+//z//v/+//7/AQACAAIA
AgABAAEAAQADAAQABAAEAAQABgAHAAcACQAHAAcABwAJAAkACQAKAAoACgAKAAwADQAN
AA4ADwAPAA8ADwAQABAADgAPAA8ADwARABIAEgAQABAAEAAQABAADwAPAA4ADgAQAA8A
DwANAAwADAALAAgACQAKAAsACgAIAAYABQADAAMAAwADAAEAAQAAAP7//f/9//3//f/9
//3//f/8//z/+//7//n/+//7//v/+//6//n/+f/5//n/+f/6//r/+v/7//v/+//5//v/
/P/8//z/+//7//r/+f/7//v/+//7//n/+f/5//n/+//7//v/+v/6//r/+v/6//r/+//7
//v/+//7//v//P/8//z//f/9//3//f/8//z/+P/6//r/+//7//v/+//7//r/+v/6//r/
+v/6//r/+v/9//3//P/8//z/+//7//v/+v/6//n/+f/7//v/+//6//j/+f/5//f/+f/5
//n/+v/4//j/+P/6//j/9//3//f/+P/6//v//P/5//j/9//2//b/9//7//z/+v/4//b/
8P/y//T/9v/4//r/+v/6//n/9//4//j/+P/4//n/+f/5//z//P/8//z/+//7//v/+v/8
//z//P/9//v//f/9//z//v/+///////9//3//f/+/wIAAgAEAAQABAAEAAQAAwABAAAA
/////////f/5//n/9//2//b/9v/2//b/9v/2//j/9//2//b/9P/1//X/9f/3//j/+P/3
//X/9f/0//T/9f/1//b/9v/2//b/9v/2//T/9P/2//j//P/+////BgAMABIAHAAqADsA
SQBVAFwAYABhAF8AWwBUAEoAQAA3ACgAFgAHAP3/+f/1//L/8P/z//f/+P/3//r//P/3
//L/9v/4//b/9v/2//b/9v/2//b/9v/2//b/9v/2//b/9//3//f/9v/2//f/+P/4//j/
+P/4//r/+v/6//r/+P/4//j/+P/7//v/+//7//n/+f/5//n/+//8//z//P/6//v/+//6
//j/+v/6//r//f/+//7//v/9//3//f////7//v/+//7/AQADAAQABwAGAAUABAAFAAcA
BwAIAAgACAAIAAoACwAJAAoACwALAA0ADQAOAA4ADQANAAwACwAMAA4ADwAOAAwADAAM
AAwACwALAAoACgAMAAsACwAJAAcACAAIAAYABwAIAAkACAAFAAQABAADAAEAAQABAP//
AQAAAP7//f/7//v/+//7//3//f/8//z//f/9//v//f/7//v/+//6//r/+//8//3//P/8
//v/+v/8//3//v/9//v//P/8//z/+v/7//v/+//9//3//f/9//v/+//7//v//f/9//3/
/P/6//r/+v/6//r/+//7//v/+v/7//z//v/8//z//f/9///////+//7//P/+//7////+
//3//P/7//z//P/8//z//v/+//7//v/9//3//P/8//z/+//7//v//P/8//v/+//9//3/
/f/8//v/+//6//f/+v/7//z//v/9//z/+//8//z/+//7//v/+//8//z//P/7//r/+f/4
//n/+f/8//z//P8AAAAA+v/6//r/+v/6//z//P/8//v/+f/6//r/+v/7//3//v////7/
/v/+//7//////////v8AAAAAAAABAAAAAQAAAP7///8AAAIAAwADAAMAAwAEAAQABAAG
AAYACAAIAAgABwAFAAQAAwADAAMAAQD9//3/+f/4//j/+P/6//r/+v/6//r/+f/4//j/
9v/3//f/9//5//r/+v/5//v/+//6//r/+f/5//r/+v/6//r/+v/6//r/+P/4//j/+P/4
//v/BAAKAAwAEAAcACkAOwBNAFYAXABfAGEAXwBcAFQASgBBADgAKAAXAAkA///9//b/
8P/v//X/+v/7//z//v////r/+P/4//j/+P/4//j/+P/4//j/+P/6//r/+v/6//r/+//7
//v/+P/4//n/+v/8//z//P/8//r/+v/6//r/+P/4//j/+P/6//v//P/9//z/+//6//n/
+v/8//3//v/+///////+//z//v/+//7/AQACAAIAAgABAAEAAQADAAQABAAEAAQABAAF
AAUABwAFAAUABQAHAAcABwAIAAgACAAIAAoACwALAAwADQANAA0ADQAOAA4ADAANAA0A
DQAPABAAEAAOAAwADAAMAAwADQANAAwADAANAA0ADgANAA0ADgAOAAwACAAIAAgABgAF
AAQABAADAAMAAwADAAEAAwACAAAA///9//3//f/9///////+//7//f/9//v//f/7//v/
+//6//v/+//7//v/+v/6//n/+P/7//v/+//5//f/+P/4//j/+v/7//v/+//7//v/+//7
//n/+f/5//n//f/9//3//P/7//r/+f/4//r/+//7//v/+f/5//n/+v/6//r/+//7//v/
+//6//r/+P/6//r/+//5//n/+f/5//n/+v/7//z/+f/4//f/9v/5//n/+P/4//r/+f/5
//n/+v/6//n/+f/3//f/9//2//j/+f/5//f/+f/5//n/+v/5//j/9//4//j/9//3//f/
+f/6//r/+v/0//b/9P/y//b/+P/6//z/+//6//n/9//3//j/+P/4//r/+//7//v//P/8
//z//P/9//3//f/8//r/+v/6//v/+//9//3//P/8//z//f/9/////////wAAAgACAAQA
BAACAAIAAgABAAEAAAD/////AQD///v/+//4//b/9f/0//b/9v/2//b/9//3//f/+P/2
//f/9//3//f/+P/4//f/9//3//b/9v/3//f/+P/4//b/9v/2//b/8v/0//j/+v/6//r/
+//+/wIABgAQACAALQA7AE0AVgBUAFMAVQBPAEYAQgA8AC8AIAAQAAMA9//v/+v/7v/u
/+3/8f/0//X/9v/2//X/9v/4//T/9P/0//T/9P/0//T/9P/0//T/9P/0//T/9P/1//X/
9f/y//L/8//0//b/9v/2//b/9v/2//b/9v/2//b/9v/2//n/+f/5//n/+P/3//b/9f/2
//j/+f/6//j/+f/5//j/+P/6//r/+v/7//z//P/8//v/+//7//3/AAAAAAAAAAD/////
/v///////////wEAAQABAAIAAgADAAQABwAJAAkACgALAAsACQAJAAoACgAKAAsACwAL
AAkACgAKAAgACgAKAAoACgALAAsACgAKAAkABwAGAAMABQAGAAYABAAEAAQABAACAAEA
AAAAAP///////////f/9//z/+v/5//n/+f/5//n/+f/5//j/+P/1//X/8//1//f/9//3
//b/9f/1//X/9f/1//b/9v/2//f/9//3//X/8//0//T/9P/2//f/9//3//X/9f/1//X/
9f/1//X/9f/3//f/9//2//b/9v/2//b/9v/3//f/9//3//f/9//4//f/9v/2//X/9v/3
//f/+P/0//b/9v/3//f/9//3//f/9P/0//T/9P/2//b/9v/2//f/9//2//b/9v/1//X/
9f/4//j/9//3//X/9f/1//T/9P/1//X/8//z//P/8//0//L/8v/y//T/9P/z//P/8//y
//L/8f/w//L/8v/y//L/8//z//b/9v/y//L/8v/y//P/9P/1//b/9P/0//T/9P/1//X/
9f/1//X/9f/2//f/9//2//b/9v/0//T/9P/0//X/9v/3//n/+//7//v//f//////AAAA
AP3//P/7//v/+v/5//j/9//y//H/8v/w/+7/7v/u/+7/8P/w//D/8P/u/+7/7v/u/+//
8P/x/w==
         </WaveFormData>
      </LeadData>
      <LeadData>
         <LeadByteCountTotal>10000</LeadByteCountTotal>
         <LeadTimeOffset>0</LeadTimeOffset>
         <LeadSampleCountTotal>5000</LeadSampleCountTotal>
         <LeadAmplitudeUnitsPerBit>4.88</LeadAmplitudeUnitsPerBit>
         <LeadAmplitudeUnits>��V</LeadAmplitudeUnits>
         <LeadHighLimit>2147483647</LeadHighLimit>
         <LeadLowLimit>268435456</LeadLowLimit>
         <LeadID>II</LeadID>
         <LeadOffsetFirstSample>0</LeadOffsetFirstSample>
         <FirstSampleBaseline>0</FirstSampleBaseline>
         <LeadSampleSize>2</LeadSampleSize>
         <LeadOff>FALSE</LeadOff>
         <BaselineSway>FALSE</BaselineSway>
         <ExcessiveACNoise>FALSE</ExcessiveACNoise>
         <MuscleNoise>FALSE</MuscleNoise>
         <LeadDataCRC32>1363604608</LeadDataCRC32>
         <WaveFormData>
4P/g/+D/4P/i/+L/4v/i/+D/4P/g/+D/4//m/+n/7P/3/wAACQASACYAOgBOAGIAdwCK
AJ0AsACsAKoAqACmAIEAXgA7ABgADQACAPf/7P/q/+j/5v/k/+X/5v/n/+j/5v/k/+L/
4P/d/9z/2//a/9z/3v/g/+L/4P/e/9z/2v/d/97/3//g/9//3v/d/9z/3v/e/97/3v/h
/+L/4//k/+L/4v/i/+L/5P/m/+j/6v/m/+T/4v/g/+P/5P/l/+b/5v/m/+b/5v/n/+j/
6f/q/+7/8P/y//T/8//y//H/8P/u/+7/7v/u//L/9v/6//7///8AAAEAAgAGAAgACgAM
ABAAEgAUABYAGQAaABsAHAAgACIAJAAmACQAJAAkACQAJwAoACkAKgArACwALQAuAC0A
LAArACoAJwAkACEAHgAbABoAGQAYABoAGgAaABoAFQASAA8ADAAJAAgABwAGAAMAAgAB
AAAA///+//3//P/8//z//P/8//r/+v/6//r/9v/0//L/8P/z//b/+f/8//v/+v/5//j/
+f/6//v//P/4//b/9P/y//b/+P/6//z///8AAAEAAgD///7//f/8//7//v/+//7///8A
AAEAAgAFAAgACwAOAAkABgADAAAAAAAAAAAAAAACAAIAAgACAP7//P/6//j/+//8//3/
/v///wAAAQACAAEAAAD///7/AAAAAAAAAAD+//z/+v/4//r/+v/6//r/+v/6//r/+v/7
//z//f/+/wAAAAAAAAAA/f/8//v/+v/6//r/+v/6//z//P/8//z/+v/4//b/9P/2//j/
+v/8//r/+v/6//r/+//8//7////9//z/+//6//n/+f/5//z///8EAAcABwAJAAkACQAK
AAgACAAKAAsADAANAA4AEgASABUAGAAYABYAFAARABEADwAQABEAEwAVABYAFwAXABYA
FAASABAACwAGAAMA//////7/+v/7//v/+//6//j/9v/1//T/8v/w//H/8f/x/+//8v/w
/+7/8P/x//T/9f/0//P/8f/w//L/8v/x//H/8P/v/+//7v/u//H/8f/y//X/+/8DABMA
HwArAD0AUABoAIEAlgCjALMAxwDYANcAtgCEAFoANgARAPr/+P/5//n//f8DAAIA/v/4
//T/8//z//L/8f/v/+7/7v/t/+//8P/x//L/7//t/+z/6//u/+//7//u/+//8P/x//L/
7//u/+7/7v/v//D/8v/z//H/8f/x//L/8//0//T/8//z//T/9f/2//X/9P/z//L/9f/2
//j/+f/3//j/+P/4//f/+P/5//n/+v/6//3//v/+//7//v/+/wIAAwADAAUABgAJAAkA
DAALAAwADQAOAA8AEgAVABYAGAAcAB0AHQAfACMAJwAoACgAKAAoACcAKAApACkAKQAn
ACcAKAApACsAKwAqACkALAAtAC4ALAAqACkAJwAlAB8AHAAZABYAFAATABEAEAARAA8A
DwAOAA8ADAALAAkABgAFAAIAAAD///3/+//9//////////7//f/7//r/9//6//z///8A
AP7///////////////7//v//////AQABAAEAAQAAAP///f/+//////8BAAIAAgACAAAA
AAAAAAEAAQAAAAAAAQABAAAA///+//3//v8AAAMAAwACAAEAAAACAAIAAgACAAQABAAE
AAQAAQD///7//f////7//v///wEAAQAAAP///P/8//z/+//7//r/+v/6//r/+v/6//r/
/P/9//3//v/7//r/+f/4//r/+v/5//f/+f/7//v/+v/4//b/8//w//P/9P/2//j/+v/5
//j/+P/2//j/+P/3//j/+P/4//j/9v/1//T/9v/2//X/9//5//b/8//x//H/9P/y//L/
8v/y//D/8f/x//L/8P/w//D/7//y//P/9//7//3////+//3//f/9//7//v/+/wAAAQAC
AAUABgAKAAoADQAQABAADQAIAAQAAwADAAQABQAHAAgACAAIAAcABgACAAAA/v/8//n/
+P/2//T/8f/r/+r/5//o/+j/5//n/+f/5//m/+b/5f/l/+X/5f/q/+j/5v/l/+P/5f/l
/+X/5f/k/+T/5P/k/+P/4//j/+P/5P/m/+b/5f/j/+j/8f/9/wcAGQAtAD0AUQBsAIYA
lQCeAK8AxQDRAMgAqQB+AFgALAAAAOf/5v/q/+v/8f/1//H/6v/o/+j/6P/l/+H/4v/h
/+P/4v/i/+H/4v/i/+L/4v/g/9//3//f/+L/4//j/+L/4P/g/+D/4P/h/+L/5P/m/+b/
5v/n/+f/5v/l/+T/5P/n/+j/6P/n/+b/5v/m/+b/6P/o/+j/6P/o/+j/6f/p/+f/6P/o
/+j/7P/u//D/8f/x//D/8v/y//T/9P/0//T/9//5//r//f/8//////8CAAMABAAFAAYA
BQAIAAsADAAQABQAFQAVABYAGQAcABwAHAAcABwAGwAeAB8AHwAfAB8AHwAgACEAIwAj
ACIAIQAfAB8AHwAcABoAGQAXABUAFAASABAADgALAAkABgAEAAMAAQABAAAA///8//v/
+f/3//f/9f/0//b/9f/0//f/9P/z//L/8P/w/+//7//t/+3/7v/w//D/7//v/+7/7f/w
//H/8f/y//L/8f/y//H/8v/z//P/8//x//L/8//z//P/9P/0//T/9f/2//f/+f/5//j/
+P/5//r/+v/6//r/+P/4//n/+//6//r/+v/6//r/+v/6//r/+v/6//r/+v/9//3//v//
//7//P/7//v/+f/5//j/9//0//T/9P/z//L/8P/v/+7/8P/w//D/8P/v/+//7v/u/+7/
7v/u/+7/8f/y//L/8f/v//H/8f/w//D/8P/v/+7/7v/u/+//8P/v/+3/6//q/+3/8P/x
//H/7v/u/+7/7v/t/+3/7f/w/+3/7P/s/+z/7P/s/+3/7//w//L/8P/u/+z/6f/p/+n/
7P/v//b/+//9/////////wAAAAD9//7//v/+////AAAEAAQACQAOABAADwAIAAIA///9
//3//f/+//7///8AAAAAAAABAAAA///+//r/+P/1//L/8//v//D/7//s/+r/5//l/+L/
4f/f/97/3f/d/93/3f/h/+D/3//f/+D/4//k/+X/5P/i/+H/4P/f/93/3P/b/9//5P/o
/+j/5f/f/9r/1//d/+f/9/8JABsALQBCAFgAcwCMAJsAqQC9ANIA1wDGAKgAggBYACkA
/P/q/+v/6//n/+f/6v/k/9z/2P/b/9//4v/h/+T/5P/l/+X/4v/g/97/3P/c/9v/2//b
/97/3//f/97/3P/a/9j/1v/Z/9r/3P/e/+D/4v/l/+f/5P/j/+L/4v/h/+D/3v/b/93/
4P/j/+b/5P/k/+T/5P/k/+T/5f/l/+T/5P/j/+L/5f/o/+v/7f/u/+7/8f/y//L/8v/y
//L/9P/1//X/9//5//3//v8CAAEAAgADAAQACAAMABAAEgAXABwAHgAfABwAHQAeABwA
HgAgACIAIwAjACMAIgAhACgALQAzADkAMgAtACcAIQAjACMAIwAgACAAIQAhACEAIAAg
ACAAIAAZABUAEAAMAAgABQAEAAIAAgAAAAAA///7//v/+f/4//v/+//7/////P/5//b/
8v/w/+//7//t//D/8v/1//b/9v/3//f/9//3//f/9v/2//f/9//5//n/+P/3//X/8//0
//b/+P/5//z//v///wAA/P/6//j/9//7//z//v8BAAAAAAAAAAAAAQACAAQABwADAAAA
/f/6//v//P/9//7//v/+//7//v/+//3//f/9//v/+v/6//v//v8BAAMABQABAAAA///9
//v/+v/6//r/+P/4//j/+P/8//3//f/+//7//v/+//7//f/8//r/9//6//3//v/+//7/
/v/9//z/+v/4//f/9v/+//v/+v/4//j/+P/4//j/+P/6//v/+//8//7//v/+//3/+v/5
//v//f8BAAMAAgABAAMABQAIAAoADAAOAA8AEAAMAAoACwAIABEAGAAcAB0AGQAUABIA
EQAPAA8AEAAQABMAFAAUABQAEwASABEAEAAOAAwACQAGAAMA/f/8//n/+P/2//P/8f/u
/+3/6//q/+z/7f/u/+//9P/y//D/7//u/+//7v/t/+7/7v/v//D/7//t/+z/6//j/+b/
6P/m/+f/6//u//P/+f8DAAsAEwAdAC0ARABgAHsAkACdAKkAuQDKAM0AuACOAGAANAAD
AOL/4P/n/+v/7//3//7//v/6//b/8//v/+r/5f/o/+j/6f/p/+v/7P/t/+7/6f/l/+L/
3//j/+f/6v/s/+r/6v/q/+r/7P/s/+3/7v/t/+z/7P/r/+j/5//m/+b/6//u//D/8f/x
//L/8//0//H/7v/r/+j/6//u//L/9f/z//L/8P/u//L/9P/2//f/9//2//j/+P/2//b/
9v/2//r//f///wMAAAABAP//AAACAAQABgAIAAcACgANAA4AEAAUABUAFQAWABkAHAAc
AB0AHgAfAB8AIQAjACQAJQAiACEAIQAhACIAIwAjACMAIQAhACEAHgAdAB0AHAAbABkA
GAAXABYAEQAPAAwACgAJAAcABwAGAAUAAgABAP//+//7//n/+P/5//n/+f/9//r/+f/4
//b/9v/1//X/8//1//b/+P/4//b/9f/z//H/8//1//b/+P/3//X/9f/z//T/9f/1//X/
+P/6//z//f/9//7//v/+//3//P/7//v/+f/4//j/+f/7//z//f/+//r/+P/3//f/+v/6
//r/+v/7//z//f/+//z//P/8//z/+v/5//n/+f/7//r/+v/7//j/9//1//P/9f/4//v/
/f/8//r/+f/4//b/9v/2//b/+f/5//j/+P/2//b/9v/2//T/9P/z//H/7//x//H/8P/w
//D/7//u//T/+P/9//z/+P/1//T/8//y//P/9f/2//j/9//2//X/8//1//f//P8BAAUA
BwAGAAUAAwADAAQABAAFAAgACgAMAAsADAAQABAAEQAUABQAEQAQAAwACwALAAsACwAM
AAwADwAQABAAEAAMAAgABAAAAP7//P/5//b/9f/x//L/8f/w/+7/6//p/+r/6//r/+z/
6v/p/+j/5//s/+r/6P/n/+f/6f/p/+n/5v/k/+P/4v/k/+X/5//p/+n/6P/m/+j/6f/t
/+7/7f/x//v/CQAVACUAOwBSAGwAhQCSAJsArQDDAMoAuwCUAGgARAAeAPf/6P/s/+3/
7//3//f/9P/u/+z/6P/p/+v/6P/j/+P/4v/i/+H/4f/i/+P/5P/k/+P/4//j/+T/5f/l
/+T/5P/k/+T/5P/i/+L/4//k/+L/4v/j/+P/4//j/+P/5P/m/+j/6f/p/+n/6v/r/+z/
6v/q/+r/6v/o/+j/6f/p/+f/6P/o/+j/6v/s/+7/7//v/+7/8P/w//H/8v/z//T/9v/3
//f/+f/2//f/9f/2//n//P///wIABAAIAAwADgANABAAEAAPABIAFQAYABgAGQAaABsA
GwAcAB0AHQAdAB0AHQAeAB8AHwAfAB4AHQAdAB0AHQAaABYAFQATABEADwAOAA0ADAAJ
AAcABAACAP///f/9//z//P/6//r/+f/3//f/9f/0//P/8f/v//H/7//v/+//7v/w/+//
7//t/+7/8P/z//T/8//z//L/8f/x//H/8P/w//H/8f/z//P/8f/x//D/7//y//T/9v/3
//b/9v/1//T/9f/2//f/+f/3//b/9v/3//X/9P/z//L/8f/y//T/9//1//T/8//y//T/
9P/0//T/9v/2//b/9v/0//P/8//z//X/9P/0//X/8//z//L/8f/y//L/8v/x//H/8P/w
//D/7v/u/+7/7v/v/+//7v/u/+z/7P/s/+z/6v/q/+n/5//o/+v/7P/s/+z/7P/r/+r/
6P/o/+n/6v/o/+n/5v/m/+j/6P/o/+j/6P/m/+f/5//o/+r/6v/q/+n/6//t//L/9//7
//3//P/7//3//f/+//7//f/+//7//v8BAAIABgAGAAYACAAHAAMAAAD8//v/+//9////
AgAEAAIAAgABAAAA/P/6//j/9v/y//D/7f/q/+b/4f/h/9//4P/g/9//3//d/93/3P/c
/93/3f/d/93/4v/g/97/3f/b/93/3f/d/9//3v/e/97/3P/b/9v/2//Z/9r/3P/c/93/
3f/g/+X/7f///xUAJQA3AE0AZgB+AI0AmACnAMEA0QDGAKUAgABWACQA9v/d/+D/6P/p
/+v/7//r/+T/4v/i/+D/3//f/97/2//b/9r/2v/Z/9j/2P/Y/9j/2P/X/9f/1//a/9v/
2//a/9n/2P/X/9b/1//Y/9r/3P/a/9r/2//b/9v/2//b/9z/3//g/+D/3//d/97/3//g
/+H/4v/j/+T/4v/i/+P/4//l/+b/5v/m/+j/6v/s/+3/6//q/+z/7P/s/+z/7P/s/+7/
7//v//H/8P/z//P/9v/3//j/+f/6//r//P/+//7/AQAGAAgACQAMAA8AEgASABEAEgAT
ABMAEgATABMAEwARABEAEgATABQAFQAVABUAFwAXABcAFAARABEAEAAPAA8ADgANAAwA
BgADAP///P/9//3///8AAP7/+v/4//X/8//z//H/8P/w/+//7v/x/+//7f/r/+j/6//r
/+z/6//q/+r/6//q/+r/6//r/+v/7f/t/+z/7P/s/+v/7P/r/+3/7//w//H/7//w//H/
8f/v//D/8P/w//L/8v/y//P/8//y//L/8//z//L/8f/w/+z/6v/p/+n/7f/u/+//8P/z
//T/9f/2//H/7v/r/+j/7P/t/+//8f/v/+7/7v/v/+7/7f/r/+n/6//s/+3/7f/s/+r/
6f/o/+r/6v/q/+r/6v/p/+f/5v/p/+r/6//s/+z/7P/r/+n/5v/n/+b/5P/l/+b/5v/m
/+f/6P/q/+z/8P/v/+7/7P/q/+j/5v/k/+b/5//n/+j/6f/q/+v/6//q/+n/6//t//P/
9//4//n/+P/3//f/9v/2//j/+f/6//z//v8DAAQABQAIAAgABQACAP7//f/9////AQAE
AAYAAgAAAP3/+v/5//j/9//2//b/9v/1//T/8P/p/+f/4//h/+D/3v/d/97/3//f/+D/
4//j/+P/4//k/+L/4P/f/9z/3f/c/9v/3//g/+L/5P/h/9//3v/d/+H/4v/g/+D/3//b
/9z/3//n//X/DQAlADkASwBkAHwAjwCaAKUAtQDFAMgAuQCaAHgAUAAeAPX/6P/s/+//
8//3//f/9P/u/+z/6v/n/+H/4v/j/+P/4v/i/+H/3v/e/97/3v/e/93/3f/d/9z/3f/d
/9z/3//g/+H/4v/g/+D/4f/i/+H/4P/g/9//4v/l/+j/7P/q/+r/6f/n/+X/5v/n/+j/
6//u//H/9P/y//D/7//t/+//8P/w//D/8v/0//b/9//6//r//f/+//3//P/7//r//f//
/wAAAwAEAAcABwAKAAoACgAKAAoADgASABYAGAAYABwAHQAdABwAHwAiACIAJQAmACcA
JwAoACkAKQApACsAKwAsAC0AKQAnACQAIQAkACUAJgAkACYAJwAnACcAIAAcABgAFAAP
AA0ACgAIAAwADQAQABIADQAGAAEA+//8//3//P/8//n/9//1//f/+f/7//3//v/8//n/
9//z//P/9P/2//b/+f/7//z//f/7//v/+v/6//3//f//////AQABAAAA///8//z//P/7
//n/+v/6//r//f8AAAMABwAEAAAA/f/7////AAABAAIA/f/8//z//f/8//z//P/8//3/
/v///wAA/v/8//r/+P/5//n/+v/7//z//P/9/////P/7//n/9//6//z//v////z/+v/5
//j/+v/6//r/+v/7//v/+v/6//n/+P/3//b/9v/2//X/8//0//f/+P/4//z/AAAAAPz/
+v/4//b/9P/1//X/9v/4//j/+P/3//X/8//0//X//f8DAAYACQAGAAUABQAEAAcACgAM
AA4ADAAMAA8ADgAPABIAEgAPAA4ACgAJAAkACgALAA0ADgATABYAGAAaABUAEAALAAYA
///8//j/9P/1//P/9v/3//X/8v/u/+v/6f/p/+j/6P/r/+v/6//r//H/8P/v/+//7f/v
/+//7//w//D/8f/y//T/8//z//P/8//w//D/8P/t/+f/5P/n//H///8NABsAKQA9AFIA
bACDAJIAnwCzAMkA2gDRAKwAfgBaADYADQDy//D/8f/x//X/+f/6//T/8P/u//P/9f/2
//X/8//y//L/8f/u/+7/7v/u/+z/6f/n/+X/5//p/+r/6v/r/+z/7f/u/+v/6v/q/+r/
6//s/+7/7//x//H/8f/y//H/8v/y//H/8f/y//P/9P/z//L/8f/w//D/8P/x//H/8f/y
//L/8v/1//b/9//3//n/+v/+/wAA/f/8//v/+v/+//////8BAAQABwAHAAoACQAKAAsA
DAALAA4AEQASABUAGgAcAB0AGwAdAB8AHgAhACIAIwAjACYAJwAnACcAJQAlACYAJwAp
ACkAKAAnACQAIwAiAB4AHgAfAB8AHwAaABgAFgAUABQAEwARABAADwANAA0ADAALAAgA
BwAFAAUABQADAAIAAQD///3////9//3//f/8//r/+f/5//f/+f/6//z//P/6//v/+//7
//v/+//6//r/+//7//3//f/+////////////AAABAAEA/v/+//3//P/9//7///8BAAIA
AgADAAUABgAGAAYABgABAAAAAAABAAAAAAAAAAAAAAAAAAAAAAAAAAAAAAAAAAEAAQAC
AAMAAQAAAAAAAQABAAEAAAD///7//v/+//3///8AAAIABAAAAP7//P/6//z//f/9//7/
/f/8//v/+v/6//r/+f/3//n//f///wAA///+//z/+v/8//7//v/+//7//v/+//z//f/9
//7/AAAAAAAA///9//3/AAADAAgACwALAAsACwALAAwADAAOABAAEQASABQAFgAbABwA
HgAgAB8AGwAYABQAEwATABUAFwAaABwAHAAcABsAGgAWABQAEgAQAAoACAAFAAIAAAD7
//v/+f/7//r/+P/3//n/+f/4//j/9//3//f/9//6//j/9v/1//T/9f/0//P/9v/2//f/
+P/4//f/9//3//f/9P/0//T/8f/x//j/+//9/wUAFwAnADMARQBcAHIAhwCYAKMAswDL
ANwA1wC4AIwAZAA6AAsA9v/6/wEAAQAFAAcABAD8//b/9v/1//X/+P/5//j/9v/1//P/
7//u/+3/7P/t/+3/7v/v//L/8//z//L/8P/w//D/8P/x//L/9P/2//X/9P/0//P/9P/1
//b/+P/3//j/+P/3//f/+P/5//r/+P/4//j/+P/4//j/+f/5//r//P/9//7//f/+////
//////7/AAAAAAIAAgACAAIAAwADAAIAAwAFAAkACgAOAA8AEAARABIAEwAWABkAGgAc
ACAAIQAhAB8AIQAjACIAJAAmACgAKQAqACsAKwArAC0ALQAuAC8AMQAxADAALwAsACsA
KgAmACcAJwAmACUAJAAiACAAHgAdABsAGAAWABMAEQARABAADQAKAAkABwAGAAcABgAG
AAQAAQD+/////////////v//////AAD///7//v////7///8BAAIAAwABAAEAAAAAAAMA
AwAFAAUAAwADAAIAAQABAAIAAwADAAMABAAEAAQAAgACAAIAAwAFAAQABAAFAAYABgAG
AAYAAwACAAIAAwAGAAYABgAGAAUABAADAAIABAAEAAQABAAGAAUABQAFAAMAAgACAAMA
AQABAAAA///+//7//v/9/////v/+//7//v/+//7//v///////v/+//7//v/+//7//P/8
//v/+f/7//3//f/8//z//P/7//r/+P/4//n/+v/8//v/+v/6//r//P/8//v/+v/8//r/
+P/4//j/+P/4//b/9//3//j/+f/6//v/+//8//3/AQAFAAgACwALAAsACwALAAwADAAK
AAwADQAOABIAFAAZABoAGQAaABgAEwASAA4ADQANABAAEQATABQAEwASABAADgAMAAoA
CAAGAAIAAAD9//r/+P/z//P/8f/z//L/8P/v/+3/7f/s/+z/7v/v//D/8f/x/+7/6//p
/+r/7f/u/+//8f/w//D/8P/v/+3/7P/r/+3/7v/u/+7/7f/t/+z/8/8BABEAIwA1AEcA
WwByAIgAmQCoALkAzwDfANoAuwCQAGgAOAAIAO3/7P/2//v///8DAP//9P/s/+z/8P/r
/+n/7v/x/+7/7P/r/+n/6P/o/+j/6P/p/+n/6v/r/+v/6//q/+j/6v/q/+r/6v/q/+r/
6//s/+z/7P/t/+3/7//v/+//8P/v//D/8P/v//H/8v/z//T/9v/2//b/9v/1//T/9P/z
//b/+P/5//r/9//2//X/8//0//T/9//4//r/+v/6//r//P/9//3///8AAAMAAwAGAAUA
BgAHAAgACgAOABIAFAAWABoAGwAbABwAHwAiACIAJQAmACcAJwAqACsAKwArACoAKQAp
ACkAKQApACgAJwAnACcAJwAkACMAIwAiACEAGwAYABUAEgARABEAEAAQAA0ACQAHAAQA
AwAAAP///f/+/////v/+//v/+f/3//n/+f/5//n/+P/4//f/9//1//P/9P/2//b/9//5
//r/+//5//n/+P/4//v/+//9//3//f/9//z/+//4//j/+P/3//n/+v/6//r//P/8//z/
/f/9//z//P/9//v/+v/5//j/9v/2//f/+f/6//r/+v/6//v//P/9//7//v/+//7//v/9
//v/+v/5//X/8v/w/+//8v/z//P/8//0//b/+P/5//b/9P/z//L/8v/y//L/8v/1//X/
9P/0//f/+P/5//r/+f/4//b/8//y//P/8v/w/+7/7v/t/+z/7//w//L/9P/0//P/8v/y
//D/8P/u/+v/7P/w//L/8P/u/+7/7v/u/+7/7//v//D/8//0//X/9f/2//f/+////wAA
AQD///3//f/9//7//v/+/wAAAQACAAMABAAIAAgADAAQABEADwAPAAwADAANAAwACwAL
AAoABwAGAAQAAgABAAAA///+//z//P/7//r/9P/t/+v/5//o/+j/5//n/+X/4//g/97/
4f/j/+X/5//p/+b/4//h/+P/5f/l/+X/5v/m/+f/6P/m/+P/4f/f/+H/5P/m/+r/6f/l
/+T/5//p/+v/+f8RACUAOQBSAGgAfwCSAJ8ArQDBANIA1QDAAJwAcABCABMA9P/u//P/
8//z//X/9P/y//D/7v/p/+P/4v/n/+b/5P/j/+H/3v/e/97/3v/f/9//4P/h/+L/4//j
/+L/4v/i/+L/4v/h/+D/4P/g/+D/4P/h/+H/4//j/+P/5P/k/+T/4//h/+P/5P/l/+b/
6f/q/+v/7P/r/+r/6v/p/+f/6P/o/+j/6P/o/+j/5//r/+7/9P/4//f/9v/1//T/9f/1
//T/9f/4//v/+//+/wEAAgADAAQAAwAGAAkACgAJAAwADAALAA8AEwAXABgAGQAaABsA
GwAeAB8AHwAfAB8AHwAgACEAIwAjACIAIQAhACEAIQAeABsAGwAaABkAGAAWABQAEgAN
AAsACAAGAAUAAwADAAIAAQD+//3/+//2//X/8v/w//L/8f/w//P/8//z//P/8v/y//H/
8f/v/+7/7v/v/+7/7//x//L/8//x//H/8P/w//P/8//1//X/9P/z//H/7//t/+7/7//v
//H/9P/2//j/9f/0//P/8//z//L/8v/z//X/9v/3//j/8//w/+7/7f/x//L/8//0//b/
9v/2//b/8//y//H/8P/v/+3/7P/r/+7/7v/v//H/8v/z//P/8//v/+z/6f/l/+r/7P/v
//L/7//u/+3/7P/t/+3/7P/s/+3/7v/v//D/7v/s/+n/5f/j/+X/5f/k/+j/6v/r/+z/
6//q/+r/6v/i/+H/4v/k/+b/6P/q/+z/6v/r/+v/7P/q/+r/6v/p/+v/6//u//H/+P/7
//v/+//6//n/+f/4//r//P/9//7//v/+/wEAAAAAAAIAAQD9//3/+v/6//v//v///wEA
AgADAAQABAAEAAQAAgAAAP7/9//0//D/7P/o/+P/4//h/+P/4v/g/9//4v/j/+P/5P/l
/+X/5f/l/+X/4v/f/93/3//h/+H/4f/f/9z/2v/Y/9r/2//d/9//3//g/+D/3P/Z/9v/
4P/l/+//+f8HABMAIQAvAEQAXgBxAIAAjwClALcAwgC7AJIAYAA4ABAA6//e/+T/6f/r
/+v/6//m/+D/4P/i/+X/5//o/+X/4//g/97/2//Y/9j/2P/Y/9n/2f/a/9v/2//b/9r/
2P/a/9r/2v/a/9z/3P/d/97/3v/e/9//3//e/93/3P/c/9//4P/g/9//4f/i/+P/5P/j
/+L/4f/g/+H/4v/k/+X/4//k/+T/5P/k/+T/5P/j/+b/6P/t//D/7v/s/+r/6P/s/+3/
7f/v//H/9f/2//r/+f/6//v//P/7//7/AQACAAIABgAHAAcACAALAA4ADgAPABAAEQAR
ABQAFQAVABUAFQAVABYAFwAWABUAEwARABMAEwATABAADQANAAwACwAJAAgABwAGAAMA
AQD+//z/+f/3//f/9v/1//L/8f/v/+3/7f/r/+r/6//p/+f/6f/p/+n/6f/o/+r/6f/p
/+f/5v/m/+f/5v/o/+n/6f/p/+j/5//l/+T/5v/n/+r/6//q/+n/5//l/+X/5v/n/+f/
6v/s/+3/7v/r/+r/6f/p/+v/6v/q/+v/6//q/+n/6P/n/+j/6v/t/+z/7P/s/+z/6v/q
/+r/6v/s/+z/7P/s/+v/6f/o/+f/6P/o/+n/6//p/+n/6P/n/+b/5v/m/+X/5v/m/+f/
6P/m/+b/5v/m/+X/5f/k/+T/4v/i/+L/4v/i/+L/4f/f/9//4f/h/+D/4v/i/+H/4P/i
/+L/4//k/+L/4f/g/+D/4P/i/+L/4f/g/+D/4P/g/+D/4f/i/+b/6P/p/+3/8f/w//P/
8//z//H/8f/y//T/9//4//n/+v/4//j/+P/5//j/+v/5//j/+P/4//n/+v/5//j/9//4
//T/8v/x//H/7P/q/+j/5v/e/9z/3P/a/9j/2P/Y/9j/1v/W/9b/1v/W/9b/1v/W/9T/
1P/U/w==
         </WaveFormData>
      </LeadData>
      <LeadData>
         <LeadByteCountTotal>10000</LeadByteCountTotal>
         <LeadTimeOffset>0</LeadTimeOffset>
         <LeadSampleCountTotal>5000</LeadSampleCountTotal>
         <LeadAmplitudeUnitsPerBit>4.88</LeadAmplitudeUnitsPerBit>
         <LeadAmplitudeUnits>��V</LeadAmplitudeUnits>
         <LeadHighLimit>2147483647</LeadHighLimit>
         <LeadLowLimit>268435456</LeadLowLimit>
         <LeadID>V1</LeadID>
         <LeadOffsetFirstSample>0</LeadOffsetFirstSample>
         <FirstSampleBaseline>0</FirstSampleBaseline>
         <LeadSampleSize>2</LeadSampleSize>
         <LeadOff>FALSE</LeadOff>
         <BaselineSway>FALSE</BaselineSway>
         <ExcessiveACNoise>FALSE</ExcessiveACNoise>
         <MuscleNoise>FALSE</MuscleNoise>
         <LeadDataCRC32>2628912536</LeadDataCRC32>
         <WaveFormData>
JAAkACQAJAAiACIAIgAiACAAIAAgACAAHAAaABgAFgAQAAwACAAEAPH/4P/P/77/rP+a
/4j/dv9v/2r/Zf9g/3T/hv+Y/6r/vP/M/9z/7P/w//T/+P/8/wEABgALABAAFAAWABgA
GgAcABwAHAAcABwAHAAcABwAHgAeAB4AHgAeAB4AHgAeACAAIAAgACAAHwAeAB0AHAAa
ABoAGgAaABwAHAAcABwAGwAaABkAGAAYABgAGAAYABcAFgAVABQAFAAUABQAFAASABIA
EgASABEAEAAPAA4AEAAQABAAEAAQABAAEAAQAA0ADAALAAoACAAIAAgACAAGAAYABgAG
AAYABgAGAAYABAAEAAQABAABAAAA///+//z//P/8//z/+//6//n/+P/2//b/9v/2//b/
9v/2//b/9//4//n/+v/6//r/+v/6//r/+v/6//r//f/+////AAD+//7//v/+////AAAB
AAIABAAEAAQABAACAAIAAgACAAIAAgACAAIABAAEAAQABAABAAAA///+////AAABAAIA
AQAAAP///v8AAAAAAAAAAP7//v/+//7//f/8//v/+v/8//z//P/8//r/+v/6//r/+f/4
//f/9v/0//T/9P/0//T/9P/0//T/9v/2//b/9v/1//T/8//y//X/9v/3//j/9//2//X/
9P/y//L/8v/y//T/9P/0//T/9P/0//T/9P/2//b/9v/2//b/9v/2//b/9v/2//b/9v/0
//T/9P/0//T/9P/0//T/9v/2//b/9v/2//b/9v/2//T/9P/0//T/9P/0//T/9P/y//L/
8v/y//T/9P/0//T/8v/y//D/8P/0//T/9P/0//P/8//z//P/8//y//D/8P/x//H/8v/y
//L/8f/x//H/8P/u/+z/6v/p/+j/5v/k/+H/3//f/+D/4f/i/+L/3//a/9j/2//b/93/
3f/g/+P/4//l/+b/6f/r/+v/7P/s/+z/7P/s/+z/7P/t/+3/7v/w/+//7//v/+3/7f/t
/+z/7P/s/+z/7P/v/+//7//v/+7/7P/r/+v/7f/t/+3/7P/s/+n/6P/o/+X/4P/f/9z/
1//P/7//pv+L/3H/Xv9U/0f/OP8u/yr/Lf85/0j/Xv96/5r/rv+7/8X/w/+9/7//yf/P
/9b/3P/e/+H/5P/m/+b/5//o/+n/6f/p/+v/6f/q/+v/6//q/+r/6v/q/+z/6//r/+v/
7f/t/+3/7f/r/+v/6v/q/+z/7P/s/+v/7f/t/+z/6//p/+n/6f/p/+v/6f/p/+r/6P/n
/+f/5//n/+f/5//n/+f/5//m/+b/5v/l/+X/5f/n/+f/5//m/+X/5P/i/+H/4f/g/+D/
3//e/93/3f/d/93/2//b/9r/2f/Y/9f/1v/T/9L/0v/R/9D/0P/Q/9D/0f/Q/8//z//R
/9D/z//P/9H/0f/R/9H/z//P/8//z//R/9L/0v/U/9f/1//X/9j/2f/Z/9v/3P/e/97/
3//f/97/3//f/+D/4f/j/+X/5v/o/+j/6P/o/+r/6v/q/+v/6//r/+v/7P/r/+r/6f/o
/+v/7f/t/+z/7v/u/+7/7v/t/+3/7P/q/+n/6v/r/+3/7f/t/+3/7P/s/+3/7f/t/+3/
7f/t/+z/7P/s/+z/7P/u/+7/7v/u/+7/7v/u/+7/8P/w//D/8P/w/+//7//v//H/8v/y
//L/9P/0//T/9P/y//L/8v/z//P/8//z//P/8//z//P/9P/0//T/8//z//X/9f/1//b/
9P/z//P/8//0//X/9//4//j/+P/4//j/+P/4//j/+P/5//v//P/9////////////////
/////////wAAAAAAAAIAAgACAAIAAgACAAIAAwACAAEAAQAAAAQABQAHAAcABgAFAAQA
AwACAAQAAgACAAQAAgACAAIAAgABAAIAAwADAAMAAgADAAUAAwAEAAQABAAFAAUABQAE
AAIAAAD+//3/+v/4//b/8//y//P/9f/3//b/9v/z//D/8P/z//P/9f/3//r//f///wMA
BAAHAAkACQAKAAoACgAKAAoACgAKAAsACwAMAAwACwALAAsACwALAAsACgAKAAoACgAK
AAsACQAJAAkACQAKAAoACwALAAsACQAGAAQAAwACAP7//f/8//f/8v/p/9f/v/+i/4n/
d/9q/1z/T/9G/0T/Rv9N/1v/dP+Y/7b/xv/S/9n/1//X/+H/7f/1//3/AgAEAAYACQAK
AAwADAANAA4ADwAPAA8AEQAPABAAEQARAA4ADgAOAA4ADwAPABAAEQAQAA8ADgANAA8A
DwAOAA4ADgAOAA4ADQAPAA8ADgANAA8ADwAPAA8ADwANAA0ADgAQAA8ADwAPAA0ADQAN
AA0ADQANAAwADAAOAA0ADQANAAsACwALAAoACgAKAAkACQALAAoACgAJAAgABwAHAAcA
BwAFAAUABAAFAAQAAwACAAMAAgACAAEA/v/+//7//v////7//f/9//3//P/7//v/+f/5
//n/+f/5//n/+f/5//j/+P/3//j/+f/5//n/+v/7//v//f/+//z//P/9//3//v//////
AAD+////AAAAAP///v/9//z//f/+////AQD///////8AAAIAAgACAAIAAQADAAMAAgAC
AAIAAgACAAIAAwADAAIAAAAAAAAAAQABAAEAAQAAAP7//////////f/9//3//P/+//7/
/v/+//z//P/8//z/+v/6//r/+v/4//j/+P/4//j/9//3//f/9//4//j/+P/2//b/9v/2
//f/+P/5//v/+f/5//n/+f/7//v/+//8//7//v/9//3/+//7//v//P/8//v/+//7//n/
+f/6//r/+v/6//r/+v/6//r/+v/6//z//f/9//3///////////8BAAEAAQABAAEAAgAC
AAIABAAEAAQABAACAAIAAgADAAcACAAIAAgACAAIAAoACAAIAAoACwAMAA0ADgAOAA4A
DgANAA0ADAANAA8ADwAQABAAEAAPAA8ADwAOAAwACgAIAAcABAACAAAA/f/7//v//P/9
//7//v/7//j/9P/3//f/+f/3//r//f///wEAAgAFAAcABQAGAAYABgAJAAoACwAMAAsA
CwAMAAwACwALAAsACwALAAsACgAKAAgACAAIAAkACQAJAAkACQAIAAgACQAJAAcABwAI
AAYABQAGAAYAAwAEAAEA+v/z/+//5f/Q/7X/l/+A/3L/Zf9Y/0z/SP9L/03/Uv9k/4T/
pv/A/83/2f/f/9//5f/v//n/AAAGAAwADwAQABIAEgATABQAFQAVABUAFwAXABgAGQAZ
ABoAGgAaABoAGwAbABwAHQAbABsAGwAbABoAGQAXABYAFwAYABkAGQAbABsAGgAZABkA
GQAZABkAGwAZABkAGgAYABcAFwAXABgAGQAaABsAGQAZABgAGAAYABcAFwAXABcAFwAX
ABYAGAAYABcAFwAXABYAFgAVABcAFwAYABkAGQAXABcAFgATABIAEQAQABAAEAARABEA
EAAQABAAEAAPAA4ADQANAAoACAAGAAUABwAJAAsADQAOAA8AEAARAA8AEAAQABIAEQAR
ABEAEgAVABUAFwAYABoAGgAbABsAGwAbABoAGgAcAB0AHgAeABsAGgAZABgAGQAaABsA
HQAfAB8AHwAgAB4AHgAeAB4AHQAfAB8AHgAeAB4AHgAeABwAHQAdABwAHQAeAB8AIQAj
ACMAIwAiACIAIwAjACMAJAAlACYAJgAlACQAIwAiACQAJAAkACQAIgAiACIAIgAkACQA
JAAkACIAIQAhACEAHwAgACAAIAAeAB4AHgAeACAAIAAgACEAIAAfAB4AHQAdAB0AHQAe
AB4AHgAdAB0AHQAdAB0AHgAdABsAGgAZABsAGwAcABwAGgAaABoAGgAZABgAFwAWABYA
FwAXABcAGQAZABkAGQAVABUAFQAXABYAFAAUABQAFAAWABQAFAAWABUAFAATABIAEQAS
ABMAEwAUABIAEgATABEAEgASABIAEwATABMAEgATABIAEQARAA4ACgAGAAEAAQABAAIA
AwACAAIA///8//j/+//7//3/+//+/wEAAwACAAIABAAFAAYACAAJAAoACgAKAAoACgAL
AAsADAAMAAkACQAJAAkABwAHAAYABgAHAAgACQALAAkACQAJAAkACgAKAAsACwAPAA0A
DAAKAAcABgAEAAEAAAD///z/9//x/+P/zv+3/6H/jv+A/3X/aP9a/1T/Vf9f/2z/hP+m
/8T/2P/j/+v/6//h/9v/4//t//T/+v8AAAEAAgACAAIAAwAEAAMAAwADAAUABwAIAAkA
CQAGAAYABgAGAAgABwAHAAcABQAFAAUABQAHAAcABgAGAAgACAAIAAcABwAHAAYABQAF
AAUABQAFAAcABQAFAAYABAADAAMAAwAFAAUABQAFAAQAAwABAAAAAgABAAEAAQD/////
///+//z//P/7//v//P/8//3//f/8//v/+//7//v/+f/5//j/9f/0//P/8v/x//D/8P/v
/+z/7P/s/+z/6f/o/+f/5//o/+j/6P/p/+f/5//n/+f/5v/l/+T/4//l/+b/5v/o/+f/
5//n/+j/6//r/+3/7v/s/+z/7f/t//D/8f/x//L/8P/x//L/8v/w//D/8P/w//L/8v/y
//P/8f/x//H/8v/y//L/8v/y//L/8//y//D/8P/w//D/8P/y//P/8//y//D/8P/w//H/
7//v/+//7v/u/+//7//v/+3/7f/t/+z/7v/u/+7/7v/s/+z/7P/s/+7/7v/u/+7/7f/s
/+v/6v/o/+f/5//n/+n/6v/q/+r/6P/o/+j/6P/o/+j/6P/p/+n/6f/p/+n/5//n/+f/
6P/o/+j/5//n/+f/5//n/+j/6v/p/+n/6f/p/+n/6v/q/+j/6P/o/+j/6v/q/+r/6v/o
/+n/6f/p/+n/6f/n/+f/6P/m/+b/5v/m/+b/5P/k/+b/5f/k/+P/4v/g/+D/4P/f/9//
3v/f/+H/4f/i/+L/4v/f/9//3//e/9r/2P/W/9X/0v/Q/87/y//L/8v/zP/N/8z/zP/J
/8b/xv/J/8n/y//L/87/0f/T/9P/1P/X/9n/1//Y/9j/2P/W/9b/1v/W/9b/1f/V/9T/
1f/V/9X/1f/U/9P/0f/Q/9L/0v/S/9P/0//T/9P/0//U/9T/1f/V/9f/1f/W/9b/0f/Q
/9D/z//O/8v/xv/B/7n/p/+O/3P/Xf9O/0L/N/8s/yL/Iv8n/zP/RP9i/4L/mv+s/7n/
u/+3/7f/wf/L/9H/1v/c/+L/5f/o/+z/7P/t/+7/7//v/+//8f/z//T/9f/1//L/8v/y
//L/8//z//T/9f/1//X/9f/1//f/9//2//b/9v/2//b/9f/z//P/8v/x//P/8//z//P/
9f/z//P/9P/0//P/8//z//P/8//z//P/8f/x//D/8P/x//H/8v/z//X/9f/1//T/9P/0
//P/8//1//T/9P/z//D/7//v/+//7f/r/+v/6v/n/+b/5f/k/+P/4v/i/+H/4P/g/+D/
4P/d/9z/2//b/93/3P/b/9v/2//b/9v/2//d/93/3f/d/97/4P/h/+T/5f/l/+X/5v/p
/+n/6//s/+z/7P/t/+3/7P/t/+3/7v/u/+//8P/w//D/8P/w//D/8v/y//L/8//z//P/
8//0//T/9P/0//T/8//1//X/9P/2//b/9v/2//j/+f/5//j/+P/4//j/+f/3//f/9//2
//j/+f/5//n/9//3//f/9v/2//b/9v/2//j/+P/4//j/9v/2//b/9v/2//b/9v/2//j/
9//3//f/9//4//j/+P/4//j/+P/4//j/+P/4//n/+//7//v/+//7//v/+//8//7//v/9
//3/+//7//v//P/8//v/+//7//3//f/+//7//v/+//7//v/8//z//P/8//z//f/9//3/
/f/9//3//f8BAAEA//////7//v/+//7//v8BAAAAAQAEAAYABgAGAAYACQAKAAsACwAL
AAoACwANAA0ADgAOAA4ADwAPAA8ADgAMAAoACAAHAAcABgAFAAMAAgADAAUABwAGAAYA
AwAAAP//AwAEAAcABwAKAA0ADwARABIAFQAXABcAGAAYABgAGAAYABgAGAAZABkAGgAa
ABkAGQAZABkAGQAZABgAGAAaABoAGgAbABsAGwAbABsAHAAcAB0AHQAfAB0AGgAaABkA
FgAWABUAEgAPAAoAAQDv/9f/uv+j/5H/hP94/2v/Yv9g/2L/af91/47/sv/Q/+T/7v/z
//H/8//9/wkAEQAZACAAJAAmACkAKAAqACoAKwAsAC8ALwAvADEAMAAwADAALwAwADAA
MAAwADIAMQAxADEALwAvAC8ALwAvAC8ALgAuAC4ALgAuAC0ALwAvAC4ALQAvAC8ALwAv
AC0AKwArACwALAArACsAKwArACsAKwArACsAKwAqACoALAArACsAKwApACkAKQAoACoA
KgApACkAKQAoACgAJwAoACcAJwAnACkAJwAnACYAIwAiACEAIAAhACAAIAAfABwAHAAc
ABwAHQAcABsAGwAbABoAGQAZABkAGQAZABkAGgAbABwAHQAdAB4AHgAgACIAIwAkACYA
JwAnACkAKgAoACgAKQApACoAKwArACwAKgArACwALAAqACoAKgAqACgAKAAoACkAJwAn
ACcAKAAoACgAKAAoACgAKQAoACYAJgAmACYAJgAoACkAKQAoACcAKAApACsAKwArACsA
KgAsAC0ALQAtAC0ALQAtACwALgAuAC4ALgAuAC4ALgAuAC8AMAAxADIAMQAwAC8ALgAu
AC0ALQAtAC4AMAAxADIAMAAwADAAMAAxADIAMwA1ADUANQA1ADUANQA1ADUANgA2ADYA
NQA1ADcANwA3ADgAOAA3ADcANwA5ADkAOgA6ADwAPAA8ADwAPAA8ADwAPAA+AD8APwA/
AD8APwA/AD8APwBBAEEAQgBFAEYARwBIAEoASABIAEoASABIAEgASABLAEwATQBNAEwA
SgBKAEsATABOAE8AUABRAFEAUQBQAE4ATABKAEkASABGAEQAQQA/AD8AQABBAEIAQgA/
ADwAPQBBAEIARQBFAEgASwBNAE0ATgBRAFMAVABWAFcAWABaAFoAWgBaAFsAWwBcAFwA
XQBdAF0AXQBfAF8AXgBeAGAAYABgAGEAXwBfAF8AXwBeAF4AXwBfAF8AXwBgAGAAXwBc
AFwAXQBaAFMASgBBADUAIwAIAOv/1f/I/7z/sf+m/6L/ov+l/6//wP/e/wAAGAAiACkA
LQApACsANQA/AEEARABIAE4ATQBMAEsASgBKAEoASQBHAEUARQBDAEIAQQA/ADwAPAA8
ADwAOwA5ADgANwA1ADUANQA1ADQAMwAxADAALQAsACsAKQArACsAKgApACcAJwAnACcA
JgAjACIAIgAgAB8AHwAfABwAGwAaABkAFwAXABYAFgAUABMAEwATABMAEwATABIAEAAQ
AA8ADwANAAwADAALAAwACwALAAsACQAHAAcABgAFAAQAAwACAP///v/+//3/+v/6//r/
+v/5//j/9//3//f/9v/1//X/9f/1//X/9f/z//P/8//z//L/8v/x//L/9P/1//b/+P/5
//n/+//8//r/+v/7//v//v//////AAD+////AAAAAAIAAgACAAIAAAAAAAAAAQADAAMA
AwAEAAQABAAEAAQAAgADAAIAAAADAAQABQAGAAUABQAEAAIAAgACAAIAAwAFAAUABQAE
AAIAAwADAAMAAwADAAMAAgACAAIAAgACAAAAAAAAAAAAAgACAAIAAgACAAIAAgACAAIA
AQABAAEAAwAEAAQABAACAAIAAgACAAIAAgACAAMAAwADAAMAAwADAAMAAwAEAAQABAAD
AAMAAgABAAAAAAACAAEAAQABAAEAAQACAAIAAAAAAAAAAAD+//7//v/+//7////+//7/
/v/+//7//v/8//z//v/8//z//P/8//3//v///////P/6//r/+//7//z//P/8//n/+f/5
//j/+P/2//T/8//y//D/7v/r/+n/6f/q/+v/7v/u/+v/6P/l/+f/5v/n/+j/7P/w//P/
9f/2//n/+//5//r/+v/6//r/+v/6//r/+f/5//r/+v/5//n/+f/5//n/+f/4//j/+v/6
//r/+//7//v/+//7//j/+P/5//n//f/7//r/+v/5//r/+v/3//T/7//s/+f/4f/R/7r/
of+J/3j/bv9h/1T/Sv9E/0n/V/9m/3r/mv+2/8r/1//h/93/1f/X/9//5//u//L/9v/3
//r/+v/6//v//P/9//3//f///wEAAgADAAMAAgACAAIAAgAAAP///////wEAAQABAAEA
//////7//v/8//z//P/7//f/9f/y/+//7v/t/+z/6//r/+n/6f/q/+v/6//s/+3/7v/v
//D/8f/z//P/8v/y//D/7//v/+//7//v/+//7v/u/+7/7f/t/+//7v/u/+3/6//p/+j/
5//n/+X/5f/k/+H/4P/f/97/3//e/97/3f/c/9z/3P/c/9v/2v/Z/9n/2f/Y/9f/1//X
/9f/1//X/9b/1f/U/9P/1f/W/9b/2P/Z/9n/2f/a/9v/2//d/97/3v/e/9//3//e/9//
3//g/+D/4f/i/+L/5P/k/+T/5P/i/+L/4v/j/+X/5f/l/+b/5P/k/+T/5P/k/+X/5P/i
/+L/4v/i/+L/4v/j/+P/4v/i/+L/4v/j/+P/4//j/+L/4P/h/+H/4f/h/+H/4f/g/+L/
4v/i/+L/4P/g/+D/4P/g/+D/4P/g/+L/4v/i/+L/4v/h/+H/4f/h/+L/4v/i/+H/4P/f
/97/3v/e/97/3//d/93/3f/d/93/3f/d/97/3f/c/9r/2f/a/9v/3P/e/9z/2//b/9v/
3f/d/97/3v/d/9z/2//a/9r/2v/a/9r/3P/d/93/3f/d/9v/2v/Y/9j/2P/Y/9n/2P/Z
/9z/2v/a/9r/2v/b/9z/3f/d/93/3P/d/9//4f/i/+L/4v/h/+H/4f/g/9z/2v/Y/9f/
1v/U/9L/z//L/8v/zP/N/87/zv/L/8j/xv/J/8n/y//L/87/0f/T/9j/2v/e/+H/4//k
/+T/5P/m/+b/5v/m/+j/6f/r/+z/7f/t/+3/7f/u/+//7//w//L/8v/y//P/8//z//P/
8//0//T/9f/1//X/9f/0//L/8//y//D/8f/s/+n/5P/h/9f/yf+y/5X/ff9s/2D/U/9E
/zr/NP85/0P/UP9o/4r/qP+4/8X/zf/J/8X/z//b/+P/6P/u//L/8//0//j/+P/5//r/
/v///wAAAwABAAIAAwADAAUABgAHAAgACgAJAAkACQALAAsACwALAAwADQANAA4AEAAQ
ABAADwAQABEAEQARABEAEQARABEAEwARABEAEgAQAA8ADwAPAA8ADwAPAA8AEAARABEA
EgAQAA8ADwAPAA8ADwAPAA4AEAAQAA8ADwAPAA4ADgANAA4ADQANAA0ADQALAAsACgAJ
AAgABwAGAAYABgAHAAcABAAEAAQABAAFAAQAAwADAAMAAgABAAEAAQABAAEAAQADAAMA
AwADAAEAAgACAAQAAwADAAMABAAFAAUABwAIAAoACgALAAsADAANAA0ADgAQABEAEgAS
ABQAFAAUABQAFAAUABQAFQAVABUAFQAWABYAFgAWABYAFQAXABcAFgAUABQAFAAUABIA
EwATABIAEQASABMAFQATABMAEwASABAAEQARABEAEwATABMAEgASABIAEgASABIAEgAS
ABIAEgASABIAEgASABIAEgASABMAEwAUABUAFQAWABYAFgAYABgAGAAYABoAGgAaABsA
HQAdAB0AHQAdAB0AHQAeABwAHAAbABsAHQAdAB0AHgAgAB8AHwAfAB8AHwAgACAAIgAi
ACIAIgAgACAAIAAgACAAIQAhACEAIwAjACMAIwAjACMAIwAjACUAJgAmACYAJAAkACQA
JAAiACIAIgAiACQAIgAiACQAIgAiACIAIgAjACQAJQAlACUAJAAlACcAJwAoACgAKAAp
ACkAKQAoACQAIgAgAB8AHgAcABoAFwAVABUAFgAXABYAFgATABAAEAATABMAFQAVABgA
GwAdACEAIgAlACcAJwAoACgAKAAqACoAKgAqACsAKwAsACwALQAtAC0ALQAvAC8ALgAu
AC4ALgAuAC8ALQAtAC0ALQAsACwALQAtACsAKwAqACgAJwAmACQAIQAeABcAEgALAP//
5//M/7P/of+U/4T/df9s/2r/bP9x/3//mP+6/9j/7P/0//n/+f/7/wUAEQAZACEAKAAq
ACwALQAwADAAMAAxADIAMwAzADMANQA0ADQANAAzADIAMgAyADIAMgAxADEAMQAzADMA
MwAzADUANQA0ADQAMgAyADIAMQAxADEAMAAvADEAMQAxADEAMgAxADIANAA2ADUANQA1
ADUANQA1ADUANgA3ADcAOAA4ADcANwA3ADUANQA1ADQANgA2ADUANQA1ADQANAAzADQA
MwAzADMAMQAvAC8ALgAvAC4ALQAsAC0ALAAsACsAKgAqACoAKgArACoAKQApACcAJgAl
ACUAJgAnACgAKQApACkAKQApACcAKAAoACoAKwArACsALAAsACsALAAsAC0ALgAwADEA
MgAzADMANAAyADMANAA0ADYANgA2ADYAOAA4ADgAOQA5ADkAOQA6ADoAOgA6ADoAOQA7
ADsAOgA4ADgAOAA4ADYANwA3ADYANQA2ADcAOQA7ADsAOwA6ADwAPQA9AD0APQA9AD0A
PAA+AD4APgA+ADwAPAA8ADwAPgA+AD4APgBAAEAAQABAAEAAPwA/AD8APwBAAEAAQABC
AEIAQgBCAEMARABFAEcARwBHAEcARwBHAEcARwBIAEgASABHAEcASABJAEoATABMAEsA
SwBLAEkASQBKAEoASgBKAEoASgBMAEwATABMAEoASwBLAEsASwBLAEsASwBNAE0ATQBN
AE0ATgBOAE4ATABIAEoASgBMAEwATABMAEwASgBKAEwASgBKAEoASgBLAEwATQBNAE4A
TABMAE0ATQBOAE4ATgBOAE8AUABQAFAATgBMAEsASQBGAEMAPwA7ADsAPAA9AEAAQAA9
ADoAOAA7ADsAPQA9AEAAQwBFAEYARgBIAEkARwBIAEgASABHAEYARQBEAEQAQwBDAEIA
QAA/AD4APQA9AD0APAA8ADoAOgA6ADsAOwA7ADsAOwA6ADoAOwA7ADcANQA0ADQANQAy
ADAAMQAuACcAIgAbABUABwDy/9P/uf+m/5j/i/9+/3T/cP9x/3n/gv+Y/7b/1P/o//X/
+/////3/AwANABMAGgAeACQAJQAoACoAKgArACwALwAvAC8AMQAwADAAMAAvAC4ALgAu
AC4ALgAtAC0ALQAvAC8ALwAvAC0ALQAsACwAKgAqACoAKQArACsAKgApACcAJwAnACcA
JQAjACMAJAAkACMAIwAjACMAIwAjACMAIwAjACIAIgAfAB0AHAAbABwAHQAeAB4AHgAe
AB0AHQAbABoAGgAZABYAFQAVABUAFQATABMAEgATABIAEQAQAA4ADAALAAkACAAIAAgA
CAAFAAQAAwADAAEAAAD//////f/9//3//f/9//3//f/9//3//v/+/wAAAQABAAEAAgAB
AAEAAwAEAAIAAgADAAMABgAHAAcACAAIAAkACgAKAAwADAAMAAwADAAMAAwADQANAA0A
DQAOAA4ADgAOAA4ADQAPAA8ADgAOAA4ADgAOAAwADQANAAwADAAOABAAEwATABMAEwAS
ABAAEQARABEAEQARABEAEAASABIAEgASABAAEAAQABAAEgASABIAEgAPAA4ADQAMAAwA
CwALAAsACwAMAAwADAAOAA4ADgAOAAsACgAJAAkACQAJAAkACQALAAsACwAMAAsACgAI
AAcACQAJAAkACgAJAAcABgAFAAIAAQABAAAAAQACAAMABAACAAIAAgACAAIAAwADAAMA
AQABAAEAAQAFAAcAAwAAAAIAAgACAAIAAgAAAAAAAgACAAIAAgACAAUABgAHAAcABAAC
AAIAAwAEAAYABwAIAAUABQAFAAQAAgAAAP7//f/+//z/+v/3//X/9f/2//f/+P/4//X/
8v/u//H/8f/z//H/9P/3//n//f/+/wEAAwADAAQABAAEAAIAAgACAAIAAQABAAIAAgD/
///////////////+//7//P/8//z//f/+////AAABAP///v/+//3///////7//v/7//j/
9v/z//L/7//q/+P/2f/H/7L/nf+H/3b/av9b/0z/RP9G/0v/V/9q/4L/oP+4/8r/1f/Z
/9X/0f/Z/+P/6f/s/+7/8v/z//b/+v/6//v//P/7//v/+//9//v//P/9//3//v/+//7/
/v/+//3//f/9//3//f/9//3/+//7//r/+v/7//z//f/9//v/+//6//n/+f/5//n/+f/5
//f/9//4//b/9f/1//X/9f/1//X/9f/z//P/8v/y//D/7//v/+//8f/x//H/8P/v/+7/
7P/r/+v/6v/q/+n/6v/p/+n/6f/p/+f/5//m/+X/5P/j/+L/4f/g/+D/3//c/9z/3P/c
/9v/2v/Z/9n/2f/Y/9f/1//X/9f/1//X/9f/1//X/9f/1//Y/9j/2v/b/9v/2//c/9v/
2//d/97/4P/g/+H/4f/g/+H/4f/i/+T/5f/m/+b/5v/m/+b/5v/m/+b/5v/n/+f/5//n
/+j/6P/o/+j/6P/o/+n/6P/m/+j/6P/o/+j/5v/n/+f/5v/m/+b/5v/n/+f/5//n/+b/
5P/l/+X/5f/n/+f/5//m/+T/5P/k/+T/5v/m/+b/5v/k/+T/5P/k/+L/4v/i/+L/5P/j
/+P/4//h/+L/4v/i/+T/5P/k/+T/4//i/+H/4f/h/+H/4f/h/+H/4f/h/+L/4v/i/+H/
4f/j/+P/4//k/+T/4//j/+P/4//j/+T/5P/i/+L/4v/i/+P/5P/l/+b/5v/n/+f/5//n
/+f/5//n/+f/5//n/+f/6f/q/+r/6v/q/+r/6v/q/+r/6v/q/+v/6//r/+z/7P/s/+3/
7f/t/+z/7f/t/+3/7f/t/+z/6//n/+X/5P/j/+H/4f/d/9j/2f/a/9r/2//d/93/3P/a
/9v/3P/f/+P/6P/r/+z/7f/z//L/8f/y//T/9P/0//T/9v/2//b/9v/2//b/9v/2//f/
+P/5/w==
         </WaveFormData>
      </LeadData>
      <LeadData>
         <LeadByteCountTotal>10000</LeadByteCountTotal>
         <LeadTimeOffset>0</LeadTimeOffset>
         <LeadSampleCountTotal>5000</LeadSampleCountTotal>
         <LeadAmplitudeUnitsPerBit>4.88</LeadAmplitudeUnitsPerBit>
         <LeadAmplitudeUnits>��V</LeadAmplitudeUnits>
         <LeadHighLimit>2147483647</LeadHighLimit>
         <LeadLowLimit>268435456</LeadLowLimit>
         <LeadID>V2</LeadID>
         <LeadOffsetFirstSample>0</LeadOffsetFirstSample>
         <FirstSampleBaseline>0</FirstSampleBaseline>
         <LeadSampleSize>2</LeadSampleSize>
         <LeadOff>FALSE</LeadOff>
         <BaselineSway>FALSE</BaselineSway>
         <ExcessiveACNoise>FALSE</ExcessiveACNoise>
         <MuscleNoise>FALSE</MuscleNoise>
         <LeadDataCRC32>3452027482</LeadDataCRC32>
         <WaveFormData>
BAAEAAQABAACAAIAAgACAAIAAgACAAIACAAMABAAFAAlADQAQwBSAFgAXgBkAGoAUAA2
ABwAAgDm/8r/rv+S/4b/fP9y/2j/ev+M/57/sP+9/8j/0//e/+X/6v/v//T/+f/8////
AgADAAQABQAGAAgACAAIAAgACwAMAA0ADgAQABAAEAAQABEAEgATABQAEgASABIAEgAS
ABIAEgASABMAFAAVABYAFAAUABQAFAAXABgAGQAaABgAGAAYABgAGQAaABsAHAAcABwA
HAAcABwAHAAcABwAHwAgACEAIgAjACQAJQAmACYAJgAmACYAKAAoACgAKAArACwALQAu
ADEAMgAzADQAMgAyADIAMgAxADAALwAuAC4ALgAuAC4ALQAsACsAKgAoACYAJAAiACAA
IAAgACAAIAAgACAAIAAdABwAGwAaABYAFAASABAAEAAQABAAEAAOAA4ADgAOAAwADAAM
AAwACgAKAAoACgAIAAgACAAIAAgACAAIAAgACgAKAAoACgAJAAgABwAGAAgACAAIAAgA
CAAIAAgACAAKAAoACgAKAAgACAAIAAgABgAGAAYABgAIAAgACAAIAAYABgAGAAYABgAG
AAYABgAEAAQABAAEAAUABgAHAAgACgAKAAoACgAIAAgACAAIAAgACAAIAAgACAAIAAgA
CAAGAAYABgAGAAgACAAIAAgABgAGAAYABgAIAAgACAAIAAYABgAGAAYABAAEAAQABAAD
AAIAAQAAAAAAAAAAAAAAAAAAAAAAAAAAAAAAAAAAAP7//v/+//7//v/+//7//v/8//z/
/P/8//z//P/8//z//P/8//v/+v/7//v/+//8//3//f/9//3//f/+//7/////////////
//////////////////7//v/7//r/+f/5//j/+P/4//n/+v/7//v/+f/1//T/8//y//b/
9//4//n/+v/8//3//f/7//r/+P/4//f/9//3//f/9v/2//b/9v/2//b/9f/1//T/9P/0
//T/8v/y//P/8//z//T/9P/z//H/8f/x//H/8v/y//H/8f/z//T/9//9/wQACwAVACcA
QABXAGsAbwBeAEEAKQAOAOv/zf+7/6D/d/9U/0b/Qv9P/2n/hP+W/6T/rP+v/7n/x//U
/9r/3f/h/+T/5//n/+f/6f/q/+r/6//r/+3/7//v/+//7//v/+//7//v/+3/7v/u//D/
7v/u/+7/7v/u/+3/7f/s/+z/7P/s/+z/7P/s/+z/7f/t/+3/7v/u/+7/7v/w//L/8P/v
/+//8P/w//H/8//1//P/8//z//P/9f/1//X/9//2//j/+v/6//j/+v/7//v//P/+////
AQACAAIAAwAFAAgACAAIAAkACQAJAAoACwAMAAsACgAHAAgACAAIAAgABgAGAAYABQAE
AAMAAAAAAAEAAQABAAEA/v/9//3/+f/4//n/+P/1//f/+f/2//b/8v/x//H/8P/v/+3/
7f/s/+v/6//q/+n/6v/q/+n/6v/r/+r/6v/r/+v/6P/o/+j/6f/p/+n/6P/m/+b/5v/l
/+b/5//o/+n/7P/s/+v/6//r/+z/7f/t/+7/7//w//L/8f/w/+//7v/u/+7/7//v//D/
8P/w/+//8f/x//D/7//x//L/8v/y//L/8f/w/+3/7//v/+z/7P/v//D/8P/w//D/7//v
/+//8P/x//H/7//w//D/7//t/+//7//v/+//7//w//D/8P/y/+//7f/t/+//8f/y//L/
8v/y//D/8P/y//P/9P/1//X/9v/2//f/9//3//f/9//4//j/9//3//b/9v/1//X/9f/1
//X/9P/0//T/9P/1//X/8//z//P/9P/0//X/9v/0//P/8//z//T/9f/3//b/9v/0//T/
9P/0//T/8//y//H/8f/x//L/8//z//P/8//z//b/9v/3//f/9f/1//X/9f/3//f/9//3
//f/9v/2//X/8v/x//H/8P/x//L/9P/2//X/9f/z//D/8v/y//L/9P/3//j/+f/6//v/
+//6//n/+v/4//j/9//2//X/9P/0//b/9v/2//b/9//3//j/+v/5//j/9//2//j/+f/5
//n/+P/4//f/9//3//f/9//4//j/+f/5//v//v8FAA8AHAApAD0AWwB8AJEAlQCFAGwA
VQA7ABwA///r/8//oP9z/1r/Vv9c/2//i/+c/6r/sv++/83/2//l/+r/8P/1//f/+P/7
//v/+//9//7//v//////AQAFAAUABQAFAAUABQAFAAUABQAGAAYACAAGAAYABgAGAAUA
BQAGAAYABgAGAAYABgAEAAQABAAFAAcABwAIAAgACgAKAAwADgAQAA8ADwAQABIAEwAV
ABcAFwAXABcAFwAYABkAGgAdABwAHgAgACAAIgAkACUAJQAmACgAKQArACkAKAAoACkA
KwAsAC0ALwAvAC8AMAAxADMAMwAzADEAMQAwAC8ALgAuAC4ALgAtACwAKwAoACgAJgAl
ACQAIwAgAB8AHwAbABkAGQAXABMAEgATAA8ADgAOAA0ADQAMAAkABwAHAAYAAwADAAIA
AQADAAIAAAAAAP7//P/7//v//v/8//3//v/////////+//7//v/+//3////////////+
//7//f/9//v//P/9//3/+//7//v//P/8//z//P/8//3//v8AAAEAAgACAAIAAQACAAMA
AwADAAMABAAEAAQAAwADAAMAAQACAAMAAQACAAEAAgACAAIABAADAAMAAwADAAMAAgD/
/wAAAAD///3//f/9//3//f/+//7//f/8/////f/8//3/+//9//7//v/+//7//P/8//3/
/f/9//3/+//8//z//f/9//3//f/9//7//v/9//3//v/+//3//f/9//3//f/8//r/+v/6
//v//P/7//z//f/+//7///8AAP7/AAAAAAAAAAAAAAIAAQAAAP///////wAAAQABAAEA
AQABAAIAAgADAAMAAwADAAMAAwADAAMAAwADAAMAAgACAAEAAgABAAEAAAD+//7///8A
AAIAAwACAAAA/v/+//7/AAACAAQABgAIAAkACQAIAAcABQACAAEA//8BAAEAAQACAAIA
AgACAAIAAgABAAEAAgAAAAAAAAAAAP7/////////AgACAAEAAQADAAMAAwAEAAAAAQAB
AAEAAgAFAAsAEAAbACMALwBGAGUAgwCVAJAAdwBbAEQAKwANAPX/4v/D/5j/bv9c/13/
Z/98/5T/pP+w/73/zf/d/+r/8P/1//v//v8BAAEAAQADAAQABgAHAAcACQALAAsACwAL
AAsACwALAAsADAAOAA8AEgAQABAAEAAQAA8ADwAQABAAEQASABMAFAAWABYAFgAXABUA
FQAWABYAFAAUABYAGAAYABcAFwAYABoAGwAdAB8AHgAdABwAGwAdAB0AHQAfACEAJAAn
ACgAKAAqACsAKwAqACwALQAvADAAMAAxADMANAA0ADQANQA1ADUANgA3ADsAOwA7ADkA
OwA6ADkAOAA2ADYANgA1ADMAMQAtACwALgAvADAAMQAyADEAMQAtACoAKQAmACEAIAAh
AB0AHAAcABsAGwAaABkAFwAXABYAEwATABIAEQATABIAEAAQAA8ADAAKAAkADQAKAAoA
CgANAA0ADQAMAAoACgAKAAkACAAHAAYABQAGAAYABQAFAAUABgAHAAcACgALAAwADgAN
AAwACwAKAAgACAAJAAkADAAMAAwACwAKAAkABwAFAAcACAAIAAgACAAHAAYAAwAEAAUA
AwAEAAQABAADAAIAAAD///////8AAAEAAQD//wAAAAD///3/+//7//v/+//9//7//v/+
/////f/8//3//f///wAAAAD+//7//P/8//z//f/+//////8AAAAAAQD+//3//P/7//7/
/v/9//3//v/+//3//f/5//v/+//8//7//P/8//z//P/8//v/+v/5//f/9//4//n/+//7
//v/+//+//7///////z/+//6//n/+f/5//n/+f/7//r/+v/5//f/9f/0//L/8P/w//H/
8v/z//P/8f/u/+3/7P/r/+z/7f/u/+//8P/y//P/8//z//P/8v/z//P/8//z//P/9P/0
//T/9P/0//T/8//z//T/9P/0//T/9P/2//f/9//3//b/9v/1//X/9//3//f/+P/8//v/
9//3//j/+////wYADQAVACUAPgBXAG0AcwBmAE0ANwAgAP//4f/N/7T/jf9o/1j/Vv9h
/3v/lv+q/7b/vP+9/8P/0f/e/+b/6//v//T/9f/1//X/9//4//n/+f/4//n//f/9//3/
/f/7//v/+//7//v//P/8//7//P/8//z//P/9//3//v/+/wAAAAAAAAAA/v/+//7/////
////AAAAAAIAAgAEAAYAAwABAAAAAAAAAAEAAwAFAAQAAwACAAEAAgADAAQABwAHAAgA
CQAIAAYACAAJAAkACgAMAA0ADwAPAA4ADgAPABIAEgASABMAEQARABIAEwASABEAEAAN
AA8ADgANAAwACgAKAAoACQAKAAkABgAGAAQAAwACAAEA///9//z/9//3//n/+f/3//r/
/f/7//z//f/9//7//v/9//v/+//6//v/+//6//n/+//6//j/+P/4//b/9f/1//n/9v/2
//b/9f/1//X/9P/0//T/9P/z//X/9f/1//X/9P/0//P/8//1//b/9//3//X/9f/1//b/
9P/0//T/9P/0//T/9f/1//T/9P/0//P/9f/1//T/8//x//L/8v/y//X/9f/1//P/9f/1
//L/8v/x//L/8v/y//L/8f/x//H/8f/x//D/7f/u/+7/7f/r/+3/7f/t/+3/7P/s/+v/
6v/q/+f/5f/l/+X/5//o/+j/5v/m/+T/5P/k/+X/5v/n/+b/5v/l/+X/5//n/+f/5//m
/+b/5f/l/+T/5P/l/+X/5v/m/+b/5v/m/+X/4//h/9//4f/h/+L/4//j/+P/4//j/+b/
5v/n/+f/5//n/+f/5//n/+f/5//n/+f/5v/m/+X/5v/l/+X/5P/k/+T/5f/m/+f/5//l
/+L/4v/i/+L/5P/l/+b/5//o/+j/6f/p/+n/6P/m/+b/5f/l/+X/5f/m/+T/5P/k/+T/
5v/l/+X/5v/m/+b/5v/m/+j/6f/p/+n/6P/o/+f/5//p/+n/6f/q/+r/6f/p/+v/7v/x
//f/AAAJABcALQBKAGUAdQBvAFYAPQAjAAYA5f/P/7f/lP9p/0r/QP9C/1H/bf+I/5j/
oP+k/6//v//N/9b/3P/h/+f/6v/r/+3/7f/v//D/8v/z//P/9f/5//n/+f/5//n/+f/5
//n/+//8//z//v/+//7//v/+//////8AAAAAAgACAAIAAgAAAAAAAAABAAIAAwAFAAYA
BgAGAAgACgAMAAsACwAMAAoACwANAA8AEQARABEAEQATABMAEwAVABQAFgAYABgAFgAY
ABkAGQAcAB4AHwAhACAAIAAhACMAJAAkACQAJQAlACUAJgAnACgAJwAmACMAJAAkACQA
JAAiACIAIgAhACAAHwAcABwAHgAdABwAGwAcABsAGwAXABcAFwAVABEAEQATABAAEAAM
AAsACwAKAAkABwAHAAYABQAFAAQAAwADAAIAAAAAAAAA/v/9//3////8//z//P/9//3/
/f/8//z//P/8//v/+f/5//n/+f/4//j/9//3//X/9v/3//f/9//3//f/+P/4//j/+P/4
//r/+v/7//v/+v/6//r/+f/6//v/+//7//v//P/8//z//f/9//3/+//9//3/+v/6//v/
/P/8//z//P/7//v/+//8//3//f/7//r/+v/5//f/+f/5//n/+f/6//r/+f/4//r/9//1
//X/8//1//b/9v/0//T/8v/y//P/8//z//P/8//0//T/9f/0//P/8v/x//L/8v/x//H/
8P/w/+//7//z//P/8//0//L/8P/w//D/8P/y//H/8P/v/+3/7f/u/+//8f/x//H/8f/y
//L/8//z//P/8//z//P/8//z//P/8//x//D/8P/v/+z/6//r/+r/6v/q/+v/7P/s/+v/
6P/k/+b/6P/q/+7/8f/y//P/9P/0//X/9f/1//b/9P/0//P/8f/x//H/8v/0//T/9P/0
//L/8f/x//L/8P/w//D/8P/w//H/8f/x//L/8v/x//H/8f/x//H/8v/2//P/8f/z//j/
//8HABIAHwA1AFMAcgCJAI8AfQBkAE8ANQAUAPv/5f/F/5j/b/9U/0z/VP9r/4X/lv+g
/6z/uP/J/9f/3//m/+z/8f/z//T/9f/1//X/9//4//z//f/9////AQABAAEAAQACAAMA
BAAFAAcACAAIAAoACgAKAAoACgALAAsADAAMAAwADAAMAAwACgAKAAoACwANAA0ADgAO
AAwADAAOABAADgANAA0ADgAOAA8AEQATABUAFQAVABUAFwAXABcAGQAYABoAHAAcAB0A
IAAiACMAJgAoACkAKwAuAC4ALwAxADQANAA0ADUANQA1ADYANwA5ADkAOQA3ADcANgA1
ADQANAA0ADQAMwAyADEALgAuAC4ALQAsACsAKwArACwAKQAmACUAIgAdABsAHQAaABoA
GgAZABkAGAATABEAEQAQABEAEQAQAA8ADQAMAAoACgAKAAgABwAHAAoACAAJAAoADQAN
AA0ADAAOAA4ADgANAA8ADwAPAA8AEAAQAA8ADwAPABAAEQARABAADwAOAA4AEAAQABAA
EAASABIAEwATABQAFAAUABMAFgAXABcAFwAXABgAGAAYABsAGwAbABkAGQAZABYAFgAV
ABYAFgAWABgAFwAXABcAFwAXABYAEwAVABYAFgAVABcAFwAXABcAGAAYABcAFgAXABUA
FAAVABQAFQAVABQAFAAUABIAEgARABEAEQARABAAEAAPAA8ADwAPAA8ADwAQABAADwAP
AA4ADgANAA0ADQALAAsADAAMAAwADAAMAA4ADQAMAAsACQAJAAoACwANAA0ADQANAAwA
DAANAA0ACwALAAsACwALAAsACwALAAkACAAIAAcACAAHAAcABgAEAAQABQAGAAUABQAD
AAAAAwAEAAUACAAHAAgACQAKAAoACwALAAsADAAKAAoACQAHAAcABwAIAAYABgAGAAYA
CAAHAAcACAAKAAoACgAKAAwADQANAA0ADAAMAAsACwAMAA0ADgAQAA4ADQALAA8AFAAX
AB0AKAAzAD8AUwBuAIkAlwCPAHQAWQBFACoACQDz/9//vv+T/27/YP9m/3f/j/+k/7L/
vP/I/9X/5f/z//r/AAAFAAkADAANAA0ADQAPABAAEgATABMAFQAZABkAGQAZABcAFwAX
ABcAFQAWABYAGAAaABoAGgAaABkAGQAaABoAGAAYABgAGAAbABwAHQAfAB8AHwAgACAA
HgAeACAAIgAkACMAIwAkACMAIwAkACUAJQAlACUAJQAmACcAKAArACoALAAuAC4ALgAw
ADEAMQAxADIAMgAzADYANgA3ADkAOAA4ADgAOQA5ADkAOgA7AD0APQA9ADsAOwA6ADkA
OAA6ADoAOgA5ADgANwA0ADQANgA1ADQAMwAxAC8ALgApACcAJwAlACEAIgAlACMAJAAg
AB8AHwAeABkAFwAXABYAFwAXABYAFQATABIAEAAQABEAEAAQABEAEgAOAA0ADAANAA0A
DQAMAAwADAAMAAsACwALAAsACwANAA4ADgAPAA0ADgAPAA8ADQANAA0ADgAQABAAEAAQ
ABEAEgAUABUAFgAWABYAFQAXABcAFgAVABUAFgAWABYAFwAXABcAFQAXABcAFAAUABMA
FAAUABQAFgAVABUAFQAUABUAFQATABIAEgARAA8AEQARABEAEQASABIAEQAQABIADwAN
AA0ADQAPABAAEAAOAA4ADAAMAA0ADQANAA0ADQAOAA4ADwAOAA0ADAALAAwADAAMAAwA
DAAMAAwADAALAAoACQALAAsADAANAAsACwALAAsACgAKAAsACwALAAsACwALAAkACQAJ
AAkACwAKAAoACQAKAAkACQAIAAcABgAGAAYACQAJAAcABAADAAIAAQACAAUABgAHAAgA
CgALAAsACwAIAAYABgAFAAcABwAHAAgACAAIAAgACAAGAAUABQAGAAQABAAEAAQAAgAD
AAMAAwAEAAQAAwADAAEAAQABAAIABAAFAAcABwAIAA0AEQAYAB8AKQA7AFQAawB/AH8A
bABRADkAIAABAOX/z/+0/43/bv9e/1r/Z/+B/5z/sP++/8T/xf/R/+H/6P/u//P/9//6
/////f/9////AAABAAEAAAABAAUABQAFAAUABQAFAAUABQADAAQABAAGAAcACAAJAAoA
CQAJAAoACgAIAAgACAAIAAgACAAIAAkACQAJAAoACgAKAAoADAAOAAwACwALAAwADAAN
AA8AEQAPAA8ADwAPAA8ADwAPABEAEAASABQAFAAUABYAFwAXABcAGAAYABkAGgAaABsA
HQAcABwAHAAdAB0AHQAeAB8AIAAfAB4AGwAbABoAGQAYABYAFgAWABUAFgAVABIAEgAS
ABEAEAAPAA4ADQANAAkACQAJAAcAAwADAAUAAgACAP7//f/9//z/+//5//n/+P/2//X/
8//x/+//7v/s/+z/7f/s/+z/7f/t/+r/6v/q/+v/6//r/+r/6v/q/+r/6f/p/+n/6f/p
/+r/6v/p/+n/5//o/+n/6f/r/+v/6//s/+z/7P/s/+z/6v/q/+v/6//s/+z/7P/r/+v/
6//q/+n/5//o/+j/6P/p/+n/6f/n/+j/6f/n/+j/5//o/+j/6P/m/+X/5f/l/+b/5//n
/+X/5v/m/+X/4//l/+X/5f/l/+b/5v/l/+T/5v/j/+H/4f/h/+P/5P/k/+P/4v/f/97/
3//f/9//3//f/+D/4P/h/+D/3//e/93/3v/e/93/3f/a/9z/3P/b/9r/2f/Y/9n/2f/Z
/9n/2f/Z/9r/2//b/9v/2//b/9r/2v/b/9v/2//b/9v/2//d/93/3f/d/93/3P/c/9v/
2P/X/9f/1v/W/9b/1//Y/9n/2f/X/9T/1P/U/9T/1v/X/9j/2f/a/97/4f/j/+X/5v/k
/+T/4//l/+X/5f/m/+b/5v/m/+b/6P/n/+f/6P/q/+r/6v/q/+j/6f/p/+n/7P/s/+v/
6//t/+3/7f/u//D/7//v//H/8v/z//n/AgALABUAKQBGAGEAdwB7AGgATwA5ACAA/f/f
/8v/rP+D/2D/TP9I/1X/bf+I/5r/pv+s/7X/x//Z/+L/6P/t//H/9v/1//f/9//5//r/
/P/9//3//////////////wIAAwAEAAUABQAGAAYACAAIAAgACAAIAAoACwANAA4ADAAM
AAwADAANAA4ADwARABMAEwAUABQAFgAWABgAGgAaABkAGQAaABgAGQAbAB0AHwAfAB8A
HwAfAB8AHwAhACAAIgAkACQAJgAoACkAKQAqACwALQAvAC4ALgAvADEAMgAyADIAMwA1
ADUANgA3ADcANwA3ADUANQA0ADMAMgAwADAAMAAvAC4ALQAqACoALAArACoAKQAqACkA
KQAlACUAJQAjAB8AIQAjACAAIAAcABsAGwAaABkAFwAXABYAFAATABEADwAMAAoABwAG
AAgABgAFAAUABwAEAAQABAAFAAUABQAEAAQABAAEAAMAAwADAAMAAwAGAAYABQAFAAcA
CAAJAAkACQAJAAkACgAKAAoACgAKAAoACgALAAsADgAOAA4ADQANAA0ADAALAA0ADgAO
AA4ADwAPAA8ADQAOAA8ADQAOABEAEgASABIAEQAPAA4ADQAOAA8ADwANAAwADAALAAkA
CQAJAAkACQAJAAoACgAKAAoABwAFAAUAAwAFAAYABgAGAAYABAAEAAUABQAFAAUABQAG
AAYABwAFAAUABQAFAAgACAAHAAcACAAIAAcABwAJAAkACQAIAAsADAANAA8ADwAPAA8A
EAAOAA4ADgAOAA4ADQAMAAsACQAJAAoACwANAA0ADQANAA4ADgAPAA8ADwAPAA8ADwAR
ABEAEQARABEAEAAQAA8ADgANAA0ADAAMAAwADQAOAA8ADwANAAoACwAMAA0AEAARABIA
EwAUABYAFwAXABcAFgAUABQAEwAVABUAFQAWABYAFgAWABYAFAATABMAFAAUABQAFAAU
ABQAFQAVABUAFAAUABMAEwAVABUAFQAWABYAFQAVABcAHAAhACkANABBAFUAcwCUAK8A
uQCtAJQAfQBnAEYAJQANAPH/xP+V/3r/bP9w/4f/of+y/7z/yP/U/+P/8//9/wQADAAP
AA8AEgATABMAEwAVABYAGgAbABsAHQAeAB0AHAAbAB0AHQAdAB0AHQAeAB4AIAAgACAA
IAAgACIAIwAlACYAJQAkACMAIgAgACAAIAAhAB8AHwAgACAAHwAeAB8AIAAeAB0AHQAe
AB4AHwAhACMAJQAlACUAJQAnACcAJwApACoALAAuAC4AMAAyADMAMwAyADQANQA3ADoA
OgA7AD0APAA8ADwAPQA9AD0APgA/AD8APwA/AD0AOwA6ADkAOAA6ADoAOgA5ADYANQAy
ADIANAAzADIAMQAwAC8ALwArACsAKwApACUAIwAlACIAIgAfAB0AHAAaABkAFwAXABYA
EwATABIAEQAQAA4ACwAKAAsACgAKAAsADQAKAAoACgAJAAkACQAIAAoACgAKAAkACwAL
AAsACwAOAA4ADQANAAsADAANAA0ADgAPABAAEgASABIAEgASABEAEAAQAA8AEAAQABAA
DwARABEAEAAPAA8AEAAQABAADwAPAA8ADQAPAA8ADAAMAAsADAAMAAwACgAJAAkACQAI
AAkACQAHAAcACAAIAAcACQAJAAkACQAJAAoACgAKAAoABwAFAAUABwAJAAoACgAKAAoA
CAAIAAkACQAJAAkACQAKAAoACwAJAAkACQAJAAoACgAJAAkACgAKAAkACQAJAAkACQAI
AAoACgAKAAsABwAFAAMABAAGAAYABgAGAAYABQAEAAMAAwADAAQABQAGAAcACAAJAAoA
CgALAAsACQAJAAkACQAKAAsADAANAAsACgAKAAkABgAFAAUABAADAAIAAgACAAUABQAD
AAAAAgACAAIABAAHAAgACQAKAAwADQANAA0ADgAMAAwACwALAAsACwAMAA4ADgAOAA4A
DgANAA0ADgAQABAAEAAQAA4ADwAPAA8ADgAOAA0ADQAPAA8ADwAQAAwACwALAA0ADgAR
ABcAIgArADUAQQBYAHMAiwCVAIYAaQBNADgAGwD7/+H/yv+n/3z/YP9a/2H/df+Q/6b/
tP++/8v/2f/n//D/+v///wUACAAJAAoACwAOABAAFAAVABUAFwAYABcAFgAVABYAFwAY
ABkAFwAYABgAGgAcABwAHAAcAB0AHQAeAB4AHgAeAB4AHgAgACAAIAAhACEAIQAiACIA
IAAgACIAJAAmACUAJQAmACYAJwApACsAKwArACsAKwAqACkAKAApACgAKgAsACwALAAu
AC8ALwAyADQANQA3ADYANgA3ADkAPAA8ADwAPQA+AD8AQQBDAEQAQwBCAD8AQABAAEAA
QAA/AD4APQA7ADoAOQA2ADYANAAzADIAMQAyADEAMQAtAC0ALQArACcAJQAnACQAJAAi
ACEAIQAgABsAGQAZABgAGQAZABgAFwAZABgAFgAWABYAFAATABMAFQASABIAEgARABEA
EQAQABIAEgASABEADwAPAA8ADwASABIAEQARABAAEAAQAA8AEQARABEAEgAUABQAFAAU
ABIAEgATABMAEgASABIAEQARABEAEAAPAA8AEAAQABAAEQARABEADwAPAA8ADAAMAA0A
DgAOAA4ADgANAA0ADQAOAA8ADwANAAwADAALAAkACQAJAAkACQANAA4ADgAOAAwACQAH
AAcACQALAAwADAAKAAoACAAIAAcABwAHAAcABwAIAAgACQAJAAkACQAJAAoACgAJAAkA
CgAKAAkACQANAAsACQAIAAoACgAKAAoACgAJAAgABwAHAAcACAAJAAkACQAJAAkACQAI
AAgABwAJAAkACQAJAAcABwAHAAcACQAIAAgABwAFAAMAAgAAAAAAAAABAAIAAQABAP//
/P/6//r/+v/8//3//v///wAAAwAFAAYABwAEAAIAAgABAAEAAQABAAIAAAAAAAAAAAAA
AP////8AAAIAAgACAAIAAgADAAMAAwAGAAYABQAFAAMAAwADAAQABAABAP//AQAEAAUA
CwASAB0AJwA5AFQAawB7AHcAZABJAC8AFADz/9f/w/+m/3//YP9Y/1r/bf+J/6D/sv++
/8D/xf/V/+X/7v/y//P/9f/4//3//v///wIABAAEAAUABQAHAAcABwAHAAcACQAJAAkA
CQAHAAgACAAKAAwADAAMAAwACwALAAwADAAOAA4ADgAOAA4ADgAOAA8ADwAPABAAEAAQ
ABAAEgAUABIAEQARABIAEAARABMAFQAVABUAFQAVABUAFQAVABcAGAAaABwAHAAbABwA
HAAbABoAHAAdAB8AHwAeAB4AHwAgACAAIAAhACMAIwAkACUAJAAjACIAHwAhACAAHwAe
AB0AHAAbABkAGAAXABQAFAAWABUAFAATABAADwAPAAsADAANAAwACQAJAAsACAAIAAgA
BwAHAAYAAwABAAEAAAD9//3//P/7//v/+v/4//j/+P/2//X/9f/1//L/8v/y//X/9f/1
//T/9P/0//T/8//1//X/9f/1//b/9v/1//X/8//0//X/9f/3//f/9//4//r/+v/6//r/
+v/6//v/+//8//z//P/7//3//f/8//v//f/+//7//v/+//3//P/5//v/+//4//j/+f/6
//r/+v/6//n/+f/5//r/+//7//n/+v/6//n/9//3//f/9//3//f/+P/4//j/+v/3//X/
9f/1//f/+P/4//r/+v/4//j/+f/5//n/+f/4//j/9//3//f/9//3//f/+v/6//n/+f/6
//r/+f/5//v/+//7//r//P/8//z//f////3//f/9/wAAAAABAAIAAgABAAEAAQAAAP//
//8AAAEAAQABAAAAAAAAAP7//v/8//z//P/8//n/+f/5//n/9//3//b/9v/2//f/9//3
//n/+f/5//r//f/9//3//P/+//z/+v/4//j/+P/4//j/+v/6//r/+v/8//z//P/8//7/
/v/+/w==
         </WaveFormData>
      </LeadData>
      <LeadData>
         <LeadByteCountTotal>10000</LeadByteCountTotal>
         <LeadTimeOffset>0</LeadTimeOffset>
         <LeadSampleCountTotal>5000</LeadSampleCountTotal>
         <LeadAmplitudeUnitsPerBit>4.88</LeadAmplitudeUnitsPerBit>
         <LeadAmplitudeUnits>��V</LeadAmplitudeUnits>
         <LeadHighLimit>2147483647</LeadHighLimit>
         <LeadLowLimit>268435456</LeadLowLimit>
         <LeadID>V3</LeadID>
         <LeadOffsetFirstSample>0</LeadOffsetFirstSample>
         <FirstSampleBaseline>0</FirstSampleBaseline>
         <LeadSampleSize>2</LeadSampleSize>
         <LeadOff>FALSE</LeadOff>
         <BaselineSway>FALSE</BaselineSway>
         <ExcessiveACNoise>FALSE</ExcessiveACNoise>
         <MuscleNoise>FALSE</MuscleNoise>
         <LeadDataCRC32>970264015</LeadDataCRC32>
         <WaveFormData>
9P/0//T/9P/y//L/8v/y//T/9P/0//T//v8GAA4AFgAzAFAAbQCKAKEAtgDLAOAAwwCo
AI0AcgBFABoA7//E/5b/av8+/xL/J/86/03/YP9z/4T/lf+m/63/tP+7/8L/xv/K/87/
0v/U/9T/1P/U/9X/1v/X/9j/2v/c/97/4P/i/+L/4v/i/+P/5P/l/+b/5v/m/+b/5v/o
/+j/6P/o/+v/7P/t/+7/8P/w//D/8P/y//T/9v/4//r/+v/6//r/+//8//3//v///wAA
AQACAAMABAAFAAYACgAMAA4AEAASABQAFgAYABsAHAAdAB4AIQAiACMAJAAnACoALQAw
ADMANgA5ADwAPgA+AD4APgA8ADwAPAA8ADoAOgA6ADoAOQA4ADcANgA0ADIAMAAuAC0A
LAArACoAJwAmACUAJAAhAB4AGwAYABQAEAAMAAgABwAGAAUABAACAAAA/v/8//r/+P/2
//T/8v/y//L/8v/v/+7/7f/s/+z/7P/s/+z/7P/s/+z/7P/r/+r/6f/o/+n/6v/r/+z/
7P/s/+z/7P/u/+7/7v/u//D/8P/w//D/7v/u/+7/7v/x//L/8//0//L/8v/y//L/9P/0
//T/9P/y//L/8v/y//T/9P/0//T/8v/y//L/8v/x//D/7//u/+z/7P/s/+z/7P/s/+z/
7P/r/+r/6f/o/+j/6P/o/+j/5//m/+X/5P/m/+b/5v/m/+T/5P/k/+T/4v/i/+L/4v/h
/+D/3//e/9z/3P/c/9z/3P/c/9z/3P/c/9z/3P/c/9r/2v/a/9r/3P/c/9z/3P/a/9r/
2v/a/9r/2v/a/9r/2f/Y/9b/1f/W/9b/1//Z/9j/2v/b/9z/3P/d/97/3//g/+D/4P/g
/97/3//g/+D/4f/h/+L/4v/h/+D/3//e/93/3f/c/9z/3v/f/9//3f/b/9n/2P/X/9j/
2f/Z/9n/2v/b/9v/2//Y/9X/1P/U/9H/z//P/87/0P/Q/9D/0P/Q/9D/0P/P/8//z//P
/8//zf/N/83/zf/P/8//z//P/83/zP/M/8z/zv/N/83/zf/O/9L/1v/g/+3//f8RADQA
YgCTAL0A0wDNALUAmQB1AE0AMQAfAPL/ov9T/x//+/7t/gb/Kf9E/1r/a/95/4n/mv+o
/7H/tv+6/77/w//D/8T/xf/H/8j/yf/L/8z/zf/O/8//0P/O/8//z//P/8//z//P/9D/
0v/S/9P/0//T/9P/0v/R/9P/1P/U/9T/1v/X/9f/1//X/9j/2f/Z/9r/2//d/9//3v/e
/9//4f/j/+P/5P/l/+b/6P/p/+r/7f/u/+//8v/z//X/9//7//3///8BAAQABgAIAAoA
DAAOAA8AEQAUABgAGgAdAB4AHQAfACIAIwAjACQAJQAlACUAJQAlACQAIQAfAB4AHgAd
ABoAGAAYABgAFwAVABQAEQAOAAsACAAIAAYAAgABAP///P/4//b/9f/x/+7/6//q/+b/
5P/h/93/2//a/9f/1//W/9b/1P/R/9H/z//N/8z/y//L/8z/zP/L/8v/y//I/8f/x//H
/8n/yf/K/8v/y//K/8r/y//J/8n/y//M/8//0P/Q/9D/0P/Q/9L/0v/S/9L/0//U/9T/
1f/V/9T/0//T/9T/1f/V/9X/1f/V/9X/1P/U/9P/0f/R/9L/0//T/9L/0f/Q/9L/0v/S
/9L/0v/S/9H/0P/O/87/zv/N/8z/zP/N/87/zv/O/87/zf/M/8v/y//L/87/zv/M/8z/
zP/L/8v/yf/J/8n/yv/L/8v/yv/J/8n/y//L/8v/zP/K/8r/yv/K/8f/x//J/8n/yf/J
/8n/yv/I/8f/x//H/8f/yP/I/8j/yv/J/8n/yv/J/8n/yf/I/8j/yv/K/8r/yP/G/8b/
xv/G/8b/xf/F/8X/xf/G/8j/yv/L/8v/y//K/83/zv/P/9D/0P/Q/9D/0P/T/9T/1P/T
/9X/1v/W/9X/0//R/8//zf/P/87/zv/O/83/zf/L/8r/yf/J/8n/yv/M/83/zv/Q/9D/
z//O/8z/y//K/8r/yf/F/8X/xP/E/8T/xP/E/8T/xv/G/8X/xf/D/8P/w//D/8X/xf/F
/8X/w//D/8P/w//C/8L/wv/C/8P/w//F/8j/zv/Y/+r/AQAbAEMAegC0AOMA+QDzAOEA
ywCxAJEAewBpAD0A6v+M/0f/E//z/vv+Hv87/1D/Zv95/4n/mf+m/6z/s/+4/7r/vP+/
/7//wP/B/8P/wv/D/8X/xv/J/8r/y//M/8r/y//L/8v/zf/N/83/zv/O/87/z//P/87/
z//P/8//0f/S/9L/0v/S/9P/0//T/9f/2P/Z/9n/2f/Z/9r/2//e/97/3//h/+P/4//k
/+X/5P/m/+f/6P/p/+r/6//u/+7/7//w//P/9f/3//n//P8AAAIABAAGAAYABwAJAAwA
EAASABUAFgAXABkAHAAdAB0AHgAfAB8AHQAdAB0AHAAdABsAGgAaABsAGAAWABYAFAAT
ABEAEAAMAAoACAAGAAQAAgD+//3/9//0//D/7v/t/+n/5v/j/+D/3P/a/9f/1f/T/9L/
z//L/8r/yv/I/8X/xf/D/8H/wv/B/8H/wv/A/7//v/+//8D/v/+//7//v/+//8D/wf+/
/77/vv+//7//v//B/8L/wv/C/8H/wP/A/8D/wv/C/8L/wv/D/8T/wv/D/8P/wv/D/8P/
xP/F/8P/w//D/8P/wf/A/8D/v/+//7//wP/B/7//vv+9/7z/vP+8/7z/vP+7/7r/uP+2
/7b/tv+2/7X/tP+0/7X/tv+4/7j/uP+3/7n/u/++/8H/wv/C/8D/wP/C/8H/wf+//8H/
wf/C/8P/wf/A/7//v//B/8H/wf/C/8D/wP/A/8D/wP/B/8T/xf/F/8X/xf/G/8T/w//D
/8P/x//I/8j/yP/L/8v/zP/O/8//0P/O/87/zv/O/87/zf/N/83/zf/O/9D/0v/S/9P/
1P/U/9X/1v/X/9j/2f/a/9v/3P/f/+D/4P/f/+H/4v/i/+H/4P/f/97/3f/d/9z/3P/c
/97/3//e/97/2//b/9v/3P/e/9//4P/i/+X/5f/l/+T/4f/g/+D/3//f/9//3v/e/+D/
4P/g/+D/4v/i/+H/4f/j/+P/4//j/+P/4//j/+P/5f/l/+X/5f/n/+j/6f/q/+n/6//t
/+7/8P/2//7/CQAbAC8ASgB0AK8A5QAPARsBCQHxAN0AwQCjAI8AeABIAPn/of9h/zn/
JP8z/1b/cv+H/5//s//E/9L/2//g/+j/7P/t/+3/7v/v//H/9P/1//f/+P/7//z//f/+
////AQACAAMABgAHAAgACgAKAAoACwALAAoACwALAAsADgAQABEAEgAWABcAFwAXABkA
GgAbABsAHQAdAB4AHwAgACAAIQAjACcAJwAoACkAKAAqACsALAAvADAAMQA0ADYAOQA8
AEEAQgBDAEQARgBIAEoATABOAFEAUwBWAFoAXABeAGEAYgBjAGUAaABpAGwAbgBwAHEA
cQBxAHEAcAByAHEAcQByAHAAbABpAGgAawBrAGoAagBoAGYAZABiAF0AWgBVAFMATQBK
AEYARABDAEEAQAA/AD4AOgA4ADUAMQAvAC4AKwAqACoAKwAqACcAJwAlACMAJAAjACMA
JAAkACMAIwAjACQAIwAjACMAIQAhACIAIwAjACIAIgAjACEAIQAjACQAJQAmACYAJgAm
ACYAKAAoACoAKgArACwALwAxADIAMgAwAC8ALwAvADAAMQAyADMAMwAyADIAMQAwADEA
MwA1ADcANgA1ADQANAA0ADQANAA2ADYANQA0ADIAMgAyADEALgAuAC8AMAAyADIAMgAx
ADIAMQAxADEANAA0ADIAMgAwAC8ALwAtAC8ALwAwADEAMwAyADEAMQAwAC8ALgAuAC4A
LgAuAC4ALwAvADEAMQApACsALQAuAC4ALAAsACwALAAsACsAKwArACgAKAApACoAKwAr
ACsAKgAtAC4ALwAwAC8ALgAtACwALQAuAC4ALQAtAC4ALgAtACoAKQAoACcAJQAkACQA
JAAnACcAJQAkACMAIwAjACQAIwAjACMAJAAjACMAIwAiACEAIAAgAB8AHQAdABwAHAAb
ABoAGQAYABcAFgAUABMAFQAVABUAFQAVABUAFQAVABQAEwASABEAEQASABMAFAAXABUA
EwASABYAGgAiADEAQQBRAHAAoADRAP8AGQEVAf0A5QDFAJ0AfwBpAEAA9P+j/2v/S/89
/1D/c/+Q/6b/tf+9/8v/3P/s//X//P8CAAYACQAHAAgACQALAA4ADwARABIAFQAWABcA
GAAXABcAFgAVABcAFwAXABgAGAAYABkAGQAcAB0AHQAdAB8AIAAgACAAHwAfAB4AHQAf
ACAAIQAhACIAIwAlACcAJwAmACYAJwApACkAKgArACsALAAsACwALQAuAC8AMgA0ADUA
NgA5ADkAOwA9AEAAQgBEAEYASABIAEkASwBOAFIAVABXAFgAWQBbAF4AXwBdAF4AXwBf
AF8AXwBfAF4AXQBbAFoAWgBbAFgAVgBWAFQAUwBRAFAATABKAEgARgBFAEQAQQBBADsA
OAA0ADIAMAAtACsAKQAoACQAIgAfAB0AGwAaABcAFQAUABQAEgAQAA8ADAAJAAoACQAJ
AAoACAAHAAcABwAGAAUABQAFAAcABwAIAAkACQAIAAgACQALAAsADQAOAA0ADgAOAA4A
DgAOABAAEAAQABAAEQASABAAEQARABAAEQARABIAEwATABMAEwATABMAEgASABEAEQAR
ABIAEwASABAADgAMAA4ADgAOAA4ADAAMAAsACgAMAAwADAALAAoACgALAAwACwAKAAkA
BwAGAAUABQAFAAYABgAEAAQABgAFAAUAAwAFAAUABgAHAAYABAACAAEAAgADAAQABgAE
AAQABAAEAAMAAQABAAMABAAEAAQABAAEAAIAAQABAAEAAAAAAAEAAgADAAMAAwACAAUA
BgAHAAgABgAGAAYABgAHAAgACAAHAAcACAAIAAcABgAFAAQAAwADAAIAAgACAAMAAwAB
AAAA////////AAADAAMAAwAEAAUABQAFAAQA///+//7//f/7//v/+v/6//j/+P/4//j/
+v/6//n/+f/5//n/+f/5//n/+f/5//n/+f/5//n/+f/4//j/+P/4//n/+f/5//z/AAAG
ABIAIwA1AFEAfACyAOUACwEVAQUB7wDRAK0AjQB5AF8AHgDG/3v/R/8l/yH/PP9h/3r/
jP+d/6//w//U/9z/4//q//D/8v/1//f/+P/5//v/+v/7//3//v///wAAAQACAAIAAwAD
AAMABQAFAAUABgAIAAgACQAJAAgACQAJAAkACwAMAAwADAANAA0ADAALAA0ADgAPAA8A
DwAPABAAEQASABIAEwAVABkAGQAaABsAHAAeAB8AIAAhACIAIwAmACYAJwAoACsALQAv
ADEANAA2ADgAOgA8AEAAQQBDAEYARgBIAEsATABPAFEAVABVAFMAVABVAFUAVQBVAFUA
VABTAFEAUABQAE8ATABKAEoASgBJAEcARgBGAEQAQgBAAD4APAA4ADcAMwAwACwAKgAo
ACUAIwAhACAAHAAaABcAEwARABAADQALAAoACgAIAAUABQADAAEAAAD/////AAD+//3/
/f/9//z/+//7//v/+//7//z//f/7//r/+v/7//3//f///wAA//8AAAAAAAACAAIABAAE
AAQABAAFAAYABAAFAAUABAAEAAUABwAJAAcABwAHAAcACQAIAAgABwAIAAkACwANAA8A
DgANAAwADAAMAAwADAAMAAwACwAKAAoACgAKAAkACgAKAAsADAAKAAoACgAJAAoACQAJ
AAkADAAMAAoACgAKAAkACQAHAAkACQAKAAsACwAKAAkACQALAAsACwAMAAoACgAKAAoA
CQAJAAsACwANAA0ACwAKAAoACAAIAAgACAAKAAkACQAJAAgACAAJAAoACgALAAwADAAP
ABAAEQASABAAEAAQABAAEwAUABQAEwATABQAFAATABIAEQAQAA8AEQAQABAAEAAPAA8A
DQAMAAwADQAOABAAEQARABEAEgARABEAEQAQAA0ADAAMAAsABwAHAAYABgAIAAgACAAI
AAYABgAFAAUABQAFAAUABQADAAMAAwADAAMAAwADAAMAAgACAAIAAgAFAAMAAQAEAAwA
GAAoAD0AVwCBALgA8AAfATcBMQEfAQsB8QDRAL0ApwB5ACgAzv+F/0//L/83/1z/d/+M
/6D/s//F/9f/4P/m/+3/9P/2//j/+f/3//j/+f/7//7///8BAAIAAgACAAIAAgAEAAUA
BQAFAAUABQAFAAYABgAGAAcABwAIAAkACQAJAAkACgAKAAoACgALAAsACwANAA4ADwAP
AA8ADwAQABEAEgASABMAFQAVABUAFgAXABoAHAAdAB4AHQAeAB8AIgAgACEAIgAlACkA
KwAtADAAMAAyADQANgA4ADkAOwA+AEEARABIAEoASQBLAE4ATwBNAE4ATwBPAE8ATwBP
AE4ATwBNAEwATABLAEgARgBGAEUAQwBAAD4APAA6ADgANgAxAC4AKQAnACEAHgAaABgA
FwATABAADQALAAYAAwD///3/+//6//f/8//y//L/8P/v/+//7f/r/+r/6f/p/+r/6P/n
/+f/5//o/+f/5//n/+f/5//o/+n/5//m/+b/5//n/+f/6f/q/+j/6P/n/+b/5P/k/+b/
5v/k/+T/5f/m/+T/5f/l/+T/5f/l/+b/5//n/+f/5//n/+r/6v/r/+v/5v/l/+X/5f/j
/+D/3f/a/9v/3P/d/97/3P/c/9v/2v/c/9z/3P/b/9z/3P/d/97/3f/c/9v/2f/Z/9n/
2v/b/9r/2v/Y/9j/2v/Z/9n/1//Z/9n/2v/b/9v/2v/Z/9n/2//b/9v/3P/a/9r/2v/a
/9f/1//Z/9n/1//X/9f/2P/a/9r/2v/a/9r/2f/Z/9n/2P/Y/9n/2v/c/93/3v/e/+H/
4v/j/+T/5P/k/+T/5P/l/+b/5v/l/+P/5P/k/+P/5P/j/+L/4f/f/97/3v/e/+H/4f/f
/97/3v/f/+D/4v/j/+P/4//k/+P/4//j/+L/4P/g/+H/4f/d/93/3P/c/9r/2v/a/9r/
2v/a/9n/2f/b/9v/2//b/93/3f/d/93/2//b/9v/2//c/9z/3P/c/9n/1//Z/9z/4v/o
//T/CQAdADUAYgCWAMkA7wD1AN8AxwCxAJEAcQBdAEMADAC4/2f/L/8P/wX/HP89/1T/
av99/5H/pf+2/77/xf/O/9D/0v/V/9X/1v/X/9n/2P/Z/9v/3P/f/+D/4f/i/+L/4//j
/+P/4//j/+P/5P/l/+b/6P/p/+r/6//r/+v/6f/q/+r/6v/t/+//8P/x//H/8v/z//P/
8//z//T/9f/4//j/+f/7//z/+//7//v//P/+////AAABAAIAAwAGAAcACQALAA8ADwAR
ABMAFgAWABgAGgAcACEAIwAmACoAKgAsAC8AMAAxADMANgA3ADkAOgA7ADsAOQA5ADkA
OAA5ADcANgA2ADcANAAyADIAMgAxAC8ALgArACgAJQAiAB4AHAAYABcAFgAUABEAEAAL
AAcABAABAAAA/P/6//f/9//1//T/8f/t/+z/7P/q/+v/6//p/+f/5f/j/+L/4v/k/+P/
4//j/+T/4//j/+P/4f/h/+L/4//j/+L/4v/j/+P/4//l/+b/5P/k/+P/4v/j/+T/5//o
/+j/6P/p/+r/6v/r/+v/6v/p/+n/6v/r/+3/7f/t/+3/7f/s/+z/6//q/+v/7f/v/+7/
7P/q/+j/6f/q/+v/7P/q/+r/6f/o/+b/5v/m/+X/5f/m/+j/6v/o/+j/6P/n/+j/5//n
/+f/5v/m/+T/5P/n/+f/6P/n/+X/5f/m/+f/6P/o/+j/6f/n/+f/5//o/+r/6v/q/+r/
6v/q/+r/6v/p/+n/6f/o/+j/6f/q/+z/7f/u/+7/7//w//H/8v/y//L/8v/y//L/8v/x
/+//8f/y//L/8f/x//H/8f/x//D/7v/t/+z/7v/v/+7/7v/t/+3/7f/u//H/8f/x//L/
9P/1//b/9v/x//D/8P/v/+//7//u/+7/7v/u/+7/7v/w//D/7//v/+//7//v/+//7f/t
/+3/7f/t/+3/7f/t/+r/6v/q/+r/6f/p/+v/7P/u//L//v8NABsAMQBUAIQAtQDhAPMA
5wDRALUAkwBvAFMAOwAKALz/b/87/xv/Ef8q/0//av+A/4//mf+r/7z/yP/P/9b/3P/g
/+P/4//k/+X/5//o/+n/6//s/+//8P/x//L/8P/x//H/8f/z//P/8//0//X/9v/4//n/
+P/5//n/+f/5//r/+v/6//7///////////8AAAEAAQADAAMABAAFAAQABAAFAAcABwAH
AAgACQAIAAoACwAMAA0ADgAPABIAFAAVABYAGQAbAB0AHwAiACIAJAAmACgALAAtAC8A
MgAyADQANwA4ADcAOQA8AD0APQA+AD8APwA/AD8APwA+AD0AOwA6ADoAOQA2ADQANAA0
ADMAMQAwACwAKgAoACYAJQAkACEAIQAfABwAGAAWABUAEQAOAAsADAAIAAYAAwD///3/
/P/5//f/9v/2//T/9f/1//P/8f/w/+//7//w//D/7//v/+//7P/r/+v/6//r/+v/7P/t
/+3/7P/s/+3/7f/t/+//8P/x//L/8v/y//L/8v/0//T/8v/y//P/9P/0//X/9f/0//P/
8//0//X/8//z//P/8//x//D/8P/v/+7/7//x//P/8//y//H/8P/u/+7/7v/u/+7/7v/t
/+z/7P/s/+z/6//q/+r/6//s/+v/6v/p/+f/6P/n/+f/5//q/+r/6P/o/+j/5//n/+X/
5f/l/+b/5//n/+b/5f/l/+P/4//j/+T/5v/m/+b/5v/l/+X/5v/l/+T/4//i/+T/4//j
/+P/5P/k/+X/5v/o/+n/6v/q/+v/7P/t/+7/7v/u/+7/7v/v//D/8P/v/+//8P/w/+//
7P/r/+r/6f/p/+j/6P/o/+v/6//p/+j/5//n/+f/6P/o/+f/5v/m/+j/6f/q/+r/5f/k
/+T/4//h/+H/4P/g/+L/4v/i/+L/4P/g/9//3//f/9//3//f/9//3//f/9//3//f/9//
3//e/97/3v/e/93/3f/d/97/4v/m//L/AwARACcATgCAALUA4wD7APMA3QDFAKUAfwBj
AE0AHADO/33/Qf8X/wP/Fv87/1b/av97/43/o/+4/8L/y//S/9j/3P/b/9v/3P/d/9//
4v/j/+X/5v/n/+j/6f/q/+v/7f/u/+//8f/x//H/8v/y//L/8//z//b/9//3//f/9f/2
//b/9v/4//n/+f/5//n/+v/7//v//P/9////AQACAAIAAwAFAAUABQAGAAcACQAMAA4A
EAARABIAEwAWABYAFwAYABsAHQAfACEAJAAkACYAKAAqACwALQAvADIAMgA0ADcAOAA7
AD0AQABBAEMARABFAEUAQwBDAEMAQgBDAEEAQABAAD8APAA6ADoAOAA3ADUANAA0ADIA
MAAuACwAKgAmACUAIwAgABwAGgAXABMAEAANAAoABgAEAAEA///9//z/+f/2//T/8//w
//H/8f/v/+3/6v/p/+n/6v/q/+n/6f/p/+n/6f/q/+v/6f/p/+r/6//r/+r/6v/r/+3/
7f/v//D/7//w//D/8P/u/+7/8P/w/+7/7v/v//D/8v/z//P/8v/z//P/9P/1//P/8//z
//P/8//y//L/8f/x//H/8v/z//X/9P/z//L/8P/w//D/8P/y//L/8f/w//D/8P/w/+//
7P/s/+3/7v/s/+z/7P/r/+z/6//r/+v/6v/q/+j/6P/q/+n/6f/n/+X/5f/m/+f/5//m
/+X/5f/j/+P/4//k/+T/5P/k/+T/4//j/+X/5f/k/+P/4v/i/+T/4//j/+P/4//i/+L/
4v/g/+D/4P/g/+H/4f/i/+P/4P/g/+H/4v/k/+X/5v/m/+f/6P/p/+r/6P/o/+j/6P/p
/+r/6v/p/+n/6v/q/+n/6v/p/+j/5//l/+T/5P/k/+P/4//h/+D/4f/h/+H/4v/j/+P/
4//k/+X/5f/l/+T/3//e/97/3f/d/93/3P/c/97/3v/e/97/3v/e/93/3f/d/93/3f/d
/93/3f/d/93/3f/d/93/3f/e/97/3v/e/93/3f/d/+D/6P/0/wIAFwAvAFUAjADGAPsA
GwEbAQkB+QDhAL8ApQCRAGcAGAC8/2//M/8P/xX/Nv9R/2b/ev+P/6H/s/++/8b/zf/Q
/9L/1v/X/9f/2P/Z/9v/3P/d/9//4P/f/+D/4f/i/+T/5f/l/+X/5f/l/+X/5v/k/+T/
5f/l/+j/6f/p/+n/5//o/+j/6P/q/+v/6//r/+v/7P/t/+3/7//v//D/8f/0//T/9f/3
//f/9//4//n/+//+/wAAAgADAAQABQAIAAgACQAKAA0ADQAPABEAFAAUABYAGAAaAB4A
HwAhACQAJgAoACsALAAtAC8AMgAzADMANAA1ADUANAAzADIAMAAxAC8ALgAuAC0AKgAo
ACgAKgApACcAJgAkACIAIAAeABwAGgAWABUAEQAOAAoACAAFAAEA/v/7//j/9P/y/+//
7f/r/+r/5//j/+L/4v/g/9//3//d/9v/3P/b/9v/3P/c/9v/2//b/9z/2//b/9v/2//b
/9z/3f/f/97/3v/f/+H/4f/j/+T/6v/u//H/9P/4//r//v8AAP7//v///wAA/v//////
/v/9//3//v//////////////AQAAAAAA////////AAABAAMAAgABAAAAAwAGAAkADAAP
ABAAEAAQABEAEgATABMAEgASABMAFAASABIAEgARABIAEQARABEAEgASABAAEAARABEA
EgARAA8ADwAQABEAEwASABEAEQATABMAEwAUABIAEgASABIAEQARABMAEwARABEAEQAS
ABMAEwAUABUAFQAUABQAFgAYABgAGAAYABgAFwAXABcAFAAUABUAFgAaABsAHAAcAB0A
HgAfACAAIgAiACIAIgAjACQAJAAjACUAJgAmACUAJAAjACIAIQAgAB4AHQAcAB8AHwAd
ABwAGQAZABkAGgAbABsAGwAcAB0AHQAdABwAGQAYABgAFwAVABUAFAAUABQAFAAUABQA
EgASABEAEQASABMAFAAVABMAEwATABMAEwATABMAEwASABIAEgASAA8ADQAPABIAEgAW
ACAALwBDAFUAcgCiANcACQEpASUBCwHxANkAuQCZAIUAYgAgAMv/g/9V/zv/PP9d/37/
lP+p/73/z//g/+7/9//+/wYACAAJAAoADAAOABEAEgATABUAFgAVABYAFwAYABoAGwAb
ABsAGwAbABsAHAAdAB4AIAAhACAAIQAhACEAIQAiACIAIgAmACcAJwAnACcAKAApACkA
KQApACoAKwAuAC4ALwAxADMAMwA0ADUANgA4ADkAOgA4ADgAOAA6ADsAPQA/AEMARQBH
AEkATABOAFAAUgBUAFYAVwBZAFwAXABeAGEAYgBlAGcAagBrAGkAagBrAGsAbQBtAG0A
bABrAGkAaABoAGcAZABiAGIAYgBhAF8AXgBeAFwAWgBYAFYAVABQAE8ASQBGAEIAQAA9
ADkANgAzADAALAAqACcAJQAjACIAHwAdABwAHAAaABcAFwAVABMAEAAPAA8AEAAPAA0A
DAALAAwACwALAAsACgAJAAkACQALAAoACgALAAoACQAKAAoACwAMAAwADAAMAAwADgAO
AA4ADgAPABAADgAPAA8ADgANAA0ADgAPAA0ADQANAA0ADwAOAA4ADQAJAAkACgALAAsA
CgAJAAgABgAGAAYABgAJAAoACgAKAAkACAAHAAUAAgACAAMABAAGAAYABgAFAAMAAQAA
AP//AQACAAEAAgAAAP/////9//3//f/+///////+//3//f/9//3//f/+//z//P/8//z/
+//7//3//f/9//v/+f/6//r/+v/6//r/+P/3//f/9//0//T/9f/2//f/9//3//b/9f/2
//f/+P/4//j/+P/4//f/+P/4//f/+f/6//r/+f/3//X/8//x//P/8v/y//L/8//z//H/
8P/v/+//7//w//H/8f/x//L/9f/1//X/9P/v/+7/7v/t/+n/6f/o/+j/5v/m/+b/5v/m
/+b/5f/l/+b/5//o/+n/5//n/+f/5//p/+n/6f/p/+f/5v/l/+T/5//n/+f/6v/s//L/
/P8NAB0ANQBeAJAAvwDjAO8A3wDFAKcAgwBfAEUAKQDw/57/Vf8p/xH/Ff80/1f/cP+C
/4//m/+x/8T/zv/V/9j/2v/e/+P/5f/m/+f/6f/q/+v/7f/u/+7/7v/u/+7/8P/x//H/
8f/z//P/8//0//T/9P/1//X/9P/1//X/9f/3//j/+P/4//j/+f/5//n/+//8//3//f/9
//3//v///wAAAAABAAMAAwADAAQABQAGAAgACQAKAAsADAANABAAEQATABUAGQAYABkA
GgAcAB4AIAAiACQAKAApACsALgAwADIANQA2ADcAOQA8AD0AOwA8AD0APQA7ADsAOwA6
ADsAOQA4ADgANQAyADAAMAAwAC8ALQAsACoAKAAmACQAJAAiAB4AHQAbABgAFAASABEA
DQAKAAcACAAEAAIA///9//v/+v/3//X/9P/0//L/8f/x/+//7f/s/+v/6//s/+z/6//r
/+v/7P/r/+v/6//r/+v/7P/t/+3/7P/s/+3/6//r/+3/7v/v//D/8P/w//D/8P/y//L/
8v/y//P/9P/0//X/9f/0//P/8//0//X/9f/1//X/9f/z//L/8v/x//H/8f/y//P/8//y
//H/8P/w//D/8P/w//D/8P/v/+7/7v/u/+7/7f/s/+z/7f/u/+7/7v/u/+3/6v/p/+n/
6f/s/+z/6v/q/+r/6f/p/+f/5//n/+j/6f/p/+j/5//n/+f/5//n/+j/6P/o/+j/6P/m
/+X/5v/l/+X/5f/l/+b/5P/j/+P/4//j/+T/5P/k/+b/5f/l/+b/6f/p/+n/6P/o/+j/
6P/o/+n/6v/r/+z/7f/s/+v/6v/o/+j/6P/q/+n/5//m/+X/5f/l/+X/5f/l/+X/5f/j
/+T/5f/l/+b/6P/o/+j/6P/m/+T/4P/e/97/3v/e/97/4P/g/+D/4P/g/+D/4P/g/+H/
4v/j/w==
         </WaveFormData>
      </LeadData>
      <LeadData>
         <LeadByteCountTotal>10000</LeadByteCountTotal>
         <LeadTimeOffset>0</LeadTimeOffset>
         <LeadSampleCountTotal>5000</LeadSampleCountTotal>
         <LeadAmplitudeUnitsPerBit>4.88</LeadAmplitudeUnitsPerBit>
         <LeadAmplitudeUnits>��V</LeadAmplitudeUnits>
         <LeadHighLimit>2147483647</LeadHighLimit>
         <LeadLowLimit>268435456</LeadLowLimit>
         <LeadID>V4</LeadID>
         <LeadOffsetFirstSample>0</LeadOffsetFirstSample>
         <FirstSampleBaseline>0</FirstSampleBaseline>
         <LeadSampleSize>2</LeadSampleSize>
         <LeadOff>FALSE</LeadOff>
         <BaselineSway>FALSE</BaselineSway>
         <ExcessiveACNoise>FALSE</ExcessiveACNoise>
         <MuscleNoise>FALSE</MuscleNoise>
         <LeadDataCRC32>2578317954</LeadDataCRC32>
         <WaveFormData>
5v/m/+b/5v/k/+T/5P/k/+b/5v/m/+b/8P/6/wQADgAzAFgAfQCiANEAAAEvAV4BYQFk
AWcBagFBARoB8wDMAHIAGAC+/2T/av9w/3b/fP+N/57/r//A/8X/yv/P/9T/2P/a/9z/
3v/e/97/3v/e/+D/4P/g/+D/4v/k/+b/6P/q/+r/6v/q/+v/7P/t/+7/7P/s/+z/7P/s
/+z/7P/s/+//8P/x//L/8v/y//L/8v/2//j/+v/8//r/+v/6//r//f/+////AAABAAIA
AwAEAAcACAAJAAoACwAMAA0ADgASABQAFgAYABwAHgAgACIAJQAmACcAKAAtADAAMwA2
ADwAQABEAEgASQBKAEsATABNAE4ATwBQAE4ATgBOAE4ATABMAEwATABJAEgARwBGAEUA
RABDAEIAQAA+ADwAOgA3ADQAMQAuACkAJAAfABoAGQAYABcAFgATABAADQAKAAcABgAF
AAQAAQAAAP///v/7//r/+f/4//b/9v/2//b/9v/2//b/9v/1//T/8//y//P/9P/1//b/
9v/2//b/9v/3//j/+f/6//v//P/9//7//f/8//v/+v/7//z//f/+/wAAAAAAAAAAAgAC
AAIAAgACAAIAAgACAAIAAgACAAIAAwAEAAUABgAFAAQAAwACAAEAAAD///7/AAAAAAAA
AAD///7//f/8//7//v/+//7//P/8//z//P/8//z//P/8//r/+v/6//r/+P/4//j/+P/3
//b/9f/0//b/9v/2//b/9v/2//b/9v/0//T/9P/0//T/9P/0//T/9v/2//b/9v/1//T/
8//y//T/9P/0//T/8//y//H/8P/x//L/8v/z//P/9f/1//b/+P/4//r/+//5//n/9//5
//j/+f/5//n/+//7//z//P/6//r/+v/6//r/+v/3//X/+P/7//3//v/7//r/+f/5//v/
/P/8//z/+v/6//r/+P/4//T/8v/w/+7/6//r/+v/7P/t/+3/7v/s/+v/6//s/+7/7f/t
/+3/7f/t/+z/7P/r/+v/6//p/+n/6f/o/+j/6v/q/+r/6v/u//L/+v8EABQAJQA9AGcA
nQDbABkBTAFrAXkBewFxAWEBXgFaASwBxABEANj/eP8z/zD/U/9v/4H/lf+m/7P/wP/L
/9T/1//Y/9r/3v/i/+L/4v/i/+H/4v/k/+X/6P/p/+n/6f/o/+r/6//r/+v/6//r/+z/
7v/v//H/8v/x//L/8v/x//L/8v/z//P/9f/2//f/9//3//f/+P/5//n/+f/7//7//f/9
//3//v8BAAIAAwAEAAMABAAFAAcACwALAAsADQAQABEAFAAWABYAGAAaABwAIAAiACUA
JwAoACoALAAwADQAOAA5AD0APAA/AEAAQwBGAEgASQBKAEoASQBIAEYARgBIAEYAQwBD
AEIAQQBAAEAAPwA+ADwAOgA5ADYAMwAxAC8ALAApACcAIwAfAB0AGAAWABMAEAAPAAwA
CAAFAAAA/v/7//n/+P/3//b/9f/0//L/8P/u/+v/6f/p/+r/6P/o/+j/6P/o/+j/5v/m
/+X/5f/l/+b/6f/p/+n/6f/p/+n/6f/q/+z/7f/t/+3/7f/u/+//7//x//H/8v/y//P/
9f/1//X/9//2//b/+P/2//b/9//3//X/9f/2//b/9//3//b/9v/1//T/9P/0//L/8v/z
//X/9//2//X/8v/x//L/8f/v/+//7//w//D/7v/u/+7/7f/r/+r/6f/p/+z/7f/t/+z/
6P/n/+b/5v/l/+X/5f/l/+P/4v/i/+L/5P/k/+T/4//j/+T/5P/j/+H/4f/h/+D/4v/h
/+H/4//h/+H/4f/h/9//3//f/+D/4f/i/+L/4//h/+D/4P/g/+L/4v/j/+T/4v/h/+D/
3//e/97/3v/e/97/3v/d/93/3//h/+H/4v/i/+T/5v/n/+f/5v/j/+T/5P/n/+f/5//n
/+n/6v/q/+r/6f/o/+f/5P/l/+P/4v/l/+b/5v/l/+P/4//j/+T/5f/k/+T/5P/k/+P/
4v/f/97/2v/Y/9b/1v/S/9H/0P/P/9H/0P/Q/9D/z//P/9D/0P/P/8//z//P/8//zv/O
/8//zf/N/8v/zf/N/8z/zP/M/87/0P/Q/9L/2P/i//b/DAAnAFMAkQDRAA0BOwFWAWkB
cQFzAXUBewF+AVoB/gCCAAgAlv86/yH/PP9Z/2v/gf+T/6D/rf+2/7v/wP/D/8L/xP/E
/8T/xP/E/8T/x//I/8r/y//M/83/zf/N/8z/zv/P/8//0f/R/9H/0v/R/9H/0v/S/9L/
1P/V/9X/2P/Y/9n/2f/Z/9r/2//b/93/3f/e/9//3f/d/9//4v/l/+X/5f/m/+n/6v/r
/+z/7f/u/+//8f/1//X/9f/3//n/+f/7//z//v8AAAIABAAGAAgACwANAA4AEAASABYA
GAAcAB0AIQAiACUAJgApACoALAAtAC4ALgAtACwAKgAqACwAKgAnACgAKAAoACgAJwAl
ACMAIAAdAB0AGwAZABUAEwAQAA0ACQAFAAEA///+//z/+f/2//P/8P/s/+n/6P/m/+P/
4f/h/9//3f/b/9n/2P/X/9b/1f/T/9P/1P/S/9L/0v/S/9T/1P/S/9L/0//T/9P/1P/T
/9P/0//T/9X/1f/V/9b/1//X/9b/1f/V/9b/1//X/9n/2f/a/9r/2P/Z/9j/1//Z/9j/
2P/a/9j/2P/Z/9n/1//X/9j/2P/X/9f/1v/W/9X/1P/U/9T/1P/U/9X/1//W/9T/0v/O
/9D/0v/S/9H/z//P/9D/0P/O/87/zv/N/87/zv/O/8//z//P/87/zP/M/8v/yv/K/8v/
y//L/8v/zf/M/8z/zP/M/8z/zP/L/8v/zP/M/8v/zP/N/87/zv/Q/8//z//R/8//z//P
/8//z//P/8//0P/O/87/zf/N/8//0P/S/9L/0v/S/8//zv/N/8z/zv/N/83/z//R/9H/
0v/S/9L/1P/V/9X/1//V/9f/2P/X/9f/1//X/9n/2v/a/9r/2v/a/9r/2P/W/9P/0f/T
/9X/1v/W/9X/0v/R/9H/0f/T/9T/1f/W/9T/1P/S/9L/zP/K/8j/yP/H/8f/x//H/8f/
xv/G/8b/x//H/8j/yP/H/8f/x//H/8f/xv/G/8f/xf/F/8P/xf/G/8b/x//I/8b/xv/G
/8j/zP/Q/9b/5P/3/wsAKQBZAJsA3QAaAUUBWQFlAW0BcwF0AXYBagE4AdoAYADk/3X/
Kv8f/z//Xf9z/4j/l/+g/63/tP+3/77/wv/C/8L/wv/C/8L/xf/G/8j/yf/K/8v/y//L
/8r/zP/N/83/z//P/8//0P/T/9P/1P/U/9P/1P/U/9P/1f/W/9j/2f/d/97/3//f/9z/
2//b/9v/3f/d/9//4v/j/+P/4//k/+f/6P/p/+r/6v/q/+r/6//t/+3/7f/v//T/9//8
/wAAAAACAAQABgAKAAwADwARABYAGAAaAB4AIQAmACgALQAuADEAMgA1ADkAPAA+AEAA
QgBBAEAAPgA/AEIAQQA/AEEAQAA/AD4APwA/AD8APgA7ADsAOQA3ADMAMQAuACsAJgAh
ABwAGQAXABYAFAASAA0ACgAGAAMAAAD+//v/+f/3//X/8//x/+//7v/t/+z/6v/p/+r/
7P/r/+r/6f/o/+b/5v/k/+T/5f/l/+X/5v/p/+n/6f/p/+n/6f/p/+r/7P/t/+3/7f/r
/+z/7f/t/+r/6f/p/+j/7P/v//D/8f/w/+7/7f/u/+//8P/y//P/8v/x//H/8P/y//P/
8//0//X/9P/0//T/9P/0//X/9//3//b/9f/y//L/9P/0//P/8v/x//H/8P/x//L/8//z
//P/8v/x//H/8v/z//P/8v/y//H/8P/w//D/7//u/+3/8P/w//H/8v/w//D/8P/v/+//
8P/w/+//8f/x//H/8P/q/+n/7f/x//D/7v/u/+7/7v/v//D/8f/y/+//7f/s/+3/7//v
//D/8P/z//b/+P/5//b/8//0//T/9//3//f/9//5//r/+v/6//r/+v/6//j/9v/z//H/
8//3//j/+P/3//j/9//3//f/+P/4//j/+P/4//j/9v/2//P/8v/x//L/7f/t/+3/7f/s
/+r/6f/o/+X/5f/m/+b/5//n/+f/5//o/+j/6f/r/+r/6f/m/+f/5//m/+b/5v/q/+r/
5v/m/+r/8P/8/xIAIwAzAFcAlQDVABUBTAFnAXMBfwF/AW8BbAFqAUAB3ABcAPD/lv9P
/0T/Z/+F/5n/q/+6/8n/1P/h/+r/7//2//j/+v/8//z//P/8//3//v8AAAEAAwAFAAYA
BwAFAAYABgAFAAYABwAIAAoACwALAAwADAAMAA4ADwAPABEAEgAUABUAFAAUABQAEwAT
ABMAFAAVABYAFwAaAB4AHAAbABoAGgAdAB4AHwAgACEAIgAjACUAJQAlACUAJwArAC0A
MQA0ADUANgA3ADgAOwA+AEIARQBGAEgASgBOAFIAVgBXAFsAWgBdAF4AYQBgAGIAYwBk
AGcAZwBnAGYAZABmAGQAYQBjAGIAYQBgAF4AXQBcAFoAWABXAFQAUQBPAE0ASgBHAEUA
QQA9ADsAOgA4ADUAMgAvACwAKAAlACAAHgAbABkAFwAVABMAEQAPAA4ADQAMAAkABwAH
AAgACAAIAAgACAAHAAYAAwACAAUABQAFAAYABQAFAAUABQAGAAcACAAKAAoACwALAAsA
CwAMAA0ADQAPAA8AEAAQAA8AEQARABEAEgASABMAFgAUABQAFQAVABUAFQAWABYAFQAV
ABQAFAARABAAEAAQABIAEgATABUAFQAUABMAEAAOABAAEAAPAA0ADQAOAA4ADAAMAAwA
CwANAAwACwALAAoACwALAAoACAAHAAYABgAIAAkACgALAAoACAAHAAYABwAIAAkACQAH
AAgACAAHAAUABQAFAAYABgAIAAgACAAIAAcABgAFAAQABgAFAAUABwAHAAcACAAIAAoA
DAANAA0ADQALAA0ADgANAA0ADQANAA0ADgAOAA4AEAAQABAADgAOAAsACQALAA0ADgAO
AA0ACgAJAAkACQAKAAoACgAKAAoACgAIAAgABAACAAAAAAD9//3//f/9//3//P/8//z/
/f/9//7//v/7//v/+//7//3//P/8//3/+//7//n/+//9//z//P/8//z//P/+/wAABAAI
ABYAKAA9AFsAjwDNAA0BRwFwAYcBkwGVAYsBiwGQAX4BOAHEAEQA1P9y/z3/SP9r/4H/
k/+n/7b/xf/S/9n/3v/j/+b/6P/o/+r/6v/q/+r/6f/q/+z/7f/s/+3/7f/t/+z/7v/v
/+//8P/x//L/9P/z//P/9P/0//L/9P/1//X/9//4//r/+//8//z//P/7//3//f/+////
/f/9////AgADAAMAAwAEAAcACAAJAAoACQAKAAsADQARABEAEQATABUAFQAXABgAGgAc
AB4AIAAkACYAKQArACwALgAwADQANgA6ADsAPwBAAEMARABHAEYASABJAEoATABLAEoA
SABIAEoASABFAEUARABDAEIAQAA/AD4APAA5ADkANwA1ADQAMwAxAC8AKwAnACMAIQAe
ABwAGQAWABMAEAAMAAkACAAGAAMAAQD///3/+//5//f/9v/1//T/8//x//H/8v/y//L/
8v/y//D/8P/u/+7/8f/x//H/8v/z//P/8//z//X/9f/1//b/+P/5//n/+f/5//r/+//7
//v/+//8//z//P/9//z/+//9//z//P/+//z//P/9//3/+//7//z//P/9//3//P/8//v/
+v/6//r/+P/4//n/+//5//j/9//0//T/9v/2//X/9f/1//b/9v/1//T/8//x//P/8v/x
//H/8v/z//P/8v/y//H/8P/w/+//7//v/+//7//u/+7/7v/u/+7/7v/t/+3/7v/u/+3/
6//r/+v/6v/u/+3/7f/t/+z/7P/s/+z/7P/s/+z/7P/s/+z/6//r/+3/7//v//D/8P/y
//T/9f/1//P/8f/z//T/9f/1//X/9f/3//j/+P/4//f/9v/1//L/9P/x/+//8f/x//L/
8v/x//L/8f/x//H/8P/w//D/8P/w//D/7v/u/+r/6P/m/+b/4f/h/+H/4f/j/+L/4v/i
/9//3//g/+D/3f/d/93/3f/b/9r/2v/b/9n/2f/X/9n/2P/W/9X/1P/W/9b/1v/Y/97/
6v/8/xAAKwBXAJUA0wAPAT8BXAFpAXUBeQF7AYMBhAFeAQgBkgAUAJz/Qv8p/0T/Yf9z
/4f/m/+o/7P/vP/B/8j/y//M/8z/zP/M/8z/zP/M/8//0P/S/9P/0v/T/9P/0//U/9b/
1//X/9f/1//X/9j/2f/Z/9r/2v/a/9z/3f/d/97/3v/f/9//3//g/+H/4f/j/+P/5P/l
/+P/4//l/+j/6f/p/+n/6v/t/+7/7//w//H/8v/z//X/9//3//f/+f/6//v//v8AAAIA
BAAGAAgACgAMAA8AEQAUABYAGAAcACAAJAAlACkAKgAtAC4AMQAwADIAMwA0ADYANQA0
ADIANAA2ADQAMQAzADIAMQAwAC4ALQAsACoAKwArACkAJwAkACEAHQAZABUAEQANAAsA
CgAIAAUAAgD9//r/9v/z//H/8P/u/+3/6f/n/+X/4//j/+L/4f/g/97/3f/e/+D/3v/e
/97/3v/g/+D/3v/e/+H/4f/h/+L/4f/h/+H/4f/j/+P/4//k/+T/5f/l/+X/5v/o/+r/
6//s/+3/7//w/+//8f/x//H/8//y//L/9P/z//L/8v/x//T/9f/3//j/9//3//b/9v/1
//T/9P/0//X/9v/4//v/+v/4//b/8v/0//b/9v/1//f/9//4//j/9//2//X/8//1//T/
8//z//T/9f/1//T/8v/x//D/8P/x//H/8f/x//H/8P/w//D/8v/y//L/8f/x//L/8v/x
/+//7//v/+7/7v/t/+//8P/z//T/9f/2//n/+v/7//z/+v/5//n/+//7//v//P/8//v/
/P/8//v//f/7//3//v/+//3//P/7//v//P/8//z//P/8//z/+v/6//f/9f/3//j/+P/3
//X/9//3//j/+f/4//j/+P/4//b/9v/0//T/8v/w/+7/7v/r/+v/6//r/+n/6P/o/+j/
6f/p/+r/6v/r/+v/6//r/+3/7P/s/+3/7v/v/+7/8f/x//D/8P/w//D/7v/u//L/+P8A
AAwAIAA1AFMAhQDFAAcBQQFoAXkBgQGHAYcBhQGEAXYBPgHUAFQA4P98/0H/RP9j/3v/
kf+l/7L/w//S/9n/3v/j/+T/5v/s/+v/6v/p/+j/6f/q/+z/7f/w//H/8f/x//L/9P/1
//X/8//z//P/9P/3//f/+P/4//j/+v/7//v/+v/6//v/+////wAAAQABAAEAAQACAAMA
AQABAAMABgAHAAcABwAIAAcACAAJAAoACwAMAA0ADwARABEAEQATABYAFwAaABwAIAAi
ACQAJgAnACgAKgArAC8AMgA1ADoAOwA+AD4AQQBAAEMARABHAEgASgBLAEwASgBJAEgA
RgBIAEoASABFAEMAQgBBAEAAPgA9ADwAOgA2ADUAMgAvACwAKQAlACEAIAAdABoAGQAU
ABIADwAMAAYAAgD9//n/9//2//T/8//v/+3/6//p/+r/6v/q/+r/5P/h/+D/4P/i/+L/
4v/i/+T/5P/i/+L/4f/h/+H/4v/j/+P/4//j/+T/5f/m/+j/6P/n/+X/4//k/+b/6P/p
/+v/6//s/+z/6//t/+3/7f/s/+r/6f/q/+v/7P/u/+//7f/t/+7/7v/w//H/8f/y//D/
7v/t/+z/7v/u/+//8f/x//D/7//s/+v/7P/r/+n/6v/r/+3/7v/r/+r/6f/n/+n/6P/n
/+f/6P/p/+n/6P/n/+f/5//o/+j/5//m/+X/6P/o/+n/6v/o/+b/5P/h/+X/6P/k/+L/
4v/i/+L/4//k/+X/5v/m/+X/5f/n/+j/5//n/+b/5//q/+z/7f/r/+n/6//s/+z/6//q
/+n/6v/s/+3/7v/w//D/8P/u/+v/5//k/+X/6f/q/+r/6f/q/+n/6f/p/+j/6P/o/+j/
6//s/+v/7P/n/+T/4f/g/93/3f/d/93/3//e/97/3v/d/93/3v/e/93/3f/d/93/2//a
/9r/2//d/93/2//d/9v/2v/a/9r/3P/a/97/4v/i/+b/9v8GABkAMwBfAJsA3wAfAUgB
WwFpAWkBWwFRAU4BPgEIAZ4AIgC4/2L/I/8g/0H/X/95/43/mP+n/7T/vf/G/83/0v/U
/9T/2P/Y/9j/2P/Y/9j/2f/Z/93/3//g/+H/4P/i/+P/4//h/+H/4f/i/+T/5f/n/+j/
6v/s/+3/7f/r/+r/6v/p/+3/7v/v/+//8P/x//P/9f/z//P/9f/4//f/9//3//j/+v/8
//7/AAD//wAAAQADAAMAAwADAAUACQALAA8AEgAUABYAGAAaABoAHAAfACEAJAAmACgA
LAAuADIAMwA3ADgAOwA8AD8AQABCAEMARABFAEUARQBEAEMARABBAD0APwA+AD0APAA6
ADkAOAA2ADMAMwAxAC8ALgAtACsAKQAmACEAHAAZABgAFgATABAADQAKAAYAAwD9//r/
9v/z//H/7//t/+v/6//q/+n/6P/n/+X/5f/m/+b/5v/m/+b/5P/k/+L/4v/l/+X/5f/m
/+X/5f/l/+X/5//n/+f/6P/q/+v/6//r/+3/7v/v/+//7//v//D/8P/z//X/9f/1//X/
9P/0//b/9v/2//f/9//1//X/9v/2//f/9//2//b/9//2//b/9v/1//T/9P/1//f/9v/1
//L/8P/y//L/8f/x//H/8v/y//L/8v/y//H/8f/w/+//7//w//H/8f/w/+//7//v//D/
8P/v/+7/7f/v/+7/7v/u/+7/7v/u/+3/7f/u/+7/7f/t/+v/6v/s/+z/7P/s/+r/6v/q
/+r/7P/r/+v/7f/v/+//8P/w//D/8v/z//P/9f/z//X/9v/3//f/9//3//f/+P/4//j/
9//2//X/8v/0//H/7//x//T/9v/3//f/9P/z//P/8//y//L/8v/y//T/9P/y//L/7P/q
/+j/6P/l/+X/5f/l/+X/5P/k/+T/5f/l/+b/5v/n/+f/5//n/+X/5P/k/+X/5v/n/+b/
6f/n/+b/5v/m/+b/5P/k/+j/7P/w//z/DAAhADkAYQCdAOEAHwFQAWsBewGBAX0BcwFy
AWwBQAHeAGQA8v+G/zf/LP9P/2n/ef+P/6T/tf/E/83/1P/X/9z/3v/e/97/3v/e/97/
3//g/+L/4//k/+X/5f/l/+T/5v/n/+f/6f/p/+n/6v/r/+v/7P/s/+z/7v/v/+//7v/u
/+//7//x//L/8//z//H/8f/y//P/9f/1//f/+v/7//v/+//8//v//P/9//7/AAACAAQA
BwAHAAcABwAJAAoACwAOABAAEgAUABYAGAAaABwAHwAhACQAJgAoACwALAAwADEANQA4
ADsAPAA/AEAAQgBDAEQARABDAEIAQABAAEIAQAA9AD8APgA9ADwAPAA7ADoAOAA5ADkA
NwA1ADEALwAsACkAKQAlACEAHwAcABoAFwAUABEADgAKAAcABAACAP///f/5//f/9f/z
//X/9P/z//L/7//t/+3/7v/s/+z/7P/s/+7/7v/s/+z/7f/t/+3/7v/v/+//7//v/+//
7//v//D/8v/z//P/8//z//T/9f/1//T/8//z//L/9P/3//j/+f/3//b/9v/4//j/+P/5
//n/9//3//j/+P/3//f/9v/2//b/9v/3//j/9//2//b/9//3//b/9f/y//D/8v/y//H/
7//v//D/8P/w//D/8P/v/+//7v/t/+3/7P/t/+3/7P/s/+v/6v/q/+r/6f/o/+f/6f/o
/+j/6P/m/+b/5v/l/+X/5v/m/+X/5f/l/+X/5P/i/+H/4f/j/+P/4//j/+P/4//h/+H/
4P/g/+D/4P/g/+D/4P/g/+D/4P/f/9//4f/j/+P/5P/k/+b/6P/p/+n/6f/n/+n/6v/r
/+v/6//r/+n/6v/q/+r/6v/q/+r/6P/o/+X/4//l/+X/5v/m/+X/5v/l/+X/5f/k/+T/
5P/k/+T/5P/i/+L/3v/c/9r/2v/Z/9n/2f/Z/9f/1v/W/9b/1f/V/9b/1v/X/9f/1//X
/9X/1P/U/9X/1//X/9X/1//X/9b/1v/W/9b/1v/W/9r/4P/o//j/DAAlAE0AiQDHAAUB
OQFYAWkBdQF7AXsBfwGAAWQBFAGeACIAqv9K/yv/RP9d/3H/hf+Z/6T/sf+8/8H/xv/H
/8j/yP/K/8r/yv/K/8r/y//M/87/z//O/8//z//P/9D/0v/T/9P/1f/V/9X/1v/V/9X/
1v/W/9b/2P/Z/9n/2v/a/9v/2//d/97/3//f/93/3f/e/9//4f/h/+P/5v/l/+X/5f/m
/+f/6P/p/+r/7f/u/+//8f/1//X/9f/3//r/+//+/wAAAAACAAQABgAIAAoADQAPABMA
FgAZAB4AHwAiACIAJQAmACkAKgAtADAAMgAzADQANAAzADIAMAAyADQAMgAvAC8ALgAt
ACwALgAtACwAKgApACkAJwAlACEAHwAcABkAGQAVABEADwAKAAgABQACAP///P/4//X/
9P/y/+//7f/p/+f/5f/j/+T/5P/k/+T/4f/f/9//4P/i/+L/4v/i/+L/4v/g/+D/4//j
/+P/5P/l/+X/5f/l/+f/5//n/+j/6f/p/+j/5//p/+r/6//r/+n/6f/q/+r/6f/r/+v/
6//r/+r/6v/s/+z/7P/t/+3/7f/t/+7/7v/x//H/8P/w//H/8P/w//D/7//u/+7/7//v
/+7/7f/q/+z/7v/u/+3/7P/r/+v/6v/q/+r/6v/p/+v/6v/p/+n/6v/r/+v/6v/o/+f/
5v/m/+f/5//n/+f/5f/k/+T/5P/m/+b/5v/l/+X/5v/m/+X/5f/l/+X/5P/i/+H/4f/j
/+P/4//j/+P/5f/l/+X/5v/m/+b/5v/m/+P/4v/h/+D/3v/d/93/3//k/+X/5//o/+j/
6v/r/+v/7P/r/+7/8P/x//H/8f/x//L/9P/1//b/9P/0//T/8v/y/+//7f/v//H/8v/y
//H/8v/x//H/8f/0//T/9P/0//T/9P/y//L/7v/s/+r/6v/l/+X/5f/l/+b/5v/n/+j/
5P/j/+P/4v/i/+P/5P/l/+X/5P/k/+X/5f/l/+P/5f/l/+T/5P/k/+D/4P/i/+b/5v/m
//L/BAAZAC0AUQCJAMkACQFCAWEBaQFvAXMBbwFsAWoBUgEGAZQAGACq/0//LP9B/2H/
df+L/6D/sf/A/8n/zP/T/9r/3P/a/97/3v/e/97/3//g/+L/4//k/+X/5f/l/+b/6P/p
/+n/5//n/+f/6P/r/+v/7P/s/+r/7P/t/+3/8P/w//H/8f/0//b/+P/5//f/9//4//n/
+f/5//v//v////////8AAAEAAgADAAQABwAIAAkACwALAAsACwANAA4ADwASABQAGAAa
ABwAHgAiACQAJwApACsALAAtADAANAA4ADkAPQA/AEMARQBJAEgASgBLAEwATwBPAE8A
TgBMAE4ATABJAEkASABHAEYARwBHAEcARgBFAEUAQwBBAD8APQA6ADcAMwAvACsAKQAk
ACIAHwAcABkAFgASAA8ADAAKAAcABQADAAEA///9//3//P/7//r/9//1//X/9v/1//T/
8//y//T/9P/y//L/8v/x//D/8P/y//P/9P/1//P/8//z//T/+P/5//n/+f/3//j/+f/5
//v/+//8//z//P/9//z/+//7//r/+v/8//7//v///////////wAAAAD//////v/+//7/
/v///wAA/f/8//z//f/+//7//v/8//r//P/8//v/+//7//z//P/8//z//P/7//n/+P/3
//f/+v/7//v/+v/4//f/9v/2//n/+f/5//n/9//2//b/9v/3//j/+f/5//f/+P/4//f/
9f/1//X/9P/2//n/+f/2//b/9v/2//b/9P/0//T/9P/0//P/8//1//f/9//4//j/9v/4
//n/+f/6//n//P/+////////////AQACAAIAAgAAAP7//P/4//v/+f/4//v//f/+//7/
/f/8//v/+//7//z//P/8//z//v/+//z//P/4//b/9P/0//H/8f/x//H/7//u/+7/7v/t
/+3/7v/u/+//7//v/+//7v/s/+v/6//u/+//7v/x/+7/7P/r/+r/6v/q/+z/8v/4//7/
CgAaACsASQB9AL0A/wA3AVoBbwF3AW8BYQFZAVIBPgH+AIgACACk/1L/K/9A/2H/d/+N
/5//rP+7/8r/1f/c/9//4v/i/+b/6P/o/+j/6P/r/+z/7v/v/+7/7//v/+//8P/y//P/
8//1//X/9f/2//X/9f/2//b/+P/6//v/+//8//z//f/9//3//v//////AQABAAIAAwAF
AAUABwAKAAoACQAIAAgACwAMAA0ADgANAA4ADwARABUAFQAVABcAHAAdACAAIgAiACQA
JgAoACwALgAxADMANAA2ADgAPAA+AEIAQwBHAEkATQBPAFMAUwBUAFQAVABWAFUAVABS
AFQAVgBUAFEAUQBQAE8ATgBOAE0ATABKAEYARQBCAD8APgA9ADsAOQA3ADMALwAtACoA
KAAlACIAIAAeABsAGQAVABIADgALAAkABwAFAAMAAQAAAP///v/9//v/+//8//r/+v/6
//r//P/8//r/+v/5//n/+f/6//z//f/+/////v/9//z//P///wEAAgADAAMABAAFAAUA
BQAFAAYABgAFAAcABwAHAAkACAAIAAoADAAMAA0ADQALAAsADAAMAAsACwAKAAoACwAK
AAoACgAJAAgACAAJAAkACAAHAAQABAAGAAYABQADAAMABAAEAAQABAAEAAMAAwACAAEA
AQACAAMAAwACAAAA///+//7////////////9//z//P/8//7//v/+//3//f/+//7//f/7
//v/+//6//v/+//8/////v/9//z/+//8//3//v8AAAIAAgABAAEABAAEAAUABgAEAAQA
BQAGAAYABwAIAAgABgAHAAkACgAHAAkACgAJAAcABgAGAAcABwAHAAYABQAGAAcABgAH
AAgACAAIAAkABwAHAAcABwACAP///P/6//j/+P/4//j/+v/6//r/+v/4//j/+P/4//n/
+v/7/w==
         </WaveFormData>
      </LeadData>
      <LeadData>
         <LeadByteCountTotal>10000</LeadByteCountTotal>
         <LeadTimeOffset>0</LeadTimeOffset>
         <LeadSampleCountTotal>5000</LeadSampleCountTotal>
         <LeadAmplitudeUnitsPerBit>4.88</LeadAmplitudeUnitsPerBit>
         <LeadAmplitudeUnits>��V</LeadAmplitudeUnits>
         <LeadHighLimit>2147483647</LeadHighLimit>
         <LeadLowLimit>268435456</LeadLowLimit>
         <LeadID>V5</LeadID>
         <LeadOffsetFirstSample>0</LeadOffsetFirstSample>
         <FirstSampleBaseline>0</FirstSampleBaseline>
         <LeadSampleSize>2</LeadSampleSize>
         <LeadOff>FALSE</LeadOff>
         <BaselineSway>FALSE</BaselineSway>
         <ExcessiveACNoise>FALSE</ExcessiveACNoise>
         <MuscleNoise>FALSE</MuscleNoise>
         <LeadDataCRC32>2967263818</LeadDataCRC32>
         <WaveFormData>
6v/q/+r/6v/q/+r/6v/q/+z/7P/s/+z/9f/8/wMACgAnAEQAYQB+AKwA2gAIATYBQwFQ
AV0BagFLAS4BEQH0AKUAVgAHALj/s/+u/6n/pP+w/7z/yP/U/9f/2P/Z/9r/3v/g/+L/
5P/k/+T/5P/k/+b/5v/m/+b/5//o/+n/6v/q/+r/6v/q/+v/7P/t/+7/7P/s/+z/7P/q
/+r/6v/q/+z/7v/w//L/8P/w//D/8P/y//T/9v/4//j/+P/4//j/+v/6//r/+v/7//z/
/f/+////AAABAAIAAwAEAAUABgAKAAwADgAQABMAFAAVABYAGAAYABgAGAAcACAAJAAo
AC0AMAAzADYANwA4ADkAOgA7ADwAPQA+AEAAQABAAEAAPgA+AD4APgA7ADoAOQA4ADgA
OAA4ADgANQA0ADMAMgAuACwAKgAoACMAHgAZABQAEgASABIAEgAPAAwACQAGAAUABAAD
AAIA///+//3//P/5//j/9//2//b/9v/2//b/9v/2//b/9v/z//L/8f/w//H/8v/z//T/
9P/0//T/9P/2//b/9v/2//f/+P/5//r/9//2//X/9P/2//j/+v/8//r/+v/6//r//P/8
//z//P/8//z//P/8//7//v/+//7///8AAAEAAgD///7//f/8//r/+v/6//r//P/8//z/
/P/7//r/+f/4//r/+v/6//r/+f/4//f/9v/2//b/9v/2//b/9v/2//b/9f/0//P/8v/w
//D/8P/w//D/8P/w//D/8v/y//L/8v/w//D/8P/w//D/8P/w//D/8v/y//L/8v/v/+7/
7f/s/+7/7v/u/+7/7v/u/+7/7f/t/+3/7f/s/+z/7v/v//H/8v/z//P/9P/0//P/8f/w
//D/8P/x//L/8v/z//T/9P/x//H/8P/w//L/8P/v/+//8P/0//b/9//2//X/9P/z//P/
9P/0//T/9f/1//T/8v/w/+v/6f/m/+b/5P/i/+L/5f/l/+X/5f/l/+T/5P/l/+X/5P/k
/+T/4v/i/+L/4v/i/+L/4v/h/+H/4f/h/+H/4f/i/+L/4v/m/+r/7v/2/wEACwAeAD8A
bwChANsADgEzAU8BXgFfAVkBVwFUATEB4gB6AB0AyP+D/2//gP+N/5b/pv+z/73/xv/M
/9H/0//S/9T/1P/V/9b/1//X/9X/1//Y/9n/2//b/9z/3P/a/9r/3P/c/9v/2//b/9z/
3//h/+L/4//g/+D/4P/f/+H/4f/h/+L/4v/k/+T/5P/k/+X/5v/n/+f/5//o/+n/6v/q
/+z/7P/r/+3/7f/u/+7/7v/w//D/8P/x//P/9P/4//n/+//8//7//v///wIAAgAEAAcA
CAALAA0ADgASABgAGQAcAB4AIAAiACQAJgAkACYAKAApACkAKQApACkAKQApACgAKAAp
ACkAKQApACkAKAAmACQAIgAgACAAHgAeABwAGgAYABUAEwARABAADQAJAAcABAACAP//
/f/7//f/8//x/+//7v/u/+3/7P/r/+n/6P/n/+b/5f/k/+P/5f/k/+P/4//i/+H/4P/f
/93/3f/d/97/4f/h/+L/5P/k/+P/4v/h/+L/4v/j/+X/5f/m/+b/5//o/+n/6f/o/+n/
6v/q/+v/6//r/+v/7P/s/+v/6//r/+j/6P/o/+j/6v/r/+v/6v/s/+v/6//r/+n/6P/o
/+j/6v/q/+r/6v/o/+f/5f/k/+f/5//m/+X/5f/j/+P/5f/l/+T/4//i/+X/5P/k/+X/
4//i/+L/4//i/+P/4//i/+H/4P/f/97/4P/g/+D/4P/f/9//3//d/9v/3P/d/93/3//f
/9//3v/b/9r/2v/b/9z/3P/b/9r/3P/d/9//4P/d/93/3//e/9v/3//g/9//3v/d/9z/
2//a/9r/2v/Z/9n/2//b/9r/2v/a/9v/3f/e/+H/4f/i/+P/4f/g/+D/4P/g/+H/4v/i
/+X/5v/m/+X/4//i/+L/4v/h/+H/4v/j/+X/5f/k/+P/4//j/+P/4//k/+T/5P/j/+H/
4P/e/93/2v/a/9n/2v/W/9T/1P/V/9X/1f/V/9X/1v/W/9f/1//U/9T/1P/U/9b/1v/W
/9b/1v/W/9X/1f/T/9P/0//T/9T/1v/W/9b/3P/k//L/AQAXADgAZwCbAM8A+wAeATkB
TQFWAVsBYwFnAUwBCQGqAEgA6/+a/3f/f/+M/5X/pP+y/7n/wf/I/8r/y//N/87/zv/O
/8z/zP/M/8v/zf/P/9D/0f/R/9H/0v/S/9D/0P/S/9L/0//T/9P/1P/U/9X/1f/V/9X/
1v/X/9f/1//X/9f/2P/Y/9r/2v/a/9r/2//c/93/3f/d/97/3//g/+D/4v/i/+H/4//j
/+T/5v/m/+j/6P/q/+v/7f/u/+7/7//x//L/9P/0//X/+P/6//z///8AAP//AQACAAYA
DAANABAAEgAUABYAGAAaABoAHAAeAB8AHwAfAB8AHwAfAB8AHgAeAB8AHwAfAB8AHQAc
ABoAGAAYABYAFgAUABIAEAAOAAwACAAFAAIAAAAAAP3//P/6//b/8//x/+//7v/r/+r/
6f/n/+b/5P/i/+H/3//e/93/3f/d/93/3f/d/9z/2//b/9v/2//b/9v/2//b/9v/3P/c
/9v/2//c/93/3f/d/93/3f/c/9z/3f/d/97/3v/f/+D/4f/h/+D/3v/e/93/3f/f/9//
3//g/+D/3//f/9//3v/e/97/3v/e/9//3//e/97/3f/d/93/3f/c/9z/3P/b/9r/2f/Y
/9n/2f/Y/9j/2//b/9r/2f/Z/9f/1//Z/9r/2v/a/9r/2P/W/9X/1f/T/9L/0v/T/9b/
1//X/9b/1v/W/9b/1v/W/9b/1v/W/9X/1f/V/9P/0//U/9X/1f/V/9X/1f/U/9H/0P/Q
/9H/0v/S/9H/0P/R/9H/0v/S/9L/0v/T/9T/1f/W/9X/1P/S/9H/0//T/9L/0v/U/9X/
1//Y/9f/1//Y/9n/2v/a/9v/3P/a/9v/3P/c/97/4P/h/+H/4//i/+L/4v/e/93/3f/d
/+L/4//j/+P/4//j/+P/4//l/+b/5//n/+X/5P/i/+H/2//a/9j/2P/X/9b/1//Z/9f/
1//X/9f/2P/Y/9n/2f/Y/9j/2P/Y/9b/1v/W/9b/1v/W/9X/1f/X/9n/2//d/9j/1v/W
/9r/4P/m/+z/9f8FABQAKQBNAIEAuQDwAB8BQQFYAWsBeQF/AYIBdQFOAQgBqQBCAOP/
mf+C/4//nv+q/7n/wf/I/9D/0//V/9r/3P/a/9r/2v/a/9n/2//d/97/3//d/93/3v/e
/+D/4P/i/+L/5f/l/+X/5v/k/+X/5f/l/+P/5P/l/+X/5v/n/+j/6v/r/+7/7//w/+//
7//v/+//8P/x//P/9f/4//j/+v/6//v//f/9//7//f/8//3//P/+////AQACAAgACwAP
ABIAEwASABIAFAAVABYAGAAYABwAHwAhACYAKAApACwALgAuADAAMgA0ADgAPABAAEMA
QwBDAEMAQwBDAEMAQgBCAEEAQQBBAEEARABEAEMAQgBCAEAAQAA+ADwAOgA4ADYALwAr
ACcAJAAnACUAJQAkAB8AGwAYABUAEQANAAsACQAJAAgABgAEAAMAAQAAAP///f/9//3/
/f/8//r/+P/3//f/9//3//f/9f/1//X/9v/4//f/9//4//j/9//2//X/+P/4//n/+//6
//r/+f/5//f/9//2//T/9//6//z////+//3//P/8//7//f/9//3/+v/6//r/+v/9////
AAAAAAAA////////AQAAAAAAAAAAAAAAAAAAAP/////+//7//v/9//v/+f/8//v//P//
//7//v/+//7/AAD+//3//f/5//j/+P/5//f/9//2//T/9v/4//r//P/7//r/+f/4//f/
9//3//X/9//4//n/+f/z//H/9//4//r/+f/4//f/9v/4//j/9//3//b/9f/z//L/9v/3
//n/+v/9//3//v////7//P/7//r//P/9//7//v///wAAAAD//////v/+//7/+v/5//n/
+f/+/////////////////////v/+//7//f/7//r/+P/3//b/9v/1//b/9P/y//L/8//w
/+//7v/t/+z/7P/t/+3/7v/u/+7/7v/u/+7/7v/u/+3/7P/q/+n/6v/r/+z/7f/w/+7/
7P/s//D/9P/+/w0AGQAkAEEAcQCpAOEAFgE7AVEBZAFpAWEBXQFYATcB6ACCACcA2P+R
/3f/hv+Z/6D/qP+3/8P/yv/S/9n/2//g/+T/5P/i/+L/4v/h/+H/4//k/+X/5//n/+j/
6P/m/+b/6P/o/+v/6//r/+z/6v/r/+v/6//r/+z/7f/t/+7/7//w//L/8f/y//H/8P/w
//H/8v/z//X/9f/2//f/9v/2//j/+P/3//n/+f/6//r/+v/8//z/+v/7//3//v8BAAMA
BgAIAAkACAAIAAoADgAQABMAFAAVABcAGAAcACAAIQAkACYAKAAqACwALgAsAC4AMAAx
ADMAMwAzADMANQA1ADQANAAzADMAMwAzADMAMgAwAC4AKgAoACgAJgAmACQAIgAgABwA
GQAWABQAFAARABAADgAIAAUAAwABAP//+//5//f/9f/0//L/8P/t/+v/6v/p/+f/5//n
/+f/5//m/+X/5f/j/+P/4//j/+X/5f/l/+b/5P/j/+P/5P/n/+f/5//n/+n/6P/o/+n/
6f/q/+r/6//s/+3/7f/s/+7/7v/t/+3/7//v/+//8P/w/+//7//v//D/8P/w//D/8v/z
//P/8v/x/+//7v/t/+7/7v/v//D/8P/w//D/8P/t/+3/7P/s/+3/7f/s/+v/6//p/+n/
6//q/+r/6v/q/+z/6v/p/+n/5//m/+b/5//q/+v/6//q/+f/5v/l/+T/5f/m/+f/6P/n
/+f/5//l/+P/4v/h/+P/4v/j/+T/5f/m/+X/5P/i/+H/4v/j/+P/5P/k/+X/5//o/+f/
5//o/+n/6//q/+r/6v/o/+n/6v/q/+v/7P/s/+v/7f/s/+z/7P/q/+n/6f/p/+z/7f/t
/+3/6//r/+v/6//s/+z/7P/r/+v/6v/o/+f/4//i/+D/4P/e/9z/3P/d/9v/2//b/9v/
3P/c/93/3f/a/9r/2v/a/9r/2v/a/9r/2v/a/9n/2f/Z/9n/2f/Z/9r/3P/e/+D/4v/m
/+7//f8NACIASwB/ALUA6wAWATUBTwFYAVsBXQFhAVQBIwHKAGQABwCy/3n/c/+E/43/
mP+o/7X/v//G/8r/zf/R/9T/1P/W/9X/1v/X/9f/1f/X/9j/2f/X/9f/2P/Y/9j/2P/a
/9r/3f/d/93/3v/c/93/3f/d/93/3v/f/9//4P/h/+L/5P/j/+T/4//i/+L/4//k/+X/
5f/l/+b/5//q/+r/7P/s/+3/7//v//D/8v/y//T/9P/0//X/9//4//j/+f/7//z/AAAA
AAEABAAIAAoADQAOAA8AEQASABYAFwAXABkAGgAeACAAIgAkACQAJgAoACkAKQApACkA
KQApACkAKAAoACcAJwAnACcAJQAkACIAIAAhACAAIQAgACAAHgAcABoAFgATABAADgAM
AAkACAAGAAQAAQD///3/+v/3//b/9f/z//L/8P/u/+//7f/s/+v/6f/p/+n/6f/r/+r/
6f/p/+f/5//n/+f/6f/p/+n/6v/o/+f/5//o/+v/6//r/+v/7f/s/+z/7f/v//D/8P/x
//L/8//z//L/8v/y//H/8f/z//P/8//0//T/8//z//P/8v/y//L/8v/y//P/8//y//L/
8f/x//H/8f/w//D/8P/w//D/8P/w/+//7//u/+7/8f/x//D/7//v/+3/7f/v/+//7v/t
/+z/7v/s/+v/6//r/+r/6v/r/+z/7f/t/+z/6v/q/+r/6v/s/+z/7P/s/+v/6//r/+n/
5//o/+n/6f/r/+v/6//s/+r/6v/q/+r/6v/q/+r/6f/p/+v/6//q/+r/7P/t/+//8P/z
//P/9P/1//P/8v/y//L/9P/1//b/9v/5//r/+v/5//n/+P/4//j/+P/3//f/9//4//n/
+f/5//n/+f/5//n/+v/6//r/+f/7//r/+P/3//b/9v/1//b/9P/y//L/8//1//X/9f/1
//L/8v/z//P/8v/y//L/8v/0//T/9P/0//L/8v/x//H/8//z//P/8//2//T/9P/2//r/
AgAOAB0AMwBWAIUAtwDpABcBOgFTAWcBdAF5AYMBgwFqASkB0gBuAA0AvP+Z/6H/rv+3
/8T/0v/b/+H/5v/q/+//8f/y//D/7v/u/+7/7v/t/+3/7//w//H/7//v//D/8P/w//D/
8v/y//H/8f/x//L/8v/z//P/8//1//b/9//3//f/9//3//j/9//4//f/9v/4//n/+v/7
//n/+f/6//v//P/8//7//v///wEAAQACAAAAAAACAAIAAgADAAUABgAIAAkACwAMAA4A
DgAPABIAEgAUABcAGAAbAB0AHgAiACYAJwAqACwALAAuADAAMgAyADQANgA3ADUANQA1
ADUANwA3ADYANgA1ADUANQA1ADUANAAyADAALwAuAC8ALgAqACgAJgAkACAAHQAaABgA
FgATABIAEAAKAAcABQADAAIA///+//3/+f/4//b/9P/z//H/8P/v//H/8f/x//H/7//u
/+3/7f/t/+3/7f/t/+//7//v//D/8v/x//H/8v/x//H/8f/x/+//7v/u/+//7//w//D/
8f/w//H/8f/w//L/8v/x//H/8f/x//H/8v/x/+//7v/t/+7/8P/y//T/8v/z//P/8v/w
/+//7//v//L/8v/z//T/8v/y//L/8v/x//H/8P/w//P/8//y//H/8f/v/+//8f/x//D/
7//u//D/7v/t/+3/7f/s/+z/7f/s/+3/7f/s/+7/7v/u/+7/8P/w//D/8P/v/+//7//t
/+z/7P/s/+v/5//n/+f/5v/p/+r/6//s/+7/7v/t/+3/7P/r/+n/6P/r/+3/8P/y//P/
8//0//X/9//2//b/9v/1//X/9f/0//X/9v/2//X/9//2//b/9v/0//P/8//z//T/9f/1
//X/+P/5//r/+//6//r/+v/5//j/9v/z//H/8P/w/+//8P/u/+z/7P/t/+z/6//q/+n/
6P/o/+n/6f/p/+r/6//s/+z/7P/s/+z/7P/s/+v/6//r/+v/6//r/+z/6v/o/+z/8v/4
/wIAEQAhADYAWwCNAMUA+wAmAUUBXQFuAXcBfQF/AXQBSQH6AJIALQDU/5f/if+W/5//
qv+2/7//y//U/9r/3f/f/+D/4v/m/+L/4v/i/+H/3//h/+L/4//k/+X/5//o/+b/5v/o
/+j/5//n/+f/6P/q/+v/6//r/+v/7P/t/+3/6//r/+v/7P/t//D/8f/y//L/8//0//X/
8//z//T/9f/5//r//f/+//7////+//7///8AAAMABAACAAMABQAGAAkACwAOABAAFAAU
ABUAGAAXABgAGgAaAB0AIQAkACoALQAtAC8AMAAyADQANgA4ADkAPAA/AEEAPwA/AD8A
PwBAAEEAQQBCAEEAQQBBAEEAQwBCAEAAPgA7ADgANwA0ADAALgAsACoAKAAnACYAJgAk
ACEAIAAeABcAEwAQAA0ADgALAAoACQAGAAQAAQD+//7//f/9//3/+//5//f/9f/2//b/
9v/3//j/+f/6//v/+v/5//j/+P/2//X/9f/2//j/+f/6//v/+//6//r/+//9//7//v//
/wAAAQABAAAAAgACAAEAAQAAAP///v/+//////8AAAEAAgACAAIAAgAEAAUABQAEAAMA
AQAAAP//AAAAAAEAAgAAAAAAAAAAAP7//f/7//r//v/////////8//n/+P/5//z//P/8
//z//v/8//v/+//7//r/+v/7//n/+f/4//b/+f/6//v//P/6//j/9v/0//f/+f/0//L/
8v/y//L/8//0//T/9f/0//P/8f/w//L/8//1//b/+f/5//r/+//7//r/+v/6//n/+f/5
//j/+//8//z/+//8//z//f/+//v/+f/4//f//P/9//3//f/9//3//f/9//z//P/8//v/
/v/+//3//f/2//T/8f/w/+7/7P/s/+3/7//v/+//7//u/+7/7//v/+z/7P/s/+z/6v/q
/+r/6v/s/+z/6//r/+n/6f/p/+n/6v/q/+7/8v/y//T//v8JABUAKgBNAH0AtwDvABoB
NwFRAVwBWwFXAVcBSgEhAdAAbAAVAMb/if91/4L/k/+i/7D/uf/D/8r/zv/T/9n/2v/c
/97/3v/e/97/3f/a/9v/2//b/93/3//i/+T/4v/i/+T/5P/k/+P/4v/i/+P/5f/m/+f/
6f/q/+v/6//p/+f/5f/k/+X/6P/p/+r/7P/t/+7/7//t/+3/7v/v//D/8P/y//L/9f/3
//f/+P/3//b/9//2//b/9//5//r//v///wEAAgAGAAYABwAKAAsADAAOAA4AEQATABQA
GAAaABsAHgAgACAAIgAkACYAKAAqACwALQAvAC8ALwAvACwAKwApACgAKwArACsAKwAp
ACgAJgAkACQAIgAiACAAHwAeAB0AHAAWABMAEAAOAAwACQAIAAYAAgD///3/+//3//P/
8f/v/+3/7P/q/+j/6f/n/+b/5f/j/+P/4//j/+P/4v/h/+H/3//f/9//3//h/+H/4f/i
/+L/4f/h/+L/4f/h/+H/4f/i/+L/4//l/+X/5v/m/+f/5v/n/+f/5v/n/+j/6P/p/+f/
5//n/+j/6v/p/+n/6f/o/+j/6P/o/+j/6f/p/+j/6v/p/+n/6f/n/+b/5v/m/+j/6P/o
/+j/5f/l/+T/5P/n/+f/5v/l/+P/4f/h/+P/4//i/+H/4P/j/+L/4v/j/+P/4v/i/+P/
4f/h/+D/3v/g/+D/4P/g/97/3v/e/97/3//f/9//3f/f/97/3P/a/9r/2v/a/9z/3P/b
/9v/3P/d/93/3v/e/9//4f/i/+H/4f/i/+P/5f/k/+T/5P/m/+f/6P/o/+f/6P/o/+f/
5f/k/+T/5P/j/+P/5P/l/+r/6//r/+v/6f/p/+n/6f/o/+j/6P/n/+n/6P/m/+X/3//e
/9z/3P/a/9j/2P/Z/9n/2f/Z/9n/2P/Y/9n/2f/a/9r/2v/a/9r/2v/a/9r/2//c/9z/
3f/b/9v/2//b/9z/2v/a/97/4P/k/+z/9/8FABYANQBnAJ0A1QAEASkBRQFYAV0BWwFb
AVYBNQHuAI4ALwDU/4n/b/98/4f/jv+e/6//vf/E/8r/z//R/9L/1P/U/9L/0v/S/9H/
0//V/9b/1//X/9f/2P/Y/9j/2P/a/9r/2//b/9v/3P/e/9//3//f/+H/4v/j/+P/5f/l
/+X/5v/m/+j/6P/o/+b/5//o/+n/6//r/+z/7f/w//D/8v/y//H/8//z//T/9f/2//n/
+v/6//v//f/+//////8AAAAAAwAEAAYACgAMAA4AEQASABMAFQAWABoAGwAbAB0AHgAh
ACQAJwAqACwALgAwADEALwAvAC8ALwAxADEAMAAwAC8ALwAvAC8AMQAwAC4ALAAtACwA
LQAsACgAJgAkACIAHwAdABsAGgAYABUAFAASAA8ADQAMAAsADAAJAAgABwAHAAYABAAC
AAUABQAGAAcACQAJAAkACQAJAAgABwAHAAgACQAKAAsACwALAAsADAAMAAsACwAMAAsA
CwALAAsADgAOAA8AEQARABIAEgATABMAEwASABAAEwAUABQAFQAVABUAFQAWABgAFwAX
ABcAFgAWABYAFgAUABUAFQAUABUAFQAWABcAFgAUABMAEgAUABQAFAAUABEAEQAQABAA
EQARABAADwARAA8ADwARABAAEAAQABAAEAAOAA0ADQAMAAwADQAPAA0ADQAMAAoADAAM
AAwADAAKAAoACgAKAAoACwAMAAsACwAMAA0ADQALAAsACwAKAAoACgALAA0ADgAMAAsA
DAAKAAoACgAKAAwADAALAAsACwALAAoACgAMAA0ADwAQABEAEQASABMAEwASABIAEgAU
ABUAFgAWABcAGAAYABcAGQAYABgAGAAUABMAEwATABQAFQAVABUAFQAVABUAFQAUABQA
FAATABUAFAASABEACwAKAAgACAAIAAYABgAHAAcABwAHAAcABAAEAAUABQAGAAYABgAG
AAYABgAGAAYABgAGAAUABQAFAAUABQAFAAYABgAGAAoADgAUACAALwBBAF4AiwC9AO8A
IQFEAV8BdQGAAYcBjQGPAXwBQwHsAIwALQDY/7H/tf++/8X/1P/i/+3/8//6//z/AQAB
AP7//v8AAP7//v/+//3///8BAAIAAwABAAEAAgACAAIAAgAEAAQAAwADAAMABAAEAAUA
BQAFAAcACAAJAAkABwAHAAcACAAKAAwADAAMAAsACwALAAsACwALAAwADQAQABAAEgAS
ABIAEwASABIAEwAUABcAGAAaABsAHQAeAB4AHwAhACIAJAAkACUAKAAoACoALQAuADEA
MwA0ADgAOQA5ADsAPAA+AEAAQgBEAEQARgBIAEkARwBHAEcARwBHAEcARgBGAEUARQBF
AEUARwBGAEQAQgBDAEIAQwBCAD8APAA5ADYANQAzADEAMAAvACsAKQAmACIAHwAdABsA
GQAVABMAEQANAAwACgAIAAoACQAJAAkACAAHAAYABQAGAAYABgAHAAYABQAEAAMAAwAD
AAMABAAHAAcACAAKAAoACQAIAAcABwAGAAYABwAIAAoACwANAAsACwAKAAgACAAIAAcA
BwAIAAkACgAMAA0ADQAOAA8ADgAOAA4ADgAMAA0ADQAMAAwACwALAAsACgAIAAcABgAH
AAgACQAKAAoACwALAAwACwALAAoACQAHAAUABQAHAAgACAAIAAgACgAIAAcABwAFAAQA
BAAFAAQABQAFAAQAAgACAAIAAgACAAIAAgACAAIAAwAEAAMAAwAEAAUABQAEAAMAAgAA
AAEAAAAAAAEAAgACAAMABAACAAIAAgACAAEAAAD+//3//P/7//n/+P/7//3/AAACAAEA
AQACAAMABgAGAAcACAAHAAcABwAGAAkACgAKAAkABwAGAAYABgAEAAMAAwADAAYABwAH
AAcABwAHAAcABwAKAAoACgAJAAcABgAEAAMA///+//z//P/4//b/9v/3//n/+f/5//n/
9v/0//P/8f/z//T/9f/2//j/+P/4//j/9v/2//X/9f/3//f/9//3//T/8v/0//T/8v/0
//7/DQAdAC4ARwBzAKUA3QAQATcBTwFkAXMBdwF5AXoBZwEsAdQAbwASAL3/j/+Q/5//
qP+0/8f/0//a/97/4f/l/+j/6v/m/+f/6P/p/+n/6f/r/+z/7f/t/+3/7v/u//D/8P/y
//L/8v/x//D/8P/y//P/8//z//L/8v/y//H/8f/x//H/8v/z//b/9//4//X/9f/1//X/
9f/1//b/9//6//r//P/8//3//////wAAAAAAAAIAAgABAAEAAgACAAIAAwAFAAYACQAK
AAwAEAASABQAFwAYABcAGQAaAB4AIgAjACYAKAArAC4AMQA0ADIANAA2ADcAOAA5ADoA
OwA6ADkANwA2ADUANQA1ADUAOAA4ADcANgA2ADQANAAyADEAMAAvAC4AKAAlACIAIAAe
ABsAGgAYABIADwANAAsACAAFAAQAAwABAAAA/v/8//z/+//7//v/+v/5//j/9//1//T/
8//z//X/9f/1//X/8v/x//D/8P/y//P/9f/4//b/9f/0//P/9P/0//X/9//3//j/+P/5
//r/+//7//r//P/8//v/+//7//v/+//8//7//f/9//3//f/+////AAD//////v/8//3/
/f/+/////f/8//z//P/9//7///8AAP3//f/8//z//P/7//n/9//6//n/+v/9//v/+v/5
//j/+f/4//j/+f/3//b/9v/3//b/9//3//b/9P/0//T/9P/1//b/9//4//X/9f/1//P/
8f/y//P/8//z//X/9//0//b/9v/2//b/9f/0//L/8f/z//P/8v/y//T/9f/3//j/9//3
//j/+f/6//r/+//8//r/+//8//z//f/+//7//f/8//r/+f/4//n/+f/6//v//P/9//3/
/f/7//v/+//7//r/+v/6//n/+//6//j/9//x//D/7v/u/+z/6v/q/+v/6f/p/+n/6f/m
/+b/5//n/+n/6v/r/+z/6//q/+n/6P/r/+z/7P/t/+r/6f/o/+f/5P/m/+j/7v/y//b/
/v8JABUALgBZAI0AwwD3ACIBQwFVAVoBVwFVAU8BQAEPAbQATAD1/6r/e/95/4r/lf+k
/7D/u//H/9D/2P/d/9//3v/e/+D/3//g/+H/4f/h/+P/5P/l/+P/4//k/+T/5f/m/+n/
6v/r/+v/6//s/+z/7f/t/+3/7f/u/+//7//x//H/8f/y//D/8v/y//L/8v/z//T/9f/2
//f/+f/7//v/+v/7//r/+//9//3//v/+//7/AAAAAAAAAQADAAQABwAJAAwADgAQABAA
EQAUABQAFgAZABoAGwAdAB4AIgAoACkALAAuADEANAA3ADoAOQA6ADsAOwA9AD0APQA9
AD0APQA8ADwAOwA7ADsAOwA9ADwAOgA4ADUAMgAxAC4ALgAuAC4ALgAqACcAJAAiACEA
HQAbABgAFQATABIAEQAPAAsACQAHAAUABAACAAAA///9//z/+//5//n/+f/5//f/9v/1
//X/9//3//f/9//3//f/9//4//n/+f/6//z/+v/5//j/9//6//r/+//9////AAAAAAEA
AQABAAAA/v///wAAAAABAAMAAwADAAQABQAFAAYABwAEAAQABAAEAAIAAwADAAIABAAD
AAMAAwADAAIAAgACAAQABAAEAAQAAwADAAIAAgACAAEA///9//7//f/+/wEAAgACAAIA
AgACAAAA//////7//v///wEAAAABAAEAAAD+//7//v/+//7//v/+//7//////////f/7
//z//f/9//////////7////+//7///8BAAIAAgACAAIAAwAFAAYABgAHAAoACgAKAAsA
CwALAAwADAAMAAwADAAMAAkACwANAA0ADwANAAsADAAMAAwADAAOAA4ADQANAA4AEAAT
ABMAEwASABAADgAOAAsACAAIAAUAAgAAAP7//v/+//7/AAAAAAAAAAD+//7//v/+////
AAABAA==
         </WaveFormData>
      </LeadData>
      <LeadData>
         <LeadByteCountTotal>10000</LeadByteCountTotal>
         <LeadTimeOffset>0</LeadTimeOffset>
         <LeadSampleCountTotal>5000</LeadSampleCountTotal>
         <LeadAmplitudeUnitsPerBit>4.88</LeadAmplitudeUnitsPerBit>
         <LeadAmplitudeUnits>��V</LeadAmplitudeUnits>
         <LeadHighLimit>2147483647</LeadHighLimit>
         <LeadLowLimit>268435456</LeadLowLimit>
         <LeadID>V6</LeadID>
         <LeadOffsetFirstSample>0</LeadOffsetFirstSample>
         <FirstSampleBaseline>0</FirstSampleBaseline>
         <LeadSampleSize>2</LeadSampleSize>
         <LeadOff>FALSE</LeadOff>
         <BaselineSway>FALSE</BaselineSway>
         <ExcessiveACNoise>FALSE</ExcessiveACNoise>
         <MuscleNoise>FALSE</MuscleNoise>
         <LeadDataCRC32>364742050</LeadDataCRC32>
         <WaveFormData>
+P/4//j/+P/4//j/+P/4//j/+P/4//j//v8CAAYACgAgADQASABcAIEApADHAOoA+QAI
ARcBJgEVAQYB9wDoALIAfABGABAAAgD0/+b/2P/f/+T/6f/u/+3/7P/r/+r/6//s/+3/
7v/v//D/8f/y//D/8P/w//D/8v/y//L/8v/0//T/9P/0//X/9v/3//j/9//2//X/9P/z
//L/8f/w//L/9P/2//j/9//2//X/9P/2//j/+v/8//r/+v/6//r/+v/6//r/+v/6//r/
+v/6//z//P/8//z//f/+////AAACAAQABgAIAAgACAAIAAgACAAIAAgACAAMABAAFAAY
ABwAHgAgACIAJAAkACQAJAAlACYAJwAoACsALAAtAC4ALAAsACwALAArACoAKQAoACgA
KAAoACgAJwAmACUAJAAhACAAHwAeABkAFAAPAAoADAAMAAwADAAIAAYABAACAAEAAAD/
//7//f/8//v/+v/4//j/+P/4//f/9v/1//T/9f/2//f/+P/3//b/9f/0//T/9P/0//T/
9v/2//b/9v/2//b/9v/2//j/+P/4//j/9//2//X/9P/2//j/+v/8//n/+P/3//b/9v/2
//b/9v/0//T/9P/0//X/9v/3//j/+f/6//v//P/6//j/9v/0//L/8v/y//L/8v/y//L/
8v/v/+7/7f/s/+z/7P/s/+z/6//q/+n/6P/m/+b/5v/m/+f/6P/p/+r/6f/o/+f/5v/l
/+T/4//i/+T/5P/k/+T/5P/k/+T/5P/k/+T/5P/k/+T/5P/k/+T/5v/m/+b/5v/k/+T/
5P/k/+L/4v/i/+L/5P/j/+L/4P/i/+T/5P/k/+T/5v/o/+r/6//s/+z/7P/o/+f/5//o
/+j/6P/o/+j/6f/p/+r/7f/s/+v/6f/o/+j/6P/p/+v/8P/w//L/8v/w//D/8P/w//D/
8f/x//D/8P/w/+7/7f/o/+X/4//i/+D/3//e/93/3v/g/+H/4f/h/+H/4f/h/+P/4v/i
/+L/4v/i/+L/4v/h/9//3v/c/9z/2//a/9j/2P/Y/9n/3f/e/+H/5P/p/+7/9P///xcA
NgBbAIMArQDPAOoA+gAAAQEBAQEDAfIAxQCDAEcACgDR/7b/sv+y/7D/uf/C/8r/zP/O
/9D/0P/Q/8//0f/R/9H/0f/S/9H/0f/R/9L/0//U/9T/1f/T/9T/1P/U/9T/1f/W/9b/
2f/Z/9r/2//Y/9f/1//W/9n/2f/Z/9n/2v/b/9v/2f/b/9z/3P/d/97/3//h/+L/5P/k
/+X/5//n/+j/6//s/+3/7f/t/+z/7v/s/+7/7//v//H/8//0//X/9v/5//v/+v/7//3/
/v/9//7///8DAAUACAAKABAAEAATABQAFAAXABUAFgAZABsAGwAaABkAGwAaABkAGQAb
ABsAGwAcABwAHwAfAB4AGwAXABgAGQAYABcAFQASABEADgAMAAsACQAJAAYABQAEAAEA
/P/6//n/9//1//T/9v/1//X/9f/z//H/7//u/+3/7P/r/+v/7P/s/+z/7P/r/+r/5//m
/+b/5v/m/+f/6v/q/+r/6f/p/+n/6f/p/+v/7f/t/+3/7f/t/+7/7v/u/+7/7v/u//D/
8P/w//D/8P/w//H/8f/y//L/8v/z//L/8f/w/+//7//v/+//7//x//H/8P/w//H/8f/y
//L/9P/0//P/8f/w/+//7//u//D/8P/w//D/7v/u/+7/7v/s/+z/7P/s/+3/7//w//H/
8P/u/+7/7v/s/+z/7P/s/+v/6v/q/+r/6//r/+v/6//q/+v/6//q/+v/6v/p/+n/6f/p
/+r/7P/q/+j/6P/m/+b/5v/n/+j/6P/p/+r/6v/n/+b/5v/k/+b/5//o/+j/5v/k/+T/
5P/k/+P/4v/g/+L/5P/k/+T/5P/l/+b/5//n/+r/6v/q/+j/5//n/+j/6P/o/+j/6P/n
/+f/6P/r/+v/6f/o/+j/5//o/+j/6f/s/+r/7P/s/+z/7P/s/+z/7P/r/+v/6v/q/+n/
5v/k/+D/3//d/9z/3P/a/9j/1v/V/9j/2P/X/9f/1//X/9f/1//U/9T/1P/U/9T/1P/U
/9T/0//T/9L/0v/T/9L/0P/P/9D/0P/R/9L/0//Y/+H/6v/4/w8ALwBSAHcAmwC7ANUA
5gDyAPwABQEJAf0A1gCdAF0AHQDg/73/tv+0/7L/uv/D/8b/yP/K/8r/zP/M/8r/y//J
/8j/x//G/8b/x//H/8f/yP/K/8r/yf/J/8f/yP/I/8j/yv/L/8z/zP/K/8n/yf/J/8v/
y//M/8z/y//L/8v/y//K/8v/y//J/8r/zP/N/8//zf/N/87/zv/O/87/z//R/9L/0v/U
/9T/0//T/9P/0v/V/9T/1//Z/9f/2f/b/9z/3P/c/97/3//f/+H/5P/m/+b/5v/m/+n/
7P/u/+//9P/0//f/+P/4//n/9//4//v//P/9//3//f////7//f/9//3//f/9//7//f//
//7//P/6//f/+f/7//j/9//1//L/8f/s/+j/5f/l/+X/4v/h/+L/3//a/9j/2f/X/9X/
1P/S/9H/0f/R/9D/zf/K/8j/yP/I/8j/yf/K/8r/yv/K/8r/yv/I/8j/yP/I/8j/yf/I
/8j/yP/H/8n/yf/J/8n/x//J/8n/yf/J/8n/yv/K/8z/zP/M/8z/zf/M/8v/yv/I/8j/
yf/J/8j/yP/I/8n/x//H/8f/x//F/8X/xf/F/8P/w//C/8L/w//D/8T/xP/E/8L/v/+7
/73/vf++/77/vv++/77/vv++/77/vv++/8D/wP/A/8D/v/+//77/vf+6/7j/uP+4/7r/
uv+6/7r/uP+4/7n/uv+5/7n/uf+5/7j/uf+5/7j/uP+4/7j/uf+5/7n/uv+8/7r/uP+4
/7b/tv+2/7f/uP+2/7f/uP+4/7v/vP++/77/vv++/73/vP+6/7z/vv++/77/vv/A/8L/
xP/F/8T/xP/E/8L/wv/D/8X/xv/G/8b/xv/F/8f/yP/L/8v/y//K/8r/yf/K/8z/z//U
/9j/3v/i/+b/6v/s/+7/8P/1//f/+P/6//z/+v/5//b/8//x//D/8P/y//L/8v/z//b/
9v/1//X/+P/5//r/+//6//r/+v/6//n/+P/3//b/9//3//b/9v/4//r/+//9//z/9v/3
//r/AQAGAAsAEAAYACMAMQBKAGsAkwC9AOMABAEeATIBQQFLAVEBSgExAQkB0QCQAE0A
FAD4//T/8v/1//z/AgAEAAYACAAIAAoACwAJAAgABwAGAAYACAAJAAoADAAMAAwACwAL
AA0ADgAOAA4AEQATABUAFgAWABUAFQAVABQAEwATABIAEwATABMAEwAXABkAGgAZAB0A
IAAiACUAJgAnACkAKgAqACoAKwAtADIANgA8AEAAQwBDAEMAQgBEAEQASABLAFAAVQBa
AF4AWwBaAFsAWwBaAFsAXQBeAGAAYgBkAGkAagBsAG0AcgByAHMAcgBwAHQAdQB5AH8A
ggCDAIMAgwCDAIIAgQCBAIAAfwB+AH4AgACDAIMAggCAAH0AfwCBAH4AfQB7AHgAdABu
AGkAZQBlAGcAZgBnAGMAXwBZAFYAVABRAE4ATABKAEkASQBJAEgARQBCAEAAQQBAAD8A
PwA+AD4APgA+ADwAPAA6ADoAOgA6ADoAOwA8ADwAPAA7ADoAOQA4ADcAOAA7ADwAPQA7
ADsAPAA8ADkAOAA3ADYAOgA8AD4AQAA+ADwAOwA5ADwAPAA8AD0AOgA5ADgANwA5ADsA
PQA/AD8APwA+AD4APQA9AD4APgA+AD4APQA7ADsAOwA8ADwAOgA4ADYANAA3ADgAOQA6
ADwAPAA8ADwAOwA7ADoAOQA4ADYANgA2ADUANAAzADIAMwA0ADYAOAA2ADUANAAzADEA
MQAwAC4ALwAwADEAMwAxAC8ANAA2ADQAMQAwAC8ALgAwADAALwAyADIAMAAuACwALgAw
ADIAMwA2ADYANgA0ADEAMQAyADIANAA0ADQAMwAzADQANwA3ADcANgA2ADUAMgAyADMA
NgA2ADgAOAA4ADoAOgA6ADoAOgA5ADcANgA0ADIAMQAuACsAKQAoACgAJAAiACAAHwAe
ABwAGQAXABUAFQAVABUAFAAUABQAFAASABIAEgASABAADwANAAwABwAEAAAA/f/8//j/
9f/0//X/9v/7/wIACgARACUARABrAJUAvQDdAPQACAESARMBEQERAfwA0QCTAFUAHgDn
/8r/yP/K/8j/y//W/9z/4P/i/+T/5v/o/+n/5//l/+P/4f/g/+D/3//e/97/4P/g/9//
3//f/+D/4P/g/+D/4f/i/+L/4P/f/9//3//f/9//4P/g/+H/4f/h/+H/4P/h/+H/3//h
/+L/4v/j/+T/5f/n/+j/5//m/+b/5//o/+j/6v/q/+n/6f/p/+j/6f/o/+v/7f/u//H/
9P/2//T/9P/2//f/+f/7//7/AAAAAAAAAAADAAQABgAHAAwADAAPABAAEAARAA8AEAAT
ABgAGQAZABkAGQAYABcAFwAYABkAGgAcABkAGwAaABgAFAARABMAFQAUABMAEQAOAA0A
CAAEAAEAAAABAP/////+//v/9v/0//P/8f/v/+7/7v/t/+3/7f/r/+n/5//m/+X/5P/j
/+P/4v/i/+L/4v/i/+L/4P/g/+L/4v/i/+P/4v/i/+L/4f/j/+P/4//j/+P/5f/l/+X/
4//j/+T/5P/m/+b/5v/m/+r/6v/q/+r/6P/o/+n/6f/q/+r/6v/r/+v/6//r/+v/6//r
/+v/6//p/+n/6P/o/+n/6f/q/+r/7P/s/+v/6f/r/+v/7P/s/+7/7v/u/+7/8P/w//D/
8P/u/+7/7v/u/+z/7f/t/+3/7v/s/+z/7P/u/+7/7v/u/+v/6v/q/+r/7f/t/+3/7f/s
/+3/7f/s/+v/6P/n/+f/6P/p/+r/6//s/+n/6P/m/+j/6v/q/+r/6v/r/+z/7f/t/+7/
7v/u/+z/7P/t/+//8P/w//D/8P/v/+//8P/z//P/9f/0//T/8//w//D/8f/0//b/+P/4
//j/+P/4//j/+P/3//f/9v/2//j/9v/1//L/7//t/+z/7P/r/+r/6f/p/+z/7P/r/+v/
6//r/+v/6//o/+j/6P/o/+r/6v/q/+r/6//r/+r/6v/r/+r/6P/n/+r/7P/r/+z/7f/u
//P//v8IABUAMQBUAHsAowDHAOUA/AAIARABFQEbARUB/ADHAIcASwAOANv/yP/G/8T/
xP/N/9b/2v/e/97/3v/g/+L/4f/h/+L/4f/g/+D/3//f/9//4P/e/97/3f/d/9v/3P/c
/9z/3f/f/+H/4v/k/+P/4//j/+X/5f/m/+b/5//n/+f/5//n/+f/5v/j/+P/5P/k/+X/
5f/l/+b/5v/o/+j/6f/r/+v/7P/v//D/7//v/+//7v/v/+7/8f/z//H/8//1//b/9//4
//v//f/9////AgAEAAMABAAFAAkACAAKAAsAEAASABUAFgAWABkAFwAYABsAHAAdAB0A
HQAfAB4AHQAdAB0AHQAdAB4AHAAdABsAGAAXABUAGAAbABoAGQAXABQAEwAOAAoABwAH
AAcABAADAAQAAQD8//r/+f/3//X/9P/y//H/8f/x/+//7f/r/+r/6v/q/+r/6//s/+z/
7P/s/+r/6v/o/+j/6P/o/+j/6f/q/+r/6v/p/+v/6//r/+v/6//t/+3/7f/t/+3/7v/u
/+7/7v/u/+7/7v/u/+7/7v/s/+z/7f/t//D/8P/w//H/7//v/+//7//v/+//7//v/+3/
7f/s/+z/6//r/+z/7P/s/+z/6//p/+n/6f/q/+r/6v/q/+r/6v/q/+r/6v/q/+j/6P/o
/+j/6P/p/+n/6f/o/+b/5v/m/+b/5v/m/+b/5P/k/+X/5v/l/+X/5f/l/+b/5//n/+b/
5f/k/+P/4//l/+X/5v/m/+T/5P/k/+T/5P/l/+T/4v/k/+X/5P/j/+L/4v/k/+b/5//q
/+r/6v/o/+n/6f/q/+r/6v/q/+r/6f/p/+r/7f/t/+3/7P/s/+v/6v/q/+v/7v/t/+7/
7f/s/+7/7v/u/+7/7f/t/+z/7P/q/+j/5//k/+L/4f/h/+L/3//e/93/3f/e/97/3f/d
/93/3f/d/93/3P/c/9z/3P/c/9z/3P/c/9v/2//a/9r/2v/a/9n/2f/c/9z/3//e/9//
5P/r//T/AgAbADkAWgB/AKUAwwDbAO4A/AAGAREBEwEFAeIArQBtACsA7v/J/8T/wv/A
/8T/zf/S/9T/1v/W/9j/2P/Y/9n/1//U/9P/0v/S/9H/0f/R/9L/0P/O/8v/yf/J/8r/
yv/K/8j/yf/K/8r/yv/J/8n/yf/L/8v/zP/M/8v/y//L/8v/y//L/8r/x//J/8r/yv/L
/8n/yf/K/8r/zP/M/83/z//O/87/0P/Q/87/zf/M/8r/zP/K/8z/zf/N/8//0f/S/9H/
0v/V/9f/2P/Z/9v/3P/c/9z/3P/f/+L/5P/l/+r/6v/t/+7/7v/w/+3/7f/v//D/8f/x
//H/8v/y//L/8//x//H/8f/y//H/8//y//D/7//t//D/8//x/+//7P/o/+X/4P/c/9n/
2P/Z/9f/1//Y/9X/0P/O/9H/0f/R/9L/0P/P/8//z//N/8v/yf/I/8r/yv/K/8v/yP/I
/8j/yP/I/8j/xv/G/8f/yP/J/8v/zv/O/87/zf/N/83/zf/N/8r/y//K/8n/y//L/8z/
zP/M/8z/zP/M/8z/zP/M/8z/zP/M/83/zf/M/8z/zP/N/8//0f/T/9X/0//T/9P/0//V
/9X/1P/U/9f/2f/c/97/4v/i/+H/3//f/9//4P/g/+H/4v/j/+T/4v/i/+L/4v/i/+L/
4v/i/+L/4//j/+P/5P/i/+L/4v/i/+L/4v/i/+L/4v/j/+T/5//n/+f/5//n/+f/5v/k
/+L/4P/e/93/3f/d/9z/4P/k/+b/6P/q/+r/6v/p/+z/7P/q/+j/5v/q/+z/7v/v//D/
8P/w/+7/7v/v//H/8v/w//D/8P/v/+//8P/z//P/9f/0//T/8//x//D/8P/y//D/8v/y
//L/9f/2//f/+P/5//n/+P/4//X/8v/w/+z/7f/v//L/9v/9/wIABwANAAwADAALAAsA
DQANAA0ADQANAA4ADwAQABAAEAAQABAADQANAAwADAANAAwACgAJABAADgALAAwADwAU
ABkAIgAuADsAVQB2AJsAwwDpAAkBIAEyAUABSwFRAU0BNAEFAcUAfwA+AAkA8v/u/+r/
6P/v//T/+P/8//7/AAACAAQABwAJAAcABQADAAIAAQABAAEAAgAEAAQAAwADAAEAAgAC
AAIA/////////v8AAAEAAwAFAAQAAwADAAIAAgABAAAA//8AAAEAAQD//wAAAgADAAUA
AwADAAQABAAHAAgACgANAA0ADAANAAwADAALAAoACAAKAAgACgALAA4AEQAUABYAFwAY
ABsAHQAbABsAHAAcABwAHgAgACUAKAAqACsAMAAxADMAMwAyADUAMwA0ADcAOQA5ADgA
NwA6ADoAOgA7AD0APwBBAEQARwBLAEwATABHAEMARABFAEIAQQA/ADwAPQA6ADgANwA4
ADkANwA3ADQALwAoACQAJgAlACQAJAAiACEAIQAhAB8AHQAbABoAFwAWABUAFQAXABgA
GQAaABoAGgAYABgAFgAWABYAFwAXABYAFQATABUAFQAVABUAEwAVABUAFQAXABcAGAAY
ABoAGgAaABoAGwAaABkAGAAYABgAGQAZABgAGAAYABkAGAAXABYAFQAXABkAGwAdABoA
GQAXABYAGAAZABsAHAAdABwAGgAXABYAFQAVABQAFQAWABcAGAAWABQAEgAQABEAEgAT
ABQAFgAXABcAFwAWABQAFAAUABIAEgASABIAEwAUABYAGAAVABMAEQAPABAAEQAOAAwA
DAAMAAwADgAOAA0AEAAQAA4ADAAKAAoADAAOAA8AEAAQABAADgAPAA8AEAAQAA8ADgAN
AAsADQAOABEAEQARABAAEAAPAAwADAANABAAEAASABIAEgAQABAAEAAQABEAEQAQABAA
EAAOAA0ACgAFAAMAAgACAP///v/9//3//P/8//v/+//6//n/+P/3//X/9P/z//L/7//s
/+n/5v/i/9//2//Y/9P/0P/M/8n/yP/I/8n/zP/P/9L/2f/e/+T/8f8JACoAUQB3AJkA
tQDMANoA3gDfAOEA3QDGAJcAWwAhAOj/s/+Y/5L/lP+Y/5//pv+o/6z/rv+w/7L/tP+x
/7H/sv+x/7D/sP+w/6//rv+u/7L/tP+1/7f/tv+2/7X/tP+0/7X/tv+2/7j/t/+3/7f/
t/+3/7j/uP+2/7X/tP+z/7L/s/+z/7H/tP+2/7f/uf+4/7f/t/+2/7j/uP+5/7v/u/+8
/7//wP+//7//v/++/77/vP++/7//wP/D/8b/yP/J/8r/zf/P/87/z//R/9L/0f/S/9P/
1//Y/9r/2//g/+P/5//p/+r/7P/r/+3/8f/2//f/9//3//f/9v/1//X/9//3//f/+P/1
//f/9v/0//T/8f/z//X/8//z//L/8P/v/+z/6v/p/+n/6f/m/+X/4//f/9n/1v/T/9H/
z//O/8z/y//L/8v/y//J/8f/xv/D/8L/wf/B/8L/wv/C/8L/wv/C/8D/wP/C/8L/wv/D
/8L/wv/C/8H/w//D/8P/w//D/8X/xf/F/8X/xf/G/8b/yP/I/8j/yP/M/8z/zP/M/8z/
zP/N/83/zv/O/87/z//Q/9H/0v/T/9X/1f/V/9X/1//X/9b/1v/X/9f/2P/Y/9j/2P/X
/9X/1f/V/9b/1v/Y/9j/2P/Y/9j/2P/Y/9j/1v/W/9b/1v/Y/9n/2f/Z/9r/2P/Y/9j/
1//W/9X/1P/Y/9r/3f/g/+H/4f/h/+H/4v/j/+P/4v/j/+T/4v/i/+L/4v/i/+r/8v/5
/wQABwAIAAkACgALAAwADQANABAAEAAQAA4ADwAPABAAEAASABIAEgARAA8AEAATABMA
EQAQABAADwAQABAAEQAUABUAGAAZABoAGAAYABgAGAAbABsAGgAaABoAGAAXABQAEQAP
AA4ADgANAAwACwALAAoACgAJAAkACwALAAsACwAMAAwADAAMAAwADAAMAAwADAANAA0A
DgANAAwACgAJAAwACgALAA4ADwAQABUAHAAkADEARwBoAI0AtQDdAP0AGgEsATYBOQE9
AT0BLAEFAcsAjwBQABUA9v/w/+z/6v/x//7/BgAKAAwAEAAQABAAEQAPAAwACwAKAAoA
CwALAAsADAANAA4ADgAPABEAFAAWABgAGgAbABwAHAAdAB0AHgAfAB8AHwAgACAAIAAf
AB4AHQAcAB0AHQAbABgAGAAXABcAFwAXABgAGAAWABYAFwAZABgAGAAaABoAHQAdAB0A
HAAdABwAHwAhACEAIwAlACYAKQAqAC0ALwAvADEANAA2ADQANAA0ADcANwA4ADgAPAA9
AEEAQwBEAEcARQBGAEkASwBLAEoASQBJAEgARwBHAEcARwBHAEgARgBJAEkASABGAEMA
RQBHAEUAQwBAADwAPAA4ADUAMwAyADMAMQAxADAALQAoACYAJQAjACEAIAAeAB0AHQAd
AB8AHQAbABoAGQAYABcAFwAUABQAFAAUABYAFgAUABQAFAAUABQAFQAWABYAFgAVABMA
EwATABMAEwAVABUAFQAVABUAFgAWABQAFAAUABQAGAAYABgAGAAYABgAGQAZABoAGgAa
ABsAGQAZABkAGQAZABkAGQAZABsAGwAaABoAGgAZABkAGAAaABoAGQAXABcAFwAYABgA
GAAYABgAGAAYABgAGAAYABYAFgAWABYAFAAVABUAFQAWABQAFAAUABIAEgASABIAEgAS
ABMAFAAUABMAEgARABIAEwATABIAEwASABEAEQAPAA8AEAASABAAEAASABIAEAAQABEA
EAAQABAAEAAQABEAEAAOABAAEAAQABAAEAAQABIAFAAVABYAFgAWABQAEwATABQAFAAW
ABYAFgAVABUAFgAZABkAGwAaABoAGQAXABYAFgAYABgAGgAaABoAGgAaABoAGgAaABkA
FwAWABYAFAATABAADQALAAoACgALAAoACQAJAAgACAAHAAcABwAHAAcABwAFAAQAAwAC
AAIAAgACAAIAAwADAAIAAgABAAAA/v/9//r/+v/5//r/+//+/wUAEAAcAC8ATQBsAJEA
twDXAO8AAgESARwBIwEpASEBAAHLAI8ATwAQAOn/4P/a/9b/3P/l/+j/6v/q/+z/7v/u
/+r/6f/r/+j/5//m/+b/5f/l/+X/5v/l/+T/4v/h/+H/4v/i/+L/4P/h/+L/4v/g/9//
3//f/+H/4f/i/+L/4v/h/+D/3//g/+H/4f/f/9//4P/g/+H/4P/f/9//3v/g/+D/4f/j
/+P/4v/j/+L/5f/l/+X/5P/n/+b/6f/r/+n/6//t/+7/7f/u//H/8//0//X/9//4//n/
+v/7//////8AAAAABAAEAAcACAAIAAsACQAKAA0ADQANAAwACwALAAoACQAJAAoACwAM
AA4ADgARABEAEAAOAAsADQAPAA0ACwAIAAQAAwAAAP7//f/7//v/+P/3//f/9f/x//D/
8f/v/+3/7P/r/+n/6P/n/+r/6f/o/+j/6f/o/+f/5//p/+r/6//s/+r/6v/o/+j/6v/q
/+r/6//t/+7/7//v/+3/7f/t/+3/6//t/+3/7f/v/+//8P/w//D/8P/w//D/8v/y//L/
8v/1//b/+P/5//v//P/9/////f/9//3//f/7//v/+//7//n/+f/4//j/9//3//j/+P/9
//7//v/9//7///8BAAIAAgACAAIAAgABAAAA///+/wAAAgAEAAYABgAHAAcABwAIAAYA
BgAGAAgACAAIAAgACAAIAAkACgANAA0ADQANAA4ADwAPAA4ACwAKAAkACQAJAAkACgAM
AAoACgAMAAwADAAOABEAEAAQABAAEAAQAA0ADAAKAAwACwAKAAkACAAKAAwADgAPABIA
EgASABAAEQATABYAGAAYABgAGAAXABcAGAAbABsAGQAYABgAFwAUABQAFQAYABoAHAAc
ABwAHgAeAB4AHgAhACEAIAAgAB0AGgAYABQAEgARABEAEgAPAA4ADQANABEAEgASABMA
DwANAAsACQALAAwADQAOAA8AEAARABIAEAAPAA0ADAANAAwACgAJAAYABAADAAIA//8A
AAcAFAAeACkAOwBYAHsAoQDHAOsABAEcASwBNwE/AUEBNgEVAd8AnwBeACEA9P/m/+b/
4v/n//L/+v/6//j/+P/6//7//f/7//v/+//7//z//f/9//3//v/+//7//f/9////AAAA
AAAA/////////v//////AAABAP////8AAAAAAQABAAEAAQADAAUABgAFAAQABAADAAMA
AwADAAQABAAGAAYABwAJAAsADAAPABAAEQARABEAEAAOAAwADgAPABEAEwAVABYAFwAY
ABsAHQAfACEAJAAmACIAIgAiACUAKAAqACsAMAAzADcAOQA6ADgANQA1ADcAPAA9AD0A
PQA9ADwAOwA7ADkAOQA5ADoAPAA/AD8APgA8ADkAOwA9AD0APQA8ADoANQAwACwAKQAn
ACcAJAAjACQAIQAcABoAFwAVABMAEgAUABMAEwATABEADwANAAwACwAKAAkACQAGAAYA
BgAGAAcACAAHAAgABAACAAAA//8EAAYACAAJAAYABQAEAAMAAwAFAAUABQAFAAUABgAG
AAcACAAJAAoACgAKAAoACgAIAAgACQAJAAgACAAIAAkACwALAAsACwAKAAkACAAHAAgA
CQAJAAoACgAJAAkACAALAAwADAALAAkACQAKAAoABwAGAAUABAAFAAYABwAIAAcABgAF
AAQABQAHAAgACQAGAAQABAAEAAQABAAEAAQAAgACAAMABAAHAAcABwAHAAUABQAEAAIA
AgACAAIAAwAFAAUABAACAAQABAAEAAQAAwACAAAAAgADAAIAAQAAAAIABAAGAAcABgAG
AAYABAAEAAUABwAIAAcABgAFAAMABQAGAAkACQAIAAYABQADAAMABAAGAAoACQAKAAkA
CAAKAAoACgAKAAkACQAIAAgACgAIAAcABAD///3//P/8//n/+P/3//f/+P/4//f/9//1
//X/9f/1//X/9v/3//j/9//2//X/9P/2//f/9//4//b/9P/x/+//8v/y//X/+P/7//7/
AQAGAA4AHwA7AF4AhQCtANEA8QAEARABEgEVARcBDwH2AL8AfQBBAAgA2//M/8r/yP/M
/9X/3v/k/+r/7P/u/+7/7P/r/+v/7P/r/+r/6v/r/+v/6//s/+r/6v/p/+n/6//s/+z/
7P/s/+3/7v/u/+7/7f/t/+3/7f/t/+7/7v/v/+//7//v//D/8f/x/+//8P/y//P/9f/3
//f/+P/4//b/9v/3//n/+//8////AAABAAEAAQAAAAIAAAACAAMABAAHAAoADAALAAwA
DwARABAAEQATABQAFAAUABQAFwAbAB4AIAAmACcAKwAtAC4ALAApACkAKwAsAC0ALQAt
AC4ALgAuAC8ALwAvAC8AMAAyADUANQA0AC8AKwAsAC0ALwAvAC4ALAApACQAIAAdABwA
HQAbABsAGgAXABIAEAAPAA0ACwAKAAgABwAHAAcABQADAAEAAAABAAAA//////z//P/8
//z///8AAP//AAAAAAAAAAABAAIAAgACAAEA//////////8BAAMAAwADAAUABQAGAAYA
BAAEAAQABAAIAAgACAAIAAoACgALAAsADQAOAA8AEQAPAA8ADwAPAA8ADwAPAA8AEgAT
ABMAFAAXABcAGAAYABsAHAAcABsAHQAdAB4AHgAdABwAGwAaABoAGgAaABoAHAAcABwA
HAAaABsAGwAbABsAGgAbABwAHgAeAB4AHgAdABwAHAAcAB0AHQAdAB0AHAAdAB0AHAAb
ABoAGQAZABgAGQAbAB4AHQAcAB0AHAAcABwAHQAeACAAIQAiACIAIgAiACMAIgAiACMA
JAAkACUAJQAlACcAJgAmACcAJwAnACgAKAAoACcAJwAnACYAKAAqACoAKgAsAC4ALwAw
AC8ALgAtAC0ALAArACoAKQAlACMAIgAgAB4AHgAeAB4AIAAgACAAIAAeAB4AHgAeACAA
IAAgAA==
         </WaveFormData>
      </LeadData>
   </Waveform>
</RestingECG>
