# Supplementary material for: Detection of Left Atrial Enlargement Using a Convolutional Neural Network-Enabled Electrocardiogram
Source: Front Cardiovasc Med. 2020 Dec 17;7:609976. doi: 10.3389/fcvm.2020.609976 (PMC7773668; doi:10.3389/fcvm.2020.609976)
Supplement: Supplementary file 3 [file Data_Sheet_3.ZIP › normal2/1802017406_5293_0000000M.XML]

<?xml version="1.0" encoding="Windows-1252"?>
<!DOCTYPE RestingECG SYSTEM "restecg.dtd">
<RestingECG>
   <PatientDemographics>
      <PatientID>1802017406</PatientID>
      <PatientAge>89</PatientAge>
      <AgeUnits>Years</AgeUnits>
      <Gender>Male</Gender>
      <PatientLastName>liuweixiong</PatientLastName>
   </PatientDemographics>
   <TestDemographics>
      <DataType>Resting</DataType>
      <Site>1</Site>
      <AcquisitionDevice>MAC55</AcquisitionDevice>
      <Status>Unconfirmed</Status>
      <Priority>Normal</Priority>
      <AcquisitionTime>09:11:26</AcquisitionTime>
      <AcquisitionDate>03-21-2017</AcquisitionDate>
      <CartNumber>1</CartNumber>
      <AcquisitionSoftwareVersion>009C</AcquisitionSoftwareVersion>
      <XMLSourceVersion>MAC5000 v1.0</XMLSourceVersion>
   </TestDemographics>
   <RestingECGMeasurements>
      <VentricularRate>74</VentricularRate>
      <AtrialRate>74</AtrialRate>
      <PRInterval>160</PRInterval>
      <QRSDuration>84</QRSDuration>
      <QTInterval>358</QTInterval>
      <QTCorrected>397</QTCorrected>
      <PAxis>37</PAxis>
      <RAxis>40</RAxis>
      <TAxis>54</TAxis>
      <QRSCount>12</QRSCount>
      <QOnset>221</QOnset>
      <QOffset>263</QOffset>
      <POnset>141</POnset>
      <POffset>192</POffset>
      <TOffset>400</TOffset>
      <ECGSampleBase>500</ECGSampleBase>
      <ECGSampleExponent>0</ECGSampleExponent>
   </RestingECGMeasurements>
   <Diagnosis>
      <Modality>Resting</Modality>
         <StatementCount>2</StatementCount>
         <LabelText>12SL ��ϳ���</LabelText>
      <DiagnosisStatement>
         <StmtFlag>ENDSLINE</StmtFlag>
         <StmtText>�������</StmtText>
      </DiagnosisStatement>
      <DiagnosisStatement>
         <StmtFlag>ENDSLINE</StmtFlag>
         <StmtText>���� ECG</StmtText>
      </DiagnosisStatement>
   </Diagnosis>
   <Waveform>
      <WaveformType>Rhythm</WaveformType>
      <WaveformStartTime>0</WaveformStartTime>
      <NumberofLeads>8</NumberofLeads>
      <SampleType>CONTINUOUS_SAMPLES</SampleType>
      <SampleBase>500</SampleBase>
      <SampleExponent>0</SampleExponent>
      <HighPassFilter>16</HighPassFilter>
      <LowPassFilter>150</LowPassFilter>
      <ACFilter>NONE</ACFilter>
      <LeadData>
         <LeadByteCountTotal>10000</LeadByteCountTotal>
         <LeadTimeOffset>0</LeadTimeOffset>
         <LeadSampleCountTotal>5000</LeadSampleCountTotal>
         <LeadAmplitudeUnitsPerBit>4.88</LeadAmplitudeUnitsPerBit>
         <LeadAmplitudeUnits>��V</LeadAmplitudeUnits>
         <LeadHighLimit>2147483647</LeadHighLimit>
         <LeadLowLimit>268435456</LeadLowLimit>
         <LeadID>I</LeadID>
         <LeadOffsetFirstSample>0</LeadOffsetFirstSample>
         <FirstSampleBaseline>0</FirstSampleBaseline>
         <LeadSampleSize>2</LeadSampleSize>
         <LeadOff>FALSE</LeadOff>
         <BaselineSway>FALSE</BaselineSway>
         <ExcessiveACNoise>FALSE</ExcessiveACNoise>
         <MuscleNoise>FALSE</MuscleNoise>
         <LeadDataCRC32>4180705355</LeadDataCRC32>
         <WaveFormData>
JgAmACYAJgAlACQAIwAiAB4AHAAaABgAFQAUABMAEgAOAAwACgAIAAUABAADAAIAAAAA
AAAAAAD9//z/+//6//j/+P/4//j/9v/2//b/9v/2//b/9v/2//b/9v/2//b/9f/0//P/
8v/z//T/9f/2//T/9P/0//T/8v/y//L/8v/y//L/8v/y//H/8P/v/+7/7//w//H/8v/x
//D/7//u/+7/7v/u/+7/7//w//H/8v/x//D/7//u//D/8P/w//D/7//u/+3/7P/s/+z/
7P/s/+3/7v/v//D/7v/u/+7/7v/w//D/8P/w//D/8P/w//D/8P/w//D/8P/y//L/8v/y
//D/8P/w//D/8v/y//L/8v/w//D/8P/w//L/8v/y//L/9P/0//T/9P/y//L/8v/y//P/
9P/1//b/9P/0//T/9P/0//T/9P/0//b/9v/2//b/9f/0//P/8v/0//T/9P/0//T/9P/0
//T/9P/0//T/9P/2//b/9//3//b/9v/1//T/9f/3//j/+f/5//n/+f/5//n/+//8//z/
//8AAAAA///9//7//////wEAAwAGAAcABwAHAAgACAAGAAYABgAGAAkACQAHAAYAAwAB
AAAA/f/+//z//P/7//n/+f/4//f/9//5//r/+v/6//r/+v/6//f/9//3//f/+f/5//n/
+f/6//r/+f/5//f/9//3//f/+f/7//3/+//5//r//v8CAAYACwAPABEAFgAbACQAMAA6
AEoAYwB7AI4AnQCgAJgAiAB2AGoAXwBOADcAIwATAAYA/P/3//j/9v/2//j//P///wIA
AQD///v/+v/8//z//P/8//z//P/8//3/+//7//v/+//9//3//f/9//3//f/8//z//f/9
//3//v8AAAAA///+//7//v/+//7///8BAAQABQACAAIAAgACAAAAAgACAAIABAAEAAQA
BAACAAIAAgADAAcABwAHAAgABgAGAAYABwAIAAgACQAKAAsADAAMAAwADQAOAA8ADwAR
ABQAFAAXABYAFgAWABkAGgAcAB8AIAAkACQAJQAmACQAJQAoACkAKQApACoAKgAoACcA
JwAmACQAIwAjACIAIQAhAB8AHQAaABYAFAARABAADgAMAAoABgAFAAEAAQD9//3//f/9
//v/+//4//f/9f/0//P/8//3//f/9v/2//H/8f/x//H/8P/w//H/8f/z//L/8f/x/+//
7//u/+7/7//w//D/8P/u/+z/7P/t/+v/7P/s/+v/7P/t/+3/7f/s/+v/6v/p/+r/6//q
/+3/6//q/+r/6P/m/+f/5//o/+r/6v/q/+n/5//l/+f/5//p/+n/6v/q/+j/6P/o/+f/
5f/m/+b/5v/p/+n/6f/o/+X/5f/m/+b/6P/p/+r/6v/o/+j/5//n/+r/6v/q/+r/6//r
/+v/6v/q/+r/6v/s/+r/6v/r/+z/7P/r/+v/6//q/+r/6//r/+3/7f/t/+v/6//q/+r/
6v/r/+z/7f/w/+//7f/s/+v/7P/s/+z/7P/v/+//8P/w/+7/7f/s/+r/6//u/+//8P/s
/+z/6v/q/+r/6v/r/+3/7v/v/+7/7v/u/+7/7//v/+//8f/z//P/8//z//T/9P/z//P/
9f/2//b/9//4//n/+f/5//n//P/9//3///8AAAAAAAD+//7//v///wAA////////+//6
//f/9v/z//L/8P/t/+7/7v/u/+//8P/w/+//7v/w//D/8P/v/+//7//v/+//7//v/+//
8P/y//H/8f/x/+//7//v/+//8f/z//H/8f/y//T/9P/2//n///8DAAQACQAQABoAJgA2
AEUAWwB0AIsAnACiAJwAjgB6AGkAXABJAC8AFwAKAAAA9//w//D/7v/s/+z/7//0//X/
9f/1//b/9f/0//P/8v/0//T/9P/1//X/9f/1//X/8//z//P/8//0//X/9f/2//b/9f/0
//T/+P/4//f/9v/4//j/+P/4//b/9//5//n/+v/6//r/+v/4//r/+v/6//r/+v/6//r/
/P/8//z//f/+//3//P/8//3//v///wEAAAAAAAEAAgAFAAYABgAGAAUABgAHAAcABwAK
AAoADQARABIAEwAXABYAGAAbABwAHgAeAB8AIAAiACMAJgAnACUAJQAmACYAJwAnACgA
KAAnACUAJAAiAB8AHwAdABsAGQAWABUAEwARAA4ACwAIAAYABQABAAEA/v/9//z/+//5
//n/9v/1//X/9P/z//P/9P/z//H/8P/u/+//8P/x/+//7v/u/+3/7//u/+3/7f/t/+3/
7P/s/+z/7P/r/+r/6//q/+v/7f/s/+z/6//p/+v/6//q/+n/6f/p/+n/6f/n/+f/5f/n
/+j/6P/p/+j/5//n/+b/5v/o/+j/6P/n/+n/5//p/+n/6P/n/+f/5v/o/+j/6P/n/+X/
5v/m/+b/6P/p/+r/6v/r/+v/7P/s/+v/6//r/+r/7P/s/+v/6//q/+r/6v/q/+3/7f/t
/+z/7v/u/+7/8P/s/+z/7f/u//D/7//v/+//7P/s/+3/7f/x//H/8f/v/+7/7v/v//D/
7v/u/+7/8P/x//H/8v/z//H/8P/v/+7/8f/x//L/8v/x//H/8f/w//D/8P/y//L/8v/y
//L/8P/x//H/8f/y//L/8v/y//T/9f/2//n/+P/3//b/9f/5//r/+v/7//z//P/7//v/
/P/9//3//f///wIAAwADAAEAAgACAAIAAwAEAAUABwAFAAMAAgABAP///v/7//r/+P/4
//f/9f/1//T/8//z//f/+P/4//j/+P/4//j/9//3//f/9//3//f/9//3//j/9v/1//X/
9f/3//f/9//3//f/9//1//X/9v/6//7/AgAHAAsACwAMABEAGgAkADIAQABRAGcAfACN
AJQAkACCAHAAYABXAE4AOwAhAA8ABAD6//P/8P/w//L/9P/4//3/AAD9//f/9//4//r/
+v/6//r/+v/6//r/+//5//n/+f/5//r/+//8//3/+//7//r/+v/9//3//f/+//7//v/9
//z//P/8//z//P/+////AQABAAAAAAAAAAAAAAACAAIAAgACAAIAAgACAAAAAAAAAAEA
BQAFAAUABgAEAAQABAAFAAgACAAJAAoACQAKAAoACgALAAwADQANAA8AEgASABUAFAAU
ABQAFwAYABoAHQAeACIAIgAjACQAIwAjACUAJQAnACcAKAAoACYAJQAlACQAJAAjACMA
IgAeAB0AGgAXABUAEgARAA8AEAAOAAwACgAEAAMA////////////////+//7//j/9//3
//b/9f/1//f/9//2//b/8//z//P/8//y//L/8//z//H/8P/v/+//7//v/+7/7v/v//D/
8P/w/+7/7P/s/+3/7//w//D/7//v/+//7v/t/+3/7f/t/+3/7//v/+3/7//u/+z/6//o
/+n/6//s/+7/7P/s/+z/6//r/+n/6//r/+3/7f/u/+7/7P/s/+z/6//t/+7/7v/u/+3/
7f/t/+z/7f/t/+7/7v/w//H/8v/y//D/8P/v/+//8f/y//P/9P/z//P/8//y//L/8v/y
//T/9P/0//X/9v/1//P/8v/x//H/8v/0//X/9f/1//X/8//z//L/8v/y//P/9P/1//j/
9v/1//X/9f/2//b/9v/2//f/9//4//j/9//3//f/9v/4//r/+v/4//j/9v/2//b/9v/3
//n/+v/7//r/+v/6//r/+//7//v//f//////////////AAAAAAEAAwAEAAQABQAEAAUA
BQAFAAcACgALAAsADQAOAA4ADgAMAAwADAANAA8ADQAMAAsACQAIAAUABAACAAIAAQD/
/wAAAAAAAAEAAgACAAEAAAABAAIAAwADAAEAAQABAAEAAwADAAMABAAEAAMAAwADAAMA
AwADAAMABQAHAAcABwAGAAgADAAOABMAFwAbACIAKwAyADwASABYAGsAgQCUAKMAqACi
AJQAggByAGUAVAA/ACsAHQAUAA4ACQAEAAQABAAGAAgACwAKAAsADQANAAwACwAKAAkA
CAAJAAoACwANAAsACwALAAsACwALAAsACwANAA0ADAAMAAsACwALAAwADgAOAA0ADAAO
AA4ADgAOAAwADQAPAA8ADwAQABEAEgARABIAEQAQABIAEgASABIAEgASABIAEwATABMA
EwAUABYAFgAWABcAFgAWABcAGAAbABwAHAAcAB8AIAAhACEAIAAiACEAIwAnACgAKQAt
AC0ALgAwADAANAA0ADUANgA2ADcAOgA7ADkAOQA6ADoAOwA7ADwAPAA6ADcANQAyAC8A
LwAtACsAKQAmACUAIwAhAB4AGwAYABUAFQASABMADgANAAwACwAMAA0ACwALAAkACAAH
AAcABgAFAAMAAgACAAMABAAFAAEAAAAAAP//AAAAAAAAAQABAAEAAAAAAAAAAAD///7/
///+////AQD+//7//f/7//z//f/9//3/+//7//v/+//5//n/9//5//r/+v/7//r/+P/5
//n/+v/6//r/+v/5//v/+f/7//v/+P/3//f/9v/3//j/+f/5//j/+P/3//b/+P/5//r/
+v/5//n/+v/6//n/+f/5//j/+f/6//r/+//7//r/+f/4//v/+//7//r/+v/6//r//P/4
//j/+f/6//v/+//8//3/+v/6//v/+//9//3//f/7//r/+v/7//z/+v/6//r//P/9//3/
/v////z//P/8//z/+//7//z//P/9//3//f/8//z//P/8//z//v/+//7//v/+//z//f/9
//3//v/+//7//v/9//3//f//////////////AwAEAAQABQAEAAQAAwADAAUABwAIAAkA
CAAKAAoACQALAAwADAAMAAwADAAMAA0ADQALAAoACQAHAAYAAwACAP7//v/9//v/+//6
//n/+f/9//7//v/+//3//P/7//n/+v/7//z//f/8//v/+v/6//z/+//7//v//f/9//3/
/f/7//n/+f/7//7/AgAEAAYABwALAAsADAATAB4AKgA2AEYAWQBtAIIAlQCiAKYAngCQ
AH4AcQBiAE0AMwAbAAoAAAD7//r/+v/4//j/+P/7//r/+f/5//v//P/8//z//P/8//v/
+v/5//n/+//7//v/+//5//n/+f/5//v/+//6//r//f/9//3//v/9//z/+v/4//n/+v/7
//z/+v/7//3//f/8//z//P/8//7/AAAAAAAA/v/+//7//v8AAAAAAAABAAEAAQABAAIA
AgACAAIAAwAGAAYABwAIAAcACAAIAAgACgAMAA4ADwARABQAFAAXABYAFgAWABkAHAAe
ACEAIgAjACIAIgAiACUAJwArAC0AKwArACwALAAsACsAKwAqACwAKwArACoAJgAlACIA
HwAfABwAGwAZABUAEgAPAAwACgAJAAUABQABAAEAAQABAP3//f/6//n/+f/4//f/9//4
//f/9f/0//P/8//z//P/9P/0//X/9f/0//L/8P/v//H/8f/w//D/8P/w/+//7v/u/+z/
7P/t/+//8P/w/+//7f/t/+z/6//t/+3/7f/t/+v/6//p/+v/6f/o/+j/5v/p/+v/7P/u
/+v/6v/p/+f/6P/n/+r/6//q/+n/6f/o/+b/5v/m/+X/5//o/+j/6P/p/+n/6f/o/+n/
6f/q/+r/6f/p/+n/6P/o/+j/5//n/+r/6v/q/+r/6//r/+v/6v/s/+z/7P/u/+r/6v/r
/+z/6//p/+j/5//p/+r/7P/t/+z/6//q/+f/5//o/+r/7P/s/+z/7P/u/+z/6//r/+v/
7P/s/+z/7P/q/+n/6f/o/+r/6//s/+z/7v/u/+z/6v/q/+r/6v/s/+3/7f/t/+7/7v/u
/+7/7//v/+//8f/x//H/8f/x//H/8v/y//P/9v/2//X/9f/4//n/+f/5//r//P/8//v/
/P/+////AAD///7//f/9//7//f/9//3/+f/4//X/9P/y//L/8f/v//D/8P/w//H/8P/w
/+//7v/v//D/8f/x//H/8f/x//H/8f/x//H/8v/y//H/8f/x/+//7//v/+//8f/1//f/
9f/y//b/+P/6//3/AwAFAAgADwAWACAAKgA2AEkAXwB2AIkAlgCWAIoAeABmAFUASAA5
ACMADwAEAPz/8//u/+7/7v/w//L/8//0//f/+f/5//j/9v/2//b/9v/4//j/+P/5//j/
9//2//X/9f/1//X/9f/2//f/9//4//f/9//3//j/+v/6//n/+P/4//j/+P/4//j/+f/7
//v/+//8//3//v/7//z/+//6//v//P/9//7//v/+//7///8AAP///v/+////AAABAAMA
AwACAAIAAgAFAAYABgAGAAcACAAJAAkACwAOAA4AEQAUABQAFAAXABYAGAAbABwAIAAg
ACEAIgAiACMAJgAnACUAJQAmACYAJwAnACgAKAAlACMAIgAgAB8AHwAdABsAGQAWABUA
EwAQAA4ADAAKAAgABwADAAMA/////////////////P/7//n/+P/3//f/+P/3//X/9P/y
//P/9P/1//L/8v/z//P/8//y//H/8f/z//P/8v/y//L/8v/x//D/7//u/+//8f/v//D/
8P/v//H/8f/w/+//7//v/+//7//t/+3/6//t/+//7v/u/+z/6v/r/+v/7P/s/+z/7P/r
/+3/6//t/+3/6//r/+z/7P/u/+7/7v/t/+z/7P/r/+r/7P/t/+7/7v/t/+3/7v/u/+z/
7f/u/+7/8f/y//L/8//x//D/7//u//H/8f/x//D/8P/w//D/8v/u/+7/7//w//L/8f/x
//H/7v/u/+//7//z//P/8//x//D/8P/x//L/8P/w//D/8v/z//P/9P/1//L/8v/y//L/
9f/1//b/9v/z//P/8//y//L/8v/0//T/9P/0//T/9P/y//P/8//z//X/9v/3//j/9//3
//f/+f/3//f/9//3//v//P/8//3//P/8//v/+//9////AAABAAEABAAFAAUAAwAEAAQA
BAAGAAYABgAHAAYAAwABAP///v/+//z//P/6//r/+f/3//f/9v/1//X/+f/6//r/+v/4
//j/+P/3//n/+f/5//n/+f/5//n/+v/6//n/+f/5//v/+//7//v/9//3//n/+//+/wIA
BgAKAA0ADQARABYAHQAoADQAQgBSAGcAewCMAJMAkACEAHIAYgBYAE0APAAnABUABwD8
//b/9f/2//j/+v/8//z//f/+//3/+//9//7//P/8//z//P/8//z//P/9//3//f/9//3/
///////////+//3/+//6//z//f/+/wAAAQAAAP7//P/+//7//v/+//7///8BAAEAAAAA
AAAAAAAAAAIAAgACAAAAAAAAAAAAAgACAAIAAwAFAAUABQAGAAQABAAEAAUABwAIAAoA
DAAMAAwACwAKAAsADAANAA0AEQAUABQAFwAXABYAFQAXABkAHAAgACIAIgAiACMAJAAm
ACcAKgArACkAKQAqACoAKAAnACcAJgAoACcAJwAmACAAHwAcABkAGQAWABUAEwASABAA
DgAMAAoACQAFAAUABQAFAAUABQACAAEA/f/7//r/+v/6//v/+//7//r/+v/3//f/9//3
//f/+P/6//v/+f/4//f/9//1//X/9P/0//X/9v/2//b/9P/y//L/8//1//b/9v/1//P/
8//y//H/8//z//P/8//0//X/9P/3//b/9P/z//D/8f/z//T/9v/1//T/8//x//P/8f/z
//P/8//z//T/9P/y//L/8v/x//P/9P/0//T/8//z//P/8v/z//P/9P/0//T/9f/2//b/
9P/0//P/8//3//j/+f/6//r/+f/4//b/+P/4//j/+v/6//r/+//8//v/+f/4//f/9//4
//r/+//7//v/+//5//j/+P/5//r//P/8//z//v/9//v/+v/5//n/+v/7//z//P/7//v/
+v/5//n/+f/4//z//P/6//j/+P/4//j/+f/7//z//f/8//z//P/8//v/+//7//3/////
//////8AAAAA/////wIAAgABAAEAAgADAAMAAwAFAAgACQAJAAkACgAKAAoACgAKAAoA
CwANAAsACgAJAAcABgADAAIA/v/+//3/+//9//z/+//7//v//P/8//z//v/+//7//f/9
//3//f/9//v/+//7//z//v/9//3//f/7//v/+//7//f/+//9//3//v8AAAIABAAFAAkA
DQASABkAIAAsADYAQgBTAGcAgACVAKAApACeAI4AegBtAGAASwAxAB0ADgAGAP//+v/4
//b/9v/4//v//v///wEAAQAAAP///v/9//z//P/8//z//f/9//3//f/9//z/+//6//n/
/P/9//3//v/+//3//P/8//7//v/9//z//v/+//7//v/8//3//////wAAAAAAAAAA//8A
AP///v8AAAAAAAAAAAEAAgADAAUABQADAAEAAAADAAQABQAHAAcABgAGAAYACQAKAAoA
CgALAAwADQANAA0AEAAQABMAFgAWABYAGQAYABoAHQAeACIAIgAjACQAJgAnACoAKwAp
ACkAKgAqACsAKwAsACwAKQAnACYAJAAhACEAHwAdAB0AGgAZABcAFQASAA8ADAAJAAkA
BgAHAAQAAwACAAEA//////z/+//7//r/+f/5//r/+f/3//b/9P/1//b/9//0//T/9f/1
//X/9P/z//P/9f/1//T/9P/y//L/8f/w//H/8P/x//P/8v/y//H/7//v/+//7v/t/+7/
7//w//H/7//v/+3/7//x//D/8P/u/+3/7f/s/+z/7v/u/+7/7f/t/+v/7f/t/+z/6//r
/+r/6//s/+3/7f/r/+z/7P/s/+3/7f/t/+z/7f/t/+7/7v/t/+3/7f/s/+3/7v/u/+//
7v/u/+7/7v/u/+3/7P/q/+3/7v/v//L/7v/u/+//8P/y//H/8f/x/+7/7v/v/+//7//v
/+//7f/u/+7/7//w/+//7v/t/+7/8f/x//L/8//x//D/7//u/+//7//w//D/8//1//P/
8P/w//D/8P/w//D/8P/x//H/8f/w//D/8P/w//P/8//z//X/9f/1//X/9f/3//j/+P/5
//z//P/7//v/+//7//r/+f/9/wAAAQABAAMABAAEAAQAAgACAAIAAwAFAAMAAgABAP3/
/P/5//j/9v/2//X/8//x//D/7//v/+//8P/w//D/8f/y//P/8//y//H/8P/v//D/8f/y
//T/8//x//D/7//x//H/8f/x//H/8//z//H/8v/y//T/+v/9////AQAGAAsAEgAaACgA
NgBHAF0AeACRAKAApgCeAIwAeABnAFoARwAvABcACAD8//P/8P/u/+r/7P/y//P/9P/5
//n/9//0//T/9P/0//T/9v/2//b/9//3//f/9//3//f/9//3//f/+f/5//j/+P/4//f/
9v/2//n/+v/6//r/+P/4//j/+P/4//n/+//7//r/+v/6//r/+P/6//r/+v/8//z//P/8
//r/+v/6//v//f/9//3//v8AAAAAAAABAAAAAAABAAIABQAGAAYABgAFAAYABwAHAAkA
DAAMAA8AEQASABMAFwAWABgAGwAcACAAIAAhACIAIgAjACYAJwApACkAKgAqACwAKwAr
ACoAJwAlACQAIgAhACEAHwAdABkAFgAVABMAEAAOAAwACgAIAAcAAwADAAAA///+//3/
/f/9//r/+f/3//b/9f/1//X/9f/0//T/8f/x//H/8f/w//D/8f/x//P/8v/x//H/7//v
/+7/7v/v//D/8P/w/+7/7P/s/+3/7f/u/+7/7f/v/+//7v/t/+v/6//r/+v/6f/p/+f/
6f/q/+r/6//q/+n/6f/o/+j/6v/q/+r/6f/p/+f/6f/p/+n/6f/q/+r/6P/o/+j/5//n
/+j/6P/o/+v/6//r/+r/6f/p/+r/6v/q/+v/7P/s/+r/6v/p/+n/6v/q/+r/6v/r/+v/
6//q/+r/6v/q/+z/7P/s/+3/7v/s/+v/6//r/+r/6v/r/+v/7//v/+//7f/t/+z/7P/s
/+z/7P/s/+7/7v/t/+3/7f/s/+z/7P/s/+//7//w//D/7f/v/+3/7P/t/+7/7//w/+//
7//u/+3/7v/u/+7/7v/x//H/8f/z//P/8//z//P/9f/2//b/9//4//j/9//3//b/9//3
//f/+v/+/wAAAQD+//7//f/8//z//P/8//3////9//z/+//3//b/8//y//L/8v/x/+//
7f/s/+v/6//t/+7/7v/u/+7/7v/u/+3/7f/t/+3/7f/t/+3/7f/u/+z/6//r/+v/7P/t
/+7/7//1//H/7f/t/+z/7v/y//j//f8BAAMACAAPABYAIAAsADwATwBhAHYAhwCKAH4A
bABYAEoAQwA2AB0ACQD///b/7P/p/+b/5v/m/+r/7v/v//L/8//x//H/7v/t/+z/6//q
/+3/7v/v//H/7//v/+//7//v/+//7//v/+//7//u/+7/7//v/+//8P/0//T/8//y//D/
8P/w//D/8P/x//P/8//y//L/8v/y//D/8v/y//L/9P/0//T/9P/0//T/9P/1//n/+f/5
//r/+P/4//j/+f/6//r/+//8////AAAAAAAA//8AAAEAAQADAAYABgAJAAoACgAKAA0A
DgAQABMAFAAWABYAFwAYABYAFwAaABsAHQAdAB4AHgAeAB0AHQAcABoAGQAZABgAFQAV
ABMAEQANAAoACQAHAAgABgAEAAIA/v/9//n/+f/1//X/9f/1//T/9f/z//P/7//u/+3/
7f/v/+//7v/u/+3/7f/t/+3/6v/q/+v/6//t/+z/6//r/+v/6//q/+r/6//s/+z/7P/q
/+j/6P/p/+n/6v/q/+n/6//r/+r/6f/o/+f/5v/l/+f/5//l/+f/5//m/+b/5P/i/+P/
4//k/+X/5v/n/+f/5v/j/+T/4//k/+X/5//o/+b/5v/m/+X/5f/m/+b/5v/n/+f/5//m
/+P/4//k/+T/5v/n/+j/6P/m/+b/5f/l/+j/6P/o/+j/6//r/+v/6v/p/+j/5//o/+j/
6P/p/+r/6v/p/+n/6f/n/+b/5v/l/+j/6f/q/+n/6f/o/+j/6P/q/+r/6v/s/+r/6f/p
/+n/6P/o/+j/6P/p/+n/6v/q/+f/5//n/+b/6P/s/+r/6v/q/+r/6v/r/+v/6//s/+z/
7P/s/+v/6//r/+3/7f/t/+3/7f/x//L/8v/z//L/8v/x//H/8//1//b/9//3//r/+//7
//n/+v/6//r/+//8//3////+//v/+f/3//b/9v/0//T/8P/w/+//7f/r/+r/6f/p/+3/
7v/u/+7/7f/s/+v/6f/q/+v/7P/t/+v/6//r/+z/7P/r/+v/6//t/+3/7f/t/+n/5//n
/+v/7v/w//T/+v/9//3///8CAAsAFgAgADAAQABXAG8AggCNAI4AiAB8AGoAXABRAEAA
JwAPAP//9P/q/+f/6v/o/+j/6v/s/+v/7P/r/+v/6//q/+v/7P/t/+7/7f/s/+v/6//t
/+3/7f/t/+3/7f/t/+3/6//r/+r/6v/s/+3/7v/w/+//7v/s/+r/6//s/+3/7v/s/+3/
7//v/+7/7v/u/+7/8f/0//X/9v/0//T/9P/0//T/9P/0//X/+P/5//r//P/7//r/+f/5
//v//P/+/wAAAAAAAP///v8BAAIAAwADAAcACgAKAA0ADQAMAAsADQAPABIAFgAYABkA
GAAYABgAGgAbAB4AHwAhACEAIgAiAB8AHQAcABoAGwAbABwAHAAWABUAEgAPAA8ADAAL
AAkACAAGAAQAAgD8//v/9//3//f/9//3//f/8//z//D/7//t/+z/6//r/+3/7f/s/+z/
6f/p/+n/6f/q/+r/6//r/+r/6P/m/+X/5v/n/+f/6P/n/+j/6P/o/+b/5P/k/+X/5//o
/+j/5//l/+X/5P/j/+P/4//j/+P/4//j/+H/4//h/+D/4P/e/+H/4//k/+b/4//i/+H/
3//h/9//4f/h/+H/4f/i/+L/4f/g/9//3f/f/+D/4P/g/9//3//f/97/3//f/+D/4P/e
/9//4P/g/+D/4P/f/9//4P/g/+D/4P/h/+H/4f/g/+D/4P/g/+L/4P/g/+H/4v/g/9//
3//f/+D/4P/h/+H/4v/h/+D/3f/c/9z/3f/e/9//4P/h/+T/4f/f/97/3f/f/+D/4f/i
/+D/3//f/97/3f/f/+D/4P/g/+D/4P/e/9//3//f/+L/4v/i/+L/4f/h/+H/4//h/+H/
4f/h/+X/5v/m/+f/6P/o/+f/5//m/+f/5//n/+n/7P/t/+3/7f/u/+7/7v/v//D/8f/z
//H/7f/q/+f/5v/m/+T/5P/g/+D/3//d/9v/2v/Z/9n/3P/e/9//4P/f/97/3f/b/9v/
2//b/9v/2//b/9v/3P/c/9v/2//b/93/3f/d/93/2//Z/9n/2//e/+L/5P/o/+n/6//v
//D/8f/6/wwAHAAoADsAVQBsAIEAigCIAHwAbABcAE8AQgArAAsA9f/o/9z/1f/W/9j/
2P/a/9r/2f/a/9n/1//Z/9z/3P/c/9z/3P/b/9r/2f/Z/9n/2f/Z/9n/2//b/9v/2//Z
/9n/2P/Y/9n/2f/Z/9r/3P/c/9v/2v/c/9z/3P/c/9z/3f/f/9//3f/c/9v/2v/b/97/
3//g/97/3v/e/97/4P/g/+D/4f/h/+H/4f/i/+D/4P/g/+H/4//k/+b/6P/n/+j/6P/o
/+v/7P/t/+3/7//y//L/9f/4//j/+P/7//7/AAADAAQABQAEAAQABAAFAAcACwANAA4A
DwARABIAEAAPAA8ADgAOAA0ADQAMAAgABwAEAAEAAQD+//3/+//4//b/9P/y/+z/6//n
/+f/5//n/+f/5//i/+H/3f/b/9r/2v/a/9v/3f/d/9z/3P/X/9f/1//X/9j/2P/Z/9n/
1//W/9X/1f/X/9f/1v/W/9n/2v/a/9r/1v/U/9T/1f/X/9j/2P/X/9b/1f/T/9H/0v/T
/9T/1f/X/9f/1f/X/9b/1P/T/9D/0f/T/9T/1v/U/9T/1P/T/9X/0//V/9X/0//T/9T/
1P/S/9L/0v/R/9L/1P/V/9b/1v/V/9T/0v/T/9P/1P/U/9T/1f/W/9b/1P/U/9P/0//V
/9b/1//Y/9j/1//W/9T/1v/W/9b/2P/Y/9j/2f/a/9f/1f/U/9P/0//U/9b/1//V/9f/
1//V/w==
         </WaveFormData>
      </LeadData>
      <LeadData>
         <LeadByteCountTotal>10000</LeadByteCountTotal>
         <LeadTimeOffset>0</LeadTimeOffset>
         <LeadSampleCountTotal>5000</LeadSampleCountTotal>
         <LeadAmplitudeUnitsPerBit>4.88</LeadAmplitudeUnitsPerBit>
         <LeadAmplitudeUnits>��V</LeadAmplitudeUnits>
         <LeadHighLimit>2147483647</LeadHighLimit>
         <LeadLowLimit>268435456</LeadLowLimit>
         <LeadID>II</LeadID>
         <LeadOffsetFirstSample>0</LeadOffsetFirstSample>
         <FirstSampleBaseline>0</FirstSampleBaseline>
         <LeadSampleSize>2</LeadSampleSize>
         <LeadOff>FALSE</LeadOff>
         <BaselineSway>FALSE</BaselineSway>
         <ExcessiveACNoise>FALSE</ExcessiveACNoise>
         <MuscleNoise>FALSE</MuscleNoise>
         <LeadDataCRC32>127376457</LeadDataCRC32>
         <WaveFormData>
UgBSAFIAUgBOAEwASgBIAEMAQAA9ADoANgAyAC4AKgAlACIAHwAcABcAFAARAA4ADAAK
AAgABgAFAAQAAwACAP///v/9//z/+//6//n/+P/4//j/+P/4//b/9v/2//b/+P/4//j/
+P/2//b/9v/2//T/9P/0//T/9P/0//T/9P/z//L/8f/w//L/8v/y//L/8v/y//L/8v/w
//D/8P/w//D/8P/w//D/7v/u/+7/7v/w//D/8P/w/+7/7v/u/+7/7v/u/+7/7v/u/+7/
7v/u/+z/7P/s/+z/7v/u/+7/7v/w//D/8P/w/+7/7v/u/+7/7v/u/+7/7v/u/+7/7v/u
//D/8P/w//D/7v/u/+7/7v/u/+7/7v/u/+7/7v/u/+7/7v/u/+7/7v/w//D/8P/w//D/
8P/w//D/8P/w//D/8P/u/+7/7v/u/+7/7v/u/+7/7v/u/+7/7v/w//D/8P/w/+7/7v/u
/+7/8P/w//D/8P/w//D/8P/x//L/8v/0//b/+f/8//z//f/+/wAAAAD////////+//7/
AAAAAAAA///+//7//v/9//v/+//8//z//f/6//r/+v/5//n/+P/3//f/9v/2//T/9P/z
//P/8//z//P/8P/w/+//7v/u/+7/8P/w//D/8P/v/+7/7f/t/+//7//v/+//7v/u/+7/
7v/v/+//7//w//D/8P/x//H/8f/z//H/7v/s/+n/6f/s//L/9v/8/wYADgAZACkAOgBL
AGkAiwCmALYAuAC0AK0AqACjAJsAiABeAC0ACQD4//X/9//4//n/+f/1//L/8v/y//L/
8P/w//D/8P/w//D/8P/v/+//7//v/+//7//w//D/8P/w//D/8P/w//D/8P/w//D/8f/x
//H/8f/x//L/8v/y//P/8//z//P/9f/2//b/9//1//X/9f/1//f/+P/4//j/+P/4//j/
+P/5//n/+v/8//z//P/8//3//v8AAAEAAwAEAAQABQAHAAcACAAJAAoADAAOAA8AEgAS
ABQAFwAbAB4AHwAjACcAKgAtADAAMQA0ADUANwA7ADwAPgBAAEIARQBFAEUARQBFAEYA
RgBGAEQAQQA+ADsANwA0ADEALgAqACYAIwAfABsAFwAUABAADgAJAAcABQD///7//P/7
//j/9v/1//X/8//x//D/8P/v/+7/7v/u/+v/6//s/+z/7P/s/+v/6//p/+n/6f/o/+r/
6v/p/+n/5//n/+f/5//l/+X/5//o/+j/5//m/+T/5v/l/+X/5f/j/+P/4//j/+X/5f/k
/+T/4//j/+P/4//l/+X/5f/l/+P/4//j/+P/4//j/+T/5f/j/+P/4//j/+P/4v/i/+P/
4v/i/+L/4v/j/+L/4f/h/+H/4f/i/+L/4v/i/+P/4//j/+P/4//k/+T/5v/k/+P/4//j
/+P/5P/i/+P/5P/k/+X/5f/k/+P/5f/l/+X/5f/l/+X/5f/k/+T/5P/l/+X/5f/l/+X/
5f/l/+T/5P/l/+X/5f/l/+X/5v/m/+b/5f/l/+X/5f/k/+T/5P/l/+X/5P/k/+T/5P/m
/+b/5v/m/+b/5v/k/+T/5f/m/+j/6v/s/+//8v/y//P/9v/2//b/9f/1//f/9v/2//b/
9v/2//X/9P/0//T/8//z//P/9P/0//P/7v/u/+7/7f/t/+z/6//r/+r/6v/o/+j/6f/p
/+n/6f/p/+b/5v/l/+T/5P/k/+T/5P/k/+T/5P/i/+L/4//j/+X/5f/l/+T/5v/m/+b/
5//l/+X/5v/m/+b/5//n/+f/5//n/+b/4v/h/9//3v/i/+j/7v/0//r/AQANABoAKQA9
AFsAfACWAKQApgChAJoAlQCRAIoAeABTACMA/v/v/+//8P/x//P/8f/s/+r/6v/q/+j/
6P/m/+b/5v/m/+b/5f/l/+X/5f/l/+X/5v/m/+b/5v/m/+b/5v/o/+j/6P/o/+n/6f/p
/+n/6f/q/+r/6v/p/+n/6f/p/+n/6v/q/+v/6//r/+v/6//u//D/8f/y//T/9P/0//T/
9P/z//P/9P/2//b/9v/3//b/+P/5//v//P/8//3//////wAAAQACAAMABAAEAAYACgAM
AA8AEwASABMAFwAbAB4AIQAkACUAKgArAC0AMQA2ADgAOgA8ADsAOwA7ADsAOwA8ADwA
PAA9ADsAOQA3ADQAMgAwAC4AKgAmACMAHwAaABUAEQAMAAoABQADAAEAAAAAAP/////7
//j/9v/1//D/7f/r/+r/6//q/+r/6v/q/+v/7f/u/+3/7v/u/+//7f/r/+n/5v/l/+T/
4v/h/+P/5f/n/+n/6//r/+3/7v/r/+n/5//k/+L/4f/h/+H/4v/j/+T/5f/n/+f/5v/m
/+b/5f/k/+P/5f/l/+X/5f/j/+P/4//j/+H/4f/i/+P/5P/l/+b/5//m/+T/4//j/+T/
5P/k/+T/5P/k/+T/5f/n/+f/6P/o/+b/5v/n/+f/5f/l/+X/5v/o/+r/6P/n/+n/6f/p
/+r/6f/p/+n/6P/p/+n/6P/n/+j/6f/q/+v/6f/p/+n/6P/q/+r/6//r/+n/6f/p/+n/
6f/o/+j/6f/r/+v/6//r/+z/7P/s/+v/7P/t/+7/7v/t/+z/7P/r/+7/7P/u/+z/7P/s
/+z/7v/u/+//8P/u//D/8v/1//b/9v/3//r//f/+//7///////7//v/+//z//P/7//r/
/P/8//v/+//9//7//v/9//j/+P/4//f/+P/4//j/+f/3//b/8//y//H/8f/x//H/8f/u
/+7/7f/t/+7/7//w//D/8P/w//D/7v/u/+//7//x//H/8f/w/+//7v/t/+3/7//v//D/
8P/w//H/8f/x//H/8//y/+7/6f/p/+z/8P/0//j/+v8EAA8AGwAmADkAUwB1AJgAsgC+
ALwAswCqAKUAoQCWAHwATwAjAAQA+f/5//j/+f/5//X/9P/2//z//v/4//L/8v/y//L/
8v/y//H/8//z//P/8//z//T/9P/0//L/8v/y//L/9P/0//T/9P/2//f/+P/5//f/+P/4
//j/+f/5//n/+f/7//z//P/9//z/+//6//n/+//8//z//P///wAAAQACAAAA/////wAA
AgACAAIAAwACAAQABQAHAAYABgAHAAkACgAMAA4AEAAUABYAFwAaABoAHAAfACMAJgAn
ACsALwAwADMANgA3ADwAPQA/AEMARABGAEgASgBNAE0ATQBNAE0ATgBOAE4ATQBLAEkA
RwBFAEIAPwA8ADYAMgAvACsAJwAjACAAHAAYABMAEQAPAA0ADAAKAAkABgAEAAMAAwD/
//3//P/8//r/+P/3//b/9//3//j/+P/2//b/9f/1//X/9f/1//T/9f/2//b/9//2//X/
9P/z//P/8//1//b/9P/z//L/8P/y//H/8f/x//H/8f/x//H/8f/x//D/8P/x//H/8f/x
//H/8f/x//H/7f/t/+3/7f/u/+//8f/z//L/8f/w/+//8P/w//H/8//y//L/8v/y//H/
8P/v/+//8f/x//L/8v/z//T/9v/3//b/9f/0//T/9v/4//b/9f/z//P/8//0//T/9f/2
//b/8//z//L/8f/y//P/9P/1//f/9//3//b/+P/4//n/+f/4//f/9v/1//X/9P/0//X/
9//3//f/9//2//b/9v/1//X/9f/1//T/9f/2//j/+f/4//j/+P/4//r/+P/4//j/+P/4
//j/+f/6//z//v8AAAMABAAEAAUACAAKAAoACQAJAAsACgAKAAoACgAKAAkACAAGAAYA
BQAFAAYACAAJAAkABgAGAAYABQAHAAYABQAFAAQABAACAAIA//////////////z//P/7
//z//P/8//z//v/+//7//v/8//z//f/9//////////7//v/+//7////9//3//v/+//7/
////////AQABAP7/+P/1//X/+P/+/wgADAAUACIALQA3AEYAWwB5AJ0AugDKAM4AyADD
ALoAswCtAJoAcgBDAB8ADAAHAAkACgAJAAcABQAEAAYABgAGAAQABAACAAIAAgACAAIA
AQADAAMAAwADAAEAAgACAAIABAAEAAQABAACAAIAAgACAAMAAwADAAMAAwAEAAQABAAF
AAUABQAFAAcACAAIAAkACQAJAAkACQAJAAoACgAKAAwADAAMAAwACwALAAwADgAQABAA
EAARABAAEgATABUAFgAWABcAGQAbABwAHQAeACAAIgAjACYAJgAoACsALwAyADMANwA7
ADwAPwBCAEMASABJAEsATwBQAFIAVABWAFkAWQBZAFkAWQBaAFoAWgBXAFUAUwBRAEsA
SABFAEIAPgA6ADcAMwAvACsAKAAkACAAGwAZABcAEQAQAA4ADQALAAoACgALAAUAAwAC
AAIAAwACAAIAAgD/////AAAAAPz//P/7//v/+//7//v/+v/8//z/+//7//v/+//7//v/
+v/5//r/+v/6//n/+P/2//j/9//3//f/9f/1//X/9f/1//X/9P/0//P/8//z//P/9P/1
//b/9//1//X/9f/1//P/8//0//X/8//z//P/8//1//T/9P/1//b/9v/2//b/9//2//X/
9f/1//X/9v/2//T/9P/1//X/8//z//P/9P/0//b/9P/z//X/9f/1//b/9P/1//b/9v/1
//X/9P/z//X/9f/1//X/9f/1//X/9P/0//T/9f/1//P/8//z//P/9f/0//T/9f/z//P/
8//z//T/9P/0//P/9f/1//X/9P/y//L/8//z//b/9v/2//T/9P/0//T/9P/0//b/9v/3
//j/9v/4//r//f8AAAAAAQAEAAQABAADAAMABQAEAAQABAAEAAQAAwACAAIAAgABAAEA
//8AAAAA///+//7//v/9//v/+v/5//n/+P/4//b/9v/1//X/9f/1//f/9P/0//P/8P/w
//D/8P/w//D/8P/w/+7/7v/v/+//7//v/+//7v/u/+7/7v/v/+//7//w//D/7v/v/+//
7//x//H/8P/u/+v/6f/q/+z/8P/2//z/BAARAB0AKgA3AEsAawCKAKQAsgCyAK0ApgCf
AJsAkgB6AE8AHwAAAPX/9//4//n/9//1//D/7v/u//D/7v/u/+7/8P/v/+7/7f/r/+3/
7f/t/+3/6//s/+z/7P/s/+z/7P/s/+7/7v/u/+7/7f/t/+3/7f/t/+7/7v/u/+//7//v
/+//7//w//D/8f/z//P/8//z//P/9P/0//T/9v/2//b/9v/1//X/9v/4//b/9v/2//f/
+P/6//v//f/8//z//f//////AAABAAIABgAIAAkADAAOABAAEwAXABoAGwAfACMAJQAn
ACkAKQAsAC0ALwAzADQANgA4ADoAOwA7ADsAOwA+AEAAQQBCAD8APQA7ADkANgA0ADIA
MAAqACYAIwAfABkAFQASAA4ADgAJAAcABQD///7//P/7//j/9v/1//X/8//x//D/8P/v
/+7/7v/u/+3/7f/u/+7/7P/s/+v/6//r/+v/6//q/+n/6P/m/+X/5f/l/+X/5f/l/+X/
5//o/+b/5f/k/+L/4//j/+T/5f/l/+X/5f/l/+L/4f/f/97/3//f/9//3//g/+H/4v/j
/+H/4f/h/+H/3//f/+D/4f/h/+H/4f/h/+L/4v/j/+X/5P/i/+D/3v/f/97/3f/d/97/
3//h/+L/4P/g/+H/4f/j/+P/4//k/+H/4v/f/93/3v/f/+D/4v/g/+H/4v/i/+P/4//i
/+H/4f/h/+H/4f/f/9//3//e/+H/4v/k/+X/5P/j/+L/4f/h/+D/4P/h/+L/4//k/+X/
5f/k/+P/4f/h/+H/4f/g/+L/4v/j/+P/5P/m/+b/5P/k/+T/5P/j/+L/4v/i/+L/5P/m
/+n/7f/u//D/9P/4//j/9//3//X/8v/w/+7/7v/u/+3/7P/v//D/8P/x//P/9P/0//P/
8v/y//L/8f/u/+z/6v/p/+r/6v/o/+j/5f/l/+X/5f/n/+T/5P/j/+L/4v/i/+L/4P/g
/+D/4P/h/+L/5P/l/+X/5f/l/+T/4v/i/+L/4//j/+P/5P/k/+b/5//n/+f/5//p/+j/
4v/d/9v/3P/g/+j/7v/0//z/BQARACAALwBHAGcAhgCYAKQAqACjAJ4AmQCTAIoAdgBR
ACMAAADx//H/8v/z//P/8//w/+7/7P/q/+r/6v/o/+j/6f/q/+v/6//p/+n/6f/p/+f/
6P/o/+j/6f/q/+v/7P/r/+r/6f/o/+n/6f/p/+n/6v/s/+3/7v/t/+3/7f/t/+3/7v/u
/+//8f/x//H/8f/x//L/8v/y//T/9P/0//T/8//z//T/9v/0//T/9P/1//f/+v/8////
/v/+////AQABAAIAAwAEAAQABgAHAAoADgASABcAHQAeAB8AIwAnACkAKwAtAC0AMQAz
ADYAOwA+AEAAQgBEAEMAQwBDAEMARwBIAEgASABHAEUAQwBBAD8APAA5ADYANAAwAC0A
KQAjAB8AHAAYABgAEwARAA8ACQAIAAYABQD///z/+v/5//j/9//3//j/9v/0//P/8v/y
//P/9f/2//T/9P/z//P/8//z//P/8v/y//L/8f/x//H/8f/x//H/8P/v//D/8P/u/+3/
7P/q/+z/7f/v//H/7//v/+//7//t/+3/7P/s/+3/7f/t/+3/7f/t/+3/7f/t/+3/7f/t
/+v/6//s/+3/7//v/+//7//t/+z/7P/t//H/8v/z//T/8f/w/+//7//t/+3/7v/u/+//
8P/y//P/8//z//P/9P/0//b/9P/z//H/8f/x//L/9P/1//b/9v/0//P/8f/v//D/8f/y
//P/8//z//P/8v/1//b/+P/5//f/9//3//f/9v/0//P/8//1//X/9f/1//f/+P/5//n/
9//3//f/9v/1//T/9P/z//j/+v/8//j/9v/2//b/9v/2//b/9//4//r//P/+/wEABAAE
AAUACAAJAAgABgAFAAUABAAEAAQABgAIAAkACgAHAAYABAADAAEAAgACAAEAAAAAAAAA
//8CAAIAAgADAAEAAAD9//z/+v/5//j/9//5//b/9v/1//T/9P/0//T/9f/2//f/+P/4
//j/+f/5//f/9//3//b/9v/2//b/9//4//n/+//8//v/+//6//n/9//3//j/9P/x//H/
+P/8/wAACAASABwAKQA3AEgAYwCFAKMAuADGAMYAwAC5ALAApwCZAHoATgAlAAkA/P/9
//3/AAABAP3/+//6//j/9v/4//j/+P/4//j/9v/2//b/9f/3//f/9//3//f/+P/4//j/
+P/4//j/+P/4//j/+P/4//n/+f/5//n/+f/6//r/+v/7//v/+//7//n/+v/6//v//f/9
//3//f/9//7//v/+/wAAAAAAAAAAAQABAAIABAACAAIAAgADAAYACAAJAAsADAAMAA0A
DwAPABAAEQASABYAGAAZABwAHgAgACMAJwAqACsALwAzADYAOQA8AD0AQgBDAEUASQBK
AEwATgBQAFEAUQBRAFEAUwBUAFQAVABRAE8ATQBLAEUAQgA/ADwANgAyAC8AKwAnACMA
IAAcABwAFwAVABMADwAOAAwACwAIAAYABQAFAAMAAQAAAAAA/f/8//z//P/5//n/+v/6
//r/+v/5//n/+f/5//n/+P/6//r/+f/5//f/9//3//f/9//3//n/+v/4//f/9v/0//b/
9f/1//X/9f/1//X/9f/1//X/9P/0//f/9//3//f/9f/1//X/9f/z//P/8//z//X/9f/2
//f/9v/1//T/8//1//T/9P/1//b/9v/2//b/9//2//X/9f/1//X/9v/2//T/9P/1//X/
9f/1//X/9v/2//j/9v/1//f/9//3//j/9v/3//j/+P/5//n/+P/3//f/9//3//f/9f/1
//X/9P/2//b/9//3//X/9f/1//X/9//2//b/9//5//n/+f/5//n/+P/3//X/9//3//f/
9v/2//b/9//3//b/9v/2//b/9v/2//b/+P/4//n/+v/5//r/+//9/wAAAAABAAQABgAG
AAUABQAHAAYABgAGAAYABgAFAAQAAgACAAEAAQADAAQABAADAP7//v/+//3////+//3/
/f/8//z/+v/6//f/9//3//f/9//0//T/8//y//L/8v/y//T/9P/0//T/8v/y//P/8//z
//P/8//y//T/9P/0//X/8//z//T/9P/2//f/9//3//P/9f/0//L/7//t//D/8v/4/wAA
BAAMABUAIwAwAD8AVQBzAJQArAC4ALoAswCuAKkAoQCYAIQAWQAnAAYA+f/5//r//f/9
//v/9v/2//b/9v/2//T/9P/0//T/9P/0//P/8//z//P/8//x//L/8v/y//L/8v/y//L/
8v/y//L/8v/z//P/8//z//P/9P/0//T/9f/1//X/9f/3//j/+P/5//f/9//3//f/9//4
//j/+P/6//r/+v/6//v/+//8//7//P/8//z//f/+/wAAAQADAAIAAgADAAUABgAIAAoA
DAANAA4ADgAQABQAFgAZAB0AHgAfACMAJwAoACsALgAvADMANQA4AD0APwBAAEEAQgBG
AEcASABJAEoASgBJAEgARwBFAEMAQQA/ADwAOQA2ADIALgArACcAJQAhAB4AGgAXABEA
DgALAAcABgAEAAMAAAD+//3//f/7//n/+P/4//f/9v/2//b/8//z//T/9P/y//L/8f/x
//P/8//z//L/8v/y//H/8f/x//H/8f/x//D/7//w//D/8v/x//D/7v/w/+//7//v/+3/
7f/t/+3/7//v/+7/7v/t/+3/7f/t/+v/6//r/+v/7P/t/+7/7//u/+3/7f/t/+3/7f/t
/+3/7f/s/+z/7f/u/+7/7v/u/+7/7v/u/+//7f/t/+7/7v/u/+7/7//v/+3/7f/t/+7/
7v/w/+7/7f/t/+3/7f/u/+z/7f/u/+7/7v/v/+//7//v/+//7//v/+//7//v/+7/7v/u
/+//7//t/+3/7f/t/+//7v/u/+//7//v/+//7//u/+7/7v/t/+//7//v/+7/7P/u/+3/
7f/s/+7/7v/u/+7/7v/u/+//8P/w//L/9P/3//j/+P/5//z//P/8//v/+//9//z//P/8
//7//v/9//z//P/8//v/+//5//r/+v/5//b/9v/2//X/9f/0//P/8//0//T/8v/y//H/
8f/x//H/8f/u/+7/7f/s/+z/7P/s/+z/7P/s/+z/6v/q/+v/6//r/+v/6//q/+r/6v/q
/+v/6//r/+z/7P/t/+//8P/x/+//7//u/+7/6//p/+r/7v/w//D/8v/6/wMADQAeAC0A
QQBfAIAAmgCqAKwApwCiAJ8AmQCSAH4AWQArAAYA9//1//b/+f/5//X/9P/0//L/8P/w
/+7/7v/s/+7/7v/u/+3/6//r/+v/6//t/+7/7v/u/+7/7v/u/+7/7P/s/+z/7P/v/+//
7//v/+//8P/w//D/7//v/+//7//v//D/8P/x//H/8f/x//H/9P/2//f/+P/1//T/8//y
//P/8//0//b/+P/4//j/+f/4//r/+//9/wEAAgAEAAcABQAEAAMAAgACAAQABQAIAA0A
EAAUABkAGAAZAB0AIQAlACkALQAvADAAMQAzADcAOQA6ADsAPAA+AD8AQABBAEYASABJ
AEoASABFAEIAPwA5ADYAMwAwAC0AKgAoACUAIwAfABwAGAAUAA8ADQALAAkACAAGAAUA
AAD+//3//f/4//X/8//y//T/9P/1//b/8//z//T/9P/y//L/8f/x//P/8//z//L/7//u
/+z/6//t/+3/7f/t/+//7//x//L/8//z//P/8v/v/+3/7P/r/+3/7f/t/+3/6//r/+r/
6v/u/+//8P/x//D/7//u/+3/6f/p/+n/6f/s/+3/7//x//D/7//u/+3/7P/q/+n/6f/r
/+z/7f/u//D/8P/w//H/7//t/+z/6v/r/+z/7v/v/+7/7f/s/+z/7f/w/+//7//v/+//
7//w/+//7//v/+7/7f/t/+z/6//t/+3/7f/t/+7/7//w//D/8P/w//H/8f/x//H/8f/x
//H/8P/w//H/7//v/+//7//y//L/8v/x/+//7//v/+7/8P/w//P/9P/2//b/9v/2//P/
8v/y//L/9f/4//v///8BAAAAAAACAAYABgAFAAUABAACAAEAAAACAAIAAQAAAAIAAgAB
AAEA//8AAAAA///9//7///////z/+v/4//f/9v/2//T/9P/1//X/9f/1//X/8v/y//H/
8v/y//L/8v/v/+7/7f/s/+7/7v/v/+//8f/x//H/8P/u/+7/7v/v/+//7//w//D/8v/z
//P/8//1//P/7v/q/+f/5//q/+7/9P/4/wAACgATAB8AMABHAGcAiQCkALQAugC2AK0A
ogCZAJMAhABeAC8ACwD6//n//f/+//v/9//x/+7/7v/u/+7/8P/y//L/8P/u/+7/7v/t
/+//7//v/+//8f/y//L/8v/w//D/8P/w//D/8P/w//D/8v/z//T/9f/y//L/8f/w//L/
8//0//X/9f/2//b/9//1//X/9f/1//f/+P/4//j/9v/2//b/9v/4//n/+//+//7//v/+
/////v8AAAEAAwAEAAQABQAHAAcACAAJAAoADQAQABIAFgAaABwAHwAjACQAJQApAC0A
MAAzADYANwA6ADsAPQBBAEYASABKAEwATQBNAE0ATQBNAE4ATgBOAE0ASwBJAEcAQwBA
AD0AOgA2ADIALwArACUAIQAeABoAFgARAA8ADQALAAoACAAHAAIAAAD//////P/7//v/
/P/5//j/+P/4//f/9//4//j/9v/2//X/9f/z//P/8//y//T/9P/z//P/8//z//P/8//x
//H/8//0//b/9f/0//L/8P/v/+//7//x//H/8f/x/+//7//u/+7/7//v/+//7//v/+//
7//v/+3/7f/t/+3/7f/t/+7/7//v/+//7//v/+//7v/u/+//8P/w//D/8P/t/+z/6//r
/+v/6//s/+z/7v/u/+//7//t/+3/7f/u/+7/8P/u/+3/7f/t/+3/7v/w//H/8v/y/+//
7//u/+3/7f/t/+3/7f/t/+3/7f/s/+z/7P/t/+3/7f/t/+3/7f/t/+z/7P/t/+//7//v
/+//7v/u/+7/7f/s/+v/6v/o/+n/6v/s/+3/7v/u/+7/7v/u/+7/7v/u/+//8P/u//D/
8v/1//b/9v/3//r//v/+//3//f/9//z//P/8//7//v/9//z/+v/6//n/+f/3//j/+P/3
//T/9P/0//P/8//y//H/8f/y//L/8P/w/+3/7f/t/+3/7f/q/+r/6f/o/+j/6P/o/+j/
6P/o/+j/6P/o/+n/6f/n/+f/5//m/+T/5P/k/+X/5v/n/+n/6v/o/+n/6f/p/+f/5//k
/+L/3//f/+D/6P/u//T//v8IABUAIQAuAEMAYwCDAJwAqgCuAKoApQCgAJcAjQB6AFIA
IQD9//D/7//v//L/8//v/+n/6P/o/+b/5v/o/+j/5v/m/+b/5v/m/+X/5f/l/+X/5f/j
/+T/5P/k/+T/5P/k/+T/5v/m/+b/5v/n/+f/5//n/+f/6P/o/+j/6f/p/+n/6f/n/+j/
6P/p/+n/6f/p/+n/6f/q/+r/6v/s/+z/7P/s/+v/6//s/+7/8P/w//D/8f/w//L/8//1
//b/9v/3//n/+//8//3//v8AAAIAAwAGAAgACgANABEAFAAVABkAHQAgACMAJgAnACgA
KQArAC8AMgA0ADYAOAA5ADkAOQA5ADkAOgA6ADoAOQA3ADUAMwAvACwAKQAmACIAHgAb
ABcAEwAPAAwACAAGAAEA///9//n/+P/2//X/8v/w/+//7//r/+n/6P/o/+f/5v/m/+b/
5f/l/+b/5v/k/+T/4//j/+P/4//j/+L/5P/k/+P/4//h/+H/4f/h/+H/4f/j/+T/4v/h
/+D/3v/f/9//4P/h/9//3//f/9//3//f/97/3v/d/93/3f/d/9//3//f/9//3f/d/93/
3f/d/93/3v/f/9//3//f/9//3f/c/9z/3f/d/9z/2//a/9r/2v/a/9v/3f/d/97/3v/c
/9z/3f/d/93/3f/d/97/3f/e/9v/2f/a/9v/3P/e/93/3f/d/9z/3f/d/9z/2//d/93/
3f/d/9v/2//b/9r/3P/c/93/3f/b/9v/2//b/9v/2v/a/9v/2//b/9v/2//a/9r/2v/Z
/9v/2//b/9r/3P/c/9z/2v/a/9r/2v/c/9z/3f/e/97/4P/i/+X/5v/m/+f/6v/q/+r/
6f/p/+n/6P/o/+j/6v/q/+n/6P/l/+T/4v/h/+P/5P/k/+P/4P/g/+D/3//f/97/3f/d
/9r/2v/Y/9j/1//X/9f/1//X/9T/1P/T/9L/0v/S/9L/0v/S/9L/0v/S/9L/0//T/9P/
0//T/9L/0v/S/9L/0//V/9X/1v/W/9X/1f/U/9P/1f/V/9T/0v/P/83/zP/Q/9b/2v/i
/+z/8f/9/xAAHwAzAFMAcgCIAJIAkACNAIYAfwB5AHAAVgApAP3/4v/b/9v/3P/d/93/
2f/W/9T/0v/U/9T/1P/U/9b/0//S/9H/z//R/9H/0f/R/9H/0v/S/9L/0P/Q/9D/0P/R
/9L/0//U/9P/0//T/9P/0f/S/9L/0v/T/9P/0//T/9P/1P/U/9X/1f/V/9X/1f/V/9b/
1v/W/9f/2P/Z/9r/2f/Z/9r/3P/c/9z/3P/d/97/4P/h/+P/4v/i/+P/5f/l/+b/5//o
/+v/7v/w//T/9P/2//n//f8AAAEABQAJAAsADQAPAA8AFAAVABcAGwAdAB4AHwAgACIA
IwAkACUAJwAoACgAKAAoACcAJgAlAB8AHAAZABYAEAAMAAkABQADAP///P/4//j/8//x
/+//6//q/+j/5//k/+L/4f/h/9//3f/c/9z/2//a/9r/2v/X/9f/2P/Y/9b/1v/V/9X/
1//X/9f/1v/X/9j/2P/Z/9b/1f/U/9P/1f/V/9f/2P/W/9X/1P/S/9P/0//U/9X/0//T
/9P/0//T/9P/0v/S/9X/1f/V/9X/0//T/9P/0//U/9X/1v/X/9b/1f/V/9X/1P/T/9L/
0f/S/9L/0//V/9X/1P/T/9L/1P/U/9T/1f/T/9P/1P/U/9P/0v/S/9H/1P/V/9b/2P/Y
/9r/2P/X/9T/0//S/9L/0//V/9f/2P/V/9X/1P/T/9b/1//Y/9n/1v/V/9T/0v/O/9D/
0f/T/w==
         </WaveFormData>
      </LeadData>
      <LeadData>
         <LeadByteCountTotal>10000</LeadByteCountTotal>
         <LeadTimeOffset>0</LeadTimeOffset>
         <LeadSampleCountTotal>5000</LeadSampleCountTotal>
         <LeadAmplitudeUnitsPerBit>4.88</LeadAmplitudeUnitsPerBit>
         <LeadAmplitudeUnits>��V</LeadAmplitudeUnits>
         <LeadHighLimit>2147483647</LeadHighLimit>
         <LeadLowLimit>268435456</LeadLowLimit>
         <LeadID>V1</LeadID>
         <LeadOffsetFirstSample>0</LeadOffsetFirstSample>
         <FirstSampleBaseline>0</FirstSampleBaseline>
         <LeadSampleSize>2</LeadSampleSize>
         <LeadOff>FALSE</LeadOff>
         <BaselineSway>FALSE</BaselineSway>
         <ExcessiveACNoise>FALSE</ExcessiveACNoise>
         <MuscleNoise>FALSE</MuscleNoise>
         <LeadDataCRC32>619965878</LeadDataCRC32>
         <WaveFormData>
BgAGAAYABgAGAAYABgAGAAYABgAGAAYABwAIAAkACgAMAAwADAAMAA4ADgAOAA4ADgAO
AA4ADgAOAA4ADgAOAA8AEAARABIAEAAQABAAEAAQABAAEAAQAA4ADgAOAA4ADgAOAA4A
DgAQABAAEAAQAA4ADgAOAA4ADgAOAA4ADgAQABAAEAAQAA4ADgAOAA4ADgAOAA4ADgAO
AA4ADgAOAA4ADgAOAA4ADwAQABEAEgARABAADwAOAA4ADgAOAA4ADgAOAA4ADgAOAA4A
DgAOAA4ADgAOAA4ADAAMAAwADAAOAA4ADgAOAA4ADgAOAA4ADgAOAA4ADgAOAA4ADgAO
AA4ADgAOAA4ADgAOAA4ADgAMAAwADAAMAAwADAAMAAwADAAMAAwADAAMAAwADAAMAA4A
DgAOAA4ADgAOAA4ADgAMAAwADAAMAA4ADgAOAA4ADAAMAAwADAAOAA4ADgAOAAwADAAM
AAwADgAOAA4ADgAOAA4ADgAPAA8ADwAPABAAEwATABQAFAAVABYAFgAVABUAFQATABIA
EAAPAA8ADgAMAAoACQAHAAYABgAGAAUAAAD+//3//f8CAAMABAAEAAYABgAHAAkACAAI
AAkACgAOAA4ADgAOAAwADAAMAAwADAANAA0ADQAPAA8ADwAPAA0ADQANAA4AEAAQABAA
EAAOAA8AEAAQAA8ADgAOAA8AEQARABAAEAAQABEAFAAaAB0AGwAYABQACQD3/9//xP+p
/5D/cv9Y/0D/MP8p/yX/J/8q/zL/QP9X/3v/n/+6/8//4P/s//X/+/8CAAYACwANABEA
EgATABUAFgAXABgAGQAaABoAGwAcABwAGgAaABoAGgAcAB0AHQAdAB0AHQAdAB0AHQAe
AB4AHgAeAB4AHgAeABwAHAAcABwAHwAfAB8AHwAdAB0AHAAcABwAHAAcABwAHgAeAB4A
HgAcAB0AHQAdAB8AHwAfAB4AHAAcABwAHQAdABwAHAAcABwAHAAcABwAGgAaABoAGgAb
ABsAGQAYABUAFQATABMAEgARABAADgANAAwACgAKAAcABQAEAAMAAwADAAMABAADAAIA
AgABAAEAAQAAAAAAAQACAAIAAgACAAMAAwADAAQABAAEAAQABwAHAAgACQAHAAgACAAI
AAkACgAKAAoACQAJAAkACQALAAsACwALAAsACwALAAsACwALAAsACwAKAAoACwALAAsA
CgAIAAcACAAJAAoACwAJAAkACQAJAAsACgAKAAoACgAKAAoACgAIAAgACgALAAsACwAK
AAkACAAIAAgACQAJAAkACQAKAAoACgAKAAoACQAKAAoACgAKAAoACgAKAAgACAAJAAoA
CQAJAAkACQAKAAoACgAJAAcABwAHAAcABwAIAAkACQAHAAcABwAHAAgACQAJAAgACgAJ
AAkACQAIAAcABwAGAAcABwAIAAgABgAGAAYABwAHAAcABwAHAAcABwAHAAYABAAEAAUA
BQAFAAUABAADAAMAAwADAAMAAgADAAMAAwAFAAQAAwADAAEAAQACAAMABAAEAAMAAwAD
AAIAAAAAAAAAAAACAAIAAwADAAMAAwAEAAUABQAGAAYACQAMAAwACwALAAkABwAGAAQA
BQAFAAQABAACAAEA///9//z/+//5//b/9P/z//P/9v/1//b/9v/2//b/9//5//n/+P/6
//z//v/+//7//v/+/wAAAAAAAAAA//////////8BAAEAAQABAP////8AAAAAAAAAAAAA
AAABAAIAAgABAAAAAAABAAEAAQACAAQABAAFAAYACAALAA0ADgAMAAsAAQDz/9z/vf+i
/4r/bv9Q/zj/Kf8f/xv/HP8i/yj/Nf9N/2//kP+r/8D/0v/d/+X/7P/y//f/+////wIA
BQAFAAgABwAIAAkACgAKAAsADAAMAAwADAAMAAwACgALAAsACwANAA0ADQANAA0ADgAO
AA4ADgAOAA4ADgAOAA4ADgAOAA8ADwAPAA8AEQARABAAEAAOAA4ADgAOABAAEAAQABAA
DgAPAA8ADwANAA0ADQAMAA4ADgAOAA8ADwAOAA4ADgAQABAAEAAQABAAEAAQABAADQAN
AAsACgALAAsACQAJAAYABQAEAAIA///+//z//P/5//f/9v/1//b/9f/0//T/9f/0//T/
8//y//H/7//u/+//8P/w//D/8P/x//H/8f/0//T/9P/0//f/9//4//n/+P/4//f/9v/3
//j/+P/4//v/+//7//v/+//7//v/+//5//n/+f/5//n/+f/5//n/+f/6//z//f/9//z/
+v/5//f/9//3//f/9//3//f/9//3//b/9v/2//j/+P/4//j/9//2//f/9//3//f/9v/1
//X/9v/3//n/9//3//f/+P/6//r/+v/6//r/+v/5//j/9//2//X/9P/1//b/+P/6//j/
9//2//X/9v/2//b/9f/1//X/9f/1//b/9v/2//X/9//3//f/9//3//f/9v/0//T/8//z
//P/8f/x//L/8v/0//P/8//y//L/8v/y//P/8//z//P/8//z//P/8//y//L/8v/z//P/
8//z//L/8f/y//P/9P/1//P/8//y//H/8//y//H/8f/x//H/8v/z//L/8v/y//L/8v/y
//L/8P/w//H/8f/y//P/9f/3//f/+P/4//v/+//6//j/9//5//f/9v/0//P/8//y//L/
8P/v/+3/6//s/+v/6f/m/+L/4f/h/+T/4//k/+T/5P/l/+f/6v/r/+z/7v/w//L/8P/w
//D/8P/w//D/8P/w//H/8f/x//H/7//v/+//7//x//H/8v/y//P/9P/1//b/9v/2//X/
8//z//T/9v/3//f/9v/2//b/9//6//7///8DAAQAAgD9//H/3//I/63/lv98/17/QP8s
/yH/Hf8b/x7/JP8s/z3/Wf95/5j/r//A/9D/3f/l/+z/8v/z//X/+f/8//3//f8AAAEA
AgADAAQABAAFAAYABgAIAAgACAAIAAoACwALAAsACQAJAAkACQALAAwADAAMAAoACgAK
AAoACAAIAAgACAAJAAkACQAJAAkACQAIAAgACgAKAAoACgAKAAoACgAKAAgACQAJAAkA
CwALAAsACgAKAAoACgALAA0ADAAMAAwADAAMAAwADAALAAoACQAIAAgACQAIAAgABQAF
AAMAAwACAAEAAAD+//3//P/6//r/+f/3//b/9f/2//X/9P/0//H/8P/w/+//8P/x//H/
8v/z//T/9P/0//b/9//3//f/+v/6//r/+v/7//v//P/9//3//v/+//7//f/+//7//v8B
AAEAAQABAAMAAwADAAMAAgABAAAA//////////////7//v///////v/+//3//f/+////
AAABAP//////////AQAAAAAAAAACAAIAAgACAAIAAgAEAAUABQAFAAQAAwAAAAAAAAAB
AAMAAwADAAQABAAEAAQABAADAAQABAAEAAQABAAEAAQAAgACAAMABAAFAAUABQAFAAYA
BgAGAAUABQAFAAUABQAEAAQABAADAAUABQAFAAUABgAHAAcABgAGAAUABQAFAAUABQAG
AAYABwAHAAgACAAGAAYABgAHAAUABQAFAAUABwAHAAcABgAIAAgACQAJAAsACwAKAAkA
BwAHAAcABwAKAAsACwALAAsACgAJAAkABwAHAAgACQAKAAwACwALAAoACAAIAAgACAAK
AAoACwALAA0ADQAOAA8AEQASABIAFQAUABQAEwATABEADwAOAAwADQANAAwADAAIAAcA
BQADAAMAAwACAAAAAAD/////AgABAAIAAgACAAQABQAHAAcACAAKAAwADgAOAA4ADgAO
ABAAEAAQABAAEQARABEAEQARABEAEQARABMAEwAUABQAFAAUABQAFAAVABYAFgAVABQA
FAAVABUAFQAWABgAGAAZABoAHgAhACEAHgAaABEAAwDr/87/sf+Y/3r/XP9I/zr/M/8t
/y//NP86/0b/Xf9//6P/vv/V/+j/9v/7/wEACAAMAA8AEwAXABgAGwAdABwAGwAcAB0A
HgAgACEAIgAiACIAIgAiACIAIgAjACMAIwAjACMAIwAjACEAIgAiACIAJAAkACQAJAAi
ACIAIgAiACMAIwAjACMAJQAlACQAJAAkACQAJAAkACQAJAAkACQAJAAlACUAJQAlACUA
JQAkACYAJgAmACcAJQAkACQAJAAmACYAJgAmACQAJAAkACQAIwAjACEAIAAfAB8AHQAd
ABsAGQAXABQAFAAUABMAFAARAA8ADgANAAoACQAIAAgACQAIAAgABwAFAAUABAAEAAUA
BgAGAAYABgAHAAcABwAIAAgACAAIAAsACwAMAA0ACwAMAAwADAAPABAAEAAQAA8ADwAP
AA8ADQANAA0ADQAPAA8ADwAPAA0ADQANAA0ADgAOAA8ADwAOAA4ADQANAA0ADQANAA0A
DwAPAA8ADwANAAwADAAMAA4ADgAOAA4ADAAMAA4ADwANAA0ADAALAAsADAANAA8ADgAN
AAwADAAOAA4ADgAOAA0ADgAOAA4ADwAOAA0ADAAMAAwADQAOAA4ADQAMAAsADAAMAAwA
CwALAAsACwALAAoACgAKAAkACwALAAsACwALAAsACgAIAAoACQAJAAkACQAJAAoACgAI
AAcABwAGAAcACAAJAAsACQAJAAkACQALAAsACwAKAAoACgALAAsACwALAAoACQALAAsA
CwALAAsACwAKAAkACgAKAAoACwAJAAkACgALAAgACAALAAkACgAKAAoACgAKAAgACAAJ
AAkACgALAA0ADwANAA4ADgARABIAEgARABEAEQAPAA4ADAALAAsACgAKAAoACQAHAAUA
AgABAP///P/8//v/+//+////AAAAAAAA/////wAA//8CAAQABgAIAAgACAAIAAgACAAI
AAgACAALAAsACwALAAkACQAJAAkACwALAAwADAAKAAoACgAKAAsADAAMAAsACwAMAA4A
DwANAAwADgAOAA8AEgAWABsAGQAWABQADwAFAPX/3P/B/6j/kP9w/1T/Pv8v/yf/Jf8o
/zD/OP9H/2P/g/+i/7v/0P/i/+//9//+/wQABQAHAAsADAAPABEAFAATABQAFQAWABQA
FQAWABYAGAAYABgAGAAaABsAGwAbABkAGQAZABkAGwAcABwAHAAbABoAGQAYABkAGgAb
ABwAGwAbABsAGwAbABsAGgAaABoAGgAaABoAGAAYABgAGAAaABsAGwAbABsAGwAbABoA
GgAaABoAGwAdABwAHAAcABoAGgAaABoAGgAaABoAGgAXABcAFQAUABMAEwARABEAEgAR
ABAADgANAAwACgAKAAsACQAIAAcABAADAAIAAgABAAAAAAD////////+//7//f/+//7/
/v8AAAEAAQABAAAAAAAAAAAAAQABAAIAAwAFAAYABgAGAAUABgAGAAYACQAJAAkACQAJ
AAkACQAJAAkACQAJAAkACQAJAAkACQAGAAYABwAHAAoACgAJAAkACQAJAAkACQAHAAcA
BwAHAAkACAAIAAgABgAGAAYABgAIAAgACgALAAkACQAIAAcABgAGAAYABwAHAAcABwAI
AAgACAAIAAgACQAKAAoACgAJAAgABwAGAAYABgAHAAgACwALAAsACwAIAAgACAAHAAcA
BwAHAAcABAAEAAQAAwAFAAUABQAFAAYABwAHAAYABgAFAAUABQAFAAUABgAGAAYABQAF
AAQABAAEAAQABQAFAAUABQAFAAQAAwACAAAAAQACAAQABQAEAAMAAQD/////////////
AgADAAMAAwADAAIAAQABAAMAAwAEAAUAAgACAAIAAgACAAIAAgAEAAQABQAFAAMAAwAE
AAUABQAGAAYACQAKAAoACQAJAAsACQAIAAYAAwADAAIAAgAAAP///f/7//r/+f/3//T/
8v/x//H/9P/z//T/9P/0//T/9f/3//f/9v/4//r//P/8//z//P/8//z//P/8//z/+//7
//v/+//8//3//v////3//f/+//7//P/8//z//P/9//7//v/9//z//P/9//3//f8AAAIA
AgABAAIABAAHAAkACAAGAAEA9//n/9D/tf+c/4b/aP9M/zb/Kf8h/x3/IP8k/yr/N/9P
/3P/kv+r/77/zP/X/93/4v/q/+//8f/z//b/+f/7//r/+v/6//r/+v/7//3///8AAP7/
/v/+//7//P/9//3//f//////////////AAAAAAAA/v/+//7//v/+//7//v/+////////
//////////7//v/+//7//v/+//7//v/+//7//v////////8BAAEAAQAAAAAAAAAAAAEA
AQAAAAAAAAACAAIAAgACAAAAAAAAAAAA//////3//P/9//3/+//7//z/+//6//j/9//2
//T/9P/x/+//7v/t/+3/7f/t/+7/7f/s/+z/6//r/+v/6v/q/+v/7P/s/+z/7v/v/+//
7//y//L/8v/y//P/8//0//X/9f/2//b/9v/3//j/+P/4//n/+f/5//n/+//7//v/+//5
//n/+f/5//n/+f/5//n/+P/4//n/+f/6//r/+f/5//n/+f/5//n/+//7//v/+//5//j/
+P/4//r/+v/6//r/+v/6//z//f/9//3//P/7//v//P/9/////f/9//3//v8AAAAAAAAA
AAEAAgACAAIAAwACAAEAAAADAAQABgAIAAYABQAEAAMABAAEAAQAAwAFAAUABQAFAAQA
BAAEAAMABQAFAAUABQAFAAUABAACAAQABQAHAAkABwAHAAgACAAKAAkACQAIAAoACgAK
AAsACQAJAAkACQAJAAkACQAIAAYABgAHAAcACAAJAAkACQAHAAcABwAHAAYABwAHAAcA
CAAIAAgACQAJAAkACgALAAgACAAJAAwADgAOAA4ADgAMAAwADQANAA8ADwAQABEADwAQ
ABAAEwAUABQAEwATABEADwAOAAwACQAJAAgACAAIAAcABQADAAAA///9//r/+v/5//n/
/P///wAAAAAAAAAAAQADAAMABgAIAAoADAAKAAoACgAKAAoACgAKAAoACwALAAsACwAK
AAkACAAHAAgACQALAAwADAAMAAwADAAMAAwACwAJAAkACgAMAA0ACwAKAAwADgARABYA
GgAZABcAFAAMAP//6//R/7b/nf+C/2L/SP82/yr/Jf8l/yv/MP84/0r/Z/+J/6f/vv/T
/+L/7P/z//n/AAAEAAcACQALAAwADQAPAA4AEQASABMAFAASABMAFAAUABQAFAAUABQA
FgAXABcAFwAVABUAFQAVABcAGAAYABgAFgAWABYAFgAWABYAFgAWABcAFwAXABcAFwAX
ABYAFgAYABgAGAAYABYAFgAWABYAFgAXABcAFwAXABcAFwAWABYAFgAWABcAGQAYABgA
GAAWABYAFgAWABYAFgAWABYAFQAVABMAEgAPAA8ADQANAA4ADQAMAAoACQAIAAYABgAF
AAMAAgABAAIAAQAAAAAA/f/8//z/+//9//3//P/8//v//P/8//z//v////////8CAAIA
AgACAAEAAQACAAMAAwAEAAQABAADAAQABAAEAAUABQAFAAUABwAHAAcABwAFAAUABQAF
AAcABwAHAAcABAAEAAUABQAGAAYABQAFAAMAAwADAAMAAwADAAMAAwAFAAQABAAEAAQA
BAAEAAQAAgACAAQABQAFAAUABAADAAIAAgACAAMABQAFAAUABgAEAAQABAAEAAUABgAG
AAYABwAGAAUABAAEAAQABQAGAAUABQAFAAUABAAEAAQAAwAEAAUABgAHAAgACAAIAAcA
BwAHAAcABwAIAAkACQAIAAYABQAFAAUABQAFAAYABgAGAAUABQAEAAYABgAGAAcABwAH
AAcABwAHAAcABwAGAAYABgAHAAcABwAHAAYABQAFAAUABQAFAAgACQAJAAkABwAGAAUA
BQAHAAcACAAJAAoACAAIAAYABgAGAAYACAAIAAkACQAJAAkACgALAAsADAAMAA8AEgAS
ABEAEQAPAA0ADAAKAAkACQAIAAgABgAFAAMAAQAAAP///f/6//r/+f/5//z/+//8//z/
/P/8//3//////wAAAgAEAAYABgAGAAYABgAIAAgACAAIAAcABwAHAAcABwAHAAcABwAH
AAcACAAIAAgACAAIAAgACwAMAAwACwAIAAgACQAJAAsADAAMAA4ADQAOABAAEwAVABQA
EgANAAMA8//a/73/ov+I/2r/UP84/yv/Jf8j/yT/KP8w/z//W/99/57/uf/O/+D/6//x
//j//v8BAAUABwAKAA0ADwAQAA8AEAARABIAEgATABQAFAAUABQAFAAUABQAFQAVABUA
FwAXABcAFwAWABYAFQAUABYAFgAWABYAFgAWABYAFgAVABUAFQAVABcAFwAWABYAFAAU
ABQAFAAWABYAFgAWABYAFwAXABcAFwAXABcAFgAYABgAGAAZABcAFgAWABYAFgAWABYA
FgAWABYAFgAWABUAFQATABIAEwATABEAEQAOAA0ADAAKAAsACgAIAAgABwAFAAQAAwAA
AP///v/+/////v/+//3/+//7//r/+v/9//7//v/+//7/////////AAAAAAAAAAADAAMA
BAAFAAMABAAEAAQABQAGAAYABgAHAAcABwAHAAcABwAHAAcACQAJAAkACQAHAAcABwAH
AAgACAAJAAkACgAKAAkACQAJAAkACQAJAAkACQAJAAkACQAIAAgACAAIAAgACAAIAAgA
CAAKAAsACQAJAAgABwAHAAgACQALAAkACQAJAAoACgAKAAoACgAJAAoACgAKAAsACgAJ
AAgACgAKAAsADAALAAsACwALAAwADAAMAAsACwALAAsACwAKAAoACgAJAAoACwAMAA0A
DQANAAwACgAMAAsACwALAAsACwAMAAwADAALAAsACgAKAAoACgALAAkACQAJAAkACwAL
AAsACgAMAAwADQANAAsACwAKAAkACwALAAsACwAKAAsACwALAA0ADAALAAsADQALAAoA
CQAIAAgACAAIAAgACAAIAAkACQAHAAcACAAJAAoADAANABEAEAAQAA8ADwAPAA0ADAAK
AAkACQAIAAgABgAFAAMAAQACAAEA///8//r/+f/5//z/+//8//z//P/8//3///////7/
AAACAAQABQAGAAcACAAGAAYABgAGAAcABwAHAAcACQAJAAkACQAJAAkACgAKAAoACgAK
AAoACQAKAAoACQAIAAgACQAJAAsADAAMAAwADQAMAA4AEwAXABgAFgATAAsA+f/i/8X/
qv+S/3j/XP9E/zP/J/8j/yT/KP8y/z3/V/95/5r/s//I/9r/5f/r//L/+v///wMABQAI
AAkACQAIAAkACgALAAwADgAPABAAEAAOAA4ADgAOAA4ADwAPAA8ADwAPAA8ADwANAA4A
DgAOABAAEAAQABAADgAOAA4ADgAPAA8ADwAPAA0ADQAMAAwADAAMAAwADAAPABAAEQAS
ABEAEQAQAA8ADwAPAA8ADgAOAA4ADgAPAA0ADAAMAAwADwAQABEAEgAPAA4ADQAMAA0A
DQALAAoACwALAAkACQAHAAUAAwAAAAAAAAD//wAA/f/7//r/+f/2//X/9P/0//P/8v/y
//H/8f/x//D/8P/z//T/9P/0//L/8//z//P/9f/2//f/+P/5//n/+v/7//n/+v/6//r/
/P/+////AAD//////////////////////////////////////////wAAAAABAAEAAAAA
AP////8BAAEAAQABAAAA///+//3//v/+////AAAAAAAAAAAAAP7//v8AAAEAAQABAAAA
///+//7//v///wEAAQABAAIAAgACAAIAAgAAAAAA///+/wAAAAAAAAAAAgACAAMABAAD
AAEA///9//7//v/+//3////////////+//7//v/9//3//f/9//3//f/9//z/+v/7//v/
/P/9//3//f/+//7//P/7//v/+v/6//r/+v/7//v/+//7//v/+//7//v/+v/4//j/+f/5
//n/+f/4//f/+P/5//r/+//8//3//f/9//3//P/7//v//f/7//r/+P/6//r/+v/6//v/
/P/+/////f/9//7//////wAAAAADAAMAAgAAAP//AAD//////v/9//3//P/8//j/9//1
//P/9P/z//H/7v/q/+n/6f/s/+7/8P/x//L/8v/z//X/9f/2//j/+v/8//r/+v/6//r/
+v/6//r/+v/9//3//f/9//3//f/9//3//f/9//7//v///wAAAQACAAEAAgACAAEA/v/+
//////8BAAQABAAEAAUACAAMAA8ADwAOAAwAAwDz/93/wv+l/4r/cP9S/zr/LP8n/yX/
J/8q/zL/Pv9T/3X/l/+w/8P/1P/i/+v/8//6//7/AQADAAUABAAFAAcACgALAAwADQAO
AA4ADwAQABAAEAAQABAAEAARABMAFAAVABUAFQAVABUAFQAWABYAFgAWABYAFgAWABQA
FAAUABQAFgAXABgAGQAZABkAGAAYABgAGAAYABgAGgAaABoAGgAYABkAGQAZABoAGwAc
ABwAHAAcABwAHQAdABwAHAAcAB4AHgAeAB4AHQAcABsAGgAbABsAGQAYABcAFwAVABUA
EgARABAADgAPAA4ADAAMAAkABwAGAAUABgAFAAQABAAFAAQABAADAAMAAwACAAIABQAG
AAYABgAGAAcABwAHAAkACgALAAwADQANAA4ADwAPABAAEAAQABEAEgASABIAEwATABMA
EwATABMAEwATABMAEwATABMAFQAVABUAFQAWABYAFwAXABcAFgAUABMAFQAVABUAFQAT
ABMAEwATABUAFAAUABQAFQAWABcAGAAVABQAFQAVABcAFwAWABUAFAAUABQAFQATABMA
EwAUABYAFgAWABYAFQAWABYAFgAXABYAFQAUABIAEgATABQAEwATABMAEwAUABQAFAAT
ABEAEQARABEAEgASABIAEQAPAA8ADwAPABAAEQARABAAEAAPAA8ADwANAA0ADgAOABAA
DwAPAA4ADAAMAAwADQANAA0ADQANAA8ADwAPAA4ADAAMAA0ADQAPAA8ADgANAAsACwAL
AAsADAANAA0ADQAPAA4ADQANAAwACwALAAsADAAOAAwADAAMAAwADAAMAA0ADQAPAA8A
EAARAA8AEAAQABMAFAAUABMAEwATABEAEAAOAAsACwAKAAoACAAHAAUAAwACAAEA///8
//r/+f/5//z///8AAAAAAAD+////AQABAAQABgAIAAoACQAIAAcABgAIAAgACAAIAAkA
CQAJAAkABwAHAAcABwAJAAkACgAKAAoACgAKAAoACQAKAAoACQAJAAoADAANAAsACgAM
AAwADwASABYAGQAXABIADgADAPP/2//A/6X/jv9y/1b/Pv8s/yP/H/8h/yj/MP8+/1f/
ef+Z/7T/yf/c/+j/7//3//7/AgAFAAkACwAMAA8ADwAQABMAFAAVABYAFQAVABUAFAAW
ABYAFgAWABYAFwAXABcAFQAVABUAFQAXABgAGAAYABYAFgAWABYAGAAYABgAGAAZABkA
GQAZABcAFwAWABYAGAAYABgAGAAWABYAFgAWABYAFwAXABcAFwAXABcAFgAWABYAFgAX
ABkAGAAYABgAFwAWABUAFAAUABQAFAAUABUAFQATABIADwAPAA0ADQAOAA0ADAAKAAkA
CAAGAAYABQADAAIAAQAAAP///v/+//v/+v/6//n/+//7//r/+v/5//r/+v/6//z//f/9
//3//v/+//7//v//////AAABAAMABAAEAAQABAAEAAMAAgAFAAUABQAFAAUABQAFAAUA
BQAFAAUABQAFAAUABQAFAAQABAAFAAUABgAGAAUABQAFAAUABQAFAAUABQAFAAUABwAG
AAYABgAGAAYABgAGAAQABAAGAAcABwAHAAYABQAEAAQABAAFAAcABwAHAAgABgAGAAYA
BgAFAAYABgAGAAcABgAFAAQABAAEAAUABgAFAAUABQAFAAQABAAEAAMABQAFAAUABQAG
AAYABgAFAAMAAwADAAMABAAFAAUABAAGAAUABQAFAAUABQAGAAYABgAFAAUABAACAAIA
AgADAAUABQAFAAUABQAFAAUABAAEAAQABQAFAAUABQAEAAMAAQABAAEAAQAEAAUABQAF
AAUABAADAAMAAwADAAQABAAEAAQABAACAAIAAwADAAUABQAGAAcABwAIAAgACwAMAAwA
CwALAAsACQAIAAYAAwADAAIAAgACAAEA///9//7//f/7//j/9v/1//X/+P/5//r/+v/6
//r/+//9//3//v8AAAIABAAEAAQABAAEAAQABAAEAAQABQAFAAUABQADAAMAAwADAAUA
BQAGAAYABAAEAAQABAAFAAYABgAFAAQABAAFAAUABQAGAAgACAALAA4AEAATABMAEgAO
AAcA+//p/9L/t/+e/4T/Zv9K/zT/Jf8f/x//Iv8q/zT/Rf9j/4X/ov+3/8z/3P/p//H/
+P/+/wEAAwAFAAYABwAJAAwADQAOAA8AEAAOAA8AEAAQABIAEgASABIAFAAVABUAFQAT
ABMAEwATABUAFgAWABYAFAAUABQAFAAUABQAFAAUABUAFQAVABUAFQAVABQAFAAWABYA
FgAWABUAFAATABIAFAAVABUAFQAVABUAFQAUABQAFAAUABUAFgAWABcAGAAWABYAFgAW
ABQAFAAUABQAFQAVABMAEgAPAA8ADQANAA4ADQAMAAoABwAGAAQABAAFAAMAAgABAAAA
///+//7//f/8//z/+//7//v/+v/6//v//P/8//z//v////////8AAAAAAAAAAAEAAQAC
AAMABAAGAAcACAAIAAgABwAGAAkACQAJAAkACwALAAsACwAJAAkACQAJAAsACwALAAsA
CAAIAAkACQAIAAgABwAHAAkACQAJAAkABwAHAAcABwAIAAgACQAKAAkACAAHAAYACAAI
AAoACwALAAsACgAJAAgACAAIAAkACQAJAAkACgAIAAgACAAIAAkACgAKAAoACgAKAAoA
CgAIAAgACQAKAAkACQAJAAkABgAGAAYABQAGAAcACAAJAAYABgAGAAUABQAFAAUABQAI
AAkACQAIAAYABQAFAAUAAwADAAQABAAGAAUABQAEAAQABAAEAAUABQAFAAUABQAHAAUA
AwACAA==
         </WaveFormData>
      </LeadData>
      <LeadData>
         <LeadByteCountTotal>10000</LeadByteCountTotal>
         <LeadTimeOffset>0</LeadTimeOffset>
         <LeadSampleCountTotal>5000</LeadSampleCountTotal>
         <LeadAmplitudeUnitsPerBit>4.88</LeadAmplitudeUnitsPerBit>
         <LeadAmplitudeUnits>��V</LeadAmplitudeUnits>
         <LeadHighLimit>2147483647</LeadHighLimit>
         <LeadLowLimit>268435456</LeadLowLimit>
         <LeadID>V2</LeadID>
         <LeadOffsetFirstSample>0</LeadOffsetFirstSample>
         <FirstSampleBaseline>0</FirstSampleBaseline>
         <LeadSampleSize>2</LeadSampleSize>
         <LeadOff>FALSE</LeadOff>
         <BaselineSway>FALSE</BaselineSway>
         <ExcessiveACNoise>FALSE</ExcessiveACNoise>
         <MuscleNoise>FALSE</MuscleNoise>
         <LeadDataCRC32>3655765457</LeadDataCRC32>
         <WaveFormData>
RgBGAEYARgBDAEAAPQA6ADYAMgAuACoAJwAkACEAHgAbABgAFQASABAADgAMAAoABwAG
AAUABAABAAAA///+//7//v/+//7//P/8//z//P/6//r/+v/6//r/+v/6//r/+P/4//j/
+P/6//r/+v/6//j/+P/4//j/+P/4//j/+P/6//r/+v/6//j/+P/4//j/+P/4//j/+P/4
//j/+P/4//r/+v/6//r/+v/6//r/+v/4//j/+P/4//r/+v/6//r/+v/6//r/+v/8//z/
/P/8//z//P/8//z/+v/6//r/+v/8//z//P/8//r/+v/6//r//P/8//z//P/8//z//P/8
//r/+v/6//r/+v/6//r/+v/6//r/+v/6//r/+v/6//r//P/8//z//P/6//r/+v/6//z/
/P/8//z/+v/6//r/+v/6//r/+v/6//z//P/8//z/+v/6//r/+v/8//z//P/8//r/+v/6
//r//P/8//z//P/8//3//f/9//z//P/8//3///8BAAIAAwADAAQABAAEAAIAAwAFAAUA
BQAFAAQABAACAAIAAAD///3//P/7//r/+f/5//n/+f/7//v/+f/5//v/+//7//r/9//3
//f/+P/4//j/9//2//b/9v/2//b/9v/2//b/9v/2//b/9v/2//b/9v/3//f/+P/4//n/
+f/5//n/+P/4//j/+P/5//n/+//6//v//f8CAAoAGgAsADkAPAA/AEAANwAeAPr/y/+j
/4n/ef9s/2H/Tv8z/xT/+/7l/tj+4P75/hj/Of9X/3X/k/+r/7f/xP/T/9//6f/x//f/
+v/8////AQADAAUABgAGAAoACwAMAA0ADQANAA0ADQAQABEAEgASABEAEQASABIAEQAS
ABQAFQAXABcAFwAXABUAFgAWABgAGgAaABsAGwAcABwAHQAfAB8AIAAgACEAIwAkACUA
JgAmACcAKAAqAC0ALgAwADEAMQAyADUANgA5ADsAPQBAAEIARABGAEkASQBLAE0ATwBT
AFUAVwBYAFkAWgBaAFwAXgBeAF8AYQBhAGEAYQBhAGAAXgBdAFoAWwBaAFkAVgBSAFAA
TABJAEQAQgA/ADsANwA0ADAALAAmACIAHwAdABgAFgAUABEADAAJAAcABQAFAAIAAQD/
/////f/7//v/+f/4//f/9v/3//f/9//3//X/9P/0//X/8//z//P/8//z//P/8//y//L/
8v/y//L/9P/0//T/8v/y//L/8v/y//P/8//z//P/8//z//P/8//z//P/8//0//X/9f/1
//T/8v/y//L/8v/0//X/9v/2//b/9v/1//X/9f/2//b/9v/5//n/+f/5//f/9//3//f/
9v/2//b/9v/2//f/+P/5//j/+P/3//b/+P/4//j/+P/1//X/9f/1//f/9//3//f/9//3
//b/9v/0//T/9P/0//T/9f/2//f/9//2//b/9v/2//b/9v/2//b/9v/2//b/9f/1//X/
9f/4//j/9//2//b/9v/2//b/9v/2//b/9v/2//b/9v/2//T/9P/0//T/9v/2//b/9v/2
//b/9P/0//T/9P/3//f/9//4//b/9v/3//j/+f/5//n/+//+//7//v/+//3/////////
AQAAAAAAAAAAAP7//f/7//r/+f/4//f/9//3//f/9//1//P/8//z//X/9f/0//P/8//z
//T/9P/0//P/8v/y//L/8v/y//L/8P/w//D/8P/y//L/8v/y//D/8f/x//L/8P/x//H/
8f/z//L/8v/y//L/8//z//P/9P/1//f/+P/8/wQAEgAjADAAMwA2ADkAMgAeAPf/xf+X
/3v/bP9d/1D/Pf8i/wX/6/7Y/tD+1f7u/g3/L/9P/2//j/+l/7b/wf/P/9v/5f/t//T/
+P/7//3//f///wAAAAAEAAUABgAHAAYABwAIAAkACgALAAwADAAMAA0ADwAQABAAEAAR
ABEAEQARABEAEQATABQAFAAWABYAFgAXABcAGAAYABkAGwAZABoAGgAbAB0AHgAfACAA
IgAjACQAJgAlACYAKAApAC0ALgAxADIAMwA1ADcAOgA+AEAAQgBFAEcASQBLAE0ATwBR
AFMAVABYAFoAWwBeAF8AXgBeAF8AYQBhAGEAYQBhAGAAYABeAF0AXABbAFgAWABWAFIA
TwBKAEgARQBBAD0AOgA2ADIALAAoACUAIwAeABwAGgAXABIADwANAAsABwAEAAMAAQAD
AAEA/////wEAAAD///7/+//7//v/+//5//j/+P/5//f/9//3//f/+P/5//r/+v/6//r/
+v/6//n/+P/3//T/9v/2//b/9v/1//X/9f/1//b/9//4//n/9//3//f/+P/3//f/9//2
//j/+P/4//j/9v/3//j/+P/6//r/+f/5//n/+v/6//r/+f/5//n/+f/6//v//P/9//3/
/P/7//r/+v/7//z//f/7//z//P/8//z//P/8//z//f/9//3//f/7//v/+//7//3//f/8
//z//P/8//z//P/5//n/+f/5//v/+v/6//r/+P/4//j/+P/6//r/+v/6//n/+f/5//n/
+P/4//f/9v/3//j/+f/6//n/+P/3//b/+P/4//j/+P/4//j/+P/4//j/+P/4//j/+P/4
//j/+P/3//b/9v/3//j/+v/8//3//f/9/////v/+//7//v8BAAMAAwADAAMAAgACAAIA
AgAAAP///f/8//v/+v/5//f/9//3//f/+f/3//f/9//3//f/9v/1//X/9f/2//b/9v/1
//T/9P/y//L/8v/y//P/9P/1//b/9P/0//T/9P/0//X/9f/2//j/+f/5//n/9//2//b/
9v/3//n/+v/7//r/+f/7//7/BAAQACAALwA8AEEAQgA/ADIAGgDz/8f/of+H/3D/W/9Q
/z//IP8B/+f+2P7Y/un+Cv8r/03/a/+H/6H/tf/E/9P/3//p//H/9//8//7/AQAFAAUA
BwAIAAgACgALAAwADQAOAA8AEAARABQAFQAWABYAFAATABMAEgAVABYAGAAZABkAGQAZ
ABkAGQAaABoAHAAcABwAHQAdABwAHAAdAB8AIQAiACIAIwAjACQAJQAmACQAJQAmACgA
KQAqACwALQAtAC4AMQAyADUANwA5ADwAPAA+AEAAQwBFAEcASQBLAE0ATwBRAFIAVQBW
AFYAWABaAFoAWwBdAFsAWwBbAFsAWwBaAFoAWABZAFgAVwBUAFAATgBKAEcARQBEAEIA
PwA5ADYAMgAuACwAKAAlACMAIAAeABwAGQAWABMAEQAPAA0ACgAJAAcABwAFAAMAAwAB
AAAA///+//7///8AAAEA/f/8//z//f/9//3//f/9//3//f/9//z/+v/6//r/+v/8//z/
/P/6//j/+P/4//j/+f/5//n/+f/5//n/+f/5//n/+f/5//r/+//7//v/+v/5//j/9//2
//j/+f/6//r/+v/6//n/+f/3//j/+P/4//v/+//7//v/+f/5//n/+f/6//r/+v/6//n/
+f/5//n/9//4//j/+P/6//r/+v/6//n/+f/5//n/+f/5//n/+f/5//n/+P/4//b/9v/2
//b/+P/5//r/+//5//j/+P/4//j/+P/4//j/+P/4//j/+P/5//n/+f/5//z//P/7//r/
+P/4//j/+P/6//r/+v/6//r/+v/6//r/+v/6//r/+v/6//r/+v/6//r/+P/4//j/+P/5
//n/+f/6//r/+v/7//z/////////AQAAAAAAAAAAAP//AQABAAEAAwACAAIAAgAAAP7/
/f/7//z/+//6//n/+//7//v/+//5//f/9//3//n/+f/4//f/9//3//j/+P/2//X/9P/0
//b/9v/2//b/9v/2//b/9v/4//j/+P/4//b/9//3//j/+v/7//v/+//7//r/+v/6//r/
+//7//v//P///wMACAAQACAAMAA9AEAAQwBGAD8AKgAIANv/s/+Z/4X/eP9t/2D/Rf8m
/wn/8/7k/ur+Af8e/z3/X/9//53/tf/D/8z/2//n//H/+f///wQACAALAAsACwANAA4A
DgASABMAFAAVABYAFwAYABkAGAAZABoAGgAaABsAHQAeAB0AHgAgACEAIwAjACMAIwAj
ACQAJAAmACcAJgAmACUAJQAmACgAKwAqACoAKQApAC0ALgAvADAAMgAzADQANgA3ADgA
OgA7AD8AQABDAEQAQwBFAEcASgBOAFAAUgBVAFUAVwBZAFsAXQBfAGEAYgBlAGYAZgBo
AGgAaABpAGsAbQBtAG0AbQBrAGoAagBoAGUAZABjAGAAYABeAFoAVwBTAFAATABHAEUA
QgA+ADoANAAwAC0AKwAkACIAIAAdABsAGQAYABcAEwAQAA8ADQAPAA0ACwALAAkACAAH
AAYABQAFAAUABQAFAAQABAAFAAQAAwACAAEAAwADAAMAAgACAAIAAgACAAIAAgACAAAA
AgACAAIAAgACAAEAAAD//wEAAQABAAEAAQABAAEAAgACAAEAAAD+////AAABAAIAAAAB
AAIAAgAEAAQAAwADAAEAAgACAAIAAQABAAEAAQACAAMABAAFAAUABAADAAIAAwADAAMA
AwADAAQABAAEAAQABAAEAAQABQAFAAUABQADAAMAAwADAAUABQAEAAQAAgACAAIAAgAB
AAEAAQABAAIAAgADAAQAAwACAAEAAAACAAIAAgACAAEAAQABAAEAAgACAAEAAAACAAIA
AgACAAEAAAD///7///8AAAEAAgAAAAAAAAAAAAAAAAACAAAAAAAAAAAAAAAAAP//////
/wAAAgACAAMABAADAAMAAwAFAAYABgAGAAYABwAJAAkACQAHAAYABgAGAAcABgAGAAUA
AwABAP///f/9//3//f/9//3/+//7//v/+f/5//j/9//4//n/+//8//r/+f/4//j/+P/4
//j/+P/4//j/+P/4//j/+P/4//j/+P/5//n/+v/4//n/+f/5//n/+P/4//j/+v/7//v/
+//4//n/+//+/wYAEAAgADEAOgA7ADwAOwAwABgA7/+9/5X/f/9w/2H/Uv87/yD/Bf/v
/t7+2P7j/v7+G/87/1v/e/+b/7H/vv/N/9v/4//p//P/+P/8/wEAAwAFAAcACAAIAAoA
CwAMAA0ADgAPABAAEQAQABEAEgASABMAEwAUABQAEwAUABYAFwAVABUAFQAVABYAGAAZ
ABwAHQAcABwAGwAaABoAGwAdAB8AIAAgACEAIQAiACMAJAAlACcAKQAsACsALAAuAC8A
LwAwADMANAA3ADkAOwA+AD8AQABBAEMARwBJAEsATQBPAFEAUwBUAFcAWABYAFoAXABc
AF0AXwBfAF8AXwBfAGEAYABgAF4AXQBcAFsAWABUAFIATgBLAEoASABFAEEAOwA4ADQA
MAAsACgAJQAjABwAGgAYABUAEAANAAsACQAJAAYABQADAAEA///9//3//f/8//v/+v/3
//f/9//3//f/9v/2//f/9//3//f/9//1//X/9f/0//b/9v/2//b/9v/2//b/9P/0//T/
9P/0//X/9f/1//X/9P/z//L/8f/z//P/8//0//P/8//z//L/8v/y//L/8v/y//P/9P/0
//T/9P/z//P/9f/2//b/9v/2//X/9P/z//X/9f/1//X/+P/4//j/+P/1//X/9f/1//f/
+P/4//j/+P/4//j/+P/3//f/9//3//n/+f/5//n/+f/5//j/+P/6//r/+v/6//n/+f/5
//n/+f/4//j/+P/6//r/+v/6//j/+P/4//j/+f/5//n/+f/4//j/9//2//b/9v/2//b/
9//4//n/+v/4//j/+P/4//r/+v/6//r/+P/4//b/9v/2//b/9v/5//n/+f/6//j/+P/5
//r/+//7//v//f8AAAAAAAAAAAEAAwADAAMAAwACAAIAAgACAAAA///9//z/+//6//n/
+f/5//n/+f/5//f/9//3//f/9//2//X/8//z//T/9P/2//X/9P/0//T/9P/0//T/9P/0
//T/9P/2//b/9v/2//T/9f/1//b/9v/3//f/9//5//j/+P/4//b/9//3//f/+P/5//3/
AAAEAA4AHAAtADgAPwBAAD8ANgAgAPv/y/+h/4f/cP9f/1L/Qf8i/wH/6f7Y/tT+4f7+
/h//Qf9h/3//m/+x/77/y//Z/+X/7//3//z//v8BAAMAAwAFAAYABgAJAAsADQAPAA8A
DwAPAA8AEAARABIAEgASABMAFQAWABUAFgAYABkAGQAZABkAGQAZABoAGgAcABwAHAAd
AB0AHgAeAB8AIQAfACAAIAAhACMAJAAlACYAJgAnACgAKgArACwALgAvADEAMgA1ADYA
NQA3ADkAPABAAEIARABHAEkASwBNAE8ATwBRAFMAVABZAFoAWgBcAF4AXgBfAGEAYQBh
AGEAYQBhAGAAYABeAF0AXABbAFgAWABWAFIATwBMAEoARwBDAEEAPgA6ADYAMgAuACsA
KQAkACIAIAAdABgAFQATABEAEAAOAA4ADQANAAsACQAJAAcABgAFAAQABQAFAAUABQAD
AAIAAgADAAEAAQABAAEAAwADAAMAAgACAAIAAgACAAIAAgACAAAAAQACAAMABAADAAMA
AwADAAMAAwADAAMABQAFAAUABgAFAAUABQAEAAYABgAGAAYABAAFAAYABgAIAAgABwAH
AAUABgAGAAYABQAFAAUABQAGAAcACAAJAAcABgAFAAQABAAFAAYABwAGAAYABQAEAAQA
BAAEAAQAAwADAAMAAwABAAEAAQABAAMAAwACAAIAAgACAAIAAgADAAMAAwADAAEAAAAA
AAAAAAAAAAAAAAAAAAAAAAAAAP///////////v/+//3//P/+//7//v/+//3//P/7//r/
/P/8//z//P/8//z//P/8//r/+v/8//z//v/+//7//v/9//3//f/+//7//v///wAA////
////AQACAAIAAgACAAMABQAFAAUABAACAAEAAAACAAAA///9//7//f/8//v/+//7//v/
+//9//v/+//7//v/+//6//n/+v/7//3//v/9//v/+f/4//r/+v/6//r/+v/6//r/+v/4
//j/+P/4//r/+//7//z//P/9//3//f/7//r/+v/6//v//f/+/////v///wMADAAaACoA
OgA/AEQAQwA+AC8AFgDu/8P/o/+N/3v/bP9h/1D/M/8U//v+6f7o/vj+Ff8y/1H/cf+N
/6f/uf/F/9L/3//r//H/9//7//7/AAADAAUABwAJAAoACgAKAAsADAANAA4ADwAQABEA
EAARABIAEgARABEAEgASABUAFgAYABkAFwAXABcAFwAXABgAGAAaABwAHAAdAB0AGgAa
ABsAHQAeACAAIQAjACQAJAAkACQAJgAnACgAKgAtAC4AMAAxADEAMgA1ADYAOQA7AD0A
QABCAEQARgBJAEsATQBPAFEAVQBXAFkAWgBbAFwAXABeAGIAYgBjAGUAZABjAGIAYQBh
AGAAYABeAF8AXgBdAFoAVgBUAFAATQBKAEgARQBBAD0AOgA2ADIALgAqACcAJQAgAB4A
HAAZABQAEQAPAA0ADgAMAAwACwAJAAcABQAFAAUABAADAAIAAwADAAMAAwABAAAAAAAB
AAMAAwADAAMAAQABAAEAAAAAAAAAAAAAAAAAAAAAAP7//v/+//7//v8BAAEAAQABAP//
////////AQABAAEAAgADAAMAAwACAAIAAgACAAIAAgADAAQABAAEAAQAAwADAAMABAAE
AAQABQAFAAUABQADAAMAAwADAAYABgAGAAYAAwADAAMAAwAFAAYABgAGAAYABgAGAAYA
AwADAAMAAwAFAAUABQAFAAMAAwACAAIAAgACAAIAAgABAAEAAQABAAEAAAAAAAAAAgAC
AAIAAgAAAAAAAAAAAAEAAQABAAEAAAAAAP///v8AAAAAAAAAAAAAAAAAAAAA/v/+//7/
/v8AAAAAAAAAAAIAAgAAAP7//v/+//7/////////AAAAAAAAAQACAAMAAwADAAUABgAG
AAYABgAFAAcABwAHAAkACAAIAAgACAAGAAUAAwACAAEAAAD//////////////f/7//v/
+//9//3//P/7//v/+//8//z//P/7//r/+v/6//r/+v/6//j/+P/4//j/+v/6//r/+v/4
//n/+f/6//j/+f/5//n/+//6//r/+v/6//v/+//7//z//f///wIACAASACAAMwA8AD8A
QAA/ADYAHADz/8H/mf+B/3L/Zf9Y/0H/Jv8L//P+4P7Y/uP+/v4b/z3/X/9//53/s//A
/8v/1//j/+3/9f/6//7/AwAFAAUABwAIAAgACgALAAwADQAOAA8AEAARABAAEQASABIA
EwATABQAFAATABQAFgAXABcAFwAXABcAGQAaABoAHAAcABwAHQAdAB4AHgAfACEAHwAg
ACAAIQAlACYAJwAoACgAKQAqACwALQAuADAAMQA1ADYAOQA6ADsAPQA/AEIARABGAEgA
SwBNAE8AUQBTAFUAVwBZAFoAXwBgAGAAYgBiAGIAYwBlAGcAZwBnAGcAZwBmAGYAZABh
AGAAXwBcAFsAWgBXAFUAUABOAEsARwBFAEIAPgA6ADQAMAAtACsAJAAiACAAHQAcABkA
FwAVABEADgANAAsACwAJAAcABwAHAAYABQAEAAMAAwADAAMAAQAAAAAAAQD/////////
/wEAAQABAAAA/v/+//7//v/+//7//v/8//7//v/+//7//f/9//3//f/9//3//f/9//v/
+//7//z/+//7//v/+v/7//z//f/+//v/+//7//r//P/8//v/+//7//z//P/8//v/+//7
//v//f/9//3//f/9//z/+//6//v/+//7//v/+//8//z//P/6//r/+v/6//r/+//8//3/
/P/7//r/+f/7//v/+v/6//r/+v/6//r/9//3//f/9//5//j/+P/4//b/9v/2//b/9P/0
//T/9P/z//P/8//z//L/8v/x//D/8v/y//L/8v/w//D/8P/w//L/8v/y//L/8v/y//D/
8P/w/+7/7v/u/+7/7//v/+//8P/u/+7/7//w//P/8//z//X/9v/2//b/9v/3//n/+f/5
//n/+P/4//j/9v/0//P/8f/y//H/8P/v/+7/7f/s/+v/6//p/+n/6f/p/+n/6P/n/+X/
5f/m/+b/5//n/+f/6P/m/+b/5v/m/+b/5v/m/+b/5v/m/+b/5v/k/+X/5f/m/+j/6f/p
/+n/6f/o/+j/6P/o/+n/6f/p/+z/7f/t//D/8v/6/wgAGwAqADEANAA1ACwAFgDx/7//
kf9z/2L/U/9E/zH/FP/z/tv+zP7E/s3+6P4H/yf/Sf9p/4f/n/+s/7n/x//V/9//5f/s
//D/8//z//f/+f/6//r//v///wAAAQAAAAEAAgADAAYABwAIAAgABwAHAAgACAAHAAgA
CgALAA0ADQANAA0ADQAOAA4AEAASABIAEwATABIAEgATABUAEwAUABQAFQAZABoAGwAc
ABwAHQAeACAAIwAkACYAJwApACoALQAuAC0ALwAxADQANwA6AD0AQQBCAEMARABFAEkA
SwBNAE4AUwBUAFQAVgBXAFYAVgBXAFgAWQBaAFsAWwBaAFoAWABXAFYAVQBSAFIAUABM
AEkARgBEAEEAPQA6ADgANQAyAC0AKAAkACEAGgAYABYAEwAQAA0ACwAJAAUAAgABAP//
AQD///3//f/7//r/+f/4//f/9//3//f/9//2//b/9//1//X/9f/1//X/9f/1//T/9v/2
//b/9v/2//b/9v/0//L/8v/y//L/9f/1//X/9f/3//f/9//3//b/9f/0//T/9//3//f/
9v/0//T/9P/0//b/9//4//j/+v/6//n/+f/3//j/+P/4//n/+f/5//n/+//7//v/+//7
//r/+f/4//j/+f/6//v/+//8//z//P/6//r/+v/6//f/9//3//f/9//3//f/9//3//f/
9v/2//j/+P/4//j/9//3//f/9//3//b/9v/2//T/9P/0//T/9v/2//b/9v/z//P/8//z
//b/9v/1//T/9P/0//T/9P/y//L/8v/y//T/9P/0//T/8v/y//D/8P/y//L/8v/y//P/
8//z//T/8v/y//P/9P/3//f/9//5//j/+P/4//j/+//9//3//f/9//z//P/8//r/+P/3
//X/9v/1//T/8//y//H/8P/v//D/7//w//H/8//z//L/8f/x//H/8v/y//D/7//u/+7/
7P/s/+z/7P/t/+7/7//w/+7/7v/u/+7/8P/x//H/8v/y//P/8//z//P/8v/y//L/8v/z
//P/8//0//X/+f/+/wYAEgAkADEAOAA7ADoAMwAeAP7/z/+l/4f/b/9e/1H/RP8t/wz/
7/7d/tT+3P75/hj/N/9X/3P/kf+p/7f/xP/R/9//6f/v//X/+P/6//3///8BAAMABAAE
AAYABwAIAAkACAAJAAoACwAOAA8AEAAQAA8ADwAQABAAEQASABQAFQAVABUAFQAVABMA
FAAUABYAGAAYABkAGQAaABoAGwAdAB0AHgAeAB8AIQAiACMAJAAkACUAJgAoACsALAAu
AC8ALwAwADMANAAzADUANwA6AD4AQABCAEUARgBHAEgASQBNAE8AUQBSAFMAVABUAFYA
VgBWAFcAWQBbAFsAWwBbAFkAWABYAFYAVwBWAFUAUgBOAEwASABFAEQAQgA/ADsAOQA2
ADIALgAqACYAIwAhAB0AHAAbABkAFgATABEADwANAAoACQAHAAkABwAFAAUABQAEAAMA
AgABAAEAAQABAP///v/+///////////////////////+//7//v/+//7/AAAAAAAA/v/8
//z//P/8//3//f/9//3////////////9//3//f/+/wEAAQABAAAAAAAAAAAAAAD+////
AAAAAAIAAgABAAEAAQACAAIAAgADAAMAAwADAAEAAQABAAEAAgACAAIAAgACAAMABAAF
AAQABAADAAIAAgACAAIAAgADAAMAAwADAAMAAwADAAMAAwADAAIAAgAAAAAAAAAAAAAA
AQACAAMAAwACAAIAAgACAAIAAgACAAQABAAEAAQAAQABAAEAAQAEAAQAAwACAAIAAgAC
AAIAAgACAAIAAgAEAAQABAAEAAIAAgACAAIABAAEAAQABAAEAAQAAwADAAMABAAGAAYA
BwAIAAkACQAJAAsACgAKAAoACgALAA0ADQANAAsACgAKAAoADAAKAAkABwAGAAUABAAD
AAEAAQABAAEAAQD////////9//3//P/7//z//f///wAA/v/9//z//P/8//z//P/8//z/
/P/8//z//P/8//z//P/8//3//f/+//3//f/8//v//f/8//z//P/+//////////7//f8B
AAYAEAAgADIAPwBEAEUARAA5ACQAAADR/6v/lf+D/3b/Z/9S/zf/GP///uv+5P7q/gP/
IP9B/1//f/+b/7P/w//Q/93/6f/z//n///8CAAQABwAJAA0ADwAQABAAEAARABIAEwAU
ABUAFgAXABgAGQAaABoAGQAZABoAGgAbABwAHgAfAB0AHQAdAB0AHwAgACAAIgAkACQA
JQAlACQAJAAlACcAKQAqACoAKwArACwALQAuAC4ALwAwADIANQA2ADgAOQA5ADoAPQA+
AD8AQQBDAEYARgBIAEoATQBRAFMAVQBXAFkAWwBdAF4AYQBiAGIAZABoAGgAaQBrAGoA
aQBoAGcAZwBmAGYAZABjAGIAYQBeAFwAWgBWAFMAUgBQAE0ASQBEAEAAOwA2ADQAMAAt
ACsAJgAkACIAHwAcABkAFwAVABUAEgARAA8ADQALAAkACQAJAAgABwAGAAUABQAFAAUA
AwACAAIAAwADAAMAAwADAAMAAwADAAIABAAEAAQABAAEAAQABAACAAIAAgACAAIAAwAD
AAMAAwABAAEAAQABAAMAAwADAAQABQAFAAUABAACAAIAAgACAAQABQAGAAYABgAGAAUA
BQAFAAYABgAGAAcABwAHAAcABwAHAAcABwAIAAgACAAIAAcABwAHAAcABwAIAAgACAAI
AAgACAAIAAcABwAHAAcABwAHAAcABwAHAAcABgAGAAYABgAGAAYABQAFAAUABQADAAIA
AgACAAQABAAEAAQABAAEAAQABAAFAAUABQAFAAQABAADAAIAAgACAAIAAgACAAIAAgAC
AAIAAgACAAIAAgACAAQABAAEAAQABAAEAAMAAgACAAQABAAFAAYABwAHAAcACQAKAAoA
CgAKAA0ADwAPAA8ADgAMAAsACgAMAAoACQAHAAYABQAEAAMAAwADAAMAAwADAAEAAQAB
AAEAAQAAAP///////wAAAAACAAEAAAAAAP7//v/+//7/AAAAAAAAAAAAAAAAAAAAAAIA
AwADAAQAAwADAAIAAQADAAIAAgACAAIAAwADAAMAAgADAAUACAAQABwALAA7AEQARwBG
AEMANgAaAO//vf+X/4H/cv9j/1L/Of8c/wP/7f7g/t7+7/4K/yv/Sf9p/4v/p/+9/8z/
2f/l//H/+f///wIABgAJAA0ADQAPABAAEAASABMAFAAVABgAGQAaABsAHAAdAB4AHgAb
ABsAHAAcAB8AIAAiACMAIwAjACMAIwAjACQAJAAmACYAJgAnACcAKAAoACkAKwAtAC4A
LgAvADAAMAAwADAAMQAzADUAOAA5ADoAPAA9AD8AQABDAEQARgBJAEwAUABRAFIAUwBV
AFcAWQBbAF0AYQBjAGUAZgBpAGoAagBsAG4AbgBvAHEAbwBvAG8AbwBxAHAAcABuAG8A
bgBtAGoAZgBkAGAAXQBaAFgAVQBRAE0ASgBGAEIAPgA6ADcANQAuACwAKgAnACIAHwAd
ABsAGgAYABgAFwAWABMAEAAPABEAEAAPAA4ADwAPAA8ADwANAAwADAANAA0ADQANAA0A
CwALAAsACgAMAAwADAAMAAwADAAMAAoACgAKAAoACgALAAsACwALAAkACQAJAAkACwAL
AAsADAALAAsACwAKAAoACgAKAAoADAANAA4ADgAMAAwACwALAA0ADgAOAA4ADwAPAA8A
DwANAA0ADQANAA4ADgAOAA4ADQANAA0ADQAPABAAEAAQABAAEAAQABAADQANAA0ADQAP
AA8ADwAPAA0ADQAMAAwADAAMAAwADAANAA0ADQANAAsACgAKAAoACwAMAA0ADgAOAA4A
DgAMAA==
         </WaveFormData>
      </LeadData>
      <LeadData>
         <LeadByteCountTotal>10000</LeadByteCountTotal>
         <LeadTimeOffset>0</LeadTimeOffset>
         <LeadSampleCountTotal>5000</LeadSampleCountTotal>
         <LeadAmplitudeUnitsPerBit>4.88</LeadAmplitudeUnitsPerBit>
         <LeadAmplitudeUnits>��V</LeadAmplitudeUnits>
         <LeadHighLimit>2147483647</LeadHighLimit>
         <LeadLowLimit>268435456</LeadLowLimit>
         <LeadID>V3</LeadID>
         <LeadOffsetFirstSample>0</LeadOffsetFirstSample>
         <FirstSampleBaseline>0</FirstSampleBaseline>
         <LeadSampleSize>2</LeadSampleSize>
         <LeadOff>FALSE</LeadOff>
         <BaselineSway>FALSE</BaselineSway>
         <ExcessiveACNoise>FALSE</ExcessiveACNoise>
         <MuscleNoise>FALSE</MuscleNoise>
         <LeadDataCRC32>2641370417</LeadDataCRC32>
         <WaveFormData>
dAB0AHQAdABwAGwAaABkAF4AWABSAEwARgBCAD4AOgA1ADAAKwAmACMAIAAdABoAFwAU
ABEADgAMAAoACAAGAAYABgAGAAYABQAEAAMAAgAAAAAAAAAAAAAAAAAAAAAA/v/+//7/
/v/+//7//v/+//7//v/+//7//v/+//7//v8AAAAAAAAAAP7//v/+//7/AAAAAAAAAAD+
//7//v/+/wAAAAAAAAAAAgACAAIAAgAAAAAAAAAAAAAAAAAAAAAAAAAAAAAAAAD+//7/
/v/+//z//P/8//z/+v/6//r/+v/6//r/+v/6//n/+P/3//b/9//4//n/+v/6//r/+v/6
//j/+P/4//j/+P/4//j/+P/4//j/+P/4//b/9v/2//b/9v/2//b/9v/0//T/9P/0//b/
9v/2//b/9v/2//b/9v/0//T/9P/0//b/9v/2//b/9v/2//b/9v/4//j/+P/4//r/+v/6
//r/+v/6//r/+v/8//z//P/9//3//f/9////AgAEAAUABgAGAAcABwAHAAUABQAHAAgA
CAAIAAcABwAEAAQABAACAAEAAQABAAEAAQD//////v8AAP///v/9///////+//7/+//7
//v/+//+//7//P/6//f/9//3//f/9//4//j/+P/6//r/+v/6//j/+P/4//n/+//7//v/
+//6//r/+v/5//n/+v/6//r//P/8//v//v8AAAQAEAAhADEAQQBSAGYAcQByAGgAVgBH
AEwAXABlAGUAUAAnAPn/1P+w/47/df9p/2L/Yv9v/4n/p/++/8v/0//d/+X/7v/1//n/
+//8//3///8AAAEAAgADAAMABQAFAAUAAwADAAQABgAHAAcABwAHAAcABwAHAAkACAAI
AAoACwANAA0ADQANAAwADgAPAA8AEQARABEAEgARABIAEgATABQAFQAXABcAGgAbABwA
HgAcABwAHgAgACIAJAAkACYAJwApACwALgAyADMANgA5ADwAQABBAEQARwBKAE0AUABT
AFYAWgBeAGAAYgBlAGgAawBuAHAAcwBzAHUAdwB3AHcAdwB4AHkAewB7AHoAeQB1AHMA
cQBtAGgAZgBiAF4AVwBSAE0ASABCADsANQAvACoAJQAgABwAFwAUABAADQAIAAUAAwAA
AP7//P/7//n/9//2//X/9P/z//L/8f/x//D/7//u/+7/7P/s/+z/7P/s/+v/6//r/+n/
6f/p/+n/6//r/+v/6//p/+n/6P/n/+f/6P/o/+n/6f/p/+j/6P/m/+f/5//n/+f/5//n
/+b/5P/k/+T/5P/l/+X/5f/l/+f/5v/l/+X/5v/m/+b/5f/m/+X/5f/m/+X/5f/k/+L/
4//j/+P/4//k/+T/5P/k/+L/4v/i/+L/4v/i/+L/4v/h/+H/4f/h/+H/4f/h/+H/4f/h
/+D/4P/f/97/3f/c/97/3v/e/97/3P/b/9v/2//d/93/3f/e/9z/3P/b/9r/2//b/9r/
2v/a/9r/2v/a/9n/2f/Z/9n/2//b/9v/2//b/9z/3P/c/9z/3P/b/9v/3P/c/9z/2//d
/9z/3P/c/9z/3P/c/9z/3f/d/9v/2//d/97/4P/h/+L/4v/l/+X/5f/l/+P/5f/m/+b/
6P/n/+f/5v/m/+b/5P/j/+H/4f/h/9//3f/d/9z/3P/Y/9b/1P/T/9H/0P/Q/8//zf/N
/83/zv/O/8z/yv/J/8v/y//L/8v/y//K/8n/yP/K/8r/yv/K/8r/yv/L/8v/yf/J/8n/
yv/M/8z/y//L/8r/yv/K/8r/yv/L/8z/zP/O/9L/2//n//X/BAAWACsANgA6ADAAGQAG
AAoAFwAjACIADQDl/7r/mP96/13/R/86/zD/Mf9B/1v/eP+N/5n/of+r/7T/u//D/8f/
zP/N/8//z//P/8//z//P/9H/0f/R/9D/z//P/9D/0f/R/9H/0f/S/9P/1P/X/9f/1v/X
/9f/2f/Z/9n/2f/a/9z/3f/d/9//3//f/+D/4v/k/+X/5//m/+f/6f/p/+z/7f/u//D/
8P/w//L/9P/0//b/9v/4//v//f8AAAIAAwADAAUABwAKAA4ADwASABMAFgAZABwAHQAg
ACQAKAAuADAAMwA2ADgAOgA7AD0APwBBAEMAQwBEAEUARwBJAEkASQBIAEcARwBFAEMA
PwA+ADwAOAA0AC8AKgAlACAAHQAXABIADQAKAAUAAAD8//X/8v/u/+v/5v/j/+H/3v/d
/9z/3P/b/9n/2P/X/9b/0//S/9H/0f/Q/8//zv/O/9D/0P/Q/9D/0v/R/9H/0f/R/9H/
0f/R/9P/0//T/9P/1P/V/9X/1f/Z/9r/2v/b/9z/3f/d/97/3P/d/93/3f/f/9//3//e
/+D/4P/g/+D/3//f/9//3//i/+L/4v/j/+L/4v/i/+H/4f/h/+L/5P/m/+f/5//m/+X/
5f/l/+X/6P/o/+j/6P/o/+j/6P/o/+j/6P/o/+j/6f/p/+n/6f/p/+n/6f/p/+v/6//q
/+r/6v/q/+r/6v/o/+j/6P/o/+j/5//n/+f/5//n/+f/6P/o/+j/5//m/+j/6f/p/+r/
6P/o/+j/6P/o/+n/6v/r/+j/5//m/+X/5v/o/+n/6v/o/+j/5//n/+b/6P/o/+j/6P/o
/+j/5v/m/+f/5//o/+n/7P/u/+7/7//w//D/7//v/+//7//x//P/9P/0//b/9f/1//T/
8v/y//D/7//w//H/8v/x/+3/7f/s/+z/7f/s/+v/6//r/+r/6v/p/+f/5//n/+j/6P/m
/+T/4//j/+P/4//j/+b/5v/m/+b/5P/k/+T/5P/i/+L/4//j/+T/5f/m/+j/5//m/+T/
4//l/+b/5//o/+b/5//o/+j/6v/y////EQAjADQARgBVAFwAWABKADcALAAuADMANQAu
ABUA5f+2/5L/cP9V/0n/SP9K/1P/Z/+B/5z/sf+//8f/0f/a/+H/5//r/+z/7f/v/+7/
7//w//H/8f/z//P/8//z//P/9P/2//f/9//3//f/9P/z//L/8//1//b/+f/7//v/+//7
//v/+v/8//3//f////////8AAAMABAAEAAUABgAHAAkACQAMAA0ADgAQABAAEAASABQA
FAAWABYAGAAbAB0AIAAiACYAJwAqAC0ALgAyADMANgA7AD4AQQBEAEkATABQAFQAVgBY
AFsAXgBhAGQAZgBpAGsAbQBvAG8AcQBxAHIAcwB1AHUAdABzAG8AbQBrAGcAZQBkAGEA
XgBZAFQATwBKAEUAPwA6ADUAMgAtACgAJAAfABwAGAAVABAADQALAAgABgAEAAMAAQD/
//7//f/8//3//P/7//v/+P/3//b/9v/2//b/9v/2//b/9f/1//X/8//z//P/8//1//X/
9f/1//X/9f/0//P/9f/2//b/9//3//f/9v/2//b/9//3//f/+f/5//n/+P/3//b/9f/0
//f/9//3//f/+f/4//f/9//2//b/9v/1//b/9//5//z/+//7//r/+P/5//n/+f/5//r/
+v/6//r/+P/4//j/+P/4//j/+P/4//f/9//3//f/+P/5//r/+//5//n/+P/4//j/+P/4
//j/+f/6//v//P/6//n/+f/5//f/9//3//j/+P/4//f/9v/3//f/9v/2//j/+P/4//j/
9f/1//X/9f/3//f/9//3//X/9v/2//b/9P/0//P/8//2//b/9v/1//T/9P/0//T/9P/0
//T/9f/1//X/9f/3//j//P/9//7//v/9//3//f/9//3///8AAAAAAAD//////v/+//7/
/P/7//3//f/9//v/+//7//r/+v/3//b/9f/1//f/9v/2//X/9f/1//X/9v/2//T/8v/x
//P/8//z//P/8v/y//L/8v/0//T/9P/0//L/8v/z//P/8f/x//H/8v/0//T/8//z//T/
9P/0//T/9v/3//j/+v8AAAoAGwArADsATgBiAG8AcgBqAFgASQBMAFgAYQBjAFYALwD/
/9b/sP+M/3H/Y/9c/17/a/+F/6X/vP/J/9H/2//j/+r/8//3//v//P///////v///wAA
AQADAAUABQAFAAUABQAGAAgACQAJAAkACQALAAsACwANAAwADAAOAA8AEQARABEAEQAQ
ABIAEwATABUAFQAVABYAGAAaABsAHQAcAB0AHwAfACIAIwAkACYAKAAoACoALAAsAC4A
LgAwADIANQA5ADwAPgA/AEIARQBIAEwATQBQAFMAVgBZAFwAXwBiAGYAagBuAHAAcwB2
AHcAegB8AH8AgwCFAIcAhwCJAIkAigCLAIkAiQCIAIcAhwCFAIMAfwB7AHgAcwBuAGsA
ZgBhAFwAVQBPAEoARQBAADsANgAyAC8ALAAoACUAIAAdABsAGAAYABYAFQATABEAEAAP
AA4ACwAKAAkACQAKAAkACAAIAAYABgAGAAYACAAHAAcABwAFAAUABQAFAAUABQAFAAUA
BAAFAAUABQAGAAYABQAFAAcABwAGAAYABAAFAAUABQAFAAUABQAEAAYABgAGAAYABgAF
AAQAAwADAAIAAQABAAAAAAAAAP///v/9//3//v/+///////+//3//f/9//3//v/+//7/
/v/+//7//v/+//3//P/7//r/+f/5//n/+f/3//f/9//3//j/+f/5//r/+P/4//j/+P/2
//b/9v/2//j/9//3//f/9f/1//X/9v/2//b/9f/0//P/8//y//L/8v/y//L/8v/z//P/
8//z//L/8f/w/+//7//w//D/8P/w//D/7//v/+7/7v/u/+//7v/u/+7/7v/u/+z/7P/t
/+3/7//v//H/8v/z//P/8//y//X/9f/1//X/9f/3//j/+P/2//X/9f/0//b/9v/0//P/
8v/x//D/7f/t/+3/7P/s/+v/6v/p/+n/6P/m/+X/4//l/+X/5f/m/+j/5v/k/+P/4//j
/+P/4//k/+T/5P/k/+T/5P/k/+T/5v/m/+f/5//l/+X/5f/m/+j/6P/n/+f/6P/o/+j/
6P/o/+f/6P/q/+z/8v/9/wsAGQAmADgASQBUAFQASgA1ACgAMgA/AEcAQAAlAPv/0v+y
/5T/d/9j/1b/TP9P/2H/ff+a/6//u//F/8//1v/b/+H/4//m/+n/7f/s/+3/7v/v/+//
8f/x//H/8//z//T/9v/1//X/9f/1//f/9//3//n/+v/6//z//f/9//3//f/9/wAAAgAD
AAMABQAFAAUABgAFAAYABgAHAAoACwANAA0ADQANAA0ADgAQABAAEgAUABQAFgAWABgA
GQAbAB4AIAAiACMAJgApACsALgAuADAANQA4ADsAPgBAAEIARQBIAEoATABPAFIAVwBa
AFwAXwBfAGEAYwBjAGQAZQBnAGkAZwBnAGYAZQBjAGEAXwBbAFYAVABQAEwARwBCAD0A
OAA1AC8AKgAlAB4AGQAUABAACQAGAAIA///9//v/+v/4//P/8P/u/+v/6f/o/+f/5v/l
/+T/4//j/+D/3//e/97/4P/g/+D/4P/e/93/3f/d/93/3f/d/93/2//b/9v/2//a/9v/
2//b/9z/3P/b/9v/2v/Z/9f/1v/X/9n/2v/b/9n/2f/Z/9j/1v/W/9b/1v/X/9f/1//X
/9n/2P/X/9f/2v/a/9r/2f/W/9X/1f/W/9b/1//X/9b/1//Z/9v/3f/c/9z/3P/c/97/
3v/e/97/3v/e/97/3v/f/9//3//f/9//3//f/9//3f/d/9z/3P/e/97/3v/e/97/3v/e
/97/4P/f/9//3//g/+H/4v/k/+P/4v/g/97/4P/h/+H/4v/g/+D/4P/g/+H/4f/h/+H/
4v/j/+T/5f/j/+T/5P/k/+X/5v/m/+f/6v/q/+j/6P/o/+j/6P/q/+r/6//r/+v/6//t
/+7/7v/v//D/8P/y//P/9P/1//X/9//4//j/9v/1//X/9P/2//b/9P/z//H/8f/x/+//
7v/v/+//8P/t/+z/6//r/+v/6v/q/+n/5//n/+f/6P/q/+j/5v/l/+f/5//n/+f/5v/m
/+b/5v/n/+j/6f/q/+n/6P/o/+f/5//n/+f/6P/q/+r/6f/p/+j/6P/o/+j/6P/r/+7/
7v/w//b///8NAB0ALgBAAFMAXgBeAFAAOwAuADAAOQA7ADYAHwDx/8L/nP98/2H/Uf9M
/0r/Uf9l/3//mv+v/7v/xf/R/9r/4f/n/+n/7P/v//H/8P/x//L/8//0//f/+P/5//j/
9//3//j/+f/5//n/+f/7//v/+//9//3//P/9//3//f/9//3//f/+/wAAAQABAAMAAwAD
AAQABQAGAAYABwAGAAcACQAJAAwADQAOABAAEAAQABIAFAAWABgAGAAaAB0AHwAiACQA
JAAlACgAKwAwADQANQA4ADsAPgBBAEQARwBKAE4AUgBWAFgAWwBeAGMAZgBoAGsAbQBv
AHEAcQBxAHEAcgBzAHUAdQB0AHMAcwBxAG8AawBoAGYAYgBeAFsAVgBRAEwARwBBADwA
NwAyAC0AKAAkAB8AHAAYABUAEwARABAADgAKAAgABwAFAAEAAAD///7////+//3//f/8
//v/+v/6//j/+P/4//j/+v/5//n/+f/5//n/+f/5//f/9//3//f/+P/5//n/+f/4//j/
9//3//f/9//2//b/+P/5//n/+f/3//f/9//2//j/+P/4//j/+f/5//n/+f/6//r/+v/7
//z//P/8//v//P/7//v//P/9////AAAAAP7//f/8//v///8AAAEAAgAAAAAAAAAAAAAA
AAAAAAAAAQABAAEAAQD//////////wEAAQAAAAAAAAAAAAAAAAAAAAAAAAAAAAAA////
////////////AAAAAAAA///+///////+//7//v/+//7//v////////////3//f/9//3/
/f/+//7//v/+//7//f/9//j/+P/8//7//v/+//7//v/+//7///////////8BAAIAAgAD
AAQABAAHAAcABwAHAAUABwAIAAgABwAFAAQAAgADAAQAAwADAAEAAQABAP////////7/
/v/9//z/+//7//3//P/8//v/+//7//v//P/6//j/9v/1//X/9f/1//X/9v/2//b/9v/0
//T/9P/0//b/9v/3//f/9f/1//X/9v/2//b/9f/1//j/+P/4//j/+P/5//r/AAAMABwA
LQA7AE0AXgBsAHEAcABgAE4ASQBSAFoAXwBXADoADQDh/7r/lP92/2f/Yf9c/2T/ef+X
/7H/xP/P/9n/5f/v//b/+//9////AAABAAMABAAFAAYABwAHAAkACQAJAAsACwAMAA4A
DQANAA0ADQANAA0ADQAPABAAEAASABMAEwATABMAEwAUABYAFwAXABkAGQAZABoAGQAa
ABoAGwAdAB8AIgAjACIAIwAkACYAKAAoACoALAAuADAAMAAyADUANwA6ADwAQABBAEQA
RwBIAEwATQBQAFQAWABcAGAAYwBmAGoAbgBwAHIAdQB4AH0AgACCAIUAhgCHAIgAhwCJ
AIkAigCLAIsAiwCKAIkAhQCDAIEAfQB4AHYAcgBuAGgAYgBcAFYAUwBNAEgAQwA+ADkA
NAAwACkAJgAiAB8AHgAbABkAFgAUABIAEQAPAA0ADAALAAoACwAKAAkACQAIAAcABgAG
AAYABgAGAAYABAADAAMAAwADAAMAAwADAAMAAwADAAMAAwADAAIAAQADAAQABAAFAAUA
BQAEAAQABAAFAAUABQAFAAUABQAEAAQABAAEAAQABQAFAAUABQAFAAQAAwADAAYABgAG
AAUABgAFAAUABgAEAAUABQAEAAQABQAGAAcABwAGAAUABAAGAAYABgAGAAYABgAGAAYA
BQAFAAUABQAHAAcABwAHAAUABQAEAAQABAAEAAQABAAEAAQABAAEAAQAAwADAAMAAwAD
AAMABAAEAAQAAwACAAMAAwACAAIAAgACAAIAAgABAAEAAQABAAMAAwADAAMAAgACAAEA
AAACAAIAAQABAAIAAgACAAAAAAAAAAAAAAAAAAEAAQD/////AQACAAQABQAGAAYACAAJ
AAoACwAKAAsACwAKAAwACwALAAoADAAMAAoACQAHAAcABwAFAAUABQAEAAQAAQAAAP//
//////7//v/9//v/+//7//z//v/8//r/+f/5//n/+f/5//n/+P/3//b/+P/4//j/+P/4
//j/+f/5//n/+f/5//r/+v/6//n/+f/6//r/+v/6//z//f/8//7/AAAGAA8AHQAtADwA
TgBdAGgAaABcAEUAOAA+AE0AVQBQADMACQDg/77/mv97/2f/XP9U/1n/a/+H/6T/uf/D
/8v/0//c/+X/6//v//L/8//1//X/9f/1//X/9//5//n/+f/3//f/+P/6//n/+f/5//n/
/P/9//7/AQABAAAAAQABAAEAAQABAAEAAgAEAAUABQAHAAcABwAIAAsADAAMAA0ADAAN
AA8ADwASABMAFAAWABYAFgAYABoAGgAcABwAHgAhACMAJgAoACgAKQAsAC8AMgA2ADcA
OgA9AEAAQwBGAEcASgBOAFIAWABaAF0AYABhAGQAZgBpAG0AbwBxAHEAcQBxAHIAcwBz
AHMAcgBxAHEAbwBtAGkAZgBkAGAAXABXAFIATQBIAEMAPQA4ADMALAAnACIAHgAZABYA
EgAPAAwACQAHAAQAAAD+//3/+//5//j/9//2//P/8v/x//H/8P/v/+7/7v/s/+z/7P/s
/+7/7f/t/+3/7f/t/+3/7f/r/+v/6//r/+z/7f/t/+3/7P/s/+v/6//r/+v/6v/q/+j/
6f/p/+n/6f/p/+n/6P/o/+j/6P/o/+j/5//m/+X/5v/m/+b/5//q/+r/6v/p/+j/5//n
/+j/6v/r/+v/6v/p/+n/6f/p/+j/6P/o/+j/6P/o/+j/6P/n/+b/5f/k/+P/4//j/+P/
4v/h/+D/3//f/9//3v/e/9z/3P/c/9z/3P/c/9z/3P/c/9v/2//b/9n/2f/Z/9r/2v/a
/9n/2P/Z/9n/2P/Y/9j/2P/Y/9j/1//X/9f/1//V/9X/1f/V/9b/2P/Z/9r/2v/Y/9f/
1//W/9b/1v/W/9b/2P/Y/9n/2f/X/9f/2f/a/97/3//g/+D/4f/h/+H/4f/f/+H/4v/i
/+L/4f/h/+D/4P/g/97/3f/f/9//3//d/9v/2//a/9r/2P/W/9T/0//V/9T/1P/T/9H/
0f/R/9L/1P/S/9D/z//N/83/zf/N/87/zv/O/87/0P/Q/9D/0P/O/87/z//P/9H/0f/R
/9L/0P/Q/8//z//Q/9D/0P/Q/9L/0//S/9L/0v/W/+H/8f8BABAAIgAzAD4APgA0ACEA
DgAQAB0AJwAmAA8A5f+2/5T/ev9h/0v/QP86/zn/Sf9j/4L/l/+j/63/t//C/8v/0f/X
/9r/2//b/9z/3f/e/9//4P/j/+T/5f/n/+f/6P/q/+v/6//r/+v/6//r/+v/7f/s/+z/
7v/v//D/8f/y//P/9P/2//f/9//7//v/+//8//3//v/+////AAABAAMAAwAFAAcACQAM
AAoACgAMAA4AEQAUABUAGAAZABsAHgAgACIAIwAmACkALQAyADQAOAA4ADoAPAA+AEMA
RgBKAE4AUgBUAFcAWgBdAGAAYgBlAGgAawBuAG8AcgBzAHUAdwB1AHUAdABzAHIAcQBw
AG0AbABqAGYAYgBeAFoAVgBSAE0ARwBCAD0AOAAzAC4AKgAnACQAIAAdABkAFQASAA4A
DQAMAAwACwAJAAgABwAGAAMAAgABAAEAAgABAAAAAAAAAAAAAAAAAAAA////////AQAB
AAEAAQABAAEAAQABAP/////+//3///8AAAAAAQABAAEAAAAAAP7/////////////////
/v/8//z//P/8//7///8AAAEAAwACAAEAAQACAAIAAgABAAEAAQACAAQAAgADAAMAAgD/
/////////wEAAgADAAQABAAEAAQABAAEAAQABAAEAAEAAQABAAEAAQABAAEAAQADAAMA
AgACAAQABAAEAAQAAwACAAEAAAAAAP////////3//f/9//7//v/+//3//P/9//3//P/8
//3//v///wAA/f/9//3//f/9//3//f/9////AAAAAAAA/v/+//3//P/+//7//v/+/wAA
AAABAAEAAQABAAMABAAGAAcACAAIAAkACQAJAAkACwANAA4ADgAMAAsACwAKAAwADAAK
AAkACQAJAAkABwADAAMAAgACAAIAAgACAAMAAwACAAIAAQABAAEAAQACAAAA/v/8//v/
+//7//v/+//+//7//v/+//z//P/8//z//P/8//3//f////////8AAAAAAAD//////v/+
//7//v8AAAEABAAEAAgAFAAlADUAQwBWAGoAdQB0AGoAUgBBAEAASgBPAE0APAAXAOX/
uv+Y/3j/Zf9f/2D/Yv9x/4v/qf/C/9H/3f/n//H/+P/9/wMABQAGAAcACQAKAAsADAAN
AA8AEQARABEAEAAPAA8AEAASABMAFAAVABMAEwATABUAFgAWABgAGQAbABsAGwAbABsA
HAAcABsAHQAdAB0AHgAfACAAIAAhACIAIwAlACUAKAApACoALAAqACoALAAuADIANAA0
ADYANQA3ADoAPAA8AD0AQABDAEgATABNAFAAUwBWAFkAXABhAGQAaABsAG8AcAByAHQA
dwB6AHwAfwCBAIMAhQCFAIMAgwCEAIUAhwCHAIYAhQCCAH8AfAB3AHQAcgBuAGoAZQBg
AFsAVgBPAEkARAA/ADwANwAyAC4AKQAmACIAHwAcABkAFwAUABIAEAAPAA0ACwAKAAkA
CAAHAAYABQAFAAQAAwACAAIAAAAAAAAAAAACAAEAAQABAP/////////////////////+
////////////AAAAAAEAAQABAAAAAAD+/////////wEAAQABAAAAAAAAAAAAAAD/////
/////wEAAAD/////AgACAAIAAQACAAEAAQACAAIAAwADAAIAAwADAAMAAwAEAAQABAAE
AAQABAAEAAQABAAEAAQABAAFAAUABQAFAAcABwAHAAcABQAFAAQABAACAAIAAgACAAMA
BAAFAAYABgAFAAUABQAFAAUABQAGAAYABgAFAAQABQAFAAQABAAGAAYABgAGAAUABQAF
AAUABQAFAAUABQAFAAYABgAGAAQABAADAAMABAAGAAQABAAEAAQABAAEAAUABQAHAAcA
CQAKAAoACwAMAAwADQANAA0ADQAPABEAEgASABIAEQARABAAEgASABAADwANAA0ADQAL
AAkACQAIAAgACQAIAAcABwAFAAQABAADAAUABQAFAAYABgAEAAIAAQABAAEAAQABAAIA
AgACAAIAAAAAAAAAAAACAAIAAwADAAEAAQABAAIAAgACAAEAAQACAAIAAgACAAAA//8C
AAYADAAaACkAOQBJAFoAagB1AHgAcABcAFEAWABmAG8AawBSACcA+//W/7T/lv9//3H/
av9q/3f/k/+x/8j/1f/f/+n/8f/4////AQADAAYACQAJAAwADQAOAA8ADQAPAA8ADwAR
ABEAEgAUABUAFQAVABUAFQAVABUAFwAYABgAGgAbABsAGwAbABsAHAAeAB8AHwAfAB8A
HwAgACEAIgAiACMAJgAnACkAKQAoACkAKgAsAC4ALgAwADIANAA2ADYAOAA4ADkAOwA8
ADwAPQBAAEMAQwBGAEYASABLAE4AUQBUAFUAWABcAGAAYgBkAGcAagBuAHIAdQB5AHoA
ewB8AHsAfQB9AH4AfwB/AH8AfgB9AHkAdwB1AHEAcABuAGoAZgBfAFoAVQBQAEsARQBA
ADsANgAxACwAKAAhAB4AGgAXABYAEwARAA4ACgAIAAcABQAFAAQAAwACAAMAAgABAAEA
/v/9//z//P/8//z//P/8//r/+f/5//n/+//7//v/+//5//n/+f/5//n/+f/4//f/+f/6
//r/+//5//n/+P/4//j/+f/5//n/+f/5//n/+P/2//b/9v/2//n/+f/5//n/+f/4//f/
9//6//r/+v/5//n/+f/6//z/+v/7//v/+v/7//v/+//7//v/+v/5//j/+v/6//r/+v/6
//r/+v/6//n/+f/5//n/+f/5//n/+f/3//f/9v/2//b/9v/2//b/9P/0//T/9P/y//H/
8f/x//H/8f/x//L/8v/y//H/8P/x//H/8P/w//D/8P/w//D/7f/t/+3/7f/v/+//7//v
/+3/7v/u/+7/8P/w//D/8P/w//D/8P/u/+7/7//v//H/8f/z//T/9P/1//b/9v/3//f/
9//3//n/+//8//z/+v/5//n/+P/4//j/9v/1//P/8//z//H/7//v/+7/7v/r/+r/6f/p
/+v/6v/q/+n/6f/p/+n/6v/q/+j/5v/l/+X/5f/l/+X/6P/o/+j/6P/m/+b/5v/m/+j/
6P/p/+n/6f/p/+n/6v/q/+r/6f/p/+r/6v/q/+r/6P/p/+r/6v/u//b/AwARAB8ALgA+
AE8AVABSAEYALwAmADAAPQBDADYAFwDr/8b/pv+K/3P/Yf9W/1D/V/9r/4n/pv+5/8f/
0f/Z/+D/5f/r/+3/8P/x//X/9v/3//j/+f/3//n/+f/5//v/+//8//7/AQABAAEAAQAB
AAEAAQADAAYABgAIAAkACQAJAAkACQAKAAwADQANAA8ADwAPABAAEQASABIAEwAWABcA
GQAZABkAGQAZABoAHQAeACEAJAAkACYAJgAoACcAKQAsAC4AMgAzADYAOQA7AD4APgBA
AEMARgBJAEwATwBSAFYAWgBdAF4AYABiAGUAaABqAG0AbQBvAHEAcQBzAHMAdAB1AHUA
dQB0AHMAcQBvAG0AaQBoAGYAYgBeAFcAUgBNAEgARQA/ADoANQAwACsAJgAiAB0AGgAW
ABMAEQAPAA4ADAAIAAYABQADAAIAAgACAAIAAwACAAEAAQACAAEAAAAAAAAAAAAAAAAA
/v/9//3//f///////////wEAAQABAAEAAQABAAAA/////wAAAAABAAAA///9//z//v//
///////////////+//7//v/+//7/AgADAAQABQAFAAQAAwADAAUABgAHAAcABwAHAAgA
CgAIAAkACQAIAAgACQAKAAsACgAKAAoACgALAAwADQAOAAwADAAMAAwADQANAA0ADQAP
AA8ADwAPAA0ADQAMAAwADQAOAA8AEAAQABAAEAAQAA4ADQANAA0ADgAPABAAEgASABIA
EQAOAA==
         </WaveFormData>
      </LeadData>
      <LeadData>
         <LeadByteCountTotal>10000</LeadByteCountTotal>
         <LeadTimeOffset>0</LeadTimeOffset>
         <LeadSampleCountTotal>5000</LeadSampleCountTotal>
         <LeadAmplitudeUnitsPerBit>4.88</LeadAmplitudeUnitsPerBit>
         <LeadAmplitudeUnits>��V</LeadAmplitudeUnits>
         <LeadHighLimit>2147483647</LeadHighLimit>
         <LeadLowLimit>268435456</LeadLowLimit>
         <LeadID>V4</LeadID>
         <LeadOffsetFirstSample>0</LeadOffsetFirstSample>
         <FirstSampleBaseline>0</FirstSampleBaseline>
         <LeadSampleSize>2</LeadSampleSize>
         <LeadOff>FALSE</LeadOff>
         <BaselineSway>FALSE</BaselineSway>
         <ExcessiveACNoise>FALSE</ExcessiveACNoise>
         <MuscleNoise>FALSE</MuscleNoise>
         <LeadDataCRC32>2259485669</LeadDataCRC32>
         <WaveFormData>
YABgAGAAYABdAFoAVwBUAE8ASgBFAEAAOwA2ADEALAAmACIAHgAaABcAFAARAA4ACgAI
AAYABAABAP7/+//4//b/9v/2//b/9P/0//T/9P/y//L/8v/y//L/8v/y//L/8f/w/+//
7v/w//D/8P/w/+7/7v/u/+7/7v/u/+7/7v/s/+z/7P/s/+r/6v/q/+r/6v/q/+r/6v/o
/+j/6P/o/+r/6v/q/+r/7P/s/+z/7P/r/+r/6f/o/+r/6v/q/+r/6P/o/+j/6P/o/+j/
6P/o/+j/6P/o/+j/6P/o/+j/6P/o/+j/6P/o/+b/5v/m/+b/6P/o/+j/6P/o/+j/6P/o
/+b/5v/m/+b/6P/o/+j/6P/m/+b/5v/m/+b/5v/m/+b/6P/o/+j/6P/m/+b/5v/m/+b/
5v/m/+b/5P/k/+T/5P/k/+T/5P/k/+b/5v/m/+b/5P/k/+T/5P/m/+b/5v/m/+X/5P/j
/+L/5P/k/+T/5P/k/+T/5f/l/+T/5P/k/+b/6P/q/+z/7v/t/+7/7//v/+7/7v/v/+//
7//w//D/7//t/+3/7f/t/+3/7f/u/+7/6v/q/+r/6v/p/+j/5//n/+n/6f/o/+f/5P/k
/+P/4//m/+b/5f/k/+H/4f/h/9//4f/h/+H/4f/h/+H/4P/g/+D/4P/h/+H/4v/i/+L/
4v/i/+L/4v/i/+D/4P/g/+D/5P/k/+L/4P/e/97/4v/q//j/BgAXAC0AQgBXAGsAfACP
ALQA5AAQASsBKgEQAewAxgCfAHUARgAUAN3/sf+g/6n/uP/E/8z/z//S/9f/3f/f/+L/
4v/i/+D/4v/h/+H/4f/h/+H/4v/j/+P/4f/h/+H/4f/j/+T/5f/n/+X/5f/l/+X/5//n
/+j/6P/q/+r/6v/p/+f/6P/p/+v/7f/t/+7/7v/s/+z/7f/t//D/8f/x//H/9f/1//X/
9//2//f/+f/5//r/+//8//3//v///wAAAgADAAYACAAKAA4ADwARABQAFgAZABwAHwAi
ACUAKQAtAC8AMwA2ADkAPQBBAEQASQBMAE8AUwBWAFcAVwBXAFgAWQBcAF4AXwBdAF0A
WwBaAFkAVwBUAFAASwBHAEMAPgA2ADIALgAqACcAIgAeABkAFQARAA0ACgAHAAYABAAB
AP///v/8//n/9//2//b/9v/1//T/8//y//D/8P/w//D/8f/x//D/8P/x//D/8P/w/+7/
7//v/+//8f/x/+//7//v/+//7//v/+//7//v/+//7//v/+7/7v/s/+z/7P/s/+3/7v/u
/+//7f/s/+z/7f/t/+3/7P/s/+z/7P/s/+z/7P/s/+3/7v/w/+//7//v/+7/7f/s/+v/
7f/t/+3/7f/t/+7/7v/u/+3/7P/r/+r/6//r/+z/7f/r/+v/6//s/+7/7f/t/+3/7f/t
/+3/7f/r/+v/6//r/+3/7f/t/+3/6//r/+r/6v/q/+r/6v/q/+z/7P/s/+z/6//r/+r/
6v/s/+z/7P/s/+r/6v/q/+n/6//r/+v/6//p/+r/6v/q/+r/6v/p/+n/6//r/+v/6//r
/+z/6v/q/+r/6v/q/+v/6//s/+r/6v/s/+3/8P/x//L/8//2//f/9//2//T/9f/1//X/
+P/4//f/9//3//f/9//1//X/9v/2//T/9P/0//T/8f/u/+3/7f/t/+//7v/t/+z/7P/r
/+v/7P/s/+v/6v/p/+v/6//p/+v/6f/p/+n/6f/q/+r/6//s/+r/6//r/+z/7P/s/+z/
7P/u/+7/7v/u/+z/7P/s/+z/7v/u/+7/7v/q/+r/7P/0//z/CQAZAC4AQwBXAGoAdQCE
AKYA1AD7ABYBEgH6ANoAtwCVAHAARgAVAOP/vP+v/7j/yP/U/9v/3v/h/+X/6f/s//D/
8P/w//D/7//v/+//7//x//L/8//z//H/8f/x//H/8v/y//L/8//0//X/9v/3//X/9f/2
//b/+P/4//j/9//5//r/+//9//v/+//8//z//v/+///////+/////////wMAAwADAAUA
BAAFAAcABwAGAAcACAAJAAwADQAOABAADwASABQAFgAYABkAGwAeACAAIwAmACkAKgAt
ADEANQA5AD0AQABDAEQARwBJAE0AUgBVAFkAXABeAF8AYABiAGIAZABlAGUAZwBnAGUA
ZABhAF8AXABYAFUAUQBNAEgARABAADwAOAAxACwAKAAjACAAHQAaABgAEgAQAA0ACQAG
AAYABQADAAEAAAAAAAAA/f/8//v/+v/4//j/+P/4//n/+f/4//j/+P/4//n/+v/3//f/
9v/1//X/9f/z//P/9f/1//X/9f/z//P/8//z//X/9f/0//T/8v/y//L/8v/y//L/8f/x
//P/8v/y//P/8v/x/+//7v/w//D/8P/w//L/8v/z//T/8v/x//H/8f/z//P/8//z//L/
8f/w/+//8P/y//P/9P/0//T/9P/0//T/8//z//P/9f/1//X/9v/1//P/8v/x//P/8//z
//P/8//z//P/8//z//P/8//z//P/8//y//L/8P/w//D/8P/y//L/8v/y//P/8//y//L/
8P/w//D/8P/y//L/8v/x//D/7//u/+3/7//w//D/8P/w//D/7//v/+3/7f/u/+7/7v/u
/+7/7P/t/+3/7v/w//D/8v/z//b/9//4//n/9//3//b/9P/1//f/+P/5//n/+P/2//X/
9f/1//X/8//1//b/9v/0//L/8v/y/+//8P/v/+//7//t/+z/6//q/+r/6f/p/+r/6v/p
/+j/5//l/+X/4//l/+f/5//n/+f/5//m/+b/5v/l/+X/5P/k/+X/5v/n/+j/5f/k/+P/
4v/l/+b/5//o/+j/6P/m/+L/4P/i/+r/9v8AAA8AIQA2AEsAXwBwAH8AlgC+AOoADwEg
ARQB8ADEAJ8AeQBQACQA9f/J/6z/pf+w/77/zP/T/9j/2//f/+P/5v/m/+b/5v/m/+f/
5//n/+f/5v/m/+b/5f/m/+f/6P/p/+r/6v/q/+v/6P/n/+b/5f/m/+f/6f/q/+z/7P/s
/+v/6v/q/+r/6//s/+3/7//w/+7/7v/v/+//8P/x//H/8f/z//P/8//1//T/9f/3//f/
+f/7//3///8AAAEAAgAEAAUACAAKAAwADAANAA8AEgAUABcAGgAdACAAIwAnACsALQAx
ADQANwA7AD8AQgBHAEwATwBTAFYAVgBXAFgAWgBcAF4AXwBfAF0AXQBbAFoAWwBZAFYA
UgBLAEcAQwA+ADYAMgAuACoAJwAiAB4AGQATAA8ACwAIAAMAAgAAAP3/9//2//T/8f/v
/+7/7v/u/+//7v/t/+z/6v/q/+r/6v/p/+n/6P/o/+f/5v/m/+b/5P/l/+X/5f/n/+f/
5f/l/+T/4//i/+H/4v/j/+T/5f/j/+P/4v/i/+L/4v/i/+L/5P/k/+P/4//i/+D/3//f
/+H/4f/g/+D/4v/i/+L/4v/h/+D/4P/g/+H/4f/i/+P/4f/h/+H/4f/h/+H/4f/h/+H/
4v/i/+L/4v/i/+L/4v/i/+H/4f/h/+H/4f/h/+L/5P/j/+P/4//h/+H/4f/h/+H/4f/h
/+H/4v/j/+T/5f/j/+P/4v/i/+T/5P/k/+T/4v/i/+L/4v/h/+H/4P/g/+H/4v/j/+T/
4//i/+H/3//g/+H/4v/j/+H/4v/i/+L/4P/g/9//3//h/+P/4//j/+D/4P/g/+D/4P/g
/+H/4f/i/+L/4v/k/+X/6P/p/+r/6//s/+3/7f/s/+r/6//r/+v/7P/s/+v/6//p/+n/
6f/n/+f/6P/o/+b/5v/m/+b/4//i/+H/4f/h/+P/4v/h/+D/3v/d/93/3v/e/93/3P/b
/93/3f/b/93/2//b/9v/2//d/9z/3P/c/9r/2//b/9z/3P/c/9z/3P/e/97/3v/e/9z/
3P/c/9z/3P/e/97/3P/c/+D/5v/y/wIAEwApAEIAWQBtAHwAjwCyAOIADgEtATABGgH0
AMwAowB1AEQAEADb/6//nP+l/7j/xP/K/83/zv/R/9f/2//e/+D/4P/g/+D/4P/f/97/
3f/f/+D/4f/h/+H/4f/h/+H/4P/g/+D/4f/i/+P/5P/l/+P/4//k/+T/5v/m/+b/5f/l
/+b/5//p/+n/6f/q/+r/7P/s/+3/7f/s/+3/7f/t//H/8f/x//P/9P/1//f/9//4//n/
+v/7//3///8BAAQABAAGAAcACAALAA0AEAAUABYAGQAcAB8AIgAlACkALQAvADMANgA5
AD4AQQBDAEcASgBNAFEAVABWAFcAWABaAFoAXABdAF0AXQBdAFsAWgBYAFUAUQBMAEgA
RQBCAD4ANgAyAC4AKgAjAB4AGgAVABIADwAMAAoABgAEAAEA/f/6//r/+f/3//X/9P/0
//T/8f/w/+//7v/u/+7/7v/u/+3/7f/s/+z/7f/s/+z/7P/s/+3/7f/t/+3/7f/r/+v/
6//r/+v/6//r/+v/6//r/+3/7f/s/+z/7P/s/+z/7P/q/+r/6f/p/+v/6v/q/+v/6//r
/+r/6v/q/+r/6v/q/+j/6P/p/+r/6v/p/+n/6f/r/+v/6//r/+n/6f/p/+n/6//s/+z/
7P/q/+r/6v/q/+z/6//r/+v/7f/t/+3/7v/s/+v/6//r/+3/7f/t/+3/7f/t/+3/7f/r
/+v/6//r/+3/7f/s/+z/6v/q/+r/6v/s/+z/7P/s/+3/7f/s/+z/7P/s/+z/7P/u/+7/
7v/t/+v/6//r/+v/7f/u/+7/7v/u/+7/7f/t/+3/7f/t/+3/7v/u/+7/7v/u/+z/7f/t
/+7/8P/w//L/8//y//P/9P/1//b/9//3//b/+P/5//n/+f/6//r/+f/5//n/+f/5//f/
9f/2//b/9P/2//b/9v/z//L/8f/x//H/7//u/+3/7P/u/+3/7f/u/+7/7f/s/+v/6//r
/+n/6//r/+v/6//r/+v/6v/q/+r/7P/t/+3/7v/s/+z/7P/s/+7/7v/u/+7/7v/u/+7/
7v/u/+z/7v/u/+z/7v/y//r/BAAPAB8ANABJAF8AcgB/AJQAugDmAA0BIAEWAfoA2AC1
AJUAbgBCAA8A2/+2/63/uv/M/9j/3//i/+X/5f/p/+r/7P/u//D/8P/x//H/8f/x/+//
8P/x//H/8//z//P/8//y//L/8v/z//P/8//z//P/9f/1//b/9v/2//b/9v/1//f/+P/5
//v/+f/5//r/+v/6//r/+//7//7/////////AAD///7///8CAAMABQAFAAYABwAIAAkA
CAAJAAoADAANABAAEgAUABQAFQAXABoAHgAhACQAJwAoACsALwAzADUAOQA8AD8AQwBH
AEoATwBRAFMAVgBYAFwAXQBeAGAAYABiAGMAYwBjAGMAYQBgAGEAXwBcAFgAUwBPAEsA
RgBCAD4AOgA2AC8AKgAmACEAHQAZABUAEgARABAADgALAAUABAACAP/////+//7//v/7
//r/+f/4//b/9v/2//b/9//3//b/9v/1//T/9P/0//b/9//3//f/9f/1//P/8//z//P/
8//z//X/9f/1//X/9P/z//H/8P/x//L/8//0//L/8v/x//H/8f/w//D/8f/z//P/8v/y
//D/8P/w//D/8P/w//H/8v/w/+//7//v/+//7//v/+//8P/x//L/8//y//L/8f/w//L/
8v/y//L/8P/v/+//7//x//H/8f/y//L/8f/x//H/7//v/+//7//x//H/8f/x/+//7//v
/+//7//v/+7/7v/w//D/8P/w/+7/7v/u/+7/7//v/+7/7v/s/+z/7P/s/+z/7P/s/+v/
7f/t/+3/7f/r/+z/7P/s/+7/7v/t/+3/7f/t/+z/6v/q/+r/6v/s/+3/7f/u/+z/7P/u
/+//8P/x//L/8//0//X/9f/0//b/9//3//f/9v/2//X/9f/1//X/9f/z//P/9P/0//L/
9P/0//T/8f/u/+3/7f/t/+3/7P/r/+r/6P/n/+f/6P/q/+n/6P/n/+n/6f/n/+n/6P/n
/+b/5f/m/+b/5//o/+f/5//m/+b/6P/o/+j/6P/o/+j/6P/o/+b/5v/m/+b/6v/s/+7/
7P/o/+b/6v/y//z/CQAbADIASQBdAG4AewCQALQA3AABARYBEAHwAMgAoQB7AFQALAD/
/9H/sP+n/7T/xP/O/9H/1P/X/93/4//m/+r/6v/o/+b/5//n/+f/5//o/+r/7P/t/+z/
6//q/+n/6P/o/+j/6f/q/+v/7P/t/+v/6//s/+z/7v/u/+7/7f/t/+7/7//x//H/8f/y
//L/9P/0//X/9f/0//X/9f/1//n/+f/5//v//P/9///////+////AAABAAQABQAGAAgA
CAAKAAsADAAPABEAFAAYABoAHQAgACMAJgApAC0AMQA3ADsAPgBBAEIARQBHAEsATgBR
AFUAWABaAFsAXABeAGAAYgBjAGMAYwBjAGEAYABfAF0AWgBWAFMATwBLAEYAPgA6ADYA
MgArACYAIgAdABoAFwAUABIADQAMAAoABwABAAAA/v/7//f/9v/2//b/9//2//X/9P/0
//T/9P/0//T/8//x//D/7//u/+7/7v/w//H/8f/x/+//7//t/+3/7//v/+//7//t/+3/
7f/t/+//7//u/+7/7v/u/+7/7v/u/+7/7f/t/+7/7v/v//H/8P/v/+3/7P/u/+7/7v/u
/+z/7P/t/+7/8P/v/+//7//v/+//7//v/+3/7f/t/+3/7//w//D/8P/u/+7/7v/u/+z/
6//r/+v/7P/t/+7/8P/v/+3/7P/r/+7/7//w//H/7//v/+//7//t/+3/7f/t/+3/7f/s
/+z/6v/q/+r/6v/r/+z/7f/u/+3/7f/s/+z/7P/s/+z/7P/u/+7/7v/t/+z/6//q/+n/
6//s/+z/7P/s/+z/6//r/+n/6f/r/+z/7P/s/+z/7P/q/+v/6//s/+z/7P/u/+//7v/v
//D/8f/y//P/8//y//L/8//z//P/8v/y//H/8f/y//P/9P/z//H/8v/y//D/7v/u/+7/
6//r/+v/7P/t/+v/6v/p/+j/6v/p/+n/6v/p/+f/5f/j/+P/4//h/+P/5f/l/+X/5f/j
/+L/4v/i/+T/5f/l/+b/5P/k/+T/5P/m/+b/5v/m/+b/5v/m/+b/5P/i/+T/5P/m/+7/
+P8EABQAJwA9AFQAaQB9AI4ArQDaAAgBLAE9ATABDgHkALwAjwBhADAA/P/J/6f/ov+v
/8D/zP/S/9f/3P/h/+X/5//m/+b/5v/m/+b/6f/p/+n/6f/n/+j/6f/p/+n/6f/p/+n/
6v/q/+r/6//r/+v/6//r/+3/7f/u/+7/7v/u/+7/7f/v//D/8f/z//H/8f/y//L/8v/y
//P/8//2//f/9//3//f/9//3//n//P/9//////8AAAEAAgADAAQABQAGAAgACwAOABAA
EgASABMAFQAYABsAHwAjACcAKAArAC8AMwA1ADkAPAA/AEMARwBKAE8AUQBTAFYAWABa
AFsAXABeAGAAYgBjAGMAYgBhAF4AXABZAFcAVABQAEkARQBBADwANgAyAC4AKgAlACAA
HAAXABEADQAJAAYABQAEAAIA///7//r/+P/1//P/8v/y//L/8f/w/+//7v/s/+z/7P/s
/+//7//u/+7/7f/s/+z/7P/s/+3/7f/t/+3/7f/r/+v/6f/p/+n/6f/r/+v/6//r/+v/
6//q/+r/6v/q/+r/6v/q/+r/6f/p/+n/6P/o/+n/6//r/+r/6v/o/+j/6P/o/+j/6P/p
/+r/6v/p/+n/6f/n/+f/5//n/+n/6f/p/+n/5//o/+j/6P/q/+r/6v/q/+z/6//r/+v/
6f/p/+n/6v/s/+v/6//r/+n/6f/p/+n/6f/p/+n/6f/p/+n/6f/p/+n/6f/o/+j/6v/q
/+r/6v/q/+r/6v/q/+v/6//q/+r/6v/q/+r/6v/o/+j/6P/n/+j/6f/q/+v/6f/q/+r/
6v/s/+z/6//r/+3/7f/s/+r/6v/q/+r/7P/t/+3/7v/s/+z/7v/v//D/8f/y//P/9v/3
//f/9v/0//X/9f/1//j/+P/3//f/9//3//f/9f/z//T/9P/y//T/9P/0//H/7v/t/+3/
7f/v/+7/7f/s/+z/6//r/+z/7P/r/+r/6f/p/+n/5//p/+f/5//n/+f/6f/o/+j/6P/o
/+n/6f/q/+r/6v/q/+r/7P/s/+z/7P/q/+r/6v/q/+z/7v/u/+z/6v/q/+7/9v8AAA0A
IQA2AE0AYwB0AIEAlgC8AOoAEwEmAR4BBAHgALsAlwBuAEAADQDZ/7T/q/+4/8r/1P/Z
/9z/3//j/+f/7P/u/+7/7v/w//D/7//u/+3/7f/u/+//7//v/+//7//v/+7/7v/u/+//
8f/x//H/8f/v/+//8P/w//L/8v/y//H/8//0//X/9//1//X/9v/2//j/+P/5//n/+P/5
//n/+f/9//3//f///wAAAQADAAMAAgADAAQABQAHAAkACwAOAA0AEAASABQAFgAXABkA
HAAeACEAJAAnACgAKwAvADMANwA7AD4AQQBEAEcASQBNAFIAVQBZAFwAXgBfAGAAYgBg
AGIAYwBjAGQAZQBkAGQAYgBfAFsAVgBSAE8ATABIAEIAPgA6ADYALwAqACYAIQAfABsA
FwAUAA8ADgAMAAkABwAGAAQAAQD///7//v/+//v/+v/5//j/+P/4//j/+P/3//f/9v/2
//b/9v/3//j/9v/3//f/9//3//f/9f/1//b/9//4//n/9//3//f/9//3//f/9v/2//b/
9v/2//b/9v/2//X/9f/3//b/9v/3//X/9f/0//T/9v/2//b/9v/0//T/9f/2//T/8//z
//P/9P/1//b/9//1//X/9f/1//X/9v/2//b/+P/4//j/+P/4//f/9//3//n/+f/5//r/
+P/3//f/9//3//f/9//3//n/+f/5//n/9//3//f/9//5//n/+P/4//j/+P/4//j/+P/4
//j/+P/5//n/+P/4//b/9v/2//b/+P/4//j/9//1//X/9f/1//f/+P/4//j/+P/4//f/
9f/2//b/9v/2//b/9v/3//f/+P/4//j/+v/7//7///8AAAEAAgADAAMAAgAEAAUABQAF
AAYABgAFAAUAAwADAAMAAQADAAQABAACAAIAAgACAP///P/7//v/+//9//z/+//6//j/
9//3//j/+v/5//j/9//1//X/8//1//X/9f/1//X/9//2//b/9v/0//X/9f/2//j/+P/4
//j/9v/2//b/9v/2//b/9v/2//j/+P/4//b/9P/0//b//v8IABMAIwA4AEsAXQBuAHsA
igCqANYA/wAWARQB+gDWALMAlQByAEgAGwDp/8T/t//E/9T/3v/j/+b/6//v//P/9v/4
//j/+P/2//f/9//3//f/9//4//n/+f/3//f/9//3//r/+v/6//v/+//7//v/+//7//v/
/P/8//7//v/+//3//f/+////AQABAAEAAgACAAIAAgADAAMABAAFAAUABQAFAAUABQAH
AAgACQALAAsADAANAA4ADwAOAA8AEAASABMAFgAYABoAHgAfACEAJAAlACcAKQArADAA
MwA3ADsAPQBBAEQARwBIAEsATQBRAFYAWQBdAGAAYABhAGIAZABkAGYAZwBnAGkAaQBn
AGYAZQBjAGAAXABYAFUAUgBOAEYAQgA+ADoANQAwACwAJwAlACEAHQAaABYAFAARAA0A
CwAKAAgABQABAAAAAAAAAP///v/9//z/+P/4//j/+P/3//f/9v/2//b/9v/3//j/9v/3
//f/9//3//f/9f/1//P/8//z//P/8//z//P/8//1//X/9P/0//L/8v/y//L/8v/y//H/
8f/x//D/8P/x//H/8f/w//D/8P/w//D/8P/u/+7/7//w//D/7//v/+//7//v/+//7//v
/+//7//v//D/8v/z//T/8v/y//L/8v/0//P/8//z//D/7//u/+7/8P/v/+//7//x//H/
8f/x//H/8f/x//H/7//v/+//7//v/+//7v/u/+7/7v/u/+7/8P/w//D/8P/t/+3/7P/s
/+3/7v/v//D/7//u/+3/6//r/+v/6//r/+3/7v/u/+7/7P/s/+v/6P/q/+r/6v/q/+r/
6//r/+z/6//q/+v/6//t/+//8f/z//P/8//y//D/8v/z//P/8//y//L/8f/x//H/8f/x
/+//8f/y//L/8P/t/+z/6//n/+f/5//o/+n/6f/o/+f/5v/m/+X/5f/m/+b/5f/k/+P/
4f/h/9//4f/j/+P/4//j/+H/4P/g/+D/4f/j/+T/5v/m/+b/5v/m/+T/5P/k/+T/5P/k
/+T/5P/k/+T/4v/g/+D/5v/u//b/AgAVAC8ARgBZAGsAegCJAK4A3AAEAR8BIgEIAdwA
tACLAGEANgAIANf/rf+a/6P/tv/E/8z/0f/W/9v/3//h/+T/5P/k/+L/5P/j/+P/4//j
/+X/5v/n/+f/5f/l/+X/5f/o/+j/6P/p/+j/5//m/+X/5//n/+j/6P/q/+r/6v/p/+j/
6P/o/+n/6//r/+z/7P/s/+z/7f/t/+7/7//v/+//8f/x//H/8//z//P/9P/z//X/9//5
//v/+v/7//z//v/9/wAAAgAEAAcACQAMABAAEAATABYAGQAeACEAJQApACsALwAyADUA
OgA9AD8AQwBIAEsATwBSAFMAUwBTAFQAVgBYAFkAWQBYAFcAVABSAFEATwBMAEgAQwA/
ADsANgAwACwAKAAkAB8AGgAWABEACwAHAAMAAAD9//z/+v/3//P/8v/w/+3/6//q/+r/
6v/p/+j/5//m/+b/5v/m/+b/5f/l/+T/5P/l/+T/5P/k/+L/4//j/+P/5f/l/+P/4//h
/+H/4f/h/+P/4//j/+P/5f/l/+T/5P/i/+L/4v/i/+T/5P/j/+P/4//i/+L/4//j/+P/
4v/i/+P/5P/l/+b/5P/k/+X/5v/m/+X/5f/l/+f/5//n/+f/5//n/+f/5//n/+j/6P/o
/+b/5v/m/+b/5v/l/+X/5f/l/+X/5f/m/+b/5f/l/+X/5f/l/+X/5f/k/+P/4v/h/+P/
4//j/+P/4//j/+L/4v/i/+L/4v/i/+L/4v/i/+L/4f/h/+D/4P/g/+D/4P/g/+D/4P/g
/9//4f/h/+H/4f/h/+L/4v/i/+H/4P/e/93/3//g/+D/4P/g/+D/4P/h/+H/4v/i/+L/
5P/l/+b/5//o/+n/6v/r/+v/6v/s/+3/7f/t/+3/7P/q/+n/6v/r/+z/6//q/+r/6f/m
/+b/5v/m/+P/5P/j/+P/4//h/+D/3//e/+D/3//f/+D/3v/d/9z/2//b/9v/2f/b/9v/
2//b/9v/2f/Y/9j/2P/a/9v/2//c/9r/2v/a/9r/2v/a/9r/2v/c/9z/3P/c/9r/2v/Y
/9j/2P/e/+b/8P/+/w8AIwA4AE0AYwByAIcArgDeAAYBHQEYAf4A2AC0AJEAaQA8AAgA
0f+p/5r/of+y/8D/yP/N/9D/1f/X/9n/2v/a/9r/3P/c/93/3f/d/93/2//c/93/3f/f
/9//3//f/+D/4P/g/+H/3//f/9//3//h/+H/4v/i/+L/4v/i/+H/4//k/+X/5//n/+f/
6P/o/+j/6P/p/+n/6v/r/+v/6//t/+3/7f/v/+7/7//x//H/9P/1//b/9//2//f/+P/6
//3/AAACAAQABAAFAAcACgAOABEAFAAXABwAHwAjACcAKQAtADAAMwA3ADsAPgBDAEQA
RwBLAE4AUABRAFIAVABUAFYAVwBXAFUAVQBTAFIAUwBRAE4ASgBDAD8AOwA2ADIALgAq
ACYAIQAcABgAEwAPAAsABwAEAAEAAAD+//v/9//2//T/8f/x//D/8P/w/+//7v/t/+z/
6v/q/+r/6v/r/+v/6v/q/+v/6v/q/+r/6v/r/+v/6//r/+v/6f/p/+n/6f/p/+n/6v/r
/+z/7f/s/+v/6f/o/+r/6v/q/+r/6v/q/+n/6f/p/+j/6P/p/+v/6//q/+r/6P/o/+j/
6P/o/+j/6f/q/+z/6//r/+v/6f/p/+n/6f/r/+v/6//r/+n/6v/q/+r/7P/s/+z/7P/s
/+v/6//r/+v/6//r/+z/7v/t/+3/7f/r/+v/6//r/+v/6//r/+v/7f/t/+3/7f/s/+v/
6f/o/+r/6v/q/+r/6v/q/+r/6v/r/+v/6v/q/+r/6v/q/+r/6v/q/+r/6f/r/+v/6//r
/+n/6v/q/+r/6v/q/+z/6v/q/+r/6v/o/+n/6f/q/+v/7P/v//H/8P/x//L/8//0//X/
9f/0//T/9f/1//X/9P/0//P/8//1//X/9f/z//P/9P/0//L/8P/w//D/7f/u/+3/7f/t
/+3/7P/r/+r/6v/p/+n/6v/q/+n/6P/n/+f/5//l/+f/5//n/+f/5//n/+b/5v/m/+j/
6f/p/+r/6v/q/+r/6v/o/+j/6P/o/+r/6v/q/+r/6v/o/+j/6P/o/+r/7v/2/wIADwAf
ADAAQwBXAGwAeQCOALYA4gADAQ4B/gDgAL4AnwB/AFoALgD7/8v/rP+r/7r/yv/U/9v/
3v/j/+X/5//q/+r/6v/s/+7/7f/t/+3/7f/r/+z/7f/t/+3/7f/t/+3/7v/u/+7/7//v
/+//7//v//H/8f/y//L/8v/y//L/8f/x//L/8//1//X/9f/2//b/9v/2//f/9//6//v/
+//7//v/+//7//3//v///wEAAQACAAMABAAFAAYABwAIAAoADQAQABIAFAAVABUAFgAY
ABoAHQAgACMAJAAnACsALwAxADUAOAA7AD8AQwBGAEsATQBPAFIAVABYAFkAWgBcAFwA
XgBfAF8AXQBdAFsAWgBbAFkAVgBSAE8ASwBHAEIAPgA6ADYAMgArACYAIgAdABkAFQAR
AA4ADQAMAAoABwACAAAA/f/5//j/+P/5//r/9//2//X/9P/y//L/8v/y//P/8//y//L/
8f/w//D/8P/w//H/8f/x//H/8f/v/+//7f/t/+3/7f/v/+//7//v/+//7//u/+7/7v/u
/+7/7v/s/+z/6//r/+n/6P/o/+n/6v/r/+v/7P/q/+r/6v/q/+v/7P/u//D/7//t/+z/
6//r/+v/6//r/+z/7f/u/+//7v/u/+3/7P/u/+7/7v/u/+z/6//r/+v/6f/p/+n/6v/r
/+v/7P/t/+v/6//r/+v/6//r/+v/6//t/+3/7f/t/+v/6//q/+r/6v/q/+r/6v/s/+z/
6v/m/w==
         </WaveFormData>
      </LeadData>
      <LeadData>
         <LeadByteCountTotal>10000</LeadByteCountTotal>
         <LeadTimeOffset>0</LeadTimeOffset>
         <LeadSampleCountTotal>5000</LeadSampleCountTotal>
         <LeadAmplitudeUnitsPerBit>4.88</LeadAmplitudeUnitsPerBit>
         <LeadAmplitudeUnits>��V</LeadAmplitudeUnits>
         <LeadHighLimit>2147483647</LeadHighLimit>
         <LeadLowLimit>268435456</LeadLowLimit>
         <LeadID>V5</LeadID>
         <LeadOffsetFirstSample>0</LeadOffsetFirstSample>
         <FirstSampleBaseline>0</FirstSampleBaseline>
         <LeadSampleSize>2</LeadSampleSize>
         <LeadOff>FALSE</LeadOff>
         <BaselineSway>FALSE</BaselineSway>
         <ExcessiveACNoise>FALSE</ExcessiveACNoise>
         <MuscleNoise>FALSE</MuscleNoise>
         <LeadDataCRC32>1527189830</LeadDataCRC32>
         <WaveFormData>
gACAAIAAgAB7AHgAdQByAGwAZgBgAFoAVABQAEwASABBADwANwAyAC0AKgAnACQAIgAg
AB4AHAAZABYAEwAQABAAEAAQABAADgAOAA4ADgAMAAwADAAMAAwADAAMAAwACwAKAAkA
CAAJAAoACwAMAAoACgAKAAoACAAIAAgACAAKAAoACgAKAAgACAAIAAgACgAKAAoACgAJ
AAgABwAGAAYABgAGAAYABwAIAAkACgAJAAgABwAGAAgACAAIAAgABgAGAAYABgAIAAgA
CAAIAAgACAAIAAgABgAGAAYABgAJAAoACwAMAAoACgAKAAoACgAKAAoACgAMAAwADAAM
AAoACgAKAAoADAAMAAwADAAKAAoACgAKAAoACgAKAAoADAAMAAwADAAKAAoACgAKAAwA
DAAMAAwADAAMAAwADAAKAAoACgAKAAwADAAMAAwACgAKAAoACgAKAAoACgAKAAgACAAI
AAgACgAKAAoACgAKAAoACQAJAAgACAAKAAsADwAQABAAEAAPABAAEAAPAA8AEQATABMA
FQAUABIAEgAQAA8ADgANAA8ADwAQABAADAALAAsACwALAAoACgAKAAwADAALAAoACAAG
AAYABgAHAAcABQAEAAEAAQABAAAAAgACAAIAAwADAAMAAwADAAAAAAAAAAAAAwAEAAQA
AwABAAEAAQABAP//AAABAAEABQAFAAQAAAD9//r/+v8AAAsAFgAmADgAUABqAIkAqADO
AAYBSQGKAboBzwHGAbABjgFqATwBBAG+AGsAIQD7//L/9P/4//v//P/8//3/AgAFAAUA
BQABAAAAAAAAAAAAAAAAAP7//v/+//7//f/8//z//P/9//7///8AAP3//f/9//3//v//
//////8BAAEAAQAAAP///v/+//7/AAABAAIAAwABAAEAAQABAAIAAwADAAMABQAHAAgA
CQAKAAkACAAJAAsADQAQABIAEQASABMAFAAXABkAHAAgACQAJwApACsALgAvADMANwA8
AEIARgBKAEwAUABUAFgAXABgAGQAaABwAHUAeQB+AIAAggCBAIAAgwCHAIkAigCJAIkA
iACFAIIAgAB9AHoAdQBwAGgAYgBcAFQATgBIAEUAQAA7ADYAMAArACYAIwAfAB0AGgAX
ABUAEwASABIADwANAAwACgALAAkACAAIAAYABQAFAAUAAwADAAQABAAGAAUAAwAFAAQA
AQAAAAAAAQADAAQABQADAAIAAQAAAP7///8AAAAAAQABAAAAAAD///7//v8AAAEAAQAB
AAEAAgAAAP7//f/9//3//v8AAAIAAQAAAAAA/v/+////AAABAAIAAgACAAAA///+//7/
AAAAAAEAAgADAAMAAwACAP//////////AQADAAUABgAEAAMAAgACAAIAAwAEAAUABwAH
AAYABQADAAIAAQABAAUABQAGAAcABQAEAAMAAgACAAIAAwAEAAUABgAGAAQAAgABAAEA
AgADAAMAAwADAAEAAQD/////AQACAAIAAgAEAAQABAAEAAMAAgABAAAAAQACAAMABAAE
AAIAAAAAAAAAAAABAAEAAgAEAAMABAAEAAUACAAIAAgACQAMAAwACwALAAoACwAKAAkA
CwAKAAsADQAMAAsACgAJAAcACAAIAAYABgAHAAgABwAFAAQAAwACAAQAAwACAAIA/v/+
//7////9//v/+v/5//v/+//6//r/+f/4//j/9//5//n/+f/4//b/9v/2//f/9v/2//X/
9f/3//f/9//3//f/9//2//X/9//4//r/9//0//D/7v/x//j/AgAQACQAPABVAHQAjgCs
AOEAHgFaAYcBmgGSAXwBYAE+ARgB4gCfAFEADQDs/+j/7v/x//T/8v/x//T/9//5//v/
/f/8//r/+f/4//f/9v/1//b/9//4//j/+P/5//r/+P/4//j/+P/4//n/+v/7//v/+//6
//n//P/9//7//v///wAAAgAEAAMAAwADAAMABgAHAAgACQAJAAkACAAHAAoACwALAAsA
CwALAAsADQAMAA0ADwAQABMAFAAVABYAFQAXABoAHgAhACMAJAAlACoAKwAvADMANQA6
AD0AQABCAEYASgBOAE8AUgBVAFgAYABlAGkAbgBvAHIAcgByAHQAdwB4AHgAewB9AH4A
fQB4AHYAcwBwAG8AagBiAFwAWQBSAE0ASABBADwANwAyADAAKwAmACMAHAAZABUAEQAP
AA0ADAAMAAoACQAJAAgABgADAAEAAAAAAP////////7//f/9//z//f/9//z////+//v/
+v/6//f/9//2//X/9//4//n/+v/5//n/+f/4//r/+f/3//b/9P/0//X/+P/3//X/8//x
//L/8v/y//P/8P/v/+//8P/y//H/8P/w//H/8v/0//b/9f/0//L/8P/w/+//7v/u/+z/
6v/p/+j/6v/r/+z/7P/s/+3/7v/v/+3/7f/t/+z/7f/t/+3/7v/s/+v/6v/p/+r/6//r
/+v/7f/s/+v/6//s/+v/6//r/+v/6v/p/+j/5v/m/+f/6P/p/+r/6v/o/+f/5//o/+r/
6f/p/+n/6f/p/+n/5//n/+b/5v/l/+T/5v/m/+b/5v/m/+b/5v/m/+L/4v/k/+T/5P/k
/+T/4v/h/+H/4v/g/+L/4//l/+f/6P/p/+v/6v/o/+X/4//o/+v/7P/t/+r/6P/o/+n/
6f/p/+n/6f/p/+r/6v/o/+f/5//n/+X/4v/i/+L/4v/i/+H/4P/g/97/3v/e/9//4f/f
/97/3f/a/9n/1//W/9n/2v/c/93/2//b/9v/2v/Y/9j/2P/Z/9v/3P/c/93/2v/Z/9j/
1//Z/9v/3P/d/9//3v/a/9f/1P/U/9j/3//q//b/BAAYADIATwBuAI4AugD3ADoBdAGZ
AaIBjgFsAUgBIgHwALIAaQAfAOX/yP/E/8b/y//Q/9D/0f/U/9f/2f/X/9P/0P/Q/9D/
0P/Q/9D/0P/Q/9D/0P/O/87/z//Q/9H/0v/T/9T/0P/P/87/zf/Q/9H/0f/R/9P/0//T
/9L/0P/Q/9H/0v/U/9X/1v/X/9X/1f/V/9X/1//Z/9r/2//b/9v/2v/Z/9v/2//b/93/
3//h/+T/5v/l/+b/5//o/+n/6//u//L/9f/3//j/+f/8//3/AQAFAAgADgASABYAGQAc
AB8AIgApAC4AMwA4AEAARQBJAE4ATwBSAFIAUgBVAFkAWwBcAF0AXQBcAFkAWABWAFMA
UABNAEgAQAA6ADMALAAnACIAHgAaABYAEgAMAAcAAgD///3/+//4//X/8P/t/+v/6v/m
/+X/5f/k/+X/4//i/+L/4v/h/+H/4f/h/+H/4v/i/+L/4f/f/+H/3//d/93/3v/f/+H/
4v/j/+D/4P/g/+D/4P/h/+L/4v/i/+H/3//e/97/3v/f/+L/5f/l/+X/5f/j/+D/3f/b
/93/3f/e/+D/4P/f/97/3v/e/97/3//g/+P/5P/k/+T/4//h/9//3v/f/+D/4v/k/+P/
4//j/+L/4f/h/+H/4f/i/+P/5P/k/+b/5f/k/+T/5f/n/+n/6//q/+n/5//l/+f/5v/l
/+X/6f/p/+r/6//p/+j/5//m/+f/6P/q/+z/6v/q/+n/5v/l/+X/5v/o/+r/6//s/+3/
7P/r/+j/5//o/+r/6//s/+z/7P/s/+z/6v/q/+r/6v/u/+7/7v/u/+z/6v/q/+r/6v/t
/+3/7v/w/+7/8P/x//P/9P/0//T/9f/4//j/9//3//f/+f/5//n/+//6//v//f/8//v/
+v/5//v//P/8//r/+//7//v/+f/2//b/9v/2//n/+f/5//r/+P/4//j/+f/3//X/9P/z
//T/9f/1//b/9P/0//X/9f/2//f/+P/4//b/9v/2//f/+v/6//n/+f/6//v//P/9//v/
+//6//n//f/+//7/+//4//j/+v8DABAAIAA0AE4AbACLAKoAzgAEAUcBiAG+AdcB0AG4
AZYBcAE+AQQBugBpAB8A9//w//T/+P/7//j/9v/3//z///////////8AAP7//f/8//v/
+v/6//r/+v/6//r/+v/7//z/+v/6//r/+v/6//v//P/9//3//f/8//v//P/9//7//v/8
//z//f/+//3//f/9//3//v///wAAAQD//////v/9////AQACAAMABQAFAAUABwAGAAcA
CQAKAAwADgAQABIAEgATABUAGAAaAB0AHwAhACQAJQApAC0ALgA0ADgAPABCAEYASgBO
AFMAVgBZAFwAYgBnAGsAcABzAHYAdgB2AHoAfQB+AH4AggCDAIMAgQB9AHoAdgByAHEA
bABkAF4AWQBSAE0ASABBADwANwAyAC8AKwAnACUAIAAdABkAFQATABEAEAAQAA0ACwAK
AAgABwAFAAQABAAFAAUABgAHAAQAAwADAAIAAwADAAIABQADAAEAAQACAAAAAQABAAEA
AQACAAMABAADAAMAAwACAAQAAwABAAAA/v/+////AgAAAP///v/9/////v/9//3/+//7
//z//v8AAP///v/+//z//P/9//7//v/+//3//P/9//3//f/+//z//P/9//7/////////
/v/9//3//f/9//z//f/+//7/////////AAD//////////wAAAQABAAEAAQAAAP//////
////AAABAAIAAgACAAIAAAAAAAEAAgADAAQABAACAAIAAQABAAIAAgABAAAA//8AAAEA
AAABAAAAAAD///7///8AAAEAAgACAAIAAgACAAAAAAAAAAIAAgACAAIAAgACAAAA////
/wAAAQAEAAYACQAJAAgABwAHAAoACgAJAAkACwANAA0ADQAMAAoACgALAA0ADQANAA0A
DAAMAAsACAAJAAkACQAHAAYABgAGAAYABAADAAIAAgABAAIAAwAFAAMAAQAAAP//////
//7//v8AAAAAAQABAP////////7///8AAAEAAwADAAIAAAD//wAAAQACAAMABAAFAAUA
BQABAAAAAAD///7//v8AAAUADAAWACIANABMAGkAigCoAM4ABQFEAX4BowGuAaIBigFu
AU4BIgHsAKEATQANAPL/8P/2//3/AgACAAEAAAD//////////wIAAgAAAAAAAAAAAPz/
/P/8//z//v/+////AAD+//7//v/+//3//f/9//3/AAABAAEAAQAAAP///v/8//3//v8A
AAIAAQABAAEAAQD//////////wEAAwAEAAUABQAFAAQAAwAHAAcABwAJAAgACQALAAwA
CwAMAA0ADgARABMAFgAaABoAGwAbABsAIAAhACUAKQArADAAMwA2ADoAPgBCAEYATABQ
AFQAWABcAF8AYQBkAGkAbABsAGwAbABvAHAAcABwAHEAcQBvAG4AbABpAGYAYgBcAFMA
TABKAEQAQAA8ADYAMAAqACQAHgAZABQAEQAPAA0ACgAHAAMA///8//r/+v/5//n/+P/2
//P/8f/w/+z/6//r/+v/6f/p/+r/6v/p/+f/5P/l/+j/5//o/+r/5//n/+b/5f/i/+L/
4v/i/+L/4//k/+T/4//h/97/3P/e/97/3//i/+H/3//d/9v/3P/a/9j/1//Y/9n/2//e
/9v/2f/X/9b/2P/Y/9n/2v/Y/9j/1//W/9T/0//S/9L/0//U/9b/2P/Y/9f/1v/U/9b/
1//Y/9n/1//X/9f/1v/Y/9f/1v/W/9j/2f/a/9v/2v/Z/9f/1f/Y/9j/2P/Z/9n/2f/a
/9v/2f/Y/9f/1v/Y/9j/2f/a/9f/1v/U/9D/0P/R/9P/1v/V/9X/1f/V/9P/0//R/9H/
0//U/9T/1P/S/9L/0v/S/9P/1P/V/9b/1v/U/9D/0v/S/9L/0v/U/9X/1//a/9n/2v/a
/9v/2v/a/9r/2//e/97/3f/d/9//4f/h/+H/4//i/+P/5f/i/+H/4P/f/9//4P/g/97/
3v/f/+D/3//c/9z/3P/c/97/3f/c/9z/2P/Y/9j/2f/b/9n/2P/X/9n/2f/Y/9j/1v/W
/9f/1//Y/9n/2v/a/9n/2P/X/9f/2v/a/9n/2f/b/9v/2//b/9n/2f/Y/9f/1//c/97/
3f/Y/9T/1v/Z/+L/7v/8/xIAKgBJAGYAggCqAOEAIAFcAYkBmAGKAWwBSAEiAfIAvAB3
AC8A8f/S/9L/1v/X/9j/1P/T/9j/3f/f/+H/4f/e/9z/2v/a/9r/2v/b/9z/3f/e/93/
3P/c/9z/2//a/9n/2P/Z/9v/3f/f/9//3//e/93/3v/f/+D/4P/e/97/3//g/+H/4f/h
/+H/4v/j/+T/5f/l/+X/5P/j/+X/5//o/+n/7f/t/+3/7//u/+//8f/y//H/8v/z//T/
9P/1//f/+v/+/wEAAwAFAAoACwAPABMAFAAaAB4AIgAnACwAMQA2ADkAPAA/AEIASABN
AFEAVgBZAFwAXABcAGAAYwBkAGQAaABpAGkAZwBkAGIAXwBcAFwAWABRAEwARQA+ADkA
NAAtACgAIwAeABsAFwATABEADAAJAAUAAQAAAP3/+//6//b/9f/1//T/9P/z//P/9P/y
//H/8f/x//D/7//v/+7/7P/r/+n/6//t/+v/6//s/+r/6//r/+v/6//s/+3/7v/r/+v/
6//q/+z/6//p/+j/5v/m/+f/6v/r/+v/6//r/+3/7P/r/+v/6P/n/+f/6P/o/+f/5v/m
/+j/6P/p/+r/6f/q/+r/6v/q/+n/6P/o/+X/5P/k/+T/6P/p/+r/6v/r/+v/6//r/+r/
6f/o/+b/6P/p/+r/7P/p/+n/6f/p/+v/6//q/+n/6//q/+n/6f/p/+n/6v/r/+3/7P/r
/+r/5//m/+b/5v/p/+r/6v/o/+f/5//o/+r/6f/p/+n/6f/q/+v/6v/r/+r/6v/p/+j/
6v/q/+r/6v/o/+j/6P/o/+j/6P/q/+z/6v/q/+r/6v/o/+f/5//o/+r/7P/t/+//8P/w
//D/8f/w//D/7//v//H/8//z//P/8P/u/+7/7//y//P/9P/1//P/9P/0//L/7//v/+//
7f/u/+7/7v/u/+z/6//q/+r/6f/q/+v/7f/s/+n/5//l/+P/4//i/+L/4//k/+b/5//l
/+X/5f/k/+b/5v/m/+f/5v/m/+X/5f/l/+X/5f/l/+j/6f/p/+n/5//m/+T/4f/g/+T/
7P/3/wQAFAAoAEQAZACHAKoA3AAeAWUBoAHGAc0BugGYAXIBRAEOAcwAgAAxAPP/1//U
/9j/3v/j/+b/5v/p/+z/6//p/+f/5//m/+b/5v/m/+b/5v/k/+T/5P/k/+T/5P/l/+b/
6P/o/+j/6P/n/+f/5//n/+r/6//r/+v/6//r/+v/6v/s/+z/7f/u//H/8f/x//H/8f/x
//H/8f/0//X/9f/1//T/9f/1//X/+f/5//n/+//8//3///8AAP//AAABAAIABgAJAA0A
EgAUABUAFQAVABsAHQAiACcAKgAwADQAOAA6AD4AQgBGAEsAUABVAFoAXwBjAGYAagBt
AHAAcABwAHUAeQB7AHwAewB7AHoAdwB2AHQAcQBuAGgAYgBZAFIATgBIAEQAQAA9ADgA
MwAuACkAIwAdABkAFgAVABMAEQAQAA0ACwAKAAYABQAFAAQABQADAAIAAgAAAP//////
/wEAAQACAAIAAQD///z//f/+//3//v8AAAAAAQABAAEA///+//3//P/+////AAAAAP7/
/f/7//r//P/8//3/AAAAAP///v/9//z/+v/4//f/+P/5//v//v/9//v/+f/4//j/+P/5
//r/+f/6//r/+v/4//f/9v/2//j/+P/5//r/+v/5//j/9v/2//f/+P/5//r/+//8//z/
+v/5//j/+P/6//v//P/9//v/+//6//n/+v/6//r/+//7//v//P/9//v/+v/5//j/+f/6
//z//v/8//z/+//4//f/9//4//r/+f/5//n/+f/4//f/9P/z//X/9v/2//b/9P/0//T/
9P/0//T/9P/0//b/9v/0//P/8v/x//D/8v/x//H/8v/w//L/8//1//T/9P/0//X/+P/4
//f/9//2//f/9v/1//X/9P/1//f/9v/1//T/8//x//L/8v/w//D/8f/y//H/7f/s/+v/
6v/s/+v/6v/q/+j/6P/o/+n/5//l/+T/4//j/+P/4v/i/+D/4P/h/+H/4//j/+P/4v/g
/+D/4P/h/+H/4P/e/93/3//f/9//3//f/9//3v/d/93/3v/e/93/2P/W/9T/1//g/+z/
+v8MACYAQwBiAH4AogDZABwBVgF/AYwBggFqAUoBJAH2ALwAcQAfAN3/wv/A/8T/yf/K
/8j/x//I/8v/zf/N/83/zv/M/8n/yP/H/8b/xP/E/8T/xP/E/8T/xf/G/8X/xP/D/8L/
wv/D/8T/xf/F/8X/xP/D/8X/xf/F/8T/xv/G/8f/yP/I/8f/xv/F/8f/x//H/8f/x//H
/8b/xf/I/8n/yf/J/8v/y//L/83/zP/N/8//0P/S/9T/1v/Y/9j/2f/b/97/4f/j/+T/
5f/o/+n/7f/x//P/+P/7//7/AwAIAA0AEgAVABgAGwAeACQAKQAtADIANQA4ADgAOAA6
AD0APgA+AEEAQwBEAEMAQAA+ADsAOAA3ADIAKgAkACAAGgAWABIACwAGAAEA/P/7//f/
8//x/+v/6f/m/+P/4v/f/93/3P/a/9n/2f/Y/9X/0//S/9L/0//T/9T/1f/U/9P/0//S
/9P/0//S/9X/1//V/9X/1v/V/9X/1P/T/9P/1P/V/9b/1f/V/9X/1P/W/9X/0//S/9L/
0v/T/9b/1P/T/9L/0f/R/9D/z//P/87/zf/N/87/zf/L/8n/yP/G/8b/x//I/8f/xv/E
/8L/w//D/8P/xP/C/8L/w//E/8X/xf/F/8T/xf/F/8X/xf/D/8P/w//C/8X/xf/F/8b/
xf/F/8X/xf/F/8X/xP/D/8X/xP/D/8P/wv/B/8H/wf/C/8L/wv/C/8D/wP/B/8L/w//E
/8T/wv/D/8P/xP/G/8f/x//H/8f/yv/L/8r/y//K/8r/yf/I/8n/yv/L/8z/zv/O/8z/
zP/M/8z/zP/M/8z/zf/N/87/0P/P/9D/0P/R/9L/0v/S/9P/0v/S/9H/0f/R/9P/0//T
/9X/1P/V/9f/1v/V/9T/0//U/9b/1//W/9P/0//T/9H/0P/Q/9D/0P/S/9H/0P/Q/83/
zP/L/8v/zP/L/8v/y//J/8n/yP/I/8b/xv/H/8f/yP/J/8r/yv/I/8j/yP/J/8z/zP/L
/8v/yf/J/8n/yf/I/8n/yf/J/8v/zP/K/8f/xP/C/8L/xf/O/9j/5v/4/w4AJwBCAF4A
fgCvAO4ALAFXAWgBXgFGASoBCgHiALAAbwAjAN//vv+4/77/wf/C/8T/w//G/8f/y//L
/8n/yP/G/8X/xP/D/8L/w//E/8X/xv/E/8T/xf/G/8b/xv/G/8b/x//H/8f/x//H/8f/
xv/F/8b/x//I/8j/x//G/8b/xv/K/8v/zP/N/8//z//P/8//z//P/87/zf/Q/9H/0f/R
/9X/1f/V/9f/2v/b/93/3v/f/+D/4f/i/+H/4//m/+r/7v/x//P/9f/2//f/+////wAA
BgAKAA4AEgAWABoAHgAhACQAJwAqADEANwA8AEIARQBIAEgASABKAE0ATgBOAFIAUwBT
AFEAUABOAEsASABIAEQAPQA4ADMALAAnACIAHwAaABUAEAAOAAkABAABAPz/+f/1//H/
7//t/+z/7P/q/+n/6f/o/+n/5//m/+b/4v/h/+H/4f/f/9//4P/g/+L/4//j/+f/5f/j
/+P/5P/k/+X/5f/l/+L/4v/i/+L/4P/h/+L/4v/k/+X/5f/m/+X/5P/k/+b/5f/l/+X/
5f/l/+T/4//j/+H/4f/i/+T/5f/l/+X/5v/l/+T/5P/k/+P/5P/k/+T/5f/l/+X/5v/m
/+b/5//o/+v/6//r/+r/6//r/+v/6//q/+v/7P/s/+r/6f/o/+j/6v/r/+z/7f/v/+//
7v/t/+3/7P/r/+v/7f/t/+7/7//x//D/7//u/+z/7P/t/+7/8f/y//L/8P/u/+3/7f/u
//H/8f/x//H/8f/x/+//7//t/+7/7v/u/+//8P/x//L/8v/w//D/8P/u/+7/7v/u/+//
7//w//L/8f/y//L/8//4//r//P///////v/8//v/+//9//3//f/8//r/+v/7//3//f/9
//3///8AAAAA/v/7//v/+//5//j/+P/4//j/+f/5//n/+v/3//b/9f/1//b/9f/1//X/
9P/z//H/8P/y//L/8//z//H/8f/x//D/8v/y//L/8//2//b/9f/1//P/8//z//P/9P/1
//X/9f/3//b/9P/v/+7/8P/0//v/BgAYAC4ARgBiAIEAoADGAP4ARQGGAbgBzQHGAaoB
hgFcASwB9ACwAGEAGQDv/+b/6v/u//H/9P/2//n//v/////////9//r/+P/4//j/+P/4
//f/+P/5//r/9//2//b/9v/4//j/+P/4//X/9f/1//X/+P/5//n/+f/6//v//P/8//r/
+v/7//z//f/9//3//f///////////wAAAQABAAEABAAFAAUABQAEAAMAAgADAAUABwAK
AAwADQAOAA8AEAAPABEAFAAYABwAHwAhACMAJAAlACkALQAwADYAOgA+AEIARgBKAE4A
UgBWAFoAXgBmAGsAbwB0AHUAeAB4AHgAewB/AIEAggCBAIEAgAB9AHkAdgByAG4AbQBo
AGAAWgBVAE4ASQBEAEEAPAA3ADIALgApACQAIQAfAB0AGgAXABIADwANAAwACAAHAAcA
BgAGAAUABQAGAAQAAwADAAMAAwADAAQABAAEAAMAAQADAAEA/////wAAAgADAAMAAwAA
AAAAAAAAAAAAAQACAAIABAADAAEAAAD///7//v8AAP7//f/8//v/+//6//n/+f/5//n/
+v/8//z/+//6//r/+f/4//j/+P/5//r/+v/6//r/+f/4//j/+P/4//n/+v/9//3//f/8
//n/+f/5//n/+v/7//z//P/8//v/+v/6//r/+//8//3//f/9//z/+//5//j/9//3//v/
+//8//3//f/8//v/+v/6//r/+//8//3//v/+//z/+v/5//n/+v/9//3//f/9//3//f/7
//v/+f/6//r/+v/8//z//P/8//v/+v/5//j//P/8//7//v/+//7//P/7//v//P/+/wAA
AQADAAIAAgACAAMABgAGAAUABQAJAAsACwALAAkABgAFAAUABwAHAAcABwAFAAYABgAE
AAMAAwADAAEAAgACAAIAAgABAP///f/8//v//P/9/////f/7//r/+f/5//n/+P/4//r/
+v/7//v/+v/5//j/9v/3//j/+f/7//r/+v/5//n/+f/5//n/+f/7//3//v////v/+P/2
//X/9P/2//z/AwAOABwALgBEAGIAgwCgAMgAAAFBAYABqgG5AbABmAF6AVYBLAH0AK4A
WwATAOv/5v/o//D/9f/2//b/9//6//v/+f/3//f/+P/2//j/+P/4//j/9P/0//T/9P/2
//b/9//4//j/+P/4//j/9f/1//X/9f/4//n/+f/5//f/9//3//b/+P/4//n/+v/7//v/
+//7//n/+f/5//n//P/9//3//f/8//3//f/9/////////wEAAgADAAUABgAGAAYABgAG
AAkACwAOABIAFAAVABUAFQAaABsAHwAjACYALAAwADQANwA6AD0AQABHAEwAUQBWAFkA
XQBgAGQAZwBqAGoAagBtAHEAcwB0AHMAcwByAG8AbgBsAGkAZgBiAFwAUwBMAEgAQgA+
ADoANwAyAC0AKAAkAB8AGgAXABUAEwAQAA0ACAAFAAMAAgACAAEAAQAAAP///f/8//z/
+v/5//n/+f/7//v//P/8//r/+f/3//n/+//5//n/+v/6//v/+//7//j/+P/4//j/+v/7
//z//P/6//n/9//2//f/+P/6//7//v/9//z/+//8//r/+P/3//j/+f/7//7//f/7//n/
+P/4//j/+f/6//r/+v/5//j/9v/1//T/9P/2//b/9//4//j/9//2//T/9P/1//b/9//2
//f/+P/4//b/9f/0//T/9f/3//n/+//6//n/9//1//b/9v/2//f/9//3//j/+f/3//b/
9f/0//X/9v/4//r/+P/4//f/9P/1//X/9v/4//f/9//3//f/9f/1//P/8//0//b/9//4
//f/9v/1//T/9P/2//b/9v/2//b/9v/2//X/9f/2//j/+v/7//3//v/+//7////+//7/
/f/9/wEAAwADAAMAAAD+//7///8AAAEAAgADAAEAAgACAAAA/f/9//3/+//8//z//P/8
//r/+f/4//j/9//4//n/+//5//f/9v/1//f/9//2//b/+P/4//n/+f/4//f/9v/0//X/
9v/3//n/+P/4//f/9//5//n/+f/5//r/+//7//v/9//4//b/9f/0//T/9v/5/wIADgAc
ACwAQgBhAIAAoADIAAEBQAF0AZMBlAGGAW4BUAEwAQQBygCBADEA+f/m/+j/7P/z//b/
9v/3//j/+f/3//f/9f/2//j/9v/2//b/9v/0//T/9P/0//T/9P/1//b/9v/2//b/9v/z
//P/8//z//b/9//3//f/9//3//f/9v/2//b/9//4//f/9//3//f/9v/1//T/8//2//f/
9//3//b/9//3//f/+f/5//n/+//8//3///8AAAAAAAAAAAAABAAHAAsAEAASABMAEwAT
ABYAFwAbAB8AIAAmACoALgAwADQAOAA8AEEARgBLAFAAUwBXAFoAXgBjAGYAZgBmAGkA
bQBvAHAAcQBxAHAAbQBrAGoAaABmAGMAXgBWAFAATgBIAEQAQAA7ADYAMQAsACUAHwAZ
ABUAEgARAA8ADQAKAAcABQAEAAAA//////7////9//z//P/6//n/+f/5//v/+//8//z/
+//5//b/9//6//n/+v/8//7//////////f/8//v/+v/8//3//v/+//7//f/7//r/+//8
//7/AgABAAEAAQABAAAA/v/8//v//P/9////AgABAP///f/8//3//v8AAAIAAQACAAIA
AgACAAEAAAAAAAEAAgAEAAYABgAFAAQAAgACAAMABAAFAAYABwAIAAgABQADAAEAAAAC
AAUACAALAAoACQAHAAUABgAGAAYABwAJAAkACgALAAoACAAGAAQABwAIAAoADAANAAwA
CgAGAA==
         </WaveFormData>
      </LeadData>
      <LeadData>
         <LeadByteCountTotal>10000</LeadByteCountTotal>
         <LeadTimeOffset>0</LeadTimeOffset>
         <LeadSampleCountTotal>5000</LeadSampleCountTotal>
         <LeadAmplitudeUnitsPerBit>4.88</LeadAmplitudeUnitsPerBit>
         <LeadAmplitudeUnits>��V</LeadAmplitudeUnits>
         <LeadHighLimit>2147483647</LeadHighLimit>
         <LeadLowLimit>268435456</LeadLowLimit>
         <LeadID>V6</LeadID>
         <LeadOffsetFirstSample>0</LeadOffsetFirstSample>
         <FirstSampleBaseline>0</FirstSampleBaseline>
         <LeadSampleSize>2</LeadSampleSize>
         <LeadOff>FALSE</LeadOff>
         <BaselineSway>FALSE</BaselineSway>
         <ExcessiveACNoise>FALSE</ExcessiveACNoise>
         <MuscleNoise>FALSE</MuscleNoise>
         <LeadDataCRC32>4217168194</LeadDataCRC32>
         <WaveFormData>
JgAmACYAJgAjACAAHQAaABUAEAALAAYAAAD8//j/9P/t/+j/4//e/9n/1v/T/9D/zf/M
/8v/yv/F/8L/v/+8/73/vv+//8D/vv++/77/vv++/77/vv++/77/vv++/77/vv++/77/
vv/A/8D/wP/A/8D/wP/A/8D/wv/C/8L/wv/D/8T/xf/G/8T/xP/E/8T/xf/G/8f/yP/H
/8b/xf/E/8b/xv/G/8b/x//I/8n/yv/K/8r/yv/K/8z/zP/M/8z/yv/K/8r/yv/L/8z/
zf/O/8z/zP/M/8z/zv/O/87/zv/R/9L/0//U/9T/1P/U/9T/1v/W/9b/1v/Y/9j/2P/Y
/9j/2P/Y/9j/2P/Y/9j/2P/a/9r/2v/a/9z/3P/c/9z/3P/c/9z/3P/c/9z/3P/c/93/
3v/f/+D/3v/e/97/3v/g/+D/4P/g/+H/4v/j/+T/4v/i/+L/4v/i/+L/4v/i/+D/4P/g
/+D/4f/i/+P/5P/l/+X/5v/n/+j/5//n/+f/6f/s/+7/7//v//D/8P/w//D/8P/x//P/
8f/x//H/8f/w//D/8P/w//L/8//0//T/8f/x//D/8P/w//D/7v/u//H/8f/x//H/8P/t
/+v/6v/s/+z/6//p/+f/5v/l/+X/5//o/+n/6f/p/+n/6f/p/+j/5//m/+X/5v/n/+n/
6v/q/+r/6v/q/+r/6v/r/+v/7f/t/+3/6//m/+L/4v/l/+3/9f8AAA0AHgA0AFAAbQCT
AMgAAgE+AWwBgQGFAX0BcQFeAUIBFwHVAIEAOQAPAPz/8v/z//P/8f/u/+//8f/x//H/
7//t/+3/7P/r/+v/6//q/+n/6f/p/+n/5//m/+b/5v/o/+j/6P/p/+f/5//m/+b/6P/p
/+n/6f/p/+r/6v/r/+n/6P/o/+n/6//s/+3/7f/r/+v/6//s/+z/7f/u/+7/8P/x//L/
8v/w//D/8f/z//b/9//3//j/9//4//j/+f/6//v//f8AAAIABAAGAAgACgAMAA4AEQAX
ABoAHgAjACQAJwAqAC8ANwA6AEAARABIAEsATwBSAFQAVQBYAFwAYQBjAGUAZgBlAGUA
ZABiAF8AXwBcAFgAUgBOAEoARQA/ADgAMQArACkAIwAeABoAFQARAAwACQAHAAUAAgD/
//7//f/7//n/9f/0//P/8v/x//D/8P/v/+7/7f/s/+v/6//r/+v/6//r/+r/6f/p/+f/
6P/o/+j/6f/p/+n/6f/n/+b/5v/m/+T/5P/k/+T/5P/j/+P/4//i/+L/4v/h/+H/4f/h
/+H/4P/e/97/3v/c/9z/2//b/9v/2//b/9v/2v/a/9r/2//b/9v/2v/a/9j/2P/Y/9f/
1//X/9f/1//Y/9j/2P/Y/9f/1v/V/9T/1f/W/9f/2f/X/9f/1//X/9f/1//X/9f/1//X
/9f/1v/U/9T/1P/U/9b/1//X/9f/1f/U/9T/1P/U/9T/1P/U/9T/1P/U/9T/0v/S/9L/
0v/V/9X/1f/V/9H/0//T/9P/0v/S/9L/0//T/9P/0//T/9H/0f/R/9H/0v/T/9T/1f/X
/9b/1P/U/9T/1P/U/9X/1v/Z/9f/2P/Z/9r/3P/d/93/3f/g/+D/4P/g/97/3//h/+H/
4v/j/+T/5P/m/+b/5v/m/+f/6P/o/+f/6f/o/+j/5v/m/+T/5P/l/+f/5//n/+f/5//m
/+b/5v/m/+X/4//j/+T/4//j/+P/5P/l/+X/5f/n/+f/5//n/+f/5//n/+f/6f/q/+r/
6v/s/+z/7P/s/+z/7f/t/+3/7//x//H/8P/s/+j/5//p/+3/9v8BAA4AIAA2AFEAbQCO
ALwA9gAuAVkBbQFxAWkBYAFOATMBCwHLAH0ANwASAAQA/f/9////+v/3//n/+f/7//v/
+//5//j/9//3//f/9v/3//f/9//3//n/+P/4//j/+P/4//j/+f/7//v/+v/6//j/+f/5
//n/+f/6//r/+//8//z//f////3//v//////AQABAAEAAgABAAEAAQAAAAIAAwAEAAQA
AgACAAMABQAEAAUABQAGAAgACgALAA0ADAANAA8AEgASABQAFgAYABwAHgAgACMAJQAo
ACwAMQA2ADkAPABBAEUARgBKAEwAUwBXAFwAYABjAGUAaQBuAG4AbwBwAHAAdAB1AHUA
dABxAHEAbgBqAGgAZABgAFsAWABSAEwARwBBADsANgAyAC4AKwAnACUAHgAbABcAEwAS
ABEADwANAAwADAAMAAwACQAIAAgABwAEAAMAAgABAAEAAQABAAEAAgACAAIAAwADAAQA
BAAEAAIAAQAAAP//AQAAAAAAAAAAAAAAAAAAAAAA/////////v/+//7//f/8//v/+v/5
//r/+v/8//7//P/8//v/+//9//3//f/9//7//v/+//////////7//v/9//z/+//5//j/
9//2//X/+f/6//v//P/8//z//P/8//z//P/8//3/+//7//v/+//4//f/9v/1//b/9//4
//j/+v/6//r/+v/8//3//f/9/////v/+//7//v/+//7//v///wAAAQACAAIAAgACAAIA
AQABAAEAAQABAAMAAwADAAEAAAD/////AQABAAEAAQABAAEAAQABAAEAAQAAAP7//v/+
//7//P/7//r/+//5//r/+//8/wAAAQABAAEAAAAAAAAAAAACAAMABQAFAAMAAwADAAIA
AAAAAAAAAAABAAIAAgABAAEAAAAAAP7//P/6//r/+//7//v/+//7//n/+P/4//j/+P/3
//X/9f/z//H/8P/v//H/8//0//X/8//z//P/8//x//H/8f/x//P/9P/0//T/8//y//H/
8P/y//P/8//z//H/8f/z//D/6v/m/+f/6//z//z/BwAUACgAQgBhAIMArADmACQBWgGB
AY8BiwF9AWoBUgExAf0AtQBpACsABAD0/+//8//1//L/7//x//H/8//z/+//6//o/+n/
6f/p/+j/5//n/+f/5//p/+j/6P/o/+j/6P/o/+n/5//l/+L/4P/i/+P/4//j/+P/5P/k
/+X/4v/g/9//3//h/+L/4//j/+H/4f/h/+L/4P/h/+L/4v/g/+H/4v/i/+T/5P/l/+f/
6v/r/+v/7P/r/+z/7P/t/+7/7//x//T/9P/2//j/+v/8//7/AAADAAcACgAOABMAFAAX
ABoAHwAmACoAMQA2AD4AQQBFAEgASwBNAFEAVgBYAFkAWgBaAFoAWQBXAFQAUwBTAFAA
TABHAEIAPQA3AC8AKAAhABsAFwARAAwACAADAP//+v/3//H/7//s/+n/5f/j/+D/3f/b
/9r/2f/Y/9T/0v/R/8//zv/N/8z/y//N/83/zf/N/83/zP/L/8v/yv/K/8n/yP/L/8v/
y//L/8v/yv/K/8r/zP/M/8z/zP/L/8n/yP/H/8f/yP/J/8n/y//L/8v/y//I/8b/xv/G
/8b/xv/F/8X/x//H/8f/x//G/8b/xv/H/8n/yf/I/8j/x//G/8X/w//E/8X/xv/H/8r/
yv/K/8r/yf/I/8f/xv/I/8j/yP/J/8v/y//L/8v/zv/P/9D/0f/P/8//z//O/8z/zP/M
/8z/zv/P/8//z//N/8z/zP/M/83/zv/P/9D/z//O/83/zP/K/8r/yv/K/8z/zf/O/8//
zP/N/8z/y//L/8z/zf/P/9H/0f/R/9H/z//P/8//z//R/9P/0//T/9L/0v/S/9L/0v/S
/9P/1P/X/9n/2v/b/9z/4P/h/+H/4f/i/+L/4v/i/+D/4f/j/+P/5P/l/+b/5v/k/+T/
5P/k/+f/6P/o/+f/5//m/+b/5P/i/+D/4P/h/+L/4//k/+X/4//i/+L/4v/h/9//3P/b
/93/3f/e/9//3v/f/9//3//h/+H/4f/h/+H/4f/h/+H/4f/i/+L/4v/k/+T/5P/k/+L/
4//j/+P/5f/l/+X/4P/e/9z/3f/h/+v/9v8FABgAMABOAG0AkQDEAAABOgFsAYcBiwGD
AXcBYgFEARcB1QCDADkADQD6//L/8f/x/+//7P/t/+3/7//v/+//7//t/+z/6f/p/+n/
6P/p/+n/6f/p/+v/6v/q/+r/6v/q/+r/6//s/+3/7f/u/+z/7f/t/+3/7v/w//H/8//x
//D/8P/x//H/8v/z//P/9P/1//b/+P/3//f/9//2//f/+f/7//z//v/+////AQAAAAEA
AQACAAQABgAHAAkACAAJAAsADgASABQAFgAYABoAHAAeACEAJwAqAC4AMwA4ADsAPgBD
AEcASgBQAFQAXABfAGMAZgBpAGsAbwB0AHUAdwB5AHoAfQB9AHwAegB4AHcAcwBuAGwA
aABkAF8AWABSAEwARwBDAD0AOAA0ADEALQAoACUAIQAfABwAGQAYABcAFQATABEAEAAP
AA4ADQAMAAwACwAMAAsACgAJAAkACQAJAAkACgAKAAoACwAJAAoACgAKAAkACQAJAAkA
CwAKAAoACgAIAAgACAAIAAgABwAHAAcABwAIAAkACQAHAAcABwAHAAcABgAHAAgABgAG
AAUABQAHAAcABwAHAAYABgAGAAcABQAFAAQABAAFAAYABwAHAAcABwAHAAcACAAIAAgA
CAAGAAYABgAGAAYABgAGAAcACQAJAAkACQAHAAcABwAHAAkACQAJAAgACAAIAAgACAAG
AAcABwAHAAgACAAJAAoACQAIAAcABgAHAAgACQAKAAgACAAIAAgABwAHAAcABwAGAAkA
CgALAAgACAAIAAkACgALAAwADQALAAsACwALAAkACQALAAsADAAKAAoACgAKAAkACQAJ
AAsADQAOAA8AEAARABEAEAAPABAAEAAQABAAEgATABUAFQATABMAEwASABMAFAAVABYA
FgAWABUAEwATABIAEgAQABAADgAOAA8ADQANAA0ADQAMAAwADQAOAAwACwAJAAkACAAH
AAcABwAIAAkACQAJAAcABwAHAAcACAAJAAoACwAKAAoACQAIAAoACgAKAAoACgALAAsA
CwALAAkACwAKAAYABAAHAAkADQAUAB0ALAA+AFgAdQCRALgA6gAkAVgBfwGPAY8BhwF8
AWoBTwEfAdkAhQBDACIAGAATABUAFwAUABEADwANAA0ADQANAA8ADgANAA0ADQAMAAkA
CQAJAAkACwAKAAoACgAKAAoACgALAAsACwAKAAoACgALAAsACwAJAAoACgALAA0ADAAM
AA0ACwAMAA0ADQANAA0ADQAOABAAEQASABIAEQARABEAEAARABIAFAAXABcAFwAWABYA
FQAWABYAFwAYABkAGwAeAB8AIAAhACIAJgAoACoALQAvADIANgA7AEAAQwBGAEsAUwBW
AFwAYABlAGcAagBsAHEAcwB3AHwAfQB/AIEAggCDAIMAggCAAH8AfwB8AHgAcwBuAGkA
YwBgAFoAVABPAEkAQwA+ADoANQAxACwAKQAlACMAIAAdABgAFwAVABMAEwASABEAEAAP
AA4ADgANAAoACQAIAAcABwAHAAcABwAHAAYABQAFAAYACAAJAAoACgAJAAgABwAHAAYA
BgAGAAgACAAIAAgABwAFAAQAAwADAAQABQAFAAQAAwACAAEAAQAAAAEAAgADAAQABAAF
AAQAAwACAAEABAAEAAQABQAEAAMAAQAAAAAAAAAAAP//AAABAAIAAwAEAAQABAAEAAYA
BgAGAAYABAAEAAQABQAHAAcABwAHAAcABwAHAAcABQAFAAUABAAFAAYABwAIAAYABwAH
AAcACQAIAAgACAAGAAYABgAGAAUABAADAAIAAwAEAAUABgAFAAUABQAFAAMABQAFAAUA
BAAEAAQABQAEAAMAAgABAAIAAwAEAAUABQADAAAAAAAAAAAAAAABAAMABQAJAAgACAAI
AAgACQAJAAgABwAIAAgACAAIAAoACwANAA0ADwAPAA8ADgANAAwACwAKAAoACgAJAAcA
CAAIAAkACAAIAAYABgAHAAcABwAHAAcABAACAAEAAAD+//3/+//7//v/+//8//3/+//7
//r/+f/6//v//P/9//z/+//6//n/+f/6//r/+v/6//r/+v/6//n/+f/4//f/9f/3//v/
+v/0//D/8f/1//v/AgANABoALgBGAGEAfQCmANwAGAFQAXkBiwGJAX8BbAFUATUBCwHH
AHsAOQASAAQA///7//n/9v/1//X/9//3//f/9//1//L/7//v/+//7v/v/+//7//v/+7/
7P/r/+r/6v/q/+r/6//s/+3/7f/u/+z/7f/t/+3/7f/u/+7/7//t/+z/7P/t/+3/7v/v
/+//7//v/+//8P/u/+//8P/w//L/8//0//T/8v/y//P/9f/0//X/9f/2//b/9v/1//X/
9P/1//f/+v/9/wAAAwAGAAgACgAMAA8AEgAUABcAGwAgACMAJgArADAAMgA3ADoAQABD
AEcASgBNAE8AUwBYAFoAWwBcAFwAXQBdAFwAWgBXAFcAVABQAEwASABEAD8ANwAwACkA
IwAdABcAEgAOAAcAAwD+//v/9v/z/+//6//q/+n/5//l/+D/3v/c/9r/2v/a/9v/2//c
/9v/2v/Z/9b/1f/U/9P/0v/Q/87/zf/P/9D/0P/Q/8//z//P/8//0v/S/9P/1P/R/9D/
z//O/8v/yf/I/8f/xf/G/8f/x//J/8n/yf/J/8r/yP/I/8j/x//G/8T/w//D/8P/w//D
/8L/wv/C/8P/wf/B/8D/wP++/77/vv+9/7v/u/+7/7v/vv++/77/vv+9/7z/u/+6/7n/
uP+3/7f/uP+5/7r/u/+5/7n/uf+5/7n/uf+5/7j/uP+4/7j/uP+2/7f/t/+3/7n/uP+4
/7j/t/+2/7X/tP+2/7b/tv+2/7X/tP+z/7L/tf+1/7X/tf+z/7X/tf+1/7P/sv+x/7H/
s/+z/7P/s/+x/7H/sf+x/7H/sf+z/7T/s/+y/7H/sP+x/7H/sf+z/7P/tP+1/7b/tv+3
/7f/t/+6/7r/uv+6/7j/uf+7/7v/uf+5/7n/uP+7/7z/vf++/7//wP/A/7//vf+8/7z/
uv+8/7r/uv+7/7v/u/+7/7v/u/+6/7r/uv+4/7f/tf+1/7L/sf+x/7H/s/+1/7b/t/+3
/7f/t/+3/7j/uf+6/7v/uf+6/7r/uv+8/7z/vP+8/7z/vf+9/73/vf+7/7n/tv+0/7b/
u//D/83/2v/p/wAAHAA8AF8AjwDKAAgBQAFoAXUBcQFlAVMBOgEUAdsAjQA9AP3/2//O
/8r/zf/N/83/zv/P/8//zf/N/83/y//L/8r/yf/J/8n/yP/H/8f/x//H/8j/yP/J/8r/
y//M/83/z//N/83/zP/M/87/z//P/8//z//Q/9D/0f/S/9L/0//V/9f/2P/Z/9n/2f/Z
/9n/2v/a/9v/3P/c/9r/2//c/9z/3f/e/+D/4//m/+f/5//o/+v/7P/s/+3/7//x//T/
+P/4//r//P/+/wMABgAJAA0AEwAWABoAHwAkACcAKgAvADcAOgBAAEQASABLAE8AUgBV
AFcAWwBgAGMAZQBnAGgAaQBpAGgAZgBnAGcAZABgAFkAVABPAEkARgBAADoANQAxACsA
JgAiABsAFwASAA8ADAALAAkABwAFAAUABAADAAEAAAD///7////+//7//f/8//v/+v/5
//r/+//8//3/+//6//n/+f/5//r/+v/6//v/+//7//v//f/8//z//P/+//7//v/+////
/f/8//v//f/+//////////////////7//P/8//z//v/+//3//f/9//3//f/9//7//v/+
//////////7//v/8//z//P/7//3//f/9//3//P/8//z//P/+//7//v/+/wAAAAAAAAEA
AAD///7//f/+////AAABAP////////7/AAAAAAAAAAD+/////////////v/+//7/AAAA
AAAAAAD+//7//v/+/wAAAAAAAAAA///////////9/////////wEAAgADAAUAAwADAAMA
AwADAAMAAwADAAUABQACAAIAAgACAAIAAwADAAMABQADAAQABQAGAAgACQAJAAkACwAM
AA0ADgANAA0ADgANAA8ADwAPAA4ADgAOAA4ADgANAA4ADgANAA4ADgAPAA4ADAAKAAoA
CwALAAsACwALAAkACAAIAAgACAAHAAUABQAGAAUABQAFAAQABQAFAAUABwAHAAcABwAH
AAcABwAHAAcACAAIAAgACAAIAAgACAAIAAkACQAJAAkACwALAAoABgACAAEABQALABQA
HQAqAD4AWAB1AJEAtgDsACYBXAGDAZcBlwGPAYIBcAFRASMB2wCJAEUAJAAWABEAEQAR
AA4ACwALAAsACwANAA0ACwAKAAcABwAHAAYABwAHAAcABwAHAAYABgAGAAQABAAEAAUA
BgAHAAcACAAGAAcABwAHAAcACAAIAAkACwAKAAoACwAJAAoACwALAA0ADQANAA4ADAAN
AA4ADgAQABEAEgASABQAFAAVABcAFgAXABcAGAAaABwAHQAfAB4AHwAhACQAJAAmACgA
KgAuADAAMgA1ADkAPABAAEUASgBNAFAAVQBZAFwAYgBmAGwAbwBzAHYAegB7AH4AggCD
AIUAhwCIAIwAjQCNAIwAiQCJAIYAggB+AHoAdgBxAGwAZgBgAFsAVQBPAEoARgBDAD8A
OgA3ADEALwAsACkAKAAnACUAIwAhACAAHwAeABwAGgAZABcAFwAXABcAFwAVABUAFQAV
ABYAFgAWABcAFwAYABgAGAAYABcAFgAVABYAFgAXABgAFgAWABYAFgAXABUAFAATABMA
FAAVABUAFAATABIAEQARABAAEQASABAAEAAPAA8AEQARABEAEQAQABAAEAARAA8ADwAO
AA4AEAAQABAADwAPAA8ADwAPAA4ADgAOAA4AEAAQABAAEAAOAA4ADgAPABAAEQASABMA
EgARABAADwARABEAEQAQABIAEgASABIAEAARABEAEQATABIAEgASABAAEAAQABAAEgAS
ABIAEgAQABAAEAAQAA8ADwAPAA8ADQAPAA8ADwAMAAwADAANAA0ADQANAA0ADwAPAA0A
DQAMAAwADAAMAAwADQANAA0ADwAOAA4ADgAOABAAEQARABEAEgASABIAEgAQABEAEwAT
ABMAEwATABIAEQAQAA8ADgARABIAEgARABEAEAAQAA4ADgAMAAwADQANAA0ADQANAAkA
CAAIAAgACgAJAAcABwAEAAMAAwADAAMAAwACAAEAAQABAAEAAQABAAEAAQABAAIABAAF
AAYABAAEAAQABAAEAAUABQAFAAUABQAFAAIA/v/6//n//f8DAAoAEwAgADIASABhAH0A
ngDOAAgBPgFpAX8BgQF3AWwBXAFDARkB2QCNAEcAIAASAA0ADQAPAAwACQAJAAkACwAL
AAkABwAEAAEAAQABAAAAAQABAAEAAQABAAAAAAAAAP7//v/+////AQABAAAAAAD+////
/////wEAAgACAAMAAQAAAAAAAQADAAQABQAFAAcABwAHAAgABQAFAAUABAAGAAcACAAI
AAgACAAJAAsADAANAA0ADgANAA4ADgAPAA4ADwARABQAFgAYABoAHAAeACAAIgAlACcA
KgAuADMAOAA7AD4AQwBGAEgATQBQAFgAWwBfAGIAZwBpAG0AcgB0AHUAdgB2AHcAdwB2
AHQAdQB1AHIAbgBrAGgAZQBhAFoAVABOAEkAQwA9ADgANAAvACsAJgAjABwAGQAVABEA
EQARABAADwANAAwACwAKAAkACAAIAAcABQADAAEA/////////////wAAAAAAAAEA//8A
AAAAAAABAAEAAQABAP7//P/7//r/+P/4//j/+P/4//f/9//3//f/+P/5//n/9//3//f/
9//2//T/9P/0//L/8v/x//H/8v/z//T/9f/0//L/8P/v/+3/7f/s/+z/7f/u/+//7//t
/+3/7f/t/+7/7v/u/+7/7P/s/+z/7P/s/+z/7P/t/+v/6//r/+v/6v/p/+j/5//l/+X/
5f/k/+T/5P/k/+T/5v/n/+f/5//l/+T/5P/k/+P/4v/h/+D/4P/g/+D/4P/e/97/3v/e
/9//3//f/9//3f/f/9//3//c/9z/3P/d/9v/2//b/9v/2f/b/9v/2v/Y/9j/2P/Y/9f/
1//X/9n/2P/Y/9j/2P/d/9//4P/h/9//3v/d/9z/2v/b/93/3f/d/93/3f/c/9r/2v/a
/9r/2//c/9z/2//Z/9j/2P/W/9T/0v/S/9P/0//T/9P/0//P/87/zv/O/87/zf/L/8v/
yP/H/8f/x//I/8n/yf/J/8j/x//G/8X/w//D/8P/w//F/8b/xv/G/8X/xP/D/8L/xP/F
/8X/xf/F/8X/wf+6/7T/tv+5/73/x//U/+P/9v8KACYARwBrAJ4A3gAaAUoBZQFpAV0B
TQE0ARgB6wCnAFcADQDb/8L/uv+5/7f/tf+2/7n/u/+9/7v/uf+1/7P/sv+x/7H/sf+w
/7H/sf+x/7H/rv+s/6v/qv+s/6z/rP+t/6z/q/+p/6j/qP+p/6n/qf+q/6z/rf+v/63/
rP+s/63/q/+s/63/rf+v/6//r/+w/7D/sf+y/7L/tP+1/7b/tv+1/7T/tP+1/7j/uf+5
/7r/vP++/7//wf/A/8H/w//G/8n/zP/P/9L/1v/Y/9r/3f/f/+L/5v/r/+//8//3//3/
BQAIAA4AEgAaAB0AIQAkACgAKQAsADAAMwA1ADcAOAA3ADcANgA0ADIAMQAtACgAJAAg
ABwAFwASAAwABgABAP3/9//y/+7/6//n/+L/3//d/9v/2P/V/9D/z//N/8v/x//G/8X/
xP/G/8b/x//H/8T/w//C/8H/w//D/8P/w//F/8T/w//D/8P/xP/E/8T/xv/H/8j/yf/H
/8b/xv/G/8b/xv/G/8b/yP/H/8f/x//H/8j/yf/J/8n/yf/J/8n/yv/I/8j/yP/K/8r/
yf/J/8v/y//L/8v/zP/M/8z/zf/P/8//zv/O/87/zv/O/83/z//P/8//z//Q/9D/0P/Q
/9D/0P/Q/9D/0v/S/9L/0//T/9P/0//T/9T/1f/W/9f/2f/Z/9n/2P/X/9b/1f/U/9f/
2f/a/9v/3f/c/9z/3P/c/9z/3P/c/97/3v/e/97/3v/e/97/3v/h/+H/4f/h/9//4f/h
/+H/4v/i/+L/4//l/+X/5f/l/+X/5f/l/+X/5//m/+j/6P/o/+j/5//n/+f/6f/r/+z/
7f/u/+7/7//v/+//8v/y//L/8v/0//X/9//3//X/9f/1//T/9f/2//f/+P/3//j/+P/3
//f/9v/2//T/9v/0//T/9f/z//P/8//z//L/8v/z//T/8v/x/+//7//w/+//7//v//D/
8f/x//H/8f/x//H/8f/z//P/8//z//H/8v/y//L/8v/y//L/8v/0//X/9f/1//P/8//x
/+7/7P/s//H/9////wgAEwAmAD4AXgB7AKEA1AAQAUgBcAGHAYkBfwFzAWIBRgEbAdcA
hQA9ABMAAgD8//3////9//r/+f/7//v/+f/3//f/9f/2//X/9f/1//T/8f/x//H/8f/y
//L/8//0//T/9P/0//X/8//z//L/8v/z//X/9v/3//b/9v/1//X/9v/2//f/+f/5//r/
+//7//n/+f/5//r//P/9//7//v/8//3//v/+/wAAAAABAAMABgAHAAcACAAHAAgACAAJ
AAwADQAPABIAEgAUABYAGAAcAB4AIAAjACkALAAwADUAOAA7AD4AQwBKAE4AVQBaAF8A
YQBkAGYAaQBrAG8AdAB1AHcAeQB6AHsAewB6AHgAdwB3AHQAcABrAGYAYQBbAFgAUgBM
AEcAQwA9ADgANAAvACsAJgAjACEAHwAcABkAFQATABAADQAMAAwADAAMAAsACgAKAAkA
CAAHAAYABQAHAAcABwAHAAcABgAFAAUABQAGAAYABgAHAAcABwAHAAUABAAEAAQABQAG
AAcACAAHAAUABAADAAQABgAIAAkABwAHAAcABwAGAAQABAAEAAUABgAGAAcABQAFAAUA
BQAGAAYABgAHAAcABwAGAAYABAAEAAQAAwAEAAUABgAHAAgACAAIAAgACAAIAAgACAAI
AAgACAAJAAkACQAJAAkACwALAAsACwALAAsACwAKAAoACgAKAAoACgALAAsACwAJAAgA
CAAIAAoACgAKAAoACgAKAAoACgAMAAwADAAMAA0ADQANAA0ACQALAAsACwAMAAwADAAN
AAsACwALAAsACwANAAwACgAKAAoACgAJAAkACQALAA0ADgAPABAAEAARABEAEQASABIA
EgASABQAFQAXABcAFgAVABQAEgAUABQAFAAUABMAFAAUABMAEwASABIAEAASABAAEAAR
ABEAEQARABEAEQAQABAAEAAOAA0ACwALAAoACQAJAAkACgALAAsACwAJAAkACQAJAAsA
CwALAAsACQAKAAoACgAMAAwADAAMAAwADQANAA0ACwALAAsACgAIAAYABwAJABEAGAAh
AC4AQABaAHkAlwC+APQAKgFcAXsBhwGDAXsBcAFcAT8BDQHDAHMANwAeABYAEwAVABcA
FAARABEAEQAPAA8ADwAPAA4ADQANAA0ADAAJAAkACQAJAAkACAAIAAgACgAKAAoACwAJ
AAkACAAIAAoACwALAAsACQAKAAoACwANAAwADAANAA0ADgAPAA8ADwAPAA8AEAASABMA
FAAUABMAEwATABIAFAAUABUAFwAWABcAFwAYABcAGAAYABkAHQAfACIAJgAnACgAKQAq
ACwALgAwADMANQA4ADwAQQBEAEcASgBPAFcAWgBgAGQAaABrAG8AcgB1AHcAewCAAIMA
hQCHAIgAiQCJAIgAhgCFAIUAggB+AHoAdgByAG0AaQBkAF8AWwBXAFEATABIAEEAPQA4
ADUAMgAxAC8ALQAoACcAJQAjACMAIgAhACAAHgAcABsAGQAYABcAFgAVABcAFwAXABcA
FgAUABIAEQASABQAFQAWABcAFwAXABcAFQAUABQAFAAUABQAFAAUABEADwAOAA0ADwAQ
ABEAEQAPAA8ADwAPAA4ADAAMAAwADAAMAAsACwAJAAkACQAJAAgACAAIAAkABwAHAAYA
BgAIAAgACAAHAAkACQAJAAkABwAGAAUABAAGAAYABgAGAAQABAAEAAUABAADAAIAAQAD
AAMAAwADAAEAAQABAAAAAgACAAIAAgAAAAEAAQABAAAA/v/9//z//f/+////AAAEAAIA
AgAAAA==
         </WaveFormData>
      </LeadData>
   </Waveform>
</RestingECG>
