# Supplementary material for: Detection of Left Atrial Enlargement Using a Convolutional Neural Network-Enabled Electrocardiogram
Source: Front Cardiovasc Med. 2020 Dec 17;7:609976. doi: 10.3389/fcvm.2020.609976 (PMC7773668; doi:10.3389/fcvm.2020.609976)
Supplement: Supplementary file 3 [file Data_Sheet_3.ZIP › normal2/1802017407_5295_0000000O.XML]

<?xml version="1.0" encoding="Windows-1252"?>
<!DOCTYPE RestingECG SYSTEM "restecg.dtd">
<RestingECG>
   <PatientDemographics>
      <PatientID>1802017407</PatientID>
      <PatientAge>71</PatientAge>
      <AgeUnits>Years</AgeUnits>
      <Gender>Female</Gender>
      <PatientLastName>chenxujuan</PatientLastName>
   </PatientDemographics>
   <TestDemographics>
      <DataType>Resting</DataType>
      <Site>1</Site>
      <AcquisitionDevice>MAC55</AcquisitionDevice>
      <Status>Unconfirmed</Status>
      <Priority>Normal</Priority>
      <AcquisitionTime>09:16:56</AcquisitionTime>
      <AcquisitionDate>03-21-2017</AcquisitionDate>
      <CartNumber>1</CartNumber>
      <AcquisitionSoftwareVersion>009C</AcquisitionSoftwareVersion>
      <XMLSourceVersion>MAC5000 v1.0</XMLSourceVersion>
   </TestDemographics>
   <RestingECGMeasurements>
      <VentricularRate>76</VentricularRate>
      <AtrialRate>76</AtrialRate>
      <PRInterval>178</PRInterval>
      <QRSDuration>102</QRSDuration>
      <QTInterval>414</QTInterval>
      <QTCorrected>465</QTCorrected>
      <PAxis>58</PAxis>
      <RAxis>-1</RAxis>
      <TAxis>59</TAxis>
      <QRSCount>12</QRSCount>
      <QOnset>220</QOnset>
      <QOffset>271</QOffset>
      <POnset>131</POnset>
      <POffset>192</POffset>
      <TOffset>427</TOffset>
      <ECGSampleBase>500</ECGSampleBase>
      <ECGSampleExponent>0</ECGSampleExponent>
   </RestingECGMeasurements>
   <Diagnosis>
      <Modality>Resting</Modality>
         <StatementCount>2</StatementCount>
         <LabelText>12SL ��ϳ���</LabelText>
      <DiagnosisStatement>
         <StmtFlag>ENDSLINE</StmtFlag>
         <StmtText>�������</StmtText>
      </DiagnosisStatement>
      <DiagnosisStatement>
         <StmtFlag>ENDSLINE</StmtFlag>
         <StmtText>���� ECG</StmtText>
      </DiagnosisStatement>
   </Diagnosis>
   <Waveform>
      <WaveformType>Rhythm</WaveformType>
      <WaveformStartTime>0</WaveformStartTime>
      <NumberofLeads>8</NumberofLeads>
      <SampleType>CONTINUOUS_SAMPLES</SampleType>
      <SampleBase>500</SampleBase>
      <SampleExponent>0</SampleExponent>
      <HighPassFilter>16</HighPassFilter>
      <LowPassFilter>150</LowPassFilter>
      <ACFilter>NONE</ACFilter>
      <LeadData>
         <LeadByteCountTotal>10000</LeadByteCountTotal>
         <LeadTimeOffset>0</LeadTimeOffset>
         <LeadSampleCountTotal>5000</LeadSampleCountTotal>
         <LeadAmplitudeUnitsPerBit>4.88</LeadAmplitudeUnitsPerBit>
         <LeadAmplitudeUnits>��V</LeadAmplitudeUnits>
         <LeadHighLimit>2147483647</LeadHighLimit>
         <LeadLowLimit>268435456</LeadLowLimit>
         <LeadID>I</LeadID>
         <LeadOffsetFirstSample>0</LeadOffsetFirstSample>
         <FirstSampleBaseline>0</FirstSampleBaseline>
         <LeadSampleSize>2</LeadSampleSize>
         <LeadOff>FALSE</LeadOff>
         <BaselineSway>FALSE</BaselineSway>
         <ExcessiveACNoise>FALSE</ExcessiveACNoise>
         <MuscleNoise>FALSE</MuscleNoise>
         <LeadDataCRC32>3520472713</LeadDataCRC32>
         <WaveFormData>
+P/4//j/+P/4//j/+P/4//j/+P/4//j/+P/4//j/+P/4//j/+P/4//b/9v/2//b/9//4
//n/+v/6//r/+v/6//j/+P/4//j/+v/6//r/+v/4//j/+P/4//n/+v/7//z//v/+//7/
/v/+//7//v/+//7//v/+//7//v/+//7//v8AAAAAAAAAAAIAAgACAAIAAgACAAIAAgAE
AAQABAAEAAIAAgACAAIAAAAAAAAAAAD///7//f/8//7//v/+//7//v/+//7//v/7//r/
+f/4//r/+v/6//r//P/8//z//P/5//j/9//2//n/+v/7//z/+f/4//f/9v/4//j/+P/4
//j/+P/4//j/+P/4//j/+P/6//r/+v/6//n/+P/3//b/9//4//n/+v/4//j/+P/4//b/
9v/2//b/+P/4//j/+P/4//j/+P/4//n/+v/7//z/+f/4//f/9v/4//j/+P/4//r/+v/6
//r/+P/4//j/+P/6//r/+v/6//n/+P/3//b/9v/2//b/9v/4//j/+P/4//j/+P/4//j/
+v/6//r/+v/4//j/+P/4//j/+P/4//j/+P/5//r//P/5//j/9v/1//f/+f/7//v/+f/5
//n/+v/7//z//f///wEAAQABAAEA///+//7//v8AAAAAAQADAAMAAwABAAEAAQD///7/
/v8AAP7//P/5//j/9P/0//X/9v/2//T/9P/y//H/8P/w//L/8v/z//P/8v/z//X/9v/z
//H/7//u//H/8v/y//H/8//z//P/8//x//H/8f/x//H/8f/z//L/7P/m/+b/6f/r/+z/
8//6////BwASAB0ALAA8AE4AYQBzAIEAjACPAI0AhAB4AGwAXABMAEMAOQAnABgAEQAQ
AA8ADQALAAkACQAJAAUAAQD///3/+//5//n/+f/3//n/9//3//f/9v/z//P/8//z//X/
9f/1//X/8f/z//P/8v/z//T/9f/2//b/9f/1//b/9P/0//T/9P/2//f/9//2//X/9P/z
//L/8//0//X/9v/4//j/+P/5//j/9v/1//X/9f/1//X/9f/1//T/9P/0//L/9P/0//P/
8//z//P/8//0//T/9f/1//X/9f/1//X/8//0//T/9P/3//f/9//3//X/9f/1//X/9f/1
//X/9v/3//f/+P/4//j/+P/4//j/+v/7//z//P/6//r/+//7//z//P/8//z//P/8//z/
/P/8//z/+//7//3///8AAAEA//8AAAAAAAD//////v/+/wAA////////+//7//v/+v/7
//v/+//7//z/+//7//v/+P/3//b/9f/2//b/9//3//X/9f/0//T/9f/1//X/9//1//X/
9f/1//X/9f/1//X/9//3//b/9f/z//P/9f/1//X/9f/2//b/9v/0//T/9f/3//X/9f/1
//f/9//3//f/9v/1//L/8//1//X/9v/2//X/9f/1//X/9f/1//b/9v/4//n/+f/3//X/
9f/1//b/+P/4//j/+P/2//X/9f/2//T/8v/y//P/9//4//j/+f/4//f/9v/1//X/9f/1
//X/9f/0//T/9P/1//X/9f/3//f/9v/2//b/9f/1//X/9f/2//b/9v/2//X/9f/1//T/
9v/2//b/9v/4//f/9//3//f/9v/1//P/9P/1//j/+//6//n/+P/3//n/+//9////////
/////////////v/+////AAABAAMAAwADAAMAAQABAAMAAQAAAAIAAgAAAP7/+v/4//P/
8v/0//b/9//2//X/9P/y//D/8v/y//L/8//1//P/8//0//P/8v/w/+7/8P/x//L/8v/v
/+//7//v/+3/7f/t/+3/9f/z//H/7//o/+T/5P/o/+n/6//w//X/+v8BAAkAFAAhAC4A
QgBYAGcAeQCJAJIAlQCTAIwAgABsAFwAUABDADMAIwAYABEAEAANAAkACQALAAcABQAD
AP//+//5//n/9//1//f/+f/1//T/8//y//D/8P/x//L/8//z//P/8//z/+//8f/x//D/
8f/y//P/9P/y//H/8f/y//D/8P/w//D/8P/x//H/8P/w//D/8P/w//L/8v/y//L/8v/y
//L/8//z//L/8v/z//P/8//z//P/8//y//L/8v/y//T/9P/z//H/8f/x//H/8P/w//H/
8f/y//P/9P/1//L/8v/x//D/8v/z//T/9f/1//X/9f/1//X/9f/1//b/9//3//j/+P/4
//j/+P/4//r/+//8//z/+//6//r/+f/7//z//f/+/wAAAAAAAAAAAAAAAP////8CAAMA
AwADAAIAAgABAAAAAwADAAIAAgAAAP////////3//f/9//z//f/9//3//f/7//n/+P/3
//j/+f/6//v/+//6//r/+f/7//v/+v/6//v/+//7//3/+f/5//n/+f/3//f/9//3//n/
+f/4//f/9//3//n/+f/5//n/+v/6//r/+P/4//n/+//5//n/+f/3//f/9//3//f/9//1
//f/+P/5//v//P/6//n/+P/3//n/+f/6//r/+P/5//n/9//5//n/+f/6//r/+v/6//r/
+P/3//f/+P/6//j/+P/5//r/+v/5//n/9//3//f/9//4//n/+v/7//r/+P/3//b/9f/1
//X/9//3//b/9v/2//X/9//5//j/+v/6//r/+v/4//f/9//3//j/+P/4//f/9//3//n/
+//5//n/+f/5//3///8BAAMABAADAAIAAQACAAMAAwAEAAIAAgACAAMAAwADAAMAAQAE
AAcABgAGAAMAAgD///z/+//6//b/9v/3//j/+P/2//T/9P/z//L/8//0//X/9//2//P/
8v/y//L/8v/x//D/8f/z//X/9v/0//P/8v/x//P/8//z//P/7//v/+//7f/q/+r/6v/s
/+3/7f/s/+//9v///wkAFgAlADYASgBcAG0AfwCPAJoAnQCbAJQAhgByAF4ATgBDADMA
IQAYABUAFAATABEADQAJAAcABQABAP////////3//f/5//X/9f/z//P/8//z//L/8v/z
//T/9f/0//P/8v/x//H/8//z//L/8v/y//L/8v/y//H/8f/y//T/9P/0//T/8f/x//D/
7v/w//L/9P/2//X/9P/z//L/8v/y//L/8//1//T/9P/1//T/8//y//H/8//y//L/8v/w
//L/8v/x//P/8//z//P/8v/y//P/8//z//P/8//z//P/9P/0//T/8//z//P/8//1//X/
9f/1//b/9//4//r/+P/3//f/9v/4//j/+P/4//r/+//8//z/+v/6//v/+//8//z//P/8
//r/+v/6//r//f/+//7////+////////////AAAAAAAAAQABAAAAAAD+//3//f/9//3/
/f/9//z/+//7//v/+//4//f/9//3//n/+f/5//n/9//2//b/9f/2//f/9//4//f/9//3
//n/9//3//f/9//3//f/9//3//X/9f/0//P/9P/1//j/+f/4//f/9//2//b/9P/0//X/
+f/3//f/9//1//X/9f/1//j/+f/4//v/+v/5//n/+P/3//f/9//3//f/9//4//j/9v/3
//f/9f/3//f/9//4//b/9v/2//b/+P/3//f/+P/6//j/+P/5//j/+P/3//f/+v/7//z/
/f/6//n/+P/3//f/9v/2//b/+f/5//n/+//5//j/+P/4//n/+f/7//z/+//6//n/+P/6
//n/+f/5//z//P/8//v/+f/5//v//f/9//3//f/9//z//f/+////AgADAAQABQAFAAUA
BAAEAAMAAgABAAEABgAHAAgABwAFAAcABQAEAAIAAgAAAP7/+//6//b/9v/3//j/+P/2
//j/+P/3//b/9f/0//P/8//z//H/8f/y//T/9P/z//L/8P/x//L/8v/z//P/8//z//P/
8//z//P/8//1//P/7f/o/+j/6P/q/+n/6//u//H/+P8BAA8AGgAnADYASABYAGkAewCN
AJoAnwCbAJQAiAByAFoATABDADUAJwAgABkAEgAPAA8ADQAHAAUABwAHAAUA///7//v/
9//z//P/9//3//X/9f/1//T/8f/x//H/8f/x//H/8f/x//H/8//z//L/8P/w//D/8P/x
//H/8v/0//L/8v/y//L/8v/z//P/8v/y//L/8v/y//L/8v/y//L/9P/0//T/9f/z//L/
8v/z//P/8//z//P/9f/0//T/9P/y//T/9P/z//X/9f/1//X/8//y//L/8f/0//X/9v/3
//b/9v/1//T/9f/1//X/9f/2//f/+P/5//f/9//3//j/+f/5//r/+v/8//z//P/8//v/
+//7//r/+//8//7////+//7//v/+//7//v/+//7/AgACAAEAAQAAAAEAAQABAAIABAAF
AAYABQAFAAQABAACAAEAAQABAAEAAQABAAAA/f/9//3//f/+//3//f/9//3//f/9//3/
///+//7//f/9//3//P/8//z/+//6//v//P/9//7////+//3//P/7//v/+//6//n/9//3
//n/+f/7//v//P/8//7//P/8//3//f/7//v/+//7//v/+//7//3//f/7//3//P/7//v/
+v/6//v//P/9//z/+//7//r/+//9//7//f/7//v/+//8//r/+v/6//r/+//7//z//v/8
//r/+v/7//z//P/7//v/+//7//v/+//7//v/+//7//v/+v/6//r/+f/5//n/+//5//j/
+P/4//j/+f/6//v/+v/6//j/+v/6//r/+v/4//f/9//3//r/+v/6//n/+//7//3////9
//3//f/9/wAAAQACAAMABQAFAAUABQAFAAUABAAEAAQABAAEAAUABgAFAAQAAQADAAUA
AwACAAEAAAD9//r/+v/6//f/+P/3//j/+P/2//T/9P/z//L/9P/0//T/9f/1//P/8//0
//b/9v/1//T/9P/1//b/9v/z//P/8//z//X/9f/1//X/9//x//H/7//q/+j/6P/o/+n/
7f/y//X/+P///wkAFgAlADgATgBeAGsAeQCLAJQAkwCPAIwAfgBoAFYATABBAC8AHwAW
ABMAEgAPAA8ADwALAAkABwABAP3/+//5//v/+//3//P/9f/3//b/9f/0//L/8v/z//T/
9f/z//P/8//z//P/9f/1//T/9P/0//T/9P/z//H/8P/w//L/8v/y//L/8P/x//H/8P/y
//L/8v/y//L/8v/y//L/8v/y//L/8//1//T/9P/1//T/8//y//H/8//y//L/8v/y//T/
9P/z//P/8//z//P/9P/0//X/9f/0//P/8v/x//L/9P/1//b/9//3//f/9//1//X/9f/1
//b/9//4//r/+v/5//n/+P/4//j/+P/4//j/+f/6//r/+v/6//v/+//+//7//v/+//3/
/P/7//r//v/+//3//f/+////////////AAAAAAAAAwADAAIAAgD///3//P/7//z//f/+
//7/+//7//v/+//6//n/+f/5//v/+//7//v/+v/4//f/9f/1//X/9P/0//b/9//4//v/
+P/3//b/9f/3//f/9//3//f/9//2//X/9f/1//f/9//1//X/9v/2//j/9v/2//f/+f/3
//f/9//2//X/9P/z//T/9f/0//f/+f/5//r/+v/3//f/9//3//n/+f/6//r/+f/5//j/
9f/3//f/9//4//b/9v/2//b/9v/1//X/9v/4//b/9v/3//b/9v/1//X/9//3//f/9//3
//f/9//3//f/9v/2//b/+f/5//n/+//5//j/+P/4//f/9//3//f/+v/6//n/+P/3//b/
9//3//j/+f/4//j/+P/3//f/9//5//v//P/9//7////9//3//f/9/wAAAQACAAMAAQAB
AAAAAAAAAAAAAAABAAQABQAGAAUABAAFAAIAAAAAAAAA/v/8//v/+v/2//b/9f/2//b/
9P/1//b/9v/2//X/9P/z//P/8//x//H/8v/z//T/9P/0//P/8//z//L/8v/z//T/9f/z
//P/8//z/+3/7//x//H/7P/q/+z/6v/p/+n/7v/1//7/BwARAB4ALQA8AEwAWgBrAH0A
jQCSAJEAjQCGAHQAWgBMAEgAOwAtACEAGAARAAwACwALAAcABQAFAAUABQAFAAEA+f/1
//f/9f/1//X/9f/1//X/9f/0//H/8f/x//H/8//z//P/8//x//P/8//y//L/8v/y//L/
9P/z//P/9P/y//L/8v/y//L/8//z//L/8P/w//D/8P/y//L/8v/y//T/9P/0//X/9P/y
//H/8f/y//P/9P/1//P/8v/y//L/8P/y//L/8f/z//P/8//z//L/8v/z//P/8//z//P/
8//z//T/9P/0//P/8//z//P/9f/1//X/9f/1//X/9f/2//n/+f/6//r/+v/6//r/+v/4
//n/+v/6//z//P/9//3//P/8//z//P/+//7//v/+//7//v/9//3/AAABAAEAAQABAAIA
AgACAAIAAQD///7/AAD////////7//v/+//6//v/+//7//v/+v/5//n/+f/4//f/9v/1
//j/+P/5//n/+f/5//j/+P/4//f/9v/3//b/9//4//n/9//3//f/9//5//n/+P/3//X/
9f/3//f/9//3//j/+P/6//j/+P/5//n/9//3//f/+f/5//n/+f/5//n/9//5//f/9//4
//j/+P/5//r/+//6//n/+f/4//n/+//8//v/+v/5//j/+P/6//r/+v/6//z/+//7//z/
+f/2//X/9f/3//j/+P/5//n/+f/5//n/9//3//f/9//6//r/+//8//r/+f/4//n/+//6
//r/+v/5//n/+f/5//b/+P/6//z//P/8//z/+//5//j/9//5//r/+//7//v/+//9////
/v/9//z/+//9////AQADAAMAAwADAAMABQAFAAQABAACAAIAAgADAAUABQAFAAMABAAH
AAYABgAFAAQAAQD+//3//P/4//j/+f/6//r/+P/2//b/9f/0//X/9v/3//n/+P/1//T/
9P/3//j/+P/4//f/9//3//b/8//z//P/8//0//X/9v/3//n/9//v/+3/8P/u/+r/7v/t
/+n/7P/1//z///8JABoAKQA6AEoAXABpAHsAiQCUAJcAmQCWAIoAdABeAE4AQwA1ACcA
HAAXABYAFQARAA0ACQAJAAUAAQABAAMAAQD///3/+f/3//X/9f/3//f/9//2//f/9//3
//f/9P/z//L/8f/y//X/9v/2//T/9P/0//T/9P/z//P/9P/0//T/9P/0//L/8//z//L/
9P/0//T/9P/0//T/9P/0//L/8v/y//P/9P/0//X/9//2//X/9P/z//X/9P/0//T/8v/0
//T/8//z//P/8//z//T/9P/1//X/8//z//P/8//z//T/9P/0//X/9f/1//X/9f/1//X/
9f/3//f/9//4//f/9//4//j/+v/6//r/+v/6//v//P/8//r/+v/7//v//v/+//7//v/9
//z/+//6//7//v/9//3/AAABAAEAAQABAAIAAgACAAMAAwACAAIAAQD///7//f/+////
AAAAAP7//f/8//v/+v/5//n/+f/7//v/+//7//n/+P/4//f/+f/5//j/+P/3//f/9//5
//f/9//3//f/+f/5//n/+f/4//f/9f/z//b/9//6//v/+v/5//n/+P/2//T/9P/1//n/
9//3//f/9//3//f/9//5//n/9//5//f/9//4//j/9//3//f/9//5//n/+v/6//f/9//2
//P/9v/3//j/+v/6//r/+v/6//r/+f/5//r/+v/4//j/+f/5//j/9v/1//b/9//4//n/
9//3//f/9//3//b/9v/2//X/9f/1//f/9v/0//P/8v/1//v/+//5//z/+//6//n/+P/6
//n/+f/5//j/+P/4//f/9f/1//f/+f/7//v/+//7//z//f/+////AQABAAEAAQABAAEA
AAAAAAAAAAAAAAEABAAFAAYABQADAAUAAwACAAIAAgAAAP7/+//6//b/9v/2//b/9f/y
//P/9P/0//T/8//y//H/8f/z//H/8f/y//L/8v/x//D/7v/v//D/8P/w//H/8v/z//L/
8f/w/+//8f/x//H/8f/u/+b/4v/k/+f/5//o/+//+P///wkAFgAfACoAPABSAGUAdQCH
AJYAnQCbAJQAiAB0AGAAUABFADkAKQAeABUAEAALAAkACQAHAAUABQAFAAEA/f/7//n/
9//1//f/9//z//P/8//z//L/7//v/+//7//x//H/8f/x/+//8f/x//D/7v/u/+7/7v/w
/+//7//w/+7/7v/u/+7/8P/x//H/8P/u/+7/7v/u//D/8P/w//D/8P/w//D/8f/v/+7/
7v/v//H/8f/x//H/7//u/+7/7v/w//L/8v/x//H/8f/x//H/7v/u/+//7//x//H/8f/x
//H/8v/y//L/8v/x//D/7//y//P/9P/1//T/8//y//L/9f/1//b/9v/2//b/9v/2//b/
9//4//j/+v/6//v/+//5//j/9//2//n/+v/7//z//f/8//r/+f/8//3//f/9////AAAA
AAAAAAD///3//P/+//3//f/9//v/+//7//r/9//3//f/9//4//f/9//3//X/9f/1//X/
9v/2//f/9//3//f/9v/2//X/9f/1//f/9//3//f/9//1//X/9f/1//b/9//3//f/9f/1
//f/9//2//X/9f/0//X/9P/1//f/+P/1//T/8//2//f/+P/5//j/9//0//X/9//3//j/
+P/5//n/+f/5//j/9//3//b/+P/5//n/9//3//f/9//4//j/+P/4//j/+v/5//n/+v/4
//b/9v/3//r/+v/5//n/+P/3//b/9f/3//f/9//3//n/+P/4//j/+P/3//b/9//5//j/
+P/4//n/9v/2//b/9v/2//j/9//3//f/+P/4//j/9//3//f/+f/7//3//f/9//3//P/9
//7///8CAAMABAAFAAIAAQD///7///8AAAEAAwAHAAcABwAFAAQABQACAAAAAgACAAAA
/v/5//j/9P/0//P/9P/0//L/9P/0//P/8v/y//L/8v/z//X/8//z//T/8v/y//H/8P/w
//H/8v/y//P/8//z//P/8v/x//D/7//z/+//7//x/+z/5v/i/+D/4//r/+7/8//6/wMA
CQAUAB8ALgBAAFgAawB7AI0AmACdAJsAlACGAHAAXABOAEUANwAnAB4AFQAMAAsADQAN
AAkACQAJAAcAAwD///v/9//3//X/8//1//n/9//1//P/8P/v/+//7//v//D/8f/y//P/
7//x//H/8P/w//D/8P/w//D/7//v//D/8P/w//D/8P/y//P/8//y//H/8P/v/+7/8P/w
//D/8P/u/+7/7v/v/+//7v/u/+//8f/x//H/8f/v/+7/7v/u//D/8v/y//H/8f/x//H/
8f/w//D/8f/x//P/8//z//P/8P/w/+//7v/w//H/8v/z//P/8//z//P/8f/x//H/8v/0
//X/9//4//b/9v/2//b/9v/3//j/+P/4//j/+f/5//r/+v/6//r//P/8//z//P/9//z/
+v/5//v//f/+//////8AAAAAAAAAAP///f/8//3//f/+////+//7//v/+v/7//v/+//7
//j/9//3//f/9//3//f/9//3//b/9v/1//P/8//y//L/9f/1//X/9//3//f/9//3//b/
9f/0//P/9P/1//X/9f/y//H/8v/x//L/8//1//b/+P/2//b/9//2//P/8v/x//T/9f/2
//f/9f/1//P/9f/z//P/9P/0//X/9f/1//X/8//z//T/9P/1//f/+P/3//X/9f/1//b/
+P/4//j/+P/2//X/9f/2//T/8v/y//P/9f/2//b/9//1//X/9f/1//f/9//3//f/9f/0
//T/9P/z//P/8//1//f/9v/2//b/9//z//T/9P/0//T/9P/2//X/9f/1//b/9v/2//X/
9//3//n/+//6//n/+P/3//r/+//8//3/AQABAAEAAQD//////v/+//7//v/+////AQAB
AAEA//8BAAMAAQAAAAAAAAD+//z/+P/2//H/8P/y//T/9f/0//L/8v/x//D/8P/w//D/
8f/x/+//7//w//D/8P/v/+7/8P/x//L/8v/x//H/8f/x/+//7//v/+//8f/v/+3/6//o
/+b/5P/k/+X/5//o/+//9v/9/wMADAAbAC4AQABSAGUAdQCHAJAAlQCVAJAAhgB0AGAA
UABDADUAJQAYABEADgANAAkACQALAAkABQABAP//+//3//X/9f/3//f/9//3//X/8//x
/+7/7v/v//D/8f/v/+//7//v/+3/7//v/+7/7v/u/+7/7v/w/+//7//w/+7/7v/u/+7/
7P/t/+3/7P/u/+7/7v/u//D/8P/w//D/7//u/+3/7f/r/+r/6v/r/+z/7f/u/+//7f/s
/+z/7P/u//D/8P/v/+//7//v/+//7v/u/+//7//v/+//7//v/+//8P/w//D/8f/x//H/
8f/v/+//7//v/+//7//v//D/8f/x//L/8v/w//D/8P/w//P/9f/3//j/9//2//b/9f/4
//j/+P/4//j/+P/4//j/+v/6//n/+f/6//v/+//7//r/+v/5//j/+v/7//v//P/8//v/
+//7//f/9//3//b/9//3//f/9//0//P/8//z//X/9f/1//X/8//y//L/8f/x//H/8P/w
//P/8//z//X/8f/x//H/8f/y//P/9P/1//P/8//y//H/8f/x//P/8//1//X/9v/2//P/
8P/v/+//8f/v/+//7//w//H/8v/z//H/8f/v//H/8f/x//L/8v/x//H/8f/x//P/8//0
//T/9P/1//X/8//x//H/8f/y//L/8v/y//L/8P/v/+//8P/z//L/8//1//P/8v/w/+//
8f/x//H/8f/z//P/8//z//H/8P/w//D/8f/x//H/8//z//L/8v/y/+//7//v/+//8v/y
//L/8P/u//D/8P/w//D/8f/x//L/8//y//L/8v/x/+//7//x//P/9f/1//X/9f/0//X/
9v/3//r/+//8//3//P/7//n/+P/5//r/+//9//3//f/9//v/+f/7//n/+P/6//r/+P/2
//P/8v/u/+7/7//w//D/7v/u/+7/7f/s/+z/7P/s/+3/7//t/+3/7v/s/+z/6//q/+r/
6//s/+z/7f/t/+3/7f/s/+v/6v/p/+v/6//p/+f/5v/k/+L/4P/f/+P/5v/r//L/+/8D
AA4AGQAoADwATgBdAG0AfQCIAIsAhQCAAHYAYgBOAEIAOwAzACMAEgALAAgABQABAP//
///////////7//f/9//z//H/7//t/+v/6//t/+3/7f/s/+n/6f/p/+n/6v/r/+z/7f/q
/+v/6v/o/+r/6v/q/+r/7P/r/+v/7P/r/+r/6f/o/+r/6//r/+r/6v/q/+r/6v/s/+z/
7P/s/+z/7P/s/+3/6//q/+r/6//r/+v/6//r/+v/6v/q/+r/6v/s/+z/6//r/+v/6//r
/+r/6v/r/+v/7f/t/+3/7f/s/+z/6//q/+v/6//r/+v/7f/t/+3/7f/t/+3/7f/u/+3/
7f/u/+7/8P/w//D/8P/w//H/8v/y//D/8P/x//H/8P/w//D/8P/y//L/8v/y//T/9P/z
//P/9P/1//X/9f/1//b/9v/2//X/9f/0//T/9P/z//P/8//x//H/8f/w//D/8f/y//P/
8f/v/+7/7f/r/+v/6//r/+z/7P/t/+3/7f/t/+z/7P/t/+3/7f/v/+3/7f/t/+3/6//r
/+v/6//u/+//7//v/+z/6//s/+v/6f/p/+r/6v/s/+r/6v/r/+v/6f/p/+n/6v/r/+z/
7f/s/+v/6P/p/+v/6//s/+z/7f/t/+3/7f/r/+v/7P/s/+r/6//r/+n/6//r/+v/7P/s
/+z/7P/s/+z/6//r/+z/6v/o/+j/6f/s/+z/6//r/+r/6f/o/+f/6v/r/+z/7f/t/+z/
7P/s/+z/6//q/+v/7f/s/+z/7P/p/+n/6f/p/+r/6v/q/+r/6//r/+v/6//p/+b/5v/p
/+r/6//s/+z/6//r/+v/6v/q/+r/6f/r/+v/7f/v/+7/7f/s/+v/7v/v//D/8f/x//H/
8f/x//H/8f/w//D/8v/y//L/8//1//X/9f/z//P/9f/z//L/8P/w/+7/7P/p/+j/5P/k
/+f/6P/o/+b/5v/m/+X/5P/m/+b/5v/n/+b/4//i/+L/4v/i/+H/4P/h/+P/5f/m/+T/
4//i/+H/4//j/+P/4//h/93/2//b/9j/1v/W/9b/2f/b/+D/4//o/+3/9/8EABMAIgA0
AEQAUQBhAG0AdgB5AHkAdABoAFYARgA8AC8AIQAPAAAA+//8//v/+//5//X/8//x/+//
6//r/+n/5//n/+n/5//j/9//3//f/9//3v/f/9//3//f/9//3//f/9//3f/f/9//3v/c
/9z/3P/c/9z/2//b/9z/3f/e/9//4P/f/9//3v/c/9z/3P/c/9z/3P/c/9z/3P/a/9r/
2v/b/93/3P/c/93/3P/b/9r/2f/c/9z/3f/e/9z/3v/e/93/3P/b/9r/2f/b/9z/3v/f
/97/3f/c/9v/2//c/9z/3P/d/93/3f/d/9z/2//a/9n/2//d/9//4v/g/9//3//e/+D/
4P/g/+D/3v/f/+D/4P/g/+D/4f/h/+T/5P/k/+T/4//i/+H/4P/k/+T/4//j/+b/5//n
/+f/5v/m/+X/5P/l/+X/5P/k/+T/4//j/+P/4f/h/+H/4P/f/9//3//f/9z/2//b/9v/
3P/d/97/3//e/9z/2//Z/9z/3f/d/97/3f/d/93/3//c/9v/2v/Z/9r/2//c/93/3P/b
/9n/1//Z/9n/2//b/9v/2//c/9z/2//Y/9f/1//b/9n/2f/Z/9f/1//X/9f/2f/Z/9f/
2f/Z/9n/2v/a/9n/2f/Z/9n/2f/Z/9r/2v/Y/9n/2f/X/9f/1//X/9j/2P/Y/9j/2P/a
/9n/2f/a/9j/1v/W/9f/1v/W/9X/1f/W/9f/2P/Z/9f/1//X/9f/1f/U/9T/1P/W/9f/
2P/b/9f/1P/S/9D/0f/T/9X/1//W/9b/1v/W/9P/0//T/9P/1P/W/9f/2P/Y/9f/1v/U
/9T/1v/W/9b/1P/V/9f/1//X/9b/1v/X/9j/2P/X/9f/2f/X/9b/1v/a/9z/3v/f/+H/
2//Y/w==
         </WaveFormData>
      </LeadData>
      <LeadData>
         <LeadByteCountTotal>10000</LeadByteCountTotal>
         <LeadTimeOffset>0</LeadTimeOffset>
         <LeadSampleCountTotal>5000</LeadSampleCountTotal>
         <LeadAmplitudeUnitsPerBit>4.88</LeadAmplitudeUnitsPerBit>
         <LeadAmplitudeUnits>��V</LeadAmplitudeUnits>
         <LeadHighLimit>2147483647</LeadHighLimit>
         <LeadLowLimit>268435456</LeadLowLimit>
         <LeadID>II</LeadID>
         <LeadOffsetFirstSample>0</LeadOffsetFirstSample>
         <FirstSampleBaseline>0</FirstSampleBaseline>
         <LeadSampleSize>2</LeadSampleSize>
         <LeadOff>FALSE</LeadOff>
         <BaselineSway>FALSE</BaselineSway>
         <ExcessiveACNoise>FALSE</ExcessiveACNoise>
         <MuscleNoise>FALSE</MuscleNoise>
         <LeadDataCRC32>2842483191</LeadDataCRC32>
         <WaveFormData>
+P/4//j/+P/3//b/9f/0//b/9v/2//b/+P/4//j/+P/2//b/9v/2//j/+P/4//j/+P/4
//j/+P/5//r/+//8//r/+v/6//r/+v/6//r/+v/7//z//f/+//7//v/+//7/AAAAAAAA
AAAAAAAAAAAAAAIAAgACAAIAAgACAAIAAgAAAAAAAAAAAAIABAAGAAgACAAIAAgACAAK
AAoACgAKAAwADAAMAAwACgAKAAoACgAJAAgABwAGAAYABgAGAAYABgAGAAYABgADAAIA
AQAAAAAAAAAAAAAAAAAAAAAAAAD///7//f/8//7//v/+//7//v/+//7//v/+//7//v/+
//z//P/8//z//v/+//7//v/+//7//v/+//7//v/+//7//P/8//z//P///wAAAQACAAAA
AAAAAAAAAgACAAIAAgACAAIAAgACAAAAAAAAAAAA/v/+//7//v///wAAAQACAAEAAAD/
//7///8AAAEAAgD///7//f/8//z//P/8//z//v/+//7//v/9//z/+//6//v//P/9//7/
/P/8//z//P///wAAAQACAAQABAAEAAQABQAGAAgACQALAAsACwALAA4ADwARABIADgAO
AA8AEQAQABEAEQARABAADwAPAA8ADwAQAA8ADQAGAAUABAADAAQAAwAAAAAA/v/9//r/
+v/4//f/9//4//z//P/8//r/9//1//P/8//0//P/8//y//D/8f/x//D/8f/x//H/8f/v
/+//7//v/+3/7f/s/+z/7v/u/+7/7f/v/+//7//v/+3/7v/u/+7/7v/q/+n/8P/5//7/
AwAIAAkADAAYACgAMQA9AEwAUwBaAGYAdwB7AG4AUAAqAAYA5//V/8v/xf/C/8r/1//c
/9z/3v/f/+D/4P/i/+X/5f/o/+r/6P/p/+n/6v/q/+z/7f/t/+7/8P/x//D/7//t/+//
8P/w/+//7//v/+//7//x//P/8//y//H/8f/y//P/8v/w/+//7v/v//D/8f/z//P/8//z
//H/7//v//H/8f/z//P/8//z//H/8f/v//H/7//v/+//8P/w/+//7//w//D/8P/w//D/
8P/w//D/8P/w//D/8f/x/+//7//v/+//8P/y//T/9v/1//P/8v/x//D/8P/x//H/8f/y
//L/8v/y//L/8//z//T/9v/5//r/+v/6//r/+//9//3//f/9//7//v/+/////v/9//z/
+//8//z//f/+//7//v/+////AwAEAAQABQAFAAUABQAFAAMAAgACAAMABQADAAIAAAD/
//7//f/7//v//P/9//3//f/9//v/+v/5//n/+f/5//n/+f/5//n/9f/0//P/8v/z//P/
9P/0//b/9P/0//T/9P/0//T/9P/0//T/9f/1//T/9P/1//X/9P/0//T/8//z//X/9f/2
//b/9f/1//b/9f/1//X/9v/2//b/9v/1//b/9//4//n/9//4//j/9//1//X/9f/1//j/
+f/5//j/+P/4//j/+f/5//n/+f/5//f/9//3//b/+P/3//f/+P/4//j/9//3//b/9f/0
//P/9v/2//b/9f/3//b/9v/2//b/9f/0//P/8//1//b/9//2//f/9v/1//b/+f/8//z/
/P/8//z//P/9////AQAEAAUABwAHAAcABwAHAAcACAAIAAYABgAHAAkACgALAAsACwAK
AAkACQAJAAYABgAEAAMA/////////f/8//v/+P/2//b/9f/y//T/9P/z//P/9P/2//b/
9v/2//X/8//x//D/7v/s/+v/6v/q/+v/6//s/+v/6//r/+v/6//r/+v/6f/p/+n/6P/o
/+j/6P/o/+n/6f/p/+n/6f/p/+b/5v/m/+b/5v/n/+7/9//+/wMABgAJAAwAFAAeACkA
NQBCAEcATgBcAGkAbQBiAEQAHAD2/9v/zf/F/73/vP/E/8//1P/Y/9j/2f/a/9z/3P/h
/+P/4v/g/+D/4f/h/+L/5P/m/+f/5//o/+r/6v/q/+r/6f/o/+j/5//l/+X/5f/l/+X/
5//p/+n/6P/p/+n/6v/r/+n/6P/o/+j/6P/o/+j/6f/n/+f/5//l/+f/5//p/+n/6f/p
/+n/6f/n/+f/5f/n/+j/6f/q/+z/7P/r/+v/7P/r/+r/6f/o/+r/6v/q/+r/6v/q/+v/
6//s/+3/7v/v/+3/7v/v//D/7v/t/+3/7f/w//D/8f/x/+//8P/w//D/8P/w//H/8f/z
//T/9v/2//T/9P/0//X/9//3//f/9//4//j/+P/5//v/+//7//v/+v/6//v//P/8//z/
/P/9//3//v/+////AQABAAEAAQD///7//v///wEA///+//z//v/+//7//f/8//z//P/7
//n/+f/3//b/9//3//f/9//1//X/9f/1//b/9v/2//b/8//z//T/9P/y//D/8P/w//H/
8v/z//T/9v/2//f/9//1//T/9P/z//T/9P/0//P/8//1//X/9v/2//X/9f/2//X/9f/1
//b/9//4//n/+f/2//X/9P/z//X/9v/2//X/9//3//f/9//2//f/9//2//T/9P/0//X/
9f/1//X/9f/1//X/9f/0//T/8//z//T/9P/0//P/8//x//H/8f/x//L/8v/y//H/8//y
//L/8v/x//H/8f/x//X/+f/8//r//P/8//z//P/6//v//P/+////AQABAAEA////////
AAACAAAAAAABAAMABAAFAAUAAwACAAEAAQADAAAAAAD+//v/9//3//f/9//2//X/8v/y
//L/8f/u//D/8P/v/+//8P/y//L/8v/w/+//7f/r/+v/6v/p/+n/6P/o/+n/6f/o/+f/
5//n/+X/5f/l/+X/5f/l/+X/5P/k/+T/5P/k/+P/4//j/+P/4//l/+j/6P/m/+L/4v/n
/+z/8f/4//3/AAD//wQADAAYACcANQA+AEUATABaAGkAawBYADgAEgDw/9n/z//F/7v/
uv/E/8v/zv/S/9T/1f/Y/9z/2v/b/93/4v/i/+D/3//f/97/3v/g/+L/4f/h/+L/5v/m
/+b/5f/l/+b/5v/l/+P/4//j/+P/5f/n/+f/5v/j/+P/5P/l/+f/5v/m/+b/5v/m/+b/
5//o/+n/6v/p/+j/5//o/+f/5//n/+f/5//l/+X/4//l/+X/5f/l/+b/5v/l/+X/5v/m
/+b/5v/m/+j/6P/o/+j/6P/o/+n/6f/r/+v/6//r/+r/6v/q/+r/7P/r/+v/6//u/+7/
7//v/+//8P/w//D/8P/w//H/8f/w//D/8f/w//P/9P/1//f/9f/1//X/9f/0//T/9P/1
//f/9//3//f/+v/6//v//P/6//r/+v/7//3//v/+/////f/9//3//f////7//v///wEA
///+//z//P/8//z/+//8//z//P/7//n/+f/3//b/9//3//f/9//1//X/9f/1//T/9P/0
//T/8//z//T/9P/y//D/8P/w//D/8P/w//D/8P/w//H/8f/y//L/8//z//T/9P/0//P/
8f/z//P/9P/2//X/9f/2//f/9//3//j/+P/4//j/9//1//X/9f/1//X/9v/2//X/9f/1
//X/9f/0//X/9f/0//T/9P/0//X/9v/3//j/+f/4//f/9v/0//b/9f/1//b/9v/2//X/
9f/3//f/9//3//X/9P/z//H/8//y//L/8v/0//X/9v/3//n/+f/4//j/+v/6//r/+v/9
////AQAEAAMABQAFAAUABQAFAAUABgAGAAQABAAFAAcACAAJAAkACgAKAAoACwAKAAYA
BQACAAEA/f/9//3//f/8//v/+P/2//b/9f/y//T/9P/z//P/9P/2//b/9v/2//X/8//x
/+//7v/t/+3/7P/s/+3/7f/s/+v/6//r/+v/6//r/+v/7P/t/+7/7v/r/+r/6f/o/+n/
6f/p/+n/6//r/+r/5v/k/+L/4v/n//D/9//8/wEAAgADAAYAEAAcACsAOwBGAEsAUABg
AG0AbwBeAD4AGAD4/9//0f/J/8P/wP/I/9H/0v/U/9r/2//c/97/4P/h/9//4P/g/+L/
4//l/+b/5v/m/+b/5f/l/+b/6P/o/+j/5//l/+b/5v/l/+f/5//n/+f/6f/r/+v/6v/n
/+f/6P/p/+v/6v/q/+r/6f/o/+f/5//n/+f/5//l/+j/6f/s/+3/6v/p/+j/5//o/+n/
6P/r/+v/6//r/+z/7P/r/+v/7P/u/+7/7v/u/+z/7P/s/+z/7P/s/+3/7f/v/+//7//v
/+3/7v/v//D/8f/x//L/8//y//L/8//z//T/9v/3//j/9//2//b/9f/z//T/9v/2//f/
+P/5//v/+f/5//n/+f/8//z//P/9//3//f/9//3//v/+////AAACAAIAAgADAAQABAAD
AAMABAAFAAYABwAFAAQABAAFAAkABwAGAAQAAgACAAIAAQACAAIAAgABAAEAAQD///7/
///////////+//3//P/7//z//P/8//z//P/9////AAD///z/+//6//z//P/8//z//P/8
//3//f///wAAAgADAAAA/v/8//n/+v/9//7/AAAAAP////8AAP///////wAAAAAAAAAA
//8BAAEAAQABAP//AAAAAP////////////8AAAEAAQAAAP7//v/+////AAABAAIAAwAB
AAEAAQAAAAAA/////wAAAAAAAP////////////////3//P/7//n/+v/6//v//P/9//3/
/f/9//3///8AAAEAAwADAAIABAAEAAQABAAFAAcACQAMAA0ADwAPAA8ADQANAA0ADgAO
AAwADAANAA8AEAARABEAEwASABEAEQAPAAwADAAKAAkABQAFAAUABAACAAAA/P/6//r/
+f/2//j/+P/3//f/+//+////AAD7//n/9v/z//X/9P/z//P/8v/y//P/8//y//H/8f/x
//H/8f/x//H/7//v/+//7v/x//L/8//0//D/7//u/+3/8f/x/+7/7P/q/+j/5v/n//D/
/f8EAAcACgALAA4AFgAkAC8APwBIAEsAUgBoAHcAcQBcADoAEgDw/93/0f/H/8H/wv/M
/9X/2P/Y/9r/2f/a/+D/5v/j/+H/5P/m/+T/5f/l/+j/6v/s/+z/6//r/+z/7P/s/+z/
6//t/+7/7v/t/+v/6//r/+v/7P/v//D/8P/u/+3/7f/t/+v/6v/q/+r/7P/s/+z/7f/v
/+//7//t/+3/7f/v/+//8f/x//H/8f/v/+//7f/v/+//7//v//D/7//t/+z/7P/u/+7/
7v/u//D/8P/w//D/7//u/+7/7f/v/+//7//v/+//8P/x//L/9P/z//P/8//z//L/8v/x
//H/8v/y//L/8//0//b/9//3//j/+v/6//n/+P/3//f/+P/5//r/+//6//r/+v/7//v/
+//7//v/+f/4//j/+P/5//r/+//9/wEAAgACAAMAAAD///7//f////7//v///wIAAQAB
AAAAAAAAAAAA///8//z//P/7//r/+f/2//T/9P/1//b/9//1//X/9f/1//f/+P/5//r/
+P/3//f/9v/2//T/9P/0//b/9v/2//b/9v/2//f/9//1//T/9P/z//T/9P/0//P/8//1
//X/9v/3//f/+P/6//n/+f/5//r//P/8//z/+//6//n/+P/3//f/+P/4//f/+P/5//r/
+//8//3//f/8//r/+v/6//v/+//7//v/+//7//v/+//6//r/+f/5//r/+P/4//f/9//5
//n/+f/5//r/+v/6//n/+f/4//j/+P/7//v/+//7//r/+//7//v//f/+/wEAAgADAAQA
BgAHAAgACgALAA0ADQANAA0ADQANAA4ADgAMAAwADQAQABIAFAAVABIAEAAOAA0ACwAI
AAgABgAEAAEAAgADAAEAAAD///z//v/+//3/+v/6//r/+f/5//n/+v/5//j/+P/3//X/
8//1//T/8//z//L/8v/z//P/8P/v/+//7//x//H/8f/x//P/8//z//L/8f/w/+//7v/u
/+//8P/x/+//7//u/+z/7P/s/+7/7f/0////BgAHAAgADwAWACIAMAA9AEkAUgBVAGAA
cgB7AHUAXAA2ABAA8v/h/9f/zf/H/87/1v/X/9r/3v/g/+P/6P/o/+T/5//r/+z/6v/q
/+n/6//s/+7/8P/w/+//7//w//H/8P/v/+3/7f/u/+7/7f/v/+//7//v//H/8//z//L/
7//v//D/8f/z//L/8v/y//L/8v/y//P/8//z//P/8f/w/+//8P/v/+//7//v/+//8P/x
//D/8//y//H/8P/w//L/8f/x//L/8P/w//D/8P/x//L/8//0//T/9P/1//X/9f/1//X/
9f/3//j/+f/6//j/9//3//f/+P/4//n/+f/5//r/+v/6//r/+v/7//v/+//8//7//v/+
//7//v///wEAAQABAAEAAAAAAAAAAQADAAMAAwADAAQABAAFAAYABgAGAAYABwAIAAgA
BwAHAAgACQAKAAsADQAMAAwADQAOAAsACQAGAAkACgALAAsABwAGAAUAAwAEAAUABAAE
AAIAAQAAAP//AQABAAEAAQAAAAAAAAAAAAEAAQACAAIAAgAAAAAAAAD+//7//v/+//7/
/v////////8AAAIAAwACAAIAAgABAP//AQABAAIAAwADAAQABgAHAAcABwAIAAcABgAF
AAMAAwADAAMAAwAFAAYABgAFAAcABwAHAAcABgAHAAcABgAFAAYABwAJAAcABwAHAAcA
BQAFAAUABAAEAAMAAwAEAAQABAADAAMAAwADAAMAAwAEAAQABAADAAMAAgACAAIABQAF
AAUABQAFAAcACAAJAAkACwAMAA4ADgAOAA4ADgAPABAAEgAUABcAGAAZABgAFwAWABYA
FgAUABQAFQAXABgAGQAZABoAGgAaABsAGwAYABgAFgARAA0ADQANAA0ADAALAAgACAAI
AAcABAAGAAYABQAFAAYACAAIAAgABgAFAAMAAQADAAIAAQABAP3//P/8//v//f/9//7/
//////////////3//f/9//z//P/8//z//P/7//v/+//7/wEA/f/4//b/+P/2//T/+f/+
/wMACgATABYAFwAaACQAMgA9AEkAVABbAGQAcgB/AIEAcgBWADAADgDz/+P/2f/T/9L/
2v/h/+b/6P/q/+v/7v/w//L/8//z//T/8v/y//X/9//2//j/+v/4//f/9//4//j/+P/4
//f/+f/6//r/+f/7//v/+//7//n/+//7//r/+//7//z//f/7//r/+v/6//z//P/8//3/
/f/9//3/+//7//v//f/9//v/+//7//v/+//7//n/+//9//3//f/+//3/+//6//r//P/8
//z//P/6//r/+v/6//r/+v/7//v//f/9//3//f/7//z//f/+//////8AAAEAAQAAAAAA
/////wAAAAAAAAIAAgADAAMAAQACAAQABAAEAAQABAAFAAcABwAHAAcABgAGAAYABwAJ
AAkACQAJAAgACAAJAAoADAAMAAwADQANAA4ADgAPAA8ADwAPAA8AEAAQABEAEwAUABEA
DwAMAAwADAAMAAsACgAKAAoACQALAAsACQAIAAgACQAKAAsACgAJAAgABwAIAAgACAAI
AAUABQAGAAYABQACAAEAAAABAAIAAwAEAAIAAgADAAMAAAAAAAEAAQABAAIAAwADAAMA
BQAFAAYACAAHAAcACAAHAAcABwAIAAYABgAGAAUABwAHAAcABwAGAAYABQADAAUABQAF
AAUABAAFAAUABAAEAAQABAAFAAUABQAFAAUABQAFAAUABAAEAAMAAwAEAAQABAADAAMA
AwADAAMAAwAGAAYABgAFAAUABAAEAAQAAwADAAMAAwADAAcACAAHAAwADAAMAAwADAAN
AA8AEQAUABMAFQAVABUAFQAVABUAFgAUABIAEgATABYAGAAaABsAGQAYABcAFwAXABQA
FAASAA8ACwALAAsADQAMAAsACAAGAAYABQACAAAAAAD/////AAACAAIAAgACAAEA///9
//3//P/7//v/+v/6//v/+//8//v/+//7//r/+f/4//f/9//3//f/9v/2//b/9v/2//f/
9//3//f/9//3//j/+P/2//D/8P/3//r///8GAA8AEgATABQAHgAqADUAPwBMAFcAXABm
AHMAeQByAFoANAAOAO//3//X/8//yv/Q/9n/4P/i/+L/5f/q/+r/6v/r/+3/7P/u/+7/
7//z//b/9v/0//T/8//z//T/9v/2//b/9f/3//j/+P/3//f/9//3//f/9v/3//b/9P/z
//P/9P/1//f/9v/2//b/+P/4//j/+f/5//n/+f/3//f/9//5//n/9//3//f/9//4//n/
+P/7//r/+f/4//j/+P/3//f/+P/6//r/+v/6//j/+P/4//j/+P/4//n/+f/5//n/+f/5
//r//P/+/wAA/v/9//3//f/+//7/////////AAAAAAAA/v/+/////////wAAAgACAAIA
AgACAAMAAQABAAEAAQAEAAQABAAFAAUABQAFAAUABAAEAAUABgAHAAgACQALAAsADAAM
AA0ACwALAAsACwANAAwADAANABAADwAPAA4ADQAMAAsACQAGAAYABgAFAAcABwAFAAQA
AwADAAMAAwAFAAUABQAFAAQABAAEAAQAAwADAAQABAAGAAQABAAEAAIAAgACAAIAAAAA
AAEAAQAAAAAAAQABAAAAAAAAAP//AQADAAMABAACAAEAAQACAAMAAwADAAQABgAGAAYA
BQADAAMAAwADAAMABAAEAAMAAQABAAEAAQAEAAUABQAEAAQABAAEAAUAAwADAAMAAwAE
AAUABgAGAAYABQAFAAYABQAEAAIAAQADAAMAAwADAAMAAgABAP//AAAAAAEAAgABAAEA
AQABAAcACAAJAAoACwAMAAwADQAOABAAEQATABMAEwATABMAEwAUABMAEAAPAA8AFAAW
ABgAGQAXABYAFQAVABQAEAAPAAwACwAHAAcABwAJAAgABwAEAAQABAADAAAAAAAAAP//
//8CAAQABAAEAAIAAQD///3//P/6//j/9//3//j/+v/7//r/+f/5//n/9//3//f/9//5
//n/+f/4//f/9v/1//T/8//z//P/8//1//P/9P/2//T/8P/y//P/+P///wYACQAOABUA
FgAYACYANQBDAE4AVQBYAGIAcQB3AGwAUAAsAAgA6//b/9P/y//K/9L/2//g/+D/5P/n
/+j/6P/o/+n/6//u//L/8v/v/+3/7v/w//L/8v/x//H/8v/0//T/9P/z//H/8v/y//H/
8v/z//T/9f/z//X/9f/0//P/8//0//X/9f/0//T/9P/y//L/8v/z//H/8f/x/+//8P/x
//T/9f/z//P/8//z//X/9f/z//X/8//z//P/9P/1//X/9v/4//b/9v/2//b/9v/2//b/
9v/4//j/+f/5//f/9//3//f/9v/2//b/9v/3//f/+P/5//r/+v/7//v/+//8//z//P/6
//r/+//7//v//P/+//7//v/+//7//////////////wIAAgACAAMAAwADAAMAAwAEAAQA
BQAGAAQABAAEAAUABwAIAAgACQAJAAkACQAJAAkACAAIAAkACwAJAAgABgAIAAgACAAH
AAQABAAEAAMABQAFAAMAAgD///////////3//f/9//3//P/8//z//P/9//3//v/+//7/
/P/8//z/+v/6//r/+v/7//z//v////z//P/9//3/+v/6//r/+f/7//3//f/+//z/+//7
//z/////////AAD+//7//v/9////////////AQACAAIAAQD//////////wAAAQABAAAA
/P/8//z//f////////////////////7//P/7//v//P/9//7//v///////////////f/8
//v/+f/8//z//f/+//7//f/8//v///8BAAYABAAEAAQABAAFAAcACQAMAAsADQANAA0A
DwAPAA8AEAAPAAwACwALAA0ADgAPAA8ADwAOAA0ADQAPAAwADAAKAAUAAQABAAEA///+
//3/+v/9//7//v/8//v/+v/4//f/+P/6//r/+v/2//X/8//x//P/8v/x//H/8v/y//P/
8//v/+3/7P/r/+z/7f/u/+//7//v/+//7v/v//D/8f/y//D/7//u/+3/7f/r/+r/7P/s
/+j/5v/n/+z/9f/8////AgAHAAwAFAAgACsAMwA+AEkAUABcAGsAcQBmAEoAKAAEAOf/
0//J/8H/wP/I/9H/2P/a/9z/3//e/97/3v/d/9//4v/k/+L/4//l/+b/6P/q/+r/6f/p
/+r/7P/s/+z/6//p/+r/6v/p/+z/7f/u/+//6//r/+n/5v/o/+n/6//t/+v/6v/q/+r/
6v/q/+r/6//r/+v/6//p/+v/6//t/+3/7f/t/+3/7f/q/+n/5v/n/+j/6f/q/+z/7P/r
/+v/7P/q/+r/6v/q/+z/7P/s/+z/7P/s/+3/7f/t/+3/7f/t/+3/7v/v//D/8P/v/+//
7//x//L/9P/1//T/9P/z//L/8v/y//P/8//0//b/+f/6//j/+P/4//n/9//3//f/9//2
//b/9v/3//n/+f/5//n//f/+/wAAAgD///7//f/9////AAAAAAEAAQABAAEAAQD///7/
/v///wMAAQAAAP7//P/8//z/+//9//7///////3//f/7//r/+f/5//n/+f/3//f/9//3
//T/9P/0//T/9P/1//f/+P/4//b/9v/2//b/9v/2//b/9v/2//f/9//2//b/9//3//T/
9P/0//P/8f/z//P/9P/2//X/9f/2//n/+f/5//r/+f/4//f/9f/3//f/9//3//n/+v/6
//n/9//3//f/9//6//v/+//6//f/9v/1//X/9v/3//j/+f/5//n/+f/4//f/9f/0//T/
9v/2//X/9f/1//X/9f/1//j/+P/4//f/9P/y//H/8P/z//P/8//z//H/8//0//X/9f/3
//f/+f/8//3//v///wAAAAABAAIABAAHAAkACQAJAAgABwAGAAYACAAGAAYABwAJAAoA
CwALAAkACAAHAAcABwAEAAQAAgABAP3//f/9/////v/9//r/+P/4//f/9P/z//L/8P/v
//P/9v/3//j/8//x/+7/6//s/+z/7P/t/+r/6v/r/+v/7P/r/+v/6//r/+v/6//r/+n/
6f/p/+j/5v/m/+b/5v/n/+f/5//n/+n/5//k/+b/5v/i/+D/4//o//H/+P/5//z///8E
ABAAIgArADUAQABHAEwAWgBrAG8AYgBGABwA9v/Z/8v/xf+9/7r/wP/H/8r/zv/M/8//
1P/Y/9r/2//Z/9r/3P/e/+H/4//k/+L/4v/k/+P/4//k/+b/5v/m/+X/5P/k/+P/4f/i
/+P/5P/l/+X/5//n/+b/4//j/+T/5f/n/+b/5v/m/+T/5P/k/+X/5f/l/+X/4//j/+P/
5f/l/+f/5//n/+f/5//n/+X/5//l/+X/5f/m/+j/5//n/+j/5v/m/+b/5v/k/+T/5P/k
/+X/5v/o/+n/5//n/+f/5//p/+r/6//s/+r/6f/p/+n/6v/q/+v/6//t/+7/7v/u/+3/
7P/s/+v/7f/u//D/8P/y//L/8v/z//H/8f/x//H/9P/0//T/9f/0//P/8v/x//X/9v/4
//r/9//2//X/9f/3//j/+P/5//z//f/+/////P/6//n/+f/7//n/+P/2//b/9v/2//X/
9P/0//T/8//1//X/8//y/+//7//v/+//8f/x//H/8f/w//D/8P/w//H/8f/y//L/8P/u
/+7/7v/t/+z/6//q/+v/7P/u/+//7P/s/+3/7f/t/+7/7//v/+7/7//u/+7/7v/t/+3/
7v/x//H/8f/y//L/8v/y//H/8//z//P/8//1//b/9v/1//P/8//z//P/9P/1//X/9P/w
//D/8P/x/+//7//v/+//8v/z//T/9P/z//H/8P/w//L/8v/x//H/8f/x//H/8f/0//T/
9P/z//D/7v/t/+z/7//v/+//7//t/+//8P/x/+7/7//u/+3/7v/v//D/8f/0//b/+P/2
//b/9v/2//n/+//9/wAA//8BAAEAAQABAAEAAQACAAIAAAAAAAEAAQACAAMAAwAFAAQA
AwADAAIA/v/9//r/9//z//P/8//0//T/9P/y//L/8v/x/+7/7v/u/+3/7f/r/+z/6//q
/+r/6f/n/+X/5v/m/+b/5//j/+L/4v/h/+H/4f/i/+P/4f/h/+H/4f/j/+P/4//i/+L/
4v/i/+L/3//f/9//3//b/9v/3P/e/9r/2P/a/9v/4v/t//r////8//3/BAAMABgAIwAx
ADoAPwBIAFgAZwBrAFwAOAAQAO7/0//D/73/t/+4/8D/x//I/8j/zP/N/8z/0v/W/9n/
2f/Y/9T/1P/X/9v/2v/a/9z/3P/b/9v/3P/e/97/3v/d/93/3v/e/93/2//b/9v/2//b
/93/3f/c/93/3f/e/9//3f/c/9z/3P/e/97/3v/f/9//3//f/93/2//b/93/3f/f/9//
3//f/97/3f/a/9v/2//b/9v/3P/e/93/3f/e/97/3v/e/97/3v/e/97/3v/e/97/3//f
/+H/4f/h/+H/3//g/+H/4v/g/9//3//f/+H/4v/k/+X/5f/m/+b/5v/m/+b/5//n/+T/
5P/l/+T/5f/m/+f/6f/n/+f/5//n/+r/6v/q/+v/6//r/+v/6//q/+r/6//s/+z/7P/s
/+3/7//w//D/8f/x//H/8f/x//L/8v/z//X/9P/x/+//7P/u/+7/7v/t/+z/7P/s/+v/
6//r/+n/6P/p/+n/6f/p/+f/5//n/+f/5P/k/+T/5P/j/+P/5P/k/+f/5v/n/+j/5v/m
/+b/5v/l/+T/5P/j/+P/5P/m/+f/5f/k/+P/4f/j/+X/5f/m/+j/5//n/+j/5//n/+f/
6P/m/+b/5v/l/+b/5//o/+n/6f/q/+r/6f/p/+n/6f/p/+n/6f/o/+b/5f/m/+f/6f/p
/+n/6f/p/+j/5//m/+T/5v/l/+X/5v/m/+b/5f/l/+X/5f/l/+X/5P/k/+T/4//j/+L/
4v/i/+P/4//j/+P/5f/n/+j/6f/l/+X/4//h/+L/4//k/+X/5P/m/+f/5//p/+z/7v/v
//D/8f/y//P/8v/z//X/9f/1//X/8//z//P/8//y//H/8v/z//X/9//3//X/9f/0//L/
8f/x/w==
         </WaveFormData>
      </LeadData>
      <LeadData>
         <LeadByteCountTotal>10000</LeadByteCountTotal>
         <LeadTimeOffset>0</LeadTimeOffset>
         <LeadSampleCountTotal>5000</LeadSampleCountTotal>
         <LeadAmplitudeUnitsPerBit>4.88</LeadAmplitudeUnitsPerBit>
         <LeadAmplitudeUnits>��V</LeadAmplitudeUnits>
         <LeadHighLimit>2147483647</LeadHighLimit>
         <LeadLowLimit>268435456</LeadLowLimit>
         <LeadID>V1</LeadID>
         <LeadOffsetFirstSample>0</LeadOffsetFirstSample>
         <FirstSampleBaseline>0</FirstSampleBaseline>
         <LeadSampleSize>2</LeadSampleSize>
         <LeadOff>FALSE</LeadOff>
         <BaselineSway>FALSE</BaselineSway>
         <ExcessiveACNoise>FALSE</ExcessiveACNoise>
         <MuscleNoise>FALSE</MuscleNoise>
         <LeadDataCRC32>1110159184</LeadDataCRC32>
         <WaveFormData>
EgASABIAEgASABIAEgASABAAEAAQABAAEgASABIAEgASABIAEgASABQAFAAUABQAFAAU
ABQAFAASABIAEgASABQAFAAUABQAFQAWABcAGAAXABYAFQAUABYAFgAWABYAFQAUABMA
EgAUABQAFAAUABIAEgASABIAEgASABIAEgAQABAAEAAQAA4ADgAOAA4AEAAQABAAEAAP
AA4ADQAMAAoACgAKAAoADAAMAAwADAAMAAwADAAMAAwADAAMAAwADAAMAAwADAAMAAwA
DAAMAA4ADgAOAA4ADQAMAAsACgALAAwADQAOAA0ADAALAAoADAAMAAwADAAMAAwADAAM
AAwADAAMAAwADAAMAAwADAAMAAwADAAMAAoACgAKAAoADAAMAAwADAAKAAoACgAKAAwA
DAAMAAwACgAKAAoACgAIAAgACAAIAAoACgAKAAoACAAIAAgACAAJAAoACwAMAAoACgAK
AAoACgAKAAoACgAKAAoACgAKAAoACgAKAAoACgAKAAoACgAKAAoACgAKAAoACgAKAAoA
DAAMAAwADAAKAAoACgAKAAsADAANAA4ADgAPABAAEQATABMAEwASABEAEAAPAA0ACgAJ
AAgABwAIAAYAAwAAAP////8AAAAA/v////////8BAAEAAAD+//z//P/8//3/AQACAAMA
AwADAAMABAAGAAcACQAJAAkACwAMAAwADAAKAAoACgAKAAoACwALAAsACwALAAsACwAL
AAsACwALAA0ADQANAA0ACwALAAsACwANAA0ADQANAAwADQARABQAGgAfACEAIwAlACcA
JwAhABYABwD2/+b/1f+9/6T/jP9z/2H/VP9L/1H/ZP93/4T/k/+f/6n/t//E/83/0v/X
/9r/4P/k/+f/6P/q/+//9P/5//7/AAACAAYACAAIAAgACQAKAAoACgALAA0ADgAQAA8A
DgANAAwADQANAA0ADgAQABAAEAAQABEAEQAQABAAEAAQABEAEQARABEAEQARAA8ADwAP
AA8AEQARABEAEQAPAA8ADwAPABIAEgASABIAEgASABIAEgASABIAEgATABMAEwATABMA
EQARABEAEQATABMAEwATABMAEwAUABQAFAATABIAEQASABMAFAAUABIAEgATABMAFAAU
ABQAFQATABMAEwATABMAEgASABIAEAAQABAADwAPAA8ADwAPABEAEAAQAA8ADQANAA0A
DAALAAsACgAKAAwADAALAAoACAAHAAcABgAIAAgABwAGAAYABwAHAAcABQAFAAYABgAI
AAgABwAHAAUABgAGAAYACQAJAAcABwAFAAUABQAFAAUABQAFAAUABQAGAAcACAAGAAYA
BwAHAAgACAAIAAgABgAGAAYABgAIAAgACAAIAAgACAAIAAgABgAGAAYABgAIAAgACAAI
AAgACAAGAAYABQAFAAUABQAHAAcABwAHAAcABwAHAAcABwAHAAcABwAHAAcABwAHAAUA
BQAFAAUABwAHAAcABgAGAAYABgAGAAcABwAHAAcABwAHAAcABwAHAAcABwAHAAkACQAJ
AAgABgAHAAcABwAJAAkACQAJAAcABwAHAAcABwAHAAcABwAIAAgACAAJAAkACgAIAAgA
CgAKAAoACgAIAAoACwAMAA0ADQANAA0ADAALAAoACQAHAAYABQAEAAMAAgAAAP3/+v/5
//n/+v/6//r/+//7//3//f/9//z/+P/4//j/+P/5//v//P/9//3//f/9//7//v8BAAMA
AwAFAAUABgAGAAYABgAGAAYABgAGAAcABwAHAAcABwAHAAkACQAJAAkACQAJAAkACQAH
AAcABwAHAAkACQAJAAkACQAKAAsADwAWABoAHQAfACEAJQAnACUAGwAQAP//7v/i/8//
tf+c/4T/af9V/0b/P/9F/1r/bf+A/4//l/+j/7P/wP/J/9D/1f/a/+D/4v/j/+j/6P/r
//L/9//8//7/AgAEAAYACAAIAAcACAAIAAgACQALAAwADgAOAA4ADgAOAA8ADwAPABAA
DgAOAA4ADgAPAA8ADgAOABAAEAARABEADwAPAA8ADwAPAA8ADwAPABEAEQARABEADwAP
AA8ADwAQABAAEAAQAA4ADgAOAA4ADgAOAA4ADwARABEAEQARABEAEQARABEAEwATABMA
EwARABEAEgASABEAEQARABEAEwATABMAEgAQABAAEQARABIAEgASABMAEwATABMAEwAT
ABIAEgASABIAEgASABEAEQARABEAEQATABIAEgARAA8ADwAPAA4ACwALAAoACgAMAAwA
CwAKAAkACQAKAAoADAAMAAsACgAKAAsACwALAAkACQAKAAoADAAMAAsACwAJAAoACgAK
AA0ADQALAAsACQAJAAkACQAJAAkACQAJAAgACAAIAAgABgAGAAcABwAHAAgACQAKAAgA
CAAIAAgACAAIAAgACAAKAAoACgAKAAgACAAIAAgACgAKAAoACgAKAAoACAAIAAcABwAH
AAcACQAJAAkACQAHAAcABwAHAAkACQAJAAkABwAHAAcABwAHAAcABwAHAAkACQAJAAgA
CAAIAAgACAAJAAkACQAJAAkACQAJAAkACQAJAAkACQAJAAkACQAIAAgACQAJAAkACQAJ
AAkACQALAAsACwALAAsACQALAAoACgAKAAoACgAKAAwADQAOABEAEQARABEADgANAAwA
CwALAAoACQAIAAcABgAEAAEA/P/7//v//P/8//z//f/9//3//f/9//z//P/8//z//P/7
//3//v///////////wAAAgAFAAcABwAHAAcACAAIAAgACAAIAAgACAAIAAkACQAJAAkA
CQAJAAkACQAJAAkACQAJAAkACQAHAAcABwAHAAkACQAJAAkACQAIAAkADQAUABoAHQAh
ACUAJQAnACUAHwASAAEA8P/g/83/sf+U/3z/Y/9L/0D/Pf9F/1r/bf9+/4v/k/+h/7P/
wv/J/9D/1//c/97/4P/l/+j/6v/v//b/+f/8/wAAAgAEAAQABgAGAAkACgAKAAoACgAL
AAsADAAKAAoACgAKAA0ADQANAA4ADAAMAAwADAAPAA8ADgAOAA4ADgAPAA8ADQANAA0A
DQANAA0ADQANAA8ADwAPAA8ADwAPAA8ADwAQABAAEAAQAA4ADgAOAA4AEAAQABAAEQAR
ABEAEQARABEAEQARABEAEQARABEAEQARABEAEgASABMAEwATABMAEQARABEAEAAQABAA
EQARABIAEgASABMAEQARABEAEQARABAAEAAQABAAEAAQAA8ADQANAA0ADQANAAwADAAL
AAsACwALAAoACQAJAAgACAAGAAYABQAEAAMAAwAEAAQABgAGAAUABAAEAAUABQAFAAUA
BQAGAAYABAAEAAMAAwAFAAYABgAGAAUABQADAAMABQAFAAUABQAFAAUABQAFAAQABAAE
AAQABAAEAAUABQACAAIAAgACAAQABAAEAAQABgAGAAYABgAFAAQAAwACAAIAAgACAAIA
AgACAAIAAgAEAAQAAgACAAUABQAFAAUAAgABAAAA//8AAAEAAgADAAEAAQABAAEAAQAB
AAEAAQADAAMAAwADAAEAAQABAAAAAgACAAIAAgADAAMAAwADAAEAAQABAAEAAQABAAEA
AQABAAEAAQAAAAIAAwADAAMAAQABAAEAAQABAAEAAQABAAUABwAFAAYABAAEAAQABAAF
AAgACgAMAAsACwALAAsACAAHAAYABQAEAAQABAAEAAAA/v/7//f/9v/1//X/9v/4//j/
+f/5//n/+f/5//j/9v/2//b/9v/2//f/9//3//j/+f/6//z//v8BAAMAAwACAAEAAQAA
AAEAAgADAAQABAAEAAUABQAHAAcABwAHAAUABQAFAAUABQAFAAUABQAHAAcABwAHAAUA
BQAFAAUABQAEAAkADwAWABoAGQAZAB0AHwAhACEAHQASAAEA7v/e/8v/sf+W/4D/af9T
/0L/O/9F/1j/af94/4f/k/+f/7H/vv/H/9D/1f/a/97/3v/f/+T/6P/t//D/8//4//r/
/P/+/wAAAgAEAAcACAAIAAgABwAHAAYABgAIAAgACAAIAAkACQAJAAoACgAKAAoACgAL
AAsACgAKAAoACgALAAsADQANAA0ADQALAAsACwALAAsACwALAAsADQANAA0ADQANAAwA
CwAKAAsADAANAA4ADAAMAAwADQANAA0ADQANAA0ADQANAA0ADQANAA0ADQAPAA8AEAAQ
AA8ADwAPAA8ADwAPAA8ADgAOAA4ADwAPAA0ADAALAAsADgAPABAAEQAPAA4ADgAOAA4A
DgAOAA0ADQANAA0ADQANAAwADAALAA0ADQANAAwACQAJAAgACAAIAAgABwAGAAcABwAI
AAgABgAGAAUABAAEAAUABQAFAAUABQAGAAYACAAIAAcABwAFAAYABgAGAAkACQAHAAcA
CQAJAAkACQAHAAcABwAHAAgACAAIAAgABwAGAAYABQAGAAYABgAGAAYABgAGAAYABAAE
AAQABAAEAAQABAAEAAYABgAGAAYABgAGAAYABgAIAAgABgAGAAUABQAFAAUABwAHAAcA
BwAHAAcABwAHAAUABQAFAAUABwAHAAcABwAHAAcABwAHAAcABwAHAAYABgAGAAYABgAF
AAUABQAFAAUABQAFAAUABwAHAAcABwAFAAUABQAEAAYABwAHAAcABQAFAAUABQAFAAUA
BQAFAAMAAwADAAMACAAIAAgACAAIAAgACAAIAAoACwAMAA8ADwAPAA8ADAALAAoACQAH
AAYABQAEAAUABAACAP//+v/5//n/+v/8//z//f/9//3//f/9//z/+v/6//r/+v/7//3/
/v////3//f/9//7/AgAFAAcABwAHAAcACAAIAAYABgAGAAYACAAIAAkACQAJAAkACQAJ
AAsACwALAAsACgAJAAgABwAHAAcABwAHAAkACQAJAAkACQAKAA0AEwAYABoAHQAhACEA
IwAjACEAGQAOAAEA8v/i/83/s/+a/4L/bf9Z/07/Tf9X/2z/ff+M/5f/n/+p/7v/yv/R
/9b/2//g/+T/5P/l/+b/6P/v//b/+//+/wIABAAGAAYABgAGAAkACgAKAAoACgALAAsA
DAAMAAwADAAMAA8ADwAPABAADwAOAA0ADAAPAA8ADgAOABAAEAARABEADwAPAA8ADwAR
ABEAEQARABEAEQARABEADwAPAA8ADwAQABAAEAAQABAAEAAQABAAEgASABIAEwATABMA
EwATABEAEQARABEAEwATABMAEwARABEAEgASABMAEwATABMAEwATABMAEgAUABQAFQAV
ABYAFgAWABcAFgAVABQAEwATABIAEgASABIAEgASABEAEwATABMAEwATABIAEgARABEA
EQARABAAEQARABAAEAAQABAADwAOAAsACwAMAAwADgAOAA0ADAAKAAsACwALAAsACwAM
AAwADAAMAAsACwALAAwADAAMAA8ADwANAA0ACwALAAsACwALAAsACwALAAgACAAIAAgA
CgAKAAsACwAMAAwADAAMAAoACgAKAAoADAAMAAwADAAMAAwADAAMAAwADAAMAAwADAAM
AAwADAAKAAoACAAIAAsACwALAAsACAAHAAYABQAHAAcABwAHAAkACQAJAAkABwAHAAcA
BwAIAAkACgALAAoACQAIAAYABgAGAAYABgAIAAkACgALAAoACQAIAAcABwAHAAcABwAH
AAcABwAGAAgACQAJAAkACQAJAAkACQAHAAcABwAHAAkACQAJAAkADAAMAAoACgAKAAoA
DAAOAA8AEAAPAA8ADwAPABAADwAOAA0ACQAIAAcABgAFAAQAAgD///7//f/9//7//v/+
///////9//3//f/8//z//P/8//z//f///wAAAQADAAMAAwAEAAQABwAJAAkABwAHAAgA
CAAIAAgACAAIAAgACAAJAAkACwALAAsACwAJAAkACQAJAAkACQAJAAkACwALAAsACwAJ
AAkACQAJAAsADAAPABMAGgAcAB0AHwAhACMAJQAhABcACgD7/+z/3P/F/6v/kv98/2n/
Wf9O/0//Xf9w/3//jv+b/6X/s//B/8z/0//W/9v/3v/g/+L/5//q/+7/8//2//n//P8A
AAIABAAIAAgACAAJAAoACgAKAAoACwALAAwADAAMAAwADAALAAsACwAMAA4ADgAOAA4A
DQANAAwADAAMAAwADQANAA8ADwAPAA8ADQANAA0ADQAPAA8ADwAPAA0ADQANAA0AEAAQ
ABAAEAAOAA4ADgAOAAwADAAMAA0ADgAPABAAEQAQAA8ADgANAA8ADwAPAA8AEQARABIA
EgASABEAEAAPABAAEQASABIAEAAQABEAEQAQABAAEAARABEAEQARABEADwAOAA4ADgAQ
ABAAEAAPAA8ADwAPAA8ADwAOAA4ADQAPAA8ADwAOAAsACwAKAAoADAAMAAsACgAHAAcA
CAAIAAYABgAFAAQABgAHAAcABwAHAAcACAAIAAgACAAHAAcABQAGAAYABgAHAAcABQAF
AAcABwAHAAcABQAFAAUABQAGAAYABgAGAAYABgAHAAcABgAGAAYABgAIAAgACAAIAAYA
BgAGAAYABgAGAAYABgAEAAQABAAEAAQABAAEAAQABgAGAAQABAAEAAMAAgABAAIAAwAE
AAUABQAFAAUABQADAAMAAwADAAMAAwADAAMAAQABAAEAAQADAAMAAwACAAIAAgACAAIA
AwADAAMAAwADAAMAAwADAAEAAQABAAEAAwADAAMAAgACAAMAAwADAAMAAwADAAMAAwAD
AAMAAwABAAEAAQABAAIABAAIAAgACAAIAAgACAAKAAsADAANAA0ADQANAAoACQAIAAcA
BwAGAAUABAADAAIAAAD9//r/+f/5//r/+v/6//v/+//5//n/+f/4//j/+P/4//j/+f/7
//z//f/9//3//f/+/wAAAwAFAAUABQAFAAYABgAGAAYABgAGAAYABgAHAAcABQAFAAUA
BQAFAAUABQAFAAcABwAHAAcABwAHAAcABwAFAAUABQAFAAMABgALAA8AFAAaAB0AHQAf
ACEAIwAhABkAEAABAPD/4v/P/7P/mP+A/2f/U/9G/0P/S/9c/3H/gP+N/5X/of+x/77/
y//S/9X/2v/e/+D/4f/k/+j/7f/y//f//P/+/wAAAgAEAAYABgAHAAgACAAIAAoACwAL
AAwACgAKAAoACgALAAsACwAMAAwADAAMAAwADQANAAwADAAMAAwADQANAA0ADQANAA0A
DwAPAA8ADwANAA0ADQANAA8ADwAPAA8AEAAQABAAEAAOAA4ADgAOABAAEAAQABEADwAP
AA8ADwAPAA8ADwAPABEAEQARABEAEQARABIAEgATABMAEwATABEAEQARABAAEgASABMA
EwAQABAAEAARABEAEQARABEAEQAQABAAEAAQABAAEAAPAA8ADwAPAA8ADQAMAAwACwAL
AAsACwAKAAoACwALAAwACgAKAAkACAAHAAcACAAIAAgACAAHAAYABAAFAAUABQAHAAcA
CAAIAAYABgAFAAUABwAIAAgACAAJAAkABwAHAAcABwAHAAcABwAHAAcABwAEAAQABAAE
AAUABgAIAAkABgAGAAYABgAGAAYABgAGAAYABgAGAAYABAAEAAQABAAGAAYABgAGAAQA
BAAEAAQABAAEAAIAAgAFAAUABQAFAAUABQAFAAUABQAFAAUABQAFAAUABQAFAAUABQAF
AAUABwAHAAcABwAGAAUABAACAAQABAAEAAQABQAFAAUABQADAAMAAwADAAUABQAFAAUA
AwADAAMAAgACAAMAAwADAAMAAwADAAMAAwADAAMAAwAFAAUABwAFAAAAAQACAAMABAAG
AAgACQAKAAsACwALAAsACgAJAAgABwAFAAQAAwACAAEAAAD+//v/+P/3//f/+P/4//j/
+f/5//n/+f/5//j/9P/0//T/9P/z//X/9v/3//n/+f/5//r//P///wEAAQABAAEAAgAC
AAIAAgACAAIAAgACAAMAAwAFAAUABQAFAAUABQAFAAUAAwADAAMAAwADAAMAAwADAAEA
AQABAAEAAwAEAAcACQAOABQAFQAXABkAHQAhACEAGwAQAAMA8P/g/8//uf+c/4L/a/9T
/0L/N/85/0j/Xf9w/3//jf+V/6X/tv/B/8j/z//U/9r/3P/d/97/4v/l/+z/8f/0//b/
+v/8//z/AAAEAAMABAAEAAQAAgADAAMABAAGAAYABgAGAAUABQAFAAYABgAGAAYABgAH
AAcABgAGAAgACAAJAAkACwALAAsACwAKAAkACAAHAAkACQAJAAkACQAJAAkACQAIAAgA
CAAIAAoACgAKAAoACAAIAAgACQAJAAkACQAJAAkACQAJAAkACwALAAsACwAJAAkACgAK
AAkACQAJAAkACwALAAsACgAKAAoACwALAAwADAAMAA0ADwAPAA8ADwAOAAwACwAKAAwA
DAAMAAsACwALAAsACwAJAAgACAAHAAcABwAHAAYABQAFAAQABAAEAAQAAwACAP////8A
AAAAAgACAAEAAAACAAMAAwADAAIAAQABAAAAAgACAAEAAQD//wAAAAAAAAEAAQD/////
AQABAAEAAQD//////////wAAAAAAAAAA/v/+///////+//7//v/+/wAAAAAAAAAA///+
//3//P/9//7///8AAAIAAgACAAIAAAAAAAAAAAACAAIAAAAAAP//////////////////
////////////////////////AQABAAEAAQAAAP///v/9//////////7//v/+//7//v//
///////////////////////////////////////+//7///////////////////8BAAEA
AQABAP///v8AAAAAAAAAAAEABAAGAAgABwAHAAcABwAGAAUABAADAAMAAgABAAAA/v/8
//n/9f/y//H/8f/y//T/9P/1//X/9f/1//X/9P/w//D/8P/w/+//8f/y//P/9v/3//j/
+v/8////AQABAP////8AAAAAAgACAAIAAgAAAAAAAQABAAMAAwADAAMAAQABAAEAAQAB
AAEAAQABAAEAAQABAAEAAQABAAEAAQADAAQABwAJABAAFAAXABcAGwAdACEAIwAbAA4A
///u/+D/z/+z/5j/gP9l/03/Pv83/zn/TP9j/3T/hf+P/5v/q/+6/8H/yP/P/9T/2P/c
/9//4P/k/+f/6v/x//T/9v/6//7/AAAAAAQAAwAEAAQABAACAAMAAwAEAAYABgAGAAYA
BgAFAAQABAAFAAYABwAIAAcABwAGAAYACAAIAAkACQAJAAkACQAJAAcABwAHAAcACQAJ
AAkACQAJAAkACQAJAAgACAAIAAgACAAIAAgACAAIAAgACAAJAAcABwAHAAcACQAJAAkA
CQAHAAcABwAHAAkACQAKAAoACwALAAsACwALAAsACwAKAAoACgALAAsADAAMAAwADQAN
AA0ADQANAAwACgAJAAgACQAKAAsACwALAAsACwALAAoACAAHAAUABwAHAAcABgADAAMA
AgACAAQABAADAAIAAQABAAIAAgACAAIAAQAAAAIAAwADAAMAAQABAAIAAgAEAAQAAwAD
AAMABAAEAAQAAwADAAEAAQADAAMAAwADAAEAAQABAAEAAQACAAMABAADAAIAAgABAAAA
AAAAAAAAAQACAAMABAADAAIAAQAAAAIAAgACAAIAAgACAAIAAgAEAAQABAAEAAQABAAC
AAIAAQABAAEAAQABAAEAAQABAAEAAQABAAEA//////////8AAAEAAgADAAIAAQAAAP//
AAABAAIAAgAAAAAAAAAAAAMAAwADAAMAAwADAAMAAwACAAEAAAD//wAAAQACAAIAAAAB
AAEAAQABAAEAAQABAAMAAwADAAMAAQADAAQABAAEAAQABAAEAAYABwAIAAkACQAJAAkA
CAAHAAYABQAFAAQAAwACAAEAAAD+//v/+P/3//f/+P/2//b/9//3//n/+f/5//j/9v/2
//b/9v/3//n/+v/7//v/+//7//z/AAADAAUABQAFAAUABgAGAAQABAAEAAQABgAGAAcA
BwAHAAcABwAHAAUABQAFAAUABwAHAAcABwAGAAUABAADAAUABQAFAAUACQAKAAkADQAS
ABgAGwAdAB8AIQAlACUAHwAUAAUA9v/m/9P/u/+i/4z/c/9Z/0j/Qf9H/1b/af98/4v/
lf+d/63/vv/H/87/0//Y/9z/4P/j/+b/6P/r//D/8//2//z/AAACAAQABgAEAAUABgAG
AAYACAAJAAkACgAIAAgACAAIAAcABwAHAAgACwAMAA0ADgAOAA0ACwAKAAsADAAOAA8A
DQANAA0ADQAPAA8ADwAPAA0ADQANAA0ADQANAA0ADQAQABAAEAAQAA4ADgAOAA4AEAAQ
ABAAEQAPAA8ADwAPAA8ADwAPAA8AEQARABEAEQAPAA8AEAAQABEAEQARABEAEQARABEA
EAAOAA4ADwAPAA8AEAARABMAEQARABEAEQARABAAEAAQABAAEAAQAA8AEQARABEAEQAR
ABAAEAAPAA0ADQANAAwACwALAAoACgALAAwADAAMAAkACQAKAAoACgAKAAkACAAIAAkA
CQAJAAkACQAKAAoACgAKAAkACQAJAAoACgAKAAsACwAJAAkACwALAAsACwAJAAkACQAJ
AAoACgAKAAoACAAIAAkACQAIAAgACAAIAAoACgAKAAoACgAKAAoACgAKAAoACgAKAAoA
CgAKAAoADAAMAAwADAALAAoABwAGAAkACQAJAAkACwALAAsACwAKAAkACAAHAAkACQAJ
AAkACQAJAAkACQAHAAcABwAHAAgACQAKAAoACAAIAAgACAAJAAkACQAJAAkACQAJAAkA
BwAHAAcABwAJAAkACQAIAAgACQAJAAkACwALAAsACwAJAAkACQAJAAkACQAJAAkACgAM
AA4ADQAMAAwADAAMAAwADgAQABEAEgARABEAEQARABAADwAOAA0ACQAIAAcABgAHAAYA
BAABAP7//f/9//7//v/+//////8BAAEAAQAAAPz//P/8//z///8BAAIAAwADAAMAAwAE
AAQABwAJAAkACQAJAAoACgAKAAoACgAKAAoACgALAAsACwALAAsACwALAAsACwALAA0A
DQANAA0ACwALAAsACwALAAsACwALAAsADAAPABMAGAAeAB8AIQAjACUAJwAnAB8AFAAF
APL/5v/V/7v/pP+Q/3n/Zf9Y/1H/V/9m/3n/jP+b/6P/rf+9/8r/1f/a/9//4v/m/+r/
6//s//D/9f/4//v//v8CAAYACAAMAAwADAALAAwADAAMAA4ADwAPABAAEgASABIAEgAS
ABEAEAAQABIAEgASABIAEQARABAAEAASABIAEwATABUAFQAVABUAFAATABIAEQASABMA
FAAVABMAEwATABMAFAAUABQAFAAUABQAFAAUABQAFAAUABUAFQAVABUAFQAVABUAFQAV
ABUAFQAVABUAFwAXABgAGAAYABcAFgAVABYAFwAYABgAFgAWABcAFwAYABgAGAAZABkA
GQAZABkAFwAWABYAFgAYABgAGAAXABcAFwAXABcAFwAWABYAFQAVABUAFQAUABMAEwAS
ABIAFAAUABMAEgAPAA8AEAAQABAAEAAPAA4ADgAPAA8ADwAPAA8AEAAQAA4ADgANAA0A
DQAOAA4ADgAPAA8ADQANAA0ADQANAA0ACwALAAsACwALAAwADQAOAAwADAANAA0ADAAM
AAwADAAMAAwADAAMAAoACgAKAAoACwAMAA0ADgANAAwACwAKAAwADAAMAAwADgAOAAwA
DAALAAsACwALAAsACwALAAsACwALAAsACwAJAAkACQAJAAkACQAJAAkACQAJAAkACQAL
AAsACwAKAAoACgAKAAoACQAJAAkACQALAAsACwALAAsACwALAAsACwALAAsACgAKAAsA
CwALAAsACwALAAsACwALAAsACwAJAAkACQAJAAoACgAKAAsACQAKAAoACwALAA0ADgAO
AA4ADgAOAA0ADgAOAA4AEQARABEAEQAQAA8ADgANAAsACgAJAAgACAAIAAcABQABAP//
/v/+//7//v//////AQABAAEAAAD8//z//P/8//7/AQADAAUABAADAAIAAgAGAAkACwAL
AAsACwAMAAwACgAKAAoACgALAAwADgAPAA4ADQAMAAsADQANAA0ADQAMAAsACgAJAAsA
CwALAAsADQANAA0ADQANAA4ADQARABgAHgAfACEAIwAjACUAIQAbABIABQD0/+T/0/+5
/6L/iv9x/2H/Vv9R/1f/bP9//4z/l/+f/63/u//I/9H/2v/f/+L/5v/k/+X/6P/q/+//
9v/9/wAAAgACAAQABgAKAAwADQAOAA4ADgAMAA0ADQAOAA4ADgAOAA4AEQARABEAEgAQ
ABAAEAAQABEAEQAQABAAEgASABMAEwARABEAEQARABMAEwATABMAEQARABEAEQATABMA
EwATABQAFAAUABQAEgASABIAEgASABIAEgATABMAEwATABMAFQAVABUAFQATABMAEwAT
ABMAEwAUABQAFwAXABcAFwAVABUAFQAUABYAFgAXABcAFAAUABQAFQATABMAEwATABQA
FAAVABYAFAAUABQAEwAVABUAFQAVABUAFAAUABMAEQARABEAEAARABEAEAAQAA4ADgAN
AAwADQANAA4ADgAMAAwACwAKAAoACwALAAsADQANAA4ADgAMAAwACwALAAsADAAMAAwA
DwAPAA0ADQALAAsACwALAAsACwALAAsACgAKAAoACgAMAAwADQANAAoACgAKAAoACgAK
AAoACgAMAAwADAAMAAoACgAKAAoADAAMAAwADAAKAAoACgAKAAoACgAIAAgACwALAAsA
CwAJAAkACQAJAAkACQAJAAkACQAJAAkACQAJAAkACQAJAAsACwALAAsACwALAAsACgAK
AAoACgAKAAsACwALAAsACQAJAAkACQALAAsACwALAAkACQAJAAgACAAJAAkACQALAAsA
CwALAAsACwALAAsACQAJAAkACQAKAAoACgALAAsADAAMAA0ACwANAA0ADQAMAAwADAAM
AA0ADgAPABAAEQAQABAAEAAPAA4ADQALAAoACQAJAAgABwAGAAQAAgAAAAAA/////wAA
AAD+/w==
         </WaveFormData>
      </LeadData>
      <LeadData>
         <LeadByteCountTotal>10000</LeadByteCountTotal>
         <LeadTimeOffset>0</LeadTimeOffset>
         <LeadSampleCountTotal>5000</LeadSampleCountTotal>
         <LeadAmplitudeUnitsPerBit>4.88</LeadAmplitudeUnitsPerBit>
         <LeadAmplitudeUnits>��V</LeadAmplitudeUnits>
         <LeadHighLimit>2147483647</LeadHighLimit>
         <LeadLowLimit>268435456</LeadLowLimit>
         <LeadID>V2</LeadID>
         <LeadOffsetFirstSample>0</LeadOffsetFirstSample>
         <FirstSampleBaseline>0</FirstSampleBaseline>
         <LeadSampleSize>2</LeadSampleSize>
         <LeadOff>FALSE</LeadOff>
         <BaselineSway>FALSE</BaselineSway>
         <ExcessiveACNoise>FALSE</ExcessiveACNoise>
         <MuscleNoise>FALSE</MuscleNoise>
         <LeadDataCRC32>1264737145</LeadDataCRC32>
         <WaveFormData>
/P/8//z//P/+//7//v/+//7//v/+//7/AAAAAAAAAAAAAAAAAAAAAAIAAgACAAIAAwAE
AAUABgAGAAYABgAGAAkACgALAAwADgAOAA4ADgAQABAAEAAQABEAEgATABQAFAAUABQA
FAAVABYAFwAYABgAGAAYABgAGAAYABgAGAAWABYAFgAWABQAFAAUABQAFgAWABYAFgAU
ABQAFAAUABMAEgARABAADwAOAA0ADAAJAAgABwAGAAUABAADAAIAAQAAAP///v/+//7/
/v/+//7//v/+//7//P/8//z//P/8//z//P/8//z//P/8//z//P/8//z//P/6//r/+v/6
//z//P/8//z/+v/6//r/+v/6//r/+v/6//z//P/8//z//P/8//z//P/6//r/+v/6//z/
/P/8//z//P/8//z//P/8//z//P/8//z//P/8//z//P/8//z//P/8//z//P/8//z//P/8
//z//P/8//z//P/8//z//P/8//r/+v/6//r//P/8//z//P/8//z//P/8//r/+v/6//r/
/P/8//z//P/8//z//P/8//7//v/+//7//v///////////wAAAAAAAP7//v/9//3/+v/6
//r/+v/8//n/9//1//X/9v/2//b/+P/4//j/+P/6//r/+P/3//T/9P/0//T/9//3//j/
+P/4//f/9//3//n/+//7//r/+//7//v/+//5//j/+P/4//r/+v/6//v/+//7//v/+//7
//v/+v/6//r/+v/6//r/+P/4//j/+P/6//r/+f/5//r//f/+/wAAAwAFAAoADwAQABUA
HgAmACgAKAAqAC0ALwAtACgAIgAfABkAFAAJAPz/+v/1/9//xv+6/7X/t/+3/7r/wP/M
/9L/1f/a/9n/2f/c/97/4//p/+z/7//x//T/9v/4//r/+f/6//v/+//9//3//v/+//z/
/f/9//7//v/+//7///8BAAIAAgACAAAAAAAAAAAAAgACAAIAAgACAAMAAwADAAMAAwAC
AAIAAwADAAMABAAEAAMAAwAEAAYABgAHAAcABwAHAAcACAAGAAYABgAGAAoACgAKAAsA
CQAJAAsACwANAA0ADQAOAA4ADwAPAA8ADwAPAA8AEAASABQAFQAVABQAFQAWABcAGgAa
ABsAGwAbABwAHAAdAB0AHQAeAB4AIAAhACEAIQAfACAAIAAfACEAIQAhACEAIAAfAB4A
HAAeAB0AHQAdAB0AHQAdAB0AGQAZABkAGAAaABgAGAAXABUAFAATABEADwAOAA0ADAAN
AAsACQAJAAgABwAGAAYABQAEAAQABAAEAAQAAgACAAIAAgACAAIAAwADAAMAAwAAAAAA
AQABAAEAAQABAAEAAQABAAEA//8BAAEAAQABAP///////wAAAAAAAP///////wAAAAAA
AAAAAAD//////////wAAAAACAAIAAQABAAEAAQABAAEAAQACAAIAAgAAAAAAAAAAAAAA
AAABAAEAAwADAAMAAwADAAIAAgACAAMAAwADAAMAAQABAAEAAAACAAIAAgACAAIAAgAC
AAIAAAAAAP////8BAAIAAgABAAEAAQABAAEA////////////////AAAAAAIAAgAAAP7/
//8AAAEAAgAAAAAAAQABAAEAAQACAAIAAgACAAIAAQABAAAAAAAAAAAAAAD9//v/+f/5
//r/+v/8//7//v/+//7//v/+//z/+f/4//j/+P/5//v//P/+//z//P/7//v/+f/9////
//8AAP/////////////+//7//v/+//7//v/9//3//f/9//////////7//v/+//7//v/8
//z//P/8//3//v/////////+////AgAGAAkACQAQABcAGAAbACYAKgAqACwALgA1ADcA
MwAuACwAJwAhABoADQD+//z/8//b/8b/tv+z/7X/tf+6/8T/0P/Y/9v/3P/d/9//4P/g
/+f/6//w//P/9f/4//r//P/+//7//v/+//3//v///wEAAgACAAMAAwAEAAQABAAEAAUA
BQAGAAYABgAGAAYABgAGAAgACAAIAAgABgAHAAcABwAJAAkACAAIAAcABwAHAAgACgAJ
AAkACgAKAAoACwALAAkACQAJAAoADAAMAAwADAAOAA4ADgAPAA0ADQAPAA8ADwAPAA8A
EAAQABEAEQARABUAFQAVABYAFgAYABkAGQAYABkAGgAbAB4AHgAfAB8AHwAgACAAIQAj
ACMAJAAkACQAJQAlACUAIwAkACQAIwAlACUAJQAlACQAIwAiACAAIgAhACEAIQAhACEA
IQAhAB8AHwAfAB4AIAAeAB4AHQAZABgAFwAVABUAFAATABIAEQAPAA0ADQAMAAsACgAK
AAsACgAKAAoACAAIAAYABgAGAAYABgAGAAUABQAFAAUAAgACAAMAAwAFAAUABQAFAAUA
BQAFAAMAAwADAAMAAwAFAAUABQAGAAQABAADAAMAAwAEAAQABAAEAAQAAwADAAMAAwAE
AAQABgAGAAUABQADAAMAAwADAAUABgAGAAYABAAEAAQABAAEAAQABQAFAAUABQAFAAUA
BwAGAAYABgAHAAcABwAHAAcABwAHAAYABgAGAAYABgAGAAYABgAGAAYABgAFAAUABQAG
AAYABQAFAAUABQAFAAcABQAFAAYABgAGAAYABgAGAAYABwAHAAkACQAKAAoACAAIAAgA
BwAHAAYABgAGAAYABgADAAEA/////wAAAAAAAAIAAgACAAIAAgACAAAAAQAAAAAAAAD+
//////8AAP7//v/9//3///8DAAUABQAEAAMAAwADAAEAAQAAAAAAAgACAAIAAgABAAEA
AQABAAMAAwADAAIAAgACAAIAAgACAAIAAgACAAIAAgACAAEAAQAAAAEABAAIAAsADQAU
ABkAGgAhACwAMAAyADQANgA7ADsAOQA2ADQALQApACQAFwAIAAIA8f/X/8D/sP+v/7P/
s/+6/8j/1v/c/93/3v/f/+H/4v/o/+v/7//y//f/+f/8//z//P8AAAEAAgADAAMAAwAD
AAQABAACAAMAAwAEAAYABgAGAAcABQAGAAYABgAIAAgACAAIAAgACAAIAAgABgAHAAcA
BwAJAAkACAAIAAcABwAHAAgACgAJAAkACgAKAAoACwALAAkACQAJAAoADAAMAAwADAAM
AAwADAANAA8ADwARABEAEQARABEAEgASABMAEwATABUAFQAVABYAFgAYABkAGQAaABsA
HAAdAB4AHgAfAB8AHwAgACAAIQAjACMAJAAkACIAIwAjACMAIwAkACQAIwAhACEAIQAh
ACEAIQAhACAAIgAhACEAIQAfAB8AHwAfAB8AHwAfAB4AHAAaABoAGQAXABYAFQATABMA
EgARABAADQALAAkACQAJAAkACQAKAAgABgAFAAQABAAEAAIAAgAEAAQABAAEAAEAAQAB
AAEAAgACAAMAAwABAAEAAQABAAEAAQABAP//AQABAAEAAQD///////8AAAAAAAD/////
//8AAAAAAAACAAIAAQABAAEAAQACAAIAAQAAAP7//f/+////AAABAAEAAgACAAIAAAAA
AAAAAAACAAIAAwADAAEAAQABAAEAAwACAAIAAgABAAEAAQABAP////////7/AAAAAAAA
AAAAAAAAAAAAAAIAAgABAAEAAQACAAIAAQD//////////wMABQADAAQAAwACAAEAAAAC
AAIAAwADAAMAAwAEAAQAAgACAAIAAQADAAIAAgACAAAAAAD9//v/+//7//z//P/8//7/
/v/+//z//P/8//r/+//6//r/+v/5//n/+P/4//n/+v/6//v/+////wEAAQD+//3//f/9
//3//f/8//z//v/+//7//v/9//3//f/9//3//f/9//z//P/8//z//P/+//7//v/+//z/
/P/8//v//f/8////BAAIAAcABwAMABMAFgAdACYALAAuAC4ALgAxADUAMQAqACgAJwAj
ABwADQD+//b/5//N/7b/qv+p/6//r/+2/8T/zv/W/9v/2v/b/93/4P/k/+n/6//s/+//
8f/0//b/+P/6//v//P/9//3//f/9//7//v8AAAEAAQACAAAAAAAAAAEAAQACAAIAAgAC
AAIAAgACAAIAAgACAAIABAAFAAUABQADAAMAAgACAAMAAwADAAQABgAFAAUABgAEAAQA
BQAFAAcABwAHAAgABgAGAAYABgAKAAoACgALAAkACQALAAsACwALAAsADAAOAA8ADwAP
AA8ADwAPABAAEAASABMAEwAWABcAGAAZABgAGAAZABkAGwAcABwAHQAbABsAHAAcAB4A
HwAfAB8AHwAgACAAHwAdAB0AHQAdAB0AHQAdABwAGgAZABkAGQAbABsAGwAbABsAGwAb
ABoAGAAWABYAFQAVABQAEwARAA8ADgANAAwACwAJAAcABwAGAAUABAAEAAMAAgACAAIA
BAAEAAIAAgAAAAAAAAAAAAEAAQABAAEA/v/+/////////////////wEAAQABAP//////
///////9//3//f/+/wAAAAD//////f/+//7//v8AAAAA//////3//f/+//7/AAAAAP//
////////////////AAAAAAAAAAAAAAAAAAAAAAAAAQABAAEAAQABAAEA///+//7//v//
//////////////////7/AAAAAAAAAAD+//7//v/+/wAAAAD//////f/+//7//f//////
//////7//f/8//v//////wAAAAAAAAAAAAD+//7//////wEAAQACAAIAAAAAAAAA//8B
AAAAAAAAAAAAAAD9//v/9//3//j/+P/6//z//P/8//z//P/8//r/+f/4//j/+P/6//v/
+//8//r/+v/5//n/+f/9///////+//3//f/9//v/+//6//r//P/8//z//P/7//v/+//7
//v/+//7//r/+v/6//r/+v/6//r/+v/6//r/+v/6//n/+f/8////AgAEAAUACQAOABEA
EgAXACAAJgAqACwAMgA5ADsANQAwAC4AKwAlACAAEQAEAAAA7//X/8L/tv+1/7f/uf/A
/8r/0v/Y/9v/3P/b/9n/3P/g/+f/7f/w//H/8f/y//b/9v/2//n/+v/7//v/+//7//z/
/P/8//3//f/+//7//v/+/////f/+//7//v8AAAAAAAAAAAAAAAAAAAAA/v////////8B
AAEAAAAAAP///////wAAAgABAAEAAgAAAAAAAQABAAEAAQABAAIAAgACAAIAAgAEAAQA
BAAFAAUABQAHAAcACQAJAAkACgAKAAsACwALAA0ADQANAA4ADAAOAA8ADwAQABEAEgAT
ABQAFAAVABUAFQAWABYAFwAYABkAGwAcABoAGwAbABsAGwAcABwAGwAdAB0AHQAdABsA
GwAbABoAHAAbABsAGwAZABkAGQAZABkAGQAZABgAGAAWABYAFQARABAADwANAA0ADAAL
AAoACwAJAAcABwAGAAUABAAEAAMAAgACAAIAAgACAAAAAAAAAAAAAAAAAP//////////
/v/+//////////////////3//f/9//v//P/9//7////9//3//f/+//7//v/9//3//f/+
//7//v/8//z/+//7//z//f///wAA///+//z/+//9//3//f/9//3//v/+//7//P/8//z/
/P/9//7/AAABAAAA///+//3////+//7//v////////////3//f/9//z//v/+//7//v/+
//7//v/+//z//P/7//v/+//8//z/+//7//v/+//7//3//f/9//3//f/8//z//P/8//z/
/P/8//3//f/9//3//v/+//7//v/+//3//f/8//z//P/6//r/9//1//X/9f/2//b/+P/6
//r/+v/4//j/+P/2//X/9P/0//T/9v/3//f/+P/4//j/9//3//f/+//9//3/+v/5//n/
+f/5//n/+P/4//j/+P/4//j/+//7//v/+//5//n/+f/4//j/+P/4//j/+P/4//j/+P/4
//j/+P/3//n/+v/7/wAAAgD//wMACgANABAAGQAgACQAKAAqAC4ANQAzAC0AKgAqACUA
HwAYAAkA/v/4/+P/y/+8/7b/t/+3/7n/wP/K/9L/1P/T/9T/1f/Z/9z/4v/n/+n/7P/v
//H/8v/2//j/+P/3//j/+f/5//n/+f/6//r/+v/7//v//P/8//z//P/9//3//v/+//7/
/P/8//z//P/+//7//v/+//7///////////////7//v////////8AAAAA/////wAAAAAA
AAEAAQABAAEAAQACAAIAAgACAAIABAAEAAQABQAFAAUABwAHAAcABwAHAAgACgALAAsA
CwALAAsACwAMAA4AEAARABEAEAARABIAEwAWABYAFwAXABcAGAAYABkAGQAZABoAGgAc
AB0AHQAdABsAHAAcABsAGwAbABsAGwAbABsAGwAaABoAGQAZABkAGwAbABsAGwAXABcA
FwAWABQAEgASABEAEQAQAA8ADQALAAoACQAIAAkABwAFAAUABAADAAIAAgABAAAAAAAA
AAIAAgAAAAAA/v/+//7//v////////////z//P/9//3/+//7//v/+//8//3//v/9//v/
+//7//v/+//7//v//P/+//7//f/9//v//P/8//z//P/8//v/+//5//n/+v/6//v//P/8
//3//f/9//3//f/7//z//P/8//z//P/8//z//P/8//3//f/9//3//f/9//3//P/8//z/
/f/9//3//f/9//3//f/8//z//P/8//z//v/+//7//v/8//z/+//7//3//v/+//3//f/9
//3//f/7//v/+//7//3//f/+//7//v/+//7//v/+////////////AAAAAP7//v/+//3/
///+//7//v/+//7/+//5//X/9f/2//b/+P/6//r/+v/6//r/+v/4//f/9v/2//b/+P/5
//n/+v/5//j/9v/1//f/+//9//3/+v/5//n/+f/7//v/+v/6//j/+P/4//j/+f/5//n/
+f/5//n/+f/4//j/+P/4//j/+v/6//r/+v/4//j/+P/3//f/+v/7//7/AAADAAUACAAN
ABAAFQAcACIAKAAsACwAMQA1ADEALAAoACUAHwAcABEAAAD6//H/2f/C/7L/r/+x/7P/
uP/C/8z/1P/X/9b/1//Z/9r/3v/j/+f/6v/r/+//8P/y//b/+P/5//r/+//7//v/+//8
//z/+v/7//v//P/+//7//v//////AAAAAAAAAAAAAAAAAAD+//7//v/+//7/////////
AQABAAAAAAD///////8AAAIAAQABAAIAAgACAAMAAwADAAMAAwAEAAQABAAEAAQABgAG
AAYABwAHAAcACQAJAAkACQAJAAoACgALAAsACwAPAA8ADwAQAA8AEAAQAA8AEQATABUA
FwAWABYAFwAXABcAGAAYABkAGgAbAB0AHgAcAB0AHQAdAB0AHgAeAB0AGwAbABsAGwAb
ABsAGwAaABwAGwAbABsAGQAZABkAGQAZABkAGQAYABgAFgAWABUAEwASABEADwAPAA4A
DQAMAAsACQAHAAcABgAFAAQABAADAAIAAgACAAAAAAD+//7//v/+//7//v/9//3//f/9
//7//v///////f/9//3//f/////////9//3//f/9//3/+//7//v//P/+//7//f/9//v/
/P/8//z//P/8//v/+//7//v//P/8//7//v/9//3//////////////wAAAAAAAP7//v/+
//7/AAAAAAEAAQAAAP///v/9/////v/+//7////////////////////+//7//v/+//7/
/v/+//7//v8AAAAA//////7//v/9//v//f/9//3//f/9//3//f/9//z//v/+//7//v/+
//7///////////8AAAAAAAAAAAAA//////7//v/+//7//v/7//n/9//3//j/+P/6//z/
/P/8//r/+v/6//j/9//2//b/9v/2//f/9//4//r/+v/5//n/9//7//3//f/+//3//f/9
//v/+//6//r/+v/6//r/+v/7//v/+//7//v/+//7//r/+v/6//r/+v/8//z//P/8//v/
+v/5//f/+f/6//v//v8CAAMAAwAGAA0AEgAXACAAJgAoACoAKgAtADMANQAwACwAKQAl
ACAAFQACAPj/8f/b/8L/sP+p/6n/q/+u/7j/xv/S/9f/1v/X/9n/2v/c/+H/5f/q/+v/
7//w//L/9v/6//n/+v/7//v/+//7//z//P/8//3//f/+//7//v/+//////8AAAAAAAAA
AAAAAAAAAAAAAAAAAAAAAAABAAEAAQABAAEAAAAAAAMAAwADAAQAAgABAAEAAgACAAIA
AwADAAMAAwADAAQABAAEAAQABAAGAAYABgAHAAUABQAHAAcACQAJAAkACgAMAA0ADQAN
AA0ADQANAA4ADgAQABEAEQASABMAFAAVABYAFgAXABcAGQAaABoAGwAbABsAHAAcABwA
HQAdAB0AHQAeAB4AHQAdAB0AHQAdABsAGwAbABoAHAAbABsAGwAbABsAGwAbABkAGQAZ
ABgAGAAWABYAFQATABIAEQAPAA0ADAALAAoACwAJAAcABwAGAAUABAAEAAEAAAAAAAAA
AAAAAP7//v/8//z//P/8//3//f/9//3/+v/6//v/+//7//v/+//7//v/+//7//n/+f/5
//n/+f/7//v/+//8//z//P/7//v/+//8//z//P/8//z/+//7//n/+f/6//r//P/8//v/
+//7//v/+//7//3//v/+//7//v/+//7//v/8//z//f/9///////////////+//7//v/9
//3//f/9//3//f/9//z//P/8//z//P/8//z//P/8//z//P/7//v/+//8//z/+//8//3/
/v////v//P/+//7//v/+//7//v///////f/9//7//v8AAAAAAAD//////v/+//7//P/8
//n/9//3//f/+P/4//j/+v/6//r/+v/6//r/+P/1//T/9P/0//T/9f/1//b/9v/2//X/
9f/1//n/+//7//r/+f/5//n/+f/5//j/+P/4//j/+P/4//n/+f/5//n/9//3//f/9v/4
//j/+P/4//j/+P/4//j/+P/4//j/9//3//r/+//8/wIAAwADAAgADQAQABkAIgAoACgA
KAAqAC8AMQAvACgAJgAjAB0AFgAJAPr/8P/j/8v/tv+m/6P/p/+p/6z/uP/G/9D/1f/Y
/9f/1//a/97/4//n/+j/6//v//T/9P/2//r/+v/6//r/+f/7//v//P/8//z//f/9//7/
/P/8//z//f/9//7//v/+//7//v/+//7//v/+//7//v8AAAEAAQABAP/////+//7/AQAB
AAEAAgACAAEAAQACAAAAAAABAAEAAwADAAMABAAEAAQABAAEAAQABAAEAAUABwAHAAkA
CQAJAAkACQAKAAwADQANAA0ADQANAA0ADgAQABIAEwATABMAEwATABMAFgAWABcAFwAZ
ABoAGgAbABsAGwAcABwAHAAdAB0AHQAdAB4AHgAdABwAGwAaABkAGwAbABsAGgAaABkA
GQAZABsAGwAbABsAFwAXABcAFgAWABQAFAATABMAEgARAA8ADQAMAAsACgAJAAcABQAF
AAYABQAEAAQAAQAAAAAAAAAAAAAA/v/+//z//P/8//z//P/9//7////+//7///////3/
/f/9//3//f/9//3/+//7//v/+//7//v/+//7//z//P/8//v/+//9//7//v/+//7//v/9
//3//f/9//7//v8AAAAA//////3//f/9//3//f/+//7//v8AAAAAAAAAAP7//v//////
//////////////7//v/+/////////////f/9//3//P/8//z//P/8//7//v/+//7//v/+
//3//f/9//7//v/9//3//f/9//3//f////7//v/+//7//v/+//7//////wEAAQACAAIA
AAAAAAAA//////7//v/+/wAAAAD9//v/9//3//j/+P/4//r/+v/6//z//P/8//r/9//2
//b/9v/2//f/9//4//j/+P/3//f/+f/9///////8//v/+//7//v/+//6//r//P/8//z/
/P/7//v/+//7//v/+//7//r//P/8//z//P/7//r/+f/4//r/+v/6//n/+f/6//3/AAAC
AAMAAwAIAA8AEgAXACIAKAAoACoALgA1ADkANwAyADAALQAnACAAFQAGAPz/8//f/8b/
tP+v/7H/sf+2/8L/zP/U/9n/2v/b/9v/3P/g/+P/5//s/+//8f/y//T/9v/2//n/+v/7
//v//f/9//7//v/9//3//P/8//z//P/8//3///8AAAAAAAD+//7//v/+//7//v/+//7/
/v///////////////v/+/wEAAQABAAIAAAD/////AAACAAIAAwADAAEAAQABAAIAAgAC
AAIAAgAEAAQABAAFAAMAAwAFAAUABwAHAAcACAAIAAkACQAJAA0ADQANAA4ADAAOAA8A
DwAQABEAEgATABQAFAAVABUAFwAYABgAGQAZABkAGgAaABoAGwAbABsAGwAcABwAGwAd
AB0AHQAdABsAGwAbABoAGgAZABkAGQAbABsAGwAbABkAGQAZABgAGAAWABYAFQARABAA
DwANAA8ADgANAAwACwAJAAcABwAGAAUABAAEAAMAAgACAAIAAAAAAP7//v8AAAAAAAAA
AP3//f/9//3//v/+///////9//3//f/9//3//f/9//v//f/9//3//f/7//v/+//8//7/
/v/9//3//f/+//7//v/8//z/+//7//3//f/+//7//v/+//3//f/9//3//f/9//3//v/+
//7//v/+//7//v/+//7////////////////////+//7//v/9//3//f/9//////////7/
/v/+//7//v/+//7//v/+//z//P/7//v//f/+//7//f/7//v/+//7//v/+//7//v//f/9
//7//v/8//7//v/+//7//v/+////////////AAAAAAAAAAAAAP/////+//7//v/+//7/
+//5//f/9//4//j/+P/6//r/+v/6//r/+v/4//f/9v/2//b/9v/3//f/+P/6//r/+f/5
//f/+//9//3//P/7//v/+//7//v/+v/6//r/+v/6//r/+f/5//n/+f/5//n/+f/4//r/
+v/6//r/+P/4//j/+P/6//r/+v/5//n/+v/9//7/AAADAAMACAANABAAEwAeACYAKgAs
AC4AMwA5ADkANgAyAC8ALQAmABcACAAEAPn/4//K/7z/u/+9/7v/wP/K/9L/2P/b/9z/
2//Z/9z/4v/l/+n/7v/v//H/8v/2//j/+P/3//j/+f/5//v/+//8//z//P/9//3//v/+
//7//v//////AAAAAAAA/v/+//7//v8AAAAAAAAAAAAAAQABAAEA//////7//v8AAAEA
AgAEAAMAAQAAAAAAAgACAAMAAwADAAMAAwAEAAIAAgACAAIABAAEAAQABQAFAAUABwAH
AAcABwAHAAgACgALAAsACwALAAsACwAMAAwADgAPAA8ADgAPABAAEQATABQAFgAXABkA
GgAaABsAGQAZABoAGgAcAB0AHQAdAB0AHgAeAB0AHQAdAB0AHQAdAB0AHQAcABwAGwAb
ABsAGwAbABsAGwAZABkAGQAYABgAFgAWABUAFQAUABMAEQAPAA4ADQAMAAsACQAHAAcA
CAAHAAYABgAFAAQABAAEAAQABAACAAIAAQAAAP///v////////////7//v//////////
///////////////9//3//f/9//3//v///wAAAgD///7//P/7//3//v/+//7//v/+//3/
/f/9//3//v/+//z//P/7//v//f/9//3//f/7//z//P/8//z//P/8//z//v/+///////9
//3//f/9/////v/+//7////////////////////+//z//P/8//z//v/+//7//v/8//z/
+//7//v//P/8//v/+//7//v/+//7//v/+//7//v/+//8//z/+v/6//r/+//9////AAD+
//7//v/+//z//P/9//3//f/9//7//v/+//7//v/9//3//P/8//z//P/8//n/9//1//X/
9v/2//b/+P/4//j/+P/4//j/9v/1//T/9P/0//b/9//3//j/9v/2//X/9f/1//n/+//7
//r/+f/5//n/+f/5//j/+P/4//j/+P/4//f/9//3//f/+f/5//n/+P/4//j/+P/4//j/
+P/4//j/+P/4//j/9//5//j/+f/8/wAAAwADAAgACwAOABUAHAAiACYAKgAsADMANwAz
AC4ALAAnACEAHAAPAAIAAAD1/93/xv+4/7f/uf+5/77/yP/S/9j/2f/Y/9f/2f/c/97/
4//p/+z/7f/v//L/8v/2//j/+f/6//v/+//7//v//P/8//z//f/9//7/AAAAAAAAAQAA
AAAA///+/wAAAAAAAAAAAAAAAAAAAAD+/////////wEAAQAAAAAA////////AAACAAEA
AQACAAIAAgADAAMAAwADAAMABAAGAAYABgAGAAcABgAFAAUABwAHAAkACQALAAsACwAM
AAoACwALAAsADwAPAA8AEAAQABIAEwATABQAFQAWABcAFgAWABcAFwAXABgAGAAZABoA
GwAdAB4AHgAfAB8AHwAfACAAIAAfAB8AHwAfAB8AHwAfAB8AHgAgAB8AHwAfAB0AHQAd
AB0AHQAdAB0AHAAcABoAGgAZABkAGAAXABUAFQAUABMAEgAQAA0ACgAJAAoACQAIAAgA
BwAGAAYABgAEAAQAAgACAAIAAgACAAIAAQABAAEAAQACAAIAAwADAAEAAQABAAEAAQAB
AAEA//8BAAEAAQABAP///////wAAAAAAAP///////wAAAAAAAAAAAAD//////////wAA
AAAAAAAA////////////////AQACAAIAAgAAAAAAAAAAAAIAAgADAAMAAQABAAEAAQAD
AAIAAgACAAEAAQABAAEAAQABAAEAAAACAAIAAgACAAEAAAD///7///8AAAAAAQD//wAA
AAD/////////////////////////////AAAAAAAAAAAAAAEAAQABAAEAAgACAAIAAgAC
AAEAAQABAAEAAgABAAIAAgADAAQAAwAEAAIAAgADAAMAAgABAP7//f/9//3//f/7////
///8/w==
         </WaveFormData>
      </LeadData>
      <LeadData>
         <LeadByteCountTotal>10000</LeadByteCountTotal>
         <LeadTimeOffset>0</LeadTimeOffset>
         <LeadSampleCountTotal>5000</LeadSampleCountTotal>
         <LeadAmplitudeUnitsPerBit>4.88</LeadAmplitudeUnitsPerBit>
         <LeadAmplitudeUnits>��V</LeadAmplitudeUnits>
         <LeadHighLimit>2147483647</LeadHighLimit>
         <LeadLowLimit>268435456</LeadLowLimit>
         <LeadID>V3</LeadID>
         <LeadOffsetFirstSample>0</LeadOffsetFirstSample>
         <FirstSampleBaseline>0</FirstSampleBaseline>
         <LeadSampleSize>2</LeadSampleSize>
         <LeadOff>FALSE</LeadOff>
         <BaselineSway>FALSE</BaselineSway>
         <ExcessiveACNoise>FALSE</ExcessiveACNoise>
         <MuscleNoise>FALSE</MuscleNoise>
         <LeadDataCRC32>205980903</LeadDataCRC32>
         <WaveFormData>
8v/y//L/8v/1//b/9//4//b/9v/2//b/+P/4//j/+P/7//z//f/+//3//P/7//r//P/+
/wAAAgAAAAAAAAAAAAEAAgADAAQABgAIAAoADAAKAAoACgAKAAwADgAQABIAEgASABIA
EgATABQAFQAWABcAGAAZABoAFwAWABUAFAAVABYAFwAYABYAFgAWABYAGAAYABgAGAAa
ABoAGgAaABgAFgAUABIAEgASABIAEgAQAA4ADAAKAAkACAAHAAYABAAEAAQABAABAAAA
///+/wAAAAAAAAAA///+//3//P/8//z//P/8//z//P/8//z/+v/6//r/+v/8//z//P/8
//v/+v/5//j/+P/4//j/+P/6//r/+v/6//n/+P/3//b/+f/6//v//P/7//r/+f/4//r/
+v/6//r//P/8//z//P/7//r/+f/4//n/+v/7//z/+v/6//r/+v/6//r/+v/6//r/+v/6
//r/+f/4//f/9v/3//j/+f/6//n/+P/3//b/9v/2//b/9v/4//j/+P/4//f/9v/1//T/
9f/2//f/+P/4//j/+P/4//r/+v/6//r//f/9//3//f/8//z//P/8//3///8AAAEA/f/9
//3//f/9//3/+//6//z//P/9//3//P/6//j/9//4//n/+v/7//n/+P/1//P/9f/1//X/
9v/4//j/9//3//j/+P/3//b/9v/2//b/9//1//P/8v/x//H/8v/y//P/9f/1//X/9P/y
//H/8f/x//P/9P/1//b/9P/z//L/8f/x//H/8f/x//X/9f/1//L/7//t//D/+v8EABMA
JwA4AEUATQBaAHIAjACoAMAA1ADmAPsACgEGAe0A0wCqAGkAJwD4/9z/xf+v/6L/o/+p
/6//tv+9/8P/x//L/83/0f/U/9b/2//f/+P/6f/t/+z/6//s/+z/7P/u/+7/8P/w//L/
8v/y//L/8f/w/+//7//w//H/9P/1//P/8//y//L/8v/y//P/9P/3//f/9v/2//P/8//0
//X/+f/5//n/+f/5//n/+f/5//n/+//8//z//v/+//7//v/7//r/+f/5//3//v///wEA
////////AAAAAAEAAQADAAUABQAFAAYAAwADAAMAAgAHAAkACgALAAoACwAMAAwADgAP
ABAAEQAUABUAFQAVABQAFAATABQAFwAZABkAGAAYABYAFgAWABYAFgAWABgAGgAZABgA
GAAVABUAFQAXABkAGgAcABoAGAAYABgAGAAWABYAFgAWABcAFgAUABMAEAANAAsACgAK
AAoACgAJAAYABQADAAIAAgABAAEAAQADAAMAAQAAAP7//f/8//z//f/+////AAD9//v/
+//6//r/+//7//v//f/+//7//P/5//j/+P/6//r/+//7//r/+v/5//n/+P/4//n/+f/6
//3//f/9//z/+//5//j/+P/6//v//P/9//v/+//6//r/+P/5//n/+//9//3//P/7//r/
+f/4//j/+f/8//3//v/7//r/+v/5//n/+f/6//r//f/9//z//P/3//f/+P/5//z//P/8
//v/+//7//r/+f/5//r/+v/7//7/AAD+//z/+v/5//j/+P/5//v//f///////v/8//j/
+f/6//v//P/9////AAABAAAAAAD///7///8AAAIAAwABAP///////wEAAQABAP///v/+
//7////9//3//P/7//z//f/+/////v/8//v/+P/5//n/+f/5//z//P/8//v/+f/7//z/
/P////////////7//f/6//j/9//3//j/+P/7//v/+//7//j/+P/3//f/+f/6//r/+v/4
//f/9//3//f/9//3//f/+//7//n/+f/2//P/8f/4/wQADgAdAC8APgBJAFMAYAB2AJAA
qgDEANgA6gD9AAoBAgHrAM8AogBhACEA8v/W/7//q/+i/6f/r/+5/8D/w//J/83/z//R
/9X/2v/e/+P/6f/t//H/8//0//T/9P/z//L/9v/2//j/+P/4//j/+P/4//b/9v/2//f/
9//3//n/+f/3//f/9v/2//f/+P/6//z/+//7//r/+v/5//n/+v/7/////////////f/9
//3//f///wEAAgACAAIAAgACAAIAAAAAAAAAAQADAAQABQAHAAYABQAEAAQABgAHAAcA
CQAHAAcABwAIAAgACQAKAAoADgAPAA8ADwAPAA8ADwAOABIAEwAUABUAFgAXABcAFwAX
ABgAGAAaAB0AHwAfAB4AHQAaABkAGAAZABoAGwAeABwAGwAaABoAFwAXABcAGQAaABwA
HwAeABwAHAAcABwAHgAeAB4AHgAdABwAGgAZABUAEwASABIAEgASABIAEQAOAA0ACwAK
AAwACwALAAsACwALAAkACAAFAAUABQAGAAgACAAIAAgABgADAAIAAAACAAMAAwADAAEA
AgACAAAA///+//7/AAACAAMAAwACAAAA//////7/AAABAAEAAgADAAMAAwACAAEA///+
//7/AgADAAQABQAEAAMAAQAAAAIAAwADAAUAAwADAAIAAQABAAEAAQACAAQABgAGAAYA
AwACAAIAAQADAAMABAAEAAUABQAEAAQAAQABAAIAAwAGAAYABgAFAAQAAwABAP//AQAC
AAIAAwAEAAYABAACAAEA/////wIAAwAEAAUABgAFAAUABAADAAQABgAHAAgACAAIAAkA
CQAIAAUABAADAAQABQAGAAUAAgACAAIAAwADAAMAAgABAAEAAQABAAEA///+//7//P/+
////AAABAAAA/v/8//n/+v/9////AAAAAP///v/9//v/+//5//j/+v/7//3//v/8//v/
+v/5//n/+v/6//v/+//8//z//P/6//n/+f/5//r/+//8//3/+//5//X/9//4//f/+f8C
AAoAEgAhADEAQABLAFcAagCCAJoAtADOAOAA7gD/ABABCgHzANMAoABbABcA6P/I/7P/
o/+g/6v/t//B/8T/xf/J/8v/zf/T/9n/3v/k/+v/8f/z//H/8f/y//T/9v/3//j//P/8
//7//v/7//r/+f/4//v//P/9/////v/9//7//f/9//3//P/8//3//v8AAAIAAAD///3/
/P/8//3///8BAAEAAQABAAEAAwADAAMAAwAFAAcACAAIAAcABgAFAAQABwAIAAkACwAJ
AAgABwAHAAcABwAHAAgACQALAAwADwAMAAsACgAKAAsADQAPABAAEQARABAADwAQABEA
EgASABYAFwAYABkAGQAZABgAFwAaABwAHQAgAB4AHwAeABwAHAAaABoAGgAcABwAHAAe
ABsAGQAXABYAFgAXABgAGwAaABoAGwAYABoAGgAaABoAHAAcABwAHAAaABgAFQATABQA
EwATABQAEgAQAA4ACwAMAAsACQAIAAgABwAHAAcABgAFAAIAAAABAAMABQAIAAcABgAF
AAQAAwABAAEAAAABAAMABAAFAAQABAADAAAAAAAAAAEABAABAAEAAAD+/wAA//////7/
//8BAAIABAACAAEAAAD+/wEAAQACAAQAAgABAAAA//8BAAEAAAAAAAIAAwADAAUAAgAB
AP///f///wEAAwAGAAMABAADAAIAAQAAAAAA//8BAAEAAgACAAAA///9//z/+//9/wAA
AwABAAAA///9//3//f/8//v//f/+//7////+//7/+v/2////AQABAAIAAQAAAP///v/+
/////////wAAAgADAAQAAwACAAIAAQACAAEAAgADAAIAAQAAAP3//P/8//z//f8AAAEA
AQABAP///f/7//n/+v/6//v/+v/4//f/9v/1//j/+P/4//f/+P/7//3//v/8//n/9v/z
//b/9//2//b/8//z//T/9P/z//P/8//z//P/9P/0//X/8v/y//H/8P/z//P/9P/1//P/
8//z//P/8f/x//P/+f/6//X/8//2//7/BgAVACkAPABJAFMAYAB2AI4ApAC4AMoA3gD1
AAQBAAHpAMcAkABHAAcA2P++/63/n/+c/6f/r/+1/7j/u/+//8P/x//N/9X/2v/e/9//
4f/j/+P/5//q/+z/7v/v//D/7//u/+//7v/w//D/8P/w//L/8v/y//P/8v/x//L/8f/y
//P/8//0//P/8v/y//L/9f/1//T/9P/1//X/9v/3//b/9f/0//P/9f/3//n/+//4//n/
+f/4//n/+v/7//z//P/8//z//f/9//z/+//7//z//f/+/wAA//////7///8BAAEAAQAC
AAIAAwAEAAQABQAFAAQAAwAHAAkACwAMAAsACwALAAsADQAPABAAEQAPABAAEAASABIA
EwASABAAEwASABMAFAARABAADwAQABIAEQAQABAAEQARABEAEwASABIAEwAQABMAFAAV
ABYAEwASABEAEAARABAADgANAAwACwALAAwACgAIAAYAAwADAAMAAgACAAEA///+//3/
/v////7//v/7//v/+//8//r/+v/6//r/+v/5//r/+v/5//n/+P/3//n/+v/6//j/+f/4
//j/+v/3//f/9v/0//b/9//5//r/9//3//b/9v/5//n/+f/4//r/+f/5//r/+v/5//j/
9//6//v/+//8//v/+//6//v//f/9//z/+//7//v/+//8//v//P/7//r//P/8//3//f/8
//v/+//6//v/+//6//r/+P/5//v//f/8//r/+P/1//j/+f/5//n/9v/2//X/9f/4//r/
+P/2//f/9//3//j/+P/5//j/+//8//3//v/9//3//P/7//3//v/+//7/AAAAAAEAAQD+
//v/+v/5//z//f/+//3/+//6//n/+f/7//v/+v/5//v/+//7//v/+P/2//X/8v/z//X/
9//5//n/+P/3//X/9f/3//j/+P/6//n/+P/3//b/9f/y//D/8v/z//X/9v/0//P/8v/x
//L/8v/x//H/8//0//T/9P/x/+//7v/t//D/8f/y//P/8//x//H/8f/u/+3/7//4/wIA
CgAZACcANABDAFEAZgCEAKAAugDQAOQA9AAFARABBAHtAMsAlgBTABUA6P/K/7P/of+g
/6f/r/+3/77/w//F/8X/x//J/9H/2P/e/+P/5//p/+v/6//o/+n/6v/q/+r/7f/u//H/
8v/w//D/8P/w//H/8v/z//X/8//z//X/9f/z//P/8v/y//X/9v/4//r/+P/3//X/9P/0
//X/9//5//n/+f/5//n/9//3//f/9//5//v//P/8//v/+v/5//j/+f/6//v//f/+//7/
/v////3//f/9//7///8BAAIABQAEAAMAAgACAAMABQAHAAgACgALAAsACwAKAAsADAAM
AA8AEQATABUAFQAVABQAEwAUABYAFwAaABkAGwAbABoAGgAYABgAGAAZABoAGwAeAB0A
GwAZABgAGAAZABoAHQAbABwAHgAcABoAGgAaABoAHQAeAB8AIAAcABoAFwAVABQAEwAT
ABQAEwASABEADwANAAsACAAGAAcABwAIAAkACAAHAAQAAgAEAAUABgAIAAYABgAGAAYA
AwABAAEAAAADAAUABgAHAAUABAACAP7/AAAAAAEABAACAAMAAwACAAIAAQABAAAAAQAD
AAQABgAEAAMAAgAAAAEAAQACAAQAAwADAAMAAwABAAEAAAAAAAEAAwAEAAcABAADAAEA
//8CAAMABAAGAAUABgAFAAQAAQAAAAAA//8AAAEAAwAEAAIAAQD///7//P/9////AQAC
AAIAAgABAP/////+//3//v8AAAEAAwACAAIA/v/6//z//f/+/wAABAACAAEAAAD///7/
//8BAAIAAwAFAAYABgAGAAUABAAEAAMABAADAAQABQAEAAMAAgD//wAAAAAAAAEAAwAD
AAIAAQAAAP///v/9//7//v////7/+//7//v/+//+//7//v/9//3///8AAAAA///9//v/
+f/6//v/+v/6//j/9//3//b/+f/5//n/+f/4//j/9//3//b/9v/1//T/9f/1//b/9//2
//X/9P/z//P/9//5//n/9v/x//H/+v8CAAwAHQAxAEIAUQBhAHYAkACqAMAA1gDqAAAB
EwEaAQgB6wDDAIAAOQADAOL/zP+3/6n/qv+x/7f/uf+6/73/w//J/8//1//d/+D/5P/l
/+f/5//p/+3/8P/x//L/8v/y//H/8P/x//D/8f/y//P/9P/0//T/9P/1//X/9f/3//f/
9//3//b/9v/0//T/9f/2//j/+f/5//r/9//3//j/+f/5//n/+f/5//v/+//7//v/+f/7
//z//P/+//7//v/+//z//P/8//3//v/+//7///8AAAEAAgAEAAEAAQAAAAEAAgADAAQA
BgAEAAUABgAGAAYABwAHAAcACQALAA0ADgAPAA8ADwAPABEAEwAUABUAEwAUABQAFgAV
ABcAFwAWABcAFgAXABgAFQAUABMAFAAWABUAFAAUABEAEQARABMAEwAUABYAFAAWABYA
FgAWABQAFAAUABQAFQAUABIAEQAPAA0ADAAMAAkACAAHAAUABgAFAAMAAgABAP///v/9
//7////+//7/+//7//v//P/8//z//P/8//z/+//8//z/+//7//r/+f/6//z//f/8//n/
+P/4//r/+P/5//n/+P/7//v//P/8//n/+f/4//j/+v/7//z//P/7//n/+P/4//v/+//7
//v//f/9//z//P/5//n/+P/5//r/+//7//v/+f/5//n/+v/4//r/+v/6//r/+v/7//v/
+v/5//n/+P/6//v/+//8//n/+f/6//v/+v/6//r/+f/6//v/+//7//r/+v/5//n/+v/8
//r/+P/5//n/+f/6//j/+f/8//7//v/+//7//P/9//3//f/9//7//v/+/wAAAAABAAEA
AAD9//z/+//+////AAD///v/+v/5//n/+v/7//v/+//7//v/+//7//r/+P/3//T/9v/3
//j/+f/3//b/9f/z//T/9//5//r/+P/3//b/9f/0//P/8P/u//D/8f/z//T/9P/z//L/
8f/y//L/8f/x//H/8v/y//L/8P/v/+//7//x//H/8f/x/+//7//v/+//8P/v/+//9P/8
/wgAEwAhADAAPwBNAF4AeACUAK4AxADYAOYA+QAIAQYB7wDTAKYAYQAdAOr/yv+z/6H/
nv+j/63/t/+6/7v/v//B/8P/x//N/9T/2v/f/+H/5f/n/+f/5v/o/+r/6//s/+7/7v/w
//D/7f/s/+v/6v/t/+7/7//x/+//7//x//H/8f/x//D/8P/y//L/8//0//T/8//x//D/
8v/z//X/9//2//X/9P/z//X/9f/1//X/9//5//r/+v/5//j/9//2//f/+P/5//v/+v/6
//r/+//7//v/+//8//7//////wEAAAD///7//v8BAAMABQAGAAYABQADAAEABAAFAAYA
BgAKAAsADAANAA0ADQAMAAsADAAOAA8AEgAQABEAEAAOABAADgAOAA4ADgAOAA4AEAAP
AA0ACwAKAAwADQAOABEAEAAQABEADgAQABAAEAAQABIAEgASABIAEAAOAAsACQAKAAkA
CQAKAAgABgAEAAEAAAD///3//P/+//3//f/9//z/+//4//b/+P/5//r//P/5//j/9//2
//b/9f/2//b/+P/5//n/+f/2//b/9f/y//P/9P/2//r/+P/3//X/8v/z//P/9P/0//b/
9//3//j/9v/1//T/8v/1//X/9v/4//j/9//2//X/9//3//b/9v/3//n/+v/9//v/+f/2
//P/9f/3//n//P/5//r/+f/4//n/+P/4//f/+f/5//r/+v/4//f/9f/0//P/9f/4//v/
+f/4//f/9f/3//f/9v/1//f/+P/4//n/+P/4//T/8P/1//f/9//4//j/9v/2//b/9v/3
//n/+v/7//v//P/8//z/+v/6//v/+//8//v//P/9//z/+//6//f/+P/4//j/+f/5//n/
+P/3//X/9f/1//X/9v/2//f/9v/z//P/8//z//b/9v/2//X/9f/3//j/+P/2//X/9P/z
//X/9f/z//L/7//v//D/8P/x//H/8f/x//H/8v/y//P/8P/w/+//7v/x//H/8v/z//D/
7//u/+3/7f/x//P/9f/0//H/7f/s//L//P8NAB8AMABBAE0AWABoAIIAnAC0AMoA3gDz
AAYBCgH1ANUAqgBnACMA7v/M/7f/o/+c/5//p/+v/7T/tf+7/8P/yf/N/9P/1v/Y/9v/
3//h/+P/6f/u/+//8P/w//D/7//u/+//7v/v//D/8f/y//L/8v/y//P/8f/x//P/8//1
//X/9P/0//P/8v/y//L/9P/1//X/9v/0//P/8//z//X/9f/1//X/9v/3//j/+f/2//f/
9//2//n/+v/7//z/+v/6//r/+//8//z//P/9/////////wAA//////7///8AAAEAAgAE
AAIAAwAEAAQABAAFAAUABQAHAAkACwAMAAsACwALAAsADwARABIAEwASABIAEQASABEA
EwATABIAEwASABMAFAATABIAEQASABQAEwASABIAEQARABEAEwARABIAFAASABQAFAAU
ABQAEwASABEAEAASABIAEQARAA0ACwAKAAoACQAIAAcABQAFAAUABAAEAAEA///+//3/
/v////7//v/7//v/+//8//r/+v/6//r//P/7//z//P/5//n/+P/3//j/+v/7//r/9//2
//b/+P/4//n/+f/4//n/+f/6//r/9//3//b/9v/4//n/+v/6//j/9//3//j/+f/5//n/
+f/6//v/+//8//r/+//7//3///////7//f/7//v/+//8//z//v/+//7//v/+///////+
//3//f/8///////+//7//f/9//7///////7//f/7//z//f/9//3//P/8//v/+//9/wAA
///+/////v/+//7//v/+/wEAAwAEAAUABAAEAAMAAgACAAIAAwADAAQAAwAEAAUAAgAB
AAAA/f/9//7///8BAAEAAQAAAP///f/9//3//f////7//v/8//r/+f/4//f/+f/6//v/
+//7//3//v/+//z/+//6//n/+//7//n/+P/2//X/9f/0//b/9//4//n/+P/4//f/9//1
//b/9v/2//f/9//4//n/+P/3//b/9f/3//n/+//7//r/9f/x//b//P8GABkALwA+AEkA
VQBgAHIAigCiALgAzADiAPcABAEAAesAyQCWAFMAFQDm/8j/tf+j/57/pf+x/7f/vP/D
/8n/zf/R/9f/2//e/+D/4//p/+3/7//z//b/9f/2//b/9v/1//T/9f/0//b/+P/6//z/
+f/4//f/9//5//n/+//7//3//f/8//z/+//6//r/+v/8//3//f/+//z/+//7//v/////
//////8BAAEAAQABAAAAAQABAAAAAwAEAAUABgAFAAQAAwADAAQABAAEAAUABgAHAAgA
CgAJAAkACAAJAAoACwAMAA4ADAANAA4ADgASABMAEwATABIAEwAUABQAFAAVABYAFwAb
AB0AHgAfAB4AHgAdAB4AHwAhACEAIAAhACAAIQAiAB8AHgAdAB4AHwAfAB8AIAAdAB0A
HQAfAB8AIAAiACAAIAAgACAAIAAeAB4AHgAeACAAIAAfAB8AHAAZABcAFgAXABYAFQAT
ABIAEQAPAA4ADQALAAoACQAKAAsACgAKAAgABwAGAAYACAAIAAgACAAJAAcABwAGAAQA
BQAFAAUABwAIAAgABgAEAAIAAQACAAQABQAFAAQABgAFAAUABAACAAMAAwAEAAYABwAI
AAgABgAFAAUABgAJAAkACQAJAAkACQAIAAgABgAHAAcACQAKAAsACwALAAoACQAIAAgA
CgAMAAwADAANAAwADAALAAsACwAMAAwADwAPAA4ADgAKAAkACQAJAAwADAAMAAsACwAL
AAoACQAIAAgABwAHAAkADAALAAoACwALAAoACgAKAAoACgALAA0ADgAPAA4ADgANAAwA
DQAOABAAEQAPAA0ADQANAA0ADQANAAsACAAIAAgACQAGAAUAAwABAAMAAwADAAMAAgAA
AP///P/5//n/+f/5//r/+v/6//n/+f/7//z//P/+//3//P/7//r/+f/2//T/9f/1//b/
9v/5//n/+f/5//f/9v/0//P/9f/2//b/9v/1//P/8v/x//H/8f/x//H/9f/1//X/9f/y
/+3/6//w//r/BgAVACcANAA/AEsAWgBwAIoApgDCANgA7AD7AAoBCgH1ANcArABtACkA
8v/Q/7n/pf+c/53/pf+v/7j/vf/B/8X/x//J/83/0P/W/93/4//l/+n/6//q/+n/6v/q
/+r/7v/u//D/8P/w//D/8P/w/+7/7v/u/+//8v/z//b/9//0//P/8f/w//L/8v/z//T/
9f/1//T/9P/x//H/8v/z//f/9//3//f/9f/1//X/9f/3//n/+v/6//r/+v/6//r/+P/4
//j/+f/7//z//f////3//f/9//7/AAABAAEAAwADAAMAAwAEAAIAAwAEAAQACAAJAAkA
CQAIAAkACgAKAA4ADwAQABEAEgATABMAEwATABQAFAAWABkAGwAbABoAGAAWABYAFgAY
ABgAGAAaABgAFwAWABYAEwATABMAFQAYABoAHQAcABsAGgAZABgAGgAaABoAGgAZABgA
FgAVABMAEQAQABAAEQAQAA8ADQAKAAkABwAGAAgABwAHAAcABQAFAAMAAgD///////8A
AAIAAgACAAIAAQD//////v8AAAEAAQABAP//AAAAAP7//f/8//z//v8AAAEAAQAAAP//
/f/8//r/+//9//7/AAD////////+//z/+//7//z//v///wAAAQAAAP///f/8//3///8A
AAMAAQABAAAA///9//3//f/+////AgADAAQAAgAAAP///f//////AAAAAAEAAQAAAAAA
/f/9//7///8CAAIAAgABAAAA///9//v//P/+////AQAAAAIAAAD+//3//f/9//7/AAAB
AAQAAwAAAP7//v/+//7/AQADAAQABQADAAQABAAEAAQABAAFAAUABgAFAAYABwAGAAUA
BAABAAIAAgACAAMAAQABAAAA/////////////wEAAAAAAP7/+//7//v/+//+//7//v/9
//3///8AAAAA/v/9//z/+//9//3/+//6//f/9//4//j/+//7//v/+//4//j/9//3//X/
9v/2//b/9//3//j/+f/3//f/9//3//f/+f/7//v/+v/1//P/9v8AAAoAGQAtAD4ATQBZ
AGoAggCgAL4A1gDsAAABFwEmAR4BAwHjALYAcQAtAP7/4v/L/7X/rP+x/7X/uf++/8X/
yf/L/9P/1//b/97/4P/j/+X/6f/v//H/9P/z//T/9P/0//P/8v/z//L/9f/2//f/+P/3
//b/9f/1//b/9//6//v/+f/5//j/+P/2//b/9//4//r/+//7//z/+v/5//n/+f/9//3/
/f/9//3//f/9//3//P/9//3//P///wAAAQACAAEAAAD/////AgACAAIAAwAFAAUABQAG
AAQABQAFAAcACAAJAAoADAALAAsACwAKAA4ADwAPAA8AEgATABQAFAAVABUAFQAVABkA
GwAcAB0AGwAcABwAHgAhACMAIwAiACQAIgAiACIAIAAgACAAIgAjACMAIwAkACIAIQAg
ACEAIwAkACYAJAAkACQAJAAkACMAIgAhACAAIgAiACEAIQAeABsAGQAYABcAFgAVABMA
EgARAA8ADgAMAAsACwALAAwADQAMAAwACAAHAAYABgAGAAYABgAGAAYABQAGAAYABAAF
AAUABQAHAAgACAAGAAMAAgACAAQABgAHAAcABgAEAAMAAwACAAAAAQABAAIABAAFAAYA
BgAEAAMAAwAEAAUABQAFAAUABQAFAAQABAACAAMAAwAFAAcABwAGAAUAAwADAAMABAAE
AAYABgAGAAcABgAGAAUAAwADAAQABAAHAAcABgAGAAEAAQACAAMABgAGAAYABQAFAAUA
BAADAAEAAgACAAMABgAIAAYABAABAAEAAQACAAIAAwAEAAUABQAEAAQABAACAAQACAAK
AAoACgAKAAkACQAIAAcACQAKAAoACgAMAAwADQANAAoABwAGAAUACAAJAAoACQAHAAYA
BQAFAAUABQAEAAMABAAFAAYABwAEAAIAAQD+////AQADAAUABQAEAAMAAQABAAMABAAE
AAUABQAFAAUABAADAAAA/v/+////AQACAAEAAQABAAEAAAAAAP///////wAAAAAAAP7/
/f/9//3//v///wAAAQABAP3/+//7//r/+f/5/wAACAASACEAMQA+AE0AXQByAIwAqADE
ANoA7gAAAREBHAEUAf0A4wC0AG0AKwD+/+D/x/+z/7D/t/+9/8f/zP/N/8//0//T/9X/
2//i/+j/7f/z//X/9f/3//j/+//8//z//P/+//7/AAAAAP7//v/+//7///8AAAEAAwAB
AAEAAwADAAEAAQAAAAAAAQACAAQABgAEAAMAAQAAAAAAAQADAAUABQAFAAUABQADAAMA
AwADAAQABwAJAAoACQAIAAcABgAIAAgACAAJAAgACAAIAAkACQAJAAkACgALAA0ADgAR
ABAADwAOAA4ADwARABMAFAAUABUAFQAVABYAFwAYABgAHAAdAB4AHwAdAB0AHAAbAB4A
IAAhACQAIwAlACUAJAAkACIAIgAiACMAJAAlACgAJwAlACMAIgAiACMAJAAnACUAJgAo
ACYAJAAkACQAJAAmACYAJgAmACQAIgAfAB0AHAAbABsAHAAZABgAFwAVABIAEQAPAA4A
DwAPABAAEQAOAA0ACgAIAAgACQAKAAwACgAKAAoACgALAAkACQAIAAoACwALAAsACAAI
AAcABAAGAAYABwAKAAkACQAIAAYABAADAAMAAgAFAAcACAAKAAgABwAGAAQABQAFAAYA
CAAJAAkACQAJAAgABwAFAAQABQAHAAgACwAIAAcABQADAAYABwAIAAoACQAKAAkACAAF
AAQABAADAAYABwAJAAoACAAHAAUABAAEAAUABwAJAAgACAAIAAcABQAFAAQAAwAEAAYA
BwAJAAcACAAFAAIAAgADAAQABgAEAAUABgAHAAYABAADAAIAAwAGAAgACgAJAAgABwAG
AAcACAAJAAoACwAMAAwADAAKAAkACAAIAAkACwAMAA4ADQAMAAgABgAHAAcABwAIAAsA
CgAIAA==
         </WaveFormData>
      </LeadData>
      <LeadData>
         <LeadByteCountTotal>10000</LeadByteCountTotal>
         <LeadTimeOffset>0</LeadTimeOffset>
         <LeadSampleCountTotal>5000</LeadSampleCountTotal>
         <LeadAmplitudeUnitsPerBit>4.88</LeadAmplitudeUnitsPerBit>
         <LeadAmplitudeUnits>��V</LeadAmplitudeUnits>
         <LeadHighLimit>2147483647</LeadHighLimit>
         <LeadLowLimit>268435456</LeadLowLimit>
         <LeadID>V4</LeadID>
         <LeadOffsetFirstSample>0</LeadOffsetFirstSample>
         <FirstSampleBaseline>0</FirstSampleBaseline>
         <LeadSampleSize>2</LeadSampleSize>
         <LeadOff>FALSE</LeadOff>
         <BaselineSway>FALSE</BaselineSway>
         <ExcessiveACNoise>FALSE</ExcessiveACNoise>
         <MuscleNoise>FALSE</MuscleNoise>
         <LeadDataCRC32>1658030095</LeadDataCRC32>
         <WaveFormData>
9P/0//T/9P/0//T/9P/0//T/9P/0//T/9v/2//b/9v/4//j/+P/4//j/+P/4//j/+v/6
//r/+v/6//r/+v/6//z//P/8//z//v/+//7//v8AAAAAAAAAAAIAAgACAAIAAgACAAIA
AgADAAQABQAGAAYABgAGAAYABAAEAAQABAAEAAQABAAEAAYABgAGAAYACQAKAAsADAAO
AA4ADgAOABAAEAAQABAAEAAQABAAEAAOAA4ADgAOAAwADAAMAAwACwAKAAkACAAGAAYA
BgAGAAQABAAEAAQAAgACAAIAAgACAAIAAgACAAAAAAAAAAAAAgACAAIAAgAAAAAAAAAA
AAAAAAAAAAAAAAAAAAAAAAAAAAAAAAAAAAAAAAAAAAAAAAAAAAAAAAAAAAAAAAAAAAIA
AgACAAIAAgACAAIAAgACAAIAAgACAAIAAgACAAIAAgACAAIAAgAEAAQABAAEAAIAAgAC
AAIABAAEAAQABAACAAIAAgACAAIAAgACAAIABAAEAAQABAACAAIAAgACAAIAAgACAAIA
AgACAAIAAgAEAAQABAAEAAYABgAGAAYABwAHAAcABwAIAAgACQAJAAsACwALAAsACAAI
AAgACAAJAAkACQAIAAkACQAJAAoACAAIAAYABQAFAAUABQAFAAQAAgABAAEAAgACAAAA
AAACAAIAAAAAAAIABAAEAAIAAQAAAP///v/9//3//f/8//r/+v/6//r/+v/6//r/+f/5
//n/+f/5//v/+//7//v/+v/6//r/+v/4//j/+P/4//j/9//0/+//6v/m/+n/8f/9/w4A
JQA7AFAAZQCCAKgA0wAAASoBSwFrAZMBtwHDAbMBiQE8AdIAcAAuAAUA3v/B/7f/uf++
/8L/w//H/8j/yv/N/9H/1v/Z/93/4f/k/+j/6v/q/+n/7f/t/+3/7f/v//D/8P/x//D/
8P/w//D/8v/y//L/8v/y//L/8v/z//P/8//y//L/9f/1//X/9f/z//P/8//z//X/9f/1
//X/8//z//P/8//z//L/8v/z//X/9f/1//X/9f/1//X/9f/1//X/9f/1//f/+P/4//j/
9v/2//f/9//5//r/+v/6//j/+f/5//n/+v/6//r/+v/9//3//f/+//z//f//////AQAA
AAAAAQABAAEAAgACAAMAAwADAAMABQAGAAYABgAGAAYABgAGAAYABgAGAAYABAAEAAQA
BAAFAAUABwAIAAkACQALAAsADAANAA4AEQARABEAEQATABEAEQARABEAEQARABAADwAO
AA0ADAALAAoACQAJAAgABwAHAAYABgAEAAMAAgACAAQABAAEAAQAAgACAAMAAwABAAEA
AQD//wEAAgACAAIA//////7//v8AAAAAAAD///////8AAAAA///////////9//3//f/+
/wAAAAAAAAAAAAABAAEAAQABAAEAAgACAAEAAQABAAIAAgADAAMAAwABAAEAAQABAAEA
AQABAAMABQAEAAQABAAEAAMAAwAEAAQABAAEAAQAAwADAAMAAwADAAMAAwADAAEAAQAB
AAEAAwACAAIAAgAAAP///////wEAAQABAAEA//8AAAAAAAD///////8AAAEAAwADAAIA
BAAEAAQABAAGAAcABwAHAAcACAAIAAkACQAJAAkACQAHAAYABgAGAAgACQAJAAkACAAH
AAcABwAIAAgACAAGAAMAAwADAAMAAwACAAAA//8BAAIAAgAAAP7/AAAAAP7/AAACAAQA
BAAEAAMAAgABAP7//f/9//3/+v/6//r/+v/6//r/+v/6//v/+//7//v/+f/5//n/+f/5
//j/+P/4//r/+v/6//r/+v/4//f/9v/x/+r/5v/t//X/AQAUACsAPwBQAGUAggCoAM8A
+AAeAT8BXwGFAaUBqwGVAWUBFAGqAE4AFADt/8z/tf+z/7v/wP/E/8X/xf/I/87/z//P
/9b/3f/h/+P/5v/q/+z/7v/v/+//7//v/+//8P/y//P/9f/0//T/9P/0//T/9P/0//T/
9P/0//T/9f/3//f/9v/2//f/9//3//f/9v/1//T/8//1//X/9f/1//X/9f/1//X/9f/0
//T/9f/1//X/9f/1//P/8//z//P/9f/1//X/9f/z//T/9P/0//T/9P/1//X/9//4//j/
+P/2//f/9//3//j/+P/4//j/+f/5//n/+v/6//v//f/9/////v/+/////f/9//7//v//
////////////AAAAAAAAAAAAAAAAAAAAAAAAAAAAAP7//v/+//7//////wEAAgABAAEA
AwADAAQABQAGAAkACwALAAsADQALAAsACwALAAsACwAKAAkACAAHAAYABQAGAAUABQAE
AAMAAwACAAIAAAD///7//v/+//7//v/+//7//v///////f/9//3/+//9//7//v/+//v/
+//6//r/+v/6//r/+f/7//v//P/8//v/+//7//v/+f/5//n/+v/6//r/+v/6//r/+//7
//v/+//7//z//P/7//v/+//8//z//f/9//3//f/9//3//f/9//3//f////3//P/8//z/
/v/9//3//v/+//7//v/+//3//f/9//3//f/9//3//f/7//v/+//7//v/+v/6//r/+v/5
//n/+f/7//v/+//7/////v/+//z//P/8//z//P/+/////////wEAAgACAAMAAwADAAMA
AwABAAAAAAAAAAAAAQABAAEAAgABAAEAAQAAAAAAAAD+//3//f/9//3////+//z/+//5
//r/+v/4//r//P/8//r/+P/6//z//P/4//f/9v/1//b/9f/1//X/9P/0//T/9P/0//T/
9P/0//P/8//z//P/8//z//P/8//z//L/8v/y//L/8v/y//L/8P/w/+//7v/r/+b/4v/n
//H//f8QACcAOwBMAF8AfACgAMUA7gAUATUBUwF3AZcBmQF/AUkB8ACGADAA+v/Z/77/
rf+t/7P/uP++/7//wf/G/8j/y//P/9L/1f/b/+H/5P/k/+T/5v/p/+3/7f/t/+3/6//s
/+z/7f/s/+z/7P/s/+7/7v/u/+7/7v/u/+7/7//x//H/8P/w/+//7//v/+//7//v/+//
7//x//H/8f/x/+//7//v/+//7//u/+7/7//v/+//7//v//H/8f/x//H/7//v/+//7//v
//D/8P/w//D/8P/x//H/8f/y//L/8v/y//P/8//z//T/9P/0//T/9f/1//X/9v/0//X/
9//3//f/9v/2//f/9//3//j/+P/5//n/+f/5//n/+v/6//r/+P/4//j/+P/2//b/9v/2
//j/+P/4//j/9//3//n/+v/5//n/+//7//7///8AAAMAAQABAAEAAwAFAAUABQAFAAUA
BQAEAAMAAAD///7//f/+//3//f/8//n/+f/4//j/+v/5//j/+P/4//j/+P/4//T/9P/1
//X/9f/1//X/8//z//T/9P/0//P/8//y//L/8v/y//L/8f/x//H/8v/y//H/8f/x//H/
8f/x//H/8v/0//T/9P/0//T/9f/1//X/8//z//T/9P/1//X/9f/2//T/9f/1//X/9//3
//f/9//3//f/9//5//f/9v/2//b/+P/3//f/+P/3//b/9f/0//X/9f/1//X/9//3//f/
9//1//X/9f/1//X/9P/0//T/9P/z//P/8//z//P/8//z//f/9v/2//j/9v/2//b/9v/4
//n/+f/5//n/+v/6//v/+//7//v/+//7//r/+v/6//r/+//7//v/+v/5//n/+f/4//j/
+P/2//X/9f/1//X/9f/0//L/8f/x//L/8v/w//L/9P/0//L/8v/0//b/9v/0//P/8v/x
//D/7//v/+//7v/u/+7/7v/u/+7/7v/u/+v/6//r/+v/7f/t/+3/7f/v/+7/7v/u/+z/
7P/s/+z/7v/s/+v/7P/n/+D/3P/h/+n/9f8KACEANQBGAFkAdgCYAL8A6AAMASsBTQFz
AY8BkwF9AUcB7gCEAC4A+P/X/7r/p/+p/7H/tP+4/7v/vf/A/8T/x//L/9D/0//V/9X/
3P/g/+D/4P/j/+X/5f/l/+X/5f/m/+b/5//o/+j/6P/o/+j/6P/o/+j/6P/o/+j/6f/p
/+n/6P/o/+f/5//n/+f/5//n/+f/5//n/+f/5//n/+f/5//n/+f/5//m/+b/5//l/+X/
5f/l/+b/5//o/+n/6f/p/+n/6f/p/+r/6v/q/+r/6v/r/+v/6//s/+z/7P/s/+3/7f/t
/+7/7v/u/+7/8f/x//H/8v/w//H/8//z//P/8v/y//P/8//z//T/9P/z//P/8//z//T/
9v/3//j/9v/2//b/9v/0//T/9P/0//b/9v/2//b/9f/1//f/+P/7//v//f/9//z//f/+
/wEAAwADAAMABQAFAAUABQAFAAUABQAEAAMAAgABAAAA///+//3//f/8//v/+//6//r/
+v/5//j/+P/2//b/9v/2//b/9v/3//f/9f/1//X/8//z//T/9P/0//P/8//y//L/9P/0
//T/8//x//H/8v/y//P/8//z//P/8//z//P/9P/0//T/9P/0//T/9f/1//X/9f/1//b/
9v/3//f/9//4//j/+f/5//n/+f/5//n/+f/3//f/9//5//v/+v/6//r/+v/5//n/+v/6
//r/+v/6//f/9//3//f/+f/5//n/+f/3//f/9//3//f/9v/2//b/9v/1//X/9f/2//f/
+P/5//f/+P/4//j//f/7//r//P/8//z//P/8//3//f/9////AAAAAAEA//////////8B
AAAAAAAAAAAAAQABAAEA/v/9//3//f///wAAAQAAAP7//f/8//v//f/8//r/+f/7//z/
/P/6//n/+v/5//b/+P/6//z//P/6//n/+P/3//b/9f/1//X/9v/2//b/9v/0//T/9P/0
//X/9f/1//X/9f/1//X/9f/z//L/8v/y//T/9P/0//T/9P/y/+//7v/p/+T/5P/r//X/
AQASACUAOwBSAG0AjgC0AN8ACgEyAVEBdQGdAbkBuQGdAWEBBAGaAEYAEADr/8j/s/+z
/7n/uP+6/7//xf/I/8r/y//R/9b/3f/f/+H/5P/m/+j/6v/r/+3/7f/t/+3/7f/u/+7/
7//w//D/8P/w//D/8P/w//D/8P/w//D/8f/z//P/8v/y//H/8f/x//H/8f/x//H/8f/x
//H/8f/x//H/8f/x//H/8//y//L/8//z//P/8//z//P/8//z//P/9f/1//X/9f/1//b/
9v/2//T/9P/1//X/9f/2//b/9v/4//n/+f/5//j/+P/4//j/+f/5//n/+v/6//v//f/9
//3//P/8//3//////wAAAAABAAEAAQABAP//AAAAAAAAAgACAAIAAgACAAIAAgACAAAA
AAAAAAAAAQABAAMABAADAAMABQAFAAgACQAKAA0ADQANAA0ADwAPAA8ADwAPAA8ADwAO
AA0ADAALAAoACQAGAAUABQAEAAUABQAEAAQAAgABAAAAAAACAAIAAgACAP7//v//////
AQABAAEA/////wAAAAAAAP/////+//7/AAAAAAAA///+//3//f/8//z//f/+/////f/9
//3//v/+//7//v/+/wAAAQABAAEAAAD//////v////////8AAAAAAQABAAEAAQABAAEA
AQABAAEAAQADAAEAAAAAAAAAAgABAAEAAgAAAAAAAAAAAAEAAQABAAEAAQABAAEAAQD/
/////////wEAAAAAAAAAAAD//////////////////wEAAgACAAIAAwAEAAQABAAEAAQA
BAAFAAUABQAHAAgACAAJAAkACQAJAAkABwAGAAYABgAGAAcABwAHAAYABQAFAAUABgAG
AAYABAAFAAUABQAFAAUABAACAAEAAQACAAIAAAD+/wAAAAD+//7/AAACAAIAAAD///7/
/f/6//n/+f/5//j/+P/4//j/+P/4//j/+P/3//f/9//3//f/9//3//f/9//2//b/9v/2
//b/9v/2//b/9v/z//D/5//i/+L/7f/3/wUAGgAxAEcAXAB5AJ4AyAD1ACABRgFpAY0B
sQHHAb0BlwFPAewAhAA8AA4A6f/G/7f/uf+9/8D/xP/D/8X/yv/M/8//1f/Y/93/4f/l
/+b/6P/q/+7/7//w/+//7v/t/+3/7v/u/+//8v/y//L/8v/y//L/8v/y//L/8v/y//P/
8//z//L/8v/z//P/8//z//P/8//z//P/8//z//P/8//x//H/8f/x//H/8P/w//H/8//z
//P/8//x//H/8f/x//H/8f/x//H/8//0//T/9P/y//L/8//z//P/9P/0//T/9P/1//X/
9f/2//b/9v/2//f/9//3//j/9v/3//n/+f/7//r/+v/7//v/+//8//z//f/9//3//f//
/wAAAAAAAP7//v/+//7//v/+//7//v8AAAAAAAAAAP////8BAAIABQAFAAcABwAGAAcA
CAALAA0ADQANAA8ADwAPAA8ADwAPAA8ADgANAAwACwAKAAkACAAHAAcABgAFAAUABAAE
AAQAAwACAAIAAAAAAAAAAAD//wAAAgADAAEAAQABAP////8AAAAAAAABAAEAAAAAAP//
/v/9//v//f/9//7//v/9//3//f/9//3//f/9//7//v/+//7//v/8//3//f/9//////8A
AAAA/f/9//3//v8AAAEAAQABAP//////////////////AQABAAAAAAAAAP7//f/9//7/
/v/+//7//v////////////3//f/9//3////////////9//z//P/8//z/+//7//v/+//7
//v/+//7//z//P/8//3//f/+/wAAAAAAAAAAAAABAAEAAQABAAIAAgADAAMAAwADAAMA
AwACAAIAAgACAAMAAwADAAIAAQABAAEABAAEAAQAAgAAAP///v/9/////v/8//v/+//8
//z/+v/4//r/+v/4//r//P/+//7/+v/5//j/9//2//X/9f/1//T/9P/0//T/9v/2//b/
9v/3//f/9//3//X/9f/1//X/9f/0//T/9P/0//T/9P/0//L/8v/z//D/7f/o/+T/5//v
//v/DgAjADkATABjAIAApgDNAPgAIAFBAWEBhwGnAa8BmQFnARQBqgBOABIA7f/M/7X/
s/+5/7z/wP/B/8P/yP/K/8v/z//S/9f/2//d/+D/5P/m/+j/6//t/+3/7f/t/+3/7v/u
/+//7v/u/+7/7v/u/+7/7v/u//D/8P/w//H/8f/x//D/8P/v/+//7//v//H/8f/x//H/
8//z//P/8//y//H/8P/v//H/8P/w//H/8f/x//H/8f/x//H/8f/x//H/8f/x//H/8f/y
//L/8v/y//L/8//z//H/8v/y//L/8v/z//P/8//2//b/9v/2//X/9f/1//b/+P/5//v/
+//6//j/9//3//n/+f/6//r/+//7//v/+//5//r/+v/6//z//P/8//z/+//6//n/+P/6
//r/+v/6//n/+f/7//z/+//7//3//f8AAAEAAgAFAAMAAwADAAUABQAFAAUABQAFAAUA
BAADAAIAAQAAAP//AAD//////v/7//v/+v/6//z/+//6//r/+P/4//j/+P/2//b/9//3
//n/+f/5//f/9f/2//b/9v/1//X/9P/0//b/9v/2//X/8//z//T/9P/1//X/9f/1//P/
8//z//T/9P/0//T/9P/0//X/9f/1//X/9f/2//b/9//3//f/+P/4//n/+f/5//n/+f/5
//n/+f/5//n/+//5//j/+P/4//r/+f/5//r/+P/4//j/+P/5//n/+f/5//n/+f/5//n/
+f/5//n/+f/5//j/+P/4//j/9//3//f/9//3//f/9//5//j/+P/2//b/9//4//n/+v/6
//v/+//7//v//P/8//3/+//7//v/+//9//z//P/8//z//f/9//3//P/7//v/+//8//z/
/P/6//f/9//3//f/+f/4//b/9f/z//T/9P/y//L/9P/0//L/8v/0//b/9v/2//X/9P/z
//L/8f/x//H/8P/w//D/8P/w//D/8P/w/+3/7f/t/+3/7f/t/+3/7f/v/+7/7v/u/+z/
7P/s/+z/7P/q/+n/6v/l/+D/3P/f/+X/8f8CABcAKQA+AE8AZgCIALEA2gACASEBPwFh
AYUBlQGJAV8BFAGuAE4ADADj/8T/q/+l/6v/sP+4/7n/u/++/8L/xf/H/8r/z//R/9X/
2P/a/97/4v/j/+P/4//j/+P/4//k/+T/5f/m/+b/5v/m/+b/5v/m/+b/5v/m/+b/5//n
/+f/5v/m/+f/5//n/+f/5//n/+f/5//l/+X/5f/l/+f/5//n/+f/5//m/+b/5//l/+X/
5f/l/+f/5//n/+f/5f/l/+X/5f/n/+j/6P/o/+b/5v/n/+f/5//o/+j/6P/q/+v/6//r
/+r/6v/q/+r/6//r/+v/7P/r/+v/7P/r/+3/7P/s/+3/7//v//D/8P/v/+//7//v/+//
8P/w//D/7v/u/+7/7v/w//D/8P/w/+//7v/t/+z/7f/t/+//8P/v/+//8f/x//L/8//0
//f/9//3//f/+f/7//v/+//7//v/+//6//n/+v/5//j/9//0//P/8//y//P/8//y//L/
8P/v/+7/7v/s/+z/7P/s/+z/7P/t/+3/7f/t/+3/6//p/+r/6v/q/+n/6f/o/+j/6P/o
/+j/5//p/+n/6v/q/+n/6f/p/+n/6f/p/+n/6v/q/+r/6v/q/+j/6f/p/+n/6//r/+z/
7P/p/+n/6f/q/+z/7f/t/+3/7f/t/+3/7f/t/+3/7f/v//H/8P/w//D/7v/t/+3/7v/u
/+7/7v/u/+v/6//r/+v/6//r/+v/6//r/+v/6//r/+3/7P/s/+z/7P/r/+v/6//t/+3/
7f/t/+v/7P/u/+7/7v/u/+7/7//v/+//8f/y//L/8//z//P/8//z//P/8v/y//L/9P/1
//X/9f/y//H/8f/x//L/8v/y//D/7//v/+//7//v/+7/7P/r/+n/6v/q/+j/6v/s/+z/
6v/o/+r/7P/s/+r/6f/o/+f/5v/l/+X/5f/k/+T/5P/k/+T/5P/k/+T/4//j/+P/4//j
/+P/4//j/+P/4v/i/+L/4v/i/+L/4v/g/+L/3//e/9n/1P/S/9X/3f/n//z/EQAjADYA
SQBkAIYAqwDQAPQAEQExAVUBcQF5AWcBNwHiAHoAIgDq/8f/qv+X/5X/nf+m/6r/rf+v
/7L/tv+3/7v/vv/B/8X/yf/Q/9T/1P/U/9n/2//b/9v/2//Z/9r/2v/b/97/3v/e/97/
3v/e/97/3v/e/97/3v/f/9//3//e/97/3//f/9//3//d/93/3f/d/93/3f/d/93/3//f
/9//3//f/97/3v/f/9//3//f/9//3//f/9//3//f/9//3//f/9//4P/g/+D/4v/i/+P/
4//j/+T/5P/k/+L/4//j/+P/5P/k/+T/5P/n/+f/5//o/+b/5//p/+n/6//q/+r/6//p
/+n/6v/q/+v/6//r/+v/6//s/+z/7P/s/+z/7P/s/+z/7P/s/+z/7P/s/+z/7P/r/+v/
7f/u/+//7//x//H/8P/x//L/9f/3//f/9//5//f/9//3//f/9//3//b/9f/2//X/9P/z
//L/8f/x//D/7//v/+7/7v/u/+3/7P/s/+z/7P/s/+z/7P/s/+3/7f/r/+v/6//p/+n/
6v/q/+r/6f/p/+j/6P/o/+j/6P/n/+f/5//o/+j/5//n/+f/5//p/+n/6f/q/+r/6v/q
/+r/6v/r/+v/6//r/+v/7P/s/+v/6//r/+z/7P/t/+3/7f/t/+3/7f/t/+3/7f/t/+//
8f/w//D/8P/w/+//7//w//L/8v/y//L/7//v/+//7//t/+3/7f/t/+//7//v/+//7f/s
/+z/7P/u/+3/7f/t/+v/6//r/+v/7f/w//L/8P/w//D/8P/w//H/8f/x//H/8v/y//P/
8f/x//H/8f/z//L/8v/y//L/8//z//P/8v/x//H/8f/0//T/9P/y/+//7//v/+//8f/w
/+7/7f/t/+7/7v/s/+r/7P/s/+r/7P/u//D/8P/u/+3/7P/r/+r/6f/p/+n/6f/q/+v/
7P/q/+r/6v/q/+n/6f/p/+n/6f/p/+n/6f/p/+j/6P/o/+j/6P/o/+j/5v/m/+X/5P/h
/9r/1v/X/9//6//+/xMAJQA4AE8AbACQALUA3gAIAS0BSwFrAY8BnwGPAWEBFgGwAEwA
CADh/8L/p/+j/6n/rP+w/7X/t/+6/7z/v//B/8T/yf/P/9P/2P/a/9r/3P/f/+H/4f/h
/+H/4//k/+T/5f/l/+T/4//i/+T/5P/k/+T/5P/k/+T/5f/l/+X/5P/k/+f/5//n/+f/
5f/l/+X/5f/n/+f/5//n/+f/5//n/+f/5//m/+b/5//n/+f/5//n/+X/5f/l/+X/5f/l
/+X/5f/n/+j/6P/o/+j/6P/p/+n/6//s/+z/7P/r/+v/6v/p/+z/7P/s/+z/6//r/+v/
7P/u/+//8f/x//H/8P/w//H/8f/x//L/8v/0//X/9v/3//b/9v/1//T/9P/0//T/9P/0
//T/9P/0//T/9P/0//T/8//z//X/9v/3//f/+f/5//r/+//8////AAABAAIABQAEAAMA
AgABAAMAAwACAAEA/v/9//z/+//7//v//P/8//v/+//6//r/+P/3//b/9v/4//j/+P/4
//b/9v/3//f/9//3//f/9f/1//b/9v/2//f/9//2//b/9v/2//b/9f/1//X/9v/2//X/
9f/1//X/8//z//P/9P/0//T/9P/0//b/9//3//f/9f/1//b/9v/3//f/9//4//j/+f/5
//n/9//3//f/9//5//n/+f/7//v/+v/6//r/+v/5//n/+v/4//j/+P/4//n/+f/5//n/
+f/5//n/+f/5//n/+f/5//n/+P/4//j/+P/3//f/9//1//X/9f/1//P/9P/0//T/9f/1
//n/+v/2//j/+P/4//j/+P/5//n/+f/5//r/+v/7//3//f/9//3//f/8//z//P/8//3/
/f/9//z/+//7//v//P/8//z/+v/5//n/+f/5//n/+P/2//X/9f/2//b/9P/0//b/9v/0
//T/9v/4//j/9v/1//T/8//w/+//7//v//D/8P/w//D/8v/y//L/8v/x//H/8f/x/+//
7//v/+//7//u/+7/7v/w//D/8P/w/+7/8P/v/+r/5f/g/97/4f/r//n/CgAdADMASgBh
AIAAqgDZAAYBLgFNAXEBnQHBAccBrQF9ASwBxgBmACQA+//S/7X/r/+1/7r/vP+//8P/
xP/I/83/z//S/9X/2//d/+L/5v/o/+j/6//t/+3/7f/t/+3/7v/u/+//7v/u/+7/7v/u
/+7/7v/u/+//8P/x//P/8f/x//D/8P/x//H/8f/x//P/8//z//P/8//z//P/8//1//X/
9f/1//P/8v/y//P/8//z//P/8//z//P/8//z//P/8//z//P/8//0//T/9P/0//T/9f/1
//X/9v/2//b/+P/5//n/+f/6//r/+v/6//n/+f/5//r/+v/7//3//f////7//v//////
//8AAAAA//////////8AAAIAAwAEAAIAAgACAAIAAgACAAIAAgACAAIAAgACAAMAAwAF
AAYABwAHAAkACQAKAAsADAAPAA0ADQANAA8AEQARABEAEQARABEAEAAPAA4ADQAMAAsA
CgAJAAkACAAHAAcABgAGAAYABQAEAAQABAAEAAQABAAAAAAAAQABAAEAAQABAP//AAAC
AAMABAABAAEAAAAAAAAAAAAAAP//AAABAAMABAABAAEAAQABAAEAAQABAAIAAgACAAIA
AgAAAAEAAQABAAEAAQACAAIAAQABAAEAAgAEAAUABQAFAAMAAwADAAMAAwADAAMABQAF
AAQABAAEAAQAAwADAAQABAAEAAQABAADAAMAAwADAAMAAwADAAMABQAFAAUABQADAAIA
AgACAAQAAwADAAMAAQABAAEAAQABAAIAAgACAP///////wAAAQABAAEAAgADAAcACAAI
AAgACAAIAAgACQAJAAkACwAMAAwADQALAAsACwALAAsACgAKAAoACgALAAsACwAKAAkA
CQAJAAgACAAIAAYABwAHAAcABwAHAAYABAADAAUABgAGAAQAAgAEAAQAAgAAAAIABAAE
AAQAAwACAAEAAAD////////+//7//v/+//z//P/8//z//f/9//3//f/7//v/+//7//v/
+v/6//r//P/8//z//P/8//j/9f/0/+//6v/o/+3/9f8BABQAKQA/AFYAbwCQALgA5QAQ
ATgBXQGBAacBxwHPAbcBgwEuAcAAYgAmAP//2v/B/73/wf/C/8b/yf/J/8r/0P/T/9f/
2v/d/+H/5f/o/+r/7P/u//H/9f/1//X/9f/z//T/9P/1//b/9v/2//b/+P/4//j/+P/3
//b/9f/1//f/9//2//b/9//3//f/9//5//n/+f/5//f/9//3//f/9f/1//X/9f/3//b/
9v/3//f/9//3//f/9//3//f/9//3//f/9//3//X/9v/2//b/+P/4//n/+f/5//r/+v/6
//r/+//7//v//P/8//z//P/9//3//f/+/wAAAQADAAMAAQAAAAAAAQADAAMABAAEAAUA
BQAFAAUABQAGAAYABgAGAAYABgAGAAgACAAIAAgABwAGAAUABAAFAAUABwAIAAkACQAL
AAsADAANAA4AEQAPAA8ADwARABMAEwATABMAEwATABIAEQAOAA0ADAALAAwACwALAAoA
CQAJAAgACAAGAAUABAAEAAQABAAEAAQAAgACAAMAAwAFAAUABQADAAEAAgACAAIAAQAB
AAAAAAACAAIAAgABAAEAAQACAAIA//////////////////8AAAAAAAAAAAAAAAABAAEA
AQABAAEAAgACAAEAAQABAAIAAgADAAMAAwADAAMAAwADAAMAAwADAAUABQAEAAQABAAG
AAUABQAGAAQABAAEAAQAAwADAAMAAwAFAAUABQAFAAMAAwADAAMAAwACAAIAAgACAAEA
AQABAAMAAwADAAMAAwAEAAQABAACAAEAAAAAAAMAAwADAAQAAwADAAMABAAGAAcACAAI
AAgACAAIAAkACQAJAAkACQAKAAoACgAKAAgACAAIAAgACQAIAAkACgAIAAkACQAIAAkA
CQAIAA==
         </WaveFormData>
      </LeadData>
      <LeadData>
         <LeadByteCountTotal>10000</LeadByteCountTotal>
         <LeadTimeOffset>0</LeadTimeOffset>
         <LeadSampleCountTotal>5000</LeadSampleCountTotal>
         <LeadAmplitudeUnitsPerBit>4.88</LeadAmplitudeUnitsPerBit>
         <LeadAmplitudeUnits>��V</LeadAmplitudeUnits>
         <LeadHighLimit>2147483647</LeadHighLimit>
         <LeadLowLimit>268435456</LeadLowLimit>
         <LeadID>V5</LeadID>
         <LeadOffsetFirstSample>0</LeadOffsetFirstSample>
         <FirstSampleBaseline>0</FirstSampleBaseline>
         <LeadSampleSize>2</LeadSampleSize>
         <LeadOff>FALSE</LeadOff>
         <BaselineSway>FALSE</BaselineSway>
         <ExcessiveACNoise>FALSE</ExcessiveACNoise>
         <MuscleNoise>FALSE</MuscleNoise>
         <LeadDataCRC32>3099730002</LeadDataCRC32>
         <WaveFormData>
JAAkACQAJAAkACQAJAAkACIAIgAiACIAJAAkACQAJAAmACYAJgAmACUAJAAjACIAIwAk
ACUAJgAmACYAJgAmACgAKAAoACgAKAAoACgAKAAqACoAKgAqACwALAAsACwALAAsACwA
LAAuAC4ALgAuAC4ALgAuAC4ALAAsACwALAAuAC4ALgAuADAAMAAwADAAMQAyADMANAA2
ADYANgA2ADcAOAA5ADoAOgA6ADoAOgA4ADgAOAA4ADcANgA1ADQANAA0ADQANAAzADIA
MQAwAC4ALgAuAC4ALAAsACwALAAuAC4ALgAuAC0ALAArACoALAAsACwALAAqACoAKgAq
ACoAKgAqACoAKAAoACgAKAAoACgAKAAoACgAKAAoACgAKgAqACoAKgAqACoAKgAqACwA
LAAsACwALAAsACwALAAsACwALAAsACwALAAsACwALAAsACwALAAuAC4ALgAuACwALAAs
ACwALgAuAC4ALgAtACwAKwAqACwALAAsACwALAAsACwALAArACoAKQAoACoAKgAqACoA
KgAqACoAKgAqACoAKgAqACwALAAsACwALgAvAC8ALwAvADAAMQAxAC8ALwAvAC8ALgAu
AC4ALwAwADAALwAvADEAMgAyADIAMAAwAC4ALQAuAC4ALwAvAC8ALQAsACwAKgAqACkA
KQAqACoAKAAoACwALAAsACsAKgApACkAKAAkACQAJAAjACEAIQAhACIAIgAiACEAIQAi
ACIAIgAiACIAIgAiACIAIgAhACEAIQAiACIAIQAhACEAHgAbABQAEAAOABAAEwAcACwA
QABSAGMAeACVALsA4gALAS4BTAFqAY0BqgGzAaQBewE1Ad0AjgBfAEEAJAAKAAEAAwAC
AAIAAgADAAEAAQAEAAcACQALAA4AEAAUABUAGAAZABcAFwAXABkAGgAcABwAHAAcABoA
GgAaABsAHAAcABwAHAAeAB4AHgAeAB0AHQAbABoAHAAdAB4AHgAcAB0AHQAcAB4AHgAd
ABwAHAAcABwAHAAcABsAGgAZABoAGgAaABoAGgAaABoAGgAYABkAGQAZABoAGQAYABgA
FgAXABcAFwAZABkAGQAZABYAFgAWABcAFQAVABYAFgAXABcAFwAYABcAGAAYABgAGAAY
ABgAGAAZABkAGQAYABgAGQAZABkAGQAaABsAGwAZABkAGQAZABsAGwAbABsAGgAZABgA
FwAZABkAGwAcABwAHgAfAB8AHgAfACAAIgAlACUAJQAmACQAJAAkACQAJAAkACQAIgAi
ACEAIAAfAB0AHQAdABwAHAAcABsAGwAbABoAFwAWABgAGAAYABgAGgAZABkAGQAXABcA
FwAXABYAFgAWABYAFAAUABQAFAAUABQAFAAUABQAFAAUABQAEwATABMAFAASABIAEgAS
ABYAFgAWABYAFAAUABUAFQAVABUAFQAWABQAFAAUABUAGAAYABgAGAAXABYAFQAUABIA
EwATABMAFQAVABUAFQATABMAEwATABMAEwATABMAEQARABAAEAAQABAAEAAQABAAEAAQ
ABAADQANAA0ADQALAAsACwAKAAwADAAMAAwACgAKAAsACwAJAAkACQAJAAoACwALAAoA
DAAMAAwADAAMAAwADQANAA0ADQAOAA8ADQANAA0ADQALAAoACgAKAAsADAAMAAsACQAJ
AAoACgAIAAgACAAGAAUABAAEAAUABQAFAAMAAgACAAIAAgABAAAAAAD///z//v8AAAAA
AAD///7//f/9//r/+P/4//j/9f/1//X/9f/0//T/9P/z//X/9P/0//T/8v/y//L/8v/w
//D/7//v//H/8v/y//H/8f/v/+7/6//k/9z/2v/e/+f/8P8AABAAIAAxAEgAZQCHAKwA
0QDyABABLAFNAWYBaQFUASUB2wCFADwAEQD3/9z/yP/H/8v/zP/K/8r/y//L/8v/zP/L
/8//0//W/9j/2v/d/+D/4f/h/9//3//h/+L/5P/k/+T/5P/k/+T/5P/l/+b/5v/m/+b/
5v/m/+b/5v/n/+f/5f/k/+b/5//o/+j/5//n/+b/5P/m/+b/5f/k/+L/4v/i/+L/4f/h
/+H/4f/g/+D/4P/g/+D/4P/g/+D/4P/h/+H/4f/e/93/3P/c/9z/3f/d/93/3f/d/93/
3f/c/9z/3P/d/93/3f/e/97/3f/d/93/3v/f/+D/4P/g/+D/4P/g/+D/4f/h/+H/4P/i
/+P/4//j/+P/5P/l/+X/4//j/+P/4//l/+X/5f/l/+P/4//j/+P/5f/l/+f/6P/o/+r/
6//r/+z/7f/u//D/8f/x//H/8v/x//D/7//u/+7/7v/u/+z/7P/r/+r/6f/p/+n/6f/o
/+b/5v/l/+X/5P/k/+L/4v/g/+D/4P/g/+D/3//f/9//3//f/9//3//e/97/3v/e/9z/
3P/c/9z/3P/c/9z/3P/a/9r/2v/a/9n/2f/Z/9r/2P/Y/9j/2P/Y/9j/2P/Y/9r/2v/b
/9v/2//b/9v/3P/a/9r/2v/b/9z/3P/c/9z/2v/a/9r/2v/c/93/3f/d/9v/2//b/9v/
2//b/9v/2//b/9v/2//b/9v/2//a/9r/2v/a/9r/2v/a/9r/2v/a/9n/2f/Z/9n/1//X
/9f/1v/W/9b/1v/W/9j/1v/X/9j/1v/W/9b/1v/Y/9j/2f/Z/9n/2f/a/9v/2//b/9v/
2//b/9r/2v/a/9n/2v/a/9n/2f/Z/9r/2v/a/9r/2v/Y/9f/1v/W/9f/1//X/9X/1P/S
/9L/0v/R/9H/0v/S/9D/zv/Q/9D/0P/P/87/zf/N/87/zP/M/8z/y//L/8v/y//M/8z/
zP/L/8v/yv/K/8r/yP/I/8j/yP/I/8j/x//H/8f/yP/I/8f/x//F/8L/v/+8/7b/tP+2
/7v/xP/W/+j/+P8HABwAOQBZAHoAnwDAANwA+AAZATIBMQEYAeUAmQBDAP7/2f/B/6z/
nP+d/6H/ov+i/6D/of+j/6X/pv+p/6v/rf+w/7b/uP+3/7b/t/+7/7v/u/+9/77/vf+8
/7v/uv+4/7j/uP+5/7j/uP+4/7j/uP+4/7j/uP+7/7v/uf+4/7j/uf+6/7r/uP+5/7n/
uP+6/7r/uf+4/7b/tv+2/7b/t/+3/7f/t/+2/7b/tv+2/7T/tP+0/7T/tP+1/7X/tf+2
/7X/tP+0/7T/tf+1/7X/s/+z/7P/s/+y/7L/sv+z/7P/s/+0/7T/s/+z/7P/tP+0/7T/
s/+y/7D/sP+w/7D/sf+x/7H/sP+w/7H/sf+x/7P/tP+1/7X/tf+1/7X/tf+1/7X/tf+1
/7X/tf+1/7X/tf+1/7f/uP+2/7j/uf+5/7z/vf++/8D/wf/B/8H/wv/C/8L/wv/C/8L/
wv/C/8D/wP+//77/vf+9/73/vf+8/7j/uP+3/7f/uf+6/7n/uv+4/7j/uP+4/7f/tf+0
/7P/tf+1/7X/tf+0/7T/tP+0/7X/tv+3/7j/uv+6/7r/uv+4/7j/uP+4/7f/t/+3/7j/
uP+4/7j/uP+8/7z/vP+8/77/vv+//7//v/+//7//wP/B/8L/w//F/8b/xv/G/8b/xv/G
/8b/xv/I/8n/yf/J/8v/y//L/8v/zP/N/87/z//N/83/zf/N/8//z//O/87/0P/Q/9D/
0P/Q/9D/0P/Q/8//z//P/8//z//P/8//zv/M/8z/zP/M/9D/0P/P/9D/zv/O/87/zv/Q
/9D/0f/R/9H/0f/S/9P/0f/R/9H/0f/R/9D/0P/Q/9L/1P/V/9X/1f/V/9b/1v/U/9T/
1P/S/9P/0v/S/9P/0f/R/8//zv/O/87/zv/N/87/0P/R/9D/0P/S/9L/0v/P/87/zf/N
/83/zP/N/87/z//P/8//z//Q/9D/0P/P/83/zP/M/8z/zv/O/87/zv/P/9D/0P/R/8//
0P/Q/8//0f/N/8z/y//G/8D/vP/A/8f/0v/i//b/BgAVACoARwBpAI4AtQDWAPIAEAEz
AUgBSQE0AQMBtQBfABgA8f/d/8b/tv+1/7n/uv+6/7r/uf+7/7//wP/D/8f/y//K/8z/
0P/V/9b/1//Z/9v/2//d/97/3v/e/97/3v/g/+D/4P/h/+D/4P/g/+D/4v/i/+L/4v/l
/+X/4//i/+L/4//k/+T/4v/j/+P/4v/i/+L/4f/g/+P/5P/l/+b/5//n/+f/5//n/+b/
5f/k/+f/6P/p/+r/6P/p/+n/6f/p/+n/6f/q/+z/7f/t/+3/7//v/+//7//w//D/8P/x
/+//7//w//D/8f/x//H/8v/y//L/8f/w//D/8P/w//D/8v/z//T/9P/0//X/9f/1//f/
+P/5//n/9//3//f/9//1//X/9f/1//f/9//3//f/9//3//n/+v/6//z//f/9//7///8A
AAIABQAFAAUABgAIAAgACAAIAAgACAAIAAYABgAFAAQAAwAFAAUABQAEAAQABAADAAMA
BAAEAAIAAgACAAIAAgACAAQAAwADAAMAAQABAAEAAQAAAAAAAAAAAAIAAgACAAIAAgAC
AAIAAgAAAAAAAAAAAAEAAQABAAIAAgACAAIAAgAGAAYABgAGAAYABgAHAAcABwAHAAcA
CAAKAAoACgALAAoACgAKAAoACwAMAA0ADgAOAA8ADwAPABEAEQARABEAEQARABEAEQAR
ABEAEQARABEAEQAQABAAEAAQABAAEAAQABAAEAAQABEAEQARABEADwAPAA8ADgAPABAA
EQASABAAEAARABEAFQAVABQAFgAWABYAFgAWABYAFwAXABkAGQAaABsAGQAZABkAGQAb
ABoAGgAaAB0AHgAeAB0AHQAdAB4AHgAfACAAIQAgAB0AHAAcAB0AHQAdABsAGgAaABoA
GgAZABkAGgAaABgAGgAcABwAHAAbABoAGQAZABYAFAAUABQAFQAVABUAFQAWABYAFgAV
ABUAFAAUABQAFAAUABQAFAASABIAEQARABMAFAAUABMAEQARAA4ACwAGAAAAAAAGAA0A
GAAmADQARgBbAHIAkwC5AOAABwEoAUQBZAGHAZ4BnQGEAU0B/QCnAGYAQQAnAAwA+v/3
//n/+P/0//b/+f/5//v//P///wUABwAKAAwADgAPABAAEQATABUAFQAXABgAFgAWABYA
FgAWABYAFgAXABoAGgAaABoAGgAaABoAGgAdAB0AGwAaABoAGwAcABwAGwAbABoAGAAZ
ABoAGgAaABkAGAAXABYAGQAZABkAGQAYABgAGAAYABYAFgAWABYAGAAZABkAGQAaABkA
GAAYABoAGwAbABsAGQAZABkAGQAaABoAGgAbABsAGwAcABwAGwAbABsAHAAdAB4AHgAe
AB4AHgAeAB4AIQAhACEAIAAiACMAIwAjACAAIAAgAB8AIAAhACIAIwAlACUAJQAlACQA
IwAiACEAIgAjACYAKAAmACgAKQApACwALQAuADAALwAvAC8AMAAyADIAMgAyADIAMgAy
ADAAMAAvAC4ALQArACsAKwAqACoAKgApACkALAAsACoAKgAqACoAKgAqACkAJwAmACUA
JwAnACcAJwAoACgAKAAoACYAJgAmACYAJgAmACYAJgAmACYAJgAmACcAJwAnACgAJgAm
ACYAJgAoACgAKAAoACoAKgArACsAKgApACgAKAApACoAKwAtACwALAAsACwALAAsACwA
LAAuAC8ALwAvAC0ALQAtAC0ALwAvAC8ALwAtAC0ALQAtAC8ALwAuAC4ALgAuAC4ALgAu
AC4ALgAuAC0ALQAtAC0ALQAtAC0ALAAsACwALAAsAC4ALgAvAC8ALwAwADAAMAAwADAA
MgAyADMAMwA1ADUANgA3ADUANQA1ADUANQA0ADQANAA1ADYANgA1ADMAMwA0ADQANAA0
ADQAMgAzADIAMgAzADMAMwAxADAALgAuAC4ALQAtAC4ALgAsACwALgAuAC4ALQAsACsA
KwAoACYAJgAmACUAJQAlACUAJwAoACkAKQAnACYAJgAmACgAKAAoACgAJgAmACUAJQAl
ACYAJgAlACUAIwAiABsAFAAQABAAGAAhACwAPABOAGAAdQCQALMA2QAAAScBRgFkAYYB
pwG2Aa0BiAFJAfUAowBsAE0ALwAUAAgABwAHAAYABAACAAMABQAHAAoADQANAA8AEgAW
ABYAFwAaAB0AHQAbABsAHQAeABwAHAAcABwAHQAeAB8AIQAgACAAIAAgACIAIgAiACIA
IwAjACEAIAAgACEAIgAiACAAIQAhACAAIgAiACEAIAAeAB4AHgAeAB8AHwAfAB8AIAAg
ACAAIAAeAB4AHgAeAB4AHwAfAB8AIAAfAB4AHgAcAB0AHQAdAB0AHQAdAB0AHgAeAB4A
HwAdAB0AHgAeAB8AHwAfACAAHwAgACAAIAAgACAAIAAgAB8AHwAfAB4AIAAhACEAIQAh
ACIAIwAjACEAIQAhACEAIQAhACEAIQAjACMAIwAjACMAIwAlACYAJgAoACkAKQAoACkA
KgAsAC0ALQAtAC4ALgAuAC4ALgAuAC4ALgAsACwAKwAqACkAJwAnACcAJgAmACYAJQAl
ACQAJAAiACIAIAAgACAAIAAhACEAIgAjACMAIwAjACMAIAAgACAAIAAgACAAIAAgAB4A
HgAeAB4AIAAgACAAIAAfAB8AHwAgAB4AHgAeAB4AIAAgACAAIAAgACAAIQAhACEAIQAh
ACIAIAAgACAAIQAiACIAIgAiACAAIAAgACAAHgAfAB8AHwAhACEAIQAhACAAHwAeAB0A
HQAdAB0AHQAfAB8AHgAeAB0AHAAbABoAHAAcABwAHAAbABsAGwAbABkAGQAZABgAGAAY
ABgAGAAWABYAFwAXABcAFQAWABcAGAAZABoAHAAcAB0AHQAbABsAHAAdAB0AHQAdAB0A
GwAaABoAGgAbABwAHAAbABsAGwAcABwAHAAcABwAGgAXABYAFgAXABcAFwAVABQAFAAU
ABQAEwATABQAFAASABIAFAAUABQAEQAQAA8ADwAMAAoACgAKAAkACQAJAAkACgAKAAoA
CQAJAAgACAAIAAYABgAGAAYACAAIAAcABwAFAAYABgAFAAMAAwAEAAEA+v/2//T/9P/7
/wYAEgAkADYASQBeAHsAnQDCAOcACAEmAUIBYwF+AYMBbgE/AfUAnwBWACsAEQD2/+T/
4f/j/+L/4v/i/+H/4f/j/+T/5f/n/+v/7v/w//L/8//2//n/+//5//n/+//8//z//P/8
//z//P/8//z//f/+//7//v/+//7//v/+//7///////3//P/8//3//v/+//z//f/9//z/
/f/+//7//v/8//z//P/8//3//f/9//3//P/8//z//P/6//r/+v/6//r/+//7//v/+v/5
//j/+P/4//n/+f/5//f/9//3//f/9v/2//b/9//5//n/+v/6//j/9//2//b/+f/6//r/
+v/6//r/+v/6//v/+//7//r/+P/5//n/+f/4//j/+P/3//f/9//3//f/9v/1//T/8//1
//X/9f/1//X/9f/3//j/9v/4//n/+f/6//v//P/+/////////wAAAAAAAAAAAAD+//7/
/v/8//z/+//6//n/+f/5//n/+P/0//T/8//z//L/8v/w//D/7v/u/+7/7v/u/+3/7f/t
/+3/7f/t/+3/7P/s/+z/7P/s/+z/7P/s/+r/6v/q/+r/6f/o/+f/5v/n/+f/5//o/+b/
5v/m/+b/6P/o/+j/6P/m/+b/5//n/+f/5//n/+j/5v/m/+b/5//o/+j/6P/o/+b/5v/m
/+b/5v/n/+f/5//l/+X/5f/l/+X/5f/l/+X/4//j/+P/4//j/+P/4v/i/+L/4v/i/+L/
4P/g/+D/4P/h/+H/4f/h/9//3//f/97/3v/e/97/3v/e/9z/3f/d/9z/3v/e/97/3v/e
/97/3//f/9//3//g/+H/4f/h/+H/4f/f/97/3v/e/9//4P/g/9//3f/d/97/3v/c/9z/
3P/a/9n/2P/Y/9n/2f/Z/9f/1v/T/9L/0f/P/8//0P/Q/87/zv/Q/9D/0P/P/87/zf/N
/8z/yv/K/8r/x//H/8f/x//I/8j/yP/H/8f/xv/G/8b/xP/E/8T/xP/E/8T/w//D/8H/
wv/C/8H/w//D/8D/vf+4/7L/rv+w/7X/vv/M/9z/6v/7/w4AJQBHAGwAkQCyAM4A6gAJ
ASYBMQEkAf0AuQBlABgA5//L/7L/nv+Z/5v/nP+c/5z/m/+b/53/nv+h/6P/pf+o/6j/
qv+r/67/sf+z/7H/sf+z/7T/sv+y/7L/sv+y/7L/sv+z/7L/sv+y/7L/sv+y/7L/sv+z
/7P/sf+w/7L/s/+0/7T/sv+z/7P/sv+w/7D/r/+u/67/rv+u/67/rf+t/63/rf+s/6z/
rP+s/6r/qv+q/6r/qf+p/6j/p/+o/6f/pv+m/6T/pf+l/6X/pf+l/6X/pf+k/6T/pP+l
/6P/o/+k/6T/pf+l/6X/pv+m/6b/pf+k/6b/pv+m/6b/p/+n/6f/pv+k/6X/pf+l/6X/
pv+n/6f/pP+j/6L/of+j/6P/o/+j/6L/of+g/5//n/+f/6H/ov+g/6L/o/+j/6L/o/+k
/6b/pf+l/6X/pv+m/6b/pv+m/6T/pP+k/6L/ov+h/6D/n/+e/53/nP+a/5n/mv+a/5v/
nP+c/5r/mv+Y/5j/mP+Y/5j/l/+X/5f/l/+X/5f/l/+U/5T/lP+U/5T/lP+U/5T/lP+U
/5T/lP+U/5T/lP+U/5X/lf+V/5b/mP+Y/5j/mP+Y/5j/mP+Y/5r/mv+b/5v/nf+d/53/
nv+d/5z/m/+b/5z/nP+c/5z/nv+e/57/nv+d/53/nP+b/5v/m/+b/5v/m/+b/5v/m/+c
/53/nv+f/5//n/+e/57/nv+e/57/nv+e/57/nv+e/53/nf+d/53/m/+b/5v/mv+b/5z/
nf+e/5z/nP+f/6D/of+i/6T/pP+l/6X/pf+l/6b/p/+p/6n/qf+p/6n/qP+o/6j/qv+s
/63/rf+r/6v/rP+s/6r/qv+q/6j/qP+o/6n/q/+p/6n/p/+m/6b/pv+m/6X/p/+o/6j/
pv+m/6j/qP+o/6n/qP+n/6f/pv+k/6T/pP+l/6X/pf+l/6j/qP+o/6f/qf+o/6j/qP+q
/6r/qv+q/6z/rP+r/6v/q/+s/6z/q/+t/6//rv+r/6b/oP+e/6D/p/+w/8D/0v/g/+//
BAAfAEEAZgCJAKgAxADiAAEBGgEfAQwB3wCVAD0A9v/P/7f/oP+Q/43/k/+W/5b/lv+X
/5n/m/+c/5//o/+n/6r/rv+y/7X/tP+1/7n/uf+5/7v/vP++/77/vv++/7//wP/B/8P/
wv/C/8L/wv/D/8T/xf/G/8X/xf/D/8L/w//F/8f/yP/G/8f/x//G/8j/yP/H/8b/x//I
/8n/yv/J/8n/yf/J/8r/yv/K/8r/yv/K/8r/yv/M/83/zf/N/8z/y//K/8r/zP/N/83/
zf/N/83/zf/N/8r/yv/K/8v/zf/N/87/zv/P/8//z//Q/9H/0v/S/9L/1P/U/9T/1P/T
/9P/0//S/9L/0//T/9P/0//U/9X/1f/T/9P/0//T/9P/0//T/9P/1f/V/9X/1f/V/9X/
1//Y/9j/2v/b/9v/3v/f/+D/4v/l/+X/5f/m/+T/5P/k/+T/5P/k/+T/4v/i/+H/4P/f
/+H/4f/h/+D/3v/e/93/3f/e/97/3P/c/97/3v/e/97/4P/f/9//3//d/93/3f/d/97/
3v/e/97/4P/g/+D/4P/i/+L/4v/i/+L/4v/i/+L/4f/h/+H/4v/l/+b/5//o/+j/6P/o
/+j/6P/o/+n/6f/r/+v/6//s/+z/7P/s/+3/8P/w//D/8P/w//D/8P/w//D/8f/x//H/
8//z//P/8//z//P/8//z//X/9f/1//X/9P/z//H/8P/w//D/8P/w//L/8v/y//L/8//z
//P/8//1//X/9f/0//L/8v/y//L/9v/4//j/+P/4//j/+P/4//j/+f/5//v/+//8//3/
/f/9//3//f/9//z//P/8////AAAAAP///////wAAAAACAAIAAgAAAP///v/+////////
//3//P/+//7//v/9//v//P/8//r/+//+////AAD9//z/+//7//r/+P/4//j/+f/5//n/
+f/4//j/+P/3//f/9v/2//b/9v/2//b/9v/2//b/9f/1//f/+P/4//f/9//3//b/8//u
/+j/5P/m/+v/9P8EABgAJgA3AEoAaQCLAK4A0wD2ABYBMgFRAW4BdwFoAT8B+wCnAFoA
JwANAPb/4P/b/93/2v/a/9z/3f/d/9//4P/h/+P/6f/s//D/9P/1//T/9//5//n/+f/7
//z//f/+////AAAAAAAAAAABAAIAAgACAAIAAgACAAIAAgAFAAUAAwACAAQABQAGAAYA
BAAFAAUABAAFAAYABgAGAAQABAAEAAQABQAFAAUABQAGAAYABgAGAAYABgAGAAYABAAF
AAUABQAGAAUABAAEAAYABwAHAAcACQAJAAkACQAHAAYABQAFAAcABwAIAAgABwAHAAcA
CAAJAAoACgAKAAoACgAKAAoADQANAA0ADAANAA8AEAARAA4ADgAOAA0ADwAPAA8ADwAP
AA8ADwAPAA8ADwAPAA8ADwAPABEAEgAUABYAFwAXABgAGQAaABwAHwAfAB8AIAAeAB4A
HgAeAB8AIAAhACAAIAAfAB4AHQAfAB8AHwAeAB4AHgAdAB0AHQAcABkAGAAaABoAGgAa
ABoAGQAZABkAGQAZABkAGQAYABgAGAAYABoAGgAaABoAGgAaABoAGgAaABoAGgAaABkA
GQAZABoAGAAYABgAGAAcABwAHAAcAB4AHgAfAB8AHwAfAB8AIAAgACAAIAAhACIAIgAi
ACIAIgAiACIAIgAiACMAIwAjACMAIwAjACMAJQAlACUAJQAjACMAIwAjACMAIwAiACIA
IgAiACIAIgAiACIAIgAiACEAIQAhACEAIQAhACEAIAAiACIAIgAiACAAIAAhACEAIwAj
ACUAJQAkACQAJAAkACQAJgAmACcAJwAnACcAKAApACsAKwArACsAKwAqACoAKgArACwA
LAArACsAKwAsACwAKgAqACoAKAApACgAKAApACkAKQAnACYAJgAmACYAJQAlACYAJgAk
ACQAJgAmACYAJQAkACMAIwAiACAAIAAgACEAIQAhACEAIgAiACIAIQAhACAAIAAgACIA
IgAiACIAIAAgAB8AHwAhACIAIgAhACEAIQAgABsAFAAQAA4ADgAVACAAMABAAFIAYwB6
AJcAvwDoABEBMAFOAW4BlQGyAbUBoAFxASkB1QCKAF0AQQAiAAgABQAHAAQAAgAEAAUA
AwAHAAoACwALAA0AEAASABYAGQAcAB0AHQAdAB0AHwAgAB4AHgAeAB4AIAAgACAAIQAg
ACAAIAAgACEAIgAjACQAIwAjACEAIAAiACMAJAAkACQAJQAlACQAJAAkACMAIgAkACQA
JAAkACMAIwAjACMAJAAkACQAJAAiACIAIgAiACIAIwAjACMAJAAjACIAIgAiACMAIwAj
ACMAIwAjACMAJAAkACQAJQAjACMAJAAkACMAIwAjACQAJQAmACYAJgAoACgAKAAoACkA
KQApACgAJgAnACcAJwAoACoALAAtACwAKwAqACkAKwArACsAKwAtAC0ALQAtAC0ALQAv
ADAAMAAyADMAMwA2ADcAOAA6ADkAOQA5ADoAPAA8ADwAPAA8ADwAPAA6ADoAOQA4ADcA
NQA1ADUANAAzADQANAA1ADQANAAyADIAMgAyADIAMgAwAC8ALwAvAC8ALwAvAC8ALwAw
ADEAMgAwADAAMAAwADAAMAAwADAAMgAyADIAMgAxADEAMQAyADAAMAAwADAAMgAyADIA
MgAyADIAMwAzADMAMwAzADQAMgAyADIAMwA2ADYANgA2ADYANgA2ADYANgA3ADcANwA3
ADcANwA3ADcANwA3ADcANwA3ADcANwA1ADUANAA0ADQANAA0ADQANgA2ADYANgAzADMA
MwAzADUANQA1ADQAMgAyADIAMgA0ADQANQA1ADMAMwAzADMAMgAzADMANAA2ADcAOgA4
ADgAOAA4ADoAOgA7ADsAOwA7ADwAPQA9AD0APQA9AD0APAA8ADwAPwBAAEAAPwA9AD0A
PgA+ADwAPAA8ADoAOwA6ADoAOwA7ADsAOQA4ADgAOAA4ADcANwA4ADgANgA2ADgAOAA4
ADcANgA1ADUANgA0ADQANAAxADEAMQAxADIAMgAyADEAMQAwADAAMAAwADAAMAAwADAA
MAAvAC8AMQAyADIAMQAvAC0AKgAnACQAHgAcAB4AJQAuAD4ATgBgAHMAjACrANEA+AAf
AUIBYgGEAaUBwAHDAa4BfwE1AdsAkgBnAE0ALgAaABUAFwAUABIAFAARABEAEwAWABcA
GwAdAB4AIAAiACMAJAAnACkAKQApACsALAAsACwALAAsACwALAAsAC0ALgAuAC4ALgAs
ACwALAAsAC8ALwAtACwALAAtAC4ALgAuAC8ALwAuAC4ALgAtACwALAAsACwALAAvAC8A
LwAvADAAMAAwADAALgAuAC4ALgAwADEAMQAxAC4ALQAsACwALgAvAC8ALwAtAC0ALQAt
ACwALAAsAC0ALQAtAC4ALgAtAC0ALQAuADEAMgAyADIAMAAwADAAMAAxADEAMQAwADAA
MQAxADEAMwA0ADUANQA1ADUANQA1ADUANQA1ADUAMwAzADMAMwA1ADUANwA4ADgAOgA7
ADsAPgA/AEAAQgBBAEEAQQBCAEQARABEAEQARgBGAEYARABCAEEAQAA/AD8APwA/AD4A
PgA+AD0APQA8ADwAOgA6ADwAPAA8ADwAOgA5ADkAOQA6ADsAPAA9ADoAOgA6ADoAOAA4
ADgAOAA5ADoAOwA8ADoAOgA6ADoAOwA7ADsAPAA6ADoAOgA6ADwAPAA8ADwAPAA8AD0A
PQA9AD0APQA+AD4APgA+AD8AQABAAEAAQAA+AD4APgA+AEAAQQBBAEEAQQBBAEEAQQBB
AEEAQQBBAEEAQQBBAEEAQQBBAEAAQABCAEIAQgBCAEAAQABAAEAAPwA/AD8APwA/AD8A
PwA+AEAAQABAAEAAPgA+AD8APwA+AD0APAA7ADwAPQA9AD4APgA/AD8APwBCAEIAQgBC
AEQARABFAEUARQBFAEUARQBGAEYARQBFAEUARQBFAEUARwBHAEUARQBHAEcARwBGAEYA
RgBGAA==
         </WaveFormData>
      </LeadData>
      <LeadData>
         <LeadByteCountTotal>10000</LeadByteCountTotal>
         <LeadTimeOffset>0</LeadTimeOffset>
         <LeadSampleCountTotal>5000</LeadSampleCountTotal>
         <LeadAmplitudeUnitsPerBit>4.88</LeadAmplitudeUnitsPerBit>
         <LeadAmplitudeUnits>��V</LeadAmplitudeUnits>
         <LeadHighLimit>2147483647</LeadHighLimit>
         <LeadLowLimit>268435456</LeadLowLimit>
         <LeadID>V6</LeadID>
         <LeadOffsetFirstSample>0</LeadOffsetFirstSample>
         <FirstSampleBaseline>0</FirstSampleBaseline>
         <LeadSampleSize>2</LeadSampleSize>
         <LeadOff>FALSE</LeadOff>
         <BaselineSway>FALSE</BaselineSway>
         <ExcessiveACNoise>FALSE</ExcessiveACNoise>
         <MuscleNoise>FALSE</MuscleNoise>
         <LeadDataCRC32>233464936</LeadDataCRC32>
         <WaveFormData>
4P/g/+D/4P/g/+D/4P/g/+D/4P/g/+D/4v/i/+L/4v/i/+L/4v/i/+H/4P/f/97/4P/g
/+D/4P/i/+L/4v/i/+T/5P/k/+T/5v/m/+b/5v/m/+b/5v/m/+j/6P/o/+j/6P/o/+j/
6P/p/+r/6//s/+7/7v/u/+7/7v/u/+7/7v/w//D/8P/w//L/8v/y//L/8//0//X/9v/3
//j/+f/6//r/+v/6//r/+v/6//r/+v/4//j/+P/4//b/9v/2//b/9v/2//b/9v/1//T/
8//y//T/9P/0//T/8v/y//L/8v/y//L/8v/y//D/8P/w//D/8P/w//D/8P/w//D/8P/w
//L/8v/y//L/8v/y//L/8v/y//L/8v/y//L/8v/y//L/8v/y//L/8v/y//L/8v/y//P/
9P/1//b/9P/0//T/9P/0//T/9P/0//b/9v/2//b/+P/4//j/+P/4//j/+P/4//b/9v/2
//b/+P/4//j/+P/2//b/9v/2//j/+P/4//j/+P/4//j/+P/2//b/9v/2//b/9v/2//b/
9v/2//b/9v/2//b/9v/2//f/+P/5//r//P/8//z//P/7//v/+//8//z//P/8//z/+v/6
//v/+//7//z//P/8//3//v8AAAEAAAAAAP///v/+//7//v/+//z/+//6//n/+f/5//f/
9//5//n/+f/5//f/+P/4//b/9//2//X/9P/z//P/8//z//P/8//z//L/9P/0//T/8//x
//H/8f/x//H/8f/x//H/8f/w//D/8P/w//H/8f/x//D/7v/r/+X/4f/f/+H/4//r//b/
BAAQABwAKwBBAFoAdACSAK4AxQDaAPQACgERAQYB6QC6AIQAVAA4ACgAFAAAAPn/+P/0
/+//7//w/+z/6v/r/+v/6v/s/+v/6v/r/+z/7v/u/+//7f/u/+7/7v/v/+//8P/w/+//
7v/t/+z/7f/t/+3/7v/u/+7/7v/t/+3/7f/t/+3/8P/w/+//7//v/+//7//w/+7/7//v
/+//7//u/+7/7v/s/+z/7P/s/+7/7//v/+//8f/x//H/8f/x//H/8f/y//L/8f/x//H/
8f/x//H/8v/0//T/9P/0//L/8//z//P/8//z//P/8//1//b/9v/2//b/9v/2//b/9//4
//j/+P/4//j/+f/5//n/+v/7//v//P/8//z//P/6//v/+//8//7//v/+//7//P/8//7/
//8BAAEAAwAEAAcABwAIAAgABgAIAAkACgALAAsACwALAAkACQAJAAkACQAJAAgABgAG
AAUABAAEAAQAAwADAAMABQAEAAMAAwADAAMAAgACAAIAAgACAAIAAwADAAMAAwABAAAA
AAABAAMAAwACAAEAAQABAAEAAQD//wAAAAAAAAIAAgABAAEA////////AQD/////////
/wEAAQABAAIAAgACAAIAAgADAAQABQAFAAMABAAFAAUABQAGAAcABwAFAAUABQAEAAQA
BQAFAAUABwAHAAcABwAHAAYABgAGAAcABwAHAAcABgAGAAYABAAFAAUABgAGAAYABgAG
AAYABQAFAAYABgAGAAYABgAFAAUABQAFAAQAAgADAAMABAAFAAUABQAFAAUABwAIAAYA
CAAIAAgACAAIAAoACgAKAAoACwALAAsADAAMAAwADAAMAAoACgALAAsADQAOAA4ADgAO
AA4ADwAPAA4ADgANAA4ADgAOAA4AEAAQAA8ADgANAA0ADQALAAkACQAJAAkACQAJAAoA
CgAJAAkACQAJAAYABQAFAAUAAwADAAMAAwAEAAQABAAEAAMAAwADAAMAAwADAAMAAwAB
AAEAAAAAAAIAAgADAAMAAwACAAAA+//3//P/8f/1//v/AwAMABgAIgAsAD0AUwBuAIgA
ogC8ANEA6AAAARQBFQEIAecAtgCAAFIAOAAoABYABgADAAQAAgD///3//P/8//r/+f/3
//j/+v/7//z//f/+/wAAAAABAP//AAAAAAAA/////wAAAAAAAAAAAAAAAP///////wAA
AAAAAAAA/////////////wIAAgABAAEA////////AAAAAAEAAQABAAEAAAAAAAAAAAAA
AAAAAAACAAMAAwADAAEAAQABAAEAAQABAAEAAgAAAP///////wEAAQABAAIABAAEAAQA
BAACAAMAAwADAAMAAwADAAMAAwAEAAQABAAEAAQABAAEAAUABgAGAAYABgAGAAcABwAH
AAgACQAJAAoACgAKAAoACgALAAsADAAOAA4ADgAOAAwADAAOAA8ADwAPABEAEgATABMA
FAAUABQAFgAXABgAGwAbABsAGwAaABkAGAAXABcAFwAWABQAFAATABIAEgASABEAEQAR
ABEAEAAPAA8AEQARABAAEAAOAA4ADgAOAA8ADwAPAA8ADwAOAA4ADwAPAA8ADgANAA0A
DQANAA0ACwAMAAwADAAOAA4ADQANAAsACwALAA0ADQANAA0ADQANAA0ADQAOAA4ADgAO
AA4AEAAQABAADwANAA4ADwAPAA8AEAARABEADwAPAA8ADgAOAA8ADwAPABEAEQARABEA
DwAOAA4ADgAPAA8ADwAPABAAEAAQAA4ADQANAA4ADgAOAA4ADgAOAAsACwAMAAwADAAM
AAwACwANAA0ADQAMABAADwAPABAAEAAQABAAEAAQABIAEgASABIAEwATABMAFAAUABQA
FAAUABIAEgATABMAFQAWABYAFgAWABYAFwAXABYAFgAVABQAFAAUABQAFgAWABUAFAAR
ABEAEQAPAA8ADwAPAA8ADwAPABAAEAAMAAsACgAJAAoACQAJAAkABwAHAAcABwAIAAgA
CAAIAAcABwAHAAcABwAHAAcABwAHAAcABgAGAAgACAAJAAkABQAEAAIAAQD7//f/9//5
//3/BQAQABwAJgAyAEMAWQBwAIgApAC+ANEA6AD+ABIBEQEAAd0ArAB2AEoAMgAmABQA
CgAHAAgACAAFAAEA/v/+//7//f///wAAAAABAAIAAwAEAAIAAgADAAUABgAGAAYAAwAD
AAQABAAEAAQABAAEAAUABQAFAAYABgAGAAYABQAHAAcABwAHAAYABgAFAAUABQAFAAUA
BgAGAAcABwAHAAUABAAEAAQABgAGAAYABgAGAAcABwAHAAcABwAHAAcABwAHAAcACAAI
AAcABwAHAAcABwAHAAgACAAIAAgACAAIAAkACQAJAAkACQAJAAkACQAKAAoACgAKAAoA
CgAKAAsADAAMAAwACgAKAAsACwANAA4ADwAPABAAEAAQABAAEAARABEAEgAQABAAEAAQ
ABIAEgAUABUAEwATABUAFgAVABUAFgAWABcAGgAcAB4AHQAdAB0AHQAdAB0AHQAdAB0A
HQAcABoAGgAZABgAGAAYABcAFwAXABUAFAATABMAFQAVABQAFAASABIAEgASABEAEQAR
ABEAEwASABIAEwARABEAEAAPABEAEQARABEAEQASABIAEgAQABAADwAPABEAEQARABMA
EwATABMAEwATABMAEwAUABQAFAAUABQAEgASABIAEQATABQAFQAVABMAFAAVABUAFQAV
ABUAFAAWABcAFwAXABUAFQAVABUAFQAUABQAFAATABMAEwATABIAEgASABAAEAARABMA
FAASABIAEgASABEAEQASABIAEgASABIAEQAPAA8ADwAOABQAEwATABQAFAAUABQAFAAU
ABYAFgAWABYAFwAXABcAFgAWABYAFgAWABQAFAAVABcAGQAaABoAGAAYABgAGQAZABgA
GAAXABYAFgAWABYAFgAWABUAFAARABEAEQAPABEAEQARABEAEQARABIAEgAQAA8ADgAN
AAwACwALAAsACwALAAsACwAKAAoACgAKAAcABwAHAAcABwAHAAcABwAJAAkACAAIAAYA
BgAHAAcABwAGAAQAAwD///v/9//5//3/BQAQABwAKAAyAEEAVwBwAIoApAC8AM8A6AAC
ARQBFQEGAeMAsAB6AE4ANgAqABoACgAHAAYAAgD///3//P/6//z//f///wAA/v/9//z/
/f8AAP7//v//////AAAAAAAA/////wAAAAACAAIAAgACAAEAAQABAAIAAgACAAIAAQAB
AAEAAQABAAAAAAD/////////////AAD+/////////wEAAAAAAAAAAAAAAAAAAAD+////
////////////////////////AAAAAP///////////////wAAAAAAAAAAAAAAAAEAAQAB
AAEAAQABAAEAAQACAAIAAgAAAAAAAAAAAP//AAAAAAAAAgACAAMAAwADAAQABQAFAAYA
BgAGAAYABgAHAAcACAAGAAYABgAGAAgACAAKAAsACQAJAAsADAANAA0ADgAOAA4AEAAR
ABIAEwATABMAEwATABMAEwATABMAEwASABAAEAAPAA4ADgAOAA0ADQANAAsACgAJAAkA
CwALAAoACgAIAAgACAAIAAcABwAHAAcABwAGAAYABwAHAAcABgAFAAcABwAHAAcABgAG
AAUABAAEAAQAAwADAAUABQAFAAcABQAFAAUABQAHAAcABwAIAAgACAAIAAgACAAIAAgA
BwAHAAgACQAJAAkACgALAAsACQAJAAkACAAIAAkACQAJAAkACQAJAAkACQAIAAgACAAI
AAcABgAFAAYABgAGAAQABQAFAAYABgAFAAQAAwACAAMAAwAEAAQAAQAAAP///f8AAAEA
AgACAAEAAQAAAAAAAwADAAQABgAGAAYABgAFAAYABQAEAAYABwAHAAcABgAGAAYABgAI
AAYABgAHAAcACQAKAAoACAAIAAgACQAJAAgACAAHAAQABAAEAAQABAAEAAMAAgADAAMA
AwABAP///////////////wAAAAD+//3//P/7//n/9//2//X/9//3//f/9//2//b/9v/2
//f/9//3//f/9f/1//X/9f/1//X/9P/0//T/9P/1//X/8//y//D/6//l/+H/4f/l/+n/
8f/6/wQAEAAeAC8ARwBkAIAAnACyAMcA4AD8AAwBDQH4ANMAngBoAEAAKgAaAAYA9v/1
//T/7v/r/+n/6P/m/+b/5f/n/+j/6v/r/+r/6//q/+r/7P/r/+v/7P/s/+z/6//r/+z/
7P/q/+r/6v/q/+v/6//r/+z/6v/q/+r/6f/r/+v/6//r/+r/6v/p/+n/6f/p/+n/6v/q
/+v/6//r/+n/6P/o/+j/6v/q/+r/6v/q/+v/6//r/+n/6f/p/+n/6f/p/+n/6v/s/+v/
6//r/+v/6//r/+z/7P/s/+z/7P/q/+v/6//r/+v/6//r/+v/6//s/+z/7P/u/+7/7v/u
/+3/7v/u/+7/7v/u/+//7//v//D/8f/x//L/8v/y//L/9P/1//X/9v/0//T/9P/0//T/
9P/2//f/9//3//n/+v/7//v//P/8//z//v///wAAAQABAAEAAQAAAP///v/9///////+
//z//v/9//z//P/6//n/+f/5//n/+P/3//f/9//3//b/9v/4//j/+P/4//X/9f/1//X/
9//2//b/9//1//X/9P/z//P/8//z//P/8//0//T/9P/0//T/8//z//X/9f/1//f/9f/1
//X/9f/1//X/9f/2//b/9v/2//b/9P/0//T/8//0//b/+P/5//f/+P/5//n/9//3//f/
9v/4//n/+f/5//j/9//2//X/9//2//b/9v/1//X/9f/1//T/9P/0//L/8v/z//X/9v/0
//T/9P/0//P/8//0//T/9P/0//T/8//x//H/8f/w//L/8//z//T/8//y//T/9P/0//T/
9P/2//b/9v/4//n/+f/5//j/+P/4//j/+P/2//b/9//3//n/+v/6//r/+v/6//v//f/8
//z/+//4//j/+P/4//j/+P/3//b/9f/1//X/8//1//X/9f/1//P/8//0//T/8P/v/+7/
7f/s/+v/6//r/+v/6//r/+v/6//s/+3/7v/r/+v/6//r/+v/6//r/+v/6//r/+r/6v/q
/+r/6//r/+n/6v/m/+H/3f/X/9f/3f/j/+v/9v8CAA4AHgAzAEsAZACAAJwAtADLAOYA
/gAMAQcB7gDBAIwAXAA6ACYAFAAAAPb/8//y/+7/6f/n/+T/5P/k/+X/5f/k/+T/5f/m
/+f/5v/o/+r/6f/o/+j/5//m/+f/5//o/+j/6v/q/+r/6v/n/+f/5//o/+r/6v/q/+n/
5//n/+f/5//o/+j/5//n/+f/5//n/+j/6P/p/+n/6f/p/+j/6P/o/+r/6v/q/+r/6P/p
/+n/6f/r/+v/6//r/+v/6//r/+z/7P/r/+v/6//r/+v/6//s/+r/6v/q/+r/6v/r/+v/
6//r/+v/6//r/+3/7v/u/+7/7v/u/+7/7v/v//D/8P/w//D/8P/x//H/8f/y//P/8//0
//T/9P/0//b/9//3//j/9v/2//b/9v/4//j/+v/7//n/+f/7//z//////wAAAAD+/wAA
AQACAAMAAwADAAMAAwADAAMAAwABAAEAAAD+/////////wAAAAD///////////7//f/9
//3//f/8//z/+v/6//r/+v/7//v/+//7//v/+v/6//v/+f/5//j/9//5//n/+f/5//f/
+P/4//j/+v/6//n/+f/5//n/+f/7//n/+f/5//n/+//7//v//P/7//r/+f/4//n/+v/7
//v/+//8//3//f/9//7///////3//f/9//z/+v/7//v/+//8//3//v///////v/+//7/
/f/9//3//f/+//7//v/8//v/+//8//z//P/8//z//P/7//v//P/8//z//P/8//v/+//7
//v/+v/4//n/+f/6//n/+f/8//7//v/+//7//v8AAAAAAAAAAAEAAQABAAAAAAAAAAAA
AgAAAAAAAQABAAMABAAEAAQABAAEAAUAAwACAAIAAQAAAAAAAAAAAAAAAAD///7/////
/////f/7//v/+//7//3//f/+//7/+v/5//j/9//4//f/9//3//f/9//3//f/+P/4//j/
+P/3//f/9//3//X/9f/1//X/9f/1//T/9P/0//T/9f/1//X/9v/0/+//6f/n/+f/5//r
//P//P8GABIAHgAvAEcAYAB6AJQArgDDANgA8gAGAQ0B/gDdAKoAdABIAC4AHgAKAPz/
+//6//j/9f/x//D/7v/u/+3/7f/s/+7/7//u/+//8P/w//D/8f/x//L/8v/y//H/8f/y
//L/8v/y//L/8v/z//P/8//0//L/8v/y//H/8f/x//H/8f/y//L/8f/x//H/8f/x//L/
8v/z//P/8//x//D/8P/w//L/8v/y//L/8v/z//P/8//z//P/8//z//P/8//z//T/9P/z
//P/8//z//P/8//0//T/9P/0//T/8v/z//P/8//0//X/9v/3//b/9v/1//T/9f/2//f/
+P/3//j/+P/4//j/+P/5//n/+f/6//v/+//8//z//P/8//7//////wAA///+//3//P/+
//7/AAABAAEAAQADAAQAAwADAAQABAAGAAgACQAKAAsACwALAAsACwALAAsACwALAAsA
CgAIAAgABwAGAAYABgAFAAUABQAFAAQAAwADAAMAAwACAAIAAgACAAIAAgABAAEAAQAB
AAMAAgACAAMAAwADAAIAAQABAAEAAQABAAEAAgACAAIAAgACAAEAAQADAAMAAwAFAAQA
AwACAAEAAQABAAEAAgAEAAQABAAEAAYABgAGAAUABQAGAAcABwAFAAYABwAHAAUABQAF
AAQABgAHAAcABwAFAAUABQAFAAcABgAGAAYABwAHAAcABwAGAAYABgAEAAMAAwAEAAQA
BAAEAAQABAADAAMABAAEAAQABAAEAAMABQAFAAUABAAEAAMABQAEAAIAAwAEAAUABgAG
AAgACAAIAAgACQAJAAkACgAKAAoACgAMAAoACgALAAkACwAMAAwADAAMAAwADQAPAA4A
DgANAAoACgAKAAoADAAMAAsACgAJAAkACQAHAAUABQAFAAUABQAFAAYABgAGAAUABAAD
AAIAAQABAAEAAQABAAEAAQAAAAAAAAAAAP///////////f/9//3//f///////v/+//z/
/P/9//3///8AAP7/+//1/+//7f/v//H/+f8EAA4AFgAiAC8AQQBYAHQAjgCoALsA0gDs
AAIBCwECAecAuACCAFAAMgAiABIAAgD7//z/+v/5//f/9v/0//T/9f/1//b/9v/3//j/
9//4//r/+v/7//v//P/8//z/+//7//z//P/8//z//P/8//v/+//7//z/+v/6//r/+f/7
//v/+//7//r/+v/5//n/+//7//v//P/6//v/+//7//3//P/8//z//P/8//z//P/8//3/
/f/9//3//f/9//3/+//7//v//P/+//3//f/9//3//f/9//7//v/+//7//v/+////////
//////////////8AAAAAAAAAAAAAAAAAAP//AAAAAAAAAgACAAMAAwADAAQABQAFAAgA
CAAIAAgABgAHAAcACAAKAAoACgAKAAgACAAKAAsADQANAA8AEAAPAA8AEAAQABAAEgAT
ABQAEwATABMAEwAUABUAFgAXABUAFQAUABIAFAATABIAEgASABEAEQARABEAEAAPAA8A
EQARABAAEAAOAA4ADgAOAA0ADQANAA0ADQAMAAwADQANAA0ADAALAAsACwALAAsACQAK
AAoACgALAAwADAANAA0ADQANAA8ADwAPAA8ADwAPAA8ADwAQABAAEAAQABAAEgASABIA
EQARABIAEwATABEAEgATABMAFQAVABUAFAASABMAEwATABMAEwATABMAEwASABIAEgAR
ABEAEQARABIAEgASABAAEQARABIAEgASABIAEgASAA8ADwAQABAADgAOAA4ADQAOAA8A
EAAQABAAEAAQABAAEAAQABIAFAAUABQAFAAVABUAFQAWABYAFgAWABYAFAAUABUAFwAZ
ABoAGgAYABgAGAAZABkAGAAYABcAFgAWABYAFgAWABYAFQAUABMAEwATABEAEQARABEA
EQAPAA8AEAAQABAADwAOAA0ADAALAAsACwAJAAkACQAJAAoACgAKAAoACQAJAAkACQAJ
AAkACQAJAAkACQAIAAgABgAGAAcABwAJAAgACAAFAP//+//3//n/+/8DABAAGgAkAC4A
OwBRAGwAhACcALQAyQDgAPgADAEPAQQB4wCwAHoATgA2ACgAFgAIAAMABAAEAAEA//8A
AAAAAAABAAEAAAAAAAEAAgADAAQABAAEAAcABQAGAAYABgAFAAUABgAGAAgACAAIAAgA
BQAFAAUABgAGAAYABgAFAAUABQAFAAUABgAGAAUABQAHAAcABwAIAAYABwAHAAcABwAG
AAYABgAGAAYABgAGAAYABwAHAAcABwAHAAcABwAHAAcABwAIAAgABwAHAAcABwAHAAcA
CAAGAAYABgAGAAYABwAHAAcABwAHAAcABwAJAAoACgAKAAoACgAKAAoACwAMAAwADAAO
AA4ADwAPAA0ADgAPAA8AEgASABIAEgAQABEAEQASABIAEgASABIAEgASABQAFQAVABUA
FwAYABkAGQAaABoAGgAcAB0AHgAfAB8AHwAfAB8AHwAfAB8AHwAfAB4AHAAeAB0AHAAc
ABoAGQAZABkAGQAYABcAFwAXABcAFgAWABYAFgAWABYAFQAVABUAFQAVABQAFAAVABUA
FQAUABMAEwATABMAEwARABIAEgASABQAFAATABMAEwATABMAFQAVABUAFQAVABUAFQAV
ABYAFAAUABQAFAAVABYAFwAXABUAFgAXABcAFwAYABkAGQAZABkAGQAYABgAGQAZABkA
GQAZABkAGQAZABgAGAAYABkAGQAZABkAFgAWABYAFAAVABUAFgAWABQAFAAUABQAEwAT
ABQAFAAWABYAFgAVABUAFQAVABQAFAAXABgAFgAWABYAFgAUABYAFgAWABgAGQAZABkA
GgAaABoAGgAaABgAGAAZABkAGwAcABwAHgAeAB4AHwAdABwAHAAbABgAGAAYABgAGQAa
ABoAGgAXABcAFwAVABUAFQAVABUAFwAXABgAGAAUABMAEgARABAADwAPAA8ADwAPAA8A
DwAOAA4ADgAOAA0ADQANAA0ADQANAA0ADQALAAsACgAKAAwADAANAA0ACwAKAAoABQAB
AP3/+//7////BwASAB4AKAAwAD8AVQBuAIgAogC8ANMA6gACARYBHwEUAfkAygCWAGYA
RgA2ACQAFAANAAwACAAFAAUABgAGAAYABQADAAQABgAHAAoACwAKAAgACAAJAAcACAAI
AAgACQAJAAoACgAKAAoACgAKAAkACQAJAAoACAAIAAgABwAJAAkACQAJAAoACgAJAAkA
BwAHAAcACAAIAAkACQAJAAsACgAKAAoACAAIAAgACAAKAAsACwALAAkACQAJAAkABwAH
AAcACAAKAAkACQAJAAsACwALAAwADAAMAAwADAALAAsACgAJAAoACwAMAA0ACwAMAAwA
DAAOAA4ADgAOAA0ADgAOAA4ADgAOAA8ADwAPABAAEQARABAAEAAQABAAEgATABMAFAAU
ABQAFAAUABQAFAAWABcAFgAVABYAFgAZABkAGgAaABoAHAAdAB4AHwAfAB8AHwAfAB8A
HwAfAB8AHwAeABwAHAAbABoAGgAcABsAGwAbABsAGgAZABkAGQAZABgAGAAYABgAGAAY
ABcAFwAXABcAFwAWABYAFwAXABcAFgAVABMAEwATABMAFQAWABYAFgAWABYAFQAVABcA
FwAXABkAGAAXABYAFQAXABcAFwAYABgAGAAYABgAGgAaABoAGQAZABoAGwAbAB0AHgAf
AB8AHQAdAB0AHAAcAB0AHQAdAB8AHwAfAB8AHQAcABwAHAAdAB0AHQAdABwAHAAcABoA
GwAbABwAHAAcABwAHAAcABsAGwAcABwAGgAaABoAGQAZABkAGQAYABgAGQAZABoAGQAZ
ABsAGwAaABwAHAAcABwAHAAeAB4AHgAeAB8AHwAfACAAIAAgACAAIAAeAB4AHwAdAB8A
IAAgACAAIAAgACEAIAAeAB0AGwAcABwAHAAcABwAHAAbABoAFwAXABcAFQAWABcAGAAZ
ABgAFwAXABYAEgARABAADwAOAA0ADQANAAsACwALAAsADAAMAAwADAAJAAkACQAJAAkA
CQAJAAkACwALAAoACgAKAAoACwALAAsACgAIAAMA/f/5//X/9//9/wMADgAYACQAMAA/
AFUAbgCMAKgAwADVAOwACgEgASMBFAHzAMIAkABkAEgANgAgAAwABwAIAAIA/f/7//r/
+P/4//v/+//6//j/+f/4//n/+v/6//r/+//7//z//P/8//v/+//8//z/+v/6//r/+v/3
//f/9//4//r/+v/6//n/9//3//f/9//4//j/9//3//n/+f/5//r/+f/5//j/9//5//j/
+P/4//b/9v/2//b/9P/1//X/9f/0//P/8v/x//H/8f/x//L/9P/z//P/8//z//P/8//0
//P/8v/x//D/8P/x//H/8f/x//H/8f/x//H/8v/y//L/8v/y//L/8v/z//T/9P/0//b/
9v/3//f/9v/2//b/9f/2//b/9v/2//T/9f/1//b/9v/2//b/9v/4//j/+v/7//r/+f/6
//r/+//7//z//P/8//7///8AAAAA///+//3///////////8BAAEAAAD+//7//f/8//z/
+//5//j/9//3//b/9f/1//f/9//2//b/9f/0//P/8v/x//H/8f/x//P/8v/y//P/9f/1
//T/8//z//P/8//z//H/8v/y//L/9P/0//P/8//x//H/8f/z//P/8//z//P/9f/1//X/
9v/2//b/9v/2//b/9v/2//X/8//0//X/9f/3//j/+f/5//n/+f/5//j/+P/5//n/+f/3
//f/9//3//n/+P/4//j/+f/5//n/+f/4//j/+P/2//X/9f/2//b/9v/2//b/9v/1//X/
9v/2//b/9v/2//X/9f/1//X/9P/y//P/8//0//T/8//y//H/8//z//T/9P/1//X/+P/4
//j/+P/4//j/+v/6//r/+P/5//n/+f/6//r/+v/6//r/+P/4//n/+//9//7//v/+//7/
/v////3//P/8//v//P/8//z//P/8//z/+//6//n/+f/5//f/9//3//f/9//3//f/+P/4
//j/9//2//X/8v/x//H/8f/x//H/8f/x//D/8P/w//D/8f/x//H/8f/x//H/8f/x//H/
8f/w//D/8v/y//P/8//x//D/7P/p/+X/4f/f/9//5f/t//j/AgAOABwALwBHAGAAfACY
ALIAyQDiAPwAEgEXAQgB5wC2AIAAUgA4ACgAFAACAP3//P/4//X/8//w/+7/8P/v/+//
8P/w/+//7v/v//D/7v/w//H/8f/y//L/8v/z//P/9P/0//L/8v/y//L/8//z//P/9P/y
//L/8v/x//P/8//z//P/9P/0//P/8//x//H/8f/y//L/8//z//P/8//y//L/8v/0//T/
9P/0//b/9//3//f/9f/1//X/9f/3//f/9//4//b/9f/1//X/9f/1//X/9v/2//b/9v/2
//b/9//3//f/+f/5//n/+f/5//r/+v/6//v//P/9//7//f/+//7//v/+//7/////////
AAABAAEAAgACAAIAAgAEAAUABQAGAAYABgAGAAYABAAEAAYABwAJAAkACwAMAA0ADQAO
AA4AEAASABMAFAATABMAEwATABUAFQAVABUAFwAXABYAFAAUABMAEgASABIAEQARABEA
EQAQAA8ADwAPAA8ADgAOAA4ADgAOAA4ADQANAA0ADQAOAA4ADwARABAADwANAAsADQAN
AA0ADQAPABAAEAAQAA4ADgANAA0ADQANAA0ADwAPAA8ADwAPAA8ADwAPABAAEAAQABAA
EAARABIAEwATABMAFAAVABUAFQAWABcAFwAXABcAFwAWABYAFwAXABcAFwAXABcAFwAX
ABYAFgAWABkAGQAZABkAGAAYABgAFgAWABcAGQAaABgAGAAYABgAFwAXABgAGAAYABgA
GAAXABkAGQAZABgAGAAZABkAGgAZABkAGQAZABkAGQAaABoAGwAbABsAGwAeAB4AHgAe
ACAAIAAgACEAIQAhACEAIQAhACEAIgAjACMAIwAjACIAJAAjACQAJgAmACcAJwAmACgA
JgAkAA==
         </WaveFormData>
      </LeadData>
   </Waveform>
</RestingECG>
