# Supplementary material for: Detection of Left Atrial Enlargement Using a Convolutional Neural Network-Enabled Electrocardiogram
Source: Front Cardiovasc Med. 2020 Dec 17;7:609976. doi: 10.3389/fcvm.2020.609976 (PMC7773668; doi:10.3389/fcvm.2020.609976)
Supplement: Supplementary file 3 [file Data_Sheet_3.ZIP › normal2/1802017408_5301_0000000V.XML]

<?xml version="1.0" encoding="Windows-1252"?>
<!DOCTYPE RestingECG SYSTEM "restecg.dtd">
<RestingECG>
   <PatientDemographics>
      <PatientID>1802017408</PatientID>
      <PatientAge>71</PatientAge>
      <AgeUnits>Years</AgeUnits>
      <Gender>Male</Gender>
      <PatientLastName>zhangjiansen</PatientLastName>
   </PatientDemographics>
   <TestDemographics>
      <DataType>Resting</DataType>
      <Site>1</Site>
      <AcquisitionDevice>MAC55</AcquisitionDevice>
      <Status>Unconfirmed</Status>
      <Priority>Normal</Priority>
      <AcquisitionTime>09:38:51</AcquisitionTime>
      <AcquisitionDate>03-21-2017</AcquisitionDate>
      <CartNumber>1</CartNumber>
      <AcquisitionSoftwareVersion>009C</AcquisitionSoftwareVersion>
      <XMLSourceVersion>MAC5000 v1.0</XMLSourceVersion>
   </TestDemographics>
   <RestingECGMeasurements>
      <VentricularRate>84</VentricularRate>
      <AtrialRate>84</AtrialRate>
      <PRInterval>124</PRInterval>
      <QRSDuration>102</QRSDuration>
      <QTInterval>372</QTInterval>
      <QTCorrected>439</QTCorrected>
      <PAxis>33</PAxis>
      <RAxis>41</RAxis>
      <TAxis>-7</TAxis>
      <QRSCount>14</QRSCount>
      <QOnset>217</QOnset>
      <QOffset>268</QOffset>
      <POnset>155</POnset>
      <POffset>208</POffset>
      <TOffset>403</TOffset>
      <ECGSampleBase>500</ECGSampleBase>
      <ECGSampleExponent>0</ECGSampleExponent>
   </RestingECGMeasurements>
   <Diagnosis>
      <Modality>Resting</Modality>
         <StatementCount>3</StatementCount>
         <LabelText>12SL Õï¶Ï³ÂÊö</LabelText>
      <DiagnosisStatement>
         <StmtFlag>ENDSLINE</StmtFlag>
         <StmtText>ñ¼ÐÔÐÄÂÉ</StmtText>
      </DiagnosisStatement>
      <DiagnosisStatement>
         <StmtFlag>ENDSLINE</StmtFlag>
         <StmtText>µçÑ¹·ûºÏ×óÐÄÊÒ·Ê´óµÄ×îµÍ±ê×¼£¬²»³ýÍâÊÇÕý³£±äÒì</StmtText>
      </DiagnosisStatement>
      <DiagnosisStatement>
         <StmtFlag>ENDSLINE</StmtFlag>
         <StmtText>ÁÙ½ç ECG</StmtText>
      </DiagnosisStatement>
   </Diagnosis>
   <Waveform>
      <WaveformType>Rhythm</WaveformType>
      <WaveformStartTime>0</WaveformStartTime>
      <NumberofLeads>8</NumberofLeads>
      <SampleType>CONTINUOUS_SAMPLES</SampleType>
      <SampleBase>500</SampleBase>
      <SampleExponent>0</SampleExponent>
      <HighPassFilter>16</HighPassFilter>
      <LowPassFilter>150</LowPassFilter>
      <ACFilter>NONE</ACFilter>
      <LeadData>
         <LeadByteCountTotal>10000</LeadByteCountTotal>
         <LeadTimeOffset>0</LeadTimeOffset>
         <LeadSampleCountTotal>5000</LeadSampleCountTotal>
         <LeadAmplitudeUnitsPerBit>4.88</LeadAmplitudeUnitsPerBit>
         <LeadAmplitudeUnits>¦ÌV</LeadAmplitudeUnits>
         <LeadHighLimit>2147483647</LeadHighLimit>
         <LeadLowLimit>268435456</LeadLowLimit>
         <LeadID>I</LeadID>
         <LeadOffsetFirstSample>0</LeadOffsetFirstSample>
         <FirstSampleBaseline>0</FirstSampleBaseline>
         <LeadSampleSize>2</LeadSampleSize>
         <LeadOff>FALSE</LeadOff>
         <BaselineSway>FALSE</BaselineSway>
         <ExcessiveACNoise>FALSE</ExcessiveACNoise>
         <MuscleNoise>FALSE</MuscleNoise>
         <LeadDataCRC32>2836509233</LeadDataCRC32>
         <WaveFormData>
AAAAAAAAAAD+//7//v/+//7//v/+//7/+//6//n/+P/6//r/+v/6//n/+P/3//b/+P/4
//j/+P/1//T/8//y//P/9P/1//b/9//4//n/+v/5//j/9//2//b/9v/2//b/8v/w/+7/
7P/v//L/9f/4//j/+P/4//j/9f/0//P/8v/1//b/9//4//b/9P/y//D/8//0//X/9v/0
//T/9P/0//X/9v/3//j/9v/0//L/8P/y//L/8v/y//X/9v/3//j/9v/2//b/9v/z//L/
8f/w//P/9P/1//b/9v/2//b/9v/z//L/8f/w//H/8v/z//T/8v/y//L/8v/z//P/8f/x
//X/+P/2//T/9v/2//X/9P/2//X/9P/0//X/9f/1//T/9//3//b/9//3//f/+P/2//f/
9//3//f/+v/6//v//f/+//7//v8AAP7//v/+////AQABAAEAAQADAAMAAwACAAIAAwAF
AAUABAACAAEAAAADAAEAAAD+//b/9P/x//D/8//z//H/8f/z//P/8//z//f/8//1//T/
7P/s//P/9f/z//H/9f/6/wIACwAYACgAOgBHAE8AXgByAH0AiACOAIkAiACMAHYAUQA0
ACMAFwAOAAoABQADAAUAAwD7//j/+P/1//H/7v/u//L/8v/y//L/7v/s//L/8v/u/+//
7f/w//P/8f/w/+7/7f/r/+3/6//p/+v/7P/r/+v/6v/s/+z/7P/u/+//8f/z//P/9f/y
//L/8f/y//L/8v/1//b/9//4//T/9P/0//L/9f/2//n/+v/5//b/9f/0//j/+P/4//j/
+P/3//b/9f/5//v//P/+/wAAAgADAAQAAAD+//z/+/8DAAcACgANAAwADAANAAwADgAP
ABMAFAAQAA8ADwAPABEAEgASABIADwAOAA0ADAAMAAwADQAOAAsACgAJAAgACQAKAAgA
CAAIAAgACAAHAAQAAwAAAP7//v////7/+//6//n/+P/1//3///8AAAIA/v/6//j/9v/1
//T/8//z//b/9//4//f/9f/2//b/9v/0//T/8//w//P/9//5//r/+f/4//b/8//2//n/
+P/5//b/9P/z//L/9//5//n/+P/4//f/9v/0//L/8P/w//X/+P/3//j/+f/2//j/+//7
//f/9f/z//H/9P/1//b/9//1//X/9P/z//X/8v/z//j/9v/1//X/9v/3//f/9v/0//T/
9P/0//X/8//0//X/9f/1//b/9//3//X/9f/1//X/9f/1//X/9f/3//b/9v/2//b/9v/2
//f/9//1//X/9f/2//L/7v/y//T/9f/2//T/8//y//L/9v/3//j/+P/2//X/8//z//j/
+////wAA///////////9//z//P/9//3//P/7//z//f/+////AQABAAEAAQABAAIAAwAE
AAQAAgADAAUABQADAAIAAgACAAMAAQAAAP7/+f/4//b/9v/5//n/9//3//X/8//x/+//
7//v/+3/8v/4//r/9f/z//f/9//z//j//P///xIAKAA2AD8ATQBgAHgAjwCYAJwAmQCU
AJAAiABrAEIAIQAPAAwADAALAAEA/f////3/+P/0//X/9//y//L/+P/0//D/8v/y//D/
7P/s//D/8P/t/+//8f/z//L/8P/v/+z/7//u/+3/7//w/+//7//u//D/8P/w//L/8f/x
//H/8f/z//D/8P/w//L/8//0//L/8v/y//L/8P/y//T/9P/1//b/+f/6//r/+P/4//j/
+//6//n/+P/5//n/+f/5//3///8AAAIAAQACAAIAAgACAAIAAgADAAoACwALAAsADQAO
ABAAEAAPAA8AEgASAA8ADwAQABEAEAAQAA8ADgAPABAAEQASABMAEgASABIAEAAOAAwA
CgALAAwACgAKAAgACAAIAAcABAADAAAA/v8AAAEAAAD9//////////3///////7//v/8
//j/9v/0//b/9v/2//f/9f/1//X/8//0//b/9//4//r/+v/5//b/9f/3//f/9v/2//b/
9f/z//f/+f/3//f/9v/0//P/8v/2//f/9v/0//n/+f/5//j/9//0//P/9//3//X/9f/1
//T/9v/5//n/+f/5//n/+f/4//f/9v/1//f/+f/6//v/+P/y//D/8v/1//X/9v/4//v/
+//6//j/9v/2//b/9//5//r/+//7//n/+P/3//X/9//3//f/9//1//v/+f/5//7/+//4
//X/8v/0//X/9P/1//P/9P/w/+z/8v/0//X/9v/5//n/+f/6//j/9//2//T/+P/5//n/
+//6//v//f/8//3//f/9//3//v/+////AQAAAAAAAAACAAEAAAD/////AgADAAQABQAE
AAMAAgAAAAEAAwAGAAcABQAEAAQABAAEAAEA///8//n/+P/2//b/9v/1//L/8f/0//X/
9v/3//P/8f/1//7//v/y/+3/8f/1/+//7f/4/wIABwAMABoANABHAFUAaACAAI0AkACe
AKcAogCaAIgAbQBMAC8AHQAcABwAFQAJAAUAAwD7//r/AAD9//f/8v/s/+7/9P/w/+7/
8v/y/+z/7P/s/+//7f/w//P/8f/u/+r/5//o/+3/7v/v//H/8v/x//H/8P/y//L/8v/y
//H/8f/x//L/9f/z//T/8v/y//H/8P/x//L/8//0//L/9P/2//b/9v/2//j/+P/5//j/
+f/6//z//P/8//z///////////8AAP///f/8//7/AgAFAAgABgAGAAYABwAMAA0ADQAN
AAsADAAOAA4ADAALAA0ADAAPABEAFAAXABYAFgAVABQAFgAWABYAFgAXABYAFgAWABQA
EgAQAA4ADgAOAAsACgAJAAgABwAFAAYABwAGAAYABAADAAAA+//7//v/+//5//z/+//5
//j/+v/4//j/+P/3//b/9f/1//j/+f/6//n/+P/4//f/9v/3//j/+P/2//T/9//4//j/
9f/0//L/7//y//X/9P/1//f/9v/2//b/+v/7//r/+P/4//f/9v/0//X/9P/1//v/+f/3
//f/9//y//L/8//x//T/9//6//3/+v/3//T/8f/0//X/9f/1//X/8v/z//j/9//1//T/
9P/2//f/9//2//b/9v/2//f/+f/6//v/+//4//b/9P/x//L/8//0//X/9f/1//b/+P/4
//j/+P/3//f/9f/1//b/+P/1//L/8//0//T/9P/2//X/9P/0//f/+f/7//z/+//5//b/
9f/5//v//v/+//z/+//6//n/+v/6//v//f///wAAAQAEAAMAAgABAAEABQAFAAUABQAF
AAUABQAEAAQABQAHAAcACAAIAAkACgAGAAEA/f/4//T/9P/z//T/9P/z//D/7//x//H/
8f/x//f/9//1//T/9P/0//X/9f/1//X/+f/4/wAADwAcAC4AQgBVAGsAggCQAJkAogCk
AJcAkgCMAHQAUwA6ACcAGwAOAAQA/f/7//v///////r/+v/5//P/8P/y//T/7v/o//D/
+v/2//D/8P/0//L/7f/t/+3/8P/w/+//7//s/+//7v/t/+//8P/v/+//7f/w//H/8v/w
/+//7//v//H/8//w//D/8P/y//P/9P/1//b/9//4//T/9v/4//j/9f/0//X/9P/2//b/
+P/6//3//P/7//r//P/9//7///8AAAEAAQACAAAAAgADAAQABwAIAAkACwAOAA0ACwAJ
AAoADAAPABAADQANABAAEAARABEAEgATABUAFgAWABYAFQAUABMAEgATABIAEgASABEA
EAAPAA4ADgAOAAsACgAHAAYABQADAAQABQAEAAQAAAD///z/9//5//n/+f/3//v/+//6
//r/+v/4//j/+P/2//b/9v/3//j/+f/6//n/9f/0//L/8P/z//T/9P/y//L/9f/2//b/
9P/0//P/8f/2//n/+P/5//b/9P/z//L/9v/3//b/9P/3//f/9//2//X/8v/x//X/9//3
//n/+//1//b/+P/3//X/9f/1//X/9f/1//X/9f/4//n/+f/5//n/9v/3//z//P/7//v/
/P/6//n/9//0//T/9P/0//X/9//4//n/+f/6//r/+v/5//f/8//x//L/8//0//X/9v/1
//X/8//z//T/9v/z//D/9f/4//r//P/4//X/8v/w//P/9f/3//j/+f/5//j/+f/4//n/
+//6//7///8AAAEA///+//7///8AAAAAAAACAAIAAgACAAMABAADAAIAAQADAAUABwAI
AAcABwAIAAcABQAEAAQABAAEAAEA///8//T/8v/v/+7/8v/z//L/8//2//f/+P/5//P/
8//z//L/8P/2//v/9//x//f/+f/0//7/EQAcACoAQABTAGMAeACIAJMAngCeAJMAjACE
AGwASQAsABsAEQAMAAgACQAFAP3/+f/1//T/+P/9//v/8P/u//b/9v/0//T/7v/m/+r/
8v/y//H/7f/u/+//7//u/+z/6//s//H/8v/z//H/8P/t/+v/7P/w//L/9P/2//X/9f/1
//T/9f/x//D/8//2//j/+v/3//T/8f/u/+7/8P/y//L/9f/2//n/+v/6//j/+P/4//z/
/P/8//z//P/7//r/+f/9////AAACAAQABgAHAAgABwAGAAUABQALAA0ADgAPAA4ADgAP
AA4ACgAJAAsACgANAA8AEgAVABIAEgARABAAEQASABMAFAASABAADwAOAA8ADgANAAwA
DgAOAAsACgAJAAgABwAFAAQABQAEAAQAAgABAP7/+f/7//v/+//5//v/+//6//r/+P/2
//b/9v/5//r/+//9//v/+f/3//P/8//0//T/9P/0//T/8//w//P/9//5//r/+f/4//b/
8//1//f/9f/1//P/8v/y//L/8//z//H/7v/1//f/+f/6//r/+P/4//3/+f/1//P/8f/w
//T/+f/7//f/9//3//f/9f/1//X/9f/4//v//f////v/9v/1//j/9//1//T/9P/2//f/
9//2//b/9v/2//f/9//4//n/+f/4//j/+P/3//H/9//5//j/9v/2//b/9v/3//f/9f/1
//f/+v/4//b/+P/4//f/9v/0//P/8v/y//X/9//5//r/+P/3//X/9f/5//3/AgAEAAIA
///8//n/+v/6//v//f/+//7//v8AAAAAAAAAAAEABQAFAAUABQACAAEAAAD+////AQAE
AAUABwAGAAYABgAIAAUAAwAAAPn/+P/2//b/9f/1//P/8//1//X/9f/1//n/+f/x/+7/
8P/u/+f/7f/5//f/8f/4/wAABQAOABwALAA/AFMAYgB2AIUAkgCiAKUAmgCQAIgAdQBS
ADUAJwAeABQADwAHAP//9f/1//7/BAD9//f/+P/y/+T/6P/y//L/7P/s//D/9P/w/+7/
6//t/+//7//u/+z/6//u//P/9P/1//L/8P/s/+n/6v/u//D/8v/v/+3/7P/r/+3/8f/w
//L/8f/y//L/8v/y//L/8v/y//H/9P/3//j/9//2//f/9v/4//b/9v/2//n/+P/3//b/
+f/7//3//////////v/+//z//v///wAAAwAEAAUABwAKAAkABwAFAAYACAALAAwADAAN
ABEAEgAPAA8AEAARABMAFAAUABQAFAAUABQAFAASABAADwAOAA4ADgAOAA4ADAAMAAkA
CAAJAAoACwALAAUAAwD///z//v////7/+//5//n/+f/3//3//f/8//z//v/8//z//P/5
//j/9//3//X/9f/1//P/9v/4//n/+v/5//j/9v/y//T/9//4//j/9v/2//X/8//3//n/
9//3//X/9P/0//T/9//3//X/8v/2//f/+P/4//b/9P/0//n/9//1//X/9f/y//T/9//3
//P/8//z//P/9v/3//j/+f/4//n/+f/5//f/8v/x//T/9f/1//b/+P/4//f/9f/y//T/
9P/0//X/9//4//n/+f/2//b/9v/1//P/+f/2//T/9P/0//T/9//3//X/9f/4//r/9//0
//T/9P/z//L/8v/x//D/8P/0//X/9v/2//f/9//2//f/9//5//z//P/9//3//f/9//7/
/v///wEAAAAAAAAAAgABAAAA/////wIAAwAEAAUAAwABAP///P///wMACAALAAgABgAF
AAQAAgD///3/+v/2//b/9f/2//X/9f/z//P/9f/1//X/9f/3//f/8f/y//T/9P/1//P/
7//x//X/9P/4/wcAFAAkADgATQBVAGQAfgCPAJgApAClAKAAngCSAHEASgAtAB0AEgAW
ABUADQAHAP//+f8AAAAA9f/v//L/9P/2//b/9P/u/+r/8P/y/+r/5v/q/+n/7f/x//H/
8P/u/+3/7P/v/+7/7f/u//D/8P/x/+3/7v/t/+z/7f/t/+7/7//v//H/7v/u/+7/8P/x
//L/8//0//X/9v/y//T/9v/2//X/9P/1//T/9f/0//X/9v/4//j/+P/4//j/9//2//X/
+v/9////AgABAAIAAgACAAMABAAFAAcACgALAAsACwALAAwADgAOAA0ADQAQABAAEQAR
ABIAEwATABQAFAAUABQAFAAUABQAEwASABIAEgAPAA4ADQAMAAwADAAJAAgACgAKAAoA
CQAFAAUAAwACAAAA///8//f/9//3//f/9f/7//v/+v/6//z/+v/6//r/+f/4//f/9//1
//X/9f/z//P/9P/0//T/9f/2//b/9P/2//n/+v/6//n/+P/2//P/9P/1//L/8f/y//L/
8//0//n/+f/3//T/9f/1//X/9P/0//L/8v/3//j/9//4//n/8//0//b/9f/0//X/9v/3
//f/9//3//f/9//3//b/9f/0//D/8P/0//b/9f/1//b/9f/1//T/8v/1//b/9//5//f/
9v/1//P/9f/2//f/9//1//P/9P/2//b/9v/2//j/+f/4//n/+f/6//b/8v/1//b/9v/2
//T/8//y//L/9f/3//n/+v/4//f/9f/1//f/+f/8//z//f/9//3//f/7//r/+v/7//7/
/v/+/wAAAAAAAAAAAQADAAMAAwADAAQABQAGAAYABAADAAMAAQADAAQABgAIAAYAAwAB
AP7/+P/2//P/8v/x//H/7//v//P/8//z//P/9f/1//X/9P/w//L/8//x//H/8f/x//j/
/v8FABgAMABAAEsAXwB2AIYAkQCaAKQAqwCiAI4AeABhAEQALQAjAB4AGAAPAAUA///5
//H/9P/6//X/7f/u//b/9v/y//D/8P/u/+7/7v/s/+j/6f/n/+r/7f/t/+z/6v/p/+z/
8f/y//P/8f/w/+3/6//p/+z/7f/u//H/8f/y//P/8v/z/+//7v/v//L/9P/2//P/8v/x
//D/8f/0//f/+P/3//b/9//2//b/9P/0//T/+//8//3//v/+//3//P/7/wAAAQABAAIA
AAACAAMABAACAAIAAgADAAoACwALAAsADAAOABEAEgAPAA8AEgASABAADwAPAA8ADQAO
AA4ADgARABIAEwAUABMAEgASABIAEQAQAA8ADgAOAA4ACwAKAAgABgAEAAEAAgADAAIA
AgADAAMAAQD9//r/+f/4//X/+f/5//j/+P/2//T/9P/0//b/9v/2//f/+f/5//n/9//3
//j/+P/4//b/9v/1//L/8P/z//T/9P/1//b/9v/1//b/9//0//P/8//y//L/8v/3//f/
9f/y//T/8//y//D/8P/u/+7/8//2//X/9v/3//b/+P/7//v/9//3//f/9//2//X/9P/z
//f/+f/6//v/9//y//H/9P/2//X/9f/2//n/+f/4//b/9v/2//b/9//2//b/9v/1//D/
7v/y//3//v/8//r/+P/2//f/9//1//X/9P/2//P/8P/1//b/9v/2//f/9//3//j/+v/7
//z//P/5//f/9P/z//X/9//6//r//f/9//3//f8AAAAAAQADAAIAAAD+//7//P/8//z/
/f8CAAMABAAFAAMAAwADAAIABAAFAAcABwAFAAQABAAEAAYAAwABAP7/9//0//D/7v/y
//P/8v/z//P/8//z//P/8f/3//v/8v/s//T/+f/v/+n/7f/z/wAADgAbACQAMABAAFMA
ZwB4AIIAjwCaAJ4AmwCQAHoAYABBACYAFwARAA4ACgADAP3/+f/5//n/9v/0//H/7f/u
//D/8P/s/+r/6P/s//T/9v/u/+z/7v/r/+3/7//x//D/7v/t/+3/8f/x//H/7//u/+v/
6f/q/+7/8P/y//L/8f/x//H/7v/v/+v/6v/s/+7/7//w//L/8v/y//L/8v/0//b/9v/3
//j/+//8//n/9v/1//T/+P/4//j/+P/5//n/+f/5//r/+//7//z//v8AAAEAAgAAAAAA
AAABAAcACQAKAAsACQAKAAwADAAKAAkACwAKAAsADQAQABMAEwAUABQAFAARABAADwAO
AAoACAAHAAYACQAKAAsADAAJAAgABAACAAIAAgACAAEAAAABAAAAAAD8//v/+P/z//T/
9f/2//X/+P/3//X/9P/0//L/8v/y//X/9v/3//n/+P/3//b/8//1//b/9v/2//T/9P/z
//D/8v/1//b/9v/4//j/9//1//X/9f/x/+//8f/w//D/8P/x//H/7//s//L/8//0//T/
9f/0//X/+//5//X/8//x//D/8v/1//X/8//z//P/8//1//X/9f/1//j/+f/5//n/9v/y
//L/9v/1//P/8v/y//H/8f/w/+7/8f/y//P/9f/0//T/9P/z//D/8P/0//b/9v/2//b/
9v/3//f/9f/1//P/9P/w/+z/8P/y//P/9P/0//P/8v/y//T/9f/2//b/9P/z//H/8f/1
//f/+v/6//v/+//7//v/+f/4//j/+f/6//r/+v/8//7//v/+/////v/9//z/+//9////
AQACAAEAAQACAAEAAgACAAMABAAAAPv/9//y//H/8v/y//T/8//z//H/8f/1//X/9f/1
//f/8//z//L/6v/q/+//8f/r/+3/7//y//7/EwAgACIAKgA5AE0AYgBwAHsAhgCOAIkA
gAByAFoARQAwAB0AFQAWABIABwD5/+//7//1//b/8P/v//H/8P/o/+z/9P/y/+r/6P/u
//L/8P/w/+7/6//t/+//8f/w/+7/7f/r/+//7//v/+z/7P/q/+n/7P/w//L/9P/x/+//
7v/t/+3/7//s/+z/7f/w//L/9P/0//T/9P/0//P/9v/5//r/9//0//P/8P/y//D/8P/w
//T/9P/0//T/+P/5//r/+//8//3//f/+/wAAAgADAAQABAAEAAQABQAHAAcABgAFAAcA
CAAKAAoABwAHAAoACgAHAAcACAAJAAsADAAMAAwADQAOAA8AEAALAAgABgAEAAcACgAN
ABAADgAMAAcABAAEAAQABAADAP/////9//z//v////7/+//3//X/8//v//X/9f/0//T/
9//2//f/+P/3//b/9f/1//f/9//3//X/9f/2//b/9v/0//T/8//w//L/9f/2//b/9//4
//j/9//3//n/9//3//n/+P/4//j/+f/5//f/9P/0//P/8v/w//L/8P/w//X/9//1//X/
9f/y//T/9//3//P/8//z//P/9f/1//X/9f/4//n/+f/5//j/9P/0//j/+v/5//n/+v/5
//f/9P/w//D/8P/w//H/9P/2//j/+f/3//b/9f/z//X/+f/4//f/9v/1//T/9//3//X/
9f/3//r/+P/2//b/9v/1//T/9//3//f/+P/5//n/+f/4//f/9f/y//H/9P/3//v//P/7
//v/+//7//7//v///wEAAgACAAIABAADAAIAAQABAAEAAQABAAEAAQABAAEAAAD/////
AAD//wEAAgAEAAYABAABAP///P/6//r/+f/6//r/+f/2//X/9//3//f/9//z//P/8f/2
//T/8P/z//n//f/5//P/9v8GABUAIAAqADQARQBfAHAAfACHAI4AjACLAIoAfABgAEMA
LgAhABcAFAAQAAcA/f/7//3////8//z/+f/1//j/+v/u/+j/7P/u//L/9v/w//L/9P/x
/+3/7v/v//H/8v/y//P/8f/1//X/9f/2//b/9P/z//H/9P/1//b/8//x//D/7//x//X/
9P/2//X/9v/2//b/9f/0//P/8v/y//b/+v/8//v/+v/7//r/+//6//v//P////7//f/8
//v/+//7//v//v//////AAAAAAIAAwAEAAYABgAGAAcACgALAAsACwALAAwADgAOAA4A
DwATABQADwANAAwACwAPABIAFAAWABUAFAATABIAEQAQABAAEAAPAA4ADQAMAAsACgAG
AAQABwAIAAkACQAFAAUAAwACAAIAAwACAP///////////f/9//v/+P/2//r/+v/8//7/
+//6//n/+f/6//v//P/7//n/+v/6//r//P/8//v/+P/4//v//P/8//r/+v/5//f/+//9
//v/+//9//z//P/8//7//f/6//b/9//3//f/9v/2//T/9P/5//n/9//3//f/9//6//7/
///8//v/+v/5//v/+//7//v/+f/5//j/9//4//b/+P/+//7//f/9//7//v/9//v/+P/2
//b/9v/3//X/9v/3//f/+P/4//j/9//5//n/+f/5//f/+P/6//r/+v/6//3//f/7//v/
+v/8//n/9v/7//z//P/8//r/+f/4//j//P/9//7//v/8//n/9f/z//f/+f/8//z//v//
/wAAAQD///7//v///wAAAAAAAAIAAgACAAIAAwAIAAkACgALAAkABwAFAAIAAwAFAAgA
CQAJAAgACAAIAAYAAwABAP7/+f/4//b/9v/5//n/9//3//f/9//3//f////z//P/+v/0
/+7/8////wEA+f/7/wAAAgALAB4ALgA6AEkAWwBqAHAAfQCQAJ4AmQCOAIIAbgBVAD4A
KQAZABQAEgAJAAEABQAJAAMAAAACAAEA/f/4//T/8P/y//b/9v/y//T/8v/q//L/8P/t
/+//8f/y//L/8f/x//H/9f/1//X/8v/y//D/7//w//T/9v/4//f/9f/0//P/8//1//L/
8v/0//b/9//4//j/+P/4//j/9P/0//T/8v/1//j//f8AAP3/+v/5//j//P/8//z//P/7
//v/+//7/wAAAQABAAIAAgAEAAUABgAGAAYABgAHAAwADQANAA0ACgAKAAsACgALAA0A
EgAUABUAFQAWABcAEwASABAADgAMAAwADAAMAA8AEAASABQAEwASABEAEAAQABAADQAM
AAgABgAEAAEAAwAFAAUABgACAAEA/v/5//3///8BAAEAAQD///z/+v/4//T/8v/w//X/
+P/7/////f/9//3/+//5//r/+v/6//v//P/8//r/9//5//n/+P/5//r/+v/5//n/+//5
//n/+//6//r/+v/8//v/+P/0//n/+f/5//j/+f/4//n////9//n/9//1//X/+P/8//3/
+P/3//b/9f/2//f/+P/5//z//f/9//3//P/4//j//P/6//n/+f/6//v/+//6//j/+v/6
//r/+//4//j/+P/3//j/+P/4//f/+f/5//n/+f/7//v/+//7//P/+v/6//r/+v/6//z/
/f/8//3//P/+//v/+P/7//z//P/8//r/9//0//L/9v/3//j/+P/6//v/+//9//v/+//8
//r//f///wEAAwACAAAA//////7//v/+/wAAAgAEAAYACQAKAAkACAAHAAYABQAEAAIA
BQAHAAoACwAKAAgABwAGAAQAAQD///z/+P/4//f/+P/7//v/+f/5//v/+//7//v/9//3
//v/+P/0//z////1/+//8//7//j//P8VACIAIgAuAD0ASwBcAHAAgwCUAJoAlwCSAIYA
dgBlAEwALQAdABoAFgATAA0A///7/wEAAgD+//f/9f/4//j/9P/2//j/8v/y//r/8v/s
//j/+P/1//f/+f/4//b/8//x//H/9f/1//X/8//y/+//7f/v//T/9//6//f/9f/0//P/
9f/3//T/9P/3//r//P/+//z/+v/4//b/9v/4//r/+v/4//j/+v/6//z/+v/6//r///8A
AAEAAgAAAP///v/9/wAAAQABAAIAAgAEAAUABgAHAAgACQALABAAEQARABEADgAMAAsA
CAAKAA0AEwAWABIAEQARABEAEgAUABUAFgAUABQAFAAUABQAFAAVABYAFwAWABUAFAAT
ABIADgAMAAwADAAMAAsABwAHAAUABAABAAEA///7//3//f/9//v/AQABAAAAAAD9//r/
+f/4//z//v8AAAMAAQD///3/+f/6//z//f/+//7//v/9//r/+f/7//v/+v/6//r/+f/3
//n/+//5//n/+v/6//v//P/8//v/+P/0//j/+f/6//r//f/8//3/AwABAP3/+//5//f/
+v/+/////f/9//3//f/9//3//f/9//v/+//6//n/+f/2//f//P/8//v/+//8///////+
//z/+//6//n/+f/8//7/AAABAP7//v/+//3////////////+//3//P/7//3//v/+//7/
9f/3////AwAAAP3//P/7//r//P/9//z//f8AAAIA///8//7//v/9//z//P/7//r/+v/+
////AAAAAAIAAQD/////AQADAAYABgAJAAkACQAJAAgABgAFAAUACAAIAAgACgAIAAgA
CAAJAAkACQAJAAkACgALAAwADAAMAA0ADwAPAA4ADAALAAoADAAJAAcABAABAAAA/v/+
//z/+//4//f//P/9//7////9//v/+f/4//j//P/9//n/+/8DAAUABAAIABMAJAA2AEoA
XQBrAHoAhgCVAKIAqAClAJoAjgB6AFsANAAbABcAIgAaAA0ACwAFAP3/AwAIAAAA+//9
//r/+v8AAP7/9P/y//z//P/2//z//v/8//n/+//9//v/+v/4//f/+f/9//3//f/6//r/
+P/3//b/+P/4//j/+f/5//r/+//7//3/+v/6//r//P/9//7/AQACAAMABAD//wAAAQAA
AAEAAgAFAAYABQACAAEAAAAEAAQABAAEAAcABwAHAAcACgALAAsADAAOABAAEQASABQA
FAAUABUAFgAVABMAEQASABQAFwAYABcAFwAaABoAGwAbABwAHQAfACAAIAAgAB4AHAAa
ABgAGgAcAB8AIgAeABwAGgAYABgAGAAVABQAFAAUABQAEwARABEADwAOAA8ADwANAAkA
BwD//w==
         </WaveFormData>
      </LeadData>
      <LeadData>
         <LeadByteCountTotal>10000</LeadByteCountTotal>
         <LeadTimeOffset>0</LeadTimeOffset>
         <LeadSampleCountTotal>5000</LeadSampleCountTotal>
         <LeadAmplitudeUnitsPerBit>4.88</LeadAmplitudeUnitsPerBit>
         <LeadAmplitudeUnits>¦ÌV</LeadAmplitudeUnits>
         <LeadHighLimit>2147483647</LeadHighLimit>
         <LeadLowLimit>268435456</LeadLowLimit>
         <LeadID>II</LeadID>
         <LeadOffsetFirstSample>0</LeadOffsetFirstSample>
         <FirstSampleBaseline>0</FirstSampleBaseline>
         <LeadSampleSize>2</LeadSampleSize>
         <LeadOff>FALSE</LeadOff>
         <BaselineSway>FALSE</BaselineSway>
         <ExcessiveACNoise>FALSE</ExcessiveACNoise>
         <MuscleNoise>FALSE</MuscleNoise>
         <LeadDataCRC32>1051018784</LeadDataCRC32>
         <WaveFormData>
AgACAAIAAgAEAAQABAAEAAIAAgACAAIAAAAAAAAAAAD///7//f/8//z//P/8//z//P/8
//z//P/6//r/+v/6//r/+v/6//r/+v/6//r/+v/4//j/+P/4//r/+v/6//r/+P/4//j/
+P/4//j/+P/4//n/+v/7//z/+//6//n/+P/4//j/+P/4//n/+v/7//z//P/8//z//P/8
//z//P/8//r/+v/6//r//P/8//z//P/8//z//P/8//z//P/8//z//P/8//z//P/6//r/
+v/6//z//P/8//z/+v/6//r/+v/6//r/+v/6//z//P/8//z/+//6//n/+P/5//n/+f/5
//v/+//7//v/+v/6//n/+P/6//r/+v/6//r/+v/7//7/AQAEAAUABgAEAAIAAgACAAUA
BgAGAAYABAAEAAQABAAEAAIAAAAAAAEAAwAGAAkACgAKAAkACQAGAAYABAADAAUABQAF
AAQAAQAAAAAAAAD//////f/7//n/+f/3//T/9P/1//X/9f/1//X/9f/2//b/9P/2//b/
9P/0//X/8//z//j//P8CAAoAGAAqADsAUABkAHoAjwCfAKwAtgCyAKYAkQB5AGUAZABp
AGwAagBqAGcAXgBYAE0APAAsACIAGAARAAoABgACAP7/+v/2//f/9v/z//L/8P/v/+//
7//u/+3/7v/u/+7/7v/u/+7/7v/u/+7/7//v/+//7f/t/+3/7f/v/+//7//v/+//7//u
/+7/7v/u/+7/7v/v/+//7//v/+//7//v/+//7//v/+//8P/u/+7/7v/u/+7/7//w//D/
8P/w//D/8P/x//H/8v/0//b/9v/2//f/9f/1//b/+P/5//n/+v/6//n/+v/7//z//v/+
////AQACAAIAAgADAAMAAwADAAMAAwADAAQABQAFAAUABQAFAAQABAAEAAQABwAJAAoA
CwAKAAkACAAGAAYABgAEAAMABQAFAAQABAAEAAIAAAAAAAAAAAD+//7//v/+//3//f/9
//3//f/9//////////3//f/9//7//v/9//z/+//6//v/+//7//v/+//8//z/+//9//3/
/f/8//r/+//7//v//f/9//3//f/8//z//P/8//z//v/+//7//P/8//z/+//9//3//v/+
//z//P/9//3////+//7//v/+/////////////////wAA/v/9//3//f///wAAAAAAAP//
//////////////////////7//v/+//z//P/8//z//v/+//7//v8AAP3//P/8//z//P/8
//v/+//7//v//f/9//3//f/9//7//v/+//7//v/+//7//v/+////AgAEAAYABgAGAAgA
BgAGAAYABwAIAAgACAAIAAgACAAIAAgABgAEAAQABQAHAAoADQAOAA4ADQANAAwADAAK
AAkABwAHAAcABgAFAAQABAAEAAUABQADAAEA/f/9//v/+P/4//n/+f/5//n/+f/5//r/
+P/6//r/+v/8//7//f/5//n/+v/8/wIACgAUACIAMwBGAFgAbgCBAI8AngCoAKwApACV
AHkAYQBWAFsAYgBkAGYAZQBiAFwAUQBCADIAJgAcABUAEAAMAAYAAgD+//r/+f/4//X/
9v/2//f/9//3//b/9f/y//L/8v/y//T/9P/0//T/9P/1//X/9f/z//P/8//z//X/9f/1
//X/9f/1//T/9P/0//T/9P/0//P/8//z//P/8//z//P/8//1//X/9f/2//T/9P/0//T/
9P/1//b/9v/2//b/9v/2//j/9//3//j/+v/6//r/+//5//n/+v/8//3//f/+//7///8A
AAEAAgACAAIAAwAFAAQABAAEAAUABQAFAAUABQAHAAcACAAJAAcABwAHAAcACAAIAAgA
CAAJAAsADAANAA0ADQANAAwADgAOAAwACwAJAAkACAAIAAgABgAEAAQABgAGAAQABAAE
AAQAAwADAAMAAwADAAMAAQABAAEA//8BAAEAAgACAAIAAgACAAIA/////////////wAA
AAD//wEAAQABAAAAAAABAAEAAQABAAEAAQABAAAAAAAAAAAAAAACAAIAAgAAAAAAAAD/
/wEAAQACAAIAAAAAAAEAAQABAAAAAAAAAAIAAwADAAMAAQABAAEAAgAAAP///////wEA
AgACAAIA/////////////////////////v/+//7//v/+//7//v8AAAAA/v/+//7//v/+
//7//v/9//3//f/9//3//f/9//3//f/+//7//v/+//7//v/+//7//v///wIABgAIAAgA
CAAKAAgACAAIAAcACAAIAAgACAAIAAgACAAIAAYABAAEAAMABQAIAAsADAAMAAsACwAI
AAgABgAFAAcABwAHAAYABQAEAAQABAAFAAUAAwABAP3//f/7//j/+P/5//n/+f/5//n/
+f/6//j/+P/6//z//P/8//3/+//5//j/+v/+/wYADgAYACcAOABKAF4AcQB/AI4AmACa
AJYAjwB3AFsATgBTAFoAXgBiAGEAXgBYAE8AQgA0ACQAGAATAA4ACAAEAAAA/v/8//n/
+v/5//j/9v/3//b/9f/z//H/8P/w//D/8P/y//L/8v/y//L/8//z//P/8f/x//H/8f/z
//P/8//z//P/8//y//L/9P/0//T/9P/z//P/8//z//P/8//z//P/8//z//P/9P/0//T/
9P/0//T/9f/2//b/9v/2//b/9v/2//X/9f/2//j/+P/4//n/9//3//j/+v/7//v//P/8
//3//v///wAAAAAAAAEAAwAEAAQABAAFAAUABQAFAAUAAwADAAQABQAFAAUABQAFAAgA
CAAIAAgACgALAAsACwAKAAkACAAGAAgACAAGAAUABwAHAAYABgAGAAQAAgACAAQABAAC
AAIAAAAAAP///////////////wEAAQABAP///v/9//3//P/8//z//P/8//3//f/9//3/
/f/+//7//f/9//3//f/8//z//f/9//3/+//7//v/+//7//z//f/+//z//v/+//7//P/8
//z/+//9//3//v/+//7//v/////////+//7//v/+//////////3//f/9//7//P/7//v/
+//9//7//v/+//3//f/9//3//f/9//3//f/9//z//P/8//z//P/8//z//P/8//7//P/8
//z//P/7//v/+//7//v/+//7//v/+//8//z//P/8//z//P/8/wAAAAABAAQABAAGAAYA
BgAEAAIAAgACAAUABgAGAAYACAAIAAgACAAHAAQAAQAAAAMABQAIAAsACgAKAAkACQAE
AAQAAgABAAMAAwADAAIAAgACAAMABAACAAEA/v/7//n/+f/3//T/8v/z//P/8//0//X/
9v/4//j/+P/2//b/9v/0//P/8//z//T/+v8EAAwAFAAgADMARgBYAGoAewCFAJAAlgCS
AIoAdwBZAE0AVABbAF4AYABiAF8AVgBOAEUANgAkABgAEgANAAYAAgD8//r/9v/0//X/
9P/x//D/8P/x//H/8f/w/+//7v/u/+7/7v/s/+z/7P/s/+z/7f/t/+3/7//v/+//7//v
/+//7//v/+//7//u/+7/7v/u/+7/7v/v/+//7//v/+3/7f/t/+3/7v/v//D/8v/w//D/
8P/w/+7/7//w//D/8v/y//L/8v/y//H/8f/y//L/8v/y//P/9P/1//f/+v/5//n/+v/6
//v//P/9//7//P/8//3///8AAAAAAAABAAEAAQABAAEAAQABAAIAAwAFAAUABQAFAAUA
BAADAAIABAAFAAUABQAFAAUABQAEAAIAAgAAAP//AAABAAEAAgACAAAA/v/+//7//v/8
//z//v/+//3//f/8//v/+v/5//n/+f/5//f/+P/5//v//P/5//j/9//2//f/9//3//f/
9//4//j/9//5//n/+f/4//j/+f/5//n/9//3//f/9//4//j/+P/4//j/+v/6//r//P/8
//z/+//5//n/+v/6//r/+v/7//v/+f/4//j/+P/6//v/+//7//n/+f/5//r//P/7//v/
+//6//r/+f/4//j/+f/6//v/+f/5//n/+f/3//b/9v/2//j/+P/8//r/+v/6//r/+v/3
//f/9//3//f/9//3//f/9f/2//b/9v/4//j/+P/4//r/+v/7//7/AAACAAIAAgAAAP7/
/v/+////AAAAAAAAAAAAAAAAAAAAAP7//P/8////AQAEAAcABwAGAAQAAwADAAQAAwAD
AAIAAQAAAP7/+//6//r/+v/7//v/+f/3//X/9f/z//D/8P/x//H/8f/x//H/8f/y//L/
8v/y//L/8v/y/+//7//v//L/+P8CAAoAFAAiADUASgBcAG4AfwCRAJ4AoACcAJIAeQBh
AFcAWABdAGAAZgBmAGMAXABQAEEALgAeABIADAAJAAQA/v/6//j/9v/y//H/8P/t/+7/
7v/t/+v/6//q/+n/6P/o/+j/6P/o/+j/6P/o/+r/6//r/+v/6f/p/+n/6f/p/+n/6f/p
/+f/5//m/+b/5//o/+n/6v/p/+n/6f/p/+n/6f/p/+n/6f/p/+n/6v/o/+j/6P/o/+j/
6f/q/+r/6v/q/+r/6v/s/+v/6//s//D/8P/w//H/8P/v/+//8P/z//P/9P/0//P/9P/1
//b/+P/4//n/+//8//z//P/9//v/+//7//v/+f/5//r/+//7//v/+//7//z//P/8//z/
/v/////////9//3//f/8//7//v/8//v/+//7//r/+v/6//j/9v/2//b/9v/0//T/9P/0
//P/8//1//X/9f/1//X/9f/1//P/8f/x//L/8v/w//D/8P/w/+//7//v/+//8f/y//L/
8f/x//H/8f/w//D/8f/x//H/8f/x//H/8f/y//L/8v/y//L/9P/0//T/9P/0//T/8//z
//P/9P/0//b/9v/3//f/9P/y//H/8P/y//P/8//z//X/9f/1//b/9v/1//X/9f/1//b/
9v/2//X/9f/1//X/9f/1//X/9f/1//T/9P/0//L/8v/y//L/9P/0//T/9P/z//P/8//z
//P/8//z//P/8f/y//L/8v/y//L/8v/y//b/9v/3//r/+v/8//z//P/+//z//P/8//3/
/v/+//7//v/+//7//v8AAP7//P/8//z//f///wEAAwAEAAQABQAAAAAA/v/9//3//f/9
//z/+//6//r/+v/5//n/9//1//T/9f/0//L/8P/x//H/8f/v/+//7//w//L/8v/w//L/
8v/y//H/7f/t/+7/9P/6/wAACAASAB8ANABKAF4AbwB/AJAAmgCeAJoAiwBzAFkATgBT
AFoAXgBgAGEAXABSAEkAPgAuAB4AFAANAAgAAgD8//b/9P/y//H/7v/v//D/7v/t/+3/
7f/s/+v/7P/s/+z/7P/s/+z/7P/s/+r/6//r/+v/6//r/+v/6//p/+n/6f/p/+v/6//q
/+r/6v/q/+r/6v/r/+v/6//r/+n/6f/p/+n/6//r/+v/7P/u/+7/7v/u/+z/7f/u/+7/
7P/s/+z/7P/t/+3/7v/w//H/8P/v/+//8f/x//L/9P/1//X/9v/2//f/+P/5//r//P/8
//3////+//7//v///wEAAQABAAEA/////wAAAQABAAEAAQABAAQABAAEAAQAAgADAAMA
AwAFAAUABQAEAAQABAACAAEA//////7//v8AAP7//P/8//7//v/8//z//v/+//3//f/7
//v/+//7//n/+f/5//f/9//3//j/+P/4//j/+P/4//j/+f/6//v/+f/6//r/+f/5//n/
+f/4//j/+f/5//n/+f/5//n/+f/4//j/+P/4//j/+v/6//r/+v/6//r/+f/7//v//P/8
//v/+v/6//n/+//6//r/+v/6//v/+//7//v/+//7//z//P/7//v/+//7//z//P/8//v/
+//7//v//f/9//3//f/7//r/+v/6//r/+v/6//j/+P/4//j/+f/5//n/+f/7//v/+//7
//n/+v/6//r/+v/6//r/+v/8//z//f8AAAQABgAGAAYABAACAAIAAgABAAIAAgACAAQA
BAAEAAQABAACAAAAAAD//wEABAAHAAgACAAHAAcABQAGAAUABQAFAAUABQAEAAMAAgAC
AAIA//////3/+//6//v/+v/4//f/9//2//X/9f/1//X/9v/2//b/9P/2//b/9v/3//X/
9f/2//r//v8GAA4AGgApAD4AUgBkAHUAhQCSAJwAnACWAIkAcwBZAFAAWQBgAGIAZABj
AGAAWABNAD4ALAAeABQACwAGAAIA/v/6//r/+P/3//b/9f/2//T/8f/x//H/8P/v//D/
8P/w//D/8P/w//D/8P/w//H/8f/x//D/7//u/+3/7//v/+//7//w//H/8f/y//D/8P/w
//D/8f/x//H/8f/x//H/8f/x//H/8f/x//L/8P/w//D/8P/y//P/9P/0//T/9P/0//T/
9P/z//P/9P/0//T/9P/1//X/9f/2//j/+f/5//r/+v/9//7///8AAAIAAgADAAUABAAE
AAQABQAFAAUABQAFAAUABQAGAAcACQAJAAkACQAJAAgABwAGAAYABwAHAAcACAAJAAoA
CgAJAAgABQADAAUABQAEAAQABAACAAAAAAAAAAAA/v/+/wAAAAD/////////////////
///////9//v/+//8//z//P/8//z//P/7//v/+//7//v//P/8//v//f/9//3//P/8//3/
/f/9//3//f/9//3/+v/6//r/+v/4//r/+v/6//z//P/8//v/+//7//z//P/8//z//f/9
/////v/+//7//f/9//z/+//9//3//f/+//7//f/9//3///8AAAAAAAD9//3//f/9//3/
/f/9//3/+//6//r/+v/8//z/+v/8//z//P/8//v/+//7//v/+f/5//n/+f/5//r/+v/6
//r/+v/6//r//P/8//3/AAACAAQABAAEAAQAAgACAAIAAQACAAIAAgACAAIAAgACAAMA
AgABAAIAAQADAAYACQAIAAgABwAHAAUABgAFAAUABAADAAIAAAABAAAAAAAAAP/////9
//v/9//3//X/8v/0//X/9f/1//P/8//z//T/9P/0//T/9P/2//b/8//x//H/9P/6/wQA
CgASAB4AMQBCAFIAZAB3AIkAlgCeAJwAlAB/AGMAUwBWAF0AYABkAGYAZQBgAFgASwA+
AC4AIAAUAA8ACAACAAAA/P/2//T/9f/0//P/9P/0//P/8v/x/+//7f/u/+7/7v/u/+7/
7v/u/+7/7v/v/+//7//v/+//7//v/+//7//v/+//7f/t/+z/7P/u/+7/7v/u/+//7//v
/+//8f/x//H/8f/v/+//7//w//D/8P/w//D/8P/x//L/8v/y//L/8v/y//L/8f/x//L/
9P/0//T/9f/1//X/9v/4//v/+//8//z//P/8//z//P/9//7/AAADAAIAAgACAAMAAwAD
AAMAAwADAAMABAAFAAUABQAFAAUABgAGAAYABgAEAAUABQAFAAcABwAHAAYABQAEAAEA
/////////v/+/////v/9//7/AAAAAP7//v/8//z/+//7//n/+f/5//n/+f/5//n/9//4
//n/+//8//r/+v/6//r/+f/5//n/+f/5//r/+v/5//f/9//3//b/+P/5//n/+f/5//n/
+f/5//b/9v/2//b/9v/4//j/+P/6//r/+v/5//n/+f/6//r//P/8//3//f/8//r/+f/4
//n/+//8//3//P/7//r/+v/8//v/+//7//3//v/+//7//f/9//3//f/7//v/+//7//n/
+P/4//r//P/8//z//P/8//n/+f/5//n/+f/5//n/+f/7//z//P/8//r/+v/6//r//v/+
////AgACAAQABAAEAAIAAAAAAAAAAwAEAAQABAAEAAQABAAEAAIAAAD+//7///8BAAQA
BwAIAAgABwAHAAIAAgAAAP//AAABAAIAAgD///7//v/+//3//f/7//n/9//3//X/8v/y
//P/8//z//P/8//z//T/9v/2//j/+P/0//T/8//v/+3/9P/8/wYAFAAkADIARQBaAHAA
hACVAKMAqgCuAKYAlAB7AGcAYwBmAGsAagBkAGIAXwBYAE4AQQA0ACYAGgASAA0ABgAA
APz/+P/2//L/7//y//P/8v/w/+//7//v/+7/7f/q/+r/6v/q/+z/7P/s/+z/6v/r/+v/
6//t/+3/7f/t/+v/6//r/+v/6//r/+r/6v/q/+r/6v/q/+v/6//r/+v/6f/p/+n/6f/r
/+v/6//s/+r/6v/q/+r/6//t/+//8P/y//L/8v/y//H/7//u/+7/8P/w//D/8f/z//P/
9P/2//b/9f/1//T/9//4//n/+v/8//z//f///wAAAAAAAAEAAAD///7//f//////AAAB
AAEAAQABAAEAAgACAAIAAgAAAAEAAQABAAIAAwAEAAQAAwACAP///f/9//3//P/8//z/
+v/4//j/+v/6//j/+P/2//b/9f/1//f/9//3//f/+f/5//n/9//2//X/9f/0//X/9v/3
//j/+f/5//n/+f/1//T/8v/v//L/8//0//T/8v/z//P/8//1//X/9f/1//P/8v/x//D/
8//2//f/+P/2//b/9v/1//X/9f/2//b/+P/4//n/+f/5//j/+P/4//r/+//7//v/+P/3
//b/9v/4//f/9//3//j/+v/7//z/+P/3//b/9f/4//n/+v/7//n/+v/6//b/+P/4//j/
+P/1//X/9f/1//P/8//z//P/9P/2//f/+P/3//b/9f/0//n/+v/8/wAAAAACAAIAAgAA
AP7//v/+/wEAAgACAAIAAQAAAP///v/+//z/+v/6//z///8DAAcABgAGAAUABQADAAQA
AwADAAIAAQAAAP7/+//6//r/+v/7//v/+f/3//X/9f/z//D/7v/v/+//7//x//H/8f/y
//j/+P/4//b/8v/w//X/9f/x//D//P8IABIAIgA2AEkAWgBsAIIAlwCnALYAwAC8AKwA
kwB5AGMAXgBhAGIAZABqAGcAXABWAEsAOAAmABoAEAANAAwACAAEAAAA+P/u/+v/7P/v
//D/8P/v//H/8f/w/+//7P/s/+z/7P/u/+7/7v/u/+3/7f/s/+v/7f/t/+3/7f/t/+3/
7f/t/+3/7f/s/+z/6v/q/+r/6v/r/+v/6//r/+z/7f/u/+//7v/t/+z/7P/u/+7/7v/u
/+z/7f/u/+7/8P/w//D/8P/u/+3/7f/u//P/9P/1//f/9f/z//L/8v/0//X/9//4//n/
+v/7//z//v/+////AQACAAIAAgADAAMAAwADAAMAAwADAAQABQADAAMAAwADAAYABgAG
AAYACAAJAAkACQAIAAcABgAEAAYABgAEAAMAAgABAP///v8AAP7//P/8//7//v/8//z/
/v/+//3//f/7//v/+//7//n/+f/5//f/9//3//j/+P/4//j/+P/4//n/+f/5//n/9//4
//j/9//3//f/9//2//b/9//3//f/+P/5//r/+//4//j/+P/4//r//P/8//z/+v/6//r/
+f/3//f/+P/4//r/+v/7//v//f/8//z//P/6//v/+//7//n/+f/5//r//P/7//v/+//7
//z//P/8//3//f/9//3//f/9//3//f/9//z//P/8//r/+v/8//z//P/8//z/+//7//v/
+//9//3//f/9//v//P/8//z//P/8//z//P8AAAAAAQAEAAYACAAIAAgACAAGAAYABgAG
AAYABQAEAAUABgAHAAgABwAEAAEAAAABAAMABgAJAAwADAALAAsACAAIAAYABQAHAAcA
BwAGAAQAAgABAAAA//////3/+//7//v/+f/2//b/9//3//f/9//3//f/+P/8//r/9v/2
//b/9P/1//X/9//+/wYAEAAeACwAPABTAGoAgACUAKcAuwDEAMQAugCqAI8AcwBlAGgA
bQBsAG4AbgBrAGIAWABHADYAKAAeABgAFQAMAAIA/v/6//j/9v/1//j/+f/2//T/8f/v
/+//7v/t/+//8P/x//L/8P/w//D/8P/u/+//7//v/+//7//v/+//7//v/+//7//x//H/
8P/w/+7/7v/u/+7/7f/t/+3/7f/u/+//8P/x/+//7//v//D/8P/w//D/8P/u/+//8P/w
//L/8v/y//L/8P/v/+//8P/0//T/9P/1//P/8//0//b/+v/7//3//v/9//7///8AAAAA
AAABAAMAAgACAAIAAwAEAAUABgAHAAUABQAGAAcABQAFAAUABQAIAAgACAAIAAYABwAH
AAcACAAJAAoACgAKAAoACAAHAAUABQAEAAQAAgAAAP7//v8AAAAA/v/+//z//P/7//v/
+//7//v/+//9//3//f/7//v/+//8//z//P/8//z//P/7//v/+//7//v//P/8//v//f/9
//3//P/6//v/+//7//n/+f/5//n/+f/6//v//P/6//z//P/8//r/+v/6//n/+//7//z/
/P/6//r/+//7//3//P/8//z/+v/7//v/+//9//3//f/+//7//f/9//3/+//8//z//P/9
//3//f/9//3//f/9//3////+//7//v/8//z//P/8//z/AAAAAAAAAAAAAP7//f/8//v/
+//7//v/+//9//7//v/+//7//v/+//7//v/+////AgAGAAgACAAIAAgABgAGAAYABwAI
AAgACAAGAAYABgAGAAYABAACAAIAAwAFAAgACwAOAA4ADQANAAwADAAKAAkABwAHAAcA
BgADAAIAAgACAAMAAwABAP///f/9//v/+P/4//n/+f/5//n/+f/5//r/9v/4//r/+v/4
//j/9//3//X/+P8AAAwAFAAiADIARQBYAG4AhgCZAKcAtAC8ALoArgCXAHsAaQBoAG8A
dAB0AHQAcQBqAGAAUwBEADQAJgAeABcAEAAIAAIA/v/8//r/9//0//X/9v/y//X/8//z
//L/8f/u/+7/7v/u/+//8P/x//L/8P/x//H/8f/v/+//7//v//H/8f/x//H/8f/x//D/
8P/w//D/8P/w/+//7//v/+//7//v/+//7//w//H/8v/0//L/8v/y//L/8v/z//T/9P/y
//L/8v/y//T/8//z//T/9v/2//b/9//5//n/+v/8//v/+//8//z///8AAAEAAgAAAAAA
AQADAAQABAAEAAUABwAHAAcABwAHAAcACAAJAAcABwAHAAcACQAKAAsADAAOAA8ADwAP
AAwACwAKAAgACgAKAAgABwAHAAcABgAGAAYABAACAAIAAgACAAAAAAD+//7//f/9//7/
//8AAAEA/////////f/9//3//v/+//7//v/+//7//f/9//3//f///wAAAAD///3//f/9
//z//P/9//3//f/9//3//f/9//z//P/8//z//P/+//7//v/+//7//v/9//v/+//8//z/
/v/+//////////7//v/+/wAAAQABAAEAAQABAAEAAgACAAEAAQABAAEAAgACAAIAAAD/
//7//f///////////wEAAAAAAAAA///+//3//P/9//7///8AAAAA/v/+//7//v/+//7/
//8AAAEAAAD///7//f/9//7//v/+/wAAAAAAAAAAAAAAAAEABAAGAAgACAAIAAgABgAG
AAYACQAKAAoACgAKAAoACgAKAAoACAAGAAYABQAHAAoADQAQABAADwAPAAwADAAKAAkA
CwALAAsACgAHAAYABgAGAAUABQADAAEA/f/9//v/+P/6//v/+//7//v/+//7//z//P/8
//7//P/8//z/+//3//X/9v/8/wQADAAWACgAOQBMAGIAeACLAJ0ArAC4ALwAtAClAIsA
cwBqAGsAbABwAHIAcwBuAGQAVwBIADgAKgAgABkAFAAOAAgAAgD+//7//f/8//v/+P/2
//n/9//3//b/9f/0//T/9P/0//b/9v/2//b/9P/1//X/9f/1//X/9f/1//X/9f/1//X/
9f/1//T/9P/2//b/9v/2//X/9f/1//X/8//z//P/8//2//f/+P/6//n/+P/3//b/9v/3
//j/+P/4//j/+P/4//j/9//3//j/+v/6//r/+//7//v//P/+//////8AAAAAAQACAAMA
BAAEAAQABQAHAAoACgAKAAsACQAJAAkACQAJAAkACgALAAsACwALAAsADgAOAA4ADgAM
AA0ADQANAA0ADQANAAwADgAOAAwACwALAAsACgAKAAoACAAGAAYACAAIAAYABgAGAAYA
BQAFAAcABwAHAAcABQAFAAUAAwABAAEAAgACAAAAAAAAAAAAAAABAAIAAwADAAQABAAD
AAMAAwADAAIAAgADAAMAAwABAAEAAQABAAAAAAAAAAAAAgAEAAQABAAEAAQABAADAAMA
AwAEAAQABAAEAAUABQAFAAQABAAEAAYABwAHAAcABQAFAAUABgAGAAUABQAFAAUABgAG
AAYABQAFAAUABQAFAAUABQAFAAUABAAEAAQABAAEAAQABAACAAIAAgACAAQAAwADAAMA
BQAFAAUABwAEAAIAAgACAAIAAwADAAMAAwADAAMAAwADAAMABAAEAAQABgAGAAYABgAG
AAYABwAKAAwADgAOAA4ADwAOAA8AEAAQABAADwAOABAAEAAQABAAEAAOAAwADAANAA8A
EgAVABYAFgAVABUAEAAQAA4ADQANAA0ADQAMAAsACgAKAAoACQAJAAcABQAFAAUAAwAA
AP7/////////AQABAAEAAgACAAAAAAAAAAAAAAABAP////8CAAgAEAAWACIAMABFAFgA
bACAAJEAoQCuALIArgCiAI0AcwBlAGQAaQBuAHAAcgBvAGYAXABRAEIAMgAmABwAFwAQ
AAwABgAEAAQABAD///z//f/8//z//f/9//3//P/7//r/+v/6//r/+P/4//j/+P/4//n/
+f/5//n/+f/5//n/+//7//v/+//5//n/+P/4//j/+P/4//j/+//7//v/+//5//n/+f/5
//v/+//7//z/+v/6//r/+v/6//v//P/8//7//v/+//7//v/9//3//v8AAAAAAAABAAMA
AwAEAAYABQAFAAYABgAJAAoACwAMAAwADAANAA8ADgAOAA4ADwAPAA8ADwAPAA0ADQAO
AA8AEQARABEAEQASABIAEgASABIAEwATABMAEwATABMAEgAUABQAEgARABEAEQAQABAA
DgAMAA==
         </WaveFormData>
      </LeadData>
      <LeadData>
         <LeadByteCountTotal>10000</LeadByteCountTotal>
         <LeadTimeOffset>0</LeadTimeOffset>
         <LeadSampleCountTotal>5000</LeadSampleCountTotal>
         <LeadAmplitudeUnitsPerBit>4.88</LeadAmplitudeUnitsPerBit>
         <LeadAmplitudeUnits>¦ÌV</LeadAmplitudeUnits>
         <LeadHighLimit>2147483647</LeadHighLimit>
         <LeadLowLimit>268435456</LeadLowLimit>
         <LeadID>V1</LeadID>
         <LeadOffsetFirstSample>0</LeadOffsetFirstSample>
         <FirstSampleBaseline>0</FirstSampleBaseline>
         <LeadSampleSize>2</LeadSampleSize>
         <LeadOff>FALSE</LeadOff>
         <BaselineSway>FALSE</BaselineSway>
         <ExcessiveACNoise>FALSE</ExcessiveACNoise>
         <MuscleNoise>FALSE</MuscleNoise>
         <LeadDataCRC32>2926305337</LeadDataCRC32>
         <WaveFormData>
GAAYABgAGAAVABQAEwASABAADgAMAAoACAAIAAgACAAIAAgACAAIAAYABgAGAAYABgAG
AAYABgAGAAYABgAGAAQABAAEAAQABAAEAAQABAAEAAQABAAEAAYABgAGAAYACAAIAAgA
CAAGAAYABgAGAAgACAAIAAgABgAGAAYABgAIAAgACAAIAAgACAAIAAgABgAGAAYABgAG
AAYABgAGAAQABAAEAAQABgAGAAYABgAEAAQABAAEAAIAAgACAAIAAgACAAIAAgACAAIA
AgACAAAAAAAAAAAA/v/+//7//v8AAAAAAAAAAP7//v/+//7//v/+//7//v//////////
//z//P/8//z//v/+//7////+//7//v/+////AAAAAAAAAAABAAMABAAGAAgACAAKAAsA
DAAPABEADwAPAA8ADgAMAAkABQD///z/+f/3//T/7//u/+3/7v/w//D/8P/w/+//7//v
/+//8f/z//P/8//x//H/8v/0//f/9//3//f/9f/1//X/9f/1//X/9f/1//X/9P/2//j/
+//8//3/AwALAA8AEgAQAAsAAADr/8//qP9+/07/Hf/6/ub+1P7C/rn+s/6u/q7+r/6z
/sL+1/7x/gz/Kv9G/1//eP+S/6f/uf/H/9P/3v/n/+v/8f/1//j/+v/9//z//f8AAAMA
BQAFAAUABgAHAAkACQALAAwADAANAAsACwANAA0ADQANAA0ADQANAA4ADwAPAA0ADQAO
AA8ADwAPABAAEAASABIAEgASABMAFAAUABQAFQAVABQAFAAXABgAGgAaABkAGgAaABoA
HAAdAB8AHwAfACAAIgAkACUAJgAnACgAKwAsAC0ALgAtADAAMQAyADQANAA0ADQAMwAz
ADQANAA2ADcANwA4ADcANgA2ADYAOAA4ADgANwA1ADQAMgAwAC4ALAArACgAJAAiAB8A
HQAZABYAEwARABIAEQAOAAwACwAJAAgABwAIAAUAAwADAAAA///+//7///8AAP//AAD/
/wAAAAD+///////+//7//f/9//7//v/+//3//f/9//3/+//7//z//f/9//3//f/9//z/
/P/9//7//v/+//7//f/9//3/////////AAAAAAEAAQAAAAAAAAAAAP///v/8//z//P/8
//z//P/9//7//v/9//z/+//9//z//P/8//z//f/9//v/+f/6//r/+v/6//r/+v/7//n/
+f/5//n/+v/6//r/+v/4//j/9//3//f/9//3//f/9//3//f/9//5//f/9v/2//b/9v/2
//X/9f/1//X/9v/2//b/9v/2//b/9v/3//b/9v/2//b/9//4//j/+P/6//v//f/+//3/
/v/9//7/AQACAAUABwAHAAcABwAGAAUAAwAAAPv/9f/x/+7/6v/k/+T/5P/m/+b/5v/m
/+b/5//n/+f/5//n/+n/6f/p/+f/5//o/+r/6//r/+v/6//r/+v/6//r/+z/7f/u/+//
7//w//D/8P/v//D/9f/5////BQAIAAgACQAEAPX/2/++/5j/bP85/wr/8P7i/tL+w/65
/rL+rv6r/q3+tv7J/t/+9v4Q/zD/Tf9k/37/mf+v/73/yf/W/9//4//p/+//8v/0//f/
+v/9//7/AQADAAMAAwACAAMABQAFAAYACAAJAAsACwALAA0ADQANAA0ADQANAA8AEAAR
ABEADwAPABAAEQARABEAEgASABQAFAAUABQAFQAWABYAFgAZABkAGAAYABcAGAAaABoA
HQAeAB4AHgAgACEAIwAjACQAJAAlACYAKQAqACsALAAtAC4ALwAwADEANAA1ADYANgA2
ADYANgA3ADcAOAA4ADsAOwA6ADoAOQA4ADgAOAA4ADgAOAA3ADcANgA0ADIAMgAwAC8A
LAAqACgAJQAjAB8AHAAZABcAGAAXABQAEgARAA8ADgANAA4ACwAJAAkACAAHAAYABgAI
AAgABgAGAAUABgAGAAQABQAFAAQABAADAAMABAAEAAQAAwADAAMABQADAAMABAAFAAUA
BQAFAAMAAgACAAMABgAGAAYABgAFAAUABQAHAAYABQAFAAQABAAFAAUABgAFAAYABgAG
AAQABAAEAAQABQAEAAQABAADAAMAAwADAAMAAgACAAIABAAFAAUAAwABAAIAAgACAAAA
AAAAAAEA//////////8AAAAAAAAAAAAAAAD///////////////8BAP///f/9//z//v/+
//7//v/9//3//f/9//7//v/+//7//P/8//z//f/8//z//P/8////AAAAAAAAAAABAAMA
BAAEAAYABgAIAAkACgANAA8AEQARABEAEAAOAAsABwABAP3/+f/2//L/7f/s/+v/7P/s
/+z/7P/s/+//7//v/+//7f/v/+//7//v/+//8P/y//P/8//z//P/8//z//P/8//z//P/
8//z//P/9P/0//D/8//4//v//f8BAAkADAAMAAsACgADAPH/1P+u/4L/T/8e/wD/8v7i
/tH+xf68/rr+tf6v/rb+xf7Z/u7+CP8o/0f/YP96/5P/qf+7/8v/1v/h/+f/6//x//T/
9v/3//z///8AAAEAAwADAAMABgAHAAkACQAJAAoACgALAAkACQALAAsADQANAA0ADQAN
AA4ADwAPAA0ADQAOAA8AEAARABMAFAASABIAEgASABMAFAAUABQAFwAXABYAFgAWABYA
FwAWABkAGgAaABoAGgAbAB0AHQAdAB4AIAAiACEAIgAjACQAJwAoACkAKgArAC4ALwAw
ADEAMgAzADQANQA1ADYANgA1ADUANAA0ADUANAA0ADQAMgAyADIAMQAwADAALwAuAC4A
LAArACgAJgAkACEAHwAdABoAFwAVABQAEwAQAA4ADAALAAsACwAKAAcABQAFAAYABQAE
AAQAAgACAAAAAAADAAQABAACAAEAAQAAAAAAAQABAAIAAgAAAP///////////f/9//7/
AQABAAEAAQABAAAAAAABAAAAAAAAAAAA////////AQD/////AAAAAAEAAQAAAAAA//8A
AAAAAAAAAAAAAAAAAP///v/+//7/AQABAAEAAQABAAAAAAAAAAAAAQABAP////8AAAAA
AAD+//7//v///wEAAQABAAEA/v/+//7//v///wAAAAABAP//////////AQABAAIAAQAA
AP///v///////////wAAAAAAAAAAAAAAAAAAAQACAAIAAgACAAMABAAEAAQABAAFAAcA
CAAIAAoACgAMAA0ADgARABMAEwATABMAEgAPAAsABgD///n/9f/y/+7/6//s/+3/8P/u
/+7/7v/u//H/8f/x//H/8f/z//P/8//z//P/9P/2//n/+f/5//n/+f/5//n/+f/7//v/
+//7//v/+v/6//z//f/+/wMACQARABUAFAAWABUADAD9/+X/wv+Y/2T/Nf8S/wL/9P7k
/tn+0f7M/sr+xf7D/s7+4f77/hT/MP9Q/2v/gP+a/7H/w//T/9//6P/v//f///8DAAQA
BgAHAAoADQAMABEAEwATABMAFgAXABkAGQAbABwAHAAdABsAGwAdAB0AHQAdAB0AHQAf
ACAAIQAhACMAIwAkACUAIwAjACQAJAAkACQAJAAkACUAJgAmACYAKQApACgAKAApACoA
LAAsACsALAAsACwALAAtAC8ALwAxADIANAA2ADkAOgA7ADwAOwA8AD0APgA9AEAAQQBC
AEMARABFAEYARwBHAEgASABHAEcARgBGAEcARgBGAEYARgBGAEYARQBFAEQAQgBAAEAA
PgA9ADoAOAA2ADMAMQAxAC4AKwApACgAJwAkACIAJAAjACMAIwAkACEAHwAfAB4AHQAc
ABwAHgAeABwAHAAdAB4AHgAcAB0AHQAcABwAHQAdAB4AHgAeAB0AHQAdAB8AHQAdAB4A
HQAdAB0AHQAdABwAHAAdAB4AHgAeAB4AHwAfAB8AIQAgAB8AHwAeAB8AHwAeAB4AHgAe
AB0AHAAeAB4AHgAeAB8AHgAeAB4AHwAfAB8AHwAdABwAHAAcABwAHQAdABsAGgAaABkA
GAAXABgAGQAbABkAGQAZABkAFgAWABYAFgAYABgAFwAXABcAFwAXABgAFgAWABYAFgAV
ABUAFQAVABQAFAAUABQAFAAUABQAFQAYABgAGAAYABkAGgAaABoAGgAbAB0AHgAeACAA
IAAiACMAJAAnACkAJwAnACcAJgAiAB8AGwAVABEADQAKAAYABAAEAAQABgAEAAQABAAE
AAcABwAHAAcACQALAAsACwAJAAkACgAMAA8ADwAPAA8ADQANAA0ADQALAAsACwALAA0A
DgAOABAAEwASABMAGwAlACkAKAAqACcAHgALAO//yP+a/2T/Nf8a/wz//v7y/un+4/7g
/tz+1/7Z/uj+/f4V/y7/SP9k/3//lv+s/8P/0//f/+v/+P///wEABQAJAAoAEAAXABgA
FwAYABkAGwAbABsAHAAdAB8AHwAfACAAIAAhACEAIQAjACMAIQAhACEAIQAjACQAJQAl
ACMAIwAkACUAIwAjACQAJAAlACYAJwAoACkAKgAqACoALAArACkAKAApACoALAAsAC0A
LgAuAC4AMAAxADMAMwA0ADQANQA2ADkAOgA7ADwAPQA+AD8AQABAAEIAQgBCAEQARABE
AEQARwBHAEgASABIAEcARQBEAEMAQgBCAEIAQABAAEAAPwA/AD4APAA6ADgANgA1ADIA
MAAuACsAKQApACYAIwAhACAAHwAcABoAGgAZABkAGQAaABcAFQAVABYAFQAUABQAEgAS
ABAAEAARABIAEgAQABEAEQAQABAAEQARABIAEgASABEAEQARAA8ADQANAA4AEQARABEA
EQARABAAEAARABIAEgASABIAEwATABMAFQAUABMAEwASABEAEQAQABAAEQASABIAEgAQ
ABAAEAAQABEAEAAQABAAEQARABEAEQAPAA4ADgAOAA4ADwAPAA0ADQAOAA4ADgAMAAwA
DAANAAsACwALAAsACgAKAAoACgAKAAoACQAJAA0ACwAJAAoACgAKAAoACgAHAAcABwAH
AAgACAAIAAgACAAIAAgACQAKAAoACgAKAAsADAAMAAwADAANAA8AEAAOABAAEAASABUA
FgAZABsAGwAbABsAGgAZABcAFAAPAAoABQABAPz/9v/2//b/+P/6//r/+v/6//v/+//7
//v/+f/7//v/+//6//n/+f/6//z//f/+/////f/9//3//f/9//3//f/9/////v/+/wIA
AQACAAUABwALABMAGgAcABkAFAAJAPX/2P+w/4L/Uf8i/wb/9P7i/s/+x/7C/r7+uf63
/rz+zf7j/vz+Fv80/1X/cP+K/5//s//H/9X/3v/p//P/9//5//7/AgAFAAYABwAKAAsA
DQANAA0AEAARABMAEwARABIAEgATABUAFQAXABcAFQAVABUAFQAXABgAGQAZABcAFwAY
ABkAGwAbABwAHAAcABwAHAAcABsAHAAcABwAHQAdABwAHAAfACAAIgAiACEAIgAiACIA
IgAjACUAJQApACoALAAuAC0ALgAvADAAMwA0ADUANgA3ADoAOwA8ADwAPAA8ADwAPQA9
AD4APgA9AD0APAA8ADwAPAA9AD4APQA8ADsAOQA4ADgANwA2ADQAMgAxAC4ALAAqACcA
JQAjACAAHQAbABwAGwAYABYAFQATABIAEQASAA8ADQANAAoACQAIAAgACgAKAAgACAAH
AAgACAAGAAcABwAGAAYABQAFAAYABgAEAAMAAwADAAUAAwADAAQABQAFAAUABQAFAAQA
BAAFAAYABgAGAAYABQAFAAUABwAFAAUABgAGAAcABwAGAAYABQAGAAYABgAIAAgACAAI
AAkACAAIAAgABwAHAAcABwAFAAQABAAEAAYABwAHAAUAAwAEAAQABAACAAIAAgADAAMA
AwADAAMAAgACAAIAAgAAAAAA/////wEA//8CAAAAAAAAAAAAAQABAAEAAQAAAAAAAAAA
AAAAAAAAAAEAAgACAAIAAgABAAIAAgACAAQABQAHAAgACQAMAA0AEAARABIAFQAXABUA
FQAVABQAEgAPAAsABQABAP3/+v/2//D/8P/w//L/8v/y//L/8v/z//P/8//z//X/9//3
//f/9//3//j/+v/5//n/+f/5//v/+//7//v//f/9//3//f/9//z//v/+//3//v8BAAcA
DwAVABYAGAAXAA4AAQDt/8z/pP92/0H/Ev/4/ur+2P7H/rv+tP6y/q3+rf62/sn+3/72
/hD/Mv9R/27/iP+h/7X/x//T/+D/5//t//P/+f/8/wAAAQAEAAcACgALAA0ADQANAA4A
DwARABEADwAQABAAEQAPAA8AEQARABMAEwATABMAEQASABMAEwATABMAFAAVABUAFQAW
ABYAFAAUABQAFAAVABYAFgAWABkAGQAYABgAFwAYABoAGgAdAB4AHgAeAB8AIQAkACUA
JAAkACUAJgApACoAKwAsAC0ALgAvADAAMQA0ADUANgA4ADgAOAA4ADkAOQA6ADoAOwA7
ADoAOgA7ADoAOgA6ADgAOAA4ADcANQA0ADIAMAAwAC4ALQAqACgAJgAjACEAHwAcABkA
FwAWABUAEgAQABAADwAPAA8ADgALAAkACQAIAAcABgAGAAYABgAEAAQABQAGAAYABAAF
AAUABAAEAAMAAwAEAAQABgAFAAUABQAFAAMAAwAEAAMAAwADAAMABQAEAAQABQAFAAQA
AwACAAMAAwADAAUABQAFAAYABgAFAAUABAAEAAMABAAEAAQABQAGAAcACAAHAAYABgAG
AAcABwAHAAcABwAGAAYABgAIAAkACQAHAAYABgAFAAQABAAEAAQABQAFAAUABQAFAAYA
BgAGAAYABgAGAAUABQAFAAcABgAEAAQABAAEAAUABQAFAAUAAgACAAIAAgADAAQABQAH
AAYABgAGAAYABwAIAAgACAAKAAsADQAOAAwADgAOABAAEgAUABgAGwAdAB0AHQAcABkA
FQAQAAkABQABAP7/+v/4//j/+P/6//r/+v/6//r//f/9//3//f/8//3//P/7//3//f/+
/wAAAQABAAEAAQADAAMAAwADAAEAAQABAAEAAwAEAAQABAAHAAgACQAPABkAGwAeACAA
HwAYAAcA6//K/57/bP83/xL/AP/0/uT+1f7N/sz+xv69/r3+yv7f/vX+Dv8q/0z/Z/9+
/5j/r//B/9P/4f/s//H/9//9/wEABgAKAAsADgAPABIAEwAVABUAFQAWABcAGQAZABkA
GgAaABsAHQAdAB8AHwAfAB8AHwAfAB0AHgAfAB8AHwAfACAAIQAfAB8AIAAgACAAIAAg
ACAAHwAgACAAIAAlACUAJAAkACUAJgAoACgAKQAqACoAKgAqACsALQAtAC8AMAAyADQA
NQA2ADcAOAA5ADoAOwA8AD0AQABBAEIAQABAAEAAQABDAEMARABEAEUARQBEAEQAQwBC
AEIAQgBCAEIAQgBBAD8APgA8ADoAOAA2ADUAMgAyADAALQArACsAKAAlACMAIgAhAB4A
HAAaABkAGQAZABoAFwAVABUAFgAVABQAFAAUABQAEgASABEAEgASABAAEQARABAAEAAP
AA8AEAAQABIAEQARABEAEwARABEAEgARABEAEQARABMAEgASABMAEgASABIAEgASABMA
FAAXABYAFQAVABQAFgAXABcAGAAWABYAFQAUABQAFAAUABQAFQAUABQAFAAVABUAFQAV
ABUAFAAUABQAFgAXABcAFQATABQAFAAUABIAEgASABMAEQARABEAEQAQABAAEAAQABIA
FAARAA8ADgAPABAAEQASABEAEQARABEAEAAQABAAEAAOAA4ADgAPAA4ADgAOAA4ADwAQ
ABAAEAASABMAFQAWABYAGAAYABoAGQAaAB0AHwAeAB0AHAAaABgAFQARAAsACQAFAAIA
/v/6//r/+v/8//7//v/+//7//f/9//3//f/7//3//f/9//3//f/+/wAAAwADAAMAAwAB
AAEAAQABAAEAAQABAAEAAwAEAAIABAAHAAYACwAZACEAIwAkACAAFQAEAOn/yf+g/2z/
Nv8R/wL/9P7k/tb+z/7N/s7+zP7L/tP+5P79/hX/Lv9I/2T/e/+O/6L/uf/N/9n/5f/u
//X/+/8BAAUACAAGAAUACAANAAwADwARABEAEQASABMAFQAVABUAFgAWABcAFwAXABkA
GQAXABcAFwAXABcAGAAZABkAGgAbAB0AHwAdAB0AHgAeABwAHAAcABwAHwAgACAAIAAg
AB8AHQAcAB8AIAAiACIAJQAmACYAJgAkACUAJwAnACoALAAvADIAMQAyADMANAA3ADgA
OQA6ADsAPgA/AEAAPgA+AD4APgBBAEEAQgBCAEAAPwA9ADwAPAA8AD0APgA8ADwAPAA7
ADkAOAA2ADQAMAAuAC0AKgAqACgAJQAjACMAIAAdABsAHAAbABgAFgAWABUAFQAVABYA
EwARABEAEAAPAA4ADgAPABAADwAQABAAEAAPAAwADAANAA0ADgAPAA8AEAAQABAADwAP
AA8ADwANAA0ADgAPAA8ADwAPABEAEAAQABEAEgASABIAEgARABEAEQATABMAEwAUABQA
EQARABAAEAATABQAFAAUABQAFAAUABQAEQAQABAAEAATABMAEwATABEAEAAQABAAEAAR
ABEADwARABIAEgASAA4ADgAOAA8ADQANAA0ADQAOAA4ADgAOAA4ADAALAAoADAAMAAwA
DAALAAsACwALAAwADAAMAAwADAAMAAwADQAMAAwADAAMAA0ADgAOAA4ADgAPABEAEgAS
ABQAFAAWABcAGAAbAB0AGwAbABsAGgAYABUAEQALAAkABQACAP7/+v/6//r//P/8//z/
/P/8//3//f/9//3/+//9//3//f//////AAACAAIAAQAAAP//AQABAAEAAQD/////////
/wEAAgACAAIABQAGAAsAEQAZAB0AIAAiABsABgDp/8n/pv94/0L/F//8/u7+3P7O/sn+
y/7O/tL+zf7P/uD+9f4J/yL/QP9c/3X/iP+c/7P/x//V/9//5v/v//f//f///wQACAAH
AAgADQAMAA0ADwAPAA8AEAARABMAEwATABQAFAAVABUAFQAXABcAFQAVABUAFQAVABYA
FwAXABUAFQAWABcAFwAXABgAGAAYABgAGAAYABcAGAAYABgAHAAdAB0AHgAfACAAIgAi
ACMAJAAkACQAIwAjACQAIwAnACgAKgAsACsALAAtAC4AMQAyADMANAA1ADgAOQA6ADoA
OgA6ADoAOwA7ADwAPAA7ADsAOgA6ADcANgA2ADYANAA0ADQAMwAzADIAMAAuACsAKAAm
ACIAIAAeABsAGQAZABYAEwARABIAEQAOAAwACgAJAAkACQALAAkACAAJAAgABwAGAAYA
BgAGAAQABAAFAAYABgAEAAUABQAEAAQAAwADAAQABAAGAAUABQAFAAUAAwADAAQABQAF
AAUABQAFAAQABAAFAAQABAAEAAQAAwADAAMABQAFAAUABgAGAAYABwAHAAgABgAGAAUA
BAAGAAYABgAGAAcABgAGAAYABQAFAAUABQADAAIAAgACAAQABQAFAAMAAQACAAIAAgAC
AAIAAgADAAMAAwADAAMAAAAAAAAAAAACAAIAAQABAP//AQAAAP7//v/+//7//f/9//3/
/f/8//z//P/8//7//v/+/////v/+//7//v///wAAAAAAAAAAAQADAAQABgAIAAgACgAJ
AAoADQAPAA4ADQAMAAoACAAFAAEA+//5//X/8v/u/+v/7P/t//D/7v/u/+7/7v/x//H/
8f/x/+//8f/x//H/8f/x//L/9P/z//P/8//z//X/9f/1//X/9f/1//X/9f/5//j/+P/4
//n//P8BAAkADwATABoAFgAFAO7/z/+t/4L/Uv8c//f+5P7S/sD+tv6x/q/+sv60/rX+
wf7W/u3+Bf8e/zz/Wv9x/4b/nv+z/8X/0//b/+L/6f/x//f/+//+/wIAAwAEAAUABgAJ
AAsACwALAAoACwANAA0ADQAOAA4ADwARABEAEwATABMAEwATABMAEwAUABUAFQAVABUA
FgAXABcAFwAYABgAGgAaABoAGgAZABoAGgAaAB0AHQAcABwAHQAeACAAIAAjACQAJAAk
ACQAJQAnACcAKwAsAC4AMAAvADAAMQAyADUANgA3ADgANwA6ADsAPAA+AD4APgA+AD0A
PQA+AD4APwA/AD4APgA7ADoAOgA6ADoAOgA6ADkANQA0ADIAMAAsACoAKQAmACYAJAAh
AB8AHQAaABcAFQASABEADgAMAAwACwALAAsADAAJAAcABwAHAAcABwAIAAgACAAGAAYA
BQAGAAYABAAFAAUABAAEAAMAAwAEAAQABAADAAMAAwAEAAMABAAGAAYABQAEAAMAAwAC
AAIAAwAEAAQABAAEAAMAAwADAAUABwAHAAgACAAHAAcABgAGAAcACAAIAAgABgAGAAYA
BgAHAAYABgAGAAcABwAHAAcABwAGAAYABgAGAAcABwAFAAUABgAGAAYABAAEAAQABQAH
AAcABwAHAAQABAAEAAQABgAGAAUABQADAAMAAwADAAMAAgACAAIAAgACAAMAAwADAAMA
AgACAAIAAgACAAIAAgADAAIAAgACAAIAAwAEAAQABAAGAAcACQAKAAgACgAKAAwADwAQ
ABMAFQAVABUAFQAUABQAEQANAAcABQABAP7/+v/1//T/8//0//X/9v/3//j/9//3//f/
9//3//n/+f/5//v/+//8//7///////////////////////////////////8CAAIAAgAD
AAYACQALABMAGwAgACAAGQAKAPH/0f+o/3r/Rv8Z//z+6v7W/sT+vf67/rr+uv63/rf+
yv7l/v/+GP84/1T/a/+C/5r/sf/D/9H/3f/q//P/+f/9/wEABAAGAAkADAAPAA4AEQAT
ABMAEwAUABUAFwAXABcAGAAYABkAFwAXABkAGQAZABkAGQAZABkAGgAbABsAGwAbABwA
HQAfAB8AIAAgAB4AHgAeAB4AIAAiACMAJAAmACUAIwAiACMAJAAmACYAJwAoACgAKAAq
ACsALQAtAC0ALgAwADIAMwA0ADUANgA5ADoAOwA8ADsAPgA/AEAAQgBCAEIAQgBBAEEA
QgBCAEEAQQBAAEAAQQBAAEAAQABAAEAAQAA/ADwAOgA3ADQAMgAwAC8ALAAoACYAIwAh
ACAAHgAcABsAGAAXABQAEgASABEAEQARABAADQALAAsACwALAAsADAAMAAwACgAKAAoA
CgAJAAYABwAHAAYABgAHAAcACAAIAAYABQAFAAUABwAFAAUABgAHAAcABwAHAAcABgAG
AAcABgAGAAYABgAHAAcABwAJAAcABwAIAAgACQAJAAgACAAHAAgACAAIAAgACAAIAAgA
CQAIAAgACAAIAAcABgAFAAcABgAGAAYABgAHAAcABQAFAAYABgAGAAQABAAEAAUAAwAD
AAMAAwAEAAQABAAEAAIAAgABAAEAAQABAAEAAQABAAEAAQABAAEA/v8AAAAAAAAAAP//
/////////v/+//7//v8AAAAAAAABAAAAAAAAAAAAAwAEAAQABAACAAMABQAGAAgACgAK
AAwACwAMAA8AEQATABMAEwASABIADwALAAUA///7//j/9P/u/+7/7v/w//L/8v/y//L/
8f/x//H/8f/y//X/9v/3//X/9f/2//j/+f/5//n/+f/5//n/+f/5//n/+f/5//n/+//8
//z//v////z//f8FAA8AEwAWABgAFQAKAPv/5f/G/5z/bv85/xD/+P7m/tT+x/6//rz+
vP61/rP+wv7X/u3+Bv8i/z7/Xf92/4z/o/+5/8v/1//g/+n/7//z//n/AAACAAEABgAL
AAoADAANAAwACwAOAA8AEQARABEAEgASABMAEwATABUAFQATABMAEwATABUAFgAXABcA
FQAVABYAFwAXABcAGAAYAB0AIAAjACYAKwAuADAAMgA1ADUANAA0ADUANgA4ADgAOQA6
ADoAOgA8AD0APwA/AEEAQgBEAEYARQBGAEcASABLAEwATQBOAE0AUABRAFIAVABUAFQA
VABVAFUAVgBWAFkAWQBYAFgAVQBUAFQAVABWAFYAVgBVAFEAUABOAEwATABKAEkARgBE
AEIAPwA9ADkANgAzADEAMQAxAC8ALgAsACsAKwArACoAJwAlACUAJAAjACIAIgAkACQA
IgAiACIAIgAhAB4AHwAfAB4AHgAfAB8AIAAgAB4AHQAdAB0AHwAdAB0AHgAfAB8AHwAf
AB8AHgAeAB8AHgAeAB4AHgAeAB8AIAAjACIAIQAhACAAIAAhACEAIgAhACIAIgAiACIA
IgAiACIAIwAiACIAIgAhACEAIQAhACIAIgAjACQAIgAjACMAIQAhACIAIgAiACAAIAAg
ACEAIQAhACEAIQAeAB4AHgAeACAAIAAfAB8AHwAfAB8AHwAfAB8AHwAfAB8AHQAdAB0A
IAAgAB4AHgAeABwAHAAcABwAHQAdAB0AHQAcABwAHAAcABwAHAAcAB0AHgAeAB4AHgAf
ACAAIAAgACAAIQAjACQAJgAoACgAKgArACwALwAxADEAMQAxADAALAApACUAHwAdABkA
FgASAA4ADgAOABAADgAOAA4ADgARABEAEQARABEAEwATABMAEwATABQAFgAXABcAFwAX
ABcAFwAXABcAFwAXABcAFwAXABgAGgAcABsAHAAhACkAMQAxADIAMgAxACYAEQDz/9D/
ov9u/0H/JP8U/wL/8v7n/uH+4P7c/tf+3f7w/gP/F/8y/1D/bP+J/6L/uP/N/+H/7//3
/wQACwAPABUAHQAgAB4AIQAkACMAJAAnACkAKQApACoAKwAtAC0ALQAuAC4ALwAxADEA
MwAzADMAMwAzADMAMwA0ADUANQA3ADcAOAA5ADkAOQA6ADoAOgA6ADoAOgA5ADoAOgA6
AD0APQA8ADwAPQA+AEAAQABBAEIAQgBCAEIAQwBFAEUARQBGAEgASgBNAE4ATwBQAFEA
UgBTAFQAVgBaAFwAXgBgAGAAYABgAGEAYQBiAGIAYwBjAGIAYgBjAGIAYgBiAGIAYgBi
AGEAXwBeAFwAWgBYAFYAVQBSAFIAUABNAEsASQBGAEMAQQBAAD8APAA6ADoAOQA5ADkA
NgA3AA==
         </WaveFormData>
      </LeadData>
      <LeadData>
         <LeadByteCountTotal>10000</LeadByteCountTotal>
         <LeadTimeOffset>0</LeadTimeOffset>
         <LeadSampleCountTotal>5000</LeadSampleCountTotal>
         <LeadAmplitudeUnitsPerBit>4.88</LeadAmplitudeUnitsPerBit>
         <LeadAmplitudeUnits>¦ÌV</LeadAmplitudeUnits>
         <LeadHighLimit>2147483647</LeadHighLimit>
         <LeadLowLimit>268435456</LeadLowLimit>
         <LeadID>V2</LeadID>
         <LeadOffsetFirstSample>0</LeadOffsetFirstSample>
         <FirstSampleBaseline>0</FirstSampleBaseline>
         <LeadSampleSize>2</LeadSampleSize>
         <LeadOff>FALSE</LeadOff>
         <BaselineSway>FALSE</BaselineSway>
         <ExcessiveACNoise>FALSE</ExcessiveACNoise>
         <MuscleNoise>FALSE</MuscleNoise>
         <LeadDataCRC32>2110727690</LeadDataCRC32>
         <WaveFormData>
MAAwADAAMAArACYAIQAcABgAFAAQAAwACgAIAAYABAADAAIAAQAAAP///v/9//z/+//6
//n/+P/4//j/+P/4//b/9v/2//b/9v/2//b/9v/2//b/9v/2//j/+P/4//j/+f/6//v/
/P/7//r/+f/4//r/+v/6//r//P/8//z//P/8//z//P/8//7//v/+//7//P/8//z//P/+
//7//v/+//z//P/8//z//f/+////AAD///7//f/8//r/+v/6//r/+v/6//r/+v/6//r/
+v/6//j/+P/4//j/9v/2//b/9v/0//T/9P/0//L/8v/y//L/8v/y//L/8v/0//T/9P/z
//D/8P/w//D/7//v//D/8P/y//L/8v/z//H/8f/x//L/8//z//b/9//3//j/+v/7//v/
/v8BAAUABwAJAAkACQAJAAYAAAD7//j/9P/w/+3/6f/o/+j/6P/o/+j/6P/p/+3/7f/s
/+z/6//t/+3/7f/r/+r/6f/o/+r/6f/o/+j/6P/o/+j/6P/m/+j/6P/o/+f/5//n/+r/
7v/v//L//v8QAB8ALwA9AEUATwBSAEEAGQDf/6P/aP9E/zr/Nf8q/xL/9/7W/qX+Y/4u
/h3+MP5b/oz+uv7n/hH/Nv9e/33/lf+o/7n/yP/S/9r/4P/m/+z/8P/z//P/9f/6//7/
//8CAAMAAQACAAQABwALAAsACwANAAwADQAOAA8AEgATABMAFAATABQAFQAXABUAFgAY
ABkAHAAeAB4AIAAjACUAJQAmACYAKAAqAC0ALgAwADAANAA2ADgAOgA9AD4AQgBFAEkA
TQBQAFMAVgBaAF4AYwBnAG0AcQB1AHoAfwCFAIoAjgCRAJQAlwCaAJ8AogCkAKcApwCp
AKkAqACrAKwArQCuAK4AqwCqAKkAqwCoAKQAowCdAJkAkwCPAIYAgAB6AHMAawBjAF0A
VABMAEQAPgA3ADEALAAmACEAHAAXABQAEAANAAoABwAFAAEA///9//z/+//7//n/+P/5
//n/+f/4//X/9P/z//P/8//z//P/8//z//P/8//z//P/8v/y//L/9P/1//X/9f/z//P/
9P/0//T/9f/1//X/9f/1//b/9//3//f/9//3//r/+//7//v/+f/5//n/+v/5//n/+P/4
//n/+v/7//3//P/6//n/+f/5//n/+P/4//j/+P/4//f/9f/2//b/9P/z//T/9v/3//P/
8//z//L/8v/y//L/8f/v//D/8P/v/+//7//u/+7/7v/u/+7/7v/u/+7/7P/s/+z/7P/s
/+z/7P/s/+v/7P/s/+z/7P/p/+n/6v/q/+r/6v/q/+v/6//r/+v/7P/v/+//8v/z//L/
8v/z//P/9//6//3/AQABAAMAAwADAAYABAD///v/9P/w/+z/6f/l/+T/5P/k/+P/4v/h
/+H/5f/l/+T/5P/l/+f/5//n/+f/5v/l/+T/4//h/9//3v/e/97/3v/e/93/4P/h/+L/
4f/h/+P/4v/i/+P/6v/y//7/DQAdACsAOwBJAFIATwA7AA8Az/+I/1L/OP8z/yj/Ev/1
/tD+o/5l/ij+B/4O/i/+XP6O/sH+7f4U/zz/Z/+F/5b/qf+6/8j/zv/Y/97/5P/m/+n/
7f/x//T/9P/1//j/+f/5//r//P///wMAAwADAAUABAAFAAYABwAKAAsACwAMAA0ADgAP
ABEADwAQABIAEwAWABgAGAAaABsAHQAdAB4AIAAiACQAJwAoACoAKgAuAC4AMAAyADUA
OAA8AD8AQwBFAEgASwBOAFAAVABZAF0AYQBlAGkAbgBxAHcAfACAAIQAiACMAJAAlACW
AJcAmQCcAJ8AoACgAKMApAClAKYApgCjAKIAoQCjAKAAnACbAJcAkwCNAIkAhAB+AHgA
cQBpAGEAWwBSAEgAQAA6ADMALwAqACQAHwAYABMAEAAMAAcABAABAP//+//5//f/9v/1
//X/8//y//H/8f/x//D/7//u/+3/7f/t/+3/7f/t/+3/7f/t/+3/7f/s/+z/7P/u/+//
7//v/+//7//w//D/8P/x//H/8f/x//H/8v/z//H/8f/x//H/9P/1//X/9f/z//P/8//0
//X/9f/0//T/9P/0//T/9f/z//L/8v/z//P/8//y//L/9P/0//T/8//y//L/8f/u/+7/
7v/v/+//7f/t/+3/7P/s/+z/7P/r/+v/7P/s/+v/6//r/+r/6v/s/+r/6v/q/+j/6v/q
/+r/6v/o/+j/6P/n/+j/6P/o/+j/5//n/+j/6P/n/+b/5f/l/+b/5//o/+r/6f/p/+z/
7f/t/+7/8P/x//X/+P/7//////8BAAEAAQADAAAA+v/1//D/7P/o/+X/4f/g/+D/4P/g
/+D/4P/h/+X/5f/k/+T/4//l/+X/5f/j/+L/4f/g/+D/3//e/97/3v/e/97/3v/a/9z/
3P/c/93/3//f/9z/3v/j/+j/7v/6/wsAGQAlADUARwBYAGEAWQA3AP3/tv92/1b/Tf8+
/yj/Bf/g/rP+d/4s/gP+Av4d/kr+ev6r/tv+BP8u/1X/df+O/6P/tP/C/8r/0v/Y/97/
4P/l/+n/6//u//D/8f/0//X/9//4//r//f////////8BAAAAAQACAAMABgAHAAcACAAJ
AAoACwANAAsADAAOAA8AEQAUABUAGAAXABkAGQAaABwAHgAgACMAIgAkACQAKAAoACoA
LAAvADIANgA5AD0APwBCAEUASABOAFIAVwBbAF8AYwBnAGwAbwB1AHoAfgCEAIgAjACQ
AJYAmACZAJsAngChAKIAogCiAKIAogCiAKQAoQCgAJ8AnwCcAJgAlwCUAJEAjACJAIQA
fgB4AHEAagBjAF4AVgBOAEYAQAA5ADEALAAmACEAHAAXABQAEAALAAgABQADAAEA///9
//z/+v/5//b/9P/1//X/9f/0//H/8P/v/+//8f/x//H/8f/x//H/8f/x//H/8P/w//D/
8v/z//P/8//z//P/9P/0//L/8//z//P/8//z//T/9f/1//X/9f/1//b/9//3//f/9//3
//f/+P/5//n/+P/4//b/9v/2//f/+f/4//j/+f/5//n/+P/4//b/9v/2//X/8//0//T/
8v/y//L/8//z//H/8f/x//D/7v/u/+7/7f/v//D/8P/v/+3/7f/s/+z/7P/s/+7/7P/s
/+z/7P/q/+r/6v/p/+r/6v/q/+r/5//n/+j/6P/q/+r/6v/r/+v/6//r/+z/7//v//L/
8//1//b/+P/5//v//v8BAAUABwAJAAkACQAGAAIA+//1//D/7P/o/+X/5f/k/+T/5P/i
/+L/4v/j/+f/5//m/+b/5f/n/+f/5//l/+T/4//i/+L/4f/g/+D/4P/g/+D/4P/g/+L/
4v/i/+P/4//j/+T/5v/n//D//P8MAB0AKQA7AEsAWQBkAGEASQATAMn/iP9i/1T/R/8y
/xT/7/7C/on+Qf4K/v/9Gv5H/nb+pv7X/v/+JP9O/3P/jf+i/7P/wP/K/9T/3v/k/+j/
6v/t//H/8//0//j/+f/8//3///8AAAIABQAHAAcABwAJAAoACwAMAA0ADAANAA0ADgAR
ABIAEwAVABcAGAAaABsAGgAcABwAHgAfACEAIQAiACQAJgAoACsALgAwADAANAA0ADYA
OAA7ADwAQABDAEcASQBMAE8AUgBYAFwAYQBlAGsAbwBzAHgAewCBAIYAigCQAJQAmACc
AKAAogCjAKUAqACrAKwArACsAKwArACsAKwAqQCoAKcApwCkAKAAnwCbAJcAkQCNAIYA
gAB6AHMAawBjAF0AVABOAEYAQAA5ADEALAAmACEAHQAZABcAFAAPAAwACQAHAAMAAQD/
//7///////3//P/7//v/+//6//n/+P/3//f/+f/5//n/+f/3//f/9//3//n/+P/4//j/
+P/5//n/+f/5//n/+v/6//z//f/9//3/+//7//z//f/9//3//f/9//7/////////////
////AAABAAEAAAAAAAAAAAAAAAEAAQAAAAAAAQAAAP///f/8//z//P/8//v/+f/6//r/
+P/4//j/+f/5//n/+f/5//j/9//2//X/8//1//b/9v/1//X/8//0//T/9P/0//T/9P/y
//L/8v/x//D/8P/w//D/7//v//D/8P/y//L/8v/z//P/8//z//T/8//z//b/9//3//j/
+v/7////AgAFAAkABwAJAAkACQAIAAQA/f/3//P/8P/t/+v/6f/o/+j/6P/o/+j/6P/p
/+v/6//q/+r/6//t/+3/7f/r/+r/6f/o/+j/5//m/+b/5v/m/+b/5v/k/+b/5v/m/+n/
6f/p/+z/7v/v//b/BgAWACMAMQBDAFEAXQBkAFcALwDx/6v/cv9Y/1D/R/86/x7//f7S
/pX+Tf4g/hv+OP5l/pL+vv7r/hP/OP9e/3//l/+o/7n/yP/U/9r/4P/m/+r/8P/1//f/
+f/6//7///8CAAMAAwAEAAYACQALAAsACwANAA4ADwAQABEAEAARABEAEgATABQAFQAX
ABkAGgAcAB0AHAAeAB4AIAAjACUAJQAmACgAKgAsAC8ALgAwADAANAA2ADgAOgA9AEAA
RABHAEsATwBSAFUAWABaAF4AYwBnAG0AcQB1AHoAfwCFAIoAjgCSAJYAmgCeAKIApACl
AKcAqgCtAK4ArgCvAK4ArQCsAKwAqQCoAKcApQCiAJ4AnQCZAJUAjwCLAIIAfAB2AG8A
ZwBfAFkAUABKAEIAPAA1AC8AKgAkAB8AGwAXABUAEgARAA4ACwAJAAcABQADAAIA////
//3//P/7//v/+//6//v/+v/5//n/+f/5//n/+f/5//n/+f/5//f/9v/2//b/+P/5//n/
+f/7//v//P/8//7//////////////wAAAQAAAP///v/9/wAAAQABAAEAAwADAAMABAAD
AAMAAgACAAIAAgACAAMAAwACAAIAAwABAAEAAAAAAAAAAAAAAP////8AAAAA/v/+//7/
//////v/+//7//r/+v/6//r/+f/3//j/+P/3//n/+f/4//j/9v/2//b/9v/0//T/9P/z
//T/9P/0//T/8f/x//L/8v/0//T/9P/1//X/9f/1//b/9f/1//j/+f/3//j/+v/7////
AgAFAAkACQALAAsACwAMAAoABQABAPv/9v/x/+3/6//q/+r/6v/q/+r/6v/r/+3/7f/s
/+z/7f/v/+//7//r/+r/6f/o/+r/6f/o/+j/5v/m/+b/5v/m/+j/6P/o/+f/5//r/+z/
7P/r//D/+P8CABMAJQAzAD8ASwBYAFsASwAhAOP/oP9o/0z/Q/84/yb/Df/u/sf+if5C
/hf+EP4t/lz+jP67/uv+Fv8+/2H/f/+Y/63/uv/I/9b/3P/g/+b/7v/v//H/9f/4//j/
+f/8//3//v8AAAMABwAIAAcABgAHAAkACwANAA8AEAARABEAEgATABQAFQAXABcAGAAa
ABsAHAAeAB4AIAAhACMAIwAkACQAJgAoACsALAAuAC4AMgA0ADYAOAA7ADwAQABDAEcA
SQBMAE8AUgBYAFwAYQBlAGsAbwBzAHgAfQCDAIgAjACQAJQAmACcAKIApAClAKcAqACr
AKwArACwALAAsACwALAArQCsAKsAqwCoAKQAowChAJ0AlwCTAIwAhgCAAHkAbwBnAGEA
WABSAEoARAA9ADcAMgAsACcAIQAbABcAEgARAA4ACwAJAAMAAQD///7//f/9//v/+v/5
//n/+f/4//X/9P/z//P/8//z//P/8//z//P/8//z//X/9P/0//T/8v/z//P/8//z//P/
9P/0//T/9f/1//X/9f/1//b/9//3//f/9//3//j/+f/5//n/+f/5//n/+v/7//v/+v/6
//r/+v/6//v/+//6//r/+//5//n/+P/4//r/+v/6//n/9//4//j/9v/0//T/9f/1//X/
9f/1//T/8v/y//L/8f/x//L/8v/x//P/8f/y//D/8P/w//D/8P/w//D/7//u/+7/7v/u
/+3/7f/u/+7/7v/u/+7/7//t/+3/7f/u/+//7//y//P/9f/2//j/+f/7//7/AQAFAAUA
BwAHAAcABwAEAP7/+f/0//D/7P/p/+X/5P/k/+T/5P/k/+T/5f/l/+X/5P/k/+f/6f/p
/+n/6f/o/+f/5v/l/+P/4f/g/97/3v/e/97/3f/g/+H/4v/h/+H/4//i/+T/5//q//T/
BAATAB8AMQBBAEsAVgBbAEkAHQDf/57/Zv9O/0n/PP8m/wf/4v61/nP+LP4J/gz+L/5c
/oz+vf7t/hj/QP9j/4H/mv+r/7r/xv/Q/9j/3v/k/+b/6f/t//H/9v/2//f/+v/7//v/
/P/+/wEAAwADAAMABQAGAAcACAAJAAwADQANAA4ADwAQABEAEwATABQAFgAXABgAGgAa
ABwAGwAdAB0AHgAgACIAJAAnACoALAAsADAAMgA0ADYAOQA6AD4AQQBFAEsATgBRAFQA
VwBaAF4AYQBpAG0AcQB2AHsAgQCGAIoAkACUAJgAnAChAKQApgCpAKoArQCuAK4AsACw
ALAAsACwAK0ArACrAKsAqACkAKMAnwCbAJUAkQCKAIQAfgB3AG0AZQBfAFYATABEAD4A
NwAvACoAJAAfABwAFwAUABAACwAIAAUAAwABAP///f/8//n/+f/3//b/9f/1//X/9P/0
//T/9P/1//T/8//y//H/8f/x//H/8f/v/+7/7v/u//D/8f/x//H/8//z//T/9P/z//P/
8v/x//H/8f/y//P/9f/1//X/9f/2//f/9//3//f/9//3//j/+f/5//j/+P/4//j/+P/5
//n/+P/4//n/+f/5//j/+P/6//r/+v/5//f/+P/4//b/9v/2//f/9//z//P/8//y//T/
9P/0//P/8//0//T/8//z//P/8v/w//D/8P/w//L/8v/y//H/7v/u/+7/7v/v/+//8P/w
//D/8P/w//H/8f/x//H/8v/1//X/+P/5//f/+P/6//v//v8CAAYACwAJAAsACwALAAkA
BgAAAPv/9v/y/+7/6//r/+r/6v/q/+j/6P/o/+n/6//r/+r/6v/r/+3/7f/t/+3/7P/r
/+r/6P/n/+b/5v/o/+j/6P/o/+b/6P/o/+j/6f/p/+n/6v/s/+3/8v8AAA4AGwArAD0A
TQBbAGgAZQBLABcA0/+S/2z/YP9b/0z/MP8N/+r+s/5j/iT+D/4g/kn+eP6o/tn+Bf8q
/1D/c/+N/6T/t//E/87/1v/e/+T/6P/s//H/8//3//z//v///wIAAwABAAIABAAHAAkA
CQAJAAsADAANAA4ADwAQABEAEQASABMAFAAVABcAGQAaABwAHQAeACAAIAAiACEAIwAj
ACQAKAAqACwALwAwADIAMgA2ADgAOgA8AD8AQABEAEcASwBPAFIAVQBYAF4AYgBnAGsA
cQB1AHkAfgCBAIcAjACQAJUAmgCfAKQApgCoAKkAqwCuALEAsgCyALYAtgC2ALYAtACx
ALAArwCvAKwAqACnAKIAnQCWAJEAiACCAHwAdQBtAGUAXwBWAE4ARgBAADkANQAwACoA
JQAgABsAGAAUABMAEAANAAsACQAHAAUABAADAAMAAQAAAP////////7//f/8//v/+//5
//n/+f/5//n/+f/5//n/+//6//r/+v/4//n/+f/5//v/+//8//z//P/9//3//f/9//3/
/v//////////////AQADAAQABQAEAAMAAgACAAEAAQAAAAAAAQACAAMABQADAAIAAgAD
AAEAAQAAAAAAAgACAAIAAQABAAIAAgAAAP7//v///////f/9//3//P/8//z//P/7//3/
+v/6//f/9v/4//j/+P/4//j/+P/4//f/9v/2//b/9v/1//X/9v/2//T/9P/0//X/9f/1
//X/9v/3//f/+v/7//3//v8AAAEAAQAEAAcACwAKAAsACgAJAAkABgAAAPv/+P/0//D/
7f/r/+r/6v/q/+z/7P/s/+3/7f/t/+z/7P/t/+//7//v/+v/6v/p/+j/6f/p/+n/6v/o
/+j/6P/o/+b/6P/o/+j/6//r/+v/7v/y//P//P8QACIALwA/AEsAUwBdAFQANwAJAMv/
j/9o/1r/WP9R/0T/Kv8L/9z+l/5R/jD+Nf5Y/of+tP7e/gf/Kf9M/27/i/+j/7b/xf/Q
/9r/5P/q/+7/9P/2//X/9//7//7//v///wIAAwAFAAYACAALAA0ADQANAA8ADgAPABAA
EQASABMAEwAUABUAFgAXABkAGgAcAB8AIQAgACIAIgAkACMAJQAlACYAKgAsAC4AMQAw
ADIAMgA2ADgAOgA8AD8AQgBGAEkATQBPAFIAVQBYAF8AZABqAG8AdAB3AHoAfgCFAIsA
kACUAJYAmgCeAKIApQCmAKYApwCqAK0ArgCuAK0ArACrAKoArACpAKgApwCmAKIAnQCb
AJQAjwCIAIMAewB0AG0AZQBdAFUATwBGAEAAOAAyACsAJgAiAB0AGQAWABEADgAKAAgA
BgAEAAMAAQD///3//P/8//3//P/8//n/+f/5//j/+f/4//f/9//3//f/9//3//f/9//3
//f/9f/0//T/9P/2//f/9//3//f/9//4//j/+P/5//n/+f/5//n/+v/7//n/+f/5//n/
+P/5//n/+f/7//v/+//8///////+//7//P/8//z//f/9//z//P/9//3//f/8//z//P/8
//z/+//7//z//P/6//j/+P/5//n/9f/1//X/9P/2//b/9v/1//X/9P/0//D/8v/y//L/
8v/w//D/8P/v/+7/7v/u/+7/6//r/+z/7P/s/+z/7P/t/+3/7f/t/+7/7v/t/+//7//v
//D/8v/z//P/9v/5//3//f/////////9//r/9P/v/+v/6P/l/+P/4f/g/+D/4P/g/+D/
4P/h/+X/5f/k/+T/5P/l/+T/4//i/+L/4v/i/+H/3//d/9z/3v/e/97/3v/a/9z/3P/c
/93/4f/f/+D/4v/l/+z/+v8KABcAJwAzADcANQAqAA0A4/+p/23/Qv8s/yb/I/8g/xL/
/f7i/rP+b/48/jH+Rv5t/pr+xv7x/hX/OP9Y/3f/k/+m/7P/wP/M/9T/2v/e/+T/6v/p
/+v/8f/0//T/9f/4//n/+f/6//z///////////8BAAQABQAGAAcABgAHAAcACAAJAAoA
CwANAA0ADgAQABEAEgAUABQAFgAVABcAFwAYABgAGgAcAB8AIwAmACcALAAsAC4AMAAz
ADQAOAA7AD8AQgBEAEYASABNAFIAWABdAGIAZQBoAGwAcQB3AHwAgACEAIgAjACQAJIA
lACVAJcAmgCdAJ4AngCeAJ4AngCeAJ0AmQCXAJUAkwCQAIwAiwCHAIMAfQB5AHAAaABg
AFcAUQBJAEMAOgAzACwAJwAhAB0AGAASAA0ACgAFAAIA/v/+//z/+v/5//f/9f/z//L/
8//z//H/8P/v/+//7//u/+//7v/t/+3/7f/t/+3/7f/t/+3/7f/t/+//7v/u/+7/7P/t
/+3/7f/t/+3/7v/u/+7/7//v/+//7f/t/+7/7//x//H/8f/x//L/8//z//P/8v/x//D/
8P/z//P/8v/y//L/8v/y//P/8//y//L/8//x//H/8P/w//D/8P/w/+//7f/u/+7/7P/s
/+z/7f/t/+z/7f/u/+7/7v/u/+7/7f/r/+z/7P/r/+v/6//s/+z/7P/s/+z/6//q/+n/
5//m/+b/5v/m/+f/5//o/+j/5v/m/+b/5//o/+n/6v/s/+z/6//t/+3/7//w//L/8//z
//b/+f/9//v//f/9//3/+//4//L/7f/p/+b/4//h/+D/4P/h/+L/4v/i/+L/4//n/+f/
5v/m/+b/5//m/+X/4//i/+H/4P/g/9//3v/e/97/3v/e/97/3v/g/+D/4P/l/+P/4//i
/+T/6f/0/wIAEAAhADMAOwA5ADUAJgAFANP/mf9h/zz/Lv8s/yn/IP8O//X+zv6T/lX+
NP45/lr+h/6w/tr+A/8n/0r/bP+J/5//sP+9/8b/0P/a/+L/5v/s/+7/8f/1//X/9v/6
//v//v////3//v8AAAMAAwADAAMABQAIAAkACgALAA4ADwAPABAADwAQABEAEwAVABYA
GAAZABgAGgAaABwAHwAhACEAIgAiACQAJgApACoALAAsADAANAA2ADgAOwA8AEAAQwBH
AEsATgBRAFQAWgBeAGMAZwBrAG8AcwB4AH0AgwCIAIwAkACUAJgAnACeAKAAoQCjAKIA
pQCmAKYAqACoAKgAqACmAKMAogChAJ8AnACYAJcAkgCNAIYAgQB4AHIAbABlAFsAUwBN
AEQAPQA2ADEAKwAlACAAGgAVABEADQALAAgABwAEAAEA///+//3//P/8//n/+f/3//b/
9f/1//X/9P/1//T/8//z//P/8//z//P/8//z//P/8//1//T/9P/0//L/8//z//P/8//z
//T/9P/y//P/8//z//H/8f/y//P/9v/3//j/+f/3//f/9v/1//f/9//3//j/9//3//b/
9v/4//j/+P/5//v/+v/6//v/+f/5//j/+P/4//j/+P/3//f/+P/4//b/9v/2//f/9//2
//f/+P/4//f/9v/1//P/8//0//T/8//z//P/8v/y//L/8P/y//L/8v/y//D/8P/w/+//
7v/u/+7/7v/v/+//8P/w/+7/7v/u/+//7//v/+//8P/z//P/9v/3//X/9v/4//n/+//+
/wEABQAFAAcABwAHAAcABAD+//n/8v/u/+r/5//k/+L/4f/g/+H/4v/j/+X/5f/l/+T/
5P/n/+n/6f/p/+f/5v/l/+T/4v/h/+D/4P/i/+L/4v/i/+D/4v/i/+L/4//n/+f/5P/m
/+v/8P/4/wYAGQAtAD0AQwBJAEgAMQAHAM3/kf9g/0j/QP87/zL/Iv8J/+r+t/5t/jT+
J/4+/mv+mP7G/vH+Ff84/17/e/+T/6b/t//G/9L/2v/g/+T/6P/s/+//8//5//j/+v/7
//7///8BAAIABAAHAAcABwAHAAkACgALAAwADQAOAA8ADwAQABEAEgATABUAFQAWABgA
GQAcAB4AHgAgAB8AIQAhACIAJQAoACsALwAtAC4ALQAwADQANgA4ADsAPgBCAEUASQBL
AE4AUQBUAFoAXgBjAGcAbQBxAHUAegB9AIMAiACMAJAAlACYAJwAoACiAKMApQCmAKkA
qgCqAKoAqgCqAKoArACpAKgApwCpAKYAogChAJoAlQCOAIkAgAB6AHQAbQBlAF0AVwBO
AEcAQAA7ADUALwAqACQAHwAaABUAEgAOAAsACAAFAAMAAgABAAAAAAD9//3/+//6//n/
+f/5//j/9f/0//P/8//1//X/9f/1//P/8//z//P/8//y//L/8v/w//H/8f/x//H/8f/y
//L/8v/z//P/8//1//X/9v/3//f/9//3//f/+P/5//n/+f/5//n/+f/6//v/+//6//r/
/P/8//z//f/8//r/+f/5//v/+//6//r/+P/4//j/9//5//r/+v/4//j/+P/5//n/9f/1
//X/9P/1//b/9//3//b/9v/1//P/8//z//L/8v/w//D/8P/w//L/8P/w//D/8P/w//D/
8P/w/+//7v/u/+7/7v/v/+//8P/w/+7/7v/u/+//7//v/+//8P/v/+//8v/z//X/9v/4
//n/+f/8////AwADAAUABQAFAAYABAD///v/9P/w/+z/6f/l/+T/5P/k/+b/5v/m/+f/
6f/p/+j/6P/p/+v/6//r/+n/6P/n/+b/5v/l/+T/5P/k/+T/5P/k/+L/5P/k/+T/5//n
/+f/6P/q/+f/7P/2/wgAFQAhADMAQQBHAEwASQAtAPv/u/96/0r/Nv8x/yj/Fv/9/uL+
uf53/jb+Gf4g/kH+cP6e/sv++f4i/0b/a/+J/57/sf/A/8r/1P/a/+D/6P/s/+3/8//5
//j/+P/5//z//f///wAAAgAFAAcABwAHAAkACgALAAwADQAMAA0ADQAOABEAEgATABUA
FQAWABgAGQAaABwAHAAeACEAIwAjACQAJAAmACgAKwAsAC4ALgAyADQANgA4ADsAOgA+
AEEARQBJAEwATwBSAFgAXABhAGUAaQBtAHEAdgB5AH8AhACIAIwAkACUAJgAnQCgAKIA
pQCmAKkAqgCqAK4ArgCuAK4ArgCrAKoAqQCrAKgApACjAJ0AmQCTAI8AiACCAHwAdQBv
AGcAYQBYAE4ARgBAADkAMwAuACgAIwAeABkAFgASABEADgALAAkABQADAAEAAAD/////
/f/8//r/+f/4//b/9//2//X/9f/z//P/8//z//P/8//z//P/8//y//L/8v/0//X/9f/1
//X/9f/2//b/9v/3//f/9//5//n/+v/7//n/+f/5//n/+v/7//v/+//7//v/+//8//3/
/f/8//z//P/8//z//f/9//z//P/9//3//f/8//z//P/8//z/+//7//z//P/6//j/+P/5
//n/+f/5//n/+P/2//b/9v/1//X/9v/2//X/9f/1//T/9P/0//T/9P/0//T/8v/w//D/
9v/1//L/8v/w//D/8P/w//D/8v/y//L/8f/u/+7/7v/u/+//7//w//D/8P/w//D/8f/x
//H/8f/y//P/8//2//f/+f/6//z//f/9/wAAAwAHAAkACwALAAsACgAGAP//+f/1//L/
7//t/+n/6P/o/+j/6P/o/+j/6f/t/+3/7P/s/+3/7//v/+//6//q/+n/6P/o/+f/5v/m
/+j/6P/o/+j/5v/o/+j/6P/p/+n/6f/q/+z/7//4/wgAFgAfAC8AQQBNAFkAXABPACkA
6/+l/27/Uv9I/z//Lv8S//H+yv6N/kX+Gv4Z/jD+Wf6K/rz+6f4V/z7/Yv+B/5n/rP+7
/8r/1v/c/+T/7v/y//D/8//3//n//P/+////AgADAAUABgAIAAsACwALAAsADQAOAA8A
EAARABQAFQAVABYAFwAYABkAGwAbABwAHgAfACAAIgAiACQAIwAlACUAJgAoACoALAAv
ADAAMgAyADYAOAA6ADwAPwBCAEYASQBNAE8AUgBVAFgAXABgAGUAaQBvAHMAdwB8AH8A
hQCKAI4AkwCYAJ0AogCmAKgAqQCrAKwArwCwALAAsACwALAAsACwAK0ArACrAK0AqgCm
AKUAnwCbAJUAkQCKAIQAfgB3AHEAaQBjAFoAUABIAEIAOwA1ADAAKgAlACIAHQAaABYA
EQAQAA==
         </WaveFormData>
      </LeadData>
      <LeadData>
         <LeadByteCountTotal>10000</LeadByteCountTotal>
         <LeadTimeOffset>0</LeadTimeOffset>
         <LeadSampleCountTotal>5000</LeadSampleCountTotal>
         <LeadAmplitudeUnitsPerBit>4.88</LeadAmplitudeUnitsPerBit>
         <LeadAmplitudeUnits>¦ÌV</LeadAmplitudeUnits>
         <LeadHighLimit>2147483647</LeadHighLimit>
         <LeadLowLimit>268435456</LeadLowLimit>
         <LeadID>V3</LeadID>
         <LeadOffsetFirstSample>0</LeadOffsetFirstSample>
         <FirstSampleBaseline>0</FirstSampleBaseline>
         <LeadSampleSize>2</LeadSampleSize>
         <LeadOff>FALSE</LeadOff>
         <BaselineSway>FALSE</BaselineSway>
         <ExcessiveACNoise>FALSE</ExcessiveACNoise>
         <MuscleNoise>FALSE</MuscleNoise>
         <LeadDataCRC32>809825122</LeadDataCRC32>
         <WaveFormData>
JgAmACYAJgAhABwAFwASAAwACAAEAAAA/P/6//j/9v/z//L/8f/w/+3/7P/r/+r/6P/o
/+j/6P/m/+b/5v/m/+T/5P/k/+T/4v/i/+L/4v/k/+T/5P/k/+T/5P/k/+T/5f/m/+f/
6P/n/+b/5f/k/+X/5v/n/+j/6P/o/+j/6P/q/+r/6v/q/+r/6v/q/+r/6v/q/+r/6v/r
/+z/7f/u/+3/7P/r/+r/6//s/+3/7v/t/+z/6//q/+j/6P/o/+j/6P/o/+j/6P/m/+b/
5v/m/+b/5v/m/+b/5P/k/+T/5P/k/+T/5P/k/+P/4v/h/+D/4v/i/+L/4v/i/+L/4f/g
/+D/3//f/9//3//f/9//3//f/9//4P/g/97/3//g/+D/4//k/+X/5//n/+j/6f/p/+r/
7P/v//H/9f/1//b/9v/0//H/7P/n/+b/5P/j/+P/3//e/9v/2//d/93/3f/e/+D/4P/g
/9//3//h/+H/4f/e/97/2//a/9r/2P/X/9f/1//X/9f/1v/X/9f/2P/Z/9j/2P/Y/9r/
3v/f/+T/7v///xIALABIAGQAhwCvAM0AzwDFALMAmwCQAJoAngCHAFgAGgDT/3r/Cv+n
/m/+af6R/sD+6P4K/yn/RP9i/3z/j/+f/6z/uv/D/8n/z//U/9f/2v/a/9r/3f/i/+T/
5v/n/+j/6f/q/+z/7f/x//P/8//0//P/9f/2//f/9//4//j/+v/7//z//f/+//3//f//
////AwAEAAUABwAKAAsADAAOAA8AEgASABMAFgAZABkAGwAeACAAIgAmACcAKQAsAC8A
MwA1ADsAQABCAEYASgBPAFUAWQBdAGEAZgBsAHMAeQB8AH8AgwCHAIwAkACSAJUAlgCZ
AJgAmQCeAJ8AoACgAJ4AnACcAJsAmwCZAJgAlQCSAI8AigCFAH4AdwByAGsAZQBdAFcA
UABHAEAAOQAyACwAJgAhABsAFgARAA0ACgAGAAIA/v/8//r/9//2//X/9f/z//P/8f/w
//D/8P/v/+7/7f/s/+v/6v/p/+n/6P/n/+j/6f/q/+r/6f/p/+n/6P/o/+n/6f/o/+j/
6P/p/+n/6f/p/+n/6f/p/+r/6//t/+3/7f/u//D/8f/x//H/8f/w/+//7//t/+3/7f/t
//H/8v/z//T/9P/z//L/8f/x//H/8P/w//D/8f/x/+//7f/u/+7/7f/v/+//7v/u/+z/
6//r/+v/7f/s/+z/7P/q/+j/6P/o/+j/6P/n/+f/5//n/+f/5//o/+f/5P/m/+b/5v/m
/+b/5v/l/+T/5P/j/+P/4//h/+H/4f/h/+P/4//k/+T/5P/l/+b/5v/p/+r/6//t/+z/
7P/s/+v/7v/w//P/9f/5//n/+v/6//v/+f/1//H/7P/q/+n/6f/l/+T/4f/h/+H/4f/h
/+L/5P/k/+T/4//j/+X/5f/l/+T/5P/h/+D/3//c/9r/2f/Z/9n/2f/Y/9j/2f/b/93/
3P/c/97/3P/c/9//5v/u//n/CgAgADoAWAB3AJ0AwwDdAOEA0QC3AKAAmgCeAI8AZAAk
AN3/iv8k/73+ef5j/nX+ov7M/vL+Ff8y/07/cP+J/5n/pv+2/8H/x//N/9L/1//Y/9r/
3P/f/+L/5P/m/+f/6P/n/+j/6v/r/+//8f/x//L/8f/z//T/9f/1//b/9v/4//n/+v/7
//z//f/9//////8BAAIAAwAFAAYABwAIAAoACQAMAAwADQASABUAFQAXABkAGgAbAB4A
IwAlACgAKwAsAC0AMgA2ADgAPABAAEUASQBNAFEAVQBZAF4AZABpAG0AcQB2AHsAfACA
AIIAhQCFAIkAiQCLAI8AjwCPAI4AjgCMAIwAiwCMAIkAhwCDAIIAfwB6AHUAcQBrAGcA
YQBaAFMATgBIAD8AOAAxACoAJwAiAB4AGQAUAA8ACwAIAAQAAAD8//r/+P/1//T/8//x
/+//7//t/+z/7P/s/+v/6v/p/+j/5//l/+X/5v/m/+b/5v/m/+b/5v/l/+X/5f/o/+j/
6f/p/+b/5v/m/+f/6f/p/+n/6f/n/+f/6P/p/+f/5//n/+j/6f/r/+z/7f/s/+z/7P/t
/+3/7f/t/+3/7P/s/+z/7P/t/+3/7f/t/+3/7f/s/+z/7v/v/+//7f/s/+z/6//p/+v/
6//q/+r/6P/n/+f/5//p/+j/6P/o/+j/5v/m/+b/5v/m/+X/5f/n/+X/5f/l/+L/5P/k
/+T/5P/k/+T/4//i/+L/4f/h/+H/4f/h/+H/4f/f/9//4P/g/+H/4//l/+b/5f/m/+f/
6f/p/+r/6//r//D/8v/1//f/+f/5//r/+v/6//f/8v/t/+r/6P/n/+f/4//i/9//3//f
/9//3//g/+T/5P/k/+P/4f/j/+P/4//i/+L/3//e/97/3P/b/9v/2f/Z/9n/2P/X/9f/
2P/Z/9r/3P/c/9z/3P/h/+b/6v/1/wYAGgAwAEwAbQCTAL8A4wDzAOsA0wC6ALIAsACb
AGwALADj/5T/NP/N/oX+a/55/p7+yP7w/hH/MP9M/2j/f/+V/6b/tP+//8f/zf/S/9X/
1v/Y/9z/3//g/+L/5P/l/+b/5//o/+r/6//t/+//7//w/+//8f/y//P/8//0//T/9v/5
//r/+//8//z/+//8//v//v8AAAIABQAEAAUABgAIAAkADAAMAA0ADgARABEAEwAUABYA
GAAcAB8AIQAkACcAKAApAC4AMgAzADgAPQBDAEYASQBMAE8AUQBWAFwAYQBlAGkAbgBz
AHYAegB8AH8AgQCFAIUAhwCHAIcAhwCGAIYAhACEAIMAhACBAH8AewB5AHcAcwBvAGsA
ZQBhAFsAVQBPAEsARgBBADoAMwAsACgAIgAdABcAFgARAA0ACgAGAAIA/v/8//n/9//3
//f/8//x//H/7//s/+z/7P/r/+r/6f/o/+f/6f/p/+r/6v/o/+j/6P/o/+j/5//n/+f/
6v/q/+v/6//q/+r/6v/r/+n/6f/p/+n/6//r/+z/7f/t/+3/7f/u/+7/7//v/+//8v/y
//L/8//z//P/8//z//P/8v/x//D/8//z//P/8//z//P/8v/y//L/8//z//H/7//w//D/
7//v/+//7v/u/+7/7f/t/+3/7f/s/+z/7P/u/+z/7P/s/+r/6v/p/+n/6f/r/+r/6P/o
/+j/6P/o/+j/5//m/+j/5//n/+f/5f/l/+X/5f/m/+f/6f/q/+j/6f/q/+r/7f/u/+//
8f/z//T/9f/1//j/+v/9////AQABAAIAAgABAP3/9//x/+7/7P/r/+v/6f/o/+X/5f/l
/+X/5f/m/+r/6v/q/+n/5//p/+n/6f/o/+j/5f/k/+b/5P/j/+P/4v/h/+D/3v/f/9//
4P/h/+T/5P/k/+b/6P/r//L//v8NACAAOABSAHAAkQC7AOMA+wD3AOEAxwC6ALgApAB5
AEAA+v+n/07/6P6V/nH+e/6h/sr+7v4S/y//SP9o/4b/mf+p/7b/wv/J/9H/2f/e/9//
3v/i/+T/6f/m/+r/7P/t/+7/8f/y//T/9f/1//f/9//4//n/+//8//3//f/+//7/AAAB
AAIAAwAEAAUABQAHAAcABwAIAAkACwAMAA0ADgAQABMAFgAWABcAGgAdAB0AHwAgACIA
JAAoACkAKwAuADEAMgAzADgAPAA/AEQASQBPAFMAVwBbAF8AYQBmAGwAcQB1AHkAfgCD
AIYAigCMAI8AjwCTAJMAlQCVAJUAlQCUAJQAkgCSAJEAkACNAIsAhwCFAIMAfwB7AHYA
bwBqAGMAXABVAFAASgBEAD4AOAAyACwAJgAhABsAGQAVABIAEAAOAAoABgAEAP7/+//6
//n/+P/3//j/9//0//T/9P/z//L/8f/w/+//7//v//D/8P/u/+7/7v/u/+7/7f/t/+3/
7P/s/+3/7f/u/+7/7v/v//H/8f/x//H/8f/x//L/8//z//P/8//0//T/9f/1//X/9v/2
//b/9//3//f/9//3//j/+P/4//j/+//7//v/+//6//n/9//2//b/9//3//X/9f/2//b/
9f/1//X/9P/0//b/9f/1//X/9P/y//H/8P/y//D/8P/w//D/7v/t/+7/7v/u/+7/7v/u
/+7/7f/s/+r/6f/p/+n/6//r/+v/6//r/+v/7P/s/+z/7f/u/+7/8f/y//P/9f/z//T/
9f/1//j/+v/9////AQABAAIAAgABAP3/9//x//D/7v/t/+3/6//q/+f/5//n/+f/5//o
/+r/6v/q/+n/6//t/+3/7f/o/+j/5f/k/+L/4P/f/9//4f/h/+H/4P/f/9//4P/h/+L/
5P/k/+b/6P/r//D//v8RACQAPABaAHoAnwDLAOcA7wDjAMsAtQCyALYAqgCJAFIACgC7
/1j/6P6V/nP+gf6r/tT+9v4a/zf/UP9u/4j/m/+p/7b/xv/P/9P/2f/c/9//4v/o/+r/
6//s//D/8v/z//T/8//0//b/9//5//v/+//8//3///8AAAEA//8AAAAAAgAFAAYABwAI
AAkACQALAAsACwAMAA0ADwARABMAFQAYABcAGgAaABsAHgAhACEAIwAkACYAKAAsADEA
MwA2ADkAPAA9AEIARgBHAEwAUQBXAFsAXwBjAGcAawBwAHYAewB/AIMAiACNAJIAlgCY
AJsAmwCfAJ8AoQChAKEAoQCgAKAAngCeAJ0AmgCXAJUAkQCOAIsAhgCBAHwAdQBwAGkA
YQBZAFMATABGAEAAOgA0AC4AKAAjAB0AGgAVABEADgALAAgABQAEAAEA////////+//5
//n/9//2//b/9v/1//T/8//y//H/8f/x//L/8v/w//D/8P/w/+7/7f/t/+3/8P/w//H/
8f/y//L/8v/z//P/8//z//P/9f/1//b/9//2//X/9P/0//b/9//3//f/+v/6//r/+//7
//v/+//7//z//P/8//z/+//7//v/+//7//v/+v/6//r/+//7//n/+f/6//r/+f/5//n/
+P/4//b/9f/1//X/9f/0//T/9P/0//L/8v/y//T/9P/z//L/8v/y//L/8v/x//D/7v/s
/+3/7f/u/+//7f/t/+3/7f/t/+3/7v/u/+7/7//w//D/7//w//H/8//z//T/9f/1//r/
/P///wEAAwADAAQABAAGAAMA/v/5//X/8v/w/+//7v/u/+z/7f/r/+v/6//s/+z/7P/s
/+v/7f/v/+//7//q/+r/5//m/+j/5v/l/+X/5P/j/+L/4P/h/+H/4v/j/+T/5P/m/+j/
6P/p/+7/9P/9/w4AJAA+AFgAdQCZAMEA3wDlANsAxwCyAK4AsgClAIIASgAJALz/Wv/r
/pf+cf57/qj+0v74/hn/PP9Y/3L/if+f/67/uP/D/8//1f/W/9v/4P/k/+b/5//o/+j/
6v/r/+z/7v/w//P/9f/2//f/9v/2//n/+//8//3///8AAAAAAgABAAIAAwAEAAUABQAH
AAcACQAKAAsADQAOAA8AEAASABMAFgAWABcAGAAbABsAHQAgACIAJAAoACoAKwAtAC8A
MgAzADgAPABBAEYASwBRAFQAVwBaAF0AYQBmAGwAcQB1AHkAfgCDAIYAigCMAI8AkQCV
AJUAlwCbAJsAmwCaAJwAmgCaAJkAmACVAJMAjwCOAIsAhgCBAHsAdQBxAGsAZABdAFgA
UgBLAEQAPQA2ADIALAAnACEAHQAXABIADgAMAAgABAACAP7/+//6//n/+f/3//f/9f/0
//T/9P/z//L/8f/w/+//7f/t/+7/7v/s/+z/7P/s/+7/7f/t/+3/7P/s/+3/7f/s/+z/
7P/t/+3/7f/t/+3/7f/t/+7/7//v/+//7//w/+7/7//v/+//8P/w//D/8f/z//P/8//z
//T/9P/0//T/8//z//P/8//z//P/8v/y//T/9f/1//P/8//0//T/8//z//P/8v/y//L/
8f/x//H/7//u/+7/7v/u/+z/7P/s/+7/7P/u/+z/7P/s/+z/7P/s/+v/6v/q/+n/6f/p
/+n/6f/p/+n/6f/p/+r/6v/o/+n/6v/q/+3/7v/v//H/8f/y//P/8//2//j/+//9////
//8AAAAAAAD9//j/8//w/+7/7f/t/+n/6P/l/+X/5f/l/+X/5v/o/+j/6P/n/+f/6f/p
/+n/5//o/+b/5v/l/+L/4P/f/93/3f/d/9z/3P/d/9//4f/g/+D/4v/i/+T/5//q//L/
//8OACIAPABYAHUAnQDHAOMA6QDjAM8AugC4ALoApQB4ADYA7/+g/z7/1f6R/nn+if6y
/tr+/v4h/0D/XP92/43/n/+s/7r/w//J/8//1v/b/9z/3v/g/+P/6P/p/+r/6v/q/+v/
7P/u/+//8f/z//P/9P/1//f/+P/5//n/+v/6//z/+//8//3//v8BAAEAAwADAAUABgAH
AAkACAAJAAoADAALAA4ADgAPABQAFwAXABkAGgAcAB4AIgAjACUAKAArADAAMQA2ADoA
OwA+AEEARQBKAE8AVABZAFsAYABmAGsAbwBzAHgAfQCCAIYAiACLAIsAjwCPAJEAlQCV
AJUAlACWAJQAlACTAJAAjQCLAIcAhQCDAH8AewB1AG8AawBlAF4AVwBSAEwARQA+ADcA
MAAqACQAHwAZABgAEwAPAAwACAAEAAAA/v/8//n/+P/3//X/8//z//H/8P/w//D/7//x
//H/8f/x/+7/7f/t/+z/7P/s/+z/7P/s/+v/6//r/+r/6v/r/+v/7P/s/+z/7f/s/+v/
6v/p/+n/6f/q/+v/7f/t/+3/7v/s/+3/7f/t/+7/7v/u/+//7//v/+//7//w//D/8P/w
//H/8f/x//H/8f/x//D/8P/y//P/8//x/+//8P/w/+//8P/x//H/8v/x/+//7v/t/+3/
7P/s/+z/7f/s/+3/7v/s/+z/6v/q/+r/6v/q/+r/6v/p/+j/6P/n/+f/5//p/+n/6f/p
/+f/5//o/+j/6P/p/+r/6v/t/+7/7//x//H/8v/z//P/+P/6//3/////////AAAAAAAA
/f/4//P/8P/u/+3/7f/r/+r/5//n/+X/5f/l/+b/6P/o/+j/5//l/+f/5//n/+f/6P/m
/+b/5P/i/+H/4f/h/+H/4f/g/9//3//g/+H/4v/i/+L/5P/o/+n/7P/2/wMAFAAsAEoA
aACNALkA3wD1APEA3wDJAMAAwgC+AKEAagAmAN3/hP8U/6/+ef53/pn+xP7q/g7/Lf9I
/2L/fv+R/6P/sv++/8X/zf/R/9b/2f/e/+D/4v/l/+r/7P/u/+//8P/w//D/8f/x//P/
9f/1//b/9//5//r/+//7//z//P/+////AAABAAIABQAFAAcABwAHAAgACQALAAoACwAM
AA4AEQAUABQAFQAaAB0AHQAfACEAIgAjACYAJwApACwALwA0ADUAOgA+AEEARgBLAFEA
VwBbAF8AYwBnAGwAcgB3AH0AgQCGAIsAjQCQAJEAkwCXAJsAmwCdAKEAoQChAKAAoACe
AJ4AnQCcAJkAlwCTAI4AiwCGAIEAfAB1AHAAaQBjAFsAVQBOAEUAPgA3ADAALAAmACEA
GwAYABMADwAMAAoABgACAAAA/P/5//j/9//3//X/9f/z//L/8v/y//H/8P/v/+7/7f/s
/+v/6//q/+r/6v/q/+r/7P/r/+v/6//r/+r/6v/p/+r/6v/q/+v/6f/p/+n/6f/r/+v/
7P/t/+3/7f/t/+7/7//x//L/8//z//L/8f/x//H/8f/x//H/9P/0//T/9P/1//X/9f/1
//X/9f/0//T/9P/1//X/8//z//T/9P/z//H/8f/w//D/8P/v/+//7//x//D/8P/w//D/
7v/s/+r/7P/s/+z/7P/s/+z/7P/r/+r/6P/n/+f/5//p/+n/6f/p/+j/5//n/+b/6P/p
/+r/6v/r/+z/7f/v/+//8P/x//H/9P/2//n/+//8//v/+//6//r/9//y/+3/7P/q/+n/
6f/l/+T/4f/h/+L/4//k/+b/5//m/+X/4//l/+f/5//n/+L/4v/f/97/4P/e/93/3f/d
/93/3f/c/9n/2f/a/9v/3v/e/97/4v/m/+f/7v8AABUALABIAGQAhgCtAMsA2QDbAM0A
twCrALYAwAC2AJUAXAAUALv/Sv/Y/o3+d/6P/r3+5P4G/yT/Pf9W/3D/hP+Z/6v/uv/C
/8n/0f/V/9r/3f/e/97/3v/j/+T/5v/o/+n/6v/t/+7/8P/x//P/9f/1//b/9f/3//j/
+f/5//r/+v/8//3//v///wAAAgADAAYABwAJAAoACwANAAwADQAOABAAEwAWABYAFwAY
ABsAGwAdACIAJAAmACoALQAvADIANQA6ADsAQABEAEgATgBUAFsAXwBjAGcAawByAHgA
fwCFAIkAjQCSAJcAmQCcAJ0AnwCiAKcAqACrAKoAqQCoAKYAqACmAKYApQCiAJ8AnQCZ
AJMAjwCJAIMAewBzAG0AZQBbAFMATQBGAD0ANgAvACgAIgAcABcAEQAOAAkABQACAP//
/P/5//j/9v/z//L/8f/x/+//7//t/+z/7P/s/+v/7P/r/+r/6f/p/+n/6v/q/+r/6v/q
/+r/6f/n/+b/5f/m/+b/5//n/+b/5v/m/+f/6f/p/+n/6f/n/+f/6P/p/+v/6//r/+z/
6//r/+r/6f/s/+z/7P/t/+//7//v/+//7//u/+3/7P/v/+//7//v//H/8f/w//D/8P/x
//H/7//x//L/8v/x/+//7//u/+7/7P/r/+v/6//t/+z/7P/s/+7/7P/q/+j/6v/q/+r/
6v/q/+r/6f/o/+j/5//n/+f/5f/l/+X/5f/l/+X/5v/m/+b/5//o/+j/6P/o/+j/6f/r
/+z/7f/t/+7/8P/z//X/9//3//j/+P/2//P/7v/p/+j/5v/l/+X/4//i/9//3//h/+H/
4f/i/+T/5P/k/+P/4v/j/+L/4f/f/+D/3v/e/93/2v/Y/9f/2f/Z/9n/2P/V/9X/1v/X
/9r/3P/c/9z/3v/h/+b/8v8DABgANgBQAGgAgQCZAKcAoQCRAH8AbwByAIAAigCDAF4A
JgDj/4j/EP+r/nf+d/6d/sr+7v4Q/y//SP9g/3z/k/+j/67/uv/F/83/0f/U/9n/3v/e
/+D/5f/k/+b/6P/p/+r/6f/q/+z/7f/v//H/8f/y//P/9f/2//f/9//4//j/+v/5//r/
+//8//////8BAAEABQAGAAcACQAJAAkACQAKAAsADgAOAA8AEwAXABgAGwAcAB4AIAAk
ACcAKQAsAC8AMgAzADgAPABAAEYATABTAFcAWwBfAGMAaQBuAHQAeQB/AIMAiACNAJAA
lACWAJkAmwCfAJ8AoQCjAKMAowCiAKAAngCeAJ0AnACZAJcAkwCPAIsAhQB/AHUAbQBn
AF8AVQBNAEcAQAA3ADAAKQAiABwAFgARAAsABwABAPz/+P/3//T/8f/w/+7/6//q/+n/
6f/n/+f/5f/i/+L/4v/h/+L/4f/g/9//3//f/+D/4P/f/+D/4f/i/+L/4f/h/+H/4P/g
/+H/4f/g/+D/4P/h/+H/4f/h/+H/3//f/+D/4f/h/+H/4f/i/+T/5f/l/+X/5f/k/+P/
4//j/+P/4//j/+T/5P/k/+T/4//j/+P/4//j/+P/4v/i/+T/5f/l/+P/4//k/+T/4//j
/+P/4v/i/+T/4//j/+P/4//i/+L/4v/i/+D/4P/g/+D/3v/e/97/3v/e/97/3P/c/9v/
2v/a/9n/2f/Z/9v/2//b/9v/2v/Z/9n/2P/Z/9v/3f/e/93/3v/f/+H/4//k/+X/5f/n
/+j/6v/r/+3/7f/u/+7/7f/p/+P/3f/b/9r/2v/b/9v/2v/X/9f/2f/Z/9n/2v/c/9z/
3P/b/9n/2//b/9v/2P/Y/9X/1P/U/9L/0f/R/9H/0f/R/9D/0f/R/9L/0//Y/9b/1v/W
/9j/3f/m//T/AwAeAD4AWABuAIkApQCtAKUAlQCBAHcAggCSAJIAeQBIAAgAuf9Q/97+
j/5x/on+tf7a/vz+Hv83/1D/bP+E/5f/pf+w/7b/v//H/8//0v/X/9j/2v/e/93/3v/i
/+T/5f/m/+f/6P/q/+v/7P/t/+z/7P/v//H/8v/z//X/9v/2//j/+f/6//v//P/7//v/
/f/9////AAABAAMABgAHAAgACgAJAAwADAANABIAFQAVABcAGgAcAB4AIgAlACcAKgAt
ADEAMwA5AD4APwBEAEkATwBVAFkAXQBhAGYAbABzAHkAfQCBAIYAiwCOAJIAlACXAJcA
mwCbAJ0AoQChAKEAoACeAJwAnACbAJgAlQCTAI8AiwCHAIEAewB2AG8AagBjAFgATwBI
AEAAOQAyACsAJAAfABgAEgALAAYAAQD9//r/+P/0//D/7v/t/+v/6//r/+f/5f/l/+P/
4v/i/+L/4f/i/+H/4P/f/+H/4f/i/+L/3v/e/97/3v/g/9//3//f/9//3v/e/93/2v/a
/9r/2//b/9v/2//b/9n/2f/a/9v/3v/f/+D/4v/h/+H/4P/f/+D/4P/g/+H/3//f/9//
3//g/+D/4P/g/+L/4//k/+X/4//j/+L/4v/i/+P/4//h/+H/4v/i/+H/4f/h/+D/4P/h
/+H/4v/j/+H/4P/g/+D/4P/e/97/3v/e/97/3f/d/9v/2v/c/9z/3P/c/9r/2v/Z/9j/
2v/Z/9n/2f/Z/9n/2f/Z/9f/1//Y/9j/2P/Z/9r/2v/d/97/3//h/9//4P/h/+H/5v/o
/+v/7f/t/+3/7v/u//D/7f/o/+P/3v/c/9v/2//X/9b/0//T/9T/1f/W/9j/2P/Y/9j/
1//Z/9v/2//b/9j/2P/V/9T/1P/S/9H/0f/R/9H/0f/Q/9H/0f/S/9P/0v/W/9r/1v/a
/9//4v/q//f/EAAuAEwAagCLAK8AwQDBALUApQCVAJYApACqAJkAbgAyAO3/jv8W/6/+
ef55/p/+zP7y/hL/K/9G/2L/ev+N/53/rP+6/8P/yf/N/9D/1f/Y/9j/3v/j/+L/5P/m
/+f/6P/p/+r/7P/t/+3/7//v//D/8f/z//T/9f/1//b/9v/4//n/+v/7//z//////wEA
AQAFAAYABwAJAAgACQAKAAwADwASABIAEwAUABcAFwAZABwAHgAgACQAKQArAC4AMQA0
ADUAOgA+AEMASABNAFMAVwBbAF8AYwBpAG4AdAB5AH0AgQCGAIsAkACUAJYAmQCbAJ8A
nwChAKMAowCjAKIAowCiAKMAowCkAKEAnwCbAJUAkQCLAIUAgAB5AHQAbQBjAFsAVQBO
AEcAQAA5ADIALAAmACEAGwAXABEADAAIAAYAAgD+//z/+f/3//f/9//1//P/8//x//D/
8P/w/+//7P/r/+r/6f/r/+v/7P/s/+r/6v/q/+r/6v/p/+n/6f/q/+r/6//r/+r/6v/q
/+v/6//r/+v/6//r/+v/7P/t/+v/6//r/+z/7f/v//D/8f/w//D/8P/x//H/8f/x//H/
8v/y//L/8v/z//P/8//z//X/9f/0//T/8v/z//P/8f/z//T/9P/z//P/8//y//L/8P/v
/+//7//w//D/8f/y//D/7v/u/+7/7v/u/+3/7f/t/+3/7f/t/+z/6v/q/+r/6v/q/+r/
6v/p/+j/6f/p/+r/6//r/+v/6//r/+v/6//s/+z/7P/t/+7/7v/u/+7/7v/v//D/8v/0
//X/9v/4//v//f//////AAAAAAEA///7//f/8v/w/+//7//t/+z/6f/p/+v/6//r/+z/
7f/s/+v/6f/q/+3/7v/v/+z/7P/p/+j/5v/k/+P/4//h/+H/4f/g/+H/4f/i/+P/5P/m
/+b/6P/q/+n/7P/2/wUAEgAoAEgAYgB9AKUAyQDZANcAxQCtAJwAngCmAJ8AfABEAAEA
sv9E/9X+jf5z/oX+sv7c/gD/Jf9C/17/ev+T/6X/tP/C/8v/0f/X/9z/4f/k/+T/6v/v
/+7/7v/w//H/8v/1//b/+P/5//v//f/9//7///8BAAIAAwABAAIAAgAEAAcACAAJAAoA
CwALAA0ADQAPABAAEQATABYAFwAYABoAGwAeAB4AHwAiACUAJQAnACoALAAuADIAMwA1
ADgAOwA+AD8ARABIAE0AUgBXAF0AXwBjAGcAawBxAHYAfACBAIUAiQCOAJMAlwCcAJ8A
owClAKkAqQCrAK8ArwCvAK4ArgCsAKwAqwCrAKkAqAClAKAAnQCYAJMAjgCHAIIAewB1
AG0AZwBgAFcAUABJAEIAPgA4ADMALQAoACMAHwAcABoAFgASABAACgAHAAYABQAFAAMA
AwABAP7//v/+//3//P/7//r/+f/7//v//P/8//r/+v/6//r/+v/5//n/+f/8//z//f/9
//r/+v/6//v/+//7//v/+//8//3///8BAAAA///+//7/AAABAAEAAQACAAIAAgADAAUA
BQAFAAUABAAEAAQABAADAAMAAwADAAQABQAFAAYABAAFAAUAAwAFAAYABgAFAAMAAwAC
AAIABAADAAMAAwADAAIAAgACAAIAAAAAAAAAAAAAAP///////////////wAA///+//7/
AwABAP3//f/+//z//P/8//z//v/+//3//P/8//v/+//7//v/+//7//v//P/9////AAD+
////AAAAAAMABAAFAAcABwAIAAkACQAMAA4AEQATABcAFwAYABgAFwATAA0ABwAFAAQA
BAAFAAMAAgD/////////////AAACAAIAAgABAAMABQAFAAUAAAAAAP3//P/8//r/+f/5
//v/+//7//r/+f/5//r/+//8//z//P8AAAIABQAMABoAJwA4AFIAcACQALUA3wD9AAcB
+wDjAM0AyADOAMYAowBsACgA2/92/wL/r/6N/pX+uf7o/g7/Mv9R/3D/jP+k/7n/x//U
/+L/6f/v//f/AAABAAAAAgAEAAcACAAKAAwADQAOABEAEgAUABUAFwAZABkAGgAbAB0A
HgAfACEAIgAiACQAJQAmACcAKAArACsALQAtAC0ALgAvADEAMgAzADQANgA3ADoAOgA7
AD4AQQBBAEMARgBIAEoATgBRAFMAVgBZAF4AXwBkAGgAagBuAHIAdwB9AIEAhQCJAIsA
kACWAJsAoAClAKsAsQC0ALgAugC9AL8AwwDDAMUAxwDHAMcAxgDGAMQAxADDAMQAwQC/
ALsAuAC1ALAAqwCmAJ8AmgCTAIwAhQCAAHoAcQBqAGMAXABaAFQATwBJAEYAQQA9ADoA
OAA2AA==
         </WaveFormData>
      </LeadData>
      <LeadData>
         <LeadByteCountTotal>10000</LeadByteCountTotal>
         <LeadTimeOffset>0</LeadTimeOffset>
         <LeadSampleCountTotal>5000</LeadSampleCountTotal>
         <LeadAmplitudeUnitsPerBit>4.88</LeadAmplitudeUnitsPerBit>
         <LeadAmplitudeUnits>¦ÌV</LeadAmplitudeUnits>
         <LeadHighLimit>2147483647</LeadHighLimit>
         <LeadLowLimit>268435456</LeadLowLimit>
         <LeadID>V4</LeadID>
         <LeadOffsetFirstSample>0</LeadOffsetFirstSample>
         <FirstSampleBaseline>0</FirstSampleBaseline>
         <LeadSampleSize>2</LeadSampleSize>
         <LeadOff>FALSE</LeadOff>
         <BaselineSway>FALSE</BaselineSway>
         <ExcessiveACNoise>FALSE</ExcessiveACNoise>
         <MuscleNoise>FALSE</MuscleNoise>
         <LeadDataCRC32>3381127096</LeadDataCRC32>
         <WaveFormData>
EAAQABAAEAALAAgABQACAP7//P/6//j/9f/0//P/8v/x//D/7//u/+z/7P/s/+z/6//q
/+n/6P/m/+b/5v/m/+b/5v/m/+b/5f/k/+P/4v/k/+T/5P/k/+T/5P/k/+T/5v/m/+b/
5v/k/+T/5P/k/+T/5P/k/+T/5P/k/+T/5P/m/+b/5v/m/+T/5P/k/+T/5f/m/+f/6P/p
/+r/6//s/+n/6P/n/+b/6f/q/+v/7P/r/+r/6f/o/+j/6P/o/+j/6v/q/+r/6v/o/+j/
6P/o/+r/6v/q/+r/6f/o/+f/5v/m/+b/5v/m/+X/5P/j/+L/5P/k/+T/5P/m/+b/5//n
/+T/4v/i/+P/4//j/+P/4v/k/+T/5f/l/+P/5P/l/+X/5v/o/+n/6v/s/+z/7P/s/+z/
7v/w//D/8v/z//X/9//1//L/7v/r/+r/6v/q/+r/7P/r/+r/6P/q/+v/6//s/+v/6v/o
/+f/6f/r/+z/6//o/+f/5P/k/+H/3//e/93/3v/e/9//3//c/9z/3P/c/9v/3P/e/+H/
5f/n/+b/6f/y/wIAGAA4AFwAiwDGAP4AMAFhAZIBsgHJAdsB0gGfAU4B9QCaAD8A4v+Q
/1//T/9d/3L/fv+G/4z/lP+f/6n/s/+5/8D/xv/M/8//0v/T/9T/1f/V/9T/1v/Y/9r/
3P/d/93/2//d/97/3//i/+P/5P/k/+T/5f/l/+X/5f/l/+b/5//o/+n/6f/p/+f/5//p
/+n/6//s/+3/7f/v//D/8f/x//L/8//0//T/9//3//f/+P/5//r/+//9//3//f///wEA
AgAFAAcACQAIAAsADgARABYAFwAZABsAIAAiACYAKQApACkAKgAtADEANAA2ADkAOgA7
ADsAPAA/AEEAQgBDAEIAQQBAAD4APgA+AD8APgA9ADoAOAA3ADMAMQAuACwAKgAnACMA
IAAfABsAGAAVABIAEAAOAAsABwAFAAIAAAD9//v/+f/4//X/8//z//L/8P/x//L/8v/x
//H/8f/w//D/8P/v/+3/7P/r/+v/6v/r/+v/6//r/+v/6v/q/+r/6v/q/+n/6f/p/+f/
6f/p/+n/6f/p/+n/6f/o/+j/6f/r/+v/6//s/+7/7//v/+//7v/t/+z/7P/r/+v/6//r
/+z/7f/u/+//7f/t/+3/7v/w//D/8P/w/+//8f/w/+3/7f/u/+7/7v/w/+7/7v/u/+7/
7v/t/+3/7f/t/+3/7P/q/+n/6f/p/+j/6P/p/+n/7P/s/+r/6v/s/+r/6P/q/+r/6v/q
/+r/6v/r/+v/6v/o/+j/6f/n/+f/5//m/+j/6P/p/+n/6f/q/+v/6//u//D/8f/y//H/
8P/v/+7/8f/0//f/+P/5//n/+v/7//z/+v/3//X/8v/y//L/8v/y//H/8P/u/+z/7f/t
/+7/8P/w/+//7//w//H/8f/v//D/7//s/+z/6f/n/+b/5f/i/+L/4//j/+P/5P/l/+b/
5f/m/+j/5//n/+n/7P/x//b/AAASAC4AUAB3AKgA3AAWAUsBdgGYAa8BuwG8AZcBUAHz
AJgAPwDo/5z/bf9Z/1v/av98/4b/jP+S/53/rf+3/73/xv/O/9L/0//W/9n/2v/Z/9n/
3P/g/+L/4P/i/+P/4//i/+P/4//j/+b/5//o/+j/6P/p/+n/6f/p/+n/6v/r/+z/7f/t
/+3/7//v//H/8f/y//L/8v/x//H/8v/z//P/9v/3//j/+P/6//v//P/+//7//v/+////
AwADAAUABwAHAAkACgALAAoADQAQABMAFgAXABkAGwAcAB4AIgAlACgAKQArAC8AMQAy
ADIAMwA1ADcAOAA6ADoAOwA7ADsAOwA7ADsAOgA7ADoAOgA4ADcANAAyADEAMQAvACwA
KgAqACcAIwAgAB8AGwAYABUAFQAUABMAEQAPAA0ACgAIAAUAAwABAAAA/v/9//7//v/5
//n/+f/4//f/9//3//b/9v/2//X/8//z//P/9P/0//H/8f/x//H/8f/w//D/8P/x//L/
8v/z//H/7//x//H/8f/x//H/8f/z//L/8v/z//H/8f/x//L/8//1//b/9//1//X/9f/2
//f/9//3//f/9f/1//X/9f/3//f/9//4//j/+P/4//j/9v/5//n/9//1//b/9v/2//b/
9P/0//T/9P/0//P/8//1//X/9f/0//T/8//z//P/9P/0//X/9f/2//b/9P/0//L/9P/0
//T/9P/y//L/8//z//T/8v/y//P/8//z//P/8v/w//D/8f/x//P/9P/1//X/9v/4//n/
+v/6//r/+v/6//3/AAADAAQAAwADAAQABQAHAAQAAAD9//r/+v/6//r/+v/5//j/9v/2
//f/9//4//r/+v/5//n/+P/5//n/9//4//f/9P/0//P/8f/w/+//7v/u/+//7//s/+z/
7P/s/+//8P/w/+//7//1//j/+f/+/wgAGAAsAEgAbQCaAM4AAgE1AWABgAGTAaEBnAF3
ATAB2wCEADEA6P+k/3n/Z/9n/3L/gv+O/5b/nP+n/7H/uf/D/87/1v/c/93/4P/j/+T/
4//l/+b/5v/o/+j/6v/r/+v/6f/r/+z/7f/u/+//8P/w//D/8f/x//H/8f/x//L/8//0
//X/9f/1//P/8//1//X/+P/6//z//f/7//z//f/9//7///8AAAAAAQABAAEAAgADAAQA
BQAHAAkACQALAA0ACwANAA4ADwAQABMAFgAZABsAGwAcAB0AIAAiACYAKQArACsALAAv
ADIANAA1ADcANwA5ADoAPAA8AD0APQA9ADsAOwA7ADoANwA2ADYANAA2ADQAMwAzADMA
MQAuACwAKwApACYAJAAlACEAHgAbABoAGAAWABMAEAAPAA0ADAANAAsACQAIAAcABQAF
AAQA/////////v/////////+//3//P/6//f/+f/5//r/+v/3//f/9//3//n/+P/4//j/
+v/6//n/+f/5//f/+f/5//f/9//3//f/+f/4//j/+f/5//n/+f/6//r/+//7//v//f/9
//3//v////////////7//f/8//v//P/9//7/AAAAAAAAAAAAAP7/AQABAP///f/+//7/
/v/+//z//P/8//z//P/7//v//f/9//3//P/+//3//f/9//r/+v/7//v/+v/6//r/+v/6
//r/+v/4//j/+f/5//j/9v/2//f/9f/1//X/9P/2//b/9//3//X/9v/3//f/+f/8//7/
AAAAAAAAAAAAAAMABgAJAAoACQAJAAoACwAIAAQA///7//3//v///wAA///9//v/+P/4
//n/+f/6//z//P/7//v/+//7//r/9//2//X/8v/y//H/7//u/+3/6v/q/+v/6//s/+z/
7P/s/+3/7v/w/+//7//v//L/+f8CABIAKABEAGQAiwC8APAAJAFPAXABhgGVAZUBcgEx
AeQAjwA2AO3/sP96/1//X/9v/3z/hv+O/5T/mv+n/7X/v//D/8j/zP/S/9X/2v/f/9z/
2f/Z/9z/3v/e/+D/4v/j/+P/4//l/+b/5//m/+f/6P/o/+j/6f/p/+n/6//r/+z/7f/u
/+//7//v/+//7//x//H/8f/y//P/8//x//L/8//z//b/9//4//j/+f/5//n/+v/7//z/
/f///wEAAQADAAUABQAHAAgACQAKAA0AEAATABQAFQAXABkAGgAcACAAIwAmACcAKQAt
AC4AMAAxADMANQA3ADgAOgA5ADkAOAA3ADcANwA3ADYAMwAyADIAMAAwAC4ALQAtACsA
KQAmACQAIgAfABsAGAAaABcAFQATAA4ADAAKAAcABAADAAEAAAABAP///f/8//n/9//3
//b/8//z//P/8v/z//P/8//y//H/8P/u/+v/6//r/+z/7P/r/+v/6//r/+v/6v/q/+r/
7P/s/+v/6//t/+v/7f/t/+v/6//r/+v/7f/s/+z/7f/t/+3/7f/u/+7/7//v/+//7//v
/+//8P/x//H/8f/x//H/8f/x//H/8//z//P/9P/x//D/7//u//D/8//z//H/7//w//D/
8P/w/+7/7v/u/+7/7v/t/+3/6//r/+v/6v/s/+v/6//r/+z/5v/p/+r/6P/o/+j/6P/q
/+r/6//r/+n/5v/l/+X/5//n/+f/5v/k/+T/5f/l/+f/6P/p/+n/6v/s/+3/7v/u/+7/
7v/u/+//8v/1//b/9//3//j/+f/4//T/7//r/+z/7P/s/+z/7P/r/+r/6P/m/+f/5//o
/+n/6v/q/+v/6//r/+r/5//m/+X/4v/i/9//3f/c/9v/2//c/97/3//c/9z/3P/c/93/
3v/c/9v/4f/j/+T/7f/6/wgAHgA+AGYAkwDKAAQBOAFlAYgBpAG5AbsBmgFdAQgBpwBM
AP3/rv9y/1X/Vf9j/3L/ev+C/4j/jv+b/6f/sf+3/7z/xP/I/8n/zP/P/9D/0f/T/9b/
1P/U/9b/2P/Z/9n/2f/b/9z/3f/c/93/3v/e/+D/4f/h/+H/3//f/+D/4f/k/+X/5f/l
/+X/5f/n/+f/5//o/+n/6f/q/+z/7v/v/+7/7//w//D/8//z//P/9P/1//b/9//5//v/
+//9//////8BAAIAAwAEAAcACgANABAAEQATABUAGAAaAB4AIQAkACUAJwArAC4AMAAx
ADMAMwA1ADYAOAA2ADcANwA3ADUANQA1ADQANQA0ADQAMgAvACwAKgApACcAJQAiACAA
IAAdABkAFgAVABEADgALAAgABgAEAAEA/f/7//j/9v/2//X/9P/0//H/7//v/+7/6//r
/+v/6v/n/+f/5//m/+j/6P/n/+X/5f/l/+b/5v/j/+P/4//j/+L/4P/f/97/3//g/+D/
4f/j/+H/4//j/+P/4//j/+P/5f/k/+T/5f/k/+P/4v/i/+T/5f/l/+X/5//n/+f/6P/p
/+n/6f/p/+v/6//r/+v/6//r/+v/7P/q/+r/6v/q/+r/7f/t/+v/6//s/+z/7P/s/+r/
6v/q/+j/6P/n/+f/6f/p/+n/6P/m/+X/5f/l/+j/5v/n/+j/5v/m/+b/5v/l/+T/5P/j
/+P/4v/j/+X/4//j/+P/4v/k/+T/5f/l/+X/5v/n/+f/5v/o/+n/6v/o/+j/6P/o/+n/
7P/v//D/8//z//T/9f/2//T/8f/v/+v/6v/p/+j/6v/p/+j/5v/m/+f/5//o/+b/5v/l
/+X/5v/n/+f/5f/k/+P/4P/g/+H/3//e/93/2v/a/9v/2//c/9z/3P/c/9v/2v/c/9//
3//f/+L/5f/o//L/BAAeADoAXQCIAL4A9AApAVgBgAGbAa0BrgGRAVAB+wCiAEsA+P+o
/23/Uf9P/2D/cv96/4L/iv+T/53/pf+v/7j/uv++/8f/yv/J/8z/z//R/9D/0P/Q/9D/
0v/T/9P/1f/X/9j/2f/Z/9n/2f/Y/9n/2//c/93/3f/d/97/3//g/+H/4f/h/9//3//h
/+H/4//k/+X/5f/n/+j/6f/p/+j/6f/q/+r/7f/t/+3/7v/x//L/8//1//b/9f/2//f/
9f/3//j/+f/8////AgAFAAYABwAJAAsADgAQABQAFwAYABkAGwAfACIAJAAlACcAKQAr
ACwALgAwADEAMQAxADEAMQAxADAALQAsACwAKgAqACgAJwAnACUAIwAgAB4AHgAbABcA
FAATAA8ADAAJAAgABgAEAAEA/f/7//j/9v/3//X/8//y/+3/6//r/+r/6P/p/+r/6v/p
/+n/6f/o/+j/6P/n/+X/5f/l/+b/5v/l/+X/5f/l/+X/5P/k/+T/5P/k/+P/4//j/+H/
4//j/+P/4//j/+P/4//i/+L/4//j/+P/4//k/+T/5f/l/+X/5f/l/+X/5v/n/+f/5//n
/+f/5//n/+f/5f/l/+X/5v/k/+T/5P/k/+X/6f/q/+n/6//s/+z/7P/q/+j/6P/o/+r/
6v/p/+n/5//n/+f/5v/m/+X/5f/l/+j/5v/o/+b/5v/m/+b/5v/m/+f/5//o/+b/5v/n
/+X/5f/l/+T/5v/m/+f/5//l/+b/5//n/+r/7P/t/+7/7P/s/+z/7P/t//D/8//0//f/
9//4//n/+f/2//L/7//u/+7/7v/u/+7/7f/s/+r/7P/t/+3/7v/t/+z/6v/p/+z/7f/t
/+v/7P/r/+j/6P/m/+P/4f/f/+D/4P/h/+H/4v/i/+L/4v/h/+L/4v/j/+X/5f/o/+v/
9P/8/woAJABCAGcAlADIAPwAKwFYAXwBjwGdAZgBcQEqAdMAegApAN7/nv9z/2H/Y/9w
/37/iP+O/5j/of+p/7P/u//E/8j/zP/P/9L/1f/W/9f/1//Y/9r/3P/a/9z/3f/d/93/
3//g/+H/4P/h/+L/4v/k/+X/5f/l/+X/5f/m/+f/6P/p/+n/6f/r/+v/7f/t/+7/7v/u
/+3/7f/u/+//7//w//H/8v/y//X/9f/1//b/9//4//n/+//7//v//f///wEAAwAEAAUA
AwAFAAcACQANAA8AEgAVABcAGAAbAB0AHgAfACEAJQAqACwALQAvAC8AMQAyADQANgA3
ADcANwA3ADcANwA2ADUANAA0ADIAMgAwAC8ALwArACkAJgAkACMAIQAeABwAHQAZABYA
EwAQAA4ADAAJAAYABQADAAIAAQD///3//P/7//n/+f/4//P/8//z//L/8//z//P/8v/z
//T/9P/z//L/8f/x//D/8f/x//H/8f/w/+7/7f/s/+7/7v/t/+3/7v/t//D/8f/u/+3/
7P/r/+3/7P/s/+3/7f/t/+3/7v/s/+3/7f/t/+3/7f/t/+7/7f/t/+3/7f/t/+3/7f/t
/+//7//v//D/8P/w//D/8P/y//X/9f/z//L/8v/x//D/8P/u/+7/7v/w//D/7//v/+//
7//v/+7/7//v//D/8f/u/+7/7v/s/+z/7P/s/+z/7P/t/+3/7P/q/+r/6//t/+3/7f/s
/+r/6v/r/+v/6f/q/+v/6//t//D/8v/0//L/8v/y//L/9f/4//v//P/7//v//P/9////
/P/4//X/8v/y//L/8v/y//H/8P/u/+z/7f/t/+7/7P/s/+v/6//q/+v/6//p/+n/6f/n
/+j/5//l/+T/4//i/+L/4//j/+D/4P/g/+D/4//i/+L/5f/p/+n/5v/n//D//v8SACwA
UgB9AK4A4gAWAUEBagGIAZsBowGQAVsBCgGxAFwADwDE/4T/X/9X/2P/cv9+/4j/jv+S
/5v/p/+t/7X/vv/C/8j/y//K/8v/zv/P/9H/0v/U/9T/1P/W/9f/1//U/9X/1f/V/9b/
1//Y/9j/2v/b/9v/2//b/9v/3P/d/97/3//f/9//3//f/+H/4f/i/+L/4v/h/+L/5P/m
/+f/5v/n/+j/6P/q/+v/7P/u//D/8P/w//H/8v/x//L/8//1//f/+P/5//r//f8AAAMA
CAAJAAsADQAQABIAFgAZABoAGwAdACEAIwAkACQAJQApACsALAAuADAAMQAxADEAMQAx
ADEAMAAtACwALAAqACkAJgAkACMAIwAhAB4AHAAYABUAEQAOAAsABwAEAAEA/v/8//r/
9//1//P/8P/u/+//7f/r/+r/5//l/+X/5P/h/+H/4f/g/+H/4f/h/+D/3v/e/93/2//a
/9n/2f/Y/9n/2f/Z/9n/2f/Y/9j/2P/W/9b/1f/V/9X/0//V/9X/1P/T/9L/0f/T/9L/
0v/T/9T/1f/W/9j/2f/b/9z/3f/c/9v/2v/a/9n/2f/Z/9n/3P/d/97/3//d/93/3f/e
/97/3v/e/97/3v/h/+H/3//f/+D/4P/g/+D/3v/e/97/3P/c/9v/2//d/93/3f/c/97/
2//Z/9f/2v/a/9r/2v/a/9j/2P/Z/9n/2P/W/9b/1//Z/9n/2f/Y/9b/1v/X/9f/2f/a
/9v/2//a/9z/3f/e/97/3v/e/97/3//i/+X/5v/l/+X/5v/n/+f/5P/g/93/3v/e/97/
3v/c/9v/2v/Y/9r/2//b/9z/2f/Y/9b/1f/X/9n/2v/Z/9j/1//U/9T/0f/P/87/zf/O
/87/z//P/8z/zP/M/8z/z//M/9D/0//X/9f/2P/h//D/BgAmAEgAcgCjANYACgFAAXEB
mAG0AccBxQGmAWUBDAGpAE4A9f+e/2T/T/9P/2H/cv96/3r/gP+M/5X/lf+f/63/tv+6
/77/w//E/8X/xv/J/8n/xv/K/8z/zv/Q/9H/0f/R/9P/1P/V/9T/1f/W/9b/1//Z/9r/
2//b/9v/3P/d/97/3//f/9//4P/h/+T/5f/l/+b/5//n/+f/6P/p/+n/6//t/+//8P/v
/+//7//w//P/9P/1//f/9//3//n/+//+/wEAAwAFAAcACwAPABMAFgAXABkAGwAhACQA
KQAtADAAMQAzADcAOgA8AD0APwBCAEUARwBKAEkASQBIAEcASQBJAEkASABJAEgASABG
AEIAPgA7ADkANQAzADAALgAqACUAHwAaABkAFQASAA8ACgAIAAYAAwD///3/+v/4//f/
9f/z//L/7//t/+3/7P/r/+v/6//q/+f/5//n/+b/6P/o/+f/5f/j/+P/5P/k/+T/5f/m
/+f/5P/i/+H/4P/j/+T/5P/l/+T/4f/i/+H/4v/j/+T/5f/k/+L/4f/h/+T/5f/m/+j/
5v/l/+P/4f/k/+X/5v/o/+n/6f/p/+n/6P/n/+b/5f/m/+f/6P/q/+3/7v/v//D/7f/v
/+7/6//p/+r/6v/q/+z/6v/q/+r/6v/q/+n/6f/p/+n/6f/o/+z/5//n/+j/5v/m/+b/
5v/m/+b/5//n/+j/5v/m/+f/5f/l/+X/5P/k/+T/5f/l/+X/5v/n/+f/5//o/+j/6P/r
/+z/7f/u/+//8v/1//b/9v/1//X/9f/3//T/8P/t/+r/6v/q/+r/6v/p/+j/5v/o/+n/
6f/q/+z/7P/r/+v/6v/r/+v/6f/o/+f/5P/k/+P/4f/g/9//3v/e/9//3//c/9z/3P/c
/+H/5P/g/+H/5f/n/+b/6f/0/woAKABKAHAAnQDOAAIBMgFjAZYBvAHbAe8B6gHBAXQB
GwHEAGcA+P+W/1n/R/9X/27/eP9+/4j/kv+Z/6f/tf+7/8D/yP/O/83/zP/R/9j/2f/Z
/9r/3P/a/9j/2v/b/9v/2f/b/9z/3f/g/+H/4v/i/+T/5f/l/+X/5f/l/+b/5//m/+f/
5//n/+n/6f/r/+v/7//w//H/8f/u/+7/7v/t/+//8f/z//T/9f/1//X/9v/6//z//v8B
AAEAAQADAAUABwAJAAoACwAPABMAFwAbABwAHQAfACEAJgAoACwALwAzADUAOAA9AEEA
RABGAEkATQBPAFAAUgBQAFEAUQBRAFMAUwBTAFIAUQBQAFAATgBLAEgARgBFAEIAPwA7
ADgANAAvACkAJAAjAB8AHAAZABMAEAANAAkAAwABAP7//P/9//v/+f/4//P/8f/x//D/
7//v/+//7v/t/+3/7f/s/+r/6v/p/+f/6f/p/+r/6v/p/+n/6f/p/+v/6v/q/+r/6f/o
/+b/5f/m/+X/6P/p/+f/5//n/+f/5f/k/+T/5f/l/+X/5f/m/+j/6f/p/+n/5//n/+f/
6P/p/+n/6f/p/+n/6f/p/+n/5//n/+f/6P/m/+b/5v/m/+b/6f/p/+f/5//o/+j/6P/o
/+b/5v/m/+n/6v/q/+v/6f/p/+n/6P/o/+f/5//n/+b/5P/m/+T/5P/k/+T/4v/i/+P/
4//l/+T/5f/n/+b/5f/k/+L/4v/i/+P/4//l/+b/5//n/+j/6v/r/+z/7v/u/+7/7v/s
/+7/8P/w/+//7//w//H/7//s/+j/5f/l/+b/5//o/+r/6f/o/+b/5v/n/+f/6P/q/+r/
6f/p/+n/6f/o/+X/4v/h/97/3v/f/93/3P/b/9j/2P/Z/9n/2f/a/9v/3P/j/97/2v/b
/9//4//o/+3/9v8MADAAVgB8AKsA4gAYAUwBfQGiAcAB3QHpAdQBmQFCAecAigAjAMD/
eP9V/1f/Z/92/4T/jP+M/5T/of+r/7X/u/++/8L/xv/L/87/zf/O/9P/1f/U/9L/1P/W
/9j/2f/Z/9n/2//c/93/2//b/9v/2v/b/93/3v/f/+H/4f/i/+P/5P/l/+X/5f/l/+X/
5//n/+j/6P/o/+f/6P/q/+z/7f/s/+3/7v/u//H/8f/x//L/9//4//n/+//7//v//f//
/wAAAwAFAAcABgAJAAwADwAUABUAFwAZAB4AIAAkACcALAAtAC8AMwA2ADgAOQA7AD8A
QQBCAEQARgBHAEcARwBFAEUARQBEAEMAQgBCAEAAPQA6ADgANwA1ADMAMAAuACkAJQAg
ABwAGQAVABIADwALAAgABQABAPv/+f/2//T/8f/v/+3/7P/r/+n/6f/o/+X/5f/l/+T/
4//j/+P/4v/k/+T/4//h/+H/4f/i/+L/3//f/9//3//f/97/3v/e/97/3v/d/93/3f/b
/93/3f/c/9v/2v/Z/9v/2v/a/9v/3P/d/97/4P/d/93/3P/b/9v/2//b/9z/2//b/9v/
2//d/93/3f/d/9//3//f/+D/3v/e/97/3v/g/+P/4//h/+D/4P/f/97/3v/c/9z/3P/d
/97/3v/f/93/3f/d/9z/3v/d/93/3f/a/9r/2//b/9z/2v/Y/9j/2P/Y/9j/2P/Z/9n/
2P/W/9b/1//Z/9n/2f/Y/9b/1v/X/9f/1//Y/9n/2f/c/97/3//g/+L/4v/i/+L/6f/w
//f//P///wEABAAHAAkABgACAP//AAAAAAAAAAD///3/+//4//v//f/+/wAAAAAAAP//
///+///////9//7//f/6//r/+f/3//b/9f/0//T/9f/1//L/8v/y//L/8f/4//r/9//3
//v//v///wQAFgAyAFgAggCtAN4AEgFIAXcBogHGAeUB+QH0AccBdgEZAcAAZQAAAKz/
e/9v/3v/jv+c/6L/pP+o/7P/v//J/8//1v/c/+D/4//i/+P/6P/p/+f/7P/w/+7/7P/u
/+//7//t/+//8P/x//T/9f/2//b/9P/1//X/9f/3//f/+P/5//r/+//7//v/+//7//3/
/f///wAAAQABAP//AAABAAEAAwAFAAcACAAIAAcABgAGAAsADAANAA8AEwATABUAFwAV
ABcAGAAZAB0AIQAlACkAKwArACwALQAyADQAOAA7AEAAQQBDAEcASgBMAE0ATwBRAFMA
VABWAFYAVwBXAFcAWQBZAFkAWABYAFgAWQBYAFQAUABNAEsASQBHAEQAQgA+ADsANwA0
ADMALwAsACkAJQAiAB8AGwAVABMAEAAOAAsACQAHAAYABAADAAQABAABAAEAAQAAAP3/
/f/9//z/+v/6//n/9//5//n/+v/6//n/+f/5//n/9//2//b/9v/4//j/9//3//f/9f/3
//f/9//3//f/9//3//b/9v/3//X/9f/1//b/+P/5//n/+f/5//n/+f/6//n/+f/5//n/
+//7//v/+//7//v/+//8//z//P/8//z//P///////f///wAAAAAAAP7//P/8//z/+v/6
//n/+f/6//v//P/8//r/+f/5//n/+P/4//n/+f/6//r/+P/4//r/9v/2//b/9v/2//T/
9P/1//X/9f/0//X/9//5//n/+f/4//b/9v/3//f/9//4//n/+f/4//r/+//8//7//v/+
//7//f8AAAMABAAHAAcACAAJAAsACAAEAAEA///+//3//P/+//3//P/6//z//f/9//7/
/P/8//v/+//+///////9//z/+//4//j/9f/z//L/8f/y//L/8//z//D/8P/w//D/8//0
//T/9f/3//f/+P/9/wQADAAeAD4AYACDALYA8AAoAV0BjAGyAc8B5QHqAc8BjAE1AdoA
fwAeAMT/hf9p/2n/eP+I/5T/nP+i/6v/t//B/8n/1P/a/97/4f/k/+f/6P/n/+f/7P/u
/+z/6v/s/+3/7f/v//H/8v/z//T/9f/2//b/9v/3//f/9//1//X/9v/3//r/+//7//v/
+//7//3//f///wAAAQABAAMABAAFAAUABgAHAAgACAAJAAkACQAKAAsADAANAA8ADwAP
ABEAEwAVABcAGAAZABwAHwAiACUAJgAnACkAKwAuADAANAA3ADwAPQA/AEMARwBKAEwA
TwBQAFEAUQBSAFMAVQBWAFcAVwBXAFcAVgBVAFQAVABSAFEATgBMAEsASQBHAEQAQgBC
AD8AOwA4ADYAMQAtACkAJwAmACUAIwAfAB0AGgAYABcAFQATABIADQALAAsACgAJAAkA
CQAIAAUABQAFAAQABgAGAAUAAwABAAEAAgACAAEAAQABAAEAAQAAAAAAAAACAAIAAQAB
AAMAAQADAAMAAgABAAAA//8AAAAAAQADAAEAAQABAAIABAAFAAUABQAFAAUABQAGAAcA
BwAHAAcABwAHAAcABwAHAAcABwAIAAoACgAKAAoACAALAAsACQAJAAoACgAKAAoACAAI
AAgACQAKAAoACwAJAAkACQAIAAgABwAHAAcACAAIAAkACQAIAAgABgAGAAgABgAGAAgA
CgAKAAYACAAKAAkACAAHAAYABgAGAAcABwAGAAQABAAFAAcABwAHAAYACAAIAAkACQAJ
AAoACwALAA4AEAARABIAEgASABIAEgARABQAFwAYABoAGwAdAB8AHgAaABUAEQASABIA
EgASABQAEwASABAADwAPAA4ADgAPABAAEAARABAAEQARAA8ADgANAAoACgAJAAcABgAF
AAYABgAHAAcACAAIAAgACAAHAAYABgALAA0ADwAUABsAIAAoAEIAZgCOALkA8AAqAWAB
jQG0AdAB5QHrAdIBlQE8Ad8AiAAxANr/nv+F/3//if+c/6j/rv+4/8L/zf/V/9//5//s
//L/9v/5//7/AwAEAAEAAQAEAAQABAAEAAYABwAHAAkACwAMAA0ADAANAA4ADgAOAA8A
DwAPABAAEQATABUAGAAZABkAGQAXABcAGQAZABkAGgAbABsAHQAeAB8AHwAeAB8AIAAg
ACMAIwAjACQAJwAoACkAKwAtAC0ALwAxADEAMwA0ADUANAA3ADoAPQBCAEMARQBHAEgA
SgBOAFEAVgBXAFkAXQBeAGAAYQBjAGcAaQBqAGwAbABtAG0AbQBsAGsAagBoAGkAaABo
AGYAZwBkAGIAYQBfAF0AWgBYAFgAVQBRAE4ASwBHAEQAQQBAAD4APAA5ADYANQAzADIA
LwAvAA==
         </WaveFormData>
      </LeadData>
      <LeadData>
         <LeadByteCountTotal>10000</LeadByteCountTotal>
         <LeadTimeOffset>0</LeadTimeOffset>
         <LeadSampleCountTotal>5000</LeadSampleCountTotal>
         <LeadAmplitudeUnitsPerBit>4.88</LeadAmplitudeUnitsPerBit>
         <LeadAmplitudeUnits>¦ÌV</LeadAmplitudeUnits>
         <LeadHighLimit>2147483647</LeadHighLimit>
         <LeadLowLimit>268435456</LeadLowLimit>
         <LeadID>V5</LeadID>
         <LeadOffsetFirstSample>0</LeadOffsetFirstSample>
         <FirstSampleBaseline>0</FirstSampleBaseline>
         <LeadSampleSize>2</LeadSampleSize>
         <LeadOff>FALSE</LeadOff>
         <BaselineSway>FALSE</BaselineSway>
         <ExcessiveACNoise>FALSE</ExcessiveACNoise>
         <MuscleNoise>FALSE</MuscleNoise>
         <LeadDataCRC32>2840330328</LeadDataCRC32>
         <WaveFormData>
/P/8//z//P/5//b/8//w/+7/7P/q/+j/5v/m/+b/5v/l/+T/4//i/+D/4P/g/+D/3//e
/93/3P/c/9z/3P/c/9z/3P/c/9z/2//a/9n/2P/a/9r/2v/a/9j/2P/Y/9j/2//c/93/
3v/b/9r/2f/Y/9r/2v/a/9r/2P/Y/9j/2P/a/9r/2v/a/9j/2P/Y/9j/2f/a/9v/3P/e
/97/3v/e/9v/2v/Z/9j/2v/c/97/4P/d/9z/2//a/9z/3P/c/9z/3P/c/9z/3P/a/9r/
2v/a/9v/3P/d/97/3f/c/9v/2v/a/9r/2v/a/9j/2P/Y/9j/2P/Y/9j/2P/Y/9j/2f/Z
/9b/1v/W/9b/1//Y/9n/2v/Y/9j/2P/Y/9j/2P/a/9v/3P/d/97/3v/g/+D/4f/h/+L/
4v/j/+L/5P/m/+j/6f/o/+b/4v/f/+H/4f/h/+L/4v/h/+D/4P/i/+L/4//j/+P/4//i
/+L/4v/k/+T/5P/g/93/3P/b/9r/1//V/9X/1f/V/9X/1f/U/9T/1P/V/9H/0v/W/9j/
3P/d/9z/2v/e/+f/9v8LACcATgB8AKwA3QATAUkBdAGUAa0BsgGUAV0BGwHYAJEASwAR
AOn/1v/V/9n/1v/O/8X/wf+//8H/wP/A/8H/wv/G/8n/yv/M/8z/y//L/8r/yv/M/8z/
zP/M/83/y//L/8v/zP/N/8//0P/S/9D/0P/S/9L/0P/Q/9H/0f/R/9H/0f/S/9D/z//P
/9H/1f/V/9X/1f/V/9b/1v/W/9j/2P/Z/9n/2//b/9v/3P/d/97/3//g/9//3//f/9//
4v/k/+X/5v/l/+b/6f/s//D/8P/x//P/9v/4//v//P/7//3///8AAAQABgAHAAkACQAL
AAsACgAOABEAEgATABEAEAAQABAAEgATABMAEQAQAA8ADgANAAwADAALAAoACgAKAAcA
BQADAAIAAAD8//z/+//6//n/9//1//P/8f/v/+7/7f/s/+f/5v/m/+X/5v/m/+b/5P/l
/+X/5v/m/+b/5v/l/+X/4//i/+H/4f/j/+P/4v/i/+L/4v/g/+D/4v/i/+L/4v/g/97/
4P/g/+H/4f/h/+H/4P/g/+D/4f/j/+P/4//k/+f/5//n/+f/5v/l/+T/5P/k/+L/4v/i
/+X/5v/n/+j/6P/o/+f/5v/n/+j/6f/q/+n/6//r/+n/5//n/+f/5//o/+n/6v/r/+v/
6v/q/+v/6f/p/+n/6f/o/+j/6P/o/+j/5//n/+f/6f/p/+j/6P/q/+r/6P/o/+j/6P/o
/+j/6P/p/+n/6P/o/+j/6P/o/+j/6P/o/+r/6v/q/+r/6v/q/+z/7f/u/+//8P/w/+7/
7v/v/+//8//0//b/9v/1//b/9//3//j/+P/2//X/9f/1//X/9v/2//X/9P/0//L/8v/z
//P/8//z//L/8v/y//T/9P/0//P/8f/x//H/7//r/+j/5//n/+f/5//n/+j/6P/o/+n/
6f/o/+r/6v/o/+n/7P/u/+7/8/8AABMALQBOAHQAoADTAAkBOQFkAYYBnQGoAZQBYwEj
Ad4AlwBXAB8A+f/m/9//4f/i/+D/1//P/9H/1f/W/9b/2f/e/97/3f/g/+D/4P/f/9//
4P/k/+T/5P/k/+T/5f/j/+P/4//k/+X/5//o/+r/6f/o/+n/6P/q/+r/6//r/+3/7f/t
/+7/7P/r/+v/7f/v/+//7//v/+3/7v/u/+7/8P/w//H/8f/1//X/9f/2//X/9v/3//j/
+v/7//z//f/9//7//v/+//3//v8BAAQABgAGAAcACQAKAAwADwAQABIAFQAYABoAGwAc
ABwAHQAeACEAIgAiACMAJQAlACUAJQAkACQAJAAkACUAJQAjACAAHwAeAB0AHgAeAB0A
HAAcABwAGQAXABcAFgAUABAADwAPAA8ADwANAAsACQAHAAYABgAGAAYAAQAAAAAA///+
//7//v/8//v/+//8//z/+v/6//n/+f/4//j/+P/5//n/+f/4//j/+P/4//b/9v/6//r/
+v/6//j/9v/4//j/+f/5//n/+f/4//j/+P/5//j/9//2//b/+v/7//z//f/7//v/+//8
//7//P/8//z//P/8//z//P/7//z//P/8//z//P/8//z///8BAAEA///+//3//P/7//3/
/f/9//3//f/8//z//f/9//3//f/9//z//P/8//z//P/7//v/+/////3//P/6//j/+v/6
//r/+v/6//r/+//7//r/+v/6//r//P/8//z//P/7//r/+f/4//r/+v/8//3//P/9//7/
/v8AAAAAAQABAAUABgAIAAgABwAIAAkACQAJAAgABQADAAMAAwADAAQABAADAAIAAgAC
AAIAAwADAAMAAwACAAIAAAACAAIAAgADAAEAAQABAP7/+//5//n/9//3//f/9//2//b/
9v/3//f/+v/6//j/+P/7//7//v8AAAUAEAAfADMAUAB2AKAAzQD/AC0BVAFyAYkBkgF+
AU0BEQHQAI8AUwAhAP//7v/p/+n/6v/q/+P/3//f/93/3P/g/+X/6v/u/+3/7v/w//D/
7f/t/+7/7v/u/+7/7v/u/+//7//v/+//8P/y//P/8//0//T/9P/2//b/9P/0//X/9f/3
//f/9//4//b/9f/1//f/+//7//v/+//5//r/+v/6//j/+P/5//n//f/9//3//v/9//7/
//8AAAIAAwAEAAUABQAGAAYABgAJAAoADQAQABEAEAAQABEAEgAUABcAGAAWABkAHAAe
ACAAIgAjACUAJAAnACgAKAAnACkAKQApACkAKAAoACgAJwAnACYAIwAjACMAIwAjACQA
JAAjACIAIgAiAB8AHQAdABwAGgAWABYAFQAUABMAEwARAA8ADQAKAAoACgAKAAcABgAG
AAUAAgACAAIAAAD/////AAAAAPz//P/7//v//P/8//z//f/9//3//P/8//7//v/8//z/
AAAAAAAAAAD+//z//v/+//v/+//7//v//P/8//z//f/9//3//f/+////////////AQAB
AAEAAgACAAAAAAAAAAAAAAAAAAAAAQACAAIAAgACAAIAAgACAAEAAwADAAEAAQABAAEA
AQABAAEAAQABAP///v/+//////////////8AAAAAAAAAAP7//f/9//3///////7//v/+
//7//v/+//7///////z//P/8//z/+v/6//r/+v/8//z//P/8//r/+v/8//3///8BAAMA
BAAGAAYABwAHAAkACgAMAAwACwAMAA0ADQAMAAoABgADAAUABQAFAAYABAADAAIAAgAC
AAIAAwADAAQABQAFAAYABQAGAAUABAAEAAEAAAD//wAA/f/7//v/+v/5//j/9//2//b/
9v/3//n/+v/8//7//P/9//7/AAAGAA8AIAAzAE0AbACSAMAA8QAhAUcBagGCAYsBegFQ
ARkB2wCUAFsALQADAOv/5v/r/+v/6P/k/93/2f/b/+H/4v/i/+X/6P/o/+v/7v/w/+7/
6//p/+r/7P/q/+v/7P/t/+//7//v/+//8P/w//H/8f/y//L/8v/0//T/9P/0//X/9f/1
//X/9f/2//b/9f/1//f/+f/5//n/+f/3//j/+P/4//j/+P/5//n/+//7//v//P/7//z/
/f/+//7///8AAAEABQAGAAYABgAFAAYACQAMAA4ADgAPABEAEgAUABcAGAAYABsAHgAg
ACAAIgAjACUAJgApACoAKgAoACkAKAAnACcAJgAmACYAJAAlACUAIwAjACMAIwAjACAA
IAAfAB4AHAAcABkAFwAWABYAFQASAA4ADQAMAAsACgAJAAgABwAEAAQABAAEAAMAAgAC
AAEA/v/+//7//P/5//n/+v/6//j/+P/3//f/9P/0//T/9f/1//X/9P/0//T/9P/y//L/
9P/0//T/9P/2//T/9v/2//P/8//z//P/8v/y//L/8//1//X/9f/2//X/9f/1//X/9//3
//f/+P/8//r/+v/6//r/+v/6//r/+//8//z//P/7//r/+f/4//n/+//7//n/+f/5//n/
+f/5//n/+f/5//n/+P/4//n/+P/3//b/9f/2//b/9v/2//b/8//z//T/9P/0//T/9P/2
//b/9//3//P/8v/x//D/8f/y//P/9P/0//T/9P/0//T/9P/2//f/9v/3//j/+P/4//j/
+f/5//n/+v/8//z///8AAAEAAQAAAP7/+v/3//j/+f/6//z/+v/5//j/+P/2//b/9//3
//j/+f/5//r/+f/6//n/+P/4//X/9P/z//D/7f/r/+v/7f/t/+3/7f/q/+r/6v/r/+3/
7v/s/+r/7v/v/+7/8v/6/wEAEAApAEkAbgCcANAAAwEzAV8BhgGmAbEBogF4ATsB8QCq
AG0AMQADAOv/5P/p/+n/5P/c/9P/0f/T/9X/1v/W/9n/3P/e/93/3v/g/97/4f/j/+L/
4P/e/9//4P/h/+P/4//j/+P/5P/k/+X/5f/m/+b/5v/o/+j/5//m/+b/5f/m/+f/6P/q
/+r/6f/p/+v/6//r/+v/6//t/+7/7v/u/+7/7v/v/+//7//v/+//8P/x//L/8//0//T/
9f/2//f/+f/6//r/+v/7//z///8CAAQABAAFAAcACAAKAA0ADgAMAA8AEgAUABgAGgAb
AB0AHgAhACIAIgAgACEAIAAfACEAIAAgACAAIAAhACEAHwAcABsAGgAZABgAGAAXABYA
FAAUABEADwAPAA4ADAAIAAYABQAEAAMAAQD///3/+//6//r/+v/6//f/9v/2//X/8v/y
//L/8P/v/+//8P/w//D/8P/v/+//7v/u/+7/7//v/+//7v/u/+3/7P/p/+j/7P/s/+z/
7P/u/+z/7v/u/+3/7f/t/+3/7f/u/+//8f/w/+//7v/u//H/8f/x//H/8//z//P/9P/2
//T/9P/0//b/9v/2//b/9f/2//b/9v/2//b/9v/2//X/9//3//X/9//3//f/9//3//f/
9//3//X/9P/0//X/9f/1//X/9f/0//T/9P/0//b/9f/1//b/9P/0//T/9P/z//L/8v/x
//H/8v/z//T/8v/y//L/8v/0//T/9P/0//T/9P/2//f/9v/3//j/+P/2//b/9//3//v/
/P/+//7///8AAAEAAQACAAIAAAD///z/+//6//r/+//7//v//P/8//z//f/9//v/+//6
//r//P/+//7//v/6//f/9v/1//X/8//y//P/8f/x//H/8f/y//L/8v/z//P/8v/y//T/
8v/z//b/9P/0//n/BgAZAC8ASgBuAJgAyQD/ADMBYgGGAaEBrgGgAXMBNwH0ALEAcQA3
AAsA8v/r/+//8P/s/+P/3//f/93/3P/e/+H/4v/k/+n/6v/o/+j/6f/p/+r/6v/q/+r/
6v/q/+v/7f/t/+3/7v/s/+3/7f/u//D/8P/y//L/8v/y//P/8//z//P/8//0//T/8//z
//X/9f/1//X/9f/3//j/+P/4//r/+v/7//v/+//7//v//P/9//7///8AAAAAAQACAAMA
BAAEAAMAAgAEAAYACgAOAA4ADgAPABEAEgAUABcAGAAYABsAHgAgACIAJAAlACcAJgAp
ACoAKgArAC0ALQAtAC4ALgAvADAALwAvAC4AKwArACsAKwArACoAKgApACgAJgAmACMA
IQAhACAAHgAaABkAGQAZABkAFQATABEADwAOAA4ADgAOAAoACAAHAAUABgAGAAYABAAD
AAMABAAEAAIAAgABAAEAAgACAAIAAwABAAEAAAAAAAEAAgABAAIAAgACAAIAAgACAAAA
AgACAAEAAQABAAEAAAAAAAAAAQABAAEAAQACAAEAAQABAAEAAQABAAEAAgAEAAIAAgAC
AAQABAAEAAQABAAEAAMAAgAAAAAAAAAAAAQABwAIAAcABwAHAAcABwAFAAUABQAFAAYA
BgAHAAkABgAFAAQAAwAEAAQABAAEAAYAAwAEAAQABAAEAAQABAAEAAUABQAEAAQABAAE
AAIAAgACAAIABAAEAAQABAACAAIABAAFAAgACQAKAAoACAAIAAkACQALAAwADgAOABEA
EgATABMAEQAQAA0ACwANAA0ADQAOAA4ADQAMAAwADAAMAA0ADQALAAsACgAKAAoADAAM
AAwACwAJAAkACQAHAAMAAAD/////////////AAAAAAAAAQABAAAAAgACAAAAAwAEAAQA
BgALABYAKQA/AFwAgACuAN0ADQE9AWoBhgGZAaABjAFdAR8B3ACdAGMAMwARAAAA+//7
//z/+v/z/+//7f/t/+z/7v/x//T/9P/z//b/+P/4//n/9//4//j/+v/4//j/+P/5//n/
+f/5//r/+v/7//v//P/6//r//P/8//z//P/9//3/////////AAAAAP////8BAAEAAQAB
AAEAAwAEAAQABAAEAAQABQAFAAcABwAHAAgACQAKAAsADAAKAAsADAANABEAEgASABIA
EAAQABIAFAAXABgAGgAdABwAHgAhACIAIgAlACgAKgAsAC4ALwAxADAAMwA0ADQANwA5
ADkAOQA5ADgAOAA4ADYANwA3ADUANQA1ADUANQA0ADQAMwAyADIAMgAvAC0AKQAoACYA
IgAiACEAIAAfAB0AGwAZABcAFAAUABQAFAATABIAEgARABAAEAAQAA4ACwALAAwADAAN
AA4ADgAPAAwADAAMAA0ACwALAAoACgAKAAoACAAIAAoACgAKAAoADAAKAAwADAAKAAkA
CAAHAAYABgAGAAcABwAHAAcACAAJAAkACQAJAAcABwAHAAgACAAGAAYABgAIAAgACAAI
AAkACgAKAAoACgAKAAoACgALAA0ADQALAAsACwALAAsACwALAAsACwALAAoACgALAAsA
CwALAAsACgAKAAoACgAIAAcABgAGAAYABgAGAAYABgAHAAcABAAEAAQABAAFAAYABwAI
AAYABgAGAAYABAAEAAYABwAJAAsADQAOAAwADAANAA0ADwAQABIAEgARABIAEwATABMA
EgAPAA0ADQANAA0ADgAOAA0ADAAMAAwADAANAA0ADQANAAwADAALAAwACwAKAAoABwAG
AAUABgADAAEAAQADAAMAAwADAAEAAAD/////AQACAAIABAAGAAUAAgACAAQACwAYAC0A
SwBuAJYAxAD3ACUBUQF6AZYBpwGkAYQBSQEHAcYAiwBTACMABQD6//v////+//j/7//p
/+f/5//m/+j/6//w//L/8//y//L/8v/z//P/8v/0//b/9v/2//b/9//2//X/9P/0//T/
9f/1//b/+P/4//r/+v/4//j/+f/5//v/+//7//z//P/7//v//f/9//3//f/9//7/AAAB
AAIAAAAAAAEAAQAFAAUABQAGAAYABgAGAAYABgAHAAgACQAJAAoACgAKAA0ADgARABQA
GAAYABkAGwAcAB4AIQAiACAAIwAmACgAKQAqACoAKwAuADEAMgAyADMANQA1ADUANwA2
ADYANgA1ADUANAAxADIAMQAwAC8ALgAuAC0ALAAqACoAJwAlACIAIAAdABgAGAAXABYA
FQAVABMAEQAPAA4ADgAOAA4ACAAGAAUAAwACAAIAAgAAAAAAAQADAAQAAQAAAP7//f/6
//r/+v/7//3//f/8//z//P/8//r/+v/6//r/+v/6//j/9v/4//j/9//3//f/9//0//T/
9P/1//f/9//3//j/+v/7//z//f/9//3//f/+/////P/7//r/+//8//3//v/+//7//f/8
//7//v/+//7///8BAAEA/////////////////////////f/8//z//f///////////wAA
/v/6//j/+v/8//z//P/8//v/+v/6//n/+P/4//j/+P/6//r/+v/6//n/+P/3//b/9//4
//v//f/8//3//v/+//3//P/8//v//v8AAAMABAAEAAQABAADAAUABAABAP//////////
AAD+//3//P/8//z//P/9//3/+//7//r/+v/8//7//v/+//r/9//2//X/8v/v/+3/7f/t
/+3/7f/t/+r/6v/q/+v/7f/q/+z/8v/0//H/8P/0//z/CQAgADsAWwCEALAA4gAXAU0B
fQGiAbwBxQG0AYgBRQH5ALIAcQAzAAcA8//s/+3/7//o/9r/0//T/9H/zf/Q/9b/2f/a
/9z/3//g/97/3v/h/93/3P/c/9z/3v/e/97/3//f/9//3//g/97/3//f/+D/4P/g/+L/
4v/i/+L/4//j/+P/4//j/+T/5f/l/+b/6f/q/+n/6P/n/+f/6P/o/+j/6f/q/+z/7f/u
/+3/7P/s/+v/7P/t/+7/7P/t/+7/7//y//T/9f/2//n/+v/9/wAAAgACAAMABQAHAAoA
DgAQAA4AEQAUABYAFwAYABgAGQAbAB8AIQAiACIAIwAiACEAIQAgACAAIAAiACMAIwAh
AB8AHQAbABkAGAAYABcAFgASABAACwAHAAcABgAEAAAA/P/7//r/+f/3//X/8//x/+7/
7v/u/+7/6//q/+r/6f/o/+j/6P/m/+P/4//k/+T/4v/i/+H/4f/e/97/3v/f/+L/4//j
/+T/4v/g/9z/2v/f/+D/4f/i/9//3P/d/9z/3P/d/97/3//e/97/3v/f/+H/4f/h/+L/
4f/f/93/2//c/93/3v/g/+T/4v/i/+L/4P/e/9z/2v/c/97/3//g/+L/5P/m/+j/6P/p
/+j/5f/j/+P/4//j/+X/5f/l/+X/4v/g/9//3//h/+H/4f/h/+T/4v/g/+D/4P/g/+D/
4P/e/97/3//f/9//4P/h/+L/4f/g/9//3v/c/9z/3P/c/97/3v/g/+H/3//f/9//3v/f
/+D/4v/j/+X/5v/o/+j/6f/q/+v/6//p/+j/5f/j/+H/4f/h/+L/4v/h/+D/4P/i/+L/
4//j/+X/5f/k/+T/4//k/+P/4v/e/9v/2v/Z/9v/2f/Y/9n/2f/Z/9n/2f/X/9b/1f/V
/9f/2P/W/9b/2v/b/9j/1v/c/+3/AgAdADkAXgCIALoA7QAlAV0BjgGwAccBzAG0AXkB
NwH2AK8AXQAVAOf/0v/P/9P/0P/G/7v/uf+7/8H/xv/E/8X/yP/K/8f/xv/K/87/zf/N
/9D/0P/O/83/zP/L/8v/yf/J/8n/yv/L/83/zv/Q/9D/0P/S/9L/0P/Q/9H/0f/T/9P/
0//U/9L/0f/R/9P/1v/X/9j/2f/Y/9j/1//W/9j/2P/Z/9n/2//b/9v/3P/f/+D/4f/i
/+H/4f/h/+H/4//k/+T/5P/m/+j/7P/w//D/8P/x//P/9P/2//n/+v/7////AwAGAAgA
CgALAA0ADwATABUAFgAVABcAFwAXABcAFgAWABYAFAAVABUAEwASABEAEAAPAA0ADAAK
AAgABQAEAAAA/f/8//z/+//4//P/8f/v/+3/6P/l/+L/3//e/97/3v/e/9n/2P/Y/9f/
2P/Y/9j/1v/V/9X/1v/W/9T/1P/T/9P/1P/U/9T/1f/U/9P/0f/Q/9L/0v/Q/9D/0P/Q
/9D/0P/S/9D/0v/S/9P/0//T/9P/z//O/83/zf/N/83/zf/O/9D/0f/S/9P/0v/R/9D/
0P/U/9L/0v/S/9D/0P/Q/9D/z//Q/9D/0P/Q/9D/0P/Q/9H/0//T/9H/0f/R/9H/0f/R
/9H/0f/R/9P/1P/W/9n/1//X/9f/1//U/9T/1P/U/9T/0f/S/9L/0v/S/9L/0P/Q/9H/
0f/S/9L/0v/S/9D/0P/Q/9D/0v/S/9L/0v/U/9T/1v/X/9b/1//Y/9j/2v/a/9v/2//c
/9z/3f/c/93/3v/f/9//3f/c/9n/1//Y/9n/2v/c/97/3f/c/9z/3P/c/93/3f/f/9//
3v/e/97/4P/g/+D/3f/Z/9f/1f/W/9P/0f/R/8//z//P/8//0P/Q/9D/0f/X/9L/zv/O
/9D/0//W/9b/2P/p/wQAIQA/AGYAlgDKAAEBOQFnAY4BrgHDAboBjgFPAQsBxAB5ADMA
///h/9b/1//T/9D/yv+9/7n/u/+//8D/wP/D/8T/wv/H/8j/xv/G/8n/yf/I/8b/xv/I
/8j/yP/J/8v/y//L/8z/yf/J/8j/yP/J/8r/zf/O/87/zv/P/8//z//P/8//0P/Q/8//
z//R/9H/0f/R/9H/0//U/9T/1P/U/9T/1f/V/9f/1//X/9j/2f/a/9v/3P/c/93/3v/f
/+P/5P/k/+T/4//k/+f/6v/t/+7/8P/z//T/9v/5//r/+v/9/wAAAgAEAAYABwAJAAwA
DwAQABAAEwAVABUAFQATABIAEgASABAAEQARAA8ADAALAAoACQAJAAoACgAKAAcABgAC
AP//+//6//j/9P/x/+//7f/r/+n/5//l/+P/4f/g/9//3v/b/9r/2v/Z/9b/1v/W/9T/
1f/V/9b/1v/W/9b/1f/V/9b/1v/W/9f/1f/V/9T/1P/U/9T/0v/S/9L/0v/S/9L/1P/S
/9T/1P/R/9H/0f/R/9D/0P/Q/9H/0v/T/9T/1v/V/9X/1f/V/9X/1f/V/9b/1//U/9P/
0v/U/9T/1P/U/9f/2P/Y/9j/2P/Y/9j/2P/Z/9v/2//Z/9f/1//X/9f/2f/Z/9n/2f/c
/9z/3f/f/97/3f/c/9v/2v/a/9r/2v/c/9v/2//b/93/3P/a/9r/2v/a/9j/2P/Z/9n/
2v/a/9r/2v/Y/9j/2P/Y/9j/2P/Y/9j/2v/a/9z/3f/g/+H/4v/i/+L/4v/j/+P/4//k
/+b/5v/n/+j/6f/p/+f/5v/j/+H/4//j/+P/5P/i/+H/4P/g/+L/4v/j/+P/4//j/+L/
4v/k/+b/5v/m/+T/4f/g/9//3P/Z/9f/1//Z/9n/2f/Z/9j/2P/Y/9n/1//c/97/3P/c
/+H/4P/c/97/6f/8/xUANQBaAIIAsgDlABkBSwF4AZ4BuwHAAaQBbQErAegAowBbAB0A
+f/q/+n/6f/m/9z/zf/D/8P/x//I/8r/zf/Q/9L/0f/Q/8z/zv/P/8//0v/W/9T/1P/U
/9T/1f/T/9P/0//U/9X/1//Y/9r/2P/Y/9r/2v/a/9r/2//b/93/3f/d/97/3v/d/93/
3//f/9//3//f/9//4P/g/+D/4f/i/+T/5f/m/+X/5P/k/+f/6P/p/+r/6v/r/+z/7f/t
/+7/7v/u//L/9P/4//z//f/8//z//f8AAAIABQAGAAgACwAOABAAEgAUABUAFwAWABkA
GgAaAB0AHwAfAB8AIQAgACAAIAAiACMAIwAhAB8AHQAbABkAGAAYABcAFgAUABQAEQAP
AA8ADgAMAAgABAADAAIAAQD///3/+//5//f/9v/1//T/8v/y//P/8//w//D/8P/u/+3/
7f/u/+7/7P/s/+v/6//q/+r/6v/r/+v/6//q/+r/6v/q/+j/6P/q/+r/6v/q/+z/6v/s
/+z/6//r/+v/6//q/+r/6v/r/+n/6f/p/+r/7f/t/+3/7f/t/+3/7f/u/+7/7P/s/+z/
7v/u/+7/7v/t/+7/7v/u/+//8P/x//L/8f/z//P/8f/z//P/8//z//H/8f/x//H/8f/w
//D/8f/z//P/8//z//D/8P/w//D/8f/x//L/8//z//P/8v/y//T/8P/y//L/8v/y//D/
8P/x//H/8P/w//D/8P/y//L/8v/y//L/8v/y//L/8P/w//L/8//0//X/9v/2//b/9v/3
//f/+f/6//z//P///wAAAQABAAMAAgD///3//P/7//r/+v/8//v/+v/6//z//P/9//3/
+//7//r/+v/8//7//v/+//z/+f/4//f/9P/x/+//7//v/+//7//v/+7/7v/u/+//8f/y
//L/9P/2//X/9v/4//r//f8IAB8ANwBSAHwArgDfABUBTQF8AaIBwQHQAcQBmQFXARYB
0QCHAEUAFwD8//P/9f/0/+7/5//f/93/3//g/+D/5f/o/+r/6//q/+r/7P/r/+n/7v/u
/+z/7P/s/+z/7f/v/+//7//w//L/8//z//T/8v/y//T/9P/y//L/8//z//T/9f/2//j/
+P/3//f/+f/5//n/+f/5//v//P/8//z//f/+/wAAAQABAAEAAQACAAMABAAFAAYABgAH
AAgACQALAAwADAAMAA8AEAATABYAFgAWABcAGQAaABwAHwAgACIAJQAoACoALgAwADEA
MwAyADUANgA2ADkAOwA7ADsAPQA8ADwAPAA8AD0APQA7ADgANwA2ADUANgA2ADUANAA0
ADQAMQAvACsAKgAoACQAIwAjACMAIwAgAB0AGgAXABgAGAAYABgAFQAUABQAEwASABIA
EgAQAA0ADQAOAA4ADgAOAA0ADQAMAAwADAANAAsACwAKAAoACwAMAAsADAAOAA4ADgAO
AA4ADAAOAA4ACwALAAsACwALAAwADQAPAA4ADQAMAAwADwAPAA8ADwAPAA8ADwAQABIA
EAAQABAAEAAQABAAEAARABIAEgASABMAFAAVABYAFgAXABYAEwAVABUAFQAVABMAEwAT
ABMAFgAWABcAGQAYABcAFgAVABQAFAAUABQAFgAVABUAFQAVABUAFAAUABYAFgAUABQA
GQAZABUAFQAWABQAFAAUABQAFgAWABcAFwAUABQAFAAUABQAFAAUABQAFgAWABYAFgAW
ABYAGAAZABwAHQAeAB4AIAAgACEAIQAhACIAJAAkACYAKAAqACsAKgAoACQAIQAjACMA
IwAkACYAJQAkACQAIwAiACIAIQAjACMAIgAiACIAJAAkACQAIAAdABwAGwAaABcAFQAV
ABYAFwAYABkAGgAaABoAGwAXABYAFgAaABwAHQAeACIAIgAlADYAUQBzAJgAxgD4AC0B
XwGNAbQB0gHhAdYBrAFvASkB6AClAGUANwAhABQAEQAVABQACgAFAAUAAwADAAgACgAL
AAwADgAPABIAFgAWABEAEQASABIAEgAUABQAFAAVABcAFwAXABgAFwAXABYAFgAYABgA
GgAaABoAGgAbABsAHAAdAB4AIAAgAB8AHwAhACEAIQAhACEAIwAkACQAJAAkACQAJQAl
ACcAJwAnACgAKwAsAC0ALgAuAC8AMAAxADMANAA0ADQAMwA0ADcAOgA+AD4APwBBAEIA
RABHAEgASgBNAFAAUgBSAFQAVQBXAFgAWwBcAFwAXwBhAGEAYQBfAF4AXgBeAGAAYQBh
AF8AXgBdAFwAWwBaAFoAWQBYAFgAWABVAFMAUQBQAE4ASgBKAEkASABHAEYARQBEAEMA
QgBCAA==
         </WaveFormData>
      </LeadData>
      <LeadData>
         <LeadByteCountTotal>10000</LeadByteCountTotal>
         <LeadTimeOffset>0</LeadTimeOffset>
         <LeadSampleCountTotal>5000</LeadSampleCountTotal>
         <LeadAmplitudeUnitsPerBit>4.88</LeadAmplitudeUnitsPerBit>
         <LeadAmplitudeUnits>¦ÌV</LeadAmplitudeUnits>
         <LeadHighLimit>2147483647</LeadHighLimit>
         <LeadLowLimit>268435456</LeadLowLimit>
         <LeadID>V6</LeadID>
         <LeadOffsetFirstSample>0</LeadOffsetFirstSample>
         <FirstSampleBaseline>0</FirstSampleBaseline>
         <LeadSampleSize>2</LeadSampleSize>
         <LeadOff>FALSE</LeadOff>
         <BaselineSway>FALSE</BaselineSway>
         <ExcessiveACNoise>FALSE</ExcessiveACNoise>
         <MuscleNoise>FALSE</MuscleNoise>
         <LeadDataCRC32>4202805626</LeadDataCRC32>
         <WaveFormData>
8v/y//L/8v/u/+z/6v/o/+f/5v/l/+T/4v/i/+L/4v/h/+D/3//e/97/3v/e/97/2//a
/9n/2P/Z/9r/2//c/97/3v/e/97/3f/c/9v/2v/c/9z/3P/c/9v/2v/Z/9j/2//c/93/
3v/c/9z/3P/c/97/3v/e/97/3v/e/97/3v/e/97/3v/e/97/3v/e/97/3v/e/97/3v/e
/97/3v/e/9z/3P/c/9z/3v/g/+L/5P/h/+D/3//e/+D/4P/g/+D/3v/e/97/3v/g/+D/
4P/g/+L/4v/i/+L/4P/g/+D/4P/g/+D/4P/g/97/3v/e/97/4P/g/+D/4P/d/93/3v/e
/97/3v/e/9//4f/h/+H/4P/e/9//3//f/9//3//f/+H/4v/j/+T/5P/m/+b/5v/m/+f/
6f/p/+r/6f/q/+v/6//q/+f/5f/j/+T/5f/n/+n/6//r/+v/6//r/+z/7P/r/+v/6//q
/+r/6//r/+v/6v/n/+b/5f/j/+P/4f/g/9//3//f/9//3//c/9z/3P/d/9n/2f/d/9//
4v/i/97/3v/e/+T/6v/3/wYAHgA9AFwAfgCoANIA9AANASUBMgEsARUB9QDQAKoAiABp
AFEAQwA9ADoALwAfAA4A///3//L/6f/i/97/2v/Z/9n/2//c/9v/3P/b/9f/1//Y/9b/
1v/W/9b/1P/U/9T/1P/X/9j/2f/b/9n/2f/a/9r/2P/Y/9j/2P/Y/9j/2f/Z/9b/1v/W
/9b/2f/a/9r/2v/a/9v/3P/c/9z/3P/c/93/3v/e/93/3f/h/+H/4f/h/+D/4P/h/+L/
5P/n/+X/5f/j/+X/5v/o/+r/6//s/+3/7v/v//H/8f/x//H/8f/y//X/9v/4//j/9//4
//n/+//+/wEAAgADAAEAAQABAAEAAgAEAAUABgAFAAMAAgABAAAAAAAAAAAAAAAAAAAA
///+//3/+v/4//r/+v/6//r/+P/1//L/8P/x//D/7//t/+v/6f/p/+n/6//q/+n/6f/r
/+v/6//r/+v/6f/p/+n/6P/n/+b/5f/m/+f/5//o/+j/6P/o/+n/5//o/+j/6P/l/+X/
5f/l/+f/5//n/+f/5//l/+j/6f/n/+f/5//n/+n/6v/r/+z/6//q/+r/6f/p/+j/5//n
/+r/6v/q/+v/6f/p/+r/6v/s/+v/6//r/+z/7f/t/+z/6v/q/+r/6v/q/+v/7P/s/+v/
6v/q/+r/6//r/+r/6f/p/+n/6v/q/+z/7P/s/+z/7P/s/+z/7f/r/+r/6v/s/+z/7P/s
/+n/6f/q/+r/6P/o/+j/6f/p/+n/6f/o/+r/6//r/+v/6//r/+v/7f/u/+//8P/w/+7/
7v/u/+7/8f/z//P/9P/0//T/9P/z//b/9f/1//X/8//z//T/9f/3//f/9//3//X/9v/2
//X/9//3//b/9v/3//f/9//2//X/9P/z//H/7v/r/+n/5//n/+f/5//n/+f/6P/p/+v/
6//r/+v/6f/o/+z/7v/s/+r/7P/0//3/DgAkAD0AVgB4AJ4AxADmAAMBFwEmASYBEQHz
ANAApgCEAGsAVQBJAEMAPgA1ACkAGgAJAAEA/P/z/+7/6v/q/+n/6f/n/+j/5//m/+P/
4//n/+b/5P/k/+T/5P/k/+T/5P/k/+b/5v/m/+f/5v/l/+X/5P/m/+b/5v/m/+b/5v/n
/+f/5P/k/+T/5P/l/+b/5v/m/+b/5//o/+j/6P/o/+j/6f/t/+7/7v/v//D/7//u/+3/
8P/w//H/8v/w//P/8f/x/+//8f/y//T/9P/1//b/9//4//n/+//7//z//f/+/wAA//8A
AAIAAgAFAAYABwAJAAsADQANAA0ACwALAAsACwALAAwADAAMAAwACwALAAsADAAMAAwA
DAAKAAoACgAJAAgABwAEAAIABAAEAAQABAADAAEA///+/////v/9//v/+//5//n/+f/5
//j/9//3//X/9f/1//X/9//1//X/9f/1//X/9f/1//P/8//y//L/8v/y//L/8//1//b/
9v/2//X/9f/1//X/9f/1//X/9f/1//P/9v/3//b/9f/0//P/9//4//n/+v/4//j/+f/5
//n/+P/3//f/9v/2//b/9//3//f/+P/4//r/+f/5//n/+v/7//v/+v/5//j/9//2//j/
+f/6//r/+f/4//j/+P/5//n/+P/3//f/9//4//j/+P/4//j/+P/8//r/+v/5//T/9v/2
//b/9v/3//f/+P/4//j/+P/4//n/+//7//v/+v/5//n/+P/3//f/9//3//n/+P/5//r/
+v/8//z//P/8////AQABAAIAAQACAAMAAwADAAEAAAD//wEAAQACAAMAAQABAAEAAQAD
AAQABAADAAEAAQAAAAAA/////////v8AAAAAAAD///v/+f/4//f/9//3//f/9//2//b/
9v/3//f/9//3//X/9v/4//z/+v/6//z/AgAJABYAKgBBAFoAeACcAL4A3AD5AA0BHAEY
AQUB5wDGAKAAfgBnAFUASwBFAEAAOQAxACQAFwAPAAYA+//6//r/+v/3//f/9f/2//P/
8v/x//H/7//w//D/8P/w//D/8P/w//D/8P/w//D/8P/x//H/8f/y//L/8P/w//D/8P/y
//L/8//z//L/8v/y//L/9P/2//f/+P/1//X/9f/0//L/8v/y//P/9v/2//X/9f/3//f/
9//3//n/+v/8//7//P////3//f/9////AAACAAAAAQACAAMABgAHAAkACQAIAAkACgAM
AA0ADgAQABAAEwAUABUAFwAYABkAGAAXABcAFwAXABcAFgAWABUAFAAWABUAFQAVABYA
FgAWABYAFgAWABYAFQAWABUAEgAQAA4ADgAOAA4ADQALAAkACAAJAAgABwAFAAUAAwAD
AAMAAwACAAEAAQD//////////////f/9//3//f/9//3//f/9//3//P/8//z//P/8//3/
//8AAAAAAAD//////////////////////f/7//7////9//3//f/9//7//v/+//7//v/+
//////8BAAAA//////7//v/+////AQABAAIAAgACAAEAAQABAAIAAwADAAIAAgACAAIA
AgAAAAEAAgACAAEAAAAAAAAA/f/9//z/+//9//3//v/+//7//v/+//7//v8AAAAA/v/+
//7//v/9//3//v/+//7//v/+/////f/9//3//P/8//3//f/9//v/+//7//3///8BAAMA
BAAEAAQABAAEAAcACQAJAAoACwAMAA0ADQAMAAkABwAFAAUABQAGAAcABwAHAAcABwAH
AAgACAAHAAcABwAGAAYABQAFAAUABAAFAAQAAwABAAIAAQABAAEA///////////+//7/
/v////////8BAAMAAgACAAQABgAIAA4AGAAhAC4AQgBbAHoAoADCAOIAAgEZASkBKgEa
AQMB4QC4AJgAgABpAFcAUwBTAE4AQwA3ACoAHwAXABQADwAKAAgABgADAAMAAwAEAAMA
AAD9//3////+//z//P/8//z//v/+//7//v/+//7//v///wEAAQACAAIAAAAAAAAAAAD+
//7//////wAAAAAAAAAAAwAEAAQABAACAAMABAAEAAQABAAEAAUABgAGAAUABQAGAAUA
BAADAAUABgAIAAoACgANAAsACwAJAAsADAAOABAAEQASABMAEgATABUAFQAWABcAGAAa
ABsAHAAeAB4AHwAgACEAIwAiACMAIgAhAB8AHwAfAB8AIQAiACIAIgAiACEAIQAhACAA
IAAgACAAHAAcABwAGwAdAB0AGwAaABcAFgAVABQAEwARAA8ADgAPAA4ADQALAAoACQAK
AAsACQAIAAcABwAFAAUABQAFAAMAAQABAAEAAQABAAEAAQADAAMAAgACAAIAAgACAAMA
AwAEAAQABAABAAEAAQABAAEAAQABAAEAAQD//wIAAwADAAMAAwADAAIAAgACAAIABAAE
AAUABQAHAAYABQAFAAYABgAGAAcACQAJAAoACgAHAAUABAADAAQABQAFAAQABAAEAAQA
BAAGAAcACAAIAAcABgAGAAYABQAFAAQAAwABAAEAAgACAAQAAgACAAIAAgACAAIAAgAC
AAMABQAGAAMAAgABAAEAAgADAAQABAAEAAUABQAFAAQAAwACAAMABAAFAAYABgAIAAgA
CAAIAAgACQAIAAgACwAMAA0ADQALAAkACAAHAAkACQAKAAsACQAJAAkACQAHAAgACAAH
AAoACwALAAwADAALAAoACAAJAAgABwAFAAEA///+//3//f/9//3//f/6//r/+v/7//v/
/f/7//v//v/+//z//v8AAAIACgAZACwAQgBhAIYAqgDMAPIAEgEtAT0BPgEyARUB7wDE
AKIAggBnAFkAUQBRAEoAPQAtAB4AFQARAAoAAwD8//r//P/7//f/9//2//P/9P/3//X/
8f/w//L/8v/y//L/8v/y//L/8v/y//L/8v/z//P/8//0//T/8//y//H/8P/x//L/9P/1
//T/9P/0//T/8//0//T/9P/1//f/+f/6//j/+P/4//n/+P/4//f/9//5//n/+f/5//r/
+v/7//z//P////3//f/9////AAACAAQABQAGAAcACAAJAAsACwAKAAsADAAOABEAEgAU
ABQAEwAUABUAFwAWABcAFgAVABYAFwAYABkAGQAaABoAGgAYABcAFwAXABQAFAAUABQA
EgASABIAEQASABEADgAMAAsACgAJAAgACQAHAAUABAAFAAQAAwABAAEA///////////+
//3//f/7//v/+//7//v/+f/5//n/+f/5//n/+f/7//v/+v/6//n/+P/3//f/9f/2//b/
9v/3//f/9//3//n/+f/5//n/+f/3//r/+//4//f/9v/1//j/+P/4//j/+P/4//n/+f/7
//r/+f/5//z//P/8//3//f/9//7//v/8//v/+//7//z//f/9//z/+v/6//r/+v/8//3/
/v/+//v/+v/6//r/+//7//r/+f/5//n/+v/6//z//P/8//z/+v/6//r/+v/3//f/+P/4
//j/+P/4//n/9//3//f/9v/4//n/+f/5//n/+f/5//v/+//7//v/+v/6//r/+v/6//v/
/f/9//7/AQACAAMAAwADAAEAAAD///7//f/9//3//v///wAAAQABAAIAAgABAAEAAQAA
AAAAAQABAAEAAAD9//z/+//5//j/9//3//f/9v/1//T/8//z//T/9f/3//X/8f/1//f/
9v/2//j/9P/w//T//P8HABIAJAA5AFQAdgCaAMAA6AAFAR0BLgEwAR0BAQHgALoAlgB7
AGUAVQBNAEoAQwA3ACgAHQATAAgAAQD8//j/9P/z//X/8//w/+//8P/v/+//7//u/+z/
7P/s/+z/7P/s/+z/7P/s/+z/7P/t/+3/7f/u/+7/7v/u/+7/7v/w//D/8f/x/+7/7v/u
/+7/8f/y//L/8v/0//X/9v/2//b/9v/2//f/9v/2//X/9f/3//f/9//3//j/+P/5//r/
+f/7//j/9//4//v//f8AAAAAAQACAAMAAgADAAUABQAIAAkACgAMAA0ADgAQABAADwAQ
ABEAEwAVABcAFwAXABkAGQAZABkAGAAYABcAFgAXABcAGAAZABgAGAAYABgAFgAWABYA
FQAUABMAEAAOABAAEAAQABAADQALAAkACAAHAAYABQADAAMAAQABAAEAAQAAAP//////
/////////////f/9//3//////////////////v/+//7//v/+/////f/+//7//v/9//3/
/f/9//3//f/9//3//f/7//7////9//3//f/9//7//v/+//7//P/8//3//f////7//f/9
//7//v/+/////f/9//7//v/+//3//f/9/wAAAQABAAAAAAAAAAAAAAD+////AAAAAAEA
AAAAAAAA/f/9//z/+//9//3//v/+//7//P/+//z//P/8//z//f/9//7//v/+//7//v//
//3//f/9//z//v/////////+//3//P/9//7///8AAAAAAAAAAAAAAAABAAMAAwAEAAUA
BgAHAAcABwAFAAQAAwADAAMABAAFAAMAAwADAAMAAwAEAAQAAwADAAMAAgACAAMAAwAD
AAIAAwACAAEA///7//n/+P/3//X/9f/1//X/9v/2//b/9//3//f/9//3//T/9v/2//b/
9v/4//7/CQAYACoAQQBeAH4AoADGAOgA/wATASIBHgELAe0AygCkAIYAbwBdAFEASwBG
AD8AMwAkABkAEQAIAP///P/6//j/8//x//H/8P/x//L/7//v//H/8P/u/+7/7v/u/+7/
7v/u/+7/7v/u/+7/7//v/+//8P/w//D/8P/w//D/7v/u/+//7//w//D/8P/w//H/8v/y
//L/8v/z//T/9P/y//L/8v/z//b/9v/1//X/9//3//f/9//4//j/+f/6//r//f/7//v/
+v/7//v//P/9////AQADAAIAAwAFAAUABgAHAAgACgANAA4AEAAQABEAEgATABUAFQAX
ABcAFwAXABcAFwAXABUAFgAWABYAFwAXABgAGQAYABgAGAAYABgAGAAYABcAFAATABAA
DgAMAAwADAAMAAkABwAFAAQABAAEAAQAAwADAAEAAQABAAEAAAD/////AQABAAEAAQAD
AAEAAQABAAAA///+//3//f/9//z//P/+//7//v//////AAAAAAAAAAABAAIAAwAAAP//
/v/9//3/+//+//////////////8AAAAAAAAAAAAAAAABAAEA///+//3//f8AAAAAAAAB
AAEAAQACAAIAAgABAAEAAQACAAMAAwACAAIAAgACAAIAAgADAAQABAADAAIAAgACAAIA
AwADAAMABQAFAAYABgACAAIAAAAAAAAAAAAAAAEAAQACAAIAAAAAAAAAAQACAAMABAAE
AAQABQAFAAUAAwADAAMABQAHAAkACwAMAAoACgAKAAoACwANAA0ADgANAA4ADwAPABEA
DwAOAA0ADwAPABAAEQARABEAEQARAA8AEAAQAA8AEAARABEAEgAQAA8ADgAMAAwADAAM
AAsACgAJAAkACQAJAAkACQAJAAYABgAGAAcABQAHAAcACwAMAAoACAAGAAYACgASAB8A
MABGAF8AfgCiAMQA6AAIASMBNQE+ATQBGQH3ANYAtACaAIEAbwBnAGMAXgBXAEsAPAAt
ACMAGgAPAAwADgAOAA0ADQAJAAYAAwACAAMABQAFAAYACAAIAAgACAAGAAYABgAGAAYA
BgAGAAcABwAHAAgACAAIAAgACAAIAAYABgAHAAcACAAIAAgACAALAAwADAAMAA4ADwAQ
ABAADwAOAA0ADQAQABAADwAPABAADwAOAA0ADwAQABIAFAASABUAEwATABMAFQAWABgA
GgAbABwAHQAcAB0AHwAfACIAIwAkACYAJwAoACoAKgAsAC4AMAAzADQANQA0ADMANQA1
ADUANQA0ADQAMwAyADAALwAvAC8ALwAwADEAMgAwADAAMAAvACwAKwAoACYAJQAkACMA
IgAjACEAHwAeAB4AHgAeAB0AGgAXABYAFQATABIAEQARABQAFQAWABcAFQATABMAEwAR
ABEAEQARABEAEQAQABAAEgASABIAEwASABIAEQAQAA8ADwAPAA8AEQARABEAEQAPAA0A
EAARAA4ADQAMAAsADgAQABIAFAAVABYAGAAZABgAFgAUABMAFgAWABYAFwAWABUAFQAU
ABQAEwATABMAFQAXABgAGAAYABgAGAAYABYAFwAYABgAFQAUABQAFAAWABcAFwAXABkA
FQASABAAEAATABQAFQAWABMAEwAUABQAEAAQABAAEQATABMAEwASABAAEQARABEAEgAT
ABQAFwAWABcAGAAYABYAFgAWABYAGAAbABwAHgAdAB4AHwAfAB0AGwAaABkAGQAZABoA
GwAbABsAGwAbABsAHAAcABsAGwAbABoAGgAdAB0AHQAcABkAGAAXABUAEQAPAA4ADQAN
AA0ADQANAA4ADgAOAA8AEQAPABEAEwAWABYAFAAUABYAHAAoADcASABiAIMApADKAPQA
HAE8AVMBYQFgAU4BKwEDAdwAvgCeAIUAdwBvAGsAZABVAEEAMAAnAB8AFgATABQAEgAO
AA8ADwANAAoACwAMAAcAAwADAAAAAgACAAIAAgADAAQABQAGAAMAAgABAAEABAAFAAcA
CAAIAAgACAAIAAYABgAHAAcACAAIAAgACAAIAAgABwAGAAQABQAGAAYABgAGAAYABwAJ
AAoACgALAAsACwALAAsACwAKAAoACgALAA8ADgAPAA8AEQASABQAEgATABQAFQAZABsA
HgAfAB4AHwAgACIAIgAiACMAIgAmACgAKgAtAC4ALwAuAC0ALQAtAC0ALQAtAC4ALgAu
AC0AKwAqACkAJgAmACYAJgAhACAAHwAdAB4AHQAaABgAFgAUABIAEAAPAA0ACwAKAAkA
CAAHAAUAAQD///////8BAAAA//////z/+//6//n/+P/1//T/8//y//H/8P/v//D/8f/x
//L/7f/q/+f/5f/n/+r/7P/u/+r/6f/o/+f/5//n/+f/5//l/+P/5v/n/+f/5//n/+f/
5v/k/+L/4P/g/+D/4f/h/+P/4v/h/+H/3//e/93/3f/d/93/3v/e/+D/3//f/9//4P/h
/+H/4P/g/+D/4P/g/97/3//g/+D/3P/a/9n/2P/X/9f/1v/V/93/2f/Y/9j/2P/Y/9j/
2P/W/9X/1f/U/9T/1v/Y/9v/2f/X/9X/0v/S/9P/0//T/9P/0//T/9X/0//T/9P/0v/T
/9T/1f/W/9f/2f/Z/9r/2v/a/9r/2f/b/9n/2P/X/9T/0//T/9P/1P/V/9b/1//X/9j/
2P/X/9X/1f/U/9T/0//T/9P/0v/Q/87/zP/J/8r/yf/J/8n/y//L/8v/y//J/8j/x//H
/8f/x//F/8X/yP/G/8L/wv/E/8z/2P/n//r/EAAtAE4AcgCcAMgA7gAHARsBKAEkAQsB
6QDGAKQAeABPADUAJQAdABYACwD5/+b/2//Z/9r/0//M/8b/xP/D/73/u/++/8H/wP+9
/7//v/+8/7r/uv+6/7r/uP+4/7j/uP+7/7z/vf+//73/vf++/77/vv++/77/vv+8/7z/
vf+9/7z/vP+8/7z/vv/A/8H/wv/B/8H/wf/A/8D/wP/A/8H/w//E/8T/xf/F/8X/xf/F
/8X/xP/E/8T/xP/H/8X/xf/G/8n/y//O/8z/zf/O/8//0P/R/9P/0//W/9f/2P/a/93/
3v/g/+D/4v/k/+b/6f/p/+v/6//r/+j/5//m/+X/5//o/+j/6P/p/+n/6v/r/+n/6P/n
/+b/4v/i/+L/4f/i/+H/3v/c/9v/2v/Z/9j/1v/T/9D/zv/O/87/zv/N/8v/yf/J/8n/
yv/K/8r/y//L/8v/y//L/8v/yf/J/8n/x//H/8f/x//H/8f/xv/G/8T/xP/E/8X/x//I
/8j/yP/J/8n/yf/J/8n/yf/J/8n/xv/D/8X/xf/F/8X/xf/F/8j/yP/I/8j/x//G/8b/
xf/H/8j/yf/L/8v/yv/J/8n/x//H/8j/yP/I/8f/x//H/8j/yf/J/8j/xv/G/8b/xv/I
/8n/yv/K/8z/zP/N/87/zf/N/8z/y//L/8v/zP/M/8r/yP/K/8r/yv/K/8r/yf/J/8r/
yv/I/8j/yP/J/8n/yf/J/8j/yv/L/8v/y//M/83/zv/R/9D/0f/S/9L/0P/Q/9D/0P/P
/9H/0f/S/9P/1P/V/9X/0//R/9D/z//S/9P/1f/X/9n/2f/Z/9n/1//Y/9j/1//V/9X/
1P/U/9f/1//X/9b/1f/U/9P/0f/P/83/zP/L/8v/y//L/8v/yv/K/8r/y//R/83/y//J
/8r/zP/M/8j/yP/S/+T/9f8GACAAQQBkAIwAtgDYAPgAFQErAS4BHgH/ANsAtACOAGwA
TQA7ADEAKQAcABEAAwDy/+X/4f/e/9n/1P/Q/87/y//N/8v/yP/H/8j/x//H/8X/xP/G
/8b/xv/G/8T/xP/E/8T/w//C/8H/wf/E/8X/x//I/8r/yv/K/8r/yv/K/8v/y//K/8r/
yv/K/8n/yv/K/8r/zP/N/87/zv/M/8z/zP/N/87/zv/N/83/0f/R/9H/0f/S/9L/0//U
/9T/1//V/9X/1f/X/9j/2v/c/93/3v/f/+L/4//l/+X/5v/n/+j/6v/r/+z/7v/u//H/
8v/z//X/9//5//n/+f/7//v/+//7//v//P/8//z/+//5//j/9//5//r/+//8//r/+v/6
//n/9//1//H/7v/r/+r/6f/o/+X/4//h/+D/4P/g/+D/3//e/93/3v/f/97/3P/a/9n/
3P/d/97/3//f/93/3f/d/93/3f/d/93/2//b/9r/2v/a/9r/2v/b/9v/3P/c/9z/2//b
/9v/2//b/9v/2//b/9v/2f/c/93/3f/d/93/3f/c/9z/3P/c/97/3v/f/9//3f/c/9v/
2//c/9z/3P/d/93/3f/e/97/3v/d/93/3f/e/9//3//e/9z/3P/c/9z/3v/f/+D/4P/g
/+D/4f/i/+D/3//d/9v/3f/d/97/3v/g/+D/4P/g/+L/4P/e/97/3v/e/93/3f/e/97/
3v/e/97/3//d/93/3f/c/9z/3f/d/93/3f/d/93/3//i/+P/5P/k/+T/5P/k/+T/5f/n
/+f/6P/n/+j/6f/p/+f/5f/k/+P/5f/l/+b/5//l/+X/5f/l/+f/6P/o/+f/6f/p/+j/
6P/r/+v/6//q/+f/5v/l/+P/3//d/9z/2//d/93/3f/d/9z/3P/c/93/2//f/9//3f/e
/+D/4P/c/9r/4P/s//n/DAAiADsAWgCAAKYAzADyABEBLQE6ATIBGQH3ANQAsACMAGsA
VQBLAEUAPgAzACMADgD7//P/7v/p/+T/4v/g/9//3//Z/9b/1//Y/9f/1//b/9j/2P/Y
/9j/2P/X/9b/1f/U/9X/1v/X/9n/1//X/9j/2P/a/9r/2v/a/9r/2v/b/9v/2v/a/9r/
2v/b/9z/3P/c/9r/2//c/9z/3v/e/97/3//e/97/3f/d/+H/4f/h/+H/4P/g/+H/4v/i
/+X/4//j/+T/5//p/+z/6//r/+v/6//u/+//8f/x//P/9f/3//r/+//8//7//v///wAA
AQADAAMABQAFAAUABgAHAAgACQAJAAoACgAKAAkABwAGAAUABAAEAAQABAACAAIAAgAB
AAIAAQD+//z/+v/6//r/+v/3//X/8//y//H/8P/v/+3/7v/t/+7/7//t/+z/6//r/+n/
6f/p/+n/6//p/+n/6f/p/+n/6f/p/+v/6//q/+r/6f/o/+f/5//n/+j/6P/o/+j/6f/q
/+v/6f/p/+n/6f/o/+f/6//t/+z/6//q/+n/6v/q/+r/6v/q/+r/6//r/+v/6v/p/+n/
6v/q/+r/6//p/+n/6v/q/+3/7f/u/+//7v/v/+//7v/u/+7/7v/u/+z/7f/u/+7/7f/s
/+z/7P/s/+3/7f/t/+v/6//s/+z/7v/u/+7/7v/u/+7/7v/v/+//6v/s/+z/7P/s/+v/
6//s/+z/6//s/+3/7//v/+//7//u/+7/7//v/+//7//v/+//8f/y//P/9P/0//T/9P/0
//T/9P/1//T/9P/2//j/+v/7//v/+f/4//f/9f/1//b/9//5//n/+f/5//n/+v/6//n/
+f/5//j/+P/7//v/+//6//v/+v/5//f/9P/x/+//7f/r/+v/6//r/+r/6v/q/+v/7f/t
/+3/7//y//D/7v/u//D/8P/0/wMAEAAeADcAWAB8AKIAygDwABEBKwFAAUIBLwERAfAA
ygCiAH8AZwBXAE0ASAA/ADEAIgATAAcAAAD5//L/8v/w/+//7f/p/+r/6f/o/+f/6f/r
/+b/5P/k/+T/5P/m/+b/5v/m/+j/6P/o/+n/5//n/+j/6P/m/+b/5v/m/+j/6P/p/+n/
5v/m/+b/5v/l/+b/5v/m/+f/6f/r/+z/7v/u/+7/7//v/+7/7P/r/+7/7//w//H/8P/w
//H/8v/w//P/8f/x//P/9f/2//j/+P/5//r/+//6//v//f/9/wAAAQACAAQABwAIAAoA
CgAJAAoACwANABEAEwATABMAEwATABMAEwAVABYAFgAWABQAEwATABMAEgASABIAEgAQ
ABAAEAAPAAwACwAIAAYACAAIAAgACAAFAAMAAQAAAAAAAAAAAP/////9//3//f/9//z/
+//7//n/+f/5//n/+//5//n/+f/5//n/+f/5//n/+f/4//j/+P/4//j/+f/5//r/+v/6
//n/+f/5//n/9//3//f/9//4//f/+//9//r/+f/4//f/+v/6//r/+v/8//z//f/9//3/
/P/7//v//P/8//z//f/7//v//P/8//7//f/9//3//P/9//3//P/+//7//v/+//z//f/+
//7/AAAAAAEAAgAAAP///f/7//v/+//8//z//P/8//z//P/+//7//v///////v/+//7/
BAACAP7//v8AAP7//v/+//7//f/9//7//v/8//z//P/9//v/+//7//r/+//9//7////9
//3//f///wIAAwAEAAQABAAEAAQABAAFAAcABwAIAAsADAANAA0ADAAJAAcABQAHAAcA
CAAJAAcABwAHAAcABwAIAAgABwAIAAkACQAKAAsACwALAAoABwAGAAUAAwABAP///v/9
//7///8AAAEA/v/+//7////9//3///////7/AAAAAAAA/v/8/wYAGQAuAEQAYwCGAKoA
0AD0ABQBLQE/AUIBMgEXAfUA0ACsAIwAdQBrAF0AUwBOAEUAMwAmAB8AEwAMAAkABgAC
AAIAAQD/////BAABAPr/+f/7//n/+P/4//j/+P/4//r/+v/6//r/+P/4//j/+f/7//v/
/P/8//7//v/+//7//v/+//////8AAAAAAAAAAP//AAAAAAAAAAABAAIAAgACAAIAAgAD
AAQABAADAAMABQAFAAUABQAGAAYABwAIAAoADQALAAsACQALAAwADgAOAA8AEAARABIA
EwAVABUAGAAZABoAHAAdAB4AIAAgACMAJAAlACcAJwApACkAKQAnACcAJwAnACkAKgAq
ACoAKgApACkAKQAoACgAKAAoACgAKAAoACcAJAAjACAAHgAcABwAHAAcAB0AGwAZABgA
GQAYAA==
         </WaveFormData>
      </LeadData>
   </Waveform>
</RestingECG>
