# Supplementary material for: Detection of Left Atrial Enlargement Using a Convolutional Neural Network-Enabled Electrocardiogram
Source: Front Cardiovasc Med. 2020 Dec 17;7:609976. doi: 10.3389/fcvm.2020.609976 (PMC7773668; doi:10.3389/fcvm.2020.609976)
Supplement: Supplementary file 3 [file Data_Sheet_3.ZIP › normal2/1802017409_5294_0000000N.XML]

<?xml version="1.0" encoding="Windows-1252"?>
<!DOCTYPE RestingECG SYSTEM "restecg.dtd">
<RestingECG>
   <PatientDemographics>
      <PatientID>1802017409</PatientID>
      <PatientAge>66</PatientAge>
      <AgeUnits>Years</AgeUnits>
      <Gender>Female</Gender>
      <PatientLastName>xiaoguifen</PatientLastName>
   </PatientDemographics>
   <TestDemographics>
      <DataType>Resting</DataType>
      <Site>1</Site>
      <AcquisitionDevice>MAC55</AcquisitionDevice>
      <Status>Unconfirmed</Status>
      <Priority>Normal</Priority>
      <AcquisitionTime>09:14:26</AcquisitionTime>
      <AcquisitionDate>03-21-2017</AcquisitionDate>
      <CartNumber>1</CartNumber>
      <AcquisitionSoftwareVersion>009C</AcquisitionSoftwareVersion>
      <XMLSourceVersion>MAC5000 v1.0</XMLSourceVersion>
   </TestDemographics>
   <RestingECGMeasurements>
      <VentricularRate>94</VentricularRate>
      <AtrialRate>94</AtrialRate>
      <PRInterval>150</PRInterval>
      <QRSDuration>72</QRSDuration>
      <QTInterval>384</QTInterval>
      <QTCorrected>480</QTCorrected>
      <PAxis>38</PAxis>
      <RAxis>26</RAxis>
      <TAxis>46</TAxis>
      <QRSCount>15</QRSCount>
      <QOnset>218</QOnset>
      <QOffset>254</QOffset>
      <POnset>143</POnset>
      <POffset>188</POffset>
      <TOffset>410</TOffset>
      <ECGSampleBase>500</ECGSampleBase>
      <ECGSampleExponent>0</ECGSampleExponent>
   </RestingECGMeasurements>
   <Diagnosis>
      <Modality>Resting</Modality>
         <StatementCount>4</StatementCount>
         <LabelText>12SL ��ϳ���</LabelText>
      <DiagnosisStatement>
         <StmtFlag>ENDSLINE</StmtFlag>
         <StmtText>�������</StmtText>
      </DiagnosisStatement>
      <DiagnosisStatement>
         <StmtFlag>ENDSLINE</StmtFlag>
         <StmtText>��������ST����T���쳣</StmtText>
      </DiagnosisStatement>
      <DiagnosisStatement>
         <StmtFlag>ENDSLINE</StmtFlag>
         <StmtText>QT�����ӳ�</StmtText>
      </DiagnosisStatement>
      <DiagnosisStatement>
         <StmtFlag>ENDSLINE</StmtFlag>
         <StmtText>�쳣 ECG</StmtText>
      </DiagnosisStatement>
   </Diagnosis>
   <Waveform>
      <WaveformType>Rhythm</WaveformType>
      <WaveformStartTime>0</WaveformStartTime>
      <NumberofLeads>8</NumberofLeads>
      <SampleType>CONTINUOUS_SAMPLES</SampleType>
      <SampleBase>500</SampleBase>
      <SampleExponent>0</SampleExponent>
      <HighPassFilter>16</HighPassFilter>
      <LowPassFilter>150</LowPassFilter>
      <ACFilter>NONE</ACFilter>
      <LeadData>
         <LeadByteCountTotal>10000</LeadByteCountTotal>
         <LeadTimeOffset>0</LeadTimeOffset>
         <LeadSampleCountTotal>5000</LeadSampleCountTotal>
         <LeadAmplitudeUnitsPerBit>4.88</LeadAmplitudeUnitsPerBit>
         <LeadAmplitudeUnits>��V</LeadAmplitudeUnits>
         <LeadHighLimit>2147483647</LeadHighLimit>
         <LeadLowLimit>268435456</LeadLowLimit>
         <LeadID>I</LeadID>
         <LeadOffsetFirstSample>0</LeadOffsetFirstSample>
         <FirstSampleBaseline>0</FirstSampleBaseline>
         <LeadSampleSize>2</LeadSampleSize>
         <LeadOff>FALSE</LeadOff>
         <BaselineSway>FALSE</BaselineSway>
         <ExcessiveACNoise>FALSE</ExcessiveACNoise>
         <MuscleNoise>FALSE</MuscleNoise>
         <LeadDataCRC32>388029321</LeadDataCRC32>
         <WaveFormData>
4v/i/+L/4v/l/+b/5//o/+r/7P/u//D/7v/u/+7/7v/w//L/9P/2//T/9P/0//T/9//4
//n/+v/7//z//f/+//3//P/7//r/+v/6//r/+v/8//z//P/8//r/+v/6//r/+P/4//j/
+P/6//r/+v/6//j/+P/4//j/9v/2//b/9v/0//T/9P/0//L/8v/y//L/8P/w//D/8P/u
/+7/7v/u/+z/7P/s/+z/7//w//H/8v/w//D/8P/w/+3/7P/r/+r/7f/w//P/9v/1//T/
8//y//H/8P/v/+7/7//w//H/8v/w//D/8P/w//P/9P/1//b/8//y//H/8P/t/+z/6//q
/+z/7v/w//L/8f/w//D/7//x//L/9P/2//L/8P/u/+v/6//u//D/9f/2//f/+P/7//X/
9P/3//f/+v/7//z///8BAAIAAQADAAIAAQD///z/+f/6//3//v/////////8//3/+//5
//P/7f/r/+v/6//o/+r/6v/p/+n/6P/p/+z/6v/q/+j/6P/r/+//8P/v//D/8P/x//L/
8P/t/+f/5v/p/+r/6v/r/+D/4f/n/+T/3v/i/+n/6v/s//H/+P8BABEAIwA3AEoAXgBt
AHsAgwCDAHwAcwBvAGwAYgBIABoA9//3//b/8v/2//D/4v/j/+3/7P/s/+v/6P/o/+b/
5//n/+n/5//o/+r/6//r/+v/6//t/+7/7f/s/+v/7P/s/+z/7P/t//D/8f/x/+//8v/y
//D/7v/u//D/8P/w//L/8P/w//L/8//z//P/9P/z//L/8v/y//L/8//2//j/9//0//T/
9v/2//f/9//z//H/8P/y//D/8f/z//X/+f/6//r/+v/6//v/+P/0//n//f/9//v/+f/+
//////8AAAAAAAAAAAQABQAGAAcACAAGAAMAAAADAAQABgAIAAYABQAEAAMA//8CAAMA
AwAFAAQABQAGAAQABQAGAAYACAAIAAYAAwABAP7//P/6//r/+f/5//n//P/+//7////7
//n/+P/3//n//f////7/+f/2//X/8v/2//j/+f/6//n/+f/5//n/9//3//b/9v/3//n/
+f/2//j/9P/z//P/8P/u/+z/6v/v//D/8//1//X/9f/2//f/9v/2//f/+P/4//b/9v/1
//b/+f/6//r/9v/4//n/+f/3//b/9f/2//j/+f/6//z/BgABAP3/9f/u//D/8v/0//b/
9f/1//T/9P/4//r/+//8//z/+//4//r/+v/9//r/+f/3//n/9v/2//v//f8AAAEAAAAB
AAMABAAGAAsADwARAA8ADAAHAAYACgAKAAkACQAJAAYABQADAAIA/f/4//f/9f/z//H/
8v/1//X/8v/w//P/9v/3//j/8v/w/+7/7//t/+v/6v/q/+3/8P/z//X/7//w/+//7v/x
//v/BAAHAPv/7v/k/97/4//s//L///8KAAcACQAbAC8AQABQAGEAeQCNAJcAlACNAIUA
dgBeAEoAOgAfAAcAAAACAP7/9P/w//H/6//m/+r/6//q/+z/7f/v//D/8//v/+7/7v/t
/+n/6f/p/+v/7P/r/+r/6f/t//D/8//2//H/8v/x/+//8v/4//v//P/2//L/8P/s/+v/
7P/p/+j/6//t/+7/7//y//H/8P/w/+7/7v/v//L/8//z//H/8v/0//T/9f/1//f/9//4
//z/9v/1//X/9f/1//T/8v/w//X/+f/5//j/+P/7//r/9//1//r/+//7//3//v///wAA
///9//v/+f///wIABAAGAAIAAAD///7///8BAAMABQADAAYABwAHAAUAAgABAAAA/v//
/wAAAAAEAAQAAgD///z/+v/5//j/+f/5//r/+//+//7//P/7//j/9//3//f/+f/7//v/
+P/4//r//v8AAP3/+v/2//L/8f/x//H/8f/y//P/8//0//b/+f/6//j/+f/0//L/8f/y
//L/8v/y//X/9P/1//X/9f/1//b/9//2//b/9//4//v/+v/7//v/+P/5//j/9v/2//j/
+f/5//j/+P/4//r/+//7//v//P/8//f/9//5//f/AAD+//L/9P/2//j/+v/7//v/+v/6
//j/+P/3//b/+P/5//j//P/7/////f/9//v//f/6//r//v///wEAAQABAAMABgAIAAUA
BwAIAAcACQAIAAUABgAKAAoACQAJAAkABgAFAAMA/v/3//D/7f/w//H/8v/2//n/+f/2
//T/8//0//P/8v/x//L/8//3//X/8f/u/+z/8v/2//r//f/3//j/9//2/+3/9f/8//f/
6f/o/+j/6v/3//z//P/7/wYAGwApADcASQBSAFgAbwB/AH8AeQB0AGsAXwBIAC4AIAAc
AAsA9//w//L/+P/6//T/7f/z//r/9//z/+3/6v/r/+3/7v/x//D/8P/x//H/7f/t/+3/
7//u/+3/7P/r/+r/6v/q/+r/6//w//P/9f/x//L/8P/s/+3/7v/x//L/8v/0//L/8v/0
//P/8f/v//T/9f/2//j/9f/0//T/9v/3//f/9f/2//X/9P/0//P/8v/x//H/9P/0//X/
9//5//7/AAABAAIA///9//f/8P/z//f/9//1//b//P/+////AgACAAIAAgAAAP///v/9
/wMABgAIAAoABwAEAAIAAAAAAAEAAgADAAEABAAFAAUAAwAAAP///v8BAAMABQAGAAgA
CAAGAAMAAQD+//z/+v/6//n/+f/5//r/+v/4//f/9//3//j/+f/8////AAD+//n/+P/5
//j/9//2//T/8v/x//H/8f/x//P/8//y//L/8//1//X/8v/2//T/9f/3//j/+P/4//j/
+P/0//L/7//y//P/9f/3//v//v8CAAYAAAD6//b/8f/z//X/9f/0//L/9P/1//X/9v/4
//r//v/5//////8AAP///v/9//z/+v/5//f/9v/3//j/+P/4//n/+f/3//r/+P/7//j/
9//4//v/+f/6/wAAAQADAAMAAgADAAUABgAEAAcACQAJAAkACAAFAAYABQAEAAIAAQAD
AAIAAwADAAAA+f/y/+//8f/z//X/+v/4//f/8//w/+7/7v/s/+r/6v/s/+7/8//x/+//
7v/u//L/9P/2//f/9P/2//b/9v/1//H/8P/x//P/9P/0//D/5//s//7/DwAUACEANQBF
AE8AXgBwAHMAaQBpAGkAWABFADkAKgAeABQABAD5/wMAAgDm/9z/7v/2//H/8f/w/+7/
7f/q/+r/7f/v//D/8//w//D/8f/x/+//7//v//H/8f/x//H/8f/w//D/8P/w//D/8v/y
//H/8P/y//H/7v/v//D/8//0//f/+v/5//r/9//1//L/7//1//X/9f/2//T/9P/1//j/
+//7//n/+v/5//j/+P/3//T/8//z//b/9v/5//3/AQD///7//P/6//3////9//r//f8B
AAEA/////wQABQAFAAYABgAGAAYABgAFAAQAAwAIAAoACwAMAAsACgAKAAoADAANAA4A
DwAKAAoACAAFAAUABAAFAAYABAAFAAYABgAIAAgABgADAAYACAALAA4ACQAFAAIA//8A
AAAA/v/9//3//f/+/////f///////P/9//7/AQACAAEAAAD+//z/+//7//v/+//9//3/
/P/8//z//f/8//j//v/8//3///8CAAIAAgACAAIAAAAAAP///v/9//3//f/9//z//P/8
//3//P/9//3/+//9//3//P/8//7//////wAA+v/8//3//v///wAAAQABAAAAAAABAAIA
AgACAP///f/5//r//f8DAAMABQAIAAsACQAKAAkABwAGAAMABQAJAA4AEgAQABMAFQAV
ABMAEAALAAoADgAOAA0ADQALAAYAAwD/////+//3//f/9//3//f/+v/9//3/+v/4//v/
/v///wAA+v/4//b/9//6//v//f8AAP3//P/7//n/9v/4//j/+P/5//v/+v/7//X/7P/s
//L/9//6/wYAEwAcAB0AKQBDAF0AaAB4AH0AewCBAIEAcABfAFUARgA0ACYAGAAJAP//
AAD+//r/AAD4/+//+f8AAPz/+f/0//L/8f/x//D/8f/v//D/8v/z//P/8//z//X/9f/1
//X/9f/3//j/+f/6//b/9v/0//H/9P/4//n/+P/1//T/9f/0//j/+v/4//j/+P/3//X/
8//1//X/9f/2//T/9P/1//j/+f/5//f/+P/6//r/+//7//z/+//7//7/+f/3//b/9f/8
/wAAAwAGAAIAAQD8//b/+////////f/9/wIAAwADAAUABgAHAAgACgALAAwADQANAAwA
CgAIAAUABAAEAAQABgAHAAgACQAHAAoACwALAAsACgALAAwACQAHAAUAAgAGAAYABAAB
AAQABAAFAAYAAwABAAAA//8EAAYABgAHAAIA///9//v/+//9//3/+v/5//r//f/+/wAA
AAD///7/+//5//f/9f/3//f/9v/2//n/+//7//j/+//4//j/+f/5//j/9//2//v/+v/7
//v/+f/5//r/+////wAAAgAEAAQAAgACAAEA/v/9//r/9v/2//r//f///wAAAgAEAAgA
AwACAP///P/5//b/+f/5//j/+P/8//7///8AAAEAAQD//wIAAQAFAAMAAwABAAMAAAAA
AAIAAwAFAAUABwALABAAFAASABMAEwARABAADgAKAAoAEAASABMAFQARAAwACQAFAAEA
+//1//P/9P/1//b/+v/7//v/+P/2//n//P/9//7//P/8//z////8//n/9//2//X/9v/3
//f/9v/4//j/+P8FAP3//v////X/8v/w/+z/8f/w//D//f8OABUAIQAxADcARABcAHUA
hQCNAJMAkgCRAIsAdgBSADoANAAnAAkA+v/+/wQAAgD6//P/9f/2//f/9//1//b/8v/x
/+//7//w//L/9f/3//T/8//y//P/9f/1//X/9f/4//j/+P/4//P/9P/z//H/7//y//L/
8P/x//T/+f/8//v//P/5//j/+P/3//X/8//5//n/+f/6//3//v8AAAQAAAD7//T/8P/0
//T/9f/1//f/9//4//z/9//3//j/+f/9//7//v/+//3////9//r///8DAAMAAQD9/wIA
AwADAAUABgAHAAgABQADAAEA//8HAAoADAAOAAkABgAEAAIABAAHAAoADQAIAAoACgAJ
AAYABAAEAAQABwAJAAsADAANAAwACQAFAAYABgAHAAgABgAFAAUABQAEAAQAAgABAAEA
AQACAAMAAQABAP//+v/7//z///8AAP///v/8//r/+v/7//z//f/9//3//P/8//r/+//6
//b/+//6//z////9//z/+//6//r/+P/4//f/+f/7//7/AQAAAP7//f/8/////v//////
/v////7//P/7//7/AAABAAIAAgACAAQAAgD///z/+v/8//v//f/+/wEAAgADAAQAAgAB
AP///v8BAAQABgAIAAMA///5//j/+v////7///8BAAMAAAAAAAQABQAHAAcACAALAA8A
EgARABMAFAATABUAFAARABIAEwASABAADwAQAA4ADgANAAkAAQD5//X/9//3//f/+v/9
//3/+v/4//r//P/8//z/+f/4//f/+f/5//f/9v/2//n/+v/7//v/+v/8//z//P/x//P/
9P/1//f/+v/4//j/9f/y//j//f8GABMAGQAlAD8AUgBiAHkAiQCNAJMAjgB/AHsAegBm
AEgAOAAlAAsA+P/4//z/+v/8/wMAAwAAAP3/+f/z//D/8f/z//T/9//y//L/8//z/+//
7f/r/+v/8P/z//b/+f/5//j/9//2//P/9P/z//H/8f/0//T/8v/y//T/+P/6//n/+v/3
//b/9//3//b/9f/3//f/9//4//r/+v/7//7//f/7//f/9v/6//r/+//7//z/+//7//7/
+f/5//r/+//9//7//v/+//7////8//j//v8DAAQAAwABAAYABwAHAAcABgAFAAQABwAH
AAcABwAJAAoACgAKAA0ADgAQABIADAAJAAYAAwAEAAgACgALAAkABgAFAAQABQAHAAkA
CgALAAoABwADAAQABAAFAAYACAAHAAcABwAGAAYABAADAAIAAQABAAEAAQADAAMAAAD+
//7/AAAAAAIAAgABAAAA/f/9//3//f///////v/+//z//f/8//j//P/6//v//f8AAAIA
BAAGAAMA/v/7//f/+f/5//r/+//+//7///8AAAEAAAABAAEAAwAFAAUABAACAAQABQAF
AAIAAgACAAQAAwABAP///v8AAPf/+P/8//7/AAACAAQABQAFAAYABgAGAAUABAABAP//
+//8////AwABAAEAAQADAAAAAAAGAAkADQAPAA8AEQAUABYAFAAXABkAGQAWABIADAAK
AA4ADgANAA0ADwAMAAsACQAHAAEA+//5//r/+//8/wAA//////z/+v/5//r/+f/4//n/
+v/7/////P/5//f/9v/5//r/+//7//r//P/8//z/+f/z//T/+f/5//z//v/8//f/9P/2
/wUAHAAtAD0ATQBVAFoAbACDAI8AiwCDAHYAbwBjAEoANAAkABIABwADAAIA/P/6/wIA
CgAFAPX/5P/o/+v/7P/w/+7/7//v//H/7v/u/+//7//v//H/8//3//z//f/+/////f/8
//v/+v/4//r/+v/5//X/9v/0//D/8f/y//X/9v/2//j/9v/2//n/+f/4//f/+f/5//n/
+v/5//j/+P/6//3//f/7//z//v/+///////8//n/9//4//n/+//+/wEAAQAAAP7//P8A
AAMAAgAAAAEABQAFAAMAAQAGAAcABwAGAAQAAgAAAAIAAwAEAAUACwAOABAAEgAOAAoA
BwAEAAYABwAIAAkACQAMAA0ADQAKAAYABAACAAUACQANABAADgAMAAgAAwAFAAQABAAE
AAYABwAJAAsACgAIAAQAAQAAAP//////////AQABAP7/+v/6//z//P///wAAAAAAAPv/
+f/3//X/+P/5//n/+v/9///////8/////P/8//3/AQACAAMABAAEAAAA/v/7//7/AQAF
AAkABgACAP///P/9//z//f/9//7/AQACAAIA//8AAAAA///8/wQACgAKAAoABgAEAAIA
AAABAAEAAAAAAAMABAAEAAQABAADAAAAAgADAAcABQAFAAMABQACAAIACAAJAAsACwAK
AAsADQAOABEAFQAYABkAFgAUABAAEAAQABAADwAPABIAEAAQAA8ACwADAPv/9//4//n/
+v/+/wEAAQD+//z/+//8//v/+v/6//r/+v/9//7//f/9//7//f/8//v/+f/3//r/+//8
/wcA/f/2//v/BQACAPj/+v/9//b/8v/1//7/FQApAC8APQBaAG4AewCLAJcAkwCIAIEA
dwBmAGAAUAAuABUACwACAP7/AgD+//r////9//T/9//3//X/9v/1//X/9P/1//P/9P/2
//f/9//3//f/+f/6//n/+P/3//f/9v/1//T/8//2//f/9//4//z//f/8//f/9v/3//b/
+v/8//r/+v/7//v/+v/5//z/+//6//r/+P/4//n//P/6//n/9v/2//v//P/+/////f/7
//r//P/7//v//P/9/wEAAgACAAIAAQADAAEA/v8BAAUABQADAP7/AgACAAEABAAEAAQA
BAAIAAkACgALAA0ADAAKAAgACgAKAAsADAAJAAkACQAJAAkADAANAA0ACgAIAAgACAAG
AAcACAAIAA0ADgANAAsACgAIAAcABgAFAAMAAgABAAQABAACAAEAAAD///////8AAAMA
BAACAP///v////7//v/+//3//P///wMABwALAAQA///5//T/+f/9/////v8AAPz/+//7
//z//P/8//z////+///////9//v/+v/5//3//v8AAAIABQAEAAUABQABAAEA///8//3/
AAACAAMABAAEAAQABgD7/wEACAAEAAIAAAD+/wAAAQABAAIAAwAEAAQABAADAAEA/f/+
/wEABQADAAMABQAHAAQABAAHAAcACAAHAAcACQAMAA4AEAATABUAFQAYABgAFgAYABQA
EAALAAcACgAKAAwADQAMAAcAAgABAPz/+f/2//b/+f/7//r/+v/4//r/+v/6//r/+v/6
//3/AAD/////AAD///7//f/7//r//P/8//z/BQD5//j/BwAJAPL/5v/s/+3/8P/4////
CAARABUAIQA5AE4AXgBvAIEAjQCRAJAAiwCDAHQAXgBMADwAKQAVAAoAAAD6//r/+v/7
//3/AAD+//v/9v/0//j/+//9/wEA+f/2//T/8f/v/+//7//x//X/9f/1//X/9f/0//P/
8v/y//b/+P/5//n//P/8//r/9v/2//j/+P/8//7//P/8//z/+//5//f/+f/5//n/+v/9
//7/AAAEAAMAAQD9//z//P/8//3//f/+//3//f8AAPr/+f/5//n/+f/6//r/+v/9////
/f/6////AwADAAEAAAAGAAgACQAKAAoACgAKAAwADQAOAA8AEgASABEAEAAQABAAEQAS
AA8ADwAPAA8ADQAQABEAEQASABAAEAAQAA8ADwAPAA4AEgASABAADQARABIAFAAWABMA
EQAQAA8ADgAMAAgABQAEAAMAAwADAAYACQAKAAgABAAEAAYABgAEAAQAAwACAAQABQAG
AAcABgAFAAMAAgADAAUABQACAAMAAAAAAAEABAAEAAQABAAGAAQABAADAAMAAwAEAAUA
BQAEAAQABAACAAAAAAD///7////+//z/+//+/wAAAQD+//7//v8AAP3///8AAP7//v/+
//7//P/7//n/+P/8//7///8AAP7//f/6//z//P////z/+//5//v/+P/4//v/+//8//v/
/v8BAAUACAAFAAUABAABAAAA/v/6//r//f/+//7////8//j/9v/z/+//6f/j/+H/4//j
/+P/5v/l/+P/3v/a/9z/4P/i/+T/3v/a/9b/1f/W/9X/1f/W/9X/1P/T/9H/0P/S/9L/
0v/H/83/2v/T/8X/xP/Q/9j/zf/E/8r/2f/m//X/BQANABsALgA+AFEAXwBdAFUASAA5
ACkAGAAIAAAA9v/l/9f/0v/U/9L/zP/O/9P/1//Y/9X/0//P/87/zP/N/83/z//P/9D/
0v/T/8//z//P/9H/1f/V/9X/1f/U/9T/1P/U/8//0P/P/83/0P/U/9X/1P/S/9L/1P/U
/9P/1P/R/9D/0f/R/9D/z//T/9P/0//U/9b/1v/X/9r/2v/Z/9b/1v/Y/9j/2f/Z/9v/
2//c/+D/2f/X/9b/1f/Z/9r/2v/a/9n/2//Z/9b/2v/f/+D/3//f/+T/5f/l/+b/5v/m
/+b/6P/p/+r/6//s/+z/6//q/+n/6P/o/+j/5//n/+f/5//k/+b/5v/l/+f/5v/n/+j/
5//n/+f/5v/r/+z/6//p/+f/5v/m/+b/5f/j/+L/4f/k/+b/5v/n/+P/4f/g/9//4//n
/+n/6P/k/+L/4v/g/+D/4P/f/97/3f/d/93/3f/e/9//3//g/+H/4//j/+D/4f/e/97/
3//e/97/3v/e/+L/4v/k/+X/5P/j/+P/4//k/+T/5f/m/+j/6P/q/+v/6v/r/+r/6P/k
/+b/5//n/+b/3P/f/+L/5f/o/+z/7f/t/+7/7f/s/+r/6P/r/+v/6f/s/+3/8f/v/+//
7f/v/+z/7P/y//P/9f/1//X/9//6//z//f8BAAQABQADAAAA+//6//r/+v/5//n//f/8
//3//f/5//P/7f/r/+n/6f/p/+z/6f/n/+L/3v/i/+b/6P/q/+r/6v/q/+3/6v/n/+X/
5P/m/+j/6v/r/+n/7P/t/+7/8f/1/+r/3//l/+z/5v/k/+n/6v/u//n/CAAVABsAJQA/
AFgAXgBdAG0AfQB/AHgAaQBTADwAKgAiABYAAQDr/+T/6P/q/+7/7v/p/+3/7P/q/+n/
5v/m/+f/6f/q/+3/5//m/+b/5f/l/+f/6f/t/+3/7f/t/+3/7P/q/+j/5v/m/+r/7P/t
/+v/7v/u/+z/6//s/+//8P/1//j/9//4//P/7f/m/9//5v/p/+z/8P/t/+z/7P/u//D/
8f/w//L/9P/0//X/9f/z//H/8P/y//H/8//2//n/+f/4//b/9P/5//3//f/8//z////+
//v/+P/8//z/+//+/wAAAgAEAAIAAQAAAP//AwAEAAQABAAEAAQABQAGAAUABQAFAAUA
AwAGAAcABwAIAAYABgAGAAMAAwADAAIAAgACAAAA/f/+//7///8AAAEAAQACAAMAAwAC
AP///f/+////AQADAP/////9//j/+P/4//r/+v/8//z/+//6//b/9f/0//P/9f/3//j/
+v/5//v/+//4//r/9v/1//X/9//4//n/+v/8//r/+v/5//v/+//8//3/AAAAAAEAAgD+
//r/+P/1//n//f///wAA/f/+//7//f8AAAIA+v/6/wIAAgACAAIAAgD///3/+v/4//r/
/P/9//7/AAD///z//v/9/wEA/////wAAAwABAAIABgAHAAkACQAHAAcACAAIAAsAEQAW
ABkAFgASAAwACgAMAAwACwALAAsACAAHAAUABQD///n/9//3//f/9//6//v/+//4//b/
9//6//v//P/4//b/9P/1//j/9//3//j/+P/4//j/9//1//j/+f/6//v/AwAOABUAEwDy
/9D/2v/z//b/8P/5/wYACwAXAC0AQQBQAGAAdQCDAIsAjQCMAIMAewBwAFYAPgA2ACEA
BQD+/wYABAAAAAAA+//v/+r/7f/v/+//8v/v/+//7v/v/+3/7v/w//H/7f/t/+3/7//y
//P/9P/1//X/9P/z//L/8f/0//X/9f/3//r/+v/4//T/9P/2//b/+P/6//j/+P/2//X/
8//x//f/9//3//j/9f/0//T/9v/4//f/9P/0//j/+v/9/////P/5//f/+P/3//n//P//
//7//v/9//z/+//9//v/+P/+/wMABAADAAMACAAJAAkABwAGAAUABAAGAAcACAAJAAwA
DAALAAoABwAGAAYABgAHAAcABwAHAAcACgALAAsACwAKAAsADAAKAAsADAAMAA0ADAAJ
AAUABwAGAAYABgAIAAcABwAHAAkACgAJAAkABwAFAAQAAwABAAEA///6//r//P8AAAIA
AQAAAP7//P/+////AAABAAAA///9//z//f///////P/9//r/+v/7//7//v/+//7/AgAC
AAQABQAAAP3/+//5//v//P/+/wAA///8//v/+f/8/wEABAAGAAQABgAHAAcAAgAAAP7/
/v8CAAMABAAGAAQA//8AAAAAAAAAAAAAAwADAAIAAgACAAIAAQAAAAIAAwACAAYABgAJ
AAYABQAJAA0ADAAOABAADwAPAA0ACgALAA0ADgASABcAGwAdABoAFgAQAA4AEgASABEA
EQASABAAEAAPAAwABQD+//v//f/9//3/AAACAAMAAQAAAP7//v/8//r//P/+/wAABQAE
AAEA///+/wEAAgADAAMAAAACAAIAAgD5/+3/9P8BAP//+P/0//b//f8CAAIABQAIAA8A
HwA1AE0AXgBuAHcAgwCZAKUAogCVAIMAagBWAEoAPgArABUABgD+/wAAAAD+/////f/8
//3//f/7//z/+//7//r/+//5//r//P/9//r/+f/4//n/+//7//v/+//8//z//P/8//3/
AAABAAEA//8AAP7/+v/5//r//f/+//3//v/7//r/+//7//r/+f////////8AAAAAAAAB
AAQABAADAAAAAAABAAAAAAD//wEAAQACAAYAAwADAAQABQAEAAQAAwACAAUACQAJAAgA
CgANAAwACQAFAAoACwALAAoACgAKAAoADQAPABEAEwAUABQAEwASABEAEAAQABAADQAN
AA0ADQAMABAAEgATABAADgAOAA4AEQATABUAFgAWABYAFAARABAADgANAAwADQANAA4A
DwAOAA4ADAALAA0ADQAOAA8ACgAJAAYAAAAAAAIABgAIAAsADAAMAAwABwAFAAMAAQAE
AAUABQAGAAgACwAMAAoACgAGAAUABQAEAAQABAAEAAUAAgABAP//AgAFAAkADQAOAA4A
DwAQAAwACAAGAAMABgAJAAoACgAGAAgACQAJAAcABgAFAAYACgALAAwADgAQAAsACwAN
ABMAEAAGAAQABgAGAAYABgAIAAkACQAKAAkACgAKAAoADAALAAgACgALAA8ADQANAAoA
CwAHAAYACwANABAAEQARABMAFgAYABoAHQAfAB8AHwAeABsAHAAcABwAGwAbABoAFgAU
ABEAEQALAAUAAwABAAEAAQAEAAkACwAKAAoABwAGAAMAAAD//wAAAQAFAAYABQAFAAYA
BgAGAAYABQAFAAgACQAKAPv///8IAAkACQAIAAIA/v8FAAgACAANABYAJQAzAEEAUwBq
AHoAiQCbAKEAlwCUAIUAawBWAEQAOAAwACEADwACAAIABgAGAAYABwAHAAIABAADAAAA
AAD+//////8BAAAAAAABAAEA/v/9//z//f8DAAUABwAJAAoACgAKAAoACAAKAAoACQAG
AAgABwAEAAAA/v/+//z/AgAGAAYACAAGAAUAAwABAAYABwAIAAoACwAMAA4AEgAQAA0A
CAAGAAoACgALAAsACgAJAAkADAAHAAcACAAJAA4AEAARABIAFgAZABgAFgAXABkAFwAT
AA4AEgASABEAFAAUABQAFAATABMAEwATABkAHAAeACAAIwAkACYAKAAjAB8AGwAXABcA
HAAfACEAHQAaABkAGAAXABcAFwAWAB0AIAAhACEAIAAeAB0AHAAaABcAFQATABYAFgAU
ABMAEAAPAA8ADwATABcAGQAYABgAGAAaABoAFwAUABAADAAOAA8AEAARABEAEQAQABAA
EwAVABUAEgAUABAADwAPABAAEAAQABAAFgAWABgAGQAXABUAFAATABcAGAAaABwAGgAW
ABQAEQAVABkAGwAcABcAFgAUABEADQAMAAsADAAUABkAHgAkACIAGwAZABkAHAAeAB8A
IAAdABoAFQASABIAEgARAA8AEQASABMAFQAXABcAFQAVABoAHAAeACAAHgAeACAAIgAh
AB8AHgAfACIAIgAiACQAIwAhAB4AHgAgAB8AHgAdABoAGgAaABsAFgAMAAwADAAMAAwA
EAAUAA==
         </WaveFormData>
      </LeadData>
      <LeadData>
         <LeadByteCountTotal>10000</LeadByteCountTotal>
         <LeadTimeOffset>0</LeadTimeOffset>
         <LeadSampleCountTotal>5000</LeadSampleCountTotal>
         <LeadAmplitudeUnitsPerBit>4.88</LeadAmplitudeUnitsPerBit>
         <LeadAmplitudeUnits>��V</LeadAmplitudeUnits>
         <LeadHighLimit>2147483647</LeadHighLimit>
         <LeadLowLimit>268435456</LeadLowLimit>
         <LeadID>II</LeadID>
         <LeadOffsetFirstSample>0</LeadOffsetFirstSample>
         <FirstSampleBaseline>0</FirstSampleBaseline>
         <LeadSampleSize>2</LeadSampleSize>
         <LeadOff>FALSE</LeadOff>
         <BaselineSway>FALSE</BaselineSway>
         <ExcessiveACNoise>FALSE</ExcessiveACNoise>
         <MuscleNoise>FALSE</MuscleNoise>
         <LeadDataCRC32>2049273006</LeadDataCRC32>
         <WaveFormData>
3v/e/97/3v/i/+T/5v/o/+v/7P/t/+7/7//w//H/8v/z//T/9f/2//n/+v/7//z///8A
AAEAAgAEAAQABAAEAAQABAAEAAQAAgACAAIAAgADAAQABQAGAAMAAgABAAAA///+//3/
/P/9//7///8AAP3//P/7//r/+f/4//f/9v/2//b/9v/2//X/9P/z//L/9P/0//T/9P/x
//D/7//u//D/8P/w//D/8//0//X/9v/z//L/8f/w//D/8P/w//D/8f/y//P/9P/0//T/
9P/0//T/9P/0//T/8//y//H/8P/y//L/8v/y//P/9P/1//b/9f/0//P/8v/v/+7/7f/s
/+3/7v/v//D/8P/w//H/8f/z//D/8//2//T/9P/z//D/8v/1//j/+v/9//7/AwAEAAIA
AgABAAEAAQABAP//AwADAAQABQAHAAcABAABAP3//P/4//b/8//x//D/7//r/+v/6//s
/+z/6v/r/+z/6//o/+j/6P/n/+X/5f/l/+b/6f/q/+n/6P/o/+n/6v/q/+//8P/w//H/
7v/q/+f/5f/m/+f/6P/p/+P/5f/o/+H/3f/e/+T/5//t//H/8v/1//z/AQAHABAAHwAx
AEQAVwBoAG4AbgBwAHsAfwBoAD0AIAAiAB8AEwAIAPf/4P/e/+b/5v/p/+r/6//p/+j/
5//m/+b/6P/m/+b/5v/n/+f/6P/p/+j/5//m/+X/5//n/+f/5//p/+r/6f/q/+r/6v/s
/+z/7P/t/+3/7v/r/+3/7P/r/+7/7//v//D/7//u/+v/6v/r/+z/7f/u//L/8//x//L/
8v/x//H/8//w/+z/8P/v/+//8P/x//L/9P/4//r/+//7//r/9v/1//T/+P/6//f/+v/+
/wAAAgACAAMAAwADAAgACQALAAsADQANAAwACwAMAA0ADgAPAA8ADQANAA0ACwAOAA4A
DQAPAA8ADgAPABAAEAAOAAwACgAKAAoABwAFAAQAAwABAP///v/+//7///8AAAAA///7
//3//f/7//3//v//////+f/5//f/9f/4//f/+P/3//j/+P/4//r//P/8//3//f/8//3/
+v/4//j/+P/4//n/9f/z//L/8P/y//T/9//5//f/+f/6//r/+P/3//f/+f/7//r/+f/4
//j/+v/6//n/+P/3//b/9f/3//n/+f/5//v/+v/5//n//f////v/9f/0//T/9P/0//T/
9f/1//X/8v/4//z//v8AAP///P/7//3/AgAEAAQABAAHAAYABQAEAAUABQAFAAUAAQAF
AAcACAAJAAsADgAMAA0ACwAIAAQAAQD9//v/+v/3//P/8//z//b/9v/z//P/8P/t/+z/
7P/w//H/7v/v//D/8v/1//b/8v/u/+z/6//u/+7/8P/w/+//7//v/+7/8P/x//H/8f/x
//X//f8BAPj/7//p/+j/7P/t/+3/+/8AAPf/9P/9/wcADAARAB0ANABPAGQAbABuAHIA
cwBtAGYAWwBEAC4AJwAjABAA+f/w//D/7P/q/+r/6v/q/+f/6v/r/+z/7v/w/+7/7v/u
/+v/6f/o/+f/6//r/+v/6//r/+v/6//r/+r/6v/o/+j/7f/w//X/+P/y/+3/5//i/+T/
5//n/+f/6v/r/+v/7P/s/+z/6v/q/+3/7v/v//D/8P/v/+v/6v/u/+//8f/1//P/8P/1
//X/8f/w/+//7v/v//L/8//z//b/9v/z//P/9f/6//3/+//8//7//v/+/wIABQAHAAkA
CgAJAAkABwAKAAsACwALAAkACQAJAAkADAALAAwADQAQABQAFQAVABEADwAMAAsADAAK
AAYAAgAFAAgACwALAAgABgAEAAEAAAAAAAEAAgAEAAQAAwABAPz//f/8//n/+f/6//v/
+//8////AAABAP3/+f/3//P/8//0//X/+P/3//b/9v/1//f/+//7//z/+v/4//b/9f/3
//f/+P/4//r/+v/7//v/+//9//7//v/9//v/+v/7//7//v/+//7//P/+//7//f//////
//////v/+//5//f/+v/8//7/AQAAAP///v////X//f////b/+f/6//v//P/7//v/+//4
//v//v///wAAAgAAAAAAAwAIAAoACgAKAAwADAAMAAwACQAJAAkACQAIAA0AEAASAA8A
DwAQAAwADgANAAsACAAEAP///P/6//v/9//3//f/9//2//L/8f/0//P/9P/2//f/9//z
//P/8f/y//T/9P/y//D/8P/x//L/8v/0//T/9v/3//j/+P/1//X/9P/z//P/+f/9//f/
6v/l/+f/6v/y//3////3//z/CwAMAA8AGQAeACsARwBkAHMAfAB+AHwAgAB/AHEAXgBP
AEIAMAAdAA8ABAD///j/8v/4/wAA+//4//X/7//v/+//7//w//H/8P/x//L/8P/v/+//
7//x//H/8f/x/+//7f/r/+n/7P/u/+7/8P/v/+7/7//u/+//7//u/+7/7v/x//H/8f/y
//P/8//0//T/9P/y//L/8f/y//P/9P/1//X/8v/y//P/8//0//f/8//w//X/9f/1//b/
9//4//3/AgAFAAcABgACAPv/9//6//7/AAD9////AgADAAQABgAHAAcABwAMAA0ADwAP
ABMAFQAWABcAGQAZABkAGQAaABcAFgAVABQAFgAVABMAEwATABIAEwAYABgAFgAUABUA
FgAXABUAEgAQAA4ACwAHAAYABgAGAAgACAAHAAUABQAHAAcABQAFAAYABwAHAAQABQAE
AAMAAAD9//z/+f/6//r/+v/8//z//P/9//3///8BAP///v8BAAIAAwAFAAMAAwAEAAQA
AgAAAP///f/8////AQACAAYABwAJAA0ACAAEAAAA/P/8//7//v/9/wAAAQACAAMABQAH
AAcABwABAAAABwAOAAsACgAJAAgABQADAAEA/P8CAAYACAAKAAoACAAIAAsAEAASABIA
EgATABIAEQAQAA8ADwAPAA8ADwATABUAFgAWABcAGQAWABcAFQASAA4ACgAFAAIAAAAB
AP3//f/9//z//P/5//n/+f/3//f/+P/7//v/9//3//P/8v/y//D/8P/w//L/9f/4//j/
+v/6//n/+f/5//j/+P/5//n/+f/9//n/9f/z//T/9f/1//T/9P/3//3/AwAIAA8AHAAj
ACsAQABdAHEAfgCPAJIAhACCAIgAfwBrAFgARQA0ADAAIQD5/+b/8//2//L/9P/2//T/
9P/0//H/7//v/+//8P/x//D/8f/y//D/7//v/+//8//z//P/8//z//P/8//z//P/8v/v
/+7/7v/u//D/8P/x//H/8P/w//P/9//4//n/9//1//L/8P/w//D/7v/u//D/8v/0//b/
+P/5//f/+P/2//X/9f/3//X/8v/3//f/+f/6//v//P/6//z//P/7//z//P/5//n//P8A
AAIA//8DAAgACwAOAA4ADQALAAkADgAPABEAEQASABMAEwATABQAFQAWABcAHAAbABwA
HQAaABoAFwATABUAFQAUABUAFQAUABEADgAPABAAEQAPABIAFAAWABcAEQAMAAgABAAG
AAYABQADAAIABQAGAAUAAwACAAEA///+/wEAAgADAAEA//////3//v/+//7/AAD///7/
/v/9//3////9//z//f/+////AQADAAMABAAEAAQABAAFAAUA//////7//P/+//3//f//
/wIAAgACAAIAAQACAAEA//8BAAEAAQABAAMA/f/8//3//v///wAAAgADAAQAAgAEAAYA
BgAGAAYABAAEAAcACwAOAA8AEAAWABYAFgAWABMAEQAPAA0ADAARABQAFgAXABkAHAAa
ABUAEQAMAAYABQABAP///v/7//f/9//3//r/+v/3//f/9//1//X/9v/5//n/9f/1//b/
+P/7//z/9//0//P/8//3//j/+//8//n/+f/5//j/9//3//b/9f/t//P/9//5//L/6f/p
/+z/8v/7/wEABwAOAAsACgAbAC0AOgBPAF8AbAB/AIYAfgB8AIIAeQBlAFQAQQAyACQA
FwALAAIAAQD0/+z/9v/8//n/9v/z/+3/7P/r/+r/6v/r/+r/6//s/+7/7f/t/+3/7//v
/+//7//v/+//7//v//D/8P/u/+7/7v/u//D/8P/t/+3/7P/s/+z/7//v/+//8f/x//D/
8P/x//D/7f/s/+z/7P/s/+z/7//x//D/8v/x//H/8v/1//P/8P/1//X/9P/0//T/9P/4
//z//v///////P/2//P/9f/6//3/+//9/wAAAQACAAYACQALAA0ADwAPABAADwAQABEA
EQARABAADwAOAA0AEQAPAA8ADwAQABQAFQAVABIAEQAPAA8ADwAOAAsACAAIAAgACAAF
AAYABgAGAAUABgAGAAcACAAKAAoACQAHAAEAAQD///v//P/8//z/+//7//3//f/9/wAA
//8AAP//+v/4//b/9v/4//j/+f/5//n/+//5//j/+P/4//j/+f/7//v//P/8//z//P/9
//3/+//9//7//v8AAP////8BAAMAAgABAAAA/P/8//r/9//4//n/+v/7////AwAFAAcA
CwACAP3/+v/3//T/+P/5//r/+P/9/wAAAQACAAQAAgACAAUABgAIAAgACAALAAoACQAI
AAgACQAKAAsADAARABQAFgAVABUAFgASABEADwAMAAgABgADAAIAAgD///n/9//1//T/
9P/x//H/8//x//H/8v/0//X/8v/z//P/9P/2//b/9//2//f/+f/4//b/9v/0//H/8f/x
//D/8//1//b/9/8BAPX/9f/5/+7/6//t/+7/8v/z//H/9f/8/wEACAANAA0AFgApAD0A
TABfAG4AeACAAIQAfwBtAFoAVQBEACgAGwAZABIABQD2/+7/9P/2//X/9P/z/+//7P/r
/+r/6v/t/+z/7f/u/+v/6f/o/+f/7P/t/+7/7//v/+//7//v/+//7v/r/+r/6//s/+//
8P/t/+3/7P/s/+3/8f/y//P/8f/v/+z/6v/v//D/7//w//P/9v/5//z/9//z/+z/6P/q
/+v/7f/x/+//7P/x//H/8v/y//L/8v/1//j/+f/5//r/+v/3//f/+f/+/wEA///+/wAA
AAAAAAQABwAJAAsACwAJAAgABQALAA0ADgAPAA8ADwAPAA8AEQAPAA8ADwAPABIAEgAR
ABAADwANAA0AEgASABAADgAOAA4ADgALAAkACAAHAAUABgAGAAcACAAFAAQAAgD///7/
AQACAAEA///+//3/+//3//n/+f/5//v/+f/5//f/9//4//n//P/8//z//f/9//r/+//4
//b/9//4//n/+//5//n/+v/6//j/+P/5//n/+P/7//3//v/+//3//f////3//P/7//r/
/P/+//7//f/9//3//f/9////AQABAAEA///8//n/9//3//f/9//6//z//v8AAAIAAQD/
//3/+P/+/wIABAAGAAMA/v/7//v///8CAAMABAAIAAgACAAIAAkACQAJAAkACAANABAA
EgAQABEAEwAQABAADQAJAAQAAgD///7//v/9//n/+f/5//f/9v/y//H/8v/x//L/9P/z
//P/7//v//L/9P/3//j/8v/u/+z/6//u/+7/8P/w//L/8//0//T/8v/z//P/8//p/+//
9//3//b/9//3//j/7v/r//P/9//4////AAADAA0AEgAfADcARgBRAGYAdAByAHIAdQBr
AFgATQA+ACoAIQAbAA4A///6//z/+P/0//H/8P/v/+v/7f/t/+3/7v/s/+r/6v/q/+f/
5f/k/+P/5//p/+v/7f/v/+//7//v/+7/7P/o/+b/6P/o/+r/6v/r/+3/7v/w/+z/7f/r
/+n/6v/r/+v/7P/u/+7/7P/s/+3/7v/v//D/8f/x/+7/7v/t/+3/7v/x//D/7v/0//X/
8//y//H/8P/z//b/9//3//r/+v/3//f/+v/+/wAA/f/9/wAAAQACAAQABQAFAAUABwAH
AAgABwAIAAkACQAJAAwADwASABUAFAAPAAwACQAKAA4ADwAPAAwACwAJAAkADwAQAA8A
DgALAAoACQAFAAQABAAEAAMABAAEAAUABgADAAIAAAD9//z///8AAP///f/8//v/+f/4
//v//P/9//v/+f/5//f/9v/2//b/+P/6//r/+//7//n/+f/1//L/9P/2//j/+//+////
AQACAP3/+v/4//X/9v/5//v//P/7//n/+P/5//r/+v/6//r//P/+//7//f/8//v/+v/5
//z///8AAAEA/f/6//f/9f/1//X/9v/3//j/+f/6//z//f/+//z//v8AAAAAAAD///z/
+//9/wEABAAFAAYACAAIAAgACAAJAAkACQAJAAgADQAQABIAEAARABMAEAALAAcAAgD8
//r/9//2//b/9f/x//H/8f/0//b/9f/3//T/8f/w//D/8//z/+//7//t/+7/8P/w//D/
7v/u/+//7v/u//D/8P/u/+3/7P/q/+v/7f/u/+//8//v/+3/7//s/+v/7f/u/+7/7f/x
//f//P8FAA4AFQAXACQAPQBXAHAAfQB8AHgAeAB+AHUAYwBOAD0AMgAqAB0ABwD2//n/
BAAAAO7/4v/k/+b/6P/n/+X/5f/l/+b/5//m/+f/6P/q/+n/6f/p/+3/7//x//P/8P/v
/+7/7f/u/+7/7P/s/+r/6P/o/+b/5v/n/+f/6P/o/+v/6//r/+3/7f/s/+z/7P/s/+r/
6v/p/+r/6//s/+//7//s/+z/8P/x//P/9//x/+z/7//t/+//8P/x//L/8f/0//X/9f/2
//b/8//z//X/+v/9//v//f8AAAEAAgACAAEA///9/wMABQAIAAkACgALAAsACwAKAAkA
CAAHAAoACQAKAAsADAAQABEAEQANAAsACAAHAAsADAALAAoABwAGAAUAAQABAAIAAwAD
AAQABAAFAAYABQAEAAIA///7//3//f/7//r/+v/6//n/9v/3//b/9f/3//f/+f/5//b/
9v/2//j/9v/2//f/9//3//n/9//2//f/+P/5//v//P/9////AAD+//z/+//5//r//f//
/wAA/f/5//b/9f/4//j/+P/4//r//P/8//v/+//7//v/+//x//n/AQD//wAA/v/8//r/
+P/5//n/+f/2//n//P/9//7/AAD+//7/AQAEAAYABgAGAAgACAAIAAgACAAJAAoACwAI
AAsADAAMABAAEwAXABYAEwAPAAoABAABAP3/+//6//r/9//4//n/9//2//L/8f/y//H/
8v/0//T/8//u/+3/7//w//L/8v/x//D/8f/z//P/8v/z//L/8f/x//H/8P/u/+//7//v
//n/8f/t//P/+P/1/+3/8P/2/+//7f/1//b/+/8EAAUACQAUACMAMwBGAF8AbgBwAHAA
dAB3AHMAYABJADoALgAhABkADAD7//L/9P/y/+r/6//s/+3/6//r/+v/6//s/+z/6v/q
/+r/7P/r/+v/6//q/+n/6P/n/+n/6f/p/+n/7f/u/+3/7v/s/+z/7v/u/+z/6//p/+j/
6P/r/+v/6//s/+3/7f/u/+7/7v/s/+z/6//s/+3/7v/w//H/7//w//D/7//v//H/8P/u
//T/9f/z//L/8f/w//P/9v/3//f/+//8//r/+//7//7////7//r//P/8//z/AAABAAEA
AQAGAAcACQAJAAoACwALAAsADAANAA4ADwARAA8ADwAPAA8AEgASABEADgANAAsACwAM
AAwACgAIAAkACgALAAkABgAGAAYABQABAAAAAAAAAAAAAAD///3/+//9//3/+//7//z/
/f/9//n/+//7//v/+f/3//f/9f/5//z///8EAP//+v/2//H/8//3//f/+P/4//j/+P/5
//n/+f/6//r//P/8//3//f/5//v//P/8//z/+//7//3/AAAAAAAAAAD8//z/+v/3//n/
+f/5//n//P///wAAAQD5//z//P/7//r/+f/4//r/+//8//r//P/+//7//v/+//z//P//
/wIABAAEAAQACgAMAA4AEAAOAA0ADAALAAcACwANAA4AEQATABYAFAAUABMAEQAOAAYA
///6//b/9//1//f/+f/6//r/9//3//X/8f/v/+7/8v/z//D/8f/v//D/8v/y//H/8P/x
//P/8v/y//T/9P/x//H/8f/w//H/8//0//X/+//z//H//f/+/+v/3f/m/+j/5f/r//f/
/v////z//f8HABIAGQAnADwATwBgAG4AcgByAHMAbwBkAFUARgA6AC0AHwASAAEA9v/y
//L/8v/y//L/8v/v//P/9f/3//r/9f/u/+n/5P/n/+f/6P/p/+n/6f/p/+n/6//r/+v/
6//s/+z/6v/q/+j/6P/q/+r/6//r/+r/6v/q/+3/7f/t/+//7//u/+7/7//u/+v/6v/s
/+7/8P/y//H/8f/u/+7/8f/x//L/9f/z//D/9f/1//L/8v/y//L/8f/0//X/9f/6//r/
9//3//r//v8AAP3/AAAEAAYACAAMAA0ADQANABAAEQATABMAFgAXABcAFwAYABkAGgAb
AB0AGwAbABsAGwAeAB4AHQAeAB0AGwAbAB0AHAAZABYAFgAWABYAEwAWABgAGgAbABgA
FgAVABQAEQAOAAoABQAFAAkACwALAAoACgAKAAkACAALAAwADQALAAkACQAHAAgACAAI
AAoACgAKAAsACwAJAAsACQAIAAgACAAIAAkACwALAAwADAAKAAoACwALAAsADQAOAA4A
DQALAAoACwAKAAgABgAEAAMABAADAAEAAwADAAMAAwAEAAcACAAJAAUABAAEAAQABAAE
AAQABAADAAIA/v8DAAYABwAIAAgABgAGAAkACgAMAAwADAAOAA4ADgAOAA0ADQANAA0A
CQANAA8AEAAQABEAEwAQAAwACQAFAAAA/P/3//T/8v/z/+//7//v/+//7v/q/+n/6v/p
/+r/7P/q/+n/5P/j/+P/5P/m/+b/4f/c/9n/1//Z/9r/3f/e/9r/2f/Y/9b/2P/Z/9n/
2f/L/9P/3//Z/9D/z//Z/97/1P/J/83/1//e/+f/7v/t//X/BgAbADcAUgBhAGYAYgBc
AGIAYwBXAEQAMwAiABAABQD5/+r/3f/a/97/4P/i/+D/3v/c/9f/2f/Z/9n/2v/Z/9b/
1f/U/9X/1f/W/9f/2f/Z/9n/2f/Z/9n/2f/Z/9n/2P/V/9T/1f/W/9n/2v/b/9v/2v/a
/9f/2f/Y/9f/1//X/9b/1v/b/9z/2//c/9r/2v/a/9r/3v/f/93/3v/f/9//4P/j/+L/
4P/m/+f/5P/i/+D/3v/e/+D/4P/f/+P/5P/i/+P/5v/q/+z/6f/t//D/8f/y//b/9//3
//f/+f/5//r/+f/+////////////////////AQD////////+/wAA///9//7//f/7//v/
AAAAAP7//P/+//7//v/7//n/+P/3//X/8//y//L/8v/z//T/9P/z/+//8f/x/+//8f/y
//P/8//t/+3/6//p/+z/6//s/+v/6v/q/+r/7P/u/+7/7//v/+3/7//t/+z/6v/q/+r/
6//r/+v/7P/s/+3/7v/w//H/7//x//L/8v/y//H/8f/z//T/9P/0//T/9v/4//j/9//1
//P/8f/v/+//5v/r/+7/8f/0//f/9//3//T/9v/4//j/+P/6//j/+P/7//7/AAAAAAAA
AgACAAIAAgADAAMAAwADAAEABQAHAAgACgANABEAEAAMAAkABQAAAP3/+f/3//b/9//1
//f/+f/4//j/9f/1//L/7//u/+7/7P/r/+b/5f/o/+r/7f/u/+7/7P/s/+3/7P/s/+7/
7v/t/+3/7f/s/+//8f/y//P/9//5//H/5f/s//P/5//g/+r/8//1//v/BAAJAAQAAwAV
ACgAMwA7AFYAcwCAAIQAfAByAG0AZQBaAFEAPAAiABcAEQAAAPP/8P/u//L/8v/x//D/
7//r/+3/7f/t/+7/7f/q/+n/6P/r/+v/7P/t//H/8f/x//H/7v/t/+z/6//q/+r/6P/o
/+r/6v/s/+z/7f/t/+z/7P/w//X/9//5//P/7//q/+b/6f/q/+n/6v/r/+z/7f/u//L/
8//x//L/8//z//T/9//z//D/9f/1//b/9v/2//b/9v/4//j/9//9//7//P/9//3/AAAB
AP3//f8AAAEAAgAFAAcACAAJAAsACwAMAAsAEAARABEAEQAPAA8ADwAPABIAEQASABMA
EgAUABMAEQASABMAEwAVABYAFAAQAAwADgAOAA4ACwAMAAwADAALAAkACAAIAAgACgAK
AAkABwAGAAkACgAJAAUABAADAAEAAQADAAMAAwABAP/////9//7//v/+/wAA/v/+////
/////wEA///+//7//v/+////AQABAAIAAgAEAAQABQAFAAEAAwAEAAQABgAFAAUABwAE
AAIAAAD+/wEABAAFAAUAAwADAAMAAwAHAAcAAwAFAAwACQAIAAcABgAEAAMAAgD+/wEA
BAAFAAYABwAGAAcACwAMAA4ADgAOABIAEgASABIAFAAVABYAFwASABMAEgAQABYAGwAh
ACIAHgAZABMADAAJAAUAAwACAP//+//7//v//f/+//z//f////3//f/+//3//f/5//n/
+//8//7//v/6//j/+P/5//r/+v/8//z/+f/5//n/+P/6//v/+//7//3/AwAPABsAGgD5
/9X/3v/4//n/8//7/wQABQAIAA8AFQAcACkAOwBOAGMAdgCCAIIAeAB7AHcAZABXAEYA
MAArACkAHAARAAgA/v/0/+z/8P/y//T/8//z//P/8//0//L/8P/w//D/8v/x//H/8f/z
//P/8//z//H/8f/x//H/9f/2//X/9v/0//T/9v/2//f/9//2//b/9P/3//f/9//0//P/
8f/w//T/9v/2//j/9v/2//b/9v/5//n/9v/2//n/+f/6//3/+v/2//r/+f/7//z//f/+
//7/AAAAAP//AgACAP////8CAAYACAAFAAgADAAOABAADwAPAA4ADQAOAA8AEQARABUA
FwAYABkAFQATABEADwATABMAFQAXABUAGAAYABcAGAAXABUAFQAYABgAFgAUABIAEgAS
AA8AEAAQABAADwAPAA4ADgAOAA4ADgANAAsABwAJAAkABwAIAAgACAAHAAEAAQD///3/
AAD//wAA/////wAAAQAEAAMAAgACAAEAAwAFAAMAAgACAAIAAgADAAUABQAGAAYACAAI
AAkACQAGAAcABwAGAAQAAwADAAUABAACAAAA/v8CAAYACAAJAAcABwAHAAcABQAFAAMA
AQADAAQABQAHAAcAAwAEAAUABgAHAAgABgAFAAQAAAADAAYABwAIAAoACAAIAAsADAAO
AA4ADgAVABgAGwAeABsAGQAXABUAEQATABMAEgAWABkAHQAcABkAFQAQAAoACAAFAAQA
BAABAP3//f/9/wAAAAD9//3//f/7//v//P//////+//7//n/+v/8//z/+//6//v//f/8
//z//v/+//////////7//v/////////7/+//8//9//7/8//v//T//P8DAAcABQAAAP//
BAANABMAHAApADsAUgBpAHgAfgCAAH4AdwBxAGwAXwBMAD4ALwAfABAABQD6//b/+P/6
//v//P/9//v/+f/3//X/9P/3//b/9//4//f/9f/0//P/9P/z//L/8f/0//X/9v/3//r/
+v/4//j/9v/2//j/+P/3//f/9v/2//T/9f/z//H/8//1//b/+P/6//r/+P/4//n/+v/7
//z/+//7//j/+P/7//v//P///wAA/v8EAAUAAgAAAP7//P/9/wAAAQABAAUABgAEAAUA
BQAIAAkABQAIAAwADgAQAA8ADwAOAA0AEQATABYAFwAZABkAGAAXABkAGQAZABkAGQAX
ABcAFwAZABwAHAAbABoAGQAXABcAGwAcABsAGgAYABgAGAAVABQAFAAUABMADwAOAA4A
DgAPABAAEAAPAA8AEQARAA8ACgAIAAYAAwAEAAcACAAJAAsACQAJAAcAAwACAAEAAgAD
AAQABgAHAAgACwAKAAoACAAIAAgACQAHAAUABAACAAMABAAGAAcABgAJAAsADAANAA0A
DgARAA8ADAAJAAYABgAIAAgABwAJAAkACQAJAAYABwAGAAUACQAKAAsADQAOAA8AEAAT
AA8ADQADAAAAAwAEAAUABgAIAAkACgAIAAkADAANAA4AEAAOAA4AEQASABQAFAAUABUA
FAATABIAEwAVABcAGQAVABkAGwAcAB8AIQAkACIAIwAhAB4AGgAWABEADgAMAAoABQAE
AAMAAgACAP////8AAP//AAACAAYABwAEAAUAAgAAAP///P/9//z//f///wAAAAACAAIA
AQABAAEAAAACAAMAAwADAPn/+////wUACAABAPn//v8GAAMAAQAHAAwAEQAaABkAHQAw
AEMAVQByAIsAlACYAI4AgAB/AHcAbABfAFIAQAAxACMAEgAFAAAA/v/8//z///8AAAEA
///8//v/+v/6//z/+v/6//r/+P/3//f/9//7//v/+//7//3///8BAAMAAwACAP///v/8
//r/+v/4//X/9f/0//T/8v/1//X/9f/4//n/+f/6//3//v/9//7/AQACAAMABAACAAEA
/f/8//v/+//8////AAD+/wQABQABAAAA///+/wIABgAIAAkADgAQAA8AEQANAA4ADQAH
AAcACgALAAwAEAARABEAEQAVABcAGgAbAB4AHwAfAB8AIgAjACQAJQAlACEAHwAdACAA
JAAlACUAIQAfABwAGwAfACAAHwAeACAAIgAkACMAHwAeAB0AGwAVABIAEAAOAA8AEAAQ
AA8ADQAPAA8ADQANAA4ADwAPAA8AEQARABEADwALAAkABQAHAAgACQAMAAsACgAKAAkA
CQALAAkACAAKAAoACgALAA0ADQAOAA4ADAAMAA0ADQALAA0ADgAOABAADwAPABEAEAAO
AAwACgANABIAFQAXABQAEQAOAAsADQAPAA8ADwARABAADwAPABEAEQARABMAFgAXABgA
FgAVABMAEAAOABIAFAAUABQAFwAYABoAHgAeAB4AHgAeACEAIQAgACAAHwAfACAAIgAj
ACIAIQAiAB8AHgAdABoAFAAQAA4ADQAOAA0ADQAOAA8AEAARABIAEAAGAAUABAADAAIA
BwAKAA==
         </WaveFormData>
      </LeadData>
      <LeadData>
         <LeadByteCountTotal>10000</LeadByteCountTotal>
         <LeadTimeOffset>0</LeadTimeOffset>
         <LeadSampleCountTotal>5000</LeadSampleCountTotal>
         <LeadAmplitudeUnitsPerBit>4.88</LeadAmplitudeUnitsPerBit>
         <LeadAmplitudeUnits>��V</LeadAmplitudeUnits>
         <LeadHighLimit>2147483647</LeadHighLimit>
         <LeadLowLimit>268435456</LeadLowLimit>
         <LeadID>V1</LeadID>
         <LeadOffsetFirstSample>0</LeadOffsetFirstSample>
         <FirstSampleBaseline>0</FirstSampleBaseline>
         <LeadSampleSize>2</LeadSampleSize>
         <LeadOff>FALSE</LeadOff>
         <BaselineSway>FALSE</BaselineSway>
         <ExcessiveACNoise>FALSE</ExcessiveACNoise>
         <MuscleNoise>FALSE</MuscleNoise>
         <LeadDataCRC32>474528125</LeadDataCRC32>
         <WaveFormData>
+P/4//j/+P/6//r/+v/6//j/+P/4//j/+P/4//j/+P/3//b/9f/0//T/9P/0//T/9f/2
//f/+P/3//b/9f/0//X/9v/3//j/+P/4//j/+P/6//r/+v/6//z//P/8//z//P/8//z/
/P///wAAAQACAAIAAgACAAIAAgACAAIAAgAEAAQABAAEAAQABAAEAAQABgAGAAYABgAE
AAQABAAEAAIAAgACAAIAAwAEAAUABgAFAAQAAwACAAQABAAEAAQAAgACAAIAAgACAAIA
AgACAAIAAgACAAIAAAAAAAAAAAAAAAAAAAAAAAIAAgACAAIAAQAAAP///v8AAAAAAAAA
AP7//v/+//7/AAAAAAEAAQADAAMAAwAFAAQAAwADAAIABAAFAAYABgAHAAgACgALAAsA
CwAJAAcABgADAAEAAQAAAP7/+//6//n/+f/4//j/9v/0//T/9P/0//X/9f/1//f/+P/6
//3/AAABAAEAAQABAAEAAQABAP///v/+//7/AQABAAEAAQABAAEAAAAAAAMAAwADAAMA
AQACAAIAAgACAAIAAgACAAEABAAHAAsADAASABoAIgApAC4AMQAzADIAJgAMAOr/yf+t
/5//mP+U/5T/jv97/3L/ef+G/4//mv+q/7v/yf/V/+D/4//o/+7/9P/5//r/+//8//3/
/f/9//7//P/9//3///8AAAEAAgADAAMAAwACAAEAAwADAAMAAwAGAAYABgAFAAQAAwAD
AAIAAwAFAAYABgAEAAQABAAEAAYABgAGAAYABAAEAAQABAAEAAQABAAEAAYABgAFAAUA
BQAFAAUABQACAAEAAgABAAMAAgACAAIAAQABAAEAAQADAAEAAQABAP/////+//7/AAAA
AP/////9//3//f/7//3//f/9//3//f/9//3//f/9//3//f/9//7//v/+//7//v//////
//////////8AAAAAAAABAAEA//8AAAAAAAAAAAAAAQABAAMABAAEAAUAAwADAAMAAwAF
AAUABgAGAAcABwAHAAcABQAEAAQABQAFAAUABQAFAAcABwAHAAcABwAHAAgACAAKAAoA
CQAJAAcABwAGAAYABAAFAAUABQAFAAUABQAFAAYABgAGAAcABwAGAAYABwAFAAQABAAE
AAYABgAGAAUAAwADAAMAAwAFAAYABgAGAAYABQAEAAQABQAHAAYABgAIAAcABgAFAAQA
BQAFAAUABQAHAAkACQAJAAgACAAIAAkACgAKAAsADAAQABEAEQARAA8ADQAKAAcABQAF
AAUABAACAAIAAQABAAAAAAD+//z/+v/6//r/+//7//v//f/+/wIABQAGAAcABgAFAAQA
AwADAAMAAwACAAMABAAGAAcABQADAAEA//8BAAIABAAFAAMAAwADAAQABAAEAAQABAAG
AAYACQAMAAkACQAMABAAFgAeACcAMAA1ADMAMAAsACAABADh/7//p/+a/5T/kv+O/4X/
dv9r/3T/hf+W/6L/sf/B/83/1P/f/+j/8P/2//n/+v/7//z/////////AAAAAAEAAQAD
AAEAAQABAAEAAgADAAMAAwAFAAUABQAFAAQABAAEAAMABgAHAAkACgAHAAcABgAEAAQA
BAAEAAQABgAGAAYABgAEAAQABAAEAAYABgAGAAYABAAEAAMAAwAEAAUABgAHAAUABQAH
AAcABAACAAEAAAAAAAEAAgADAAMAAQABAAEAAQABAAAAAAAAAAAA//////////////3/
+//7//v/+//7//v/+//7//3//f/9//3//v/+//7//v/9//3//P/7//7///8AAAIAAQAA
AAAA//8BAAIAAgACAAAAAAABAAEA//8AAAAAAQACAAMABAAFAAMAAwAEAAQABQAFAAUA
BQAGAAYABwAJAAcABwAHAAcABQAFAAUABQAFAAUABgAGAAYABgAFAAUAAwADAAIAAgAD
AAUABgAHAAUABQAFAAUABgAGAAYABwAFAAQABAAFAAcABgAGAAYABQAEAAMAAQADAAUA
BwAJAAcABgAEAAIAAwADAAMABAAFAAUABgAGAAQABgAGAAYACAAIAAgACAAGAAUABAAD
AAUABwAHAAcACgAKAAoACwAKAAoACwAMAA4ADwAPAA8ADAAJAAUAAQAAAAEAAgACAP7/
/v/9//3//f/+//3//P/+//7//v////7//f/+//7/AAADAAQABQAHAAcABwAHAAYABQAE
AAIABAAEAAUABQADAAMAAwADAAMABAAGAAcABwAHAAcACAAGAAYABgAGAAgACgANAAwA
CwALABAAGAAeACoAMQAwADEANwAuABgA/P/c/7v/qf+j/6D/ov+g/5T/g/96/33/iP+Z
/6r/uv/F/8//2f/k/+v/8P/2//z//f/+////AAD///////8AAAEAAwAEAAcABQAFAAUA
BQAGAAcABwAHAAYABQAEAAMABAAEAAQAAwAFAAUABgAGAAYABwAHAAYABgAGAAYABgAH
AAgACQAKAAcABgAFAAQABgAGAAYABgAGAAYABQAFAAMAAwADAAMAAwADAAUABQAFAAQA
BAAEAAUABQAFAAUABAABAAAA//8BAAEAAAAAAAAAAAD//////f/9//3/+//9//3//f/9
//3//f/9//3//f/9//3//f/9//z/+//6//r/+//7//v//P/9//7/AAAAAAAAAQABAAMA
BAAEAAQAAgACAAMAAwADAAQABAAFAAMAAwADAAMABAAFAAcACAAJAAkACQAJAAkACAAI
AAkACAAHAAYABQAHAAcABwAHAAgACQALAAwACgAKAAkACQAJAAkACAAIAAYABwAHAAcA
BwAHAAcABwAGAAYABgAHAAkACAAIAAkABwAGAAYABgAFAAQAAwABAAMAAwADAAMABAAG
AAcACAAEAAEABAAIAAYABgAGAAYABgAFAAQAAwAEAAcACAAJAAwADAAMAA0ADgAOAA8A
EAARABEAEAAPAAsACQAGAAMAAgADAAQABAAEAAQAAwADAAQABAACAAAA/v/+//7///8B
AAEAAwAEAAYACQAKAAsACQAJAAkACQAHAAcABwAGAAYABgAHAAcABwAHAAcABwAGAAYA
BwAHAAcABwAHAAgACAAIAAgACAAKAAwADQAOABEAFwAcACIAKgAwADEAMgA1AC8AHgAC
AOL/xv+1/6v/p/+q/6r/lv+C/33/gP+L/5r/q/+6/8r/1//b/+H/7v/x//T/+P/+////
AAABAAIAAwADAAMABAAEAAUABQAHAAUABQAFAAUACAAJAAkACQAHAAcABwAHAAYABgAG
AAUABwAHAAgACAAIAAkACQAIAAYABgAGAAYABgAGAAYABgAGAAYABgAGAAgACAAIAAgA
CgAKAAkACQAGAAUABAADAAMAAwAFAAUABQAEAAQABAABAAEAAQABAAEA////////////
//7//v8AAAAA//////z/+//6//f/+P/5//r/+//7//v/+//7//v/+//7//v//v/+//7/
/v/8//v/+f/3//j/+f/6//z//v/+/////////wAAAAAAAAEAAgAEAAUABAAEAAMAAwAF
AAUABQAFAAcABwAIAAgABgAFAAQAAwAEAAQABQAHAAUABQAFAAUABQAFAAUABQAHAAcA
CAAIAAYABgAFAAUABwAHAAYABgAGAAcABwAHAAcABwAHAAcABAAEAAQABQAFAAQABAAF
AAcABgAGAAYABAAEAAQAAwADAAMAAwADAAcABAAAAAEAAgADAAQABQAFAAUABQAHAAkA
CQAJAAkACAAHAAcACgAKAAsADAAOAA8ADwAPAAoABwADAP//AAABAAIAAgACAAIAAQAB
AP7//v/8//r/+P/4//j/+f/7//v//f/+/wAAAwAEAAUABQAFAAUABQAFAAUABQAEAAQA
BAAFAAUAAwADAAMAAwAEAAQABQAFAAcABwAHAAgACAAIAAgACAAEAAYACQAKAAsADwAW
AB4AKAAwADEAMgA1ADMAIAAEAOb/xv+x/6P/m/+a/5r/jP96/3P/dv+F/5b/p/+0/77/
yf/X/+P/7P/v//T/+v/+/////v/9//z//f/9//3//v8AAAEAAQADAAEAAQABAAEABAAF
AAUABQADAAMAAwADAAUABgAHAAcABQAFAAYABgAFAAUABAACAAMABAAFAAYABAAEAAQA
BAAEAAQABAAEAAQABAAEAAQABQAGAAYABwAFAAUABQAFAAEAAQADAAMABQAEAAQABAAD
AAMAAwADAAEA////////AQABAAAAAAD+//7//f/9//////////3/+//7//v/+//9//3/
/f/9//3//f/9//3//P/8//z//P/+/////////////////wAA/v/+/////////wAAAAAA
AAAAAAABAAEAAwAEAAQABQAFAAUABQAFAAMAAwAEAAQABQAFAAUABQAFAAQABAAFAAYA
BwAIAAkABgAFAAQAAwADAAMABAAEAAQABAADAAMAAwADAAIAAgACAAMAAwADAAMAAwAD
AAMABAAEAAQABQAHAAYABgAHAAYABAADAAIAAAAAAAAA//8AAAEAAgADAAMABAAEAAQA
CAAEAAMAAgABAAAAAQABAAEAAQACAAUABgAHAAcABgAFAAUACAAIAAkACgAMAA0ADQAN
AAsACQAGAAMAAgADAAQABAD///7//P/7//v//P/7//r/+P/4//j/+f/5//n/+//8//7/
AQACAAMAAwADAAMAAwAFAAUABQAEAAIAAgADAAMABQAFAAUABQAEAAQABQAFAAMAAwAD
AAQABgAGAAYABgAKAAYABQAGAAMABwAOABQAHAAmAC0AMAAxADUANgAsABQA9v/V/7f/
o/+Y/5T/lP+Q/4H/cP9t/3r/j/+e/6j/t//H/9X/3v/l/+r/8v/4//v//P/9//7//f/9
//3//v///wEAAgAFAAQAAwACAAEABAAFAAUABQAFAAUABQAFAAQABAAEAAMABAAFAAcA
CAAHAAcABgAEAAUABgAHAAgABwAGAAUABAAGAAYABgAGAAcACAAJAAoACAAGAAMAAQAC
AAMABAAFAAMAAwAFAAUAAwACAAIAAgADAAMAAwADAAUAAwADAAMAAwADAAIAAgAAAAAA
/////wEAAQABAP///f/9//3//f/9//3//f/9/////////////v/+//7//v/+////////
/////////wAAAAAAAAEAAQABAAIAAgACAAIAAgADAAMAAwAEAAQABQADAAMAAwADAAMA
AwAEAAQABQAFAAUABQAFAAQABAAFAAUABQAFAAUABwAHAAcABwAFAAUABgAGAAYABgAF
AAUABQAFAAQABAACAAMAAwADAAUABQAFAAUABAAEAAQABQAHAAYABgAHAAUABAAEAAQA
BgAGAAYABQAFAAUABQAFAAUABgAGAAYABgAFAAQABAAFAAUAAgAEAAYABgAGAAYABwAH
AAcABwAHAAkACQAJAAkACAAHAAcACAAIAAkACgAOAA8ADwAPAA8ADQAKAAcABQAFAAUA
BAABAAAA/v/9//7//v/8//r//P/8//z//f/7//v//f/+//7/AQACAAMABAAFAAYABwAF
AAUABQAEAAYABgAHAAcABgAFAAQAAwACAAIAAwADAAQABQAGAAgABwAGAAUABAAAAAIA
BwAIAAkACwAUABoAHAAiACsAMAAzADkAOgAyABwA+v/V/7n/of+S/5D/lv+S/3//bv9r
/3j/i/+a/6j/u//L/9P/3v/n/+7/8v/2//n/+v/7//z//v///wAAAgACAAMAAwAFAAMA
AwADAAMABAAFAAUABQAHAAcABwAHAAcABgAFAAMABAAFAAcACAAKAAsACwAKAAgACAAI
AAgACAAIAAgACAAIAAgACAAIAAgACAAIAAgACAAIAAcABwAFAAUABQAFAAUABQAHAAcA
BQAEAAQABAADAAMAAwADAAMAAQABAAEAAwADAAIAAgACAAIAAQABAAMAAwADAAEAAAD/
//7//f/9//3//f/9/////////////v/+//7//v8AAAEAAQABAAAA///+//7///8AAAIA
AwADAAQABAAEAAQABAAFAAUABQAGAAYABwAEAAMAAgABAAIAAwAFAAYABQAFAAUABQAH
AAYABgAHAAkACQAJAAkACAAHAAYABQAHAAcACAAIAAYABgAFAAUABwAHAAYABgAIAAkA
CQAJAAgABwAGAAUABgAGAAYABwAFAAQABAAFAAcABgAGAAYABgAGAAYABQADAAMAAwAD
AAUABgAGAAYABgAFAAQABAABAAMABgAEAAQABAAEAAcABwAHAAcABQAHAAcABwAIAAgA
CAAJAAwADAANAA4AEAARABEAEQANAAkABAD//wAAAQACAAIAAgACAAEAAQD///7/+//4
//r/+v/6//v/+//7//3//v8BAAUABwAJAAcABwAHAAcABgAFAAQAAgAEAAQABQAFAAUA
BQAFAAUABgAGAAcABwAEAAMAAgACAAMABAAFAAYACAAGAAcACgAPABEAFAAcACQALAAx
ADQANQAzACYADADs/8z/tf+n/6H/oP+i/5j/gv93/3r/hf+S/6P/tP/A/83/2f/f/+r/
8//4//b/+P/7//z//f/+/////////wAAAgADAAMABQADAAMAAwADAAYABwAHAAcABQAF
AAUABQAGAAYABgAFAAQAAwADAAIAAwAFAAYABgAGAAYABgAGAAYABgAGAAYABQAEAAMA
AgADAAQABQAGAAYABgAFAAUABQAFAAUABQABAAEAAwADAAMAAgACAAIAAQABAAEAAQAB
AP/////////////+//7//v/+//3//f/7//v/+//5//v/+//7//v/+//7//v/+//7//v/
+//7//7//v/+//7//v/////////9//3//f/+/wAAAAABAAEAAAAAAP///v8AAAAAAQAB
AAMABAAEAAUAAwADAAMAAwAFAAUABgAGAAYABQAEAAMABQAEAAQABQAFAAUABQAFAAUA
BQAFAAUABQAFAAYABgAEAAQAAwADAAQABQAFAAYABAAFAAUABQADAAMAAwADAAMABAAF
AAcABgAEAAMAAwAFAAQABAAEAAQABAAEAAMAAwADAAMAAwD//wIABAAEAAIAAAAAAAAA
AAADAAMAAwADAAMABQAFAAUABgAGAAYABwAIAAgACQAKAAoACwALAAsACgAJAAcABQAC
AAEAAAD+//3//v/+/////f/8//n/9v/2//b/9v/3//n/+f/7//z//P///wAAAQACAAMA
BAAFAAMAAwADAAIAAgACAAMAAwAFAAUABQAFAAMAAgACAAEAAgADAAQABgAFAAQAAwAC
AAIAAAABAAYACQANABAAFAAcACQAKQAwADMAMwA0ACwAFgD2/9H/tf+l/5z/mP+Y/5D/
g/90/3P/fP+N/57/rP+5/8n/1f/e/+X/7P/y//b/+f/6//v//P////////8AAAAAAQAB
AAMAAwADAAMAAwACAAMAAwADAAMAAwADAAMABQAGAAcABwAFAAUABgAGAAQABQAFAAQA
BAAEAAQABAAGAAYABgAGAAYABgAGAAYABAAEAAQABAAGAAYABQAFAAMAAwADAAMAAwAD
AAUABQADAAIAAgACAAEAAQABAAEAAgABAAIAAwABAAEAAAAAAP7//v/9//3//f/9//3/
+//9//3//f/9//3//f/9//3////////////+//7//v/+/wAAAQABAAEAAAD///7//v/+
//7//////wEAAgACAAIAAAAAAAEAAQABAAIAAgADAAMAAwADAAMABQAFAAYABgAHAAcA
BwAHAAcABgAGAAcABQAFAAUABQAHAAcABwAHAAYABQAFAAQABgAGAAUABQAFAAUABAAE
AAQABQAFAAUABQAFAAUABQAGAAYABgAHAAYABAADAAMABQAEAAQABAAEAAQABAADAAEA
AQABAAEAAwAEAAQABAACAAMAAgACAAIAAgACAAUABQAFAAUAAwAFAAUABQAEAAQABAAF
AAgACAAJAAoADAANAA0ADQANAAsACAAFAAIAAQAAAP7//P/8//v/+//7//z/+//6//n/
+P/3//f/9//3//n/+v/8////AAABAAEAAQABAAEAAQABAAEAAAAAAAAAAQABAAMAAwAD
AAMAAgACAAMAAwABAAEAAQACAAMABAAFAAYABgAEAAUACAALAAkACAAOABYAHAAlAC4A
MQAzADIALgAcAAAA2/+7/6X/mv+U/5T/lP+F/3T/bf92/4X/lv+k/7P/wf/P/9r/5f/q
/+7/8v/3//j/+f/6//z//f/+/wAA/f/9//z//f/+////AAABAAAAAQABAAEAAQABAAEA
AQACAAIAAgABAAEAAQACAAIAAgADAAMAAgACAAIAAgACAAIAAgACAAIABAAEAAQABAAC
AAIAAgACAAAAAAD/////AQABAAEAAQABAAEAAwADAAMAAgACAAIAAQABAAEAAQD///3/
/f/9///////+//7//v/+//3//f/////////9//3//f/9//3/////////////////////
//7//v/+//7/AAABAAEAAQD///////8AAAIAAgADAAMAAwAEAAQABAAEAAQABQAFAAcA
CAAIAAkACAAHAAYABQAHAAcACAAIAAkACQAJAAkACQAIAAgACQALAAsACwALAA0ADQAN
AA0ACwALAAwADAAMAAwACwALAAkACQAIAAgACgALAAsACwAKAAkACAAHAAYABgAGAAcA
BwAGAAYABwAJAAgACAAIAAgACAAIAAcABQAFAAUABQADAAQABAAEAAgABwAEAAQABAAE
AAQABgAHAAgACQAHAAkACQAJAAoACgAKAAsADAAMAA0ADgAOAA8ADwAPAA0ACwAIAAUA
BQAFAAUABAD///7//P/7//v//P/7//r/+f/4//f/9//4//n//P/+//7/AQACAAMAAwAD
AAMAAwABAAEAAQAAAAAAAAABAAEA//////////8AAAAAAQABAP///////wAAAgACAAIA
AgD8//z//f/+/wEACQAQABoAHgAgACUAKAApACsAJAAOAPD/0P+1/6X/nf+a/5r/lv+G
/3f/cv95/4b/l/+o/7T/wf/N/9f/4P/n/+7/8v/0//f/+P/5//r//f/9//3//v/9//3/
/P/9//3//f/9//3///8BAAIAAwABAAEAAQABAAAAAAAAAP//AQABAAIAAgACAAMAAwAC
AAIAAgACAAIAAgACAAIAAgACAAIAAgACAAAAAAAAAAAAAgACAAEAAQABAAEAAQABAP//
//8BAAEA///+//7//v/7//v/+//7//3/+//7//v/+//7//r/+v/4//j/9//3//j/+f/6
//n/+f/5//n/+f/3//f/9//3//f/9//3//f/+v/6//r/+v/4//n/+f/5//f/9//3//j/
+v/6//v/+//9//7//v/+//z//P/9//3///8AAAAAAQADAAMAAwADAAIAAQABAAAABAAF
AAYABwAGAAQAAwADAAUABQAFAAUAAwADAAMAAwADAAMABAAEAAYABgAFAAUABAADAAEA
AAABAAMABAAFAAUABQAFAAUAAgACAAIAAwADAAIAAgADAAMAAgACAAIABAAEAAQAAwAB
AAEAAQABAAEA/P///wAAAQACAAUABQAFAAUABAAFAAQAAwAEAAQABAAFAAYABgAHAAgA
DAANAA0ADQAJAAcABAABAAEAAQABAAAA//8AAAAAAQD///7/+//4//j/+P/4//n/+//7
//3//v8AAAMABAAFAAMAAwADAAMAAQABAAEAAAABAAIABAAFAAMAAwADAAMAAgACAAMA
AwADAAMAAwAEAAQABAAEAAQACAAKAAkABgALABEAEAASAB4AKAAvADQANwA5ADAAGgAA
AOL/wf+n/5//nv+e/57/kv99/3L/ef+M/6H/rP+0/8P/0f/b/+L/6f/w//b/+v/7//z/
/f/+/wEAAQABAAIAAAABAAEAAwADAAMAAwADAAQABQAFAAUABQAFAAUABQAGAAYABgAF
AAUABQAGAAYACAAJAAkACAAKAAoACgAKAAcABgAFAAQABgAGAAYABgAGAAYABgAGAAgA
CAAHAAcABQAFAAUABQADAAMABQAFAAUABAAEAAQAAwADAAMAAwAFAAMAAwADAAIAAQD/
//7//v/+//3//f/////////9//v/+//7//v//P/9//7////+//3//P/7//7//v/+//7/
/v////////////////8AAAAAAAABAAEA//8AAAAAAAACAAIAAwADAAMABAAEAAUABQAF
AAUABQAGAAcACQAKAAoACQAIAAcABwAGAAYABwAHAAcABwAHAAcABwAHAAcABwAHAAgA
CAAGAAYABQAFAAcABwAGAAYABgAHAAcABwAHAAcABwAHAAgACAAIAAkABwAGAAYABwAH
AAYABgAGAAYABgAGAAUABwAHAAcABwAJAAgABgAGAAgABwAGAAUABAADAAMAAwADAAMA
BQAFAAUABwAIAAkACwAKAAoACwAMAA4ADwAPAA8ADgANAAsACQAEAAMAAgAAAAEAAgAC
AAMAAAAAAP7//P/6//r/+v/7//3//f///wAAAgAFAAYABwAHAAcABwAHAAcABwAHAAYA
BgAGAAcABwAHAAcABwAHAAYABgAHAAcABwAHAAcACAAIAAgACAAIAAgACAANABQAFwAR
AAgAEgAgACYALQA0ADcAOQA4AC4AFAD0/9H/s/+j/5r/mP+c/5T/gf9w/3P/gv+V/6L/
rv+9/8//2//k/+3/8v/2//j/+//8//3//v8AAAEAAgAEAAIAAwADAAUABwAHAAcABwAI
AAkACQAJAAcABwAHAAcACQAKAAsACwAJAAkACgAKAAoACwALAAoACAAIAAgACAAIAAgA
CAAIAAkACgALAAwACwAKAAkACAAIAAgABwAHAAkACQAJAAkABQAFAAcABwAJAAgACAAI
AAUABQAFAAUABQADAAMAAwAFAAUABAAEAAQABAADAAMAAwADAAMAAQD//////////wEA
AQABAAEA//////////8AAAAAAAAAAAAAAQABAAEAAQABAAEAAgAEAAQABQAFAAMABAAE
AAQABAAEAAUABQAHAAgACAAJAAcABwAHAAcACQAJAAoACgANAA0ADQANAAsACAAGAAUA
BgAHAAgACQALAAsACwALAAsACwAMAAwACgAKAAkACQAJAAkACAAIAAoACwALAAsACwAL
AAsACwAKAAoACgALAAsACgAKAAsACgAIAAcABgAHAAgACQAJAAsACwALAAsACgAKAAkA
CAAJAAkACQAKAAcABwAIAAkACgALAAwADAALAAoACQALAA0ADQANAA4ADgAOAA8ADgAO
AA8AEAATABUAFgAXABMAEQAOAAsABwAHAAcABgAGAAYABQAFAAIAAgAAAP7/AAAAAAAA
AQD/////AQACAAQABwAIAAkACwALAAsACwAJAAkACQAIAAoACgALAAsACQAJAAkACQAK
AAoACwALAAsACwALAAwACwAKAAkACAAIAAYACQAMAA8ADwASABgAIgAsADMANgA3ADkA
OgAwABYA8v/R/7f/p/+c/5j/mP+U/4P/cv9x/4L/k/+i/7T/xf/N/9f/4v/p/+7/9v/6
//7/AAACAAQAAwADAAMABAAEAAUABQAHAAcABwAHAAcABgAHAAcABwAIAAkACgALAAoA
CgAKAAkACQAJAAoACgAMAA0ADQAMAAoACgAKAAoADAAMAAwADAAKAAoACgAKAAoACgAK
AAoACgAKAAkACQAHAAcABwAHAAYABwAKAAsACQAIAAgACAAHAAcABwAHAAgABwAIAAkA
CAAHAAUABAAGAAYABQAFAAQAAwACAP//AAABAAIAAwADAAMAAwADAAMAAwADAAMABgAG
AAYABgAEAAUABQAFAAUABQAFAAYABgAGAAcABwAFAAYABgAGAAgACAAJAAkACAAIAAcA
BwAIAAkACgALAA0ADQAOAA4ADAALAAoACQALAAoACgALAA0ADQANAA0ACwALAAsACwAN
AA0ADgAOAA4ADgANAA0ADwAPAA4ADgANAA0ADAALAA0ADQANAA0ACgAKAAoACwALAAoA
CgALAA0ADAAMAAwADgAOAA4ADQANAA0ADQANAAsADAAMAAwACgAJAAgACAAKAAsADQAO
AA4ADgAMAAwACgAKAAoACgANAA0ADQANAAsADQANAA0ADgAOAA4ADwARABIAFAAWABcA
FwAWABUAFQATABAADQALAAsACwAKAAgACAAHAAcACAAIAAYABAACAAIAAgADAAMAAwAF
AAYABgAJAAoACwALAAsACwALAA0ADQANAAwADAAMAA0ADQANAA0ADQANAAoACgALAAsA
DQANAA0ADgAOAA4ADgAOAA4ADgAPABIAFwAXABgAHgAoACwALwA2ADkAOwA6ACoADADs
/8//uf+v/6r/qP+o/5z/h/98/33/iv+d/67/vP/J/9X/3//o//P/+P/8/wAABQAGAAcA
CAAIAAcABgAGAAgACQAJAAsADQANAA0ADQANAA0ADAALAAwADQAOAA8ADgAOAA4ADQAM
AAsACwAKAAwADQANAAwACgAKAAoACgAMAAwADAAMAAwADAAMAAwADAAMAAwADAAMAAwA
CwALAA0ADQANAA0ACwALAA0ADQANAAwADAAMAAkACQAJAAkACgAJAAoACwAIAAcABQAE
AAYABgAFAAUABQAFAAUAAwADAAMAAwADAAUABQAFAAUABQAFAAUABQAEAAQABAAEAAQA
BQAFAAUABAADAAIAAgADAAQABgAHAAkACgAKAAoACgAKAAsACwALAAwADAANAAsACwAL
AAsADQANAA4ADgAPAA8ADwAPABEAEAAQABEAEAAPAA4ADQAPAA8ADwAPAA8ADwAQABAA
EAAQAA8ADwAPAA8ADgAOABAAEQARABEAEAAPAA4ADQAMAAwADAANAA0ADAAMAA0ADQAM
AAwADAANAA4ADwAPAAwACwAKAAkADAAOAA8AEAAOAAsACAAGAAgACQALAAwADQAOAA8A
EAAQAA8ADAANABEAEgASABMAEwATABMAFAAWABYAFgAWABQAEgARAA8ADwAOAAsACwAN
AAwACwALAAsACgAJAAYABAAGAAYABgAIAAkACgAMAA8AEAAQABAAFAAQAA4ADgAOAA4A
EAAQAA==
         </WaveFormData>
      </LeadData>
      <LeadData>
         <LeadByteCountTotal>10000</LeadByteCountTotal>
         <LeadTimeOffset>0</LeadTimeOffset>
         <LeadSampleCountTotal>5000</LeadSampleCountTotal>
         <LeadAmplitudeUnitsPerBit>4.88</LeadAmplitudeUnitsPerBit>
         <LeadAmplitudeUnits>��V</LeadAmplitudeUnits>
         <LeadHighLimit>2147483647</LeadHighLimit>
         <LeadLowLimit>268435456</LeadLowLimit>
         <LeadID>V2</LeadID>
         <LeadOffsetFirstSample>0</LeadOffsetFirstSample>
         <FirstSampleBaseline>0</FirstSampleBaseline>
         <LeadSampleSize>2</LeadSampleSize>
         <LeadOff>FALSE</LeadOff>
         <BaselineSway>FALSE</BaselineSway>
         <ExcessiveACNoise>FALSE</ExcessiveACNoise>
         <MuscleNoise>FALSE</MuscleNoise>
         <LeadDataCRC32>3923690520</LeadDataCRC32>
         <WaveFormData>
9P/0//T/9P/3//j/+f/6//r/+v/6//r/+//8//3//v8AAAAAAAAAAAIAAgACAAIAAwAE
AAUABgAEAAQABAAEAAYABgAGAAYABgAGAAYABgAGAAYABgAGAAYABgAGAAYABgAGAAYA
BgAIAAgACAAIAAgACAAIAAgABgAGAAYABgAIAAgACAAIAAcABgAFAAQABgAGAAYABgAF
AAQAAwACAAAAAAAAAAAAAQACAAMABAACAAIAAgACAAIAAgACAAIAAgACAAIAAgACAAIA
AgACAAQABAAEAAQAAgACAAIAAgAEAAQABAAEAAYABgAGAAYABAAEAAQABAAEAAQABAAE
AAQABAAEAAQABgAGAAcABwAHAAcABwAIAAYABgAGAAcABwAIAAgACQAJAAoADAANAA8A
DwAOAA0ADAALAAsADgANAA0ADQAOAA4ADgALAAkABwAFAAQAAgAGAAcABwAFAAEAAQAB
AP//AAAAAAAAAAAAAAAAAQABAP///v/+//7/AAABAAIAAQD//////////wIAAgACAAIA
AAAAAAAAAAD+//7//v/+//z///8EAAgADQAVACMANwBKAF8AcgCEAIwAgwBgAC0A/f/g
/9L/yf/B/7P/oP+N/4P/h/+L/4j/g/+K/5v/rf+8/8b/yv/S/9z/4//o/+n/7P/t/+v/
7P/t/+3/7f/t/+7/7//w//L/8//1//X/9P/z//L/9P/1//X/9f/1//b/9v/2//X/9f/2
//b/+f/5//n/+f/4//j/+P/4//r/+v/6//v/+//7//v/+//6//r/+f/5//v//P/9//7/
/P/9//3//f/7//v/+//8//7//v/+//7//v//////AQABAAEAAQACAAEAAQABAAEABAAG
AAYABgAFAAYABgAGAAcACAAJAAkADAANAA0ADQAOAA4ADgAOAA4ADgAOAA4ADAAMAAsA
CwALAAsADAAOAA0ADQANAA0ACwALAAsACwAJAAkACQAJAAsACwALAAsACAAIAAgACAAK
AAoACgAKAAoACgAKAAkABwAGAAUABAAGAAYABAADAAMABAAEAAQABgAGAAYABgAGAAYA
BgAFAAMABAAEAAQAAgACAAMAAwACAAIAAgACAAMABQAGAAcABQAFAAUABgAEAAQABAAE
AAYABgAGAAYABQAEAAMAAgADAAQABgAHAAcABgAGAAYABAAIAAYABQAIAAcABgAFAAQA
BQAFAAUABQAHAAgACAAIAAYABwAHAAgACgALAAsADAAOAA8ADwAPAA4ADQAMAAsACQAM
AA0ADQANAA4ADgAOAA0ACwAJAAcABAACAAQABQAFAAMAAQABAAMAAQAAAAAA///+//3/
/P/9//3//f/8//7//v///////v/7//r/+f/6//v//f/+//3//P/7//r//P/8//z//P/+
//7/AAADAAIAAgAHAA0AGQApADwAUwBoAHYAgACFAHgATwAZAO7/2P/P/8X/u/+o/5X/
hf97/33/hv+J/4b/j/+f/6r/tP/C/87/1v/f/+T/5f/o/+n/6f/q/+v/6//t/+3/7v/v
/+3/7v/u/+//8P/w//D/8P/y//P/8//z//L/8v/x//D/8f/z//b/+P/3//X/8//x//T/
9P/0//T/9P/0//T/9f/1//X/9f/1//b/9v/1//X/9P/0//T/9P/1//f/+P/5//n/+f/5
//r/+f/4//f/9v/3//n/+v/9//v/+//7//z//f/9//3//f/+/wAAAAAAAAMABAAEAAQA
AwAEAAUABQAGAAcABwAHAAoACgAKAAoACgAKAAoACgAIAAgABwAHAAcABwAIAAoACAAH
AAYABQAGAAcACAAJAAcABwAHAAcABQAFAAUABQAGAAYABgAGAAUABAADAAIAAQACAAMA
AwAEAAQABAAEAAIAAgAAAP////8AAAAAAAD+//7//v/+/wAAAAAAAP///f/+//7//v8A
AAAAAQABAP7//v/+//7//v////////8BAAEAAQACAAIAAgACAAIAAQAAAP///v8BAAIA
AwAEAAEAAAAAAP//AQAAAAAAAAACAAIAAgADAP//BQAFAAIABAAEAAQABAAEAAMAAgAB
AAMABAAEAAQABgAHAAcACAAGAAcABwAIAAoACwALAAsACAAHAAYABQAHAAoACwALAAoA
CgAJAAgABgAFAAQAAwAEAAIABAAFAAQAAQD+//3////9//z//P/8//z//P/8//z/+//6
//j/+f/6//z//f/7//n/+f/5//v/+//8//z//v/+//7//v/8//z//P/8//z//v8AAAEA
AAACAAsAFQAlAD0AVABlAHgAigCMAHkAUAAbAPH/5P/g/9f/y/+3/57/i/9//3v/f/+A
/4X/jv+Z/6f/tv/A/8r/1P/e/+P/5P/l/+j/6f/p/+r/6//r/+z/7f/v//H/7//w//D/
8f/y//L/8v/y//D/8f/x//H/7//w//D/8P/v/+//8P/w//L/8//0//X/9P/0//T/9P/1
//b/9//5//j/9//2//X/9v/2//X/9f/2//b/9v/2//b/9//3//f/+f/5//n/+v/6//r/
+v/6//z//f/9/////P/7//r/+v/9//3//f/9//7/AAAAAAAA//8AAAAAAAACAAQABgAH
AAYABwAHAAcACgAKAAoACgAHAAYABQAEAAYABgAFAAUABAADAAMABAAHAAcABwAHAAkA
CQAJAAkABwAHAAcABwAFAAUABQAFAAYABgAGAAYABgAGAAYABgAEAAQABAADAAIAAgAC
AAIA///+//v/+f/6//z//f/+/wAAAAAAAAAAAAAAAAAA/////wAAAAAAAP7//v//////
AAAAAAAAAAAAAAEAAQABAAMAAwADAAQAAgACAAIAAgAAAAAAAAAAAAIAAgACAAIAAwAE
AAYABwADAAAAAgAGAAYABgAGAAYABgAFAAQAAwAEAAYABwAIAAgACQAJAAoACgALAAsA
DAANAA0ADAALAAgABwAGAAUABwAKAAsACwALAAwADAAMAAkABwAFAAMAAgAAAAIAAwAD
AAEA/////wEA///+//7//v/+//7//v/+//3//P/6//r/+v/7//v//f/7//v/+//9//3/
/v/+//z//P/8//z/+v/6//r/+v/8//7/AAADAAYADAAVACMAOQBRAGAAcQCCAIgAegBV
ACQAAQDz/+z/5v/f/8v/q/+S/4f/gf+D/4H/gP+J/5z/rf+z/77/zv/W/9r/4P/l/+b/
5//q/+v/6f/q/+v/6//t/+3/7v/v/+//8P/w//H/8v/y//L/8v/y//P/8//z//H/8v/y
//L/8//z//T/9P/1//X/9f/1//T/9P/0//T/9P/0//T/9f/z//P/8//z//b/9v/1//X/
+P/4//j/+P/3//f/9v/1//X/9f/1//b/9v/2//b/9v/2//f/9//5//n/+f/5//r/+//7
//v/+//+/wAAAAAAAAAAAAD///7/AQACAAMAAwACAAMAAwADAAQABAAEAAQABQAGAAcA
CAAGAAQAAQD///////8AAAIAAwADAAMAAwADAAMAAwADAAYABwAIAAkABgAFAAQAAwAE
AAQABAAEAAYABgAGAAYAAwACAAEA//8BAAIAAwAEAAIAAgAAAP////8AAAAAAAAAAAAA
AAAAAAAAAAAAAP////8AAAAAAAAAAAAAAQABAAIAAgACAAIAAAABAAEAAQABAAEAAQAC
AAMABAAFAAYABQAEAAMAAgACAAIAAgACAAQAAgAAAAIAAgACAAIABQAFAAUABQAHAAgA
CAAIAAYABwAHAAgACAAJAAkACgAOAA8ADwAPAA0ACwAJAAcACQAMAA0ADQANAA4ADgAO
AAkABwAFAAMAAgAAAAIAAwADAAEA/////wEA///+//7//v/+//7//v/////////+/wAA
AAABAAEA///9//3//f//////AAAAAAAAAAAAAAAAAAAAAAAAAAD8/wAABAAFAAYADAAX
ACcAOwBTAGQAcwCIAI4AfgBZACoA///r/+L/2P/P/7//pf+S/4X/g/+J/43/jP+P/5r/
qf+5/8r/1P/Y/+D/6v/t/+7/7f/u/+3/6//s/+3/7f/v/+//8P/x/+//8P/w//H/8//0
//X/9v/0//X/9f/1//f/+P/4//j/9//3//j/+P/4//f/9v/1//f/+P/5//r/+P/4//j/
+f/5//n/+f/5//r/+v/5//n//P/8//z//P/8//3//f/9//v/+//7//z//v/+//7//v8A
AAEAAQADAAAA///+//7/AAABAAIAAwACAAQABAAEAAYACAAJAAoACgAKAAoACQAMAA0A
DQANAA4ADgAOAA4ADgAOAA4ADgAQABAADwAPAA4ADQANAA4ADgANAAwACwANAA0ADQAN
AAsACwALAAsADQANAA0ADQAMAAwADAAMAAsACgAJAAgACAAIAAgABwAGAAYABgAGAAcA
CAAHAAcABAAEAAMAAgACAAIAAgACAAQABAAEAAMAAQACAAIAAgAEAAQABQAFAAQABAAE
AAQABgAHAAcABwAHAAcABwAIAAYABgAGAAYABAAEAAQABAAGAAYABgAGAAgACAAJAAkA
DQAKAAcABgAFAAQABQAFAAUABQAIAAoACwAMAAoACwALAAwADAANAA0ADgAOAA8ADwAP
AA4ADQAMAAsADAAQABIAEwASABIAEQAQAA4ADQAMAAsACAAGAAgACQAJAAcABQAFAAcA
BQAEAAQAAgACAAIAAgAFAAUABQAEAAQABAAFAAUABwAFAAUABQADAAMABAAEAAIAAgAC
AAIABAAEAAQABAAIAAQABAADAAIABgAPABcAJQA3AEwAXwByAIIAjgCJAGwAOwANAOz/
2v/P/8f/u/+s/5n/if+B/4f/kP+P/4z/lf+n/7j/xv/O/9T/4P/n/+r/6//u/+//7f/u
/+//7//w//H/8//1//T/9P/z//P/9v/2//b/9v/2//f/9//3//X/9v/2//b/9v/3//n/
+v/6//n/+P/3//n/+v/7//z/+//6//n/+f/7//v/+//7//3//v/+/////v/8//r/+P/5
//v//P/9//3//f/9//7//v/+//7//v/+//////8BAAEAAQABAAIABQAFAAUABQAEAAYA
BgAGAAkACgAKAAoACQAKAAsACwAMAA0ADQANABAAEAAQABAADgAOAA4ADgAOAA4ADQAN
AA0ADQAOABAAEAAPAA4ADQAPAA8ADwAPAA0ADQANAA0ADQANAA0ADQAKAAoACgAKAAoA
CgAKAAoACAAIAAgABwAGAAYABgAGAAYABgAEAAMABQAGAAYABgAEAAQABAAEAAQABAAE
AAMAAwAEAAQABAACAAIAAwADAAQABAAEAAQAAgADAAMAAwAEAAUABgAIAAYABgAGAAYA
BgAGAAYABgAIAAgACAAIAAgACAAJAAkABwAGAAYABgAIAAgABgAGAAgACAAIAAgACQAJ
AAkACQAJAAoACgAKAAgACQAJAAoACgALAAsADAAOAA8ADwAPABAADwAOAA0ADwASABMA
EwASABIAEQAQAA8ADQALAAkACgAIAAoACwAJAAcABQAFAAMAAQAAAAAAAgACAAIAAgAD
AAMAAwACAAIAAgADAAMAAQD////////9//3//v/+////AAABAAIAAAAAAAAAAAD6//z/
AAABAAQACAARABkAHwAxAEgAWwBuAIIAkACJAG4AOwAHAOj/1P/F/8H/uf+o/5H/gf97
/4H/hv+H/4j/l/+p/7T/wP/M/9j/3P/j/+b/5//q/+v/7P/u//D/8f/v/+//8P/x/+//
8P/w//H/9P/0//T/9P/0//X/9f/1//T/9P/z//L/8v/z//X/9v/5//n/+f/5//n/+P/3
//b/+P/4//j/+f/7//v/+//7//r/+v/5//n/+v/6//r/+v/4//n/+f/5//v/+//7//z/
+v/6//r/+v/6//v/+//9//3//f/9//7///////////8AAAIAAgACAAQABgAHAAgACAAI
AAgABwAKAAsACwALAAwADAAMAAwACgAKAAoACgALAAwADAANAAsACQAIAAgACQAJAAkA
CQAJAAkACQAJAAkACQAJAAkACwALAAsACwAJAAgABwAGAAgACAAIAAgABgAGAAYABQAE
AAQABAAEAAYABgAEAAMAAgACAAEAAAACAAIAAgACAAAAAAAAAP//AQACAAIAAgAEAAQA
BQAFAAMAAgABAAAAAgADAAMAAwABAAEAAQACAAQABAAEAAQABgAGAAYABgAEAAQABAAE
AAQABAAFAAUAAwACAAIAAgACAAQABAAEAAQABAAEAAUABQAFAAUABQAGAAYABgAGAAcA
BwAIAAgACQAJAAoADgAPAA8ADwALAAkABwAFAAgADAAOAA8ADQAOAA4ADgAKAAcABAAB
AAEAAAADAAUABAABAP7//f8AAP////8AAAAAAAAAAAAAAAD///7//P/+//7//////wEA
/////////////wAAAAD9//z/+//6//v//P/9//7/AAD+//7/AQAIAAwAEwAhADcATQBg
AHMAhACOAIYAZQAwAAMA6f/e/9b/zf+9/6P/jP+B/33/gf+B/4T/i/+Y/6n/t//A/8z/
2v/i/+L/4//m/+f/6v/r/+n/6v/r/+v/7P/t/+//8f/v//D/8P/x//T/9P/0//T/9P/1
//X/9f/z//T/9P/0//H/8f/y//L/9P/1//b/9//4//j/+P/4//b/9v/2//f/9v/1//T/
8//1//b/9v/3//j/+P/4//j/+v/7//v/+//5//n/+f/6//z//P/8//z//P/9//3////9
//3//f/+////////////AgAEAAQABAAEAAQAAwACAAUABgAHAAcABgAHAAcABwAGAAYA
BgAGAAcACAAJAAoACAAIAAcABwAGAAUABQAGAAkACQAJAAkABwAHAAcABwAIAAkACgAL
AAsACwALAAsACgAKAAoACgAKAAoACgAKAAcABgAFAAMABAAEAAQABAAEAAQAAgABAAMA
BAAEAAQAAgACAAIAAgACAAIAAgABAAMABAAEAAQABAAEAAUABQAEAAQABAAEAAYABwAH
AAcABgAFAAQABAAEAAQABAAEAAYABgAGAAYABgAGAAYABgAEAAYACQAHAAYABAAEAAQA
BAAHAAcABwAHAAcACAAIAAgACAAJAAkACgAMAA0ADQAOAA4ADwAPAA8AEAAPAA4ADQAM
AA4ADgANAA4AEAARABIADQALAAkABwAGAAQABgAHAAkABwAFAAUAAwABAAAAAAAAAAAA
AAAAAAEAAQABAAAAAAAAAAEAAQADAAEAAQABAAAA//////7/AAAAAAAAAAD+//7//v/+
//7//P/8/wEABAAKAA0AFQAhADEARgBbAGwAfgCKAIUAZgAzAAEA4P/Q/8n/wf+z/57/
i/9//3v/ff+E/4X/iP+V/6f/tv/A/8r/1P/c/+H/5P/l/+j/6f/r/+z/7f/t/+3/7f/u
/+//7f/u/+7/7//w//D/8P/w//D/8f/x//H/8v/0//X/9v/z//P/9P/0//P/8//z//P/
9P/0//T/9P/2//b/9v/3//f/9//3//f/9v/2//X/9f/3//j/+f/6//j/+f/5//n/+f/5
//n/+v/6//r/+v/6//j/+f/5//v//f/9//3//v/9//3//f/9//z//v/+//7/AQACAAIA
AgADAAQABQAFAAgACQAJAAkACAAIAAgACAAIAAgACAAIAAoACgAJAAkABgAFAAUABgAH
AAcABwAHAAkACQAJAAkABwAHAAcABwAHAAcABwAHAAYABgAGAAYABgAGAAYABgAGAAYA
BgAFAAQABAAEAAQABAAEAAIAAQADAAQABAAEAAMAAgABAAAAAgACAAIAAQD//wAAAAAA
AAAAAAABAAEAAgACAAIAAgACAAMAAwADAAEAAQABAAIAAgACAAIAAgACAAIAAgACAAIA
AgACAAIABAAEAAUABQAFAAQAAgACAAIAAgACAAUABQAFAAUAAwAEAAQABAAEAAUABQAG
AAgACQAJAAoADgAPAA8ADwAOAA0ADAALAAoADAAMAAsADQAOAA4ADgANAAsACQAHAAUA
AgADAAMAAwABAP////8BAP///v/+//3//P/7//r//f/9//3//P/8//z//f/9/////f/9
//3//f/9//7//v/8//z//P/8//3//v///wAAAAD+/wAAAwAGAAQAAQAJABcAJwA8AFMA
ZgB4AIYAiQB2AEkAEwDs/9j/zf/D/7v/qP+R/3//ef97/4L/hf+G/4//nf+s/7z/yP/Q
/9b/3f/i/+P/5v/n/+j/6v/s/+3/6v/p/+n/6f/q/+z/7f/v//D/8P/w//D/8P/x//H/
8f/v//D/8P/w//H/8f/y//L/8//z//P/8//0//T/9P/0//T/9P/0//X/9f/1//X/9f/0
//T/8//z//T/9P/0//T/9P/1//X/9f/3//f/9//4//r/+v/6//r/+P/5//n/+//7//v/
+//8//3//f/9//3//v8AAAAAAAACAAQABQAGAAUABgAHAAcACgALAAsACwAMAAwADAAM
AAwADAAMAAwADAAMAAsACwAKAAkACQAKAAsACwALAAsADQANAA0ADQALAAsACwALAA0A
DQANAA0ACwAKAAkACAAIAAgACAAIAAgACAAIAAcABgAGAAYABgAGAAYABAADAAUABgAG
AAYABAAEAAQABAAGAAYABgAFAAMABAAEAAQABgAGAAcABwAEAAQABAAEAAQABQAFAAUA
AwADAAMABAAEAAQABAAEAAYABgAGAAYABAAEAAQABAAEAAQABQAFAAcABgAEAAQABAAE
AAQABwAHAAcABwAFAAYABgAGAAgACQAJAAoACAAJAAkACgAKAAsACwALAAwACwAKAAkA
CQAMAA0ADQAKAAoACQAIAAYABQAEAAMAAAD+/wAAAQABAP///f/9//v/+f/4//j/+v/6
//r/+v/5//n/+f/4//j/+P/5//n/9//1//X/9f/1//X/9v/2//T/9P/0//T/9f/2//f/
+P/w//L/9v/3//r/AAALABcAJwA5AEwAXwB0AIQAhgBvAEIAEQDv/+L/3P/T/8f/r/+U
/4H/ef95/33/fv+B/4j/l/+p/7b/wv/M/9b/3v/h/+P/4//l/+X/5f/m/+f/5//n/+f/
6P/p/+n/6v/q/+v/7v/u/+7/7v/u/+//7//v/+//8P/w//D/7//v//D/8P/x//H/8f/x
//L/8v/y//L/8v/y//L/8//x//H/8f/x//L/8v/x//H/9P/0//T/9P/0//X/9f/1//f/
9//3//j/9v/2//b/9v/0//X/9f/3//f/9//3//j/+//7//v/+//6//z//P/8//7/AAAB
AAIAAQACAAMAAwACAAMAAwADAAIAAgACAAIABAAEAAQABAACAAIAAQABAAAA/////wAA
AQABAAEAAQADAAMAAwADAAMAAwADAAMAAwADAAMAAwAEAAQABAAEAAMAAgABAAAAAQAC
AAMAAwD///7//f/8//3//v/9//3//f/+//7//v/+//7//v/+/wAAAAAAAP///v/+//3/
/P/9//7/AAABAAAAAAAAAAAAAAABAAEAAQABAAEAAQACAAIAAgACAAIABAAEAAQABAAD
AAIAAQAAAAAA/P/+/wAAAgAEAAUABQAFAAUAAwAEAAQABAAGAAcABwAIAAYABwAHAAgA
DAANAA0ADQAMAAsACgAJAAkADAANAA0ADgAQABEAEgAOAAsACAAFAAYABAAGAAcABwAF
AAMAAwAFAAMAAgACAAAAAAAAAAAA/////////v8AAAAAAQABAAEA/////////////wAA
AAAAAAAAAAAAAAAAAAAAAAAABAAGAAQAAwAKAA4ADwAXACsAQQBYAG0AfgCOAI4AeQBS
ACMA+f/g/9r/1//N/7v/ov+L/3//gf+N/5L/kf+S/6P/tf/C/8r/1P/e/+b/6//u/+//
8v/z//P/9P/1//X/8//z//T/9f/1//b/9v/3//j/+P/4//j/+P/5//n/+f/5//r/+v/6
//n/+f/6//r//f/9//3//f8AAAAAAAAAAP3//P/7//v//f/9//3//f/+//7//f/9/wAA
AAAAAAAA/v////////////////8AAAAAAAAAAAAAAgADAAMABQAFAAUABQAGAAUABQAF
AAUABgAIAAgACAALAAwADAAMAAsADAANAA0ADwARABIAEwATABIAEQAQABIAEgASABIA
EAAQAA8ADwAQAA8ADwAQABEAEQARABEADwAPAA8ADwARABEAEQARABEAEQARABEAEAAQ
ABAAEAAQABAAEAAQAAwADAAMAAsACgAKAAoACgAMAAwACgAJAAkACgAKAAoACgAKAAoA
CgAIAAgACAAHAAcACAAIAAgACAAIAAkACQAKAAoACgAKAAoACwALAAsACwALAAsADAAK
AAoACgAKAAoACgAKAAoADAAMAAwADAAQAA4ACwANAA4ADAAMAAwADAAMAAsACgAJAAsA
DAAMAAwADgAPAA8AEAAQABEAEQASABIAEwATABMAEwATABMAEwAQABIAEgARABQAFgAX
ABgAEwARAA8ADQAKAAgACgALAA0ACwAJAAkACQAHAAYABgAGAAYABgAGAAcABwAHAAYA
BgAGAAcABwAJAAcABwAHAAUABQAGAAYABgAGAAYABgAGAAYABgAGAAYACAAMABMAGAAQ
AAkAFQArADsATgBjAHgAiACSAIkAagA3AAcA6P/a/9H/y//B/6z/k/+H/4f/jf+S/5H/
kv+f/7P/wP/O/9j/4P/k/+f/7P/t//D/8f/z//T/9f/1//X/9f/2//f/+f/6//r/+//6
//r/+v/6//j/+f/5//n/+v/8//3//v/7//v//P/8//3//f/9//3//P/8//z//P/8//z/
/P/9//7///8AAAEAAQAAAP7//f/+//7//v/+////AQACAAMAAgABAAAAAAABAAIAAwAE
AAMAAwACAAMAAwADAAMABAAGAAcACAAJAAgACgAKAAoADQAOAA4ADgAOAA4ADgANAA8A
EQASABMAEwASABEAEAASABIAEgASABIAEgARABEAEgARABEAEgATABMAEwATABEAEQAR
ABEADwAPAA8ADwARABEAEQARABAAEAAQABAADgAOAA4ADgANAA4ADwAPAAwACgAIAAYA
CQAKAAkACQAHAAgACAAIAAoACgAKAAoACAAIAAgABwAHAAgACAAIAAoACgALAAsACgAK
AAoACgAKAAsACwALAAkACQAJAAoACAAIAAgACAAKAAoACgAKAAwADAAMAAwACwAKAAoA
CQAKAAoACwAMAAoACgAKAAsADAANAA4ADAALAAoACQAKAAwADQAOABAAEQARABIAEQAR
ABAAEAATABUAFgAXABUAEwARAA8ADwASABMAEwAVABYAFgAWABMAEQAPAA0ADAAKAAwA
DQALAAkABwAHAAkABwAGAAYABgAGAAYABgAHAAcABwAGAAYABgAHAAcACQAHAAcABwAH
AAcACAAIAAYABgAGAAYABAAEAAQABAAEAAIABAAHAAoADAAPABkAKQA9AFQAZwB2AIgA
lACNAGwANwAHAOr/3v/T/8v/vf+q/5X/hf+B/4n/kP+P/5b/pf+x/7z/yv/U/9r/4v/p
/+3/7//z//X/8//0//X/9f/3//f/+P/5//f/+P/4//n/+P/4//j/+P/5//v//P/9//v/
/P/8//z/+//7//z//P/9//3//f/9//z//P/8//z//v/+//7////9//3//f/9/wAAAAD/
////AAAAAAAAAAD+/////////wAAAQACAAQAAwACAAEAAAAAAAEAAQADAAQABQAGAAgA
BwAHAAcABwAKAAwADAAMAAwADAALAAoADQAOAA8ADwAQABEAEQARABIAEgASABIAFAAU
ABQAFAASABIAEQARABIAEQARABIAEwATABMAEwARABEAEQARABMAEwATABMAEgARABAA
DwAPABAAEQASABIAEgASABIADwAOAA0ACwAMAAwADAAMAA4ADgAMAAsACQAKAAoACgAM
AAwADAAMAAwADAAMAAsACwAMAAwADAALAAoACgAJAAkACgALAAwACgALAAsACwALAAsA
CwAMAA4ADgAOAA4ADgAOAA4ADgAQABAAEAAQAA4ADgAPAA8ADQAMAAwADAAPABAAEQAT
ABEAEQAPAAwADAAMAAwADAAOAA8AEAARABAAEAAPAA4ADwARABIAFAAWABcAFwAYABkA
GQAYABcAFgAVABQAEwATABYAFwAXABkAGgAaABoAGQAXABUAEwAQAA4AEAARAA8ADQAL
AAsACQAHAAYABgAIAAgACAAIAAsACwALAAoACAAIAAkACQALAAkACQAJAAcABwAIAAgA
CgAKAAoACgAKAAoACgAKAAoACgAKAA8AFAAUABcAIQAxAEMAVgBrAIAAkgCeAJEAaAA3
AA0A9v/w/+n/3//P/7L/mf+J/4f/i/+Q/5H/lv+l/7X/xP/Q/9z/5P/q/+3/8v/z//b/
9//1//b/9//3//f/9//4//n/+//8//z//f/8//z//P/8//7///////////8AAAAAAAD9
//3//v/+/wEAAQABAAEAAQAAAP///v///wAAAQADAAMAAwADAAMAAgACAAEAAQACAAIA
AgACAAIAAwADAAMAAQABAAEAAgAEAAQABAAEAAQABQAFAAcACAAJAAoADAAKAAkACAAH
AAgACgAKAAoADQAOAA4ADgAPABAAEQARABIAEwATABMAFAAUABQAFAASABIAEgASABQA
FAATABMAEAAPAA8AEAATABMAEwATABMAEwATABMAEwATABMAEwATABMAEwATABAAEAAQ
ABAAEgASABIAEgASABIAEgARABAAEAAQABAADwAOAAsACQALAAwADAAMAAwADAAMAAwA
CgAKAAoACQAJAAoACgAKAAwADAANAA0ACgAKAAoACgAKAAsACwALAA0ADQANAA4ADAAM
AAwADAANAA4ADwAQAA8ADgANAAwADwAQABIAEwAPAAwACgAIAAkACgALAA0ADgAPABAA
EgARABAADwAOABEAEwAUABUAEwATABQAFAAWABcAGAAYABYAFgAWABYAFwAXABcAFwAX
ABcAFwAYABcAFAASAA8AEQARABAAEAAQAA8ADwAOAA8ADgAMAAoADgAMAAoACgAKAAoA
CwAMAA==
         </WaveFormData>
      </LeadData>
      <LeadData>
         <LeadByteCountTotal>10000</LeadByteCountTotal>
         <LeadTimeOffset>0</LeadTimeOffset>
         <LeadSampleCountTotal>5000</LeadSampleCountTotal>
         <LeadAmplitudeUnitsPerBit>4.88</LeadAmplitudeUnitsPerBit>
         <LeadAmplitudeUnits>��V</LeadAmplitudeUnits>
         <LeadHighLimit>2147483647</LeadHighLimit>
         <LeadLowLimit>268435456</LeadLowLimit>
         <LeadID>V3</LeadID>
         <LeadOffsetFirstSample>0</LeadOffsetFirstSample>
         <FirstSampleBaseline>0</FirstSampleBaseline>
         <LeadSampleSize>2</LeadSampleSize>
         <LeadOff>FALSE</LeadOff>
         <BaselineSway>FALSE</BaselineSway>
         <ExcessiveACNoise>FALSE</ExcessiveACNoise>
         <MuscleNoise>FALSE</MuscleNoise>
         <LeadDataCRC32>1102964170</LeadDataCRC32>
         <WaveFormData>
7v/u/+7/7v/x//L/8//0//b/9v/2//b/+P/4//j/+P/5//r/+//8//z//P/8//z///8A
AAEAAgABAAAA///+//7//v/+//7/AAAAAAAAAAD+//7//v/+/wAAAAAAAAAAAAAAAAAA
AAACAAIAAgACAAQABAAEAAQAAgACAAIAAgAEAAQABAAEAAIAAgACAAIAAgACAAIAAgAA
AAAAAAAAAP///v/9//z//f/+////AAD+//7//v/+//7//v/+//7/AAAAAAAAAAAAAAAA
AAAAAAIAAgACAAIAAQAAAP///v8AAAAAAAAAAAIAAgACAAIAAAAAAAAAAAAAAAAAAAAA
AAAAAAAAAAAAAAAAAAAAAQABAAEAAQACAAEAAAAAAP//AQADAAQABAAGAAYABwAIAAgA
CAAHAAcACQAIAAgACgAKAAkACQAJAAkACQAHAAYAAwABAP7//P/+//7//v/9//z//P/8
//v/+v/6//n/+f/5//r/+v/6//r/+f/5//n/+v/7//v/+v/8//z/+//7//v/+//7//v/
+//7//v/+//7//v/+//5//j/+f/9/wEAAwAJABMAIAAwAEAAUABfAGsAbQBfAEYALwAl
ACYAKwArACEACQDx/9//1v/O/8D/tf+3/8H/xf/L/8//z//V/93/4v/m/+f/6f/p/+j/
6P/p/+n/6//s/+z/7P/t/+3/7v/u/+3/7f/u/+7/7v/u/+7/7v/v//H/8v/z//H/8f/x
//L/8v/z//P/8//z//P/9P/0//T/9P/0//T/9P/0//T/9f/1//X/9f/z//X/9v/2//b/
+P/4//n/+f/4//X/9v/2//j/+P/5//n/+f/5//n/+v/6//v/+//8//r//P/8//z/////
////AQAAAAIAAgACAAIABAAEAAQABgAGAAYABwAHAAgACAAIAAYABgAFAAUABgAGAAYA
BgAIAAcABwAHAAcACQAJAAkABwAHAAcABwAFAAUABQAFAAcABwAHAAcABwAHAAcABwAH
AAcABwAHAAkACQAJAAcABQADAAEAAAADAAMAAgABAAEAAgACAAAAAAABAAIAAgAEAAQA
AgACAAEAAAD///////8AAAAAAAD/////AAAAAAIAAgADAAMABQAFAAUABwADAAMAAwAD
AAQABAAEAAQAAgACAAIAAgAEAAQABQAFAAUABQADAAMAAgAEAAQABAAGAAUABAADAAIA
AgADAAMAAwAFAAYABgAGAAcABwAHAAkACAAIAAoACgAMAA4ADwAQAA4ADQAMAAoACgAM
AA0ADQAQABEAEQARAA8ADgALAAkACAAGAAYABgAEAAMAAAAAAAAA///+//7/+//7//v/
/P/8//z//P/7//3//f/+/////P/6//n/+P/4//n/+v/7//n/+f/5//n/+f/5//n/+f/7
//v//v8BAP///f///wMACQAWACQAOABIAFMAXQBlAGEAUAA1ACMAIAAlACsAJwAVAPv/
4//Q/8b/wv+9/7n/u//D/8X/xf/H/83/1f/c/9//4f/k/+X/5P/k/+X/5f/n/+j/6P/o
/+n/6f/q/+r/6f/p/+r/6v/r/+z/7f/u/+3/7f/s/+v/7v/v//D/8v/v/+//7v/t/+3/
7f/u/+7/8P/w//D/8P/v/+7/7f/t/+//7//v/+3/7f/u/+7/7v/w//D/8f/x//L/8f/0
//b/9f/0//T/8//1//X/9f/2//b/9//3//j/9v/4//j/+P/7//v/+//9//7/AAAAAAAA
AAACAAIAAgAEAAQABAAFAAMABAAEAAQABQAGAAYABwAEAAQABAAEAAYABQAFAAUABAAF
AAQAAwADAAMAAwADAAUABQAFAAUAAwADAAMAAwAFAAUABQAFAAQAAwACAAEAAwADAAMA
AQABAAEAAQACAAIAAQD///3//f/+//7//P/8//3//v/+//7//v/8//z//P/8//z//f/9
//7//v/+//3//f/+//7//v/+//////////////8BAAAAAQACAAMAAQAAAP///v8BAAIA
AwAEAAEAAAAAAP//AQABAP////8CAAIAAgACAAEAAgACAAAAAgACAAIAAgAAAAEAAQAB
AAEAAgACAAIABAAFAAYACQAJAAgACQAIAAkACgAKAAoABwAHAAcABgAIAAoACwALAAwA
DQANAA0ACwAKAAcABQADAAIAAwAEAAIAAQD+//7//P/7//r/+v/6//v//P/+//3//P/7
//n/+f/5//r/+//7//r/+v/6//n/+f/5//n/+v/7//z//f/8//v/+v/5//n//f/+////
/////wMACwAXACoAPgBMAGAAdQB/AHcAZQBIADMANQA+AEMAPQApAAsA7//Z/8r/vv+0
/7P/tf+5/7//xf/J/8//1f/b/+D/4v/j/+X/5f/o/+j/6f/p/+n/6v/q/+r/7f/t/+7/
7v/u/+3/7f/s/+r/6v/q/+r/7P/t/+3/7f/r/+v/6//s/+3/7//w//H/7//v//D/8P/x
//L/8//0//L/8v/y//P/8f/x//H/7//z//T/9P/0//L/8v/z//P/9f/z//X/9v/4//j/
+f/5//n/+f/5//r/+P/5//n/+v/6//z//P/8//v/+//7//3//v8AAAAAAAACAAQABAAE
AAgACAAIAAkACQAKAAoACgAJAAgABgAFAAYABgAGAAYABAADAAMAAwAFAAcABwAHAAgA
CQAKAAsACQAJAAkACQAJAAkACQAJAAcABwAHAAcACAAJAAoACwAJAAkACQAHAAYABQAE
AAQABAADAAEA//8BAAIAAgAAAAEAAwAFAAYABQAEAAEAAAABAAIAAwAFAAQABAADAAIA
/////wAAAAACAAIAAwADAAMAAwADAAUAAQABAAEAAQACAAIAAgACAAIAAgACAAIAAwAE
AAYABwADAP//AQAGAAQABAAEAAQAAgADAAMAAwAFAAYABgAGAAgACQAKAA0ADgAOABAA
EAAQABAADwAOAA8ADwAPAA4ADgAQABEAEQAUABUAFQAVABIAEAAMAAkACAAGAAYABgAG
AAUAAgACAAIAAQAAAAAAAQABAAEAAgABAAAA///9//3//f/+///////+//7//v//////
/////////////////f/9//3//f/9////AAADAAUACQAPABkAKwBAAFIAZAB6AIkAiwB5
AF0ATABNAFMAWABZAEMAGwD7/+X/0//E/7b/rP+v/7n/w//D/8f/0//b/9//5f/o/+j/
6f/r/+v/7P/s/+3/7f/t/+7/7v/u//H/8f/y//L/8f/x//L/8v/y//L/8v/y//L/8//z
//P/8f/x//H/8v/0//X/9f/1//P/8//0//T/9P/0//T/9P/0//T/9P/1//X/9f/1//P/
9v/4//n/+v/5//j/+P/3//n/9//5//r/+P/4//n/+f/5//n/+f/6//r/+//7//z/+v/8
//z//P/+////AAADAAMABAADAAIABAAGAAYABgAIAAgACAAJAAcACAAIAAgACQAKAAoA
CwAHAAYABQAEAAYABQAFAAUABwAJAAkACQAHAAcABwAHAAgACQAKAAsACgAJAAgABwAH
AAcABwAHAAgACQAKAAsACAAHAAYAAwAFAAUABQAGAAUABQAEAAMAAQACAAIAAAACAAMA
BAAEAAIAAgAAAAAAAgACAAIAAwADAAQABAAEAAEAAQACAAIAAgACAAMAAwABAAEAAQAD
AAIAAwAEAAUABAAEAAQABAACAAIAAgACAAYABAACAAQABAAEAAQABAAFAAUABQAHAAgA
CAAIAAcABwAHAAkACgAKAAwADAAPABAAEAAQAA4ADQAMAAoADQAQABIAEwATABMAEgAR
AA0ADAAJAAcABAACAAIAAgACAAEA/v/+/wAA///+//7//f/9//3//v8AAAAAAAD/////
//8AAAEAAAD+//3//P/9//3//f/9//v/+//7//v/+//7//v/+//5//v//P/7//v///8H
ABMAJQA4AEoAWgBsAHcAcwBlAE8APAA5AD0AQAA/AC8AEwD3/+H/0f/K/8T/vP+5/7v/
v//H/83/0//X/9//5//s/+z/6//r/+n/6f/o/+j/5//o/+r/6//s/+z/6//r/+r/7P/t
/+//8P/u/+7/7v/u//D/8f/x//H/8//z//P/9P/y//H/7//t/+7/7//x//L/8v/y//L/
8v/w//D/8P/x//P/8//z//H/8//0//T/9P/0//T/9f/1//X/8//1//b/9v/2//f/9//4
//n/+v/8//n/+f/4//j/+f/8//3//v////////8BAAIABAAEAAQABAAGAAYABgAGAAYA
BgAHAAcACAAIAAgACAAIAAcABwAIAAgACAAIAAgABwAHAAcABgAHAAYABQAHAAcABwAH
AAcABwAHAAcABwAHAAcABwAJAAkACQAJAAYABQAEAAMABQAFAAUAAwAEAAMAAgACAAMA
AwACAAEA//8AAAAA/v/8//3//v/+/wAAAAD+//7//v/+//7////9//7//v/+//7///8B
AAIAAAAAAAEAAQACAAMABAAHAAUABQAFAAUAAwACAAEAAAABAAIAAwAEAAQABAAFAAUA
CQAGAAUABAADAAIAAAABAAEAAQAEAAYABwAIAAgABwAGAAcACAAIAAoACgALAAwADAAM
AAkACQAJAAgACwAOABAAEQAPAA8ADgANAAwADAAKAAkABgAEAAQABAADAAEA/f/8//7/
/f/8//z/+//7//v//P/8//z//P/7//v/+//8//3//f/8//z//P/7//v/+//7//n/+f/5
//n/+//7//v/+/8BAP3//P/9//n/+f///wUADwAeADAAQgBQAF8AbQBvAGMATgA3AC0A
LAAvAC8AKQAVAPv/4f/Q/8j/xv+//7n/u//B/8X/x//L/8//1//g/+T/5f/n/+f/5f/k
/+T/4//k/+b/5//o/+j/5//n/+b/6f/p/+r/6v/s/+z/7P/s/+v/6//q/+n/7P/t/+7/
8P/v/+//7v/t/+//7//w//D/8P/w//D/8P/u/+7/7v/v//H/8//1//X/9f/0//L/8P/y
//L/8//z//X/8//1//b/9f/0//T/8//0//X/9v/4//j/+f/5//r/+P/6//r/+v/9//3/
/f////7/AAAAAAAAAAACAAIAAgAEAAQABAAFAAcACAAIAAgABgAGAAUABQAEAAQABAAE
AAQAAwADAAMAAQADAAMAAwADAAMAAwADAAUABQAFAAUABQAFAAUABQADAAMAAwADAAMA
AwADAAMAAQABAAEA//8AAP///v/+//3//f/8//v//f/+//7//P/8//3//v/+//z//P/6
//r//P/8//z//f/8//z/+//6//v/+//8//z//P/8//3//f/9//3//f////3//f/9//3/
/v/+//7//v8AAAAAAAAAAAAAAAABAAEAAAD///z/+/8AAAAA/v/+/wAAAAAAAAAAAAAB
AAEAAQABAAIAAgACAAIAAQAAAAEABAAEAAYABgAFAAYABgAGAAYABwAIAAgACgAMAA0A
DQALAAsACgAJAAgACAAGAAUABAACAAIAAgAAAP///P/8//z/+//6//r/+f/5//n/+v/6
//r/+v/5//n/+f/6//v/+v/4//f/9v/1//X/9f/1//b/9//4//n/9//3//f/9//z//P/
9v/3//f/+/8BAAcACwAWACYAOABIAFkAZwBrAGEASAAxACUAIAAfACMAIQANAPP/2//M
/8L/vv+1/7P/u//B/8X/yf/P/9f/2//e/+D/4f/j/+P/5f/m/+j/6f/n/+j/6P/o/+f/
5//o/+j/6//r/+z/7P/q/+r/6v/q/+j/6f/p/+n/6//r/+v/7P/u/+//7//v/+3/7f/u
/+7/7P/s/+z/7P/u/+7/7v/v/+//7//v/+3/7f/u/+7/7v/u/+7/7//v//H/7//x//L/
8P/w//H/8f/z//P/8//0//T/9f/1//b/+P/6//r/+v/7//v/+//9/wAAAgACAAIAAAAC
AAIAAgAGAAYABgAHAAkACgAKAAoACQAIAAYABQAFAAYABwAIAAcABQAEAAMAAwAFAAUA
BQAHAAcABwAHAAUABQAFAAUABgAHAAgACQAIAAcABgAFAAUABQAFAAUABQAFAAUAAwAC
AAEAAAAAAAMAAwACAAEA//8AAAAA/v/+////AAAAAAAAAAD+//7//v/+//7///8BAAIA
AgACAP////8AAAAAAAAAAAEAAQABAAEAAQADAAEAAQABAAEABAAEAAQABAACAAIAAgAC
AAIAAgADAAMABQAFAAMAAwACAAIABAAEAAQABAAEAAQABQAFAAUAAwAEAAQABAAHAAcA
BwAJAAgACAAKAAoADQAOAA4ADgAMAAsACgAIAAkADAAOAA8AEgATABMAEwAPAAwABwAD
AAEAAAABAAIAAAD///z//P/9//3//f/+//3//f/9//7//f/8//v/+f/7//v//P/9////
/v/+//7//f/9//3//f/7//v/+//7//3//f/9//3//f/9//7/AQAFAAcACwATACMANgBI
AFoAagB5AH8AcQBVADwANQA3ADwAPQAvABMA9//h/9H/xv+6/7T/t/+//8X/yf/L/9H/
3f/j/+H/4v/k/+X/5//n/+j/6P/p/+n/6//s/+z/7P/t/+3/7v/u/+//7//w//D/8P/w
//D/8P/w//H/8f/x/+7/7f/s/+z/7//x//L/8//x//H/8v/y//L/8v/y//L/8v/y//L/
8//x//H/8f/v//P/9P/0//T/9P/0//X/9f/z//H/8//0//b/9v/3//f/9f/1//X/9v/4
//n/+f/6//r//P/8//z/////////AQABAAIAAQAAAAAAAgACAAIABAAEAAQABQAEAAQA
AwACAAMABAAEAAUABgAGAAYABgAFAAMAAgABAAMABQAFAAUABAADAAIAAQACAAMABAAF
AAUABQAFAAUAAwADAAMAAwAFAAUABQAFAAIAAQAAAP3//f/9//3//v/9//3//P/7//3/
/v/+//z//P/9//7//v/8//z/+v/6//3//v///wEAAQACAAIAAgD/////AAAAAAEAAgAE
AAUAAgABAAAAAQAAAAEAAgADAAQABAAEAAQAAgACAAIAAgAAAAIABQAFAAIAAAAAAAAA
AAAAAAEAAQABAAMABAAEAAQABQAFAAUABwAIAAgACgAKAAkACgAKAAoACgALAAwADAAL
AAwADAALAA4ADwAPAA8ADQAMAAkABwACAAAAAAAAAAIAAQD+//7//P/7//r/+v/5//n/
+f/6//z//P/8//v/+f/5//r/+//9//z//P/8//r/+f/4//f/+f/5//n/+f/5//n/+f/5
//n/9f/2//n//f8BAAMABwARAB4ALAA+AEwAWQBnAG0AYwBKAC8AIwAiACUAKQAfAAcA
8f/d/8z/wv+8/7n/t/+7/8P/yf/L/8//1f/d/+L/4v/j/+X/5f/o/+j/6f/p/+n/6v/q
/+r/6f/p/+r/6v/r/+v/7P/s/+z/7P/s/+z/7f/v//D/8f/v/+//7//w/+//7//u/+3/
7//v//D/8P/w//D/8P/w//D/8P/w//H/7//v/+//7f/x//L/8v/y//L/8v/z//P/8//x
//P/9P/0//T/9f/1//X/9f/1//b/+P/5//n/+v/6//z//P/8//z/+//6//v//P/+//7/
/v8AAAIAAgACAAIAAgACAAMABQAGAAYABgAFAAQAAgABAAEAAgADAAQAAgABAAEAAQD/
/wEAAQABAAMAAwADAAMAAQABAAEAAQADAAMAAwADAAEAAQABAAEAAQABAAEAAQADAAMA
AwABAAAA///+//7///////7//f///wAAAAD+//v/+//7//r//f/+//3//v/8//z//P/9
//v//P/8//z//f/9//7//v/+//7//////////////wEA/f/9//3//f/+//7//v/+//7/
/v/+//7/AAAAAAEAAQD//wEAAAD///7//f/8//7///////////8AAAAAAAD///////8B
AAQABAAGAAYABwAIAAgACAAHAAcABwAGAAQABgAHAAcABwAHAAYABQAEAAQAAgABAPz/
+v/6//r/+v/5//b/9v/4//f/9v/2//T/8//y//L/8//0//X/9f/z//P/9P/1//b/9v/3
//j/+f/5//n/+f/4//f/9v/1//b/9//4//n/+f/3//j/+f/7//n/9//9/wcAEgAiADYA
RABTAF8AZwBjAFIANwAlACIAJQAnACMAEQD3/93/zP/E/8D/u/+3/7n/v//F/8n/zf/R
/9f/3P/e/9//4f/h/+P/5P/m/+f/5v/m/+X/5P/l/+X/5v/m/+n/6f/q/+r/6P/o/+j/
6P/m/+f/5//n/+n/6f/p/+r/6v/r/+v/6//t/+3/7v/u/+z/7P/s/+z/7P/s/+z/7f/v
/+//7//t/+7/7v/t/+z/7f/u//D/8f/x/+//8f/y//T/9P/1//X/9f/1//X/9v/0//X/
9f/2//j/+v/6//r/+//7//v//f8AAAIAAgACAAIABAAEAAQABgAGAAYABwAJAAoACgAK
AAgACAAHAAcACAAIAAgACAAGAAUABQAFAAUABwAHAAcACQAJAAkACQAHAAcABwAHAAgA
CQAKAAsACQAJAAkACQAHAAcABwAHAAkACQAJAAcACAAHAAYABgAHAAcABgAFAAUABgAG
AAQAAgADAAQABAAFAAYABQAGAAQABAAEAAUABQAGAAYABgAFAAUABgAGAAQABAAFAAUA
BQAFAAUABwAFAAUABQAFAAYABgAGAAYABgAGAAYABgAEAAQABQAFAAcABwAGAAYABgAG
AAYABgAHAAcABwAJAAoACgAKAAkACQAJAAsACgAKAAwADAANAA4ADgAOAA0ADQANAAwA
DgAQABEAEQAPAA8ADgANAAwADAAKAAkABgAEAAQABAACAAEA/v/+//7//f/8//z/+f/5
//n/+v/8//z//P/7//v/+//8//3/+v/4//f/9v/2//f/+P/5//j/9//2//X/+P/5//r/
+//1//X/+P/3//f/+/8DAA8AGwAqADwATgBiAHMAewB1AF8ARAA5ADsAQgBDADkAHwD7
/+H/0f/E/7z/sv+t/6//tf+7/8H/x//N/9f/3f/g/+D/4f/j/+P/4v/i/+P/4//k/+b/
5//o/+f/5//o/+j/6v/r/+3/7v/u/+7/7v/u/+z/7f/t/+3/7//v/+//8P/u/+//7//v
//H/8f/y//L/8v/y//L/8v/y//L/8v/z//P/8//z//H/8//0//T/9P/0//T/9f/1//f/
9f/3//j/9//2//b/9f/1//X/9f/2//T/9f/1//b/9//6//v//P/9//3//f///wAAAgAC
AAIABAAGAAYABgAHAAYABQAFAAUABgAGAAYABgAGAAUABQACAAIAAgACAAQAAwADAAMA
AwAFAAUABQAHAAcABwAHAAcABwAHAAcABwAHAAcABwAIAAkACgALAAgABwAGAAUABgAH
AAgABwAEAAMAAgACAAUABQAEAAMAAwAEAAQAAgACAAMABAAEAAYABgAEAAQAAwACAAEA
AQADAAQABAAEAAUABQAGAAYABQAEAAQAAwAFAAUABQAHAAcABwAHAAcABgAGAAYABgAE
AAQABAAEAAQAAAABAAIAAwAEAAUABwAIAAkABgAGAAUABAAGAAcACAALAAoACgAMAAwA
DQAOAA4ADgAPAA8ADwAOAAwADgAPAA8AEQATABQAFQASABAADAAJAAYABAAEAAQABQAF
AAMABAACAAEAAAAAAP///////wAA/v/+//7//f//////AAABAAEAAAAAAAAA/f/9//3/
/f////////////////////////8BAAAA//8FAAkABwALABkALAA+AFAAZAB1AHsAdQBl
AEwANwAvADQAPQA7ACkADQDv/9n/zP/I/8T/vf+5/8H/y//P/9H/1//d/+X/6P/q/+v/
7f/t/+7/7v/v/+//7v/u/+3/7P/u/+//8f/y//P/8//0//T/8v/y//L/8v/0//X/9f/1
//T/8//y//L/8//1//b/9//3//f/+P/4//X/9P/z//L/8//0//X/9//1//X/9f/z//f/
+P/4//j/9//2//b/9f/1//P/9f/2//b/9v/3//f/9//3//f/+P/6//v/+//8//v//P/7
//r//f/9//3///8BAAQABQAGAAUABgAFAAQABwAIAAkACwAKAAoACQAIAAoACgAJAAkA
CgAKAAoACgAKAAkACQAJAAkACwALAAsACgAJAAgABwAJAAkACQAJAAsACwALAAsACQAJ
AAkACQAKAAsADAANAAwACwAKAAcACAAHAAYABgAJAAkACAAHAAUABgAGAAQABAAFAAYA
BgAEAAQAAgACAAQABAAEAAUABQAGAAYABgAFAAUABgAGAAgACAAJAAkABwAHAAcACQAF
AAUABQAFAAgACAAIAAgACAAIAAgACAAKAAgACQAJAAoACQAIAAcABgAEAAUABQAFAAcA
CAAIAAgACQAJAAkACwAOAA4AEAAQAA8AEAAQABAAEAARABIAEgARABIAEgARABQAFQAV
ABUAEwASAA8ADQAIAAYABgAGAAcABwAFAAYABgAFAAQABAABAAEAAQACAAQABAAEAAMA
AQABAAIAAwADAAIAAgACAAMAAwADAAMAAQABAAEAAQADAAMAAwADAAMAAwAGAA0ADwAJ
AAEACQAZACYANgBGAFgAZQBxAHMAZQBOADcALQAuADEAMwArABUA9//h/9b/0P/M/8X/
v//F/83/0f/V/9v/4f/l/+j/6v/r/+3/7f/w//D/8f/x//H/8v/y//L/8//z//T/9P/1
//X/9v/2//T/9P/0//T/9f/3//j/+f/3//f/9//4//b/9//3//f/+f/5//r/+v/4//j/
+P/4//n/+v/7//3/+//7//v/+f/5//r/+v/6//v//P/+/////f/7//3//v8AAAAAAQAB
AP///////wAA/v//////AAABAAQABQAGAAUABQAFAAcACAAKAAoACgAIAAoACgAKAAwA
DAAMAA0ACwAMAAwADAAMAAwACwALAAwADAAMAAwADAALAAsACwAJAAsACwALAAsACwAL
AAsACQAJAAkACQAKAAsADAANAA8ADwAPAA8ADQANAA0ADQAOAA8AEAAPAAwACQAGAAQA
BgAHAAcABwAJAAoACgAIAAYABwAIAAgACgAKAAgACAAGAAYABgAHAAkACgAKAAoACwAL
AAwADAAKAAoACwALAAkACQAJAAsABwAHAAcABwAKAAoACgAKAAwADAAMAAwACwAKAAoA
CQAMAA0ADAANAAwACgAKAAwADAAMAAwACgALAAsACwALAAwADAAMAA8ADwAPABEAEQAQ
ABEAEAAUABYAFwAYABYAFQAUABIAEAASABMAEwAVABcAGAAZABUAFAARAA8ADAAKAAoA
CgAKAAkABgAGAAYABQAEAAQABQAFAAUABgAEAAQABAADAAEAAQACAAMABQAEAAQABAAD
AAMAAwADAAUABQAFAAUABAADAAIAAQD/////AAAFAAUABwAJAA8AGQAoADgASABWAGcA
dQB1AGcATgA1ACsALgAzADMAKQAVAPn/3//Q/8z/yP/B/8P/y//P/9H/1f/Z/93/4//o
/+z/7f/v/+//8P/w//H/8f/x//L/8v/y//P/8//0//T/8//z//T/9P/2//b/9v/2//b/
9//3//f/9f/1//X/9v/4//n/+f/5//f/9//4//j/+v/6//r/+v/6//r/+v/7//v/+//7
//n/+//8//z//P/8//z//f/9/////f///wAAAAAAAAEAAQAAAP///v/+/wEAAwAEAAYA
BAAGAAYABgAHAAcABwAJAAgACgAKAAoADAAOAA4ADgAQABAAEAARAA8AEAAQABAAEgAS
ABEAEQASABIAEgASABAADwAPAA8ADwARABEAEQARABEAEQARAA8ADwAPAA8ADwAPAA8A
DwAPAA8ADwAPAA8ADwAPAA8ADQANAA0ACwAKAAkACAAIAAoACwALAAsACgAKAAkABgAH
AAkACwAMAAwADAAKAAoACgAKAAoACwAJAAoACgAKAAsACwAMAAwACgAKAAsACwALAAsA
CwANAA0ADQANAA0AEAAQABAAEAAOAA4ADgAOAA4ADgAPAA8ADwAPAA0ADQAPABAAEQAS
ABMAEgAQAA4ADAAMAAwADAANAA8AEAARAA8AEAAQABAAEQARABEAEwAVABYAGQAaABoA
GgAZABgAGQAZABkAGAAYABoAGwAbABwAHQAdAB0AHAAcABoAGQAUABIAEgASABAADwAM
AAwACgAJAAgACAAJAAkACQAKAAwADAAMAAsACgAJAAkACQAKAAoACwAMAAoACQAIAAcA
CQAJAAkACQAKAAsADAANAA0ACwAMAA8AEwAVABUAHQArADYARgBaAG4AgQCPAJEAfQBk
AFEASwBSAFcAVQBFACUAAwDt/97/1P/M/8X/xf/L/9H/1//d/+X/7f/x//T/+P/5//v/
+//6//r/+//7//v//P/8//z//////wAAAAD/////AAAAAAAAAAAAAAAAAgADAAMAAwAB
AAEAAQACAAIAAwADAAMAAwADAAQABAAEAAQABAAEAAUABgAHAAkABwAHAAcABQAFAAYA
BgAGAAgACAAJAAkACQAHAAkACgAMAAwADQANAA0ADQANAA4AEAARABEAEgARABIAEQAQ
AA8ADwAPABEAFAAWABYAFgAWABgAGAAYABwAHAAcAB0AHwAgACAAIAAdABwAGgAZABkA
GgAbABwAGgAZABkAGQAbAB0AHQAdAB8AHwAfAB8AHQAdAB0AHQAdAB0AHQAdAB0AHQAd
AB0AGwAbABsAGwAcAB0AHgAdABwAGwAaABoAGQAZABgAFwAXABgAGAAWABYAFwAYABgA
GAAYABYAFgAWABYAFgAXABkAGgAaABoAFwAXABgAGAAWABYAFwAXABgAGQAaAB0AGQAZ
ABkAGQAdAB4AHwAgAB8AHgAdABwAHQAeACAAIQAeAB0AGgAZABoAGgAaABoAHgAgACEA
IQAgAB8AHgAdACEAIgAjACUAJQAmACYAJgAmACgAKAAoACcAKQApACkAKwArACsAKwAt
ACsAKwArACoAKQAmACMAIwAiACAAIAAgACAAHwAeAB8AHgAdABwAHQAaABoAGgAaABoA
GwAcAA==
         </WaveFormData>
      </LeadData>
      <LeadData>
         <LeadByteCountTotal>10000</LeadByteCountTotal>
         <LeadTimeOffset>0</LeadTimeOffset>
         <LeadSampleCountTotal>5000</LeadSampleCountTotal>
         <LeadAmplitudeUnitsPerBit>4.88</LeadAmplitudeUnitsPerBit>
         <LeadAmplitudeUnits>��V</LeadAmplitudeUnits>
         <LeadHighLimit>2147483647</LeadHighLimit>
         <LeadLowLimit>268435456</LeadLowLimit>
         <LeadID>V4</LeadID>
         <LeadOffsetFirstSample>0</LeadOffsetFirstSample>
         <FirstSampleBaseline>0</FirstSampleBaseline>
         <LeadSampleSize>2</LeadSampleSize>
         <LeadOff>FALSE</LeadOff>
         <BaselineSway>FALSE</BaselineSway>
         <ExcessiveACNoise>FALSE</ExcessiveACNoise>
         <MuscleNoise>FALSE</MuscleNoise>
         <LeadDataCRC32>375462732</LeadDataCRC32>
         <WaveFormData>
7P/s/+z/7P/v//D/8f/y//T/9P/0//T/9f/2//f/+P/5//r/+//8//z//P/8//z///8A
AAEAAgABAAAA///+//7//v/+//7/AAAAAAAAAAD+//7//v/+//7//v/+//7//v/+//7/
/v/+//7//v/+/wAAAAAAAAAA///+//3//P/9//7///8AAP///v/9//z//P/8//z//P/8
//z//P/8//v/+v/5//j/+//8//3//v/9//z/+//6//r/+v/6//r//P/8//z//P/6//r/
+v/6//v//P/9//7//f/8//v/+v/6//r/+v/6//v//P/9//7//f/8//v/+v/8//z//P/8
//r/+v/6//r/+v/6//v//P/+//7//v/+//3//P/8//v//f/+/wAAAQABAAIABAAEAAMA
AwADAAMABQAEAAQABgAGAAYABQAGAAgACAAHAAUAAQD9//v/+P/6//r/+v/5//j/9//2
//X/9P/z//P/8//0//T/9P/0//T/8v/y//L/8v/z//P/8//1//X/9f/z//X/9f/z//X/
8//z//P/8//z//L/8v/y//D/8v/0//X/9f/4//3/BAAOABgAIwArADQAOwA7ADcAOABB
AE8AXwBmAGEAUgA9AC0AIgARAP7/7v/q/+v/6f/m/+L/2v/d/+H/4//n/+f/5//n/+X/
5f/l/+X/5//n/+f/5f/p/+n/6f/p/+f/5//n/+f/5f/l/+X/5f/o/+n/6f/o/+b/5v/m
/+b/6f/q/+r/6f/p/+r/6v/q/+j/6P/o/+j/6v/q/+r/6v/o/+n/6f/p/+v/7P/s/+z/
7P/s/+z/7P/q/+n/6f/q/+z/7P/t/+3/7f/t/+3/7v/u/+7/7v/w//H/8f/x//H/8//z
//T/9f/0//b/9v/2//f/+P/4//j/+v/7//z//P/8//3///8BAAAA/v/9//z//v/+//7/
/v/8//z//P/8//7//v/+//7//f/8//v/+v/3//f/9//4//r/+v/6//r/+f/5//n/+f/5
//n/+f/4//r/+v/6//n/9//0//P/8//1//X/9P/0//T/9P/0//L/9P/1//b/9v/4//j/
+P/3//b/9f/0//P/8v/z//T/9P/1//X/9f/2//b/9v/3//f/+P/4//n/+//6//n/+P/3
//v/+//6//r/+f/4//b/9f/4//j/+f/5//v/+//6//n/9v/4//j/9//6//n/+P/3//b/
9f/2//b/9v/3//j/+f/6//n/+f/5//r//P/9//3//v8CAAIAAQABAP////////7//v8A
AAEAAgAEAAYABgAGAAUAAwABAP3//f/6//r/+v/5//f/9f/z//P/8//z//P/8v/x//H/
8P/w//D/8P/u/+//8P/x//P/8f/v/+3/6//u/+3/8P/x/+3/7//v/+//7//v/+//7v/y
//L/9P/2//L/7//v//D/9f/8/wYAFgAfACMAJgArADEALwAsAC8AOwBPAFwAXwBUAEMA
LwAcAA8ABgD8//T/8f/t/+T/3P/Y/9n/3//j/+f/5//n/+f/5f/l/+X/5f/n/+f/5//l
/+X/5f/l/+X/5//n/+f/5//p/+n/6f/p/+j/6f/p/+j/6f/q/+v/7P/q/+r/6f/n/+n/
6v/q/+r/7P/s/+z/7P/r/+r/6f/o/+n/6//s/+3/7f/u/+7/7v/u/+7/7v/u/+//7//w
//L/7//u/+7/7f/u/+//8P/y//L/8v/y//T/8//z//P/8//2//f/+f/7//z//v/+//7/
//8AAAAAAAABAAEAAQAAAP////8AAAEABAAEAAUABgAFAAQAAwACAAIAAgACAAIAAQAA
AP///v/+//7//v/+/////////wAA/v/+//7//v8AAAEAAgADAAEA///9//r//P/8//z/
+//9//z//f////z/+//5//j/+P/4//j/9v/4//n/+v/6//r/+v/6//n/+//7//v/+//6
//v//P/8//3//f/9//7//P/8//3//f/7//r/+v/7//7///8AAAEAAAD///3//P/9//7/
/v///////v/+//3///////7//f/+//7//v////z//f/9//z//f/+////AAD+//7//f/8
//7//v/+//7/AAABAAIABAAFAAUABAAEAAcACAAIAAkACAAHAAYABAAGAAgACQAKAAgA
CgAKAAoACwAJAAcAAwADAAAAAAAAAP7//f/8//v/+v/5//j/9//4//n/+//8//r/+v/6
//j/+P/4//j/+f/5//n/+f/5//f/9f/3//f/+P/7//z//f/6//n/+P/2//j/+v/8//z/
+P/1//n//v8FABAAHgAqADUAQwBKAEsASwBJAFAAXwB1AIMAhgB5AGIASwAzAB4ADwAC
APr/9v/v/+n/5v/i/+L/5f/p/+3/7//v/+//7//t/+3/7f/t/+//7//v/+3/8f/x//H/
8f/v/+//7//v/+3/7f/t/+3/7P/t/+3/7P/u/+7/7v/u//H/8v/y//H/8P/w/+//7v/x
//L/8//0//P/8v/x//D/7v/v/+//7//w//L/8//0//H/8P/v/+7/7v/v//H/9P/1//b/
+P/5//v/+//7//z/+v/6//r//P/7//v/+//7//v/+//8//3//v8AAAAAAAADAAQABAAE
AAcACQALAAwACwALAAwADQAMAAoACQAIAAYABgAGAAYABgAGAAYABgAIAAgACAAIAAgA
CAAIAAgABwAHAAcACAAHAAYABQAEAAUABQAFAAUABgAHAAgACAAGAAYABgAFAAYABAAE
AAUAAgABAP///v/+//7//v/8//3///8BAAIAAgACAAIAAQACAAMABAAFAAMAAwADAAIA
AQABAAEAAgAEAAQABQAFAAcABgAGAAcABgAFAAQAAwAFAAUABAAEAAYABgAFAAUABwAI
AAoACwAJAAUABgAKAAkACAAHAAYABQAGAAYABgAGAAYABgAGAAoACwAMAA4ADgAPAA8A
EAAPAA4ADAALAA0ADQANAAwADAAOAA8AEAASABQAFAAUABMAEQAPAAsACQAGAAYABgAE
AAMAAgABAAAA///+//3//v///wEAAgD///7//f/6//z//P/8//3//f/9//3//f////3/
////////AQABAAEAAAD///7//P/8//z//v/+/wAAAQADAAYAEQAgACwAOgBLAFkAZABp
AGcAbwCCAJUApQCvAKIAgQBiAEkALwAWAAMA9v/w//D/7f/h/9z/5P/o/+n/6//t/+//
7//v/+//7//v/+//7//v/+//7//t/+//7//v/+//7//v/+//7//v/+//7//v/+7/7//v
/+7/8P/w//D/8P/z//T/9P/z//H/8v/y//L/8v/y//L/8v/w//D/8P/w//L/8//z//P/
9P/2//f/+P/1//T/8//y//P/8//0//b/9P/0//X/9f/z//P/8//0//b/9v/2//j/9//3
//f/9//8//3///8BAP//AAD///7/AQACAAIAAgAEAAUABgAGAAUABQAGAAcACQAIAAgA
CAAFAAQAAwACAAEAAgADAAQABgAGAAYABgAEAAQABAAEAAQABQAGAAgABgAGAAYABgAF
AAUABQAFAAYABwAIAAgABQAEAAMAAQABAAAAAQADAAEAAQAAAAAA/v/+//7//P/9////
AQACAAEAAAD///3//v///wAAAQABAAEAAQAAAP///////wAAAAAAAAEAAQD///7//v//
/wAAAQACAAMABAADAAEAAAAAAAAA/////wQAAAAAAAAAAAAAAAAAAQACAAIAAgADAAQA
BQAGAAYABQAEAAQACAAJAAkACgAMAAwACwALAAoACQAIAAYACQAMAA4AEAAPABAADwAO
AAsACQAHAAMAAQD+//7//v/8//v/+v/5//n/+f/5//n/9//3//j/+P/6//r/+v/4//r/
+v/6//v/+v/5//j/9//4//f/+v/7//f/+f/5//n/+f/5//n/+P/0//b/+P/2//T/9f/5
/wAACwAaACQALgA5AEMARgBLAE0AUwBgAHEAgQCHAH4AZwBMADcAIwASAAcA+v/y/+r/
5f/f/97/3v/g/+X/6//v/+//7f/r/+n/5//n/+f/5//o/+n/6v/p/+r/6f/o/+f/6P/p
/+r/6//q/+n/6P/n/+r/6//r/+r/7P/s/+z/7P/q/+r/6f/n/+j/6v/r/+z/6v/q/+r/
6v/q/+r/6v/q/+r/6//r/+v/6//s/+z/7P/t/+7/7//w/+7/7f/t/+7/8P/w//H/8f/z
//P/8//0//H/8P/v//D/8v/z//T/9f/1//X/9v/3//r//P/8//z//f/+//7//v/+////
AAAAAAEAAQACAAMAAQAAAAAAAAACAAIAAgACAAAAAAAAAAAA/v/+//7//v8AAAAAAAAA
AP3//f/9//7//v/+//7//v////////////z/+//6//j/+v/6//r/+f/6//j/+P/5//v/
+//6//r/+P/4//j/9v/0//X/9v/2//f/+P/5//n/9//3//f/9//4//n/+v/6//v/+//7
//z/+v/6//v/+//8//z//f////3//f/9//3//P/7//n/+P/7//z//P/9//z//P/9//3/
AwAAAP3//P/7//r/+f/6//r/+v/9//7///8AAAAA///+//7/AAABAAEAAgAGAAYABQAF
AAMAAwADAAIAAwAGAAgACgAJAAoACQAIAAgABwAGAAMAAQD+//7//v/9//v/+f/3//j/
9//2//X/8//z//T/9P/2//b/9v/0//b/9v/2//f/9v/1//T/8//1//P/9f/1//H/8//z
//P/9f/1//X/9P/8//j/9v/2//D/7//z//b/+/8GABAAGgAjAC0ANAA5ADkAOQA8AEUA
UQBhAGoAaQBcAEcALwAaAA0ABAD6//D/6//p/+T/4P/c/9v/4//p/+v/6//r/+v/6P/n
/+b/5f/o/+n/6v/p/+r/6f/o/+f/6P/p/+r/6//r/+v/6//r/+n/6f/o/+b/6f/q/+v/
7P/q/+r/6f/n/+j/6v/r/+z/7P/s/+z/7P/q/+r/6v/q/+3/7//w//H/7//u/+z/6v/s
/+z/7P/s/+3/7f/u//D/7v/u/+//7//w//H/8v/0//L/8v/y//T/9//3//f/9//3//f/
+P/5//r//P/8//z//f/+//7//v/+////AAAAAAAAAQADAAUAAwACAAIAAgACAAIAAgAC
AAIAAgACAAIAAAAAAAAAAAAAAAAAAAAAAP///////wAAAAAAAAAAAAD9//3//f/9//3/
/f/9//z/+v/6//r/+f/5//j/+f/7//r/+f/3//b/9//4//n/+P/2//f/+P/4//b/9v/2
//X/9//3//f/9//3//f/9//2//b/9//4//r/+P/4//n/+f/7//r/+v/7//v/+//7//v/
/P/7//n/+P/5//r/+v/7//z//P/9//3//P/7//n/9//8//z/+v/6//z//P/8//z//f/+
//7//v/+//7//v/+//7//f/8//z/AAABAAEAAgACAAIAAQABAAMAAwADAAIABAAGAAcA
CAAHAAgABwAGAAcABQADAP///f/6//r/+v/4//f/9v/1//T/8//y//H/8f/x//L/8v/y
//L/8v/w//D/8P/w//H/7//v/+//7//v/+3/7//v/+7/8f/y//P/8//z//P/8v/s/+z/
8P/y//L/8//5//z/+//+/woAFAAfACkAMgA3ADkANQA0AD0ARQBRAF4AYQBUAD8AKQAY
AAsAAAD2//D/7//t/+b/4P/g/+X/5f/n/+f/5//n/+f/6v/r/+z/7f/r/+v/6//p/+n/
6f/p/+n/6//r/+v/6//r/+v/6//r/+r/6//r/+r/7P/s/+z/7P/v//D/8P/v/+//8P/w
//D/7v/u/+7/7v/w//D/8P/w//D/8f/x//H/7//w//D/8P/y//L/8v/y/+//7//w//L/
8v/y//P/8//z//P/8//0//T/9P/0//b/+f/5//n/+f/7//v//P/9/wAAAgACAAIAAgAC
AAEAAAAEAAUABgAGAAYABwAJAAsACQAGAAQAAgAFAAYABwAIAAUABAADAAIABAAEAAQA
BAAEAAQABAAEAAEAAQABAAIAAwAEAAUABgAEAAMAAgABAAEAAQABAAAAAgACAAIAAQAA
AP7//v/////////+//7//P/8//z/+v/8//3//v/+//z//P/8//v//f/9//3//f8AAAEA
AgACAAAA///+//7//v/+//////8BAAAAAAABAAEAAQABAAEABQAFAAQABAACAAIAAQAB
AAQABAAFAAUAAwADAAIAAQAAAAAAAgACAAIAAgACAAMABAAEAAQABAAEAAQABAAHAAcA
BwAIAAgACQAJAAoADgAOAA0ADQAMAAsACgAIAAkADAAOABAAEgAUABQAFAAPAAsABwAB
AAIAAAABAAIAAQD///3/+//7//v/+//7//v/+//8//z/+v/6//r/+P/5//r/+//9//v/
+//7//v/+//5//v/+//3//n/+f/5//n/+f/5//j/+v/6//j/+v/8//v/+/8AAAkAFgAi
AC4AOQBFAEwATQBJAE0AWABnAHkAgwB+AGkAUAA5ACcAFAAFAPz/+P/0//H/6//k/+b/
7P/v/+v/6//v/+//7//v/+//7//v/+//8f/x//H/7//x//H/8f/x//H/8f/x//H/8f/x
//H/8f/y//P/8//y//H/8P/v/+7/8P/y//P/8//z//T/9P/0//T/9P/0//T/8v/y//L/
8v/0//X/9f/1//X/9v/2//b/9v/2//b/9v/z//P/9P/2//j/+P/5//n/9//3//f/+P/4
//j/+P/6//v/+//7//v//////wAAAQAAAAIAAgACAAMABAAEAAQABgAHAAgACAAFAAUA
BgAHAAkACAAIAAgACAAIAAgACAAEAAQABAAEAAUABgAHAAgABQAEAAMAAgAEAAUABgAI
AAgACAAIAAgABQAFAAUABQAHAAcABwAGAAMAAgABAP/////+////AQABAAEAAAAAAAAA
AAAAAP7/AAABAAIAAgABAAAA///9////////////AAABAAIAAgD///////8AAAEAAgAE
AAUABAACAAEAAQADAAMAAwADAAMAAwACAAIAAgACAAEAAQAAAAIABQADAAIAAAAAAAAA
AAABAAIAAgACAAIAAgACAAIAAwADAAMABAAIAAkACQAKAAsACgAIAAcACAAJAAoACgAI
AAoACwAMAA4AEAAQABAADwANAAsABwADAAAAAAAAAAIAAQAAAP///v/9//z/+//7//v/
/P/8//z//P/8//r/+P/4//j/+f/6//v//P/9//z/+f/6//n/+f/7//v/+//5//n/+f/4
//j/9P/2//r//P/9//3/AAAFAAoAEgAeACcALQA2AD8APwA7ADoAQQBNAF8AaABnAFYA
QwAxAB4ADQACAPr/8v/v/+3/6v/k/+L/5f/p/+n/6f/p/+n/6f/r/+v/6//r/+v/6//r
/+n/6//r/+v/6//r/+v/6//r/+n/6f/p/+n/6//t/+7/7v/s/+z/7P/s/+v/7P/s/+v/
7f/u/+7/7v/u/+7/7v/u/+7/7v/u/+7/7P/t/+3/7f/v//D/8P/w//D/8P/w//D/7//v
//D/8v/w//D/8f/x//H/8f/x//L/8//0//X/+P/3//f/9//3//j/9//3//f/+v/8//z/
/P/7//z//P/8//7///8AAAAAAQABAAIAAwABAAAAAAAAAAIAAgACAAIA///+//3//P/8
//z//P/8//7//v/+//7/+//7//v//P/+//7//v/+//v/+//7//v/+//7//v/+v/8//z/
/P/7//r/+P/4//n/+f/5//j/+P/6//r/+v/4//f/9//3//b/+P/4//j/9//1//X/9f/1
//j/+f/6//r/+f/5//n/+v/6//r/+//7//n/+P/4//n/+f/5//n/+f/7//v/+v/6//j/
+P/3//f/+v/6//v/+//7//v/+v/5//j/9//2//j/+v/7//z//P/8//z//P/7//v/+//8
/wAAAQABAAIABAAEAAMAAwADAAMAAwACAAIABAAFAAYABgAIAAgACAAIAAcABgADAAAA
/P/7//r/+v/5//j/9//4//f/9v/1//T/8//z//L/9P/0//T/8v/w//D/8P/x//L/8//0
//X/9f/z//X/9f/x//P/8//z//T/9f/2//b/9v/0//T/9v/4//X/8f/0//v/AAAKABYA
HwAlACwANQA5ADcANAA3AEMAUwBeAGEAWABDAC0AHAAPAAQA+v/y/+//6//m/+L/4P/h
/+P/5//n/+f/5//n/+j/6f/q/+v/6v/p/+j/5f/n/+f/5//n/+n/6f/p/+n/6//r/+v/
6//r/+v/6v/o/+j/6P/o/+j/6f/q/+r/6f/q/+z/7f/u/+z/7P/s/+z/7P/s/+z/7P/s
/+3/7f/t/+v/7P/s/+z/7v/u/+7/7v/t/+3/7v/w//L/8v/z//P/8//z//P/9P/z//L/
8f/y//b/9//4//n/+f/5//r/+//+/wAAAAAAAAEAAgACAAIABAAFAAYABgAGAAcACQAL
AAoACAAHAAYABwAIAAkACgAGAAYABgAGAAgACAAIAAgACgAKAAoACgAHAAcABwAIAAYA
BgAGAAYABQAFAAUABQAFAAUABQAEAAYABgAGAAUABAACAAIAAwAFAAUABAAEAAQABAAE
AAIAAgADAAQABAAGAAYABgAFAAMAAwADAAMABgAHAAgACAAFAAUABQAGAAYABgAHAAcA
BwAGAAYABwAFAAUABQAFAAkACQAIAAgACAAIAAcABwAKAAoACwALAA0ACwAKAAgACAAI
AAgABwAIAAgACAAKAAoACgAKAAsACwALAAwADgAPAA8AEAAQABAADwAPAA8ADwAPAA4A
EAASABMAFAARABIAEQAQABEADwANAAkABwAEAAQABAAEAAMAAgABAAAA///+//3/+//7
//z//P/8//z//P/6//r/+v/6//v/+v/5//j/9//5//f/+f/5//b/9//2//X/+P/5//r/
+v/2//b/+P/2//b/9f/5/wAABwAOABgAJgA1AEEASgBPAE0ATQBYAGkAewCLAIoAdwBa
AEMALwAeAA8ABAD6//D/6//l/+D/4P/k/+n/7f/v//D/7//u/+3/7f/t/+3/7f/t/+3/
7f/r/+v/6//r/+v/7P/t/+7/7//v/+//7//v/+//7//u/+z/7f/u/+//8P/v//D/8P/v
//H/8v/y//L/8P/w//D/8P/w//D/8P/w//D/8f/x//H/8f/y//L/8v/0//T/9P/0//P/
8//0//b/9P/0//X/9f/z//P/8//0//T/9P/0//b/+P/5//r/+//7//v//P/9//7/AAAA
AAAAAwAEAAQABAAFAAUABQAEAAUABQAGAAcABwAGAAYABgAFAAQAAwACAAIAAgACAAIA
AgACAAIAAgADAAQABQAGAAMAAwADAAQAAgACAAIAAgACAAMABAAFAAQAAwACAAAAAwAE
AAUABQADAAAA/////wEAAQAAAAAAAAAAAAAA/v/8//3//v/+/wAAAAAAAP///v/9//z/
+//9////AQACAAMAAwADAAQAAwACAAIAAQADAAIAAgADAAEAAQABAAEAAwADAAIAAgAE
AAQAAwADAAAA/P///wAAAQACAAMABAAEAAQAAwACAAEAAAACAAMABAAGAAcABwAGAAYA
CgAKAAkACQAJAAkACQAIAAYACAAJAAoACwAOAA8AEAAOAAsACAADAAMAAAAAAAAAAgAB
AAAA///8//v/+v/5//n/+f/6//r/+f/4//f/9P/2//b/9v/3//f/9//3//f/9f/z//X/
9f/1//f/9//3//f/9//3//b/+P/6//j/+P/6//3/+f/4/wEADAAYACQAMQA/AEQARQBH
AEkATABVAGkAewCCAHcAYABDACsAGAANAAYA+v/u/+3/7f/o/+L/4v/l/+n/6//r/+v/
6//r/+3/7f/t/+3/7P/r/+r/5//r/+v/6//r/+v/6//r/+v/6//r/+v/6//s/+3/7f/s
/+r/6v/q/+r/7f/u/+7/7f/t/+7/7v/u/+v/6v/p/+j/6f/q/+v/7P/q/+v/6//r/+3/
7v/u/+7/7v/u/+7/7v/t/+3/7v/w//D/8P/x//H/7//v/+//8P/x//L/8//2//b/9f/0
//P/9f/1//b/9//5//z//f/+//3//v/+//7/AQADAAUABgAEAAMAAwADAAUABAAEAAQA
BAAEAAQABAACAAIAAgACAAIAAgACAAIAAAAAAAAAAAABAAEAAQACAAIAAgACAAIAAQAB
AAEAAQADAAMAAwACAAEAAAD///3//v/8//z//f/9//3//P/8//z//P/8//r//P/9//7/
/v/8//z//P/7//v/+//7//v//P/9//7//v/7//v/+//8//3//v8AAAEA///+//7////9
//3//f/9/wEAAQAAAAAAAAAAAP////8EAAIAAQABAAIAAAAAAAAAAAAAAAAA///+/wAA
AAAAAAAAAwADAAMABAAGAAcABwAIAAkACAAGAAUACAAJAAoACgAHAAgACAAIAAkADAAN
AA4ADQALAAkABQACAP7//f/8//7//f/8//v/+v/5//j/9//3//f/+P/4//r/+v/6//j/
+P/4//j/+f/5//n/+f/5//n/9//5//n/9f/3//f/9//5//n/+f/4//j/+P/6/wIAAgD5
/+//9P8BAAgADgAaACUALQA0ADsAOwA3ADgAQQBPAF0AaABnAFYAPQApABoADwAEAPr/
8P/v/+3/6v/m/+T/5f/n/+f/5//n/+f/5//o/+n/6v/r/+n/6f/p/+f/6f/p/+n/6f/q
/+v/7P/t/+z/6//q/+n/6//t/+7/7v/s/+z/7P/s/+v/7P/s/+v/7f/u/+7/7v/s/+z/
7P/s/+3/7v/v//D/7v/v/+//7//u/+7/7f/s/+//8P/x//L/7//v//D/8v/y//L/8//z
//P/8//z//T/9P/0//T/9v/4//n/+v/7//v/+//8//3//v8AAAAAAAD//wAAAAAAAAIA
AwAEAAQAAwADAAQABQAFAAQABAAEAAQABAAEAAQABAAEAAQABAACAAIAAgACAAIAAgAC
AAIA////////AAACAAIAAgACAAMAAwADAAMAAgABAAAA/v8BAAIAAwADAP7/+v/4//f/
+v/7//v//P/+//7//v/8//r/+//8//z//v/+//7//f/7//v/+//7//7///8AAAAAAQAB
AAEAAgAAAAAAAQABAAEAAAAAAAEAAAD///7//f8BAAEAAAAAAAIAAgABAAEA///+//7/
/f8AAAEAAQABAAAA/v/+////AAABAAIAAgACAAEAAAAAAAAAAAAAAAIAAwAEAAYABwAH
AAYABgALAAwADAANAAsACwALAAoACQAKAAoACgALAA4ADwAQAA0ACwAJAAUABQACAAIA
AgACAAEAAAD///7//f/8//v//P/9////AAD+//7//v/8//z//P/8//3////////////+
//v//P/7//r//f/+/////f/9//3//P/6//j/+P/8//7//f/7//7/BQAOABgAIgApADMA
PgBBAD8AOwA6AEMAUwBjAGoAaQBaAEUALQAcABEACAD+//z/+//1/+7/6v/o/+f/6f/t
//H/8f/x//H/8f/x//H/8f/x//H/8f/v//P/8//z//P/8f/x//H/8f/y//P/9P/1//b/
9//3//b/9P/0//T/9P/3//j/+P/3//X/9v/2//b/+P/4//j/+P/2//b/9v/2//b/9//3
//f/+f/6//r/+v/4//j/+P/4//j/+f/7//7//P/8//3//f/8//v/+v/6//v//P/9/wAA
//////////8DAAMABAAFAAUABgAFAAQABwAIAAgACAAKAAsADAAMAAkACQAKAAsADQAM
AAwADAAMAAwADAAMAAgACAAIAAgACQAKAAsADAAKAAoACgAKAAkACQAJAAoACAAIAAgA
CAAHAAcABwAHAAgACQAKAAoACQAIAAcABQAGAAQABAAFAAcABwAGAAYABAAEAAQAAgAE
AAUABgAGAAYABgAGAAUABwAHAAcABwAHAAcABwAGAAcABwAHAAgACAAIAAkACQAHAAYA
BgAHAAkACQAJAAkACwALAAoACgAIAAgABwAHAAoACgALAAsACQAJAAgABwAJAAoACwAN
AAwACwAJAAgABgAGAAYABgAIAAoACwAMAAoACgAKAAoACwALAAsADAAPABEAEgAUABUA
FAASABEAEwATABMAEgAQABIAEwAUABYAGAAYABgAGAAXABYAEwAOAAoACQAIAAoACQAI
AAcABAADAAIAAQABAAEAAgACAAUABgAHAAYAAwACAAEAAQACAAMABAAFAAMAAQADAAMA
//8BAAEAAQACAAMABAAEAAIAAAAAAAQACAAHAAUACAAPABQAHgAsADcARQBSAFkAVwBZ
AGAAawB9AI8AlgCNAHIAVQA9ACoAGQAOAAQA+v/3//P/7P/s//D/8//1//X/9//3//f/
9//3//f/9//3//f/9//3//X/9//3//f/9//3//f/9//3//f/9//3//f/+P/5//n/+P/2
//b/9v/2//f/+P/4//f/9//4//j/+P/6//r/+v/6//z//P/8//z/+//7//r/+f/5//r/
+v/6//z//P/8//z/+f/5//r//P/+//7//////////////wAAAgACAAIABAAEAAMAAgAB
AAEAAQACAAMABgAIAAgACAALAAwADAAMAAwADQAOAA4ADgAPABEAEwAQAA4ADQAMAA0A
DgAPABAACwAKAAkACAAJAAoACwAMAA0ADgAPABAADgANAAwADAAMAAwADAAMAAsACwAL
AAsACQAJAAkACAAJAAoACwALAAgABgAGAAcABQAFAAQABAAEAAQABAACAAIAAwAEAAQA
BgAGAAYABQAFAAUABQAFAAYABwAIAAgABgAFAAQABAAEAAQABQAFAAYABgAHAAkABwAH
AAcABwAMAA0ADQAOAAsACgAIAAcACgAMAA8AEQAPAA0ACgAHAAgACAAIAAkADQAPABAA
EQAOAAwACwAKAA8AEAAQABAAEAARABEAEQAPABAAEQARABMAFAAWABcAFgAWABYAFgAY
ABcAFwAXABUAFQASABEADgANAAsACQAJAAkACgAKAAcABgAFAAQABQAEAAQABAAEAAQA
BgAGAA==
         </WaveFormData>
      </LeadData>
      <LeadData>
         <LeadByteCountTotal>10000</LeadByteCountTotal>
         <LeadTimeOffset>0</LeadTimeOffset>
         <LeadSampleCountTotal>5000</LeadSampleCountTotal>
         <LeadAmplitudeUnitsPerBit>4.88</LeadAmplitudeUnitsPerBit>
         <LeadAmplitudeUnits>��V</LeadAmplitudeUnits>
         <LeadHighLimit>2147483647</LeadHighLimit>
         <LeadLowLimit>268435456</LeadLowLimit>
         <LeadID>V5</LeadID>
         <LeadOffsetFirstSample>0</LeadOffsetFirstSample>
         <FirstSampleBaseline>0</FirstSampleBaseline>
         <LeadSampleSize>2</LeadSampleSize>
         <LeadOff>FALSE</LeadOff>
         <BaselineSway>FALSE</BaselineSway>
         <ExcessiveACNoise>FALSE</ExcessiveACNoise>
         <MuscleNoise>FALSE</MuscleNoise>
         <LeadDataCRC32>638491298</LeadDataCRC32>
         <WaveFormData>
CgAKAAoACgAMAA4AEAASABIAEgASABIAFAAUABQAFAAWABgAGgAcABoAGgAaABoAHQAe
AB8AIAAeAB4AHgAeABwAHAAcABwAHgAeAB4AHgAdABwAGwAaABwAHAAcABwAGgAaABoA
GgAaABoAGgAaABwAHAAcABwAGwAaABkAGAAaABoAGgAaABkAGAAXABYAFgAWABYAFgAW
ABYAFgAWABMAEgARABAAEQASABMAFAASABIAEgASABIAEgASABIAEwAUABUAFgAVABQA
EwASABMAFAAVABYAFQAUABMAEgASABIAEgASABUAFgAXABgAFQAUABMAEgAUABQAFAAU
ABIAEgASABIAEgASABMAEwAUABUAFgAYABUAFAATABIAFAAWABcAGQAbABsAGwAbABkA
GQAZABkAGwAbABwAHQAdAB0AHQAdAB8AHwAfAB0AGAAWABIAEAASABIAEQAQAA8ADwAO
AA0ACAAHAAcABwAHAAgACQAJAAgABwAGAAYABQAFAAUABQAGAAcACAAJAAkACAAIAAgA
BgAGAAcABwAHAAcABQAFAAIABAAGAAcABQAHAAoADwAWACAAKgA0AD8ATABWAFwAaAB3
AIkAmwCkAKAAkwB8AGgAVgBCACkAFwAPAAoABgACAP7/+P/4//7//f/8//z//P/8//7/
/f/9//3//f/9//3//P/8//z//f/9//7//v/+//7//f/7//r/+f/7//z//f/+//v/+//7
//v//f/+//7//v/+//////////3//P/8//z//v/////////9//3//f/9////AAAAAAAA
AgACAAIAAgAAAP7//v/9/wAAAQACAAMAAwADAAQABAADAAMAAwADAAYABgAGAAYACQAJ
AAkACgAMAA4ADgAOAA8AEAAQABEAEQARABEAEAASABMAFAAVABQAEQAQAA8AEQARABEA
EQAQAA8ADwAPABAAEAAQABAAEAAQABAADgANAAwADgANAA4ADgAOAA4ADAAMAAsACgAK
AAsACwALAAwADAAMAA0ACAAHAAYABgAIAAgACAAFAAcABwAHAAcABQAGAAgACAAJAAoA
CwAJAAgACAAIAAcABgAGAAcABwAIAAgACAAIAAgACQALAAsADAALAAwADQAMAAsACwAK
AA0ADQANAA0ACwAKAAkACAAHAAcACAAJAAoACgAKAAoACAAIAAgABwAKAAoACgAKAAoA
CgAJAAgABwAJAAoACgAKAAwADAAMAA4ADAANAAwACwAOAA8AEAARAA4ADQAMAAsADAAN
AA4ADwARABMAFAAVABMAEQAOAAwACQAIAAkACgAIAAYABAADAAMAAwABAAEAAAD///7/
/v/9//3//P/7//3//v8AAAEA/v/9//z/+//8//3//v/+//7//v/+//7//v/9//z/+//9
//3/AgAEAAAA+//5//n/+v///woAGAAiACYAKwAyADwAQgBKAFcAawCBAJIAmACNAHoA
ZABMADgAKwAdABEADAAGAPz/8P/s/+z/8P/z//b/9v/2//b/9f/z//L/8f/z//P/8//y
//L/8v/z//P/8v/y//L/8v/z//P/9P/1//X/9P/z//L/9P/1//b/9//2//b/9f/0//T/
9f/1//X/9v/2//f/+P/1//X/9P/z//T/9f/2//f/9//4//j/+P/4//j/+P/4//r/+v/8
//3//P/7//r/+f/7//v//P/8//3//f/9//3//v/+//7//v8EAAUABgAIAAkACgAJAAgA
CQAKAAoACwAMAA0ADgAOAA4ADQAMAAsADQANAA8AEQAQAA8ADgANAA4ADQANAA0ADAAM
AAwADAAKAAoACgAIAAkACgAOAA8ADQAMAAsACgAJAAoACgAKAAkACQAIAAcABwAGAAUA
BQAFAAcACQAMAAoACAAGAAEAAgADAAQABQAFAAYACAAIAAYABgAGAAMABAAGAAgACQAJ
AAgACAAHAAYABgAGAAYABgAHAAkACQAHAAUABQAFAAcACQAMAA4ADQALAAkABwAJAAoA
CwAMAAwACwALAAsACwAKAAkACAAKAAoACgALAAoACgAKAAYABwAIAAkACgAJAAkACQAJ
AAkACgAKAAoADQAOAA8AEgAQABEAEAAPABEAEQARABEAEQARABEAEQAQABEAEgATABYA
FwAXABcAFQATABAADgALAAoACwAMAA0ADAALAAsACQAHAAMAAQAEAAUABgAIAAYABQAD
AAEAAgACAAMAAwAFAAUABQAFAAQAAwACAAAAAwAEAAUABgAGAAUABAADAP//AwAIAAgA
BAABAAEAAQAGABEAHAAmADQARgBRAFoAZABuAHwAkQCrALsAwAC2AJ8AggBmAEoANAAh
ABUADQAGAAAA+v/2//T/9P/2//v/+v/6//r/+v/6//n/+f/5//v/+//7//r//P/8//3/
/f/9//z/+//6//z/+//7//v/+v/6//r/+v/3//f/9//3//j/+v/7//z/+//7//r/+f/8
//z//f/+//z//f/9//3//P/7//r/+f/8//7///8AAP3//P/7//r/+//8////AQADAAMA
AwADAAMAAwAEAAQAAwADAAMAAwAEAAQABAAEAAUABQAFAAYACAAKAAoACgALAAwADAAN
ABEAEwAVABYAFQAVABUAFQAUABEAEAAPAA8ADwAPAA8ADAALAAsACwANAA4ADwAQABIA
EgASABAAEAAQABMAEwARABAADwAOAAwADAALAAoADQAPABAAEQAPAA4ADQANAAkACQAJ
AAoACQAIAAcAAwADAAMAAwADAAQABgAJAAoACAAIAAgABQAGAAgACgALAAsACgAKAAkA
BgAGAAYABgAHAAkADAANAA0ACwALAAsACgAJAAkACAALAAsACwALAAwADAAMAAwADgAP
ABEAEwARAAwADQAQAA4ADgAOAA4ADwAPAA8ADwAPABAAEAAQABEAEgATABYAFQAXABcA
FwAWABUAFAATABUAFQAVABUAFAAVABYAFwAZABsAHAAdABsAGQAWABQAEgAQABAAEAAN
AAwACwALAAkABwADAAEAAwAFAAcACgAIAAcABQADAAIAAgADAAMABQAFAAUABQAHAAcA
BwAGAAgACAAIAAgABgAFAAQAAwABAAMABAAEAAQABQADAAUADgAbACYAOABMAF4AcQCA
AIwAngC2AM0A4QDrAOAAwACdAHwAXAA8ACQAEQAHAAUAAAD0//D/9P/4//b/+P/5//r/
+v/6//r//P/7//v/+//5//n/+f/4//r/+v/7//v/+v/6//r/+v/6//n/+f/5//z//P/8
//z/+f/5//n/+f/6//z//f/+//z//f/9//3/+//6//r/+v/8//3//f/9//v/+//7//v/
/v8AAAEAAgD///7//f/8//7//v8AAAEAAQABAAEAAQD/////AAAAAAMAAwADAAMABAAE
AAQABAAIAAkACgAMAAwADgAOAA4ADwAQABAAEQASABMAFAAUABMAEwATABMAFAATABQA
FQAUABMAEgARABAADwAPAA8AEQASABMAFAATABIAEQAOAA8AEAAUABUAEgASABIAEgAO
AA4ADQAMAA8AEQASABMAEAAOAAwACwAMAA0ADgAQAA4ADgAOAAsACgAJAAgABwAIAAoA
DQAOAAsACgAJAAUABgAIAAoACwAMAAwADQANAAoACgAKAAoACgALAA0ADQALAAkACQAJ
AAoACwANAA4ADwAPAA8ADwANAAwACwAKAA8ADwAOAA4ADgAOAA4ADQANAA0ADQAOABAA
EQASAA8ADgANAA4AEQATABMAEwAUABUAFgAXABQAEwASABEAFQAXABkAGwAbABsAGgAZ
ABcAFQASABAADAAKAAoACgAHAAYABQAFAAcABwAFAAUABAADAAIAAgAFAAUABAADAAIA
AgADAAMAAgABAAAA//8CAAMABAAEAAMAAgABAAAAAQABAAEAAQD/////AAD+//j/9//7
/wEACgAXACQALgA6AEYATwBcAGwAfACSAKkAuwDBALgAogCFAGgATgA4ACgAGQALAAEA
+P/y/+7/7v/w//L/+P/7//r/+P/2//T/8//x//D/7//w//H/8v/y//H/8P/w/+//8v/y
//L/8v/y//H/8f/x//L/8v/y//L/8v/z//T/9f/z//L/8P/u/+//8f/y//P/8//y//L/
8v/v/+//7v/t/+7/7//w//H/7//w//D/8P/y//L/8v/y//D/8P/y//P/9f/1//X/9f/2
//f/+f/6//n/9//1//P/9//4//n/+v/7//v/+//8//7/AAAAAAAAAwAEAAQABQAFAAUA
BQAEAAUABQAFAAUABQADAAMAAwADAAMAAwADAAQAAwADAAMAAQAAAP///v///wAAAQAA
AP7//v8BAAEA/v/+//7//v///wAAAAAAAP7//f/7//n/+v/6//r/+//5//n/+f/6//z/
/P/8//n/+f/5//n/+f/2//b/9//2//f/+P/5//f/9//4//n/+f/5//j/+P/3//f/+P/5
//r/+f/5//r/+f/8//v//P/9//z/+//7//r/+P/3//b/9f/3//j/+f/6//n/+f/6//v/
///8//v/+v/5//j/9//3//f/9//6//z//f/+//3//P/7//z/+//9//3//f/+////AAAB
AAAA///+//3///8BAAMABQAFAAUABAADAAUAAwAAAP7//P/6//r/+v/4//b/9P/z//P/
8//x//H/7//v/+//8P/v/+//7v/t/+3/7v/w//H/8P/v/+7/7f/v/+//7//u/+7/7v/u
/+7/7f/t/+3/7f/1//H/8v/w/+r/5//r/+v/7v/3/wIADAAUAB4AKQAyADgAQgBOAF8A
cwCFAJIAkgCHAG4AUgA4ACQAFwAJAP3/9P/u/+j/4v/c/9z/4P/l/+j/6P/o/+j/5f/j
/+L/4f/k/+X/5v/m/+X/5P/k/+P/5v/m/+b/5v/o/+f/5//n/+X/5P/j/+L/5P/l/+b/
5//k/+T/4//i/+T/5f/l/+X/5//m/+b/5v/k/+X/5f/l/+j/6f/q/+v/6P/o/+f/5v/m
/+b/5v/m/+j/6P/q/+v/6v/p/+j/5//o/+n/6//s/+3/7f/t/+3/8P/w//D/8P/z//P/
8//0//T/9v/2//b/9//4//j/+f/6//v//P/8//3//f/9//3////9//3//f/7//v/+//7
//v/+//8//3//f/8//v/+v/4//j/+P/2//j/+P/7//v/+P/4//j/+P/4//j/9//2//T/
9f/1//X/8//y//H/8f/w//H/8v/0//P/8v/x/+3/8P/x//L/8//x//L/9P/0//L/8v/y
/+//8P/y//T/9f/0//L/8f/v//H/8v/z//T/8v/z//X/9f/3//X/9f/1//f/9//4//j/
+P/3//b/9f/3//j/+f/6//n/+f/6//v/+v/4//b/9P/6//r/+P/4//j/+P/4//j/+//7
//v/+//7//z//P/8//v/+v/5//r//f/////////9//3//f/9////////////AgADAAQA
BQAFAAUABAADAAQAAwABAAAA+v/4//j/+P/3//b/9f/1//T/8//w/+//7//v/+//8P/z
//P/8v/x//D/8P/x//H/7//v/+//7//v/+//7//u/+//8P/x//L/8//z//P/8//r/+3/
7v/u/+7/7//1//X/8v/1//7/CAASABwAJwAyADwAQgBMAFsAaQB3AIYAigB/AGoAUAA6
ACYAFQAHAP3/+P/0/+z/5v/m/+j/6P/p/+n/6P/n/+b/6f/p/+r/6//p/+n/6f/o/+b/
5v/n/+f/6v/q/+r/6v/o/+f/5//n/+j/6P/o/+j/6f/p/+n/6f/q/+z/7f/u/+z/7f/t
/+3/6//q/+r/6v/r/+3/7v/v/+3/7f/t/+3/7f/u/+7/7v/w//D/8P/w/+7/7v/w//H/
8f/x//H/8f/x//H/8v/y//P/8//z//P/+P/4//j/+P/6//n/+P/4//v//v///wAAAAAA
AP////8CAAMABAAEAAYABwAIAAkABwADAAEA//8CAAMABAAFAAIAAQABAAEAAAAAAAAA
AAABAAIAAwACAAEAAAACAAEAAQACAAMABAABAAAA/v/8//z//f/9//3//v/+//7////7
//v/+//8//7//v/+//v/+f/5//n/+f/3//j/+v/6//r/+v/6//f/9//4//n/+f/9//7/
AAABAP///v/9//z/+v/7//3//f/+//3//v////3//f/+//7/AQABAAEAAQAAAAAAAAAA
AP////8AAAEAAQAAAP///v/8//z//v8AAAAAAAAAAAMAAwADAAMAAQACAAIAAgAEAAQA
BAAGAAYABwAGAAUACAAJAAoACwAKAAkACAAHAAgACQAKAAsADwARABIAEwAPAAsABgAC
AAEAAAABAAIAAQAAAP/////+//3/+v/5//v/+//7//z//P/7//n/9//3//j/+v/7//3/
/f/9//3/+//7//v/+v/4//j/+P/4//v/+//7//v/+f/5//r//P/+//v/+f/7/wIADQAa
ACgANABCAFEAWgBgAG4AgACVAKkAtQCwAJ4AgwBoAE4ANAAeABEACQADAP7/+P/y//D/
9P/0/+7/7f/w//D/8P/w//L/8f/x//H/8f/x//H/8P/x//L/9P/1//T/9P/0//T/9P/z
//P/8//0//T/9P/0//D/7//u/+3/7//y//T/9v/0//X/9f/1//X/9P/0//T/9P/1//X/
9f/z//P/8//z//T/9v/3//j/+P/4//j/+P/2//b/+P/5//v/+//7//v/+f/5//r/+v/9
//3//f/9//7//v/+//7/AwADAAMABAAEAAYABgAGAAcACAAIAAkADAANAA4ADgAMAAsA
CgAJAAoACQAKAAsADQANAA0ADQAJAAcABgAFAAcACAAJAAoABwAGAAUAAgAFAAYACgAL
AAwADAAMAAwACAAIAAcABgAHAAkACgALAAkABgADAAEAAAABAAIABAAEAAQABAABAP//
////////AQACAAQABAADAAIAAQD9//7/AAACAAMABAAEAAUABQADAAIAAQAAAAMABQAI
AAkABgADAAIAAQACAAMABQAGAAcABwAHAAcABQAEAAMAAgABAAUACAAHAAYAAwACAAEA
AAADAAMAAwADAAMABAAEAAQAAgACAAIABAAGAAkACgALAAgABwAGAAUACAAJAAoACwAJ
AAkACQAJAAsADQAOAA8ADQALAAgABgAAAP7//v/+//7//v/+/////P/7//j/9//3//f/
9//4//v/+//6//n/9//2//b/9f/2//f/+P/5//j/9//2//T/9v/2//b/9v/1//X/9f/1
//P/7//w//L/9P/3//f/9//6//3/BAAOABYAHgArADgAQABIAFAAXwBxAIMAkACOAH8A
agBWAD4AKAAXAAkA/f/2//T/8P/o/+b/6P/s/+v/6//q/+n/6P/q/+n/6f/p/+n/6f/p
/+j/5v/m/+f/5//q/+r/6v/q/+n/5//m/+X/6f/q/+v/7P/p/+n/6f/p/+j/6P/n/+b/
6P/p/+n/6f/p/+j/6P/o/+j/6f/p/+n/6P/n/+b/5f/l/+b/5v/m/+f/6P/p/+r/5//m
/+f/5//n/+f/5//n/+f/5//o/+j/6//r/+v/6//u/+7/7v/u/+7/7f/s/+z/8P/y//L/
8v/z//T/9P/1//b/9//4//j/+//7//v/+//6//f/9v/1//b/9//4//n/9//1//T/8//z
//L/8f/w//P/9P/1//T/8//y//T/8//y//L/8v/y//L/8v/x//D/7v/v/+//7//w//D/
8P/x/+3/7f/t/+7/7v/u/+7/6//s/+3/7v/v/+3/7P/s/+r/7f/u/+//7f/r/+z/7f/t
//D/8P/x//H/8P/w//D/8P/v/+//8P/v//H/7//v/+//7f/t/+7/7v/v/+//7//v//D/
8P/w//D/8f/x//L/8//x//L/8P/v/+7/7f/s/+//7//v/+//7//w//D/8P/v/+7/7f/u
//D/8//0//X/9f/1//X/9f/1//X/9f/1//b/9//4//n/+P/5//n/+f/8//v/+f/4//H/
7v/t/+z/7f/s/+v/6//s/+v/6P/n/+T/4//i/+L/5P/l/+X/5f/i/+L/4//j/+T/5f/m
/+f/6f/p/+n/6P/n/+b/5f/k/+f/5//n/+f/6f/l/+T/5v/o/+P/3f/h/+b/6f/y//7/
BAAMABUAIgAsADQAPABJAFsAbQB4AH4AdQBgAEgANAAgAA8AAQD3/+7/6P/i/97/2v/a
/9z/3f/c/9z/3P/c/93/3f/e/9//3v/d/9z/2v/a/9r/2//b/97/3v/e/97/3P/b/9v/
2//a/9r/2v/a/9r/2//c/93/2//c/9z/3P/d/9//4P/h/9//3v/e/97/4P/h/+H/4f/j
/+P/4//j/+L/4v/h/+D/4v/i/+L/4v/i/+L/5P/l/+b/5//o/+n/6f/p/+r/6v/q/+n/
6P/n/+v/7P/t/+7/7//v/+//8P/z//b/9//4//n/+v/6//v/+v/7//z//P/+////AAAB
AP///f/9//3//v///wAAAQD+//3//f/9//7//v/+//7///8AAAEAAAD///7/AAD///z/
/P/8//z/+//8//z//P/6//v/+//7//z//P/8//3/+f/5//n/+v/6//r/+v/3//n/+f/5
//n/+P/4//n/+P/7//z//f/7//r/+v/6//n//P/8//3//f/6//r/+v/6//n/+f/6//n/
+v/5//r/+//5//n/+v/6//v/+//7//v//P/8//z//P/7//v//P/9/////v/+//z//P/8
//z/+//7//v/+//9//7//v/+//3//P/7//z///8BAAEAAQABAAEAAQABAP//////////
AgADAAQABQADAAMAAgABAAIAAQD///7/+v/4//j/+P/1//T/8//z//L/8f/u/+3/6//r
/+v/7P/v/+//7v/t/+7/7v/v/+//7f/r/+n/5//o/+n/6v/q/+n/6P/n/+b/6v/r/+z/
7f/p/+n/6v/m/+T/4//l/+v/8P/1/wAADAAcACoANwBEAE4AWgBuAIcAnQCtAK4AnAB/
AGQATAAyAB4ADwABAPP/6v/i/9z/2P/a/+D/5P/j/+L/4v/i/+L/4P/f/9//3//h/+H/
4f/g/97/3v/f/9//4v/i/+L/4v/i/+H/4f/h/+L/4v/i/+L/4//j/+P/4//i/+L/4f/g
/+H/4//k/+X/5f/k/+T/5P/k/+X/5f/l/+f/5//n/+f/5v/m/+X/5P/l/+b/5//o/+j/
6P/q/+v/6f/p/+n/6f/n/+f/6P/o/+f/5//n/+f/6//s/+3/7v/x//H/8f/y//T/9v/2
//b/+P/6//v//f/7//v/+//6//v/+//7//v//f/7//v/+//6//n/+P/3//f/9//4//n/
+P/4//j/+P/5//r/+//6//j/+P/7//v/+P/4//j/+P/5//r/+v/6//f/9//2//X/+P/4
//j/+f/2//X/9P/0//b/9v/2//P/9P/1//b/9//0//T/9f/0//X/9v/3//X/9P/0//T/
8//2//b/9//3//f/+P/5//r/+f/5//r/+f/6//n/+v/7//v/+//8//z/+//7//v/+//8
//z//P/8//n/8v/0//b/+P/6//3//f/9//3/+v/6//n/+P/7//z//f8AAAAAAQAAAP//
//////////8AAAEAAgADAAEAAQABAAEABAAHAAkACwAIAAUAAQD+//z/+v/6//r/+v/6
//r/+//5//f/8//x//H/8f/x//L/8v/x/+//7f/u/+7/7//v/+//7//v/+//7f/t/+3/
7P/u/+7/7v/u/+3/7f/t/+3/7f/v/+7/7P/w//H/6//p/+7/9/8CAA4AHgAsADUAQABK
AFYAYgBxAIcAnQCkAJoAhQBmAEYALgAcAA8A///x/+z/7P/m/+D/4P/i/+T/4//k/+T/
5P/k/+b/5f/l/+X/4v/h/+D/3v/f/+D/4v/j/+T/5P/k/+T/4//h/+D/3//h/+L/4//k
/+L/4f/g/9//4P/i/+P/5P/k/+X/5f/l/+P/4P/e/9z/3//h/+L/4//i/+H/4P/f/+D/
4v/j/+T/4v/i/+L/4v/h/+D/4f/h/+P/4//j/+P/4//j/+T/5P/m/+f/6P/p/+n/6P/n
/+b/5//n/+f/6P/r/+7/7//w//D/8P/v/+//8f/z//X/9v/0//P/8v/x//P/8f/x//H/
8//z//P/8//x/+//7v/t//D/8P/w//D/7//u/+3/6v/q/+r/7f/t/+3/7v/v//D/7P/s
/+v/6v/r/+3/7v/v/+z/6v/o/+f/5f/l/+X/5v/o/+j/6P/l/+X/5f/l/+X/5f/m/+j/
6P/n/+b/5f/h/+H/4v/j/+P/5v/m/+f/5//k/+T/5P/k/+b/5//p/+n/5//l/+X/5f/l
/+X/5v/m/+n/6f/p/+n/5v/m/+b/5v/p/+n/6P/p/+r/5//m/+X/5P/j/+P/4//j/+X/
5v/m/+b/5v/m/+b/6P/r/+3/7f/t/+v/6//r/+v/7P/t/+7/7//v/+//7//v//L/8//z
//P/9f/z//D/7v/p/+b/5f/k/+X/5P/j/+P/4v/h/97/3f/b/9v/2//c/9//3//e/93/
2v/a/9v/2//b/9v/2//b/9v/2//b/9r/2P/Y/9j/2P/Z/9n/2f/Z/9n/2f/c/+D/4v/X
/8//0//e/+P/5v/y//r/AgANABgAIAAqADYARQBXAGcAcgByAGUASgAwAB4ADAD9/+//
4f/a/9j/0v/O/87/zv/Q/83/zf/M/8v/yv/L/8v/zP/N/8v/y//L/8r/zP/M/83/zf/Q
/9D/0P/Q/83/y//K/8n/zf/O/8//0P/P/8//z//P/87/zv/N/8z/zf/P/9D/0f/P/8z/
yv/I/8n/y//M/83/zf/N/83/zf/M/8z/y//K/8z/zv/Q/9L/z//O/8//z//Q/9H/0v/T
/9X/1f/W/9b/1//X/9f/1//d/97/3//g/+H/4f/h/+L/5v/o/+j/6P/n/+j/6P/p/+r/
6//s/+z/7//v/+//7//x/+//7//v//H/8f/x//H/8v/x//H/8f/x//D/7//u//D/8P/w
/+7/7f/s/+7/7f/u/+7/7v/u/+3/7v/u/+7/7P/t/+3/7f/v//D/8f/z/+//7f/r/+r/
7f/u/+//7f/u/+//8P/x/+//8P/y//L/8//0//X/8//z//T/9f/1//j/+P/5//n/+//8
//3//v/9//3//v/9//7//f/+/////v/9//3//P/9//3//f/9//7//v/+//7//f/7//r/
+f/8//z//P/8//r/+P/4//r/+v/6//r/+v/5//j/9//1//b/9v/2//n/+v/7//7//v//
//7//f///wEAAwAFAAMAAwADAAMAAQABAAEAAQAFAAcACAAJAAcABQACAAAA/P/6//r/
+v/7//r/+f/5//j/9//0//P/9f/1//X/9v/1//X/9P/z//L/8v/z//P/9P/1//b/9//2
//X/9P/y//X/9v/3//j/+P/3//b/9f/1//P/9v/6//r/+f/5//n//v8FAA4AFgAeACoA
NQBAAEgATgBWAGcAeQCNAJgAmACNAHYAWgBEADQAJQAZABMAEAAIAAIA/v/6//j/+v/7
//3//v///wAAAAD////////9//3//f/8//7//v//////AAAAAAAAAAACAAEAAQABAAQA
BAAEAAQAAwADAAMAAwAFAAYABgAGAAQABQAFAAUABwAGAAYABgAGAAcABwAHAAcABwAH
AAcACQAKAAoACgAIAAgACAAIAAkACgANAA8ADwAPAA8ADwAOAA0ADQAMABAAEQASABMA
FQAUABMAEgAWABcAGAAaABsAHAAbABoAGwAcABwAHQAgACEAIgAiACEAIQAhACEAIgAh
ACIAIwAlACUAJQAlACMAIQAgAB8AIgAiACIAIgAiACIAIgAgAB4AHgAhACEAIgAiACIA
IgAgACAAHwAeAB8AIQAiACMAIgAgAB4AHQAbABsAGwAcAB0AHgAfAB0AGwAbABsAGwAb
ABwAHgAeABwAHAAcABkAGgAcAB4AHwAeAB4AHwAfAB4AHgAeAB4AHgAfACEAIQAhAB8A
HwAfAB8AHwAgACAAIwAjACMAIwAgACAAIAAgACMAIwAkACUAIwAiACEAIAAiACIAIgAj
ACQAJAAiACAAHwAeAB0AHAAgACEAIgAjACIAIgAhACAAIAAgACAAIgAkACcAKAApACgA
JwAmACUAJgAnACgAKQAoACkAKgArAC4ALwAvAC8AMQAvACwAKgAlACIAIQAgACEAIAAf
AB8AHAAbABgAFwAXABcAFwAYABoAGwAbABsAGQAYABgAFwAYABkAGgAbABoAGQAYABYA
FgAWABYAFgAYABkAGgAbABkAFwAWABoAHAAbABcAGQAeACMAKgA2AEQAUgBjAHAAeACG
AJYAqQC/ANMA2gDUALsAnAB+AGIATAA7ACsAHwAYABIADgAKAA4AEgAQABEAEAAQABAA
EAAQAA8ADwAPAA0ADQANAAwADAAMAA0ADQAOAA4ADgAOAA4ADQANAA0ADgAOAA4ADgAM
AAsACgAJAAsADAAMAAwADgAPAA8ADwANAAwADAAMAA4ADwAPAA8ADQANAA0ADQALAAwA
DAAMAA0ADgAPABAADQAMAA0ADQAPAA8ADwAPABEAEQASABIAEwATABMAEwAUABQAFAAU
ABYAFQAUABQAGAAaABoAGgAdAB4AHgAfAB8AHwAfAB4AIAAhACIAIwAiAB8AHgAdAB4A
HwAgACEAHgAdAB0AHQAeAB4AHgAeACAAIAAgAB4AHQAcAB4AHQAcABwAHAAcABoAGgAZ
ABgAFgAXABcAFwAaABoAGgAbABcAFwAXABgAFgAWABYAEwATABMAEwATABEAEgAUABQA
FgAWABYAEwARABIAEwATABYAFgAXABcAFQAUABMAEgAQABEAEwATABYAFQAWABcAFQAV
ABYAFgAYABkAGgAbABkAGAAXABYAGgAbAB0AHwAcABoAGAAWABYAFgAWABcAGwAcAB0A
HgAdABwAGgAZABsAHQAdAB0AHwAfACAAIAAeAB0AHQAeAB8AIAAiACMAJQAkACQAJgAm
ACUAJQAlACQAJAAjACEAHQAbABoAFwAXABgAGAAYABUAFAAUABQAEgAQABIAEgASABIA
EwAUAA==
         </WaveFormData>
      </LeadData>
      <LeadData>
         <LeadByteCountTotal>10000</LeadByteCountTotal>
         <LeadTimeOffset>0</LeadTimeOffset>
         <LeadSampleCountTotal>5000</LeadSampleCountTotal>
         <LeadAmplitudeUnitsPerBit>4.88</LeadAmplitudeUnitsPerBit>
         <LeadAmplitudeUnits>��V</LeadAmplitudeUnits>
         <LeadHighLimit>2147483647</LeadHighLimit>
         <LeadLowLimit>268435456</LeadLowLimit>
         <LeadID>V6</LeadID>
         <LeadOffsetFirstSample>0</LeadOffsetFirstSample>
         <FirstSampleBaseline>0</FirstSampleBaseline>
         <LeadSampleSize>2</LeadSampleSize>
         <LeadOff>FALSE</LeadOff>
         <BaselineSway>FALSE</BaselineSway>
         <ExcessiveACNoise>FALSE</ExcessiveACNoise>
         <MuscleNoise>FALSE</MuscleNoise>
         <LeadDataCRC32>880994021</LeadDataCRC32>
         <WaveFormData>
6v/q/+r/6v/t/+7/7//w//L/8v/y//L/8//0//X/9v/5//r/+//8//z//P/8//z///8A
AAEAAgAAAAAAAAAAAAAAAAAAAAAAAgACAAIAAgAAAAAAAAAAAAIAAgACAAIAAQAAAP//
/v/+//7//v/+//7//v/+//7//f/8//v/+v/8//z//P/8//r/+v/6//r/+P/4//j/+P/4
//j/+P/4//f/9v/1//T/9f/2//f/+P/2//b/9v/2//b/9v/2//b/9//4//n/+v/4//j/
+P/4//n/+v/7//z/+v/6//r/+v/6//r/+v/6//v//P/9//7//f/8//v/+v/6//r/+v/6
//r/+v/6//r/+v/6//r/+//9//3//v/+//3//P/6//n//P/+//////8BAAIAAwADAAEA
AQABAAIABAAEAAQABQAFAAUABgAHAAoACgAIAAcAAwABAP7//f/+//7//v/8//v/+//6
//j/9//1//X/9f/1//X/9v/2//b/9P/0//X/9v/2//b/9f/1//X/9f/1//X/9f/1//X/
9f/1//X/9f/1//X/8//z//L/8v/0//T/8f/x//P/9v/+/wcADwAYACQAMAA8AEoAXABv
AIQAlgCgAJ8AlwCGAHQAYwBLAC8AGwARAAsAAQD8//X/7v/u//D/8P/y//L/8f/x/+//
7//u/+7/7v/u/+7/7v/w//D/7//v//D/8P/w//D/7f/t/+7/7v/v//D/8f/y//D/8P/w
//D/8v/y//P/8//z//T/9P/0//T/9P/z//P/8//z//P/8//0//T/9P/0//T/9P/0//T/
9//3//j/+P/1//P/8v/z//T/9f/3//j/+P/4//j/+f/4//j/+P/5//v//P/8//z/////
/wAAAgABAAIAAgACAAMABQAGAAcABwAIAAgACAAKAAsACwAMAAsACgAJAAcACQAJAAkA
CQALAAkACQAKAAoACQAJAAkACAAHAAcABgAEAAMAAwADAAUABQAFAAUAAQABAAAAAAAA
AAAAAAAAAAIAAgACAAEA/f/8//z//P/+//7//v/9//3//f/9//z//P/9//3//f///wAA
AAD///7//f/9//z//P/8//7//v/9//3//f/8//z//f//////AQABAP//AQD///7//v//
/wEAAQACAAIAAQAAAP///v8AAAAAAAABAAEAAAAAAP////////////8CAAAAAAAAAAAA
/v////////8CAAIAAgACAAEAAQACAAQAAwADAAMABAAHAAcABwAHAAUABgAGAAYABAAF
AAcABwAJAAsADQAOAAwACwAJAAcABAADAAIAAgAAAP7//f/9//7//P/7//n/9//3//f/
9//2//b/9v/0//X/9//5//r/9//1//T/8//2//f/+P/5//f/9//3//f/9//3//f/9//3
//f/+v/+//r/9v/z//P/8//2//z/BwARABQAGAAiADAAPABIAFsAcACIAJoAoQCbAI4A
egBlAFEAQQAvACEAFwAPAAIA9//w//D/9P/2//b/9v/1//X/8//z//L/8v/y//L/8v/y
//D/8P/v/+//8P/w//D/8P/w//H/8//0//P/8v/x//D/8f/y//P/9P/z//L/8v/x//H/
8v/y//L/9P/0//P/8//x//H/8f/x//T/9P/0//T/8v/y//L/8v/1//X/9v/2//j/9//3
//n/9v/1//X/9P/0//T/9P/1//j/+P/4//n/+//8//z//P//////AAACAAAAAgADAAQA
BAAFAAUABQAHAAgACAAIAAcABwAGAAYABwAIAAkACQAHAAcABwAHAAkABwAHAAgABgAF
AAUABQAFAAUABgAGAAYABQAFAAUAAwADAAMAAwADAAMAAgACAAEAAAD///7/AAAAAAAA
///+//7///8AAP3//P/7//n/+f/5//n/+P/6//v/+//7//v//P/8//v//f/9//7//v/8
//z//v/+//v/+//7//r//P/9///////9//3/+//9//7//v///wEA/v/9//3//P///wAA
AQACAAEAAAD////////+//7//f/9//3//f/9//z//v/9//z//v/+//7//v/8//3//f/9
//7//v/+//7//v///wEABAAEAAMAAgACAAMAAwADAAMAAwAEAAQABAACAAMABQAFAAYA
BwAIAAgABgAFAAMAAQD///////8AAAAA/v/9//3/+//4//b/8//0//X/9v/3//f/9v/1
//L/8v/z//T/9P/0//P/8//z//H/8f/x//H/9P/1//b/9//2//X/9P/z//P/9f/4//j/
8v/u/+v/6//t//b/AAAJABUAJgAyAD4ATgBeAHQAjQCmALgAvgC5AKkAkAB0AFkAQQAr
ABsADwAFAPv/9P/v/+r/6v/s/+7/7P/s/+v/6//r/+v/6v/q/+z/7P/s/+z/7v/u/+3/
7f/s/+z/7P/s/+v/6//s/+z/6v/q/+r/6v/o/+j/6P/o/+n/6v/s/+3/7P/s/+v/6v/r
/+z/7P/t/+3/7f/t/+3/7f/s/+v/6v/r/+z/7f/u/+7/7f/t/+z/7f/t/+7/8f/x//H/
8v/y//L/8v/y//P/8v/y//L/8//z//T/9P/0//f/9//4//r/+P/6//v//P/+////////
/wIABAAFAAYABgAHAAcACAAFAAQAAwABAAMAAwADAAMAAgD///7//v//////AAABAAIA
AwAFAAYAAgABAAEAAQAAAP///v/9//v/+//6//r//P/8//z//P/8//z//P/7//f/9v/2
//b/9f/0//P/8f/z//P/8//y//P/9f/2//f/9v/2//X/8//0//X/9//4//X/9P/1//T/
8//z//P/8v/1//f/+v/7//n/+f/3//n/9v/0//P/8//1//X/9v/2//j/+P/4//j/+f/6
//v//f/7//j/+P/6//j/+P/4//j/+P/5//n/+f/4//j/+P/4//n/+f/6//z/+//7//v/
/P/7//v/+//7//3//v/+//7//P/9//////8CAAMABAAEAAAA///9//v/+v/5//j/+P/2
//T/8//z//D/7v/t/+v/7v/v//D/8f/x//D/7//s/+r/6//s/+z/7v/t/+3/7f/v/+//
7//v/+3/7f/t/+3/7P/r/+r/6f/p/+n/6v/q/+r/6P/n/+X/7f/2/wAADwAhADQASgBg
AHIAjACoAL0A0ADaANQAuwCdAIIAYgBBACcAEwADAP3/9f/n/+D/5f/m/+T/5P/k/+b/
5v/l/+X/5f/l/+T/5P/i/+L/4v/i/+T/5P/j/+P/4v/i/+L/4v/h/+H/4v/i/+T/5P/k
/+T/5P/k/+T/5P/m/+b/5//n/+X/5v/m/+b/5P/k/+P/4//l/+X/5f/l/+T/5P/k/+T/
5f/m/+f/6P/n/+f/6P/o/+j/5//n/+n/5//n/+j/6P/o/+j/6P/p/+z/7P/s/+3/7f/u
/+7/7v/w//H/8//2//T/9v/3//j/+P/5//n/+f/9//7//v/+//7//////wAAAgACAAIA
AQD+//3//P/7//3/+//7//z//v/9//3//f/7//v//P/8//v/+//8//3//P/7//r/+f/3
//f/9v/2//j/+P/4//j/9v/2//b/9f/0//T/9f/2//b/9v/2//X/9P/z//L/8P/y//P/
8//z//H/8v/y//H/8v/z//X/9v/0//T/9v/2//X/9f/1//T/9P/1//f/9//1//X/8//1
//b/9v/3//n/+f/5//r/+v/5//j/9//2//r/+v/4//r/+v/6//r/+v/7//v/+//+//7/
/v/+//v/+//8//7/////////AAADAAMAAwADAAAAAAD///7/AAADAAcACQAJAAkACQAI
AAYABQADAAEA/P/7//r/+v/6//j/9//3//f/9v/2//X/8//z//P/8//2//b/9v/0//b/
9//4//j/9//1//T/8//0//X/9v/3//X/9f/1//X/9f/1//X/9f/x//P/9P/w/+z/7P/t
/+//9/8CAAwAFQAhAC4APABOAGIAdgCQAKcAugDEAL4ArQCVAHwAYgBLADcAJQAVAAcA
/f/3//L/7//u/+7/8v/2//T/8v/v/+3/6//r/+r/6v/r/+z/7f/u/+z/7P/r/+v/7v/u
/+7/7v/r/+v/7P/s/+3/7v/v//D/8P/w//D/8P/t/+z/7P/r/+z/7v/v//D/8P/w/+//
7//t/+3/7f/t/+7/7v/u/+7/8P/w//D/8P/z//P/9P/0//L/8f/x//P/9f/1//b/9v/4
//j/+P/5//f/9v/1//X/+P/6//v//P/7//v//P/+/wAAAgADAAQABAAFAAUABQAFAAYA
BgAGAAYABwAHAAgABgAGAAYABQAHAAcABwAHAAkABwAHAAgABwAFAAQAAwAFAAUABgAG
AAQAAwADAAMAAwADAAMAAwADAAMAAgACAP///v/9//z//v/+//7//f/9//z//P/8//7/
/v/+//3//P/7//r/+P/2//f/9//3//n/+v/6//n/+f/5//r/+v/6//r//P/8//z//f/+
//7//P/9//////8BAAEA//8BAP///v/+/////v/9//3//P/9//7///8AAAAAAAAAAAEA
BQACAAEAAAD///7//P/9//3//f///wAAAQACAP////8AAAIAAwADAAMABAAHAAcABwAH
AAYABgAFAAQABQAHAAoACwALAAsACwAKAAkACQAIAAcABAADAAIAAgAAAP7//f/9//7/
/P/7//n/+f/5//n/+f/6//r/+v/4//j/+f/6//r/+v/5//n/+f/5//n/+f/5//f/9//3
//f/+f/5//n/+f/9//v/+v/6//T/8v/z//P/9f/6/wIACQARABoAJgAwADwASgBcAHMA
hgCYAKYAqQChAJIAegBhAE0APQArABsADwAHAAAA+f/y/+7/8v/2//b/9v/1//X/8v/x
/+//7v/v//D/8f/y//D/8P/v/+//8v/y//L/8v/z//P/9P/0//P/8v/x//D/8f/y//P/
9P/z//L/8v/x//P/9P/0//T/8v/y//H/8f/x//H/8f/x//X/9v/3//j/9f/0//P/8v/z
//P/9P/0//b/9f/1//f/9f/1//b/9v/3//j/+f/7//r/+v/6//v//f/+//7//v//////
AAACAAAAAgADAAQABAAFAAUABQAHAAgACAAIAAoACwALAAwADAAMAAwACwAJAAkACQAJ
AAsACQAJAAoACAAHAAcABwAHAAcACAAIAAgABwAHAAcABQAFAAUABQADAAMAAgACAAIA
AgACAAIAAAAAAAAA///+//7///8AAP///v/9//v//P/9//7//v/+//////////7//v/9
//v//f/9//7//v/9//z//f/8//3//f/9//z//P/9//////8BAAEA//8BAP///v/+////
/f/9//7//v///wAAAQACAAIAAgACAAMAAgAAAP///f8BAAEA//8AAAAAAAAAAAAAAAAB
AAEAAQACAAIAAgACAAAA/////wAAAgADAAQABgAFAAUABQAFAAcACAAIAAgACgALAA0A
DQANAA0ADQAMAAwACwAJAAcABAADAAIAAgACAAAA//////7//P/7//n/+f/5//n/+f/8
//z//P/6//r/+//8//z/+//5//j/9//3//f/9//3//j/+f/6//v/+f/5//n/+f/1//X/
+P/4//b/9v/5//n/9f/2//7/BQANABgAJAAuADwARgBUAGkAegCKAJgAnwCZAIgAdABf
AEsANwAnABkAEQAJAAAA9//2//b/9v/2//X/9P/y//H/8v/z//P/9P/y//L/8v/y//D/
8P/v/+//8v/y//L/8v/v/+//8P/w/+7/7v/u/+7/8P/w//D/8P/x//L/9P/1//P/9P/0
//T/8v/y//H/8f/y//P/9P/1//X/9P/z//L/8v/y//L/8v/z//P/9P/0//T/8//z//X/
8//z//T/9P/0//T/9P/1//b/9v/2//f/+//8//z//P/7//v//P/+////AgAEAAYABQAF
AAQAAwADAAQABAAEAAYABwAHAAgABwAGAAUAAwAGAAcACAAJAAgABQAEAAQABgAFAAUA
BQAFAAUABgAGAAIAAQABAAEAAwADAAMAAwD//////v/+//7//v/+//7//v/+//7//f/9
//z//P/8//z//P/8//v/+v/5//j/9v/4//n/+f/5//f/+P/4//f/9//3//j/+P/5//r/
/f/+//v/+//7//r/+v/7//3//f/9//3/+//9//v/+v/6//v//P/9////AAD+//7//v/+
//z//P/8//3//f/8//z/+//5//v//P/8//z//P/8//7////////////+//3//P/9//3/
/v8AAP///////wAAAwADAAMAAwACAAIAAQAAAAEAAwAGAAcACgALAAwADAAIAAUAAQD9
//v/+//7//z//P/6//n/+f/4//b/9f/z//P/8//z//P/8v/y//L/8P/y//P/9P/0//T/
8//z//P/8f/x//H/8f/v/+//7//v//D/8f/y//P/8//x//L/8v/y//D/7f/t//P/+v8E
AA8AGwAoADoASABUAGgAfgCVAKoAtgC0AKcAkQB6AGAARwAvAB8AEwALAAEA+f/w/+3/
8v/w/+r/6P/q/+r/6f/p/+n/6f/o/+j/6P/o/+j/6P/q/+r/6f/p/+z/7P/s/+z/6//r
/+z/7P/s/+z/7P/s/+n/6P/n/+b/6f/q/+z/7f/r/+z/7P/s/+z/7P/r/+v/6f/p/+n/
6f/s/+z/7P/s/+z/7P/s/+z/7f/t/+7/7v/u/+3/7f/v//H/8f/y//L/8P/w//D/8f/y
//L/8v/z//P/9P/0//T/9//3//j/+v/4//r/+//8//7/////////AQACAAIAAgABAAEA
AAAAAAIAAgACAAEAAwADAAMAAwACAP///v/+//////8AAAEAAAD//////v/9//3//v//
/wEAAQABAAEA/f/9//z//P/+//7//v/+//v/+v/5//f/9//2//b/9v/4//j/+P/3//f/
9//3//b/9v/3//f/9//1//b/9v/1//b/9//5//r/+v/6//z//P/6//n/+P/2//n/+//+
/////P/7//j/+f/6//r/+//9//3//f/+//7//P/8//z//P/6//7/AAD///7//f/8//v/
+v/8//3//f/9//7//v/+//7//f/9//7/AAADAAMAAwAEAAQAAwACAAEAAgAEAAUABgAF
AAUABgAFAAcACQALAAwACAAHAAUAAwD+//3//P/8//7//P/7//v/+v/4//f/9f/1//X/
9f/1//j/+P/4//b/9P/1//b/9v/4//f/9//3//b/9f/0//P/9f/1//X/9f/1//X/9f/1
//P/8f/y//T/9P/2//P/8//1//b//P8FAA0AFAAeACwAOgBGAFYAaQB+AJIAoACfAJUA
iAB0AF0ARQAxACMAEwAJAAMA/P/1//D/8v/y//L/8P/w/+//7//v/+//7v/u/+7/7v/u
/+7/7v/u/+3/7f/w//D/8P/w/+3/7f/u/+7/7//w//H/8v/w//D/8P/w/+7/7v/v/+//
7//w//D/8P/y//L/8f/x//H/8f/x//H/8P/w//D/8P/y//L/8v/y//P/8//0//T/8v/x
//H/8//z//P/9P/0//T/9P/0//X/+P/4//j/+f/7//z//P/8//v/+//8//7//v8AAAEA
AgACAAMAAwADAAUABgAGAAYACAAJAAkACgAJAAgABwAFAAYABwAIAAkABwAFAAUABgAG
AAUABQAFAAcABwAIAAgABAADAAMAAwADAAMAAwADAAEAAQAAAAAA/v/+//7//v///wAA
AQABAP3//P/8//z//P/8//z/+//8//3//v/+//v/+//6//n/+v/8//3//f/7//v//P/8
//z//P/+//7//f/9//3//P/8//3////////////9///////+//7////9//3//v/+//7/
/v/+//7/AAAAAAAAAQD//wAA/v/8//z//P/8//3///8AAAEAAAAAAAAAAAD9//3//v8A
AAMAAwADAAQABwAHAAcABwAFAAYABgAGAAQABQAHAAcACAAJAAoACgALAAsACgAJAAUA
AwABAAAAAAD+//3//f/+//z/+//5//j/9//2//X/+P/4//j/9v/0//X/9v/2//j/9//3
//f/+f/5//n/+f/4//f/9v/1//f/9//3//f/+f/3//b/+P/6//b/7//v//P/9P/6/wUA
CwASABoAJgA0AEAATgBhAHYAigCYAJ0AmQCIAHYAYwBPADsAKQAbAA8ABQD+//f/9P/w
//L/8v/w//D/7//v//H/8f/w//D/7//u/+3/7P/s/+z/6//r/+7/7v/u/+7/7f/t/+7/
7v/t/+z/6//q/+z/7P/s/+z/7P/s/+3/7f/v//D/8P/w/+7/7v/t/+3/7//v/+//7//w
//D/8P/w/+//7v/t/+z/7//v//D/8P/y//H/8f/z//X/9f/2//b/9v/2//b/9//1//T/
8//z//b/+P/5//r/+//7//z//v8AAAIAAwAEAAQABQAFAAUABQAGAAYABgAIAAkACQAK
AAgACAAIAAcACAAJAAoACwAJAAcABwAIAAgABwAHAAcACQAJAAoACgAGAAUABQAFAAUA
BQAFAAUAAwADAAIAAgAAAAAAAAAAAAIAAgACAAEA///+//7//v/+//7//v/9////////
//7//P/9//3//f/+/wAAAQABAP////8AAAAAAAAAAAIAAgD////////+//z//f//////
//////3///////7//v///wEAAQACAAIAAgACAAIAAgAAAAAAAAABAAMAAgACAAIAAgAC
AAIAAAABAAEAAQACAAIAAgACAAEAAQACAAQABAADAAIAAgADAAMAAwADAAMABAAEAAQA
BAAFAAcABwAHAAcABwAGAAYABQADAAEA/v/9//z//P/8//r/+f/5//f/9P/y/+//7f/t
/+3/7f/u/+7/7v/s/+7/7//w//D/7//t/+z/6//r/+v/6//r/+n/6f/p/+n/7P/t/+7/
7//r/+n/6v/k/+L/4v/j/+f/6f/s//L///8NABoAKAA4AEgAXAB2AI8AqgC4ALwAsQCb
AIQAbABRADsAKQAXAAcA+//x/+j/4//k/+b/6P/o/+f/5v/k/+P/4//j/+L/4v/k/+T/
5P/k/+L/4v/h/+H/5P/k/+T/5P/l/+X/5v/m/+T/5P/k/+T/5v/m/+b/5v/l/+T/5P/j
/+X/5v/m/+b/6P/o/+f/5//n/+f/5//n/+j/6P/o/+j/5v/m/+b/5v/n/+f/6P/o/+r/
6f/p/+v/6f/p/+r/6v/o/+j/6P/p/+j/6P/o/+n/7P/u/+//8P/x//H/8v/0//T/9v/3
//j/+v/7//v/+//7//z//P/8//z//f/9//7//v/+//7//f/7//v/+//7//3/+//7//z/
/P/7//v/+//7//v//P/8//r/+f/5//n/+f/5//n/+f/5//n/+P/4//f/9v/1//T/9f/2
//f/9//z//L/8v/y//T/9P/0//P/9f/1//X/9P/y//P/8//z//X/9v/2//X/9P/z//P/
8v/0//T/9v/2//b/9//4//j/9//3//j/9//5//n/9//5//v/+v/6//v//f/9//7//v/9
//z/+//6//j/9P/3//j/+f/6//v//f/+/////f/8//v/+v/8//3///8CAAEAAQABAAIA
AwADAAMAAwADAAQABAAEAAIAAwAFAAUACQALAA0ADgAJAAcABAABAAAA///+//7////+
//7////+//z/+//5//f/9//3//f/9v/2//b/9P/0//X/9v/2//j/9//3//f/9f/1//X/
9f/3//f/9//3//f/9//3//f/+f/7//j/+P/6//j/8f/v//P/+v8EAA8AHQAqADQAQABS
AGYAeACJAKAAtgC+ALkApwCMAHIAWQBFADMAIQARAAcABQD+//X/9P/2//b/9P/0//T/
8//z//X/9f/0//T/8//y//H/8P/x//L/8v/z//T/9P/0//T/8f/x//L/8v/z//T/9f/2
//T/9P/0//T/9v/2//f/9//5//r/+v/6//j/9v/z//H/8v/z//T/9f/2//b/9v/2//j/
+P/4//j/9//3//j/+P/4//f/9//5//v/+//8//z/+v/6//r/+//9//7///8BAAAAAAD/
//7/AQABAAIABAAGAAgACQAKAAgACQAJAAkADAAOAA8AEAAPAA8ADgAOAA4ADgAOAA0A
DwAPAA8ADwAPAA0ADQAOAA4ADQANAA0ADAALAAsACgAKAAkACQAJAAoACwAMAA0ACQAJ
AAgACAAJAAoACwAMAAsACgAJAAcABQAEAAQABAAGAAYABgAFAAUABQAFAAQABAAFAAUA
BQADAAQABAADAAMAAwAEAAQABAAEAAYABgAFAAUABQAEAAUABwAKAAsACwALAAkACwAJ
AAgACAAJAAsACwAMAAwACgAKAAoACgAMAAwADAALAAwACwAKAAkACAAGAAcABwAHAAoA
CgAKAAoACwALAAwADgAPAA8ADwAQAA8ADwAPAA8AEQASABIAEgARABEAEgARABMAFQAX
ABgAGAAXABUAEwAPAA0ACwAKAAsACgAKAAsACgAIAAcABQADAAMAAwADAAYABgAGAAQA
AgADAAQABAAGAAUABQAFAAUABQAFAAUAAwADAAMAAwAFAAUABQAFAAUAAwAIAA4ADgAE
APf/+/8DAAgACgATABsAJAAuADoASABWAGgAewCQAKIArACxAKUAkAB6AGkAUwBBADEA
IQAZABMADAAHAAQAAgACAP7//v/+//3//f///////v/+//7//v/+//7//v/+//3//f8A
AAAAAAAAAP3//f/+//7/AAAAAAAAAAAAAAAAAAAAAP7//v//////AQACAAIAAgABAAAA
/v/9/wAAAQACAAMAAgACAAIAAgABAAAA///+/wIAAwAFAAYABQADAAIAAwAFAAUABgAG
AAYABgAGAAcABgAGAAYABwAKAAwADQAOAA0ADQAOABAAEAASABMAFAAUABUAFQAVABUA
FgAWABYAFgAXABcAGAAYABgAGAAXABkAGQAZABkAGwAZABkAGgAYABcAFwAXABUAFQAW
ABYAFAATABMAEwAVABUAFQAVABUAFQAUABQAEgASABIAEgAUABQAFAATAA8ADAAKAAgA
CwAMAA0ADQANAA0ADQAMAAwADQANAA0ADwAQABAADwANAA0ADgAOAA4ADgAQABAAEAAR
ABIAEgARABEAEgARABEAEQAPABEADwAOAA4ADwARABEAEgASABQAFAAUABQAEQAQAA8A
DwASABIAEwATABMADwAQABIAEgASABIAEAARABEAEQASABIAEgASABIAEwAVABgAFwAX
ABcAGAAbABsAGwAbABkAGgAaABoAGQAZABoAGQAbAB0AHwAgABwAGwAZABcAFgAVABQA
FAAUABIAEQARABAADgANAAsADQANAA0ADQAOAA4ADgAMAAoACwAMAAwADgANAA0ADQAL
AAsACwALAAwADQAOAA8ADgANAAwACwAJAAcACgAMAAoACAAHAAcACQAOABYAHQAjAC4A
OgBEAE4AWABoAH0AkgCkALAAsQCnAJYAfgBpAFcARwA3AC8AKQAdABQADQAIAAYACAAI
AAoACgAJAAkABwAHAAYABgAEAAQABAAEAAYABgAFAAUABAAEAAQABAAFAAUABgAGAAYA
BgAGAAYABAAEAAQABAAGAAYABwAHAAUABgAGAAYACAAIAAcABwAHAAcABwAHAAgACAAI
AAgACgAKAAoACgAKAAkACQAIAAkACQAKAA0ADQANAA4ADgANAAwACwALAA0ADgAPABEA
EQASABIAEgAVABUAFgAYABcAGAAYABgAGgAbABsAGwAdAB4AHgAeABwAHQAdAB4AIAAg
ACAAHwAhACEAIQAhAB8AHQAdAB4AIAAfAB8AHwAdAB0AHgAeABwAGwAbABsAGQAZABkA
GQAXABcAFgAWABkAGgAbABwAGQAYABcAFQATABIAEgASABMAFAAVABUAEwATABMAEgAU
ABUAFQAVABMAFAAUABMAFQAVABYAFgAUABQAFgAWABcAFwAXABYAFAAVABcAFwAXABcA
FQAXABkAGAAYABkAGQAZABoAGgAYABgAGAAYABoAGgAaABsAGQAYABgAFwAYABkAGgAb
ABwAGgAZABgAFgAWABYAFgAZABsAHAAdAB0AHAAbABoAGQAZABoAHAAeAB8AIAAiACAA
HwAeAB0AHwAgACAAIAAiACMAJQAlACYAJwAoACgAKAAnACUAIwAfAB0AGwAaABwAGgAZ
ABkAFgAUABMAEQATABMAEwATABYAFgAWABQAEwATABMAEgATABMAFAAVABMAEwATABMA
EQARABEAEQASABMAFAAVABUAEwAUABYAGAAUAA8AEQAVABQAGAAlADMAQgBSAGAAbgCA
AJYAqwDCANgA4ADdAMsAsgCWAH0AZQBRAEEAMwApACEAGAAVABQAFAASABIAEAAQAA8A
DwANAA0ADAAMAAwADAAMAAwADgAOAA0ADQAQABAAEAAQAA0ADQAOAA4AEAAQABAAEAAP
AA4ADQAMAA4ADgAPAA8ADwAQABAAEAAQABAADwAPABEAEQARABEAEgASABIAEgAQABAA
EAAQABMAEwAUABQAEwARABAAEQASABMAFQAWABYAFgAWABcAGQAaABsAHQAeAB4AHQAc
ABsAGwAcAB4AIAAiACMAJAAmACcAJwAnACcAKAAoACgAKgArACsALAArACoAKQAnACoA
KwAsAC0AKwApACkAKgAsACsAKwArACkAKQAqACoAJgAlACUAJQAnACcAJwAnACUAJQAk
ACQAIgAiACIAIgAjACQAJQAlACMAIgAiACIAIQAgAB8AHQAeAB8AIAAgAB4AHwAfAB8A
IQAiACIAIQAfAB8AIAAgACEAIgAlACYAJAAjACIAIAAeAB8AIQAhACQAJQAkACcAJgAk
ACMAIwAmACcAKQAqACkAKAAnACYAKAAqACwALwAtACoAKAAlACcAJwAnACcAKwAsAC4A
LwAuAC0AKwAqAC4ALwAvAC8ALwAwADAAMAAuAC4AMAAwADEANAA1ADYANwA3ADcANwA4
ADkAOgA7ADkAOQA4ADUAMgAyADEAMAAyADEAMAAvAC4ALQArACkAKwAqACgAKAAoACgA
KQAqAA==
         </WaveFormData>
      </LeadData>
   </Waveform>
</RestingECG>
