# Supplementary material for: Detection of Left Atrial Enlargement Using a Convolutional Neural Network-Enabled Electrocardiogram
Source: Front Cardiovasc Med. 2020 Dec 17;7:609976. doi: 10.3389/fcvm.2020.609976 (PMC7773668; doi:10.3389/fcvm.2020.609976)
Supplement: Supplementary file 3 [file Data_Sheet_3.ZIP › normal2/1802017410_5299_0000000T.XML]

<?xml version="1.0" encoding="Windows-1252"?>
<!DOCTYPE RestingECG SYSTEM "restecg.dtd">
<RestingECG>
   <PatientDemographics>
      <PatientID>1802017410</PatientID>
      <PatientAge>81</PatientAge>
      <AgeUnits>Years</AgeUnits>
      <Gender>Female</Gender>
      <PatientLastName>liruizhen</PatientLastName>
   </PatientDemographics>
   <TestDemographics>
      <DataType>Resting</DataType>
      <Site>1</Site>
      <AcquisitionDevice>MAC55</AcquisitionDevice>
      <Status>Unconfirmed</Status>
      <Priority>Normal</Priority>
      <AcquisitionTime>09:32:08</AcquisitionTime>
      <AcquisitionDate>03-21-2017</AcquisitionDate>
      <CartNumber>1</CartNumber>
      <AcquisitionSoftwareVersion>009C</AcquisitionSoftwareVersion>
      <XMLSourceVersion>MAC5000 v1.0</XMLSourceVersion>
   </TestDemographics>
   <RestingECGMeasurements>
      <VentricularRate>85</VentricularRate>
      <AtrialRate>85</AtrialRate>
      <PRInterval>152</PRInterval>
      <QRSDuration>66</QRSDuration>
      <QTInterval>342</QTInterval>
      <QTCorrected>406</QTCorrected>
      <PAxis>59</PAxis>
      <RAxis>-8</RAxis>
      <TAxis>55</TAxis>
      <QRSCount>14</QRSCount>
      <QOnset>231</QOnset>
      <QOffset>264</QOffset>
      <POnset>155</POnset>
      <POffset>201</POffset>
      <TOffset>402</TOffset>
      <ECGSampleBase>500</ECGSampleBase>
      <ECGSampleExponent>0</ECGSampleExponent>
   </RestingECGMeasurements>
   <Diagnosis>
      <Modality>Resting</Modality>
         <StatementCount>2</StatementCount>
         <LabelText>12SL ��ϳ���</LabelText>
      <DiagnosisStatement>
         <StmtFlag>ENDSLINE</StmtFlag>
         <StmtText>�������</StmtText>
      </DiagnosisStatement>
      <DiagnosisStatement>
         <StmtFlag>ENDSLINE</StmtFlag>
         <StmtText>���� ECG</StmtText>
      </DiagnosisStatement>
   </Diagnosis>
   <Waveform>
      <WaveformType>Rhythm</WaveformType>
      <WaveformStartTime>0</WaveformStartTime>
      <NumberofLeads>8</NumberofLeads>
      <SampleType>CONTINUOUS_SAMPLES</SampleType>
      <SampleBase>500</SampleBase>
      <SampleExponent>0</SampleExponent>
      <HighPassFilter>16</HighPassFilter>
      <LowPassFilter>150</LowPassFilter>
      <ACFilter>NONE</ACFilter>
      <LeadData>
         <LeadByteCountTotal>10000</LeadByteCountTotal>
         <LeadTimeOffset>0</LeadTimeOffset>
         <LeadSampleCountTotal>5000</LeadSampleCountTotal>
         <LeadAmplitudeUnitsPerBit>4.88</LeadAmplitudeUnitsPerBit>
         <LeadAmplitudeUnits>��V</LeadAmplitudeUnits>
         <LeadHighLimit>2147483647</LeadHighLimit>
         <LeadLowLimit>268435456</LeadLowLimit>
         <LeadID>I</LeadID>
         <LeadOffsetFirstSample>0</LeadOffsetFirstSample>
         <FirstSampleBaseline>0</FirstSampleBaseline>
         <LeadSampleSize>2</LeadSampleSize>
         <LeadOff>FALSE</LeadOff>
         <BaselineSway>FALSE</BaselineSway>
         <ExcessiveACNoise>FALSE</ExcessiveACNoise>
         <MuscleNoise>FALSE</MuscleNoise>
         <LeadDataCRC32>1505701381</LeadDataCRC32>
         <WaveFormData>
CAAIAAgACAALAAwADQAOAA8AEAARABIAEgASABIAEgAUABYAGAAaABoAGgAaABoAHAAc
ABwAHAAcABwAHAAcABoAGgAaABoAGQAYABcAFgATABIAEQAQAA8ADgANAAwACwAKAAkA
CAAHAAYABQAEAAQABAAEAAQAAwACAAEAAAACAAIAAgACAAAAAAAAAAAA/v/+//7//v8A
AAAAAAAAAP7//v/+//7//v/+//7//v8AAAAAAAAAAP7//v/+//7/AAAAAAAAAAAAAAAA
AAAAAAIAAgACAAIAAgACAAIAAgACAAIAAgACAAIAAgACAAIAAAAAAAAAAAACAAIAAgAC
AAAAAAAAAAAAAAAAAAAAAAACAAIAAgACAAAAAAAAAAAAAAAAAAAAAAACAAIAAgACAAIA
AQABAAEAAQABAAEAAQD//////////wEAAQACAAIAAAAAAAAAAAABAAEAAQABAAMAAwAD
AAMAAwACAAIAAQADAAQABgAGAAcABwAHAAcABQAFAAUABwALAA4ADwAQAA8ADgANAAoA
CgAIAAQAAQAAAP////////z//P/8//z//P/8//z//P/8//z//P/8//r/+v/6//r//P/8
//z//P/6//n/+f/5//r/+//8//3/+//7//v/+//6//j/+/8DAAwAGwApADsAUABpAH0A
igCQAJIAigB7AGMASAAuAB0AEgAHAAIAAAAAAP7//f/8//r/+P/4//n/+//6//r/+v/4
//j/9f/1//b/9v/4//j/+f/5//j/9//2//X/9//3//j/+P/4//n/+f/5//n/+P/4//j/
+f/5//r/+v/6//r/+v/6//z//f/9//3//f/9//3//f/8//z//P/8//7//v/+//7//v/+
//7//v/+//7//v8AAAAAAAAAAAEAAQABAAIAAgAEAAQABQAGAAQABgAHAAgACwAMAA0A
DgAPAA8AEAARABEAEgATABQAFQAWABYAFwAVABUAFQAVABUAFQAUABQAFAASABEAEAAO
AA0ACwAJAAkACAAGAAUABAADAAIAAAAAAP///v/+//7//P/8//z/+v/6//r/+v/6//r/
+v/5//f/9//3//f/+P/4//j/+P/4//j/+P/4//b/9v/2//b/+P/4//j/+P/2//b/9f/1
//f/9//3//f/9//4//j/9v/0//X/9f/1//f/9//3//f/9//3//f/9//3//f/9//4//b/
9v/2//b/9v/2//b/9v/2//f/9//3//X/9f/1//X/9//3//f/9//4//j/+P/4//j/9//3
//f/9//3//f/+P/2//b/9P/z//T/9f/2//f/+P/2//X/9f/1//X/9f/1//X/9//3//f/
9//2//X/9f/0//b/9v/2//b/9//3//f/9//1//X/9f/1//b/9v/3//f/9//4//r/+v/9
//3//f/9//v/+//7//3/AAACAAIAAgAEAAQABAACAP///P/3//P/8v/x//H/8f/w//D/
8P/w//D/8P/w//D/8P/w//D/8P/u/+7/7v/u//D/8P/w//D/8P/v/+//7//t/+3/7f/t
/+//7//v/+//7v/s/+3/8//+/w8AHwAxAEQAXQBxAH4AhgCGAIAAcwBfAEQAKgAXAAoA
AQD4//T/9P/y//H/7v/u/+z/7P/t/+v/6v/r/+z/6//s/+v/6//s/+z/6v/q/+v/6//r
/+v/6//r/+v/6//s/+z/7P/t/+3/7f/t/+z/7P/s/+v/6//s/+z/7f/u/+//8P/v/+//
7v/t/+//7//v/+//7v/u/+7/7v/w//D/8P/w//L/8v/y//L/8P/w//D/8v/z//T/9f/3
//X/9f/2//b/+P/4//n/+v/8//7///8AAAAAAAAAAAAABQAFAAYABwAHAAgACQAKAAkA
CgAKAAsADQANAA0ADQALAAsACgAKAAoACAAHAAYABQAFAAQAAwABAAAA/v/9//7//f/8
//r/+f/3//X/9P/1//T/9f/2//L/8v/y//L/8v/y//L/8f/y//P/9P/1//P/8v/x//D/
8f/y//P/9P/y//L/8v/y//D/8P/w//D/8f/y//L/8//x//H/8f/x//P/9P/0//L/8P/x
//H/8f/x//H/8f/x//P/8//z//P/8f/x//H/8v/0//T/9P/0//T/9P/0//T/8v/z//P/
8//1//X/9f/1//P/8//z//P/9P/0//T/9P/2//X/9f/1//P/8//z//T/9f/2//f/9//z
//P/8//1//b/+P/4//j/+P/2//X/9f/1//X/9f/1//X/9//3//f/9//2//X/9f/0//b/
9v/2//b/9f/1//X/9f/3//f/9//3//b/9v/3//f/9//4//r/+v/8//3//v////v/+//7
//3/AgAEAAQABAAGAAYABgAEAAAA/v/6//f/9f/1//b/9//1//T/8//y//T/9P/0//T/
9P/0//T/9P/0//T/9P/0//T/9P/0//T/9P/z//P/8//z//P/8//z//P/8//z//P/8P/w
//H/9f/8/wcAFwAnADoAUQBlAHYAhACMAIoAgwB1AF4AQgApABgADQACAPz/+v/6//f/
+P/2//T/8P/v/+//8P/x//L/8f/y/+//7//w//D/7v/u/+//7//x//H/8f/x/+//7//w
//D/8v/z//P/8//z//L/8v/y//P/8//0//T/9P/0//T/9P/y//P/8//z//X/9f/1//X/
9f/0//P/8v/0//T/9P/0//T/9P/0//T/9P/0//T/9v/4//j/+P/5//f/9//4//j/+v/6
//v//P/8//7///8AAP//AAABAAIABQAFAAYABwAHAAgACQAKAAsADAAMAA0ADwAPAA8A
DwAOAA0ACwAKAAwACgAJAAgABQAFAAQAAwADAAIAAAD///7//f/8//r/+P/3//b/9v/4
//b/9v/2//T/9P/0//T/9P/0//T/8//z//P/8//z//L/8v/y//L/9P/0//T/9P/y//L/
8v/y//T/9P/0//T/8v/y//H/8f/v/+//7//v//H/8v/y//D/7v/v/+//7//v/+//7//v
/+//7//v/+//7//v/+//8P/w//D/8P/w//D/8P/w//D/8P/x//H/8f/x//H/8f/x/+//
7//v/+//8f/y//P/9P/y//H/8f/x//P/8//z//T/8v/y//L/8f/x//H/8f/x//P/9P/0
//T/8v/y//L/8v/y//H/8f/x//H/8f/x//H/7//v/+//7//x//H/8v/y//D/8P/w//D/
8//z//P/8//1//X/9f/1//X/9P/0//P/9//4//r/+v/5//n/+f/5//n/+f/5//v//v8A
AAAAAAACAAIAAgAAAAAA/v/6//f/8f/v/+7/7f/s/+z/7P/s/+7/7v/u/+7/7P/s/+z/
7P/u/+7/7v/u/+3/7P/r/+r/7P/r/+v/6//p/+n/6f/p/+f/5//n/+f/6P/o/+f/6f/w
//v/CQAXACoARQBdAHAAfgCGAIQAfwBvAFQAOAAhABAAAwD6//T/7v/s/+v/5v/o/+j/
5v/l/+X/5v/k/+T/4v/i/+L/4//l/+b/5P/k/+X/5f/j/+P/4//j/+X/5f/m/+b/5P/l
/+X/5f/n/+b/5v/m/+f/5//o/+j/5v/m/+b/5v/n/+n/6v/r/+n/6f/p/+n/7P/s/+z/
7P/q/+r/6v/q/+r/6v/q/+r/6//s/+3/8P/u/+7/7v/v//H/8f/y//L/9P/0//X/9v/2
//j/+f/6//3//v///wAAAgABAAEAAQADAAQABQAGAAcACAAIAAkACQAJAAkACQALAAsA
CgAKAAgABgAFAAQAAwADAAIAAQABAAAA/v/9//z/+//6//j/+P/3//b/9v/0//L/8v/y
//L/8v/y//L/8v/y//L/8f/x//H/8f/x//D/8P/w//D/8P/w//D/8P/w//D/8P/w//D/
8P/w//D/7v/u/+3/7f/u/+//8P/x//D/8P/v/+z/7v/v/+//7//v/+//7//v/+3/7f/t
/+3/7v/v//D/8v/w//D/8P/w//D/8P/w//D/8v/z//P/8//x//H/8f/x//L/8//0//X/
9f/0//P/8v/0//P/8//z//P/8//z//T/8v/y//L/8f/z//P/9f/1//T/8v/y//L/8v/0
//P/8//z//P/8//z//P/8//z//P/8//z//P/9P/0//L/8v/y//L/9f/1//X/9f/1//X/
9f/1//b/9v/3//f/+f/6//z//P/9//3//f/9//3//f/9////AgAEAAQABAAEAAQABAAC
AAAA/v/6//f/8v/x//H/8f/y//L/8v/y//D/8P/w//D/8P/w//D/8P/y//L/8v/y//H/
8P/v/+7/7//v//D/8f/v/+//7//v/+//7//v/+//8P/w/+//8f/4/wUAFQAnADwAVwBx
AIQAjACQAIwAgQBtAE4ANAAfAAwAAQD8//j/9P/0//X/9P/y//L/8v/z/+//7v/u/+7/
7P/s/+z/7f/v//D/8P/w//H/8f/v/+//7//v/+//7//w//D/8P/x//H/8f/z//L/8v/y
//P/8//0//T/8v/y//L/8v/0//X/9f/1//X/9f/1//X/9v/2//b/9v/4//j/+P/4//j/
+P/4//j/+v/6//r//P/6//r/+v/7//3//f/+//7/AAAAAAEAAgACAAQABQAGAAcACAAJ
AAoACwALAAwADQAPABAAEQASABEAEgASABMAEwATABMAEwAVABUAFAAUABIAEAAPAA4A
DQANAAwACwAJAAgABgAFAAQAAwACAAAAAgABAAAAAAD///z/+//6//n/+v/7//z/+v/6
//r/+f/5//n/+f/5//r/+v/6//r/+f/4//f/9v/2//b/9v/2//j/+P/4//j/9v/2//X/
9f/2//f/+P/5//f/+P/4//b/9v/3//f/9//3//f/9//3//f/9//3//f/+f/5//n/+v/4
//j/+P/4//r/+v/6//r/+P/5//n/+f/7//v/+//7//v/+//7//v/+v/6//r/+v/8//v/
+//7//n/+f/5//r/+v/6//r/+f/7//v/+//7//f/9v/4//j/+P/4//j/+v/5//n/+f/3
//f/9//3//n/+f/5//n/9//3//j/+P/6//r/+v/6//v/+//7//v/+f/5//n/+f/7//z/
/v///wAAAAABAAAAAwADAAMAAwABAAEAAQADAAQABgAGAAYACAAIAAgABgADAAAA+//3
//X/9f/2//f/9v/2//b/9v/0//T/9P/0//b/9v/2//b/9P/0//T/9P/0//T/9P/0//b/
9f/1//X/8//z//P/8//1//X/9f/1//L/9P/5/wEADAAbACsAPwBYAHEAgwCKAI4AjACC
AG8AUwA4ACQAEwAGAP3/+P/2//b/+P/5//b/9P/0//T/8//z//D/8v/y//D/8P/x//H/
8v/y//D/8P/x//H/8//z//P/8//z//P/9P/0//T/9f/1//X/9//2//b/9v/1//X/9v/2
//b/9v/2//b/9P/1//X/9f/1//X/9f/1//j/+P/4//j/9v/2//b/9v/6//r/+v/6//j/
+P/4//r/+v/6//r/+//9//3//v/+//7//v///wAAAQAEAAYACAAIAAgACAAIAA0ADQAO
AA8ADwAQABEAEgARABIAEgATABQAFQAWABcAFQAVABQAFAASABAADwAOAA8ADwAOAA0A
CgAIAAUAAwADAAMAAwACAAAA///+//7//v/8//z//P/8//z//P/8//r/+v/6//n/+v/7
//z//f/7//r/+f/4//r/+v/6//r/+P/4//j/+P/4//j/+P/4//r/+v/5//n/9//3//f/
9//3//j/+P/2//j/+f/5//n/9//3//f/9//5//n/+f/5//f/9//3//j/+P/4//j/+P/6
//r/+v/6//j/+f/5//n/+//7//v/+//5//n/+f/5//r/+v/6//r//P/7//v/+//5//n/
+f/6//z//P/8//v/+f/5//n/+f/3//r//P/8//z/+v/6//r/+v/6//n/+f/5//v/+//7
//v/+f/5//n/+f/5//n/+v/6//r/+v/6//r/+//7//v/+//9//3//f/9//z//P/9//3/
//8AAAIAAgADAAMAAwADAAEAAQABAAMACAAKAAoACgAIAAgACAAGAAUABAABAP//+//5
//j/9//4//j/+P/4//b/9v/2//b/9P/0//T/9P/1//b/9//4//b/9v/2//b/9P/z//P/
8//1//X/9f/1//P/8//z//P/9P/0//X/9/8AAAkAGQAnADgAUQBpAHwAiACQAJAAhwB1
AF4ARAArABoADwAIAAIA/v/8//n/+P/2//b/9v/1//X/9v/0//T/8v/y//H/8f/y//L/
9P/0//X/9f/0//P/8v/x//P/8//0//T/8v/z//P/8//1//T/9P/0//X/9f/2//b/9P/0
//T/9P/2//f/9//3//f/9//3//f/+P/4//j/+P/6//r/+v/6//v/+v/5//j/+v/6//r/
/P/6//r/+v/7//v/+//8//z//v/+////AAD+/wAAAQACAAUABgAHAAgACwALAAwADQAN
AA4ADwAQABMAFAAUABUAEwATABMAEwAVABUAFAAUABIAEAAPAA4ADQANAAwACwAKAAoA
CQAJAAYABQAEAAIAAgABAAAAAAACAAAAAAAAAPz//P/8//z//v/+//7//f/7//v/+//7
//r/+v/6//r/+v/6//r/+v/4//j/+P/4//r/+v/6//r/+P/4//f/9//5//n/+f/5//f/
+P/4//b/9v/3//f/9//3//f/9//3//X/9f/1//X/9//3//f/+P/2//b/9v/2//b/9v/2
//b/+P/5//n/+f/3//f/9//3//f/9//3//f/+P/4//j/+P/4//f/9//3//n/+f/5//r/
+P/4//j/9//3//f/9//3//f/+P/4//j/+P/2//j/+P/4//j/+P/3//f/9//3//f/9//3
//n/+f/5//n/+P/3//f/9v/4//j/+P/4//v/+//7//v/+f/5//n/+f/7//z//v///wAA
AAABAAAAAQABAAEAAQABAAEAAQADAAQABgAGAAYACAAIAAgABgACAAAA/P/5//b/9f/1
//X/9v/2//b/9v/0//T/9P/0//b/9v/2//b/9f/0//P/8v/0//T/9P/0//b/9f/1//X/
8//z//P/8//1//X/9f/1//T/9P/1//n/BAAVACcANwBMAGUAdwCEAIoAjACKAH8AaQBO
ADQAHwASAAkA/v/6//z/+v/5//j/+P/0//L/8//z//L/8//0//P/9P/x//H/8v/y//D/
8P/x//H/8//z//P/8//x//H/8v/y//T/9f/1//X/9f/0//T/9P/z//P/9P/0//b/9v/2
//b/9P/1//X/9f/3//f/9//3//b/9v/2//b/+P/4//j/+P/6//r/+v/6//j/+P/4//r/
/P/8//z//f/7//v//P/8//7//v///wAAAgAEAAUABgAGAAYABgAGAAsACwAMAA0ADwAQ
ABEAEgARABIAEgATABUAFQAVABUAEwATABIAEgAUABIAEQAQAA8ADwAOAA0ACQAIAAYA
BQAGAAUABAACAAIAAQAAAAAAAAD+//7//v/8//z//P/8//z//P/8//v/+//7//v/+//6
//r/+v/6//r/+v/6//r/+v/6//r/+v/4//j/+P/4//r/+v/5//n/9//3//f/9//5//r/
+v/4//j/+f/5//n/9//3//f/9//5//n/+f/5//f/9//3//j/+P/4//j/+P/4//j/+P/4
//b/9//3//f/+f/5//n/+f/3//f/9//3//r/+v/6//r/+P/3//f/9//5//n/+f/6//r/
+v/6//n/9//3//f/9//7//r/+v/4//j/+P/4//r/+f/5//n/+//7//v/+//6//n/+P/3
//n/+f/6//r/+v/6//r/+v/5//n/+f/5//v/+//7//v//P/8//3//f///wAAAgACAAMA
AwADAAMA////////AQAGAAgACAAIAAYABgAGAAQABAACAP7/+//2//X/9f/1//T/9P/0
//T/9v/2//b/9v/0//T/9P/0//T/9P/0//T/9P/0//T/9P/y//H/8f/x//L/8//0//X/
8//z//P/8//w//D/8//1//z/CwAZACcAOgBTAGsAfACGAIwAjACFAHEAVgA6ACMAEgAJ
AAQA/v/6//j/9//2//T/8v/y//H/8f/y//L/8v/w//D/7f/t/+7/7v/w//D/8f/x/+//
7//v/+//7//v//D/8P/y//P/8//z//H/8P/w//D/8//z//T/9P/y//L/8v/y//L/8//z
//P/9f/1//X/9f/0//T/9P/0//b/9v/2//b/9//2//X/9P/2//b/9v/4//r/+v/6//v/
+f/5//r/+v/9//7/AAACAAEAAgACAAIABQAGAAcACAALAAsADAANAAsADAANAA4AEQAS
ABIAEwARABEAEQARABMAEwASABIAEgAQAA8ADgALAAsACgAJAAkACAAGAAUABAADAAIA
AAD+//3//P/8//7//P/8//z/+P/4//j/+P/4//j/+P/3//f/9//3//f/+P/4//j/+P/4
//j/+P/4//b/9v/2//b/+P/4//j/+P/2//b/9f/1//X/9f/1//X/9f/2//b/9P/0//X/
9f/1//X/9f/1//X/9f/1//X/9f/1//X/9f/2//j/+P/4//j/9v/0//T/+P/6//r/+v/6
//j/9//3//f/+f/5//n/+f/5//n/+f/5//f/9//4//j/+v/6//r/+v/7//v/+//7//v/
+//7//v//v/+//////8AAAAAAQAAAAIAAwAEAAUA///9//v/+//6//r/+P/2//b/9v/2
//T/9f/0//H/7//v//H/9P/3//b/9v/2//b/+P/4//j/+P/4//j/+P/4//b/9v/2//b/
+P/4//j/+P/6//n/+f/5//f/9//3//f/+f/5//n/+f/4//b/9f/7/wIAEQAhADMARgBd
AHMAhgCUAJgAlgCPAH8AYgBEACsAHAAPAAYAAgACAAAA//8AAP7/+v/4//f/9//4//j/
+P/2//b/9f/1//b/9v/2//b/9//3//n/+f/5//n/9//3//j/+P/6//v/+//7//n/+P/4
//j/+f/5//r/+v/6//r/+v/6//j/+f/5//n/+//7//v/+//6//r/+v/6//r/+v/6//r/
/v/+//7//v/8//z//P/+/wAAAAAAAAEAAQABAAIAAgAEAAQABQAGAAYACAAJAAoACwAM
AA0ADgATABMAFAAVABMAFAAVABYAFwAYABgAGQAaABsAHAAdABoAGQAXABYAGAAWABUA
FAARABEAEAAPAA0ADAAKAAkACAAHAAYABAAEAAMAAgACAAIAAAAAAAAA/v/+//7//v/+
//7//v/9//3//f/9//3//P/8//z//P/8//z//P/8//r/+v/6//r/+v/6//r/+v/8//z/
+//7//v/+//7//v/+//8//z/+v/6//v/+//7//v/+//7//v/+//7//v/+//9//3//f/+
/wAAAAAAAAAA///+//3//P/+/////////////////////f/9//3//f8AAAAAAAAAAP7/
/f/9//3/////////AAD+//7//v/9//3//f/9//3//f/+//7//v/+//3//f/+//7//v/+
//7//v/+//7//f////7//v/+//7///8AAAAA//////7//P/8//z//P////7//P/8//z/
/P/+//3//f/9/////////////f/9//3//f//////AAAAAAAAAAAAAAAAAQABAAEAAQAD
AAMAAwADAAMAAgACAAEABQAGAAgACAAJAAkACQAJAAcABwAHAAkADAAOAA4ADgANAAwA
CwAIAAkACAAFAAMA/v/9//3//f/6//r/+v/6//z//P/8//z/+//6//n/+P/6//r/+v/6
//r/+v/6//r/+v/5//n/+f/7//v/+//7//n/+f/5//n/+v/4//n//f8GABEAHwAxAEgA
YwB9AJAAlgCaAJYAiQBzAFYAOAAjABIABQACAP7//P/8//v/+v/6//z/+v/3//n//P/6
//r/+P/4//f/9//4//j/+P/4//n/+f/3//f/9//3//n/+f/6//r/+v/7//v/+//7//r/
+v/6//v/+//8//z/+v/6//r/+v/8//3//f/9//3//f/9//3//v/+//7//v8AAAAAAAAA
AAAAAAAAAAAAAAAAAAAAAgAAAAAAAAABAAMAAwAEAAQACAAIAAkACgAJAAoACgAKAA0A
DgAPABAAEwATABQAFQATABQAFQAWABkAGgAaABsAGQAZABkAGQAaABsAGwAcABwAGgAZ
ABgAFQAVABQAEwATABIAEAAPAAwACwAKAAgACgAJAAgACAAIAAYABgAGAAIAAgACAAIA
BAAEAAQAAwABAAEAAQABAAAAAAAAAAAAAAAAAAAAAAAAAAAAAAAAAAIAAgACAAIAAAAA
AP//////////////////AAAAAP7//v////////8BAAEAAQABAAEAAQABAAEAAwADAAMA
BAACAAIAAgACAAIAAgACAAIABAAFAAUABQAEAAMAAgABAAMAAwADAAMABAAEAAQABAAC
AAEAAQABAAMAAwADAAQAAgACAAIAAQADAAMAAwADAAMAAAAAAAAAAAAAAAAAAQABAAIA
AwABAAEAAQABAAEAAQABAAEAAQABAAIAAgAAAAAAAAAAAAMAAwADAAMAAQABAAEAAQAE
AAQABQAFAAcACAAKAAoACQAJAAkACQAJAAkACQALAAwADgAOAA4AEAAQABAADgAMAAoA
BgADAP7//f/9//3//f/+////AAD///7//f/8//7//v/+//7//v/+//7//v/9//z/+//6
//v/+//8//3//f/9//3//f/7//v/+//7//7//v/9/wEADAAbACsAPQBUAG8AhQCSAJQA
kACKAHsAZQBKADIAHwAUAAsABAD8//z//P/9//z//v/+//z/+//7//z/+//6//f/9v/2
//f/+f/6//j/+P/5//n/+f/5//n/+f/7//v//P/8//v/+//6//n/+//6//r/+v/5//n/
+v/6//z//P/8//z//P/9//3//f/9//3//f/9/wAAAAAAAAAA/v/+//7//v8AAAAAAAAA
AAIAAgACAAQAAgACAAIAAwAFAAUABgAGAAYABgAHAAgACgAMAA0ADgAPABAAEQASABQA
EwATABMAFgAYABoAHAAcABwAGwAbAB0AHQAdAB0AHQAdABwAHAAaABgAFwAWABcAFwAW
ABUAEQAQAA4ADQAMAAsACgAIAAgABwAGAAYABAACAAIAAgACAAIAAgACAAAAAAAAAP//
AQABAAEAAQAAAAAAAAAAAP7//v/+//7/AAAAAAAAAAD+//7//v/+//z//P/7//v//f/9
//3//f/9//7//v/8//z//f/9//3//f/9//3//f/9//3//f/9//3//f/9//7//v/+//7/
/v8AAAAAAAAAAP7//////////////////////////////wAAAAAAAAAAAAD/////////
//////8AAP7//v/+//3////////////9//z//v8AAAAAAAAAAAAAAAD+//3//f/9////
///////////////////9//3//v/+/wAAAAAAAAAA//////////8BAAEAAQABAAIAAgAD
AAMABQAGAAgACAALAAsACwALAAgABwAGAAcACgAMAAwADAAOAA4ADgAMAAgABgACAP//
/f/9//7////9//z/+//6//z//P/8//z//P/8//z//P/6//r/+v/6//z//P/8//z/+v/5
//n/+f/6//v//P/9//v/+//7//v/+P/4////DQAaACkAOQBNAGYAewCJAJIAlgCUAIgA
cwBZAD4AKAAbABAABQACAAIAAAAAAAEA/v/6//r/+P/5//v/+v/6//r/+P/4//f/9//4
//j/+P/4//n/+f/5//n/+f/5//f/9//4//j/+v/7//v/+//5//j/+P/4//v/+//8//z/
/P/8//z//P/8//3//f/9///////////////+//3//P/+//7//v/+/wAAAAAAAAAA/v/+
//7/AAABAAIAAwAFAAMAAwAEAAQABgAGAAcACAAIAAoACwAMAAsADAANAA4AEQARABIA
EwATABQAFQAWABkAGgAaABsAGwAbABsAGwAbABsAGgAaABwAGgAZABgAFgAVABMAEQAR
ABAADgANAA4ADQAMAAoACAAHAAYABgAIAAYABgAGAAQABAAEAAQABAAEAAQAAwADAAMA
AwADAAIAAgACAAIABAAEAAQABAACAAIAAgACAAQABAAEAAQAAgACAAEAAQABAAEAAQAB
AAMABAAEAAIAAQABAAAA//8BAAEAAQABAAEAAQABAAEAAQABAAEAAgAEAAQABAAEAAMA
AgABAAAAAgADAAMAAwADAAMAAwADAAMAAwADAAMABAAEAAQABAACAAEAAQABAAIAAwAE
AAYABAAEAAQAAwADAAMAAwADAAQABAAEAAQABAAEAAMAAwADAAUABQAFAAUAAwADAAMA
AwADAAMABAAEAAYABgAGAAYABQAFAAUABQAHAAcABwAHAAgACAAJAAkACwAMAA4ADgAP
AA8ADwAPAAsACwALAA0AEgAUABQAFAAUABQAFAASABAADgAKAAcABAADAAMAAwACAAIA
AgACAAQABAAEAAQAAgACAAIAAgACAAIAAgACAAIAAgACAAIAAgABAAEAAQADAAMAAwAD
AAEAAQABAAEAAAAAAAMACQAWACUAMwBBAFQAawCBAJIAnACeAJoAkQB/AGIASAAzACQA
GQASAA4ACgAKAAcABAAEAAQABAABAAEAAgAEAAQAAgACAAEAAQACAAIAAgACAAMAAwAB
AAEAAQABAAMAAwAEAAQABAAFAAUABQADAAIAAgACAAQABQAHAAgABwAGAAUABAAGAAcA
BwAHAAcABwAHAAcABgAGAAYABgAIAAgACAAIAAoACgAKAAoACgAKAAoADAAMAAwADAAN
AA0ADQAOAA4AEAAQABEAEgAQABIAEwAUABUAFgAXABgAGwAbABwAHQAdAB4AHwAgACMA
JAAkACUAIwAjACMAIwAlACUAJAAkACYAJAAjACIAHwAfAB4AHQAcABwAGwAbABgAFwAW
ABQAFAATABIAEgAUABIAEgASABAAEAAQABAAEAAQABAADwAPAA8ADwAPAA4ADgAOAA4A
EAAQAA==
         </WaveFormData>
      </LeadData>
      <LeadData>
         <LeadByteCountTotal>10000</LeadByteCountTotal>
         <LeadTimeOffset>0</LeadTimeOffset>
         <LeadSampleCountTotal>5000</LeadSampleCountTotal>
         <LeadAmplitudeUnitsPerBit>4.88</LeadAmplitudeUnitsPerBit>
         <LeadAmplitudeUnits>��V</LeadAmplitudeUnits>
         <LeadHighLimit>2147483647</LeadHighLimit>
         <LeadLowLimit>268435456</LeadLowLimit>
         <LeadID>II</LeadID>
         <LeadOffsetFirstSample>0</LeadOffsetFirstSample>
         <FirstSampleBaseline>0</FirstSampleBaseline>
         <LeadSampleSize>2</LeadSampleSize>
         <LeadOff>FALSE</LeadOff>
         <BaselineSway>FALSE</BaselineSway>
         <ExcessiveACNoise>FALSE</ExcessiveACNoise>
         <MuscleNoise>FALSE</MuscleNoise>
         <LeadDataCRC32>1385699267</LeadDataCRC32>
         <WaveFormData>
EgASABIAEgAUABYAGAAaABwAHAAcABwAHwAgACEAIgAjACQAJQAmACcAKAApACoALAAs
ACwALAAsACwALAAsAC4ALgAuAC4ALAAqACgAJgAlACQAIwAiACAAHgAcABoAFwAWABUA
FAATABIAEQAQAA4ADAAKAAgABgAGAAYABgAEAAQABAAEAAQABAAEAAQAAwACAAEAAAAB
AAIAAwAEAAIAAgACAAIAAgACAAIAAgAEAAQABAAEAAYABgAGAAYABAAEAAQABAAEAAQA
BAAEAAUABgAHAAgABgAGAAYABgAGAAYABgAGAAgACAAIAAgACgAKAAoACgAIAAgACAAI
AAgACAAIAAgACAAIAAgACAAIAAgACAAIAAoACgAKAAoACAAIAAgACAAGAAYABgAGAAgA
BgAIAAgABgAGAAYABgAGAAYABQAFAAcACAAIAAgABwAIAAkADQAOAA8AEgAWABcAGQAX
ABcAGAAZABsAHAAeAB4AHQAdACEAIgAiACIAIQAhACEAIgAgAB8AHAAZABgAFwAWABUA
FAATABAACgAFAAIAAQABAAAA//////7//v/8//z//f/9//3//f/9//3//f/9//3/+//7
//v/+//7//r/+v/6//z/+//7//v/+v/6//r/+v/8//z///8DAA0AGgApAEAAXgB5AI4A
lQCRAIAAVQAYAOX/zP+9/7T/tP+7/8X/zP/Q/9X/3P/k/+j/7f/0//T/8f/0//b/+P/5
//n/+f/5//r/+v/6//n/+P/3//n/+f/5//n//P/+//7//v/+//7//f/9//v//P/8//3/
/f/9//3//f/9//7//v///////////wAA/v8AAAAA//8AAAEAAwAEAAMABAAEAAQABAAE
AAUABgAHAAgACAAKAAoACQAJAAsADAANAA4ADwAPABAAEQASABEAEwAVABYAGQAcAB0A
HwAhACMAIwAlACYAJwAoACkAKgArACwALQArACsAKwArACsAKwArACkAKQAoACgAJgAl
ACUAIgAhAB0AGwAYABYAEwASABAADgALAAoACQAHAAYABAACAAIA//////7//f/9//z/
+//6//v/+//7//v/+f/3//f/+P/4//f/9v/2//b/9//3//b/+P/3//f/+P/2//X/9f/1
//j/+P/4//j/9v/2//b/9v/0//b/9v/2//j/+P/4//j/9f/1//b/9v/2//b/9v/2//f/
9//3//f/+v/6//n/+f/3//j/+P/4//f/9v/2//f/+f/6//r/+v/6//r/+v/5//n/+f/5
//n/9//3//j/+P/4//j/9f/1//b/9v/2//b/9v/2//T/9v/2//T/9P/0//T/9P/0//P/
8//z//T/9P/0//X/9v/3//v//P/9/wAABAAEAAUAAgABAAQABQAHAAgACQAKAAoACwAN
AA4ADgAOAA0ADQANAA4ACwALAAkABwAEAAMAAgABAP7//f/6//T/8//w/+//7//u/+3/
7f/s/+r/6P/o/+n/6f/p/+n/6f/n/+f/5//n/+f/5//n/+f/5//m/+b/5v/m/+X/5f/l
/+T/5P/k/+T/5P/m/+3/8f/3/wQAGQAuAEgAZQB+AIcAhQBwAEMACADV/7T/pf+c/57/
p/+z/7j/vP/D/8j/zv/U/9n/3P/e/9//4P/h/+L/4v/h/+H/4f/i/+L/4//j/+P/4//j
/+P/4//j/+T/5v/m/+b/5v/m/+X/5f/l/+b/5v/n/+f/5//n/+f/6f/q/+r/6//p/+n/
6f/q/+r/7P/s/+v/6//r/+z/7P/t/+7/7v/u/+//8P/y//T/9P/0//P/9P/2//X/9f/3
//j/+f/6//v//f/+////AAABAAMABQAGAAkADAANAA8ADwARABEAEwAUABUAFgAXABoA
GwAcAB0AGwAbABsAGwAbABsAGwAZABkAGAAYABYAEwATABAADwAKAAkABwAGAAUABAAC
AAAA/P/6//j/9f/2//T/8v/y/+//7//u/+3/7//u/+3/7P/t/+3/7f/t/+v/6f/p/+r/
7P/r/+r/6v/q/+v/6//q/+r/6f/p/+r/7P/r/+v/6//q/+r/6v/q/+z/7P/s/+z/6//s
/+v/6v/s/+z/7P/s/+v/6//s/+z/7P/s/+z/7P/t/+3/7f/t/+7/7v/t/+3/7f/u/+7/
7v/v/+7/7v/v/+3/7v/u/+7/7v/u/+7/7f/t/+3/7f/t/+3/7f/u/+7/7v/u/+//7//r
/+3/7v/u//D/7v/u/+7/7v/u/+z/7v/u/+7/7v/u/+7/7v/u/+3/7f/v//D/8P/w//H/
8v/z//f/9v/3//r//v///wEA/////wAAAQADAAQABAAEAAMAAwAHAAgACAAIAAYABQAE
AAQAAwADAAEA///9//3//f/9//v/+//5//T/8f/u/+3/7f/q/+n/6f/o/+j/5v/m/+f/
5f/l/+X/5f/l/+X/5f/l/+X/5f/l/+X/5//m/+b/5v/k/+P/4//j/+L/4v/i/+L/5P/k
/+f/6//z//r/CQAaADYAUwBsAH0AhQB+AF8AKgDx/8j/sf+i/57/pf+v/7j/vP+9/8L/
yv/S/9f/2v/c/93/3v/f/+D/4P/f/+H/4f/i/+L/4//j/+P/4//j/+P/4//j/+L/5P/k
/+T/5v/m/+X/5f/l/+b/5v/n/+n/6f/p/+n/5//o/+j/6f/p/+n/6f/q/+j/6v/q/+n/
6//r/+z/7P/t/+7/7v/u/+7/7v/v//D/8f/y//L/9P/0//P/8//1//T/9f/2//f/+f/6
//v//P/7//3///8AAAMABgAHAAkADQAPAA8AEQASABMAFAAVABYAFwAYABkAFwAXABcA
FwAXABcAFwAVABUAFAAUABIAEQARAA4ADQAKAAkABwAGAAEAAAD+//z/+//6//n/9//2
//T/8v/y//H/8f/w/+//7v/s/+r/6P/p/+n/6f/p/+n/5//n/+j/6v/p/+j/6P/o/+n/
6f/o/+j/5//n/+j/5v/l/+X/5f/m/+b/5v/m/+b/5v/m/+b/5v/o/+j/6P/m/+b/5v/m
/+f/5//o/+j/6P/o/+j/6P/n/+f/5//n/+r/6v/p/+n/6f/q/+r/6v/r/+r/6v/r/+r/
6v/p/+j/6v/q/+r/6f/r/+v/6//r/+n/6f/q/+r/6v/q/+v/6//p/+n/6v/q/+z/7P/n
/+j/6v/q/+r/6v/o/+b/6P/o/+j/6P/o/+j/6v/q/+n/6f/p/+r/6v/q/+n/6v/r/+//
8P/x//T/+P/7//3/+//7//3//f/+//7/AAAAAP///////wAAAAAAAAEAAQABAAIAAAD/
//z/+f/3//f/9//3//X/9f/z/+7/6//o/+f/5//k/+P/4//i/+L/4P/g/+H/4//j/+P/
4//i/+H/4P/f/93/3f/d/93/3f/c/9z/3P/e/93/3f/d/9z/3P/c/9z/2v/Y/9v/3//l
/+7//f8MACIAPwBYAGkAcQBsAFEAIgDr/7z/o/+W/5D/lf+d/6r/sv+1/7j/vP/C/8n/
zP/Q/9P/1P/V/9b/1v/V/9X/1f/W/9b/2P/Z/9r/2//Z/9n/2f/Z/9j/2v/a/9r/3P/c
/9v/2//d/97/3v/f/93/3f/d/93/3f/e/97/3//h/+H/4f/i/+L/5P/k/+P/4//j/+T/
5P/l/+b/5v/m/+j/6P/p/+r/6f/q/+r/7P/u/+3/7f/v//D/8f/y//P/9P/0//T/9P/2
//n//P/+////AgADAAUACQALAAsADQANAA0ADQANABAAEQASABMAEQARABEAEQATABMA
EwARABEAEAAQAA4ACwALAAgABwAGAAUAAwACAAAAAAD///7/+f/4//f/9f/2//T/8v/y
//H/8f/w/+//7v/s/+r/6P/p/+n/6f/p/+n/5//n/+j/6P/n/+b/5v/o/+n/6f/o/+r/
6f/p/+r/6v/p/+n/6f/q/+r/6v/q/+j/6P/o/+j/6v/s/+z/7P/s/+z/7P/s/+n/6f/q
/+r/7P/s/+z/7P/t/+3/7f/t/+7/7v/t/+3/7f/u/+7/7v/t/+z/7P/t/+//8P/w//D/
7v/u/+7/7f/v/+//7//v//H/8f/y//L/7//u/+7/7f/t/+3/8P/w/+7/7v/u/+7/7v/u
/+z/7v/u/+7/7v/u/+7/8P/w/+//7//v//D/8P/w/+//8P/x//X/9v/3//r//v8AAAMA
AgADAAAA//////7///8AAAAAAQADAAQABAAEAAQAAwACAAIA//////3/+//7//v/+//7
//3//f/7//b/8//w/+//7//s/+v/6//q/+r/6P/o/+n/6//r/+v/6//p/+n/6f/p/+v/
6//r/+v/6f/o/+j/6P/o/+f/5//n/+r/6v/q/+r/7P/u/+//8f/1//7/DQAeADYATQBg
AG8AcwBwAFMAJADx/8z/t/+s/6T/o/+r/7T/vP/D/8r/0P/Y/9//5P/o/+f/5v/n/+j/
6P/n/+j/6f/r/+z/7//v/+//7//t/+3/7f/t/+z/7v/u/+7/7//w//D/8f/x//L/8v/z
//P/8//z//P/8//0//T/9f/1//X/9f/2//b/+P/4//f/9//3//j/+P/5//r/+v/6//z/
/P/9//7//f/+//7/AAACAAEAAQADAAIAAwAEAAUABwAIAAkACgALAA0ADwAQABEAFAAV
ABcAGQAbABsAHQAeAB8AIAAhACIAIwAkACUAJQAlACUAJQAjACMAIwAhACIAIgAjACIA
IQAhAB4AHQAaABkAFwAWABMAEgAQAA4ACwAKAAkABwAEAAIAAAAAAAEAAQAAAP/////+
//3//P/7//v/+//7//v/+f/5//r//P/7//r/+v/5//n/+P/2//j/9//3//j/+v/5//n/
+f/6//r/+v/6//r/+v/6//r//P/+//7//v/8//z//P/8//v/+//8//z//v/+//7//v//
/////////wAAAAD///////8AAAAAAAAAAAAAAQADAAAAAAD///7//v/+//7//f//////
//////////8AAAAAAAAAAAEAAQD9//3//v/+//z//v/+//7//v/+//7//P/6//z//P/+
//7//v/+//7//v/9//3///8AAAAAAAABAAIAAwAHAAoACwAOABIAEgATABAADwAPAA8A
EAAQABAAEAAPAA8AEwAUABQAFAAQAA8ADgAOAAsACwAJAAcACQAJAAkACQAJAAkABwAC
AP///P/7//v//P/7//v/+v/6//j/+P/5//f/9//3//f/9//3//f/9//5//n/+f/5//f/
9v/2//b/9v/1//X/9f/2//b/9v/2//T/+P///wkAEwAiADUATABmAH0AigCPAIkAagA3
AAIA2//A/7H/rP+w/7n/wf/I/87/1f/c/+T/6v/v//L/8v/1//b/9f/2//b/9f/3//f/
+P/4//f/9//3//f/9//3//f/9//6//z//P/8//7//v/9//3//P/8//v/+//9//3//f/9
//3//v/+////////////AAAAAAIAAgABAP////8AAAAAAwAEAAQABAAGAAYABwAIAAcA
CAAIAAoACgAJAAkACwAMAA0ADgAPAA8AEAARABIAEwAVABcAGAAbAB4AHwAhACMAJQAl
ACcAKAApACoAKwAsAC0ALgAvAC8ALwAvAC8AMQAxADEALwAuACwAKwAoACcAJwAkACMA
HgAdABsAGgAYABgAFwAWABIAEAAOAAsACgAIAAYABgAFAAUABAADAAMAAgABAAAAAQAB
AAEAAQD///3//f/+/wAA///+//7//v///////v/+//3//f/+//7//f/9//3//v/+//7/
/v/+//7//v/+//z//v/+//7/AAAAAAAAAAD/////AAAAAAAAAAAAAAAAAQABAAEAAQAA
AAAA/////wEAAgACAAIAAQAAAAAAAQABAAIAAgACAAIAAgACAAEAAwADAAMAAwABAAEA
AgACAAIAAgADAAMAAQABAAIAAgD+/wQAAwD//wAAAgACAAIAAgACAAAAAgACAAEAAAD/
//7//v/+//3//f///wAAAAAAAAEAAgADAAcACAAJAAwAEAARABMAEQARAA8ADwAQABAA
EAAQAA8ADwAPABAAEAAQABAADwAOAA4ADwAPAA0ACwANAA0ADQANAA0ADQALAAYAAwAA
AP////8AAP/////+//z/+v/6//v/+f/5//n/+f/7//v/+//7//n/+f/5//n/+//6//r/
+v/5//f/9v/1//f/+P/5//r/+P/4//v///8HABIAIQA0AEwAawCIAJkAoQCcAHsAQgAJ
AOD/x/+2/7L/t/+//8r/zv/R/9b/3P/i/+n/8P/2//X/9P/3//j/+P/3//X/9f/2//b/
+f/5//n/+f/5//n/+f/5//j/+v/6//r/+v/6//n/+f/7//z//P/9//3//f/9//3//f/+
//7///////////8AAP7/AAAAAP//AQABAAIAAgABAAIAAgACAAIAAgADAAQABQAGAAYA
CAAIAAcABwAJAAoACwAMAA0ADQAOAA8AEAARABMAFQAWABkAHAAdAB8AIQAjACMAJQAo
ACkAKgArACwALQAuAC8AMQAxADEAMQAvAC8ALwAtAC0ALAAsACoAKQApACYAJQAiACEA
HwAeABkAGAAWABQAEQAQAA8ADQAMAAoACAAIAAUABQAEAAMABQAEAAMAAgD/////////
/////f/9//7//P/7//r/+v/8//3//f/8//z/+//7//z//P/7//v/+//8//z//P/8//r/
+v/6//r/+P/6//r/+v/6//r/+v/6//r/+//9//7//f/8//v/+v/7//v/+//7//z//P/7
//v/+f/6//r/+v/7//r/+v/7//v//P/8//z//P/8//z/+//7//v/+//7//v/+//8//z/
+v/6//v/+//5//n/+v/6//j/+v/7//v//P/6//r/+v/6//r/+v/4//r/+v/4//j/+P/4
//j/+P/3//f/9//4//j/+P/7//z//f8BAAIAAwAGAAoACQALAAkACQAHAAcACAAIAAYA
BgAFAAUABwAIAAgACAAEAAMAAgACAAMAAwABAP//AQABAAEAAQABAAEA///6//f/9P/z
//P/8v/x//H/8P/y//D/8P/x/+//7//v/+//7//v/+//7//v/+//7//v/+//7v/u/+7/
7v/t/+3/7f/u/+7/7v/u/+7/8v/1//n/AwAQACMAPABYAHMAiACTAI8AdABFAAwA3f/C
/7P/rP+u/7X/v//G/8j/z//W/9r/4P/l/+j/7P/t/+z/7f/u/+7/7f/t/+3/7v/u/+//
7//v/+//7//v/+//7//u//D/8P/w//L/8v/x//H/8f/y//L/8//z//P/8//z//P/9P/0
//X/9f/1//X/9v/2//j/+P/3//f/9//4//j/+f/6//r/+v/6//r/+//8//3//v/+/wAA
AgABAAEAAwADAAMAAwADAAcACAAJAAoACwANAA8AEAARABQAFQAXABsAHQAdAB8AIgAj
ACQAJQAkACUAJgAnACcAJwAnACcAJwAnACcAJQAlACQAJAAiAB8AHwAcABsAGgAZABcA
FgASABAADQAKAAcABgAFAAMABAACAAAAAAD//////v/9//v/+v/5//j/9//3//f/9//5
//f/9//4//j/9//2//b/9v/3//f/9v/2//X/9f/2//j/9//3//f/+P/4//j/+P/2//b/
9v/2//b/+P/4//j/+P/4//j/+P/3//f/+P/4//j/+P/4//j/+f/5//n/+f/4//j/9//3
//f/+P/4//j/9//2//b/9//3//j/+P/4//j/+P/4//f/9//3//f/9//3//f/+P/4//j/
+P/5//n/9f/1//b/9v/4//j/+v/4//j/+P/4//j/9v/4//j/+P/4//j/+P/2//b/9f/1
//f/+P/4//j/+f/6//v///8AAAEABAAIAAcACQAHAAcABQAFAAYABgAGAAYABQAFAAUA
BgAGAAYABAADAAIAAgADAAMAAQD/////////////AQABAP//+v/1//L/8f/x//D/7//v
/+7/8P/u/+7/7//v/+//7//v/+3/7f/t/+3/7f/t/+3/7f/v/+7/7v/u/+z/6//r/+v/
7P/s/+z/7P/q/+r/7f/z//v/AgANACAAPABZAHAAgQCHAHwAWQAoAPX/yv+1/6z/qP+x
/7n/vv/C/8X/yv/S/9r/3//m/+b/5//o/+f/6P/o/+f/6f/p/+r/6v/r/+v/6//r/+v/
6//r/+v/7P/u/+7/7v/u/+7/7f/t/+3/7v/u/+//7f/t/+3/7f/v//D/8P/x//H/8f/x
//L/8P/y//L/8f/z//P/9P/0//X/9v/2//b/9v/2//f/+P/5//r/+v/8//z/+//7//3/
/v///wAAAQADAAQABQAGAAcACQALAAwADQAQABEAEwATABUAFQAXABgAGQAaABsAHgAf
ACAAIQAhACEAIQAhACEAIQAhAB8AHwAeAB4AHAAZABkAFgAVABIAEQAPAA4ADQAMAAoA
CAAFAAQAAwABAP7//P/6//r/+//7//r/+f/5//j/9//2//X/9f/1//X/9f/z//P/9P/0
//P/8v/y//L/8//z//L/8v/x//H/8v/w/+//7//v//L/8v/y//L/8v/y//L/8v/y//T/
9P/0//b/9v/2//b/8//z//T/9P/0//T/9P/0//X/9f/1//X/+P/2//X/+P/4//j/+P/4
//b/9P/2//b/9v/2//b/9v/2//b/9f/1//X/9v/2//b/9f/2//f/+//+////AgAGAAcA
CQAHAAcACQALAA4AEAASABQAFQAXABkAGgAaABoAGgAZABgAGAAUABMAEAANAAsACQAH
AAUAAwADAAEA/P/8//r/+v/7//n/9//2//T/8//w/+//7//v/+//7//v/+3/7f/t/+3/
7//v/+//7//v/+7/7v/u/+z/6//r/+v/7v/u/+7/7v/u/+7/7f/x//n/BAARACQAOgBV
AGwAewCBAHoAXQAqAPH/yP+z/6r/qP+v/7n/wv/G/8X/yv/U/9r/3//k/+T/4//k/+f/
6P/o/+f/5//n/+j/6P/p/+n/6f/p/+f/5//n/+f/6v/s/+z/7P/q/+r/6f/p/+v/7P/s
/+3/7//v/+//7//v//D/8P/x//H/8f/x//L/8v/0//T/8//1//X/9v/2//f/+P/4//j/
+P/4//n/+v/9//7//v8AAAAA/////wEAAgADAAQABQAGAAYABgAGAAkACwANAA4ADwAS
ABMAFQAXABkAGQAbABwAHQAeAB8AHgAfACAAIQAiACMAJAAlACMAIwAjACEAHwAeAB4A
HAAdAB0AGgAZABgAFwAVABQADwAOAAwACgAIAAgACAAHAAQAAgAAAAAA/v/9//v/+f/7
//r/+f/4//j/+f/6//v/+//5//n/+v/4//f/9v/2//j/+f/5//j/+v/5//n/+v/4//f/
9//3//r/+v/6//r/+P/4//j/+P/4//r/+v/6//r/+v/6//r/+f/5//r/+v/6//r/+v/6
//3//f/9//3//f/8//r/+f/7//z//P/8//v/+v/6//v/+//8//z//P/6//r/+v/5//n/
+f/5//n/+v/7//3//v/9//z//P/7//n/+f/6//r/9v/4//n/+f/6//r/+//7//r/+v/6
//r//P/8//z//P/6//r/+v/6//z//P/8//z/+v/7//v/+//8//3/+v/5//r/+P/4//j/
+P/6//j/+v/6//v//P/9//7//f/8//r/+f/5//r/+v/6//v//P/9/wEAAAABAAQACAAL
AA0ACwALAAkACQAKAAoACAAIAAcABwALAAwADAAMAAwACwAKAAoACQAJAAcABQAFAAUA
BQAFAAMAAwABAPz/+v/4//j/+f/4//f/9//2//T/8v/y//P/9f/1//X/9f/z//P/8//z
//P/8//z//P/9f/0//T/9P/2//X/9f/1//X/9P/z//L/7v/y//X/+/8BAAYAEQAmAD4A
VwBoAG8AdQB0AFkAKAD3/9b/wf+y/6z/rf+z/7j/vv/L/9T/1v/e/+f/7P/s/+//8P/x
//L/8v/x//P/8//0//T/8//z//P/8//1//X/9f/1//b/+P/4//j/9v/2//X/9f/3//j/
+P/5//f/9//3//f/+P/6//v//f/7//v/+//8//r//P/8//v//f/9//7//v/+//7//f/8
//7//v///wAAAwAEAAQABgAEAAMAAwAFAAgACQAKAAsADAAMAAwADAANAA8AEQASABEA
FAAVABcAGwAdAB0AHwAfAB8AHwAfACIAIwAkACUAJQAlACUAJQAlACUAJQAjACUAJAAk
ACIAIQAhAB4AHQAcABsAGQAYABYAFgAVABQADwAOAA0ACwALAAoACQAKAAcABwAGAAUA
BQAEAAMAAgD//////////wIAAQACAAQAAQD///3//P/9////AAAAAAIAAQABAAIAAgAB
AAEAAQABAAAA///+/wAAAAAAAAAAAAACAAIAAgAEAAQABAAEAAQABQAHAAgABwAGAAUA
BAAFAAUABQAFAAQABAADAAMABAAGAAcACAAFAAQABAAFAAUABgAGAAYABAAEAAQAAwAF
AAUABQAFAAMAAwAEAAQAAgACAAMAAwACAAMABQAGAAQAAgAAAAEAAgADAAQABAACAAQA
BAACAAIAAgACAAQABAADAAMABQAGAAYABgAGAAYABgAJAAwADQAQABQAEwAVABMAEwAT
ABMAFAAUABQAFAATABMAEwAUABQAFAASABEAEAAQAA0ADQALAAkACwALAAsACwAMAA0A
DAAIAAUAAgABAAEA/v/9//3//P/8//r/+v/7//z//f/+/////v/9//z/+//7//v/+//7
//v/+v/6//r/+//7//z//f/8//z//P/8//r//P///wcAEQAgADEARgBeAHUAiACTAJEA
ggBXABwA7f/U/8H/tv+0/7v/w//K/9L/2f/g/+b/7v/z//b/+v/9//z//P/8//v/+f/7
//v//P/8//3//f/9//3//////////////wAA///+/wAAAAD///////8AAAAAAQADAAMA
AwADAAMABAAEAAUAAgABAAAAAAABAAQABQAFAAUABQAGAAYABQAGAAYABgAHAAgACgAM
AAsADAAMAA4ADgANAA0ADwAQABEAEgATABUAFgAXABgAGQAbAB0AHgAhACQAJQAnACcA
KQApACsALgAvADAAMQAyADMANAA1ADcANwA3ADcANwA3ADcANQA1ADQANAAyAC8ALwAs
ACsAKgApACcAJgAjACIAIAAeABkAGAAXABUAEgAQAA4ADgALAAsACgAJAAsACgAJAAgA
CQAJAAkACQAHAAUABQAGAAgABwAGAAYABgAHAAcABgAGAAUABQAGAAYABQAFAAUABAAE
AAQABAAGAAYABgAGAAQABgAGAAYABgAGAAYABgAHAAcACAAIAAgACAAIAAgABwAHAAcA
BwAIAAgABwAHAAkACgAKAAoACQAIAAgACQAHAAgACAAIAAgACAAIAAcABwAHAAcABwAH
AAcACAAIAAgACAAJAAkABwAHAAgACAAKAAgACQAJAAgACAAIAAgACAAGAAQABgAGAAgA
CAAIAAgABgAGAAUABQAHAAgACAAIAAkACgALAA8AEgATABYAGgAaABsAGAAXABUAFQAW
ABYAFgAWABUAFQAZABoAGgAaABYAFQAUABQAEwATABEADwARABEAEQARABEAEQAPAAoA
BwAEAAMAAwACAAEAAQAAAAIAAAAAAAEAAwADAAMAAwABAAEAAQABAAEAAQABAAEAAQAA
AAAAAAACAAEAAQABAAAAAAAAAAAABAAEAAsAFwAjADQASwBoAIQAmQCmAKcAlwBsADEA
+v/V/8L/uf+6/8L/zf/X/9j/2v/j/+r/7v/2//v/+v/8/////v/9//7//v/9//////8A
AAAA//////////////////////7/AAAAAAAAAgACAAEAAQABAAIAAgADAAUABQAFAAUA
AwAEAAQABQAFAAUABQAGAAYACAAIAAcABQAFAAYABgAIAAoACwAMAAoACgALAAwADQAO
AA4AEAASABEAEQATABIAEwAUABUAFQAWABcAGAAbAB0AHwAgACMAJgAnACkAKwAtAC0A
LwAyADMANAA1ADgAOQA6ADsAOQA5ADkAOQA7ADsAOwA5ADcANgA2ADQAMwAzADAALwAs
ACsAKQAoACMAIgAgAB4AGwAaABkAFwAWABQAEgASAA8ADwAOAA0ADQAMAAsACgALAAsA
CwALAAsACQAJAAoADAALAAoACgAIAAkACQAIAAgABwAHAAgACAAHAAcABwAIAAgACAAI
AAoACgAKAAoACAAKAAoACgAKAAoACgAKAAsACwAMAAwADAAMAAwADAANAA0ADQANAAwA
DAALAAsACwAMAAwADAALAAoACgALAA0ADgAOAA4ADgAOAA4ADQALAAsACwALAAsACwAM
AAwACgAKAAsACwANAA0ADgAMAAwADAAMAAwADAAMAAoADAAMAAwADAAMAAwADAAMAAsA
CwALAAwADAAMAA0ADgAPABMAFgAXABoAHgAfACEAHwAfAB4AHQAdABwAGgAaABkAGQAb
ABwAHAAcABoAGQAYABgAGQAZABcAFQAVABUAFQAVABcAFwAVABAADQAKAAkACQAIAAcA
BwAGAAYABAAEAAUABwAHAAcABwAFAAUABQAFAAUABQAFAAUABQAEAAQABAAGAAUABQAF
AAQABAAEAAQABgAKAA0ADwAdACwAOQBOAGwAiwCiAK8ArwCWAGkAMAD7/9j/yf/C/8T/
zf/b/97/3P/f/+r/8v/2//v/AAAAAAEABAAEAAQAAwABAAIAAwAFAAYABwAHAAcABwAH
AAcABwAHAAYACAAIAAgACAAIAAcABwAJAAoACgALAAsACwALAAsACQAKAAoACwANAA0A
DQAOAAwADgAOAA0ADQANAA4ADgARABIAEgASABIAEgATABQAFQAWABYAGAAYABcAFwAZ
ABoAGwAcAB0AHQAeAB8AIAAjACUAJwAoACsALgAvADEAMwA1ADUANwA6ADsAPAA9AD4A
PwBAAEEAQwBDAEMAQwBBAEEAQQA/AEEAQABAAD4AOwA7ADgANwA0ADMAMQAwACwAKgAn
ACQAIwAiACEAHwAeABwAGgAaABcAFwAWABUAFQAUABMAEgATABMAEwATABMAEQARABIA
EgARAA==
         </WaveFormData>
      </LeadData>
      <LeadData>
         <LeadByteCountTotal>10000</LeadByteCountTotal>
         <LeadTimeOffset>0</LeadTimeOffset>
         <LeadSampleCountTotal>5000</LeadSampleCountTotal>
         <LeadAmplitudeUnitsPerBit>4.88</LeadAmplitudeUnitsPerBit>
         <LeadAmplitudeUnits>��V</LeadAmplitudeUnits>
         <LeadHighLimit>2147483647</LeadHighLimit>
         <LeadLowLimit>268435456</LeadLowLimit>
         <LeadID>V1</LeadID>
         <LeadOffsetFirstSample>0</LeadOffsetFirstSample>
         <FirstSampleBaseline>0</FirstSampleBaseline>
         <LeadSampleSize>2</LeadSampleSize>
         <LeadOff>FALSE</LeadOff>
         <BaselineSway>FALSE</BaselineSway>
         <ExcessiveACNoise>FALSE</ExcessiveACNoise>
         <MuscleNoise>FALSE</MuscleNoise>
         <LeadDataCRC32>4163323752</LeadDataCRC32>
         <WaveFormData>
DgAOAA4ADgAOAA4ADgAOAA8AEAARABIAEAAQABAAEAASABIAEgASABIAEgASABIAFAAU
ABQAFAATABIAEQAQABAAEAAQABAADgAOAA4ADgANAAwACwAKAAkACAAHAAYABAAEAAQA
BAADAAIAAQAAAAIAAgACAAIAAAAAAAAAAAAAAAAAAAAAAAAAAAAAAAAAAAAAAAAAAAAC
AAIAAgACAAAAAAAAAAAAAgACAAIAAgACAAIAAgACAAIAAgACAAIAAgACAAIAAgACAAIA
AgACAAAAAAAAAAAAAAAAAAAAAAAAAAAAAAAAAAAAAAAAAAAA/v/+//7//v/+//7//v/+
//7//v/+//7//v/+//7//v/+//7//v/+//z//P/8//z//P/8//z//P/6//r/+v/6//r/
+v/6//r/+v/6//r/+v/6//r/+v/6//n/+f/5//n/+f/6//r/+//7//z//v/+/wAAAQAC
AAIAAQD///z/+v/3//b/9P/z//X/8//y//L/8v/z//P/8//w/+7/7f/s/+z/7P/s/+3/
7//y//b/+f/5//n/+f/5//v/+//7//z//P/8//z//P/6//r/+v/6//r/+v/5//n/+v/6
//r/+v/6//r/+v/6//v//P/9//7//P/8//3//f///wYADAANAAkA+//r/9f/vP+d/4X/
dP9n/2f/ef+Q/6T/sv/B/83/1f/c/+X/7v/z//X/+P/6//v/+//9/wAAAgAEAAYABgAF
AAUACAAIAAgACAAKAAsACwALAAoACgAKAAoACgAKAAoACgAKAAsACwALAAsACwAKAAoA
DAAMAA0ADQALAAsACwAKAAwADQANAA0ACwAMAAwADAAMAAwADAAMAA4ADwAPABAADgAO
AA4ADgARABEAEQARABEAEgATABMAEQARABIAEwAUABUAFQAVABUAFQAWABYAGQAZABgA
GAAYABkAGQAZABkAGQAYABgAGAAYABgAFgAWABYAFgAVABcAFgAWABUAEgASABEAEAAQ
ABAADgANAA8ADwAOAA0ADAALAAsACgAKAAoACgAIAAgACAAIAAgABgAGAAYABgAGAAYA
BgAGAAgABwAHAAcABwAHAAcABwAJAAkACQAJAAcABwAHAAcACQAJAAkACQAIAAgACQAJ
AAkACQAJAAkACQAJAAkACQAHAAcACAAIAAgACAAJAAkACgAKAAoACgAIAAkACQAJAAcA
BwAHAAgACAAIAAcABwAJAAkACAAIAAgACAAIAAgACAAIAAgACAAGAAYABgAGAAYABgAG
AAYACAAIAAgACAAGAAYACAAHAAgACAAIAAgACAAGAAYABgAGAAYABgAGAAYACAAIAAgA
CAAHAAcABwAHAAkACgAKAAsACwAMAA4ADgAOAA8AEAAQAA8ADQAKAAgABwAGAAQAAwAF
AAMAAgACAAAAAQABAAEA/v/8//v/+v/7//z//f///wIABAAHAAkACQAJAAkACQAJAAkA
CQAKAAgACAAIAAgACgAKAAoACgAKAAoACQAJAAoACgAKAAoACgAKAAoACgAKAAoACgAK
AAoACgALAAsACwAQABYAFwATAAcA9f/h/8L/n/+H/3T/Zf9l/3X/jv+i/7T/w//P/9f/
4v/t//j/+//9/wIABAAFAAcACQAKAAoADgAQABAADwAPABAAEAAQABAAEAARABEAEQAS
ABIAEgASABIAEgASABIAEgATABMAEwATABMAEgASABIAEgATABMAEwATABMAEgASABMA
EwATABMAFAAUABQAFAAUABQAFAAWABcAFwAYABYAFgAWABYAFwAXABcAFwAXABgAGQAZ
ABkAGQAaABsAHAAdAB0AHQAdAB0AHgAeAB8AHwAeAB4AIAAhACEAIQAhACEAIAAgAB4A
HgAeABwAHAAcABwAGwAbABoAGgAZABgAGAAXABYAFgAWABQAEwATABMAEgARABAADwAP
AA4ADgAOAA4ADAAMAAwADAAMAAwADAAMAAwADAAMAAwADAAMAAsACwALAAsACwALAAsA
CwALAAsACwALAAsACwALAAsACwALAAsACgAKAAsACwALAAsACwALAA0ADQANAA0ADQAN
AA4ADgAOAA4ADwAPAA4ADgAOAA4ADAANAA0ADQAPAA8ADwAQAA4ADgANAA0ADwAPAA4A
DgAMAAwADAAMAAwADAAMAAwADAAMAAwADAAMAAwADAAMAAwADAAMAAwADAAMAAwACwAN
AAsACwALAAwADAAMAAwADAAKAAoACgAKAAwADAAMAAwACgAKAAoACgAJAAkACQAJAAsA
DAAMAA0ADQAOABAAEAAQABEAEgASABIAEQAPAA4ACwAKAAgABwAHAAUABAAEAAIAAwAD
AAMA///+//7//v/+//7//v///wAAAgAFAAcACwALAAsACwALAAsACwAMAAwADAAMAAwA
DAAMAAwADAAMAAwACwALAA4ADgAOAA4ADAAMAAwADAAOAA4ADgAOAA4ADgAPAA8ADQAQ
ABYAGQAZABEAAwDz/9r/uf+d/4j/c/9p/2//gv+W/6r/uf/H/9P/3v/p//b///8BAAQA
BgAHAAkACwAOAA4AEAAUABQAEwATABQAFAAUABQAFAAVABUAFQAWABYAFgAWABYAFgAW
ABYAFgAXABcAFwAXABcAFgAWABYAFgAXABcAFwAXABcAFgAWABcAFwAXABcAGAAYABgA
GAAYABgAGAAYABkAGQAaABoAGgAaABoAGQAZABkAGQAbABwAHQAdAB0AHQAeAB8AHgAf
AB8AHwAhACEAIgAiACMAIwAiACIAJAAlACUAJQAjACMAIgAiACIAIgAiACAAIAAgACAA
HwAdABwAHAAbABwAHAAbABoAGAAYABYAFQAVABUAFAATABIAEQARABAAEAAQABAADgAO
AA4ADgAOAA4ADgAOAA4ADgAOAA4ADgAOAA0ADQANAA0ADQANAA0ADwAPAA8ADwANAA0A
DQANAA8ADwAPAA8ADgAOAA8ADwANAA0ADQANAA8ADwAPAA8ADwAPABAAEAAQABAAEQAR
ABIAEgASABIAEAARABEAEQARABEAEQASABAAEAAPAA8AEQARABAAEAAQABAAEAAQABAA
EAAQABAAEAAQABAAEAAQABAAEAAQABAAEAAQABAAEAAQABAADwAPAA8ADwAPAA8ADwAR
ABAAEAAQABAAEAAQABAAEAAQABAAEAAQABAAEAAQABAAEAARABEAEQARAA8AEAAQABEA
EQASABQAFAAWABcAGAAYABkAFwAUABIAEQAQAA4ADQALAAkACAAIAAYABwAHAAcABQAE
AAQABAAEAAQABAAFAAgACgANAA8AEAAPAA4ADQAPAA8ADwAQABAAEAAQABAADgAOAA4A
DgAPABAAEAARABAAEAAQABAAEAAQABAAEAAOAA4ADgAOABAAEAARABEAEQAUABgAGwAd
ABcACQD3/+L/xf+n/5D/ff9v/3H/gv+W/6j/uf/J/9H/3P/n//T/+////wQABgAJAAsA
DQAOAA4AEAASABIAEQARABQAFAAUABQAFAAVABUAFQAUABQAFAAUABUAFgAXABgAFwAX
ABYAFQAXABcAFgAWABYAFgAXABcAFwAXABcAFgAWABcAFwAXABUAFgAWABYAGAAYABgA
GAAYABkAGQAaABgAGAAYABgAGgAbABwAHQAcABwAHAAbABsAGwAcAB0AHgAfAB8AHwAf
AB8AIAAgACMAIwAiACIAIAAhACEAIQAjACMAIgAiACIAIgAiACAAHgAeAB4AHQAdABwA
HAAbABwAHAAbABoAGAAYABYAFQAVABUAFAATABAADwAPAA4AEAAQABAADgAMAAwADAAM
AAwADAAMAAwADAAMAAwADAAMAAsACwALAA0ADQANAA0ADQANAA0ADQALAAsACwALAAsA
CwALAAsADAAMAA0ADQANAA0ADQANAA0ADQANAA0ACwALAAwADAAOAA4ADwAPABAAEAAQ
ABAADgAPAA8ADwAOAA0ADAAMAA4ADgANAA0ADQANAAwADAAOAA4ADgAOAAwADAAMAAwA
CgAKAAoACgAMAAwADAAMAAwADAAMAAwADAAMAAwACwALAAsACwALAAwADAAMAAwADAAK
AAoACgAKAAoACgAKAAoACAAIAAgACAAJAAkACQAJAAkACgAKAAsADQAOABAAEAARABEA
EQAQABAADwANAAwACQAIAAYABQAEAAEA///+//7////////////+//7//v/+//7//v//
/wAAAgAFAAcABwAHAAcABwAJAAkACQAKAAgACAAIAAgABgAGAAYABgAIAAgABwAHAAYA
BgAGAAYACAAIAAgACAAIAAgACAAIAAYABgAHAAcABwAKABAAEwATAA0A///t/9r/vf+f
/4r/e/9x/3f/iv+g/7T/w//P/93/6P/v//T/+f/7//7/AAADAAMABQAGAAgADAAOAA4A
DQANAAwADAAMAAwADAANAA0ADQAQABAAEAAQABAAEAAQABAADgAPAA8ADwAPAA8ADgAO
AA4ADgAPAA8ADwAPAA8ADgAOAA8ADwAPAA4ADgANAAwADgAOAA4ADgAMAA0ADQAOAA4A
DgAOAA4ADwAPAA8ADwANAA4ADwAPAA8ADwAQABEAEQARABAADwARABEAEgASABMAEwAS
ABIAEgATABMAEwAVABUAFAAUABQAFAAUABIAEgASABIAEQARABAAEAAPAA4ADgANAAwA
DgAOAAwACwALAAsACgAJAAgABwAHAAYACAAIAAgABgAEAAQABAAEAAQABAAEAAQABAAE
AAQABAACAAEAAQABAAMAAwADAAMAAQABAAEAAQACAAMABAAFAAUABQAFAAUABAAEAAUA
BQAFAAUABQAFAAUABQAFAAUAAwADAAQABAACAAIAAwADAAQABAAEAAQAAgADAAMAAwAD
AAMAAwAEAAIAAgABAAEAAwADAAIAAgACAAIAAgACAAIAAgACAAIAAAAAAAAAAAACAAIA
AgACAAAAAAAAAAAAAAAAAAAA///////////////////+/wAAAAAAAAAA/v/+//7//v/+
//7//v/+//7//v/+//7/+//7//v/+//9//7//v//////AAACAAIAAgADAAQABAADAAEA
/v/8//n/+P/2//X/8//x//D/8P/y//P/8//z//H/8P/w//D/8v/y//L/8//0//b/+f/7
//v/+//7//v//f/9//3//v/8//z//P/8//z//P/8//z//P/8//v/+//8//z//P/8//z/
/P/8//z//P/8//z//P/8//z//f/9/wEABAAGAAUA/f/x/+H/yf+q/4//ef9m/1//Z/99
/5T/qP+4/8f/z//X/97/6f/u//H/9f/4//j/+//9//3//v8AAAAAAgACAAEAAQAEAAQA
BAAEAAQABQAFAAUABgAGAAYABgAEAAQABAAEAAQABQAFAAUABQAFAAQABAAEAAQABQAF
AAUABQAFAAQABAAFAAUABQAFAAYABgAGAAYABgAGAAYABAAFAAUABgAIAAgACAAIAAcA
BwAHAAcABwAIAAkACQAJAAkACgALAAwADQANAA0ADwAPABAAEAAQAA8ADQAMAA4ADwAP
AA8ADwAPAA4ADgAOAA4ADgAMAA4ADgAOAA0ACwAKAAoACQAKAAoACQAIAAoACgAIAAcA
BwAHAAYABQAEAAMAAwACAAIAAgACAAAAAAAAAAAAAAD+//7//v/+//7//v/+//7//v/9
//3//f///////////////////////f/9//3//f/9//3//f/9//7//v//////////////
//////////////////8AAAAAAAAAAAEAAQACAAIAAgACAAAAAQABAAEAAQABAAEAAgAC
AAIAAQABAAEAAQAAAAAAAgACAAIAAgAAAAAAAAAAAAAAAAAAAAAAAAAAAAAAAAAAAAAA
AAAAAAAAAAAAAP////////////8BAAEAAQABAAIAAAAAAAAAAAAAAAAAAAAAAAIAAgAC
AAIAAgACAAIAAgABAAEAAQABAP//AAAAAAEAAQACAAQABAAGAAcACAAIAAkABwAEAAIA
///+//z/+//5//f/9v/2//b/9//3//f/9//2//b/9v/0//T/9P/1//b/+P/7//3/////
//////8BAAEAAQACAAAAAAAAAAAAAAAAAAAAAAACAAIAAQABAAAAAAAAAAAAAgACAAIA
AgACAAIAAgACAAAAAAABAAEAAwAGAAwADwAPAAUA9f/l/8z/rf+R/3r/Zf9Z/2H/dP+K
/5r/rf+9/8n/0v/d/+r/8//z//b/+v/9//////8AAAQABgAGAAYABQAFAAgACAAIAAgA
CAAJAAkACQAKAAoACgAKAAoACgAKAAoACgALAAsACwALAAsACgAKAAoACgALAAsACwAL
AAsACgAKAAsACwALAAsADAAMAAwADAAMAAwADAAMAA0ADQAOAA4ADgAOAA4AEQARABEA
EQAPABAAEQARABEAEQASABMAFAAVABUAFQAXABcAGAAYABkAGQAYABgAGgAbABsAGwAZ
ABkAGAAYABgAGAAYABYAFgAWABYAFQAVABQAFAATABIAEgARABAAEAAQAA4ADQALAAsA
CgAJAAoACQAJAAgACAAIAAgABgAGAAYABgAGAAQABAAEAAQABAAEAAQABAAEAAMAAwAD
AAMAAwADAAMAAwADAAMAAwADAAMAAwADAAMAAwADAAMAAAAAAAEAAQADAAMAAwADAAMA
AwADAAMAAwADAAQABAAEAAQABQAFAAIAAgACAAIABAAFAAUABQAFAAUABQAGAAQABAAD
AAMABQAFAAQABAAEAAQABAAEAAQABAAEAAQABAAEAAQABAACAAIAAgACAAQABAAEAAQA
AgACAAIAAQADAAMAAwADAAMAAwADAAMAAwACAAIAAgACAAIAAgACAAIAAgACAAIAAgAC
AAIAAgACAAIAAwADAAMAAwADAAQABAAFAAUABgAIAAgACgALAAwADAALAAkABgAEAAEA
AAD+//3//f/7//r/+v/6//v/+//7//n/+P/4//j/+P/4//j/+f/8//7/AQADAAUABQAF
AAUAAwADAAMABAAEAAQABAAEAAYABgAGAAYABAAEAAMAAwAGAAYABgAGAAQABAAEAAQA
BAAEAAQABAAGAAYABwAHAAcACgAQABEADQD//+3/2f+6/5v/g/9u/2H/Y/9z/4j/mv+u
/7v/xf/R/97/6f/y//f/+f/+/wAAAQADAAUABAAGAAgACgAKAAkACQAKAAoACgAKAAoA
CwALAAsADgAOAA4ADgAOAA4ADgAOAA4ADwAPAA8ADwAPAA4ADgAOAA4ADwAPAA8ADwAP
AA4ADAANAA0ADQANAA4ADgAOAA4ADgAOAA4ADgAPAA8AEAASABIAEgASABMAEwATABMA
EwAUABUAFQAVABUAFgAXABYAFwAXABcAGQAZABoAGgAbABsAGgAaABoAGwAbABsAGwAb
ABoAGgAYABgAGAAWABgAGAAYABcAFwAWABYAFQASABIAEQAQABAAEAAOAA0ADQANAAwA
CwAMAAsACwAKAAgACAAIAAYACAAIAAgACAAGAAYABgAGAAYABgAGAAYABgAFAAUABQAF
AAUABQAFAAUABQAFAAUABQAFAAUABQAHAAcABwAHAAYABgAHAAcABwAHAAcABwAJAAkA
CQAJAAcABwAIAAgACAAIAAkACQAIAAgACAAIAAYABwAHAAcACQAJAAkACgAIAAgABwAH
AAcABwAGAAYABgAGAAYABgAGAAYABgAGAAYABgAGAAYACAAIAAgACAAGAAYABgAGAAYA
BgAGAAUABwAHAAcABwAHAAcABgAGAAYABgAGAAYABgAGAAYABgAGAAYABgAEAAQABAAE
AAMAAwADAAMABQAGAAYABwAFAAYACAAIAAoACwAMAAwACwAJAAYABAABAAAA/v/9//3/
+//6//r/+v/7//v/+//7//r/+v/6//j/+P/4//n/+v/8////AQAFAAUABQAFAAUABQAF
AAYABgAGAAYABgAEAAQABAAEAAYABgAFAAUABgAGAAYABgAEAAQABAAEAAYABgAGAAYA
BgAGAAcABwAHAAoAEAATABMACwD7/+n/0P+x/5X/gP9v/2f/b/+A/5T/pv+3/8P/zf/Y
/+X/8v/5//v//v8AAAMABQAFAAgACgAKAA4ADgANAA0ADgAOAA4ADgAOAA8ADwAPAA4A
DgAOAA4AEAAQABAAEAAQABEAEQARABEAEQAQABAAEAAQABEAEQARABEAEQAQABAAEQAR
ABEADwAQABAAEAAQABAAEAAQABIAEwATABQAEgASABIAEgATABMAEwATABMAFAAVABUA
EwATABQAFQAYABkAGQAZABkAGQAaABoAGwAbABoAGgAaABsAGwAbABkAGQAYABgAGAAY
ABgAFgAYABgAGAAXABUAFAAUABMAEgASABEAEAAQABAADgANAA8ADwAOAA0ACgAJAAkA
CAAKAAoACgAIAAgACAAIAAgABgAGAAYABgAGAAYABgAGAAYABQAFAAUABQAFAAUABQAH
AAcABwAHAAUABQAFAAUABwAHAAcABwAGAAYABwAHAAcABwAHAAcABwAHAAcABwAHAAcA
CAAIAAgACAAJAAkACAAIAAgACAAIAAkACQAJAAkACQAJAAoACgAIAAkACAAIAAgACAAI
AAgACAAIAAgACAAIAAgACAAIAAgACAAIAAcABwAHAAcABwAIAAgACQAHAAgACgAKAAoA
CwAMAAwADAALAAkACAAIAAgABwAHAAoACQAJAAoADQAPABAAEQASABIAEwAUABIAEgAS
ABMAEQAQABAADwAPAA0ACwAJAAYABQAEAAQABAAEAAQABAAGAAYABgAGAAQABAADAAMA
BgAGAAYABgAEAAQABAAEAAQABAAEAAQAAgACAAMAAwADAAYACgAPAA8ABwD5/+n/0v+1
/5n/gv9x/2n/cf+C/5T/pP+z/7//yf/U/+H/7v/z//f//P/+////AQADAAQABgAIAAoA
CgAJAAkACAAIAAgACAAKAAsACwALAAwADAAMAAwADAAMAAwADAAOAA8ADwAPAA8ADwAO
AA4ADgAOAA8ADwARABEAEQAQABAAEQARABEAEQASABIAEgASABIAEgASABIAEwATABQA
FgAWABYAFgAXABcAFwAXABkAGgAbABsAGQAZABoAGwAcAB0AHQAdAB0AHQAeAB4AHwAf
AB4AHgAeAB8AHwAfAB8AHwAeAB4AHAAcABwAGgAaABoAGgAZABkAGAAYABcAGAAYABcA
FgAUABQAEgARABEAEQAQAA8ADgANAA0ADAAKAAoACgAIAAkACgALAAwACgAKAAoACgAK
AAoACgAKAAoACQAJAAkACQAJAAkACQAJAAkACQAJAAkACQAJAAkACwALAAsACwAKAAoA
CwALAAkACQAJAAkACwALAAsACwALAAsADAAMAAoACgALAAsADAAMAAwADAALAAsACgAJ
AAkACQAJAAoACgAKAAkACQAJAAkACAAIAAgACAAIAAgABwAGAAUABAAFAAYABwAIAAgA
CAAIAAgABgAGAAYABgAGAAYABgAFAAcABwAHAAcABwAHAAcABwAHAAcABwAHAAcABwAH
AAcABQAFAAUABQAEAAQABAAEAAQABAAEAAQABAAEAAUABQAFAAMABgAIAAgABgAGAAYA
BgAEAAQABAAEAAQABAAEAAQABgAGAAYABgAFAAUABQAFAAUABgAGAAcABwAIAAoACgAK
AAsADAAMAA0ACwAIAAYAAwACAAAA///9//v/+v/6//r/+//7//v/+//6//r/+v/4//j/
+P/5//r//P///wEABQAFAAUABQAFAAUABQAGAAYABgAGAAYABAAEAAQABAAGAAYABQAF
AAQABAAEAAQABgAGAAYABgAGAAYABgAGAAYABgAHAAcACQAMABAAEQARAAsA///t/9b/
uf+b/4j/ef9x/3f/iv+g/7b/w//P/93/6P/v//T/+f/5//z/AAABAAEABQAIAAgACgAM
AAwACwALAAwADAAMAAwADAANAA0ADQAMAAwADAAMAAwADAAMAAwADAANAA0ADQANAA0A
DAAMAAwADAANAA0ACwALAAsACgAKAAsACwALAAsADAAMAAwADAAMAAwADAAMAA0ADQAO
AA0ADAALAAoADQANAA0ADQALAAwADQANAAsACwAMAA0AEAARABEAEQAQAA8ADwAOABEA
EQAQABAADwAPAA4ADQAQABEAEQASABIAEgASABAAEAAQABAADwARABAAEAAPAA4ADgAN
AAwADAAMAAoACQAJAAkACAAHAAgABwAHAAYACAAIAAgABgAFAAQAAwACAAIAAgACAAIA
AgACAAIAAgAAAP///////wEAAQABAAEAAwADAAMAAwABAAEAAQABAAEAAQABAAEAAAAA
AAEAAQACAAMABAAFAAMAAwADAAMAAQABAAIAAgAAAAAAAQABAP7//v/+//7/AAABAAEA
AQABAAEAAQACAAIAAgABAAEA//////7//v8AAAAAAAAAAP7//v/+//7//v/+//7//v/+
//7//v/+//7//v/+//7//v/+//7//f/9//3//f/9/////f/+//z//P/8//z//v/+//7/
/v/8//z//P/8//z//P/8//z/+//7//v/+//9//7//v////3//v8AAAAAAgADAAQABAAD
AAEA/v/8//n/+P/2//X/8//x//D/8P/x//P/9P/1//H/8P/w//D/8P/w//D/8f/y//T/
9//5//n/+f/5//n/+f/5//n/+v/8//z//P/8//r/+v/6//r/+v/6//n/+f/6//r/+v/6
//r/+v/6//r/+P/4//j/+P/6//r/+//7//3/AAACAAMAAwD3/+f/1f+6/5v/g/9y/2X/
Y/91/4z/ov+0/8H/zf/X/97/5f/q/+3/7//y//T/9//3//n/+v/8//7/AAAAAP////8A
AAAAAAAAAP7/////////AgACAAIAAgACAAIAAgACAAAAAQABAAEAAwADAAIAAgAAAAAA
AQABAAMAAwADAAIABAAFAAUABQAEAAQAAwACAAQABAAEAAQAAgADAAMABAACAAIAAgAC
AAUABQAFAAUAAwAEAAUABQAFAAUABgAHAAYABwAHAAcABwAHAAgACAALAAsACgAKAAoA
CwALAAsADQANAAwADAAMAAwADAAKAAoACgAKAAkACwAKAAoACQAIAAgABwAGAAgACAAG
AAUABQAFAAQAAwACAAEAAQAAAP7//v/+//z//P/8//z//P/8//z//P/8//r/+v/6//r/
+v/5//n/+f/7//v/+//7//n/+f/5//n/+//7//v/+//5//n/+f/5//r/+v/7//v/+//7
//v/+//7//v/+//7//3//f/+//7//f/8//z/+//8//z//P/8//z//f/9//3/+//7//v/
/P/8//z/+//7//v/+//6//r//P/8//z//P/6//r/+v/6//r/+v/6//r//P/8//z//P/6
//r/+v/6//r/+v/6//n/+//7//v/+//5//n/+//7//r/+v/6//r/+v/6//r/+v/6//r/
+v/6//r//P/8//z//P/7//v/+//7//v//P/8//3///8AAAIAAgAEAAUABgAGAAQAAQD9
//r/9//2//T/8//z//H/8P/w//L/8//z//P/8//y//L/8v/w//D/8P/x//L/9P/3//n/
+//7//v/+//7//v/+//8//r/+v/6//r/+v/6//r/+v/8//z/+//7//z//P/8//z/+v/6
//r/+v/6//r/+v/6//z//P/9//3/AwAGAAgABwD5/+X/0/+5/5r/f/9r/1j/Vf9n/33/
lP+m/7b/wf/J/9P/3v/p/+7/8f/z//b/+P/5//n//f/+/wAAAgAEAAQAAwADAAQABAAE
AAQABAAFAAUABQAEAAQABAAEAAYABgAGAAYABgAHAAcABwAHAAcABgAGAAYABgAHAAcA
BwAHAAcABgAGAAcABwAHAAcACAAIAAgACAAIAAgACAAIAAkACQAKAAoACgAKAAoACwAL
AAsACwANAA4ADwAPAA0ADQAOAA8AEgATABMAEwATABMAFAAUABUAFQAUABQAFgAXABcA
FwAVABUAFAAUABYAFgAWABQAEgASABIAEQARABAAEAAPABAAEAAPAA4ADAAMAAoACQAJ
AAkACAAHAAYABQAFAAQABAAEAAQAAgACAAIAAgACAAIAAgACAAIAAgACAAIAAgACAAEA
AQABAAEAAQABAAEAAQABAAEAAQABAAEAAQABAAEAAQABAAEAAgACAAMAAwABAAEAAQAB
AAMAAwADAAMAAQABAAIAAgACAAIAAwADAAQABAAEAAQABAAFAAUABQADAAMAAwAEAAYA
BgAFAAUABQAFAAQABAAEAAQABAAEAAQABAAEAAQAAgACAAIAAgAEAAQABAAEAAQABAAE
AAQABAAEAAQAAwADAAMAAwADAAQAAgACAAIAAgACAAIAAgACAAQABAAEAAQAAgACAAIA
AgABAAEAAQABAAEAAgACAAMAAwAEAAYABgAIAAkACgAKAAkABwAEAAIA///+//z/+//5
//f/9v/2//b/9//3//f/9//2//b/9v/0//T/9P/1//j/+v/9////AQABAAEAAQABAAEA
AQACAAQABAAEAAQAAgACAAIAAgAEAAQAAwADAAQABAAEAAQABAAEAAQABAAEAAQABAAE
AAYABgAHAAcABwAMABIAEwANAP3/7//Z/7r/m/+D/27/X/9f/23/gP+U/6j/t//F/9H/
3P/p//T/+//9//7/AAADAAMABQAIAAoADAAOAA4ADQANAA4ADgAOAA4ADgAPAA8ADwAQ
ABAAEAAQABAAEAAQABAAEAARABEAEQATABMAEgASABIAEgATABMAEQARABEAEAASABMA
EwATABEAEgASABIAEgASABIAEgAUABUAFQAWABYAFgAWABYAFwAXABcAFwAXABgAGQAZ
ABkAGQAaABsAHAAdAB0AHQAfAB8AIAAgACEAIQAgACAAIAAhACEAIQAhACEAIAAgACIA
IgAiACAAHgAeAB4AHQAbABoAGgAZABgAGAAXABYAFgAWABQAEwATABMAEgARAA4ADQAN
AAwADAAMAAwACgAKAAoACgAKAAgACAAIAAgACgAKAAoACgAKAAkACQAJAAcABwAHAAcA
CQAJAA==
         </WaveFormData>
      </LeadData>
      <LeadData>
         <LeadByteCountTotal>10000</LeadByteCountTotal>
         <LeadTimeOffset>0</LeadTimeOffset>
         <LeadSampleCountTotal>5000</LeadSampleCountTotal>
         <LeadAmplitudeUnitsPerBit>4.88</LeadAmplitudeUnitsPerBit>
         <LeadAmplitudeUnits>��V</LeadAmplitudeUnits>
         <LeadHighLimit>2147483647</LeadHighLimit>
         <LeadLowLimit>268435456</LeadLowLimit>
         <LeadID>V2</LeadID>
         <LeadOffsetFirstSample>0</LeadOffsetFirstSample>
         <FirstSampleBaseline>0</FirstSampleBaseline>
         <LeadSampleSize>2</LeadSampleSize>
         <LeadOff>FALSE</LeadOff>
         <BaselineSway>FALSE</BaselineSway>
         <ExcessiveACNoise>FALSE</ExcessiveACNoise>
         <MuscleNoise>FALSE</MuscleNoise>
         <LeadDataCRC32>2453336730</LeadDataCRC32>
         <WaveFormData>
LgAuAC4ALgAzADYAOQA8AEEARABHAEoATQBQAFMAVgBZAFwAXwBiAGUAZgBnAGgAaQBq
AGsAbABpAGgAZwBmAGMAYABdAFoAVQBSAE8ATABHAEIAPQA4ADIALgAqACYAIQAeABsA
GAAVABIADwAMAAsACgAJAAgABgAGAAYABgAGAAYABgAGAAQABAAEAAQABAAEAAQABAAE
AAQABAAEAAQABAAEAAQABgAGAAYABgAIAAgACAAIAAoACgAKAAoACwAMAA0ADgAOAA4A
DgAOAA4ADgAOAA4AEAAQABAAEAAOAA4ADgAOABAAEAAQABAADwAOAA0ADAAMAAwADAAM
AAwADAAMAAwACgAKAAoACgAIAAgACAAIAAYABgAGAAYABgAGAAYABgAGAAYABgAGAAYA
BgAGAAUAAwADAAQABAADAAMAAgACAAEAAQACAAIABAAEAAUABQADAAMABAAEAAYABgAG
AAcABwAGAAUABAABAAEAAQAAAAAAAgAAAP7//////////////////////wAA/////wAA
AAAAAAAA///+//3//f/8//z//P/8//z//P/9//3//f/7//v/+//7//v/+v/6//r/+v/6
//r/+v/6//r/+v/6//z//P/8//z/+v/6//r/+v/9/wUAEwAoAD4ATQBTAFgAWQBOAEEA
LwAdABYAJQAuAB4A/v/i/9L/0f/d/+///f8CAAMABgAEAAEA///+//7/AAABAP//AAAA
AAAA//////////8BAAIAAwAFAAIAAQAAAP//AQACAAIABAAEAAQABAAEAAQABAAEAAQA
BgAIAAgACAAIAAgACAAIAAoADAAMAAwADAANAA4ADgAPABAAEQASABUAFQAWABcAFwAY
ABkAGgAbAB0AIAAhACMAJQAnACkAKQAsAC4AMQA2ADkAPQBAAEEARABJAE0AUQBUAFgA
XABgAGMAZgBpAGoAawBuAHAAcABxAHIAcwBxAHEAcABwAGsAaQBmAGMAYABcAFgAUwBO
AEkAQwA+ADkANAAuACcAIwAdABkAFQAVABEADgAKAAkACAAFAAQAAgAAAAAA//8AAAAA
/v/+//3//f/8//r/+v/7//v/+//6//r/+v/5//f/9//3//j/+v/5//n/+f/3//j/+P/4
//r/+v/6//r/+//7//3//f/9//3//f/9/wEAAQABAAEA/////wAAAAD//////////wEA
AQABAAEAAAD///7//f////////////3//f/8//z//P/8//z//P/6//n/+f/5//j/+P/5
//n/+f/5//n/+P/4//f/9//2//T/9P/0//T/9P/0//T/9P/z//P/8//0//T/9f/1//T/
9P/x//H/8v/y//L/8v/z//P/8//z//T/9P/0//T/9P/1//X/9P/z//L/7//v/+//7v/w
//L/8P/u/+//7//v/+//7//v/+//7//w/+//7//w/+7/7v/u/+3/7v/t/+3/7P/s/+z/
7P/s/+z/7f/t/+3/7f/t/+3/7f/t/+z/7P/s/+z/7P/s/+z/7P/s/+z/7P/q/+r/6v/q
/+z/7P/s/+z/7f/z/wEAFAAsADsAQwBGAEEAMgAlABMAAQD+/w0AFgAMAPD/0v/C/8P/
zf/d/+v/8P/x//L/8v/x/+//7v/u/+7/7//v//D/8P/w/+//7//v/+//7//w//H/8//z
//P/8//z//H/8v/y//T/9v/2//b/9v/4//j/+P/4//j/+v/6//r//P/8//z//P/8//7/
/v/+////AQADAAQABQAGAAcACAAJAAkACgALAA0ADgAPABAAEQATABYAFwAbAB0AHwAh
ACMAJgAoACsAMAAzADcAOgA/AEIARwBLAE0AUABUAFgAXgBhAGQAZwBoAGkAbABuAG8A
bwBvAG8AbwBvAG4AbgBrAGkAZgBjAGAAXABYAFMATgBJAEMAPgA3ADIALAAlACIAHQAa
ABcAFAAPAAsABgAFAAQAAQAAAAAA/v/+//3//P/8//r/+v/7//v/+v/4//j/+f/5//n/
+v/6//r/+f/5//n/+f/6//r/+f/5//n/+f/6//r/+v/8//z//P/8//3//f//////AQAB
AAEAAQADAAMAAwADAAUABQAGAAYABQAFAAUABQAHAAcABwAHAAUABQAFAAUABwAHAAcA
BwAHAAcABgAGAAYABgAGAAYABgAFAAUABQACAAIAAwADAAMAAwADAAIABAADAAMAAgAC
AAIAAgACAAIAAgACAAIAAgACAAIAAgABAAEAAQACAAIAAQABAAAAAAD/////AAAAAAAA
AAABAAEAAQABAAIAAgACAAIAAgADAAIAAgACAAIA/////////v8AAAIAAAD+////////
//////////////8AAP////8AAAAAAAAAAP///v/9//3//P/8//z//P/8//z//f/9//3/
/f/9//3//f/7//r/+v/6//v//P/9//7//P/8//z//P/8//z//P/8//z//P/8//z//f//
/wcAGAAuAEEATQBSAE8APgArABsACQD8/wEAEgAWAAYA6P/O/8X/zf/b/+v/9v/3//b/
+P/1//H/8P/w//D/8f/z//T/9P/0//H/8f/x//H/7//w//H/8//z//P/8//z//L/8v/x
//L/9P/0//T/9P/0//T/9P/0//T/9v/2//b/+P/4//j/+P/4//r/+v/6//z//f/+//7/
/f/+////AAABAAEAAgADAAcACAAJAAoACQALAA4ADwARABMAFQAXABkAHAAeACEAJgAp
AC0AMAAzADYAOwA/AEEARABIAEwAUABTAFYAWQBcAF0AYABiAGIAYwBkAGUAYwBjAGIA
YgBfAF0AWgBXAFYAUgBOAEkARAA/ADkANAAtACgAIgAbABcAEQANAAkABgABAP3/+P/3
//b/8//y//D/7v/u/+3/7P/s/+r/6v/p/+n/6P/m/+T/5f/l/+X/5v/m/+b/5f/j/+P/
4//k/+b/5f/l/+X/4//k/+T/5P/k/+T/5P/k/+f/5//p/+n/5//n/+f/5//r/+v/6//r
/+v/6//s/+z/6//r/+v/6//t/+3/7f/t/+3/7f/t/+3/7f/t/+3/7f/v/+//7v/u/+7/
7v/u/+7/7v/t/+3/7f/s/+z/7f/t/+3/7f/t/+z/7v/t/+3/7P/q/+r/6v/q/+r/6v/u
/+z/6//q/+n/6P/o/+j/6P/n/+n/6f/q/+r/5//n/+b/5v/m/+f/6f/q/+j/6P/p/+n/
6f/p/+r/6v/s/+z/7P/t/+z/7P/s/+z/7f/t/+3/7P/s/+7/7P/q/+n/6f/p/+n/6f/p
/+n/6f/m/+X/5f/m/+f/6P/p/+n/6P/n/+f/5v/m/+b/5v/m/+b/5//n/+f/5v/l/+T/
4//k/+T/5f/m/+T/5P/k/+T/5P/k/+T/5P/k/+T/5P/k/+T/5P/k/+T/5f/p//P/AAAU
ACkANQA4ADsAMgAhAA8A/f/s/+3//P8CAPL/1P+6/6//tf/H/9n/5P/l/+b/6P/p/+f/
5v/m/+T/5f/l/+b/5v/m/+f/5//n/+f/5//o/+n/6//n/+f/5//n/+j/6v/r/+7/7P/s
/+z/7P/u/+7/7v/u/+7/8P/w//D/8v/y//L/8v/0//b/9v/2//b/9//4//j/+f/6//v/
/P//////AAABAAEAAgADAAQABwAJAAwADQANAA8AEQATABcAGgAcAB8AIgAlACkALAAv
ADIANwA7AD8AQgBGAEoATgBRAFQAVwBcAF0AYABiAGQAZQBmAGcAZQBlAGQAZABhAF8A
XABZAFYAUgBOAEkAQwA/ADoANgAvACoAJAAdABcAEQANAAkABwADAAAA/P/5//j/9f/0
//L/8P/w/+//7v/u/+z/7P/r/+v/6v/o/+j/6f/p/+n/6P/o/+j/5//n/+f/5//o/+j/
5//n/+f/5f/m/+b/5v/o/+j/6P/o/+n/6f/r/+v/6//r/+v/6//t/+3/7f/t/+3/7f/u
/+7/8f/x//H/8f/v/+//7//v/+3/7f/t/+3/7//v/+//7//v/+//7v/u/+7/7v/u/+7/
7v/t/+3/7f/u/+7/7//v/+3/7f/t/+z/7P/r/+v/6v/s/+z/7v/u/+z/6v/q/+r/6v/s
/+z/7P/r/+v/6//s/+z/6//r/+r/6v/r/+v/7P/s/+z/7P/t/+3/7//v//D/8P/u/+7/
7v/v//L/8v/y//L/8//z//P/8v/w//L/8P/u/+//7//v/+//7v/t/+z/6//q/+n/6f/q
/+z/7P/s/+v/6P/n/+f/5v/o/+j/6P/o/+j/6f/p/+n/5//n/+f/5//p/+j/6P/o/+b/
5v/m/+b/6P/o/+j/6P/o/+j/6P/o/+b/5v/m/+b/5//t//X/BAAaADMAPQBEAEsASgA9
ACkAEwAAAAEADAAIAPD/0v+8/7f/v//P/+H/6P/r/+z/8P/x/+//7P/s/+z/7f/r/+z/
7P/s/+3/7f/t/+3/7f/u/+//8f/v/+//7//v//H/8v/y//T/8v/y//L/8v/0//T/9P/0
//b/+P/4//j/+v/6//r/+v/6//z//P/8//z//f/+//7///8AAAEAAgADAAMABAAFAAcA
CAAJAAoACwANABAAEQARABMAFQAXABsAHgAgACMAJAAnACsALgAxADQAOQA9AEEARABI
AEwATgBRAFQAVwBcAF0AYABiAGQAZQBmAGcAZwBnAGYAZgBlAGMAYABdAFoAVgBSAE0A
SwBHAEIAPgA5ADQALgAnACMAHQAZABUAEwAPAAwACAADAAIA///+//7//P/8//v/+P/4
//b/9v/3//f/9v/0//T/9f/1//X/8v/y//L/8f/x//H/8f/y//L/8f/x//H/7//w//D/
8P/x//L/8//0//T/8//0//P/9f/1//X/9f/1//X/9f/1//X/9f/2//b/+f/5//n/+f/3
//f/9//3//n/+f/5//n/9//3//f/9//1//X/9P/0//X/9v/3//j/9v/1//X/9f/2//b/
9//3//X/9f/1//T/9v/1//X/9P/2//b/9v/2//T/9P/0//T/9P/0//T/9P/0//T/8//x
//H/8v/y//P/8//y//L/8f/x//L/8v/y//L/8//z//P/8//0//T/8v/y//L/8//0//T/
9P/0//P/8//z//L/8P/y//D/7v/v/+//7//v/+7/7f/s/+v/7P/r/+v/7P/q/+r/6v/p
/+j/5//n/+b/5v/m/+b/5v/m/+f/5//n/+f/5//n/+f/5//m/+b/5v/m/+b/5v/m/+b/
5v/m/+b/5v/m/+b/5v/m/+b/5v/m/+n/8/8DABgALgA7AEEARAA/ADYAJwATAAMACAAX
ABYAAADg/8j/vv/B/9H/4//r/+z/7//y//L/7//r/+r/6v/q/+n/6f/q/+r/6v/p/+n/
6f/p/+f/6P/p/+v/6//r/+v/6//p/+r/6v/s/+z/7P/s/+z/7v/u/+7/7v/v//D/7//u
/+//8P/x//L/8v/0//T/9P/2//f/+P/4//n/+v/7//z/+//7//z//f8BAAIAAwAEAAUA
BwAKAAsADQAPABEAEwAVABgAGgAdACAAIwAnACoALwAyADcAOwA9AEAARABIAEwATwBS
AFUAWgBbAF4AYABgAGEAYgBjAGUAZQBkAGQAXwBdAFoAVwBWAFIATgBJAEQAPwA5ADQA
LwAqACQAHQAYABMAEAANAAkABQACAP7/+//6//f/9v/0//L/8v/x//D/8P/u/+7/7//v
/+7/7P/q/+v/6//r/+r/6v/q/+n/6//r/+v/7P/q/+n/6f/p/+v/7P/s/+z/6v/q/+r/
6v/t/+3/7//v//H/8f/x//H/8//z//P/8//1//X/9v/2//X/9f/1//X/9//3//f/9//3
//f/9//3//f/9//3//f/+f/5//j/+P/2//b/9v/2//b/9f/1//X/9P/0//X/9f/z//P/
8//y//T/8//z//L/8P/w//D/8P/y//D/8P/z//L/8P/w//D/8P/w//D/8P/v//H/8f/y
//L/7//v/+7/7v/v/+//8P/w/+7/7v/v/+//7//v//D/8P/u/+7/7v/v//D/8P/w//D/
8P/x//L/8v/x//L/7//s/+n/6f/p/+n/6//r/+v/6//o/+f/5//o/+r/6v/q/+n/6P/n
/+f/5v/m/+b/5v/m/+b/5//n/+f/5v/l/+T/4//l/+T/5P/k/+T/5P/k/+T/5P/k/+T/
5P/k/+T/5P/k/+L/4v/i/+L/5f/p//P/AgAWACcAMwA4ADcAKgAdAA8A/f/w//f/CAAM
APz/4P/G/7v/wf/P/+H/6v/p/+j/6P/n/+X/4v/i/+T/5f/j/+T/5P/k/+P/4//j/+P/
4//k/+X/5//l/+X/5f/l/+f/6P/o/+r/6P/o/+j/6P/o/+j/6P/o/+r/7P/s/+z/6v/q
/+r/6v/s/+7/7v/u//D/8f/y//L/8//0//X/9v/3//f/+P/5//v//P/9//7///8BAAQA
BQAHAAkACwANAA8AEgAUABcAHAAfACMAJgAoACoALgAxADcAOgA+AEIASABLAE4AUQBU
AFUAWABaAFwAXQBeAF8AXQBdAFwAXABaAFkAVwBVAFQAUABMAEcAQQA9ADgANAAtACgA
IgAbABcAEQANAAkABwADAAAA/P/5//j/9f/0//L/8P/w/+//7v/u/+z/7P/p/+n/6P/m
/+b/5//n/+f/5v/m/+b/5f/l/+X/5f/m/+b/5f/l/+X/5P/k/+P/4v/k/+T/5P/k/+P/
4//l/+X/5f/l/+X/5f/n/+f/5//n/+f/5//o/+j/6f/p/+n/6f/r/+v/6//r/+v/6//r
/+v/7f/t/+3/7f/r/+v/6v/q/+r/6v/q/+r/6v/p/+n/6f/m/+b/5//n/+n/6f/p/+j/
6P/n/+f/5v/m/+b/5v/m/+T/5P/k/+P/4//i/+T/5P/k/+T/5P/k/+T/4//h/+H/4v/i
/+P/4//i/+L/4f/h/+L/4v/k/+T/5f/l/+f/6f/s/+7/8f/y//P/9f/5//r/+//8//v/
+//7//r/+v/8//r/+P/3//f/9//3//n/+f/5//n/+v/5//n/+v/4//j/+P/3//j/9//3
//b/9v/2//b/9v/0//X/9f/1//b/9//4//n/9//2//b/9v/4//j/+P/4//j/+P/4//j/
+P/4//j/+P/6//r/+v/6//3/AwATACgAPABJAE8ATgA/ACwAGwALAP3/AAARABwAFAD8
/+D/0v/X/+X/9f///wAAAQACAAIA///9//z/+v/6//////8AAAAAAAABAAEAAQABAP//
AAABAAMAAgADAAQABQAFAAYABgAIAAgACAAIAAgACgAKAAoACgAKAAwADAAMAA4ADgAO
AA4ADgAQABAAEAASABMAFAAUABUAFgAXABgAGQAZABoAGwAfACAAIQAiACEAIwAmACcA
KwAtAC8AMQA1ADgAOgA9AD4AQQBFAEgATQBQAFUAWQBbAF4AYgBmAGoAbQBwAHMAdAB1
AHgAegB6AHsAfAB9AH0AfQB8AHwAeQB3AHQAcQBsAGgAZABfAFoAVQBPAEoARAA+ADcA
LwAsACcAJAAhAB0AGQAWABIAEQAQAA0ADAAKAAgACAAHAAYABgAEAAQABAAFAAUABAAC
AAMAAwADAAIAAgACAAEAAwADAAMABAACAAEAAQABAAEAAgACAAIAAAAAAAAAAAADAAMA
BQAFAAMAAwADAAMAAwADAAMAAwAFAAUABgAGAAUABQAFAAUABwAHAAcABwAHAAcABwAH
AAcABwAHAAcABwAHAAYABgAFAAQAAwACAAIAAQABAAEAAAAAAAEAAQD////////+/wAA
//////7//P/8//z//P/8//7//P/8//z//P/8//r/+v/6//n/+//7//z//P/5//n/+P/4
//f/9//4//j/+P/4//n/+f/5//n/+v/6//z//P/8//3//v/+//7//v/9//3//f/8//v/
/P/5//b/8//z//P/8//1//X/9f/1//L/8f/x//L/8v/y//L/8f/y//H/8f/w//D/8P/w
//D/8//1//b/9//1//X/9f/1//f/9v/2//b/9v/2//b/9v/0//T/9P/0//b/9v/2//b/
+P/4//j/+P/7/wEACwAcADIAQwBJAEoARwA2ACEADQD7//L/+/8KAAoA+P/e/8j/xf/R
/+P/9f/+//3//v/+//3/+//6//z//P/9//3//v/+//7////////////9//7///8BAP//
/////////f/+//7/AAD9//z/+//6//j/+P/4//j/+P/6//r/+v/4//j/+P/4//j/+v/6
//r/+v/7//z//P/9//7///8AAAMAAwAEAAUABQAGAAcACAALAA0AEAARABEAEwAVABcA
FwAaABwAHwAkACcAKwAuAC8AMgA3ADsAPQBAAEQASABKAE0AUABTAFQAVQBYAFoAXABd
AF4AXwBdAF0AXABcAFkAVwBUAFEAUABMAEgAQwA+ADkAMwAuACkAJAAeABcAEQALAAcA
AwADAP///P/4//f/9v/z//L/7v/s/+z/6//s/+z/6v/q/+n/6f/o/+b/5P/l/+X/5f/k
/+T/5P/j/+P/4//j/+T/5P/j/+P/4//j/+T/5P/k/+T/5P/k/+T/5f/l/+f/5//l/+X/
5f/l/+f/5//n/+f/5//n/+j/6P/p/+n/6f/p/+n/6f/p/+n/6f/p/+n/6v/q/+r/6v/q
/+j/6P/o/+f/5//n/+j/6P/p/+n/6P/o/+X/5f/m/+b/6P/o/+n/6f/p/+n/6v/q/+r/
6v/q/+v/7v/u/+7/7v/r/+v/6//q/+v/7v/t/+z/6//r/+v/6//q/+n/6P/n/+j/5//n
/+j/5//m/+X/4//j/+P/5P/k/+T/5P/k/+T/4v/j/+P/4//l/+X/5f/l/+P/4v/i/+L/
5P/k/+T/5P/i/+L/4v/i/+L/4v/i/+L/4v/i/+L/4v/h/+f/8f8EABwAMQA9AEQAQQAs
ABMA/f/p/9z/4//w//T/4P/A/6j/pf+z/8X/1//i/+X/6P/o/+X/4//i/+L/4v/l/+X/
5v/m/+b/5//n/+f/5//n/+j/6f/r/+r/6//s/+3/6//s/+z/7v/w//D/8P/w//L/8v/y
//L/8v/0//T/9P/2//b/9v/2//b/+P/4//j/+v/7//z//P/9//7///8AAAEAAQACAAMA
BwAIAAkACgAJAAsADgAPABIAFQAYABsAHQAgACIAJQAqAC0AMQA0ADkAPABBAEUASQBM
AFAAVABaAF0AYABjAGYAZwBqAGwAbABtAG4AbwBtAG0AbABsAGcAZQBiAF8AWgBWAFIA
TQBGAEEAOwA2ADEALAAmAB8AGgAVABIADwALAAcABAAAAAAAAAD+//7//P/6//r/+f/6
//r/+P/4//f/9//2//T/9P/1//X/9f/0//T/9P/z//P/8//z//T/9P/z//P/8//1//b/
9v/2//b/9v/2//b/+f/5//v/+//5//n/+f/5//v/+//7//v/+//7//z//P/7//v/+//7
//3//f/9//3//f/9//3//f/9//3//f/9//3//f/8//z/+v/6//r/+v/8//v/+//7//j/
+P/5//n/+f/5//n/+P/4//f/9//2//b/9v/2//b/9v/2//b/9f/z//P/8//y//L/8v/y
//L/8v/y//L/8f/x//H/8f/w/+7/7//w//H/7//v/+//7//t/+z/7v/v/+7/7v/u/+7/
7v/s/+z/7P/r/+v/6//s/+z/6//r/+r/6v/p/+n/6v/q/+r/6v/r/+v/6//r/+z/7P/s
/+z/7P/t/+7/7v/u/+7/7//v/+//7v/u//D/7v/s/+n/6f/p/+n/6f/p/+n/6f/m/+X/
5f/m/+b/5v/m/+X/5v/l/+X/5P/i/+L/4v/i/+L/4//j/+P/4//j/+P/4//j/+L/4v/i
/+L/4v/i/+L/4v/i/+L/4v/i/+L/4v/i/+L/4v/i/+L/5f/r//P/AgAYAC8AOQA6AD8A
PgAxABsAAQDu//H//P/2/97/wP+u/63/t//H/9v/5P/l/+r/7v/t/+n/6P/q/+j/6//q
/+r/6f/o/+X/5f/l/+X/5//o/+n/6//n/+f/5//n/+f/6P/o/+r/6v/q/+r/6v/q/+r/
6v/q/+z/7v/u/+7/7v/u/+7/7v/u//D/8P/w//D/8f/y//L/8//0//X/9v/3//f/+P/5
//r/+v/6//r/+//9/wAAAQADAAUABwAJAAkADAAOABEAEgAVABkAHAAeACAAJAAnACsA
LgAyADYAOAA7AD4AQQBFAEcASwBOAFIAUwBUAFUAVwBXAFYAVgBUAFMAUQBPAE0ASgBH
AEMAQAA9ADkANgAzAC4AKAAhAB0AFwATAA8ADQAJAAYAAgD+//z/+P/2//T/8v/y//H/
7v/u/+z/7P/r/+v/6v/o/+j/6f/p/+n/6P/o/+j/5//l/+X/5f/m/+j/5//n/+f/5f/m
/+b/5v/o/+j/6P/o/+n/6f/r/+v/6f/p/+n/6f/r/+v/6//r/+n/6f/q/+r/7P/t/+7/
7//v/+//7//v/+//7//v/+//7//v/+//7//t/+3/7P/s/+z/7P/s/+z/7v/t/+3/7f/q
/+r/6//r/+3/7f/t/+z/6//p/+j/5v/o/+j/6P/o/+r/6P/m/+T/5P/k/+T/5v/m/+b/
5f/j/+P/5P/k/+H/4f/g/+D/3//f/+D/4P/e/97/3//f/+H/4f/i/+L/4v/i/+L/4//k
/+T/5P/k/+P/4//j/+L/4P/i/+D/3v/d/93/3f/d/9z/2//a/9n/1//V/9T/1P/U/9T/
1P/T/9D/z//P/87/zv/O/87/zv/O/8//z//P/87/zf/M/8v/zf/M/8z/zP/M/8z/zP/M
/8z/zP/M/8z/yv/K/8r/yv/M/8z/zP/M/9H/1//h//L/CgAbACEAKAArACQAGQAHAPH/
6P/z//7/8P/U/7j/rP+r/7P/w//P/9L/0//W/9j/1f/T/9D/0P/Q/9H/0P/Q/8//zv/O
/8//0P/R/9D/0P/Q/9H/0f/R/9H/0f/T/9T/1P/W/9T/1P/U/9T/1v/W/9b/1v/W/9j/
2P/Y/9r/2v/a/9r/3v/g/+D/4P/e/9//4P/g/+P/5P/l/+b/5f/l/+b/5//p/+r/6//s
/+3/7//y//P/8//1//f/+f/9/wAAAgAFAAYACQANABAAEwAWABsAHwAjACYAKgAuADQA
NwA6AD0AQgBDAEYASABKAEsATABNAE8ATwBOAE4ATQBLAEgARQBCAD4AOgA1ADEALQAo
ACQAHwAaABQADQAIAAMAAAD9//n/9f/y/+7/6//q/+f/5v/k/+L/4v/h/97/3v/c/9z/
3f/d/9z/2v/a/9v/2//b/9j/2P/Y/9f/2f/Z/9n/2v/Y/9f/1//X/9f/2P/Y/9j/2f/a
/9v/3P/c/9v/3P/b/9z/3f/e/9//3//f/9//3//f/9//4P/g/+H/4f/h/+H/3v/d/9z/
2//b/9v/2//b/9n/2f/Z/9n/2f/Z/9j/2P/Y/9j/2P/Y/9j/1//X/9f/1v/W/9f/1//W
/9X/1P/S/9L/0f/R/9D/0v/S/9L/0v/Q/9D/0P/R/9L/0v/S/9L/0v/Q/9D/0P/P/8//
z//Q/9D/z//P/87/zv/L/8v/zP/M/87/zv/P/8//z//P/9D/0P/R/9L/0//V/9b/1v/W
/9b/1//X/9f/1v/Y/9r/2P/W/9b/1//Y/9n/2//b/9v/2//a/9n/2f/a/9z/3P/c/9v/
3P/b/9v/2v/a/9r/2v/a/9r/2//b/9v/2//b/9v/2//b/9r/2v/a/9z/3P/c/9z/2v/a
/9r/2v/c/9z/3P/c/9z/3P/c/9z/4//v/wMAGgAsADMAOwA6ADEAJAAVAAMA/f8IABUA
EAD2/9b/vv+6/8H/z//d/+X/5v/n/+b/5P/f/93/3P/e/+D/4f/f/+D/4P/g/9//3//f
/9//4f/i/+P/5f/j/+P/4//j/+P/5P/k/+b/5v/m/+b/5v/k/+T/5P/k/+j/6v/q/+r/
6v/q/+r/6v/q/+z/7P/s/+3/7//x//L/8f/y//P/9P/3//f/+P/5//v//P/9//7///8B
AAQABQAJAAsADQAPABEAFAAWABkAHgAhACUAKAApACwAMQA1ADsAPgBCAEYASgBNAFAA
UwBWAFcAWgBcAF4AXwBgAGEAXwBfAF4AXgBbAFkAVgBTAFIATgBKAEUAQAA7ADUAMAAr
ACYAIAAZABMADQAJAAUAAQD9//r/9v/1//T/8f/w/+7/7P/s/+v/6P/o/+b/5v/l/+X/
5P/i/+L/4//j/+P/5P/k/+T/4//h/+H/4f/i/+T/4//j/+P/4//k/+T/5P/k/+T/5P/k
/+X/5f/n/+f/5f/l/+X/5f/p/+n/6f/p/+n/6f/q/+r/6//r/+v/6//r/+v/6//r/+v/
6//r/+v/7f/t/+3/7f/t/+3/7P/s/+z/7P/s/+z/7P/r/+v/6//q/+r/6//r/+3/7f/t
/+z/7v/t/+3/7P/s/+z/7P/s/+7/7P/s/+z/7P/s/+z/7P/r/+v/6//s/+z/6//r/+r/
6v/p/+n/6v/q/+r/6v/r/+v/6f/p/+r/6v/s/+z/7P/t//D/8P/w//D/7//v/+//7v/s
/+7/7P/q/+f/5//n/+f/6P/p/+r/6//p/+f/5v/m/+j/6P/o/+f/5v/l/+X/5P/i/+L/
4v/i/+T/5f/l/+X/4//j/+P/4//h/+D/4P/g/+D/4P/g/+D/3v/e/97/3v/e/97/3v/e
/97/3v/e/97/3//n//X/DAAeAC0ANwA2ACUAFgALAP3/8f/w////CgAIAPD/0P++/8H/
yf/X/+P/5v/j/+L/4P/f/93/3P/c/97/3//f/+D/4P/g/9//3//f/9//3//g/+H/4//j
/+P/4//j/+P/5P/k/+b/5v/m/+b/5v/m/+b/5v/m/+b/6P/o/+j/6P/o/+j/6P/o/+r/
6v/q/+z/7f/u/+7/7//w//H/8v/1//X/9v/3//n/+v/7//z//f///wIAAwAFAAcACQAL
AA8AEgAUABcAGgAdACEAJAAnACoALwAzADcAOgA+AEIASABLAE4AUQBSAFMAVgBYAFwA
XQBeAF8AXQBdAFwAXABbAFkAVgBTAFAATABIAEMAPgA5ADMALgAnACIAHAAVABEACwAH
AAMA///7//j/9P/z//L/7//u/+v/6P/n/+X/5v/m/+T/5P/j/+P/4v/g/+D/4f/h/+H/
5P/i/w==
         </WaveFormData>
      </LeadData>
      <LeadData>
         <LeadByteCountTotal>10000</LeadByteCountTotal>
         <LeadTimeOffset>0</LeadTimeOffset>
         <LeadSampleCountTotal>5000</LeadSampleCountTotal>
         <LeadAmplitudeUnitsPerBit>4.88</LeadAmplitudeUnitsPerBit>
         <LeadAmplitudeUnits>��V</LeadAmplitudeUnits>
         <LeadHighLimit>2147483647</LeadHighLimit>
         <LeadLowLimit>268435456</LeadLowLimit>
         <LeadID>V3</LeadID>
         <LeadOffsetFirstSample>0</LeadOffsetFirstSample>
         <FirstSampleBaseline>0</FirstSampleBaseline>
         <LeadSampleSize>2</LeadSampleSize>
         <LeadOff>FALSE</LeadOff>
         <BaselineSway>FALSE</BaselineSway>
         <ExcessiveACNoise>FALSE</ExcessiveACNoise>
         <MuscleNoise>FALSE</MuscleNoise>
         <LeadDataCRC32>3353222026</LeadDataCRC32>
         <WaveFormData>
IgAiACIAIgAnACoALQAwADQAOAA8AEAAQwBGAEkATABRAFQAVwBaAFsAXABdAF4AYABg
AGAAYABdAFwAWwBaAFUAUgBPAEwASQBGAEMAQAA7ADYAMQAsACgAJAAgABwAFwAUABEA
DgAKAAgABgAEAAEAAAD///7/+//6//n/+P/2//b/9v/2//T/9P/0//T/8//y//H/8P/y
//L/8v/y//L/8v/y//L/8//0//X/9v/4//j/+P/4//n/+v/7//z//v/+//7//v/+//7/
/v/+/wAAAAAAAAAAAAAAAAAAAAAAAAAAAAAAAAIAAgACAAIAAAAAAAAAAAD+//7//v/+
/wAAAAAAAAAA///+//3//P/8//z//P/8//z//P/8//z/+v/6//r/+v/6//r/+v/6//r/
+v/5//n/+f/5//n/+P/4//j/+P/5//n/+f/4//j/+f/5//n//P/7//v//f/9//////8A
AAAA/v/+//7////9//3//f/9//////////7////9//3//v/+//z//P/7//n/+f/5//n/
+f/5//n/9//0//T/8//y//L/8//0//X/+P/7//7/AQABAAEAAQABAAMAAwACAAIABAAE
AAQABAAEAAQABAAEAAYABgAFAAUAAwADAAMAAwAFAA4AIAA5AFkAeACSAK8AzADgAOQA
2QDFAK8AmAB0ADoA9f/B/6P/nP+l/7n/y//W/9z/5f/t/+//8f/z//j/+//9//3//f/9
//7/AAAAAAEAAQADAAQABQAGAAUABAAEAAMABQAFAAUABwAHAAcACAAIAAoACwAMAAwA
DgAQABAAEQASABMAEwAVABYAGAAaABsAHAAdAB0AHgAeAB4AHwAgACEAIgAjACQAJQAm
ACcAKQAqACsALQAuADMAMQAxADMANQA3ADoAPABDAEUARwBKAE0AUQBWAFsAWwBfAGMA
ZwBrAG0AbwBxAHIAcwB0AHUAdAB1AHQAcwByAHIAcQBuAGwAaQBmAGMAXgBaAFUAUABK
AEUAQAA8ADcAMgAtACkAJAAeABoAFQAQAA0ADAAIAAUAAwABAP7/+//5//n/+P/2//b/
9v/1//H/8f/x//D/8P/w/+//7//w/+//7v/u/+7/7f/t/+z/7v/s/+v/6//p/+r/6//r
/+n/6v/q/+v/7f/s/+z/7f/s/+3/7f/t//D/8P/w//D/8v/y//P/9P/0//T/9P/1//X/
9f/2//b/9P/1//X/9v/2//X/9f/1//P/8//z//P/9P/0//T/9P/0//T/9P/0//P/8v/x
//D/7//w//H/8v/w//D/8P/w/+7/7v/u/+7/7v/s/+z/6//r/+v/6//r/+r/7P/s/+z/
7f/r/+v/6v/q/+3/7f/t//D/7//v//H/8f/x//H/8v/y//D/8P/w//H/7//v/+//7//x
//H/8f/w//H/7//v//D/8P/u/+7/7f/v/+//7//v/+7/7f/s/+n/6P/o/+f/5v/j/+P/
4//j/+P/4//j/+P/5f/l/+X/5f/j/+P/4v/i/+T/5P/k/+T/4v/i/+L/4v/k/+T/4//j
/+X/5f/l/+X/5//u//z/FwA5AFoAdgCTAKoAugDCALsAqQCRAHYAUgAcANv/pf+J/4D/
if+d/7H/uv/C/8v/z//R/9P/1f/Y/9v/3f/f/9//3//g/+D/4P/h/+H/4f/i/+P/5P/k
/+T/5f/l/+X/5f/l/+f/6f/p/+r/6v/o/+n/6v/q/+r/7P/s/+3/7v/v/+//8f/z//T/
9f/1//j/+f/5//r//P/8//3//v///wAAAQACAAUABgAHAAkACgALAA0ADgASABEAEgAV
ABkAGwAeACAAJQAnACkALAAxADUAOgA/AD8AQwBHAEsAUABTAFYAWQBdAF8AYQBjAGMA
ZQBlAGUAZQBmAGYAZABhAF8AXQBbAFcAVABQAEwASABDAD4AOgA1ADAAKwAnACMAHgAb
ABcAEgAPAA4ACgAJAAcABQACAAEA//////7//v/+//7//f/7//v/+//6//r/+v/5//n/
+v/5//j/+P/3//f/+P/4//r/+P/3//f//f8CAAcACwAMAA4ADwARAA0ACgAIAAcABgAF
AAMAAQACAAIAAgACAAQABAAFAAYABAAEAAQABQAFAAUABgAGAAQABQAFAAYABgAFAAUA
BQAFAAUABQAFAAIAAgACAAIAAgACAAIAAgAAAAAAAAAAAAAAAAAAAAAAAAAAAAAAAAAA
AP///f/8//7//P/8//z//P/6//r/+f/5//v/+//7//r/+v/6//r/+//5//n/+P/4//v/
+//7//7//v/9//7//f/9//3//v/+/wAAAAAAAAEAAAD///7//f/////////+/////f/9
//7//v/8//z/+//7//v/+//7//n/+f/5//f/9P/0//P/8v/v/+//7//v/+//7//v/+//
8f/x//H/8f/v/+//7v/u//D/8P/w//D/7v/u/+7/7v/u/+7/7f/t/+3/7f/t/+3/6//u
//j/DQApAEgAaACDAJoArAC4ALsArwCbAIQAaABAAAcAyf+d/4j/h/+X/63/vP/E/83/
0//V/9f/2//e/+H/4//n/+f/5//o/+b/5v/n/+f/6f/q/+v/7P/s/+z/7f/t/+v/6//r
/+3/7//v//D/8P/w//H/8v/y//D/8v/y//P/8v/z//P/9f/z//T/9f/1//j/+f/5//r/
+v/6//v//P/9//7///8AAAMABAAFAAcABgAHAAkACgAOAA0ADgARABUAFwAaABwAIQAj
ACUAKAArAC8ANAA5ADkAPQBBAEUASgBNAFAAUwBVAFcAWQBbAF0AXwBfAF8AXQBeAF4A
XABbAFkAVwBVAFEATgBKAEYAQgA9ADgANAAvACoAJQAhAB4AGAAUAA8ACAAFAAQAAAD/
//3/+//4//f/9f/1//T/8v/y//L/8f/v/+//7//u/+z/7P/r/+v/7P/r/+r/6v/p/+n/
6v/q/+z/6v/p/+n/6//s/+3/7f/s/+z/6//r/+z/7P/t/+//7//v/+7/7f/w//D/8P/w
//D/8P/x//L/8P/w//D/8f/z//P/9P/0//L/8//z//T/9P/z//P/8//z//P/8//z//L/
8v/y//L/8v/y//L/8v/x//D/7//u/+7/7v/u/+7/8P/w//D/8P/v/+3/7P/s/+7/7v/v
//D/7//u/+3/7P/s/+z/6//r/+3/7f/t/+z/6v/q/+r/6//r/+v/6v/q/+v/6//r/+7/
7//v//H/8f/z//P/9P/0//L/8v/y//P/9f/1//X/9f/1//X/9f/0//X/8//z//T/9P/y
//L/8f/w/+//7v/t/+7/7//w/+//6//q/+j/5v/l/+X/5f/l/+X/5f/l/+X/4//j/+P/
4//l/+X/5P/k/+L/4v/i/+L/4v/i/+L/4v/i/+L/4f/h/+P/4//j/+P/5f/o//D/AQAb
ADoAWABxAIoAoACsALEApQCPAHgAYAA6AAEAxf+Z/4T/g/+R/6n/uP/A/8f/0f/X/9n/
3f/g/+H/5f/n/+f/5//o/+r/6v/r/+v/7f/u/+//8P/u/+7/7//v//L/8//0//f/9v/1
//X/9P/1//f/+f/6//j/+v/6//v/+v/7//v//f/9//7///////7//////wAABAAEAAUA
BgAHAAgACQAKAAkACgALAA0AEAARABMAFAARAAsABwAFAAYABwAJAAoADQAPABEAFAAV
ABkAHgAjACcAKwAvADMANgA5ADwAPwBCAEUASABLAFAAVQBYAFsAWwBcAFwAWgBZAFcA
VQBTAE8ATABIAEQAQgA9ADgANAAxACwAJwAjACAAGgAWABEADgALAAoABgADAAEA///8
//v/+f/5//j/+P/4//j/9//1//X/9f/0//T/9P/z//P/8v/x//D/8P/x//H/8v/y//L/
8P/v/+//7f/u/+//7//x//L/8v/z//P/8v/y//P/9P/1//X/9f/2//b/9v/2//b/9v/3
//j/+P/4//j/+f/3//f/+P/4//b/9//3//j/+P/3//f/9//5//n/+f/5//j/+P/4//j/
9v/2//b/9v/4//j/+P/4//j/+P/4//j/9v/2//b/9v/4//f/9//4//j/9//2//X/9P/2
//b/9f/1//X/9f/1//T/9P/0//T/9f/1//X/9P/0//X/9f/1//j/+f/5//v/+//7//v/
/P/8//z//P/8//3////////////9//3//f/8//3/+//7//z/+v/4//j/9//3//f/9//3
//f/9//3//X/8P/w/+//7v/v/+//7//v/+3/7f/t/+3/7f/t/+3/7f/v/+//7v/u/+z/
7P/s/+z/7v/u/+7/7v/s/+z/6//r/+v/6//r/+v/7f/y//z/DwArAEwAaACDAKIAvADG
AL8AqwCVAH4AZAA0APP/t/+P/37/f/+P/6X/sv+8/8X/z//X/9v/3f/g/+P/5//p/+n/
6f/q/+v/7P/u/+//7f/u/+//8P/u/+7/7//v//H/8f/x//P/8f/x//L/8v/y//P/9P/0
//L/9P/0//X/9v/3//f/+f/3//j/+f/5//j/+f/5//r//v/+////AAD//wAAAQACAAMA
BAAFAAcACgALAA0ADgARAA8ADwARABQAFwAbAB4AIAAhACIAJAAkACUAJwApACkALQAx
ADUAOAA7AD4AQQBEAEcASgBNAE8AUQBRAFEATwBQAFAATgBPAE0ASwBJAEUAQgA+ADoA
OAAzAC4AKgAnACIAHQAZABYAEAAMAAcABAABAAAA/P/5//f/9f/y//P/8f/x//D/7//u
/+3/6//p/+n/6f/o/+j/6P/n/+f/5P/j/+L/4v/j/+P/5P/k/+b/5P/j/+P/4f/i/+P/
4//k/+b/5//p/+n/6P/o/+n/7P/t/+3/7f/u/+7/7v/u/+7/7v/v//D/8P/w//D/8f/x
//H/8v/y//L/8//z//T/9P/z//P/8//z//P/8//z//T/9P/0//T/8//y//H/8P/y//L/
8v/y//D/8P/w//D/8v/y//L/8v/0//P/8//0//D/8P/u//D/8P/w//D/8P/w/+//7//t
/+3/7f/s/+z/7P/s/+3/7f/t/+z/7P/v/+//7//y//P/8//1//X/9f/1//b/9v/4//j/
+P/5//n/+f/5//n/9//3//f/9v/3//X/9f/2//T/8v/y//H/8//z//P/8//x//H/8f/v
/+r/6v/p/+j/6f/p/+n/6f/p/+n/6f/p/+v/6//r/+v/6//r/+r/6v/q/+r/6v/q/+r/
6v/q/+r/6v/q/+n/6f/q/+v/7P/t//H//P8QAC0AUQBwAIwAqQDCANIA0ADBAKkAkwB4
AEwACgDL/5//if+G/5P/qf+3/77/yP/R/9X/2f/b/9v/3v/f/+H/4//j/+P/5P/k/+T/
5f/l/+P/5P/l/+b/6P/o/+n/6f/p/+n/6f/r/+v/6//s/+z/7v/v//D/8P/u//D/8P/x
//D/8f/x//P/8v/y//L/8f/y//P/8//0//j/+P/5//r/+v/6//r/+v/9//7///8BAAIA
AwAFAAYACgAJAAoADQARABMAFgAYAB0AHwAhACQAKQAtADIANwA3ADsAPwBDAEgASwBO
AFEAVQBXAFkAWwBbAF0AXQBdAF8AYABgAF4AXABZAFYAUwBNAEoARgBCAD4AOQA0ADAA
KwAmACEAHQAaABQAEAALAAYAAwACAP7//f/7//n/9v/1//P/8//y//H/8P/v/+3/6//r
/+v/6v/q/+r/6f/p/+j/5//m/+b/5f/l/+b/5v/m/+T/4//j/+X/5v/n/+f/5f/m/+b/
5//n/+b/5v/n/+v/7f/u/+//8P/w//D/8P/x//L/9P/2//b/9v/2//f/9//3//j/+P/4
//n/+f/6//j/9//3//f/+P/5//r/+//4//j/+P/4//j/+P/4//j/9v/2//b/9v/0//T/
9P/0//X/9v/3//j/9v/1//X/9v/2//T/9f/3//b/9P/0//T/9P/0//T/8//z//X/9f/1
//T/9P/0//T/9f/1//X/9P/0//X/9f/1//j/9//3//n/+f/7//v//P/8//r/+v/6//v/
+//7//v/+//5//n/+f/4//b/8//y//L/9P/y//L/8f/v/+//7//v//H/8f/x/+//7P/s
/+v/6v/p/+n/6f/p/+f/5//n/+f/5f/l/+X/5f/n/+f/5v/m/+b/5v/m/+b/5P/k/+T/
5P/l/+b/5v/n/+X/5f/l/+X/6f/s//b/CwAnAEgAZgCDAJoAsgDEAMsAwQCtAJYAfgBW
ABkA2/+r/5T/kf+f/7X/xv/K/9H/1//d/9//4f/k/+f/7f/v/+//7//w//D/8P/x//H/
8f/y//P/9P/0//T/9f/1//f/9//3//n/+f/5//r/+v/8//3//v/+//7/AAAAAAEAAAAB
AAEAAwADAAQABQAFAAYABwAHAAgACgAKAAsADAANAA4ADwAQABEAEgATABUAGAAZABsA
HAAhAB8AHwAhACUAJwAqACwAMwA1ADcAOgA7AD8ARABJAE0AUQBVAFkAXgBhAGQAZwBr
AG0AbwBxAHUAdwB3AHcAdQB2AHYAdAB2AHcAeAB5AHkAeAB2AHQAcgBtAGgAZABhAFwA
VwBTAE4ASABEAD8AOgA3ADYAMgAtACsAKQAmACMAIQAhACAAHwAeAB0AGwAZABkAGQAY
ABoAGgAZABkAGgAZABgAGAAYABcAFwAWABgAFgAVABUAEwAUABUAFQAVABYAFgAXABUA
FAAUABUAFAAVABUAFQAUABIAEAAOAAwACgAJAAgABgAGAAYABwAFAAUABgAGAAQABQAF
AAYABgAFAAUABQADAAMAAwADAAQABAAEAAQAAgACAAIAAgAAAAAAAAAAAP//AAABAAIA
AQAAAP///v8AAP////8AAP7//v/9//3//f/8//z//P/8//z//P/8//v/+//7//v/+//6
//z//P/8//3/+//7//r/+v/7//v/+//+//////8BAAEAAwADAAQABAAFAAYABwAJAAcA
BwAHAAcABQAFAAUABAABAP////8AAAAA/v/+//3//f/9//3//f/9//3//f/7//j/+P/3
//b/9//3//f/9//1//X/9f/1//f/9//3//f/9v/1//P/8v/0//T/9P/0//T/9P/0//T/
8v/y//H/8f/z//P/8//z//X//P8OACkASQBqAIQAnQCuALwAwgC7AKcAkQB6AFYAIgDl
/7H/lf+Q/5v/sf/D/8r/0P/Z/93/3//h/+P/5P/l/+v/7f/t/+3/7v/u/+7/7//v/+3/
7v/v//D/8v/y//P/8//x//H/8f/z//X/9f/2//b/9P/1//b/9v/2//j/+P/5//r/+//7
//3/+//8//3//f/+//////8AAAIAAgADAAQAAwAEAAUABgAJAAoACwANAAwADQAPABAA
FQATABMAFQAYABsAHwAiACYAJwAoACoALQAxADYAOwA9AEEARQBJAE4AUQBUAFcAWQBb
AF0AXwBhAGMAYwBjAGMAZABkAGIAXwBdAFsAWQBVAFIATgBKAEYAQQA8ADgAMQAsACcA
IwAfABoAFwATAA4ACwAKAAYAAwABAP///P/7//n/+f/4//b/9v/2//X/9f/1//X/9P/y
//L/8f/x//L/8f/w//D/7//v//D/8P/w/+7/7f/t/+3/7v/v/+//7f/u/+7/7//x//D/
8P/x//D/8f/x//H/8P/w//D/8P/y//L/8//0//L/8v/y//P/8//z//T/9P/0//X/9f/2
//b/9f/1//X/9f/1//X/9f/0//T/9P/0//T/9P/0//T/9P/0//T/9P/0//T/9P/0//T/
9P/0//T/8v/x//H/8v/0//T/8v/w//D/8P/w//D/8P/v/+//8f/x//H/8P/u/+7/7v/v
/+//7//u/+7/8f/x//H/9P/z//P/9f/1//b/9//5//r/+v/6//r/+//7//v/+//7//v/
+//7//r/+P/1//T/9P/2//T/9P/z//L/8f/w/+//7//v/+//7f/s/+z/6//q/+f/5//n
/+f/6f/p/+n/6f/n/+f/5//n/+f/5//m/+b/5v/m/+b/5v/m/+b/5v/m/+j/6P/n/+f/
5f/l/+X/5f/l/+r/9v8JACcARgBgAHcAjgCgAKgApQCVAIEAbABOACIA5/+v/4n/ev99
/5H/q/+4/77/xf/N/9H/0//X/9r/3f/f/+P/4//j/+T/4v/i/+P/4//j/+T/5f/m/+b/
5v/n/+f/5//n/+f/6f/r/+v/7P/s/+r/6//s/+z/7P/u/+7/7//u/+//7//x/+//8P/x
//H/9P/1//X/9v/3//b/9v/2//n/+v/7//z//f/+////AQACAAMABQAGAAoACQAKAA0A
DwARABQAFgAbAB0AHwAiACMAJwAsADEAMQA1ADkAPQBCAEUASABLAEsATQBPAFEAVQBX
AFcAVwBVAFYAVgBUAFEATwBNAEsASABGAEMAQAA6ADUAMAAsACkAJAAfABsAFgAQAAwA
BwADAAEAAQD+//v/+f/3//T/8f/v/+//7v/u/+7/7v/t/+n/6f/p/+j/6P/o/+f/5//o
/+f/5v/m/+X/5f/m/+b/6P/m/+X/5f/j/+T/5f/l/+P/5P/k/+X/5//m/+b/5//m/+f/
5//n/+r/6v/q/+r/6v/q/+v/7P/s/+z/7P/t/+v/6//s/+z/7P/t/+3/7v/u/+7/7v/u
/+7/7v/t/+3/7f/t/+3/7P/s/+z/7P/t/+z/6//p/+j/6//r/+v/7v/v/+//8f/x//P/
8//0//T/9v/2//b/9//3//f/9//3//j/+f/6//r/+f/3//f/+P/1//L/8f/v/+3/7f/t
/+3/6v/p/+j/5f/l/+b/5v/m/+P/4//j/+P/4f/h/+H/4f/h/+H/4f/h/9//3//e/97/
3v/e/97/3v/e/97/3v/e/9z/3P/b/9v/2//b/9v/2//d/+D/7P8BAB8AQABgAHsAkgCe
AKIAnQCLAHUAWgA6AA4A1f+Z/3P/Zv9t/4H/mf+q/7L/u//B/8X/x//J/8z/z//T/9f/
1//X/9j/1v/W/9f/1//Z/9r/2//c/93/3v/g/+H/3//f/9//4f/i/+P/5f/m/+b/5//o
/+j/6P/q/+r/6//u/+//7//x/+//8P/x//H/9P/1//X/9v/4//j/+f/6//v//P/9//7/
AQACAAMABQAIAAkACwAMABIAEQASABUAGQAbAB4AIAAlACcAKQAsADEANQA6AD8AQQBF
AEkATQBQAFEAUgBTAFAATwBOAE0ATQBPAE8ATwBNAE4ATgBMAEoARwBEAEEAOwA4ADQA
MAAsACcAIgAeABwAGAAUABEADQAIAAUAAQD+//v/+v/2//T/8//y//D/7//t/+3/7P/s
/+z/7P/r/+v/6//r/+r/6P/o/+f/5//n/+f/5//o/+f/5//o/+j/6f/o/+j/6f/r/+z/
7f/t/+v/7P/s/+3/7//u/+7/7//u/+//7//v//L/8v/y//L/9P/0//X/9v/1//T/8//z
//P/8//0//T/9P/1//X/9v/2//X/9f/1//X/9f/1//X/8v/y//L/8v/0//T/9P/0//L/
8v/y//L/8v/y//L/8v/y//L/8v/y//H/7//u/+7/8P/w/+//7//v/+//7//v/+//7v/u
/+7/7v/u/+3/7f/r/+v/6//q/+z/7f/u/+7/8f/y//P/8//y//X/9v/2//b/9v/2//b/
9v/2//b/9f/1//X/9f/1//T/8v/y//L/8//1//X/9P/0//X/9f/1//j/9//3//n/+f/7
//v//P/8//z//P/8//3///////////8BAAEAAQAAAP3/+//7//z//P/6//r/+f/3//f/
9//3//n/+f/5//f/9P/0//P/8v/x//H/8f/x//H/8f/x//H/8f/x//H/8f/v/+//7v/u
/+//8P/x//L/8P/w//D/8P/w//D/7//v/+//7//v/+//8//4/wIAFQAxAFIAbACDAKAA
ugDCALcAoQCHAHQAWgAoAOn/r/+J/3z/g/+V/6n/tv++/8v/1f/b/9//5f/m/+n/7f/v
/+//7//w//D/8P/x//H/8//0//X/9v/2//b/9//3//f/9//3//n/+//7//z//P/+////
AAAAAAIABAAEAAUABQAFAAQABQAFAAYABwAHAAgACQAJAAoADAAMAA0ADgARABIAEwAU
ABUAFgAXABkAGgAbAB0AHgAjACEAIQAjACcAKQAsAC4AMQAzADUAOAA6AD0AQQBFAEUA
SQBNAFEAVABXAFoAXQBhAGMAZQBnAGcAaQBpAGkAaQBqAGoAaABnAGUAYwBhAF4AXABZ
AFYAVQBRAE0ASgBHAEIAPQA5ADMALAAnACEAHAAZABgAFAAPAA0ACwAIAAcABQAFAAQA
AwACAAEA///7//v/+//6//n/+P/2//X/9P/z//L/8v/y//H/8f/w//L/8P/v/+//7P/s
/+z/6//t/+7/7v/v//H/8P/w//H/8f/x//D/7//y//L/8v/y//L/8v/z//T/9v/4//r/
/f//////AAAAAAAAAQABAAIABAADAAMAAwABAAEAAQABAAIAAgACAAIAAgACAAIAAgAB
AAAA///+//z//P/8//z/+//6//n/+P/6//n/+f/6//r/+v/4//b/9v/2//b/+P/4//f/
9//1//X/9f/0//T/9P/0//X/9f/1//T/9P/1//X/9f/4//v/+//9//3/+//7//z//P/+
//7//v///////////////f/9//3//P/7//n/+f/6//r/+P/4//f/9//3//f/9//5//n/
+f/3//L/8v/x//D/8f/x//H/8f/v/+//7//v/+//7//v/+//7//v/+7/7v/u/+7/7v/u
//D/8P/w//D/7v/u/+3/7f/v/+//7//v//P/+v8IACEAQwBkAH4AmwC6ANAA2ADNALUA
nQCIAGYALADp/7H/k/+I/4//of+z/7z/xP/N/9X/2f/b/9//4v/j/+f/6f/p/+n/6v/o
/+j/6f/p/+n/6v/r/+z/7P/s/+3/7f/v/+//7//x//H/8f/y//L/8v/z//T/9P/0//b/
9v/3//b/9//3//n/+f/6//v/+//6//v/+//8//7//v///wAA//8AAAEAAgAFAAYABwAJ
AAgACQALAAwAEQAPAA8AEQAUABcAGwAeACMAJQAnACoALQAxADYAOwA9AEEARQBJAE4A
UQBUAFcAWgBdAGAAYwBlAGcAZwBnAGkAagBqAGgAZwBlAGMAYQBbAFgAVABQAE4ASQBE
AEAAOQA0AC8AKwAoACIAHgAZABQAEQAQAAwABwAFAAMAAAABAP/////+//v/+v/5//f/
9//3//f/9v/4//j/9//3//T/8//y//L/9f/1//b/9v/0//L/8f/x//P/9P/1//X/9f/2
//b/9//1//T/9P/1//j/+f/5//n/+P/4//j/+P/6//r/+//8//z//P/8//3/+//7//z/
/P/+//////8AAP///f/8//v//f/9//3//f/8//z//P/8//z//P/8//z//P/8//z//P/6
//r/+v/6//r/+v/6//r//P/7//v//P/4//j/+f/5//r/+v/6//r/+v/4//j/9//3//f/
9//3//b/9v/2//b/9//3//f/9v/2//n/+f/5//z/+//7//3//f//////AAAAAAAAAAAA
AAEAAQABAAEAAQD////////+//v/+f/5//r//P/6//r/+f/5//n/+f/5//n/+f/5//f/
9f/2//b/9v/3//f/9//3//f/9//3//f/9f/1//X/9f/1//X/9P/0//b/9v/2//b/9v/2
//b/9v/2//b/9f/1//b/9//4//n/AwAUAC4ATwBzAJAArADJAOIA7gDsANsAxQCrAIwA
WgAYANv/s/+h/6b/t//N/9n/4P/o/+3/7//x//P/9f/4////BQAHAAcABwAIAAgACAAJ
AAkABwAIAAkACgAKAAoACwALAAsACwALAA0ADQANAA4ADgAMAA0ADgAOAA4AEAAQABEA
EAARABEAEwARABIAEwATABYAFwAXABgAGQAYABgAGAAZABoAGwAcAB0AHgAfACEAJAAl
ACcAKAAtACsAKwAtADEAMwA2ADgAPQA/AEEARABHAEsAUABVAFcAWwBfAGMAagBtAHAA
cwB1AHcAeQB7AH8AgQCBAIEAfwCAAIAAfgB7AHkAdwB1AHEAbgBqAGYAYgBdAFgAVABP
AEoARQBBADoANAAwACsAJgAjACIAHgAbABkAFwAUABEADwAPAA4ADAAMAAwACwAJAAkA
CQAIAAgACAAHAAcACAAHAAYABgAFAAUABgAGAAgABgAFAAUAAwAEAAUABQADAAQABAAF
AAUABAAEAAUABAAFAAUABQAIAAgACAAIAAgACAAJAAoADAAMAAwADQANAA0ADgAOAA4A
DwAPABAAEgARABEAEQATABMAEwATABIAEgASABIAEgASABIAEgAUABQAFAAUABMAFAAV
ABYAFgAWABYAFgAUABUAFQAWABYAFgAWABYAFgAUABQAEwATABUAFQAVABQAFAAUABQA
FQAVABUAFAAUABcAFwAXABoAGQAZABsAGwAdAB0AHgAeACAAIAAgACEAIQAhACEAIQAf
AB8AHwAeABwAGQAYABgAGwAaABsAGwAcAB0AHgAfACAAIQAiACEAHgAeAB0AHAAbABsA
GwAbAB0AHQAdAB0AGwAbABsAGwAbABsAGgAaABwAHAAcABwAGgAaABoAGgAaABoAGQAZ
ABcAFwAXABcAFQAcAC4ARwBnAIoAqAC/ANAA5ADyAPEA4QDJAK4AjABcAB0A4/+//7L/
uf/L/9//6P/s//H/9//5//v//f8AAAUABwAHAAcABwAIAAYABAADAAEAAAAAAAAAAAD/
//7//v/9//3//f/9/////////wAAAAD+////AAAAAAAAAgACAAMAAwADAAIAAwADAAQA
BQAFAAYABwAHAAgACAAIAAkACgANAA4ADwAQABEAEgATABUAFgAXABkAGgAeAB0AHgAh
ACMAJQAoACoAMQAzADUAOAA5AD0AQgBHAEkATQBRAFUAWgBdAGAAYwBnAGkAawBtAHEA
cwBzAHMAcwB0AHQAcgBxAG8AbQBrAGcAZABgAFwAVgBRAEwASABDAD4AOQA1AC4AKAAk
AB8AGgAXABYAEgAPAA0ACwAIAAUAAwADAAIABAAEAAQAAwD////////+//7//v/9//3/
/v/9/w==
         </WaveFormData>
      </LeadData>
      <LeadData>
         <LeadByteCountTotal>10000</LeadByteCountTotal>
         <LeadTimeOffset>0</LeadTimeOffset>
         <LeadSampleCountTotal>5000</LeadSampleCountTotal>
         <LeadAmplitudeUnitsPerBit>4.88</LeadAmplitudeUnitsPerBit>
         <LeadAmplitudeUnits>��V</LeadAmplitudeUnits>
         <LeadHighLimit>2147483647</LeadHighLimit>
         <LeadLowLimit>268435456</LeadLowLimit>
         <LeadID>V4</LeadID>
         <LeadOffsetFirstSample>0</LeadOffsetFirstSample>
         <FirstSampleBaseline>0</FirstSampleBaseline>
         <LeadSampleSize>2</LeadSampleSize>
         <LeadOff>FALSE</LeadOff>
         <BaselineSway>FALSE</BaselineSway>
         <ExcessiveACNoise>FALSE</ExcessiveACNoise>
         <MuscleNoise>FALSE</MuscleNoise>
         <LeadDataCRC32>3109544681</LeadDataCRC32>
         <WaveFormData>
FAAUABQAFAAYABoAHAAeACAAIgAkACYAKAAqACwALgAxADIAMwA0ADUANgA3ADgANgA2
ADYANgA1ADQAMwAyADEAMAAvAC4AKgAoACYAJAAhACAAHwAeABwAGgAYABYAFAASABAA
DgALAAoACQAIAAUABAADAAIAAQAAAP///v/8//z//P/8//z//P/8//z/+v/6//r/+v/6
//r/+v/6//r/+v/6//r//P/8//z//P/8//z//P/8//7//v/+//7/AAAAAAAAAAAAAAAA
AAAAAAIAAgACAAIAAgACAAIAAgACAAIAAgACAAQABAAEAAQAAwACAAEAAAAAAAAAAAAA
AAAAAAAAAAAAAAAAAAAAAAAAAAAAAAAAAAAAAAAAAAAA/v/+//7//v8AAAAAAAAAAP7/
/v/+//7//v/+//3//f/+//7//v/+//3//f/9//7//v/+/wAAAAABAAIABAAFAAYABgAG
AAcABgAGAAYABgAGAAYABgAGAAkACQAJAAkACQAJAAkACQAJAAcABgAGAAQABAADAAMA
BAAEAAMAAAD8//r/+v/4//f/9//3//f/9//3//f/9//2//b/9v/2//b/9v/2//b/9v/1
//X/9f/3//f/9//3//X/9f/1//X/9P/0//T/9f/3//z/CwAfADcAVAByAJkAwgDmAPYA
8gDgAL4AigBIAAMAxv+f/4z/if+U/6P/sv+9/8X/zv/V/9v/3//i/+f/6v/t/+3/7//v
/+//7v/u/+7/7v/v//H/8v/z//L/8v/y//L/8//z//T/9P/0//T/9f/2//b/9v/2//f/
9v/2//j/+P/4//j/+P/4//v/+//7//v//P/9//3//v////////8AAP7//////wEAAgAD
AAMABAAFAAUABgAHAAoACwAMAA0ADAANABAAEQAUABcAGAAaABwAHQAfACIAJAAmACgA
KgAsAC8AMQAzADQANQA0ADQANwA4ADgAOAA2ADYANgA1ADQAMwAyADAALAAqACkAKAAm
ACMAIQAfAB0AGwAYABUAEgAQABAADAALAAoACAAGAAQAAgABAAAA/f/8//v/+//7//r/
+v/6//n/+f/4//j/9v/2//b/9f/1//X/9f/2//T/9P/0//T/9P/0//T/9P/z//P/8//0
//T/9P/0//T/9P/0//T/9f/3//f/9//4//j/+f/5//n/9//4//n/+v/6//r/+v/7//v/
/P/9//3//P/8//z//P/6//v/+//7//v/+//7//v/+//7//v/+//6//r/+v/6//r/+f/5
//j/+v/6//r/+v/4//j/+v/6//j/+P/4//j/+P/4//j/+P/4//b/9v/1//X/9v/2//b/
9v/1//X/9f/2//j/+P/6//r/+//8//7////+//7//v///wAAAAAAAAAAAAAAAAAAAAAD
AAMAAwADAAMAAwADAAMAAQD///7//v/+//7//f/9//z//P/7//j/9P/y//L/8P/x//H/
8f/x//H/8f/x//H/8P/w//D/8P/w//D/8P/w//D/7//v/+//7f/t/+3/7f/t/+3/7f/t
/+z/7P/s/+3/7f/y//3/EQAtAEwAbgCRALYA2gDuAPAA3gC6AIYAQgD9/8D/l/+E/4P/
jv+h/67/t/+//8j/z//T/9f/3P/f/+L/4//j/+X/5f/l/+b/5v/m/+b/6P/p/+n/6f/q
/+r/6v/q/+v/6//s/+z/7P/s/+3/7v/u/+7/7v/v//D/8P/y//L/8v/y//L/8v/1//X/
9f/1//T/9f/1//b/9//3//f/+P/6//v/+//9//z//f/9//7//////wAAAQAEAAUABgAH
AAYABwAKAAsADAAPABAAEgAUABUAFwAaABwAHgAgACIAJgApACsALQAtAC8ALwAwADMA
NAA0ADQANAA0ADQAMwAwAC8ALgAsACwAKgApACgAJAAhAB8AHQAbABkAFgATABAADgAO
AAoABwAGAAQAAgAAAP7//f/8//v/+v/5//n/9//2//b/9v/1//X/9P/0//T/9P/0//P/
9P/z//L/8v/y//L/8v/y//L/8v/y//L/8f/x//H/8v/y//L/8v/y//L/8v/y//P/8//z
//P/9P/0//X/9f/1//X/9v/3//j/9v/2//b/9//3//j/+f/5//j/+P/4//j/+P/5//n/
+f/3//f/9//3//n/+f/5//n/+P/4//j/+P/4//f/9//2//j/+P/4//j/9v/2//b/9v/4
//f/9//3//b/9P/0//T/9P/0//T/9P/0//b/9v/1//X/9P/0//T/9P/z//P/8//0//b/
9v/4//j/+f/6//z//f/+//7//v///wAAAAAAAAAAAAAAAAAAAAADAAMAAwADAAEAAQAB
AAEAAQD///7//v/+//7//f/9//7//v/9//r/+P/2//b/9P/z//P/8//z//H/8f/x//H/
8v/y//L/8v/y//L/8v/y//L/8f/x//H/7//v/+//7//x//H/8f/x//D/8P/w//H/8f/y
//n/BwAdADgAVgB3AJoAwADgAO4A6gDSAKoAcgAtAOb/sf+S/4X/iP+Z/6z/uf+//8b/
z//V/9n/3P/h/+T/5//n/+n/6f/p/+r/6v/q/+r/7P/t/+3/7f/u/+7/7v/u/+//7//w
//D/8P/w//H/8v/y//L/8v/z//T/9P/2//b/9v/2//b/9v/3//f/9//3//j/+f/5//r/
+f/5//n/+v/8//3//f///wAAAQABAAIAAwADAAQABQAGAAcACAAJAAgACQAMAA0AEAAT
ABQAFgAYABkAGwAeACAAIgAkACYAKAArAC0ALwAxADMAMwA0ADUANgA2ADYANgA2ADYA
NQA0ADMAMgAwAC4ALAArACoAKAAlACMAIQAfAB0AGgAXABQAEgASAA4ACwAKAAgABgAE
AAIAAQAAAP///v/9//3//f/8//z//P/5//n/+P/4//j/+P/4//f/9//3//f/+P/2//b/
9v/2//j/+P/4//j/9//3//f/+P/2//b/9v/2//f/+P/5//v/+f/5//n/+v/6//v/+//7
//n/+v/7//z//P/8//z//f/7//z//f/9//7//v/+//7//P/9//3//f/9//3//f/9//3/
/f/9//3//P/8//z//P/8//v/+//6//z//P/8//z/+v/6//r/+v/6//n/+f/5//v/+f/7
//r/+v/6//r/+v/6//r/+v/6//r/+v/5//n/+v/6//r/+v/5//n/+f/6//r/+v/8//z/
/f/+/wAAAQACAAIAAgADAAQABAAEAAQABgAGAAYABgAHAAcABwAHAAcABwAHAAcABQAD
AAIAAgAAAAAA/////wAAAAD///z/+P/2//b/9P/z//P/8//z//P/8//z//P/9P/0//T/
9P/0//T/9P/0//L/8f/x//H/8f/x//H/8f/x//H/8f/x//D/8P/w//H/8f/0//f/AwAX
ADIAUABtAJAAtADSAOAA3ADGAKAAbAApAOT/r/+O/4H/hv+V/6b/sf+5/8L/yf/R/9X/
2v/d/+D/4//j/+X/5f/l/+j/6P/o/+j/6v/r/+v/6//q/+r/6v/q/+v/6//s/+z/7v/u
/+//8P/u/+7/7v/v/+//7v/v/+7/8P/w//D/8P/z//P/8//z//L/8//z//T/9f/1//X/
9v/2//f/9//5//r/+//7//z//f/9//7////+////AAABAAIAAwAGAAcACAALAAwADgAO
AA8AEQAUABYAGAAaABwAHAAfACEAIwAnACkAKQAqACkAKgAqACoAKgAqACoAKQAqACkA
KAAmACIAIAAfAB4AHAAZABcAFQAVABMAEAANAAoACAAIAAQAAQAAAP7//P/8//r/+f/4
//X/9P/z//P/8f/w//D/8P/v/+//7v/u/+z/7P/s/+v/7P/r/+r/6v/s/+z/7P/s/+r/
6v/q/+r/6f/p/+n/6v/q/+r/6v/q/+r/6v/q/+v/7f/t/+3/7v/s/+3/7f/t/+//8P/x
//L/8f/w/+//7//v//D/8f/x//D/8P/w//D/8f/z//T/9f/1//X/9f/1//X/9f/1//X/
8v/y//L/8v/0//P/8//y//T/9P/0//T/8v/y//L/8v/0//X/9f/z//L/8P/w//D/8P/y
//L/8v/y//L/8v/x//H/8v/y//L/8v/x//H/8f/y//L/8v/0//T/9f/2//j/+f/6//r/
+v/7//z//P/8//z//v/+//7//v/9//3//f/9//3//f/9//3/+//5//j/+P/6//r/+f/5
//j/+P/3//T/8v/w//D/7v/t/+3/7f/t/+3/7f/t/+3/7P/s/+z/7P/s/+z/7P/s/+z/
6//r/+v/6//r/+v/6//p/+n/6f/p/+n/6v/r/+3/7f/w//f/AwAZADYAUgBxAJgAvgDW
ANgAzACyAIwAVAARAND/of+G/3v/fv+N/57/q/+z/7z/xf/P/9f/2P/b/+D/4//l/+f/
5//n/+j/6P/o/+j/6P/p/+n/6f/q/+r/6v/q/+v/6//s/+z/7v/u/+//8P/u/+7/7v/v
/+7/7v/w//D/8v/y//L/8v/z//P/8//z//T/9f/1//b/9f/1//X/9v/4//n/+f/7//r/
+//7//z//f/9//7///8AAAEAAgADAAQABQAIAAkACgANAA4AEAAUABUAFwAaABoAHAAe
ACAAIgAlACcAKQArAC0ALQAuAC0ALgAuAC4AMAAwADAALwAuAC0ALAAqACYAJAAjACIA
IAAdABsAGQAZABcAFAARABAADgAOAAoABQAEAAIAAAD+//z/+//6//v/+v/5//n/9f/0
//T/9P/z//P/8v/y//L/8v/y//H/8P/v/+7/7v/u/+7/7v/u/+7/7v/u/+7/7//v/+//
8P/u/+7/7v/u//D/8P/w//H/8//z//P/9P/y//P/8//z//P/9P/1//b/9v/2//b/9//1
//b/9//3//j/+P/4//j/9v/3//f/9//3//f/9//3//f/9//3//f/9v/2//b/9v/4//f/
9//2//T/9P/0//T/9P/0//T/9P/0//P/8//z//P/8//y//T/9P/0//T/9P/0//T/9P/y
//L/8f/x//L/8v/y//L/8f/x//H/8v/0//T/9v/2//X/9v/4//n//P/8//z//f/8//z/
/P/8//z//P/8//z//f/9//3//f/7//v/+//7//v/+f/4//j/+P/4//f/9//2//b/9f/y
//L/8P/w/+7/7f/t/+3/7f/t/+3/7f/t/+z/7P/s/+z/7P/s/+z/7P/s/+v/6//r/+v/
6//r/+v/6//r/+v/6//s/+z/7P/t/+//+P8JACEAPQBeAIAApQDMAOoA8ADmAMwAogBo
ACIA3f+q/43/fv+B/47/of+u/7X/v//I/8//1f/Z/9r/3f/g/+H/4//l/+X/5f/m/+b/
5v/m/+j/6f/p/+n/6v/q/+r/6v/p/+n/6v/q/+r/6v/r/+z/7v/u/+7/7//u/+7/8P/w
//L/8v/y//L/8f/x//H/8f/y//P/8//0//X/9f/1//b/9P/1//X/9//4//n/+f/6//3/
/f/+////AAABAAIAAwAEAAUACAAJAAoADQAOABAAFAAVABcAGgAcAB4AIAAiACQAJwAp
ACsAKwAtAC0ALgAxADIAMgAyADIAMgAyADEAMAAvAC4ALAAoACYAJQAkACIAHwAdABsA
FwAVABIADwAOAAwADAAIAAMAAgAAAP7//P/6//n/+P/3//b/9f/1//P/8v/y//L/8f/x
//D/8P/w//D/8P/v//D/7//u/+7/7P/s/+z/7P/u/+7/7v/u/+3/7f/t/+7/7v/u/+7/
7v/u/+7/7v/v/+//7//v//D/8P/x//H/8f/x//L/8//0//T/9P/0//X/9f/2//f/9//2
//b/9v/2//b/9//3//f/9//3//f/9//3//f/9//3//b/9v/2//b/9v/1//X/9P/0//T/
9P/0//T/9P/0//T/9P/z//P/8//z//P/8//z//T/8v/y//L/8v/y//L/8v/y//D/8P/v
/+//8P/w//D/8P/x//H/8f/y//D/8P/y//L/9f/2//j/+f/6//r/+v/7//r/+v/6//r/
/P/8//z//P/9//3//f/9//n/+f/5//n/+//5//j/+P/4//j/9//3//r/+v/5//b/8v/w
//D/7v/v/+//7//v/+//7//v/+//7v/u/+7/7v/s/+z/7P/s/+7/7f/t/+3/7f/t/+3/
7f/t/+3/7f/t/+z/7P/s/+3/7//w//f/BwAdADgAWAB7AKAAyADqAPoA9gDgALYAfAA3
APD/t/+W/4f/iP+X/6r/tf+7/8L/y//T/9f/2v/d/+D/4//j/+X/5f/l/+j/6P/o/+j/
6v/r/+v/6//q/+r/6v/q/+v/6//s/+z/7P/s/+3/7v/u/+7/7v/v//D/8P/y//L/8v/y
//L/8v/z//P/8//z//T/9f/1//b/9//3//f/+P/6//v/+//9//z//f/9//7/AQABAAIA
AwACAAMABAAFAAYABwAKAAsADgARABIAFAAUABUAFwAaAB4AIAAiACQAJgApACsALQAx
ADMAMwA0ADUANgA2ADYAOAA4ADgANwA4ADcANgA0ADIAMAAvAC4ALAApACcAJQAjACEA
HgAbABYAFAAUABAADQAMAAoACAAEAAIAAQAAAP///v/9//3/+//6//r/+v/3//f/9v/2
//b/9v/2//X/9v/1//T/9P/0//T/9P/0//T/9P/0//T/8//z//P/9P/y//L/8v/y//L/
8v/y//P/8//z//P/9P/0//X/9f/1//P/9P/1//b/9v/2//b/9//3//j/+f/5//r/+v/6
//r/+v/7//v/+//7//v/+//7//n/+f/5//n/+v/6//r/+v/8//v/+//6//r/+v/6//r/
+v/6//r/+v/6//n/+f/5//n/+f/5//n/+f/6//r/+v/6//r/+P/4//j/+P/6//r/+f/5
//j/+P/4//j/9//3//f/+P/6//r//P/8////AAACAAMAAgACAAIAAwAEAAQABAAEAAQA
BAAEAAQABQAFAAUABQABAAEAAQABAAMAAQAAAAAAAAAAAP/////+//7//f/6//r/+P/4
//b/9f/1//X/9f/1//X/9f/1//b/9v/2//b/9P/0//T/9P/2//X/9f/1//X/9f/1//X/
9f/1//X/9f/2//b/9v/3//f//P8JAB8AOwBaAHgAmwDCAOQA+AD4AOYAwACMAEgAAQDI
/6H/jv+P/5z/r/+8/8P/yf/U/9v/3//j/+j/6//s//H/8v/z//L/8f/y//L/8v/y//T/
9f/1//X/+P/4//j/+P/3//f/+P/4//r/+v/7//z/+v/6//r/+//8//z//v/+//7//v/+
//7/AQABAAEAAQAAAAEAAQACAAMAAwADAAQABAAFAAUABwAIAAkACQAKAAsACwAMAA0A
DgAPABAAEQAUABUAGAAZABoAHQAeACAAIgAjACUAKAAoACoALAAuADIANQA3ADkAOQA7
ADsAPAA/AEAAQABAAEAAQABAAD8AQAA/AD4APAA4ADYANQA0ADIALwAtACsAKwApACYA
IwAeABwAHAAYABMAEgAQAA4ADgAMAAsACgAHAAYABQAFAAMAAgACAAIAAwADAAIAAgAA
AAAAAAD//////////wAAAAAAAAAAAAAAAAAAAAAAAP///////wAA/v/+//7//v/+//7/
/v///////////wAA/v///////////wAAAQACAAIAAgACAAMAAQACAAMAAwAEAAQABAAE
AAIAAwADAAMAAwADAAMAAwADAAMAAwADAAQABAAEAAQABAADAAMAAgACAAIAAgACAAIA
AgACAAIAAgABAAEAAQABAAEAAAAAAAAAAAAAAP7//v/+//7/AAAAAP/////+//7//v/+
/////////wAA/v/+/wAAAAADAAQABgAHAAgACAAIAAkACAAIAAgACAAIAAgACAAIAAkA
CQAJAAkABgAFAAQAAwAFAAMAAgACAAAAAAD/////AgACAAEA/v/8//r/+v/4//f/9//3
//f/9//3//f/9//2//b/9v/2//b/9v/2//b/9v/1//X/9f/1//X/9f/1//X/9f/1//X/
9P/0//T/9f/1//j///8NACMAPgBaAHkAngDEAN4A5gDeAMgAmgBeABsA2v+r/5D/h/+M
/5//sv+9/8P/yv/T/9v/3//i/+X/6v/r/+3/7//v/+//8P/w//D/8P/y//P/8//z//T/
9P/0//T/9f/1//b/9v/0//T/9f/2//b/9v/2//f/+P/4//r/+v/6//r/+v/6//v/+//7
//v//P/9//3//v////////8AAAAAAQABAAMABAAFAAUABgAHAAcACAAJAAoACwAMAA0A
DgAPABIAEwAUABcAGAAaABwAHQAfACIAJAAmACgAKgAsAC8AMQAzADUANwA3ADgAOQA6
ADoAOgA6ADoAOgA5ADgANwA2ADQANAAyADEAMAAsACkAJwAlACUAIwAgAB0AGgAYABgA
FAATABIAEAAOAAoACAAHAAYABQAEAAMAAwABAAAAAAAAAP/////+//7//v/+//7//f/+
//3//P/8//z//P/8//z//P/8//z//P/7//v/+//8//z//P/8//z//P/8//z//f/7//v/
+//8//z//f/9//3//f/+////AAAAAAAAAAABAP//AAABAAEAAgACAAIAAgACAAIAAgAC
AAIAAgACAAIAAgACAAEAAQACAAIAAgACAAEAAQABAAIAAgACAAQABAAFAAYACAAJAAoA
CgAKAAsADgAOAA4ADgAPABAAEQASABUAFQAVABUAFQAVABUAFQATAA8ADAAKAAgACAAH
AAcABwAGAAQAAAD///7////+//v/+//7//v/+//7//v/+//6//r/+v/6//j/+P/4//j/
+P/3//f/9//3//f/9//3//f/9//3//f/+P/4//j/+f/3//j///8PACUAQABgAH8AogDE
AN4A5gDcAMQAmgBeABcA1P+j/4z/hf+M/5//sv+9/8P/yv/T/9n/3f/g/+P/6P/p/+n/
6//r/+v/7P/s/+z/7P/t/+//8P/x//H/8P/v/+7/8f/x//L/8v/y//L/8//0//T/9P/0
//X/9P/0//b/9v/2//b/9v/2//f/9//3//f/+P/5//n/+v/7//v/+//8//7//////wEA
AAABAAEAAgADAAMABAAFAAYABwAIAAkACgALAA4ADwAOABEAEgAUABgAGQAbAB4AHgAg
ACIAJAAmACkAKwAtAC0ALwAvADAALwAwADAAMAAwADAAMAAvACwAKwAqACgAJgAkACMA
IgAgAB0AGwAZABkAFwAUABEADgAMAAwACAAHAAYABAACAAIAAAD///7/+//6//n/+f/5
//j/+P/4//f/9//2//b/9P/0//T/8//z//P/8//0//T/9P/0//T/9P/0//T/9P/1//X/
9f/2//b/9v/2//b/+P/4//j/+f/3//f/9//4//b/9//3//f/9//4//n/+v/6//r/+v/7
//n/+v/7//v/+P/4//j/+P/2//f/9//3//n/+f/5//n/+f/5//n/+f/4//j/+P/4//b/
9f/1//T/9f/2//f/+P/2//b/9v/2//f/9//4//n/9//3//f/9//3//f/9//3//n/+f/5
//n/9//3//f/9v/2//b/9v/2//b/9v/2//f/9//3//b/9//4//n/+P/3//T/9v/2//b/
9v/4//j/+P/4//b/9v/1//X/9v/2//b/9v/1//X/9f/2//j/+P/6//r/+f/6//z//f8A
AAAAAAABAAIAAgACAAIAAAAAAAAAAAADAAMAAwADAAEAAQABAAEAAQD///7//v/8//z/
+//7//z//P/7//j/+P/2//b/9P/z//P/8//z//H/8f/x//H/8v/y//L/8v/y//L/8v/y
//D/7//v/+//8f/x//H/8f/x//H/8f/x//D/8P/w//H/9f/4////DwAjAD4AWAB3AJwA
wADWANYAxACsAIYAUAANAM7/of+I/3//hP+T/6T/r/+3/8L/zf/T/9n/4P/l/+j/6//s
/+3/7P/r/+7/7v/u/+7/7v/v/+//7//w//D/8P/w//H/8f/y//L/8v/y//P/9P/0//T/
9P/1//T/9P/2//b/+P/4//j/+P/5//n/+f/5//j/+f/5//r/+//7//v//P/+//////8B
AAAAAQABAAIABQAFAAYABwAHAAcABwAHAAgACQAMAA0ADAAPABAAEgAUABUAFwAaABwA
HgAgACIAJAAnACkAKwAsAC0ALAAsAC0ALgAuAC4AMAAwADAALwAsACsAKgAoACcAJgAm
ACYAJgAjACEAHwAdABsAGAAVABQAEgASAA4ADQAMAAoACAAGAAQAAwACAAEAAAD/////
/f/8//z//P/7//v/+v/6//j/+P/4//f/9v/1//T/9P/1//b/9//4//b/9v/2//b/9//3
//f/+P/4//j/+P/4//r/+v/6//v/+//7//v//P/8//3//f/9//3//v///wAA///+//3/
/f/9//7///////7//v/+//7/AAABAAEAAQAAAP///v/9/////////////v/+//7//v8A
AP/////+//z//P/8//z/+v/6//r/+v/7//v//P/9//3/+//8//z//P/8//z/+v/6//r/
+v/8//z/+//7//r/+v/6//r/+//7//v//P/6//r//P/8//3//v8AAAEAAAAAAAAAAQAE
AAQABAAEAAQABAAEAAQABQAFAAUABQABAAEAAQABAP///f/8//z//f/+//7///8AAAAA
///8//r/+P/4//b/9f/1//X/9f/z//P/8//z//L/8v/y//L/8v/y//L/8v/y//H/8f/x
//P/8//z//P/8f/x//H/8f/y//L/8v/z//P/+P8FABsAOQBYAHYAnQDGAOoA/AD4AOQA
wACQAE4ACQDM/6H/iv+F/5D/n/+q/7X/v//K/9P/1//d/+D/4//m/+v/7P/t/+z/6//s
/+z/7P/s/+z/7f/t/+3/8P/w//D/8P/x//H/8v/y//L/8v/z//T/9P/0//T/9f/0//T/
9v/2//j/+P/4//j/+f/5//n/+f/6//v/+//8//v/+//7//z/+v/7//v//f8AAAEAAQAC
AAEAAQACAAMABgAHAAgACQAMAA0AEAARABAAEwAUABYAGAAZABsAHgAiACQAJgAoACoA
LQAvADEANQA3ADcAOAA5ADoAOgA6ADoAOgA6ADkAOgA5ADgANgAyADAALwAuACwAKQAn
ACUAIwAhAB4AGwAWABQAFAAQAA0ADAAKAAgABgAEAAMAAgD///7//f/9//v/+v/6//r/
+f/5//j/+P/4//j/+P/3//T/8//y//L/8v/y//L/8v/w//D/8P/w//D/8f/y//T/8v/y
//L/8v/y//L/8v/z//P/8//z//T/9P/1//X/9f/1//b/9//4//j/+P/4//n/9//4//n/
+f/6//r/+v/6//j/+f/5//n/+f/5//n/+f/5//n/+f/5//r/+v/6//r/+P/3//f/9v/2
//b/9v/2//b/9v/2//b/+P/3//f/9//3//f/9//3//b/9v/2//b/9v/0//T/9P/0//T/
9P/z//P/9P/0//T/9P/1//X/9f/2//b/9v/4//j/+f/6//z//f/+//7//v////7//v/+
//7/AAAAAAAAAAAAAP///v/9//v/+//7//v//f/7//r/+v/6//r/+f/5//r/+v/5//b/
9P/y//L/8P/x//H/8f/x/+//7//v/+//8P/w//D/8P/w//D/8P/w//D/7//v/+//7//v
/+//7//t/+3/7f/t/+7/7v/u/+//9f8AABUALwBNAG4AkAC5AOIA+gAAAfIA0gCgAF4A
FgDR/6T/i/+E/43/nP+t/7b/vf/F/8z/0f/V/9n/3P/h/+T/5f/l/+f/5//n/+j/6P/o
/+j/6P/p/+n/6f/q/+r/6v/q/+v/6//s/+z/7P/s/+3/7v/u/+7/7v/v//D/8P/y//L/
8v/y//L/8v/x//H/8f/x//T/9f/1//b/9//3//f/+P/4//n/+f/7//z//f/9//7/////
/wAAAQACAAMABAAFAAgACQAMAA0ADgARABIAFAAWABcAGQAcACAAIgAkACYAKAArAC0A
LwAxADMAMwA0ADYAOAA5ADoAOAA4ADgANwA4ADcANgA0ADAALgAtACwALAApACcAJQAh
AB8AHAAZABQAEgASAA4ACwAKAAgABgAEAAIAAQAAAP3//P/7//v/+f/4//j/+P/1//X/
9P/0//b/9v/2//X/9v/1//T/9P/0//T/9P/0//T/9P/0//T/9f/1//X/9v/0//T/9P/0
//T/9P/0//X/9f/1//X/9v/2//f/9//3//X/9v/3//j/+v/6//r/+//5//r/+//7//z/
/P/8//z//P/9//3//f/9//3//f/9//3//f/9//3//P/8//z//P/+//3//f/8//7//v/+
//7//v/+//7//v/8//3//f/9//z//P/8//z//P/8//z//P/8//z//P/7//v/+v/6//r/
+v/7//v/+//8//z//P/+//7///8AAAIAAwAEAAQABAAFAAYABgAGAAYABgAGAAYABgAF
AAUABQAFAAEAAQABAAEAAwABAAAAAAAAAAAA/////wIAAgABAP7/+v/4//j/9v/1//X/
9f/1//f/9//3//f/9v/2//b/9v/2//b/9v/2//b/9f/1//X/9f/1//X/9f/1//X/9f/1
//b/9v/2//f/+f/8/wkAHwA7AFwAfgCfAMYA7AAIARABAAHaAKQAYgAbANz/r/+Y/5X/
oP+z/8D/xf/N/9T/2//h/+P/5v/r/+7/7//x//P/8//z//L/8v/y//L/9P/1//X/9f/4
//j/+P/4//n/+f/6//r/+v/6//v//P/8//z//P/9//7//v8AAAAAAAAAAAAAAAADAAMA
AwADAAQABQAFAAYABwAHAAcACAAKAAsACwANAAwADQANAA4AEQARABIAEwASABMAFAAV
ABgAGQAcAB0AHgAhACIAJAAmACcAKQAsAC4AMAAyADQAOAA7AD0APwBBAEMAQwBEAEYA
SABJAEoASgBKAEoASQBKAEkASABGAEIAQAA/AD4APAA5ADcANQAzADEALgArACYAJAAk
ACAAHQAcABoAGAAUABIAEQAQAA0ADAALAAsACwAKAAoACgAJAAkACAAIAAgACAAIAAcA
CAAHAA==
         </WaveFormData>
      </LeadData>
      <LeadData>
         <LeadByteCountTotal>10000</LeadByteCountTotal>
         <LeadTimeOffset>0</LeadTimeOffset>
         <LeadSampleCountTotal>5000</LeadSampleCountTotal>
         <LeadAmplitudeUnitsPerBit>4.88</LeadAmplitudeUnitsPerBit>
         <LeadAmplitudeUnits>��V</LeadAmplitudeUnits>
         <LeadHighLimit>2147483647</LeadHighLimit>
         <LeadLowLimit>268435456</LeadLowLimit>
         <LeadID>V5</LeadID>
         <LeadOffsetFirstSample>0</LeadOffsetFirstSample>
         <FirstSampleBaseline>0</FirstSampleBaseline>
         <LeadSampleSize>2</LeadSampleSize>
         <LeadOff>FALSE</LeadOff>
         <BaselineSway>FALSE</BaselineSway>
         <ExcessiveACNoise>FALSE</ExcessiveACNoise>
         <MuscleNoise>FALSE</MuscleNoise>
         <LeadDataCRC32>1076915934</LeadDataCRC32>
         <WaveFormData>
MAAwADAAMAAzADQANQA2ADgAOgA8AD4AQQBCAEMARABHAEgASQBKAEoASgBKAEoASgBK
AEoASgBIAEgASABIAEcARgBFAEQAQQBAAD8APgA7ADoAOQA4ADYANAAyADAALwAuAC0A
LAApACgAJwAmACMAIgAhACAAHgAeAB4AHgAcABwAHAAcABwAHAAcABwAGgAaABoAGgAa
ABoAGgAaABoAGgAaABoAGgAaABoAGgAcABwAHAAcABwAHAAcABwAHgAeAB4AHgAeAB4A
HgAeAB4AHgAeAB4AIAAgACAAIAAgACAAIAAgACIAIgAiACIAIAAgACAAIAAeAB4AHgAe
AB4AHgAeAB4AHgAeAB4AHgAeAB4AHgAeABwAHAAcABwAHAAcABwAHAAcABwAHAAcABwA
HAAcABwAGwAbABoAGgAaABoAGgAaABwAHAAcABwAGgAbABsAHQAeAB8AIAAiACEAIQAh
ACEAIwAjACQAJQAjACMAIwAjACQAJQAlACUAJgAlACUAJQAlACUAJAAkACIAIQAhACEA
HwAfAB4AGwAYABcAFgAVABIAEgASABIAEgASABEAEQAPAA8ADwAPAA0ADQANAA0ADAAM
AAwADAAOAA4ADgAOAA0ADAALAAoACgAKAAoACgAMABAAGQApAD8AWQB5AKAAzgD5ABIB
FgEMAe0AuAByAC0A9P/S/8L/v//E/83/1//c/+L/6f/x//X/+P/5//3/AAABAAMAAwAD
AAMAAwADAAQABAAFAAYABgAGAAYABgAGAAcABwAHAAcACAAJAAkACQAKAAgACAAJAAkA
CQAJAAkACgAKAAsACwAMAAwADAAMAAwADQANAA4ADgANAA0ADQAOAA4ADgAPABEADwAQ
ABEAEQASABIAEwATABQAFQAWABcAGAAYABkAGgAcAB0AHwAfACIAIwAmACgAKAApACwA
LgAuADAAMgA0ADQANgA2ADcANgA4ADgAOAA4ADkAOQA4ADYANgA1ADQAMQAvACwAKwAq
ACkAJwAlACMAIgAhAB4AHAAaABkAFwAVABIAEQAOAA8ADwANAAoACAAIAAcABwAGAAUA
BQADAAIAAgADAAMAAQABAAAAAAAAAAAAAAAAAP7//v/+//7/AAD////////9//3//f/9
//3//f/9//7/AAAAAAAAAAD//////////wAAAAAAAAAAAQABAAEAAQADAAMAAwADAAMA
BAAEAAUABQAFAAQABAAFAAUABQAFAAUABQAEAAQAAgADAAQABAACAAIAAgACAAEAAQAB
AAEAAQABAAEAAQABAAEAAwABAAIAAAAAAAAAAAACAAIAAgACAAMAAwACAAIAAgACAAIA
AgACAAIAAgACAAIAAwADAAUABAAFAAYACAAJAAkACQAJAAkACQAKAAsACwALAAsACwAM
AA0ADQANAA4ADQANAA0ACwALAAoACgAKAAkACQAJAAcABwAGAAMAAAD///7//f/8//z/
/P/8//z//P/7//v/+//7//v/+//7//v/+//7//j/+P/4//j/+P/4//j/+P/4//j/+P/4
//j/+P/4//j/9v/6/wEAEQApAEcAZQCKALYA4QD8AAYB/gDfAKoAZAAdAOT/wP+u/6v/
sv+//8X/zP/S/9n/3//j/+b/6f/r/+7/7//x//H/8f/x//H/8f/y//L/8//0//T/9P/y
//L/8v/z//H/8f/x//L/8//z//P/9P/0//T/9f/1//f/9//3//j/9v/3//f/+P/4//j/
+P/4//n/+f/6//r/+//7//v//P/+//7///8BAP//AAABAAEAAgACAAMAAwAEAAUABgAH
AAgACAAJAAoADAANAA8ADwASABMAFgAYABoAGwAeACAAIgAkACYAKAAoACoAKgArACwA
LgAuAC4ALAAtAC0ALAAqACoAKQAoACcAJQAiACEAIAAfAB0AGwAZABgAFwAUABIAEAAP
AA0ACwAIAAcABAADAAMAAQD+/wAAAAD/////AAD//////f/+//7///////3//f/8//z/
+v/6//r/+v/6//r/+v/6//z/+//7//v/+f/5//n/+f/7//v/+//8//z//P/8//z//f/9
//3//f/+//7//v/+//3//f/9//3//f/9//3//f///wAAAAABAP/////+//7/AQABAAEA
AQABAAEAAAAAAAAAAQACAAIAAAAAAAAAAAD//////////wEAAQABAAEAAQABAAEAAQAD
AAIAAAAAAAIAAAAAAAAAAAAAAAAAAAAAAAEAAQAAAAAAAAAAAAAAAAAAAAAAAAAAAAAA
AQABAAMAAgADAAQABgAHAAcABwAHAAcABwAIAAkACQAJAAkACQAKAAsACwALAAwACwAL
AAsACwALAAoACgAKAAkACQAJAAkACQAIAAUAAAD///7//f/8//z//P/8//z//P/7//v/
+//7//v/+//5//n/+f/5//r/+v/6//r/+P/4//j/+P/4//j/+P/4//b/9v/2//b/9v/2
//v/BQAXAC8ATwBuAJQAvwDoAP4AAgH1ANAAlgBPAAgA2P+6/63/rv+5/8P/zP/Q/9X/
3f/h/+T/6f/r/+7/7//z//P/8//z//X/9f/2//b/9f/2//b/9v/4//j/+P/5//n/+f/5
//r/+f/5//n/+v/6//r/+//7//v/+//7//z//P/9//3//v/+//7//v/+//3//f/+//7/
AQABAAEAAgACAAIAAwAFAAUABgAHAAcABgAGAAcABwAIAAkACgALAAwADAANAA4AEAAR
ABMAEwAUABUAGAAaABwAHQAgACIAIgAkACYAKAAqACwALAAtAC4AMAAwADAALgAvAC8A
LgAuAC4ALQAsAC0AKwAoACcAJAAjACEAHwAdABwAGwAYABYAFAATABEADwAMAAsACAAH
AAcABQACAAAAAAD//////v/9//3/+//6//r/+//7//v/+//6//r/+v/6//r/+v/6//r/
+v/6//r/+f/5//n/+f/5//n/+f/7//v/+//8//z//P/8//z/+//7//v/+//+//7//v/+
//3//f/9//3//f/9//3//f/9//7//v/////////+//7/AQABAAEAAQABAAEAAAAAAAIA
AwAEAAQAAgACAAIAAgABAAEAAQABAAEAAQABAAEA/////////////wAAAAAAAAEA//8B
AAAAAAAAAAAAAAAAAAAAAAAAAAEAAQAAAAAAAAAAAAAAAAAAAAAAAAAAAAAAAQABAAMA
BAAFAAYACAAJAAkACQAJAAkACQAKAAsADQANAA0ADQAMAA0ADQANAA4ADQANAA0ADQAN
AAwADAAKAAkACQAJAAsACwAKAAcAAgABAAAA///8//z//P/8//z//P/7//v//f/9//3/
/f/7//v/+//7//z//P/8//z/+v/6//r/+v/8//z//P/8//z//P/8//z//P/8////BwAZ
AC8ASwBoAI4AuQDgAPYA+gDvAMwAlABPAAoA1v+6/63/rv+5/8X/zP/Q/9f/3f/j/+j/
6//v//L/9f/3//f/9//3//f/9//4//j/+f/6//r/+v/6//r/+v/7//v/+//7//z//f/9
//3//v8AAAAAAQABAP///////wAAAgADAAMABAAEAAQABAAEAAUABQAGAAYABwAHAAcA
CAAIAAgACQALAAsADAANAA0ADgAOAA8ADwAQABEAEgATABYAFgAXABgAGgAbAB0AHQAe
AB8AIgAkACgAKQAsAC4ALgAwADIANAA2ADgAOAA5ADgAOgA6ADoAOgA7ADsAOgA6ADoA
OQA4ADcANQAyADEAMAAvAC0AKwArACoAKQAmACQAIgAhAB8AHQAaABkAFgAXABcAFQAS
ABIAEgARABEAEAAPAA8ADQAMAAwADQANAAsACwAKAAoACgAKAAoACgAKAAoACgAKAAwA
CwALAAsACQAJAAkACQAJAAkACQAKAAwADAAMAAwADwAPAA8ADwAOAA4ADgAOABEAEQAR
ABEADwAPAA8ADwARABIAEgATABEAEQAQABAAEQARABEAEQATABMAEgASABAAEQASABIA
EAAQABAAEAARABEAEQARABEAEQARABEAEQARABEAEQARABIAEAAQABAAEAAQABAAEAAQ
ABAAEAAQABEAEQAQABAAEAAQABAAEAAQABAAEAAQABAAEQARABMAFAAVABYAGAAZABkA
GQAZABkAGQAaABsAGwAbABsAGwAaABsAGwAbABwAGwAbABsAGwAbABoAGgAaABkAGQAZ
ABkAGQAYABUAEgARABAADwAMAAwADAAMAAwADAALAAsACwALAAsACwANAA0ADQANAAwA
DAAMAAwACgAKAAoACgAIAAgACAAIAAoACgAKAAoACgAMAA8AFwApAEMAXwB+AKgA0wD0
AP4A/ADpAMIAiABDAAQA2v/A/7f/tv+//8v/0v/Y/9//5//v//T/9//5//7///8BAAEA
AQABAAEAAQACAAIAAQACAAIAAgAEAAQABAAFAAUABQAFAAYABQAFAAUABgAGAAYABwAH
AAcABwAHAAgABgAHAAcACAAIAAgACAAIAAkACQAKAAoADQANAA0ADgAMAAwADQAPAA8A
EAARABEAEAAQABEAEQASABMAFAAVABYAFgAXABgAHAAdAB8AHwAiACMAJgAoACkAKQAr
ACwAMAAyADQANgA2ADgAOAA5ADkAOgA5ADgAOAA5ADkAOAA4ADgANwA2ADUAMwAwAC8A
LgAtACsAKQAnACYAJQAiACIAIAAfAB0AGQAWABUAEgATABMAEQAOAA4ADgANAA0ACgAJ
AAkABwAGAAYABwAHAAcABwAGAAYABAAEAAQABAAGAAYABgAGAAYABQAFAAUABQAFAAUA
BQAFAAUABQAGAAQABAAEAAQABgAHAAgACQAIAAgACAAIAAkACQAJAAkACQAJAAkACQAJ
AAoACgALAA0ADQAMAAwACwALAAsACwALAAsACgAKAAgACQAKAAoACgAKAAoACgALAAsA
CwALAAkACQAJAAkACQAJAAkACQAJAAoACgAKAAkACQAIAAgACAAIAAgACAAIAAgACAAH
AAcABgAGAAYABgAGAAYABgAGAAYABgAIAAkACQALAAoACwAMAA4ADwAPAA8ADwAPAA8A
EAARABEAEQARABEAEAARABEAEQASABEAEQARAA8ADwAOAA4ADgANAA0ADQANAA0ADAAJ
AAYABQAEAAMAAgACAAIAAgAEAAQAAwADAAEAAQABAAEAAQABAAEAAQAAAAAAAAAAAAAA
AAAAAAAAAAAAAAAAAAAAAAAAAAAAAAAABAATACcAQQBhAIMArADaAP8ADgEMAfgAzwCS
AEoABwDY/77/sv+v/7r/xf/N/9L/2P/f/+X/6//u/+//8f/0//X/9//3//f/9//5//n/
+v/6//v//P/8//z//v/+//7////+//3//P/8//3//f/9//7//v/+//////////////8A
AAAAAQABAAIAAAAAAAAAAAD/////AAAAAAEAAQABAAIAAAAAAAEAAwADAAQABQAFAAgA
CAAJAAkACAAJAAoACwAMAAwADQAOABAAEQATABMAFgAXABoAHAAcAB0AIAAiACQAJgAo
ACoAKgAsACwALQAuADAAMAAwADAAMQAxADAALgAuAC0ALAArACkAJgAlACIAIQAfAB0A
GwAaABkAFgAUABIAEQAPAA0ACgAJAAYABQAFAAMAAAAAAAAA//////7//f/9//v//P/8
//3//f/7//v/+v/6//r/+v/6//r/+P/4//j/+P/4//f/9//3//f/9//3//f/9//3//f/
+P/4//j/+P/4//n/+f/5//n/+v/6//r/+v/7//v/+//7//v/+//7//v//f/+//7/////
/////v/+//////////////////7//v/+////AAAAAP7//v/+//7//f/9//3//f/9//3/
/f/9//3//f/9//3/+//8//z//P/9//3/+//8//z//P/8//z//P/8//z//P/8//v/+//6
//r/+v/6//r/+v/8//z//P/8//r/+//7//3//v///wAAAgADAAMAAwADAAMAAwAEAAUA
BQAFAAUABQAGAAcABwAHAAQAAwADAAMABQAFAAQABAAEAAMAAwADAAUABQAEAAEA/v/9
//z/+//6//r/+v/6//r/+v/5//n/+f/5//n/+f/3//f/9//3//b/9v/2//b/+P/4//j/
+P/4//j/+P/4//b/9v/2//b/+P/6//3/CQAbADMAUQByAJoAxwDyAAgBDgH/ANwAogBZ
ABIA3v/A/7H/sP+5/8X/zP/O/9X/3f/j/+b/5//p/+7/8f/x//H/8f/x//P/8//0//T/
8//0//T/9P/2//b/9v/3//f/9//3//j/+f/5//n/+v/6//r/+//7//v/+//7//z//P/9
//3//v/+//7//v/+//////8AAAAAAwADAAMABAAEAAQABQAHAAUABgAHAAcACAAIAAkA
CQAIAAkACgALAA4ADgAPABAAEgATABUAFQAWABcAGgAcAB4AHwAiACQAJgAoACoALAAs
AC4ALgAvADIANAA0ADQANAA1ADUANAA0ADQAMwAyADMAMQAuAC0ALAArACkAJwAjACIA
IQAeABwAGgAZABcAFQASABEADgALAAsACQAGAAYABgAFAAUABAADAAMAAQAAAAAAAQAB
AP/////+//7//v/+//7//v/+//7//v/+//7//f/9//3/+//7//v/+//9//3//f/+//z/
/P/8//z//f/9//3//f/8//z//P/8//3//f/9//3//f/9//3//f/9//7//v/////////+
//7//////////////////v/+//7///8AAAAAAAAAAAAAAAD/////////////////////
/////////////wAAAAAAAP////////7/AAAAAAAAAAAAAAAAAAAAAAAAAAABAAEAAAAA
AAAAAAAAAAAAAAAAAAAAAAACAAMAAwAFAAYABwAIAAoACQAJAAkACQALAAsADAANAAsA
CwALAAsACgALAAsACwAIAAcABwAHAAkACQAIAAgACAAHAAcABwAHAAcABgADAAAA///+
//3/+v/6//r/+v/6//r/+f/5//v/+//7//v/+f/5//n/+f/6//r/+v/6//r/+v/6//r/
+v/6//r/+v/8//z//P/8//z//v8HABkAMQBNAG0AkgC+AOkAAgEMAQQB5QCuAGoAIQDo
/8b/sv+v/7r/x//N/9D/1v/d/+P/5//q/+3/7//w//X/9f/1//X/9f/1//X/9v/2//X/
9v/2//b/9//4//n/+//5//n/+f/6//v/+//7//z//P/8//3//f/9//3//f/+//7/////
/wAAAAAAAAAAAAABAAEAAgACAAMAAwADAAQABAAEAAUABwAFAAYABwAHAAYABgAHAAcA
CgALAAwADQAQABAAEQASABIAEwAVABUAGAAZABwAHgAgACEAJAAmACYAKAAqACwALAAu
AC4ALwAyADQANAA0ADQANQA1ADQANAA0ADMAMgAxAC8ALAArACgAJwAlACMAIQAgAB8A
HAAaABgAFwAVABUAEgARAA4ADQANAAsACAAIAAgABwAHAAYABQAFAAMABAAEAAUABQAD
AAMAAgACAAIAAgACAAIAAgACAAIAAgAAAP//////////////////////////AAACAAIA
AgACAAEAAQABAAEAAgACAAIAAgADAAMAAwADAAMAAwADAAMAAQACAAIAAwADAAMAAgAC
AAMAAwADAAMAAwADAAIAAgACAAMABAAEAAQABAAEAAQAAwADAAMAAwAFAAUABQAFAAUA
BQAFAAUAAwAEAAQABAAFAAUABAACAAIAAgACAAQABAAEAAQABQAFAAQABAAEAAQABAAE
AAIAAgACAAIAAgADAAMABQAGAAcACAAKAAsACwALAAsACwALAAwADQANAA0ADQANAAwA
DQANAA0ACgAJAAkACQALAAsACgAKAAgABwAHAAcACQAJAAgABQACAAEAAAD///7//v/+
//7//v/+//3//f/9//3//f/9/////////////P/8//z//P/8//z//P/8//7//v/+//7/
/P/8//z//P/8//z/AQANAB8ANwBTAHIAmgDHAOoA/AD+AO0AxACGAEEAAADS/7j/r/+w
/73/yf/O/9T/2//h/+X/6v/t/+//8v/z//X/9f/1//X/9//3//j/+P/5//r/+v/6//r/
+v/6//v/+//7//v//P/7//v/+//8//z//P/9//3/////////AAD+//////8AAAAAAAAA
AAAAAQABAAIAAgADAAMAAwAEAAQABAAFAAcABQAGAAcABwAIAAgACQAJAAoACwAMAA0A
DgAOAA8AEAAUABUAFwAXABgAGQAcAB4AIAAhACQAJgAmACgAKgAsAC4AMAAwADEAMgA0
ADQANAA0ADUANQA0ADIAMgAxADAALwAtACoAKQAqACkAJwAlACMAIgAhAB4AGgAYABcA
FQAVABIAEQAOAA0ADQALAAgACAAIAAcABwAGAAUABQADAAQABAAFAAUABQAFAAQABAAE
AAQABAAEAAIAAgACAAIABAADAAMAAwADAAMAAwADAAMAAwADAAQABAAEAAQABAADAAMA
AwADAAQABAAEAAQABwAHAAcABwAHAAcABwAHAAUABgAGAAcACQAJAAoACgAKAAoACgAK
AAgACAAIAAgACQAJAAgACAAKAAoACgAKAAgACAAIAAgACgALAAsADQAOAA8AEAASABUA
FQAVABUAFgAXABkAGwAdAB0AHQAdAB4AHwAfAB8AIAAfAB8AHwAdABsAGAAWABUAEwAS
ABEADwAPAA4ACwALAAsACwALAAgACAAIAAgACAAIAAcABwAHAAcABwAHAAcABwAHAAcA
BgAGAAYABgAGAAYABgAGAAYABgAGAAYABgAGAAYABgAGAAgACwAXACkAQQBdAIAApADN
APIABAEEAfUA0ACSAEkABADW/8D/t/+6/8X/0f/a/97/5//t//H/9P/3//v//v///wEA
AQABAAEAAwADAAQABAAFAAYABgAGAAQABAAEAAUABwAHAAcACAAJAAkACQAKAAwADAAN
AA0ADQANAA0ADgAQABEAEQASABIAEgASABIAEQARABIAEgAVABUAFQAWABYAFgAXABkA
GQAaABsAGwAcABwAHQAdAB4AHwAgACEAJAAkACUAJgAoACkAKwArAC4ALwAyADQANAA1
ADgAOgA6ADwAPgBAAEAAQgBCAEMARABGAEYARgBEAEUARQBEAEQARABDAEIAQQA/ADwA
OwA8ADsAOQA3ADUANAAzADAALgAsACsAKQApACYAJQAiACMAIwAhAB4AHgAeAB0AHQAe
AB0AHQAbABwAHAAdAB0AGwAbABoAGgAaABoAGgAaABoAGgAaABoAHAAbABsAGwAbABsA
GwAbAB0AHQAdAB4AHgAeAB4AHgAdAB0AHQAdAB4AHgAeAB4AHwAfAB8AHwAhACEAIQAh
ACMAJAAkACUAIwAjACIAIgAhACEAIQAhACIAIwAjACQAIgAjACQAJAAkACQAJAAkACMA
IwAjACMAJQAlACUAJQAjACMAIwAjACMAJAAkACQAJQAlACUAJAAiACIAIgAiACQAJAAk
ACQAJAAkACQAJAAkACQAJAAkACQAJAAkACQAIwAjACMAIwAmACcAKQAoACYAJgAmACYA
JgAmACYAJgAmACcAJwAmACYAJgAmACYAJgAkACQAJAAkACYAJwAnACkAKgArACwALgAv
AC8ALwAvAC8ALwAwADEAMQAxADEAMQAyADMAMwAzADIAMQAxADEALwAvAC4ALgAvAC8A
MAAxAC8ALwAuACsAKgApACgAJwAmACYAJgAmACYAJgAlACUAJQAlACUAJQAlACUAJQAl
ACQAJAAkACQAJAAkACQAJAAmACYAJgAmACQAJAAkACQAJgAoAC0AOwBNAGMAfwCgAMYA
8wASARwBFAH/ANgAngBZABwA9P/c/9P/1v/f/+n/8P/2/wEACQANABIAFwAbAB4AIQAh
ACEAIQAhACMAIwAkACQAIwAkACQAJAAkACQAJAAlACcAJwAnACgAJwAnACcAKAAqACoA
KwArACkAKQApACoAKgArACsALAAsACwALAAsACsAKwAsACwALwAvAC8AMAAwADAAMQAz
ADEAMgAzADMANQA2ADgAOQA4ADkAOgA7ADwAPAA9AD4APgA/AEEAQQBEAEUASABKAEsA
SwBNAE4AUABSAFQAVgBWAFgAWABZAFgAWgBaAFoAWgBbAFsAWgBaAFoAWQBYAFkAVwBU
AFMAVABTAFEATwBNAEwASwBIAEYARABDAEEAPwA8ADsAOAA3ADcANQAyADIAMgAxADEA
LgAtAC0AKwAqACoAKwArACsAKwAqACoAKAAoACgAKAAoACgAKAAoACoAKQApACkAKQAp
ACkAKQAnACcAJwAoACoAKgAqACoAKQApACkAKQAsACwALAAsAC8ALwAvAC8ALgAtACwA
KwAtAC4ALgAvAC8ALwAuAC4ALwAvAC8ALwAvAC8ALgAuAC4ALwAwADAALgAuAC4ALgAv
AC8ALwAvAC0ALQAtAC0ALQAtAC0ALQAtAC4ALgAuAC0ALQAsACwALAAsACwALAAsACwA
LAAtAC0ALAAsACoAKgAqACoALAAsACwALAAsAC0ALQAvAC4ALwAwADIAMwAzADMAMwA1
ADUANgA3ADUANQA1ADUANgA3ADcANwA2ADUANQA1ADMAMwAyADIANAAzADMAMwA1ADUA
NAAxACwAKwAqACkAKgAqACoAKgAoACgAJwAnACkAKQApACkAKQApACkAKQAoACgAKAAo
ACoAKgAqACoAKgAqACoAKgAqACoAKgAqACgAKgAzAEcAYQB/AJ8AxgD2ACEBPAFAATIB
EwHeAJoAUwAcAPb/4v/b/+L/6//x//j/AAAJAA8AEwAYABsAHQAgACMAIwAjACMAIwAj
ACMAJAAkACcAKAAoACgAKAAoACgAKQApACkAKQAqACsAKwArACwALAAsAC0ALQArACsA
KwAsAC4ALwAvADAALgAuAC4ALgAvAC8AMAAwADEAMQAxADIAMAAwADEAMwA1ADYANwA3
ADYANgA3ADcAOAA5ADoAOwA+AD4APwBAAEIAQwBFAEUARgBHAEoATABOAE8AUgBUAFYA
WABaAFwAXgBgAGAAYQBiAGQAZABkAGIAYwBjAGIAYgBiAGEAYABfAF0AWgBZAFgAVwBV
AFMAUQBQAE8ATABIAEYARQBDAEEAPgA9ADoAOQA5ADcANAAyADIAMQAxADAALwAvAC0A
LgAuAC8ALwAtAC0ALAAsACoAKgAqACoAKgAqACoAKgAoACcAJwAnACkAKQApACkAKQAp
ACkAKgAqACoAKgAqACsAKwArACsAKgAqACoAKgAtAC0ALQAtAC0ALQAtAC0AKwAsACwA
LQAvAC8ALgAuAC8ALwAvAC8ALQAtACwALAAuAC8AMAAwAC4ALgAuAC4ALwAvAC8ALwAt
AC0ALQAtAC0ALQAtAC0ALwAwADAAMAAvAC8ALwAwADAAMAAwADAAMAAwADAAMAAwAC8A
LwAuAC4AMAAwADAAMAAwADAAMAAwADAAMQAxADMANgA3ADgAOgA5ADkAOQA5ADkAOQA6
ADsAOwA7ADsAOwA6ADsAOwA7ADoAOQA5ADkAOwA7ADoAOgA6ADkAOQA5ADsAOwA6ADcA
MgAxADAALwAuAC4ALgAuADAAMAAvAC8ALwAvAC8ALwAvAC8ALwAvADAAMAAwADAAMAAw
ADAAMAAwADAAMAAwADIAMgAyADIANAA8AEsAZQB/AJ0AwwDwAB4BPQFMAUgBLgH9ALoA
cgAxAAYA8P/o/+3/+P8BAAcADgASABkAHQAhACQAJwApACwALQAtAC0ALQAtAC8ALwAw
ADAAMQAyADIAMgAyADIAMgAzADUANQA1ADYANQA1ADUANgA2ADYANwA3ADkAOQA5ADoA
OgA7ADsAPAA+AD4APgA+AD0APQA+AD4AQQBBAEEAQgBCAEIAQwBFAEUARgBHAEcASgBK
AEsASwBMAE0ATgBPAFIAUgBTAFQAWABZAFsAWwBcAF0AYABiAGQAZQBoAGoAbABuAHAA
cgBzAHYAdwB5AHoAfAB8AHwAfgB/AH8AfgB+AH4AfQB8AH0AewB4AHcAdgB1AHMAcQBv
AG4AbQBqAGYAZABjAGEAYQBeAF0AWgBZAFkAVwBUAFQAVABTAFMAVABTAFMAUQBQAFAA
UQBRAFEAUQBQAFAAUgBSAFIAUgBSAFIAUgBSAFIAUQBRAFEAUwBTAFMAUwBTAFMAUwBU
AFQAVABUAFQAVQBVAFUAVQBYAFgAWABYAFkAWQBZAFkAWwBbAFsAWwBdAF4AXgBfAF8A
XwBeAF4AXwBfAF8AXwBhAGEAYABgAGAAYQBiAGIAYgBiAGIAYgBjAGMAYwBjAGUAZQBl
AGUAZQBlAGUAZQBnAGgAaABoAGgAaABoAGgAaABoAGgAaABoAGkAaQBoAGgAagBqAGoA
agBqAGoAagBqAGwAbQBtAG8AcgBzAHQAdgB3AHcAdwB3AHkAeQB6AHsAewB7AHsAewB6
AHsAewB7AHwAewB7AHsAfAB9AH0AfgB+AH0AfQB9AH4AfwB/AH0AegB5AHgAdwB2AHYA
dgB2AHcAeAB4AHkAeQB5AHkAeQB7AHsAewB7AHoAegB6AHoAfAB8AHwAfAB+AH4AfgB+
AH4AfgB+AH4AgACCAIsAnQCzANEA8wAWAUABbwGSAaIBnAF/AUwBCAHBAIQAXABEAD8A
RgBTAFsAXgBkAGkAbwBzAHgAewB9AIAAgQCDAIMAgwCDAIUAhQCGAIYAiQCKAIoAigCM
AIwAjACNAI8AjwCPAJAAkQCRAJEAkgCUAJQAlQCVAJcAlwCXAJgAlgCXAJcAmACaAJoA
mgCaAJsAmwCcAJwAnwCfAJ8AoACiAKIAowClAKUApgCnAKcAqgCqAKsAqwCuAK8AsACx
ALQAtAC1ALYAuAC5ALsAuwC+AL8AwgDEAMgAyQDMAM4A0gDUANYA2ADYANoA2gDbAN0A
4ADhAOIA4gDjAOMA4gDkAOQA4wDiAOMA4QDeAN0A3gDdANsA2QDZANgA1wDUANIA0ADP
AM0AzQDKAMkAxgDHAMcAxQDCAMIAwgDBAMEAwQDBAMIAwQDCAMIAwwDDAMMAwwDCAMIA
xADEAA==
         </WaveFormData>
      </LeadData>
      <LeadData>
         <LeadByteCountTotal>10000</LeadByteCountTotal>
         <LeadTimeOffset>0</LeadTimeOffset>
         <LeadSampleCountTotal>5000</LeadSampleCountTotal>
         <LeadAmplitudeUnitsPerBit>4.88</LeadAmplitudeUnitsPerBit>
         <LeadAmplitudeUnits>��V</LeadAmplitudeUnits>
         <LeadHighLimit>2147483647</LeadHighLimit>
         <LeadLowLimit>268435456</LeadLowLimit>
         <LeadID>V6</LeadID>
         <LeadOffsetFirstSample>0</LeadOffsetFirstSample>
         <FirstSampleBaseline>0</FirstSampleBaseline>
         <LeadSampleSize>2</LeadSampleSize>
         <LeadOff>FALSE</LeadOff>
         <BaselineSway>FALSE</BaselineSway>
         <ExcessiveACNoise>FALSE</ExcessiveACNoise>
         <MuscleNoise>FALSE</MuscleNoise>
         <LeadDataCRC32>4281202176</LeadDataCRC32>
         <WaveFormData>
FAAUABQAFAAVABYAFwAYABoAHAAeACAAIQAiACMAJAAnACgAKQAqACwALAAsACwALgAu
AC4ALgAsACwALAAsACsAKgApACgAJwAmACUAJAAhACAAHwAeABsAGgAZABgAFQAUABMA
EgARABAADwAOAA0ADAALAAoACAAIAAgACAAGAAYABgAGAAQABAAEAAQAAgACAAIAAgAC
AAIAAgACAAAAAAAAAAAAAAAAAAAAAAACAAIAAgACAAQABAAEAAQABAAEAAQABAAEAAQA
BAAEAAYABgAGAAYABgAGAAYABgAGAAYABgAGAAgACAAIAAgABgAGAAYABgAGAAYABgAG
AAYABgAGAAYABgAGAAYABgAIAAgACAAIAAYABgAGAAYACAAIAAgACAAGAAYABgAGAAYA
BgAGAAYABgAGAAYABgAGAAYABwAHAAcABwAHAAcABwAIAAgACgAKAAsADAANAA0ADQAM
AAwADgAPAA8ADwAOAA4ADgAPABEAEgATABQAFAATABMAFAAUABMAEwATABEAEQARABEA
EAAQAA4ACwAGAAUABQADAAMAAwACAAIAAgABAAEAAQABAAEAAQABAAEAAQABAAEAAQAB
AAEAAAACAAIAAgACAAIAAwADAAIAAAAAAAAAAAAAAAIACQAWACYAPABXAHcAnQDFAOAA
6gDnANMApwBuADYABwDq/93/2P/Y/9z/4P/l/+j/7v/y//T/9//5//z//v/+//7//v/+
//7/AAAAAAEAAgACAAIAAgACAAAAAAABAAEAAQABAAIAAgAEAAQABQAFAAMAAwADAAQA
BwAHAAcABwAFAAUABQAGAAgACAAIAAkACQAJAAoACgALAAsACwALAAwADAAMAA0ACwAL
AAwADgAOAA4ADwAPABEAEwATABMAFAAVABYAFwAYABkAGgAbABoAHAAdACAAIAAhACQA
JgAnACkAKgAsAC0ALgAvADAAMQAyADMAMwAzADQANAAzADEAMQAwADAALgAtACwAKwAq
ACkAKAAlACMAIwAhAB8AGwAZABgAFgAWABUAFQASABIAEQAQAA4ADAAMAAsACgAMAAwA
DAAKAAoACgAKAAoACAAIAAgACAAIAAgACAAIAAYABgAFAAUABgAGAAUABQAFAAUABQAE
AAQABAAFAAUABQAFAAUABQAFAAUABQAGAAgACAAIAAgACAAIAAkACQAHAAcABwAHAAkA
CQAJAAoACgAKAAoACgAIAAgACAAIAAgACAAIAAgACAAIAAgACAAIAAgACAAIAAYABgAG
AAYACAAIAAgACAAGAAYACAAGAAYABgAGAAYABgAGAAYABgAGAAYABgAGAAYABgAGAAcA
BwAHAAcABwAHAAcACAAIAAoACgALAAwADQANAA0ADAAMAA4ADwAPAA8ADgAOAA4ADwAS
ABIAEgASABIAEQARABIAEgARABEAEQARABEAEQARAA4ADgAMAAkABgAFAAUAAwABAAEA
AAAAAAIAAQABAAEAAQABAAEAAQABAAEAAQABAP////////7/AAAAAAAAAAAAAAEAAQAA
AAAAAAAAAAAA/v8AAAUAEAAiADgAUQBxAJcAvQDaAOgA5wDRAKcAbgA0AAcA6v/X/9L/
1v/a/97/3//k/+z/7v/w//P/9f/4//j/+v/6//r/+v/6//r/+v/7//z//P/8//z//P/8
//z//f/9//v/+//8//z//v/+//////////////8AAP//////////AQABAAEAAgACAAIA
AgADAAMAAwAEAAQABQAFAAUABQAGAAYABgAHAAcABwAIAAoACAAIAAkACQAJAAsACwAL
AAwADQAOAA8AEgATABQAFQAWABgAGQAcABwAHQAgACIAIwAlACYAKAApACoAKwAsAC0A
LgAvAC8ALwAwADAALwAvAC8ALgAuACwAKwAqACkAJgAlACQAIQAhACEAHwAdABsAGQAY
ABYAEgARABEADgAOAA0ADAAKAAkACgAKAAoACgAKAAoACAAGAAYABgAGAAYABgAGAAYA
BgAGAAYABgAGAAYABQAFAAYABgAFAAUAAwADAAMAAgAEAAQABQAFAAUABQAFAAUABQAF
AAUABgAGAAYABgAGAAYABgAHAAcABwAHAAcABwAJAAkACQAKAAgACAAIAAgACgAKAAoA
CgAIAAgACAAIAAoACgAKAAoACgAKAAoACgAIAAgACAAIAAgACAAIAAgACAAIAAgACAAK
AAoACAAIAAgACAAIAAgACAAIAAgACAAIAAgACAAIAAgACAAIAAkACQAJAAkACQAJAAkA
CgAKAAwADAANAA4ADwAPAA8ADgAOABAAEQARABEAEgASABIAEwAUABQAFAAUABYAFQAV
ABYAFgAVABUAFQATABMAEwATABIAEgAQAA0ACgAJAAkABwAHAAcABgAGAAYABQAFAAUA
AwADAAMAAwADAAMAAwADAAUABQAFAAQAAgACAAIAAgACAAMAAwACAAIAAgACAAIABAAE
AAUADAAYACwAQwBfAH8ApQDKAOAA6wDlAM0AnABgACcAAADn/9r/2P/c/+L/5f/o/+7/
8P/0//X/+f/8//7//v8AAAAAAAAAAP7//v///wAAAgACAAIAAgACAAIAAwADAAMAAwAE
AAQAAgACAAMAAwADAAMAAwAEAAUABQAFAAUABQAFAAUABgAGAAYABgAHAAcABwAIAAgA
CQAJAAkACQAKAAoACgALAAsACwAMAA4ADAAMAA0ADQAPABEAEQARABIAEwAUABUAFgAX
ABgAGQAaABwAHQAgAB4AHwAiACQAJwApACoALAArACwALQAuAC8AMAAxADEAMQAyADIA
MQAxADEAMAAwADAALwAuAC0AKgApACgAJQAjACMAIQAfAB8AHQAcABoAFgAVABUAEgAS
ABEAEAAOAA4ADgANAAwADAAMAAwACgAKAAoACgAKAAgACAAIAAgACAAIAAgACAAIAAgA
BwAHAAgACAAHAAcACQAJAAkACAAIAAgACQAJAAkACQAJAAkACQAJAAkACgAKAAoACgAK
AAgACAAJAAkACQAJAAkACQAJAAkACQAKAAoACgAKAAoACgAKAAoACgAKAAoACgAKAAwA
DAAMAAwADAAMAAwADAAKAAoACgAKAAoACgAKAAoACgAKAAoACgAKAAoACgAKAAoACgAM
AAwACgAKAAoACgAMAAwADAAMAAoACgAKAAoACgAKAAsACwALAAsACwALAAsADAAMAA4A
DgAPABAAEQAVABUAFAAUABQAFQAVABUAFgAWABYAFwAYABgAGAAYABgAFwAXABgAGAAX
ABcAFwAVABUAFQAVABYAFgAUABEADAALAAsACQAHAAcABgAGAAgABwAHAAcABQAFAAUA
BQAFAAUABQAFAAMAAwADAAIAAgACAAIAAgACAAMAAwACAAIAAgACAAIAAgAAAAMACAAU
ACYAOwBVAHMAmQC+ANYA4QDdAMMAmABeACUA+v/h/9b/0v/Y/97/4f/i/+b/6v/u//H/
9f/2//b/+P/6//r/+v/6//r/+v/7//z//P/8//z//P/8//z//f/9//3//f/+//7//P/8
//3//f////////8AAP//////////////////AAAAAAAAAAABAAEAAQACAAIAAwADAAMA
AwAEAAQABAAFAAUABQAGAAgACAAIAAkACQAHAAkACQAJAAoACwAMAA0ADgAPABAAEQAS
ABQAFQAYABgAGQAcAB4AHQAfACAAIgAjACQAJQAmACcAKAApACkAKQAqACoAKQApACkA
KAAoACYAJQAkACMAIgAhACAAHQAdAB0AGwAZABcAFQAUABIADgANAA0ACgAMAAsACgAI
AAgACAAHAAYABAAEAAQAAgACAAIAAgACAAAAAAAAAAAAAAAAAAAAAAAAAAAA/////wAA
AAD//////f/9//3//P/8//z//f/9//3//f/9//3//f/9//3//v/8//z//P/8//3//v8A
AAEAAAD///7//f////////8AAP7//v/+//7/AAAAAAAAAAAAAAAAAAAAAP7//v/+//7/
/v/+//7//v/+//7//v/+//7//v/+//7//P/8//z//P/+//7//P/8//7//f/8//v/+v/6
//r/+v/6//r/+v/6//r/+v/6//v/+//7//v/+//7//n/+v/6//z//P/9//7///8BAAEA
AAAAAAAAAQABAAEAAgACAAIAAwACAAIAAgACAAQAAwADAAQAAgABAAEAAQD/////////
/wAAAAD+//v/+P/3//f/9f/z//P/8v/y//T/8//z//P/8//z//P/8//z//P/8//z//P/
8//z//L/8v/y//L/8v/w//H/8f/w//L/8v/y//L/9P/0//X//P8IABwAMQBNAG8AlwC6
AMoAywDDAKUAcgA6AAcA5P/P/8T/wP/E/8j/y//O/9T/2v/e/+P/5//o/+j/6v/q/+r/
6v/q/+z/7P/t/+7/7v/u/+7/7v/u/+7/7//v/+//7//w//D/7v/u/+//7//v/+//7//w
//H/8f/x//H/8f/x//H/8v/y//L/8v/z//P/8//0//T/9f/1//X/9f/0//T/9P/1//f/
9//4//r/+P/4//n/+f/5//v/+//7//z//f/+////AgADAAQABQAEAAYABwAKAAoACwAO
ABAAEQATABQAFgAXABgAGQAaABkAGgAbABsAHQAeAB4AHQAbABsAGgAaABgAFwAWABUA
EgARABAADQANAA0ACwAJAAcABQAEAAIAAAD//////P/6//n/+P/2//X/9v/2//b/9P/0
//T/8v/y//L/8v/y//L/8v/y//L/8P/w//D/8P/w//D/7//v//D/8P/v/+//7//v/+//
7v/s/+z/7f/t/+3/7f/t/+3/7v/v//D/8v/w//D/8P/w//D/8P/x//H/8//z//P/8//z
//P/8//0//T/9P/0//T/8v/y//L/8v/0//T/9P/0//T/9P/0//T/9P/0//T/9P/0//T/
9P/0//L/8v/y//L/8v/y//L/8v/y//L/8v/y//T/9P/y//L/8v/y//L/8v/y//L/8v/y
//L/8v/y//D/8P/x//H/8f/x//H/8f/z//T/9P/2//b/9//4//n/+//7//r/+v/6//v/
+//7//r/+v/6//v//v/+//7//v/+//3//f/+//z/+//7//v//f/9//3//f/8//z/+v/3
//T/8//z//H/8f/x//D/8P/w/+//7//v/+//7//v/+//7//v/+//7//v/+//7//u/+7/
7v/u/+7/8P/x//H/8P/w//D/8P/w/+7/8v/7/wgAHgA4AFUAdwCfAMMA1gDaANEAsQB/
AEIADADp/9L/xf/A/8b/zP/O/9H/1v/c/+D/5P/n/+f/6P/q/+r/7P/s/+z/7P/s/+z/
7f/u/+z/7P/s/+z/7v/u/+//7//v/+//8P/w//D/8P/x//H/8f/x//H/8v/z//P/8//z
//X/9f/1//b/9P/0//T/9f/3//f/+P/4//f/9//3//f/+P/4//j/+f/5//n/+v/8//z/
/P/9//3///8BAAEAAQACAAMABAAFAAYABwAIAAkACgAMAA0AEAAQABEAFAAWABkAGwAc
AB4AHwAgACEAIgAjACQAJQAlACUAJgAmACUAJQAlACQAJAAiACEAIAAfABwAGwAaABcA
FQAVABMAEQAPAA0ADAAKAAgABwAHAAQABAADAAIAAAAAAAAA///+//7//v/+//z//P/8
//z//P/6//r/+v/6//r/+v/6//r/+v/6//n/+f/6//r/+f/5//n/+f/5//j/+P/4//n/
+f/5//n/+f/5//n/+f/5//r//P/8//z//P/8//z//f/9//3//f/9//3//f/9//3//v/+
//7//v/+//7//v/+//7/AAAAAAAAAAD+//7//v/+//7//v/+//7//v/+//7//v/+//7/
/v/+//7//v/+//7//P/8//z//P/+//z//v/+//7//P/8//z//P/8//z//P/8//z//P/8
//z//P/8//3//f/9//3//f/9//3//v/+/wAAAAABAAIAAwAFAAUABAAEAAQABQAFAAUA
CAAIAAgACQAIAAgACAAIAAYABQAFAAYACAAHAAcABwAHAAcABwAHAAgACAAGAAMAAAD/
/////f/9//3//P/8//z/+//7//v/+//7//v/+//5//n/+f/5//v/+//7//r/+v/6//r/
+v/6//v/+//6//r/+v/6//r//P/8//3/BAASACQAPQBZAHkAowDIAOIA6wDlAMsAoABk
ACkAAADl/9j/1P/Y/97/3//g/+T/6v/u//H/8//0//b/+P/4//j/+P/4//j/+P/5//r/
+v/6//r/+v/6//r/+//7//v/+//8//z//P/8//3//f/9//3//f/+////////////////
////AAAAAAAAAAABAAEAAQACAAIAAwADAAMAAwAEAAQABAAFAAUABQAGAAgACAAIAAkA
CQAJAAsACwALAAwADQAOAA8AEAARABIAEwAUABYAFwAaABoAGwAeACAAIQAjACQAJgAn
ACgAKQAqAC0ALgAvAC8ALwAwADAALwAxADEAMAAwADAALwAuAC0AKgApACgAJQAjACMA
IQAfAB0AGwAaABgAFAATABMAEAAQAA8ADgAMAAoACgAJAAgACAAIAAgABgAGAAYABgAG
AAYABgAGAAYABAAEAAQABAAEAAQAAwADAAQABAADAAMAAwADAAMAAgACAAIAAwADAAMA
AwADAAMABQAFAAUABgAEAAQABAAEAAQABAAFAAUABQAFAAUABQAFAAUABQAGAAQABAAE
AAQABgAGAAYABgAGAAYABgAGAAYABgAGAAYACAAIAAgACAAIAAgACAAIAAYABgAGAAYA
CAAIAAgACAAGAAYABgAGAAYABgAGAAYACAAIAAYABgAGAAYABgAGAAYABgAIAAgACAAI
AAgACAAJAAkABwAHAAcABwAHAAgACAAKAAwADQAOAA8ADwAPAA4ADgAQABEAEQARABAA
EAAQABEAEgASABIAEgAQAA8ADwAQABIAEQARABEAEQARABEAEQAQABAADgALAAgABwAH
AAUABQAFAAQABAAEAAMAAwADAAUABQAFAAUABQAFAAUABQAFAAUABQAEAAQABAAEAAQA
BAAFAAUABAAEAAQABAAEAAQABAALABgAKgBCAFsAewChAMcA4gDwAO8A2wCxAHgAPAAP
APL/3//c/+D/5P/m/+n/7P/y//b/+P/7//3//v/+/wIAAAAAAAAAAAAAAAAAAQACAAIA
AgACAAIABAAEAAUABQADAAMABAAEAAQABAAFAAUABQAFAAUABgAHAAcABwAHAAcABwAH
AAgACAAIAAgACQAJAAkACgAKAAsACwALAAsADAAMAAwADQAPAA8AEAASABAAEAARABEA
EQATABMAEwAWABcAGAAZABgAGQAaABsAHAAeAB8AIgAiACMAJgAoACkAKwAsAC4ALwAw
ADEAMgAzADQANQA1ADUANgA2ADUANwA3ADYANgA0ADMAMgAxAC4ALQAsACkAKQApACcA
JQAhAB8AHgAcABoAGQAZABYAFgAVABQAEgASABIAEQAQABAAEAAQAA4ADgAOAA4ADgAM
AAwADAAMAAwADAAMAAwADAAMAAsACwAMAAwACwALAAsACwALAAoACgAKAAsACwANAA0A
DQANAAsACwALAAwADAAMAAwADAAMAAwADQANAAsACwALAAsADQANAA0ADgAOAA4ADgAO
AA4ADgAOAA4ADgAOAA4ADgAOAA4ADgAOABAAEAAQABAADgAOAA4ADgAOAA4ADgAOAA4A
DgAOAA4ADgAOAA4ADgAOAA4ADAAMAAwADAAMAAwADAAMAAwADgAOAA4ADgAOAA4ADwAP
AA0ADQANAA0ADQAOAA4AEAASABMAFAAVABcAFwAWABYAFAAVABUAFQAWABYAFgAXABoA
GgAaABoAGQAXABYAFgAYABcAFwAXABUAFQAVABUAFgAWABQAEQAOAA0ADQALAAsACwAK
AAoACgAJAAkACQAJAAkACQAJAAkACQAJAAkACQAJAAkACAAIAAgACAAIAAgACQAJAAgA
BgAGAAYABgAGAAYACQAQABwAMABJAGMAhQCtANAA5gDtAOMAxwCWAFoAIwD+/+f/3P/a
/+D/6P/r/+z/8v/2//r//f///wAAAgAEAAQABAAEAAQABAAEAAUABgAGAAYABgAGAAYA
BgAHAAcABwAHAAgACAAIAAgACQAJAAkACQAJAAoACwALAAsACwALAAsACwAMAAwADAAM
AA0ADQANAA4ADgAPAA8ADwAPABAAEAAQABEADwAPABAAEgAUABQAFQAVABMAFQAVABUA
FgAXABgAGQAcAB0AHgAfAB4AIAAhACQAJAAlACgAKgArAC0ALgAwADEAMgAzADQANQA2
ADcANwA3ADgAOAA3ADkAOQA4ADgANgA1ADQAMwAyADEAMAAtACsAKwApACcAJQAjACIA
IAAeAB0AHQAaABoAGQAYABYAFAAUABMAEgASABIAEgAQABAAEAAQABAAEAAQABAAEAAO
AA4ADgAOABAAEAAPAA8AEAAQAA8ADwAPAA8ADwAOAA4ADgAPAA8ADQANAA0ADQANAA0A
DQAOAA4ADgAOAA4AEAAQABEAEQARABEAEQARABEAEQARABIAEgASABIAEgASABIAEgAS
ABIAEgASABIAFAAUABQAFAASABIAEwATABMAEwATABMAEwAUABQAFgAYABkAGgAbAB0A
HQAcABwAHQAfACAAIQAkACQAJAAlACYAJgAmACYAJgAlACUAJgAiAB8AHQAbABoAGQAY
ABcAFgAWABQAEQAQABEAEwATABEAEQAQABAAEAAPAA8ADwAPAA8ADwAPAA8ADwAPAA8A
DwAPAA8ADgAOAA4ADgAOAA4ADwAPAA4ADgAOAA4ADgAOAA4ADwAWACQANgBPAGkAiQCx
ANQA6ADvAOkAzwCcAF4AIwD+/+v/4P/e/+T/7P/t//D/9P/6//z//f8BAAIABAAEAAQA
BAAEAAQABAAEAAUABgAIAAgACAAIAAYABgAHAAcABwAHAAgACAAIAAgACQAJAAkACQAJ
AAoACwALAAsACwANAA0ADQAOAAwADAAMAA0ADQANAA4ADgAPAA8ADwAPABAAEAAQABEA
EQARABIAFAASABIAEwATABUAFwAXABcAGAAZABoAGwAaABsAHAAdAB4AIAAhACQAJAAl
ACgAKgArAC0ALgAwADEAMgAzADQAMwA0ADUANQA1ADYANgA1ADMAMwAyADIAMAAvAC4A
LQAsACsAKgAnACcAJwAlACMAHwAdABwAGgAYABcAFwAUABQAEwASABAAEAAQAA8ADgAO
AA4ADgAMAAwADAAMAAwACgAKAAoACgAKAAoACgAKAAoACgAJAAkACgAKAAkACQAJAAkA
CQAIAAoACgALAAsACQAJAAkACQAJAAkACQAKAAoACgAKAAoACAAIAAkACQAJAAkACQAJ
AAsACwALAAwACgAKAAoACgAKAAoACgAKAAoACgAKAAoACgAKAAoACgAKAAoACgAKAAgA
CAAIAAgACgAKAAoACgAIAAgACAAIAAYABgAGAAYABgAGAAYABgAGAAYABgAGAAYABgAH
AAcABwAGAAYABgAEAAQABAAEAAYABgAGAAcABwAGAAYABQAGAAYABwAIAAYABAAEAAQA
BAAEAAQABAAEAAQABAAEAAQAAgACAAMAAwADAAMAAwADAAMABAAEAAYABgAHAAgACQAL
AAsACgAKAAoACwALAAsADAAMAAwADQAOAA4ADgAOAAwACwALAAwADAALAAsACwALAAsA
CwALAAoACgAIAAUAAgABAAEA//8BAAEAAAAAAP7//f/9//3////////////9//3//f/9
//3//f/9//z//P/8//z//P/+///////+//3//P/7//r//v/+/wEACAAWACYAPQBZAHsA
owDEANIA0QDFAKsAeAA+AAsA6P/T/8r/yv/M/9D/1f/Y/+D/5v/o/+v/7//0//b/9v/4
//j/+P/4//b/9v/3//j/+P/4//j/+P/4//j/+f/5//v/+//8//z/+//6//r/+f/7//v/
+//8//3//f/9//3//f/9//3//v8AAAAAAAABAP////8AAAAAAQABAAEAAQAAAAAAAAAB
AAEAAQACAAQABQAGAAgACQAIAAkACAAHAAYABwAIAAkADAANAA4ADwAQABIAEwAWABQA
FQAYABoAGQAbABwAHgAfACAAIQAiACEAIgAjACMAJQAmACYAJQAjACMAIgAiACIAIQAg
AB8AIAAfAB4AGwAXABcAFQATABMAEQAQAA4ADgANAA0ACgAKAAkACAAGAAQABAADAAIA
AAAAAAAA/v/+//7//v/+//7//v/+//7//f/8//v/+v/8//z/+//7//z//P/7//v//f/9
//3//P/6//r/+//7//v/+//7//v/+//7//v//P/8//z//P/8//7//v///////v/9//z/
+//9//3//f/+//7//v/+//7//P/8//z//P/+//7//v/+//z//P/8//z//P/8//z//P/8
//z//P/8//z//P/8//z/+v/6//r/+v/6//r/+v/6//r/+v/6//r/+v/6//r/+v/6//r/
+v/6//r/+v/6//j/+P/5//n/+f/5//n/+f/5//r/+v/8//z//f/+////AQABAAAAAAAA
AAEAAQABAAIAAgACAAMABAAEAAQABAACAAEAAQACAAIAAQABAAEAAwADAAMAAwAEAAQA
AgD///r/+f/5//f/9//3//b/9v/2//X/9f/1//f/9//3//f/9f/1//X/9f/1//X/9f/0
//b/9v/2//b/9P/1//X/9P/0//T/9P/0//T/9P/5/wYAGgA0AE8AbwCXAMEA3ADkAOEA
ywChAGgALgABAOT/0f/K/8r/zv/Q/9P/2v/e/+T/6P/r/+3/7v/u//L/8v/y//L/8v/y
//L/8//0//T/9P/0//T/9v/2//f/9//1//X/9v/2//b/9v/3//f/9//3//f/+P/5//n/
+f/5//v/+//7//z//P/8//z//f//////AAAAAAEAAQABAAEAAAAAAAAAAQABAAEAAgAE
AAQABAAFAAUABQAHAAcABwAKAAsADAANAA4ADwAQABEAEgAUABUAGAAaABsAHgAgACEA
IwAkACYAJwAoACkAKgAtAC4ALwAvAC8AMAAwAC8ALwAvAC4ALgAsACsAKgApACYAJQAk
ACEAIQAhAB8AHQAbABkAGAAWABIAEQARAA4ADAALAAoACAAIAAgABwAGAAYABgAGAAQA
BAAEAAQABAAEAAQABAAEAAIAAgACAAIABAAEAAMAAwACAAIAAQABAAEAAQABAAAAAAAA
AAEAAQABAAEAAQABAAEAAQABAAIAAgACAAIAAgACAAIAAwADAAUABQAFAAUAAwADAAMA
BAAGAAYABgAGAAgACAAIAAgABgAGAAYABgAIAAgACAAIAAgACAAIAAgACAAIAAgACAAG
AAYABgAGAAYABgAGAAYABgAGAAYABgAGAAgACAAIAAgACAAIAAgACAAGAAYABgAGAAYA
BgAGAAYACAAIAAkACQAHAAcABwAHAAkACgAKAAwADgAPABAAEQARABEAEAAQABAAEQAR
ABEAEgASABIAEwAUABQAFAAUABIAEQARABIAFAATABMAEwATABMAEwATABQAFAASAA8A
DAALAAsACQAJAAkACAAIAAgABwAHAAcABwAHAAcABwAHAAcABwAHAAkACQAJAAgACAAI
AAgACAAIAAkACQAIAAgACAAIAAgACgAOABkAKgBAAFgAdwCdAMUA4wD2APoA6wDFAI0A
UgAgAP//6v/h/+L/5v/q/+z/8f/2//r//P/+////AQAEAAQABgAGAAYABgAGAAgACAAJ
AAoACgAKAAoACgAKAAoACwALAAsACwAMAAwADAAMAA0ADQANAA0ADQAOAA8ADwAPAA8A
DwAPAA8AEAASABIAEgATABMAEwAUABQAFQAVABUAFQAWABYAFgAXABkAGQAaABwAGgAa
ABsAGwAbAB0AHQAdAB4AHwAgACEAJAAlACYAJwAoACoAKwAuAC4ALwAyADQANwA5ADoA
PAA9AD4APwBAAEMARABFAEUARQBGAEYARQBFAEUARABEAEIAQQBAAD8APgA9ADwAOQA3
ADcANQAzADEALwAuACwAKgApACkAJgAmACUAJAAiACAAIAAfAB4AHgAeAB4AHAAcABwA
HAAcABwAHAAcABwAHgAeAB4AHgAcABwAGwAbAB4AHgAdAB0AHQAdAB0AHAAeAB4AHwAf
AB8AHwAfAB8AHQAdAB0AHgAgACAAIAAgACAAIAAhACEAIQAhACEAIQAhACEAIQAiACIA
IgAiACIAIgAiACIAIgAiACIAIgAiACIAIgAiACIAJAAkACQAJAAkACQAJAAkACQAJAAk
ACQAJAAkACQAJAAmACYAJgAmACYAJgAmACYAJgAmACYAJgAmACYAJgAmACYAJAAkACUA
JQAnACcAJwAnACcAKAAoACoALAAtAC4ALwAvAC8ALgAuADAAMQAxADEAMgAyADIAMwAy
ADIAMgAyADIAMQAxADIANAAzADMAMwAzADMAMwAzADQANAAyAC8ALAArACsAKQApACkA
KAAoACoAKQApACkAJwAnACcAJwApACkAKQApACcAJwAnACYAKAAoACgAKAAoACkAKQAo
ACoAKgAqACoAKgAqADEAPABOAGQAfwCdAMEA6QAKARwBHwENAeUArgB0AEMAJAAPAAYA
CgAQABIAEwAWABoAHAAgACMAJQAmACgAKgAqACoAKgAqACoAKgArACwALAAsACwALAAs
ACwALQAtAC8ALwAwADAAMAAwADEAMQAxADEAMQAyADMAMwAzADMAMwAzADMANAA2ADYA
NgA3ADcANwA4ADgAOQA5ADkAOQA8ADwAPAA9ADsAOwA8AD4AQABAAEEAQQBBAEMAQwBD
AEQARQBGAEcASABJAEoASwBMAE4ATwBSAFIAUwBWAFgAWwBdAF4AYABjAGQAZQBmAGkA
agBrAGsAawBsAGwAawBtAG0AbABsAGoAaQBoAGcAZgBlAGQAYQBhAGEAXwBdAFsAWQBY
AFYAUgBRAFEATgBOAE0ATABKAEoASgBJAEgASABIAEgARgBGAEYARgBGAEgASABIAEgA
RgBIAA==
         </WaveFormData>
      </LeadData>
   </Waveform>
</RestingECG>
