# Supplementary material for: Detection of Left Atrial Enlargement Using a Convolutional Neural Network-Enabled Electrocardiogram
Source: Front Cardiovasc Med. 2020 Dec 17;7:609976. doi: 10.3389/fcvm.2020.609976 (PMC7773668; doi:10.3389/fcvm.2020.609976)
Supplement: Supplementary file 3 [file Data_Sheet_3.ZIP › normal2/1802017411_5300_0000000U.XML]

<?xml version="1.0" encoding="Windows-1252"?>
<!DOCTYPE RestingECG SYSTEM "restecg.dtd">
<RestingECG>
   <PatientDemographics>
      <PatientID>1802017411</PatientID>
      <PatientAge>74</PatientAge>
      <AgeUnits>Years</AgeUnits>
      <Gender>Male</Gender>
      <PatientLastName>linhnaizheng</PatientLastName>
   </PatientDemographics>
   <TestDemographics>
      <DataType>Resting</DataType>
      <Site>1</Site>
      <AcquisitionDevice>MAC55</AcquisitionDevice>
      <Status>Unconfirmed</Status>
      <Priority>Normal</Priority>
      <AcquisitionTime>09:35:28</AcquisitionTime>
      <AcquisitionDate>03-21-2017</AcquisitionDate>
      <CartNumber>1</CartNumber>
      <AcquisitionSoftwareVersion>009C</AcquisitionSoftwareVersion>
      <XMLSourceVersion>MAC5000 v1.0</XMLSourceVersion>
   </TestDemographics>
   <RestingECGMeasurements>
      <VentricularRate>74</VentricularRate>
      <AtrialRate>74</AtrialRate>
      <PRInterval>154</PRInterval>
      <QRSDuration>148</QRSDuration>
      <QTInterval>434</QTInterval>
      <QTCorrected>481</QTCorrected>
      <PAxis>64</PAxis>
      <RAxis>-68</RAxis>
      <TAxis>16</TAxis>
      <QRSCount>12</QRSCount>
      <QOnset>226</QOnset>
      <QOffset>300</QOffset>
      <POnset>149</POnset>
      <POffset>196</POffset>
      <TOffset>443</TOffset>
      <ECGSampleBase>500</ECGSampleBase>
      <ECGSampleExponent>0</ECGSampleExponent>
   </RestingECGMeasurements>
   <Diagnosis>
      <Modality>Resting</Modality>
         <StatementCount>4</StatementCount>
         <LabelText>12SL ��ϳ���</LabelText>
      <DiagnosisStatement>
         <StmtFlag>ENDSLINE</StmtFlag>
         <StmtText>�������</StmtText>
      </DiagnosisStatement>
      <DiagnosisStatement>
         <StmtFlag>ENDSLINE</StmtFlag>
         <StmtText>������ƫ</StmtText>
      </DiagnosisStatement>
      <DiagnosisStatement>
         <StmtFlag>ENDSLINE</StmtFlag>
         <StmtText>����֧��������</StmtText>
      </DiagnosisStatement>
      <DiagnosisStatement>
         <StmtFlag>ENDSLINE</StmtFlag>
         <StmtText>�쳣 ECG</StmtText>
      </DiagnosisStatement>
   </Diagnosis>
   <Waveform>
      <WaveformType>Rhythm</WaveformType>
      <WaveformStartTime>0</WaveformStartTime>
      <NumberofLeads>8</NumberofLeads>
      <SampleType>CONTINUOUS_SAMPLES</SampleType>
      <SampleBase>500</SampleBase>
      <SampleExponent>0</SampleExponent>
      <HighPassFilter>16</HighPassFilter>
      <LowPassFilter>150</LowPassFilter>
      <ACFilter>NONE</ACFilter>
      <LeadData>
         <LeadByteCountTotal>10000</LeadByteCountTotal>
         <LeadTimeOffset>0</LeadTimeOffset>
         <LeadSampleCountTotal>5000</LeadSampleCountTotal>
         <LeadAmplitudeUnitsPerBit>4.88</LeadAmplitudeUnitsPerBit>
         <LeadAmplitudeUnits>��V</LeadAmplitudeUnits>
         <LeadHighLimit>2147483647</LeadHighLimit>
         <LeadLowLimit>268435456</LeadLowLimit>
         <LeadID>I</LeadID>
         <LeadOffsetFirstSample>0</LeadOffsetFirstSample>
         <FirstSampleBaseline>0</FirstSampleBaseline>
         <LeadSampleSize>2</LeadSampleSize>
         <LeadOff>FALSE</LeadOff>
         <BaselineSway>FALSE</BaselineSway>
         <ExcessiveACNoise>FALSE</ExcessiveACNoise>
         <MuscleNoise>FALSE</MuscleNoise>
         <LeadDataCRC32>4000595904</LeadDataCRC32>
         <WaveFormData>
/P/8//z//P/5//j/9//2//n/+v/7//z/+v/6//r/+v/5//j/9//2//n/+v/7//z/+//6
//n/+P/5//r/+//8//r/+v/6//r/+v/6//r/+v/8//z//P/8//n/+P/3//b/+f/6//v/
/P/6//r/+v/6//r/+v/6//r//P/8//z//P/5//j/9//2//n/+v/7//z//P/8//z//P/7
//r/+f/4//n/+v/7//z/+//6//n/+P/5//r/+//8//r/+v/6//r/+P/4//j/+P/5//r/
+//8//v/+v/5//j/+f/6//v//P/8//z/+//6//n/+f/5//n//P/8//3//f/8//v/+v/5
//r/+//+/////f/9//3//P/7//v/+//7/wAAAgADAAYABQAEAAMAAgAGAAgACAAIAAgA
CAAJAAkABwAGAAYABgAGAAYABAABAP3/+//6//j/+f/6//v//P/6//j/+P/3//b/9v/3
//f/+f/7//v/+//4//j/9//1//b/+f/7//z/+v/6//n/+P/2//b/9v/2//j/+P/3//X/
9//5//z//f8EAAsAFQAhAC4ANwA/AEkAVABfAGUAXwBQADwAJQALAO//1P+5/6v/pP+o
/67/sP+x/7X/uf+5/7r/vP+9/8L/xf/H/8n/yv/G/8D/wP/B/8X/yf/H/8X/w//B/7//
vf+//8D/wP/B/8T/yf/K/8n/yP/I/83/1//g/+j/8f/5//r/+v/7//r/+v/6//v//f8A
AAIAAwACAAEAAAD//wIAAwAEAAQABAAEAAUABQACAAIAAwAEAAYABwAJAAkACAAIAAgA
CAAIAAgACgALAA0ADwAQABEAEAAQABAAEAAUABcAGQAaABkAGQAYABcAGwAeACAAJQAm
ACgAKAAqACkAKQApACsALwAxADMANAAzADMAMgAyADQANQA3ADgAOgA5ADgANwA1ADMA
MQAvADAAMAAvAC0AKQAnACQAIgAgACAAHgAeAB4AHQAbABkAFQAUABEAEQATABMAEQAP
AA0ADAAIAAcACQAIAAgACAAGAAYABQAEAAEAAAD+//7///8AAAEAAgABAP///f/7//3/
/f/9//3////////////8//r/+P/3//r//f/+//7//f/8//v/+P/8//z//P/8//z//P/7
//v/+//5//n/+f/6//7///8AAP///v/8//r//P/8//7//v/+//7//v/+//z/+//7//v/
/v///wAAAAD///3/+//5//v//P/+//7//v///////v/9//v/+v/5//3///8AAP///f/9
//z//P/8//7//v/+/wAA/////////P/7//r/+v/8//3///8AAP7//f/8//n/+f/6//r/
+v/9//3//f/9//v/+f/5//r//f/+//z//P/8//z/+v/5//j/9//6//v//P/+//v/+//6
//n/+v/7//z//f///wEAAQABAP7//f/7//n//P/9//7/AgABAAEAAwACAAMABAAFAAgA
DAAMAAwADAAJAAkACAAFAAcACAAJAAoACAAGAAMAAQABAAAA/v/+//7//v/+//7/+//6
//j/9v/3//n/+v/7//z/+//6//j/+f/5//j/+f/5//r/+v/6//n/9//1//T/+v/8//z/
+v/2//P/8//z//f//v8DAAYACwATABsAJgAzAD0ASwBcAGsAcQBrAFoARgAvABUA+f/e
/8X/s/+q/6b/qP+o/6f/q/+v/7P/uP+8/73/vv+9/7v/vf++/8D/xP/G/8X/x//J/8f/
wf+//73/vf+9/73/vv/C/8P/wv/B/8D/v//C/8j/zf/V/+D/6v/v//H/9P/0//P/9//4
//n/+//+/wAAAQABAAAA///+//3///8BAAMABAADAAIAAgABAAEAAgAEAAYABgAHAAkA
CQAIAAgACAAIAAkACgANAA8ADwAPAA4ADQAOABAAEgAUABQAFwAZABoAGAAZABkAGQAd
ACAAIgAnACUAJgAlACYAKAApACoALQAxADMANQA2ADYANQAzADIANQA3ADoAPAA7ADkA
NwA1ADQAMwAyADEAMgAyADEALwAsACkAJQAiACEAIgAhACIAHwAdABoAFwAWABYAFAAV
ABUAFQATABEAEAAOAAkABwAIAAgACQAKAAUABAACAAAAAAAAAP//AAAAAAAAAAAAAP//
/f/7//n//P/9//7////8//v/+v/5//r/+v/6//v/+f/7//v/+v/6//r/+v/4//z//P/8
//z//f/8//r/+f/6//n/+v/7//v//v/+//7//f/8//r/+P/7//z///8AAP7//P/6//j/
+f/5//r/+//9//3//f/8//r/+f/4//f/+v/8////AAD9//3//P/6//z/+//7//v/+v/7
//v/+f/3//f/9v/2//j//P/+/wAA/v/7//n/9//4//n/+v/8//v/+//8//z/+f/5//n/
9//6//z//f/+//v/+f/3//j/+v/6//r/+v/8//v/+v/5//f/9//3//j/+f/7//z//f/8
//v/+v/5//r//f/+////AQABAAAA///8//v/+v/8/wAAAwAIAAoABwAGAAUABgAKAAoA
CgAKAAgACQAJAAcABAAEAAQABAAFAAQAAgABAPz/+v/3//b/9//4//n/+v/6//r/+f/4
//b/9//3//f/+//7//v/+v/5//f/9P/z//f/+P/4//j/+v/5//j/+P/2//T/9P/0//T/
9f/5//v/+//8////BAALABUAHwAwAEEATQBXAGQAbQBpAF8ATgA6ACEABQDp/8z/tf+l
/57/ov+m/6r/rf+z/7n/u/+6/7j/uf+8/7//w//H/8r/yP/G/8T/w//B/8H/wf/D/8X/
w/+//73/vf+6/77/w//E/8P/xv/H/8j/zP/N/9H/3P/k/+v/8f/4//z//f/7//r/+f/5
//r//P/9//3////////////////////+////AAACAAMAAgACAAMABAAEAAUABwAHAAgA
CAAIAAgABwAGAAcABwALAA0ADgAPAA4ADgAOAA4AEAATABUAFgAYABkAGQAZABsAHAAc
AB8AIwAmACcAKgApACkAKQArACsALQAvADAAMwAzADIAMgAxADEAMgAyADQAMwAyADEA
MAAvAC4ALQAqACoAKQAnACcAJQAiACAAHAAcABoAGgAbABsAGgAZABQAEgAOAA0ADQAN
AAsACQALAAoABgAFAAIAAAD///7/AAACAAMABAAAAP7/+//6//v//P/9//7//P/7//r/
+f/4//f/9v/1//j/+f/6//v/+f/4//f/9//3//n/+f/4//n/+v/7//r/+f/4//f/9v/5
//r/+v/7//n/9//3//f/+f/8//z//P/8//z/+//6//n/+P/5//j/+f/6//v//P/6//n/
+f/5//v/+//7//r/+//7//v/+//4//j/+f/4//r/+//7//r//P/7//v/+//6//v/+//5
//r/+//7//z/+f/6//n/+P/5//n/+v/7//f/9//3//j/+//7//z//P/7//v/+//5//f/
+v/6//r/+v/6//r/+v/4//f/9v/1//j/+f/6//z/+//7//r/+f/3//f/9//3//r//f/+
/////v/9//v/+f/7//v/+//+/wAAAQAEAAQAAgACAAIABAAIAAgACAAIAAcABwAGAAMA
AwAEAAUABgAGAAQAAQD///v/+v/4//j/+f/6//v//P/5//j/9v/0//X/9//4//n/+f/5
//n/+P/2//X/8//z//f/+P/4//j/9v/1//T/9P/0//b/9v/4//j/+f/7//f/9f/6//3/
/v8HABMAGwAmADEAOQBDAFAAXQBjAF8AUgBAACkAEQD1/9r/wf+x/6z/qv+s/7D/s/+z
/7f/u/++/8D/wf/C/8f/yf/J/8r/yv/I/8b/x//J/8n/yf/J/8f/w//B/8H/v//C/8b/
x//I/8n/yP/F/8j/yv/P/9P/3P/k/+//9f/6//b/8//1//b/9//5//v//v8AAAEA/v/9
//z/+////wEAAwAEAAIAAgADAAMAAAAAAAEAAgAEAAUABwAHAAYABgAGAAYABwAIAAsA
DQAMAA0ADQANAAsADAANAA4AEQAVABgAGgAZABkAGAAXABoAHAAdACEAJAAmACYAKAAo
ACcAJgAnACoALQAwADIAMAAvAC0ALAAtAC8AMgA0ADYANQA0ADMAMAAvAC4ALQAtAC4A
LgAtACoAJwAjACAAIAAgAB4AHgAcABsAGQAXABQAEgAOAA0ADwARABEAEQAQAA4ACQAH
AAcABgAGAAYABgAGAAUABAABAAAA/v/+////AAABAAIAAQD///3/+//7//v/+//7//v/
+//7//v/+//6//n/+f/6//3//v/+//3//P/7//j/+v/6//r/+v/+//7//f/9//v/+f/5
//n/+v/+////AAD///7//P/6//z//P/+//7//P/8//z//P/8//v/+//7//////////7/
/P/7//r/+f/5//r//P/8//z//f/9//z//v/9//3//f8AAAEAAQD///z/+//5//j/+v/8
//z//P/8//v/+//7//f/9//3//j/+v/7//3//v/7//v/+//5//n/+v/8//7//v/9//z/
+//6//z/+//6//n/+//7//v//P/5//n/+P/3//v//f///wEA/v////7//f/9//3//P/7
//z//f/+/wIAAQABAAMAAgAFAAYABwAKAAoACgAKAAoACAAJAAkABwAHAAgACQAKAAcA
BAAAAP3//P/8//v//P/6//r/+v/6//r/+v/5//j/+v/7//v/+//7//n/9//0//b/9//3
//n/+P/4//f/9v/4//f/9v/2//z/+v/2//b/9P/x//H/+f/9/wIABwAKAA8AFQAdACgA
NQBDAFUAZABvAG0AXQBGADIAGwABAOX/yv+5/7H/qP+k/6T/pP+n/6//tf+5/77/wP+/
/77/v/+//7//wP/C/8L/xP/D/8P/wf+//8H/wf+9/73/vf/B/8L/xP/B/8L/wf/C/8H/
xP/K/9P/3f/m/+7/7//v//L/9P/5//v//P/9//////8AAAAA/////////////wIAAwAE
AAQAAgACAAMAAwADAAQABgAIAAUABQAGAAUACAAIAAgACAAJAAoADQAPAA0ADQAMAAsA
DgAQABIAFAAVABcAGAAYABoAGwAbABsAHgAgACEAJQAkACYAJgAoACwALQAuADEAMAAx
ADIAMgAzADMAMgAyADMANQA4ADoANwA1ADMAMQAzADMAMwAzAC8ALgAsACkAJwAlACIA
IAAfACAAHwAgABsAGQAWABMAEwAUABMAFQASABEADgALAAsACgAGAAUABgAGAAcACAAD
AAIAAAD+/wAAAAD//wAA///+//3//P/+//3//P/7//3//f/9//3/+//7//v/+//9//z/
+//7//n/+//7//r//P/8//z/+v/8//z//P/8//v/+v/4//f/+f/5//v//f/8//7//f/8
//7//v/9//z//v/+/wAAAAD9//z/+//6//3//f/+////AAD///7//P/8//v/+v/5//z/
/v8BAAIA/v/9//v/+P/7//v//P/9//7///////3/+//7//r/+v/7//7///8AAP3/+//6
//n/+v/7//z//v/+//3//f/8//v/+//7//n/+v/8//3//v/5//j/+f/6//v//P/9//3/
/f/9//r/+f/4//j/+v/9////AQAAAP///v/9//v//f/9//3//v/////////+//3//P/+
/wEAAwAHAAgACAAIAAgACgAKAAoACgAKAAoACwALAAkABgAGAAYABgAHAAYABAADAAAA
/v/7//r//P/8//z//P/6//r/+f/4//b/9//3//f/+v/7//z//P/6//n/9//3//n/+v/6
//r/+v/5//j/+P/0//T/8v/0//T/9//9/////f/+////AAAHABUAIwAwAEEATwBbAGYA
bQBtAGEATgA6ACEACQDt/87/uf+t/6L/nv+o/6z/q/+x/7n/u/+6/7j/t/+4/7v/v//F
/8b/yv/I/8b/xf/D/7//v//B/8P/w//B/7v/u/++/77/vf/A/8P/xv/J/87/0P/T/9n/
4P/o/+//8//4//7/AQAAAP7//P/7//z//v/////////////////+////AAAAAAMABAAG
AAcABAAEAAUABgAEAAUABwAHAAkACgALAAwACwAKAAsACwANAA8AEAARAA8AEAARABIA
EwAVABYAFgAYABsAHQAfACEAIgAiACUAJwAqACsALgAuAC0ALAAtAC8AMQAzADQANwA3
ADYANgA0ADUANwA4ADkAOQA5ADkANQAzADEALwAvADAAMAAvAC0AKwAoACYAIwAiAB8A
HgAeAB0AGwAZABUAFAARABEAEQARAA8ADQAPAA4ACgAJAAgABgAFAAQABQAGAAYABgAD
AAIAAAAAAP7//v/+//7////////////8//v/+v/5//r/+//8//3//f/8//v/+//6//v/
+v/4//n/+v/7//r/+v/6//r/+v/9//7//v////7/+//6//n/9//6//r/+v/7//z//P/8
//v/+v/7//r//f/+////AAD///3//P/7//3//f/9//z//v/9//z/+//6//r/+//6//3/
//8AAAAA///9//z/+//8//3//f/7//v/+//6//r/+P/6//r/+v/7//v//P/9//n/+f/5
//r/+//7//z//P/9//3//f/7//X/9v/4//r/+//8//3//v/8//v/+v/5//n/+f/5//r/
+v/7//v/+//7//v/+//7//z///8AAAEA/v/9//v/+f/6//v//P8AAAIAAwAGAAYABQAE
AAMABAAIAAgACAAIAAgACQAJAAcABgAGAAYABgAGAAQAAQD///v/+v/4//j/+v/6//r/
+v/4//j/9//2//X/9f/0//P/+P/5//r/+v/4//f/9f/1//n/+v/6//r/+P/3//b/9v/2
//j/9v/2//j/9//3//n//f/+//3/BAARABkAIwAuADsASQBZAGQAawBpAF0ATAA6AB8A
AwDl/8j/sf+n/6T/qP+u/7D/r/+z/7f/uf+6/7z/v//C/8X/x//L/8r/yP/I/8T/xf/J
/8n/x//J/8f/wf/B/8H/wf/C/8b/x//I/8v/yv/J/8r/zP/P/9P/3P/q//H/9f/4//b/
9//4//j/+P/5//v//v8AAAEAAAD///7//f8AAAEAAgACAAIAAgADAAMAAAAAAAEAAgAD
AAUACAAJAAkACAAHAAYACAAIAAoACwAMAA0ADQANAA0ADgAPABAAFAAXABkAGgAYABkA
GQAZABoAHAAdACEAJAAmACYAKAAoACcAJgAnACwALwAyADQANAAzADEAMAAwADEAMwA0
ADQAMwAyADEALwAtACsAKQApACoAKgApACUAIwAgAB4AHgAeABwAHAAcABsAGQAXABIA
EAAMAAsADQAPAA8ADwAOAAwABwAFAAUABAAEAAQABAAEAAMAAgD///7//P/8//3//v//
/wAA/f/7//n/9//4//n/+v/7//3//f/9//3//P/6//j/9//4//v//P/8//v/+v/5//b/
+P/4//j/+P/8//z/+//7//v/+f/5//n/+//+//7//v/9//z/+v/4//j/+P/6//r/+//8
//3//v/8//v/+//7//3//f/9//z//P/7//r/+f/5//r//P/8//7///////7/+//5//j/
9//7//3//v/9//z/+//5//j/+v/8//z//P/+//3//f/9//r/+f/4//j/+v/7//3//v/6
//n/+P/1//f/+P/6//z//P/8//z//P/6//n/+P/3//n/+f/5//r/+v/7//v/+//7//v/
+//7//3//////////v/9//v/+f/6//v//P8AAP////8BAAAAAgACAAIABAAHAAgACQAK
AAgACQAJAAcACAAIAAgACAAHAAQAAAD9//7//v/9//7//f/8//v/+v/4//j/9//2//f/
+f/6//v/+v/5//j/9v/4//f/9f/1//n/+v/6//r/+f/3//X/9P/6//z/+v/6//j/8//v
//P/+f8CAAUABgALABEAFwAkADEAOQBHAFoAZwBnAGEAUgA8ACUADQDx/9b/wf+1/7D/
rP+s/6z/q/+r/7H/uf++/8L/xf/G/8P/wf/D/8b/xv/G/8b/x//H/8n/x//F/8P/wf+7
/7v/v//E/8b/x//G/8X/xP/D/8T/yv/P/9X/3v/m/+v/7//y//b/9//5//r/+//9//7/
AAABAAEAAAD///7//f///wEAAwAEAAMAAgACAAEAAQACAAQABgAEAAUABwAHAAgACAAI
AAgACQAKAA0ADwAOAA0ACwAJAAwADgAQABIAFAAXABkAGgAYABkAGQAZAB4AIAAhACUA
IwAkACMAJAAoACkAKgAtAC8AMQAzADQANAAzADEAMAAzADUAOAA6ADcANQAzADEAMQAx
ADEAMQAuAC4ALQArACkAJwAkACIAIQAiACEAIgAdABsAGAAVABQAFAASABMAEwATABEA
DwANAAwACAAHAAgACAAJAAoABQAEAAIAAAABAAAA/v/+//7//v/+//7//f/7//n/9//5
//v//f////3/+//5//f/+P/4//j/+f/7//3//f/8//r/+v/6//j//P/8//z//P/7//r/
+P/3//j/9//4//n/+f/8//z//P/6//r/+f/4//v//P///wAA/v/8//r/+P/7//v//P/9
//3//f/9//z//P/7//r/+f/7//z//v/+//z/+//5//b/+P/5//v//f/+///////9//z/
+//5//j/+f/8//3//v/9//v/+v/5//n/+f/5//r/+//7//z//P/6//n/+P/1//j/+v/7
//z/+//2//j/+P/4//j/+//7//v/+//5//n/+f/6//r/+//7//v//f/9//3//f/6//v/
+v/5//v//f/+/////P/7//r//P8AAAEABAAEAAUABgAHAAoACQAIAAcABgAHAAkACgAJ
AAcABgAFAAQABgAEAAEA///+//7//f/+//v/+v/5//j/+f/6//r/+v/5//n/+P/3//n/
+f/5//j/+v/5//f/9//4//j/9//2//f/9//3//j/9P/0//b/9P/0//P/9f/5////BAAF
AAQABQANABkAKAA3AEkAVwBgAGcAZwBdAEwAPAAlAA0A9f/c/8P/r/+k/57/pP+o/6n/
rf+z/7n/uv+4/7f/tv+3/8H/yf/I/8j/yv/I/8P/wf+//73/vf+//8H/w//B/8H/vv++
/73/vP+//8D/xf/M/9L/1f/Z/+D/6P/r/+//8v/4/////v/+//7////9//7//v/9//7/
//8AAAEAAAABAAIAAgACAAIAAwADAAMABAAGAAgABQAFAAYABQAHAAgACQAKAAkACAAJ
AAkADAANAA0ADQAOABAAEgAUABMAFQAWABYAFwAZABoAGwAeACAAIQAlACYAKAAoACoA
LQAtAC0ALwAuAC8AMAAwADIAMwAzADQAMgAzADUANgA3ADcANwA3ADQAMwAyADEALwAu
ACwAKQApACkAKAAoACMAIgAfAB4AHAAbABkAFwAWABYAFAAVABIAEQAOAAsADgAOAAsA
CwAJAAYABAACAAIABAAFAAYAAwACAAAAAAD///7//f/8//3//f/9//3/+//7//v/+//9
//3//f/9//v/+v/5//n/+f/7//v/+v/8//z//P/6//v/+v/5//j//P/8//v/+//7//n/
+f/5//f/+v/6//r/+//8//z//P/7//r/+//6//v//P/9//7//v/9//3//f/8//v/+v/4
//r/+//8//3/+//6//r/+P/7//3//v/+//7//f/9//3//P/9//3/+//9//3//P/8//n/
+v/5//j/+f/5//r/+//7//v/+//8//z/+//7//r/+v/7//z/+//5//j/9v/3//j/+f/6
//v/+//7//v/+f/5//n/+v/6//v/+//7//v/+//7//v/+//9//3//f///////v/9//v/
+//7//7//v///wIAAgAEAAQABAAGAAgACAAIAAgACAAJAAkABwAGAAYABgAGAAcABgAE
AAMAAAD+//v/+v/6//r/+v/6//n/+v/6//r/9//3//b/9f/5//n/+f/4//f/9f/y//H/
9P/2//f/+P/4//f/9v/2//T/8v/w//T/9v/3//X/9//7//7/AQAAAAEACwAbACoANwBF
AFEAXgBpAGsAYwBYAEYAMQAZAP//5P/F/63/ov+e/6D/pv+r/6//tf+5/7r/uP+5/7r/
u/+//8P/xv/K/8j/xP/B/8H/v/+//8P/x//F/8P/w//F/77/vP+//8L/w//E/8f/zP/O
/83/z//W/+D/6f/v//L/9v/5//n/+P/3//f/+P/6//v/+//+////AAABAP////////7/
//8AAAIAAwAAAAAAAQACAAIAAwAFAAUACAAIAAgACAAHAAYABwAHAAkACwAMAA0ADQAO
AA8AEAAPABEAEgASABUAFwAYABkAGwAcABwAHwAhACQAJQAoACcAJwAnACkAKgArACwA
LAAvADEAMgA0ADEAMQAyADIANAAzADIAMQAwAC8ALgAtACoAKgApACcAKAAnACUAJAAg
AB4AGgAYABkAGQAYABcAFQAUABEAEQAPAA8ADQALAA0ADAAIAAcABgAEAAMAAgABAAIA
AgACAAEAAAD+//7//P/8//z//P/+//3//P/7//r/+f/4//f/+f/5//n/+f/3//b/9f/1
//X/9//3//b/+f/6//v/+v/5//j/9//2//n/+v/6//v/+//5//n/+f/4//r/+f/4//n/
+v/6//r/+f/4//n/+P/6//r/+v/6//j/9//3//f/+//7//v/+v/8//v/+v/5//j/+P/5
//j/+f/7//z//P/6//n/+f/5//j/+f/5//f/+f/5//j/+P/2//j/+P/4//n/+f/6//v/
+f/5//n/+v/6//n/+f/4//j/+f/6//n/9//4//b/9//4//n/+v/6//n/+P/3//f/9//3
//j/+v/7//v/+//5//n/+f/5//n/+//7//v//f/9//z/+//5//n/+f/8/wAAAQAEAAQA
AwACAAEAAgAGAAYABgAGAAgACQAJAAcABQAEAAMAAgAEAAIA///9//v/+v/4//j/+v/6
//r/+v/4//j/9//2//X/9f/0//P/9v/3//j/+P/2//X/8//z//f/+P/4//j/9v/1//T/
9P/y//D/8P/0//j/+f/5//n/+//8//v/AAAJABUAHwAsADsARQBPAFoAXwBfAFcASgA4
AB8ABwDr/87/tf+l/6D/pP+q/67/sf+1/7n/u/+4/7T/t/++/8P/x//J/8r/xv/E/8D/
v//B/8X/x//D/8P/xf/D/73/vf+8/7z/v//E/8f/yP/J/8r/yv/N/9H/2P/k/+//9f/4
//r/+//7//r/+f/5//r//P/9//3//v///wAAAQD////////+/wEAAgAEAAUAAwACAAIA
AgAEAAUABwAHAAgACAAIAAgABwAGAAcABwAKAA0ADwARAA4ADgAOAA4AEgAVABcAGAAY
ABkAGQAZABoAHAAdACEAJAAmACYAKAAnACcAJwApAC0ALwAxADIAMQAxADAAMAAyADMA
NQA2ADcANwA3ADcAMwAxAC8ALQAuAC4ALQArACkAJwAkACIAHgAeABwAHAAbABsAGgAZ
ABYAFAAQAA8AEQARAA8ADQANAAwACAAHAAcABgAGAAYABAAEAAMAAgABAAAA/v/+/wAA
AAAAAAAA/v/9//z/+//5//n/+f/5//r/+//8//3/+v/4//b/9f/4//v//P/8//z//P/8
//r/+v/6//r/+v/+//7//f/9//v/+f/5//n/+f/8//z//P/8//z/+//6//j/+P/6//r/
/f/+////AAD+//v/+f/3//z//f/+//7//P/7//r/+f/3//j/+v/6//v//f/+//7//f/7
//r/+f/6//v/+//5//r/+//7//z/+v/8//z//P/+//3//f/9//r/+f/4//j/+v/7//3/
/v/9//3//f/7//n/+v/6//r//f/9/////f/6//r/+v/6//r//f/9//3//f/8//v/+v/6
//z//f/9//3//f/9//3//f/7//3//f/9//7//////////f/9//3/AAAAAAEABAAEAAUA
BgAHAAoACQAIAAcABgAJAAsADAALAAgACAAIAAgABgAEAAEA//8AAAAA//8AAP7//P/6
//j/+f/6//r/+v/5//n/+P/3//n/+f/5//j/+f/5//j/+f/4//j/9//2//n/+f/5//r/
+P/2//T/8P/u//P/+//9////BAAFAAYACQAPABkAKAA7AEkAWQBmAG0AbQBjAE4AOAAl
AA8A9f/Y/73/q/+i/6D/ov+i/6X/rf+1/7v/vv+8/7v/uv+7/73/v//C/8j/yv/I/8X/
wf+//7//vf+//8H/w//B/8H/wP++/73/vP+9/8D/x//K/87/0//b/+D/5P/r//H/9P/4
//v//v/+//7//////wAAAAD//wAAAQACAAMAAwADAAMAAgAEAAQABQAFAAYABgAHAAgA
BQAFAAYABQAHAAgACQAKAAoACgAMAA0ADAANAA0ADQAOABAAEgAUABUAFwAYABgAGQAb
ABwAHQAeACAAIQAlACQAJgAmACgALAAtAC4AMQAwADEAMgAyADQANQA1ADYANAA1ADcA
OAA4ADcANgA1ADUANQA1ADUAMwAyADAALQAuAC0AKwAqACcAJgAjACIAHgAdABsAGQAZ
ABgAFQAVABMAEQANAAkACwAMAAoACwALAAoACgAKAAgACAAHAAYABwAGAAQABAABAAAA
///+/wEAAQABAAEA/v/9//z/+//9//3//f/9//7//v/+/////P/9//z/+v/9//7////+
/////v/9//z//P/8//v/+//8//v//P/9//z//v/9//z//f/+//7//v/9//z//f/8//3/
/v///wAAAAD////////+//3//P/6//3//f/9//3/+//8//7//v/8//3//f/8//3//f/+
/////v/9//v/9//7//3//v8AAP3//v/9//z//P/7//v/+//8//3//v8AAP///f/8//r/
+v/7//z/+//5//r/+v/6//z//f/+////AQD/////AAD+//3/+//6//3//f/+////////
//7//v8BAAIAAgAAAAIAAQABAAMAAgABAAEAAQADAAUACQALAAoACgAMAA0ADQAMAAsA
CgAOAA==
         </WaveFormData>
      </LeadData>
      <LeadData>
         <LeadByteCountTotal>10000</LeadByteCountTotal>
         <LeadTimeOffset>0</LeadTimeOffset>
         <LeadSampleCountTotal>5000</LeadSampleCountTotal>
         <LeadAmplitudeUnitsPerBit>4.88</LeadAmplitudeUnitsPerBit>
         <LeadAmplitudeUnits>��V</LeadAmplitudeUnits>
         <LeadHighLimit>2147483647</LeadHighLimit>
         <LeadLowLimit>268435456</LeadLowLimit>
         <LeadID>II</LeadID>
         <LeadOffsetFirstSample>0</LeadOffsetFirstSample>
         <FirstSampleBaseline>0</FirstSampleBaseline>
         <LeadSampleSize>2</LeadSampleSize>
         <LeadOff>FALSE</LeadOff>
         <BaselineSway>FALSE</BaselineSway>
         <ExcessiveACNoise>FALSE</ExcessiveACNoise>
         <MuscleNoise>FALSE</MuscleNoise>
         <LeadDataCRC32>3869847062</LeadDataCRC32>
         <WaveFormData>
+v/6//r/+v/+/wAAAgAEAAIAAgACAAIAAAAAAAAAAAADAAQABQAGAAIAAAD+//z/AAAC
AAQABgAFAAQAAwACAAAAAAAAAAAAAgAEAAYACAAFAAIA///8////AgAFAAgABQAEAAMA
AgAAAAAAAAAAAAIABAAGAAgABQACAP///P8AAAIABAAGAAUABAADAAIAAAAAAAAAAAAC
AAQABgAIAAMAAAD9//r//v8AAAIABAACAAIAAgACAAEAAAD///7/AAACAAQABgADAAAA
/f/6//7/AAACAAQAAQAAAP///v/8//z//f/+////BAADAAQAAAD8//r/+f/+/wMACAAN
AAoACgALAAoACwAKAAoACwAPABEAEgATABIAEAARABIAFwAZABsAHQAbABcAEwAOAA8A
DwARABQAFwAYABgAGAAPAAkABQACAAIABAAGAAgABQACAP7/+v/4//f/9//5////AAAB
AAAA+//3//P/8f/2//v//f////7//f/8//n/9//3//f/+P/7//7////9//j/+f/+/wIA
CAAIAAQAAwAFAAYAAgADAAcADQAYAB4AGgALAPf/4f/L/7r/rv+k/6P/pf+o/6z/tP+8
/77/u/+4/7r/wv/M/9b/1//T/9D/zf/H/8n/0f/W/9n/3P/f/9v/1f/O/8n/xv/H/8r/
0P/U/9X/z//K/8X/wf/A/8D/wv/G/8v/0//Z/9z/4f/p/+z/8P/3//n//v///////f/6
//f/9f/4//n/+////wIAAAD/////+v/1//b/9v/8/wEAAwAFAAEA/f/7//j/+v/9/wEA
BAAGAAQABAAEAAEA///+////BAAJAA0ADAAIAAcABAADAAUACQAMABAAEgASABIAFAAP
AA8AEAARABgAHQAfACAAHAAaABgAFgAaABwAIAAkACUAJQAnACgAJwAlACQAJAAqAC0A
MAAyAC8ALAAnACIAIwAkACcAKAAnACcAJgAmACEAHwAdAB0AIAAjACQAIwAeABwAFQAR
ABMAFAAVABYAFgAUABMAEAAKAAcABAAGAAgADAAOAA0ACQAHAAIA/f///wEAAwAIAAYA
BAAEAAQAAgD+//3//f8CAAMABgAHAAQAAgD+//r//f///wEABgAGAAQABAADAP///v/8
//v/AAAFAAcACAAGAAQAAgD//wEAAgADAAcABQAFAAYABgACAP///v/+/wEABgAIAAoA
BgAEAAIA+//+////AgAFAAYABgAFAAMAAgAAAPz//f8CAAgACQAHAAIAAQD+//z//f8B
AAMABwAFAAUABQAEAP///v/9//3/AQAFAAgACQAEAAIA/v/5//n//v8DAAgABgADAAMA
AQD+//3//f/+/wMABgAIAAoAAgD8//r/+v/6//r///8DAAcACgAKAAQAAAD6//z//v8B
AAYABwAKAA0ADQALAAwACwAJAAsADgASABYAFAARAA4ADAANABEAFQAXABkAGQAZABkA
FAARAA0ACwAOABMAGQAdABoAFgASAAgACAAIAAkACgAJAAgABwAGAAEA/f/5//b/+P/7
/wAABgABAP7/+f/1//f/9//5//z////////////9//v/9//z//b/+f/9/wIA/P/4//P/
9P/7/wYAEAAWABIACgABAP3//v8CAAcAEQAdACQAKAAkABUA/f/l/9P/xv/A/7r/tf+x
/67/qv+w/7b/uv+//8L/yP/O/9T/1v/T/8//zP/L/8v/0//d/+T/5//k/93/1//R/9D/
0//U/9f/3P/c/9j/0f/N/8j/w//D/8b/zP/O/87/y//N/9P/2P/f/+n/8v/6//v/+P/8
//z/+//5//j/9//3//v//f8AAAUABgAAAPv/9//3//X/+f/8//7/AQABAAEA/v/7//r/
+P/9/wEABgAKAAoABAAAAPz//v///wEABQAGAAkACwAIAAUABQADAAMACAANABEAFgAU
ABAADAAKAAsADQAQABMAFQAZABoAGgAXABYAFQAUABkAHAAhACYAIgAfAB4AHAAeAB8A
IQAkACQAJQAmACYAJQAkACEAHgAiACQAKAAqACUAIwAgAB4AHgAfACAAIwAiACMAIgAf
AB0AHAAWABMAFQAYABsAHgAbABYAEgAMAA0ADQANABIADgAOAAwABwADAAMAAAD9/wAA
AwAGAAwACQAEAAEA/v////7/AAADAAMAAwAFAAUAAgAAAPz/+P/9/wEABQAMAAcAAgD/
//v//f8AAAIABQAFAAcABgAEAAMAAgABAP//AAACAAQACQAGAAMAAQD+//7//f/+/wAA
AQAEAAQABAABAAAA///5//7/AQAGAAsABwAEAAAA+//+/wAAAAAFAAQACAAHAAMAAAD/
//z/+v/6////AgAHAAUAAwABAP7//f/+////AQAAAAMABQAFAAIAAAD8//f/+v8AAAYA
DAAHAAEA/v/5//n//f8CAAgABgAEAAIAAAD////////+/wUABAAFAAQAAAD+//3//v8E
AAgADAANABEAFAAVABUADwAMAAoACAANAA8AEQAUABIAFQAYABkAFwAXABcAFwATABEA
DgANAAwADQAPAA8AFAAWABgAFAANAAgABAAAAAAAAAAAAAAAAAD///7//v/7//n/+f/6
//z//v/+////+//3//X/9P/4//n/+v/7//z//f/8//v/+f/3//b/9v/+/wAAAQAAAP//
AgACAAAA/v/+/wMACQAOAA4ACQALAA8AEAAOAAgA/f/v/9//y/+6/7D/pv+h/6X/qv+0
/8D/yP/I/8X/wP++/8L/yv/S/9f/2//c/9f/0f/R/9P/1P/V/9r/3f/d/9v/2P/T/87/
yf/G/8b/zP/R/9P/1P/R/8n/xP/A/8D/xP/H/83/2f/k/+n/6//s/+7/7//y//j/+v/7
//n/+P/3//f/9f/1//b/+f8BAAAAAAABAPz/9//4//j//f8BAAIAAwABAP/////+//v/
+//8//z/AgACAAQABgABAP///v///wIABwALAAoACQAJAAcABwAFAAcACAAKABAAEgAU
ABgAEwARABAADwAWABsAHQAeAB8AIAAhACIAIAAeAB4AHgAjACUAKQAsACgAJQAjACIA
JQAnACkAKgArACwAKwAqACgAJgAmACQAJQAnACgAKgAlACEAHQAbABwAHwAgAB8AHgAe
ABkAFwATABIAEQAQABMAEgASABAADAAJAAYACAAJAAwADQALAAsACwAIAAUAAwABAP//
AAAEAAQABgAIAAUAAAD+//3/AQABAAMAAwAEAAQAAgAAAP7///8AAAQABwAGAAcABwAD
AAIAAAD//wIABQAFAAQABAAEAAQAAwABAAAA//8BAAUABwAKAAwABQABAP///v8AAAQA
BQAGAAYABgAGAAEA/////wEAAwAFAAYABgAFAAMAAAD7//v///8GAAgABwADAAMAAQAA
AP3//////wEABQAHAAkACgADAAAA/f/7//3/AQAEAAUABgAGAAQAAQD8//7/AAACAAgA
CwANAAgABAACAAAA/v///wEAAwAEAAcABAADAAAA/P/8//3/AAAFAAoADwARAA8ADgAL
AAcACwAOABIAFgAVABMAEQAQAA4AEQAUABUAGAAbAB4AIQAaABUADwALAA8AEwAYABsA
GwAaABkAEgANAAoACAAGAAkACgALAAwABwABAPv/9v/3//n//f8CAAIAAgAAAP//+v/3
//b/9v/8//3//v////3/+//3//P/9//5//z/AAACAP7/9//0//X//v8KAAwACgAIAAEA
/f8AAAAA//8DAA0AGAAgAB4ADwD7/+P/zf+8/7L/rP+n/6n/qv+u/7L/tP+y/7X/uP+6
/8L/zP/S/9P/z//K/8f/xf/H/8//2P/b/9r/2//V/8v/xv/F/8T/xf/K/9L/1P/T/83/
xv+//7v/uv+8/8T/yP/J/8v/zf/S/9v/4//o/+z/8f/y//j/+v/7//f/9P/x/+//8f/z
//b/+//+//z/+//7//f/8//1//b/+f/9//7////9//n/9//0//j/+////wIABQACAAEA
AAD9//v/+v/7/wAABQAJAAgABAADAAAA//8DAAcACgAOAA8ADgANAA4ACwALAAwADQAU
ABkAGwAcABoAGAAWABQAGAAaAB4AIgAiACEAIgAiACIAIQAhACIAJgApACwALgArACgA
IwAeACAAIgAmACgAJgAlACMAIgAdABsAGQAZABoAHQAeAB0AGgAYABEADQAQABIAFAAW
ABMAEAAOAAoABwAFAAMABgAHAAoACwAJAAUAAwD+//n/+//9////BAADAAAA///+//z/
+P/3//f/+//9/wEAAwD+//z/+P/0//j/+//+/wQAAQD+//3/+//6//r/+f/5//z/AQAD
AAQAAQD+//v/9//5//z///8FAAIAAQABAAAA/P/5//j/+P/7/wAAAgAEAAAA/v/8//X/
+f/7////AwABAAAA/v/7//n/+P/1//f//f8EAAYABQD///3/+f/2//b/+//+/wMAAgAB
AAAA/v/7//r/+f/5//z///8BAAEA/f/8//n/9f/3//z/AQAGAAYAAQD7//f/9v/5//r/
+//8//3///8BAAIAAQD8//n/9P/2//r///8GAAUABgAHAAUACAAKAAoACQAKAAwADwAS
AA4ACwAIAAYACwARABcAGwAWABMAEAANAA0ADQAMAA0ADwARABQAFQATABAADQAEAAUA
BgAIAAoABQACAP///P/7//n/9//2//j/+f/8/wAA+//4//P/7//x//P/9//8//z/+f/2
//P/9P/1//T/8//2//f/+f/8//D/7v/v//b/BQAOAA4ADAAEAPr/9f/7//7/AgALABUA
HQAgABwAEAD9/+n/0//F/8D/vv+0/6v/p/+k/6r/sP+0/7r/wf/E/8r/zv/O/8z/yf/H
/8r/zf/R/9n/3//c/9X/0P/N/8f/x//O/9X/2P/X/9L/zv/K/8f/xf/E/8X/x//K/8r/
yP/E/8P/x//P/9r/5f/v//b/+v/7//b/+P/2//P/9P/0//T/9f/2//f/+f/9//3/+P/0
//H/9P/1//z/AgAAAP//+//3//r/+f/6//r/+//9/wAAAgADAP7/+//4//r//f8BAAcA
BQAFAAQA/v8BAAMAAwAFAAgACwANABAADgAKAAYABAAIAA0AEwAZABkAGQAWABIAFQAW
ABcAGAAbABwAHwAiACAAHQAcABoAHgAhACUAKgApACcAJQAiACQAJAAiACAAIQAiACUA
JgAjACEAHgAcABwAHQAeACEAHgAdABoAFQAXABgAFAATABMAFAAVABYAEgAOAAsABgAI
AAkACgAQAAsACgAHAAEAAgADAAEA//8CAAMABAAIAAUAAAD9//r//f/+/wIABwAEAAEA
AAD9//3//v/9//z//f///wEABgACAP7//P/5//v//v8AAAMAAgADAAEA/v8AAAAAAAD/
/wAAAgAEAAkABAABAP///P/+////AgAGAAQABAABAP7/AQACAAMA////////AQADAAEA
AAD+//v//v8AAAAABQACAAQAAQD7//3//////wAAAAADAAQABwADAAEA///8//7/AAAC
AAUAAQABAAAA/f///wAA///9//z/AAAEAAgABQD///z/9/8BAAYABAAEAAQABAD///3/
+//4//7//v8AAAAAAAAAAAEABAAFAAgACwALAA4AEAAQAA8ADAAKAAkACAANAA8AEQAU
ABIAEwAUABMAFQAVABUAFQAVABMAEAAPAA0ADQAOAA0AEAASABQAEAAKAAYAAwAAAAAA
AAAAAAAAAQD///3//P/4//X/9P/0//n//P/9////+v/3//b/9v/5//n/+f/5//r/+//6
//n/9f/z//L/8v/8/wAAAQACAAMABAAGAAQA/v/6//3/BQAMAA4ADQANABEAFgAWABIA
BwD5/+X/0f/A/7L/pP+d/5v/pP+y/77/yP/M/8f/vP+8/8L/yv/S/9f/2//c/9f/0f/P
/9H/0v/V/9r/3f/b/9n/1v/V/9D/y//E/8T/zv/V/9X/1P/R/8v/xP/A/77/wP/H/9X/
4f/q/+//7f/s/+z/7f/u//T/9v/3//j/+P/4//n/9f/z//L/8//8//z//f////r/9f/2
//b/+f/9//7///////3//f/8//r/+f/5//j//v/+/wAAAgD///3//P/9//3/AQAEAAIA
AQABAP/////+/wEAAwAGAAwADgAQABQADQALAAoACQANABEAEgASABUAFgAXABgAFgAU
ABQAFAAZABsAHwAiAB8AHQAcABwAHgAfACAAIAAiACQAJAAkAB8AHAAbABgAHAAfACEA
JAAeABsAGAAXABcAGQAZABcAFwAYABQAEwAQAA4ADAAKAA4ADgAPAA4ACAAFAAIABAAG
AAgACAAFAAUABQACAP///v/9//z//v8AAAAAAgAEAAEA/P/6//n//P/9/wAAAQAAAAAA
/v/8//n/+f/5//z/AAAAAAIAAwD///7//P/7//z///////7/AAAAAAAA///7//r/+f/7
////AQAEAAYAAQD9//v/+v/9/wAAAAAAAAIAAgACAP3/+v/5//r/+//+/wAAAQABAP7/
/P/4//n//f8CAAIA///+/////v/+//n/+f/3//f/+v/9/wAAAgD+//z/+v/5//n/+//8
//v//f/+//3/+//3//j/+f/6//7/AwAFAAAA/v/8//r/+P/7//3///8AAAMAAAD///z/
9//2//b/+P///wQACQALAAkACgAJAAcACAAIAAkACgANAA0ADQAOAAsADQAPAA8AEgAT
ABQAFQARAA0ACAAFAAkADQASABUAFgAWABYAEAAHAAIA/v/6//3/AAADAAYAAQD7//X/
8P/y//P/9v/6//f/9v/z//H/8v/x//L/9P/5//v//f////z/+f/0/+//8v/z//X/+P8A
AP7/+f/2//f//P8AAAIABAAAAP3///8AAP7/+////wkAFAAYABAA///t/9f/wf+0/67/
pv+j/6X/qv+2/8D/wP+6/7X/tP+4/8L/zv/U/9X/1f/Q/8n/w//F/8n/0P/T/9b/2f/Z
/9P/zP/H/8L/wf/G/87/1P/X/9X/zP/D/7//uv+8/8L/xv/J/8v/0f/Y/93/4f/k/+b/
7f/v//b/+f/7//n/9v/z//H/7//v//D/8//5//j/+P/5//f/8//1//b/+f/9//7////9
//n/9//0//b/+f/9/wAAAgAAAAAAAAD9//v/+v/7//7/AwAHAAYAAgABAP7//f8AAAUA
CQAOAA4ADgAOABAADAALAAsACwASABcAGQAaABkAGAAXABYAGQAaAB0AIAAfAB8AIQAi
ACEAHwAeAB4AIgAlACgAKgAoACYAIgAeAB8AIAAjACQAIwAjACIAIgAeABsAGAAXABgA
GwAcABsAGAAYABMAEQAQABAAEAAQAA4ADAALAAgAAwABAP//AgAFAAgACQAHAAIAAQD9
//n/+v/7//z/AAD+//z//P/8//v/+P/4//n//v///wIAAwD+//z/+P/0//f/+f/7/wAA
/v/8//z/+//5//j/9v/1//n///8CAAQAAQD+//v/9//6//z//v8DAAAA//////7/+//5
//n/+v/9/wIABAAGAAMAAAD9//X/+P/5//z///8CAAIAAQD///7//P/4//n//P8CAAMA
AQD8//v/+P/2//f/+//9/wEA/////////v/5//j/9//3//v///8CAAMAAAD+//r/9f/2
//r//v8CAAQAAQD7//b/+P/4//j/+P/8////AgAEAAMA/P/3//D/9P/4//3/BAAEAAYA
CAAHAAcACAAHAAUABwAKAA4AEgAPAAsABwAEAAgADQASABUAEwATABMAEwARAA8ADAAL
AA8AEwAYABsAFgASAA4ABAAEAAQABQAGAAQABAAEAAQA/v/5//T/8P/0//f//P8CAP3/
+v/1//H/8v/z//b/+v/6//n/+P/3//b/9f/y/+//8v/1//n//v/4//T/7//y//f//v8E
AAoACgAGAPv/9f/2//j/+f8FABMAHAAgABwABwDv/9n/x/+6/7b/tP+v/6v/qv+q/7L/
tP+0/7n/vv/A/8T/zP/Q/83/y//I/8X/x//P/9v/3P/b/9j/0//L/8X/xv/J/87/0f/O
/9D/0P/N/8f/wv+9/73/wv/G/8r/yv/H/8X/x//O/9f/4f/s//b/+//5//z/+//5//b/
9P/y//H/9f/3//r///8AAPr/9f/x//L/8f/2//r/+//9//z/+//4//X/9P/y//f/+/8A
AAQAAwD+//v/+P/4//n/+////wEABQAIAAYABAADAAAA//8EAAkADQASAA8ADAAJAAgA
CAALAA8AEwAWABkAGQAYABcAFgAVABQAGQAcACEAJgAkACEAIAAeACAAIQAjACYAJgAn
ACgAKAAlACQAIQAeACMAJgArAC4AKAAlACEAHgAdAB0AHQAfAB4AHwAeABsAGQAYABIA
DwATABYAGQAcABcAEgAOAAgACAAJAAoAEAAOAA4ADAAHAAMAAwAAAP3/AQADAAUACgAF
AAAA/f/6//z//P///wMAAwADAAUABQABAAAA/f/6//3/AQAFAAwABwACAP//+//8//7/
//8BAAAAAwADAAIA///+//3/+////wIABQALAAYAAwABAP7//////wEABAAEAAYABQAE
AAEAAAD///n//v8BAAYACwAIAAQA///5//3//v/9/wEAAwAIAAgABQAAAP///P/6//z/
AQAEAAkABgADAAAA/P/9//7///8BAAEAAwAEAAMAAQAAAP3/+f/7/wAABQAKAAcAAQD+
//n/+//+/wIABAAGAAgABAABAP7/+v8BAAAAAQAAAP//AAACAAYABQAGAAcABQAJAA4A
EQATAA4ADAALAAoADAANAA4AEAASABUAGAAZABcAFQATABEAEgATABMAFQARABEAEgAR
ABMAFAAVABAADAAKAAkACAAGAAQAAgAAAAEAAQABAAIA/v/7//r/+v/9//7//f/9//z/
+//8//7//f/7//n/9//6//3//v////z/+f/3//b/8v/6/wMABgAJAAoACAAEAAIA/v/9
/wUADAAQABMAFQAXABwAGgASAAcA+f/p/9n/zP++/67/o/+f/6L/qv+4/8T/zP/N/8j/
wv/C/8T/yP/L/8//1P/Z/9//3//b/9b/0//U/9X/1//Z/9z/2f/W/9H/zP/K/8r/y//P
/9D/0f/P/8j/xP/C/8D/wf/L/9v/6P/x//X/9v/0//P/8v/2//b/9f/4//r//P////z/
+f/3//f////+//7///////v//f/+//7////9//v//v///wIABAABAP///v/8/wIAAAAA
AAAA/////wAAAwABAAMABAAAAAQABwAIAAsACAAHAAUABAAJAAwADwAUABEAEQASABMA
FQAXABYAFAAXABoAHQAgAB8AHAAbABoAHgAfACIAJAAnACcAKAAqACkAJwAlACIAJgAo
ACgAKAAkACIAIgAgACEAIwAkACYAIwAhAB8AHwAbABsAGQAVABkAHAAaABsAFwAUABEA
DgAPAA4ADgAMAAsACwALABAADQAMAAkAAwAFAAcABgAFAAEA///9//7/AQAAAAEAAgAC
AAAAAQADAAAA/f/8//n//f8CAAUACAAEAAEA/v/+/wEAAAABAAEAAgACAAEAAQD+////
/f/6//3/AAADAAUAAgAAAP7///8AAAEAAwAEAAMAAQABAAIAAQACAAAA/v8CAAQABgAD
AP///f/9//3/AAAAAP///f///wAA//8DAAAAAgD///n//f8BAAMABgD//////f/9//7/
//8AAAAA/f/8//v/+//5//v//P/7//3/AAABAAEA+v/6//r/+v/2//v/AAAAAAAAAAAA
APz/+//6//j//v/+/wAAAAD8//r/+f/6////AgAFAAUACQAOABEAEwAOAAoABwAEAAgA
CwAOABIADwARABMAEwATABMAEwATABMAEQAOAA0ACgAJAAkABwAMABAAFAASAAwACAAF
AAIA///+//3//P/9//v/+f/4//T/8//0//b/+v/8//z//f/5//X/8//y//T/8//y//H/
9f/3//f/9//0//P/8//0//b/+P/7//7/AQAAAP7//P/8//z/+//9/wQABgAFAAMABwAK
AAwADAAFAPX/5f/V/8T/tv+q/6P/o/+m/6r/uP/E/8b/w/++/7r/uv/C/8r/0//V/9j/
2f/T/83/y//M/8v/zv/V/9n/2f/Y/9P/zP/F/8L/xP/K/83/0//W/9P/y//E/8D/vv++
/8P/yf/T/9z/5//r/+j/5P/l/+j/7v/w//H/8//0//X/9//0//P/8//1//v/+v/6//v/
9v/x//L/8v/2//n/+f/5//z//f8AAAIA/f/7//r/+P////7///8AAPz/+//7//3///8D
AAYABAAGAAcABgAHAAMAAwACAAIACQAMAA8AFAAQAA8ADwAPABIAFQAVABQAFQAWABcA
GAAZABgAGQAaAB4AHwAiACQAIgAfAB0AHAAgACEAIgAiACMAJAAjACIAIQAgACEAIAAg
ACEAIQAiABwAGQAWABUAFgAZABoAGQAZABoAFgAVABAADgAMAAoADAAMAA0ADAAIAAUA
AgAEAAYACAAIAAUABQAFAAIA///7//n/9//4//v//P///wIA///6//j/9//5//n/+//7
//v//P/7//r/9//3//f/+v/+//7/AAABAP///v/8//v//P///////v8AAAAAAAD///v/
+v/5//v//f///wIABAD///v/+f/4//v//v/+//7/AQACAAMA///7//n/+f/5//3/AAAC
AAMAAAD+//r/+//8/wAA///7//3//////wAA+f/5//f/9//8////AgAEAP///P/5//f/
+v/9//////8AAAAA/v/7//X/9v/3//j//P8DAAQAAAD+//z/+v/3//f/9//2//7//v8A
AAAA/P/6//n/+v8AAAQACAAJAAcACAAHAAUABAAEAAUABgAJAAsADQAQAA4ADwAQAA8A
EgATABQAFQARAA8ADAALAAkACwAOAA8AEwAUABUAEAAHAAIA/v/6//z//v8AAAIA/v/7
//j/9v/z//P/9f/4//n/+v/5//n/9f/x/+//7v/z//X/9//5//f/9//1//P/8v/x//H/
8v/6//r/9//4//3//v/+//7//P/6//v/AwAKAAYAAQABAAUADAAQAAwA/f/t/9v/y/+4
/6r/oP+d/6H/pv+u/7r/wP/A/73/uP+2/7r/xv/K/83/0f/U/9H/y//L/83/zP/N/9D/
1f/X/9f/0v/H/8L/xf/G/8b/yv/P/9H/zP/H/7//vP+6/7r/vP/D/8n/0f/c/+X/5//m
/+b/6f/r//L/9f/3//X/9P/z//P/8f/x//L/9f/8//r/+f/5//b/8f/y//L/9//7//z/
/f/8//n/+P/2//T/9f/3//j//v/8//z//P/6//n/+f/7//7/AwAHAAYAAwADAAEAAQAB
AAMABAAGAAsADAANABAACwAJAAgABwAOABMAFQAWABYAFgAWABYAFQAUABUAFgAaAB0A
IgAmACIAHwAdABwAIQAjACUAJgAlACQAIQAeAB0AHAAdABwAHQAfACAAIgAcABkAFgAV
ABYAGQAaABkAFgAWABEADwAMAAwADAAMABAAEAARABAACgAFAAAAAAAEAAgACgAJAAQA
AwD///v/+//7//v//v8BAAAAAQACAP3/+P/2//X/+v/7//7////+//7//P/6//j/+f/6
//7////+///////7//r/+P/3//v///8AAAAA///+//3/+//4//j/+P/7//3///8CAAQA
/v/7//r/+v/8/wAAAQACAAAAAAAAAPv/+v/5//r/+//+/wAAAQABAP7//P/4//n//f8C
AAIA///7//v/+f/4//b/+f/6//3/AAABAAIAAgD9//r/9//1//n//f8AAAEAAAAAAP7/
+//3//r//f8AAAEA//8AAP//9//z//T/+P/8//7/AAACAAQA///9//v/+P/8//r/+v/4
//n//P8AAAYABQAEAAMA//8FAAoADQAPAAwACgAJAAgACQAJAAkACgANABEAFQAXABQA
EQAOAAsADAANAA0ADwANAA0ADgANAA4ADgAOAAgABQAEAAQABAAAAP7//P/6//v/+//7
//z/9//1//X/9v/2//b/9P/z//X/9f/3//r/+v/3//T/8f/0//f/+P/5//X/8//y//L/
7v/y//f//P///wgADAAGAPz/9v/1//3/CAAMAA0AEQAVABgAFgAOAAEA8//n/9X/yP++
/7D/of+d/5z/ov+w/8D/yP/H/8L/wP/A/8T/yP/L/83/0v/V/9X/1f/X/9T/0f/Q/9H/
0f/V/9j/1//U/9H/zP/G/8T/x//J/8z/zf/L/8r/xv/A/7r/u//F/9X/4v/r//H/8v/w
/+3/6v/u/+7/7f/x//T/9//7//f/9f/0//X/+v/4//f/9//5//f/+//+//z/+//3//P/
+P/5//z//v/8//v/+//6/wAA/v/+//7//f/9//7/AQD//////v/4//z/AQAEAAkABQAF
AAQABAAHAAgACQAMAAoACwANAA8ADwARABAADgARABQAFwAaABgAFgAWABYAGAAZABwA
HgAfAB8AIAAiACAAHwAeABwAIQAkACUAJgAiACAAIAAeAB8AHwAeAB4AHgAdABwAHQAa
ABkAFgARABMAFgAUABUAEQAQAA8ADgARABAAEAAOAA0ACwAJAAwACQAIAAUA//8CAAUA
BQAFAAIA///8//z//f/8//3//v/+//z//f///////f/9//v//v8AAAAAAAD8//v/+v/8
/////v//////AAAAAP/////8//3/+//4//v//v8BAAMA/v/8//r/+//8//3///8AAAAA
//8AAAIAAAAAAP3/+v/9/wAAAwABAP3/+//7//v//f/+//7//f8AAAAA/v8BAP//AAD8
//X/9//7//3/AAD9//////8BAAEAAQABAAAA///+//3//f/6//v/+//5//3/AAABAAEA
/P/8//z//P/9//v//P/7//z//f///wIA///+//z/+v/9//7//v8AAP3//v///wMABQAF
AAUABQAHAAoADQAQAA4ADQAJAAcACwANABEAFQARABEAEwAUABMAEwATABAAEQAOAA0A
DQAEAA==
         </WaveFormData>
      </LeadData>
      <LeadData>
         <LeadByteCountTotal>10000</LeadByteCountTotal>
         <LeadTimeOffset>0</LeadTimeOffset>
         <LeadSampleCountTotal>5000</LeadSampleCountTotal>
         <LeadAmplitudeUnitsPerBit>4.88</LeadAmplitudeUnitsPerBit>
         <LeadAmplitudeUnits>��V</LeadAmplitudeUnits>
         <LeadHighLimit>2147483647</LeadHighLimit>
         <LeadLowLimit>268435456</LeadLowLimit>
         <LeadID>V1</LeadID>
         <LeadOffsetFirstSample>0</LeadOffsetFirstSample>
         <FirstSampleBaseline>0</FirstSampleBaseline>
         <LeadSampleSize>2</LeadSampleSize>
         <LeadOff>FALSE</LeadOff>
         <BaselineSway>FALSE</BaselineSway>
         <ExcessiveACNoise>FALSE</ExcessiveACNoise>
         <MuscleNoise>FALSE</MuscleNoise>
         <LeadDataCRC32>1465556125</LeadDataCRC32>
         <WaveFormData>
+v/6//r/+v/4//j/+P/4//n/+v/7//z//v/+//7//v/8//z//P/8//3//v///wAA/v/+
//7//v8AAAAAAAAAAAAAAAAAAAAA/v/+//7//v8AAAAAAAAAAP3//P/7//r/+//8//3/
/v/8//z//P/8//r/+v/6//r/+//8//3//v/9//z/+//6//r/+v/6//r/+v/6//r/+v/4
//j/+P/4//r/+v/6//r/+P/4//j/+P/6//r/+v/6//j/+P/4//j/9v/2//b/9v/4//j/
+P/4//f/9v/1//T/9f/2//f/+P/4//j/9//3//X/9f/2//b/+P/4//n/+f/4//f/9v/1
//b/+P/6//z/+//7//v//P/8///////+//7//v/8//r/9f/w/+7/7P/s/+7/7v/w//L/
8v/y//L/8v/y//H/8f/y//T/9v/2//T/8//z//P/9f/1//b/+P/2//b/9v/1//f/9v/2
//b/+f/6//r/+f/3//f/9//3//n/+v/8//z//P/8//z/+//5//n/+f/6//z//P/9//3/
/f/+////AwAJAA4AEAAUABkAHQAhACYALAAzAD0ASgBVAGAAZQBnAGoAcAB7AIIAhACD
AIAAfwB/AHsAeQB5AH0AggCMAJMAmgCfAKIAqQCvALQAuQDAAMoA1QDaANwA3ADdAN0A
2ADQAM0A0QDMAMIAugCzAKkAlwB/AGcATAAyACEAFwAQAAoABAD+//j/9v/0//P/9P/z
//L/8f/v/+3/7P/r/+r/6f/p/+n/6//r/+n/6P/l/+X/5P/j/+X/5f/l/+X/4f/g/9//
3//g/9//3v/e/97/3v/d/9v/2v/Y/9b/1P/U/9P/0//S/87/zP/J/8f/x//F/8P/wv/B
/7//vv+8/7f/tf+z/7H/sv+w/6//rv+t/6r/qf+n/6f/pv+m/6b/qP+o/6j/qP+m/6b/
qP+p/6z/r/+x/7P/tP+2/7j/uv++/8D/w//G/8f/yv/N/9D/0f/U/9j/2//e/+H/5P/n
/+n/6v/s/+7/8//1//f/+v/8//7/AAAAAAEAAQABAAEAAwAFAAcACgAIAAgACAAJAAkA
CQAKAAoACwANAA0ADQALAAoACgAKAAoADAANAA0ADQAMAAwACwAKAAoACwAMAAsACwAM
AAwADAALAAkACQALAAwADQAOAAwACwAJAAcABwAHAAgACQAKAAoACgAJAAcABwAGAAYA
BwAIAAoADAAKAAoACQAIAAkACQAJAAoACwAMAAwADAAKAAgABwAHAAkACQAKAAsACwAK
AAkACAAJAAgACAAIAAkACgAKAAkABQAFAAYABgAHAAcABwAIAAgACAAHAAcACAAIAAgA
CAAGAAYABgAGAAUABQAFAAUABQAGAAQABAAEAAQAAgABAAEAAQACAAQABQAGAAQABQAF
AAUABQAFAAUABQAIAAkACgALAAkACQAKAAoADgAPAA8ADwANAAkABQABAPz/+v/4//b/
+P/4//r//P/8//z//P/8//z/+//7//z//P/+//7//v///////////wEAAgAEAAQAAwAC
AAAA/////wAAAQADAAIAAgABAAEAAwADAAMAAwAEAAYABgAGAAQABAADAAMABwAHAAgA
CAAGAAUABQAFAAgACwAPABUAGAAaABwAHwAhACUAKgAyADkAQwBQAFsAZABtAHEAcgB4
AIUAkACSAI8AigCHAIUAgwCBAIEAhQCMAJQAnQCiAKUAqACvALUAvADBAMoA1gDfAOIA
4gDiAOMA5QDkAN4A2wDbANgA0ADGAL0AtQClAI8AdwBeAEIALQAfABYADgAIAAQAAAD+
//z/+//6//n/+P/3//P/8f/w/+//7//v//D/8f/v/+//7f/s/+3/7f/s/+v/6//r/+v/
6//n/+b/5f/l/+X/5f/l/+b/5f/k/+L/3//f/97/3f/c/9z/2//b/9r/1//U/9D/zf/O
/83/zP/M/8r/x//F/8L/wP+//77/vf+8/7r/uf+4/7X/sv+x/6//sf+w/7D/sP+v/67/
rf+s/67/rv+w/7H/sv+1/7f/uf+7/7z/vf++/8H/xP/I/8z/zf/Q/9P/1v/X/9r/3v/h
/+T/5//q/+3/7f/u//D/8v/3//n/+//+//7/AAACAAIABQAHAAkACwAMAA0ADgAQABAA
EAAQABEAEgATABUAFgAWABcAFgAVABcAFgAWABYAFgAYABkAGQAZABgAGAAXABgAGAAZ
ABoAGgAZABkAGAAXABcAFgAXABUAFgAXABgAFgAVABMAEQAUABUAFwAZABcAFgAVABMA
EgATABMAFAAWABYAFwAYABcAFgAUABIAEgATABQAFgAUABQAEwASABMAEgASABMAEwAT
ABQAFQATABIAEQAQABAAEAARABIAEAAQAA8ADQALAAsADAAMAAoACQAIAAgABgAGAAUA
BQAGAAYABgAGAAYABAACAAAAAQACAAMABAAEAAMAAwADAAIAAgABAAAAAgADAAMAAwAA
AP///v/9/wAAAQACAAMABQAFAAYABgAGAAUAAwABAP7/+//4//X/8P/u/+z/6v/u/+7/
8P/y//D/8P/w//D/7//t/+z/7P/v//L/8//0//L/8f/w/+//7//w//L/8v/y//L/8f/x
/+7/7v/u/+//8v/y//H/8f/w/+//7v/t/+7/8P/w//D/8v/y//H/8f/v/+//7v/y//T/
8//z//X/9v/3//n/+//+/wIABgALAA8AEwAYAB4AIQApADYAQwBMAFUAWQBcAGQAbwB0
AHQAcQBuAG0AbQBrAGsAawBvAHIAegCBAIgAjQCSAJkAnwCiAKUArAC2AL8AxADGAMoA
zwDRAMoAwgC/AL8AugC0AKwApwCfAI8AeQBfAEIAJgATAAkAAAD6//b/8P/o/+b/5P/j
/+L/4f/g/9//3f/b/9r/2f/W/9X/1f/V/9X/1f/T/9L/0f/R/9D/z//P/8//z//P/83/
zP/L/8v/yP/H/8b/xv/I/8j/x//F/8T/wv/A/77/vP+7/7v/uv+6/7j/tf+z/7D/rf+q
/6j/qf+n/6b/pP+f/53/m/+Z/5j/lv+V/5T/lf+S/5H/j/+N/4z/jP+M/47/jv+O/47/
jv+O/5D/kf+S/5X/l/+Z/57/oP+i/6T/pP+m/6n/rP+x/7T/t/+6/7r/vP+//8H/xP/H
/8r/zf/R/9L/1P/W/9f/2f/b/97/4v/k/+b/5v/m/+f/6P/p/+j/6f/q/+z/7f/u/+//
8f/w/+//7//u//H/8//z//P/8f/w//D/8P/u//D/8f/x//P/8v/y//H/7v/u/+//8P/v
/+//8P/w/+7/7f/r/+v/6//s/+3/7v/u/+3/6//p/+f/5//o/+n/6v/q/+r/6f/n/+f/
5v/m/+b/5v/n/+j/6P/o/+f/5v/j/+P/4//k/+f/6P/o/+j/5//k/+L/4f/j/+P/5P/l
/+b/5v/m/+b/4//i/+L/4v/l/+b/5v/l/+H/4f/i/+L/5P/j/+L/4v/k/+T/4//j/+L/
4v/i/+T/5P/k/+T/5P/k/+P/4//j/+P/5P/k/+T/4v/j/+P/4//h/+H/4f/h/+T/5f/m
/+f/5f/l/+b/5v/r/+v/6v/p/+j/5f/i/9//2f/W/9P/0P/U/9T/1v/Y/9b/1v/W/9b/
2P/X/9f/2P/Y/9r/2v/a/9f/1//X/9f/2f/a/9z/3P/b/9r/2P/X/9f/2P/Z/9v/2v/a
/9n/2f/X/9f/1//X/9r/3P/c/9z/2v/a/9n/2f/b/93/3v/e/97/3//f/9//4P/h/+X/
6//w//T/+P/7//3///8CAAoAEQAZACYAMQA6AD8AQwBEAEwAVwBgAGQAYQBeAFkAWQBV
AFMAVQBXAFwAZABtAHIAeQB8AIEAhQCKAJEAmACkAK0AtAC4ALgAuQC9ALwAtACvAK8A
sACsAKIAlwCPAIMAcQBZAEAAJgAPAP//9P/s/+T/3v/W/9T/0v/R/9L/0f/Q/8//zP/J
/8f/xf/G/8X/xf/F/8P/w//B/8D/v/+//77/vf+//7//v/+//7z/uv+4/7f/uP+3/7b/
tv+0/7T/s/+x/7D/rv+s/6r/rP+r/6v/qv+m/6T/of+f/53/m/+Z/5j/l/+V/5T/kv+N
/4v/if+H/4j/hv+F/4T/gf9+/33/e/95/3j/eP94/3j/eP94/3j/eP94/3r/e/9+/4H/
g/+F/4f/iP+J/4r/jf+Q/5T/mP+Z/5z/n/+i/6P/pv+q/63/sv+1/7j/u/+7/7z/vv/A
/8P/xf/H/8r/zv/Q/9L/0v/S/9P/1P/V/9j/2f/a/9z/2v/a/9r/2//d/93/3v/e/9//
4f/h/+H/3//e/97/3v/g/+L/4//j/+H/4P/g/9//4P/g/+H/4v/i/+H/4f/g/97/3f/b
/9v/3f/e/9//4P/g/9//3f/b/9v/2//c/93/3P/c/9z/2//b/9v/2v/a/9z/3P/d/97/
3f/c/9r/2P/Y/9n/2v/c/9v/3P/c/9z/3P/a/9n/2f/a/9v/3f/f/93/3P/b/9r/2v/a
/9v/3P/b/9z/3P/b/9v/2//c/9z/3//f/9//4P/e/97/3f/d/97/3v/g/+L/4v/g/+D/
4P/g/+D/3//f/9//4f/i/+L/4v/h/+H/4P/f/+D/4f/i/+P/4v/j/+T/5f/n/+f/6P/o
/+v/6//q/+n/5v/j/+D/3f/Z/9j/1//W/9b/1v/Y/9r/2v/a/9r/2v/c/9v/2//c/9z/
3v/e/97/3//f/9//3//d/97/4P/g/+L/4v/h/+H/4v/i/+L/4//j/+L/4P/f/+D/4f/i
/+P/4v/k/+T/5P/k/+T/4//j/+f/6f/o/+b/5v/l/+X/5//q/+//9f/5//z//P/+/wEA
BQAJABAAGgAjAC0AOABBAEoATwBRAFYAYgBvAHIAcABrAGgAZwBlAGMAYwBpAG0AdAB8
AIEAhACJAI4AkwCbAKIAqQC0ALwAwwDEAMYAyADJAMkAxADAAMEAvwC6AK4ApACdAJMA
fwBpAFEANgAeAAsAAQD6//T/7v/q/+X/5P/j/+P/4f/f/93/2//a/9n/2f/Z/9r/2f/Z
/9n/2P/X/9T/0v/S/9P/0//T/9H/0f/R/9H/z//O/83/zf/O/83/zP/M/8v/yv/I/8X/
xf/E/8P/wv/A/7//v/++/7z/uv+3/7X/tP+z/7L/sv+v/63/rP+q/6j/p/+m/6X/ov+g
/5//nv+d/5r/mf+X/5j/mP+Z/5r/mP+Y/5j/mP+Z/5r/nf+f/57/of+j/6X/qP+q/6z/
rv+y/7T/t/+6/7v/vv/B/8T/xv/K/8//0//U/9f/2v/d/9//4P/i/+T/6f/r/+3/8P/v
//D/8f/w//T/9f/2//f/9v/3//j/+v/6//r/+v/7//3//f/+//7//P/9//z/+//8//z/
/f/+//3//v/+//3//f/8//z/+//8//z//f/+//z/+//7//r/+v/7//v//f/8//z//P/8
//z/+//5//f/+f/5//r/+//5//j/9//1//b/9//3//j/9v/2//f/+P/2//b/9f/0//T/
9f/2//j/9v/2//X/9P/1//T/9P/1//X/9f/2//f/9v/2//b/9v/3//b/9v/2//b/9v/1
//P/8v/z//X/9v/0//P/8v/y//T/9P/z//P/9v/2//b/9v/0//L/9P/0//T/9P/1//X/
9v/3//T/9P/z//L/8//1//b/9//1//X/9f/1//b/9//4//n/+v/7//3//v/+//3/+//5
//r/9//0//H/7P/q/+j/5v/q/+r/7P/u//D/8P/w//D/7v/t/+3/7v/y//T/9P/0//H/
8f/x//H/8f/y//T/9P/2//b/9f/1//L/8v/y//P/9f/2//b/9//5//n/+f/5//j/+v/6
//r/+//8//z//f/7//n/+v/6//z///8BAAMAAgADAAcACQAMABAAFAAXABsAHwAkACoA
MQA5AEYAUQBcAGUAaQBuAHgAgwCIAIYAgQB+AH0AfwB/AH0AfwCBAIYAjACTAJoAoQCm
AK8AtQC4AL0AwgDMANMA1gDYANwA4QDfANgA0gDPAM8AyADAALgAswCpAJMAeQBdAEAA
KAAbABEACgAGAAIA/v/4//b/9P/z//D/7//u/+3/7f/r/+r/6f/o/+f/5//n/+j/6f/o
/+j/5f/l/+T/4//l/+X/5f/l/+X/5P/j/+P/4P/f/97/3v/f/+D/4P/f/97/3P/a/9j/
2P/X/9f/1v/V/9T/0v/R/83/y//J/8j/yf/H/8b/xP+//73/u/+5/7b/tP+z/7L/tP+y
/7L/sf+v/67/rv+u/6//sP+x/7L/sv+y/7T/tf+4/7v/vf+//8L/xP/G/8j/yP/K/83/
0P/W/9r/3v/i/+P/5v/q/+3/8P/z//b/+f/9//7/AAACAAQABQAGAAgADAAOABAAEAAQ
ABEAEgATABQAFQAWABgAGAAYABgAGQAXABcAGAAYABsAHQAdAB0AGwAaABoAGgAYABoA
GwAbAB0AHAAcABsAGAAYABkAGgAbABsAHAAcABoAGQAXABcAFwAYABkAGgAcABsAGQAX
ABcAFwAYABkAGgAaABoAGQAXABcAFgAWABQAFAAVABYAFgAWABUAFAATABMAEwAUABcA
GAAYABgAFgAUABMAEwATABMAFAAVABYAFgAWABYAFAASABEAEAATABQAFAATABEAEQAS
ABIAFAATABIAEgASABIAEQARABAAEAAOABAAEgASABIAEgARAA8ADgANAA8AEAAQABAA
EgATABMAEwATABMAEwATABQAFQAWABcAFQAVABYAFgAZABkAGAAXABYAEwAQAA0ABgAE
AAIAAAADAAQABwAKAAgACAAIAAgACAAHAAcACAALAA4ADwAQAAwACwAKAAkACgAMAA8A
EAAOAA4ADQANAA4ADgAOAA8AEAAQAA8ADwANAA0ADQANABAAEgASABIAEAAQAA8ADwAP
AA8AEAASABQAFQATABEAEAATABcAHQAgACIAJAApACkALQA0ADoAPwBHAFQAXwBoAG8A
cwB4AIAAjQCSAJAAiwCKAIsAiQCFAIEAgQCFAIwAlACbAKIApwCsALMAtwC6AL8AyADU
AN0A4ADiAOYA6wDrAOYA3gDdAN0A2ADOAMYAwwC5AKcAjwB1AFoAQAAtACMAHgAYABAA
DAAEAAIAAAD///7//f/8//v/+//5//j/9//0//P/8//z//H/8f/v/+7/7//v/+7/7f/t
/+3/7f/t/+r/6P/m/+X/5P/j/+L/4v/i/+L/4f/f/9z/2v/Y/9b/2P/X/9f/1v/S/9D/
zf/L/8r/yf/I/8j/xf/D/8L/wP+9/7v/uf+3/7f/tv+2/7b/s/+w/6//rf+r/6r/qv+q
/6z/rP+s/6z/rP+s/67/r/+y/7X/t/+5/7v/vP+9/77/wP/C/8X/yP/N/9D/0//W/9X/
2P/c/9//5P/n/+r/7f/t/+7/8P/y//X/9//5//z//v8AAAIAAgACAAMABAAFAAgACQAK
AAwACgAKAAoACwANAA0ADgAOAA4ADwAOAA0ADQAMAAwADAAMAA4ADwAPAA0ADAAMAAsA
CgAKAAsADAALAAsADAAMAAoACQAHAAcABwAIAAkACgAIAAcABQADAAUABQAGAAcABwAG
AAUAAwADAAMAAgACAAQABAAFAAYABQAEAAIAAAABAAEAAQACAAEAAgACAAIAAAD+//3/
/f//////AAABAAEAAAD///7////+//7//v///wAAAAD///v/+//8//z//f/9//3//v/+
//7//f/9//z//P/+/wAA/v/+//7//v/8//v/+//7//3//v/+//7//v//////////////
/////wIAAwAEAAUABAADAAMAAgAGAAcABwAHAAQAAQD+//v/+P/2//T/8v/0//T/9v/4
//f/9v/1//T/9f/1//b/+P/5//r/+f/4//f/9//3//f/9//4//r/+v/6//r/+f/5//r/
+v/6//v/+v/6//n/+f/5//n/+f/5//r//P/8//z/+v/6//n/+f/7//3//v/+//z/+f/5
//v//v8BAAUACwAOABAAEgAVABcAGwAgACgALwA5AEQATwBYAF0AXwBgAGgAdwCAAIIA
fwB8AHkAeQB1AHMAdQB7AIAAiACPAJQAmQCcAKEApwCsALEAugDGAM8A1ADUANQA1QDV
ANYA0ADNAM0AygDEALgArwCnAJkAhQBxAFgAPAAlABcADAAEAAAA+v/2//T/8v/x/+7/
7f/s/+v/6f/n/+b/5f/k/+P/4//j/+H/4f/f/97/3//f/97/3f/b/9v/2//b/9n/2P/X
/9f/2P/X/9b/1v/V/9T/0v/P/9D/zv/M/8r/yv/J/8n/yP/E/8L/v/+9/77/vf+8/7z/
uv+3/7X/sv+x/6//rf+r/6r/qP+n/6b/o/+g/5//nf+f/57/nv+e/53/nP+b/5r/nP+c
/57/n/+g/6P/pf+n/6n/qv+r/6z/r/+y/7b/uv+8/77/wP/C/8X/yP/M/8//0v/V/9j/
2//d/97/4P/i/+f/6f/r/+7/7//w//H/8P/y//P/9P/1//j/+f/6//z/+//6//n/+f/6
//v//f/+//7////+//3////+//7//v/+/wAAAQABAAAA/v/9//v/+//8//7/AAD///3/
/P/6//n/+f/4//n/+f/6//v//P/6//n/9//1//f/9//4//n/+f/4//f/9f/1//X/9P/0
//L/8v/z//T/8v/y//H/8P/w//H/8v/0//L/8v/x//D/8f/w//D/8f/z//P/9P/1//P/
8v/x//D/8P/w//H/8v/y//L/8f/v/+//7//w//D/8v/x//D/8P/u/+7/7f/t//D/8P/w
//D/8P/u/+7/7v/u/+7/7//v//D/8f/w//D/7//u/+7/7//v/+//8f/x//H/8f/x//H/
8f/x//L/8//1//b/9//3//b/9f/2//P/8P/t/+j/5v/k/+L/4//i/+P/5P/m/+b/5v/m
/+T/4//j/+T/6P/q/+r/6v/p/+n/6f/p/+n/6v/s/+z/7v/u/+3/7f/s/+z/7P/t/+7/
7v/t/+3/7//v/+//7//v//D/7//u//D/8P/v/+//7//v//D/8P/u/+//8f/z//b/+f/7
//3/AAAAAAQACQAPABMAGAAeACMALQA6AEUAUABXAF0AYgBqAHcAfgB6AHcAcgBxAHMA
cQBzAHMAdwB6AIAAhwCOAJUAmgChAKkAsAC1ALwAxADJAMwA0ADQANMA1wDSAMoAxwDH
AMIAuACuAKkAoQCPAHcAXQA+ACQAEQAHAP7/+v/2//T/8P/u/+z/6//n/+X/4//h/+D/
3//f/9//3v/d/93/3f/d/93/2//a/9v/2//a/9n/2P/X/9b/1f/U/9T/1P/V/9L/0f/Q
/9D/0v/S/9H/z//Q/87/zP/K/8n/x//G/8T/xP/C/7//vf+7/7n/t/+2/7X/s/+y/7D/
r/+t/6v/qf+n/6T/ov+g/6H/nv+d/5v/mf+Y/5j/mP+W/5b/lv+W/5f/mP+b/53/nP+f
/6H/o/+o/6r/rP+u/7D/sv+1/7j/u/++/8H/xP/H/8r/zv/R/9L/1f/Y/9v/4P/i/+X/
6P/p/+v/7f/w//T/9v/4//j/+v/7//z//f/+////AAACAAMABAAFAAcABwAHAAgACAAJ
AAsACwALAA0ADAAMAAwACwAMAAwACwAMAAwADQANAAoACgALAAwADQANAA4ADgAPAA8A
DgAPAA4ADgAOAA4AEQARABAADwAPAA8AEAARABAAEAAQAA8ADgAPAA8AEAAPAA4ADgAO
ABAAEAAPAA4ADQANAA0ADgANAA4ADgAOABAADgANAA0ADwAPABAAEQAUABQAFAAUABUA
FAAUABQAFQAWABYAFQATABMAFAAUABIAEQAQABAAEwAUABQAFQAUABQAEgAUABQAFAAU
ABQAEwATABMAEQASABIAEgAUABUAFQAVABMAEwATABMAFgAXABgAGQAbABsAHAAcAB4A
HQAbABkAGQAXABUAEwAOAAwACgAIAAgACAAKAAwADQAOAA8AEAAPAA0ADAAMABAAEgAS
ABIAEwATABMAEwARABIAFAAUABQAFAATABMAEgASABIAEwAWABYAFQAVABMAEwATABMA
EgAUABQAFAAWABYAFQAVABUAEwAUABQAFAAXABkAGQAaABsAHQAhACQAJgAoAC0AMQAz
ADYAPABBAEcAUgBbAGQAbwB3AHwAgACLAJQAlgCTAJIAkQCRAJEAjQCNAI8AkgCWAJ0A
pACpALAAtwC/AMIAxwDKANIA2wDiAOgA7ADvAPMA8gDoAOMA4wDgANgAzgDLAMUAvQCp
AI8AdABYAD0ALQAmACAAHAAWAA8ADAAJAAcABQADAAEA///+//3//f/9//r/+f/5//n/
+//7//n/+P/1//X/9P/z//H/8f/x//H/8P/w//D/8f/v/+3/6//q/+r/6v/p/+f/5v/k
/+L/4P/e/93/3f/c/9v/2v/Y/9f/1P/R/87/zP/M/8v/y//K/8f/xf/D/8H/wP++/73/
vP+7/7j/t/+1/7P/sv+y/7L/sv+y/7L/sv+w/7D/sv+z/7T/t/+5/7v/vP++/8D/wv/E
/8b/yf/M/9H/1P/X/9r/2v/c/9//4f/m/+n/7P/v//P/9P/2//j/+v/7//z//v8AAAIA
BAAEAAYABwAIAAkACgALAAwADgAQABAAEAARABAADwAPAA4AEQATABMAEwARABAAEAAQ
AA8AEAAQAA8AEQAQABAADwANAAwADAAMAA0ADQAOAA4ADgANAAsACwAJAAoACwAMAA4A
DQALAAkABwAHAAgACQAMAAwADAALAAkACQAIAAgABgAGAAcACAAIAAgABwAGAAUABQAF
AAYABQAGAAYABgAIAAYABQAFAAMAAwAEAAUABAAEAAQABAADAAIAAgACAAMABAAEAAMA
AQABAAIAAgACAAEAAAAAAAEAAgACAAMAAgAAAAAAAgACAAIAAgACAAEAAQABAAAAAAD/
//7/AAABAAEAAQD//////////wIAAwAEAAUAAwADAAQABAAFAAUABAADAAMAAQD///3/
9//0//H/7v/y//L/9P/2//b/9v/2//b/9P/z//P/9P/4//r/+v/6//f/9//3//f/9//4
//r/+v/6//r/+f/5//j/+P/4//n/+v/6//n/+f/5//n/+f/5//r//P/8//z/+v/6//n/
+f/5//n/+v/8//7/AQABAAEAAgADAAUACQAMABAAFAAbAB8AIQAmACwAMQA5AEYAVQBe
AGUAZwBqAHQAfwCCAIAAfwB8AHsAfQB7AHkAeQB9AIIAigCRAJgAnwCkAKkAsQC0ALcA
wADKANMA2ADYANoA3QDfANoA0gDPAM0AzADEAL4AtwCvAKEAiQBxAFYAOAAjABkAFAAQ
AAoABAD8//r/+P/3//T/8//y//H/7//t/+z/6//o/+f/5//n/+n/6f/n/+b/4//j/+L/
4f/j/+P/4//j/+H/4P/f/9//3P/b/9r/2v/c/9z/2//Z/9b/1P/S/9D/0P/P/8//zv/M
/8r/x//F/8P/wf+//77/vf+7/7r/uP+z/7H/r/+t/67/rP+r/6r/qf+m/6X/o/+h/6D/
oP+g/6L/ov+i/6L/oP+g/6L/o/+k/6f/qf+r/67/sP+y/7T/tv+4/7v/vv/D/8b/yf/M
/8v/zv/S/9X/2v/d/+D/4//l/+b/6P/q/+v/7f/v//L/9v/4//r/+v/6//v//P/9/wAA
AQACAAQABgAGAAYABwAFAAUABgAGAAkACwALAAsACQAIAAgACAAKAAwADQANAAsACgAK
AAkACAAIAAkACgALAAsADAAMAAoACQAHAAcACQAKAAsADAAKAAkABwAFAAcABwAIAAkA
CAAIAAgABwAFAAUABAAEAAYABgAHAAgABgAGAAUABAADAAMAAwAEAAcACAAIAAgABgAE
AAMAAwAFAAUABgAHAAYABgAGAAYABQAEAAQABAAHAAgACAAHAAMAAwAEAAQABQAFAAUA
BgAGAAYABQAFAAQABAAEAAQACAAIAAgABgAEAAQABAAEAAQABgAFAAUABQADAAQABAAE
AAQABQAFAAUABwAHAAcABwAGAAcACAAJAAoACwANAA4ADwAPAA4ADQAMAAkABgADAP//
/v/9//z//f/8//3//v///wAAAQACAAEA///+//7/AAACAAIAAgACAAMABAAFAAQABAAF
AAQABgAGAAUABQAEAAQABAAFAAYABgAFAAUABgAHAAgACQAJAAoACQAIAAoACgAJAAkA
CQAJAAoACAAIAAkACwANABAAEQATABcAGgAaAB4AIQAnAC0ANAA8AEEASQBUAF8AagBz
AHkAfACGAJMAmACUAJEAjACJAIsAiwCLAI0AkwCYAJwAowCmAKsAtAC7AMMAygDPANgA
4ADlAOgA6ADsAO8A8QDsAOYA4QDjANwA0gDKAMMAuwCtAJUAeQBcAEIALQAhABoAFgAS
AA4ACAAGAAQAAwABAP///f/7//z/+//7//v/+P/3//f/9//1//X/8//y//L/8//z//P/
8v/x//D/7//u/+7/7v/v/+7/7f/s/+z/7P/s/+v/6f/p/+j/5//m/+X/4//i/+D/3//e
/9z/2//X/9X/0//S/8//zf/M/8r/yP/H/8b/xf/C/8D/v/++/7//vP+7/7n/t/+2/7b/
tv+0/7T/tP+0/7b/tv+4/7n/uf+7/7z/vf/C/8T/xv/I/8r/zP/P/9L/0//W/9n/3P/e
/+L/5//r/+v/7f/v//H/9v/4//v//v///wEAAwAGAAYACAAKAAoADQAPABEAEwATABMA
EwAUABUAFgAXABkAFwAXABgAGAAZABsAGwAbABwAHAAdAB4AHQAeAB4AHQAfAB4AHgAd
ABwAHAAdAB4AHQAdAB4AHgAfAB8AHgAfAB4AHgAeAB4AHwAfAB4AHQAdAB0AHgAfACAA
IAAgAB8AHgAfAB8AIAAfAB4AHgAeACEAIgAiACIAHwAfAB8AIAAhACIAIgAiACUAJAAk
ACUAJQAlACYAJwAoACgAKAAoACcAJgAmACYAKQAqACoAKQAoACkAKwAsACsAKQAnACYA
KgAsAC0ALwAuAC4ALgAuAC4ALgAuAC4ALQAtAC0ALQAtAC0ALQAtAC4ALwAwADEAMQAx
ADIAMgA0ADQANAA0ADUANgA5ADoAOQA5ADgANwA0ADAALgApACcAJAAiACIAJAAmACgA
KwArAA==
         </WaveFormData>
      </LeadData>
      <LeadData>
         <LeadByteCountTotal>10000</LeadByteCountTotal>
         <LeadTimeOffset>0</LeadTimeOffset>
         <LeadSampleCountTotal>5000</LeadSampleCountTotal>
         <LeadAmplitudeUnitsPerBit>4.88</LeadAmplitudeUnitsPerBit>
         <LeadAmplitudeUnits>��V</LeadAmplitudeUnits>
         <LeadHighLimit>2147483647</LeadHighLimit>
         <LeadLowLimit>268435456</LeadLowLimit>
         <LeadID>V2</LeadID>
         <LeadOffsetFirstSample>0</LeadOffsetFirstSample>
         <FirstSampleBaseline>0</FirstSampleBaseline>
         <LeadSampleSize>2</LeadSampleSize>
         <LeadOff>FALSE</LeadOff>
         <BaselineSway>FALSE</BaselineSway>
         <ExcessiveACNoise>FALSE</ExcessiveACNoise>
         <MuscleNoise>FALSE</MuscleNoise>
         <LeadDataCRC32>1138973124</LeadDataCRC32>
         <WaveFormData>
9P/0//T/9P/z//L/8f/w//L/8v/y//L/8f/w/+//7v/s/+z/7P/s/+//8P/x//L/8f/w
/+//7v/v//D/8f/y//L/8v/y//L/8P/w//D/8P/y//L/8v/y/+//7v/t/+z/7v/u/+7/
7v/u/+7/7v/u/+z/7P/s/+z/7v/u/+7/7v/t/+z/6//q/+r/6v/q/+r/6P/o/+j/6P/m
/+b/5v/m/+f/6P/p/+r/6P/o/+j/6P/q/+r/6v/q/+r/6v/q/+r/6v/q/+r/6v/s/+z/
7P/s/+r/6v/q/+r/7P/s/+z/7P/q/+r/6v/q/+r/6v/q/+n/6v/r/+3/7v/u/+3/7P/r
/+z/7f/w//L/8v/y//L/8v/w//L/8v/y//T/9f/1//P/8P/u/+r/6P/p/+z/7v/w//P/
8//y//D/8P/v/+3/7f/w//D/8f/x/+7/6//r/+r/7P/s/+z/7P/s/+z/7P/r/+3/7f/t
/+3/7v/v//D/8P/u/+7/7v/t/+//7//w//D/7v/v/+//7//x//D/7//v//P/8f/v/+//
8v/6/wIACgAVACcAOwBVAHEAjgCnAMcA6AD/AAwBCwH7AOMAwACRAGEAPgAqABwAEwAP
ABUAGgAfACgAMwA7AEMASQBRAFsAYQBmAGoAbgBxAG0AZgBmAG0AcABqAGEAVgBOAEQA
NgApACEAIAAcABUAEAALAAIA+f/w/+r/6P/o/+v/8P/z//P/8//w/+3/7P/r/+n/6//r
/+r/6v/p/+j/5//n/+f/5//n/+f/5//n/+f/5//l/+T/5P/k/+X/5//o/+n/5//n/+f/
5f/n/+f/5//n/+r/6v/q/+r/6P/o/+j/5v/o/+j/6v/q/+r/6v/p/+n/6f/q/+z/7f/t
/+3/7f/t/+r/6v/p/+n/6P/r/+z/7f/r/+n/5//m/+T/5f/l/+b/6P/n/+b/5v/k/+T/
4v/k/+X/5//n/+j/5//n/+j/6f/p/+v/7f/w//L/8v/0//X/9f/2//b/+f/7//3//v/+
//////8AAAEAAAAAAAEAAgACAAIAAgACAAIAAAAAAAAAAgACAAIAAgABAP///v/8//v/
+//7//v//f/9//3//P/6//r/+v/6//z//P/8//z/+//7//r/+f/6//r/+v/6//3//f/9
//3/+//7//v/+v/7//z//f/+//7//v/+//3//f/9//3//f///wAAAAD///3//f/7//v/
/v/+//7//v/8//z//P/6//z//f/9//3//f/9//3//f/6//r/+v/6//z//f/9//z//P/6
//r/+v/6//r/+v/8//v/+//6//r/+f/4//f/9//5//r/+v/6//n/9//2//X/8//z//T/
9f/3//X/9f/1//X/9f/1//X/+f/6//j/+P/4//j/9v/2//b/9v/3//j/+P/5//f/+P/4
//n/+//7//v/+//9////AAAAAP///v/9//r//f/+////AAAAAP///P/7//r/9//2//b/
+P/5//r//f/8//r/9//2//b/9f/2//j/9v/3//f/9v/z//P/8v/y//L/8v/y//L/8P/w
/+//7//x//H/8f/x/+//7//u/+7/7v/u/+3/7f/t/+7/7v/u/+7/7f/s/+v/8P/x/+//
7f/r/+f/5//q//L//P8GABMAHwAxAEkAYwCCAJ8AvwDkAAMBFgEZAQ0B8wDWAKkAdwBQ
ADgAKAAdABUAFQAaAB0AJAAtADsARQBNAFUAXwBlAGgAbAByAHcAdQBwAHAAdwB6AHIA
ZwBaAFAARAA4ACsAIwAgAB4AFQAOAAcAAAD3//D/6v/o/+j/6f/s/+//7f/t/+r/6//q
/+n/5//n/+f/5v/m/+X/5P/j/+P/5f/l/+X/5f/j/+P/4//j/+X/5P/k/+T/5P/l/+X/
5f/j/+P/4//h/+L/4//k/+X/4//i/+H/4P/f/+D/4f/g/+D/4P/i/+L/4f/g/97/3f/d
/97/4P/h/9//3//f/9//3//g/+D/4f/f/+H/4f/h/97/3f/c/9z/3f/f/+D/4v/h/9//
3f/c/97/3v/c/97/3//h/+H/4v/h/+H/4v/j/+f/6f/r/+7/7v/u//D/8f/y//T/9f/5
//v//f/+//7//////wAAAQADAAQABgAIAAcABgAFAAQABQAEAAUABgAGAAYABgAGAAUA
AwACAAAAAAABAAIAAwACAAEAAAD+/wAAAAAAAAAAAgACAAIAAgAAAAEAAQABAAEAAgAD
AAQABQAFAAUABQAHAAcABwAGAAYABgAGAAYABAAEAAQAAwAEAAUABgAHAAYABgAFAAMA
BQAFAAMAAwAEAAQABAAEAAIAAgACAAAAAQADAAQABQACAAEAAAD//wAAAAAAAAAAAAAB
AAEAAAD+//z//P/8//3//v///wIAAQD///z/+v/8//z//P/9//3//v/+//7//P/7//v/
+//8//3///8BAP3//f/7//r//P/8//z//P/+//7//v/+//7//v/9//3///8AAAAAAQD/
/////////wEAAwAEAAQABgAGAAYABAAGAAYABgAGAAUABQADAAMAAgD///7//v8CAAMA
BAAHAAcABgAEAAQAAQD/////AAABAAMABAAEAAAA///9//z//P/8//z//P/8//z/+//7
//v/+//7//v//P/9//3//v/8//z/+//7//v//P/8//z//f/9//3//f/6//n/+f/7//n/
9//5/wAACAAOABgAIwAzAEkAZQCDAKAAvwDfAPwADwEYAREB/wDlAMIAlQBnAEgAOAAs
ACUAJQApAC4AMwA8AEkAVQBZAF8AZwBxAHcAfgCGAIoAjQCJAIIAggCJAIoAhAB5AHIA
bgBkAFQARQA9ADoANAAtACYAIQAaAA8ABAD8//j/9v/3//z//f///////P/5//j/9//1
//X/9f/0//T/9f/0//P/8//x//H/8f/x//H/8f/x//H/8f/w//D/8P/w//H/8f/x//H/
8f/x/+//7f/t/+3/7f/w//D/8P/w/+z/7P/s/+r/7P/s/+7/7v/u/+7/7f/t/+v/6v/q
/+n/6v/r/+z/7f/r/+r/6P/n/+X/5//n/+f/6P/n/+b/5v/l/+X/5P/k/+b/5f/k/+T/
5v/m/+T/5v/n/+n/6f/q/+v/6//s/+3/7f/v//H/9P/1//b/+f/7//v//P/8//////8B
AAIAAgAEAAUABwAJAAkACAAIAAgACgAKAAoACgAIAAYABgAGAAYABgAGAAYACAAHAAcA
BgADAAMAAwADAAQABQAGAAYABAAEAAQABAAEAAQABAAEAAQABQAFAAUAAgACAAIAAgAD
AAMAAwADAAMAAwADAAIAAgACAAIAAgACAAIAAgABAP////////////8AAAAA////////
/f/9//7//v/+//7//v/+//7//P/6//v/+//7//z//f/+/////P/8//z//P/+///////+
//7//P/8//z/+//6//n/+v/7//v/+v/6//f/9v/1//X/9//4//j/+P/2//X/9f/1//P/
9f/0//T/8//y//H/8P/v/+7/7f/s/+z/7P/r/+v/6//s/+z/7f/r/+v/6//r/+3/7//w
//D/7v/u/+7/7P/u/+7/7v/u/+//7//t/+3/6v/n/+b/5v/p/+v/7f/x/+//7v/s/+z/
7P/r/+z/7v/s/+3/7f/s/+j/5//l/+T/5f/m/+f/6P/n/+b/5P/j/+X/5f/l/+X/5f/l
/+T/5P/i/+L/4f/h/+P/5P/k/+T/5P/j/+L/4f/g/+P/5f/j/+P/4f/h/+T/6v/w//r/
BQATACUAOwBXAHIAiwClAMQA3wDwAPEA5QDPALAAhQBXADQAHgASAAkABQAFAAoADwAU
AB0AKQAzADkAQQBLAFMAVgBaAF4AYwBjAFwAWABdAGQAYgBbAFAARgA+ADQAJQAbABgA
FgARAAoAAwD6//H/6v/i/9z/2P/b/97/4f/j/9//3v/d/9z/2//Z/9r/2//b/9z/2v/Y
/9b/1f/X/9f/1//X/9f/1//X/9f/1f/U/9T/1P/W/9f/1//X/9X/1f/V/9P/1f/V/9X/
1f/W/9b/1v/W/9T/1P/U/9L/1P/U/9b/1v/V/9T/0v/R/9L/0v/T/9P/0f/R/9H/0f/O
/87/zf/N/8z/z//Q/9H/zv/N/8z/zP/M/83/zf/O/87/zf/M/8z/zP/M/8r/zP/P/9H/
0f/S/9L/0f/R/9H/0//V/9f/2v/c/9z/3v/f/9//4P/g/+P/5v/p/+v/7P/r/+v/7P/t
//D/8P/x//L/9P/0//T/9P/0//L/8v/y//T/9P/0//T/8//x//D/7v/v/+//7//v//H/
8f/x//D/7v/u/+7/7v/w//D/8P/w/+7/7//v/+//7v/u/+7/7v/x//H/8f/x//D/7//u
/+z/7v/u/+7/7v/u/+7/7v/t/+//7//v/+//7f/u/+7/7f/v/+//7f/t//D/8P/w//D/
7v/u/+7/7P/u/+//7//v/+//7//v/+//7v/u/+7/7v/u/+//7//u/+z/6v/q/+r/6//s
/+3/8P/x//H/8P/w/+3/7P/r/+v/7f/u/+7/7v/s/+v/6//r/+v/7f/u/+//8P/v/+7/
7f/s/+z/7P/s/+z/7v/u/+3/7f/s/+z/6//r/+3/7f/t/+3/6//t/+7/7v/w//D/8P/u
//L/8v/y//L/8v/x/+7/7f/v/+3/7f/u/+7/7//w//P/8//y//D/8P/x/+//7//w/+//
7//u/+z/6v/r/+v/7P/q/+r/6v/q/+r/6v/p/+n/6//r/+v/6//q/+n/5//m/+f/6P/o
/+n/5//o/+j/6P/n/+f/5//n/+j/5//l/+H/3//d/9//6P/w//r/BAARAB8AMwBPAG0A
igCpAMsA7gAFAQwBAwHtANEAqAB3AE0ALgAgABYADQALAA0AEgAXACIALwA9AEUASwBV
AFsAXwBiAGgAbABvAGkAZgBqAG8AbABgAFcATgBEADgALAAjAB8AHAAUAAkAAgD9//b/
7//o/+T/5P/k/+X/5v/n/+X/5f/m/+f/5v/l/+P/4v/h/9//3v/f/97/3f/d/9//3//f
/9//3f/d/93/3f/e/97/3//g/9//3//e/93/3f/d/93/2//c/93/3v/f/9//3v/d/9z/
3f/e/9//3v/f/97/3//e/9z/3P/b/9v/2//c/97/3//e/93/3P/b/9v/3P/c/93/2//d
/93/3f/c/9v/2v/a/9z/3f/d/97/3P/b/9r/2v/b/9z/2//e/97/3//e/97/3//f/+D/
4f/j/+X/5//q/+j/6P/q/+v/7//y//T/+f/6//v/+//6//3//f/+////AgACAAMABAAD
AAIAAQAAAAEAAAABAAIAAAAAAAAAAAAAAP/////+/////////////f/9//3//P/+//7/
/v/+//7//v/+//7//v////////8AAAAAAAAAAP7//f/8//v//P/9//7//v/8//z//P/8
//z//P/8//v/+//7//v/+//6//r/+f/3//j/+f/4//n/+P/4//j/+P/4//j/+P/2//j/
+f/5//n/+P/3//b/9f/2//b/9v/2//T/9f/1//T/9v/0//T/9P/2//b/9v/4//b/9f/z
//L/8v/y//L/8//x//L/8v/y//L/8f/x//H/8//z//T/9f/v/+7/7//w//H/8v/0//T/
9P/0//L/8v/x//H/8v/0//X/9//2//X/9P/z//P/9f/2//b/+P/4//j/9v/2//b/9v/2
//n/+f/3//f/9P/x//D/8P/y//P/9P/3//f/9v/0//T/8f/v/+//8P/x//P/9P/0/+//
7//u/+7/7v/u/+7/7v/w//D/7//v/+3/7f/t/+3/7v/v/+//8P/u/+7/7f/t/+v/7P/s
/+z/7//v/+//7//s/+v/6//t/+v/6//v//b//P8CAAwAFwAlADsAVwB3AJQAswDTAPIA
CQESAQ0B+wDjAMAAkwBlAEYANAAoAB0AGQAbACIAKQAyAD8ASQBRAFMAWwBlAGsAcgB6
AIIAhQCBAHoAegB/AH4AdABpAGIAWABMADwALwApACYAHgAVAA4ACQACAPn/8P/q/+b/
5v/n/+z/7//v/+//7v/s/+r/6P/l/+X/5f/k/+T/5f/k/+P/4//j/+P/4//j/+X/5f/l
/+X/4//i/+L/4v/i/+P/4//j/+X/5f/l/+P/4f/h/+H/4f/k/+T/5P/k/+D/4P/g/97/
3v/e/+D/4P/i/+L/4f/h/97/3v/f/9//4P/h/+L/4//g/+D/3//f/93/3//f/9//3//f
/9//4P/e/9//3//g/+H/4f/h/+L/4v/i/+D/4v/l/+f/5//o/+r/6//t/+//8P/x//L/
9P/1//b/+f/7//z//v///wMAAwAFAAYABgAIAAkACwANAA4ADgAPABAAEQASABMAFAAU
ABIAEgASABIAEgASABIAEgARABEAEAANAA0ADQANAA8ADwAPAA4ADAAMAAwADAAMAAwA
DAAMAA4ADwAPAA8ADAAMAAwADAAPAA8ADwAPAA0ADQANAAwADgAOAA4ADgAQABAAEAAP
AA4ADQAMAAsADAAOAA8ADwAPAA8ADQANAA4ADgAOAA4ADgAOAA4ADAALAAsACgAJAAoA
CwAMAA0ACwAKAAkACAAHAAcABgAEAAYABAAEAAQAAQAAAP//AAABAAEAAAAAAP///v/9
//3/+//8//z//P/8//v/+//7//n/+f/4//r//P/8//z//P/7//r/+f/4//r/+v/5//n/
+v/8//3////9//3//f/9//7/AQADAAQAAwACAAEA/v8CAAIAAgACAAMAAwABAAEA/v/7
//r/+v/9////AQAFAAMAAgAAAAAA/f/7//v//P/+///////+//j/9//1//T/9f/2//f/
+P/2//b/9f/1//X/9f/1//X/9//3//b/9v/2//b/9f/1//b/+P/5//r/+v/5//j/9//4
//f/9//5//n/9//5//7/BAAKABQAJQA1AEkAZQCBAJoAtQDVAPIAAwEKAQMB8QDXALIA
hQBbAEAAMAAmACEAIQAlAC4AMwA6AEMATwBVAFsAZwBxAHcAfACEAIgAiQCDAHwAfgCH
AIoAhAB7AHIAagBgAFIAQQA7ADoANAArACQAHQAUAAsAAAD4//L/8v/z//b/+f/5//X/
9P/x//D/7//t/+//7//u/+7/7f/s/+v/6//r/+v/6//r/+n/6f/p/+n/5//m/+b/5v/n
/+n/6v/r/+r/6f/o/+X/5//n/+f/5//o/+j/6P/o/+b/5v/m/+T/5v/m/+j/6P/n/+b/
5P/j/+T/5P/l/+X/5f/l/+X/5f/i/+L/4f/h/+L/5f/m/+f/5P/j/+L/4v/g/+H/4f/i
/+L/4f/g/+D/4P/g/97/4P/j/+X/5f/m/+f/5//o/+n/6f/r/+3/8P/y//L/9P/1//T/
9v/3//v///8BAAIAAgADAAMABAAFAAQABAAFAAYABgAGAAYABgAEAAIAAgACAAQABAAE
AAQAAgABAAEAAAABAAEAAQABAAEAAQABAAAA/v/+//7//v8AAAAAAAAAAP/////+//3/
/v/+//7//v8BAAEAAQABAP////////7///8AAAEAAgABAAAA///9/////////////f/+
//7//f/9//3/+//7//7//v/+//7//f/8//v/+P/4//n/+f/5//v/+//7//v/+f/4//f/
9v/4//n/+f/4//b/9P/0//T/9P/0//T/9v/3//f/9v/2//P/8v/x//H/9P/2//f/+P/3
//X/9P/z//P/8//0//b/9v/2//b/9v/0//T/9P/0//b/9v/1//X/9f/2//b/9//3//f/
9//3//f/+f/6//r/+P/4//j/9v/5//r/+//8//z/+//4//f/9v/z//L/8v/2//f/+P/7
//n/+P/2//b/9v/1//b/+P/3//f/9v/0//P/8//y//L/8v/y//L/8v/w//D/7//v//D/
8f/y//P/8v/x/+//7v/u/+7/7f/t/+//8P/w//D/8P/v/+7/7f/w//H/8f/x/+//6f/p
/+7/9v/+/wgAEwAfADEARwBjAIAAmQC3ANgA8wACAQMB8wDbALoAjQBfADwAKAAeABUA
EQARABYAGQAeACsAOQBDAEsAUQBbAF8AZABmAGwAbwBtAGgAZgBtAHIAbABhAFYATABC
ADgALQAjACAAHgAXAA4ABwAAAPf/7v/o/+T/4v/j/+j/6f/p/+n/6P/p/+j/5//l/+f/
5//m/+b/4//i/+H/4f/j/+P/4//j/+L/4f/g/9//4f/g/+D/4P/g/+H/4f/h/9//3//f
/93/3v/f/+D/4f/h/+D/3//e/93/3v/f/97/4P/g/+L/4v/g/+D/3//f/+H/4v/k/+X/
4//j/+P/4//k/+T/4//j/+H/4//j/+P/4P/f/97/3v/g/+H/4f/i/+H/3//d/9z/3v/e
/9z/3v/f/+H/4f/i/+H/4f/i/+P/5//p/+v/7v/s/+z/7v/v//L/9P/1//n/+f/7//z/
/P/9//3//v///wIAAgADAAQAAwACAAEAAAACAAAAAAAAAAAAAAAAAAAA///9//z/+v/6
//v//P/9//v/+//7//r/+v/6//r/+v/8//z//P/8//v/+//6//n/+f/6//v//P/6//n/
+P/3//n/+f/5//j/+P/4//j/+P/2//b/9v/1//b/9//4//n/+P/4//f/9f/3//f/9f/1
//b/9v/2//b/9P/0//T/8v/y//P/8//z//L/8f/w/+//7//w//H/8v/y//P/8//y//D/
7v/u/+7/7//w//H/9P/y//H/7//u/+//7v/t/+3/7//w//D/8P/u/+3/7f/t/+7/7//x
//P/7//s/+z/7P/s/+z/7f/u/+//8P/v/+7/7P/r/+v/7P/s/+3/7//v/+//7//u/+//
7//u/+//8P/x//D/8P/w//D/8P/x//H/7//v//D/7f/s/+z/7P/t/+7/8f/y//L/8f/y
/+//7f/t/+7/7P/t/+3/7P/r/+v/6v/q/+n/6P/n/+b/5//o/+j/6f/n/+f/5//n/+X/
5f/k/+T/5v/m/+X/5f/j/+T/5P/k/+f/5//n/+f/5v/l/+f/5//j/+H/4f/q//L/+v8C
AAsAFwApAEMAYwCEAKEAwwDiAPsACgEHAfcA3wC+AJMAZQBCACwAHgARAAsADQASABkA
JAAzAD8ARwBLAFEAWQBfAGYAcAB2AHkAdQBuAHAAcwBwAGgAXQBUAEwAQgA0ACUAHQAa
ABIACQACAP3/+P/x/+z/5P/g/97/3//i/+X/5f/l/+b/5f/k/+P/4f/g/9//3f/c/9z/
3P/c/93/2//b/9v/2//b/9v/2//b/93/3P/c/9z/2v/b/9v/2//c/93/3v/d/9v/2//b
/9v/3P/c/9z/3P/b/9z/3f/c/93/3P/d/9z/3v/e/93/3f/c/9z/3f/d/93/3f/d/93/
3P/c/9v/2//X/9n/2f/Z/9n/2f/Z/9r/2f/Z/9j/2P/a/9n/2P/Y/9r/2v/Y/9r/2v/b
/9r/2v/c/93/3//h/+L/4//k/+b/6P/o/+r/6//t//D/8v/3//j/+f/5//j/+v/7//3/
//////7//v/+////AAABAAIAAgAAAAAAAAD+//7//v/+/wEAAQACAAIA////////////
///////+/wAAAAAAAAAA/v/+//7//v8AAAEAAQABAP7//v/+//7///////////8BAAEA
AQAAAP7//v/+//7/AAAAAAAA////////////////AAAAAP//AQABAP/////+//7//v/+
////AAABAAAA/v////////8BAAEAAQABAAIAAgACAAIAAAABAAEAAAADAAIAAwAEAAIA
AgACAAQAAwADAAIAAgACAAIAAgADAAMABAAEAAQABQAFAAYABwAFAAMAAgAEAAQABAAE
AAYABgAGAAYABAAEAAMAAwAEAAYABwAJAAcABwAHAAcABwAJAAoACgALAAwADQAMAA0A
DAALAAoACwALAAkACQAGAAMAAgACAAQABQAGAAkACwAKAAgACAAGAAMAAgACAAQABQAF
AAQAAwADAAIAAgAAAAAAAAAAAAAAAAD//////f/9//3//f/+//////8AAP7//v/9//3/
/f/+//7//v////////////7//f/9//3//f/9////BAAKABIAHAAlADEAQQBbAHkAmACz
AM8A8AANARwBHQEPAfkA3gC5AIsAYgBIADoALwApACkALgA1ADwARQBTAFsAXwBlAG8A
dwB+AIQAjgCVAJUAjgCGAIkAkACOAIcAgAB2AG4AYgBTAEUAQAA6ADMAKgAlAB4AFwAO
AAIA+P/0//X/+P/9///////+//v/+v/5//f/9f/1//T/9P/0//T/9P/1//P/8//z//P/
8//z//P/8//x//D/8P/w//D/8f/x//H/8v/z//T/8//y//H/8P/v//D/8P/w//D/7v/u
/+7/7P/s/+z/7v/u/+//8P/w//H/7//u/+7/7f/u/+//8P/x/+7/7v/t/+3/6f/r/+v/
6//r/+v/6//s/+r/6//r/+z/7P/r/+r/6v/s/+z/6v/s/+v/7f/t/+7/8f/x//L/8//0
//X/9v/4//r/+v/8//3//v8AAAEABQAFAAcACAAIAAsACwAMAA0ADAAMAA0ADgAPABAA
EQASABAADgAOAA4ADgAOAA4ADgAPAA8AEAAQAA4ADQAMAAsADAANAA4ADgANAAwACwAK
AAoACgAKAAoADAANAA0ADQAKAAoACgAKAA0ADQANAA0ACwALAAsACgAKAAoACgAKAAwA
DAAMAAsACgAJAAgABwAJAAoACgAJAAcABwAFAAUABgAGAAYABgAIAAgACAAGAAUABQAE
AAMAAwADAAMAAwACAAIAAgACAAIAAwADAAIABAACAAIAAgABAAAA//8AAAEAAQAAAAAA
///+//3//f/9//7//v/+//////8AAAEA///9//z//f/+////AAD+//7//v/+//z//P/7
//v//f/+//7////9//3//f/9////AQACAAIAAgACAAIAAAABAAAA///+/wEAAQD/////
/P/5//j/+P/6//v//P///wEAAAD+//7/+//5//n/+v/8//3//f/8//j/9//1//T/9v/2
//b/9v/2//b/9f/1//P/8//z//P/9f/1//T/9P/y//L/8f/x//P/9P/0//T/8//z//P/
8//y//H/8//z//P/8//z//r/AAAGAA4AGwApAD8AWwB5AJQAsQDPAOwA/wAIAQEB8QDZ
ALQAhwBbADwAKgAeABUAFQAZACAAJQAuADkARQBLAE0AVQBfAGcAbAByAHgAeQBzAGwA
bABzAHYAbgBlAFwAVABKADwALwAlACIAHgAXABIADQAEAPv/8v/q/+b/5P/l/+r/7//v
/+//7v/s/+r/6P/l/+b/5//n/+j/5//m/+X/5f/l/+X/5f/l/+b/5//o/+n/5//m/+b/
5v/m/+f/5//n/+f/5//n/+X/4//j/+P/4//l/+b/5//o/+T/5P/k/+L/5v/m/+j/6P/o
/+j/5//n/+b/5v/n/+f/6f/p/+n/6f/m/+b/5f/l/+X/5//n/+f/5v/l/+T/5P/i/+P/
4//k/+b/5f/k/+T/4v/i/+D/4v/l/+f/5//o/+v/6//s/+3/7f/v//H/9P/1//b/+f/7
//r//P/9/wEABQAHAAgACAALAAsADAANAAwADAANAA4ADgAOAA4ADgAOAAwADAAMAAwA
DAAMAAwADgANAA0ADAAJAAkACQAJAAsACwALAAoACAAIAAgACAAJAAoACwAMAAoACwAL
AAsADAAMAAwADAAPAA8ADwAPAA4ADQAMAAoADAAMAAwADAAOAA4ADgANAA0ADQANAA0A
DwAQABAADwANAA0ACwALAA4ADgAOAA4ADgAOAA4ADAAKAAsACwALAAwADQAOAA8ADAAM
AAwADAAMAA0ADQAMAA4ADAAMAAwACgAKAAoADAANAA0ADAAMAAsACgAJAAkACwAMAAwA
DAAKAAkACQAJAAcABwAIAAkACQALAAsACQAIAAYABgAGAAYABwAIAAkACgAIAAgABwAH
AAUABgAGAAcACQAJAAkACQAHAAkACgAKAAwADAAMAAoADAAMAAwADAANAA0ACwALAAsA
CQAJAAoACQAJAAkACwAOAA4ADQAOAAsACQAJAAoACAAJAAkACAAHAAcABgAGAAQABAAE
AAQABgAGAAUABQADAAMAAwADAAUABQAEAAQABgAGAAUABQAEAAQAAwACAAUABQAFAAUA
BgAFAAMAAQD///3/AQAIABAAGAAgACsANwBJAGMAgwCkAMMA5QAGAR8BLAEnARUB+wDa
AK0AfwBcAEgAOAAtACcAKQAsADMAPABLAFkAYwBnAG0AdQB7AIAAiACQAJUAkQCMAIoA
jwCOAIIAdwBuAGYAXABQAEMAOwA2ADAAJwAgABsAFgAPAAgAAgD8//r//f8AAAMAAwAF
AAYABQAEAAMAAQAAAP///f/8//z//P/8//3/+//7//v/+//7//v/+//7//v/+v/6//r/
+f/5//j/9//4//n/+v/5//n/+f/5//n/+P/4//j/+P/4//j/+P/2//b/9v/4//j/+v/6
//n/+f/2//b/9//3//b/9f/0//P/8//0//T/9f/y//P/8v/x//L/8f/w//D/7v/v/+//
8P/w/+//7v/u/+7/7v/s/+7/7v/v/+7/7v/v/+//8P/x//H/8f/x//L/8P/w//L/8//0
//b/9//7//v/+//6//j/+v/7//3////+//7///8AAP7//v/+//7////+////AAD///7/
/f/8//7//f/9//z/+f/5//n/+f/3//f/9//2//j/+P/4//j/9//2//X/9P/2//f/9//3
//T/9P/0//T/8//z//P/8//1//X/9f/0//P/8v/x//D/8v/y//L/8f/v/+//7//v//H/
8v/y//H/8f/x/+//7//v/+7/7f/s/+3/7v/v/+7/7P/t/+3/7f/r/+v/6//r/+v/7P/t
/+7/7f/t/+z/6v/r/+r/6//s/+r/6v/q/+z/7f/t/+z/7P/s/+z/7P/t/+r/6v/p/+j/
6//r/+z/7f/r/+v/7P/t/+3/6//r/+v/7f/t/+3/7f/r/+z/7P/s/+3/7f/t/+7/7P/s
/+3/7//x//H/8f/x//H/8f/x//L/8P/w//H/8P/w//D/7//v/+z/6//q/+r/7P/t/+//
8v/x/w==
         </WaveFormData>
      </LeadData>
      <LeadData>
         <LeadByteCountTotal>10000</LeadByteCountTotal>
         <LeadTimeOffset>0</LeadTimeOffset>
         <LeadSampleCountTotal>5000</LeadSampleCountTotal>
         <LeadAmplitudeUnitsPerBit>4.88</LeadAmplitudeUnitsPerBit>
         <LeadAmplitudeUnits>��V</LeadAmplitudeUnits>
         <LeadHighLimit>2147483647</LeadHighLimit>
         <LeadLowLimit>268435456</LeadLowLimit>
         <LeadID>V3</LeadID>
         <LeadOffsetFirstSample>0</LeadOffsetFirstSample>
         <FirstSampleBaseline>0</FirstSampleBaseline>
         <LeadSampleSize>2</LeadSampleSize>
         <LeadOff>FALSE</LeadOff>
         <BaselineSway>FALSE</BaselineSway>
         <ExcessiveACNoise>FALSE</ExcessiveACNoise>
         <MuscleNoise>FALSE</MuscleNoise>
         <LeadDataCRC32>3430579171</LeadDataCRC32>
         <WaveFormData>
AAAAAAAAAAD9//z/+//6//z//P/8//z/+v/6//r/+v/4//j/+P/4//v//P/9//7//f/8
//v/+v/8//z//P/8//z//P/8//z//P/8//z//P/+//7//v/+//3//P/7//r//P/8//z/
/P/8//z//P/8//r/+v/6//r//P/8//z//P/7//r/+f/4//r/+v/6//r/+P/4//j/+P/2
//b/9v/2//j/+P/4//j/9v/2//b/9v/2//b/9v/2//b/9v/2//b/9P/0//T/9P/1//b/
9//4//f/9v/1//T/9f/2//f/+P/2//b/9f/0//P/8//z//T/9//3//j/+f/4//f/9v/1
//f/+P/6//3//f/8//z/+//5//n/+v/7//3//v8AAAEAAAD9//v/+f/5//r//P/+/wEA
AQABAP///v/9//v/+v/8//3//f/9//j/9f/0//P/8v/y//L/8v/x//H/7//v/+//7//v
/+//7//v/+//7//t/+z/6//r/+3/7f/t/+3/7f/u/+7/7v/t/+z/6//p/+3/7f/r/+v/
7//2//7/CQAcADYAVACAAK4A2gADATIBXwF+AYgBdQFIARQB1wCKAEAAAQDW/8D/uv+8
/8T/0P/a/+b/9v8FAA0ADgASABsAHwAfACAAJgApACQAHAAcACAAIAAZABAABQD7//T/
6v/f/9v/3P/Z/9P/0P/N/8f/v/+5/7b/uP/A/8r/1f/e/+D/4v/i/+L/4v/h/+H/4//j
/+P/4//j/+P/4//j/+P/4v/i/+P/5f/m/+b/5v/k/+P/4//j/+T/5f/o/+n/5//n/+f/
5//n/+f/6P/q/+r/6//s/+z/7P/s/+z/7P/w//H/8//0//T/9P/0//T/+P/5//n/+///
/wEAAQACAAEAAQACAAIABgAHAAgACQAJAAkACgAKAAsACwAMAAwADgAOAA8AEAANAAsA
CgAJAAkACgAMAA0ACwAKAAkACAAIAAgACgAKAAwADQANAA4ADQAMAA0ADQAQABAADwAP
AA0ADQAOAA4ADgANAAwADAAKAAoACQAJAAYABAAEAAQABQAFAAMAAgD///7//f/9//3/
/f/9//3//v/9//3//f/7//r/+v/5//r/+//7//r/9v/2//j/+P/4//n/+f/5//v/+//8
//z/+//6//j/9//4//n/+f/6//r/+f/5//f/+f/5//n/+f/5//r/+v/5//f/9v/1//X/
+P/5//n/+P/3//b/9f/z//L/8//0//X/9f/1//X/9P/z//P/8v/y//X/9f/1//X/8//z
//P/8f/x//P/8//y//L/8v/y//L/7//v/+//8P/y//H/8f/y//D/7//u/+7/7v/u/+7/
7v/w/+//7//v/+3/7f/t/+3/7//w//D/8P/w//D/7//t/+v/6f/q/+v/7f/v/+7/7v/u
/+3/7//v/+//7//y//T/9//3//X/9P/y//H/8v/0//b/+P/3//f/9v/1//X/9P/z//P/
9P/2//j/+f/4//f/9P/y//L/8f/x//L/8f/x//H/7v/t/+z/6//q/+r/6v/q/+n/5//l
/+X/5f/m/+f/6P/p/+b/5f/k/+P/5P/j/+P/4//l/+X/5f/l/+X/5P/j/+L/5v/m/+X/
4//h/9//3//j/+j/8P/9/w4AJABAAGQAlADAAO0AHAFNAXYBiAGBAVoBJgHvAKoAXgAd
AOz/0P/E/8D/xP/O/9b/3v/u/wEADwASABYAHQAfAB8AHgAkACcAJgAiACIAJAAiABkA
DgAFAPn/8P/k/93/1//Y/9f/z//K/8P/v/+5/7P/sP+0/7r/wv/N/9T/2P/Y/9j/2v/a
/9n/2f/a/9v/3P/d/9z/2//a/9n/2v/a/9v/3f/c/9z/2//a/9v/2//c/93/3//f/+H/
4f/g/9//3v/d/97/3//h/+T/4//j/+P/4v/k/+T/5P/k/+T/5f/n/+j/6f/o/+f/5v/p
/+v/7P/v//D/8f/w//D/8//z//T/9P/2//f/+P/5//f/9//4//j/+v/7//3//v/8//z/
/f/+//7//f/9//3//P/8//3//f/8//z//P/8//7//v8AAAAA/v//////AAABAAIABQAH
AAoACgAJAAkACAAHAAcABgAHAAcABwAIAAQABAADAAMABAACAAIAAgABAAEA///+//v/
+v/5//n/+//7//v/+//4//f/9//3//j/+P/5//n//P/9//3//P/6//r//P/8//z//f/9
//3//P/7//v/+v/7//z//P/9///////+//7//P/7//v/+f/8//3//v////7//v/9//v/
/f/8//v/+//8//3//f/8//r/+v/6//n/+v/7//z//f/8//v/+v/4//j/+f/5//r/+//7
//v/+//6//n/+P/1//b/+f/6//r/+f/4//f/9v/2//f/+P/6//z/+//7//z/+v/5//j/
+P/7//z//f/+//7//f/7//r//P/8//z//P/+//3//P/7//v/+//8//3///8AAAEAAQD/
/////////wIABAAHAAcACAAIAAcABwAFAAYABwAIAAgACQAJAAkABwAGAAUABQAIAAoA
DAANAAsACwAJAAgABQADAAIAAgAEAAUABgAEAAAA/v/8//r/+v/6//r/+f/5//f/9//3
//f/9//3//f/+f/5//n/+f/2//X/9f/1//X/9f/1//X/+P/4//j/+P/2//b/9f/3//f/
9//5////BgAMABkALgBIAGgAlADCAO4AGQFIAW0BggGEAWcBPAEMAc8AigBGAA0A6v/c
/9j/2P/i/+z/9P8CABgAJwArACgALgA3ADsAPQBCAEgASwBGADwAPAA+ADoAMQAoAB8A
GQAQAAQA+f/1//b/8f/p/+T/4//f/9f/zf/G/8j/zv/Y/+P/6v/u//L/9P/y//L/8f/x
//H/8f/x//H/8f/x//H/8f/v/+7/7v/v//H/8v/y//L/8P/v/+//7//x//H/8//z//P/
8//z//P/8v/x//H/8v/0//X/9v/2//b/9v/2//b/+v/7//3//v8AAAAAAAAAAAEAAQAA
AAEABAAHAAgACgAJAAkACgAKAAoACwAMAA0ADgAPABEAEgARABEAEgASABIAEgATABQA
FAATABMAEwAQABAAEQARABIAEgASABIAEgASABQAFAAVABcAGAAaABcAFgAXABcAGAAY
ABcAFwAXABcAGAAYABcAFQATABIAEwAUABQAFQATABAADwAOAA0ADQALAAoACwAKAAkA
CQAGAAUABAADAAUABQAGAAcABAAEAAUABQAEAAUABQAEAAMABAAHAAgABwAHAAYABQAH
AAcACAAIAAgACAAHAAcACQAJAAgACAAJAAkACgAJAAcABwAHAAcACAAKAAsACwALAAoA
CQAJAAoACwALAAoACgAKAAoACQAFAAUABQAFAAcABwAHAAYABQAFAAQABAAFAAUABQAF
AAMAAwADAAEA//8BAAEAAAACAAIAAgACAP///////wAAAAD/////AAAAAP///v/+//7/
AAAAAAAAAAAAAAAAAAD+//3//P/7//z//f///wEAAAAAAAAA/////////////wAAAgAF
AAUAAgACAAEAAQABAAIAAwAEAAQABQAFAAUAAQAAAP////8CAAQABgAHAAYABQACAAAA
AAD/////AAABAAEAAQD+//r/+P/2//T/9v/2//b/9f/z//H/8f/x//P/8//z//P/8f/x
//H/8f/u/+3/7f/t/+7/7//w//H/8f/w/+//7v/u//D/8f/v/+//8f/x//H/+P8AAAkA
HAAyAFAAdgCgAMoA8QAcAUcBagF6AW8BSAEWAd8AmgBSABUA5v/O/8j/yP/O/9j/4v/q
//r/DQAZABwAIAAnAC0ALwAwADQANwA0AC4AKgAsAC4AKwAiABkADwAGAPz/8f/r/+z/
6//l/+D/2//V/8//yf/E/8D/xP/M/9f/4P/m/+b/5v/o/+j/5//n/+r/6//s/+3/6v/p
/+j/5//o/+j/6f/r/+v/7P/s/+z/6v/p/+n/6f/q/+v/7v/v/+7/7f/s/+v/7f/t/+7/
8P/w//H/8v/y//D/8P/w//D/8//1//j/+v/7//r/+f/4//z//f/9////AQADAAMABAAD
AAMABAAEAAgACQAKAAsACQAJAAoACgALAAsADAAMAA4ADgAPABAADgANAA0ADQAOAA4A
DwAPAA0ADAALAAoADAAMAA4ADgAOAA8ADwAQAA4ADgAQABEAEwAUABQAFQAUABMAEwAS
ABIAEQAQABAADgAOAA0ADQAKAAgACAAIAAkACQAHAAYABAACAAAA/////////////wAA
/////////f/8//z/+//9////AAAAAPz//P/+//7//P/9//3//f/9//3//v/+//z//P/7
//v//P/9//3//v/8//v/+//5//r/+//8//3//f/+//7//f/7//r/+f/5//z//f/9//z/
+v/6//r/+f/5//n/+f/5//n/+f/5//j/+f/5//j/+P/7//v/+//7//j/9//2//P/9f/3
//f/9v/2//b/9v/2//P/8//z//T/9f/1//b/+P/3//X/8//y//D/8v/0//T/9v/1//T/
8//y//T/8//y//H/8//z//T/9f/0//T/9P/z//T/9f/2//f/9v/4//v/+//6//r/+f/5
//v//P/9//7/+//7//r/+f/4//j/+P/5//j/+v/8//3//f/9//v/+v/7//n/+P/4//j/
9//2//L/8f/w/+//7v/s/+z/7P/r/+v/6f/p/+n/6//r/+v/6//o/+f/5v/l/+f/5//o
/+n/5//n/+f/5//o/+j/6P/o/+z/7P/r/+n/5f/j/+f/7f/2/wAADwAkAD4AYACKALgA
5AARAUQBcQGMAYwBawE4AQABvQB0ADAA+f/Y/8r/xP/E/8z/1v/e/+7/AgATABkAHAAg
ACMAJQAnACoALgAvACoAKAAoACoAIgAXAA4ABQD7//L/6v/j/+P/4P/Z/9H/zv/J/8P/
u/+5/7r/vv/G/9D/1//a/9z/3v/g/+H/4v/i/+P/4f/h/+H/4f/j/+P/4//j/+X/5P/k
/+X/5P/k/+P/4v/j/+P/5P/l/+P/4//l/+X/5f/l/+X/5f/m/+f/6f/s/+n/6f/p/+j/
6f/q/+v/7P/s/+3/7//w//L/8v/y//L/9f/3//j/+//8//3//P/8//7///8BAAIAAwAD
AAMAAwADAAMABAAEAAUABQAGAAYABAAEAAUABgAIAAcABwAHAAQABAAFAAUABAAEAAQA
BAAGAAYACAAIAAcABwAGAAYACQAKAA0ADwAOAA4ADQANAA0ADQAOAA4AEAAPAA4ADgAL
AAoACAAHAAcABgAHAAgABgAFAAIAAAABAAAA/////wEAAQABAAEA/v/9//3//f/+//7/
///////////+//z/+v/6//z//P/8//3//f/9//z/+//7//r/+//8//z//f/7//v/+v/6
//z/+//7//n/+//7//v/+//6//r/+f/3//j/+P/4//n/+f/5//j/9v/0//T/9P/z//T/
9f/2//f/9v/1//T/8v/y//P/8//0//P/8//z//P/8//z//P/8f/y//X/9v/2//X/9P/z
//L/8v/z//T/9v/1//P/8v/y//T/8//y//L/9P/0//T/9P/w//D/8v/y//L/8v/0//P/
8v/x/+//7//w//H/8//0//X/9f/1//X/9f/1//T/9v/5//n/+v/6//n/+f/4//j/+P/4
//n/+//8//3/+v/4//b/9f/2//j/+v/7//v/+//5//j/9f/z//L/8v/1//X/9f/y/+3/
7P/r/+r/6v/q/+r/6f/r/+n/6f/p/+j/5//m/+X/5//n/+f/5//m/+X/5f/l/+f/5//n
/+f/6v/q/+r/6v/o/+b/5//n/+f/6f/t//H/+P/+/wkAHAA0AFgAhAC0AOAADQE8AWUB
gAGAAWUBOgEKAdEAigBGAA8A6v/Y/87/zv/W/+L/7P/6/w4AHQAhACAAJAApAC0ALwA0
ADwAPQA6ADIAMgAwACoAHwAYAA8ABQD6/+7/5f/j/+D/2f/T/9D/zf/H/7//uf+4/7r/
wP/K/9P/2P/c/+D/4P/e/97/3f/d/9v/2//b/9v/2//b/9v/2//Z/9j/2P/Z/9v/3P/c
/9z/3P/b/9v/2//b/9v/3f/d/9//3//f/9//3v/d/93/3v/g/+H/4v/i/+D/4P/g/+D/
4v/j/+X/5v/q/+r/6v/q/+v/6//q/+v/7//x//H/8v/x//H/8v/y//L/8//0//X/9v/3
//n/+v/5//n/+v/6//z//v8BAAQAAgABAAEAAQADAAQABgAHAAoACgAKAAoACgAKAAwA
DAANAA8AEAASABQAFAAWABcAGAAYABcAFwAYABkAGwAcABsAGQAXABYAFgAYABkAGwAY
ABYAFgAWABUAFQATABIAEwASABEAEQAQAA8ADgANAA8ADwAQABEADgAOAA8ADwAQABEA
EQAQAA8AEAATABQAEwATABIAEQATABMAFAAUABIAEgARABEAEwATABIAEgAVABUAFgAV
ABMAEwATABMAFQAWABYAFQATABIAEQARABIAEwATABIAEgASABIAEQAPAA8ADwAPABAA
EQASABIAEAAPAA0ADAALAAsACwALAA0ADQANAAsACgALAAoACAAKAAoACgAKAAcABwAH
AAgACgAJAAkACgAKAAkACAAIAAgACAAIAAgACgAKAAoACgAKAAkACAAHAAkACQAKAAsA
CwAMAA0ADQALAAsACwALAA8AEgAWABcAFQAUABIAEQARABIAEwAUABUAFwAYABkAFgAU
ABIAEQATABYAGQAbABsAGwAZABgAFQATABIAEgAVABUAFQASAA4ADAAKAAgACQAKAAsA
CwALAAkACQAJAAkACQAJAAkACwALAAsACwAKAAkACQAJAAoACwAMAA0ADQAMAAsACgAM
AAwADQAPAA8ADwARABcAHAAkADEASABkAIYAsADcAAQBKwFYAX8BkgGSAXUBRgEWAdkA
kgBQAB0A/v/y/+7/8v/8/wgAEgAeAC4APQBDAEQASgBRAFcAWQBcAGIAYwBcAFQAVABY
AFgAUQBIAD8ANQAsACAAFQATABQADwAJAAQA///5//H/6f/k/+T/6v/0////BgAKAAoA
CgAKAAoACQAJAAoACwAMAA0ACwALAAsACwANAAwADAANAA0ADgAOAA4AEAAPAA8ADwAR
ABEAEwATABIAEQAQAA8AEQARABIAFAAUABUAFgAWABYAFgAWABYAGgAbAB0AHgAfAB4A
HQAcACAAIQAhACMAIwAlACUAJgAnACcAKAAoACsALQAvADEALwAvADAAMAAzADMANAA0
ADQANAA1ADYANQAzADIAMQAxADIANAA1ADQANAA0ADQANAA0ADYANgA4ADkAOQA6ADgA
OAA6ADsAPgA+AD0APQA7ADsAPAA8ADoAOQA4ADgAOAA4ADcANwA1ADIAMQAwADAAMQAw
ADAALwAuAC0ALQAtAC0ALQAtACwAKwArACsAKgAqACsAKwAuAC8ALwAuACoAKgAsACwA
KgArACsAKwAtAC0ALgAuACoAJgAhAB0AGAAVABEADgAHAAEA/P/1//H/7//t/+v/6f/o
/+b/4//g/97/3P/b/9z/3f/d/9z/2f/Y/9f/1f/T/9P/0//T/9P/0//T/9L/z//P/87/
zv/P/8//z//P/83/zf/N/8v/y//N/83/zP/O/87/zv/O/8v/y//L/8z/zf/N/87/0P/O
/83/zP/M/87/zP/O/9D/0P/Q/9D/0P/O/83/zP/L/8z/zf/P/9H/z//Q/9H/0f/T/9P/
0//T/9T/1v/Z/9n/2P/Y/9f/1//Z/9r/2//c/9r/2//b/9v/2//a/9n/2f/c/97/4P/h
/+H/4f/f/97/3v/d/93/3v/d/93/3f/a/9n/2P/X/9b/1P/U/9T/0//T/9H/0f/R/9L/
0//U/9X/1P/T/9L/0f/S/9H/0f/R/9P/0//T/9P/0//S/9H/0P/U/9b/1//V/9P/z//P
/9X/3v/m//P/BAAcADgAXgCIALIA3QAKATcBXAFqAVsBMgH8AMEAegAwAPX/zP+4/7D/
sP+0/77/xv/O/+L/9/8DAAYACgARABUAFQAUABgAGwAaABQAEgAWABYADwAEAPv/8f/m
/97/1//T/9L/0f/J/8L/vf+5/7H/q/+o/6r/rv+2/7//yP/M/87/0P/R/9L/0v/T/9X/
1f/V/9X/0//T/9P/0//V/9T/1P/V/9P/1P/U/9T/1v/V/9X/1f/V/9X/1//X/9X/1f/V
/9X/1v/X/9n/3P/Z/9n/2f/Y/9n/2v/b/9z/4P/h/+P/5P/l/+T/4//i/+f/6f/q/+3/
7P/t/+z/7P/v/+//8P/w//T/9f/2//f/9v/1//X/9P/2//f/+f/6//j/+P/5//r/+v/5
//n/+f/6//r/+//7//v/+v/5//j/+f/6//3//v/9//3//P/8//z//P/+////AgACAAEA
AQD/////AAAAAAIAAQAAAAAA/f/8//r/+f/6//j/+P/4//n/+f/3//b/8//y//H/8f/y
//P/9P/1//P/8f/w/+//8P/w//H/8f/y//P/8//y/+7/7v/w//D/8v/z//P/8//y//H/
8f/w//L/8v/x//H/8//z//L/8v/y//H/8f/v//H/8f/x//H/8P/w/+//7f/v/+7/7f/t
/+7/7//v/+7/7P/s/+z/6//s/+3/7v/v/+7/7f/s/+r/6//r/+r/6v/r/+v/6//r/+r/
6f/o/+X/5v/p/+r/6v/p/+j/5//m/+f/5//n/+j/6P/n/+f/6P/n/+X/4//i/+X/5v/n
/+j/5P/k/+T/5P/k/+T/5f/l/+X/5f/k/+P/4//j/+P/5P/l/+X/5//n/+f/5//m/+j/
6//r/+v/7P/s/+3/6v/q/+r/6v/s/+3/7f/t/+3/7P/r/+v/6//s/+3/7f/u/+//7v/u
/+z/6f/n/+b/5//n/+f/5P/j/+L/4f/g/9//3v/d/9v/3v/d/97/3//e/93/3P/b/9v/
2//b/9v/3P/b/9v/2//Z/9n/2f/Z/9z/3P/c/9z/2v/Y/9n/2f/X/9f/2f/f/+j/7v/5
/woAHgA8AGYAlgDGAPUAJAFPAW4BeAFlAToBCAHPAIoARAAJANz/xP+6/7j/vv/I/9L/
4v/0/wkAEQAQABAAFwAbAB8AJAAqAC0AKgAiACAAIAAaAA8ABgD9//X/7v/k/9n/1f/U
/83/xf/C/7//u/+3/7P/sP+w/7b/vv/H/8z/0v/W/9j/2P/Y/9f/1//W/9X/1P/T/9X/
1f/V/9X/0//S/9L/0//T/9T/1P/U/9b/1f/V/9X/0//T/9X/1f/X/9f/1//X/9X/1f/W
/9j/2P/Z/9r/2v/c/9z/3P/c/9v/2//c/9z/4P/g/+D/4P/i/+P/4//l/+X/5//n/+j/
6//r/+z/7P/r/+v/6//r/+z/7f/v//D/7//v//D/8P/w//D/8f/y//L/8f/x//H/8P/w
//H/8f/0//T/9P/0//L/8v/0//T/9v/3//f/+P/6//r//P/9//3//P/6//n/+v/7//3/
/v/9//v/+f/4//f/+P/4//n/9v/0//T/9P/x//H/7//u//D/8P/w//H/8P/v/+7/7f/s
/+v/6//r/+v/7P/u/+//7//v/+7/7P/r/+z/7//w/+7/7//v/+//8f/x//L/8v/0//T/
8//z//H/8f/w//D/8//z//T/8//z//P/8//z//P/9P/0//P/9f/0//P/8//x//H/8P/u
//H/8v/z//P/8f/x//H/8f/z//P/8//y//L/8//z//T/9P/z//L/8f/y//P/9P/z//H/
8//z//L/8v/y//L/8v/z//P/8//0//P/8f/w//D/8//z//P/9P/y//L/8P/y//L/8v/y
//P/8//z//P/8f/x//L/8//z//T/9f/1//X/9f/1//X/9P/2//n/+f/7//z//P/9//v/
/P/9//7//v////////////7//f/9//7/AAACAAMABQAFAAMAAgD///3//P/8////////
//z/+f/4//f/9v/2//b/9v/1//X/8//z//P/8//z//P/8//1//X/9f/1//L/8f/x//H/
8//z//P/8//2//b/9v/2//T/9P/z//P/9f/3//n//f8EAAoAEwAiADQAUAB2AKQA0gD7
ACYBUwF0AYIBdwFSASQB8wCyAGwALwD+/+L/1v/U/9r/5P/w//r/DAAfACkALAAuADUA
OQA7AD4ARABLAEwAQgA8ADwAPAA5ADIAKQAhABgAEAAFAPv/+P/z/+3/6P/l/+H/3f/V
/8z/yP/I/9D/2f/k/+r/7P/w/+7/7v/t/+3/7f/t/+3/7f/v/+//7//v/+3/7P/s/+3/
7//w//D/8P/u/+3/7f/t/+3/7f/v/+//8P/x//L/8//x//H/8v/0//T/9f/2//b/9v/2
//b/9v/3//f/+P/4//z//P/8//z//f/9//z//f8AAAMABAAGAAUABQAGAAYACAAJAAoA
CwANAA0ADgAOAA0ADQAOAA4AEAAQABEAEgAQAA8ADwAPAA4ADgAPAA8AEAAQABAAEAAP
AA4ADwAOAA8AEQASABQAEgASABQAFQAUABQAEwATABQAFQAXABgAFwAVABMAEgARABIA
EgATABEADgANAAwACwALAAkACAAJAAgABwAHAAYABQAEAAMABQAFAAYABwAFAAQABAAD
AAIAAwADAAIAAgACAAQABAADAAMAAgABAAMAAwAEAAQABAAEAAMAAwADAAMAAgACAAQA
AwADAAEAAQABAAEAAQADAAQABAADAAEAAAD//////v///////v///wAAAQABAP7//f/8
//v//f/9//3//P/7//v/+v/6//n/+f/5//n/+//7//v/+f/4//n/+P/2//f/+P/5//r/
9//3//f/+P/2//X/9f/2//f/9//3//j/9v/2//T/9v/2//b/9v/4//f/9v/1//P/8//0
//X/9//4//n/+f/5//n/+f/5//r//P///////v/+//3//f/7//z//f/+/wAAAQABAAEA
/f/8//v/+//8//7/AAABAAEAAQD///7//f/7//r/+v/8//3//v/8//f/9v/1//T/8v/y
//L/8f/z//H/8f/x/+//7//v/+//8f/x//H/8f/u/+3/7f/t/+//7//v/+//8P/w//D/
8P/s/+7/7f/v//H/8//z//n/AAAEABEAJABAAGAAigC6AOQADwE6AWEBeAF6AWEBNAEA
AcMAegA0AP3/2P/K/8T/xv/Q/9z/5v/y/wYAFQAbABwAHgAnAC0ALwAyADYANwAyACoA
KAAsACgAIQAYABEACQD+//T/6f/j/+L/3//b/9b/0//P/8f/wf+8/7r/vv/I/9X/3v/i
/+b/5v/k/+T/4//j/+T/5f/m/+f/5f/l/+X/5f/l/+T/5P/l/+f/6P/o/+j/6P/n/+f/
5//p/+n/6//r/+v/6//r/+v/6f/p/+r/7P/u/+//8P/w/+7/7v/u/+7/8f/z//b/+P/4
//j/+P/4//r/+//7//3/AQADAAMABAADAAMABAAEAAgACQAKAAsACwALAAwADAALAAsA
DAAMAA0ADgAQABIAEQAPAA4ADQANAA4AEAARABIAEgASABIAEAAQABIAEgAUABUAFQAW
ABQAFAAWABcAGQAaABoAGwAbABsAHAAcABoAGQAYABgAFwAYABgAGQAWABQAFAAUABMA
EwARABAAEQAQAA8ADwAOAA0ADAALAAsACwAMAA0ACgAKAAsACwAMAA0ADQAMAAwADAAO
AA4ADAANAA0ADQAPAA8AEAAQAA4ADgANAA0ADgAPAA8AEAAQAA8ADwANAA8ADwAPAA8A
EAASABMAEwASABAADgANABAAEQARABAAEAAQABAADwALAAsACwALAAwADQAOAA4ADQAN
AAwADAANAA0ADQANAA8ADwAPAA0ACwANAA0ADAANAA4ADwAQAA4ADQAMAAwADgANAA0A
DgAOAA0ADAAMAA0ADAALAAoADgAPAA8ADwAOAAwADAAMAAwADQANAA0ADQAMAAsACwAL
AAsADAANAA0ADwAPAA8ADwAPABAAEgARABIAEgARABEADwAQABEAEgASABMAEwATABIA
EgASABMAEQASABMAEwAWABcAFgAWABMAEQAQABAADwAPAA8ADAAKAAoACgAKAAcABgAF
AAMABgAFAAYABwAGAAUABAADAAMAAwADAAMAAwADAAQABQAEAAMAAgABAAQABAAEAAQA
BAACAAEA///9////AwAJABAAGAAjADQASgBoAJQAxADyACEBVAF/AZwBpAGNAWABLAHz
AK4AZgArAAAA6v/g/97/5P/s//b/BgAaAC0ANQA2ADYAOwA/AEEARgBMAE8ATABIAEYA
RgBAADUAKgAhABkAEAAIAP//+f/4//P/6//m/+P/3//b/9f/1P/U/9r/4v/r//L/+P/8
//7/AAAAAP/////+//3//P/7//3//f/9//3//P/6//n/+f/5//r/+v/6//z/+//7//v/
+v/5//r/+f/6//v//P/9//v/+//8//7//v///wAAAAACAAIAAgACAAIAAwAFAAYACgAK
AAoACgAMAA0ADQAPAA8AEQARABIAFAAVABcAGAAZABkAGQAZABoAGwAdAB4AHQAdAB4A
HgAgACAAIQAiACIAIQAhACEAHgAeAB8AHwAhACIAIwAkACIAIgAkACQAJAAlACUAJgAo
ACgAKgArACoAKgApACkALAAtAC8AMAAuAC0ALAAsACoAKgApACkAKgAoACgAKAAlACUA
IwAiACIAIgAiACMAIgAhACAAHwAeAB0AHQAdAB0AHgAgACEAIQAhACAAHgAdAB4AIQAi
ACAAIQAhACEAIQAhACIAIgAjACQAJAAlACMAIwAiACIAJQAlACYAJQAlACUAJQAlACcA
KAAoACcAKQAoACcAJwAnACcAJgAkACcAKAApACkAJwAnACcAJwAnACcAJwAmACgAKQAp
ACoAKAAnACYAJQAoACkAKgApACcAKQApACgAKgAqACoAKgAqACsALAAuAC0AKwAqACoA
LQAtAC0ALgAvAC4ALQAsAC4ALQAtAC0ALwAvAC8ALwAtAC0ALQAtADAAMQAzADQAMgAz
ADQANQA3ADgAOQA7ADkAOQA5ADoAOgA6ADwAPQA/AD8APwA+AD0APAA6ADkAPAA9AD4A
QABCAA==
         </WaveFormData>
      </LeadData>
      <LeadData>
         <LeadByteCountTotal>10000</LeadByteCountTotal>
         <LeadTimeOffset>0</LeadTimeOffset>
         <LeadSampleCountTotal>5000</LeadSampleCountTotal>
         <LeadAmplitudeUnitsPerBit>4.88</LeadAmplitudeUnitsPerBit>
         <LeadAmplitudeUnits>��V</LeadAmplitudeUnits>
         <LeadHighLimit>2147483647</LeadHighLimit>
         <LeadLowLimit>268435456</LeadLowLimit>
         <LeadID>V4</LeadID>
         <LeadOffsetFirstSample>0</LeadOffsetFirstSample>
         <FirstSampleBaseline>0</FirstSampleBaseline>
         <LeadSampleSize>2</LeadSampleSize>
         <LeadOff>FALSE</LeadOff>
         <BaselineSway>FALSE</BaselineSway>
         <ExcessiveACNoise>FALSE</ExcessiveACNoise>
         <MuscleNoise>FALSE</MuscleNoise>
         <LeadDataCRC32>1941334719</LeadDataCRC32>
         <WaveFormData>
AgACAAIAAgAAAP7//P/6//v//P/9//7//f/8//v/+v/6//r/+v/6//3//v///wAA/v/+
//7//v8AAAAAAAAAAAIAAgACAAIAAQAAAP///v///wAAAQACAAAAAAAAAAAAAgACAAIA
AgAAAAAAAAAAAP7//v/+//7/AAAAAAAAAAD+//7//v/+//7//v/+//7//v/+//7//v/9
//z/+//6//z//P/8//z//P/8//z//P/8//z//P/8//r/+v/6//r/+P/4//j/+P/5//r/
+//8//n/+P/3//b/9//4//n/+v/4//j/+P/3//b/9v/2//b/+P/5//r//f/7//v/+v/6
//z//P/+////AQACAAQABQAAAP///////wEAAwAFAAYABAAEAAMAAgAEAAUABgAHAAkA
CQAIAAgABwAGAAUAAgADAAMABQADAP7/+v/6//j/+P/3//b/9f/y//L/8f/x//P/8//z
//P/8//y//H/8f/w/+7/7f/s/+3/7v/v//D/8P/w//D/8P/u/+//7//v//H/8v/0//f/
+/8AAAQADAAjAEMAZwCYAM0A/QAtAV0BgwGVAYkBWQEJAbkAbAAUAMT/hf9Y/0v/UP9d
/2n/d/+F/5b/qP+4/8D/wP+//8H/xf/F/8b/zP/P/8//zP/K/8z/yv/I/8T/wf+6/7X/
sv+x/7H/s/+x/6//r/+w/63/qf+n/6f/sP+5/8X/0//d/+P/5f/o/+f/6f/q/+r/7P/t
/+7/7v/s/+z/7f/t/+7/7v/u/+//8P/w//D/8P/u/+7/7//v//D/8v/0//X/9P/0//P/
8//0//X/9v/4//v/+//7//v/+v/7//z//f///wMABgAHAAUABgAIAAkADQAPABEAEgAV
ABgAGAAZABkAGgAcAB0AIQAjACQAJgAmACcAKAApACoAKwAsAC0ALwAxADIAMgAxADEA
MAAvADEAMQAxADEALQAtAC0ALQArACsAKwArACoAKgApACcAJQAkACMAIgAhACEAIAAg
AB4AHAAZABcAFgAUABQAFAARAA4ADQALAAgABgAFAAMABAAEAAUABgADAAEAAAD//wAA
/////wAAAAAAAAAA/v/9//z/+//6//v//P/+/////f/9//3//f/+//7/////////AAAA
AAEA///+//7//v8AAAEAAgACAAIAAQABAAAAAAABAAEAAQACAAIAAgABAP///v/+//7/
AAAAAAAAAAD9//3//P/8//7//v/+//7//////////v/+//z//P/8//7//v///////v/9
//v/+f/7//v/+//7//v/+//7//n/9//4//j/9//5//r/+//7//n/+P/4//f/9v/2//b/
9v/4//j/+P/3//f/9v/2//X/+f/8//v/+v/5//j/+P/4//f/9v/4//j/+P/5//f/9//5
//r/+//7//z//P/+/wAAAQACAP/////+//v//v8AAAIABAADAAQABAAEAAYABQAEAAQA
BQAGAAcACQAIAAYABQADAAMAAwABAAEA//8BAP///P/6//r/+P/4//f/9v/1//T/8v/x
//H/8f/z//P/8//z//D/7//v/+//8P/w//D/8P/w//D/8P/w/+7/7v/u/+7/8f/z//P/
8//y//T/9f/5//z/AgAKAB0ANwBVAH4ArwDhABEBQQFrAYUBhQFhAR0BzQCIADoA7P+t
/4D/a/9s/3f/f/+L/5X/oP+w/8T/0v/U/9P/0//T/9H/0P/U/9n/2//Y/9r/2v/Y/9L/
zv/J/8T/vf+6/7n/uf+5/7n/t/+z/7D/rf+r/6n/q/+y/73/yf/T/93/4f/j/+b/5//p
/+r/6v/s/+3/7v/u/+z/7P/t/+3/8P/w//D/8f/x//D/7//u//D/8P/x//H/8f/y//P/
8//y//L/8f/x//P/9f/3//r/+P/3//b/9f/3//n/+//9//7/AQADAAMAAgACAAMAAwAH
AAkACwAMAAsADgAOAA8AEwAUABYAFwAZABsAHAAeAB0AHQAdAB0AHwAhACMAJQAjACUA
JgAmACgAKQApACkAKQApACkAKQAnACcAJwAnACkAKQApACkAJgAmACUAIwAkACQAJAAk
ACMAIwAiACIAHwAeABwAGwAcABoAGgAaABYAEgAQAA0ADQAMAAwACwANAAwADAAMAAoA
BwAFAAMAAwADAAQABgAGAAYABgAEAAQABAAEAAQABAAEAAUABQAEAAMAAgABAAMABAAG
AAcABAAEAAMAAwAFAAQABAAEAAIAAwAEAAQAAgABAAEAAAABAAMABAAFAAMAAgABAP//
AgACAAMABAADAAIAAQAAAP/////+//7///8AAAEAAgACAAEAAAD+/wAA/v/+//7//P/8
//3//f/9//3//P/7//7///8AAAEA///9//v/9//6//z//f/9//3//v///////v/8//v/
+f/5//r/+//8//r/+P/4//j/+v/6//r/+v/7//z//P/8//n/+P/3//f/+P/5//z//v//
////AAAAAAAAAgADAAQAAgADAAMAAQADAAQABQAGAAcACAAIAAgABwAFAAMAAgAFAAYA
BwAJAAkACAAIAAcABAADAAAA/////wEA///8//b/9v/0//T/9f/0//P/8v/w/+//7//v
//H/8f/x//H/8P/v/+//7//s/+z/7P/s/+z/7P/s/+z/7v/u/+7/7v/v/+3/6//t//D/
9v/9/wEAAgAEABIAKQBFAGMAkADDAPEAHQFFAV8BYwFNARMBywCHAEIA+P+0/4H/ZP9h
/2z/c/9//43/mf+q/8D/0P/O/8j/yf/L/83/z//S/9b/1//T/87/zv/O/87/yv/G/8P/
wP+7/7b/sf+z/7f/tf+t/6v/rv+v/6v/o/+f/6T/sf+//83/2f/d/93/4P/f/+H/4v/i
/+L/4//k/+T/5v/m/+f/5//o/+j/6P/p/+r/6v/q/+r/6P/o/+n/6f/p/+r/6//r/+7/
7v/t/+3/7f/t/+3/7v/y//P/9P/1//T/9f/2//f/+P/7//3//f/9//7/AAABAAMABQAH
AAgACQAMAAwADQAQABIAFQAXABcAGQAaABwAHgAfACAAIQAgACEAIgAjACMAJQAmACYA
JgAnACcAJwAnACcAJwAnACMAIwAjACMAIQAhACEAIQAjACQAJAAjACEAHgAbABgAGQAZ
ABgAGAAWABQAEQAPAA8ADAALAAoACQAGAAUAAwAAAP7//f/7//v/+v/6//r/+//5//j/
9//0//P/8//0//T/9P/0//L/9P/0//T/9P/y//L/8//z//X/9f/1//X/9v/2//f/9//5
//r/+v/7//r/+P/3//b/+P/5//r/+v/6//n/+f/4//b/9//3//f/+P/4//j/9//3//b/
9v/2//n/+v/7//z/+P/3//X/9P/y//L/8v/y//X/9f/1//T/9P/y//L/8v/y//L/8//z
//H/8f/w/+//8f/x//H/8f/x//H/8f/v/+//8P/w/+//7//w//H/8f/x//D/8P/v//D/
8v/0//L/8P/w//D/8P/u/+7/7f/s/+3/7v/v//H/8f/x//P/9P/z//P/9P/0//X/+P/6
//z/+f/5//j/9f/2//j/+v/8//v//P/8//z//P/7//r/+v/8//7/AAADAAEAAAAAAP//
//////3//f/7//3/+//4//L/8v/w//D/8f/w/+//7v/s/+v/6//r/+3/7f/t/+3/7P/r
/+v/6//p/+j/5//m/+f/6P/p/+r/6f/o/+f/5v/p/+v/7f/t/+7/8v/z//P/9P/6/wYA
GQA3AFkAhAC3AOkAFwFBAWsBgwGDAV0BEwHDAHYAJADS/4//Xv9H/07/W/9n/3f/g/+O
/57/sv++/8L/wf/D/8f/x//I/8r/y//L/8r/zP/M/8z/yv/I/8X/wP+9/7j/s/+z/7P/
s/+x/7H/rv+t/6v/q/+n/6j/sf+//83/2f/f/+H/4v/l/+f/6P/o/+r/6//s/+z/6v/q
/+v/6//u/+7/7v/v//D/8P/w//D/7v/u/+//7//w//L/9P/1//b/9v/1//X/+P/5//r/
/P/9//3//f/9//z//f/+////AgAFAAcABwAHAAgACgALAA0ADwARABIAFQAYABgAGQAZ
ABoAHAAdACAAIwAlACgAJgAnACgAKQAqACsALAAtAC8AMQAyADIAMAAxADEAMQAzADMA
MwAzADAALwAuAC0ALQAtAC0ALQAqACoAKQAnACYAJAAiACAAIgAjACMAJAAiACAAHQAb
ABkAFgAVABQAEwAQAA8ADQAMAAoACQAHAAcABgAGAAYAAwABAAAA//8AAP////8AAP7/
/v/+//z/+v/6//r/+v/7//z//v////3//f/9//3//P/8//3//f///wAAAAABAP///v/+
//7/AAABAAIAAgAAAP/////+/wAAAQABAAEAAgACAAIAAQD///7//v/+////AAABAAIA
AAD///3//P/+//7//v/+//3//f/9//z//v/8//z//P/+//7///////7//f/7//n/+f/5
//n/+f/5//n/+f/3//X/9v/2//X/+P/6//z//f/8//r/+f/3//b/+P/4//j/+P/2//b/
9v/2//j/+P/3//b/+P/4//j/+f/4//f/+P/4//r/+//9//7//P/+////AAAAAAEAAQD/
/wEAAgADAAQABAAEAAMAAgADAAMAAwAEAAQABAAEAAUABQAEAAQAAwADAAMAAQABAAAA
AQD+//r/+P/4//b/9v/z//L/8f/w//L/8f/x//H/8f/x//H/8f/u/+3/7f/t/+7/7v/u
/+7/7P/s/+z/7P/u/+7/7v/u//H/7//v/+//7v/w//P/+f/+/wYAFgAvAE0AbwCeANMA
BQE1AWMBgwGPAXcBOQHpAJ8AUAAAALz/hf9m/2P/av9z/33/if+T/6b/uv/K/9D/0P/N
/83/y//L/8z/0v/T/9P/0v/U/9L/zP/I/8T/v/+8/7f/tv+1/7f/t/+x/63/q/+q/6n/
p/+n/63/tP+//8v/1f/b/93/4f/k/+f/6f/q/+r/6f/p/+n/6P/q/+r/6//r/+z/7P/s
/+3/7P/s/+z/7P/t/+7/8P/x//D/8P/w/+//8P/w/+//7//x//P/9f/4//j/9//2//X/
9//5//v//f/9////AAD//wEAAgAEAAUABwAJAAsADAALAA4ADgAPABIAFAAXABkAGgAb
ABsAHAAcAB0AHgAfACIAIwAkACUAJAAlACUAJAAlACcAKAApACcAJwAnACcAJwAnACcA
JwAnACcAJwAnACQAJAAjACEAJAAkACQAJAAhACEAIAAgAB0AHAAaABkAGAAWABYAFgAT
ABAADwANAA4ADAALAAkABwAGAAYABgAHAAUABAADAAQAAwADAAQAAwACAAEA/v8BAAIA
AwAEAAMAAgACAAEAAQABAAEAAQACAAIAAwADAAIAAgABAAEABAAEAAUABgAFAAUABQAE
AAQAAwADAAIABAAFAAUABQAFAAQAAwABAAIAAgADAAQAAgACAAIAAgABAAEAAAAAAAEA
AgADAAQAAgABAAAA/v////7///8AAP7//v///////f/9//z/+//8//3//v////7//f/8
//n/+v/8//3//f/7//z//f/9//3//P/8//v/+//8//3//v/6//r/+v/6//r/+v/8//z/
+//6//j/+P/4//n/+v/7//7/AAD/////AAAAAAAAAgADAAQABAAFAAUAAwABAAIAAwAE
AAYACAAJAAoACAAHAAYABgAHAAgACQALAAsACgAKAAkABgAFAAIAAQACAAUABAACAPz/
/P/6//r/+f/4//f/9v/4//f/9//3//X/9f/1//X/9f/1//b/9//1//T/8//y//T/9P/0
//T/9v/2//b/9v/1//P/8//1//j/+v///wMABgAIABQAKwBHAGsAmgDNAP0AKwFVAXEB
eQFjASkB4QCdAFoAEADO/5v/fP91/3r/g/+P/53/qf+6/87/3v/i/97/2//b/9v/3f/g
/+T/5//n/+T/4v/g/9r/1v/U/9H/zv/J/8L/v/+//7//vf+7/7n/uv+5/7X/s/+1/7z/
x//T/93/5f/p/+3/7v/u/+//7//u//D/8f/y//L/8v/y//P/8//y//L/8v/z//b/9v/2
//b/9v/2//f/9//2//b/9v/1//f/+P/4//n/9//3//f/+P/6//v//P/9//3//f/9//3/
/P///wEAAQACAAQABwAJAAgACQAKAAoADQAQABAAEQARABIAFAAVABUAFwAYABoAGgAb
ABwAHQAcAB0AHgAfACIAJQAnACgAJQAlACQAIwAkACUAJgAnACYAJwAoACkAJwAnACcA
JwAnACgAKAAnACUAJAAjACIAIgAjACMAJAAiACAAHQAbABkAFgAVABQAFwAWABcAFwAT
ABAADgALAA0ADAAMAAwADQALAAoACQAHAAUABAAEAAUABgAHAAYABQAEAAMAAgADAAQA
BgAHAAcABwAHAAcABAAEAAUABQADAAQABAAFAAMAAgACAAIABAAFAAYABgAIAAcABwAG
AAQABQAFAAUACAAIAAgABwAGAAQAAwACAAQABAAEAAQAAwADAAIAAgAAAAAAAAAAAAIA
AwAEAAQABAACAAIAAgABAAAAAAD//wEAAQAAAP///f/9//3//f/////////9//v//P/8
//v//f/+//////////7//v/9//j/+P/6//r//P/8//z//P/8//z/+//6//r/+v/6//v/
+//7//3//v/9//3//v/+////AgAEAAYABQAFAAQAAQABAAIAAwAEAAYACAAJAAoACAAF
AAIAAAACAAQABgAJAAsACgAKAAkABwAFAAEA/////wEA///8//j/+P/2//b/9//2//X/
9P/z//H/8P/v/+//7//v/+//8P/v/+//7//u/+7/7v/u/+7/7v/u/+7/7P/s/+z/7P/v
//P/8//z//b/9v/5////BAAGABIAKwBNAHMAogDRAP0AJQFLAWUBawFVARcByQCBADoA
7v+s/3v/XP9b/2b/b/97/4v/l/+m/7j/yP/O/9D/z//N/83/zf/S/9b/2f/V/9L/0v/U
/9T/0P/K/8X/wv+//7j/tf+3/7v/u/+3/7P/sP+v/63/p/+l/6r/t//D/8//2f/f/9//
4v/l/+f/6P/o/+j/6f/q/+r/6P/o/+n/6f/s/+z/7P/t/+7/7v/u/+7/7f/s/+z/6//u
//D/8v/z//L/8v/x//H/8v/z//T/9v/3//f/9//3//b/9//4//n//f8BAAQABQACAAIA
AwADAAYACQAMAA4ADQAQABAAEQATABQAFgAXABsAHQAeACAAHgAfACAAIQAkACUAJgAn
ACcAKQAqACoAKQApACgAJwAoACkAKgArACgAJwAmACUAIwAjACMAIwAkACQAIwAhAB8A
HgAdABwAGwAbABoAGgAWABQAEQAPAA0ACgAJAAgACQAGAAUAAwAAAP7//f/7//3//P/8
//z/+f/3//b/9f/0//P/8//0//L/8v/y//D/8f/y//P/9P/2//b/9//3//X/9f/1//X/
8v/y//P/8//0//b/9//5//f/9v/2//b/+P/5//r/+v/6//n/+f/4//j/+f/5//n/+v/6
//r/+f/5//j/+P/4//r/+v/6//r/+P/3//X/9P/1//b/9//4//f/9//3//b/9v/0//T/
9P/2//b/9//3//b/9f/z//H/8v/z//T/9f/3//f/9//1//L/8v/x/+//8P/y//T/9f/0
//L/8f/v//L/8v/y//T/9P/0//T/9P/z//L/8P/u//D/8P/w//H/8f/x//P/9P/1//X/
9v/2//j/+v/7//z/+v/7//v/+f/7//z//f/+//7//v/9//z//v/9//z//P///wAAAQAD
AAEAAAAAAP//AQABAP/////+/////P/4//T/9P/y//L/7//u/+3/7P/s/+v/6//r/+z/
7f/u/+//6//p/+j/5//n/+j/6f/q/+j/6P/o/+j/6P/o/+j/6P/r/+v/7f/r/+r/6v/r
//H/+P/+/wgAGwA3AFkAggCzAOMAEwFDAWsBgQF9AVUBCQG3AGwAGADK/4v/Yv9T/1j/
Yf9r/3f/g/+Q/6T/uv/I/8r/x//H/8f/x//G/8r/zf/N/8z/yv/M/8z/yP/C/73/uv+z
/67/r/+x/7P/s/+v/6v/qv+p/6X/o/+l/6j/r/+7/8f/0f/X/9n/3v/g/+P/5f/m/+T/
5f/m/+b/5v/m/+f/5//q/+r/6v/r/+r/6v/q/+r/7P/s/+3/7f/t/+7/7//v/+7/7v/t
/+3/7//x//P/9v/2//X/9P/z//X/9//5//v/+v/9/////////wAAAgADAAYACQAMAA4A
DgAQAA8ADwATABQAFgAXABkAGwAcAB4AHAAdAB4AHwAiACMAJAAlACMAJQAmACYAKAAp
ACkAKQApACkAKQApACcAJwAnACcAJwAnACcAJwAlACQAIgAfACEAIAAfAB4AHwAfAB4A
HgAcABoAFwAVABYAFAAUABQAEQAOAA0ACwAKAAgABwAFAAUABAAEAAQAAQD///7//f/9
//3//v8AAP///v/9//r//P/8//z//P/8//z//f/9//v/+//7//v//f/+/wAAAQAAAAAA
/////wEAAAAAAAAAAAABAAIAAgAAAP/////+////AQACAAMAAQAAAP///f/+//7///8A
AAAAAAAAAAAA//////7//v8AAAAAAAAAAAAA///+//z//f/8//3//v/8//z//f/9//v/
+//6//n/+v/7//z//f/8//v/+v/3//n/+v/6//n/+f/6//v/+//5//j/+P/3//n/+v/7
//z/+v/4//j/+P/4//j/+f/6//r/+v/4//j/+P/5//n/+f/7//z//f/9//7//v/+/wAA
AQACAAQABQAFAAMAAgACAAIAAgAEAAYABwAIAAoACQAIAAgACAAIAAgACQAKAAoACwAL
AAkABwADAAEAAQADAAEA/v/8//z/+v/6//f/9v/1//T/9f/1//b/9//2//X/9P/z//T/
8//z//P/8v/y//L/8v/w//D/8P/w//H/8v/z//T/8f/x//H/8f/y//T/+f///wQACAAQ
ACMAPQBfAIoAvQDxACMBUQFzAYEBdQFHAf0AtQBwACQA3P+j/37/bf9w/3n/g/+R/53/
rP/C/9T/3P/Y/9P/0//V/9f/2v/g/+P/4f/g/97/3P/W/9L/zv/L/8j/xf/A/73/vf+9
/7f/s/+z/7T/tf+z/7P/s/+4/8H/zf/X/9//5f/p/+7/7f/v//D/8P/v/+//7//u/+//
8P/y//P/8v/y//L/8//0//T/9P/0//b/9v/3//f/9f/2//f/9//6//r/+f/5//n/+f/5
//r//f/9//3//f8AAAEAAgADAAEAAwAEAAMABAAGAAkACwALAA0ADwAQABEAFAAUABUA
FwAYABoAGwAcAB0AHQAeAB8AIQAjACUAJAAlACYAJwApACsALAAsACoAKwArACsAKwAr
ACsAKwAsAC0ALgAvAC4ALQAsACsAKgAqACkAJwAoACgAKAAoACUAJQAkACQAJQAkACIA
IQAfABwAGwAaABwAGgAaABkAFgAUABMAEQAQAA4ADQAMAA0ACwAKAAkABgAFAAUABgAG
AAYABgAEAAUABgAHAAgABwAGAAYABQAHAAcABwAHAAQABAAFAAUABQAGAAYABwAHAAYA
BgAGAAQABQAGAAYABwAHAAgACAAFAAUABAADAAYABgAGAAUABwAGAAYABgAFAAQAAwAC
AAIAAwADAAQAAwACAAEAAAADAAMAAwACAAIAAAAAAAAAAAAAAAEAAQABAAEAAAD///3/
/f/9//3//////////f///wAAAAD///z//P/8//v//P/8//3//f/8//r/+v/7//z//f/+
//z//P/7//r/+P/4//j/+f/6//v//v8AAAEAAQACAAIAAQACAAIAAgAEAAUABQADAAMA
BAAFAAYABQAGAAYABgAGAAUABAAEAAUABgAHAAkACQAIAAgABwAGAAUAAgABAAMABQAD
AAAA+v/6//j/+P/3//b/9f/0//T/8//z//P/8v/x//D/7//v/+//8P/x/+7/7v/u/+7/
7P/s/+z/7P/t/+7/7//w//H/7//v/+3/7v/w//f//f8EAAYADAAbADEATwB4AKkA2QAD
ASsBTQFdAVcBMwHxAKkAaAAiANr/of92/1//Yv9t/3n/h/+T/6L/tP/G/9L/0v/P/8//
z//P/87/1P/Z/9n/1P/U/9T/0v/O/8r/x//C/7//vP+3/7X/t/+1/7P/sf+u/63/q/+p
/6f/pv+t/7f/xf/R/9n/3//g/9//4f/i/+L/5P/l/+b/5v/m/+b/5//n/+f/5v/l/+X/
5//o/+n/6v/o/+j/6f/p/+r/7P/u/+//7v/u/+3/7f/w//H/8v/0//f/9//3//f/9f/1
//X/9f/1//f/+P/3//r//P///wEAAgADAAQABAAGAAoACwANAA0ADgAQABEAEwAVABYA
GAAYABkAGgAbABoAGwAcAB0AHgAhACMAJAAiACMAIwAjACUAJQAlACUAJQAlACUAJQAj
ACEAHwAdAB0AHgAeAB0AHQAcABsAGgAXABcAFgAWABUAFAASABEADgAKAAgABgAIAAYA
BgAFAAIAAAD///3/+//6//r/+v/7//n/+P/3//X/8//y//L/8//0//X/9P/0//T/9P/0
//L/8v/z//P/9P/1//b/9//0//T/9f/1//X/9v/2//f/9//2//b/9v/2//f/+P/4//r/
+f/5//j/+P/5//n/+f/6//r/+v/5//n/+P/4//j/9v/2//b/9v/2//f/9//4//f/9v/1
//T/9//3//f/9v/2//T/9P/0//T/9P/1//X/9f/1//T/8//z//P/8//z//T/9f/2//X/
9f/2//b/9f/0//T/9P/z//X/9P/0//P/8v/w//D/8f/y//P/9P/0//T/8//y//D/8P/w
//H/8//z//X/9v/1//X/9v/2//j/+v/7//z/+v/7//v/+f/5//r/+//8//7/AAABAAIA
AQD///3//P/+/wAAAgAFAAMAAgACAAEAAAD///z/+//9/////f/6//T/9P/y//L/8//y
//H/8P/w/+//7//v/+z/6//q/+n/6//r/+z/7f/q/+r/6v/q/+z/7P/s/+z/7P/s/+z/
7P/n/+f/6f/r/+7/9P/3//v//v8AAAwAIwBFAGkAlgDJAPsAKQFRAW8BdwFjASsB3wCX
AEoA+P+y/3v/WP9P/1r/Zf9z/4P/j/+c/7L/xP/I/8T/w//F/8n/yf/M/9D/0f/N/8r/
yv/M/8z/yv/G/8P/vv+5/7T/r/+t/63/rf+t/63/rP+r/6f/pf+j/6j/sf+//8v/1f/d
/+H/4v/i/+P/4//i/+T/5f/m/+b/6P/o/+n/6f/o/+j/6P/p/+z/7P/s/+z/6v/q/+v/
6//t/+7/7//v//D/8P/v/+//7v/v//D/8v/0//X/9v/3//b/9//4//n/+P/7//3//f//
/wAAAgADAAUABwAJAAoADAAQABEAEwAUABQAFQAVABkAGwAcAB4AHgAfACAAIQAgACEA
IgAjACQAJwApACoAKQApACgAJwApACkAKQApACcAJwAnACcAJQAlACUAJQAkACQAIwAh
ACEAIAAfAB4AHQAdABwAHAAbABoAGAAXABMAEAAPAA4ADwAMAAsACQAIAAYABQADAAMA
AgACAAIAAQD///7//f/8//v/+//8//z//P/8//r/+f/4//f/9v/3//j/+v/7//n/+f/5
//n/+P/4//n/+f/7//z//P/9//v/+v/6//r//P/9//7//v/8//v/+//6//r/+//7//v/
/v/+//7//f/7//r/+v/6//z//P/8//z//f/9//z//P/6//r/+v/6//v/+//7//r/+v/4
//j/+P/4//j/+f/5//n/+f/4//f/9f/1//X/9f/2//f/+P/3//X/9v/2//X/9//4//n/
+f/3//b/9v/1//L/8v/y//L/9v/2//j/9f/0//T/9P/0//T/9v/2//X/9P/y//L/8v/z
//P/8//1//b/+f/5//r/+v/4//r/+//8//7///////3/+//8//3//v8BAAIAAgACAAQA
AwACAAIAAgACAAIAAwAEAAQABQAFAAMAAQD9//v/+//9//v/+P/1//b/9f/2//T/8v/w
/+7/7//v//D/8f/w/+//7v/t/+z/6//r/+v/6//s/+3/7v/t/+z/6//q/+v/7P/t/+7/
7f/t/+3/6//s/+7/8//5//7/AgAMACEAOwBbAIYAuwDvACEBTQFvAX0BbQE7AfEApwBi
ABYA0P+Z/3T/Zf9q/3P/ff+H/5P/pP+4/8z/1P/S/83/y//L/8v/0P/W/9n/2f/W/9b/
0v/M/8j/xP/B/77/u/+4/7X/s/+z/6//q/+r/6r/q/+r/6n/q/+u/7X/wf/L/9P/2f/d
/+L/4//l/+b/5v/l/+X/5f/k/+X/5v/o/+n/6f/o/+f/5//o/+j/6P/o/+r/6v/r/+v/
6v/q/+r/6f/r/+z/7P/t/+3/7f/t/+7/7//v/+//7//y//P/9P/1//X/9//4//f/+f/6
//z//f/9////AQACAAMABgAGAAcACwAMAA4ADwAOAA8ADwAQABEAEwAVABcAFgAXABgA
GQAZABsAHAAcAB0AHwAgACEAIAAfAB4AHQAeAB8AIAAhAB8AHwAfAB8AHgAeAB0AGwAc
ABwAHAAcABoAGQAXABYAFgAWABUAFQATABAADwAOAA0ACgAJAAcABgAEAAMAAQAAAP7/
/f/8//z/+//7//v/+P/3//f/+P/2//b/9v/0//X/9v/3//j/9v/2//f/9//5//n/+f/5
//f/9v/2//X/9//4//j/+f/5//j/+P/4//f/9//3//b/9//3//j/+P/2//f/9//3//b/
9v/2//X/9//2//b/9v/0//T/9P/0//T/9f/1//b/9v/2//b/9v/2//X/9P/y//P/8v/z
//T/8f/w//D/7//y//P/8//z//L/8f/w/+//7v/t/+z/6f/r/+7/8P/x//D/8P/w/+//
7//u/+7/7f/s/+z/7P/s/+7/7v/u/+3/7f/s/+z/6//p/+r/6//s/+3/7P/t/+//7//u
/+//7v/w//L/9P/1//P/8//z//P/8v/z//T/9f/2//f/+P/5//j/9//2//X/9//3//f/
9//6/w==
         </WaveFormData>
      </LeadData>
      <LeadData>
         <LeadByteCountTotal>10000</LeadByteCountTotal>
         <LeadTimeOffset>0</LeadTimeOffset>
         <LeadSampleCountTotal>5000</LeadSampleCountTotal>
         <LeadAmplitudeUnitsPerBit>4.88</LeadAmplitudeUnitsPerBit>
         <LeadAmplitudeUnits>��V</LeadAmplitudeUnits>
         <LeadHighLimit>2147483647</LeadHighLimit>
         <LeadLowLimit>268435456</LeadLowLimit>
         <LeadID>V5</LeadID>
         <LeadOffsetFirstSample>0</LeadOffsetFirstSample>
         <FirstSampleBaseline>0</FirstSampleBaseline>
         <LeadSampleSize>2</LeadSampleSize>
         <LeadOff>FALSE</LeadOff>
         <BaselineSway>FALSE</BaselineSway>
         <ExcessiveACNoise>FALSE</ExcessiveACNoise>
         <MuscleNoise>FALSE</MuscleNoise>
         <LeadDataCRC32>3088616036</LeadDataCRC32>
         <WaveFormData>
CAAIAAgACAAGAAQAAgAAAAIABAAGAAgABQAEAAMAAgACAAIAAgACAAQABgAIAAoACQAI
AAcABgAHAAgACQAKAAoACgAKAAoACAAIAAgACAAJAAoACwAMAAsACgAJAAgACgAKAAoA
CgAIAAgACAAIAAgACAAIAAgACgAKAAoACgAIAAgACAAIAAgACAAIAAgABgAGAAYABgAE
AAQABAAEAAYABgAGAAYABgAGAAYABgAEAAQABAAEAAQABAAEAAQAAgACAAIAAgADAAQA
BQAGAAQAAgAAAP7/AQACAAMABAACAAIAAQABAP//////////AAACAAMABAACAAEAAQAA
AAMABgAGAAcACwALAAoACAAFAAQABQAFAAcACAALAA0ACwALAAoACgALAAwADgAOAA8A
DwAOAA4ADgANAA0ADAANAA0ADAALAAUAAgD///z//P/8//3//f/7//r/+f/3//n/+f/5
//n/+f/5//n/+f/0//P/8f/w//P/9f/2//f/9v/1//T/9P/0//T/8//z//f/+P/7////
BQAKAA0AFQAoAEUAZACJALMA2gD7ABgBKwEtARkB6QCiAFkAEQDB/37/Tf8u/yf/Mv9B
/07/Wf9j/3D/gP+N/5X/lv+Y/5z/n/+h/6X/rP+v/6//r/+x/7L/sv+x/7H/sf+v/6z/
q/+r/67/sf+v/7H/s/+1/7T/sf+x/7X/vP/G/9H/3//o/+z/7//v//D/8f/x//L/9f/2
//f/9//3//f/9//4//j/+f/6//v/+//7//v/+//5//n/+v/7//z//f/+////AAABAAEA
AQABAAIAAwAEAAgACQAKAAoACAAJAAoACwAQABMAFQAVABcAFwAYABoAHQAfACIAJAAl
ACgAKwAuADAAMQAyADQAOgA6ADwAPQBAAEAAQABCAEMAQwBDAEUASgBLAEsASgBHAEcA
RgBEAEUARQBGAEcARABDAEAAPwA9ADwAOQA2ADUANQAzADEALwAtAC0ALAArACcAJQAj
AB4AHAAbABsAGwAZABcAFwAXABQAEAAQAA4ADAALAAoACgALAAsADAAJAAcABwAHAAcA
BwAHAAUABgAGAAcABwAEAAMAAgABAAQABAAFAAYABAAEAAQABAAGAAcABwAHAAoACgAJ
AAkABwAHAAcABwAIAAkACgAMAAwACwAKAAkACwALAAsACwANAA0ADQANAAsACgAJAAgA
CAAJAAsADQALAAkACQAJAAoACgAKAAsACwALAAsACQAJAAkACQAJAAsACwALAAsACAAI
AAgACAAKAAwACgAKAAwADAAMAAsACgAJAAgABwAJAAoACwALAAgABwAHAAcABwAHAAcA
BwAJAAkACQAJAAkACAAIAAgACgAMAAoACgAKAAoACAAHAAcABwAJAAkACQAJAAoACgAK
AAsADQAOAA4ADwASABIAEwAVABQAEgAPAA4ADwASABQAFgAVABYAFgAVABcAFgAWABcA
GAAaABoAGwAZABgAGAAYABkAGQAYABcAFQAUABMAEAAQAA4ADAALAAwADAALAAoACAAI
AAcABwAJAAkACQAJAAcABwAHAAUABwAGAAYABgAHAAcABwAHAAYABQAFAAQACAAJAAkA
CQAIAAsADQATABYAGwAhADIASQBmAIMAqQDSAPUAFgEtATcBKQEBAcIAeQA3AO//qv95
/1z/Uf9Y/2f/cv97/4H/iP+W/6X/sf+2/7b/uP+5/7f/t/++/8P/x//J/8v/zP/M/8v/
yf/H/8X/wv/B/8P/xP/H/8f/xf/D/8P/wv/D/8X/x//O/9r/4//t//b/+P/7//v/AAAB
AAEAAgAFAAYABwAHAAYABQAEAAQABQAHAAkACwAKAAkACAAHAAgACQALAA0ADQANAA0A
DQAMAA0ADQANAA4AEAASABQAFQAVABUAFAAVABcAGQAbABwAHwAhACEAHwAfACAAIgAn
ACkALAAuACwALgAwADIANgA3ADgAOgA+AD4AQABBAEIAQgBCAEQASABJAEoATQBPAE8A
TgBMAE4ATwBPAE4ATgBNAE0ATQBJAEkARwBHAEkASABFAEIAPQA9ADsAOQA5ADcANwA2
ADMALwAtACsAKAAmACUAJQAlACMAIQAhAB4AGgAVABQAFAAUABUAFgATABMAEgASABAA
DQAMAAsACgALAAwACwAKAAoACwALAAkACQAJAAkACQAIAAgACAAGAAYABgAGAAcACQAK
AAsACgAIAAUAAwAEAAUABgAHAAcABwAHAAgACAAHAAYABQAIAAkACgALAAgABwAGAAUA
BwAIAAkACgAIAAcABwAHAAYAAwACAAEABQAGAAcACQAHAAcABwAFAAcABwAHAAcABgAF
AAQAAwACAAIAAgACAAQABgAEAAQAAQAAAP///f/+////AAABAAMABAAFAAUAAwABAAAA
//8BAAEAAQABAAEA//////7/AAAAAAAAAAACAAEAAQABAP///f/7//n//f/+////AQD/
/wAAAAABAAIAAgADAAUABQAEAAIAAgAEAAYABwAIAAgACgALAAsACgAIAAcABwAKAAwA
DAANAA8ADgAOAA4ACgAJAAcABQAHAAYABQACAP7//P/6//n/+v/6//n/+P/2//b/9f/1
//X/9f/1//X/9//3//f/9f/0//L/8f/w//P/8//z//P/8//z//T/9P/y//H/7//x//b/
/f8FAAkACgANABUAKABDAF4AgQCpANAA7wAIAREBBwHlAK8AagAnAOX/of9o/0P/Mv81
/0L/Tf9a/2X/b/98/5D/nf+f/5z/nP+e/6H/pf+p/67/sf+x/6//r/+w/7L/s/+z/7P/
s/+w/6v/q/+u/7H/sf+t/6//sf+y/7H/r/+t/7L/vP/H/9X/4P/i/+P/5//p/+n/6P/o
/+v/7P/t/+3/7v/v//D/8v/x//H/8f/x//L/8//0//X/8v/x//H/8f/z//P/8//z//T/
9f/1//X/9P/0//T/9P/5//v//f/+//7///8AAAEABAAHAAkACQAHAAcACAAKAA0ADwAS
ABQAEgAUABYAGAAbAB0AHwAiACQAJAAmACcAKgAqACoALAAtAC0ALQAvADAAMQAxADAA
MgAzADMAMgAwAC8ALwAvACwAKwAoACcAJgAkACAAHAAdAB8AHwAfABkAFQATABAAEQAN
AAsACQAGAAQAAwADAAAA/f/6//n/+//4//T/9P/w/+7/7f/s/+v/6//q/+r/6//p/+n/
6f/k/+P/4v/f/+D/4P/h/+H/4f/h/+H/4f/f/97/3v/e/+D/4P/g/+D/3v/f/9//3//j
/+T/5P/l/+L/4f/g/9//4P/h/+L/5P/j/+P/4//j/+L/4f/g/9//4f/h/+H/4f/f/97/
3f/c/9z/3f/f/+H/3//d/93/3f/b/9r/2f/Z/9r/2//c/9v/2f/Z/9n/2f/Z/9n/2f/Z
/9b/1v/W/9b/1v/Y/9b/1v/U/9T/1P/T/9P/0//T/9P/0f/S/9P/0//U/9P/0//T/9P/
1f/X/9b/1P/U/9T/1P/S/9H/0f/R/9P/0//T/9P/0v/S/9L/0//V/9b/1v/X/9z/3P/d
/9//3v/c/9n/2P/Z/9z/3v/g/+D/4v/j/+P/4//i/+L/4//l/+j/6f/r/+n/6P/o/+j/
6P/p/+n/6f/p/+j/5//k/+D/3v/c/9v/3P/c/9v/2v/Y/9j/1//X/9j/2f/a/9v/2f/Z
/9n/1//X/9b/1v/W/9j/2f/a/9v/2v/Z/9n/2P/a/93/3//f/+L/5//p/+f/6v/x//n/
CgAlAEQAZwCPALgA2wD4AA8BGQELAeMAoABVAA0Avf90/z//Gv8P/xj/Kf82/0X/Tf9U
/2L/c/9//4T/hP+I/43/j/+T/5j/m/+b/53/n/+g/6L/of+h/6H/of+g/5//n/+g/6H/
of+j/6X/o/+k/6P/pf+l/6j/sv+9/8n/1P/a/93/3f/h/+P/5P/m/+n/6v/r/+v/6v/p
/+j/6P/p/+v/7f/v/+3/7f/t/+3/6//r/+z/7f/w//H/8v/z//L/8//z//P/9P/2//j/
+v/+////AAAAAAAAAQACAAMACAALAA0ADQANAA0ADgAQABMAFQAYABoAGwAeACEAJAAk
ACUAJgAoAC0ALgAxADMAMgAyADIANAA3ADcANwA5AD4APwA/AD4APQA9ADwAOgA8ADsA
OwA7ADcANQAxAC8AMQAwAC0AKgAnACcAJQAjACAAHQAcABoAGgAXABYAFQASABAADwAP
AAwACQAGAAUABwAEAAAAAAD9//z//P/8//v/+//6//r/9//1//X/9f/1//X/9f/z//T/
9P/1//X/8//z//P/8//0//T/9f/2//T/9P/0//T/9v/3//f/9//6//r/+f/5//f/9//3
//f/+v/7//z//v/+//3//P/7//7///8AAAEAAQABAAEAAQAAAAAAAAAAAAAAAQADAAUA
AgD///7//f8AAAAAAAABAAMAAwADAAEAAQABAAEAAQADAAMAAwADAAEAAAD///7//v8A
AP7//v8AAAAAAAD///3//f/9//3//v8AAAIAAwAAAP////////3///8BAAEAAAD+//7/
/v/+/wAA////////AQABAAEAAQABAAAA/////wIABAAFAAcABwAGAAYABwAJAAgABgAG
AAcACgAMAA4ADQAOAA4ADQAOAA4ADwARABAAEgASABMAEwASABIAEgATABMAEgARAA8A
DgANAAoACgAIAAYABQAEAAQAAwACAAIAAgABAAEAAgADAAQABQACAAEAAAD9/wAAAAAB
AAIAAQABAAEAAQABAAEAAgACAAQAAwADAAMABAAHAAsAEQAYAB0AKQA+AFkAdACXAMEA
6gALASgBNwEzARUB2QCQAEkAAQC7/4T/Xf9K/0//XP9l/27/df99/4z/nv+r/7P/tv+0
/7T/s/+1/7v/wP/D/8X/x//J/8j/xv/F/8P/w//B/77/v//D/8b/xf/D/8P/w//B/8L/
w//H/8//1v/g/+v/8//2//j//f///wQABQAFAAYABgAGAAYABQAFAAUABQAGAAgACQAK
AAsACQAJAAkACQALAAsADAANAAwACwAKAAkADAANAA0ADQAOABAAEgAUABMAEwATABIA
FQAXABkAGwAdAB8AIAAfACEAIQAiACQAJwApACwALgAuADAAMgA0ADcAOQA7AD4AQQBA
AEEAQQBEAEQARABGAEsASwBLAE0ATQBNAEwASgBLAE0ATgBOAEwASwBLAEsARwBHAEUA
RQBFAEQAQQA+ADsAOwA5ADcANgA1ADYANgAzAC8ALQArACoAKAAnACcAKAAlACIAIQAg
ABwAFwAWABgAGAAZABoAFgAVABMAEgASABEAEgATABMAEwATABEADgAOAA8ADwARABEA
EQARAA8ADgAOAA4AEAAQABAAEAAQABEAEQARABEAEAAOAA0AEAARABIAEwARABEAEQAS
ABEAEQARABEAEwATABMAEwAQAA8ADgANABAAEAAQABAADQANAA4ADwAPAA0ADQANABAA
EAAQABEADgANAAwACQAKAAsADAANAAsACwALAAsACgAKAAoACgAMAA4ADAAMAAkACAAH
AAUABgAHAAgACQAIAAgACAAHAAYABQAFAAUABgAHAAgACQAFAAQABgAGAAYABgAIAAcA
BwAHAAUABQAFAAUABwAIAAkACwAJAAoACgALAAwADAANAA8ADwAOAAwADAAKAAwADQAO
ABEAFAAWABcAFgAUABMAEwAUABYAFgAXABkAGAAYABgAFQAVABQAEwAUABQAFAASABAA
DgAMAAsACgAKAAkACAAKAAoACQAJAAcABwAHAAcACQAJAAkABwAHAAYABgAGAAkACQAJ
AAkACwALAAwADAAIAAcABwAJAA4AEwAXABsAHAAfACcAOgBVAHQAmQDBAOgACwEkATEB
KQEJAdEAjABLAAsAxf+O/2n/Vv9V/2L/bf94/4X/j/+c/6z/uf+9/7r/uP+6/73/v//F
/8r/z//R/8//z//Q/87/zf/N/8//z//M/8n/yf/K/8n/yf/L/83/z//O/8//z//T/9j/
4v/t//f//v8EAAcACQAJAAkACAAIAAkACgALAAsADQANAA0ADgANAA0ADQANAA8ADwAP
AA8ADwAPABAAEQAOAA0ADAALAA4ADwAPAA8ADAAMAAwADAAQABEAEgASABEAEQARABEA
EwAVABYAFQAYABkAGwAeAB8AHwAgACAAIAAiACQAJgAmACcAKAAqAC4ALgAwADEAMgAy
ADIANAA2ADUANAA1ADoAOwA7ADoAOQA5ADgANgA4ADcANwA3ADUANQAzADMAMQAwAC0A
KgAqACsAKgApACQAIQAgAB4AHwAbABkAFwAWABQAEwATABEADQAJAAcACQAIAAYACAAF
AAIAAAD+//3//f/8//z/+//5//n/+f/3//f/9//1//j/+v/9/////f/7//n/9//4//j/
+f/6//r/+v/6//r/+v/7//v/+//8//z/+//7//n/+f/5//n/+//7//v//P/9//3//f/9
//v/+//7//v/+//7//v/+//7//r/+f/4//n/+f/6//v/+//5//n/+f/4//j/+P/5//z/
/f/+//3//P/7//r/+f/3//f/9//3//f/+P/5//r/+f/6//f/9v/2//b/9v/1//P/8//z
//P/9P/2//j/+f/6//n/+f/5//P/8//z//T/9f/2//f/+P/2//X/9f/1//X/9f/1//X/
9P/0//T/9f/z//T/9P/1//n/+v/8/////f/8//r/+v/4//r/+//8//3/AAACAAMAAQD+
//z/+//9/wAAAQADAAMAAgACAAIAAAD///3/+//7//r/+f/2//L/8P/u/+3/7f/u/+7/
7v/t/+z/6v/p/+f/5//n/+f/6P/p/+r/6f/n/+b/5v/m/+f/5//n/+f/5v/l/+X/5P/m
/+n/6//t/+7/8//1//v/AAABAAkAIAA/AGAAhQCpAMwA6QAAAQkBAQHjAKkAXgAZANH/
if9U/y//HP8h/zD/O/9I/1X/X/9s/3r/h/+N/5D/kv+S/5H/lf+d/6L/o/+h/6H/o/+k
/6b/p/+l/6P/of+g/53/nf+i/6X/p/+l/6P/of+i/6H/n/+f/6T/sP+//8n/0P/U/9X/
1//a/9v/2//c/93/3v/f/9//3//f/9//4P/i/+P/5P/l/+P/4//j/+P/4f/f/97/3f/g
/+H/4v/j/+P/4//i/+H/3v/e/97/3v/f/9//3//e/97/3//g/+H/5P/n/+n/6f/o/+f/
5//o/+v/7f/w//L/9P/2//j/+v/7//v/+//8/wEAAgAFAAcABgAEAAIAAgADAAMAAwAF
AAcABwAGAAQAAwADAAIAAAADAAMABAAFAAEA///7//n/+P/2//L/7v/s/+3/7P/r/+b/
4//i/+D/4f/d/9v/2f/U/9L/0f/R/87/y//I/8f/yf/G/8L/wv/A/77/vf+8/7z/vf+9
/77/vf+7/7v/u/+8/73/vv+9/77/vv+//7//wf/B/8H/wf/C/8L/w//E/8b/xv/G/8b/
xv/H/8f/x//L/8z/zP/N/83/zf/N/83/zv/P/9D/0v/T/9P/0//T/9X/1f/V/9X/1//X
/9f/1//Y/9j/2P/Y/9r/2//d/9//3//d/93/3f/g/+D/4P/h/+P/4//j/+H/4P/f/97/
3f/g/+H/4v/j/+D/4P/g/+D/4f/k/+P/5P/l/+b/5//n/+T/4//i/+H/5P/m/+j/6f/m
/+X/5f/l/+f/5//p/+r/7P/s/+z/7P/r/+n/6P/n/+j/6f/q/+v/7P/s/+z/7f/v//D/
8P/x//T/9P/1//f/9f/0//L/8v/0//b/9//4//b/+P/5//n/+//6//r/+//8//7//v//
/wEAAAAAAAAAAQABAAAA///+//z/+v/2//b/9P/y//H/7v/u/+3/7P/q/+r/6f/p/+z/
7f/u/+//7v/t/+z/6f/q/+r/6//s/+v/6//r/+v/6//r/+z/7P/u/+//7//v//D/7//x
//f//v8FAA0AHAA1AFQAdQCbAMIA5QAEAR8BJQEXAesApgBbABEAxf+A/0//Mv8t/zj/
Q/9M/1f/X/9o/3r/jf+Z/57/nv+e/5//n/+j/6b/qf+r/6//sf+0/7T/s/+v/6//rf+q
/6n/q/+w/7P/tf+z/7H/sf+w/7H/sf+1/7r/wv/N/9f/4P/k/+f/6//w//H/8f/y//P/
9P/1//X/8//z//P/9P/1//f/+f/7//r/+f/4//f/+P/5//v//f/9//3//f/9//z//f/9
//3/AAACAAQABgAHAAcABwAGAAcACQALAA0ADgARABMAEwAVABUAFgAYABwAHwAjACYA
JQAmACcAKAAsAC0ALgAwADQANAA2ADcAOgA6ADoAPAA/AD8APwBBAEMAQwBCAEAAQQBD
AEQARABEAEMAQwBDAD8APwA9AD0APwA+ADsAOAAzADMAMQAvAC8ALQAtACwALQApACcA
JQAiACAAHwAfACAAHQAaABkAFwAUABAAEAARABAAEAAQAA0ADQAMAAwACQAHAAcABwAI
AAkACgAJAAYABgAHAAcABwAHAAcABwAJAAgACAAIAAYABgAGAAYACQALAAwADQANAAwA
CgAJAAsACwALAAsADQANAA0ADgANAA0ADQANAA4ADwAQABEAEAAPAA4ADQAQABAAEAAQ
AA8ADwAQABEAEQAPAA8ADwAQABAAEAARABAADwAOAAsADAANAA4ADwAPAA8ADwAPAAwA
DAAMAAwADQAQAA8AEAAPAA4ADQALAAwADQAOAA8ADwAQABEAEQAOAA0ADQANAA4ADwAQ
ABEADwAMAA4ADgAOAA4ADwAPABAAEQAQAA8ADgANABAAEAAQABEAEwAUABQAFQAXABYA
FgAXABgAGAAXABgAFwAYABgAGAAaABwAHQAdAB8AHgAeAB8AHwAgAB8AHwAgACAAIQAi
ACAAHwAdABsAGwAaABkAFgAWABQAEgARAA8ADgAMAAoACwAMAAwADQALAAsACwALAAsA
CwALAAkACwAKAAoACgAJAAkACQAJAAsACwAMAAwACAAJAAkACQAMABEAFQAbACAAIwAp
ADgAUQBsAI8AtwDgAAcBJAE1ATUBHQHtAKgAZQAjAN3/ov93/1z/Vf9g/2v/dv+B/4v/
mP+o/7f/v/++/7r/uv+9/8H/x//M/9H/0//T/9P/0P/O/83/zf/N/83/zv/N/8v/zP/L
/8n/x//J/8v/zv/R/9H/1f/a/+L/7f/1//z/AgAHAAsADAANAA0ADgAMAAwADAALAAwA
DQAOABAADgAPABAAEQATABMAEwATABUAFQAWABcAFgAVABQAEwAVABcAGAAZABgAGAAY
ABgAGgAbABwAHAAdAB8AIQAjACMAJQAmACUAJgAnACkALAAtAC8AMgA0ADQANgA4ADoA
PgA/AEAAQgBDAEIAQwBDAEcASABJAEwATgBNAEwATQBSAFMAUwBSAFIAUwBTAFIAUABP
AE8ATwBPAE8ATQBNAEwASgBGAEIAQABBAEAAPwA9ADsAOwA6ADcAMwAxAC8ALQAsACwA
LQApACUAIQAfACEAIAAeACAAHQAcABwAHAAYABcAFQAUABQAEwAUABUAEgARABAADQAM
AAwADQANAA4ADwAQABEAEAAOAA0ADAAOAA4ADgAOAAwADQANAA0ADAAMAAsACwANAA0A
DQANAAwACwAKAAoADQANAA0ADQAKAAkACAAHAAgACQAKAAsACgAKAAoACgAIAAcABwAH
AAkABwAHAAcABQAEAAMAAwAFAAUABQADAAUABQAFAAUAAwADAAMAAwAEAAQABAAEAAEA
AgD///7/AAAAAAAA//////////////7//v/+//3//v/9//3//f/9//v/+v/7//z//f/+
//7//f/9//3//P/7//r/+f/7//z//f///wEAAgACAAMABAACAAEAAQACAAIAAQACAAAA
AgADAAQABAAGAAcABwAHAAYABgAHAAYACAAIAAkACQAIAAgACAAFAAUABAADAAQABAAE
AAIA/v/8//r/+f/2//b/9f/0//T/9P/z//P/8v/x//D/7//w//H/8v/x/+//7v/u/+7/
7f/t/+3/7f/u/+//8f/y//L/8f/v/+3/8P/1//v/AwAKAA0ADwAaAC0ASgBrAJMAugDb
APIAAwEDAfEAyQCKAEcABwDD/4L/U/82/yv/Nv9F/1L/X/9p/3T/gP+R/5n/nP+c/57/
nf+f/6H/qP+v/6//rf+r/67/rv+t/63/rf+r/6r/qf+p/6j/rf+t/6v/rf+t/6z/r/+v
/63/sP+2/8H/zf/Y/97/4f/l/+f/5//m/+b/6f/q/+v/6//t/+3/7f/u/+z/7f/u/+//
8P/x//L/8//x//H/8v/z//T/9f/2//f/+P/5//n/+f/5//r/+//8/wAAAQACAAIAAQAB
AAEAAQADAAUABgAFAAcACQAMABAAEAARABMAFAAVABgAGwAeAB4AHwAgACIAJwAoACsA
LQAwADAAMAAyADIAMQAwADEANQA3ADgAOAA2ADcANwA2ADgANwA3ADcANQA1ADMAMwAw
AC4AKgAmACYAJwAmACUAIQAfAB8AHgAcABcAFAARAA8ADgAOAA8ADQAJAAUAAwAGAAQA
AQACAAAA/v/9//z/9//3//b/9v/3//X/9f/1//L/8f/w/+3/7//w//L/8//x//H/8f/x
/+//7v/u/+7/8P/y//T/9v/z//P/8v/x//P/9P/0//X/9//3//f/9//3//f/9//4//n/
+f/5//n/+f/5//n/+f/5//n/+f/5//r/+v/6//r/9//3//j/+f/6//n/+v/7//r/+v/6
//v//P/9//7//f/8//v/+v/5//v/+//7//v//P/8//z//P/6//z/+v/6//v//P/9//3/
+//7//v/+//6//r/+v/5//v/+//8//3/+//7//z//f/+////AAD+//3//f/9//v/+//7
//v//f/+////AQABAAIAAgADAAYABgAHAAkACQAIAAYABgAEAAYABwAIAAkADAAOAA8A
DgAMAAsACwAOABAAEAARABMAEgASABIAEQARABAADwARABAADwAMAAgABgAEAAMABAAE
AAMAAgAAAAAA//////3//f/9//3/AAABAAIAAQD///7//v/+/////////////////wAA
AAD8//v//f///wQACQANABMAGAAZACEANgBTAHQAlwC/AOgABwEgAS0BJwEJAdMAjgBJ
AAEAt/96/1H/Ov87/0r/V/9m/3P/ef+G/5b/o/+p/6j/qP+s/7H/s/+5/77/v/+9/73/
v//A/8D/w//D/8P/wf/A/73/u/+6/7v/u/+//8H/w//C/8H/wf/D/8b/0P/d/+n/8v/4
//v//f/9//3//P/8//7/AAACAAMABQAFAAUABgAFAAUABQAFAAYABwAIAAkABwAHAAgA
CQALAAsACwALAAwADQANAA0ACwAMAA0ADgARABMAFQAWABUAFQAVABUAGAAbAB0AHQAf
AB8AIAAiACMAJQAoACoALQAwADMANgA3ADcANwA4ADwAPAA+AD8AQQBCAEMARgBIAEcA
RgBHAEwATQBNAEwASgBLAEsASgBMAEsASwBLAEcARwBFAEUAQwBCAD8APAA6ADsAOgA5
ADYAMwAyADAAMQAtACsAKQAoACYAJQAlACMAHwAbABkAGwAYABQAFAARABAAEAAQAA8A
DwAOAA4ACwAJAAkACQAHAAcABwAFAAUABgAIAAkACAAHAAYABQAIAAgACQAKAAoACgAK
AAoACAAJAAkACQAMAAwACwALAAsACwALAAsADQANAA0ADgANAA0ADQANAA0ADQANAA0A
DgAPABAAEQAPAA4ADQAMAAwADQAPABEAEQAPAA8ADwAPAA4ADQANAA8ADwAPAA0ACwAL
AAsACwANAA0ADQANAAwADAAMAAwACwAMAAkACAAJAAoACwALAAoACQAIAAcACQAKAAsA
CwAKAAkACQAJAAcABwAHAAcACQAJAAkACQAGAAQABAAEAAQABwAHAAgACQAIAAcABgAF
AAYABgAGAAcACQAKAAoACwANAAwADAANAA4ADgANAA4ADQAOAA4ADgAQABIAEwATABUA
FAAUABUAEwAUABMAEwAWABYAFwAYABYAFQATABEADwAOAA0ACgAJAAgABwAHAAQABAAD
AAIAAwAEAAQABQAEAAMAAgABAAEAAQABAP//AAAAAAEAAgACAAEAAAD//wAAAQADAAQA
AgABAAEAAQACAAcADQARABYAGQAfADAASQBkAIcArwDYAP0AHAErASkBDwHdAJYAUQAR
AM3/kv9p/1L/Tf9W/2P/bP91/33/iv+c/6v/s/+y/7D/rv+v/7P/uf++/8P/xf/F/8X/
xP/C/8H/v/+//7//wP+//7//vv+//73/u/+7/7//wP/D/8X/x//M/9L/2//j/+r/7v/1
//n//P/9//3//v/+//7//v/9//7///8AAAIAAQABAAEAAQABAAEAAQABAAMAAwAEAAUA
BAADAAIAAQADAAUABgAHAAUABgAHAAgACAAJAAoACgAMAA0ADgAPAA8AEQASABEAFAAV
ABcAGgAaABsAHQAeAB4AIAAiACQAKAApACoALAAtACwALQAtAC8AMAAxADQANQA1ADUA
NwA6ADsAOwA6ADsAPQA+AD4APQA7ADoAOQA4ADkAOAA5ADgANgAyAC4ALAAtACwAKwAr
ACkAKQAoACYAIQAeABsAGwAaABoAGwAYABUAEgARABMAEAAMAAwACwAKAAoACgAFAAUA
BAAEAAUAAwADAAMAAQABAAEA///+//7//////wEAAQABAAEA///+//7//v8AAAAAAAAA
AP/////+//3///8AAAAAAQABAAEAAQABAAAA///+//7/AAABAAIAAwABAAEAAQABAAEA
AQABAAEAAgACAAIAAgAAAP///////wAA//8AAAEAAAAAAAAAAQD////////9////////
/////v/9//z/+//9//7///8AAP//AAD9//z/+//6//n/9//5//v//f////z//P/8//v/
+v/5//n/+f/5//n/+f/5//v/+//7//v/+//6//r/+v/5//j/+P/3//r/+//8//3/+//7
//v/+//8//7//v/+//7//v/+//7//P/9/wAAAAABAAIAAwAEAAEAAAABAAIAAwACAAEA
AAAFAA==
         </WaveFormData>
      </LeadData>
      <LeadData>
         <LeadByteCountTotal>10000</LeadByteCountTotal>
         <LeadTimeOffset>0</LeadTimeOffset>
         <LeadSampleCountTotal>5000</LeadSampleCountTotal>
         <LeadAmplitudeUnitsPerBit>4.88</LeadAmplitudeUnitsPerBit>
         <LeadAmplitudeUnits>��V</LeadAmplitudeUnits>
         <LeadHighLimit>2147483647</LeadHighLimit>
         <LeadLowLimit>268435456</LeadLowLimit>
         <LeadID>V6</LeadID>
         <LeadOffsetFirstSample>0</LeadOffsetFirstSample>
         <FirstSampleBaseline>0</FirstSampleBaseline>
         <LeadSampleSize>2</LeadSampleSize>
         <LeadOff>FALSE</LeadOff>
         <BaselineSway>FALSE</BaselineSway>
         <ExcessiveACNoise>FALSE</ExcessiveACNoise>
         <MuscleNoise>FALSE</MuscleNoise>
         <LeadDataCRC32>3262574279</LeadDataCRC32>
         <WaveFormData>
6P/o/+j/6P/n/+b/5f/k/+X/5v/n/+j/5//m/+X/5P/k/+T/5P/k/+b/6P/q/+z/6//q
/+n/6P/p/+r/6//s/+z/7P/s/+z/6v/q/+r/6v/r/+z/7f/u/+v/6v/p/+j/6f/q/+v/
7P/q/+r/6v/q/+v/7P/t/+7/8P/w//D/8P/v/+7/7f/s/+7/7v/u/+7/7P/s/+z/7P/q
/+r/6v/q/+z/7P/s/+z/7v/u/+7/7v/u/+7/7v/u/+z/7P/s/+z/6v/q/+r/6v/r/+z/
7f/u/+3/7P/r/+r/7f/u/+//8P/u/+7/7P/s/+3/7f/t/+3/7//w//H/8v/w/+//7v/u
//H/8v/y//P/9v/2//b/9f/0//P/8v/x//X/+P/7//3/+//7//v/+//7//3//v//////
//////3//f/9//3//f/+//7//f/8//n/9v/z//H/8v/y//H/8v/v/+7/7f/s/+z/7f/t
/+3/7f/t/+3/7P/r/+r/6P/n/+r/6//t/+7/7P/s/+z/7P/r/+v/6//r/+7/8f/z//b/
+v///wEABQAQACQANwBOAGgAgACUAKcAtACzAKUAigBgADMABADP/57/ev9g/1n/X/9l
/27/df97/4L/i/+T/5j/nP+c/6D/o/+j/6f/rP+v/6//rv+v/7H/s/+z/7T/tP+0/7P/
s/+1/7X/tv+3/7n/u/+9/77/u/+9/8L/x//P/9j/4//q/+7/8P/w//H/8v/y//H/9f/2
//b/9v/2//f/9//2//j/+f/7//v/+f/6//v/+//7//v/+//8/wAAAAAAAAAAAQACAAIA
AgACAAQABQAGAAgACAAIAAoACgAKAAsADAAPABAAEwAUABMAFAAXABgAGgAcAB8AIgAm
ACgAKgAsACwALgAuADEANAA1ADgAOwA6ADsAPQA+AD4APwBBAEMARABEAEQARABAAEAA
PwA/AEEAQQA/AD4AOgA4ADgANQAyADIAMQAwAC4ALgArACkAJgAkACIAIgAgAB8AHAAa
ABcAFQAUABIAFAATABIAEAAOAA4ADgAOAAoABwAGAAQABQAGAAcACAAJAAUABQAFAAUA
BQAFAAUABwAHAAYABQACAAIAAwAEAAUABgAHAAgABQAFAAUABgAGAAcABwAHAAcABwAI
AAkACAAHAAcABwAJAAoACgAJAAkACQAJAAkACQAJAAkACgAMAAsACwALAAoACQAJAAkA
CwAKAAkACAAJAAkACQAKAAoACwALAAsACgAKAAoACgAJAAkACQAJAAoACgAJAAkACQAJ
AAgACAAJAAoACgAJAAoACgAKAAoABwAGAAcACAAKAAkACQAHAAcABwAIAAkACQAIAAcA
BgAHAAYABwAIAAcABwAHAAkACQAKAAoACgAKAAoACAAGAAYABwAJAAkACQAKAAgACAAI
AAkACwALAAwADQAQABAAEQASABEAEAAOAA0ADgAPABAAEgATABQAFAATABUAFQAVABUA
FwAYABkAGQAXABcAFQAVABYAFwAYABgAFwAVABMAEAAQAA4ADQANAAwACgAKAAkACAAH
AAYABgAJAAkACQAJAAgABwAFAAQABQAFAAYABwAFAAYABgAGAAQABAAEAAMABwAHAAcA
CAAHAAkADAAQABMAFQAZACQANABFAFgAcACIAJ4AswDCAMcAuwCgAHgASwAeAO//wP+c
/4b/ff+B/4f/jv+T/5X/mv+j/63/tv+6/7z/vP+9/7v/vf/C/8n/yf/K/83/z//N/83/
zP/M/8z/y//L/83/zf/Q/9H/0f/P/8//0P/R/9P/1v/d/+f/8P/5//7/AAACAAIABAAG
AAcABwAJAAoACgAKAAoACwALAAoADAANAA8ADwAOAA4ADgANAA4ADwAQABIAEgASABIA
EgARABIAEgASABMAFgAYABoAGAAYABgAGgAcABwAHQAeAB8AIAAjACQAJAAkACYAJgAo
ACoALQAwADEAMgAzADQANgA4ADgAOwA+AD8AQgBFAEQARQBHAEgASQBLAE4AUQBQAFAA
UABQAFAAUABPAE8ATwBPAE0ATABKAEgASABFAEQARABDAEIAPAA8ADkANwA0ADIAMAAw
ADAALwAsACoAJwAlACQAIgAiACEAIAAeABoAGgAaABoAGgAZABoAGgAaABoAGgAaABgA
EwASABEAEwATABMAEwARABEAEAAPABAAEAARABIAEgASABIAEgARABEAEQASABIAEwAT
ABMAEAAPAA8ADwAPAA8AEAARABMAFAAUABMAEQARABEAEQASABMAFAAWABUAEwASABEA
EwATABQAFQAUABIAEAAOAA8ADwAPABAAEgATABMAEwAUABQAFAAUABMAEwATABMAEAAQ
AA8ADwAPAA8ADgAOABEAEgASABEADwAOAA0ADAALAAwADwASABIAEQARAA8ADgANAA0A
DQAQABAAEAAQABIAEAAQABAADgAOAA4ADgAMAAoACgALAAsACwALAAwADwAQABEAEwAQ
AA8ADwAPABIAEgATABQAFgAWABUAFQATABMAEwAUABYAGAAZABkAFwAXABcAFwAbABwA
HQAdAB0AHQAbABsAGgAZABgAFgAYABcAFgAUABAADgANAA0ADAAKAAoACQAIAAcABgAG
AAcABwAHAAcACQAJAAgACAAGAAUABQAFAAMABAAEAAQABgAGAAYABQAFAAUAAwAEAAkA
DQAUABgAGQAZAB0AKAA4AEsAYgB+AJgArgC9AMIAuwCjAIAAVAAnAPj/yf+g/4L/cv9x
/3f/gf+I/4//k/+c/6n/sf+y/7L/sv+y/7X/uf+9/8L/xf/F/8T/w//D/8P/xf/G/8b/
yP/H/8f/x//J/8z/y//L/8n/y//K/8v/zf/O/9H/2//k/+3/9P/6//7/AgACAAIAAQD/
/wEAAgACAAIAAwAFAAYABgAFAAUABgAFAAUABgAHAAcABQAFAAUABgAIAAgACAAIAAcA
CAAIAAgABgAIAAkACgALAAwADQAQABQAFAAVABYAGQAaAB0AHgAcABwAHgAeAB8AIAAi
ACQAKAAqACwALgAyADQANAA3ADgANwA4ADkAPAA9AD8AQABAAEEAQwBFAEYARgBGAEYA
RABEAEMAQwBAAD8APAA6ADYANAA0ADEAMgAyADEAMAAuAC4AKwApACUAIgAfAB4AHAAb
ABgAFgATABEAEAAOAAwACwAKAAgABwAIAAkACgAGAAEA/v/6//r//P/+/wAAAAD9//7/
///7//n/9//1//f/9//2//X/9//4//r//P/6//j/9v/0//b/9//4//r/+f/5//j/9//4
//f/9//3//f/9//4//n/+//8//z/+//7//v/+//7//n/9//1//T/9//3//j/+f/3//f/
+P/5//v/+v/5//j/+f/5//n/+v/4//f/9f/z//b/9v/2//b/8//z//P/8//z//T/9P/1
//X/9f/0//T/9P/0//P/8f/y//L/8v/y/+7/7v/w//L/8P/v/+//7f/u/+//8f/z//D/
8v/y//D/7v/u/+7/7v/w/+7/7v/v//H/8f/x//L/7//u/+3/7f/r/+v/7P/t//H/8v/0
//b/8//y//D/7//w//H/8v/0//b/+P/5//n/9//3//f/9//7//z//f/9//z/+//4//f/
+P/5//r/+v/6//n/+P/2//P/8P/u/+3/7v/s/+z/6//q/+n/6P/o/+n/6f/p/+n/5//n
/+b/5v/m/+X/5f/l/+f/6P/o/+j/5v/m/+b/5f/n/+n/6f/q/+3/7//w//D/8//3//v/
BgAYACsAQABaAHQAigCdAKwAswCpAJAAaAA5AAgA0/+g/3r/XP9N/1H/W/9k/2v/cf92
/33/if+Q/5T/lP+W/5v/nf+h/6b/qf+p/6j/qf+r/63/rf+u/67/rv+t/63/rf+x/7T/
tf+3/7f/uf+2/7f/t/+6/73/w//M/9X/3v/i/+T/5v/o/+r/6//r/+//8P/w//D/8P/x
//H/8P/y//P/9f/1//P/9P/1//X/9f/1//X/9v/6//r/+v/6//n/+v/6//r//P/+////
AAACAAIAAgAEAAQABAAFAAYACQAMABEAFAAUABQAFgAWABkAGgAcAB4AIgAkACYAKAAo
ACoAKgAtADEAMQAzADUANQA1ADYANgA4ADkAOwA9AEAAQABAAEAAPgA+AD0APQA9AD0A
OwA6ADYANAA0ADEAMAAwAC8ALgAqACoAJwAlACAAHgAcABwAHQAdABsAGgAWABMAEQAO
AAwACwAKAAgACAAIAAgACAAFAAMAAwACAAIAAgACAAIAAQD9//3//f/7//v/+//7//v/
+//6//n/+P/4//n/+v/7//z//f/+//v/+//7//z/+v/7//v/+//7//v//P/9//3//f/+
//////8AAAAA/////////////wEAAQABAAIAAgABAAEAAQD/////AAABAAMAAgABAAAA
////////AAAAAAEAAQABAAIAAgACAAIAAQABAAEAAQACAAIAAQABAP/////+//7//f/+
//7//f/9//7///8AAPz//P/+/wAAAQABAAIAAQD/////AAABAP7//v8AAAAAAgAAAAAA
AAAAAAAA/v/+////AQABAAEAAgAAAAAAAAABAAIAAwAFAAcABwAGAAYABgAIAAgABwAH
AAkACQAJAAoACwAMAAwACwAMAA0ADgAPAA8AEAARABEAEwATABEAEQARABEAEQAQAA4A
DQAMAAoACgAIAAcABwAEAAIAAgABAAIAAQAAAAAAAQABAAEAAQAAAP///f/8//////8A
AAEA//8AAAAAAAAAAAAAAAD//wMAAQABAAIAAwAFAAgADAARABMAGwAoADoASwBgAHoA
lACoALkAwgC9AKkAhABWACsA/P/L/6T/hv94/3n/f/+D/4j/jf+R/5j/o/+t/7L/tP+0
/7T/t/+3/7n/vv/B/8H/xP/H/8X/w//B/8L/wv/C/8H/w//H/8n/yv/J/8f/x//J/8j/
yf/N/9T/2//j/+z/8f/0//b/+P/6//z//v////////8AAAAAAAACAAMAAwACAAIAAwAF
AAUAAwAEAAUABQAGAAcACAAKAAsACgAJAAgACQAKAAoACgAMAA4ADwAQAA4ADgAOABAA
FAAUABUAFgAVABYAGQAaABsAHAAfACAAIwAkACYAKAAoACoALAAuADIANAA0ADcANwA3
ADkAOwA6ADsAPQA+AEAAQQBDAEUARQBEAEMAQgBDAEQARABFAEMAQwBBAEAAQAA+AD4A
OwA6ADoAOQA4ADIAMgAvAC0AKwAqACkAKgAoACcAJAAiACEAHwAeABwAHAAbABoAGAAV
ABQAEwASABMAEQARABAADgAOAA4ADgAPAAsACwALAA0ADQANAA0ACwALAAoACQAKAAoA
CwAMAAsACgAJAAgACQAJAAkACgAKAAsACwALAAgABwAHAAcACAAJAAsADQAMAAwACwAJ
AAkACQAJAAkACwALAAsADAAKAAkACQAJAAsACwAMAA0ADQAMAAsACgAJAAkACQAKAAwA
DQANAA0ACwAKAAkACAAIAAkACgALAAoACgAJAAkACQAJAAgACAAJAAoACgAJAAYABgAG
AAYABQAGAAkADAAKAAkACQAHAAcABwAIAAkACgAKAAoACgAIAAYACAAIAAgACAAKAAgA
CAAJAAcABwAHAAgACgAKAAoACwALAAsADAANAAwADAANAA4AEAAQAA8ADwANAA0ADQAO
ABEAFAAWABcAFQAVABUAFQAVABYAFwAXABkAGQAXABcAFQAVABUAFAAWABUAFAASAA4A
DAALAAsACgAIAAgABwAHAAcABwAIAAgABwAGAAUABwAHAAYABgAGAAUABQAFAAUABgAG
AAYABgAGAAYABQADAAMAAwAEAAcADQASABYAFQAXAB0AKgA8AE8AZgCAAJoArgC9AMQA
uwCjAIAAVAApAPz/z/+o/4z/fP97/4P/if+Q/5f/m/+k/6//t/+6/7j/tv+4/7n/vf/D
/8j/zf/P/87/zf/N/8v/zf/O/9D/0v/P/83/zf/P/87/z//R/9H/0//U/9X/1//a/+H/
6f/w//f//v8CAAYACAAHAAgACAAHAAcACAAIAAgACgALAAsACgAKAAsADQANAA8AEAAR
ABEAEQARABEAEgASABIAEgASABMAFAAUABQAEwAUABQAFAAVABYAFwAaABoAGgAbABwA
HwAgACMAJAAnACgAKwAsACoAKgArACwAMAAyADQANgA4ADoAOgA9AEEAQQBDAEUARABF
AEcASABHAEcASABJAEwATABMAEwASABIAEcARwBIAEkASABIAEgARgBGAEMAQABAAD8A
PgA8ADwAOQA3ADIAMAAuAC4ALAArACgAJgAmACUAJQAkACMAIQAfABwAGwAcAB0AHgAc
ABkAGAAWABQAFAAUABQAEwAPAA8ADwANAA0ADQANAA8ADwAOAA0ACwAKAAoACgAMAAwA
DAAMAA0ADQANAA4ADAANAA0ADQANAA0ADgAPAA4ADQANAA0ACwAMAAwACwAMAA0ADgAP
AA0ADQANAA4ADAALAAsACwAJAAkACgALAA0ADAALAAoACAAHAAYABgAHAAkACgALAA4A
DgAOAA4ACwAJAAcABQAFAAYABgAHAAoACwALAAwACwAKAAgABQAEAAQABAAEAAIAAgAE
AAYABgAFAAUAAwABAAEAAgADAAAAAgACAAQABgAGAAYABgAFAAIAAQABAAMAAwADAAQA
BAAEAAQABQAEAAMAAwADAAUABgAIAAoACQAIAAYABQAHAAcABwAIAAwADgAPAA8ADAAL
AAoACQAMAA4AEAARABAADwAMAAsACQAJAAkACAALAAsACwAKAAUAAgAAAP///v/8//z/
+//6//n/+P/4//f/9//3//f/+v/7//v//P/7//n/+P/3//f/+P/4//j/+P/4//j/9//3
//f/9//4////AwAEAAgACwALAA8AHAAyAEcAXgB2AIwAogCzALgArwCdAHgASAAdAO7/
uf+Q/3D/YP9h/2n/c/98/4P/h/+M/5X/nf+g/57/nv+g/6X/qf+x/7j/u/+5/7j/uf+5
/7n/uf+6/7r/uP+5/7n/u/+//8L/w//D/8H/v/++/8H/wf/C/8n/0f/e/+X/7P/w//D/
8P/w//L/8//z//X/9v/2//b/9v/3//f/9v/4//n/+//7//r/+v/6//n/+//7//v//P8B
AAIAAwAEAAIAAgABAAAAAAACAAMABAAGAAYABgAIAAoACgALAAwADQAOABEAEgASABIA
FAAUABYAGAAbAB4AIAAiACQAJgAnACgAJwApAC4ALwAyADUANAA1ADcAOAA6ADsAPQA/
AD8APgA9ADwAOAA4ADcANwA5ADkANwA2ADMAMAAvACsAKAAoACcAJgAkACQAIQAfABsA
GAAVABQAEwATABEAEAAOAAsACQAGAAQAAwACAAAA/P/8//z//P/6//f/9v/0//T/9P/0
//T/9f/x//H/8f/x//H/8f/x//H/8f/w/+//7P/s/+3/7v/w//D/8P/w/+3/7f/t/+7/
7P/t/+3/7f/v/+//8P/x/+//7//w//H/8f/y//L/8f/x//H/8f/x//H/8f/x//L/8v/x
//H/8f/v/+//8P/x//T/9P/0//T/8//z//P/9P/z//P/8v/x//T/9P/0//T/8f/x//H/
8f/y//L/8f/x/+//7//u/+7/8P/y//P/8//y//L/8v/y/+7/7v/w//L/9P/z//P/8f/v
/+//8P/x//D/8P/y//T/8v/y//L/8v/w/+7/7v/v//H/8f/x//L/9P/0//T/9f/z//P/
9P/1//j/+P/5//r/+P/4//f/9//5//n/+f/6//r//P/9//3///////////8BAAIAAwAD
AAUABQADAAMABQAFAAUABAADAAEA///8//r/+P/3//f/+P/2//b/9f/y//H/8P/w//L/
8//0//X/9P/z//H/8P/y//H/8f/x//H/8v/y//L/8v/y//L/8f/z//P/8//0//X/9f/2
//r/AQAFAAsAEgAiADUASgBiAHoAkgCnALYAuQCtAJIAZgA5AAoA1/+o/4T/bP9l/2n/
b/92/3v/ff+C/43/m/+k/6j/qv+q/6n/qf+r/7D/tf+3/7j/uf+7/7v/vf+8/7z/uP+3
/7f/u/+//8L/w//D/8H/w//C/8P/w//G/8v/0//c/+X/6v/u//L/9P/2//j/+f/5//v/
/P/8//z//P/9//3//P/+////AQABAP//AAABAAEAAwADAAMABAAGAAYABgAGAAUABgAG
AAYABwAKAAwADgAMAAwADAAOABIAEgATABQAFQAWABkAGgAbABwAHwAgACMAJAAmACgA
KQAqACsALAAwADIAMgA1ADcANwA5ADsAOgA7AD0APgBAAEEAQwBFAEQARABEAEQAQwBE
AEQARQBFAEUAQwBCAD4APAA8ADkAOAA4ADcANgAwADAALQArACkAKAAnACgAKAAnACQA
IgAgAB0AGwAYABoAGQAYABYAEwASABEAEAAPAA0ADQAMAAoACgAKAAoABwADAAMAAwAE
AAUABgAHAAYABQADAAEAAAAAAAEAAgACAAIAAgACAAEAAQABAAIAAgADAAMAAwACAAEA
AQABAAEAAQACAAMAAwAEAAQAAwADAAMAAwADAAUABQAFAAYABAADAAMAAwADAAMABAAF
AAMAAgABAAAAAQABAAEAAgACAAMAAwADAAMAAgABAAAAAQABAAEAAQACAAIAAQABAAAA
///9//z///8AAAAA///+//7//v/+//z//P/+/wAAAAD//////f/7//v//P/9//7//v/+
//7//v/8//z//P/8//z//f/8//3////+//3//P/8//7//v/+/////////wAAAQAAAAAA
AQACAAQABAADAAMAAQABAAEAAgAGAAgACQAJAAsACwALAAsADAAMAAwACwAMAA0ADAAN
AAwACwAKAAgACAAHAAYABAAEAAIAAQABAP///P/7//n/+f/5//n/+v/7//v/+//7//v/
+//6//r//P/7//v/+//5//r/+v/6//z//P/8//v/+f/5//n/+v/9////BAAIAA0ADQAR
ABoAKAA5AFAAaACGAJ4ArwC4ALUAowCEAFoALQACANP/qv+M/3b/b/9z/3v/gv+H/43/
lP+f/6n/rv+u/6z/rP+v/7P/t/+8/8H/wf/C/8H/wf+//7//wP/A/8L/w//D/8P/w//E
/8P/w//D/8X/yP/L/83/0P/V/93/5P/r//D/9P/6//z//P/+//////8AAAAA///+////
AQACAAIAAgADAAUABQADAAQABQAFAAcABwAHAAgACQAIAAcABgAIAAoACwAMAAoADAAN
AA4AEAAQABAAEgAUABQAFQAWABUAFgAZABoAGwAcAB8AIAAhACIAJAAmACgAKgAsAC4A
MAAyADIANQA2ADUANgA3ADkAOwA+AEAAPgA/AEEAQwBEAEQARABEAEIAQgBBAEEAQQBB
AD8APgA/AD4APwA9ADkAOAA2ADQAMgAyAC8ALQArACoAKQAqACYAJQAiACAAHwAdABwA
GgAZABcAFQASABEAEgATABQAEQAPAA8ADgAKAAoACgAKAAwACQAKAAsACgAJAAgABwAH
AAcABgAFAAUABgAIAAoABwAGAAUABAAEAAUABgAIAAYABwAHAAcABgAFAAUABQAFAAUA
BgAHAAcACAAIAAcABwAHAAcABwAFAAUABQAGAAkACQAKAAsACQAJAAoACwAKAAgABgAE
AAQABQAGAAgABwAHAAYABQAIAAgACAAIAAgACQAKAAsACAAIAAcABwAHAAcABgAGAAYA
BgAFAAMAAwAEAAUABgACAAIABAAGAAQAAwADAAEABAAFAAcACQAGAAYABAAEAAQABAAE
AAYABAAEAAUAAwADAAMABAAFAAYABwAJAAcABwAIAAkABwAGAAYABgAJAAoACgALAAsA
CwALAAwADAAOAA8ADwARABEAEQARABEAEgATABMAEwATABEAEQAQAA8ADgAMAA0ADQAN
AAwADAAKAAkACQAIAAYABgAFAAIAAQAAAAAAAAD///7//f/+//////8AAP///f/8//v/
+//8//z//P/8//z//P/7//3//f/9//7/AQAHAAwAEAAVABUAFQAaACgAOQBOAGgAggCY
AKcAsgCxAKMAiABgADUACgDb/67/jP90/2n/bf93/3z/hf+L/5D/l/+h/6b/qP+s/6z/
rf+x/7X/uv+//7//vP+7/73/vf+//8D/wP/C/8P/xf/D/8P/xP/D/8H/wf/D/8b/yf/L
/8r/zf/T/9z/5//s//D/8v/2//b/+P/5//n/+//8//z//P/9////AAAAAP7///8BAAEA
AgAEAAYABwAEAAMAAgACAAIAAgACAAIABAAGAAcACAAKAAwADQAOAA4ADgAOABAAEQAQ
ABAAEAARABIAFQAWABgAGgAeACAAIAAgACEAIgAmACgAKgAsAC4AMAAwADMANwA3ADkA
OwA8AD0APwBAAD0APQA+AD8AQgBCAEIAQgBCAEIAQQBBAEEAQQA/AD4AOgA4ADgANQA0
ADQAMwAyADAAMAAtACsAJgAkACIAIgAdABsAFwAUABQAEwATABIAEAAPAA4ADAAKAAoA
CgAKAAYAAwACAAAAAAAAAAAAAAAAAP3//v////7//f/8//v//f/9//z/+//6//r/+//8
//v/+v/5//j/+P/5//r//P/7//v/+v/5//n/+f/6//v//f/9//7////9//7//v/9//3/
/f/9//3/+//7//v//P/+//3//f/9//v/+//8//3//f/8//v/+v/7//v/+//8//v/+//6
//n/+//8//3//v/7//v/+//7//z//P/7//v//f/9//z//P/8//z/+//5//n/+v/7//z/
+f/4//n/+v/4//f/9//1//j/+f/7//3/+v/6//j/+f/6//v//P/8//r/+v/7//n/+f/5
//r/+v/6//r/+//5//n/+v/7//3//v8AAAIAAgACAAEAAQD///////8AAAQABgAHAAcA
BwAHAAcABwAJAAoACwALAA0ADQALAAsACwALAAsACgAKAAkACAAGAAIAAAD/////AAD+
//7//f/8//v/+v/6//n/+f/5//n/+v/7//v//P/6//n/+f/5//n/+v/6//r/+v/6//r/
+f/3//f/9//6////AwAGAAoADQANABEAHgAyAEcAXgB4AJIApgC1ALwAtwCjAIIAWAAr
APz/yf+e/37/bP9p/2//ef+C/4n/jf+S/53/pf+q/6r/qv+u/7H/tf+5/77/v/+9/7z/
v/+//8H/w//E/8T/xP/D/8P/w//D/8T/xf/H/8n/y//M/83/z//O/9P/2//k/+//9v/6
//z//v///wAAAAD//wMABAAEAAQABgAHAAcABgAFAAUABgAFAAYACAAKAAsACgAJAAgA
CAALAAwADQAOAA8AEAAQABAADgAQABEAEgAVABYAFwAaABsAGgAaABoAHQAeACEAIgAj
ACQAJwAoACkAKgAsAC4AMQA0ADcAOgA7ADwAOwA9AEEAQQBDAEUARgBHAEkASgBIAEkA
SwBNAE8AUABRAFIATgBOAE0ATQBNAE0ASwBKAEoASABIAEUAQgBCAEEAQAA+AD4AOwA5
ADYANAAyADIAMgAxAC4ALAArACkAKAAmACUAIwAhAB4AGgAaABoAGgAbABkAGQAYABgA
GAAYABgAGQAVABUAFQAUABMAEgARABMAEwASABEAEAAQABEAEgAUABQAFAAUABMAEwAT
ABQAEgATABMAEwATABMAFAAVABUAFQAWABcAFwAYABgAFwAXABcAFwAXABcAFwAXABgA
GQAZABoAGwAaABkAGQAZABsAGgAZABgAGQAZABkAGgAZABkAGAAXABoAGgAaABoAFwAX
ABcAFwAXABgAGAAZABkAGQAYABgAFwAYABgAFwAXABgAGQAaABcAFgAXABgAGgAZABkA
FwAXABcAGAAZABkAGAAXABYAGgAaABoAGgAYABYAFgAWABYAFwAWABcAGQAXABcAFwAY
ABgAGAAYABkAGwAbABwAHQAcABwAHQAeACAAIAAfAB8AHQAdAB0AHgAiACQAJQAlACcA
JwAnACcAJgAmACYAJQAnACkAKQArACoAKQAoACYAJAAjACIAIAAfAB4AHgAfABwAGgAa
ABkAGQAZABkAGgAaABkAGAAXABcAFwAWABYAFwAXABgAGQAYABgAFwAWABgAGAAYABcA
FwAXABcAFgAXAB0AIgAmACkAKwAvADgASgBbAG4AigCkALwAzwDYANMAwQCgAHIARwAc
AO//xv+o/5b/kf+V/53/ov+l/6n/sv+9/8f/zP/O/8z/yv/L/83/0//a/93/4f/i/+H/
3//f/9//3v/e/+D/4//j/+X/5f/k/+P/4//j/+f/6P/p/+v/7v/z//n/AAAJAA4AEgAW
ABoAGgAcAB0AHQAdAB4AHgAeACAAIQAhACAAIAAhACMAIwAhACIAIwAjACQAJQAmACgA
JwAmACUAJAAoACoAKwAsACoALAAtAC4ALgAuAC4AMAAyADIAMwA0ADMANAA3ADgAOgA8
AEAAQgBDAEQARgBIAEgASgBMAE4AUABSAFIAVQBVAFUAVwBZAFsAXQBgAGIAYABhAGMA
ZQBmAGYAZgBmAGUAZgBmAGcAZgBlAGIAYABfAF4AXwBdAFwAXABbAFoAVgBWAFMAUQBP
AE4ATQBOAEsASQBFAEIARABDAEMAQgBAAD8APgA8ADgAOAA4ADgANQAzADMAMgAwADAA
MAAwADIALwAwADEAMAAvAC4ALQAvAC8ALgAtAC0ALgAwADIALwAuAC0ALAAsAC0ALgAw
AC4ALwAvAC8ALwAvADAAMQAvAC8AMAAxAC8AMAAwAC8AMAAxADIAMwAyADEAMAAwADIA
MQAxADEAMgAzADUANwA2ADQAMgAwADIAMwA0ADYANAAzADEALwAwADAAMAAwADIAMwA0
ADUAMgAyADEAMQAzADMAMgAyADEAMgAyADEAMgAyADIAMgAyADIANAA2ADQAMQAvACsA
LgAvADEAMwAyADIAMgAyADMAMgAzADQAMwAzADMANQAzADIAMQAxADQANQA2ADkANwA4
ADcANgA4ADgANwA3ADYAOAA5ADkAOwA7ADsAOwA8AD4AQwBFAEQARABCAEAAQQBBAEEA
QQBFAA==
         </WaveFormData>
      </LeadData>
   </Waveform>
</RestingECG>
