# Supplementary material for: Detection of Left Atrial Enlargement Using a Convolutional Neural Network-Enabled Electrocardiogram
Source: Front Cardiovasc Med. 2020 Dec 17;7:609976. doi: 10.3389/fcvm.2020.609976 (PMC7773668; doi:10.3389/fcvm.2020.609976)
Supplement: Supplementary file 3 [file Data_Sheet_3.ZIP › normal2/1802017415_5297_0000000Q.XML]

<?xml version="1.0" encoding="Windows-1252"?>
<!DOCTYPE RestingECG SYSTEM "restecg.dtd">
<RestingECG>
   <PatientDemographics>
      <PatientID>1802017415</PatientID>
      <PatientAge>67</PatientAge>
      <AgeUnits>Years</AgeUnits>
      <Gender>Female</Gender>
      <PatientLastName>wangxiaoyun</PatientLastName>
   </PatientDemographics>
   <TestDemographics>
      <DataType>Resting</DataType>
      <Site>1</Site>
      <AcquisitionDevice>MAC55</AcquisitionDevice>
      <Status>Unconfirmed</Status>
      <Priority>Normal</Priority>
      <AcquisitionTime>09:23:24</AcquisitionTime>
      <AcquisitionDate>03-21-2017</AcquisitionDate>
      <CartNumber>1</CartNumber>
      <AcquisitionSoftwareVersion>009C</AcquisitionSoftwareVersion>
      <XMLSourceVersion>MAC5000 v1.0</XMLSourceVersion>
   </TestDemographics>
   <RestingECGMeasurements>
      <VentricularRate>70</VentricularRate>
      <AtrialRate>70</AtrialRate>
      <PRInterval>160</PRInterval>
      <QRSDuration>76</QRSDuration>
      <QTInterval>394</QTInterval>
      <QTCorrected>425</QTCorrected>
      <PAxis>13</PAxis>
      <RAxis>19</RAxis>
      <TAxis>28</TAxis>
      <QRSCount>12</QRSCount>
      <QOnset>226</QOnset>
      <QOffset>264</QOffset>
      <POnset>146</POnset>
      <POffset>188</POffset>
      <TOffset>423</TOffset>
      <ECGSampleBase>500</ECGSampleBase>
      <ECGSampleExponent>0</ECGSampleExponent>
   </RestingECGMeasurements>
   <Diagnosis>
      <Modality>Resting</Modality>
         <StatementCount>2</StatementCount>
         <LabelText>12SL ��ϳ���</LabelText>
      <DiagnosisStatement>
         <StmtFlag>ENDSLINE</StmtFlag>
         <StmtText>�������</StmtText>
      </DiagnosisStatement>
      <DiagnosisStatement>
         <StmtFlag>ENDSLINE</StmtFlag>
         <StmtText>���� ECG</StmtText>
      </DiagnosisStatement>
   </Diagnosis>
   <Waveform>
      <WaveformType>Rhythm</WaveformType>
      <WaveformStartTime>0</WaveformStartTime>
      <NumberofLeads>8</NumberofLeads>
      <SampleType>CONTINUOUS_SAMPLES</SampleType>
      <SampleBase>500</SampleBase>
      <SampleExponent>0</SampleExponent>
      <HighPassFilter>16</HighPassFilter>
      <LowPassFilter>150</LowPassFilter>
      <ACFilter>NONE</ACFilter>
      <LeadData>
         <LeadByteCountTotal>10000</LeadByteCountTotal>
         <LeadTimeOffset>0</LeadTimeOffset>
         <LeadSampleCountTotal>5000</LeadSampleCountTotal>
         <LeadAmplitudeUnitsPerBit>4.88</LeadAmplitudeUnitsPerBit>
         <LeadAmplitudeUnits>��V</LeadAmplitudeUnits>
         <LeadHighLimit>2147483647</LeadHighLimit>
         <LeadLowLimit>268435456</LeadLowLimit>
         <LeadID>I</LeadID>
         <LeadOffsetFirstSample>0</LeadOffsetFirstSample>
         <FirstSampleBaseline>0</FirstSampleBaseline>
         <LeadSampleSize>2</LeadSampleSize>
         <LeadOff>FALSE</LeadOff>
         <BaselineSway>TRUE</BaselineSway>
         <ExcessiveACNoise>FALSE</ExcessiveACNoise>
         <MuscleNoise>FALSE</MuscleNoise>
         <LeadDataCRC32>4167817233</LeadDataCRC32>
         <WaveFormData>
2v/a/9r/2v/X/9b/1f/U/9b/1v/W/9b/1//Y/9n/2v/Y/9b/1P/S/9T/1v/Y/9r/2P/W
/9T/0v/U/9T/1P/U/9X/1v/X/9j/1//W/9X/1P/V/9b/1f/W/9b/1f/V/9X/1P/V/9j/
2v/c/9z/3f/d/9v/2//b/9z/3v/g/+P/4//j/+T/6P/q/+j/5//n/+f/6P/m/+b/5f/k
/+P/4//i/+X/5v/m/+b/5P/i/+D/4P/d/9n/1f/R/9D/0P/Q/9D/z//O/83/zP/N/8//
0P/S/9D/zv/O/8z/zv/P/8//z//R/9H/0f/R/8z/y//L/8r/zf/Q/9H/0v/Q/8//zf/N
/8n/yv/O/9P/0//L/8P/wf/E/8v/1v/t/xAANABZAHoAlwCrALEApACDAFIAKQAJAOX/
wv+t/6T/nv+Z/5//pv+w/7r/xP/I/8z/z//L/8f/x//J/8z/zf/P/9D/0P/P/8v/y//L
/83/zf/P/8//z//P/83/zP/L/8v/y//N/83/0f/U/9T/1P/O/8v/yv/J/8z/0P/R/9X/
0//R/83/zf/Q/9H/0v/V/9T/1P/S/9L/0P/M/8z/z//U/9b/2P/a/9n/0//Q/8//0f/V
/9f/1//a/9r/2f/W/9b/1v/V/9X/1//Z/93/3//d/9z/3P/Z/9f/2v/c/9//4//k/+T/
5P/i/9//4P/g/+T/6f/s/+3/6v/p/+j/5f/q/+r/6v/t//L/8v/w//D/7//t/+z/7P/w
//H/8f/x//D/7v/r/+r/7P/v//D/8P/y//H/8P/v/+r/5v/k/+P/5f/o/+n/6f/n/+f/
5v/i/+D/4P/h/+P/4f/i/+P/4//h/9z/2f/a/93/4P/i/+D/3v/d/9v/2f/c/+D/4f/g
/+D/4P/f/97/2v/X/9n/2//e/9//3//g/97/3f/b/9n/2//b/9z/3v/i/+L/4f/h/+D/
3v/c/9v/4P/k/+X/5f/i/+D/3f/c/9//4f/i/+L/5f/l/+X/5f/k/+P/4v/i/+T/5v/m
/+b/5f/l/+X/5f/l/+X/5f/l/+b/5//n/+j/5v/l/+X/5f/p/+r/6//s/+n/6P/n/+X/
5f/o/+n/6f/q/+z/7f/s/+r/5//l/+T/6P/q/+v/7f/r/+n/6f/p/+f/5//o/+j/6v/r
/+z/7P/r/+r/6f/o/+v/7P/u//H/7f/s/+v/6f/p/+v/7P/s/+7/7v/t/+z/6v/q/+n/
6f/s/+7/7//w/+7/7v/t/+3/7f/s/+z/7P/2//L/7v/w/+7/7v/u/+7/7f/u/+//7//v
/+//8P/x//T/9v/2//b/+v/7//z//f/6//r/+f/6//7///8CAAQABgAIAAgABwAJAAkA
CAAGAAcABwAIAAkACAAGAAQAAgAEAAQABQAEAAAAAAD9//n/8//v/+7/7v/x//L/8//0
//H/8P/v/+//8P/y//P/8v/w/+7/8P/x//P/8//z//P/9f/1//P/8//z//L/8f/y//X/
9v/3//f/9f/v/+3/8v/w/+3/7f/v/+//6//q/+///v8VADIAVAB9AKoAzQDnAPkA9ADV
AKAAaQA9ABcA8v/X/87/zP/J/8n/0P/W/9z/6P/y//b/+f/7//X/8v/z//X/9f/3//j/
+P/3//X/9f/1//f/9//5//n/+f/6//n/+f/5//j/9//4//f/+v/+////AAD7//n/+f/5
//v//v/+/wEAAQD///v/+//5//n/+f/7//7/AAAAAAIA/v/6//r//f///wAAAQACAAQA
AQABAAMAAQADAAMAAQAFAAYABgAEAAQABAADAAMAAQADAAcACQAMAAwADQALAAcACAAI
AAkADAAOAA8AEAAPAA0ADwAQABIAFQAWABUAFAAVABYAFQAXABYAFQAXABwAHAAaABoA
GgAZABkAGgAbABsAGgAZABsAGgAYABgAFgAZABoAGgAbABsAGwAbABkAFgAVABUAFQAW
ABUAEwASABMAEwAQAA4ADAALAAsACgAMAA4ADwAMAAgABgAIAAcACgAMAAoACwALAAoA
CQAIAAoACQAGAAoACgAJAAgABgADAAUABwAHAAcABgAGAAcABwAGAAUAAwADAAQABgAK
AAoACQAJAAcABgAFAAUABwAKAAoACQAKAAoACQAKAAgACQAJAAgACgALAAwADQAKAAkA
CAAIAAoADAAMAAwADQANAA0ADQAMAAsACgAJAAwADQANAA4ACgAJAAkACQAKAAoACgAK
AAsADAANAA0ACAAKAAoACQAMAA4ADwAOAA0ACwAKAAoACwAMAAwADQAPAA0ADQANAAwA
CwALAAoADQANAA0ADAAKAAoACgAKAAgACAAJAAsACQAKAAsACwAKAAsACwAKAAsADAAM
AAwACwAKAAgABwALAAwADAAMAA4ADgANAA0ADAAKAAkACAAMAA4ADAAMAAwADAAIAAgA
CAAHAAgACQALAA0ADwAQAA8ADgARABEAEQARABIAFAAVABgAGAAXABgAGAAfACIAIwAj
ACAAHwAdABoAGwAbABwAHQAeAB4AHgAeABoAGAAXABQAEwAUABIADwAIAAMAAQAAAAEA
AgADAAQABAAEAAQABQAEAAQAAwAAAAEAAAADAAUABAADAAIAAQADAAMAAQABAAIAAgAC
AAQAAQAAAP///f8BAP///f/8//j/9f/x/+v/5//p//D//f8QACMAPABgAIUAqADJAN8A
6wDoAMcAjABVAC8ACQDi/8n/wv/E/8n/yf/I/8z/0v/Y/+D/6P/r/+//8//x//H/8v/x
/+7/7P/p/+X/6P/r/+7/8//v/+//7f/r/+z/6//r/+v/7P/t//D/8f/w//D/7f/q/+r/
6//u//H/8P/w/+3/7f/w/+//7P/t/+//8f/z//f/9v/0//D/7v/w/+7/8P/1//T/9P/0
//T/9f/x//D/8f/z//f/+f/5//r/+P/1//D/8v/0//X/9//0//X/+P/5//n/+P/4//X/
9v/6//3/AQAAAP7/+//4//r/+/8AAAQABAAFAAQAAQACAAMABAADAAYABgAGAAkACwAK
AAcABgAHAAcACAAKAAoACQAHAAUABgAGAAUABgAGAAkACgAKAAgABQACAP//AAAAAAIA
BQADAAIA///7//r/+//7//j/+v/6//v//f/4//b/9P/x//T/8v/y//b/8//0//T/8P/y
//H/7//t/+//8v/y//D/7//u/+z/6v/s/+v/7//z//L/8f/v/+7/7//v/+7/7f/v/+//
8P/y//D/7v/r/+n/7f/u/+//8f/v//D/7v/r/+7/7v/t/+7/7f/v//D/8P/w/+//7v/t
//D/8f/y//T/8f/y//H/8P/x//H/8f/x//H/8f/x//H/8P/v/+3/7P/u/+//8f/z//L/
8P/u/+z/7//w//H/8f/u//D/8P/v/+3/7v/u/+z/7f/t/+7/8P/v/+7/7P/r/+z/6//s
/+3/7f/t/+7/7v/u/+3/7P/q/+v/7P/t/+7/6//q/+r/6//q/+r/6v/p/+v/7f/u/+7/
6//q/+j/5v/p/+r/6v/r/+r/6v/p/+j/6P/q/+r/6v/q/+r/6v/o/+j/6P/n/+j/6f/r
/+3/7//w/+//7v/u/+3/7P/r/+7/8P/x//T/9v/1//b/9v/7//7///////7//f/7//j/
9v/1//X/9f/3//j/+f/6//b/9P/z//D/7//w/+7/6//m/+H/3//e/+D/4P/g/+D/4f/i
/+P/5f/h/+D/3v/a/9z/3P/g/+P/4f/h/+H/4f/h/+H/3//f/+D/4P/g/+L/4f/g/9//
3f/f/+H/4f/i/+T/4f/X/9H/0//Z/97/6/8GAB8AOgBaAHUAjAChAKcAlwB4AFEAKgAL
AOv/xf+u/6n/qv+w/7f/uf+4/7z/xP/K/87/1P/X/9f/2f/X/9n/3P/d/9v/2v/Y/9X/
1//Z/9v/3//c/93/3P/b/9v/2f/Y/9f/2P/Z/9z/3f/b/9z/2v/Y/9b/1//a/93/3f/e
/9z/3f/f/93/2f/Z/9v/3f/f/+P/4f/e/9n/1v/X/9b/2f/f/97/3v/e/97/4P/d/93/
3//d/+H/4//j/+T/4v/f/9r/3v/g/+H/4//h/+P/5//p/+j/5v/l/+H/4//o/+z/8f/u
/+z/6f/m/+f/5//r/+7/7v/x//L/8f/x//H/8f/v//P/9P/1//n/+P/2//L/8P/y//P/
9f/4//j/9//1//P/8//y//D/8P/x//X/9//4//b/8//w/+3/7f/s/+3/7//v//D/7//t
/+r/6f/n/+L/4//k/+b/6f/k/+L/4P/d/9//3v/f/+T/4v/k/+X/4v/g/9//3f/b/97/
4v/j/+L/4f/g/97/3P/e/93/4f/l/+L/4f/f/97/4P/f/93/2//d/9//4v/m/+b/5P/h
/9//4v/i/+L/4//i/+T/4//h/+L/4v/h/+L/5f/n/+j/6P/m/+X/5P/j/+b/5//o/+r/
6f/q/+n/6P/n/+f/5//n/+j/6f/q/+v/6v/p/+f/5v/n/+n/7P/v/+3/7P/r/+r/6v/q
/+r/6f/o/+z/7v/v/+z/7P/r/+j/6v/r/+3/8P/v/+7/7P/r/+z/6//s/+3/7//v//D/
8P/v/+3/6//o/+r/7P/u//D/7//u/+7/7//u/+7/7v/t//D/8//1//b/8//y//D/7v/x
//L/8v/z//L/8v/x//D/8P/u//D/8//0//X/9v/x//D/7//t/+//8f/0//f/+P/6//r/
+v/5//n/+f/5//r//P/9/wAAAAD//wAAAAAHAAoACwALAAkACQAIAAYAAwABAAAA//8E
AAYACAAKAAgABgAFAAIAAgACAP//+//3//P/8v/y//H/8P/v/+7/8P/y//T/9//2//b/
9f/y//P/8v/1//f/9v/1//T/8//z//P/8f/x//X/9v/3//r/+P/2//T/8f/z//X/9f/4
//r/+//3/+//5//n/+7/+/8MACMAPgBYAHcAlACrALkAvwCwAI8AZAA/AB8A/f/a/8f/
xv/G/8f/zf/Y/+L/5P/o/+z/7P/v//P/9f/1//f/+v/7//n/+P/2//P/9P/1//b/+f/3
//n/+f/5//v/+f/4//f/+v/7//7////9//7//P/6//f/9//5//v//P/+//3////9//v/
9//3//r//f8AAAUAAgAAAPz/+v/9//z///8FAAQABAAEAAQABAD///3//f8AAAUACAAJ
AAoACAAFAAAAAgAEAAUABwAFAAcACwANAAoACAAHAAMABAAIAAsADwAPAA4ADAAKAAsA
CwAPABIAEgAVABYAFQATABMAEwARABcAGAAZAB0AHAAaABYAFAAWABcAGQAcABwAGwAZ
ABcAFwAWABQAFAAVABkAGwAcABkAFwAVABMAEwASABMAFQAVABYAFQATAA8ADwAOAAoA
DAAOABEAFQAOAAwACgAHAAkABgAFAAgACQAMAA4ADAALAAkABgADAAYACgALAAoACQAI
AAYABAAEAAMABwALAAsACwAKAAoACgAJAAcABQAGAAcACQAMAAwACgAHAAUABwAIAAkA
CwAMAA4ADQALAAkACAAGAAYACgANAA8AEAAOAA0ADAALAAwADQAOABAADgAQABAAEAAN
AA0ADQANAA4ADwAQABEAEAAPAA0ADAAOAA8AEQATABEAEAAPAA4ADAAMAAwACwALABAA
EwAVABMAEgAQAAwADwAPABAAEgARABIAEgATABAADQAMAAsADgAPABEAEgAQAA8ADgAM
AA8AEAARABIAEQAQABAAEQAMAAwADAALAA4AEQATABQAEgAQAA0ACgANAA4ADgAPABAA
EAAPAA4ADAAMAAsACwANAA4AEAASABAADgAMAAwACgAMAA4AEAASABAAEAAQAA8ADwAP
ABAAEQAUABYAFgAWABUAFQAVABUAFgAYABkAHAAcABsAHAAcACEAJAAlACUAJwAnACYA
JAAjACEAIAAfACEAIgAjACQAIgAgAB8AHAAaABoAFwATABAADQANAA4ADAAKAAgABgAI
AAoADAAPAAwADAALAAgACgAIAAoACwANAA0ADQANAAoACQAGAAUACQAKAAsADgANAAwA
CwAJAAkACQALAAwADAALAAUAAQD9//v//P8HACAAQwBiAIIApQDEAN0A7wDvANoAswCC
AFkANQAPAPD/4f/Y/9T/1f/d/+b/8P/8/wIABAAEAAUABwAFAAUABwAKAAsACQAIAAYA
AwACAAMABAAHAAgACwAMAA0ADAAJAAcABQAGAAcACgALAAsADAAKAAgABQAFAAcACQAJ
AAwADAAPAA4ACwAGAAUACQALAA0AEQAPAA4ACwAKAAkABgAHAAsADQAOAA8AEAAOAAkA
BwAHAAkADwATABUAFQASAA4ACAALAAwADAANAA8AEQAVABcAFAASABEADQANABIAFgAb
ABkAGAAWABQAFAATABYAGAAZAB0AHwAfABwAGwAaABcAHAAeACAAJQAlACQAIQAgAB4A
HQAdAB4AIwAjACIAIQAfAB4AHAAcAB4AIQAiACIAIQAfAB0AGwAcABoAGgAbABoAHAAc
ABsAFgAVABMADgAQABIAFQAZABQAEgAQAA0ADQAKAAkADAAPABIAFAASAA8ADQAKAAcA
CgAOAA8ADgAPAA4ADAAKAAoABwAJAAsADAANAA0ADgANAAsACAAFAAcACQAMABAADgAM
AAkABwAIAAgACAAJAAsADgAOAA0ACwAKAAgACAAKAA0ADwAQABAADwAOAA0ADQANAA0A
DgAQABIAEgASABAADwAOAA0ADgAPABAAEQAPAA8ADgAOAA0ADQAOAA8AEAAQABAAEAAO
AA4ADgANAAwAEAASABMAEAAQAA8ADAANAA0ADgAQAA8AEAAQABEAEAANAAwACwAOAA8A
EQASABIAEQAQAA4ADgAOAA4ADgAOAA4ADwARAA0ADAALAAkACgANAA8AEAAPAA4ADAAK
AAwADAALAAsADQAOAA4ADgANAAwACgAJAAwADAANAA4ADAAMAAoACgAKAAoACgAMAA4A
DwAMAAsACwALABAAEgASABIAEwATABMAEwAQABAADwAQABUAFwAbAB4AHwAgAB8AHQAf
AB8AHgAcAB4AHQAdAB0AHAAaABgAFgAXABgAGgAaABcAFgASAA0ACQAFAAQABAAEAAQA
BAAEAAEAAAD/////AgAEAAUABAABAP7/////////////////AAABAAAAAQAAAP7//P/8
////AAABAAEA/f/7//3//P/4//n/+//5//P/8f/4/wEACAAVADYAXgCHAK4AzwDpAPUA
7gDNAJgAYwA7ABkA+P/f/9D/yP/J/8n/yP/Q/97/6P/w//b/+f/5//n/9//3//j/9//3
//j/+P/3//P/8//z//X/9f/3//f/9//5//f/9v/1//X/9f/3//f/+P/6//n/+P/z//H/
8f/x//P/9v/2//n/+//5//X/9f/z//P/8//1//n/+v/5//r/9//y//H/8//0//b/+P/6
//v/9//2//f/9f/3//f/9f/5//r/+v/4//j/+P/3//f/9f/3//v//f/9//z//P/5//b/
+P/5//v///8AAAAAAAD+//v//P/8//3/AQADAAMAAgADAAQAAwADAAIAAQADAAgACAAG
AAYABgAFAAUABgAGAAUAAwABAAQABAADAAQAAQADAAMAAgAEAAMAAgABAAAA/v/+////
//8AAP///f/9//3//P/4//X/9P/0//X/8//0//X/9f/z/+7/6//s/+3/8P/y//D/8v/x
/+//7f/r/+z/6v/m/+v/7P/s/+z/6v/n/+n/6//q/+v/6//s/+7/7f/r/+n/6P/n/+f/
6P/r/+z/7P/t/+z/6v/o/+f/6f/s/+z/6//t/+z/6v/q/+j/5//l/+L/5f/l/+X/5f/k
/+P/4v/i/+T/5v/m/+b/5f/l/+X/5f/i/+H/4P/f/+L/4//j/+T/4P/f/9//3//i/+L/
4v/i/+D/4P/g/9//2//c/9v/2f/c/97/3//e/93/2//a/9r/2f/a/9r/2//b/9n/2f/Z
/9j/1//X/9b/2v/b/9z/3P/a/9j/1v/U/9X/1v/Y/9v/2P/Y/9j/1//V/9X/1P/S/9X/
1v/W/9b/1f/U/9L/0f/R/9L/0v/S/9b/2P/b/9b/0v/Q/87/zP/N/9D/0//V/9T/0//T
/9P/1f/W/9X/1P/W/9f/2P/Z/9j/2P/X/9j/3P/d/+D/4v/l/+b/5f/j/+P/4//i/+D/
4v/h/+H/4f/f/97/3f/c/97/3v/f/97/2P/W/9H/y//I/8X/xf/G/8f/yP/J/8r/x//G
/8X/xf/G/8j/yf/I/8f/xP/F/8X/xf/F/8X/xf/G/8f/xv/H/8X/xP/D/8T/xf/G/8f/
x//J/8X/wf/C/8L/wf/B/8H/v//D/8j/0//o/wMAIgBGAGsAhgCPAI8AgQBcACkAAgDt
/8//rf+Y/5X/lv+W/5X/lf+Y/57/qP+4/8L/wP+9/73/vf+7/73/wP/B/8H/wv/C/8H/
vf+9/73/v/+9/7//v/+//8D/v/+//7//vP+7/7z/u/+//8L/wv/C/73/u/+7/7v/vf/A
/8D/w//F/8P/v/+//73/vf+9/7//wv/C/8D/wP++/7r/uv+9/7//wP/B/8L/w/+//77/
v/+8/7//wP+//8L/wv/B/77/wP/A/7//v/+//8H/xf/H/8b/xP/D/7//vf/A/8L/xf/F
/8b/xv/G/8b/xf/I/8r/yv/N/87/zf/M/83/zv/N/83/zP/L/83/0f/S/9H/0v/P/83/
zP/M/8//z//O/83/z//O/8z/zP/J/8v/y//K/8v/y//L/8v/x//E/8P/w//E/8b/xv/F
/8P/w//C/77/u/+6/7r/u/+7/7z/vf+9/7r/tv+0/7b/tf+4/7r/uP+6/7n/t/+1/7P/
tP+y/67/sv+y/7H/sP+s/6n/q/+t/63/rf+s/6z/rv+t/6v/qf+n/6f/qP+q/6z/rP+r
/6v/qf+o/6f/p/+n/6r/qv+p/6r/qv+p/6r/qf+p/6j/pv+p/6v/rf+v/67/rf+s/6z/
qv+s/6z/rP+t/63/rf+t/6r/qf+o/6f/qf+r/6z/rv+s/6v/q/+r/6r/qv+q/6r/rP+s
/6z/q/+n/6r/q/+r/6v/rP+s/6r/qP+n/6f/qP+n/6j/qP+p/6r/qf+q/6v/qP+n/6f/
pv+q/6v/rP+s/6n/qP+n/6b/pv+m/6f/qf+n/6j/qf+p/6b/p/+n/6b/qf+q/6r/qv+o
/6T/pf+n/6j/qv+q/6r/qv+q/6r/qv+p/6j/p/+n/6f/q/+u/6//sP+u/63/rP+r/63/
sP+y/7b/uP+3/7j/uP++/8D/wP+//7//v/++/7z/u/+5/7j/t/+7/7z/vf++/7v/uv+6
/7j/tv+2/7P/r/+s/6n/qf+q/6j/qP+o/6j/qf+q/6v/rf+s/6z/q/+o/6r/qP+q/6v/
rf+t/63/rf+q/6n/pv+l/6j/qv+s/7D/r/+u/63/q/+n/6n/q/+u/7D/r/+t/6n/pf+j
/6b/q/+4/9P/8v8QAC0ASABfAG0AawBeAD8AFADz/9f/t/+Y/4X/fP98/33/gf+G/47/
mP+i/6b/qv+r/63/q/+r/63/sP+x/7H/sv+y/7H/r/+v/6//sf+z/7X/tf+1/7P/sf+w
/6//sv+z/7b/t/+2/7j/t/+2/7L/sf+y/7P/t/+6/7r/vf+6/7f/sv+x/7T/t/+6/7//
vf+8/7n/uP+5/7b/t/+7/7z/vv/A/8L/wP+7/7n/uf+8/8H/xP/F/8X/xP/C/77/wf/C
/8L/w//E/8f/zP/P/83/yv/I/8P/xf/K/87/0//T/9L/0P/O/87/zf/Q/9L/1//b/93/
3f/Y/9f/1v/T/9n/2v/b/9//4f/g/93/3P/d/93/3v/g/+P/4//i/+H/3//e/9z/3P/d
/+H/4//k/+P/4f/f/93/3P/a/9r/2//a/9z/3P/b/9j/1//V/9D/0v/U/9f/2//W/9T/
0v/P/9H/zv/N/9D/0f/U/9b/1P/R/8//zP/J/87/0v/T/9L/0f/Q/87/zP/N/8v/zv/R
/9L/0//T/9T/0f/P/8z/yf/L/83/0P/U/9P/0v/Q/8//0f/Q/8//z//T/9b/1v/V/9T/
0v/P/87/0P/T/9X/1v/W/9X/1P/T/9P/0//T/9T/1f/Y/9n/2v/W/9X/1P/T/9f/2f/b
/93/2v/Z/9f/1v/X/9f/2P/Z/9z/3P/c/9z/2f/Y/9f/1f/X/9z/3//h/9//4P/g/97/
3v/d/93/3v/g/+L/4//l/+T/4f/g/9//4P/h/+P/5P/j/+P/4//i/+L/4v/i/+L/4v/i
/+P/5f/h/+D/3//d/+D/4//l/+b/5P/k/+P/4v/i/+L/4f/h/+X/5v/m/+b/4v/k/+T/
5P/k/+T/5P/j/+T/5f/l/+P/4//k/+X/6v/s/+z/7P/s/+v/6v/p/+v/7P/s/+7/8f/x
//P/9P/2//j/+P/3//j/+f/5//j/9f/z//L/8f/0//T/9P/0//P/8v/y//D/7v/u/+v/
5//m/+P/4//k/+L/4P/e/9z/3f/e/9//4f/f/+D/4P/e/97/3P/e/9//4P/h/+L/4//i
/+H/3v/d/+D/4P/g/+L/4P/g/+D/3//b/93/3f/e/+L/4//h/93/1f/R/9T/3//s/wEA
IgBIAGsAjACpALsAvQCuAIsAXgAzABMA7//M/7n/sv+u/63/r/+0/77/yP/U/9z/3P/b
/9f/1f/W/9n/3f/f/97/3v/d/9v/1//X/9f/2f/c/9//4P/h/97/2//Z/9f/2v/b/97/
3//f/+D/3v/c/9r/2f/a/9v/2//e/97/4f/f/93/2f/Z/9z/3f/e/+H/4P/g/97/3v/e
/9r/2v/d/97/4P/i/+T/4//d/9r/2f/a/9//4v/j/+X/5P/i/97/3v/e/93/3f/e/+H/
5v/p/+f/5P/i/93/3f/i/+b/6//q/+r/6f/o/+f/5f/n/+j/6f/t/+//7//r/+v/6//p
/+7/7v/u//H/9P/0//L/8v/y//H/8f/y//X/9f/0//P/8//y//D/8P/v//H/8f/w//L/
8f/w/+//7f/q/+n/6f/s/+7/7v/t/+j/5//l/+D/4v/i/+P/5f/g/+D/4P/f/+D/3P/a
/9z/3f/g/+L/4P/d/9v/2P/V/9n/3P/c/9r/3P/c/9v/2v/Y/9X/1//Z/9r/2//b/9z/
2//Z/9b/0//W/9f/2f/c/93/3P/a/9n/2P/W/9T/0//W/9r/2//b/9n/2P/W/9b/1f/X
/9j/2P/X/9f/1//X/9f/1//X/9j/2v/c/9z/3P/Y/9f/1v/V/9b/1//Y/9n/1//X/9b/
1v/V/9X/1v/X/9r/2v/a/9r/2P/W/9T/0f/Q/9T/1v/X/9f/2P/Y/9b/1P/T/9P/1P/X
/9j/2P/Z/9b/0//S/9H/0v/T/9X/1v/V/9X/1f/U/9P/0v/R/9D/0f/S/9T/1//S/9L/
0v/R/9H/0//U/9T/1P/U/9P/0v/Q/9D/z//P/9P/2P/W/9T/0v/R/9D/z//O/87/0P/S
/9P/0v/R/9H/0f/S/9T/1P/U/9f/2f/b/93/2v/a/9n/2v/f/9//4f/i/+b/6P/o/+f/
5f/l/+T/4v/l/+X/5v/n/+b/5P/i/+D/4f/i/+T/5P/h/+D/3P/X/9H/zf/M/8z/zf/O
/8//0P/N/8z/y//L/83/0P/S/9L/z//M/83/zf/O/8//0P/R/9P/0//R/9H/0f/Q/8//
0P/T/9T/1f/V/9X/0//R/87/zP/P/9H/0f/P/8v/yv/T/9z/6/8KAC4AUwB8AKMAvwDT
ANQAuQCIAFMAJwABAN7/xf+2/67/q/+t/7D/tP++/8z/2v/g/+H/3f/d/9r/2//d/93/
4P/i/+P/4//h/+H/4f/j/+P/5f/l/+X/5//n/+j/6f/o/+f/6P/n/+r/7v/v//D/7P/r
/+z/7f/t//D/8P/z//X/9f/z//X/9f/1//X/9//7//z/+//8//z/+P/4//v//v8AAAIA
BAAHAAMAAgADAAAAAwAEAAMACgAMAA0ADAAOAA4ADQANAAsADQARABMAFgAWABcAFQAR
ABQAFgAZABwAHgAfACAAIQAfACEAIgAjACcAKQApACsALQAvAC8AMAAwADAAMwA3ADgA
NwA4ADsAOwA8AD4AQQBBAEAAPwBBAEIAQgBEAEIARQBGAEYASgBLAEwATQBNAEoASQBJ
AEoATABMAEsATABNAE0ASgBIAEgASQBLAEoATABOAE8AUQBOAE0AUABQAFIAUwBQAFMA
VQBWAFcAWABaAFkAVgBcAF4AXwBgAGAAXQBfAGEAYgBjAGMAZABoAGkAaQBpAGYAZQBl
AGYAawBsAGwAbQBuAG4AbgBvAG8AcgByAHEAcwB0AHQAdgB2AHcAdwB2AHsAfQB/AIEA
fwB/AH8AgACCAIQAhACEAIYAhwCIAIkAhgCFAIQAgwCEAIUAhQCGAIUAhQCGAIcAiQCK
AIsAjACQAJIAlACVAJIAlACUAJMAlQCYAJoAmgCaAJkAmQCaAJ4AoAChAKMApACjAKQA
pQClAKUApgCmAKkAqwCtAK4ArgCuAK4ArgCvALAAsgC1ALQAtgC4ALkAuAC5ALkAuAC8
AL4AvwDAAMAAwAC/AL8AwQDCAMIAwgDKAMwAygDIAMYAxADDAMQAxQDFAMcAyQDMAM8A
zwDQAM8AzgDTANUA1wDZANcA2ADYANoA3gDfAOIA5ADrAO4A7wDvAOwA6wDpAOYA6ADp
AOsA7QDtAOwA6wDqAOkA6ADoAOYA5gDmAOMA3wDaANUA0wDSANUA2ADbAN4A2wDaANkA
2QDbANwA3ADaANwA3ADgAOMA4ADfAN4A3QDgAOEA4ADhAOIA4gDiAOQA4gDiAOIA4QDp
AOkA5wDkAOAA3QDdAN0A3QDfAOYA8QAEARkBNgFcAYcBrAHPAesB9wHkAbcBfgFJASEB
+QDWAMkAyADMAMsAywDOANQA3gDoAPAA+gABAQEB/wD9AP0A/gD9AP0A/gD+AP0A/wAB
AQMBBwEEAQUBBAEDAQUBBQEGAQcBBgEFAQYBBQEFAQgBCAEIAQYBBwEKAQ0BDAEOAQ0B
DwERAREBDwERARABEQESARUBFgEWARQBFAEVARIBEwEXARcBGAEZARoBHQEbARwBHwEe
ASEBIgEhASIBIgEhAR4BIgEkASUBJwElASUBJwEnASkBKgEsASsBKQEsAS4BMQEvATIB
NAE2AQ==
         </WaveFormData>
      </LeadData>
      <LeadData>
         <LeadByteCountTotal>10000</LeadByteCountTotal>
         <LeadTimeOffset>0</LeadTimeOffset>
         <LeadSampleCountTotal>5000</LeadSampleCountTotal>
         <LeadAmplitudeUnitsPerBit>4.88</LeadAmplitudeUnitsPerBit>
         <LeadAmplitudeUnits>��V</LeadAmplitudeUnits>
         <LeadHighLimit>2147483647</LeadHighLimit>
         <LeadLowLimit>268435456</LeadLowLimit>
         <LeadID>II</LeadID>
         <LeadOffsetFirstSample>0</LeadOffsetFirstSample>
         <FirstSampleBaseline>0</FirstSampleBaseline>
         <LeadSampleSize>2</LeadSampleSize>
         <LeadOff>FALSE</LeadOff>
         <BaselineSway>TRUE</BaselineSway>
         <ExcessiveACNoise>FALSE</ExcessiveACNoise>
         <MuscleNoise>FALSE</MuscleNoise>
         <LeadDataCRC32>410686530</LeadDataCRC32>
         <WaveFormData>
2v/a/9r/2v/a/9r/2v/a/9z/3P/c/9z/2v/a/9r/2v/Y/9j/2P/Y/9r/2v/a/9r/1//W
/9X/1P/V/9b/1//Y/9j/2P/Y/9j/2P/Y/9j/2P/Y/9j/2P/Z/9f/1//Z/9n/2f/Z/9n/
2v/e/9//4P/h/+H/4//l/+f/5//o/+j/6f/r/+n/6f/r/+n/5f/k/+T/5P/i/+H/4P/i
/+L/4v/e/9n/2P/X/9b/1v/V/9X/1f/V/9T/0f/R/8//z//P/87/zv/O/87/zf/N/83/
z//P/9H/0f/Q/9D/z//Q/8//zf/P/9D/0P/O/83/zv/N/8z/z//Q/9H/0v/Q/9D/z//P
/9D/0f/R/9L/zv/H/8n/0v/d/+T/6f/t//7/GQAzAE0AbwCJAI0AegBdAEQAJwAIAOv/
y/+z/6n/p/+o/6z/tP+8/8X/yf/K/87/1f/T/9D/0v/S/9H/0P/R/9L/0//T/9L/0v/S
/9L/0f/S/9H/0P/R/9P/1P/U/9D/0P/Q/9H/1P/U/9b/1v/S/9P/0v/O/8//0P/R/9X/
0//T/9P/0//V/9X/0//T/9X/1f/V/9X/0//T/9P/0f/T/9P/1f/X/9X/1f/V/9X/1//W
/9b/1v/Y/9j/2P/Y/9n/2v/a/9v/2v/a/9n/2P/Z/9z/3f/c/9v/3P/e/9n/2v/e/+H/
4//i/+H/4//j/+b/5v/n/+f/5P/k/+T/4//l/+X/5v/o/+j/6P/o/+n/6//s/+z/7P/v
//D/8f/w//H/8P/w//D/8P/w//D/8f/x//L/8v/x/+//7//v/+//7//w//H/8f/y//D/
8P/v/+z/7P/r/+v/6v/p/+n/6f/n/+f/5v/m/+f/5//l/+T/5v/l/+X/5v/o/+j/5//n
/+X/5v/m/+b/5v/m/+b/5v/m/+b/5v/n/+j/6P/n/+f/5//n/+j/6P/q/+r/6v/s/+7/
7v/u/+7/7v/u/+7/7v/s/+3/7f/t/+3/7f/t/+7/7//x//L/8//z//P/8//z//H/8v/z
//P/8v/y//L/8//1//P/8//0//T/8v/y//P/9f/1//X/9f/z//P/8//z//T/9P/0//T/
9P/0//X/9f/1//b/9//4//X/9P/0//P/8//0//b/9//1//T/9P/1//X/9f/1//X/9v/4
//n/+v/5//j/9v/1//f/9//3//j/+P/4//j/+P/2//b/9v/3//j/+f/5//r//P/7//v/
/P/6//r/+v/6//z//P/7//v//f/7//3//f////n/+f/8//7//v/+//7//f/9//z/+//9
//3//f/9//7/AAADAAUABgAHAAcACQANAA8AEQASABIAEwATABEAEwAVABUAEQAQABAA
EAAOAA0ADAAMAAwADgAKAAcABgADAAIAAgABAAIAAwAEAAQA//////////////7//v/+
/wAA////////AQABAAEAAQACAAIAAgAEAAIAAQABAAIABAACAAIABAAEAAQABAAEAAYA
BgAGAAYABQADAAgADQANAAgAAgADAAUABgANABgAHQAhADAAQQBTAG8AjQClAK8AogCH
AHAAVwA6AB8AAwDn/93/4//s//L/+v8CAAUACQAMAA4AEwAVABAAEgASABEAEAAQABAA
EAAPABEAEgATABQAEgAUABQAFAASABMAEwASABEAEgATABUAFAAUABYAFgATABUAFQAS
ABMAFAAVABkAFwAXABcAFwAYABcAFAATABYAFwAYABkAGAAXABYAEwAUABUAGAAbABkA
GQAZABkAGwAaABoAGgAaABoAGgAaABsAHAAcAB0AHQAeAB4AHgAgACIAIgAgAB4AIAAj
AB8AIQAkACYAJwAmACUAJwAnACgAKAApACkAJwAoACkAKQArACsALAAuACwALAAsAC0A
LwAwADAAMAAwADAAMAAuAC4ALgAvADAAMAAwADAAMQAvADAAMAAvADEAMQAxADEALgAu
AC4ALQAsACoAKgApACgAKAAnACcAJgAlACUAJQAkACMAIQAgACMAIwAhACAAIgAhACEA
IgAgACAAHwAfAB0AHgAeAB4AHgAeAB4AHgAfACAAIQAjACMAIgAgAB8AHwAfACAAIAAg
ACAAIAAiACIAIgAiACIAJAAkACQAJAAiACMAIwAjACEAIQAhACIAJAAlACUAJQAkACMA
IgAhACEAIgAjACMAJAAkACQAJQAlACMAIwAkACIAIAAgACEAIQAhACEAIQAkACUAJgAn
ACYAJgAmACYAJAAkACUAJQAmACYAJgAmACQAJAAlACUAJgAmACcAJwAnACYAJgAnACcA
JwAnACcAJAAkACMAIgAlACYAJgAnACYAJQAkACQAJgAmACYAJgAmACYAJgAnACUAJQAk
ACQAIgAhACEAIgAkACQAJAAkACYAJgAlACUAIwAhACMAIwAhACIAJAAkACQAJAAiACMA
IwAjACMAIwAjACMAJQAmACgAKQAsAC0ALQAvADEAMwA1ADYAMwAzADIALwAwADMANAAx
AC8ALgAtACoAKgAqACsALAAqACYAIwAiACEAIAAgAB8AHQAdAB0AHAAbABsAGwAbABkA
GAAYABgAFgAVABUAFQAZABkAGQAZABgAGAAYABoAGAAXABcAGAAaABgAGAAaABkAGAAX
ABYAGAAYABgAGAATABMAFAARAA0ACgAIAAkADQAQABMAHgAnACsAOABNAGMAfQCbAK8A
tQCqAJMAfABhAEQAKwALAO3/3//j/+r/7v/u//L/+/8BAAQABAAFAAcACgAIAAgABwAG
AAQABAAEAAMABAAEAAQABAACAAQABAAEAAQABQAFAAQABAAEAAQABQADAAIAAwACAAEA
AwADAAAAAgACAAIABQAFAAUABQAFAAkACQAHAAcABgAFAAQAAwADAAMAAwABAAIAAwAG
AAkACAAHAAYABQAGAAYABwAIAAcABgAFAAQAAwAEAAQABQAHAAgACAAIAAcACAAHAAQA
BgAIAAsABwAFAAgACgALAAsACwAOAA8ADwAOAA4ADQAPABAAEQARAA8ADwAQABIAEwAU
ABUAFwAWABYAFQAUABQAFAAUABIAFAAUABUAFgAWABYAFgAXABUAFgAWABUAFwAXABcA
FwAVABQAEwARABAADgAOAA0ADgAOAA0ADQAIAAcABwAHAAcABwAGAAYACQAJAAcABgAD
AAEAAAAAAAIAAgABAAEAAwAEAAQABAABAAAA///+/wAAAAAAAAEAAAAAAP////8AAAEA
AwAEAAMAAgABAAIAAgACAAIAAgAAAAAAAAAAAAAAAQABAAEAAwADAAMABAAEAAUABQAF
AAUABQAFAAUABQAGAAcABwAEAAQABAAFAAcABQAFAAYABQACAAEAAQABAAEAAQABAAEA
AQABAAEABAAEAAQABAADAAIAAgABAAIAAgACAAIAAAAAAAEAAQD///7//v/9/////v/+
/////////////////wAAAAAAAP7//v/9//3//f/9//3//v/8//z//P/8//z//P/8//3/
+//7//r/+v/8//v/+//8//z//P/8//z/+v/4//b/+f/6//v//P/+//////////7//f/8
//v/+//8//7////+//////8BAAUABwAJAAoADAANAA0ACwAKAAsACgAFAAYABgAGAAQA
AQAAAAAAAAACAP7/+//6//f/9v/2//X/9f/1//X/9P/z//P/8//z//H/8P/w//D/8v/x
//H/8f/w/+//7v/t/+3/7v/v//L/8v/x//H/8v/w/+7/7v/w//L/8v/y//L/9P/0//T/
9P/v/+//8v/z/+//6P/i/+X/8//+/wMACgAZACkAOgBRAG8AjQCnAK8AoQCIAG8AUgA1
ABgA9f/Z/8v/yf/N/9L/0v/U/9j/4f/n/+r/8P/x/+//7P/t/+7/7v/u/+7/7v/u/+3/
7v/u/+7/7v/w//L/8v/y//D/8f/x//D/8P/w//D/8f/v/+7/7//u/+z/7//w/+7/7v/u
/+7/8f/v/+//7//v//P/8//x//H/8//z//P/8//y//H/8P/t/+7/7//y//X/9//3//f/
9//1//T/9P/0//T/9P/0//T/9v/4//n/+//7//z//P/8//v//P/7//j/+//+/wIA///8
//7///////7//f//////AgACAAMAAwADAAQABQAFAAcABwAIAAoACAAIAAgACQALAAwA
DAAMAA4ADgAOAAwADAAMAA0ADgAPABAAEQATABMAFAAUABMAEgARABAADwAQABAAEAAP
AAwACgAKAAkABgAGAAUABQACAAEAAQABAAMAAwACAAIABQAFAAMAAgAAAP////8AAAAA
AAD///////8AAAAAAAABAAIAAwAEAAMAAgABAAEAAgACAAEAAQACAAMABQAGAAYABgAG
AAgACgAKAAoACgAIAAgACAAIAAgACQAJAAkACwALAAsADAAMAA0ADQANAA0ADQANAA0A
DwAQABEAEQAOAA4ADgAPABAADwAQABIAEgAQABAAEQARABEAEQARABEAEQARABEAEgAS
ABIAEgASABIAEwATABAAEAAQABAAEwAUABYAFwAUABQAFQAVABUAFAAUABUAFQAVABUA
FQATABQAFAAUABYAFgAVABUAFQAVABUAFgAYABgAGAAYABoAGgAaABsAHAAdAB0AHgAd
ABsAGgAaABoAGgAaABoAIAAgABwAHAAcABwAHAAcAB0AHQAdAB8AHwAfAB8AIAAiACUA
JwAmACcAJwApACwALwAyADQANAA1ADUAMwAzADUANQAxADIAMgAyADAALQAsACwALAAt
ACoAKAAoACkAKAAoACcAJgAlACQAIgAfAB8AHwAfAB0AHAAcABwAHwAfACAAIQAjACMA
IwAjACQAJAAkACYAJAAjACMAJAAmACQAJAAmACYAJgAmACYAJgAmACYAJgAnACcAKgAr
ACcAJgAiAB8AIwAqADUAQABHAE0AXgB3AJUAtQDXAO8A8wDeAMEAogCDAGoATQApAA0A
BQAFAAYADAAYACIAJQApAC4ALgAxADMAMAAyADIAMQAwADEAMgAzADMANAA0ADQANAA0
ADYANgA2ADgAOQA5ADgANgA2ADYANwA2ADYAOAA4ADYAOQA6ADgANgA2ADYAOQA3ADcA
NwA3ADoAOwA6ADsAOwA7ADsAOwA7ADsAOwA5ADkAOQA7AD0AOwA7ADsAOwA9ADwAPAA8
ADwAPAA8ADwAPwBAAEAAQQBBAEIAQgBCAEEAQgBBAD4AQABCAEUAQQBDAEYASABJAEcA
RwBKAEsATABMAE0ATQBNAE4ATwBPAFEAUQBSAFQAUgBSAFIAUwBTAFQAVABUAFQAVABU
AFIAUgBSAFMAVABVAFYAVwBZAFcAWABYAFcAVwBXAFcAVwBYAFgAWABXAFYAVABUAFMA
UgBSAFEAUQBNAEsASgBJAEsASwBKAEoASwBLAEkASABGAEUARQBGAEYARgBFAEUARQBG
AEYARgBEAEQARABEAEUARgBHAEkASgBKAEkASQBIAEcARwBGAEcASABJAEwATABMAEwA
TABKAEoASgBKAEgASQBJAEkASgBLAEwATgBMAE0ATQBNAE0ATQBNAE0ATQBOAE8ATwBO
AE4ATgBPAE8ATQBNAE4ATABKAEoASwBLAEsASwBLAEsASwBLAEsASgBKAEoASgBLAEwA
TgBPAEwATABMAEwATABMAE0ATQBOAE4ATwBPAE4ATABLAEsATQBNAE0ATQBLAEwATABM
AE0ATgBOAE8ATwBPAE8AUABOAE4ATgBOAE4ATgBOAE8ATQBNAEwATABNAE0ATgBQAE8A
TgBNAEwATABMAEsASwBMAEsATgBPAE8ATwBPAEwASABJAEoASwBMAE4ATwBPAE8ATgBN
AEwASwBNAE4AUABRAFQAVQBVAFcAWQBbAF0AXgBcAF0AXQBbAF0AXwBfAFsAWgBaAFoA
WABXAFYAVgBWAFQAUABNAEwASwBKAEoASQBJAEkASQBIAEcARwBHAEcARQBEAEQARABE
AEMAQwBDAEUARQBFAEUAQgBCAEIARABEAEMAQwBEAEQAQgBCAEQAQgBCAEIAQgBDAEQA
RQBGAEcARQBEAEUARQBCADwAPQBFAE4ATwBSAF0AbQB8AJEAqwDFAOUA+QDxANgAvwCk
AIcAaABNADEAHwAVABUAHAAiACgALgA7AEEAQABCAEcASQBCAEIAQgBBAEAAPwA+AD0A
OwA9AD4APwBAAEIARABEAEQAQwBDAEIAQAA8ADwAPAA9AEAAQABCAEIAPwBBAEEAPgBA
AEAAQABDAEEAQQBBAEEAQgBBAD4APQA/AD8APwA/AD8APwA/AD0APwA/AEEAQwBCAEEA
QAA/AEAAQABBAEIAQgBAAD4APAA/AEAAQABBAEEAQgBCAEIAQgBEAEQAQgBAAEIARQBB
AD8AQgBEAEUARABDAEUARQBEAEQARQBFAEUARgBHAEcARwBHAEgASgBKAEoASgBLAEgA
SABHAEYASgBKAEoASABMAEwATQBOAE0ATABLAEsASwBMAEwASwBJAEkASQBJAEgASABI
AEcARABCAEIAQQBAAEAAPwA/AD4APQA9AD0AOgA5ADcANgA5ADkANwA2ADYANQA1ADYA
NAA0ADMAMwAzADQANAA0ADMAMgAxADAAMAAwADAAMQAyADIAMQAxAC8ALwAwADAALgAu
AC4AMAAuAC4ALgAuADAAMAAwADAAMAAxADEAMQAvAC8ALwAwADAAMQAxADEALwAvAC8A
LwAvADAAMQAxADAAMAAwADEALwAtAC0ALgAwAC4ALgAvAC0ALQAtAC0AKwArACsAKwAs
ACwALAAsACoAKgArACsAKgAqACoAKgAsACwALQAtACsAKgAqACkAKQAoACgAKQAoACcA
JgAlACcAKAAoACgAKAAoACcAJwAlACUAJQAmACQAJAAkACQAJAAkACQAJQAlACUAJAAk
ACIAIQAhACIAIgAiACIAIgAjACIAIAAfAB8AHQAfAB8AHQAeAB8AIAAhACIAIQAhACAA
HwAgAB8AHgAdAB0AHgAgACEAJAAlACUAJwAoACkAKgAqACwALQAtACsALQAvAC8AKwAo
ACgAKAAmACUAJAAkACQAIgAeABsAGgAZABgAGAAXABYAFQAUABIADwAPAA8ADwAPAA4A
DgAOAAwACwALAAsADwAPAA8ADwALAAoACQAKAAwACwALAAwACgAIAAgACgAIAAgACAAI
AAoACgAKAAoABwADAAQABwAHAAIAAgABAP//BAARABgAFwAZACgAQQBZAHMAkwCpAK0A
oACJAHQAWQA4AB8ABQDr/9f/0//c/+L/4P/o//X/+//8//r/+////wIA///+//z/+v/6
//r/+v/5//r/+v/6//r/+f/6//n/+P/2//f/9//2//f/+P/5//v/+P/2//b/9P/z//X/
9f/y//L/8v/y//X/9P/z//L/8f/z//P/8f/x//H/8f/x//H/7//v/+//7f/t/+3/7//x
//D/7//u/+3/7P/q/+n/6P/s/+z/7P/s/+v/7P/s/+3/6//s/+z/7P/q/+z/7P/q/+j/
6v/t/+n/6f/s/+7/7//s/+v/7f/t/+z/7P/t/+3/7//w//H/8f/w/+//7//w//D/8P/w
//H/7//w//D/8P/x//D/7//s/+7/7v/v//D/8f/y//P/9f/y//L/8f/v//D/8f/y//P/
8P/u/+z/6f/p/+j/6f/p/+b/5v/l/+X/4v/h/+H/4f/g/9//3f/c/93/3f/b/9r/2v/Z
/9n/2v/Z/9j/1v/V/9f/2P/Y/9j/1v/W/9b/1v/U/9T/1P/V/9f/2P/Y/9n/1v/V/9X/
1P/W/9b/1v/Y/9b/1v/W/9b/1v/W/9b/1v/U/9X/1f/V/9L/0f/Q/9D/zv/P/8//z//O
/83/zP/L/83/zv/P/8//zP/M/8z/zf/L/8n/yf/K/8z/yv/K/8v/yf/J/8n/yf/J/8n/
yf/J/8f/xv/F/8T/w//C/8L/wf/C/8L/wv/C/8D/wP/B/8H/vv++/7//v/+9/7z/vP+9
/73/vf+9/73/u/+8/7z/vP+7/7r/uP+3/7n/uf+5/7r/uv+6/7r/uv+5/7j/t/+3/7j/
uf+5/7r/uf+3/7b/tv+1/7T/s/+y/7L/tv+5/7b/tf+0/7P/sv+y/7P/s/+z/7X/tf+1
/7X/tP+0/7X/tf+4/7n/uf+7/7z/vf++/77/v//B/8L/wf/A/8H/wP+7/7j/uP+4/7b/
tv+2/7f/uP+3/7L/rv+s/63/rP+s/6v/qP+n/6b/pP+j/6P/o/+j/6P/ov+i/6L/oP+f
/5//n/+h/6H/of+h/6D/oP+g/6L/oP+f/5//oP+g/57/nv+g/6D/oP+g/6D/nv+e/57/
nv+h/6H/nP+d/53/lP+Q/5X/nf+o/7H/tP+7/8//6P8DACMAQQBRAFUATwA0ABMA9v/h
/8b/of+B/3P/c/93/3r/fP9+/4T/i/+V/5r/lv+X/5v/mv+a/5r/mf+Y/5j/mP+Y/5f/
l/+Y/5n/mv+Y/5j/lv+U/5X/l/+Y/5j/lP+U/5T/lf+V/5T/lf+U/5P/lf+V/5L/lP+U
/5T/l/+W/5X/lP+T/5T/k/+Q/4//kP+R/5L/k/+R/5H/kf+P/4//j/+R/5P/kf+R/5H/
kf+R/5D/kP+Q/5D/kP+Q/5D/j/+Q/5D/kf+T/5T/lP+U/5H/kv+R/47/j/+S/5b/k/+R
/5L/kv+R/5T/lf+Z/5v/m/+a/5r/mf+X/5j/mf+Z/5f/l/+Y/5r/nP+c/5z/nf+b/5z/
nP+c/53/nP+b/5j/nP+c/53/nv+e/57/nv+f/5//oP+g/5//nf+d/53/nf+d/57/n/+f
/5v/mP+X/5X/lP+U/5P/k/+S/5H/kf+R/4//j/+O/47/jv+N/4r/iP+K/4n/if+K/4n/
iP+G/4X/h/+I/4j/iP+I/4j/iP+I/4f/hv+F/4X/iP+I/4f/h/+J/4n/iv+K/4f/hv+F
/4b/iP+I/4j/iP+G/4b/hv+G/4f/if+K/4v/if+J/4n/iv+M/43/jf+N/4v/i/+L/4v/
i/+M/43/jf+O/47/jv+P/4z/if+I/4j/iv+I/4j/if+L/4v/i/+L/4r/if+I/4f/if+K
/4v/jP+L/4r/iv+J/4j/iP+I/4j/iv+K/4v/i/+J/4j/iP+H/4j/iP+J/4v/if+J/4n/
if+H/4j/iP+I/4r/iv+J/4n/h/+H/4f/iP+K/4r/iv+K/4r/iv+K/4v/if+J/4j/iP+K
/4v/jf+M/4r/iP+I/4j/iP+K/4v/i/+L/4r/if+I/4f/h/+I/4r/i/+O/4//j/+R/5X/
l/+Z/5r/nP+d/53/m/+d/5//n/+b/5j/mP+Y/5b/l/+W/5b/lv+W/5L/j/+O/4//jv+O
/43/jf+N/43/jP+L/4v/i/+L/4n/iP+I/4j/iv+J/4n/if+L/4v/i/+L/4r/iv+K/4z/
jv+N/43/jv+O/4z/jP+O/5D/kP+Q/5D/kP+Q/5D/kP+P/4//jv+P/4//iv+G/4f/i/+U
/53/ov+p/7X/yP/j/wEAHQA/AFkAXQBGACcACADr/87/s/+X/33/bf9p/27/cv90/3r/
h/+R/5L/lv+Z/53/mP+W/5b/lf+U/5b/mP+a/5v/mP+Y/5j/mP+a/5z/nP+c/57/n/+f
/57/m/+a/5n/mf+c/5z/nv+e/5n/m/+b/5j/m/+c/53/of+f/5//n/+f/5//n/+d/53/
nv+f/6D/of+j/6P/o/+h/6P/o/+l/6f/p/+n/6f/p/+o/6j/qf+q/6v/qv+p/6j/q/+s
/6z/rf+v/7D/sP+w/7D/sv+y/7D/sP+y/7X/sf+x/7T/tv+3/7X/tf+4/7n/vP+8/73/
vf+7/7z/vf+9/7//v//A/8L/wP/A/8D/wf/C/8T/xf/G/8j/yP/I/8b/yv/K/8v/zP/M
/8z/zP/N/87/0P/R/9H/z//P/8//z//O/87/zv/N/87/zP/M/8v/zP/M/8v/y//H/8X/
xP/D/8X/xf/E/8T/xf/F/8P/wv/C/8H/wf/C/8T/xP/D/8P/wv/C/8H/wP/C/8L/wv/C
/8P/xP/F/8f/xv/G/8X/xf/F/8X/xv/G/8b/xv/G/8j/xv/G/8b/xv/H/8j/yf/K/8j/
yf/J/8n/y//L/8v/zP/L/8v/yv/J/8v/y//L/8v/zf/O/8//z//O/87/zv/P/9H/z//P
/9D/0P/O/87/z//P/8//z//P/83/zf/N/83/zP/M/8z/zP/O/87/z//P/87/zv/O/87/
zf/M/8z/y//L/8z/zv/P/9H/0P/Q/9H/0P/P/87/zf/P/9D/0P/Q/87/zv/N/83/zf/N
/83/zv/M/8z/zP/M/87/zv/O/8//z//P/87/zv/M/8v/y//M/83/zv/P/9D/0v/U/9L/
0f/Q/8//zv/O/8//z//P/9L/0//U/9X/1f/W/9j/2f/a/9v/2//d/93/3//h/+L/4v/j
/+P/4f/h/+P/4//f/+D/4P/g/97/3f/c/9z/3P/a/9b/0//S/9H/0P/Q/8//0f/R/9H/
0P/N/83/zf/N/83/zP/M/8z/yv/J/8n/yf/L/8v/y//L/8z/zP/M/87/zv/N/83/zv/O
/8z/zP/O/87/zv/O/87/zP/M/8z/zP/N/8//0P/R/9H/0P/Q/8v/yf/O/93/6P/p/+n/
/v8ZADMAUQBzAIsAiwB0AFkAPgAhAAQA5//L/7P/p/+n/6z/rP+s/7j/xf/N/9D/1v/X
/9P/0P/Q/9D/z//O/9D/0P/Q/8//zP/M/8z/zP/O/9D/0P/Q/87/z//P/87/zv/O/87/
z//P/87/z//O/8z/z//Q/87/zP/M/8z/z//P/8//z//P/8//z//N/83/z//P/8//z//P
/8//z//N/83/zf/P/9H/0P/P/87/zf/O/87/z//Q/9H/0P/P/87/zf/O/87/z//N/87/
zv/O/87/0P/Q/87/0P/S/9X/0f/P/9L/1P/V/9T/0//V/9X/1P/U/9X/1f/V/9b/1//X
/9b/1f/V/9b/1//Y/9n/2//a/9r/2f/Y/9r/2v/a/9j/2P/Y/9n/2v/Y/9j/2P/Z/9v/
3P/c/9v/2f/Z/9n/2f/Y/9j/2P/X/9b/1P/U/9P/0v/S/9H/0f/M/8v/y//L/83/zf/M
/8z/y//L/8n/yP/I/8f/x//I/8b/xv/F/8X/xf/G/8b/xv/E/8T/xP/E/8T/xP/E/8X/
xP/E/8P/w//B/8H/wv/C/8T/xP/E/8b/xf/E/8P/wv/C/8L/wv/C/8T/xf/F/8X/w//D
/8P/xP/D/8P/wv/B/8P/w//D/8P/w//E/8X/xf/C/8L/wv/D/8H/v/+//8D/wP++/77/
v/+//7//v/+//73/vf+9/73/vP+8/7z/vP++/77/v/+//77/vv++/77/vP+8/73/vf+6
/7r/u/+7/7v/uv+6/7v/uf+5/7n/uf+7/7z/vP+8/7v/uv+4/7f/t/+3/7f/uP+4/7j/
uP+4/7f/tv+1/7X/tv+3/7f/uP+2/7X/tf+2/7T/uv+4/7T/tP+0/7T/tP+0/7L/s/+z
/7P/s/+z/7P/s/+z/7T/tv+3/7r/u/+7/73/v//B/8P/xP/C/8P/w//B/8H/w//D/7//
vP+8/7z/uv+7/7r/uv+6/7r/tv+z/7L/sf+w/7D/r/+t/63/rf+s/6n/qf+p/6n/qf+o
/6j/qP+o/6f/p/+n/6v/q/+r/6v/qP+o/6j/qv+s/6v/q/+s/6r/qP+o/6r/rP+s/6z/
rP+q/6r/qv+q/6v/rf+u/6//rf+u/6z/qf+t/67/sf+8/8X/xf/O/+P/9/8NAC0ASwBb
AFIAMwAcAAcA6v/L/7H/mf+J/4X/jP+U/5j/nP+l/6//uP+4/7f/t/+4/7r/uv+5/7j/
uf+6/7v/u/+8/7z/vP+8/7z/vv++/77/vv+//7//vv+//8D/wf/D/8L/wv/E/8T/xP/H
/8j/xv/I/8j/yP/L/8v/y//L/8v/zf/N/8v/y//M/83/zv/P/9H/0f/R/8//0f/R/9P/
1f/V/9X/1f/V/9b/1v/X/9j/2//c/93/3v/f/+D/4P/h/9//4P/g/+D/4//m/+f/5v/m
/+j/6//n/+n/7P/u/+//7//v//L/8//1//b/+P/5//v//P/9//3//////wAAAgAEAAQA
BAAFAAgACgALAAwAEAAQABAADgARABIAFAAWABcAGAAZABsAHAAeAB8AHwAdAB0AHQAd
AB8AIAAhACEAIQAgACEAIQAhACIAIgAjACEAIQAiACMAJAAlACUAJgAoACkAKAAoACsA
KwAsAC4ALwAwADAAMQAyADQANQA2ADgAOAA4ADgAOQA6ADsAPQA/AEAAQABBAEEAQQBC
AEIAQwBEAEUASABLAEwATQBOAFAAUABQAFAAUgBTAFMAUwBUAFUAVgBYAFsAXQBeAF8A
XwBfAF8AXwBgAGIAZABlAGYAZgBmAGcAaQBnAGcAaABmAGQAZABlAGcAZwBnAGcAagBr
AGwAbQBxAHIAcwB0AHUAdgB4AHkAegB6AHoAegB9AH4AgACBAIEAggCEAIUAhgCGAIcA
iQCMAI0AjgCPAI8AkACQAJAAkQCSAJIAkwCWAJcAmACaAJsAnACdAJ4AnwCgAKEAowCl
AKUApACkAKcApwCoAKoAqgCqAKoAqgCuAK4AsACwALAAsACwALEAsQCxALQAtQC2ALcA
uQC6ALwAvQC/AMEAwgDFAMkAywDNAM4A0ADRANEAzwDPANEA0QDNAM0AzgDPAM4AzgDO
AM8A0ADSAM4AywDKAMcAxgDGAMUAxgDHAMgAyADGAMcAyADJAMoAygDLAMwAygDJAMkA
yQDNAM0AzQDNAM8A0ADRANQA1ADTANMA1ADVANQA1QDYANgA2ADYANgA2gDaANoA2gDd
AN8A3gDjAOEA3gDeAN8A3wDmAO8A+AD/AAEBEAErAUEBWQFzAYcBhwFyAV8BUAE5ARwB
/wDhAM8AywDRANgA3gDiAOoA9QD3APYA/gAHAQMB/gD/AAABAAEAAQMBBAEFAQUBBQEG
AQcBCAEJAQwBDQEOAQwBDQENAQwBDQEOAQ8BEQERARABEQEQARABEwEUARIBFQEWARcB
GwEbARsBGwEbAR4BHwEeAR8BIQEhASEBIQEhASEBIQEfASIBIwEmASkBKwErASsBKwEs
ASwBLQEuATIBMgEyATIBMwE0ATQBNQE3ATgBOAE4ATkBPAE9ATwBPgFAAUMBPwFDAUIB
QgFFAQ==
         </WaveFormData>
      </LeadData>
      <LeadData>
         <LeadByteCountTotal>10000</LeadByteCountTotal>
         <LeadTimeOffset>0</LeadTimeOffset>
         <LeadSampleCountTotal>5000</LeadSampleCountTotal>
         <LeadAmplitudeUnitsPerBit>4.88</LeadAmplitudeUnitsPerBit>
         <LeadAmplitudeUnits>��V</LeadAmplitudeUnits>
         <LeadHighLimit>2147483647</LeadHighLimit>
         <LeadLowLimit>268435456</LeadLowLimit>
         <LeadID>V1</LeadID>
         <LeadOffsetFirstSample>0</LeadOffsetFirstSample>
         <FirstSampleBaseline>0</FirstSampleBaseline>
         <LeadSampleSize>2</LeadSampleSize>
         <LeadOff>FALSE</LeadOff>
         <BaselineSway>TRUE</BaselineSway>
         <ExcessiveACNoise>FALSE</ExcessiveACNoise>
         <MuscleNoise>FALSE</MuscleNoise>
         <LeadDataCRC32>1136201352</LeadDataCRC32>
         <WaveFormData>
4v/i/+L/4v/g/+D/4P/g/+D/4P/g/+D/3v/e/97/3v/f/+D/4f/i/+H/4P/f/97/4P/g
/+D/4P/i/+L/4v/i/+L/4v/i/+L/5P/k/+T/5P/j/+L/4v/h/+L/4v/i/+L/4v/i/+L/
5f/k/+T/5P/k/+f/6f/s/+7/7f/s/+r/6f/n/+X/5f/l/+b/5P/h/+H/3v/b/9f/1v/U
/9X/1v/W/9j/2P/Y/9j/2//b/9z/3P/f/+H/4v/j/+L/4v/i/+L/4v/i/+L/4v/i/+L/
4v/i/+D/4P/g/+D/4v/i/+L/4v/g/+D/4P/h/+H/4f/h/+H/4f/h/+H/4f/f/9//3//g
/+T/5//q/+3/8f/2////BgAMAA8AEwAVABAAAQDs/87/rf+U/4f/j/+g/7L/wf/K/9L/
3//p/+D/0v/K/8n/yv/K/87/1P/Y/97/5//p/+b/5//p/+r/6//t/+3/7v/u/+//7//v
/+//7//v/+//8P/w/+//7//w//H/8f/x//H/8P/v/+//7//v/+//7v/t/+//7//v/+//
7//v//D/8P/w//D/7//u//D/8f/y//L/8v/y//L/8v/y//P/8//y//L/8v/y//P/8v/0
//T/8//x//D/7//v//H/8v/z//P/8//y//L/8v/y//L/8v/z//P/8//z//L/8v/y//L/
8f/y//P/9P/0//T/9P/z//P/7//v//D/8P/w//D/8P/w/+7/7v/u/+7/7v/u/+7/7v/s
/+z/6//r/+v/6//r/+v/7f/t/+z/7P/q/+r/6//r/+v/7f/t/+3/7f/t/+3/7f/v//D/
8f/x/+//8P/x//H/8P/v/+7/7f/t/+3/7f/t/+//7//v//D/7v/u/+7/7//w//D/8f/y
//D/8P/w//D/8v/z//P/9P/y//L/8v/y//T/8//x//H/8//0//T/9P/y//H/8f/y//L/
8v/y//H/8//z//P/8//z//P/8//z//P/8//z//P/8f/w/+//7v/u/+7/7v/v//H/8f/x
//H/8P/w//H/8f/x//H/8f/x//H/8P/u/+7/8f/y//L/8v/y//H/8P/v/+//7v/t/+z/
7//w//H/8v/w//D/7//v/+//7//v/+//8v/y//H/8P/w//D/8P/x//D/8P/u/+7/8P/v
/+//7//w//H/8f/x//H/7//v/+//7v/u/+//8P/w//D/8f/x//D/7v/u/+//8P/v//D/
8v/x//H/8f/w//D/8P/w//D/8v/z//P/8//w//D/7//w//L/8v/y//L/8//z//L/8v/z
//T/9f/2//j/+//8//z/+v/6//z//f8BAAIAAgACAP////////3//f/9//z/+v/3//f/
9P/x/+v/6v/q/+v/7v/u/+7/7v/u/+7/7//v//D/8P/z//X/9v/3//j/+P/2//b/9v/2
//j/+P/4//j/+P/4//j/+P/6//r/+v/6//r/+v/6//r/+v/7//v/+//9//3//f/9//v/
+//7//v/+//8//7/AQAEAAcACQAQABkAIAAmAC0ALwAxACwAHQAGAOr/yf+q/5v/of+w
/8L/1//o//L/AQAJAAAA9P/w/+v/6P/q//D/9P/2//z/AQAFAAYABgAHAAcABwAFAAUA
BgAGAAcABwAHAAcACAAJAAoADAAKAAkACQAKAA0ADQANAA0ADAALAAsACwANAA0ADAAL
AA0ADQANAA0ADQANAA4ADgAOAA4ADQAMAA4ADwAQABAAEAAQABAAEAAQABEAEQAQAA4A
DgAOAA8ADgAQABAADwAQABAAEAARABEAEgATABMAEQAQABAAEAASABIAEgATABMAEwAT
ABIAEgASABIAEQASABMAFAAUABQAFAATABMADwAPABAAEAAOAA4ADgAOAAwADAAMAAwA
DgAOAA4ADgAMAAwACwALAAoACQAIAAcACAAJAAkACgAKAAoACwALAAsADQANAA0ADQAN
AA0ADQALAAwADQANAA4AEAASABMAEQARABEAEQARABEAEQARABIAEwAUABYAFQAUABMA
EwAVABQAFAAUABIAEgASABIAEgATABMAFAAUABQAFAAUABYAFQATABMAFQAWABYAFgAU
ABMAEwAUABYAFgAWABUAFQAVABUAFQAVABUAFQAVABcAFwAXABcAFAAUABQAFAATABQA
FQAXABcAFwAXABcAFQAUABQAEwAVABUAFQAVABUAFAASABIAEQASABIAEgATABMAEwAT
ABMAEgARABAAEQASABMAFAAUABQAEwATABMAEwATABMAFAAUABMAEgASABIAEgATABYA
FgAUABQAFgAVABUAFQAVABUAFAATABUAEwATABMAEgASABMAFAAUABQAFQAVABYAFAAU
ABUAFwAVABUAFgAXABcAFwAWABYAFgAWABYAFgAXABcAFwAWABgAGAAYABgAGAAbABsA
GgAaABkAGAAXABYAFwAbAB0AHgAeAB4AIAAhACIAIgAhACAAIAAhACIAIQAgAB8AHQAa
ABkAGQAWABMADwAOAA4ADwAOAA4ADgAOAA4ADgAPAA8ADgAOABEAEwAUABUAFgAWABgA
GAAYABgAFgAWABYAFgAYABgAGAAYABcAFgAVABQAFgAWABYAFgAYABkAGQAZABcAFwAX
ABcAFQAVABUAFQAXABQAFAAVABQAGQAhACgALwA4AD4AQwBFAEMAPAAxAB4AAgDj/8r/
vf/D/9b/6v/5/wYAEAAbACUAHgAMAAAA/f/8//r//v8EAAoADgATABcAGAAXABcAFgAV
ABUAFQAWABYAFQAVABUAFQAVABUAFQAWABYAFQAVABYAFgAVABQAEwATABMAFAAVABUA
FQAUABMAEwATABMAEwATABMAFAAUABYAFgAVABQAFgAXABgAGAAWABYAFgAWABUAFQAU
ABIAFAAUABQAFQAVABYAFQATABQAFAAUABUAFAAUABQAEwAVABQAFAAUABYAFgAWABcA
FQAVABUAFAAWABYAFgAVABQAEwASABAAEAAQAA8ADwAOAA8AEQASAA8ADgANAAwACwAM
AA0ADgALAAoACQAIAAcACAAIAAkACQAJAAkACQAGAAUAAwACAAQABgAJAAsACQALAAsA
CwALAAsACwALAAsADAANAA0ADQAOAA8ADwARABEAEQARABAADwAOAA0ADwAPAA8AEAAS
ABIAEgATABEADgAMAAoACwAMAA0ADgAOAA8ADwAQAA4ADgAOAA4AEAAPAA0ADQANAA4A
DgAOAA4ADQANAA4ADAAMAAwACwANAA0ADQANAAsACwALAAsACQAJAAkACQAIAAgACAAI
AAYABgAGAAcABQAFAAUABQAGAAYABwAHAAUABQAFAAUABwAGAAQABAAEAAQAAwACAAUA
BQAFAAUABQAEAAMAAgAAAAAAAAAAAAMABAAEAAUAAwADAAMAAwACAAIAAQAAAAIAAgAC
AAMAAwACAP///v8BAAEAAgADAAMAAwACAAEAAwABAAEAAQAAAAAAAQACAAEAAAAAAP//
AQAAAAEAAwABAP////8AAAEAAQABAAAAAgAAAP7//P/8//z//P///////v/+//7//v/+
//7//P///wAAAAABAAIABQAHAAYABgAFAAQAAwADAAMAAQADAAMAAgAAAPz/+//3//P/
8f/w//D/8f/x//D/7//u/+//8P/y//P/9P/0//f/+f/4//n/+v/6//z//P/8//z/+//6
//n/+P/4//j/+P/4//b/9v/2//b/9v/2//b/9v/4//n/+f/5//j/9//2//X/9v/3//j/
+f/5//b/+v/9/wIABwANABQAHQAiACIAIwAjAB8AFgALAPD/zv+5/7D/s//D/9b/3v/l
/+7/+P8BAP//8P/g/9z/2//c/9z/5P/s//L/9v/7//v/+v/4//n/+f/5//r/+//9//7/
/f/9//3//f/7//v/+//8//z/+//7//z//P/7//r/+f/5//n/+v/7//v/+//6//n/9//3
//f/9//4//n/+//8//r/+v/5//j/9v/3//j/+P/6//r/+v/6//n/+f/4//b/+P/4//j/
+f/5//r/+f/3//f/9v/1//X/9P/0//T/8//0//T/9f/2//b/9v/2//f/9//3//f/9v/2
//b/9v/1//P/8//z//L/8v/y//H/8f/v/+//8P/w/+3/7P/r/+r/6f/q/+v/7P/q/+r/
6v/q/+b/5v/l/+X/5//n/+f/5//l/+X/5P/k/+b/5v/n/+f/5//p/+n/6f/r/+v/6//r
/+3/7v/v/+//7f/s/+v/6f/p/+n/6f/p/+f/5//n/+f/5v/l/+T/5P/k/+T/5P/l/+f/
5v/m/+b/5v/m/+b/5v/l/+X/5P/k/+T/5P/k/+T/5f/l/+T/5f/m/+b/5f/k/+b/5f/l
/+b/5f/k/+P/4f/j/+P/4//j/+P/4//j/+P/4v/h/+D/3//f/+D/4f/i/+D/4P/g/+H/
3//f/9//3//c/9z/3f/d/97/3//g/+H/4//i/+D/4P/h/+L/4v/i/+L/4f/g/9//3//e
/93/3P/e/97/3v/e/+D/4P/f/9//3f/d/93/3f/e/97/3f/c/9z/3P/c/93/4P/g/97/
3v/f/9//4P/h/+H/4f/g/9//3//d/93/3f/e/97/3//g/9//3v/e/93/3//e/9//4f/h
/9//3//g/9//3//f/97/4v/g/+D/3v/e/97/3v/h/+H/4P/g/+D/4P/g/+D/4P/j/+T/
5P/i/+L/5P/l/+X/5v/m/+b/5//n/+f/5f/l/+X/5P/i/93/3f/a/9f/1P/U/9X/1//W
/9b/1v/W/9j/2P/Z/9n/2P/Y/9v/3f/e/9//4P/g/+D/4P/g/+D/4P/g/+D/4P/i/+L/
4v/i/+D/4P/g/+D/4P/g/+D/4P/i/+P/4//j/+H/4f/h/+H/4f/h/+H/4f/n/+T/4v/j
/+b/6//z//r/AQAIAA4AEQATABMADAD//+r/yv+r/5L/i/+T/6b/tv+//8T/zv/d/+P/
2v/M/8T/w//C/8L/xv/M/9T/2P/f/+X/5v/k/+X/5f/l/+X/5f/m/+b/5//n/+f/5//m
/+X/5P/k/+X/5f/m/+j/6P/n/+b/5f/m/+X/5f/l/+f/5//m/+X/5f/l/+X/5f/n/+f/
6P/o/+b/5v/l/+T/5v/n/+j/6P/q/+r/6v/q/+n/6f/o/+b/5v/m/+b/5//m/+j/6P/n
/+j/6P/o/+n/6f/q/+v/6//p/+j/6P/o/+j/6P/o/+n/5//n/+f/5v/o/+j/6P/n/+n/
6f/p/+j/6P/o/+f/5//l/+X/5v/m/+L/4v/i/+L/4v/i/+L/4v/i/+L/4v/i/97/3v/d
/93/3//f/9//3//f/9//3v/e/9z/3P/d/93/3//h/+H/4f/h/+H/4f/h/+P/5P/l/+X/
4//k/+X/5f/l/+X/5f/l/+X/5f/l/+X/5f/l/+X/5v/m/+b/5v/n/+f/5v/m/+b/5v/m
/+b/5v/m/+f/5//o/+b/5v/m/+b/5//n/+b/5//o/+j/5//m/+j/5//n/+j/5v/m/+b/
5f/l/+X/5f/l/+X/5f/l/+X/4//j/+P/4//j/+T/5f/m/+L/4v/i/+P/4P/f/97/3f/e
/+D/4//l/+P/4//j/+P/5f/k/+L/4v/h/+L/4v/i/+H/4f/h/+H/4v/i/+L/4v/g/+D/
4P/g/+D/4P/f/9//3//f/9//3//i/+L/4f/g/+L/4v/i/+P/4//i/9//3v/f/9//4P/h
/+D/4f/h/+H/4f/f/9//3//g/+D/4f/i/+D/4P/h/+H/4f/g/+H/4//j/+H/4f/i/+L/
4f/g/97/3//g/+H/4v/i/+P/4//j/+L/4v/j/+P/4v/i/+L/4v/i/+P/4//i/+L/5P/k
/+T/5P/k/+f/6P/o/+r/6v/s/+3/7f/u/+7/7v/t/+3/7f/r/+v/6//q/+j/4//j/+D/
3f/a/9r/2//d/9z/3P/c/9z/3P/c/93/3f/e/97/4f/j/+T/5f/m/+b/6P/o/+j/6P/m
/+b/5v/m/+j/6P/o/+j/6P/o/+j/6P/m/+b/5v/m/+b/5//n/+f/5v/l/+T/4//k/+X/
5v/n/+v/7P/s/+3/8P/z//n/AgALABIAGAAbACEAHwAQAP//6P/G/6X/kv+P/5v/rv++
/8v/0v/e/+3/7f/g/9T/0P/N/8z/zv/W/97/5P/s/+//8f/w//D/8f/x//H/8P/v/+//
7v/x//H/8f/x/+//7//v//D/8v/x//H/8v/z//P/8//z//T/8//z//P/8//z//L/8f/z
//P/8//z//X/9f/2//b/9v/2//X/9P/y//P/9P/0//T/9P/0//T/9P/1//X/9P/2//b/
9v/3//b/+P/4//f/9//2//X/9f/1//b/9//3//f/9v/2//b/9//4//n/+//6//n/+P/2
//j/+P/4//f/+P/5//r/+v/4//j/9//3//f/9//4//j/9v/2//b/9v/0//T/9P/0//T/
9P/0//T/8P/w/+//7//v/+//7//v/+//7//u/+7/7v/u/+//7//v//H/8f/x//H/8f/x
//H/8f/y//P/8//1//b/9//3//X/9f/1//X/9//3//f/9//1//X/9f/2//j/+P/4//n/
+P/2//X/9P/2//b/9v/2//j/+f/5//r/+P/4//j/+P/5//n/+P/5//n/+v/6//r/+P/3
//f/+P/6//r/+v/5//f/9//3//f/9//3//f/9//5//n/+f/5//j/+P/4//j/+P/4//j/
+f/4//f/9v/1//X/9v/4//n/9//3//f/9//5//j/9v/2//X/9v/2//b/9//3//f/9//5
//j/9//2//j/+P/4//j/+P/4//f/9//5//n/+f/5//r/+v/5//j/+v/6//r/+//7//r/
9//2//f/9//4//n/+v/7//v/+//7//n/+f/5//r/+v/7//z/+v/6//v/+//8//r/+v/7
//3/+//7//z/+//7//v/+v/8//z//P/8//r/+//7//v/+P/6//z//P/8//z//f/9//z/
/P/8//z//P/8//3/AQADAAQAAwACAAMAAwAFAAYABgAGAAYABwAIAAcABQAFAAQAAgAB
AAEA/v/7//b/9P/z//P/9v/2//b/9v/0//T/9f/1//T/9P/3//n/+//9////AAD+//7/
/v/+/wAAAAAAAAAAAAAAAAAAAAD+//7//v/+//7//v/+//7//v////////8BAAEAAQAB
AP///////////f8AAAQABQAGAAcACwAUAB0AJAAsADEAMwAzAC4AIwAOAPD/0f+2/6X/
p/+4/9D/3//q//b/AwANAAYA9v/u/+v/6P/o/+z/8v/2//j//f8DAAQABAAFAAUABQAF
AAUABgAGAAcABwAHAAcABwAHAAcACAAGAAUABQAGAAkACQAJAAkACAAHAAcABwAHAAcA
BgAFAAcABwAHAAcABwAHAAgACAAIAAgABwAGAAYABwAIAAgACAAIAAgACAAIAAkACQAI
AAgACAAIAAkACgAMAAwACwALAAoACQAJAAkACgALAAsACwAKAAoACgAKAAoACgALAAsA
CwALAAoACgAKAAoACQALAAsACwAKAAoACgAJAAkABwAHAAgACAAGAAYABgAGAAQABAAE
AAQAAgACAAIAAgACAAIAAQABAAEAAQABAAEAAQABAAAAAAAAAAAAAQABAAEAAwADAAMA
AwADAAMAAwACAAIAAgABAAIABAAGAAcABQAFAAUABQAHAAcABwAHAAgACQAKAAwACwAK
AAkACQAJAAgACAAIAAgACAAIAAgACAAJAAkACgAKAAoACgAKAAgABwAFAAUACAAKAAsA
DAAMAAsACwAMAAwADAAMAAsACwALAAsACwAJAAkACQAJAAkACQAJAAkABgAGAAYABgAE
AAQABAAFAAUABQAFAAUABAAEAAUABQAFAAUABQAFAAUABAACAAIABQAGAAYABgAHAAcA
BwAHAAUABAADAAIABAAEAAQABAACAAIAAQABAAEAAQABAAEAAgACAAEAAAACAAIAAgAD
AAIAAgAAAAAAAAD///////8AAAEAAQABAAEA////////AAAAAAEAAgAAAAAAAQABAAAA
/v/+///////9//3//v/////////+//z//v8AAP7/AAAAAAAAAAABAAEAAAAAAP7//v/+
//7//v8BAAIAAgACAAIABAAFAAkACgAKAAoACAAHAAYAAwAEAAUABQAEAP/////8//n/
9f/0//T/9f/4//j/+P/4//j/+P/5//n/+v/6//3///8CAAMABAAEAAMAAgABAAAAAAAA
AAAAAAAAAAAAAAAAAAAAAAAAAAAAAAAAAAAAAAD+/////////wAAAQACAAMAAgABAAAA
//8BAAQABgALAA4ADwAVAB4AJQAoAC4AMwA1AC8AJgATAPT/0v+5/7D/t//L/9r/5P/t
//b//v8HAAMA9P/o/+b/4//k/+j/7P/w//b/+v/7////AgACAAMAAwADAAMAAwAEAAQA
AwADAAMAAwABAAEAAQACAAIAAQABAAIABQAFAAUABQAEAAMAAwADAAMAAwACAAEAAwAD
AAMAAwABAAEAAgACAAQABAADAAIAAAABAAIAAgACAAIAAgACAAIAAwADAAIAAAAAAAAA
AQAAAAIAAgABAAEAAAD/////AQACAAMAAwABAAAAAAAAAP///v/9//3//////////v8A
AAAAAAD///////////7//P/8//v/+//7//v//P/8//r/+v/6//r/9v/2//b/9v/0//T/
9P/0//T/9P/z//P/8P/v/+7/7f/u/+//7//w//D/8P/x//H/8f/z//P/8//1//X/9f/1
//P/9P/1//X/9f/2//f/9//3//f/9//3//n/+f/5//n/9//3//f/+P/2//b/9v/3//j/
+P/5//r/+P/4//j/+P/4//n/+f/6//r/+v/6//r/+v/5//f/9//7//z//P/8//r/+f/5
//r/+P/4//j/9//3//f/9//3//f/9//3//f/+f/5//n/+f/3//b/9f/0//L/8v/y//P/
9f/1//X/9f/y//L/8//z//X/9f/1//X/9f/0//L/8v/z//T/9P/0//P/8//z//P/8//y
//H/8P/y//L/8v/y//L/8v/x//H/8f/x//H/8f/y//L/8f/w//D/8P/w//H/9P/0//L/
8v/w/+//7//v//D/8f/x//H/8f/v/+//7//u/+7/7//w//L/8v/z//P/8P/u/+7/7//x
//H/8//0//L/8P/w//D/8P/x//H/8P/w//L/8v/y//L/8f/z//P/8v/1//b/+f/7//z/
/P/7//r/+f/5//n/9//5//n/+P/2//H/8f/u/+v/6P/o/+n/6//s/+z/7P/s/+r/6v/r
/+v/7P/s/+//8f/w//H/8v/y//T/9P/0//T/9P/0//T/9P/y//L/8v/y//P/9P/1//b/
9f/0//P/8v/y//P/8//z//X/9f/1//X/8//z//P/8//1//b/9v/5//z//f8DAAwAFQAe
ACQAKQArACkAIgAXAAIA5P/F/67/pf+v/8D/0v/b/+D/5v/x//n/9P/m/97/2//a/9j/
2v/i/+j/7v/z//f/+v/6//v/+//7//v/+//8//z//f/9//3//f/7//v/+//8//7//f/9
//7//f/9//3//f/8//v/+//7///////+//3/+//7//v/+//9//3//v/+//z//P/7//r/
/P/9//7//v/8//z//P/8//z//f/9//z//P/8//z//f/9//7//f/7//3//P/7//v//P/+
/wAAAQAAAP7//f/8//7//v/+/////f/9//3//P/+//7//v/9//3//f/9//z//P/8//v/
+//5//n/+v/6//j/+P/4//j/+P/4//j/+P/4//j/+P/4//T/9P/z//P/9f/1//X/9f/z
//P/8v/y//T/9P/1//X/9f/3//f/9//2//X/9P/z//T/9v/4//n/9//4//n/+f/5//n/
+f/5//n/+f/5//n/9//3//f/+P/6//r/+v/7//3//P/8//z/+//6//n/+P/6//v/+//8
//r/+v/6//r//P/7//n/+f/5//r/+v/6//j/9//3//j/+v/6//r/+f/3//f/9//3//n/
+f/5//n/+f/5//n/+f/2//b/9v/2//b/9v/2//f/9f/1//X/9f/2//b/9//3//X/9f/1
//X/9//2//T/9P/1//b/9v/2//X/9f/1//X/9v/2//b/9v/0//T/9P/0//P/8v/w/+//
8P/x//L/8//y//L/8f/w//L/8v/y//P/8v/y//D/8P/y//H/8f/x//D/8f/x//H/8v/x
//L/8//y//L/8//0//L/8v/z//P/8v/w//D/8f/z//H/8f/y//P/8//z//L/9P/0//T/
9P/0//T/9P/z//P/8v/y//P/9P/1//b/9f/3//f/9v/2//b/+P/5//3//v/+//7//f/9
//3/+//5//n/+P/2//X/9f/y/+//6//q/+r/6//s/+z/7P/s/+v/6v/q/+n/6v/q/+3/
7//y//P/9P/0//L/8v/y//L/8v/y//L/8v/y//L/8v/y//T/9P/0//T/8v/y//L/8v/y
//P/8//z//P/8//z//P/8//z//P/8//1//b/9v/5//z//f8DAAoAEQAaACIAJwAnACUA
HgARAPr/3P+7/6L/l/+h/7L/wv/P/9r/4v/v//P/7P/i/9r/1f/S/9b/3v/i/+j/8P/3
//X/9v/2//f/9//3//X/9f/2//b/+f/5//n/+f/5//n/+f/6//z/+//7//z/+//7//v/
+//6//n/+f/5//3//f/8//v/+f/5//n/+f/5//n/+v/6//r/+v/5//j/9v/3//j/+P/4
//j/+P/4//j/+f/5//j/+v/6//r/+//6//z//P/7//3//P/7//v/+//8//3//f/7//r/
+v/6//r/+v/6//v/+//7//v/+v/4//j/+P/3//j/+f/6//r/+P/4//f/9//3//f/+P/4
//b/9v/2//b/9P/0//T/9P/0//T/9P/0//L/8v/x//H/8f/x//H/8f/v/+//7v/u/+z/
7P/t/+3/7f/v/+//7//t/+3/7f/t/+3/7v/v/+//7//w//H/8f/v/+//7//v//D/8f/y
//P/8v/x//D/8P/y//L/8v/z//P/8v/y//L/8P/w//D/8P/y//P/8//0//P/8v/x//D/
8f/x//D/8f/y//L/8f/w//L/8f/x//L/9P/0//T/8//x//H/8f/x//H/8f/x//H/7//v
/+//7//w//D/8P/w//D/8P/w//H/8P/v/+7/7f/u/+7/7//v/+//7//v/+//7//u/+z/
7P/t/+7/7v/u/+3/7f/t/+3/7//u/+3/7P/u/+7/7v/u/+z/7P/r/+v/7f/t/+3/7f/s
/+z/6//q/+r/6v/q/+v/7P/s/+r/6v/q/+n/6f/p/+r/6//r/+v/6//p/+n/6f/q/+r/
6//s/+v/6v/q/+n/6P/m/+b/5//o/+f/6P/q/+f/5//l/+b/6P/p/+r/6//s/+z/6//p
/+j/6P/o/+j/6P/q/+3/7v/u/+z/7P/u/+//8v/0//X/9v/1//X/9f/z//H/8f/w/+7/
7f/t/+r/5//i/+D/3//f/+D/4P/g/+D/4v/i/+P/4//k/+T/5//p/+z/7f/u/+7/7P/s
/+z/7P/s/+z/7P/s/+z/7P/s/+z/7P/s/+z/7P/s/+z/7P/s/+7/7//v/+//7//v/+//
7//t/+3/7f/t/+3/7v/w//H/9P/5//v/AAAJABAAFgAdACEAIwAiABkAAgDo/8n/rP+Z
/5f/pv+6/83/2P/g//H//f/2/+j/4P/d/9r/3P/g/+b/7P/u//P/+f/8//7/////////
/////wAAAAD//////////wAAAQACAAQAAgABAAEAAgADAAMAAwADAAQAAwADAAMABQAF
AAQAAwAEAAUABgAHAAYABQAFAAQABgAIAAkACgAIAAkACgAKAAoACgAKAAoADAANAA0A
DAAKAAoACgALAAwADgAOAA0ADgAOAA4ADwAPABAAEQARABMAEgASABIAEAAQABAAEQAS
ABMAFAAUABQAFAAUABMAFQAVABUAFAAWABYAFQAVABMAEwAUABQAEwAUABUAFgASABIA
EgASABIAEgASABIAEQASABIAEwATABMAEwATABQAFQAVABYAFgAWABcAFwAXABkAGQAZ
ABoAGwAcAB0AHQAeAB8AHwAgACIAJAAlACMAIwAjACMAJAAlACYAJwAoACkAKgAsACsA
KgApACkALAAsAC0ALgAwADAAMAAwADAAMQAxADIANAA0ADQANAA2ADUAMwAzADUANgA2
ADYAOAA3ADcAOAA6ADoAOgA5ADsAOwA7ADsAOwA7ADsAOwA8AD0APgA/AD4APgA+AD4A
PwBAAEEAQwBFAEUARQBFAEIAQgBDAEMARQBFAEUARQBFAEQAQgBCAEMARABEAEQARgBH
AEgASQBLAEoASQBIAEkASgBLAEwATgBOAE0ATQBPAE8ATwBPAFEAUgBSAFIAVABUAFQA
VQBYAFgAVgBWAFcAVwBYAFkAWgBbAFsAWwBcAFsAXABdAFwAXABdAF4AYABgAGEAYQBj
AGIAYwBlAGcAZQBlAGYAaQBpAGkAaABoAGgAaABoAGgAaABrAGsAagBqAGwAbABsAGwA
bQBxAHMAdAB0AHQAdgB3AHoAfAB9AH4AfwB/AH8AfQB7AHsAegB4AHcAdwB0AHEAbQBs
AGwAbQBvAHAAcQByAHQAdAB1AHUAdgB2AHkAewB9AH8AgQCCAIIAggCCAIIAhACEAIQA
hACGAIYAhgCGAIYAhgCGAIYAhwCIAIkAigCKAIsAiwCLAI0AjQCNAI0AjwCPAI8AjwCP
AI4AkACTAJYAmQChAKoAswC6AL4AwQDFAMMAugCtAJgAfABhAE4ARwBRAGQAdgCFAJAA
ngCrALEApgCaAJIAjwCOAJAAlgCcAKAApgCrAK0ArACuAK8ArwCvALAAsQCzALQAtQC1
ALUAtQC2ALcAuAC6ALwAuwC7ALwAuwC7ALsAuwC9AL0AvgC/AMEAwQDAAL8AwQDDAMUA
xwDFAMUAxgDGAMcAyADIAMgAywDNAM8A0ADQANAA0ADQANEA0wDUANQA1QDWANcA2QDa
ANwA3ADbAN4A3gDeAN8A3wDgAOEA4QDkAOQA5QDmAOgA6ADoAOkA6wDrAOsA6gDwAPAA
7gDvAA==
         </WaveFormData>
      </LeadData>
      <LeadData>
         <LeadByteCountTotal>10000</LeadByteCountTotal>
         <LeadTimeOffset>0</LeadTimeOffset>
         <LeadSampleCountTotal>5000</LeadSampleCountTotal>
         <LeadAmplitudeUnitsPerBit>4.88</LeadAmplitudeUnitsPerBit>
         <LeadAmplitudeUnits>��V</LeadAmplitudeUnits>
         <LeadHighLimit>2147483647</LeadHighLimit>
         <LeadLowLimit>268435456</LeadLowLimit>
         <LeadID>V2</LeadID>
         <LeadOffsetFirstSample>0</LeadOffsetFirstSample>
         <FirstSampleBaseline>0</FirstSampleBaseline>
         <LeadSampleSize>2</LeadSampleSize>
         <LeadOff>FALSE</LeadOff>
         <BaselineSway>TRUE</BaselineSway>
         <ExcessiveACNoise>FALSE</ExcessiveACNoise>
         <MuscleNoise>FALSE</MuscleNoise>
         <LeadDataCRC32>3848320825</LeadDataCRC32>
         <WaveFormData>
2P/Y/9j/2P/Y/9j/2P/Y/9n/2v/b/9z/2//a/9n/2P/Z/9r/2//c/9r/2v/a/9r/2v/a
/9r/2v/c/9z/3P/c/9v/2v/Z/9j/2v/a/9r/2v/a/9r/2v/a/9j/2P/Z/9n/2//c/9z/
3v/d/97/4P/h/+P/5v/o/+r/6P/o/+j/6f/n/+n/6v/s/+7/7f/r/+j/5P/f/9z/2v/Z
/9f/2f/Z/9n/1//X/9f/1//X/9b/1v/Z/9n/2f/Z/9j/1//W/9X/1//X/9f/1//W/9b/
1v/W/9b/1v/W/9b/2P/Y/9n/2f/W/9b/1v/W/9j/2P/Z/9n/2v/a/9n/2f/b/9v/2//b
/9v/3v/j/+f/6//x//r/CAAVACUAPgBbAHMAfQB2AF0APgAkABYAEwASAP3/3f+4/4r/
Z/9c/1v/Wf9Z/1//bP99/5P/rf+//87/2v/e/93/4P/g/+D/4P/i/+L/4v/k/+X/5f/l
/+b/5f/l/+X/5v/k/+X/5v/m/+j/6P/o/+j/6P/p/+v/6//r/+v/7P/s/+7/7f/s/+z/
7P/s/+z/7f/v//D/8P/w/+3/7f/u/+//7//w//D/8P/w//D/8P/x//H/8v/z//T/9v/2
//b/9v/1//X/9v/4//j/+P/5//n/+f/6//v//P/9//7///8AAAMABAAEAAQAAwAFAAUA
BQAHAAkACQAJAAkACgAKAAoACAAIAAgACAAIAAgABwAHAAUABQADAAMABAAEAAQAAwAC
AAEAAAD+//v/+//6//n/+f/6//r/+v/4//b/9f/z//X/9f/0//T/9P/z//L/8f/v/+7/
7v/t/+z/7P/r/+r/6f/o/+j/6P/o/+f/5//n/+b/5v/k/+T/5P/j/+P/5P/k/+P/4//k
/+L/4v/i/+L/4//k/+X/5//l/+X/5f/l/+T/5P/j/+P/5P/k/+X/5f/k/+T/5P/k/+b/
5//o/+j/5v/m/+b/5v/m/+b/5v/m/+j/6P/n/+f/5f/m/+b/5v/n/+j/6f/q/+j/6P/o
/+j/6f/p/+n/6f/p/+n/6f/p/+f/5//m/+b/6P/o/+j/6P/o/+f/5//n/+X/5P/k/+T/
5v/m/+T/5P/k/+T/5P/l/+P/4//j/+L/5P/k/+T/5P/k/+T/5P/k/+X/5f/i/+H/4P/f
/97/3v/h/+H/4f/g/+L/4f/h/+D/4P/h/+H/4v/j/+P/4//j/+P/4f/h/+H/4f/h/+H/
4f/h/+H/4f/h/+H/4f/h/+H/4f/h/+H/4P/i/+D/4P/i/+L/4v/i/+L/4P/g/+D/4P/h
/+H/4f/i/+P/5v/o/+r/6v/r/+z/7v/v//D/8P/w//D/8f/x//P/9P/2//b/9f/1//L/
7v/p/+T/4v/h/9//4f/h/+H/3//d/93/3f/d/97/3v/f/9//4f/h/+H/4f/g/9//3v/d
/93/3f/c/9z/3P/c/9z/3P/e/97/3v/e/+H/4f/g/+D/3v/e/97/3v/h/+H/4v/i/9//
3//f/9//4f/h/+H/5P/n/+v/7f/z//z/CAAZAC0ARABfAHcAfQByAF0ARAAoABoAGQAa
AAkA6//E/5r/df9k/2H/Y/9l/2n/dv+J/5//t//J/9j/4v/m/+n/6v/q/+r/6v/q/+r/
6v/s/+v/6//r/+z/7//v/+//8P/u/+//8P/w//L/8v/y//L/8P/x//P/8//z//P/9P/0
//b/9f/0//T/9v/2//b/9//5//r/+v/6//v/+//8//3/+//8//z//P/9//7///8BAP//
AAABAAIABAAEAAQABAADAAMABAAGAAYABgAHAAcACAAKAAwADgANAA4ADwAQAA8AEAAQ
ABAAEQATABMAEwATABUAFQAVABYAGAAZABoAGAAYABgAGAAYABgAFwAXABcAFwAVABUA
FAAUABQAEwAQAA8ADgAMAAsACwAKAAkACAAIAAcABgAFAAQABAADAAUABQAEAAQABAAD
AAIAAQD///7//v/9//3//v/+//7/+//6//r/+v/6//n/+f/5//r/+v/4//j/+P/3//f/
+P/4//f/9//4//b/9v/2//b/9v/2//b/9//3//f/9//3//j/+P/3//f/+v/6//v/+//6
//r/+v/6//j/+f/6//r//P/8//z//P/8//z//P/8//7//v/9//3/+//8//z//P/6//r/
+v/6//z//P/8//z/+//7//v/+//9//3//f/9//3//f/8//z//P/8//z//P/8//v/+//7
//n/+P/4//j/+v/6//j/+P/4//j/+P/5//n/+f/5//j/+P/4//j/+P/4//j/+P/4//n/
+f/2//X/9//3//f/+P/5//n/+f/4//j/9//3//b/9P/1//X/9v/5//n/+f/5//f/9f/1
//X/9//3//f/9//3//f/9//3//X/9f/1//X/9v/3//j/+P/4//j/9v/2//b/9v/4//j/
+P/4//f/9//3//j/+v/8//3//v8AAAEAAgAEAAUABgAGAAYACAAJAAkACwALAAwACwAJ
AAcABAAAAPv/+P/2//X/8//z//P/8//x//L/8//0//X/8//y//L/8f/z//P/8//z//P/
8//z//P/8f/x//D/8P/y//L/8v/y//L/8v/y//L/8//z//L/8v/y//L/8v/y//P/8//0
//T/8//z//P/8//z//H/8f/w//H/9f/7/wMADgAcACsAPQBUAG0AgwCRAI4AeQBeAEQA
NgAzADAAGQD3/9b/rv+H/3z/ff93/3H/c/98/4v/of+5/9H/4P/s//L/9f/0//T/9P/0
//b/9v/2//j/+f/5//n/+v/7//v/+//8//z//f/+//7//v/+//7//v/8//3/////////
//8AAAAAAgABAAAAAAACAAIAAgADAAEAAgACAAIAAgADAAUABwAFAAYABgAGAAgACAAI
AAkACQAKAAsADAAKAAoACgAKAAwADQAPABIAEwASABIAEQATABQAFQAWABUAFgAXABgA
GQAaABoAGgAdAB8AHwAfAB0AHwAfAB8AHwAgACAAIAAiACIAIgAiACAAIAAfAB8AIQAh
AB8AHwAcABwAHAAbABoAGQAYABYAFwAXABYAFQASABIAEQAQABAAEAARABEAEAAPAA0A
DAAOAA0ADAALAA0ADAAMAAsACgAKAAkACAAJAAgACAAIAAcABQAEAAMABAAEAAIAAgAE
AAMAAwAEAAIAAQABAAIABAAEAAQABAAEAAQABAAFAAUABQAFAAUABgAGAAUABQAEAAQA
BQAFAAYABgAGAAYABgAHAAgACAAGAAYABgAGAAYABgAGAAYABAAEAAMAAwAFAAYABgAG
AAQABAAEAAQABAAEAAQABAADAAMAAwADAAUABQAFAAUABQAFAAQABAACAAIAAgACAAQA
AwADAAMAAwACAAIAAgAAAAAA/v/+////AAABAAMAAgABAAAA/v8AAAAAAAAAAAAAAAAA
AAAA//////z/+//8//3//v8AAP////////7//v/9//3//P/8//3//f/+//7//f/8//v/
/P/7//z//f/7//v/+//7//v/+//7//v//f/7//z/+v/6//r/+v/4//j/+P/4//v/+//7
//z//P/+////AAACAAMABAAGAAYABgAFAAQABgAHAAcACQAKAAwADAALAAgABAD///n/
9//2//b/9f/1//X/9f/z//X/9f/1//X/8v/y//P/8//1//X/9f/1//P/8//z//P/8f/x
//D/8P/y//L/8v/y//D/8P/w//D/8f/x//D/8P/x//L/8//0//L/8f/x//D/7//v/+//
7//x//H/8//2//v/AwALABUAIgAwAD0ATwBuAIcAmQCZAIIAYwBMAEAANgAvABwA+f/Z
/7D/hP93/3j/c/9t/3H/e/+G/5f/rf/H/9v/6P/y//T/8//y//L/8v/y//P/9P/1//j/
+f/5//n/+v/5//n/+f/6//r/+//8//z/+//6//n/+P/4//n/+//7//v/+//8//z//P/7
//r/+v/+//7//v////7//v/9//z//f/9//7//////wAAAAAAAP7//v/+////AQACAAMA
BAACAAIAAgACAAMAAwAEAAYABwAGAAYABQAHAAgACQAKAA0ADgAPABAAEQASABIAEgAT
ABUAFQAVABUAFwAXABcAFQAWABYAFgAYABgAGAAYABcAFgAUABMAFQAVABMAEwASABIA
EgARAA8ADQALAAgACQAJAAgABwAEAAQAAwACAAMAAgACAAEAAQABAAAAAAAAAP///v/9
//3//P/8//v/+f/4//b/9P/0//T/9f/2//T/8//z//P/8v/y//D/8P/w/+//7//w//D/
7//v//D/7v/u/+7/7v/u/+7/7v/v/+//7//v/+//8P/w/+//7//u/+7/7//v/+//8P/x
//L/8P/x//L/8v/w//D/8P/w//D/8P/w//D/7v/u/+3/7f/v//D/8P/w//D/8P/w//D/
7v/u/+7/7v/v/+//7//v/+3/7f/t/+3/7f/t/+z/7P/s/+z/7P/s/+7/7f/t/+3/6//q
/+r/6v/s/+z/6v/q/+z/7P/s/+3/7P/r/+r/6P/q/+r/6v/q/+r/6v/q/+r/6f/p/+b/
5f/n/+f/5//o/+n/6f/p/+j/6v/p/+n/6P/o/+n/6f/q/+r/6f/o/+f/6P/n/+j/6f/n
/+f/5//n/+f/5//n/+f/6f/p/+b/5v/m/+b/5v/m/+b/5v/m/+f/5//n/+j/6P/q/+v/
7P/w//H/8v/0//T/9P/z//L/9P/1//X/9//4//r/+v/5//X/8v/u/+n/5v/k/+P/4f/l
/+X/5f/j/+X/5f/l/+X/4v/i/+P/4//h/+H/4f/h/+P/4//j/+P/4//j/+L/4v/k/+T/
5P/k/+L/4v/i/+L/4f/h/+D/4P/i/+L/4v/i/+L/4f/h/+D/4f/h/+H/4f/j/+H/4f/i
/+X/7f/1//v/BAASAB8AMQBKAGUAewCDAHoAXwBAACwAIAAdABYA///d/7j/iv9n/2D/
Yf9f/1//Zf9y/4P/l/+x/8f/1P/g/+j/6f/p/+j/5//m/+f/6P/p/+z/6//r/+v/7P/r
/+v/6//s/+3/7//x//L/8f/w/+//7v/u/+//8f/x//H/8f/y//L/9P/z//L/8v/2//b/
9v/3//X/9v/2//b/9//3//j/+f/5//r/+v/6//j/+P/4//n/+f/6//v//P/+//7//v/+
//////8AAAIABAAEAAUABQAFAAYABwAIAAkACgALAAwACwAMAAwADAAPABEAEQARABMA
FQAVABUAEwAUABQAFAAUABQAFAAUABQAFAATABMAEwATABEAEQAQABAAEAAPAAwACwAK
AAgACQAJAAgABwAGAAYABQAEAAMAAgACAAEAAQABAAAAAAAAAP///v/9//v/+v/6//n/
9v/2//X/9P/1//T/9P/0//P/8f/w/+//8P/w/+7/7v/w/+//7//w//D/7//v//D/7v/u
/+7/7v/w//D/8P/x/+//7//v/+//8v/y//H/8f/y//L/8//z//L/8v/y//L/8P/x//L/
8v/y//L/8v/y//T/9P/0//T/9P/0//P/8//z//T/9P/0//L/8v/y//L/8v/y//L/8v/y
//P/9P/1//T/8//y//H/8//z//L/8v/y//L/8v/y//D/7//v/+//8f/w//D/8P/w//D/
7v/u/+7/7v/u/+//7f/t/+3/7P/s/+z/7P/s/+z/7P/s/+z/7f/t/+r/6f/r/+v/6//s
/+v/6//r/+r/7P/r/+v/6v/q/+v/6//s/+v/6//r/+v/7f/r/+v/6//p/+n/6f/p/+n/
6f/p/+n/6//r/+v/6//p/+n/6f/o/+r/6v/s/+v/7P/q/+r/6v/q/+r/6v/q/+r/6//r
/+v/7P/s/+7/7//w//L/8//0//b/9v/2//X/9P/1//f/+P/7//7/AAAAAP//+//4//T/
7//t/+z/7P/r/+v/6//r/+n/6f/p/+n/6f/q/+r/6//r/+n/6f/p/+n/6f/p/+n/6f/r
/+v/6v/q/+r/6v/q/+r/6P/o/+j/6P/p/+n/6P/o/+r/6v/q/+r/6v/p/+n/6P/p/+n/
6f/p/+n/6//r/+z/8f/1//n/AwAOABwALQBBAFoAdQCFAIcAegBdAD4AKAAiACMAGAD7
/9f/rP+C/2v/aP9n/2f/af9z/4D/lf+v/8n/2f/i/+z/8P/v//D/8P/w//D/8P/w//D/
8v/z//P/8//0//P/8//z//T/9f/3//n/+v/4//j/+P/4//j/+f/7//v/+f/5//r/+v/8
//v/+v/6//z//P/8//3/+//8//z//P/7//v//P/9//3//v/+//7//v/+//7//////wAA
AQACAAIAAgACAAIAAwADAAQABgAGAAYABwAHAAkACgALAAwACwAMAA0ADgAPABAAEAAQ
ABEAEwATABMAEwAVABUAFQAVABYAFgAWABYAFgAWABYAFgAWABUAFQAVABUAEwATABIA
EgASABEADgANAAwACgALAAsACgAJAAYABgAFAAQAAwACAAIAAQABAAEAAAAAAP7//f/8
//v/+//6//r/+f/2//b/9f/0//P/8v/y//L/9P/z//P/8//w//D/7v/u//D/7//v//D/
7v/t/+3/7v/w//D/8P/w//D/8P/w//H/8f/x//H/8f/y//L/8f/x//L/8v/z//P/8P/w
//D/8P/y//P/9P/0//L/8v/y//L/9P/0//T/9P/0//T/8//z//H/8v/y//L/9P/0//T/
9P/y//L/8v/y//P/8//z//P/8f/x//H/8f/z//P/8v/y//D/8P/w//D/8P/v/+//7//x
//D/8P/w//D/8P/u/+7/8P/w//D/8f/x//H/8f/w/+7/7v/u/+7/8P/w//D/8P/x//H/
7v/t/+//7//v//D/8f/x//H/8P/w/+//7//u/+7/7//v//D/8P/v/+7/7f/v/+3/7f/t
/+//7//v/+//7//v/+//7//v/+//7//v/+//7//v/+7/8P/w//D/8P/w//D/8P/w//D/
8P/v/+//7//w//H/9P/2//j/+f/5//n/+v/9//7//v/+//7//////wEAAAACAAIAAQAA
AP7/+//3//L/8P/v/+3/7//v/+//7f/r/+v/6//r/+r/6v/r/+v/7f/t/+3/7f/s/+v/
6v/p/+v/6//q/+r/6v/q/+r/6v/q/+r/6v/q/+v/6//q/+r/7P/s/+z/7P/r/+v/7P/s
/+n/6f/p/+n/6f/t/+//8P/x//X/+/8BAAoAFAAjADkAUABpAIMAkQCMAHcAWgBAADAA
KwAqABkA9//U/6z/hf9y/3H/b/9v/3X/fv+N/6X/v//T/97/6P/y//X/9v/2//b/9v/0
//T/9P/2//f/9//3//j/+//7//v//P/6//v//P/8//7//v/+//7//P/9////////////
AAAAAAIAAQAAAAAAAgACAAIAAwABAAIAAgACAAMAAwAEAAUAAwAEAAQABAAGAAYABgAH
AAUABgAHAAgACQAKAAsADAAMAAsACwAMAA4ADgAPAA8ADwAQABEAEgATABQAFQAWABcA
GAAYABgAFwAZABkAGQAbAB0AHQAdAB0AHgAeAB4AHAAcABwAHAAcABwAGwAbABsAGwAZ
ABkAGAAYABgAFwAYABcAFgAUABEAEQAQAA8AEAAQAA8ADgALAAoACgAJAAkACQAIAAgA
CAAHAAYABQAFAAQABAADAAQABAADAAIA///+//7//v8AAP////////7//v/8//z/+v/5
//n/+v/6//n/+f/6//r/+v/6//r/+v/6//r/+//9//3//f/9//z//P/7//v//P/8//3/
/f/8//z//P/8//z//f/+//7//v/+//7//v/+//7//v/+/wAAAAD//////f/+//7//v/+
//7//v/+//7//v/+//7/+//7//v/+//8//3//v////7//f/7//r/+v/6//r/+v/7//v/
/P/9//v/+v/6//r//P/8//r/+v/4//j/+P/5//n/+f/5//j/+v/6//r/+v/4//j/+P/4
//v/+//4//f/9//3//f/+P/5//n/+f/4//r/+f/5//j/+P/5//n/+v/6//n/+P/3//f/
9f/1//X/9f/1//X/9f/3//f/9//3//X/9f/3//T/9v/2//b/9v/2//b/9v/2//f/9//3
//j/+P/6//v//P/8//3//v8AAAMABAAEAAQAAgADAAMABQAIAAoACgAJAAUAAgD+//n/
9v/0//P/8f/1//X/9f/z//P/8//z//P/8P/w//H/8f/z//P/8//z//L/8f/w/+//8f/x
//D/8P/u/+7/7v/u/+7/7v/u/+7/7//v/+7/7v/u/+7/7v/u//H/8f/y//L/8f/x//H/
8f/x/+//8f/4//3/AQAHABEAHAAqAD0AVQBwAI0AnwCbAIAAXwBIADgAMgArABQA9f/V
/6z/gv91/3T/b/9r/3H/e/+K/5//tf/L/93/6P/s//D/9f/2//b/9v/2//b/9v/2//j/
9//3//f/+P/5//n/+f/6//j/+f/6//r/+//8//3//v/9//3//v/9//v/+//8//z//f/9
//3//v/+//7//v///wEAAgACAAIAAQABAAIAAwADAAQABAAEAAQABAAEAAUAAwAEAAUA
BgAHAAgACQAKAAkACQAKAAwADgAOAA8ADwAPABAAEQASABIAEgASABIAFQAWABYAFgAV
ABcAFwAXABkAGwAbABsAGwAcABwAHAAcABwAHAAcAB4AHgAdAB0AGwAbABkAGQAYABgA
GAAXABYAFQAUABIADwAPAA4ADQAOAA4ADQAMAAsACgAKAAkACwALAAoACgAKAAkACAAH
AAUABAAEAAMAAgACAAEAAAD9//z//P/8//z/+//7//v//P/8//r/+v/4//f/9//4//j/
9//3//j/+v/6//r/+v/6//r/+v/7//3//f/9//3//P/8//v/+//+//7///////z//P/8
//z//v///wAAAAD+//7//v/+//z//P/8//z//f/+//7////9//7//v/+//z//P/8//z/
/v/+//7//v/9//3//f/9/////////////f/9//z//P/8//z//P/8//z/+//7//v/+//6
//r/+v/8//z/+v/6//j/+P/4//n/+f/5//n/+P/4//j/+P/4//j/+P/4//j/+//7//j/
9//3//f/9//4//n/+f/5//j/+v/5//n/+P/2//f/9//4//f/9//3//f/9//1//X/9f/1
//f/9f/1//b/9v/2//b/9v/4//j/+P/4//n/+f/5//r/+f/6//r/+v/9////AQAEAAMA
BAAEAAQAAgADAAMABQAIAAoACgAJAAcABAAAAPv/+P/2//X/8//1//X/9f/z//H/8f/x
//H/8v/y//P/8//z//P/8//z//X/9f/1//X/9f/1//T/9P/y//L/8v/y//T/9P/0//T/
8//z//L/8v/y//L/8v/y//P/8//0//T/8//z//P/8//1//f/9f/2//n//f8FAA0AGAAm
ADMARQBcAHUAjQCXAJAAdwBaAEQANgAzAC4AGQD1/9L/ov9//3j/ef9z/3P/ef+C/5H/
pf+//9f/5v/y//j/+//6//r/+v/6//r/+v/6//z/////////AAABAAEAAQACAAIAAwAE
AAQAAgACAAIAAgACAAMABQAFAAcABwAIAAgABgAFAAQABAAGAAYABgAHAAcACAAIAAgA
BwAHAAgACQAJAAoACgAKAAwADAAMAA0ACwAMAA0ADgAOAA4ADgAOABEAEQASABQAFgAW
ABcAFwAVABYAFwAYABkAGgAbABwAHQAeAB4AHgAhACMAIwAjACMAJQAlACUAJQAmACYA
JgAmACYAJgAmACgAKAAnACcAJwAnACUAJQAkACQAJAAjACAAHwAeABwAHQAdABwAGwAa
ABoAGQAYABcAFgAWABUAEwATABIAEgASABEAEAAPAA8ADgAOAA0ADAAMAAsACgAJAAgA
CAAIAAYABQAFAAUABAAEAAIAAgAEAAMAAwAEAAQAAwADAAQAAgACAAIAAgAEAAQABAAF
AAMAAwADAAMABgAGAAUABQAEAAQABQAFAAQABAAEAAQABAAFAAYABgAGAAYABgAGAAYA
BgAGAAYABgAGAAUABQAFAAYABgAGAAgACAAIAAgABgAGAAYABgAHAAcABwAHAAUABQAF
AAUABQAFAAQABAAEAAQABAAEAAQAAwADAAMAAwACAAIAAgACAAIAAAAAAAAAAAAAAAEA
AQABAAEAAAD///7//f/8//7//v/+//7///////z/+//9//3//f/+//////////7//P/7
//v/+v/8//3//f/+/////////////f/7//v/+//7//v/+//7//v/+//7//v//f/9//7/
/P/8//z//P/8//z//P/8/////////wAA//8AAAAAAAACAAMABAAGAAcACAAIAAgACAAJ
AAkACwAMAA4ADgANAA0ACgAGAAEA/P/6//n/9//7//v/+//5//f/9//3//f/+P/4//n/
+f/5//n/+f/5//n/+f/5//n/+f/5//j/+P/2//b/9v/2//b/9v/2//b/9f/1//T/9P/2
//b/9v/2//X/9f/2//b/8//z//P/8//1//f/9//6//3/AQAFAA0AGAAkADcASQBeAHcA
jwCbAJAAdQBWADwALgAtACoAEwDv/8r/nP95/3D/cf9z/3P/d/+C/5f/r//H/9v/6v/0
//b/9//6//r/+v/6//j/+P/4//r/+//7//v//P/7//v/+//8//7///8AAAAAAAAAAAAA
AAD+////AQABAAMAAwAEAAQAAgABAAAAAAAEAAQABAAFAAUABgAGAAYAAwADAAQABQAH
AAgACAAIAAYABgAGAAcACQAKAAsADAAOAA4ADgAOAA4ADQANAA4ADgAOAA8ADwAPABAA
EQASABUAFgAXABgAGQAaABoAGgAZABsAGwAbAB0AHwAfAB8AHwAgACAAIAAgACAAIAAg
ACAAIAAfAB8AHQAdABsAGwAcABwAHAAbABoAGQAYABYAFwAXABYAFQASABIAEQAQAA8A
DgAOAA0ADQANAAwADAAKAAkACAAHAAcABgAGAAUABAAEAAMAAgD///7//v/+//z/+//7
//v/+P/4//b/9v/4//f/9//4//j/9//3//j/9v/2//b/9v/2//b/9v/3//X/9f/1//X/
+P/4//f/9//4//j/+f/5//b/9v/2//b/9v/3//j/+P/2//b/9v/2//j/+P/4//j/9v/2
//X/9f/1//b/9v/2//b/9v/2//b/9P/0//T/9P/z//P/8//z//P/8//z//P/8//z//L/
8v/0//T/9P/0//L/8f/x//H/8//y//L/8v/y//L/8P/w//D/8P/w//H/7//v/+//7v/u
/+7/7v/u/+7/7v/u/+7/7//v/+z/6//t/+3/7f/u/+//7//v/+7/7v/t/+3/7P/u/+//
7//w/+7/7f/s/+v/6//p/+n/6f/q/+v/7P/t/+v/6//p/+v/7P/s/+z/7P/s/+r/6v/q
/+r/6f/p/+n/6v/s/+7/7//w//H/8f/x//L/9P/2//f/+P/4//n/+f/7//z//v/+//3/
/P/6//f/8//v/+z/6v/n/+n/6f/p/+f/5//n/+f/5//k/+T/5f/l/+f/5//n/+f/5f/l
/+X/5f/l/+X/5P/k/+T/5P/k/+T/5P/k/+T/5P/l/+X/5P/k/+b/5v/m/+b/5//n/+j/
6P/l/+X/5f/l/+X/5f/n/+j/6f/v//P/9/8AAAoAFwArAEAAWwB3AIUAgABtAFYAOgAm
ACEAIAAVAPn/1v+s/4P/bv9p/2f/Z/9r/3T/hf+b/7X/y//Y/+T/7P/v//D/8P/w//D/
8v/y//L/9P/z//P/8//0//f/9//3//j/9v/3//j/+P/6//r/+v/6//z//f///////f/9
//7//v////////8AAAAAAAAAAAEAAQACAAIAAgACAAMABQAHAAUABgAGAAYABwAIAAkA
CwAJAAoACwAMAA4ADgAOAA4ADwAPABAAEgAUABQAFQAVABUAFgAXABgAFwAYABkAGgAd
AB4AHgAeACEAIwAjACMAIwAlACUAJQAmACgAKQAqACkAKAAnACYAJwAoACgAKQApACkA
JwAnACgAKAAoACcAKAAnACYAJAAjACMAIgAhACIAIgAhACAAIQAgACAAHwAfAB8AHgAe
ACAAHwAeAB0AHwAeAB4AHQAfACAAIAAgAB0AHAAcABwAHgAdAB0AHQAdAB4AHQAeAB4A
HQAdAB4AHwAfACAAIgAgACAAIAAgACIAIgAiACMAJAAlACYAJwAoACgAJwAnACoAKgAr
ACsAKgAqACoAKgAsAC0ALgAuADAAMAAwADAALgAuAC4ALgAvADAAMAAxADEAMgAyADIA
MgAyADIAMgAzADQANQA2ADMAMwAzADMANQA1ADUANQA1ADUANAA0ADIAMgAyADIANAA1
ADcAOQA5ADgAOAA4ADoAOgA4ADgAOgA6ADoAOwA9AD0APQA8AD0APgA/AEAAPgA+AD4A
PgBAAEEAPwA/AEAAQQBCAEQARQBFAEUARABHAEcASABIAEgASQBJAEoATQBNAE0ATQBP
AE0ATQBNAE0ATQBNAE0ATgBPAFAAUQBRAFAAUgBSAFIAUgBTAFQAVQBWAFUAVQBVAFYA
WABcAF8AYgBiAGMAZABmAGgAagBrAGwAbgBvAG8AcQByAHQAdABzAG8AbABoAGMAXgBc
AFsAWQBdAF0AXQBbAFsAWwBbAFsAWABYAFkAWQBaAFsAXABdAFsAWwBbAFsAXQBdAFwA
XABcAFwAXABcAFwAXABcAFwAXgBfAF8AYABeAF4AXgBeAGEAYwBmAGgAaQBpAGkAaQBp
AGkAbQBwAHMAdwB/AIkAlACgALEAxQDgAPkACwETAQoB8QDYAMQAvAC5ALAAlwB1AFIA
KgANAAYABwADAAMACQAWACkAQQBbAGsAegCEAIgAhwCJAIoAiwCMAI0AjgCPAJIAkQCR
AJEAkgCWAJcAmACaAJoAmwCcAJwAngCeAJ4AngCgAKEAowCjAKMAowCkAKQApgCnAKgA
qgCsAKwArACtAK8AsACwALAAsgCzALUAtwC1ALYAtgC2ALkAugC7AL0AvwDAAMEAwgDC
AMIAwgDCAMQAxQDHAMoAzgDOAM8AzwDPANAA0QDSANUA1gDXANgA2wDcANwA3ADhAOMA
4wDjAA==
         </WaveFormData>
      </LeadData>
      <LeadData>
         <LeadByteCountTotal>10000</LeadByteCountTotal>
         <LeadTimeOffset>0</LeadTimeOffset>
         <LeadSampleCountTotal>5000</LeadSampleCountTotal>
         <LeadAmplitudeUnitsPerBit>4.88</LeadAmplitudeUnitsPerBit>
         <LeadAmplitudeUnits>��V</LeadAmplitudeUnits>
         <LeadHighLimit>2147483647</LeadHighLimit>
         <LeadLowLimit>268435456</LeadLowLimit>
         <LeadID>V3</LeadID>
         <LeadOffsetFirstSample>0</LeadOffsetFirstSample>
         <FirstSampleBaseline>0</FirstSampleBaseline>
         <LeadSampleSize>2</LeadSampleSize>
         <LeadOff>FALSE</LeadOff>
         <BaselineSway>TRUE</BaselineSway>
         <ExcessiveACNoise>FALSE</ExcessiveACNoise>
         <MuscleNoise>FALSE</MuscleNoise>
         <LeadDataCRC32>2064703770</LeadDataCRC32>
         <WaveFormData>
7P/s/+z/7P/q/+r/6v/q/+z/7P/s/+z/6v/q/+r/6v/s/+z/7P/s/+z/7P/s/+z/6v/q
/+r/6v/s/+z/7P/s/+v/6v/p/+j/6f/q/+v/7P/q/+r/6v/p/+n/6v/q/+v/6//r/+v/
7f/s/+3/7//w//L/9f/4//n/+P/4//j/+f/4//n/+f/8//z/+//6//f/9P/w/+7/7P/t
/+3/7f/t/+r/6f/o/+j/6P/n/+f/5//n/+f/5//n/+T/5P/k/+P/4//j/+P/4//l/+X/
5f/l/+P/4//j/+P/5P/k/+T/5P/i/+L/4v/i/+T/5P/l/+X/5//n/+f/5//m/+X/5P/k
/+X/5v/o/+n/6P/p//D/+/8KABgALgBIAGgAgwCUAJgAmwCfAKMAoQCWAHYAPQD//7z/
gv9q/2j/a/9u/3L/ff+P/6P/uf/I/9P/3v/h/+H/5P/k/+P/4//k/+T/5P/l/+b/5v/m
/+b/5//n/+f/6P/n/+f/5//o/+r/6//r/+v/6f/q/+z/6v/r/+v/7P/s/+z/7P/s/+z/
7P/s/+z/7f/t/+3/7f/s/+r/6//r/+z/7P/t/+3/7f/t/+3/7P/s/+3/7f/u/+7/8f/x
//H/8f/v//D/8f/y//L/8//0//T/9P/0//X/9v/0//X/9v/2//j/+f/6//r/+P/6//v/
/P/7//z//P/8//3//f/9//3/+//7//v/+//9//z/+//7//n/+f/5//j/+f/5//n/+P/3
//f/9v/1//L/8v/y//L/9P/0//P/8//z//P/9P/0//T/9f/1//b/9P/0//T/9P/0//T/
8//z//X/9P/z//P/8P/v/+//7//v/+7/7f/t/+3/7P/r/+v/6//r/+v/6//t/+z/7P/t
/+v/6//q/+r/7f/t/+3/7f/r/+z/7P/s/+z/7P/s/+3/7//v/+//8P/w/+//7//v//H/
8v/y//L/8f/y//L/8v/x//H/8P/w//H/8v/z//T/8//y//H/8P/w//H/8//0//L/8v/x
//H/8f/x//H/8f/z//L/8v/z//H/8f/x//H/8//y//L/8v/y//L/8v/y/+//7//v//D/
8P/x//H/7//v/+//7v/u/+7/7f/t/+3/8P/w//D/8P/w/+//7//w//D/8P/u/+3/7f/s
/+z/7P/u/+7/7//w/+//7v/t/+v/7f/t/+z/7P/t/+7/7//x//D/7//t/+v/7P/t/+7/
7//t/+7/7v/u/+7/7v/u/+//7//v/+//7//v/+7/7//y//L/8v/y//L/8P/v/+//8P/w
//H/8f/x//P/9f/2//f/+f/6//v//f//////AAAAAAAAAQACAAMAAQAEAAQAAwADAAEA
///8//j/9v/1//X/9f/1//T/8//y//L/8v/x/+//7//v/+//8f/x//D/8P/u/+3/7f/t
/+3/7f/t/+3/7//v/+//7//v/+//8P/w//L/8v/y//L/8v/y//L/8v/x//H/8f/x//H/
8f/x//H/8f/w//H/9P/2//f/9v/3//z/AwAQACIANABMAGgAfwCMAJIAlwCbAJsAnQCW
AHoASQAPANL/nP+A/37/g/+G/4z/lf+n/7n/zf/a/+X/7v/x//H/9P/0//P/8//0//T/
9P/1//T/9P/0//T/9P/1//b/+P/4//f/9v/2//j/+f/5//n/+f/6//z/+v/5//n/+v/6
//r/+v/6//r/+f/4//f/9//3//f/9//2//j/+f/5//r/+P/5//n/+f/6//v/+//8//v/
+//8//z//f/9//3//f/7//z//f/+//z//f/+//7///8AAAIABAAEAAUABgAGAAcABwAH
AAYABAAGAAcACAAHAAgACAAIAAsACwALAAsACQAJAAkACQAJAAgABwAHAAcABwAHAAYA
BwAHAAcABgAFAAUABAADAAAAAAAAAAAAAAAAAP//////////AAAAAAIAAwADAAQABAAE
AAQABAACAAIAAQABAAMAAgABAAEAAAD////////9//z/+//7//3//P/7//v/+//7//v/
+//9//z//P/9//v/+//6//r/+//7//v/+//7//z//P/8//7//v/+////////////AAD+
//3//f/9//3//v/+//7///8AAAAAAAABAAEAAAAAAAEAAgADAAQAAgACAAIAAgABAAEA
AgACAAIAAgABAAEAAQABAAEAAQADAAIAAgADAAEAAQABAAEAAQAAAAAAAAAAAAAAAAAA
AP3//f/9//7//v///////f/9//3//P/8//z/+//7//v//P/8//z//P/8//v/+//8//7/
/v/8//v/+//6//r/+v/6//r/+//8//r/+v/6//n/+f/5//j/+P/6//r/+v/7//n/+f/4
//f/9//3//f/9//3//j/+P/4//j/+P/4//n/+f/5//n/+f/5//r/+P/4//j/+P/5//n/
+v/8//v/+//6//n/+//9//7///8BAAIAAwAFAAcABwAIAAgACAAJAAoACwAJAAwADAAL
AAoABwAEAAAA/v/8//v/+//5//n/+P/3//j/+P/4//f/9f/1//X/9f/3//f/9v/2//b/
9f/1//X/8//z//P/8//0//X/9v/3//f/9//4//j/9v/2//b/9v/4//j/+P/4//n/+f/5
//n/+f/5//n/+f/7//r/+f/4//j/+f/6//v/AgAPACAALgBAAFYAcACNAKAAqACtALEA
sQCvAKYAggBLABMA2v+i/4r/jP+L/4r/jP+T/5//sf/H/9j/5f/u//X/9//5//j/9v/1
//j/+P/4//n/+P/4//j/+P/5//n/+f/6//v/+//7//z/+v/7//v/+//7//z//v/8//3/
/f/+//7//v/+//7//v8AAAAAAAABAP////////7/AAABAAEAAgAAAAEAAQABAAEAAQAA
AAAAAwADAAQABAADAAMAAwADAAUABgAHAAgABgAHAAgACAAIAAgACQAKAAoACwAMAAwA
CwALAAsACgAMAA4ADwAQABAAEAAPAA4ADQANAA0ADQAPAA8ADwAPAA0ADAALAAsADQAN
AA0ADAAJAAkACQAIAAcABwAGAAUABgAGAAYABgAFAAQAAgABAAMAAwAEAAQAAgADAAMA
BAAGAAYABgAGAAgACAAHAAcABQAEAAMAAwAEAAMAAwADAAEAAAD////////+//3//f/9
//3//f/9//v/+v/6//v//f/9//z//P/9//3//f/9//3//v/+//7//P/8//z//f/7//v/
+//8//3//f/+//////8AAAAAAAABAAIAAgACAAEAAQAAAAAA///+//3//P/9//7///8A
AP////8AAAAA/v/+//3//f/9//3//f/9//3//P/8//3//f/9//3//f/7//r/+v/6//z/
/P/8//z/+//7//v//P/7//v/+v/3//j/+f/5//r/+v/5//n/+f/6//r/+v/6//r/+f/5
//r/+//6//f/9f/2//b/9//4//b/9v/3//j/+P/4//j/9//3//f/9v/2//b/9v/2//f/
9//3//b/9f/1//X/9f/1//X/9v/2//b/9v/2//b/9v/2//b/9v/0//P/8//0//b/9//3
//f/9//5//r/+//9//7///8BAAIAAQABAAAAAAABAAIAAwADAAYABgAFAAMA///7//b/
9f/0//T/9f/z//P/8v/x//D/8P/w/+//7f/t/+3/7f/v/+//7v/u/+7/7f/t/+3/6//r
/+v/6//t/+3/7f/t/+v/6//s/+z/7P/s/+z/7P/u/+7/7v/u/+z/6//q/+n/6//r/+v/
6//r/+z/7f/u/+7/8f/0//n/BgAXACQANgBSAHQAkgCpALAAsAC1ALkAtQCnAIIASAAL
AMv/jv9y/3L/cv9x/3T/fv+J/5f/q//B/9L/3//m/+n/6f/r/+r/6P/n/+r/6v/q/+v/
7P/s/+z/7P/t/+3/7f/u/+3/7f/t/+7/7f/t/+z/6//r/+z/7v/s/+v/6//s/+z/7P/s
/+z/7P/s/+z/7P/t/+z/6//q/+j/6v/r/+v/7P/s/+3/7f/t/+v/6//q/+r/7f/t/+7/
7v/u/+3/7P/r/+v/7P/t/+7/7P/t/+7/7v/u/+7/7//w//H/8//1//b/9f/1//X/9P/0
//b/9//4//f/+P/4//j/+f/5//n/+f/5//n/+f/5//f/9v/1//X/9//3//f/9v/3//f/
9//2//T/8//x/+//8P/w//D/8P/u/+7/7f/t/+//7//w//D/8v/z//P/9P/z//L/8f/w
//L/8v/x//H/7v/s/+r/6f/p/+n/6v/r/+v/6v/p/+n/6f/o/+f/5//n/+f/5//n/+X/
5P/k/+X/5f/l/+T/5P/l/+X/5f/l/+X/5v/m/+b/6P/o/+j/6f/n/+f/5//o/+r/6f/p
/+n/6f/q/+r/6v/p/+r/6v/q/+n/6f/o/+j/6v/q/+r/6v/q/+r/6v/q/+n/6f/q/+r/
6v/q/+n/6f/p/+n/6f/p/+n/6P/o/+n/5//n/+f/5//n/+b/5v/m/+j/6P/o/+j/5f/l
/+X/5v/k/+X/5f/j/+X/5f/k/+T/4v/h/+H/4f/i/+L/4v/i/+T/4//j/+T/4//i/9//
3f/e/97/3//g/+D/4P/h/+L/4v/i/+L/4f/j/+P/4v/i/+D/4P/g/+H/4//j/+L/4f/f
/9//3//f/+H/4v/i/+L/5P/k/+L/4P/g/+D/4P/i/+H/4f/i/+L/4//j/+P/4f/j/+T/
5f/p/+r/6//t/+3/7f/u/+7/7v/v//D/8f/z//b/9v/1//L/7//s/+j/5v/k/+P/4//j
/+P/4v/h/+D/4P/g/9//4f/h/+H/4f/f/9//3v/e/97/3f/d/93/3f/d/93/3f/d/93/
3f/d/93/3f/e/97/3P/c/9z/3P/c/9z/3P/c/9v/2//b/9v/3f/d/93/3f/h/+D/3//c
/9z/3//i/+X/6v/3/wYAFgAsAEoAagCFAJQAlgCZAKEAowCdAI4AZAApAOv/pv9u/1r/
Xv9h/2D/Zv9z/4P/l/+t/77/y//W/93/3f/f/97/3P/b/9z/3P/c/93/4P/g/+D/4P/h
/+H/4f/i/+P/4//j/+T/4v/j/+P/4//j/+T/5v/k/+X/5f/m/+b/5P/k/+T/5P/l/+b/
5//p/+f/5//n/+b/5v/n/+f/6P/q/+v/6//r/+n/6f/o/+j/6//r/+z/7P/t/+3/7f/t
/+3/7v/v//D/8P/x//L/8v/y//L/8//0//b/9//4//j/+f/5//n/+P/4//r/+//8//3/
/v/+//7//f/9//3//f/9//3//f/9//3//P/7//v//f/9//3//P/7//v/+//6//n/+f/4
//f/9v/2//b/9v/2//b/9f/1//X/9f/2//b/9v/3//f/+P/2//b/9v/2//b/9v/1//X/
8//y//H/8f/w/+//7//v/+3/7P/r/+v/7f/s/+v/6//r/+v/6//r/+n/6P/o/+n/6f/p
/+j/6P/r/+v/6//r/+j/6P/n/+b/5//o/+n/6//p/+n/6f/q/+r/6f/p/+n/5//o/+j/
6P/p/+r/6v/q/+v/6//q/+r/6v/q/+r/6v/s/+z/7P/s/+v/6//s/+z/6v/q/+n/6f/r
/+v/6//r/+n/6P/o/+n/6//r/+v/6//p/+j/6P/o/+j/6P/o/+j/5f/l/+X/5v/k/+X/
5f/j/+X/5f/k/+T/5P/j/+P/4//i/+L/4v/i/+L/4f/h/+L/4v/i/+D/3//h/+D/4P/g
/+D/4P/h/+L/4P/g/+D/3//f/9//3v/e/+D/4P/g/+H/4f/h/+D/3//f/9//3//f/9//
4P/g/+D/4P/g/+D/4f/h/+H/4f/h/9//4P/h/+H/4P/e/97/3v/e/+D/3//f/+D/4v/j
/+P/4//h/+P/5P/l/+n/6v/r/+3/7f/t/+7/7v/w//H/8v/z//P/9v/2//X/8v/v/+z/
6P/o/+b/5f/l/+P/4//i/+H/4P/g/+D/3//h/+H/4f/h/9//3//e/97/4P/f/9//3//f
/9//3//f/9//3//f/9//3f/d/97/3v/e/97/3v/e/+D/4P/g/+D/3//f/9//3//f/9//
3//f/+H/4v/h/+D/4v/j/+L/5//w//3/DAAeADQAUABqAIEAjACQAJUAmQCbAJcAggBU
ABkA2f+Y/27/Zv9q/23/bv94/4P/lf+t/8H/zP/V/97/4f/j/+X/5P/i/+H/4v/i/+L/
4//k/+T/5P/k/+P/4//j/+T/5//n/+f/6P/m/+f/5//n/+n/6v/s/+r/6f/p/+r/6v/o
/+j/6P/o/+j/6P/o/+n/6//r/+v/6v/q/+v/6//s/+z/7f/t/+3/6//r/+r/6v/r/+v/
7P/s/+//7//v/+//7f/u/+//8P/w//H/8v/y//L/8v/z//T/9P/1//b/9v/3//f/9//2
//j/+v/7//z/+//8//z//P/7//v/+//7//v/+//7//v/+//6//n/+f/5//n/+f/4//n/
+f/5//j/9f/1//T/8//0//T/9P/0//L/8v/x//H/8//z//T/9P/0//X/9f/2//T/9P/0
//T/9v/2//X/9f/1//T/8//z//L/8f/x//H/8v/y//L/8//x//D/7//v//H/8f/x//H/
7//u/+7/7//x//H/8P/w//P/8//z//P/8//0//T/9P/0//T/9P/1//X/9f/1//b/9P/z
//P/8//1//b/9v/2//X/9v/2//b/9//3//b/9v/2//b/9v/2//b/9v/2//b/9//3//j/
+P/4//j/9//3//f/9//3//f/9//2//b/9//5//n/+f/5//n/+P/4//j/9v/2//b/9v/0
//X/9v/4//b/9//3//X/9//3//b/9v/2//X/9f/1//T/9P/0//T/9v/1//X/9v/3//b/
8//x//L/8v/z//T/9P/0//X/9v/0//T/9P/z//X/9f/0//T/8v/y//L/8//1//X/9P/z
//T/9f/2//f/9f/2//b/9v/2//b/9v/3//f/9//3//f/9f/2//b/9v/2//b/+P/3//f/
+P/2//f/9//3//j/+//9//////8AAAEAAwAFAAUABgAGAAYABwAIAAkABwAKAAoACQAJ
AAcABQACAP7//P/7//v/+//7//r/+f/2//b/9v/1//X/9f/1//X/9f/1//T/9P/0//P/
8//z//X/9f/1//X/9f/1//X/9f/z//P/9P/0//b/9v/2//b/9v/2//b/9v/3//f/9//3
//X/9f/1//X/9f/4//v//P/8//v//P/9/wIACwAaACwAPgBUAHIAjwCgAKYAqQCvALEA
rwCmAIwAVwAbAOD/qP+K/4b/if+K/5D/mf+n/7v/0f/g/+n/8P/3//v//P/8//v/+//8
//z//P/9//7//v/+//7//v///wAAAgACAAEAAAAAAAAAAQABAAEA//8AAAIAAAAAAAEA
AwAEAAQABAAEAAQABAAEAAQABQAFAAUABQAEAAQABQAFAAYABQAFAAQAAwAEAAUABQAG
AAUABQAGAAYACQAJAAkACQAHAAgACQAKAAoACwAMAAwADAAMAA0ADgAOAA8AEAAQABMA
EwATABIAEAASABMAFAAUABQAEwASABUAFQAVABUAEwATABMAEwATABIAEQARABEAEQAR
ABAADwAPAA8ADgANAA0ADAALAAgACAAIAAgACAAIAAcABwAHAAcACAAIAAgACQAJAAoA
DAAMAAwADAAKAAoACQAJAAsACgAJAAkACAAHAAcABwAHAAYABQAFAAUABAADAAMAAQAB
AAEAAQABAAAAAAABAAMAAwACAAIAAQABAAEAAQABAAIAAgACAAIAAgACAAMAAwADAAMA
BAACAAEAAQABAAMABAAEAAQAAwAEAAQABAADAAMAAgACAAIAAgACAAIAAgACAAIAAgAB
AAEAAgACAAIAAgABAAEA//////////8BAAAAAAABAAAA///+//3//f/8//z//P/+//7/
/v/+//v/+//7//z/+v/7//v/+f/5//n/+P/4//r/+f/5//n/+v/6//r/+v/4//f/9//4
//r/+v/4//f/9//2//b/9v/2//b/9//4//j/+P/4//f/+f/5//j/+P/4//j/+P/5//f/
9//2//X/9f/1//X/9f/3//j/+P/4//b/9v/4//T/9v/2//b/9v/2//X/9f/2//b/9//3
//f/9//5//r/+//7//z//f///wMAAwAEAAQABAAFAAYABwAHAAoACgAJAAgABQACAP7/
+v/4//f/9//4//n/+f/5//j/+P/4//f/9f/1//X/9f/3//f/9v/2//T/8//z//P/9f/1
//X/9f/z//P/8//z//P/8//0//T/9v/2//b/9v/0//T/9P/0//f/9//3//f/9//3//f/
9//5//j/+f/8//7//f8AAAcAEAAfADAARgBkAIYAqAC7AL4AvgDBAMEAvwCxAIgATgAV
ANX/mv+A/4D/gP+B/4T/jv+b/6//w//X/+T/7f/y//X/9//8//z/+//7//r/+v/6//v/
/P/8//z//P/8//3//v8AAP///////wAAAAABAAEAAQD//wAAAgAAAP////8AAAAAAQAC
AAMABAADAAIAAQABAAIAAwAEAAQAAgADAAMABAAEAAUABQAFAAcABwAGAAYABwAHAAgA
CAAJAAkACQAJAAcACAAJAAoACgALAAwADAAOAA4ADwAQAA8ADwAPAA4AEgATABQAFAAT
ABQAFAAUABMAFAAUABQAFQAVABUAFQAXABcAFwAXABkAGAAXABcAFQAVABUAFAATABMA
EwASABEAEQAQAA8ADQAMAAsACgALAAwADAANAA0ADQAOAA4ADgAPAA8AEAAQABAAEAAQ
AA4ADgANAA0ADQAMAAsACwAIAAcABwAHAAcABgAFAAUABwAGAAUABQADAAMAAwADAAUA
BAAEAAUABQAFAAQABAAFAAUABQAFAAUABgAGAAYABAAEAAQABQAHAAcABwAIAAYABQAF
AAUABwAIAAgACAAJAAoACgAKAAcABwAGAAYACAAIAAgACAAGAAYABgAGAAMAAwAEAAQA
BgAGAAUABQADAAMAAwADAAUABAAEAAUAAwADAAMAAwADAAIAAgACAAIAAgACAAIA////
////AAACAAMAAwABAAEAAQAAAAAAAAD////////+//7//v/+//7//f/9//7/AgACAAAA
///9//z//P/8//z//P/9//7//v/+//7//f/9//3//P/8//z//P/8//3//f/9//z/+//7
//v/+//7//z//P/8//z//P/8//v/+//8//z//f/9//3//P/9//3//f8AAAIABAAHAAcA
BwAIAAgABgAHAAgACQALAA4ADgANAAoABwAEAAAA///+//7////9//3//P/7//j/+P/4
//f/9//3//f/9//3//f/9v/2//j/9//3//f/9//3//f/9//1//X/9f/1//f/9//4//j/
9v/2//b/9v/0//T/9P/0//X/9f/1//X/9f/1//X/9f/3//j/9//2//b/9//6//3/BAAP
ACAAMgBIAGIAggCfALAAsgC1ALsAvQC7AKwAhABHAAkAxP+I/3T/dv93/3r/gP+H/5f/
q//B/9T/4f/s//P/9f/3//b/9P/z//T/9P/0//X/9P/0//T/9P/1//X/9f/2//n/+f/5
//r/+P/5//n/+f/3//j/+v/4//j/+f/7//z/+//6//n/+P/5//r/+//9//3//f/9//z/
+v/7//v//P/8//3//f/9///////+//7//////wAAAAD/////////////AAABAAIAAgAD
AAQABAACAAIAAwAEAAIAAwAEAAQABQAFAAUABAAEAAYABwAIAAcACAAIAAgABwAHAAcA
BwAFAAUABQAFAAcABgAFAAUAAwADAAMAAgABAAEAAQAAAP3//f/8//v/+v/6//r/+v/6
//r/+f/5//n/+f/6//r/+f/5//j/+P/2//b/9v/2//b/9v/1//X/9f/0//P/8//w/+//
7//v/+//7v/t/+3/7f/s/+v/6//p/+n/6f/p/+n/6P/o/+n/5//n/+b/5v/p/+n/6f/p
/+f/6P/o/+j/6v/q/+r/6//p/+n/6f/q/+j/5//n/+f/6f/q/+r/6v/r/+z/7P/s/+3/
7f/s/+z/7P/s/+z/7P/s/+z/7P/s/+3/7f/u/+7/7P/s/+v/6//t/+3/7f/t/+//7v/u
/+//7f/t/+3/7f/t/+z/7P/s/+r/6v/q/+r/6P/p/+r/7P/r/+v/6v/n/+f/5//m/+b/
5//n/+j/6f/p/+j/5//m/+j/5//n/+j/6P/o/+b/5f/n/+b/5v/m/+j/6P/p/+r/6f/o
/+f/5f/n/+f/5v/m/+j/6P/o/+n/6P/n/+X/4//k/+X/5v/n/+X/5v/m/+b/6P/o/+j/
5v/m/+b/5v/o/+f/5//o/+j/6f/p/+n/5//p/+r/6//v//D/8f/z//X/9f/2//b/9v/3
//j/+f/5//z//P/7//r/9//0//D/7v/s/+v/6//t/+3/7P/r/+j/6P/o/+f/6f/p/+n/
6f/p/+n/6P/o/+b/5f/l/+X/5f/l/+X/5f/j/+P/4//j/+T/5f/n/+j/5v/m/+b/5v/m
/+b/5v/m/+f/5//n/+f/5f/l/+X/5f/n/+j/6f/q/+z/6//s/+//9P///xIAJAA2AE4A
bACJAJYAnAChAKUApQCjAJgAcAA3APn/tv98/2b/av9x/3L/dP9//5P/qf+9/87/2//i
/+X/5//o/+j/5//n/+j/6P/o/+n/6v/q/+r/6v/p/+n/6f/q/+3/7f/t/+7/7P/t/+3/
7f/r/+z/7v/s/+7/7//x//L/8f/w/+//7v/w//D/8P/x//H/8f/x//D/7v/v/+//8P/w
//H/8f/x/+//7//u/+7/8f/x//L/8v/z//P/8//z//H/8v/z//T/8v/z//T/9P/0//T/
9f/2//j/+f/6//r/+//7//v/+v/5//r/+v/6//v//P/8//z/+//7//v/+//7//v/+//7
//v/+v/5//n/+f/5//n/+P/3//f/9//2//f/9//2//X/9P/0//T/9P/y//L/8f/x//H/
8f/y//L/8v/z//P/9P/y//L/8v/y//T/9P/z//P/8//y//H/8f/u/+3/7f/t/+3/7P/r
/+v/6f/o/+f/5//p/+n/6f/p/+n/6P/o/+n/6f/p/+j/6P/p/+n/6f/p/+n/6v/q/+r/
6v/q/+r/6//r/+v/6//s/+z/6//r/+v/7f/u/+7/7v/u/+7/7f/s/+7/7//v//D/7v/u
/+7/7v/w//D/8P/w//H/8f/y//L/8P/w/+//7//x//H/8f/x//H/8P/w//H/7//v/+//
7//x//D/8P/w//D/8P/w//D/7//v/+//8P/u/+//7//t/+3/7f/s/+z/7v/t/+3/7f/s
/+z/7P/s/+z/6//r/+z/7P/s/+r/6f/r/+r/6v/q/+r/6v/r/+z/6v/q/+r/6f/r/+v/
6v/q/+r/6v/q/+v/6f/p/+j/5//o/+n/6v/r/+v/6v/o/+r/7P/s/+z/7P/s/+z/6//r
/+z/6v/r/+v/6//s/+//8f/z//T/9P/0//X/+P/5//v//P/8//3//v////3/AAAAAP//
///9//v/+P/0//L/8f/x/+//7//u/+3/7v/u/+7/7f/r/+v/6//r/+v/6//q/+r/7P/r
/+v/6//t/+3/7f/t/+//7//v/+//7//v//D/8P/y//L/8v/y//L/8v/y//L/9f/1//X/
9f/1//X/9f/1//X/9v/3//j/+v/7//z/+/8AAAcAFAAmADoATgBoAIMAlgCeAKMApwCr
AKsApACOAGEAJwDs/7T/kP+I/4n/jP+Q/5n/qf+9/9P/5P/t//b/+////wAAAAD/////
AgACAAIAAwACAAIAAgACAAQABQAGAAgACAAHAAYABgAIAAkACQAJAAkACgAMAAoACQAJ
AAoACgAMAAwADAAMAA4ADgAOAA8ADwAPAA8ADgAOAA8ADwAQABAAEQARABEAEwATABIA
EgARABEAEgASABMAEwATABMAFQAWABcAGAAWABcAGAAYABgAGAAZABoAGAAZABoAGgAd
AB0AHQAcAB0AIAAiACQAJAAkACMAIgAkACUAJgAnACYAJQAkACMAJAAkACQAJQAlACUA
JQAkACUAJQAlACQAJAAlACUAJQAiACIAIgAiACIAIgAhACEAIwAjACQAJAAkACUAJQAm
ACgAKAAoACgAKAAoACcAJwAqACoAKgArACoAKQApACkAKwAqACkAKQAqACoAKgArACkA
KQApACkAKgAqACsALQAtAC0ALAAsACsAKwArACsALAAuAC8AMAAyADIAMgAzADMAMwAz
ADQANgA1ADUANQA3ADgAOAA4ADsAPAA8ADwAPQA9ADwAPAA9AD4APwBAAEIAQgBCAEIA
QgBDAEUARgBHAEgASABJAEkASQBJAEkASgBKAEsATQBNAE0ATQBNAE0ATABMAEwATwBQ
AFEAUgBQAFEAUgBUAFQAVQBVAFMAVABVAFUAVgBXAFcAWABZAFsAXABdAF4AXgBdAF0A
XgBhAGIAYQBhAGQAZABlAGYAZgBmAGcAaABpAGoAawBrAG0AbQBsAGwAbgBuAG4AbwBx
AHEAcABvAHEAcQBxAHEAcgB0AHUAdgB2AHQAdAB0AHQAdAB1AHUAdgB4AHgAeQB5AHkA
egB9AH8AgQCBAIIAgwCFAIkAiQCKAIoAigCLAIwAjQCNAJAAkACPAI4AiwCIAIQAggCA
AH8AfwCBAIEAgAB/AIAAgACAAH8AfQB9AH0AfQB+AH8AfwCAAIIAgQCBAIEAgQCBAIEA
gQCDAIMAgwCDAIUAhQCGAIYAiACIAIgAiACGAIYAhgCGAIgAiQCKAIsAiwCLAIsAiwCL
AIwAjQCSAJIAkwCUAJsAogCtALwAzADiAPgAFAErAToBPgFBAUkBSQFDATQBCgHTAJ0A
ZgA8AC4AMgAzADQAOgBDAFUAawB9AIoAlQCeAKMAoQCkAKQAowCjAKUApgCnAKkAqgCq
AKoAqgCsAK0ArgCwALEAsQCxALIAsACxALEAsQCzALQAtgC0ALUAtQC2ALYAuQC6ALsA
vAC8ALwAvAC9AL8AvwC/AL4AvwDBAMIAxADCAMMAwwDDAMYAxwDHAMgAywDLAMwAzADP
AM8AzwDPANAA0gDUANYA1gDXANgA2ADaANoA2wDcAN4A3wDgAOAA4QDhAOEA4ADmAOgA
5wDmAA==
         </WaveFormData>
      </LeadData>
      <LeadData>
         <LeadByteCountTotal>10000</LeadByteCountTotal>
         <LeadTimeOffset>0</LeadTimeOffset>
         <LeadSampleCountTotal>5000</LeadSampleCountTotal>
         <LeadAmplitudeUnitsPerBit>4.88</LeadAmplitudeUnitsPerBit>
         <LeadAmplitudeUnits>��V</LeadAmplitudeUnits>
         <LeadHighLimit>2147483647</LeadHighLimit>
         <LeadLowLimit>268435456</LeadLowLimit>
         <LeadID>V4</LeadID>
         <LeadOffsetFirstSample>0</LeadOffsetFirstSample>
         <FirstSampleBaseline>0</FirstSampleBaseline>
         <LeadSampleSize>2</LeadSampleSize>
         <LeadOff>FALSE</LeadOff>
         <BaselineSway>TRUE</BaselineSway>
         <ExcessiveACNoise>FALSE</ExcessiveACNoise>
         <MuscleNoise>FALSE</MuscleNoise>
         <LeadDataCRC32>2082783382</LeadDataCRC32>
         <WaveFormData>
6P/o/+j/6P/m/+b/5v/m/+j/6P/o/+j/5//m/+X/5P/l/+b/5//o/+b/5v/m/+b/5P/k
/+T/5P/m/+b/5v/m/+T/5P/k/+T/5P/k/+T/5P/k/+T/5P/k/+P/4//j/+P/4//j/+T/
5v/m/+f/6P/p/+z/7v/v/+//7f/v/+//8P/w//D/8f/z//P/8//x//H/7P/q/+n/6P/q
/+j/6P/n/+P/4v/g/+D/4v/i/+L/4f/j/+P/4//j/+D/3v/d/9z/3v/e/97/3f/d/93/
3f/c/9z/3f/d/93/3f/e/97/3v/b/9v/3P/c/93/3f/e/97/3v/e/97/3v/c/9z/3f/d
/93/3//e/93/2f/X/9n/4//w//7/DAAeADoAWgB2AJAAqwDFANEAyQC0AJAAVQAXANv/
qv+O/4n/if+K/43/lf+h/7H/vv/H/8//2P/a/9n/2f/Z/9j/2P/Y/9j/2f/Z/9z/3P/c
/9z/2v/a/9r/2v/a/9r/2v/b/93/3f/e/97/3f/d/93/3v/e/9//3//e/97/3v/d/93/
3f/d/93/3v/f/9//3v/e/9z/3P/c/9z/3v/e/97/3v/e/97/3v/e/9z/3P/c/9z/3//f
/9//3//f/9//3//g/+L/4v/j/+P/4f/g/+D/4P/h/+L/4v/i/+P/5P/k/+T/5P/k/+T/
5f/m/+b/5v/n/+f/6P/o/+f/5//n/+n/6f/q/+r/6f/p/+n/6f/p/+r/6//r/+z/7P/s
/+z/7P/t/+7/7f/s/+z/7f/u//D/8v/w//H/8v/y//T/9v/2//X/9f/3//f/9//3//f/
9//2//X/9v/3//b/8//z//T/9P/2//X/8//z//H/8f/x//H/7//v/+//7//w/+//7//w
/+7/7v/v/+//8f/y//L/8v/y//H/8P/w//D/8f/y//P/9f/0//T/9P/0//T/9P/0//f/
9//3//f/9f/1//b/9//3//X/9f/2//j/+P/4//j/9//2//b/9f/3//f/+P/4//f/9//3
//f/9f/2//f/9//4//f/9v/2//X/9v/1//T/9P/1//X/9v/1//X/9f/1//P/9P/0//P/
9f/0//P/8//x//L/8//z//L/8f/x//D/8v/y//L/8v/z//P/8v/y//L/8v/x//H/8P/v
/+7/7v/v//D/8f/y//D/7v/w//D/7//w//D/7//x//H/8f/y//H/8P/w/+//8f/x//H/
8f/w/+//7//w/+7/7v/u/+//7//v/+7/7f/v/+7/7v/w//L/8v/y//L/8f/w//D/7//v
/+//7//v//L/9P/0//X/9P/1//b/+P/7//v/+//9//v//P/8//z//f//////////////
/P/6//f/9v/2//T/9P/z//H/8P/w//D/8P/w//D/7//v/+//8f/x//H/8P/u/+7/7v/u
/+7/7f/t/+3/7f/s/+z/7f/t/+3/7f/u//D/8P/v/+//7v/u/+3/7f/w//D/8P/w/+7/
7v/u/+7/7//x//H/8//0//H/7f/r/+3/8//+/wwAGAAoAEAAWABsAIIAmQCtALcAsQCg
AIQAVQAdAOv/wP+m/5//o/+m/6v/sf+9/8v/2P/f/+X/6v/s/+3/7//v/+7/7v/u/+7/
7//v/+7/7v/u/+7/7//w//H/8v/w//D/8P/x//P/8//0//T/8//z//P/9P/y//P/8//y
//T/9P/z//P/8//z//P/9P/z//P/8v/y//L/8v/y//L/9P/0//T/9P/2//b/9v/2//b/
9v/2//b/9//3//f/9//1//X/9f/2//b/9v/3//f/+P/4//n/+v/7//z//P/8//v//P/8
//z//P/8//z//f/+//7//v//////AAAAAP///////wEAAQAAAAAA/////////////wAA
AQABAAIAAgABAAAA/////wAA///+//7//v/+////AAAAAAEAAgACAAIABAAEAAMAAwAF
AAUABQADAAMAAwACAAIAAgACAAAA/////wAAAAD+//3/+//7//z//f/+/////f/9//3/
/f////3//P/8//z//P/9//3/+//8//z//P/+//3//P/8//z//f/+////AQAAAAAAAAAA
AAAAAAAAAP//////////AQABAAIAAwADAAEAAQACAAQABAAEAAQAAgACAAMAAwADAAMA
BAAEAAMAAwADAAMAAQACAAMAAwADAAMAAwAEAAIABAAEAAQAAwADAAIAAgADAAMAAwAD
AAIAAgABAP//AAAAAAAAAQD//wAAAQABAAIAAQABAAAAAAAAAAAAAAD//////v/+////
AAAAAAEA////////AAAAAAAAAAAAAAAA/v8AAAAAAAAAAP///f////////8AAP7//v//
//////////////8AAP////8AAP7//v/+////AQABAAAA//8BAAAAAAAAAAAAAAAAAAAA
AQABAP//////////AAACAAIAAwAGAAcACAAKAAsACwALAA0ADwAQABAAEAAQABEAEAAP
AA8ADwAMAAoACQAIAAgABgAEAAMAAQAAAAAAAAAAAAAA/v/9//3//f/+////AAAAAP7/
/v/+//7//P/7//v/+//8//z//f////3//f/9//7//v/+//3//f/+//7//f/9//7//v/+
//7//v/+//7//v////3////9//r/+f/5//f/+/8DABIAHgAoADYATABqAIYAngC1AMkA
zwDLALoAmABjAC0A/f/S/7j/s/+z/7L/sf+1/7//zf/a/+X/7f/y//b/9//1//X/9P/0
//X/9v/4//n/+P/4//j/+P/4//j/+P/4//j/+P/4//n/9//3//j/+P/5//n/+f/6//j/
+f/5//j/+v/6//n/+f/5//n/+f/6//r/+f/3//b/+P/4//j/+P/4//j/+P/4//j/+P/4
//j/+v/6//r/+v/6//n/+P/3//j/+f/6//z//P/8//3//f////7//v/+//3//v/+//7/
//8AAAAAAAACAAIAAgADAAMAAgABAAEAAQACAAIAAQADAAMABQAFAAQABAADAAMABAAF
AAYACAAGAAUABQAEAAMAAgABAAEABQAFAAUABgAFAAQABAAEAAYABwAIAAgACAAKAAoA
CQAJAAsACwALAA0ADQANAAwACgAKAAoACAAJAAkACgAKAAgABwAFAAUABQAFAAUABQAF
AAUABQAFAAUAAwACAAIABAAEAAUABQADAAQABAAEAAYABQAEAAQABAAFAAYABwAFAAQA
BAAEAAUABgAHAAgACQAJAAkACQALAAsADAANAAsACQAJAAoACAAIAAgACAAKAAoACwAL
AAkACQAKAAoACQAJAAkACQAHAAgACQAJAAgABwAGAAYABgAIAAgACAAFAAUABAAEAAUA
BQAFAAUABQAGAAYABQADAAIAAQABAAMABAAFAAUAAgABAAEAAAAAAAAAAAAAAAEAAQAA
AAAAAAAAAP////////////8AAP///v/9//z//v/8//7//v/9//7//v/9//7//f/8//z/
/v/+///////9//3//f/9//7//f/9//7//v/+//7//P/8//z//P/6//r/+//7//3//f/9
//3//v8AAAAAAQACAAMABAAGAAcABwAHAAkACQAKAAoACgAJAAsACwALAAcABwAEAAIA
AQAAAAAA/v/8//v/+f/4//j/+P/4//j/9v/1//X/9f/3//f/9//2//b/9v/2//b/9f/z
//L/8f/y//L/8//1//P/8//z//T/9P/0//P/8//2//b/9f/1//X/9P/z//L/9P/0//T/
9P/z//P/8//z//D/7f/r/+//+/8LABgAIgA4AFYAeACYALYA0gDvAPsA9QDfALQAdAA1
APv/x/+o/6D/n/+d/57/o/+r/7f/xf/W/+H/6f/u//D/7//t/+3/7P/s/+3/7v/w//H/
8v/y//L/8v/y//L/8v/y//L/8v/y//P/8v/x//H/8P/x//H/8f/y//D/8f/x//D/8v/y
//H/8f/x//H/8f/y//H/8f/w//D/8v/y//L/8v/w//D/8P/w//D/8P/w//D/8f/y//P/
9P/y//H/8P/v//H/8f/x//L/8P/w//H/8f/z//L/8v/y//X/9v/2//b/9v/2//X/9P/1
//b/9//5//j/+P/4//n/9//4//j/9//5//n/+//7//r/+v/5//n/+//7//v//P/7//v/
/P/8//n/+P/3//f/+f/5//n/+v/4//j/+f/6//z//f/+//7/AAACAAIAAQD//wEAAQAB
AAEAAQABAAAA/P/8//z/+v/7//v//P/8//r/+f/3//f/9//3//f/9//3//f/9//3//f/
9f/0//T/9P/0//X/9f/1//b/9v/2//T/8//y//L/8v/z//T/9f/1//T/9P/0//X/9v/3
//j/9//3//f/9//3//f/+P/5//n/9//3//j/+P/4//j/+P/4//j/+f/5//f/9//4//j/
+f/5//n/+f/3//j/+f/5//j/9//2//b/9P/2//b/9v/3//f/9v/2//f/9//3//f/9//4
//j/9//1//T/8//z//H/8v/z//P/8v/x//H/8P/y//L/8v/y//P/8//y//L/8P/w/+//
7//v/+//7//w//D/8P/w//D/8P/u//D/8P/v//D/8P/v//D/7//u/+7/7v/u/+//7//t
/+3/7f/t/+7/7f/t/+7/8v/w/+7/7v/u/+7/7v/u/+7/7//v/+3/7f/t/+3/7v/w//D/
8f/0//X/9v/4//f/9//3//n/+//8//z//P/7//3//f/9//v/+//4//b/9f/0//T/8v/w
/+//7f/s/+z/7P/s/+z/7P/r/+v/6//p/+n/6f/o/+r/6v/q/+r/6P/n/+f/5//o/+j/
6f/r/+n/6f/p/+r/6P/o/+f/5//o/+j/5//n/+b/5v/m/+b/6P/o/+j/6P/t/+v/6//p
/+T/4//j/+H/5f/v//z/DAAcADQAUgB0AJIArgDNAOkA8QDlAM4AoABdABsA3/+q/5T/
kf+P/5D/k/+Z/6f/tf/E/9H/1//g/+T/5f/k/+P/4f/g/+H/4v/k/+X/5P/k/+T/5P/k
/+T/5P/k/+b/5v/m/+f/5f/l/+b/5v/n/+f/5//o/+b/5//n/+b/5v/m/+X/5f/n/+f/
5//o/+f/5//m/+b/6P/o/+j/6P/q/+r/6v/q/+n/6P/n/+b/6P/o/+j/6P/p/+n/6f/p
/+v/6//r/+z/7P/s/+3/7f/r/+r/6v/q/+3/7v/u/+7/7f/u/+7/7v/w//D/8P/x//L/
8v/y//P/8f/y//L/8f/z//P/9f/1//T/9P/z//P/9f/1//X/9v/3//f/+P/4//X/9P/z
//P/9f/1//X/9v/2//b/9//4//j/+f/6//r/+v/8//z/+//7//3//f/9//3//f/9//z/
+v/6//r/+P/3//f/+P/4//b/9f/z//P/9f/1//X/9f/1//X/9f/1//X/8//y//L/8v/y
//P/8//z//T/9P/0//T/8//y//L/8v/z//T/9f/1//T/9P/0//T/9P/0//T/9f/1//X/
9f/z//P/9P/1//f/9f/1//b/9v/2//b/9v/2//b/9//3//f/9//4//j/9//3//f/9//3
//j/+f/5//b/9f/0//T/9v/4//j/+P/3//f/9v/2//X/9f/1//X/9f/2//b/9f/1//T/
8//z//P/9P/1//X/9P/z//P/8v/w//D/8P/w//P/8//y//L/8P/w/+//7//v/+//7//w
//D/8P/w//D/7v/s/+7/7v/t/+7/7v/t/+7/7f/s/+z/7v/u/+//7//t/+3/7f/t/+7/
7f/t/+7/8P/w//D/8f/w/+//7f/r/+3/7v/w//D/8P/u/+7/7v/u/+7/7v/v/+//8f/x
//H/8f/w//L/8v/z//X/9//5//z//P/7//r/+//9//7//v/+////AQABAAEA/f/9//r/
+P/5//j/+P/2//X/8//w/+7/7v/u/+7/7v/u/+3/7f/t/+v/6//r/+r/7P/s/+z/7P/s
/+v/6//r/+v/6v/q/+v/6f/p/+n/6v/q/+r/6f/p/+z/7P/r/+v/6v/q/+r/6v/s/+z/
7P/s/+3/7//v/+3/7P/r/+f/5//t//n/BgASACAANgBSAG4AiACiAL0A0QDVAMUAqgB8
AD8AAwDN/6r/nP+b/5v/nP+h/6v/uf/J/9b/3f/j/+j/7P/r/+n/6f/o/+j/6P/o/+n/
6f/q/+r/6v/q/+r/6v/q/+r/7P/s/+z/7f/r/+v/7P/s/+3/7f/t/+7/7P/t/+3/7P/s
/+z/6//r/+v/6//r/+z/6//r/+r/6v/s/+z/7P/s/+z/7P/s/+z/6v/q/+r/6v/s/+z/
7P/s/+3/7f/t/+3/6//r/+v/7P/s/+z/7f/t/+//7v/u/+7/7//w//D/8P/v//D/8P/w
//L/8v/y//P/8v/y//L/8//x//L/8v/x//P/8//1//X/9P/0//P/8//1//X/9f/2//X/
9f/2//b/8//y//H/8f/z//P/8//0//L/8v/z//T/9P/1//b/9v/4//r/+v/5//f/+f/5
//n/+f/5//n/+P/4//j/+P/2//P/8//0//T/9f/1//T/9f/z//P/8//z//P/8//z//P/
8//x//D/8P/w//D/8f/x//P/9P/0//T/9P/z//L/8v/y//P/9P/1//X/9P/0//T/8v/y
//L/8v/1//X/9f/1//P/8//0//X/9//1//X/9v/2//b/9v/2//b/9v/3//f/9//3//j/
+P/3//f/9//3//f/+P/5//n/+P/3//b/9v/2//j/+P/4//f/9//2//b/9f/1//X/9f/3
//j/+P/3//X/9P/z//P/8//0//X/9f/2//X/9f/0//T/9P/0//T/9f/1//T/9P/0//T/
8//z//P/8//z//T/9v/2//b/9v/0//L/9P/0//X/9v/2//X/9P/z//L/8v/0//T/9f/1
//P/8//z//P/8v/x//H/8v/0//T/9P/1//P/8//y//H/8//0//T/9P/0//T/9P/0//X/
9f/z//P/8//z//X/+P/5//v/+//7//v//P////////8BAAEAAgACAAIAAQADAAMAAwAC
AAMAAQAAAP7//P/7//j/+v/5//f/9v/y//L/8v/y//L/8f/x//H/8f/x//H/8P/u/+7/
7v/u//D/7//v/+//7//u/+7/7//t/+3/7f/u//D/8P/v/+//7v/u/+3/7f/u/+7/7v/u
/+z/7P/s/+z/6//v//P/8//w/+3/6//r/+//9f8AABAAHAAoAEAAYAB4AI4ApQC9AMcA
wQCyAJQAYQApAPf/yP+s/6H/of+i/6f/q/+1/8X/1P/d/+H/5v/q/+3/7f/t/+z/7P/s
/+z/7f/t/+z/7P/s/+z/7v/u/+7/7v/s/+z/7P/t/+//7//w//D/7f/t/+3/7v/u/+//
7//u//D/8P/v/+//7//v/+//8P/v/+//7v/u/+7/7v/u/+7/7v/u/+7/7v/w//D/8P/w
//D/8P/w//D/8f/x//H/8f/w/+//7v/u//D/8P/x//H/8f/w//D/8P/x//L/8v/y//X/
9v/2//b/9P/0//T/9f/0//T/9P/1//f/+P/4//f/9f/1//f/9//4//j/9//3//X/9f/1
//b/9f/1//b/9v/3//b/9f/1//b/9f/0//T/9P/0//X/9v/0//X/9v/2//j/+v/6//n/
+f/7//v/+//7//v/+//6//r/+v/6//j/9//3//j/+P/4//f/9f/1//X/9f/1//X/8//z
//P/8//1//P/8v/y//L/8v/z//P/8f/y//L/8v/0//P/8v/y//D/8f/y//P/9f/0//T/
9P/y//L/8v/y//X/9f/1//X/9f/1//b/9//1//P/8//0//T/9P/0//T/9P/0//X/9f/z
//P/9P/0//P/8//z//P/8v/y//L/8f/y//H/8P/w/+7/8P/w//D/8P/x//H/8v/z//P/
8//z//L/8v/x/+//8f/w/+//7//u/+7/7v/t/+7/7f/t/+z/7v/u/+7/7v/t/+3/7P/s
/+7/7v/t/+3/6//r/+v/7P/s/+z/7P/s/+z/6v/s/+z/6//s/+z/6//s/+v/6v/q/+z/
7P/t/+3/6//r/+v/6//s/+v/6//s/+r/7P/s/+r/7P/s/+z/7P/s/+z/7f/t/+v/6//r
/+v/7P/u/+7/7//w//H/8v/0//f/9//3//n/9//4//j/+P/7//3//f/9//n/+f/2//T/
8f/w//D/7v/w/+//7f/s/+r/6v/q/+r/6v/p/+n/6f/r/+v/6//q/+n/6P/n/+b/6P/n
/+f/5//l/+T/5P/l/+X/5f/l/+b/5v/m/+X/5f/m/+b/5f/l/+j/6P/o/+j/6P/o/+j/
6P/p/+n/6f/p/+b/4f/h/+X/6//7/woAGgAwAFAAdACUAK4AyADfAOcA4QDLAJ4AYgAn
AO//uf+c/5T/k/+T/5b/m/+j/7H/wf/M/9f/2//e/+D/4//l/+X/5P/k/+L/4v/j/+P/
4v/i/+L/4v/j/+T/5f/m/+T/5P/k/+X/5//n/+j/6P/m/+X/5P/k/+T/5f/l/+T/5v/m
/+X/5f/j/+P/4//k/+f/5//m/+b/5P/k/+T/5P/m/+b/5v/m/+j/6P/o/+j/5v/m/+b/
5v/n/+f/5//n/+f/5//n/+j/6P/o/+n/6f/r/+r/6v/q/+r/6v/p/+j/6v/s/+3/7v/s
/+z/7P/t/+7/7v/u/+//7f/u/+7/7f/t/+3/7//v//D/8P/v/+//7//v/+//8P/w/+//
7//u/+//7v/t/+3/7v/t/+z/7P/u/+7/7//w//D/8f/y//L/9P/2//b/9f/1//f/9//3
//X/9f/1//T/9P/0//T/8v/u/+3/7f/s/+7/7f/r/+v/7f/t/+3/7f/r/+v/6//r/+z/
6//r/+z/6v/q/+v/6//p/+r/6v/q/+z/6//q/+r/6P/p/+r/6//s/+z/7f/u/+z/7P/s
/+z/7//v/+//7//t/+3/7v/v/+3/6//r/+z/7f/u/+//8P/u/+7/7//v/+3/7f/u/+7/
7//v/+//7//t/+7/7//v//D/7//u/+7/7P/u/+7/7v/t/+3/7P/s/+3/7f/t/+3/6//s
/+z/6//t/+z/6//r/+r/6v/q/+n/6v/p/+n/6P/m/+b/5v/m/+X/5f/k/+T/5//o/+j/
6f/o/+f/5v/m/+b/5v/m/+b/5v/k/+b/5v/l/+b/5v/l/+b/5f/k/+T/5P/k/+X/5f/j
/+X/5f/l/+b/5v/m/+b/5v/m/+b/5//n/+X/5f/l/+X/5f/m/+X/5f/p/+v/7f/w/+//
7//v//H/8f/y//L/8v/1//f/9//3//P/8//w/+7/7//u/+7/7P/q/+n/5//m/+T/5P/k
/+T/5P/j/+P/4//j/+P/4//i/+T/5P/k/+T/5P/j/+P/4//i/+D/3//f/+H/4f/h/+L/
4v/i/+H/4f/i/+L/4f/h/+L/4v/i/+L/4v/i/+L/4v/l/+X/4//h/+D/2//b/9v/3//p
//r/CgAYAC4ATgBwAJAArgDLAOcA8wDrANIAogBfAB0A3f+m/47/i/+L/4r/jf+T/5//
rf++/83/1f/c/+L/4//i/+H/3//e/+D/4P/h/+H/4v/i/+L/4v/i/+L/4v/i/+T/5P/k
/+X/5f/l/+b/5v/l/+X/5f/m/+j/6f/p/+j/5//m/+T/4//k/+X/5v/o/+f/5//m/+b/
5v/m/+b/5v/o/+j/6P/o/+b/5v/m/+b/6P/o/+j/6P/n/+f/5//n/+n/6f/p/+r/6v/q
/+v/6//t/+z/7P/s/+v/7P/s/+z/6//s/+z/7P/u/+7/7v/v//D/8P/w//H/8f/y//L/
8f/x//H/8//z//T/9P/z//P/8//z//P/9P/z//P/9P/0//H/8P/v/+//8//z//P/9P/0
//T/9f/2//T/9f/2//b/9v/4//j/9//3//n/+f/5//n/+f/5//j/+P/4//j/9v/1//X/
9v/2//b/9f/z//P/8f/x//H/8f/x//H/8f/x//H/7//u/+7/7P/s/+3/7f/t/+7/7v/u
/+7/7f/s/+z/7v/v//D/8f/x//D/8P/w//D/8P/w//D/8//z//P/8//x//H/8v/z//X/
8//z//T/9P/0//T/9P/y//L/8//z//P/8//0//T/8//z//P/8//1//b/9//3//b/9f/0
//T/8v/0//T/9P/1//X/9P/0//P/8//z//P/8f/y//L/8f/x//D/7//v/+//8P/x//H/
8v/x//H/8P/u/+7/7v/u/+//7//u/+7/8P/w/+//7//t/+3/7f/u//D/8P/w//D/7//s
/+3/7P/t/+7/7v/t/+//7//v//D/7//u/+7/7f/v/+//7//v//D/7//v//D/8P/y//L/
8f/w/+//7v/u/+7/7//v//H/8f/x//H/8f/y//H/8f/z//X/9//6//v/+//7//3/+//8
//z//P/9///////////////8//r/9//2//b/9P/2//X/8//y//D/8P/w//D/8v/x//H/
8f/v/+//7//u/+7/7v/u/+7/7v/t/+3/7f/t/+z/7P/t/+//7//v//D/7v/u/+3/7f/w
//D/7//v//D/8P/w//D/7v/u/+7/7v/v//H/8//z//L/7f/p/+n/7f/1/wYAFAAgADIA
TgBwAIoApADDANsA4QDZAMQAnABfACEA5f+0/5z/mf+d/57/n/+l/7X/xf/Q/9v/4//q
/+z/6//r/+v/6v/q/+r/6v/r/+v/7P/s/+z/7P/q/+r/6v/q/+v/7P/t/+//7f/t/+7/
7v/r/+v/6//s/+3/7//w//D/7v/u/+3/7f/t/+3/7f/u/+//7//u/+7/7v/u/+7/7v/w
//D/8P/w/+7/7v/u/+7/8P/w//D/8P/x//H/8f/x/+//7//v//D/8P/w//H/8f/v/+7/
7v/u//H/8v/y//L/8//0//T/9P/y//L/8v/z//T/9P/0//X/8//0//T/8//1//X/9//3
//b/9v/1//X/9f/1//X/9v/3//f/+P/4//f/9v/1//X/9f/1//X/9v/0//T/9f/2//b/
9//4//j/+P/6//r/+f/5//v/+//7//v/+//7//r/+v/6//r/+P/1//X/9v/2//b/9f/z
//P/8f/x//H/8f/x//H/8f/x//P/8f/w//D/8P/w//H/8f/v//D/8P/w//D/7//u/+7/
8P/x//L/8//1//T/9P/0//L/8v/y//L/9f/1//X/9f/0//P/8//z//T/8//0//b/9f/0
//P/8v/y//L/8//z//b/9//5//r/+f/5//n/+f/5//r/+//7//z/+//6//r/+P/6//r/
+v/5//n/+P/4//f/9//3//f/9//4//j/9//3//b/9f/1//P/9P/1//X/9f/1//b/9v/0
//T/9P/0//X/9f/0//T/9v/2//X/9f/z//P/8//0//T/9P/0//T/9P/y//T/9P/1//b/
9v/1//b/9f/0//T/8v/y//P/8//z//P/8//z//T/8//z//L/9P/0//T/9P/0//L/8v/z
//P/8//z//P/8//2//j/+P/5//j/+f/6//z//v///wAAAwABAAIAAgACAAMABQAFAAUA
BQAFAAIAAAD///7//v/8//z/+//5//j/9v/2//b/9v/0//P/8//z//X/9f/1//T/8v/y
//L/8v/0//P/8//z//P/8v/y//P/8//z//P/9P/0//T/8//z//T/9P/z//P/9v/2//b/
9v/4//j/+P/4//f/+f/5//n/+v/5//f/9f/1//n/BAAUACIALgBEAF4AdACMAKUAuwDJ
AMUAtgCeAHMAOwAHANj/uv+t/63/rv+x/7f/w//R/+D/6f/v//T/+v/7//3//f/8//z/
/v/+///////+//7//v/+/wEAAgADAAQAAgACAAIAAwAFAAUABgAGAAUABQAFAAYABgAH
AAcABgAHAAgACAAJAAkACQAJAAoACwALAAoACgAMAAwADAAMAA4ADgAOAA4AEAAQABAA
EAAOAA4ADgAOABEAEQARABEAEwATABMAFAAWABYAFwAXABkAGAAYABgAFwAYABgAGAAa
ABwAHQAeACAAIAAgACEAJAAkACQAJQAnACgAKAAnACcAJwApACkAKwAsACwALQAvAC8A
LwAwADEAMQAyADIAMgAyADIAMwAzADMAMwA0ADUANgA4ADoAPAA9AD4APgA+AEAAQAA/
AEAAQwBEAEUARQBFAEUARABEAEYASABIAEUARQBGAEYASABHAEUARQBGAEcASABJAEcA
RwBHAEcASgBJAEkASgBKAEoASwBLAEsATABMAEwATQBNAE0ATgBQAFEAUgBTAFUAVABU
AFQAVgBWAFYAVgBXAFcAVwBXAFgAWQBbAF0AXQBbAFsAXABeAF4AXgBeAGAAYABhAGEA
YwBjAGQAZABkAGUAZgBnAGYAZgBmAGUAZwBnAGcAaABmAGgAaABoAGkAaQBoAGgAagBr
AGwAbQBtAG4AbgBtAG4AbgBuAG8AbwBwAHEAcQBxAHEAcgByAHUAdgB3AHgAdwB3AHYA
dgB5AHoAegB7AH0AfQB9AH4AfgB+AH4AfgCBAIAAgwCEAIUAhgCGAIUAhwCHAIcAiACK
AIoAiwCLAI0AjQCNAI0AjwCPAJAAkgCSAJIAlACUAJQAlACWAJYAlwCXAJkAmQCZAJkA
nQCgAKEAowCkAKUApgCoAKoAqwCsAK8AsQCyALIAsgCzALUAtQC1ALQAtQCzALIAsQCw
ALAArgCvAK8ArgCuAK0ArgCvALAAsACvAK8ArwCwALEAsgCyALQAtAC0ALQAtQC1ALYA
twC5ALgAuAC5ALsAuwC7ALwAvQC+AL4AvwDCAMIAwQDBAMMAxADFAMYAyADIAMgAyADH
AMkAywDNAM4AywDNAM0A0QDbAOgA9AACARQBKgFGAV4BdAGLAZ0BnwGTAX4BWgEnAfUA
ywCqAJgAlwCbAJwAnwCnALUAxQDSANkA4QDmAOgA6QDqAOsA6wDsAO0A7gDwAPEA9AD0
APQA9AD3APgA+QD6APwA/AD8AP0A/QD9AP4A/gAAAQEBAgEEAQYBBwEHAQYBCQEKAQoB
CwENAQ0BDQEOAREBEQEQARABEwEUARUBFgEWARYBFgEWARkBGgEbARwBHgEeAR4BHgEh
ASEBIQEhASQBJQEmASgBKgEqASsBKwEuAS4BLwEwATMBNAE0ATQBNwE4ATgBOAE8ATwB
PAE7AQ==
         </WaveFormData>
      </LeadData>
      <LeadData>
         <LeadByteCountTotal>10000</LeadByteCountTotal>
         <LeadTimeOffset>0</LeadTimeOffset>
         <LeadSampleCountTotal>5000</LeadSampleCountTotal>
         <LeadAmplitudeUnitsPerBit>4.88</LeadAmplitudeUnitsPerBit>
         <LeadAmplitudeUnits>��V</LeadAmplitudeUnits>
         <LeadHighLimit>2147483647</LeadHighLimit>
         <LeadLowLimit>268435456</LeadLowLimit>
         <LeadID>V5</LeadID>
         <LeadOffsetFirstSample>0</LeadOffsetFirstSample>
         <FirstSampleBaseline>0</FirstSampleBaseline>
         <LeadSampleSize>2</LeadSampleSize>
         <LeadOff>FALSE</LeadOff>
         <BaselineSway>TRUE</BaselineSway>
         <ExcessiveACNoise>FALSE</ExcessiveACNoise>
         <MuscleNoise>FALSE</MuscleNoise>
         <LeadDataCRC32>3957273995</LeadDataCRC32>
         <WaveFormData>
DAAMAAwADAAMAAwADAAMAA4ADgAOAA4ADQAMAAsACgALAAwADQAOAAwADAAMAAwACgAK
AAoACgAMAAwADAAMAAoACgAKAAoADAAMAAwADAALAAoACQAKAAgABwAGAAYACAAIAAgA
CgAKAAsACwALAA8AEQASABIAEAAQABAAEQAQABAAEgAUABYAFQAUABMAEAAOAA0ADAAN
AAwADAAMAAgABgAFAAQABAAEAAQABAAFAAUABQAFAAIAAQAAAP7/AAD/////////////
//////7//v/+//7/AQABAAEAAQD//////////wEAAQAAAAAA////////AAD/////////
//////////z/9f/w//D/+f8GABQAIQA1AFEAdACWALkA3wD+AAwBAwHsAMMAhwBHAAoA
1/++/7T/sv+0/7j/vf/G/9D/3P/i/+n/7v/x/+//7//v/+3/7f/t/+3/7f/s/+7/7v/u
/+7/7f/t/+z/6//r/+z/7P/s/+z/6//r/+v/6f/p/+v/6//o/+j/6P/o/+n/6f/q/+v/
6//q/+j/5//n/+j/6f/q/+r/6f/p/+j/6v/p/+j/6P/m/+f/6P/o/+j/6P/o/+j/6P/n
/+f/6P/n/+b/5f/l/+X/5//p/+n/6P/n/+b/5f/m/+b/5//n/+j/6P/p/+r/6f/p/+n/
6f/o/+n/6//r/+v/6//r/+r/7P/q/+r/6v/q/+r/6//r/+n/6f/p/+n/6//r/+v/6//r
/+v/6v/q/+r/6v/q/+v/7v/u/+7/7//u/+//7v/t/+//8f/y//P/9P/0//T/9P/y//L/
8v/y//P/8//z//L/7//v/+7/7v/u/+7/7f/t/+v/6//q/+r/6f/p/+n/6f/p/+j/6P/o
/+b/5f/k/+P/5P/m/+f/6P/m/+b/5v/n/+f/5//n/+j/6f/p/+n/6f/n/+f/5//n/+r/
6v/q/+r/6f/p/+n/6f/p/+r/6v/s/+7/7P/s/+z/6//q/+n/6P/q/+v/6//r/+j/6P/p
/+n/5//n/+j/6P/o/+j/5//n/+b/5v/m/+b/5v/l/+X/5f/l/+X/5f/l/+L/4v/j/+P/
5f/l/+T/4//i/+L/4f/f/+H/4f/h/+H/4P/g/+D/4P/g/+D/4P/g/97/3v/e/97/3f/c
/9v/2v/b/9z/3f/e/97/3v/e/97/3P/c/9z/3P/e/97/3f/d/93/3f/d/93/3v/e/97/
3v/c/93/3f/d/93/3v/e/97/3v/e/97/3v/c/9z/3P/c/97/3v/e/97/3f/e/93/2//c
/9z/3P/c/9z/3v/g/+H/3//f/+H/4//k/+T/5P/k/+T/5f/m/+b/6P/q/+r/6f/o/+f/
5v/k/+H/4P/f/97/3v/e/9z/2v/Z/9j/2P/Y/9j/2P/X/9f/1//X/9f/1//W/9T/0//R
/9H/0f/R/9H/0P/P/83/zP/O/87/z//P/8//z//P/8//z//P/8//z//O/87/z//P/87/
zv/O/83/zf/L/83/zf/P/8z/xf/C/8T/x//U/+D/7f/7/xUAMABKAGUAgwCgAKwApwCU
AHMAQwANANj/rf+S/4j/iP+M/5L/l/+i/67/uP++/8P/yP/J/8n/y//L/8n/yf/I/8n/
yv/K/8j/yP/I/8j/yf/L/8z/zf/M/8z/y//K/8z/y//L/8v/yf/J/8v/y//K/8r/yv/K
/8v/y//M/83/zv/O/83/zf/O/87/zv/O/83/zf/O/87/0P/P/87/zv/P/9H/0//U/9T/
1P/U/9T/1P/T/9P/1P/S/9L/0v/T/9H/0//V/9X/1f/V/9X/1f/W/9b/1//X/9j/2P/Z
/9r/2f/Z/9n/2f/a/9v/3f/d/97/3//g/+D/4P/e/97/3v/e/97/3//f/93/3f/d/93/
3//f/9//3//f/9//3v/e/93/3P/b/9v/2v/a/9r/2//b/93/3f/d/97/3//f/9//3v/e
/97/3v/c/9z/3P/c/93/3f/d/9z/2//b/9r/2v/a/9r/2f/Z/9v/2//a/9r/1//X/9f/
1//Y/9j/2f/a/9v/2//b/9v/2//c/9z/3P/e/97/3v/f/+H/4f/h/+L/5f/l/+X/5f/j
/+P/4//j/+T/5P/k/+T/5f/l/+X/5f/l/+b/5v/o/+j/5v/m/+b/5f/k/+P/4v/i/+P/
4//j/+T/5P/l/+X/5f/l/+b/5v/o/+j/5//n/+b/5v/m/+b/5P/j/+P/4//j/+P/4//j
/+L/4v/j/+P/5f/l/+T/4//l/+b/5v/l/+X/5f/l/+X/5v/m/+b/5v/k/+T/5P/k/+b/
5v/m/+b/5v/m/+b/5v/m/+b/5v/m/+T/5P/k/+T/4v/i/+L/4v/i/+L/4f/h/9//3//f
/9//4P/g/+D/4P/g/+H/4f/h/+L/5P/l/+b/6P/o/+j/6P/o/+j/5v/m/+b/5v/o/+r/
6v/p/+b/5v/m/+b/6P/q/+z/7f/t/+3/7//x//T/9P/0//T/9f/3//n/+v/7//z/+//5
//n/+f/5//j/9//2//X/9P/z//L/7//s/+7/7v/v//D/7v/u/+3/7f/v/+//7//v//H/
8P/w/+//7//v/+//7//w//H/8f/y//D/8P/x//H/8P/v/+7/7f/t/+3/7f/t/+r/6v/r
/+v/6f/q/+v/6//r/+n/6f/p/+X/4P/f/97/4P/n//T/AAALABkAMQBSAHIAkQCxAMwA
1gDPALoAlQBfACkA+P/N/7L/qv+o/6j/qv+r/7T/wP/M/9b/2//g/+X/5f/l/+X/4//j
/+T/5f/m/+b/6P/o/+j/6P/o/+n/6f/p/+n/6v/q/+r/7P/r/+v/6//t/+3/7//v/+7/
7v/u/+7/7f/t/+7/7//w//D/7//v/+7/7v/u/+7/7//v//D/8P/w/+//7v/u//D/8f/y
//L/8v/y//L/8v/w/+//7//w//P/9P/1//f/9v/3//j/9//3//f/9//3//b/9v/3//f/
+P/4//n/+v/7//v/+//7//r/+//9//3//P/9//7//v8BAAAAAQACAAAAAAABAAEAAgAD
AAQABQADAAMAAwADAAMAAwACAAIABAAEAAQABQAEAAQABAAFAAcACQAJAAkACAAJAAkA
CQAKAAoACgAKAAwADAAMAAwACQAJAAkACAAJAAkACAAIAAYABgAFAAUABQAFAAQABAAF
AAUABQAFAAMAAgACAAIABQAFAAUABQAFAAYABgAGAAYABgAGAAcABQAFAAUABgAFAAUA
BQAFAAYABwAIAAkADAAMAAwADAANAA0ADQANAA0ADgAOABAADgAMAAwADAAPABAAEQAS
ABIAEwATABMAEgASABMAEwARABEAEgASABIAEgARABEAFAAUABQAFAASABEAEQARABMA
EwATABMAEwAUABYAFwAWABUAEwARABIAFAAVABUAEwATABMAEwAUABQAFAAUABYAFgAW
ABYAFQAUABMAEgAUABQAFAAUABIAEgASABIAEgASABIAEgAQABAAEAAQAA8ADgAMAAsA
DQANAA0ADQAMAAwADAAMAAwADQANAA0ADQAOAAwADAAMAAwADAALAAwACwAJAAsADAAN
AA4ADAAOABAAEQAPAA8AEQATAA8ADAAJAAYACAAJAAoACgALAAwACwAJAAcABQADAAAA
AQAAAP///v/8//z/+v/4//j/+P/5//r/+P/4//f/9//5//n/+f/5//v/+v/6//n/+P/3
//b/9f/3//f/9v/2//b/9v/3//f/9//3//f/9//3//f/9//3//b/9v/3//f/9//4//n/
+f/5//n/+f/3//P/8P/t/+7/+P8HABIAHAAzAFMAeQCgAMYA7QAPAR4BFgH/AM4AiwBJ
AA8A3P+//7T/sv+y/7T/uP+//8j/1P/i/+z/8f/0//X/9f/z//P/8f/x//P/9f/3//j/
9v/2//b/9v/2//f/9//3//f/+P/4//j/+P/3//f/9//3//f/+f/5//j/+P/4//j/9//3
//j/+f/6//r/+f/5//b/9v/2//b/+f/5//r/+v/4//f/9v/2//b/9//4//j/+v/6//r/
+v/5//f/9v/2//j/+P/4//n/+P/5//r/+f/7//v/+//7//z//P/9//3//P/8//3//v8B
AAEAAQABAAIAAwAFAAUABQAFAAUABAAFAAQABQAGAAYABgAHAAcACQAJAAkACQAJAAkA
CQAJAAcABwAGAAYABwAIAAkACwALAAoACQAJAAoADQAOAA8AEAARABEAEQAQABAAEAAQ
ABIAEgASABIAEAAPAA4ADAANAA0ADAAMAAoACgAJAAkACwALAAoACgAJAAkACQAJAAkA
CAAIAAgACQAJAAkACQAHAAgACAAIAAYABgAGAAcABwAHAAcACAAHAAcABwAHAAkACQAJ
AAkACgAKAAoACgALAAsACwALAAsADAAMAA4ADAAKAAoACgANAA4ADwAQAA4ADwAPAA8A
DAAMAA0ADQAPAA8AEAAQAA4ADgANAA0ADgAOAA4ADgAQAA8ADwAPAA8ADwAPAA8ADgAO
AA8ADwAPAA8ADgANAA0ADgAOAA0ACwALAAsACwAOAA4ADgAOAA4ADgAOAA4ADAAMAAwA
DAAMAAwADAAMAAwADAAMAAwADAAMAAwADAAOAA4ADgAOAA4ADgANAA0ADwAPAA8ADwAO
AA4ADgAOAA4ADwAPAA8AEQAQABAAEAAQABAAEAAOABAAEAAPABAAEAAQABAAEAASABQA
FQAXABcAGQAbABoAGgAaABoAHAAdAB4AHgAeACAAIAAfAB4AHQAcABoAGQAYABcAFgAU
ABQAEgAQABEAEAAQABAAEAAQAA8ADwANAA0ADQANAA8ADgAOAA0ACwALAAsACwANAA0A
DAAMAAoACgALAAsACQAJAAkACQAJAAkACQAJAAYABgAHAAcABwAIAAkACQANAA0ACwAJ
AAUAAgABAP7//v8FABQAJAA1AEsAbQCSALgA3QAHASYBMgEjAQgB1QCTAE8AEgDf/8j/
wv/A/8D/wv/J/9T/4P/s//j//f8CAAcABwAGAAUAAgABAAQABQAGAAYABgAGAAYABgAG
AAcABwAHAAcACAAIAAgACAAHAAcABwAHAAcACQAJAAgACAAIAAgABQAFAAYABwAKAAoA
CQAJAAgACAAIAAgABwAHAAgACAAKAAkACAAIAAYABwAIAAgACAAIAAgACAAIAAcABwAI
AAgACAAIAAkABwAJAAsACwAJAAkACQAJAAkACgAMAA0ADAAMAA0ADgAPAA8ADwAPAA4A
DwARABEAEQARABEAEAASABAAEAAQABAAEAARABEAEwATABMAEwAVABUAFQAVABMAEwAS
ABIAFAAUABQAFQAYABgAGAAZABkAGwAbABsAGgAbABsAGwAaABoAGgAaABwAHAAcABwA
GgAZABgAFgAXABcAFgAWABUAFAASABEAEQARABAAEAAPAA8ADwAPAA0ADAAMAAwACwAL
AAsACwANAA4ADgAOAA0ADAALAAsADQANAA0ADgAOAA0ADAALAAsACwALAAsACgAKAAoA
CgALAAsACwALAAkACgAKAAwADAAKAAoACgAMAAwADAAMAAoACwALAAsACgAKAAsACwAN
AA0ADgAOAA0ADAAKAAkACgAKAAoACgAKAAkACQAJAAcABwAHAAcABgAGAAcABwAFAAUA
BAADAAMABAAEAAMAAwADAAMAAwACAAIAAgACAAIAAgACAAIAAAAAAAAAAAAAAAAAAAAA
AP7//v/+//7//P/8//z//P/6//r/+v/6//r/+v/5//n/+//7//v/+//6//r/+v/6//r/
+//7//v//P/+////AAD+//7//v/+//z//v8AAAAA/v/+//7//v/+//z//v/+//3//v/+
//7//v/8//7/AAABAAMAAwAFAAcABgAGAAYABgAIAAkACgAKAAoADAAMAAsACQAHAAUA
AgADAAIAAQAAAP7//v/8//r/+f/4//j/+P/4//j/9//3//b/9f/0//P/9P/0//X/9f/1
//X/9f/1//X/9f/0//T/9P/0//X/9f/z//P/8//z//P/8//z//P/8v/y//P/8//x//L/
8//z//P/8//z//H/7//s/+n/6P/q//X/AAAOAB0AMQBPAHAAkgC1ANkA8AD0AOMAxgCV
AFcAGQDi/7//sP+s/6r/qv+w/7n/xP/Q/9z/4P/l/+b/6f/n/+f/5//l/+X/5f/l/+X/
5P/m/+b/5v/m/+T/5f/l/+X/5f/m/+b/5v/k/+P/4//j/+P/4//l/+X/5P/k/+T/5P/i
/+H/4f/h/+D/4P/f/9//3v/e/97/3v/d/93/3v/e/97/3f/c/9z/2v/b/9z/3P/a/9r/
2v/a/9j/1//X/9j/1v/W/9b/1//V/9f/2f/Z/9j/1//W/9X/1P/U/9X/1f/V/9T/1P/U
/9P/0//T/9P/0//T/9T/0//T/9P/0//S/9L/0P/Q/9D/0v/S/9P/0//R/9H/0f/R/9H/
0f/R/9H/0P/P/83/zP/O/87/zv/P/8//zv/N/83/zf/P/8//z//S/9P/0//T/9L/0v/S
/9L/0v/S/9L/0v/R/9H/0f/Q/83/zf/M/8z/zv/O/83/zf/L/8v/yv/K/8v/y//L/8v/
y//K/8r/yv/J/8n/yf/J/8v/zP/M/8z/yv/K/8r/y//J/8n/yf/K/8n/yf/J/8n/yf/J
/8n/yf/M/8z/zP/M/8z/y//K/8n/y//M/8z/zv/O/8z/zP/M/87/zv/O/87/0P/R/9H/
0f/O/87/z//P/9H/0f/S/9L/0P/Q/8//z//S/9L/0v/S/9L/0f/R/9H/0f/R/9H/0f/R
/9L/1P/V/9T/0//R/8//z//Q/9D/z//P/8//z//P/9D/0P/Q/9D/0P/Q/9D/0P/Q/9D/
0P/Q/9D/0P/Q/9D/0P/Q/9D/0P/O/87/zv/O/87/zv/O/87/y//K/8j/x//H/8f/x//H
/8j/yP/I/8j/xv/H/8f/x//H/8j/yP/I/8j/yP/I/8j/yP/G/8j/yP/I/8j/yP/K/8r/
yf/I/8j/yP/I/8r/zP/O/8//zv/N/87/z//S/9L/0v/S/9T/1f/W/9b/1//Y/9f/1f/V
/9X/1f/U/9H/0P/P/87/0P/Q/87/zP/J/8j/yP/I/8r/yv/J/8n/x//H/8f/x//F/8T/
xP/D/8X/xf/F/8X/x//H/8b/xv/G/8b/x//H/8f/x//H/8f/x//H/8f/x//I/8j/yf/J
/8f/yP/J/8n/yf/L/8//z//N/8r/x//E/8b/yf/U/+L/7//9/xUANgBWAHMAkwCwAL4A
uQCmAIcAUwAXAOT/t/+Y/4z/iP+M/5D/lf+c/6r/uP++/8H/xP/J/8v/zP/N/8z/zf/M
/83/zv/O/87/zv/O/87/z//R/9L/0//R/9L/0v/S/9T/0//T/9P/0v/R/9L/0f/R/9L/
0//U/9X/1f/W/9f/2P/Y/9f/1//X/9j/2f/a/9r/2f/Z/9j/2v/Z/9j/2P/a/9v/3P/c
/9r/2v/a/9r/2//b/9z/3v/c/9z/3P/d/93/3//h/+H/4P/f/97/3f/e/97/3//f/+L/
4v/j/+T/5P/j/+L/4f/i/+P/5f/l/+T/5f/m/+b/5P/i/+L/4v/k/+T/5f/l/+f/5//n
/+f/5//n/+f/5//n/+f/5v/m/+T/5P/k/+X/6P/o/+j/6f/n/+n/6f/p/+z/7f/t/+3/
7v/u/+7/7v/s/+z/7P/s/+3/7f/t/+z/6//r/+r/6v/q/+r/6f/p/+n/6f/o/+j/5f/l
/+X/5f/l/+T/5P/k/+X/5f/l/+X/4//k/+T/5P/m/+b/5v/n/+X/5f/l/+b/5f/l/+X/
5f/j/+P/4//j/+b/5v/m/+b/5//n/+f/5//m/+b/5f/m/+b/5P/k/+T/5P/k/+T/5P/k
/+X/5f/l/+T/5P/l/+X/4//j/+T/5P/m/+b/5f/l/+T/5P/k/+T/5v/l/+X/5f/n/+f/
5//n/+P/4v/i/+H/4//j/+L/4f/f/+D/4P/f/9//3//f/9//3v/e/97/3v/c/9z/3P/c
/93/3v/f/+D/3v/e/97/3v/c/9z/3P/c/97/3v/e/97/3v/e/97/3v/g/+D/3//f/93/
3f/d/93/3v/e/97/3v/c/93/3f/d/9v/3v/e/9z/3P/c/9z/3P/c/97/3v/d/97/3v/e
/97/3v/g/+L/4//j/+P/5f/n/+r/6v/q/+r/7P/t/+7/7v/w//L/8v/x//L/8f/w/+7/
7P/q/+j/5v/o/+j/5v/k/+X/5P/k/+T/4v/i/+H/4f/h/+H/4f/h/9//3v/e/93/3//f
/9//3//f/9//3v/e/97/3v/f/9//3f/d/93/3f/d/93/3f/d/93/3v/g/+H/4//k/+X/
5f/l/+X/4//j/9//2P/X/9j/3v/r//r/CgAhAEMAawCSALQA1wDzAP4A9gDdAK4AbwAz
APn/xv+p/57/mv+c/57/ov+r/7b/wP/M/9T/2f/a/93/3//h/+H/3//f/97/3//g/+D/
3v/e/97/3v/g/+H/4f/h/+H/4v/i/+L/4//j/+T/5f/i/+H/4v/h/+L/4v/i/+L/4//j
/+T/5f/l/+T/4v/h/+H/4v/j/+T/4v/h/+H/4P/i/+H/4P/g/+L/4//k/+T/4v/i/+L/
4v/k/+P/4//k/+L/4v/i/+P/4//l/+f/5//n/+f/5//n/+b/5v/n/+f/6v/q/+v/7P/r
/+v/6//r/+r/6//t/+3/7P/t/+7/7v/u/+z/7P/s/+7/7v/v/+//7f/t/+3/7f/u/+//
8P/x/+//7//u/+7/7v/u/+7/7//y//L/8v/z//P/9f/1//X/9v/3//f/9//4//j/+P/4
//b/9v/2//b/9f/1//X/9P/y//H/7//u/+7/7v/t/+3/7//v/+7/7v/t/+3/7f/t/+//
7v/u/+7/7f/t/+3/7f/t/+7/7v/u/+7/7v/u/+//7f/t/+3/7v/w//H/8v/z//L/8f/w
/+//8v/y//L/8v/z//P/8//z//H/8v/y//T/9v/0//T/9P/0//T/9P/0//L/8//z//P/
9P/0//X/9f/z//P/9P/0//b/9v/1//X/9f/0//P/8v/0//P/8//z//P/8//z//P/8P/w
//H/8f/z//P/8v/x/+//8P/w/+//8f/x//H/8f/x//D/7//u/+7/7v/u/+7/8P/w//D/
8P/u/+7/7v/u//D/8P/w//D/8v/y//L/8v/w//D/8P/w//L/8v/x//H/7//v/+//7//w
/+7/8P/w//L/8v/y//L/8v/y//T/9P/z//L/8v/y//L/8f/y//P/8//1//X/9//5//r/
+v/6//r/+v/7//z//P/+/wAAAAD///z/+//6//j/+P/4//j/+P/4//j/9v/0//H/8P/w
//D/8P/w/+//7//v/+//7//v//H/8P/w/+//7//v/+//7//u/+3/6//q/+3/7v/w//H/
7//v/+//7//v/+//7//v/+7/7v/v/+//7//w//H/8f/z//P/8f/v/+3/6P/l/+L/5P/t
//z/DAAbADEAUwB6AKIAywDzABQBIgEXAfoAxwCBADsA+v/F/67/qP+m/6j/rP+v/7j/
xP/S/97/5f/q/+//8f/w/+//7P/r/+z/7f/u/+7/8P/w//D/8P/w//H/8f/x//H/8v/y
//L/9P/z//P/8//z//P/9f/1//b/9v/2//b/9P/z//P/8//2//b/9f/1//b/9v/2//b/
9f/1//b/9v/4//f/9v/2//T/9f/2//b/9v/2//b/9v/2//X/9f/2//b/9v/2//f/9//5
//v/+//5//n/+f/5//r/+v/7//v//P/8//3//v////////////7///8BAAEAAQABAAEA
AAABAAAAAQACAAQABAAFAAUABQAFAAUABQAFAAUABQAFAAUABQAEAAQABQAGAAcACQAK
AAoACgALAAsADQANAA0ADgAPAA8ADwAOAA4ADgAOAA4ADgAOAA4ADwAPAA8ADgALAAsA
CgAKAAoACgAJAAkABwAHAAYABgAHAAcABwAHAAcABgAGAAYABgAFAAQAAwAFAAYABgAG
AAYABgAGAAcACQAJAAkACgAJAAkACQAJAAkACQAJAAkADAAMAAwADAALAAsACwALAA0A
DgAOABAAEAAOAA4ADgAOAA4ADgAOAA4ADwAPAA8AEAAQABEAEQARABEAEgASABAAEAAP
AA8ADgAOAA4ADgAQAA8ADwAPAA0ADQANAA0ADAAMAA0ADQALAAsACgAJAAkACgAKAAkA
CwALAAsACwALAAoACQAIAAoACgAKAAoACgAKAAoACgAIAAgACAAIAAoACgAKAAoACQAI
AAcABgAIAAgACAAIAAgACAAHAAcABQAFAAUABQAGAAYABgAGAAYABwAHAAcABwAIAAgA
BgAGAAYABgAEAAYABgAFAAYABgAGAAYABQAGAAcABwAJAAkACwANABAAEAAQABAADgAP
ABAAEAAQABIAEgARABIAEQAQAA4ADQAMAAsACgAKAAoACAAGAAMAAgACAAIAAgACAAEA
AQABAAEAAQABAP///v/+//3//f/9//3//f/8//v/+f/4//n/+v/8//3//P/7//r/+f/5
//n/+f/5//j/+P/5//n/+P/4//j/9//3//n/+f/3//X/8v/t/+r/7P/z/wIAEAAdAC8A
TQByAJIAtQDdAPoABgH7AOIAtwB3ADcA+v/L/7T/rv+u/67/rv+1/8D/zv/Y/+D/6f/s
/+3/7f/t/+3/6//r/+r/6//s/+z/7v/u/+7/7v/s/+3/7f/t/+//8P/w//D/8P/v/+//
7//t/+3/7//v//D/8P/w//D/7f/t/+7/7//u/+7/7f/t/+3/7v/v//D/8P/v/+//7v/w
/+//7v/u/+3/7f/t/+z/7v/u/+7/7v/s/+v/6//s/+z/7P/s/+3/6//t/+//7//u/+3/
7P/r/+v/7P/u/+//7v/u/+//8P/w/+//7v/t/+z/7f/v/+//7//v/+//7v/w/+7/7v/u
/+7/7v/v/+//7//v/+//7//t/+3/7f/t/+z/6//p/+j/5v/m/+b/5//o/+j/6P/p/+n/
6//r/+v/7P/t/+3/7f/s/+z/7P/s/+z/7P/s/+z/6//r/+v/6v/n/+f/5v/m/+b/5v/l
/+X/4v/h/9//3v/f/9//3//f/9//3v/e/97/3//f/9//3//f/+D/4P/g/97/3v/e/9//
3//f/9//4P/f/9//3//f/9//3//f/9//4v/i/+L/4v/i/+H/4P/f/9//4P/g/+L/4P/e
/97/3v/e/97/3v/e/97/3//f/9//3f/c/9z/2//b/9v/3P/c/9z/3P/b/9v/2//a/9n/
2P/a/9n/2f/Z/9j/1//W/9X/0v/S/9P/0//R/9H/0P/P/8//0P/Q/8//0P/R/9L/0//S
/9L/0v/S/9L/0v/S/9L/0P/Q/9D/0P/Q/9D/0P/Q/9L/0v/S/9L/0f/Q/8//zv/P/9D/
0f/S/9D/0P/P/8//zf/N/83/zf/P/9D/0f/S/87/z//P/8//0P/Q/9D/0P/Q/8//0P/P
/83/zf/O/8//0P/Q/9L/1P/V/9T/0//U/9X/1//Y/9n/2v/Y/9n/2v/a/9r/3P/c/9v/
3P/b/9r/2P/X/9b/1f/U/9b/1v/U/9L/0f/Q/9D/0P/Q/9D/z//P/9H/0f/R/9H/z//O
/87/zf/N/83/zf/N/8//z//O/87/zP/M/83/zf/N/83/zf/N/8v/y//L/8v/y//M/87/
z//P/9D/0f/R/9H/0//T/9P/0//S/8//yv/K/83/1v/k//H///8TADAASgBnAIcApgC4
ALkApgCJAF8AJwDw/8H/oP+S/47/kP+W/5v/pv+0/8D/yP/N/9D/0//T/9X/1f/T/9P/
1P/V/9b/1v/W/9b/1v/W/9f/2f/a/9v/2f/a/9r/2v/b/9v/3P/d/97/3//i/+P/5P/k
/+T/5P/k/+X/5//p/+j/6P/n/+f/6P/o/+j/6P/p/+n/6v/q/+z/6//q/+r/7P/t/+7/
7v/s/+z/7P/s/+3/7f/u//D/8P/w//D/8f/z//X/9//3//n/+f/5//n/+v/6//v/+//9
//7/AAACAAQABQAGAAcACgALAA0ADQAQABEAEgASABIAEAAQABAAEwAUABYAFwAZABkA
GQAZABoAGwAcAB0AIAAhACEAIgAjACQAJQAnACoAKgAqACsAKwAtAC0ALQAuAC8ALwAv
ADEAMgAzADQANQA2ADcAOAA4ADkAOgA6ADsAOwA6ADoAOwA8ADwAPQA/AD8APgA+AD0A
PQA9AD0APwBAAEIARABHAEcARwBHAEkASgBKAEoASwBMAE0ATwBRAFEAUQBSAFUAVQBV
AFUAVQBVAFUAVQBXAFgAWQBaAFwAXQBeAF8AXwBgAGAAYgBlAGQAZQBmAGgAaABoAGgA
aABpAGkAaQBqAGoAawBrAGsAawBsAGwAbQBuAG4AbwBxAHIAcwB0AHUAdQB2AHcAegB7
AHwAfQB8AHwAfQB9AH8AfwB+AH0AfwCAAIAAfwCBAIEAgQCBAIQAhgCIAIoAjACMAIwA
jACPAJAAkQCSAJUAlgCXAJgAmgCaAJoAmgCbAJwAnQCeAKAAoACgAKAAowCkAKQApQCo
AKkAqgCrAK4ArgCuAK4AsACzALUAtwC5ALoAvAC8ALwAvAC+AMAAwAC/AL8AwADBAMIA
xADIAMwAzwDRANEA0wDVANgA2gDcAN4A3wDhAOMA5ADoAOoA6gDpAOoA6QDoAOYA5gDm
AOYA5gDoAOgA5gDkAOYA5gDnAOgA6ADoAOcA5wDpAOsA7QDvAPEA8ADwAO8A8QDzAPUA
9wD4APkA+QD6APsA/AD+AP8AAgEDAQQBBQEHAQcBBwEHAQkBCgEMAQ0BDwEQAREBEQER
AREBEwEVARUBFAETARQBGAEhASwBOgFJAVsBdQGUAbQB0QHxAQgCDAL/AegBwQGNAVsB
MAENAf4A+AD6AP4AAgEJARgBJgEyATgBPwFGAUkBSQFKAUsBSgFLAU0BTwFRAVIBUwFU
AVUBVgFYAVsBXQFfAWIBZAFlAWYBaQFpAWoBawFsAW0BcAFxAXEBcgFzAXQBdgF5AX0B
gQGEAYQBgwGDAYUBhgGHAYgBigGLAY0BjgGOAY0BjAGMAY4BkQGUAZYBmAGYAZgBmAGb
AZsBnAGeAaEBogGjAaUBpgGpAawBrQGuAa8BsAGxAbMBtAG2AbcBugG6AbsBvAG/AcMB
wwHDAQ==
         </WaveFormData>
      </LeadData>
      <LeadData>
         <LeadByteCountTotal>10000</LeadByteCountTotal>
         <LeadTimeOffset>0</LeadTimeOffset>
         <LeadSampleCountTotal>5000</LeadSampleCountTotal>
         <LeadAmplitudeUnitsPerBit>4.88</LeadAmplitudeUnitsPerBit>
         <LeadAmplitudeUnits>��V</LeadAmplitudeUnits>
         <LeadHighLimit>2147483647</LeadHighLimit>
         <LeadLowLimit>268435456</LeadLowLimit>
         <LeadID>V6</LeadID>
         <LeadOffsetFirstSample>0</LeadOffsetFirstSample>
         <FirstSampleBaseline>0</FirstSampleBaseline>
         <LeadSampleSize>2</LeadSampleSize>
         <LeadOff>FALSE</LeadOff>
         <BaselineSway>TRUE</BaselineSway>
         <ExcessiveACNoise>FALSE</ExcessiveACNoise>
         <MuscleNoise>FALSE</MuscleNoise>
         <LeadDataCRC32>3599056277</LeadDataCRC32>
         <WaveFormData>
7v/u/+7/7v/u/+7/7v/u//D/8P/w//D/7//u/+3/7P/t/+7/7//w/+7/7v/u/+7/7P/s
/+z/7P/u/+7/7v/u/+z/7P/s/+z/7v/u/+7/7v/s/+z/7P/s/+z/7P/t/+3/7//v/+//
8P/u/+7/7//w//T/9v/2//f/9//3//f/+P/4//j/+f/5//n/+f/4//j/+v/4//f/9//3
//f/9//1//P/8v/x//D/8P/w//D/8P/x//D/8P/w/+//7f/s/+r/6v/q/+r/6v/q/+r/
6v/q/+r/6v/q/+r/7P/t/+3/7f/s/+z/7P/s/+z/7P/s/+3/6//r/+v/6//r/+v/7P/s
/+z/7f/t/+f/4v/e/97/4//t//f/AgAQACcARQBkAIYAqgDIANYAzgC2AJkAbwA/ABAA
6P/P/8H/vP++/8H/x//O/9b/3P/g/+b/6v/q/+n/6f/p/+n/6P/o/+j/6P/o/+j/6P/p
/+n/6f/p/+n/6f/p/+j/6P/p/+r/6//r/+v/6//r/+v/6v/s/+z/7f/t/+3/7f/t/+3/
6//r/+v/7P/v/+//7v/t/+v/7P/s/+3/7f/t/+3/7f/t/+3/7f/s/+7/7v/u/+7/7//v
//D/8P/v/+7/7v/u/+//8P/w//D/7v/v/+//7//x//H/8f/y//L/9P/0//T/9P/0//P/
8//1//b/9v/3//j/+P/4//j/+f/5//n/+v/8//z//P/8//v/+//7//z//v/////////+
//7//v/9//v//P/8//z///8AAAEAAgACAAEAAAAAAAAAAAAAAAEAAQABAAAA////////
///+/////v/+//3//P/8//v/+//7//v/+v/6//j/+P/4//f/9//3//f/9//4//j/+f/6
//n/+P/4//f/+f/5//n/+f/3//f/9//3//f/9//3//f/+v/6//r/+v/4//j/+P/4//v/
+//8//z//P/8//z//P/6//r/+//7//3//f/9//7//P/8//z//P////////////3//f/9
//z//v////////////////////3//f/8//z//v/+//7//v/+//7//f/9//v//P/8//z/
/v/+//7//f/7//z//P/8//z/+//7//v//P/8//z//P/8//z//P/8//z//P/6//z/+//6
//n/+P/6//v/+//6//r/+v/6//r/+v/6//r/+//9//3//f/9//z/+//6//n/+//7//v/
+//5//n/+f/5//n/+f/5//r/+v/6//r/+P/6//j/+f/6//r/+v/6//r/+P/4//j/+P/5
//n/+f/5//v//P/8//z/+//8//7/AAACAAMAAwADAAEAAgAEAAQABQAFAAUABQAGAAYA
BgAEAAEAAQABAAEAAQD///3//P/7//r/+v/6//r/+v/5//j/+P/4//j/9//3//b/9v/2
//b/9v/2//b/9v/2//b/9v/2//b/9v/3//n/+f/4//j/+P/4//j/+P/4//n/+f/5//f/
9//3//f/9v/2//b/9//5//X/8P/s/+r/7f/1////CAAUACcAPwBYAHQAlACwAL4AuACm
AI0AawBBABYA9P/b/83/yv/O/9P/1//e/+b/7P/w//L/9P/0//X/9f/1//X/9P/0//T/
9P/0//T/9P/1//X/9//3//f/9//1//T/9P/1//j/+f/5//n/9//3//f/9v/2//b/9//3
//f/9//3//f/9//3//f/+P/5//n/+P/3//f/+P/4//n/9//3//f/9//4//n/+v/6//j/
+P/4//j/+f/5//r/+v/5//j/+P/4//n/+v/6//r/+v/7//v/+//9//3//f/+//z//v/+
//7/AAAAAP///////wAAAAABAAIAAgACAAIAAwADAAMABAAEAAQABAAEAAUABQAFAAYA
BgAHAAcABwAIAAgACAAHAAcACAAIAAgACgAKAAoACgALAAsACwAMAAwADAAMAA0ADQAN
AAwACwAJAAkACQAIAAcABgAGAAUABAAEAAMAAwADAAMAAgACAAQABAAEAAMAAQABAAEA
AQADAAIAAgACAAAAAAABAAEA//////////8BAAEAAQABAAEAAQABAAEAAgACAAIAAgAC
AAIAAgACAAEAAQACAAIABAAEAAQABAAEAAQABQAFAAUABQAFAAYABAAEAAQABAAFAAUA
BQAFAAcABwAHAAYABgAHAAcABwAHAAcABwAHAAcABwAGAAYABAAEAAQABAAGAAYABQAF
AAMABAAEAAQABAAEAAQAAwADAAQABAAEAAQAAwADAAMABAAEAAQABAACAAIAAgACAAMA
BAADAAYACAAIAAgACAAKAAsACwAKAAgACAAIAAgABgAGAAYABwAJAAkACQAJAAkACQAJ
AAkABwAHAAcABwAJAAkACQAJAAkACQAJAAoACgAKAAoACAAIAAoACAAIAAgACAAKAAoA
CgAKAAoACQAIAAcACQAKAAoACgALAAwADgAQABAAEQARABEAEwAUABYAFgAVABUAFQAV
ABQAFAAUABIAEQARABEAEQAPAA0ACwAKAAsACgAKAAoACAAIAAcABgAIAAgACAAHAAcA
BgAGAAYABQAEAAMAAgADAAQABQAGAAYABgAGAAcABwAHAAYABgAGAAYABgAGAAYABwAH
AAcABwAHAAcABwAGAAQABgADAP///f/6//j/+P///wcAEQAYACIANQBRAHAAkACwAMoA
1ADMALoAnQB1AEsAJgACAOf/2//Y/9j/2f/b/+D/6P/w//b/+v/+/wAAAQD////////+
/wAAAAAAAAAA/v/+///////9//3//f/9/////v/+//////////7//f/////////+//7/
/v////////////////////////8AAAEAAQAAAP//AQACAAIAAwABAAEAAQABAAEAAQAB
AAAAAgACAAIAAgAAAP/////+/wAAAAABAAIAAQACAAIAAgACAAMAAwADAAMAAwADAAQA
BAAGAAYABgAIAAgABwAHAAUABgAGAAcABgAGAAYABgAJAAkACQAKAAgACAAIAAgACgAL
AAwADgAMAA0ADQANAAwADAAMAAsADQAOAA4ADgAOAA4ADgAOABEAEQARABIAEAAQABAA
EQARABEAEAAPAA8ADwAPAA4ACwAKAAoACQAJAAoACgALAAoACQAHAAYABgAGAAYABQAH
AAcABwAHAAYABAADAAIABAAEAAUABQAFAAUABQAFAAUABQAFAAUAAwADAAMAAwACAAIA
AgACAAQABAAEAAQABQAFAAYABgAIAAgACAAIAAYABgAHAAcABgAFAAQABAAGAAYABgAG
AAcABwAHAAcABQAFAAUABAAEAAUABQAFAAQAAwACAAEAAwADAAIAAgAAAAAAAAAAAAAA
AAD/////AQACAAIAAgABAAAA///9//3//v/+//7//P/7//v/+//8//z//P/8//z//P/8
//z//P/8//r//P/8//z//P/8//r/+//7//r/+v/6//r/+v/4//j/+P/5//f/9//3//f/
+f/5//n/+f/3//f/9//3//n/+f/5//n/+f/3//j/9v/2//b/9v/2//b/9v/2//n/+f/5
//n/+f/6//r/+v/5//r//P/+//3//f/8//v//f/+/wAAAAD///////////z//P/8//r/
+//7//v/+//6//f/9P/y//P/8v/y//L/8P/w/+//7v/w//D/8P/v/+//7v/u/+7/7f/s
/+v/6v/s/+z/7P/s/+z/7P/s/+3/7P/r/+n/6P/o/+j/6P/o/+b/5//n/+f/6f/p/+n/
6f/o/+j/6P/l/+H/3f/Y/9j/4P/r//H/+f8MACYARQBrAJAAtADUAOIA2gDCAJwAbQA/
ABEA6P/M/73/uf+6/7z/vf/B/8b/zv/Y/97/4v/k/+T/5f/k/+P/4v/g/+H/4v/j/+T/
5P/k/+X/5f/j/+P/4//j/+X/5P/k/+X/5f/l/+T/4//l/+X/5f/k/+L/4v/j/+P/4//j
/+P/4//j/+P/4//k/+T/4//h/9//4f/i/+L/4//j/+P/4//j/+H/4f/h/+D/4f/i/+P/
5P/k/+P/4//i/+P/4v/i/+L/4f/i/+L/4v/k/+X/5f/l/+X/5f/l/+b/5P/m/+b/5v/n
/+j/6P/p/+n/6v/q/+v/6v/q/+r/6v/r/+v/6//s/+z/7P/s/+z/7//v/+//8P/w//H/
8f/x/+//7v/t/+v/7P/u/+//8P/w//D/8P/w//H/8f/x//L/8v/y//L/8//z//P/8v/x
//H/8f/x//D/7v/s/+v/6f/q/+r/6f/p/+f/5//m/+b/5P/k/+T/4//l/+X/5f/l/+X/
5P/k/+T/5P/k/+X/5f/j/+P/4//j/+H/4f/h/+H/4//j/+P/4//i/+L/4v/i/+T/5P/k
/+T/4//j/+T/5P/k/+T/5P/k/+b/5v/n/+f/5f/l/+X/5v/o/+j/6P/o/+f/5//n/+f/
5//n/+f/5v/o/+n/6f/p/+f/5//n/+f/5//n/+b/5v/m/+b/5v/m/+j/6P/n/+f/5//o
/+j/6P/o/+j/6P/n/+f/6P/o/+j/5v/l/+X/5f/m/+b/5v/m/+j/6P/o/+j/5v/m/+T/
5v/k/+T/5P/k/+b/5//n/+b/5v/m/+b/5v/m/+b/5v/n/+f/5//n/+f/5//n/+f/5//l
/+X/5f/l/+X/5f/l/+X/6f/n/+j/6P/o/+j/6P/m/+b/5v/m/+f/5//n/+f/5//o/+j/
6P/r/+z/7v/w/+7/7//v/+//7//w//L/8v/z//P/8//z//D/8P/w/+7/7//v/+//7//v
/+3/6//q/+n/6P/o/+j/6P/o/+f/5v/m/+b/5v/l/+X/5P/k/+T/4v/i/+L/4v/k/+T/
5P/k/+T/5P/k/+X/5f/l/+T/5P/k/+T/5P/k/+L/4//j/+P/5f/l/+X/5f/q/+r/6P/l
/+H/3//c/9b/1v/d/+f/8//+/xAAKwBNAHAAlAC8ANoA5ADWALoAlQBlADMABgDe/8P/
uf+2/7b/uf+9/8T/zP/U/9r/3v/i/+b/5f/k/+P/4v/g/+L/4v/i/+L/5P/k/+X/5f/k
/+P/4v/h/+L/4v/j/+X/5P/l/+X/5f/l/+X/5f/k/+b/5v/n/+f/5f/l/+X/5f/n/+f/
5//o/+j/5//l/+P/5f/m/+b/5//p/+n/6f/p/+f/5//n/+b/6P/o/+j/6P/n/+f/6P/o
/+j/6P/p/+r/6//s/+z/7P/q/+v/6//r/+3/7f/t/+7/7P/u/+7/7v/w//D/7//v/+//
8P/w//H/8P/w//D/8P/z//P/8//0//b/9v/2//b/9//3//f/+P/6//v/+//7//r/+v/6
//n/+//8//z//P/8//z//P/8/////////wAA/v/+//7//////////v/9//3//f/9//z/
+//6//r/+f/6//r/+f/5//f/9//2//b/9P/0//T/8//0//X/9v/3//X/9P/0//T/9P/0
//X/9f/1//X/9f/1//X/9f/1//X/9//3//f/9//4//j/+P/4//b/9v/2//b/9//3//j/
+P/4//j/+P/4//j/+P/5//n/+f/5//n/+v/6//r/+v/6//v/+//7//v/+f/5//n/+P/5
//v//P/9//v/+//7//v//f/9//z//P/8//z//P/8//z//P/7//v/+//8//z//P/8//z/
/P/7//v//P/8//z/+v/5//n/+f/6//r/+v/6//r/+v/6//r/+v/6//j/+v/6//r/+v/6
//j/+f/5//j/+P/4//j/+P/6//r/+v/7//n/+f/5//n/+f/5//n/+f/5//n/+f/5//n/
+f/5//n/+v/7//z//v/9//z/+//4//j/+v/7//n/+v/4//j/+P/4//r/+v/6//r/+//7
//v/+//7//z//P/8////AAACAAQAAgADAAMAAwADAAQABgAGAAcABwAHAAcABAAEAAQA
AgACAAMABAAFAAMAAQD///7////+//7//v/+//7//f/8//v/+v/5//f/+P/4//n/+v/6
//r/+v/6//r/+v/6//r/+P/4//j/+f/5//n/+P/4//r/+v/6//r/+P/5//n/+f/7//v/
+//7//z//v/8//v/+f/1//D/7v/w//f/AQALABYAJgA/AF0AfgCgAMIA2gDcAMwAsACP
AGEAMQAIAOr/1//R/87/0P/V/9n/4P/s//L/9v/4//r//P/7//n/+f/5//j/+P/4//j/
+P/6//r/+//7//v/+//7//v//f/8//z//f/8//3//f/9//3//f/9//z//P/8//3//f/7
//v/+//7//3//f/9//7//f/9//z/+//5//r/+v/7//v/+//7//v/+f/5//n/+P/4//j/
+P/4//n/+f/6//r/+f/4//j/+P/5//r/+v/6//j/+f/5//n/+//7//v//P/6//z//P/8
//7//v/9//3///8AAAAAAQAAAAAAAAAAAAEAAQABAAIAAgACAAIAAgADAAMAAwAEAAYA
BwAHAAcABgAGAAYABQAHAAgACAAIAAkACAAHAAYACQAJAAkACgAKAAoACgALAAsACwAK
AAkACQAJAAkACAAJAAgACAAHAAYABgAFAAUABQAFAAQABAACAAIAAgABAAMAAwADAAMA
AQAAAAAAAAAAAAAAAQABAAMAAwADAAMAAQABAAEAAQADAAMAAwADAAQABAAEAAQAAgAC
AAIAAgAFAAUABgAGAAQABAAEAAQABgAGAAcABwAHAAcABwAIAAYABgAGAAYACQAJAAkA
CQAHAAcABwAGAAgACQAJAAkABwAHAAcABwAIAAkACQAKAAgACAAIAAgACAAIAAcABwAJ
AAoACgAKAAgACAAIAAcABwAIAAgACAAKAAkACQAJAAgACAAIAAgACAAIAAgACAAIAAgA
BgAIAAgACAAIAAgACAAJAAkACAAIAAgACAAIAAoACgAKAAsACgAJAAgABwAJAAkACQAJ
AAkACQAJAAkABwAHAAcABwAJAAkACQAKAAoACgAKAAgACAAIAAoACgAKAAoADAAMAAwA
DAALAAsACwALAA4AEAARABIAEQASABQAFgAYABkAGQAZABkAGgAcABwAGwAbABsAGwAc
ABwAHAAaABcAFwAXABcAFwAVABMAEgARABAAEAAQABAAEAAPAA4ADgAOAA4ADQALAAoA
CgAKAAwADAAMAAwADAAMAAwADAAKAAoACgALAA0ADQAMAAwACgAKAAoACgAMAA0ADQAN
AAsACwALAAsACgAMABAADwALAAkABAAAAAAAAwALABUAIAAqAD0AWwB2AJIAsgDQAN4A
2gDIAK8AiwBfADYAEADz/+P/3v/i/+X/6f/u//j/AAAEAAYABgAIAAsADQANAA0ADAAK
AAoACgAKAAoACgALAAsADQANAA0ADQALAAoACgALAAwADQANAA0ADAALAAoACAAKAAoA
CwALAA0ADQANAA0ADQANAA0ADgAPAA8ADgANAAsADAAMAA0ACwALAAsACwANAA0ADQAM
AAwADAAMAAwADwAPABAAEAANAAwADAAMAA0ADgAOAA4ADgAPAA8ADwAPAA8ADwAQABIA
FAAUABQAEgASABEAEQATABQAFAAVABYAFgAWABYAFQAVABUAFgAWABYAFgAWABcAFwAX
ABgAGAAZABkAGQAaABoAGgAZABkAGgAaABoAHAAcABwAHAAbABsAGwAcABwAHAAcAB0A
HwAfAB4AHQAbABsAGwAaABsAGgAaABkAGAAYABcAFwAXABcAFgAWABYAFgAWABUAEwAT
ABMAEwATABIAEgASABIAEgATABMAEwATABMAEwATABMAEwATABEAEQARABEAFAAUABQA
FAASABIAEgASABMAEwAUABQAFgAWABYAFgAUABQAFQAVABMAEwATABQAEgASABIAEgAV
ABUAFQAVABUAFQAVABQAEgATABMAEwATABMAEwATABEAEQAQABAAEAAQABAAEAARABIA
EgATABIAEgARABAAEAAQABAADwAPABAAEAAQAA4ADQANAA0AEAAQABAAEAAOAA4ADgAO
ABAAEAAOABAADgAOAA4ADgAMAA0ADQAMAA4ADgAOAA4ADgAOAA4ADwAPAA8ADwAPAA0A
DQANAA0ADQANAA0ADQANAA0ADQANAAsACwAPAA4ADAAMAAwADAAMAAwADAAMAA8ADwAP
AA8ADQAOAA4ADgAPABAAEgAUABQAFQAVABUAEwAUABYAFgAZABkAGQAZABYAFgAWABQA
EQARABEAEQATABEADwAOAA0ADAAMAAwACwAKAAgABgAGAAYABgAFAAUABAAEAAQABgAG
AAYABgAFAAQAAwACAAIAAgACAAMAAwADAAIAAgACAAIAAgACAAIAAwADAAMAAwADAAMA
AwAGAAQAAgABAP3/9f/y/+7/7v/1/wEACwAeADoAWQB5AJoAvgDYAOIA2gDCAKAAcwBH
ABsA8P/U/8X/wf/C/8T/xf/L/9T/3P/i/+b/5v/m/+b/5//n/+f/5//m/+T/5P/k/+T/
4v/i/+P/4//j/+P/4//j/+P/4v/i/+P/5P/l/+X/5f/k/+P/4v/g/+D/4P/h/+H/4//j
/+P/4//h/+H/4f/i/+P/4//i/+H/3//g/+D/4f/h/+H/4f/h/+H/4f/h/+D/4P/g/+D/
4P/h/+H/4v/i/+H/4P/g/+D/4f/i/+L/4v/i/+P/4//j/+L/4f/g/+D/4f/k/+X/5v/k
/+T/4//j/+P/5P/k/+X/5v/m/+b/5v/n/+f/5//o/+r/6v/q/+r/6//r/+v/7P/q/+v/
6//r/+z/7P/s/+v/6f/q/+r/6v/u/+7/7v/u/+//7//v//D/7v/u/+7/7//v/+//7v/t
/+3/7f/t/+z/6f/o/+j/5//k/+T/4//j/+P/4//i/+L/5P/k/+T/4//h/+H/4f/h/+H/
4P/g/+D/4P/g/+H/4f/h/+H/4f/h/+H/4f/h/+H/3//f/9//3//i/+L/4v/i/+D/4P/g
/+D/4//j/+T/5P/i/+L/4v/i/+D/4P/h/+H/4//j/+P/5P/i/+L/4v/i/+P/4//j/+P/
5f/l/+X/5P/i/+P/4//j/+X/5f/l/+X/5P/j/+H/4P/i/+L/4v/i/+L/4v/h/+H/3//g
/+D/4P/i/+L/4v/h/9//4P/g/+D/3v/d/93/3f/e/97/3v/e/9z/3P/c/9z/3f/e/93/
4P/f/97/3f/c/9z/3f/d/9z/3v/e/97/3v/d/9z/2//b/9v/2//b/9v/2//b/9v/2//b
/9v/2//b/9z/3P/c/9z/3P/c/9z/3P/c/9v/2//b/9v/2//c/9z/3P/d/97/4P/i/+L/
4//j/+P/4//k/+b/5v/p/+n/6f/p/+b/5v/m/+T/4//j/+P/4//j/+H/3//e/93/3P/c
/9z/3P/c/9v/2v/Y/9j/2P/X/9j/2P/Z/9r/2v/a/9r/2v/Z/9j/1//W/9f/2P/Z/9v/
2f/Z/9j/2P/Y/9j/2P/Y/9b/1//X/9f/2f/Z/9n/2f/c/97/3P/X/9P/0f/M/8j/yv/P
/9v/5//y/wQAHwA/AGIAigCyANAA3ADOALIAjQBbACkA+P/O/7X/q/+o/6r/rf+x/7b/
vv/G/87/0v/W/9j/2f/X/9f/1//W/9b/1v/W/9b/2P/Y/9n/2f/X/9f/1//X/9j/2P/Z
/9v/2v/b/9v/2//b/9v/2//a/9z/3P/d/93/3P/b/9r/2f/b/9v/2//c/93/3f/c/9v/
2//c/9z/3f/d/93/3f/d/93/3f/d/9z/3v/e/97/3v/d/93/3v/e/93/3P/c/9z/3//g
/+D/4P/e/9//3//f/+H/4f/h/+L/4P/i/+L/4v/k/+T/4//j/+P/5P/k/+X/5v/m/+b/
5v/p/+n/6f/q/+z/7P/s/+z/7f/t/+3/7v/s/+3/7f/t/+z/7P/s/+v/7P/u/+//8P/y
//L/8v/y//X/9f/1//b/9P/0//T/9f/z//P/8v/x//H/8f/x//D/8f/w//D/7//w//D/
7//v/+3/7f/s/+z/6v/q/+r/6f/r/+v/6//r/+v/6v/q/+r/6P/o/+n/6f/p/+n/6f/p
/+f/5//n/+f/6P/p/+r/6//s/+z/7P/s/+v/6v/p/+j/6//r/+z/7P/q/+r/6v/q/+v/
7P/u/+//7f/t/+3/7v/u/+7/7v/u/+//7//v/+//7//v/+//7v/w//H/8f/x/+//7//v
/+//7//v/+7/7v/w//D/8P/w//D/8P/v/+//7//w//D/8P/u/+7/7v/t/+v/7P/s/+z/
7v/t/+3/7f/t/+z/6//q/+z/7P/s/+z/7P/s/+r/7P/s/+z/7P/s/+z/7f/t/+z/6v/q
/+r/6v/s/+z/7P/t/+3/7f/t/+3/6//r/+v/6//t/+3/7f/t/+3/7f/t/+3/7f/t/+7/
7v/u/+7/7v/u/+7/7v/u/+//7//v/+//7f/u/+7/7v/x//L/9P/2//b/9//3//f/9f/2
//j/+P/5//n/+f/5//r/+v/6//j/9//3//f/9//3//X/8//y/+//7v/u/+7/8P/w/+//
7v/s/+z/7P/r/+3/7P/s/+z/7P/s/+z/7P/q/+r/6v/q/+z/7P/s/+3/6//r/+r/6v/s
/+z/7P/s/+z/7f/t/+3/6//r/+v/6//u/+7/7v/t/+v/5//i/97/3v/l/+//+/8EABIA
KQBJAGgAigCwAM4A1gDMALYAkwBnADkACgDi/8v/wf++/8D/wf/F/87/2P/e/+L/5v/q
/+r/6f/p/+n/6f/o/+j/6P/o/+j/6v/q/+v/6//p/+n/6f/p/+v/6v/q/+v/6v/r/+v/
6//p/+n/6f/o/+n/6v/s/+3/7P/r/+r/6f/r/+v/6//s/+3/7f/s/+v/6f/q/+r/6//r
/+v/6//r/+v/6//r/+r/6//s/+3/7v/t/+3/7v/u/+//7v/u/+7/7f/u/+7/7v/s/+3/
7f/t/+//7//v//D/8P/y//L/8v/y//L/8f/x//P/9P/0//X/9P/0//T/9P/3//f/9//4
//j/+P/4//j/+f/5//n/+v/6//v/+//7//z//P/8//v//f/+//7//v8AAAAAAAAAAP//
/////wAAAgACAAIAAwABAAEAAAD//wEAAQABAAAA///+//7//f/8//z/+//7//n/+f/4
//j/9v/2//b/9f/3//f/9//3//f/9v/2//b/9P/0//X/9f/1//X/9f/1//X/9f/1//X/
9//3//f/9//4//j/+P/4//b/9v/2//b/+f/5//r/+v/4//j/+P/4//r/+v/7//v/+f/5
//n/+v/6//r/+v/6//v/+//7//v/+f/5//n/+P/6//v/+//7//v/+//7//v/+v/5//f/
9v/4//j/+P/4//b/9v/1//X/9f/2//b/9v/0//T/9P/z//P/9P/0//T/9v/1//X/9f/0
//T/9P/0//L/8v/y//L/9P/0//L/9P/y//L/8v/y//T/9f/1//T/8v/y//L/8v/0//T/
9P/1//P/8//z//P/8f/x//H/8f/z//P/8//z//P/8//x//H/9P/0//T/9P/0//L/8v/y
//L/8//z//P/8//1//b/9v/2//b/9v/3//j/+v/7//v/+//7//z//v/+////////////
AAAAAAAA/v/7//v/+//7//3/+//5//j/9//2//b/9v/2//b/9f/0//T/9P/0//P/8//y
//L/8v/y//L/8v/y//L/8v/y//L/8v/y//L/8//1//X/9P/0//L/8v/y//L/9P/1//X/
9f/3//f/9//3//j/+P/4//n/+f/3//L/8P/u/+//9f///woAEgAjAD0AWAByAJQAsgDE
AMIAsgCbAH0AUwAoAAIA5f/V/87/0P/T/9f/3v/o//D/9P/2//r//P/9//3//f/9//z/
/P/8//z//P/8//z//f/9//7///8AAAEA///+//7///8CAAMAAwADAAMAAwADAAIAAgAC
AAMAAwAFAAUABQAFAAUABQAFAAYABwAHAAYABQAFAAYABgAHAAcABwAHAAcACAAJAAoA
CgAKAAoACgAKAAsACwAMAAwADQAMAAwADAAPABAAEAAQABAAEQARABEAEQARABEAEgAT
ABYAFwAYABoAGgAZABkAGQAaABoAGwAeAB4AHgAeAB8AHwAfACAAIQAiACMAJAAlACUA
JQAmACgAKQApACkALAAsACwAKwArACwALAAsADAAMAAwADAAMQAxADEAMgA0ADQANAA1
ADYANwA3ADcANwA3ADcANgA4ADgAOQA5ADgAOAA3ADcAOQA5ADgAOAA6ADoAOgA5ADkA
OQA5ADkAPAA8AD0APgA8ADwAPQA9AD8APwA/AD8AQABBAEIAQwBDAEMAQwBDAEYARgBG
AEYASABIAEgASABLAEsATABMAE4ATgBOAE4ATABMAE0ATQBQAFEAUgBUAFQAVABUAFQA
VwBXAFcAVwBYAFkAWgBaAFgAWQBZAFkAWwBbAFsAWwBdAF0AXABcAF4AXgBeAF4AXwBg
AGAAYQBhAGIAYgBiAGQAZABkAGMAZQBmAGYAZgBnAGcAaABpAGwAbABsAGwAbABsAGwA
bABvAHAAbwByAHIAcgByAHIAdAB1AHUAdAB1AHYAdwB4AHoAegB6AHsAfQB9AH0AfQB/
AH8AfwB/AIEAgQCBAIEAggCDAIQAhQCFAIQAhgCGAIYAhgCIAIgAiACIAIkAiQCJAIkA
iwCOAJAAkgCRAJIAlACWAJcAmQCaAJsAnACeAKEAogCjAKMAowCjAKQApACkAKIAowCj
AKMAowClAKMAoQCgAKEAoACgAKAAoACgAJ8AngCfAKAAoQChAKMAogCiAKIApACkAKQA
pACmAKYApgCmAKgAqACoAKkAqgCrAKsArACuAK4ArgCuAK8AsQCyALMAtQC1ALUAtQC2
ALYAtgC3ALcAswCyALIAtAC5AL8AywDUAOIA9wATATIBUAFuAYQBiAF6AWYBSQEjAfsA
2AC8AKcAoQCiAKQApwCtALYAwgDIAMoA0ADSANQA0wDUANUA1gDWANkA2gDbANwA3gDe
AN8A3wDiAOMA5ADlAOYA5gDnAOkA6ADpAOkA6QDqAOsA7ADsAO4A7gDvAO8A8ADxAPIA
8wD1APUA9QD2APgA+QD5APkA+gD8AP0A/wD9AP0A/QD9AAABAQECAQIBBQEGAQcBCAEJ
AQkBCgEKAQwBDAENAQ4BEQESARIBEgEUARUBFQEVARYBFwEYARoBGgEcARwBHAEiASIB
IQEhAQ==
         </WaveFormData>
      </LeadData>
   </Waveform>
</RestingECG>
