# Supplementary material for: Detection of Left Atrial Enlargement Using a Convolutional Neural Network-Enabled Electrocardiogram
Source: Front Cardiovasc Med. 2020 Dec 17;7:609976. doi: 10.3389/fcvm.2020.609976 (PMC7773668; doi:10.3389/fcvm.2020.609976)
Supplement: Supplementary file 3 [file Data_Sheet_3.ZIP › normal2/1802017421_5311_00000015.XML]

<?xml version="1.0" encoding="Windows-1252"?>
<!DOCTYPE RestingECG SYSTEM "restecg.dtd">
<RestingECG>
   <PatientDemographics>
      <PatientID>1802017421</PatientID>
      <PatientAge>68</PatientAge>
      <AgeUnits>Years</AgeUnits>
      <Gender>Male</Gender>
      <PatientLastName>zhangjuqun</PatientLastName>
   </PatientDemographics>
   <TestDemographics>
      <DataType>Resting</DataType>
      <Site>1</Site>
      <AcquisitionDevice>MAC55</AcquisitionDevice>
      <Status>Unconfirmed</Status>
      <Priority>Normal</Priority>
      <AcquisitionTime>10:08:03</AcquisitionTime>
      <AcquisitionDate>03-21-2017</AcquisitionDate>
      <CartNumber>1</CartNumber>
      <AcquisitionSoftwareVersion>009C</AcquisitionSoftwareVersion>
      <XMLSourceVersion>MAC5000 v1.0</XMLSourceVersion>
   </TestDemographics>
   <RestingECGMeasurements>
      <VentricularRate>69</VentricularRate>
      <AtrialRate>69</AtrialRate>
      <PRInterval>138</PRInterval>
      <QRSDuration>92</QRSDuration>
      <QTInterval>394</QTInterval>
      <QTCorrected>422</QTCorrected>
      <PAxis>-8</PAxis>
      <RAxis>70</RAxis>
      <TAxis>46</TAxis>
      <QRSCount>12</QRSCount>
      <QOnset>218</QOnset>
      <QOffset>264</QOffset>
      <POnset>149</POnset>
      <POffset>198</POffset>
      <TOffset>415</TOffset>
      <ECGSampleBase>500</ECGSampleBase>
      <ECGSampleExponent>0</ECGSampleExponent>
   </RestingECGMeasurements>
   <Diagnosis>
      <Modality>Resting</Modality>
         <StatementCount>3</StatementCount>
         <LabelText>12SL Õï¶Ï³ÂÊö</LabelText>
      <DiagnosisStatement>
         <StmtFlag>ENDSLINE</StmtFlag>
         <StmtText>ñ¼ÐÔÐÄÂÉ</StmtText>
      </DiagnosisStatement>
      <DiagnosisStatement>
         <StmtFlag>ENDSLINE</StmtFlag>
         <StmtText>µçÑ¹·ûºÏ×óÐÄÊÒ·Ê´óµÄ×îµÍ±ê×¼£¬²»³ýÍâÊÇÕý³£±äÒì</StmtText>
      </DiagnosisStatement>
      <DiagnosisStatement>
         <StmtFlag>ENDSLINE</StmtFlag>
         <StmtText>ÁÙ½ç ECG</StmtText>
      </DiagnosisStatement>
   </Diagnosis>
   <Waveform>
      <WaveformType>Rhythm</WaveformType>
      <WaveformStartTime>0</WaveformStartTime>
      <NumberofLeads>8</NumberofLeads>
      <SampleType>CONTINUOUS_SAMPLES</SampleType>
      <SampleBase>500</SampleBase>
      <SampleExponent>0</SampleExponent>
      <HighPassFilter>16</HighPassFilter>
      <LowPassFilter>150</LowPassFilter>
      <ACFilter>NONE</ACFilter>
      <LeadData>
         <LeadByteCountTotal>10000</LeadByteCountTotal>
         <LeadTimeOffset>0</LeadTimeOffset>
         <LeadSampleCountTotal>5000</LeadSampleCountTotal>
         <LeadAmplitudeUnitsPerBit>4.88</LeadAmplitudeUnitsPerBit>
         <LeadAmplitudeUnits>¦ÌV</LeadAmplitudeUnits>
         <LeadHighLimit>2147483647</LeadHighLimit>
         <LeadLowLimit>268435456</LeadLowLimit>
         <LeadID>I</LeadID>
         <LeadOffsetFirstSample>0</LeadOffsetFirstSample>
         <FirstSampleBaseline>0</FirstSampleBaseline>
         <LeadSampleSize>2</LeadSampleSize>
         <LeadOff>FALSE</LeadOff>
         <BaselineSway>FALSE</BaselineSway>
         <ExcessiveACNoise>FALSE</ExcessiveACNoise>
         <MuscleNoise>FALSE</MuscleNoise>
         <LeadDataCRC32>2384808403</LeadDataCRC32>
         <WaveFormData>
/f/9//3//f/6//r/+f/4//b/9v/3//f/9//3//f/9//3//r/+f/4//T/8//5//3///8B
AAIABQAIABAAGAAlADEAPQBMAFsAZwBrAGcAUgA0ACIAHAARAAQA+//y/+r/5f/f/9v/
4//r/+//8//0//X/9v/3//X/8f/0//3////+/wAA/f/8//n/+P/4//n/+f/5//j/+P/4
//j/+//7//r/+v/7//3//v////z/+//5//f/+P/5//j/+//8//z//f8AAAAA/P/6//j/
+v/8//3//v/+//3//f/9////AAAAAAEA/////wAAAAD//////v/9/wAAAQAFAAQABAAE
AAUABgAFAAMAAQAAAAQABgAHAAoACwAMAA0ADgANAA4ADgAPABEAEQARABMAEgARABAA
EAATABYAGQAZABkAGQAZABkAGwAdAB0AHQAdAB0AHgAeABoAHAAcABwAGgAaABoAFwAW
ABYAFQAUABQAFAATABIAEAAOAA0ADQAJAAcABQADAAUABAAEAAQAAAD9//v/9//5//z/
//8CAP///v/7//n/+f/5//n/+f/4//j/9v/2//T/9P/0//T/9//5//r/+//3//b/9v/2
//X/9f/1//X/9//5//b/9v/1//X/9f/3//f/9//3//f/9P/z//P/9P/1//f/+P/6//j/
9v/2//n/9P/0//X/9f/2//j/+f/6//n/+P/3//b/9f/1//T/9P/4//n/+v/7//r/+f/5
//j/+f/7//z/+//5//n/+f/6//j/9//3//j/+v/7//v/+//4//f/9//4//n/+v/7//v/
+v/5//j/9v/0//T/9f/2//n/+f/6//v/+v/5//f/9v/3//j/+f/7//n/+f/6//r/+P/4
//j/+f/3//j/+P/3//T/9P/1//f/+P/5//j/+f/5//j/+P/3//n/+f/4//j/9v/1//X/
9f/0//T/9P/0//X/9v/4//n/+f/5//n/+f/5//n/9//3//b/9f/1//T/9f/3//f/9//6
//r/+//7//b/9P/0//T/9P/1//b/9//4//b/9v/2//b/+f/6//v/+//6//r/+//9//3/
/f/8//z//v/+/wAAAQD//wEAAgABAAIAAwADAAUABgAFAAUABAACAAEAAAAAAAMAAwAD
AAMAAwADAAMAAgACAAAA///9//r/+f/4//b/+P/2//j/+P/7//v/+//7//r/+v/5//j/
9f/0//T/8//2//f/+P/5//f/9v/x/+z/7P/x//f//f8BAP///v///wIACgAYACMAKwA1
AEQAVQBhAGkAawBYADwAJgAcABEAAADx/+r/5v/h/9v/2f/h/+f/6f/r/+7/7//u//H/
8f/x//b/+//5//b/9P/2//b/9P/0//f/+f/6//v/+f/4//f/9v/4//n/+f/6//n/+f/4
//f/+P/5//n/+f/7//v/+f/7//v/+v/6//z//v/8//z//P/9//7//v/+//z/+//7//v/
+//8//z//f/+////AQACAAAAAQABAAEA/////wIAAAACAAIAAwAEAAUABQAFAAYABAAE
AAMABAAHAAgACQAKAAwADgAPABEAEAAPAA4ADwANAA0ADQAOABIAFgAaABsAGgAZABgA
FwAZABsAGwAbABkAGQAaABoAGgAcABwAHAAaABoAGgAXABcAGAAYABgAFwAWABQAEgAP
AAwACgAJAAYABQAEAAMAAwACAAIAAgD///3//P/5//v//P/9//7//f/8//n/9//3//f/
9//3//X/9P/x//D/9P/2//j/+v/4//n/+f/5//n/+P/4//j/9//3//f/9//2//f/8//y
//P/8//z//X/9f/1//X/9f/y//H/8f/y//X/9//4//r/9//0//P/9f/y//L/8//z//P/
9P/0//T/9f/2//f/+P/5//n/+P/4//j/9//2//X/9//3//j/+P/6//v/+//5//f/9//3
//j/9v/1//X/9v/4//n/+f/5//r/+f/5//r/+f/4//f/9f/z//P/8//y//P/9P/2//j/
9//1//T/8//2//f/9//4//b/9v/2//f/9//3//j/+P/1//T/8//z//X/+P/6//v/9v/2
//f/+f/3//f/9f/1//X/9P/0//P/9P/1//X/9v/4//f/9//3//b/9v/2//T/9P/0//T/
9f/2//f/+P/2//b/9v/2//j/+P/4//f/9v/2//f/+f/9//3//P/8//v/+v/7//v//f8B
AAQABQAEAAMAAQABAAIAAQABAAAAAwADAAMABAACAAEAAAD//wEAAQABAAAA/P/6//n/
9//1//X/9f/0//f/9v/5//r/+v/5//j/9//0//T/8//y//P/9P/2//f/9f/1//X/9f/x
/+7/8//2//j/+f/3//f/9//7//7///8CAAwAFgAhAC0ANwBEAFEAWwBfAFcAOgAYAAgA
AgDz/+j/5f/e/9z/2f/V/9X/2f/d/+X/7//y//H/9P/1//X/9f/0//P/9f/4//b/+P/4
//b/9v/0//X/9f/1//P/8v/x//D/9f/3//j/+v/5//n/+P/3//j/+f/5//n/+f/5//f/
+f/6//r/+//+/////P/7//r/+//8//z//P/+//3//f/9//3//v/+/////f/9//7//v8A
AAEAAQABAAAA//8BAP7/AQACAAQABgAHAAcABwAIAAcACAAIAAoADAAMAAwADAAKAAwA
DQAPAA0ADQANAA8AEQATABUAGAAYABoAHAAbAB0AHQAdAB0AHAAdABwAGwAdAB0AHgAe
ABoAHAAcABwAHAAcABwAGQAYABgAFwAWABIAEAANAAoACwAKAAoACwAGAAUABAADAAIA
AAD///7/AAD//////f/+//7//v/+//z//P/6//n/+f/5//n/+f/6//r/+P/4//n/+v/7
//z/+v/5//f/9f/1//T/9P/0//f/+f/7//3/+//7//b/9P/0//X/9v/5//f/9//3//f/
+P/3//f/+P/1//X/9P/0//f/9v/3//v/+P/4//n/+f/7//z//P/8//v/+v/5//j/+f/5
//j/+P/8//3//v////7//f/9//z//P/9//3/+//9//3//f/+//z/+//7//z/+v/7//v/
+//9//3//v8AAP7//P/6//f/+f/5//n/+P/7//z//v8AAP///f/8//v/+//7//r/+v/6
//r/+v/7//3//f/+//7//P/8//z//f/8//z/+//5//b/9v/3//n/+//7//n/+f/7//z/
/v////3/+//4//b/+f/5//r/+/8AAPz/9P/1//b/9//4//v//P/9//7//f/8//v/+v/8
//z//P/7//3//v8AAAMAAwABAP7//P/9//7/AQADAAIABQAHAAcABgAFAAMAAwAHAAcA
CAAIAAYAAwAAAP7/AgAFAAgACwAIAAcABgAEAAIAAAD///3//f/9//3//P/6//j/+v/6
//n/+f/5//n/+//8//z//P/8//z//f/9//z/+//6//n/+f/4//n/+v/2//X//f8DAAEA
//8CAAUACAAOABgAIQAtAD8ATABVAF8AYwBdAEYAKAASAAwABwD8//H/6P/m/+X/4//j
/+f/7f/x//P/9P/x//L/9f/5//v//P/7//v//P/8//r/+v/4//j/+f/7//z//f/9//z/
+//6//z//f/9//7//f/9//z/+//8//3//f/9//7////+/wEAAAD+//3//v8AAP7//v/+
/wEAAgACAAIAAgABAAEAAQABAAIAAgADAAEAAQACAAIAAgADAAMAAwAFAAUACAAGAAQA
BAAFAAYACQAJAAkACgAJAAoACgAMAAwADAAMAAwADgAQABEAEwARABEAEQATABMAEwAT
ABQAFAAWABgAFwAaABsAHAAdAB0AHwAfAB8AHQAdAB4AHgAcAB4AHgAeAB4AHgAeABsA
GgAaABkAGAAWABQAEQAOAA4ADAALAAsACgAJAAgABwAEAAIAAQAAAAEAAQACAAEA/v/+
//7//v/+//7//P/7//3//f/9//3//f/8//n/+P/5//r/+//8//r/+//7//v/+P/2//X/
9P/2//f/+P/5//v//f/6//r/9v/1//T/9f/4//n/+v/7//z/+//7//z/+v/7//v//P/5
//b/9f/3//b/9v/3//f/+f/6//r/+v/8//z//P/8//3//f/8//z//P/7//r/+f/7//v/
/P/8//7///////3//P/7//r/+v/7//v//P/+//z//f/9//3//v/9//3//v/+//7//v/9
//v/+//7//r//P/8//3//v/8//v/+//7//3//f/8//z//P/8//z//f/7//v//P/8//z/
/P/8//3//P/8//v/+f/4//j/+f/7//z//f/8//3//f/8//z/+//8//3//f/+//v/+f/4
//f/9P/8////AAABAAIAAAD+//z/+v/6//r/+v/6//7//v/+//3/+//6//r/+/8AAAEA
AQACAAEAAAABAAEAAwAHAAoACwAIAAcABQAFAAUABQAGAAYACAAHAAYABgAFAAUABQAF
AAcABwAHAAYABAACAAEA///9//3//f/8//3//P///wAA/v/9//z/+//4//j/9//2//n/
+v/8//3/+v/5//j/9//5//r/+f/4//j/+//9/////////wAABQAKABAAGgAhACkANwBK
AF0AawBxAG8AXgBAACYAHAARAP7/9f/y/+7/6//l/+H/4f/l/+v/8//4//n/+P/3//n/
+//8//3//f/8//z//v/+//z//P/6//v/+//7//r/+v/6//r/+v/5//f/9v/6//3///8B
AAEAAQAAAP///f/9//v//f/7//r/+v/8/wEAAAABAAIAAQACAAIAAgADAAMABAAFAAQA
BAADAAMAAwADAAQABAAEAAUABQAFAAIAAQADAAAAAwAGAAoADgAMAAsACgAKAA0ADgAO
ABAADgAOAA4ADgANAA4ADgAPABIAEwAUABcAFQAVABUAFgAXABoAHQAdAB4AHwAgACEA
IAAhACAAHwAfAB8AIAAgABsAHAAbABoAHAAeACAAHwAcABwAGwAaABgAFgATABAAEAAO
AA0ADQAKAAkACAAHAAQAAgABAAAAAgABAAEA///+//7//v/+//z//P/6//n/+//7//v/
+//8//z/+v/6//j/+P/4//j/+P/5//n/+f/4//j/+f/6//r/+f/4//f/9f/3//T/9P/1
//f/+f/9//v/+f/3//X/9//3//j/+v/4//n/+f/6//j/9v/2//n/+P/4//n/+f/5//r/
+v/6//r/+v/6//r/+f/5//j/+P/5//n/+f/5//v/+//8//z/+//7//r/9//4//n/+v/8
//7//f/9//7//f/9//z/+//8//v/+//8//v/+v/5//f/+P/5//r/+v/5//j/+P/4//j/
9//3//f/+f/5//j/+P/6//r/+v/7//v/+//8//z/+v/6//r/+//5//r/+v/5//f/+P/6
//3//P/7//j/9//4//j/+f/5//v/+//6//r/+f/3//b/9f/5//r/+//8//v/+v/6//n/
+//7//v/+//7//v/+f/5//f/9f/2//n/+v/7//z/+//6//n/+P/5//r/+//8//z//P/8
//v/+P/4//n/+//9//3//P/8//7//v8AAAEAAAADAAUABQAGAAUAAwADAAMAAwAEAAQA
BAADAAIAAgACAAEAAAD//wIAAwAEAAQAAgAAAP///f/7//v/+//6//j/9v/4//j/+f/5
//n/+f/6//r/+f/4//b/9v/3//f/9v/1//T/8//1//b/+//6//b/9//5//n/9//1//b/
AwAOABAAFgAjAC8APQBQAF0AZQBpAGMATAAuABoAEgAFAPb/8f/s/+j/4//f/9//4//l
/+X/6f/u//H/9v/5//f/8//4//f/9f/4//r/+P/4//b/9v/0//X/9f/1//n/+v/7//z/
/P/7//n/+P/3//f/9v/1//j/+f/5//n/+//7//n/+//6//j/9//4//v/+v/7//z//P/8
//v/+v/6//n/+f/5//r//P/9/////////wAAAAD+//////////3//f8AAP7/AQACAAQA
BgAFAAMAAQAAAAMABgAIAAwACwAKAAkACAAJAAwADgARAA8ADwAPABEAEQARABEAEgAV
ABgAGwAbABkAGQAZABkAGQAbABsAGwAdAB0AHgAeABsAHAAbABoAGgAaABoAFwAXABgA
GAAYABQAEgAPAAwACwAKAAoACwAKAAkACAAHAAQAAgABAAAAAAD//////f/8//z//P/8
//r/+v/4//f/9//3//f/9//4//j/9v/2//j/+P/4//j/9v/1//P/8f/y//T/9//6//r/
+f/4//f/9//5//b/9v/1//X/9f/3//b/9f/0//P/9f/1//b/+P/1//X/9P/0//X/9P/1
//n/9P/0//X/9f/3//j/+P/4//b/9v/2//b/9f/1//T/9P/4//n/+v/7//n/+f/6//r/
9//3//b/8//1//f/+f/8//n/9//2//b/+P/5//n/+f/6//n/+f/6//f/9v/1//P/9f/3
//n/+v/5//j/+P/4//j/9//3//f/+f/5//j/+P/2//b/9v/3//f/9//4//j/+P/4//j/
+f/3//j/+P/3//T/9P/1//f/9f/1//P/8//1//b/+P/5//j/9//1//T/9v/3//n//f/4
//f/9v/1//T/9P/0//T/9P/1//b/9//4//j/+P/4//f/9v/2//f/+f/9//3//P/8//r/
+v/8//3//v8BAAMAAwACAAEA/////wIAAwAFAAYABAADAAIAAgABAAEAAQABAP//////
//7//f/8//z/+//7//v/+//6//f/9P/1//T/9v/3//j/+f/4//j/9//2//T/8v/x/+//
8//1//f/+f/5//j/9f/y//D/8f/z//X/+//9//7/AQAGAA4AGAAfACkANwBIAFUAWwBf
AFsARAAiAA4ACgABAPT/6f/e/9j/0//R/9X/3f/l/+v/7f/u/+//8P/v/+//8//4//f/
9//4//j/9v/2//T/9P/2//f/9//3//r/+v/6//r/+P/3//X/9P/1//f/+P/5//j/+f/5
//n/+v/7//r//f/7//r/+v/8//z/+v/6//r//f/+//7//v/8//v/+//7//3//v/+////
/f/9//7//v/+/////////wEAAQAEAAIAAAAAAAEAAgAGAAcACAAKAAoACgAJAAoACgAK
AAoACgALAA4AEAATABIAEQAQABEAEQARABEAEgAUABgAHAAdABwAGwAaABkAHAAfACAA
IQAeAB0AHQAcABoAHAAcABwAHQAeAB8AHQAbABoAGAAWABcAFgAUABIADgAMAAsACwAI
AAcABgAFAAYABAADAAIAAAD//////f/+//7//v/+//z//P/6//n/+//7//v/+//8//z/
+v/6//r/+v/6//r/+P/5//n/+f/5//j/+P/4//f/9//3//f/+f/7//j/+P/2//X/9P/1
//j/+f/6//v/+f/3//b/9v/2//f/9//4//n/+P/5//3/9//2//b/9f/4//r/+//8//r/
+v/6//r/+//7//r/+v/5//n/+f/5//v/+//8//z//v///////f/8//v/+v/6//z/+//7
//z//v/////////8//v/+//8//3//v///////f/9//3//P/6//r/+//8//r/+f/5//n/
+//7//r/+v/7//z//f////7//f/9//z/+v/6//r/+//8//7///////z//P/9/////P/7
//j/9//5//r//P/9//3//f/8//z/+//5//j/9//6//j//P8AAPz//v/+//7//v/9//z/
+//6//r/+v/6//r//v/+//7//f/8//z//f/////////+//7//P/8//7///8BAAUACAAJ
AAcABQACAAEABQAHAAoADAALAAkABwAGAAUABQAFAAUABwAHAAcABgAEAAIAAQD///3/
/f/9//z//P/6//z//P/7//v/+//7//r/+v/5//j/+v/6//v/+//7//v/+//7//3//P/5
//b/+P/3//f/+f/9/wEABAAJAAoADgAYACUAMQA/AEwAWQBhAGUAWwBEACYAFAAOAAMA
+P/z/+z/5v/h/9//3f/h/+X/6f/v//L/9//6//n/9f/1//j/9//3//r/+v/6//r/+P/4
//j/+f/5//n/+//8//3//v/9//3//P/8//r/+//7//v//v/////////+//3/+v/7//7/
/v///wIAAwAAAP///v8BAAIAAgACAAAA/////////f/+//7///8AAAEAAwAEAAIAAwAD
AAMABQAFAAgABgAEAAQABQAGAAcABwAHAAgACgAMAA0AEAAPAA4ADQAMAAwADgAPABEA
EwATABMAFQAVABUAFQAWABcAGgAdAB0AGwAbABsAGwAbAB0AHQAdAB0AHQAeAB4AHAAe
AB4AHgAgACAAIAAdABsAGgAYABYAFgAWABUAFAASABAADwAPAAoACQAIAAcABgAEAAMA
AgACAAEAAQD//wAAAAAAAAAA/v/+//z/+//+////AAABAAEAAAD9//z/+v/6//r/+v/6
//v/+//7//v/+v/6//r/+f/5//n/+f/6//3/+//8//n/+f/5//v/+f/5//n/+f/2//X/
9f/2//f/+f/6//z//v/8//z////8//z//f/9//z//P/7//r//P/8//z//P/7//v/+v/6
//z//f/+/////f/9//7//v/9//3//P/5//n/+f/5//r//P/7//v//P/+//////////z/
+//7//z//v/+//7//f/9//3//f/8//r/+v/7//z//v/9//3//f/7//v/+v/6//r/+v/6
//v/+//7//z//P/4//j/+P/5//v//P/8//v/+f/6//z////+//3/+v/5//z//P/9//3/
+//7//r/+v/8//v/+//7//r/+v/6//r//P/8//3//f/7//v/+//7//v/+//5//n/+f/5
//r/+v8FAP//+//5//j/+f/6//v//P/8//z//P/8//v/+v/5//j//P/8//z/+//3//b/
9v/3//3///8AAAIAAAAAAAIAAwACAAMAAwABAAQABQAFAAcACAAHAAcABgAGAAUABAAE
AAUABQAFAAUABQAFAAUABAACAAAA///9//v/+//7//r/+f/2//f/9v/6//v//P/9//n/
+P/2//T/9f/2//j/+f/3//f/9//3//X/9P/1//b/+P/1//P/9f/5//3/AgAFAAYADAAU
AB8AJwAzAEAATQBZAGUAaQBiAEoAKAAWAA8ABAD3//T/8v/t/+n/5f/l/+f/6f/p//D/
8//0//P/8//z//b/+f/5//j/+P/4//j/9v/2//b/9//3//f/+P/4//j/+P/5//n/+P/4
//f/9//2//X/9//5//r/+//7//v/+f/7//n/+P/4//r//f/8//3//v/+//7//f/8//3/
/f/+//////8AAAAAAQD/////AAAAAAAAAQABAAEA/v/9/////P/9//7/AAACAAUABQAF
AAYABwAIAAgACgAKAAoACgAKAAgACgALAA0ADwAPAA8AEQAPAA8ADwAQAA8AEgAVABUA
FwAXABcAFwAWABcAFgAVABcAGQAcAB4AGQAaABkAGAAYABgAGAAVABYAGAAZABoAFgAU
ABEADgAOAAwACwALAAkACQAJAAkABwAEAAIAAAAAAP/////9//z//P/8//z//v/+//z/
+//5//n/+f/5//n/+P/1//T/9//4//n/+v/4//n/+f/5//f/9v/2//b/9//3//f/9//1
//f/9P/0//X/9f/1//f/9f/1//X/9f/1//X/9v/4//f/9//2//b/9v/0//T/9//2//b/
9//3//b/9v/1//T/9//4//n/+v/5//n/+P/4//n/+f/5//n/9//3//j/+P/2//f/9//1
//j/+f/6//z/+v/5//n/+v/4//n/+f/5//j/9//3//j/+P/4//j/9//6//v//P/8//v/
+v/6//r/+f/3//b/9f/3//f/9v/2//j/+P/4//n/+f/5//r/+v/2//b/9v/3//X/9v/2
//X/9f/2//j/+//6//n/9v/1//T/9P/1//X/9//3//b/9v/2//X/9f/1//n/+v/7//z/
+v/4//f/9f/2//f/+P/5//v/+f/4//b/9v/2//b/9v/2//b/9v/2//b/9v/2//b/9v/2
//X/9//4//r//f/+//3/+//6//r/+v/8//3///8DAAYABwAGAAUAAwADAAMAAwAEAAQA
AwABAP///v8CAAMABAAFAAQAAwACAAAAAAD+//3/+//5//n/+f/4//X/8v/z//L/9P/1
//b/9//0//T/8//y//T/9P/1//X/9f/1//X/9f/z//L/8//2//b/9//7//n/9f/3//r/
//8IABIAHAAnADEAPQBOAFkAYQBlAGEARgAoABgAEAD//+7/5f/g/+L/5f/f/9//5f/n
/+n/7f/u/+3/7P/v//X/+f/8//v/+f/4//j/9//2//P/8v/1//f/+P/5//j/9v/0//L/
8//z//L/8v/1//f/+P/5//r/+//7//v/+f/5//f/+f/3//b/9v/4//r/+P/4//j//P/+
////AAD9//v/+v/5//v//P/8//3//////wAAAAAAAAEAAQABAP////8CAAAA///+//7/
/v8CAAUACAAMAAsACgAIAAgACAAIAAgACAAJAAwADgARAA4ADQAMAA0ADgAPABAAEgAV
ABgAGwAbABoAGQAYABcAGQAbABsAGwAaABkAGQAYABgAHAAeACAAHQAcABsAFwAWABYA
FQAUABUAFAASABAADAAKAAkACQAIAAcABgAFAAIAAAD///7//v/9//3/+//6//r/+v/6
//r/+v/4//f/9//3//f/9//6//r/+P/4//f/9v/1//T/9f/3//j/+f/2//T/8//y//T/
9f/2//f/9//5//b/9v/1//X/9f/3//f/9//3//f/9f/z//L/8v/0//X/9f/2//j/9v/2
//n/+P/4//n/+f/4//j/9//2//b/9v/2//b/9//3//b/9v/1//X/9f/1//b/9//5//r/
+v/7//v/+f/3//f/9//4//r/+f/5//r/+f/5//j/9//4//f/9//4//n/+v/7//v/+f/5
//n/+P/4//j/+f/6//j/9//3//f/+f/5//j/+P/2//b/9v/3//f/9//4//j/+P/4//j/
+f/3//j/+P/3//T/9P/1//f/+f/5//f/9//3//b/9v/1//f/+f/6//z/+//5//j/9//2
//b/9v/4//j/+P/4//j/+P/4//j/+P/4//j/+P/5//j/9//1//X/9v/4//v//P/7//n/
+P/5//r//f///wIABQAHAAcABQADAAAA////////AAAAAAEAAQABAAIAAAD///7//f//
/wEAAwAEAAEA/v/8//n/9//3//f/9v/3//b/+f/6//j/9//2//X/9f/2//b/9v/2//b/
9//3//X/9f/1//X/+f/2//X/8v/y//X/9//1//n///8EAAcACgAOABIAGwAjAC0APABJ
AFcAYwBhAEwALAASAAgA///w/+n/5P/e/9v/1//X/93/4f/l/+3/8v/x//D/8//z//P/
9v/3//f/+P/4//r/+v/4//j/9//3//b/9f/4//j/+P/4//v/+//6//r/+P/5//n/+f/8
//3//f/9//3//f/7//3//f/8//z//v8AAP7//v/+//3//v/+//7//P/7//v/+//+/wAA
AQADAAAA//////7/AAADAAUABwAFAAUACAAGAAQABAAFAAYABwAHAAcACAAJAAoACgAM
AAwADAAMAAwACgAMAA0ADwAQABEAEgAVABcAFwAXABgAFwAaAB0AHQAcABsAGgAZABsA
HQAdAB0AHwAfACAAIAAcAB4AHgAeACEAIgAjACEAHwAeABwAGgAXABYAFAASABEAEAAQ
ABEADQALAAkABwAIAAYABQAEAAQAAwADAAEA///+//3//P/+/wAAAAABAP7//f/8//v/
/v/+//z//P/+//7//v/+//v/+//6//n/+f/4//j/+P/6//v//P/9//3////8//z/+f/5
//n/+//5//n/+f/5//n/+f/6//z/+v/7//v//P/6//j/+P/7//v//P/+/////v/+//3/
/P/+//7//v/+//3//f/8//z/////////////////AAAAAAAAAQABAP//////////AAD+
//3//f/+/wAAAQABAAEA/v/9//3//v/+//7//v/9//////////7//v/+////AAACAAEA
AQABAAAA///9//z/+//6//n/+f/6//v//f/+//3//v///wEA//8AAAAA///6//r/+//9
//v/+//5//n//f/+/wAAAQAAAP///f/8//7//f/9//3//P/8//z//P/6//r/+//7/wEA
AAD///7//f/8//r/+v/6//r/+//8//3//v8AAAAAAAD///7//v///wEAAQABAAAAAAAA
AAAAAgADAAYACQALAAsACQAHAAQAAwAHAAcACAAIAAoACQAIAAgACQAJAAkACQAJAAkA
CQAIAAQAAgABAP///f/9//3//P/8//r//P/8//v/+//7//v/+v/6//n/+P/6//r/+//7
//v/+//7//v/+//6//f/+P/6//v/+//9////AwAGAAkADAASABwAJQAvAD0ATABZAGMA
ZwBbAEIAKAAaABQABQD2/+3/6v/k/+H/4//p/+3/7f/x//X/9v/1//b/9f/z//P/9v/7
//n/+v8CAP///v/7//r/+P/5//n/+f/7//z//f/+//7//f/7//r/+v/7//v/+//+////
//////3//f/7//3////+//7/AAAAAP7//v/+/wEAAgACAAIA///9//z/+//+/wAAAQAD
AAMAAwAEAAQAAwADAAIAAQACAAMABwAGAAMAAgACAAIABQAFAAUABgAIAAoACwAOAAwA
DAAMAAwADAAOAA8AEQAPAA8ADwARABMAEwATABQAFAAWABgAFwAXABcAFwAXABgAGwAc
AB0AHQAdAB4AHgAcAB4AHgAeAB0AHAAbABcAFgAWABUAFAAWABYAFQAUABAADgANAA0A
CgAJAAgABwAEAAIAAQAAAAIAAQABAP///P/8//z//P/+//7//P/7//n/+f/5//n/+//8
//v//P/6//r/+v/6//j/+f/5//n/+f/4//j/+P/5//n/+f/5//n/+//4//j/+f/5//n/
+//5/w==
         </WaveFormData>
      </LeadData>
      <LeadData>
         <LeadByteCountTotal>10000</LeadByteCountTotal>
         <LeadTimeOffset>0</LeadTimeOffset>
         <LeadSampleCountTotal>5000</LeadSampleCountTotal>
         <LeadAmplitudeUnitsPerBit>4.88</LeadAmplitudeUnitsPerBit>
         <LeadAmplitudeUnits>¦ÌV</LeadAmplitudeUnits>
         <LeadHighLimit>2147483647</LeadHighLimit>
         <LeadLowLimit>268435456</LeadLowLimit>
         <LeadID>II</LeadID>
         <LeadOffsetFirstSample>0</LeadOffsetFirstSample>
         <FirstSampleBaseline>0</FirstSampleBaseline>
         <LeadSampleSize>2</LeadSampleSize>
         <LeadOff>FALSE</LeadOff>
         <BaselineSway>FALSE</BaselineSway>
         <ExcessiveACNoise>FALSE</ExcessiveACNoise>
         <MuscleNoise>FALSE</MuscleNoise>
         <LeadDataCRC32>664376234</LeadDataCRC32>
         <WaveFormData>
8f/y//L/8f/z//P/8//z//H/8v/y//T/8//y//H/8P/1//v/+f/z/+//6//n/+T/5v/q
/+z/8P/5/wQAEgAhADAAQgBeAIAAmwCvALkAvwDEAMMAsQCCAFMAOQAtAB0ADwAEAP7/
+//9/wEAAAD+//z//v8AAPr/9//5//z//P/6//v/+f/4//b/9P/2//b/9v/2//X/9P/z
//L/8//0//f/9v/2//f/+P/5//j/9//2//T/9//3//b/9f/2//b/9//6//j/9v/0//P/
9v/3//j/+f/6//n/+v/7//r//f/+//7/+//6//n/+f/7//z//v/+//////8AAAEAAQAD
AAQABQAEAAMAAgABAAUABwAHAAgACgAMABAAEgAQABAADwAPABQAFgAYABoAGQAbABoA
GQAdAB8AIgAjACUAJwApACwALAAtAC4ALgAtAC0AMAAwADIAMgAyADMAMAAxADAALQAt
AC4ALgAtACwAKwAqACkAJgAjAB8AHQAXABQAEQAOAA4ADgAOAA4ACAAFAAMAAAAEAAMA
AwAFAAQAAQAAAP7//P/7//v//P/6//f/9//3//f/9//4//n//P/7//v//P/7//v//P/8
//v/+//8//z/+v/5//n/+P/6//r/+//8//z//P/8//z/+//5//j/9//4//v//P/9//r/
+f/5//v/+f/5//r/+//9//3//f/9//v/+//6//r/9//3//j/+P/6//v/+//8//z//P/9
//3/AQD+//7//f/8//v/+v/6//r/+f/5//n/+f/6//v/+//5//n/+f/5//v/+//7//r/
+f/4//f/9v/z//P/9P/0//X/9v/3//j/9//2//T/8//2//f/9//4//f/9//3//f/9P/z
//P/9P/0//T/9P/z//P/8//z//T/9v/2//b/9f/1//X/9//3//b/9f/0//L/8//y//L/
8v/y//P/8//z//T/9P/1//b/9v/2//T/9P/0//T/8//z//D/7//u/+3/8v/z//T/9v/4
//f/9//1//L/8P/w//D/8P/x//L/9P/1//P/8v/x//H/9P/1//f/+P/2//X/8v/x//T/
9f/3//f/9//5//r/+v/5//r/+f/3//n/+f/3//j/9//4//n/+P/4//j/+P/4//f/9//2
//X/9f/0//T/8//0//P/8//0//H/8P/v/+3/7P/t/+7/8f/y//T/9f/1//P/8//z//P/
8P/w/+//8P/x//L/8//0//P/8//v/+v/5//l/+X/6v/s/+j/6P/u//P/AAAQABkAIgA0
AFAAcgCPAKcAuQDFAMoAyQC3AIgAVQA3ACkAGQAPAAoAAgD7//n/+//8//r/+P/4//j/
+v/9//3/+v/4//T/8//0//T/8//y//P/9P/1//b/9P/0//T/9P/0//T/9v/0//L/8f/w
/+//8v/z//T/9P/1//X/9P/z//X/9P/0//b/+v/6//r/+//6//n/+P/3//f/9f/1//X/
9P/3//j/+P/5//r/+//9//v//P/+//7/+//5//j/9//6//3///8BAAIAAQAAAP//AAAB
AAAAAAADAAQABwAIAAoADAANAA8AEQASABMAFAAUABUAEwARABcAGwAgACMAIQAhACEA
IgAiACMAJAAkACUAJQAoACgAKgAqACoAKwAqACsAKgAnACkAKgAqACkAJwAlACMAIQAd
ABsAGAAXABMAEAANAAoACAAIAAgACAADAAEAAAD+//7/+//5//n/+v/5//r/+v/3//X/
9P/0//L/7f/r/+n/7v/x//X/+f/3//X/9P/0//X/9f/2//b/9f/1//b/9v/0//P/8//y
//L/8v/z//T/8v/y//L/8v/z//P/9P/1//f/+f/5//n/9f/z//L/8//x//H/8v/z//H/
8f/x//H/8//1//b/+P/1//X/9v/2//T/8//x//D/8v/y//P/8//3//T/9P/z//T/9f/2
//j/9//1//T/8//0//b/+P/5//b/9f/0//P/8v/x//D/7v/v//D/8f/y//H/8f/y//L/
8f/w/+//7v/x//L/8v/z//H/8f/w//D/8//z//P/8//w/+3/6//q/+7/8P/y//P/8f/x
//H/8v/w//D/8P/v/+3/7f/v/+//7//v/+//7v/u/+7/7//w//L/8//0//P/8v/x//D/
8P/w//H/8f/w/+7/7P/r/+z/7f/v//D/7v/t/+r/6f/s/+3/7//v/+//8f/y//L/9P/2
//b/9f/0//P/8P/w/+7/8P/y//L/9P/0//T/9P/z//P/8v/x/+//7v/u/+3/6//p/+j/
6P/q/+r/6v/p/+r/6//s/+//7f/u/+7/7f/q/+n/6P/n/+j/6v/r/+7/7v/u/+7/7v/p
/+f/6f/t/+3/6f/j/+D/4P/i/+T/5v/v/wAAEAAdAC4ARgBiAH4AlQCpAL0AxwDKAL8A
nwBsAEkAOQArACMAGQAGAPb/7f/r//H//P/8//r/9v/4//r/9//z//L/9v/2//P/8P/w
/+//7v/u/+7/7v/u/+v/6v/p/+j/7P/u//L/8v/v/+//7//v/+7/7//w//D/8f/x//D/
7//y//L/8//2//f/9v/1//X/9v/3//j/+f/4//X/9P/z//T/9//4//j/9P/0//T/9f/3
//j/+v/6//j/9//3//f/+f/7//z//f8AAAEAAgADAAQABQAEAAQABgAGAAgACAAIAAoA
CwANAAwADAAMAAwAEgAXABkAGwAcAB0AHwAfACIAIwAkACYAJQAlACUAJAAlACUAKAAo
ACgAKAAoACkAKQArACsAKQAmACYAJQAjAB8AHQAbABkAGAAXABUAFQAQAA4ADAAKAAgA
BgAEAAIAAgABAAEAAAABAP///v////3/+f/3//T/9f/1//b/+P/4//X/9f/1//X/9f/2
//f/9//1//T/9P/x//H/8v/y//b/9//5//r/+P/1//P/8P/x//L/9P/2//b/9v/2//b/
9P/z//P/8//y//P/8v/x//L/8//1//n/9v/1//X/9f/2//f/+P/5//j/9//1//T/9f/1
//b/9v/4//n/+f/6//n/+P/4//f/+//4//j/9//3//f/9//4//b/9f/1//X/9P/0//T/
8//0//X/9v/3//b/9f/0//L/8v/y//L/8v/z//X/+P/6//j/9v/0//L/9P/0//P/8//z
//P/8v/y//X/9f/1//X/9P/z//P/9P/0//T/9P/z//L/8f/w//D/8//0//X/9f/1//X/
9//3//X/8//x/+7/7//w//L/9P/2//X/7v/w//D/8P/w//H/8v/0//X/8//y//H/8f/x
//H/8v/y//T/9f/0//X/9P/z//P/8f/z//X/9v/2//j/+v/6//n/9v/1//L/8v/y//T/
9v/2//X/9P/z//L/9f/3//j/+f/4//b/9f/z//D/7//v//D/8v/y//L/8f/t/+3/7f/v
/+3/7v/u/+3/7v/v//D/8f/x//L/8v/0//H/8P/v/+7/7//x//P/8f/r/+P/4//k/+T/
5P/o/+z/8/8CABAAGQAqAEgAZgCAAJsArwC9AMMAxAC9AKMAeABNADcAKwAdABUADAAE
AP3/+////wAA/v/4//b/+v/+////+//2//T/9v/1//T/9P/z//L/9P/0//T/9P/z//L/
8f/w//H/8v/1//T/8v/x//D/7//y//P/9P/0//X/9f/0//P/8//y//L/9P/2//b/9v/3
//X/9f/1//X/9v/1//b/9//2//n/+v/6//j/+P/4//n/+f/6//z//P/8//v/+//7//3/
//8AAAEAAQABAAEAAQADAAUABQAGAAgACAAKAAoADAAOAA8AEQARABIAEwAUABQAFwAX
ABcAFwAZABwAHQAgACMAJgAqACoAKwAsACwAKgApACsAKgAsACwALAAtACsALQAtACsA
LAAsACsAKQAmACMAIAAdAB4AHQAbABsAFgAUABIAEAAKAAgABgAEAAQAAwADAAIAAQD9
//r/+f/7//n/+f/4//r/+f/5//r/+P/1//X/9f/3//f/+P/5//n/9//2//b/8//z//T/
9P/1//X/9v/2//n/+f/6//r/9//2//b/9v/3//j/+f/6//z/+//7//v/+v/7//r/+f/2
//X/9f/3//f/9//4//n/+P/3//b/9f/3//n/+v/8//r/+f/5//j/9//3//b/9v/3//j/
+v/7//v/+P/4//f/9//3//f/+P/5//n/+v/7//n/+v/7//v/+f/5//n/+f/5//n/+f/4
//r/+v/6//r/+P/3//f/9v/2//b/9v/2//j/+P/3//f/+f/5//j/+P/3//f/9//3//b/
9f/1//b/9f/0//P/8f/x//H/8f/y//X/9v/3//f/9f/1//f/9//3//f/9//2//T/8v/x
//D/7v/2//f/+P/5//r/9//2//b/9f/z//L/8f/x//P/8//0//T/8f/x/+//7//y//P/
9f/1//X/9//4//j/+f/8//3//f/6//n/9v/2//b/+P/6//r//P/8//z//P/6//n/9//1
//b/9v/3//f/9f/z//L/8v/0//T/9P/z//P/8//z//X/9P/0//P/8f/v/+//7//v//D/
8v/z//b/9v/2//b/9v/z//X/8//x//H/8//v/+r/6P/o/+r/8P/3/wIAEAAZACYAPgBg
AIIAnQCzAL8AwwDGAMcAsQCCAFEANwArAB8AEwAKAAAA+//7/wMABgAGAAQAAAAAAAIA
AQD//wIAAgD+//3//P/8//v/+v/4//j/+P/4//j/+P/4//j/9v/0//T/8P/z//f/+///
//3//f/9//z//P/7//n/9//3//b/9v/4//v//P/9//////////////8AAP//AAABAP//
AQABAAAAAAAAAAAAAQD//wAAAgACAAEA///+//3/AQAFAAgACwAKAAkACAAHAAoADQAO
ABAADgAOABAAEAAPABAAEAARABYAGAAaABwAHQAfAB4AHQAhACMAJgAnACgAKQAqACwA
LAAtAC4ALgAtAC0AMAAwAC0ALAArACsALwAzADUANQAzADIAMAAtACsAKQAnACUAIQAf
ABwAGwAaABgAFgAUAA4ADAAKAAgABgAFAAUABAAGAAMAAQABAP///f/9//z/+v/5//n/
+v/7//n/+v/7//r/+f/5//n/+v/5//n/+v/5//n/+v/6//r/+f/5//j/9v/1//X/9P/2
//j/+//+//v/+v/5//j/+v/5//n/+f/5//v/+//7//j/9//3//n/9//3//j/+f/7//v/
+//7//n/+f/4//j/9f/1//b/9v/3//f/9v/2//j/+P/5//n/+f/2//b/9f/1//X/9f/2
//f/9//4//n/9//4//n/+f/3//f/9//3//f/9//3//b/9v/2//b/9v/1//X/9v/2//X/
9P/z//L/8v/y//H/8f/y//P/8//0//P/8//z//P/8//z//T/9v/0//T/9P/z//P/8//z
//T/9v/2//b/9f/y//H/8v/x//T/9f/2//b/8v/w/+//7v/v//H/8v/z//L/8v/z//T/
8v/y//D/8P/x//L/8v/z//P/7//u/+//8P/x//L/8v/y//P/8//0//T/9P/1//P/8//0
//T/8//z//H/8f/x//H/8v/x//L/9f/3//j/9//4//f/9f/2//X/8v/y//L/9P/2//b/
9v/2//b/9v/z//P/8v/x//P/8v/y//H/8P/v/+//8P/w//D/8P/v/+//7//v//H/8f/y
//L/8f/v/+//7//v/+3/7v/u//D/7//u/+3/7P/t/+//8//z/+//6f/l/+L/3v/a/9z/
6P/1/wAADAAZACoAQgBiAHwAkQCjAK8AtwC8ALsAnwBuAEMAMQAnABsADwAIAAIA+f/3
//f/9v/0//j/AAAAAPr/9//5//r/+P/4//f/9f/0//L/8P/u/+7/7v/u//H/8v/z//T/
8v/y//T/8v/v/+//7//v/+7/7//w//D/8v/z//P/8//w/+7/7f/u//H/8v/z//X/8//z
//P/8//x/+//7//v//P/9//5//r/9v/2//b/9//0//T/9f/0//b/9f/1//X/9v/5//v/
/f/8//v/+v/5//3/AQADAAYAAwACAAMAAgADAAYACAALAAwADAAMAAwADwATABQAFQAX
ABkAHAAdAB0AHQAdAB4AIAAhACIAIgAjACMAJgAmACYAJgAmACcAJQAnACcAJQAlACYA
JgAlACEAHwAdABsAGQAXABQAEwARABAADwAOAAgABgAEAAIAAAD//////v/+//v/+f/5
//j/9f/0//L/9P/z//P/9P/2//P/8//z//X/9f/2//f/9f/x/+7/7P/t/+//8v/0//X/
9f/2//b/9P/z//P/8v/y//L/8//0//P/8v/x//D/8v/x//H/8f/x//P/8//z//L/8f/x
//P/8f/x//L/8//1//X/9f/1//L/8f/v/+7/7v/v//H/8v/0//X/9f/2//T/9P/1//X/
9P/w/+//7f/v//H/8//2//T/8//z//P/8v/y//L/8f/w//H/8v/z//L/8f/w/+7/7//w
//H/8v/v/+//8P/w/+7/7v/u/+7/7v/u/+3/7f/v/+//7v/u/+//7//v/+//7v/t/+3/
7v/s/+z/7P/r/+v/6//r/+z/7v/u/+7/7f/t/+3/7//v/+3/7f/t/+z/7//u/+7/7v/q
/+j/6P/o/+j/6f/q/+z/7f/r/+r/6f/p/+n/6f/q/+r/6f/p/+f/5//q/+v/7f/t/+v/
7f/u/+7/8P/y//L/8f/v/+3/6f/o/+n/7P/v//D/8f/y//P/9P/w/+//7f/r/+r/6P/n
/+X/6P/p/+v/7v/s/+z/7P/r/+f/5//n/+n/5//o/+j/5//p/+n/6f/p/+j/6P/n/+j/
6//s/+3/7v/t/+v/6//p/+H/2//Z/9j/2v/e/+D/6P/z/wAADAATACAAOABWAHQAjQCh
ALUAwwDEAL8ApwB6AFEAOQApABsADwAEAPr/8//x//P/9v/2//L/8v/0//j/9//3//L/
7v/u/+//7v/u/+3/7P/q/+r/6v/q/+v/7P/t/+7/7f/s/+3/6v/q/+v/7P/t/+7/7//w
//D/7//v/+7/7f/r/+r/6v/s/+//8P/x//P/8f/x//H/8f/y//H/8v/z//P/9f/1//T/
8v/y//L/8//0//b/+f/6//r/+f/5//n/9//5//r/+/8AAAEAAgADAAIAAwACAAIABAAE
AAYABgAIAAoACwANAA4ADgAOAA4ADgARABEAEQAWABkAHQAfAB8AHwAfACAAJAAlACYA
JgAjACMAJgAmACYAJgAmACcAKAArACwAKwAoACgAJwAlACMAIQAfAB0AGgAXABMAEQAQ
AA4ADAAKAAkACAAHAAYAAwABAAAA/v8AAP3/+//7//n/9//3//b/+P/3//f/+P/2//P/
8//z//P/8//0//X/9f/z//L/8v/y//P/9f/2//b/9f/1//T/9v/1//X/9P/y//L/8//0
//X/9v/3//j/9v/1//X/9f/z//X/9f/1//f/9//4//v/9v/1//X/9f/3//f/9//3//n/
+f/4//j/9//3//j/+P/2//X/8//y//X/9v/4//n/+f/2//b/9f/1//X/9f/2//j/9//3
//f/+P/6//z//f/6//n/+P/3//n/+f/5//j/9//2//X/9P/1//X/9v/2//X/9P/z//L/
9f/2//b/9//5//n/+P/4//b/9f/0//P/8P/v/+//8P/y//T/9v/3//X/9f/1//b/9P/y
//D/7f/v//H/9f/3//X/9f/1//T/8v/w/+//7v/2//f/+//7//T/9P/0//T/9P/0//T/
9f/1//T/8v/w/+//8P/x//P/9P/z//P/8f/x//D/8f/z//P/9f/3//j/+P/4//r/+v/5
//X/8//v/+7/8f/2//v//v/7//r/+f/4//f/9//2//X/9f/0//T/8//y//H/8f/y//D/
8P/w/+//7f/t/+3/7//v//D/8P/v/+//7//v/+//8f/y//L/9P/0//T/9P/0//X/9f/z
/+//7f/n/+H/4v/m/+b/6P/u//X/AAAOAB8ANgBOAGwAigChALUAwQDLANAAyQCrAHgA
TQA5AC0AHQATAAoAAAD3//f/+/8AAP7//P/+//z/+v/5//v/+P/2//b/9f/0//T/8//y
//L/8v/y//L/8//0//X/9v/1//T/9f/y//P/8//z//P/8v/z//T/9P/1//X/9P/z//b/
9v/3//r/+f/4//f/9//3//f/9//3//f/9f/1//X/9v/5//r/+v/6//r/+v/7//v//P/+
//7/AAD////////8//3//f/9/wEAAQABAAEABAAHAAgACgAHAAYABwAGAAgACgALAA0A
DwAQABEAEgAUABcAFwAXABkAGwAeAB8AIgAjACQAJgAmACcAKAAoACUAJQAoACgAKQAq
ACsALQArAC0ALQArACkAKAAmACMAJAAjACIAIQAfAB0AGgAZABYAFAASABAACgAIAAYA
BAACAAEAAQAAAAIA///9//3/+v/3//b/9P/4//n/+//+//3/+f/4//f/9v/1//X/9f/3
//X/9P/0//P/8//0//T/9//3//j/+P/4//f/9//2//b/9v/3//j/9v/2//b/9v/1//P/
8v/x//T/9//4//n/+v/5//n/+//5//n/+v/7//j/9//2//X/9//3//b/9v/2//f/+f/6
//n/+f/4//j/+v/6//v/+//6//b/9f/z//H/8f/x//L/9f/1//b/9//3//j/+f/5//X/
9f/1//X/9//3//f/9v/0//T/9P/0//T/9f/3//j/9v/2//b/9v/2//b/9f/1//P/8//y
//L/8//z//P/8//y//H/8f/y//T/9P/0//P/9f/1//X/9v/1//T/8//x//P/8//1//X/
9f/1//X/9P/1//T/9P/0//L/8//z//P/8v/y//P/9P/0//T/8v/y//P/9P/0//X/8v/x
//D/7//9//f/8//0//T/8v/y//L/8v/y//L/8//z//P/8v/x//H/8f/x//L/8v/u/+3/
6v/p/+7/8f/1//f/9f/3//j/+P/3//j/9//1//f/9//1//b/9f/2//f/9v/0//T/9P/0
//X/9f/0//P/8//y//L/8f/u/+3/7f/u/+//8P/x//H/7P/r/+r/6//t//D/8v/z//D/
7//u/+3/7f/u/+7/8P/y//L/8v/y/+//7f/v//H/7//p/+X/4v/g/+T/6v/s/+//+v8I
ABUAIAAyAE4AbACLAKEAsQC9AMIAvwCzAJAAXQA3ACkAIwAVAAwACAABAP3/+//8//z/
+v/6//r/+P/3//f/+v/6//r/+f/3//b/9P/y//L/8v/y//L/9P/0//T/9P/y//L/9P/y
//H/8f/x//H/8//1//f/+P/4//f/9f/z//X/9P/0//b/9v/2//b/9//3//f/9//3//j/
9//4//n/+f/7//v/+v/4//j/+P/5//v//P/+//7//f/7//r/+f/7//3//v///wMAAwAD
AAMABwAJAAkACgAIAAgACgAKAAoADAANAA8AEwAUABUAFgAXABkAGAAXABkAGwAeAB8A
IAAhACIAJAAmACcAKAAoACkAKwAwADIAMAAuACwAKwAsAC8AMAAvAC8AMAAwAC8AKwAp
ACcAJQAjACEAHgAdABsAGgAZABgAFAASABAADgALAAkACAAGAAYAAwABAAEAAQD/////
/v/9//v/+v/6//r/9//3//f/+P/5//v//f/9//v/+v/6//f/9//4//j/+f/5//r/+v/4
//f/9//2//b/9v/3//j/+v/6//r/+v/8//v/+//7//n/+//7//v/+v/5//n/+//3//f/
+P/5//f/9//3//f/+f/7//z//v/7//v//P/8//3//f/8//z/+f/4//j/9//6//j/+f/5
//n/+f/5//r/+v/5//n/+f/3//j/+f/5//X/9f/1//X/9v/3//j/+P/5//r/+//8//n/
+f/6//r/+f/4//f/9v/2//b/9f/1//j/+f/5//r/+f/5//n/+f/2//X/9f/2//b/9v/2
//X/9//3//f/+P/4//j/+P/3//T/8//0//P/9P/1//b/9v/z//L/8v/y//P/9f/2//f/
9P/0//X/9v/2//b/9P/0//b/9v/2//T/9P/0//T/8v/y//P/8//2//b/9v/3//T/8//z
//L/8v/z//L/8//0//X/9//3//b/9//3//b/9//6//v/+//4//f/9P/0//T/9v/4//j/
+P/4//j/+P/3//f/9v/1//X/9P/0//P/9P/z//P/9P/0//T/9P/z//D/7//u/+//7//w
//D/7//t/+3/7f/t/+7/8P/x//T/9P/0//T/9P/z/+//7//x/+3/5//l/+L/3v/g/+T/
7P/5/wYAEAAdAC4ASABmAIIAmQCtAL8AxQDEALkAkQBcADcAJwAdABcAFQAIAPz/+f/1
//f/+v/4//L/8v/2//z////7//r/+P/2//X/8//y//D/7v/x//L/8//0//H/8P/v/+7/
7f/s/+3/6v/r/+3/7//x//L/8//0//T/8v/x/+//7f/u/+7/7//y//P/8v/x//H/8v/z
//T/9f/0//H/8P/v/+7/8f/y//L/8//0//X/9//2//b/9//2//b/9f/1//X/8//1//b/
9//9////AQADAAIAAwACAAIAAAAAAAIAAgADAAYACAALAAoACgAKAAoADgARABEAEQAU
ABcAGwAdABwAGwAaABoAHgAfACAAIAAfAB8AIgAiACUAJgAnACkAKAApACgAJQAjACIA
IAAdAB0AHQAdAB0AGgAXABMAEQAMAAoACAAGAAMAAgABAAAA/P/7//v/+v/4//X/8//z
//b/9f/2//b/8//x//D/8P/x/+//8P/x//D/7//v/+//8v/x//H/8v/w/+//7//u//H/
8f/y//L/8v/x//H/8P/w//D/8f/y//L/8v/y//L/7//t/+z/6//t/+//7//v/+//7//w
//P/8//z//T/9f/y//H/8P/v/+//7//u/+7/7f/t/+7/7v/v/+//7v/u/+//8P/y//P/
9f/y//L/8f/v/+//7//w//L/8f/x//H/8P/w//D/7//r/+v/6//r/+z/7f/u/+7/8P/w
//D/8P/u/+3/7f/s/+7/7v/u/+7/7P/s/+v/6//t/+3/7P/s/+3/7f/t/+3/6v/p/+n/
6v/s/+z/7P/r/+r/6f/o/+j/6v/q/+r/6f/p/+n/6//r/+7/7//w//D/7f/s/+z/7P/q
/+v/6v/o/+j/6P/o/+n/6v/s/+3/6//q/+n/6f/o/+f/5//m/+j/6f/o/+n/5//n/+j/
5//o/+v/7f/u/+7/8P/w/+//7P/r/+j/6P/m/+j/6v/q/+z/7P/s/+z/6//r/+r/6f/q
/+r/6//r/+n/5//m/+b/5//o/+n/6f/l/+X/5f/n/+f/6P/o/+f/5//n/+f/5//n/+j/
6P/q/+n/6P/n/+b/6//l/+P/5f/j/+H/3f/Y/9b/3P/i/+b/6//2/wIADQAaACwARgBk
AIEAnwCzAL8AxgDFALEAgABPADcAKwAbABEACAD8//H/6f/r//L/9P/s/+z/7v/w//P/
9f/0//L/8v/v/+z/7P/r/+r/6v/q/+r/6v/q/+r/6v/q/+z/7P/u/+z/6f/p/+n/6f/o
/+n/6v/q/+z/7f/t/+3/7f/s/+z/7v/u/+7/7v/v/+//7//v/+//7v/r/+r/6f/t//H/
8//0/+//7v/t/+3/7//y//b/+P/4//f/9//3//b/9//3//f/+f/5//n/+f/7//3//f/+
//7//v8AAAAA/v8AAAEAAwAHAAgACQAKAA4AEQARABEAEgATABUAFQAVABUAFQAWABgA
GQAaABoAHAAdACEAIgAiACIAIgAjACMAJQAlACMAIgAiACEAHwAdABsAGQAXABUAEwAQ
AA8ADgAMAAoACAACAAAA/v/8//r/+f/5//j/9//z//D/7//x//H/8//0//P/8f/w//D/
7v/r/+v/6//t/+3/7v/v/+3/6//q/+r/6f/p/+r/6v/r/+v/7P/s/+7/7f/t/+z/7P/s
/+3/7v/t/+z/6//q/+v/6//s/+3/7f/v/+//7//t/+v/6v/r/+z/7f/v//H/7//v/+//
7//v/+//7v/u/+3/7f/u/+7/7f/t/+z/7P/u/+7/7//v//P/8P/w/+//7//v/+//8P/u
/+3/7f/t/+//8P/x//H/7f/t/+3/7f/t/+3/7f/s/+r/6v/q/+r/6//r/+z/7P/s/+z/
7P/s/+r/6v/p/+n/6P/n/+X/5P/n/+f/5//n/+r/6//t//D/7//u/+3/6//q/+n/6P/o
/+b/5v/m/+X/6P/p/+z/7f/t/+3/7f/s/+r/6P/n/+b/6P/p/+n/6f/o/+j/6f/q/+7/
6v/o/+j/6P/o/+f/5v/m/+X/5v/m/+b/5//o/+n/6//s/+j/5//k/+P/5v/n/+n/6f/p
/+v/7P/s/+z/7v/u/+3/6v/p/+b/5v/k/+b/6P/o/+n/6v/r/+z/6//r/+r/6f/n/+b/
5v/l/+T/4//j/+T/5P/k/+T/4//h/+H/4f/j/+H/4v/i/+H/3//f/9//3//i/+T/5f/o
/+f/5v/l/+T/5//n/+P/4f/f/9v/1f/U/9b/1v/a/+T/7//8/wgAEwAiADoAXAB8AJcA
pwCzALsAwAC1AJEAWgAtABsAEQADAPv//v/6//H/7//x//D/7P/q/+r/6v/q/+n/6f/q
/+j/6P/t/+r/6v/p/+j/5v/m/+b/5v/o/+j/6P/o/+f/5v/n/+T/4//j/+P/4//l/+f/
6f/q/+r/6f/n/+X/5f/k/+T/5v/q/+r/6v/r/+n/6f/p/+n/5//l/+X/5f/n/+v/7f/u
/+z/7P/s/+3/7f/u//D/8P/w/+//7//v/+7/7//v/+//8f/x//H/8f/z//X/9f/2//f/
+P/7//z/+//8//z//f/9//7///8AAAQABwAHAAcACQALAA4ADwAOAA8AEAASABQAFQAW
ABYAFgAXABsAHAAeAB4AHgAfAB0AHQAbABcAFwAYABgAFwAWABUAFAATAA8ADQAKAAkA
BAACAAAA/v/6//j/9v/0//T/8//z//L/7//r/+j/5//p/+f/5//m/+T/4//j/+T/5f/j
/+T/5f/m/+f/6f/r/+r/5//l/+T/4//j/+T/5P/n/+f/6P/o/+f/5f/k/+L/5P/k/+X/
5v/i/w==
         </WaveFormData>
      </LeadData>
      <LeadData>
         <LeadByteCountTotal>10000</LeadByteCountTotal>
         <LeadTimeOffset>0</LeadTimeOffset>
         <LeadSampleCountTotal>5000</LeadSampleCountTotal>
         <LeadAmplitudeUnitsPerBit>4.88</LeadAmplitudeUnitsPerBit>
         <LeadAmplitudeUnits>¦ÌV</LeadAmplitudeUnits>
         <LeadHighLimit>2147483647</LeadHighLimit>
         <LeadLowLimit>268435456</LeadLowLimit>
         <LeadID>V1</LeadID>
         <LeadOffsetFirstSample>0</LeadOffsetFirstSample>
         <FirstSampleBaseline>0</FirstSampleBaseline>
         <LeadSampleSize>2</LeadSampleSize>
         <LeadOff>FALSE</LeadOff>
         <BaselineSway>FALSE</BaselineSway>
         <ExcessiveACNoise>FALSE</ExcessiveACNoise>
         <MuscleNoise>FALSE</MuscleNoise>
         <LeadDataCRC32>2077177121</LeadDataCRC32>
         <WaveFormData>
xf/E/8T/xP/D/8P/w//D/8X/xf/F/8b/x//I/8n/yf/P/9L/0v/V/9j/2v/e/+D/4v/m
/+n/7P/w//D/8P/s/+b/2//E/6f/jf90/1v/Tf9F/zr/NP89/0v/U/9S/1X/Xf9s/3z/
i/+c/6v/s/+8/8P/yv/N/9L/1P/X/9j/2v/c/97/3v/f/+D/4P/i/+L/4v/i/+P/4//j
/+T/5v/m/+b/5v/n/+f/6P/q/+3/7f/s/+z/7f/u/+//8P/x//L/9P/1//b/9//4//n/
+v/8//3//v///////////wEAAgACAAIABAAEAAMAAgADAAMAAwAEAAYABgAGAAYABgAG
AAYABgAEAAMAAwADAAQABQAGAAgACQAJAAkACQAJAAkACQAIAAgACQAKAAsACgAKAAoA
CgAKAAoACQAJAAsADAAMAAsACAAIAAgACAAKAAkACQAJAAkACQAJAAkACQAJAAkACAAK
AAoACgAKAA0ADQAOAA8ADwAPAA8ADwAPAA8AEAAQABEAEQARABIAEgARABAADwASABMA
FAAVABUAFQAVABUAEwATABMAEwATABMAEwATABMAEwATABQAFAAUABQAFAATABQAFQAW
ABYAFgAWABYAGAAYABgAGAAZABoAGwAcABwAHAAcABwAHAAcABwAHAAdAB4AHwAgACAA
IAAgACAAIQAiACMAJAAkACQAJAAkACQAJAAkACMAIwAjACMAIwAlACUAJQAlACMAIwAi
ACIAJQAlACQAJAAmACYAJgAmACQAJAAjACMAJgAmACYAJgAoACgAKAAoACgAKAAoACcA
JQAlACUAJQAjACMAIwAjACMAIwAjACIAIAAgACAAHwAdAB4AHgAeAB4AHgAeAB4AHgAe
AB4AHgAeAB4AHgAeACAAIAAeACAAIAAgACAAHgAeAB8AIAAgACAAIAAgAB8AHQAdAB0A
HQAdAB0AHQAdAB8AHwAfAB8AIQAiACMAJAAkACUAJgAnACkAKQAqACoAKwArACsAKwAt
AC0ALAAsACwAKgAqACoAKgAsACwALAAsACwALAAqACoAKgArACsAKwArACsAKgAqACoA
LAAsAC0ALQAuAC4ALgAtACwAKwAqAC0ALwAwADEAMQAyADIAMAAwAC4AKgApACkAKQAo
ACgAKwArACsAKgAqACwALgAwADAAMAAwADAALwAvADAAMQAzADIAMgAyADMAMwAzADMA
MQAxADEAMgA0ADQANAAzADMANAA0ADMANgA6AD4AQABEAEQARQBKAE4AUABOAEoARAA7
ACYACQDv/9r/xf+x/6n/pP+c/6H/r/+5/7r/vf/D/87/3P/r//r/CQATABoAIQAmACsA
LgAwADMANgA4ADgAOgA8AD0APgA+AD4APgA+AD4APQA9AD0APgA+AD4APgA+ADwAOwA7
ADwAPwA/AD4APgA+AD4APgA+AD4APgA/AD8APwA/AD8APwA/AEAAQABAAEEAQQBBAEEA
QQBCAEIAQgBCAEIAQQBAAEAAQQBCAEQAQgBCAEIAQgBCAEIAQgBCAEIAQQBBAEEAPwA/
AD8AQABDAEMAQwBDAEEAQQBBAEAAQQBBAEEAQQA+AD4APgA+AEAAQAA/AD8AQABAAD8A
PQA6ADoAOgA6ADwAOwA7ADsAOwA7ADsAOwA7ADsAOwA6ADoAOgA6ADoAOQA5ADoAOwA7
ADsAOwA7ADsAOwA8ADwAPQA9AD0APgA/AD8APwA/AD0APQA9AD0APQA9AD0APQA9AD0A
PQA9ADsAOwA7ADsAOwA7ADsAPAA6ADoAOgA6ADoAOgA6ADoAOQA4ADcANgA2ADYANgA2
ADYANgA2ADYANAA0ADQANAAyADIAMgAyADQANAA0ADQAMgAyADIAMgAwADAAMAAwAC4A
LgAuAC4AMAAwADAALwAvAC8ALwAvAC4ALQAsACsAKwArACoAKgApACkAKAAoACgAKAAo
ACgAJwAmACQAIwAmACYAJgAmACYAJgAmACYAJgAmACYAJQAlACUAJQAlACcAJwAnACcA
JgAlACQAIgAkACQAJAAjACMAJAAkACQAJAAkACQAJAAiACIAIgAiACQAJAAkACQAIwAi
AB8AIAAgACAAIAAeABwAHQAeAB4AIAAgACAAHwAfAB8AHwAfAB8AHwAcAB4AHgAeAB4A
HgAeAB4AHgAgACAAHgAeAB0AHQAcABsAGwAbABoAGgAYABoAGgAbABkAGgAaABoAGgAa
ABoAGgAcAB0AHQAdABsAHAAcABoAGAAWABIAEQAQAA8ADQAMAA0ADQANAAwADgAQABIA
FAASABIAEgASABAADwAPAA8ADQAMAAwADAAPAA8ADwAPAA0ADQANAA4ADAAMAAwACwAN
AAwADAAPABIAFAAYABoAHAAcAB8AIAAgAB4AGgAYABIABwDw/9f/vf+o/5f/i/+D/3r/
eP+D/4//lf+a/6H/p/+u/7b/v//M/9n/4f/o/+v/8P/1//b/+P/5//r/+v/+/wAA/v//
/wAAAAAAAAAAAAAAAP///////wAAAAAAAAAAAAD+//3//f/+///////+//7//v/+//7/
/v/9//z//P/7//n/+f/5//n/+f/6//r/+v/3//f/9//3//f/+P/4//j/9v/2//X/9P/1
//X/9f/2//X/9P/z//L/8v/y//L/8v/y//H/8f/x//D/7//u/+7/7v/t/+z/6//r/+v/
6//q/+f/5//n/+f/5v/m/+b/5v/k/+T/4//j/+T/5P/j/+H/4P/g/+D/4P/g/9//3//f
/+H/4f/h/+H/4f/h/+H/4P/i/+L/4v/i/+H/4f/i/+P/5f/l/+X/5f/n/+f/6P/o/+f/
5//n/+j/5//n/+f/5//p/+n/6f/p/+n/6f/p/+n/6f/p/+n/6f/n/+f/5//n/+n/6f/p
/+r/6f/o/+f/5v/m/+b/5v/m/+f/6P/p/+r/6f/o/+f/5v/m/+b/5v/m/+b/5v/m/+b/
5v/m/+b/5v/m/+b/5v/m/+b/5v/m/+b/5f/k/+P/4v/k/+T/5P/k/+L/4v/i/+H/4f/h
/+H/4f/j/+P/4//j/+H/4f/g/+D/4f/h/+D/4P/g/+D/4P/g/+L/4v/h/+H/4P/g/+D/
4P/g/+D/4P/g/+D/4P/g/9//3//f/9//3//h/+H/4f/h/9//3//f/97/3v/e/97/3f/f
/+D/4P/g/97/3v/e/97/3v/e/97/3v/e/97/3v/e/97/3v/c/97/3v/e/97/3P/c/93/
3v/e/9z/3P/c/9v/3f/d/93/3f/d/9v/3P/Z/9j/1//W/9T/1P/U/9T/1P/U/9L/0v/S
/9P/0//T/9X/1f/U/9T/1P/W/9b/1//V/9b/1v/W/9b/1v/W/9b/1v/X/9f/1//V/9b/
1v/U/9D/zv/K/8n/yf/J/8j/yP/H/8f/x//G/8j/yv/M/87/zv/O/87/zv/M/8v/y//L
/8n/yP/I/8j/y//L/8v/y//L/8v/y//M/8r/yv/K/8n/y//M/8z/y//O/9L/1P/W/9j/
2v/d/+D/4v/g/9z/2P/U/8v/tP+V/3v/Yv9N/z//N/8s/yb/M/9D/0n/SP9L/1H/YP9w
/3v/hv+T/53/pP+p/67/sf+2/7j/u/+8/77/vv/A/8D/wf/C/8L/wv/C/8L/wv/B/8H/
wf/C/8L/wv/C/8L/wv/B/8H/wv/D/8P/wv/C/8T/xP/E/8T/wv/C/8P/w//D/8P/w//D
/8P/xP/E/8T/xf/F/8X/xf/F/8b/xv/G/8T/xP/D/8L/wv/D/8T/xv/E/8T/xP/E/8T/
xP/E/8T/xP/D/8P/w//D/8P/w//E/8P/w//D/8P/xf/F/8X/xP/D/8P/w//D/8L/wv/C
/8L/wP/A/7//v//B/8L/wv/B/8L/wv/C/8L/wv/B/8H/wf/B/8H/wf/B/8H/wf/B/8D/
wv/C/8L/wv/B/8H/wv/D/8X/xf/F/8X/xf/F/8b/xv/F/8X/xf/G/8n/yf/J/8n/y//L
/8v/y//J/8n/yf/J/8v/y//L/8v/yf/J/8n/yf/L/8v/y//M/8z/zP/M/8z/z//Q/9H/
0v/S/9L/0v/S/9T/1P/U/9T/1P/U/9T/1P/U/9T/1P/U/9b/1v/W/9b/1v/W/9b/1v/U
/9T/1P/U/9T/1P/U/9T/1P/U/9T/1P/U/9T/1P/T/9T/1f/W/9f/1//X/9f/1//X/9f/
1v/W/9f/1//W/9b/1v/W/9b/1v/W/9b/1f/V/9b/1v/W/9b/2P/Y/9j/2P/Y/9j/2P/X
/9f/1//X/9f/1//X/9f/1//Z/9n/2f/Y/9j/2P/Y/9f/1//Y/9j/2P/Y/9j/2P/Y/9j/
2P/Y/9j/2P/Y/9j/2P/a/9r/2P/a/9z/3P/c/9r/3P/d/97/3v/e/97/3v/d/93/3f/d
/93/3f/e/+D/4P/g/+D/4P/g/+D/4P/i/+L/4P/g/9//3//e/93/3//f/97/3v/g/+L/
4v/j/+P/5P/k/+T/5v/m/+b/5v/k/+X/5f/l/+f/6P/o/+b/5v/k/+D/3//d/93/3P/c
/9v/2//b/9r/2v/c/97/4P/i/+L/4v/i/+L/4f/h/+H/4f/g/+D/4P/f/9//3//f/+D/
4f/i/+T/4v/i/+L/4f/j/+T/5P/j/+b/6v/s/+7/8P/y//X/9v/4//r/+P/0/+7/5f/O
/7H/l/9+/2f/V/9N/0T/Pv9D/1P/Xf9c/1//af92/4b/k/+i/7H/u//E/8n/zv/R/9T/
2P/b/97/4P/i/+T/4v/j/+T/5P/k/+T/5P/k/+X/5f/l/+b/5v/m/+b/5v/n/+f/6P/q
/+r/6f/n/+b/6P/o/+j/6P/o/+j/6f/p/+v/6//r/+v/6//s/+z/7P/t/+3/7f/t/+3/
7v/u/+7/7//w//D/8P/w//H/8v/0//T/9P/0//T/9f/2//f/+P/6//n/+f/5//n/+f/5
//r/+v/5//j/9//5//n/+f/4//f/9//3//f/9v/2//b/9v/2//b/9f/1//f/+P/4//f/
+P/4//j/+P/6//n/+f/5//n/+f/5//n/+v/7//z//P/+//7//v/+//3//f/+/////f/9
//3//f/+////AQACAAEAAQABAAIAAwADAAMAAwAFAAUABQAFAAUABQAFAAUABwAHAAcA
BwAFAAUABQAFAAcABwAHAAgACAAIAAgACAAHAAgACQAKAAgACAAIAAgACgAKAAoACgAM
AAwADAAMAAwADAAMAAwADAAMAAwADAAMAAwADAAMAA4ADgAOAA4ADgAOAA4ADgAOAA4A
DgAOABAAEAAQAA8AEQARABEAEQATABMAEwATABEAEQAQABAAEgATABMAFAAWABYAFgAW
ABgAGAAXABcAFgAWABYAFgAYABgAGAAYABgAGAAYABcAFwAXABcAFwAZABkAGQAZABsA
GwAbABoAHAAcABwAGwAbABwAHAAcAB4AHgAeAB4AIAAgACAAIAAeAB4AHgAeAB4AHgAc
AB4AIAAgACAAHgAcAB0AHgAeAB4AHgAeAB0AHQAdAB0AHQAfAB8AHwAfAB0AHQAdAB0A
HgAeAB4AHgAdAB0AHQAdAB0AHwAeAB4AHgAeAB4AIAAgACAAIAAeAB4AHAAcABwAHQAd
AB0AGwAbABoAGgAcAB4AHgAfACEAIgAiACIAJAAkACQAJAAkACUAJQAlACUAJgAmACQA
IgAgABwAGwAdAB0AHAAcAB4AHwAgACAAIAAiACQAJgAmACYAJgAmACYAJQAlACUAJwAm
ACYAJgAlACUAJQAlACUAJQAlACYAJAAkACQAIwAlACQAJgAnACoALAAuADAAMgA0ADUA
OAA8ADoAOAA2ADIAJwAQAPP/2f/A/6v/nf+V/47/iP+R/6H/qf+q/6v/sf++/8z/2//o
//P///8EAAkAEAATABQAGAAbAB4AHgAgACIAJAAlACYAJgAoACgAKAAoACkAKQApACoA
KAAoACgAKAAqACkAKQAqACkAKQAoACgAKgAqACoAKgAqACoAKwArACkAKQApACkAKwAs
ACwALAArACsAKwArACsALAAsACwALQAuAC4ALgAuAC8AMAAyADIAMgAyADIAMgAyADIA
MgAyADEAMQAxADMAMwAzADQAMwAzADMAMwAxADEAMQAwAC8ALwAvAC8AMAAwADAAMAAw
ADAALwAvAC8AMAAwAC8ALwAwADEAMgAyADEAMQAxAC8ALwAvAC8ALwAvAC8ALgAvADAA
MQAyADIAMQAxADEAMwAzADMAMwAzADMANAA0ADMAMwAzADQAMwAzADMAMwA1ADUANQA1
ADMAMwAzADMAMwAzADMAMwA1ADUANQA1ADMAMwAzADQANAA0ADQANAA1ADYANwA4ADYA
NgA2ADYANAA0ADQANAA0ADQANAA0ADQANAA0ADQANgA2ADYANgA1ADQAMwAyADIAMgAy
ADIAMAAwADAAMAAyADIAMgAyADIAMgAyADEAMQAxADEAMQAxADEAMQAxADEAMQAwADAA
MQAxADAAMAAwADAAMAAwAC4ALgAtAC0AMAAwADAAMAAvAC4ALQAsACwALAAsACsALQAt
AC0ALQArACsAKwArACsAKwArACoALAAsACwAKwApACoAKgAqACoAKgAqACoALAAsACwA
LAArACoAKQAoACYAJgAkACYAJgAmACYAJAAmACcAKAAoACYAJgAmACUAJQAjACMAJQAk
ACIAIgAiACIAIAAgACAAIAAgACAAHgAeAB4AHwAfAB8AHQAdABwAHAAeACAAIAAhAB8A
IAAgACAAIAAgACAAIAAgACEAIQAhACEAIgAiACAAHAAaABYAFQAVABUAFAAUABUAFQAV
ABQAFgAYABoAHAAaABoAGgAaABgAFwAXABcAFQAUABQAFAAVABUAFQAVABMAEwATABQA
FgAWABYAFQAVABYAFgAXABgAGgAaABwAHgAiACUAJgAoACgAJAAiABwAEwAAAOX/zf+2
/6P/l/+R/4j/gv+L/5n/n/+i/6f/rf+0/77/x//U/+H/6f/w//X/+P/9/wAABAAFAAgA
CAAKAAoACgALAAwADAAKAAoACgAKAAsACwALAAwACgAKAAoACgAMAAsACwAMAAsACwAK
AAoACAAIAAgACAAGAAYABwAHAAUABQAFAAUABQAGAAYABgAFAAUABQAFAAMABAAEAAQA
BAAEAAMAAgABAAEAAQACAAAAAAAAAAAAAAAAAAAAAAD+//3//f/9//v/+//7//z//P/7
//r/+f/3//f/9//2//P/8//z//P/8P/w//D/8P/u/+7/7f/t/+3/7v/u/+3/6v/q/+r/
6v/q/+n/6f/p/+n/6f/p/+n/6f/p/+n/6P/o/+j/6P/o/+v/6//s/+3/7f/t/+3/7f/t
/+3/7v/u/+//7//v//D/8f/x//H/8f/x//H/8f/x//H/8f/x//H/7//v/+//7//v/+//
7//v/+//7//v//D/7v/u/+7/7v/u/+7/7v/u/+7/7v/u/+7/7v/u/+7/7v/t/+z/6//q
/+z/7P/s/+z/6v/q/+r/6v/q/+r/6v/q/+z/7P/s/+z/6v/q/+r/6v/q/+r/6v/q/+n/
6P/n/+X/5//n/+f/5//l/+X/5f/l/+X/5f/k/+T/5f/l/+T/5P/j/+L/4f/g/+D/4P/f
/9//4v/i/+L/4v/i/+L/4v/i/+D/4P/g/9//4f/h/+H/4f/f/9//3//f/93/3f/d/9z/
3v/e/97/3f/d/97/3v/e/97/3v/e/97/3P/c/9z/3P/c/9z/3P/c/9z/3P/a/9z/3P/c
/9z/2v/a/9v/3P/c/9z/3P/c/9v/2//b/9v/2//b/9v/2//b/9z/3P/c/9z/3P/a/9r/
2v/a/9r/2v/Y/9j/2P/Z/9n/2f/Z/9n/2P/Y/9r/3P/c/93/2//c/9z/3P/a/9r/2v/a
/9z/3f/d/93/3//g/+D/3v/b/9j/0//R/9P/0//S/9L/0//T/9P/0v/S/9T/1v/Y/9b/
1v/W/9b/1P/T/9P/0//V/9T/1P/U/9P/0//T/9P/0//T/9P/1P/W/9b/1v/V/9X/1v/W
/9f/2v/c/9z/3v/k/+b/6f/s/+z/7P/o/+b/4v/X/8D/o/+J/3L/X/9R/0n/QP86/0f/
Vf9Z/1r/X/9l/3L/gv+P/57/q/+1/7z/w//I/8n/zP/Q/9H/0v/U/9j/2P/a/9v/3P/c
/97/3v/e/97/3f/d/93/3v/e/97/3v/e/97/3f/d/97/3f/d/9z/3P/c/9z/3P/c/9z/
3P/d/93/2//b/9v/2//Z/9r/2v/a/9n/2f/Z/9n/2P/Y/9f/1v/Y/9j/1//W/9f/1//X
/9j/1v/W/9b/1v/U/9T/1P/U/9T/0//T/9P/1f/V/9X/1v/X/9f/1//X/9X/1f/V/9T/
1P/V/9b/1//Y/9j/2P/Y/9b/1v/V/9X/1f/W/9b/1f/U/9T/1P/U/9T/0//T/9P/0f/R
/9H/0f/R/9H/0f/Q/9L/0v/S/9L/0//T/9T/1f/V/9X/1f/V/9X/1f/W/9b/0//T/9P/
1P/V/9X/1f/V/9X/1f/V/9X/1f/V/9X/1f/W/9f/2P/Z/9n/2f/Z/9n/2//b/9v/3P/a
/9r/2v/a/9v/3P/d/97/3f/c/9v/2v/a/9r/2v/a/9r/2v/a/9r/2v/a/9r/2v/Y/9j/
2P/Y/9n/2v/b/9z/2v/a/9r/2v/c/9z/3P/c/97/3v/e/97/3v/e/97/3f/f/9//3//f
/9//3//f/9//3f/d/9z/3P/d/93/3P/c/9z/3P/c/9z/3v/e/93/3f/e/97/3v/e/+D/
4P/g/+D/4P/g/+D/3//f/9//3//f/9//3//f/9//3//f/9//3v/e/97/3v/d/93/3v/e
/97/3v/e/97/3v/h/+L/4//k/+T/5P/k/+T/5v/m/+T/5v/o/+j/6P/m/+b/5//o/+j/
6P/o/+j/5//n/+f/5//n/+n/6f/p/+n/6f/p/+n/6f/p/+r/6//s/+z/7f/u/+//7f/t
/+7/7v/x//H/8f/x//D/8v/y//L/8v/0//T/9P/0//T/9P/y//L/9P/1//X/9f/1//X/
9P/0//b/+P/4//n/+v/8//3//v/+//7//v/+////AQACAAMAAwAEAAQAAgACAAAA/P/7
//n/+f/4//j/+f/5//n/+P/4//r//P/+////AAABAAIAAAD///////8BAAAAAAAAAAEA
AQABAAEAAQABAAEAAgACAAIAAgABAAMABAAEAAUABgAKAAwADgASABYAGQAaABwAHgAe
ABwAGAARAP7/4f/D/6r/kf9//3P/aP9e/1//b/99/4D/gf+F/5L/ov+x/77/z//b/+T/
6//y//X/9v/6////AgAEAAYACAAIAAkACgAKAAoACgAKAAoADQANAA0ADgAOAA4ADgAO
ABAADwAPABAAEwATABIAEgAUABQAFAAUABQAFAAVABUAFwAXABcAFwAZABoAGgAaABwA
HQAeAB8AIQAiACIAIgAkACQAIwAiACMAIwAjACQAJAAkACQAJAAiACIAIgAiACQAIwAj
ACMAJAAlACYAKAAnACcAJwAnACcAJwAnACYAJwAnACcAJwAoACgAKAAoACoAKgApACkA
KwAsACwAKwAqACoAKgAqAC0ALQAuAC8ALwAvAC8ALwAwADEAMgAyADMANAA1ADYANgA1
ADUANQA1ADUANQA1ADUANQA2ADYANQA1ADUANgA3ADcANwA3ADkAOQA5ADkAOQA5ADkA
OQA5ADkAOQA5ADkAOQA5ADkAOQA5ADkAOgA8ADwAPAA8ADsAPAA9AD4APgA+AD4APgA+
AD4APgA+AD4APgA+AD4APwBAAEEAQgBCAEIAQgBCAEIAQgBCAEIARABEAEQARABEAEQA
RABEAEQARABEAEQARgBGAEYARQBDAEMAQwBDAEMAQwBDAEMARQBFAEQARABFAEUARABE
AEYARgBGAEYARABEAEMAQwBEAEQARABEAEMAQgBBAEAAQgBCAEIAQQBBAEEAQQBBAEEA
QQBBAEEAQQBBAEEAQABAAEAAQAA/AEEAQgBCAEIAQgBCAEIAQgBCAEIAQgBCAEIAQgBC
AEIAQgBCAEAAQgBCAEIAQgBAAD4APwBAAEAAQgBCAEIAQQBDAEMAQwBDAEUARQBFAEUA
RQBFAEUARQBGAEYARgBGAEcARwBGAEYARgBGAEYARABEAEQARABEAEQAQgBCAEIAQwBD
AEMAQwBDAEIAQgBCAEQARABFAEQARABDAEIARABEAEQARABEAEUARQBFAEIAQgBBAD4A
PgA8ADgANwA5ADkAOAA4ADkAOQA5ADgAOAA6ADwAPgA8ADwAPAA8ADgANwA3ADcAOQA4
ADgAOAA5ADkAOQA5ADkAOQA5ADoAOAA4ADgANwA5ADoAPAA7AD4AQABCAEQARgBKAE0A
TgBQAFAATABIAEAAMQAYAPv/4//O/73/s/+r/6D/ov+x/7v/v//C/8f/z//e/+r/9/8E
ABMAGQAiACcAKgAtADAANAA1ADgAOgA6ADwAOgA7ADwAPAA6ADoAOgA6ADwAPQA+AEAA
PwA+AD0APAA9AD0APgBAAEEAQQBAAEAAPgA+AD4APgA+AD4APwA/AD8APwA/AD8AQQBC
AEIAQgA/AD8APwA/AD0APgA+AD4AQABAAD8APgA/AD8APwBAAD4APgA+AD4APQA8ADsA
OgA7ADsAPAA9ADsAOwA7ADwAOwA7ADsAOwA7ADsAOwA6ADkAOQA5ADkAOAA4ADgAOAA4
ADgANwA3ADkAOgA6ADkAOAA4ADgAOAA4ADcANwA3ADcANwA3ADcANwA3ADcANgA2ADYA
NgA2ADcANwA4ADkAOQA5ADkAOQA5ADkAOgA6ADsAOwA7ADwAOwA7ADsAOwA7ADsAOwA7
ADsAOwA7ADsAOwA7ADsAOwA7ADsAOwA7ADkAOQA5ADoAOgA6ADoAOgA6ADoAOgA6ADoA
OgA6ADoAOgA6ADoAOgA6ADoAOgA6ADoAOgA6ADoAOgA6ADoAOgA6ADoAOgA6ADoAOgA6
ADoAOQA4ADcANgA2ADYANgA2ADgAOAA4ADcANQA1ADUANQAzADMAMwAzADUANQA0ADQA
NQA1ADQANAAyADIAMgAyADQANAAzADMAMwAyADEAMAAwADAAMAAwADAAMAAwAC8ALwAv
AC8ALwAtAC0ALQAtAC8ALwAvAC4ALgAuAC4ALQArACwALAAsACwALAAsACwAKgAqACoA
KgAsACwALAAsACoAKgAoACoAKgAqACoAKAAmACcAKAAoACgAKAAoACcAJQAlACUAJQAl
ACUAJgAkACQAJAAkACQAJAAkACQAIgAiACAAIAAeAB8AHwAfACAAIQAhACIAIQAiACEA
IQAhACIAIgAiACIAIgAiACIAIgAjACMAIwAhACIAIgAgAB4AHAAYABcAFQAVABQAFAAV
ABUAFQAUABIAFAAWABgAGAAYABgAGAAWABUAFQAVABMAEgASABIAEwATABMAEwARABEA
EQASABIAEgASABEAEwAUABYAFQAWABYAFgAaAB4AIgAlACQAJAAkACIAIAAeABMAAgDp
/8//uv+p/5n/kf+I/4L/h/+V/53/ov+n/63/sv+6/8P/zv/b/+f/7v/z//j/+//+/wAA
AQACAAQABAAGAAYABwAIAAgACAAIAAgACAAJAAkACQAKAAgACAAIAAgACAAHAAcACAAJ
AAkACAAIAAYABgAGAAYABgAGAAcABwAHAAcABwAHAAUABgAGAAYAAwADAAMAAwADAAQA
BAAEAAIAAgABAAAAAQABAAEAAgAAAAAAAAAAAP7//v/+//7/AAD////////9//3//f/+
//7//f/8//v/+f/5//n/+P/3//f/9//3//b/9v/2//b/9P/0//P/8//z//T/9P/z//L/
8v/y//L/8v/x//H/8f/x//H/8f/x//P/8//z//L/9P/0//T/9P/z//P/9P/1//f/9//3
//f/9//3//j/+P/5//n/+f/6//n/+f/5//n/+f/5//n/+f/7//v/+//7//n/+f/5//n/
+//7//v/+//7//v/+//8//r/+v/6//r/+v/6//r/+v/6//r/+v/6//r/+v/6//r/+v/6
//r/+v/4//j/+P/4//j/+P/4//j/+P/4//j/+P/2//b/9v/2//j/+P/4//j/9v/2//b/
9v/0//T/9P/z//P/8//z//P/8f/x//H/8f/z//P/8v/y//P/8//y//L/8v/y//L/8v/y
//L/8f/x//L/8v/y//L/8f/w/+//7v/w//D/8P/v/+3/7f/t/+3/7//v/+//7//v/+//
7//u/+7/7v/u/+3/6//s/+z/7P/u/+7/7v/u/+7/7v/u/+7/7P/s/+z/7P/s/+z/6v/s
/+z/7P/s/+r/7P/t/+7/7v/s/+z/7P/r/+v/6//r/+v/6//r/+v/6//p/+n/6f/p/+z/
7P/q/+r/6v/q/+r/6v/q/+r/6v/q/+j/6P/o/+n/6f/p/+n/6f/o/+j/6P/q/+r/6//p
/+r/6v/q/+r/6v/q/+r/6v/r/+v/6//r/+z/7P/q/+j/5v/i/+H/4//j/+L/4v/j/+P/
4//i/+T/5v/o/+r/6P/o/+j/6P/m/+X/5f/l/+f/5v/m/+b/5f/l/+X/5f/n/+f/5//o
/+b/5v/m/+X/5//m/+j/6f/s/+7/7v/w//T/+P/5//z//v/8//j/9v/u/9//xP+p/4//
eP9n/13/U/9K/0j/V/9j/2X/Zv9r/3X/hv+U/5//rP+5/8H/yP/N/9D/0//W/9j/2//e
/97/4P/i/+L/4//k/+T/5P/k/+T/5P/n/+f/5//o/+b/5v/m/+b/5v/l/+X/5v/n/+f/
5v/m/+b/5v/m/+b/5v/m/+f/5//n/+f/5//n/+f/6P/o/+j/5//n/+f/5//p/+r/6v/q
/+j/6P/n/+b/5f/l/+X/5v/m/+b/5v/m/+b/5v/m/+b/5//n/+j/6f/p/+n/6f/q/+n/
6f/p/+n/6f/p/+n/6P/o/+n/6v/r/+z/7P/s/+z/7v/u/+3/7f/t/+7/7v/t/+7/7v/u
/+7/7v/t/+3/7f/t/+3/7f/t/+3/7f/t/+z/7f/u/+//8P/x//H/8v/z//P/8//z//P/
9f/1//b/9v/3//f/9//4//n/+f/5//n/+f/5//n/+f/7//v/+//7//v/+//7//v//f/9
//3//f/7//v/+//8//7//v/+//7//f/+////AAACAAIAAgACAAIAAgACAAIABAAEAAQA
BAAGAA==
         </WaveFormData>
      </LeadData>
      <LeadData>
         <LeadByteCountTotal>10000</LeadByteCountTotal>
         <LeadTimeOffset>0</LeadTimeOffset>
         <LeadSampleCountTotal>5000</LeadSampleCountTotal>
         <LeadAmplitudeUnitsPerBit>4.88</LeadAmplitudeUnitsPerBit>
         <LeadAmplitudeUnits>¦ÌV</LeadAmplitudeUnits>
         <LeadHighLimit>2147483647</LeadHighLimit>
         <LeadLowLimit>268435456</LeadLowLimit>
         <LeadID>V2</LeadID>
         <LeadOffsetFirstSample>0</LeadOffsetFirstSample>
         <FirstSampleBaseline>0</FirstSampleBaseline>
         <LeadSampleSize>2</LeadSampleSize>
         <LeadOff>FALSE</LeadOff>
         <BaselineSway>FALSE</BaselineSway>
         <ExcessiveACNoise>FALSE</ExcessiveACNoise>
         <MuscleNoise>FALSE</MuscleNoise>
         <LeadDataCRC32>3653139825</LeadDataCRC32>
         <WaveFormData>
6//r/+v/6//r/+r/6v/q/+z/7f/t/+3/6//r/+v/6//r/+3/7//w//b//f8IAA8AFgAe
ACoAOQBMAGEAeACIAJEAjQBxAEAACADP/4//Sf8C/8j+pv6Y/pT+lP6U/p3+uf7h/gv/
Mf9b/4L/nf+v/7z/xP/I/87/1f/d/+T/5//p/+z/7v/w//D/8f/y//T/9f/2//T/9P/1
//b/9//4//r/+//8//7//v/+//v/+//8//3/AAAAAAAAAAAAAAEAAwADAAMABAAFAAUA
AwAFAAUABgAGAAYABgAHAAoACgAMAAwADAAOAA4AEAAOAA4ADwAQABMAEwAUABcAGAAY
ABoAGwAaABoAGwAdAB8AIgAlACcAJwAqACwALAAuADEAMwA1ADYAOAA6ADsAPAA/AD8A
QQBDAEUASQBMAEsATABNAE0ATgBQAFEAUQBTAFMAUwBTAFMAUwBRAFAATwBPAE4ASwBG
AEQAQQA9ADoANgAzAC4AKgAmACQAIQAbABgAFQASABEADwAMAAoACAAFAAIAAQABAAAA
AAD///7//f/8//v/+v/6//n/+f/3//f/9v/2//b/9v/1//X/9f/1//X/9P/0//T/9P/0
//T/9P/0//P/8//0//X/9f/0//T/9f/1//X/9f/1//b/9P/0//T/9f/3//f/9//3//b/
9v/2//b/9v/3//f/9//5//n/+f/5//f/+P/4//j/+P/4//j/+P/7//v/+//6//j/9//3
//f/+v/6//r/+P/4//j/+f/5//f/9//3//b/+P/4//j/+P/4//j/+P/4//j/9v/2//X/
8//z//P/8//z//P/8//z//X/9P/0//T/8v/x//H/8f/z//P/8//z//P/8//z//P/8//z
//L/8v/y//L/8v/y//D/7//v/+//8f/x//H/8f/v/+//7//v//H/8f/x//H/8P/w//D/
8P/x//H/8P/w//D/8P/w//D/8v/y//P/8//y//H/8P/w/+//7//v//D/8P/w//H/8f/z
//L/8v/x//D/8P/w//D/8P/x//H/8f/x//H/8P/w//D/8P/w//D/8f/x//H/8f/x//D/
8f/z//P/8//1//b/9//3//r/+//7//z//f/+/////////wEA///+//r/9f/z/+//7v/u
/+3/7f/u/+7/7f/v//H/8v/z//H/8f/v/+//7v/t/+3/7f/v/+//7//v/+3/7P/s/+z/
6v/r/+v/6//s/+3/7v/v/+//7//v//D/9P///woAEwAYAB4AJgA1AEoAYQB2AIgAkwCT
AH8AVAAcAOH/o/9Z/xD/2P6y/p7+mP6Y/pr+of63/tv+Bf8r/1P/ev+X/63/vP/G/87/
0v/Z/9//5v/r/+3/7v/w//L/8v/z//T/9v/3//j/+P/4//n/+v/6//r/+//7//z//v/+
//7//////wAAAQACAAIAAgACAAAAAQADAAMAAwAEAAUABQAFAAcABwAIAAoACgAKAAsA
DAAMAA4ADgAOABAAEAASABQAFAAVABYAFQAVABYAGQAaABoAHAAdAB4AHgAfACEAIgAk
ACYAJwArAC4AMAAwADAAMwA1ADcAOAA6ADwAPQBAAEMAQwBFAEcASQBNAFAATwBQAFEA
UQBQAFIAUwBTAFYAVwBYAFkAWwBbAFkAWABVAFUAVABRAFAATgBLAEcARgBCAD8AOgA2
ADIAMAAtACkAJgAjACAAHwAdABoAGAAVABMAEQARAA8ADgAOAA0ADAALAAoACQAIAAgA
BwAHAAUABQAEAAQABQAGAAYABwAHAAcABwAGAAYABgAGAAYABAAEAAQAAwADAAQABQAF
AAYABgAHAAcABQAFAAUABgAGAAYABgAHAAcABwAHAAcACAAIAAgACAAIAAkACQAJAAcA
BwAHAAcABwAIAAgACAAIAAgACAAIAAcABwAHAAYACAAHAAcABwAGAAYABgAEAAQABAAF
AAUABQAFAAUABAAEAAQABAAEAAQABAAEAAQAAgAAAAAA////////////////////////
///+//7//v8AAP////////3//f/9//3//f/9//3//f/7//v/+v/6//z//P/8//z/+v/5
//n/+f/5//n/+f/5//f/9//3//f/+f/5//n/+f/4//j/+P/4//n/9//2//b/9v/2//b/
9//3//f/9//3//b/9v/2//b/9v/2//f/+f/5//n/+f/4//n/+//7//v//f/+////AQAE
AAUABQAFAAUABQAFAAUABQAHAAUAAgD+//n/9//z//L/8v/x//H/8v/y//H/8//1//b/
9//1//X/8//z//T/8//z//P/8f/x//H/8f/z//L/8v/y//L/8//z//P/8//z//P/8//x
//P/8//2//7/CQASABcAHAAkADAAPwBOAF8AcACAAIkAhQBxAEIACgDP/4v/Q/8I/9z+
wP64/rT+tv6+/sv+4f7//iH/Q/9p/4z/qf+7/8b/0P/Y/9z/4f/l/+r/7f/v//L/8v/0
//T/9f/2//j/+f/6//j/+P/5//r//P/8//3//f/8//7//v/+//////8AAAEAAAAAAAAA
AAAAAAEAAwADAAEAAgADAAMAAQADAAMABAAEAAQABAAFAAYABgAIAAgABgAIAAgACgAK
AAoACwAMAAsACwAMAA8AEAAQABIAEwAWABYAFwAZABgAGgAcAB0AHQAgACIAIgAiACUA
JwApACgAKgAsAC0AMAAzADMANQA1ADcAOwA+AD4APgA+AD0APAA+AD8APwA/AD8APwA/
AD8APwA9ADwAOwA7ADoANwA2ADQAMQAtACoAJgAjAB4AHQAaABkAFwAVABIADwAMAAsA
CQAGAAQAAwABAP////////7//v/9//z/+//6//n/+P/4//f/9//3//f/9v/2//j/+P/3
//f/9//3//f/9v/2//b/9v/2//f/+P/5//n/9//4//n/+f/4//j/+f/5//v/+//7//z/
+v/6//r/+//5//n/+f/5//r/+v/6//r/+P/5//n/+f/7//v/+//7//n/+v/6//r/+v/6
//r/+v/7//v/+//6//r/+f/5//n/+v/6//r/+P/4//j/+f/5//n/+f/5//j/+v/6//r/
+v/6//r/+v/6//j/9v/2//X/9f/1//X/9f/2//f/+P/5//f/9v/2//b/9v/1//X/9f/1
//X/9f/1//f/9//3//f/9//3//b/9v/0//T/9P/0//T/8//z//P/9f/1//X/9f/1//X/
9f/1//X/9f/1//X/9P/0//T/9P/1//P/8v/0//T/9P/0//T/9f/2//f/9f/0//T/9P/0
//T/9P/1//f/9//3//f/9v/3//n/+f/7//3//v//////AgADAAMAAwADAAMAAwAFAAUA
BwAFAAAA/P/3//X/9P/0//X/9f/z//T/9P/z//P/9f/2//f/+f/5//f/9//0//P/8//z
//P/8//z//P/9P/0//X/9v/2//f/9//3//X/9f/1//X/9f/3//f/+v8CAAsAFAAZAB4A
JgAyAEEAVABnAHgAiACTAJEAcwBAAAgAzf+N/0f/Bv/S/rT+qv6s/qz+rv65/tP++f4h
/0f/a/+Q/6v/v//K/9D/1v/c/+P/6//u//H/9f/2//j/+v/6//v//P/+////AAAAAAAA
AQACAAQABAAFAAUABAAGAAYABgAHAAcACAAJAAgACAAIAAgABgAHAAkACQALAAwADQAN
AAsADQANAA4AEAAQABAAEQASABIAFAAUABIAFAAUABYAFgAWABcAGAAZABkAGgAdAB4A
HgAgACEAIgAiACMAJQAmACgAKgArAC0AMAAyADIAMgA1ADcAOQA6ADwAPgA/AEAAQwBD
AEUARwBJAE0AUABPAFAAUQBRAFIAVABVAFUAVQBVAFUAVQBVAFUAUwBSAFEAUQBQAE0A
SgBIAEUAQQA+ADoANwAyAC4AKgAoACUAIQAeABsAGAAXABUAEgAQAA8ADQALAAsACQAI
AAgABwAGAAUABAADAAQABAADAAMAAQABAAAAAAACAAIAAQABAP////////7//v/+//7/
/v/+//7//v/9//3//v///////v/+//////////////8AAAAAAAAAAAEA///////////+
//7//v/+//7//////////////////////wAAAAAAAAAAAAAAAAAA/////////v8AAP//
/////wAAAAAAAP7//v/+///////9//3//f/8//7//v/+//7//v/+//7//v/+//z//P/7
//v/+//7//v/+f/5//n/+f/7//r/+v/6//r/+f/5//n/+f/5//n/+f/3//f/9//3//f/
9//2//b/9v/2//b/9v/2//X/9f/1//f/9//3//f/9f/1//X/9f/1//X/9f/1//L/8v/y
//L/9f/2//b/9v/2//b/8//z//P/8//1//T/9P/0//T/9P/0//X/9f/1//X/9f/2//f/
+f/5//n/+//8//3///8CAAMAAwADAAMAAwADAAMAAwAFAAMAAgD+//n/9//z//L/8v/x
//H/8v/y//H/8f/z//T/9f/1//X/8//z//L/8f/x//H/8f/x//H/8f/v/+7/7v/u//D/
8f/x//H/8f/x//H/8f/x/+//7//y//j/AQAMABMAGgAiACwAOwBQAGcAfACMAJMAkQB5
AEoAEgDZ/5f/T/8I/87+qP6W/pT+lP6U/p/+u/7j/g3/Nf9d/4T/o/+3/8L/xv/M/9L/
2//j/+j/6//t//D/8v/0//T/9f/2//j/+f/6//r/+v/7//z//P/8//3//f8AAAIAAgAC
AAEAAQACAAMAAgACAAIAAgACAAMABQAFAAUABgAHAAcABwAJAAkACgAMAAwADAANAAwA
DAAOAA4ADgAQABAAEgAUABQAFQAWABUAFQAWABkAHAAcAB4AHwAgACAAIQAjACYAKAAq
ACsAKwAuADAAMAAyADUANwA5ADoAPAA+AD8AQgBFAEUARwBHAEkATQBQAFEAUgBTAFMA
VABWAFcAVwBZAFkAWQBZAFkAWQBXAFYAVQBVAFQAUQBOAEwASQBFAEAAPAA5ADQAMAAs
ACoAJwAjACAAHQAaABUAEwAQAA4ADQALAAkACQAFAAQABAADAAIAAQAAAP///v/+//3/
/f/9//3//P/8//z//P/7//v/+//7//v/+v/6//r/+v/6//r/+v/6//n/+f/6//v/+//6
//r/+//7//n/+f/5//r//P/8//z//f/7//v/+//7//z//P/8//z//P/9//3//f/9//3/
/f/9//3//v/+//7//v/+//7//v/////////+//7//f/9//3//v/+//7//P/8//z//f/9
//3//f/9//z//P/8//z//P/8//z//P/8//7//P/8//v/+f/5//n/+f/5//n/+f/5//n/
+P/4//j/+P/3//f/9//5//n/+f/5//f/9//3//f/+f/5//j/+P/2//b/9v/2//j/9//3
//f/9//3//f/9//1//X/9f/1//f/9//3//f/9v/2//b/9v/3//f/9v/2//b/9v/2//b/
9v/2//f/9//4//f/9v/2//f/9//0//b/9v/2//b/9//3//f/9//3//b/9v/2//b/9v/2
//f/9//3//f/9//2//f/+f/5//v//f/+////AQAEAAUABQAFAAUABQAFAAUABQAHAAUA
AgD+//n/9//1//T/9P/z//P/9P/0//P/8//1//b/9//3//f/9f/1//T/8//z//P/8//z
//P/8//z//L/8v/y//L/8//z//P/8f/x//H/8f/x//H/8//2//z/BwAQABcAHAAiACwA
PwBUAGkAfACQAJkAlQB9AEwAEgDV/5H/Sf8C/87+rv6g/p7+oP6i/q3+xf7t/hf/Pf9l
/4j/pf+3/8T/zv/U/9j/3//n/+z/7//x//T/9v/4//j/+f/4//r/+//8//7//v///wAA
/v/+//////8AAAIAAgACAAEAAQACAAMABAAEAAQABAAGAAcACQAJAAcACAAJAAkACQAL
AAsADAAMAAwADAANABAAEAASABIAEAASABIAFAAWABYAFwAYABkAGQAaAB0AHgAeACAA
IQAgACAAIQAjACUAKAArAC0ALQAwADIAMgA0ADcAOQA7ADoAPAA+AD8AQgBFAEUARwBJ
AEsATwBSAFEAUgBTAFMAVgBYAFkAWQBZAFkAWQBZAFkAWQBXAFYAVQBVAFQAUQBPAE4A
TABJAEQAQAA9ADgANgAyADAALQArACgAJQAiAB8AHQAaABgAFwAVABMAEwARABAAEAAP
AAwACwAKAAkACgAKAAkACQAJAAkACAAIAAgACAAHAAcABwAHAAcABgAIAAgACAAIAAgA
CAAIAAcABwAIAAkACQAIAAgACQAJAAcABwAHAAgACAAIAAgACQAJAAkACQAJAAgACAAI
AAgACAAJAAkACQALAAsACwALAAsADAAMAAwACgAKAAoACgANAA0ADQAMAAwACwALAAsA
CgAKAAoACAAIAAgACQAJAAkACQAJAAgACAAIAAgACAAGAAYABgAGAAYABAAEAAMABQAF
AAUABQADAAMAAwADAAMAAgACAAIAAgABAAEAAQD/////////////////////AQABAAAA
AAAAAAAAAAAAAAAA//////////////////8BAAEAAQABAP///////////v/+/wAAAAAA
AAAAAAAAAAAA/f/9//3//f/9//z//P/8//z//P/8//3//f/9//3//f8AAAEAAwADAAMA
BQAGAAcABwAKAAsACwALAAsACwALAAsACwANAAsABgACAP3/+//7//r/+v/5//n/+v/6
//n/+//9//7////9//3/+//7//r/+f/5//n/+f/5//n/+f/3//b/9v/2//b/9//3//f/
+f/5//n/+f/5//n/+f/8/wIACwASABcAHgAqADQAQQBUAGUAdgCGAJEAkQCDAFwAJADn
/6X/X/8g/+7+0P7C/r7+vP7A/s3+3/77/h//Q/9l/4j/pf+5/8j/1P/c/+D/5f/r//D/
8//1//b/+P/6//r/+//6//z//f/+//7//v///wAAAAAAAAEAAQACAAQABAAEAAMAAwAE
AAUABgAGAAYABgAGAAcACQAJAAgACAAIAAcACQALAAsADAAMAAwADAANAAwADAAOAA4A
DgAQABAAEgASABIAEwAUABMAEwAUABcAFgAWABgAGQAcABwAHQAfAB4AIAAiACMAIwAm
ACgAKAAoACsALQAvAC4AMAAyADMAMgA1ADUANwA5ADsAPwBCAEIAQgBCAEEAQgBEAEUA
RQBDAEMAQwBDAEMAQwBBAEAAQQBBAEAAPQA8ADoANwAzADEALgAsACgAJQAiACEAHwAb
ABgAFQASABAADwANAAwACwAJAAcABwAFAAQABAADAAIAAQAAAP//AAAAAP//////////
/v/+//7//v/9//3//f/9//3//P/+//7//v/+//7//v/+//3//f/+///////8//z//f/9
/////////wAA/v/+//7//////////////wAAAAAAAAAA/v////////8BAAEAAQABAAAA
AAD///7//v/+//7//v/9//3//f/8//7//f/9//3/AAAAAAAA/v/8//z//f/9//v/+//7
//r//P/8//z//P/6//r/+v/6//z/+v/6//n/+f/5//n/+f/5//n/+f/5//f/9v/2//b/
+P/3//f/9//3//f/9//3//f/9//3//f/9f/1//T/9P/2//b/9v/2//T/8//z//P/8//z
//P/8//1//X/9f/1//X/9f/1//X/8v/y//L/8v/z//P/9P/0//T/9P/0//T/9P/z//P/
8//z//P/8v/y//L/8v/y//L/8//1//X/9f/1//T/9f/3//f/9f/3//j/+f/9/wAAAQAB
AP//////////AQABAAMAAQD8//j/8//x//H/8P/w/+//7//w//D/7//v//H/8v/z//P/
8//x//H/7v/t/+3/7f/v/+//7//v/+3/7P/s/+z/7P/t/+3/7f/v/+//7//v/+//7//v
//L/+P8BAAoADwAWACAAKgA5AEwAXQBwAIAAiQCFAGsAPAACAMn/if9D/wL/0v62/qz+
qv6q/q7+t/7P/vP+F/87/2H/hP+h/7X/wv/M/9D/1v/b/+H/5v/p/+3/7v/w//L/8v/z
//L/9P/1//b/+P/4//n/+v/6//r/+//7//r//P/8//z//f/9//7////+//7//v/+//7/
//8BAAEAAQACAAMAAwADAAUABQAGAAQABAAEAAUABgAGAAgACAAIAAoACgAMAAwADAAN
AA4AEQARABIAFQAVABQAFQAVABYAFgAXABkAHAAeACAAIQAhACQAJgAmACYAKQArAC0A
MAAyADQANQA2ADkAOQA7ADsAPQBBAEQAQwBEAEUARQBEAEYARwBHAEkASQBJAEkASQBJ
AEcARgBFAEUARABBAD4APAA5ADUANAAwAC0AKAAmACIAIAAdABkAFgATABAADQALAAgA
BgAFAAMAAQABAP///v/+//3//P/7//r/+f/6//r/+f/5//f/9//2//b/9v/2//X/9f/1
//X/9f/0//T/9P/0//T/9v/2//b/9f/z//T/9f/1//T/9P/1//X/9f/1//X/9v/2//b/
9v/3//f/9//3//f/+P/4//j/+P/2//f/9//3//f/9//3//f/9//4//j/+P/4//j/+P/4
//n/+f/5//j/+P/3//f/9//4//j/+P/2//b/9v/3//f/9//3//f/9v/2//b/9v/2//b/
9v/2//b/+P/2//b/9f/z//P/8//z//P/8//z//P/8//y//L/8v/y//H/8f/x//H/8f/x
//H/8f/x//H/8f/x//H/8P/w//D/8P/w//D/8v/x//H/8f/v/+//7//v//H/8f/x//H/
7//v/+//7//u/+7/7v/u//H/8f/w//D/8P/w//D/8P/u/+7/7//v//D/7//u/+7/7//v
/+//8P/y//L/8f/x//D/8v/y//L/8v/v/+//7//v/+//7v/u/+7/7v/u/+7/7//v/+//
7//v//L/8//1//X/8//1//b/9//5//z//f/9//7///8AAAEA/////wEA///+//r/9f/z
//H/8P/w/+//7f/u/+7/7f/r/+3/7v/v//H/8f/v/+//7v/t/+3/7f/v/+//7//v/+3/
7P/s/+z/7P/t/+3/7f/t/+3/7f/t/+3/7f/t/+7/8v/5/wIADQAUABwAJAAvAEQAWQBu
AIAAjwCRAIEAWAAiAOn/r/9v/yb/4P6y/pz+lv6W/pb+m/6t/tH++/4j/0n/cv+T/6n/
uP/E/8j/zP/T/93/5P/p/+v/7P/u//D/8P/x//L/9P/1//b/+P/4//n/+v/6//r/+//7
//r//P/8//z//f/9//7///8AAAAAAAAAAAAAAQADAAMABQAGAAcABwAFAAcABwAIAAoA
CgAKAAsADAAMAA4ADgAMAA4ADgAQABAAEAARABIAFQAVABYAGQAYABgAGgAbAB4AHgAf
ACEAIgAkACYAJwAnACoALAAsAC4AMQAzADUANgA4ADoAOwA+AEEAQQBDAEUARwBLAE4A
TQBOAE8ATwBQAFIAUwBTAFQAVQBWAFcAVwBXAFUAVABVAFUAVABRAFAATgBLAEcARABA
AD0AOAA2ADIAMAAtACcAJAAhAB4AGQAXABQAEgAPAA0ACwALAAkACAAIAAcABgAFAAQA
AwAAAAAA//////3//f/8//z//P/8//v/+//9//3//f/8//z//P/8//z//P/8//z/+//7
//z//f/9//z//P/9//3//f/9//3//v/+//7//v///////////////v/+//7//v/+////
//////////////////8AAAAAAAD+//7//v/+/wEAAQABAAAAAAD///////8AAAAAAAD+
//7//v///////////////v/+//7//v/+//z//P/8//z//P/6//r/+f/7//v/+//7//n/
+f/5//n/+f/4//j/+P/4//f/9//3//n/+f/5//n/+f/5//n/+f/5//n/+P/4//b/9v/2
//b/+P/3//f/9//3//f/9//3//f/9//3//f/9//3//f/9//2//b/9v/2//f/9//2//b/
9v/2//b/9v/2//b/9//3//j/9//0//b/9v/2//b/9f/1//X/9f/1//T/9P/0//b/9v/2
//f/9//3//f/9//2//f/+f/5//n/+//8//3/AQAEAAUABQAHAAcABwAHAAUABQAHAAUA
AAD8//f/9f/1//T/9P/z//P/9P/0//P/8//1//b/9//3//f/9f/1//L/8f/x//H/8//z
//P/8//z//L/8v/y//L/8//z//P/8//z//P/8//z//X/9f/4/wAACQASABcAHgAmADQA
RwBcAHEAggCSAJcAjQBrADgA/P+//3v/M//y/sT+qv6g/p7+nP6i/rP+1f77/iP/Sf9x
/5T/q/+9/8b/zv/U/9z/4//p/+z/7//z//T/9P/2//b/9//4//r/+//8//7//v///wAA
/v/+//////8CAAQABAAEAAUABQAGAAcABgAGAAYABgAGAAcACQAJAAcACAAJAAkACwAN
AA0ADgAOAA4ADgAPABAAEAASABIAEgAUABQAFgAYABgAGQAaABkAGQAaAB0AHQAcAB0A
HQAhACIAJAAnACcAKAApACkAKQAsAC4ALgAyADUANwA5ADgAOgA8AD0APwBDAEQARwBH
AEkATQBQAFEAUgBTAFMAVABWAFcAVwBVAFUAVQBVAFYAVwBWAFYAUwBTAFIATwBOAEwA
SQBFAEMAQAA+ADoAOAA0ADIALwArACgAJQAiAB8AHQAaABgAFQATABEAEQAPAA4ADgAN
AAwACwAKAAkACAAIAAcABwAHAAcABgAGAAYABgAFAAUABwAHAAcABgAEAAQABAAEAAYA
BgAGAAUABQAGAAcABwAEAAQABQAFAAUABQAFAAYABgAGAAYABwAFAAUABQAFAAYABgAG
AAYABAAFAAUABQAFAAUABQAFAAUABgAGAAYABAAEAAQABAAFAAUABQAEAAQAAwADAAMA
BAAEAAQAAgAAAAAAAQABAAEAAQABAAAA/v/+//7//v/+//7//v/+//7//P/8//v//f/9
//3//f/7//v/+//7//v/+v/6//r//P/7//v/+//5//n/+f/5//n/+f/5//n/+f/5//j/
+P/4//j/+P/4//j/9//3//f/9//3//f/9//1//X/9f/1//X/9f/1//X/9v/2//b/9v/3
//X/9P/0//T/9P/0//X/9f/1//X/9f/0//T/9P/y//L/8v/z//X/9f/1//X/9P/1//f/
9//5//v//P/9//3/AAABAAEA//////////8BAAEAAwABAAAA/P/3//X/8f/w//D/7//v
//D/8P/v/+//8f/y//P/9f/1//P/8//w/+//7//v/+3/7f/t/+3/7//u/+7/7v/s/+3/
7f/t/+//7//v/+//7//x//H/8v/2////CAAPABYAHgAmADMAQgBTAGIAdACBAIMAdwBY
ACYA7f+t/2f/JP/u/sz+vP62/rb+uv7D/tP+7f4N/y3/Uf92/5f/rf++/8j/0P/W/9v/
3//k/+X/6f/s/+7/8P/w//H/8P/y//P/9P/0//T/9f/2//b/9v/3//f/9v/4//j/+P/5
//n/+v/7//z//P/8//z/+v/7//3//f/9//7/////////AQABAAIAAAAAAAAAAQACAAIA
BAAEAAIABAAEAAYABgAGAAcACAAHAAcACAALAAoACgAMAA0AEAAQABEAEwASABQAFgAX
ABcAGgAcABwAHAAfACEAIwAkACYAKAApACoALQAtAC8ALQAvADMANgA1ADYANwA3ADYA
OAA5ADkAOwA7ADsAOwA7ADsAOQA4ADgAOQA5ADcANgA0ADEALQAsACgAJQAgAB0AGgAZ
ABcAFAASABAADgALAAkABgAEAAUAAwABAAEA/f/8//z/+//8//v/+v/5//j/+P/3//f/
9//3//b/9v/4//j/9//3//X/9f/1//T/9P/0//T/9P/2//b/9v/1//X/9v/3//f/9v/2
//f/9//3//f/9//4//j/+P/4//n/9//3//f/9//4//j/+P/4//j/+f/5//n/9//3//f/
9//3//j/+P/4//j/+P/4//j/9//3//f/9v/4//f/9//3//j/+P/4//b/9P/0//X/9f/1
//X/9f/0//T/9P/0//T/9P/0//T/9P/0//L/8v/x//P/8//z//P/8//z//P/8//z//L/
8v/y//L/8f/x//H/7//v/+//7//v/+//7//v//H/8f/w//D/7v/u/+7/7v/w/+//7//v
/+3/7f/t/+3/7//v/+//7//t/+3/7f/t/+7/7v/u/+7/7f/t/+z/7P/s/+z/7P/s/+7/
7v/s/+z/7P/s/+v/6//r/+v/7f/s/+z/7P/u/+7/7v/v/+3/7f/t/+3/7v/v//H/8f/v
//H/8v/z//X/+P/5//n/+f/5//n/+f/5//n/+//5//b/8v/t/+v/6//q/+r/6f/n/+j/
6P/n/+n/6//s/+3/6//r/+n/6f/o/+f/5//n/+f/5//n/+f/5//m/+b/5v/m/+f/5//n
/+X/5f/l/+X/5//n/+f/6v/y//v/BAAJABAAGAAkADcATABdAG4AfACBAHUATwAaAOL/
p/9l/x//4v60/pz+lv6W/pT+mv6r/sn+8/4b/z//Zf+G/53/rf+4/7z/wv/I/8//1//a
/93/3//i/+T/5v/m/+f/5v/o/+n/6v/q/+r/6//s/+z/7P/t/+3/7P/u/+7/7v/v/+//
8P/x//D/8P/w//D/8P/x//P/8//z//T/9f/1//P/9f/1//b/9P/0//T/9f/4//j/+v/6
//j/+v/6//z/+v/6//v//P/9//3//v8BAAAAAAACAAMABgAGAAcACQAKAAwADgAPAA8A
EgAUABQAFAAXABkAGwAeACAAIgAjACQAJwAnACkAJwApAC0AMAAvADAAMQAxADQANgA3
ADcANwA3ADcANwA3ADcANQA0ADMAMwAyAC8ALAAqACcAIwAiAB4AGwAWABIADgAMAAkA
BQACAP///P/3//X/8v/w/+//7f/r/+v/5//m/+b/5f/k/+P/4v/h/+D/4P/f/9//3//f
/97/3v/e/97/3f/d/93/3f/d/9z/2v/a/9r/2v/a/9r/2v/Z/9n/2v/b/9v/2v/a/9v/
2//b/w==
         </WaveFormData>
      </LeadData>
      <LeadData>
         <LeadByteCountTotal>10000</LeadByteCountTotal>
         <LeadTimeOffset>0</LeadTimeOffset>
         <LeadSampleCountTotal>5000</LeadSampleCountTotal>
         <LeadAmplitudeUnitsPerBit>4.88</LeadAmplitudeUnitsPerBit>
         <LeadAmplitudeUnits>¦ÌV</LeadAmplitudeUnits>
         <LeadHighLimit>2147483647</LeadHighLimit>
         <LeadLowLimit>268435456</LeadLowLimit>
         <LeadID>V3</LeadID>
         <LeadOffsetFirstSample>0</LeadOffsetFirstSample>
         <FirstSampleBaseline>0</FirstSampleBaseline>
         <LeadSampleSize>2</LeadSampleSize>
         <LeadOff>FALSE</LeadOff>
         <BaselineSway>FALSE</BaselineSway>
         <ExcessiveACNoise>FALSE</ExcessiveACNoise>
         <MuscleNoise>FALSE</MuscleNoise>
         <LeadDataCRC32>3718231443</LeadDataCRC32>
         <WaveFormData>
9v/2//b/9v/2//b/9v/2//j/+P/4//n/+f/5//n/+f/5//n/+f/7/wAABQAQABoAIAAq
ADoATQBpAIsArgDRAPEACQENAfgA0ACbAFUA+/+Y/0r/C//P/qH+kP6Q/pr+sf7a/gL/
Kf9U/3n/k/+m/7f/wv/O/9j/3//n/+7/8v/2//j/+//8//7//v///wAAAgADAAQABQAG
AAcACAAJAAkACQAKAA0ADgAOAAwADgAPABEAEQASABIAEwAVABUAFgAXABUAFQAVABUA
FwAYABgAGAAZABkAGQAaABsAHAAdAB0AHwAgACAAIgAiACIAIgAiACQAJQAnACkALAAt
AC4AMQAwADEAMgAzADcAOQA7AD8AQQBDAEUARwBJAEsATgBQAFMAVQBXAFoAXABfAGEA
ZQBmAGkAbgBxAHEAcwB0AHQAdwB4AHoAegB8AH0AfQB9AH0AfQB8AHsAeAB3AHYAcwBv
AGwAaQBlAGEAXABXAFIATQBIAEMAPwA5ADUALwAqACgAJAAgAB0AGQAWABMAEQAPAA4A
DQANAAoACgAJAAgABQAEAAMAAgABAAEAAQABAP/////+//7//v/+//7//f/7//v/+//8
//z/+//7//v//f/9//3//f/9//3//v/+//z//P/8//z/+v/7//v/+//9//7//v/+//7/
/////////f/9//3//f//////AAAAAP7//v///////v/+//7//v8BAAEAAQABAP//////
//7/AAAAAAAAAAAAAAAAAAAAAP///////////v/+//7//v/+//7//v/+/wAAAAD+//7/
/v///////v/+//7//v/+//z//P/8//z/+v/6//n/+f/7//v/+//7//v/+//7//z//P/7
//v/+//7//v/+//7//r/+v/6//r//P/8//z//P/8//z//P/8//r/+v/6//r/+v/6//r/
+v/6//r/+v/6//r/+v/7//v/+//7//v/+//7//v/+//7//r/+v/7//v/+//7//z//P/6
//v/+f/3//b/9P/0//T/9P/2//b/9v/2//T/9P/0//P/8//0//T/9P/0//T/9P/0//X/
9v/3//j/+f/6//v//f/+/wAAAgACAAMAAwADAAQABAAGAAYABgAEAAEA/f/6//f/9v/1
//X/9f/1//P/8//z//X/9v/3//X/9f/1//P/8v/x//H/8v/0//T/9P/0//L/8v/y//L/
8P/w//D/8f/v/+//7//v/+3/7//t/+3/8P/3/wAADAASABgAJAA3AFMAdQCYALkA1wDx
AP8A8gDMAJkAUwD5/5b/Rv8F/8n+mf6E/oL+jP6h/sT+7P4R/zj/X/97/5D/of+w/7r/
xP/N/9f/3P/g/+L/5v/p/+r/7P/s/+7/8P/z//X/9P/1//b/9//2//f/9//3//n/+//7
//r/+v/8//3////9//7//v////////8AAAEAAQABAAEAAQADAAQABAAEAAUABQAFAAYA
BQAGAAcABwAFAAYABgAIAAsADAANAA4ADQANAA4ADwAQABEAEgAVABYAFwAYABkAGgAb
ABwAHwAiACUAKAArAC0ALwAyADQANwA5ADsAPgBAAEMARQBJAEoATQBSAFUAVwBZAFoA
WgBbAFwAXgBeAF4AXwBfAF8AYABhAGEAYQBeAF0AXABZAFUAUgBPAEsASQBEAD8AOgAz
AC4AKQAlACAAHQAYABQAEgAOAAoABwACAAAA/v/9//z/+v/4//f/9P/0//P/8v/x//D/
7//u/+v/6//r/+v/6//r/+r/6v/s/+z/7P/r/+v/6//r/+z/6v/p/+n/6f/q/+v/7P/t
/+//7//w//D/8P/w//D/8P/u/+//7//v//H/8v/y//L/8P/x//H/8f/v/+//7//v/+//
7//w//D/8v/y//P/8//y//L/8v/y//H/8f/x//H/8//z//P/8v/0//T/9P/0//L/8v/y
//L/8//z//P/8//y//L/8v/y//L/8v/y//L/8v/y//D/8P/u/+//7//u/+//8P/x//L/
8f/w/+//7v/v//D/8P/x/+//7//v/+//7//v/+//8P/w/+//7//v//H/8f/x//H/7v/u
/+7/7v/u/+7/7v/u/+7/7v/u/+7/8P/w//D/8P/w//D/8P/w//L/8v/w//L/8v/y//L/
8v/y//L/8v/0//T/9P/z//H/8v/y//L/9P/0//T/9P/z//T/9f/2//f/+P/5//v/AAAC
AAQABAAEAAMAAgACAAIABAAEAAQAAgD///v/+P/1//T/8//z//P/8//x//H/8//1//b/
9//3//f/9//1//b/9f/1//b/9P/0//T/9P/0//T/9P/0//T/9P/0//X/9f/1//X/9f/1
//X/9//5/wAACQASABoAIAAqADwATwBpAIUApgDHAOUA/QADAeoAtABvAB8Awf9s/yj/
7f67/p3+mP6g/rL+y/7q/gr/Lf9S/3f/k/+m/7f/xv/S/9z/5f/r//D/8v/2//r//f/+
/wAAAAD//wAAAgADAAIAAwAEAAUACAAJAAkACQAHAAkACQAIAAoADAANAA8ADQAOAA4A
DwARABEAEgATABEAEQARABEAEwAUABQAFAAVABUAFQAWABcAGAAZABkAGQAaABoAHAAd
AB4AHwAgAB8AHwAgACEAJAAlACYAKQAqACsALAAtAC4ALwAwADMANwA5ADsAPQA/AEEA
RABGAEcASQBLAE4AUgBVAFcAWwBaAF0AYgBlAGUAZwBoAGgAaQBqAGwAbABsAG0AbQBt
AGsAawBqAGkAaABnAGYAYwBfAFwAWQBVAFAASgBEAD4AOgA2ADIALwAqACcAIgAeABoA
FgASAA8ADgAMAAoACQAIAAYABAADAAIAAgABAAAA///+//3//P/9//3//f/9//3//f/8
//z/+v/6//r/+f/3//f/9//4//v/+//8//3/+//7//v/+//7//v//P/8//7//v/+//7/
/P/9//3//f/7//z//P/8//7//////////f/9//3//f//////AAAAAP7//v///////v/+
//7//v/9//3//f/9//3//f/9//z//P/8//z//P/8//z//P/8//v/+//7//v//P/8//z/
/P/8//z//P/8//z//P/6//r/+P/5//n/+P/6//r/+v/6//r/+v/6//r/+v/6//n/+f/3
//f/9//3//X/9f/1//b/9P/z//P/8//x//H/8f/x//D/8P/w//D/8P/w//D/8P/w//D/
8P/w/+7/7v/u/+7/8P/w//D/8P/w//D/7v/u/+7/7v/u//D/8P/w//D/8P/w//D/7//t
/+7/7v/u//D/8P/w//D/7//w//H/8v/1//b/9//5//r//P/+//7//v/9//z//P/8//7/
/v/+//r/9//z//D/8f/w/+//7//t/+3/6//r/+3/7//w//H/8f/x//H/7//s/+v/6//s
/+r/6v/q/+r/7P/s/+z/7P/u/+7/7v/v/+3/7f/t/+3/7f/t/+3/8f/2////CAAOABYA
IAAuAEMAXwB/AKAAwQDfAPkA+wDgALAAcwAnAMv/cP8m/+n+tf6R/oT+hv6U/q/+1v7+
/iP/Sv9v/4v/nP+t/7j/wv/O/9f/4f/m/+r/7P/w//H/8v/0//T/9f/2//j/+f/6//v/
/P/9//z//f/9//3//f///////v8AAAIAAwAFAAMABAAEAAUAAwADAAQABQAGAAcACAAJ
AAsADAAMAAwADQANAA0ADgAPABAAEQARABEAEgASABQAEwAUABUAFgAZABkAGgAbABwA
HQAeACEAIgAjACQAJQAoACkAKgAtADEAMwA1ADcAOwA9AEAAQgBFAEcASQBMAE4AUQBT
AFcAVgBZAF4AYQBjAGUAZgBmAGgAagBtAG4AbgBvAG8AbwBtAG0AbABrAGoAaQBoAGUA
YQBeAFsAVwBRAEwARwBCADsANgAxAC0AKAAlACAAHAAYABQAEAANAAoACAAGAAUABAAC
AAAA///8//z/+//6//v/+v/5//j/9//3//f/9//5//n/+P/4//b/9v/2//X/8//z//P/
9P/0//P/8//z//T/9f/2//f/9f/1//b/9v/4//j/+P/4//j/+f/5//n/+f/6//r/+v/5
//n/+P/3//n/+f/5//n/+f/5//r/+v/6//r/+//7//r/+v/6//r/+f/5//n/+f/5//n/
+f/4//r/+v/6//r/+v/6//r/+v/5//n/+f/5//r/+v/6//r//P/8//z//P/8//z/+v/6
//j/+f/5//j/+v/6//r/+v/6//r/+v/6//r/+v/5//n/+//7//v/+//7//v/+//8//z/
+//7//v/+//7//v/+//6//r/+v/6//z//P/8//z//P/8//z//P/6//r/+v/6//j/+P/4
//j/+P/6//z//P/8//z/+v/6//r/+v/8//z//P/7//v//P/8//z/+v/6//r/+v/9//7/
//8AAAMABAAFAAcACAAKAAwADAAMAAsACgAKAAgACgAKAAoACAAFAAEA/v/9//z/+//7
//n/+f/3//f/9//5//r/+//9//3//f/7//r/+f/5//r/+P/4//j/+P/4//j/+P/4//r/
+v/6//v/+v/5//j/9//5//f/9//3//r/AQAMABQAHAAmADIARQBhAIMAqgDJAOUA/wAJ
AfYAzACXAFEA9f+U/0L/Af/B/pP+gv6C/oz+pf7O/vb+Hf9G/23/if+g/6//uP/C/8z/
1f/d/+T/6P/s/+7/8f/y//T/9P/1//b/+P/5//r/+//8//3//P/9//3//f/+/wEAAgAC
AAIABAAFAAcABQAGAAYABwAFAAUABgAHAAkACQAJAAkACQAKAAoACgANAA0ADQAOAA8A
EAARABEAEwAUABQAFgAXABgAGQAaABkAGQAaABsAHQAfACEAJQAmACcAKAApAC4ALwAw
ADMANQA3ADkAOwA9AD8AQgBEAEkASwBNAFAAVABXAFkAXQBeAGEAZgBpAGsAbQBuAG4A
cQByAHQAdAB2AHcAdwB3AHcAdwB2AHUAdgB1AHQAcQBrAGgAZQBhAFsAVgBRAEwARQBA
ADsANwAyAC8AKgAmACAAHAAYABUAFAASABAADwAKAAgABgAFAAIAAgABAAAA///+//3/
/P/7//v/+//7//v/+//6//r/+v/6//r/+f/5//n/+f/6//j/9//3//f/9//3//f/9//5
//n/+v/6//j/+P/4//j/+P/5//n/+f/7//z//P/8//r/+//7//v/+//7//v/+//7//v/
/P/8//7//v///////v/+//7//v////////////3//f/9//z//P/8//z//P/8//z//P/8
//v/+//7//v/+P/4//j/+P/4//j/+P/4//j/+P/2//b/9v/3//f/9v/0//T/9P/0//b/
9v/2//b/9v/2//X/9f/1//X/9f/1//P/8//z//T/9P/z//P/8//z//P/8//z//L/8v/y
//L/9P/0//T/9P/y//L/8v/y//L/8v/y//L/8v/y//L/8v/0//T/9P/0//L/8v/z//P/
9f/1//X/9f/1//X/9f/1//T/9P/0//b/9v/2//b/9v/2//b/9v/2//b/9v/1//X/9v/2
//b/9v/2//b/9v/3//j/+f/6//3//v///wEABAAGAAgACAAIAAcABgAGAAYACAAIAAgA
BgADAP///P/5//j/9//3//j/+f/4//n/+f/7//z//f/9//3//f/7//r/+f/5//r/+P/4
//j/+P/2//b/9v/2//b/9v/2//f/9//3//f/9//5//n/+//7/wAABwAQABYAHAAkADQA
SwBpAIcAqADLAOkAAwELAfgAzACTAEcA6f+I/z7///7F/p/+lP6Y/qL+u/7i/gr/L/9W
/3n/lf+o/7f/xv/S/9r/4//t//L/8v/0//j/+//8//7//v///wAAAgADAAYABwAIAAkA
CAAJAAkACQAJAAsACwAKAAoADAANAA8ADQAOAA4ADwAPAA8AEAARAA8ADwAPAA8AEQAS
ABIAEgARABEAEQASABMAFAAVABUAFgAYABkAHAAbABwAHQAeACEAIQAiACMAJgAnACgA
KwAqACkAKAAnACgAKQAqAC0ALQAvADEAMwA1ADcAOgA8AD4APwBAAEIAQgBFAEcASwBK
AE0AUgBVAFYAVwBXAFYAVwBYAFoAWgBcAF0AXQBdAFwAWwBZAFcAVABTAFIATwBMAEoA
SABFAD8AOgA1ADAALQAoACMAHwAaABcAEgAOAAoABgACAP//+v/4//b/9f/y//D/7v/t
/+r/6v/p/+j/5//m/+X/5P/j/+P/4//j/+P/4//i/+L/4v/i/+L/4f/j/+P/4//k/+L/
4f/h/+H/4//j/+P/4//j/+P/5P/k/+T/5P/k/+T/5P/l/+X/5f/l/+b/5v/m/+j/6f/p
/+n/5//n/+f/5//o/+n/6//s/+z/7P/t/+3/7P/s/+z/7P/v/+//7//v/+3/7f/t/+z/
7P/s/+z/7P/t/+7/7//w/+//7//v/+//8P/w//D/8P/u/+7/7v/u/+7/7v/s/+z/7v/v
/+//7v/s/+z/7P/s/+7/7v/u/+7/7v/u/+3/7f/t/+3/7f/t/+3/7f/t/+7/8P/v/+//
7//v/+//7//v//D/8P/w//D/8P/w//D/8P/y//L/8v/y//D/8P/w//D/8P/y//L/8v/y
//D/8P/w//D/8P/w//D/8P/w//D/8P/v/+//8P/w//D/8P/w//D/8P/z//T/9f/2//f/
+P/5//v//P/+/wAAAAACAAEAAAAAAAAAAgACAAIAAAD9//n/9v/3//b/9f/1//P/8//x
//H/8//1//b/9//1//X/9f/z//L/8f/x//L/8v/y//L/8v/y//L/8v/y//D/8P/w//H/
8v/z//T/9f/1//f/9f/3//r/AwAKABAAGgAmADQARwBjAIEAngC9ANsA9QAFAfYAxgCF
ADcA2/+C/zr//f7J/qX+mv6c/qj+vf7e/v7+H/9G/2v/h/+a/6v/vP/K/9T/3f/l/+r/
7v/w//L/8//0//b/9v/1//b/+P/5//r/+//8//3//P/9//3//f/+/wEAAgACAAAAAgAD
AAUABwAIAAgACQALAAsADAANAAwACwAKAAkADQAOAA4ADgAPAA8ADwAQAA8AEAARABEA
DwAQABAAEgATABQAFQAWABcAFwAYABkAGgAbABwAHwAgACEAIgAjACYAJwAoACsALQAv
ADEAMwA1ADcAOgA8AD8AQQBDAEYARgBJAEsATwBQAFMAWABbAF0AXwBgAGAAYQBiAGQA
ZABiAGMAYwBjAGMAYwBiAGEAYABfAF4AWwBXAFQAUQBNAEkARAA/ADoANQAwACsAJwAk
ACEAHAAYABUAEgAPAA0ACgAIAAYABQAEAAIAAAD///z//P/7//r/+f/4//f/9v/3//f/
9//3//n/+f/4//j/+P/4//j/9//3//f/9//4//j/9//3//f/+f/5//n/+f/3//f/+P/4
//n/+v/7//z/+v/7//v/+//7//z//P/8//z//f/9//3//f/9//3//f/9//3//v/+//7/
/v///////v/+//7//v////////////////////7/AAAAAAAAAAD///7//f/8//v/+//7
//v//P/8//z//P/6//r/+v/6//r/+v/4//j/+P/5//n/+P/4//j/+P/4//b/9v/2//b/
9v/2//X/9f/2//f/+P/5//n/+f/5//r/+P/3//f/9//5//n/+f/5//j/+P/4//j/9v/2
//b/9v/2//b/9v/2//b/9v/2//b/9v/2//b/9v/2//b/9v/4//j/+P/4//j/+P/4//j/
+P/4//b/9v/2//X/9f/2//b/9v/4//j/+P/4//n/+v/7//z/+//8//3///8CAAQABgAG
AAQAAwACAAIABAAGAAYABgACAP//+//4//f/9v/1//X/9f/1//P/8//z//X/9v/3//X/
9f/1//P/8v/x//H/8v/y//L/8v/y//L/8v/y//L/8v/y//L/8//z//P/8//z//P/8//z
//P/+P8BAAoAEgAaACYANABJAGUAhQCkAMUA5QD7AP8A5gC0AHcAKQDL/3L/Kv/x/rv+
l/6O/pL+nv63/tr+AP8h/0j/bf+J/57/r/++/8j/0v/b/+H/5v/q/+7/8P/z//T/9v/2
//f/+P/6//v//P/9//7////+/////////wEAAwADAAIAAgAEAAUABwAGAAYABQAFAAcA
BwAIAAkACQAJAAkACQALAAwADAAMAA0ADQANAA4ADQAOAA8ADwARABIAEgAUABMAFAAV
ABYAGQAZABoAGwAcAB0AHgAhACIAIwAkACUAKAApACoALQAtAC8AMQAzADcAOQA8AD4A
QwBFAEcASgBMAE8AUQBVAFQAVwBcAF8AXwBhAGIAYgBjAGQAZgBmAGgAaQBpAGkAZwBn
AGYAZQBmAGUAZABhAFsAWABVAFEATwBKAEUAQAA5ADQALwArACQAIQAcABgAFgASAA4A
CwAGAAQAAgABAAAA/v/8//v/+P/4//f/9v/3//b/9f/0//P/8//z//P/8f/x//D/8P/w
//D/8P/v/+3/7f/t/+7/8P/v/+//7//v/+//7//v/+//7//w//D/8P/w//D/8P/w//H/
8f/x//P/9P/0//T/9P/1//X/9f/1//X/9f/1//P/8//0//T/9P/0//X/9f/2//b/9v/2
//f/9//3//f/9//3//f/9v/2//b/9v/2//P/8v/x//D/7//v/+//7//w//D/8P/w/+7/
7v/u/+7/8P/w/+7/7v/s/+3/7f/s/+z/7P/s/+z/7v/u/+7/7v/t/+z/6v/p/+v/6//r
/+v/6f/p/+n/6v/q/+n/6f/p/+n/6f/p/+n/6P/o/+j/6P/o/+j/6P/o/+j/6P/o/+j/
6P/o/+j/6P/m/+b/5v/m/+j/6P/o/+j/6P/o/+n/6f/n/+f/5//n/+f/5//n/+f/5P/k
/+X/5f/p/+f/5v/o/+b/6P/o/+j/6P/m/+b/5v/m/+b/5v/m/+X/5f/m/+b/5v/k/+T/
5P/k/+f/6P/p/+r/6//s/+3/7//w//L/9P/0//X/9f/1//b/9P/2//b/9v/2//P/7//s
/+n/6P/n/+f/5//n/+X/5f/j/+X/5v/n/+j/6f/q/+n/5v/l/+X/5v/m/+b/5v/m/+b/
5v/m/+b/5v/m/+b/5//n/+f/5//n/+f/5//n/+f/6v/t//b/AAAKABQAHgAvAEkAaQCM
ALEA0QDtAP0A9ADUAKUAaQAZALj/Xv8V/9f+of6E/n7+hP6V/rb+4P4H/yz/Vf91/4r/
nf+s/7b/wP/J/9P/2P/e/+L/5P/l/+b/6P/o/+v/7P/u/+//8P/x//L/8//0//X/9f/1
//X/9//3//b/+P/6//v//f/9//7//v////3//f/+////AQABAAEAAQADAAQABAAEAAcA
BwAHAAgACQAKAAsACwAJAAoACgAMAA0ADgAPABAAEQARABIAEwASABMAFAAXABoAGwAc
AB0AIgAjACQAJwApACsALQAvAC8AMQA0ADYAOQA7AD0AQABCAEUARwBLAE4AUQBWAFkA
WQBbAFwAXABdAF4AYABgAGEAYwBkAGUAZwBnAGYAZQBkAGMAYgBfAFwAWgBYAFUATwBK
AEUAQAA9ADgAMwAvACgAJQAgABwAFgASAA4ACwAHAAQAAQD///z/+v/4//f/8v/y//H/
8P/v/+7/7f/s/+n/6f/p/+n/6f/p/+j/6P/o/+j/6P/n/+X/5f/l/+b/5v/l/+X/5f/j
/+P/4//j/+P/4//k/+T/5v/m/+b/5v/o/+n/6f/p/+f/6P/o/+j/6P/p/+n/6f/p/+n/
6f/p/+n/6f/q/+r/6v/q/+v/6//q/+r/6v/q/+v/6//r/+v/6f/p/+n/6P/o/+j/6P/o
/+r/6v/q/+r/5//n/+f/5//m/+b/5v/m/+T/5P/k/+T/5v/m/+T/5P/m/+f/5//m/+T/
5P/k/+T/5P/k/+T/5P/k/+T/4//j/+X/5f/l/+X/5f/l/+X/5v/m/+X/5f/l/+X/5f/l
/+X/5P/k/+T/5P/m/+b/5v/m/+b/5v/m/+b/5v/m/+b/5v/o/+j/6P/o/+j/6P/o/+j/
5//m/+b/5f/m/+f/6P/p/+v/6f/o/+r/6v/q/+r/6v/q/+r/6v/q/+r/6v/p/+n/6v/q
/+r/7P/s/+z/7P/r/+z/7f/u//H/8v/z//X/+v/8//7//v/+//3//P/8//r//P/8//z/
+P/1//H/7v/v/+7/7f/t/+v/6//p/+n/6f/r/+z/7f/t/+3/7f/r/+r/6f/p/+r/6v/q
/+r/6v/q/+r/6v/q/+r/6v/q/+v/6//r/+v/6//t/+3/7//v//b//f8GAA4AFgAgADAA
RwBlAIcAqgDLAOcA+wD7ANwAqgBvAB8Avf9i/x7/4f6r/ov+gv6I/pr+uf7g/gb/K/9U
/3X/i/+e/6v/tv/C/9D/2f/f/+L/5v/o/+r/6//s/+7/7v/v//D/8v/z//b/9//4//n/
+P/5//n/+f/6//3//v/+//7/AAABAAMAAQACAAIAAwADAAMABAAFAAUABQAFAAUACAAK
AAsADAALAAsACwAMAA0ADgAPAA8AEQASABIAFAAVABYAFwAYABcAFwAYABkAGAAZABoA
HQAhACMAJQAnACkAKQApACsALQAvADEAMwA3ADkAPAA+AD8AQQBDAEYASABLAE0AUQBS
AFUAWgBdAF0AXwBgAGAAYgBkAGcAaABoAGkAaQBpAGsAawBqAGkAaABnAGYAYwBhAF4A
WwBXAFMATgBJAEQAPQA4ADMALwAsACkAJAAgABoAFgASAA8ACgAIAAYABQACAAAA/v/9
//r/+v/5//j/9//2//X/9P/1//X/9f/1//X/9f/0//T/9P/0//T/8//x//H/8f/y//T/
8//z//P/8//z//P/8//x//H/8v/y//L/8v/y//L/9P/1//X/9f/1//b/9v/2//j/+f/5
//n/+f/5//n/+f/5//n/+v/6//r/+v/7//v/+v/6//r/+v/5//n/+f/5//v/+//7//r/
/P/8//z//P/6//r/+v/6//v/+//7//v/+v/6//r/+v/6//r/+v/6//r/+v/4//j/+P/5
//n/+P/4//j/+P/4//j/+P/4//j/+P/4//f/9//3//f/9//3//f/9//3//j/+P/3//f/
9//5//n/+f/5//j/+P/4//j/+v/6//r/+v/4//j/+P/4//r/+v/6//r/+P/4//j/+P/6
//r/+v/6//r/+v/6//r/+v/6//r/+v/6//r/+f/3//j/+P/4//r/+v/6//r/+f/6//v/
/P///wAAAQADAAQABgAIAAgACAAHAAYABgAEAAYABgAGAAcABQACAAAA/f/8//v/+//7
//v/+f/5//f/+f/6//v//v///wAA//8AAP////8AAAAAAAAAAAAAAgACAAIAAgACAAIA
AgADAAUABQAFAAUABwAHAAkACwAOABUAHgAmAC4AOgBEAFUAbwCLAKgAyQDlAP8ADwEK
AeIApwBfAAcAqP9c/x//6/7B/rD+sv6+/tH+7P4M/y3/UP93/5n/sP/B/9D/4P/q//H/
+f/+/wIABAAIAAsADAAOAA4ADwAQABIAEwAWABcAGAAZABoAGwAbABsAGwAdAB0AHAAe
ACAAIQAjACEAIgAiACMAIwAjACQAJQAnACcAJwAnACkAKgAqACoAKQApACkAKgAtAC4A
LwAvAC8AMAAwADIAMwA0ADUANgA3ADcAOAA5ADgAOQA6AD0AQABBAEIAQwBEAEUARgBJ
AEsATQBPAFEAUQBTAFYAWABbAF0AXwBiAGQAZwBpAG0AbABvAHQAdwB3AHkAegB6AH0A
fgCAAIAAgACBAIEAgQCBAIEAgAB/AIAAfwB+AHsAeQB2AHMAbwBtAGgAYwBeAFsAVgBR
AE0ASABFAEAAPAA6ADYAMgAvACoAKAAmACUAIAAeABwAGwAZABoAGgAaABcAFgAVABQA
FQAVABUAFQATABMAEgASABQAFAAUABMAEQARABEAEgAUABMAEwATABMAEwATABMAEQAR
ABIAEgASABIAEgASABIAEwATABMAEwAUABQAFAAUABUAFQAVABUAFQAVABUAEwATABQA
FAAUABQAFQAVABQAFAAUABQAEwATABMAEwAVABUAFQAUABQAFAAUABQAFAAUABQAFAAT
ABMAEwATABAAEAAQABAADgAOAA4ADgAPABAADwAQAA4ADwAPAA4AEAAQABAAEAAQABAA
EAAQAA4ADgANAA0ACwALAAsACwALAAsACwAMAAwACwALAAsACwALAAsACwAKAAoACgAK
AAoACgAKAAoACgAKAAoACgAKAAoACgAKAAoACgAKAAoACAAIAAgACAAKAAoACwALAA0A
DAALAAoACQAIAAgACAAIAAgACAAIAAgABwAHAAgACAAIAAgACAAIAAgACQAKAAsADAAN
AA4ADwARABQAFgAYABgAFgAVABQAFAAUABYAFgAWABIADwALAAgACQAIAAcABwAFAAUA
AwADAAMABQAGAAcABwAHAAcABQAGAAUABQAGAAYABgAGAAYABAAEAAQABAAEAAQABAAF
AAUABQAFAAUABwAHAAcACQAOABcAIAAoADAAOgBKAGMAgQChAMIA4QD9AA8BBwHmALIA
cwAjAMP/bv8q/+/+u/6d/pb+oP6w/s/++v4g/0X/bP+N/6X/uP/H/9D/2v/k/+3/9f/6
//z/AAAEAAUABgAIAAgACQAKAAwADQAOAA8AEAARABAAEQARABEAEQATABMAEgAUABYA
FwAZABcAGAAYABkAGQAZABoAGwAbABsAGwAbAB0AHgAeAB4AHwAfAB8AIAAjACQAJQAl
ACMAJAAkACYAJwAoACkAKgAtAC0ALgAvAC4ALwAwADMANgA3ADgAOQA8AD0APgBBAEEA
QwBFAEcASQBLAE4AUABVAFcAWQBcAF4AYQBjAGcAZgBpAG4AcQBxAHMAdAB0AHYAeAB7
AHwAfAB9AH0AfQB9AH0AfAB7AHgAdwB2AHMAbwBsAGkAZQBjAF4AWQBUAE0ASABDAD8A
OgA3ADIALgAqACYAIgAfABoAGAAWABUAEQAOAAsACQAIAAgABwAGAAUABAADAAIAAwAD
AAMAAwACAAEA///+//7//v/+//3/+//7//v//P/+//3//f/9//3//f/9//3//////wAA
AAD+/w==
         </WaveFormData>
      </LeadData>
      <LeadData>
         <LeadByteCountTotal>10000</LeadByteCountTotal>
         <LeadTimeOffset>0</LeadTimeOffset>
         <LeadSampleCountTotal>5000</LeadSampleCountTotal>
         <LeadAmplitudeUnitsPerBit>4.88</LeadAmplitudeUnitsPerBit>
         <LeadAmplitudeUnits>¦ÌV</LeadAmplitudeUnits>
         <LeadHighLimit>2147483647</LeadHighLimit>
         <LeadLowLimit>268435456</LeadLowLimit>
         <LeadID>V4</LeadID>
         <LeadOffsetFirstSample>0</LeadOffsetFirstSample>
         <FirstSampleBaseline>0</FirstSampleBaseline>
         <LeadSampleSize>2</LeadSampleSize>
         <LeadOff>FALSE</LeadOff>
         <BaselineSway>FALSE</BaselineSway>
         <ExcessiveACNoise>FALSE</ExcessiveACNoise>
         <MuscleNoise>FALSE</MuscleNoise>
         <LeadDataCRC32>3912047654</LeadDataCRC32>
         <WaveFormData>
5P/k/+T/5P/i/+L/4v/i/+T/5P/k/+X/5f/l/+X/5f/n/+f/5P/j/+P/5f/q/+//9v/9
/wwAHAA1AFsAhgC0AOcAIQFaAYUBnAGXAXABJgHOAHwAIwCx/0b/Dv/9/vb+AP8Z/zX/
Tv9q/4T/lf+h/6r/tP+//8j/zv/T/9n/3v/g/+H/4f/h/+L/4//k/+X/5f/m/+f/6P/p
/+r/7P/s/+3/7f/v/+//8f/x//D/8P/v//D/8v/z//P/9P/0//T/9f/3//X/9f/1//X/
9//4//j/+P/5//n/+f/5//3//v///wAA//8BAAEAAgABAAIAAgADAAUABwAJAAsADAAM
AA8AEQARABEAEAASABYAGAAbAB0AHwAhACIAJAAmACgAKwAuADIANQA4ADoAOwA9AEEA
QwBIAEwATwBSAFMAVgBYAFkAWwBdAF4AYABiAGMAZABkAGQAZABkAGQAYQBhAF8AXwBb
AFcAVQBSAE8ASgBEAEEAOgA1ADEALQAoACMAIAAaABgAFAAQAA0ABwAFAAMAAgABAP//
/f/7//r/+P/4//f/9P/z//L/8f/z//P/8v/v/+3/7v/v/+//7//v/+//7v/u/+7/7v/u
/+7/7v/u/+7/7v/u/+7/7f/v/+//7//v/+//7//v/+//7f/t/+3/7f/v/+//7//v/+7/
7v/u/+7/7v/u/+7/7v/w//D/8P/x/+//8P/w//D/8P/w/+//7//x//L/8//z//H/8f/x
//H/8f/x//H/8P/w/+//7//v/+//7//u/+7/8P/w//D/8P/w//D/8P/w//D/8P/w/+7/
7v/u/+7/7f/t/+7/7v/t/+z/7P/t/+3/6v/q/+r/6v/p/+n/6v/q/+v/6//s/+z/7P/r
/+v/6//r/+v/6//q/+f/5//o/+j/6P/o/+j/6P/o/+j/6P/o/+j/5//n/+j/6P/n/+f/
5//n/+f/5//n/+X/5f/l/+X/5f/l/+X/5f/n/+b/5v/m/+b/5v/m/+b/5v/n/+f/5//q
/+j/6P/m/+b/5P/k/+T/5P/m/+X/5f/l/+X/5f/l/+T/5P/k/+T/5f/j/+L/4v/i/+L/
4//l/+X/5v/n/+n/6//r/+3/7v/u//D/8f/w/+//7//v//H/8f/w/+//7P/r/+f/5v/l
/+T/5f/l/+T/4//j/+T/5v/n/+X/5P/k/+T/4v/h/+H/4v/k/+T/5P/k/+L/4v/i/+L/
4P/g/+D/4f/i/+P/5P/l/+X/5f/i/+H/4f/h/+T/7f/y//f/AAASACsATQB4AKYA1QAP
AUoBdwGQAY0BaAEiAcoAfAArAL3/Uv8W/wH/+v4A/xf/Mf9I/2L/fP+P/5v/qP+0/7//
yP/M/9H/2f/a/9r/2//f/9//4P/h/+T/5f/l/+b/5f/m/+f/6P/o/+j/6f/p/+n/6f/r
/+v/6//s/+z/7v/u/+//7//w//D/8P/x//P/8//z//P/8//1//b/9v/2//f/9//3//f/
+P/4//j/+P/5//v/+//8//7/AAABAAMAAgADAAQABQAGAAYACQALAAwADQANABAAEAAS
ABUAFwAcAB8AIQAkACQAJgApACwALAAvADIANAA3ADkAPQA/AEMASABMAFAATwBSAFQA
VQBXAFkAWgBcAFwAXQBeAF4AXwBgAGEAYgBgAF8AXABbAFcAUwBRAE4ATQBIAEIAPwA4
ADMALwArACgAIwAgABoAFgASAA4ACwAHAAUAAwACAAEA///9//v/+P/2//b/9f/0//P/
8v/x/+//7//u/+v/7P/u//D/8f/x//H/8f/w/+7/7v/u/+7/7v/u/+7/7v/u/+7/7v/t
/+//7//v/+//7f/t/+3/7f/r/+v/6//r/+3/7f/t/+3/7v/u/+7/7v/u/+7/7v/u/+z/
7P/s/+3/7//w//D/8P/u/+7/7f/t/+7/7v/u/+3/7//v/+//7//z//P/8//y//D/7//v
/+//7f/t/+z/7P/s/+z/7P/s/+7/7v/u/+7/7P/s/+z/6v/q/+r/6v/p/+r/7P/t/+3/
6//q/+r/6f/p/+r/6//s/+n/6f/q/+r/6f/p/+r/6v/o/+f/5//n/+j/6f/q/+r/5//n
/+j/6P/m/+b/5v/m/+T/5P/k/+T/5f/l/+b/6P/m/+X/5f/l/+f/5f/k/+b/5v/m/+b/
6P/n/+f/5//n/+f/5//m/+T/5P/k/+X/5//m/+b/5v/k/+X/5//n/+j/6f/r/+3/8f/z
//T/9P/x//H/7//t/+3/7f/v/+//8P/v/+z/6//n/+b/5f/k/+P/4//i/+H/4f/i/+T/
5f/l/+T/5P/k/+T/4//j/+T/4v/i/+L/4v/k/+T/5P/k/+T/5P/k/+X/4//j/+P/4//j
/+X/5P/l/+f/6//w//X/+v8FABQAJgBBAGMAjgC+APUAMQFmAYcBiAFvATYB6ACUAEAA
3/9t/xr//v73/vz+DP8j/zf/Sv9i/3z/j/+d/6r/uP/D/8r/0v/X/9n/2v/c/9//4f/h
/+L/4//k/+X/5f/m/+X/5v/n/+j/6f/q/+z/7f/r/+v/7f/t/+3/7v/u//D/8v/z//P/
9P/0//T/9f/3//b/9f/0//P/9//4//j/+P/7//v/+//7////AAABAAIAAQADAAMABAAH
AAgACAAJAAgACQAKAAsADQAOABIAFQAYABkAGQAcAB0AHgAgACEAJQAnACgAKgAuADAA
MwA2ADYAOQA8AD4AQwBFAEkASwBOAFIAVQBYAFoAXgBhAGMAYwBlAGYAaABmAGcAaABo
AGYAZgBmAGYAYwBjAGEAYQBdAFkAVwBUAFAASgBDAD8AOgA1ADEALQAqACUAIgAcABYA
EgAOAAsACAAHAAYABgADAAEA///9//7//P/8//v/+P/3//b/9f/3//f/9v/z//T/9v/4
//n/+P/3//b/9P/0//T/9P/0//f/+P/5//r/+P/4//j/9//1//X/9f/1//f/9//3//f/
9//3//f/9//3//f/9//3//r/+v/6//r/+v/6//r/+v/8//z//P/9//v//P/8//z//v/+
//3//f/+//7//v/9////////////AAD///7//P/9//3//v////3//f/8//z//v/+//7/
/v8AAAAAAAAAAP///v/9//r/+v/6//r/+f/7//z//P/7//r/+v/7//v/+v/6//r/+v/5
//n/+v/6//v/+//8//z/+v/5//n/+f/5//n/+f/4//f/9//4//j/+v/6//r/+v/8//z/
/P/8//r/+f/5//r/+v/5//n/+f/5//f/9v/2//b/9v/2//n/+f/6//v/+v/5//j/9v/4
//j/+P/5//v/+v/6//r/+P/5//v/+//+////AQADAAMABQAGAAYABQAFAAMAAQABAAEA
AwADAAEA///7//n/+P/4//j/+P/1//X/9P/z//P/9P/2//f/9//2//b/9v/y//H/8f/y
//L/8v/y//L/9P/0//T/9P/2//b/9v/3//X/9f/1//X/9f/1//T/8//1//f//P8DAAgA
EQAeADIATwBzAJwAzAADAUEBegGfAawBnwFwASABygB2ABkApf9A/xT/B/8E/xL/Lf9H
/17/ev+S/6X/sf+8/8T/z//Y/+D/5//t//D/8v/z//X/9f/2//f/+P/5//n/+v/5//r/
+//8//7//v///////////wEAAQABAAIAAgAEAAQABQAFAAYABQAEAAQABQAHAAcABwAH
AAkACgAKAAoACwALAAsACwANAA4ADwAQAA8AEQARABIAEwAUABQAFQAYABkAGgAbABwA
HAAfACEAIAAhACEAJAAmACgAKwAtADEAMwA0ADYAOAA6AD0AQABCAEUASABKAE0ATwBT
AFUAVgBaAF0AYABjAGYAaABpAGsAbQBuAHAAcABxAHIAcgBwAHAAcABwAG8AbwBtAG0A
awBnAGUAYgBcAFYATwBLAEQAPwA7ADcANAAvACwAJgAgABwAGAAVABMAEQAPAA4ACQAH
AAUAAwACAAAAAAD//wAA///+//3/+//7//r/9//4//r//P/9//z/+//6//j/9v/2//b/
9v/4//j/+P/4//j/+P/4//f/9f/1//X/9f/1//X/9f/1//f/9//3//f/9//3//f/9//2
//b/9v/2//j/+P/4//j/+P/4//j/+f/3//j/+P/4//j/+P/3//f/9v/2//b/9f/3//f/
9//3//f/9//3//b/+P/3//f/9//1//X/9P/0//T/9P/0//T/9P/0//T/9P/0//T/9P/y
//D/8P/w/+//7//w//D/7//w//D/8f/x//D/8P/w//D/7//v//D/8P/t/+3/7v/u/+7/
7f/t/+3/7f/t/+3/7P/r/+v/7P/s/+7/7v/u/+7/7v/u/+7/7v/s/+v/6//s/+z/6//r
/+v/6//s/+7/7v/u/+7/7P/r/+v/6//r/+v/6//q/+r/6v/q/+v/6//q/+r/6v/s/+3/
7//v//D/8f/z//X/9//5//r/+v/5//n/9//1//T/8//0//P/9P/z//D/7//v/+7/7f/s
/+n/6f/o/+f/5//o/+r/6//r/+r/6v/q/+r/6f/p/+r/6P/o/+j/6P/m/+b/5v/m/+j/
6P/o/+n/5//n/+f/5//p/+f/5v/l/+X/5//s//H/+P8BAAwAHAA3AFsAiAC0AOMAHwFc
AYkBngGbAXYBLAHUAIAAJwCz/0T/DP/7/vj+AP8b/zf/TP9o/4T/l/+j/7D/uP/B/8r/
0v/X/9v/3v/g/+H/4f/h/+L/4//k/+X/5f/m/+f/6P/p/+r/6v/q/+v/6//t/+3/7//v
/+//8P/w//L/8v/z//P/9P/y//L/8//1//f/9//3//f/+f/6//r/+v/9//3//f/9//3/
/v///wAA//8BAAEAAgADAAQABAAFAAQABQAGAAcACwAMABAAEwASABMAEwAWABoAHAAf
ACEAIwAlACYAKAAoACoALQAwADQANwA6ADwAPQA/AEMARQBIAEwATwBSAFMAVgBYAFkA
WwBdAF4AYABiAGMAZABkAGIAYgBiAGIAYwBjAGEAYQBdAFkAVwBUAFAASgBDAD8AOgA1
ADEALQAoACMAIAAaABYAEgAOAAsABwAFAAMAAgD///3/+//5//j/9v/2//X/9P/z//L/
8f/x//H/8P/t/+//8P/x//H/7//v/+//7v/w//D/8P/w/+7/7v/u/+7/7v/u/+7/7f/v
/+//7//v/+3/7f/t/+3/7//v/+//7//t/+3/7f/t/+7/7v/u/+7/7v/u/+7/7v/u/+7/
7v/v/+//8P/w//D/8P/w/+//7//w//D/8P/v/+3/7f/t/+3/7f/t/+3/7P/t/+3/7v/v
/+//7//u/+7/7v/u/+7/7v/u/+7/7v/u/+7/7v/u/+z/6v/q/+r/6f/n/+j/6P/n/+f/
6P/q/+v/6v/q/+r/6v/p/+n/6v/q/+n/6f/q/+r/6v/p/+n/6f/p/+n/6f/o/+f/5//o
/+j/6P/o/+j/6P/m/+b/5v/m/+b/5f/l/+b/5v/l/+X/5f/n/+f/5//n/+X/5f/l/+X/
5//n/+f/5//n/+b/5v/m/+T/5P/k/+T/5P/k/+T/5f/l/+b/5//n/+f/5//m/+b/5v/m
/+f/5f/k/+T/5P/m/+f/6f/p/+r/6//t/+//8f/z//T/9P/z//P/8f/v/+//7//x//H/
7v/t/+r/6f/n/+b/5f/k/+X/5f/k/+P/4//k/+b/5//l/+T/5P/k/+T/4//j/+T/4v/i
/+L/4v/i/+L/4v/i/+L/4v/i/+P/4//j/+P/4//j/+P/5P/j/+P/5f/o/+3/8P/1/wIA
GAAzAFUAgACuAOEAHQFYAYEBkAGFAVYBBgGwAGIABwCV/zb/Dv8B//7+CP8h/zn/Uv9q
/4L/k/+h/6z/uP/B/8r/0v/X/9v/3P/c/9//4f/h/+L/4//i/+P/4//k/+f/6P/p/+r/
6f/o/+j/5//n/+f/6f/p/+v/7P/s/+7/8P/x//H/8v/0//T/9f/3//X/9f/1//X/9//4
//j/+P/7//v/+//7//v//P/9//7///8BAAEAAgADAAQABAAFAAYABwAIAAkACgAKAA0A
DwAOAA8ADwASABYAGAAbAB0AHwAhACIAJAAmACgAKwAuADAAMwA2ADgAOwA9AEEAQwBG
AEoATQBQAFEAVABWAFcAWwBdAF4AYABiAGMAZABkAGMAYgBhAGAAXwBfAF0AXQBcAFkA
WABWAFEATABGAEMAQAA7ADcAMwAwACsAKAAiAB4AGgAWABMAEQAPAA0ADAAJAAcABQAD
AAAA/v/+//3//P/7//r/+f/7//v/+v/3//n/+v/7//v/+f/5//n/+P/6//r/+v/6//j/
+P/4//j/+P/4//j/9//3//f/9//3//n/+f/5//n/9//3//f/9//3//f/9//3//b/9v/2
//b/9P/0//T/9P/2//b/9v/3//j/+v/7//z/+v/6//n/+f/6//r/+v/5//n/+f/5//n/
+v/5//j/9v/3//f/+P/5//n/+f/4//j/+P/4//j/+P/2//b/9v/2//j/+P/4//b/+P/4
//j/9//1//b/9v/1//T/9P/1//X/9P/0//T/9P/x//H/8v/y//H/8f/y//L/8v/x//H/
8f/v/+//7//u/+7/7//x//L/8f/w/+//7v/v//D/8f/y//D/7//v//D/8P/x//H/8f/y
//L/8v/y//L/8f/v/+7/7f/v/+//7//u//D/8P/w//H/8f/w//D/8P/y//P/9f/1//X/
9f/2//f/+f/7//z//P/9//3/+//5//n/+f/7//v/+P/3//T/8//z//L/8f/w/+3/7f/s
/+v/7f/u//D/8f/v/+7/7v/u/+z/6//r/+z/7P/s/+z/7P/s/+z/7P/s/+v/6v/p/+n/
6v/r/+z/7f/v/+3/7P/r/+3/7//y//f/AAALABYAKABDAGcAjgC6AOsAIwFeAYcBkgF9
AU4BAgGwAF4AAwCV/zb/Dv8D/wD/DP8j/zn/Tv9o/4L/k/+f/6z/uv/H/9D/2P/f/+H/
4v/k/+X/5f/l/+b/5//o/+n/6f/q/+v/7P/t/+7/7P/s/+3/7f/u/+//8v/z//P/9P/0
//b/+P/5//n/+v/6//r/+//9//z/+//6//n//f/+//7//v///////////wMABAAFAAYA
BgAHAAYABgAJAAoACgALAAsACwALAAsADgAOABEAEwAUABUAFQAYABoAHAAfACEAIwAl
ACYAKAAsAC4AMQA0ADQANwA6ADwAPwBBAEUARwBKAE4AUQBUAFcAWgBcAF0AXwBhAGIA
ZABiAGMAZABkAGIAYgBiAGIAYwBjAGEAYQBbAFcAVQBSAE0ASABCAD8AOgA1ADEALQAo
ACMAIAAaABgAFAAQAA0ACwAJAAcABgADAAEA///9//z/+v/6//n/+P/3//b/9f/3//f/
9v/z//X/9v/3//f/9v/1//T/8v/0//T/9P/0//L/8v/y//L/9P/0//T/8//x//H/8f/x
//L/8//0//X/9f/1//X/9f/1//X/9f/1//b/9v/2//b/9P/0//T/9P/1//b/9//5//f/
+P/4//j/+P/4//f/9//4//j/+P/3//n/+f/5//n/+//7//v/+v/4//f/9//3//f/9//2
//b/+P/4//j/+P/2//b/9v/2//j/+P/4//b/9v/2//b/9f/z//T/9P/z//L/8v/z//P/
9P/0//T/9P/z//P/9P/0//P/8//0//T/8v/x//H/8f/z//P/8//y/+//7//w//D/8P/w
//D/8P/y//L/8v/y//L/8f/x//L/8P/v/+//7//v/+//8f/x//L/8v/y//L/8v/w/+//
7//v/+//7//v/+7/8P/w//D/8f/z//L/8v/y//L/8//1//X/9P/1//f/+f/9////AAAA
AP3//f/7//n/+//7//3//f/6//n/9v/1//P/8v/x//D/7//v/+7/7f/t/+7/8P/x//H/
8P/w//D/7v/t/+3/7v/w//D/8P/w/+7/7v/u/+7/7v/u/+7/7//v/+//7//v/+//7//u
/+v/7f/v//T/+/8CAAsAGAAsAEkAbwCaAMgA/wA5AXIBlwGiAZMBYgEUAbwAagALAJf/
OP8O/wP/AP8O/yf/Pf9S/2z/hv+b/6n/tv/A/8n/0v/a/+H/4//m/+r/6//t/+3/7v/v
/+7/7//v//D/8//0//X/9v/0//T/9f/1//f/9//5//n/+f/6//r//P/7//v/+v/6//z/
/P/9//////////////8BAAIAAgACAAMAAwADAAMAAwAEAAUABgAJAAsACwAMAA0ADgAO
AA8AEgATABQAFQAUABQAFwAZABoAGwAbAB4AIgAkACcAKQApACsALAAuADAAMgA1ADgA
PAA/AEIARABFAEcASwBNAFAAVABXAFoAWQBcAF4AXwBhAGMAZABmAGgAaQBqAGoAaABo
AGgAaABnAGcAZQBlAF8AWwBZAFYAVQBQAEoARwBAADsANwAzACwAJwAkAB4AHAAYABQA
EQALAAkABwAGAAUAAwABAP///v/8//z/+//4//f/9v/1//f/9//2//P/8f/y//P/8//x
//H/8f/w//D/8P/w//D/8P/w//D/8P/w//D/8P/v/+//7//v/+//7f/t/+3/7f/v/+//
7//v/+//7//v/+//8v/y//L/8v/w//D/8P/w//D/8P/w//H/7//w//D/8P/y//L/8f/x
//L/8v/y//H/8f/x//H/8f/x//H/8f/w//D/7//v/+//8f/x//D/8P/w//D/8P/w//D/
8P/w//D/8P/w//D/7v/s/+z/7P/r/+v/7P/s/+v/7P/s/+3/7f/q/+r/6v/q/+f/5//o
/+j/5//n/+j/6P/q/+n/6f/p/+f/5//n/+b/5//n/+j/6P/m/+b/5v/m/+j/6P/o/+j/
6P/n/+f/6P/m/+X/5f/l/+f/5//n/+f/5//n/+f/5//n/+f/5//n/+f/5v/m/+b/5P/k
/+T/5P/q/+f/5//n/+b/5v/m/+b/5v/m/+X/5f/l/+f/5//n/+b/5P/k/+T/5f/l/+T/
5P/k/+b/5//p/+n/6v/r/+3/7//v//H/8v/y//L/8//y//H/8f/x//P/8//w/+//7P/r
/+n/6P/n/+b/5f/l/+T/4//i/+L/4//j/+T/5P/l/+b/4v/h/+H/4v/k/+T/5P/k/+L/
4v/i/+L/5P/k/+T/5f/j/+P/4//j/+P/4//i/+H/4f/h/+L/6f/u//f/AAAQACUARQBu
AJwAzQAFAUABcwGUAZ8BigFSAQABqABTAOv/dP8i/wX//P7+/g//K/9E/1z/eP+N/5v/
pv+y/7v/xP/M/9P/1//a/97/3f/d/93/3v/f/97/3//f/+D/4f/i/+P/5P/m/+b/5//n
/+X/5f/n/+f/6f/q/+r/7P/s/+3/7f/u/+7/7v/v//H/8f/x//H/8f/x//L/8v/y//X/
9f/1//X/9f/2//f/+P/3//n/+f/6//v//P/8//3//P/9//7///8CAAIABQAHAAoACwAL
AA4AEAASABUAFwAXABkAGgAcAB4AIAAjACYAJgApACwALgAxADMANwA5ADwAQABDAEYA
RwBKAEwATQBNAE8AUABSAFMAVQBXAFgAWABYAFgAWABZAFkAVwBXAFQAUQBQAE4ASwBG
AEAAPQA6ADUAMQAtACYAIQAeABgAFAAQAAwACQADAAEA///+//v/+f/3//X/9P/y//L/
8f/w/+//7v/t/+v/6//q/+f/5//o/+n/6f/p/+n/6f/o/+b/5v/m/+b/6P/o/+j/6P/m
/+b/5v/l/+X/5f/l/+X/5//n/+f/5//n/+f/5//n/+X/5f/l/+X/5v/m/+b/5v/m/+b/
5v/m/+T/5P/k/+X/5//o/+j/6P/o/+j/5//n/+j/6P/o/+f/5f/l/+X/5f/l/+X/5f/k
/+X/5f/m/+f/5//n/+b/5v/m/+b/5v/m/+T/5P/k/+T/5P/k/+T/4v/k/+T/5P/j/+P/
5P/k/+P/4P/g/+H/4f/e/97/3v/e/9//3//g/+D/4f/h/+L/4v/g/9//3//f/93/3f/d
/9z/2//b/9z/3P/e/97/3v/e/9z/3P/c/9z/3P/b/9v/3P/c/9v/2//b/93/3f/d/93/
3P/b/9r/2f/a/9v/3P/d/93/3P/c/97/3v/e/97/3v/d/93/3f/d/93/3f/c/9z/3P/c
/93/3f/c/9z/3P/a/9v/3f/d/+D/4f/j/+X/6f/r/+z/7P/p/+n/5//l/+X/5f/n/+f/
5P/j/+D/3//f/97/3f/c/9v/2//a/9n/2f/a/9z/3f/d/9z/3P/c/9j/1//X/9j/2v/a
/9r/2v/Y/9j/2P/Y/9j/2P/Y/9n/2f/Z/9n/2f/b/9v/3P/Z/9v/3f/i/+f/6v/z/wIA
GAA1AF0AigC4AO0AJwFeAX0BhgFzAToB6ACUAEQA4f9v/xz//P71/vb+CP8j/zv/UP9s
/4L/kf+d/6j/sP+7/8T/zP/P/9H/1P/U/9X/1f/V/9b/1//Y/9n/2f/a/93/3v/f/+D/
4P/g/+H/4f/j/+P/5f/l/+X/5v/m/+j/6P/p/+n/6v/o/+j/6f/r/+v/6//r/+v/7//w
//D/8P/v/+//7//v//H/8v/z//T/9f/3//f/+P/7//z//P/9//7///8AAAEAAQAAAAIA
AwAHAAkACgAOAA8AEAASABMAFQAXABgAGgAcAB4AIQAkACQAJwAqACwAMQAzADcAOQA8
AEAAQwBGAEUASABKAEsATgBRAFMAVgBUAFUAVgBWAFgAWABYAFgAVQBVAFMAUwBQAE0A
TABKAEcAQgA8ADkANAAvACsAJwAkAB8AHAAWABAADAAIAAUAAQD///3//P/6//n/+P/3
//T/8v/y//H/7v/t/+z/6//s/+3/7f/r/+v/7P/t/+3/6//r/+v/6v/p/+j/5//m/+f/
6P/p/+r/6v/q/+r/6f/n/+f/5//n/+n/6f/p/+n/6//r/+v/6//p/+n/6f/p/+r/6v/q
/+r/7P/s/+z/7P/q/+r/6v/r/+n/6v/q/+r/7P/s/+v/6//s/+z/7P/r/+v/6//r/+v/
7f/t/+3/7P/s/+v/6//r/+v/6//q/+r/6v/q/+r/6v/q/+r/6v/q/+z/7P/s/+r/6v/q
/+r/6f/p/+r/6v/p/+j/6P/p/+n/5v/m/+b/5v/n/+f/6P/o/+f/5//o/+j/6v/p/+n/
6f/p/+n/6f/o/+X/5f/m/+b/6P/o/+j/6P/n/+b/5f/k/+b/5f/l/+b/5v/l/+X/5f/l
/+f/5v/k/+T/5P/k/+b/5f/l/+X/5f/l/+X/5P/k/+T/5P/l/+X/5P/k/+T/5P/l/+f/
5//q/+v/7f/v/+//8f/y//L/8f/x/+//7f/r/+v/7f/t/+3/7f/r/+v/5//m/+X/5P/l
/+X/5P/j/+L/4v/j/+P/5P/k/+X/5v/k/+P/4//k/+P/4v/h/+D/4v/i/+L/4v/g/+D/
4P/h/+L/4//k/+X/5f/j/+T/4//l/+X/6P/v//b///8MABwAMwBTAHoApgDTAAkBRAF1
AYoBgwFaARYBwABuABsAr/9G/xD/Af/8/gL/F/8t/0D/WP9y/4v/nf+o/7L/vf/G/87/
1f/Z/9r/3P/f/+H/4f/i/+P/4v/j/+P/5P/n/+j/6f/q/+r/6v/r/+v/6//r/+3/7f/v
//D/8P/y//D/8f/x//L/8P/w//H/8//2//f/+P/5//n/+v/6//r/+f/5//n/+f/9//7/
//8AAAAAAQAAAAAAAwAEAAQABQAIAAkACgALAAwADAAPABEAFAAVABUAGAAZABoAHAAd
ACEAIwAkACYAKAAqAC0AMAAwADMANgA4AD0APwBDAEUASABMAE8AUgBRAFQAVgBXAFkA
WwBcAF4AYABhAGIAYgBgAGAAYABgAGAAYQBgAGEAXQBZAFcAVABRAEwARgBDAD4AOQA1
ADEAKgAlACIAHAAZABYAEwARAAsACQAHAAYAAQD///3/+//7//r/+//7//j/9//2//X/
9//3//b/8//z//T/9f/1//P/8//z//L/8v/y//L/8v/0//T/9P/0//b/9v/2//X/8//z
//P/8//x//H/8f/x//P/8//z//P/8//z//P/8//2//b/9v/2//b/9v/2//b/9P/0//T/
9f/1//b/9v/2//b/9v/1//X/9v/2//b/9f/3//f/9//3//f/9//3//b/9v/1//X/9f/1
//X/9P/0//L/8v/y//L/8P/w//D/8P/y//L/8v/w//L/8v/y//H/8f/y//L/8f/y//L/
8//z//D/8P/w//D/7f/t/+7/7v/t/+3/7v/u//D/7//v/+//8f/x//H/8P/t/+3/7v/u
/+z/7P/s/+z/7f/u/+//8P/u/+3/7f/u//D/7//v/+//7f/t/+3/7f/t/+3/7f/t/+//
8P/v/+7/7f/s/+7/7f/t/+3/7f/t/+3/7P/u/+7/7v/v/+3/7P/s/+z/7P/t/+//7//w
//H/8//1//n/+//8//z/+//7//n/9//3//f/+f/5//j/9//0//P/8f/w/+//7v/t/+3/
7P/r/+n/6v/s/+3/7f/s/+z/7P/s/+v/6//s/+7/7v/u/+7/7P/s/+z/7P/s/+z/7P/t
/+3/7f/t/+3/7//v/+7/7f/t/+//9P/7/wAACwAYAC4ATQB1AKAA0gAHAUMBeAGXAZ4B
hwFOAfwApgBUAO//d/8i/wL//f7+/hD/Lf9H/17/ev+Q/6H/rf+2/8D/yf/Q/9j/3f/h
/+L/5P/n/+f/5//o/+n/6P/p/+n/6v/t/+7/7//w//D/8P/x//H/7//v//H/8f/z//T/
9P/2//T/9f/1//b/9v/2//f/+f/3//f/9//3//v//P/8//z//f/9//3//f8BAAIAAwAE
AAQABQAEAAQABQAGAAYABwAIAAkACgALAAoACgANAA8AEgATABMAFgAYABoAHQAfAB8A
IQAiACQAJgAoACsALgAwADMANgA4ADkAOwA/AEEARgBKAE0AUABRAFQAVgBXAFsAXQBe
AGAAXgBfAGAAYABiAGIAYgBiAGEAYQBfAF8AWQBVAFMAUABOAEoARQBDADwANwAzAC8A
KAAjACAAGgAYABQAEAANAAkABwAFAAQA///9//v/+f/6//j/+P/3//T/8//y//H/8//z
//L/7//t/+7/7//v/+3/7f/t/+z/7P/s/+z/7P/s/+z/7P/s/+7/7v/u/+3/7f/t/+3/
7f/t/w==
         </WaveFormData>
      </LeadData>
      <LeadData>
         <LeadByteCountTotal>10000</LeadByteCountTotal>
         <LeadTimeOffset>0</LeadTimeOffset>
         <LeadSampleCountTotal>5000</LeadSampleCountTotal>
         <LeadAmplitudeUnitsPerBit>4.88</LeadAmplitudeUnitsPerBit>
         <LeadAmplitudeUnits>¦ÌV</LeadAmplitudeUnits>
         <LeadHighLimit>2147483647</LeadHighLimit>
         <LeadLowLimit>268435456</LeadLowLimit>
         <LeadID>V5</LeadID>
         <LeadOffsetFirstSample>0</LeadOffsetFirstSample>
         <FirstSampleBaseline>0</FirstSampleBaseline>
         <LeadSampleSize>2</LeadSampleSize>
         <LeadOff>FALSE</LeadOff>
         <BaselineSway>FALSE</BaselineSway>
         <ExcessiveACNoise>FALSE</ExcessiveACNoise>
         <MuscleNoise>FALSE</MuscleNoise>
         <LeadDataCRC32>166435738</LeadDataCRC32>
         <WaveFormData>
AQABAAEAAQABAAEAAQABAAEAAgACAAMAAwADAAMAAwADAAEAAgABAP7/+//9//7//f//
/wkAFQAmAEQAcACfANUAHAFsAbUB8gEUAhEC5gGjAV0BDgGfACYA3f+4/5v/jv+W/6H/
rP+7/8j/0P/V/9n/3v/k/+n/7f/x//b/+P/6//j/9//3//f/+P/2//f/+P/5//j/+P/4
//f/+P/5//r/+//5//r//P/8//r/+//7//3//v/+//7//v/+////AAAAAP7//v/+////
/v////////8BAAEAAQABAAEAAQADAAUABAAEAAUABAACAAIAAgACAAQABAAGAAYABwAH
AAkADQANAAwACwAKAA0ADgAPABIAEwAXABkAGgAbAB0AHQAdAB8AIgAlACgAKAArAC8A
MQAzADYAOQA8AD8AQQBBAEMARABGAEcARwBJAEoASgBKAEoASgBKAEoASQBHAEYAQwBA
AD0AOgA2ADMALwArACUAIAAaABUAEQALAAYAAQD8//f/8f/s/+j/4//h/+D/3v/b/9r/
2f/X/9T/0v/R/8//yv/K/8r/yv/K/8r/yf/I/8b/xv/G/8f/xv/G/8b/xv/B/8H/wf/C
/8D/wP/A/7//vv++/73/uv+7/7v/vP++/77/vv++/73/vf+9/73/vf++/7z/u/+7/7r/
uf+3/7T/tf+0/7T/tf+1/7T/tP+0/7T/tP+1/7X/tP+z/7P/tP+1/7b/tv+1/7X/tf+0
/7T/sv+y/7H/sf+v/6//r/+v/7H/sf+x/7H/sf+x/7H/sf+v/6//r/+v/7D/sP+v/67/
rv+u/67/rf+t/63/rf+t/6v/q/+r/6v/qf+p/6n/qf+r/6r/qv+q/6j/qP+q/6r/qP+o
/6j/p/+k/6T/pf+l/6P/o/+k/6T/pP+k/6T/pP+i/6L/ov+j/6X/o/+j/6T/ov+g/6D/
of+f/5//n/+f/5//n/+f/6D/oP+g/6D/oP+g/6D/n/+f/5//n/+f/5//oP+g/6D/oP+h
/6P/o/+h/6L/oP+g/6D/oP+i/6H/of+h/6H/of+h/6H/o/+j/6P/pP+i/6L/ov+i/6D/
oP+h/6H/o/+k/6X/pv+o/6r/q/+r/6z/rP+s/6r/qP+q/6r/qv+q/6n/qf+o/6X/pP+j
/6L/pP+j/6L/of+j/6P/pP+k/6T/pP+k/6T/pP+k/6T/pf+n/6f/p/+n/6f/p/+n/6f/
pf+m/6b/p/+o/6n/qv+r/6v/q/+o/6X/pP+h/6H/pP+l/6X/qf+3/8z/7P8WAEUAewDA
ABABWwGWAbwBvQGWAVUBEQHIAF0A5v+X/3L/V/9G/0r/V/9i/23/fP+G/43/k/+a/6L/
p/+r/6//sv+0/7T/tP+1/7X/tf+2/7n/u/+9/7//vv++/77/vf+9/73/vf+9/73/vv/A
/8D/wv/D/8P/xf/G/8b/xv/G/8b/x//I/8j/yv/K/8r/y//O/8//z//P/8//z//P/8//
zf/N/8//0f/T/9T/1v/W/9n/2v/b/9z/3P/c/97/3v/f/9//4f/l/+f/6P/p/+r/7v/u
/+7/8P/0//n//P/+/wAAAwAEAAUACQAMAA8AEgASABUAGQAbACIAJgAqAC4AMQAzADMA
NQA0ADYANwA3ADsAPAA8ADwAPwBAAEEAQgBAAD8APwA9ADoANwA0ADAALAApACYAIQAc
ABYAEQANAAkABgADAAAA/f/3//L/7v/q/+n/6f/o/+X/5P/j/+H/3v/c/9v/2f/Z/9r/
2//c/9v/2v/Y/9b/2P/Y/9j/2f/a/9r/2v/a/9X/1f/V/9b/1//Y/9n/2f/b/9z/3P/a
/9v/2//c/97/3P/c/9z/2//b/9v/2//b/93/3P/c/93/3v/f/9//3v/d/9z/3P/d/9//
3v/e/97/4P/i/+X/5//m/+X/5f/m/+b/5v/l/+P/5P/l/+X/5v/n/+j/6P/p/+f/5//n
/+f/5f/l/+X/5f/n/+f/5//n/+j/6f/q/+v/6v/q/+n/6P/o/+j/6P/n/+j/6f/q/+v/
6v/p/+j/5//o/+n/6v/r/+v/6v/q/+r/6v/q/+z/7P/s/+z/7P/r/+v/7P/u/+//6//r
/+z/7P/q/+r/6v/q/+r/6v/q/+v/7f/r/+v/7P/s/+r/6v/r/+3/7f/s/+z/7P/s/+z/
7//v//D/8f/v/+//7//v/+7/7f/s/+z/7v/u/+7/7v/u/+7/7//v//P/9P/1//b/+v/8
//3//f/8//r/+P/0//b/+P/4//j/+P/3//f/9v/1//T/8//y//D/7//u/+3/6//r/+z/
7P/u/+7/7v/u/+r/6v/q/+v/6//r/+v/6//s/+3/7v/v/+//8P/w//H/8f/x//H/8f/x
//H/8P/t/+z/7//x//D/8f/1////DQAkAEYAcgClAOcANgGIAc0B+gEIAvEBuAFrASEB
wgBFAOL/s/+Y/4X/hP+O/5X/oP+t/7z/xv/P/9X/3P/k/+n/7//x//L/8v/y//T/9P/1
//b/+P/2//f/+P/5//r/+v/6//n//P/9//7////+//7////+/wAAAQABAAMABgAGAAYA
BgAGAAcACAAIAAYABgAGAAcACAAJAAkACQAKAAsADAANAA8ADwARABMAEQASABQAFAAX
ABgAGQAaABoAGgAcABwAHgAfACIAJwAnACgAKQAqACwALAAsAC4AMwA3ADkAOgA9AEEA
QwBFAEkATABPAFIAVgBZAF0AXwBjAGYAaQBsAHAAcwB0AHcAeQB8AH4AfwB/AIAAgACA
AIAAgACAAIAAfgB9AH0AewB3AHUAcwBwAGgAYwBeAFcAUwBOAEoARwBCAD4AOgA2ADEA
KwAmACIAHwAfACAAIAAeABwAGgAXABcAFgAWABUAEAAQABAAEAARABIAEgASABIAEgAS
ABMAEwASABEAEAAPAA8ADwAQABIAFAAWABcAFAAUABMAEAARABEAEgAUABMAFAAVABUA
FQAVABUAFQAWABQAEwATABQAFQAVABQAFAAUABUAFwAYABgAGQAaABoAGgAbABsAHAAb
ABsAHAAbABwAHAAbABwAHQAdAB4AIAAgAB8AHwAfAB8AHwAfAB0AHQAdAB0AHwAfAB8A
HwAhACEAIQAhACEAIAAeABwAHAAcABwAGwAcAB0AHgAfAB4AHQAcABsAHQAdAB0AHQAd
ABwAHAAcABwAHAAeAB4AHAAcABwAGwAaABoAGwAbABkAGQAaABoAGgAaABoAGgAcABwA
HAAdABsAGQAZABoAGgAYABgAGQAbABsAGgAaABoAGgAaABsAGwAcAB0AGwAbABsAGwAb
ABsAGwAcABwAHAAcABwAHAAcAB0AHQAfACAAIQAiACQAJgAnACcAJwAmACUAIgAkACYA
JgAmACUAIwAiACAAIAAgACAAIAAfAB0AGwAZABkAGQAaABoAHAAcABwAHAAYABgAGAAZ
ABcAFwAXABcAFwAXABcAFwAZABoAGgAbABsAGwAbABsAGQAZABgAFwAUABEAEwAUABUA
FwAfAC0ARABkAI4AvQD7AEgBmAHhARgCMgInAvQBqwFhAQ4BmQAmAOf/xP+r/6T/rv+7
/8T/0//g/+b/6//x//b//P8FAAsADwASABIAEgAUABEAEQARABIAEgATABQAFQAWABYA
FgAVABYAFwAYABkAFwAYABoAGgAYABkAGQAbABwAHAAcABwAGwAbABsAGgAcABwAHAAd
AB4AHwAfAB8AIQAhACEAIQAhACEAIwAlACMAJAAmACYAKQAqACsALAAuAC4AMAAwADEA
MQAzADcAOAA4ADgAOAA7ADwAPQBAAEMARwBJAEoATABPAFAAUQBTAFYAWQBcAF4AYQBl
AGcAawBuAHEAdAB3AHkAeQB7AH8AggCEAIUAhgCGAIUAhACEAIQAhACEAIQAgwCDAIEA
fQB7AHkAdgBwAGsAZgBfAFkAVABQAE0ASABEAEAAPAA5ADMALgAqACYAJQAlACQAIAAe
ABwAGQAYABYAFQATABMAFAAVABYAFAAUABMAEgASABIAEgATABMAEgARABAADwAPAA8A
EAAQABAAEAAPAA0ADgAOAAwACgAJAAkACgAJAAoACwALAA0ADQANAA0ADQAMAAwADQAL
AAsACgAIAAkACgAMAA8ADwAOAA4ADgAQABAAEQARAA4ADQANAA4ADwAQABAADwARABEA
EAAQABIAEgARABEAEQARABEAEQAPAA8ADwAPAA8ADwAPAA8AEQARABEAEQARABAADgAM
AAwADAAMAAsACwALAAsACwANAA0ADQANAA0ADQANAA0ACwAKAAoACgAKAAoADAAMAAwA
DAAMAAsACgAKAAsACwAHAAcACAAIAAgACAAIAAgABgAGAAYABwAHAAUABQAGAAUAAgAB
AAEAAQACAAQABAAEAAQAAwABAAAA/////////////////////wAA///+//3//P/+//7/
/////wEAAgADAAQABgAIAAkACQAHAAYABQACAAEAAgABAAAAAgABAAEAAAD///7//f/8
//r/+f/4//f/9//3//j/+P/4//j/+P/4//b/9v/2//f/9f/1//X/9f/z//P/8//z//P/
9P/0//X/8//z//P/8//1//P/8v/v/+z/6//t/+z/7f/v//X/AQAUADIAXACJAL8ABAFY
AaMB3gECAgEC2AGVAU8BAAGPABYAy/+m/4v/gP+G/5H/nP+p/7j/wv/J/8//1P/Y/93/
4f/l/+b/6P/o/+j/5f/l/+X/5v/m/+f/6P/p/+r/6v/q/+n/5//n/+f/5//p/+r/7P/s
/+r/6//r/+3/7P/s/+z/7P/q/+v/7P/s/+7/7v/u/+//7v/v/+//7//v/+//7//v//H/
8f/z//X/8//0//b/9v/2//b/9v/2//b/9v/4//j/+v/7//7/AwACAAIAAgACAAYABgAG
AAgACQANAA8AEAAQABMAFAAVABkAHAAfACIAIwAlACgAKQArAC4AMQA0ADUANwA3ADkA
OQA8AD4APwBBAEIAQgBCAEEAQAA/AD4APwA/AEAAPwA8ADkANgAyACoAJQAgABkAFQAQ
AAwACQACAP7/+v/2//P/7f/o/+T/4P/f/9//3v/a/9j/1v/T/9L/0P/P/83/yv/K/8r/
yv/I/8j/x//G/8T/xP/E/8X/w//C/8H/wP+//7//v//A/7//wP/B/8H/v//A/8D/vv+/
/7//wP/C/8D/wP/A/7//v/+//7//v/++/7z/u/+7/73/vf+8/7r/u/+6/7r/u/+7/7r/
uv+6/7r/uv+7/7v/uP+3/7f/uP+3/7j/uP+3/7n/uf+4/7j/uv+6/7n/uf+7/7v/u/+7
/7v/u/+7/7v/uf+5/7n/uf+5/7n/uf+5/7j/uP+3/7b/tv+2/7b/tf+z/7P/s/+z/7T/
tf+2/7f/uf+5/7n/uf+7/7r/uv+6/7r/uv+8/7z/vP+8/7z/u/+8/7z/vf+9/7v/u/+8
/7z/vP+8/7z/vP+6/7r/uv+7/7v/uf+5/7r/uP+2/7b/t/+3/7f/t/+3/7X/tf+1/7b/
tP+0/7T/tP+0/7T/s/+z/7P/s/+0/7b/tv+2/7b/uP+3/7f/t/+5/7n/uf+5/7n/uf+5
/7r/uv+6/7r/uv+8/7z/vf+9/7//wP/B/8L/xv/I/8n/yf/I/8b/xP/A/8D/wv/C/8L/
wv/B/8H/wP+9/7z/u/+6/7z/u/+6/7n/t/+3/7j/uP+4/7j/uP+4/7j/uP+4/7n/t/+3
/7f/t/+3/7f/t/+3/7X/tv+2/7f/tf+1/7X/tf+z/7X/tP+z/7D/sf+v/7D/r/+v/7f/
x//c//z/JgBVAI8A2gAsAXUBrAHGAbkBiAFDAf0ArAA1AMj/i/9s/1P/TP9W/2H/av9z
/4L/jP+R/5X/nv+m/6v/sf+3/7j/uP+4/7r/u/+7/7v/vP+7/7v/u/+7/73/vv+//7//
vf+9/73/vf+7/7z/vv++/7z/vf+9/7//wP/A/8D/wP/C/8P/xP/E/8T/xP/E/8X/xv/H
/8f/x//F/8X/xf/F/8X/xf/H/8n/y//M/87/zv/P/9D/0f/S/9D/0P/S/9L/0//T/9X/
2f/Y/9j/2P/Y/9z/3v/g/+T/5//r/+3/7v/w//P/9P/1//n//P///wIAAwAFAAgACQAP
ABIAFQAYAB0AHwAfACEAJQAoACoAKwAvADAAMAAwAC4ALgAuAC4ALAArACsAKQAqACkA
KAAmAB8AGwAXABEADwAKAAYAAwD///z/+f/2//P/7f/o/+T/4v/h/+H/4P/d/9z/2//Z
/9b/1P/T/9H/zv/O/87/zv/N/87/zv/O/87/zv/O/8//0P/Q/9D/0P/Q/9H/0v/U/9L/
0v/S/9H/0f/S/9L/0P/S/9H/0f/S/9P/1P/V/9X/0//T/9P/0//Q/87/zf/N/8//z//O
/8z/zP/M/83/z//Q/9D/0f/S/9X/1v/Y/9n/2P/X/9f/2P/Z/9r/2v/Z/9f/1//W/9b/
2P/Y/9f/1//Y/9n/2v/b/9v/2//b/9v/2//b/9v/2//d/93/3f/d/+D/4P/f/97/3v/e
/97/3f/d/93/3f/d/93/3f/d/93/3f/d/93/3f/b/9r/2v/a/9r/2v/c/9z/3P/c/9z/
2//a/9r/2//b/9z/3f/f/+D/3v/e/97/3v/g/+D/4P/h/+H/3//f/+D/4P/g/+D/3//g
/+L/4v/i/+L/4P/f/9//3//f/9//3//f/+H/4f/h/+L/4v/i/+L/4v/g/+D/4f/h/+D/
4P/g/+D/5P/m/+f/5//o/+j/6P/m/+j/6v/q/+r/5//l/+T/4v/k/+T/5P/k/+L/4f/g
/9//4P/h/+P/5P/i/+L/4v/i/97/3v/e/9//3//f/9//3//f/9//3//f/9z/3P/b/9v/
3v/f/+D/4f/j/+P/4v/f/97/3f/d/97/4//n/+3/+/8SADQAXgCLAMUAEAFiAa0B4AH2
AeUBtAFtASMBzABTAOb/rf+M/3X/cP98/4X/jv+d/6z/tP+5/8H/yv/S/9n/3//l/+b/
6P/o/+j/6f/p/+n/6v/s/+3/7v/v/+//8P/x//H/7//v/+//7//v//D/8v/y//L/8//z
//X/9//4//n/+v/8//3//v/+//z//P/8//3/AAABAAEAAQABAAEAAQABAAIAAwAGAAkA
CAAIAAkACAAJAAoACwAMAAwADAAOAA4ADgAPABIAFwAZABoAGwAcACAAIAAgACIAIwAn
ACkAKgAvADMANQA3ADcAOgA9AEAAQgBFAEkASwBQAFQAWABcAGEAYwBjAGUAZwBqAGwA
bQBtAG4AbgBuAGwAbABsAGwAbQBtAG4AbQBpAGcAZQBiAFsAVwBTAE0ARwBCAD4AOwA2
ADIALgAqACYAIQAdABoAGAAXABcAFgAUABIAEAANAAwACgAJAAcABgAGAAYABgAFAAYA
BgAGAAgACAAIAAkACAAIAAgACAAHAAcABwAIAAgACAAIAAcABwAIAAgABgAGAAUABQAG
AAcACAAJAAkACQAJAAkACQALAAoACgALAA0ADQAMAAoACwAKAAoACwAMAAwADQAOAA4A
DgAPAA8AEAAPAA8AEAAPABAAEAAPAA8ADwAOAA4ADwAQABAAEQAPAA8ADwAPABEAEQAR
ABEAEQARABEAEQAPAA8ADwAPABIAEgARABAADgAOAA4ADQANAA0ADQANAA0ADQANAA0A
DgAPABAAEQARABAAEAAQABIAEgAUABQAEwASABEADwAQABAAEQARAA8ADwAQABAAEAAQ
ABAAEAASABIAEgATABUAEwATABQAEgAQABAAEQATABMAEwAVABQAFgAWABYAFgAUABMA
EwATABMAEwATABMAEwATABMAFAAUABQAFAAUABYAFgAXABcAGAAYABgAGAAcAB4AHwAf
AB8AHgAdABoAGgAcABwAHAAcABsAGwAaABsAGgAZABgAGAAXABYAFQAVABUAFgAWABQA
FAAUABQAEgASABIAEwAVABUAFQAVABUAFQAVABUAFQAWABYAFwAXABcAFwAXABcAFQAU
ABEADgAPAA8AEAATABcAHwAtAEIAZACQAMEA/wBKAZoB4QEWAi4CIQLqAaEBWQECAYsA
HADh/8D/p/+i/6r/tf++/83/3P/k/+v/8//4//7/AwAJAAsADgAQABIAEgATABMAEwAU
ABIAEwAUABUAFQAWABcAFwAVABUAFQAVABUAFgAYABgAGAAZABkAGwAbABoAGQAYABoA
GwAcABwAHgAeAB4AHwAeAB8AHwAfAB8AHwAfAB8AHwAfACEAIwAjACQAJgAmACcAKAAp
ACoAKgAqACwALAAtAC0ALwAzADMANAA1ADYAOQA6ADsAPgBAAEMARABEAEYASQBKAEsA
TgBSAFYAWgBaAF0AYQBjAGUAaABrAG4AbwBxAHEAcwB1AHgAegB7AH8AgACAAIAAgACA
AIAAgAB+AH0AfQB7AHgAdQByAG4AaQBlAGEAWwBVAFAATABJAEQAQAA8ADgANAAvACsA
KAAiACEAIQAgAB4AHAAaABcAFgAUABMAEQAQABAAEAAQAA4ADgANAAwADAAMAAwADQAN
AAwACwAKAAkACQAJAAoACQAKAAsACwALAAwADAAKAAoACQAJAAoACQAKAAsACwALAAsA
CwALAAwACgAJAAkACwALAAoACAAIAAgACQALAAsACgAKAAoADAAMAA0ADQAMAAsACwAM
AA0ADgAOAA0ADQANAAwADAAOAA4ADQANAA0ADQANAA0ACwALAAsACwANAA0ADQANAA0A
DQANAA0ADgAOAA0ADAAMAAwADAALAAkACQAJAAkACwALAAsACwAKAAkACAAHAAcABgAG
AAYABAAEAAYABgAGAAYABgAFAAQABAAFAAUABQAFAAYABgAEAAQABAAEAAQABAAEAAUA
BQADAAMABAACAAAAAAABAAEAAQABAAEAAwADAAMABAADAAIAAQAAAAAAAAD/////////
//////8CAAIAAAAAAAAA/v/+//7//v/+//3//f/9//v/+//7//v/+//7//v//P/7//r/
+f/4//v//P/+//////8AAAEAAgADAAQABAADAAYABgAGAAQAAgAEAAQABAACAAEAAQAA
AP3//P/7//r//P/7//r/+f/4//f/9//2//b/9v/2//b/9v/2//b/9//3//f/9//3//b/
9f/0//P/9f/2//b/9//1//X/9f/1//X/9f/y//P/8P/r/+n/7P/t/+//8//9/wwAJgBM
AHkAqwDqADYBhQHIAfgBCQL0AbsBcwEqAc0AUADv/7z/n/+K/4r/lf+e/6n/tv/A/8f/
zf/U/9r/3f/j/+f/6P/q/+r/6v/p/+n/6f/q/+n/6f/p/+n/6v/q/+r/6f/r/+v/6//r
/+r/6v/r/+r/6v/r/+v/7f/s/+z/7P/s/+z/7f/u/+7/7v/u/+7/7//v/+//7v/t/+//
7//v/+//7f/t/+//8f/w//D/8f/w//H/8v/z//T/8v/y//T/9P/z//P/9f/5//r/+v/6
//r//v/+//7/AAACAAUABgAGAAcACQAJAAkACQAMAA8AEgATABUAGAAZAB0AIAAjACYA
KQArACsALQAuADAAMQAxADUANgA2ADYANgA2ADYANgA2ADUANQAzADIAMQAwAC4AJwAj
AB8AGQAXABIADgALAAYAAgD+//r/9f/v/+r/5v/i/+H/4f/g/97/3P/a/9f/1v/U/9P/
0f/O/87/zv/O/8z/zP/L/8r/yv/K/8r/y//K/8r/yv/K/8n/yf/J/8r/yf/K/8v/y//J
/8r/yv/I/8j/x//H/8j/yP/I/8j/x//H/8f/x//H/8j/xv/F/8X/x//H/8b/xP/E/8T/
xf/H/8X/xP/E/8T/xf/G/8j/yf/I/8f/x//I/8j/yP/H/8X/xf/F/8T/xP/C/8L/wf/B
/8P/w//D/8P/w//D/8P/w//D/8P/w//D/8H/wf/B/8H/wP/A/7//vv++/77/vv+9/73/
vf+9/73/vP+7/7r/uf+5/7n/uf+5/7n/uP+4/7j/uv+6/7z/vP+6/7r/uv+5/7b/tv+3
/7f/tf+1/7b/tv+3/7j/uf+6/7j/uP+4/7n/t/+1/7X/tv+2/7T/tP+1/7f/t/+3/7f/
tv+1/7T/tP+1/7b/t/+4/7r/uv+4/7r/uv+6/7r/vP+7/7v/u/+7/7v/u/+7/7v/u/+7
/7z/vP+8/7z/vP+8/7z/vf+9/8D/wv/E/8b/yv/M/83/zf/L/8r/yf/G/8j/yv/K/8r/
yP/H/8f/xv/H/8b/xf/E/8b/xf/E/8P/w//D/8T/xP/E/8T/xP/E/8D/wP/A/8H/w//D
/8P/w//B/8H/wf/B/7//wP/A/8H/wf/B/8H/wf/D/8X/xP+//77/vf+9/77/v//B/8v/
2f/y/xgARAB1ALMAAgFSAZcBxgHYAcEBiAFDAf8AogAlAML/j/9y/13/Xv9q/3P/fv+N
/5j/nP+j/6n/sP+4/7//xf/F/8b/xv/I/8b/x//H/8f/yP/I/8n/yv/L/83/zv/P/8//
zf/N/83/zf/P/9D/0v/S/9L/0//T/9X/1P/U/9T/1P/W/9f/2P/Y/9b/1v/W/9f/2v/b
/9v/2//Z/9n/2f/Z/9v/2//d/9//3//g/+L/4v/l/+b/5//o/+b/5v/o/+j/5f/l/+f/
6//v//D/8f/y//L/8v/y//T/9//7//3//v8AAAMABAAFAAkADAAPABIAFAAXABsAHQAf
ACIAJQAoACsALQAtAC8AMwA2ADgAOQA5ADoAOgA6ADsAPAA9AD4APQA7ADoANwA3ADUA
MwAwACkAJQAhABsAGQAUABAADQAJAAYAAwAAAPr/8//t/+j/5f/l/+b/5v/l/+T/4//h
/9z/2v/Z/9f/1v/W/9b/1v/Z/9r/2v/a/9n/2P/X/9f/2v/a/9r/2v/V/9X/1f/W/9n/
2v/b/9v/2f/a/9r/2P/Y/9f/1//Y/9v/3P/d/93/3//f/9//3//g/97/3f/d/97/3//f
/97/4P/g/+H/4//j/+L/4v/i/+L/4v/j/+P/4//j/+T/5v/l/+b/5v/l/+f/5//m/+b/
6P/o/+f/5//p/+n/6f/p/+n/6f/p/+n/6f/p/+n/6f/r/+v/6//r/+7/7v/t/+z/7P/s
/+z/6//t/+3/7f/t/+3/7f/t/+3/6//r/+v/6//p/+j/6P/o/+n/6v/t/+7/8P/w//D/
7//u/+7/7//v/+//7//w//D/8v/y//L/8v/x//D/7//v//L/8f/y//T/9P/y//L/8//z
//P/8v/y//L/8v/y//P/8//0//X/9f/1//X/9f/3//f/9//4//j/+P/4//j/+v/6//v/
+////wAAAQACAAIABAAFAAUABQAEAAMAAAD//wAA///+/wIAAwAFAAYABQAEAAMAAgAC
AAEAAAD///3//f/+//7///8AAAEAAgAAAAAAAAABAP/////////////////////9//7/
/v///wEAAwAFAAcACQAHAAQAAwAAAP3//f8AAAUACQAPABsALgBKAHIAnwDTABgBaAG3
AfYBGAIXAuwBpwFbAQ4BnwAoAN//vv+j/5b/nP+l/67/vf/M/9r/4//n/+z/9P/7////
AwAGAAYABgAIAAgACQAKAAwADAANAA4ADwAPABAAEQARABEAEQARABEAEQASABQAFAAV
ABcAGAAbABoAGgAaABoAGAAZABoAGgAcAB4AIAAjACIAIwAjACMAIwAjACMAIwAkACUA
KAArACoAKgArACoALAAuADAAMgAyADIANAA0ADUANQA3ADsAPQA+AD8AQABCAEIAQgBE
AEkATQBPAFAAUgBVAFYAVwBZAFwAXwBiAGYAaQBtAG8AdQB4AHsAfgB/AIEAgQCDAIUA
iACKAIsAjQCOAI4AjgCOAI4AjgCOAJEAkQCSAJEAjgCLAIgAhAB/AHsAdwBxAGsAZgBi
AF8AWABUAFAATABIAEMAPwA8ADgANwA3ADYAMwAwAC0AKQAqACoAKwArACYAJgAmACYA
JQAmACYAJgAkACQAJAAlACQAJAAkACQAIwAjACMAJAAlACYAJwAnACkAKgAqACgAJgAl
ACUAJgAmACYAJgAlACcAJwAnACcAJwAmACYAJwAoACkAKQAoACoAKgArAC0ALQAsACwA
LAAsACwALQAtAC0ALQAuADAALwAwADAALwAwADEAMQAyADIAMgAxADEAMQAxADEAMQAz
ADMAMwAzADEAMQAxADEALwAvAC8ALwAxADIAMgAyADIAMgAyADEAMwAzADMAMwAzADMA
MwAzADEAMQAxADEALwAuAC4ALgAuAC4AMAAwADEAMgAzADMANAA0ADUANQAxADEAMgAy
ADAAMAAwADAAMgAyADIAMwAzADEAMQAyADQAMgAyADMAMQAxADEAMQAxADEAMQAyADQA
NAAyADIAMgAyADIAMQAxADEAMwAzADMAMwAzADMAMwA0ADIAMgAyADIAMgAyADMAMwA1
ADYANwA4ADoAPAA9AD0APQA8ADsAOAA6ADwAPAA8ADwAOwA7ADoANwA2ADUANAA0ADMA
MgAxADEAMQAyADIAMAAwADAAMAAvADAAMQAzADMAMwAzADMAMgAxADAALwAxADIAMgAz
ADEAMQAxADEAMwAzADIAMQAuAC0ALQAuAC8AMwA9AE0AZgCMALgA6wApAXYBxgEJAjoC
TAI1AvoBsQFpAQwBkQAqAPn/3v/J/8j/1v/h/+z/+/8IABAAEwAZAB4AJAApAC0AMQA0
ADQANAA2ADUANQA1ADYANAA1ADYANwA3ADgAOQA5ADkAOQA5ADkAOQA6ADwAPAA8AD0A
PQA/AEAAQABAAEAAQgBDAEQARABCAEIAQgBDAEQARQBFAEUARQBFAEUARQBGAEcASgBN
AEwATABNAEwATQBOAE8AUABQAFAAUgBSAFEAUQBTAFcAVwBYAFkAWgBeAF4AXgBgAGEA
ZQBnAGgAagBtAG4AbwBvAHIAdQB4AHgAewB/AIEAgwCGAIkAjACRAJMAkwCVAJkAnACe
AJ8AnwCgAKAAoACiAKIAogCiAKIAoQChAJ8AnACZAJYAkgCOAIsAiACDAH8AegB2AHMA
bgBqAGYAYgBdAFcAUgBOAEwASwBLAEoARgBEAEIAPwA8ADoAOQA3ADQANAA0ADQAMwA0
ADQANAAzADIAMQAxADEAMAAvAC4ALQAtAC0ALgAtAC4ALwAvAC8AMAAwAC4AMAAvAC8A
MAAxAA==
         </WaveFormData>
      </LeadData>
      <LeadData>
         <LeadByteCountTotal>10000</LeadByteCountTotal>
         <LeadTimeOffset>0</LeadTimeOffset>
         <LeadSampleCountTotal>5000</LeadSampleCountTotal>
         <LeadAmplitudeUnitsPerBit>4.88</LeadAmplitudeUnitsPerBit>
         <LeadAmplitudeUnits>¦ÌV</LeadAmplitudeUnits>
         <LeadHighLimit>2147483647</LeadHighLimit>
         <LeadLowLimit>268435456</LeadLowLimit>
         <LeadID>V6</LeadID>
         <LeadOffsetFirstSample>0</LeadOffsetFirstSample>
         <FirstSampleBaseline>0</FirstSampleBaseline>
         <LeadSampleSize>2</LeadSampleSize>
         <LeadOff>FALSE</LeadOff>
         <BaselineSway>FALSE</BaselineSway>
         <ExcessiveACNoise>FALSE</ExcessiveACNoise>
         <MuscleNoise>FALSE</MuscleNoise>
         <LeadDataCRC32>4069821420</LeadDataCRC32>
         <WaveFormData>
/f/+//7//v/9//3//f/9/////////wAA///////////9//3////8//j/9f/1//T/8//z
//f//P8HABwAOQBYAH4ArwDsACcBWgF+AYsBgAFhAToBDwHHAHcAQQAhAAMA8f/q/+j/
6P/t/+//8P/w/+//8v/2//n/+f/7//3//v/+//3//P/8//z/+//7//r/+v/6//n/+P/4
//r/+f/6//v/+//6//n/+f/6//r/+v/6//r/+v/6//v/+//7//v/+//6//r/+//8//3/
/f/9//z/+//7//v/+//8//r/+//9//3//f/9//3//v/9//7//f/9//3//f///wAAAAAA
AAIAAwAEAAQAAwADAAUABwAJAAwADAAOABAAEAARABEAEwAUABUAFwAYABoAGgAdAB8A
IgAiACUAJwAqACoALAAuAC4ALwAxADMANQA0ADUANgA2ADYANQA1ADcANQA0ADMAMwAy
AC4AKgAmACMAIQAeABoAFgASAA4ADAAHAAEA/v/4//f/8//x/+7/6//o/+b/4//j/+H/
4P/g/93/2//a/9r/2P/W/9X/1f/U/9T/0//S/9P/0//S/9H/0v/S/9P/0//S/9D/zf/O
/8//zv/N/83/zf/M/8v/y//N/83/zP/M/8z/zP/M/8z/yv/K/8r/yv/M/8z/zP/M/8v/
yv/J/8j/yP/I/8j/yP/I/8j/yf/J/8f/yP/I/8j/yP/I/8j/yP/I/8j/yP/I/8j/yP/I
/8j/yf/J/8n/yf/J/8n/yf/J/8n/yf/J/8j/xv/G/8f/x//H/8f/x//H/8f/x//G/8X/
x//I/8j/x//H/8f/x//H/8X/xf/F/8X/x//H/8b/xv/G/8b/xv/G/8T/xP/E/8X/xf/F
/8X/xP/E/8T/xP/D/8P/w//D/8P/xv/G/8X/xf/D/8P/xP/E/8b/xv/F/8X/w//D/8P/
wf/D/8P/w//D/8X/xf/F/8b/xv/G/8b/xv/G/8b/xf/F/8X/xf/F/8X/xf/G/8b/xv/G
/8b/xP/E/8T/xP/E/8T/xP/E/8T/xP/E/8b/xv/G/8b/xv/G/8b/x//F/8X/xf/F/8X/
xf/F/8b/xv/I/8n/yv/L/8//z//P/9D/0P/Q/9H/z//P/9D/0P/S/9L/0v/S/9H/0P/Q
/8//0P/Q/8//z//P/8//z//O/8z/zP/M/8z/zf/M/8z/zP/N/87/zv/O/83/zf/N/83/
zf/N/83/zv/R/9H/0f/R/9P/0//P/8z/yv/H/8f/xv/F/8P/w//K/9f/7P8JACoATgB/
ALwA+QAsAVQBZQFaAT0BGgHxAK0AWwAlAAUA6f/T/8j/xv/G/8f/y//M/87/z//U/9b/
2f/b/93/3f/e/9z/2f/b/9z/3f/d/9//3v/e/97/3//e/97/4P/f/+D/4f/h/+L/4f/h
/+L/4//k/+X/5v/m/+b/5//n/+f/5//n/+b/5v/n/+j/6f/q/+v/6//r/+v/6//r/+z/
6v/r/+3/7f/v/+//7//w//H/9P/1//f/9//3//n/+v/4//j/+v/7//3//v/+/////v//
/wAAAgAFAAgACwAMAAwADQAQABIAFAAXABkAHAAdAB8AIAAiACUAKQAsADAANAA2ADgA
OAA3ADkAOwA9AD4APwBAAEAAQwBDAEQARwBFAEQAQwBDAEEAPgA7ADgANQAzADAALAAm
ACIAHgAcABkAFQAUABAADgALAAoACAAEAAIAAQD//////f/8//z/+f/3//b/9v/3//b/
9v/3//T/9P/z//L/9P/1//X/9f/1//b/+P/5//f/9v/0//b/9v/2//b/9//3//b/9f/1
//j/+f/5//r/+P/4//j/+P/2//b/9v/2//j/+P/4//j/+P/4//j/+P/4//j/+P/4//j/
+P/5//n/+v/8//3//v/8//z//P/8//r/+v/6//r/+//8//3//v////////////3//f/9
//3//f/9//3//P/+//7//////wEAAQABAAEAAQABAAAA///9//7//v/9//7///8AAAEA
AAD///7//f/+//////8AAP7//v/+//7/AAAAAAAAAQABAAEAAQAAAAIAAgACAAEA////
///////+//7//f/9//////8AAAAAAAAAAP/////////////9/wEAAQD+/wAAAAAAAAAA
AQACAAMABAADAAIAAQAAAP7//v/+////AQABAAEAAQABAAEAAQACAAIABAAFAAYABwAL
AAsACwAHAAYABQAFAAUABQAGAAYACAAIAAgACAAHAAYABgAFAAQABAADAAMAAQABAAEA
AAACAAIAAgACAAEAAAAAAAAA//8AAAAAAAABAAEAAQABAAEAAQABAAIAAwADAAMAAwAF
AAMAAQD+//z/+//7//r/9//3//3/BgAVAC4ASwBsAJgA1QAUAU0BegGSAZEBeAFRASgB
7wCbAFcAMQARAPn/7f/q/+b/6P/r//H/9v/4//n//v8AAAMABQAHAAUABgAGAAcABwAI
AAkACQAJAAgACAAIAAcABgAGAAgACQAKAAsACwAKAAkACQAKAAsADAANAA4ADgAOAA8A
DwAPAA8ADwAOAA4ADwAQABEAEgATABMAEwAVABUAFQAWABYAFwAZABkAGQAZABkAGgAa
ABwAHAAdAB0AHQAfACAAIgAiACQAJQAnACgAKAApACgAKQAqACwALQAwADMANAA4ADkA
PAA+AD8AQQBCAEQASABLAE0AUABSAFUAVwBaAFwAXgBgAGAAYwBlAGcAaQBpAGkAaQBo
AGgAZwBnAGkAaQBoAGcAZwBmAGIAXgBaAFQAUQBNAEgARgBCAD4APAA4ADMAMQAsACkA
JQAjACAAHgAcABsAGQAZABcAFgAWABUAEwASABIAEAAOAA0ADQANAA4ADgAOAA8ADwAO
AA0ADAAMAA0ADQANAAwACgAMABAAEAAQABEADwAOAA0ADQANAA0ADAAMAA4ADgAOAA4A
DgAOAA4ADgAMAAwADAAMAA0ADgAPABAADgAOAA4ADgAQABAAEQARAA8AEAAQABAAEAAQ
ABAAEAASABIAEgASABIAEgASABIAEwATABMAEwARABEAEQARABEAEQARABAAEAAQABEA
EQATABMAEwATABMAEwASABEAEAAQAA8ADQAOAA8AEAARAA8ADwAPAA8ADwAPAA4ADgAO
AA4ADgAOABAAEAAQABEAEQARABEAEAAOAA4ADgANAA0ADQANAA0ADgAOAA0ADQAPAA8A
EAAQAA8ADgAMAAsACwALAAsACQANAAsACgAMAAwADAAMAA4ADgAOAA4ADAAMAAwADAAK
AAoACgALAA0ADQANAA0ACwALAAsADAAMAA4ADwAQABEAFQAVABUAEwASABEAEQARABEA
EgASABIAEgASABIAEwASABIAEQAOAA4ADQANAAsACwALAAoADAAMAAwADAAJAAgACAAI
AAcACAAIAAgACQAJAAkACQALAAsACwAMAAsACwALAAsACwAJAAkACAAGAAEAAQACAP//
//8BAAoAFQAsAEkAaACSAMsACAFBAXQBlAGZAYYBYwE4AQkBvwBzAEUAJQALAPv/9v/y
//L/9//7//z//P///wIABAAJAAsADQANAAwADAANAAwADAAMAAsADQAMAAwADAALAAoA
CgAMAA0ADgAPAA8ADAALAAsADAANAA4ADwAQABAAEAARABEADwAPAA8ADgAQABEAEgAT
ABQAFQAVABUAFQAVABUAFgAUABUAFwAXABcAFwAXABgAGAAaABoAGwAbABsAHQAeAB4A
HgAgACEAIQAiACIAIwAmACcAKAAqACkALAAvADAAMAAxADQANgA3ADkAOgA8AD4AQQBD
AEYASABLAE0AUABSAFQAVgBWAFkAWwBdAF8AXgBfAGAAYABgAF8AXwBhAGEAYABfAF8A
XQBaAFcAVABQAE0ASQBEAEAAPAA4ADYAMgAtACsAJgAjAB8AHQAaABoAGAAXABUAEgAP
AA0ADAANAAsACgAKAAwACgAJAAkABwAIAAgACAAHAAcABgAFAAYABgAHAAcABQAEAAIA
BAAEAAQABAAFAAUABAADAAMAAQABAAAAAAACAAIAAgACAAQABAAEAAQABAAEAAQABAAC
AAIAAgACAAIAAgACAAIABAAEAAUABQAFAAYABgAGAAQABAAEAAQABAAEAAQABAAEAAQA
BAAEAAUABQAFAAUABQAFAAUABQADAAMAAwACAAIAAgADAAMABQAFAAUABQADAAMAAgAB
AAEAAgACAAEAAQABAAEAAQABAAEAAQABAAEAAQAAAAAAAAAAAAAAAAD+//7//v//////
//////7//v/+//7//f/7//v/+//7//7//v/9//3//f/9//7//v/+//7//f/9//v/+//7
//n/+f/6//z//P/8//z/+//6//n/+P/6//r/+v/6//j/+P/4//n/+f/5//n/+f/7//v/
+//8//r//P/9//7///8DAAMAAwABAAAA//////3//f/+//7//v/+//7//v/9//z//P/7
//r/+v/5//n/9//3//f/9v/2//b/9v/2//X/9P/0//T/9P/0//P/8v/x//H/8f/x//P/
8//z//T/9P/z//L/8f/z//H/8f/w/+z/6//p/+j/5//n/+n/7v/5/w4AKwBIAGwAnwDc
ABkBTAFwAX8BdgFVATABAwG9AGsANQAVAPn/5//g/97/3P/f/+X/6P/q/+n/7P/u//H/
8f/z//P/9P/y//H/7//w//H/8f/x//D/8P/w//D/8P/x//T/8v/y//L/8f/x//H/8v/0
//P/9P/1//b/9P/0//X/9f/1//X/9f/0//T/9f/2//f/9//3//b/9f/3//f/9//4//j/
+f/7//v/+f/5//n/+v/4//r/+v/7//n/+f/7//z//f/+/wEAAwAEAAQAAwADAAQABQAG
AAgACAAKAAwADAAMAA0AEAASABUAFwAYABoAGgAdAB8AIgAiACUAJwAqACoALAAuAC4A
LwAxADMANQA1ADUANQA0ADQAMwAzADUANwA2ADUANQAzADAALQAqACYAIwAfABoAFgAS
AA4ADAAKAAUAAwD+//n/9f/z//D/7v/s/+v/6f/n/+X/5P/k/+H/3//e/97/3v/c/9v/
2//Z/9r/2v/a/9v/2//a/9n/1v/W/9f/1//Z/9j/1v/Y/9n/2P/X/9f/1f/U/9P/0//V
/9X/1P/U/9L/0v/S/9L/0v/S/9L/0v/S/9L/0v/S/9D/0P/Q/9D/0P/Q/9D/0P/Q/9D/
0f/R/9H/0v/S/9L/0P/Q/9D/0P/Q/9D/0P/Q/87/zv/O/87/z//P/8//z//R/9H/0f/R
/9H/0f/R/9D/0P/Q/9H/0f/R/9H/0f/R/9H/0f/Q/8//z//Q/9D/z//O/83/zP/L/83/
zf/N/83/zf/N/8z/zP/O/87/zv/O/87/zv/O/8//zf/N/83/zP/O/87/zv/N/83/zf/N
/83/zv/O/83/zf/L/8v/zP/M/8z/zP/L/8v/zf/N/83/y//P/8//z//P/83/zf/N/87/
zv/O/87/zv/O/87/zf/N/83/zf/M/87/zv/O/87/0P/Q/9D/0P/Q/9D/0P/Q/9L/0v/S
/9P/0f/R/9H/0f/R/9H/0f/S/9T/1v/X/9j/2f/d/93/3f/Z/9j/1//X/9f/1//Y/9j/
1v/W/9b/1v/V/9T/1P/T/9T/1P/T/9P/0f/R/9H/0P/Q/9D/0P/Q/9H/0P/Q/9D/0f/S
/9L/0v/R/9H/0f/R/9H/0f/R/9L/0f/R/9H/0f/R/9H/0//S/87/y//J/8j/xf/D/8X/
0P/f//T/EQAwAFgAkQDQAAkBOgFaAWEBUAExAQwB2QCNAEEAFQD3/9v/zf/I/8b/xP/F
/8n/yv/K/83/0v/W/9f/2f/b/93/3P/a/9v/2//c/93/3f/d/9z/3P/c/9z/3P/d/+D/
4P/g/+D/3//g/9//3//g/+H/4v/j/+T/5P/k/+X/5f/n/+f/5//m/+b/5//o/+n/6P/p
/+n/6f/p/+n/6f/q/+r/6//t/+3/7//v/+//8P/y//T/9P/1//P/8//1//b/9v/2//j/
+f/5//r/+v/7////AQADAAYABQAIAAsADAAQABEAFAAWABcAGQAaABwAHgAhACMAJgAm
ACkAKwAuADAAMgA0ADQANwA5ADsAPQA8AD0APgA+AEAAPwA/AEEAPwA+AD0APQA+ADwA
OgA4ADYAMwAvACoAKAAkACAAHgAcABcAFQAQAA0ACQAHAAQAAgAAAP///f/9//v/+v/6
//j/9f/z//L/8v/w/+//7//x//L/8v/y//P/8//y//H/8P/w//H/8f/y//L/8f/0//X/
9P/z//P/8//y//H/8f/x//H/8P/w//H/8v/z//T/9P/0//T/9P/y//L/8v/y//T/9P/0
//T/9P/0//T/9P/2//b/9//3//f/+P/4//j/+P/4//j/+P/4//j/+P/4//b/9v/2//b/
9f/1//X/9f/2//f/+P/5//n/+f/5//j/+P/4//n/+f/3//f/9//3//j/+f/5//n/+f/6
//r/+f/3//f/9//3//f/9//3//f/+f/5//j/+P/4//j/+P/4//b/9v/2//f/+f/5//n/
+P/2//b/9v/1//b/9//4//n/+P/4//f/9//3//f/+P/4//j/+P/3//f/9//3//f/9//4
//j/+P/4//j/9v/2//b/9v/2//b/9v/2//j/+P/4//n/+f/5//n/+f/7//v/+//8//v/
/P/8//z//f8BAAEAAQACAAIAAgADAAEAAQACAAIAAQAAAP///v/+//7///////z//P/7
//v//f/9//3//P/6//r/+v/6//n/+P/4//j/+f/6//r/+v/5//n/+f/5//j/9//2//b/
+P/5//r/+//7//v/+f/2//T/8//v/+7/7f/v//H/+P8HAB4AOwBcAIQAuQD6ADUBZgGE
AYkBeAFTASoB9QCnAFsALwAPAPP/4//g/97/3v/h/+f/6P/o/+v/7v/0//n//f//////
/v/+//3//P/8//z/+//9//z//P/8//3//P/8//7//f/+//////8AAP////8AAP//AAAB
AAIABAAEAAUABQAFAAUABQAEAAQABQAGAAcABgAHAAcABwAHAAcABwAIAAkACwAOAA8A
DQANAA0ADgAOABAAEAARABEAEQATABQAFAAUABYAFwAbABwAHAAdAB4AHwAgACIAIwAm
ACkAKgAsAC0AMAAyADEAMwA0ADYAOAA7AD0AQABEAEcASQBMAE8AUgBVAFYAVQBXAFkA
WwBaAFsAXABcAFoAWQBZAFsAXQBcAFsAWwBZAFYAUwBQAEwASQBFAEAAPAA4ADQAMgAs
ACcAJQAgAB8AGwAZABYAFgAUABMAEQAPAA0ADAAMAAsACQAIAAgACgAIAAcABwAFAAYA
BgAGAAcABwAGAAUABAAEAAUABQAHAAYABAAGAAYABgAGAAcACQAIAAcABwAFAAUABAAE
AAYABgAGAAYABgAGAAYABgAIAAgACAAIAAgACAAIAAgABgAGAAYABgAIAAgACQAJAAkA
CgAKAAoACAAIAAgACAAKAAoACgAKAAoACgAKAAoACwALAAsACwAKAAkACAAHAAgACQAK
AAoACgAKAAsACwAJAAkACQAJAAsACwAKAAkACQAKAAoACQAHAAcABwAHAAUABQAFAAUA
BwAHAAYABgAGAAYABgAGAAcACAAJAAsACgAJAAgABgAIAAgACAAHAAUABQAFAAUABgAG
AAUABQAHAAcACAAIAAgACAAHAAcABwAHAAcABQAHAAcACQAJAAgACAAIAAgACAAGAAYA
BgAGAAYABgAGAAYABgAGAAYABwAHAAcABwAHAAcABwAHAAgABgAIAAkACgALAA8ADwAP
AA0ADAALAAsADQANAA4ADgAMAAwADAAMAAsACgAKAAkACAAIAAcABwAFAAUABQAEAAQA
BAAEAAQAAwACAAIAAgABAAIAAgACAAMAAwADAAMAAwADAAMABAADAAMAAwADAAMAAQAB
AP7//P/5//f/9v/3//X/+f8CAA8AJgBDAGQAjgDFAAQBPQFsAYwBkQF8AVUBLgH7AK8A
ZwA5ABsA///v/+r/5v/m/+v/7//y//T/9f/4//r//f///wEAAQACAAQAAwADAAQABQAF
AAMAAgACAAIAAwACAAIABAAEAAQABAADAAQAAwADAAQAAwAEAAUABgAFAAQABAADAAQA
BQAGAAYABgAHAAgACQAKAAsACwALAAkACQAJAAoACAAJAAsACwAMAA0ADgAQAA4AEAAQ
ABEAEQARABMAFAAUABQAFgAXABkAGgAaABsAHgAfACAAIgAgACIAJAAkACQAJQAoACoA
LAAvADEANAA2ADkAOwA+AD8AQQBCAEQARABGAEgASABJAEsATQBPAFAAUQBSAFIAVABT
AFMAVQBVAFQAUwBTAFIATgBKAEYARABBAD0AOAA0ADAALAAqACgAIwAhABwAGwAXABUA
EgAOAAwACwAJAAUAAwACAAIAAwABAAAAAAAAAP7//f/9//v//P/8//z/+//7//r/+f/6
//r/+//7//v/+v/4//r/+v/6//r/+//7//r/+f/5//n/+f/4//j/+P/4//j/+P/4//j/
+P/4//r/+v/6//r/+v/6//r/+v/6//r/+v/6//r/+v/7//v/+//8//z//P/8//z//P/8
//z//P/8//z//P/8//z//P/9//3//f/9//v/+//7//v//f/9//3//P/8//z//f/9//3/
/f/9//3//f/9//z/+//5//r/+v/5//n/+f/5//n/+//7//v/+//5//n/+P/4//j/+P/4
//j/+P/4//j/+f/3//f/9//2//b/9v/2//X/9v/3//j/+f/5//j/9v/1//f/9//4//j/
+P/4//f/9//1//X/9f/z//f/9//3//f/9//3//f/+P/2//b/9v/2//b/9v/1//X/9f/1
//X/9f/5//b/9v/4//j/9v/2//b/9v/0//T/9P/0//T/9P/0//T/9P/0//T/9f/z//P/
8//z//T/9f/2//j/9v/4//n/+v/5//3//f/9//z//P/8//3/+//7//z//P/6//r/+v/6
//n/+P/4//f/+P/4//f/9//2//X/9P/y//T/9P/0//T/8//y//L/8v/z//T/9P/0//H/
8f/x//H/8f/x//H/8v/z//P/8//z//H/8f/x//D/7v/p/+f/6P/n/+X/5f/q//P/AgAb
ADoAWgCHAMAA/QA0AWABewF8AWUBQgEZAd8AjwBLACcACQDx/+T/4v/g/9//4//m/+T/
5f/q/+z/7f/x//P/9f/0//T/8//y//L/8v/x/+//7v/u/+7/7//u/+7/8P/v//D/8f/x
//D/7//v//D/7//w//H/8v/y//L/8//z//P/8//z//L/9P/1//b/9//2//f/9//3//X/
9f/1//b/9v/3//n/+f/5//n/+f/6//j/+v/6//v/+f/5//v//P/8//z//v///wEAAgAC
AAMABgAHAAgACgAJAAwADwAQABAAEQAUABYAFQAXABgAGgAbAB0AHgAgACIAJQAnACoA
LAAuADAAMAAvADEAMwA1ADgAOQA6ADoAOgA5ADkAOwA7ADoAOQA5ADsAOAA1ADIAMAAt
ACkAJAAhAB4AGwAaABgAEwARAAwACQAFAAMAAAD9//r/+P/1//X/8//y//L/7//t/+z/
7P/q/+j/5//n/+b/5v/l/+T/5f/l/+T/4//j/+T/5v/n/+b/5P/h/+L/4v/i/+L/4//j
/+L/4f/h/+P/4//i/+L/5P/k/+T/5P/k/+T/5P/k/+T/5P/k/+T/5P/k/+T/5P/k/+T/
5P/k/+P/4v/i/+H/4//k/+T/5P/i/+L/4v/i/+T/5P/k/+T/5P/k/+T/5P/j/+P/4//j
/+P/4//j/+P/4//j/+P/4v/k/+T/5f/l/+T/4//i/+H/4f/h/+D/3//f/+D/4P/f/9//
3//f/9//3//f/9//3//f/9//3v/e/97/3v/e/97/3v/e/97/3//f/9//3//e/9z/3P/c
/9v/2//b/9v/2//d/97/3v/f/93/3f/e/97/3P/c/9v/2//b/9v/2//Z/9z/3f/e/9//
3v/d/9z/3P/e/97/3v/e/97/3P/c/97/3v/e/97/3P/c/9z/3P/a/9r/2v/a/9z/3P/c
/93/3//f/9//3//f/9//3//g/+D/4v/j/+T/5//r/+v/6//n/+b/5f/l/+f/5//o/+j/
5v/m/+b/5v/l/+T/5P/j/+L/4v/h/+H/4f/h/+H/4P/i/+L/4v/i/9//3v/e/97/4f/i
/+L/4v/h/+H/4f/h/+H/4f/h/+L/4//j/+P/4//l/+X/5f/i/97/3f/b/9j/1//X/9v/
5P/z/wwAKwBMAHgAswDyACsBVgFyAXMBXgE7ARQB3QCLAEMAGwD//+n/3f/a/9j/2P/d
/9//4P/i/+P/5v/q/+//8//z//H/8P/w/+//7f/u/+//7//v/+7/7v/u/+7/7v/v//L/
8f/y//P/8//0//P/8//0//X/9v/3//j/+P/4//n/+f/5//n/+f/4//j/+f/6//v//P/9
//3//f/9//3//f/+//z//f//////AAABAAIABAAGAAgACAAJAAkACQALAAwACgAKAAwA
DQAQABIAEwAVABUAFQAVABYAFwAaAB0AHgAeAB8AIgAkACcAKQAqACwALgAxADMANgA4
ADsAPQBAAEIARABGAEYASQBLAE0ATwBQAFEAUgBSAFIAUQBRAFMAUQBQAE8ATwBRAE4A
SwBIAEYAQwA/ADoAOAA0ADAALgArACcAJgAiAB0AGQAXABQAEAAOAA0ACwAKAAkACQAK
AAgABQADAAIAAAD+//3//f/+/wAAAQACAAEAAQAAAP////8AAAIAAwABAAAA/v8AAAAA
AAAAAAEAAwACAAEAAQABAAEAAAAAAAAAAAAAAAAAAAAAAAAAAAAAAAAAAAAAAAEAAgAD
AAQABAAEAAQABAAGAAYABwAHAAUABgAGAAYACAAIAAgACAAIAAgACAAIAAoACgAKAAoA
CwALAAsACwALAAsACwALAAsACwALAAoACgAKAAsACwALAAsACwALAAsACwAKAAkACQAK
AAoACQAJAAkACQAJAAkACQAJAAkABwAHAAYABgAEAAQABAAEAAUABgAHAAkABwAHAAcA
BgAIAAgACAAHAAkACQAJAAkACgAKAAkACQAIAAcABwAGAAcACAAIAAkACQAJAAkABwAJ
AAcACAAGAAYABgAGAAgACAAIAAgABgAGAAYABgAIAAgACAAJAAkACQAJAAkACQAJAAkA
CgAMAA4ADwAQABEAFQAVABUAEQAQAA8ADwANAA0ADgAOAA8AEAARABIAEQAQABAADwAM
AAwACwALAAkACQAJAAgACwAMAA0ADgANAAwADAAMAAsADAAMAAwACwALAAsACwAKAAkA
CAAIAAwADQAOAA8ADwANAA0ACgAEAP/////+/wEAAQADAAgAEwAoAEMAYgCGALUA8gAx
AWYBjAGbAY4BawFCARUB0QB9AEkAKQALAPn/8v/u/+7/7//1//r//v/9/wAABAAHAAkA
CwALAAoACgALAA0ADgAPAA8ADQAMAAwADAANAAwADAAOAA4ADgAOAA0ADQANAA4AEAAR
ABIAEwAUABIAEgATABMAEwATABMAEgATABUAFwAZABgAGQAZABkAFwAXABcAGAAZABsA
HgAfAB0AHQAdAB4AHwAiACMAJQAjACMAJQAmACgAKAAqACsALQAuAC4ALwAuAC8AMAAy
ADUAOAA7ADwAPgA/AEIARABDAEUARgBIAEwATwBRAFQAVgBZAFsAXgBgAGIAZABkAGUA
ZwBpAGsAbABtAG4AbgBuAG0AbQBvAHAAcABwAHEAbwBsAGkAZgBjAGEAXgBaAFYAUgBO
AEwARgBBAD8AOgA4ADUANAAyAC4ALAArACkAJQAjACIAIgAiACEAIQAiACIAIAAfAB8A
HQAeAB4AHgAfAB8AHgAdABwAHAAdAB0AHQAcABoAHAAeAB4AHgAfAB8AHgAdAB0AHQAd
ABwAHAAcABwAHAAcAB4AHgAeAB4AIAAgACAAIAAgACAAIAAgACIAIgAiACIAIAAgACEA
IQAfACAAIAAgACIAIgAiACIAIgAiACIAIgAkACQAJAAkACUAJQAlACUAIwAjACMAIwAl
ACUAJQAkACIAIgAjACMAIwAjACMAIwAlACUAJAAjACMAJAAkACMAJQAlACUAJQAnACcA
JwAnACYAJQAjACIAIgAiACIAIgAgACAAIAAhACIAIwAkACQAJAAkACQAIwAjACMAIwAj
ACIAIgAhACEAIwAjACQAJAAkACQAIwAjACUAJQAlACMAIwAjACMAIwAjACMAIwAkACYA
JgAkACQAJAAkACQAJAAkACQAJAAkACQAJAAmACYAJgAnACUAJQAlACUAJwAnACcAKAAm
ACgAKQAqACsALwAvAC8ALQAsACsAKwAtAC0ALgAuACwALAAsACwAKwAqACoAKQAqACoA
KQApACcAJwAnACYAJgAmACYAJgAnACYAJgAmACcAKAAoACgAJQAlACUAJQAnACcAJwAo
ACcAJwAnACcAKQApACcAJgAiACEAHwAeAB0AHQAhACwAOwBUAHMAlADAAPkANgFvAZwB
sgGzAZwBdwFQARkBxwCBAFkAPwAnABsAGAAYABoAHQAfACIAIgAlACYAKAArAC0ALwAv
AC4ALgAvAC0ALgAvAC8ALwAuAC4ALgAvAC4ALgAwAC8AMAAxADEAMgAxADEAMgAxADIA
MwA0ADQANAA1ADUANwA3ADcANgA2ADcAOAA5ADgAOQA5ADkAOQA5ADkAOgA8AD0APwA/
AD8APwA/AEAAPgBAAEAAQQBDAEMARQBGAEQARABGAEcASwBMAEwATQBOAE8AUABSAFMA
VgBZAFoAWgBbAF4AYABhAGMAZABmAGgAawBtAHAAcABzAHUAeAB6AHwAfgB+AIEAgwCF
AIcAhgCHAIgAiACKAIkAiQCLAIkAiACHAIcAiQCGAIMAgAB9AHsAeAB0AHIAbgBqAGgA
ZABfAF0AWABXAFMAUQBOAEwASgBJAEcAQwBBAEAAQABBAD8APgA+AD4APAA7ADsAOwA8
ADwAPAA8ADsAOQA3ADgAOAA5ADkAOwA6ADgAOgA7ADoAOQA5ADsAOgA5ADkAOwA7ADoA
OgA6AA==
         </WaveFormData>
      </LeadData>
   </Waveform>
</RestingECG>
