# Supplementary material for: Detection of Left Atrial Enlargement Using a Convolutional Neural Network-Enabled Electrocardiogram
Source: Front Cardiovasc Med. 2020 Dec 17;7:609976. doi: 10.3389/fcvm.2020.609976 (PMC7773668; doi:10.3389/fcvm.2020.609976)
Supplement: Supplementary file 3 [file Data_Sheet_3.ZIP › normal2/1802017425_5309_00000013.XML]

<?xml version="1.0" encoding="Windows-1252"?>
<!DOCTYPE RestingECG SYSTEM "restecg.dtd">
<RestingECG>
   <PatientDemographics>
      <PatientID>1802017425</PatientID>
      <PatientAge>70</PatientAge>
      <AgeUnits>Years</AgeUnits>
      <Gender>Female</Gender>
      <PatientLastName>chencaiqun</PatientLastName>
   </PatientDemographics>
   <TestDemographics>
      <DataType>Resting</DataType>
      <Site>1</Site>
      <AcquisitionDevice>MAC55</AcquisitionDevice>
      <Status>Unconfirmed</Status>
      <Priority>Normal</Priority>
      <AcquisitionTime>10:00:59</AcquisitionTime>
      <AcquisitionDate>03-21-2017</AcquisitionDate>
      <CartNumber>1</CartNumber>
      <AcquisitionSoftwareVersion>009C</AcquisitionSoftwareVersion>
      <XMLSourceVersion>MAC5000 v1.0</XMLSourceVersion>
   </TestDemographics>
   <RestingECGMeasurements>
      <VentricularRate>79</VentricularRate>
      <AtrialRate>79</AtrialRate>
      <PRInterval>168</PRInterval>
      <QRSDuration>76</QRSDuration>
      <QTInterval>406</QTInterval>
      <QTCorrected>465</QTCorrected>
      <PAxis>69</PAxis>
      <RAxis>58</RAxis>
      <TAxis>72</TAxis>
      <QRSCount>13</QRSCount>
      <QOnset>229</QOnset>
      <QOffset>267</QOffset>
      <POnset>145</POnset>
      <POffset>194</POffset>
      <TOffset>432</TOffset>
      <ECGSampleBase>500</ECGSampleBase>
      <ECGSampleExponent>0</ECGSampleExponent>
   </RestingECGMeasurements>
   <Diagnosis>
      <Modality>Resting</Modality>
         <StatementCount>2</StatementCount>
         <LabelText>12SL ��ϳ���</LabelText>
      <DiagnosisStatement>
         <StmtFlag>ENDSLINE</StmtFlag>
         <StmtText>�������</StmtText>
      </DiagnosisStatement>
      <DiagnosisStatement>
         <StmtFlag>ENDSLINE</StmtFlag>
         <StmtText>���� ECG</StmtText>
      </DiagnosisStatement>
   </Diagnosis>
   <Waveform>
      <WaveformType>Rhythm</WaveformType>
      <WaveformStartTime>0</WaveformStartTime>
      <NumberofLeads>8</NumberofLeads>
      <SampleType>CONTINUOUS_SAMPLES</SampleType>
      <SampleBase>500</SampleBase>
      <SampleExponent>0</SampleExponent>
      <HighPassFilter>16</HighPassFilter>
      <LowPassFilter>150</LowPassFilter>
      <ACFilter>NONE</ACFilter>
      <LeadData>
         <LeadByteCountTotal>10000</LeadByteCountTotal>
         <LeadTimeOffset>0</LeadTimeOffset>
         <LeadSampleCountTotal>5000</LeadSampleCountTotal>
         <LeadAmplitudeUnitsPerBit>4.88</LeadAmplitudeUnitsPerBit>
         <LeadAmplitudeUnits>��V</LeadAmplitudeUnits>
         <LeadHighLimit>2147483647</LeadHighLimit>
         <LeadLowLimit>268435456</LeadLowLimit>
         <LeadID>I</LeadID>
         <LeadOffsetFirstSample>0</LeadOffsetFirstSample>
         <FirstSampleBaseline>0</FirstSampleBaseline>
         <LeadSampleSize>2</LeadSampleSize>
         <LeadOff>FALSE</LeadOff>
         <BaselineSway>FALSE</BaselineSway>
         <ExcessiveACNoise>FALSE</ExcessiveACNoise>
         <MuscleNoise>FALSE</MuscleNoise>
         <LeadDataCRC32>221494489</LeadDataCRC32>
         <WaveFormData>
AAAAAAAAAAABAAIAAwAEAAQABAAEAAQABAAEAAQABAAFAAYABwAIAAYABgAGAAYACQAK
AAsADAAKAAoACgAKAAwADAAMAAwACgAKAAoACgAKAAoACgAKAAsADAANAA4ADAAMAAwA
DAAMAAwADAAMAAsACgAJAAgABgAGAAYABgAGAAYABgAGAAMAAgABAAAAAAAAAAAAAAD+
//7//v/+//z//P/8//z//v/+//7//v/9//z/+//6//z//P/8//z//P/8//z//P/6//r/
+v/6//z//P/8//z/+//6//n/+P/5//r/+//8//z//P/8//z//P/8//z//P/8//z//P/8
//z//P/8//z//v/+//7//v/+//7//v/+//z//P/8//z//f/+////AAD///7//f/8//3/
/v///wAA/v/+//7//v/+//7//v/+/wAAAAAAAAAA/v/+//7//v/+//7//v/+//7//v/+
//7//v/+//7//v8AAAAAAAAAAP///v/9//z//v/+//7//v/+//7//v/+//3//f/+////
///////////9//3//v/+/wEAAQABAAIAAwADAAMAAwAEAAUABwAKAA8ADwAOAA0ACwAL
AAsACwALAAsACwAKAAcABwAGAAUABgAEAAIAAAD+//7//v/9//3/+//7//v/+//7//v/
+//5//n/+f/4//j/+P/4//j/+P/5//r/+//5//n/+f/5//n/+f/5//r/+v/6//r/+f/5
//j/+P/5//n/+v/6//v/+//6//v//v8BAAcADgAVACAAKgA0AD0ASQBYAF4AXABTAEcA
NAAhAA4A/f/n/9v/2P/a/9z/3f/f/+L/5f/r/+7/8v/2//X/9//6//j/9//3//f/9//3
//n/+f/6//r/+v/6//r/+v/4//j/+P/4//n/+v/6//r/+P/4//j/+P/5//r/+//8//z/
/f/9//3/+//7//v/+//7//v/+//8//z/+v/6//v//P/8//z//P/9//3//f/9//z//P/8
//3//////wAAAAD///7//f/8//3//v8AAAEA//////////////////8AAAIAAwADAAQA
AgABAAEAAgACAAMAAwAEAAQABQAFAAUAAwAEAAQABAAIAAoACgAKAAkACAAHAAUABgAI
AAoACwAJAAkACQAJAAkACQAJAAkACwALAAwADAAKAAoACQAJAAsACgAKAAoACAAIAAgA
BgAGAAQABAADAAUABQAFAAQAAgABAAEAAAACAAEAAQACAAAA/v/9//3//P/8//z//P/9
//3//f/9//v/+f/4//f/+f/6//r/+v/6//r/+v/6//n/+f/5//n/+//7//v/+//6//n/
+P/2//f/+P/6//v/+//7//v/+//5//j/+P/4//v/+//7//v/+f/4//j/+f/6//v//P/9
//z//P/7//v/+v/6//n/+f/8//z//P/9//v/+//6//r//P/8//3//f/7//v/+//6//r/
+v/6//r//P/9//3//f/7//v/+v/6//3//f/9//3/+//7//v/+//5//n/+f/5//r//P/+
////+//5//r/+v/6//z//P/8//z//P/7//v//P/7//v/+//7//3//f/9//7//v//////
//8AAAEAAQABAAEAAgADAAUABgAJAAkACAAJAAkACQAJAAgABwAGAAUABQAFAAYABgAD
AAIAAAD+//r/+P/4//j/+f/5//f/9//3//f/9//3//f/9//3//f/9v/2//b/9v/0//P/
8//z//X/9f/1//X/8//z//P/8//0//T/9P/0//X/9f/0//T/9f/1//b/9v/3//f/+P/5
//j/+/8BAAgAEQAcACgAMgA9AEsAUgBUAFAATQA/AC4AHwAOAPf/4//V/9D/1P/Y/9v/
3//i/+P/5//s//D/8v/x//H/9P/2//f/9v/1//T/8//z//P/9P/0//b/9v/2//b/9P/0
//T/9P/1//b/9v/2//b/9v/2//b/9P/0//T/9P/1//f/+P/5//j/9//2//X/9//3//f/
+P/6//j/+P/5//j/+P/4//j/+//7//v/+//4//j/+P/5//v/+//8//z//P/8//z//P/6
//r/+//7//3//f/9//3/+//7//v//P/+//////8AAP7//f/9//7//v//////AAACAAMA
AwADAAMABAAEAAQABQAGAAUABAAIAAgACAAHAAUABgAHAAcACQAJAAkACQAHAAcABwAH
AAkACQAKAAoACAAIAAcABwAHAAYABgAGAAgACAAIAAYABAACAAIAAQABAAEAAQAAAAAA
//////7//f/7//r/+v/7//r/+v/7//j/+P/4//j/+f/5//n/+f/6//n/+f/5//j/+P/3
//b/9//4//n/+v/3//f/9//3//f/9//3//f/9//3//f/9v/2//b/9//3//n/+f/5//n/
9//2//b/9v/3//f/9//3//f/9v/2//f/9//3//f/9//4//j/9//3//j/+P/3//f/+P/4
//j/+f/5//n/+P/4//j/+P/5//n/+//7//v/+v/4//j/+P/4//j/+f/5//n/+//7//r/
+v/6//n/+P/3//j/+f/6//v/+f/3//f/9//4//r/+v/6//r/+P/3//f/+P/3//f/9//3
//n/+f/5//r/+P/5//n/+f/7//3//v////3//v///wEAAgAFAAUABAAEAAUABgAHAAYA
BQAEAAMABAADAAMAAgABAAAA/v/8//j/9v/2//b/9//3//X/9f/z//P/8//z//X/9f/1
//X/9P/0//T/9P/y//H/8f/x//L/8//0//X/8//z//P/8//0//T/9P/0//P/8//y//L/
9f/1//b/9v/5//n/9v/1//b/9//7/wAACQAUACAAKgA1AD8ASgBSAFQATwBFADYAJwAW
AAMA7//f/9b/1P/W/9f/3f/g/+P/5f/q/+z/7P/v//P/9P/y//X/9f/1//X/9f/z//P/
9P/0//b/9v/2//b/9P/0//T/9P/3//j/+P/4//j/+P/4//j/9//2//X/9P/2//f/9//3
//f/9//3//f/9//3//f/+P/4//b/9v/3//b/9v/2//b/+P/5//r/+//5//j/9//3//n/
+f/6//r/+v/6//r/+v/4//j/+f/5//v/+//7//v/+//7//v//P/8//3//f/+/wAA////
/wAA/v//////AAAAAAEAAQABAP//AAAAAAAAAgAEAAQABAAGAAYABgAFAAMABAAFAAUA
BgAHAAgACQAHAAcABwAHAAcABwAIAAgACAAIAAcABwAHAAYABgAGAAgACAAIAAYABQAC
AAEA//8BAAEAAQAAAPz/+//7//r//P/7//v//P/8//r/+f/5//j/+P/4//j/+f/5//n/
+f/4//f/9//3//X/9v/2//b/+P/4//j/+P/1//X/9f/1//f/9//3//f/9//3//f/9v/0
//T/9f/1//b/9//4//n/9//2//b/9v/3//f/9//3//f/9v/2//f/9//3//f/9//4//j/
9//3//b/9v/1//X/+P/4//j/+f/7//v/+v/6//j/+P/5//n/+//7//v/+v/5//j/9//2
//j/+f/5//n/+//7//r/+v/5//n/+f/5//f/9//7//z/+//6//n/+P/6//n/+f/6//v/
+//7//v/+//7//v//P/8//3//f/9//z//f/9//3///8AAAEAAwAIAAsACwAKAAgABwAG
AAUABwAHAAcABwAEAAMAAwACAAIAAgABAAAA/P/6//r/+v/3//f/9f/1//f/9//3//f/
9f/1//X/9f/0//T/9P/0//T/8//z//P/8//z//P/8//1//X/9f/1//X/9P/z//L/8v/z
//P/9P/1//X/9v/2//P/9f/2//f//P///wEABAANABYAIAAoADMAQQBQAFoAXABTAEUA
NAAlABQAAQDv/9//2P/Y/9b/1//d/+D/4f/l/+z/7v/y//f/9//0//T/9f/z//P/8//z
//X/9f/2//b/9f/0//P/8v/z//T/9f/2//f/+P/4//j/9v/2//b/9v/4//j/+P/4//b/
9//3//f/+f/5//n/+f/3//f/9//4//r/+P/4//n/+v/6//r/+v/6//n/+P/3//n/+v/7
//3/+//7//z//P/6//r/+v/6//z//P/9//3/+//7//v/+//9//3//f/+//7//////wAA
/v/9//3//v///wEAAgAEAAMAAwACAAEAAgAEAAUABgAHAAgABwAGAAgACAAIAAcACQAK
AAsACwAKAAkACAAHAAgACQAKAAsACQAJAAoACgAKAAoACQAJAAsACgAKAAoACQAIAAcA
BAAFAAQABQAFAAMAAwADAAIAAAD//////v8AAP////8AAP7//P/7//v//P/8//z//P/7
//v/+//7//r/+f/5//n/+//8//z//P/7//r/+f/4//j/+f/6//v/+//7//v/+//7//v/
+//6//z//P/9//3//P/7//r/+f/6//r/+//8//z/+//6//n/+f/4//j/+f/6//v//P/9
//3//P/6//n//P/8//v/+//8//z//P/9//v/+//6//r//P/8//3//f/7//v/+//6//v/
/P/9//7//v/////////9//3//P/8////AQABAP7//P/8//z//P/+//3//f/+////////
////////////AAACAAMAAwADAAMAAwACAAEAAgAEAAYACQAKAA0ADQAMAAkACQAJAAkA
CwALAAsACwAIAAcABwAGAAcABgAEAAIAAAD+//7//v/7//v/+f/5//v/+//7//v/+f/5
//n/+f/6//r/+v/6//r/+f/5//n/+f/5//n/+f/5//n/+f/5//j/+P/4//j/+P/5//n/
+v/5//n/+v/6//n/+//8////AAADAAcACgARABwAJgAwADsASQBYAGAAXgBVAEkAOAAp
ABgABQDx/+P/3P/c/9z/2//f/+T/5//r//L/9v/4//n/+f/6//r/+f/5//n/+f/5//v/
+//8//z/+//6//n/+P/5//r/+//8//z//P/7//r//P/8//z//P/8//z//P/8//r/+//7
//v//P/9//7////+//3//P/8//3//P/9/////v/+//7//v/9//3//f/9//3//v///wEA
AAD//////v8AAAAAAAAAAAAAAAABAAEAAQABAAEAAQADAAMAAwAEAAMAAwACAAIABAAD
AAMABAAEAAUABQAGAAQABQAFAAUABwAIAAgACAAIAAoACgAKAAwADAAMAAsADQAOAA8A
DwANAA0ADQANAA8ADwAPAA8ADgANAA0ADAAOAA4ADQANAA8ADgAOAA4ADQAMAAsACAAJ
AAgACQAJAAgABwAGAAQAAwADAAQABAACAAEAAQACAAIAAAD/////AAAAAAAAAAAAAP//
/v/9//7//f/9//3//f/+//7//v/8//z//P/8//3//f/9//3//f/9//3//f/9//3//f/8
//7//v///////v/9//z/+//8//z//f/+//7//f/8//v//f/8//z//f////////////7/
/v/9//3//v/+//3//f/+//7//v/////////+//7/AAAAAAEAAQD////////+/wAAAAAA
AAAA//////7//f/9//7/AAAAAAAAAAD///3//P/8////////////////////AAAAAAEA
AQABAAQABQAFAAUAAwAEAAUABwAKAA0ADQAMAA0ADQANAA0ADAALAAoACQAJAAkACgAK
AAgABgADAAAAAAD+//7//v/9//3/+//7//n/+f/5//n/+//7//v/+//6//r/+v/6//r/
+f/5//n/+//7//v/+//5//n/+f/5//z//P/8//z/+f/5//j/+P/5//n/+v/6/////f/8
////AAADAAcADgAZACIALAA4AEUAUwBaAF4AXABTAEUANgAjABAA+f/p/93/2P/Y/9z/
3//j/+j/6//v//T/9v/4//f/+f/4//r//f/7//v/+//7//n/+f/6//r//P/8//z//P/6
//r/+v/6//v//P/8//z//P/8//z//P/8//z//P/8//7//////////f/9//3//f//////
//8AAP7//P/8//3//v/+//7//v////////////7//v/+////AQABAAIAAgAAAAAAAAAA
AAAAAAABAAEAAQABAAEAAQABAAEAAQACAAQABQAFAAYABAADAAMABAAGAAcABwAIAAgA
CQAJAAkABwAIAAgACAAKAAwADAAMAA4ADgAOAA0ADAAMAAwACwAMAA0ADgAPAA0ADQAN
AA0ADwAPABAAEAAQABAADwAPAA0ADAAMAAwADgAOAA4ADAAKAAgACAAHAAUABQAFAAQA
BAADAAMAAgAAAP////8AAAEAAAAAAAEA///+//3//P////////////7//f/9//3//f/+
//7//v8AAAAAAAAAAP7//f/8//v//f/9//3//f/9//3//f/8//r/+v/7//v//f/9//3/
/f/7//r/+v/6//z//f/+/////f/8//z//f/9//3//f/9/wAAAAD//////v/+//3//f8A
AAAAAAABAAAA///9//z//P/8//3//f/+////AAAAAP7//P/8//7/AAD+//7//v/+//z/
+//7//z//f/9//3//f/+////AAACAAEAAQAAAP//AgADAAMAAwABAAIAAwAFAAoADQAN
AAwADQANAA0ADQAMAAsACgAJAAkACQAKAAoABwAGAAQAAgD+//z//P/8//3//f/7//v/
+f/5//n/+f/7//v/+//7//j/+P/4//j/+v/5//n/+f/5//n/+f/5//n/+f/5//n/+P/4
//j/+P/3//f/9v/2//f/9//4//j/+//7//z//f/+/wEABQAMABMAHgAqADQAPQBHAFIA
VgBUAE8AQwA0ACUADgD5/+n/2//W/9r/3P/b/93/5P/p/+v/7v/y//T/9//5//r/+P/5
//f/9//3//f/9//3//j/+P/6//r/+v/6//n/+P/3//b/+f/6//r/+v/8//z//P/8//r/
+v/6//r//P/9//3//f/8//v/+v/5//r/+//8//7//v/8//z//f/8//z//P/8//3//f/9
//3//P/8//z//f/9//3//v/+//7//v/+//7//v/+//////8BAAEAAQABAP///////wAA
AgADAAMABAAEAAMAAwAEAAIAAwADAAQABQAHAAgACQAIAAgABwAGAAYACAAIAAgACgAK
AAoACQAJAAoACwALAA0ADQANAA0ACwALAAsACwANAA0ADgAOAA4ADgANAA0ACwAKAAoA
CgAMAAwADAAKAAgABgAGAAUABQAFAAUABAAEAAMAAwACAAEA///+//7/AAD+//3//f/8
//z//P/8//3//f/9//3//P/7//v/+//7//z//P/8//z//P/8//z/+f/5//n/+f/7//v/
+//7//n/+f/5//j/+v/6//v/+//9//3//f/9//z/+v/5//j/+//7//v/+//5//j/+P/5
//n/+f/5//n//P/8//v/+//6//r/+f/5//z//P/8//3/+//7//r/+v/6//r/+//7//3/
/f/9//z//P/6//r//P/8//z//P/8//v/+//8//v/+//7//v//f/9//3//v/8//3//f/9
//7/////////AQACAAMABQAHAAkACAAGAAYABwAIAAkABwAHAAcABwAGAAUABQAEAAUA
BAACAAAA/f/6//n/+P/6//v/+v/7//j/9//2//X/9//3//f/9//4//j/+P/4//b/9f/1
//X/9//3//f/9//1//X/9f/1//b/9v/2//b/9//3//b/9v/1//X/9v/2//n/+//8//3/
/P///wEABAAJABIAHgAoADUAPwBIAFAAVABNAEMANgApABwACwD5/+f/3P/Y/9j/2f/b
/+L/5//p/+z/8P/y//P/8f/0//b/9//3//f/9//3//X/9f/2//b/9v/2//b/9v/4//j/
+P/4//f/+P/4//j/+v/6//r/+v/5//j/9//2//j/+f/5//n/+f/5//n/+f/3//f/9//4
//n/+P/5//v/+v/6//r/+v/9//3//f/9//z//P/8//3/+//7//z//P/8//z//P/8//z/
/P/9//3//f/9//3//f/9//3//f/+//z//f/9//7//////wAAAgAAAAEAAQACAAQABQAF
AAUAAwAEAAQABAAEAAYABgAGAAoACgAKAAkABwAIAAkACQALAAsACwALAAsACwALAAsA
CQAJAAoACgAMAAwACwALAAsACgAKAAoACAAIAAgABgAHAAYABwAHAAYABQAEAAIAAQAB
AAIAAgABAP///v/+/wAA/v/9//3//P/8//z//P/7//v/+//7//v/+//8//3//P/8//v/
+v/8//z//P/8//v/+//7//v/+f/5//n/+f/7//v/+//6//j/+P/5//n/+f/5//n/+f/7
//r/+v/6//n/+f/5//n/+v/6//v//f/6//n/+P/3//n/+v/6//v//P/8//v/+//6//r/
+v/7//3//f/8//z/+v/6//v/+//9//3//f/8//z//P/8//z/+v/7//v/+//9//3/AAD+
//7//v/+//z/+//7//z////////////9//3//f/+/wAAAQABAAEAAAABAAEAAQABAAIA
AwAFAAgACwALAAoACQAJAAkACQALAAsACwALAAgABwAHAAYABwAGAAQAAgAAAP7//v/+
//v/+//5//n/+f/5//n/+f/5//n/+f/5//j/+P/4//j/+v/5//n/+f/3//f/9//3//n/
+f/5//n/+P/4//j/+P/3//f/9v/2//f/9//4//j/9//3//b/+f/6//3/AQAIAA8AGgAi
ACwAMwBBAFQAXABaAFcATQA8ACsAGgAJAPf/5//g/+D/4P/f/9//5P/n/+n/7v/0//b/
+f/5//j/9v/1//f/9//3//f/9//3//j/+P/2//b/9v/2//j/+P/4//j/+f/6//r/+v/4
//j/+P/4//n/+v/7//z/+//7//r/+f/7//v/+//7//v/+//7//z//P/6//r/+//8//z/
/P/8//v/+//7//v//P/8//z//f//////AAAAAP///v/9//z//f/+/wAAAQD/////////
/////////wAAAAABAAEAAgAAAP////8AAAEAAwAEAAYABQAFAAQAAwAFAAYABgAGAAYA
CAAIAAgACAAIAAgABwAIAAoADAANAAwACwAKAAkACwALAAsACwALAAsADAAMAAoACgAJ
AAkACwAKAAoACgAKAAoACgAIAAoACAAIAAcABQAFAAUABAAAAP/////+//////8AAAIA
AAD+//3//f/+//7//v/+/////////////P/7//v/+//8//7///8AAP///v/9//z//f/9
//3//f/9//3//f/9//v/+//7//r/+//8//7////+//3//P/7//z//P/9//7//v/9//z/
+//7//r/+v/7//3//f/9//3//P/8//v/+//+//7//f/9//z//P/8//3//f/9//z//P/+
//7///////7//f/8//r//P/8//z//P/8//3//f/9//n/+//8//z//v/+//7//v/+//z/
+//7//z///////////////////8AAP7/////////AgADAAMAAwABAAIAAwAFAAgACwAL
AAoACQAJAAkACQALAAsACwALAAwACwALAAoABwAGAAQAAgACAAAAAAAAAP3//f/7//v/
+//7//v/+//7//v/+//7//j/+P/4//j/+v/5//n/+f/4//f/9v/1//f/9//3//f/+v/6
//r/+v/5//n/+P/4//n/+f/6//r/+//9//z/+//8//3/AwAMABMAHAAmAC4AOQBFAFIA
WgBcAFcATwBAAC8AHAAFAPH/4//a/9r/3P/h/+X/5v/n/+n/7P/w//L/9f/3//r//P/7
//r/+f/4//f/+f/5//r/+v/4//j/+P/4//j/+P/4//j/+//8//z//P/6//r/+v/6//z/
/P/8//z/+v/7//v/+//7//v/+//7//3//f/9//7//P/6//r/+//+//7//v/+////////
/////P/8//z//f//////AAAAAP///v/9//z//f/+/wAAAQABAAEAAQABAAAA///+//7/
//8BAAIABAACAAEAAQACAAIAAwADAAQABAAFAAUABQAFAAYABgAGAAgACgAKAAoACwAK
AAkABwAIAAoADAANAAsACwALAAsACQAJAAkACQAKAAsADQAOAAsACgAIAAcACgAKAAsA
DAAKAAoACgAIAAgABgAGAAUABwAHAAcABgACAAEAAQAAAAIAAQABAAIAAAD+//3//f/+
//7//v/+/////////////v/9//3//f/9//7//v/+//7//v/+//7/+//7//v/+//9//3/
/f/9//v/+//7//r//P/8//3//f////////////3//P/8//z////////////+//z/+//7
//v/+//7//v//v/+//3//f/8//z/+//7//7//v/+/////f/9//z//P/9//7/AAABAAAA
///+//z//P/8//z//P/+///////////////+//7//////wEAAQAAAP7//v/+//7//v/9
//3//v///////////////////wAAAgADAAMAAwACAAMAAwADAAMABAAFAAcACgANAA0A
DAALAAsACwALAA0ADQANAA0ACgAJAAkACAAJAAgABgAEAAIAAAAAAAAA/f/9//v/+//9
//3//f/9//v/+//7//v/+v/6//r/+v/7//v//P/9//z/+//6//n/+//7//v/+//8//z/
/P/8//n/+f/4//j/+//7//z//P/7//v/+v/7//7/AwAHAA4AEwAcACYALgA3AEMAVABg
AGQAYQBTAEAALQAcAAkA9//n/9z/3P/g/9//3//k/+f/6f/w//b/+v/7//v//v/+//v/
+f/5//n/+f/6//v//f/+//3//P/7//r//P/8//z//P/9//7//v/+//z//P/8//z//f/+
////AAD//////v/9////////////////////AAAAAP7//v///wIAAgACAAIAAgABAAAA
//8AAAAAAAABAAEAAQACAAIAAAAAAAAAAAACAAIAAwADAAMAAwADAAMAAwADAAMABAAG
AAcABwAIAAcABQAEAAQABgAHAAcACAAGAAcABwAHAAkACgAKAAoACgAMAAwADAAMAAwA
DAALAA0ADgAPAA8ADQANAA0ADQAPAA8ADwAPAA8ADwAQABAAEAAQAA8ADwARABAAEAAQ
AA4ADgAOAAwADgAMAAwACwAJAAkACQAIAAQAAwADAAIAAwADAAQABgAFAAIAAAD//wAA
AAAAAAAAAQABAAEAAQAAAP//////////AAAAAAAA///+//3//P/8//3//v//////////
/////f/9//3//P/+//7///////3//f/9//3//f/8//z//P///////////////v/+////
AQABAAEAAQABAAAA/v/9////AAAAAAEAAgACAAIAAwACAAEA///+/wAAAAABAAEAAQAB
AAEAAAACAAIAAgACAAAAAQABAAEAAQABAAAAAAADAAMAAwADAAEAAQABAAEA//8AAAIA
AgACAAIAAAD/////AAABAAEAAQABAAMAAwADAAQAAgADAAMAAwAFAAcACAAJAAgACAAI
AAkADgARABEAEAARABEAEQARABAADwAOAA0ADQANAA4ADgALAAoACAAGAAQAAgACAAIA
AwADAAEAAQAAAP///v/9/////////////P/8//z//P/+//3//f/9/////////////f/9
//3//f8AAAAAAAAAAP3//f/8//z//f/9//7//v8BAAEAAAABAAIAAwAJABAAFwAgACoA
NAA9AEsAXABkAGQAXwBXAEgANwAkABEA+//p/+D/3v/g/+P/5//q/+v/7//0//j/+v/7
////AAAAAAEAAAD///7//f/9//3//v/+/wAAAAAAAAAA///+//3//P/+/wAAAQACAAAA
AAAAAAAAAAAAAAAAAAACAAMAAwADAAEAAQABAAEAAgADAAQABgAGAAQABAAFAAQABAAE
AAQABwAHAAcABwAEAAQABAAFAAUABQAGAAYABgAGAAYABgAEAAQABQAFAAYABwAIAAkA
CAAHAAYABgAIAAkACQAKAAoACQAJAAoACgALAAsADAAOAA8ADwAPAA4ADgANAAwADwAS
ABMAFAAVABQAEwARABEAEgATABMAFQAVABUAFQATABMAEwATABMAEwAUABQAFgAWABUA
FQAVABQAFAAUABQAFAAUABIAEgAQABAADwAPAA8ADwAOAAwACwALAAoACAAHAAcACAAJ
AAgACAAJAAcABgAFAAQABwAHAAcABwAGAAUABQAFAAMABAAEAAQABAAEAAQABAADAAMA
AwADAAUABQAFAAUAAwADAAMAAgAEAAQABQAFAAUABQAFAAUAAwACAAIAAgAEAAUABgAH
AAUABAAEAAUAAwADAAMAAwAFAAYABgAHAAcABgAEAAMABgAGAAYABwAHAAcABgAGAAYA
BgAHAAcABwAHAAcABgAEAAQABAAEAAYABwAHAAcABQAFAAQABAAHAAcABwAHAAcACQAJ
AAYABgAGAAYABgAIAAcABwAIAAcABwAHAAcABQAFAAUABgAJAAsADAANAAsACwAKAAkA
CgAMAA4AEQASABUAFQAUABMAEwATABMAFAAVABYAFwAVABMAEgAQABAAEAAPAA4ACwAI
AAcABgAFAAUAAwADAAUABQAFAAUAAwADAAMAAwAEAAQABAAEAAQAAwADAAMAAwADAAMA
AwAFAAUABQAFAAUABAADAAIAAgADAAMABAADAAMABAAEAAEAAwAGAAcADAAPAA8AFgAf
ACYALgA6AEcAVQBiAGoAZgBfAE8AQAAxAB4ACwD7/+v/5P/m/+r/6f/r/+7/8f/1//z/
/v8AAAMABQAIAAYAAwAFAAUABQAFAAUABQAGAAYABAAEAAQABAAGAAYABgAGAAcACAAI
AAgACAAIAAgACAAIAAgACAAIAAYABwAHAAcACgALAAwADQALAAsACwAMAA4ADAAMAA0A
DQAMAAsACgAJAAkACQAJAAsADAANAA8ADgANAA0ADAAMAAwADAAMAA4ADgAPAA8ADQAN
AA0ADQAQABEAEgAUABEAEQAQABAAEgARABEAEgAUABUAFQAWABUAFQAUABMAFAAWABcA
GAAYAA==
         </WaveFormData>
      </LeadData>
      <LeadData>
         <LeadByteCountTotal>10000</LeadByteCountTotal>
         <LeadTimeOffset>0</LeadTimeOffset>
         <LeadSampleCountTotal>5000</LeadSampleCountTotal>
         <LeadAmplitudeUnitsPerBit>4.88</LeadAmplitudeUnitsPerBit>
         <LeadAmplitudeUnits>��V</LeadAmplitudeUnits>
         <LeadHighLimit>2147483647</LeadHighLimit>
         <LeadLowLimit>268435456</LeadLowLimit>
         <LeadID>II</LeadID>
         <LeadOffsetFirstSample>0</LeadOffsetFirstSample>
         <FirstSampleBaseline>0</FirstSampleBaseline>
         <LeadSampleSize>2</LeadSampleSize>
         <LeadOff>FALSE</LeadOff>
         <BaselineSway>FALSE</BaselineSway>
         <ExcessiveACNoise>FALSE</ExcessiveACNoise>
         <MuscleNoise>FALSE</MuscleNoise>
         <LeadDataCRC32>2260233634</LeadDataCRC32>
         <WaveFormData>
CAAIAAgACAAIAAgACAAIAAsADAANAA4AEAAQABAAEAARABIAEwAUABUAFgAXABgAGgAa
ABoAGgAbABwAHQAeACAAIAAgACAAIQAiACMAJAAmACYAJgAmACYAJgAmACYAJgAmACYA
JgAoACgAKAAoACUAJAAjACIAIQAgAB8AHgAaABgAFgAUABMAEgARABAADQAMAAsACgAI
AAgACAAIAAcABgAFAAQAAgACAAIAAgACAAIAAgACAAIAAgACAAIAAAAAAAAAAAACAAIA
AgACAAIAAgACAAIAAgACAAIAAgACAAIAAgACAAQABAAEAAQABAAEAAQABAAEAAQABAAE
AAQABAAEAAQABgAGAAYABgAEAAQABAAEAAYABgAGAAYABgAGAAYABgAGAAYABgAGAAYA
BgAGAAYABgAGAAYABgAEAAQABAAEAAQABAAEAAQABAAEAAQABAACAAIAAgACAAQABAAE
AAQAAgACAAIAAgACAAIAAgACAAAAAAAAAAAAAgACAAIAAgABAAAA///+/wAAAAABAAEA
AQABAAEAAwAGAAoADgAPABEAFAAVABUAFQAWABYAFgAXABwAIAAjACMAIwAiACEAHgAe
AB0AGwAXABQAEQAPAA0ADwANAAsADQALAAgABQACAP/////+//v/+f/5//j/+v/4//f/
9//1//X/9f/0//P/8//z//P/8f/w//D/8P/y//H/8f/w//L/8v/y//P/8f/x//H/8P/w
//D/8f/x//H/8P/w//D/8v/z//X/+v/+/wAAAgAGAA0AEwAeADAARwBgAG8AdwB2AHIA
ZwBbAEgAKQAEAOz/5f/l/+n/6v/q/+r/7f/x//b/9f/2//r/+//7//j/9f/1//X/9v/2
//j/+P/4//j/9f/1//X/9f/3//f/+P/4//b/9v/2//b/+P/5//n/+f/5//n/+f/6//j/
+P/4//j/+v/6//r/+v/4//j/+P/4//v/+//7//v/+//7//z//P/6//r/+//7//3//f/9
//3//f/+//7////9//3//v/+//7//v/+////AAAAAAEAAQACAAQABQAGAAUABgAGAAUA
BwAIAAoACgAKAAwADQAOAAwADQANAA8AEgAUABUAFQAVABcAGAAYABgAGQAaABoAGQAa
ABsAHAAfACAAIAAgACEAIAAfAB4AIgAiACIAIgAmACYAJgAmACQAIwAjACMAIQAhACAA
HgAcABsAGwAZABcAFAASABAAEQAOAA0ADQAKAAgABwAGAAQABAACAAEAAQABAAEAAAAA
AAAA//////z/+//7//z//f/9//3//f/9//3//f/9//v/+//7//v//f/9//3//f/9//3/
/f/9//3//f/+//7//P/6//z//P/8//z//f/9//3//f/9//3//v/+//////////////8A
AP7//v/9//3//f/9//3//f////////////////8AAAEA///////////9//3//f/9//7/
/v/+//7//P/8//z//P/9//3//f/9//3//f/9//3//P/7//v/+v/6//n/+f/5//n/+f/5
//r/+v/6//n/+f/4//j/+P/4//j/9v/2//b/9//4//n/+v/7//v//v8CAAYACQALAA4A
DwANAA0ADgAOAA4ADgASABUAFwAZABkAGAAVABQAFAATABMADwAMAAkABwAHAAkABwAD
AAMAAQD+//3/+v/3//f/9v/z//H/8f/w//D/7v/t/+//7//v/+//7P/r/+v/6//p/+n/
6P/o/+r/6v/p/+n/5v/m/+b/5v/p/+n/6f/p/+r/6v/q/+v/6v/p/+f/5v/o/+b/6f/r
/+z/8v/4//r//v8DAAkAEgAkAEEAWgBnAG8AcABqAGEAVQBEACEA+v/i/9X/1//f/+T/
5v/m/+n/5//o/+v/7v/w/+//7//u/+3/7f/t/+7/7v/w//D/8P/w/+3/7f/t/+3/7f/t
/+7/7v/u/+7/7v/u/+7/7//v/+//7//v/+//8P/w//D/8P/w//D/8P/w//D/8v/y//L/
8v/x//H/8f/x//H/8f/y//L/8v/y//P/8//z//P/8//z//H/8v/y//P/9f/1//b/9v/2
//b/9v/3//b/9v/3//f/9//4//j/+P/6//z//f/9//v//P/+//7//v8AAAEAAgAEAAUA
BQAHAAYACAAJAAkACQALAAwADAAOAA8AEAAQABEAEgATABQAFQAWABYAFgAYABgAGAAY
ABoAGgAaABoAGgAaABoAGgAcABsAGwAbABkAGQAYABYAFAATABMAEQARAA4ADAAKAAkA
BgAFAAUAAgAAAP///v/+//7//P/7//v/+//7//r/+P/4//f/9//3//f/+P/6//n/+f/5
//n/9//3//f/9//3//f/9//3//f/9//3//f/9//3//f/9//3//f/+P/4//j/9v/4//j/
9v/2//f/9//3//f/9//3//j/+P/5//n/+f/5//n/+v/4//j/9//3//n/+f/5//n/+//7
//v/+//5//n/+v/7//n/+f/5//n/+//7//v/+//6//r/+v/6//r/+v/6//r/+f/5//n/
+f/5//n/+f/5//n/+f/6//r/9v/3//f/9//4//j/+P/4//j/+P/4//j/+f/5//n/+f/5
//n//P8AAAQABwAJAAwADQANAA0ADgAOAAwADAAQABMAFgAZABoAGgAZABgAGAAXABMA
DwAMAAkABwAHAAkABwAFAAUAAwAAAP3/+v/3//f/9P/x/+//7//u/+7/7P/r/+v/6//r
/+v/7P/r/+v/6//r/+v/6v/q/+r/6v/p/+n/6P/o/+j/6P/p/+n/6f/p/+j/6P/o/+n/
6f/p/+j/6P/q/+r/6//r/+z/8P/2//j/+P/7/wMAEgAiADUAUABjAGkAbABuAGcAWQBK
AC8ACADo/9n/1//b/+L/5v/m/+X/5//q/+v/7P/w//H/8f/w//H/7//v//D/8P/w//D/
8P/w/+//7//v/+//7v/t/+3/7P/v//D/8f/y//D/8f/x//H/8f/x//H/8v/0//T/9P/0
//T/9P/0//T/8v/y//L/8v/z//P/8//z//P/8//0//T/9P/0//X/9f/1//X/9f/1//X/
9v/2//f/9f/1//b/9v/4//j/+P/5//r/+v/7//v/+//8//z//P/8//7/////////AAAC
AAIAAgAEAAUABgAGAAcABwAJAAgACgALAAsADQAPABAAEAAQABEAEgASABUAFgAXABgA
FwAYABgAGAAaABoAGgAaAB4AHgAeAB4AHgAeAB4AHgAgAB8AHwAfAB0AHQAcABoAGAAX
ABcAFQARAA4ADAAKAAsACAAHAAcABgAEAAMAAgD+//7//P/7//v/+//7//r//P/8//v/
+//4//f/9//4//n/+f/5//n/+f/5//n/+f/3//f/9//3//f/9//3//f/9//3//f/9//5
//n/+v/6//j/9v/4//j/+P/4//n/+f/5//n/+f/5//j/+P/5//n/+f/5//n/+v/6//r/
+f/5//n/+f/5//n/+f/5//n/+f/5//n/+v/7//n/+f/5//n/+f/5//n/+f/4//j/+P/4
//n/+v/7//z/+f/5//n/+f/3//f/9//3//f/9//4//j/+P/4//j/+P/2//b/9v/3//f/
9//3//f/+f/8/wAABAAFAAcACgALAAsACwAMAAwADAAMABAAEwAVABcAFwAWABcAFgAW
ABUAEQANAAoABwAFAAUABwAFAAMAAwABAP7//f/6//f/9//0//H/7//v/+7/7v/s/+v/
6f/p/+n/6f/o/+f/5//n/+n/6f/o/+j/6P/o/+f/5//m/+b/5v/m/+f/5//n/+f/5v/m
/+b/5//n/+f/5v/m/+L/5v/r/+v/7P/y//b/9v/6/wEACQASACAANwBQAGMAbQBuAGoA
YQBVAEgALQAEAOT/2f/Z/9v/3v/i/+T/4//l/+j/6f/q/+z/7f/v//D/7f/t/+3/7v/u
/+z/7P/s/+z/6//r/+v/6//t/+3/7v/u/+7/7v/u/+7/7P/t/+3/7f/v/+//7//w/+7/
7v/u/+7/7v/u/+7/7v/u/+7/7v/u/+//7//v/+//7//v//D/8P/w//D/8f/x//P/8//z
//P/8//0//T/9f/1//X/9v/2//T/9P/0//X/+P/4//n/+f/3//j/+P/4//r//P/9//3/
+//8//7//v/+/wAAAQACAAIAAwADAAUABgAIAAkACQALAA0ADgAOABAAEQASABIAEQAS
ABMAFAAXABgAGAAYABoAGgAaABoAHAAcABwAHAAeAB4AHgAeAB4AHQAdAB0AGwAbABoA
GAAVABMAEgAPAA4ADAALAAoABwAEAAMAAwAEAAIAAQAAAPz//P/6//n/9//3//f/9v/4
//j/9//3//j/9//3//j/+P/3//b/9f/0//X/9v/3//X/9f/1//X/9//3//f/9//3//f/
9//3//X/9f/2//b/9v/0//b/9v/4//j/+f/5//f/9//3//f/+P/4//n/+f/3//f/9//4
//j/+P/3//f/+f/5//n/+f/5//n/+f/5//n/+f/6//v/+v/5//j/9//5//n/+f/5//j/
+P/4//j/+P/4//j/+P/5//n/+f/5//n/+f/5//b/9v/2//b/9v/2//b/9v/3//X/9f/1
//X/+v/+/wMACAAHAAkADAANAA0ADQAOAA4ADAAMABAAEwAVABcAFwAWABUAFAAUABMA
EQANAAoABwAFAAUABwAFAAMAAwABAP7//f/6//f/9//1//H/7v/t/+7/7v/s/+v/6//r
/+v/6//q/+n/6f/p/+n/6f/o/+j/6P/o/+f/5//k/+T/5P/k/+f/5//n/+f/6P/o/+j/
6f/p/+n/6P/o/+b/6P/p/+v/7v/0//b/9v/6/wEACQAUACYAOwBSAGMAbQBwAGwAZQBb
AEgAKwACAOb/2f/Z/93/4P/i/+b/6//r/+r/6//w//L/8f/x//D/7//v/+//8P/w/+7/
7v/u/+7/7v/v//D/8f/v/+//8P/w//D/8P/w//D/8P/x//H/8f/v/+//7//w//L/8v/y
//L/8v/y//L/8v/y//L/8v/y//P/8//z//P/8//z//T/9P/0//T/9f/1//P/8//z//P/
9f/2//b/9//5//n/+v/6//j/+P/4//n/+P/4//n/+f/6//z//f/+//z//v//////AQAC
AAQABAADAAQABAAEAAUABwAIAAsACwAMAAwACwANAA8AEAAQABIAEwAUABQAFQAWABcA
GAAaABwAHQAeAB4AHgAeAB4AIAAgACAAIAAiACIAIgAiACIAIQAhACEAHQAdABwAGgAa
ABkAGQAXABMAEAAOAAwADQAKAAkACQAHAAQAAgAAAP//AAD//////f/9//3//P/8//z/
+//7//r/+f/5//r/+f/5//n/+f/5//n/+f/5//n/+f/5//n/+f/5//n/+f/5//n/+f/5
//n/+f/6//r/+P/2//j/+P/6//r/+//7//v/+//7//v/+v/6//v/+//7//v/+//8//z/
/P/7//v/+//7//v/+//7//v/+//7//v/+//8//3/+//7//v/+//7//v/+//7//z//P/8
//z/+v/6//r/+v/7//r/+v/6//r/+v/6//r/+v/7//v/+//7//v///8CAAYACgALAA0A
EAARAA8ADwAQABAAEgASABYAGQAZABsAGwAaABcAFgAWABUAEwAPAAwACQAJAAkACwAJ
AAUABQADAAAA/f/6//f/9//2//P/8f/x//D/8P/u/+3/7f/t/+3/7f/u/+3/7f/t/+3/
7f/s/+z/6v/q/+n/6f/o/+j/6P/o/+n/6f/p/+n/6P/o/+j/6f/r/+v/6v/q/+j/6P/r
/+//9P/6//z//P8CAAkAEQAcADAASQBgAGsAbwByAHAAYQBVAEAAGwD2/+T/3//f/+X/
6P/o/+r/7f/t/+r/7f/y//L/8f/x//L/8f/v/+//8P/w//D/8P/w//D/7//v/+//7//x
//H/8v/y//D/8P/w//D/8v/z//P/8//x//H/8f/y//L/8v/y//L/9P/0//T/9P/y//L/
8v/y//H/8f/x//H/8//z//T/9P/y//L/8//z//X/9f/1//X/9f/2//b/9//3//f/+P/4
//j/+P/4//n/+P/4//n/+f/6//z//f/+//3//v/+//3//v8AAAMABAAEAAYABwAIAAgA
CQAJAAsACgAMAA0ADQANAA8AEAAQABIAEwAUABQAEwAUABUAFgAXABgAGAAYABwAHAAc
ABwAHgAeAB4AHgAiACIAIgAiACAAHwAfAB8AHAAbABkAFgAUABMAEwARABEADgAMAAoA
BwAEAAMAAwACAAAA///+//7//v/8//v/+//7//v/+v/6//r/+f/5//j/9//3//j/+//7
//v/+//4//f/9v/1//f/9//3//f/9//3//f/9//3//f/9//3//f/9//4//j/+v/4//r/
+v/4//j/+f/5//n/+f/5//n/+P/4//n/+f/7//v/+//8//z//P/7//v/+//7//v/+//7
//v/+//7//r/+f/5//n//P/9//7////9//3//f/9//z//P/8//z//P/6//r/+v/6//z/
/P/8//3/+//7//v/+////wIABgAKAAsADQAQABEAEQARABIAEgASABIAFgAZABkAGwAb
ABoAGwAaABoAGQAXABMAEAANAAkACQALAAkABwAHAAUAAgD///z/+f/5//j/9f/z//P/
8v/y//D/7//t/+3/7f/t/+7/7f/t/+3/6//r/+r/6v/s/+z/6//r/+r/6v/q/+r/6//r
/+v/6//s/+z/7P/t/+v/6//q/+r/6v/s/+3/7f/0//r//P/8/wIACQARABwALABFAF4A
bQBxAHIAbgBlAFsARAAfAPz/5P/Z/93/4//m/+b/6P/r/+v/7v/x//T/9v/1//X/9P/x
/+//7//w//D/8v/y//L/8v/x//H/8f/x//H/8f/y//L/8v/y//L/8v/0//X/9f/1//X/
9f/1//b/9P/0//T/9P/y//L/8v/y//P/9P/1//b/9f/1//X/9f/1//X/9v/2//T/9P/1
//X/9//3//f/9//3//j/+P/5//f/9//4//j/+f/6//v//f/+//7///////7//v/9//z/
/f8AAAIAAwADAAQABgAGAAQABgAHAAgACAAJAAkACwAOABAAEQARABEAEwAUABQAFgAX
ABgAGAAZABoAGwAcABsAHAAcABwAHgAeAB4AHgAiACIAIgAiACIAIgAiACIAIgAhACEA
IQAhACEAIAAeABoAGQAZABcAFwAUABIAEAANAAoACQAJAAoACAAHAAYABgAGAAQAAwAD
AAMAAwACAAAAAAD//////v/9//3//v///////////////////////f/9//3//f/9//3/
/f/9/////////////////wAAAAAAAP7/AAAAAP7//v/////////////////+//7/////
/////////wAAAQACAAIAAwABAAEAAQABAAMAAwADAAMAAgABAAEAAQABAAEAAQABAAMA
AwADAAMAAgACAAIAAAAAAAAAAAAAAAAAAAABAAMAAwADAAMABQAIAAwAEAAPABEAFAAV
ABcAFwAYABgAFgAWABoAHQAhACMAIwAiACEAIAAgAB8AHQAZABYAEwATABMAFQATAA8A
DwANAAoABwAEAAEAAQAAAP3/+//7//j/+P/2//X/9//3//f/9//0//P/8//z//P/8//y
//L/8v/y//H/8f/w//D/8P/w//H/8f/x//H/8P/w//D/8f/x//H/8P/w//L/8P/v//H/
8v/4//7/AgAEAAcADwAYACoAPQBUAGkAdwB4AHYAcQBnAFgAPwAYAPb/4//f/+H/5v/u
//L/7//v//L/9f/2//j/9//1//j/+f/3//f/+P/4//b/9v/2//b/9f/1//X/9f/3//f/
+P/4//j/+P/4//j/9v/3//f/9//5//n/+f/6//j/+P/4//j/+P/4//j/+P/6//r/+v/6
//v/+//7//v/+//7//z//P/8//z//f/9//3//f/9//3//f/+//7////9//3//v/+/wAA
AAAAAAEAAAAAAAEAAQABAAIAAgACAAQABgAHAAcABQAGAAgACAAIAAoACwAMAAwADQAN
AA8ADgAQABEAEQAVABcAGAAYABgAGQAaABoAHQAeAB8AIAAhACIAIgAiACIAIgAiACIA
JgAmACYAJgAoACgAKAAoACgAJwAnACcAJwAnACYAJAAiACEAIQAfABsAGAAWABQAFQAS
ABEAEQAOAAwACwAKAAoACgAIAAcABQAFAAUABAAGAAYABQAFAAQAAwADAAQAAwADAAMA
AwABAAEAAQABAAMAAwADAAMAAwADAAMAAwABAAEAAQABAAEAAQACAAIAAgAAAAIAAgAC
AAIAAwADAAMAAwADAAMABAAEAAUABQADAAMAAwAEAAYABgAFAAUABQAFAAUABQADAAMA
AwADAAMAAwAEAAUABQAFAAUABQAHAAcABwAHAAQABAAEAAQABAAEAAQABAADAAMABAAE
AAQABAAEAAQABAAEAAUABQAFAAUABQAFAAgADAAQABMAFQAYABkAGQAZABoAGgAYABgA
HAAfACMAJQAlACQAIwAiACIAIQAfABsAGAAVABMAEwAVABMAEQARAA8ADAAJAAYAAwAD
AAIA///9//3//P/8//r/+f/5//n/+f/5//j/9//3//f/9f/1//T/9P/0//T/8//z//T/
9P/0//T/9f/1//X/9f/0//T/9P/1//P/8//y//L/8v/0//X/9//4//7/AgAGAAgAEQAZ
ACIAMABJAGAAcQB5AHwAegBvAGUAVgA5ABAA8v/l/+P/5//s/+7/8P/x//P/9v/3//b/
+v/7//v/+v/7//n/+f/6//r/+P/4//j/+P/3//f/9//3//n/+f/6//r/+v/6//r/+v/6
//v/+//7//v/+//7//z//P/8//z//P/8//z//P/8//z//P/8//z/////////////////
AAAAAP7//v////////////////8BAAIAAgADAAMAAwAEAAQABAAEAAQABQAEAAQABQAF
AAUABgAGAAYABgAIAAkACQAJAAoADAAMAAwADgAPABAAEAARABEAEwAUABYAFwAXABkA
GwAcABwAHAAdAB4AHgAfACAAIQAiACUAJgAmACYAJgAmACYAJgAqACoAKgAqACwALAAs
ACwALAArACsAKwApACkAKAAmACIAIQAhAB8AHQAaABgAFgAVABIAEQARAA4ADAALAAoA
CgAKAAgABwAFAAUABQAEAAYABgAFAAUABgAFAAUABgAGAAUABAADAAEAAQABAAEAAwAD
AAMAAwADAAMAAwADAAMAAwADAAMAAwADAAQABAAEAAIABAAEAAIAAgADAAMAAwADAAMA
AwAEAAQABQAFAAMAAwADAAQABAAEAAMAAwADAAMAAwADAAUABQAFAAUABQAFAAYABwAG
AAUABAADAAMAAwADAAMAAwAEAAUABgAEAAQABAAEAAEAAQADAAUABgAFAAQAAwACAAIA
AgACAAMAAQABAAEAAQADAAYACgAOAA8AEQAUABUAFQAVABYAFgAUABQAGAAbAB4AIQAi
ACIAIQAgACAAHwAdABkAFgATABAADwAQAA0ADQANAAsACAAFAAIA//////7/+//5//n/
+P/4//b/9f/z//P/8//z//L/8f/x//H/8//z//L/8v/w//D/7//v//D/8P/w//D/7//v
/+//7//w//D/8P/x//H/8f/w//D/7P/w//P/8f/0//r//v8AAAQACQAPABgAKAA/AFgA
bQB3AHgAeABvAGEAUAAzAAwA7v/h/+H/5f/q/+z/7v/t/+//8P/z//T/+P/3//f/9v/3
//X/9f/2//b/9v/2//b/9v/1//X/9f/1//f/9//4//j/9//2//X/9P/0//X/9f/1//f/
9//3//j/+P/4//j/+P/4//j/+P/4//b/9v/2//b/+f/5//n/+f/3//f/+P/4//r/+v/7
//v//f/9//3//f/8//z/+//7//v/+//8//z//v/+//7///8AAAAAAQABAAEAAgACAAIA
AAACAAMAAwAFAAYACAAIAAgACgALAAwADAANAA0ADwASABQAFQAVABUAFwAYABgAGAAZ
ABoAGgAdAB4AHwAgAB8AIAAgACAAJAAkACQAJAAkACQAJAAkACYAJgAmACYAKAAnACcA
JwAlACUAJAAiACAAHwAfAB0AGwAYABYAFAARAA4ADQANAA4ADAALAAoABgAGAAQAAwAE
AAUABgAGAAUABAACAAEAAgABAAEAAgADAAMAAwADAAEAAQABAAEAAQABAAEAAQD/////
/////wEAAQABAAEAAQABAAIAAgACAAAAAgACAAIAAgADAAMAAwADAAMAAwAEAAQABQAF
AAUABQAFAAYABAAEAAMAAwAFAAUABQAFAAQAAwACAAEAAwADAAQABQAHAAcABwAHAAUA
BQAFAAUABAAEAAQABAAEAAQABAAEAAMAAwADAAMAAwAFAAUABQACAAIAAgACAAIAAgAC
AAIAAwABAAEAAQABAAUACAAMABAAEQATABYAFwAXABcAGAAYABoAGgAeACEAIQAjACMA
IgAjACIAIgAhAB8AGwAYABUAEgARABIADwAOAA8ADgAMAAkABgADAAMAAAD9//v/+//8
//z/+v/5//n/+f/5//n/+P/3//f/9//3//f/9v/2//T/9P/z//P/9P/0//T/9P/1//X/
9f/1//T/9P/0//X/9f/1//T/9P/0//L/8//3//r//v8CAAYABgAHAA8AHAAuAEEAWABv
AHkAeAB4AHEAZwBYAD0AFgD4/+f/5f/p/+z/7v/y//X/9//2//f/+v/8//3/+//8//v/
+//7//z//P/+//7//v/+//v/+//7//v/+//7//z//P/8//z//P/8//z//f/9//3//f/9
//3//v/+//7//v/+//7//v/+//7//v/+//7//v///////////wEAAQACAAIAAAAAAAEA
AQABAAEAAQABAAEAAgACAAMAAwADAAQABAACAAIAAgADAAYABgAHAAcABwAIAAgACAAI
AAoACwALAA0ADgAQABAADwAQABAAEAAQABEAEQATABUAGAAaABsAGwAdAB4AHgAeAB8A
IAAgACMAJAAlACYAJQAmACYAJgAoACgAKAAoACoAKgAqACoALgAuAC4ALgAsACsAKwAr
ACsAKwAqACgAJgAlACUAIwAfABwAGgAYABgAFgAWABcAFQASABAADgAMAAwACgAJAAsA
CwALAAoACAAIAAcABwAIAAcABwAIAAcABwAHAAcABQAFAAUABQAFAAUABQAFAAUABQAF
AAUABQAFAAUABQAFAAUABgAGAAgABgAIAAgABgAGAAcABwAHAAcABwAHAAYABgAHAAcA
BwAHAAcACAAIAAgABwAHAAkACQAJAAkACwALAAsACwAKAAkACQAJAAsACwALAAsACQAJ
AAkACQAKAAoACgAKAAgACAAIAAgABQAFAAUABQAGAAcACAAJAAcABwAIAAgACgAIAAYA
BgAGAAYABgAGAAYABwAJAAkACQAJAAkADAAQABQAFwAZABwAHQAdAB0AHgAeABwAHAAg
ACMAJwApACkAKAAnACYAJgAlACMAHwAcABkAFQAVABcAFQATABMAEQAOAAwACgAIAAkA
CAAFAAMAAwACAAIAAAD//////////////P/7//v/+//7//v/+v/6//r/+v/5//n/+P/4
//j/+P/7//v/+//7//j/+P/4//n/+//7//r/+v/6//r/+f/7//z/BAAOAA4ADgATABsA
IgAyAEkAZAB3AIEAhACAAHkAbwBeAEEAHgAAAO//6//v//L/+P/8//v/+//+/wEAAAAE
AAcABwAEAAMAAwADAAQABAAEAAQABAAEAAMAAwADAAMAAwADAAQABAAEAAQABAAEAAYA
BwAHAAcABQAFAAUABgAGAAYABgAGAAYABgAGAAYACAAIAAgACAAJAAkACQAJAAkACQAK
AAoACAAIAAkACQALAAsACwALAAsADAAMAA0ADQANAA4ADgAOAA4ADgAPABAAEAARABEA
EQASABIAEgAQABIAEwATABMAFAAWABYAFgAYABkAGgAbAB0AHgAhACEAIgAiACEAIwAl
ACYAJgAoACkAKgAqACsALAAtAC4ALwAwADAAMAAyADIAMgAyADQANAA0ADQANAA0ADQA
NAA1ADUANgA3ADUANQA0ADIAMAAvAC8ALQArACgAJgAkACMAIAAfAB8AHgAcABsAGgAa
ABoAGAAXABcAFwAXABYAFgAWABUAFQASABEAEQASABEAEQARABEAEAARABIAEwATABMA
EwATABMAEwATABMAEwATABMAEwAVABUAFgAWABQAEgAUABQAFAAUABUAFQAXABcAFwAX
ABUAFAAUABMAFAAVABYAGAAWABYAFQAVABUAFQAVABUAFwAXABcAFwAZABkAGgAbABkA
GQAZABkAGAAXABYAFQAWABYAFgAWABgAGAAYABgAFQAVABUAFQAVABUAFQAVABcAFQAU
ABQAFgAWABYAFgAWABYAFgAXABcAFwAXABcAGQAcACAAJAAlACcAKgArAC0ALQAuAC4A
MAAwADQANwA3ADkAOQA4ADcANgA2ADUAMwAvACwAKQApACkAKwApACcAJwAlACIAHwAc
ABkAGQAYABUAEwATABAAEAAOAA0ADQANAA0ADQANAA0ADgAPAA0ADQAMAAwADAAMAAsA
CwAMAAwADAAMAAsACwALAAsADAAMAAwADQAPAA8ADgAOAAwADAALAA0AEAAWABwAIAAk
ACkAMQA+AE4AYwB6AI0AkQCSAJAAiQB/AGwASwAmAAoA/f///wUACgAKAAwADwARABIA
EQAUABYAGQAbABwAGQAYABcAFwAWABYAFgAWABYAFwAXABcAFwAXABcAGAAYABoAGgAa
ABoAGAAZABkAGQAZABkAGQAaABoAGgAaABoAHAAcABwAHAAcABwAHAAcAB0AHQAdAB0A
GwAbABwAHAAeAB4AHwAfAB8AHwAfAB8AHwAgACAAIQAjACMAJAAkACIAIgAiACMAIgAi
ACMAIwAlACYAJgAmACgAKgArACsAKwAsAC4ALgAuADAAMQAyADQANQA1ADcANgA4ADkA
OQA3AA==
         </WaveFormData>
      </LeadData>
      <LeadData>
         <LeadByteCountTotal>10000</LeadByteCountTotal>
         <LeadTimeOffset>0</LeadTimeOffset>
         <LeadSampleCountTotal>5000</LeadSampleCountTotal>
         <LeadAmplitudeUnitsPerBit>4.88</LeadAmplitudeUnitsPerBit>
         <LeadAmplitudeUnits>��V</LeadAmplitudeUnits>
         <LeadHighLimit>2147483647</LeadHighLimit>
         <LeadLowLimit>268435456</LeadLowLimit>
         <LeadID>V1</LeadID>
         <LeadOffsetFirstSample>0</LeadOffsetFirstSample>
         <FirstSampleBaseline>0</FirstSampleBaseline>
         <LeadSampleSize>2</LeadSampleSize>
         <LeadOff>FALSE</LeadOff>
         <BaselineSway>FALSE</BaselineSway>
         <ExcessiveACNoise>FALSE</ExcessiveACNoise>
         <MuscleNoise>FALSE</MuscleNoise>
         <LeadDataCRC32>2849978927</LeadDataCRC32>
         <WaveFormData>
DAAMAAwADAAOAA4ADgAOAAwADAAMAAwADgAOAA4ADgAOAA4ADgAOABAAEAAQABAADgAO
AA4ADgAOAA4ADgAOAA4ADgAOAA4ADAAMAAwADAAKAAoACgAKAAgACAAIAAgABgAGAAYA
BgAEAAQABAAEAAIAAgACAAIAAAAAAAAAAAAAAAAAAAAAAAAAAAAAAAAAAAAAAAAAAAD+
//7//v/+/wAAAAAAAAAAAAAAAAAAAAAAAAAAAAAAAAAAAAAAAAAAAAAAAAAAAAAAAAAA
AAAAAAAAAAAAAAAAAAAAAAAAAAAAAAAAAAAAAAAAAAAAAAAAAAAAAAAAAAACAAIAAgAC
AAAAAAAAAAAAAAAAAAAAAAAAAAAAAAAAAAAAAAAAAAAAAAAAAAAAAAD+//7//v/+/wAA
AAAAAAAAAAAAAAAAAAAAAAAAAAAAAAAAAAAAAAAAAAAAAAAAAAAAAAAAAAAAAAAAAAAA
AAAAAAAAAAAAAAACAAIAAgACAAAAAAAAAAAAAgACAAIAAgAAAAAAAAAAAAIAAgACAAIA
AgACAAEAAQACAAQABgAHAAgACAAIAAYABQAFAAQAAwABAP///v/9//z/+v/6//v/+//4
//f/9//3//f/9v/2//b/+P/5//r/+v/7//z//////wAAAAAAAP//////////AQABAAEA
AQABAAEAAQABAAEAAQACAAIAAgACAAMAAwABAAEAAQABAAMAAwADAAMAAwADAAQABAAE
AAQABAAEAAQABAAEAAQABAAEAAUABQAEAAQABAAAAPn/8//t/+P/2P/M/8X/vv+1/6j/
nf+W/5L/lP+f/63/uv/A/8b/0P/X/97/5f/s//L/+P/9/wEAAwAHAAoACwAKAAsADAAM
AA0ADQANAA4ADgAOAA4ADgAOAA8ADwAPAA8ADwAPAA8ADwAPAA8ADwAPAA8ADwAPAA8A
DwAPAA8ADQANAA0ADQAPAA8ADwAPAA8ADwAPAA8ADwAPAA8ADwAPAA8ADwAPAA8ADwAP
AA8ADwAPAA8ADwAPAA8ADwAQABAAEAAPAA8ADwAPAA8ADwAPAA8AEAAQABEAEQARABEA
EQARABEAEQARABIAEgASABQAFAAUABQAEgASABIAEgASABIAEwATABMAEwASABIAFAAU
ABQAEwARABAAEAAQABEAEQAQABAADgAOAA4ADQANAAwADAAMAAkACQAIAAgABwAGAAUA
BQAFAAUABQAEAAYABgAGAAYABAAEAAQABAAFAAUABQAFAAUABQAFAAUABQAFAAUABQAF
AAUABQAFAAUABQAFAAUABQAFAAUABQAFAAUABQAFAAUABQAFAAUABQAFAAUABQADAAQA
BAAEAAQABAAEAAQABAAEAAQABAAEAAMAAwAEAAQAAwADAAQAAgACAAIAAgACAAIAAgAC
AAIAAgABAAEAAQABAAEAAQADAAMAAwADAAMAAwADAAMAAwADAAMAAwACAAIAAgACAAIA
AgACAAIAAgACAAIAAgADAAMAAwADAAMAAgACAAMAAwACAAIAAgABAAEAAQABAAEAAQAB
AAEAAQABAAMAAwACAAIAAgACAAIAAgACAAIAAgACAAIAAgABAAMABAAGAAgABwAIAAgA
CAAIAAcABwAGAAMAAQD///7////+//z//P/9//3/+v/5//n/+f/5//j/9v/2//j/+f/6
//r/+//8//////8AAAAAAAABAAEAAQABAAEAAQABAAEAAQABAAEA////////AAACAAIA
AgADAAMAAwADAAMAAwADAAMAAwADAAMAAwAEAAQABAAEAAQABAAEAAQABAAEAAYABAAF
AAUAAgACAAIAAAD5//P/7f/j/9j/zv/J/8D/t/+u/6P/mv+W/5j/o/+x/77/xP/I/87/
1f/e/+X/7P/0//r//f///wMABwAKAAsACgALAAwADAANAA0ADQAOAA4ADgAOAA4ADgAP
AA8ADwAPAA8ADwAPAA8ADwAPAA8ADwAPAA8ADwAPAA8ADwAPAA8ADwAPAA8ADwAPAA8A
DwAPAA8ADwAPAA0ADQANAA0ADwAPAA8ADwAPAA8ADwAPAA8ADwAPAA8ADwAPAA8AEAAO
AA4ADQANAA8ADwAPAA8ADQANAA4ADgAPAA8ADwAPABEAEQARABEADwAQABAAEAAQABAA
EAAQABAAEAAQABAAEAAQABEAEQAPAA8ADgAOAA4ADgAOAA0ADQAMAAwADAANAA0ADAAM
AAwADAAMAAsACQAIAAgACAAFAAUABAAEAAUABAADAAMAAQABAAEAAAAAAAAAAAAAAAAA
AAAAAAAAAQABAAEAAQD/////////////////////AQABAAEAAQD//////////wEAAQAB
AAEAAQABAAEAAQD//////////wEAAQABAAEAAQACAAIAAgACAAIAAgACAAIAAgACAAIA
AgABAAEAAgACAAEAAQACAAIAAgACAAIAAgACAAIAAgACAAIAAQABAAEAAQABAAEAAQAB
AAEAAQD//////////wEAAQABAAEAAAAAAAAAAAAAAAAAAAAAAAAAAAAAAAAA////////
//8BAAAAAAABAAEAAAAAAAAA////////AQAAAP7//v/+//7//v/+//7//v8AAAAAAAD/
////AAACAAQABQAGAAYABgAEAAMAAwACAAEA///9//z/+//6//j/+P/3//f/9P/z//P/
8//z//L/9P/0//b/9//4//j/+f/6//3//f/+//7//v/////////9//3//f/9//7///8A
AAEA////////AAAAAAAAAAABAAEAAQABAAEAAQABAAEAAQABAAEAAQACAAIAAgACAAIA
AgACAAIAAgACAAQABAADAAMAAgACAAQAAgD7//P/7f/l/9r/zv/H/8D/tf+o/53/lP+O
/4z/lf+j/7D/uv/A/8j/z//U/93/5v/u//T/+f/9////AwAGAAcABgAHAAgACAALAAsA
CwAMAAwADAAMAAwADAANAA0ADQANAA0ADQANAA0ADQANAA0ADQANAA0ADQANAA0ADQAN
AA0ADQANAA0ADQANAA0ADQANAA0ADQANAAsACwALAAsACwALAAsACwANAA0ADQANAA0A
DQANAA0ADQANAA0ADgAOAA4ADQANAA0ADQANAA0ADwAPABAAEAAPAA8ADwAPAA8ADwAP
AA8ADwAQABAAEAASABIAEgASABIAEgASABIAEgASABMAEwARABEAEAAQABAAEAAQAA8A
EQAQABAAEAAPAA8ADgAOAA4ADgAOAA0ACwAKAAoACgAJAAkACAAIAAcABgAFAAUABQAF
AAUABAAEAAQABAAEAAIAAgACAAIAAwADAAMAAwABAAEAAQABAAEAAQABAAEAAQABAAEA
AQABAAEAAQABAAEAAQABAAEAAQABAAEAAQABAAEAAQABAAEAAQABAAEAAQACAAIAAgAC
AAIAAgACAAQABAAEAAQAAgABAAEAAgAEAAMAAwAEAAIAAgACAAIAAgACAAIAAgAEAAQA
AwADAAEAAQABAAEAAQABAAEAAQABAAEAAQABAAEAAQABAAEAAAAAAAAAAAACAAIAAgAC
AAAAAAAAAAAAAQABAAEAAQABAAAAAAABAAEAAgACAAIAAAAAAAAAAAAAAAAAAAAAAAAA
AAAAAP//AQACAAQABgAJAAoACgAKAAYABQAFAAQAAwABAP///v/7//r/+P/4//n/+f/2
//X/9f/1//X/9P/0//T/9v/3//j/+P/5//r//f/9//7//v/+////////////////////
//////////8BAAEAAQACAAIAAgACAAMAAQABAAEAAQABAAEAAQABAAMAAwADAAQABAAE
AAQABAAEAAQABAAEAAQAAgACAAUABQAEAAYABgACAPv/8//r/+X/2v/Q/8f/wP+1/6r/
n/+U/4z/jP+X/6X/tP++/8L/yv/T/9r/4f/q//L/+P/9/wEAAwAFAAgACQAKAAsADAAM
AA0ADQANAA4ADgAOAA4ADgAOAA8ADwAPAA0ADQANAA0ADwAPAA8ADwAPAA8ADwAPAA8A
DwAPAA8ADwAPAA8ADwAPAA8ADwAPAA8ADwAPAA8ADwAPAA8ADwAPAA8ADwAPAA8ADwAP
AA8ADwAPAA8ADwAPAA8ADwAQABAAEAAPAA8ADwAPAA8ADwAPAA8AEAAQABEAEQARABEA
EQARABEAEQARABIAEgASABIAEgASABIAFAAUABQAFAASABIAEwATABMAEwASABIAEgAS
ABIAEQARABAAEAAQAA8ADwAOAA4ADgAOAA4ADQALAAoACgAKAAkACQAIAAgABwAGAAUA
BQAFAAUABQAEAAIAAgACAAIAAgACAAIAAgADAAMAAwADAAMAAwADAAMAAwADAAMAAwAD
AAMAAwADAAEAAQABAAEAAwADAAMAAwABAAEAAQABAAMAAwADAAMAAQABAAEAAQABAAIA
AgACAAQABAAEAAQAAgACAAIAAgAEAAMAAwAEAAQAAwADAAQABAAEAAQABAACAAIAAgAC
AAQABAADAAMAAwADAAMAAwABAAEAAQABAAEAAQABAAEAAQABAAEAAQAAAAAAAAAAAAAA
AAAAAAAAAAAAAAAAAAABAAEAAQABAAEAAgACAAIAAgACAAIAAgAEAAQABAAEAAIAAgAC
AAEAAQACAAQABgAJAAoACgAKAAgABwAHAAYAAwABAP///v/9//z/+v/6//v/+//4//f/
9//3//f/9v/2//b/+P/5//r/+v/7//z//////wAAAAACAAMAAwADAAEAAQABAAEAAQAB
AAEAAQADAAMAAwAEAAIAAgACAAMAAwADAAMAAwAFAAUABQAFAAMAAwADAAQABAAEAAQA
BAAEAAQABAAEAAQABAAGAAUABQACAAQABAACAPn/8//t/+f/3P/S/8n/wP+1/6j/nf+U
/47/kP+Z/6f/tP++/8L/zP/V/9r/3//o//L/+P/7////AwAFAAYABwAIAAkACgAKAAsA
CwALAAwADAAMAAwADAAMAA0ADQANAA0ADQANAA0ADQANAA0ADQAPAA8ADwAPAA0ADQAN
AA0ADQANAA0ADQANAA0ADQANAA0ADQANAA0ADQANAA0ADQALAAsACwALAA0ADQANAA0A
DQANAA0ADQANAA0ADQAOAA4ADgANAA0ADwAPAA8ADwAPAA8AEAAQAA8ADwAPAA8ADwAP
AA8ADwAPABAAEAAQABAAEAAQABAAEgASABIAEgAQABAAEQARABEAEQAQABAAEAAQABAA
DwANAAwADAAMAA0ADQAMAAwADAAMAAwACwAJAAgACAAIAAcABwAGAAYABwAGAAUABQAD
AAMAAwACAAIAAgACAAIAAgACAAIAAgABAAEAAQABAAEAAQABAAEAAQABAAEAAQABAAEA
AQABAAEAAQABAAEAAQABAAEAAQABAAEAAQABAAEAAQABAAEAAQABAAEAAQABAAIAAgAC
AAAAAAAAAAAAAAAAAAAAAAACAAEAAQACAAIAAQABAAIAAgACAAIAAgACAAIAAgACAAIA
AgABAAEAAQABAAEAAQABAAEAAQABAAEAAQABAAEAAQABAAEAAQAAAAAAAAAAAAAAAAAA
AAAAAgACAAIAAgABAAIAAgACAAIAAgACAAIAAgACAAAAAAAAAP//AQACAAQABgAHAAgA
CAAIAAYABQAFAAQAAQD///3//P/7//r/+P/4//n/+f/2//X/9f/1//X/9P/0//T/9v/3
//r/+v/7//z//f/9//7//v/+//////////////////////////////////////8AAAAA
AAAAAAEAAQABAAEAAQABAAEAAQABAAEAAQABAAIAAgACAAIAAgAEAAQABAAEAAQABAAE
AAMAAwACAAIAAgD+//f/7//p/+H/1P/M/8f/vv+x/6T/nf+U/5L/lv+h/63/uv/C/8r/
0P/X/97/5f/s//T/+v/9////AwAFAAgACQAKAAsADAAMAA0ADQANAA4ADgAOAA4ADgAM
AA0ADQANAA8ADwAPAA8ADQANAA0ADQANAA0ADQANAA0ADQANAA0ADwAPAA8ADwAPAA8A
DwAPAA8ADwAPAA8ADwAPAA8ADwAPAA8ADwAPAA8ADwAPAA8ADQANAA0ADQANAA0ADQAO
AA4ADgANAA0ADgAPABAAEQAPAA8AEAAQABEAEQARABEADwAPAA8ADwARABIAEgASABIA
EgASABIAEAAQABAAEAAQABAAEQARABEAEQAQABAAEAAQABAADwAPAA4ADgAOAA0ADQAM
AAwADAAMAAwACwAJAAgACAAIAAcABwAGAAYABwAGAAUABQAFAAUABQAEAAQABAAEAAQA
BAAEAAQABAADAAMAAwADAAMAAwADAAMAAwADAAMAAwADAAMAAwADAAMAAwADAAMAAwAD
AAMAAwAFAAUABQAFAAUABQAFAAUABQAFAAUABQAFAAYABgAGAAYABgAGAAYABgAGAAYA
BgAGAAUABQAGAAgABwAHAAgACAAIAAgACAAGAAYABgAGAAYABgAFAAUABQAFAAUABQAF
AAUABQAFAAcABwAHAAcABQAFAAUABQAGAAYABgAGAAQABAAGAAQABAAGAAYABgAGAAYA
BgAGAAYABgAGAAYABQAHAAgACgAMAAsADAAMAAwACgAJAAkACAAHAAUAAwACAAEAAAD+
//7//f/9//r/+f/7//v/+//6//r/+v/8//3//P/8//3//v8DAAMABAAEAAQABQAFAAUA
AwADAAMAAwAFAAUABQAFAAUABQAFAAYABgAGAAYABwAHAAcABwAHAAUABQAFAAUABwAH
AAcACAAGAAYABgAGAAgACAAIAAgABgAGAAgABwAFAAQABgAGAAIA+//1/+//5//a/9D/
y//E/7v/sP+j/5z/mP+c/6n/tf/A/8T/yv/S/9n/4P/n/+7/9v/8////AQAFAAkACgAL
AAwADQAOAA4ADwAPAA8AEAAOAA4ADgAOAA4ADwAPAA8ADwAPAA8ADwAPAA8ADwAPAA8A
DwAPAA8ADwAPAA8ADwAPAA8ADwAPAA0ADQANAA0ADwAPAA8ADwAPAA8ADwAPAA8ADwAP
AA8ADwAPAA8ADwAPAA8ADwAPAA8ADwAPABAADgAOAA0ADQAPAA8ADwAPAA8ADwAQABAA
EAAPAA4ADQAPAA8ADwAPAA8AEAAQABAAEAAQABAAEAAQABAAEAAQABAAEAARABEADwAP
AA4ADgAOAA4ADgANAA0ADAAMAAwACwALAAoACgAKAAoACgAJAAcABgAGAAYABQAFAAQA
BAAFAAQAAwADAAMAAwADAAIAAgACAAIAAgACAAIAAgACAAMAAwADAAMAAQABAAEAAQAB
AAEAAQABAAMAAwADAAMAAwADAAMAAwABAAEAAQABAAMAAwADAAMAAwADAAMAAwADAAMA
AwADAAEAAgACAAIABAAEAAQABAACAAIAAgACAAQAAwADAAQABAADAAMABAAEAAQABAAE
AAQABAAEAAQAAgACAAEAAQADAAMAAwADAAEAAQABAAEAAQABAAEAAQABAAEAAQABAAIA
AgACAAIAAgACAAIAAAAAAAAAAAACAAIAAgACAAIAAgACAAEAAQACAAQABgAFAAYABgAG
AAYABQAFAAQAAQD///3//P/7//r/+P/4//v/+//4//f/9//3//f/9v/0//T/9v/3//r/
+v/7//z//f/9//7//v8AAAEAAQABAAEAAQABAAEAAQABAAEAAQABAAEAAQACAAIAAgAC
AAMAAQABAAEAAQABAAEAAQABAAEAAQABAAIAAgACAAIAAgACAAIAAgACAAIAAgACAAUA
AwACAAIAAgAAAPv/8//t/+f/3P/Q/8f/wv+5/6z/n/+Y/5D/jv+V/6H/sP+6/8D/yP/P
/9b/3f/k/+z/9P/5//v//f8BAAQABwAGAAcACAAIAAkACQAJAAoADAAMAAwADAAKAAsA
CwALAAsACwALAAsACQAJAAkACQAJAAkACQAJAAkACQAJAAkACQAJAAkACQAJAAkACQAJ
AAkACQAJAAkABwAHAAcABwAHAAcABwAHAAkACQAJAAkACQAJAAkACQAJAAkACQAKAAoA
CgAJAAkACQAJAAkACQALAAsADAAMAAsACwALAAsACwALAAsACwALAAwADAAMAAwADAAM
AAwADgAOAA4ADgAMAAwADQANAA0ADQAMAAwACgAKAAoACQALAAoACgAKAAkACQAIAAgA
BgAGAAYABQAFAAQABAAEAAEAAQAAAAAA///+//3//f/9//3//f/8//z//P/8//z//P/8
//z//P/9//3//f/9//3//f/9//3/+//7//v/+//7//v/+//7//v/+//7//v/+//7//v/
+//7//v/+//7//v/+//7//v/+//7//v/+//9//7//v/+//z//P/8//z//P/8//z//P/+
//3//f/+//7//f/9//7//v/+//7//v/+//7//v/+//7//v/9//3//f/9//3//f/9//3/
/f/9//3//f/9//3/+//7//v/+//6//r/+v/6//z//P/8//z//P/8//z//P/7//v//P/6
//r/+v/6//r/+v/6//r//P/8//z/+//5//r//P/+/wEAAgACAAIAAAD//////v/9//v/
+f/4//f/9v/0//T/8//z//D/7//x//H/8f/w//D/8P/y//P/9v/2//f/+P/7//v//P/8
//z//f/9//3//f/9//3//f/9//3//f/9//3//f/9//7//v/+//7////9//3//f/9////
/////////f/9//3//v8AAAAAAAAAAAAAAAAAAAAAAAAAAAAAAwADAAIAAgACAP7/9f/t
/+f/3f/S/8b/v/+4/63/nv+R/4r/hP+E/4v/mf+q/7j/vv/G/8//1v/d/+b/7v/0//n/
/f///wEABAAFAAYABwAIAAgACQAJAAkACgAKAAoACgAKAAoACwALAAsACwALAAsACwAL
AAsACwALAAsACwALAAsACwALAAsACwALAAsACwALAAsACwALAAsACQAJAAkACQALAAsA
CwALAAsACwALAAsADQANAA0ADQALAAsACwALAAsACwALAAwADAAMAAsACwALAAsACwAL
AAsACwAMAAwADQANAA0ADQANAA0ADQANAA0ADgAOAA4ADgAOAA4ADgAQABAAEAAQAA4A
DgAPAA8ADwAPAA4ADgAOAA4ADgANAA0ADAAMAAwADQANAAwADAAKAAoACgAJAAkACAAI
AAgABQAFAAQABAADAAIAAQABAAEAAQABAAAA/v/+//7//v/+//7//v/+////////////
/f/9//3//f////////////3//f/9//3//f/9//3//f/9//3//f/9//3//f/9//3//f/9
//3//f/9//3//f/9//3//v/+//7//v/+//7//v/+//7//v/+/wAA/////wAAAAD/////
AAAAAAAAAAAAAAAAAAAAAAAAAAAAAP//////////////////////////////////////
/////////wAAAAAAAAAA/v/+//7//v/+//7//v/+////////////AAAAAAAAAAAAAP7/
/v/+//7//v/+//7//f/9//7/AAACAAUABgAGAAYABAADAAMAAgABAP///f/8//v/+v/4
//j/9//3//T/8//z//P/8//y//T/9P/2//f/+P/4//n/+v/9//3//v/+//7/////////
/////////////////////wEAAQABAAIAAAAAAAAAAQABAAEAAQABAAEAAQABAAEAAQAB
AAEAAgACAAIAAgACAAIAAgACAAIABAACAAIABQADAAIAAgAEAAAA+f/z/+3/5f/a/8z/
xf++/7P/pv+b/5L/jP+M/5X/o/+y/77/wv/K/9H/2P/f/+r/8v/4//v///8DAAUABgAH
AAgACQAKAAoACwALAAsADAAOAA4ADgAOAAwADQANAA0ADwAPAA8ADwANAA0ADQANAA0A
DQANAA0ADQANAA0ADQANAA0ADQANAA0ADQANAA0ADQANAA0ADQANAA0ADQANAA0ADQAN
AA0ADwAPAA8ADwAPAA8ADwAPAA8ADwAPABAAEAAQAA8ADwAPAA8ADwAPAA8ADwAQABAA
EQARABEAEQARABEAEQARABEAEgASABIAEgASABIAEgAQABAAEAAQABIAEgATABMAEQAR
ABAAEAAQABAAEAAPABEAEAAQABAADwAPAA4ADgAMAAwADAALAAsACgAKAAoABwAHAAYA
BgAFAAQAAwADAAMAAwADAAIAAgACAAIAAgACAAIAAgACAAEAAQABAAEAAQABAAEAAQAB
AAEAAQABAAEAAQABAAEAAQABAAEAAQABAAEAAQABAAEAAQABAAEAAQABAAEAAQADAAMA
AwADAAEAAgACAAIABAAEAAQABAACAAIAAgACAAQAAwADAAQABAADAAMABAACAAIAAgAC
AAIAAgACAAIABAAEAAMAAwADAAMAAwADAAMAAwADAAMAAwADAAMAAwADAAMAAwADAAIA
AgACAAIAAgACAAIAAgACAAIAAgACAAEAAQABAAEAAwACAAIAAwAEAAIAAgACAAIAAgAC
AAIAAgACAAIAAgABAAEAAgAEAAYABwAIAAgACAAIAAcABwAGAAMAAQD///7//f/8//r/
+v/7//v/+P/3//f/9//3//b/9v/2//j/+f/6//r/+//8//////8AAAAAAAABAAEAAQD/
/////////wEAAQABAAEAAQABAAEAAgAAAAAAAAABAAMAAwADAAMAAwADAAMAAwABAAEA
AQACAAQABAAEAAQABAAEAAQABAAEAAQABgAHAAcABAAEAAYABAD9//f/7//n/97/1P/J
/8L/uf+s/5//lv+Q/47/l/+n/7T/vv/E/87/1f/a/9//6P/w//j/+////wMABQAIAAkA
CgALAAwADAANAA0ADQAOAA4ADgAOAA4ADgAPAA8ADwAPAA8ADwAPAA8ADwAPAA8ADwAP
AA8ADwAPAA8ADwAPAA8ADwAPAA8ADwAPAA8ADwAPAA8ADwAPAA8ADwAPAA8ADwAPAA8A
DwAPAA8ADwAPAA8ADwAPAA8ADwAPAA8AEAAQABAADwAPAA8ADwAPAA8ADwAPABAAEAAR
ABEAEQARABEAEQARABEAEQASABIAEgASABIAEgASABAAEAAQABAAEgASABMAEwARABEA
EAAQABAAEAAQAA8AEQAQABAAEAAPAA8ADgAOAA4ADgAOAA0ACwAKAAoACgAJAAkACAAI
AAcABgAFAAUABQAFAAUABAAEAAQABAAEAAQABAAEAAQAAwADAAMAAwADAAMAAwADAAMA
AwADAAMAAwADAAMAAwADAAMAAwADAAMAAwADAAMAAwADAAMAAwADAAMAAwADAAUABQAF
AAUAAwAEAAQABAAGAAYABgAGAAQABAAEAAQABgAFAAUABgAGAAUABQAGAAYABgAGAAYA
BAAEAAQABAAEAAQAAwADAAMAAwADAAMAAwADAAMAAwADAAMAAwADAAMAAwADAAMAAgAC
AAIAAgACAAIAAgACAAIAAgACAAIAAwADAAMAAwADAAIAAgADAAMAAgACAAIAAwACAAIA
AgACAAIAAgACAAIAAgAAAAAAAAD/////AAACAAQABwAIAAgACAAGAAUABQAEAAUAAwAB
AAAA///+//z//P/7//v/+P/3//f/9//3//b/9v/2//j/+f/6//r/+//8//////8AAAAA
AAABAAEAAQABAAEAAQABAAEAAQABAAEAAQABAAEAAgACAAIAAgADAAMAAwADAAMAAwAD
AAMAAwADAAMAAwAEAAQABAAEAAQABgAGAAYABgAGAAYABgAJAAcABgAEAAYABAD///f/
8f/r/97/0v/J/8L/uf+s/6H/mP+S/5L/mf+l/7T/vP/E/8z/0//a/+H/6P/w//b/+///
/wMABQAKAAsACgALAAwADAANAA0ADQAOAA4ADgAOAA4ADgAPAA8ADwAPAA8ADwAPAA8A
DwAPAA8ADwAPAA8ADwAPAA8ADwAPAA8ADwAPAA8ADwAPAA8ADwAPAA8ADwAPAA8ADwAP
AA8ADwAPAA8ADwAPAA8ADwAPAA8ADwAPAA8ADwAPAA8AEAAQABAADwAPABEAEQARABEA
DwAPABAAEAARABEAEQARABMAEwATABMAEwAUABQAFAAUABQAFAAUABIAEgASABIAEgAS
ABMAEwATABMAEgASABIAEgASABEAEQAQABAAEAARABEAEAAQABAAEAAQAA8ADQAMAAwA
DAALAAsACgAKAAkACAAHAAcABwAHAAcABgAGAAYABgAGAAYABgAGAAYABwAHAAcABwAF
AAUABQAFAAUABQAFAAUABwAHAAcABwAHAAcABwAHAAcABwAHAAcABwAHAAcABwAHAAcA
BwAHAAcABwAHAAcABwAIAAgACAAIAAgACAAIAAgACAAIAAgACAAHAAcACAAKAAkACQAK
AAoACgAKAAoACAAIAAgACAAIAAgABwAHAAkACQAJAAkACQAJAAkACQAJAAkACQAJAAkA
CQAJAAkACgAKAAoACgAKAAoACgAKAAoACgAKAAoACwALAAsACwALAAoACgALAAkADAAM
AAwACgAKAAoACgAKAAoACgAKAAoACgAKAAkACQAKAAwADgAPABAAEAAQAA4ADQANAAwA
CwAJAAcABgAFAAQAAgACAAMAAwAAAP///////////v/+//7/AAABAAIAAgADAAQABwAH
AAgACAAIAAkACQAJAAkACQAJAAkACQAJAAkACQAJAAkACQAKAAwADAAMAA0ADQANAA0A
DQANAA0ADQANAA0ADQANAA4ADgAOAA4ADgAMAAwADAAMAA4ADgAQABEADwAQABAADgAM
AAUA/f/3/+//5P/a/9P/zP/D/7j/rf+i/57/ov+r/7n/xv/M/9D/1v/d/+T/7f/0//z/
AgAHAAkADQAPABIAEwAUABUAFgAWABcAFwAXABgAGAAYABgAGAAYABkAGQAZABkAGQAZ
ABkAGQAZABkAGQAbABsAGwAbABsAGwAbABsAGwAbABsAGwAZABkAGQAZABsAGwAbABsA
GwAbABsAGwAbABsAGwAbABsAGwAbABsAGQAZABkAGQAbABsAGwAcABwAHAAbABsAGwAb
ABsAGwAbABsAHAAcABsAGwAbABsAHQAdAB0AHQAbABwAHAAcAB4AHgAeAB4AHgAeAB4A
HgAeAA==
         </WaveFormData>
      </LeadData>
      <LeadData>
         <LeadByteCountTotal>10000</LeadByteCountTotal>
         <LeadTimeOffset>0</LeadTimeOffset>
         <LeadSampleCountTotal>5000</LeadSampleCountTotal>
         <LeadAmplitudeUnitsPerBit>4.88</LeadAmplitudeUnitsPerBit>
         <LeadAmplitudeUnits>��V</LeadAmplitudeUnits>
         <LeadHighLimit>2147483647</LeadHighLimit>
         <LeadLowLimit>268435456</LeadLowLimit>
         <LeadID>V2</LeadID>
         <LeadOffsetFirstSample>0</LeadOffsetFirstSample>
         <FirstSampleBaseline>0</FirstSampleBaseline>
         <LeadSampleSize>2</LeadSampleSize>
         <LeadOff>FALSE</LeadOff>
         <BaselineSway>FALSE</BaselineSway>
         <ExcessiveACNoise>FALSE</ExcessiveACNoise>
         <MuscleNoise>FALSE</MuscleNoise>
         <LeadDataCRC32>4028956556</LeadDataCRC32>
         <WaveFormData>
KgAqACoAKgAtAC4ALwAwADIAMgAyADIANgA4ADoAPAA/AEAAQQBCAEQARgBIAEoATQBO
AE8AUABTAFQAVQBWAFgAWABYAFgAWABYAFgAWABWAFYAVgBWAFMAUgBRAFAATQBKAEcA
RABAADwAOAA0ADAALAAoACQAHgAaABYAEgAOAAwACgAIAAQAAgAAAP7/+//6//n/+P/1
//T/8//y//D/8P/w//D/7v/u/+7/7v/u/+7/7v/u/+7/7v/u/+7/7v/u/+7/7v/u/+7/
7v/u/+7/7v/u/+7/7v/u/+7/7v/w//D/8P/w//D/8P/w//D/8P/w//D/8P/y//L/8v/y
//L/8v/y//L/8v/y//L/8v/y//L/8v/y//L/8v/y//L/8v/y//L/8v/y//L/8v/y//L/
8v/y//L/8P/w//D/8P/w//D/8P/w//L/8v/y//L/8v/y//L/8v/y//L/8v/y//D/8P/w
//D/7v/u/+7/7v/w//D/8P/w//D/8P/w//D/7v/u/+7/7v/u/+7/7v/u//D/8P/w//D/
8P/w//D/8P/0//X/9v/4//f/+P/4//j/+P/3//b/9f/0//P/8v/x//H/8P/w//D/7v/r
/+n/6P/o/+j/5//n/+f/6f/q/+z/7v/t/+3/7v/t/+z/6v/p/+f/5//n/+X/5//n/+f/
5//n/+f/5//n/+f/5//n/+f/5//n/+f/5//n/+f/6P/o/+f/5//o/+j/6P/o/+n/6f/p
/+n/6f/q/+z/7P/s/+7/7//0//n//v8CAAoAFQAaABwAHQAfAB0AGwAdABsACwDn/7X/
f/9M/xz/9v7u/gf/Jf83/03/af+B/5H/o/+3/8j/1v/e/+X/7P/w//X/9v/4//n/+v/7
//z//f/+//////8AAAAAAAABAAEAAQABAAIAAwADAAMAAwAEAAQABQAGAAYABgAGAAYA
BgAHAAcABwAIAAgACAAJAAkACQAJAAwADAANAA4ADQANAA0ADgAPAA8ADwARABMAEwAU
ABUAFgAWABYAGAAZABoAGwAcABsAHAAdAB0AIAAiACMAJAAlACYAJwApACsALAAtADAA
MQAyADMANgA4ADoAPAA+AEAAQgBEAEYARgBIAEkASwBNAE8AUQBSAFQAVQBVAFYAVwBZ
AFkAWQBZAFkAWQBZAFkAWQBYAFcAVwBWAFUAVABRAE0ASgBHAEUAQQA9ADkANAAwACsA
JwAjAB8AGwAXABMAEAANAAkACAAFAAMAAQD///7//P/8//r/+f/4//f/9P/0//P/8//z
//P/8//z//L/8v/y//H/8P/w//D/8P/w//D/8P/x//H/8f/x//H/8f/x//H/8P/w//D/
8P/w//D/8P/x//H/8//z//P/8//z//P/9P/0//T/9P/0//T/9P/0//T/9f/z//P/8//z
//P/8//z//P/8//z//T/9P/0//P/8//z//P/8//z//P/9P/0//X/9f/1//X/9P/0//T/
9P/0//T/9P/0//T/9P/0//T/9P/0//T/9P/0//T/9P/0//T/9P/y//L/8//z//P/8//z
//T/8v/y//L/9P/0//T/9P/0//T/8v/y//L/8v/y//L/8v/y//T/9v/3//j/+P/5//r/
+v/8//z/+//6//f/9v/1//T/9f/1//T/9P/y//D/7f/r/+z/7P/s/+v/6//r/+3/7v/w
//D/7//v/+7/7v/u/+3/7//v/+//7//t/+3/7f/t/+v/6//r/+v/7f/t/+3/7f/t/+3/
7f/t/+3/7f/t/+7/7v/t/+3/7v/w//D/8P/x/+//7//v/+//8P/w//D/8P/y//f/+P//
/wQABgAOABkAHgAiACMAJQAhACEAIwAhAA8A7/+//4v/Wv8q/wT/AP8X/zP/Rf9X/2//
h/+X/6n/vf/S/97/5P/p//D/9v/7//7///////////8CAAMABAAFAAUABgAGAAYABwAH
AAcABwAIAAkACQAJAAcACAAIAAkACgAKAAoACgAKAAoACwALAA0ADgAOAA4ADwAPAA8A
DwAQABAAEQASABEAEQARABIAEwATABMAFQAVABUAFgAXABgAGAAYABoAGwAcAB0AHgAf
ACAAIQAhACIAJAAlACYAJQAmACcAKQArACwALQAwADEAMgAzADYAOAA6ADwAPgA+AEAA
QgBEAEYASABJAEsATwBRAFMAVABUAFUAVQBWAFUAVwBXAFcAWQBZAFkAWQBXAFcAVgBV
AFUAVABTAFIATwBLAEgARQBDAD8AOwA3ADIALgApACUAIwAfABsAFwATABAADQAJAAcA
BQAEAAMA///+//z//P/6//n/+P/3//j/+P/3//f/9//3//f/9//0//T/9P/z//L/8v/y
//L/8v/y//L/8//x//H/8f/x//P/8//z//L/8v/y//L/8v/y//L/8//z//P/8//z//P/
8//z//T/9P/0//T/9P/0//T/9P/0//X/9f/1//X/9f/1//X/9f/1//P/8//0//T/9v/1
//X/9f/z//P/8//z//T/9P/1//X/9f/1//T/9P/0//T/9P/0//T/9P/0//T/9P/0//T/
9P/0//T/9P/0//T/9P/0//T/8v/y//P/8//y//L/8v/y//L/8P/w//D/8P/y//L/8v/y
//L/9P/1//b/+P/5//r/+v/4//j/9//2//f/9v/1//T/8//z//L/8v/y//D/7f/r/+j/
6P/o/+f/5//n/+n/6v/s/+z/6//r/+7/7v/u/+3/6//r/+v/6//p/+n/6f/p/+v/6//r
/+v/6f/p/+n/6f/p/+n/6f/p/+v/6//r/+z/7P/r/+v/7P/s/+z/7P/t/+3/7f/t/+3/
7P/s/+z/7P/u//H/9P/5//7/AAAGABEAGAAcABsAGQAZABcAGQAbABEA9//J/5X/ZP80
/wj/8v79/hv/M/9H/2H/ef+L/53/sf/G/9T/3P/j/+r/8P/z//b/+P/5//r/+//8//3/
/v//////AAAAAAAAAwADAAMAAwACAAMAAwADAAUABgAGAAcABgAGAAYABgAIAAgACQAJ
AAkACgAKAAoACwALAAsACwAMAAwADQAOAA8ADwAPABAADwAPAA8AEQATABMAFAAVABYA
FgAWABgAGQAaABsAHAAdAB4AHwAfACAAIgAjACQAJQAmACcAKQArACwALQAwADMANAA1
ADgAOAA6ADwAPgBCAEQARgBIAEoATABNAE8ATwBRAFMAVABYAFkAWQBaAFsAXQBdAF0A
XwBfAF8AXwBdAF0AXABbAFsAWgBZAFgAVwBTAFAATQBHAEMAPwA7ADgANAAvACsAJwAj
AB8AGwAXABQAEQANAAoABwAFAAMAAQAAAP7//v/8//v/+v/5//b/9v/1//X/8//z//P/
8//0//T/9P/z//T/9P/0//T/9P/0//T/9f/z//P/8//z//P/8//z//L/8v/y//L/8v/y
//L/8//z//X/9f/1//X/8//z//T/9P/0//T/9P/0//T/9P/0//X/9f/1//X/9f/1//X/
9f/1//X/9f/2//b/9v/1//X/9f/1//X/9f/1//T/9P/1//X/9f/1//T/9P/2//b/9v/2
//T/9P/0//T/9P/0//T/9P/0//T/9P/0//b/9P/0//b/9P/0//T/9P/0//T/9P/0//b/
9v/2//b/9v/4//n/+v/8//3//v/+//z//P/7//r/+f/4//f/9v/1//X/9P/0//T/8v/v
/+3/7v/u/+7/7f/r/+v/7f/u//L/8v/x//H/8v/y//L/8f/v/+//7//v/+//7//v/+//
7f/t/+3/7f/v/+//7//v/+//7//v/+//7f/t/+3/7v/w/+//7//w//D/8P/w//H/8f/x
//H/8f/y//L/8v/y//T/9f/2//3/BAAIAA4AGQAeAB4AHQAfAB8AHQAdAB8AEwD3/8n/
l/9i/y7/Av/u/v3+Hf81/0f/Yf97/43/n/+1/8j/2P/g/+f/7v/y//X/+P/6//v//P/9
//7///8AAAEAAwAEAAQABAAFAAUABQAFAAYABwAHAAcABwAIAAgACQAKAAoACgAKAAoA
CgALAAsACwAMAAwADAANAA0ADQANAA4ADgAPABAAEQARABEAEgATABMAEwAVABUAFQAW
ABcAGAAYABgAGgAbABwAHQAeAB8AIAAhACEAIgAkACUAJgAnACgAKQArAC8AMAAxADQA
NQA2ADcAOgA8AD4AQABCAEQARgBIAEoATABOAE8AUQBTAFUAVwBYAFoAWwBbAFwAXQBf
AF8AXwBfAF8AXwBfAGEAYQBgAF8AXQBcAFsAWgBXAFMAUABNAEkARQBBAD0AOAA0AC8A
KwAnACMAHwAbABgAFAAQAAsACgAHAAUAAwABAAAA/v/+//z/+//6//n/+P/4//f/9//3
//f/9//3//T/9P/0//P/8//0//X/9v/0//T/9P/1//X/9f/1//X/9f/1//X/9P/0//T/
9P/0//T/9P/1//X/9f/1//X/9f/1//X/9v/2//b/9v/2//b/9P/0//T/9f/1//X/9f/1
//f/9//3//f/9f/1//b/9v/4//f/9//3//f/9//3//f/9v/2//f/9//3//f/9v/2//b/
9v/2//b/9v/2//b/9v/2//b/9v/2//b/9v/2//b/9P/0//T/9P/2//b/9v/2//T/9P/0
//T/9v/4//n/+v/8//3//v/+//7//v/9//z/+//6//n/+P/3//f/9v/2//b/9P/x/+//
7v/u/+7/7f/t/+3/7//w//L/8v/x//H/8P/w//D/7//x//H/8f/x/+3/7f/t/+3/7f/t
/+3/7f/v/+//7//v/+//7//v/+//7f/t/+3/7v/v/+//8P/y//D/8P/w//H/8f/x//H/
8f/y//L/8v/y//T/9f/6////BAAIAA4AGQAgACIAIQAjACUAIwAlACcAGQD5/8n/kf9c
/yz/Av/y/gP/I/85/03/af+B/5P/pf+7/87/3P/k/+v/8v/4//v//P/+////AAABAAAA
AQACAAMABQAGAAYABgAHAAcABwAHAAgACQAJAAkABwAIAAgACQAMAAwADAAMAAwADAAN
AA0ADQAOAA4ADgANAA0ADQANAA4ADgAPABAAEQARABEAEgATABMAEwAVABUAFQAWABcA
GAAYABgAGgAbABwAHQAeAB8AIAAhACEAJAAmACcAKAApACoAKwAtAC0ALgAvADIANQA2
ADcAOgA8AD4AQABCAEQARgBIAEoATABOAE8AUQBRAFMAVQBWAFoAWwBbAFwAXQBfAF8A
XwBdAF0AXQBdAF0AXQBcAFsAWwBaAFkAWABVAFEATgBLAEcAQwA/ADsANgAyAC0AKQAj
AB8AGwAXABUAEgAPAAsACgAHAAUAAwD///7//P/8//z/+//6//n/+P/4//f/9//1//X/
9f/1//T/9P/0//P/9P/0//T/9P/0//T/9P/1//P/8//z//P/8//z//P/8v/0//T/9P/0
//T/9P/1//X/9f/1//X/9f/1//X/9v/2//b/9v/2//b/9v/2//b/9//3//f/9//3//f/
9//3//f/9//3//j/+P/4//f/9//3//n/+f/5//n/+P/4//n/+f/3//f/9v/2//b/9v/2
//b/9v/2//b/9v/2//b/9v/2//b/9v/2//b/9v/2//b/9v/2//b/+P/6//v//P/8//3/
/v/+//7//v/9//z/+f/4//f/9v/3//f/9v/2//T/8v/v/+3/7P/s/+z/6//t/+3/7//w
//D/8P/v/+//8P/w//D/7//v/+//7//v/+//7//v/+//7//v/+//7//v/+//7//v/+//
7//v/+//7//v/+//8P/u/+3/7f/u//D/8P/w//H/8f/x//H/8f/y//L/8v/y//T/9//6
////BAAKABQAHwAiACQAJQAnACUAJQAnACMADwDn/7P/ff9K/xr/+v74/hP/L/9B/1n/
df+J/5v/rf/D/9T/3v/m/+3/8v/4//v//v8AAAEAAgADAAIAAwAEAAUABwAIAAgACAAJ
AAkACQAJAAoACwALAAsACwAMAAwADQAOAA4ADgAOAA4ADgAPAA8ADwAQABAAEAATABMA
EwATABQAFAAVABYAFQAVABUAFgAXABcAFwAZABkAGQAaABsAHAAcABwAHgAhACIAIwAk
ACMAJAAlACUAKAAqACsALAAtAC4ALwAxADMANAA1ADgANwA4ADkAPABAAEIARABGAEgA
SgBMAE4ATgBQAFEAUwBVAFcAWQBaAFwAXQBdAF4AXwBhAGEAYQBhAGEAYQBhAF8AXwBe
AF0AWwBaAFkAWABVAFEATgBLAEcAQwA/ADsANgAyAC0AKQAlACEAHQAZABkAFgATAA8A
DgALAAkABwAFAAQAAgACAAIAAQAAAP///v/+//3//f/7//v/+//7//z//P/8//v/+P/4
//j/+P/6//r/+v/7//v/+//7//v/+//7//v/+v/6//r/+v/6//r/+v/7//v/+f/5//n/
+f/5//n/+v/6//r/+v/6//r//P/8//z//f/7//v/+//7//v/+//7//v/+//7//z//P/8
//v/+//7//v/+//7//v/+P/4//n/+f/7//v/+v/6//r/+v/6//r/+v/6//r/+v/6//r/
+v/6//r/+P/4//j/+P/6//z//f/+/wAAAQACAAIAAAAAAP///v/9//z/+//6//n/+f/4
//j/+P/2//P/8f/w//D/8P/v/+//7//x//L/8v/y//H/8f/y//L/8v/x//P/8//z//P/
8f/x//H/8f/v/+//7//v/+//7//v/+//8f/x//H/8f/v/+//7//w//D/7//v//D/8P/w
//D/8f/x//H/8f/x//L/8v/y//L/9P/1//r///8EAAgAEAAZAB4AIAAhACMAIwAhACMA
HwAPAO//wf+N/1z/LP8K/wb/H/85/0n/W/91/4n/m/+t/8H/1P/g/+b/6//y//j/+//8
//7///8AAAEAAgADAAQABQAFAAYABgAGAAcABwAHAAcACAAJAAkACQAJAAoACgALAAwA
DAAMAAwADAAMAA0ADQANAA4ADgAOAA8ADwAPAA8AEAAQABEAEgATABMAEwAUABUAFQAV
ABcAFwAXABgAGQAaABoAGgAcAB0AHgAfACAAIQAiACMAIwAkACYAJwAoACkAKgArAC0A
LQAuAC8AMgAzADQANQA4ADoAPAA+AEAAQgBEAEYASABKAEwATQBPAE8AUQBTAFQAVABV
AFUAVgBXAFkAWQBZAFkAWQBZAFkAVwBXAFYAVQBVAFQAUwBSAE8ASwBIAEUAPwA7ADcA
MwAwACwAJwAjACEAHQAZABUAFQASAA8ACwAKAAcABQADAAEAAAD+//7//v/9//z/+//6
//r/+f/5//n/+f/5//n/+P/4//j/9//2//b/9v/2//j/+P/4//n/9//3//f/9//3//f/
9//2//T/9P/0//T/9P/0//X/9f/1//X/9f/1//X/9f/2//b/9v/2//b/9v/2//b/9v/3
//f/9//3//f/9f/1//X/9f/1//X/9v/2//b/9f/1//X/9f/1//X/9f/2//b/9//3//f/
9//2//b/9v/2//b/9P/0//T/9P/0//T/9P/0//b/9v/2//b/9P/2//f/+P/8//3//v/+
//7//v/9//z/+f/4//f/9v/z//P/8v/y//P/8v/w/+//7v/u/+7/7f/r/+v/7f/u//D/
8P/v/+//7v/u/+7/7f/v/+//7//v/+3/7f/t/+3/7f/t/+3/7f/t/+3/7f/t/+3/7f/t
/+3/6//r/+v/7P/q/+n/6f/q/+r/6v/q/+v/6//r/+v/6//q/+r/6v/q/+z/7f/y//f/
/P/+/wQADQAUABgAFwAZABcAFQATABcADwD3/8//n/9w/0D/Fv/8/gP/H/83/0n/Xf91
/4n/m/+t/8D/0P/a/9//5P/q/+//8v/0//X/9v/3//j/+f/6//v/+//8//z//P/9//3/
/f/9//7///////////8AAAAAAQAAAAAAAAAAAAIAAgADAAMAAwAEAAQABAAFAAUABQAF
AAYABgAHAAgABwAHAAcACAAJAAkACQALAAsACwAMAA0ADgAOAA4AEAARABIAEwAUABMA
FAAVABUAGAAaABsAHAAdAB4AHwAhACEAIgAjACYAKQAqACsALgAwADIANAA2ADgAOgA8
AD4AQABCAEMARQBHAEkASwBMAE4ATwBPAFAATwBRAFEAUQBTAFMAUwBTAFMAUwBSAFEA
TwBOAE0ATABJAEUAQgA/ADsANwAzAC8AKgAmACEAHQAZABUAEQANAAsACAAFAAEA/v/7
//n/9//3//b/9P/0//L/8f/w/+//7v/u/+3/7f/r/+v/6//r/+z/7P/s/+v/6v/q/+r/
6v/o/+j/6P/p/+n/6f/p/+n/6f/p/+n/6P/q/+r/6v/q/+r/6v/r/+v/6f/p/+n/6f/p
/+n/6v/q/+r/6v/q/+r/7P/s/+z/7f/t/+3/7f/t/+3/7f/t/+3/7f/t/+7/7v/u/+3/
7f/t/+3/7f/t/+3/7P/s/+3/7f/t/+3/7P/s/+7/7v/u/+7/7v/u/+7/7v/s/+z/7v/s
/+z/7P/s/+z/7P/s/+z/7P/s/+z/7P/s/+7/7//w//L/8//0//T/9P/0//P/8v/x//D/
7//u/+3/7f/s/+z/7P/q/+f/5f/k/+T/5P/j/+P/4//l/+b/6P/o/+f/5//o/+j/6P/n
/+f/5//n/+f/5f/l/+X/5f/l/+X/5f/l/+f/5//n/+f/5//n/+f/5//l/+X/5f/m/+b/
5f/l/+b/6P/o/+j/6f/n/+f/5//n/+j/6P/o/+j/7P/t/+7/9//8/wAACAATABYAFgAV
ABUAEwARABUAGQANAO//w/+P/1r/Kv/+/ub+8/4X/zH/Rf9h/3n/i/+f/7X/xv/U/9z/
4//o/+7/8f/0//b/9//4//n/+v/7//z//f/9//7//v/+/wEAAQABAAEAAgADAAMAAwAB
AAIAAgADAAQABAAEAAQABAAEAAUABQAHAAgACAAIAAkACQAJAAkACgAKAAsADAANAA0A
DQAOAA8ADwAPABEAEQARABIAEwAUABQAFAAWABcAGAAZABoAGwAcAB0AHQAgACIAIwAk
ACUAJgAnACkAKwAsAC0AMAAxADIAMwA2ADgAOgA8AD4AQgBEAEYASABKAEwATQBPAFEA
UwBVAFYAWABZAFkAWgBbAF0AXQBdAF0AXQBdAF0AXQBdAFwAWwBZAFgAVwBWAFMATwBM
AEkARQBBAD0AOQAzAC4AKAAjAB8AGwAXABMAEQAOAAsABwAEAAEA///9//3//P/6//r/
9v/1//T/8//y//L/8f/x/+//7//v/+//7v/u/+7/7f/u/+7/7v/u/+7/7v/u/+//7//v
/+//7//v/+//7//u//D/8P/w//D/7v/u/+//7//v/+//7//v/+//7//w//D/8P/w//D/
8P/w//D/8P/x//H/8f/x//H/8f/x//H/8f/x//H/8v/y//D/7//v/+//7//v/+//7//u
/+7/7//v//H/8f/w//D/8P/w//D/8P/u/+7/7v/u//D/8P/w//D/8P/w//D/8P/w/+7/
7v/u/+7/8P/w//D/8P/w//L/8//0//T/9f/2//b/+P/4//f/9v/1//T/8//y//H/8f/w
//D/8P/u/+v/6f/o/+j/6P/n/+X/5f/n/+j/7P/s/+v/6//s/+z/7P/r/+v/6//r/+v/
6f/p/+n/6f/p/+n/6f/p/+n/6f/p/+n/6f/p/+n/6f/p/+n/6f/q/+r/6f/p/+r/6v/q
/+r/6//r/+v/6//r/+z/7P/s/+z/7v/v//L/+f8AAAQACgAVABwAHgAfACEAHwAdAB8A
IQAVAPf/yf+T/17/LP8A/+z++f4b/zP/R/9j/3v/jf+f/7X/yP/W/+D/5f/s//L/9f/2
//j/+f/6//v//P/9//7///8BAAIAAgACAAEAAQABAAEABAAFAAUABQAHAAgACAAJAAoA
CgAKAAoACgAKAAsACwALAAwADAAMAA0ADQANAA0ADgAOAA8AEAARABEAEQASABEAEQAR
ABMAFQAVABYAFwAaABoAGgAcABsAHAAdAB4AHwAgACEAIQAiACQAJQAmACkAKgArAC0A
LwAwADEANAA1ADYANwA6ADwAPgBAAEIARABGAEgASgBKAEwATQBPAFMAVQBXAFgAWgBb
AFsAXABdAF8AXwBfAGEAYQBhAGEAYQBhAGAAXwBdAFwAWwBaAFcAUwBQAE0ARwBDAD8A
OwA2ADIALQApACUAIQAdABkAFwAUABEADQAMAAkABwAFAAMAAgAAAAAA/v/9//z/+//4
//j/9//3//f/9//3//f/9v/2//b/9f/2//b/9v/2//T/9P/0//X/9f/1//X/9f/3//f/
9//2//b/9v/2//b/9v/2//f/9//3//f/9//3//f/9//4//j/+P/4//j/+P/4//j/+P/5
//f/9//3//f/9//3//f/9//3//f/+P/4//r/+f/5//n/9//3//f/9//2//b/9//3//n/
+f/4//j/9v/2//b/9v/2//b/9v/2//b/9v/2//b/9v/2//b/+P/4//b/9v/2//b/9v/2
//b/9v/2//b/9v/2//b/+P/5//r//P/9//7//v/+//7//f/8//v/+v/5//j/9//3//b/
9v/2//T/8f/v/+7/7v/u/+3/7f/t/+//8P/y//L/8f/x//L/8v/y//H/8f/x//H/8f/t
/+3/7f/t/+//7//v/+//7//v/+//7//v/+//7//v/+//7//v//D/8P/v/+//8P/w//D/
8P/x//H/8f/x//H/8v/y//L/8v/0//X/+v///wQACAAOABkAIAAkACMAIwAhACEAIwAn
AB8ABQDX/6H/bP84/wr/8v79/h3/Nf9J/2P/ff+P/6H/tf/K/9r/4v/p//D/9v/5//z/
/v///wAAAQACAAMABAAFAAUABgAGAAYABwAHAAcABwAIAAkACQAJAAkACgAKAAsADAAM
AAwADAAMAAwADQANAA0ADgAOAA4ADwAPAA8ADwAQABAAEQASABMAEwATABQAFQAVABUA
FwAXABcAGAAZABoAGgAaABwAHQAeAB8AIAAjACQAJQAlACQAJgAnACgAKQAqACsALQAv
ADAAMQA0ADUANgA3ADoAPAA+AEAAQgBEAEYASABKAEoATABNAE8AUQBTAFUAVgBaAFsA
WwBcAFsAXQBdAF0AXwBfAF8AXwBfAF8AXgBdAFsAWgBZAFgAVwBTAFAATQBJAEUAQQA9
ADgANAAvACsAJwAjAB8AGwAZABYAEwAPAAoABwAFAAMAAQAAAP7//v/+//3//P/7//j/
+P/3//f/9//3//f/9//2//b/9v/1//b/9v/2//b/9v/2//b/9//1//X/9f/1//X/9f/1
//T/9P/0//T/9P/2//b/9//3//X/9f/1//X/9f/1//b/9v/2//b/9v/2//j/+P/4//n/
9//3//f/9//3//f/9//3//f/9//4//j/+P/3//f/9//3//f/9//3//b/9v/3//f/9//3
//b/9v/4//j/+P/4//j/+P/4//j/+P/4//j/+P/4//j/+P/4//b/9v/2//b/9v/2//b/
9v/2//b/9v/2//b/9v/0//T/9P/0//T/9v/3//j//P/9//7//v/+//7//f/8//v/+v/5
//j/9//3//b/9v/2//T/8f/v/+7/7v/u/+3/7f/t/+//8P/y//L/8f/x//L/8v/y//H/
7//v/+//7//v/+//7//v/+//7//v/+//7//v/+//7//v/+//7//v/+//7//v//D/8P/v
/+//8P/u/+7/7v/v/+//7//v/+//8P/w//D/8P/y//X/+P///wQABgAMABcAIAAiACMA
JQAlACMAIwAlAB0AAQDV/6H/bP84/wr/8v77/hv/Nf9H/2H/e/+N/5//tf/I/9j/4v/n
/+7/9P/5//z//v///wAAAQAAAAEAAgADAAUABgAGAAYABQAFAAUABQAGAAcABwAHAAUA
BgAGAAcACAAIAAgACAAKAAoACwALAAkACgAKAAoADQANAA0ADQAOAA4ADwAQABEAEQAR
ABIAFQAVABUAFwAVABUAFgAXABgAGAAYABoAGwAcAB0AHgAfACAAIQAhACIAJAAlACYA
JwAoACkAKwAvADAAMQA0ADUANgA3ADoAOgA8AD4AQABCAEQARgBIAEoATABNAE8AUQBT
AFUAVgBYAFkAWQBaAFsAXQBdAF0AXQBdAF0AXQBdAF0AXABbAF0AXABbAFoAWQBVAFIA
TwBLAEcAQwA/ADoANgAxAC0AKQAlACEAHQAbABgAFQARABAADQALAAkABQAEAAIAAgAA
AP///v/9//z//P/7//v/+f/5//n/+f/4//j/+P/3//j/+P/4//j/+P/4//j/+f/5//n/
+f/5//n/+f/5//j/+P/4//j/+P/6//r/+//7//v/+//7//v/+//7//z//P/8//z//P/8
//z//P/8//3//f/9//3//f/9//3//f/9//v/+//8//z//P/7//v/+//7//v/+//7//r/
+v/7//v//f/9//z//P/8//z//P/8//z//P/8//z//P/8//z//P/8//z//P/8//r//P/8
//r/+v/6//r/+v/6//r/+v/6//r/+v/6//r/+v/8//3//v8AAAEAAgACAAIAAgABAAAA
///+//3//P/9//3//P/8//r/+P/1//P/9P/0//T/8//x//H/8//0//b/9v/1//X/9v/2
//b/9f/3//f/9//3//X/9f/1//X/8//z//P/8//z//P/8//z//P/8//z//P/8//z//P/
9P/2//X/9f/2//b/9v/2//f/9//3//f/9//2//b/9v/2//r//f8AAAUACgAQABYAHwAm
ACYAJwAnACcAJwApACkAHQD//8//m/9q/zz/Ev8G/xn/N/9L/1v/c/+J/5v/q/+//9T/
4v/q/+//9v/8////AgACAAMABAAFAAYABwAIAAkACQAKAAoACgANAA0ADQANAAwADQAN
AA0ADwAQABAAEQASABIAEgASABIAEgATABMAEwAUABQAFAAVABUAFQAVABYAFgAXABgA
GQAZABkAGgAZABkAGQAbAB0AHQAeAB8AIAAgACAAIgAhACIAIwAkACcAKAApACkAKAAq
ACsALAAvADAAMQAzADMANAA1ADgAOQA6ADsAPgBAAEIARABGAEgASgBMAE4ATgBQAFEA
UwBXAA==
         </WaveFormData>
      </LeadData>
      <LeadData>
         <LeadByteCountTotal>10000</LeadByteCountTotal>
         <LeadTimeOffset>0</LeadTimeOffset>
         <LeadSampleCountTotal>5000</LeadSampleCountTotal>
         <LeadAmplitudeUnitsPerBit>4.88</LeadAmplitudeUnitsPerBit>
         <LeadAmplitudeUnits>��V</LeadAmplitudeUnits>
         <LeadHighLimit>2147483647</LeadHighLimit>
         <LeadLowLimit>268435456</LeadLowLimit>
         <LeadID>V3</LeadID>
         <LeadOffsetFirstSample>0</LeadOffsetFirstSample>
         <FirstSampleBaseline>0</FirstSampleBaseline>
         <LeadSampleSize>2</LeadSampleSize>
         <LeadOff>FALSE</LeadOff>
         <BaselineSway>FALSE</BaselineSway>
         <ExcessiveACNoise>FALSE</ExcessiveACNoise>
         <MuscleNoise>FALSE</MuscleNoise>
         <LeadDataCRC32>1011957236</LeadDataCRC32>
         <WaveFormData>
IgAiACIAIgAkACYAKAAqAC0ALgAvADAANQA4ADsAPgBCAEQARgBIAEsATgBRAFQAWABa
AFwAXgBhAGIAYwBkAGcAaABpAGoAawBsAG0AbgBsAGwAbABsAGsAagBpAGgAZABiAGAA
XgBYAFQAUABMAEcAQgA9ADgAMQAsACcAIgAeABoAFgASAA0ACgAHAAQAAAD+//z/+v/3
//b/9f/0//P/8v/x//D/7v/u/+7/7v/s/+z/7P/s/+z/7P/s/+z/7P/s/+z/7P/q/+r/
6v/q/+r/6v/q/+r/6v/q/+r/6v/q/+r/6v/q/+z/7P/s/+z/7P/s/+z/7P/s/+z/7P/s
/+z/7P/s/+z/7v/u/+7/7v/u/+7/7v/u/+7/7v/u/+7/7v/u/+7/7v/s/+z/7P/s/+7/
7v/u/+7/7v/u/+7/7v/s/+z/7P/s/+z/7P/s/+z/7P/s/+z/7P/s/+z/7P/s/+r/6v/q
/+r/6v/q/+r/6v/q/+r/6v/q/+r/6v/q/+r/6v/q/+r/6v/q/+r/6v/p/+n/6f/q/+r/
6v/q/+r/6v/s/+//8f/y//P/9v/2//b/9v/2//b/9v/2//j/+P/4//j/+P/4//j/9P/x
/+7/7f/t/+z/6//o/+r/6//t/+7/7v/s/+z/7P/p/+j/5//m/+X/5P/j/+L/4f/h/+H/
4f/g/+D/4P/g/+D/4P/f/9//3//f/9//3//f/9//3//f/9//3//f/+D/4P/g/+D/4f/h
/+H/4f/h/+T/5P/l/+X/5//q//L/+v8HABkAMABIAGEAfACdAMIA7QAUAScBHQH0AKwA
UQD0/5D/Kv/p/uz+Cf8h/zb/VP9s/33/kf+m/7j/xv/S/9n/3v/j/+b/6f/o/+n/6v/r
/+z/7f/v/+//8v/y//P/8//y//L/8//z//X/9v/2//f/9//3//f/9//4//n/+f/5//n/
+v/7//v/+f/6//v/+//9////AAAAAAEAAQADAAMABAAEAAUABQAFAAcACAAIAAkACQAJ
AAsADAANAA4ADwAQABAAEQASABQAFQAWABcAGQAaABsAHAAeACAAIgAkACYAJwApACsA
LgAwADEANAA3ADkAOwA/AEIARABHAEoASQBNAFAAUwBWAFkAXABeAF8AYQBjAGUAaQBr
AGsAbABsAG0AbQBtAG0AbgBuAG4AbQBsAGsAagBoAGYAYgBfAFwAWABUAE8ASgBFAEAA
OQAzAC8AKgAlACAAGwAWABMADwALAAgABgADAAAA///9//n/9//1//T/9f/z//L/8f/y
//L/8v/x//D/8P/w//D/7v/u/+7/7v/t/+3/7f/t/+3/7f/t/+3/7//u/+7/7v/s/+v/
6//r/+v/7P/s/+z/7v/u/+7/7f/r/+z/7P/t/+//7//v/+//7//v/+//8P/u/+//7//u
//D/8P/w//D/8P/w//D/8P/y//L/8v/y//D/8P/x//H/8//z//P/8//y//L/8f/x//L/
8v/x//H/8//z//P/8v/y//L/8v/y//L/8v/y//L/8f/x//H/8f/x//H/8f/x/+//8P/w
//D/7//v/+//7v/w/+7/7v/u/+7/7f/t/+3/7v/u/+7/7v/u//D/8v/1//f/9v/3//r/
+v/6//r/+v/6//z/+v/8//z//P/8//z//P/6//j/9f/y//H/8f/w/+//7f/u//D/8//y
//L/8P/w//D/7//u/+3/7P/r/+r/6f/o/+f/5//n/+X/5P/k/+T/5v/m/+b/5f/n/+f/
5//n/+X/5f/l/+X/5//n/+f/5//o/+j/6P/o/+f/5//n/+f/6f/q/+r/6//r/+//8v/4
/wIADQAfADYAUABpAIQAowDGAO8AGAErASEB+ACwAFcA/P+W/y7/7/7y/g//Jf86/1T/
bP9//5P/qP+8/8z/1P/d/+T/6f/u//H/8f/x//H/8f/0//X/9//3//j/+P/5//n/+v/6
//v/+//7//z//P/9//v/+//7//v//v///////////wAAAQABAAEAAgADAAMAAwAFAAYA
BgAHAAcACQAJAAgACAAJAAkACwANAA4ADgAPAA8ADwARABAAEQASABMAFAAUABUAFgAY
ABkAGgAbAB8AIAAhACIAIgAkACYAKAAsAC0ALwAxADQANgA3ADoAOwA9AD8AQwBGAEgA
SwBOAE8AUwBWAFkAXABfAGIAZABlAGcAaQBrAGsAbQBtAG4AcABxAHEAcQBxAHIAcgBy
AHEAcABvAG4AbABqAGYAYwBeAFoAVgBRAE4ASQBEAD0ANQAxACwAJwAiAB0AGAAVABMA
DwAMAAoABQACAAEA///9//v/+f/4//f/9f/0//P/9P/0//T/8//w//D/8P/w//D/8P/w
//D/7//v/+//7//u/+3/7P/r/+z/7P/t/+7/7P/r/+v/6//r/+z/7P/s/+7/7v/u/+3/
6//s/+z/7f/v/+//7//v/+//7//v//D/8P/x//H/8P/y//L/8v/y//D/8P/w//D/8v/y
//L/8v/w//D/8f/x//H/8f/x//H/8v/y//H/8f/w//D/7//v//H/8f/x//D/8P/w//D/
8P/u/+7/7v/u/+3/7f/t/+3/7f/r/+3/7f/s/+z/7P/s/+z/6f/p/+n/6v/s/+z/7P/s
/+z/7v/x//P/9P/1//j/+P/2//b/9v/2//j/9v/4//j/+P/4//j/+P/4//b/8//w/+3/
7f/s/+v/6v/q/+v/7f/u/+7/7P/s/+z/6//q/+n/6P/n/+b/5f/i/+H/4f/h/+P/4v/i
/+L/4P/g/+D/3//f/9//3//f/9//3//f/9//3//f/9//3//i/+L/4v/i/+H/4f/h/+H/
4f/i/+L/4//j/+X/6v/u//b///8PACQAPgBXAHIAjQCuANcAAAEfASEBCAHMAHkAHgC+
/1T/+/7g/vn+E/8q/0T/YP9z/4f/nv+y/8L/zP/V/9z/4f/k/+f/6P/p/+r/6//q/+v/
7f/t//D/8P/x//H/8v/y//P/8//z//T/9P/1//X/9f/1//X/9v/3//f/9//3//j/+f/5
//n/+v/7//v/+//9//7//v//////AQABAAIAAgADAAMAAQADAAQABAAHAAcABwAJAAoA
CwAMAA0ADgAOAA8AEAAQABEAEgATABcAGAAZABoAHAAeACAAIgAkACUAJwApACoALAAt
ADAAMwA1ADcAOwA+AEAAQwBGAEkATQBQAFMAVABXAFoAXABfAGEAYwBlAGcAaQBpAGoA
bgBvAG8AbwBtAG4AbgBuAG8AbgBtAGwAagBoAGQAYQBcAFgAVABPAEoARQBAADkAMwAv
ACoAJQAgABsAFgATAA0ACQAGAAQA///8//v/+f/5//f/9f/0//H/7//u/+3/7P/s/+z/
6//s/+z/7P/s/+r/6v/q/+r/6//r/+v/6//q/+n/6P/n/+n/6P/o/+j/6v/p/+n/6f/n
/+j/6P/o/+r/6v/q/+n/5//o/+j/6f/p/+n/6f/p/+v/6//r/+z/6v/r/+v/6v/s/+z/
7P/s/+z/7P/s/+z/7v/u/+7/7v/u/+7/7//v/+3/7f/t/+3/7v/u/+3/7f/u/+7/7f/t
/+3/7f/t/+z/7P/s/+z/7P/s/+z/7P/s/+3/6//t/+z/6v/q/+r/6v/r/+v/6//s/+z/
7P/s/+z/7P/u//H/8//2//f/+v/6//j/+P/4//j/+v/4//r/+v/4//j/+P/4//j/9v/z
//D/7//v/+7/7f/q/+r/6//t//D/8P/u/+7/7P/r/+r/6f/m/+X/5P/j/+T/4//j/+P/
4f/g/+D/4P/i/+L/4v/h/+H/4f/h/+H/4f/h/+H/4f/h/+H/4f/h/+L/4v/i/+L/4//j
/+P/4//j/+T/5P/l/+X/5f/o//D/+P8BABMAKABAAFkAdACRALQA3QAIASUBJwEKAc4A
dwAaALj/UP/7/uT+//4b/y7/Sv9m/3f/i/+i/7b/xv/S/9n/4P/j/+b/6f/q/+v/7P/t
/+7/7//x//H/8v/y//P/8//0//T/9f/1//X/9v/2//f/9//3//f/9//4//n/+f/5//n/
+v/7//v//f/+///////9////AAAAAAEAAQADAAMABAAEAAUABQAFAAcACAAIAAkACQAJ
AAsADAANAA4ADwAQABAAEQASABQAFQAWABcAGQAaABsAHAAeACAAIgAkACYAJwApACsA
LgAwADEANAA3ADkAOwA/AEIARABHAEoASwBPAFIAVQBWAFkAXABeAGEAYwBlAGcAawBt
AG0AbgBuAG8AbwBvAHEAcgByAHIAcQBwAG8AbgBqAGgAZABhAF4AWgBWAFEASgBFAEAA
OQA1ADEALAAnACAAGwAWABMADwALAAgABgABAP7//f/7//n/9//1//T/8//x//D/7//u
/+7/7v/t/+z/7P/s/+z/7P/s/+z/7P/r/+v/6//r/+v/6//r/+v/6//q/+r/6v/q/+n/
6f/p/+n/6v/q/+r/6v/q/+r/6f/r/+z/7P/t/+v/6//r/+v/7f/t/+3/7v/s/+3/7f/s
/+z/7P/s/+z/7P/s/+z/7P/u/+7/7v/u/+7/7v/v/+//7//v/+//7//u/+7/7f/t/+7/
7v/t/+3/7f/t/+3/7P/s/+z/7P/s/+7/7P/s/+z/7P/s/+z/7P/t/+3/7f/u/+z/7P/s
/+z/7v/w//P/9f/2//f/+v/6//j/+P/4//j/+v/4//r/+v/4//j/+P/4//j/9v/z//D/
7//v/+7/7f/q/+r/6//t//D/8P/u/+7/7P/r/+r/6f/o/+f/5v/l/+T/4//j/+P/4//i
/+L/4v/i/+L/4v/h/+H/4f/h/+H/3//f/9//3//g/+H/4v/j/+L/4v/i/+L/4//j/+P/
4//h/+L/4v/j/+P/5f/q//D/+P8BABMAKgBCAFsAeACXALoA4wAQASkBJwEEAcQAawAM
AKz/Rv/3/uj+A/8b/zD/UP9o/3n/jf+k/7b/xv/S/9v/4P/l/+b/6f/q/+v/7P/t/+7/
7//x//H/8v/y//P/8//0//T/9f/1//P/9P/0//X/9f/1//X/9f/4//n/+f/5//n/+v/7
//v/+//8//3//f/7//3//v/+//////8BAAEAAgACAAMAAwADAAUABgAGAAkACQAJAAsA
CgALAAwADQAOAA4ADwAQABIAEwAUABUAFwAYABkAGgAcAB4AIAAiACIAIwAlACcALAAu
AC8AMgA1ADcAOQA9AD4AQABDAEYASQBNAFAAUwBUAFcAWgBcAF0AXwBhAGMAZwBpAGkA
agBrAGsAagBpAGsAbABsAGwAawBqAGkAaABkAGIAXgBbAFgAVABQAEsARAA/ADoAMwAt
ACkAJAAfABoAFQAQAA0ACwAHAAQAAgD9//r/+f/3//X/8//x//D/7//t/+z/6//s/+z/
7P/r/+r/6v/q/+r/6v/q/+r/6v/p/+n/6f/p/+f/5//n/+f/5//m/+b/5v/o/+f/5//n
/+f/6P/o/+j/5v/m/+b/5f/n/+j/6P/p/+f/5//n/+f/6f/p/+n/6v/q/+v/6//q/+r/
6v/q/+r/7P/s/+z/7P/s/+z/7P/s/+r/6v/r/+v/6//r/+v/6//s/+z/6//r/+z/7P/r
/+v/6//r/+v/6v/s/+z/7P/s/+z/7P/r/+v/6//s/+r/6v/q/+r/7P/u//H/8//0//X/
+P/4//j/+P/4//j/+P/2//j/+P/4//j/+P/4//b/9P/x/+7/7f/t/+z/6//q/+r/6//t
/+z/7P/q/+r/6v/p/+j/5//m/+X/5P/j/+L/4f/h/+H/4f/g/+D/4P/g/+D/4P/f/+H/
4f/h/+H/4f/h/+H/4f/f/9//3//f/+L/4v/i/+L/4f/h/+H/4f/j/+T/5P/l/+f/6f/s
//L//P8LAB0ANgBQAGsAiACpANAA+wAgAS0BHQHsAJwAQQDk/4D/HP/p/vT+Ef8l/z7/
Wv9w/4H/l/+s/77/zP/U/9v/4P/l/+r/6//q/+v/7P/t/+7/7//x//H/8v/y//P/8//0
//T/9f/1//f/+P/4//n/9//3//f/9//4//n/+f/5//v//P/9//3//f/+/////////wEA
AgACAAEAAQADAAMABAAEAAUABQAHAAkACgAKAAsACwALAA0ADAANAA4ADwASABIAEwAU
ABQAFQAWABcAGwAcAB0AHgAgACIAJAAmACoAKwAtAC8AMAAyADMANgA7AD0APwBDAEQA
RgBJAEwATQBRAFQAVwBcAF8AYgBkAGUAZwBpAGsAbQBvAG8AcAByAHMAcwBzAHEAcgBy
AHIAcQBwAG8AbgBqAGgAZABhAFoAVgBSAE0ARgBBADwANQAvACsAJgAhAB4AGQAUABEA
DQAJAAYABAABAP7//f/7//v/+f/3//b/9f/z//L/8f/y//L/8v/x//D/8P/w//D/7v/u
/+7/7v/v/+//7//v/+3/7f/t/+3/7f/s/+z/7P/u/+3/7f/t/+v/7P/s/+z/7v/u/+7/
7f/t/+7/7v/v/+//7//v/+//7//v/+//8P/u/+//7//u//D/8P/w//D/8P/w//D/8P/w
//D/8P/w//L/8v/z//P/8f/x//H/8f/y//L/8f/x//D/8P/x//H/8P/w//D/8P/w/+//
7//v//D/8P/w//D/8P/y//T/9//5//j/+f/8//z//v/+//7//v/8//r//P/8//z//P/8
//z//P/6//f/9P/z//P/8v/x/+7/7v/v//H/8P/w/+7/7v/u/+3/7P/r/+r/6f/o/+f/
5v/l/+X/5f/l/+T/5P/k/+T/5P/k/+P/4//j/+P/4//l/+X/5f/l/+X/5f/l/+X/5v/m
/+b/5v/l/+X/5f/l/+X/5v/m/+f/6f/p/+7/9v8AAAsAHwA2AE4AawCGAKUAygDzABoB
KQEfAfgArgBVAPj/kP8o/+3+8v4P/yP/Ov9U/2r/f/+T/6j/vP/M/9T/2//i/+n/6v/t
/+7/7//w//H/8v/z//X/9f/2//b/9//3//j/+P/5//n/+f/6//r/+//7//v/+//7//z/
/f/9//3//f/+//////8BAAIAAwADAAEAAwAEAAQABQAFAAcABwAGAAYABwAHAAgACwAN
AA4ADQANAA0ADwAQABEAEgATABQAFAAVABYAGAAZABoAGwAfACAAIQAiACQAJgAoACoA
LAAtAC8AMQA0ADYANwA6AD0APwBBAEUASgBMAE8AUgBTAFcAWgBdAGAAYwBmAGgAawBt
AG8AcQBxAHMAcwB0AHYAdwB3AHcAdQB2AHYAdgB1AHQAcwByAG4AbABoAGUAXwBaAFUA
TwBKAEUAQAA5ADEALQAoACMAIAAbABYAEwARAA0ACgAIAAMAAAD///3//f/7//n/+P/3
//X/9P/z//T/9P/0//P/8v/y//L/8v/w//D/8P/w/+//7//v/+//7//v/+//7//v/+7/
7v/u/+7/7f/t/+3/7f/u/+7/7v/u/+7/7v/t/+3/7v/u/+//7//v/+//7//v/+//7//w
//D/8f/x//D/8P/w//D/8P/w//D/8P/w//D/8P/w//D/8P/w//H/8f/v/+//7//v//L/
8v/x//H/8P/w//D/8P/w//D/8P/v/+//7//w//D/8P/w//D/8P/y//X/9//4//n//P/8
//z//P/8//z//P/6//z//P/6//r/+v/6//z/+v/3//T/8f/x//D/7//q/+r/6//t//D/
8P/u/+7/7P/r/+r/6f/q/+n/6P/n/+T/4//j/+P/4//i/+L/4v/g/+D/4P/f/9//3//f
/9//4f/h/+H/4f/h/+H/4f/h/+D/4P/g/+D/4f/h/+H/4f/h/+L/4v/j/+P/5f/o/+7/
9v///w0AIgA6AFMAbgCLAKwA0wD+AB0BIwEMAdgAhwAsAMz/ZP8B/9z+8/4R/yT/PP9W
/23/f/+W/6r/vP/I/9H/2P/d/+L/5f/m/+f/6P/p/+j/6f/r/+v/7P/s/+3/7f/s/+z/
7f/t/+3/7v/u/+//8f/x//H/8f/w//H/8f/x//P/9P/1//X/9f/2//f/9//1//f/+P/4
//n/+f/7//v//P/8//3//f/9////AAAAAAEAAQABAAMAAgADAAQABQAIAAgACQAKAAwA
DQAOAA8AEQASABMAFAAWABgAGgAcABwAHQAfACEAJgAoACkALAAvADEAMwA3ADoAPAA/
AEIARQBJAEwATwBQAFMAVgBYAFsAXQBfAGEAYQBjAGMAZABmAGcAZwBnAGcAaABoAGgA
ZwBmAGUAZABiAGAAXABZAFIATgBKAEUAPgA5ADQALQAnACMAHgAZABIADQAIAAUAAQD9
//r/+P/1//L/8f/v/+3/6//p/+j/5//l/+T/4//g/+D/4P/f/+D/4P/g/+D/4P/g/+D/
4P/f/9//3//f/93/3f/d/93/3f/c/9z/3P/e/93/3f/d/9v/3P/c/9z/3v/e/97/3f/d
/97/3v/f/93/3f/d/93/3//f/9//4P/e/9//3//e/+D/4P/g/+D/4P/g/+D/4P/g/+D/
4P/g/+D/4P/h/+H/3//f/9//3//g/+D/3//f/+L/4v/h/+H/4f/h/+H/4P/g/+D/4v/g
/+D/4P/g/9//3//f/+D/4P/g/+D/4P/e/+D/4//l/+j/6f/s/+z/7P/s/+z/7P/s/+r/
7P/s/+z/7P/s/+z/7P/q/+f/5P/j/+P/4v/h/97/3v/f/+H/5P/k/+L/4v/g/9//3v/d
/9z/2//a/9n/2P/X/9f/1//V/9T/1P/U/9b/1v/W/9X/1//X/9f/1//W/9X/1P/T/9X/
1f/V/9X/1v/W/9b/1v/X/9f/1//X/9f/2P/Y/9n/2f/b/97/5P/u//n/CwAgADgAUQBs
AI0ArgDXAAQBIQEjAQYByABvAA4Arv9G/+v+1P7z/hH/JP9C/1z/b/+D/5r/rv+8/8j/
0f/W/9v/3P/f/97/3//g/+H/5P/l/+f/5//m/+b/5//n/+r/6v/r/+v/6//s/+z/7f/t
/+3/7f/t/+7/7//v/+//7//w//H/8f/z//T/9f/1//X/9//4//j/+P/3//j/9//6//r/
+//7//v//f/+//7/AQABAAEAAwACAAMABAAFAAYABgAHAAgADAANAA4ADwARABIAEwAU
ABYAGAAaABwAHgAfACEAIwAmACgAKQAsADEAMwA1ADkAOgA8AD8AQgBFAEkATABPAFIA
VQBYAFoAWwBdAF8AYQBlAGcAZwBoAGoAawBrAGsAbQBuAG4AbgBtAGwAawBqAGYAZABg
AF0AWABUAFAASwBEAD8AOgAzACsAJwAiAB0AGAATAA4ACwAFAAEA/v/8//n/9v/1//P/
8f/v/+3/7P/t/+v/6v/p/+j/6P/o/+f/5v/m/+b/5v/m/+b/5v/m/+X/5f/l/+X/5//n
/+f/5//l/+T/5P/k/+b/5f/l/+X/4//k/+T/5P/k/+T/5P/j/+P/5P/k/+X/5f/l/+X/
5f/l/+X/5f/m/+T/5f/l/+T/5v/m/+b/5v/m/+b/5v/m/+b/5v/m/+b/5v/m/+f/5//n
/+f/5//n/+j/6P/n/+f/6P/o/+f/5//n/+f/5//m/+j/6P/o/+b/5v/m/+b/5v/m/+X/
5f/l/+b/6P/o/+j/6P/o/+r/7f/v//D/8f/0//T/9P/0//T/9P/y//D/8v/y//T/9P/0
//T/8v/w/+3/6v/p/+n/6P/n/+b/5v/n/+n/6v/q/+j/6P/o/+f/5v/l/+T/4//i/+H/
3v/d/93/3f/f/97/3v/e/97/3v/e/93/3f/d/93/3f/d/93/3f/d/93/3f/d/93/3v/e
/97/3v/f/9//3//f/9//4P/g/+H/4//j/+b/7P/0////EQAmAD4AWQB2AJUAuADfAAoB
JwEpAQwBzgB1ABYAtv9M//X+4P79/hf/LP9I/2T/df+J/6D/tP/C/87/1//c/+H/5P/l
/+b/5//o/+n/6v/r/+3/7f/u/+7/7//v//D/8P/x//H/8//0//T/9f/1//X/9f/1//b/
9//3//f/9//4//n/+f/3//j/+f/5//n/+//8//z//f/9//////8AAAAAAQABAAEAAwAE
AAQABwAHAAcACQAKAAsADAANAA4ADgAPABAAEgATABQAFQAXABgAGQAaABoAHAAeACAA
JAAlACcAKQAsAC4ALwAyADUANwA5AD0APgBAAEMARgBHAEsATgBRAFYAWQBcAF4AXwBh
AGMAZQBnAGkAaQBqAG4AbwBvAG8AbwBwAHAAcABvAG4AbQBsAGoAaABkAGEAWgBWAFIA
TQBGAEEAPAA1AC8AKwAmACEAHgAZABQAEQALAAcABAACAP///P/7//n/+f/3//X/9P/x
/+//7v/t/+7/7v/u/+3/6v/q/+r/6v/s/+z/7P/s/+v/6//r/+v/6f/p/+n/6f/r/+r/
6v/q/+r/6f/p/+n/6f/q/+r/6v/o/+j/6P/n/+f/6P/o/+n/6//r/+v/6//r/+v/6//s
/+r/6//r/+r/7P/s/+z/7P/q/+r/6v/q/+z/7P/s/+z/6v/q/+v/6//r/+v/6//r/+z/
7P/r/+v/7P/s/+v/6//r/+v/6//q/+r/6v/q/+r/6v/q/+r/7P/s/+r/6v/q/+r/6f/p
/+n/6v/s/+z/7P/s/+r/7P/v//H/8v/z//b/9v/4//j/+P/4//b/9P/2//b/+P/4//j/
+P/4//b/8//w/+//7//u/+3/6v/q/+v/7f/u/+7/7P/s/+r/6f/o/+f/5v/l/+T/4//i
/+H/4f/h/+H/4P/g/+D/4v/i/+L/4f/f/9//3//f/9//3//f/9//4f/h/+H/4f/i/+L/
4v/i/+H/4f/h/+H/4//k/+T/5f/j/+X/6P/u//b///8PACYAPgBXAHIAjwCwANsABgEn
AS0BFAHYAIEAJADE/1z/A//m/v/+Gf8s/0j/Yv91/4f/nv+y/8T/0P/X/9z/4f/m/+f/
6P/p/+r/6//s/+3/7//v//D/8P/x//H/8v/y//P/8//z//T/9P/1//f/9//3//f/+P/5
//n/+f/5//r/+//7//v//P/9//3//f///wAAAAD/////AQABAAIAAgADAAMAAwAFAAYA
BgAHAAcABwAJAAoACwAMAA0ADgAOAA8AEAAUABUAFgAXABcAGAAZABoAHgAgACIAJAAk
ACUAJwApACoALAAtADAANQA3ADkAPQA+AEAAQwBGAEcASwBOAFEAVABXAFoAXABfAGEA
YwBlAGcAaQBpAGoAbABtAG0AbQBtAG4AbgBuAG0AbABrAGoAaABmAGIAXwBbAFgAVQBR
AEoARQBAADkAMwAvACoAJQAgABsAFgATAA8ACwAIAAYAAQD+//3/+//7//n/9//2//X/
8//y//H/8P/w//D/7//s/+z/7P/s/+z/7P/s/+z/6//r/+v/6//r/+v/6//r/+3/7P/s
/+z/6v/p/+n/6f/r/+z/7P/s/+z/7P/s/+v/6//s/+z/7f/t/+3/7f/t/+3/7f/t/+7/
7v/v/+//7v/u/+7/7v/u//D/8P/w//D/7v/u/+7/7v/u/+7/7//v/+//7//v/+//8P/w
/+//7//w//D/7//v//H/8f/x//D/7v/u/+7/7v/u/+7/7v/u/+3/7f/t/+3/7f/u/+7/
7v/u/+7/7f/t/+3/7v/s/+z/7P/s/+z/7v/x//P/9P/1//j/+P/4//j/+P/4//r/+P/6
//r/+v/6//r/+v/6//j/9f/y/+//7//u/+3/7P/s/+3/7//w//D/7v/u/+7/7f/s/+v/
6v/p/+j/5//m/+X/5f/l/+X/5P/k/+T/5P/k/+T/4//j/+P/4//j/+P/4//j/+P/4//j
/+P/4//k/+T/5P/k/+X/5f/l/+X/5f/m/+b/5//p/+n/7P/w//r/AwATACgAQgBbAHgA
lQC4AN8ACgEpAS8BFAHcAIcAKADK/2T/B//o/v/+G/8u/0r/ZP95/4v/oP+0/8T/0P/Z
/+D/5f/q/+v/7P/t/+7/7//u/+//8f/x//T/9P/1//X/9v/2//f/9//3//j/+P/5//n/
+f/5//n/+v/7//v/+//7//z//f/9//3//v////////8BAAIAAgADAAMABQAFAAYABgAH
AAcABwAJAAoACgALAAsACwANAA4ADwAQABEAEgASABMAFAAWABcAGAAZABsAHAAdAB4A
IAAiACQAJgAoACkAKwAtADAAMgAzADYANwA5ADsAPwBEAEYASQBMAEsATwBSAFUAWgBd
AGAAYgBjAGUAZwBpAGsAbQBtAG4AbgBvAG8AbwBvAHAAcABwAHAAcABwAHAAbgBsAGgA
ZQBiAF4AWgBVAFAASwBGAD8AOQA1ADAAKwAmACEAHAAZABcAEwAQAA4ACQAGAAUAAwD/
//3/+//6//n/9//2//X/9P/0//T/8//y//L/8v/y//L/8v/y//L/8f/x//H/8f/x//H/
8f/x//H/8P/w//D/8P/v/+//7//x//L/8v/y//L/8v/y//H/8f/y//L/8//z//P/8//z
//X/9f/1//b/9P/1//X/9P/2//b/9v/2//b/9v/2//b/+P/4//j/+P/4//j/+f/5//n/
+f/5//n/+v/6//n/+f/4//j/9//3//n/+f/5//j/+v/6//r/+v/4//j/+P/4//f/+f/5
//j/9v/2//b/9v/3//f/9//4//b/9v/2//b/9v/4//v//f/+////AgACAAIAAgACAAIA
BAACAAQABAAEAAQABAAEAAIAAAD9//r/+//7//r/+f/0//T/9f/3//r/+v/4//j/9v/1
//T/8//0//P/8v/x//D/7//v/+//7//u/+7/7v/u/+7/7v/t/+3/7f/t/+3/7f/t/+3/
7f/t/+3/7f/t/+7/7v/u/+7/7//v/+//7//v//D/8P/x//H/9f/4//7/CAATACUAOgBU
AG0AhgClAMgA8wAeATcBMQEOAcwAdQAYALT/Sv///vb+Ff8p/z7/Wv9y/4P/l/+u/8L/
0v/e/+X/7P/z//T/9//2//f/+P/5//r/+//9//3//P/8//3//f/+//7/////////AAAA
AAEAAQABAAEAAQACAAMAAwADAAMABAAFAAUABwAIAAkACQAHAAkACgAKAA0ADQAPAA8A
DgAOAA8ADwAPABEAEgASABMAEwATABUAFgAXABgAGQAaABoAGwAcACAAIQAiACMAIwAk
ACUAJgAqACwALgAwADIAMwA1ADcAOgA8AD0AQABDAEUARwBLAE4AUABTAFYAVwBbAF4A
YQBkAA==
         </WaveFormData>
      </LeadData>
      <LeadData>
         <LeadByteCountTotal>10000</LeadByteCountTotal>
         <LeadTimeOffset>0</LeadTimeOffset>
         <LeadSampleCountTotal>5000</LeadSampleCountTotal>
         <LeadAmplitudeUnitsPerBit>4.88</LeadAmplitudeUnitsPerBit>
         <LeadAmplitudeUnits>��V</LeadAmplitudeUnits>
         <LeadHighLimit>2147483647</LeadHighLimit>
         <LeadLowLimit>268435456</LeadLowLimit>
         <LeadID>V4</LeadID>
         <LeadOffsetFirstSample>0</LeadOffsetFirstSample>
         <FirstSampleBaseline>0</FirstSampleBaseline>
         <LeadSampleSize>2</LeadSampleSize>
         <LeadOff>FALSE</LeadOff>
         <BaselineSway>FALSE</BaselineSway>
         <ExcessiveACNoise>FALSE</ExcessiveACNoise>
         <MuscleNoise>FALSE</MuscleNoise>
         <LeadDataCRC32>2985305623</LeadDataCRC32>
         <WaveFormData>
BgAGAAYABgAJAAoACwAMAA0ADgAPABAAEgAUABYAGAAbABwAHQAeACAAIgAkACYAKAAq
ACwALgAxADIAMwA0ADUANgA3ADgAOgA6ADoAOgA6ADoAOgA6ADoAOgA6ADoAOAA4ADgA
OAA1ADQAMwAyAC8ALAApACYAIwAgAB0AGgAXABQAEQAOAAsACAAFAAIA///+//3//P/6
//j/9v/0//L/8v/y//L/8P/w//D/8P/w//D/8P/w//D/8P/w//D/7v/u/+7/7v/u/+7/
7v/u/+7/7v/u/+7/7v/u/+7/7v/u/+7/7v/u/+7/7v/u/+7/8P/w//D/8P/w//D/8P/w
//D/8P/w//D/8v/y//L/8v/y//L/8v/y//L/8v/y//L/8v/y//L/8v/y//L/8v/y//L/
8v/y//L/9P/0//T/9P/0//T/9P/0//T/9P/0//T/8v/y//L/8v/0//T/9P/0//P/8v/x
//D/8P/w//D/8P/w//D/8P/w//D/8P/w//D/8P/w//D/8P/w//D/8P/w//D/8P/w//D/
8v/y//L/8v/1//f/+f/6//3//f/+//7//////////////wEAAgACAAIAAwADAAIA///+
//z/+//8//v/+f/4//j/+P/6//r/+f/4//f/9v/1//L/8v/w/+3/7P/r/+r/6//r/+v/
6v/q/+r/6v/p/+n/6f/p/+n/6f/o/+j/6P/o/+j/6P/o/+j/5//n/+j/6P/o/+n/6f/p
/+n/6f/q/+z/7P/s/+z/7P/u//L/+/8HABcALABLAG0AkAC2AOAAEwFEAV8BWwE5Af8A
tQBsAB8AxP97/1//ZP9y/4T/lv+i/6r/tv/B/8v/1f/e/+X/5//q/+z/7f/t/+3/7f/t
/+z/7f/t/+3/7//w//D/8P/v/+//7//w//H/8f/x//L/8v/y//L/8v/0//X/9f/1//T/
9P/0//T/9f/1//X/9f/3//f/+P/4//n/+f/5//r/+P/5//n/+f/6//r/+v/7//z//P/8
//z//v/+//7////+/////////wAAAQABAAEABAAGAAYABgAIAAkACgALAAwADQAOAA8A
DwAQABEAEgAVABUAFwAZABsAHQAfACEAIQAjACUAJwApACsALQAvAC8AMQAyADMANgA5
ADkAOgA5ADoAOwA8AD4APgA+AD8APQA9AD0APQA9ADsAOwA6ADkAOAA1ADMAMwAwAC0A
KgAnACMAHwAbABkAFQARAA8ACwAJAAYAAwACAAAA/v/8//r/+P/4//f/9v/1//T/8//z
//P/8//z//H/8f/x//H/8P/w//D/8P/w/+//7//v/+//7//v/+//7//v/+//7//u/+7/
7v/u/+7/7v/u/+7/8P/w//D/8P/u/+7/7v/u//H/8f/x//H/8f/x//L/8v/w//D/8P/x
//P/8//z//P/8//z//P/8//0//T/9f/1//P/8//z//P/8//z//T/9P/z//P/8//z//P/
8//z//P/8//0//T/8//z//P/8//z//P/8//y//L/8v/y//L/8v/x//H/8f/x//D/8P/x
//L/7//w//D/8P/w//D/8P/w//D/8P/w//D/8P/w//D/8P/w//D/8//1//f/+P/7//v/
/P/8//3//f/9//3//f///wAAAAAAAAEAAQAAAP///v/8//n/+P/3//X/9f/2//f/+v/4
//f/9v/1//T/8//w//D/8P/v/+7/7f/q/+n/6f/p/+j/6P/o/+j/5//n/+f/5//n/+f/
5v/m/+b/5v/m/+b/5v/m/+X/5f/o/+j/6P/p/+f/5//n/+f/6v/q/+r/6v/o/+r/6v/u
//f/BQAXAC4ATQBzAJYAugDoAB0BUgFtAWkBSQELAb8AcAAfAMD/c/9T/1r/bP98/4z/
mv+k/67/u//J/9P/2v/f/+P/6P/q/+n/6f/p/+n/6f/q/+v/6//r/+3/7v/u/+7/7//v
/+//8P/x//H/8f/y//D/8P/w//D/8P/x//H/8f/y//L/8v/y//P/8//z//P/8//z//T/
9P/1//X/9f/2//b/9//3//f/+v/6//r/+//8//z//P/8//z//P/8//3//v////////8A
AAEAAQABAAQABgAGAAYABgAHAAgACQAKAAsADAANAA8AEAARABIAFQAVABcAGQAbAB0A
HwAhACMAJQAnACkAKwAtAC8AMQAzADUANgA3ADgAOwA7ADwAOwA8AD0APgA+AD4APgA/
AD8APwA/AD8APwA9AD0APAA7ADoANwA1ADMAMAAtACoAJwAjAB8AGwAZABUAEQAPAA0A
CwAIAAUAAgAAAP7//P/6//j/+P/3//b/9f/0//P/8//z//P/8//x//H/8f/x//D/8P/w
//D/8P/v/+//7//v/+//7//v/+//7//v/+//7v/u/+7/7v/s/+z/7P/s/+7/7v/u/+7/
7v/u/+7/7v/v/+//7//v/+//7//w//D/8P/w//D/8f/z//P/8//z//H/8f/x//H/9P/0
//X/9f/z//P/8//z//X/9f/2//b/8//z//P/8//z//P/8//z//P/9P/0//P/8//z//P/
8//z//P/8v/y//L/8v/y//L/8//x//P/8//y//D/8P/w//D/8P/w//D/8P/w//D/8P/w
//L/9f/3//n/+v/9//3//v/+//////////////8BAAIAAgACAAMAAwACAAEAAAD+//3/
/P/7//n/9v/2//b/+P/6//n/+P/3//T/8//w//D/7v/t/+z/6//q/+n/6f/p/+j/6P/o
/+j/5//n/+f/5//n/+f/5v/m/+b/5v/m/+b/5v/m/+X/5f/m/+b/5v/n/+f/5//n/+f/
6P/o/+j/6P/o/+j/6v/s//H//f8NACIAPQBhAIQAqADQAAMBNgFfAWsBVwElAd0AkABF
AOz/kf9f/1j/Zv92/4j/mP+i/6z/t//F/8//2P/d/+P/5v/m/+f/5//n/+f/5//o/+n/
6f/p/+v/7P/s/+z/7f/t/+3/7v/t/+3/7f/u//D/8P/w//D/7v/v/+//7//w//D/8P/w
//H/8f/x//H/8f/x//L/8v/z//P/8//0//T/9f/1//X/9v/2//b/9//4//j/+P/4//r/
+v/6//v//P/9//3//f/+/////////wAAAgACAAIABAAFAAYABwAIAAkACgALAA0ADgAP
ABAAEQARABMAFQAXABkAGwAdAB8AIQAjACUAJQAnACkAKwAtAC8AMAAxADQANwA3ADgA
OQA6ADsAPAA8ADwAPAA9AD0APQA9AD0APQA7ADsAOgA3ADYAMwAxADEALgArACgAJwAj
AB8AGwAXABMADwANAAkABwAEAAEAAAD+//z/+v/4//b/9v/1//L/8f/w/+//7//v/+//
7//v/+//7//v/+7/7v/u/+7/7v/t/+3/7f/r/+v/6//r/+v/6//r/+v/7P/s/+z/7P/s
/+z/7P/s/+z/7P/s/+z/7P/s/+z/7P/r/+v/6//r/+v/6//s/+z/7P/s/+z/7f/t/+3/
7f/t/+3/7f/t/+3/7v/u/+//7//v/+//7//v/+//7//w//D/7//v/+//7//v/+//7//v
/+3/7v/u/+3/7//v/+//7//v/+//7v/u/+7/7v/u/+7/7P/s/+z/7P/s/+z/7P/s/+7/
7v/u/+7/7v/x//P/9f/2//n/+f/6//r/+//7//v/+//7//3//v/+//7///////7//f/8
//r/+f/4//f/9f/0//T/9P/2//b/9f/0//P/8v/x/+7/7v/s/+v/6v/p/+b/5f/l/+X/
5P/k/+T/5P/l/+X/5f/l/+X/5f/k/+T/5P/k/+T/5P/k/+T/4//j/+T/5P/k/+X/5f/l
/+X/5f/m/+b/5v/m/+j/5v/m/+r/8f/7/w0AIgA7AFsAgACkAMwA/QAwAVcBXwFJARcB
0QCGADsA5P+R/2P/XP9q/3r/iv+Y/6L/rP+5/8X/0f/a/+H/4//k/+b/5//n/+f/5//n
/+j/6f/p/+n/6f/q/+r/6v/r/+v/6//s/+3/7f/t/+7/7v/u/+7/7v/u/+//7//v//D/
8P/w//D/8f/x//H/8f/x//H/8v/y//P/8//z//T/9P/1//X/9f/2//b/9v/3//j/+P/4
//j/+v/6//r/+//8//3//f/9//7/////////AAACAAIAAgAEAAUABgAHAAgACQAKAAsA
DQAOAA8AEAATABMAFQAXABkAGwAdAB8AIQAjACUAJwApACsALQAvAC8AMQAyADMANgA5
ADkAOgA5ADoAOwA8AD4APgA+AD8APwA/AD8APwA/AD0APQA8ADsAOgA3ADUAMQAuACsA
KAAnACMAHwAbABkAFQARAA8ACwAJAAYAAwACAAAA/v/8//r/+P/4//f/9v/1//T/8//z
//P/8//z//H/8f/x//H/8P/w//D/8P/w/+//7//v/+//7//v/+//7f/t/+3/7f/u/+7/
7v/u//D/8P/w//D/7v/u/+7/7v/w//D/8P/w/+//7//v/+//7//v//D/8P/w//D/8P/x
//H/8f/x//H/8//z//P/8//y//L/8//z//P/8//z//P/8//z//T/9P/1//X/9f/1//X/
9f/1//X/8//0//T/8//z//P/8//z//P/8//y//L/8v/y//L/8v/y//L/8v/y//L/8v/y
//L/9P/3//n/+//8//////8AAP7//////////////wEAAgACAAIAAwADAAIAAQAAAP7/
/f/8//v/+f/4//j/+P/6//r/+f/4//f/9v/1//L/8v/w/+//7v/t/+z/6//r/+v/6P/o
/+j/6P/p/+n/6f/p/+f/5//m/+b/5v/m/+b/5v/o/+j/5//n/+j/6P/o/+n/6f/p/+n/
6f/q/+r/6v/q/+r/6v/q/+7/9f///w8AJABBAGEAhACqANIAAwE4AVsBXwFDAQ8BxwB8
ADMA3v+N/2P/Yv9u/37/kP+e/6j/sP+9/8n/0//c/+P/5//o/+r/6//r/+v/6//r/+r/
6//r/+v/6//s/+z/7P/v/+//7//w/+//7//v//D/8P/w//D/8P/y//P/8//z//L/8v/y
//L/8//z//P/8//1//X/9v/2//X/9f/1//b/9v/3//f/9//4//j/+P/5//r/+v/6//r/
+v/6//r/+//8//3//f/9/wAAAQABAAEAAgAEAAQABAAGAAcACAAJAAgACQAKAAsADwAQ
ABEAEgAVABUAFwAZABkAGwAdAB8AIQAjACUAJwApACsALQAvADEAMwA0ADUANgA5ADkA
OgA5ADoAOwA8ADwAPAA8AD0APQA9AD0APQA9ADsAOwA6ADkAOAA1ADMAMQAuACsAKAAl
ACEAHQAZABcAEwAPAA0ACwAJAAYAAwAAAP7//P/6//j/9v/2//X/9P/z//L/8f/x//H/
8f/x/+//7//v/+//7v/u/+7/7v/u/+3/7f/t/+3/7f/t/+3/6//r/+v/6//s/+z/7P/s
/+z/7P/s/+z/6v/q/+r/6v/s/+z/7P/s/+3/7f/t/+3/7f/t/+7/7v/u/+7/7v/v/+3/
7f/t/+3/7//v/+//7//u/+7/7//v//H/8f/x//H/7//v//D/8P/v/+//7//v/+//7//v
/+//8f/y//L/8f/x//D/8P/w//D/8P/u/+7/7v/u/+7/7v/u/+7/8P/z//X/9//4//v/
+//8//r/+//7//v/+//7//3//v/+//7///////z/+//6//j/9//2//X/8//0//T/9P/2
//b/9f/0//P/8P/v/+z/7P/q/+n/6P/n/+b/5f/l/+X/5P/k/+T/5P/j/+P/4//j/+P/
4//i/+L/4v/i/+L/4v/i/+L/4f/h/+L/4v/i/+P/4//j/+P/4//k/+T/5P/k/+T/5P/m
/+r/8/8DABUALABLAG8AlAC4AOYAGQFIAV8BUwErAesAoQBYAAkAsP9t/1n/YP9w/4D/
kP+c/6b/sP+9/8f/0f/Y/93/3//i/+T/5f/l/+X/5f/l/+b/5//n/+f/5//o/+j/6P/p
/+n/6f/q/+v/6//r/+z/7P/s/+z/7P/s/+3/7f/t/+7/7v/u/+7/7//v/+//7//v/+//
8P/w/+//7//v//D/8P/x//H/8f/0//T/9P/1//b/9v/2//b/9v/2//b/9//6//v/+//7
//z//f/9//3//v8AAAAAAAAAAAEAAgADAAYABwAIAAkACQAKAAsADAARABEAEwAVABUA
FwAZABsAHQAfACEAIwAlACcAKQArAC0ALwAwADEAMgA1ADUANgA3ADgAOQA6ADoAOgA6
ADsAOwA7ADsAOwA7ADkAOQA4ADUANAAxAC8AKwAoACUAIgAdABkAFQARAA8ACwAHAAUA
AwABAP7/+//6//j/9v/0//L/8P/w/+//7v/t/+z/6//r/+v/6//r/+n/6f/p/+n/6P/o
/+j/6P/o/+f/5//n/+f/5//n/+f/5f/l/+X/5f/k/+T/5P/k/+T/5P/k/+T/5P/k/+T/
5P/k/+T/5P/k/+X/5f/l/+X/5f/l/+b/5v/k/+T/5P/l/+f/5//n/+f/5//n/+f/5//o
/+j/6f/p/+n/6f/p/+n/5//n/+j/6P/p/+n/6f/p/+n/6//r/+n/6P/q/+r/6v/q/+r/
6v/q/+r/6P/o/+j/6P/q/+3/7//x//L/9f/1//b/9v/3//f/9//3//f/+f/6//r/+v/7
//v/+P/3//b/9P/z//L/8f/v/+7/7v/u//D/8P/v/+7/7f/s/+v/6P/o/+j/5//m/+X/
4v/h/+H/4f/g/+D/4P/g/93/3f/d/93/3//f/97/3v/e/97/3v/e/97/3v/d/93/3v/e
/97/3//f/9//3//f/+L/4v/i/+L/4P/g/+L/5v/v////EQAqAEsAcQCYAL4A7AAhAVQB
bwFrAUcBBwG5AGgAEQCy/2f/Tf9S/2L/dP+E/5L/nv+o/7P/wf/L/9L/1//d/+D/4P/h
/+P/4//j/+P/4v/j/+P/4//j/+T/5P/k/+X/5f/l/+b/6f/p/+n/6v/q/+r/6v/q/+r/
6//r/+v/7P/s/+z/7P/t/+3/7f/t/+3/7f/u/+7/7//v/+//8P/w//H/8f/x//T/9P/0
//X/9P/0//T/9P/2//b/9v/3//r/+//7//v//P/9//3//f8AAAIAAgACAAIAAwAEAAUA
BgAHAAgACQALAAwADQAOABMAEwAVABcAGQAbAB0AHwAjACUAJwApACkAKwAtAC8AMwA1
ADYANwA2ADkAOQA6ADsAPAA9AD4AQABAAEAAQQBBAEEAQQBBAD8APQA9ADwAOQA4ADUA
MwAvACwAKQAmACMAHwAbABcAFQARAA0ACwAFAAMAAAD9//z/+v/4//b/9v/0//T/8//y
//H/8P/v/+//7//v/+//7f/t/+3/7f/s/+z/7P/s/+z/6//r/+v/7f/t/+3/7f/t/+3/
7f/t/+r/6v/q/+r/6v/q/+r/6v/s/+z/7P/s/+r/6v/q/+r/6//r/+v/6//t/+3/7v/u
/+7/7v/u/+//7f/t/+3/7f/v/+//7//v/+7/7v/v/+//8f/x//H/8f/v/+//8P/w//H/
8f/x//H/8f/z//L/8v/y//L/8v/y//L/8v/y//L/8v/y//L/8v/1//f/+f/6//3//f/+
//7//////////////wEAAgACAAIAAwADAAQAAwACAAAA/f/8//v/+f/4//j/+P/6//r/
+f/4//f/9P/z//D/8P/w/+//7v/t/+z/6//r/+v/6P/o/+j/6P/p/+n/6f/p/+n/6f/o
/+j/6P/o/+j/6P/o/+j/5//n/+j/6P/o/+n/6f/p/+n/6f/q/+r/6v/q/+r/6v/q/+7/
8//9/w8AJAA/AGMAigCyAN4AEQFKAXcBhwF1AUcB/QCsAFkA/P+d/1//VP9i/3L/hP+S
/57/qv+3/8P/z//Y/9//4//o/+r/6//r/+v/6//r/+z/7f/t/+3/7//w//D/8P/x//H/
8f/y//H/8f/x//L/8v/y//L/8v/y//P/8//z//b/9v/2//b/9//3//f/9//3//f/+P/4
//n/+f/5//r/+P/5//n/+f/6//r/+v/7//7//v/+//7//v/+//7///8CAAMAAwADAAQA
BQAFAAUABgAIAAgACAAKAAsADAANAA4ADwAQABEAEwAUABUAFgAZABkAGwAdACEAIwAl
ACcAKQArAC0ALwAxADMANQA3ADkAOwA8AD0APgBBAEEAQgBDAEQARQBGAEYARgBGAEcA
RwBHAEcARwBHAEUARQBEAEEAQAA9ADsAOQA2ADMAMAAtACkAJQAhAB0AGQAVABMADwAN
AAoABwAGAAQAAgAAAP7//P/8//v/+v/5//j/9//1//X/9f/1//X/9f/1//X/9P/0//T/
9P/0//P/8//z//H/8f/x//H/8f/x//H/8f/y//L/8v/y//L/8v/y//L/8P/w//D/8P/y
//L/8v/y//H/8f/x//H/8f/x//L/8v/y//L/8v/z//P/8//z//P/9f/1//X/9f/2//b/
9//3//f/9//3//f/9f/1//b/9v/1//X/9f/1//f/9//3//f/9f/2//b/9f/1//X/9v/0
//T/9P/0//T/9P/0//T/9P/0//T/9P/0//f/+f/7//7/AQABAAIAAAABAAEAAQABAAEA
AwAEAAQABAAFAAUABAADAAIAAAABAAAA///9//r/+v/6//z//v/9//z/+//6//n/9v/2
//L/8f/w/+//7v/t/+3/7f/s/+z/7P/s/+v/6//r/+v/6//r/+r/6v/o/+j/6P/o/+r/
6v/p/+n/6v/q/+r/6//r/+v/6//r/+z/7P/s/+z/7P/q/+z/8P/1/wEAFQAoAEMAZwCM
ALIA3AANAUABZQFrAVcBJQHbAI4AQwDs/5P/Y/9g/2z/fv+O/5z/pv+y/7//yf/V/97/
5f/n/+r/7P/r/+v/6//r/+v/7v/v/+//7//t/+7/7v/u/+//7//v//D/8f/x//H/8v/y
//L/8v/y//L/8//z//P/9P/0//T/9P/1//X/9f/1//f/9//4//j/9//3//f/+P/4//n/
+f/5//r/+v/6//v//P/8//z//P/8//z//P/9//7/////////AgADAAMAAwAEAAYABgAG
AAYABwAIAAkADAANAA4ADwARABIAEwAUABcAFwAZABsAGwAdAB8AIQAjACUAJwApACsA
LQAvADEAMwA1ADYANwA6AD0APQA+AD0APgA/AEAAQgBCAEIAQwBDAEMAQwBDAEMAQQBB
AEAAPQA8ADkANwA1ADIALwAsACkAJQAhAB0AGQAVABEADwALAAkABgADAAIAAAD+//z/
+v/4//j/9//2//X/9P/z//P/8//z//P/8f/x//H/8f/w//D/8P/w//L/8f/x//H/8f/x
//H/8f/v/+//7//v/+7/7v/u/+7/7v/u/+7/7v/u/+7/7v/u/+7/7v/u/+7/7//v/+//
7//v/+//8P/w//D/8P/w//H/7//v/+//7//v/+//7//v/+7/7v/v/+//8f/x//H/8f/x
//H/8v/y//H/8f/x//H/8f/x//H/8f/x//L/8v/x//H/8f/x//H/8v/w//D/8P/w//D/
8P/w//D/8v/y//L/8v/w//P/9f/3//j/+//7//z//P/9//3//f/9//3///8AAAIAAgAD
AAMAAAD///7//P/7//r/+f/3//b/9v/2//j/+v/5//j/9//2//X/8v/y//D/7//u/+3/
7P/r/+v/6//o/+j/6P/o/+n/6f/p/+n/5//n/+b/5v/o/+j/6P/o/+j/6P/n/+f/6P/o
/+j/6f/p/+n/6f/p/+r/6v/q/+r/6v/q/+z/7v/1////DwAkAD8AYQCGAKwA1AAFATYB
WQFjAU0BHQHVAIwAQQDq/5P/Zf9g/27/fv+Q/57/qP+y/7//yf/V/9z/4//n/+r/7P/r
/+3/7f/t/+3/7v/v/+//7//v//D/8P/w//H/8f/x//L/8//z//P/9P/0//T/9P/0//T/
9f/1//X/9v/2//b/9v/3//f/9//3//n/+f/6//r/+f/5//n/+v/6//v/+//7//z//P/8
//3/AAAAAAAAAAACAAIAAgADAAQABQAFAAUABAAFAAUABQAGAAgACAAIAAoACwAMAA0A
EAARABIAEwAVABYAFwAYABsAGwAdAB8AHwAhACMAJQAnACkAKwAtADEAMwA1ADcANwA5
ADoAOwA8AD8APwBAAEMARABFAEYARgBGAEYARwBHAEcARwBHAEkARwBHAEYAQwBCAD8A
PQA7ADgANQAyAC8AKwAnACMAIQAdABkAFwATABEADgALAAoACAAGAAQABAACAAIAAQD+
//3//P/7//3//f/9//3/+//7//v/+//6//r/+v/6//r/+f/5//n/+f/5//n/+f/5//n/
+f/5//j/+P/4//j/9v/2//b/9v/2//b/9v/2//j/+P/4//j/+f/5//n/+f/5//n/+v/6
//j/+P/4//n/+//7//v/+//7//v/+//7//z//P/9//3/+//7//v/+//7//v//P/8//3/
/f/9//3//f/9//3//f/9//7//v/9//3//f/9//3//f/9//z//P/8//z//P/8//z//P/8
//z//P/8//z//P/8//r//f///wEABAAHAAcACAAIAAkACQAJAAcABwAJAAoADAAMAA0A
DQAMAAsACgAIAAcABgAFAAMAAgACAAIABAAEAAMAAgABAAAA///8//z/+v/5//j/9//2
//X/9f/1//T/9P/0//T/8//z//P/8//z//P/8v/y//L/8v/y//L/8v/y//H/8f/y//L/
8v/z//X/9f/1//X/9P/0//T/9P/0//T/9v/4//3/BwAXACoAQwBlAIgArADSAAMBOAFf
AWsBWQEpAeMAmgBRAPr/pf9z/2r/dv+G/5j/pv+w/7r/w//R/9v/5P/r/+//8v/y//P/
9f/1//X/9f/2//f/9//3//f/+P/4//j/+f/5//n/+v/7//v/+//8//z//P/8//z//P/9
//3//f/+//7//v/+/////////////////wAAAAABAAEAAQACAAIAAwADAAMABAAEAAQA
BQAGAAYABgAGAAgACAAIAAkACgALAAsACwAMAA0ADQANAA4AEAAQABAAEAARABIAEwAU
ABUAFgAXABkAGgAbABwAIQAhACMAJQAlACcAKQArACsALQAvADEANQA3ADkAOwA9AD8A
QABBAEIARQBFAEYARwBIAEkASgBKAEoASgBLAEsASwBLAEsASwBJAEkASABJAEgARQBD
AEEAPgA7ADgANQAxAC0AKQAnACMAHwAdABkAFwAUABEAEAAOAAwACgAKAAgACAAHAAYA
BQAEAAMAAQABAAEAAQD///////////7//v/+//7//v/9//3//f/9//3//f/9//3//f/9
//3//P/8//z//P/8//z//P/8//z//P/8//z//P/8//z//P/9//3//f/9//3//f/+//7/
/v/+//7/////////////////////////AAAAAAEAAQABAAEAAQABAP////8AAAAAAQAB
AAEAAQABAAEAAQABAP//AAAAAP////////////8BAAEAAAAAAP7//v/+//7////+//7/
/v/+//7//v/+//7//v/+//7//v/+//z///8BAAMABgAJAAkACgAKAAsACwALAAsACwAN
AA4ADgAOAA8ADwAOAA0ADAAKAAkACAAHAAUABAAEAAQABgAIAAcABgAFAAIAAQD+//7/
/v/9//z/+//4//f/9//3//b/9v/2//b/9f/1//X/9f/1//X/9P/0//T/9P/0//T/9v/2
//X/9f/2//b/9v/3//f/9//3//f/+P/4//j/+P/4//b/+P/8/wEADQAbADAASQBpAI4A
sgDaAAkBPAFlAXEBXQEtAecAngBVAAQAq/91/27/ev+K/5z/qv+0/7z/x//V/9//6P/v
//P/9v/4//n/9//3//f/9//4//n/+f/5//v//P/8//z//f/9//3//v////////8AAAAA
AAAAAAAAAAABAAEAAQACAAIAAgACAAEAAQABAAEAAQABAAIAAgAFAAUABQAGAAYABwAH
AAcACAAIAAgACQAKAAoACgAKAAwADAAMAA0ADAANAA0ADQAQABEAEQARABIAFAAUABQA
FAAVABYAFwAYABkAGgAbAB0AHgAfACAAIwAjACUAJwApACsALQAvADEAMwA1ADcANwA5
ADsAPQA/AEEAQgBDAEQARwBHAEgASQBKAEsATABMAEwATABNAE8ATwBPAE8ATwBNAE0A
TABLAEoARwBFAEUAQgA/ADwAOQA1ADEALQArACcAIwAhAB8AHQAaABcAFAASABAADgAM
AAoACgAJAAgABwAGAAUABQAFAAUABQADAAMAAwADAAIAAgACAAIAAgABAAEAAQD/////
/////////////////v/+//7//v8AAAAAAAAAAAAAAAAAAAAAAgACAAIAAgADAAMAAwAD
AAMAAwAEAAQABAAEAAQABQAFAAUABQAFAAUABQAFAAUABgAGAAcABwAHAAcABwAHAAcA
BwAIAAgACQAJAAkACQAHAAcABwAHAAcACAAIAAcACQAJAAkACQAHAAcABgAGAAYACAAI
AAYABgAGAAYABgAGAAYABgAGAAYABgAGAAYABgAJAAsADQAOABEAEQASABIAEwATABMA
FQAVABcAGAAYABgAGQAZABYAFQAUABIAEwASABEADwAMAAwADAAOABAADwAOAA0ACgAJ
AAYABgAGAAUABAADAAIAAQABAAEAAAAAAAAAAAABAAEAAQABAP/////+//7/AAAAAAAA
AAAAAAAA/////wAAAAAAAAEAAQABAAEAAQACAAIAAgACAAIABAAEAAgAEQAfAC8ARABj
AIcArADQAPwAMQFmAYkBiwFvATcB6wCcAEkA7P+Z/3P/dP+E/5j/qP+0/7z/yP/T/+H/
6//0//n///8EAAYABwAHAAcABwAHAAgACQAJAAkACQAKAAoACgANAA0ADQAOAA0ADQAN
AA4ADgAOAA4ADgAOAA8ADwAPABIAEgASABIAEwATABMAEwATABMAFAAUABUAFQAVABYA
FgAXABcAFwAYABgAGAAZABoAGgAaABoAHAAcABwAHQAeAB8AHwAfACIAIwAjACMAIgAk
ACQAJAAmACcAKAApACwALQAuAC8AMQAyADMANAA5ADkAOwA9AD0APwBBAEMARQBHAEkA
SwBNAA==
         </WaveFormData>
      </LeadData>
      <LeadData>
         <LeadByteCountTotal>10000</LeadByteCountTotal>
         <LeadTimeOffset>0</LeadTimeOffset>
         <LeadSampleCountTotal>5000</LeadSampleCountTotal>
         <LeadAmplitudeUnitsPerBit>4.88</LeadAmplitudeUnitsPerBit>
         <LeadAmplitudeUnits>��V</LeadAmplitudeUnits>
         <LeadHighLimit>2147483647</LeadHighLimit>
         <LeadLowLimit>268435456</LeadLowLimit>
         <LeadID>V5</LeadID>
         <LeadOffsetFirstSample>0</LeadOffsetFirstSample>
         <FirstSampleBaseline>0</FirstSampleBaseline>
         <LeadSampleSize>2</LeadSampleSize>
         <LeadOff>FALSE</LeadOff>
         <BaselineSway>FALSE</BaselineSway>
         <ExcessiveACNoise>FALSE</ExcessiveACNoise>
         <MuscleNoise>FALSE</MuscleNoise>
         <LeadDataCRC32>3954960749</LeadDataCRC32>
         <WaveFormData>
CgAKAAoACgANAA4ADwAQABIAEgASABIAEwAUABUAFgAXABgAGQAaAB0AHgAfACAAIwAk
ACUAJgAnACgAKQAqACsALAAtAC4AMAAwADAAMAAyADIAMgAyADIAMgAyADIAMgAyADIA
MgAxADAALwAuAC0ALAArACoAJwAkACEAHgAcABoAGAAWABQAEgAQAA4ACwAKAAkACAAF
AAQAAwACAAAAAAAAAAAA/v/+//7//v/+//7//v/+//7//v/+//7//P/8//z//P/8//z/
/P/8//z//P/8//z//P/8//z//P/8//z//P/8//z//P/8//z//P/8//z//P/+//7//v/+
//7//v/+//7/AAAAAAAAAAAAAAAAAAAAAAAAAAAAAAAAAAAAAAAAAAAAAAAAAAAAAAAA
AAAAAAAAAAAAAAAAAAAAAAAAAAAAAAAAAAAAAAAAAAAAAAAAAAAAAAAAAAAAAP7//v/+
//7//v/+//7//v/+//7//v/+//7//v/+//7//v/+//7//v/+//7//v/+//7//v/+//7/
/v/+//7//v8AAAMABQAGAAcACQAJAAkACQAJAAkACQAKAAwADQAOABAAEAAQABAADQAM
AAsACgAJAAgABwAFAAcACAAJAAkABwAFAAUAAwACAP///f/8//r/+f/4//f/+P/4//j/
+P/5//n/+P/4//b/9v/2//b/9f/1//X/9f/1//X/9f/1//X/9f/1//X/9f/1//X/9v/2
//b/9//3//n/+f/5//n/+f/5//3/AwAPAB0ALABDAF8AfACYALoA4wAMASMBJAEOAesA
uwCJAE8ACADF/6T/n/+o/7X/wf/J/8//1v/c/+P/6f/x//b/9//5//r/+v/5//n/+v/6
//r/+v/7//v/+//7//z//P/8//z//P/8//3//f/+//7//v/+//7/////////////////
//////////8AAAAAAAABAAEAAQABAAIAAgACAAIAAgADAAMAAwADAAMABAAEAAUABQAF
AAUABQAGAAYABwAFAAUABgAGAAYABwAIAAgACQAJAAoACgAKAAsADAANAA0ADQAOAA8A
EgASABMAFAAVABYAFwAYABoAHAAdAB4AHQAeAB8AIgAjACQAJgAnACgAKQAqACsALwAw
ADAAMQAwADEAMgAzADMAMwAzADQANAA0ADQANQA1ADUANQA1ADYANgA0ADMAMgAxAC4A
LAAqACgAJAAjACAAHQAaABcAFgAUABIAEAAOAAwACgAKAAkABwAGAAUABAADAAMAAgAC
AAIAAQABAAEAAAAAAAAAAAAAAP///////////////////v/+//7/AAAAAAAAAAD+//7/
/f/9//3//f/+//7/AAAAAAAA///9//3//f/+/wAAAAAAAAAAAAAAAAAAAAABAAEAAQAB
AAMABAAEAAQABAAEAAQABAAGAAYABgAGAAUABQAFAAUABQAFAAUABQAFAAUABQAFAAMA
AwADAAMABQAFAAUABQADAAMAAwADAAMAAwADAAMAAQABAAEAAgACAAIAAgACAAAAAQAB
AAIA//8AAP//AQACAAAAAAAAAAAAAAAAAAAAAAAAAAAAAAAAAAAAAgAFAAcACAAJAAsA
CwANAA0ADQANAAsADAAOAA8AEgASABIAEgAQAA8ADgANAAwACwAKAAkACQAJAAoACwAJ
AAkABwAHAAUABAABAP///v/+//3//P/9//z//P/8//r/+f/5//j/+P/4//j/+P/6//n/
+f/5//n/+f/5//n/9//3//f/9//5//n/+f/5//r/+v/6//v/+//7//v/+//7//v/+f/9
/wUAEQAfADAASQBnAIQAoADEAO8AHAEzATIBHgH3AMUAkQBTAAgAw/+e/5v/pP+x/73/
x//N/9T/3P/n/+3/8f/0//n/+//+//7/+//7//z//P/8//z//f/9//3//f/+//7//v/+
//7//v8BAAEAAgACAAAAAAAAAAEAAQABAAEAAQABAAEAAQABAAMABAAEAAQAAwADAAMA
AwAEAAQABAAEAAQABQAFAAUABQAFAAYABgAHAAcABwAHAAcACAAIAAkACQAJAAoACgAK
AAsADAAMAA0ADQAOAA4ADgAPABAAEQATABMAFAAVABYAFgAXABgAGQAaABsAHAAeACAA
IQAiACMAJAAlACgAKQAqACwALQAuAC8AMAAxADEAMgAyADMANAA1ADYANwA1ADUANQA2
ADYANgA2ADcANwA3ADcANwA2ADYANAAzADIAMQAuACwAKgAoACQAIwAiAB8AHAAZABgA
FgAUABIAEAAOAAwADAALAAkACAAHAAQAAwADAAIABAAEAAMAAwABAAAAAAAAAAAAAAD/
//////////////////7//v/+//7//v/+//7//v/+//3//f/9//3//v/+//7//v/+//3/
/f/9//3//v8AAAAAAAAAAAAAAAAAAAAA//////////8BAAIAAgACAAAAAAAAAAAAAgAC
AAIAAgABAAEAAQABAAMAAwADAAMAAwADAAMAAwABAAEAAQABAAMAAwADAAMAAwADAAMA
AwABAAEAAQABAP///////wAAAAD+/wAAAAAAAP7//v/+//7//v/+//7//v/+//7//v/+
//7/AAADAAUABgAHAAkACQAJAAkACQAJAAsADAAOAA8ADgAOAA4ADgAQAA8ADgANAAoA
CQAIAAcABQAFAAYABwAHAAcABQAFAAEAAAD9//v//P/8//v/+v/3//b/9v/2//b/9f/1
//T/9P/0//T/9P/0//P/8//z//P/8//z//P/8//z//P/8//z//P/8//z//T/9P/0//X/
8//z//P/8//z//P/9f/3//v/BQARACIANwBTAHAAigCqANMA/AAdASgBHgH/ANEAnwBr
ACgA3/+q/5f/nP+r/7f/wf/H/87/1v/f/+X/6//u//P/9f/2//T/9f/1//b/9v/2//b/
9//3//f/9//4//j/+P/4//j/+P/3//f/+P/4//r/+v/6//v/+f/5//n/+f/7//v/+//7
//n/+v/6//r//f/9//3//f/+//7//v/+//7//////////f/9//7//v//////////////
AAAAAAEAAwADAAQABAACAAMABAAEAAUABQAGAAYACAAJAAoACwALAAsADAANABAAEAAR
ABIAEwAUABUAFgAYABoAGwAcAB0AHgAfACIAIwAkACYAJwAoACkAKgArAC0ALgAuAC8A
MAAxADIAMwAzADMAMwA0ADQANAA0ADUANQA1ADUANQA0ADQAMgAxADIAMQAuACwAKgAo
ACQAIwAgAB0AGgAXABQAEgAQAA4ADgAMAAoACgAJAAcABgAFAAQAAwADAAIAAAAAAP//
//8BAAAAAAAAAAAAAAD//////f/9//3//f/9//z//P/8//z//P/8//z//v/+//3//f/9
//3//v/+//7//v/+//3//f/9//3//v/8//z//P/8//z//P/8//z//f/9//3//f/9//7/
/v/+//7//v/+//7//v/+//7//v//////////////////////////////////////////
//3//f/9//3////////////9//3//f/9//////////7//P/8//z//P/8//z//P/8//7/
/v/+//7//v8AAAMABQAGAAcACQAJAAcABwAHAAcACQAKAAwADQAOAA4ADgAOAA4ADQAM
AAsACgAJAAgABwAFAAUABgAHAAcABwAFAAUAAwACAP///f/6//r/+f/4//f/9v/2//b/
9v/1//X/9P/2//b/9v/2//b/9f/1//X/8//z//P/8//z//P/8//z//P/8//z//P/9v/2
//b/9//1//X/9f/1//X/9f/1//n//f8HABUAJAA3AFMAcACKAKoA0QD8ABsBJAEWAfkA
zQCbAGUAJADd/6z/m/+i/63/t//B/8n/zv/W/9//5//t//L/9f/1//b/9v/1//X/9v/2
//j/+P/5//n/9//3//j/+P/6//r/+v/6//n/+f/6//r/+v/6//r/+//7//v/+//7//v/
+//7//v/+//8//z//P/9//3//f/9//7//v/+//7//v/////////9//3//v/+/wEAAQAB
AAEAAQACAAIAAwADAAMABAAEAAQABQAGAAYABwAHAAgACAAGAAcACAAJAAsACwAMAA0A
DAAMAA0ADgARABIAEwAUABYAGAAZABoAHQAeAB8AIgAjACQAJgAnACgAKQAqACsALQAu
AC4ALwAwADEAMgAzADMAMwAzADQANAA0ADQANQA1ADUANQA1ADQANAAyADEAMAAvACwA
KgAqACgAJAAjAB4AGwAYABUAFAASABAADgAOAAwACgAKAAkABwAGAAUABAADAAMAAgAA
AAAA/////////v/+//7//v/+//3//f/9//3//f/9/////v/+//7//P/8//z//P/8//z/
+//7//3//f/+//7//P/8//z/+//7//v/+//8//z//P/8//z//P/8//z//P/9//3//f/9
//3//v/+//7//v/+//7//v/+//7//v/+////////////AQABAAEAAQD/////////////
//////////////////////////////////8BAAAA/v/+//7//v8AAAAAAAAAAP7//v/+
//7/AAACAAUABwAIAAkACwALAAsACwALAAsACwAMAA4ADwAQABAAEAAQABAADwAOAA0A
DAALAAoACQAHAAcACAAJAAkACQAHAAcABQAEAAEA///+//7//f/8//v/+v/6//r/+v/5
//n/+P/4//j/+P/4//j/9//3//f/9//3//f/9//3//f/9//3//f/9//3//f/+P/4//j/
+f/5//n/+f/5//n/+f/5//v/AQALABcAJgA9AFcAdACQALAA1wAEASEBJgEYAfcAyQCX
AGEAIADZ/6z/n/+m/7P/v//J/83/1P/c/+P/6//x//b/+f/5//r/+v/5//n/+v/6//j/
+P/5//n/+f/5//r/+v/6//r/+v/6//v/+//8//z/+v/6//r/+//9//3//f/9//3//f/9
//3//f/+//7//v/9//3//f/9//7//v/+//7//v//////////////AAAAAAEAAQABAAEA
AQACAAIAAwABAAEAAgACAAIAAwAEAAQABQAFAAYABgAGAAcACAAJAAsACwAMAA0AEAAQ
ABEAEgATABQAFQAWABYAGAAZABoAHQAeAB8AIgAjACQAJgAnACgAKQAqACsALQAuAC4A
LwAuAC8AMAAxADEAMQAxADIAMgAyADIAMwAzADMAMwAzADIAMgAwAC8ALgAtACoAKAAm
ACQAIAAfAB4AGwAYABUAEgAQAA4ADAAKAAgABgAGAAUAAwACAAEAAAD//////v/+//7/
/f/9/////v/+//7//P/8//v/+//7//v/+//7//3//P/8//z/+v/6//r/+v/6//r/+f/5
//v/+//8//z/+v/6//r/+f/7//v/+//8//z//P/8//z//P/8//z//P/9//3//f/9//v/
/P/8//z//v/+//7//v8AAAAAAAAAAP//////////AQABAAEAAQD/////////////////
/////////////////wAAAAAAAAAAAAD+//7//v/+//7//v/+//7/AAACAAUABwAIAAkA
CwALAAsACwALAAsACQAKAAwADQAQABAAEAAQAA4ADQAMAAsACAAHAAYABQAEAAUABwAJ
AAcABwAFAAUAAQAAAP3/+//8//z/+//6//n/+P/4//j/+P/3//f/9v/0//T/9P/0//b/
9f/1//X/9f/1//X/9f/z//P/8//z//T/9f/2//f/9v/2//b/9//3//f/9//3//f/9//5
//v/AwAPAB0ALgBHAGUAggCeAMIA7QASASUBIgEIAd8AsQB/AEMA+v+9/57/nf+o/7X/
v//H/83/1P/e/+X/6//v//T/9f/3//j/+P/3//f/+P/4//j/+P/5//n/+f/5//r/+v/6
//r/+v/6//v/+//8//z/+v/6//r/+//9//3//f/9//3//f/9//3//f/+//7//v//////
/////wAAAAAAAAAAAAABAAEAAQABAAEAAgACAAEAAQABAAEAAQACAAIAAwAFAAUABgAG
AAYABwAIAAgACQAJAAoACgAKAAsADAANAA8ADwAQABEAEgASABMAFAAVABYAFwAYABgA
GgAbABwAHwAgACEAJAAnACgAKgArACoAKwAsAC0AMQAyADIAMwA0ADUANgA3ADUANQA1
ADYAOAA4ADgAOQA3ADcANwA3ADQANAAyADEAMAAvACwAKgAmACQAIAAfAB4AGwAYABUA
EgAQAA4ADAAKAAgABgAGAAUAAwACAAEAAAD//////v/+//7//f/9//3//P/8//z/+v/6
//n/+f/7//v/+//7//v/+v/6//r/+v/6//r/+v/6//r/+f/5//n/+f/6//r/+v/6//r/
+f/5//n/+f/6//z//P/8//z//P/8//z//P/7//v/+//7//v//P/8//z//P/8//z//P/+
//7//v/+//3//f/9//3//f/9//3//f////////////3///////3//v/+//7//v/+//7/
/v/+//7//v/+//7//v/+/wAAAwAFAAYABwAJAAkACQAJAAkACQAJAAoADAANAA4ADgAO
AA4ADgANAAwACwAKAAkACAAHAAUABQAGAAcABwAHAAUABQADAAIA///9//z//P/7//r/
9//2//b/9v/4//f/9//2//T/9P/0//T/9v/1//X/9f/1//X/9f/1//P/8//z//P/8//z
//P/8//0//T/9P/1//X/9f/1//X/9f/1//f/+f8BAA0AGwAuAEcAaQCGAKIAxgDxABoB
MQEwARoB8wDBAIsASwACAL//mP+T/57/rf+3/8P/yf/Q/9b/3//n/+3/8P/z//X/9P/0
//X/9f/2//b/9v/2//f/9//1//X/9v/2//j/+P/4//j/+f/5//r/+v/6//r/+v/7//n/
+f/5//n/+//7//v/+//7//z//P/8//v/+//7//v//v/+//7//v/+//////////////8A
AAAA/////////////wAAAAABAAMAAwAEAAQABAAFAAYABgAHAAcACAAIAAgACQAKAAsA
CwALAAwADQAOAA4ADwAQABMAFAAVABYAGAAaABsAHAAdAB4AHwAiACUAJgAoACkAKgAr
ACwALQAtAC4ALgAvADIAMwA0ADUANQA1ADUANgA2ADYANgA3ADUANQA1ADUANAA0ADIA
MQAuAC0AKgAoACYAJAAgAB8AHAAZABYAEwAQAA4ADAAKAAgABgAEAAQABQADAAIAAQD+
//3//f/8//7//v/9//3//f/8//z//P/8//z/+//7//v/+//7//v/+//6//r/+v/8//z/
/P/8//v/+v/4//f/+f/5//r/+v/6//r/+v/5//f/9//3//j/+v/6//r/+v/6//r/+v/6
//v/+//7//v/+//8//z//P/8//z//P/8//z//P/8//z//f/9//3//f/9//3//f/9////
/////////////wAA/v/+//7//v/+//7//v/+//7//v/+//7/AAACAAUABwAGAAcACQAJ
AAkACQAJAAkACQAKAAwADQAOAA4ADgAOABAADwAOAA0ADAALAAoACQAFAAUABgAHAAcA
BwAFAAUAAwACAP///f/8//z/+//6//n/+P/4//j/+P/3//f/9v/2//b/9v/2//T/8//z
//P/8//z//P/8//z//P/8//z//X/9f/1//X/9P/0//T/9f/1//X/9f/1//X/9f/1//f/
/f8FABEAIAA1AFMAdACSALIA2QAGASkBNgEuAREB5QCxAHkANgDp/67/lf+a/6f/sf+7
/8P/yv/S/9v/4//r/+7/8f/z//T/9P/1//X/9v/2//T/9P/1//X/9//3//j/+P/4//j/
+P/4//n/+f/6//r/+v/6//r/+//5//n/+f/5//v/+//7//v/+//8//z//P/7//v/+//7
//z//P/8//z//P/9//3//f/9//3//v/+//////////////8AAAAAAQABAAEAAgACAAQA
BQAGAAYABwAHAAgACAAIAAkACgALAA0ADQAOAA8AEAAQABEAEgATABQAFQAWABgAGgAb
ABwAHQAeAB8AIgAjACQAJgAnACoAKwAsAC0ALQAuAC4ALwAyADMANAA1ADUANQA1ADYA
NgA2ADYANwA3ADcANwA3ADYANgA0ADMAMAAvACwAKgAoACYAIgAhAB4AGwAYABUAFAAS
ABAADgAMAAoACAAIAAcABQAEAAMAAgABAAEAAAD+//7//f/9/////v/+//7//P/8//v/
+//7//v/+//7//v/+v/6//r/+v/6//r/+v/8//z/+//7//n/+f/6//r/+P/4//j/9//5
//n/+f/6//j/+P/4//j/+v/6//r/+v/7//v/+//7//n/+v/6//r//P/8//z//P/8//z/
/P/8//v/+//7//v/+//7//v/+//7//v/+//7//3//f/9//3//f/9//3//f/7//v//P/8
//z//P/8//z//P/8//z//P/8//z//P/6//z///8BAAQABQAHAAcABwAHAAcABwAHAAgA
CgALAAwADAAMAAwADAALAAoACQAIAAcABgAFAAMAAwAEAAUABQAFAAMAAwABAAAA/f/7
//j/+P/3//b/9f/0//T/9P/0//P/8//y//L/8v/y//L/9P/z//P/8//x//H/8f/x//P/
8//z//P/8f/x//H/8f/y//L/8v/z//X/9f/1//X/9f/z//H/9f/7/wUAEwAiADcAUwBw
AIwArADTAP4AGwEkARgB+wDNAJsAaQAmAN3/qv+Z/57/q/+5/8H/x//O/9b/3f/l/+v/
8P/x//P/9P/0//P/8//0//T/9P/0//X/9f/1//X/9v/2//b/9v/2//b/9//3//j/+P/4
//j/+P/5//n/+f/5//n/+f/5//n/+f/5//r/+v/6//v/+//7//v/+v/6//r/+v/8//3/
/f/9//3//f/+//7////////////9//7//v///wEAAQACAAIAAgADAAQABAAFAAUABgAG
AAYABwAIAAkACwALAAwADQAOAA4ADwAQABEAEgATABQAFAAWABcAGAAbABwAHQAgACEA
IgAkACUAJgAnACgAKQArACwALAAtAC4ALwAwADEAMwAzADMANAA0ADQANAA1ADUANQA1
ADUANAA0ADIAMQAwAC8ALAAqACgAJgAiACEAHgAbABgAFQASABAADgAMAAwACgAIAAgA
BQADAAIAAQAAAP/////+//7//v/9//3//f/8//z//P/8//z/+//7//v/+//7//v//f/8
//z//P/8//z//P/8//z//P/7//v/+//7//z//P/6//r/+v/5//v/+//7//z//P/8//z/
/P/8//z//P/8//3//f/9//3//f/+//7//v/+//7//v/+//7//v/+//7/////////////
/////////////////////////////////////////////////////v/+//7//v/+//7/
/v/+//7/AAAAAAAAAAD+/wAAAwAFAAYABwAJAAkACwALAAsACwAJAAoADAANABAAEAAQ
ABAADgANAAwACwAMAAsACgAJAAcABwAIAAkACwALAAkACQAHAAYAAwABAAAAAAD///7/
+//6//r/+v/8//v/+//6//r/+v/6//r/+P/3//f/9//5//n/+f/5//f/9//3//f/+f/5
//n/+f/4//j/+P/5//v/+//7//v/+//7//v//f8DAAsAFwAmAD0AWQB2AJAAsgDXAP4A
HQEmARoB/QDRAJ8AawAqAOH/rv+f/6b/s/+9/8f/z//U/9r/4//r//H/9P/5//v//P/8
//n/+f/6//r/+v/6//v/+//9//3//v/+//z//P/8//z//////wAAAAD+//7//v///wEA
AQABAAEAAQABAAEAAQABAAIAAgACAAMAAwADAAMABAAEAAQABAAEAAUABQAFAAUABQAG
AAYABwAHAAcABwAHAAgACAAJAAkACQAKAAoACgALAAwADAANAA0ADgAOAA4ADwAQABEA
EwATABQAFQAUABQAFQAWABkAGgAbABwAHgAgACEAIgAhACIAIwAmACkAKgAsAC0ALgAv
ADAAMQAzADQANAA1ADYANwA4ADkAOQA5ADkAOgA6ADoAOgA7ADsAOwA7ADsAOgA6ADgA
NwA2ADUAMgAwAC4ALAAoACcAJAAhAB4AGwAaABgAFgAUABQAEgAQABAADQALAAoACQAI
AAcABwAGAAYABgAFAAUABQAEAAQABAAEAAQAAwADAAEAAQABAAEAAwACAAIAAgACAAIA
AgACAAIAAgABAAEAAQABAAIAAgACAAIAAgABAAEAAQABAAIAAgACAAIAAgACAAIAAgAC
AAMAAwADAAMAAwAEAAQABAAEAAQABAAEAAYABgAGAAYABQAFAAUABQAFAAUABQAFAAcA
BwAHAAcABwAHAAcABwAHAAcABwAHAAUABQAFAAUABQAHAAcABQAGAAQABAAEAAQABAAE
AAQABAAGAAYABgAGAAQABgAJAAsADAANAA8ADwAPAA8ADwAPAA8AEAASABMAFgAWABYA
FgAWABUAFAATABIAEQAQAA8ADQANAA4ADwANAA0ACwALAAsACgAHAAUABAAEAAMAAgD/
//7//v/+//7//f/9//z//P/8//z//P/8//v/+//7//v/+//7//v/+//7//v/+//9//3/
/f/9//7//v/+//////////////////3///8BAAUADQAZACgAOwBXAHQAjgCqANEA/AAf
ASoBIAEDAdcApwBzADIA6/+4/6X/qP+1/8P/zf/R/9b/3v/n/+//8//4//v//f/+//7/
/f/9//7//v/+//7///////////8AAAAAAAAAAAAAAAABAAEAAgACAAIAAgACAAMAAwAD
AAMAAwADAAMAAwADAAUABgAGAAYABwAHAAcABwAGAAYABgAGAAgACQAJAAkACQAJAAoA
CgALAAsACwALAAsADAAMAA0ADQANAA4ADgAOAA8AEAAQABEAEQASABIAEgATABQAFQAV
ABUAFgAXABoAGgAbABwAHQAeAB8AIAAiACQAJQAmACUAJgAnACoALQAuADAAMQAyADMA
NAA1ADcAOAA4ADkAOgA7ADwAPQA9AD0APQA+AEAAQABAAEEAPwA/AD8APwBAAEAAPgA9
ADwAOwA4ADYANAAyAC4ALQAsACkAJgAjACAAHgAcABoAGgAYABYAFgATABEAEAAPABAA
DwAPAA4ADAAMAAsACwALAAoACgAKAAoACgAJAAkACQAJAAkACQAJAAgACAAIAAgACAAI
AAgACAAIAAcABwAJAAkACgAKAAgACAAIAAcACQAJAAkACgAIAAgACAAIAAoACgAKAAoA
CwALAAsACwALAAwADAAMAAwADAAMAAwADAAMAAwADAANAA0ADQANAA8ADwAPAA8ADwAP
AA8ADwAPAA8ADwAPAA8ADwAPAA8ADwAPAA8ADwANAA0ADQANAA0ADQANAA4ADgAMAA4A
DgAOAA4ADgAOAA4ADgAOAA4ADgAOAAwADgARABMAFAAVABcAFwAZABkAGQAZABcAGAAa
ABsAHgAeAB4AHgAeAB0AHAAbABoAGQAYABcAFQAVABYAFwAZABkAFwAXABUAFAARAA8A
DgAOAA0ADAALAAoACgAKAAoACQAJAAgACAAIAAgACAAIAAcABwAHAAcABwAHAAcABwAH
AAcABwAJAAkACQAJAAgACAAIAAkACQAJAAkACQALAAsACwAPABMAGwAnADgATQBnAIQA
oAC+AOMADgExATwBMAETAekAtwCDAEYA/f/I/7P/uP/F/9H/2//j/+b/7v/3////AwAI
AAsADQAQABAADwAPABAAEAAOAA4ADwAPAA8ADwAQABAAEgASABIAEgATABMAFAAUABQA
FAAUABUAFQAVABUAFQAVABUAFQAVABUAFgAWABYAFwAXABcAFwAYABgAGAAYABoAGwAb
ABsAGwAbABwAHAAbABsAGwAbAB0AHgAeAB8AHwAfACAAIAAeAB8AIAAgACEAIQAiACIA
JAAlACYAJwApACkAKgArACwALAAtAC4ALwAwADEAMgA0ADYANwA4ADkAOgA7AD4APwBA
AEIAQwBGAEcASABJAEkASgBKAEsATABNAE4ATwBPAE8ATwBQAFIAUgBSAFMAUwBTAFMA
UwBSAFIAUABPAFAATwBMAEoASABGAEIAQQA+ADsAOAA1ADQAMgAwAC4ALAAqACgAKAAn
ACUAJAAjACQAIwAjACIAIAAgAB8AHwAfAB4AHgAeAB4AHgAdAB0AHQAdAB0AHQAdABwA
HAAcAB4AHgAeAB4AHgAeAB0AHQAdAB0AHgAeACAAIAAgAB8AHwAfAB8AIAAiACIAIgAi
ACIAIgAiACIAIwAjACMAIwAlACYAJgAmACYAJgAmACYAJgAmACYAJgAnACcAJwAnACcA
JwAnACcAKQApACkAKQApACkAKQApACkAKQApACkAKQApACkAKQApACkAKQApACkAKQAp
ACgAJgAmACYAJgAoACgAKAAoACgAKAAoACgAKAAqAC0ALwAwADEAMwAzADUANQA1ADUA
NQA2ADgAOQA6ADoAOgA6ADoAOQA4ADcAOAA3ADYANQAxADEAMgAzADUANQAzADMAMQAw
AC0AKwAqACoAKQAoACcAJgAmACYAKAAnACcAJgAmACYAJgAmACYAJQAlACUAJQAlACUA
JQAnACcAJwAnACcAJwAnACcAKAAoACgAKQAnACcAJwAnACkAKQArAC8ANQBBAE0AXAB1
AJMArgDKAO4AFwFCAV8BZAFSAS8B/wDLAI8ASAADANj/zf/W/+P/7//3//3/BAAKABMA
GwAhACYAKwAtAC4ALgAtAC0ALgAuADAAMAAxADEALwAvADAAMAAyADIAMgAyADEAMQAy
ADIANAA0ADQANQA1ADUANQA1ADUANQA1ADUANwA4ADgAOAA3ADcANwA3ADoAOgA6ADoA
OgA7ADsAOwA7ADsAPAA8AD0APQA9AD0APwBAAEAAQQBBAEEAQgBCAEQARQBGAEYARQBF
AEYARgBIAEkASgBLAEsASwBMAE0ATgBOAE8AUABSAFQAVgBYAFgAWgBbAFwAXwBgAGEA
ZABrAA==
         </WaveFormData>
      </LeadData>
      <LeadData>
         <LeadByteCountTotal>10000</LeadByteCountTotal>
         <LeadTimeOffset>0</LeadTimeOffset>
         <LeadSampleCountTotal>5000</LeadSampleCountTotal>
         <LeadAmplitudeUnitsPerBit>4.88</LeadAmplitudeUnitsPerBit>
         <LeadAmplitudeUnits>��V</LeadAmplitudeUnits>
         <LeadHighLimit>2147483647</LeadHighLimit>
         <LeadLowLimit>268435456</LeadLowLimit>
         <LeadID>V6</LeadID>
         <LeadOffsetFirstSample>0</LeadOffsetFirstSample>
         <FirstSampleBaseline>0</FirstSampleBaseline>
         <LeadSampleSize>2</LeadSampleSize>
         <LeadOff>FALSE</LeadOff>
         <BaselineSway>FALSE</BaselineSway>
         <ExcessiveACNoise>FALSE</ExcessiveACNoise>
         <MuscleNoise>FALSE</MuscleNoise>
         <LeadDataCRC32>2145212031</LeadDataCRC32>
         <WaveFormData>
/v/+//7//v///wAAAQACAAIAAgACAAIABQAGAAcACAAKAAoACgAKAAsADAANAA4ADwAQ
ABEAEgATABQAFQAWABgAGAAYABgAGgAaABoAGgAcABwAHAAcABwAHAAcABwAHAAcABwA
HAAcABwAHAAcABsAGgAZABgAFgAUABIAEAANAAwACwAKAAgABgAEAAIAAQAAAP///v/9
//z/+//6//j/+P/4//j/9v/2//b/9v/2//b/9v/2//T/9P/0//T/9P/0//T/9P/0//T/
9P/0//T/9P/0//T/9P/0//T/9P/0//T/9P/0//T/9P/0//T/9P/0//T/9P/0//T/9P/0
//T/9P/0//T/9v/2//b/9v/4//j/+P/4//j/+P/4//j/+P/4//j/+P/4//j/+P/4//j/
+P/4//j/+P/4//j/+P/4//j/+P/4//j/+P/4//j/+P/4//j/+P/4//j/+P/4//j/+P/4
//j/+P/4//j/+P/4//j/+P/4//b/9v/2//b/+P/4//j/+P/2//b/9v/2//b/9v/2//b/
9v/2//b/+P/7//z//v//////AAABAAEAAwADAAMAAwADAAUABwAIAAgACAAIAAgABQAF
AAQAAwACAAEAAAD//wEAAQACAAIAAAD+//3//P/7//n/+P/2//T/8//y//H/8v/y//L/
8v/x//H/8f/w//D/8P/v/+//7//v/+//7//t/+3/7f/t/+//7//v/+//7//v/+//7//v
/+//7//v//D/8P/w//D/8v/y//T/+f8CAAoAFQAkADgATABgAHsAmwC6AM0AzgDDALIA
lwB3AFEAHQDm/8T/vP/B/8r/z//U/9f/3P/f/+H/5v/t//H/8v/z//P/8//x//H/8f/x
//H/8f/x//H/9P/0//T/9P/0//T/9P/0//X/9f/2//b/9v/2//b/9v/2//b/9v/2//X/
9f/1//X/9f/1//X/9f/3//f/9//4//b/9v/2//f/9//3//f/9//5//n/+f/6//n/+f/5
//n/+//8//z//P/6//r/+//7//v//P/8//z//P/9//3//v/8//z//f/9/////////wEA
AQABAAEAAwAEAAUABgAGAAcACAAJAAoACQAKAAsADAANAA4ADwAQABEAEgATABQAFwAX
ABgAGQAYABgAGQAZABwAHAAcAB0AHAAcABwAHAAcAB0AHQAdAB4AHgAdABsAHQAcABsA
GAAWABMAEQAQABAADgAMAAkABwAGAAQAAgAAAAAA///+//z/+//6//n/+f/4//f/9//5
//n/+f/4//b/9v/1//X/9f/1//X/9f/0//T/9P/0//T/9P/0//T/9f/1//b/9v/0//P/
8//z//X/9f/1//X/9v/2//b/9v/0//P/8//z//X/9f/2//b/9v/2//b/9//3//f/9//3
//f/+P/5//n/+f/4//j/+f/5//n/+f/5//n/+f/5//n/+v/6//r/+v/6//r/+v/6//r/
+v/6//r/+v/6//r/+v/6//r/+v/5//n/+f/5//n/+f/5//n/+f/5//n/+f/5//j/+P/4
//j/9//3//j/+P/4//j/+P/4//j/9v/2//b/9v/2//b/9v/2//r/+//8//7//f///wAA
AQADAAMAAwADAAMAAwAFAAcACAAIAAgACAAGAAUABQAEAAMAAgABAAAAAQABAAEAAgAC
AAIAAAD///z/+f/3//b/9v/2//X/9P/z//L/8v/y//L/8f/x//H/8v/y//L/8f/x//H/
8f/x/+//7//v/+//7//v/+//7//x//H/8f/x//H/8f/x//H/8f/y//L/8v/w//D/8P/y
//n/AAAKABUAKAA+AFAAZAB/AKEAwgDVANgAzQC4AJsAewBRABsA4v/A/7b/vf/E/8n/
0P/T/9b/2//j/+b/6f/t//D/8f/x//H/8f/x//H/8f/x//H/8f/x//L/8v/y//L/8v/y
//L/8v/z//P/9P/0//T/9P/0//T/9P/0//T/9P/1//X/9f/1//X/9f/1//X/9f/1//X/
9v/2//b/9v/3//f/9//3//f/+f/5//n/+v/5//n/+f/5//n/+v/6//r/+v/6//v/+//7
//z//P/8//z//f/9//7//v/+//////8BAAEAAQADAAMAAwADAAUABgAHAAgACAAJAAoA
CwAMAA0ADgAPABAAEwAUABUAFgAVABYAFwAYABkAGQAaABsAHAAcAB0AHQAeAB4AHgAf
ACAAIAAgACAAIAAhACEAIQAiACIAIQAfAB8AHgAdABoAGgAXABUAFAASABAADgALAAsA
CgAIAAYAAgACAAEAAAD+//3//P/7//v/+v/5//n/+f/5//n/+P/4//j/9//3//f/9//3
//f/+P/4//j/+P/2//b/9v/2//X/9f/2//b/9v/1//X/9f/1//X/9f/1//b/9v/2//b/
+P/3//f/9//3//f/+P/4//j/+P/4//n/+f/5//n/+f/5//r/+//7//n/+P/4//n/+//7
//v/+//7//v/+//7//z//P/8//z//P/8//z//P/6//r/+v/6//r/+v/6//r/+v/6//r/
+f/5//n/+f/5//f/9//3//f/9//3//f/+f/4//j/+P/4//j/+P/4//j/+P/4//j/+P/4
//r/+//8//7///8BAAIAAwADAAMAAwADAAMAAwAFAAcACAAIAAgACAAIAAcABwAGAAMA
AgABAAAA////////AAAAAAAA/v/9//z/+f/3//b/9P/0//P/8v/v/+7/7v/u//D/7//v
/+//7P/s/+z/6//r/+v/6//r/+3/7f/t/+3/7f/t/+3/7f/t/+3/7f/t/+3/7f/t/+3/
7f/u/+7/7v/u/+7/7v/w//P/+v8EAA0AHgAyAEYAWABvAI0ArgDJANQAzwC+AKUAhwBl
ADcA/v/Q/7z/u//E/8v/0P/T/9b/2//h/+T/6f/r//D/7//v/+//7//v/+//7//v/+//
7//v//D/8P/w//D/8v/y//L/8v/x//H/8v/y//L/8v/y//L/8v/y//L/8v/z//P/8//z
//P/8//z//P/9f/1//X/9v/2//b/9v/3//X/9f/1//X/9f/1//X/9v/3//f/9//3//f/
+P/4//j/+v/6//v/+//5//r/+v/6//z//f/9//7//v/+//////8BAAEAAQADAAMAAwAD
AAUABgAHAAgACAAJAAoACwAMAA0ADgAPABAAEQASABMAFAAVABYAFwAYABkAGQAaABsA
HgAeAB8AHwAeAB4AHgAfACAAIAAgACAAIAAhACEAIQAiACIAIQAfACEAIAAfABwAHAAZ
ABcAFgAUABIAEAANAAsACgAIAAYABAAEAAMAAgAAAP///v/9//v/+v/5//n/+f/5//n/
+P/6//r/+f/5//f/9//3//f/+P/4//j/+P/4//j/+P/4//f/9//4//j/+P/3//f/9//1
//X/9f/1//j/+P/4//j/+P/3//f/9//3//f/+P/4//j/+P/4//n/+f/5//n/+f/5//r/
+//7//n/+P/4//n/+f/5//n/+f/5//n/+f/5//r/+v/6//r/+v/6//r/+v/6//r/+v/6
//r/+v/6//r/+v/6//r/+f/5//n/+f/5//v/+f/5//r/+v/6//r/+v/4//j/+P/4//r/
+v/6//r//P/9//7/AAABAAMABAAFAAMAAwADAAMABQAFAAcACQAKAAoACgAKAAgABwAH
AAYABQAEAAMAAgABAAEAAQACAAQABAACAAEAAAD9//v/+v/2//b/9f/0//P/8v/y//L/
8v/x//H/8f/y//L/8v/x//H/8f/x//H/7//v/+//7//x//H/8f/x//H/8f/x//H/8f/x
//H/8f/x//L/8v/y//L/8P/w//T/+f8AAAgAEwAgADQASABcAHMAkQCyAMsA1ADPAMAA
pwCJAGUANQD+/9T/wv/B/8j/z//W/9n/2v/f/+X/6v/v//P/9v/1//X/9f/z//P/8//z
//X/9f/1//X/9v/2//b/9v/2//b/9v/2//f/9//4//j/9v/2//b/9v/2//b/9v/2//f/
9//3//f/+f/5//n/+f/5//n/+f/6//r/+v/6//v/+//7//v/+//7//v/+//8//3//f/9
//3//f/+//7//v/+//7/////////AAAAAAAAAAABAAEAAgACAAIAAwADAAUABQAFAAcA
BwAHAAcACQAKAAsADAAMAA0ADgAPABAAEQASABMAFAAXABgAGQAaABkAGgAbABwAHwAf
ACAAIQAgACAAIQAhACQAJAAkACUAJgAmACYAJgAmACcAJwAnACgAKAAnACUAJQAkACMA
IAAgAB0AGwAaABYAFAASAA8ACwAKAAgABgAEAAQAAwACAAAA///+//3//f/8//v/+//5
//n/+f/4//j/+P/3//f/+f/5//n/+f/2//b/9v/2//j/+P/4//j/9//3//j/+P/4//f/
9//3//f/9//3//f/+P/4//j/+P/4//f/9//3//f/9//4//j/+P/4//j/+f/5//n/+f/5
//n/+v/7//v/+f/4//j/+f/7//v/+//7//v/+//7//v//P/8//z//P/8//z//P/8//z/
/P/8//z//P/8//z//P/8//z//P/7//v/+//7//z/+v/6//r/+v/6//r/+v/6//r/+v/6
//r//P/9//7/AAABAAMABAAFAAUABQAFAAUABQAFAAcACQAKAAoACgAKAAoACQAJAAgA
BwAGAAUABAADAAMAAwAEAAYABgAEAAMAAgD///3//P/6//r/+f/4//f/9v/2//b/9v/1
//X/9f/0//T/9P/z//P/8//z//P/8f/x//H/8f/z//P/8//z//P/8//z//P/8//z//P/
8//z//T/9P/0//T/9P/0//b/+/8CAAoAFQAkADgATABgAHkAlwC4ANEA1gDNAL4AowCD
AGEAMQD6/9D/wP/D/8r/0f/Y/9v/3P/h/+f/7P/x//P/9v/1//X/9f/1//X/9f/1//X/
9f/1//X/9P/0//T/9P/2//b/9v/2//X/9f/2//b/9v/2//b/9v/4//j/+P/4//f/9//3
//f/9//3//f/9//3//f/9//4//j/+P/4//n/+f/5//n/+f/5//n/+f/6//v/+//7//v/
+//8//z//P/8//z//f/9//3//v/+//7/AAABAAEAAgACAAIAAwADAAMAAwADAAUABQAF
AAUABwAIAAkACgAKAAsADAANAA4AEQASABMAFAATABQAFQAWABcAGAAZABoAHQAdAB4A
HwAeAB4AHwAfACAAIAAgACEAIgAiACIAIgAkACUAJQAlACYAJgAlACMAIwAiACEAHgAe
ABsAGQAYABQAEgAQAA0ADQAMAAoACAAGAAYABQAEAAIAAQAAAP///f/8//v/+//9//3/
/f/8//z//P/7//v/+//7//v/+//6//r/+v/6//j/+P/4//j/9//3//j/+P/4//f/9//3
//f/9//3//f/+P/4//j/+P/4//f/9//3//f/9//4//j/+P/4//j/+f/5//n/+f/5//f/
+P/5//n/+//6//r/+//7//v/+//7//v/+//7//v//P/8//z//P/8//z//P/8//z//P/8
//z//P/8//z//P/8//z//P/8//z//P/6//r/+v/6//r/+v/6//r//P/9//7/AAABAAMA
BAAFAAUABQAFAAUABQAFAAcACQAKAAoACgAKAAgABwAHAAYABQAEAAMAAgADAAMAAwAE
AAIAAgAAAP///v/7//n/+P/4//j/9//2//X/9P/0//T/8v/x//H/8f/w//D/8P/v//H/
8f/x//H/8f/x//H/8f/v/+//7//v//H/8f/x//H/8f/x//H/8f/x//L/8v/y//L/8v/y
//T/+/8EAA4AGQAsAEAAVABqAIMApQDEANUA0gDHALAAlQB1AE0AFwDi/8b/vv/F/8z/
0//W/9n/3v/j/+f/7P/v//H/8v/z//P/9f/z//P/8//z//P/8//z//P/9v/2//b/9v/0
//T/9P/0//X/9f/2//b/9P/0//T/9P/2//b/9v/2//f/9//3//f/9//3//f/9//3//f/
9//4//j/+P/4//n/+f/5//n/+f/5//n/+f/6//v/+//7//v/+//8//z//P/8//z//f/9
//3//v/+//7/AAABAAEAAgAAAAAAAQABAAMAAwADAAUABQAFAAUABwAGAAcACAAIAAsA
DAANAA4ADwAQABEAEgAVABYAFwAYABkAGgAbABwAHQAdAB4AHwAgACAAIQAhACIAIgAi
ACMAJAAkACQAJAAkACUAJQAlACQAJAAjACEAHwAeAB0AGgAaABcAFQAUABIAEAAOAAsA
CQAIAAYABAACAAIAAQAAAP7//f/8//v/+//6//n/+f/5//n/+f/4//j/+P/3//f/9f/1
//X/9f/1//b/9//4//b/9v/2//b/8//z//T/9P/0//P/8//z//X/9f/1//X/9P/0//T/
9P/0//P/8//z//X/9f/2//b/9v/2//b/9//1//X/9f/1//X/9v/3//f/9//2//b/9//3
//f/9//3//n/+f/5//n/+f/4//f/9v/4//j/+P/4//j/+P/2//b/9v/4//j/+P/4//j/
+P/4//j/+P/4//j/+P/6//v//P/+////AQACAAMAAwADAAMAAwADAAMABQAHAAgACAAI
AAgABgAFAAUABAADAAIAAQAAAAEAAQABAAIAAAAAAP7//f/8//n/9//2//T/9P/z//L/
8f/w//D/8P/w/+//7//v/+z/7P/s/+v/7f/t/+3/7f/t/+3/7f/t/+v/6//r/+v/6//r
/+v/6//r/+v/6//r/+3/7v/u/+7/7v/s/+7/8P/3/wAACgAVACgAPgBUAGgAgwCjAMIA
1QDYAM0AuACbAHkATwAXAOD/vv+0/7n/wP/H/87/0f/W/9n/3//k/+f/6//s/+3/7f/r
/+3/7f/t/+3/7f/t/+3/7f/s/+z/7P/s/+z/7P/s/+z/7f/t/+7/7v/u/+7/7v/u/+7/
7v/u/+7/7f/t/+3/7f/v/+//7//v/+//7//v//D/8P/w//D/8f/x//H/8f/x//P/8//z
//T/8//z//P/8//x//L/8v/y//T/9P/1//X/9f/2//b/9v/2//f/9//4//j/+P/5//n/
+//7//v//f/9//3//f///wAAAQACAAIABQAGAAcACAAJAAoACwAMAA0ADgAPABAAEQAS
ABMAFAAVABUAFgAXABgAGAAZABkAGgAaABoAGwAcABwAHAAcABwAHQAdAB0AHgAeAB0A
GwAZABgAFwAUABQAEQAPAA4ADAAKAAgABQADAAIAAAD+//r/+v/5//j/+P/3//b/9f/1
//T/8//z//P/8//z//L/8v/y//H/8f/x//H/8f/x//D/8P/w//D/8P/w//D/8P/v/+//
8P/w/+7/7f/t/+3/7//v/+//7//u/+7/7v/u/+7/7f/t/+3/7//v//D/8P/u/+7/7v/v
//H/8f/x//H/7//w//H/8f/x//D/8P/x//H/8f/x//H/8f/x//H/8f/y//L/8v/y//L/
8v/y//L/9P/0//T/8v/y//L/8v/y//L/8v/y//D/8P/w//D/8v/z//T/9v/3//n/+v/7
//v/+//7//v/+//7//3///8AAAAAAAAAAAAA//////7/+//6//n/+P/3//f/9//4//r/
+v/4//f/9P/x/+//7v/s/+z/6//q/+n/6P/o/+j/6P/n/+f/5//m/+b/5v/l/+X/5f/l
/+X/5//n/+f/5//l/+X/5f/l/+X/5f/l/+X/5f/l/+X/5f/l/+b/5v/m/+b/5v/m/+j/
7f/0//z/BwAUACgAQABUAGsAiwCsAMcA1ADRAMIAqQCLAGcAOQACAM7/tP+z/7r/wf/G
/8v/zv/R/9f/3P/h/+X/5v/n/+n/6f/p/+n/6f/p/+f/5//n/+f/6v/q/+r/6v/o/+j/
6P/o/+n/6f/q/+r/6v/q/+r/6v/q/+r/6v/q/+3/7f/t/+3/7f/t/+3/7f/r/+v/6//s
/+z/7P/s/+3/7f/t/+3/7f/v/+//7//w//H/8f/x//H/7//w//D/8P/y//L/8//z//P/
9P/0//T/9P/1//X/9v/2//b/9//3//n/+f/5//v/+//7//v//f/+////AAAAAAEAAgAD
AAQABwAIAAkACgALAAwADQAOAA8AEAARABIAEwATABQAFQAWABYAFwAXABoAGgAaABsA
GgAaABoAGgAcAB0AHQAdAB4AHgAdABsAGwAaABkAFgAWABMAEQAQAA4ADAAKAAcABQAE
AAIAAAD+//7//f/8//r/+f/4//f/9//2//X/9f/1//X/9f/0//b/9v/1//X/8//z//P/
8//0//T/9P/0//T/9P/0//T/8//z//T/9P/y//H/8f/x//H/8f/x//H/8P/w//D/8P/y
//H/8f/x/+//7//w//D/8P/w//D/8f/x//H/8f/x//H/8v/z//P/8//y//L/8//1//X/
9f/1//P/8//z//P/8v/y//L/8v/0//T/9P/0//T/9P/0//T/9P/0//T/9P/0//T/9P/0
//T/9P/0//T/9P/0//T/9P/0//T/9P/0//X/9v/4//v//f/+////////////////////
AQADAAQABAAEAAQABAADAAMAAgABAAAA///+//3//f/9//7//v/+//z/+//8//n/9//2
//L/8v/x//D/7//u/+7/7v/s/+v/6//r/+r/6v/q/+n/6//r/+v/6//p/+n/6f/p/+n/
6f/p/+n/6f/p/+n/6f/r/+v/6//r/+n/6v/q/+r/6v/q/+r/7P/z//r/BAANABoALgBC
AFgAbwCNAKwAwwDMAMkAugChAIMAYQAzAPr/zv+8/7v/xP/L/9D/0//W/9n/3//k/+f/
6//s/+3/7f/t/+v/6//r/+v/7f/t/+3/7f/s/+z/7P/s/+7/7v/u/+7/7//v//D/8P/u
/+7/7v/u//D/8P/w//D/8f/x//H/8f/x//H/8f/x//H/8f/x//L/8v/y//L/8//z//P/
8//z//P/8//z//T/9f/1//X/9f/1//b/9v/2//b/9v/3//f/9//4//j/+P/4//n/+f/6
//r/+v/7//v//f/9//3///////////8BAAIAAwAEAAQABQAGAAcACAAJAAoACwAMAA0A
DgAPABAAEQASABMAFAAXABcAGAAZABgAGAAZABkAHAAcABwAHQAeAB4AHgAeAB4AHwAf
AB8AIAAgAB8AHQAdABwAGwAYABgAFQATABIAEAAOAAwACQAHAAYABAACAAIAAgABAAAA
/v/9//z/+//7//r/+f/5//n/+f/5//j/+P/4//f/9//3//f/9//3//b/9v/2//b/+P/4
//j/+P/1//X/9v/2//j/9//3//f/9f/1//X/9f/0//T/9P/0//b/9f/1//X/9f/1//b/
9v/2//b/9v/3//f/9//3//f/9f/2//f/9//5//j/+P/5//f/9//3//f/9//3//f/9//4
//j/+P/4//r/+v/6//r/+v/6//r/+v/6//r/+v/6//r/+v/6//n/+v/4//j/+P/4//j/
+P/4//j/+P/4//j/+P/6//v//P/+////AQACAAMAAwADAAMAAwADAAMABQAHAAgACAAI
AAgACAAHAAcABgAFAAQAAwACAAEAAQABAAIABAAEAAIAAQACAP///f/8//j/+P/3//b/
9f/0//T/9P/0//P/8//z//L/8v/y//H/8f/x//H/8f/x//H/8f/x//H/8f/x//H/8//z
//P/8//x//H/8f/x//P/9P/0//T/9P/0//T/9v/5/wAACAATACIANABIAF4AdQCTALAA
xwDSAM0AvgClAIkAZwA3AAAA0v/C/8P/yv/R/9b/2f/c/+H/5//s/+//8f/0//P/9f/1
//X/9f/1//X/9f/1//X/9f/0//T/9P/0//T/9P/0//T/9//3//j/+P/2//b/9v/2//j/
+P/4//j/9//3//f/9//5//n/+f/5//n/+f/5//r/+v/6//r/+//7//v/+//7//v/+//7
//z//f/9//3//f/9//7//v/+//7//v////////8AAAAAAAAAAAEAAQACAAIAAgADAAMA
BQAFAAUABwAHAAcABwAJAAoACwAMAAwADQAOAA8AEAAPABAAEQASABUAFgAXABgAGQAa
ABsAHAAdAB0AHgAfACAAIAAhACEAIgAiACIAIwAkACQAJAAkACYAJwAnACcAJgAmACUA
IwAjACIAIQAeAB4AGwAZABgAFgAUABIADwAPAA4ADAAKAAYABgAFAAQABAADAAIAAQD/
//7//f/9//////////7//v/+//3//f/9//3//f/9//z//P/8//z/+v/6//r/+v/7//v/
/P/8//r/+f/5//n/+//7//v/+//6//r/+v/6//z/+//7//v/+//7//z//P/6//r/+v/7
//v/+//7//v/+//8//3//f/9//z//P/9/////////////f/9//3//f/+//7//v/+/wAA
AAAAAAAA/v/+//7//v/+//7//v/+//7//v/+//3//////////f/+//z//P/8//z//P/8
//z//P/8//z//P/8//7///8AAAIAAwAFAAYABwAHAAcABwAHAAcABwAJAAsADAAMAAwA
DAAMAAsACwAKAAkACAAHAAYABQAFAAUABgAGAAYABAADAAQAAQD///7/+v/6//n/+P/3
//b/9v/2//b/9f/1//X/9P/0//T/8//z//P/8//z//P/8//z//P/8f/x//H/8f/z//P/
8//z//P/8//z//P/8//0//T/9P/0//T/9P/2//v/AgAKABMAIAA0AEgAWgBvAI0ArgDJ
ANQA0QDCAKkAjQBrAD0ABgDY/8T/xf/M/9H/2P/b/97/4f/n/+z/7//z//T/9f/1//X/
9f/1//X/9f/1//X/9f/1//b/9v/2//b/9v/2//b/9v/3//f/+P/4//j/+P/4//j/+P/4
//j/+P/3//f/9//3//n/+f/5//n/+f/5//n/+v/4//j/+P/5//v/+//7//v/+f/5//n/
+v/9//3//f/9//3//v/+//7//v/+/////////wAAAAAAAAAAAQABAAIAAgACAAMAAwAF
AAUABQAHAAcABwAHAAkACgALAAwADAANAA4ADwAQAA8AEAARABIAFQAWABcAGAAZABoA
GwAcAB0AHQAeAB8AIAAgACEAIQAkACQAJAAlACYAJgAmACYAJAAlACUAJQAoACgAJwAl
ACUAJAAjACAAIAAdABsAGgAYABYAFAARAA8ADgAMAAoACAAIAAcABgAGAAUABAADAAMA
AgABAAEA/////////v/+//7//f/9//3//f/9//3//v/+//7//v/8//z//P/8//3//f/+
//7//P/7//v/+//9//3//f/9//z//P/8//z//v/9//3//f/9//3//v/+//7//v/+////
///////////9//7//////////v/+/////////////////////////wAAAAAAAAAAAAAA
AAAAAAAAAAAAAAAAAAIAAgACAAIAAAAAAAAA//8BAAEAAQABAP//////////AQAAAAAA
AAAAAAAAAAAAAAAAAAD+//7//v/+/wAAAQACAAQABQAHAAgACQALAAsACwALAAkACQAL
AA0AEAAQABAAEAAQAA8ADwAOAAsACgAJAAgABwAHAAcACAAKAAoACAAHAAYAAwABAAAA
/v/+//3//P/7//r/+v/6//j/9//3//f/+P/4//j/9//3//f/9//3//X/9f/1//X/9f/1
//X/9f/3//f/9//3//f/9//3//f/9//4//j/+P/4//j/+P/6////BgAOABcAJgA4AEwA
YAB3AJUAtADPANoA1QDGAK8AkQBxAEMADADc/8j/x//O/9X/2v/d/+D/5f/r/+7/8f/1
//j/+f/5//n/+f/5//n/+f/5//n/+f/5//r/+v/6//r/+v/6//r/+v/7//v//P/8//z/
/P/8//z/+v/6//r/+v/9//3//f/9//3//f/9//3//f/9//3//v/+//7//v//////////
////////////AAABAAEAAQABAAEAAgACAAIAAgACAAMAAwADAAQABAAEAAQABQAFAAYA
BgAGAAcABwAJAAkACQALAAsACwALAA0ADAANAA4ADgARABIAEwAUABMAFAAVABYAGQAa
ABsAHAAdAB4AHwAgACEAIQAiACMAIgAiACMAIwAkACQAJAAlACgAKAAoACgAKAApACkA
KQAoACgAJwAlACcAJgAlACIAIgAfAB0AHAAaABgAFgATABMAEgAQAA4ACgAKAAkACAAG
AAUABAADAAMAAgABAAEAAQABAAEAAAAAAAAA//////3//f/9//3//P/8//z//P/8//z/
/P/8//v/+//8//z//P/7//v/+//7//v/+//7//z//P/8//z//P/7//v/+//7//v//P/8
//z//P/8//3//f/9//3//f/9//7///////3//P/8//3//f/9//3//f////////////7/
/v/+//7//v/+//7//v/+//7//v/+//7//v/+//7//v/+//7//f/9//3//f/9//3//f/9
//r/+v/6//r/+v/6//r/+v/6//z//P/8//z//P/9//7/AAABAAMABAAFAAUABQAFAAUA
BQAFAAcACQAKAAoACgAKAAoACQAJAAgABwAGAAUABAADAAMAAwAEAAYABgAEAAMAAAD9
//v/+v/4//j/9//2//X/9P/0//T/8v/x//H/8f/y//L/8v/x//H/8f/x//H/7//v/+//
7//x//H/8f/x//H/8f/x//H/8//z//P/8//x//L/8v/y//L/9P/0//b//f8GAA4AGQAq
AD4AUgBmAH8AoQDCANcA3gDVAMAApQCFAF8ALQD0/8r/vP/B/8r/z//U/9f/2v/f/+X/
6P/t/+//8v/z//X/9f/z//P/8//z//P/8//z//P/8v/y//L/8v/0//T/9P/0//P/8//0
//T/9v/2//b/9v/2//b/9v/2//X/9f/1//X/9//3//f/9//1//X/9f/2//b/9v/2//f/
9//3//f/9//1//X/9f/2//n/+f/5//n/+f/6//r/+v/6//r/+//7//v//P/8//z//P/9
//3//v/+//7//////wEAAQABAAMAAwADAAMABQAGAAcACAAIAAkACgALAAwADQAOAA8A
EAATAA==
         </WaveFormData>
      </LeadData>
   </Waveform>
</RestingECG>
