# Supplementary material for: Detection of Left Atrial Enlargement Using a Convolutional Neural Network-Enabled Electrocardiogram
Source: Front Cardiovasc Med. 2020 Dec 17;7:609976. doi: 10.3389/fcvm.2020.609976 (PMC7773668; doi:10.3389/fcvm.2020.609976)
Supplement: Supplementary file 3 [file Data_Sheet_3.ZIP › normal2/1802017429_5322_0000001E.XML]

<?xml version="1.0" encoding="Windows-1252"?>
<!DOCTYPE RestingECG SYSTEM "restecg.dtd">
<RestingECG>
   <PatientDemographics>
      <PatientID>1802017429</PatientID>
      <PatientAge>71</PatientAge>
      <AgeUnits>Years</AgeUnits>
      <Gender>Female</Gender>
      <PatientLastName>chentaomei</PatientLastName>
   </PatientDemographics>
   <TestDemographics>
      <DataType>Resting</DataType>
      <Site>1</Site>
      <AcquisitionDevice>MAC55</AcquisitionDevice>
      <Status>Unconfirmed</Status>
      <Priority>Normal</Priority>
      <AcquisitionTime>09:12:23</AcquisitionTime>
      <AcquisitionDate>03-22-2017</AcquisitionDate>
      <CartNumber>1</CartNumber>
      <AcquisitionSoftwareVersion>009C</AcquisitionSoftwareVersion>
      <XMLSourceVersion>MAC5000 v1.0</XMLSourceVersion>
   </TestDemographics>
   <RestingECGMeasurements>
      <VentricularRate>51</VentricularRate>
      <AtrialRate>51</AtrialRate>
      <PRInterval>134</PRInterval>
      <QRSDuration>88</QRSDuration>
      <QTInterval>522</QTInterval>
      <QTCorrected>481</QTCorrected>
      <PAxis>68</PAxis>
      <RAxis>50</RAxis>
      <TAxis>41</TAxis>
      <QRSCount>8</QRSCount>
      <QOnset>220</QOnset>
      <QOffset>264</QOffset>
      <POnset>153</POnset>
      <POffset>189</POffset>
      <TOffset>481</TOffset>
      <ECGSampleBase>500</ECGSampleBase>
      <ECGSampleExponent>0</ECGSampleExponent>
   </RestingECGMeasurements>
   <Diagnosis>
      <Modality>Resting</Modality>
         <StatementCount>2</StatementCount>
         <LabelText>12SL ��ϳ���</LabelText>
      <DiagnosisStatement>
         <StmtFlag>ENDSLINE</StmtFlag>
         <StmtText>����Ķ�����</StmtText>
      </DiagnosisStatement>
      <DiagnosisStatement>
         <StmtFlag>ENDSLINE</StmtFlag>
         <StmtText>�ٽ� ECG</StmtText>
      </DiagnosisStatement>
   </Diagnosis>
   <Waveform>
      <WaveformType>Rhythm</WaveformType>
      <WaveformStartTime>0</WaveformStartTime>
      <NumberofLeads>8</NumberofLeads>
      <SampleType>CONTINUOUS_SAMPLES</SampleType>
      <SampleBase>500</SampleBase>
      <SampleExponent>0</SampleExponent>
      <HighPassFilter>16</HighPassFilter>
      <LowPassFilter>150</LowPassFilter>
      <ACFilter>NONE</ACFilter>
      <LeadData>
         <LeadByteCountTotal>10000</LeadByteCountTotal>
         <LeadTimeOffset>0</LeadTimeOffset>
         <LeadSampleCountTotal>5000</LeadSampleCountTotal>
         <LeadAmplitudeUnitsPerBit>4.88</LeadAmplitudeUnitsPerBit>
         <LeadAmplitudeUnits>��V</LeadAmplitudeUnits>
         <LeadHighLimit>2147483647</LeadHighLimit>
         <LeadLowLimit>268435456</LeadLowLimit>
         <LeadID>I</LeadID>
         <LeadOffsetFirstSample>0</LeadOffsetFirstSample>
         <FirstSampleBaseline>0</FirstSampleBaseline>
         <LeadSampleSize>2</LeadSampleSize>
         <LeadOff>FALSE</LeadOff>
         <BaselineSway>FALSE</BaselineSway>
         <ExcessiveACNoise>FALSE</ExcessiveACNoise>
         <MuscleNoise>FALSE</MuscleNoise>
         <LeadDataCRC32>1009736297</LeadDataCRC32>
         <WaveFormData>
/v/+//7//v/7//r/+f/4//j/+P/4//j/+//8//3//v/9//z/+//6//j/+P/4//j/9v/2
//b/9v/4//j/+P/4//j/+P/4//j/+P/4//j/+P/2//b/9v/2//f/+P/5//r//P/8//z/
/P/8//z//P/8//r/+v/6//r/+//8//3//v/9//z/+//6//z//P/8//z//P/8//z//P/6
//r/+v/6//v//P/9//7//P/8//z//P/8//z//P/8//r/+v/6//r/+v/6//r/+v/7//z/
/f/+//3//P/7//r/+v/6//r/+v/8//z//P/8//v/+v/5//j/+P/4//j/+P/6//r/+v/6
//z//P/8//z//P/8//z//P/5//j/9//2//n/+v/7//z/+f/4//f/9v/5//r/+//8//r/
+v/6//r/+P/4//j/+P/6//r/+v/6//n/+P/3//b/+P/4//j/+P/5//r/+//8//v/+v/5
//j/+v/6//r/+v/4//j/+P/4//r/+v/6//r/+P/4//j/+P/6//r/+v/6//j/+P/4//j/
+v/6//r/+v/4//j/+P/4//j/+P/4//j/+v/6//r/+v/4//j/+P/4//j/+P/4//j/9v/2
//b/9v/4//j/+P/4//r/+v/6//r/+P/4//j/+P/4//j/+P/4//j/+P/4//j/+v/6//r/
+v/4//j/+P/4//n/+v/7//z/+f/4//f/9v/2//b/9v/3//r/+//7//z/+//6//n/+f/8
//z//P/+//z//P/9/wAAAgACAAIABAADAAMAAQADAAQABAAEAAQACAAIAAYABQAFAAgA
CAAIAAQAAwACAAAAAgABAAEABgAEAAIAAQAAAP///P/4//n/+f/3//f/9//2//X/8//y
//T/9f/3//j/9f/1//T/8v/0//T/9P/z//T/8P/u//D/7f/o/+j/5//p//H/+f8EABAA
HwA5AFkAcgCEAJkApQCjAJ0AkwB/AGYAVgBQAEgAPgAxACAADAABAPv/+/8BAAIAAQD/
//v/+v/6//r/+P/1//j//P/8//v/+//6//n/+P/4//n/+P/4//n/+f/1//H/8//z//X/
9f/1//b/9v/2//f/9//2//b/9v/2//X/9f/1//X/9v/2//b/9v/2//b/9f/z//f/+f/6
//v/+P/4//n/+f/4//j/+P/4//j/9//2//b/+f/8//7//P/5//n/+f/5//f/9//3//j/
/P/6//n/+f/4//j/+f/5//b/9v/3//n/+v/7//z//f/9//3//f/9//3//P/8//z//f/9
//3//f/9//7/AAAAAP///v/7//r/+//+////AQACAAYABwAGAAQABgAGAAYAAwACAAQA
AwACAAIAAwAGAAYABgAGAAcACAAGAAYABgAIAAwAEQAVABIADwAOAA8AEAARABEAEQAT
ABYAFwAXABsAHAAcABwAHAAcAB4AIQAhACAAHwAeAB8AIAAfACIAIAAgACAAIAAhACEA
IgAhACAAHgAdABwAGgAYABMAEgAVABQAEgATABAADQAKAAoACQAJAAUABAAGAAUAAgAC
AAAAAAD+//7/AAAAAAEAAQD8//v/+v/4//n/+v/7//7//P/6//n/+f/7//j/+P/4//r/
+v/6//f/9//3//f/+f/3//b/9f/1//f/9//3//f/9f/2//b/9v/4//j/+v/6//n/+f/5
//n/+v/6//r/+v/8//r/+v/7//3//f/8//r/+v/8//z//P/+//7//f/9//z/+//7//r/
/v//////AAD9//z/+//6//z//P/7//v//P/8//z/+v/8//3//f/9//r/+v/7//v/+P/4
//n//P////3//f/+//z/+v/5//n/+f/6//r/+f/5//n/+v/7//n/+f/5//r/+v/5//n/
+f/4//j/+P/3//j/+P/5//n/+f/6//r//v/9//z/+//6//r/+v/6//r/+f/4//f/9v/4
//j/+P/4//v//P/9//7//P/6//j/9v/2//b/9v/2//n/+v/7//z//v/+//7//v/7//r/
+f/4//b/9v/2//b/+P/4//j/+P/2//b/9v/2//j/+P/4//j/+f/6//v//P/7//r/+f/4
//j/+P/4//j/9v/2//b/9v/4//j/+P/4//r/+v/6//r/+v/6//r/+v/6//r/+v/6//f/
9v/1//T/9f/2//f/+P/4//j/+P/4//j/+P/4//j/+P/4//j/+P/4//j/+P/4//r/+v/6
//r/9//2//X/9P/1//b/9//4//b/9v/2//b/9//4//n/+v/4//j/+P/4//n/+f/5//j/
+P/4//j/+P/6//z//f/+//7//P/6//n//v/+//7//v8AAAEAAQD//wEAAgACAAIABAAG
AAYABAABAAEABAAEAAIAAQABAAEAAQACAAAA//8CAAAA/v/9//7//v/8//n/+v/5//b/
9f/3//f/9//2//b/9v/1//X/8v/y//P/8//y//L/8v/y/+//7P/s/+z/8P/v/+z/6v/l
/+f/7//z//z/DgAjAEEAYQB+AJAAmQCfAKMAnwCPAHUAXABOAEwASgA8ACEACgAEAAMA
///7//n/+P///wEA+f/6//7//P/0/+3/8P/2//f/9//4//j/9f/0//T/9f/2//b/9//3
//P/7//x//H/8v/z//T/9v/1//T/9P/z//P/9P/1//b/9//3//f/9//1//T/8//y//b/
9v/1//P/+P/5//n/+f/2//b/9//3//b/9v/2//b/9v/1//T/9P/3//r//P/6//j/9//2
//X/9v/3//j/+v/5//b/9P/z//b/9v/3//f/+P/4//n/+//5//n/+f/5//v/+//7//v/
/f/8//z//P/7//v/+//7//v//P/+//7/AAAAAP7//v/8//7//v////7/AAD///z/+//+
////AAD///7/AAD//wAAAAABAAQABQAGAAcACQAMAAoACgAKAAkACgAMAA0ADAALAAwA
DwASABMAEwATABEAFAAVABUAGQAaABoAGgAYABgAGgAdACAAIAAgACAAHgAeABwAHgAe
AB4AHgAeABwAGwAbABkAGwAaABoAGgAbABoAFgAWABQAEgAPAA8ADgALAAgACAAJAAkA
BQAEAAIAAQD+//7/AAAAAP7//v/9//z//P/7//f/9//3//b/8//y//H/8v/0//T/9f/3
//v/+P/4//j/9//2//X/8f/z//P/8//1//b/9v/2//f/9v/1//T/8//z//T/9P/0//T/
9P/2//b/9//3//f/9//4//j/+P/4//f/9P/z//P/+P/5//n/+P/0//b/9v/2//b/9v/1
//X/9v/3//n/+v/5//n/+P/4//j/+P/4//j/+v/6//n/+f/5//j/9//0//X/9//4//n/
9v/2//f/9//2//b/9//6//z/+f/4//j/9f/0//T/9f/3//j/+P/3//T/8//z//P/9f/1
//X/9v/4//f/9//3//X/9P/z//H/8//0//b/9//x//L/+v/6//j/+P/4//j/+P/4//j/
+P/3//b/9f/0//L/8v/y//L/9P/0//T/9P/y//L/8v/y//P/9P/1//b/9v/2//b/9v/2
//b/9v/2//X/9P/z//L/8//0//X/9v/0//T/9P/0//f/+P/5//r/9//2//X/9P/0//T/
9P/0//b/9v/2//b/9f/0//P/8v/0//T/9P/0//b/9v/2//b/9f/0//P/8v/0//T/9P/0
//X/9v/3//j/9f/0//P/8v/0//T/9P/0//b/9v/2//b/+P/4//j/+P/2//b/9v/2//T/
9P/0//T/8v/y//L/8v/y//L/8v/y//T/9f/2//b/9P/0//T/9P/z//T/9P/0//f/+P/5
//v//P/8//z//P/+///////9//7//v/9//z//v8CAAQABAADAAMABgAGAAMAAQAAAP//
/v/+//v/+f/8//r/+P/3//n/+v/5//f/+P/3//T/8//x//H/8f/w//L/8v/x//H/8v/y
//P/8//w//D/8P/w/+//8v/y//L/8v/v/+j/5P/l/+n/7//3//7/DAAfADMASwBmAHoA
hQCLAJEAjQB9AG0AYABQAEIAPAA2ACMACgD+//3/+f/z//P/9v/1//v//f/8//z//P/4
//f/9P/w//P/8//0//T/9f/0//T/9f/0//T/9f/1//b/8//2//f/9v/1//T/9P/y//L/
8//z//T/9P/0//T/9f/1//X/9f/2//b/9v/2//f/9v/0//H/9v/3//f/9//4//j/+f/5
//f/9v/1//T/9P/z//L/8v/1//j/+v/4//j/+f/6//v/+f/5//n/+v/6//j/9//3//j/
+P/5//n/9v/2//f/+f/7//v/+//7//v/+//7//v/+f/4//j/+P/7//v/+//7//r/+v/7
//r/+//8//v//P///wIAAwAFAAIABAADAAAAAAACAAIAAgAAAAAAAwADAAQABAAFAAgA
BgAGAAYABwAIAAYABgAGAAgACgANAA8ADQALAAsADQAQABEAEQARABMAFgAXABcAGAAY
ABcAFgAYABgAGgAdAB4AHgAeAB4AIAAgAB4AIAAgACAAIAAgAB4AHQAdABsAGQAYABgA
GAAXABYAEgASABIAEAANAA0ADQALAAkACgAKAAkABAACAAMAAwABAAIAAQAAAP3//P/8
//z//f/9//n/+f/5//j/+f/6//v//v/9//r/+P/3//j/9P/z//L/9//4//n/9//2//X/
9P/1//f/9v/1//X/9//3//f/9//0//T/8//y//P/9P/3//j/9//3//f/9//2//b/9v/2
//n/+P/5//v/+//7//r/+P/4//r/+v/6//z//P/7//v/+f/5//r/+v/7//v/+v/6//v/
/P/9//7//f/8//r/+f/6//r/+v/4//j/+f/5//n/+v/6//v/+//4//j/+f/8//z/+f/4
//j/9//2//b/9//5//r/+v/5//n/+f/6//v/+f/5//n/+v/6//n/+f/5//j/+P/4//f/
+P/4//n/+f/3//b/9v/4//r/+v/6//r/+f/4//f/9v/4//j/+P/4//b/9v/2//b/9//4
//n/+v/4//j/+P/4//b/9v/2//b/+f/6//v//P/5//j/9//2//f/+P/5//r/+v/6//r/
+v/5//j/9//2//j/+P/4//j/+P/4//j/+P/2//b/9v/2//b/9v/2//b/+P/4//j/+P/2
//b/9v/2//T/9P/0//T/9//4//n/+v/4//j/+P/4//j/+P/4//j/+P/4//j/+P/3//b/
9f/0//f/+P/5//r/+f/4//f/9v/2//b/9v/2//j/+P/4//j/+P/4//j/+P/6//r/+v/6
//n/+P/3//b/+P/4//j/+P/4//j/+P/4//b/9v/2//b/9//4//n/+v/5//j/+P/3//X/
9P/0//T/9f/2//j/+v/5//j/+f/4//n/+////wAA/v/+/wAAAQACAAEABAAGAAQABAAE
AAYACAAGAAUABQAGAAYABgAFAAUABQAEAAQA///9/wAA/v/8//v/+v/6//r/9//5//n/
9//3//f/9//1//T/9P/0//P/8//y//L/8//z//L/8v/w//D/7//u//b/9v/w/+3/7v/u
/+f/4//p//H//P8QAB0ALQBJAGwAhACRAJkAoQCjAJkAfwBkAFIASABCAD4ANwAkAAwA
AQABAP///f/8//3//f/9//z/+v/8//z/9//0//T/9f/1//b/9v/3//b/9v/3//r/+v/7
//v/+f/1//f/9//0//P/8v/y//T/9P/1//X/9f/2//f/+P/5//n/+f/5//X/9P/z//L/
9v/2//X/8//2//f/9//3//j/+P/5//n/9v/2//b/9v/4//f/9v/2//n//P/+//z/+v/5
//j/9//4//n/+v/8//7//P/7//v/+//6//r/+f/6//r/+//9//3//f/9//3//P/7//r/
+f/7//r/+v/6//z//f/+/////v/+/////v8AAAAA/v/+//z//v/+////AQAEAAQAAgAA
AAIAAgACAAIAAgAFAAUABAAEAAUACAAGAAYABgAHAAgABgAGAAYACAAKAA0ADwAPAA0A
DQAPABIAEwATABMAEQAUABUAFQAVABYAFgAWABgAGAAaAB0AHgAeAB4AHgAcABwAGgAc
AB8AIAAhACIAIgAhACEAHwAdABwAHAAcAB0AHAAYABgAFwAUABAADwAPAA0ACwAMAAwA
CwAGAAQABgAFAAIAAgAEAAQAAgACAP7//P/7//n/+f/7//3//v/9//z/+//8//z/+v/5
//n/+//4//j/+P/6//r/+v/3//n/+f/5//v/+P/2//T/8//0//X/9v/3//f/+P/4//j/
9v/2//j/+P/4//n/+v/7//v/+v/5//j/+P/2//b/9//7//3//v/+//r//P/8//z/+v/6
//n/+f/3//f/+P/4//z//f/9//7/AAAAAAAAAAD9//z/+v/5//z//P/8//r/+v/7//v/
+//4//j/+f/5//r/+v/7//7//f/5//f/9v/3//j/+v/9//3//v/+//3/+f/3//b/9f/4
//n/+v/8//v/+f/4//f/+P/4//j/9//0//T/9f/1//v//P/+//z/+v/6//r/+v/4//j/
+P/4//j/+P/4//j/9v/2//b/9v/4//j/+P/4//r/+v/6//r/+P/4//j/+P/6//r/+v/6
//n/+P/3//b/+P/4//j/+P/4//j/+P/4//b/9v/2//b/+P/4//j/+P/4//j/+P/4//j/
+P/4//j/+P/4//j/+P/4//j/+P/4//r/+v/6//r/+f/4//f/9v/4//j/+P/4//j/+P/4
//j/9v/2//b/9v/3//j/+f/6//n/+P/3//b/+P/4//j/+P/4//j/+P/4//j/+P/4//j/
9v/2//b/9v/4//j/+P/4//b/9v/2//b/9v/2//b/9v/4//j/+P/4//r/+v/6//r/+P/4
//j/+P/6//r/+v/6//n/+P/4//f/9f/0//T/9P/2//b/9//4//j/+P/6//r/+//9/wEA
AgAAAAAAAgADAAMAAQADAAQAAgACAAIABAAFAAQABAAFAAYABgAGAAUABQAFAAQABAAB
AP//AgAAAP7//f/8//z/+f/1//b/9f/2//f/+P/5//f/9v/2//b/8//z//L/8v/0//X/
9f/2//T/9P/z//L/8P/2//b/8f/w/+r/4//l/+f/6f/0/wYAFQArAE0AbAB8AI0AnwCr
AKcAmwCJAHAAWgBSAEwARgA5ACIADgAFAAEA///7//r///8BAP///P/+//7//P/3//j/
+P/4//f/9//2//b/9v/3//n/+P/4//n/+f/2//H/8v/x//P/9f/3//r/+P/4//n/+f/1
//T/8//y//T/9f/2//f/9v/2//b/9v/6//r/+f/3//f/9//2//X/9f/2//j/+f/6//r/
+v/6//r/+f/4//j/9//6//z/+v/3//f/9//3//n/+f/5//r//P/6//n/+f/8//z//f/9
//z//P/9/////P/7//r/+f/8//3//v////7//P/7//r//f/9//3//f/9//7/AAAAAP7/
/v/8//z//f8AAAEAAwAAAAIAAQD+//3/AAABAAIAAgACAAUABQACAAIAAwAGAAgACAAI
AAkACgAIAAgACAAIAAoADQAPAA4ADQAOABEAEwATABIAEQARABQAFQAVABcAGAAYABgA
GgAaABwAHwAgACAAIAAgACAAIAAeACAAHgAeAB4AHgAfAB8AIAAfAB0AHAAcABwAGwAa
ABYAFgAYABYAEwATABAADQAKAAoADQANAAkACAAHAAUAAQAAAAIAAgAAAAAA/f/8//z/
+//8//3//v/+//3//P/7//z//P/6//n/+f/5//b/9v/2//r/+v/6//f/9//3//f/+f/5
//j/9//3//X/9f/1//X/9//4//j/+P/2//b/+P/4//j/+f/6//v//P/8//z//P/6//j/
+P/5//7///////7/+v/8//z//P/8//z/+//7//n/+f/6//r/+//7//r/+v/6//r/+v/6
//z//P/7//v//f/+/////v/7//v/+v/5//r/+v/7//v//P/8//3/AAD+//v/+v/6//n/
+P/4//n/+v/6//n/9//3//f/+P/5//n/+f/5//r/+v/5//n/+f/8//z//P/7//n/+P/4
//f/+f/4//j/+v/6//r/+v/6//n/+P/3//b/+P/4//j/+P/6//r/+v/6//z//P/8//z/
+v/6//r/+v/3//b/9f/0//f/+P/5//r/+v/6//r/+v/4//j/+P/4//r/+v/6//r/+P/4
//j/+P/2//b/9v/2//f/+P/5//r/+f/4//f/9v/5//r/+//8//n/+P/3//b/+P/4//j/
+P/4//j/+P/4//b/9v/2//b/+P/4//j/+P/6//r/+v/6//j/+P/4//j/+P/4//j/+P/2
//b/9v/2//f/+P/5//r/+f/4//f/9v/3//j/+f/6//z//P/8//z/+//6//n/+P/6//r/
+v/6//n/+P/3//b/9P/0//T/9P/1//b/9//4//j/+P/4//j/+P/4//n/+f/5//j/+P/4
//j/+P/5//r//P/8//7//v/8//3/AAAAAAAAAAACAAMABQADAAUABgAFAAQAAwAEAAQA
AgABAAEABAAEAAQAAwAEAAUABQAGAAIA//8BAP7//P/7//r/+v/4//X/9//3//X/9f/1
//X/9//2//b/9v/1//X/9P/0//X/9f/0//T/9v/2//X/9P/s/+7/6v/n/+z/6v/j/+X/
6//v//j/DAAlAD8AWwB2AIoAlwChAKMAnQCPAHcAYABQAEYAQgA6ACsAFAACAAEA///5
//f//v////n/+f/6//r/+P/2//X/9v/0//f/9//4//j/9f/0//T/9f/0//T/9f/1//X/
8f/z//P/8f/x//H/8v/0//b/+f/7//f/9v/1//T/9f/1//X/9f/1//b/9//4//n/+P/2
//P/9P/1//X/9f/1//b/+P/5//j/+P/4//j/+P/3//b/9v/2//j/+f/2//j/+f/6//v/
+P/3//b/9v/4//b/9f/1//f/+P/6//v/+f/4//j/+f/6//v//P/9//v/+//7//v/+//6
//r/+v/5//n/+f/5//v//P/+//7//P/8//r/+v/6//z//P/9//7/AgADAAIA//8AAP//
/v8AAAIABwAJAAYABAADAAQAAgACAAIAAwAHAAYABwAIAAgACgANAA8ACwAJAAkACwAP
ABEAEgATABMAFgAXABcAFwAYABgAGAAYABgAGgAdAB0AHAAbABoAGwAcABsAHgAdABwA
GwAaAB0AHQAeAB0AHwAeAB4AHgAaABgAEwASABIAEAANAA0ADgALAAgACAAHAAcAAwAC
AAQAAwAAAAAA/v/+//z//P/9//z//P/7//n/+f/5//j/+v/6//r//P/7//j/9v/1//n/
9v/2//b/9//2//X/8f/y//P/9P/3//f/9v/1//X/9f/1//X/9f/1//b/9v/2//b/9v/4
//j/9//3//f/9//3//b/9f/0//f/9v/3//n/+v/7//v/+v/4//r/+v/6//r/+v/5//n/
+//7//z//P/6//n/9//2//b/9v/2//b/9//4//j/+f/6//r/+v/4//j/+f/5//n/9v/2
//f/9//4//j/+f/8//z/+f/4//j/9v/0//P/8//3//j/+P/3//j/9//3//f/9//3//f/
+P/4//f/9//3//b/9v/2//X/9P/0//X/9f/3//b/9v/2//f/+P/5//r/+f/4//f/9v/4
//j/+P/4//b/9v/2//b/9P/0//T/9P/2//b/9v/2//T/9P/0//T/9P/0//T/9P/1//b/
9//4//f/9v/1//T/9P/0//T/9P/0//T/9P/0//T/9P/0//T/9P/0//T/9P/1//b/9//4
//f/9v/1//T/8v/y//L/8v/z//T/9f/2//b/9v/2//b/9P/0//T/9P/0//T/9P/0//T/
9P/0//T/9P/0//T/9P/2//b/9v/2//T/9P/0//T/9v/2//b/9v/0//T/9P/0//b/9v/2
//b/9P/0//T/9f/1//X/9P/0//b/9v/2//f/9//2//X/9v/4//j/+f/8//z//P/8//7/
/f/9//v//f///wAAAQACAAIAAgAAAP///f8AAAAAAAABAAEAAQAAAP//+//4//r/+v/4
//f/9v/2//T/8f/z//T/8//0//X/8//z//L/8v/z//P/9P/0//H/8f/w/+7/7//w//H/
8f/u/+z/7v/s/+v/6P/o/+f/6f/t//X/AgASACcAPwBXAG4AfgCJAJEAjQB/AHMAYwBK
AD4AQAA8ACgAFQACAPT/9f/3//P/9f/4//P/8f/3//r/+P/4//T/8//2//b/9v/1//X/
9P/x//D/8P/x//T/9P/1//X/8f/t/+//7//w//H/8v/0//T/9P/1//X/9P/0//T/9P/1
//X/9f/1//P/8v/x//D/9P/0//P/8f/y//P/8//z//L/8v/z//P/8//0//X/9v/1//P/
8f/w//H/9P/2//T/9f/1//X/9f/1//X/9f/2//b/9P/z//P/9v/2//f/9//4//j/+f/7
//n/+f/5//n/+f/5//n/+f/3//b/9v/2//f/9//3//f/+P/6//3//v8AAAAA/v/+//3/
/v/9//3/+//+//7//P/6//z//P/8//z//P////////8AAAIABgAIAAgACAAJAAkABgAF
AAQABAAGAAkACwAJAAcABwAJAAwADQANAA0ADQAQABEAEQAUABYAFwAYABYAFgAYABsA
GgAaABoAGgAaABoAGAAaABoAGgAaABoAGAAXABcAFQAXABYAFgAWABMAEgAOAA4ADwAO
AAwADQALAAcAAwACAAUABQABAAAAAAD///z//P/8//z/+v/6//v/+v/6//n/9//3//f/
9v/2//b/9v/4//b/9P/z//P/9f/y//L/8v/0//T/9P/x//H/8f/x//P/9v/2//b/9//1
//P/8f/v//L/9P/1//b/9P/0//b/9v/1//X/9f/1//f/+P/5//r/+P/2//b/9//4//n/
+f/4//T/9v/2//b/9//4//j/+f/5//n/+v/6//r/+f/3//b/9//4//n/+v/6//r/+f/5
//j/+P/4//b/9v/3//f/9//2//b/9//3//j/+P/5//z/+v/3//b/9v/1//T/9P/1//f/
+P/4//f/+P/3//f/9//5//n/+f/6//n/9//2//X/+P/4//j/9//0//T/9f/1//X/9P/2
//T/9v/2//b/9v/2//b/9v/2//T/9P/0//T/9v/2//b/9v/0//T/9P/0//b/9v/2//b/
9v/2//b/9v/0//T/9P/0//f/+P/5//r/9//2//X/9P/2//b/9v/2//b/9v/2//b/9P/0
//T/9P/2//b/9v/2//b/9v/2//b/+P/4//j/+P/2//b/9v/2//T/9P/0//T/9v/2//b/
9v/0//T/9P/0//T/9P/0//T/9f/2//f/+P/1//T/8//y//X/9v/3//j/9v/2//b/9v/2
//b/9v/2//b/9v/2//b/9P/0//T/9P/3//j/+f/6//n/+P/3//b/9P/0//T/9P/1//b/
9//4//f/9v/1//T/9v/2//f/9//1//T/9P/0//b/9v/3//j/+v/6//z//P/7//v//f/8
//7//v8AAAEAAQD//wEAAgACAAIAAgAEAAIAAAD/////BAAEAAQAAwAFAAUABAAEAP//
/f8AAP7/+v/5//j/+P/2//P/9f/1//X/9f/1//X/8//y//L/8v/x//H/8P/w//H/8f/w
//D/8f/y//L/8v/2//T/8P/v/+z/6P/h/+H/7f/3//z/CgAjAD8AWwB0AIIAkQCbAJsA
lwCJAG8AWABOAEQAQAA6ACkAEAACAP//+//5//v/+P/3//3//f/4//T/9v/4//f/+v/2
//b/9f/1//T/9f/0//T/9f/4//j/+f/5//j/9f/4//n/9v/1//T/9P/0//T/9f/1//b/
9v/2//b/9f/1//X/9f/z//L/8f/w//X/9v/2//X/9v/3//f/9//z//L/8v/x//T/9v/4
//r/+P/3//b/9v/1//j/+v/4//n/+f/5//n/9//3//f/+P/8//r/+f/5//j/+P/5//n/
9v/2//f/+f/5//n/+f/5//r/+//8//3//f/8//z//P/9//3//f/9//3//v8AAAAA///+
//v/+v/7//7///8BAAEABAAEAAIA//8AAP///v8BAAIABgAHAAUABAAEAAYABAAEAAQA
BQAIAAYABgAGAAgACgANAA8ADgANAA4AEQARABEAEAAPABEAFAAVABUAFwAYABgAGAAY
ABgAGgAdACAAIAAgACAAIAAgAB4AIAAeAB4AHgAeAB4AHQAdABsAGwAaABoAGgAZABgA
FAAUABIAEAANAA0ADAAJAAYABgAIAAkABgAGAAcABwAFAAYAAwACAP///v////7//v/9
//n/+f/5//j/+P/4//j/+v/6//j/9//3//n/9v/2//b/+P/4//j/9f/3//f/9//5//f/
9v/1//X/9v/3//j/+f/3//j/+P/4//b/9v/4//j/9f/1//X/9f/3//j/+f/6//r/+P/4
//n/+//7//r/+P/3//r/+//8//r/+v/5//n/+v/7//3//v/+//3/+//6//r/+v/6//r/
+P/4//f/9//4//j/+P/2//j/+f/5//n/+//8//7////8//r/+f/6//z/+f/4//j/9//2
//b/9//7//z//P/7//r/+f/5//n/9v/1//T/9P/1//X/9v/3//r/+v/6//n/+P/4//n/
+f/3//r/+P/4//j/+P/4//j/+f/6//v//P/5//j/9//2//j/+P/4//j/9f/0//P/8v/1
//b/9//4//r/+v/6//r/9//2//X/9P/1//b/9//4//j/+P/4//j/+v/6//r/+v/5//j/
9//2//j/+P/4//j/+v/6//r/+v/4//j/+P/4//b/9v/2//b/+P/4//j/+P/3//b/9f/0
//b/9v/2//b/9f/0//P/8v/2//j/+v/8//r/+v/6//r/+f/4//f/9v/4//j/+P/4//b/
9v/2//b/9v/2//b/9v/4//j/+P/4//j/+P/4//j/9//2//X/9P/0//T/9P/0//T/9P/0
//T/9f/2//f/+P/3//b/9f/0//b/9v/2//b/+P/4//j/+P/4//j/+P/4//r/+v/6//r/
+f/4/w==
         </WaveFormData>
      </LeadData>
      <LeadData>
         <LeadByteCountTotal>10000</LeadByteCountTotal>
         <LeadTimeOffset>0</LeadTimeOffset>
         <LeadSampleCountTotal>5000</LeadSampleCountTotal>
         <LeadAmplitudeUnitsPerBit>4.88</LeadAmplitudeUnitsPerBit>
         <LeadAmplitudeUnits>��V</LeadAmplitudeUnits>
         <LeadHighLimit>2147483647</LeadHighLimit>
         <LeadLowLimit>268435456</LeadLowLimit>
         <LeadID>II</LeadID>
         <LeadOffsetFirstSample>0</LeadOffsetFirstSample>
         <FirstSampleBaseline>0</FirstSampleBaseline>
         <LeadSampleSize>2</LeadSampleSize>
         <LeadOff>FALSE</LeadOff>
         <BaselineSway>FALSE</BaselineSway>
         <ExcessiveACNoise>FALSE</ExcessiveACNoise>
         <MuscleNoise>FALSE</MuscleNoise>
         <LeadDataCRC32>1771825036</LeadDataCRC32>
         <WaveFormData>
8P/w//D/8P/v/+7/7f/s/+z/7P/s/+z/7v/w//L/9P/x//D/7//u/+7/7v/u/+7/7v/u
/+7/7v/w//D/8P/w//D/8P/w//D/8v/y//L/8v/w//D/8P/w//H/8v/z//T/9v/2//b/
9v/2//b/9v/2//T/9P/0//T/9v/2//b/9v/4//j/+P/4//b/9v/2//b/9v/2//b/9v/0
//T/9P/0//T/9P/0//T/9P/0//T/9P/y//L/8v/y//D/8P/w//D/8v/y//L/8v/z//T/
9f/2//X/9P/z//L/8P/w//D/8P/y//L/8v/y//D/8P/w//D/7//u/+3/7P/v//D/8f/y
//D/8P/w//D/8P/w//D/8P/u/+7/7v/u/+//8P/x//L/8f/w/+//7v/w//D/8P/w/+7/
7v/u/+7/7//w//H/8v/w//D/8P/w/+//7v/t/+z/7f/u/+//8P/u/+7/7v/u//D/8P/w
//D/7v/u/+7/7v/u/+7/7v/u/+7/7v/u/+7/7v/u/+7/7v/w//D/8P/w//D/8P/w//D/
7v/u/+7/7v/t/+z/6//q/+3/7v/v//D/8P/w//D/8P/t/+z/6//q/+3/7v/v//D/7//u
/+3/7P/s/+z/7P/s/+7/7v/u/+7/7v/u/+7/7v/s/+z/7P/s/+z/7P/s/+z/7f/u/+//
8P/u/+7/7v/u/+7/7v/u/+7/7v/u/+z/7P/q/+r/6v/s//D/7v/t/+3/6//r/+v/7f/v
//H/8//2//b/+P/5//n/+//9//7//v/9//z/+//7//v//f8CAAUABQAFAAMAAAADAAQA
BQAAAPr/+P/1//P/8v/w//D/8f/x//L/8//0//H/8P/u/+3/8P/w/+//7//u/+7/7P/r
/+3/7f/s/+z/7P/s/+z/7P/r/+v/6v/q/+7/7P/q/+z/6//l/+H/3//h/+b/8P8CABAA
GwA0AFkAdgCbAM8A8wD9APcA6gDMAKMAfgBZADQAFwALAA8ACwD3/+7/8v/1//L/7//o
/+b/6f/p/+X/5v/q/+v/6v/t/+3/7//v/+7/7f/t/+3/6//r/+3/7f/s/+n/5//m/+r/
6//s/+//7v/t/+z/6v/s/+z/7P/s/+v/6//s/+z/7f/r/+3/7f/r/+z/7f/t/+//8v/w
/+//8f/0//L/8v/x//D/7//v/+//7v/u/+//8f/z//P/8//x//H/8f/y//T/8//y//L/
8//z//L/8v/y//L/8v/x//P/8//z//X/9//3//f/9//5//r/+//7//r/+f/5//r/+f/5
//f/+f/6//r//P/8//3//f/7//3///8AAAAAAAADAAYABgAFAAUABgAGAAYABQADAAEA
AwAFAAUACAAIAAoACwANABAADQAMAAwACwAOABIAFQAWABgAGAAYABgAGQAbABkAFQAX
ABsAHgAgACMAIwAjACMAIgAiACEAIAAeAB0AHAAcAB0AHAAcABsAGgAZABYAFQAWABYA
FgAWABQAEwASABEADQAIAAgACQAKAAkACQAIAAoACQAGAAYAAwABAP3//P/9//z/+//8
//z/+//5//j/+P/4//j/9//1//X/9P/0//T/9P/0//T/9P/y//L/8//z//L/8f/x//P/
9f/1//L/8P/x//P/8//0//T/8v/y//D/8f/x//H/8f/z//P/8//1//f/+f/6//j/9//2
//b/9v/2//b/9v/4//n/+f/6//v/+//7//n/+f/5//n/+f/7//z//P/7//j/9//1//T/
+P/5//r/+//6//n/+P/3//n/+f/5//n/+f/5//n/9//3//f/9v/0//T/9P/1//X/9P/z
//P/9P/4//n/+f/6//b/8//y//L/9P/0//T/9f/2//b/9P/z//H/8v/y//L/8f/x//H/
8v/w/+//7//t/+7/8P/x//P/8f/u//L/+v/4//b/9P/y//D/8P/w//D/8v/y//L/8v/w
//D/8P/w//P/9P/1//b/8//y//H/8P/w//D/8P/w//L/8v/y//L/8v/y//L/8v/y//L/
8v/y//H/8P/v/+7/7v/u/+7/7v/u/+7/7v/u/+z/7P/s/+z/7v/w//L/9P/z//L/8f/w
/+7/7v/u/+7/7v/u/+7/7v/w//D/8P/w//L/8v/y//L/8f/w/+//7v/v//D/8f/y//H/
8P/v/+7/7v/u/+7/7v/u/+7/7v/u/+7/7v/u/+7/7v/u/+7/7v/u/+7/7v/u//D/8P/w
//D/7f/s/+v/6v/t/+7/7//w/+7/7v/u/+7/7//w//H/8P/u/+7/7v/u//D/8v/w/+//
8f/x//H/8f/z//P/9f/3//f/9v/3//f/+P/5//z//v/8//z//P/8//3//f///wQABwAH
AAcABQAEAAQABAAEAPz/+P/4//f/+f/3//T/8//z//L/8v/y//P/8v/z//P/8v/y//H/
7//v//D/8P/u/+//7//v/+7/7P/s/+z/7P/q/+v/6//q/+b/6P/q/+z/7v/r/+n/5f/f
/9//5v/u//r/DAAlAEIAYQCIALcA3QD1AP8A+wDiALgAkwB0AFUAMAATAAEA//////f/
8P/y//P/8v/t/+j/5v/r/+3/6f/i/97/4//s/+3/7f/v/+//7P/r/+v/6//r/+v/7f/t
/+v/6f/o/+j/6//r/+v/7f/s/+v/6v/o/+v/7P/t/+7/7//v//D/8P/v/+3/7//v/+3/
7v/v/+//8f/0//L/8f/v//L/8P/w//D/8P/w//H/8f/w//D/8f/z//X/9f/1//T/8//y
//L/8//z//P/9P/0//P/8f/w//L/9P/2//f/+f/5//n/+//9//3//f/9//3//v//////
AAD/////AAABAAEA//8BAAAAAAACAAIABQAFAAMABQAFAAYABgAGAAYACAAHAAUABgAI
AAkACgAKAAkACAALAA0ADQAQABAAEgATABUAGAAaABoAGwAbABwAHgAfAB4AIAAgACAA
IAAhACUAJQAjACUAJwAoACgAKQApACkAKQAnACgAKAAoACoAKQAoACgAKQAoACgAJwAk
ACMAIAAfABsAGgAZABgAGgAbABwAHQAdABgAGAAZABkAFwAWABQAFAATABAAEAAPAA0A
CQAIAAkACAAHAAgABgAFAAMAAgACAAIAAgABAP3//f/8//z/+//6//n/+P/7//r/+//9
//3//P/7//v/+//9//3/+v/6//v//f/9//z//P/6//r//P/9//3//f/+/wEAAgADAAMA
AwADAAIAAwADAAMABAAEAAQABAAEAAQAAwABAAAABAAFAAYABQADAAMAAwADAAUABgAG
AAUABQAFAAQABAAFAAUABQAFAAUABQAFAAUABQAFAAUABQACAAEAAAD9/wAAAQABAAAA
AAAAAAEAAQADAAMABAAGAAYABQADAAIAAQD/////AAAAAAAAAAABAAAAAAD+//3///8A
AAAAAAABAAEAAQACAP///f/8//n/+v/8//3////9//z/BAAEAAMAAgABAAAAAgACAAIA
AgD///7//f/8//z//P/8//z//v/+//7//v/+//7//v/+//7//v/+//7//P/8//z//P/9
//7///8AAP///v/9//z//P/8//z//P/6//r/+v/6//3//v///wAAAAAAAAAAAAD///7/
/f/8//z//P/8//z/+v/6//r/+v/8//z//P/8//7//v/+//7//v/+//7//v/8//z//P/8
//z//P/8//z//P/8//z//P/6//r/+v/6//3//v///wAA/v/+//7//v/8//z//P/8//7/
/v/+//7//P/8//z/+v/6//r/+v/6//7/AAD+//3////////////+//3//v///wMABAAH
AAkACwALAA0ADgAMAAwADAAMAAsACwANABIAFwAZABsAGwAXABYAFQAUAAwACAAIAAcA
BwAFAAIAAQD///7//v/+/wAA/v/+//3/+//8//z/+//7//z//P/6//f/9//3//b/+P/4
//j/+P/4//n/+f/4//T/+v/8//z/AAD9//H/7//v/+3/8P/8/w4AJAA1AEgAZQCKALcA
4QD9AAsBBwH0ANAAqwCOAG0ASgArABcAEQAPAAcA/P/4////AAD3//T/9v/5//n/9//4
//r/9//2//X/9f/3//f/+P/3//f/9//3//f/+f/5//v/+f/4//j/9//3//f/+f/3//f/
9//2//j/+P/4//j/+f/5//r/+v/7//n/+//7//r/+v/6//n/+v/+//3//f/7//7//P/8
//r/+v/6//v/+//6//r/+//9//////////3//f/9//7/////////AAD//////v/+////
AAABAAEA/v/9//z//f/+////AAABAAEAAgADAAMAAAD/////AAADAAMAAQADAAMAAgAD
AAIABAAFAAQABwAKAAwADQAOAAwADgANAAsADQAOAA4ADgAPAA8ADwATABIAEQATABIA
FAAVABcAGgAaABoAGwAbABwAHgAfAB4AIAAgACAAIAAlACkAKQAnACcAKQAqACoAKgAp
ACgAJwAnACgAKAAoACkAKQApACoAKQAoACgAJwAoACcAJAAjACEAIAAfAB4AGwAbABsA
GwAZABQAFAAVABUAEwASABAAEgARAA4ADgAMAAsACAAIAAgABgAEAAQABAADAAEAAAD+
//7//v/9//n/+f/4//j/+v/8//7/AAD9//r/+f/5//f/9v/1//X/9v/5//r/+P/2//f/
+f/5//j/+P/2//b/+f/7//z//f/7//3//f/9//z//f/+//7/////////AAD+//7//v/+
/wEAAQAAAAAAAQABAAEA/////////////wAAAgADAAMAAQABAAAAAAABAAEAAQABAAIA
AwAEAAUAAwABAP///f8AAAEAAgABAP7//f/7//j/+//8//7////+//3//f/+//7//f/7
//r/+v/5//r//P/6//r/+v/7//z//P/6//n/+//8//z//P/7//v/+//8//7//f/9//v/
+//8//z//f/5//j/+P/6//r/+v/6//r/+v/6//r/+v/6//r/+v/6//j/+P/4//j/+v/6
//r/+v/4//j/+P/4//j/+P/4//j/+f/6//v//P/7//r/+f/4//b/9v/2//b/9//4//n/
+v/5//j/9//2//f/+P/5//r/+P/4//j/+P/2//b/9v/2//j/+P/4//j/+P/4//j/+P/4
//j/+P/4//b/9v/2//b/+P/6//z//v/9//z/+//6//j/+P/4//j/+v/6//r/+v/6//r/
+v/6//r/+v/6//r/9//2//X/9P/0//T/9P/0//f/+P/5//r/+f/4//f/9v/4//j/+P/4
//b/9v/2//b/+P/4//j/+P/4//j/+P/4//b/9v/2//b/+f/4//n/+v/4//j/+v/8//n/
9//2//X/9//3//n/+f/5//v//v/+/wIAAwADAAMABQAGAAYABgAGAAYABwAHAAkADgAR
ABEAEQAPAAwADAAMAAwABgACAAIAAQABAP//+//5//j/9v/4//j/+P/2//f/9//4//r/
+P/3//f/+P/2//T/8//z//P/8v/y//L/8v/y//L/8//x//D/8P/w//b/+P/0//H/8f/x
/+3/5f/k/+7/AAAUACUAPABZAHwArwDdAPUAAwELAf4A2ACvAIoAYwA8ACEAFwATAAkA
/f/6//r/9//2//H/7P/q/+v/6//r/+7/7v/v//D/8//z//X/9f/y//H/8f/x//P/8//1
//X/9f/z//L/8v/x//H/8f/z//X/9f/1//T/9P/0//T/9P/3//f/+P/4//X/8f/x/+//
8P/y//T/9f/3//r/+P/3//f/+v/4//j/9v/2//b/9//3//b/9v/3//r//f/+/////f/7
//n/+P/6//n/+P/4//v/+//6//r/+P/4//j/9//4//n/+v/9//3//f/9//3/+//8//3/
/f/8//v/+//8///////9/////v/+/wAAAAABAAEA//8BAAAAAAD///7/AQAGAAgACQAH
AAgACAAIAAcABwAHAAsACwALAA4ADgANAA0ADgAQABAAEAARABEAEwAWABgAGAAaABoA
GgAaABwAHwAeABsAHQAfACAAIAAjACMAIwAjACUAJgAmACYAJAAjACIAIgAfAB4AHgAd
AB0AHQAbABsAGgAaABoAGgAYABcAFgAVABQAEAARABMAEwARABAADgAMAAsACAAIAAYA
BQACAAIABAACAAAAAAABAAEAAAAAAPz/+v/4//X/9//5//r//P/5//j/9//2//b/9P/0
//X/9//2//X/9f/1//f/9//0//T/9f/3//f/9v/2//T/9P/0//X/9f/1//X/9//3//f/
+v/7//z//P/5//n/+f/6//r/+v/6//r/+f/5//j/+P/8//3//v/9//3//f/9//3/+v/6
//n/9//5//n/+P/4//r/+//8//3//v///wAAAQD+//3//P/7//v/+//7//n/+//7//r/
+P/5//j/+P/3//f/9//4//r/+f/5//j/+P/5//f/9//4//j/+P/4//n/+f/4//X/8//1
//b/9v/2//X/9f/1//b/9v/1//X/8//z//T/9P/1//n/+v/4//j/9v/2//b/9v/2//b/
9v/2//T/9P/0//T/8v/y//L/8v/y//L/8v/y//P/9P/1//b/9P/0//T/9P/0//T/9P/0
//L/8v/y//L/8v/y//L/8v/0//T/9P/0//L/8v/y//L/8v/y//L/8v/y//L/8v/y//L/
8v/y//L/9P/0//T/9P/y//L/8v/y//T/9P/0//T/9P/0//T/9P/y//L/8v/y//T/9P/0
//T/8f/w/+//7v/x//L/8//0//T/9P/0//T/8v/y//L/8v/y//L/8v/y//L/8v/y//L/
8v/y//L/8v/0//T/9P/0//H/8P/v/+7/7//w//H/8v/0//T/9P/0//b/9v/2//b/9P/0
//T/9P/2//T/9P/0//L/8v/0//b/8//x//D/7//x//H/8//z//X/9//6//r//v//////
/////wAAAAAAAAAAAAABAAEAAQAGAAkACQAKAAkABwAIAAYABgAAAPz//P/7//v/+f/2
//X/9f/0//b/9v/2//T/8//x//D/8P/x//H/8v/0//P/8P/u/+3/7//u/+7/7v/v//D/
8f/z//H/8P/w//D/7v/w//L/7//t/+n/5f/j/+T/5v/y/wYAGQAsAE0AbgCRAMEA6wD9
AAEB+ADgALcAkABvAEwAJwARAAkACQABAPj/9v/z//L/8f/u/+r/5//p/+//7P/m/+n/
7P/r/+v/7f/t/+3/7f/u/+//7f/t/+//7//t/+v/6v/q/+z/7f/u//H/8//z//P/8v/u
/+z/6v/o/+v/7f/w//L/7//t/+//7//v//D/8f/x/+//8v/w/+//7//y//D/8P/x//L/
8//1//P/8v/y//P/8f/z//P/8//z//P/8//0//T/8//y//L/9f/1//T/9P/1//b/9//3
//n/+f/5//v/+v/5//j/9//4//r//P/9//n/9//2//b/+v/7//r//f/8//z//v/+//7/
/f/6//v//P/+////AAAAAAIAAQD//wEAAgACAAIAAwADAAMABwAHAAcACgAKAAkACQAK
AAwADAAMAA0ADQAPABIAFAAUABQAFAAUABQAGAAdAB4AHQAaABsAGwAaAB0AHQAdAB0A
HQAeAB4AHgAgAB8AHgAeAB0AHAAcABsAGAAXABQAEwAUABQAFAAUABEAEQARABEAEQAM
AAwADQAPAA0ADAAKAAgABwAEAAQABgAFAAIAAgABAP7/+//6//v/+//6//r/+P/4//j/
9//3//f/9v/2//b/9v/2//b/9P/y//L/8//y//D/7v/t//D/8//0//L/8P/x//P/8//0
//T/8v/y//L/8//z//P/8f/z//P/8//0//X/9v/2//b/9//4//r/+P/4//j/+P/4//f/
9f/0//r/+//8//v/+//7//v/+//5//r/+v/5//f/9//2//b/+f/5//n/+f/7//v/+//7
//v/+//7//v/+//7//v/+f/2//X/8//w//T/9P/1//X/9f/1//b/+P/3//f/9v/2//X/
8//z//T/8v/y//L/8//0//T/8v/x//P/9P/0//T/8//z//P/9P/0//P/8//x//H/8v/y
//P/8//y//L/9P/0//T/9P/0//H/8P/v/+7/8P/w//D/8P/x//L/8//0//T/9P/0//T/
8//y//H/8P/v/+7/7f/s/+3/7v/v//D/8v/y//L/8v/y//L/8v/y//D/8P/w//D/8P/w
//D/8P/w//D/8P/w//D/8P/w//D/7v/u/+7/7v/x//L/8//0//P/8v/x//D/8P/w//D/
8P/w//D/8P/w/+7/7v/u/+7/7v/u/+7/7v/v//D/8f/y//D/8P/w//D/8P/w//D/8P/v
/+7/7f/s/+3/7v/v//D/7v/u/+7/7v/x//L/8//0//P/8v/x//D/7v/u/+7/7v/w//D/
8P/w//D/8P/w//D/7v/u/+7/7v/w//D/8P/w//D/7v/u/+7/7v/u//D/8v/w/+//7//v
//D/8f/0//X/9f/3//r/+v/+//////////3//P/6//j/+v/8////AQADAAgACwALAAkA
BwAEAAQABgAGAAAA/P/8//v/+//5//T/8//z//L/8v/y//L/8P/w/+//7//w/+7/7f/t
/+7/7//u/+7/7//v/+7/7v/u//D/8P/w//H/8f/w//D/8P/o/+r/7P/p/+n/4//f/93/
4P/q//7/EAAnAEQAZQCIALEA3QD7AAcB/wDsAMgAnwB4AFMAMAAVAAsACQAFAP3/9P/w
//P/9P/v/+r/6v/r/+n/5//o/+r/6//s/+//7//x//H/7//t/+z/6//r/+v/7f/t/+7/
7f/t/+7/7P/r/+r/6//u/+//8P/w/+3/7P/r/+r/7P/t/+//8P/w/+//8v/z//L/8v/y
//H/7//y//D/7//v//L/8P/w//L/8v/y//P/9f/0//T/9f/0//X/9P/z//b/9//4//r/
9//1//P/8v/x//H/8P/w//P/9P/1//X/9P/z//L/8//2//f/+P/5//f/+P/5//n/+v/5
//n/+v/6//n/9v/3//n/+v/9//7//f/9//v//f/7//z//P/8////AgACAAEA//8AAAAA
AAAEAAUABgALAAkACQAMAAwACgAJAAkACgALAAwADgAPABMAFgAYABgAFQAUABMAEgAY
AB0AHgAdAB0AHwAgACAAIAAfAB4AHQAfACAAIAAgAB4AHQAcABwAHQAcABwAGwAXABUA
EQAPABEAEgATABQAFAAVABYAFwAUAA4ADQANAA0ACwAKAAgACQAJAAcACAAGAAUAAgAC
AAIAAAD+//7//f/7//j/9v/3//j/+f/5//X/9f/0//T/9f/2//f/+P/3//T/8//z//H/
8P/v/+//7//x//H/7v/v//H/9P/1//j/+P/2//b/9v/3//f/9//1//f/9//3//b/9//4
//j/+f/5//n/+v/4//j/+P/4//r/+//7//z//v/9//z/+f/7//v/+//7//3//v/+//3/
//////7//v/8//v/+v/5//n/+f/5//n/+//7//v/+//7//v/+//5//n/+f/4//b/9v/2
//f/9//4//f/9//4//v/+//6//r/+P/1//T/9P/2//b/9v/3//r/+v/4//f/9f/2//b/
9v/1//X/9f/2//j/9//3//X/9P/0//P/8//z//L/8v/0//X/9v/3//j/9//2//X/9P/1
//b/9//4//f/9v/1//T/8v/y//L/8v/0//T/9P/0//T/9P/0//T/8v/y//L/8v/z//T/
9f/2//T/9P/0//T/8v/y//L/8v/0//T/9P/0//L/8v/y//L/8v/y//L/8v/z//T/9f/2
//T/9P/0//T/8v/y//L/8v/z//T/9f/2//b/9v/2//b/9P/0//T/9P/y//L/8v/y//L/
8v/y//L/8//0//X/9v/4//j/+P/4//f/9v/1//T/9v/2//b/9v/0//T/9P/0//L/8v/w
//D/8f/y//P/9v/6//j/9//3//b/9f/0//X/9f/3//n//P/8//7//////wEAAwAEAAQA
BAAEAAQABQAHAAkADgARABEAEQAPAAwACQAIAAcAAAD9//7//v////z/+P/2//X/9f/2
//f/+P/0//T/8//z//T/9P/z//P/9v/2//T/8//0//X/9f/2//X/9P/z//L/9f/1//T/
9P/0//D/7v/w/+//7f/t/+3/6//s//j/DAAeADUAVgB1AJoAywDxAAkBCwH/AOQAvgCR
AG4AVwA2ABcADQALAP//+f/2//j/+f/2/+v/6P/s/+//7//v/+7/8P/z//T/8//z//X/
9f/x/+//7v/t/+7/7//y//P/8f/v/+7/7v/w//H/8v/1//f/9//3//b/9P/0//T/9P/z
//P/9P/0//H/7//x//H/8//0//X/9f/1//j/9v/1//f/+v/4//j/+P/4//j/+f/3//b/
9v/3//f/+f/5//n/9//3//f/+P/5//n/+f/6//r/+f/3//b/+f/6//v/+//9//3//f//
//7//f/8//v/+//8//3//f/6//n/+f/6//3//f/7//3/AAAAAAIAAgAEAAUABAAHAAMA
AgAAAP7/AgAGAAcABwAFAAYABgAGAAcABwAHAAsADQANABAAEAATABMAFAAWABYAFgAX
ABcAGAAaABsAGgAYABgAGAAYAB0AIQAhAB8AHwAhACIAIgAkACUAJgAnACUAJgAmACYA
JAAjACIAIgAhACAAIAAfAB4AHQAaABkAFwAWABUAFAAUABUAFgAXABUAEAAQABEAEQAP
AA4ADAAMAAsACAAIAAYABQACAAIABAACAAAAAAD+//3/+//6//z//P/8//v/+//7//r/
+v/5//j/9//2//j/9v/2//f/9f/0//P/8//0//f/+P/2//X/9f/2//X/+f/6//n/+v/3
//f/9v/1//b/+f/6//v/+v/7//z//P/5//n/+f/6//v//P/9//7///////7//v//////
///9//v/+//7//v/+//8//z/+//8//3//f/+//7//f/8//v//f/9//3//f/9//3//f/9
//3//f/9//v/+//7//r/+P/4//j/+f/5//r/+f/5//r/+//7//r/+v/3//X/9f/2//j/
+P/4//n/+v/6//j/9//5//r/+v/6//j/9//2//b/+P/3//f/9f/0//T/8//z//n/+P/2
//T/9P/0//T/9P/2//b/9v/2//T/9P/0//T/9f/2//f/+P/1//T/8//y//P/9P/1//b/
9P/0//T/9P/0//T/9P/0//b/9v/2//b/9v/2//b/9v/z//L/8f/w//H/8v/z//T/8//y
//H/8P/y//L/8v/y//T/9P/0//T/9P/0//T/9P/2//b/9v/2//X/9P/z//L/8v/y//L/
8v/0//T/9P/0//P/8v/x//D/8f/y//P/9P/z//L/8f/w//L/8v/y//L/8f/w/+//7v/x
//L/8//0//L/8v/y//L/8f/w/+//7v/x//L/8//0//T/9P/0//T/8f/w/+//7v/v//D/
8f/y//D/7v/u/+7/7v/u//D/8v/u/+3/7f/t//D/8f/0//X/9f/3//r/+v/8//3//f/9
////AAAAAAAAAAAAAAEAAQADAAgACwALAAoABwADAAIAAgACAPz/+P/5//n/+v/5//b/
9f/1//T/9P/0//T/8v/w/+//7//w//D/7//v//D/7//s/+r/6f/q/+r/6//s/+r/6v/q
/+v/7f/u//D/8v/0//L/8P/t/+v/5//j/+P/5v/y/wAAEgApAEYAZQCKALkA4QD3AP0A
+wDmAMAAlQBuAEcAJAANAAUAAwD5//H/7v/s/+v/7P/p/+T/4v/f/+P/5f/k/+j/7f/q
/+r/6f/q/+n/6v/p/+n/6f/s/+3/8P/x/+//7f/s/+z/6v/p/+j/6f/q/+v/7P/s/+7/
7v/u/+7/7v/t/+3/7P/r/+n/6//r/+z/7v/w//H/7//y//D/7//s/+7/6//q/+z/7v/w
//P/9P/0//X/9//0//X/9P/z//X/9f/1//b/+P/3//b/9v/3//f/9v/2//X/9v/3//f/
9f/1//X/9//3//f/9//3//r//P/+/////P/7//v//P///////f///wAAAAACAAIAAgAB
AP7///8BAAIAAgACAAMABgAGAAUABQAGAAYABgAJAAkACQANAAsACwAOAA4ADgANAA0A
DgAPABAAEgATABUAGAAaABoAHAAcABwAHAAeACEAIAAdAB8AIQAiACIAIwAjACMAIwAj
ACQAJAAkACYAJQAkACQAIQAgACAAHwAeAB0AGgAZABYAFgAWABYAFQAVABUAFQAUABAA
EQATABIADwANAAoACAAHAAQABAAHAAcABQAGAAgABgAEAAQAAwABAP7//P/+//7//v/9
//j/9//1//T/9P/0//T/9P/1//T/9f/3//j/+P/4//n/9v/3//b/8v/1//f/+v/7//r/
+P/0//L/9P/3//n/+//5//v/+//7//v/+//7//r/+f/5//n/+v/8//z//P/8//v/+//6
//r//////////f/9//3//f/9////AAAAAP////////7//v/9//3//f/9//v/+//7//v/
+//7//v/+//9//3//f/7//3//f/8//r//v/+///////9//v/+v/6//v/+//6//r/+f/3
//f/+P/6//r/+v/7//r/+v/4//f/9v/2//X/9P/2//f/+P/6//z/+//7//n/9//4//j/
+f/5//r/+v/2//b/9v/2//b/9//4//n/+v/3//b/9f/0//b/9v/2//b/9f/0//P/8v/1
//b/9//4//n/+v/7//z/+P/2//T/8v/z//T/9f/2//j/+P/4//j/+P/4//j/+P/2//b/
9v/2//b/9v/2//b/9v/2//b/9v/2//b/9v/2//b/9v/2//b/+P/4//j/+P/1//T/8//y
//T/9P/0//T/8v/y//L/8v/1//b/9//4//b/9v/2//b/+P/4//j/+P/4//j/+P/4//f/
9v/1//T/9v/2//b/9v/4//j/+P/4//j/+P/4//j/9v/2//b/9v/0//T/9P/0//T/9P/0
//T/9v/2//b/9v/0//T/9P/0//b/9v/2//b/9v/2//b/9v/4//j/+P/4//j/+P/4//j/
9v/2/w==
         </WaveFormData>
      </LeadData>
      <LeadData>
         <LeadByteCountTotal>10000</LeadByteCountTotal>
         <LeadTimeOffset>0</LeadTimeOffset>
         <LeadSampleCountTotal>5000</LeadSampleCountTotal>
         <LeadAmplitudeUnitsPerBit>4.88</LeadAmplitudeUnitsPerBit>
         <LeadAmplitudeUnits>��V</LeadAmplitudeUnits>
         <LeadHighLimit>2147483647</LeadHighLimit>
         <LeadLowLimit>268435456</LeadLowLimit>
         <LeadID>V1</LeadID>
         <LeadOffsetFirstSample>0</LeadOffsetFirstSample>
         <FirstSampleBaseline>0</FirstSampleBaseline>
         <LeadSampleSize>2</LeadSampleSize>
         <LeadOff>FALSE</LeadOff>
         <BaselineSway>FALSE</BaselineSway>
         <ExcessiveACNoise>FALSE</ExcessiveACNoise>
         <MuscleNoise>FALSE</MuscleNoise>
         <LeadDataCRC32>3004669838</LeadDataCRC32>
         <WaveFormData>
AgACAAIAAgACAAIAAgACAAIAAgACAAIABAAEAAQABAACAAIAAgACAAQABAAEAAQAAgAC
AAIAAgACAAIAAgACAAQABAAEAAQAAgACAAIAAgACAAIAAgACAAIAAgACAAIABAAEAAQA
BAAEAAQABAAEAAIAAgACAAIABAAEAAQABAACAAIAAgACAAIAAgACAAIAAgACAAIAAgAC
AAIAAgACAAIAAgACAAIAAgACAAIAAgACAAIAAgACAAIAAgACAAIAAgACAAIAAgAEAAQA
BAAEAAQABAAEAAQAAgACAAIAAgACAAIAAgACAAQABAAEAAQABAAEAAQABAACAAIAAgAC
AAQABAAEAAQAAgACAAIAAgACAAIAAgACAAQABAAEAAQAAgACAAIAAgADAAQABQAGAAQA
BAAEAAQAAgACAAIAAgADAAQABQAGAAQABAAEAAQABAAEAAQABAAGAAYABgAGAAUABAAD
AAIABAAEAAQABAAGAAYABgAGAAQABAAEAAQABAAEAAQABAACAAIAAgACAAQABAAEAAQA
BAAEAAQABAAEAAQABAAEAAQABAAEAAQABAAEAAQABAAEAAQABAAEAAQABAAEAAQABAAE
AAQABAAEAAQABAAEAAYABgAGAAYABgAGAAYABgAEAAQABAAEAAYABgAGAAYABAAEAAQA
BAAEAAQABAAEAAQABAAEAAQABgAGAAYABQADAAMAAwAEAAYABgAGAAUAAwADAAMABAAH
AAcACAAJAAgACAAHAAcACAAJAAkACQAMAA0ADQANAAwADAAMAAoACQAHAAUAAgD/////
//////3//f/+//7/AQABAAEAAQD//wAAAgADAAUABQAFAAUAAwADAAMAAwABAAIAAgAC
AAQABAAEAAQABAAEAAQABQAFAAYABgAGAAYABgAHAAwAEwAXAB8AJQApACkAKAAiABYA
AADk/8n/uP+q/6P/oP+g/6D/q/++/8r/u/+e/4f/f/9//4r/oP+v/7n/xf/R/9T/3P/l
/+r/7v/z//f/+v/8//7/AgACAAMABAAFAAMAAwADAAQABgAHAAcABwAFAAUABgAGAAgA
CAAIAAoACgAKAAoACgAJAAkACQAJAAkACQAJAAkACwALAAsACwAJAAoACwALAAoACwAO
AA8ADAAMAAwADQANAA0ADQANAA0ADAAMAAwADgAPAA8ADwANAA0ACwANAAsACwALAAsA
DQANAA0ADQALAAsACwAKAAgACAAIAAgACQAKAAsADAALAAsACgAIAAoACgAKAAoADAAL
AAsACwAJAAkACQAJAAkACQAIAAgABwAHAAcABwAJAAoACgAKAAkACQAJAAkABwAHAAcA
BwAJAAgACAAIAAUABQAFAAUABQAFAAUABAAGAAYABgAGAAUABQAFAAMAAwADAAEAAQAA
AP///////wEAAAAAAP///f/9//3//f/8//z//P/7//v/+v/6//n/+P/4//f/9f/3//f/
+P/4//f/9//3//f/9//3//j/+P/4//n/+v/7//r/+//7//v//v/+//7////9//3//v/+
//7//v/+//7/AQABAAEAAQAAAP/////+////AAABAAIAAwADAAMAAwABAAEAAQAAAAAA
AAAAAAAAAAAAAAAAAQABAAEAAQAAAAAAAAD///////8AAAEAAQABAAEAAQABAAEAAAAA
AP//AQABAAEAAQD/////////////////////AQABAAAA///9//7//v/+/wAAAQABAAEA
///+//7//v8AAAAAAAABAP////8AAAAA///+//7//v///wAAAAAAAAIAAgABAAEAAQAB
AAEAAQACAAIAAgABAAEAAQAAAAAAAgACAAIAAgACAAIAAQABAP//AAABAAEAAwACAAIA
AQABAAEAAQABAAEAAQABAAEAAgACAAQABAADAAIAAQAAAAIAAgACAAIAAAAAAAAAAAAA
AAAAAAAAAAIAAgACAAIAAAAAAAAAAAACAAIAAgACAAIAAgACAAIAAgACAAIAAgACAAIA
AgACAAIAAgACAAIABAAEAAQABAACAAIAAgACAAIAAgACAAIAAgACAAIAAgAEAAQABAAE
AAYABgAGAAYABAAEAAQABAAEAAQABAAEAAQABAAEAAQABAAEAAQABAAEAAQABAAEAAQA
BAAEAAQABAAEAAQABAAEAAQABAAEAAYABgAGAAYABQAEAAMAAgAEAAQABAAEAAQABAAE
AAQAAgACAAIAAgAEAAQABAAEAAIAAgACAAIABAAEAAQABAADAAMAAwADAAQABAAEAAQA
AwADAAMAAwAEAAUABQAGAAcACAAIAAcACQAKAAsACwAKAAoACgAJAAsACgAKAAoACAAF
AAMAAQD+//3//f/9//3//f/9//7//v//////////////AAACAAMAAwADAAMABQAFAAUA
BQAFAAUABgAGAAQABAAEAAQABAAEAAQABAAHAAcACAAIAAgACAAIAAsADgAVABsAJQAp
ACsAKwAmAB4AEAD4/9z/xf+2/6r/of+e/6L/pv+z/8b/zv/B/6b/j/+F/4n/mP+q/7n/
w//N/9X/2v/g/+n/7v/y//f//f/8//7/AAAEAAQABQAGAAcABQAFAAUABgAIAAkACQAJ
AAkACQAKAAoACgAKAAoADAAKAAoACgAKAA0ADQANAA0ADQANAA0ADQALAAsACwALAA0A
DgAPAA8ADQANAA8ADwAMAAwADAANAA8ADwAPAA8ADQAMAAwADAAOAA8ADwAPAA8ADwAN
AA8ADQANAA0ADQANAA0ADQANAAsACwALAAoADAAMAAwADAAMAAwADAAMAAoACwALAAoA
CgAKAAoACgAKAAkACQAJAAkACQAJAAkACQAJAAgACAAFAAUABQAFAAcACAAIAAgABwAH
AAcABwAFAAUABQAFAAUABAAEAAQABAAFAAYABwAFAAUABQAEAAIAAgACAAIAAQABAAEA
/////////f/9//7//f/9//3//f/8//z/+//7//v/+//7//r/+v/6//n/+f/4//j/9//1
//b/9v/1//f/9//4//j/9f/1//X/9f/3//f/+P/4//n/+f/5//n/+v/7//v/+//8//z/
/P/9//3//f/+//7//v/+//7//v////////////////8AAAAA/v/+//7//v8BAAEAAQAB
AAEAAQABAAAAAAAAAAAAAAD+//7//v///wEAAQABAAAAAAAAAP/////9//7/////////
///////////+//7//f////////////3//f/9//3////////////9//3//P/7//v//P/8
//z//v////////////7//v/+//z//P/8//3//f/9//7//v/9//z//P/8////AAAAAAAA
/v/+//3//f/9//3//f/9//7//v/+//3//f/9//z//P/+//7//v/+//z//P/7//v//f/+
//////////7//v/9//3//f/9//3///////////8AAP7//v/+//7//v/+//7//v/+//7/
/v/8//z//P/8//z//P/8//z//P/8//z//P/+//7//v/+//7//v/+//7/AAAAAAAAAAAA
AAAAAAAAAP///v/9//z//v/+//7//v/+//7//v/+//z//P/8//z//v/+//7//v/8//z/
/P/8//7//v/+//7//v/+//7//v/+//7//v/+//7//v/+//7//P/8//z//P/+//7//v/+
//7//v/+//7//v/+//7//v/+//7//v/+//7//v/+//7/AAAAAAAAAAD+//7//v/+//7/
/v/+//7//v/+//7//v/9//3//f/9//7//v/+//7//f/9//3//f/+//////8AAAMABAAE
AAMAAQACAAMAAwADAAQABQAFAAUABAAEAAQABAABAP///f/6//n/+f/5//f/9//3//j/
+P/5//n/+f/7//v//P/+////////////////////////////AAAAAAAAAAAAAAAAAgAC
AAIAAgABAAEAAgACAAIABAAGAAkADAAPABMAGQAhACcAKQAoACAAFAD+/+D/w/+0/6j/
m/+U/5b/nP+l/7j/yP/H/7j/of+R/43/kP+e/63/uf/B/8n/0P/Y/9//5v/s//H/9f/2
//r/+v/8//7///8AAAEAAQABAAEAAgACAAMAAwADAAMAAwAEAAQABAAEAAQABgAGAAYA
BgAGAAcABwAHAAcABQAFAAUABQAGAAcACAAJAAcACAAJAAkABwAHAAkACQAIAAgACAAJ
AAcABwAHAAcACQAIAAgACAAGAAcABwAHAAgACQAIAAsACQAJAAkACQAJAAkACQAJAAkA
CQAJAAgABgAGAAYABgAIAAgACAAIAAgACQAJAAgACAAIAAgACAAKAAkACQAJAAgABwAG
AAUABwAHAAYABgAHAAcABwAHAAUABgAGAAYABgAHAAgACQAGAAUABAADAAUABAAEAAQA
AwADAAMAAwADAAMAAwACAAIAAgACAAIAAQABAAEA//8BAAEA//////7//f/9//3//f/8
//z/+//7//v/+//7//r/+v/6//n/+f/4//j/9//5//r/+v/5//f/9//4//j/9//3//f/
9//3//f/+P/4//n/+f/5//n/+v/7//v/+//6//r/+v/7//3//f/+//7//v/+//7//v//
//////////////8AAAAAAAAAAAAAAAABAAEAAQABAAEAAQABAAAAAgACAAIAAgACAAIA
AgADAAMAAwADAAIAAgACAAEAAQD//wAAAQABAAMAAwADAAMAAwACAAIAAQABAAEAAQAB
AAEAAQABAAEA//////////8BAAEAAAD/////AAAAAAAA/v////////8BAAAAAAAAAAAA
AAAAAAEAAQABAAIAAgABAAAAAAAAAP//AAAAAAAAAgACAAEAAQABAAEAAQABAAIAAgAC
AAEAAQABAAAAAAACAAIAAgACAAIAAgABAAEAAQACAAMAAwADAAIAAgABAAMAAwADAAMA
AwADAAMAAwAEAAIAAAACAAAAAAAAAAAAAgACAAIAAgACAAIAAgACAAAAAAAAAAAAAgAC
AAIAAgACAAIAAgACAAAAAAAAAAAAAgACAAIAAgACAAIAAgACAAQABAAEAAQAAgACAAIA
AgAAAAAAAAAAAAIAAgACAAIAAAAAAAAAAAACAAIAAgACAAIAAgACAAIAAgACAAIAAgAC
AAIAAgACAAIAAgACAAIAAgACAAIAAgAAAAAAAAAAAAEAAgADAAQAAgACAAIAAgAAAAAA
AAAAAAIAAgACAAIAAgACAAIAAgACAAIAAgACAAIAAgACAAIAAAAAAAAAAAACAAIAAgAC
AAAAAAAAAAAAAAAAAAAAAAAAAAAAAAAAAAAAAAAAAAAAAgACAAEAAQD/////AAAAAAAA
AAD//////////wAAAQABAAIAAwAEAAYABQAFAAYABQAFAAUABgAJAAkACQAIAAYABgAE
AAEAAQD///z/+//7//v/+//7//n/+v/6//v/+//7//v/+//8//7/////////////////
//////////8AAAAAAAAAAAAAAAAAAAAAAAAAAAEAAQAAAAAAAAACAAYABwAIAA0AFQAd
ACEAJQAnACgAJAAYAAIA6P/L/7j/sP+n/6D/oP+g/6n/uv/C/7X/mP99/3P/d/+E/5b/
qf+1/7//x//Q/9b/3f/k/+j/7f/x//T/9v/6//z//P/9//7///8BAAEAAQACAAQABQAF
AAUAAwADAAQABAAGAAYABgAIAAYABgAGAAYABwAHAAcABwAJAAkACQAJAAkACQAJAAkA
BwAIAAkACQAJAAkACwALAAoACgAKAAsACQAJAAkACQALAAoACgAKAAoACwALAAsACQAJ
AAcACQALAAsACwALAAsACwALAAsACwALAAsACgAMAAwADAAMAAoACgAKAAoADAANAA0A
DAAKAAoACgAKAAwACwALAAsACQAJAAkACQAJAAkACAAIAAkACQAJAAkABwAIAAgACAAJ
AAkACQAJAAkACQAJAAkACQAIAAgACAAHAAcABwAHAAkACQAJAAgABgAGAAYABgAFAAUA
BQADAAMAAwABAAEAAQABAAIAAwABAAAAAAD///3//f/9//3//v/+//7//f/7//r/+v/5
//n/+v/6//n/+f/5//r/+v/3//f/9//3//n/+f/6//r/9//3//f/9//6//v/+//7//r/
+v/6//v//f/9//7//v/8//z//P/8//3//f/9//3//////wAAAAD+//7//v/+////////
////AQABAAEAAAAAAAAAAAAAAAAAAAAAAAEA/////////v/+//7//f/9////AAABAAEA
//////////8AAAAAAQABAP////////////////////8BAAEAAQABAP/////+//3///8A
AAAAAAD+/////////////v/+//7/AAAAAAAAAQD/////AAAAAP///v/+//7///8AAAAA
AAAAAAAA/////wEAAQABAAEAAgACAAIAAQABAAEAAAAAAAAAAAAAAAAAAgACAAEAAQD/
/wAAAQABAAEAAAAAAP///////////////////////wAAAAACAAIAAAAAAAAAAAD+//7/
/v/+/wAAAAAAAAAAAAAAAAAAAAAAAAAAAAAAAAAAAAAAAAAAAAAAAAAAAAAAAAAAAAAA
AAAAAAAAAAAAAAAAAAAAAAAAAAAAAAAAAAAAAAAAAAAAAgACAAIAAgACAAIAAgACAAAA
AAAAAAAAAgACAAIAAgACAAIAAgACAAIAAgACAAIAAAAAAAAAAAACAAIAAgACAAIAAgAC
AAIAAAAAAAAAAAABAAIAAwAEAAIAAgACAAIAAgACAAIAAgACAAIAAgACAAIAAgACAAIA
AgACAAIAAgAEAAQABAAEAAMAAgABAAAAAgACAAIAAgACAAIAAgACAAIAAgACAAIAAgAC
AAIAAgACAAIAAQABAP////8AAAAAAgACAAEAAQABAAEAAgADAAMABAAFAAYACAAHAAcA
CAAHAAcABwAIAAsACwALAAoACAAIAAYAAwABAP///P/7//v/+//7//v/+//8//z//f/9
//3//f/9//z//v////////////////8BAAEAAQABAAQABAAEAAQAAgACAAIAAgAEAAQA
BQAFAAQABAAEAAYABgAHAAwAEQAXABsAIQAlACcAJgAiABoADADw/9P/vv+w/6X/oP+g
/6L/p/+2/8b/w/+s/4//ff95/4L/lv+n/7X/wf/L/9L/1v/f/+T/6P/v//P/9v/6//z/
/v8AAAEAAgADAAMAAwADAAQABAAFAAUABQAFAAUABgAGAAYABgAGAAgACAAIAAgACAAH
AAcABwAHAAgACQAKAAsACQAJAAkACQALAAwADQANAAkACQALAAsACgAKAAoACwALAAsA
CwALAAsACgAKAAoACgALAAsACwALAAsACQALAAsACwALAAsACQAJAAkACQAKAAsADAAM
AAoACgAKAAoACgAKAAoACgAKAAsACwAKAAoACgAKAAoACgAJAAkACQALAAsACwALAAkA
CQAIAAgACQAJAAkACQAHAAgACAAIAAkACQAJAAkABwAHAAcABwAHAAYABgAGAAcABwAH
AAcACQAJAAkACAAGAAYABgAGAAUABQAFAAMABQAFAAMAAwACAAEAAQABAAEAAAAAAP//
///////////+//7//v/9//3//P/8//v/+f/6//r/+f/5//n/+v/6//n/+f/5//n/+f/5
//r/+v/7//v/+//7//r/+//7//v//v/+//7////9//3//v/+/wAAAAAAAAAA////////
//8BAAEAAgACAAIAAgACAAIAAwADAAMAAwADAAMAAwACAAQABAAEAAQAAgACAAIAAwAD
AAMAAwACAAIAAgABAAEAAwAEAAUABQAEAAMAAgABAAMAAgACAAEAAwADAAMAAwABAAEA
AQABAAEAAQABAAEAAQABAAAA/////wAAAAAAAAAAAQABAAEAAQAAAAAAAAAAAAAAAAAB
AP////8AAAAAAQAAAAAAAAABAAIAAgACAAQABAADAAMAAwADAAMAAwACAAIAAgABAAMA
AwACAAIAAgACAAIAAgACAAIAAQABAAMABAAFAAUAAwACAAIAAQABAAEAAQABAAMAAwAD
AAMAAgACAAQABAACAAIAAgACAAIAAgACAAIAAgACAAIAAgAEAAQABAAEAAIAAgACAAIA
AgACAAIAAgAAAAAAAAAAAAIAAgACAAIAAgACAAIAAgACAAIAAgACAAIAAgACAAIAAAAA
AAAAAAACAAIAAgACAAQABAAEAAQAAgACAAIAAgADAAQABQAGAAUABAADAAIABAAEAAQA
BAAEAAQABAAEAAQABAAEAAQABAAEAAQABAAEAAQABAAEAAQABAAEAAQABAAEAAQABAAC
AAIAAgACAAQABAAEAAQAAgACAAIAAgAEAAQABAAEAAIAAgACAAIABAAEAAQABAAGAAYA
BgAGAAUABAADAAIABAAEAAQABAACAAIAAgACAAQABAADAAMAAwADAAQABAACAAIAAQAB
AAEAAQACAAMABQAGAAcACAAIAAcABwAIAAsACwALAAwADQANAA0ADAAKAAoACAAFAAMA
AQD+//3//////////////wAAAAABAAEAAQABAAEAAgAEAAUABQADAAMAAwADAAMAAwAD
AAMABAAEAAQABAAGAAYABgAGAAYABgAHAAcABgAGAAYACAAIAAkADgATABkAIQAnACsA
KQAkAB4AEgD6/9z/w/+2/6r/of+e/6D/pP+v/8T/0P/F/6z/lf+H/4f/kv+k/7P/v//L
/9P/2P/g/+f/7P/w//P/9f/6//7//v8AAAIAAwAEAAUABQAFAAUABgAGAAcABwAHAAUA
BQAGAAYABgAGAAYACAAKAAoACgAKAAkACQAJAAkACwALAAsACwALAAsACwALAAsADAAN
AA0ACwALAA0ADQAMAAwADAANAA0ADQANAA0ADQAMAAwADAAMAA0ADQANAA0ADQALAA0A
CwALAAsACwANAA0ADQANAA0ADQANAAwADgAOAA4ADgAOAA4ADgAOAA4ADwAPAA4ADAAM
AAwADAAMAAsACwALAAkACQAJAAkACwALAAoACgAJAAkACQAJAAsADAAMAAwACQAJAAkA
CQAJAAkACQAJAAkACAAIAAgABwAHAAcABwAJAAkACQAIAAYABgAGAAYABQAFAAUAAwAF
AAUAAwADAAIAAQABAAEAAwACAAIAAQD///////////7//v/+//3//f/8//z/+//7//z/
/P/7//v/+//8//z//f/9//3//f/9//3//v/+//3//f/9//3//v////////8AAAAAAAAB
AAEAAQACAAIAAgACAAIAAgADAAMAAwADAAMAAwAEAAQAAgACAAIAAgADAAMAAwADAAMA
AwADAAIAAgACAAIAAgACAAIAAgADAAUABQAFAAQAAgACAAEAAQADAAQABQAFAAMAAwAD
AAMAAwACAAIAAQABAAEAAQABAAEAAQABAAEAAQABAAEAAQABAAEAAAD//wEAAgACAAIA
AgADAAMAAwABAAAAAAAAAAAAAAAAAAEAAQABAAIAAgABAAAAAAAAAAEAAgACAAIAAgAC
AAEAAQABAAEAAQABAAIAAgACAAEA//////7//v8CAAIAAgACAAIAAgABAAEAAwAEAAUA
BQADAAIAAgABAAEAAQABAAEAAwADAAMAAwAEAAIAAgAEAAIAAgACAAIAAAAAAAAAAAAA
AAAAAAAAAAIAAgACAAIAAAAAAAAAAAACAAIAAgACAAAAAAAAAAAAAgACAAIAAgAAAAAA
AAAAAAAAAAAAAAAAAgACAAIAAgAAAAAAAAAAAAAAAAAAAAAAAAAAAAAAAAAAAAAAAAAA
AAAAAAAAAAAAAAAAAAAAAAAAAAAAAAAAAAIAAgACAAIAAAAAAAAAAAACAAIAAgACAAAA
AAAAAAAAAAAAAAAAAAAAAAAAAAAAAAAAAAAAAAAAAAAAAAAAAAD+//7//v/+////AAAB
AAEAAQABAAEAAgAAAAAAAAD//wEAAQABAAIAAQABAAIAAwAEAAQAAwADAAQABQAFAAUA
BgAHAAcABwAGAAYABgAEAAEA///9//r/9//3//f/9//3//f/+P/4//n/+f/5//n/+//8
//7////9//3//f/9//////////////8AAAAAAAAAAAAAAAAAAAAAAAAAAAEAAQACAAIA
AgAEAAYABwAKABEAGQAdACMAJQAlACAAGgAMAO7/zP+5/67/ov+Z/5b/mP+c/63/xP/M
/8H/rP+b/5H/kf+a/6j/t//B/8v/0f/W/9z/4//q/+7/8f/3//r//P/+/wAAAQABAAEA
AQADAAMAAwAEAAQABQAFAAUAAwADAAQABAAEAAQABAAGAAYABgAGAAYABQAFAAUABQAG
AAcACAAJAAgABwAGAAUABwAIAAkACQAHAAcACQAJAAgACAAIAAkACQAJAAkACQAJAAgA
CAAIAAgACQAJAAkACQAJAAcACQAJAAkACQAJAAsACwALAAsACgAJAAgABgAHAAgACQAK
AAgACAAIAAgACAAJAAkACAAIAAgACAAIAAgABwAHAAcABwAHAAcABwAHAAcABgAGAAcA
BwAHAAcABQAGAAYABgAFAAUABQAFAAUABQAFAAUABwAGAAYABgAFAAUABQAFAAMAAwAD
AAIAAgACAAIAAgADAAMAAwABAAEAAQD//////v/9//3//f////7//v/9//3//f/9//3/
/P/8//z/+//5//j/+P/3//n/+v/6//n/9//3//j/+P/3//f/9//3//f/9//4//j/+f/5
//n/+f/4//n/+f/5//r/+v/6//v/+//7//z//P/+//7//v/+//3//f/9//3//f/9//7/
/v8AAAAAAAAAAP//////////AQABAAEAAAD+//7//v/+//7//v/+////AQABAAEAAAD/
//7//P/7//z//v8AAAEA//////////////7//v/9//3//f/9//3//f/9//3//f/9//3/
/f/9//3//f/8//v//f/+//7//v/+//////////3//P/8//z//v/+//7////9//3//v/+
/////v/+//7//f/+//7//v/+//7//f/9/////////////v/+//7//f/9//3//P/8//7/
/v/+//7//v/+//3//f/9//7//////wEAAAAAAP////////////////////////7//v/+
//7/AAAAAAAAAAD+//7//v/+//7//v/+//7//v/+//7//v/+//7//v/+//7//v/+//7/
/v/+//7//v/+//7//v/+//7//v/+//7//v/+//7//v8AAAAAAAAAAP7//v/+//7//P/8
//z//P/+//7//v/+//7//v/+//7//v/+//7//v/+//7//v/+//7//v/+//7//v/+//7/
/v/+//7//v/+//7//v/+//7//v/+//7//v/+//7//v/+/wAAAAAAAAAA/v/+//7//v/+
//7//v/+//7//v/+//7//v/+//7//v/+//7//v/+//z//P/8//z//v/+//7//v/+//7/
/v/+//7//v/9//3//f/9//7//v/+//7//f/9//////8AAAEA//8AAAEAAgACAAEAAQAC
AAMAAwADAAQABQAFAAUABAACAAIAAAD9//3/+//4//f/9//3//f/9//5//r/+v/7//n/
+f/5//n/+v/8//3//f/9//3//f/9/////////////v/+//7//v/+//7//v/+/wAAAAAB
AAEAAAAAAAAAAgAEAAcADAARABUAGwAjACcAJQAiABoADgD4/9r/wf+0/6j/nf+c/5z/
nv+t/77/wP+t/5D/ff91/3v/iv+e/63/uf/D/8n/0v/a/+H/5P/q/+//8//2//j//P/+
//7///8AAAEAAQABAAEAAgACAAMAAwADAAUABQAGAAYABAAEAAQABgAEAAQABAAEAAUA
BQAFAAUABQAFAAUABQAFAAUABQAFAAcACAAJAAkABwAHAAkACQAGAAYABgAHAAcABwAH
AAcABwAGAAYABgAGAAcABwAHAAcABwAFAAcABwAHAAcABwAJAAkACQAJAAgABwAGAAQA
BgAGAAYABgAGAAYABgAGAAYABwAHAAYACAAIAAgACAAGAAUABQAFAAUABQAFAAUABQAF
AAQABAADAAMAAwADAAMABAAEAAQAAwADAAMAAwADAAMAAwADAAMAAgACAAIAAQABAAEA
AQABAAEAAQAAAAAAAAAAAAAA/////////f///////f/9//z/+//7//v//f/8//z/+//5
//n/+f/5//j/+P/4//f/9//2//b/9f/1//b/9v/1//P/8//0//T/8//z//P/8//z//P/
9P/0//X/9f/1//X/9v/3//f/9//4//j/+P/5//f/9//4//j/+P/4//j/+P/5//n/+f/5
//f/9//4//j/+f/6//v//P/8//v/+v/5//n/+f/5//j/+f/6//v//P/6//r/+v/7//v/
+//7//r/+v/6//n/+f/5//r/+//7//v/+//7//v/+f/4//j/9//4//n/+v/7//n/+f/5
//n/+//7//v/+//7//v/+v/5//f/+P/4//j/+P/5//n/+f/3//b/9v/2//b/9v/2//f/
9f/1//b/9v/3//b/9v/2//X/9v/2//b/+P/4//f/9//3//f/9//3//b/9v/2//X/9//3
//b/9v/4//j/+P/4//b/9v/1//X/9f/2//f/9//3//b/9v/1//f/9//3//f/9//3//f/
9//2//j/+P/2//j/+P/4//j/9v/2//b/9v/2//b/9v/2//T/9P/0//T/9P/0//T/9P/2
//b/9v/2//b/9v/2//b/9P/0//T/9P/2//b/9v/2//b/9v/2//b/9v/2//b/9v/0//T/
9P/0//b/9v/2//b/9v/2//b/9v/0//T/9P/0//T/9P/0//T/9v/2//b/9v/1//T/8//y
//T/9P/0//T/9P/0//T/9P/2//b/9v/2//T/9P/0//T/8v/y//L/8v/0//T/9P/0//T/
9P/0//T/9v/2//b/9v/0//T/9P/0//T/9P/0//T/8v/y//L/8v/y//L/8v/y//T/9P/0
//T/9P/0//T/9P/0//T/9P/0//T/9P/0//T/8v/y//L/8v/0//T/9P/0//T/9P/0//T/
9v/2/w==
         </WaveFormData>
      </LeadData>
      <LeadData>
         <LeadByteCountTotal>10000</LeadByteCountTotal>
         <LeadTimeOffset>0</LeadTimeOffset>
         <LeadSampleCountTotal>5000</LeadSampleCountTotal>
         <LeadAmplitudeUnitsPerBit>4.88</LeadAmplitudeUnitsPerBit>
         <LeadAmplitudeUnits>��V</LeadAmplitudeUnits>
         <LeadHighLimit>2147483647</LeadHighLimit>
         <LeadLowLimit>268435456</LeadLowLimit>
         <LeadID>V2</LeadID>
         <LeadOffsetFirstSample>0</LeadOffsetFirstSample>
         <FirstSampleBaseline>0</FirstSampleBaseline>
         <LeadSampleSize>2</LeadSampleSize>
         <LeadOff>FALSE</LeadOff>
         <BaselineSway>FALSE</BaselineSway>
         <ExcessiveACNoise>FALSE</ExcessiveACNoise>
         <MuscleNoise>FALSE</MuscleNoise>
         <LeadDataCRC32>1644348748</LeadDataCRC32>
         <WaveFormData>
AgACAAIAAgABAAAA///+//7//v/+//7/AAAAAAAAAAD+//7//v/+/wAAAAAAAAAA/v/+
//7//v/+//7//v/+/wAAAAAAAAAAAgACAAIAAgAEAAQABAAEAAQABAAEAAQABgAGAAYA
BgAGAAYABgAGAAQABAAEAAQABgAGAAYABgAEAAQABAAEAAQABAAEAAQABAAEAAQABAAC
AAIAAgACAAIAAgACAAIAAAAAAAAAAAAAAAAAAAAAAP7//v/+//7//P/8//z//P/9//7/
//8AAP///v/9//z//v/+//7//v/9//z/+//6//z//P/8//z//P/8//z//P/7//r/+f/4
//n/+v/7//z/+v/6//r/+v/6//r/+v/6//r/+v/6//r/+P/4//j/+P/6//r/+v/6//r/
+v/6//r/+f/4//f/9v/3//j/+f/6//j/+P/4//j/+P/4//j/+P/6//r/+v/6//j/+P/4
//j/+P/4//j/+P/4//j/+P/4//j/+P/4//j/+P/4//j/+P/2//b/9v/2//j/+P/4//j/
+P/4//j/+P/4//j/+P/4//b/9v/2//b/9v/2//b/9v/4//j/+P/4//b/9v/2//b/+P/4
//j/+P/2//b/9v/2//j/+P/4//j/+v/6//r/+v/5//j/9//2//j/+P/4//j/+P/4//j/
+P/2//b/9v/2//j/+P/4//j/9v/2//b/9v/2//b/9v/2//j/+P/4//f/9f/2//b/+P/7
//v/+//9//3//f/8//v//v///wEAAQADAAQABAAFAAMABQAGAAYABgAEAAEAAAD+////
///8//r/+f/5//j/+f/4//f/9v/0//X/9v/2//j/+P/4//j/9v/1//P/8v/0//T/9P/0
//T/9P/0//P/8//0//b/9v/4//j/+P/4//b/9//3//z/BgATACIANABIAFwAdACIAIEA
UQATAOz/1v+6/6P/lv+O/4X/ff9p/0b/Gv/4/u7+7/7z/gH/Hf86/1j/cf+L/53/sP/A
/8r/0v/X/9z/4v/o/+z/8f/y//X/+P/4//j/+P/6//v///8BAAEAAgADAAQABAAFAAcA
CAAIAAoADAAMAA0ADQALAAsADAAMAAwADAAMAAoACgAKAAoACQAHAAgACQAJAAkACgAL
AAwACwAKAAwADAAOAA4ADgAOAA8ADwAPABEAEwAVABUAFQAWABYAFgAWABQAFQAVABcA
GQAZABkAGgAYABgAGAAYABcAFwAXABgAGQAbABwAHgAdAB0AHQAdACAAIAAfAB8AIgAi
ACIAIwAhACMAIwAkACYAJgAnACcAJQAmACgAKAApACoAKgArAC0ALgAvADAALwAwADEA
MgA0ADUANgA2ADUANQA2ADcAOwA8ADwAPQA9AD0APwBAAEEAQQBCAEIARABFAEUARgBF
AEQAQwBDAEYARgBGAEYARgBGAEYARgBEAEUARQBEAEMAQgBCAEEAPQA7ADkANgA1ADQA
NAAyADAALgAsACoAJwAlACMAIgAhAB4AGwAbABcAFgAWABQAFgASABAAEAAOAAwACgAI
AAYABgAFAAQABAAEAAIAAQAAAP7//f/9/////v/+//7//v/+//3//f/7//v/+//7//3/
/P/8//z/+v/6//v/+//9//3//f/8//z//P/8//z/+//8//z//P/+//7//v////3//f/9
//7/AQABAAIAAgACAAEAAQACAAAAAAACAAIAAgACAAMABAADAAIAAQAAAAQABAADAAIA
AQABAAEAAQACAAIAAQABAP/////+//7//v/9//3//v8AAP///////////v/+//7//v/+
//7//v8AAP///v/9//v/+//7//z//P/8//z/+//7//v/+//7//n/+f/5//n/+//7//v/
+v/6//r/+v/7//v/+//6//r//P/7//z//P/6//r/+v/6//z//P/8//z/+//6//n/+P/4
//j/+P/4//j/+P/4//j/+P/4//j/+P/6//r/+v/6//j/+P/4//j/+v/6//r/+v/4//j/
+P/4//j/+P/4//j/+v/6//r/+v/4//j/+P/4//j/+P/4//j/9v/2//b/9v/4//j/+P/4
//r/+v/6//r/+P/4//j/+P/6//r/+v/6//j/+P/4//j/+P/4//j/+P/4//j/+P/4//b/
9v/2//b/9//4//n/+v/5//j/9//2//j/+P/4//j/+P/4//j/+P/2//b/9v/2//j/+P/4
//j/9v/2//b/9v/2//b/9v/2//j/+P/4//j/+P/4//j/+P/4//j/+P/4//j/+P/4//j/
9//3//j/+P/6//v/+//7//v//P/9//3///8AAAEAAwABAAEAAgACAAUABQAHAAgACAAG
AAQAAQD+//7///////z/+v/5//n/+P/3//b/9f/0//T/9f/2//b/9v/2//b/9v/1//X/
9P/2//b/9v/2//T/9P/0//T/8//z//T/9v/4//j/+P/4//j/+P/5//v/AAAKABcAKAA8
AEwAYgB6AIoAeQBFAAsA6P/Q/7L/mf+M/4j/g/95/2H/Ov8Q//j+8P7v/vf+B/8j/0T/
Xv95/4//n/+w/8D/yP/Q/9n/4P/k/+j/7P/x//L/9f/4//j/+v/6//z//f8BAAMAAwAE
AAMABAAEAAUABwAIAAgACgAIAAgACQAJAAsACwAMAAwADAAMAAwACgAJAAgABwAFAAcA
CAAJAAkACAAIAAgACAAGAAYACQAKAAsADAANAA4ADQANAA0ADwARABMAEwATABIAEgAS
ABIAEgATABMAFQAVABUAFQAWABQAFAAUABQAFwAXABcAGAAYABkAGQAaABoAGwAcAB0A
HgAeAB0AHQAcABwAHAAdAB8AIQAhACIAIAAgACEAIQAfACAAIgAiACQAJgAnACkAJwAo
ACkAKgApACoAKwAsACwALQAuAC4ALwAxADQANwA3ADgAOAA5ADcANwA5ADoAOwA7ADwA
PAA8AD0APQA+AD4APgA+AD8AQABAAEAAQAA+AD4APgA+AEAAQQBBAEAAPgA8ADsAOQA2
ADUANAAyADIAMAAvACwAKAAmACQAIgAjACEAHwAeABsAGAAVABUAEQAQABAADgAQAAwA
CgAKAAYABAACAAAAAAAAAP///v/9//z/+f/3//n/+P/4//n/9//2//b/9v/2//b/9f/1
//f/9//3//f/9v/0//P/8v/y//L/8//z//X/9f/1//T/8v/y//L/8v/z//T/9P/0//T/
9P/0//X/9f/1//X/9v/5//n/+v/6//j/9//3//j/+P/4//r/+v/5//j/+P/4//b/9v/2
//b/+v/6//n/+P/3//f/9//3//b/9v/1//X/9//3//b/9v/0//P/8//0//b/9f/1//X/
9P/y//H/8P/y//L/8v/y//L/8f/w/+//7//v/+//8P/y//L/8v/x//D/7//u/+3/7//v
/+//7//v/+//7//u/+z/7P/s/+3/7f/t/+z/7P/u/+v/6v/s/+7/7v/u/+7/7P/s/+z/
7P/s/+z/7P/s/+z/7P/s/+z/6v/q/+r/6v/s/+z/7P/s/+z/7P/s/+z/7P/s/+z/7P/s
/+z/7P/s/+r/6v/q/+r/7P/s/+z/7P/q/+r/6v/q/+r/6v/q/+r/7P/s/+z/7P/r/+r/
6f/o/+n/6v/r/+z/6v/q/+r/6v/q/+r/6v/q/+z/7P/s/+z/6//q/+n/6P/p/+r/6//s
/+r/6v/q/+r/6v/q/+r/6v/s/+z/7P/s/+r/6v/q/+r/7P/s/+z/7P/q/+r/6v/q/+r/
6v/q/+r/6v/q/+r/6v/o/+j/6P/o/+r/6v/q/+r/6f/p/+r/6v/q/+v/6//r/+//8P/x
//H/7//w//H/8//1//X/9v/2//X/9f/3//j/+P/2//T/8f/y//L/8//z/+7/7P/r/+v/
6v/p/+j/5//m/+b/5//o/+r/6v/q/+r/6v/p/+n/6P/m/+b/5v/m/+j/6P/o/+j/5//n
/+j/6v/q/+r/6v/q/+7/7v/v//H/9P/6/wUAEgAoAD4AVABqAHoAcwBFAAUA2v/G/6z/
j/98/3T/b/9r/1//QP8c/wD/8v7v/vX+//4P/yz/Sv9j/3f/i/+g/7D/vv/I/8//1P/Y
/9z/3v/h/+b/6f/s/+z/8P/w//L/8//1//f/9//4//v//P/8//3//v/+//3//v8AAAAA
AQABAAEAAQACAAIAAgACAAIAAAACAAIAAgABAP//AAABAAEAAAAAAAAAAAAAAAAAAwAE
AAQABAAEAAQABwAHAAcACQAIAAkACAAHAAkACgALAAwADAANAA0ADwANAA0ADQAOABAA
EAAQABAADwAPAA8AEAASABMAEwAUABIAEwAUABUAFgAWABUAFQAXABgAGQAbABoAGwAa
ABoAHAAcAB0AHQAdAB4AIAAgAB8AIAAgACEAIgAkACYAKAAoACgAKAAoACkAKwAtAC4A
LgAvADEAMwAzADQANAA1ADYANwA6ADwAOwA7ADwAPAA+AD8APwBAAEAAQABAAEEAQABA
AEAAQABCAEIAQgBCAEEAQQBAAD4APQA8ADwAOwA6ADkAOAA2ADQAMgAxAC4ALAAqACgA
JgAjACEAHwAeAB0AGgAXABcAEwASABIAEAAOAAoACAAIAAcABgAFAAQAAgACAAEAAAD/
//7/+//5//n/+P/4//n/9//2//b/9v/4//j/9//3//X/9f/1//X/9v/2//f/+P/3//b/
9v/1//f/9//3//b/+P/4//j/+P/4//j/9//2//f/+P/5//v/+f/5//n/+v/7//v//P/8
//7//f/9//7//f/8//3//P/+//7///8AAP7//v/+//7/AAAAAP///v/+////AAABAAAA
AAD///////////7//v/+//3//f/+//z/+//7//v//f/8//z//P/6//r/+v/6//r/+f/4
//f/9//3//f/+P/4//j/+P/3//n/+f/5//n/9//3//f/9//5//n/+f/4//j/+P/4//n/
+f/5//j/+P/6//f/9v/2//T/9P/0//T/9v/2//b/9v/0//T/9P/0//T/9P/0//T/9v/2
//b/9v/0//T/9P/0//T/9P/0//T/9P/0//T/9P/0//T/9P/0//b/9v/2//b/9P/0//T/
9P/0//T/9P/0//b/9v/2//b/9P/0//T/9P/0//T/9P/0//T/9P/0//T/9P/0//T/9P/y
//L/8v/y//T/9P/0//T/9P/0//T/9P/y//L/8v/y//T/9P/0//T/9P/0//T/9P/y//L/
8v/y//T/9P/0//T/8v/y//L/8v/0//T/9P/0//T/9P/0//T/8v/y//L/8v/z//T/9f/2
//X/9P/z//L/9P/0//T/9P/y//L/8v/y//T/9P/0//T/9P/0//T/9P/y//L/8v/y//L/
8v/x//H/8v/y//T/9f/3//f/+f/6//v/+//7//z//P/9//z/+////wAAAgADAAQABAAD
AAAAAAD9//z//P/9//3/+v/4//X/9f/0//P/9P/z//L/8v/x//L/8v/y//L/8v/y//H/
8//y//L/8v/y//L/8v/y//L/8v/x//H/8P/y//L/8v/y//L/8v/0//f/+//8/wIADQAc
ACwAQgBaAHIAhAB9AFEAEwDo/9D/uP+h/5T/jP+F/33/a/9G/xr/+v7s/un+7/7//hf/
Nv9U/23/g/+V/6b/tv/E/8z/1f/c/+D/5P/o/+v/7v/x//T/9P/4//j/+v/7//v//f/9
//7/AQACAAIAAwADAAQABAAGAAgACAAJAAkACwALAAwADAAKAAoACgAIAAgACAAIAAcA
BQAGAAcABwAIAAgACAAIAAgACAALAAwACgAKAAoACgANAA0ADQAPAA0ADwAPAA8AEgAS
ABIAEgAUABUAFQAXABYAFQAUABQAFgAWABYAFgAXABcAFwAYABgAGQAZABoAHAAdAB4A
HwAfAB4AHAAbAB0AHgAfACEAHwAhACEAIgAiACIAIwAjACUAJgAoACgAJwAoACgAKQAr
ACwALQAuAC0ALgAvADAAMAAxADIAMgA0ADUANwA5ADkAOgA6ADsAPQA9AD8AQAA/AD8A
QABAAEAAQQBBAEIARABEAEQARQBEAEQARABEAEQARABEAEQARABFAEUARABCAEAAPwA9
AD4APQA8ADoANgA0ADMAMAAwAC4ALAAqACkAJwAlACQAHwAcABkAGQAZABgAGAAWABUA
EAANAAwADQAMAAsACgAHAAYABAACAAIAAgAAAP//AQAAAAAAAQAAAP7//f/8//7//v/9
//3//f/9//3//f////7//v/+//7//v///////v/9//z/+v/8//z//P/8////AAAAAAAA
AAAAAAAAAQADAAMAAwAEAAQAAwADAAIABAADAAMABAAEAAQABgAGAAMAAgACAAIAAwAE
AAUABgAFAAQAAgAAAAAAAQACAAMABAAEAAMAAwADAAMAAgACAAIAAQABAAIAAAD/////
//8BAAAAAAAAAP7//v/+//7/AAD///7//f/9//3//f/+//z//P/8//v//f/9//3//f/7
//v/+//7//v/+//7//r/+v/6//r/+//5//n/+P/4//r/+//8//z/+v/6//r/+v/4//j/
+P/4//r/+v/6//r/+P/4//j/+P/6//r/+v/6//j/+P/4//j/+P/4//j/+P/4//j/+P/4
//j/+P/4//j/+P/4//j/+P/4//j/+P/4//b/9v/2//b/+P/4//j/+P/2//b/9v/2//j/
+P/4//j/9v/2//b/9v/4//j/+P/4//j/+P/4//j/9v/2//b/9v/4//j/+P/4//b/9v/2
//b/9v/2//b/9v/4//j/+P/4//b/9v/2//b/9v/2//b/9v/2//b/9v/2//b/9v/2//b/
9v/2//b/9v/4//j/+P/4//b/9v/2//b/9v/2//b/9v/2//b/9v/2//j/+P/4//j/9v/2
//b/9v/2//b/9v/2//b/9v/2//b/9v/2//X/9f/2//b/+P/5//f/9//5//r//P/9//7/
AAD//wEAAQABAAQABAAFAAUABQAGAAYABAACAP///v/+/wEAAQD+//z/+f/5//j/9//2
//X/9P/0//X/9v/2//b/9P/0//T/8//1//T/9P/0//T/9P/0//T/9P/0//P/8//0//b/
9v/2//b/9v/2//j/+f/5//7/BgAPABoAKAA8AFAAaACCAIkAawAvAPr/3v/E/6f/mP+Q
/4v/g/93/1b/LP8G//L+6f7r/vf+D/8s/0z/af+B/5P/pv+2/8T/zP/T/9r/4P/m/+r/
6//w//P/9v/2//r/+v/8//3//f//////AAABAAIAAgADAAUABgAGAAgACgAKAAsACwAL
AAsADAAMAAwADAAMAAoACAAIAAgABwAJAAoACwALAAgACAAIAAgACgAKAA0ADgAMAAwA
DAAMAA8ADwAPABEAEQATABMAEwASABIAEgASABQAFQAVABcAFQAVABUAFgAYABgAGAAY
ABkAGQAZABoAGAAZABkAGgAcAB0AHgAfAB4AHgAdAB0AIAAgACAAIQAhACMAIwAkACIA
IgAjACMAJQAmACgAKAAnACgAKAApACsALAAtAC4ALQAuAC8AMAAwADEAMgAyADQANQA3
ADkAOQA6ADoAOwA9AD0APwBAAEEAQQBCAEIAQABBAEEAQgBEAEQARABFAEQARABEAEQA
RABEAEQARABGAEcARwBGAEIAQAA/AD0APgA9ADwAOgA2ADQAMwAwADAALgAsACoAKQAn
ACUAJAAhAB4AGwAbABkAGAAYABYAFgASABAAEAAOAAwACgAIAAgACAAHAAYAAwACAP//
/f/+//7///8BAAAA/v/9//z//v/+//3//f/9//3//f/9//3//P/8//z//P/8//3//f/9
//3//f/8//z//P/8//z//f/+//7//v/8//z//P/9/////////wAAAQABAAIAAgACAAEA
AQACAAIAAgAEAAQAAQAAAAAAAAACAAIAAgACAAIAAgABAAAA//////////8AAAAA////
///////+//7/AAD/////AAD+//3//f/9/////v/+//7//v/+//7//v/8//v/+v/5//v/
+//7//z/+v/6//r/+f/5//n/+f/5//v/+//7//v/+f/5//n/+P/6//r/+v/7//n/+f/4
//j/9v/3//j/+v/4//j/+P/4//b/9v/2//b/+P/4//j/+P/4//j/+P/4//b/9v/2//b/
+P/4//j/+P/3//b/9f/0//X/9v/3//j/+P/4//j/+P/2//b/9v/2//j/+P/4//j/9//2
//X/9P/1//b/9//4//j/+P/4//j/9v/2//b/9v/4//j/+P/4//f/9v/1//T/9f/2//f/
+P/2//b/9v/2//b/9v/2//b/+P/4//j/+P/2//b/9v/2//b/9v/2//b/9v/2//b/9v/2
//b/9v/2//j/+P/4//j/9//2//X/9P/1//b/9//4//b/9v/2//b/9v/2//b/9v/4//j/
+P/4//f/9v/1//T/9v/2//b/9v/2//b/9v/2//b/9v/2//b/9v/2//b/9v/2//b/9f/1
//b/9v/4//n/+f/5//v//P/7//v/+//8//7/AQACAAMABAAEAAUABQAFAAYABgAEAAIA
///+//7///////z/+v/5//n/+P/3//b/9f/0//T/9f/2//b/9v/2//b/9v/1//P/8v/y
//L/9P/0//T/9P/y//L/8f/x//L/9P/0//T/9v/2//b/+P/5//n//v8IABUAJAA2AEwA
XgB0AIYAfQBPAA8A6P/S/7T/l/+I/4T/gf95/2X/Qv8W//r+8v7v/vP+Af8b/zr/Wv91
/4n/m/+u/7z/xv/O/9P/2v/i/+j/6v/t//D/8//2//b/+P/4//r/+//9//////8AAP//
AAAAAAEAAwAEAAQABgAHAAgACgALAAkACQAKAAoACgAKAAoACAAGAAYABgAFAAcACAAJ
AAkACAAIAAgACAAGAAYACQAKAAsADAANAA4ADQANAA0ADwAPABEAEQARABIAEgASABIA
EgATABMAFQAVABUAFQAWABYAFgAWABYAGQAZABkAGgAaABsAGwAcABoAGwAcAB0AIAAg
AB8AHwAeAB4AHgAfAB8AIQAhACIAJAAkACUAJQAjACQAJgAmACkAKgAqACsAKgAqACoA
KgAtAC4ALwAwADAAMQAyADIANAA1ADcAOQA5ADoAOgA7ADkAOQA7ADwAPwA/AEAAQABA
AEEAQQBCAEAAQABAAEEARABEAEQARABCAEIAQgBCAEIAQwBDAEIAQgBAAD8APQA6ADkA
OAA2ADYANAAzADAALgAsACoAKAApACcAJQAkACEAHgAbABsAFgAUABMAEAASAA4ADAAM
AAwACgAIAAYABgAGAAUABAADAAIA///9//3//P/8//3//f/8//z//P/6//r/+f/5//n/
+f/5//n/+f/4//j/+P/4//j/+f/5//n/+f/5//j/9v/2//b/9v/5//r/+v/6//z//P/8
//3/+//7//v//P/7//v//P/8//z/+//7//z//v/+/wAAAAD///7//v/+//7//v/+//7/
AAAAAP///v/7//v/+//7//z//P/7//v/+//7//r/+v/6//n/+f/6//r/+f/5//n/+f/4
//j/+P/2//b/9v/2//j/9//2//X/8//z//P/9P/1//b/9//3//X/9f/1//X/9//3//f/
9//2//X/9P/y//L/8v/y//P/9f/1//T/9P/0//P/8v/0//T/9P/0//T/8v/y//L/8v/y
//L/8v/y//T/9P/0//T/8//y//H/8P/y//L/8v/y//D/8P/w//D/8P/w//D/8P/y//L/
8v/y//H/8P/v/+7/7//w//H/8v/w//D/8P/w//D/8P/w//D/8v/y//L/8v/x//D/7//u
//D/8P/w//D/7v/u/+7/7v/u/+7/7v/u/+//8P/x//L/8f/w/+//7v/w//D/8P/w//D/
8P/w//D/7v/u/+7/7v/u/+7/7v/u/+7/7v/u/+7/7v/u/+7/7v/u/+7/7v/u//D/8P/w
//D/8P/w//D/8P/u/+7/7v/t/+//8P/w//L/8f/x//H/8//0//X/9f/1//j/+f/7//v/
+f/6//r/+//7//3//v/+//r/+P/1//T/9P/1//X/8v/y//H/8f/w/+//7v/t/+z/7P/t
/+7/7v/u/+7/7v/u/+3/7f/s/+z/7v/u/+7/7v/s/+z/7P/r/+3/7v/w//D/8P/w//D/
8P/w//P/9f/6/wYAFQAkADYASABeAHYAfABjACUA6//Q/77/ov+H/3j/cv9v/2f/V/84
/xL//P72/vn+/f4J/yP/Qv9e/3f/i/+b/6z/uv/E/8r/0f/a/+D/5P/o/+v/7P/v//L/
8v/0//T/9v/3//n/+//7//z/+//8//z//f8BAAIAAgAEAAQABAAFAAUABQAFAAYABgAI
AAgACAAGAAQABAAEAAMABQAGAAcABwAEAAQABAAEAAQABAAHAAgACAAIAAgACAAJAAkA
CQALAAsADQANAA0ADAAMAAwADAAOAA8ADwARABMAEwATABQAEwASABEAEAASABMAFAAW
ABQAFQAVABYAGAAZABoAGwAaABoAGQAZABoAGgAaABsAGwAdAB0AHgAeAB4AHwAfAB8A
IAAiACIAIwAkACQAJQAlACYAJwAoACsALAAtAC4ALgAvADAAMAAwADEAMwA1ADUANgA2
ADcAOQA5ADsAPAA/AD8AQABAAD4APwA/AEAAQgBCAEIAQwBEAEQARABEAEQARABEAEQA
RgBHAEcARgBDAEAAPgA7ADwAOwA6ADgAOAA2ADUAMgAuACwAKgAoACcAJQAjACIAHwAc
ABkAGQAVABQAFAASABIADgAMAAwACAAGAAQAAgAEAAQAAwACAP///v/7//n/+//6//r/
+//7//r/+v/6//j/+P/3//f/+f/5//n/+f/3//b/9v/2//b/9v/3//f/+f/5//n/+P/2
//b/9v/2//j/+v/7//z/+v/6//r/+//9//3//f/+//3//f/+//7//v/9//3//v8AAAAA
AgACAP///v/+//7/AAAAAAAAAAACAAIAAQAAAP//////////AAAAAP/////9//3//P/8
//7//f/9//7//v/9//3//f/7//r/+v/6//z//P/8//z/+v/5//j/9//5//n/+f/6//r/
+v/6//n/+f/5//n/+f/5//n/+f/5//n/+f/5//j/+P/4//j/+f/5//n/+P/4//b/9//4
//j/+v/6//r/+v/5//j/9//2//b/9v/2//b/+P/4//j/+P/2//b/9v/2//b/9v/2//b/
9v/2//b/9v/2//b/9v/2//j/+P/4//j/9v/2//b/9v/4//j/+P/4//b/9v/2//b/9v/2
//b/9v/2//b/9v/2//T/9P/0//T/9f/2//f/+P/2//b/9v/2//b/9v/2//b/9v/2//b/
9v/2//b/9v/2//b/9v/2//b/9P/0//T/9P/0//T/9P/0//b/9v/2//b/9P/0//T/9P/2
//b/9v/2//b/9v/2//b/9v/2//b/9v/4//j/+P/4//f/9v/1//T/9v/2//b/9v/2//b/
9v/2//T/9P/0//T/9v/2//b/9v/0//T/8//z//b/9v/4//n/9//3//n/+v/9//3//f/+
////AQABAAEAAgACAAMAAwADAAQABAACAAIA///+//7//f/9//r/+P/5//n/+P/3//b/
9f/0//T/9f/2//b/9v/0//T/9P/z//X/9P/0//T/9P/0//T/9P/y//L/8f/x//T/9v/2
//b/9v/2//b/+P/5//v/AgAKABUAJgA6AFAAZAB6AIYAbwA3AP3/4P/K/67/l/+O/4b/
f/91/1//OP8S//r+8P7x/vn+C/8l/0T/Yv93/43/o/+2/8L/yv/Q/9f/4P/m/+r/7v/x
//L/9f/4//j/+v/6//z//f8BAAMAAwAEAAUABgAGAAcACQAKAAoADAAMAAwADQANAA0A
DQAOAA4ADAAMAAwACgAKAAoACgAJAAkACgALAAsACgAKAAoACgAKAAoADQAOABAAEAAQ
ABAAEQARABEAEwATABUAFQAVABQAFAAUABQAFAAVABUAFwAXABcAFwAYABYAFgAWABYA
GQAZABkAGgAaABsAGwAcABwAHQAeAB8AIgAiACEAIQAgACAAIAAhACEAIwAjACQAJAAk
ACUAJQAlACYAKAAoACkAKgAqACsAKwAsAC0ALgAvADAAMQAyADIAMwA0ADQANAA1ADcA
OQA7ADwAPAA9AD0APQA/AEAAQQBBAEIAQgBEAEUARQBGAEQARABEAEUASABIAEgASABG
AEYARgBGAEYARwBHAEYARABCAEEAPwBAAD8APgA8ADgANgA1ADIAMAAuACwAKgApACcA
JQAkACEAHgAbABsAGQAYABgAFgAWABIAEAAQAA4ADAAKAAgACAAIAAcABgAFAAQAAQD/
/////v/+///////+//7//v/8//z/+//7//3//f/9//3////+//7//v/8//z//f/9//3/
/f/9//z//P/8//z//P/9//7//v/+//7//v/+////////////AAABAAEAAgACAAIAAQAB
AAIAAgACAAQABAADAAIAAgACAAIAAgACAAIABAAEAAMAAgABAAEAAQABAAIAAgABAAEA
AQABAAAAAAAAAP////8AAAAA///////////+//7//v/+//7//v/+//7//f/8//v/+//7
//v//P/8//z//P/7//v/+//7//v/+//7//v/+//7//v/+//6//r/+v/6//v/+//7//r/
+v/4//n/+v/6//r/+v/6//r/+v/6//r/+v/4//j/+P/4//j/+P/4//j/9v/2//b/9v/3
//j/+f/6//j/+P/4//j/9v/2//b/9v/4//j/+P/4//j/+P/4//j/+P/4//j/+P/2//b/
9v/2//j/+P/4//j/+P/4//j/+P/2//b/9v/2//j/+P/4//j/+P/4//j/+P/2//b/9v/2
//j/+P/4//j/9v/2//b/9v/3//j/+f/6//n/+P/3//b/9P/0//T/9P/2//b/9v/2//b/
9v/2//b/+P/4//j/+P/2//b/9v/2//b/9v/2//b/9v/2//b/9v/0//T/9P/0//b/9v/2
//b/9v/2//b/9v/2//b/9v/2//b/9v/2//b/9v/2//b/9v/4//j/+P/4//j/+P/4//j/
+v/6/w==
         </WaveFormData>
      </LeadData>
      <LeadData>
         <LeadByteCountTotal>10000</LeadByteCountTotal>
         <LeadTimeOffset>0</LeadTimeOffset>
         <LeadSampleCountTotal>5000</LeadSampleCountTotal>
         <LeadAmplitudeUnitsPerBit>4.88</LeadAmplitudeUnitsPerBit>
         <LeadAmplitudeUnits>��V</LeadAmplitudeUnits>
         <LeadHighLimit>2147483647</LeadHighLimit>
         <LeadLowLimit>268435456</LeadLowLimit>
         <LeadID>V3</LeadID>
         <LeadOffsetFirstSample>0</LeadOffsetFirstSample>
         <FirstSampleBaseline>0</FirstSampleBaseline>
         <LeadSampleSize>2</LeadSampleSize>
         <LeadOff>FALSE</LeadOff>
         <BaselineSway>FALSE</BaselineSway>
         <ExcessiveACNoise>FALSE</ExcessiveACNoise>
         <MuscleNoise>FALSE</MuscleNoise>
         <LeadDataCRC32>3521488013</LeadDataCRC32>
         <WaveFormData>
/P/8//z//P/7//r/+f/4//j/+P/4//j/+P/4//j/+P/2//b/9v/2//b/9v/2//b/9v/2
//b/9v/4//j/+P/4//j/+P/4//j/+P/4//j/+P/6//r/+v/6//r/+v/6//r//P/8//z/
/P/8//z//P/8//r/+v/6//r//P/8//z//P/6//r/+v/6//z//P/8//z//P/8//z//P/6
//r/+v/6//r/+v/6//r/+v/6//r/+v/4//j/+P/4//b/9v/2//b/9P/0//T/9P/1//b/
9//4//b/9v/2//b/9v/2//b/9v/0//T/9P/0//T/9P/0//T/9v/2//b/9v/0//T/9P/0
//b/9v/2//b/9P/0//T/9P/0//T/9P/0//T/9P/0//T/8v/y//L/8v/0//T/9P/0//T/
9P/0//T/8//y//H/8P/x//L/8//0//L/8v/y//L/8v/y//L/8v/z//T/9f/2//X/9P/z
//L/8v/y//L/8v/y//L/8v/y//L/8v/y//L/8v/y//L/8v/w//D/8P/w//L/8v/y//L/
9P/0//T/9P/y//L/8v/y//L/8v/y//L/8v/y//L/8v/y//L/8v/y//L/8v/y//L/8v/y
//L/8v/y//L/8v/y//T/9P/0//T/9P/0//T/9P/y//L/8v/y//T/9P/0//T/9P/0//T/
9P/0//T/9P/0//T/9P/0//T/9P/0//T/9P/0//T/9P/0//X/9f/2//b/9P/0//T/9P/4
//n/+//7//r/+v/6//r/+//9//3//f///wAAAQADAAQABAAGAAUABwAFAAQAAgAAAAAA
AAD9//3//f/8//v/+//5//j/9//1//b/9v/3//f/9//3//b/9P/0//P/8//y//T/8v/y
//T/9P/z//P/8f/x//P/8//0//X/9v/3//X/9P/0//b//f8BAAYAEQAeACgAOwBWAGoA
agBmAHcAjACgALcAwAC2AKEAhABUABYA0v+Z/3f/Zv9j/2//ef9+/4b/m/+s/7b/wf/L
/9T/2f/d/+L/5v/o/+z/8P/0//X/9//4//b/9//3//j/+P/6//v/+//7//v/+//7//n/
+f/5//v//v/+//3//f/7//v/+//8//z//P/8//z/+//7//v/+//5//v/+//7//z/+///
/wAA/v/9//z//f///////////wAAAAAAAAAAAAABAAEAAQACAAIAAgACAAAAAAABAAEA
AgACAAMAAwADAAMAAwAEAAMAAwADAAMABAAGAAcACAAIAAgABwAGAAgACQAJAAkACgAK
AAoACwAJAAoACwAMAA4ADgAOAA4ADQANABAAEAATABMAEwATABQAFAAVABUAFQAWABgA
GQAbABsAHAAcABoAHAAdAB8AIAAhACIAIgAiACMAJAAlACYAJwAoACkAKQApACsALAAs
ACwALQAvADIAMgAyADIAMQAxADIANAAzADMAMwAzADQANAA0ADQAMwAzADIAMAAyADIA
MQAwAC8ALQAsACwAKQAoACcAJAAkACIAIAAgAB4AGwAZABYAFgATABEAEQARAA0ADAAL
AAkACQAHAAYABQAFAAMAAwAAAP///f/8//z//f/9//3////9//3//f/6//r/+v/6//f/
9//3//b/9P/1//b/9v/4//j/+P/4//j/9//3//j/9//4//j/+v/6//r/+v/7//r/+v/6
//v//f/9//3//f/8//r//P/9//v/+//8//7//f/9//3//v/9//3//f/9//3//f/9//3/
/f/8//z//P/9//3//v/+//z/+//6//r/+v/5//n/+f/7//z//P/7//z//P/7//v/+f/6
//r/+v/7//r/+v/6//j/+P/2//j/+P/4//j/+P/2//b/9v/3//X/9f/1//X/9//3//f/
9v/0//T/9f/1//f/9//3//f/9v/3//f/9v/0//T/9P/0//b/9v/2//b/9P/0//T/9P/0
//T/9P/0//X/9v/3//j/9//2//X/9P/2//b/9v/2//b/9v/2//b/9v/2//b/9v/2//b/
9v/2//T/9P/0//T/9v/2//b/9v/0//T/9P/0//T/9P/0//T/9P/0//T/9P/0//T/9P/0
//b/9v/2//b/9P/0//T/9P/0//T/9P/0//b/9v/2//b/9P/0//T/9P/0//T/9P/0//L/
8v/y//L/9P/0//T/9P/0//T/9P/0//b/9v/2//b/9P/0//T/9P/0//T/9P/0//b/9v/2
//b/9P/0//T/9P/0//T/9P/0//T/9P/0//T/9P/0//T/9P/0//T/9P/0//T/8//z//T/
9P/0//T/9P/0//b/9//5//f/+P/4//j/+f/7//7////9//7//v/+/wEAAwAEAAcABwAH
AAUABAAAAAAAAAAAAP3/+//7//r/+//5//f/9v/1//X/9v/2//f/9//3//f/9v/0//T/
8//z//T/9v/0//L/8v/y//H/8//z//P/9f/1//X/9f/1//P/9f/0//T/9v/5/wEADAAV
AB4AKgA/AFoAaABoAGoAewCQAKQAtQC2AKoAlQByAD4A/v++/43/bf9g/2P/bf93/37/
iP+Z/6r/tP+//8v/0P/V/93/5P/k/+b/7P/w//D/8f/z//T/8v/z//P/9P/2//j/+f/5
//f/9//3//f/+P/5//r//f/9//z/+v/5//v/+//7//z//P/8//z//P/5//n/+f/5//v/
/f/9//3//f/7//7//v/7//v/+//9/////////////v/+//7//v8AAAEAAQABAAAAAAAA
AAAAAAAAAAEAAQACAAIAAwADAAEAAQABAAIABQAFAAUABQADAAQABAAEAAUABgAGAAYA
CAAJAAkACQAIAAgACAAJAAsADAANAA4ADgAOAA4ADgANAA0AEAAQABMAEwATABMAEgAS
ABMAEwATABQAFgAXABcAFwAYABgAGgAcAB0AHwAgACEAIgAiACAAIQAiACMAJgAnACgA
KQApACkAKwAsACwALAAtAC8AMAAwADAAMAAxADEAMgA0ADUANQA1ADUANwA2ADUANAAz
ADMAMgAwADIAMgAxADAALQArACoAKgApACgAJwAkACUAIgAfAB4AGwAZABgAFgAYABUA
EwATAA8ACwAKAAkACQAJAAcABgAEAAMAAAD////////+//7/+//7//r/+f/6//n/+v/7
//j/+P/4//j/9//3//f/9v/0//X/9v/2//f/+P/5//r/+P/3//f/+P/5//r/+v/8//r/
+v/6//v//P/8//z//f////////////7//P/+/////f/9//7/AAAAAP///v/+//z//f/+
//////////////////7//v/+//3//f/+//7/AAD///7//v/8//v/+//7//v//P/8//v/
+v/6//n/+f/5//r/+v/6//n/+P/4//j/+P/4//b/+P/6//r/+v/6//f/9v/1//X/9f/1
//X/9f/3//f/9//2//T/9P/1//X/9f/1//X/9f/4//X/9f/2//b/9v/2//b/+P/4//j/
+P/2//b/9v/2//T/9P/0//T/9P/0//T/9P/0//T/9P/0//T/9P/0//T/9v/2//b/9v/2
//b/9v/2//T/9P/0//T/9v/2//b/9v/2//b/9v/2//T/9P/0//T/9v/2//b/9v/0//T/
9P/0//b/9v/2//b/9P/0//T/9P/0//T/9P/0//b/9v/2//b/9P/0//T/9P/2//b/9v/2
//b/9v/2//b/9P/0//T/9P/2//b/9v/2//T/9P/0//T/9v/2//b/9v/0//T/9P/0//b/
9v/2//b/9v/2//b/9v/1//T/8//y//P/8//0//b/9P/0//T/9P/y//T/9f/3//j/+v/7
//z/+v/7//3//f/9//7//v/+//3///8AAAMABQAFAAMAAgACAAIAAgACAP3/+//7//r/
9//1//P/8v/z//P/9P/0//P/8//z//P/8//y//P/8//y//L/8//w//L/8v/y//H/8f/x
//H/8//x//H/8f/x//P/8//0//b/9v/5//3/BAARACAAKgA7AFQAaABoAGIAaQB8AI4A
nwCkAJwAjQByAEoAEgDU/5v/d/9i/1v/Yf9p/3L/ev+H/5j/pv+z/73/yP/P/9X/2v/c
/+D/4v/k/+f/6f/s/+7/8P/x//H/8v/x//L/8v/x//P/8//z//P/8f/x//H/8//2//b/
9f/1//X/9f/1//b/9P/0//T/9P/0//X/9v/3//X/9//3//f/9//1//j/+P/3//f/9//5
//f/9//3//f/+v/6//r/+v/5//n/+P/3//n/+v/7//z//v/+///////+//7/////////
/////wAA//////////8BAAIAAgACAAMABAAEAAQABAAFAAUABQAIAAgACAAJAAgACAAI
AAgACgAKAAoACgALAAsADgAOAA0ADQANAA0ADwAQABIAEwAUABQAFQAVABcAFwAYABgA
GAAaABsAHQAeAB8AIAAgACIAIwAkACUAJgAnACgAKQArACsALQAuACwALAAtAC8AMgAy
ADIAMgA1ADUANgA4ADgANwA2ADUANgA2ADYANgA4ADkAOQA4ADYANgA1ADQANAAzADMA
NAAzADIAMQAuAC8ALAApACgAJwAlACQAIgAgAB0AGwAbABsAFwAWABUAEwATABEAEAAQ
AA8ADAALAAsACwAKAAoACAAHAAUAAwAEAAMABAAFAAIAAgACAAIAAwADAAMAAgABAAEA
AQAAAAIAAgACAAIABAADAAMABAAEAAQAAwAEAAQABAAEAAUABAAEAAQABQAFAAUABQAF
AAUABAAHAAkACAAHAAcACAAHAAcABwAIAAYABwAIAAkACQAJAAkACQAIAAgACQAKAAkA
CQAKAAoACgAJAAgACAAIAAcABwAHAAUABgAGAAUABQAGAAYABwAGAAYABQAEAAUABAAE
AAQAAgACAAAAAgACAAIAAgACAAEAAgADAAUABAADAAIAAQADAAMAAwACAAIAAgADAAMA
AQABAAEAAQACAAEA//8AAP7//v/+//7/AAAAAAAAAAAAAAAAAAAAAP7//v/+//7/AAAA
AAAAAAD+//7//v/+//z//P/8//z//v/+//7//v/+//7//v/+/wAAAAAAAAAA///+//3/
/P/8//z//P/8//7//v/+//7//P/8//z//P/8//z//P/8//z//P/8//z//P/8//z//P/8
//z//P/8//z//P/8//z//v/+//7//v/8//z//P/8//7//v/+//7//P/8//z//P/6//r/
+v/6//z//P/8//z/+v/6//r/+v/6//r/+v/6//z//P/8//z/+v/6//r/+v/7//z//f/+
//z//P/8//z//P/8//z//P/8//z//P/8//z//P/8//z//P/8//z//P/6//r/+v/5//v/
/P/8//z//P/8//z//v///wEAAQACAAQABAAEAAUABgAFAAQABAAFAAYACAALAAoADQAN
AA0ACwAKAAgACAAIAAgABQADAAEAAAD///3//f/8//v/+//6//r/+//7//v/+//6//j/
+v/5//n/+v/6//j/+P/4//j/9//3//f/9f/3//f/9//5//n/+f/5//z//P/+////BQAM
ABMAHgAqAD0AVgBoAGoAagB1AIgAoAC5AMQAvgCtAJIAZgAoAOL/pf9//2j/Zf9v/3f/
fv+I/5f/qP+0/73/yf/S/9n/3//m/+b/6v/u//D/9P/1//f/+P/4//n/+f/6//r//P/9
//3//f/9//3//f////////8BAAAAAAD/////AQABAAEAAgAAAAAAAAAAAAEAAQABAAEA
//8BAAEAAQADAAEABAAEAAMAAwADAAUAAwADAAMAAwAGAAYABgAGAAYABwAHAAcABgAG
AAYABgAHAAgACgALAAoACgALAAsACwALAAsADAAPAA8ADwAPAA0ADgAOAA4AEQASABIA
EgAQABEAEQARABQAFAAUABUAFQAWABcAGAAYABgAGAAYABkAGQAcABwAGwAbABsAGwAe
AB4AHwAfAB8AIAAiACMAIQAhACIAIgAkACYAJwApACoAKwAsACwALgAvADAAMQAwADEA
MgAzADMAMwA1ADYAOAA4ADkAOwA7ADoAOQA4ADkAOQA6ADwAPQA9AD0APQA9ADwAOwA6
ADwAPQA9ADwAOgA6ADkAOAA3ADUANAA0ADUANAAzADAALQAqACcAJgAnACUAJAAiACEA
HQAaABkAGAAVABUAFQASABEADgAMAAwACwAIAAcABwAHAAYABgADAAMAAgABAAMAAQAB
AAEAAAAAAAAAAAD////////+/wAAAQACAAIA///+//3//P/+//3//f/+/wEAAgACAAQA
AgACAAIAAwAEAAQABAAFAAMAAwADAAMABAACAAQABQAFAAUABgAIAAYABQAEAAQABAAF
AAYABwAGAAUABAADAAIAAgADAAQABQAFAAYABgAEAAMAAgACAAIAAQABAAEAAQACAAIA
AQACAAIAAQABAP//AAAAAAAAAQAAAAAAAAD+//7//P/+//7//v/+//7//v/+//7////9
//3//f/9//3//f/9//z//P/8//3//f/7//v/+//7//z//f/9/wAA/v/+//7//v/8//z/
/P/8//7//v/+//7//f/8//v/+v/8//z//P/8//z//P/8//z//P/8//z//P/6//r/+v/6
//r/+v/6//r/+v/6//r/+v/6//r/+v/6//j/+P/4//j/+v/6//r/+v/6//r/+v/6//r/
+v/6//r/+v/6//r/+v/6//r/+v/6//z//P/8//z/+//6//n/+P/6//r/+v/6//r/+v/6
//r/+P/4//j/+P/5//r/+//8//r/+v/6//r/+v/6//r/+v/6//r/+v/6//j/+P/4//j/
+v/6//r/+v/6//r/+v/6//j/+P/4//j/+P/4//j/+P/4//j/+P/4//r/+v/6//r/+P/4
//j/+P/4//j/+P/4//j/+P/4//f/9//4//j/+P/6//r/+v/8//z//f/8//z//f/+////
AQABAAEAAQACAAQABAAFAAcABgAJAAkACQAHAAYABAAEAAYABgADAAEA///+//3/+//5
//j/9//3//j/+P/5//n/+f/5//j/9v/4//f/9//4//j/9v/2//b/9v/1//X/9f/3//n/
+f/5//f/9//3//f/+v/6//z///8DAAgADwAYACIAMQBKAGIAbABqAHEAggCWAKkAvAC+
AK8AlgBuADQA8v+z/4f/av9h/2n/df98/4T/k/+k/7D/u//H/9D/1f/b/+D/5P/o/+z/
7v/y//P/9f/2//b/9//3//j/9v/4//n/+f/5//n/+f/5//v/+//7//3//v/+//3//f/7
//v/+//8//7//v/+//7/+//7//v/+//9//////////3/+//+//7/////////AQD/////
/////wAAAAAAAAAAAgADAAMAAwACAAIAAgACAAQABAAFAAUABgAGAAcABwAJAAkACQAK
AAkACQAJAAkACQAKAAoACgALAAwADAAMAAwADQANAA0AEAAQABAAEQARABIAEwAUABIA
EgASABIAFQAVABgAGAAXABcAFwAXABoAGgAbABsAHQAeACAAIQAfAB8AIAAgACIAJAAl
ACcAKAApACoAKgAoACkAKgArACwALQAuAC8ALwAvADEAMgAyADIAMwA1ADQANAA0ADQA
NQA1ADYAOAA5ADkAOQA5ADkAOAA3ADYANgA3ADcANgA2ADYANQA0ADMAMQAwADAAMQAw
AC8ALAArACgAJQAkACMAIQAgAB4AHgAbABkAGQAXABMAEgARABEAEQAPAA4ACgAJAAYA
BQAHAAcABgAGAAMAAwACAAEAAQD///////8AAAAAAAAAAP3//f/9//z//v///wAAAAD+
//7//v/+//7//f/9//7/AQACAAIABAAAAAAAAAABAAQABAAEAAUAAwADAAMAAwACAAAA
AgADAAMAAwAEAAYABAADAAIAAgACAAMABAAFAAUABQAFAAUAAwACAAIAAgADAAMABAAE
AAIAAQAAAAAAAgABAAEAAQD//wAAAAD//wAAAAD///////8AAAAAAAD///7//v/+//7/
/v/8//7//v/+//7//v/8//z//P/9//3//f/9//3/+//7//v/+v/6//r/+//7//n/+f/5
//n/+P/3//n/+v/4//j/+P/4//b/9v/2//b/+P/4//j/+P/4//j/+P/4//j/+P/4//j/
+P/4//j/+P/3//b/9f/0//b/9v/2//b/9v/2//b/9v/0//T/9P/0//b/9v/2//b/9P/0
//T/9P/2//b/9v/2//b/9v/2//b/9P/0//T/9P/2//b/9v/2//X/9P/z//L/9P/0//T/
9P/0//T/9P/0//L/8v/y//L/9P/0//T/9P/0//T/9P/0//T/9P/0//T/9P/0//T/9P/0
//T/9P/0//T/9P/0//T/8v/y//L/8v/0//T/9P/0//L/8v/y//L/8v/y//L/8v/0//T/
9P/0//L/8v/y//L/8v/y//L/8v/y//L/8v/y//L/8v/y//L/9P/0//T/8//x//L/8v/y
//L/8v/y//T/9f/3//f/+P/4//j/+P/5//3//f/9//7//v/+////AQABAAMAAgABAP//
/v/8//z//v/+//v/+f/3//b/9f/z//P/8v/x//H/8v/y//P/8//x//H/8P/u//D/7//v
//D/8v/w//D/8P/w/+//7//v/+//8f/x//H/8f/x//H/8f/y//L/9P/3////BgARABwA
JgA5AFIAZABmAGQAcQCIAJoAqwCwAKYAkwB0AEQABgDE/43/b/9g/1v/Zf9v/3b/gv+T
/6L/rv+5/8P/zP/R/9X/2P/e/+L/5v/o/+z/7f/v//D/8P/x//H/8v/y//T/9f/1//X/
9f/1//X/9f/1//X/9//6//r/+f/5//j/9//2//b/+P/4//j/+P/3//f/9//3//n/+//7
//v/+f/3//r/+v/5//n/+f/7//3//f/9//3//P/8//z//P/+/////////wAAAAAAAAAA
/v/+//////8CAAIAAwADAAMAAwADAAQABQAFAAUABQAHAAgACAAIAAkACgAKAAoACgAL
AAsACwAMAAwADAANAA0ADgAPABAAEgASABIAEgASABEAEwASABUAFQAVABUAFAAUABUA
FQAZABoAHAAdAB8AHwAgACAAHgAgACEAIwAkACUAJgAmACYAJwAoACkAKgArACwALQAv
AC8AMQAyADIAMgAzADUANgA2ADYANgA1ADUANgA4ADkAOQA5ADkAOwA6ADkAOAA2ADcA
NwA2ADgAOAA3ADYANQAzADIAMgAxADAALwAsACsAKAAlACQAIQAfAB4AHAAcABkAFwAX
ABcAEwASABEADwAPAA0ADAAMAAsACAAHAAYABQADAAIAAQABAAAA//8BAP////////z/
/P/8//z//f/9//3//P/8//3//v/+//7//v/+//7//v/9//3//v///wAAAAACAAEAAgAD
AAUABQAEAAMAAwADAAMAAwADAAIAAAACAAMABQAFAAYACAAGAAUABAAEAAQABQAGAAcA
CQAJAAkACQAFAAQABAAEAAUABQAGAAYABgAFAAQABAAGAAUABQAFAAUABgAGAAUABAAE
AAMAAwABAAIAAgACAAIAAgADAAQAAwACAP//AAABAAIAAwAEAAIAAgACAAMAAwADAAMA
AwADAAMAAwACAAAAAAABAAEAAwADAAMAAwAEAAMAAwAEAAQABAAEAAQABAAEAAQABAAE
AAQABAAEAAQABAAEAAQAAgACAAIAAgAEAAQABAAEAAIAAgACAAIAAgACAAIAAgAEAAQA
BAAEAAIAAgACAAIABAAEAAQABAAEAAQABAAEAAIAAgACAAIABAAEAAQABAACAAIAAgAC
AAIAAgACAAIAAgACAAIAAgACAAIAAgACAAIAAgACAAIAAAAAAAAAAAACAAIAAgACAAIA
AgACAAIAAAAAAAAAAAAAAAAAAAAAAAAAAAAAAAAAAAAAAAAAAAD+//7//v/+/wAAAAAA
AAAAAAAAAAAAAAD/////AAAAAAAAAAAAAAAAAAABAAMAAwAGAAYABgAGAAcACQAJAAkA
CgAKAAoACwANAA4AEQARABEADwAOAAwACgAKAAoABwAFAAUABAADAAEA///+//3//f/+
//7////////////+//z//P/7//v//P/+//z//P/8//z/+//7//v/+//9//3//f/9//3/
/f/9//7/AAACAAkAEQAYACMALgA8AFMAbAB2AHAAbgB9AJIApgCvAKwAoACLAGoAPAAA
AMD/kf93/2j/af9x/3n/gv+O/6H/sP+6/8X/0f/a/93/4//q/+z/8P/0//j/+v/7//3/
/v/+//////8AAAAAAgADAAMAAQABAAEAAQADAAMAAwAFAAYABgAFAAUABQAFAAUABgAI
AAgACAAIAAUABQAFAAUABwAJAAkACQAHAAUACAAIAAcABwAHAAkACQAJAAkACQAKAAoA
CgAKAAoACwALAAsADAAMAAwADAAMAAwADQANABAAEAARABEAEAAPAA4ADgAQABEAEgAT
ABIAEgARABAAEQASABIAEgAUABUAFQAVABQAFAAUABUAFQAWABcAGAAYABgAGAAYABkA
GQAcABwAHQAdAB0AHQAeAB4AHwAfACEAIgAkACUAJwAnACgAKAAmACgAKQArACwALQAu
AC4ALgAvADAAMQAyADMANAA1ADUANQA3ADgAOAA4ADkAOwA+AD4APgA+AD0APQA+AEAA
QQBBAEEAQQBBAEAAPwA+AD4APwA/AD4APgA+AD0APAA5ADcANgA2ADcANgA1ADIALwAs
ACkAKAAlACMAIgAgACAAHQAbABsAFwATABIAEQARABEADwAOAAwACwAIAAcABwAHAAYA
BgAFAAUABAADAAEA//////////8AAAEAAgD////////+//7///8AAAAAAgACAAIAAgAA
AP////8AAAMABAAEAAYABAAEAAQABQAGAAYABgAHAAcABwAHAAcACAAGAAgACQAJAAkA
CgAMAAgABwAGAAYACAAJAAoACwALAAsACwALAAkACAAIAAgACQAJAAoACgAKAAkACAAI
AAgABwAHAAcABwAIAAgABwAGAAYABQAFAAUABgAGAAYABQAEAAQABAAEAAQAAgAEAAQA
BAAEAAQAAgACAAIAAwADAAMAAwADAAMAAwADAAIAAgACAAMAAwADAAMAAwADAAAA////
/wAAAgACAAIAAgAAAAAAAAAAAAAAAAAAAAAAAAAAAAAAAAAAAAAAAAAAAAAAAAAAAAAA
/v/+//7//v8AAAAAAAAAAAAAAAAAAAAAAAAAAAAAAAAAAAAAAAAAAAAAAAAAAAAA/v/+
//7//v8AAAAAAAAAAP7//v/+//7/AAAAAAAAAAD+//7//v/+//7//v/+//7/AAAAAAAA
AAAAAAAAAAAAAAAAAAAAAAAA/v/+//7//v/+//7//v/+/wAAAAAAAAAA/v/+//7//v//
/wAAAQACAAAAAAAAAAAAAAAAAAAAAAACAAIAAgACAAAAAAAAAAAAAgACAAIAAgACAAIA
AgACAAAAAAAAAAAAAgACAAIAAQD//wAAAAAAAAEAAgADAAYABQAHAAcACAAKAAoACgAL
AA0ADQANAA4ADAAMAA0ADwAQABMAEwATABEAEAAOAA4ADgAOAAsACQAJAAgABwAFAAUA
BAADAAMABAAEAAUABQADAAMAAgAAAAAA/////wAAAgAAAAAAAAAAAP///////wEAAwAD
AAMABQAFAAUABQAGAAYACAALAA8AFgAlADAAOgBPAGgAdgB2AHgAiQCeALIAxQDKALwA
pQCGAFIAEgDS/5//f/9w/3P/f/+F/4z/mv+r/7r/yP/T/9v/3v/l/+v/8P/0//j//P8A
AAAAAQADAAQABAAFAAUABgAIAAoACwALAAkACQAJAAkACQAJAAkACwAMAAwACwALAA0A
DQANAA4ADAAMAAwADAALAAsACwALAA0ADwAPAA8ADwANABAAEAANAA0ADQAPABAAEQAS
ABMAEgASABIAEgASABMAEwATABIAEgASABIAFAAUABUAFQAWABYAFwAXABUAFQAVABYA
FwAXABcAFwAZABoAGgAaABkAGgAaABoAHAAdAB0AHQAcABwAHAAdAB8AIAAhACIAIgAi
ACIAIgAhACEAJAAkACcAJwAnACcAKAAoACkAKQApACoALAAtAC8ALwAwADAALgAwADEA
MwA0ADUANgA2ADgAOQA6ADsAOgA7ADwAPQA/AD8AQQBCAEIAQgBDAEUASABIAEgASABH
AEcASABKAEsASwBLAEsASwBKAEkASABIAEkASQBIAEYARgBFAEQARQBDAEIAQgBBAEAA
PwA8ADsAOAA1ADQAMwAxADAALgAuACsAKQApACcAIwAiACEAHwAfAB0AHAAcABsAGAAX
ABUAFQAUABQAFQAVABQAEwATABEAEQARAA4ADgAOAA4ADwAPAA8ADgAMAA0ADgAOABAA
EAAQABAAEAAPAA8AEAARABIAEgAUABQAFAAUABUAFQAUABMAEwAVABUAFQAVABYAFAAW
ABcAFQAVABYAGAAYABcAFgAWABQAFQAWABcAFwAXABcAFwAVABQAFAAUABUAFQAWABYA
GAAXABYAFgAWABUAFQAVABUAFgAWABUAFAAUABMAEwATABQAFAAUABUAFAAUABQAFAAU
ABIAFAAUABQAFAAUABAAEAAQABEAEQARABEAEQATABMAEwASABIAEgATABMAEwATABMA
EwASABMAFQAUABQAFAAUABQAFAAUABQAFAAUABQAFAAUABIAEgASABIAEgASABIAEgAT
ABQAFQAWABQAFAAUABQAFAAUABQAFAAWABYAFgAWABYAFgAWABYAFgAWABYAFgAUABQA
FAAUABYAFgAWABYAFgAWABYAFgAUABQAFAAUABQAFAAUABQAFgAWABYAFgAVABQAEwAS
ABMAFAAVABYAFAAUABQAFAAWABYAFgAWABYAFgAWABYAFAAUABQAFAAWABYAFgAWABYA
FgAWABYAGAAYABgAGAAWABYAFgAWABgAGAAYABgAGAAYABgAGAAWABYAFgAWABgAGAAY
ABgAGAAYABgAGAAYABgAGAAYABgAGAAYABgAGAAYABgAGAAYABgAGAAYABoAGgAaABoA
HAAcAA==
         </WaveFormData>
      </LeadData>
      <LeadData>
         <LeadByteCountTotal>10000</LeadByteCountTotal>
         <LeadTimeOffset>0</LeadTimeOffset>
         <LeadSampleCountTotal>5000</LeadSampleCountTotal>
         <LeadAmplitudeUnitsPerBit>4.88</LeadAmplitudeUnitsPerBit>
         <LeadAmplitudeUnits>��V</LeadAmplitudeUnits>
         <LeadHighLimit>2147483647</LeadHighLimit>
         <LeadLowLimit>268435456</LeadLowLimit>
         <LeadID>V4</LeadID>
         <LeadOffsetFirstSample>0</LeadOffsetFirstSample>
         <FirstSampleBaseline>0</FirstSampleBaseline>
         <LeadSampleSize>2</LeadSampleSize>
         <LeadOff>FALSE</LeadOff>
         <BaselineSway>FALSE</BaselineSway>
         <ExcessiveACNoise>FALSE</ExcessiveACNoise>
         <MuscleNoise>FALSE</MuscleNoise>
         <LeadDataCRC32>2078225557</LeadDataCRC32>
         <WaveFormData>
CgAKAAoACgAJAAgABwAGAAYABgAGAAYABgAGAAYABgAEAAQABAAEAAYABgAGAAYABgAG
AAYABgAGAAYABgAGAAgACAAIAAgACAAIAAgACAAKAAoACgAKAAwADAAMAAwADAAMAAwA
DAAMAAwADAAMAAwADAAMAAwADgAOAA4ADgAMAAwADAAMAAwADAAMAAwADgAOAA4ADgAN
AAwACwAKAAwADAAMAAwACgAKAAoACgAIAAgACAAIAAgACAAIAAgABgAGAAYABgAHAAgA
CQAKAAgACAAIAAgABgAGAAYABgAEAAQABAAEAAYABgAGAAYABgAGAAYABgAEAAQABAAE
AAYABgAGAAYABAAEAAQABAAEAAQABAAEAAYABgAGAAYABAAEAAQABAAGAAYABgAGAAQA
BAAEAAQAAgACAAIAAgADAAQABQAGAAUABAADAAIAAgACAAIAAgADAAQABQAGAAUABAAD
AAIAAgACAAIAAgACAAIAAgACAAIAAgACAAIAAgACAAIAAgAAAAAAAAAAAAIAAgACAAIA
AgACAAIAAgAAAAAAAAAAAAAAAAAAAAAAAgACAAIAAgACAAIAAgACAAAAAAAAAAAAAAAA
AAAAAAAAAAAAAAAAAAAAAAAAAAAAAgACAAIAAgAAAAAAAAAAAAAAAAAAAAAAAAAAAAAA
AAAAAAAAAAAAAAAAAAAAAAAAAAAAAAAAAAAAAAAAAAD//wEAAQABAAIAAAAAAAAAAQAC
AAMABAAFAAQABAAEAAQABwAJAAkACQALAAwADAAMAAwADQAPABEAEQARABEADQANAA0A
DQALAAcABgAGAAUABQADAAMAAgACAAIAAgADAAUABAAEAAMAAQD///3//P/9//7//v/9
/////////////P/8//3//f/+////AAABAP/////8//7/AQACAAMACQAPABgAJgBBAFoA
agB7AJkAvgDmABABJAEdAQIB2gCkAGQAJgDu/8n/s/+t/7X/uf+w/6z/u//G/83/1P/b
/+D/5P/n/+n/7f/u//H/9v/5//r/+v/6//n/+f/5//n/+f/6//v/+//6//r/+v/7//v/
+//8//z//v/+//7//f/9//3//f/9//3//f/+//7///////7//v/9//3//////wAAAAAB
AAEA////////AQABAAEAAgACAAIAAgABAAEAAwAEAAUABQAFAAUABQAFAAMAAwAEAAYA
CAAIAAgABgAGAAYABgAGAAcACAAIAAcACgALAAsADAAMAAsACwALAAsACwAKAAoACwAM
AA0ADgAPAA4ADQAOABAAEAARABEAEAAQABMAEwATABUAFQAWABgAGAAZABkAFwAXABgA
GgAcABwAHQAdABsAHgAfACAAJAAlACUAJgAmACYAKAAoACgAKgAuAC4ALgAvAC8AMAAv
ADAAMQAyADUANQA2ADcAOQA4ADgAOAA5ADgAOAA6ADwAOQA3ADUAMwAzADEAMQA0ADQA
NQA1ADMAMQAxADEALwAsACsAKwArACgAJwAmACQAIwAhACAAHgAcABsAGwAZABUAFAAU
ABIAEQARABEAEQAQAA8ADwAKAAgABwAGAAUABgAHAAgABgAGAAYABgAEAAQABAADAAQA
BAAEAAMAAQABAAIAAgAEAAUABQAEAAQABAAEAAQABAAFAAYABwAHAAcABwAIAAgACAAI
AAgACQAKAAsACwAKAAoACQAJAAkACQAKAAsADgAOAA0ADQAKAAoACgAKAAoADAAMAAwA
DAALAAsADAAKAAoACwALAAsACgAKAAoACgAIAAgACAAHAAgACQAJAAkACQAJAAgABgAG
AAYABgAJAAkACAAGAAQABAAEAAUABQAFAAUABQAHAAQAAwADAAIAAwADAAMABQAGAAYA
BgADAAMAAwADAAYABgAEAAQABgAHAAcABgAEAAQABAAEAAYABgAGAAYABQAEAAMAAgAE
AAQABAAEAAYABgAGAAYABQAEAAMAAgAEAAQABAAEAAIAAgACAAIAAgACAAIAAgACAAIA
AgACAAAAAAAAAAAAAgACAAIAAgAAAAAAAAAAAAIAAgACAAIAAAAAAAAAAAAAAAAAAAAA
AAEAAgADAAQAAwACAAEAAAAAAAAAAAAAAAIAAgACAAIAAgACAAIAAgACAAIAAgACAAAA
AAAAAAAAAgACAAIAAgAAAAAAAAAAAAIAAgACAAIAAAAAAAAAAAAAAAAAAAAAAAIAAgAC
AAIAAAAAAAAAAAAAAAAAAAAAAAAAAAAAAAAAAAAAAAAAAAAAAAAAAAAAAAEAAQABAAEA
AgACAAIAAgADAAQABQAGAAUABgAGAAYACAAJAAsACwAJAAkACgAKAAwADgAPABEAEwAT
ABMAEwANAA0ADQANAAsABwAGAAYABQADAAEAAQAAAAAAAAAAAAMAAwACAAIA///+//3/
/P/+////AAAAAP3//f/9//3//f/8//z//f/9//3//f/9//v//f/7//z//P///wIABwAL
ABEAGAAsAEcAXgBuAIUApQDMAPQAFAEeARMB9ADIAIwATgASAOT/v/+r/6n/s/+z/6z/
qv+3/8L/yf/O/9f/2v/e/+X/6f/p/+z/7//0//X/9v/2//b/9f/1//X/9f/3//j/+f/5
//j/+P/4//n/+f/5//r/+v/6//r/+v/5//n/+f/5//n/+f/5//r/+v/3//f/9v/2//f/
9//5//n/+f/4//j/9//1//X/9f/3//n/+f/6//r/+P/4//f/9//5//r/+//7//v/+//7
//v/+//7//z//v/+//7//v/8//r/+v/6//r/+v/8//3//f/9//3//P/8//////8AAAEA
AwADAAIAAgACAAIAAgACAAYABgAGAAgABgAGAAcABwAEAAQABwAHAAgACwAMAA4ADAAM
AA0ADQANAA0ADgAQABIAEgATABMAFQAYABkAGgAcAB0AHQAeAB4AHgAgACAAIAAiACYA
JgAkACUAJQAmACcAKAApACoALQAtAC4ALwAtACwALAAsADAAMAAxADQAMgAvAC0AKwAr
ACsAKQApACoAKgArACsAKQAnACcAJwAnACQAIwAjACIAHgAcABoAGgAZABcAFgAUABIA
EQARAA0ACQAIAAgACAAHAAcABwAEAAIAAAD//////v/+//7/+v/6//r/+v/5//r/+//8
//r/+v/6//n/9v/2//b/9f/1//X/9v/2//j/+f/5//j/+P/4//j/+P/4//n/+v/7//v/
+//7//z//P/8//z//P///wAAAQABAP7//v/9//3//////wAAAQAAAAAA//////7//v/+
//7/AAACAAIAAgACAAEAAQACAAAAAAABAAEAAwACAAIAAgAAAP7//v/+/wEAAgADAAMA
/////////v/+//7//v/+/wEAAQAAAP7//P/8//z//f8BAAEAAQABAP///P/7//v//v//
/////////wAAAAAAAP//////////AAAAAP7//v8AAP///f/+//7//v/+//7/AAAAAAAA
AAD+//7//v/+//7//v/+//7//v/+//7//v/+//7//v/+//7//v/+//7//v/+//7//v/+
//7//v/+//z//P/8//z//f/+////AAD+//7//v/+//z//P/8//z//v/+//7//v/8//z/
/P/8//3//v///wAA/v/+//7//v/+//7//v/+/wAAAAAAAAAA///+//3//P/+//7//v/+
//7//v/+//7//v/+//7//v8AAAAAAAAAAP7//v/+//7/AAAAAAAAAAAAAAAAAAAAAAAA
AAAAAAAAAAAAAAAAAAD+//7//v/+//7///8AAAEAAAAAAAAAAAD//wAAAQACAAQABgAH
AAgABgAHAAkACQALAAsADAAMAAoADAANAA8AEQARABEAEQAQABEAEgATABAACwAJAAgA
BQADAAEAAQACAAIAAgACAAMAAwACAAIAAwACAAEAAAD+////AAAAAP//////////AQAA
AAAAAQADAAMAAwADAAMAAwADAAQAAgADAAQABQANABcAIAAuAEkAZAB0AIMAnwDCAOoA
EgEmASEBDAHkAKwAbgA0AP7/1f+5/6//tf+5/7T/rv+z/77/x//Q/9f/3v/k/+n/7f/v
//D/8f/0//n/+v/6//r//P/9//7////9//7///////7//v/+/////////wAAAAACAAIA
AgABAAEAAQABAAEA/////wAAAAAAAAEAAQACAAEAAQADAAMAAQAAAAAA//8BAAEAAQAD
AAEAAQACAAIABAAEAAMAAwABAAIAAwADAAIAAwAEAAUABQAFAAYACAAGAAYABgAEAAUA
BgAHAAgABwAIAAgABwAIAAkACQAKAAkACQAKAAsADQANAAwADAANAA4ADwAQABEAEAAP
ABAAEgASABMAEwASABIAFQAVABMAFQAVABYAFwAYABoAGwAZABkAGgAcAB4AHgAfAB8A
HwAiACMAJAAkACUAJQAmACcAKAArACwAKgAsADAAMAAwADEAMQAyADUANgA3ADgANwA3
ADgAOQA6ADoAOwA8AD0APAA8AD4APgA7ADkANwA4ADkAOAA5ADgAOAA5ADkANwA1ADUA
NQAzADAALwAvADAALAAqACgAKAAnACUAJAAhAB4AHAAbABoAFwAXABgAFQATABIAEQAQ
AA4ADAALAAsACgAKAAoABgAGAAYABgAFAAYABwAIAAYABgAGAAUABgAGAAYABQAFAAUA
BgAGAAQABQAFAAQABgAGAAYABgAEAAUABgAHAAgACQAKAAwADAAMAAwADAAMAAwADAAL
AAsADAAMAA0ACwALAAwADQAOAA4ADQANAA4ADgAOAA4ADQAOAA0ADAAOAA0ADQAOAA4A
DgAPAA8ADQAMAAwADAAOAAwADAAMAAwADAAMAAsACgALAAwADAAKAAoACgAKAAsACwAK
AAgACAAIAAgACQAJAAkACQAJAAoACAAIAAkACQAJAAgABwAJAAoACgAKAAkACQAJAAkA
CgAKAAgACAAKAAkACQAIAAgACAAIAAgACAAIAAgACAAIAAgACAAIAAYABgAGAAYACAAI
AAgACAAGAAYABgAGAAYABgAGAAYACAAIAAgACAAGAAYABgAGAAcACAAJAAoACAAIAAgA
CAAIAAgACAAIAAoACgAKAAoACAAIAAgACAAKAAoACgAKAAgACAAIAAgACAAIAAgACAAG
AAYABgAGAAYABgAGAAYACAAIAAgACAAGAAYABgAGAAgACAAIAAgABgAGAAYABgAEAAQA
BAAEAAYABgAGAAYABAAEAAQABAAGAAYABgAGAAYABgAGAAYABAAEAAQABAAFAAYABwAI
AAYABgAGAAYABgAGAAYABgAGAAYABgAGAAYABgAGAAYABgAGAAYABgAEAAQAAwADAAUA
BQAGAAYABgAGAAcACAAHAAgACQAKAAwADAAMAA0ADQANAA0ADQAQABAAEAASABMAFQAX
ABcAFwAXABMAEwATABMAEQANAAoACgAJAAcABQAFAAQABAAGAAYABwAHAAQABAADAAIA
AwACAAIAAwACAAIAAQABAAMAAwADAAIAAgADAAMAAwABAAEAAQABAAUABgAEAAUACAAJ
AAsADwAYACgAQwBcAGwAfQCbAL4A6AAWATABLQEYAfQAvAB6ADgAAADV/7n/r/+5/73/
tv+y/73/yP/N/9T/2f/g/+T/6//v/+//8v/3//j/+//8//z//P//////////////AAAB
AAEAAAAAAAAAAQABAAEAAgACAAAAAAAAAP//AAABAAIAAwABAAEAAgACAAEAAQAAAAAA
AQABAAMAAwADAAIAAgABAAMAAwADAAUABAADAAMAAgADAAQABAAFAAMABAAFAAUABQAF
AAUABQAGAAcACQAMAAoACgAKAAgACgAKAAoACgAKAAwADQANAA0ADQAMAAwADwAPABAA
EQAPAA8ADgAOAA8AEAARABIAEgASABIAFAAUABQAFQAVABYAFgAZABkAFwAZABkAGgAc
ABwAHQAdAB8AHwAgACIAIgAiACMAIwAjACYAJwAoACoAKwArACwALgAuADAAMAAuADAA
NAA0ADQANQA1ADYAOQA6ADsAPAA8ADsAOwA7ADwAPAA9AD4APgA+AD8AQgBCAD8APQA7
ADwAPQA8AD0APAA8AD0APQA7ADkAOQA5ADsAOAA3ADcANAAwAC4ALAAtAC0ALAAsACkA
JgAkACMAIgAfAB8AIAAcABsAGwAbABoAGAAWABUAFAAUABUAFgASABIAEgASABAAEAAQ
ABAAEAAQABAADwAQABAAEAAPABEAEQASABIAEQARABAADgAQABAAEAAQABIAEwAUABUA
EwATABMAFAAWABYAFgAWABYAFgAWABUAFgAWABUAFQAWABcAGQAbABsAGgAYABcAFwAY
ABkAGgAZABoAGQAYABoAGQAZABoAGgAaABsAGwAZABgAGAAYABgAFgAWABYAFQAWABcA
FwAXABcAFwAWABgAGAAYABgAFwAXABYAFAAWABYAFgAXABgAFwAWABUAFgAUABQAFQAW
ABcAFwAXABUAFgAWABYAFwAXABcAFwAZABgAFQAUABYAFwAZABoAGAAYABgAGAAWABYA
FgAWABgAGAAYABgAFgAWABYAFgAWABYAFgAWABYAFgAWABYAFgAWABYAFgAYABgAGAAY
ABYAFgAWABYAFgAWABYAFgAWABYAFgAWABYAFgAWABYAGAAYABgAGAAYABgAGAAYABgA
GAAYABgAGAAYABgAGAAWABYAFgAWABcAGAAZABoAGQAYABcAFgAYABgAGAAYABYAFgAW
ABYAFAAUABQAFAAVABYAFwAYABYAFgAWABYAFgAWABYAFgAWABYAFgAWABQAFAAUABQA
FgAWABYAFgAYABgAGAAYABYAFgAWABYAFgAWABYAFgAWABYAFgAWABgAGAAYABgAFgAW
ABYAFgAWABYAFgAWABYAFgAVABUAFQAVABYAFgAWABYAFwAYABcAGAAZABoAHQAeAB8A
IQAiACEAIAAfACIAIgAiACQAJQAnACkAKQAnACcAIwAjACUAJQAjAB8AHgAeAB0AGwAX
ABcAFgAWABgAGAAZABkAGAAYABcAFgAXABYAFgAXABYAFgAVABUAFQAVABUAFAAWABcA
FwAXABUAFQAVABUAFwAWABgAGwAaABsAHQAhACYAMgBLAGgAfACLAKUAxADoABIBNAE7
ASoBCgHYAJoAXAAgAPP/0//D/8f/0f/M/8b/zf/Y/+H/6P/t//L/9v/7////AQAEAAcA
CgANAA4ADgAOAA8ADwAPAA8ADwAQABEAEQAQABAAEAARABMAEwAUABQAFAAUABQAEwAT
ABMAEwATABEAEQASABIAEwATABIAEgATABMAFQAVABMAEgASABEAEwATABMAFQAVABUA
FgAWABYAFgAVABUAFwAYABkAGQAXABcAFwAXABkAGQAaABwAGgAaABoAGAAZABoAGwAc
ABwAHgAfAB8AHQAdABwAHAAfAB8AIAAhACEAIQAgACAAIgAiACIAIgAkACQAJAAmACQA
JAAlACUAJgAmACkAKQAnACkAKQAqACwALAAtAC0ALwAvADAAMgAyADIAMwAzADMANgA3
ADgAOgA7ADsAPAA8ADwAPgA+AD4AQABEAEQARABFAEUARgBHAEgASQBKAEsASwBMAE0A
TQBMAEwATABQAFAAUQBUAFMATwBMAEkASgBLAEoASwBKAEoASwBLAEsASQBJAEkASwBI
AEcARwBGAEIAQAA+AD4APQA7ADoAOgA4ADcANwA1ADEAMAAwADAALwAvAC8ALAAqACgA
JwAmACYAJwAoACYAJgAmACYAJAAkACQAJAAkACQAJAAjACIAIgAiACEAIQAhACIAIgAg
ACEAIQAgACIAIgAiACIAJAAlACYAJwAmACUAJAAkACYAJgAmACYAJQAmACcAJwAoACgA
JwAnACkAKQAqACsAKgAqACkAKQAqACoAKgAqACgAKgAqACoAKgApACkAKgAqACoAKwAr
ACkAKAAoACgAKgAoACgAKAAoACgAKAAnACcAJwAnACYAKAAoACgAKAAoACcAJQAiACQA
JAAkACUAJQAlACUAJQAlACIAIQAhACQAJQAlACUAJAAkACMAIgAjACMAIwAjACUAJAAh
ACAAIAAfACEAIgAgACAAIAAgAB4AHgAeAB4AIAAgACAAIAAgACAAIAAgAB4AHgAeAB4A
IAAgACAAIAAfAB4AHQAcAB0AHgAfACAAHgAeAB4AHgAeAB4AHgAeAB4AHgAeAB4AHAAc
ABwAHAAeAB4AHgAeAB8AIAAhACIAIAAgACAAIAAiACIAIgAiACEAIAAfAB4AHwAgACEA
IgAgACAAIAAgACAAIAAgACAAIAAgACAAIAAiACIAIgAiACIAIgAiACIAIAAgACAAIAAg
ACAAIAAgACIAIgAiACIAIAAgACAAIAAiACIAIgAiACAAIAAgACAAIAAgACAAIAAiACIA
IgAiACEAIAAfAB4AHgAeAB4AHgAeAB4AHgAeAB4AHgAeAB4AHgAeAB0AHQAbABsAHAAc
ABoAGgAbABwAHQAeAB8AIAAeAB4AHgAfACMAIwAjACMAJAAkACQAJgAmACcAKAAnACUA
JQAhACEAIQAhAB8AGwAaABoAGQAXABUAFQAUABQAEgASABMAEwASABIAEQAQAA0ADAAM
AA0ADgAOAA0ADQANAA0ADQAMAAoACwALAAsACwALAAsACwAJAAYACAAJAAwADQARABkA
HgAuAEcAYgByAIMAoQDIAO4AEgEgARcB/ADQAJYAWgAcAOj/xf+t/6f/sf+z/6z/rP+3
/8D/x//O/9P/2v/c/93/4f/l/+j/6f/s/+//8P/w//D/7//v/+//7//x//L/8//z//D/
8P/w//H/7//v//D/8P/w//D/8P/v/+3/7f/t/+3/6//r/+z/7P/p/+n/6P/o/+n/6f/r
/+v/6//q/+r/6f/n/+f/5//p/+v/6//s/+z/6//q/+j/5//n/+j/6f/p/+j/6f/q/+v/
6v/p/+n/6v/s/+z/7P/q/+z/7P/s/+z/7f/u/+7/7f/u/+//7//w//H/8f/y//P/8f/x
//D/8P/y//L/8v/y//b/9v/2//j/9v/2//f/9//2//b/+f/5//v//f/9//7//f/8//z/
+//8//3///8CAAIAAgADAAMAAwAGAAcACAAKAAsACwAMAAwADAAOAA4ADAAOABIAEgAU
ABUAFQAWABUAFgAXABgAGQAZABoAGwAbABoAGgAaABwAHAAdACAAIAAdABsAGQAbABsA
GQAZABoAGgAbABsAGwAZABkAGQAZABYAFQAVABQAEAAOAAwACgAJAAcABgAGAAQAAwAD
AAEA/f/8//z/+v/5//n/+f/4//b/9P/z//H/8P/w//D/7v/u/+7/7v/s/+z/7P/s/+r/
6v/q/+n/6v/q/+r/6f/p/+n/6v/q/+z/7f/t/+z/6v/q/+r/6v/s/+3/7v/v/+//7//v
//D/8P/w//D/8P/v//D/8f/x//D/8P/v/+//8P/x//P/9f/1//T/8v/x//L/8v/y//L/
8v/0//T/9P/y//H/8f/y//D/8P/x//H/8//y//L/8v/y//D/8P/w/+//8P/x//H/8f/x
//H/8P/w//D/8P/w/+//7//u/+z/7P/s/+z/7f/x//H/8f/x//P/8P/v/+//8P/x//H/
8f/v//D/8P/w/+3/7f/t/+3/8P/w/+7/7v/y//H/7//w//D/8P/w//D/8v/y//L/8v/y
//L/8v/y//L/8v/y//L/8P/w//D/8P/y//L/8v/y//L/8v/y//L/8v/y//L/8v/y//L/
8v/y//L/8v/y//L/9P/0//T/9P/0//T/9P/0//T/9P/0//T/9v/2//b/9v/0//T/9P/0
//b/9v/2//b/9P/0//T/9P/0//T/9P/0//b/9v/2//b/9f/0//P/8v/z//T/9f/2//j/
+P/4//j/9v/2//b/9v/2//b/9v/2//b/9v/2//b/+P/4//j/+P/2//b/9v/2//j/+P/4
//j/+P/4//j/9//3//f/9//4//j/+P/4//n/+v/7//z//f8AAAAAAAAAAAEAAwADAAMA
AwAEAAQABAAGAAcACQALAAsACwALAAcABwAHAAcABQABAAAAAAD///v/+f/5//j/+v/6
//r/+//7//r/+v/5//j/9//2//b/9//4//j/9//5//n/+f/5//j/+P/5//n/+f/5//n/
+f/5//n/+P/6//3/AAADAAcADQAaADAATQBmAHQAhwCnANIA/AAaAR4BEQHwAL4AhgBK
AAwA3P+9/6v/qf+t/63/pv+k/7H/vv/D/8r/0f/W/9j/3f/h/+X/6P/t//D/8f/y//L/
8v/x//H/8f/x//P/9P/1//X/8v/y//L/8//z//P/9P/0//T/9P/0//P/8f/x//H/8f/y
//P/9f/2//T/8//x//D/8//z//X/9f/z//L/8v/x//P/8//z//X/9f/1//b/9v/2//b/
9f/1//X/9v/3//f/9f/1//X/9f/1//X/9v/4//j/+P/4//b/9v/2//b/9v/4//r/+//7
//n/+f/4//j/+//7//z//f/9//3//P/8//z//P/8//z//v/+//7/AAAAAAAAAQABAAAA
AAADAAMAAQADAAMABAACAAIAAwADAAQABQAHAAoACgAKAAsACwALAA4ADwAQABIAEwAT
ABQAFAAUABYAFgAWABgAHAAcABoAGwAbABwAHQAeAB8AIAAjACMAJAAlACUAJAAkACQA
JAAkACUAKAAmACMAIQAfACAAIQAgACEAIAAgACEAIQAfAB0AHQAdAB8AHAAbABsAGgAW
ABQAEgAQAA8ADQAMAAoACAAHAAcAAwD///7//v/+//3//f/9//r/+P/2//X/9f/0//T/
9P/y//L/8v/y/+7/7v/u/+7/8P/w//D/7//s/+z/7P/r/+3/7f/u/+7/7v/v/+//7v/u
/+7/7v/u//D/8f/y//P/8f/x//H/8v/y//L/8v/y//H/8v/z//P/8v/y//H/8f/z//P/
9P/1//X/9P/y//H/8f/y//P/9P/y//T/9P/0//P/8f/w//D/8P/w//H/8f/v/+7/7v/u
/+7/7P/s/+z/6//s/+3/7f/r/+v/6//q/+r/6v/q/+r/6f/p/+j/5v/m/+b/5v/n/+f/
5//n/+f/5//k/+P/4//k/+X/5f/l/+P/5P/k/+T/5f/l/+X/5f/m/+b/5P/k/+L/4f/j
/+L/5P/k/+T/5P/i/+L/4v/i/+D/4P/g/+D/4P/g/+D/4P/e/97/3v/e/97/3v/e/97/
3P/c/9z/3P/c/9z/3P/c/9z/3P/c/9z/2v/a/9r/2v/c/9z/3P/c/9v/2v/Z/9j/1v/W
/9b/1v/Y/9j/2P/Y/9b/1v/W/9b/1v/W/9b/1v/W/9b/1v/W/9T/1P/U/9T/1v/W/9b/
1v/W/9b/1v/W/9T/1P/U/9T/1P/U/9T/1P/S/9L/0v/S/9L/0v/S/9L/0P/Q/9D/0P/S
/9L/0v/S/9D/0P/Q/9D/zv/O/87/zv/Q/9D/0P/Q/8//zv/N/8z/zv/O/87/zv/M/8z/
zP/M/8z/zP/M/8z/zv/O/83/zf/M/8v/y//K/8v/zP/O/9D/z//Q/9H/0v/S/9L/0v/T
/9X/1f/V/9X/1v/W/9b/2P/Z/9v/3f/d/93/3f/Z/9n/1//X/9X/0f/S/9L/0f/P/8v/
y//K/8r/yP/I/8n/yf/I/8j/x//G/8X/xP/E/8X/xP/E/8P/w//B/8H/wf/A/8D/wf/B
/8H/wf/B/8H/wf/B/8D/wv/D/8T/xf/N/9H/2P/s/wcAHgAwAEcAZwCOALgA3ADmANkA
vACQAFQAFADY/6T/f/9r/2v/cf9t/2j/av91/4D/if+S/5X/mP+c/6H/pf+n/6z/r/+0
/7X/tv+2/7b/t/+3/7f/t/+5/7r/u/+7/7z/vP+8/73/u/+7/7z/vP+6/7r/uv+5/7f/
t/+3/7f/tf+1/7b/tv+z/7P/sv+y/7X/tf+3/7f/t/+2/7b/tf+1/7X/tf+3/7n/uf+6
/7r/uP+4/7f/t/+5/7r/u/+7/7n/uf+5/7n/uf+5/7r/vP++/77/vv+8/7z/vP+8/7z/
vP++/7//v/+//7//vv++/7//v//A/8H/wv/D/8P/xP/C/8L/wv/C/8b/xv/G/8j/xv/G
/8f/x//I/8j/y//L/8v/zf/N/87/zP/M/83/zf/P/8//0P/S/9L/0v/T/9P/0//W/9f/
2P/c/93/3f/e/9z/3P/e/97/3v/g/+T/5P/k/+X/5f/m/+X/5v/n/+j/6f/p/+r/6//r
/+r/6v/q/+r/6v/r/+7/7v/r/+n/5//p/+n/5//n/+f/5v/m/+X/4//h/+H/4f/j/+D/
3//f/97/2v/Y/9b/1v/V/9P/0v/Q/87/zf/N/8v/x//G/8b/xP/D/8P/w//A/77/vP+7
/7n/uP+4/7j/t/+4/7n/uv+3/7b/tf+0/7L/sv+y/7H/sv+y/7L/sf+x/7H/sv+y/7D/
sf+x/7D/sP+w/7D/sP+w/7H/sv+z/7H/sf+x/7L/sf+w/6//rv+v/7D/sf+x/67/rv+t
/63/q/+r/6z/rf+s/6z/q/+r/6n/qP+n/6b/pP+m/6b/pv+j/6H/oP+g/5//nv+e/53/
nP+a/5n/mP+X/5T/k/+S/5H/kv+T/5P/j/+P/4//jv+O/47/jv+O/47/jf+L/4j/iP+I
/4j/if+J/4n/if+J/4n/hv+F/4X/hP+F/4X/hf+D/4T/hP+E/4H/gf+B/4H/gv+C/4D/
gP+A/3//gf+A/37/fv9+/37/fv9+/37/fv98/3z/fP98/3r/ev96/3r/eP94/3j/eP94
/3j/eP94/3b/dv92/3b/df90/3P/cv9y/3L/cv9y/3H/cP9v/27/bv9u/27/bv9s/2z/
bP9s/2r/av9q/2r/av9q/2r/av9p/2j/Z/9m/2b/Zv9m/2b/Zv9m/2b/Zv9l/2T/Y/9i
/2L/Yv9i/2L/YP9g/2D/YP9i/2L/Yv9i/2D/YP9g/2D/X/9e/13/XP9e/17/Xv9e/1z/
XP9c/1z/XP9c/1z/XP9a/1r/Wv9a/1r/Wv9a/1r/WP9Y/1j/WP9W/1b/Vv9W/1b/Vv9W
/1b/WP9Y/1j/WP9W/1b/Vv9W/1b/Vv9W/1b/Vf9U/1P/Uv9U/1T/VP9U/1T/VP9U/1T/
VP9U/w==
         </WaveFormData>
      </LeadData>
      <LeadData>
         <LeadByteCountTotal>10000</LeadByteCountTotal>
         <LeadTimeOffset>0</LeadTimeOffset>
         <LeadSampleCountTotal>5000</LeadSampleCountTotal>
         <LeadAmplitudeUnitsPerBit>4.88</LeadAmplitudeUnitsPerBit>
         <LeadAmplitudeUnits>��V</LeadAmplitudeUnits>
         <LeadHighLimit>2147483647</LeadHighLimit>
         <LeadLowLimit>268435456</LeadLowLimit>
         <LeadID>V5</LeadID>
         <LeadOffsetFirstSample>0</LeadOffsetFirstSample>
         <FirstSampleBaseline>0</FirstSampleBaseline>
         <LeadSampleSize>2</LeadSampleSize>
         <LeadOff>FALSE</LeadOff>
         <BaselineSway>FALSE</BaselineSway>
         <ExcessiveACNoise>FALSE</ExcessiveACNoise>
         <MuscleNoise>FALSE</MuscleNoise>
         <LeadDataCRC32>3218180780</LeadDataCRC32>
         <WaveFormData>
AgACAAIAAgABAAAA///+//7//v/+//7//v/+//7//v/9//z/+//6//z//P/8//z/+v/6
//r/+v/8//z//P/8//7//v/+//7//v/+//7//v8AAAAAAAAAAAAAAAAAAAAAAgACAAIA
AgACAAIAAgACAAIAAgACAAIAAgACAAIAAgAAAAAAAAAAAAIAAgACAAIAAgACAAIAAgAA
AAAAAAAAAAAAAAAAAAAA/v/+//7//v/+//7//v/+//z//P/8//z/+v/6//r/+v/7//z/
/f/+//z//P/8//z/+v/6//r/+v/4//j/+P/4//r/+v/6//r/+v/6//r/+v/4//j/+P/4
//r/+v/6//r/+P/4//j/+P/4//j/+P/4//j/+P/4//j/9v/2//b/9v/4//j/+P/4//j/
+P/4//j/9//2//X/9P/1//b/9//4//b/9v/2//b/9P/0//T/9P/2//b/9v/2//T/9P/0
//T/9P/0//T/9P/0//T/9P/0//T/9P/0//T/9P/0//T/9P/y//L/8v/y//T/9P/0//T/
9P/0//T/9P/0//T/9P/0//T/9P/0//T/8v/y//L/8v/0//T/9P/0//L/8v/y//L/8v/y
//L/8v/0//T/9P/0//T/9P/0//T/9P/0//T/9P/y//L/8v/y//T/9P/0//T/9P/0//T/
9P/y//L/8v/y//T/9P/0//T/9P/0//T/9P/0//T/9P/0//T/9P/0//T/8v/y//L/8v/2
//b/9//4//f/9//3//n/+//8//z//f/9//3//f/+//z//v8BAAMAAwACAAIAAAAAAAAA
AAD8//v/+v/5//j/+f/3//f/9v/0//T/9f/1//f/9//1//X/9P/z//D/7//v//D/8P/v
//H/8f/x//H/7//v//H/8f/z//P/8//y//H/7//s/+z/8P/t/+3/7//x//f/BwAhAD4A
VQB0AKEA0QAFATkBWQFZAUMBFwHWAI8AUQAbAPP/1//I/8j/yP+//7v/xP/M/9D/1f/Z
/9v/3P/g/+L/4v/j/+f/6//t/+7/7v/u/+3/7f/s/+z/7f/u/+7/7f/t/+3/7f/u/+7/
7v/u//D/8P/w/+//7//v/+7/7v/v/+7/7v/u/+7/8P/v/+//7//t/+//7//u/+//8v/0
//X/9P/z//L/8v/0//T/8//z//P/8//z//T/9f/1//X/9v/2//b/9f/1//b/9v/1//T/
9v/2//b/9f/0//T/9v/3//X/9f/1//X/9v/3//j/+v/6//r/+v/5//v/+//6//r//P/9
//3//f/9//z//P/9//////8AAAAAAAAAAAMABAAFAAUABAAEAAcABwAJAAoACQAKAAoA
CgANAA4ADwAPAA0ADgAQABEAEwATABQAFQAXABcAGAAaABsAHAAeACAAIQAiACMAIwAi
ACMAJAAlACkAKwArACsALQAtAC0ALwAvAC8ALgAtAC4ALQAuAC4ALQAsACsAKgAsACsA
KQApACkAKAAoACgAJgAkACIAHQAdABsAGwAaABYAFgAVABMAEQAPAA0ADQAKAAcABgAF
AAMAAwABAP////8AAP7//f/6//j/9//2//f/9v/1//T/9f/0//T/8//y//L/9P/x//D/
8P/w/+7/7P/t/+7/7v/u/+//8P/w//D/7//v//H/8f/x//L/8v/z//P/9P/0//P/9P/0
//T/9//3//f/9//2//b/9v/3//X/9v/3//j/+v/4//j/9//1//X/9v/2//n/+f/5//j/
9//3//f/9//3//f/9//2//b/9v/1//X/9f/0//T/9f/1//X/9f/0//b/9v/2//T/9P/0
//T/9P/2//X/8//z//P/8v/y//H/8//z//L/8v/w//D/8P/w//D/8f/x//D/8P/x//L/
8//y//L/8f/w//L/8v/x//H/8//z//P/8v/w//D/8P/w//L/8v/y//L/8f/w/+//7v/w
//D/8P/w//D/8P/w//D/7v/u/+7/7v/w//D/8P/w//D/8P/w//D/8P/w//D/8P/u/+7/
7v/u/+7/7v/u/+7/8P/w//D/8P/u/+7/7v/u/+7/7v/u/+7/7v/u/+7/7v/w//D/8P/w
//D/8P/w//D/7v/u/+7/7v/u/+7/7v/u//D/8P/w//D/7v/u/+7/7v/w//D/8P/w/+7/
7v/u/+7/8P/w//D/8P/u/+7/7v/u//D/8P/w//D/8P/w//D/8P/u/+7/7v/u//D/8P/w
//D/7v/u/+7/7v/w//D/8P/w//D/8P/w//D/8P/w//D/8P/w//D/8P/w//D/8P/w//D/
8P/w//D/8P/y//T/9P/1//T/9f/1//X/+f/5//r/+v/5//n/+f/5//z//P/+/wEAAwAD
AAIAAgD+//7//v/+//r/+f/4//f/9v/1//P/8//y//L/8v/z//X/9f/1//P/8f/x//H/
7//x//H/8v/y//H/8f/x//H/8f/x//H/8//z//P/8//z//D/7//v/+7/8P/u/+//8f/x
//X//f8RAC0ARgBhAIYAtQDpAB8BSwFfAVsBPQEJAcIAfQBDABMA7f/R/8b/yP/I/8H/
v//G/9D/1P/X/93/3//i/+b/6P/o/+n/7f/x//H/8v/y//L/8f/x//D/8P/z//T/9P/z
//P/8//z//T/9v/2//b/+P/4//j/9//3//f/9v/2//f/+P/4//j/+P/2//X/9f/1//f/
+f/5//j/9v/4//n/+f/5//n/+f/6//z//P/7//v/+//7//v//P/9//3//f/+//7//v/9
//3//f/+//7//v8AAAAAAAD///z//P/+//////////////////////8AAAEAAgADAAMA
BQAFAAQABAADAAMAAgABAAQABAAFAAcABQAFAAYABgAEAAQABwAIAAoACwALAAwADAAL
AAwADAAMAA4ADwAQABEAEgATABMAFAAWABkAGwAbABsAHAAdAB0AHQAeACAAIwAkACYA
KAAnACgAKQApACsALQAvADEAMQAzADMAMwAzADMAMwA1ADgAOQA5ADkAOwA5ADkAOAA2
ADYANgA2ADgANwA1ADUAMwAyADIAMgAxADAALwArACoAJwAmACQAIQAgAB4AGwAaABkA
GAAZABQAEQAQAA8ADQANAAsACQAIAAgABQADAAMAAgACAAIA///+//3//P/8//z//f/9
//v//P////3/+v/6//r/+P/4//n/+v/6//v/+//7//r/+v/5//n/+//9//3//v/+////
//8AAAAA//8AAAAAAAADAAMAAwADAAIAAgACAAMAAQACAAMABAAGAAQABAADAAMAAwAE
AAQABwAHAAcABgAFAAUABQAFAAUABQAFAAQABgAGAAUABQADAAIAAgADAAUABQAFAAQA
AgACAAIAAAACAAIAAgACAAQAAwABAAEAAAAAAAEAAQADAAMAAgACAP///v/9//z//v//
/////v//////////////AAAAAAAAAAAAAP////8BAP///f/+/wAAAAAAAAAAAAAAAAAA
AAAAAAAAAAAAAAAAAAAAAAAAAAAAAAAAAAAAAAAAAAAAAAIAAgACAAIAAgACAAIAAgAC
AAIAAgACAAEAAAD///7/AAAAAAAAAAACAAIAAgACAAEAAAD///7/AAAAAAAAAAD+//7/
/v/+////AAABAAIAAAAAAAAAAAAAAAAAAAAAAAAAAAAAAAAA/v/+//7//v8AAAAAAAAA
AAAAAAAAAAAA/v/+//7//v8AAAAAAAAAAAAAAAAAAAAAAAAAAAAAAAAAAAAAAAAAAAAA
AAAAAAAAAAAAAAAAAAD+//7//v/+/wAAAAAAAAAA/v/+//7//v/8//7//v///wEAAwAE
AAUABgAFAAUABAAHAAcABwAHAAYABgAIAAsADwAPAA4ADgAOAA4ADgAOAAkABwAFAAMA
AgABAP/////+//7//v////////////3//////////f/7//v//P/8//v/+//7//v/+//7
//v//f/9//3//f/9//7//f/9//7//P/6//n/9f/5////BwAVAC8ATgBnAIYAsQDjABsB
TQFrAW8BXQEtAeYAnQBfAC0AAwDj/9T/0v/Q/8v/x//I/87/1P/b/9//4//o/+z/7v/u
/+//8f/x//T/9v/3//j/+f/5//j/+P/5//r/+v/5//n/+f/5//r/+P/4//j/+v/8//z/
+//7//v/+v/6//v/+//6//n/+P/5//n/+v/7//v//f/9//z/+v/8//3//f/9//3//f/+
//z//P/7//v//f/9//3//v/+//3//P/8//3//v/+//////8AAAAAAAD+//7//v/9//7/
/v8AAAEA//////////8BAAEAAQACAAEAAgADAAMAAwADAAIAAgAEAAUABQAFAAQABAAF
AAcABwAHAAgACAAIAAgACwAMAAsACwAKAAoADAANABAAEgAPABAAEAAQABMAFAAVABUA
FQAWABgAGQAZABkAGgAbABwAHQAfACIAIQAiACQAJgApACoAKwArACwALQAuAC8ALwAx
ADEAMQAyADMANAA3ADcANwA2ADUANwA1ADUANAA1ADYANwA4ADcANQAyADEAMQAwADAA
MAAuACwAKgAlACYAIwAiACAAHAAcABsAGQAVABMAEQARABAADQAMAAsABwAHAAUAAwAC
AAIA///9//3//P/8//z/+f/4//f/9v/2//b/9//3//b/9v/4//X/9v/2//b/9P/y//P/
9P/0//P/8//z//L/9P/z//P/9f/2//X/9f/0//T/9f/3//j/9//4//j/+P/5//n/+f/5
//r/+v/6//v/+v/6//r/+v/8//r/+v/5//v/+//8//z/+//7//v/+v/6//v//P/9//v/
+//7//r//P/8//v/+//7//r/+v/7//r/+f/4//b/9//4//n/+P/5//j/9//2//j/9//1
//X/9P/0//X/9f/1//X/9P/0//b/9v/2//b/9P/1//X/9P/1//X/9f/1//X/9v/2//b/
9P/0//P/8//3//X/9f/0//L/8v/y//L/9P/0//T/9P/0//T/9P/0//L/8v/y//L/9P/0
//T/9P/y//L/8v/y//L/8v/y//L/9P/0//T/9P/y//L/8v/y//T/9P/0//T/9P/0//T/
9P/y//L/8v/y//T/9P/0//T/8//y//H/8P/y//L/8v/y//L/8v/y//L/8v/y//L/8v/w
//D/8P/w//D/8P/w//D/8v/y//L/8v/w//D/8P/w//L/8v/y//L/8v/y//L/8v/x//D/
7//u//D/8P/w//D/8P/w//D/8P/w//D/8P/w//L/8v/y//L/8P/w//D/8P/y//L/8v/y
//D/8P/w//D/8P/w//D/8P/w//D/8P/w//D/8P/w//D/8v/y//L/8v/x//D/7//u/+7/
7v/u/+7/8P/w//D/8v/y//P/9P/1//f/9//5//n/+f/4//j/9//4//n/+//8//z///8B
AAEAAAAAAP7//v8AAAAA/P/7//n/9//1//P/8//z//L/8v/y//P/8//z//H/7//v/+//
7//t/+3/7f/u/+7/7f/t/+3/7f/t/+3/7f/v/+//7//t/+3/7P/r/+//7v/s/+z/6//p
/+f/6f/x/wEAGwA2AE8AbgCXAMcA/QAzAVcBXwFRASsB6gChAFsAIwD3/9X/xv/G/8b/
vf+7/8D/xP/I/8v/z//V/9j/3v/g/97/3//j/+X/5//o/+j/6P/r/+v/6v/q/+v/7P/s
/+v/6//r/+v/7P/q/+r/6v/s/+r/6v/p/+n/6v/q/+v/7f/s/+z/7P/s/+7/7f/t/+3/
7f/v/+//7v/s/+7/7//v/+//7//v//D/8P/w/+//7//x//H/8f/y//H/8f/x//L/8v/y
//H/8f/1//b/9v/2//T/9P/0//P/8v/y//T/9f/1//X/9f/1//X/9f/1//b/+f/6//v/
+//6//n/9//2//f/+f/6//v/+v/6//v//f/7//v//P/8//7//v8BAAIAAQABAAAAAAAD
AAMABQAGAAQABgAHAAgABwAIAAkACQAKAAwADwARABEAEQASABMAFQAVABYAGAAXABgA
GgAcAB0AHgAfAB8AIgAjACQAJQAmACcAJgAlACYAJwAoACsALAAtAC0ALQArACkAKQAo
ACoAKgAqACoAKgApACcAJwAlACQAJAAkACMAIgAhAB0AHAAZABgAFgAWABYAFQATABAA
DQAKAAkACAAFAAQAAwD//////f/7//r/+v/3//X/9//2//b/9v/z//L/8f/w//H/8P/w
/+//7f/u//H/7//w//D/8P/u/+7/7//w//D/7f/t/+3/7P/t/+3/7v/x//H/8f/y//L/
8f/x//L/8v/1//b/9v/2//T/8//y//H/8f/y//P/9f/1//b/9//4//b/9P/0//P/9P/1
//f/+P/4//f/9v/0//X/9f/1//X/9f/1//X/9P/0//T/8//z//P/8v/y//P/8//z//P/
8v/y//L/8v/w//L/8v/y//L/8v/x/+//7//w//D/8f/x//H/8f/w//D/8P/w//D/8P/w
//H/8f/w/+//7//v/+//8f/y//L/8v/x//D/7v/t/+//7//x//L/8P/w//D/8P/u/+7/
7v/u//D/8P/w//D/7v/u/+7/7v/w//D/8P/w//D/8P/w//D/7v/u/+7/7v/u/+7/7v/u
/+7/7v/u/+7/8P/w//D/8P/u/+7/7v/u/+7/7v/u/+7/8P/w//D/8P/w//D/8P/w/+7/
7v/u/+7/7v/u/+7/7v/u/+7/7v/u/+//8P/x//L/7//u/+3/7P/t/+7/7//w/+7/7v/u
/+7/7v/u/+7/7v/w//D/8P/w/+//7v/t/+z/7v/u/+7/7v/u/+7/7v/u/+7/7v/u/+7/
7v/u/+7/7v/w//D/8P/w/+//7v/t/+z/7P/s/+z/7P/s/+z/7P/s/+3/7v/v//D/7v/u
/+7/7v/u/+7/7v/u/+z/7P/s/+z/7v/u/+7/7v/u/+7/7v/w/+7/7//w//H/8//z//X/
9f/0//T/9f/1//f/9//4//j/+v/9///////+//7//P/8//7//v/6//n/+P/3//b/9f/x
//H/8P/w//L/8//z//P/8f/v/+//7//v/+3/7f/t/+7/7v/t/+3/7f/t/+3/7f/v//H/
8f/x/+//7//u/+3/7//u/+7/8P/v/+v/6f/p/+3/+f8RAC4ASQBkAIsAuQDpAB8BSQFb
AVEBLwH4AK8AawAxAAUA3//G/8T/yv/D/7v/wP/I/8r/z//T/9X/2P/c/97/4P/j/+X/
5//p/+r/6v/q/+v/6//q/+r/6//s/+z/6//r/+v/6//s/+7/7v/u//D/7v/u/+3/7f/t
/+z/7P/t/+7/7v/u/+7/7P/r/+v/6//s/+//8P/w/+z/7v/v/+//7//v/+//8P/w//D/
7//v//H/8f/x//L/8//z//P/9P/y//L/8f/x//H/8v/y//L/8v/y//L/8f/y//L/9P/1
//X/9f/1//X/9f/1//X/9v/1//b/9//3//f/9//2//b/+P/5//n/+f/8//z//f////7/
/f/9//z//v/+/wEAAgABAAEAAAAAAAEAAQADAAQABAAGAAcACAAHAAgACQAJAAsADAAO
AA8AEQARABIAEwATABMAFAAWABcAGAAaABwAGwAcAB0AHQAgACEAIgAjACMAJQAlACUA
JwAnACcAKQAqACsAKwArACkAJwAnACYAKAAoACgAKAAoACcAJQAlACMAIgAiACIAIwAi
ACEAHQAcABkAGAAWABQAFAATABEADwANAAsACwAIAAUABAADAAEAAQD///3//P/8//n/
9//3//b/9v/2//X/9P/z//L/8f/w//D/7//v//D/8//x//D/8P/w/+7/8P/x//L/8v/v
/+//7//u/+7/7f/t/+//8f/x//L/8v/x//H/8v/y//P/9P/0//T/9f/1//X/9f/0//T/
9P/1//X/9v/3//j/+P/2//b/9f/1//X/9v/2//f/9//3//b/9f/1//X/9f/1//X/9f/0
//T/9P/z//P/8//y//L/8//z//P/8//y//L/8v/y//D/9P/0//T/9P/y//H/7//v//D/
8P/x//H/8f/x//D/8P/u/+7/7v/u//D/8f/x//D/7//v/+//7//v//D/8P/w//D/8P/v
/+//7//v//H/8v/w//D/8P/w/+7/7v/u/+7/8P/w//D/8P/y//L/8v/y//D/8P/w//D/
8v/y//L/8v/x//D/7//u/+//8P/x//L/8v/y//L/8v/w//D/8P/w//D/8P/w//D/7v/u
/+7/7v/w//D/8P/w//D/8P/w//D/7v/u/+7/7v/w//D/8P/w/+7/7v/u/+7/7v/u/+7/
7v/u/+7/7v/u/+z/7P/s/+z/7v/u/+7/7v/u/+7/7v/u/+7/7v/u/+7/7v/u/+7/7v/s
/+z/7P/s/+7/7v/u/+7/7f/s/+v/6v/r/+z/7f/u/+7/7v/u/+7/7P/s/+z/7P/u/+7/
7v/u/+z/7P/s/+z/7v/u/+7/7v/s/+z/7P/s/+7/7v/u/+7/7v/u/+7/7v/s/+z/7P/s
/+z/7P/s/+7/8P/x//L/8//x//H/8//z//X/9v/4//n/+f/5//r/+v/6//3///////7/
/v/8//z//P/8//j/9//2//X/9P/z//H/8f/w//D/8P/x//H/8f/z//H/8f/x//H/7//v
/+//8v/y//H/8f/x//H/8f/x//H/8//z//P/8//z//L/8f/x//D/8P/w//H/7//z//f/
/f8LACcARgBhAIAArQDhABcBRQFfAV0BRQERAcwAiQBLABcA8f/V/8b/yP/I/8H/wf/I
/87/0v/X/9v/3//i/+L/5P/o/+v/7f/v//P/9P/0//T/8//z//L/8v/1//b/9v/1//P/
8//z//T/9P/0//T/9v/3//j/+P/5//f/9v/2//f/+P/4//j/+P/4//f/9//3//n/+//7
//r/+P/6//v/+//7//v/+//8//3//v/+/////f/9//3//v/9//3//f/+////AAAAAAEA
AAAAAP///v///wAAAQABAAAAAAACAAMAAwADAAMAAwAFAAUABQAGAAUABgAHAAcABwAH
AAYABgAGAAcABwAHAAgACAAJAAsACwALAAwADAAKAAoADQAOABAAEQARABIAEQARABMA
FAAWABgAGQAaABkAGgAbABsAGwAcAB4AHwAjACMAJAAlACUAJQAmACgAKQAqACwALgAx
ADIAMwAzADIAMwA0ADUAOQA7ADsAOwA7ADsAOwA9AD4APwA/AD8APwA9AD0APAA6ADoA
OgA6AD0APQA8AD0AOwA6ADoAOgA5ADgANwAzADIALwAuACwAKAAoACcAJQAjACEAHwAf
ABwAGQAYABcAFQAVABMAEQASABIADwANAAwACgAJAAgACQAIAAcABgAFAAQABAADAAEA
AgAFAAMABAAEAAQAAgACAAMABAAEAAQABQAGAAYABgAFAAUABwAHAAcACAAIAAkACQAK
AAoACQAKAAoACgAJAAkACQAJAAoACgAKAAsACwAMAA0ADgAOAAwADAALAAsACwAMAAwA
DwAPAA8ADgANAA0ADQANAA0ADQANAAwADgAOAA0ADQANAAwADAANAA0ADQANAAwADAAM
AAwACgAKAAoACgAKAAoACQAHAAcABgAGAAcABwAIAAkACQAKAAoACgAKAAoACgALAAsA
CgAJAAkACQAJAAcACAAIAAgACgAKAAkACQALAAkABwAIAAgACAAIAAgACAAIAAgACAAI
AAgACAAIAAgACAAIAAgABgAGAAYABgAIAAgACAAIAAYABgAGAAYABAAEAAQABAAFAAYA
BwAIAAYABgAGAAYACAAIAAgACAAGAAYABgAGAAYABgAGAAYACAAIAAgACAAGAAYABgAG
AAgACAAIAAgABgAGAAYABgAGAAYABgAGAAYABgAGAAYABAAEAAQABAAGAAYABgAGAAYA
BgAGAAYABgAGAAYABgAEAAQABAAEAAQABAAEAAQABgAGAAYABgAEAAQABAAEAAYABgAG
AAYACAAIAAgACAAHAAYABQAEAAYABgAGAAYABgAGAAcACAALAAsACwANAA0ADgAOAA8A
DQANAA0ADgAOABAAEwAVABUAFAAUABIAEgASABIADgANAAwACwAKAAkABwAHAAYABgAG
AAcABwAHAAcABQAFAAMAAwABAAEAAwAEAAQAAwADAAMAAwADAAEAAQADAAMABQAFAAUA
BAABAAEAAAAAAAIAAwABAAEABwARACcARwBkAH8ApADVAAsBQwFtAXsBcQFNAQ8ByACF
AEsAHQD7/+P/2P/Y/9T/y//L/9T/2v/e/+H/5//r/+z/7v/y//b/9//7//3///8AAAAA
AAD//////v/+/wEAAgACAAEA////////AAAAAAAAAAACAAIAAgABAAEAAQAAAAAAAQAE
AAQABAAEAAMAAQAAAP//AQADAAMAAgAAAAIAAwADAAEAAQABAAIABAAEAAMAAwADAAMA
AwAEAAUABQAFAAYABgAGAAUABQAHAAgACAAIAAoACgAKAAkABwAGAAcABwAIAAkACgAL
AAkACQAJAAoACwAMAA0ADQAPAA8ADgAOAAwADQANAA0AEAAQABEAEwATABMAFAAUABQA
FAAXABgAGQAZABgAGAAXABcAGQAaABwAHgAfACAAIQAiACMAIwAjACQAJgAnACkAKQAq
ACsAKwArACwALgAvADAAMgA0ADUANgA3ADcAOAA5ADoAOwA9AD8APwA/AD8APwA/AEEA
QgBDAEMAQwBBAD8APwA+AD4APgA+AD4APgA9ADsAOwA5ADgAOAA4ADcANgA1ADEALgAr
ACoAKAAkACQAIwAhAB0AGwAZABkAFAARABAADwAPAA8ADQALAAgACAAFAAMAAwACAAIA
AgABAAAA///+//3//P/8//v//f/+/wEA///9//z/+//4//r/+//8//z//P/9//7//v/8
//v/+//9/wEAAQACAAIAAQABAAIAAgABAAIAAgACAAMAAwADAAMABAAEAAQABQAFAAYA
BwAIAAYABAAEAAMAAwADAAQABAAFAAUABQAEAAEAAQABAAEAAwADAAMAAgACAAIAAQAB
AAEAAAAAAAEAAQABAAEAAAAAAAAAAAD+/wAAAAAAAAAAAAD///3//f/8//z//f/9////
///+//7//v/+//7//v/8//3//f/8//3//f/9//3/+//8//z//P/+//7//f/9//v/+f/7
//r//P/8//z//P/6//r/+v/6//r/+v/6//r//P/8//z//P/8//z//P/8//z//P/8//z/
+v/6//r/+v/8//z//P/8//z//P/8//z/+v/6//r/+v/8//z//P/8//r/+v/6//r/+P/4
//j/+P/6//r/+v/6//j/+P/4//j/+P/4//j/+P/4//j/+P/4//j/+P/4//j/+v/6//r/
+v/4//j/+P/4//j/+P/4//j/+P/4//j/+P/4//j/+P/4//r/+v/6//r/+f/4//f/9v/3
//j/+f/6//j/+P/4//j/9v/2//b/9v/4//j/+P/4//b/9v/2//b/+P/4//j/+P/4//j/
+P/4//b/9v/2//b/+P/4//j/+P/2//b/9v/2//f/+P/5//z/+v/7//z//f/9//3/////
/wAAAAABAAEAAQABAAIAAgAEAAcACQAJAAgACAAGAAYABgAGAAIAAQACAAEAAAD///v/
+//6//r/+v/7//v/+//7//n/+f/5//n/9//3//f/+P/4//f/9//3//f/9//3//f/+f/5
//n/+//7//r/+f/5//j/+P/4//X/8//3//v/AwAVADEATgBpAIwAvQDvACUBUwFrAWUB
SQEXAdAAiQBNABsA8//X/9D/0P/K/8P/xf/M/9L/2P/d/9//4f/k/+b/6v/q/+3/8f/1
//b/9v/1//T/9f/1//T/9P/3//j/+P/3//f/9//3//j/+P/4//j/+v/4//j/9//3//n/
+P/4//n/+v/6//r/+v/4//f/9//3//j/+//8//z/+v/8//3//f/7//v/+//8//3//v/+
////////////AAD///////8AAAAAAAD/////AQACAAIAAgAEAAQABAADAAAAAAACAAMA
AwADAAMAAwAFAAUABQAGAAYABgAGAAUABgAHAAcACAAGAAcABwAHAAoACgALAA0ACwAL
AAwADAAMAAwADwAQABEAEQAQABAAEQARABMAFAAUABYAFwAYABcAGAAZABkAGQAaABwA
HQAhACEAIgAjACUAJQAmACgAJwAoACoALAAtAC4ALwAvADIAMwA0ADUANwA5ADkAOQA5
ADkAOQA7ADwAPQA9AD0APwA9AD0APAA6ADoAOgA6ADwAOwA5ADkANwA2ADYANgA1ADQA
MwAvAC4AKwAqACgAJgAmACUAIwAjACEAHwAfABoAFwAWABUAFQAVABMAEQAQABAADQAL
AAkACAAIAAgACAAIAAgACAAFAAQABAADAAMABAAHAAUABAAEAAQAAgACAAMABAAEAAUA
BQAFAAQABgAFAAUABwAHAAcACAAIAAkACQAKAAoACgAKAAkACAALAAsACwALAAwADAAM
AA0ACwAMAA0ADgAQAA4ADgANAA0ADQAOAA4ADwAPAA8ADgANAA0ADQANAA0ADQANAAwA
DQAOAA4ADwANAAwADAANAA8ADwAPAA4ADAAMAAwACgAMAAwADAAMAAwACwAJAAkACgAK
AAsACwANAA0ADAAMAAoACgAKAAoACgALAAsACgALAAsACwALAAkACgAKAAoADAAMAAsA
CwAJAAsACwAKAAwADAAMAAwACgAKAAoACgAKAAoACgAKAAoACgAKAAoACAAIAAgACAAK
AAoACgAKAAoACgAKAAoACgAKAAoACgAMAAwADAAMAAwADAAMAAwACgAKAAoACgAMAAwA
DAAMAAwADAAMAAwADAAMAAwADAAKAAoACgAKAAwADAAMAAwADAAMAAwADAALAAoACQAI
AAkACgALAAwACgAKAAoACgAMAAwADAAMAAoACgAKAAoACgAKAAoACgAMAAwADAAMAAwA
DAAMAAwADAAMAAwADAAMAAwADAAMAAwADAAMAAwADAAMAAwADAAKAAoACgAKAAwADAAM
AAwADgAOAA4ADgAMAAwADAAMAA4ADgAOAA4ADAAMAAwADAAOAA4ADgAOAA4ADgAOAA4A
DgAOAA==
         </WaveFormData>
      </LeadData>
      <LeadData>
         <LeadByteCountTotal>10000</LeadByteCountTotal>
         <LeadTimeOffset>0</LeadTimeOffset>
         <LeadSampleCountTotal>5000</LeadSampleCountTotal>
         <LeadAmplitudeUnitsPerBit>4.88</LeadAmplitudeUnitsPerBit>
         <LeadAmplitudeUnits>��V</LeadAmplitudeUnits>
         <LeadHighLimit>2147483647</LeadHighLimit>
         <LeadLowLimit>268435456</LeadLowLimit>
         <LeadID>V6</LeadID>
         <LeadOffsetFirstSample>0</LeadOffsetFirstSample>
         <FirstSampleBaseline>0</FirstSampleBaseline>
         <LeadSampleSize>2</LeadSampleSize>
         <LeadOff>FALSE</LeadOff>
         <BaselineSway>FALSE</BaselineSway>
         <ExcessiveACNoise>FALSE</ExcessiveACNoise>
         <MuscleNoise>FALSE</MuscleNoise>
         <LeadDataCRC32>1104523162</LeadDataCRC32>
         <WaveFormData>
BgAGAAYABgADAAIAAQAAAP7//v/+//7/AAAAAAAAAAD///7//f/8//7//v/+//7//P/8
//z//P/+//7//v/+/wAAAAAAAAAA///+//3//P/9//7///8AAP7//v/+//7/AAAAAAAA
AAACAAIAAgACAAAAAAAAAAAAAgACAAIAAgABAAAA///+/wAAAAAAAAAAAgACAAIAAgAB
AAAA///+/wAAAAAAAAAA/v/+//7//v/8//z//P/8//z//P/8//z/+//6//n/+P/5//r/
+//8//v/+v/5//j/+P/4//j/+P/4//j/+P/4//j/+P/4//j/+v/6//r/+v/5//j/9//2
//j/+P/4//j/9v/2//b/9v/2//b/9v/2//j/+P/4//j/9//2//X/9P/2//b/9v/2//b/
9v/2//b/9f/0//P/8v/z//T/9f/2//X/9P/z//L/9P/0//T/9P/1//b/9//4//X/9P/z
//L/8//0//X/9v/0//T/9P/0//T/9P/0//T/9P/0//T/9P/y//L/8v/y//T/9P/0//T/
8v/y//L/8v/y//L/8v/y//L/8v/y//L/8v/y//L/8v/0//T/9P/0//L/8v/y//L/9P/0
//T/9P/0//T/9P/0//L/8v/y//L/9P/0//T/9P/z//L/8f/w//D/8P/w//D/8P/w//D/
8P/w//D/8P/w//L/8v/y//L/8v/y//H/8f/x//H/8f/x//H/8f/w//D/8P/w//D/8P/x
//L/9P/1//P/8//y//L/9P/2//f/+P/4//j/9//3//X/9v/4//v//f/9//3//P/6//r/
+f/5//j/9//2//X/9f/z//P/8f/v//D/8f/x//P/8//x//D/7f/s/+z/7P/q/+r/6v/q
/+z/7P/r/+v/6f/p/+v/6//s/+z/7P/t/+r/6P/l/+T/5v/k/+H/3//d/+H/6//8/xEA
JwBFAGwAlgDGAPcAGAEkAR4BBQHcAK0AfwBbADwAIQAMAAYA///x/+n/6//t/+v/7P/u
/+//7//v/+7/7v/u//L/9f/2//b/9f/1//P/9P/0//T/9f/1//X/9f/y//L/8v/y//L/
8//z//P/9P/1//X/9f/z//P/8//2//T/9P/0//T/9P/0//T/8//x//P/9P/1//b/9v/3
//j/9v/1//T/9f/4//j/+P/4//j/9//3//f/9//4//n/+f/7//v/+f/5//n/+P/3//b/
+P/5//n/+P/4//j/+P/4//b/9v/3//f/+P/5//r/+//6//n/+P/4//j/+P/4//j/+v/6
//r/+f/4//j/+f/4//r/+v/6//j/+P/5//v/+//+//7//f/9//7//v///wAAAgACAAEA
AgAFAAUABQAFAAQABQAGAAYACwALAAsACwAMAAwADgAPABAAEQATABQAFQAWABYAFgAW
ABYAGAAZAB0AHQAdAB0AHQAeAB4AHgAeAB4AHgAfACAAHgAdABwAGwAbABoAGQAbABsA
GwAaABgAGAAYABkAFgAVABMAEAARABAADgANAAsACQAIAAcABwAFAAMAAwACAP7//f/9
//v/+v/4//b/+P/3//b/9f/y//H/8P/v//D/8P/x//H/8P/w//D/7//u/+v/7P/s/+z/
6//r/+r/5//n/+f/6f/r/+z/7P/s/+z/7P/q/+r/6v/q/+v/7P/u/+7/7//v/+3/7f/t
/+3/7//x//L/8v/y//H/8f/y//D/8f/x//L/9P/z//P/8v/v/+//7//w//L/8//0//T/
8v/y//L/8f/x//H/8v/y//L/8v/x//D/7v/t/+3/7f/w//H/8f/x//H/8P/w//D/7//v
/+//7//x//H/8P/v/+3/7f/t/+3/7v/u/+7/7v/u/+z/6v/q/+r/6//r/+v/7P/t/+7/
7v/t/+z/6//q/+z/6//r/+3/7//v/+7/7P/q/+r/6v/q/+v/7P/t/+7/6//q/+n/6P/q
/+r/6v/q/+r/6v/q/+r/6P/o/+j/6P/q/+r/6v/q/+n/6P/n/+b/5//o/+n/6v/o/+j/
6P/o/+b/5v/m/+b/6f/q/+v/7P/r/+r/6f/o/+r/6v/q/+r/6v/q/+r/6v/q/+r/6v/q
/+z/7P/s/+z/6f/o/+f/5v/o/+j/6P/o/+j/6P/o/+j/5v/m/+b/5v/o/+j/6P/o/+f/
5v/l/+T/5v/m/+b/5v/m/+b/5v/m/+j/6P/o/+j/6P/o/+j/6P/m/+b/5v/m/+j/6P/o
/+j/5v/m/+b/5v/o/+j/6P/o/+r/6v/q/+r/6v/q/+r/6f/q/+v/7P/t/+v/6//r/+r/
6v/s/+z/7P/u/+7/7v/v/+3/7v/v/+//8v/y//T/9f/1//T/8//x//L/8//1//j/+//7
//v/+//4//j/+P/3//X/9P/z//L/8//x/+//7//r/+v/7P/t/+//7//v/+3/7P/r/+r/
6v/s/+z/7P/s/+z/7P/s/+v/6//r/+v/7f/v/+//7v/t/+v/6v/o/+f/5v/m/+b/4//h
/9//4f/t/wIAFwAxAFMAfACqANoABQEeASYBHAH7AMwAmwBxAEsAKAALAPz/9v/v/+X/
3//h/+P/4//i/+L/4f/h/+P/5P/i/+T/5v/p/+j/6P/n/+f/5v/m/+X/5P/n/+f/5//n
/+T/5P/k/+T/5v/n/+f/5//n/+f/5v/l/+X/5f/l/+j/6P/o/+j/6P/k/+T/5P/j/+X/
5//o/+n/6f/o/+j/6P/p/+n/6f/r/+7/7v/u/+7/7v/t/+3/7f/v//D/8f/x//H/8f/v
/+//8P/w//D/8P/y//P/8//y//H/8P/v/+7/7//w//L/8//z//P/8//z//X/9f/1//b/
+P/4//j/+P/2//b/9v/1//b/+P/7//z/+v/6//r/+P/4//n/+//7////AAAAAAEAAQAA
AAAAAAABAAIAAgAEAAcABwAHAAcACQALAA0ADgATABMAEwATABIAEgAUABUAFgAXABkA
GgAbABwAHAAcACAAIAAiACMAJQAlACUAJQAjACQAJAAkACgAKAAoACkAKwAoACYAJAAk
ACUAJQAlACcAJwAnACYAIwAiACEAIQAfAB8AHgAcABwAGgAXABUAEgARABEAEQARAA8A
DQANAAgABAADAAMABAAEAAMAAgD///3/+//5//f/9//3//f/9f/0//T/8//0//T/9P/z
//X/8//1//b/9f/z//L/8P/v/+//7//x//L/9P/1//b/9P/0//L/8v/2//b/9//4//j/
+P/5//n/+f/5//n/+f/6//3///8AAP7//f/9//7//v//////AAAAAP/////+//v/+//7
//z//v///wAAAAD+//7//v/9//3//f/+//7/AAAAAP///v/+//3//f/9/wAAAQABAAEA
/v/8//v/+v/7//v/+//7//v/+//6//n/+f/5//n/+f/8//z//P/8//v/+P/1//T/+P/5
//n/+f/5//n/+f/4//r/+v/6//r/+//7//z///////3//P/8//7//v/+//7//v/+//7/
/v/8//z//P/8//z//P/8//z/+v/6//r/+v/6//r/+v/6//r/+v/6//r/+P/4//j/+P/5
//r/+//8//v/+v/5//j/+v/6//r/+v/8//z//P/8//v/+v/5//j/+v/6//r/+v/5//j/
9//2//f/+P/5//r/+P/4//j/+P/2//b/9v/2//j/+P/4//j/9v/2//b/9v/4//j/+P/4
//j/+P/4//j/9//2//X/9P/3//j/+f/6//j/+P/4//j/+v/6//r/+v/4//j/+P/4//b/
9v/2//b/9//4//n/+f/4//f/9v/1//b/9//4//j/9v/4//j/+P/2//b/9v/3//j/+v/8
//3/+//6//v/+//+//7//v/9//////8AAAIABQAFAAUABQAHAAgACQAJAAcABAABAP7/
///9//v/+//7//v//P/9//v/+//7//n/+v/5//j/+P/3//b/9f/0//X/9v/3//f/9//3
//f/+f/3//f/9v/1//n/+P/6//n/9P/y//D/6//p/+3/8f/7/w4AJQA7AFcAfgCqANwA
DQEuATwBOgEdAewAswCHAGUARAAnABQADAAFAPn/8f/t/+3/7//w/+7/8f/z//X/9P/y
//D/8v/z//b/9v/1//X/9f/2//b/9v/1//X/9f/1//P/9P/1//b/9f/1//T/8//1//X/
9P/z//P/8//z//b/9f/0//P/8v/z//T/9f/1//T/9f/1//X/9f/0//T/9P/1//X/9f/3
//X/9P/z//L/8//z//T/9f/y//L/8v/x//L/8//y//P/9v/2//b/9v/0//X/9f/0//b/
9v/2//b/9f/0//T/8//z//P/8//z//P/8//z//T/8v/y//L/8v/z//T/9f/1//L/8v/z
//L/8//0//X/9P/0//X/9//3//j/+P/3//f/+//8//7/AAABAAAA/v/+/wEAAQABAAEA
AQADAAUABgAIAAcABgAFAAgACgAOABEAEQARABIAEgAVABYAFgAWABgAGAAaABsAGwAb
ABsAGwAdAB4AHgAeAB8AHgAdAB0AHgAcABsAGgAcAB0AHQAdABwAGwAaABgAFgAWABYA
FwAWABUAEwAQABIAEAANAAsACgAJAAkACQAIAAUAAgABAAEA/v/+/////f/8//r/+P/4
//f/9v/1//X/9f/1//X/9P/y//H/7//v//D/8f/x//D/7f/u/+7/7v/t/+3/7P/r/+v/
6//t/+v/7P/s/+z/7v/u/+z/7P/t/+z/7P/s/+7/7v/v/+//7//v/+//7//t/+//8P/w
//L/8f/x//L/8f/x//D/8P/x//H/8v/y//P/8//z//T/8//z//P/8v/x//L/8//z//H/
8f/y//L/9P/0//P/8v/y//H/8f/x//D/8f/x//H/8//y//L/8v/y//H/8P/v//H/8f/w
/+//7f/t/+3/7f/s/+z/7P/s/+3/7P/r/+z/7f/t/+z/6//t/+3/7f/s/+7/7v/u/+7/
7P/r/+v/7f/t/+3/7P/q/+j/6P/o/+j/6f/q/+v/7P/q/+r/6v/q/+j/6P/o/+j/6f/q
/+v/7P/r/+r/6f/o/+j/6P/o/+j/6f/q/+v/7P/q/+r/6v/q/+z/7P/s/+z/6v/q/+r/
6v/q/+r/6v/q/+r/6v/q/+r/6P/o/+j/6P/q/+r/6v/q/+n/6P/n/+b/6P/o/+j/6P/o
/+j/6P/o/+b/5v/m/+b/6P/o/+j/6P/m/+b/5v/m/+f/6P/p/+r/6v/q/+r/6v/p/+j/
5//m/+f/6P/p/+r/6P/o/+j/6P/q/+r/6v/q/+z/7P/s/+z/6//q/+n/6P/p/+r/6//s
/+v/6v/p/+j/6v/q/+r/6v/q/+r/6v/q/+r/6v/q/+r/7P/r/+v/6//p/+n/6f/p/+n/
6P/o/+r/7P/s/+z/7P/s/+3/7f/u//H/8f/y//L/8f/x//H/8P/x//H/8v/z//T/9v/5
//n/9//3//b/9v/2//X/9f/0//H/8P/v/+3/7f/t/+v/6//q/+v/6//r/+n/5//m/+X/
5f/m/+f/6P/m/+b/5v/m/+j/5//n/+f/5f/n/+f/5//m/+X/5f/k/+j/5//m/+T/4P/d
/9n/1//b/+X/9v8NACEAPwBiAIoAugDtABIBJAEkARMB6gCzAIEAWQA2ABUAAgD8//X/
6//j/+H/3//f/97/3P/f/+H/4//k/+L/4v/k/+P/5v/m/+X/5f/n/+j/6P/o/+f/5//n
/+f/5v/m/+b/5v/m/+f/5//n/+f/5//m/+X/5//n/+f/6v/p/+j/5//m/+b/5v/m/+X/
4//l/+b/5//n/+b/5v/m/+j/6f/q/+3/7f/s/+v/6v/r/+v/7P/t/+v/7P/t/+3/6//r
/+n/6f/r/+z/7f/u/+3/7f/s/+r/6//s/+3/7v/u/+7/7//v/+3/7f/t/+3/7v/v//D/
8v/v/+7/7f/s/+//8P/x//H/7//w//L/8v/y//L/8v/w//H/8//2//f/9v/2//X/9f/3
//j/+v/8//7//v/9//7//f/9//3//f/+/wEABAAGAAgABwAGAAUACAAIAAoACwAMAA0A
DwAQAA8AEAAQABAAFAAUABYAFwAYABcAFgAVABYAGAAZABoAHAAcABwAHQAdABoAGAAW
ABcAGQAaABsAGgAZABgAFgAUABQAFAAVABMAEwASABAADgAMAAkABwAHAAcACAAJAAYA
AwAAAP///f/6//r/+//4//j/9//2//X/8//x/+//8f/x//H/8f/v/+7/7v/t/+7/7v/u
/+3/6//p/+v/7P/q/+n/6f/o/+j/6f/q/+3/6v/q/+n/6P/p/+r/6f/q/+z/7P/t/+7/
7P/s/+3/7f/v/+//7//v/+7/7//v/+7/8P/v/+//8P/w//H/8f/y//D/7//v/+7/8P/x
//L/9P/x//H/8f/w/+//8P/x//H/8f/x//L/8v/w//D/7//u//D/7//v/+//7//v/+7/
7f/v/+7/7v/u/+3/7f/t/+3/7f/t/+z/6//t/+3/7f/t/+3/7P/r/+r/7f/s/+v/7P/u
/+//7//v/+3/7f/t/+z/7f/u/+//8P/v/+3/7P/t/+v/7f/w//L/8P/w//D/8P/v/+7/
7f/s/+3/7v/v//D/7//u/+3/7P/u/+7/7v/u/+7/7v/u/+7/7v/u/+7/7v/w//D/8P/w
/+7/7v/u/+7/8P/w//D/8P/w//D/8P/w/+7/7v/u/+7/7//w//H/8v/w//D/8P/w//L/
8v/y//L/8P/w//D/8P/w//D/8P/w//H/8v/z//T/8f/w/+//7v/v//D/8f/y//L/8v/y
//L/8P/w//D/8P/x//L/8//0//L/8v/y//L/8v/y//L/8v/0//T/9P/0//L/8v/y//L/
9P/0//T/9P/0//T/9P/0//T/9P/0//T/9P/0//T/9P/0//T/9P/0//X/9v/3//j/9v/2
//b/9v/4//f/9//3//X/9f/1//X/9f/0//T/9v/4//j/+P/4//b/9//3//j//P/9////
AAABAAEAAQAAAAIAAQABAAEAAwAGAAoACwAKAAkABwAGAAcABwAIAAgABwAGAAUAAwAB
AAEA/////wAAAQABAAEA///9//z/+//8//z//P/8//z//P/8//z/+v/5//n/+f/7//3/
/f/9//v/+f/4//b/+P/3//j/+v/4//H/7f/p/+n/7/8AABcALQBHAGoAkAC8AO0AFgEu
ATQBJQEEAdEAoQB5AFQAMQAYAA4ACwABAPX/9f/1//P/8v/y//H/8f/z//T/9P/2//j/
9//6//r/+f/5//n/+v/6//r/+f/5//n/+f/2//b/9v/2//j/+f/5//n/+f/5//j/9//3
//f/9//6//j/+P/4//j/9v/2//b/9f/2//n/+//9//r/+P/3//b/9v/3//j/+//7//r/
+f/4//r/+f/5//n/+//8//3//f/7//v/+f/5//r/+v/6//r/+v/7//v/+v/6//r/+v/6
//z//P/9//3/+//7//v/+//9//3//f/+//z//P/8//z//P/8//z/+//8//7/AQACAAAA
AAAAAP7/AAABAAMAAwACAAIAAQABAAQABAAFAAYABwAIAAgACgAJAAkACQAJAAsADQAP
ABAAEQARABEAEQASABIAFAAVABYAFwAZABoAGQAaABoAGgAeAB4AIAAhACMAIwAjACMA
IQAiACIAIgAlACYAJwApACcAJAAiACAAIgAjACMAIwAjACMAIwAiACEAIAAfAB8AHwAf
AB4AHAAaABgAFQATABQAEwATABMAEwARAA8ADwAMAAgABwAHAAYABgAFAAQAAQD///3/
+//8//3//v////3//P/8//v/+v/6//r/+f/7//n/+//8//r/+f/5//j/+v/7//z////9
//7//v/+//z//P/6//r//v/+////AAD///7//v/9//7///8AAAEA//8BAAIAAgAAAP//
//8AAAEAAwAEAAYABAADAAMAAgADAAMAAwAEAAQABQAGAAYAAgACAAIAAQABAAEAAgAC
AAAAAAD///7//////wAAAQABAAEAAAD//////v/+//7/AQABAAEAAQAAAP///f/7//3/
/f/9//3//P/8//z//P/8//r/+P/4//z//f/9//3//P/7//r/+P/5//r/+//8//r/+f/5
//v/+f/3//r//P/8//z//P/8//z//P/8//z//f/+////AAAAAAAAAAAAAP7//v/+//7/
/v/+//7//v/9//z/+//6//v//P/9//7//v/+//7//v/8//z//P/8//7//v/+//7//f/8
//v/+v/8//z//P/8//z//P/8//z/+//6//n/+P/7//z//f/+//v/+v/5//j/+f/6//v/
/P/6//r/+v/6//j/+P/4//j/+f/6//v//P/6//r/+v/6//r/+v/6//r/+v/6//r/+v/6
//r/+v/6//z//P/8//z/+//6//n/+P/5//r/+//8//r/+v/6//r/+v/6//r/+v/7//z/
/f/+//3//P/7//r/+v/6//r/+v/6//r/+v/6//r/+f/5//n/+v/7//z//f/8//r/+f/6
//r/+v/6//r//P/9//3//v/9//3//v/+/wEAAwAFAAYABgAFAAUABQAGAAgACwALAAkA
CQAIAAgACAAHAAcABgAHAAYABQADAAEAAQD/////AAABAAEAAQABAP///v/9//z//P/8
//z//v/+//7//v/+//3//f/9//3/////////AAD//////v/+//v//P/8//r/9//1//f/
9////xQALQBFAGMAjAC8AOwAGwE2AUABOAEbAeoAuwCPAGcARgApABQAEAAJAP3/+f/5
//v/+//8//r/+//7//n/+v/8//7/AAABAAIAAgABAAEA//8AAAAAAAABAAEAAQABAPz/
/P/8//z//P/9//3//f/+//////////3//f/9/wAAAAAAAAAAAAD+//7//v/9//3///8A
AAEA///+//7//v/9//3//f///wEAAgADAAQAAwABAAAA//8BAAIAAwADAAMAAwABAAEA
AQAAAP///v8AAAEAAQAAAAAAAAAAAAAAAAAAAAEAAQABAAEAAQABAP///////wAAAAAA
AAAAAAD+//7//v/9////AAACAAIAAgACAAIAAAD/////AAD//wIAAgABAAEAAQAAAAAA
AAABAAIAAgAEAAUABQAFAAUAAwAFAAcACAALAAsACwALAAoACgAMAA0ADgAPABEAEgAV
ABYAFgAWABYAFgAYABkAHQAdAB0AHQAbABwAHAAcACAAIAAgACEAIwAgAB4AHAAcAB0A
HQAdAB8AHwAfAB4AHQAcABsAGwAdAB0AHAAaABgAFgATABEADwANAAwACwAJAAcABQAF
AAIA/v/9//3//P/8//v/+v/5//f/9f/z//P/8//z//P/9f/0//T/8//w//D/8P/v/+//
7f/v//D/8P/v/+//7v/v/+//7//x//L/9P/1//b/9P/0//L/8v/2//b/9//4//j/+P/5
//n/9//3//f/9//3//n/+v/6//n/9//2//b/9//5//r//P/8//v/+//6//n/+f/5//r/
/P/9//7//v/7//r/+f/3//n/+f/6//r//P/8//v/+v/4//f/9//3//j/+f/5//n/+f/4
//j/+P/5//n/+f/5//v/+//6//n/9//3//f/9//5//r/+//8//z/+v/4//j/+v/7//v/
+//5//n/+f/4//b/9v/2//b/9//3//j/+//5//f/9P/2//b/9v/2//b/9v/2//b/9v/0
//T/9P/0//b/9v/2//b/9f/0//P/8v/z//T/9f/2//j/+P/4//j/9//2//X/9P/2//b/
9v/2//T/9P/0//T/9v/2//b/9v/0//T/9P/0//L/8v/y//L/9P/0//T/9P/z//L/8f/w
//L/8v/y//L/8v/y//L/8v/w//D/8P/w//H/8v/z//T/8//y//H/8P/x//L/8//0//b/
9v/2//b/9f/0//P/8v/z//T/9f/2//X/9P/z//L/9P/0//T/9P/y//L/8v/y//L/8v/x
//H/8v/z//T/9f/0//P/8f/w//T/9P/0//T/9P/0//X/9f/0//X/9f/2//j/+v/7//z/
+//6//j/9//5//r//P////////////7//P/8//v/+//6//n/+P/3//P/8f/x/+//7//w
//H/8f/x//H/7//u/+3/7P/s/+z/7v/u/+7/7v/u/+7/7f/t/+v/6//t/+3/7f/s/+v/
6//q/+j/5//m/+j/5v/j/9//3//l//X/DAAlAD8AYQCKALwA8AAZASwBMAEeAfMAwACR
AGcARQAoAA8A/v/2/+3/5f/f/+P/5f/j/+L/4v/j/+H/4//k/+b/6v/s/+3/7v/u/+3/
7f/r/+z/7P/s/+3/7f/t/+3/6v/q/+r/6v/s/+3/7f/t/+3/7f/s/+v/6f/p/+n/7P/u
/+7/7v/u/+v/6v/p/+f/6f/r/+z/7f/r/+r/6v/q/+n/6f/p/+v/6v/q/+r/6v/q/+n/
6f/p/+n/6v/r/+v/6//r/+n/6f/o/+j/6P/o/+r/6//r/+r/6f/o/+f/5v/n/+j/6v/r
/+n/6f/p/+n/6f/p/+n/6v/q/+r/6v/q/+j/6P/o/+f/6P/q/+3/7v/u/+7/7v/s/+7/
7//x//H/9P/0//P/8//0//T/9f/2//n/+v/6//z//////////////wEAAwAEAAcABwAH
AAcACAAIAAoACwAOAA8AEQASABEAEgASABIAFAAUABYAFwAbABsAGwAbABkAGgAaABoA
HAAcABwAHQAbABgAFgAUABQAFQAVABUAFQAVABUAFAAPAA4ADQANAA0ADQAMAAoACAAG
AAMAAQD+//3//f/9//v/+f/3//f/8v/u/+3/7f/t/+7/7v/u/+v/6f/n/+X/4//j/+P/
4//h/+D/4P/f/97/3v/e/93/4P/f/+L/5P/i/+H/4f/g/+D/4f/i/+X/5f/m/+b/5v/k
/+T/4v/i/+X/5v/o/+r/6v/q/+v/6//t/+3/7f/t/+3/7//w//D/8P/v/+//8P/y//P/
8//0//L/8f/x//D/7//v/+//8P/w//H/8v/y/+7/7v/u/+3/7//v//D/8P/u/+7/7f/s
/+z/6//r/+v/7v/v/+//7//v/+7/7v/u//D/8f/y//P/8v/x/+//7f/v/+//7//v//L/
8v/y//L/8v/w/+7/7v/w//H/8f/x//H/8f/x//D/8P/w//D/8P/y//H/8f/z/+3/6//s
/+z/7f/u/+//8P/w//D/8P/w//L/8v/y//L/9P/0//T/9P/0//T/9P/0//b/9v/2//b/
9P/0//T/9P/0//T/9P/0//b/9v/2//b/9f/0//P/8v/z//T/9f/2//T/9P/0//T/8v/y
//L/8v/z//T/9f/2//T/9P/0//T/9v/2//b/9v/2//b/9v/2//j/+P/4//j/+f/6//v/
/P/6//r/+v/6//z//P/8//z/+v/6//r/+v/6//r/+v/6//z//P/8//z/+//6//n/+P/5
//r/+//8//z//P/8//z/+//6//n/+P/5//r/+//8//v/+v/5//j/+f/6//v//P/8//z/
/P/8//r/+f/5//n/+//7//v/+//6//j/9//4//r/+v/6//r/+P/5//n/+v/7//v//P/8
//7///8AAAAA/v/9//3//f///wIABgAHAAkACQAIAAgABgAFAAUABAAEAAQABAADAAEA
AQD/////AAABAAEAAQD///3//P/7//r/+v/6//r/+v/6//r/+v/5//f/9v/1//f/+f/5
//n/+v/5//n/+P/2//X/9v/0//D/6//r/+3/7f/5/w4AJwA/AGEAigC2AOYAEwEuATQB
KgENAd4AqwCBAFsAOAAbAAwABgD7//H/7f/v/+//8f/y//D/7f/v/+//8v/y//T/+P/7
//r/+v/5//n/9//4//j/+P/7//v/+//7//j/+P/4//j/+P/5//n/+f/3//f/9v/1//f/
9//3//r/+P/4//j/+P/2//b/9v/1//f/+f/6//v/+f/4//j/+P/3//f/9//5//r/+v/6
//r/+P/3//f/9//5//r/+//7//v/+//5//n/+P/4//j/+P/6//v/+//6//j/+P/4//j/
+P/4//n/+f/5//n/+f/5//n/+f/5//r//P/8//z//P/6//r/+v/5//v//P/+//7//v/+
//7//P/8//3//////wIAAgABAAEAAAAAAAEAAgAFAAYABgAIAAcABwAHAAcABwAJAAsA
DAARABEAEQARABAAEAASABMAFAAVABcAGAAZABoAGgAaABwAHAAeAB8AIwAjACMAIwAh
ACIAIgAiACYAJgAmACcAJwAkACIAIAAiACMAIwAjACMAIwAjACIAHwAeAB0AHQAdAB0A
HAAaABoAGAAVABMAEgARABEAEQATABEADwAPAAoABgAFAAUABgAGAAUABAABAP///f/7
//v/+//7//v//f/8//z/+//4//j/+P/3//f/9f/3//j/+P/3//f/9v/1//X/9f/3//X/
9v/2//b/9v/2//T/9P/4//j/+f/6//j/+P/5//n/9//3//f/9//4//v//f/+//3/+//6
//r//P/9//3//v/+//3//f/8//v/+//7//z//v///wAAAAD8//z//P/7//3//f/+//7/
/v/+//3//P/8//v/+//7//z//f/9//3/+//6//r/+v/7//v/+//7//v/+//6//n/9//3
//f/9//6//r/+v/6//r/+P/2//b/+P/5//n/+f/3//f/9//2//b/9v/2//b/+P/3//f/
+f/1//X/9v/2//j/+P/4//j/9v/2//b/9v/4//j/+P/4//j/+P/4//j/9v/2//b/9v/3
//j/+f/6//r/+v/6//r/+v/6//r/+v/8//z//P/8//z//P/8//z//P/8//z//P/6//r/
+v/6//r/+v/6//r//P/8//z//P/7//r/+f/4//r/+v/6//r//P/8//z//P/7//r/+f/4
//r/+v/6//r/+P/4//j/+P/5//r/+//8//r/+v/6//r/+f/4//f/9v/3//j/+f/6//j/
+P/4//j/+v/6//r/+v/4//j/+P/4//j/+P/4//j/+P/4//j/+P/2//b/9v/2//j/+P/4
//j/+P/4//j/+P/4//j/+P/4//r/+v/6//r/+f/4//f/9v/3//j/+f/6//r/+v/6//r/
+P/4/w==
         </WaveFormData>
      </LeadData>
   </Waveform>
</RestingECG>
