# Supplementary material for: Detection of Left Atrial Enlargement Using a Convolutional Neural Network-Enabled Electrocardiogram
Source: Front Cardiovasc Med. 2020 Dec 17;7:609976. doi: 10.3389/fcvm.2020.609976 (PMC7773668; doi:10.3389/fcvm.2020.609976)
Supplement: Supplementary file 3 [file Data_Sheet_3.ZIP › normal2/1802017430_5324_0000001G.XML]

<?xml version="1.0" encoding="Windows-1252"?>
<!DOCTYPE RestingECG SYSTEM "restecg.dtd">
<RestingECG>
   <PatientDemographics>
      <PatientID>1802017430</PatientID>
      <PatientAge>68</PatientAge>
      <AgeUnits>Years</AgeUnits>
      <Gender>Female</Gender>
      <PatientLastName>yejingtao</PatientLastName>
   </PatientDemographics>
   <TestDemographics>
      <DataType>Resting</DataType>
      <Site>1</Site>
      <AcquisitionDevice>MAC55</AcquisitionDevice>
      <Status>Unconfirmed</Status>
      <Priority>Normal</Priority>
      <AcquisitionTime>09:17:26</AcquisitionTime>
      <AcquisitionDate>03-22-2017</AcquisitionDate>
      <CartNumber>1</CartNumber>
      <AcquisitionSoftwareVersion>009C</AcquisitionSoftwareVersion>
      <XMLSourceVersion>MAC5000 v1.0</XMLSourceVersion>
   </TestDemographics>
   <RestingECGMeasurements>
      <VentricularRate>63</VentricularRate>
      <AtrialRate>63</AtrialRate>
      <PRInterval>164</PRInterval>
      <QRSDuration>80</QRSDuration>
      <QTInterval>420</QTInterval>
      <QTCorrected>429</QTCorrected>
      <PAxis>36</PAxis>
      <RAxis>33</RAxis>
      <TAxis>38</TAxis>
      <QRSCount>10</QRSCount>
      <QOnset>228</QOnset>
      <QOffset>268</QOffset>
      <POnset>146</POnset>
      <POffset>202</POffset>
      <TOffset>438</TOffset>
      <ECGSampleBase>500</ECGSampleBase>
      <ECGSampleExponent>0</ECGSampleExponent>
   </RestingECGMeasurements>
   <Diagnosis>
      <Modality>Resting</Modality>
         <StatementCount>2</StatementCount>
         <LabelText>12SL ��ϳ���</LabelText>
      <DiagnosisStatement>
         <StmtFlag>ENDSLINE</StmtFlag>
         <StmtText>�������</StmtText>
      </DiagnosisStatement>
      <DiagnosisStatement>
         <StmtFlag>ENDSLINE</StmtFlag>
         <StmtText>���� ECG</StmtText>
      </DiagnosisStatement>
   </Diagnosis>
   <Waveform>
      <WaveformType>Rhythm</WaveformType>
      <WaveformStartTime>0</WaveformStartTime>
      <NumberofLeads>8</NumberofLeads>
      <SampleType>CONTINUOUS_SAMPLES</SampleType>
      <SampleBase>500</SampleBase>
      <SampleExponent>0</SampleExponent>
      <HighPassFilter>16</HighPassFilter>
      <LowPassFilter>150</LowPassFilter>
      <ACFilter>NONE</ACFilter>
      <LeadData>
         <LeadByteCountTotal>10000</LeadByteCountTotal>
         <LeadTimeOffset>0</LeadTimeOffset>
         <LeadSampleCountTotal>5000</LeadSampleCountTotal>
         <LeadAmplitudeUnitsPerBit>4.88</LeadAmplitudeUnitsPerBit>
         <LeadAmplitudeUnits>��V</LeadAmplitudeUnits>
         <LeadHighLimit>2147483647</LeadHighLimit>
         <LeadLowLimit>268435456</LeadLowLimit>
         <LeadID>I</LeadID>
         <LeadOffsetFirstSample>0</LeadOffsetFirstSample>
         <FirstSampleBaseline>0</FirstSampleBaseline>
         <LeadSampleSize>2</LeadSampleSize>
         <LeadOff>FALSE</LeadOff>
         <BaselineSway>FALSE</BaselineSway>
         <ExcessiveACNoise>FALSE</ExcessiveACNoise>
         <MuscleNoise>FALSE</MuscleNoise>
         <LeadDataCRC32>3032988295</LeadDataCRC32>
         <WaveFormData>
8P/w//D/8P/x//L/8//0//L/8v/y//L/8v/y//L/8v/z//T/9f/2//b/9v/2//b/+P/4
//j/+P/6//r/+v/6//j/+P/4//j/+f/6//v//P/8//z//P/8//3//v///wAAAQACAAMA
BAAGAAYABgAGAAkACgALAAwADwAQABEAEgATABQAFQAWABgAGAAYABgAGwAcAB0AHgAg
ACAAIAAgACIAIgAiACIAJAAkACQAJAAkACQAJAAkACIAIgAiACIAHwAeAB0AHAAYABYA
FAASABAADgAMAAoACQAIAAcABgAFAAQAAwACAP///v/9//z/+v/4//b/9P/1//b/9//4
//b/9v/2//b/9P/0//T/9P/2//b/9v/2//X/9P/z//L/8v/y//L/8v/0//T/9P/0//P/
8v/x//D/8v/y//L/8v/y//L/8v/y//L/8v/y//L/8P/w//D/8P/x//L/8//0//L/8v/y
//L/8P/w//D/8P/x//L/8//0//T/9P/0//T/8v/y//L/8v/y//L/8v/y//L/8v/y//L/
8//0//X/9v/2//b/9v/2//P/8v/x//D/8f/y//P/9P/y//L/8v/y//D/8P/w//D/8v/y
//L/8v/w//D/8P/w//L/8v/y//L/9P/0//T/9P/z//L/8f/w//H/8v/z//T/8v/y//L/
8v/y//L/8v/y//L/8v/y//L/8f/w/+//7v/v//D/8f/y//L/8v/y//L/8v/y//L/8v/x
//D/7//u/+//8P/x//L/8P/w//D/8P/y//L/8v/y//T/9P/0//T/8//y//H/8P/z//H/
8P/w/+//7//w//D/7//u/+3/7P/v//L/8//z//P/8//1//b/9P/1//X/8//2//f/9//4
//j/9//2//b/+f/7//3/AQAAAP7//P/8//3//v///wAAAgACAAIAAgD+//7/+v/6//r/
+//7//v/+P/1//P/8v/z//L/8v/x/+//7//v/+3/7f/v/+//7//x//D/8P/w/+3/7P/r
/+r/6//s/+3/7v/u/+3/7f/t/+7/7P/r/+3/6f/l/+b/6v/u//L/9/8CAA8AIQAyAEMA
UABcAGQAZgBmAGQAXQBWAEoANgAkABsAGAASAAgAAwACAAEA///+//z/+v/3//j/+f/3
//f/9f/z//P/8//0//T/9P/y//H/8f/v//P/9f/y//L/8f/y//L/8v/0//P/8//x//P/
9P/0//P/8//0//T/9P/1//j/+f/4//f/9v/1//X/9v/2//X/9f/5//n/9//3//b/9//3
//f/+v/7//z/+//8//3//P/6//r/+//9//3/AAABAAIAAwACAP7/+v/7//3//v8AAAMA
BQAFAAYABwAFAAUABQAIAAkACgANAA0ADQANAA0ADwAUABUAFQAVABUAFgAXABsAHQAd
AB4AIAAgACMAIwAkACQAJgAmACYAJwAnACkAKwArACoAKgAqACwALAAsACwALAAqACgA
JgAkACMAIQAdAB0AGwAbABoAFwAUABIADgAOAA4ADQANAAoABwAFAAQAAwADAAIAAAAA
AAEAAAAAAP7//////////f/9//3//P/9//3//f/+//7//v/+//7/AAAAAP///v/8//z/
/P/9//3/+//6//r//f/+//7//v/9//3//f/9//7//v/+//7//P/9//3//f/8//z//P/8
/////////////v/9//z/+//9//3//f/9//7///////7//v/+//7//v8AAAAAAAAAAP7/
/v8BAAEAAQAAAAAAAAD////////+////AAABAAIAAQABAAAA///9//z//P/7//3/AAAC
AAMAAAAAAP///v8AAAAAAAD/////AAAAAAAAAgACAAIAAgABAAEAAgADAAEA/////wAA
AgAAAAAAAAD+//7//v/+/wEAAgACAAEA/f/9//3//v8AAAAAAAAAAP7/////////AQAB
AP7/AAD+//7//v///wEAAAAAAAEAAQABAAAAAAAAAAAAAQABAAMAAwACAAIAAgD+//3/
AgAAAAAAAAAAAAIAAgACAAIAAQAAAP///v8AAAAAAAAAAAAAAwABAAAAAAD/////AAD+
/wAAAAAAAP7//v8AAAAAAAABAAIABQAIAAgACQAJAAcACQAJAAgACAAJAAkACQAIAAoA
CwAMABAAEgATABQAFQASABEAEAARABIAEwAUABMAEAAPAAoACwALAAwADAAKAAcABAAC
AAQAAwACAAIAAQABAAEAAQD/////AQABAAMAAwACAAIAAgACAAIAAgD///7//f/8//3/
/v/+///////+/wAA///9//v/+f/4//r/AAAGABEAHAArADsASABbAHAAfAB+AIAAhACA
AHMAbABeAEgAOAAzACwAIAAaABkAGAAXABcAFgAWABQAEQAOAA0ACwANAAsACQAJAAYA
BgAFAAQABAADAAMAAQAFAAcABAAEAAUABgAGAAYABgAFAAUAAwAFAAYABgAFAAQABAAD
AAIABQAIAAkACAAJAAoACwANAAwACgAHAAUACAAJAAgACQAIAAkACQAJAAkACQAJAAcA
CQALAAsACgAKAAsADQANAA0ADQANAA0AEAAOAAwADwARABAAEAARABEAEQASABMAEQAR
ABEAFAAWABgAHAAdABsAGwAbAB0AHgAfAB8AHwAjACQAJQApACsAKwAsAC4ALAAvAC8A
MAAyADQANAA0ADQAMwA0ADUANQA0ADQANAAyADIAMgAyADQAMgAwAC4AKgApACcAIwAj
ACEAIQAgABwAGgAZABYAFAAUABMAEwARAA8ADgAOAAwACwAJAAYABwAHAAUABAAEAAUA
BQAFAAMAAwADAAIAAQABAAEAAgACAAIAAgACAAQABAADAAIAAAAAAAAAAQABAP///v/+
//3//v/+//7//f/9//3//f/8//z//P/8//7//////////v/+//7//v/9//3//f/9//v/
+//7//v//P/9//7//////////v/8//r/+v/6//r/+//8//3//v/8//z//////////v/+
//7//P/9//7//v/8//z//P/8//7//////////f/8//z/+//9//7//v/9////AAAAAAAA
/v/+//7//f/9//7//v/+//3//P/7//r/+v/7//3////9//v/+//8//z/+v/6//r//P/8
//z//P/8//z/+//5//j/+f/6//z/+v/6//r/+v/6//v/+//7//v/+//4//r//P/8//z/
/f/7//r/+v/7//v/+//6//r/+P/4//n/+f/7//v/+v/6//r/+v/5//j/+f/6//v//P/6
//r/+v/6//j/+P/7//n/+P/4//f/9//6//r//P/8//z//P/8//7//v/9//3//f/9//7/
/v///wEA//8BAAEA/v/+//////8BAAIABAAFAAQABwAIAAgABgAIAAYABgAIAAgACAAI
AAcABgADAAIAAQACAAIAAwAAAP///f/7//n/+P/2//T/9//3//j/+f/2//P/8v/z//X/
9f/1//T/9P/0//T/9P/0//T/9P/0//b/9v/2//X/8f/x//L/8v/x//X/9//1//L/7v/w
//b//f8GABUAJQA0AEUAUgBeAGIAXgBcAFoAVwBQAEYANAAiABkAEgAMAAYABQAEAAMA
AQACAAQABAD///z/+//7//3/+//5//n/9//4//j/+P/4//f/9//1//X/9//0//T/8//0
//T/9P/2//X/9f/z//X/9v/2//X/9//4//j/+P/5//z//f/8//n/+P/3//f/+P/4//f/
9//3//f/9f/1//b/9//3//f/+P/5//r/+f/5//v/+//6//r/+//9//3/+//7//v/+///
//7//f8BAAEAAAAAAAEAAQABAAIAAwACAAEAAAACAAQABgAKAAsACQAJAAkACwAQABEA
EQARABMAFAAVABkAGQAZABoAHAAaAB0AHQAeAB4AIAAgACAAIgAjACYAKQAnACYAJgAm
ACUAJAAjACIAJAAiACAAHgAcABsAGQAVABQAEQAQAA4ADAAKAAkABgAGAAYABQAFAAEA
/f/6//j/+P/5//n/+P/4//n/+P/4//f/9//2//X/9f/1//X/9P/1//X/9f/2//b/9v/2
//b/9P/0//P/8v/y//L/8v/z//H/7//u/+7/8P/y//P/9P/x//H/8f/x//L/8v/y//L/
8f/x//D/7//v//D/8f/y//H/8f/x//H/8f/x//H/8f/x//H/8f/x//D/8f/x//D/8v/0
//b/+P/2//b/9v/2//P/8v/0//P/8v/y//P/9P/y//P/9P/0//T/9P/0//T/8v/z//P/
8//z//L/8v/x//T/9v/3//f/9P/0//P/8v/0//T/9P/z//P/9P/0//T/8v/y//L/8v/z
//P/9P/1//P/8f/x//L/9f/0//X/9v/z//L/8f/w//P/9P/0//P/8v/z//T/9v/z//L/
8f/w//L/8//z//P/9P/1//P/9v/1//T/8//z//H/8P/w//H/8//z//L/8v/w//D/8f/x
//P/8//y//L/7v/2//n/9P/0//T/9P/0//L/8v/y//L/8v/y//L/8v/3//X/9P/0//P/
8//0//T/9v/2//b/9v/0//b/9v/1//X/9f/3//j/+v/7//v/+f/7//v/+v/6//r/+f/4
//j//f///wEABQAEAAQABAAGAAIAAgACAAIAAgACAAIAAgACAAIA/v/+//z/+//5//f/
9v/1//X/9v/1//T/9P/z//P/8//z//H/7//x//H/8f/x//D/8P/w//D/8P/w//D/8P/w
//D/8P/w/+//7//v//L/8P/v/+3/6//p/+j/7v/y//b/+/8IABMAIQAwAD8AUABeAGYA
ZgBmAGoAZwBcAE4APAAqAB8AGAAUAA4ACQAKAAkABQACAAIAAAD9//z/+//7//v/+f/3
//f/9f/2//b/9v/3//f/+P/3//b/9//z//L/9f/4//r//P/5//f/9v/z//P/9P/0//P/
9v/4//n/+v/5//r/+f/2//j/+P/4//n/+v/6//n/+f/5//n/9//3//r/+//7//v/+v/5
//j/9f/4//v//P/8//7///8BAAEA//////////8CAAAA/v8BAAEAAAAAAAEABQAFAAYA
BwAFAAUABQAIAAcACAALAAsADQANAA0ADwASABMAEwATABUAFgAXABsAHQAdAB4AIAAe
ACEAIQAiACIAJAAkACQAIwAjACUAJwAoACgAKQAqACgAKAAoACgAKAAmACQAIgAhACEA
IAAdABoAFwAWABQAEgAQAA8ADAAIAAgABwAHAAUAAwACAAIA//////7//P/7//v/+f/4
//r/+//7//v/+//7//v/+v/4//f/9v/2//j/+P/4//j/9v/2//X/9P/1//b/9//5//j/
9f/z//L/9f/2//b/9v/1//X/9f/1//P/8v/x//D/8f/z//T/9f/1//b/9//4//j/9//2
//X/9P/z//L/8f/0//X/9v/3//b/9//3//b/9P/0//T/9P/2//b/9v/2//T/9P/3//f/
9f/0//T/9P/2//f/+P/4//b/9v/2//b/+P/5//n/+f/5//j/+P/3//b/9v/1//P/8//0
//T/9P/1//b/9//3//b/9v/1//T/9v/2//b/9v/3//f/+P/5//f/9f/1//b/9v/0//T/
9P/y//L/8v/y//T/9v/3//f/8//z//P/9P/0//T/9P/0//b/9//3//f/9v/1//H/8v/0
//T/9P/1//X/9P/0//X/9f/1//T/9P/2//b/9//3//T/8//x//D/8v/0//f/9P/y//L/
8v/y//P/9P/1//b/8//y//H/8P/x//L/8//0//T/9P/0//T/9P/0//T/9P/y//L/9f/z
//P/9P/0//X/8//y//P/8v/0//T/9P/2//T/8//z//P/9//4//j/+f/5//f/+f/5//b/
9v/3//f/+v/8////AQAAAAMABAAEAAMABAABAAAAAgACAAIAAgACAAIAAAAAAPr/+v/5
//n/+//7//r/+f/2//b/9f/0//X/9f/2//f/9f/z//P/9f/2//f/+P/4//b/9v/2//b/
9//4//n/+v/4//j/+P/3//f/9f/4//r/+f/9/wEA/f/y/+7/8P/4/wcAFAAhAC8AQgBT
AGIAbAB0AHYAfACAAHkAbgBiAE4AOgAzACwAIgAcABkAGgAZABcAFgASABAADwAKAAcA
DQANAAsACQAJAAYABgAFAAQABgAFAAUAAwAFAAcABAAEAAcACAAIAAgABgAFAAUAAwAH
AAgACAAHAAcACAAIAAgABgAIAAgABgAIAAgACAAJAAwADAALAAsACwALAAkACQAKAAsA
CwALAAwADQAOAA0ADAANAAwACgALAA0AEAARAA4ADQAMAAsAEQAQAA8AEwATABIAEgAT
ABMAEwAUABUAFQAVABUAGAAXABgAGwAbABsAGwAbAB0AIQAjACQAJQAnACgAKQAtACwA
KwArACwALgAxADEAMgA0ADYANgA2ADUANQA3ADkAOAA2ADUANAA1ADYANwA4ADoAOAA2
ADQAMgAxAC8AKwAqACcAJgAkACAAHgAdABoAGgAaABkAGQAUABEADwAOAAsACwAKAAgA
CAAJAAgACAAGAAcABwAHAAcABwAHAAYABAADAAIAAgAEAAQABAAEAAYABgAFAAQAAwAC
AAEAAQADAAEAAAAAAAEAAgACAAIAAQABAAEAAQD+//7//v/+//7///////////8AAAEA
AgACAAEAAAD//wEAAQABAAEAAAD///7//f8AAAEAAQAAAAAAAAAAAAAA/v/+//7//v/8
//z///////7//v///wAA/////////v/9//7///8AAP7////////////+//7//f///wAA
AAD///7//v/9//z//v/+//7//f/9//7//v/+//7//v/+//7//f/9//7////8//n/+P/4
//n/+P/5//r//P/8//z//P/7//z//P/7//n/+f/5//r/+P/4//j/+P/5//v//P/9//v/
+//4//r/+f/4//f/9//5//r//P////3/+//4//b/9v/2//f/9//5//n/+P/4//j/+P/7
//z/+v/6//r/+v/5//j/9//2//f/+P/5//r//P/8//z//P/6//r/+v/6//r/+v/9//v/
+v/6//n/+f/6//r//P/8//z//P/8//7/AAD///////8AAAAA/////wEA//8BAAEAAAAA
AAEAAQABAAIABAAFAAYACQAKAAoACgAMAAoACgAKAAoACgAKAAoACgAIAAgAAwACAAAA
/////////v/9//z//P/7//r/+f/3//b/9f/2//X/9v/5//f/9//3//b/9v/2//b/9v/5
//r/+//8//n/+P/3//X/9f/z//b/+v/5//f/9f/1//L/8P/2//z/AwAMABcAJwA2AEUA
VgBmAGgAYgBiAGIAXQBaAFAANgAgABsAGgASAAoABwAGAAcABwAEAAQABAAHAAQAAQAB
AP///f/7//v//v8AAAEAAgABAP///v/7//z//f/5//j/+//8//z//P/8//v/+//5//r/
+v/5//f/+P/6//v//P/6//z//P/6//z//P/8//3//v/+//3//f/9//3/+//7//3///8A
AAEAAAD///7/+//9///////+//z//f////////////////8EAAIAAAADAAEAAAAAAAEA
BAAFAAcACQAHAAcABwAKAAkACgANAA0ADwAPAA8AEQASABMAEwATABcAGAAZAB0AHAAb
ABsAHAAcAB8AHwAgACIAJAAkACQAJQAlACcAKQApACgAKAAoACYAJgAmACYAJAAiACAA
HgAfAB8AHgAbABcAEwARAA4ADgAMAAsACAAGAAYABQAFAAQAAQD///7///////7//P/6
//n/9v/0//X/9//4//n/9//3//f/9v/z//P/8//0//b/9v/2//b/9f/0//L/8P/u/+7/
7v/v//L/8f/x//L/8//0//T/9P/x//H/8f/x/+7/7v/u/+7/8P/x//H/8f/y//L/8v/y
//H/8f/x//H/8//z//P/8//y//H/8P/v//L/8//z//L/9P/0//T/9P/y//L/8v/y//T/
9P/3//f/9//2//b/9v/2//f/+P/4//X/9P/z//L/9P/1//X/9f/1//T/9P/z//H/8v/y
//H/8v/0//X/9v/2//b/9v/1//T/9P/z//L/9P/0//T/9P/1//X/9v/3//f/9f/1//b/
9P/y//L/8v/0//T/9P/0//P/9P/0//P/8//z//P/9P/0//T/9P/0//P/8//y//H/8//1
//T/+P/2//b/9v/3//b/9P/z//P/9f/1//T/9P/0//T/9f/1//P/8//y//L/9P/0//X/
9v/1//T/8//y//T/9P/0//T/9v/2//b/9v/0//T/9P/0//T/9P/0//f/9f/0//T/8//x
//L/8v/0//X/9v/3//j/+P/4//f/9//3//n/+v/6//j/9//0//X/+P/4//n/+//6//n/
+f/6//3//v8BAAIABAAEAAYABAADAAIAAQAAAAIAAgACAAAAAAD8//z/+//5//j/9//1
//X/9P/0//P/8P/w/+//7//w//H/8P/x//H/8f/x//H/7v/u/+7/7v/x//L/8//0//L/
8P/u/+z/7v/v//D/8v/y/+3/7//v/+X/4P/k/+7/9v/9/wYAEQAdACgANwBMAFwAZABk
AGgAagBhAFoAUgA+ACoAIQAcABYADgALAAgABQADAAIA/v/+////AAD9//v/+v/3//T/
8//x//L/8v/y//P/8//0//P/9P/1//H/8P/0//b/9//4//f/9f/0//H/9f/2//b/9f/1
//b/9v/2//X/9v/1//L/9f/2//f/+f/5//j/9v/1//f/9//1//X/+P/5//n/+f/3//f/
9//1//n/+//7//r/9//3//j/9//5//n/+f/5//3//P/7/////f/8//z//f/9//3//v//
/////////wIABAAGAAoACwANAA0ADQAPABAAEQARABEAEQASABMAFwAVABUAFgAYABoA
HQAdAB4AHgAgACAAIAAhACEAIwAlACcAJgAmACYAJQAkACMAIgAlACQAIwAiACEAIQAg
AB0AGAAVABQAEgAQAA4ADQAKAAoACgAJAAkABQABAP7//P/9//3//P/6//f/9//1//T/
9v/3//f/9//1//X/9f/0//T/9f/2//j/9v/2//b/9v/0//T/8//y//T/9P/0//X/9v/1
//X/9v/2//b/9f/0//H/8f/x//H/8v/y//L/8v/0//X/9f/1//P/8v/x//D/8f/x//H/
8f/0//X/9v/3//T/8//y//H/9P/1//X/9P/0//T/9P/0//b/9v/2//b/9v/2//n/+f/1
//T/9P/0//T/9f/2//b/8v/y//L/8v/y//P/8//z//L/8v/z//P/8f/y//L/8f/z//T/
9P/0//b/9v/2//X/8//0//T/9P/0//T/9P/0//H/8f/y//P/9f/z//P/9P/0//L/8v/y
//L/8v/y//L/8//0//T/8//v/+//7//w//P/9P/1//b/9f/1//T/8//z//P/8P/y//P/
9P/1//f/9P/y//H/8f/y//P/8//0//T/9P/1//X/8//z//L/8v/0//D/7//w/+7/7v/u
/+7/8P/y//T/9v/1//T/8//y//T/9P/0//T/8v/y//L/8v/x//D/7//u//D/8v/0//b/
9P/0//f/9f/0//T/8//z//L/8v/0//T/9P/0//T/9v/0//P/8//z//f/+P/4//n/+f/3
//n/+f/6//r/+//7//j/+P/5//n//f8BAAMABAAEAAYABAAEAAQABAAEAAQABgAGAAQA
BAD9//z/+v/5//n/+f/4//f/9f/0//L/8P/y//H/8f/x//P/8f/x//P/8f/x//H/8P/w
//D/8P/w/+7/7v/u/+7/8P/w//D/7//x//P/8v/u/+3/6//t/+//7P/s/+7/9v/9/wYA
EQAhADIAQQBUAGYAcABwAHAAcABrAGAAUgBAADAAJQAgABYADAAJAAgABQADAAYABgAC
AP///P/5//n/+//5//f/9//3//j/+P/4//b/9f/1//P/9//5//b/9v/3//j/+P/4//f/
9f/0//H/9v/4//n/+f/4//j/9//2//f/+v/7//r/+P/4//j/+f/5//j/9v/1//j/+f/4
//n/+v/7//v/+//6//n/+P/1//j/+//8//z//P/9//////8BAAEAAQABAAQAAgAAAAMA
AgAAAP////8DAAMABAAFAAcABwAHAAoACgAKAAwACwAJAAkACQALABAAEQARABEAFQAW
ABcAGwAZABkAGgAcAB0AIQAiACQAIwAkACMAIgAlACUAJwApACcAJgAmACYAKAAoACgA
KAAoACYAJAAiACEAIQAgAB0AHAAZABgAFgAUABIAEQAOAAwADAALAAsACAAFAAMAAgD/
/////v/8//v/+//5//j/+v/7//v/+//5//n/+f/4//f/9//3//j/+P/4//j/+P/4//j/
9//2//b/9v/2//f/9f/z//L/8v/0//b/9//4//b/9f/0//P/9P/0//T/9P/0//X/9f/1
//T/9P/0//T/9f/1//X/9f/z//P/8//z//X/9f/1//X/+P/5//n/+P/2//b/9v/2//X/
9P/z//L/9P/0//f/9//1//T/9P/0//X/9//5//r/9//2//X/9P/2//f/9//3//f/9v/2
//X/9f/2//b/9f/3//j/+P/4//b/9v/2//X/9//4//j/+P/3//b/9f/0//X/9f/2//f/
+P/3//j/+v/5//b/9f/0//X/9v/3//j/9v/2//X/8//z//P/8//0//T/9P/0//T/9P/1
//X/9f/3//f/9P/2//T/9P/0//X/9//2//b/9//2//X/8//y//P/9P/2//f/+f/5//j/
+P/2//b/9//2//b/9v/2//b/9v/2//b/9v/1//T/8//1//T/9P/1//X/9P/0//P/9P/2
//b/9v/2//r/+v/5//n/+f/7//z//P/9//3/+//9//v/+v/6//v/+//7//z//v8BAAIA
BQAGAAQABAAGAAQAAgACAAIAAgADAAQABQAEAAIA/v/+//3//f/8//v/+f/1//T/9P/z
//X/9v/2//f/9v/1//L/8f/z//P/8//z//L/8v/y//L/9P/0//T/9P/z//L/8f/w//D/
8f/y//T/8P/z//X/7//t/+7/7v/y//j///8KABkAKwA4AEUAVABgAF4AWABUAFIAUQBO
ADwAJAAYABUAEgAIAAAA//8AAAMAAwAAAP7//v////z/+//5//v/+f/3//f/9//4//j/
+P/4//f/9//1//n/+//4//j/9//2//T/8v/0//X/9//3//f/+P/4//f/9f/2//b/9v/4
//r/+v/4//f/9v/1//X/+P/4//f/9//7//v/+f/5//j/+f/5//n/+//7//v/+f/5//v/
+//6//z//f///////f/9//3//f////z/+f/7//7//v///wEAAQABAAIAAwADAAMAAwAG
AAkACgANAA0ACwALAAsADQASABMAEwATABUAFgAXABsAGQAZABoAHAAcAB8AHwAgAB8A
IAAfAB4AIAAhACQAJwAkACIAIQAgACEAIgAjACQAJAAiACAAHgAbABsAGgAXABcAFQAV
ABQAEAAMAAkABAACAAIAAQABAAAA/f/7//r/+f/5//j/9v/2//f/9v/2//X/9f/0//P/
9f/1//X/9P/x//H/8f/y//T/9P/0//T/9v/2//X/9P/z//L/8f/x//H/7//u/+7/8f/y
//L/8v/x//H/8f/x//L/8v/y//L/8P/x//H/8f/y//L/8v/y//H/8f/x//H/8f/x//H/
8f/y//P/9P/1//X/9f/0//L/9P/0//T/9P/0//T/9P/0//L/8v/1//X/9f/0//T/9P/y
//P/9P/0//L/8v/y//L/9P/1//X/9f/z//L/8v/x//L/9P/1//X/8//0//T/9P/0//T/
9P/z//H/8v/y//L/8v/y//L/8v/z//P/9P/1//P/8f/x//L/9P/y//L/8v/0//T/9P/0
//T/9P/z//H/8f/x//H/8v/y//L/8v/y//L/8//z//P/8f/x/+7/8P/y//L/8v/z//X/
9P/0//X/9P/z//H/8P/y//L/8//z//P/8//y//L/8v/u//H/9v/1//T/8//y//H/8P/v
/+7/8P/w//D/8P/1//P/8v/y/+//7//w//D/9P/0//T/9P/z//T/8//x//L/8//2//j/
9v/3//f/9f/3//f/9v/2//X/9f/1//b/+P/5//r//f8AAAAAAAACAAAAAAAAAAAA/f/8
//v/+v/8//7//P/+//r/+f/3//X/9f/z//L/8v/v/+7/7v/t/+//7//v/+3/7//x//H/
8f/u/+z/6//q/+z/7P/s/+z/7v/u/+7/7v/s/+v/6//r//L/7v/r/+3/6//n/+b/6P/o
/+r/8f8EABUAHwAuAD8ATgBaAGIAYgBgAF4AWwBYAFAAPAAkABkAFAAQAAoAAwAAAAUA
BQAAAP7//P/7//z/+f/3//X/8//x//H/8v/0//X/9v/2//X/9f/z//T/9f/x//D/8//0
//T/9P/1//X/9v/1//T/9P/z//H/8//0//T/9P/y//T/9P/y//L/8v/y//P/9f/2//b/
9//4//f/9P/z//X/9//4//n/9//3//f/9f/4//v//P/8//r/+f/5//f/9//3//f/9//9
//z/+/////7//P/7//v//////wAAAQADAAMAAwAGAAYABgAIAAcACAAJAAoADQAOAA8A
DwAPAA8AEAARABUAFwAXABgAGgAaAB0AHQAeAB4AIAAgACAAIQAhACMAJQAlACQAJAAk
ACQAJAAkACQAIgAgAB4AHAAeAB8AHwAdABkAFQATABAADwAOAA4ADAAIAAgABwAHAAIA
///9//z/+//7//r/+P/5//n/9//2//T/9f/1//X/8//z//P/8v/z//P/8//0//T/9P/0
//T/9P/0//P/8v/z//T/9f/3//X/8//y//L/8f/y//L/8v/y//P/9P/1//L/8v/y//L/
8P/x//H/8f/y//L/8v/y//P/8//z//P/8//z//P/8//z//P/8//z//T/9f/1//T/9v/2
//b/9v/0//T/9P/0//b/9v/5//n/9f/0//T/9P/0//X/9v/2//X/9v/3//j/9v/3//f/
9//3/w==
         </WaveFormData>
      </LeadData>
      <LeadData>
         <LeadByteCountTotal>10000</LeadByteCountTotal>
         <LeadTimeOffset>0</LeadTimeOffset>
         <LeadSampleCountTotal>5000</LeadSampleCountTotal>
         <LeadAmplitudeUnitsPerBit>4.88</LeadAmplitudeUnitsPerBit>
         <LeadAmplitudeUnits>��V</LeadAmplitudeUnits>
         <LeadHighLimit>2147483647</LeadHighLimit>
         <LeadLowLimit>268435456</LeadLowLimit>
         <LeadID>II</LeadID>
         <LeadOffsetFirstSample>0</LeadOffsetFirstSample>
         <FirstSampleBaseline>0</FirstSampleBaseline>
         <LeadSampleSize>2</LeadSampleSize>
         <LeadOff>FALSE</LeadOff>
         <BaselineSway>FALSE</BaselineSway>
         <ExcessiveACNoise>FALSE</ExcessiveACNoise>
         <MuscleNoise>FALSE</MuscleNoise>
         <LeadDataCRC32>556700658</LeadDataCRC32>
         <WaveFormData>
BgAGAAYABgAGAAYABgAGAAMAAgABAAAAAgACAAIAAgADAAQABQAGAAgACAAIAAgABgAG
AAYABgAIAAgACAAIAAgACAAIAAgACQAKAAsADAALAAoACQAIAAkACgALAAwADwAQABEA
EgATABQAFQAWABgAGAAYABgAGwAcAB0AHgAgACAAIAAgACMAJAAlACYAKQAqACsALAAs
ACwALAAsACoAKgAqACoAKwAsAC0ALgAuAC4ALgAuACwAKgAoACYAJAAkACQAJAAiACAA
HgAcABgAFgAUABIAEQAQAA8ADgANAAwACwAKAAgACAAIAAgABgAEAAIAAAADAAQABQAG
AAUABAADAAIAAAAAAAAAAAACAAIAAgACAAAAAAAAAAAAAAAAAAAAAAAAAAAAAAAAAAAA
AAAAAAAAAQACAAMABAACAAIAAgACAP///v/9//z//v/+//7//v8BAAIAAwAEAAIAAgAC
AAIAAQAAAP///v8BAAIAAwAEAAQABAAEAAQABAAEAAQABAACAAIAAgACAAMABAAFAAYA
BgAGAAYABgAEAAQABAAEAAQABAAEAAQABAAEAAQABAACAAIAAgACAAIAAgACAAIAAgAC
AAIAAgAAAAAAAAAAAAEAAgADAAQABgAGAAYABgACAAAA/v/8////AAABAAIAAAAAAAAA
AAD+//7//v/+//7//v/+//7//v/+//7//v8AAAAAAAAAAP7//v/+//7//v/+//7//v/9
//z/+//6//7/AAACAAQAAgAAAP7//P/+//7//v/+/wAAAAAAAAAA/v/+//7//v8BAAEA
AAAAAP7//v/+//7//f/8//n/+v/+/wAAAgACAAQABQAIAAoACgAMAAwADAANAA4ADQAN
AAcABgAFAAQABAAFAAYACQALAAwADAANAA4ACwAKAAoABQACAP///f/8//v/+//9/wEA
AgADAAUAAQABAAEAAQAAAAAA/v/+//v/+//7//3////+//7//f///////v/+//3//P/8
//z//P/7//r/+v/8//3//f/8//z//v/7//j/8f/p/+3/+P8JABgAKQA2AD4ATABcAGkA
eACNAKgAwAC8AJYAWQAhAPf/4v/i/+j/6P/h/9f/yf/D/8v/1//c/+L/5P/p//D/9v/4
//j/9v/2//b/9v/4//j/+P/3//b/9//0//b/+P/1//X/9f/1//T/9P/4//b/9v/3//j/
+P/4//f/9//3//f/9//3//f/9//3//X/9f/1//X/8//y//L/9P/1//f/+P/5//n/+P/2
//X/9f/1//X/9f/2//b/9v/3//j/+f/7//7/AAD/////AgD///7//f/+/wAAAAABAAMA
BAAFAAYABgAEAAMAAgADAAgACgALAAwACwANAA0ADQAQABIAFAAWABcAGQAaAB0AHQAd
ACAAIQAmACcAJwAnACYAJgAmACcAJgAmACYAJwAoACoAKwAsACoAKQApACgAJwAiAB8A
GgAbABsAGQAYABYAFQAUABUAEQAOAAkAAgACAAUABgAGAAMAAAD7//r/+v/6//n/+f/5
//j/9//2//T/9P/0//T/8v/0//X/9f/z//L/8v/0//T/9f/1//T/9P/y//L/8f/y//b/
9f/2//b/9f/z//X/9v/3//f/9P/z//P/9f/1//X/9//3//j/+P/4//j/+P/2//b/9//4
//r/+v/4//j/+P/4//j/+f/4//j/+P/7//j/+v/8/////v8BAAIAAQD///3///8BAP7/
/f/+//3//f/9//3//f/9//7///8AAP///////////v/+//7//f/9//z//P/5//r///8C
AAUAAwACAAIAAQD+//3//P/7//z//f/8//3//v///wAAAQABAAAAAAADAAEA///9//v/
/f/9//v/+//5//j/+P/5//n/+f/5//f/+P/5//j/+f/6//r//f/9//v/+v/6//z/+v/6
//n/+P/6//r/+//8//3//P/5//j/+//8//3//P/5//n/+f/4//j/+P/3//f/+f/4//n/
/P/+//7//v/+//3//P/7//r/+P/4//j/+P/6//r/+v/6//j/+f/5//j/+f/6//v//P/7
//z/+//4//r//v8AAAIAAAAAAAEABAAHAAgACwAMAAsACgAJAAYABQACAAIAAgAAAP//
/////wMABgAIAAkABgAEAAAA/v/+//z/+v/4//f/9v/1//X/+f/5//j/9//1//P/8//z
//X/9v/4//j/9//1//T/8//z//P/8v/y//H/8f/x//D/8v/y//L/8//y//L/8f/w//H/
8v/0//X/8v/0//T/7//q/+f/4//l//T/CQAaACkAMgA6AEgAVgBnAH4AkwCsAL4AsgCE
AEMADwDr/9T/0v/Y/9T/zf/H/8P/w//L/9f/4P/o/+7/8f/2//j/9v/1//L/8f/w//L/
9P/0//T/9f/2//n/+P/6//z/+f/5//n/+f/4//j/+P/2//b/9//5//r/+//7//r/+f/4
//f/+v/7//z//f/7//v/+//7//n/+P/4//r/+P/5//n/+f/8//z/+//7//3//f/9//3/
+//6//n/+f/5//n/+v/8//r/+f/5//z///8AAAEABAACAAIAAwAFAAQABQAGAAYABgAF
AAQABQAKAA4AEQAUABMAFQAVABUAFQAWABcAGAAbAB0AHgAhAB8AHwAiACMAJAAlACUA
JQAoACgAKAApACoAKgAqACsAKQAqACoAKgAsACsAKwAqACcAIgAfABoAGQAZABcAFgAT
ABEADwAPAAwACgAGAAAAAAADAAQABAAEAAIA/v/+//z//P/7//v/+//6//n/+P/4//j/
+P/4//b/+P/5//n/9//0//L/8v/y//P/8//y//P/8v/z//P/8v/0//H/8P/y//H/7//x
//T/9f/1//L/7//v//H/8f/x//P/8//0//b/9v/2//b/9v/2//f/+P/2//b/9P/0//L/
8v/y//P/9v/2//b/+f/2//b/9v/3//b/+f/6//n/9//1//f/+f/1//X/9//3//f/9//3
//f/9//4//n/+v/5//f/9f/z//T/9v/4//n/+v/6//v/+f/1//f/9//3//b/9v/3//f/
9f/1//X/9f/1//X/8//z//X/9f/1//X/9f/0//T/9//1//X/9f/1//X/9f/z//P/9f/0
//T/9f/3//f/9//1//P/8//x//H/8v/y//X/9f/1//T/9P/2//j/+P/3//b/8//y//L/
8v/0//T/8v/y//b/9v/2//T/8//z//P/8v/0//T/8//z//X/9P/1//b/9v/2//b/9v/z
//L/8f/w//L/8v/z//P/9P/0//T/9P/2//b/+P/4//T/9v/6//z//P/8//z//f8CAAQA
BAAGAAYABgAGAAYABAADAAAAAAD///7//P/7//v//f/+//7//v///////f/7//r/9//0
//T/8//y//H/9P/3//j/+P/5//n/9//3//X/8//w/+7/7f/u/+7/7//t/+//7//u//D/
7//v/+//7P/s/+z/7P/v//D/8P/v/+z/7P/s/+3/6//s/+z/6v/p/+z/6f/h/9//5v/5
/w4AHQAoADIAOABCAFMAZAB3AJAAqACwAJYAWwAdAPf/6P/k/+b/5v/X/8n/x//B/7//
x//Q/9j/3v/j/+j/7P/w//D/7v/u/+7/7v/w//D/8P/v/+7/7//s/+3/8P/u/+//8v/z
//P/9P/2//T/9P/1//X/9P/z//H/8f/x//H/8f/y//P/9P/1//L/8f/w/+//8f/w//D/
8v/y//P/8//z//L/8v/x//H/8//z//P/8//0//T/9P/1//b/9//5//z/+f/3//b/+P/7
//z//f8AAP7//v///wEAAQABAAEAAAABAAEAAQADAAgACgALAAwADQAPAA8ADwAPABAA
EQASABIAEwATABUAFwAZAB4AIQAgAB8AHQAbAB0AHgAfACEAJAAkACQAJQAkACQAIwAi
ACIAIQAhACAAIAAcABoAFgAXABcAFQAUABEADwANAA0ACwAKAAcAAgABAAMAAwACAP//
/P/3//b/+f/6//r/+//9//z/+//6//j/+P/4//j/8f/y//L/8f/0//T/9f/4//b/9//3
//b/9P/y//L/8f/v//L/8P/w//H/8f/w//P/9P/1//X/8v/v/+//8f/x//L/9f/2//j/
9f/0//P/8v/w//D/8f/y//T/9P/y//L/8v/y//L/8//1//b/9//7//T/8v/w/+//8v/3
//r/+//5//f/+f/7//f/9//5//n/+P/3//b/9f/3//j/+f/6//v/+//7//v/9//2//X/
8//0//T/9f/z//T/9//4//n/9v/2//f/9//3//f/9//3//X/9f/z//P/8//z//P/8//0
//T/9f/5//b/9f/0//P/9P/1//T/9f/1//T/9P/1//T/8//y/+//8v/z//L/8//x//D/
8v/x//L/8v/z//b/9v/2//X/9P/x//D/8P/w//T/9P/y//L/8v/y//L/8P/y//P/9P/0
//L/8v/x//H/7f/4//n/8P/y//L/8v/y//H/8P/v/+7/7//w//H/8v/1//X/9P/0//L/
8v/y//L/9P/0//L/9P/6//z//v/+//3//f///wAAAQAEAAUABgADAAIA///9//r/+v/6
//r//P///wIABwAEAAIA///9//r/9//2//b/9v/0//L/8f/z//P/9P/3//X/9P/z//P/
8f/x//H/8f/v/+7/6//q/+z/7f/u//H/8P/u/+3/6//s/+3/7f/u/+3/7P/s/+z/6v/p
/+j/6P/q/+v/6//q/+j/7P/r/+T/3f/X/9v/6v/9/woAFwAmADIAPABKAFUAYgB9AJgA
qgCuAJoAZwAlAPf/2v/O/9L/2v/Z/83/wf+//8P/y//S/9z/3v/d/+L/6P/s/+z/6v/q
/+r/6//u/+//8P/w//D/8v/w/+//8P/s/+v/7//x//L/9P/0//D/7v/t/+7/7v/u/+3/
7//x//P/9f/0//P/8v/x//P/8//z//P/8f/w//D/8v/0//X/9f/1//b/9v/1//X/8//z
//P/8//2//b/9v/3//f/9//4//r/+v/5//n//P/6//r/+v/8//7//v///wEAAgADAAQA
BAAFAAUABQAHAAgACgALAAwADQAPAA8ADwAPABAAEQASABcAGQAaAB0AHwAfACIAIwAo
ACkAKQApACcAJgAlACUAJgAmACYAJwAoACoAKwAsACoAKQApACgAKgAmACQAIAAdAB0A
GwAaABcAFQATABMAEgAQAAwABgAFAAcABwAGAAQAAgD+//7//P/8//v/+//5//j/9//2
//b/9v/2//b/9f/4//r/+//5//b/9P/0//b/9//3//b/9f/0//X/9f/z//b/9P/0//b/
9f/z//X/+f/7//z/+v/3//f/+f/5//f/9//1//T/9//4//n/+v/8//z//f/+//z//P/6
//r/+f/4//f/9//5//r/+/////r/+v/6//v/+P/7//z/+//6//n//P////3//f//////
/v/9//z/+//7//z//f/+//3//f/9//3//P/8//z/+//6//r/+//5//f/+f/5//n/9v/2
//f/9//5//v//f////z/+//4//f/+f/5//n/+f/6//r/+/////7//f/8//v/+P/3//T/
8//3//j/+v/9//7//f/8//n/9//3//X/9f/1//b/+v/7//n/+P/4//r/+f/4//b/9P/2
//b/9//4//n/+P/1//T/+P/4//j/9v/4//n/+v/6//n/+P/2//X/9f/4//n/9v/2//b/
9v/2//f/+P/5//r/+P/2//T/8v/0//b/+P/6//n/+P/3//b/9v/2//b/9v/2//b/9//3
//j/+P/4//j/9f/0//X/9P/0//j//v8CAAMAAgABAAEABwAKAAsADgANAAwACwAKAAYA
BQACAAIAAgACAAEAAQABAAMABAAEAAQABQAFAAMAAAAAAP7//P/4//f/9v/1//X/9//3
//b/9//3//X/9f/1//X/9P/0//P/9P/0//X/9P/1//T/8v/z//P/9P/1//X/9v/3//j/
+P/4//f/9f/2//b/9v/3//X/9v/8//r/9f/y/+//6//r//D//f8OAB8ALgA4AEYAWgBt
AHoAiwCmAMAAygCyAHcAMwAFAOr/3v/i/+b/4f/Z/9P/0f/T/9//6P/s//D/9f/2//j/
/v8AAP7//v/+//z//v/+//7/AAAAAAIAAAABAAQAAgADAAIAAwADAAQABQACAAEAAQAC
AAIAAgABAAIAAwAEAAUABAADAAIAAQACAAMABAAFAAcABgAGAAgABgAFAAMAAQAEAAQA
AwADAAYABwAIAAkACgAKAAoACwALAAsADAAOAAwACwALAA4ADgAOAA4AEAAQABAAEQAT
ABQAFQAWABYAGQAZABkAGwAdAB4AHgAeAB8AIQAhACEAIwAkACUAJgAnACkAKgAtAC8A
LwAyADMANAA1ADUANQA5ADoAOwA9AD4APgA+AD8APgA+AD0APAA6ADkAOQA4ADsAOAA3
ADQAMgAxAC4ALAApACcAJQAlACQAIgAeABgAFQAXABcAFgAUABIADgAOAA4ADgANAA0A
DgAOAA4ADgAKAAoACgAKAAYACAAJAAkABwAGAAYACAAIAAkACQAIAAcABgAHAAcABwAK
AAgACAAIAAcABQAHAAgACQAJAAYABQAFAAcABwAFAAcABwAIAAYABgAGAAYABgAGAAcA
CAAIAAgABgAGAAcACAAJAAsACAAGAAQABQADAAYACQANAAoADQAOAA0ACQAHAAkACwAH
AAcACQAJAAkACQAJAAkACwAMAA0ADgAMAAsACgAJAAsADAANAA0ACQAIAAgABQAEAAcA
CAAJAAgACAAJAAkADQAPABEAEwAQAA0ACAAFAAgACQAKAAsACAAGAAUABwAHAAcABwAH
AAkACQAHAAcACQAIAAgACQALAAsACwAJAAkACQAHAAcABQAEAAYABQAHAAYABgAIAAoA
CgAJAAgABgAEAAMAAgAEAAQAAgACAAIAAgACAAAAAQADAAUABgADAAIAAAD//wEABAAD
AAIAAAAAAAAAAAABAAIAAwAEAAYABgAGAAYABQAEAAMAAgAAAAAAAAAAAAEAAgAEAAUA
AwACAAEAAAACAAIABAAEAAAAAgAGAAgACwAMAA0ADwARABIAEQASABMAFAAVABYAEwAR
AA0ADAAOAA4ADQANAAwADQANAAwADQANAAwACQAJAAoACQAIAAQAAwACAAEA/v////7/
/P/9//3/+//7//v/+//6//r/+P/4//f/9//3//n/+f/4//b/9f/1//X/9v/2//b/9v/5
//r/+v/5//j/+P/4//n/+//2//b/9P/t/+z/7f/p/+X/6v/7/w4AHQAqADYAQgBMAFcA
bACFAJYArAC8AKYAbwA1AAcA6v/k/+z/7P/d/9H/y//J/8v/0//c/+T/7P/x//T/9P/0
//b/9P/0//T/9v/6//z//v/8//r/+v/2//j/+v/3//f/+f/7//z//v/8//j/9v/1//j/
+P/4//f/9//3//f/9//4//n/+v/7//r/+f/4//f/+P/4//n//P/7//v/+v/5//z//P/7
//v/+//7//v/+//6//r/+v/7//n/+f/6//z//v/9//3/AAAAAAAAAAACAAEAAAAAAAEA
BQAHAAkACgAKAAkACAAJAAkACgAKAAoADgARABIAEwARABIAEwAUABcAGQAaAB0AGwAb
AB4AHwAiACMAIwAjACYAJgAmACcAKQAqACsALQArACwALAAsACsAKQAoACYAJgAiACAA
HAAcAB0AHAAcABcAFQATABMAEwASAA8ACgAFAAcABwAGAAYABAAAAAAAAgACAAEAAQAA
AP7//P/6//r//P/+/wAA+v/8//3//f////7//v8AAP3//f/8//r/+v/4//j/9//2//j/
9f/0//f/9//2//n/+//7//r/9v/2//f/+v/7//r/+//6//r/+f/4//f/9v/2//b/9//4
//n/+v/5//r//P/8//z//f/9//z/+//9//j/+P/4//n/+////wEAAQD6//f/+P/5//j/
+f/8//3//f/9//3//f/7//z//f/+//7//f/8//v//P/8//z/+//8//z//f/7//f/+f/5
//n/+P/4//n/+f/5//n/+f/5//n/+f/3//f/+P/5//r/+//5//j/+P/7//v/+//7//v/
+f/5//f/9//3//b/9v/3//f/9//3//X/9//3//X/9f/0//T/9//3//b/9P/z//T/9v/4
//n/+v/5//j/+P/4//j/+P/2//b/+f/6//v/+v/5//n/+f/4//b/9v/1//X/8//y//P/
8v/y//L/8v/y//P/9P/1//b/9v/2//b/9v/2//b/9v/2//T/9P/0//X/9f/0//T/9P/y
//L/8v/0//f/9v/5//7/AgAEAAQABAACAAQABQAEAAQABAAEAAQABgAGAAcABgAEAAQA
BAADAAUABQAHAAgABwAFAAQAAgD9//z//P/6//n/+P/4//j/9f/1//f/9//z//H/8P/t
/+7/7//w//D/7v/s/+z/6//t/+3/7//v/+3/7P/q/+n/5v/k/+P/4v/k/+f/6v/s/+3/
7P/s/+z/7P/r/+n/6P/o/+P/5v/l/9n/0f/a//P/CAAZACYAMgA4AEAAUQBmAHsAjgCk
ALIAogBtAC0A+//c/9D/1P/W/9P/zf/D/7v/u//B/8j/0v/c/9//4v/o/+r/7P/q/+r/
6v/o/+r/6v/q/+z/7P/u/+z/7v/w/+3/7f/w//H/8f/y//P/8P/v/+//8P/w//D/7//t
/+3/7f/t/+//7//v/+//8f/x//H/8f/x//D/8P/y//H/8f/w/+//8f/y//L/8//x//H/
8f/x//L/8v/y//P/8f/x//L/9P/1//X/9v/6//v//P/9/wAA/v/+////AQACAAMABAAE
AAYABwAIAAsADwASABQAFgAZABsAGwAbABsAHAAdAB4AIQAjACQAJwAnACcAKgArADAA
MQAxADEAMgAyADIAMwA2ADYANgA3ADcAOAA4ADgANgA1ADUANAA1ADIAMQAuAC4ALwAu
AC4AKAAlACIAIQAhACAAHQAYABYAGQAaABoAGQAWABEAEAAQABAADwAPAAwACgAIAAYA
BwAIAAkACgAGAAgACQAJAAsACgAKAAwACgALAAsACgAKAAgACAAHAAcACgAIAAgACQAJ
AAgACwALAAsACgAGAAYABwAKAAsACQALAAsADAAMAAwADAAMAAoACgALAAwACQAIAAUA
BAAIAAoADAAPAA8ADgANAA8ADAAMAAwADQANABEAEwATAA8ADQAPABEADwAPABEAEQAO
AA0ADAALAAwADgAQABIAEgARABAADwAQABAAEAAPABAAEAARAA8ADAANAAwACwAKAAoA
CwALAAwADQAOAA8ADQANAAsACwALAAsACwALAAkACAAIAAsADQANAA0ADQALAAsACQAJ
AAkACAAIAAkACwALAAsACQAKAAsACgALAAgACAALAAsACAAGAAUABgAGAAYABQAEAAUA
BgAIAAoACgAIAAQAAgAEAAQABAACAAQABQAGAAYABgAGAAUABQAJAAgABwAEAAEAAAD/
//7/AAACAAQABgAEAAIAAAD+/wEAAgADAAQAAgACAAIAAgAAAP7//P/6//7/AAACAAQA
AwACAAIAAQAAAAAAAAAAAP7//v8AAAAA//8CAAcACgALAAoACQAJAA4AEAAQABIAEAAQ
ABAAEAAOAA0ACgAKAAwADAALAAsACgALAAsACgALAAsACgAHAAgACAAGAAQAAgABAAAA
///8//3//P/6//r/+//6//v/+f/5//j/+P/0//T/8//z//X/9//3//b/9P/z//P/8//0
//T/9P/0//P/9P/0//P/8v/y//L/8//1//j//P/8//f/8v/t/+n/5f/q//3/EgAfACoA
PABMAFoAaQCAAJkAsgDGAMoAqgBvADMABwDu/+j/7P/s/+X/1//P/8//0f/Z/+j/8v/0
//f/+v/8//z/AQAAAAEAAgD//wAA///+//7//v8AAP7/AQAEAAIAAwADAAMAAgACAAIA
AAAAAAEABQAGAAcABwAGAAUABAADAAEAAQABAAEAAgADAAQABQACAAAA//8AAAIAAwAD
AAMABAAEAAMAAwADAAMAAwADAAYABgAGAAcABQAFAAYACAAJAAkACgAOAA0ADAALAAwA
CgAKAAsADQAPABEAEwAUABcAFwAXABkAGAAYABcAFgAZABsAGwAbAB0AHgAfACAAJQAn
ACgAKwApACkALAAtADIAMwAzADMANgA2ADYANwA3ADYANQA1ADUANgA2ADYAOAA3ADcA
NgAzAC4AKwAmACYAJwAmACYAJQAjACEAIQAcABgAEgAKAAUABwAHAAYACAAGAAIAAgAC
AAIAAQABAP///v/9//z/+v/6//r/+v/4//r/+//7//3//P/8//7/+//7//r/+P/3//b/
9//3//f/+v/4//j/+P/3//X/9//8//3//f/6//b/9f/2//X/9f/3//f/+P/6//r/+v/6
//r/+v/7//z//P/8//r/+v/8//z//P/9//3//P/7//3/+v/6//r/+//9/wEAAwADAP7/
+//8//3//f/9///////+//3//P/7//v//P/9//7/AQABAAEAAQD///7//f/7//r/+v/7
//n/+f/7//v/+//6//r/+//7//z//f/+//////////3//f/7//v/+//7//v/+v/6//3/
/////////////////f/9//v/+v/6//v//////////f/7//v/+f/5//r/+v/9//3//P/6
//n/+v/6//r/+f/4//j/+P/5//r//v/+//z//P/8//r/+P/0//b/+f/8//7//P/8//v/
+//7//7//f/+//7//v/+//7//v/+//7//v/8//z//P/9/////v/+//7//f/8//v//P/8
//r//P8AAAUACAAJAAoACQAMAA4ADgAQABAAEAAQABAADgANAAoADQAOAA8ADwAPAA8A
EQASAA8ADQAMAAoABQAEAAQAAgACAAIAAwAEAAAA//8AAP///f/7//r/9//5//n/+f/4
//r/+P/4//f/9v/1//b/9f/1//b/9v/3//b/9P/z//L/9P/1//b/9v/z//L/8v/y//X/
9f/0//T/9P/z//L/6//p/+3/8v/9/xAAIwAyADwASgBWAGMAeACPAKYAuACuAIQASwAZ
APf/6v/o/+7/8P/h/9H/yf/H/8n/0//g/+r/8P/x//L/9P/2//r/+P/4//j/9//4//f/
9v/3//j/+//6//j/+v/3//f/9v/3//f/+P/7//r/+//9//7//v/+//3/+//7//v/+//9
//3//f/9//3//f/9//3//f/8//z//v8AAAEAAQABAAEAAAD+//3//f/9//3//f/8//z/
/P/9//7///8BAAQAAgABAAEABAAEAAQABAAGAAgACAAJAAsADAANAA4ADgAOAA0ADAAN
ABEAFAAWABgAFwAXABUAEwAVABYAFwAYAB0AHwAgACMAIQAhACQAJQAmACcAJwAnACYA
JgAmACcAKQAqACsALQAsACwAKwAqACwAKwArACoAKwAoACcAJAAgAB8AHAAaABgAFwAW
ABcAFAASAA4ACAAHAAkACQAIAAgABgACAAIAAAAAAP////8AAAAAAAAAAP7//v/+//7/
+v/8//3//f/8//r/+f/6//r/+//7//r/+f/4//n/+f/5//z/+v/6//j/9//1//f/+f/5
//j/9P/z//X/+f/7//n/+//7//z/+f/4//f/9v/4//j/+f/6//v//P/7//z//P/8//z/
/f/+//7//v8BAPr/+v/6//v/+f/9///////7//n/+//9//3//f//////AAD///7//f/8
//z//P/8//3//f/9//3///8AAAEAAQD9//z//P/5//n//f///wEA/f/8//z/+//7//v/
+//7//v/+//5//n/+//7//v/+//9//z//P////7//f/8//v//P/9//z//f/7//r/+v/7
//3//f/9//v/+v/5//b/9f/2//j//f////7//P/7//z/+v/6//n/+P/3//b/9v/2//j/
+P/2//b/+P/4//j/9v/3//n/+//8//r/+v/5//n/+f/4//v//P/6//r/+v/6//v//P/9
//7/+//6//n/+P/5//n/+P/4//v//P/9//7////+//v//P/+/wAAAgACAAMABQAJAAwA
DAAOAA4ADgAQABAADgANAAoACgAKAAoACQAJAAkACwAOAA4ADQANAAoABwAGAAYAAgAA
AP7//f/9//3//v8BAAAA/v/8//v/+v/7//z//f/6//r/+P/4//X/8//x//H/8v/y//P/
8//z//P/8v/y//L/8v/z//T/9v/1//T/9P/0//X/9f/0//b/9P/z//D/6//j/+X/8P/7
/wYAGQA0AEIASABUAGEAbgCFAJwAsgC6AKAAaQAzAAkA5v/a/+D/5P/b/9P/zf/F/8f/
0f/c/+T/6v/x//b/+v/+//z/+P/2//T/9//6//v//P/5//j/+f/2//f/+v/4//n/+v/7
//v//P////7///8BAAAAAAAAAP////////////////////////3//f/9//3//f/8//z/
/v8AAAEAAQABAAQABAADAAMAAwADAAMAAwAGAAYABgAHAAYABQAFAAYACAAHAAcACgAL
AAwADQAQAA4ADgAPABEADwAPAA8ADgARABMAFQAZABkAGgAaABoAHQAfAB8AHwAfACAA
IQAiACUAJwAoACsALAAtADEAMwA0ADUANQA1ADQANAA0ADUAOAA6ADwAPwA+AD4APQA8
AD4APQA9ADwAPAA4ADYAMgAzADMAMQAwACoAJwAkACMAIwAiAB8AGgAXABkAGQAYABcA
FAAPAA4ADQAMAAoACQAKAAoACgAKAAcABgAFAAQAAQAEAAYABwAJAAgACAAKAAgACQAJ
AAgACAAGAAYABQAGAAoACQAKAAkABwAEAAUABgAHAAcABAACAAMABgAHAAYABwAGAAYA
BgAGAAYABgAEAAQABQAGAAcACAAHAAgACQAKAAsADQANAAwACwANAAkACgALAA0ACwAN
AA0ACwAKAAkADAAPAA8ADwARABEADQALAAkABwAJAAoACwAMAA0ADQANAA0ADgAOAA4A
DQAJAA==
         </WaveFormData>
      </LeadData>
      <LeadData>
         <LeadByteCountTotal>10000</LeadByteCountTotal>
         <LeadTimeOffset>0</LeadTimeOffset>
         <LeadSampleCountTotal>5000</LeadSampleCountTotal>
         <LeadAmplitudeUnitsPerBit>4.88</LeadAmplitudeUnitsPerBit>
         <LeadAmplitudeUnits>��V</LeadAmplitudeUnits>
         <LeadHighLimit>2147483647</LeadHighLimit>
         <LeadLowLimit>268435456</LeadLowLimit>
         <LeadID>V1</LeadID>
         <LeadOffsetFirstSample>0</LeadOffsetFirstSample>
         <FirstSampleBaseline>0</FirstSampleBaseline>
         <LeadSampleSize>2</LeadSampleSize>
         <LeadOff>FALSE</LeadOff>
         <BaselineSway>FALSE</BaselineSway>
         <ExcessiveACNoise>FALSE</ExcessiveACNoise>
         <MuscleNoise>FALSE</MuscleNoise>
         <LeadDataCRC32>3474810470</LeadDataCRC32>
         <WaveFormData>
BgAGAAYABgAGAAYABgAGAAgACAAIAAgABgAGAAYABgAFAAQAAwACAAQABAAEAAQABgAG
AAYABgAFAAQAAwACAAIAAgACAAIAAAAAAAAAAAABAAIAAwAEAAIAAgACAAIAAQAAAP//
/v/8//z//P/8//r/+v/6//r/9//2//X/9P/y//L/8v/y//D/8P/w//D/7//u/+3/7P/r
/+r/6f/o/+b/5v/m/+b/5f/k/+P/4v/k/+T/5P/k/+b/5v/m/+b/6f/q/+v/7P/t/+7/
7//w//L/9P/2//j/+v/6//r/+v/8//z//P/8//z//P/8//z//f/+////AAAAAAAAAAAA
AAAAAAAAAAAAAAAAAAAAAAACAAIAAgACAAAAAAAAAAAAAAAAAAAAAAAAAAAAAAAAAAIA
AgACAAIABAAEAAQABAADAAIAAQAAAAEAAgADAAQAAgACAAIAAgACAAIAAgACAAQABAAE
AAQABAAEAAQABAACAAIAAgACAAAAAAAAAAAAAgACAAIAAgAAAAAAAAAAAAAAAAAAAAAA
AQACAAMABAADAAIAAQAAAAIAAgACAAIABAAEAAQABAACAAIAAgACAAIAAgACAAIABAAE
AAQABAACAAIAAgACAAQABAAEAAQABAAEAAQABAAGAAYABgAGAAYABgAGAAYABQAEAAMA
AgAEAAQABAAEAAYABgAGAAYABAAEAAQABAAEAAQABAAEAAQABAAEAAQABAAEAAQABAAC
AAIAAgACAAIAAgACAAIAAwAEAAUABgAEAAQABAAEAAIAAgACAAIAAgACAAIAAgAEAAUA
BQAFAAYABgAGAAYABgAFAAUABAACAAUABgAHAAYABwAIAAoADAAMAA0ADQANAAwACgAJ
AAoACAAHAAYABQAEAAMAAwADAAMAAwAEAAEA/v/9//v/+v/5//f/9v/4//j/+f/5//v/
/P/+//7//P/8//3//f/+//////8AAAAA///9//z//P/8//3//f/+//7//v/+//7//v/+
////AQABAAIAAgAAAP////8AAAIAAwAEAAwAGgAoADAANgA5ADkAOwBAAEIAOgAvABkA
9f/Q/7j/qv+X/3v/Z/9c/1f/WP9U/1T/ZP93/4n/nv+2/8j/1//h/+r/8v/7//7/AAAE
AAUABgAGAAcACAAJAAkACQALAAsACwAMAAwADAAMAAwADAAOAA4ADQANAA4ADgANAA8A
DwAPAA8ADwAQABAAEAAQABAAEAAQAA4ADgAOAA4ADgAOAA8ADwAPAA0ADQANAA0ADQAO
AA4ADgAOAA4ADgANAA0ADQANAA0ADQANAA0ADQAMAAwADAANAA0ADAAMAAwACwAJAAgA
CQAKAAkACgAKAAgACAAIAAkACAAIAAgABgAEAAQABAADAAEAAAD//wEA/v/+//7//P/6
//j/9v/2//b/9v/0//T/9P/z//H/7//v/+7/7v/u/+3/7P/r/+3/6//r/+3/8P/x//L/
8//y//L/8//0//b/9v/5//v/+v/8//7//v///wAAAgACAAQABAAEAAYABgAGAAUABQAE
AAQABQAGAAYABgAGAAcABwAIAAgACAAKAAkABwAHAAYABwAIAAgABgAGAAYABgAGAAYA
BgAFAAcABwAHAAcABQAFAAcABwAGAAYABgAGAAYABwAHAAcABQAFAAUABQADAAMABAAF
AAYABgAHAAcABwAIAAgACAAGAAYABgAGAAgACAAHAAUABQAFAAYABgAGAAYABgAGAAYA
BgAFAAUABQAFAAUABQAFAAUABQAFAAUABQAEAAQABgAGAAYABgAFAAUABQAFAAUABQAF
AAQABAAEAAQABAADAAUABQAGAAQABAAEAAQABgAFAAUABQADAAMAAwAFAAUABAADAAMA
AwACAAIAAgAFAAYABgAGAAYABgAGAAYABAADAAMAAgAEAAQABAAEAAIAAwADAAMAAwAE
AAQAAgACAAIAAgACAAUABQAFAAUAAwACAAIAAgAEAAQABAAEAAYABgAGAAYABQAHAAYA
BgAEAAQABAAEAAYABgAGAAYABAAEAAQABAAEAAQABAAEAAQABAAFAAUAAwACAAIAAgAE
AAUABQAGAAUABAAGAAYABwAIAAkACgANAA4ADwARAA8ADwAOAAwADAALAAkACAAIAAYA
BAACAAMAAwADAAMAAQAAAP3//P/7//v/+//6//r/+v/6//v/+f/7//z//v8AAAAAAAAB
AAEAAQABAAAAAAABAAEAAAAAAAAAAAABAAEAAgACAAIAAgACAAIAAgADAAMAAwAEAAQA
BAADAAMABgAGAAcACgAUACIAMAA4ADoAPQBBAEMASABMAEIALQAPAOn/xP+s/5r/g/9n
/1X/UP9T/1L/Uv9e/3D/gf+V/67/wv/S/93/5f/u//T/+f/+/wAABAAHAAgACAAJAAoA
CwALAAsADwAPAA8AEAAPAA4ADQAMAA0AEAARABEADwAQABAADwAPAA8ADwAPAA0ADgAO
AA4AEAAQABAAEAASABIAEgASABIAEgATABMAEwARABEAEQATABMAFAAUABMAEgARABAA
EAARABIAEwATABMAEwATABMAEgASABIAEQARABAAEAARABEAEAAQABIAEgAQABAAEAAO
AA4ADgALAAoACgAKAAoACAAIAAgACQAHAAYABQAHAAQABAAEAAEAAAD///7/+//6//n/
9v/2//b/9f/z//P/8//y//L/8//z//P/8//x/+//7//x//T/9f/2//f/+P/4//n/+v/6
//r//f///wIABAAGAAYABQAGAAgACAAIAAgACAAKAAoACgAJAAkACgAKAAsADAAKAAoA
CgALAAsADAAMAAwADgANAAsACwAKAAsADAAMAAoACgAKAAoADAAMAAwACwANAA0ADQAN
AAsACwANAA0ADAAMAAwADAAMAA0ADQANAAsACwALAAsACwALAAwADQAPAA4ADgANAA8A
EAAQABAADgAOAA4ADgAOAA4ADQALAA0ADQAOAA4ADAAMAAwADAANAAwACgAJAAoACwAM
AA0ACwALAAsACwANAA0ADAAMAAwADAAMAAwACQAJAAkACQAKAAsADAAMAAoACgAKAAoA
CAALAAwADgAMAAwADAAMAAoACQAJAAkACQAJAAkACwALAAoACQAJAAsACgAKAAoACwAM
AAwADAAKAAoACgAKAAsACwAMAAwADgAOAA4ADgANAA0ADAALAAsADAAMAAoACwAMAA0A
DgAOAA0ADAALAA0ADAAMAAwADAAMAAwADAAKAAoACgAKAAsACwAMAA4ADQAMAAsACgAM
AAwADAAMAAwADAAMAA0ADQANAAwADAAKAAoACwALAAoACgAKAA0AEAARABIAEwAUABYA
FgAWABcAFwAXABYAEgARAA8ADAANAAwACwAKAAgABwAHAAcABQAGAAYABAADAAEAAAD/
/wEAAgADAAQAAwADAAUABgAIAAgACAAIAAsACwALAAsACQAIAAgABwAGAAYABgAGAAgA
CQALAAwACgAKAAoACgAIAAkACQAJAAsADAANAA0ACwAKAAoACwAQABgAJAAyADwAPgA/
AEMARQBGAEgARAA5ACcADQDs/9T/xP+z/6P/kf9+/3P/cv9w/2z/eP+P/6H/rP++/9b/
5f/t//T//v8FAAoADAAMAA8AEAAQABEAEgATABMAEwAVABUAFQAWABgAGAAYABgAFgAY
ABgAFwAVABYAFgAVABcAFwAXABcAGQAaABoAGgAYABgAGAAYABoAGgAaABoAGAAYABkA
GQAZABcAFwAXABcAFwAYABgAGAAYABgAGAAXABcAFwAXABcAFwAXABcAFwAWABYAFgAZ
ABkAGAAYABcAFwAWABYAFgAWABQAFAAUABIAEgASABEAEAAQABAAEgAQABAAEAANAAsA
CgAJAAcABAAEAAQABQAEAAMAAgABAAAA///8//z//P/7//n/+f/5//j/+P/6//n/+P/3
//n/9//3//n/+v/7//z//f/+//7///8AAAIAAgAFAAcACAAKAAwADAALAAwADgAOAA4A
DgAOABAAEgASABEAEQASABIAEwAUABIAEgASABMAEwAUABQAFAAUABMAEQARABIAEwAU
ABQAFAAUABQAFAASABIAEgARABEAEQARABEAEwATABUAFQAWABYAFgAWABUAFQAUABMA
EwATABMAEwASABMAFQAXABUAFAAUABMAEwAUABQAFAAUABQAFAAUABYAFgAVABMAFQAV
ABYAFgAUABQAFAAUABYAFgAVABUAEwATABMAEwARABEAEQARABIAEwATABQAFAAUABQA
FAATABMAEwATABUAFQAVABQAFAAUABQAFAATABUAFQAWABYAFgAWABYAFgAVABUAFQAV
ABUAFQAXABcAFgAVABUAFwAWABYAFgAWABYAFQAUABYAFgAWABYAGAAXABcAFgAYABgA
GAAYABcAFwAWABUAFQAWABYAFAAWABYAFgAWABcAFwAXABcAFwAWABYAFgAWABYAFgAW
ABQAFAAUABQAFQAXABgAGgAYABgAGAAYABYAFgAWABYAGAAYABgAGAAYABkAGQAZABYA
FgAWABYAGQAZABoAGgAaAB0AHgAfACAAIQAiACQAJAAkACUAJQAjACIAIAAfAB0AGgAY
ABYAFgAUABIAEQATABMAEwAUABIAEAAQAA8ADQANAAwADAAOAA4ADwAPAA8AEAASABIA
EwAUABYAFwAUABMAEQAQABIAEwATABQAFgAWABcAFwAWABYAFgAWABgAGAAYABkAFwAX
ABgAGAAYABcAFwAYABoAGQAcACQALAA4AEYATgBRAFEAUwBWAFoAWABLADUAFwDy/9L/
wP+x/5n/gf9y/23/bv9u/27/eP+N/5//tP/I/9z/6f/z//7/CgARABYAGAAYABkAGgAa
ABsAHgAfAB8AHwAhACEAIQAiACQAJAAkACQAIgAkACQAIwAjACQAJAAjACUAJQAlACUA
JQAmACYAJgAmACYAJgAmACYAJgAmACYAJgAmACcAJwAnACUAJQAlACUAJQAmACYAKAAo
ACgAKAAnACcAJwAnACUAJQAlACUAJwAmACYAJgAnACcAJgAmACcAJwAmACYAJgAmACQA
JAAmACQAJAAkACMAIgAiACIAIgAgACAAIAAhAB8AHgAdABsAGAAYABgAFwAWABUAFAAT
ABIAEQAOABAAEAAPAA0ADQANAAwADAAKAAcABAABAPv/8//t/+n/5//l/+P/4f/g/+D/
4f/i/+D/4P/j/+X/5f/m/+f/5v/m/+b/5//m/+f/6P/p/+z/7P/s/+v/6//q/+r/6//s
/+z/7P/s/+3/6v/q/+n/6P/p/+n/6P/p/+r/6//s/+z/6v/q/+r/6v/o/+j/6P/n/+n/
6f/p/+n/5//n/+n/6f/q/+r/6v/q/+j/6f/p/+n/6//r/+v/6//p/+n/6v/r/+v/6v/q
/+n/6f/q/+r/6v/q/+r/6v/q/+r/6v/p/+f/6f/p/+r/6v/q/+r/6v/q/+z/7P/r/+v/
6f/p/+n/6f/r/+v/6//r/+n/6f/o/+j/6v/q/+r/6v/p/+n/6f/p/+n/6f/p/+j/6f/q
/+v/7P/n/+n/6f/q/+r/6v/q/+r/6v/p/+n/6f/r/+v/6//t/+3/7P/r/+v/6//q/+r/
6v/p/+r/6v/q/+j/6P/o/+j/6f/p/+r/6v/s/+z/7P/s/+z/7f/t/+3/6//s/+z/6v/q
/+r/6v/q/+v/6//r/+v/7P/s/+3/7v/t/+z/6//q/+v/7P/t/+7/7//t/+z/6v/q/+r/
6v/q/+z/7P/s/+z/7P/s/+z/7P/s/+z/7P/s/+7/7v/u/+7/8P/w//D/8P/u/+7/7v/v
/+3/7f/s/+z/7v/u/+//7//x//L/8//3//b/9//4//n/+v/8//z//P/9//3//f/8//f/
9f/y/+7/7f/s/+v/6v/o/+f/5//n/+f/6P/o/+b/5v/l/+X/5f/m/+b/5v/m/+f/5//p
/+r/7v/u/+7/7v/v/+//7//v/+7/7v/v/+//7v/u/+7/7v/x//H/8v/y//L/8v/y//L/
8v/z//P/8//0//T/9P/z//P/9P/0//P/+P8CABAAHAAkACoAKwAxADcAOgA8ADgAKwAT
AO//xv+o/5r/hf9n/0//SP9H/0b/Rv9K/1b/af99/5b/qv+8/8v/1f/e/+j/7f/y//b/
+P/7//z//P/9/wAAAQABAAEAAgABAAAAAAAAAAAAAAAAAAEABAAFAAUAAwAEAAQAAwAF
AAUABQAFAAUABgAGAAYABAAEAAQABAAGAAYABgAGAAYABgAHAAcABQADAAMAAwAFAAUA
BgAGAAYABgAGAAYAAwADAAMAAwAFAAUABQAFAAUABAAEAAQABwAHAAYABgAFAAUABAAE
AAYABgAEAAQABAACAAIAAgADAAIAAgACAAEA/v/9//z//P/7//v/+//7//j/+P/4//X/
9P/z//L/8f/w/+//7P/u/+7/7f/r/+n/6f/o/+j/6P/n/+b/5f/n/+X/5f/n/+b/5//o
/+n/7P/s/+3/7v/s/+z/7//x//H/8v/z//L/9P/2//n/+v/8//z//P/+/////v/8//v/
/P/8//3//v/+//7//v//////AAAAAAAAAAD///3//f8AAAEAAgACAP///v/9//z//v/+
//7//f////////////3//f//////AAAAAAAAAAD+/////////wEAAQABAAEA/////wAA
AQABAAAAAAD///3//v/+//7/AAAAAAAAAAAAAAAA///9//////8AAAAA/v/+//7//v8A
AAAA/////wEAAQABAAEAAAD///7//f///////v/+//7//v/+//7/////////////////
///+//7//v/+//7/+//9//3//v/+//7//v/+//7//f/9//3/////////AQAAAP7//P/7
//z//P/9//7//v/+//3//P/+//7//v/+//7//f/9//z//P/8//z//P/8//3//f/9//3/
/v/+//z//v/+//7//v////////////3//P/8//z//P/8//z//P/+//7//v/+//3////+
//7//v/+//7//v/8//z//P/8//r/+v/6//r//P/8//z//P/+//7//v/+//3//P/7//v/
+//7//r/+v/6//r/+//7//z//P/8////AgADAAQABQAEAAYABgAGAAcABwAHAAYABAAD
AAEA/v/6//j/9v/0//D/7//v/+//8P/y//P/8v/w/+//7//v/+7/7v/u/+7/7//v//H/
8v/2//b/9v/2//f/9//3//f/9v/2//f/9//0//T/9P/0//f/9//4//j/+P/4//j/+P/4
//n/+f/5//j/+P/4//f/9f/2//j/+//+/wAACgAaACYALAAvADEAMQA0ADYAMgAlABUA
/f/e/8T/sP+b/43/ff9u/2H/Xv9e/1j/YP91/4f/lP+m/7z/z//Z/+D/6P/v//L/9v/6
//v//P/8//3//v////////8BAAEAAQACAAIAAgACAAIAAAACAAIAAQADAAQABAADAAEA
AQABAAEAAwAEAAQABAACAAIAAgACAAIAAgACAAIABAAEAAUABQADAAEAAQABAAEAAQAC
AAIAAgACAAIAAgABAAEAAQABAAEAAQABAAEAAQAAAAAAAAD//////v/+///////+//7/
/v/+//z//P/8//r/+v/6//v/+v/6//r/+v/4//j/+P/3//X/9P/z//P/8P/w//D/7//u
/+3/7P/r/+r/6f/m/+b/5v/l/+P/4//j/+L/4v/k/+P/4v/h/+H/3//f/+H/4v/j/+T/
5f/m/+b/5//o/+j/6P/r/+3/7v/w//L/8v/z//T/9v/2//j/+P/4//r/+v/6//n/+f/4
//j/+f/6//z//P/8//3/+//8//z//P/8//v/+f/5//r/+//8//z//P/8//z//P/+//7/
/v/9//v/+//7//v//f/9///////8//z//P/8//z//f/9//3////////////9//3//v//
//3//P/8//v//f/+//7//v/8//z//P/8//3//v/+//3//f/9//7//v/9//z/+//6//7/
/v/9//3//f/9//3//f/9//3//f/9//v/+//6//r//P/8//z//P/9//3//f/9//v/+//7
//r//P/8//z//P/5//v/+//8//z//P/8//z//P/7//v/+//9//3//f////3//P/7//v/
+f/4//j/+P/7//z//P/8//7//v/+//7//P/7//v/+v/6//r/+v/6//r/+//7//v/+//8
//z/+v/6//r/+v/6//3//f/9//3/+//6//r/+v/6//r/+v/6//r/+v/6//r//f/9//7/
/v/9//z/+//6//z//P/8//z//P/8//z//P/8//z//P/8//z//P/8//z/+//7//v/+v/6
//r/+v/7//3//v/+//7/AQACAAMABAAFAAYACAAIAAYABwAHAAcABwAGAAYABQAAAP7/
/P/6//b/9P/z//P/8//z//T/9P/y//L/8f/x//P/8v/y//L/8v/z//P/9f/2//j/+P/4
//b/9//3//f/9//2//b/9//5//j/+P/4//j/+f/5//r//P/8//z//P/6//r/+//7//v/
/P/8//z/+//7//z//P/9//7/BgASABwAJgAwADMANQA5ADgAOgA6AC8AGwABANz/uv+q
/5v/g/9p/1r/U/9S/1L/Uv9c/23/f/+S/6b/vP/P/9v/4P/q//P/9v/6//z///8AAAAA
AQACAAMAAwADAAUABQAFAAYABAAEAAQABAAGAAgACAAHAAcACAAIAAcABwAHAAcABwAH
AAgACAAIAAoACgAKAAoACAAIAAgACAAKAAoACwALAAsACQAJAAkACQAJAAoACgAKAAoA
CgAKAAkACQAJAAkACwALAAsACwAJAAgACAAIAAcABwAGAAYABwAHAAYABgAEAAQAAgAC
AAIAAAAAAAAAAAAAAAEAAgABAP7//f/8//v/+f/4//f/9//0//T/9P/z//L/8f/w/+//
7v/t/+r/6P/o/+f/5f/l/+X/5P/k/+b/5f/k/+P/4f/f/9//4f/k/+X/5v/n/+b/5v/n
/+j/6v/q/+3/7//u//D/8v/y//P/9P/2//b/9v/2//b/+P/6//r/+f/5//j/+P/5//r/
/P/8//z//f/7//z//P/8//7//f/7//v/+v/7//z//P/6//r/+v/6//z//P/8//v/+//7
//v/+//7//v//f/9//r/+v/6//r/+v/7//v/+//9//3//f/9//v/+//8//3/+//6//r/
+f/7//z//P/8//r/+v/6//r/+//8//z/+//7//v//P/8//r/+v/6//r/+v/6//n/+f/5
//n/+f/5//v/+//7//v//f/9//z//P/8//z//P/8//r/+f/4//f/+P/5//r/+v/6//r/
+v/6//n/+//7//z/+v/6//r/+v/8//v/+//7//n/+f/5//v/+//6//n/+f/5//j/+P/4
//n/+v/6//r//P/8//z//P/6//n/+f/4//n/+v/7//z/+v/7//v/+//7//z//P/6//r/
+v/6//r/+f/5//n/+f/6//r/+//8//z//P/8//z/+v/6//r/+v/9//v/+v/8//r/+v/6
//r//P/8//z//P/6//r/+v/6//z//P/8//z//P/8//z//P/8//z//P/8//7//v/+//7/
/P/8//z//f/9//3//P/8//r/+v/7//v//v/+//7/AQADAAUABwAJAAoADAAMAAwACwAL
AAsACgAKAAkABwAEAAEA/v/7//j/+P/3//f/9//3//j/+P/2//T/8//z//P/8v/y//L/
8v/1//X/9//4//j/+P/4//j/+f/5//n/+f/6//r/+//7//z//P/8//z//P/7//v/+v/8
//z//P/8//r/+//7//v//v/+//7//f/9//z//P/9/wAABgAUACIALgA0ADUANwA7AD4A
QAA8AC0AFQDz/8z/rv+e/4n/af9R/0r/Sf9M/07/UP9c/2//gf+W/6z/vv/L/9f/4P/q
/+//9v/4//j//f/+//7///8AAAEAAQABAAEAAQABAAIABAAEAAQABAAEAAYABgAFAAMA
BAAEAAMABQAFAAUABQAFAAYABgAGAAYABgAGAAYABgAGAAYABgAGAAYABwAHAAcABQAF
AAUABQAFAAYABgAGAAYABgAGAAUABQAFAAUABwAHAAcABwAFAAQABAAEAAcABwAGAAYA
BwAHAAYABgAEAAQAAgACAAQAAgACAAIAAQAAAAAAAAAAAP7//v/+//v/+f/4//f/+f/2
//b/9v/3//b/9f/0//H/8P/v/+z/7P/s/+v/6f/p/+n/6P/o/+j/5//m/+X/5//l/+X/
5//o/+n/6v/r/+z/7P/t/+7/7P/s/+//8f/0//b/+P/4//n/+v/8//z//P/8//z//v8A
AAAA/////wAAAAABAAIAAQAAAP///////wAAAAAAAAEAAQAAAAEAAAABAAIAAgAAAAAA
AAAAAAAAAAAAAP//AQABAAEAAQD/////AQABAAIAAgACAAIAAgADAAMAAwACAAEAAAD/
//3//f/+////AAAAAAEAAQD//wAAAAAAAAAAAAAAAAAAAAAAAP///f/9//3//v/+//7/
/v/+//7/AAAAAP////////////////////////////////7//v/+//7//v/+////////
/////////////v/+//7//v/+//v//f/9//7//v/+//7//v/+//3//f/9//3//f/9////
///+//3//f////7//v/+//3//v/+//7//P/8//z//P/+//3//f/8//z//P/8//z//P/9
//3//f///wAAAAD+//z//P/8//z/+//7//v/+//9//z//P/8//z//P/8//z//P/8//z/
/P////3//P/8//z//P/8//z/+v/6//r/+v/6//r/+v/6//v/+//7//r//P/8//z//f//
/wAAAAAAAAEAAgADAAQAAwAEAAYABgAGAAcABwAHAAgABgAFAAMA///8//n/9v/y//D/
7//v//H/8f/y//L/8v/y//H/8f/x//D/8P/w//D/8f/x//P/8v/0//T/9P/y//P/8//z
//T/9P/1//f/9//2//b/9v/2//f/9//4//j/+P/4//j/+v/6//v/+//5//r/+v/6//n/
+f/6//r/+/8AAAoAFAAcACIAKgAtADEAMwA0ADQAKgAdAAkA6//O/7r/qP+Z/4f/d/9o
/2H/YP9a/1z/bP9//43/nv+0/8z/2f/f/+T/6v/t//D/9v/8//3//v/+/////v//////
//8AAP///v/+/wAAAAAAAAAAAAACAAIAAQADAAQABAADAAEAAQABAAEAAQACAAIAAgAC
AAIAAgACAAAAAAAAAAAAAgACAAMAAwABAP///////wEAAQACAAIAAAAAAAAAAAD/////
////////////////AQAAAAAAAAD//////v/+///////+//7//v/+//z//P/8//r/+v/6
//f/9v/2//b/9P/y//L/8v/y//H/8f/x/+//7P/s/+z/7f/s/+v/6v/r/+r/6f/m/+T/
5P/j/+H/4//j/+L/4v/g/9//3v/d/9//3f/d/9//4P/h/+L/4//m/+b/5//o/+j/6P/r
/+3/7P/u//D/8P/z//T/9v/2//b/9v/2//j/+v/6//n/+f/4//j/+f/6//r/+v/6//v/
+//8//z//P/6//n/9//3//r/+//8//z//v/+//7//v/8//z//P/7//v/+//7//v/+//7
//3//f/6//r/+v/6//z//f/9//3//f/9//3//f/7//v//P/9//v/+v/6//n/+//8//z/
/P/8//z//P/8//z//P/7//n/+f/5//r/+v/6//r/+v/6//r/+v/5//n/+f/5//n/+f/5
//n/+f/5//n/+f/4//j/+P/4//j/+P/5//n/+f/5//v/+//7//r/+P/4//j/+P/2//n/
+v/8//z//P/8//z/+//5//j/9//5//n/+f/7//n/+P/3//f/+f/4//j/+P/5//r/+v/6
//r/+v/6//r/+v/5//n/+P/4//j/+P/4//j/+f/5//n/9//4//j/9v/4//j/+P/4//n/
+f/5//n/9//2//b/9v/0//T/9P/0//b/9v/2//b/9f/1//b/+P/4//j/+P/4//b/9v/2
//b/9v/2//b/9v/2//f/9//3//b/9v/2//b/9//3//j/+P/4//v//P/9//7///8AAAIA
AgACAAMAAwADAAIAAAD///3/+v/4//b/8//w/+3/6//r/+v/6//s/+7/7P/s/+v/6//r
/+r/6v/s/+z/7f/t/+7/7v/v/+7/8P/w//H/8f/x//H/8P/w//H/8f/w//D/8P/w//H/
8f/w//D/8P/w//L/8v/y//P/8f/x//L/8v/y//H/8f/y//b/9f/4//7/CAAWACAAJgAp
ACkAKwAwADYAMAAjABMA9//O/7D/ov+R/3n/Yf9S/0n/SP9K/0r/VP9p/3n/iP+c/7T/
xf/N/9T/4P/n/+r/7v/w//H/8v/y//P/9v/3//f/9//5//n/+f/6//r/+v/6//r/+f/6
//n/9//4//r/+//7//v/+//7//v/+f/6//r/+v/4//j/+P/4//j/+P/4//j/+f/6//z/
/f/7//n/+f/5//f/9//4//j/+P/4//j/+P/5//n/+f/5//f/9//3//f/9//2//b/9v/3
//f/9v/2//f/9//2//b/9v/2//T/9P/0//L/8v/y//H/8P/w//D/8v/w//D/8P/x/+//
7v/t/+v/6P/o/+j/5f/k/+P/4v/j/+L/4f/e/9z/3P/b/9n/2f/Z/9j/2P/Y/9f/1v/V
/9X/0//T/9X/1v/X/9j/2f/c/9z/3f/e/97/3v/h/+P/5P/m/+j/6P/n/+j/6v/q/+z/
7P/s/+7/8P/w/+//7//u/+7/7//w//D/8P/w//H/8P/w/+//7v/v/+//7v/v/+7/7//w
//D/7v/u/+7/7v/w//D/8P/v/+//7//v/+//7//v//H/8f/w//D/8P/w/+7/7//v/+//
7//v/+//7//t/+3/7v/v/+//7v/u/+3/7f/u/+7/7v/u/+7/7v/u//D/8P/v/+3/7f/t
/+7/7v/s/+z/7P/s/+z/7P/r/+v/7f/t/+3/7f/r/+v/6//r/+v/6//q/+r/6v/q/+r/
6v/t/w==
         </WaveFormData>
      </LeadData>
      <LeadData>
         <LeadByteCountTotal>10000</LeadByteCountTotal>
         <LeadTimeOffset>0</LeadTimeOffset>
         <LeadSampleCountTotal>5000</LeadSampleCountTotal>
         <LeadAmplitudeUnitsPerBit>4.88</LeadAmplitudeUnitsPerBit>
         <LeadAmplitudeUnits>��V</LeadAmplitudeUnits>
         <LeadHighLimit>2147483647</LeadHighLimit>
         <LeadLowLimit>268435456</LeadLowLimit>
         <LeadID>V2</LeadID>
         <LeadOffsetFirstSample>0</LeadOffsetFirstSample>
         <FirstSampleBaseline>0</FirstSampleBaseline>
         <LeadSampleSize>2</LeadSampleSize>
         <LeadOff>FALSE</LeadOff>
         <BaselineSway>FALSE</BaselineSway>
         <ExcessiveACNoise>FALSE</ExcessiveACNoise>
         <MuscleNoise>FALSE</MuscleNoise>
         <LeadDataCRC32>1498092704</LeadDataCRC32>
         <WaveFormData>
BgAGAAYABgAGAAYABgAGAAcACAAJAAoACQAIAAcABgAGAAYABgAGAAcACAAJAAoACwAM
AA0ADgAOAA4ADgAOAA4ADgAOAA4ADwAQABEAEgATABQAFQAWABcAGAAZABoAGwAcAB0A
HgAgACAAIAAgACIAJAAmACgAKAAoACgAKAAqACwALgAwADIAMgAyADIANAA0ADQANAAy
ADIAMgAyADQANAA0ADQAMwAyADEAMAAuAC4ALgAuAC0ALAArACoAKQAoACcAJgAjACAA
HQAaABgAFgAUABIAEAAOAAwACgAHAAYABQAEAAEAAAD///7//f/8//v/+v/6//r/+v/6
//n/+P/3//b/9f/0//P/8v/z//T/9f/2//X/9P/z//L/8v/y//L/8v/w//D/8P/w//L/
8v/y//L/9P/0//T/9P/y//L/8v/y//P/9P/1//b/9v/2//b/9v/0//T/9P/0//b/9v/2
//b/9v/2//b/9v/2//b/9v/2//T/9P/0//T/9v/2//b/9v/2//b/9v/2//b/9v/2//b/
+P/4//j/+P/2//b/9v/2//b/9v/2//b/9v/2//b/9v/2//b/9v/2//T/9P/0//T/9P/0
//T/9P/0//T/9P/0//b/9v/2//b/9v/2//b/9v/4//j/+P/4//j/+P/4//j/9//2//X/
9P/2//b/9v/2//j/+P/4//j/+P/4//j/+P/2//b/9v/2//j/+P/4//j/9v/2//b/9v/0
//T/9P/0//T/9P/0//T/9v/2//b/9v/2//b/9v/2//X/9P/z//L/9P/0//T/9P/0//T/
8//z//X/9f/1//X/9f/2//X/9P/0//X/9v/3//b/+P/7//v//v/+//7//v/+//7//f/8
//7//P/6//r//P/8//z//P/9//3//////wAA/v/7//n/9v/1//T/8f/x//H/8f/x//H/
8//0//T/8v/y//L/8f/y//H/8v/z//L/8f/v/+7/7P/s/+z/7P/u/+//8P/x/+//7//w
//D/8P/w//H/8f/x//H/8f/x//P/9v/5/wQAGAApADgARgBQAFsAawCDAJsAnwCQAGsA
OwANAOb/y/+5/6X/lP+B/1//L/8J/wv/Lf9N/2X/gv+d/7T/yf/a/+X/8f/3//r/+/8A
AP//AAAAAAAAAgADAAMAAwAEAAYABgAGAAYABwAHAAcABwAIAAgACAAIAAgACAAHAAkA
CQAJAAsADQANAA0ADQANAA0ADQAPAA0ADQANAA0ADQAOAA4ADgAPAA8ADwAPABAAEQAR
ABEAEAAQABIAEgASABIAEwATABQAFgAWABYAGAAYABkAGgAdAB4AHwAhACAAIAAgACEA
IgAjACQAJAAoACgAKgArAC0ALgAvADEAMgAzADMANgA2ADgAOQA6ADwAPAA+AD4AOwA8
ADsAOwA9AD0APgA+AD4APgA9AD0APQA8ADwAPAA6ADoAOQA3ADYAMwAzADMAMwAzADMA
MwAwAC0AKgAoACUAJAAhAB4AHQAaABkAFwAUABMAEAAOAA0ACwAJAAcABwAGAAQAAgAA
AP////////7//f/8//z//f/9//3//f/9//z//P/8//r/+//7//v/+P/4//j/+P/3//f/
9//3//n/+P/4//n/9//3//f/9//3//f/9//3//f/9//3//f/9//3//f/+P/3//b/9f/0
//X/9v/2//f/+P/4//j/+P/2//b/9v/2//j/+f/5//j/9v/2//f/9//4//j/+P/4//r/
+v/6//n/+f/5//n/+f/5//r/+v/5//n/+f/4//j/+v/6//v/+//5//f/9//3//n/+f/5
//j/9v/2//b/9v/2//b/9v/2//b/9v/2//b/+P/2//b/9//3//f/9//4//j/+P/4//j/
9v/1//T/8//2//f/+P/5//b/9v/3//f/9v/1//X/9v/2//f/9//2//b/9v/2//b/9v/2
//X/9f/1//X/9f/2//j/+P/4//j/9f/0//T/9P/1//X/9f/1//f/9//3//b/9P/1//b/
9v/0//T/9P/0//T/9P/0//T/9P/0//T/9P/0//T/9P/0//T/9P/0//P/8//z//P/8//z
//T/9v/2//T/9P/1//b/9f/2//j/+//9//7//v/+/wAAAAAAAP//AAAAAP7//P/6//r/
+v/6//z//f/9///////+//z/+f/1//P/8//z//H/8f/x//H/7//v//H/8v/0//L/8v/y
//P/8//x//H/7//v/+//7v/u/+7/7v/u/+7/7//v/+//7f/t/+3/7v/w//D/8P/x//H/
8f/x//H/8//z//b/+/8KACAAMwA+AEgAVgBlAHcAkQCnAKEAgABRACMA9f/Q/7f/qf+V
/4L/a/9F/xP/+f4N/zX/U/9t/4r/o/+4/8v/2v/l/+3/9f/6//v//P///wAAAAAAAAAA
AQABAAEABAAGAAYABgAEAAUABQAFAAcACAAIAAgACAAIAAgABwAHAAcABwAJAAkACQAJ
AAkACgALAAwADwANAA0ADQANAA0ADgAOAA4ADwAPAA8ADwASABMAEwATABMAEgATABIA
EwAUABYAFwAWABgAGAAYABgAGAAZABoAGwAcAB0AHwAgACAAIAAhACIAIwAkACQAKAAo
ACoAKwArACwALQAvAC4ALwAvADIANAA2ADcAOAA5ADoAPQA+AEAAQgBCAEMAQQBBAEIA
QgBCAEIAQQBBAEMAQgBCAEIAQgBCAEEAPwBAAD0APQA9AD4APQA8ADsAOQA3ADUANAAv
AC4AKwAoACkAJgAlACMAIgAhAB4AHAAbABkAFwAVABMAEgAQAA4ADAALAAsACwAKAAkA
CAAIAAkACQAJAAkABwAGAAYABgAIAAkACQAJAAcABgAFAAQABQAFAAUABQAFAAQABAAF
AAUABQAFAAUAAwADAAMAAwAFAAUABQAFAAMAAwADAAQABAAEAAQABAAEAAQAAwADAAYA
BgAGAAYABAAEAAQABAACAAMAAwACAAMABAAGAAcABQAEAAMAAgAEAAQABAADAAUABQAF
AAUABAAEAAMAAQACAAMAAwAEAAQABAAFAAUABQADAAMAAwADAAMAAwACAAIAAgACAAIA
BAAEAAQABAAEAAQABAAEAAIAAAAAAAEAAQABAAEAAgACAAIAAgACAAEAAQABAAEAAQAB
AAEAAQD+//7///////////8AAAIAAgADAAMAAgAAAAAAAAAAAAAAAAD/////AQABAAEA
AgAAAAAAAAAAAP///v/+//7////////////////////+//z///8AAAAA///+//3//P/8
//z//P/8//7//v/+//7//f/9//3//f/7//v//P/+//7//v/+////AAABAAIABAAHAAcA
CAAIAAgACAAIAAgABQAEAAQAAgACAAIAAgACAAQABAAFAAUABQAFAAQAAgD9//v/+f/5
//v/+f/5//n/9//3//f/+f/8//z/+v/6//r/+f/5//f/9v/1//T/8//y//L/8v/y//P/
9P/2//f/9v/1//T/8//0//T/9P/0//f/9//3//f/9f/1//X/9v/9/woAHgAxAEAASgBS
AF0AawB/AJcAowCcAH8AUwAlAAAA4f/J/7f/oP+L/2v/O/8X/xv/Of9b/3P/hv+f/7r/
z//c/+n/8//7/wAAAwAEAAMABAAEAAQABgAHAAcABwAGAAgACAAIAAgACQAJAAkACQAK
AAoACgALAAoACQAHAAkACQAJAAsADQANAA0ADQANAA0ADQAPAA8ADwAPAA8ADQAOAA4A
DgAPAA8ADwAPAA4ADwAPAA8AEgASABQAFAATABIAEgARABIAFAAUABQAFAAUABUAFgAY
ABoAHAAfAB4AHgAeAB8AIAAhACIAIgAkACQAJgAnACcAKAApACsALAAtAC0AMAAwADIA
MwA0ADIAMgA0ADQANQA4ADkAOwA7ADsAPAA8ADoAOgA5ADkAOwA6ADoAOgA4ADgANwA1
ADUAMwA0ADUAMgAxADAALwAtACsAKQAoACUAJAAhAB4AHQAaABkAFwAUABMAEAAOAAwA
CQAGAAMABQAEAAIAAAAAAP////////z/+//6//r/+//7//v/+//5//j/+P/4//b/9//3
//f/+P/4//j/+P/1//X/9f/1//X/9P/0//X/9//3//f/9//3//f/9//3//f/9//3//f/
9//3//f/+P/6//r/+v/6//r/+v/5//n/+P/4//j/+P/2//b/9v/2//j/+f/5//j/+v/6
//v/+//4//j/+P/4//r/+v/6//n/+f/5//n/+f/3//j/+P/3//n/+f/4//j/+P/4//n/
+f/5//f/9//3//n/+f/5//j/9v/2//b/9v/4//j/+P/4//j/+P/4//j/+P/2//b/9//3
//f/9//4//j/+P/4//j/+f/5//n/+f/3//f/9//3//b/9v/3//f/+P/3//f/+P/4//n/
+f/4//b/9v/2//b/9v/2//X/9f/1//X/9f/2//j/+P/4//j/9//2//b/9v/3//f/9//3
//b/9f/0//L/9P/1//j/+P/2//b/9v/2//T/9P/0//T/9v/2//b/9v/0//T/8//z//P/
8//z//P/9v/4//j/+P/4//n/+v/7//z//v8BAAEAAgACAAIAAgAAAAAA///+//7//P/6
//r/+//8//3//v/9//3///////z/+v/3//X/8//z//P/8f/z//P/8//z//P/9f/2//b/
9P/0//T/8//w/+3/7P/r/+z/7f/t/+7/8P/w//D/8P/v/+//7//v//H/8f/y//L/8v/y
//P/8//z//P/8//z//X/9v/7/wYAFgAnADgARABQAFkAaQB/AJcAowCYAHUARQAZAPD/
z/+9/6//mv+H/2n/Pf8R/wn/Jf9J/2X/gP+Z/67/v//Q/9//7f/1//z////+//3//v/+
//7///8BAAIAAwAEAAYABgAGAAYABwAHAAcABwAIAAgACAAIAAgACAAHAAkACQAJAAsA
CwALAAsACwALAAsACwANAAsACwALAAsACwAMAAwADAANAA0ADQANAA4ADwAPAA8AEAAQ
ABIAEgASABIAEwATABYAGAAYABgAFgAWABcAGAAZABoAGwAdACAAIAAgACEAIAAhACIA
IgAmACYAKAApACsALAAtAC8AMgAzADMANgA0ADYANwA4ADgAOAA6ADoAOgA8ADwAPQA7
ADsAPAA8AD4APgA9AD0APQA8ADwAPAA8ADwAOwA5ADgANQA1ADUAMgAxADAALwAtACsA
KQAoACcAJgAjACAAHQAaABkAFwAUABMAEAAOAA8ADQALAAkABwAGAAQAAgACAAEAAQAB
AAIAAQAAAAAA/v/9//z/+//7//r/+v/6//r/+//7//v/+v/6//r/+v/3//f/9//3//n/
+P/4//n/+f/5//n/+f/5//n/+f/5//f/9//3//f/9//3//f/+P/4//j/+P/4//j/+P/3
//f/+P/4//j/+P/6//r/+v/6//r/+//7//r/+v/6//v/+//6//r/+v/6//z//P/8//v/
+f/5//n/+f/7//z//P/7//v/+//6//r/+P/4//n/+f/5//f/9//3//f/9//3//b/+P/4
//j/+P/4//j/+P/4//j/+P/4//j/9v/0//T/9f/3//f/9//4//j/+P/4//j/9//3//f/
9//3//f/9//3//T/9P/1//X/9v/1//X/9v/2//f/9//2//b/9v/2//b/9v/2//X/9f/1
//X/9f/2//T/9P/0//T/9P/0//X/9v/2//X/9P/z//T/9f/2//b/9P/z//T/9P/y//L/
8v/y//T/9P/0//T/8v/y//L/8v/y//L/8v/y//T/9P/0//T/9P/0//T/9P/0//T/9P/0
//H/8f/x//H/8//z//T/9v/3//j/+f/7//v/+//7//z/AQABAAIAAgAEAAQABAAEAAAA
/v/9//r/+v/6//r/+v/8//z//f/9//3//f/8//r/9//1//P/8//1//P/8//z//P/8//z
//X/9v/2//T/9P/0//P/8//x//H/8f/x//H/8v/y//L/8v/0//T/9f/1//P/8//z//P/
9v/2//b/9v/3//f/9//3//X/9f/1//b//f8KAB4AMwBAAEoAVgBlAHUAiwCjAK0AmgBz
AEMAEwDq/8v/u/+p/5j/h/9p/zn/Df8F/yX/S/9n/4b/of+4/8v/2P/n//H/+f/8/wEA
AgAFAAYABgAGAAgACQAJAAkACAAKAAoACgAMAA0ADQANAA4AEAARABIAEwASABEADwAR
ABEAEQATABUAFQAVABUAEwATABMAFQAXABcAFwAXABUAFgAWABYAFwAXABcAFwAaABsA
GwAbABwAHAAeAB4AHAAcAB0AHQAgACIAIgAiACAAIAAhACIAJQAmACcAKQAqACoAKgAr
ACwALQAuAC4AMAAwADIAMwA3ADgAOQA7ADsAOwA6ADwAPQBAAEIARABCAEIARABEAEQA
RgBGAEcARQBFAEYARgBIAEgARwBHAEYARABDAEIAQABAAD8APQA+ADsAOwA7ADwAOwA6
ADkANQAzADEAMAAtACwAKQAmACQAIAAeABsAGQAZABcAFgAXABUAEwARABAADgALAAgA
BgAFAAUABQAEAAMAAgACAAMAAwADAAMA///+//7//v8AAAEAAQABAP3//P/7//r/+v/7
//z//f/7//r/+v/7//v/+//7//v/+//7//v/+//7//v/+//7//v/+//7//z/+v/6//r/
+v/8//z/+//7//z//P/8//z//v/+//7//v/9//3//P/6//z//P/9//3//P/8//z//P/+
//7//v/9//v/+//7//v/+f/6//r/+f/7//v/+v/6//r/+v/7//v/+v/5//r/+//7//v/
+//6//j/+P/4//j/+P/4//j/+P/4//j/+P/4//j/9v/2//f/+f/5//n/+v/5//j/9//2
//f/9//3//f/9f/1//X/9f/0//T/9f/1//b/9f/1//b/9P/1//X/9P/2//b/9v/2//T/
9P/z//P/9f/1//X/9v/2//b/9v/2//P/8v/y//L/8//z//P/8//1//X/9f/0//b/8//y
//T/9P/0//T/9P/z//L/8f/w//D/8P/w//D/8P/w//D/8P/y//L/8v/y//D/8P/w//D/
7//v/+//7//v/+//8P/y//L/8v/y//P/9v/3//j/+v/8//v/+//6//j/+P/4//j/+f/4
//j/9v/y//L/8v/y//L/8v/z//P/9f/1//T/8v/x/+//7f/t/+v/6f/p/+n/6//r/+v/
7f/u/+7/7P/s/+z/6//r/+n/5//n/+f/5//o/+j/6P/o/+j/6P/p/+n/5//n/+f/5//p
/+r/6//s/+v/6//r/+v/6f/p/+v/8P/z//r/DAAhADAAOgBIAFEAXwBzAIsAmQCSAHUA
SwAdAPb/1f+7/6v/nP+H/2X/N/8P/w3/Kf9H/1//dv+P/6r/wf/Q/9n/5f/t//D/9f/6
//r/+v/5//j/+P/5//n/+f/8//7//v/+//7//////////f/+//7//v8AAAAAAAD/////
/////wEAAwADAAMAAwABAAEAAQADAAEAAQABAAEAAgAEAAUABgAGAAUABAADAAQABQAF
AAUABgAGAAgACAAIAAgACQAJAAoADAAMAAwADAAMAA0ADgANAA4ADwARABQAFAAUABUA
GAAZABoAGgAaABoAHAAdACEAIgAjACUAJAAlACUAKAAoACoAKwAsACwALAAuAC4ALgAw
ADAAMQAzADMANAA0ADIAMgAxADEAMwAyADIAMgAyADIAMQAvAC4AKwArACsALAArACoA
KQAnACUAIwAiAB0AHAAZABYAFwAUABMAEQAMAAsACAAGAAUAAwABAP/////+//z/+v/4
//f/9//3//j/9//2//b/8//z//P/8//x//D/8P/w//D/8f/x//H/8P/w//D/8P/w//H/
8v/z//D/7v/t/+3/7//v/+//7//v/+//7//v/+//7//v/+//8f/x//H/8v/y//L/8v/y
//D/8P/v/+//8v/y//L/8v/w//D/8P/w//H/8//0//T/8v/y//P/8//w//D/8P/w//T/
9P/0//P/8//z//P/8//z//T/9P/z//H/8f/w//D/8v/y//P/8//y//H/8v/z//H/8f/x
//D/8P/w//D/8P/w//D/8P/w//L/8v/y//L/8v/w//D/8f/x//H/8f/y//L/8v/y//L/
7//v/+//7//v/+//7//v//D/8P/x//H/8P/v/+//8P/u/+//7//u/+7/7v/u/+7/7v/u
/+3/7f/t/+3/7f/u/+7/7v/u/+7/7//u/+7/7v/v/+//7//v/+//7//v/+7/8P/v/+7/
8P/v/+7/7f/s/+z/7P/s/+z/7v/u/+7/7v/u/+7/7v/u/+7/7v/u/+7/7P/r/+v/6//r
/+v/6//s//D/8P/w//D/8f/y//P/9P/2//n/+f/6//j/+P/4//j/+f/5//n/+v/2//T/
9P/0//T/9P/0//X/8//1//X/9P/0//H/7//t/+//7//t/+3/6//r/+v/6//t/+7/7v/s
/+z/7P/r/+v/6f/p/+n/6f/p/+j/6P/o/+j/6P/o/+n/6v/r/+z/7f/r/+z/7P/s/+r/
6//r/+v/6//r/+v/7f/w//P//P8QACMAMAA8AEoAVQBhAHMAiwCdAJQAdQBLABsA8P/R
/7//rf+Y/4X/af89/w//A/8d/z//Wf9y/43/pv+9/87/2f/l/+//9P/3//j/+//8//z/
/P/8//3//f/9//7/AAAAAAAA/v////////8AAAIAAwAEAAQABAAEAAMAAwADAAMABQAF
AAUABQAFAAUABQAFAAcABwAHAAcABwAHAAgACAAIAAkACQAJAAkADAANAA0ADQAMAAwA
DgAOAA4ADgAPAA8AEAASABIAEgASABIAEwAUABcAGAAZABsAGwAaABkAGQAaABsAHAAc
AB4AHgAgACEAJQAmACcAKQAoACkAKQAsACwALgAvADAAMAAwADIAMgAyADQANAA1ADUA
NQA2ADYANAA0ADMAMwAxADAAMAAwADIAMgAxAC8ALAApACkAKQAqACkAKAAnACQAIQAe
ABwAGwAaABcAFAATABAADwANAAoACQAGAAQAAQD///3/+//9//z/+v/4//T/8//z//P/
9P/z//L/8v/v/+//7//v/+7/7v/v//D/7f/t/+z/6//q/+r/6v/q/+v/6//r/+v/6//q
/+r/6//r/+v/6//r/+v/6//r/+v/6//r/+v/6//t/+3/7f/u/+z/7P/s/+z/7P/s/+v/
6//u/+7/7v/u/+7/7v/u/+7/7v/v/+//7v/u/+7/7//v/+7/7v/u/+7/7//u/+3/6//t
/+3/7f/t/+3/7v/u/+3/7//v/+7/7v/u/+7/7//v/+//7f/t/+3/7//v/+//7v/s/+z/
7P/s/+7/7v/u/+7/7P/s/+z/7P/u/+z/7P/t/+v/6//r/+z/7P/s/+z/7P/t/+3/7f/t
/+v/6//r/+v/7P/s/+3/7f/q/+n/6f/q/+v/7f/u/+7/7P/s/+z/7P/u/+7/7f/t/+3/
7f/t/+7/7f/s/+v/6v/q/+r/6//s/+v/6//r/+v/7f/t/+3/7P/s/+3/7P/u/+7/7v/u
/+7/7P/s/+z/7P/s/+z/7P/s/+z/7P/s/+z/7P/s/+z/7P/s/+z/7P/s/+7/7v/u/+7/
7P/s/+z/7P/t/+3/7f/t/+v/6//s/+7/7v/u/+7/7//z//X/9//6//v/+//8//z//v/+
//7//v/9//z//P/6//f/9v/1//T/9P/0//X/9f/1//X/9P/y//H/7//t/+3/7f/r/+v/
6//r/+v/6//t/+7/7v/s/+z/7P/r/+v/6f/p/+n/6f/p/+r/6v/q/+r/6P/o/+n/6f/p
/+n/6f/p/+r/6v/q/+r/7f/t/+3/7f/r/+v/6//s//H//P8SACcANgBEAEoAWQBrAIEA
lwCfAIoAYwAzAAUA2v+9/6v/mf+E/3X/V/8n///++f4Z/z//Wf90/4//qP+5/8j/1//l
/+v/8P/z//T/9//4//j/+P/6//v/+//7//r//P/8//z//v////////8BAAIAAgACAAIA
AgACAAEAAQABAAEAAwAFAAUABQAFAAUABQAFAAcABwAHAAcABwAHAAgACAAIAAcABwAH
AAcACgALAAsACwAMAAwADgAOAAwADAANAA0ADwASABMAFAAUABQAFQAWABcAGAAZABsA
HgAeAB4AHwAeAB8AIAAgACIAIgAkACUAJwAoACkAKwAsAC0ALQAwAC4AMAAxADIANAA0
ADYANgA2ADgAOAA5ADkAOQA6ADoAOgA6ADkAOQA5ADgAOAA4ADgAOAA3ADUANAAxADEA
MQAyADEAMAAvACsAKQAnACYAIwAiAB8AHAAdABoAGQAXABIAEQAOAAwADQALAAkABwAH
AAYABAACAAAA/////////P/7//r/+v/5//n/+f/5//n/+P/4//j/9//3//b/9f/0//T/
9P/0//P/8//z//P/9f/0//T/9f/z//P/8//z//X/9f/1//X/9//3//f/9//1//X/9f/2
//T/9P/0//T/9f/2//b/9//3//b/9f/0//T/9P/0//T/8v/z//P/8v/y//L/8//z//P/
9P/1//b/9v/2//b/9f/1//X/9f/1//f/+P/4//f/9//3//b/9v/2//b/9//3//f/9f/1
//X/9f/1//X/9P/0//T/9P/0//L/8v/y//L/8v/y//L/8v/y//D/8P/x//H/8f/x//L/
8v/y//L/8v/x//H/8f/x//H/8f/x//H/8P/w//H/8f/w/+//7//w/+7/7//v/+7/8P/w
//D/8P/y//L/8f/x/+//7//v//D/7v/u/+7/7v/u/+7/7//w//D/7//u/+3/7f/t/+3/
7P/w/+3/7P/q/+z/7P/s/+z/6v/q/+r/6v/s/+z/7P/s/+z/6//r/+v/7f/t/+3/7v/u
/+7/7v/u/+//8P/x//L/8v/1//X/9v/4//j/+P/4//j/9//2//b/8//w/+//7v/u/+7/
7v/v/+//8f/x//D/8P/t/+v/6f/n/+f/5f/l/+f/5//n/+f/6f/q/+r/6P/m/+b/5f/l
/+X/5f/l/+X/5f/k/+T/5P/m/+b/5v/n/+X/5f/l/+X/5//o/+j/6P/o/+n/6f/p/+f/
5//n/+n/6v/z/wIAFAAhADAAPABIAFUAZwB7AI8AkQB+AFsALwADAOD/w/+t/5n/iP9z
/0n/G/8H/xn/Of9T/2f/fv+b/7j/y//U/93/4//n/+r/8//2//X/9v/2//b/9v/3//f/
9//2//j/+P/4//r/+//7//v/+v/6//n/+P/8//z//P/7//v/+//7//3//f/9//3//f/9
//3//f////7//f/8//v//P/+////AAAAAP///v/9/wAAAQABAAEAAgACAAQABAACAAIA
AwADAAQABgAGAAYABwAIAAoADAALAAwADQAPABIAEgASABMAEgATABQAFAAWABYAGAAZ
ABkAGgAbAB0AHgAfAB8AIgAjACYAKAAqACgAKAAqACoALAAuAC4ALwAxADEAMgAyAC8A
LgAsACsALAAsAC0ALgAuAC4ALQArACgAJQAlACUAJgAlACQAIwAhAB8AHQAcABkAGAAV
ABIADwAMAAsACQAIAAcABAACAP///f/7//n/+//6//j/9v/0//P/8//z//L/8f/w//D/
7//v/+//7//t/+z/7P/s/+z/7f/t/+3/7v/u/+7/7v/r/+v/6//r/+v/6v/q/+v/7f/t
/+3/7f/r/+v/6//r/+3/7f/t/+3/7f/t/+3/7v/u/+7/7v/u/+z/7P/r/+v/7f/u/+//
8P/w//D/8P/w/+7/7//v/+7/7v/u/+//7//u/+7/7v/u//D/8P/w/+//7//v/+//7//v
//D/8P/v/+//7//u/+7/7v/u/+//7//v/+3/7f/t/+//7//v/+7/7v/u/+7/7v/u/+7/
7v/u/+7/7v/u/+7/7P/q/+r/6//t/+3/7f/u/+z/7P/s/+z/6//r/+v/6//t/+3/7f/t
/+z/7P/t/+3/7P/r/+v/7P/q/+v/6//q/+z/7P/s/+z/7P/s/+v/6//r/+v/6//s/+z/
7P/s/+z/6f/o/+j/6P/p/+n/6f/p/+n/6f/p/+j/6P/n/+j/6v/s/+z/7P/s/+r/6v/q
/+r/6P/o/+j/6P/o/+j/5//n/+n/6f/p/+n/6v/s/+z/7P/s/+3/7v/v//D/8v/1//X/
9P/0//T/9P/0//T/8//y//L/8P/u/+7/7P/s/+z/7P/t/+3/7//v//D/7v/r/+n/6f/p
/+n/5//l/+X/5f/l/+X/5//o/+j/5v/m/+b/5f/l/+P/4//j/+X/5f/k/+T/5P/k/+T/
5P/j/+P/4//j/+X/5f/m/+b/5P/k/+X/5f/l/+X/5f/l/+f/6P/t//b/CAAfAC4AOABC
AEsAVwBxAI0AlwCMAG0AQwARAOj/yf+1/6P/jv97/1v/L/8F///+G/89/1f/bP+H/6L/
t//E/9H/3//n/+z/7//w/+//8P/w//D/8v/z//P/8//2//j/+P/4//j/+f/5//n/+P/4
//f/9v/6//r/+v/5//v/+//7//3/+//7//v/+//5//n/+f/7//3//f/9//3///8AAAAA
AAD//////////wAAAQABAAEAAAAAAAIAAgAEAAQABQAFAAQABgAGAAYABgAGAAcACAAJ
AAoACwANABAAEAAQABEAEgATABQAFAAUABQAFgAXABkAGgAbAB0AHwAhACIAJgAkACYA
JwAoACoAKgAsACwAKgAsACwALQAtAC0ALgAuAC4ALgAtAC0AKwAqACoAKgAsACwAKwAp
ACgAJQAlACUAIgAhACAAHwAeAB0AHAAcABcAFgATABAAEQAOAA0ACwAGAAUAAgAAAAEA
///9//v/+f/4//b/9P/y//H/8f/x/+7/7f/s/+z/6//r/+v/6//q/+r/6//s/+v/6//q
/+n/6P/o/+j/6P/n/+f/5//n/+n/6P/o/+n/5//n/+f/5//n/+f/5//n/+f/5//n/+f/
6f/p/+n/6v/o/+j/6P/o/+j/6P/n/+f/6P/o/+j/6P/o/+j/6P/o/+r/6//r/+r/6v/q
/+v/6//q/+r/6v/q/+v/6v/p/+f/6f/p/+n/6f/p/+r/6v/p/+n/6f/o/+j/6P/o/+n/
6f/n/w==
         </WaveFormData>
      </LeadData>
      <LeadData>
         <LeadByteCountTotal>10000</LeadByteCountTotal>
         <LeadTimeOffset>0</LeadTimeOffset>
         <LeadSampleCountTotal>5000</LeadSampleCountTotal>
         <LeadAmplitudeUnitsPerBit>4.88</LeadAmplitudeUnitsPerBit>
         <LeadAmplitudeUnits>��V</LeadAmplitudeUnits>
         <LeadHighLimit>2147483647</LeadHighLimit>
         <LeadLowLimit>268435456</LeadLowLimit>
         <LeadID>V3</LeadID>
         <LeadOffsetFirstSample>0</LeadOffsetFirstSample>
         <FirstSampleBaseline>0</FirstSampleBaseline>
         <LeadSampleSize>2</LeadSampleSize>
         <LeadOff>FALSE</LeadOff>
         <BaselineSway>FALSE</BaselineSway>
         <ExcessiveACNoise>FALSE</ExcessiveACNoise>
         <MuscleNoise>FALSE</MuscleNoise>
         <LeadDataCRC32>2073934870</LeadDataCRC32>
         <WaveFormData>
9P/0//T/9P/0//T/9P/0//X/9v/3//j/9v/2//b/9v/2//b/9v/2//j/+P/4//j/+f/6
//v//P/8//z//P/8//7//v/+//7///8AAAEAAgADAAQABQAGAAcACAAJAAoACwAMAA0A
DgARABIAEwAUABcAGAAZABoAGwAcAB0AHgAgACIAJAAmACcAKAApACoAKgAqACoAKgAq
ACoAKgAqACwALAAsACwAKwAqACkAKAAnACYAJQAkACMAIgAhACAAHwAeAB0AHAAZABYA
EwAQAA4ADAAKAAgABgAEAAIAAAD+//z/+v/4//X/9P/z//L/8P/w//D/8P/u/+7/7v/u
/+z/7P/s/+z/6//q/+n/6P/q/+r/6v/q/+n/6P/n/+b/5v/m/+b/5v/m/+b/5v/m/+b/
5v/m/+b/6P/o/+j/6P/m/+b/5v/m/+f/6P/p/+r/6v/q/+r/6v/q/+r/6v/q/+z/7P/s
/+z/7P/s/+z/7P/s/+z/7P/s/+z/7P/s/+z/7v/u/+7/7v/u/+7/7v/u/+7/7v/u/+7/
8P/w//D/8P/u/+7/7v/u/+7/7v/u/+7/7v/u/+7/7v/s/+z/7P/s/+z/7P/s/+z/7P/s
/+z/7P/s/+z/7P/s/+z/7P/s/+z/7v/u/+7/7v/w//D/8P/w//D/8P/w//D/7//u/+3/
7P/u/+7/7v/u/+7/7v/u/+7/7v/u/+7/7v/u/+7/7v/u/+7/7v/u/+7/7P/s/+z/7P/u
/+7/7v/u/+7/7v/u/+7/8P/w//D/8P/u/+7/7v/u/+z/7P/s/+z/7P/s/+z/7P/s/+z/
6//r/+3/7f/t/+7/7f/u/+3/7P/s/+7/7v/v/+//8P/w//H/9P/1//X/9f/3//b/9f/1
//T/9P/0//T/9P/0//T/9f/3//j/+v/7//v/+f/3//X/8v/w/+//7f/r/+v/6//r/+3/
7v/v/+//7f/t/+3/7f/s/+v/6//r/+n/6P/o/+j/5v/m/+X/5f/o/+n/6f/o/+j/6f/p
/+n/6f/p/+v/6//r/+v/6//s/+//8P/x//f/AwAPABkAJgAzAEMAVABwAJEAqACwAKsA
nwCTAI0AigCDAGgAPAACALH/T/8N/wn/LP9I/1v/cP+H/57/tf/H/9P/3v/o/+z/7v/y
//P/8//0//b/9//4//n/+v/6//z//f/9//3//f/9//3///////////8AAAAAAAAAAAIA
AwADAAQABAAEAAQABAAGAAYABgAGAAYABgAHAAcABgAHAAcABwAJAAkACQAJAAsACwAL
AAwADAANAA0ADQANAA0ADgAOAA4ADwAPAA8AEQASABIAFAAXABgAGQAaABkAGwAbABwA
HQAeAB4AHgAfACAAIgAlACcAJwApACkAKgArAC0ALgAxADIAMgAzADYANwA4ADkAOAA3
ADcANgA5ADkAOQA5ADsAOwA7ADsAOAA4ADgAOAA2ADYANAAzADIAMAAvAC8AMQAwAC8A
LgApACcAJgAkACMAIQAfABwAGwAaABgAFgAVABMAEQAPAA4ADQAMAAsACQAIAAcABgAE
AAMAAwABAAIAAgABAAAAAQAAAAAAAAD+//7//v/+/wAA///+//7/+//7//v/+//5//n/
+f/3//v/+//6//r/+v/6//n/+f/7//v/+//7//v//f/9//z/+v/7//v/+//5//n/+P/4
//v//P/9//7//P/9//7//v/8//z//P/8//7//v/9//3/+//8//3//f/+//7//v/+/wEA
AQD////////+//7//v/9//7//v/9//7//v/+//7//////////v/9//z//P/8//z//P/8
//v/+//7//v/+f/7//z//P/8//r/+v/7//v//f/7//v/+//8//z//P/8//z//P/8//z/
+f/5//n/+f/8//3//v////3//f/9//3/+//6//r/+v/9//3//f/9//3//f/9//3//f/9
//v/+//7//v/+//8//7//v/+//7//f/6//n/+P/7//v/+//7//v//P/8//z/+v/8//3/
/P/7//r/+f/4//n/+v/7//z//P/8//z//P/6//r/+v/6//r/+v/6//n/+f/5//n/+f/6
//r//P/8//r/+v/8//z//f/+/wAAAQAFAAYABwAHAAcABwAGAAUABwAGAAYABgAEAAQA
BAAEAAYACAAJAAsACQAHAAUAAwABAP///v/+//v/+f/5//n/+f/5//r/+//9//v/+//7
//v/+P/3//f/9//3//b/9v/0//T/9P/z//X/9v/3//f/9v/2//f/9//5//n/+f/7//v/
+f/5//n//P/7//r//f8HABMAHwAnADIAQQBRAGYAhAClALQAtACrAKEAmQCTAI4AhQBm
ADQA8v+f/0X/F/8l/0j/YP9z/4b/nf+y/8X/1f/f/+j/8P/2//r//P//////AAACAAEA
AgADAAQABAAGAAcABwAHAAcABwAHAAkACQAJAAkACgAKAAoACgAKAAsACwAMAAoACgAK
AAoADQAOAA8AEAAPAA4ADgANAA4ADwAPAA8AEQARABEAEQATABMAEwAUABMAEwASABEA
EgATABUAFgAYABkAGQAZABcAGAAYABoAGwAcAB0AHgAhACMAIwAkACUAJgAmACYAKQAq
ACwALwAtAC0ALwAvADAAMQAzADQANwA4ADgAOQA6ADsAPAA9AD0APQA+AD4APQA9AD0A
PQA9AD0APQA9ADwAPAA8ADwAPAA8ADoAOQA4ADYANQA1ADcANgA1ADQALwAtACwAKgAn
ACUAIwAgAB8AHgAcABoAGQAXABUAEwAUABMAEgARAA0ADAALAAoACAAHAAcABQAEAAQA
AwACAAMAAgACAAIAAAAAAAAAAAACAAEAAAAAAP3//f/9//3//f/9//3/+//9//3//P/8
//z//P/7//v/+//7//v/+//5//v/+//6//j/+f/5//n/+f/5//j/+P/5//r/+//8//z/
/f/+//7//P/8//z//P/6//r/+f/5//r//P/+/////f/8//v/+v/9//3/+//7//z//P/9
//7//v/+//3/+//8//z//P/8//v/+//7//r/+f/4//j/+P/6//r/+v/5//n/+f/5//f/
+f/6//r/+v/4//j/+f/5//n/9//3//f/9v/2//b/9v/4//j/+P/4//f/9//3//f/9//3
//f/9//2//X/9P/z//b/9v/3//j/9//3//f/9//1//X/9f/1//X/9f/z//P/8//z//P/
9P/y//L/8v/y//T/8v/y//L/8//z//P/8//x//L/8v/y//L/8v/z//L/8P/w//D/8P/w
//D/8P/w//D/8P/w//D/8f/x//H/8f/w//D/7//w//D/8P/w//L/8v/z//T/9v/3//n/
+v/7//v/+//7//r/9//3//b/9v/4//j/+P/4//n/+//9//7//v/9//r/9//z//H/7//u
//D/7//t/+3/7f/t/+3/7v/v/+//7f/t/+3/7f/q/+n/6P/n/+b/5P/m/+b/5v/m/+f/
5//o/+n/5//m/+b/5//n/+f/5//n/+v/6//p/+n/5//m/+f/6P/r//X/AQAPABsAJAAt
AD0AUABqAIkApgCyALEAowCVAI8AiAB/AGQAMgD4/6n/Sf8D/wH/JP9A/1P/Zv97/5T/
qf+5/8n/1v/e/+T/6P/q/+3/7f/u//D/7//w//H/8v/y//T/9f/1//f/9//3//f/9//3
//f/9//2//b/9v/2//b/9//3//j/+f/6//v//P/+//7//v/+/wAAAAABAAEAAAABAAEA
AQABAAEAAQABAAEAAQABAAIABAAFAAUABQAFAAUABgAGAAYABwAHAAcACQAKAAoADAAP
ABAAEQASABMAFQAVABYAGQAaABoAGgAbABwAHgAhACEAIQAjACMAJAAlACcAKAArACwA
LAAtAC4ALwAwADEAMwAzADQANAA3ADcANwA3ADUANQA1ADUANgA2ADYANgA0ADQAMgAx
ADIAMAAvAC8ALQAsACsAKgAnACUAJAAiAB8AHQAbABgAFQAUABIAEAAPAA0ACwAJAAcA
BQADAAEA///+//3//P/8//v/+//5//b/9v/1//T/9f/0//T/9P/y//L/8v/y//L/8f/w
//D/8f/x//H/8f/v/+//7//t/+//7//u/+7/7//w//D/8f/v/+//7//v/+//8f/x//D/
8P/x//H/8f/z//P/8v/y//L/8v/y//L/8v/z//T/9P/y//L/8v/y//T/9P/z//P/9f/2
//f/9//3//b/9f/0//f/9//1//X/9f/0//T/9P/z//T/9P/z//T/9P/0//T/8//z//P/
8v/x//D/8P/w//H/8v/z//P/8f/x//H/7//x//L/8v/y//L/8v/z//P/8//x//H/8f/y
//L/8v/y//L/8v/y//L/8//z//P/8//x//H/8f/x//P/8//z//P/8//y//L/8v/z//P/
8//z//H/8f/x//H/8f/x/+//7//v/+//7//w//H/8v/z//T/9P/y//L/8v/x//H/8f/x
/+//8P/w//D/8P/w//H/8v/y//L/8v/y//D/8P/w//D/8v/y//L/8v/y//L/8f/x/+//
7//v//D/8v/0//T/9P/0//b/9v/3//r//P/9/////v/////////9//z/+//7//r/+v/6
//r/+//8//3////+//7///////3/+//5//f/8//y//L/8f/x//H/8f/x//H/8v/z//P/
8f/x//H/8f/t/+v/6v/p/+r/6v/r/+z/7v/u/+3/7f/t/+3/7P/q/+z/7f/t/+3/6//r
/+3/7f/t/+3/7f/u/+//8P/z//n/AQANABkAJgAzAD8AUABqAIsApgCyAK0AoQCXAJMA
jACHAHgATgAYAM3/bf8d/wn/Jv9E/1n/cP+F/5j/q/+9/83/3P/m/+z/8P/y//P/8//0
//b/9//4//n/+v/6//z//f/9//////////////////////8AAAAAAAAAAAAAAQABAAIA
BAAEAAQABAAEAAQABAAEAAYABgAHAAcABgAHAAcABwAJAAkACQAJAAkACQAJAAoADAAN
AA0ADQANAA0ADgAOABAAEQARABEAEQASABIAFAATABQAFQAWABkAGwAbABwAGwAcABwA
HAAfACAAIgAlACcAJwApACkAKgArAC0ALgAxADIAMgAzADQANQA2ADcANwA3ADgAOAA3
ADcANwA3ADkAOQA5ADkAOAA4ADgAOAA4ADgANgA1ADQAMgAxADEALwAuAC0ALAApACcA
JgAkACUAIwAhAB4AGwAaABgAFgAVABMAEQAPABAADwAOAA0ACQAIAAcABgAEAAMAAwAB
AAEAAgACAAIA///+//7//v/8//z//P/8//7//f/8//z/+//7//v/+//5//n/+f/3//n/
+f/4//j/+v/6//n/+f/5//n/+f/5//f/+f/5//j/+P/5//n/+f/7//v/+v/6//r/+v/6
//r/+P/5//r/+v/6//r/+v/6//z//P/7//v//f/+//////////7//f/8///////9//3/
/f/8//z//P///wAAAAD///z//P/8//z//f/9//3//P/9//z//P/8//r/+v/6//n/+//7
//v/+f/5//r/+v/6//r/+v/7//v/+//5//n/+f/6//r/+v/6//r/+v/6//r/+f/5//n/
+f/5//n/+f/5//f/9//3//f/9//2//b/9v/5//n/+f/5//v/+//7//v/+f/5//f/9//5
//n/+f/6//j/+P/4//j/+f/4//n/+v/5//n/+f/5//n/+v/6//r/+v/4//n/+P/4//j/
+P/4//j/+P/4//j/9v/2//b/9v/0//T/9P/0//b/9v/2//b/+P/4//j/+P/2//b/9v/2
//X/9f/1//X/9f/2//b/+P/5//r/+//+//z//f/+/wAAAQADAAQABQAHAAcABwAGAAIA
AQD///7///8AAAEAAgACAAMABAAEAAUABQADAAEA///9//v/+v/8//v/+f/5//n/+f/5
//r/+//7//n/+f/5//n/9v/1//X/9f/1//T/9v/2//b/9v/3//f/+P/5//j/9v/1//X/
9//3//f/9//7//v/+f/5//f/9v/1//b/+/8DABEAHQAlADAAPQBNAF4AdgCXALAAtgCz
AKkAoQCbAJYAkQCAAFoAJADX/3n/L/8d/zb/Vv9r/4L/l/+s/8H/0//h/+r/8v/4//z/
AAADAAMABAAGAAcACAAJAAoACAAKAAsACwANAA0ADQANAA8ADwAPAA8ADgAOAA4ADgAO
AA8ADwAQABIAEgASABIAEgASABIAEgAUABQAFQAVABQAFQAVABUAFwAXABcAFwAZABkA
GQAaABwAHQAdAB0AGwAbABwAHAAeAB8AHwAfAB8AIAAgACIAIwAkACUAJgAlACcAJwAo
ACkAKgAqACoALQAuADAAMwAzADMANQA1ADUANQA2ADYAOwA8ADwAPQA+AD8AQABBAEMA
QwBEAEQAQwBDAEMAQwBFAEUARQBFAEIAQgBCAEIAQABAAD4APQA+ADwAOwA7ADsAOgA5
ADgANQAzADIAMAAvAC0AKwAoACUAJAAiACAAIAAfAB4AHQAcABsAGgAZABUAFAATABIA
EAAPAA8ADQAMAAwACwAKAAsACgAKAAoACAAIAAgACAAKAAkACAAIAAYABQAEAAMABAAF
AAYABQAFAAUABAAEAAQABAADAAMAAwADAAMAAwADAAUABQAEAAIAAwADAAMAAwADAAIA
AgAEAAQABAAEAAIAAwAEAAQABgAGAAYABgAEAAQAAwADAAUABgAHAAcABwAGAAUABAAH
AAcABQAFAAUABAAEAAQAAwAEAAQAAwAEAAQABAAEAAMAAwADAAIAAgACAAMABAACAAIA
AgABAAEAAQABAP///f/+//7//v/+//7//////////f/9//3/AAAAAAAAAAD///7//f/8
//3//f/9//3//f/9//3//f/9//3//f/9//3//P/8//z/+//7//v/+//9//3//f/9//v/
+//5//n/9//3//f/+P/2//b/9v/2//X/8v/x//D/8f/x//H/8f/1//j/+v/8//z/+v/5
//z/+v/6//r/+v/5//j/9//2//b/9v/2//b/+P/4//j/+P/2//b/9v/2//T/9P/0//T/
9f/1//X/9f/z//T/9P/2//b/9v/2//j/+v/7//z//v/9////AAABAP////////7/////
//7//v/8//z//P/8//r/+//8//z//f/9//v/+f/5//f/9f/0//P/8f/u/+3/6//r/+v/
7P/s/+v/6P/n/+n/6f/m/+X/4//j/+P/4v/i/+L/4v/i/+P/4//k/+X/5P/i/+H/4f/i
/+P/5P/l/+X/5f/j/+P/4//i/+P/5v/p/+3/9/8FAA0AGAAnADUARgBgAH8AmgCoAKsA
nwCTAIsAggB3AGQAPAAEALX/Vf8L//3+Hv84/0v/Xv9z/4r/of+z/8H/zP/W/9r/4P/o
/+f/5//o/+r/6f/q/+v/7P/u//D/8f/x/+//7//v/+//8f/x//H/8f/y//L/8v/y//D/
8f/x//L/9P/0//T/9P/2//b/9v/2//T/9P/1//X/+P/5//n/+f/3//f/9//3//n/+f/5
//r/+P/5//n/+f/7//v//P/8//z//f/9//3//f/+//7/AAABAAIAAwAEAAMABQAFAAYA
CQAKAAoACgALAAwADgARABMAEwAVABUAGAAZABsAHAAdAB4AHgAfACIAIwAkACUAJQAl
ACYAJgApACkAKQApACkAKQApACkAKgAqACoAKgAqACoAKAAnACQAIgAhACEAIQAgAB8A
HgAbABkAGAAWABMAEQAPAAwACwAKAAgABgADAAEA///9//r/+f/4//f/9f/0//P/8v/u
/+3/7f/r/+v/7P/s/+z/6//q/+r/6v/p/+j/5//m/+f/5//n/+j/5//n/+f/5//o/+n/
6v/p/+j/5//l/+T/5v/m/+X/5f/n/+f/5//n/+X/5//n/+b/6P/p/+n/6f/p/+n/6P/o
/+j/6P/o/+j/6v/r/+z/7P/r/+r/6f/o/+r/6v/p/+n/6f/q/+v/6//r/+r/6f/o/+r/
6//q/+v/6//q/+r/6v/r/+z/7P/r/+j/6P/o/+j/6f/p/+n/6P/p/+j/6P/o/+b/5v/m
/+X/5//n/+f/5f/l/+b/5v/m/+b/5v/n/+f/6f/n/+f/5//m/+b/5v/m/+j/6P/o/+j/
5f/l/+X/5f/l/+X/5f/l/+f/5//n/+f/5f/k/+T/5P/n/+f/5//n/+b/5f/k/+P/4//j
/+H/4f/h/+H/4f/i/+T/5P/k/+T/5v/k/+T/5P/l/+X/5f/l/+P/5P/k/+T/5v/k/+X/
5v/l/+T/4//i/+T/5P/k/+T/5P/k/+T/5P/k/+T/5P/k/+T/5P/k/+T/5P/j/+P/4//j
/+P/5P/k/+b/5v/m/+b/6P/o/+n/6v/u/+//8f/y//L/8f/w/+//8f/x//L/8v/w//D/
8P/w//D/8P/x//L/8P/x//H/7//t/+v/6f/n/+f/6P/o/+f/5f/l/+X/5f/m/+f/5//l
/+X/5f/l/+L/3//f/9//3//e/97/3v/e/+D/3//f/+D/4v/j/+P/5P/j/+P/4//j/+P/
5f/l/+P/4//j/+T/5f/o/+f/7f/5/wUADwAaACcANwBGAFoAeQCWAKYApwCfAJUAiwCI
AIcAdgBOABgA0f9x/x3/A/8c/zr/T/9i/3f/jv+n/7v/x//S/9z/4v/m/+r/7f/t/+7/
8P/v//D/8f/y//L/9P/1//X/9f/1//X/9f/5//n/+f/5//j/+P/4//j/+v/7//v//P/8
//z//P/8//7//v/+//7//v/+//////8AAAEAAQABAAEAAQABAAEABQAFAAUABgAGAAcA
BwAHAAcABwAIAAgACgALAAsACwAJAAoACgAMAA0ADgAPABAADwARABEAEgATABQAFAAU
ABUAFgAYABsAHQAdAB8AHwAgACEAIwAkACUAJgAmACcAKAApACoAKwAtAC0ALgAuAC8A
LwAvAC8ALQAtAC0ALQAqACoAKgAqACwALAAqACkAJgAkACMAIwAlACQAIwAiAB0AGwAa
ABgAGQAXABUAEgARABAADgAMAAsACQAHAAUABAADAAIAAQABAAAA///+//r/+f/5//f/
+P/4//f/9v/1//T/9P/0//T/9P/0//T/8//x/+//7v/v/+//7//v//H/8f/x/+//7//v
/+7/7v/w//D/7//v/+//7//v/+//7//x//H/8P/y//P/8//z//P/8//y//L/8P/w//D/
8P/y//P/9P/0//L/8v/y//L/9P/0//P/8//z//T/9f/1//T/9P/0//T/9f/1//P/8//1
//T/9P/0//X/9v/2//X/9P/0//T/9P/1//X/9f/0//P/8v/y//L/8v/y//L/8f/x//H/
8f/v//H/8v/y//L/8P/w//H/8f/z//H/8f/x//D/8P/w//D/8v/y//L/8v/x//H/8f/x
//H/8f/x//H/8f/x//H/8f/v/+7/7v/u//L/8//0//X/9P/z//L/8f/z//P/8f/x//P/
8//z//T/8//y//H/8P/x//D/8f/y//P/8//z//P/8f/y//L/8v/y//L/8f/y//L/8v/y
//L/8v/y//L/8v/y//L/8v/y//T/9P/0//T/9P/0//T/9P/0//T/9P/0//T/9P/0//T/
9P/0//T/9P/z//P/8//z//P/9P/0//b/9v/2//b/+P/5//v//f8AAAEAAwAEAAUABQAF
AAUABAADAAMAAgACAAAAAAAAAAAAAAABAAIAAgADAAMAAQD///3/+//5//j/+P/3//X/
9f/1//X/9f/2//X/9f/z//P/9f/1//L/8f/x//H/8f/w//L/8v/y//L/7//v//D/8f/x
//D/8P/x/+//7//v/+//8//z//H/8f/x//D/7//y//X/+/8HABMAHwAsADcARQBYAHIA
jwCmAK4ApwChAJkAkwCQAIkAdABMABQAx/9r/yf/F/8y/1D/Y/92/4v/oP+z/8X/1f/g
/+j/7v/y//T/9//3//j/+v/5//r/+//8//z//v//////AAABAAIAAwADAAMAAwADAAQA
BAAEAAQABAAFAAUABgAGAAYABgAGAAgACAAIAAgACAAIAAkACQAKAAsACwALAAsACwAL
AAsADQANAA0ADgAOAA8ADwAPAA0ADQAOAA4AEgATABMAEwAVABYAFgAYABcAGAAZABoA
HQAfAB8AIAAfACAAIAAgACMAJAAmACkAKQApACsAKwAsAC0ALwAwADIAMgAxADEANAA1
ADYANwA3ADcAOAA4ADsAOwA7ADsAOQA5ADkAOQA4ADgAOAA4ADoAOgA4ADcANgA0ADMA
MwA1ADQAMwAyAC8ALQAsACoAJwAlACMAIAAgACAAHwAeAB0AGwAZABcAFgAVABQAEwAR
ABAADwAOAAwACwALAAkABgAGAAUABAAFAAQABAAEAAQABAAEAAQAAgABAAAAAAABAAEA
AQABAP////////3/AQABAAAAAAD+//7//f/9//////////////8BAAEAAAD+////////
///////+//7/AAAAAAAAAAD+////AAAAAP7//v/+//7//v/+//3//f/9//7//////wAA
AAAAAAAA//////3//f////7//v/+////AAAAAP///v/+//7//v/////////+/////v/+
//7//P/8//z/+//9//3//f/7//r/+v/5//j/+v/6//v/+//5//f/9//3//j/+P/4//j/
+P/4//j/+P/3//f/9//3//f/9//3//f/9//3//f/9//3//b/9v/2//X/9f/1//X/9f/1
//X/9f/3//f/9f/1//P/8//z//T/9P/0//T/9P/2//T/9P/0//P/8//z//P/8f/y//L/
8v/0//T/8f/u/+//8P/x//L/8f/w/+//7v/w//D/8P/w//D/7//v/+//8f/x//L/8v/y
//L/8v/y//b/9v/3//j/+P/5//v//P/7//v/+//7//v/+//8//z/+//6//n/+P/2//b/
9//4//r/+//7//n/9//1//P/8f/w//D/7//t/+3/7f/t/+3/7v/v/+//7f/r/+v/6//o
/+n/6f/p/+n/5v/m/+b/5v/o/+f/5//o/+f/5//m/+b/5//n/+f/5//n/+n/6f/n/+f/
5//o/+n/6v/v//n/AwANABcAJAA1AEUAWAB0AJUAqACwAKsAmwCPAIcAgABvAEoAFgDY
/4H/Jf/9/g//MP9G/1X/bP+F/57/s//B/83/1v/a/+D/6P/s/+3/7f/u//D/8f/y//P/
9P/y//T/9f/1//f/9//3//f/9v/1//T/8//2//b/9v/2//b/9//3//j/9v/2//b/9v/4
//j/+P/4//b/9v/3//f/+v/7//v/+//5//n/+f/5//z//f/+/wAAAAABAAEAAQD/////
AAAAAAIAAwADAAMABQAGAAYACAAHAAgACQAKAA0ADwAPABAAEAAQAA8ADgATABQAFgAZ
ABkAGQAbABsAHAAdAB8AIAAkACYAJwApACgAKQAqACsALQAtAC4ALgAxADEAMQAxADAA
LwAuAC0ALQAuAC8AMAAuAC4ALAArACoAKAAnACcAJQAkACMAIgAhAB8AHgAcABkAFwAV
ABIADwAOAAwACgAJAAcABQADAAAA///+//3/+//6//n/+P/2//X/9f/z//T/9P/z//L/
8f/w//D/8P/v/+7/7f/s/+7/7f/s/+z/7f/t/+3/7f/t/+3/7f/r/+v/6//q/+r/6//s
/+z/7f/r/+v/6//r/+v/7f/t/+z/7P/t/+3/7f/v/+//7v/u/+z/7P/s/+z/7v/v//D/
8P/w//D/8P/w//D/8P/v/+//7f/u/+//7//w//D/8P/w//H/8f/v/+//8f/w//D/8P/x
//L/8v/x/+7/7v/u/+7/8f/x//H/8P/v/+7/7v/u/+7/7v/u/+3/7f/t/+3/6//t/+7/
7v/u/+7/7v/v/+//7f/r/+v/6//u/+7/7v/u/+z/7P/s/+z/6//r/+v/6//t/+3/7f/t
/+3/7f/t/+3/7f/s/+z/7P/t/+3/7f/t/+3/7f/t/+3/7f/t/+v/6//s/+3/7v/w//D/
8P/w//D/7v/s/+z/7P/v/+//7//v/+3/7v/u/+7/7P/s/+3/7v/w//D/8P/w/+7/7v/u
/+7/7P/s/+z/7P/u/+7/7f/t/+3/7f/t/+7/8P/y//L/8v/w//L/8v/z//b/+P/5//v/
+v/7//v/+//7//r/+f/5//j/+P/4//j/+P/4//j/+f/4//j/+f/5//n/9//1//P/8//y
//L/8f/v/+//7//v/+3/7v/v/+//7f/t/+3/7f/q/+n/6f/p/+n/6P/o/+j/6P/o/+f/
5//o/+n/6f/o/+j/6f/p/+n/6f/p/+v/6//p/+n/6f/q/+3/7v/v//X///8NABkAIgAt
ADsASgBmAIsApACuAK8ApQCXAJEAjgCHAHIASAAQAMX/Zf8Z/wf/JP9C/1X/aP99/5T/
qf+5/8n/1v/g/+b/6P/s/+//7//w//L/8//0//X/9v/2//j/+f/5//n/+f/5//n/+f/5
//n/+f/8//z//P/8//z//f/9//7//v/+//7//v////7//f/8//7//v//////AgADAAMA
AwADAAMAAwADAAUABQAFAAYABAAFAAUABQAHAAcACAAIAAgACQAJAAkACwAMAAwADgAN
AA4ADwAQABEAEwATABQAFwAYABgAGAAaABoAGwAdAB0AHQAfAB8AIwAlACgAKgArACwA
LAAtACwALQAuAC8ALwAvADAAMAAzADMAMwAzADMAMwAzADMAMgAyADIAMgAyADIAMAAv
ACwAKgApACkAKQAoACcAJgAkACMAIwAiAB8AHQAbABgAGQAYABYAFAARAA8ADQALAAwA
CwAKAAkABQAEAAMAAgAAAP/////9//z//P/7//r/+//6//r/+v/4//j/+P/4//j/9//2
//b/9//3//f/9//3//f/9//1//f/9//2//b/9P/0//P/8//z//P/8//z//P/9f/1//T/
9v/3//f/9//1//X/9P/0//T/9P/0//T/9v/3//j/+P/2//b/9v/2//f/+P/4//n/+f/6
//v/+//6//r/+v/6//n/+f/3//f/+f/4//j/+P/5//r/+v/5//j/+P/4//j/+f/5//n/
+P/3/w==
         </WaveFormData>
      </LeadData>
      <LeadData>
         <LeadByteCountTotal>10000</LeadByteCountTotal>
         <LeadTimeOffset>0</LeadTimeOffset>
         <LeadSampleCountTotal>5000</LeadSampleCountTotal>
         <LeadAmplitudeUnitsPerBit>4.88</LeadAmplitudeUnitsPerBit>
         <LeadAmplitudeUnits>��V</LeadAmplitudeUnits>
         <LeadHighLimit>2147483647</LeadHighLimit>
         <LeadLowLimit>268435456</LeadLowLimit>
         <LeadID>V4</LeadID>
         <LeadOffsetFirstSample>0</LeadOffsetFirstSample>
         <FirstSampleBaseline>0</FirstSampleBaseline>
         <LeadSampleSize>2</LeadSampleSize>
         <LeadOff>FALSE</LeadOff>
         <BaselineSway>FALSE</BaselineSway>
         <ExcessiveACNoise>FALSE</ExcessiveACNoise>
         <MuscleNoise>FALSE</MuscleNoise>
         <LeadDataCRC32>343008544</LeadDataCRC32>
         <WaveFormData>
4v/i/+L/4v/j/+T/5f/m/+j/6P/o/+j/5v/m/+b/5v/k/+T/5P/k/+X/5v/n/+j/6v/q
/+r/6v/q/+r/6v/q/+z/7P/s/+z/7v/u/+7/7v/w//D/8P/w//P/9P/1//b/+P/4//j/
+P/5//r/+//8////AAABAAIABQAGAAcACAAKAAwADgAQABIAFAAWABgAGgAaABoAGgAc
ABwAHAAcAB4AHgAeAB4AHgAeAB4AHgAcABwAHAAcABkAGAAXABYAEwASABEAEAAOAAwA
CgAIAAYABAACAAAA/v/8//r/+P/2//T/8v/w/+//7v/t/+z/6v/q/+r/6v/q/+r/6v/q
/+n/6P/n/+b/5f/k/+P/4v/k/+T/5P/k/+L/4v/i/+L/4v/i/+L/4v/g/+D/4P/g/+D/
4P/g/+D/4v/i/+L/4v/g/+D/4P/g/+L/4v/i/+L/4v/i/+L/4v/i/+L/4v/i/+P/5P/l
/+b/5v/m/+b/5v/k/+T/5P/k/+T/5P/k/+T/5f/m/+f/6P/m/+b/5v/m/+j/6P/o/+j/
6v/q/+r/6v/o/+j/6P/o/+j/6P/o/+j/6P/o/+j/6P/o/+j/6P/o/+b/5v/m/+b/5v/m
/+b/5v/o/+j/6P/o/+j/6P/o/+j/6v/q/+r/6v/s/+z/7P/s/+r/6v/q/+r/6f/o/+f/
5v/o/+j/6P/o/+r/6v/q/+r/6v/q/+r/6v/q/+r/6v/q/+r/6v/q/+r/6v/q/+r/6v/q
/+r/6v/q/+r/6v/q/+r/6v/q/+r/6v/q/+r/6v/q/+j/6P/o/+j/6v/q/+r/6v/p/+n/
6P/n/+j/6f/r/+3/7P/s/+v/6v/o/+r/6//s/+z/7P/s/+3/7//x//L/8//0//T/8//z
//H/8f/y//L/8//y//H/8f/0//X/+P/5//j/9//1//P/8v/w/+7/7P/s/+v/6//r/+3/
7f/t/+3/7f/s/+z/7v/t/+v/6//s/+r/6P/o/+j/6P/o/+f/5//o/+j/6P/o/+f/5//n
/+f/6f/p/+v/6//r/+r/6v/q/+7/7v/r/+j/5v/m/+j/7////w8AJABCAGQAhAClAMEA
4QAAAR0BNQE6ARUBxwBlAPr/n/9x/3T/hf+O/5L/lv+e/6v/vP/L/9b/3//n/+n/6//u
/+//7//w//H/8v/y//P/8//z//X/9f/1//X/9f/1//X/9v/3//f/9//4//j/+P/4//r/
+v/6//z//v/9//z//P//////////////AAAAAP7//P/9////AAACAAIAAQABAAIAAwAD
AAMABQAEAAQABAAEAAUABgAGAAUABQAGAAYACAAIAAkACwANAA0ADQANAA0AEAAQABAA
EwATABEAEQAVABYAGAAaABsAHAAeAB8AHgAfACEAIwAnACcAKAAqACwALgAwADIAMwAy
ADQANQA2ADcAOAA4ADoAOgA7ADsAOQA6ADsAOwA8ADwAOwA4ADcANwA3ADYANgA2ADUA
NAAxAC8ALQAsACkAJgAkACIAIQAgAB8AHAAbABkAFwAWABUAEwATABEAEAAPAA4ADQAM
AAsACgAIAAcABwAGAAUABgAGAAYABgAHAAcABwAHAAcABgAFAAUABAAEAAQABAACAAIA
AQABAAMAAwADAAMAAwACAAIAAgACAAIAAQABAAMABAAEAAIAAgACAAIAAQD/////////
/wAAAQACAAMAAwADAAUABQADAAMAAwADAAUABAAEAAQAAgACAAQABAAEAAQABAAEAAQA
BAAFAAUABQAFAAQAAwAEAAUABgAHAAUABQAGAAYABwAHAAcABwAGAAUABQAFAAUABgAG
AAQABAAEAAQAAgAEAAUABwAHAAUABQAFAAUABwAFAAUABgAGAAYABgAGAAcABwAHAAcA
BAAEAAUABQAGAAcACAAJAAgACAAJAAkABwAGAAYABgAGAAcABwAGAAYABgAGAAYACAAI
AAcABwAFAAUABQAGAAgACAAIAAgABgAGAAUABAAGAAYABgAHAAcACAAIAAgABgAGAAcA
CAAHAAYABQAEAAYABgAGAAYABgAGAAYABgAGAAYABgAGAAQABQAFAAQABQAFAAUABgAF
AAUABgAGAAYABgAIAAkACAAJAAoACwAPABAAEQARABEAEAAQAA8ADwANAA0ADgAMAA4A
DgAOABAAEQASABUAFQASABEADwALAAsACgAJAAgACAAHAAcACQAJAAkACQALAAkACAAI
AAgABQADAAMABAAEAAIAAgACAAIAAgABAAEAAgACAAIAAgADAAMAAwAFAAUABQAHAAcA
BwAGAAYACAAIAAQAAwAEAAIAAgAEAA0AHQAxAEYAZACGAKQAvQDVAPMAEAEnATcBMgEB
AakASQDs/6X/i/+U/6P/qv+s/7L/vP/J/9r/5f/s//P/+f/9/wEAAgAFAAUABgAHAAYA
BgAHAAcACQALAAsACwAJAAkACQAJAAwADQANAA0ADgAOAA4ADgAMAAwADAAOAA4ADQAM
AAwAEQARABEAEQAPABAAEAAOAA4ADwARABIAEgASABEAEQASABMAEwATABEAEAAQABAA
EgATABQAFAATABMAFAAUABIAEgATABUAFwAXABcAFwAbAB4AHgAeAB0AHQAbABsAHwAg
ACIAJAAkACQAJQAlACYAJwApACsAKwArACwALgAwADIANAA2ADgAOAA7AD0AOwA7ADsA
OgA8ADwAPQA9AD0APgA/AD8AQABAAD8APAA5ADkAOQA4ADoAOgA5ADgAMwAxAC8ALgAr
ACgAJgAkACMAIgAhAB4AGwAZABcAFgAXABUAFQATABIAEQAQAA8ADAALAAoACAAHAAcA
BgAFAAYABgAGAAYABAADAAIAAQACAAIAAgADAAEAAAD///7/AAAAAP/////9//3//f/9
/////v/+//7//v/+//3//f/7//z//P/6//r/+v/6//n/9//3//f/9//6//v//P/9//3/
/f///////f/9//3//f/8//r/+f/4//v//P///wAA///+//3//P/8//z//f/9//7/////
/////v/9//z/+//8//3///8AAP3//f/9//3//P/7//v/+//7//z//P/6//r/+v/6//j/
+v/7//3//f/7//v/+//7//r/9//2//b/9v/2//b/9v/3//f/9//3//b/9v/3//f/9f/1
//X/9f/y//L/8//z//T/9P/1//b/9f/1//T/8v/0//T/9P/0//L/8v/x//H/8f/x//H/
8v/w//D/8P/w//H/8v/y//L/8P/w//D/8f/v//D/8P/w//D/8P/v//D/7v/u/+7/7v/s
/+z/7P/s/+7/7v/v/+//8P/v/+//7//v/+//7v/u/+7/7v/u//D/7//w//H/8v/z//X/
9v/3//X/9f/0//T/8f/x/+//7//y//L/9P/0//X/9//4//n/+v/5//X/8//v/+3/7f/s
/+3/7P/s/+v/6//r/+v/6//t/+3/6//q/+j/6v/n/+X/5P/k/+P/4P/g/+D/4P/g/+H/
4f/i/+L/4v/i/+P/4//j/+P/4//j/+X/5f/l/+T/4v/i/+L/4v/h/+L/4v/g/+D/4//t
////FgAyAFQAegCdAL0A4QAEASUBQQFMASsB2wB1AAIAlf9f/2b/e/+E/4b/iv+Q/5n/
qv+7/8j/0f/X/9v/3//i/+H/4f/i/+P/5P/k/+X/5f/l/+f/5//n/+n/6f/p/+n/6P/p
/+n/6f/o/+j/6P/o/+j/6P/o/+r/6//r/+v/7P/t/+3/7f/t/+3/7v/u/+z/7P/t/+//
8P/u/+7/7f/t/+7/7//v/+//8f/w//D/8P/u/+//8P/w//H/8f/y//L/8v/y//P/9f/2
//f/+P/5//r//P/7//r//P/9//z//f///wAAAgAEAAMABAAGAAcACAAJAAsADQAPAA8A
EAASABMAFAAVABYAGgAaAB0AHwAiACMAJAAkACIAIgAjACMAIwAkACUAJQAmACYAJQAi
ACMAIwAjACIAIQAgAB4AHAAZABcAFQAUABEADgAMAAoACQAIAAcABAADAAEA///+//z/
+f/4//X/9v/1//T/8//0//P/8v/w/+//7//u/+3/7P/s/+z/7P/p/+n/6f/p/+n/6P/n
/+f/6P/o/+j/6P/o/+j/5//n/+X/5f/l/+X/5//m/+b/5v/o/+j/5//n/+f/6P/o/+b/
5v/m/+b/5f/m/+f/6P/p/+n/6f/p/+n/5//n/+n/6f/p/+n/6f/p/+v/6v/q/+r/7P/s
/+7/7v/s/+z/7P/s/+z/7P/t/+3/7//v/+7/7f/t/+3/7f/t/+3/7f/u/+7/7f/t/+3/
7f/s/+v/6//r/+3/7v/u/+z/7P/s/+z/6v/q/+v/7f/t/+3/7f/t/+3/7f/r/+v/7P/s
/+z/7P/s/+v/6//r/+v/7P/s/+3/7f/r/+v/6//r/+z/7P/t/+3/7f/s/+z/7P/s/+3/
7f/s/+z/7P/s/+z/7P/s/+v/6//r/+v/6//s/+7/7v/u/+7/7P/s/+v/6v/s/+z/7P/t
/+z/7P/r/+r/7P/s/+3/7v/u/+7/7v/u/+7/7v/u/+7/7P/s/+z/7P/t/+3/7P/r/+3/
7f/u/+//7//w//D/8P/u//D/8f/y//X/9v/3//n/+v/7//v/+//4//j/9//3//f/9//4
//j//P/8//z//f/7//v//f/9//r/+f/3//X/8//y//H/8P/y//H/8f/x//H/8f/x//H/
8f/w//D/8v/u/+v/6v/q/+r/6P/o/+j/6f/q/+r/6//q/+r/6v/q/+3/7f/t/+3/7f/t
/+//7//v/+7/7v/u//D/7v/t/+z/6P/k/+j/8f/9/wsAIgA8AFwAfgCfAL0A2QD8ABsB
MwE+ASsB5wCHAB4At/95/3L/g/+O/5T/mP+e/6X/tP/D/9L/2//j/+f/6//s/+v/6//s
/+3/8P/w//H/8f/z//X/9f/1//X/9f/1//X/9v/3//f/9//2//b/9v/2//b/9v/2//j/
+f/5//n/+v/7//v/+//7//v//P/8//r/+v/7//3//v/+//7//f/9//7/////////AQAA
AAAAAAAAAAEAAgACAAMAAwAEAAQABAAEAAUABwAHAAcABwAHAAkADAAMAAwADQANAAsA
CwANAA4AEAASABEAEgAUABUAFAAVABcAGQAdAB0AHgAgACMAJAAlACYAKAAoACsALQAt
AC0ALQAsAC0ALgAwADEALwAwADEAMQA0ADQAMwAwAC8ALwAvAC4ALQAsACoAKAAlACMA
IQAgACAAHgAdABwAGgAYABYAEgARAA8ADQAMAAsACQAJAAcABgAFAAQAAwAAAP///v/8
//z//f/9//3/+v/6//r/+v/5//n/+f/5//v/+v/5//n/+P/4//j/+P/4//j/9//3//X/
9f/1//X/9//2//b/9v/2//b/9f/1//X/9v/2//T/9v/2//b/9f/1//X/9f/1//X/9f/1
//X/8//z//X/9f/3//f/9//3//f/9v/2//b/9v/2//j/+P/4//j/+P/4//j/+P/5//n/
9//3//b/9f/4//n/+v/7//r/+f/5//j/+f/5//n/+f/4//f/9//3//X/9v/2//T/9f/2
//f/9v/0//X/9//3//f/9//3//f/9//1//X/9v/2//b/9v/2//f/9//3//f/9v/2//f/
9//1//X/9f/1//L/8v/z//P/8//y//L/8v/0//X/9f/0//b/9v/2//b/9f/0//L/8f/y
//P/9P/2//T/9P/0//T/9v/2//X/9P/y//L/8v/z//X/9v/2//b/9v/0//X/9P/y//L/
8v/y//T/9P/0//T/8v/y//L/8v/0//T/9P/0//b/9v/2//b/9v/2//b/9v/2//b/9//3
//b/9f/1//X/9v/3//f/+P/6//r/+v/8//v//P/9//7///8BAAIAAwAFAAUABAAEAAAA
///8//v///8AAAMABAACAAMAAwADAAUABQACAAEA///9//3//P/7//r/+v/5//n/+f/5
//n/+//7//n/+P/4//r/9//1//X/9v/2//T/9v/2//b/9v/3//f/+P/4//f/9v/2//X/
9v/3//j/+f/7//v/+//6//r/+P/4//j/+f/6//r/+P/4//3/CQAfADQATABqAIwApwC/
ANkA9gATASkBNAEdAdsAfwAaAMH/j/+G/5H/nv+k/6j/sP+9/8r/1//i/+v/7//z//f/
+v/9//3//v////7//v////////8BAAEAAQADAAMAAwADAAYABwAHAAcABgAGAAYABgAG
AAYABgAIAAoACQAIAAgACQAJAAkACQALAAwADAAKAAoACwANAA4ADAAMAAsACwAOAA8A
DwAPABEAEAAQABAADwAPAA8ADgAPAA8AEAAQAA4ADgAPABEAFAAVABYAFwAYABoAGQAY
ABsAGwAZABkAGwAcAB4AIAAhACIAJAAlACUAJQAmACcAKgArAC0AMAAvADAAMQAyADQA
NAA3ADkAOAA5ADoAOgA8ADwAPQA9ADsAPAA9AD0APAA8ADsAOAA5ADkAOQA4ADgAOAA3
ADYAMwAxAC8ALgArACgAJgAkACEAIAAfABwAHQAbABkAGAAXABUAFQATABEADwANAAsA
DAALAAoACAAJAAkACAAHAAQABAAEAAQAAwADAAMAAwAFAAQAAwADAAEAAAD///7///8A
AAAAAQD///////////3//P/8//z//P/8//v/+//7//z//P/6//r/+v/6//n/+//7//v/
+//7//v/+//7//n/+f/7//v//f/9//3//f/8//r/+f/4//n/+v/9//7//v/+//7//v/+
//7///////3//f/8//v/+//7//v/+//5//n/+v/6//n/+f/5//n/+f/5//r/+//7//z/
/P/6//r/+v/6//j/9//3//j/9//1//X/9f/1//X/8//z//T/9//4//n/+v/4//f/9v/1
//T/9P/1//X/9P/z//L/8f/y//L/8//z//P/8v/y//L/8P/x//H/8P/w//D/8P/w//L/
8v/x//H/7//v/+//8P/w//D/8P/w//D/8P/v/+7/7P/s/+z/7f/t/+7/7v/u//D/8P/x
//D/7v/u/+7/7v/s/+z/7P/s/+r/6v/q/+r/7P/s/+z/7P/q/+r/6v/q/+j/6P/p/+n/
6v/p/+n/6f/o/+n/6f/q/+z/7P/s/+7/7f/u/+//8P/x//P/9P/1//T/8//x//D/8P/x
//D/8f/y//L/9P/0//T/9f/1//X/9f/1//L/8f/v/+3/7f/s/+v/6v/q/+n/6f/p/+n/
6f/n/+f/5f/k/+T/5v/j/+H/3//g/+D/3v/e/97/3v/e/9//3//g/+D/3//e/97/3f/e
/9//4P/h/+H/4f/h/+D/4v/e/97/4P/f/9z/2v/a/9j/3f/r//v/EAAqAEoAbgCTALMA
1QD2ABcBLwE+ASkB5QCDABIApf9l/2T/e/+C/4L/hv+M/5X/pv+1/8D/yf/P/9P/2f/e
/97/3f/d/93/3v/e/9//3//g/+P/5P/l/+P/4//j/+P/4v/j/+P/4//m/+b/5v/m/+T/
5P/k/+b/6P/n/+b/5v/p/+n/6f/p/+f/6P/o/+b/6P/p/+v/7P/r/+r/6P/n/+j/6f/p
/+n/6f/o/+j/6P/p/+v/7f/u/+3/7f/u/+7/7v/u/+//8f/x//H/8f/x//H/9P/0//T/
9v/3//b/9//3//j/+v/8////AAACAAMABAAFAAcACQALAAsADAAOABEAEgATABQAFAAU
ABcAGQAaABsAHAAcABwAHAAdAB0AHQAeAB8AHwAiACIAIQAeABsAGwAbABoAGAAYABcA
FgATABEADwAOAA0ACgAIAAYABwAGAAUAAgAAAP3/+v/4//f/9f/1//P/8v/x//D/7//s
/+v/6v/o/+j/6f/p/+n/6P/o/+j/6P/m/+X/5P/j/+T/5P/k/+X/5P/k/+T/5P/m/+b/
5f/l/+T/4//i/+H/4//i/+L/4v/i/+L/4f/h/+P/5P/k/+L/5v/m/+b/5f/l/+X/5f/l
/+P/4//j/+P/5f/l/+f/5//l/+X/5f/l/+b/5v/n/+j/5v/m/+j/6P/m/+b/5v/m/+j/
6P/p/+n/6f/p/+j/5//p/+n/6f/p/+f/5//o/+j/6f/p/+n/6f/o/+f/5//n/+X/5v/m
/+T/5f/m/+f/5v/l/+X/5v/l/+f/5//n/+f/5f/j/+P/5P/m/+b/5v/m/+X/5f/l/+X/
4v/i/+P/4//l/+X/5f/l/+T/5P/l/+X/4//i/+L/4v/k/+X/5f/k/+L/4v/i/+L/5P/k
/+P/4//h/+H/4f/i/+L/4v/i/+L/4v/i/+H/4P/i/+L/4v/j/+P/5P/k/+T/5P/i/+X/
5v/j/+L/4f/g/+L/4v/i/+L/4v/i/+L/4v/i/+L/4v/i/+L/4v/i/+P/4//i/+H/4f/h
/+L/4//j/+b/5v/m/+b/5v/n/+j/6f/s/+3/7//w//D/7//u/+z/7f/t/+7/7f/v//D/
8P/y//D/8P/x//H/7//x//H/7v/t/+v/6f/p/+n/6f/p/+r/6P/n/+b/5f/n/+f/5//l
/+T/5P/m/+P/4f/h/+L/4v/e/97/3v/e/+D/3//f/+D/4v/i/+L/4//h/+H/4f/h/+H/
4//j/+P/4v/i/+L/4v/k/+H/4v/g/97/3P/j/+////8UACoASgBsAI0AqwDNAOwACQEj
ATgBJwHnAIkAIAC5/3f/bP95/4T/iP+O/5D/m/+u/73/yP/P/9f/3f/f/+L/4//j/+T/
5f/m/+b/5//n/+n/6//r/+v/6f/p/+n/6f/s/+3/7f/t/+z/7P/s/+z/7v/u/+7/8P/y
//H/8P/w//H/8f/x//H/8//0//T/8v/y//P/9f/2//b/9v/1//X/+P/5//n/+f/7//r/
+v/6//j/+f/6//r/+//7//z//P/6//r/+//9////////////AAACAAEAAAADAAMAAQAB
AAMABAAGAAgACQAKAAwADQAOAA8AEQATABUAFQAWABgAGQAaABsAHAAeAB4AIQAjACQA
JQAmACYAJAAkACUAJQAjACQAJQAlACcAKAAoACYAIwAjACMAIgAiACIAIQAgAB0AGwAZ
ABgAGQAWABQAEgAPAA4ADQAKAAkABwAFAAQAAwABAAEA//8AAP///v/9//r/+f/4//b/
9//3//b/9f/0//T/9P/0//X/9f/1//X/8v/w/+7/7f/t/+7/7//w//D/8P/v/+//7//v
/+//7//v/+7/7v/u/+7/7v/t/+3/7//w//D/7v/w//D/8P/v/+//7//v/+//7//v/+//
7//v/+//8f/x//H/8f/x//H/8//y//L/8v/y//L/9P/0//T/9P/0//T/8v/y//P/8//1
//X/9P/z//X/9f/1//X/9f/1//b/9v/1//X/9f/1//L/8f/x//H/8//0//T/8v/0//T/
9P/y//L/8//1//X/8//z//P/8//1//P/8//0//L/8v/y//L/8//z//P/8//y//L/8//z
//P/8//z//P/9P/0//X/9f/0//L/8f/w//P/9f/2//b/9P/0//T/9P/2//b/9f/1//X/
9f/1//b/9f/0//P/8v/z//T/9P/0//b/9v/2//f/9f/2//b/9v/2//T/9f/2//b/9v/2
//b/9v/2//b/9v/0//T/9P/0//b/9v/2//b/9v/2//b/9v/2//b/9v/2//j/+P/4//j/
9v/2//f/9//4//f/9//3//b/9//3//j/+P/4//j/+v/8//7/AAACAAMABQAGAAcABwAH
AAYABgAFAAUAAwADAAIAAgAEAAQABgAHAAcABwAHAAcABAADAAEA//////7//f/8//z/
+//7//v/+//7//v/+//5//j/+v/8//n/9//1//b/9v/0//b/9v/2//b/8//z//T/9P/0
//T/9f/1//X/9f/1//X/9//3//f/9v/0//T/9P/0//P/9P/y//L/9v/9/wcAGwAwAEoA
aACEAJ0AtQDTAPIADQEjASwBEwHLAG0ACgC1/4f/hP+R/5r/nP+e/6b/s//A/83/2v/j
/+n/7f/v//D/8//z//T/9f/2//b/9//3//f/+f/5//n/+//7//v/+//6//v/+//7//z/
/P/8//z//P/8//z//v/+//3//P/8//////////////8AAAAA/v/+////AQACAAIAAgAB
AAEAAAABAAEAAQACAAIAAwAEAAIAAwAEAAQABQAFAAYABgAIAAgACQALAAkACQAJAAkA
DQAQABAAEAAPAA8ADQANABEAEgAUABYAFwAYABoAGwAcAB0AHwAhACIAIQAhACIAJQAm
ACcAKAAqACoALQAvADIAMwA0ADQAMgAyADMAMwAzADQANQA1ADYANgA1ADIAMQAxADEA
MAAyADIAMQAwACsAKQAnACYAJQAiACAAHgAeAB4AHgAcABsAGQAXABYAEwARABEADwAO
AA0ADAALAAoACQAIAAYABQAFAAQAAwACAAIAAgACAAEAAQABAAEAAQAAAP/////+//7/
/v/+//z//P/7//v//P/9//7////+//z/+//6//z//P/7//v/+//8//z/+v/6//r/+v/5
//v/+//7//v/+f/5//n/+f/5//n/+//7//v/+//7//v/+v/4//f/9v/4//j/+v/6//z/
/P/8//z/+v/6//v/+//9//3//P/7//3//f/9//3//P/7//v/+v/7//v/+//7//z/+//7
//v/+f/6//r/+P/6//r/+v/4//f/9//4//f/9//3//f/9//1//P/8//0//T/9P/0//T/
8//z//P/8//y//L/8//z//H/8f/x//H/8v/y//P/8//z//L/8v/y//D/8f/x//D/8P/w
//D/8P/y//L/8f/x/+//7//v//D/8P/w//D/8P/y//L/8f/w/+7/7v/u/+//7//w//D/
8P/w/+7/6//q/+v/7P/t/+7/7f/s/+v/6v/s/+z/7P/t/+3/7P/r/+v/7f/u/+//7//u
/+7/7v/u//L/8//0//X/9P/1//f/+P/4//f/9v/0//b/9f/1//P/8//0//T/9v/1//T/
9P/z//T/9//4//b/9f/z//H/8f/w/+//7v/u/+v/6//r/+v/6//r/+v/6f/m/+b/6P/l
/+X/5f/m/+b/4v/i/+L/4v/i/+H/4f/i/+L/4v/i/+P/4//j/+P/4//j/+X/5f/l/+L/
4v/i/+L/4v/j/+D/3P/Y/9r/4//1/wsAJABCAGQAiACrAM0A7wAQAS8BRQE+AQsBtQBN
ANb/e/9f/3L/gf+C/4T/iv+S/6H/sv/B/8z/z//R/9f/3f/i/+H/4f/i/+P/5P/k/+X/
5f/j/+X/5f/l/+f/5//n/+f/5v/n/+f/5//q/+r/6v/q/+j/6P/o/+r/7P/r/+r/6v/r
/+v/6//r/+r/6v/p/+b/5//p/+z/7v/t/+z/6v/p/+z/7f/t/+3/7//u/+7/7v/u/+//
8P/w//H/8f/y//L/8v/y//P/9f/1//X/9f/1//f/+v/6//r/+//7//n/+f/8//7/AQAE
AAMABAAGAAcACAAJAAsADQAQABEAEwAWABUAFgAXABgAHAAcAB8AIQAiACMAJAAkACMA
IgAiACEAIgAkACYAJwAnACYAJAAgACEAIQAhACAAHwAeABwAGgAYABcAFgAWABQAEAAN
AAoABwAGAAUAAgADAAEA///+//v/+f/5//f/9v/1//T/8//y//H/8P/u/+//7//u/+3/
7P/s/+z/7P/p/+n/6f/p/+v/6v/p/+n/6v/q/+r/6v/o/+j/5//n/+f/5//n/+f/6f/o
/+j/6P/m/+b/5f/l/+f/6P/o/+b/6P/o/+j/5//p/+n/6f/p/+f/5//n/+f/6f/p/+v/
6//r/+v/6//r/+v/6v/q/+r/6v/q/+z/7P/s/+z/7P/s/+7/7v/v/+//7f/t/+z/6//r
/+v/6//r/+v/6//s/+z/6//r/+v/6//s/+v/6//r/+v/7P/s/+r/7P/s/+z/6v/q/+v/
7f/t/+v/6//r/+v/6f/n/+f/6P/o/+j/6P/o/+n/6f/p/+n/6P/o/+n/6f/p/+n/6f/p
/+j/6P/p/+n/6f/o/+j/6P/m/+f/5//m/+f/6P/p/+r/6f/o/+b/5f/m/+f/6P/q/+r/
6v/q/+r/6P/o/+f/5v/o/+j/6P/p/+j/6P/n/+b/5v/k/+P/5v/o/+j/6P/o/+j/6P/o
/+j/5v/m/+b/5v/n/+f/5v/l/+X/5f/m/+f/6f/q/+r/6v/o/+r/6//s/+//8P/x//P/
8v/z//P/8//y//L/8f/x//H/8f/y//L/8v/y//L/8//z//P/9f/1//T/8//x/+//7//u
/+3/7P/s/+v/6//r/+n/6f/p/+n/5//m/+b/6P/l/+P/4//k/+T/4v/i/+L/4v/i/+H/
4f/i/+L/4v/i/+P/4//j/+P/4f/h/+P/4//j/+L/4v/i/+b/5P/l/+T/4P/g/+D/4//t
//3/FAAwAFQAdACRALMA0wD0AA8BKQE2AR8B2QB7ABIAq/9x/2r/ff+G/4j/jP+Q/5v/
qv+3/8T/0f/X/9v/3//i/+H/4f/i/+P/5P/k/+X/5f/l/+f/5//n/+n/6f/p/+n/6P/p
/+n/6f/q/+r/6v/q/+r/6v/q/+z/7v/t/+z/7P/u/+3/7P/r/+v/7P/s/+r/6//t//D/
8v/w//D/7//v//D/8f/x//H/8f/w//D/8P/w//H/8v/y//H/8f/y//L/8v/y//P/9f/3
//f/9//3//f/+v/6//r//P/9//z//f/9//7/AAACAAMABAAGAAcACQALAA4AEQARABEA
EgAUABUAFgAXABgAGgAaAB0AHwAgACEAIgAiACIAIgAjACMAIwAkACUAJQAmACYAJQAi
ACEAIQAhACAAHgAeAB0AHAAaABkAGAAYABcAFAASABAADwAOAA0ACgAHAAUAAwACAAEA
//////3//P/7//r/+f/4//f/9v/0//X/9f/0//P/8P/w//D/8P/x//H/8f/x/+//7v/t
/+3/7v/u/+7/7v/s/+z/6//r/+3/7f/t/+3/7f/s/+z/7P/s/+z/6//r/+v/7P/s/+r/
7P/s/+z/6//p/+n/6f/p/+n/6f/p/+n/6f/p/+v/6//r/+v/6//r/+z/7P/t/+7/7P/s
/+7/7v/u/+7/7v/u/+7/7v/v/+//7//v/+7/7f/v/+//7//v/+//7//w//D/7//v/+//
7//u/w==
         </WaveFormData>
      </LeadData>
      <LeadData>
         <LeadByteCountTotal>10000</LeadByteCountTotal>
         <LeadTimeOffset>0</LeadTimeOffset>
         <LeadSampleCountTotal>5000</LeadSampleCountTotal>
         <LeadAmplitudeUnitsPerBit>4.88</LeadAmplitudeUnitsPerBit>
         <LeadAmplitudeUnits>��V</LeadAmplitudeUnits>
         <LeadHighLimit>2147483647</LeadHighLimit>
         <LeadLowLimit>268435456</LeadLowLimit>
         <LeadID>V5</LeadID>
         <LeadOffsetFirstSample>0</LeadOffsetFirstSample>
         <FirstSampleBaseline>0</FirstSampleBaseline>
         <LeadSampleSize>2</LeadSampleSize>
         <LeadOff>FALSE</LeadOff>
         <BaselineSway>FALSE</BaselineSway>
         <ExcessiveACNoise>FALSE</ExcessiveACNoise>
         <MuscleNoise>FALSE</MuscleNoise>
         <LeadDataCRC32>1440003432</LeadDataCRC32>
         <WaveFormData>
4v/i/+L/4v/k/+T/5P/k/+T/5P/k/+T/5P/k/+T/5P/k/+T/5P/k/+T/5P/k/+T/5f/m
/+f/6P/m/+b/5v/m/+j/6P/o/+j/6f/q/+v/7P/t/+7/7//w//H/8v/z//T/9v/2//b/
9v/5//r/+//8////AAABAAIABAAGAAgACgAOABAAEgAUABYAGAAaABwAHwAgACEAIgAj
ACQAJQAmACcAKAApACoAKwAsAC0ALgAsACwALAAsACkAKAAnACYAJAAiACAAHgAbABgA
FQASAA4ADAAKAAgABgAEAAIAAAD8//r/+P/2//X/9P/z//L/8f/w/+//7v/s/+z/7P/s
/+v/6v/p/+j/5//m/+X/5P/l/+b/5//o/+f/5v/l/+T/5v/m/+b/5v/m/+b/5v/m/+X/
5P/j/+L/4//k/+X/5v/k/+T/5P/k/+X/5v/n/+j/6P/o/+j/6P/o/+j/6P/o/+n/6v/r
/+z/7P/s/+z/7P/s/+z/7P/s/+z/7P/s/+z/7//w//H/8v/w//D/8P/w//D/8P/w//D/
8f/y//P/9P/z//L/8f/w//D/8P/w//D/8v/y//L/8v/y//L/8v/y//D/8P/w//D/8P/w
//D/8P/y//L/8v/y//L/8v/y//L/8v/y//L/8v/0//T/9P/0//T/9P/0//T/8//y//H/
8P/y//L/8v/y//T/9P/0//T/9P/0//T/9P/0//T/9P/0//T/9P/0//T/8v/y//L/8v/w
//D/8P/w//L/8v/y//L/9P/0//T/9P/y//L/8v/y//D/8P/w//D/8v/y//L/8v/y//L/
8v/y//L/8v/y//L/8f/x//H/8f/v//L/8//z//H/8v/0//X/+f/5//n/+P/5//r/+f/6
//j/+P/4//n/+P/4//j/+f/7//z//v////7//v/+//3//P/6//j/9v/1//X/9f/1//b/
9//4//n/9//2//b/9v/3//X/9f/1//X/9P/z//P/8f/x//H/8f/0//T/9P/0//L/8v/y
//L/9f/1//X/9f/1//b/9v/2//b/9v/y/+3/5v/g/97/4//z/wQAHAA3AFUAdACSALIA
1wD6ABoBMAE4ARIBwwBoABQA1P+3/7n/v/+//7z/vP/A/8n/1f/g/+n/7//y//X/9//5
//n/+f/5//n/+f/6//r/+v/6//z//P/8//z//f/9//3///////////8AAAAAAAABAAEA
AQABAAIAAgADAAMAAwAFAAUABQAFAAcABwAHAAcABQAHAAcABwAHAAcABgAGAAkACQAJ
AAkACQAKAAoACQAJAAsADAAMAAoACgAKAAoADAANAA0ADQARABIAEgAUABUAFQAVABYA
GQAZABkAGQAbABwAHQAeACIAIwAlACcAJgAoACoALAAuADAAMgA1ADkAOgA7AD4APQA/
AEEAQwBEAEcASQBKAEwATABNAE4AUABRAFMAVQBUAFMAUwBSAFIAUgBQAFAATwBOAEwA
SgBHAEQAPwA9ADoANgA0ADIALwAsACoAJwAlACIAIAAeABwAGgAYABYAFAARABAADgAO
AA0ADQAMAAsACwAKAAkACAAHAAcACAAKAAgABwAHAAkACQAIAAgABQAFAAUABgAGAAUA
BQAEAAYABgAGAAcABQAFAAUABQAEAAQABAAEAAQABAAEAAQABAAEAAQABAAEAAQAAwAC
AAMAAwADAAQAAwAFAAUABQADAAMAAwADAAQABQAFAAUABAAEAAUABQAGAAYABgAFAAYA
BgAHAAgACAAIAAgACAAJAAkACAAHAAkACQAJAAkACQAJAAkACAAHAAcACAAJAAkACQAJ
AAkACQAJAAkACAAIAAgACQAKAAgACAAHAAcABgAHAAgACgAIAAgACAAJAAkACQAJAAkA
CQAIAAcABwAJAAoACwALAAkACgALAAsACgAIAAgACAAIAAsACwALAAkACgAKAAoACwAK
AAoACQAHAAgACQAJAAgACAAJAAsACwAKAAkACAAKAAoACQAJAAsACwALAAsACQAJAAgA
CgAJAAgABwAGAAcACAAJAAoACAAIAAgACAAIAAgACAAIAAYABgAGAAYABgAGAAYABgAG
AAcABwAHAAUABQAIAAkACQAJAAoADAAPABEAEQARABAAEAAQAA4ADAAMAAwADAALAAwA
DAAMABAAEgATABUAEwARABAADwANAA0ADAALAAgABwAHAAcACQAJAAkACQAKAAkACQAK
AAgABwAFAAUABQAFAAQAAwADAAMAAwADAAEAAgACAAIAAgACAAIAAgACAAMAAwADAAMA
AwAEAAQABAAEAAAA/v/5//b/8P/w//X/BQAaADAATQBrAIYAoAC+AOEABAEcAS4BKgH6
AKMASAAAAND/v//F/83/y//G/8b/zP/V/+H/6v/v//P/+P/7//3///8AAAEAAgADAAMA
BAAEAAQAAgAEAAQABAADAAMAAgABAAIAAwAEAAUABgAGAAYABwAHAAcABwAIAAYABwAH
AAcACQAJAAkACQAJAAkACQAJAAcACQAJAAkACwALAAoACgALAAsACwALAAkACgAKAAkA
CwANAA4ADgAMAAwADAAMAAwADQANAA0ADgAOAA0ADgAQABEAEgAUABUAFQAVABUAFwAY
ABkAGgAaABsAHQAfAB4AIAAiACQAJgAoACoALQAxADIAMwA2ADkAOwA9AD8APwBBAEIA
QgBEAEQARQBGAEYARwBJAEsASQBJAEoASgBIAEgARgBGAEcARgBEAEIAPQA6ADUAMwAw
ACwAKgAoACcAJAAiAB8AHAAYABUAEgASABAADgAMAAwACQAIAAYAAgABAAEAAAD/////
/v/9//7//f/9//7//v/8//v/+//9//3//P/8//r/+f/4//j/+v/5//n/+P/2//b/9v/3
//f/9//3//f/9v/2//b/9v/0//T/9P/0//P/8v/x//D/8f/y//L/8v/z//P/8//0//P/
9f/1//X/9f/1//X/9f/1//X/9P/z//T/9P/1//X/9P/0//T/8//0//T/9f/2//j/+P/4
//j/+P/3//X/8//0//X/9v/3//f/9//3//b/9v/1//X/9f/3//f/9//3//X/9f/1//T/
9v/2//f/+P/2//b/9f/1//H/8f/x//L/8P/w//D/8f/z//P/8//z//P/8v/x//H/8v/y
//L/8f/w//D/8P/v//D/8P/y//T/8//1//T/8//x//L/8v/y//H/8P/w/+//7//w//H/
8f/v/+7/7v/v//D/8P/w//D/8P/w/+//7//v/+//7//v/+3/7//w//D/7v/u/+7/7v/s
/+z/7P/s/+7/7v/u/+7/7v/u/+7/7v/s/+z/7f/t/+3/7f/t//D/8f/x//H/8v/y//P/
9f/1//X/9P/0//T/8P/w//D/8P/u/+//8P/w//H/8//1//b/9v/1//L/8P/t/+v/6//q
/+v/6v/p/+n/6f/p/+n/6f/q/+v/6v/q/+n/6P/m/+P/4f/h/+H/4P/f/9//3//f/+H/
4f/i/+L/4v/i/+L/4v/i/+L/4//j/+P/4//j/+T/4v/i/+L/4P/g/93/2P/Q/8r/y//V
/+j/AAAbADsAXgCCAKQAzQD2ABYBLgE8AR4BzwBuABAAxP+j/6X/r/+v/6r/qP+q/6//
uf/E/8//1f/a/93/3//f/+D/4f/i/+P/4//k/+T/5P/k/+b/5v/m/+b/5//n/+f/5f/l
/+X/5f/m/+b/5v/n/+f/5//n/+j/6v/r/+v/6//r/+v/6//r/+v/6//r/+v/6f/r/+v/
6//r/+v/6v/q/+n/6f/p/+n/6//s/+z/6//p/+v/7P/s/+z/7P/s/+z/7P/t/+3/7f/w
//L/8//2//f/9//3//j/+f/5//n/+f/7//z//f/+/wAAAQADAAUABgAIAAoADAAOABAA
EgAVABUAFgAXABoAHQAfACEAIwAmACkAKwAsACwALAAtAC4ALgAvADEAMwAzADMANAA0
ADQANAAyADIAMAAuACsAKAAmACQAIAAfABwAGAAWABQAEQAOAAwACQAHAAQAAgAAAP7/
/P/6//j/+v/3//b/9P/0//P/8//y/+//7//u/+3/7v/t/+3/7v/u/+z/6//r/+n/6f/o
/+j/6f/p/+n/6v/o/+f/5//m/+b/5v/m/+f/5//n/+f/5//m/+b/5v/m/+b/5v/m/+b/
5v/m/+b/5v/p/+r/6v/q/+z/6//q/+r/6v/r/+r/6f/p/+n/6f/p/+r/6//r/+v/6//s
/+7/7//u/+7/7v/t/+3/7v/w//L/8P/w//D/8P/x//H/8P/v//H/8f/x//H/8f/x//H/
8P/w/+//7//v//H/8f/x//H/7//v/+//7v/w//D/8f/y//L/8v/x//H/8f/x//H/8v/w
//D/8P/x/+//7//v/+//8P/w//D/8f/x//D/7//t/+//8P/x//H/8f/w//H/8v/w//P/
8//z//L/8v/x//D/8P/w//H/8f/v//D/8f/x//D/8P/x//P/8v/y//L/8v/y//L/8f/x
/+//7//v/+//7//x//L/8v/y//L/8v/y//L/8v/y//L/8v/y//L/8v/w//D/8P/w//D/
8P/w//D/8//z//P/8//x//T/9f/1//f/+P/6//v//f/9//3//P/8//z/+v/6//r/+v/6
//v//f/+////AQABAAAAAAD//////v/9//v/+f/4//f/9v/3//f/9//3//X/9f/1//X/
9f/0//T/9P/y/+//7v/t/+7/7v/u/+//7//v/+//7//u/+7/7v/u//D/8P/w//D/8f/x
//H/8f/x//L/8v/y//T/8v/y/+3/5P/c/9r/3//p//r/EAArAEcAaACGAKQAxwDuAA4B
JgE0ASIB3QCCACgA4P+5/7X/vf+//77/vP+8/7//yf/U/9//5//s/+//8//z//P/8//z
//P/9f/2//b/9v/2//j/+P/4//j/+f/5//n/+//7//v/+//6//r/+v/7//v/+//7//z/
/P/9//3//f////////////////////////8BAAEAAQABAAEAAAAAAAMAAwADAAMAAwAE
AAQAAwADAAUABgAGAAYABgAGAAYACAAJAAkACQAJAAoACgAMAA0ADQANAA4AEQARABEA
EQATABQAFQAWABgAGQAbAB0AIAAiACQAJgAmACgAKgAtAC8AMAAxADQANwA5ADsAPQA9
AD8AQABAAEEAQgBEAEYARgBHAEkASwBLAEsATABMAEgASABGAEYARQBEAEIAQAA8ADoA
NgA1ADQAMAAuACwAJwAkACIAHwAdABoAGAAWABYAFAASABAADgALAAoACAAGAAUABQAE
AAUABQAEAAMAAAD/////AAAAAP7//f/9///////+//7//f/9//3//v/8//v/+//6//r/
+v/6//v/+//7//v/+//6//r/+v/6//j/+P/4//j/+P/4//j/+P/5//r/+v/6//r/+f/4
//j/9//5//n/+f/5//n/+f/5//j/+f/5//n/+v/6//v/+//8//z//P/7//z//P/9//7/
/f/8//v/+v/8//3//f/9//v/+//7//v//f/9//3//P/8//v/+//7//v/+//7//v/+//7
//v/+v/6//r/+//8//z//P/7//v/+f/5//n/+v/4//j/+P/5//n/+f/5//n/+//6//n/
+f/4//j/+P/3//X/9v/3//f/+P/2//b/9v/2//n/+f/5//f/+P/4//j/9//2//b/9f/1
//b/9//3//f/9v/2//f/+P/4//j/+P/2//b/9f/1//f/9//3//f/+f/3//j/9v/0//T/
9P/0//b/9v/2//b/9P/0//T/9P/2//b/9v/2//j/+P/4//j/+P/4//j/+P/4//j/+P/4
//b/9v/2//b/9v/2//f/9//5//n/+f/8//v/+//7//z//v///wEAAQABAAAAAAAAAP3/
/P/7//r/+//9////AAD+////AAAAAAEAAQD///7//f/7//v/+v/5//j/9//3//f/9//3
//f/+f/5//f/9v/2//b/9f/z//P/8//z//L/8//z//P/8//1//X/9v/2//X/9P/z//L/
8//0//b/9//3//f/9//4//T/9P/y//L/8v/x/+z/5v/i/+P/7/8EABoAMwBNAGoAhACg
AMEA5AACARoBKgEUAdEAdgAgAOD/v/+5/7//w//A/77/wv/J/9P/3P/l/+n/7P/v//P/
9f/3//f/9//3//f/+P/4//j/9v/4//j/+P/4//n/+f/5//v/+//7//v//P/8//z//f/7
//v/+//8//z//f/9//3/+//7//v/+//9//3//f/9//v//f/9//3//f/9//z//P//////
////////AAAAAP///f///wAAAAACAAIAAgACAAEAAQAAAP//AgAEAAUACAAHAAcABwAI
AAsACwALAAsACwAMAA0ADgASABMAFQAXABcAGAAZABoAHQAgACMAJwAoACgAKAAqAC0A
LwAxADMAMgA1ADcAOAA6ADoAOwA8ADoAOwA9AD8APQA9AD4APgA+AD4APAA8ADsAOgA4
ADYANAAyAC4ALQAoACQAIgAgABsAGAAWABMAEwAQAA4ADAAMAAoACAAGAAUAAQD///z/
+v/5//n/+P/5//n/+P/3//T/8//z//T/8v/w/+//7//x//H/8P/w/+7/7f/s/+z/7v/t
/+3/7P/s/+z/7P/t/+z/6//q/+n/6f/q/+v/7P/q/+r/6v/q/+r/6v/q/+r/6v/q/+n/
6P/q/+n/6P/o/+f/6f/p/+n/6//r/+v/6//p/+n/6P/n/+f/6P/q/+v/7P/s/+z/6//s
/+z/7f/u/+z/7P/s/+z/7P/r/+n/5//p/+n/6f/p/+f/5//n/+b/5v/n/+n/6//r/+v/
6//r/+n/6f/p/+j/5v/m/+f/6P/o/+j/5//n/+f/5//n/+j/6P/o/+j/6f/n/+f/5//n
/+f/5v/l/+X/5P/k/+T/4//j/+T/5f/l/+X/5P/l/+b/5f/n/+b/5f/j/+T/5P/k/+X/
5P/k/+P/4//k/+X/5f/l/+T/5P/l/+X/5P/j/+L/4v/i/+H/4f/j/+P/4//j/+P/5f/k
/+T/5P/k/+T/5P/i/+L/4v/i/+D/4P/g/+D/4v/i/+L/4v/g/+D/4P/g/+D/4P/g/+D/
3v/e/97/3v/e/97/3//f/+D/4f/i/+b/5f/l/+X/5v/o/+n/6//r/+r/6P/n/+b/5f/m
/+f/6P/q/+v/7P/s/+z/7f/u/+7/7f/t/+v/6v/p/+f/5//m/+X/5P/j/+P/4//j/+P/
4//i/+H/3v/c/93/3v/e/93/3P/b/9r/2P/Z/9n/2f/Z/9v/2//c/9z/2//a/9n/2P/Z
/9r/3P/d/9v/2//b/9z/3v/c/9z/3P/a/9P/zP/G/8D/w//P/+L/+v8VADEAUAB0AJgA
vwDmAAgBIAEuARgB0wB2ABYAxv+f/6H/rf+p/6L/ov+i/6f/s/++/8f/z//S/9X/2f/d
/9v/2//b/9v/2//c/9z/3P/e/+D/4P/g/97/3//f/9//3f/d/93/3f/f/+D/4f/j/+P/
4//j/+T/5P/l/+X/5f/j/+P/4//j/+P/4//j/+P/5f/n/+f/5//l/+X/5P/k/+f/5//n
/+f/5v/m/+X/4//k/+f/6f/q/+j/6P/o/+j/6v/r/+v/6//r/+z/7P/u/+//7//v//D/
9f/1//X/9f/1//b/9//4//z//f///wEAAgAEAAYACAAIAAoADAAPABMAFAAVABgAGQAb
AB0AHwAgACMAJQAmACgAKAApACoAKgArAC0ALwAvAC8AMAAwAC4ALgAsACwAKwAqACgA
JgAkACIAHgAdABwAGAAWABQAEwAQAA4ACwAHAAQAAgAAAAAA/v/8//r//P/5//j/9v/y
//H/8f/w//H/8f/w/+//8P/v/+//8P/t/+r/6P/n/+j/6f/p/+r/6f/p/+n/6v/s/+v/
6//q/+n/6P/n/+f/5//n/+f/5//o/+j/6P/o/+j/6P/o/+j/6f/q/+v/7P/r/+z/7P/s
/+z/6//q/+r/6//t/+3/7f/r/+v/6//r/+7/7//v/+//7v/u/+//7//w//D/8P/v//D/
8P/x//L/8P/w//D/8P/z//P/8v/x//H/8f/x//H/8f/x//H/8P/v/+//8P/x/+//7//v
/+//8f/x//H/8P/u/+7/7//w//D/8P/v/+//7//v/+//8P/w//D/8P/x//H/8f/x//H/
8P/u/+z/6//u/+7/7v/t/+3/7v/v/+//8P/u/+7/7v/s/+//7//v/+3/7v/u/+7/7//u
/+7/7f/r/+z/7f/t/+z/7P/t/+//7v/u/+7/7v/w//D/7//v/+//7//v/+//8f/x//D/
8v/x//D/7//u//D/8P/w//D/8P/w//D/8P/u/+7/7v/u//D/8P/w//D/7v/u/+7/7v/u
/+7/7v/v//D/8f/y//P/9P/1//X/9f/2//j/+f/7//n/+f/4//j/+v/4//j/+P/4//j/
+f/6//r/+v/7//z//P/9//3/+//4//f/9f/1//X/9f/1//X/8//z//P/8//z//P/8//x
//D/8P/w/+//7f/t/+3/7f/s/+v/6//r/+v/6//r/+z/7f/u/+//8P/u/+7/7v/v/+3/
7f/t/+3/8P/w//D/8P/w/+z/6//m/97/2P/b/+f/+P8OACUAPQBeAH4AnADDAOgACAEg
ATQBJgHlAIoAMADm/7v/tf+9/7//uv+2/7j/vf/J/9T/3f/j/+j/6//v//H/8f/x//H/
8f/x//L/8v/y//T/9v/2//b/9P/1//X/9f/1//X/9f/1//b/9v/2//f/9//3//f/+P/4
//n/+f/5//n/+f/5//n/+//7//v/+//7//3//f/9//3//f/8//z//////////////wAA
AAD///3///8AAAAAAgACAAIAAgACAAMAAwADAAMABAAEAAYABQAFAAUABgAHAAcABwAH
AAkACgALAAwADgAPABEAEwAUABYAGAAaABoAHAAeACEAIwAkACUAKAApACsALQAvADAA
MwA1ADYANgA2ADcAOAA4ADkAOwA9AD0APQA+AD4APAA8ADoAOgA7ADoAOAA2ADIAMAAs
ACsAKgAmACQAIgAdABoAGAAVABMAEAAOAAwACAAGAAQAAgAEAAEAAAD+//z/+//7//r/
+f/5//j/9//2//X/9f/2//j/9v/1//X/8//z//L/8v/x//H/8f/y//T/8//z//L/8v/y
//L/8//z//P/8//z//D/8P/w//D/8v/y//L/8v/y//L/8v/y//H/8v/y//L/9P/z//L/
8v/z//X/9f/1//P/8//z//P/9P/1//X/9f/0//T/9f/1//b/9v/2//X/9P/0//X/9v/2
//b/9v/2//f/9//2//X/9f/1//X/9f/1//X/9f/0//T/8//z//P/8//z//P/8//z//P/
8//y//T/9P/1//b/9P/0//P/8//z//P/8//0//L/8v/y//P/9f/1//X/9f/1//T/8//z
//L/8v/y//H/8//0//X/9f/z//D/7//u//H/9f/2//f/9v/2//X/9P/1//T/9P/z//P/
9P/1//X/8f/w//D/8f/0//T/9P/0//T/9P/z//P/8//z//P/8//z//P/8v/0//L/8v/y
//L/8v/y//L/8v/y//L/8v/y//L/8v/y//L/8v/y//L/8v/y//L/8v/y//T/9P/0//T/
8v/y//L/8v/y//L/8v/y//D/8P/x//H/8f/x//H/9P/4//n/+v/8//z//f/////////+
//7//v/8//z//P/8//r/+//8//z//P/9//7//v/9//3/+//6//n/9//3//b/9f/0//P/
8//x//H/8f/x//H/8f/v/+7/7v/u/+3/6//r/+v/6//q/+n/6f/p/+n/6P/n/+f/5v/o
/+j/6P/o/+j/6P/p/+n/6f/p/+n/6v/o/+b/5v/k/+L/3//a/9b/1P/Z/+P/9v8MACUA
PQBYAHIAjgCvANIA8gAKARYB/AC3AFwACgDM/63/qf+v/7H/rP+o/6r/s/+7/8b/z//X
/9r/3f/f/9//4f/h/+H/4f/h/+L/4v/i/+D/4v/i/+L/4//l/+b/5//n/+f/5//n/+j/
6P/o/+n/6f/p/+n/6v/p/+n/6P/n/+n/6f/p/+n/6v/r/+z/7f/r/+3/7f/t/+3/7f/s
/+z/7f/t/+3/7f/t/+7/7v/t/+v/7f/u/+7/8P/w//D/8P/y//P/8//z//P/9P/0//b/
+f/5//n/+v/8//v/+v/5//v//P/9//7/AgADAAUABwAGAAgACgAMAAwADgAQABMAFQAW
ABcAGgAbAB0AHwAhACQAJwApACoAKgAqACsALAAqACsALQAvADAAMQAzADQAMAAwAC4A
LgAuAC4ALQAsACkAJgAhAB8AHAAYABYAFAAUABIAEQAPAAsACAAGAAQABAACAAAA/v/+
//v/+v/4//b/9f/1//T/8v/x/+//7f/s/+v/6//s/+7/7P/r/+v/6//r/+r/6v/p/+n/
6f/q/+j/5//n/+b/6P/o/+j/6f/o/+f/5v/l/+b/5v/m/+b/6P/o/+j/6P/m/+b/5v/m
/+b/5v/l/+T/5f/l/+X/5v/n/+n/6f/p/+n/6f/p/+n/6P/p/+n/6f/o/+j/6f/p/+z/
7P/s/+v/7P/s/+3/7v/t/+z/6//q/+3/7f/s/+v/6//r/+v/6//t/+3/7f/s/+r/6f/p
/+n/6f/p/+n/6f/p/+n/6f/o/+f/5v/m/+b/6P/o/+f/5//n/+f/5//o/+b/5v/m/+f/
5f/l/+X/5f/n/+b/5f/l/+b/5v/m/+X/5f/m/+f/5//o/+b/5v/m/+T/5//n/+f/5f/m
/+b/5v/n/+b/5v/l/+P/5P/l/+X/5P/k/+X/5//m/+b/5v/m/+T/5P/j/+P/5f/l/+X/
5f/p/+f/5P/i/+T/5P/k/+T/4v/i/+L/4v/k/+T/5P/k/+b/5v/m/+b/6P/o/+j/6f/n
/+f/5//n/+r/6//r/+v/7v/w//H/8//x//H/8P/w//D/7v/u/+7/7v/u/+//8P/u/+7/
7//w//L/8//z//H/8P/v/+3/7f/s/+v/6v/p/+n/6f/p/+n/5//n/+f/5f/i/+L/4v/h
/+H/4f/h/+H/4P/f/9//3//f/9//3//g/+D/4P/g/+D/4P/g/+D/4f/h/+H/4f/h/+D/
4P/g/+D/3v/e/9n/zv/E/8L/y//b//T/EAArAEkAbACQALYA3wACAR4BNAEwAfoApQBI
AO7/sv+j/63/s/+t/6j/qP+q/7P/v//K/9P/1f/W/9v/3//j/+H/4f/h/+H/4f/i/+L/
4v/g/+L/4v/i/+P/5f/m/+f/5f/l/+X/5f/m/+b/5v/n/+f/5//n/+j/5v/n/+f/5//p
/+n/6f/p/+f/5//n/+f/6f/r/+v/6//q/+n/5//m/+n/6f/p/+n/6//s/+z/6//p/+v/
7P/s/+z/7P/s/+z/7v/v/+//7//x//L/8v/0//X/9f/1//b/9//3//f/9//7//z//f/+
//7///8BAAMABAAGAAgACgAPABIAFQAZABgAGAAYABoAHAAfACIAJQAkACcAKQAqACoA
KgArACwALQAvADIANQAzADMANAA0ADAAMAAuAC4ALQAsACoAKAAmACQAIAAfAB4AGgAY
ABYAEQAOAAwACQAJAAYABAACAAAA/v/8//r/+v/3//b/9P/y//H/8f/w/+//7//u/+3/
7P/r/+v/7P/q/+j/5//n/+j/6f/p/+r/6f/p/+n/6v/o/+f/5//m/+b/5v/m/+f/5//n
/+f/5//k/+T/5P/k/+b/5v/m/+b/6P/o/+j/6P/p/+r/6v/q/+n/5//l/+T/5//p/+n/
6f/r/+v/6//r/+r/6//r/+v/6v/q/+v/6//s/+z/7P/r/+v/7P/u//D/7v/u/+7/7v/v
/+//7v/t/+v/6//r/+v/6//r/+v/6v/p/+n/6v/r/+v/6//r/+v/6//r/+v/6v/q/+r/
6//s/+r/6v/p/+n/5//n/+f/6P/o/+j/6P/p/+n/6f/p/+n/6f/o/+f/5//q/+r/6v/p
/+f/6P/p/+n/6v/o/+j/6P/m/+n/6f/p/+n/6v/q/+r/6f/o/+j/5//p/+r/6//r/+v/
6v/q/+v/6//q/+n/6P/q/+r/6f/p/+n/6f/p/+n/6f/l/+b/6P/q/+r/6v/q/+j/6P/o
/+j/6v/q/+r/6v/o/+j/6P/o/+j/6P/o/+j/6//r/+v/6//p/+z/7f/t/+7/8P/z//X/
9//3//f/9v/2//b/9P/0//b/9v/2//f/+P/4//j/+f/6//r/+//7//n/+P/3//X/9//2
//X/9P/z//P/8//z//L/8f/w/+//7f/s/+z/7P/t/+v/6//r/+v/6v/p/+n/6f/p/+n/
6f/o/+j/6P/o/+r/6v/q/+r/6f/p/+n/6f/n/+j/6P/o/+z/7P/o/+X/3v/Y/9T/1f/f
//D/BgAjAEMAYAB8AJ4AwwDoAAYBIAEsARYB0QB2ABwA1P+v/63/tf+3/7L/rv+w/7f/
wf/I/9P/2//e/+H/5f/l/+f/5//n/+f/5//o/+j/6P/q/+z/7P/s/+z/7f/t/+3/6//r
/+v/6//s/+z/7P/t/+//7//v//D/8P/x//H/8f/v/+//7//v//H/8f/x//H/8f/z//P/
8//z//P/8v/y//P/8//z//P/8f/y//L/8f/x//P/9P/0//b/9v/2//b/9v/3//f/9//7
//z//P/+//3//f/9//7/AwADAAMAAwADAAQABQAGAAgACQALAA0ADwASABUAGAAYABoA
HAAfACEAIgAjACYAJQAnACkAKwAsAC8AMQAyADMANAA2ADgANwA3ADgAOQA7ADsAPAA8
ADoAOgA4ADgANwA2ADQAMgAyADAALAArACYAIgAgAB4AGwAYABYAEwARAA4ADAAKAAgA
BgAEAAIAAgD///7//P/6//n/+f/4//X/9f/0//P/8f/v/+7/7v/v/+7/7v/v/+3/7f/s
/+z/6//r/+v/7P/s/+v/6//q/+r/6v/q/+v/6v/p/+j/5//m/+b/5v/m/+j/6P/o/+j/
6P/o/+j/6P/o/+j/5//m/+b/5f/k/+T/5f/n/+f/5//n/+f/5//n/+j/6f/p/+n/6P/o
/+n/6f/o/+j/6P/n/+T/5P/l/+b/5v/m/+b/5v/n/+f/5v/l/+f/5//n/+f/5f/l/+X/
5P/m/w==
         </WaveFormData>
      </LeadData>
      <LeadData>
         <LeadByteCountTotal>10000</LeadByteCountTotal>
         <LeadTimeOffset>0</LeadTimeOffset>
         <LeadSampleCountTotal>5000</LeadSampleCountTotal>
         <LeadAmplitudeUnitsPerBit>4.88</LeadAmplitudeUnitsPerBit>
         <LeadAmplitudeUnits>��V</LeadAmplitudeUnits>
         <LeadHighLimit>2147483647</LeadHighLimit>
         <LeadLowLimit>268435456</LeadLowLimit>
         <LeadID>V6</LeadID>
         <LeadOffsetFirstSample>0</LeadOffsetFirstSample>
         <FirstSampleBaseline>0</FirstSampleBaseline>
         <LeadSampleSize>2</LeadSampleSize>
         <LeadOff>FALSE</LeadOff>
         <BaselineSway>FALSE</BaselineSway>
         <ExcessiveACNoise>FALSE</ExcessiveACNoise>
         <MuscleNoise>FALSE</MuscleNoise>
         <LeadDataCRC32>3536619476</LeadDataCRC32>
         <WaveFormData>
yv/K/8r/yv/M/8z/zP/M/8z/zP/M/8z/zP/M/8z/zP/O/87/zv/O/87/zv/O/87/z//Q
/9H/0v/R/9D/z//O/9D/0P/Q/9D/0f/S/9P/1P/W/9b/1v/W/9n/2v/b/9z/3f/e/9//
4P/j/+T/5f/m/+j/6v/s/+7/8P/y//T/9v/5//z///8CAAUABgAHAAgACwAMAA0ADgAQ
ABIAFAAWABcAGAAZABoAGwAcAB0AHgAcABwAHAAcABoAGAAWABQAEgAQAA4ADAAJAAYA
AwAAAPz/+v/4//b/8//w/+3/6v/o/+b/5P/i/+D/3v/c/9r/2f/Y/9f/1v/W/9b/1v/W
/9X/1P/T/9L/0P/Q/9D/0P/S/9L/0v/S/9D/0P/Q/9D/0P/Q/9D/0P/Q/9D/0P/Q/87/
zv/O/87/zv/O/87/zv/O/87/zv/O/8//0P/R/9L/0P/Q/9D/0P/S/9L/0v/S/9P/1P/V
/9b/1v/W/9b/1v/Y/9j/2P/Y/9j/2P/Y/9j/2f/a/9v/3P/a/9r/2v/a/9z/3P/c/9z/
3f/e/9//4P/e/97/3v/e/97/3v/e/97/4P/g/+D/4P/e/97/3v/e/97/3v/e/97/3v/e
/97/3v/g/+D/4P/g/+D/4P/g/+D/3v/e/97/3v/f/+D/4f/i/+L/4v/i/+L/4f/g/9//
3v/g/+D/4P/g/+L/4v/i/+L/4v/i/+L/4v/i/+L/4v/i/+L/4v/i/+L/4v/i/+L/4v/i
/+L/4v/i/+L/4v/i/+L/5P/k/+T/5P/i/+L/4v/i/+L/4v/i/+L/5P/k/+T/5P/i/+L/
4f/h/+L/4v/j/+X/5f/l/+T/4v/i/+T/5f/l/+X/5v/n/+j/6f/p/+r/6v/r/+v/6//r
/+n/6v/q/+r/6//r/+r/6f/s/+7/8P/x//H/8f/x//H/7v/t/+3/7P/p/+n/6f/p/+r/
6v/r/+v/6v/p/+n/6f/o/+j/6f/q/+j/6P/o/+b/5v/m/+b/5v/p/+v/7f/v//L/8v/y
//L/9P/1//f/9f/3//f/9//3//n/+P/z/+7/5v/c/9r/4P/u////EwAqAEIAXAB2AJQA
tgDZAPQACgERAfQAtABsAC4AAQDr/+b/5v/h/9j/0v/T/9n/4v/r//L/9f/5//r//P/+
//7//v///////f/9//3//P/+/wEAAQAAAAAAAAD/////AAABAAIAAgAEAAQABAAEAAQA
BAAEAAYABgAGAAYABgAHAAgACQAKAAkACQAJAAgACAAIAAgACAAIAAgACAAJAAoACwAL
AAsADAAMAAwADAAMAAwADgAMAAwADgAOAA8AEAAQABEAFAAXABcAFwAYABgAGAAYABgA
GgAbABsAHQAfACEAIwAkACUAJwAoACkALAAtADAAMgA1ADcAOQA7AD0APwBBAEMAQwBF
AEcASQBNAFAAUQBTAFQAVgBZAFoAWgBdAF4AYABfAF4AXgBdAF8AXQBcAFwAWwBaAFgA
VgBQAE0ASgBHAEgARABBAD0AOAA2ADMAMAAvAC0AKQAnACUAIgAgAB8AHwAdABsAGQAX
ABYAFgAWABUAFQAUABMAEwASABIAEwAVABMAEwATABMAFAAUABQAFAATABMAFAAUABQA
EwATABUAFQAUABQAFAAUABQAFAAUABQAFAAUABQAFAAUABQAEgASABIAEgASABIAEgAS
ABQAFAAUABQAEwATABUAFQAUABQAFAAUABQAFAAVABUAFQAVABUAFQAVABUAFQAXABYA
FgAWABYAFwAXABcAFwAXABgAGQAZABsAGwAZABgAGAAYABkAGQAXABcAGAAZABgAGQAZ
ABcAFQAVABUAFQAXABgAGAAYABYAFwAXABcAGQAYABgAGQAZABgAGAAXABYAFgAXABcA
FQAVABUAFgAXABcAFwAXABUAGAAZABkAFwAXABcAFwAXABcAFwAXABgAGAAYABgAFgAW
ABYAFgAYABgAGAAYABgAGAAaABoAGQAYABcAFQAWABcAGAAZABoAGgAaABoAGAAXABgA
GAAWABYAFgAWABgAGAAYABgAGAAYABgAGAAYABgAGAAYABgAGAAYABcAFwAXABYAFgAX
ABgAGQAZABYAFgAYABkAFwAZABoAGwAdAB8AIAAiACAAIAAfAB4AHQAdAB4AHgAcAB4A
HwAfACAAIQAjACUAIwAiACEAIAAfAB4AHQAdABoAGQAZABkAGwAbABoAGgAaABoAGgAb
ABkAFwAWABYAFgAWABYAFgAUABQAFAAUABQAFQAVABUAFQAWABYAFgAWABYAFwAZABkA
GQAZABkAGQAXABQAEQAMAAYAAAD+/wQAEgAlADkAUABsAIQAmgC2ANoA+QASASQBJQH8
ALIAaAAyAA8AAQAEAAQA/f/y/+7/8f/5/wIACQAMAA8AEQAUABYAGAAaABoAGwAbABkA
GQAZABgAGAAbABsAGgAaABoAGQAZABwAHQAeAB4AHAAcABwAHAAcABwAHAAeABwAHAAc
ABwAHgAeAB4AHgAcAB0AHgAeAB4AHgAeAB4AHAAcABwAHQAeAB8AHwAfAB4AHgAeAB4A
IAAgACIAIAAeACAAIAAhAB8AHgAeACAAHwAfAB8AIAAhACIAIwAkACQAJQAlACcAJwAp
ACsALAAtAC8AMAAxADAAMQA0ADYANwA5ADsAPQBAAEMARgBJAEsATQBPAFEAUABSAFIA
UwBVAFYAWABYAFgAWwBcAF4AXQBcAFwAWwBbAFkAWABYAFkAWABWAFQATwBLAEcAQwBA
ADwAOQA1ADQAMgAvACwAKQAnACMAIQAhAB4AHAAbABkAFwAVABMAEQAQABAAEAANAA0A
DAALAAwACgAJAAkACQAHAAcABwAJAAoACgAKAAYABQAFAAYABgAGAAUABQADAAMAAgAC
AAQABAAEAAQABAAEAAQABAACAAIAAgACAAEAAAD///7//v/+//7//v///wAAAQACAAEA
AQADAAMAAgACAAIAAgAAAAAAAQABAAEAAQABAAEA///9//v/+//5//j/9//2//b/9//4
//n/+P/4//j/9//4//n/+P/4//j/+P/5//n/9v/1//X/9f/0//X/9f/z//P/8//z//P/
8//0//T/9P/y//P/8//z//L/8P/v/+//7//u/+7/7f/u/+7/7//v/+//7//v//D/8P/v
/+7/7f/r/+z/6//p/+r/6//s/+3/6//r/+v/6//q/+r/6v/q/+j/6P/o/+j/6v/q/+r/
6v/p/+j/6f/o/+j/6P/o/+f/5//n/+f/5//k/+T/5P/k/+T/5//m/+T/4v/i/+L/4v/i
/+L/4v/i/+T/5P/k/+T/4//j/+P/4v/h/+H/4f/h/+P/4v/i/+T/4//j/+X/5v/n/+j/
6f/p/+j/6P/o/+f/5P/j/+P/5P/k/+T/5v/n/+n/6f/p/+r/6f/p/+j/5//k/+P/4v/h
/+H/4P/f/9//3//f/9//3v/g/9//3v/d/9v/2//Z/9j/1v/W/9b/1v/W/9T/1P/U/9T/
1P/V/9X/1f/V/9b/1v/W/9b/1v/X/9f/1f/V/9X/1f/V/9X/1P/R/87/xv/A/7r/uv/C
/9P/6f8AABoANgBWAHQAmgDBANwA8gD/AOgAqgBgAB4A5//L/8b/xv+//7b/sv+x/7P/
uP/B/8r/zf/P/9L/1P/U/9T/1P/V/9X/1f/V/9X/1P/U/9f/1//W/9j/2P/X/9f/1//X
/9f/1v/U/9T/1P/U/9b/1v/W/9j/2v/a/9r/2v/a/9r/2v/a/9j/2f/a/9r/2v/a/9r/
2v/a/9r/2v/b/9v/2//a/9n/2//c/93/3v/c/9z/3v/c/9r/3P/c/93/3f/c/9z/3v/g
/+H/4v/k/+b/5v/m/+b/6P/p/+n/6//r/+3/7//w//H/8//0//X/+P/5//z//v///wEA
AwAFAAcACQALAA0AEQATABUAFwAZABwAHQAfAB0AHgAgACAAIgAlACYAKAAoACgAKQAp
ACkAJwAmACYAJAAiAB8AHAAYABUAEgAPABAADAAJAAUAAgAAAP3/+v/3//X/8f/v/+3/
6v/o/+f/6f/n/+X/4//j/+L/4v/i/9//3//e/93/3f/c/9z/3f/d/9v/2//b/9n/2v/a
/9r/2v/Z/9n/2v/Y/9j/1//X/9n/2f/Y/9j/2v/a/9r/2v/Y/9j/2P/Y/9r/2v/a/9r/
2P/Y/9j/2P/Z/9r/2//c/9z/3P/c/9z/2//b/93/3f/c/9z/3P/c/97/3v/f/9//4f/h
/+H/4f/h/+H/4f/j/+T/5P/k/+T/4//j/+P/4//h/+L/4//j/+X/5f/j/+L/5P/k/+X/
5f/k/+P/4//j/+T/5f/l/+P/4//j/+P/4//j/+T/5P/k/+T/5f/l/+X/5f/k/+T/5f/l
/+T/5P/j/+L/4v/j/+P/5f/l/+X/5v/l/+P/4f/f/+H/5P/l/+X/5f/l/+X/5f/n/+f/
5//n/+T/5P/k/+T/5P/k/+T/5P/k/+T/5P/k/+b/5v/o/+j/5v/m/+b/5f/l/+X/5f/l
/+T/5P/k/+T/5P/n/+j/6P/o/+j/6P/o/+b/5v/m/+b/6P/o/+j/6P/m/+b/5f/l/+f/
5v/m/+f/6v/r/+v/6v/o/+r/6//r/+//8P/x//L/8//z//T/9P/2//X/9P/z//H/8v/y
//L/9f/3//j/+f/3//j/+f/5//j/9//2//X/8v/x//H/8P/x//H/8f/x//H/8P/w/+//
8P/v/+//7//s/+r/6f/o/+r/6v/q/+j/6v/q/+r/6v/p/+n/6f/p/+z/7P/s/+z/6v/r
/+3/6//t/+3/7f/t/+//7P/r/+b/3P/S/9D/1P/e/+//AwAcADQATABmAIIAoADFAOQA
+gAJAfoAwgB6ADgABQDn/+D/4P/b/9L/zv/N/83/0v/b/+T/6f/r//D/8v/y//D/8P/x
//H/8//z//P/8v/y//X/9f/0//b/9v/1//X/9v/3//j/+P/2//b/9v/2//j/+P/4//r/
+v/6//r/+v/8//z//P/8//z//f/+//7//v/+//7//v/+//7//v////7/////////AAAA
AAAAAAAAAAAAAgAAAAIABAAEAAUABQAEAAQABgAHAAcABwAIAAkACgALAAwADAANAA0A
DwAPABEAEwAUABcAGQAaABsAHAAdACAAIgAlACcAKQArAC0ALwAxADMANQA3ADkAOwA7
AD4APwBBAEIARABHAEgASABLAEwATgBOAE4ATwBPAE0ASwBKAEoASQBIAEYARABCAD8A
PAA5ADgANAAxAC0AKAAmACMAIAAdABsAFwAVABQAEgARABEADwANAAsACQAHAAYABgAG
AAUABQAEAAMAAgAAAP////8BAP//////////AAAAAAAA/v/9//3//v/+//7//f/9//3/
/f/8//z//P/8//z//P/8//z//P/8//z//P/8//z/+v/6//r/+v/6//r/+v/6//r/+v/6
//r/+f/5//v/+//7//z//f/+//z//P/9//3////////////9//3//f///wAAAAAAAAAA
/f/9//3//f///wAAAQABAAEAAQD///7//v/+////////////AAABAAEAAQAAAP3/////
///////9//7//v/+//7//////////f/8//z//f/9//z//P/7//z//P/9//3//f/9//3/
/v/8//v/+v/5//n//P/9//3//P/7//r/+f/7//v/+//7//z//P/8//z//P/8//z//P/8
//z//P/8//r/+v/8//z//P/8//z/+//7//v/+//7//z//P/8//z//P/7//z//P/6//r/
+v/6//r/+v/6//r/+v/6//r/+v/6//r/+v/6//v//P/9//7//P/8//z//P/8//z//P/8
//n/+f/5//j/+v/7//z//f/+//7///8CAAIAAQACAAIAAwAEAAUABQAIAAgACAAHAAMA
AQAAAAAAAwAEAAcACQAHAAcABwAIAAkACQAIAAcABAADAAIAAQADAAIAAQABAAEAAQAB
AAAAAAD///7//f/9//3/+//6//r/+v/6//r//P/6//r/+v/8//z//f/9//z/+//7//r/
+//8//3///8BAP////////3/+//7//r/+f/6//b/7P/m/+j/9P8HABkALgBGAF4AdACO
AKwAzwDuAAYBFQEGAcwAggBAAA8A+f/0//T/7//o/+T/5f/p//D/9//+/wEAAwAEAAYA
CAAKAAoACwALAAsACwALAAoACAALAAsACgAMAAwACwALAA4ADwAQABAAEAAQABAAEAAQ
ABAAEAASABIAEgASABIAEAAQABAAEAASABMAFAAUABIAEgASABIAEgASABIAEwAUABUA
FQAVABYAFgAWABYAFgAWABgAFgAWABgAGAAZABcAFgAWABgAGwAbABsAHAAeAB4AHgAe
AB4AHwAfACEAIQAjACUAJgArAC0ALgAvAC8ALwAxADIANwA5ADsAPQA+AD8AQABBAEUA
RwBJAEsATQBQAFEAUwBTAFQAVgBWAFYAWQBaAFwAWgBaAFsAWwBdAFsAWgBaAFcAVgBU
AFIAUABNAEoARwBFAEAAPAA3ADIAMAAtACoAKQAnACMAIQAhAB4AHAAbABoAFwAUABEA
DwAOAA4ADgANAA0ADAALAAkABgAEAAMAAgD///7//f/9//7//v/+//r/+f/5//r/+v/6
//n/+f/3//f/9v/2//T/9P/0//T/9v/2//b/9v/0//T/9P/0//T/9P/0//T/9P/0//T/
9P/y//L/8v/y//H/8f/z//P/9P/0//T/9P/z//L/8v/x//P/8//z//P/8//z//P/9f/0
//T/9P/0//P/8//z//P/8v/y//L/8f/z//P/8f/w//D/8P/x//H/8f/x//L/8//y//P/
8//x/+//7//v/+//7f/u/+7/7v/s/+3/7f/t/+3/7P/s/+3/7//u/+7/7f/s/+z/7f/t
/+z/6//q/+r/6v/p/+j/5//l/+j/6f/p/+v/6//r/+v/6f/p/+n/6f/o/+j/6P/o/+b/
5v/m/+b/5v/m/+b/5v/o/+j/6v/q/+f/5v/l/+P/4//j/+P/4//j/+T/5f/m/+b/5f/m
/+b/5v/m/+b/5v/l/+T/4//i/+D/4P/g/+D/4v/i/+L/4v/g/+D/4P/g/+D/4P/g/+D/
3//f/9//3v/e/9//4P/h/+H/4P/g/+L/4//j/+X/5v/n/+j/6f/p/+f/5v/l/+P/4//j
/+T/5v/k/+T/5v/n/+f/5//n/+j/6f/p/+j/5//k/+P/4v/h/+H/4P/f/9//3//f/9//
3v/d/9v/2f/X/9n/2f/X/9b/1f/U/9P/0v/T/9L/0//U/9T/1P/V/9X/1P/T/9P/0v/U
/9T/1P/V/9b/0//S/9H/1f/T/9P/1P/P/8j/wP+6/7T/tv/A/9H/5/8AABgAMABMAGwA
kgC3ANQA7AD3AOYAsABoACIA6f/L/8j/yP+//7L/rv+t/63/tv+//8b/y//P/9D/0P/S
/9D/0P/R/9H/0f/R/9H/0P/R/9X/1v/W/9T/1P/T/9P/0v/T/9T/1P/U/9T/1P/U/9T/
1P/U/9b/2P/Y/9j/2P/W/9b/1v/W/9b/1//Y/9j/2v/a/9r/2v/a/9r/2v/b/9r/2//b
/9v/2v/a/9r/2v/d/97/4f/g/97/4P/g/+H/3//e/97/4P/h/+H/4f/i/+P/5P/l/+b/
6P/p/+n/6//s/+3/7v/u//H/8//0//X/9v/3//r//P/9////AQADAAcACQALAA0ADwAR
ABMAFQAXABoAGwAdAB0AHgAgACAAIAAjACQAJgAoACgAKQApACcAJQAkACQAIwAiACAA
HgAbABkAFwAVABIADgALAAcABgAEAAEA/v/7//n/9f/z//P/8P/u/+3/7f/r/+n/5//l
/+T/5P/k/+X/5f/k/+P/4v/g/9//3//d/9v/2//b/9z/3v/f/+D/3P/b/9v/3P/e/97/
3f/d/9v/2//a/9r/3P/c/9z/3P/c/9z/3P/c/9r/2v/a/9r/2//c/93/3v/e/97/3v/e
/9z/3P/c/9z/3//f/+H/4f/g/+D/4P/g/+L/4v/j/+P/4//j/+P/4//h/+H/4f/j/+b/
5v/m/+b/4//j/+P/4//l/+b/5//n/+X/5f/j/+L/4v/i/+P/4//j/+P/5P/l/+T/5f/l
/+P/5f/l/+X/5f/k/+T/4//i/+T/5f/l/+X/4//i/+L/4//l/+T/5P/j/+T/5P/l/+X/
5P/j/+L/4v/k/+P/4v/h/+H/5P/l/+X/4//j/+P/4//j/+P/4//j/+L/4v/i/+L/5P/k
/+T/5P/i/+L/4v/i/+L/4v/k/+T/5P/k/+T/4//j/+P/4//j/+T/5P/k/+T/5P/l/+b/
5v/l/+T/4//i/+T/5P/k/+T/5v/m/+b/5v/k/+T/5P/k/+b/5v/m/+b/5v/l/+X/5f/k
/+T/5f/m/+n/6f/o/+j/6v/r/+v/7f/w//H/8v/z//L/8v/x//D/8P/w//D/8f/y//L/
8v/0//X/9f/1//X/9v/3//f/9v/z//L/8f/w//D/8f/x//H/7//v/+//7//u/+7/7f/s
/+v/6//r/+n/5v/m/+b/5v/m/+b/5P/k/+T/5P/k/+X/5v/n/+j/6v/o/+j/6P/o/+f/
6f/n/+f/5//n/+f/5//o/+X/4v/c/9L/yv/O/9r/6f/9/xAAJgBAAFoAdgCaAL8A2gDy
AAUB+gDEAHwAOAADAOP/2v/c/9f/zP/G/8P/x//Q/9n/3v/j/+f/6v/s/+z/6v/q/+v/
6//t/+3/7f/s/+7/8f/x//D/7v/u/+3/7f/u/+//8P/w//D/8P/w//D/8P/w//D/8v/0
//T/9P/0//L/8v/y//L/9P/1//b/9v/0//T/9P/0//T/9P/0//X/+P/5//n/+f/4//j/
+P/4//j/+P/6//j/+v/8//z//f/7//r/+v/8/////////wAA/v/+//7//v8CAAMAAwAF
AAcACQALAAwADwARABIAEwAUABUAGAAaAB0AHwAhACMAJQAnACkAKwAtAC8AMQAzADUA
OAA5ADsAOQA6ADwAPAA8AD8AQABCAEMARABGAEcARQBDAEIAQgBDAEIAQAA+ADoANwA0
ADEAMAAsACkAJQAkACIAHwAcABkAFwATABEADwAMAAoACQAJAAcABQADAAEAAAAAAAAA
/f/9//z/+//8//r/+f/5//r/+f/6//v/+v/6//n/+P/2//X/9f/2//j/+P/3//f/9//3
//b/9v/2//b/9v/2//T/9P/0//T/9v/2//b/9v/4//j/+P/4//b/9v/2//b/9v/2//b/
9v/3//f/+f/5//j/+P/4//j/+v/6//v/+//7//v/+//7//v/+//7//3//f/8//v/+v/6
//v//P/9//3//v////////////3//P/8//z//f/9//v/+//8//3//P/9//3/+//7//v/
+//7//v//P/8//z/+v/7//v/+//7//r/+v/7//n/+P/4//f/9//4//r/+//5//n/+f/6
//z/+//6//n/+f/8//3//f/6//n/+P/3//r/+//8//3//P/8//z//P/8//z//P/8//z/
/P/8//z/+//6//v/+v/8//z//P/7//3//f/9//3//P/8//z//P/+//3//P/+//7//v/+
//7//v/+//7//v/8//z//P/8//7//v/+//7//v/+//7//v/+//7//v/+/wAAAAAAAAAA
/v/+//7//v/////////+//z//f/+///////+//7/AAAEAAUACAAKAAkACgALAAsACgAK
AAoACQAIAAcABwAIAAgACAAKAAsADQANAA0ADgANAA0ADAALAAwACwAKAAkACQAIAAcA
BwAFAAUABQAEAAQAAwACAAEAAwADAAEAAAD+//7//v/+//7//P/8//z/+v/6//v/+//9
//3//v/+//7//v/+////AQD///////////3//f/6//n/9P/w/+j/5v/o//L/AwAZAC4A
RABaAHIAigCsAM8A7AACAQ8B/gDCAHgAOAALAPH/7P/s/+f/3v/U/9X/2f/g/+n/8P/1
//f/+v/8//r//P/8//3//f/9//3//f/8//z///////7/AAAAAP////8AAAEAAgACAAAA
AAAAAAAAAgACAAIABAADAAIAAQAAAAIAAgACAAIAAgADAAQABAAEAAQABAAEAAIAAgAC
AAMAAgADAAMAAwAEAAQABAAEAAQABAAGAAQABAAGAAYABwAJAAgACAAKAAsACwALAAwA
DgAOAA4ADgAPAA8ADgAPAA8AEQATABQAGQAbABwAHQAcAB0AIAAiACMAJQAnACkAKwAt
AC8AMQAzADUANwA5ADsAPgA/AEEAQQBCAEQARABCAEUARgBIAEkASgBMAE0ASwBJAEgA
SABJAEgARgBEAD8AOwA3ADMAMAAsACkAJQAjACIAIAAeABwAGQAUABEADwAMAAoACQAH
AAUAAwABAP///v/+//7//P/7//n/9//2//T/8//z//T/8//0//X/8//0//T/9P/0//P/
8//0//P/8v/w/+//8P/x//H/8v/x//D/7//u//D/8P/w//D/8P/w//D/8P/u/+7/7v/u
/+7/7v/u/+7/7v/u/+7/7v/t/+3/7//v/+7/7v/u/+7/7v/u/+//7//t/+3/7f/t/+7/
7//w//P/8v/y//L/8v/v/+//7//v//H/8v/z//P/8//z//H/8P/x//L/9P/1//L/8f/x
//H/8P/x//H/7//v/+//7//v/+3/7v/u/+7/7P/t/+3/7f/t/+z/7P/t/+//7v/u/+3/
7P/s/+3/7f/s/+v/6v/q/+z/6//q/+n/6f/s/+3/7f/r/+v/6//r/+n/6f/p/+n/6v/q
/+r/6v/o/+j/6P/o/+j/6P/o/+j/6P/o/+r/6v/q/+r/6v/p/+f/5//n/+f/5v/m/+b/
5v/o/+f/5P/i/+P/5P/l/+b/5P/k/+T/5P/m/+b/5v/m/+b/5f/l/+X/5P/k/+X/5v/l
/+X/5P/k/+j/6f/p/+v/7P/t/+7/7//t/+7/7v/u/+v/6v/p/+n/6v/q/+r/7P/r/+v/
6//r/+3/7//w//D/7//u/+3/7P/r/+v/6v/p/+f/5//n/+f/5P/k/+P/4v/f/9//3//d
/93/3v/f/+D/3//e/9v/2v/c/9z/3P/d/93/3f/d/97/3v/e/97/3v/h/+P/4f/h/9//
3//f/9//3P/b/9b/yv++/7z/wv/S/+n/AQAYADAATgBuAJAAtgDXAO4AAgEBAdgAlABQ
ABAA4//V/9b/0v/F/77/vP+7/7//yP/P/9T/1//X/9r/3v/g/97/3v/f/9//4f/h/+H/
4P/f/+H/4P/e/+H/4v/i/+P/4//j/+P/4v/k/+T/5P/k/+L/4v/i/+T/5P/k/+T/5P/m
/+b/5v/m/+X/5f/l/+T/5v/m/+b/5v/k/+T/5P/l/+j/6f/p/+n/7P/s/+z/7P/q/+r/
7P/q/+r/7P/s/+3/7//u/+7/8P/v/+//7//w//H/8v/z//T/9P/1//X/9//5//v//f/+
////AQACAAMABgAHAAoADAARABMAFQAXABgAGQAaABsAIAAjACYAKQApACwALQAvAC0A
LgAwADAAMQA1ADcAOgA5ADgAOAA3ADcANQA0ADQAMwAyADAALgAsACkAJgAjACIAHgAb
ABcAFAASAA8ADAALAAkABQADAAEA/v/8//v//f/7//n/9//1//T/9P/0//H/8f/w/+//
8P/u/+3/7f/t/+v/6//r/+v/7P/s/+z/7P/r/+v/7P/q/+r/6f/p/+v/6//q/+r/6v/q
/+r/6v/o/+j/6P/o/+r/6v/q/+r/6v/q/+r/6v/r/+z/7f/u/+z/7P/s/+z/7f/t/+//
7//w//D/8P/w//D/8P/x//H/8f/x//H/8f/x//H/8f/z//b/9v/2//b/9f/1//X/9f/1
//b/9//3//X/9f/z//L/9P/0//X/9f/1//X/9v/3//b/9//3//X/9//3//f/9//1//b/
9v/2//b/9//3//f/9//2//b/9//3//b/9v/1//X/9v/4//n/+P/3//b/9v/3//f/9//3
//X/+P/5//n/+f/5//n/+f/5//n/+f/5//r/+v/6//r/+v/6//r/+v/6//r/+v/6//r/
+v/8//z/+v/6//r/+f/5//n/+f/5//r/+v/6//r/+v/5//j/+v/8//z//P/8//z//P/8
//z//P/8//z//P/8//z/+//7//v/+v/6//v//v///////v/8//7//////wMABAAFAAYA
CQAJAAoACgAIAAcABgAFAAcACAAIAAgACgALAAsACwALAAwADQANAAwACwAKAAkACgAJ
AAkACAAHAAcABwAHAAYABAADAAEAAAD///////////7//v/+//7//v/+//z//P/8//z/
/P/9//3//f/9//7//v/+//7//v///wEA///9//3//f/9/wEAAAABAPz/9v/u/+r/6P/0
/wUAGQAyAEwAZAB+AJoAvgDfAPoAEgEfARAB1gCOAEwAGwD9//j/+v/1/+r/4v/h/+X/
7P/x//r/AQADAAQABAAGAAgACAAJAAkACQAJAAkACAAKAA0ADQAMAAwADAALAAsACgAL
AAwADAAOAA4ADgAOAA4ADgAOABAAEAAQABAAEAAOAA4ADgAOABAAEQASABIAFAAUABQA
FAAUABQAFAAVABQAFQAVABUAFAAUABQAFAAWABYAGAAWABYAGAAYABkAGQAYABgAGgAd
AB0AHQAeACAAIAAgACAAIgAjACMAJQAlACcAKQAqACsALQAuAC8AMQAzADcAOgA7AD0A
PwBBAEMARQBHAEkASwBNAE8AUQBTAFYAVwBZAFoAXABfAGAAXgBhAGIAZABmAGYAZwBn
AGcAZQBkAGQAYwBiAGAAXgBbAFkAVwBVAFQAUABNAEkASABGAEMAQAA+ADsANgAzADMA
MAAuAC0ALQArACkAJwAlACQAJAAkACIAIQAfAB0AHgAcABsAGwAcABsAHAAdABsAHAAc
ABwAGgAZABkAGgAaABoAGQAZABsAGwAaABoAGAAYABgAGAAYABgAGAAYABoAGgAaABoA
HAAcABwAHAAaABoAGgAaABoAGgAaABoAGwAbAB0AHQAcABwAHAAcAB4AHgAfAB8AHwAf
AB8AHwAdAB0AHQAfAB4AHgAeAB4AHgAfACAAIQAfACAAIQAhACMAIwAhACAAHgAeAB8A
HwAhAA==
         </WaveFormData>
      </LeadData>
   </Waveform>
</RestingECG>
