# Supplementary material for: Detection of Left Atrial Enlargement Using a Convolutional Neural Network-Enabled Electrocardiogram
Source: Front Cardiovasc Med. 2020 Dec 17;7:609976. doi: 10.3389/fcvm.2020.609976 (PMC7773668; doi:10.3389/fcvm.2020.609976)
Supplement: Supplementary file 3 [file Data_Sheet_3.ZIP › normal2/1802017433_5320_0000001B.XML]

<?xml version="1.0" encoding="Windows-1252"?>
<!DOCTYPE RestingECG SYSTEM "restecg.dtd">
<RestingECG>
   <PatientDemographics>
      <PatientID>1802017433</PatientID>
      <PatientAge>79</PatientAge>
      <AgeUnits>Years</AgeUnits>
      <Gender>Female</Gender>
      <PatientLastName>liangfu</PatientLastName>
   </PatientDemographics>
   <TestDemographics>
      <DataType>Resting</DataType>
      <Site>1</Site>
      <AcquisitionDevice>MAC55</AcquisitionDevice>
      <Status>Unconfirmed</Status>
      <Priority>Normal</Priority>
      <AcquisitionTime>09:05:53</AcquisitionTime>
      <AcquisitionDate>03-22-2017</AcquisitionDate>
      <CartNumber>1</CartNumber>
      <AcquisitionSoftwareVersion>009C</AcquisitionSoftwareVersion>
      <XMLSourceVersion>MAC5000 v1.0</XMLSourceVersion>
   </TestDemographics>
   <RestingECGMeasurements>
      <VentricularRate>63</VentricularRate>
      <AtrialRate>63</AtrialRate>
      <PRInterval>190</PRInterval>
      <QRSDuration>104</QRSDuration>
      <QTInterval>430</QTInterval>
      <QTCorrected>440</QTCorrected>
      <PAxis>61</PAxis>
      <RAxis>-60</RAxis>
      <TAxis>67</TAxis>
      <QRSCount>10</QRSCount>
      <QOnset>212</QOnset>
      <QOffset>264</QOffset>
      <POnset>117</POnset>
      <POffset>171</POffset>
      <TOffset>427</TOffset>
      <ECGSampleBase>500</ECGSampleBase>
      <ECGSampleExponent>0</ECGSampleExponent>
   </RestingECGMeasurements>
   <Diagnosis>
      <Modality>Resting</Modality>
         <StatementCount>3</StatementCount>
         <LabelText>12SL ��ϳ���</LabelText>
      <DiagnosisStatement>
         <StmtFlag>ENDSLINE</StmtFlag>
         <StmtText>�������</StmtText>
      </DiagnosisStatement>
      <DiagnosisStatement>
         <StmtFlag>ENDSLINE</StmtFlag>
         <StmtText>��ǰ��֧��������</StmtText>
      </DiagnosisStatement>
      <DiagnosisStatement>
         <StmtFlag>ENDSLINE</StmtFlag>
         <StmtText>�쳣 ECG</StmtText>
      </DiagnosisStatement>
   </Diagnosis>
   <Waveform>
      <WaveformType>Rhythm</WaveformType>
      <WaveformStartTime>0</WaveformStartTime>
      <NumberofLeads>8</NumberofLeads>
      <SampleType>CONTINUOUS_SAMPLES</SampleType>
      <SampleBase>500</SampleBase>
      <SampleExponent>0</SampleExponent>
      <HighPassFilter>16</HighPassFilter>
      <LowPassFilter>150</LowPassFilter>
      <ACFilter>NONE</ACFilter>
      <LeadData>
         <LeadByteCountTotal>10000</LeadByteCountTotal>
         <LeadTimeOffset>0</LeadTimeOffset>
         <LeadSampleCountTotal>5000</LeadSampleCountTotal>
         <LeadAmplitudeUnitsPerBit>4.88</LeadAmplitudeUnitsPerBit>
         <LeadAmplitudeUnits>��V</LeadAmplitudeUnits>
         <LeadHighLimit>2147483647</LeadHighLimit>
         <LeadLowLimit>268435456</LeadLowLimit>
         <LeadID>I</LeadID>
         <LeadOffsetFirstSample>0</LeadOffsetFirstSample>
         <FirstSampleBaseline>0</FirstSampleBaseline>
         <LeadSampleSize>2</LeadSampleSize>
         <LeadOff>FALSE</LeadOff>
         <BaselineSway>FALSE</BaselineSway>
         <ExcessiveACNoise>FALSE</ExcessiveACNoise>
         <MuscleNoise>FALSE</MuscleNoise>
         <LeadDataCRC32>899303728</LeadDataCRC32>
         <WaveFormData>
+P/4//j/+P/4//j/+P/4//b/9v/2//b/+P/4//j/+P/4//j/+P/4//j/+P/4//j/+v/6
//r/+v/6//r/+v/6//r/+v/6//r/+v/6//r/+v/6//r/+v/6//z//P/8//z/+v/6//r/
+v/8//z//P/8//z//P/8//z//v/+//7//v8AAAAAAAAAAP7//v/+//7/AAAAAAAAAAAC
AAIAAgACAAQABAAEAAQABgAGAAYABgAEAAQABAAEAAUABgAHAAgACAAIAAgACAAGAAYA
BgAGAAgACAAIAAgABgAGAAYABgAEAAQABAAEAAQABAAEAAQAAgACAAIAAgACAAIAAgAC
AAEAAAD///7//v/+//7//v/8//z//P/8//r/+v/6//r/+//8//3//v/7//r/+f/4//r/
+v/6//r/+P/4//j/+P/6//r/+v/6//r/+v/6//r/+f/4//f/9v/5//r/+//8//v/+v/5
//j/9v/2//b/9v/3//j/+f/6//r/+v/6//r/+v/6//r/+v/8//z//P/8//r/+v/6//r/
/P/8//z//P/6//r/+v/6//z//P/8//z//P/8//z//P/7//r/+f/4//n/+v/7//z/+v/6
//r/+v/6//r/+v/6//r/+v/6//r/+v/6//r/+v/8//z//P/8//v/+v/5//j/+v/6//r/
+v/6//r/+v/6//j/+P/4//j/+f/6//v//P/7//r/+f/4//r/+v/6//r/+f/4//f/9v/2
//b/9v/2//j/+P/4//j/9v/2//b/9v/4//j/+P/4//j/+P/4//j/9v/2//b/9v/2//b/
9v/2//b/9v/2//b/+P/4//j/+P/4//j/+P/4//b/9v/2//b/+P/4//j/+P/4//j/+P/4
//r/+v/6//r//P/8//z//P/+/////////wEAAQABAAIAAgADAAYACAALAAsACwALAAsA
CgAJAAYABAADAAIAAQACAAAA/f/7//b/9v/1//X/9P/z//H/8P/0//X/9f/2//T/8//y
/+//8P/x//L/8v/x//D/7//u//D/8P/w//D/7v/t/+3/7v/u/+7/7v/u//D/8P/v/+//
7//v/+//8P/w//D/8v/u/+r/6v/r/+3/7v/0//r/AQAFAAwAEAAXAB0AJAAoACsAKgAf
AA8AAQD0/+f/5P/k/+X/5f/l/+f/6//v/+//7f/s/+n/6//r/+n/6//u/+7/7v/u/+7/
7//t/+//8P/y//T/9P/y//L/8f/x//D/8P/x//L/9P/z//P/8f/y//L/8f/v//H/8f/y
//L/8v/y//D/8P/x//L/8v/z//X/8//z//T/8v/y//L/8v/0//X/9v/2//P/8//z//P/
8//0//T/9P/2//X/9f/1//T/8//z//P/9P/1//X/9v/1//X/9P/0//X/9v/2//b/+P/5
//n/+f/5//r/+v/6//z//P/8//z//P/8//z//P/9//////8AAAEAAQACAAQAAgABAAEA
AAACAAMAAwACAAMAAwAEAAQAAgACAAIAAwAFAAUABQAEAAEAAQABAAEAAQABAAEAAQAD
AAIAAQABAP//////////AAD/////AAD///7//v/9//7//f/7//r//P/8//z//P/6//v/
+//6//z/+//5//n/9//3//f/9//6//r/+P/4//j/+P/4//j/9v/2//b/9//4//j/+f/5
//j/9//3//f/+P/4//n/+v/6//r/+v/6//j/+P/5//n/+f/5//n/+f/5//n/+f/5//v/
/P/8//z//P/8//z//P/8//3//f/9/////f///////f/9//3//f///wAAAAAAAP//////
//////8AAAAAAAACAAIAAQABAP//////////AQACAAIAAAAAAAAAAAAAAAAAAAAAAAAA
//8AAAEAAQD//wAAAQABAAMAAwACAAIAAgACAAEAAQAAAAAAAAAAAAEAAgACAAMAAQAB
AAEAAQACAAIAAgACAAIAAgACAAMAAQABAAIAAgAEAAQAAwACAAAAAAABAAEABAAEAAIA
AgACAAMAAwADAAIAAgACAAIAAwACAAIAAwABAAEAAgACAAQAAwACAAIABAAEAAUABQAF
AAQAAwADAAMAAwACAAEAAQAAAAEAAAADAAQABQAGAAgACAAIAAoACgAJAAgABwAKAAsA
DQAQAA4AEAARABEAFAAVABYAFQARAA8ACwAJAAwADQAOAA4ACgAHAAUAAgACAAEAAQAB
AAMAAgACAAMAAwACAAIAAwADAAMAAQABAAEAAQAAAAAA/v/+//7//v8AAAAAAAAAAP//
//8AAAAA/v/+//7//v//////AAABAAAA//////7//v/+//z/+v/8//////8CAAgADAAT
ABcAGgAeACMAJwAsADAALwAqAB8AEQAFAPz/8f/u//D/8//1//X/9f/3//n/+f/5//r/
+//9//3/+//5//z//v/8//z//P/9//3//f/+//7/AAAAAAAAAAD//////v/+////AAAC
AAEAAQD/////AAAAAP//AQABAAIAAgAEAAQAAgACAAIAAgABAAEAAgABAAIABAADAAIA
AQAAAAIAAwAEAAQAAQABAAEAAQABAAIAAgACAAQAAwADAAMAAQABAAIAAwADAAMAAgAC
AAUABQAEAAQAAwAEAAQABAAEAAUABQAFAAcACAAIAAgACgAKAAoACgAKAAoACgAKAAoA
CwAKAAoACwALAAwADgAPAA8AEAAQAA4ADwAPAA4ADgAPABEAEgAQABAAEAARABEAEQAR
ABAADwAPAA8ADwAPAA8ADwAPAA8ADgANAA0ADAALAAoACQAKAAkACQAKAAkACAAIAAcA
CAAHAAUABAAEAAQABAAEAAMAAwACAAAAAQABAAAAAQABAAEAAQABAAAAAAD+//7/AAAA
AAAAAAD///7//f/9/////v/+//3//f/9//7///////7//v/+//7//v/+//7//v/+////
//8BAAEAAQABAP//////////AQACAAIAAgACAAIAAgACAAAAAQABAAEAAgABAAQABQAD
AAMAAwADAAMABAAEAAQABQAFAAUABQAEAAQAAwACAAMABAAEAAUAAwADAAMAAwADAAQA
BAACAAQABAAEAAQABQAEAAMAAgABAAIAAwADAAEAAgADAAMAAwADAAIAAgAEAAQAAwAD
AAIAAgACAAIABAAEAAMAAwADAAMAAwADAAIAAgACAAIAAgACAAIAAwABAAEAAgACAAQA
BAADAAIAAAAAAAEAAQAEAAQAAgACAAIAAwADAAMAAgACAAIAAgACAAIAAwAFAAQAAwAD
AAIABAADAAIAAgAEAAQABQAFAAUABAADAAMAAwADAAIAAQADAAIAAwACAAIAAgACAAIA
AwAEAAUABgAGAAYACAAJAAsACwALAAsACQAKAAwADQASABQAFQAVABUAFQATABIADwAM
AAsACwANAA0ADAAKAAUAAwAAAAAA//////////8AAAAAAQABAP7//v//////AQD/////
///9//z//P/8//z//P/8//z//v/+//7//f/8//z/+//6//v//P/9//7/+//7//v/+//7
//z//v/+//z/+P/2//T/9//5//z/AgAIAA8AEQAWABwAIQAnAC4AOAA7ADQAJwAXAA0A
AADz/+7/8v/1//X/9f/5//n/+f/3//f/9v/5//n/+f/5//n/+v/6//r/+v/6//v//f//
/wAA/v/+/wAA///+//z/+//+//7///8AAAAA//////3//f/+//7//f//////AAAAAP7/
/v/8//z///8AAAAAAQD///3//f/+//7//v/+//7//v///wAAAAD/////////////AAAA
AAAAAgABAAEAAQD/////AAABAAMAAwACAAIAAQABAAAAAAADAAQABAAEAAIAAwADAAMA
AwAEAAQABAAGAAYABgAGAAYABgAGAAYABQAHAAcACAAKAAkACQAKAAsACwAMAAwADAAN
AA0ADAAJAAkACgAKAAwADAAMAA0ADQANAA0ADAALAAsACwALAA0ADQANAA0ACwAKAAkA
CQAJAAkACQAJAAkABwAGAAYABAAEAAUABQAGAAUAAwACAAIAAgACAAIAAAABAAEAAAAC
AAEA////////////////AgACAAAAAAD+//7//v/+//7//v/+///////+//7//f/7//v/
/P/9/////v/+//7//P/8//z//P/+//7//////////////////f/9//3//f/+/wAAAQAC
AAEAAAD///7/AAABAAEAAQABAP//AQABAP//////////AQACAAIAAgABAAEAAQABAAEA
AgACAAIAAgACAAEAAQD//////////wEAAgACAAAA/v/+//7//v8AAAAAAAAAAAAAAAAA
AP///f/+/////////////v/+//7//v/9//3//v/+//7//v/+//7//f/9//3//f/9//3/
AAAAAAAAAAD8//z//P/9//////8AAAAA/v/+//3//P/8//z//f/9////AAD//wAA////
//7//f/+//7//v/+/////v/+/////f/9//7//v////////8AAP3//P/8//v//P/8//z/
/f///////v/9//3//P/9//7/AAAAAAAAAAD+//7//v/+/wAAAAAAAAAAAAAAAAAAAAAC
AAIAAgACAAYABwAHAAcABwAHAAcACAAIAAkADAAOABEAEQARABEADwAOAA0ACgAJAAkA
CQAJAAYABAABAP///v/+//3//f/7//v/+v/6//v/+//6//r//f/9//3/+//5//n/+f/4
//j/+P/4//j/+P/4//j/+P/4//f/9//4//r/+v/6//r/+f/4//b/9f/3//f/9//4//z/
+P/2//b/8v/u/+//9f/4//7/BAAJAAsADgASABkAIQAqADQAOQA4AC8AHQANAAIA9f/u
/+7/8f/1//X/8//x//P/8f/x//T/9f/3//f/9//1//b/9v/2//b/+P/7//3/+f/4//r/
+P/2//j/+P/3//f/+f/6//z//v/9//v/+v/3//v//P/8//v/+//7//z//P/6//r/+P/4
//r//P/9/////v/7//r/+v/6//r/+v/6//v//f///wAA/v/9//z/+//9//7//v/+//7/
/f/9//3//f/9//7///8BAAEAAAAAAP/////+//7/AQACAAIAAgABAAEAAAD//wEAAgAC
AAIABAAEAAQABAACAAIAAgACAAUABwAHAAgABgAFAAUABgAHAAcACAAIAAoACwALAAoA
BwAHAAgACAAIAAgACAAJAAcABwAHAAYABwAHAAcABwAHAAcABwAHAAcABgAFAAUABwAH
AAcABwAFAAMAAgACAAIAAgADAAMAAgABAP///v/8//z//P/8//7///////7//P/7//n/
+f/6//v//P/9//z//P/6//r/+P/4//j/+P/6//r/+v/7//n/+P/4//f/+f/5//r/+//7
//r/+v/6//j/+P/4//j/+v/6//v/+//5//n/+f/5//v/+//7//v/+//8//z//P/6//r/
+v/6//z//f/9//3//f/7//3//f/9//3//f/9//v//P/8//z/+//7//v/+//9//7//v/+
//z//P/7//v//f/9//3//f/9//7//v/8//r/+v/6//r//v/+//7//v/8//z//P/7//3/
/v///////f/9//z//P/8//z/+//7//7//v/+//7//P/8//v/+//7//v/+//7//r/+v/6
//r/+P/4//j/+f/7//v//P/8//z//P/7//r/+v/6//v/+//8//z/+v/6//j/+f/5//n/
/P/8//z//P/6//j/9//3//n/+f/6//r//P/7//r/+v/4//j/+f/5//z//P/8//3////+
//7//v/+//7/AgADAAMAAwADAAMAAwAEAAYABwAKAAwADQANAA0ADQAJAAgABwAEAAUA
BQAFAAUAAwAAAPz/+f/3//j/+P/5//n/+f/4//j/9//3//b/9v/4//n/+v/5//f/9//3
//b/9v/2//b/9v/2//b/9v/2//b/9f/1//b/+P/4//j/+P/2//b/9f/1//f/9//3//j/
+P/4//b/8v/w//D/8//3//7/AgAIAA0ADwAOABQAGwAhACYAKgApACQAGwALAPv/7v/l
/+T/6P/r/+3/7f/t/+//7//v//H/8v/1//X/9f/z//X/9P/y//L/8v/0//f/+f/5//j/
+P/4//j/9v/2//X/9f/3//j/+v/8//r/+f/5//f/+f/6//r/+f/6//v//f/+//v/+v/3
//b/+P/6//v//f/8//n/+P/4//r/+v/6//r/+v/7//z//P/7//v/+//7//z//v///wAA
/v/9//3//f/9//3//v///wEAAQAAAAAA//////7//v8BAAIAAgACAAAAAQABAAEAAwAE
AAQABAAFAAQAAwACAAQABAAEAAQABwAJAAkACgAIAAcABwAIAAkACQAKAAoACgALAAsA
CgAJAAkACgAKAAwADAAMAA0ADAALAAoACAAJAAkACQAJAAsACwALAAsACgAIAAYABQAH
AAcABwAHAAUAAwACAAIAAgACAAMAAwACAAEA///+//z//P/8//z//v///////v/8//v/
+f/5//n/+f/5//n//P/8//r/+v/4//j/+P/4//r/+v/6//v/+f/4//j/9//5//n/+v/7
//n/+P/4//j/+P/4//j/+P/6//r/+//7//n/+f/5//n/+f/5//n/+f/7//z//P/8//z/
/P/8//z//P/9//3//f/7//n/+//7//z//f/+/////v/+//3//P/7//v/+//7//3//v/+
//7//v/+//3//f/7//v/+//7//3//v/+//z/+v/6//r/+v/8//z//P/8//z//P/8//v/
+//8//3//f/7//v/+v/6//j/+P/3//f/+f/6//v//P/6//r/+f/5//v/+//7//v//P/8
//z//P/6//r/+v/7//3//f/+//7//P/8//v/+v/6//r/+//7//z//P/6//r/+P/5//n/
+f/8//z//P/8//n/+P/4//n/+//7//z//P/6//n/+P/4//r/+v/7//v//P/8//z//f/7
//v/+v/5//f//P/9//z//f/+////AAD+/wAAAQABAAIAAwAEAAUABAAGAAcACgAKAAsA
CwALAA0ACwAKAAkABAADAAMAAwAFAAQAAgD///3/+v/6//n/+f/5//n/+P/6//v/+//6
//n/+f/4//f/9v/3//j/+f/2//b/9v/2//b/9v/2//b/9v/2//X/9f/2//b/9v/2//j/
+P/4//f/9f/1//X/9f/2//b/9v/2//T/8P/u//H/9f/4//r/AgAJAA0AEAAWAB0AIwAo
AC4AMQAuACEAEQAFAPr/8f/s/+7/7//x//H/8//1//X/9f/1//b/9//1//X/9f/1//j/
+P/2//b/+P/5//f/+f/6//r/+v/8//z//P/7//v/+//6//r/+v/8//v/+//5//n/+v/6
//n/+f/5//r/+v/6//r/+P/4//n/+v/6//v//f/7//v//P/6//r/+v/6//r/+//8//z/
+//7//v/+//7//z//P/8//7//f/9//3//P/7//v/+//9//3//P/8//v/+//6//r/+//8
//z//P/+//////////3//v/+//7/AAAAAAAAAAACAAIAAgACAAMABQAFAAYABgAFAAUA
BgAFAAUABgAGAAgACQAJAAgABwAHAAgACAAIAAgACAAJAAsACwALAAoABwAHAAcABwAJ
AAkACQAJAAcABgAFAAUABQAFAAUABQAHAAUABAAEAAMAAgACAAEAAQABAAAAAAD+//7/
/v/+//7///////7/AAD///3//f/7//v/+//7//7//v/8//z//P/8//z//P/6//r/+v/7
//3//P/8//v/+f/5//r/+//9//z//P/8//z//P/8//z/+v/6//v/+//9//3//f/9//v/
+//7//v//f/+//7//v/+//7//v/+//z//f/9//3////9///////9//3//f/9////AAAA
AAAA///////////9//7//v/+/wAAAAD//////f/9//3//f///wAAAAD+//7//v/+//7/
/v/+//7//v/9//7///////7//v/+//3///////7//v/+//7//f/9//z//P/8//z//P/8
//v/+//7//v/+//7//7//v/+//7/+v/6//r/+//7//v//P/8//7//v/9//z/+v/6//v/
+//9//7//f/+//3//f/8//v/+v/6//r/+v/6//r/+//9//v/+//8//z//v/9//z//P/8
//z//f/9//z//P/8//3//f/9//z/+//7//z/+//8//7//v/+//7//P/8//z//P/8//z/
/P/8//7//v/+//7/AAAAAAAAAAAAAAAAAAAAAAIAAwADAAMABQAFAAUABgAKAAsADgAQ
AA8ADwAPAA8ADwAOAA0ACgAHAAcABwAHAAQAAgD///3//P/8//v/+//7//v/+v/6//3/
/f/8//z/+//7//v/+f/3//f/9//2//j/+P/4//j/+P/4//j/+P/2//X/9f/2//j/+P/4
//j/9v/2//X/9f/2//f/+P/6//j/9v/2//b/8v/w//P/+f/8//z//v8FAAsADgAUAB0A
JQAsADIANwA0ACkAFwALAAAA9f/w//L/8//1//X/8//z//P/8f/z//j/+//5//f/9f/z
//T/9v/2//j/+v/7//v/+//6//j/+v/6//z//P/7//v/+v/6//v//P/8//v/+//5//3/
/v/+//3/+//7//z//P/+//7//P/8//v//P/8//3//f/7//v//P/+//7//v/+//z//f/+
//7//f/9//3//f/9//7//v/+//z/+//7//v//P/9////AQAAAP///f/8//7//////wAA
//8AAAAAAAAAAAEAAQABAAEAAgACAAIAAgACAAIAAgAEAAQABAAEAAMABQAFAAYACAAH
AAcACAALAAsADAAMAAkACQAIAAYABgAHAAkACgAIAAgACAAJAAkACQAJAAgACQAJAAkA
CQAHAAcABwAHAAkACAAHAAcABwAHAAcABwAHAAUABAAEAAQABAAFAAUAAgABAP///v//
/wAAAQACAAAAAQABAAAAAAD///3//f////////////7//v/8//z//v/+//7//v/8//z/
/P/9//3//P/8//v//f/9//7////9//z//P/8//7//v/+//7//P/8//3//f//////////
//3//f/9//3/+//8//z//P/+//7//v/+//z//f/9//3////9//////////////////3/
/v/+//7////////////9//7//v/+//7//v/9//3//v///wAAAQAAAAAA///8//7//v/+
//7//v/+//7//v/+//7//v/9////AAABAAEAAAD///3//P/9//7//v////7//v/+//7/
/v/+//3//f////////////7//v/+//7//v/+//7////+//3//f/8//7//v/9//z//P/8
//3//f/8//z/+v/6//v//f/+///////+//3//P/9//z//P/9//////8AAAAA/v/9//z/
/P/+//7///////7//v/+/////f/9//z/+//9//7/AQAAAAAAAAAAAAAAAgAEAAUABQAF
AAUABQAFAAgACgALAA4AEAARABEAEQAQAA0ACwAJAAcABwAIAAkABwAGAAQAAQD///z/
/P/7//3//f/9//z/+v/7//v/+v/7//3//v////z/+//6//n/+P/4//j/+P/4//j/+P/4
//b/9v/1//X/9//4//n/+v/4//j/+P/3//n/+f/5//n/+v/8//z/9v/0//L/8P/z//v/
AAAEAAoADwARABIAGAAfACUALgA0ADEAKgAfAA8AAQD0/+f/5v/u/+3/7f/v//H/8f/x
//H/8//0//X/9//3//f/9f/2//b/9v/4//r/+//5//v//P/+//z//P/8//z/+//7//z/
/P/9//7//P/7//v/+f/9//7//v/9//3//f/+//7//P/8//r/+v/7//z//P/9//3/+//7
//z//P/8//z//P/+////AAAAAP////////////8AAAAAAAD+//3//f/9//////8AAAEA
AQABAAAAAAABAAEAAAAAAAEAAgACAAIAAAABAAEAAQACAAQABQAGAAcABgAFAAQABgAG
AAYABgAHAAkACQAKAAoACQAJAAoACwALAAwADAAOAA8ADwAOAAsACwAMAAwADgAOAA4A
DwANAA0ADQAMAAsACwALAAsACwALAAsACwALAAoACQAJAAcABwAHAAcABQADAAIAAgAE
AAQABQAFAAYABQADAAIAAAAAAAAAAAAAAAEAAQAAAP7//f/7//v//P/9//7////+//7/
/P/8//r/+v/6//r/+//8//3////+//z/+//5//v/+//8//3////+//7//v/9//z/+//6
//v//P/+/////f/9//3//f/9//3//f/9////AAAAAAAA/v/+//7//v8AAAEAAQABAP//
/f////////////////8BAAIAAgACAP//////////AQACAAIAAgABAAAA/v/9////////
//////8AAAAA/v/+//7//v/+/wAAAAAAAAAA/P/8//z/+//9//7///////3//f/8//z/
/v/+//3//f/+//7//v/+//z//P/7//v//f/9//3//f/+//7//v/+//z//P/8//3//f/9
//7//v/8//z/+//6//z//P/9//3//v/+//z//P/6//v/+//7//7//v/+//7/+//6//r/
+//8//3///8AAP7//f/8//z/+v/6//v/+//+//7//v////3//f/8//v/+//+////AAD+
//7//v/+/wAAAAAAAAAAAgAEAAUABQADAAMAAwADAAYACAAJAAwADAANAA0ADQALAAkA
CAAHAAUABQAGAAcABgAEAAEA/f/8//r/+//7//n/+f/5//j/+P/5//n/+P/6//v/+//7
//f/9//3//f/+P/4//j/+P/2//b/9v/2//j/+P/3//f/+P/4//j/+P/2//b/9v/1//f/
9//3//f/+v/4//b/9P/y//D/8v/1//v/AAAAAAQACQALAA4AFgAdACMALAAyADMALAAd
AAsAAQD4//H/8P/y//X/9f/1//f/9f/z//X/+f/6//n/+f/5//n/+f/6//j/+P/6//7/
////////AAD+//7//v/+//7//f/9/wAAAAABAAIAAQD///7/+//+/wAAAQABAP////8A
AAAAAAAAAP7//v///wAAAAABAAEA/////wAAAAAAAAAAAAAAAAEAAgACAAEAAQABAAEA
AQACAAIAAgAAAP///////wEAAQACAAMAAwADAAIAAgADAAMAAgACAAMABAAEAAQAAgAD
AAMAAwAFAAYABgAGAAYABgAGAAYABgAGAAYABgAJAAsACwAMAAoACQAJAAoADQANAA4A
DgAOAA8ADwAOAAsACwAMAAwADgAOAA4ADwANAA0ADQAMAA0ADQANAA0ACwALAAsACwAL
AAoACQAJAAsACwALAAsACQAHAAYABgAGAAYABwAHAAYABQADAAIAAgACAAIAAgACAAMA
AwACAAIAAQD/////AAABAAIAAwABAAAA/f/8//7//v/+//7/AAAAAAAAAQD///7//v/9
//////8AAAEA///+//7//v8AAAAAAAAAAAAAAAABAAEA//////////8BAAEAAQABAP//
AAAAAAAAAAAAAAAAAAAAAAEAAQABAAMAAQADAAMAAwADAAMAAwABAAIAAgACAAEAAQAB
AAEAAQACAAIAAgACAAIAAQABAAEAAQABAAEAAQACAAIAAAAAAAAAAAAAAAIAAgACAAIA
AAAAAAAA/////wAAAQABAAEAAQAAAAAAAAAAAP////8CAAIAAgACAAAAAAD/////AQAB
AAEAAQACAAIAAgACAAAAAAAAAAEAAQABAAIAAgAAAAAA///+////AAACAAMAAgACAAAA
AAAAAAEAAQABAAIAAgACAAIAAQAAAAAAAQD/////AAAAAAIAAQAAAAAAAAAAAAEAAQAC
AAIAAgADAAEAAQAAAP//AQACAAMAAgAAAAAAAAAAAAAAAAAAAAAAAgACAAIAAgAAAAAA
AAAAAAIAAgACAAIABAAEAAQABAAGAAYACAAJAAkACQAJAAkACQAKAAwADQAQABIAEwAT
ABMAEwARABAADwAMAAsACwANAA0ADAAKAAUAAwAAAAAA//////////8AAAAAAQABAP7/
/v//////AQD////////9//z//P/8//z//P/8//z//P/8//z/+//7//z//P/8//z//P/8
//z/+f/5//n/+f/7//r/+v/+//7/+P/2//T/8//3//z//v8CAAkADQAQABQAGQAjACoA
MgA7ADwANQAlABMABgD7//T/8v/z//f/+f/5//n/9//3//n/+P/5//v/+//7//v//P/6
//r//P8AAP//+f/7/wAAAAAAAP7//v/+//3//f8AAAAAAQACAAAA//////3/AQACAAIA
AQD/////AAAAAAAAAAD+//7/AAACAAMABQAEAAEAAAAAAAIAAgACAAIAAgADAAQABAAB
AAEAAQABAAMABAAEAAQABAADAAMAAwADAAMABAAFAAUABQAEAAQAAwADAAIAAgAFAAYA
BgAGAAQABQAFAAUABQAGAAYABgAIAAgACAAIAAgACAAIAAgACwANAA0ADgAOAA0ADQAO
AA0ADQAOAA4AEAARABEAEAANAA0ADgAOAA4ADgAOAA8ADQANAA0ADAAMAA0ADgAPAA0A
DQANAA0ADwAOAA0ADQANAA0ADQANAA8ADQAMAAwACgAKAAsACwAMAAsACQAIAAgACAAI
AAgACAAJAAkACAAIAAcABQAFAAUABQAFAAUACAAIAAYABgAEAAQABAAEAAIAAgACAAMA
BQAEAAQAAwABAAEAAgADAAUABAAEAAQAAgACAAIAAgAEAAQABQAFAAMAAwADAAMABQAF
AAUABQADAAQABAAEAAQABAAEAAQABgAHAAcABwAHAAUABwAHAAUABQAFAAUABwAIAAgA
CAAFAAUABQAFAAUABgAGAAYABgAGAAUABQAFAAUABQAFAAcACAAIAAYABAAEAAQABAAG
AAYABgAGAAYABgAGAAUABAAEAAQAAwAEAAUABQAGAAQABAADAAMABgAGAAYABgAIAAgA
BQADAA==
         </WaveFormData>
      </LeadData>
      <LeadData>
         <LeadByteCountTotal>10000</LeadByteCountTotal>
         <LeadTimeOffset>0</LeadTimeOffset>
         <LeadSampleCountTotal>5000</LeadSampleCountTotal>
         <LeadAmplitudeUnitsPerBit>4.88</LeadAmplitudeUnitsPerBit>
         <LeadAmplitudeUnits>��V</LeadAmplitudeUnits>
         <LeadHighLimit>2147483647</LeadHighLimit>
         <LeadLowLimit>268435456</LeadLowLimit>
         <LeadID>II</LeadID>
         <LeadOffsetFirstSample>0</LeadOffsetFirstSample>
         <FirstSampleBaseline>0</FirstSampleBaseline>
         <LeadSampleSize>2</LeadSampleSize>
         <LeadOff>FALSE</LeadOff>
         <BaselineSway>FALSE</BaselineSway>
         <ExcessiveACNoise>FALSE</ExcessiveACNoise>
         <MuscleNoise>FALSE</MuscleNoise>
         <LeadDataCRC32>4261404514</LeadDataCRC32>
         <WaveFormData>
8v/y//L/8v/0//T/9P/0//T/9P/0//T/9P/0//T/9P/0//T/9P/0//b/9v/2//b/9v/2
//b/9v/2//b/9v/2//j/+P/4//j/9v/2//b/9v/4//j/+P/4//r/+v/6//r/+v/6//r/
+v/8//z//P/8//7//v/+//7///8AAAEAAgADAAQABQAGAAgACAAIAAgACwAMAA0ADgAR
ABIAEwAUABYAGAAaABwAHQAeAB8AIAAiACIAIgAiACMAJAAlACYAJgAmACYAJgAmACYA
JgAmACQAJAAkACQAIwAiACEAIAAeAB4AHgAeABsAGgAZABgAFwAWABUAFAARABAADwAO
AA0ADAALAAoACAAIAAgACAAFAAQAAwACAAAAAAAAAAAA/v/+//7//v/8//z//P/8//z/
/P/8//z/+v/6//r/+v/8//z//P/8//z//P/8//z//P/8//z//P/+//7//v/+//7//v/+
//7//v/+//7//v8AAAAAAAAAAAAAAAAAAAAAAgACAAIAAgAAAAAAAAAAAAIAAgACAAIA
AAAAAAAAAAAAAAAAAAAAAAAAAAAAAAAAAAAAAAAAAAAAAAAAAAAAAAAAAAAAAAAA/v/+
//7//v/+//7//v/+//z//P/8//z//P/8//z//P/8//z//P/8//r/+v/6//r//P/8//z/
/P/6//r/+v/6//r/+v/6//r/+v/6//r/+v/6//r/+v/6//r/+v/6//r/+P/4//j/+P/6
//r/+v/6//r/+v/6//r/+P/4//j/+P/6//r/+v/6//r/+v/6//r/+P/4//j/+P/6//r/
+v/6//r/+v/6//r//P/8//z//P/6//r/+v/6//3//v///wAAAQACAAMABAAFAAYABwAI
AAoACgAKAAoACgAKAAoACgANAA4ADwARABEAEQAPAA4ADAAMAAsACwAPABMAFQAWABQA
EQALAAgABgAFAAQAAQD///z/+//7//j/9v/z//L/9P/0//P/8v/v/+//8P/w/+7/7//v
/+7/7v/t/+3/7P/s/+z/7P/s/+z/7P/s/+z/7f/t/+3/7f/u/+7/7v/u/+7/7v/u/+7/
7P/s/+z/7P/u/+7/8P/z//X/+f/7//r/+//+/wcADAANABAAFAAUABIACgD3/97/1//a
/9j/0v/I/7T/nf+T/5X/nf+m/7X/w//O/9r/4//r//D/8//1//j/+P/4//n/9v/z//L/
8P/v//D/7//v//H/8v/w/+//7//v/+3/7f/u/+7/7//v/+//7//t/+7/7v/u/+7/7v/u
/+7/7v/u/+7/7v/w//D/8f/y//L/8f/x//H/8f/x//H/8v/y//L/8v/y//D/8P/x//H/
8v/z//X/9v/1//T/9P/z//P/8//z//T/9v/2//f/9//4//j/+P/6//v//P/8//3///8B
AAIAAgABAAIAAwAEAAYACAAKAA0ADwAOAA4ADwARABMAFAAWABgAGQAZABoAHAAdAB8A
HwAiACMAIwAjACEAIQAhACIAIgAiACIAIgAjACQAJAAlACAAHwAeABsAGgAaABkAGAAX
ABYAFAAUABMAEwAUABQAEAAOAA0ACgAIAAcABgAGAAcABgADAAEAAwACAAEAAQABAP//
///+//7//P/8//z/+v/5//n/+f/7//r/+v/5//v/+//7//v/+f/5//r/+v/7//z//P/9
//3//f/8//v//f/9//3//f/9//3//v/+/wEAAQABAAEAAQABAAIAAgAAAAEAAQABAAMA
BAAEAAQABAAEAAUABQADAAMAAwADAAMABAAEAAQABAAEAAQABAAEAAUABgAHAAYABQAE
AAMAAwADAAMAAwADAAMABAAGAAQABAAEAAMABQAFAAQABAACAAIAAgACAAIAAwADAAIA
AwADAAMAAgACAAMAAwADAAUABQAFAAUAAwACAAIAAgACAAIAAgACAAIAAgACAAEAAQAC
AAMABAAEAAQABAAEAAEAAQABAAIAAgACAAEAAQADAAMAAwADAAMAAwAEAAQABAAEAAMA
AwAFAAUABQAFAAUABQAFAAUABQAFAAUABQAFAAUABQAFAAYABgAGAAYABgAHAAgACAAJ
AAsADgAPABEAEgATABMAEgAUABUAFAAWABYAFgAWABgAGAAYABoAHAAcAB0AHQAfAB0A
HAAcABoAGQAZABwAIQAiACIAIAAbABUAEgARABEAEQAPAAwACAAGAAUAAwAAAP7//v/+
/wAA///+//3//f/+//7//v///////v/+//3//f/8//z/+v/6//r/+v/7//z//f/9//v/
+//7//z/+v/6//r/+v/8//z//P/8//r/+v/6//r//P/8////AwAHAAkACAAHAAoAEwAY
ABkAHAAeABoAGAAOAPf/5P/j/+b/4P/Y/9D/xP+z/6n/q/+z/7z/yf/X/+L/7P/3//3/
AgAFAAcACAAIAAgACQAIAAUAAgAAAP///v///////f/+//7//f/9//3/+//7//z//P/8
//3//v////3//v/+//7//v/+//7//v/+//7//v/+//7//v///wAAAAD////////9//3/
/f/+////AAABAAIAAQAAAAAA//8BAAEAAgACAAIAAgADAAMAAwADAAMABAAGAAYABwAH
AAYABgAGAAgACQAKAAoACwALAA0ADgAOAA0ADgAPABAAEwAUABUAFwAYABgAGQAbAB0A
HwAgACIAJAAlACUAJgAoACkAKwArACoAKwArACsALQAtAC0ALgAuAC4ALgAuACwALAAr
ACsAKQApACkAJwAmACYAJQAkACUAJAAiACIAHwAdABwAGgAZABgAGAAWABUAEwARABAA
EQAQAA0ACwAJAAgABwAHAAcABQAFAAQABgAEAAQABAAEAAMAAwADAAEAAAAAAP//////
////////////AAAAAAAAAAD//////v////////8BAAEAAQABAAEAAQACAAIAAwADAAMA
AwAFAAUABgAGAAQABQAFAAUABwAIAAgACAAIAAgACQAJAAcABwAHAAcABwAIAAgACAAI
AAgACAAIAAkACQAJAAkABwAHAAcABwAHAAcABwAHAAcABwAIAAoABwAGAAUAAwAEAAUA
BQAGAAYABgAGAAYABgAHAAcABgAHAAcABwAGAAQABQAFAAUABgAHAAgACQAHAAYABgAG
AAYABgAGAAYABgAGAAYABQAEAAQABAAEAAYABgAGAAYABQAFAAUABgAGAAYABQAFAAUA
BQAFAAUABQAFAAYABgAGAAYABQAFAAUABQAFAAUABQAFAAUABQAFAAUABQAFAAMAAwAD
AAMABgAGAAYABgAGAAcACAAIAAgACQALAAsADAAOABAAEQASABQAFQAUABUAFgAXABgA
FgAWABYAFgAYABgAGgAaABsAHQAeAB8AHAAaABkAGAAZABkAHAAfACAAIAAeABsAFQAS
ABEAEQARAA8ADAAIAAYABQADAAIAAAAAAAAAAAABAAAA//////7//v/+///////+//7/
/f/9//z//P/8//z//P/8//z//P/8//v/+//7//v//P/8//z//P/8//z//P/8//z//P/8
//z//v/+//7///8DAAcACwAKAAsAEgAZABwAHwAkACYAJAAgABYAAwDw/+3/7v/o/+L/
1P+8/6X/o/+p/6//vP/L/9n/5P/w//f//f8CAAUACQAKAAoACAAJAAYAAwACAAIAAQAC
AAEA/////wAA/v/9//3//f//////AAAAAP////////////8AAAAAAAAAAAAAAAAAAAAA
AAAAAAAAAAAAAAEAAgACAAEAAQABAAEAAQABAAIAAgACAAIAAgACAAIAAwADAAMAAwAE
AAQABAAEAAUABQAFAAUABQAGAAYABgAHAAcACAAIAAgACgALAAwADAANAAsADQAOAA4A
DwAQABEAEgAVABYAFwAZABoAGgAbAB0AHwAhACIAJAAmACcAJwAoACoAKwAtAC0ALgAv
AC8ALwAvAC8ALwAwADAAMAAwADAAMAAwAC8ALwAtAC0ALQArACwALAArACoAKAAmACMA
IgAiACEAIQAgAB4AHAAbABgAGAAXABYAFgAVABQAEQAPAA0ADAALAAsADQALAAsACgAI
AAYABgAGAAYABQAFAAUABwAGAAYABQADAAMAAwADAAUABQAGAAYABAAEAAMAAwAEAAUA
BQAFAAcABwAHAAcABwAHAAgACAAJAAkACQAJAAcABwAIAAgACAAJAAkACQAJAAoACgAK
AAgACAAJAAkACgALAAwADQAKAAoACQAIAAoACgAKAAoACQAJAAkACQAJAAkACQAJAAkA
CQAJAAkACgAJAAkACgAIAAgACAAHAAkACQAIAAgABgAGAAYABgAGAAcABwAGAAcABwAH
AAYABAAFAAUABQAFAAUABQAFAAUABAAEAAQABgAGAAYABgAEAAQABAADAAQABAAEAAQA
BAAEAAQABAADAAMAAwAEAAQABAADAAMAAQABAAEAAQADAAMABAAEAAQABAADAAMAAQAB
AAEAAQADAAMAAwADAAMAAwADAAMAAwADAAMAAwAEAAQABAAEAAMAAwADAAIAAgADAAUA
BQAEAAQABAADAAQABAAFAAYACQAKAAsADAAOAA4ADgAOAA8AEAARABIAEgASABIAEgAU
ABQAFAAUABgAGAAYABkAFwAXABUAFAAUABQAEwATABYAGQAaABoAGQAXABIAEAANAA0A
DQALAAgABAACAAEAAQAAAP7//v/8//z/+//6//n/+f/6//r/+v/7//v/+v/6//n/+f/4
//j/+P/4//j/+P/4//j/+P/3//f/9//3//j/+P/4//j/9v/2//b/9v/3//j/+f/6//z/
+v/4//v//f8BAAUABgAHAAoAEwAYABkAGgAgACIAIAAcAA8A9P/l/+b/5P/e/9b/xP+t
/5//n/+n/7D/u//H/9b/5P/t//f//P8BAAMABAAEAAQABQAEAAMAAAAAAAEA/v/9//v/
+//6//z/+//7//v//f/9//7//v/7//v/+//7//3//v/+//7//P/8//z//P/6//r/+v/6
//z//P/9//7//P/7//v/+//7//v/+//8//7//v/+//7//P/8//3//f/9//3//v/+//7/
/v//////AQABAAEAAgAAAAAAAQABAAIAAgACAAQABwAIAAgACQAHAAkACgAKAAsADAAN
AA4ADwAQABEAEwAWABYAFwAZABsAHQAeACAAIAAhACEAIgAkACUAJwAnACgAKQApACkA
KwArACsALAAsACwALAAsACsAKgAoACcAJgAnACgAJwAmACYAJQAkACEAIAAeAB4AHAAb
ABsAGgAWABQAEwAQABEAEQARABIAEQAQAA0ACwAJAAgABwAHAAcABQAFAAQABAACAAIA
AgACAAEAAQABAAEAAAAAAP////////////8BAAEAAgACAAAAAAD/////AAABAAEAAQAB
AAEAAQABAAMAAwAEAAQABwAHAAcABwAEAAMAAwACAAIAAwADAAMABQAGAAYABgAGAAYA
BwAHAAUABQAFAAUAAwAEAAQABAAGAAYABgAGAAcABwAHAAcABgAFAAQAAwAFAAUABQAF
AAIAAQABAAIAAgACAAIAAQACAAMAAwAEAAQABAAEAAQAAgADAAMAAgD////////+////
AQACAAMAAwADAAMAAwABAAAAAAAAAAAAAAAAAAAA/v/+//7//f///wAAAQACAAAAAAAA
AAAA/f/9//3//v8AAAAA//////3//f/9//3//////wAAAAD///7//P/7//n/+f/5//n/
+f/5//n/+f/7//v/+//7//3//f/9//3/AAAAAAAAAAACAAMABAAEAAYABwAJAAkACQAI
AAgACAAIAAgACwAMAA0ADwANAA0ACwAKAAoACgAJAAkADAAPABAAEAAMAAkAAwAAAP//
//////3/+P/0//L/8f/w//D/7//w/+7/7v/t/+z/6//r/+z/7P/u/+//7//u/+z/6//r
/+r/7P/s/+z/7P/q/+r/6v/q/+n/6f/p/+n/7P/s/+z/7P/s/+z/7P/s/+z/7P/s/+z/
7P/s/+z/7//z//X/9//4//n//v8FAAoACwAMAA4ADAAKAAQA7//a/9f/2P/Q/8r/wv+2
/6X/nf+d/6P/rv+7/8n/1P/g/+v/8f/0//n/+//8//z/+v/5//j/9//0//T/9f/y//H/
8f/x//L/8v/x//H/8f/x//H/8v/y/+//7//v/+//8f/y//L/8v/w//D/8P/w//D/8P/w
//D/8P/w//H/8v/y//H/8f/x//P/8//z//T/9P/0//T/9P/0//T/9f/1//X/9f/2//b/
9P/0//X/9f/2//f/+P/6//j/+P/5//n/+v/6//r//P/9//7//v////3///8AAAAAAwAE
AAUABgAHAAgACQALAAwADAANAA8AEAATABUAGAAYABkAGQAaABwAHQAfAB8AIgAjACMA
IwAjACMAIwAkACQAJAAkACQAIgAiACEAIQAfAB8AHwAdAB4AHgAdABwAGQAYABYAFgAU
ABMAEwASAA4ADAALAAgACgAJAAgACAAFAAQAAQD//////v/9//3//f/7//v/+v/6//j/
+P/4//j/9//3//f/9//2//b/9f/1//X/9f/1//X/9f/2//b/9v/2//X/9f/2//f/9//3
//X/9f/1//X/9//3//j/+P/5//n/+f/5//n/+f/6//r/+v/7//v/+//7//z//P/8//z/
/P/9//3//f/9//3//f/7//z//P/8//z//P/8//z//f/9//3//f/7//v/+//7//3//f/9
//3//P/7//v//P/6//r/+v/5//v/+//6//r/+P/4//j/+P/4//n/+f/4//n/+f/5//j/
+P/5//n/+f/5//n/+f/5//f/9v/2//b/+P/4//j/+P/4//j/+P/3//j/+P/4//j/9v/2
//b/9v/3//f/9//4//j/+P/3//f/9//3//f/9//3//f/+P/4//j/+P/3//f/9//3//f/
9//3//f/9//3//X/9f/1//X/9v/3//j/+f/5//j/9//2//n/+//9//7///8BAAQABQAD
AAQABQAFAAgACgALAAoACAAIAAgACAAJAAwADQAOAA8ADwAPAA0ACgAKAAoACQALAA4A
EQASABIAEAANAAcAAgABAAEAAQABAP7/+v/4//X/8//y//D/8v/y//L/8f/y//H/8f/y
//H/8P/w/+//7v/u/+3/7f/s/+z/7P/s/+7/7v/u/+7/7v/t/+3/7f/r/+z/7P/s/+7/
7v/u/+7/7P/s/+z/7P/s/+z/7P/u//H/8//1//n//P/9/wAACQAOAA8AFAAWABYAEgAK
APX/4P/d/+D/3P/U/8j/sP+Z/5P/l/+f/6r/u//J/9T/4P/p/+//9P/3//f/+P/6//r/
+f/4//X/9P/y//H/8P/x//H/8f/y//L/8f/x//H/8f/x//L/8v/x//H/8f/x//H/8v/y
//L/8v/y//L/8v/y//L/8v/y//L/8v/z//T/9P/z//P/8//z//P/8//0//T/9P/0//T/
9P/0//X/9f/1//X/9v/2//b/9v/3//f/9f/1//X/9v/4//j/+f/5//j/+P/4//r/+//8
//z//f/9////AAAAAAEAAgADAAQABwAIAAkACwAMAAwADQAPAA8AEQASABQAFgAXABcA
GAAaABsAHQAdAB4AHwAfAB8AHwAfAB8AIAAgACAAIAAgACAAIAAfAB8AHQAdAB0AGwAc
ABwAGwAaABcAFgAUABQAEgARABEAEAAOAAwACwAIAAYABQAEAAQABQAEAAEA///9//z/
+//7//3/+//7//r/+v/4//j/+P/2//X/9f/1//X/9P/0//P/8//z//P/8//z//P/9P/0
//T/9P/z//P/8v/z//P/8//1//X/9f/1//X/9f/2//b/9//3//f/9//4//n/+//8//r/
+//7//v//f/+//7//v/+//7///////////////////8AAAAAAAAAAAAAAAAAAAEAAQAB
AAEA/////////////////////wAA/////wAA///+//3/+//8//3//f/+//z//P/8//z/
/P/9//3//P/7//v/+//6//r/+//7//v//f/9//3//f/7//r/+v/6//z//P/8//z//P/8
//z/+//6//r/+v/6//z//P/8//z/+f/5//n/+v/6//r/+f/5//v/+//7//v/+f/5//r/
+v/8//z/+//7//n/+f/5//n/+f/5//n/+f/7//v/+//7//n/+f/5//n/+v/6//r/+v/4
//n/+v/6//j/+f/7//v/+f/6//v/+//6//r/+//8//7//v/+//7///8AAAEAAgAFAAYA
BwAIAAoACgAKAAoADAAMAAwADAAOAA4ADgAOABAAEAAQABEAEQARAA8ADgAOAA4ADQAN
ABAAEwAUABQAFAARAAsACAAFAAUABQADAAIA/v/8//v/+f/4//b/9v/2//b/9f/0//X/
9f/2//b/9f/1//T/8v/y//H/8f/w//L/8v/y//L/8P/w//D/8P/w//H/8v/z//L/8v/y
//L/8P/w//D/8P/y//L/8v/y//D/8P/y//f/+f/9/wEABAADAAIABwAQABMAFgAcAB4A
HAAWAAMA6v/f/+L/4P/a/9D/uv+h/5f/m/+h/6r/t//D/9D/3v/p//P/+P/7//v//P/8
//z////+//3/+v/4//f/9v/1//X/9f/2//b/9f/1//X/9f/1//b/9v/1//X/9f/1//X/
9v/2//b/9v/2//b/9v/4//j/+P/4//b/9v/3//j/+P/3//f/9//5//n/+f/6//j/+P/4
//j/+v/6//v/+//5//n/+v/6//r/+v/7//v//f/9//3//v/8//z//f/9/wAAAAAAAAIA
AQACAAIAAwADAAUABgAGAAcACAAJAAoACQAKAAsADQAQABAAEQATABMAFQAWABgAGgAb
ABsAHAAgACEAIwAjACMAIwAiACEAIgAjACQAJgAkACQAJAAkACYAJgAlACUAIQAhACEA
HwAgACAAHwAeAB8AHgAcABwAGAAXABcAFgAUABIAEQAOABAADwAOAA4ACwAKAAcABQAH
AAYABQAFAAUAAwADAAIAAgAAAAAAAAAAAP///////////v/+//3////////////8//v/
+//6//z//P/7//v//P/9//3//f/9//3//f/9//3//f/+//7//f/9//3//f//////AAAA
AAIAAwADAAMAAgACAAEAAAACAAIAAwADAAEAAQABAAEAAgAEAAUABgAEAAQABAAEAAEA
AQABAAEAAgADAAQABQADAAMAAwADAAQAAwADAAQAAgACAAIAAQABAAEAAAAAAAEAAgAD
AAQAAwADAAIAAAABAAEAAQAAAAAAAQABAAEA//////////8BAAAAAAAAAP7//v/+//7/
AAAAAAAA//8AAAAAAAAAAP7//v/+//7/////////AAD+//7//f/9////////////////
/wAAAAD+//7//f/9//7///8AAAEA////////////////////////////////AAAAAAAA
AAADAAUABwAIAAgACQALAAsACwAMAA0ADQAMAA4ADwAOABAAEAAQABAAEgAUABQAFAAV
ABUAFQATABIAEgASABEAEgAWABoAHAAZABYAEgALAAkACQAKAAsABwAEAAAA/v/9//v/
+v/4//j/+P/4//f/9v/1//X/9v/4//j/+f/5//j/+P/3//f/9v/2//b/9v/2//b/9v/2
//T/8//z//P/9f/2//b/9v/2//b/9v/2//b/9v/2//b/+P/4//b/9P/3//3///8BAAQA
BQAKABEAEgATABQAGAAYABgAEAD7/+b/4//k/9z/1P/M/77/rf+l/6X/q/+0/8H/zf/a
/+T/7//3//7/AQABAAIAAAAAAAEAAAD//wAA/v/7//r/+f/3//f/9v/4//f/9//3//n/
+f/6//r/9//3//f/9//5//r/+v/6//j/+P/4//j/+v/6//r/+v/6//r/+//8//r/+f/5
//n/+f/5//n/+v/8//z//P/8//z//P/9//3/+//7//z//P/8//z//f/9/////////wAA
/v/+//////8BAAIAAwAGAAUABgAGAAcABQAHAAgACAALAAwADQAOAA8AEAARABMAFgAW
ABcAGQAZABsAHAAeAB8AHwAeAB4AIgAjACUAJQAoACkAKQApACkAKQApACoAKgAqACoA
KgAoACgAJwAnACUAJQAlACMAIgAiACEAIAAhACAAHgAeABoAGQAZABgAFAASABEADgAP
AA8ADwAQAA8ADgALAAkABwAGAAUABQAHAAUABQAEAAIAAAAAAAAAAgABAAEAAQD///7/
/v/9//3//f/9//3//////wAAAAD+//7//f/9/wAAAQABAAEAAQABAAEAAQABAAEAAgAC
AAMAAwADAAMAAQABAAIAAgAEAAUABQAFAAUABgAGAAYABAAEAAUABQAHAAcABwAHAAUA
BgAGAAYABgAGAAYABgAFAAUABQAFAAUABQAFAAUABwAHAAcABwAFAAMAAgACAAQABAAE
AAMAAwADAAIAAgACAAIAAgACAAQABQAFAAQAAgABAAAA/v///wEAAgADAAIAAQAAAP//
AQAAAAAAAAAAAAAAAAAAAAAAAAAAAP//AAAAAAAAAAAAAAAAAAAAAP///////wAAAAAA
AP////////////////////8AAAAAAAAAAP///////////////wEAAQABAAEA////////
/////////////wAAAAAAAAAA/v///wAAAAABAAMABgAHAAcACAAJAAkADgAQABEAEAAQ
ABAAEAAQABAAEAAQABAAEwAWABcAGAAXABcAFwAVABQAFAAUABMAFQAYABsAHAAaABgA
FQAPAAwACwALAAsABwAEAAAA/v/9//v/+v/4//r/+v/6//n/+P/3//f/+P/4//j/+f/5
//b/9v/1//X/9v/2//b/9v/0//T/9P/0//b/9f/1//X/8//0//T/9P/0//T/9P/0//b/
9v/2//b/+P/2//b/+P/5//3/AQAFAAQABwAMABMAFAAVABoAHAAcABoADgD3/+b/5f/k
/9z/1v/M/7r/qf+j/6X/q/+4/8f/0f/c/+j/8//5//7///8BAAQAAgACAAEAAAD///7/
/v/9//z/+//5//n/+v/8//v/+//7//n/+f/6//r/+f/5//n/+f/6//z//f/+//3//P/7
//r/+//8//3//v/8//z//f/+//7//f/9//3/////////AAD+//7//v/+/wAAAAABAAEA
AQABAAIAAgAAAAAAAQABAAMAAwADAAQAAgACAAMAAwAGAAYABgAIAAcACAAIAAkACQAL
AAwADAAPABAAEQASABIAEgASABMAFgAWABcAGQAaAB0AHwAiACIAIwAjACQAJgAnACkA
KQAqACsAKwArAC0ALQAtAC4ALAAsACwALAAqACoAKQApACgAKQAqACkAJgAmACUAJAAj
ACIAIAAgAB4AHQAdABwAGgAYABcAFAAUABMAEgASABEAEAANAAsACwAKAAkACQAJAAcA
BwAGAAYABAAEAAQABAADAAMAAwABAAAAAAD//wEAAQABAAEAAQABAAIAAgAAAAAA////
/wIAAwADAAMAAQABAAEAAQADAAMABAAEAAUABQAFAAUABQAFAAYABgAGAAcABwAHAAUA
BgAGAAYABgAGAAcABwAHAAcABwAHAAcACAAIAAgACgAKAAoACgAHAAcABwAHAAcABwAH
AAcABwAHAAcABwAGAAUABQAGAAYABgAGAAUABQAFAAQABAAEAAQABAAEAAQABQAFAAQA
AQABAAEAAAACAAMAAwADAAMAAwADAAMAAwACAAIAAgACAAIAAgACAAAAAAAAAP////8A
AAEAAgACAAIAAgACAAMAAwADAAQAAgACAAEAAQABAAEAAQABAAMAAwAEAAQAAwACAAAA
//8BAAEAAQABAAEAAQABAAEAAQABAAEAAQABAAEAAQABAAAAAAAAAAAAAAABAAIAAgAA
AAEAAwADAAIAAgACAAEAAgACAAMAAgAAAAAAAAAAAAEAAgADAAQABwAIAAkACgALAAwA
DQAOAA8AEAARABIAEgASABIAEgAUABQAFgAWABYAFwAXABcAEwASABIAEgATABMAFgAZ
ABoAGgAYABUADwAMAAsACwANAAsACAAEAAAA///9//z/+v/6//r/+v/5//j/9//3//j/
+P/4//n/+f/4//j/9//3//b/9v/2//b/9v/2//b/9v/2//X/9f/1//X/9v/2//b/9v/2
//b/9v/2//b/9v/4//b/9v/4//j/9//7////AwAEAAcACAAPABYAFwAYAB4AIgAgAB4A
FQD+/+v/6v/q/+L/2P/G/63/m/+b/6H/qv+3/8f/0v/e/+n/8f/4//3///8CAAQAAgAB
AAAA///+//z/+//6//n/+f/5//j/+P/3//f/9//4//n/+//8//n/+f/5//n/+f/6//r/
+v/8//z//P/8//r/+v/6//r//P/8//3//v/8//v/+//7//z//f/+/wAA/v/+//7//v/8
//z//f/9//7///8BAAIAAAAAAAEAAQADAAMAAwAEAAIAAgADAAMABAAEAAQABgAHAAgA
CAAJAAcACQAKAAoADQAOAA8AEAARABIAEwAVABYAFgAXABkAGwAdAB4AIAAgACEAIQAi
ACYAJwApACkAKgArACsAKwArACsAKwAsACwALAAsACwAKgAqACkAKQAoACkAKgApACYA
JgAlACQAIwAiACAAIAAgAB8AHwAeABwAGgAZABYAFgAVABQAFAATABIADwANAA0ADAAL
AAsADQALAAsACgAIAAYABgAGAAYABQAFAAUABQAEAAQAAwADAAMAAwADAAMAAwAEAAQA
AgACAAEAAQACAAMAAwADAAUABQAFAAUABQAFAAYABgAHAAcABwAHAAYABQAFAAQABgAH
AAcABwAHAAgACAAIAAgACAAJAAkACQAJAAkACQAJAAoACgAKAAoACgAKAAoACwALAAsA
CwALAAsACwALAAkACQAJAAkACAAHAAcACAAIAAgACAAHAAkACQAIAAgABgAGAAYABgAG
AAcABwAGAAUABQAFAAQABAAFAAUABQAHAAcABwAHAAYABAADAAIABAAEAAQABAAIAAYA
AgD//w==
         </WaveFormData>
      </LeadData>
      <LeadData>
         <LeadByteCountTotal>10000</LeadByteCountTotal>
         <LeadTimeOffset>0</LeadTimeOffset>
         <LeadSampleCountTotal>5000</LeadSampleCountTotal>
         <LeadAmplitudeUnitsPerBit>4.88</LeadAmplitudeUnitsPerBit>
         <LeadAmplitudeUnits>��V</LeadAmplitudeUnits>
         <LeadHighLimit>2147483647</LeadHighLimit>
         <LeadLowLimit>268435456</LeadLowLimit>
         <LeadID>V1</LeadID>
         <LeadOffsetFirstSample>0</LeadOffsetFirstSample>
         <FirstSampleBaseline>0</FirstSampleBaseline>
         <LeadSampleSize>2</LeadSampleSize>
         <LeadOff>FALSE</LeadOff>
         <BaselineSway>FALSE</BaselineSway>
         <ExcessiveACNoise>FALSE</ExcessiveACNoise>
         <MuscleNoise>FALSE</MuscleNoise>
         <LeadDataCRC32>1167173102</LeadDataCRC32>
         <WaveFormData>
JgAmACYAJgAoACgAKAAoACoAKgAqACoAKwAsAC0ALgAwADAAMAAwADAAMAAwADAAMgAy
ADIAMgAyADIAMgAyADIAMgAyADIANAA0ADQANAA0ADQANAA0ADQANAA0ADQANAA0ADQA
NAA2ADYANgA2ADYANgA2ADYANwA4ADkAOgA8ADwAPAA8ADwAPAA8ADwAPgA+AD4APgBA
AEAAQABAAEAAQABAAEAAPgA+AD4APgA+AD4APgA+AD4APgA+AD4APAA8ADwAPAA6ADoA
OgA6ADgAOAA4ADgANwA2ADUANAAyADIAMgAyADEAMAAvAC4ALQAsACsAKgAoACgAKAAo
ACcAJgAlACQAIgAiACIAIgAgACAAIAAgAB4AHgAeAB4AHAAcABwAHAAaABoAGgAaABoA
GgAaABoAGAAYABgAGAAYABgAGAAYABYAFgAWABYAFgAWABYAFgAWABYAFgAWABYAFgAW
ABYAFgAWABYAFgAUABQAFAAUABIAEgASABIAEgASABIAEgASABIAEgASABAAEAAQABAA
EAAQABAAEAAQABAAEAAQABAAEAAQABAADgAOAA4ADgAQABAAEAAQAA4ADgAOAA4ADgAO
AA4ADgAQABAAEAAQAA4ADgAOAA4ADAAMAAwADAAMAAwADAAMAAwADAAMAAwACgAKAAoA
CgAKAAoACgAKAAoACgAKAAoACgAKAAoACgAKAAoACgAKAAoACgAKAAoACgAKAAoACgAK
AAoACgAKAAoACgAKAAoACgAKAAoACgAIAAgACAAIAAoACgAKAAoACAAIAAgACAAIAAgA
CAAIAAgACAAIAAgACAAIAAgACAAIAAgACAAIAAoACgAKAAoADAAMAAwADAAOAA4ADgAO
AAwADAAMAAwACAAGAAQAAgACAAEA/v/8//n/+f/3//f/9v/2//b/9f/1//X/9f/2//b/
9v/2//j/+f/5//n/+f/6//v//f/+//7//v/+/wAAAgACAAIAAgAAAP////8AAAIAAgAC
AAMAAQACAAIAAwADAAMAAwAEAAUABQAFAAUABQAFAAUABQAHAAcABwAHAAcABwAHAAcA
BQAFAAUABQAHAAkACwASABgAHQAeAB8AJQAxAD8AUgBtAIwAqADCANAA2QDeAM0AjAA7
AAMA1v+l/4f/f/9y/2D/Wv9k/23/c/+A/4//nf+t/7n/w//K/9H/2P/d/+H/5//t//D/
9f/5//v//P/9////AQABAAIAAwAFAAUABgAGAAYABwAIAAgACAAKAAoACwAMAAoACgAK
AAkACQALAAsADAAMAAwADAAMAAwADQANAA0ADwAPAA8ADwANAA0ADgAOAA4ADgAOAA4A
DgANAA0ADgAOAA4ADgAOAA4ADwAPAA8ADQAOAA4ADgARABEAEQASABIAEgASABMAFAAU
ABQAFQAVABYAFgAXABUAFgAXABcAGQAZABoAGgAaABoAGwAbABsAHAAcABwAHAAcABwA
HAAbABsAGwAbABsAGgAZABkAGQAZABkAFwAWABYAFgAWABgAFwAXABcAFwAVABUAFAAR
ABEAEAAQABAAEAAPAA4ACwALAAoACQAHAAYABQAFAAUABQAEAAQAAgACAAEAAQABAAEA
AQAAAAAAAAAAAAAA/f/9//3//v/+//7//v/+//7//v/+//3//f/+//7//v/+//7//v/+
//7//v/+//7//v/+//7//v/+//7//v/+//7//v/+//7//v/+//3//f/9//z//P/8//z/
/P/8//z//v/+//3//f/9//3//f/9//r/+v/6//r/+v/6//r/+v/6//r/+//7//v/+//7
//v/+//7//v//P/8//v/+//7//z//P/8//z//P/7//v/+//7//v//P/9//3//f/8//z/
/P/8//v/+//7//v/+//7//r/+v/6//r/+//7//z//f/9//3//v/+//z//P/7//v/+//7
//v//P/6//r/+v/6//z//P/8//v/+//7//v/+//7//v/+//7//v/+//7//v/+//7//v/
+//7//v/+//6//z//P/8//3/+//7//r/+v/4//j/+P/4//n/+f/5//n/+//8//z//P/8
//3//f/9////////////AgACAAEAAAD9//z/+//6//f/9v/1//T/8f/u/+z/6//r/+n/
6f/o/+r/6v/p/+n/6f/p/+r/6v/q/+r/7P/t/+v/6//r/+z/7f/v//D/8P/y//L/9P/0
//T/9P/0//T/8//z//T/9P/0//T/9f/1//b/9v/3//f/9//3//j/+f/3//f/9//3//n/
+f/5//n/+f/5//n/+f/3//f/9//3//f/9//3//f/+f/9/wQACgALAAwADQAVACEALQBC
AF0AfACcALQAwADNAN4A1wCcAE0AFwDq/73/nf+N/4D/bv9k/2b/a/9v/3j/h/+V/6P/
rf+5/8D/x//O/9P/1//d/+P/5v/p/+3/7//y//X/9//3//n/+v/7//3/+//8//z//P/9
//7//v/+//7//v///wAAAgACAAIAAQD//wEAAQACAAIAAgACAAIAAgADAAMAAwAFAAUA
BQAFAAMAAwAEAAQABAAEAAQABAAEAAMAAwAEAAQABAAEAAQABAAFAAUABQAFAAYABgAG
AAcABwAHAAgACAAIAAgACQAKAAoACgALAAkACgAKAAsACwAMAA0ADQANAA0ADgAOAA4A
DgAPAA8ADQAOAA4ADgAMAAwADAAMAAsACwALAAsACQAIAAcABwAHAAcABwAFAAQABAAE
AAQABAADAAMAAwADAAEAAQAAAAEAAQAAAAAAAAAAAP///v/9//3//P/7//z//P/8//3/
/f/9//z//P/8//z/+//7//v/+//7//r/+v/6//r/+v/5//n/+f/6//r/+v/6//r/+v/6
//r/+f/7//z//P/8//r/+v/6//r/+v/6//r/+v/6//r/+v/6//r/+v/6//r/+v/6//r/
+v/6//r/+f/5//v/+v/6//r/+v/6//r/+v/8//z/+//7//v/+//7//v/+v/6//r/+v/6
//r/+v/6//j/+P/5//n/+f/5//n/+f/7//v/+//8//z/+//7//v//P/8//z//P/8//v/
+//7//v/+//8//3//f/9//z//P/+//7//f/9//3//f/9//3//v/+//7//v/7//v//P/9
//3//f/+//7//P/8//v/+//7//v/+//8//z//P/8//z//P/8//z/+//9//3//f/9//3/
/f/9//3/+//7//v/+//9//3//f/9//3//f/9//z//P/8//z//f/9//3//P/8//7//v/+
//7//f/9//3//f/9//7//v/+//7/////////AQABAAEAAQACAAQAAwACAAQABAAEAAQA
AgAAAP7//P/7//r/+f/3//T/8v/x//H/7//v/+7/7v/u/+3/7f/t/+3/7v/u/+7/7v/w
//H/8f/x//H/8v/z//f/+P/4//j/+P/6//r/+v/6//r/+v/5//v//P/8//z//P/9//3/
/v/8//3//f/9//3//v//////////////////////////////////////////////////
////AQABAAUADAASABcAGAAbACMAMQA/AFYAcwCSAK4AxADMANEAzgCpAFgAEQDl/7T/
i/99/3X/Yv9W/1j/Yv9p/3P/gv+R/5//q/+3/8H/yP/L/9L/1//d/+H/5//s/+//8//1
//j/+f/5//v//f/+////AQABAAIAAgACAAEAAgACAAIABAAEAAUABgAGAAYABgAFAAUA
BwAHAAgABgAGAAYABgAGAAcABwAHAAkACQAJAAkACQAJAAoACgAKAAoACgAKAAoACQAJ
AAoADAAMAAwADAAMAA0ADQANAA0ADgAOAA4ADwAPAA8AEAASABIAEgATABIAEgASABMA
FQAWABYAFwAXABgAGQAZABsAGwAcABwAHgAeAB8AHwAdAB4AHgAeAB4AHgAeAB4AHQAd
AB0AHQAfAB4AHQAdABsAGwAbABkAGgAaABoAGgAaABkAGQAZABcAFQAVABQAEwATABIA
EgASABIAEQAQAA8ADwAOAA0ACwAKAAkACQAJAAkACAAIAAYABgAFAAUABQAFAAUABAAE
AAQABAAEAAMAAwADAAQAAgACAAIAAgACAAIAAgABAAEAAgACAAIAAgACAAIAAgACAAIA
AgACAAIAAgACAAIAAAAAAAAAAAAAAAAAAAAAAAAAAAD////////+//7//v/+//7//v/+
//7//v/9//3//f/9//3//f/8//z//P/8//z//P/8//z//P/8//3//f/9//3//f/9//v/
+//7//z//P/7//v/+//8//z//P/8//7//f/9//3/+//7//z//f/7//v/+v/6//z//P/7
//v/+f/5//n/+f/6//r/+v/6//n/+f/6//v/+f/5//r/+v/6//r/+f/5//n/+f/5//r/
+P/4//j/+P/6//r/+v/5//v/+//7//v/+//7//v/+//5//n/+f/5//n/+f/5//n/+//7
//v/+v/6//r/+v/7//n/+f/4//j/+v/6//r/+v/5//n/+f/5//n/+v/6//r/+v/7//v/
+//5//n/+f/5//z//P/7//z//v/+//7//v/+//7//v/+/wAAAAAAAAAAAAAAAAAAAAD+
//z/+v/4//f/9f/x/+7/7f/t/+v/6//q/+r/6v/p/+n/6f/p/+r/6v/q/+r/7P/v/+//
7//v/+7/7//x//L/8v/y//L/9P/0//T/9P/0//T/8//z//T/8v/y//L/8//z//T/9P/1
//f/9//3//j/+f/5//n/+f/5//n/+f/5//n/+f/5//n/+f/5//n/+f/5//n/+f/5//n/
+////wQACgARABQAFQAXACEAMQBCAFsAegCYALIAxADLANAAyQCSAD0AAQDU/6H/f/91
/2j/Vv9O/1b/X/9l/3D/g/+T/5//qf+1/77/w//K/8//1f/b/+H/5v/p/+3/7//y//P/
9f/3//f/+P/5//v/+//8//z//P/9//7//v/+//7//v///wAAAgACAAIAAQABAAMAAwAE
AAIAAgACAAIABAAFAAUABQAFAAUABQAFAAUABQAGAAYABgAGAAYABgAIAAcABwAIAAgA
CAAIAAgABgAHAAcABwAJAAoACgAKAAkACQAJAAoACgAKAAoACwAOAA4ADgAPAA8AEAAQ
ABEADwAQABEAEQATABMAFAAUABYAFgAXABcAFwAYABgAGAAWABYAFgAWABUAFQAVABUA
FwAWABUAFQAVABUAFQATABIAEgASABIAEAAPAA8ADwAPAA0ADQAMAAsACwAKAAoACgAK
AAkACAAHAAcABgAFAAMAAgABAAEAAQABAAAAAAAAAAAA//////3//f/9//z//P/8//z/
/P/9//3//f/+//z//P/8//z//P/8//z/+//5//r/+v/6//r/+v/6//r//P/8//z//P/8
//z//P/8//r/+v/6//r//P/8//z//P/+//7//f/9//v/+v/6//r/+v/6//r/+v/8//z/
+//7//v/+//7//v/+v/6//r/+v/6//r/+v/6//r/+v/7//v/+//7//v/+//7//v/+//8
//z/+//7//v/+v/6//r/+v/6//n/+f/5//n/+f/6//v/+f/5//j/+P/6//r/+f/5//f/
9//3//f/+P/4//j/+P/3//f/+P/5//f/9//4//j/+P/4//f/9//3//f/9//4//r/+v/6
//r/+P/4//j/9//5//n/+f/5//f/9//3//f/9//3//f/9//5//n/+f/5//v/+//7//r/
+P/4//j/+f/7//v/+v/6//z//P/8//z///////////8BAAIAAgACAAAAAQABAAEA+//4
//f/9v/1//T/8v/x/+7/7P/t/+3/6//r/+r/6v/q/+n/6f/p/+n/6v/q/+r/6v/s/+3/
7f/t/+3/7P/t/+//8P/y//L/8v/0//T/9P/0//T/9P/z//P/9P/0//T/9P/1//X/9v/2
//f/+f/5//n/+v/5//n/+f/5//f/9//3//f/+f/5//n/+f/5//n/+f/5//n/+f/5//n/
+f/5//3/BAAKAA8ADgAPABUAHwAtAD4AVwB2AJgAsAC+AMsA3ADbAKIATwAXAOz/vf+d
/43/fv9u/2L/ZP9r/23/dv+B/5H/n/+r/7X/vv/D/8j/z//V/9v/3//k/+f/6//t//D/
8f/z//X/9f/2//f/+f/5//r/+v/6//v//P/8//z//P/8//3//v/+//7//v/9//3/////
/wAAAAAAAAAAAAACAAMAAwADAAMAAwADAAMAAQABAAIAAgACAAIAAgACAAQAAwADAAQA
AgACAAIAAgACAAMAAwADAAMABAAEAAQABQAFAAUABgAGAAYABgAHAAgACAAIAAkABwAI
AAgACQAJAAoACwALAAkACQAKAAoACgAKAAsACwAJAAoACgAKAAgACAAIAAgABwAHAAcA
BwAJAAgABwAHAAcABwAHAAUABAAEAAQABAACAAEAAQABAAEA//////7///////7//v/+
//7//f/8//3//f/8//v//f/8//v/+//7//v/+v/6//z//P/7//v/+//7//v/+v/4//j/
+P/4//n/+f/5//r/+v/6//r/+v/4//j/+P/3//f/+P/4//j/+P/4//j/+P/6//r/+v/6
//r/+v/6//r/+P/4//j/+P/4//j/+P/4//r/+v/5//n/+//6//r/+v/4//j/+P/4//j/
+P/3//f/9//3//f/9//4//j/+P/4//j/+P/4//j/9v/2//f/9//5//n/+f/5//n/+f/5
//r/+v/5//n/+f/4//j/+P/4//r/+f/5//n/+f/5//r/+//7//v/+v/6//r/+v/5//n/
+f/5//n/+f/6//r/+v/6//v/+//8//3/+//7//z//P/8//z/+//7//v/+//7//z//P/8
//z//P/8//z//P/7//v/+//7//v/+//7//v/+//5//n/+f/5//v/+//7//v/+//7//v/
+v/6//r/+v/7//v/+//6//r//P/8//z//P/7//v/+//7//3//v/+//7/AAABAAEAAQAB
AAEAAQABAAQAAgABAAAA/f/8//v/+v/4//j/9//0//L/8f/x/+//7f/s/+z/7P/r/+v/
6//r/+z/7P/s/+z/8P/x//H/8f/x//L/8//1//b/9v/2//b/+P/4//j/+P/6//r/+f/5
//j/+P/4//j/+f/5//r/+v/9//3//f/9//z//f/9//3/////////////////////////
////////////////////////AQAFAAwAFAAXABgAGwAjAC8APQBSAG0AjgCqAMIAzADP
ANAArwBiABcA6f+8/5H/ff91/2b/Vv9W/2D/af9x/4D/j/+d/6n/tf+//8T/yf/Q/9X/
2//h/+f/6v/t//H/8//2//n/+//7//v//P/9//////8AAAAAAAABAAIAAgACAAQABAAF
AAYABgAGAAYABQADAAUABQAGAAYABgAGAAYABgAHAAcABwAHAAcABwAHAAcABwAIAAgA
CgAKAAoACgAKAAkACQAKAAwADAAMAAwACgALAAsACwANAA4ADgAOAA0ADQANAA4AEAAQ
ABAAEQAUABQAFAAVABUAFgAWABcAGQAaABsAGwAbABsAHAAcAB4AHgAfAB8AHwAgACAA
IAAgACAAIAAgAB8AHwAfAB8AHwAeAB0AHQAfAB8AHwAdABoAGgAaABoAGgAZABkAGQAZ
ABcAFwAWABUAFQAUABQAEgASABEAEAAPAA8ADgANAA0ADAALAAsACQAJAAgACAAIAAgA
BwAHAAUABQAFAAQABAAEAAQABAADAAMAAwAEAAQABAAEAAQABAAEAAQAAwADAAQABAAE
AAIAAgACAAIAAgACAAIAAgACAAIAAgACAAQABAAEAAQAAgACAAIAAgACAAIAAQABAAMA
AgACAAIAAgACAAIAAgACAAIAAQABAAEAAQABAAEAAAAAAAAAAAACAAIAAgACAAAAAAAB
AAEAAQABAAEAAQABAAEAAQACAAIAAQABAAEAAAAAAAAAAAAAAP///////wEAAQACAAMA
AQABAAAAAAAAAAAA////////////////AAAAAAAAAAD/////AAABAP////8AAAAAAAAA
AP////////////8AAP7//v/+//7/AAAAAAAA/////////////wEAAQABAAEA////////
/////////////wEAAQABAAAAAAAAAAAAAQABAAEAAAAAAAAAAAAAAAAA////////////
/wAAAAAAAP7///////////////////8AAAAAAQAAAAAAAAAAAAAAAgACAAIAAgAEAAQA
BAAEAAYABgAGAAYABQAEAAMAAgD///7//f/8//z/+//4//b/8//z//H/8f/y//L/8v/x
//H/8f/x//L/8v/y//L/9P/1//X/9f/1//b/9//5//r/+v/6//r//P/8//z//P/8//z/
+//7//z//P/8//z//f/9//7//v///////////wAAAQABAAEAAQABAAEAAQABAAEAAQAB
AAEAAQABAAEAAQABAAEAAQABAAEAAQAFAAwAEgAVABoAGwAhAC0AOwBMAGcAhgCkALwA
ygDPANAAvQB4ACkA8//G/5f/e/9z/2b/Vv9S/1z/Z/9t/3r/jf+d/6f/s/+9/8b/yf/Q
/9X/2//h/+X/6v/t//H/8//2//f/+f/5//n/+v/7//3//f/+//7//v///wAAAAAAAAIA
AgADAAQAAgACAAIAAQADAAUABQAGAAQABAAEAAQABgAHAAcABwAHAAcABwAHAAcABwAI
AAgACAAIAAgACAAKAAkACQAKAAoACgAKAAoACgALAAsACwALAAwADAAMAA0ADQANAA4A
DAAMAAwADQAQABAAEAARABMAFAAUABUAFQAWABcAFwAXABcAGAAYABoAGgAbABsAGQAa
ABoAGgAcABwAHAAcABsAGwAbABsAHQAcABsAGwAZABkAGQAXABgAGAAYABgAFgAVABUA
FQAVABMAEwASABEAEQAQABAADgAOAA0ADAALAAsACgAJAAkACAAHAAcABQAFAAQABAAC
AAIAAQABAAEAAQABAAAAAAAAAAAAAAD9//3//f/+//7//v/+//7//v/+//7//f///wAA
AAAAAAAAAAAAAAAA/v/+//7//v/+//7//v/+//7//v/+//7//v/+//7//v/8//z/+//7
//z//P/9//7//v/+//7//v/+//7//f/9//v/+//7//v//P/8//z//P/8//z//P/8//r/
+v/7//v/+//7//v/+//7//v/+//8//r/+f/5//n/+v/6//r/+v/8//v/+//7//n/+f/6
//v/+//7//r/+v/6//r/+f/5//v/+//7//v/+v/6//r/+v/5//n/+v/7//v/+//8//z/
+v/6//n/+f/5//n/+f/6//j/+P/4//j/+v/6//r/+f/5//n/+f/5//n/+f/5//n/+f/5
//n/+f/5//n/+f/5//n/+f/5//j/+P/4//j/+f/5//n/+P/4//r/+v/6//r/+f/5//n/
+f/5//r/+v/6//z//f/9//3//v///wAAAQACAAAA///6//n/+P/3//b/9f/0//L/7v/s
/+v/6//p/+n/6P/o/+j/5//n/+f/5//o/+j/6P/o/+z/7f/t/+3/7f/u/+//8f/y//L/
8v/y//T/9P/0//T/9P/0//P/8//y//L/8v/y//X/9f/2//b/9//3//f/9//2//f/9//3
//f/9//3//f/9//3//f/9//3//f/9//3//n/+f/5//n/+f/5//n//f8EAAwADQAOAA8A
FQAfAC0AQABdAHoAmACuAMAAywDaAM8AkABBAAsA3v+1/5n/if96/2j/Xv9i/2n/bf92
/4X/k/+f/6v/tf++/8X/yv/P/9X/2f/f/+L/5//p/+3/8P/x//P/9//1//b/9//5//f/
+P/4//j/+f/6//r/+v/6//r/+//8//7//v/+//3//f//////AAAAAAAAAAAAAP7/////
////AQABAAEAAQAAAP/////+//7//v/+//7/AAD/////AAAAAAAAAAAAAAAAAQABAAEA
AQACAAIAAgABAAEAAQACAAQABAAEAAUABAAEAAQABQAFAAYABgAHAAUABgAHAAcABQAF
AAYABgAIAAgACQAJAAkACgAKAAoACAAIAAgACAAFAAUABQAFAAUABAADAAMAAwADAAMA
AQACAAIAAgACAAIAAQABAAEAAQD//////v/9//3//P/8//3//v/+//7///////7//f/9
//z/+//7//v/+//6//r//P/8//v/+//5//n/+f/4//r/+v/6//r/9//3//f/+P/4//j/
+P/4//j/+P/4//f/9//4//j/+P/6//r/+v/6//r/+v/6//r/+P/4//j/+P/4//j/+P/4
//j/+P/4//j/+P/4//f/9//3//b/9v/2//b/9v/2//b/9v/2//X/9f/1//X/9f/1//T/
9P/0//T/9P/0//T/9P/0//T/9f/1//f/9//3//f/9//3//f/+P/2//X/9f/1//b/9v/2
//b/9v/1//X/9f/1//X/9v/3//f/9//2//b/9v/2//X/9f/1//X/9f/1//T/9P/0//T/
9f/1//b/9//3//f/+P/4//j/+P/3//f/9//3//f/+P/2//b/9v/2//b/9v/2//X/9//3
//f/9//3//f/9//3//f/9//3//f/9//3//f/9//3//f/9//2//b/9v/2//f/9f/1//T/
9P/2//b/9v/2//f/9//3//f/9//4//j/+P/4//n/+f/5//v/+//7//v//v/+//3//v/9
//z/+//6//j/9v/0//L/8f/w/+7/6v/q/+n/6f/n/+f/5v/m/+b/5f/l/+X/5f/m/+b/
5v/m/+r/6//r/+v/6f/q/+v/7f/q/+j/5v/k/+X/5P/j/+L/4v/i/+H/4f/g/+D/4P/g
/+P/4//k/+T/5f/l/+X/5f/k/+X/5f/l/+X/5f/l/+X/5f/l/+X/5f/l/+X/5f/l/+P/
4//j/+P/4//l/+f/6//y//b/+f/6//v/AwARAB8ANABTAHIAjACiAK4AtQC4AJkATgAH
ANn/qv+B/23/Yf9S/0L/QP9I/0//V/9i/3P/gf+N/5f/of+o/6//tP+5/73/w//J/8z/
0f/V/9f/2v/b/93/3f/d/97/3//h/+H/4v/i/+L/5f/m/+b/5v/m/+b/5//o/+b/5v/m
/+X/5//p/+n/6v/o/+j/6P/o/+j/6f/p/+n/6f/p/+n/6f/r/+v/7P/s/+z/7P/s/+z/
7v/t/+3/7v/u/+7/7v/u/+7/7//v/+//7//w//D/8P/x//H/8f/y//L/8v/y//P/9P/0
//T/9f/1//b/9v/3//f/+P/5//n/+f/5//r/+v/8//z//f/9//v//P/8//z//P/8//z/
/P/5//n/+f/5//v/+v/5//n/+f/5//n/9//2//b/9v/2//b/9f/1//X/9f/z//P/8v/x
//H/8P/w//D/8P/v/+7/7//v/+7/7f/t/+z/6//r/+v/6//q/+r/6P/o/+f/5//n/+f/
5//m/+b/5v/m/+b/5//n/+f/6P/o/+j/6P/o/+b/5v/m/+X/5f/m/+b/5v/o/+j/6P/o
/+b/5v/m/+b/5v/m/+b/5v/m/+b/5v/m/+b/5v/m/+b/5v/m/+X/5f/l/+T/5P/k/+b/
5v/m/+b/5v/m/+X/5f/l/+X/5f/l/+T/5P/k/+T/5P/k/+T/5P/k/+T/5f/l/+X/5f/l
/+X/5f/l/+X/5v/m/+X/5f/l/+b/5v/m/+b/6P/n/+f/5//l/+X/5v/n/+f/5//m/+b/
5v/m/+X/5f/l/+X/5f/l/+b/5v/m/+b/4//j/+T/5f/l/+X/5v/m/+T/5P/j/+P/5f/l
/+X/5v/m/+b/5v/m/+T/5P/k/+P/4//j/+P/4//j/+P/4//j/+P/4//j/+P/4//j/+P/
4//j/+P/4//i/+L/4v/i/+P/5f/l/+T/5P/k/+T/5P/k/+P/4//j/+P/4//k/+T/5P/i
/+P/4//j/+P/4//j/+P/4v/i/+P/4v/i/+L/4v/i/+T/5P/k/+T/5v/m/+b/5v/n/+j/
6f/q/+r/6v/q/+r/6P/m/+T/4v/h/+D/3//d/9r/2P/X/9f/0//T/9L/0v/S/9H/0f/R
/9P/1P/U/9T/0v/U/9X/1f/V/9X/1v/X/9n/2v/a/9r/2v/c/9z/3P/c/9z/3P/b/9v/
3P/c/9z/3P/d/93/3v/e/9//3//f/9//4P/h/+H/4f/h/+H/4f/h/+H/4f/h/+H/4f/h
/+H/4f/h/+H/4f/h/+H/4f/h/+P/6P/w//X/+P/5//3/BwAVACYAPQBaAHgAlACmAK0A
rgClAHIAHwDf/7T/g/9h/1X/Sv84/y7/NP8//0n/VP9l/3P/f/+N/5f/oP+l/6r/sf+3
/7v/wf/G/8v/z//R/9T/1f/X/9f/1//Y/9n/2//d/97/3v/e/93/3v/e/97/3v/e/9//
4P/i/+L/4v/h/9//4f/h/+L/4v/i/+L/4v/i/+P/4//j/+H/4f/h/+H/4f/h/+L/4v/k
/+T/5P/k/+T/4//j/+T/5P/k/+T/5P/k/+X/5f/l/+X/5v/m/+b/5//n/+f/6P/o/+j/
6P/p/+r/6v/q/+v/6//s/+z/7f/t/+7/7//v//H/8f/y//L/8v/y//P/8//z//T/9P/0
//T/9P/0//T/8//z//P/8//0//T/9P/1//P/8//z//H/8P/w//D/8P/u/+3/7f/t/+3/
6//r/+r/6f/p/+j/6P/m/+b/5f/k/+P/4//i/+H/3//e/93/3f/d/93/3P/c/9r/2v/Z
/9n/1//X/9f/1v/W/9b/1v/W/9X/1f/V/9b/1P/U/9T/1P/U/9T/1P/T/9P/1P/U/9T/
0v/S/9L/0v/S/9L/0v/S/9L/0v/S/9L/0P/Q/9D/0P/S/9L/0v/S/9D/0P/P/8//z//O
/87/zv/O/87/zv/O/87/zv/N/83/zf/N/83/zf/M/8z/zP/M/8z/zP/M/8z/yv/K/8v/
y//L/8v/y//L/8v/y//L/8z/zP/L/8v/y//K/8r/yv/K/8r/yf/J/8n/yf/J/8r/y//L
/8v/yv/K/8z/zP/L/8v/yf/J/8n/yf/I/8j/yP/I/8n/yf/K/8v/yv/J/8n/yP/K/8r/
yf/H/w==
         </WaveFormData>
      </LeadData>
      <LeadData>
         <LeadByteCountTotal>10000</LeadByteCountTotal>
         <LeadTimeOffset>0</LeadTimeOffset>
         <LeadSampleCountTotal>5000</LeadSampleCountTotal>
         <LeadAmplitudeUnitsPerBit>4.88</LeadAmplitudeUnitsPerBit>
         <LeadAmplitudeUnits>��V</LeadAmplitudeUnits>
         <LeadHighLimit>2147483647</LeadHighLimit>
         <LeadLowLimit>268435456</LeadLowLimit>
         <LeadID>V2</LeadID>
         <LeadOffsetFirstSample>0</LeadOffsetFirstSample>
         <FirstSampleBaseline>0</FirstSampleBaseline>
         <LeadSampleSize>2</LeadSampleSize>
         <LeadOff>FALSE</LeadOff>
         <BaselineSway>FALSE</BaselineSway>
         <ExcessiveACNoise>FALSE</ExcessiveACNoise>
         <MuscleNoise>FALSE</MuscleNoise>
         <LeadDataCRC32>2157747908</LeadDataCRC32>
         <WaveFormData>
7v/u/+7/7v/v//D/8f/y//L/8v/y//L/8v/y//L/8v/0//T/9P/0//T/9P/0//T/9v/2
//b/9v/4//j/+P/4//r/+v/6//r//P/8//z//P/9//7///8AAAEAAgADAAQABQAGAAcA
CAALAAwADQAOABEAEgATABQAFgAYABoAHAAgACIAJAAmACoALAAuADAANAA2ADgAOgA8
AD4AQABCAEYASABKAEwATwBQAFEAUgBUAFQAVABUAFQAVABUAFQAUwBSAFEAUABPAE4A
TQBMAEkASABHAEYAQgBAAD4APAA6ADgANgA0ADEALgArACgAIwAgAB0AGgAXABQAEQAO
AAoACAAGAAQAAgAAAP7//P/5//j/9//2//X/9P/z//L/8P/w//D/8P/v/+7/7f/s/+z/
7P/s/+z/6v/q/+r/6v/o/+j/6P/o/+r/6v/q/+r/6v/q/+r/6v/q/+r/6v/q/+z/7P/s
/+z/7v/u/+7/7v/w//D/8P/w//D/8P/w//D/8v/y//L/8v/0//T/9P/0//T/9P/0//T/
9v/2//b/9v/2//b/9v/2//b/9v/2//b/9v/2//b/9v/2//b/9v/2//b/9v/2//b/9P/0
//T/9P/0//T/9P/0//L/8v/y//L/8v/y//L/8v/y//L/8v/y//L/8v/y//L/8v/y//L/
8v/y//L/8v/y//D/8P/w//D/8v/y//L/8v/w//D/8P/w//L/8v/y//L/8v/y//L/8v/w
//D/8P/w//L/8v/y//L/8v/y//L/8v/y//L/8v/y//T/9P/0//T/9P/0//T/9P/2//b/
9v/2//b/9v/2//b/9v/2//b/9v/2//b/9v/2//b/9v/2//b/+P/4//j/+P/6//r/+v/6
//z//P/8//z/+v/6//r/+v/6//r/+f/4//j/9//1//X/9P/2//b/9v/4//j/+P/4//b/
9P/0//P/8v/x//H/8f/z//L/8v/x/+3/7P/s/+3/8f/x//H/8f/w/+//7v/t/+//7//x
//H/8//z//P/9P/y//P/8//z//P/8//z//T/9P/0//T/9P/0//T/9P/0//T/9P/0//P/
8//z//P/8//0//b/+/8CAAoAEwAeACcAOQBVAHEAkAC0AM8A4wDsANYAtgCdAGkABQCX
/zT/3v6a/nX+cv6C/pH+qP7M/vL+Dv8o/0T/Xf90/4j/lf+h/6r/s/+9/8T/zP/U/9z/
4v/l/+n/6f/s//D/8f/x//H/8v/z//P/8//z//P/9f/1//X/9f/0//T/9P/1//b/9v/2
//b/9//3//f/+P/2//b/9v/2//f/9//3//j/+P/5//n/+v/4//r/+v/7//v//P/8//z/
/P/8//3//v///wAAAQACAAMABAAFAAcACAAKAAwADQAOAA8AEQASABQAFgAYABsAGwAd
AB8AIQAjACUAJwApACsALQAwADIANwA6ADwAPQA/AEEAQwBEAEgASgBKAEoASwBNAE0A
TQBOAE4ATgBPAFEATwBOAE4ATQBLAEkARwBHAEcARQBDAEIAQAA9ADsAOwA5ADcAMwAu
AC0AKgApACMAIgAeAB4AGQAWABQAEwANAAwACgAIAAYABQADAAEA///9//v/+f/5//j/
9//2//T/8//y//H/8P/w//D/8P/w//D/7//v/+3/7f/t/+7/7f/s/+r/6f/p/+j/5//n
/+f/5//o/+j/6P/o/+j/6P/o/+n/6v/s/+r/6//s/+z/7v/u/+7/7v/u/+7/7//w/+//
7//v/+//8f/x//H/8f/x//L/8v/y//T/9f/1//X/9P/0//T/8//z//P/8//z//P/8//z
//P/8f/x//D/8P/w//D/8P/w/+//7v/u/+7/7//u/+7/7v/v/+7/7v/v/+//7//u/+3/
7f/t/+7/7//t/+z/7P/s/+z/7P/s/+z/7P/s/+z/7P/u/+7/7v/u/+7/7f/t/+3/6//r
/+v/6//t/+3/7P/s/+v/7P/s/+z/7v/t/+z/7P/s/+z/7P/s/+z/7P/r/+v/7f/t/+3/
7f/v/+//7//v/+//7//v/+//7//v/+//7//v/+//7//v/+//8P/w//D/8f/y//P/9f/z
//P/8//0//b/9v/2//b/9v/4//f/+P/4//j/+P/4//b/9v/2//b/9v/1//T/9P/1//P/
8//0//b/9v/2//b/9v/2//b/9P/y//L/8f/w/+3/7f/t/+3/7P/s/+v/6f/o/+j/6f/r
/+v/6//r/+v/6f/p/+n/6f/q/+3/7v/v//D/8f/z//T/9f/1//X/9f/1//X/9v/2//j/
+P/4//j/+P/4//j/+P/5//r/+v/7//n/+f/5//r//P8DAAoAFAAdACYAMQBHAGMAfwCe
AL4A1QDlAOwA2gDAAKUAaQADAKH/UP8K/9D+rf6q/rj+w/7Q/ur+CP8e/zL/Sv9l/3z/
jv+b/6n/sv+9/8f/zv/U/9z/5P/o/+3/8f/1//j/+v/7//////8AAAEAAAABAAIAAwAF
AAUABQAFAAYABgAGAAcACAAIAAgACAAJAAkACQAKAAoACgAKAAoACwALAAsADAAMAA0A
DQAOAA4AEAAQABEAEQASABIAEgAUABQAFQAWABcAGAAZABoAGQAaABsAHQAeACAAIgAj
ACQAJQAnACgAKAAqACwALwAvADEAMwA1ADUANwA5ADsAPQA/AEIARABHAEoATABNAE8A
UQBTAFQAVgBYAFgAWABZAFsAWwBbAFgAWABYAFkAWQBXAFYAVgBVAFMAUQBPAE4ATQBK
AEcARgBEAEEAPwA/AD0AOwA3ADYANQAyADEALQAsACgAKAAnACQAIgAhAB0AHAAaABgA
FgAVABMAEQARAA8ADQALAAsACgAJAAgABgAFAAQAAwAAAAAAAAAAAP7//v/9//3//f/9
//3//v/8//z/+//7//z//P/8//3//f/9//7//v8AAAAAAAAAAAAAAQACAAQAAgADAAQA
BAAEAAQABAAEAAYABgAHAAgABwAHAAcABwAJAAkACQAJAAkACgAKAAoACgALAAsACwAJ
AAoACwALAAoACQAIAAcABQAFAAUABQAFAAUABAAEAAQABAAEAAQAAwACAAIAAgABAAAA
AAAAAAAA/v/9//3/+//7//r/+f/6//n/+f/5//n/+P/4//j/+P/4//j/+P/4//j/+P/4
//j/+P/4//j/+f/5//r/+//5//n/+f/5//v/+//6//r/+f/6//r/+v/4//f/9v/2//b/
9v/2//b/9v/2//X/9f/z//P/8//z//P/8//z//P/8f/x//H/8f/z//P/8//z//H/8f/x
//H/8f/y//L/8v/y//L/8v/z//P/8//z//T/9v/2//b/9v/4//j/+f/4//r/+v/6//r/
+v/6//r/+v/6//r/+v/6//n/+P/4//f/8//z//T/9v/2//b/9v/2//j/+P/2//T/9P/z
//L/8f/x//H/8f/w//L/8f/v/+7/7v/v//H/8f/x//H/8f/x//H/8f/x//H/8//z//P/
8//1//b/9v/3//X/9f/1//X/9f/2//b/9v/0//T/9P/0//b/9v/2//b/9v/1//X/9f/1
//X/+P/6//3/BAAMABUAHgApAD0AWwB5AJwAvgDVAOUA5gDMAK4AkwBRAOX/ff8e/8z+
lP5//ob+lv6l/r7+4v4C/xz/OP9U/2v/gP+Q/5v/pf+s/7f/wf/I/87/1v/c/+L/5//r
/+3/8v/0//X/9//3//j/+f/4//n/+v/7//3//f/9//3//v/+//7///8AAAAAAAAAAP//
/////wAAAAAAAAAAAAADAAMAAwAEAAQABQAFAAYABgAIAAgACQAJAAoACgAKAAwADAAN
AA4ADwAQABEAEgATABQAFQAXABgAGgAcAB0AHgAfACEAIgAkACYAKAArAC0ALwAxADMA
NQA3ADkAOwA9AD8AQgBEAEcASgBMAE0AUQBTAFUAVgBaAFwAXABcAF0AXwBfAF8AXgBe
AF4AXwBfAF0AXABcAFoAWQBYAFcAWABXAFQAUQBQAE4ASwBJAEcARQBDAD8APgA9ADoA
OQAzADIALgAuACsAKAAmACUAIQAgAB4AHAAYABcAFQATABEADwANAAsACwAKAAkACAAH
AAcABwAHAAYABgAGAAYABAAEAAMAAwABAAEAAQACAAIAAgABAAEAAwACAAEAAQABAAEA
AgACAAIAAgACAAIAAwADAAMABAAEAAUABgAGAAYABgAGAAYACAAIAAkACgAJAAkACQAJ
AAsACwALAAsACwAMAAwADAAMAA0ADQANAAsADAANAA0ADQANAA0ADQALAAsACwALAAkA
CQAIAAgACAAIAAgACAAHAAYABgAGAAcABgAGAAYACAAGAAUABQAFAAUABAADAAQAAwAD
AAMAAQAAAAAAAAACAAIAAgACAAAAAAAAAAAAAAAAAAAAAAAAAP////////3//f/9//3/
/f/9//z//P/7//z//P/8//z/+//6//r//P/8//z//P/8//z/+//7//v/+//7//v/+f/5
//n/+f/7//v/+//7//n/+f/5//n/+f/5//n/+f/5//r/+v/6//r/+v/6//v/+f/5//n/
+v/6//r/+v/6//r/+P/5//r//P/8//z//P/8//z//P/8//7//v/+//7/AAAAAAAAAAD+
//7//v/+/wAAAAD///7//P/7//n/+f/6//z//P/8//z//P/8//z/+v/4//j/9//2//X/
9f/1//X/9P/0//P/8f/w//D/8f/x//H/8f/x/+//7//v/+//7//v//H/8f/x//H/8f/y
//T/9f/1//X/9f/1//X/9v/0//T/9P/0//b/9v/2//b/9P/0//T/8//1//X/9f/1//b/
9v/7/wAACAARABwAJQAzAEsAaQCKAKwAywDhAO4A5ADCAKcAgwAtAL3/VP/4/q7+f/50
/oL+kf6k/sj+6v4G/yD/Pv9Z/3D/hP+T/5//qP+x/7n/wv/K/9T/2v/g/+X/6//x//T/
9v/3//n/+f/6//v//v///wAAAQABAAEAAQABAAIAAgACAAMABAAEAAQABAAFAAUABQAG
AAgACAAIAAgACQAJAAkACgAKAAsACwAMAAwADgAOAA8ADwAQABAAEAASABIAEwAUABMA
FAAVABYAGQAaABsAHQAcAB4AIAAhACIAIwAlACYAJgAoACoALQAvADEAMwA1ADcAOQA7
AD0AQQBDAEYASABJAEwATgBPAFMAVQBXAFgAXABeAF4AXgBfAGEAYQBhAGAAYABgAGEA
YQBfAF4AXgBgAF8AXgBdAFwAWwBYAFUAVABSAE8ATQBNAEsASQBFAEAAPwA8ADsANwA2
ADIAMgAuACoAJwAlACAAHgAbABgAFgAVABMAEQARAA8ADQALAAkACAAHAAYABAADAAIA
AQAAAAAAAAAAAP7//v/9//3/+//7//v//P/6//r/+f/5//n/+P/3//f/+f/5//r/+v/4
//j/+P/4//f/9//3//j/+P/5//r/+v/6//r/+v/6//r/+v/7//z//f/9//3//f/9//3/
/f/9////AAAAAAAA/v///////////wAAAQABAP///////////////////////////v/+
//z//P/8//z/+//6//r/+v/7//r/+v/6//r/+P/3//f/+f/5//j/9//0//P/8//z//X/
9P/0//T/8//y//H/8P/w//D/8P/w//D/8P/w//D/7v/t/+3/7f/t/+3/7f/t/+//7//u
/+7/7v/u/+3/7P/s/+v/6v/q/+r/6v/q/+r/7P/s/+v/6//r/+v/6//r/+v/6//r/+v/
7f/t/+3/7f/r/+v/6//r/+3/7f/t/+3/7f/u/+7/7v/u/+7/7v/v/+3/7f/t/+7/7v/s
/+z/7P/s/+z/7v/u/+3/7P/s/+v/6f/p/+r/7P/s/+z/6v/q/+r/6v/m/+T/5P/j/+T/
4//j/+P/4f/g/+D/3//f/97/3v/f/+H/4f/h/+H/4f/h/+H/4f/j/+P/5f/l/+X/5f/l
/+b/5v/n/+f/5//n/+f/5//o/+b/5v/m/+b/5v/m/+b/5v/m/+b/5v/l/+X/5f/l/+X/
5v/q/+//9v8AAAcAEAAbADMATwBrAIgApgC/ANEA2gDIAK4AlQBdAPn/lf9A//r+vv6X
/pT+oP6t/r7+1v70/gz/IP80/1H/bP98/4v/l/+i/6v/tf+8/8L/yv/S/9j/3f/h/+X/
6P/s/+3/7//v//D/8f/y//P/9P/1//X/9f/1//X/9v/2//b/9//4//j/+P/4//n/+f/5
//r/+v/6//r/+v/9//3//f/+//7//////wAAAAACAAIAAwADAAQABAAEAAYABgAHAAgA
CwAMAA0ADgAPABAAEQATABQAFgAYABkAGAAZABsAHAAeACAAIgAlACcAKQArAC0AMQAz
ADUANwA7AD0AQABCAEMARgBIAEkATQBPAFEAUgBUAFYAVgBWAFUAVwBXAFcAVgBWAFYA
VwBWAFMAUQBQAE8ATQBLAEkARwBFAEEAPQA6ADgANQAzADEALwAtACkAJgAlACIAIQAf
AB4AGgAaABUAEgAQAA8ACwAKAAgABgAEAAMAAQD//////f/7//n/9//2//X/9P/y//H/
8P/v//D/8P/w//D/7v/u/+3/7f/r/+v/6//s/+7/7v/t/+3/7v/u/+7/7//v/+//8P/w
//L/8v/y//L/8//z//P/9P/0//X/9v/2//b/9v/2//b/9P/0//X/9v/1//X/9f/1//X/
9f/1//X/9f/2//b/9v/2//f/9//3//X/9v/3//f/9//3//f/9//1//X/9f/1//f/9//2
//b/+P/4//j/+P/3//b/9v/2//f/9v/2//b/9v/0//P/8//1//X/9P/z//T/8//z//P/
8//y//L/8v/y//L/8v/y//L/8v/y//L/9P/0//T/9P/0//P/8//z//P/8//z//P/8//z
//L/8v/x//L/8v/y//L/8f/w//D/8P/w//D/8P/w//D/7//v/+//7//v/+//7f/t/+3/
7f/v/+//7//v/+3/7f/t/+3/7f/t/+3/7f/t/+7/7v/u/+7/7v/u/+//7//v/+//8P/w
//D/8P/w//L/8P/x//L/8v/y//L/8v/0//T/9P/z//D/8P/v/+3/7f/u//D/8P/w//D/
8P/w//L/8P/u/+7/7f/s/+v/6//r/+v/6v/q/+n/5//m/+b/5//p/+n/6f/n/+f/5//n
/+X/5f/l/+f/5//n/+f/5//o/+j/6f/p/+n/6f/p/+n/7P/s/+z/7P/q/+r/6v/q/+r/
6v/q/+r/6f/p/+n/6f/p/+r/7v/z//r/BAANABYAIQA1AFEAbwCQALIAzQDdAOAAyACo
AI8AUQDp/4H/Iv/Q/pj+f/6E/pT+of66/tz+/P4W/zL/TP9l/3r/jP+b/6P/rP+1/73/
xv/O/9b/3P/i/+f/6//v//L/9P/1//f/9//4//n/+v/7//z//f/9//3//f/9//z//P/8
//3//P/8//z//P/9//3//f/+//z//P/8//z//f/9//3//v/+//////8AAAAAAgACAAMA
AwAEAAQABAAIAAgACQAKAAsADAANAA4ADwAQABEAEwAUABYAGAAZABoAGwAdAB4AHgAg
ACIAJQAnACkAKwAtAC0ALwAxADMANwA5ADwAPgBBAEQARgBHAEsATQBPAFAAUwBWAFcA
WABZAFsAWwBbAFoAWgBaAFsAWwBZAFgAWABXAFUAUwBRAFAATwBMAEkARwBGAEQAQwBB
AD8APQA5ADYANQAyADEAKwAqACYAJgAhAB4AHAAbABcAFgAUABIADgANAAsACQAJAAcA
BQADAAEAAAD///7//v/9//z/+//4//j/+P/4//b/9v/1//X/9f/1//X/9v/0//T/8//z
//T/9P/0//X/9f/1//b/9v/2//b/9v/2//f/9//3//j/9v/3//j/+P/6//r/+v/6//r/
+v/7//z//f/9//3//f/9//3//f/9//3//v/+//7//v/////////9//7///////3//f/9
//3//f/9//3//f/9//3//P/8//z//P/8//z/+//6//r/+v/7//r/+v/6//z/+v/5//n/
+f/5//j/9//4//f/9//3//n/+P/4//j/+P/4//j/+P/4//j/+P/4//b/9v/2//b/+P/3
//f/9//3//f/9//3//f/9//2//b/9f/2//b/9v/2//X/9P/0//b/9v/2//b/9v/2//X/
9f/1//X/9f/1//X/9f/1//X/9f/1//X/9f/1//X/9f/1//X/9f/1//X/8//0//T/9P/0
//T/9P/1//P/8//z//T/9P/0//T/9P/0//T/8//0//b/9v/2//b/9v/2//b/9v/4//j/
+P/4//r/+v/6//r/+v/6//r/+v/8//z//P/8//z//P/7//r/+P/3//X/9f/4//r/+v/6
//j/+P/4//j/+P/2//b/9f/0//P/8//z//P/8v/y//H/8f/w//D/8f/x//H/8f/x/+//
7//v/+//8f/x//P/8//x//H/8f/y//T/9f/1//X/8//z//P/9P/2//b/9v/2//b/9v/2
//b/9P/0//T/8//1//X/9f/1//T/9v/7/wIACgATAB4AKQA3AE8AbQCOALAAzQDfAOgA
1gC0AJsAbQANAJ3/OP/e/pz+d/5y/oT+k/6q/tD+8v4O/yj/SP9h/3b/iv+Z/6P/qv+z
/73/xv/O/9b/3v/k/+n/7f/x//T/9v/3//n/+f/6//v//P/9//7//////////////wAA
AAAAAAEAAgACAAIAAgADAAMAAwAEAAQABAAEAAQABwAHAAcACAAKAAsACwAMAAsADAAL
AAsADQAOAA4ADgAQABAAEQASABMAFAAVABYAGQAaABsAHQAcAB4AIAAhACQAJQAnACgA
LAAuADAAMwAzADUANwA5AD0APwBBAEMARQBHAEoATABRAFQAVgBXAFkAWwBdAF4AYABi
AGIAYgBlAGcAZwBnAGgAaABoAGkAaQBnAGYAZgBmAGUAZABjAGIAYQBeAFsAWQBYAFYA
VQBRAE8ATQBJAEYARQBCAEEAOwA6ADYANgAyAC4AKwApACUAJAAiACAAHQAbABgAFQAV
ABMAEQAPAA0ADAALAAoACAAHAAYABQAEAAQABAAEAAQABAADAAMAAwADAAMABAACAAIA
AQABAAMAAgABAAEAAQABAAIAAgAAAAAAAAAAAAAAAQACAAQAAgADAAQABAACAAIAAgAC
AAQABAAFAAYABwAHAAcABwAHAAcABwAHAAcACAAIAAgABgAHAAcABwAHAAgACQAJAAgA
BwAGAAUABwAHAAcABwAHAAcABgAGAAQABAAEAAQABQAEAAQABAADAAIAAgACAAIAAAD/
//////////7//f/8//v/+//7//3//P/8//z/+//6//n/+P/4//j/+P/4//b/9v/2//b/
9v/1//X/9f/3//f/9//3//X/9f/0//T/9//4//j/+P/4//f/9v/2//T/9P/0//T/9v/2
//X/9f/1//X/9f/1//X/9f/1//X/9f/1//X/9f/1//X/9f/1//f/9//3//f/9f/2//b/
9v/4//j/+P/5//n/+f/5//r//P/8//z//P/+//7////8//r/+v/6//r//P/8//z/+//8
//z/+//5//n/+v/8//z//P/8//z//P/6//j/9v/2//X/9P/z//P/9f/1//T/9P/z//H/
8P/w//P/9f/1//X/9P/z//L/8f/z//P/8//1//X/9f/1//X/9P/0//X/9f/3//f/9//3
//f/9v/1//T/8v/y//L/8v/w//D/8P/w/+//7//v/+//8f/w//L/9//+/wgAEQAaACUA
PQBbAHcAlgC0AMkA2QDeAMgAqgCNAE0A5f9//yz/5P6q/on+hv6U/qP+tv7U/vL+Cv8g
/zj/U/9s/37/i/+Z/6T/rf+1/7z/wv/K/9D/1P/Z/93/4f/k/+b/5//n/+f/6P/p/+r/
6//s/+3/7//v/+//7//w//D/8P/x//L/8v/y//L/9f/1//X/9v/2//b/9v/2//f/9//3
//j/+P/5//n/+v/5//r/+f/5//f/+P/4//j/+v/6//v//P/7//z//f/+//3//v///wEA
AQACAAMAAwACAAMABQAGAAgACgAMAA8AEAARABIAEwATABUAFwAZABkAGwAeACAAIgAk
ACUAJQApACsALQAuADAAMgAyADIAMQAzADMAMwA0ADQANAA1ADMAMQAwADAALgAtACwA
KwAqACkAJgAjACIAIAAdABsAGQAXABUAEQAQAA8ADAALAAkACAAEAAQA///8//r/+f/3
//b/9P/y//D/7//t/+v/6f/n/+X/4//j/+L/4f/g/97/3f/c/9v/2v/a/9r/2v/Y/9j/
1//X/9P/0//T/9T/1P/U/9P/0//T/9L/0f/R/9P/0//U/9T/1v/W/9b/1v/X/9f/1//Y
/9r/2//c/9z/3P/c/9z/3P/c/9z/3f/e/9//3//f/9//4f/h/+H/4f/h/+L/4v/i/+L/
4//j/+P/4f/i/+P/4//j/+P/4//j/+H/4f/h/+H/4f/h/+D/4P/e/97/3v/e/93/3P/c
/9z/3f/c/9z/3P/c/9r/2f/Z/9r/2//b/9v/2v/Z/9n/2f/b/9r/2v/a/9r/2v/a/9r/
2P/Y/9j/2P/a/9r/2v/a/9r/2f/Z/9n/2//b/9v/2//c/93/3f/e/93/3v/e/97/4P/f
/97/3v/g/+D/4P/g/+D/4P/f/9//4f/h/+H/4f/j/+P/4//j/+P/4//j/+P/5f/l/+X/
5f/l/+X/5f/l/+f/6P/o/+j/6P/o/+j/6f/q/+v/7P/u/+7/7v/u/+7/8P/w/+//7v/u
/+7/7v/u/+z/7P/s/+z/7v/u/+7/7f/q/+r/6f/n/+n/6v/s/+z/7v/u/+7/7v/s/+r/
6P/o/+f/5v/l/+X/5f/l/+T/5P/h/9//3v/e/+H/4//j/+P/4f/h/+H/4f/j/+P/4//l
/+P/4//j/+P/5P/k/+X/5f/l/+X/5f/l/+b/5v/m/+b/5v/m/+b/5v/m/+b/5v/m/+f/
5//n/+f/6f/q/+z/8//6/wQADQAWACMAOQBXAHUAlgC2AMkA1wDYAL4AoACDAD0A0/9v
/xj/zP6W/n3+hP6W/qH+tv7Y/vb+DP8k/0D/V/9u/37/if+T/5z/p/+v/7T/uv/E/8r/
0P/V/9n/3f/e/+D/4//j/+P/5P/l/+b/5//o/+n/6f/p/+n/6f/s/+z/7P/t/+7/7v/u
/+7/7//v/+//8P/w//D/8P/w/+//7//v//D/8P/x//H/8v/y//T/9P/1//X/9v/2//b/
+v/6//v//P/9//7///8AAAEAAgADAAUABAAGAAgACQAKAAsADQAOABIAFAAWABkAGQAb
AB0AHwAhACMAJQAnACkAKwAuADAAMQA0ADYANwA7AD0APwBAAEAAQgBCAEIAQwBFAEUA
RQBEAEQARABFAEUAQwBCAEIAQgBBAEAAPwA8ADsAOAA1ADUANAAyADEALwAtACsAJwAk
ACMAIAAfAB0AHAAYABgAFAAQAA0ACwAHAAYABAACAP7//f/7//n/9//1//P/8f/x//D/
7//u/+r/6f/o/+f/5P/k/+T/5P/k/+T/4//j/+P/4//j/+T/5P/k/+P/4//l/+T/4//j
/+P/4//k/+T/5v/m/+b/5v/n/+f/5//o/+r/6//s/+z/7P/s/+z/7P/s/+z/7f/u/+//
7//v/+//8f/x//H/8f/x//L/8v/y//L/8//z//P/8//0//X/9f/1//X/9f/1//X/9f/1
//X/9//3//b/9v/0//T/9P/0//P/8v/y//L/8//y//L/8v/y//D/7//v//H/8f/w/+//
8P/v/+//7//v/+7/7v/u/+7/7v/u/+7/7v/u/+7/7v/s/+z/7P/s/+z/6//r/+v/6//r
/+v/6//r/+v/6v/q/+n/6v/q/+r/7P/r/+r/6v/s/+z/7P/s/+z/7P/r/+v/7f/t/+3/
7f/t/+3/7f/t/+//7//v/+//7//v/+//7//v/+//7//v/+3/7v/u/+7/7P/s/+z/7f/t
/+3/7f/u/+3/7P/r/+r/6v/s/+3/7P/s/+z/7P/s/+z/7P/s/+z/7v/u/+7/7v/u/+7/
7v/u//D/8P/w//D/8P/w//D/8P/u/+7/7v/u/+3/7P/s/+v/6f/p/+r/7P/s/+z/7P/s
/+z/7P/q/+j/6P/n/+b/5f/l/+X/5f/k/+T/4//h/+D/4P/h/+P/4//h/+H/4f/h/+H/
4f/h/+H/5f/l/+X/5f/l/+b/5v/n/+n/6f/p/+n/5//o/+j/6P/o/+j/6P/o/+j/6P/o
/+j/6P/n/+f/5//p/+n/6v/q/+3/8v/6/wEACgAVACEANwBVAHQAlgC3AM0A3ADWALQA
mQB7AC0Av/9U//b+qP53/mb+cv6D/pb+tv7a/vr+FP8u/0n/YP90/4X/k/+a/6H/q/+2
/7z/xP/M/9D/1//b/9//5P/m/+f/5//n/+j/6f/s/+3/7v/v/+//7//v/+//7v/u/+7/
7//y//L/8v/y//P/8//z//T/9P/0//T/9P/z//P/8//0//T/9f/1//b/9v/4//j/+f/5
//r/+v/6//z//P/9//7///8AAAEAAgABAAIAAwAFAAYACAAKAAsADAANAA8AEAAQABIA
FAAXABkAGwAdAB8AIQAjACUAJwApACsALgAwADEANAA2ADcAOgA9AEAAQgBGAEgASABI
AEsATQBNAE0ATgBOAE4ATwBPAE0ATABMAEoASQBIAEcASABHAEQAQQA/AD4APAA7ADkA
NwA1ADEALAArACgAJwAhACAAHAAcABcAFAASABEADAAKAAcABAAAAP///f/7//f/9f/z
//H/7//u/+3/7P/s/+v/6v/p/+b/5v/m/+b/5P/k/+P/4//h/+H/4f/i/+D/4P/f/9//
4f/g/9//3//d/93/3v/e/+D/4P/g/+D/3//f/9//4P/i/+P/5P/k/+T/5P/k/+T/4v/i
/+P/5P/l/+X/5f/l/+X/5f/l/+X/5//o/+j/6P/m/+f/5//n/+X/5v/n/+f/5f/l/+X/
5f/k/+P/4v/h/+P/4//i/+L/4P/g/+D/4P/d/9z/3P/c/93/3P/c/9z/3v/c/9v/2//b
/9v/2v/Z/9r/2f/Z/9n/2f/Y/9j/2P/Y/9j/2P/Y/9b/1v/W/9b/1v/W/9b/1v/Y/9n/
1//V/w==
         </WaveFormData>
      </LeadData>
      <LeadData>
         <LeadByteCountTotal>10000</LeadByteCountTotal>
         <LeadTimeOffset>0</LeadTimeOffset>
         <LeadSampleCountTotal>5000</LeadSampleCountTotal>
         <LeadAmplitudeUnitsPerBit>4.88</LeadAmplitudeUnitsPerBit>
         <LeadAmplitudeUnits>��V</LeadAmplitudeUnits>
         <LeadHighLimit>2147483647</LeadHighLimit>
         <LeadLowLimit>268435456</LeadLowLimit>
         <LeadID>V3</LeadID>
         <LeadOffsetFirstSample>0</LeadOffsetFirstSample>
         <FirstSampleBaseline>0</FirstSampleBaseline>
         <LeadSampleSize>2</LeadSampleSize>
         <LeadOff>FALSE</LeadOff>
         <BaselineSway>FALSE</BaselineSway>
         <ExcessiveACNoise>FALSE</ExcessiveACNoise>
         <MuscleNoise>FALSE</MuscleNoise>
         <LeadDataCRC32>2596786308</LeadDataCRC32>
         <WaveFormData>
9v/2//b/9v/3//j/+f/6//r/+v/6//r//P/8//z//P/+//7//v/+//7//v/+//7/AAAA
AAAAAAD+//7//v/+/wAAAAAAAAAAAgACAAIAAgAEAAQABAAEAAUABgAHAAgACQAKAAsA
DAAOAA4ADgAOABAAEgAUABYAGQAaABsAHAAeACAAIgAkACcAKAApACoALQAuAC8AMAAy
ADQANgA4ADsAPAA9AD4APwBAAEEAQgBEAEQARABEAEQARABEAEQAQwBCAEEAQAA9ADwA
OwA6ADkAOAA3ADYAMwAwAC0AKgAnACYAJQAkACMAIgAhACAAHgAcABoAGAAXABYAFQAU
ABEAEAAPAA4ACwAKAAkACAAHAAYABQAEAAEAAAD///7//f/8//v/+v/5//j/9//2//b/
9v/2//b/9P/0//T/9P/y//L/8v/y//T/9P/0//T/9P/0//T/9P/0//T/9P/0//X/9v/3
//j/+P/4//j/+P/5//r/+//8//7//v/+//7//v/+//7//v8AAAAAAAAAAAIAAgACAAIA
AgACAAIAAgAAAAAAAAAAAAAAAAAAAAAAAAAAAAAAAAAAAAAAAAAAAP7//v/+//7//P/8
//z//P/8//z//P/8//r/+v/6//r/+P/4//j/+P/4//j/+P/4//b/9v/2//b/9v/2//b/
9v/2//b/9v/2//T/9P/0//T/9P/0//T/9P/z//L/8f/w//L/8v/y//L/8v/y//L/8v/y
//L/8v/y//L/8v/y//L/8P/w//D/8P/w//D/8P/w//D/8P/w//D/8P/w//D/8P/y//L/
8v/y//D/8P/w//D/8v/y//L/8v/w//D/8P/w//L/8v/y//L/8//0//X/9v/4//j/+P/4
//j/+P/4//j/9v/2//b/9v/4//v/+v/7//n/9//2//b/9//5//n/+f/7//v/+//7//v/
+v/3//X/8f/x//D/7//x//D/7v/t/+n/5//n/+f/6f/p/+j/6P/l/+T/5P/k/+X/5v/n
/+f/5//n/+f/5//o/+j/6P/o/+j/6P/o/+j/6P/o/+j/6P/o/+j/5//n/+f/5//n/+f/
5f/l/+X/5f/l/+b/6P/t/+//+f8KABwANQBYAIMAtADnABYBRAFhAWIBSwEkAeEAgQAP
AIT//f6Q/kj+N/5Q/m/+kf7A/u3+Dv8r/0X/Xf9x/4X/kv+b/6P/rP+1/77/xf/L/9D/
1P/Z/9v/3//h/+T/5//n/+n/6v/r/+n/6v/r/+z/7P/s/+z/7f/t/+3/7f/u/+//7//v
//D/8f/x//H/8f/y//L/8v/z//T/9P/1//X/9//3//f/+P/5//n/+v/6//j/+P/4//j/
+//7//3//v///wAAAAACAAIAAwAEAAUABgAHAAgACQAKAAsADAANAA8AEAARABIAEwAT
ABYAGAAbAB0AHgAgACMAJQAnACkAKwAsAC4AMAAyADQANgA4ADsAPAA9AD0APAA9AD0A
PQA/AD8APwA+AD8APgA9ADwAOQA4ADYANAA1ADMAMQAvAC0AKwApACcAJgAkACIAIAAe
AB0AHQAaABcAFwAWABUAFAARAA8ADgANAAwACwAKAAkACAAHAAYAAgAAAAAA/v/8//v/
+v/5//j/9//2//X/8//y//H/8P/w/+//7v/u/+3/7f/t/+3/6//r/+v/6v/s/+z/7f/t
/+3/7f/u/+7/8P/w//H/8f/v/+//8P/y//L/8v/y//T/9P/0//X/9f/0//T/9f/2//n/
+f/5//n/+v/7//v/+//+//7//////////////////f/9//3//f/9//3//f/9//7//f/9
//3//f/9//z//P/5//n/+f/5//r/+v/6//j/+P/4//j/9v/2//b/9v/2//j/+P/4//j/
9//3//f/9v/1//X/9f/0//T/9P/0//T/9P/z//P/8//z//P/8//y//T/9P/z//L/8f/x
//H/8f/x//H/8f/x//P/8v/y//L/8f/x//D/8P/y//L/8v/x//H/8f/x//H/8P/w//D/
8P/v/+//8P/w//D/8P/w//D/7v/u/+7/7f/v/+//7//v/+//8P/w//D/8v/z//P/8//z
//T/9f/1//b/9v/2//b/9v/3//X/9v/4//j/+P/4//r/+v/6//v/+//5//n/+f/5//j/
+P/5//v/+//7//3//f/9//3/+//6//f/9f/z//P/8v/x//H/8P/u/+3/6//p/+n/6f/r
/+3/7P/s/+v/6P/o/+j/6f/o/+n/6f/p/+r/6//s/+7/7P/s/+z/7P/s/+z/7P/s/+z/
7P/s/+z/7P/r/+v/6//r/+v/6//r/+v/6//r/+v/7P/w//f///8LABwAMABLAHIAnwDO
AP0AJAFGAVkBTgExAQgBxwBrAPX/Zv/h/oL+Tv5J/mL+ff6b/sj+8f4Q/yn/Qf9d/3P/
hf+S/53/qf+0/73/xP/N/9P/2v/e/+H/5f/n/+v/7v/x//H/8//0//X/9//4//n/+v/8
//z//P/9/////////wAAAQABAAEAAgADAAMAAwADAAIAAgACAAMABgAGAAcABwAHAAcA
BwAIAAkACQAKAAoADAAMAAwADAANAA0ADwAQAA8AEAAQABIAEgATABQAFQAWABcAGAAZ
ABwAHQAeAB8AIQAiACMAJAAnACcAKgAsACsALQAuADAAMwA1ADcAOQA8AD4AQQBEAEQA
RgBIAEoASwBMAE0ATQBOAE8ATwBPAE0ATQBNAEwASwBKAEkASABFAEQAQgBAAD8APQA7
ADkANwA1ADMAMQAuACwAKgAoACgAJwAnACQAIwAjACIAIQAgAB0AGwAaABkAGAAXABYA
FwAWABUAFAAUABIAEgAQAAwACwAKAAkACAAHAAYABQADAAIAAQAAAAAA///+//7//f/9
//3//f/7//v/+//6//z//P/9//3//f/9//7//v8AAAAAAQABAAMAAwAEAAYABgAGAAYA
CAAKAAoACwALAAoACgALAAwADQANAA0ADQAQABEAEQARABIAEgATABMAFQAVABUAFQAT
ABMAEwATABEAEQARABEADgANAA0ADQANAA0ADAAMAA0ADQANAA0ADAAMAAwACgAKAAoA
CgAIAAgACAAIAAgABgAGAAYABgAHAAcABwAGAAUABQAFAAQABAAEAAQABAAEAAMAAwAD
AAMAAwADAAIAAgACAAEAAAD//////////wEAAQABAAEAAwACAAIAAgABAAEAAAAAAAAA
AAAAAP//AQABAAEAAQAAAAAAAAAAAP////8AAAAAAAAAAAAAAAACAAIAAgABAAEAAQAB
AAEAAQACAAIAAgAAAAEAAQABAAEAAgADAAMABgAGAAYABgAIAAkACQAIAAoACgAKAAoA
CgAKAAoACgAIAAgACQALAAkACQAJAAcABgAGAAcACQALAAsADQANAA8ADwANAAwACAAF
AAIAAQACAAEAAQAAAP7//f/7//n/9//3//n/+f/4//j/9//2//b/9v/3//j/+//7//v/
+//5//n/+v/6//z//P/8//z/+v/6//r/+v/6//r/+v/6//v/+//7//v/+f/5//n/+f/3
//n/+//8//z///8FAA8AIgA4AFUAegCrAOAAEQFCAWgBeQFuAVcBMAHpAIcABwBw/+n+
hP5Q/lP+cP6P/rX+5P4N/yz/R/9j/3n/i/+b/6j/r/+3/8L/y//Q/9f/3//k/+j/7f/x
//P/9//4//v/+f/7//z//f/9//7///8AAAAAAAAAAAEA////////AAABAAEAAQACAAMA
AwADAAMABAAEAAQABQAIAAgACQAJAAkACQAJAAoACQAJAAoACgAMAAwADAAMAAsACwAN
AA4ADwAQABAAEgASABMAFAAVABYAFwAYABkAGgAbABwAHQAfACAAIQAiACUAJQAoACoA
KwAtAC4AMAAzADUANwA5ADsAPAA+AEAAQgBEAEYASABJAEoASwBLAEoASwBLAEsATQBN
AE0ATABNAEwASwBKAEcARgBEAEIAQQA/AD0AOwA5ADcANQAzADIAMAAuACwAKgApACkA
JgAlACUAJAAjACIAHwAdABwAGQAYABcAFgAVABQAEwASABAADgAOAAwADAALAAoACQAG
AAUABAADAAEAAAD///7//v/9//z//P/7//v/+//7//v/+//7//r/+P/4//n/+f/5//n/
+v/6//z//P/9//3/+//7//z//v/+//7//v8AAAIAAgADAAMABAAEAAUABgAHAAcABwAH
AAgACQAJAAkACgAKAAsACwAJAAkACQAJAAkACQAJAAkACQAJAAkACQAKAAkACQAJAAkA
CQAIAAgABwAHAAcABwAEAAQABAACAAIAAgACAAAAAAAAAAAAAAD+//7//v/+////////
//7/+//7//v/+v/8//z//P/8//z/+//7//v/+//7//v/+v/6//r/+f/4//n/+f/5//n/
+f/5//n/+f/5//j/+P/4//n/+f/4//j/+P/4//j/9//3//f/9//3//j/+P/4//j/9//3
//j/+P/4//j/+P/4//j/+P/4//f/9//3//f/9//3//j/+P/4//j/+f/5//n/+P/4//j/
9//4//j/+P/4//r/+f/5//r/+v/6//r/+v/8//z//P/8//3//v///wAAAgACAAIAAgAA
AAAAAAAAAAIABQAEAAUAAwABAAAAAAD//wEAAQABAAMAAwADAAMAAwACAP///f/7//v/
+v/5//n/+P/2//X/8//x//H/8f/x//H/8P/w/+//7v/u/+7/7//w//H/8f/z//P/8//z
//T/9P/0//T/8v/y//L/8v/y//L/8v/y//L/8v/x//H/8f/x//H/8f/z//P/8//z//P/
9P/2//f/+f8BABAAJAA7AFoAhQC4AOsAHAFKAW8BeAFlAUYBEQG5AE0Axv83/8D+bP5J
/lr+ef6b/sb+8f4U/zH/Tf9n/3v/jf+c/6f/r/+4/7//xv/N/9f/3P/g/+X/6//t/+//
8P/z//P/9f/2//f/+f/6//v//P/8//z//P/9//3//f/9//7/AQABAAEAAgABAAEAAQAB
AAAAAAAAAAEABAAEAAUABQADAAMAAwAEAAcABwAIAAgACAAIAAgACAAJAAkACwAMAAsA
DAAMAA4ADAANAA4ADwASABMAFAAVABYAFwAYABkAGwAcAB0AHgAhACEAJAAmACkAKwAs
AC4ALwAxADMANQA1ADYAOAA6AD4AQABCAEQARQBGAEcARwBKAEsASwBLAEsASwBLAEoA
SQBIAEcARgBHAEYARABCAEEAPwA9ADsAOQA3ADUAMwAwAC4ALAAqACgAJwAnACQAIwAj
ACIAIQAeABsAGQAYABcAFgAVABQAEwASABEAEAAQAA4ADgAMAAgABwAGAAUABAADAAIA
AQD///7//f/8//7//f/8//z/+f/5//n/+f/3//f/9//2//j/+P/5//n/+f/5//r/+v/6
//r/+//7//n/+f/6//z//P/8//z//v8AAAAAAQABAAAAAAABAAIAAwADAAMAAwAGAAcA
BwAHAAYABgAHAAcABwAHAAcABwAHAAcABwAHAAkACQAJAAkACAAHAAcABwAHAAcABgAG
AAUABQAFAAUABAAEAAQAAgACAAIAAgAAAAAAAAAAAAAAAAAAAAAAAAD////////+//3/
/f/9//z//P/8//z//P/8//v/+//7//n/+f/5//j/+P/4//f/9v/3//f/9//3//n/+f/5
//n/+f/4//j/+P/5//n/+P/4//j/+P/4//f/9//3//f/9//6//r/+v/6//n/+f/6//r/
+v/6//r/+v/6//r/+v/5//r/+//8//3//f/+//7//v8AAAEAAQABAAEAAgADAAMABAAE
AAIAAgACAAIABQAHAAUABQAFAAMAAgACAAMABQAFAAUABwAHAAcABwADAAIA///9//z/
/f/9//3/+//6//j/9//1//P/8//z//f/9//2//b/9f/0//T/9P/z//T/9f/1//X/9f/1
//X/9v/2//b/9v/4//j/+P/4//b/9v/2//b/9v/2//X/9f/1//X/9f/1//P/8//z//P/
9f/2//r///8HABMAJAA2AFEAegCnANgABQEsAU4BYwFcAUEBGAHXAH0ACQB4//H+kP5W
/k/+aP6F/qP+zP73/hj/L/9H/2H/e/+N/5r/p/+v/7r/w//K/9H/2f/e/+L/5//r/+//
8//0//X/9f/3//j/+f/7//z//f/+//7//v/+////AQABAAEAAgACAAEAAAAAAAEAAQAB
AAEABAAEAAQABQAEAAQABQAFAAcABwAHAAgACQAJAAoACgAKAAoACgAKAAsACwANAA4A
DQAOAA4AEAAQABEAEgATABQAFQAWABcAGAAZABoAGwAfACAAIQAiACMAIwAmACgAJwAp
ACoALAAxADMANQA3ADkAOgA8AD4AQABCAEQARgBFAEYARwBHAEoASwBLAEsASQBJAEkA
SABFAEQAQwBCAEMAQgBAAD4AOwA5ADcANQAxAC8ALQArACwAKgAoACYAJAAjACMAIAAd
AB0AHAAbABwAGQAXABYAFQAUABMAEgARABAADwAOAAwACgAKAAgABgAFAAQAAwAAAP//
/v/9//3//P/7//r/+v/5//j/+P/3//f/9//3//f/9//3//b/9v/2//f/9//5//n/+v/6
//z//P/9//3//f/9//7/AAAAAAAAAAACAAQABAAFAAUABgAGAAcACAAJAAkACQAJAAoA
CwALAAsADAAMAA0ADQANAA0ADQANAAsACwALAAsACwALAAsACwAIAAcABwAHAAkACQAI
AAgABQAFAAUABQAGAAYABgAEAAIAAgACAAAAAgACAAIAAgACAAIAAgACAP////////7/
/f/9//3//P/+//7//v/+//7//f/9//3//f/9//3//P/8//z/+//6//r/+//8//3//f/9
//3//f/7//r/+v/6//v/+//6//r/+v/6//r/+f/5//n/+f/5//r/+v/6//r/+f/5//r/
+v/6//r/+v/6//r/+v/6//n/+f/5//n/+f/5//r/+v/6//z//f/9//3///8AAAEAAQAC
AAIAAgACAAQAAwAFAAYABAAEAAQABAACAAMABQADAAUABQADAAIAAgADAAUABQAFAAcA
BwAHAAkABwAGAAMA///9//3//P/9//3//P/6//f/9f/z//P/9f/3//f/9v/2//X/9P/0
//T/9f/2//f/9//3//f/9//1//b/9v/2//T/9P/0//T/9v/2//b/9v/2//b/9v/1//X/
9f/1//X/9//3//f/9//3//f/+P/4//v/AQANAB4ANABNAHQAowDWAAkBOgFiAXcBbAFV
AS4B7QCNABMAfv/z/o7+UP5N/mz+i/6v/tz+B/8m/0P/Xf9z/4f/l/+k/63/s/++/8f/
zv/V/9v/4P/k/+n/7f/v//P/9v/3//X/9//4//n/+f/6//v//P/+//7//v////3//f/9
//7/////////AAABAAEAAQABAAIAAgACAAMABAAEAAUABQAFAAUABQAGAAcABwAIAAgA
CAAIAAgACAAJAAkACwAMAA0ADgAOABAADgAPABAAEQASABMAFAAVABYAFwAYABkAGwAc
AB0AHgAhACEAJAAmACcAKQAqACwALwAxADMANQA5ADoAPAA+AD4AQABCAEQARwBIAEkA
SQBKAEsASwBLAEsASwBLAEoASQBIAEcARgBFAEQAQgBAAEEAPwA9ADsAOQA3ADUAMwAy
ADAALgAsACoAKQApACYAIwAjACIAIQAgAB0AGwAaABcAFgAVABQAEwASABEAEAAOAAwA
DAAKAAoACQAIAAcABgAFAAQAAwADAAIAAQAAAAAA///+//7//f/9//3//f/7//v/+//6
//z//P/9//3/+//7//z//P/8//z//f/9//v/+//8//7//P/8//z//v8AAAAAAQABAAAA
AAABAAIAAwADAAMAAwAEAAUABQAFAAQABAAFAAUABQAFAAUABQAFAAUABQAFAAcABwAH
AAcABgAFAAUABQADAAMAAgACAAMAAwADAAMAAAAAAAAA/v8AAAAAAAD+//7//v/+//7/
/P/8//z//P/9//3//f/8//v/+//7//r/+v/6//r/+v/6//n/+f/5//n/+f/5//j/+v/6
//n/+P/3//f/9//3//f/9//3//f/9//2//b/9v/3//f/9v/2//j/+P/4//f/9//3//f/
9//4//j/+P/4//f/9//4//j/9v/2//b/9v/4//j/+P/3//f/9//3//f/9v/2//X/9P/0
//X/9f/1//P/9P/1//X/9P/0//T/9P/0//X/9f/0//b/9v/2//b/9//4//n/+v/8//z/
/P/8//7//v/+//7//v/+//7//v8AAAAAAAAAAAMABQADAAMAAQD///7//v///wEAAQAB
AAEAAQABAAEAAQAAAP3/+//5//n/+P/3//f/9v/0//P/8//x//H/8f/x//H/8P/w//H/
8P/w//D/7//w//H/8f/x//H/8f/x//T/9P/0//T/8//y//H/8P/x//L/8//0//T/9P/z
//P/8f/x//H/8f/z//P/8//z//P/8v/0//f/+f8DABQAKAA/AGAAiwC+AO8AIAFOAW0B
bgFZAToB+wChAC8Aov8T/6T+Wv5F/l7+ff6h/s7++f4Y/zX/Uf9r/3//kf+e/6f/rf+2
/7//xv/P/9f/3P/g/+X/5//r/+3/7v/v//H/8//0//X/8//0//X/9v/2//b/9v/3//f/
9//3//j/+f/5//n/+v/9//3//f/9//7//v/+/////v/+//////8BAAEAAQACAAEAAQAC
AAIABAAEAAQABAAFAAUABwAIAAgACAAHAAgACgALAAwADQAMAA0ADgAPABIAEwAUABUA
FQAWABcAGAAdAB0AIAAiACMAJQAmACgAKQArAC0ALwAxADIANAA2ADgAOgA8AD4APwBA
AEEAQQBEAEUARQBFAEUARQBFAEQAQwBCAEEAQAA9ADwAOgA4ADcANQAzADEAMQAvAC0A
KwAqACgAJgAkACQAIwAjACAAHQAdABwAGwAaABcAFQAUABUAFAATABIADwAOAA0ADAAK
AAgACAAGAAYABQAEAAMAAAD///7//f/9//z/+//6//r/+f/4//j/9//3//f/9//3//f/
9//2//b/9v/3//f/9f/1//b/9v/0//T/9f/1//f/9//4//r/+v/6//r//P/7//r/+v/5
//z//P/9//7///////////8AAAEAAQABAAIAAgADAAMAAQABAAEAAQABAAEAAQABAAEA
AQABAAEAAgABAAEAAQABAAEAAAAAAP///////////v/+//7//P/+//7//v/8//z//P/8
//z/+v/6//r/+v/5//n/+f/4//f/9//3//b/9P/0//T/9P/2//X/9f/1//f/9//3//b/
9P/0//P/8v/y//P/9P/1//X/9f/1//X/9//2//b/9v/3//f/9v/2//T/9P/0//P/9f/1
//X/9f/0//T/9P/0//P/8//0//T/8v/y//L/8v/y//L/8v/x//L/8//0//X/8//0//T/
9P/2//f/9//3//f/+P/5//n//P/8//z//P/8//3////+//3//P/7//r//P/9/////f/9
//3/+//6//r/+//9//3//f/////////9//v/+v/3//f/9f/1//T/8f/x//D/7v/t/+v/
6f/p/+n/6//r/+r/6v/p/+j/6P/q/+v/7P/t/+3/7f/t/+3/7f/u/+7/7v/u/+7/7v/u
/+z/7P/s/+z/7P/s/+z/6//r/+v/6//r/+3/7f/t/+3/7f/t/+7/8P/1//v/BQAWACoA
RwBwAJ0AzAD5ACABRAFZAVIBMwEEAb0AXQDn/1r/3f6A/kr+Sf5i/n/+n/7K/vX+Ev8r
/0P/W/91/4f/lP+f/6v/tP+7/8L/x//P/9T/2v/f/+P/5//p/+r/7f/r/+3/7v/v/+//
8P/x//L/9P/0//T/9f/1//X/9f/2//f/9//3//j/+f/5//n/+f/6//r/+v/7//r/+v/7
//v//f/9//3//v/9//3//v/+/wAAAAAAAAAAAQABAAMABAADAAQABAAGAAgACQAKAAsA
DAANAA4ADwAQABEAEgATABcAGAAZABoAGwAbAB4AIAAjACUAJgAoACkAKwAtAC8ALwAw
ADIANAA4ADoAPAA+AD8AQABBAEEAQgBDAEMAQwBDAEMAQwBCAD8APgA9ADwAOQA4ADYA
NAA1ADMAMQAvACsAKQAnACUAJAAiACAAHgAcABsAGwAYABgAGQAZABkAGAAVABMAEgAR
ABAADwAOAA0ADAALAAoACAAGAAYABAACAAEAAAD///z/+//6//n/+f/4//f/9v/0//P/
8v/y//P/8//z//P/8//z//P/8v/y//L/8//z//P/8//0//T/9v/2//f/9//3//f/+P/6
//r/+v/6//z//P/8//3//f/+//7///8AAAMAAwADAAMAAgADAAMAAwAGAAYABwAHAAcA
BwAHAAcABQAFAAUABQADAAMAAwADAAIAAQABAAEAAwADAAIAAgD///////////7//v/+
//z//v/+//7//P/6//r/+v/6//r/+v/6//r/+f/5//n/+P/5//n/+f/4//b/9v/2//b/
9P/z//P/8//1//X/9f/0//L/8v/x//D/8P/x//L/8//z//P/8//z//P/8v/y//L/8//z
//L/8v/y//L/8v/x//H/8f/x//H/8v/y//L/8v/x//H/8v/y//L/8v/y//L/8v/y//L/
8f/x//H/8f/x//H/8v/y//L/8v/z//P/8//1//b/9//3//b/9v/2//b/+P/5//n/+v/8
//z//P/8//r/+v/6//r//P/9/////f/9//3/+//6//r/+//9//3//f/////////9//v/
+v/3//f/9f/1//T/8f/x//D/7v/t/+v/6f/p/+v/7f/t/+z/7P/r/+r/6v/s/+3/7v/v
/+//7//v/+//7f/u/+7/7v/w//D/8P/w/+7/7v/u/+7/7v/u/+7/7f/t/+3/7f/t/+//
7//v/+//7//x//L/8v/3//3/CwAeADIATwB4AKkA2gAJATIBVgFnAVwBPwESAckAZwDp
/1T/0f50/kL+Sf5o/oX+qf7Y/v/+HP81/1H/af99/43/mv+l/6//tv+9/8L/y//T/9r/
3v/l/+f/6f/r/+7/8f/v//H/8v/z//P/9P/1//b/9v/2//b/9//5//n/+f/6//n/+f/5
//r/+//7//v/+//+//7//v////7//v//////AQABAAEAAgADAAMABAAEAAQABAAEAAQA
BQAFAAcACAAHAAgACAAKAAoACwAMAA0ADgAPABAAEQAQABEAEgATABcAGAAZABoAHQAd
ACAAIgAlACcAKAAqACsALQAvADEAMwA0ADYAOAA6ADwAPgBAAEEAQgBDAEMARABFAEUA
RQBFAEUARQBEAEMAQgBBAEAAPwA+ADwAOgA5ADcANQAzADEALwAtACsAKgAoACYAJAAk
ACMAIwAgAB8AHwAeAB0AHAAZABcAFgATABIAEQAQABEAEAAPAA4ADAAKAAoACAAIAAcA
BgAFAAIAAQAAAP///f/8//v/+v/6//n/+P/4//f/9//3//f/9//3//f/9v/0//T/9f/1
//f/9//4//j/+P/4//n/+f/5//n/+v/8//7//v/+/wAA/v/+//////8AAAAAAQACAAUA
BQAFAAUABAAFAAUABQAGAAYABwAHAAUABQAFAAUABQAFAAUABQAFAAUABQAFAAYABQAF
AAUABQAFAAQABAABAAEAAQABAAAAAAAAAP7//v/+//7//P/8//z//P/8//7//v/+//7/
+//7//v/+v/7//v/+//6//r/+v/6//r/+P/3//f/9//3//f/9//2//b/9v/1//T/9f/1
//X/9f/1//X/9f/1//X/9P/0//T/9f/1//T/9P/0//T/9P/z//X/9f/1//X/9P/0//T/
9P/z//P/9P/0//T/9P/0//T/8v/y//L/8f/z//P/8//z//H/8v/y//L/8P/x//H/8f/x
//L/8//z//P/8v/x//D/8P/x//H/8v/y//L/8v/y//T/9P/0//T/9f/2//f/+P/4//j/
+P/4//r/+v/6//r/+v/6//r/+v/4//j/+f/7//r/+//8//v/+P/4//n/+//5//n/+//7
//3//f/7//r/9//1//P/8//y//H/8f/w/+7/7f/r/+n/6f/p/+v/6//q/+r/6f/o/+b/
5v/n/+j/6//r/+v/6//r/+v/7P/s/+z/7P/s/+z/7P/s/+z/7P/s/+z/7P/s/+3/7f/t
/+3/7f/t/+3/7f/t/+//7//u/+7/7//z//n/BAAYAC0ASgBzAKQA1wAIATgBXwFsAV0B
QgEXAccAXwDc/0f/yP5s/j3+Rv5p/ov+tP7h/gj/Jf9B/1n/bf+B/5D/m/+h/6r/s/+6
/8H/yf/Q/9T/2//d/+H/5f/m/+f/5//p/+r/6//r/+z/7f/u/+7/7v/u/+//7//v/+//
8P/z//P/8//0//P/8//z//P/9P/0//T/9f/0//T/9f/1//X/9f/1//b/+f/5//r/+v/6
//r/+v/6//n/+f/7//z//f/+//7/AAD+////AAABAAQABQAGAAcABgAHAAgACQANAA4A
DwAQABMAEwAWABgAGQAbABwAHgAfACEAIwAlACUAJgAoACoALgAwADIANAA1ADYANwA3
ADgAOQA5ADkAOwA7ADsAOgA7ADoAOQA4ADcANgA0ADIAMQAvAC0AKwApACcAJQAjACQA
IgAgAB4AGgAZABkAFgAVABUAFAATABIADwANAAwACwAKAAkACAAHAAYABQAEAAIAAAAA
AP7//P/7//r/+f/4//f/9v/1//X/9P/z//L/8v/x//D/8P/t/+3/7f/t/+3/7f/t/+z/
7P/s/+3/7f/t/+3/7v/u/+7/7v/v/+//7f/t/+7/8P/w//D/8P/y//L/8v/z//P/8v/y
//P/9P/3//f/9//3//j/+f/5//n/+v/6//v/+//7//v/+//7//v/+//7//v/+//7//v/
+//6//n/+f/5//v/+//6//r/+f/5//n/+f/4//j/+P/2//b/9v/2//T/8v/y//L/8v/y
//L/8v/y//P/8//z//L/8f/x//H/8P/w//D/8P/w/+7/7f/t/+3/7//v/+//7v/w//L/
7//s/w==
         </WaveFormData>
      </LeadData>
      <LeadData>
         <LeadByteCountTotal>10000</LeadByteCountTotal>
         <LeadTimeOffset>0</LeadTimeOffset>
         <LeadSampleCountTotal>5000</LeadSampleCountTotal>
         <LeadAmplitudeUnitsPerBit>4.88</LeadAmplitudeUnitsPerBit>
         <LeadAmplitudeUnits>��V</LeadAmplitudeUnits>
         <LeadHighLimit>2147483647</LeadHighLimit>
         <LeadLowLimit>268435456</LeadLowLimit>
         <LeadID>V4</LeadID>
         <LeadOffsetFirstSample>0</LeadOffsetFirstSample>
         <FirstSampleBaseline>0</FirstSampleBaseline>
         <LeadSampleSize>2</LeadSampleSize>
         <LeadOff>FALSE</LeadOff>
         <BaselineSway>FALSE</BaselineSway>
         <ExcessiveACNoise>FALSE</ExcessiveACNoise>
         <MuscleNoise>FALSE</MuscleNoise>
         <LeadDataCRC32>803629740</LeadDataCRC32>
         <WaveFormData>
/P/8//z//P/+//7//v/+//7//v/+//7//v/+//7//v/+//7//v/+//7//v/+//7//v/+
//7//v8AAAAAAAAAAAAAAAAAAAAAAgACAAIAAgACAAIAAgACAAQABAAEAAQABgAGAAYA
BgAIAAgACAAIAAkACgALAAwADgAOAA4ADgARABIAEwAUABUAFgAXABgAGQAaABsAHAAf
ACAAIQAiACUAJgAnACgAKgAqACoAKgArACwALQAuAC4ALgAuAC4ALQAsACsAKgAoACgA
KAAoACUAJAAjACIAHwAeAB0AHAAbABoAGQAYABUAFAATABIAEAAQABAAEAAPAA4ADQAM
AAoACgAKAAoACQAIAAcABgAFAAQAAwACAAAAAAAAAAAA///+//3//P/6//r/+v/6//j/
+P/4//j/9v/2//b/9v/2//b/9v/2//b/9v/2//b/+P/4//j/+P/2//b/9v/2//f/+P/5
//r/+v/6//r/+v/8//z//P/8//z//P/8//z//v/+//7//v/+//7//v/+/wAAAAAAAAAA
/v/+//7//v8AAAAAAAAAAP7//v/+//7//v/+//7//v/+//7//v/+//z//P/8//z//P/8
//z//P/8//z//P/8//z//P/8//z/+v/6//r/+v/6//r/+v/6//j/+P/4//j/+P/4//j/
+P/4//j/+P/4//j/+P/4//j/+P/4//j/+P/2//b/9v/2//b/9v/2//b/9v/2//b/9v/4
//j/+P/4//b/9v/2//b/9v/2//b/9v/2//b/9v/2//b/9v/2//b/9P/0//T/9P/2//b/
9v/2//b/9v/2//b/9v/2//b/9v/2//b/9v/2//j/+P/4//j/+v/6//r/+v/8//z//P/8
//7//v/+//7//P/8//z//P/+////AAABAP/////+//7//v/+//////8CAAMAAwADAAMA
AgD///3/+//7//r/+f/6//f/9v/0//D/7v/s/+7/7//v/+//7//r/+v/6//r/+v/7P/s
/+z/6v/q/+r/6v/s/+z/7P/s/+r/6v/p/+n/6f/p/+n/6f/p/+n/6f/p/+n/6f/p/+n/
6f/o/+f/5v/o/+j/5//l/+f/7f/8/wwAHwA5AF8AgwClAM0A9wASARwBCgHTAIAALgDh
/47/Qf8J/97+zv7W/uX++v4Y/zb/T/9k/3b/h/+Z/6X/rv+z/7r/vv/E/8r/zP/R/9X/
2P/b/93/3f/f/+D/4//k/+T/5f/m/+b/5v/n/+f/5f/l/+b/5v/o/+j/6P/o/+b/5//n
/+f/5//o/+j/6P/o/+j/6P/o/+j/6P/o/+n/7P/s/+z/7P/u/+7/7v/v/+7/7v/t/+3/
7f/t/+3/7f/u/+//8f/z//P/8//0//T/9P/1//X/9v/1//X/9//4//n/+f/5//v//P/9
////AAADAAQABQAGAAUABwAIAAkADAANAA8AEAASABMAFQAWABUAFwAYABkAGgAaABoA
GgAbABwAHgAfAB4AHgAeAB0AGQAYABcAFgAXABYAFQAUABYAFQATABEAEQAQAA8ADQAN
AA0ADQANAAsACwAKAAkABwAHAAYABQAHAAcABwAIAAoACAAIAAYACAAHAAYABQAHAAYA
BQAEAAEAAQABAAAA///+//7//f/9//3//f/9//3//v/+//3///8AAAAAAAACAAIAAQAB
AAEAAgACAAIABAAEAAUABQAHAAcABwAHAAcACAAIAAkACgAKAAoACwANAA4ADgAOAA0A
DQAOAA4ADAAOAA4ADgARABIAEgASABIAEgASABIAEgASABIAEgAQABAAEAAQABAAEAAR
ABEAEgASABIAEgARABAADwAOAA4ADgAOAA0ADQANAA0ADAAKAAoACgAJAAkACgALAAwA
DAAMAAwACwAJAAkACAAIAAgACAAIAAgACAAIAAgACAAKAAoACgAKAAkACQAJAAkABwAH
AAcABwAHAAcABwAHAAkACQAJAAkABwAHAAcABwAHAAcABwAGAAgACAAIAAgABgAHAAcA
BgAGAAYABgAGAAYABgAGAAYABAAEAAQABAAGAAcABwAHAAcABwAHAAcACAAIAAgACQAL
AAsACwALAAwADAAMAA0ADwAPAA4AEAAQABAAEAAQABIAEgASABMAFQAVABUAFQAVABQA
FAAUABUAFwAYABwAGwAbABsAGQAYABUAEwARABEAEAAPAA4ACQAIAAYABAADAAIABQAH
AAcABwAHAAUABQAFAAUABQAEAAQABAAEAAYABgAGAAYACAAIAAgACAAGAAUABQAFAAcA
BwAHAAcACQAJAAkACQAJAAkACQAKAAoACgAKAAoABgAFAAUACQATACYAOgBRAHEAnQDD
AOsAEwE7AVYBXgFEAQUBtgBqABsAvP9h/x3/9v7w/vj+Bf8a/zr/WP9x/4L/lP+n/7n/
xf/O/9X/3P/k/+r/8P/2//n/+//+/wEABQAHAAkACgALAAwADAANAA4ADgAOAA8ADwAR
ABEAEgASABAAEAAQABAAEQATABQAFQAVABYAFgAWABYAFgAWABYAGAAYABgAGQAaABoA
GgAaABwAHAAcAB0AGwAcABwAHQAdAB0AHQAdAB8AHwAgACEAIQAhACIAIgAiACMAIwAk
ACUAJQAnACgAKQApACkAKwAsAC0ALwAwADEAMgAzADQANwA5ADoAOwA+AD8AQQBCAEIA
QwBFAEYASQBLAEwATQBMAEwATABMAE4ATgBPAE8ATgBOAE4ATQBLAEoASQBIAEUARABD
AEIAQAA/AD0AOwA5ADgANwA1ADYANQA0ADMAMwAzADIAMQAvAC8ALgAtACwAKwAqACoA
KgAoACgAJgAoACcAJgAlACMAIgAhACAAHQAdAB0AHAAbABoAGgAZABoAGQAYABcAFwAY
ABgAFwAXABgAGAAYABgAGAAXABcAGQAaABoAGgAcABwAHQAdAB8AHwAfAB8AIQAiACIA
IwAkACQAJAAlACYAKAApACoAKQApACoAKgAsAC4ALgAuAC8AMAAwADAAMAAwADAAMAAw
ADAAMAAwAC4ALgAuAC4ALAAsAC0ALQAsACwALAAsACoAKgAqACoAKAAoACgAJwAnACcA
JwAmACYAJgAmACUAJAAkACQAJAAkACQAJAAjACMAIwAiACIAIgAiACIAIgAgACAAIAAg
ACAAIAAgACAAIQAhACEAIQAfAB8AHwAfAB8AHwAfAB8AHwAfAB8AHwAfAB8AHwAfAB8A
HwAfAB4AHgAeAB4AHgAeAB8AHwAeAB4AHgAeAB4AHAAcABwAHAAcABwAHAAcAB4AHwAf
AB8AHwAfAB8AHwAeAB4AHgAfAB8AHwAfAB8AIAAgACAAIQAjACUAJAAkACIAIgAiACIA
IAAgACAAIAAfAB4AHgAdABsAGwAbABsAGgAaABoAGgAZABkAHAAdAB8AHwAdABwAFwAV
ABMAEwASABEAEAANAAwACgAIAAYAAgAEAAUABQADAAMAAQABAAEAAQABAAIAAAAAAAAA
AAACAAIAAgACAAAAAAAAAAAA/////////////////////////////////////wAAAAAA
AAAAAAD+//3/+////wcAGgAsAEEAYQCLAK8A1QD/ACUBPAFCASgB6QCYAEwA+f+g/1X/
F//u/uj+9v4F/x7/Pv9a/3P/iP+a/6v/t//D/8r/0f/Y/9z/4v/m/+r/7//z//b/9//5
//v//f/+////AAAAAAEAAgACAAIAAwADAAMAAwAEAAQABAAEAAQABAAEAAUABQAFAAcA
CAAIAAgACAAIAAgACAAIAAgACAAJAAgACAAIAAgACAAIAAgACQAHAAgACAAJAAkACQAJ
AAkACwALAAwADQANAA0ADgAOAA4ADwAPABAADwAPABEAEgAVABUAFQAXABgAGQAbABwA
GwAcAB0AHgAhACMAJAAlACgAKQArACwALAAtAC8AMAAxADMANAA1ADYANgA2ADYAOAA4
ADkAOQA4ADgAOAA3ADUANAAzADIAMQAwAC8ALgAsACsAKQAnACcAJgAlACMAIgAhACAA
HwAfAB8AHgAdABsAGwAaABkAGAAXABYAFgAWABQAFAASABIAEQAQAA8ADwAOAA0ADAAL
AAsACwAKAAkACAAIAAcABgAFAAQAAwADAAQABAADAAMABAAEAAQABAAEAAMAAwADAAQA
BAAEAAQABAAFAAUABwAHAAcABwAJAAoACgALAAwADAAMAA0ADQAOAA4ADgANAA0ADgAO
ABAAEgASABIAEwAUABQAFAASABIAEgASABQAFAAUABQAFAAUABQAFAASABIAEwATABIA
EgASABIAEgASABIAEgASABIAEgARABEAEQARABAAEAAQABAADwAOAA4ADgAOAA4ADgAO
AA0ADQANAAwADAAMAAwADAAMAAwADAAMAAwADAAMAAwADAALAAsACwALAAsACwALAAsA
CwALAAsACwALAAsACwALAAkACQAJAAkACQAJAAkACAAIAAgACAAIAAgACQAJAAgACAAI
AAgACAAIAAgACAAIAAgACAAIAAgACAAJAAkACQAJAAkACQAJAAgACAAIAAkABwAHAAcA
BwAIAAgACAAJAAkACQAIAAoACgAKAAoACgAMAAwADAAMAA0ADgAPABAAEAAQABAAEAAQ
ABAAEAAQABMAEwATABMAEwATABIAEgAUABQAFQAVABYAFwAXABcAFwAWABMAEQAPAA8A
DgANAA4ACwAKAAgABAACAAAAAgABAAEAAQABAAEAAQABAAEA//8AAAAAAAAAAAAAAAAA
AAIAAgACAAIAAgACAAEAAQABAAEAAQABAP//////////AQABAAEAAQACAAIAAgACAAAA
AAD///////8DABAAIgAzAEkAawCTALUA2wAHASgBOAEyAQkBvABoABsAyP93/zf/BP/o
/uz++/4Q/yj/Rv9f/3b/jP+f/63/uf/C/8n/zv/U/9j/3v/k/+n/7f/u//H/9f/1//f/
+P/5//r/+v/7//z//v/+////////////AAAAAAAAAAAAAAAAAAABAAEAAQABAAIAAgAC
AAIAAgACAAIABAAEAAQABQAEAAQABAAEAAYABgAGAAcABwAIAAgACQAJAAkACQAJAAkA
CQAKAAsACQAJAAoACgAMAA0ADQAOAA8ADwARABIAEwATABMAFQAYABkAGwAcABsAHAAd
AB4AIQAjACQAJQAoACkAKwAsAC4ALwAxADIANQA3ADgAOQA7ADwAPQA+AD4APgA/AD8A
QABAAEAAPwA/AD4APQA8AD0APAA7ADoAOAA3ADUAMwAzADIAMQAvADAALwAuAC0ALwAv
AC4ALQAtAC0ALAArACgAJwAmACYAJwAmACcAJgAoACcAJgAlACQAIgAgAB4AHwAfAB8A
HgAdABwAHAAbABwAGwAaABkAFwAYABgAFwAWABYAFQAUABYAFgAVABUAFQAWABYAFgAY
ABgAGQAZABkAGQAZABkAGQAaABoAGwAaABoAGgAbABsAHAAcABwAGwAbABwAHAAeACAA
IAAgACEAIgAiACIAIAAgACAAIAAgACAAIAAgACIAIgAiACIAIAAgACEAIQAeAB4AHgAe
AB4AHgAeAB4AHgAeAB4AHQAdAB0AHQAcABoAGgAaABkAGAAYABgAGAAYABgAGAAXABkA
GQAYABgAFwAWABUAFAAWABYAFgAWABQAFAAUABQAEwATABMAEwARABEAEQARABIAEwAU
ABUAEwATABMAEwARABEAEQARABEAEQARABAAEAAQABAAEAAQABEAEQAQABIAEgASABIA
EAAQABAAEAAQABAAEAAQABIAEwATABMAFAAVABYAFwAYABgAGAAZABcAFwAXABcAGAAY
ABoAGgAaABoAGwAbABsAGwAbABsAGgAaABwAHAAdAB0AIAAhACEAIQAdABwAGQAXABcA
FwAWABUAEwAPAA0ACgAGAAQAAgAEAAYABwAIAAkACQAJAAkACQAHAAgACAAIAAYABgAG
AAYABAAEAAQABAAGAAYABQAFAAUABQAFAAUABQAFAAUABQAFAAUABQAFAAQABAAEAAQA
AgACAAEAAQADAA8AIAAyAEcAaQCTALkA4QAJAS0BSgFUATwB/QCsAGIAEwC2/1//Hf/y
/uj+8P79/hD/Lv9M/2X/ev+M/5//r/+7/8L/yf/S/9j/3v/k/+j/6f/t//L/9f/3//v/
/f/8//3//v/+////AAACAAIAAwADAAMAAwAEAAQABAAEAAQABAACAAMAAwADAAMABAAE
AAQABAAEAAQABAAGAAYABgAHAAYABgAGAAYABgAGAAYABwAHAAgACAAJAAkACQAJAAkA
CQAJAAoACwANAA0ADgAOAA4ADwAPABAAEQARABMAFAAVABUAFQAXABgAGQAbABwAHQAe
AB8AIAAjACUAJgAnACgAKQArACwALAAtAC8AMAAxADMANAA1ADYANgA2ADYANgA2ADcA
NwA2ADYANgA1ADMAMgAxADAALQAsACsAKgAoACcAJQAjACEAIAAfAB0AHAAbABoAGQAZ
ABkAGAAXABcAFwAWABUAFAATABIAEgASABAAEAAOAA4ADQAMAAsACQAIAAcABgADAAMA
AwACAAEAAAAAAP///v/9//z/+//7//z//P/7//n/+v/6//r//P/8//v/+//7//z//P/8
//z//P/9//3/AQABAAEAAQADAAQABAAFAAYABgAGAAcACQAKAAoACgALAAsADAAMAAoA
DAAMAAwADQAOAA4ADgAQABAAEAAQABAAEAAQABAAEAAQABAAEAAPAA4ADgANAAwADAAM
AAwACgAKAAoACgAKAAoACgAJAAkACQAJAAgACAAIAAgABwAGAAYABgAGAAYABgAGAAUA
AwADAAIAAgAEAAQABAAEAAQABAAEAAQABAAEAAQABAADAAMAAwADAAMAAwADAAMAAwAD
AAMAAwADAAMAAwADAAMAAwADAAMAAwADAAMAAgACAAIAAgACAAIAAwADAAIABAAEAAQA
BAACAAIAAgACAAIAAgACAAIAAgADAAMAAwADAAMAAwADAAYABgAGAAcACQAJAAkACQAK
AAoACgALAA0ACwAMAA4ADgAOAA4ADgAQABEAEQARABEAEQARABAAEAAQABAAEQATABYA
FwAXABcAFQAUABEADQALAAsACgAJAAgABQAEAAIAAAD+//z//P/9//3//f/9//v/+//7
//3//f/+//7//v/+//7//v/+//7//v/+//z//P/8//v/+//7//v/+//7//v/+//7//v/
+//7//v/+//8//z//P/+//7//P/7//n/+/8DABQAKAA7AFsAgwCnAM0A9wAfATYBPAEk
AekAmgBOAP3/pP9X/xn/7P7i/u7+//4W/zT/UP9p/37/kP+h/6//u//C/8f/zP/S/9j/
3P/g/+P/5//q/+3/7f/v//H/9P/1//T/9P/1//b/9v/2//f/9//1//X/9v/2//X/9P/z
//L/8P/x//H/8f/v//D/8P/w//D/8P/w//D/8P/w//D/8f/w//D/8P/w//D/8P/w//H/
8P/w/+//7//v/+//7//v/+//7//w//H/8f/x//L/8v/y//P/8//0//P/8//1//b/+f/5
//n/+//8//3///8AAP//AAABAAIAAwAFAAYABwAKAAsADQAOAA4ADwARABIAEwAVABYA
FwAaABoAGgAaABoAGgAbABsAGgAaABoAGQAZABgAFwAWABMAEgARABAADgANAAsACQAJ
AAgABwAFAAYABQAEAAMAAQABAAAA/////////v/9//z/+//6//r/+v/4//j/9v/2//X/
9P/z//P/8v/x//D/7//v/+//7v/t/+z/7P/r/+r/6f/o/+f/5//o/+j/5//l/+b/5v/m
/+T/5P/j/+P/4//k/+T/5P/k/+T/5f/l/+X/5f/l/+X/5f/m/+b/5//o/+j/6P/p/+f/
6P/o/+j/6f/p/+r/6v/q/+z/7P/s/+3/7v/u/+7/7v/u/+7/7v/u/+7/7v/u/+7/7v/u
/+7/7P/s/+3/7f/s/+z/7P/s/+z/7P/s/+z/6v/q/+r/6f/p/+n/6f/o/+j/6P/o/+f/
6P/o/+j/6P/o/+j/6P/n/+f/5//m/+b/5v/m/+b/5v/m/+b/5v/m/+T/5P/k/+T/4//j
/+P/4//j/+P/4//j/+P/4//j/+P/4//j/+P/4//j/+P/4//j/+P/4//j/+L/4v/i/+L/
4v/i/+P/4//i/+L/4v/i/+L/4v/i/+L/4v/k/+T/5P/k/+L/4//j/+P/4//j/+P/4//i
/+L/4v/j/+P/4//j/+P/4v/i/+L/4//j/+H/4v/i/+T/5P/k/+T/5v/m/+b/5v/n/+j/
6f/q/+z/7P/s/+z/7P/s/+z/7P/s/+z/7P/s/+7/7//w//H/7//v/+7/7v/w//D/8f/x
//T/9f/1//X/8//y/+//7f/r/+v/6v/p/+r/5//m/+T/4v/g/97/4P/h/+H/4f/h/9//
3//f/9//3//g/+D/4P/g/+D/4P/g/+D/4P/g/+D/4P/g/9//3//h/+H/4f/h/+H/4f/h
/+H/4f/h/+H/4f/i/+L/4v/i/+L/4v/h/9//3//j//L/BgAXADEAVQB5AJsAwwDrAAoB
FAEIAdcAigA6AO//mv9N/xH/4v7O/tb+5/78/hj/Nv9P/2T/eP+L/5n/o/+s/7P/uP++
/8T/yP/M/9H/0//W/9n/2//d/9//4P/h/+L/4v/j/+T/5P/k/+X/5f/l/+X/5v/m/+b/
5v/m/+b/5v/n/+f/5//n/+j/6P/o/+j/6P/o/+j/6P/o/+j/6f/o/+j/6P/o/+j/6P/o
/+n/6f/q/+r/6//r/+v/6//r/+v/6//s/+3/7//v//D/8P/w//H/8f/y//H/8f/z//T/
9f/1//X/9//6//v//f/+////AAABAAIAAQADAAQABQAGAAcACQAKAAwADQAPABAAEQAT
ABQAFQAWABYAFgAWABYAFgAXABcAFgAWABYAFQAVABQAEwASABEAEAAPAA4ADAALAAkA
BwAHAAYABQADAAIAAQAAAP////////7//f/7//v/+v/5//r/+f/4//j/+P/2//b/9P/0
//P/8v/x//P/8v/x//D/7//v/+//7v/r/+r/6v/p/+r/6f/o/+f/5//o/+j/5//n/+j/
6P/o/+j/6P/n/+f/5f/m/+b/5v/m/+b/5//n/+n/6f/p/+n/6f/q/+r/6//q/+r/6v/r
/+v/7P/s/+z/7f/t/+7/7v/u//D/8P/w/+//8P/w//D/8P/w//D/8P/y//L/8v/y//T/
9P/0//T/9P/0//X/9f/0//T/9P/0//b/9v/2//b/9P/0//T/8//0//X/9v/2//b/9v/2
//X/9v/2//b/9v/4//j/+P/3//n/+f/4//j/9v/2//b/9v/4//j/+P/4//n/+v/7//z/
+//7//v/+//9//3//f/9//v/+//7//v//P/9//7///8BAAEAAQABAAEAAQABAAAAAAAA
AAAAAAABAAMABAAEAAQABAAEAAQABAAEAAQABAAEAAQABAAEAAUABwAIAAkACQAJAAkA
CQAKAAoACgALAA0ADQANAA0AEAAQABAAEQAPABEAEgAQABIAEgASABIAEwAVABYAFwAX
ABcAFwAWABYAFgAWABcAFwAaABsAGwAZABcAFgATABMAEQARABAADQAMAAkACAAIAAYA
BAACAAQABQAFAAUABQADAAMAAwADAAMABAAEAAYABgAGAAYABAAEAAQABAAGAAYABgAF
AAMAAwADAAMAAwADAAMAAwADAAMAAwADAAMABAAEAAQAAgAEAAIAAQABAAMACwAcADAA
RQBnAJEAtQDZAAEBIwE8AUIBJAHfAIwAQgDz/5z/Uf8X//T+8P74/gP/Gv80/1L/a/9+
/47/of+x/73/yP/R/9b/3P/i/+b/6v/t//H/9P/1//n/+//9//7/AQABAAAAAAAAAAAA
AAABAAEAAwADAAQABAAEAAQABAAEAAYABwAHAAcABwAIAAgACAAGAAYABgAGAAYABgAG
AAcACAAIAAgACAAIAAgACAAJAAsADAAMAA0ACwALAAsACwALAAsADAANAA8ADwAQABAA
EAARABEAEgARABEAEwAUABUAFQAVABcAGAAZABsAHAAfACAAIQAiACEAIwAkACUAJgAn
ACkAKgAsAC0ALwAwADEAMwA0ADUANgA2ADYANgA2ADYANwA3ADUANAAzADEAMQAwAC8A
LgAtACwAKwAqACkAJwAkACEAIQAgAB8AHQAcABsAGgAZABsAGwAaABkAFwAXABYAFQAU
ABMAEgASABIAEAAQAA4AEAAPAA4ADQAMAAoACAAGAAcABwAHAAYAAwACAAIAAQAAAP//
/v/9//3//v/+//3//f/+//7//v8AAAAA//////3//v/+//7/AAAAAAEAAQADAAMAAwAD
AAUABgAGAAcABgAGAAYABwAHAAgACAAIAAsACwAMAAwADAAOAA4ADgAPABAAEAAQABAA
EAAQABAAEAAQABAAEAAQABAAEAAQAA4ADgAPAA8ADAAMAAwADAAKAAoACgAKAAoACgAK
AAkACQAJAAkACAAIAAgACAAHAAYABgAGAAYABgAGAAYABQAHAAcABgAGAAQABAAEAAQA
BAAEAAQABAAEAAQABAAEAAUABQAFAAUABQAFAAUABQADAAMAAwADAAMAAwADAAMAAwAD
AAMAAwADAAMAAwACAAIAAgACAAIAAgADAAMAAgACAAIAAgACAAQABAAEAAQAAgACAAIA
AgAAAAEAAQABAAMAAwADAAMABAAEAAQABQAHAAcABwAHAAgACAAIAAkACwANAAwACgAM
AAwADAAMAAwADAAMAAwADQAPABAAEQARABEAEQAQABAAEAAQABEAEwAWABcAFwAVABMA
EgAPAAsACQAJAAgABwAGAAMAAgAAAP7//P/6//7////////////9//3//f/9//3//v/+
//7//v/+//7//v/+//7//v/+//7//v/9///////////////////////9//3//f/9//3/
/v/+//7//v/+//7/+//7//3/CQAcAC4ARQBpAJEAtwDfAAkBLQFEAUQBJgHhAJIARgDz
/5j/Sf8N/+j+5v7y/v/+GP84/1b/a/9+/5L/o/+x/7v/xP/L/9L/2P/e/+L/5v/p/+3/
8P/z//X/9//3//j/+//8//z//f/+//z//P/9//3//////wAAAAAAAAAAAAAAAP7/////
////AQACAAIAAgACAAIAAgACAAQABAAEAAUABAAEAAQABAAEAAQABAAFAAUABgAGAAcA
BwAHAAcABwAJAAkACgALAAkACQAKAAoACgALAAsADAANAA0ADwAQABEAEQARABMAFAAV
ABcAGAAZABoAGwAcAB0AHwAgACEAIgAjACUAJgAoACkAKwAsACsALQAuAC8AMAAwADAA
MAAuAC4ALwAvADAAMAAwAC8ALQAsACsAKgAnACYAJQAkACQAIwAhAB8AHQAcABsAGQAY
ABcAFgAVABUAFQAUABMAEQARABAADwAQAA8ADgAOAA4ADAAMAAoACgAJAAgABwAFAAQA
AwACAAEAAQABAAAA/f/8//z/+//8//v/+v/5//n/+v/6//n/9//4//j/+P/4//j/9//3
//f/+P/4//j/+P/4//n/+f/5//n/+f/5//v//P/8//3//v/+//7////9//7//v/+////
//8AAAAAAAACAAIAAgABAAIAAgACAAIAAgACAAIAAgACAAIAAgACAAIAAgACAAIAAgAD
AAMAAgACAAIAAgACAAIAAgACAAAAAAAAAP///////////v/+//7//v/9//7//v/+//7/
/P/8//z/+//7//v/+v/6//r/+v/6//r/+P/4//j/+P/4//j/+P/4//f/9//3//f/9//3
//f/9//3//f/9//3//X/9f/1//X/9f/1//X/9f/1//X/9f/0//T/9P/0//T/9P/1//X/
9P/0//T/9P/0//L/8v/y//L/9P/0//T/9P/y//P/8//z//H/8f/x//H/8v/y//L/8//x
//H/8f/x//D/8P/w//H/8f/x//L/8v/w//D/8P/w//L/8v/y//L/8//0//X/9v/4//j/
+P/4//j/+P/4//j/+v/6//r/+v/6//r/+//7//v/+//7//v/+v/6//r/+v/7//v//v//
/wEAAQD///7/+//5//f/9//4//f/9v/z//L/8P/u/+z/6P/q/+v/6//t/+3/6//r/+v/
6//r/+z/7P/s/+z/7P/s/+z/7P/s/+z/7P/s/+z/6//r/+v/6//r/+v/6//r/+v/6//r
/+v/6//r/+z/7P/s/+z/7P/s/+v/6f/p/+3/9v8IABkALwBPAHcAmwC/AOkADgEiAR4B
/wC+AGwAIQDO/3v/Nf/8/tr+2P7p/vr+FP8y/0//Zv94/4v/mf+n/7D/t/+8/8L/yP/O
/9L/1//b/97/4f/j/+P/5f/m/+f/6P/o/+n/6v/q/+r/6//r/+v/6//s/+z/7P/s/+z/
7P/s/+3/7f/t/+3/7v/u/+7/7v/u/+7/7v/u/+7/7v/v/+7/7v/u/+7/8P/w//D/8f/v
//D/8P/x/+//7//v/+//8f/x//L/8//1//X/9v/2//T/9f/1//b/9//3//n/+v/5//n/
+f/7//z//f///wAAAwAEAAUABgAFAAcACAAJAAoACwANAA4AEgATABUAFgAVABcAGAAZ
ABwAHAAcABwAHAAcAB0AHQAgACAAIAAfAB0AHAAbABoAGQAYABcAFgAWABUAEwARABEA
EAAPAA0ADAALAAoACQALAAsACgAJAAkACQAIAAcACAAHAAYABgAGAAQABAACAAQAAwAC
AAEAAQAAAP///v/9//3//f/8//3//P/8//v/+v/5//j/9//3//j/+P/3//f/+P/4//j/
+P/4//f/9//5//r/+v/6//r/+v/7//v/+//7//v/+//9//7//v////7//v/+//////8A
AAAAAAADAAMABAAEAAIABAAEAAQABwAIAAgACAAIAAgACAAIAAgACAAIAAgACgAKAAoA
CgAKAAoACwALAAoACgAKAAoACgAKAAoACgAKAAoACgAJAAkACQAJAAgACAAIAAgABwAI
AAgACAAIAAYABgAGAAUABwAHAAYABgAEAAQABAAEAAYABgAGAAYABAAEAAQABAAFAAcA
BQAFAA==
         </WaveFormData>
      </LeadData>
      <LeadData>
         <LeadByteCountTotal>10000</LeadByteCountTotal>
         <LeadTimeOffset>0</LeadTimeOffset>
         <LeadSampleCountTotal>5000</LeadSampleCountTotal>
         <LeadAmplitudeUnitsPerBit>4.88</LeadAmplitudeUnitsPerBit>
         <LeadAmplitudeUnits>��V</LeadAmplitudeUnits>
         <LeadHighLimit>2147483647</LeadHighLimit>
         <LeadLowLimit>268435456</LeadLowLimit>
         <LeadID>V5</LeadID>
         <LeadOffsetFirstSample>0</LeadOffsetFirstSample>
         <FirstSampleBaseline>0</FirstSampleBaseline>
         <LeadSampleSize>2</LeadSampleSize>
         <LeadOff>FALSE</LeadOff>
         <BaselineSway>FALSE</BaselineSway>
         <ExcessiveACNoise>FALSE</ExcessiveACNoise>
         <MuscleNoise>FALSE</MuscleNoise>
         <LeadDataCRC32>3485590918</LeadDataCRC32>
         <WaveFormData>
AAAAAAAAAAACAAIAAgACAAIAAgACAAIAAgACAAIAAgACAAIAAgACAAIAAgACAAIAAAAA
AAAAAAAAAAAAAAAAAAIAAgACAAIAAgACAAIAAgACAAIAAgACAAQABAAEAAQABgAGAAYA
BgAGAAYABgAGAAgACAAIAAgACQAKAAsADAANAA4ADwAQABEAEgATABQAFQAWABcAGAAb
ABwAHQAeACEAIgAjACQAJQAmACcAKAApACoAKwAsAC4ALgAuAC4ALgAuAC4ALgAsACwA
LAAsACsAKgApACgAJwAmACUAJAAiACIAIgAiAB8AHgAdABwAGgAaABoAGgAZABgAFwAW
ABQAFAAUABQAEwASABEAEAAOAA4ADgAOAAwADAAMAAwACgAKAAoACgAIAAgACAAIAAgA
CAAIAAgABgAGAAYABgAGAAYABgAGAAYABgAGAAYACAAIAAgACAAIAAgACAAIAAoACgAK
AAoACgAKAAoACgAMAAwADAAMAAwADAAMAAwADAAMAAwADAAOAA4ADgAOAA4ADgAOAA4A
DgAOAA4ADgAOAA4ADgAOAA4ADgAOAA4ADgAOAA4ADgAOAA4ADgAOAA4ADgAOAA4ADAAM
AAwADAAMAAwADAAMAAwADAAMAAwACgAKAAoACgAKAAoACgAKAAoACgAKAAoACgAKAAoA
CgAIAAgACAAIAAgACAAIAAgACAAIAAgACAAIAAgACAAIAAYABgAGAAYABgAGAAYABgAI
AAgACAAIAAYABgAGAAYABgAGAAYABgAGAAYABgAGAAYABgAGAAYABgAGAAYABgAGAAYA
BgAGAAYABgAGAAYABgAGAAYABgAIAAgACAAIAAoACgAKAAoADAAMAAwADAAMAAwADAAM
AA4ADgAOAA4ADgAOAA4ADgAPABAAEAARAA8ADwAOAA4ADgAQABAAEgAXABkAGQAYABgA
FgAUABEADwAPAA8ADgAPAAwACgAJAAUAAwABAAEABAAEAAQABQAEAAEAAAD//wEAAQAB
AAIAAAD///////8CAAIAAQABAP7//v/+///////////////+//7//v/+//7//v/+//7/
/v/+//7//v/+//7//P/6//j/+/8FABMAIAAxAE0AagCBAJwAuQDMANoA3ADEAJcAYwAt
AO7/tv+H/2H/Uf9R/1b/X/9v/4L/kv+h/6//vP/H/9H/1//b/9//4v/m/+f/6f/s//D/
8f/z//P/9P/1//b/+P/4//r/+v/6//r/+v/7//v/+f/6//v/+//7//r/+v/6//v/+//7
//v/+f/5//n/+f/7//v/+//7//n/+f/6//r/+v/6//r/+//8//3//v////3//v/+//7/
/v/+//7//v8AAAAAAAABAAEAAgACAAIAAwAEAAQABAACAAQABAAFAAUABgAGAAgACQAK
AAsADAAPABAAEAARABIAFAAVABUAFgAYABkAGgAZABwAHAAdACEAIgAkACUAJQAmACcA
KAAoACgAKQApACoAKgAqACoAJwAmACUAIgAgAB8AHgAdAB0AHQAdAB0AHQAcABoAGQAY
ABcAFgAVABIAEQAQABAADAALAAoACQAKAAkACAAGAAcABgAGAAUAAwABAP///f////7/
/f/8//v/+//6//n/9v/1//X/9P/0//T/9P/z//H/8P/w//D/8f/y//P/9P/y//L/8v/y
//L/8v/z//P/8//z//P/9P/0//T/9f/1//P/8//0//T/9f/1//X/9v/5//n/+f/6//j/
+f/5//n/+v/6//v/+//9//7//v/+//3//f/9//3///////////////7//v/+//7//v/+
//7/AAAAAAAAAAD///7//f/8//z//f/+///////+//7//v/+//7//f/9////////////
//////7//v///////v/+//7//v/+//3//f/9//7//v8AAP///////wAAAAAAAAAA/v/+
//7//v/+//7//v/+/wAAAQABAAEA//////7//v/+//7//v/+/wAAAAAAAAAAAAAAAAAA
AAABAAEAAQABAAEAAAAAAAAA/v/+//////8BAAEAAgACAAQABAAEAAUABQAFAAUABgAI
AAgACAAJAAkACQAJAAkACgAKAAgACgAMAAwADAAMAA4ADgAOAA8AEAAQABEAEQATABIA
EgASABYAFgAYABsAHQAdABwAHAAaABgAFQATABMAEwASABEADAAKAAkABwAHAAUABQAG
AAYABgAHAAcABQAFAAUABQAFAAUABgAGAAUABQAFAAYABgAFAAUABAACAAIAAwADAAUA
BQAFAAQABgAGAAYABgAEAAQABAAEAAQABAAEAAQAAgAAAPz//P8DABEAHwAuAEUAYwCA
AJkAtADPAOYA9gDyANYAqQB1ADkA9v+2/4H/X/9V/1X/WP9j/3X/iP+Y/6X/sf++/8v/
1f/b/9//4//q/+z/7//1//b/+P/5//v//f/+////AAAAAAAAAgACAAIAAgACAAMAAwAB
AAIAAwADAAMAAgACAAIABQAFAAUABQADAAMAAwADAAMAAwADAAMAAwADAAQABAAEAAQA
BAAFAAUABQAFAAUABQAGAAYABgAGAAYABgAGAAYABgAGAAcABwAIAAgACAAJAAoACgAK
AAoADAAMAA0ACwAMAAwADgARABIAEwAUABUAFgAWABcAGAAaABsAGwAeACAAIQAiACMA
JgAmACcAKwAsAC4ALwAvADAAMQAyADIAMgAzADMANAA0ADQANAAwADAAMAAuADAALwAu
AC0AKgApACgAJwAnACYAJAAjACIAIQAgAB8AHgAdABwAHAAaABkAGAAXABYAFQAUABIA
EQAQABAADwAOAA0ADAALAAsACgAJAAgABQAFAAQAAwAEAAMAAwACAAAAAAAAAP/////+
//7//v/+//7//v/+//7//v/+//7//v/+//////////////8AAAIAAgADAAMAAwADAAQA
BAAFAAUABQAGAAkACQAJAAoACAAJAAkACQAMAAwADQANAAsADAAMAAwADQANAA0ADQAN
AA0ADQANAA0ADAAMAAwADAAMAAwADAAMAAwADAAMAAwADAAMAAwACQAJAAkACQAJAAgA
CAAIAAgACAAHAAcABwAHAAcABwAHAAcABgAGAAUABQAEAAQABgAGAAYABQADAAMABAAE
AAYABQAFAAUABAAEAAQABAAEAAQABAAEAAQABAAEAAQABAAFAAUABQAFAAUABAAEAAQA
BAAEAAQABAAEAAQABAAEAAQABAAEAAcABwAHAAcABwAGAAYABgAGAAYABwAHAAUABQAG
AAYABgAGAAYABwAFAAUABQAGAAgACAAIAAkACwALAAsACwAMAAwADAAMAAwADAAMAAwA
DgAOAA4ADgAOAA4ADwAQABAAEQARABEAEgASABIAFAASABQAFwAZABkAGAAYABYAFAAR
AA8ADwANAAwACwAIAAYABQADAAEAAQABAAIAAgAAAAEAAQD//wEAAQABAAEAAQACAAIA
AQABAAEAAgACAAEAAQAAAAAAAAABAAEAAQABAAEAAAAAAAAAAAAAAAAAAAAAAAAAAAAC
AAIAAgAAAP7/+v/8/wEADQAdACoAPwBdAHYAkQCuAMcA2gDkAOIAyACdAG0AMwDy/7r/
if9n/13/X/9m/3H/g/+U/6T/s//B/8z/1f/b/+H/4//n/+z/7v/x//X/9v/4//v/+//9
/wAA//8AAAIAAAACAAIAAgACAAIAAwADAAMABAAFAAUABQAEAAQABAAFAAUABQAFAAUA
BQAFAAUABwAHAAcABwAHAAcACAAIAAgACAAIAAkACQAJAAkACQAJAAoACgAKAAwADAAM
AAwADAAMAAwADQANAA4ADgAOAA8AEAAQABAAEAASABIAEwATABQAFAAWABcAGAAZABoA
GQAaABoAGwAeACAAIQAhACIAJAAlACYAKQAsACwALQAtAC4AMAAxADEAMgAzADQANAA0
ADUANQA2ADYANgA2ADQANAA0ADIAMgAxADAALwAuAC0ALAArACsAKgAoACcAJgAlACQA
IwAgAB8AHgAeABwAGwAaABkAGAAXABYAFAATABIAEgARABIAEQAQAA8ADwAOAA0ADAAL
AAsACgAJAAgABwAHAAYABAAEAAQAAwAFAAQABAAEAAQABAAEAAQABAAEAAQABAAEAAQA
BQAFAAUABQAFAAYABgAGAAcABwAHAAcACAAIAAcABwAHAAgACQAJAAkACgAKAAsACwAL
AAwADAANAA0ADQAOAA4ADgANAA0ADQANAA8ADwAPAA8ADwAOAA4ADgAQABAAEAAQABAA
EAAQABAADgAOAA4ADgANAA0ADQANAA0ADAAMAAwADgAOAA0ADQANAA0ADQANAA0ADQAM
AAwACwALAAoACgAMAAwADAALAAsACwAMAAwADAALAAsACwAKAAoACgAKAAoACgAKAAoA
CAAIAAgACAAIAAkACQAJAAcABwAGAAYACAAIAAgACAAIAAgACAAIAAYABgAGAAYABwAH
AAcABwAJAAgACAAIAAYABgAHAAcABwAHAAgACAAGAAYABgAHAAcABwAHAAgABgAGAAYA
BwAHAAcABwAHAAgACAAIAAgACgAKAAoACgAKAAoACgAKAAwADAAMAAwADgAOAA4ADgAO
AA4ADgAOAA8AEAAQABEAEwATABIAEgASABQAFAAWABgAGQAYABYAGAAWABQAEQAPAA8A
DwAOAA0ACgAIAAcAAwABAP/////+//7//v///wEA/////////f/9//3//v/+//3//f/9
//7//v/9//3//P/8//z//f/9//3//f/9//z//P/8//z//P/8//z//P/8//z//P/8//z/
/P/6//j/9v/5/wEADwAYACcAPwBeAHcAkACtAMgA2ADeANIAqwB5AEMACADM/5v/cf9X
/1P/WP9h/2//fv+Q/6H/sf++/8f/0f/X/9v/3f/g/+T/5//r/+7/8P/x//X/9//4//n/
+v/6//r//P/8//z//P/8//3//f/9//7///////3//P/8//z//f/9//3//f//////////
//3//f/9//3//////wAAAAD+//7//v///wEAAQABAAEAAQACAAIAAgAAAAAAAAAAAAAA
AAAAAAEAAQACAAIAAgADAAQABAAEAAQABgAGAAcABQAGAAYACAAJAAoACwAMAA0ADgAO
AA8AEAASABMAEwAUABYAFwAYABcAGgAaABsAHQAeACAAIQAiACQAJgAoACcAJgAmACUA
JgAmACYAJgAkACQAJAAiACQAIwAiACEAIAAfAB4AHQAbABoAGAAXABQAEwASABEAEQAR
ABEAEgAOAA0ADAALAAgABwAGAAQABAAEAAUABQAEAAMAAgABAAAA/v/8//r/+//7//r/
+f/6//n/+f/4//j/+P/4//f/9//2//b/9v/1//T/8//y//T/9P/0//T/9v/2//f/9//3
//f/9//4//b/9v/3//f/9//3//j/+P/5//n/+f/6//v/+//7//z/+//7//r/+f/8//z/
/f/9////AAAAAAAA/////////////////////wEAAAAAAAAAAAAAAAAAAAAAAAAAAAAA
AAAAAAAAAAAA//////////////7//v/+//7//v/9//3//f/9//3//f/9//3//P/8////
///+//7//f/8//v/+f/6//v//f/+//7//f/9//3/+v/6//r/+v/6//r/+v/6//v//P/9
//7//f/9//z/+//9//3//P/8//z//P/8//z//P/8//z//P/+//7//v/+////////////
///+//7//v/8//z//f/9//7///8BAAIAAwAEAAUABwAJAAkACQAKAAkACAAHAAcACQAK
AAoACgAKAAoACwAMAAwADQAPAA8ADgAOABAAEgASABQAFQAXABcAFgAUABIAEAANAA0A
DQANAAwACQAGAAQAAwD///3/+//7//3//v///wEAAQD///////////////8AAAAA////
////AAAAAP/////+//7//v//////////////AAAAAAAAAAAAAAAAAAAAAAAAAAAAAAAA
/v/+//z/+v/8/wMAEQAbACoAQQBfAHwAlwCwAMcA4ADuAOwAzgChAHEAOQD4/7r/hf9h
/1X/U/9Y/2H/cf+E/5b/of+p/7L/v//H/8v/z//T/9j/3P/f/+P/5v/o/+n/6//r/+7/
7//w//D/8P/y//L/8v/0//T/9f/1//X/9v/3//f/+f/4//j/+P/3//f/9//3//f/9//3
//f/+f/5//n/+f/5//n/+v/6//j/+P/4//n/+f/5//n/+f/7//z//P/8//r/+v/6//r/
/P/8//z//f/9//7//v/+//3//v/+//7/AAACAAIAAwADAAQABAAGAAcACAAJAAoACwAM
AAwADQAQABIAEwATABQAFgAXABgAGQAcABwAHQAfACAAIgAjACUAJgAnACgAKAAoACkA
KQAoACgAKAAoACgAKAAoACYAJgAlACQAIwAgAB8AHgAdAB0AHAAaABkAGAAXABYAFQAS
ABEAEAAQAA4ADQAMAAsACgAJAAgABgAHAAYABgAFAAIAAQAAAP/////+//3//P/5//n/
+P/3//j/9//3//b/9P/0//T/8//z//L/8v/y//L/8v/y//L/9P/0//T/9P/0//T/9f/1
//X/9f/1//b/9v/2//f/9//5//n/+v/6//v/+//7//z//f/9//3//v/+/////////wAA
AAABAAEAAQACAAIAAgADAAMAAwADAAMAAwADAAMABQAEAAQABAACAAIAAgACAAIAAgAC
AAIAAgACAAIAAgD//////////wEAAAAAAAAAAAAAAP/////////////////////+//7/
//////7//v/+//7//v/9//3//f/+//7//v/9//3//f/+//7//v/+//3//P/7//r//P/8
//z//P/6//v/+//7//v/+//6//r/+v/6//r/+v/8//z//P/8//z//P/8//z/+//7//v/
+//9//z//P/8//z//P/9//3/+//7//z//P/8//z//P/9/////////wAAAAAAAAAAAQAB
AAEAAQABAAIAAgACAAQABAAEAAQABAAGAAcACAAIAAcABwAHAAYABgAGAAgACAAKAA0A
DwAPAA4ADgAMAAoABwAFAAUABQAEAAMAAAD+/////f/7//n/+f/6//r/+v/5//n/9//3
//n/+f/5//n/+P/4//f/9//5//r/+v/5//n/+P/4//j/9//3//f/9//5//j/+P/4//j/
+P/4//j/+v/6//r/+v/6//r/+P/2//T/9P/5/wUAEQAgADUAUQBuAIUAogC9ANAA3ADc
AMQAmQBpAC8A8P+4/4f/Yf9V/1X/XP9n/3f/iP+a/6n/tf/C/8v/1f/Z/93/3//k/+j/
6f/t//D/8v/1//f/9//2//n/+v/8//r//P/8//z//P/8//3//f/7//z//f/9/////v/+
//7//////////////////////////////////////wAAAAAAAAAAAAABAAEAAQABAAEA
//8AAAAAAAACAAIAAgACAAIAAgACAAMAAwAEAAQABAADAAQABAAEAAQABgAGAAcACQAK
AAoADAALAAwADQAOAA8AEAAQABEAEgAUABUAFQAYABoAGwAcAB0AIAAgACEAIwAkACYA
JwAnACgAKQAqACoAKgArACsAKgAqACoAKgAqACoAKgAoACgAJwAmACUAJAAjACIAIQAf
AB4AHAAbABwAGwAaABkAGAAXABYAFgAUABMAEgARABAADwAOAAwACwAKAAoACQAIAAcA
BgAFAAUABAADAAIAAwADAAIAAQAAAP/////+//7//v/+//3//f/8//z//P/8//z//P/8
//z//P/8//z/+v/6//v/+//9//3//f/+//z//P/9//3/+//7//z//P/9//3//f/+////
/////wAA/v////////8AAAAAAQABAAEAAgACAAIAAwADAAMAAwADAAMAAwADAAMAAgAC
AAIAAgACAAIAAgACAAIAAgACAAAAAAAAAAAA//////////////7//v/+//7//v/9//3/
/f/9//3//f/9//3//P/8//3//f/8//z//P/8//z/+//7//v//P/8//z/+//7//v/+v/6
//r/+v/8//z//P/8//r/+v/6//r/+v/7//v/+//7//v/+v/6//r/+v/6//r/+v/6//r/
+v/6//r/+v/6//v/+//7//v/+//6//r/+v/6//r/+//7//n/+f/6//r/+v/6//r/+//7
//v/+//8//r/+v/6//v/+//7//v/+//6//r/+v/6//r/+v/6//r//P/8//z//P/9//7/
//8AAAAAAAAAAAAAAAAAAAAAAAACAAIAAgACAAQABgAHAAkABwAHAAYABgAGAAgACAAK
AA0ADwAPAA4ADgAMAAoABwAFAAUABQAEAAMAAAD+//3/+f/3//X/9f/2//b/9v/3//f/
9f/1//X/9f/1//X/9v/4//f/9//3//b/9v/1//X/9P/0//T/9f/1//X/9f/1//T/9P/0
//T/9P/0//T/9P/0//T/9P/0//T/9P/y//D/7v/x//v/CQAUACUAPwBaAHEAjACnAL4A
ygDOAL4AlQBjAC8A8v+6/4v/Y/9N/03/VP9b/23/fv+O/5v/q/+6/8P/y//R/9X/1//a
/97/4f/l/+j/6v/r/+3/7//w//H/8v/y//L/9P/0//T/9P/0//X/9f/1//b/9//3//f/
9v/2//b/9//3//f/9//3//f/9//3//f/9//3//f/9//3//j/+P/4//j/+P/5//f/9//3
//f/9//4//j/+P/4//j/+P/4//j/+P/4//n/+//8//z//P/7//z//P/8//z//v/+////
//8AAAAAAgADAAQABQAGAAkACgAKAAsACgAMAA0ADQAOABAAEQASABMAFgAWABcAGQAa
ABwAHQAdAB4AHwAgACAAIAAhACEAIgAiACIAIgAgACAAIAAeAB4AHQAcABsAHAAbABoA
GQAXABYAFAATABIAEQAQAA8AEAAPAA4ADgAKAAkACAAHAAgABwAGAAQABQAEAAQAAwAC
AAEAAAD//wEAAAD///7//f/9//z/+//6//n/+f/4//j/+P/4//f/+f/4//j/+P/4//j/
+P/4//j/+P/4//j/9//2//b/9f/3//f/9//4//j/+P/5//n/+//7//z//P/8//v/+v/6
//v/+//7//z//P/9//3//f/+//7///////3//v/+//7///////////8BAAEAAQABAAEA
AAAAAAAAAgACAAIAAgACAAIAAgACAAIAAgACAAIAAQABAAEAAQABAAAAAAAAAAAAAAD/
/////////////////////v/+///////+//7//P/8//z/+//9//3//v/+/wAA////////
/v/+//7//v/+//7//v/+//7//v/+//7//v///////////////v/+//7//v/+//7//P/8
//z//P/+//7//v/+//3//f/9//3//f/8//z//P/+//7//////wEAAQACAAIAAAAAAAAA
AQD///////8AAAIAAgACAAMABQAFAAUABQAEAAQABgAEAAYABgAGAAYABwAJAAsADAAN
AA0ADQAMAAwADAAOAA4AEAATABUAFQATABIADwAMAAsACQAJAAkABwAFAAEA/v/+//3/
/P/7//v//P/8//z//P/7//j/9//3//f/9//3//j/+P/3//f/9//4//j/9//3//b/9v/2
//f/9//3//f/+f/4//j/+P/2//b/9v/2//b/9v/2//b/9v/2//b/8v/w//L/9f8BAA8A
HgA5AFcAcgCLAKYAvQDQAN4A2AC4AIkAVQAbANr/ov9z/1X/S/9L/07/W/9r/3z/jv+b
/6f/tP+//8n/z//V/9n/3P/g/+P/5f/o/+z/7f/v//H/9P/1//b/9v/0//b/9v/2//b/
9v/3//f/9//4//n/+f/3//b/9v/2//f/9//3//f/+P/5//r/+//5//n/+f/5//n/+f/6
//r//P/8//z//f/7//v/+//7//3//v/+//7//v/+//7//v/+//7//v///wEAAgACAAIA
AwAEAAQABAAEAAYABgAHAAcACAAIAAoACQAKAAsADAAPABAAEAARABIAFAAVABUAFgAY
ABkAGgAdACAAIAAhACUAJgAoACkAKQAqACsALAAsACwALQAtAC0ALAArACoAKgAqACoA
KAAqACkAKAAnACYAJQAkACMAIQAgAB4AHQAcABsAGgAZABoAGQAYABgAFAATABIAEQAQ
AA8ADgAMAAsACgAKAAkACgAJAAgABwAFAAQAAwACAAMAAwACAAEAAAD//////v/9//z/
+//5//v/+v/6//r/+v/6//r/+v/6//r/+v/6//j/+P/5//n/+//7//v//P/+//7/////
//////8AAAAAAwADAAMABAADAAMAAwAEAAYABwAHAAcACAAIAAkACQALAAwADAAMAAsA
CwALAAsADQANAA0ADQANAAwADAAMAAwADAAMAAwACgAKAAoACgAIAAgACAAIAAkACQAJ
AAkACQAIAAgACAAIAAgABwAHAAcABwAHAAcABQAFAAQABAAHAAcABgAGAAYABgAGAAUA
BQAFAAYABgAGAAUABQAFAAQABAAEAAQABgAGAAYABgAEAAQABAAEAAQABQAFAAUAAwAD
AAIAAgAEAAQABAAEAAQABAAEAAQABAAEAAQABAADAAMAAwADAAUABAAEAAQABAAEAAUA
BQADAAMABAAEAAYABgAGAAcABwAHAAcACAAKAAoACgALAAkACQAJAAkADAAMAAwADAAM
AAwADAAMAA4ADgAOAA4AEAARABIAEgATABMAEwASABIAEgAUABQAFgAZABsAGwAaABoA
GAAWABUAEwATABMAEgARAA4ADAALAAkABwAFAAcACAAIAAgABwAHAAUABQAFAAUABQAF
AAYABgAFAAUABQAGAAYABQAFAAQABAAEAAUABQAFAAUAAwACAAIAAgAEAAQABAAEAAQA
BAAEAAQAAgACAAIA/v/8//z/AwARAB0ALABFAGMAfgCZALYAzQDgAOwA5gDIAJkAZwAt
AOz/sv+B/2H/Wf9b/2D/a/99/47/nv+t/7n/xv/P/9f/3f/h/+X/6P/s/+//8f/0//b/
+f/7//v//P/9//7/AAAAAAIAAgACAAIAAgADAAMAAQACAAMAAwAFAAQABAAEAAMAAwAD
AAMABQAFAAUABQADAAMAAwADAAMAAwAEAAQABAAEAAQABQAHAAcABwAHAAUABgAGAAYA
CAAIAAgACAAIAAgACAAJAAkACgAKAAoACwAMAAwADAAMAA4ADgAPAA8AEAAQABIAEwAU
ABUAFgAXABgAGAAZABgAGgAbABsAHgAgACEAIgAjACYAJgAnACcAKAAqACsALQAuAC8A
MAAwADAAMQAxADIAMgAyADIAMAAwADAALgAuAC0ALAArACoAKQAoACcAJwAmACQAIwAg
AB8AHgAdAB4AHQAcABwAGgAZABgAFwAWABUAFAASABMAEgASABEAEAAPAA4ADQALAAoA
CQAIAAcABwAGAAUABAADAAMAAgACAAIAAgABAAEAAAAAAAAAAAAAAAAAAAAAAAAAAAAA
AAAAAAABAAEAAQABAAEAAgACAAIAAwADAAMAAwAEAAQABQAFAAUABgAHAAcABwAIAAgA
CQAJAAkACgAKAAsACwALAAwADAAMAA0ADQANAA0ADQANAA0ADQAPAA4ADgAOAAwADAAM
AAwADAAMAAwADAAMAAwADAAMAAsACwALAAsACwAKAAoACgAKAAoACQAJAAkACQAJAAkA
CQAJAAgACAAJAAkACAAIAAgACAAIAAcABwAHAAgACAAIAAcABwAHAAYABgAGAAYABgAG
AAYABgAGAAYABgAGAAYABwAHAAcABwAHAAYABgAGAAYABgAGAAYABgAGAAYABgAGAAYA
BgAFAAUABQAFAAUABAAEAAQABAAEAAUABQAFAAUABgAGAAYABgAGAAcABQAFAAUABgAG
AAYABgAHAAcABwAHAAcABgAGAAYABgAGAAYABgAGAAgACAAIAAgACQAKAAsADAAMAAwA
DAAMAA4ADgAOAA4ADgAOAA4ADgAQABAAEQASABIAEwATABMAEgASABIAFAASABQAFwAZ
ABkAGAAYABYAFgATABEAEQARABAADwAMAAoACQAHAAUAAQABAAIAAgAEAAUABQADAAMA
AwADAAMAAwAEAAQAAwADAAMABAAEAAUABQAEAAQAAgADAAMAAwADAAMAAgACAAQABAAE
AAQABAAEAAQABAAEAAQABAAEAAQAAgAAAAEABwATAB4ALQBDAGAAeQCSAK8AyADaAOQA
3AC9AJEAXQAiAOb/s/+D/2X/Xf9i/2n/df+G/5j/qf+3/8T/z//Z/9//4//n/+r/7v/x
//X/+P/6//v//////wAAAQACAAIAAgAEAAQABAAEAAQABQAFAAUABgAHAAcABwAGAAYA
BgAHAAcABwAHAAcABwAHAAcACQAJAAkACQAHAAcACAAIAAgACAAIAAkACQAJAAkACQAJ
AAoACgAKAAgACAAIAAgACAAIAAgACQAJAAoACgAKAA0ADgAOAA4ADgAQABAAEQAPABAA
EAASABEAEgATABQAFQAWABYAFwAYABoAGwAbABwAHgAfACAAIQAkACQAJQAlACYAKAAp
ACkAKgArACwALAAsAC0ALQAwADAAMAAwAC4ALgAuACwALAArACoAKQAoACcAJgAlACUA
JAAiACEAIAAfAB4AHQAcABsAGgAaABgAFwAWABUAEQAPAA0ACgAJAAgACAAHAAYABQAE
AAMAAwACAAEAAAD//////v/9//z/+//7//r/+v/6//r/+f/5//j/+P/4//j/+P/4//j/
+v/6//r/+v/6//r/+//7//v/+//7//z/+v/6//v/+//7//v//P/8//3//f/9//7//f/9
//3//v/+//////////7//v//////AAACAAMABAADAAMAAwADAAMAAwADAAMAAwACAAIA
AgAEAAQABAAEAAQABAAEAAQABAAEAAQABAADAAMAAwADAAUABAAEAAQAAgACAAEAAQAD
AAMAAwADAAMAAwACAAIAAQABAAAAAAACAAIAAgABAAEAAQACAAIAAgABAAEAAQACAAQA
AgACAA==
         </WaveFormData>
      </LeadData>
      <LeadData>
         <LeadByteCountTotal>10000</LeadByteCountTotal>
         <LeadTimeOffset>0</LeadTimeOffset>
         <LeadSampleCountTotal>5000</LeadSampleCountTotal>
         <LeadAmplitudeUnitsPerBit>4.88</LeadAmplitudeUnitsPerBit>
         <LeadAmplitudeUnits>��V</LeadAmplitudeUnits>
         <LeadHighLimit>2147483647</LeadHighLimit>
         <LeadLowLimit>268435456</LeadLowLimit>
         <LeadID>V6</LeadID>
         <LeadOffsetFirstSample>0</LeadOffsetFirstSample>
         <FirstSampleBaseline>0</FirstSampleBaseline>
         <LeadSampleSize>2</LeadSampleSize>
         <LeadOff>FALSE</LeadOff>
         <BaselineSway>FALSE</BaselineSway>
         <ExcessiveACNoise>FALSE</ExcessiveACNoise>
         <MuscleNoise>FALSE</MuscleNoise>
         <LeadDataCRC32>1140873521</LeadDataCRC32>
         <WaveFormData>
CAAIAAgACAAKAAoACgAKAAgACAAIAAgACgAKAAoACgAKAAoACgAKAAoACgAKAAoACgAK
AAoACgAIAAgACAAIAAoACgAKAAoACAAIAAgACAAIAAgACAAIAAoACgAKAAoADAAMAAwA
DAAMAAwADAAMAA4ADgAOAA4ADwAQABEAEgATABQAFQAWABgAGAAYABgAGQAaABsAHAAd
AB4AHwAgACMAJAAlACYAKQAqACsALAAuAC4ALgAuADAAMAAwADAAMAAwADAAMAAuAC4A
LgAuACwALAAsACwAKQAoACcAJgAkACQAJAAkACMAIgAhACAAHQAcABsAGgAZABgAFwAW
ABMAEgARABAADwAOAA0ADAAKAAoACgAKAAgACAAIAAgACAAIAAgACAAGAAYABgAGAAQA
BAAEAAQABAAEAAQABAACAAIAAgACAAQABAAEAAQABAAEAAQABAAEAAQABAAEAAQABAAE
AAQABAAEAAQABAAGAAYABgAGAAYABgAGAAYABgAGAAYABgAIAAgACAAIAAgACAAIAAgA
CAAIAAgACAAGAAYABgAGAAYABgAGAAYABgAGAAYABgAGAAYABgAGAAYABgAGAAYABgAG
AAYABgAGAAYABgAGAAYABgAGAAYABAAEAAQABAAEAAQABAAEAAQABAAEAAQAAgACAAIA
AgACAAIAAgACAAIAAgACAAIAAgACAAIAAgACAAIAAgACAAIAAgACAAIAAgACAAIAAgAC
AAIAAgACAAIAAgACAAIAAAAAAAAAAAAAAAAAAAAAAAIAAgACAAIAAAAAAAAAAAAAAAAA
AAAAAAAAAAAAAAAAAAAAAAAAAAAAAAAAAAAAAAIAAgACAAIABAAEAAQABAAGAAYABgAG
AAYABgAGAAYABgAGAAYABgAJAAkACQAJAAgACAAIAAgACAAIAAkACwAOABAAEQARABAA
DgALAAkABwAHAAcABwAFAAMAAQD///v/+f/4//j/+f/5//n/+f/1//X/9f/1//X/9f/1
//X/8//z//P/8//y//L/8v/y//L/8f/x//H/8f/y//L/8f/x//H/8f/x//H/8f/x//H/
8P/w//D/8P/v//D/7//u/+7/8f/2//z/AwALABsAKQAzAEEAUABZAGIAZgBYADwAJgAO
APH/1v+8/57/jP+J/4n/jf+W/6D/rP+3/8H/yv/S/9j/3P/f/+H/4v/j/+T/5f/m/+f/
6P/n/+j/6v/q/+r/6//r/+v/6//s/+z/6//r/+v/6//r/+v/7P/s/+z/7f/t/+v/6//r
/+z/7P/s/+z/7P/s/+z/7P/s/+r/6v/r/+v/6v/q/+r/6//r/+v/6//r/+v/6//r/+v/
6//r/+v/6//u/+7/7v/u/+7/7//v/+//7f/u/+//8P/w//D/8P/x/+//8P/y//L/9f/2
//f/+P/4//n/+v/7//r/+//9//7///8BAAIAAwAEAAYABwAIAAoACwAMAA0ADgAPABAA
EQASABIAEgATABMAEwATABMAEQARABEAEQAQABAADgAOABAADwAOAA0ADQAOAA4ADgAL
AAoACQAIAAUABAADAAIA/v/9//z/+//7//r/+P/3//j/+P/3//b/8//y//H/8f/w/+//
7//u/+//7//v/+7/7f/s/+v/6P/q/+r/6v/q/+f/5//n/+f/5//n/+b/5v/o/+j/6f/p
/+n/6f/p/+n/5//n/+j/6P/q/+r/6//r/+r/6f/o/+f/6v/q/+r/6//t/+3/7f/t/+3/
7f/t/+3/7f/u/+7/7v/u/+7/7//v/+//7//v/+//7//v/+//7//v/+//8P/w//D/8P/v
/+//7//v/+//7//t/+3/7f/t/+z/7P/s/+v/7f/t/+3/7f/r/+r/6v/q/+r/6f/p/+n/
6f/p/+n/6f/r/+v/6v/q/+j/6P/o/+j/6v/q/+n/6f/p/+n/6f/o/+r/6v/q/+r/6v/q
/+r/6v/q/+r/6v/r/+3/7f/s/+z/6v/q/+r/6v/q/+r/6v/q/+v/6//s/+z/7P/s/+z/
7P/s/+z/7P/s/+z/7P/s/+z/7P/s/+z/7P/s/+z/7f/t/+v/6//r/+z/7//w//H/8//2
//j/+f/7//v/+//8//z//P/8//r/+v/8//z//P/8//7//v/+////AQABAAEAAgACAAIA
AgACAAQABQAHAAgACgALAAsACgAIAAUAAwABAP////////3/+//5//f/9f/z//L/8v/z
//P/8//z//H/8f/x//H/8f/v/+//7//v//H/8f/x//D/8P/w//D/8P/v/+//7//v//D/
8P/v/+//8f/x//H/8f/x//H/8f/y//D/8P/w/+//8P/v/+z/7P/x//j//v8FABMAIwAz
AD8ASwBaAGkAcgByAGIASAAyABoA+f/W/7b/oP+U/43/i/+R/5r/qP+2/8H/yf/S/9r/
4P/i/+P/5//q/+v/7v/x//L/8f/y//P/9P/0//T/9P/1//X/9f/1//b/9v/1//X/9f/1
//X/9f/2//j/+P/5//n/+f/5//n/+v/8//z//P/8//z//P/8//z//P/8//3//f/+//7/
/v////3//f/9//3//f/9//3//f/9//3//f/9/wAAAAAAAAAAAAABAAEAAQADAAQABQAG
AAgACAAIAAkACQAKAAwADAAPABAAEQASABIAEwAUABUAFgAXABkAGgAdAB8AIAAhACIA
JAAlACYAKAApACoAKwAsAC0ALgAvADAAMAAwADEAMwAzADMAMwAxADEAMQAxADIAMgAw
ADAAMAAvAC4ALQAqACoAKQAoACkAKAAnACYAIwAiACEAIAAeAB0AHAAbABkAGAAWABUA
FAAUABMAEgATABIAEQARAA4ADQANAAwACwALAAsACgAIAAgACAAGAAYABgAGAAYABwAH
AAcABwAFAAUABAAEAAYABgAHAAcABwAHAAcABwAJAAkACgAKAAwADAANAA0ADQANAA0A
DQAOAA4ADgAPAA8ADwAPAA8AEQARABEAEQATABQAFAAUABIAEgATABMAFQAVABUAFQAV
ABUAFQAVABMAEwAUABQAFAAUABMAEwATABMAEwATABEAEQARABEAEAAQABAADwAPAA8A
DwAPAA8ADgAOAA4ADgANAA0ADQANAA0ADQANAAsACwAKAAoADAAMAAwADAAMAAwACwAL
AAsACwALAAoADAAMAAwADAAKAAoACgAKAAwADAAMAA0ADQANAAwADAAMAAwADAAMAAwA
DAAMAAwACwALAAwADAAMAAwADAAMAAwADAAMAAwADAAMAAwADAAMAAwADAAMAAoACgAL
AAsACwALAAsADAAMAAwADAANAAsADAAMAA0ADwAPABAAEAASABIAEgASABQAFAAUABQA
FAAUABQAFAAWABYAFwAXABkAGQAaABoAGgAaABoAGgAbAB0AHgAgACEAIQAgAB4AHQAb
ABkAGQAXABcAFQATABEADwANAAsACgAKAAsACwANAA0ACwALAAsACwALAAsACwALAAsA
CwALAAsACgAKAAoACgAKAAkACQAJAAkACgAKAAkACQAJAAkACQAJAAkACQAJAAoACgAK
AAoACwAKAAcABgAIAAsAEAAYAB8AKwA7AEcAVQBjAG4AeQCCAIIAcgBaAEYALAAPAPL/
1P+4/6z/qf+r/7H/uv/E/9D/2//l/+z/9P/4//z//f///wAAAQAEAAUABAAFAAYABwAI
AAgACAAIAAkACQAJAAkACgAKAAkACQAJAAkACQAJAAoACgAKAAsACwALAAsACwAMAAwA
DAAMAAwADAAMAAwADAAMAAwADQANAAwADAAMAA0ADQANAA0ADQANAA0ADQANAA0ADQAN
AA0ADgAOAA4ADgAOAA8ADwAPAA8AEAARABIAEgASABIAEwATABQAFgAWABUAFgAXABgA
GAAZABoAGwAeAB8AIQAiACEAIwAkACUAKAAqACsALAAuAC8AMAAxADIAMwA0ADUANgA2
ADYANwA3ADcANwA3ADUANQA1ADUANAA0ADIAMgAyADEAMAAvACwALAArACoAKQAoACcA
JgAjACIAIQAgAB4AHQAcABsAGwAaABgAFwAWABYAFQAUABMAEgARABEAEAAPAA8ADgAN
AA0ADQAMAAwADAAMAAoACgAKAAoACgAHAAcABwAHAAcABwAGAAYABgAGAAcABwAHAAcA
BwAHAAcABwAIAAgACAAIAAkACQAJAAkACQAJAAoACgAKAAsACwALAAsACwALAAsACwAL
AA0ADgAOAA4ADgAOAA8ADwANAA0ADQANAA0ADQANAA0ADQANAA4ADgAOAA4ADQANAA0A
DQANAA0ACwALAAsACwAMAAwADAALAAsACwALAAsACwAKAAoACgAKAAkACQAJAAkACQAJ
AAkABwAHAAYABgAIAAgACAAIAAgACAAHAAcABwAHAAcABgAIAAgACAAIAAYABgAGAAYA
BgAGAAYABwAHAAcABgAGAAYABgAGAAYABgAGAAYABgAFAAUABgAGAAYABgAGAAYABgAG
AAYABgAGAAYABgAGAAYABgAGAAYABAAEAAUABQADAAMAAwAEAAQABAAEAAUAAwAEAAQA
BQAFAAUABgAGAAQABAAGAAYACAAIAAgACAAKAAoACgAKAAwADAAMAAwADAAMAAwADAAM
AAwADAAMAA8ADwAPAA8AEAAQABAAEAAQABAAEQATABIAFAAVABUAFgAUABEADwAPAA8A
DwAPAA0ACwAJAAcABQADAAIAAgABAAEAAQABAP//////////////////////////////
//7//v/+//7//v/9//3//f///wAAAAD//////////////f/9//3//f/8//z//P/8//v/
/P/7//r/+v/9/wIACAANABMAIwAxADsARQBWAGUAbgB0AG4AVgA+ACgADQDw/9T/tv+g
/5n/l/+b/6L/rP+2/8H/zf/Y/97/5P/o/+v/7f/w//H/8v/x//L/8//0//f/+P/4//j/
+P/3//n/+f/5//r/+v/5//n/+f/5//n/+f/6//j/+P/5//n/+f/5//n/+v/6//r/+v/6
//r/+v/6//r/+v/6//v/+//6//r/+v/7//3//f/9//3/+//7//v/+//7//v/+//7//z/
/P/8//z/+v/7//v/+//9//7///8AAAAAAAAAAAEA//8AAAIAAgAFAAYABwAIAAYABwAI
AAkACgALAA0ADgAPABEAEgATABIAFAAVABYAGAAZABoAGwAeAB8AIAAhACIAIgAiACMA
IQAhACEAIQAhACEAIQAhACAAIAAeAB4AHgAdABwAGwAaABoAGQAYABUAFAATABIAEwAS
ABEAEAAOAA0ADAALAAcABgAEAAMABAAEAAMAAgABAAAA//////z/+//7//r/+f/5//n/
+P/4//j/+P/2//b/9v/2//b/8//z//P/8//z//P/8v/y//L/8v/z//P/9f/1//X/9f/z
//P/9P/0//T/9P/1//X/9f/1//X/9f/2//b/9v/3//f/9//3//f/9//3//f/9//3//j/
+P/4//r/+v/7//v/+f/5//n/+f/5//n/+f/5//f/9//4//j/+v/6//n/+f/3//f/9//3
//f/9//3//f/9v/2//b/9f/1//X/9f/1//X/9P/0//T/9v/1//X/9f/1//X/9f/1//X/
9f/0//T/8v/y//L/8v/0//T/8//z//P/8//z//L/8P/w//D/8P/w//D/8P/w//L/8v/y
//P/8//z//L/8v/y//L/8v/y//D/8P/w//D/8f/x//L/8v/y//L/8v/y//T/9P/0//T/
9P/0//T/9P/y//L/8v/y//T/9P/1//X/+P/5//r//P/8//z//P/9//v//P/8//3////+
//7//v/+//7/AQABAAEAAQACAAIAAgACAAQABAAFAAcACAAKAAsACwAIAAYAAwABAAEA
AQABAAEA/f/7//n/9//1//P/8v/y//P/8//z//P/8//z//P/8//z//P/8//z//P/8//z
//P/8v/y//L/8v/y//H/8f/x//H/8v/y//H/8//z//P/8//x//H/8f/x//L/8v/y//L/
7//w/+//7v/u//P/+v8AAAkAFQAlADMAPwBNAFgAZQBuAG4AYABGADAAGAD5/9r/vP+i
/5T/j/+N/5H/mv+o/7T/vf/F/87/1v/c/97/4f/j/+b/5//o/+v/7P/t/+7/7//w//D/
8v/w//H/8f/x//H/8v/0//P/8//z//X/9f/1//b/9v/2//f/9//1//X/9f/2//b/9v/2
//b/+P/4//j/+P/4//j/+f/5//r/+v/6//v/+//7//v/+//7//v/+//7//v/+//7//v/
/P/8//z//P/+////////////AAABAAIAAgACAAIAAwADAAQABgAGAAcACAAJAAoACgAL
AAwADQAQABEAEwAUABUAFwAYABkAHAAeAB8AIAAgACEAIgAjACYAJwAoACkAKgAqACoA
KwArACsAKwArACsAKwArACsALAAsACoAKgAoACcAJgAlACQAJAAjACIAIQAgAB8AHgAd
ABwAGwAaABgAFwAWABUAEwASABAADwAOAA4ADQAMAAsACgAJAAkACAAHAAcABgADAAMA
AwACAAIAAgACAAAAAAAAAAAAAAD//////////wEAAQAAAAAAAAAAAAEAAQABAAEAAQAB
AAEAAQACAAIABAAEAAUABQAFAAUABQAFAAYABgAGAAcACQAJAAkACQALAAsACwALAAsA
DAAMAAwADAAMAA0ADQANAA0ADQANAA0ADQANAA0ADQANAA4ADgAOAA4ADQANAA0ADQAN
AA0ADQANAA0ADQAKAAoACgAJAAsACwALAAsACwAKAAoACgAMAAsACwALAAsACwALAAsA
CQAJAAgACAAKAAoACgAKAAoACgAJAAkACwALAAsACgAKAAoACgAKAAoACgAKAAoACgAK
AAoACwALAAsACgAKAAoACgAKAAoACAAIAAgACAAJAAkACgAKAAoACgAKAAoACgAKAAoA
CgAKAAoACgAKAAoACgAKAAoACgAKAAsACwALAAsACwAMAAwADAAMAA0ADQAOAA4ADwAP
AA8AEAAQABAAEAAQABAAEAAQABAAEAAQABEAEQARABEAEgASABIAEgASABIAEwAVABYA
GAAZABkAGAAWABMAEQAPAA8ADwAPAA0ACwAJAAcABQADAAIAAgADAAMAAwADAAEAAQAB
AAEAAQABAAEA//////////8BAAAAAAAAAP7//v/9//3//////wAAAAD9//3//f/9////
//////////8AAAAAAAD+/////v/9//r//P///wQADAATAB8ALwA9AEcAVQBkAG8AeAB4
AGoAUgA+ACYACQDs/87/sv+k/6H/o/+n/7D/uv/G/9H/2f/i/+r/8P/y//X/9//4//n/
/P/9//7///8AAP///v8AAAAAAAABAP///////wAAAAD///////8BAAEAAQACAAAAAAAB
AAEAAQABAAEAAgACAAIAAgACAAIAAgACAAIAAgACAAMAAwACAAIAAgADAAMAAwADAAMA
AQABAAEAAQABAAEAAQABAAQABAAEAAQAAgADAAMAAwAFAAYABwAIAAYABgAGAAcACQAK
AAwADAALAAwADQAOAA4ADwAQABEAEgATABUAFgAZABsAHAAdAB4AIAAhACIAJAAlACYA
JwAoACkAKgArACwALAAsAC0AKwArACsAKwArACsAKwArACoAKgAoACgAKAAnACYAJQAm
ACYAJQAkACMAIgAhACAAHQAcABsAGgAYABcAFgAVABMAEgAQAA8AEAAQAA8ADgANAAwA
CwALAAgABwAHAAYABwAHAAcABgAGAAYABgAEAAQABAAEAAQABQAFAAUABQAFAAUABAAE
AAIAAgADAAMAAwADAAMAAwADAAMABAAEAAQABAAFAAUABQAFAAUABQAGAAYABgAHAAUA
BQAFAAUABwAHAAcABwAFAAYABgAGAAYABgAHAAcABwAHAAcABwAHAAcABwAHAAcABwAI
AAgACAAIAAcABwAHAAcABwAHAAcABwAHAAcABgAGAAYABQAFAAUABQAFAAUABAAEAAQA
BAADAAMAAwADAAMAAwADAAMAAwACAAIAAgACAAIAAgACAAIAAQABAAEAAQABAAAAAAAA
AAAAAAAAAAAAAAAAAAAAAAAAAAEAAQABAAAAAAAAAAAAAAAAAAAAAAAAAAAA/////wAA
AAAAAAAAAAAAAAAAAAAAAAAAAAAAAAAAAAAAAAAAAAAAAAAAAAABAAEA////////AAAA
AAAAAAABAP//AAAAAAEA/////wAAAAAAAAAAAAAAAAAAAAAAAAAAAgACAAIAAgAEAAQA
BAAEAAYABgAGAAYACAAIAAgACAAIAAgACAAIAAoACwAMAA0ADAAMAAwADAAMAAwADQAP
AA4AEAARABEAEgAQAA0ACwALAAsACwALAAcABQADAAEAAQD///7//v/9//3//f/9//3/
/f/9//3//f/9//3//f/7//v/+//7//z//P/8//z/+v/5//n/+f/7//z//P/7//v/+//7
//v/+//7//v/+//8//z//P/8//v/+v/7//r/+P/7/wAACAANABUAIwAzAD0ASQBYAGUA
bABwAGYAUAA6ACQABwDq/9D/sv+e/5n/m/+f/6b/sv+6/8X/0//c/+L/6P/u//H/8f/y
//P/9P/1//j/+f/4//n/+v/6//r/+v/7//v/+//7//z//P/7//v/+//7//v/+//8//z/
/P/9//3/+//7//v//P/8//z//P/8//z//P/8//z//P/8//3//f/+//7//v////3//f/9
//3//f/9//3//f/9//3//f/9//7//v/+//7/AAABAAEAAQD//wAAAQACAAIAAgACAAMA
AQACAAQABAAFAAYABwAIAAgACQAKAAsADAANAA8AEAARABMAFAAVABQAFgAXABgAGgAb
ABwAHQAeAB8AIAAhACIAIgAiACMAJQAlACUAJQAjACMAIwAjACIAIgAgACAAIgAhACAA
HwAcABwAGwAaABkAGAAXABYAFQAUABMAEgAQAA8ADgANAA0ADAAKAAkACAAIAAcABgAF
AAQAAwADAAQAAwADAAIA/////////v/+//7//v/8//z//P/8//z/+//7//v/+//7//v/
+v/6//r/+v/7//v/+//7//v/+//5//n/+v/6//r/+v/7//v//f/9//3//f/8//z//P/9
//3//f/9//3//f/9//3//f/9//7//v/+//7//v////////////////////////////3/
/f/+//7/AAAAAP///////////////////////////v/+//7//f/7//v/+//7//v/+v/6
//r/+v/5//n/+f/5//n/+f/5//n/+f/4//j/9v/2//b/9v/4//j/9//3//n/+f/5//j/
+P/4//j/+P/2//b/9v/2//b/9v/2//f/9//3//b/9v/2//b/9v/2//T/9P/0//T/8//z
//T/9P/2//b/9v/2//T/9P/0//T/8v/y//L/8v/0//T/9P/0//b/9v/3//f/9f/1//X/
9v/2//b/9v/3//f/+P/4//n/+//7//z//P/6//r/+v/6//r/+v/6//r//f///wAAAQD/
/wAAAAAAAAAAAAAAAAEAAwAEAAYABwAGAAQAAQD9//3/+//7//v/+//5//f/9f/z//H/
7//u//D/8f/x//H/7//t/+3/7f/v/+//7//v/+//7//v/+//7v/s/+v/6v/s/+z/6//r
/+3/7f/u/+7/7f/t/+3/7f/r/+v/6//r/+v/7P/s/+z/7P/r/+r/5//m/+j/7f/y//j/
AQANAB8ALQA3AEUAUgBdAGYAZgBUADoAJAAKAOv/zP+w/5r/kP+J/4n/j/+Y/6T/rv+3
/8H/yv/U/9j/3P/f/+P/5P/l/+b/5//o/+n/6v/r/+z/7P/u//D/7//t/+3/7f/u//D/
7//v/+//7//v/+//8P/u/+7/7//v//H/8f/x//L/8P/w//D/8P/y//L/8v/y//D/8P/x
//H/8v/y//L/8//z//P/8//z//P/8//z//P/9f/1//X/9f/0//T/9P/0//b/9//3//f/
9//4//n/+v/6//r/+v/7//v//P/+//7///8AAAEAAgAEAAUABgAHAAgACQALAAwACwAN
AA4ADwASABQAFQAWABYAFwAYABkAHAAdAB4AHwAeAB4AHgAfAB8AHwAfAB8AIQAhACEA
IQAgACAAHgAeABwAGwAaABkAGAAYABcAFgATABIAEQAQABEAEAAPAA4ACgAJAAgABwAH
AAYABAADAAAAAAD///7//v/+//7////8//v/+//6//f/9//3//b/9v/2//b/9P/0//T/
9P/0//P/8//z//P/9f/1//T/9P/0//T/9f/1//X/9f/1//X/9f/1//b/9v/2//b/9//3
//n/+f/5//n//P/8//z//f/9//3//f/9/////////////f/+//7//v8AAAAAAQABAAEA
AQABAAEAAQABAAEAAQABAAEAAgACAAAAAAD/////AQABAAEAAQABAAEAAQABAAAAAAAA
AP////////////////7//v/+//////8AAAEA//////////8BAAEAAAAAAP7//v/+//7/
/v/+//3//f/////////+//7//v/+//7/AAAAAAAAAAD+//7//v/////////+//7/AAAA
AAAAAAAAAAAAAAAAAP////8AAAAAAgACAAIAAgACAAIAAgACAAIAAgACAAIAAgACAAIA
AgACAAIAAwADAAMAAwADAAQABAAEAAQABQAHAAgACAAJAAkACQAKAAoADAAMAAwADAAM
AAwADAAMAAwADAAMAAwADQAPABAAEQARABIAEgASABIAEgASABMAFwAYABoAGwAZABgA
FgATABMAEQARABEADwANAAsACQAHAAUAAwACAAQABQAFAAUABQADAAMAAwADAAMAAwAD
AAMAAwADAAMAAwACAAIAAgACAAIAAQABAAEAAQACAAIAAQABAAEAAQADAAMAAwADAAEA
AgACAAIAAgADAAIA///+//7/AwAKABAAFwAnADkAQwBPAF8AbAB3AIAAfgBsAFQAQAAo
AAcA6v/K/7L/pv+j/6P/qf+0/77/yP/R/9v/5P/s//D/9P/3//n/+v/7//z//f/+////
AgADAAIAAgACAAQABQAFAAUABQAGAAYABQAFAAUABwAHAAcACAAGAAYABwAHAAcABwAH
AAgACAAIAAgACAAIAAgACAAIAAgACAAJAAkACgAKAAoACwALAAsACwALAAsACwALAAsA
CwALAAsACwAMAAwADAAMAAwADQANAA0ADQAOAA8AEAAQABAAEAARABEAEgAUABQAFQAW
ABcAGAAaABsAHAAdABwAHQAfACAAIQAjACQAJQAoACoAKwAsACwALQAuAC8AMAAxADIA
MwA2ADYANgA3ADcANwA3ADcANwA3ADcANwA2ADYANAA0ADQAMwAyADEAMAAwAC8ALgAt
ACwAKwAqACkAKAAnACYAJAAjACIAIQAfAB4AHAAbABwAHAAbABoAGQAYABcAFwAYABcA
FwAWABUAFQAVABQAEwASABEADgAQABAAEAAQAA8ADwAPAA8ADwAPAA4ADgAOAA4ADwAP
AA8ADwAPAA8AEQARABIAEgASABIAEwATABMAEwATABMAEgASABIAEwAVABUAFQAVABcA
FwAXABcAFwAYABgAGAAWABYAFwAXABUAFQAVABUAFwAXABcAFwAVABUAFgAWABYAFgAV
ABUAFwAXABcAFwAVABUAFQAVABYAFgAWABUAEwATABMAEwATABIAEgASABQAEwATABMA
EwATABMAEwAVABUAFAAUABQAFAAUABQAEgASABEAEQARABEAEQAQABIAEgASABIAEgAS
ABIAEgASABIAEgATABEAEQAQABAAEgASABIAEgAQABAAEAAQAA8ADwAQABAAEgASABIA
EgASABIAEgASABAAEAAQABAAEgASABIAEgAQABAAEQARABEAEQARABIAEAAQABAAEQAR
ABIAEgATABEAEQASABIAEgASABIAEgASABIAEgASABIAEgASABIAEwAUABUAFgAWABYA
FgAWABgAGAAYABgAGAAYABgAGAAaABoAGwAbAB0AHQAeAB4AHAAcABwAHAAdAB8AIAAi
ACMAIwAiACAAHwAdABsAGwAbABsAGQAXABUAEwARAA8ADAAMAA0ADQANAA0ACwALAAsA
CwALAAsACwALAAsACwALAAsACgAKAAoACgAKAAkABwAHAAcACAAIAAcABwAHAAkACQAJ
AAkABwAHAAgACAAIAAgACQAIAAcABgAEAAcACgAQABUAHQApADkAQwBNAFwAawB2AHwA
egBoAFAAPAAjAAQA6P/K/7D/o/+j/6f/rv+4/8L/zf/X/+D/6P/u//T/9//5//r//f/+
////AAABAAAAAQACAAIABAAEAAMAAwADAAMABAAGAAUABQAFAAMAAwADAAQABAAEAAUA
BQAFAAUABQAGAAYABgAGAAYACAAIAAgACAAGAAYABwAHAAYABgAGAAcABwAHAAcABwAH
AAcABwAHAAcABwAHAAcABgAGAAYABgAIAAkACQAJAAkACgALAAwADAAMAAwADQALAAwA
DgAOAA0ADgAPABAAEgATABQAFQAWABcAGQAaABkAGwAcAB0AHgAgACEAIgAkACUAJgAn
ACgAKQAqACsAKgAqACoAKwAtAC0ALQAtAC0ALQAtAC0ALAAsACoAKgAqACkAKAAnACYA
JgAlACQAIwAiACEAIAAfAB4AHQAcABwAGwAaABkAFwAWABQAEwASABIAEQAQAA8ADgAN
AA0ADAALAAsACgAJAAkACQAIAAYABgAGAAQABAAEAAQABAADAAMAAwADAAMAAwACAAIA
AgACAAMAAwADAAMAAwADAAMAAwAEAAQAAgACAAMAAwADAAMAAwADAAQABAAEAAUABQAF
AAUABQAFAAUABQAFAAUABgAGAAYACAAIAAkACQAJAAkACQAJAAcABwAHAAcABwAHAAgA
CAAIAAgABwAHAAcABwAHAAcABwAHAAcABwAGAAYABgAFAAcABwAHAAcABQAEAAQABAAE
AAMAAwADAAMAAwADAAMAAQABAAAAAAACAAIAAgACAAAAAAD/////AQABAAEAAAACAAQA
AgAAAA==
         </WaveFormData>
      </LeadData>
   </Waveform>
</RestingECG>
